# Supplementary material for: KNN-MDR: a learning approach for improving interactions mapping performances in genome wide association studies
Source: BMC Bioinformatics. 2017 Mar 21;18:184. doi: 10.1186/s12859-017-1599-7 (PMC5361736; doi:10.1186/s12859-017-1599-7)
Supplement: Supplementary file 2 — The data set(s) supporting the results of Table 1. (ZIP 22742 kb) [file 12859_2017_1599_MOESM2_ESM.zip]

Archive with 201 entries (100 files):
- Nouveau dossier/
- Nouveau dossier/S1/
- Nouveau dossier/S10/
- Nouveau dossier/S100/
- Nouveau dossier/S100/mkallsimul.dat
- Nouveau dossier/S10/mkallsimul.dat
- Nouveau dossier/S11/
- Nouveau dossier/S11/mkallsimul.dat
- Nouveau dossier/S12/
- Nouveau dossier/S12/mkallsimul.dat
- Nouveau dossier/S13/
- Nouveau dossier/S13/mkallsimul.dat
- Nouveau dossier/S14/
- Nouveau dossier/S14/mkallsimul.dat
- Nouveau dossier/S15/
- Nouveau dossier/S15/mkallsimul.dat
- Nouveau dossier/S16/
- Nouveau dossier/S16/mkallsimul.dat
- Nouveau dossier/S17/
- Nouveau dossier/S17/mkallsimul.dat
- Nouveau dossier/S18/
- Nouveau dossier/S18/mkallsimul.dat
- Nouveau dossier/S19/
- Nouveau dossier/S19/mkallsimul.dat
- Nouveau dossier/S1/mkallsimul.dat
- Nouveau dossier/S2/
- Nouveau dossier/S20/
- Nouveau dossier/S20/mkallsimul.dat
- Nouveau dossier/S21/
- Nouveau dossier/S21/mkallsimul.dat
- Nouveau dossier/S22/
- Nouveau dossier/S22/mkallsimul.dat
- Nouveau dossier/S23/
- Nouveau dossier/S23/mkallsimul.dat
- Nouveau dossier/S24/
- Nouveau dossier/S24/mkallsimul.dat
- Nouveau dossier/S25/
- Nouveau dossier/S25/mkallsimul.dat
- Nouveau dossier/S26/
- Nouveau dossier/S26/mkallsimul.dat
- Nouveau dossier/S27/
- Nouveau dossier/S27/mkallsimul.dat
- Nouveau dossier/S28/
- Nouveau dossier/S28/mkallsimul.dat
- Nouveau dossier/S29/
- Nouveau dossier/S29/mkallsimul.dat
- Nouveau dossier/S2/mkallsimul.dat
- Nouveau dossier/S3/
- Nouveau dossier/S30/
- Nouveau dossier/S30/mkallsimul.dat
- Nouveau dossier/S31/
- Nouveau dossier/S31/mkallsimul.dat
- Nouveau dossier/S32/
- Nouveau dossier/S32/mkallsimul.dat
- Nouveau dossier/S33/
- Nouveau dossier/S33/mkallsimul.dat
- Nouveau dossier/S34/
- Nouveau dossier/S34/mkallsimul.dat
- Nouveau dossier/S35/
- Nouveau dossier/S35/mkallsimul.dat
- Nouveau dossier/S36/
- Nouveau dossier/S36/mkallsimul.dat
- Nouveau dossier/S37/
- Nouveau dossier/S37/mkallsimul.dat
- Nouveau dossier/S38/
- Nouveau dossier/S38/mkallsimul.dat
- Nouveau dossier/S39/
- Nouveau dossier/S39/mkallsimul.dat
- Nouveau dossier/S3/mkallsimul.dat
- Nouveau dossier/S4/
- Nouveau dossier/S40/
- Nouveau dossier/S40/mkallsimul.dat
- Nouveau dossier/S41/
- Nouveau dossier/S41/mkallsimul.dat
- Nouveau dossier/S42/
- Nouveau dossier/S42/mkallsimul.dat
- Nouveau dossier/S43/
- Nouveau dossier/S43/mkallsimul.dat
- Nouveau dossier/S44/
- Nouveau dossier/S44/mkallsimul.dat
- Nouveau dossier/S45/
- Nouveau dossier/S45/mkallsimul.dat
- Nouveau dossier/S46/
- Nouveau dossier/S46/mkallsimul.dat
- Nouveau dossier/S47/
- Nouveau dossier/S47/mkallsimul.dat
- Nouveau dossier/S48/
- Nouveau dossier/S48/mkallsimul.dat
- Nouveau dossier/S49/
- Nouveau dossier/S49/mkallsimul.dat
- Nouveau dossier/S4/mkallsimul.dat
- Nouveau dossier/S5/
- Nouveau dossier/S50/
- Nouveau dossier/S50/mkallsimul.dat
- Nouveau dossier/S51/
- Nouveau dossier/S51/mkallsimul.dat
- Nouveau dossier/S52/
- Nouveau dossier/S52/mkallsimul.dat
- Nouveau dossier/S53/
- Nouveau dossier/S53/mkallsimul.dat
- Nouveau dossier/S54/
- Nouveau dossier/S54/mkallsimul.dat
- Nouveau dossier/S55/
- Nouveau dossier/S55/mkallsimul.dat
- Nouveau dossier/S56/
- Nouveau dossier/S56/mkallsimul.dat
- Nouveau dossier/S57/
- Nouveau dossier/S57/mkallsimul.dat
- Nouveau dossier/S58/
- Nouveau dossier/S58/mkallsimul.dat
- Nouveau dossier/S59/
- Nouveau dossier/S59/mkallsimul.dat
- Nouveau dossier/S5/mkallsimul.dat
- Nouveau dossier/S6/
- Nouveau dossier/S60/
- Nouveau dossier/S60/mkallsimul.dat
- Nouveau dossier/S61/
- Nouveau dossier/S61/mkallsimul.dat
- Nouveau dossier/S62/
- Nouveau dossier/S62/mkallsimul.dat
- Nouveau dossier/S63/
- Nouveau dossier/S63/mkallsimul.dat
- Nouveau dossier/S64/
- Nouveau dossier/S64/mkallsimul.dat
- Nouveau dossier/S65/
- Nouveau dossier/S65/mkallsimul.dat
- Nouveau dossier/S66/
- Nouveau dossier/S66/mkallsimul.dat
- Nouveau dossier/S67/
- Nouveau dossier/S67/mkallsimul.dat
- Nouveau dossier/S68/
- Nouveau dossier/S68/mkallsimul.dat
- Nouveau dossier/S69/
- Nouveau dossier/S69/mkallsimul.dat
- Nouveau dossier/S6/mkallsimul.dat
- Nouveau dossier/S7/
- Nouveau dossier/S70/
- Nouveau dossier/S70/mkallsimul.dat
- Nouveau dossier/S71/
- Nouveau dossier/S71/mkallsimul.dat
- Nouveau dossier/S72/
- Nouveau dossier/S72/mkallsimul.dat
- Nouveau dossier/S73/
- Nouveau dossier/S73/mkallsimul.dat
- Nouveau dossier/S74/
- Nouveau dossier/S74/mkallsimul.dat
- Nouveau dossier/S75/
- Nouveau dossier/S75/mkallsimul.dat
- Nouveau dossier/S76/
- Nouveau dossier/S76/mkallsimul.dat
- Nouveau dossier/S77/
- Nouveau dossier/S77/mkallsimul.dat
- Nouveau dossier/S78/
- Nouveau dossier/S78/mkallsimul.dat
- Nouveau dossier/S79/
- Nouveau dossier/S79/mkallsimul.dat
- Nouveau dossier/S7/mkallsimul.dat
- Nouveau dossier/S8/
- Nouveau dossier/S80/
- Nouveau dossier/S80/mkallsimul.dat
- Nouveau dossier/S81/
- Nouveau dossier/S81/mkallsimul.dat
- Nouveau dossier/S82/
- Nouveau dossier/S82/mkallsimul.dat
- Nouveau dossier/S83/
- Nouveau dossier/S83/mkallsimul.dat
- Nouveau dossier/S84/
- Nouveau dossier/S84/mkallsimul.dat
- Nouveau dossier/S85/
- Nouveau dossier/S85/mkallsimul.dat
- Nouveau dossier/S86/
- Nouveau dossier/S86/mkallsimul.dat
- Nouveau dossier/S87/
- Nouveau dossier/S87/mkallsimul.dat
- Nouveau dossier/S88/
- Nouveau dossier/S88/mkallsimul.dat
- Nouveau dossier/S89/
- Nouveau dossier/S89/mkallsimul.dat
- Nouveau dossier/S8/mkallsimul.dat
- Nouveau dossier/S9/
- Nouveau dossier/S90/
- Nouveau dossier/S90/mkallsimul.dat
- Nouveau dossier/S91/
- Nouveau dossier/S91/mkallsimul.dat
- Nouveau dossier/S92/
- Nouveau dossier/S92/mkallsimul.dat
- Nouveau dossier/S93/
- Nouveau dossier/S93/mkallsimul.dat
- Nouveau dossier/S94/
- Nouveau dossier/S94/mkallsimul.dat
- Nouveau dossier/S95/
- Nouveau dossier/S95/mkallsimul.dat
- Nouveau dossier/S96/
- Nouveau dossier/S96/mkallsimul.dat
- Nouveau dossier/S97/
- Nouveau dossier/S97/mkallsimul.dat
- Nouveau dossier/S98/
- Nouveau dossier/S98/mkallsimul.dat
- Nouveau dossier/S99/
- Nouveau dossier/S99/mkallsimul.dat
- Nouveau dossier/S9/mkallsimul.dat
