# Supplementary material for: KNN-MDR: a learning approach for improving interactions mapping performances in genome wide association studies
Source: BMC Bioinformatics. 2017 Mar 21;18:184. doi: 10.1186/s12859-017-1599-7 (PMC5361736; doi:10.1186/s12859-017-1599-7)
Supplement: Supplementary file 2 — The data set(s) supporting the results of Table 1. (ZIP 22742 kb) [file 12859_2017_1599_MOESM2_ESM.zip › Nouveau dossier/S100/mkallsimul.dat]

1	0	1	0	0	0	1	2	1	2	0	1	1	1	0	0	0	0	1	0	0	0	0	2	2	1	1	2	0	0	2	0	2	1	0	1	2	2	0	0	0	1	0	0	2	0	1	0	0	0
2	1	0	0	1	0	2	1	2	1	0	1	0	1	1	0	0	0	0	1	0	0	0	1	1	0	0	2	0	0	2	0	0	0	1	1	1	1	1	0	1	0	0	0	2	0	0	0	0	1
3	0	0	0	0	0	1	2	2	2	0	0	1	1	0	0	0	0	1	2	0	2	0	2	2	1	1	2	2	2	2	0	0	0	1	2	2	1	0	0	0	0	0	0	0	0	0	0	0	0
4	1	0	0	0	0	0	2	1	1	0	0	0	1	0	0	0	1	1	1	0	2	0	1	1	0	0	0	0	1	2	0	1	2	0	1	2	1	0	0	1	0	1	1	2	0	0	0	0	0
5	1	0	0	0	0	0	2	2	2	1	0	1	2	1	0	1	0	1	1	1	1	0	2	2	0	0	2	2	2	2	0	1	0	0	0	1	0	0	0	2	0	0	0	1	0	0	0	1	0
6	1	0	0	1	0	2	1	2	0	0	1	0	1	0	0	0	0	1	1	1	2	0	2	2	1	1	1	0	0	1	0	1	1	0	0	2	0	0	0	1	0	0	0	0	0	0	0	0	0
7	1	0	0	0	0	1	1	0	2	2	0	0	1	1	0	0	0	0	2	1	2	0	2	2	0	0	2	1	1	2	0	0	1	1	1	1	2	0	0	1	0	0	0	1	0	0	0	0	0
8	1	0	0	0	0	0	1	1	2	2	1	0	1	1	0	0	0	0	1	0	2	0	1	1	1	1	1	0	0	1	1	1	1	2	0	2	1	0	0	1	0	0	0	1	0	0	1	0	0
9	1	0	0	0	0	0	1	2	0	0	1	0	1	1	0	0	0	0	0	1	0	1	2	2	0	0	1	1	1	1	1	0	1	1	0	1	2	0	0	1	1	0	1	1	1	0	1	0	0
10	1	0	0	0	0	0	2	0	2	2	0	0	0	0	0	0	1	1	1	1	1	0	2	2	1	1	1	0	1	2	0	1	0	1	2	2	1	0	1	1	0	0	0	2	0	0	0	0	0
11	1	1	0	0	0	1	1	2	1	0	1	0	1	0	0	0	0	0	1	2	1	0	1	1	0	0	1	2	2	1	1	0	0	0	1	2	1	0	0	1	0	0	0	2	0	0	0	0	0
12	1	1	0	0	0	1	2	2	2	1	0	1	1	0	0	0	0	0	1	0	1	0	2	2	0	0	2	0	0	1	0	0	0	1	1	2	1	0	0	1	0	0	0	1	1	0	0	0	0
13	1	0	0	1	0	1	2	2	2	0	0	1	1	0	0	1	0	0	2	0	2	1	2	2	0	0	1	2	2	2	2	2	2	0	0	0	2	0	0	1	0	0	0	1	0	0	0	0	0
14	1	0	0	1	0	1	1	2	0	0	1	0	1	0	0	0	0	2	1	1	2	1	1	2	0	0	2	1	1	2	1	1	2	1	0	0	2	0	0	0	0	0	0	1	1	0	0	0	0
15	0	0	0	0	0	1	2	1	2	1	0	0	0	0	0	0	1	1	1	0	1	0	2	2	1	1	1	0	0	2	0	0	0	2	1	1	1	0	0	0	0	1	1	1	1	0	0	0	1
16	1	0	0	0	0	1	2	1	2	1	0	1	2	1	0	0	0	0	2	1	2	1	1	1	0	0	1	0	1	2	0	0	1	1	0	2	1	1	0	1	0	0	0	1	0	0	0	0	0
17	0	0	0	1	0	1	1	2	1	0	1	0	0	0	0	0	0	0	2	0	2	0	2	2	0	0	2	1	1	2	0	0	1	0	0	2	1	0	0	0	0	1	1	2	1	0	0	1	0
18	1	0	1	0	1	1	2	2	2	0	1	0	0	0	0	0	0	1	1	0	2	0	1	2	0	0	2	0	0	2	0	0	0	1	0	2	2	0	0	2	1	0	0	1	0	0	0	0	0
19	1	0	0	0	0	0	2	0	2	1	1	0	0	0	0	0	0	1	2	0	2	0	2	2	0	0	2	1	1	2	1	0	1	1	0	0	1	0	1	1	0	0	0	2	0	0	1	0	0
20	1	1	0	0	0	1	2	2	1	0	0	2	2	2	0	0	0	0	1	1	1	0	2	2	0	0	1	0	0	1	0	0	1	0	0	2	2	0	1	0	0	0	0	2	0	1	0	0	0
21	0	0	0	1	0	2	2	0	1	1	1	0	1	1	0	0	0	1	2	0	1	0	2	2	0	0	2	0	1	2	0	1	1	1	1	2	1	0	0	0	0	0	0	1	0	0	0	0	0
22	0	0	0	0	0	2	2	2	1	0	0	1	2	1	0	0	0	0	1	1	2	0	1	1	0	0	2	0	0	2	0	1	0	0	0	2	1	0	0	1	0	0	0	2	1	1	0	1	0
23	1	0	0	1	0	2	1	2	1	1	0	0	1	1	0	0	0	1	1	1	0	0	2	2	0	0	2	1	1	2	0	1	2	0	1	1	2	1	0	1	0	1	1	2	0	0	0	1	0
24	0	0	0	0	0	2	2	2	2	1	0	0	0	0	0	0	0	0	1	1	2	0	2	2	0	0	1	0	0	1	1	0	0	1	2	2	2	0	0	0	1	1	0	1	0	0	0	0	0
25	1	0	0	0	0	1	0	2	0	0	2	0	0	0	0	0	0	0	1	1	1	0	1	2	0	0	2	0	0	2	0	0	0	1	1	2	1	0	0	2	0	0	0	2	1	0	0	0	0
26	0	0	0	0	0	2	0	1	1	1	1	0	1	2	0	0	0	1	1	1	2	0	2	2	0	0	1	0	1	2	0	0	0	0	1	2	2	1	1	1	1	0	0	1	0	0	0	0	0
27	0	0	0	1	0	2	2	0	2	2	0	0	0	0	0	0	0	0	1	1	2	0	2	2	0	0	2	0	0	1	0	0	1	0	0	2	2	0	0	0	0	1	1	2	0	0	0	0	0
28	0	0	0	0	0	2	1	2	1	0	1	1	1	0	0	1	0	2	1	1	2	0	2	2	1	1	1	0	0	1	0	0	1	0	0	2	2	1	1	1	1	1	1	1	1	1	1	0	1
29	0	0	0	0	0	0	2	1	2	1	0	0	0	0	0	0	0	0	0	0	0	0	1	1	1	1	1	1	2	2	1	1	2	0	0	1	2	1	0	0	0	1	1	2	0	0	0	0	1
30	0	0	1	1	0	1	1	2	0	0	0	0	0	0	0	0	0	1	0	1	2	0	1	1	1	1	0	0	1	1	0	1	1	0	0	1	1	0	0	2	0	1	1	2	1	0	0	0	1
31	0	1	1	1	1	1	2	2	1	1	0	1	1	0	0	0	0	1	2	1	2	0	2	2	0	0	1	1	1	1	1	2	2	0	0	1	1	0	0	1	0	0	0	1	0	0	0	0	0
32	1	0	0	0	0	2	2	1	2	1	1	1	1	1	0	0	1	2	1	1	2	1	2	2	0	0	2	0	1	2	0	0	2	1	0	1	1	0	1	0	0	0	0	2	0	0	1	1	0
33	0	0	0	0	0	0	1	1	1	1	1	0	1	0	1	1	0	0	2	0	2	1	2	2	0	0	1	0	0	1	0	2	1	0	0	1	2	0	0	1	0	1	1	1	1	0	0	0	0
34	0	0	0	1	0	1	1	1	1	1	1	0	0	0	0	0	0	2	2	0	2	0	2	2	0	0	1	1	1	1	1	1	1	1	1	1	1	0	0	1	0	1	1	2	1	1	0	0	1
35	1	0	0	0	0	0	2	2	2	1	0	2	2	2	0	0	0	0	1	0	1	0	2	2	0	0	1	0	0	2	1	1	0	1	2	2	1	1	0	1	0	0	0	1	0	0	0	0	0
36	1	0	0	0	0	1	1	2	0	0	0	1	1	0	0	0	0	1	2	0	2	0	1	1	1	1	2	1	1	2	2	0	1	0	0	2	1	1	0	1	0	0	0	2	1	0	0	0	0
37	1	0	0	0	0	1	2	2	1	1	0	0	1	1	0	0	0	2	1	1	2	0	2	2	0	0	1	0	0	1	0	0	0	0	0	2	2	0	0	0	0	1	1	2	1	1	0	0	0
38	0	0	0	0	0	1	1	2	0	0	1	1	1	0	0	0	0	1	2	1	2	0	1	1	0	0	1	0	2	2	0	1	1	0	1	2	2	2	0	0	0	0	0	1	0	0	0	0	0
39	1	1	0	0	0	0	2	2	2	1	0	1	1	0	0	0	0	1	1	1	1	0	2	2	1	1	1	1	1	2	1	1	1	0	0	2	2	0	0	0	0	1	0	1	1	0	0	0	1
40	0	0	1	1	0	2	2	2	1	1	1	0	0	0	0	0	0	0	0	1	1	0	1	1	1	1	1	0	2	2	0	0	1	1	1	1	2	0	0	1	1	0	0	1	1	1	1	1	0
41	0	0	0	0	0	0	2	1	2	0	1	0	1	1	0	0	0	0	1	1	1	0	2	2	0	0	1	0	1	2	0	0	1	1	1	2	1	0	0	1	0	0	0	1	0	1	0	0	0
42	1	0	0	0	0	0	2	1	2	1	0	1	1	0	0	0	0	0	0	1	1	0	1	1	1	1	2	0	0	1	0	0	1	1	0	2	2	0	0	1	0	0	0	1	1	0	0	0	0
43	1	0	0	0	0	1	2	2	1	1	1	0	0	0	0	0	0	0	1	1	1	0	2	2	0	0	1	0	0	2	0	2	1	0	0	2	2	0	0	0	0	1	1	2	0	0	1	0	0
44	0	0	0	0	0	1	2	0	2	2	0	0	0	0	0	0	0	0	1	0	2	0	2	2	0	0	1	1	1	1	0	1	0	0	0	2	2	0	0	1	0	0	0	2	0	0	0	0	0
45	0	0	0	0	0	0	1	1	1	1	0	0	1	0	0	0	0	0	0	1	0	1	1	2	1	1	2	0	0	1	0	0	1	2	0	1	2	2	0	0	0	0	0	1	0	0	0	0	0
46	0	0	0	0	0	0	2	1	1	0	0	0	0	0	0	0	0	0	1	0	2	1	2	2	0	0	0	0	0	1	0	1	1	0	0	1	1	0	0	2	1	1	1	1	1	0	0	0	0
47	1	0	0	0	0	2	2	2	1	1	0	0	1	1	0	1	0	0	0	1	0	0	1	1	1	1	0	0	1	2	0	1	0	0	0	2	1	0	0	1	0	1	1	2	1	0	0	0	0
48	1	0	0	0	0	1	0	2	1	1	0	1	1	0	0	0	0	0	2	1	2	0	2	2	0	0	1	0	1	2	0	2	1	0	0	2	2	0	0	1	0	0	0	1	0	0	0	0	0
49	1	0	0	1	0	1	1	2	0	0	1	1	1	1	0	0	1	1	2	1	2	0	2	2	1	1	2	1	1	2	1	0	1	0	0	2	2	0	0	1	0	0	0	2	0	0	0	0	0
50	1	0	1	1	0	1	1	1	2	2	0	1	2	2	0	0	0	1	1	1	2	0	1	1	0	0	1	0	1	2	0	2	2	0	0	1	2	1	1	2	1	1	0	1	1	1	0	0	0
51	0	0	0	0	0	1	2	2	1	1	0	0	1	1	0	0	0	2	1	1	2	0	1	1	0	0	0	2	2	1	0	1	1	1	2	2	2	0	0	1	1	0	0	1	1	0	1	0	0
52	1	0	1	0	1	2	1	1	1	0	1	0	0	0	0	0	0	1	1	1	2	0	2	2	0	0	2	0	0	1	0	1	1	0	0	1	1	0	0	1	0	0	0	2	1	0	0	0	0
53	0	0	1	1	0	1	2	0	2	2	0	0	0	0	0	0	0	1	1	1	0	0	1	1	1	1	2	0	0	2	0	0	1	2	1	2	1	0	1	1	0	0	0	2	1	1	0	0	1
54	0	0	0	1	0	1	2	0	2	2	0	0	0	0	0	0	0	0	1	1	1	0	2	2	0	0	2	1	1	2	2	1	1	0	1	1	1	0	0	1	0	0	0	2	0	1	0	0	0
55	0	0	0	1	0	2	2	2	1	1	0	0	0	0	0	0	0	0	0	0	1	0	1	1	1	1	1	1	1	1	1	1	1	2	1	1	0	0	0	1	0	1	1	2	0	1	0	0	1
56	0	0	0	0	0	1	2	1	2	2	0	0	0	0	0	0	1	1	0	2	1	0	1	1	0	0	1	1	1	2	0	1	2	0	1	1	2	0	0	2	0	2	2	2	1	1	0	1	0
57	1	0	0	0	0	1	2	2	1	0	1	0	0	0	0	0	0	1	1	0	2	0	2	2	0	0	2	0	0	1	0	0	1	0	0	1	1	0	0	1	0	0	0	1	0	0	1	0	0
58	1	0	0	0	0	1	2	2	0	0	0	0	0	0	0	0	0	0	1	1	1	0	2	2	0	0	0	0	1	1	0	0	1	1	0	2	2	0	0	0	1	0	0	1	0	1	0	0	0
59	1	0	0	0	0	1	2	2	2	0	1	0	0	0	0	0	0	0	2	0	2	0	2	2	0	0	1	1	2	2	1	0	1	1	1	2	2	1	1	0	0	0	0	2	0	0	0	0	0
60	1	0	0	0	0	0	2	1	2	2	0	0	0	0	0	0	0	1	1	0	1	0	2	2	0	0	1	1	0	1	1	1	2	0	0	0	1	0	0	1	0	1	1	1	1	0	0	1	0
61	0	0	0	1	0	1	2	2	2	0	0	0	1	1	0	0	0	0	1	2	1	0	2	2	0	0	2	1	1	2	2	0	1	0	0	1	1	0	1	1	0	0	0	1	0	0	0	1	0
62	1	0	0	0	0	0	2	1	0	0	0	0	1	1	0	0	0	1	1	0	2	0	1	1	1	2	0	1	2	1	0	0	1	0	0	2	1	0	0	1	0	0	0	2	0	0	0	0	0
63	1	0	0	0	0	2	2	1	0	0	0	1	1	1	0	0	0	0	0	1	2	1	2	2	1	1	2	1	1	2	1	1	2	0	0	1	2	0	0	0	0	0	0	1	0	0	0	0	1
64	1	0	0	0	0	2	1	1	1	1	1	1	1	1	0	0	0	1	1	1	0	1	2	2	0	0	2	0	0	2	0	0	1	0	0	2	0	1	0	1	0	1	1	2	0	2	0	1	1
65	0	0	0	0	0	0	2	1	2	1	0	0	1	0	1	1	0	2	0	2	0	1	2	2	0	0	1	0	0	1	0	0	0	1	0	2	1	0	0	0	0	1	1	2	1	2	0	0	0
66	0	0	0	1	0	1	2	2	1	0	1	0	0	0	0	0	0	1	1	1	2	0	2	2	1	1	2	0	0	2	1	0	0	1	2	2	1	0	0	1	0	0	0	2	0	2	0	0	0
67	1	0	0	0	0	1	0	1	1	1	1	1	2	1	0	0	0	0	2	0	2	0	2	2	0	0	1	0	1	2	1	1	1	0	0	1	1	0	0	1	0	1	0	1	1	0	0	0	0
68	1	0	0	1	0	1	2	2	1	1	1	0	2	2	0	0	0	0	2	1	2	1	2	2	0	0	1	0	1	2	1	1	1	0	0	1	1	0	0	1	0	0	0	1	0	1	0	0	0
69	1	0	0	0	0	2	1	2	0	0	2	0	0	0	0	0	0	1	1	1	2	0	2	2	0	0	1	0	1	2	0	0	1	0	0	1	0	0	0	1	0	1	0	0	1	1	1	0	0
70	1	0	1	1	0	1	1	1	1	1	0	0	2	0	1	1	0	0	1	0	2	0	1	1	0	0	1	1	2	2	1	0	1	1	0	0	2	0	0	1	1	0	0	1	0	0	0	0	0
71	0	0	0	0	0	1	2	1	2	0	1	2	2	0	0	0	0	0	1	1	1	0	1	1	0	0	2	0	0	1	0	1	1	0	0	1	1	1	0	1	0	1	1	2	0	0	0	0	1
72	0	0	0	1	0	1	1	1	1	1	2	0	0	0	0	0	0	1	1	1	1	0	2	2	0	0	2	1	1	2	0	0	1	1	0	2	1	0	0	1	0	1	0	1	0	0	0	0	0
73	0	0	0	1	0	2	2	1	2	1	0	0	1	1	0	0	0	2	1	1	2	0	1	1	0	0	2	0	0	2	1	2	1	0	0	1	1	0	0	2	0	1	0	1	2	1	0	0	2
74	0	0	0	0	0	1	2	2	2	2	0	0	1	1	0	0	0	0	1	1	2	0	2	2	0	0	0	1	1	1	0	0	1	0	0	1	1	0	1	1	1	1	1	2	1	1	0	0	0
75	1	0	1	1	0	2	2	2	2	1	0	1	1	0	0	1	0	1	2	0	2	0	2	2	0	0	1	0	0	2	1	0	1	0	0	1	1	0	0	1	0	1	1	2	1	1	1	0	0
76	0	0	0	1	0	1	2	0	2	2	0	0	1	1	0	0	0	0	2	0	2	0	2	2	0	0	1	0	0	2	0	1	2	0	1	1	1	1	0	1	0	1	1	2	2	2	0	0	0
77	1	1	0	0	0	0	2	2	2	1	0	0	0	0	0	0	0	0	2	1	2	0	1	1	1	1	1	1	1	1	0	1	0	2	1	1	1	0	0	1	0	0	0	1	1	0	0	0	0
78	0	0	0	0	0	0	1	2	1	0	1	2	2	1	0	0	0	1	0	0	0	0	1	1	1	1	1	0	2	2	0	0	0	1	2	2	2	0	0	0	0	0	0	1	0	0	0	0	1
79	1	0	0	0	0	0	1	1	1	1	1	0	1	0	0	0	0	0	2	0	2	0	2	2	1	1	2	1	1	2	1	0	1	1	0	1	0	0	0	2	0	0	0	1	0	0	0	0	0
80	1	0	0	0	0	0	1	1	1	0	2	0	0	0	0	0	1	0	2	1	2	0	0	0	0	0	1	1	1	2	0	1	1	0	0	1	1	0	0	1	0	0	0	2	1	0	0	0	0
81	1	1	1	1	0	2	2	1	1	0	1	0	0	0	0	0	0	0	1	1	2	0	2	2	0	0	2	1	1	2	2	1	2	1	0	0	0	0	0	2	0	1	1	2	1	1	1	0	0
82	1	0	0	0	0	0	1	2	1	1	1	1	1	0	0	0	0	2	1	1	2	0	2	2	0	0	1	0	0	2	1	1	1	1	1	1	0	0	0	2	0	1	1	2	0	0	0	1	0
83	0	0	0	0	0	0	2	1	2	1	1	1	2	1	0	0	0	0	1	1	1	0	2	2	0	0	2	0	1	2	0	1	0	1	1	2	2	0	0	0	0	1	0	1	0	0	0	0	0
84	1	0	0	1	0	2	1	1	1	1	1	0	0	0	0	0	0	2	2	0	2	0	2	2	0	0	1	1	1	1	1	1	0	0	0	2	1	1	0	0	0	0	0	2	1	1	0	0	0
85	1	0	0	1	0	2	1	1	1	1	0	0	1	1	0	0	0	0	0	1	0	2	0	2	0	0	0	1	0	0	1	0	0	0	0	2	2	0	0	0	0	1	1	1	1	2	0	2	0
86	0	0	0	1	0	1	2	2	2	1	0	1	1	0	0	0	0	1	0	1	0	0	2	2	0	0	1	0	0	2	1	1	0	0	0	1	2	0	0	0	0	0	0	2	0	2	0	0	0
87	0	1	0	0	0	1	1	1	1	1	1	1	1	0	0	0	0	0	0	1	0	0	1	2	0	0	0	0	1	1	0	1	1	0	0	2	1	0	0	2	0	2	2	2	1	1	0	0	0
88	1	0	1	1	1	1	1	1	1	1	0	1	2	1	0	0	0	2	2	1	2	0	2	2	0	0	2	1	1	1	1	0	1	2	0	1	0	0	0	1	0	1	1	1	1	1	1	0	0
89	1	0	0	0	0	1	2	2	1	0	1	0	1	1	0	0	0	0	0	1	1	1	1	2	0	0	2	0	0	2	1	0	1	1	0	1	2	0	0	0	1	0	0	0	0	0	0	2	0
90	0	0	0	1	0	1	2	0	2	2	0	1	1	1	0	0	0	0	1	1	1	0	1	1	1	1	2	0	0	2	0	0	1	0	0	1	2	0	0	0	0	1	1	2	0	0	1	0	1
91	1	0	0	0	0	0	1	1	1	1	1	0	1	1	0	0	0	0	1	1	2	0	2	2	0	0	2	0	1	2	0	1	1	1	0	0	1	0	0	1	0	1	1	2	1	0	0	0	0
92	1	0	0	0	0	1	1	1	1	1	1	1	1	1	0	0	0	1	2	0	2	0	2	2	0	0	1	1	1	2	1	1	2	0	0	1	2	0	0	0	1	2	2	2	0	1	0	0	0
93	0	0	0	1	0	1	1	1	1	1	1	0	0	0	0	0	0	1	2	0	2	0	2	2	0	0	1	0	0	2	1	0	0	0	1	2	1	0	0	1	0	0	0	0	0	0	0	0	0
94	0	0	0	0	0	0	2	2	2	0	1	0	1	1	0	0	0	0	0	1	0	0	2	2	0	0	1	0	1	2	0	2	2	0	1	2	1	0	0	0	0	1	1	2	1	0	0	0	1
95	0	0	0	0	0	1	2	1	2	1	0	0	0	0	0	0	0	2	2	1	2	0	1	1	1	1	1	0	1	2	0	2	1	0	0	1	1	0	0	1	0	0	0	1	0	1	0	0	0
96	1	0	1	0	0	0	2	1	2	0	0	1	2	2	0	0	0	0	2	0	2	0	2	2	0	0	2	0	0	1	1	2	1	0	0	2	0	1	0	1	0	0	0	2	0	0	0	0	0
97	1	0	1	1	0	1	1	1	1	1	1	1	1	0	0	0	0	1	1	0	2	0	2	2	0	0	2	0	0	2	0	0	1	0	0	1	1	1	0	1	0	1	1	1	1	0	0	0	0
98	1	0	0	0	0	0	2	2	2	1	0	1	2	1	0	0	0	0	1	1	1	0	1	1	0	0	1	1	2	2	0	2	2	0	0	1	2	0	0	0	0	2	2	2	1	1	1	0	0
99	1	0	0	0	0	0	2	1	2	1	0	0	0	0	0	0	0	0	1	1	1	0	2	2	0	0	1	1	1	0	0	1	1	1	0	1	2	0	0	0	0	0	0	0	0	0	0	0	0
100	1	0	0	1	0	2	2	0	2	2	0	0	0	0	0	0	0	1	2	0	2	0	1	1	1	1	1	1	2	2	1	0	1	0	0	2	2	0	0	1	1	0	0	2	0	0	0	1	0
101	1	1	0	0	0	1	2	2	1	0	1	0	0	0	0	0	0	1	2	0	2	0	2	2	0	0	1	0	0	1	0	0	0	0	0	1	2	1	1	2	1	1	1	1	1	2	0	0	0
102	1	0	0	0	0	1	2	2	1	0	1	0	1	0	0	0	0	1	0	1	1	0	0	0	0	0	2	0	0	2	1	0	2	1	0	1	2	0	0	0	1	1	1	2	1	1	0	0	0
103	0	0	0	1	0	2	2	0	2	2	0	0	2	2	0	1	0	1	2	0	2	0	2	2	1	1	1	2	2	1	1	1	1	2	1	1	1	0	0	2	0	0	0	2	0	0	0	0	0
104	0	0	1	1	1	2	2	0	2	2	0	0	0	0	0	0	0	1	2	0	2	0	2	2	0	0	1	1	2	2	0	1	2	0	0	1	1	0	0	0	0	1	1	1	1	2	0	0	0
105	0	0	0	0	0	0	2	1	0	0	0	0	0	0	0	0	0	0	1	0	1	1	0	1	0	1	2	0	0	2	0	1	1	0	0	2	2	1	0	1	0	1	1	2	1	1	0	0	0
106	1	0	0	0	0	0	0	2	0	0	1	0	1	1	0	0	0	1	1	1	2	0	2	2	0	0	1	1	1	2	1	0	0	1	1	2	2	1	0	1	0	0	0	1	0	1	0	0	0
107	0	0	0	1	0	1	2	0	2	1	1	1	1	0	0	0	0	2	1	1	2	0	1	1	0	0	1	0	2	2	0	1	1	1	0	1	1	1	1	0	0	0	0	0	0	0	0	0	0
108	1	0	0	0	0	1	2	1	2	0	0	0	0	0	0	0	0	0	1	1	1	0	2	2	0	0	1	0	0	1	0	0	1	0	0	1	1	1	0	0	0	0	0	1	0	0	0	1	0
109	1	0	0	0	0	1	2	2	1	0	0	0	0	0	0	0	0	0	1	2	1	0	2	2	0	0	2	1	1	2	2	2	1	0	0	1	2	0	0	0	0	1	1	2	0	0	0	0	1
110	0	0	0	0	0	0	1	2	1	0	1	0	2	1	1	1	1	2	0	2	2	0	2	1	1	2	2	0	0	1	0	1	1	0	1	2	1	0	1	1	0	1	0	1	1	1	0	0	0
111	1	0	1	0	0	2	2	1	2	1	1	1	1	0	0	0	0	1	1	0	2	0	1	1	0	0	2	0	0	2	1	2	1	0	0	2	2	0	0	1	0	1	0	1	1	0	0	1	0
112	1	0	0	0	0	0	2	2	1	1	0	1	2	2	0	0	0	0	2	0	2	1	0	1	1	1	2	0	0	2	0	0	0	0	0	2	2	1	1	2	1	2	2	2	1	1	1	0	0
113	1	0	0	1	0	1	1	1	1	1	1	1	2	0	0	0	0	0	2	0	2	0	1	1	0	0	1	1	1	1	0	0	0	2	2	2	2	1	1	1	1	0	0	2	0	0	0	1	0
114	0	0	0	1	0	2	1	0	2	2	0	0	1	1	0	0	0	0	1	0	2	0	1	2	0	0	2	0	0	2	0	1	2	0	0	1	2	0	0	0	0	2	2	2	1	1	0	0	0
115	0	0	0	1	0	2	2	1	1	1	0	0	1	1	0	0	0	0	2	0	2	0	2	2	0	0	2	0	0	1	0	1	1	0	0	2	2	1	0	1	0	0	0	1	0	0	0	0	1
116	0	0	0	0	0	0	1	2	1	1	1	1	1	0	0	1	0	1	1	0	2	0	2	2	0	0	2	0	0	2	1	0	1	1	1	1	2	0	0	0	0	1	0	1	0	0	0	0	0
117	0	1	0	0	0	1	1	1	1	1	1	1	1	1	0	0	1	1	0	1	1	0	2	2	0	0	0	2	2	0	0	2	1	0	0	0	1	0	0	1	1	1	1	1	1	2	0	2	0
118	0	0	0	0	0	0	1	0	2	2	0	1	1	1	0	0	0	0	2	1	2	0	2	2	0	0	1	0	2	2	0	0	2	0	0	1	1	0	0	1	0	0	0	2	1	1	0	0	0
119	1	0	0	1	0	2	0	2	1	1	0	1	1	1	0	0	0	0	1	1	2	0	2	2	1	1	2	0	0	2	0	0	2	0	0	2	0	0	0	2	1	0	0	1	0	0	0	0	0
120	1	0	0	1	0	1	1	2	1	1	0	1	1	0	0	0	0	1	1	1	2	0	2	2	0	0	1	0	0	1	1	0	0	0	0	0	0	0	0	1	0	1	0	0	0	1	0	0	0
121	1	0	0	0	0	1	1	1	2	2	0	0	1	1	0	0	0	1	2	1	2	2	0	2	0	0	1	1	1	2	0	1	2	0	0	0	0	0	0	1	0	0	0	2	1	0	0	0	0
122	0	0	0	1	0	1	2	2	0	0	0	0	1	1	0	0	0	0	1	0	1	0	2	2	0	0	1	1	1	1	0	0	2	0	0	2	1	0	0	0	0	0	0	0	0	0	0	0	0
123	1	0	0	0	0	0	0	2	0	0	1	0	1	1	0	0	0	0	0	1	0	1	0	1	0	1	1	0	0	1	0	1	2	0	0	1	1	1	0	1	0	0	0	1	0	0	0	0	1
124	1	0	1	0	0	1	2	1	2	2	0	0	1	1	0	1	0	0	2	0	2	0	2	2	0	0	1	1	1	1	0	0	1	0	0	1	1	0	0	0	0	1	0	1	0	0	0	0	0
125	0	0	0	0	0	1	1	2	1	0	1	2	2	2	0	0	0	1	2	0	2	0	2	2	0	0	0	1	1	0	0	1	1	1	0	0	1	0	0	1	1	0	0	2	0	0	0	0	0
126	0	0	0	1	0	2	1	1	1	1	0	0	2	2	0	0	0	0	2	1	2	0	2	2	0	0	1	0	0	2	0	1	1	2	1	1	1	0	0	1	0	0	0	1	0	0	0	0	2
127	1	0	0	0	0	2	2	2	1	1	1	1	1	0	0	1	0	1	1	1	1	0	0	0	0	0	1	0	1	2	0	1	1	1	1	2	2	0	0	0	0	0	0	2	0	0	0	0	0
128	1	0	0	0	0	0	2	0	2	2	0	0	0	0	0	0	0	0	2	0	2	0	2	2	0	0	1	1	1	0	0	1	1	0	0	2	2	1	1	2	1	0	0	1	0	0	0	0	0
129	1	0	0	1	0	2	2	2	1	1	0	0	0	0	0	0	0	0	2	0	1	0	1	2	0	0	2	0	0	2	0	0	0	0	0	2	2	0	0	0	0	1	1	2	0	0	0	0	0
130	0	0	0	0	0	0	1	2	1	1	1	0	0	0	0	0	1	0	2	1	2	0	2	2	1	1	2	1	1	1	1	0	0	0	1	2	1	0	0	2	1	2	2	2	0	1	1	0	1
131	0	0	0	0	0	1	2	2	1	1	1	0	0	0	0	0	0	0	2	0	2	1	2	2	0	0	2	0	1	1	0	0	2	0	0	0	2	0	0	1	0	0	0	2	0	0	0	1	0
132	0	0	0	0	0	1	2	1	1	1	1	0	0	0	0	0	0	0	1	1	2	0	2	2	0	0	0	0	1	2	0	1	1	0	1	1	1	0	0	2	0	1	0	0	2	0	0	0	1
133	1	0	0	0	0	1	2	2	2	1	0	0	1	1	0	0	0	0	1	1	1	1	2	2	0	0	1	0	1	2	1	0	1	0	0	1	2	0	0	1	1	0	0	2	1	1	2	0	0
134	0	0	0	0	0	0	1	1	1	1	0	1	1	2	0	0	0	2	2	1	2	0	2	2	0	0	1	0	1	2	0	0	1	1	0	1	2	1	0	1	0	0	0	2	0	2	0	1	0
135	0	0	0	0	0	2	1	1	2	2	0	0	1	1	0	0	0	0	1	0	1	0	2	2	0	0	1	0	0	1	1	0	0	1	2	2	1	0	0	2	0	1	1	2	0	0	0	0	1
136	0	1	0	0	0	1	2	1	1	1	0	1	1	0	0	0	0	1	1	0	2	0	2	2	0	0	1	0	1	2	0	1	1	0	0	2	2	1	0	1	0	0	0	2	2	0	0	0	1
137	1	0	0	0	0	2	2	2	2	1	0	1	2	2	0	0	0	1	2	0	2	0	2	2	0	0	2	1	1	2	1	1	2	0	0	1	1	0	0	0	0	0	0	0	1	0	0	0	0
138	0	1	1	1	0	2	1	1	1	1	1	0	0	0	0	0	1	1	0	2	1	0	2	2	0	0	1	1	2	2	1	2	2	0	0	0	1	0	0	2	0	0	0	2	0	1	0	0	1
139	1	0	0	0	0	0	2	1	2	1	0	1	1	0	0	0	0	1	1	1	1	0	2	2	1	1	1	0	0	1	0	0	2	1	0	1	1	0	0	1	0	1	1	2	1	0	0	0	1
140	0	0	1	1	0	1	2	0	2	1	2	0	0	0	0	0	0	1	1	0	2	0	2	2	1	1	1	2	2	2	1	1	1	2	0	1	2	1	1	2	2	0	0	1	0	0	0	0	1
141	1	0	0	0	0	2	2	1	1	1	0	0	0	0	0	0	0	2	1	0	1	1	2	2	0	0	2	0	0	1	1	0	1	0	0	1	1	1	0	1	0	0	0	2	0	0	0	0	0
142	1	0	0	0	0	0	1	2	1	0	1	1	1	1	0	0	0	0	2	1	2	0	2	2	0	0	2	0	0	1	0	0	0	0	1	2	2	0	0	1	0	0	0	2	0	0	0	0	0
143	0	0	1	1	1	2	0	2	0	0	2	0	1	1	0	0	0	1	1	0	2	0	2	2	0	0	0	0	1	2	0	0	1	0	0	2	1	0	0	1	0	0	0	1	0	0	0	0	1
144	1	0	0	0	0	0	2	2	2	1	0	0	0	0	0	0	0	1	1	1	1	0	1	1	1	1	1	2	2	2	2	0	0	2	1	1	2	1	0	1	0	0	0	2	1	1	2	0	0
145	1	0	1	1	0	1	2	2	2	1	0	0	0	0	0	0	0	0	1	0	2	0	2	2	0	0	1	0	1	2	0	0	0	1	1	1	0	0	0	1	0	1	1	1	1	1	1	1	0
146	0	0	0	0	0	0	1	1	2	2	0	0	1	0	1	1	1	1	0	1	1	1	2	2	0	0	0	1	1	1	0	0	1	0	0	1	1	0	0	1	0	1	1	2	1	1	1	1	0
147	0	0	1	2	0	2	1	2	1	1	1	0	2	2	0	1	0	1	0	1	1	1	0	1	0	1	2	0	0	2	1	1	0	0	0	2	2	1	0	1	0	0	0	2	1	1	0	0	0
148	0	0	0	0	0	0	2	2	2	1	0	0	0	0	0	0	0	1	1	0	1	0	2	2	0	0	2	0	0	2	1	1	1	0	0	1	2	0	0	1	1	2	2	2	0	1	1	0	0
149	0	0	0	0	0	2	2	1	2	1	0	0	0	0	0	0	0	0	0	2	0	0	2	2	0	0	1	0	1	2	1	1	1	2	0	1	1	0	0	0	0	1	1	2	0	0	0	2	0
150	0	0	0	1	0	1	1	1	2	2	1	0	0	1	0	0	0	0	1	0	2	0	2	2	0	0	1	2	2	1	1	1	2	0	0	1	1	0	0	2	1	1	0	0	2	0	1	1	0
151	1	0	0	1	0	1	1	2	0	0	1	0	0	0	0	0	0	0	2	0	2	0	2	2	0	0	0	2	2	2	1	1	1	1	1	2	2	1	1	0	0	0	0	1	0	0	0	0	0
152	0	0	1	1	0	1	2	2	1	1	0	1	2	1	0	1	0	0	1	0	1	0	2	2	0	0	0	1	1	1	0	1	0	0	0	2	2	1	0	0	0	0	0	1	1	0	0	0	0
153	1	0	0	1	0	1	1	2	0	0	0	0	0	0	0	0	0	0	2	0	2	0	2	2	0	0	1	0	0	2	1	1	0	1	1	2	0	0	0	2	0	0	0	1	0	0	0	0	1
154	1	0	1	1	0	1	2	1	2	2	0	0	1	1	0	1	1	1	1	0	2	0	0	1	1	1	2	1	1	2	2	1	1	0	0	1	1	0	0	2	1	1	1	1	1	0	0	0	0
155	1	0	0	0	0	0	2	1	1	1	1	0	0	0	0	0	0	1	2	1	1	0	2	2	0	0	2	0	0	2	0	1	1	1	0	0	2	0	0	1	0	1	0	1	0	0	0	0	0
156	0	0	0	1	0	1	2	2	2	0	1	0	0	0	0	0	0	0	0	1	1	1	2	2	0	0	1	0	1	2	0	0	1	0	0	2	0	0	0	2	0	0	0	2	0	1	0	0	1
157	0	0	0	1	0	2	2	1	2	2	0	0	0	0	0	0	0	0	0	1	1	0	1	1	1	1	2	1	1	1	0	0	1	0	0	2	1	0	0	2	0	1	1	2	1	2	0	0	1
158	1	0	0	0	0	1	1	2	1	1	1	0	0	0	0	0	0	1	0	0	0	0	2	2	1	1	1	0	1	2	1	0	1	1	0	2	1	0	0	2	0	0	0	0	0	0	1	0	0
159	1	0	0	1	0	2	2	1	2	1	0	0	0	0	0	0	0	0	1	1	2	0	1	1	1	1	1	0	1	2	1	0	0	2	1	1	0	0	0	2	0	0	0	1	0	0	0	0	1
160	1	1	0	0	0	1	2	2	1	0	0	1	1	0	0	1	0	1	1	0	2	0	2	2	0	0	2	0	0	1	0	0	0	0	0	0	0	0	0	2	0	0	0	2	1	1	0	0	0
161	1	0	0	0	0	2	2	1	2	1	0	0	0	0	0	0	0	0	1	1	1	0	2	2	0	0	2	1	1	2	0	0	1	0	0	2	1	0	0	1	0	0	0	1	0	0	0	0	0
162	0	0	0	0	0	0	2	2	0	0	1	0	1	1	0	0	0	0	2	1	2	0	2	2	0	0	1	1	2	2	1	0	0	0	0	0	2	0	0	1	1	0	0	2	0	0	0	0	0
163	0	0	0	0	0	0	1	2	0	0	1	0	0	0	0	0	0	1	1	1	0	0	1	1	0	0	1	1	1	1	1	1	1	0	1	2	0	0	0	1	0	0	0	1	0	1	0	0	0
164	0	0	0	0	0	2	1	1	1	1	1	1	1	1	0	0	0	1	1	0	1	0	2	2	0	0	1	0	0	1	1	1	1	0	0	1	1	0	0	2	0	0	0	2	1	1	0	0	1
165	0	0	0	1	0	1	2	2	1	1	1	1	1	0	0	1	0	0	1	0	1	0	2	2	0	0	2	1	1	2	1	1	0	0	1	2	2	0	0	1	0	0	0	2	0	2	0	0	0
166	0	0	0	1	0	1	2	1	1	0	0	0	1	1	0	0	0	0	1	0	0	0	1	2	0	0	2	0	0	1	0	0	1	0	0	2	0	0	0	1	0	1	1	2	1	1	1	1	0
167	0	0	0	0	0	1	1	1	1	1	1	0	1	1	0	0	0	0	0	1	1	0	2	2	0	0	1	1	2	2	0	0	0	0	0	2	2	0	0	2	1	0	0	2	0	0	0	0	0
168	0	0	2	0	1	0	1	1	1	1	1	1	1	0	0	0	0	0	1	1	2	0	1	1	0	0	2	1	1	2	0	2	1	0	0	1	2	1	1	0	0	0	0	0	0	0	0	0	2
169	1	0	1	1	0	1	1	1	1	1	0	0	0	0	0	0	1	2	1	1	1	0	1	1	0	0	1	1	1	1	1	1	1	1	2	2	0	0	0	1	0	0	0	2	0	0	0	0	0
170	0	0	1	1	0	1	2	2	1	1	0	0	0	0	0	0	0	0	1	1	1	0	1	1	1	1	2	2	2	2	0	1	2	0	0	1	1	0	0	0	0	1	1	2	1	0	0	0	0
171	0	0	0	0	0	0	2	0	2	2	0	0	1	1	0	0	0	0	0	2	0	0	2	2	1	1	1	1	1	1	1	0	2	0	0	2	1	0	1	1	0	0	0	2	0	1	1	1	0
172	1	0	0	0	0	0	1	2	0	0	1	0	0	0	0	0	0	0	1	1	2	0	2	2	0	0	0	0	1	1	0	1	0	0	0	2	1	0	0	0	0	0	0	2	0	0	0	0	0
173	0	0	0	1	0	2	1	1	1	1	0	0	0	0	0	0	0	1	1	1	2	0	1	1	0	0	2	0	0	1	1	0	1	0	0	2	2	1	0	1	0	1	1	2	1	2	0	0	1
174	1	0	0	0	0	1	1	1	1	1	1	0	2	1	0	0	0	0	2	0	2	1	0	1	1	1	2	0	0	2	2	0	1	0	0	1	0	1	0	1	0	0	0	2	0	2	1	0	0
175	0	0	0	0	0	1	2	1	2	2	0	0	0	0	0	0	1	1	1	1	1	0	2	2	0	0	0	0	0	1	0	0	2	0	0	0	2	0	0	0	0	1	0	0	1	1	0	0	1
176	1	1	1	1	1	1	2	1	2	2	0	0	0	0	0	0	1	2	1	0	1	0	2	2	0	0	1	1	1	2	1	1	1	1	0	2	1	0	0	0	0	0	0	2	0	2	0	0	1
177	0	0	0	1	0	1	2	1	1	1	0	0	1	1	0	0	0	1	1	0	2	0	2	2	1	1	1	0	0	2	1	0	0	2	1	1	1	1	0	1	0	1	0	1	2	1	0	0	0
178	1	0	0	1	0	1	2	2	0	0	0	2	2	0	0	0	0	2	1	1	1	0	1	1	1	1	1	0	0	1	0	0	0	0	0	2	1	1	0	2	0	0	0	2	0	0	0	0	0
179	0	0	0	0	0	1	1	1	2	1	0	1	1	0	0	1	0	0	0	1	1	0	2	2	0	0	1	1	1	1	1	1	2	0	1	1	1	0	0	1	1	0	0	1	0	1	0	1	0
180	1	0	0	1	0	1	2	0	2	2	0	2	2	1	0	0	0	1	2	1	2	0	0	1	1	1	2	1	1	1	1	0	0	0	0	2	1	0	0	1	0	1	0	1	0	1	0	0	0
181	0	0	0	0	0	1	1	0	2	2	0	0	0	0	0	0	0	0	1	0	2	1	2	2	1	1	1	0	0	1	0	1	1	2	1	1	1	0	1	1	1	1	1	1	0	0	0	0	0
182	1	0	0	1	0	1	1	1	2	2	0	0	0	0	0	0	0	1	1	0	2	0	1	1	0	0	0	1	1	2	1	1	1	1	0	0	1	1	0	1	0	0	0	2	0	0	0	0	0
183	1	0	0	0	0	1	2	0	2	2	0	1	1	0	0	0	0	0	1	0	1	0	2	2	0	0	2	0	0	2	0	2	2	0	0	1	1	0	0	1	0	1	1	2	1	1	0	0	0
184	1	0	0	0	0	0	2	0	2	2	0	1	1	0	0	1	0	0	2	0	2	0	2	2	0	0	2	0	0	1	1	2	2	0	0	1	0	0	0	2	0	1	0	1	0	0	0	0	0
185	0	0	0	0	0	0	2	2	2	0	1	0	0	0	0	0	0	0	0	1	1	0	2	2	1	1	1	0	0	1	0	0	1	1	0	2	2	1	1	0	0	0	0	0	0	0	0	0	0
186	1	1	1	1	0	2	2	1	1	1	0	0	1	1	0	0	0	0	1	2	1	1	2	2	0	0	1	1	0	1	1	1	1	0	0	2	1	0	1	1	0	0	0	1	0	0	0	0	0
187	0	0	0	0	0	2	2	2	1	0	1	1	1	0	0	0	0	0	2	0	2	0	2	2	0	0	2	1	1	2	0	0	2	1	0	1	2	1	1	0	0	1	0	1	0	0	0	0	0
188	1	0	0	0	0	1	2	2	2	1	0	1	1	0	0	1	0	0	1	0	1	0	2	2	0	0	1	0	2	2	0	0	2	1	0	1	1	0	0	2	1	0	0	0	0	0	0	0	0
189	1	0	0	0	0	2	2	2	2	1	0	0	1	1	0	1	1	1	1	0	1	1	1	1	0	0	2	1	1	2	0	1	1	0	0	2	2	1	1	2	1	0	0	1	0	0	0	0	0
190	1	1	0	0	0	1	1	1	1	1	1	0	0	0	0	0	0	0	1	0	2	1	2	2	0	0	0	1	2	1	0	0	1	1	0	0	1	0	0	1	0	0	0	1	0	0	0	0	0
191	0	0	0	2	0	2	2	2	2	0	1	0	1	1	0	0	0	0	1	0	2	0	2	2	0	0	2	0	0	2	0	1	1	0	0	1	1	0	1	1	0	2	2	2	1	1	1	0	0
192	1	0	0	0	0	0	1	2	1	1	1	0	0	0	0	0	0	0	2	0	2	0	0	0	0	1	1	0	2	2	0	0	1	1	0	1	1	0	0	1	0	1	0	1	2	1	2	0	0
193	1	1	1	0	1	1	2	2	2	1	0	0	1	1	0	0	0	1	2	0	2	0	1	1	2	2	1	0	1	2	0	0	0	0	0	2	1	0	0	1	0	0	0	2	0	0	0	0	0
194	1	0	0	1	0	2	1	1	1	1	1	0	1	1	0	0	0	0	1	0	1	0	2	2	0	0	1	0	1	2	1	2	2	0	0	1	1	0	0	0	0	1	0	1	0	0	0	1	0
195	1	0	0	0	0	1	1	1	1	1	1	2	2	0	1	1	0	0	2	0	2	0	2	2	0	0	2	1	1	2	1	1	0	0	0	2	0	0	0	1	0	0	0	2	0	0	0	1	0
196	1	0	0	0	0	0	2	2	2	1	0	0	1	1	0	0	0	1	2	0	2	0	2	2	1	1	0	0	1	2	0	1	2	0	0	1	2	2	0	0	0	0	0	2	1	0	0	0	0
197	1	0	0	1	0	1	1	1	1	1	0	0	0	0	0	0	0	0	0	1	1	1	2	2	0	0	2	0	0	2	0	2	2	0	0	2	2	0	0	1	0	1	1	1	1	2	0	0	0
198	0	0	0	1	0	2	2	2	1	0	0	1	1	0	0	0	1	1	1	0	1	0	2	2	0	0	1	1	1	2	0	0	0	1	1	1	1	0	0	1	0	1	0	1	0	1	0	0	0
199	0	0	0	0	0	0	2	2	0	0	0	0	0	0	0	0	0	1	1	0	1	0	1	2	0	0	0	0	1	1	0	0	1	0	0	2	2	0	0	1	0	1	1	1	1	1	0	1	1
200	0	0	0	0	0	1	2	1	2	1	0	1	1	1	0	0	0	0	2	0	2	0	2	2	0	0	2	0	0	2	2	0	1	1	0	0	0	1	0	1	0	0	0	2	0	1	0	0	1
201	1	0	0	0	0	1	2	1	2	1	0	1	1	0	0	1	0	0	2	0	2	0	1	1	0	0	1	0	1	2	0	2	2	0	1	2	2	0	0	0	0	0	0	1	0	0	0	0	0
202	0	0	0	1	0	1	0	2	0	0	2	1	2	1	0	1	0	0	2	0	2	0	0	0	1	1	1	2	2	1	0	1	1	2	0	1	2	0	0	0	0	0	0	1	0	0	0	1	0
203	0	0	0	0	0	1	2	2	2	1	0	0	0	0	0	0	0	1	0	1	1	0	1	1	0	0	2	1	1	2	2	1	2	0	1	1	1	0	0	2	0	0	0	2	1	1	0	1	0
204	0	0	0	1	0	1	1	1	1	1	1	0	0	0	0	0	0	1	2	0	2	0	2	2	1	1	0	0	0	1	0	2	1	0	0	1	0	0	0	1	0	0	0	2	1	0	0	1	1
205	1	0	1	1	1	1	2	2	1	1	0	1	1	0	0	0	0	0	0	1	0	0	2	2	0	0	2	0	0	2	1	0	1	0	0	1	1	0	0	2	0	0	0	2	0	0	1	0	1
206	1	1	0	0	0	1	1	1	2	1	0	0	1	1	0	0	0	1	2	0	1	0	2	2	1	1	2	0	0	1	0	0	0	2	2	2	2	1	1	1	1	0	0	2	0	2	0	0	0
207	0	0	1	0	1	2	1	2	0	0	1	0	1	1	0	0	0	0	0	1	0	1	2	2	0	0	1	2	2	1	0	0	0	0	0	1	0	0	0	1	0	1	1	2	1	1	0	0	1
208	1	0	0	0	0	1	2	0	2	1	1	1	1	0	0	0	0	1	1	1	1	1	2	2	0	0	2	0	0	2	0	0	1	2	2	2	1	0	0	1	0	0	0	1	0	0	0	0	0
209	0	0	0	0	0	0	2	1	2	1	0	0	1	1	0	0	0	1	1	1	1	0	2	2	0	0	0	1	1	2	1	1	2	0	1	1	2	0	0	1	0	0	0	1	1	0	0	0	0
210	1	0	1	1	1	1	1	2	1	1	1	1	2	2	0	0	1	2	1	1	2	0	1	1	1	1	2	0	0	2	0	2	2	0	0	0	2	0	0	0	0	0	0	2	1	0	0	0	0
211	0	0	1	1	0	2	2	1	2	1	0	1	1	0	0	0	0	0	2	0	2	0	2	2	0	0	1	0	1	2	0	1	1	0	0	1	0	0	0	1	0	1	1	2	0	2	0	0	0
212	0	0	0	1	0	1	1	0	2	2	0	1	1	1	0	0	0	2	1	1	1	0	2	2	0	0	2	1	1	2	0	1	1	0	0	1	1	1	0	1	0	0	0	1	0	0	0	0	0
213	0	0	0	1	0	1	2	2	1	1	1	0	0	0	0	0	0	1	2	1	2	0	2	2	0	0	1	0	1	2	0	1	0	1	1	2	1	0	0	2	0	2	2	2	1	1	0	0	0
214	0	0	0	0	0	0	1	2	1	0	1	0	1	1	0	0	0	0	1	2	1	0	1	1	0	0	1	0	1	2	0	1	1	0	0	2	0	0	0	2	0	0	0	2	0	1	0	0	1
215	0	0	0	0	0	1	2	2	1	1	0	0	1	1	0	0	0	1	0	1	0	0	0	0	0	0	1	2	2	2	1	1	1	1	0	2	2	0	0	0	1	0	0	2	1	1	0	0	0
216	1	0	0	1	0	1	2	0	1	1	1	1	2	1	0	0	0	0	0	1	2	1	2	2	0	0	2	0	0	2	0	2	2	1	1	2	1	0	0	1	0	0	0	2	2	0	2	0	0
217	0	0	0	0	0	0	2	1	2	1	0	1	1	1	0	0	0	0	0	1	2	0	1	1	1	1	2	0	0	2	0	0	1	0	0	2	1	0	1	1	1	1	1	1	1	1	0	0	0
218	0	0	0	1	0	1	1	2	0	0	1	0	1	1	0	0	0	0	1	1	1	0	2	2	0	0	2	2	1	2	1	0	1	1	2	2	2	0	0	1	0	0	0	2	0	0	0	0	0
219	0	0	0	0	0	2	2	2	2	1	0	1	1	0	0	1	0	2	1	0	1	0	2	2	0	0	1	0	1	2	0	0	0	1	0	1	1	0	0	1	0	0	0	1	1	0	1	0	1
220	1	0	0	0	0	1	1	1	1	1	1	1	2	2	0	0	0	1	2	0	2	0	2	2	0	0	1	0	0	2	0	0	1	0	0	1	1	1	0	1	0	1	1	2	1	1	0	0	0
221	1	0	0	0	0	2	1	2	1	0	1	0	1	1	0	0	0	0	1	0	1	0	2	2	0	0	1	1	2	2	1	1	2	0	0	1	0	0	0	1	0	1	1	2	1	1	1	0	1
222	1	0	0	0	0	2	1	1	1	1	1	0	1	0	0	0	0	1	1	0	1	0	2	2	0	0	2	0	0	2	0	0	1	0	0	1	0	0	0	2	0	2	2	2	0	1	0	0	0
223	1	0	0	1	0	2	1	1	0	0	2	1	1	0	0	0	0	1	1	1	1	0	2	2	0	0	2	0	0	2	0	1	2	0	0	0	1	0	1	1	0	0	0	1	0	0	1	0	1
224	0	1	0	0	0	2	2	0	2	2	0	0	1	1	0	0	0	1	2	0	2	0	2	2	0	0	1	0	0	1	1	1	1	0	0	1	1	1	0	0	0	2	1	2	1	0	0	0	0
225	1	0	0	0	0	0	2	1	2	1	1	1	2	2	0	0	0	1	2	0	2	0	2	2	1	1	2	0	0	2	2	1	1	1	0	1	2	0	0	1	0	1	0	1	2	1	0	0	0
226	0	0	0	0	0	0	2	2	2	1	0	1	1	0	0	0	0	1	0	2	1	1	1	2	0	0	1	0	1	2	0	0	0	0	1	2	1	0	1	1	0	0	0	1	0	0	0	0	0
227	1	0	0	2	0	2	2	2	1	1	0	1	1	1	0	0	0	1	2	0	2	0	2	2	0	0	1	0	2	2	0	1	2	1	0	0	1	0	0	0	0	0	0	0	0	0	0	0	1
228	0	0	0	1	0	1	2	1	2	2	0	0	1	1	0	1	0	1	1	1	2	1	2	2	0	0	1	1	1	1	1	1	1	2	0	2	1	0	0	0	0	2	2	2	1	1	1	0	0
229	0	0	0	0	0	1	1	2	0	0	0	0	1	1	0	0	0	0	1	0	0	0	2	2	0	0	1	1	0	1	1	2	1	0	0	1	1	0	1	0	0	0	0	1	0	0	0	0	0
230	1	0	1	1	0	2	1	2	1	1	1	1	2	1	0	0	0	0	1	2	1	0	0	0	0	0	1	1	1	2	1	0	1	1	0	0	1	0	0	1	0	1	0	1	0	1	0	1	0
231	0	0	0	0	0	1	2	1	1	0	1	1	1	0	0	0	0	1	1	1	2	0	1	1	0	0	2	0	0	1	1	2	1	0	0	1	1	1	0	2	0	0	0	2	0	2	0	0	0
232	0	0	0	2	0	2	1	0	2	2	0	1	2	1	0	1	0	0	2	0	2	0	2	2	0	0	2	1	1	1	0	1	2	0	0	0	1	0	0	1	0	0	0	1	1	0	0	0	0
233	0	0	1	2	0	2	1	2	0	0	1	2	2	1	0	0	1	1	1	1	1	0	2	2	0	0	2	0	0	1	0	0	1	2	0	1	0	0	0	1	0	0	0	0	0	0	0	0	0
234	1	0	0	1	0	2	2	1	2	2	0	0	0	0	0	0	0	1	2	0	2	0	2	2	0	0	1	0	1	2	0	1	1	1	1	2	2	1	0	1	0	0	0	1	0	0	0	0	0
235	1	0	0	0	0	2	1	1	1	1	1	0	0	0	0	0	0	1	1	2	1	0	1	1	0	0	1	1	1	2	0	1	1	1	0	1	1	0	0	1	0	0	0	2	1	1	1	1	0
236	1	0	0	0	0	0	2	1	2	2	0	1	1	1	0	0	1	1	0	1	1	0	2	2	0	0	1	0	1	2	0	1	2	0	0	0	2	1	1	1	1	1	0	0	2	0	0	0	0
237	1	0	0	0	0	1	1	2	0	0	1	0	1	1	0	0	0	1	1	0	2	0	2	2	1	1	2	0	0	2	1	0	0	0	0	2	2	1	0	1	0	1	1	1	1	0	1	0	0
238	1	0	0	0	0	0	1	1	1	1	1	0	0	0	0	0	0	0	0	0	0	0	2	2	0	0	2	0	0	2	1	1	0	0	0	1	1	0	0	1	0	0	0	2	0	0	0	0	0
239	0	0	0	1	0	2	1	1	2	2	0	1	1	1	0	0	0	1	2	0	2	0	2	2	0	0	1	1	1	0	0	0	2	1	0	1	1	0	1	1	0	1	1	2	0	0	0	0	0
240	0	0	0	1	0	2	2	1	1	0	0	0	0	0	0	0	0	1	0	1	2	0	2	2	0	0	2	1	1	2	0	0	1	0	0	1	2	0	0	1	0	1	1	2	1	2	0	0	0
241	1	0	0	1	0	1	2	2	1	1	0	0	1	1	0	1	0	1	1	0	1	0	2	2	0	0	0	2	2	0	0	1	0	0	0	1	1	1	0	1	0	1	1	2	0	2	0	0	0
242	0	0	0	0	0	1	1	2	1	0	1	0	1	1	0	0	1	2	2	0	1	0	2	2	1	1	2	0	0	1	0	0	1	1	0	0	0	0	0	2	1	0	0	2	1	0	0	0	1
243	0	0	0	1	0	2	1	1	1	1	1	0	0	0	0	0	0	0	0	1	2	0	1	1	0	0	1	1	1	1	1	0	0	1	0	1	1	0	0	2	0	0	0	2	1	1	0	1	0
244	0	0	0	0	0	0	2	1	2	1	0	1	1	0	0	0	0	1	2	0	2	0	0	0	0	0	2	0	0	2	1	0	0	1	1	1	1	0	0	0	0	0	0	1	0	0	0	1	0
245	0	1	0	0	0	1	2	1	1	1	0	0	0	0	0	0	0	0	2	0	2	0	2	2	1	1	1	1	1	2	1	1	2	0	0	1	1	0	0	2	1	0	0	2	0	1	0	1	1
246	1	0	0	0	0	0	0	2	0	0	1	0	0	0	0	0	0	1	2	0	2	0	1	1	0	0	2	0	0	2	0	1	1	0	0	2	0	1	0	1	0	0	0	1	1	0	0	0	0
247	0	0	0	0	0	1	1	2	1	1	0	0	0	0	0	0	0	1	1	1	2	0	2	2	0	0	0	0	1	2	0	1	2	0	0	1	2	0	0	0	1	0	0	2	1	0	1	0	0
248	1	0	1	0	0	0	1	1	2	1	0	1	1	2	0	0	0	1	0	1	1	0	2	2	0	0	2	1	1	1	1	0	0	2	1	1	0	0	0	2	0	1	1	1	1	1	0	0	0
249	1	0	0	0	0	2	2	1	2	0	1	1	1	0	0	1	0	0	1	1	2	0	2	2	1	1	2	0	0	2	1	0	0	0	0	2	2	0	0	0	1	0	0	1	0	0	0	0	0
250	1	0	1	0	0	0	0	2	0	0	2	0	1	1	0	0	0	0	0	1	2	0	1	1	1	1	1	1	1	2	1	2	1	0	0	1	0	0	0	1	0	0	1	2	1	1	0	1	0
251	0	0	0	0	0	1	1	1	1	1	1	1	1	0	0	1	0	0	2	1	2	0	2	2	0	0	0	0	1	2	0	0	1	0	0	1	1	0	0	0	0	0	0	2	1	1	0	1	1
252	1	0	0	0	0	0	2	2	1	0	0	0	1	0	1	1	0	0	1	1	1	0	2	2	0	0	1	0	1	2	0	1	1	0	0	2	1	1	0	1	0	0	0	2	0	0	0	0	0
253	1	0	0	0	0	0	2	1	2	2	0	0	0	0	0	0	0	0	1	0	0	0	0	1	1	1	1	0	0	2	1	0	1	0	0	1	1	0	0	2	1	1	0	1	0	1	0	0	0
254	1	0	1	0	0	1	1	2	1	0	2	0	0	0	0	0	0	1	1	0	1	0	0	0	0	1	2	2	2	2	1	0	0	0	0	2	1	0	1	1	0	1	0	1	0	0	0	0	0
255	1	0	0	0	0	0	1	2	0	0	1	0	1	1	0	1	0	1	1	0	2	1	1	2	0	0	2	1	1	1	0	0	1	1	1	1	1	0	0	1	0	0	0	2	0	0	0	0	0
256	0	0	0	0	0	1	2	2	1	1	1	1	1	1	0	0	0	1	2	0	2	0	1	2	0	0	2	1	1	2	0	0	0	0	1	2	1	0	0	2	0	1	1	1	0	0	1	0	0
257	1	1	0	0	0	1	2	0	2	2	0	0	1	0	0	0	0	0	2	0	2	0	2	2	0	0	2	1	1	1	0	1	1	1	0	2	1	0	0	0	0	0	0	1	0	0	0	0	2
258	0	0	0	0	0	0	2	0	2	2	0	0	2	1	0	0	0	1	1	0	2	0	2	2	0	0	1	1	0	1	2	1	1	1	0	0	2	0	0	2	0	0	0	1	0	0	0	0	2
259	1	0	0	0	0	0	2	1	2	1	0	1	1	0	0	0	0	0	1	1	2	0	1	1	1	1	2	0	0	2	1	0	0	0	0	1	1	0	0	0	0	0	0	2	1	0	0	0	0
260	1	0	0	1	0	1	2	2	0	0	0	0	0	0	0	0	1	2	1	1	1	0	2	2	0	0	0	1	2	1	0	0	2	1	0	1	2	0	0	0	0	0	0	2	0	1	0	0	0
261	0	0	0	0	0	2	0	2	0	0	2	1	2	1	0	0	0	0	1	1	1	0	2	2	0	0	1	1	1	2	1	2	2	0	1	2	1	0	1	1	0	0	0	2	1	0	0	0	0
262	1	0	0	0	0	2	1	1	1	1	1	0	0	0	0	0	1	1	1	0	1	0	2	2	0	0	1	0	0	2	0	1	0	0	0	2	1	0	1	1	0	0	0	2	0	0	0	0	1
263	1	0	0	0	0	1	2	2	0	0	0	0	1	1	0	0	0	2	2	0	2	0	2	2	0	0	2	0	0	2	1	0	0	1	1	2	1	0	0	0	0	0	0	2	0	0	0	0	1
264	0	0	0	0	0	1	2	2	1	0	0	0	1	1	0	0	0	0	2	0	2	0	1	1	1	1	1	1	1	2	1	0	0	0	0	2	1	0	0	2	0	0	0	1	0	0	0	0	0
265	0	0	0	1	0	1	1	1	1	1	1	1	1	1	0	0	0	0	1	1	1	0	1	1	1	1	0	1	1	1	0	1	1	0	0	1	1	0	0	1	0	0	0	2	0	0	0	0	0
266	1	0	0	0	0	1	1	2	1	1	1	0	1	1	0	0	0	0	1	1	1	0	0	1	0	0	2	1	1	1	1	0	0	0	0	1	2	1	0	1	0	0	0	1	1	1	0	0	0
267	1	0	0	0	0	1	2	2	1	1	0	0	0	0	0	0	0	1	1	1	1	0	2	2	0	0	1	1	0	1	1	0	1	1	1	2	1	1	0	1	0	0	0	1	0	0	0	0	1
268	1	0	0	1	0	2	2	2	2	2	0	0	1	1	0	0	0	0	0	1	1	1	2	2	0	0	1	1	1	1	1	0	2	0	0	2	1	0	0	1	0	0	0	2	0	0	0	0	0
269	1	0	0	1	0	1	2	1	2	2	0	0	0	0	0	0	0	1	1	0	2	0	1	1	1	1	1	0	1	2	0	0	0	0	0	0	1	0	1	1	0	0	0	2	1	0	0	0	0
270	0	1	0	0	0	1	2	1	2	1	1	0	1	1	0	0	0	0	0	1	2	0	2	2	0	0	2	0	0	2	0	0	0	1	2	2	2	1	0	0	0	0	0	2	1	1	0	0	0
271	1	0	1	0	0	0	2	1	2	1	0	1	1	0	0	1	0	0	2	0	2	0	2	2	0	0	2	1	1	1	0	0	0	1	1	2	0	0	0	1	0	1	1	2	1	0	0	0	0
272	1	0	0	0	0	1	2	2	1	1	0	0	1	1	0	0	0	0	1	0	1	0	2	2	0	0	1	0	0	1	0	1	0	2	1	1	1	0	0	2	1	0	0	2	1	0	0	0	1
273	0	0	0	0	0	2	1	2	1	0	1	0	0	1	0	0	0	0	1	1	2	0	2	2	0	0	0	0	0	1	0	1	0	0	0	1	2	0	0	1	0	0	0	2	0	1	0	0	0
274	0	0	0	0	0	1	2	1	2	1	1	1	1	0	0	1	0	1	1	0	2	0	1	1	1	1	1	0	0	1	1	0	0	0	0	2	1	0	0	0	0	0	0	2	1	1	0	0	1
275	0	0	0	1	0	2	2	1	2	2	0	1	1	0	0	0	0	1	2	0	2	0	2	2	0	0	1	1	2	2	0	0	1	2	0	1	2	0	0	1	1	0	0	1	1	0	0	0	1
276	1	0	0	1	0	2	1	1	0	0	2	0	0	0	0	0	0	0	1	0	0	0	2	2	0	0	2	0	0	2	0	1	2	1	0	0	2	0	0	1	1	1	1	2	1	1	1	0	0
277	0	0	0	0	0	0	2	2	2	1	0	0	1	0	0	1	0	1	1	0	2	0	2	2	1	1	1	0	2	2	0	1	1	1	1	1	1	0	0	2	0	1	0	0	2	0	0	0	1
278	1	0	0	0	0	1	2	0	2	1	1	1	2	1	1	1	0	0	1	1	2	0	2	2	1	1	0	1	0	0	1	0	0	0	0	2	2	0	1	1	1	0	0	1	0	1	0	0	0
279	1	0	0	0	0	1	1	1	0	0	1	0	0	0	0	0	0	0	1	1	2	0	2	2	0	0	1	0	1	2	0	0	1	1	0	1	2	1	0	0	0	0	0	2	0	1	0	0	0
280	1	0	1	1	0	1	1	2	1	1	0	0	0	0	0	0	0	1	1	1	1	0	2	2	1	1	1	1	2	2	1	0	0	1	1	2	0	0	0	1	0	0	1	1	1	0	0	0	0
281	0	0	0	0	0	1	2	1	2	1	1	0	1	1	0	0	0	1	2	0	2	1	2	2	0	0	1	0	0	1	0	1	2	0	0	1	2	0	0	0	0	0	0	1	0	0	1	0	1
282	0	1	0	0	0	1	2	0	1	1	1	0	1	1	0	0	0	1	1	0	2	0	2	2	0	0	1	1	1	0	0	2	2	0	0	0	1	0	1	1	0	0	0	2	1	1	0	1	0
283	1	0	0	0	0	0	1	0	2	2	0	0	1	0	1	1	0	0	2	0	2	0	2	2	0	0	1	1	1	0	0	0	1	0	0	2	1	0	0	2	0	0	0	2	1	1	0	0	1
284	0	0	0	0	0	1	1	2	1	1	1	0	1	1	0	0	0	0	1	1	1	0	0	0	1	1	1	1	1	1	1	0	0	1	2	2	1	1	0	2	0	0	0	2	1	1	0	0	0
285	1	1	0	0	0	1	2	1	2	1	1	0	1	0	0	0	0	1	0	1	1	1	1	2	0	0	2	0	1	2	0	1	0	1	1	2	2	0	0	1	0	0	0	2	0	0	0	1	0
286	0	0	0	0	0	1	1	2	1	1	1	0	1	1	0	0	0	0	2	1	2	0	2	2	0	0	1	0	0	1	0	0	1	0	0	2	1	0	0	2	1	1	1	2	1	0	1	0	1
287	0	1	0	0	0	1	2	0	2	2	0	0	0	0	0	0	0	0	2	0	2	0	1	1	1	1	2	0	0	2	0	0	0	1	0	2	2	0	0	0	0	1	1	2	0	0	0	0	0
288	1	0	0	1	0	1	1	1	1	1	0	0	0	0	0	0	0	1	1	0	2	0	2	2	1	1	2	1	1	2	1	1	0	0	0	1	1	0	0	1	0	0	0	2	0	1	0	0	0
289	0	0	0	0	0	0	2	1	2	2	0	0	2	2	0	0	0	0	1	0	2	0	2	2	0	0	2	0	0	2	1	1	1	0	0	1	2	1	1	0	0	1	0	0	2	0	0	1	1
290	0	0	0	0	0	1	2	1	0	0	0	0	1	1	0	0	0	0	2	1	2	0	1	1	1	1	2	0	0	2	1	1	1	0	0	2	2	0	0	0	0	0	0	1	1	0	0	0	0
291	1	0	0	1	0	2	2	1	2	1	0	1	1	0	0	0	0	2	2	1	2	0	1	2	0	0	1	0	0	2	1	1	2	0	0	2	1	0	1	1	0	1	1	2	1	1	0	0	1
292	1	0	0	0	0	0	2	2	1	0	0	0	1	1	0	0	0	1	2	0	2	0	1	1	0	0	2	0	0	1	0	0	0	0	0	1	1	1	0	1	0	1	0	1	0	1	0	0	0
293	0	0	0	1	0	2	2	2	1	1	0	0	0	0	0	0	0	2	2	0	2	0	1	1	1	1	0	2	2	2	1	0	1	0	0	2	2	0	0	2	1	0	0	2	0	0	0	0	1
294	0	1	1	1	1	1	2	2	1	0	0	0	0	0	0	0	0	0	0	1	0	0	1	1	0	0	2	0	0	2	1	1	2	0	0	1	1	0	0	0	0	1	1	2	1	1	0	0	1
295	1	0	0	0	0	2	1	1	1	1	1	0	1	1	0	0	0	0	1	0	2	0	2	2	1	1	2	0	0	1	1	1	2	0	0	1	0	0	0	2	0	0	0	2	0	0	0	0	0
296	0	0	0	1	0	2	1	1	1	1	1	0	0	0	0	0	0	1	1	0	2	0	2	2	0	0	1	1	1	2	0	1	2	0	0	2	1	0	0	0	0	0	0	2	1	0	0	0	0
297	0	0	1	0	1	2	1	2	1	1	1	1	1	0	0	0	0	2	1	1	2	0	2	2	0	0	1	0	1	2	0	1	1	0	1	1	1	0	0	2	1	1	1	2	0	1	0	0	0
298	1	0	0	0	0	1	1	1	0	0	2	1	2	2	0	0	0	1	2	0	2	1	2	2	0	0	1	0	1	2	0	0	2	0	0	1	1	1	0	0	0	1	1	2	1	0	1	0	0
299	1	0	1	0	1	2	2	0	1	1	0	1	1	0	0	0	1	2	1	0	1	0	1	1	0	0	2	0	0	2	1	2	2	0	0	0	1	0	0	1	0	0	0	0	0	0	0	0	0
300	0	0	1	0	1	1	2	2	2	0	0	0	1	1	0	0	0	1	2	0	2	0	2	2	0	0	2	0	0	2	0	1	1	1	1	2	1	0	1	1	0	0	0	1	0	1	0	0	1
301	1	0	0	0	0	0	1	2	0	0	1	0	0	0	0	0	0	0	1	1	1	0	2	2	1	1	1	0	1	2	1	0	0	0	0	2	1	0	0	2	1	1	0	1	0	0	0	0	0
302	0	0	0	0	0	1	2	2	2	1	0	0	2	2	0	1	0	0	0	0	1	0	2	2	1	1	1	1	1	2	1	0	2	0	0	0	1	0	0	1	0	1	1	2	1	0	0	0	0
303	0	0	0	1	0	2	1	0	2	2	0	0	0	0	0	0	0	0	0	1	2	0	1	1	1	1	1	0	0	1	1	1	1	0	0	1	2	0	0	0	0	1	0	1	1	0	0	0	1
304	1	0	0	0	0	2	1	1	1	1	1	1	2	1	1	1	0	0	2	1	2	0	2	2	0	0	1	1	1	1	1	0	1	1	0	1	2	0	0	1	0	1	1	2	0	0	0	0	1
305	0	0	0	1	0	1	1	2	1	0	1	0	0	0	0	0	0	0	1	1	2	0	2	2	0	0	1	0	0	1	0	1	1	0	0	2	1	0	0	1	0	0	0	1	1	0	0	1	0
306	0	0	0	0	0	0	2	2	2	1	1	1	1	0	0	0	0	2	2	0	2	0	2	2	0	0	1	0	1	2	0	0	0	1	0	1	1	0	0	2	0	0	0	2	0	1	0	0	0
307	1	0	0	0	0	0	2	2	1	1	0	0	0	0	0	0	1	0	2	1	2	0	2	2	1	1	1	2	2	2	0	0	0	1	0	1	2	0	1	1	0	0	0	1	0	1	0	0	0
308	1	0	0	0	0	0	0	2	0	0	2	2	2	1	0	0	0	0	1	0	1	0	2	2	0	0	0	1	1	1	0	1	2	0	0	0	1	0	0	1	0	1	0	1	0	1	0	1	0
309	1	0	0	1	0	2	2	1	2	2	0	0	0	0	0	0	0	0	1	0	1	0	2	2	0	0	1	0	1	2	0	0	2	0	0	2	1	0	0	1	0	1	0	1	0	0	0	0	0
310	1	0	0	0	0	0	2	0	2	2	0	1	1	0	0	0	0	0	1	1	2	1	1	2	0	0	2	0	0	2	0	1	1	0	0	1	1	0	0	1	1	1	1	2	1	1	0	0	0
311	0	1	0	0	0	1	2	2	1	1	0	0	2	2	0	1	0	0	0	1	0	0	1	1	1	1	2	0	0	2	1	1	1	0	0	1	2	1	1	1	1	0	0	2	1	0	0	0	0
312	0	0	0	0	0	2	2	0	2	1	1	0	1	1	0	0	0	0	1	0	1	0	2	2	1	1	2	0	0	2	2	0	1	1	1	1	2	0	0	0	0	0	0	2	0	1	0	0	0
313	1	0	1	1	0	1	2	0	2	2	0	0	0	0	0	0	0	0	0	0	1	0	2	2	0	0	1	2	2	1	0	0	0	1	0	1	1	0	0	2	1	0	0	2	0	0	0	0	0
314	1	0	0	1	0	1	1	2	1	1	1	0	1	1	0	0	0	0	1	1	1	0	2	2	0	0	2	0	0	2	1	0	1	0	0	2	2	0	0	0	1	0	0	2	0	0	0	1	0
315	1	0	0	0	0	1	1	1	1	1	1	1	1	0	0	1	0	2	1	1	2	0	2	2	0	0	1	0	0	1	0	1	1	0	1	2	2	0	1	1	0	0	0	1	0	0	0	0	0
316	1	0	0	1	0	1	2	0	1	1	1	0	0	0	0	0	0	2	2	0	2	0	2	2	0	0	2	0	1	2	0	0	1	1	0	1	0	0	0	1	0	0	0	2	0	0	0	1	0
317	1	0	1	1	0	1	2	0	2	2	0	1	2	1	0	0	1	1	0	1	1	0	2	2	1	1	1	0	0	1	0	1	1	2	0	1	1	0	0	1	0	0	0	1	0	1	0	0	0
318	0	0	0	1	0	1	2	1	2	0	1	1	1	1	0	0	0	0	2	0	2	0	2	2	0	0	2	0	0	1	0	1	0	0	1	2	1	0	0	0	0	0	0	2	0	1	0	1	0
319	1	0	0	1	0	1	1	2	0	0	1	0	2	2	0	1	1	0	2	1	2	0	2	2	0	0	1	0	1	2	0	1	1	0	0	2	2	1	0	1	0	0	0	2	0	1	0	0	0
320	0	0	0	0	0	2	1	1	1	1	1	0	1	1	0	0	0	1	1	0	2	0	2	2	0	0	2	0	0	2	2	0	1	1	1	2	1	1	1	0	0	0	0	2	0	0	0	0	0
321	1	0	0	0	0	0	1	2	1	1	1	1	2	2	0	0	0	1	2	0	1	0	2	2	0	0	1	0	0	2	0	0	0	0	0	1	2	1	0	1	0	0	0	2	0	0	1	0	0
322	1	1	0	0	0	1	2	2	1	0	0	1	1	0	0	1	0	0	1	2	1	0	2	2	0	0	1	1	1	1	0	2	2	0	0	0	2	1	1	0	0	0	0	2	0	0	0	1	0
323	1	0	0	0	0	0	2	1	2	2	0	0	1	1	0	0	0	0	2	0	2	0	2	2	0	0	1	0	0	1	0	0	0	2	1	1	0	0	0	1	0	1	1	1	1	2	0	0	0
324	1	0	0	0	0	2	2	2	1	1	0	1	2	1	0	0	0	1	1	1	1	0	2	2	1	1	1	0	1	2	0	0	2	0	0	1	1	0	0	1	0	0	0	2	1	0	0	1	1
325	0	0	0	1	0	1	1	1	1	1	0	0	1	1	0	0	0	1	0	2	1	0	2	2	0	0	2	2	2	2	1	2	1	0	1	2	2	0	0	1	1	0	0	1	1	0	2	0	0
326	0	0	1	1	0	2	2	2	1	0	0	1	1	0	0	0	0	0	2	0	2	1	2	2	0	0	1	2	2	2	0	0	2	0	0	2	2	0	0	1	0	0	0	2	1	0	0	0	0
327	1	0	0	0	0	1	1	2	0	0	0	2	2	1	0	1	0	0	2	0	2	0	2	2	0	0	2	1	1	2	0	0	0	0	0	0	0	0	0	1	0	0	0	2	0	1	0	0	1
328	0	0	0	0	0	0	2	1	2	2	0	0	0	0	0	0	0	0	1	2	1	0	2	2	0	0	1	2	2	1	0	0	1	2	0	1	2	1	0	1	0	0	0	2	0	2	0	1	0
329	1	0	0	0	0	1	2	1	1	1	0	1	1	0	0	0	0	2	2	0	2	0	2	2	0	0	1	0	0	1	0	0	0	2	1	1	2	1	0	1	0	0	0	2	0	1	0	0	2
330	1	0	0	0	0	1	1	2	0	0	1	0	0	0	0	0	0	2	1	1	2	0	1	1	0	0	1	2	2	1	0	0	2	1	0	1	1	1	0	1	0	0	0	1	0	0	0	1	0
331	0	0	0	1	0	1	2	1	2	2	0	1	1	1	0	0	0	1	2	0	2	0	2	2	0	0	0	1	1	0	0	2	1	0	1	2	2	1	0	0	0	0	0	1	1	0	0	0	0
332	1	0	0	1	0	2	2	2	2	2	0	0	0	0	0	0	0	1	2	0	2	0	2	2	0	0	1	1	1	1	0	2	1	0	0	1	2	0	0	1	0	0	0	2	1	0	0	2	0
333	1	0	1	1	0	2	2	2	2	1	0	1	1	0	0	1	0	1	1	1	1	0	2	2	0	0	2	1	1	2	2	0	0	0	1	2	1	1	1	2	1	1	0	1	0	0	0	0	0
334	0	0	0	0	0	0	0	2	0	0	2	0	1	1	0	0	0	0	1	0	2	0	0	1	0	0	1	1	2	2	0	1	0	1	1	2	1	0	0	1	0	0	0	1	0	0	0	0	1
335	1	0	0	0	0	0	1	1	2	2	0	1	1	0	0	0	0	2	1	1	1	0	1	2	0	0	1	1	1	1	1	1	0	1	1	2	2	0	0	1	0	0	0	0	0	0	0	0	0
336	0	0	0	1	0	2	2	0	2	2	0	0	1	1	0	0	0	1	2	0	2	0	2	2	0	0	1	0	0	1	0	1	1	0	1	2	0	0	0	1	0	0	0	2	0	0	0	0	0
337	0	0	0	0	0	1	2	2	1	0	1	2	2	1	0	0	0	0	1	2	1	0	2	2	0	0	2	0	0	2	0	1	1	0	1	2	2	0	0	1	0	1	1	1	1	0	0	0	0
338	0	1	0	0	0	1	2	2	1	0	0	1	1	0	0	1	1	2	0	2	2	0	2	2	0	0	2	1	1	2	0	0	1	0	0	2	2	0	0	2	1	0	0	2	1	0	0	0	1
339	0	0	0	0	0	2	1	1	1	1	1	0	0	0	0	0	0	1	1	1	1	0	2	2	0	0	1	0	1	2	0	1	1	2	0	2	2	1	1	1	1	0	0	2	1	1	0	0	1
340	1	0	0	1	0	1	2	2	2	1	0	0	0	0	0	0	0	1	0	1	0	0	1	1	1	1	1	1	1	1	0	1	1	0	0	2	1	0	0	0	0	0	0	1	0	0	0	0	0
341	1	0	0	0	0	2	2	1	2	2	0	1	2	1	0	0	0	0	2	0	1	0	1	2	0	0	2	0	0	1	1	1	0	1	2	2	1	0	0	0	0	1	0	1	0	0	0	0	1
342	1	0	0	1	0	1	1	1	2	2	0	1	0	0	0	0	1	1	1	0	1	1	1	2	1	1	1	1	1	2	0	0	1	1	1	1	2	1	0	0	0	1	1	1	1	1	0	0	0
343	0	0	0	0	0	1	2	1	2	0	0	1	2	1	0	0	0	0	2	1	2	0	2	2	0	0	1	0	1	2	0	0	0	0	0	1	1	0	0	0	0	0	0	2	0	1	0	0	1
344	0	0	1	0	0	0	2	1	2	2	0	0	2	2	0	1	0	1	2	0	2	0	1	1	1	1	0	1	1	0	0	1	0	2	1	1	1	0	0	1	0	0	0	1	0	1	1	0	0
345	1	0	0	1	0	1	2	2	2	0	0	0	0	0	0	0	0	1	0	0	0	0	1	1	1	2	1	0	1	2	0	0	0	0	0	2	0	0	0	1	0	0	0	2	1	0	0	1	0
346	1	0	1	1	0	1	1	2	1	1	0	0	1	1	0	0	0	2	1	1	2	0	0	0	0	1	1	1	1	2	0	0	1	1	0	1	1	1	0	1	0	0	0	2	0	2	0	0	0
347	1	0	0	0	0	1	1	1	1	0	1	0	1	1	0	0	0	0	1	1	1	1	2	2	0	0	1	0	1	2	1	0	0	0	0	2	1	0	0	1	0	0	1	1	1	0	0	0	0
348	1	0	0	0	0	0	2	1	1	1	1	0	0	0	0	0	0	1	0	2	1	0	2	2	1	1	2	0	0	1	0	0	0	0	0	1	1	0	0	1	0	1	0	1	0	0	0	0	0
349	0	0	0	0	0	1	1	1	2	2	0	1	1	0	0	0	0	2	1	1	1	0	1	2	0	0	0	1	1	2	1	1	1	0	0	1	1	0	0	0	1	0	0	2	0	0	0	0	0
350	0	0	0	0	0	0	2	1	2	1	0	0	1	0	1	1	0	1	0	1	2	0	2	2	0	0	2	0	0	2	1	0	0	2	2	2	0	0	0	2	0	0	0	0	2	1	1	0	0
351	1	0	1	0	1	1	1	1	2	1	0	0	0	0	0	0	0	0	1	1	1	0	2	2	0	0	1	0	1	2	0	1	1	1	1	2	0	0	0	2	0	0	0	2	1	0	0	0	0
352	0	0	0	0	0	1	2	2	1	1	1	0	1	0	1	1	0	0	1	0	2	0	2	2	0	0	2	1	1	1	0	0	2	1	0	1	1	0	0	2	0	0	0	1	0	0	1	0	0
353	1	0	0	0	0	0	1	0	2	2	0	0	0	0	0	0	1	1	1	0	2	0	2	2	0	0	1	1	1	2	0	0	1	1	1	1	1	0	0	2	1	1	1	2	2	2	0	0	0
354	1	0	0	0	0	1	1	2	0	0	1	0	1	1	0	0	0	2	2	0	2	0	1	2	0	0	2	1	1	2	1	0	1	1	1	1	1	0	1	0	0	0	0	2	1	0	1	1	0
355	0	0	0	0	0	1	2	1	2	1	0	1	0	0	0	0	0	1	2	0	2	0	1	1	1	1	1	1	2	2	1	1	1	0	0	2	2	1	1	1	1	0	0	2	1	1	0	0	0
356	0	0	0	0	0	0	2	2	1	1	0	1	1	1	0	0	0	1	2	0	2	1	2	2	0	0	1	0	1	2	0	0	1	0	0	1	1	0	0	1	0	2	2	2	1	1	0	0	0
357	0	0	0	1	0	1	0	2	0	0	2	0	2	2	0	1	0	0	1	1	1	0	1	1	1	1	2	1	1	1	1	0	1	1	0	0	2	0	0	0	0	0	0	2	2	0	0	0	0
358	0	0	0	0	0	1	2	2	1	1	0	1	2	1	0	0	0	1	1	0	2	0	2	2	0	0	2	0	0	1	0	0	0	1	1	1	2	0	0	0	1	0	0	1	0	0	0	0	0
359	1	0	0	0	0	1	2	0	2	2	0	0	0	0	0	0	0	2	1	1	1	0	2	2	0	0	1	0	0	1	0	1	2	0	0	1	2	0	1	0	0	1	1	2	0	0	0	0	0
360	0	0	0	0	0	0	1	1	2	2	0	1	2	1	0	0	0	0	1	1	2	0	0	0	1	1	2	1	1	2	0	2	1	0	0	2	1	0	0	0	0	0	0	1	0	0	0	0	1
361	0	1	1	0	1	1	2	2	2	2	0	1	1	0	0	0	0	1	0	1	1	0	2	2	0	0	2	1	1	2	2	0	0	1	1	2	0	0	0	2	0	0	0	2	1	0	0	0	0
362	1	0	0	0	0	0	2	0	2	2	0	1	2	2	0	0	0	1	1	1	2	0	2	2	0	0	2	0	0	2	0	0	1	1	1	1	2	1	0	1	0	1	0	1	0	0	0	0	0
363	0	0	1	0	0	0	2	2	1	1	0	0	1	1	0	0	0	0	1	2	1	0	1	1	1	1	1	0	0	2	0	2	2	0	0	0	2	1	0	1	0	0	1	2	1	1	0	0	1
364	0	0	0	1	0	2	1	2	1	0	2	0	0	0	0	0	0	0	0	1	1	0	2	2	0	0	1	1	1	2	1	0	1	0	0	2	1	0	0	1	0	0	0	2	1	0	0	0	1
365	0	0	0	0	0	0	1	2	1	1	0	0	2	2	0	0	0	0	1	1	1	0	2	2	0	0	1	1	1	2	0	0	0	0	1	2	2	0	0	0	0	0	0	2	1	0	0	0	1
366	0	0	0	0	0	1	2	2	1	0	1	1	1	0	0	0	0	1	2	0	2	1	2	2	0	0	2	1	1	2	0	1	2	0	0	1	2	1	0	1	0	0	0	1	0	0	0	0	0
367	0	0	0	2	0	2	2	1	1	1	0	0	1	1	0	0	0	0	2	0	2	0	2	2	0	0	1	0	1	2	0	1	0	1	0	1	1	0	0	2	0	0	0	1	1	1	0	0	0
368	1	0	0	1	0	2	1	2	0	0	1	0	0	0	0	0	0	1	0	1	1	0	2	2	0	0	1	0	0	1	1	0	0	0	0	1	1	0	0	0	0	1	0	1	2	1	0	2	0
369	1	0	0	0	0	0	2	0	1	1	1	1	2	0	0	0	0	0	1	0	1	0	2	2	0	0	2	0	0	2	1	0	1	0	0	2	2	1	0	0	0	0	0	2	0	2	0	0	0
370	1	0	0	0	0	0	2	2	1	0	0	1	1	0	1	1	0	0	2	1	2	0	1	1	1	1	2	0	0	2	1	1	0	1	1	2	0	0	0	2	0	0	1	2	1	1	0	0	1
371	0	0	0	0	0	0	2	2	2	0	1	1	1	0	0	0	0	2	1	1	1	0	2	2	0	0	0	1	2	1	0	2	2	0	0	2	0	0	0	2	0	1	1	2	0	0	0	0	0
372	1	0	0	0	0	1	2	1	1	1	1	1	2	1	0	0	0	1	2	0	2	0	2	2	0	0	1	1	0	1	2	1	1	1	1	2	2	0	0	0	0	1	1	2	1	1	0	0	1
373	1	0	0	1	0	2	2	0	2	1	1	1	2	1	1	1	0	0	1	0	2	0	2	2	0	0	2	0	0	2	1	1	1	0	0	2	2	0	1	1	1	0	1	1	1	0	0	0	1
374	1	1	0	0	0	1	2	1	2	1	0	0	0	0	0	0	0	0	1	1	1	0	1	2	0	0	2	0	0	2	1	2	2	0	0	1	1	0	0	0	0	0	0	1	1	0	0	1	1
375	1	0	0	0	0	0	2	2	2	0	0	0	1	2	0	0	0	1	2	0	2	0	2	2	0	0	2	0	0	2	0	0	0	0	0	1	2	1	0	1	0	1	1	2	0	0	0	0	0
376	1	0	0	0	0	1	2	2	1	1	0	0	0	0	0	0	0	1	2	0	2	0	0	0	0	0	2	0	1	2	1	0	0	1	1	2	2	2	0	0	0	0	0	2	1	1	0	0	1
377	0	0	0	0	0	0	2	1	2	2	0	1	1	1	0	0	0	1	2	1	2	0	2	2	0	0	1	0	0	1	1	0	2	0	0	0	1	0	0	1	0	1	1	2	2	0	0	0	1
378	0	0	0	0	0	1	1	1	0	0	1	0	1	1	0	0	0	0	1	1	2	1	1	1	0	0	1	2	2	2	2	1	1	0	0	1	1	0	0	1	0	1	0	1	1	1	1	0	0
379	1	0	0	0	0	2	1	2	1	0	2	0	0	1	0	0	0	1	2	0	2	0	2	2	0	0	2	0	0	2	1	1	0	0	0	1	2	1	0	0	0	0	0	2	1	0	0	0	0
380	0	0	0	1	0	2	1	2	0	0	2	0	0	0	0	0	0	2	0	2	0	0	2	2	0	0	1	1	2	2	1	1	1	2	0	2	1	1	0	1	0	1	0	1	0	0	0	0	1
381	0	0	0	1	0	1	1	1	2	1	0	0	0	0	0	0	0	0	1	1	1	1	2	2	0	0	1	0	0	1	1	2	1	0	1	2	1	0	0	0	0	0	0	2	0	0	0	1	0
382	1	0	0	1	0	1	2	1	2	1	0	0	0	0	0	0	0	1	1	0	2	0	2	2	0	0	2	0	0	1	1	0	1	0	0	2	2	1	1	2	1	0	0	1	0	0	0	1	0
383	1	0	0	1	0	1	0	1	1	1	1	0	0	0	0	0	0	1	1	0	1	0	1	1	0	0	1	1	1	1	0	1	1	0	0	1	1	0	0	2	0	0	0	2	0	0	0	0	0
384	0	0	0	1	0	1	2	2	2	1	0	0	0	0	0	0	0	0	1	0	1	0	2	2	0	0	1	1	1	1	0	0	1	1	1	2	2	1	1	2	1	0	0	2	2	0	0	0	0
385	1	0	0	0	0	0	1	1	1	1	1	1	2	1	1	1	0	0	1	1	2	0	1	1	0	0	1	1	0	1	1	0	0	0	1	2	2	0	0	0	1	0	0	2	1	1	0	0	0
386	1	0	0	0	0	0	2	2	1	0	0	0	1	2	0	0	0	0	0	1	0	0	2	2	0	0	1	0	0	1	1	1	1	0	0	2	1	0	0	1	0	0	0	1	0	1	0	0	1
387	1	0	0	0	0	1	1	2	0	0	1	0	1	0	1	1	0	0	2	1	2	1	1	2	0	0	2	1	1	2	2	0	1	0	0	2	1	1	0	1	0	1	1	1	1	1	0	0	0
388	1	0	0	1	0	1	1	2	0	0	1	0	2	1	1	1	0	0	0	0	0	0	1	2	0	0	2	0	0	2	2	0	0	0	0	2	2	0	1	0	0	1	1	2	0	0	0	0	0
389	0	0	0	0	0	0	1	2	1	1	1	0	1	1	0	0	0	1	1	0	2	0	2	2	0	0	2	0	1	2	0	0	1	0	0	1	2	0	0	1	1	1	1	2	2	2	1	1	0
390	0	0	0	0	0	1	2	2	1	1	0	0	1	1	0	0	0	0	2	0	2	0	2	2	0	0	2	0	0	2	0	1	0	1	1	2	1	0	0	2	0	0	0	2	0	0	0	0	0
391	1	0	1	1	0	2	2	2	2	1	0	0	2	1	0	0	0	1	1	1	1	0	1	1	0	0	2	0	0	2	0	1	1	0	0	1	1	0	0	0	0	0	0	2	0	0	0	0	1
392	1	0	0	0	0	1	2	1	0	0	0	1	1	0	0	0	0	0	2	1	2	0	1	1	0	0	2	0	0	1	0	0	1	0	0	1	0	0	0	2	0	0	1	2	1	0	0	0	0
393	0	0	0	0	0	1	2	2	1	1	1	0	0	0	0	0	0	1	0	1	0	0	2	2	0	0	1	1	1	1	1	1	1	1	0	0	1	0	0	0	0	0	0	1	1	0	0	0	0
394	0	0	1	1	0	1	2	1	2	2	0	1	1	1	0	0	0	0	2	1	2	0	2	2	0	0	1	0	2	2	0	0	1	1	0	2	0	0	0	2	0	0	0	1	0	0	0	0	0
395	1	0	0	1	0	1	1	1	2	2	0	1	1	0	0	0	0	1	0	1	1	0	2	2	0	0	1	1	1	1	1	1	1	0	0	1	2	1	0	1	0	0	0	0	0	1	0	0	0
396	0	0	1	0	0	0	2	2	1	1	1	0	1	0	0	0	0	0	2	0	2	0	1	1	0	0	1	1	1	1	1	0	0	1	0	2	2	0	0	2	0	0	0	2	0	0	0	0	1
397	0	0	0	1	0	2	2	0	2	2	0	1	1	1	0	0	0	0	1	1	1	0	2	2	1	1	1	1	1	2	1	0	1	0	0	1	1	0	0	0	0	1	1	1	1	0	1	0	0
398	1	0	1	1	0	1	2	2	1	1	1	1	1	0	0	0	0	0	1	1	2	0	2	2	0	0	0	1	2	2	1	1	1	1	1	1	0	0	0	2	0	1	1	2	1	1	0	0	1
399	0	0	0	1	0	1	2	2	1	0	0	0	1	1	0	0	0	1	2	0	2	0	2	2	0	0	0	0	0	1	0	0	0	0	0	1	0	0	0	2	0	1	1	1	1	0	0	0	1
400	1	0	0	0	0	0	1	2	0	0	1	0	0	0	0	0	0	1	1	1	1	1	2	2	0	0	1	0	0	1	0	2	2	0	0	0	1	0	0	1	0	0	0	2	0	1	0	0	0
401	1	0	0	0	0	2	2	2	2	1	0	0	1	1	0	0	0	0	1	0	1	0	1	1	0	0	2	0	0	1	1	1	1	1	1	1	1	1	0	1	0	0	0	2	0	0	0	0	0
402	1	1	0	0	0	1	1	1	2	1	0	0	0	0	0	0	0	0	0	0	1	0	2	2	0	0	1	1	2	2	1	0	0	1	0	1	2	0	0	0	0	1	1	2	1	1	0	0	1
403	0	0	0	0	0	0	2	1	2	2	0	0	0	0	0	0	0	1	1	1	2	1	1	2	0	0	2	1	1	2	2	0	0	0	0	2	1	1	0	1	0	0	0	2	1	0	1	0	1
404	1	0	0	1	0	1	2	2	1	1	0	0	1	1	0	0	1	2	0	2	2	0	2	2	0	0	2	1	1	2	2	0	1	0	0	1	1	1	0	0	0	1	1	2	1	1	0	0	0
405	0	0	0	0	0	1	2	2	1	0	0	1	1	0	1	1	0	0	0	0	0	1	2	2	0	0	1	0	0	1	0	2	1	0	0	2	2	1	1	2	1	1	1	2	0	0	0	1	0
406	0	0	0	1	0	1	1	1	2	2	0	0	0	0	0	0	0	1	1	0	2	0	1	1	1	1	0	0	1	1	0	1	1	0	0	1	2	0	0	0	0	1	1	2	1	1	0	0	0
407	1	1	0	0	0	2	2	0	2	1	2	0	1	0	0	0	1	1	1	1	1	0	2	2	0	0	2	1	1	1	0	2	2	0	1	2	1	1	0	2	0	1	0	0	0	0	0	0	1
408	0	0	0	0	0	1	0	2	0	0	2	0	1	1	0	0	0	0	2	0	2	0	2	2	0	0	1	0	0	1	1	2	2	0	1	2	1	0	0	0	0	0	0	2	0	0	1	0	1
409	1	0	0	0	0	0	1	1	2	2	0	1	2	1	0	0	0	1	2	0	2	0	0	0	0	0	1	1	1	1	0	0	1	1	1	2	0	0	0	2	0	0	0	2	0	0	0	0	0
410	1	0	0	1	0	1	1	1	1	1	1	0	0	0	0	0	0	0	0	1	2	0	0	1	1	1	1	1	0	1	1	2	1	1	1	2	0	0	0	2	0	0	0	1	0	0	1	0	0
411	0	0	0	0	0	0	2	1	1	1	1	1	2	2	0	0	0	1	2	0	2	0	1	1	0	0	1	0	0	1	0	2	2	0	0	0	0	0	0	2	0	0	0	2	1	1	0	0	0
412	0	1	1	0	1	1	2	2	2	1	1	0	0	0	0	0	0	0	2	1	2	0	2	2	0	0	1	0	0	2	0	1	1	2	1	1	0	1	0	1	0	0	0	0	1	0	0	1	0
413	1	0	0	0	0	1	1	2	1	1	1	0	0	0	0	0	0	0	1	0	1	0	2	2	0	0	0	1	1	2	1	1	1	2	0	2	0	0	0	2	1	1	1	1	0	1	0	0	0
414	0	0	0	0	0	1	1	1	2	2	0	0	1	1	0	0	0	1	1	1	1	0	2	2	0	0	1	0	1	2	0	0	0	0	0	0	0	0	0	2	0	0	0	2	0	1	1	0	0
415	0	0	0	1	0	1	1	2	1	1	1	0	0	0	0	0	0	0	1	0	2	0	1	1	0	0	1	0	2	2	0	0	2	0	0	2	2	1	0	1	0	1	1	2	0	0	0	0	0
416	1	0	0	0	0	1	2	1	2	0	1	0	0	0	0	0	0	0	1	1	2	1	2	2	0	0	1	1	1	1	0	1	1	0	0	1	2	1	0	1	0	0	0	0	0	0	0	0	1
417	0	0	0	0	0	0	2	2	2	0	1	0	2	1	1	1	0	0	2	0	2	0	2	2	0	0	2	0	0	2	1	0	1	0	0	2	2	0	0	0	0	1	0	1	0	0	0	1	0
418	0	0	0	0	0	2	2	2	2	1	0	0	0	0	0	0	0	0	0	1	1	0	2	2	1	1	2	0	0	1	0	1	1	0	0	1	2	1	0	1	0	0	0	2	1	0	0	0	0
419	1	0	0	0	0	0	2	1	1	1	0	0	0	0	0	0	1	1	1	0	1	1	0	1	1	1	1	0	0	1	0	0	0	1	2	2	0	0	0	2	0	0	0	1	0	0	0	0	0
420	1	0	0	0	0	1	0	1	1	1	1	2	2	0	1	1	0	0	2	0	2	1	2	2	0	0	0	0	0	1	0	0	0	0	0	2	2	0	0	0	0	0	0	1	0	1	0	1	0
421	0	0	0	0	0	1	1	2	0	0	1	1	2	1	0	0	0	1	1	1	2	1	1	1	0	0	2	1	1	2	2	1	1	2	1	2	2	1	0	1	0	0	0	2	1	1	1	1	0
422	1	0	0	0	0	1	2	1	2	2	0	1	2	2	0	0	0	0	2	0	2	0	2	2	0	0	2	1	1	2	0	1	2	0	0	2	1	1	0	0	0	1	1	2	0	0	0	0	0
423	1	0	0	0	0	1	1	2	0	0	0	0	0	0	0	0	0	0	1	1	1	0	2	2	0	0	1	0	2	2	0	0	2	0	0	1	2	0	0	0	0	0	0	2	0	0	0	0	0
424	0	0	0	0	0	2	2	2	2	0	0	1	1	0	0	0	0	2	2	0	2	0	2	2	1	1	1	0	1	2	0	0	0	0	0	2	2	0	0	0	0	1	1	2	0	0	0	0	2
425	1	0	0	0	0	1	2	2	2	1	1	0	2	0	1	1	0	0	2	1	2	0	2	2	0	0	1	1	1	0	0	1	1	0	0	2	2	2	0	0	0	1	0	1	2	1	0	0	0
426	1	0	0	0	0	0	1	2	1	0	1	0	2	0	1	1	0	0	1	1	1	0	2	2	0	0	2	0	0	2	0	1	2	0	1	1	2	0	0	1	0	0	0	2	0	1	2	0	0
427	0	0	0	0	0	0	1	1	1	1	0	0	0	0	0	0	0	0	2	1	2	1	1	2	0	0	1	1	1	2	0	2	1	0	0	1	1	1	0	1	0	0	0	2	0	1	0	0	0
428	1	0	0	0	0	1	1	1	1	1	1	1	1	0	0	0	0	0	2	1	2	1	0	1	1	1	1	1	1	1	0	0	2	1	0	1	1	1	0	1	0	0	0	2	0	1	0	0	0
429	0	0	0	1	0	1	1	1	2	2	0	0	1	1	0	0	0	1	2	1	2	0	2	2	1	1	0	1	0	0	1	0	0	0	0	2	2	0	0	0	0	1	0	1	0	0	0	0	0
430	1	0	0	1	0	1	1	1	2	1	0	0	1	1	0	0	0	0	1	0	2	0	2	2	1	1	1	0	1	2	0	1	1	1	1	2	2	2	0	0	0	0	0	2	1	0	0	0	0
431	0	0	0	0	0	1	1	2	0	0	1	0	0	0	0	0	0	0	1	1	2	0	2	2	1	1	1	2	2	1	1	0	1	1	0	1	1	0	0	2	0	1	0	1	0	1	0	0	1
432	1	0	0	1	0	2	1	2	1	0	1	0	1	1	0	0	0	1	1	1	1	0	1	1	1	1	2	0	0	1	0	1	1	1	1	1	0	0	0	1	1	0	0	2	0	1	0	0	0
433	1	0	0	0	0	1	2	2	1	0	0	1	1	0	0	0	0	1	1	0	2	1	2	2	0	0	1	0	1	2	0	0	1	1	0	2	1	0	1	1	0	0	0	2	1	1	0	1	0
434	0	1	0	0	0	1	2	2	1	1	0	0	0	0	0	0	0	1	0	1	0	0	2	2	0	0	2	1	1	1	0	1	1	1	0	2	1	0	0	2	0	0	0	2	0	0	0	0	1
435	1	0	0	0	0	0	2	2	2	1	0	1	2	1	0	0	1	1	0	2	1	0	1	1	0	0	2	0	0	1	0	1	0	2	1	1	2	0	0	1	0	1	0	1	0	0	0	1	0
436	0	0	0	1	0	1	1	0	2	2	0	0	0	0	0	0	0	1	2	0	2	0	0	0	0	1	1	0	1	2	0	1	1	0	0	2	1	1	0	1	0	0	0	1	0	1	0	0	0
437	1	1	0	0	0	1	1	2	0	0	1	0	0	0	0	0	0	0	2	0	2	0	1	1	0	0	0	0	1	2	0	2	1	0	0	1	2	2	0	0	0	0	0	1	0	0	0	0	0
438	0	0	1	1	0	1	2	1	1	1	0	0	1	0	0	0	0	0	1	0	1	0	2	2	0	0	2	0	0	2	0	0	2	0	0	2	2	0	0	1	0	0	0	1	0	1	0	0	1
439	0	0	0	1	0	2	2	1	2	1	1	0	0	0	0	0	0	1	1	1	1	0	2	2	0	0	1	0	0	2	0	1	2	0	0	1	2	1	0	1	0	1	1	1	1	2	0	0	1
440	0	0	0	1	0	2	1	1	2	1	0	0	1	1	0	0	0	1	2	0	2	0	0	1	1	1	0	1	2	1	0	0	0	0	1	2	1	0	0	2	0	0	0	2	0	0	0	0	1
441	1	0	0	0	0	0	1	1	1	1	1	1	1	0	0	1	0	0	1	1	1	0	1	1	1	1	1	0	1	2	0	0	2	0	0	1	1	1	0	1	0	0	0	1	0	0	0	0	0
442	1	1	0	0	0	1	2	0	2	2	0	1	1	1	0	0	0	2	1	1	1	1	2	2	0	0	1	0	0	1	0	2	1	0	0	1	2	0	0	1	0	0	0	1	1	1	1	0	0
443	0	1	0	0	0	1	2	2	1	0	1	0	1	1	0	0	0	2	2	1	2	0	2	2	2	2	2	1	1	2	0	2	2	0	0	0	1	0	0	1	0	0	0	2	0	1	0	0	1
444	1	0	0	0	0	2	2	2	2	0	1	1	0	0	0	0	0	0	1	1	2	0	2	2	0	0	2	1	1	2	0	0	0	0	0	2	1	0	0	1	0	0	0	2	1	0	0	1	0
445	0	0	0	0	0	2	2	2	2	1	0	1	1	0	0	1	0	2	2	0	2	0	2	2	0	0	1	0	1	2	0	2	2	0	1	2	2	1	0	0	0	0	0	2	0	1	0	0	0
446	0	1	0	0	0	1	2	2	1	1	0	0	1	1	0	0	0	2	2	0	2	0	2	2	0	0	1	1	1	2	0	2	1	0	0	0	1	1	0	1	0	0	0	2	1	0	0	0	0
447	1	0	0	1	0	1	1	1	2	2	0	0	1	1	0	0	0	0	1	0	2	0	1	1	0	0	2	0	0	2	1	0	1	1	1	2	1	1	0	1	0	0	0	2	0	0	1	1	0
448	1	0	0	0	0	1	2	0	2	2	0	0	0	0	0	0	0	0	1	1	2	0	2	2	0	0	1	1	0	1	2	0	2	1	0	1	1	0	0	2	1	0	0	2	1	0	1	1	0
449	0	0	0	0	0	0	1	1	1	1	2	0	0	0	0	0	0	1	0	1	2	0	2	2	0	0	1	0	0	1	1	1	2	0	0	1	1	0	0	2	0	1	1	2	1	0	1	0	0
450	1	0	0	1	0	1	1	2	1	1	0	0	0	0	0	0	0	0	1	1	1	0	2	2	0	0	2	0	0	1	0	1	1	1	1	2	1	0	0	0	0	0	0	0	0	0	1	0	0
451	1	0	0	1	0	1	2	2	1	0	0	0	0	0	0	0	1	2	1	0	1	0	2	2	0	0	2	0	0	2	2	1	1	2	1	2	2	0	0	1	1	1	1	2	0	1	0	0	1
452	1	0	0	1	0	2	2	1	2	2	0	0	1	1	0	0	0	0	1	0	2	0	1	1	0	0	2	1	1	2	0	2	2	0	1	2	2	1	0	0	0	0	0	2	0	2	1	1	0
453	1	0	0	0	0	2	1	1	1	1	0	0	1	0	0	1	0	0	2	0	2	0	2	2	1	1	2	0	0	2	1	2	2	0	0	0	1	1	1	0	0	0	0	2	0	1	0	2	0
454	1	0	0	0	0	2	1	2	1	1	1	1	2	1	0	0	0	0	2	1	2	0	2	2	0	0	0	0	0	1	0	1	2	0	0	1	0	0	0	2	0	0	0	2	0	0	1	0	0
455	0	0	2	0	1	0	2	0	1	1	0	1	1	0	0	0	0	1	1	0	2	0	1	1	0	0	1	0	2	2	0	1	1	0	0	2	2	2	0	0	0	1	1	2	1	0	0	2	0
456	0	0	0	0	0	1	1	1	2	1	0	1	1	0	0	1	0	1	0	2	1	0	2	2	0	0	2	1	1	1	1	0	1	0	0	1	2	1	1	1	1	0	0	1	0	0	1	0	0
457	0	1	0	0	0	1	2	2	2	1	0	0	1	0	0	0	0	0	0	1	1	1	2	2	0	0	1	1	2	2	1	1	0	1	1	2	2	0	0	0	1	0	0	0	0	0	0	1	0
458	0	0	0	0	0	0	2	1	2	1	1	0	0	0	0	0	0	0	0	1	2	0	2	2	1	1	1	0	1	2	0	0	0	0	0	2	2	0	0	1	0	1	0	1	0	1	0	0	1
459	1	0	0	0	0	2	1	2	0	0	1	0	0	0	0	0	0	0	1	1	1	0	0	1	1	1	1	0	1	2	0	0	2	1	0	1	1	0	0	2	0	0	1	2	1	0	0	0	0
460	0	0	0	0	0	1	2	1	2	1	0	0	0	0	0	0	0	1	1	1	1	0	2	1	1	2	2	0	0	2	0	0	1	1	1	2	2	1	0	0	0	0	0	1	0	1	1	0	0
461	0	0	0	0	0	1	2	2	1	0	1	1	1	0	0	0	0	2	2	1	2	0	1	1	1	1	2	1	1	2	2	0	1	1	1	1	2	0	0	0	0	0	0	0	0	0	0	1	0
462	0	0	0	0	0	0	2	2	1	0	0	0	0	0	0	0	0	0	2	1	2	0	2	2	1	1	2	0	1	2	0	0	1	0	0	1	1	1	0	2	0	0	0	2	0	0	0	0	0
463	1	0	0	1	0	1	2	0	2	2	0	0	0	0	0	0	0	1	1	1	2	0	2	2	1	1	1	0	1	2	1	1	1	0	0	2	1	0	0	1	0	1	1	1	0	1	0	0	0
464	1	0	1	0	1	1	1	2	1	0	2	1	0	0	0	0	0	1	2	1	1	0	2	2	0	0	1	0	1	2	0	0	1	2	0	1	1	1	0	2	0	0	0	2	1	1	0	0	0
465	1	0	0	0	0	1	1	1	1	1	0	1	1	0	0	0	0	1	2	0	2	0	2	2	0	0	2	0	1	1	0	0	1	0	0	2	2	1	0	1	0	1	0	1	0	1	0	0	0
466	1	0	0	0	0	1	2	1	2	2	0	0	0	0	0	0	0	0	1	0	2	0	2	2	0	0	1	2	2	2	1	1	0	0	0	2	1	0	0	2	0	1	1	2	0	0	0	0	0
467	0	0	0	0	0	2	2	2	1	1	0	1	1	1	0	0	0	0	2	1	2	0	2	2	0	0	1	1	1	2	0	0	1	1	0	1	1	0	0	2	0	0	0	1	0	1	0	0	0
468	0	0	0	0	0	1	1	1	0	0	1	0	0	0	0	0	0	0	2	1	2	0	2	2	0	1	2	0	0	1	0	0	1	0	0	2	1	0	0	2	0	0	1	1	1	0	0	0	0
469	1	0	1	0	0	2	2	2	1	0	0	0	0	0	0	0	1	2	2	0	1	0	2	2	0	0	1	0	0	2	1	1	1	0	0	2	1	0	0	1	0	0	0	1	0	1	0	1	0
470	1	0	1	1	0	1	2	2	2	2	0	1	1	0	0	1	0	1	2	0	2	0	2	2	1	1	2	1	1	2	0	1	1	1	1	2	1	0	0	2	0	0	0	1	0	0	1	1	0
471	1	0	1	0	1	1	1	2	0	0	1	1	1	1	0	0	0	0	1	1	2	0	2	2	0	0	0	0	1	2	0	2	2	1	1	2	1	0	0	1	0	0	0	2	1	0	0	0	0
472	1	0	0	0	0	1	1	1	0	0	2	0	0	0	0	0	0	0	0	1	1	0	1	1	1	1	0	2	2	0	0	0	1	1	1	2	1	0	0	1	0	0	0	2	1	0	0	0	0
473	1	1	1	1	0	2	1	2	1	1	1	0	0	0	0	0	0	1	2	0	2	0	2	2	0	0	2	0	0	2	0	0	0	0	0	0	2	0	0	1	0	0	0	1	0	0	0	0	0
474	1	0	0	0	0	1	2	0	1	1	1	0	0	0	0	0	0	0	2	1	2	0	2	2	0	0	1	0	1	2	0	0	0	0	0	0	1	0	0	0	0	0	0	2	0	0	0	0	0
475	1	0	0	0	0	0	2	2	1	1	1	1	2	1	0	0	0	1	1	1	1	0	1	2	0	0	1	0	1	2	0	1	0	1	2	2	1	0	0	1	0	0	1	2	1	0	0	0	1
476	1	0	0	0	0	2	1	2	0	0	1	0	0	0	0	0	1	1	2	1	2	0	2	2	1	1	1	0	1	2	0	1	0	0	0	1	0	0	0	2	1	1	1	1	1	1	0	0	1
477	1	0	0	1	0	1	1	1	1	1	1	0	0	0	0	0	0	1	0	2	1	1	2	2	0	0	2	0	1	2	1	0	0	1	0	1	1	0	0	2	0	0	0	2	0	0	0	0	1
478	1	0	0	0	0	0	2	2	0	0	1	1	1	0	0	0	0	0	1	0	1	1	2	2	0	0	1	0	0	1	0	0	1	1	0	1	0	0	0	1	0	1	0	0	1	1	0	1	0
479	1	0	0	0	0	2	2	1	1	1	0	2	2	1	0	0	0	0	1	0	1	0	2	1	1	2	0	0	1	2	0	0	1	0	0	2	2	0	0	0	0	0	0	2	0	0	0	1	0
480	0	0	0	0	0	1	1	1	1	1	1	0	0	0	0	0	0	1	2	1	1	0	2	2	0	0	2	0	0	2	0	0	1	2	2	2	2	0	0	1	0	1	1	1	1	1	0	0	0
481	0	0	0	0	0	1	1	2	0	0	0	1	2	1	0	1	0	1	2	0	2	0	0	1	1	1	2	0	0	2	0	1	1	1	0	0	2	1	0	1	0	0	0	2	0	0	0	0	1
482	1	0	0	0	0	1	2	1	1	0	1	0	0	0	0	0	0	0	1	0	1	0	1	2	0	0	2	0	0	2	1	1	2	0	0	1	1	0	0	2	0	1	1	2	1	1	0	1	1
483	1	0	0	0	0	1	1	1	2	2	0	0	0	0	0	0	0	0	0	1	1	0	2	2	0	0	2	1	1	1	0	2	1	1	1	2	1	0	0	2	1	1	0	1	0	0	0	0	0
484	0	0	0	0	0	2	1	2	1	1	1	0	2	2	0	0	0	0	2	1	2	0	0	1	1	1	1	2	2	2	1	1	1	1	0	0	2	0	0	1	0	0	0	1	1	0	0	1	0
485	1	0	0	1	0	1	1	1	1	1	1	0	0	0	0	0	0	0	1	1	1	0	2	2	0	0	1	0	1	2	0	0	1	0	0	1	1	0	0	1	0	1	1	2	0	0	1	0	0
486	0	0	0	0	0	1	1	2	1	1	1	0	0	0	0	0	0	1	2	1	1	1	1	2	1	1	1	0	1	2	1	0	0	0	0	2	1	1	0	1	0	0	0	1	0	0	0	0	0
487	0	0	0	0	0	2	2	1	1	1	0	0	0	0	0	0	0	0	0	1	1	0	2	2	0	0	1	1	1	2	1	0	1	0	0	1	1	0	0	2	0	1	1	2	1	0	0	0	0
488	1	0	0	1	0	1	1	2	1	1	0	0	0	1	0	0	0	0	1	0	1	0	2	2	0	0	2	2	2	2	1	0	1	0	0	1	0	0	0	2	0	0	0	1	0	1	0	0	1
489	1	0	0	0	0	0	2	0	2	2	0	0	1	0	1	1	0	1	0	1	2	0	2	2	0	0	2	1	1	2	2	2	2	0	0	0	1	0	0	2	1	0	0	1	0	0	0	0	2
490	0	0	1	1	0	1	2	2	2	0	1	0	0	0	0	0	1	2	1	1	1	0	2	2	0	0	1	1	0	1	1	0	0	0	0	2	1	1	0	1	0	0	0	1	1	0	0	0	1
491	1	0	0	0	0	2	2	2	2	0	0	0	0	0	0	0	1	1	1	0	2	0	2	2	1	1	1	0	1	2	1	0	0	2	1	1	2	0	0	1	0	0	0	2	0	0	0	0	0
492	0	0	0	0	0	1	2	2	2	1	0	1	1	1	0	0	0	0	2	0	2	0	1	1	1	1	2	0	0	1	0	0	1	1	0	1	0	0	0	2	0	0	0	2	2	0	0	0	0
493	0	0	0	1	0	1	1	2	0	0	2	0	0	0	0	0	0	1	1	0	2	1	1	2	1	1	1	1	1	1	1	2	2	0	0	2	2	0	0	0	1	1	1	2	0	0	0	0	0
494	0	0	0	0	0	1	2	2	1	1	0	1	1	1	0	0	1	1	0	1	1	0	2	2	0	0	1	0	1	2	0	2	2	0	0	1	1	0	1	1	0	1	0	1	0	0	1	0	0
495	1	0	0	0	0	1	1	1	2	1	0	2	2	1	0	0	0	1	0	1	2	0	2	2	0	0	1	0	2	2	0	0	1	0	0	1	2	0	0	1	0	1	1	2	2	2	1	0	0
496	0	0	0	1	0	1	2	1	2	2	0	0	0	0	0	0	1	1	0	1	1	0	2	2	0	0	1	1	2	2	1	1	1	2	0	2	2	2	0	0	0	0	0	2	0	0	1	0	0
497	1	0	0	1	0	1	2	1	2	1	0	0	0	0	0	0	0	0	1	1	2	0	1	1	0	0	1	2	2	1	1	1	1	1	0	0	2	1	1	1	1	0	0	1	0	0	0	0	1
498	0	0	0	0	0	0	0	1	1	1	1	0	1	0	0	0	0	1	1	0	2	0	2	2	0	0	1	1	1	1	1	1	0	0	0	2	1	0	0	2	1	0	0	1	0	1	1	1	0
499	1	0	0	0	0	1	2	2	0	0	0	0	0	0	0	0	0	0	0	1	0	0	2	2	0	0	2	0	0	2	0	1	0	1	1	2	1	0	0	1	0	1	1	2	0	1	0	0	0
500	0	0	0	0	0	1	1	1	1	1	0	1	1	0	0	1	1	2	0	2	2	0	2	2	0	0	2	0	0	1	0	2	1	0	1	2	1	0	1	1	0	0	0	1	0	0	0	1	0
501	0	0	0	1	0	1	2	0	1	1	1	0	1	1	0	0	0	1	1	0	1	0	1	1	1	1	2	0	0	1	0	0	1	0	0	1	0	0	0	1	0	0	0	2	0	0	1	0	1
502	1	1	0	0	0	1	2	1	1	1	0	1	1	0	0	0	0	0	2	0	2	0	2	2	0	0	1	0	0	1	0	0	1	1	1	1	1	0	0	0	0	0	0	2	0	0	0	1	0
503	1	0	0	0	0	0	1	1	1	1	0	0	1	1	0	0	0	0	1	1	2	0	2	2	0	0	2	0	0	2	0	2	1	0	0	2	0	1	0	1	0	1	1	1	1	0	1	0	0
504	0	0	0	0	0	0	2	1	1	1	0	1	1	1	0	0	0	1	1	0	2	0	1	2	0	0	2	0	1	2	0	0	0	0	1	2	2	0	0	1	1	0	0	2	0	0	0	1	0
505	1	0	0	0	0	0	2	2	2	1	0	0	1	0	0	0	0	0	2	1	2	0	2	2	0	0	2	0	0	2	1	0	1	0	0	1	0	1	0	1	0	0	0	2	0	0	0	0	2
506	1	0	0	0	0	1	1	1	1	1	0	1	2	1	0	0	0	0	0	1	2	0	2	2	0	0	1	2	2	2	1	1	1	0	0	2	1	0	0	1	0	0	1	2	1	1	0	0	1
507	1	0	0	0	0	2	1	1	2	1	0	1	1	0	0	0	0	0	2	1	2	0	2	2	0	0	2	0	0	2	0	0	1	0	0	1	1	0	0	2	0	0	0	2	0	0	0	1	0
508	1	0	1	2	0	2	1	2	1	1	1	0	0	0	0	0	0	0	1	1	1	0	2	2	0	0	2	1	1	1	0	2	2	0	0	1	1	0	0	1	0	0	0	2	0	0	0	0	0
509	0	0	0	0	0	2	2	0	2	2	0	1	1	1	0	0	0	0	1	0	1	0	1	2	0	0	0	0	0	1	0	1	1	0	0	2	1	1	0	0	0	1	0	1	0	0	0	1	0
510	1	0	0	0	0	0	2	2	1	1	0	0	1	0	0	0	0	0	1	0	1	0	1	1	0	0	1	1	1	2	0	0	1	1	0	1	2	1	0	1	0	2	1	2	1	0	0	0	1
511	1	0	0	0	0	1	2	2	2	0	0	0	2	2	0	1	0	0	1	1	1	0	2	2	0	0	1	0	1	2	0	0	1	1	2	2	1	1	0	1	0	1	1	2	0	0	0	0	0
512	1	0	1	1	0	2	2	0	2	1	2	0	2	1	1	1	0	1	0	0	0	0	2	2	0	0	2	0	0	2	0	1	1	0	0	2	2	0	0	0	1	0	0	2	1	0	0	1	0
513	1	0	0	0	0	1	1	2	1	0	1	0	1	0	0	0	0	1	2	0	2	0	2	2	0	0	2	0	0	2	1	1	1	0	0	1	0	0	0	2	0	0	0	2	1	0	0	0	0
514	0	1	1	0	1	1	2	2	1	1	0	0	0	0	0	0	0	1	1	0	2	0	2	2	0	0	1	1	2	2	0	2	1	0	0	1	2	0	0	1	0	0	0	1	0	0	0	0	0
515	1	0	0	0	0	2	1	1	2	1	0	0	1	0	1	1	0	2	2	0	2	0	2	2	1	1	1	0	1	2	0	0	1	1	0	1	0	0	0	0	0	0	0	1	0	0	0	0	0
516	1	0	1	0	0	0	1	1	1	1	1	0	2	0	1	1	1	2	1	0	1	0	2	2	0	0	2	1	1	2	0	0	0	0	0	1	0	0	0	1	1	0	0	2	0	0	1	0	0
517	1	0	1	1	1	1	2	2	2	1	0	1	1	0	0	0	0	0	1	2	1	0	2	2	0	0	1	0	1	2	1	1	1	2	0	1	1	0	0	2	0	1	1	2	1	0	0	0	1
518	0	1	0	0	0	1	2	0	2	2	0	1	1	0	0	0	0	0	1	0	1	0	1	1	2	2	2	0	0	1	0	1	0	0	0	1	1	0	0	2	0	1	1	1	1	0	1	0	1
519	1	0	0	0	0	0	1	1	1	1	0	0	0	0	0	0	0	0	1	1	1	0	2	2	0	0	2	1	1	2	1	0	1	1	0	1	1	0	1	1	0	0	0	1	0	1	1	0	0
520	1	1	0	0	0	1	2	0	2	2	0	0	0	0	0	0	1	1	0	1	1	0	1	1	1	1	1	0	0	1	1	0	2	1	0	1	0	0	0	1	0	0	0	2	0	1	0	0	1
521	0	0	0	1	0	2	2	0	1	1	0	0	0	0	0	0	0	0	1	1	1	0	2	2	0	0	1	1	1	1	1	2	1	0	0	2	2	1	0	0	0	0	0	1	0	0	0	0	0
522	0	0	0	0	0	0	2	1	2	2	0	0	0	0	0	0	1	1	1	0	2	0	2	2	0	0	0	0	1	1	0	0	1	0	0	1	2	0	0	1	0	0	0	2	0	1	0	0	0
523	0	0	0	0	0	1	2	2	1	1	0	0	1	1	0	0	0	1	1	0	1	0	2	2	0	0	1	0	0	2	0	0	1	1	1	1	1	0	0	0	0	1	1	2	0	0	0	0	1
524	1	0	0	0	0	0	2	2	2	1	0	0	1	1	0	0	0	1	2	0	2	0	2	2	0	0	2	0	0	2	1	0	2	0	0	2	2	1	1	1	1	1	1	2	1	2	1	0	0
525	1	0	0	0	0	0	2	2	2	0	1	0	0	0	0	0	0	1	0	1	1	0	1	2	0	0	1	0	1	2	0	0	0	0	0	2	1	1	1	0	0	0	1	1	1	0	0	1	0
526	1	0	0	0	0	1	2	2	1	0	1	0	1	1	0	0	0	1	0	2	1	1	0	1	0	1	1	1	2	2	0	1	1	1	0	1	1	1	0	1	0	1	1	2	2	0	0	0	1
527	0	0	0	0	0	1	1	2	1	0	1	1	1	0	1	1	0	0	2	0	2	0	1	1	0	0	2	0	0	2	0	1	1	0	0	2	2	0	0	0	0	2	2	2	1	1	0	0	0
528	0	0	0	0	0	0	1	2	0	0	2	0	1	1	0	0	0	2	1	1	2	0	1	1	0	0	1	1	1	2	0	0	1	0	0	1	1	0	0	1	0	1	1	1	0	1	0	0	0
529	0	0	0	0	0	0	2	1	2	2	0	1	2	1	0	0	1	2	1	0	1	0	1	1	2	2	2	0	0	2	0	0	1	1	1	2	2	0	0	1	1	0	0	2	0	0	1	0	0
530	0	0	0	0	0	1	2	2	2	0	1	0	0	0	0	0	0	1	1	0	2	0	1	1	0	0	1	1	1	1	1	0	0	2	2	2	2	0	0	2	0	0	0	1	1	0	0	1	0
531	0	0	0	1	0	1	2	2	1	1	1	2	2	1	0	0	0	1	2	0	2	0	2	2	0	0	1	1	2	2	1	0	1	1	0	2	2	0	0	1	0	0	0	2	1	1	0	1	0
532	0	0	0	0	0	0	0	1	1	1	1	0	0	0	0	0	0	0	0	1	0	0	1	1	0	0	2	0	0	2	0	1	1	0	0	1	1	0	0	1	0	0	0	0	0	0	1	0	0
533	1	0	0	1	0	1	1	2	0	0	0	0	1	1	0	0	0	0	2	0	2	0	1	1	0	0	1	0	1	2	0	0	1	0	0	1	1	0	0	1	0	1	0	0	2	0	0	0	0
534	0	0	0	1	0	1	1	1	1	1	1	0	2	2	0	0	0	0	1	0	0	1	2	2	0	0	1	0	1	2	1	0	0	0	0	1	2	0	0	1	0	2	2	2	1	1	0	0	0
535	0	0	0	1	0	2	2	1	1	1	1	0	0	0	0	0	0	1	2	0	2	0	2	2	1	1	1	0	1	2	0	0	2	0	0	0	0	0	0	2	0	0	0	1	1	0	0	1	0
536	0	0	0	0	0	2	1	1	1	0	2	0	0	0	0	0	0	2	1	0	1	0	2	2	0	0	1	0	1	2	0	0	1	1	0	1	1	1	0	1	0	0	0	1	0	0	0	0	0
537	1	0	0	1	0	2	1	2	1	1	1	0	0	0	0	0	0	2	1	0	1	0	1	1	1	1	2	1	1	2	0	0	1	0	0	1	2	1	1	1	1	1	0	1	0	0	0	0	0
538	1	0	0	0	0	1	2	0	2	2	0	0	0	0	0	0	0	0	2	1	2	0	2	2	1	1	1	1	1	1	1	0	2	0	0	2	1	0	0	1	0	1	1	2	1	1	0	0	0
539	0	0	0	0	0	0	1	1	0	0	1	0	1	1	0	0	0	1	1	1	1	0	2	2	0	0	1	0	0	1	1	1	2	0	0	1	2	0	0	0	1	0	0	2	1	1	0	0	1
540	0	0	0	0	0	0	1	2	0	0	2	0	1	1	0	1	0	0	1	0	1	0	0	0	1	1	1	0	0	2	1	0	1	0	0	1	2	1	0	0	0	0	0	2	0	1	0	0	0
541	1	1	0	0	0	1	2	2	0	0	0	1	1	0	0	0	0	1	2	0	2	0	1	1	0	0	2	0	0	2	0	1	1	0	0	1	2	0	0	1	0	0	0	1	0	0	0	0	0
542	1	0	0	0	0	1	1	2	0	0	2	1	1	0	0	0	0	0	2	0	2	0	2	2	0	0	2	1	1	2	0	1	1	0	0	2	2	1	0	1	0	0	0	2	0	1	0	0	0
543	0	0	0	0	0	1	2	2	0	0	0	1	1	0	0	0	0	1	0	0	0	0	2	2	0	0	2	1	1	2	2	0	0	0	0	1	2	0	1	1	0	0	0	2	1	1	1	0	0
544	0	0	0	1	0	2	1	1	2	2	0	0	0	0	0	0	1	1	0	2	1	0	2	2	0	0	0	1	1	2	1	0	1	2	1	2	1	0	0	2	0	0	0	2	0	1	0	0	0
545	1	0	0	1	0	2	2	1	2	1	1	0	1	0	0	1	0	1	2	0	2	0	1	1	0	0	2	0	0	2	0	0	1	2	2	2	0	0	0	2	0	0	0	1	0	0	0	0	1
546	0	0	0	1	0	2	2	1	2	1	0	0	2	2	0	1	1	1	1	1	1	0	2	2	0	0	2	1	1	2	0	1	1	0	1	2	2	1	1	1	1	0	0	2	0	0	0	0	0
547	1	0	0	0	0	1	2	1	1	1	0	1	2	1	0	0	0	0	1	2	1	0	1	1	1	1	1	0	1	2	0	1	1	1	2	2	1	0	1	1	0	0	0	1	0	1	1	1	0
548	0	0	0	0	0	0	2	0	2	2	0	1	2	1	0	1	0	0	2	0	2	0	2	2	1	1	2	0	1	2	0	0	0	0	0	2	2	0	0	2	0	0	0	1	0	1	0	0	0
549	0	0	0	0	0	2	1	2	1	1	1	0	1	1	0	0	0	0	1	1	1	0	1	1	0	0	2	1	1	2	1	2	2	0	1	2	2	1	0	1	0	1	1	1	1	1	0	1	0
550	1	1	0	0	0	1	2	0	2	2	0	1	1	0	0	1	0	2	1	1	2	0	1	1	1	1	1	1	1	2	1	1	1	0	0	2	1	0	0	2	0	0	0	1	0	0	0	0	0
551	1	0	0	0	0	0	2	1	2	2	0	0	1	1	0	0	0	0	1	0	2	0	0	1	0	0	1	1	1	0	0	0	1	0	0	2	1	0	0	2	0	0	0	2	1	0	0	1	0
552	0	0	0	0	0	2	2	0	2	1	1	0	1	1	0	0	0	0	2	1	2	0	2	2	0	0	1	1	1	1	0	1	0	0	0	2	2	0	0	1	0	0	0	0	0	1	0	0	0
553	0	0	0	1	0	1	1	1	1	1	2	1	1	0	0	0	0	0	1	1	1	0	2	2	0	0	1	1	2	2	1	0	1	0	0	2	1	0	0	2	1	0	0	1	0	0	0	0	2
554	1	0	0	0	0	1	2	2	2	1	0	0	0	0	0	0	0	0	0	1	1	0	2	2	0	0	1	0	0	1	0	0	0	1	1	1	2	0	1	0	0	0	0	2	0	2	0	0	0
555	1	0	0	0	0	1	2	2	1	1	1	1	1	0	0	0	1	0	2	1	2	1	2	2	0	0	2	0	1	1	0	2	2	0	1	2	0	0	0	1	0	0	0	2	1	0	0	0	0
556	1	0	0	0	0	1	2	1	1	1	0	0	1	1	0	0	0	0	1	1	1	0	2	2	1	1	1	2	2	2	0	0	0	1	0	2	1	0	0	2	0	0	0	1	0	0	1	0	1
557	0	0	1	0	0	0	2	1	1	1	0	1	2	2	0	0	0	0	1	1	1	0	1	1	1	1	0	1	1	0	0	1	1	0	0	1	0	0	0	2	0	0	0	0	0	1	0	0	0
558	1	0	0	0	0	1	2	2	2	1	1	0	0	0	0	0	0	0	1	0	1	0	1	2	0	0	1	1	1	1	0	0	1	0	0	1	1	0	0	1	0	1	0	1	0	1	0	2	0
559	0	0	0	1	0	2	1	1	1	0	2	1	1	0	0	0	0	0	2	0	2	0	1	1	1	1	2	0	0	1	0	0	1	1	0	1	1	0	0	1	0	1	1	1	1	0	0	0	0
560	0	0	0	1	0	2	1	2	1	1	1	0	0	0	0	0	0	0	2	0	2	0	2	2	0	0	1	0	0	2	0	0	1	0	0	2	1	0	0	2	0	1	1	2	1	0	0	1	0
561	1	0	0	1	0	1	2	0	2	2	0	0	1	0	0	0	0	0	1	0	1	0	2	2	0	0	1	0	2	2	0	1	0	1	1	2	1	0	1	1	0	1	0	0	0	0	0	0	0
562	1	0	0	0	0	1	2	1	2	2	0	0	0	0	0	0	0	1	1	1	1	0	2	2	0	0	0	1	1	2	1	0	1	1	0	2	1	0	0	1	0	1	1	2	2	0	0	0	0
563	0	0	0	0	0	1	1	1	2	2	0	1	2	1	0	1	0	0	1	1	1	0	2	2	0	0	2	0	0	1	1	0	1	0	0	2	1	0	0	0	0	0	1	1	0	1	0	0	0
564	1	0	0	0	0	2	2	2	1	0	0	1	1	1	0	0	0	0	2	0	2	0	1	1	1	1	1	1	1	1	0	1	1	0	0	1	2	0	0	0	0	0	0	0	0	0	0	0	0
565	0	0	0	1	0	1	2	2	2	1	0	1	1	0	0	0	0	0	1	1	1	0	2	2	0	0	0	0	0	1	0	1	1	2	0	1	0	0	0	1	0	0	0	0	0	0	0	0	0
566	0	0	0	0	0	2	1	1	1	1	0	0	2	2	0	0	0	1	1	1	2	0	2	2	0	0	1	1	1	1	1	1	1	0	0	1	0	1	0	1	0	0	0	2	0	0	0	0	0
567	1	0	1	1	0	1	2	2	0	0	0	0	0	0	0	0	0	2	2	1	2	0	2	2	0	0	1	0	1	2	0	0	0	0	1	2	1	0	1	0	0	0	0	2	0	0	0	0	0
568	0	0	0	1	0	2	1	2	1	0	1	1	2	0	0	0	0	1	1	0	2	0	1	2	0	0	0	1	1	2	1	0	0	0	0	2	1	0	0	1	0	1	0	1	1	1	0	0	0
569	0	0	0	0	0	2	2	2	2	1	0	0	1	1	0	0	0	0	1	0	2	1	2	2	0	0	2	0	0	2	0	0	1	1	1	2	1	0	0	2	0	0	0	2	0	0	0	0	0
570	0	0	1	1	0	1	1	2	0	0	1	1	1	0	0	0	0	1	2	0	1	1	2	2	0	0	1	0	1	2	0	0	1	0	0	2	0	0	0	1	0	1	1	1	1	1	0	0	0
571	1	0	0	0	0	2	2	1	2	1	0	0	2	1	1	1	0	1	2	1	2	0	1	1	1	1	1	0	1	2	1	0	0	0	1	2	1	0	0	2	0	1	1	1	0	1	0	0	0
572	0	0	0	1	0	2	2	2	1	1	1	0	2	2	0	0	0	0	1	0	1	0	2	2	0	0	2	1	1	2	2	1	2	0	0	2	1	0	1	0	0	1	1	2	1	1	0	0	0
573	1	0	0	0	0	1	2	2	2	1	0	0	1	1	0	0	0	0	0	1	1	0	1	1	0	0	1	0	0	2	0	0	0	0	0	1	2	0	1	0	0	0	0	2	0	0	0	0	1
574	1	0	0	0	0	1	1	1	2	2	0	0	1	1	0	0	0	0	1	0	0	0	1	1	1	1	2	0	0	1	1	0	1	1	0	1	1	0	0	2	0	1	0	1	1	1	0	0	1
575	1	0	0	0	0	1	2	2	1	0	0	0	0	0	0	0	0	0	1	0	1	0	2	2	0	0	0	1	0	0	1	1	1	1	0	2	2	0	0	0	1	1	0	1	0	0	0	0	1
576	1	0	0	0	0	1	2	2	2	1	0	0	0	0	0	0	0	0	0	2	0	0	2	2	0	0	1	0	0	1	0	0	1	0	0	1	2	0	0	2	1	0	0	2	1	0	0	0	0
577	0	0	0	0	0	0	2	2	1	0	0	1	2	1	0	0	0	0	2	1	2	0	2	2	0	0	1	2	2	1	0	2	2	0	1	2	2	1	1	1	1	0	0	2	0	1	0	0	0
578	1	0	0	0	0	2	2	2	1	1	0	0	1	0	0	0	0	0	2	1	2	0	2	2	0	0	2	2	2	2	1	0	1	1	1	2	2	0	0	0	0	0	0	2	0	0	0	0	0
579	0	0	1	1	1	1	1	1	1	1	1	0	0	0	0	0	0	1	1	1	2	0	2	2	0	0	1	0	0	2	1	2	1	0	1	2	0	0	0	2	0	0	0	2	0	0	0	0	0
580	0	1	0	0	0	1	2	1	2	2	0	0	2	1	0	0	0	2	1	1	2	0	2	2	0	0	2	0	0	2	1	1	1	2	0	2	2	0	0	0	0	0	0	2	0	0	0	0	0
581	1	0	0	1	0	1	2	1	2	2	0	1	2	1	0	1	1	1	1	0	2	0	2	2	0	0	2	1	1	2	0	2	2	0	1	2	1	0	0	2	0	1	1	1	1	2	0	1	0
582	1	0	0	0	0	1	1	2	0	0	1	0	0	0	0	0	0	1	2	0	2	0	2	2	0	0	1	0	0	2	0	0	0	1	1	2	1	0	0	2	0	1	1	2	1	0	0	0	0
583	0	1	0	0	0	1	1	2	0	0	1	0	0	0	0	0	0	1	2	0	2	0	0	1	0	0	0	1	1	2	1	1	1	1	0	1	1	0	0	1	0	0	1	2	1	0	0	0	0
584	0	0	1	1	0	1	1	2	0	0	1	1	1	0	0	0	0	0	2	1	2	0	2	2	0	0	2	1	1	2	2	0	0	0	1	2	2	0	0	0	0	1	0	1	0	0	0	0	0
585	0	0	0	0	0	1	1	2	1	0	1	1	1	1	0	0	0	1	1	0	2	0	2	2	0	0	2	0	0	2	1	0	1	1	0	1	2	1	0	1	0	1	1	2	0	0	0	0	1
586	1	0	0	1	0	2	2	2	1	0	1	0	0	0	0	0	0	0	2	0	2	1	1	1	0	0	1	1	1	1	1	1	2	0	1	2	1	0	0	1	0	0	0	1	0	0	0	0	0
587	1	0	1	1	0	1	1	0	2	2	0	0	2	1	0	0	1	1	1	1	1	0	1	1	0	0	1	0	0	2	0	1	2	0	0	1	2	0	0	1	0	0	0	1	1	0	0	0	0
588	0	0	0	1	0	2	2	1	2	1	1	1	1	0	0	0	0	0	1	0	1	0	2	2	0	0	1	0	2	2	0	1	1	0	0	1	1	0	1	0	0	0	0	2	0	1	0	0	0
589	1	0	0	1	0	2	2	0	2	2	0	0	2	0	1	1	0	1	1	1	1	0	2	2	0	0	1	0	1	2	1	0	1	0	0	2	1	0	0	1	0	1	0	1	0	0	1	0	1
590	1	0	0	1	0	1	1	2	0	0	1	0	1	1	0	0	0	2	1	1	2	0	2	2	0	0	1	1	1	2	0	0	0	1	1	2	2	0	0	1	0	1	0	0	0	0	0	0	0
591	1	0	0	0	0	2	2	1	2	1	0	0	1	1	0	0	0	2	1	1	2	0	2	2	0	0	2	0	0	2	0	0	2	0	0	2	2	0	0	1	1	0	0	1	1	0	0	0	0
592	1	0	0	1	0	1	1	1	1	1	1	0	0	1	0	0	0	0	2	0	2	0	2	2	0	0	1	0	0	2	0	0	0	2	1	1	1	1	0	1	0	1	1	2	1	1	0	0	0
593	0	0	0	1	0	1	1	1	1	1	1	1	1	0	0	0	1	0	2	1	2	1	0	1	1	1	1	0	0	1	0	0	2	0	0	2	2	0	1	1	0	0	0	2	0	0	0	0	0
594	1	0	0	0	0	1	2	2	2	1	0	0	0	0	0	0	0	1	1	1	2	0	2	2	0	0	2	1	1	1	0	0	2	1	0	1	1	1	1	0	0	0	0	2	0	0	0	0	0
595	1	0	1	1	0	1	2	1	1	0	0	1	2	1	0	1	0	1	0	1	2	0	1	1	1	1	2	0	0	2	2	0	1	1	0	0	2	0	1	0	0	0	0	1	1	0	0	0	0
596	1	0	0	1	0	2	1	2	1	1	1	1	1	1	0	0	1	2	1	1	2	0	2	2	0	0	2	1	1	2	0	0	1	2	0	1	0	0	0	2	0	0	0	1	0	0	0	2	0
597	1	0	0	0	0	2	1	0	2	2	0	2	2	1	0	1	0	0	1	0	1	0	2	2	0	0	2	0	0	2	2	0	0	2	1	1	2	0	0	0	0	0	0	2	0	2	0	0	0
598	1	0	1	0	1	1	1	1	1	1	1	0	1	1	0	0	0	1	2	0	2	0	1	1	0	0	2	0	0	2	2	0	2	0	0	1	2	1	1	2	2	0	0	1	0	0	0	0	0
599	1	1	1	0	1	1	1	2	1	1	1	0	1	1	0	0	0	2	2	0	2	0	2	2	0	0	1	1	2	2	1	0	2	0	0	1	1	0	0	1	0	0	0	2	1	1	0	1	0
600	1	0	0	0	0	2	2	0	2	2	0	0	0	0	0	0	0	1	1	0	1	0	1	1	1	1	2	0	0	2	0	2	2	0	0	1	1	1	1	0	0	0	0	2	0	1	0	0	1
601	0	0	0	0	0	0	1	1	1	1	1	0	1	1	0	0	0	0	1	0	0	1	2	2	0	0	2	1	1	2	1	1	1	0	0	1	2	1	1	2	1	0	0	0	0	1	0	0	1
602	1	0	1	1	0	2	2	2	2	1	0	1	1	0	0	0	0	1	1	0	2	0	1	1	1	1	1	1	1	2	0	0	1	1	0	2	1	0	0	2	1	0	0	2	0	2	0	0	2
603	1	1	1	1	1	1	2	1	1	1	0	0	1	1	0	0	0	1	2	0	2	1	1	2	0	0	1	0	1	2	0	0	1	0	0	1	1	0	0	1	0	0	0	0	0	0	0	1	0
604	0	0	0	0	0	2	2	1	1	0	0	0	0	0	0	0	0	0	1	2	1	1	2	2	0	0	1	0	0	2	0	2	1	0	0	1	2	0	0	1	0	1	0	1	1	0	1	0	1
605	0	0	0	1	0	1	1	2	1	1	1	0	0	0	0	0	0	1	1	0	2	0	1	1	0	0	1	0	1	2	1	0	1	1	1	2	0	0	0	2	0	2	2	2	1	1	1	1	0
606	0	0	0	0	0	2	1	1	1	1	1	1	1	0	0	0	0	1	1	0	2	0	2	2	0	0	0	0	0	1	0	2	2	0	1	2	2	0	0	2	1	1	1	2	1	2	0	0	1
607	0	0	0	0	0	1	2	0	2	2	0	1	1	0	0	0	0	0	0	1	0	0	1	1	1	2	0	1	2	2	1	1	0	2	1	1	2	0	0	1	0	0	0	2	0	1	2	0	0
608	1	0	0	0	0	0	1	1	2	2	1	1	2	1	0	0	0	0	0	0	0	0	1	1	1	1	0	0	1	2	0	0	0	0	1	2	2	0	0	0	1	0	0	1	1	0	0	0	1
609	1	0	0	0	0	1	1	2	1	0	1	0	1	1	0	0	0	1	1	0	1	0	2	2	0	0	1	0	0	2	0	0	0	0	0	1	1	0	0	2	0	1	1	2	0	2	0	0	0
610	0	0	0	0	0	0	1	2	1	1	1	0	2	2	0	0	1	1	1	0	2	0	2	2	0	0	2	0	0	1	1	0	1	0	0	1	2	0	0	1	0	2	2	2	1	1	0	0	0
611	0	0	0	1	0	1	1	1	1	1	1	2	2	1	0	0	0	0	0	1	2	0	0	1	1	1	0	1	1	2	1	1	1	0	0	2	0	0	0	2	0	1	1	1	0	0	0	0	0
612	0	0	0	0	0	1	1	2	0	0	2	0	1	0	0	0	0	0	2	1	2	0	2	2	0	0	1	1	1	2	0	0	1	2	0	1	1	0	0	1	0	0	0	2	0	0	0	1	0
613	0	0	0	0	0	0	1	1	2	2	0	0	0	0	0	0	0	1	2	0	2	0	2	2	0	0	1	1	1	1	1	0	1	1	0	2	1	0	0	1	0	0	0	0	2	1	0	1	0
614	0	0	0	1	0	1	2	1	1	1	1	0	1	1	0	0	0	1	2	0	2	0	1	1	1	1	1	1	1	1	1	0	0	0	0	2	2	0	0	1	0	0	0	1	1	0	0	0	1
615	1	1	1	1	0	2	1	2	0	0	0	0	2	2	0	1	0	0	1	0	1	0	2	2	0	0	1	0	1	2	0	0	0	1	2	2	2	0	0	0	0	0	0	2	0	0	1	0	0
616	0	0	0	0	0	1	1	2	1	0	1	0	0	0	0	0	0	0	1	1	1	0	2	2	0	0	1	1	1	1	1	2	2	0	1	2	0	0	0	2	0	1	1	2	1	1	0	0	0
617	1	0	0	0	0	1	1	2	0	0	1	0	2	1	0	0	0	1	1	2	1	0	2	2	1	1	2	0	0	1	0	0	2	0	0	0	1	1	0	1	0	1	1	1	0	0	0	0	1
618	0	0	0	0	0	0	1	2	0	0	0	0	1	1	0	0	0	0	0	2	0	0	1	1	0	0	2	0	0	2	0	1	1	0	0	1	1	0	0	2	0	0	0	1	1	1	0	0	1
619	1	0	0	1	0	2	2	0	2	2	0	1	2	1	0	0	0	0	1	1	1	0	1	2	0	0	2	0	0	2	1	2	1	1	1	2	1	1	1	0	0	0	0	2	0	2	1	0	0
620	1	0	2	0	1	0	2	2	1	0	1	1	1	0	0	0	0	0	2	0	2	0	1	2	0	0	2	0	1	1	0	0	1	1	1	1	1	0	1	1	0	1	0	0	1	1	0	0	0
621	1	0	0	0	0	0	2	1	2	1	1	0	0	0	0	0	0	0	1	1	2	1	2	2	0	0	1	0	0	1	1	1	2	0	1	2	2	0	0	0	0	0	0	1	0	0	0	0	1
622	1	0	0	0	0	1	2	0	2	1	1	0	0	0	0	0	0	0	1	0	0	0	2	1	1	2	2	1	1	2	1	0	0	0	0	1	2	0	0	1	1	0	0	2	0	1	0	0	0
623	0	0	0	0	0	0	2	1	2	1	1	1	2	1	0	1	0	1	1	1	1	0	1	1	0	0	1	1	2	2	1	0	0	1	1	2	2	0	0	0	0	0	0	1	1	0	0	0	0
624	0	0	0	1	0	1	2	1	1	1	0	0	1	1	0	0	0	0	0	1	2	0	2	2	0	0	0	0	0	1	0	1	1	1	2	2	1	0	0	1	0	0	0	1	0	1	0	0	0
625	1	0	0	0	0	0	2	1	1	1	0	0	1	2	0	0	0	1	2	0	2	0	2	2	0	0	2	1	1	2	0	0	0	1	1	2	2	0	0	0	0	1	0	1	2	1	0	0	0
626	1	1	0	0	0	1	2	2	1	1	0	0	2	2	0	0	0	0	2	1	2	1	0	1	1	1	2	0	0	2	0	1	1	0	0	2	2	0	0	0	0	0	0	1	0	0	0	0	0
627	0	0	0	0	0	1	2	2	1	1	0	1	1	0	0	1	0	0	1	1	1	1	1	2	0	0	1	1	1	1	0	0	0	1	0	2	1	0	0	2	0	0	0	2	0	2	0	0	0
628	1	0	0	1	0	2	1	2	1	0	1	0	1	1	0	0	0	0	2	1	2	1	2	2	0	0	2	0	0	2	0	0	1	0	0	1	1	0	0	2	0	1	1	1	0	0	0	0	0
629	1	1	0	0	0	1	2	1	2	2	0	0	1	0	1	1	0	1	1	0	2	0	2	2	0	0	1	1	1	1	1	0	0	1	1	2	1	0	0	2	0	0	0	2	0	1	0	0	0
630	0	0	0	0	0	2	2	0	2	1	1	1	1	0	0	0	0	1	0	1	2	0	1	1	0	0	1	0	0	2	0	0	0	1	0	2	2	0	0	1	0	0	0	1	0	0	0	1	0
631	0	0	0	0	0	1	2	1	2	1	1	0	1	0	1	1	0	0	2	0	2	0	2	2	1	1	0	2	2	0	0	0	2	0	0	2	2	1	0	1	0	0	0	1	0	1	0	0	1
632	1	0	0	0	0	0	2	2	1	1	1	0	1	1	0	0	0	0	1	0	1	0	2	2	1	1	1	1	1	2	0	0	1	0	0	1	1	1	0	0	0	0	0	2	0	0	1	1	0
633	1	0	0	0	0	1	1	2	0	0	0	0	1	1	0	0	0	0	1	0	2	1	2	2	0	0	0	2	2	2	1	1	1	0	0	1	1	0	0	1	0	0	0	2	0	0	0	1	0
634	1	0	0	0	0	1	2	2	1	1	0	0	2	2	0	1	0	0	2	0	2	0	2	2	0	0	0	1	0	0	1	1	1	0	0	2	1	0	0	1	0	1	1	2	2	0	1	1	0
635	0	0	0	0	0	1	1	1	1	1	1	1	1	0	0	1	0	0	2	0	2	0	1	1	0	0	2	0	0	2	0	0	1	1	1	1	1	1	0	1	0	1	1	1	1	0	0	0	1
636	0	0	0	0	0	1	2	2	2	2	0	0	0	0	0	0	0	2	2	0	2	0	1	1	1	1	2	1	1	2	0	0	0	0	0	1	1	0	0	2	0	0	0	1	0	1	0	1	0
637	1	0	1	0	1	1	1	1	1	1	1	0	1	1	0	0	0	1	1	0	2	0	1	1	1	1	2	0	0	2	0	0	0	0	0	0	2	0	0	0	0	0	0	2	1	1	0	0	0
638	1	0	0	0	0	1	2	1	2	2	0	1	2	1	0	0	0	1	2	0	2	0	2	2	0	0	2	0	0	2	0	2	2	0	0	2	1	0	0	1	0	0	0	2	1	1	0	0	1
639	1	0	0	0	0	0	1	2	0	0	1	0	1	0	0	0	0	0	1	0	1	0	2	2	0	0	2	0	0	2	0	1	1	0	0	2	1	0	0	1	0	0	0	2	0	1	0	0	0
640	1	0	1	0	0	0	1	1	1	1	0	0	0	0	0	0	0	1	2	0	2	0	1	1	0	0	2	1	1	2	2	2	1	0	1	2	2	0	0	1	1	0	0	2	0	0	0	0	0
641	0	0	0	0	0	0	1	2	1	1	1	0	0	0	0	0	0	1	1	0	1	1	0	1	1	1	2	0	1	2	0	0	0	0	0	0	1	0	0	1	0	2	1	2	1	0	0	0	0
642	0	0	0	1	0	1	2	1	1	0	1	1	1	0	0	0	0	1	1	1	2	0	1	1	1	1	0	0	0	1	0	2	2	1	1	2	0	0	0	2	1	2	2	2	1	1	0	0	0
643	0	0	0	0	0	0	2	2	2	1	0	1	1	0	0	0	0	1	1	0	2	0	2	2	0	0	1	2	2	1	1	0	1	1	1	1	1	0	0	1	0	1	0	0	1	1	0	0	2
644	0	0	0	1	0	1	2	0	2	2	0	0	1	1	0	0	0	1	1	1	0	0	2	2	0	0	0	2	2	1	0	1	1	1	0	1	0	0	0	2	0	1	1	1	0	1	0	0	0
645	1	0	0	1	0	1	2	0	2	2	0	0	1	1	0	0	0	0	1	0	2	1	0	1	1	1	2	0	0	2	0	1	1	0	1	2	1	0	0	2	0	0	0	2	0	0	0	1	0
646	1	0	0	1	0	1	2	1	2	2	0	0	0	0	0	0	1	2	1	0	1	0	1	1	0	0	1	1	2	2	1	0	0	0	0	2	1	0	0	2	0	0	0	2	1	0	0	0	1
647	0	0	0	1	0	2	2	2	1	1	0	0	0	0	0	0	0	1	2	0	1	0	1	1	1	1	2	0	0	2	1	0	0	0	0	2	1	0	0	1	0	0	0	1	0	0	0	0	1
648	0	0	0	0	0	0	2	1	2	2	0	0	0	0	0	0	0	0	0	2	0	1	2	2	0	0	1	1	1	1	0	2	2	1	1	2	1	1	0	1	0	0	0	2	0	0	0	0	0
649	0	0	0	0	0	1	1	2	1	1	1	1	1	0	0	1	0	0	2	0	2	1	2	2	0	0	2	1	1	2	2	0	1	0	0	1	0	0	0	1	0	0	0	2	0	0	1	0	0
650	1	0	0	0	0	0	2	1	2	2	0	1	1	1	0	0	0	0	0	1	2	0	1	1	0	0	1	1	2	2	0	1	1	1	1	2	2	1	0	1	0	0	0	2	0	0	0	0	0
651	0	0	1	1	0	1	1	1	1	1	1	0	1	1	0	0	0	1	2	1	1	0	2	2	0	0	1	0	0	2	1	1	1	1	2	2	1	0	0	1	0	0	0	2	0	0	1	0	0
652	0	1	0	0	0	1	2	0	2	1	2	1	1	0	0	0	0	0	1	2	1	1	2	2	0	0	0	0	1	1	0	2	2	0	0	0	1	0	0	0	0	0	0	2	0	0	0	0	0
653	1	0	1	1	0	1	2	2	1	1	0	0	0	0	0	0	0	0	2	0	2	0	2	2	0	0	0	0	0	1	0	1	1	0	0	2	2	1	0	1	0	0	0	1	1	0	0	0	0
654	1	0	0	0	0	1	2	1	2	2	0	0	1	1	0	0	0	2	1	1	1	1	1	2	0	0	1	0	0	2	0	1	1	0	0	1	1	0	0	1	0	0	0	1	0	0	0	0	0
655	0	0	0	0	0	0	2	1	2	2	0	0	0	0	0	0	0	1	0	1	2	0	2	2	0	0	1	0	1	2	1	1	0	1	1	2	0	0	0	2	0	1	1	2	0	0	0	0	0
656	0	0	0	0	0	0	1	1	0	0	2	1	2	1	0	0	0	0	0	1	0	0	1	1	0	0	2	0	0	1	0	1	2	0	1	1	2	0	0	2	0	1	1	1	1	0	0	0	1
657	0	0	0	0	0	0	1	1	1	1	1	0	1	1	0	0	0	0	1	1	1	0	2	2	1	1	1	0	1	2	0	1	2	0	1	2	0	0	0	1	0	0	0	1	0	0	0	0	0
658	0	0	0	0	0	2	1	2	1	1	1	0	1	0	0	0	0	0	1	1	1	0	2	2	1	1	0	0	1	2	0	1	1	1	0	1	1	1	0	1	0	0	0	2	0	2	0	0	0
659	1	0	0	1	0	2	1	2	1	1	0	0	1	1	0	1	0	1	2	1	2	0	2	1	1	2	2	0	0	2	0	0	0	2	2	2	2	0	0	0	1	0	0	1	0	0	0	0	2
660	1	0	1	1	1	1	1	1	1	1	1	1	1	1	0	0	0	1	1	0	2	0	1	1	1	1	1	1	1	1	1	0	2	0	0	2	1	0	0	2	0	0	0	2	0	0	0	0	1
661	1	0	0	1	0	2	1	2	1	1	1	1	1	0	0	0	0	0	0	0	0	0	2	2	0	1	1	0	0	2	1	0	1	1	0	2	0	1	0	1	0	0	0	2	0	2	0	0	1
662	1	0	0	2	0	2	1	1	2	2	0	0	0	0	0	0	0	0	0	1	0	0	1	1	1	1	1	0	1	2	0	1	1	1	0	1	1	0	0	1	0	0	0	2	0	0	0	0	1
663	0	0	0	1	0	2	2	1	2	2	0	1	2	2	0	0	0	1	1	1	1	0	1	1	0	0	2	1	1	2	1	0	0	2	1	1	1	1	1	0	0	0	0	0	1	0	0	0	0
664	1	0	0	0	0	1	2	1	2	0	1	0	1	0	0	0	0	0	2	0	2	0	2	2	0	0	1	1	1	1	0	0	0	2	1	1	1	0	0	2	0	0	0	2	0	1	0	0	1
665	1	0	0	0	0	1	2	2	1	0	1	0	0	0	0	0	0	0	1	0	1	0	2	2	0	0	1	0	1	2	0	0	2	0	0	1	1	0	0	2	0	1	0	1	1	1	0	1	0
666	0	0	0	0	0	0	2	2	1	0	1	1	0	0	0	0	0	1	1	0	2	0	0	1	0	0	2	0	0	1	1	1	1	0	0	1	1	0	1	0	0	1	1	2	2	0	0	0	0
667	1	0	1	1	0	1	2	0	2	2	0	0	1	1	0	1	0	1	1	0	1	0	2	2	0	0	1	1	1	1	1	0	0	1	1	2	2	0	0	0	0	1	0	1	0	1	0	0	1
668	0	0	0	1	0	1	2	1	1	1	1	0	0	0	0	0	0	1	2	0	2	0	1	1	0	0	2	0	0	1	0	1	0	0	1	2	0	1	0	1	0	0	0	1	0	0	0	0	0
669	1	0	0	0	0	1	1	2	1	1	0	1	2	1	0	1	0	1	1	0	1	0	1	1	0	0	1	0	0	1	1	1	1	1	0	2	1	0	0	2	0	0	0	2	0	0	0	0	0
670	1	0	0	0	0	0	2	2	2	2	0	1	1	0	0	0	0	1	0	0	1	0	0	1	0	0	1	0	1	2	1	0	0	1	0	2	0	0	0	1	0	1	0	0	0	0	0	0	1
671	1	0	0	1	0	2	1	1	1	1	1	0	1	1	0	0	0	2	1	1	2	0	2	2	0	0	2	1	1	2	2	0	1	1	0	0	2	0	0	1	1	1	1	1	1	1	1	0	0
672	1	0	0	0	0	1	1	1	1	1	1	1	2	1	0	0	0	0	1	0	1	0	2	2	0	0	1	0	0	2	0	0	1	1	1	1	1	1	0	0	0	1	1	1	1	1	0	0	1
673	1	1	0	0	0	1	1	1	0	0	1	0	1	1	0	0	0	1	2	0	2	0	2	2	0	0	2	0	1	2	0	1	2	0	1	1	1	0	0	2	0	0	0	1	0	1	0	0	0
674	1	0	0	0	0	1	1	1	1	0	1	0	2	2	0	1	0	0	0	1	0	0	2	2	0	0	2	1	1	1	1	1	0	0	0	1	0	0	0	1	0	1	1	2	1	1	0	1	0
675	0	1	1	0	1	1	2	1	2	1	0	0	1	0	0	0	0	1	0	0	0	0	1	1	1	1	2	2	2	2	0	1	2	0	0	1	2	1	0	1	0	0	0	1	0	0	0	0	0
676	1	0	0	0	0	2	2	0	2	2	0	0	1	1	0	0	0	0	1	0	2	0	2	2	0	0	1	1	2	2	0	0	1	0	0	1	1	1	1	0	0	1	1	2	1	1	0	0	1
677	0	0	0	1	0	1	2	1	2	2	0	0	1	1	0	0	0	1	1	0	2	0	2	2	0	0	1	0	0	1	0	2	2	1	1	2	2	1	0	1	0	0	0	1	0	0	1	0	0
678	1	0	0	1	0	1	2	2	1	1	0	1	1	0	0	1	0	1	1	1	1	0	2	2	1	1	2	0	0	2	0	0	1	2	0	1	1	0	0	2	0	0	0	2	1	0	0	0	0
679	0	0	1	1	0	1	2	1	2	1	0	1	0	0	0	0	0	1	1	2	1	0	1	1	0	0	1	0	1	2	0	0	1	1	0	1	2	1	1	1	1	0	0	1	0	0	0	0	0
680	0	0	0	0	0	1	1	1	1	1	0	1	1	0	0	0	0	1	0	1	0	0	1	1	1	1	2	0	0	2	1	1	1	0	0	1	1	0	0	1	0	1	1	2	1	0	0	0	0
681	1	0	0	0	0	0	1	1	1	1	1	0	1	1	0	0	1	2	0	2	2	0	1	1	0	0	2	0	0	2	1	2	2	0	0	0	0	0	0	2	0	1	1	2	1	1	0	0	0
682	1	0	1	0	0	1	2	2	2	0	1	0	0	0	0	0	1	1	1	1	1	0	2	2	1	1	1	0	0	1	0	0	0	0	0	1	2	1	0	1	0	0	0	2	0	0	0	0	1
683	1	0	0	0	0	1	2	1	2	2	0	1	1	0	0	0	0	0	1	0	2	0	1	1	1	1	1	0	0	2	1	0	0	1	1	2	1	1	0	1	0	1	1	1	1	1	0	0	0
684	0	0	0	0	0	1	1	2	0	0	1	0	1	1	0	0	0	0	1	0	1	0	2	2	1	1	2	0	0	1	0	1	1	0	0	1	1	1	0	0	0	1	0	1	0	0	0	0	0
685	0	0	0	0	0	1	1	1	1	0	1	0	1	1	0	0	0	0	1	0	1	0	2	2	0	0	1	0	1	2	0	0	1	0	0	2	2	0	0	1	0	0	0	2	0	1	0	0	0
686	1	0	0	0	0	0	1	1	2	2	0	0	1	1	0	0	1	1	1	0	1	0	2	2	0	0	2	0	0	2	0	0	2	1	0	1	1	0	0	2	0	1	1	2	0	2	0	0	0
687	1	0	0	2	0	2	2	2	1	1	0	0	0	0	0	0	0	0	1	1	1	0	2	2	0	0	2	0	0	2	1	1	2	1	0	1	1	1	0	1	0	0	0	1	1	1	0	0	0
688	1	0	0	1	0	2	2	1	1	1	1	2	2	2	0	0	0	0	2	1	2	0	1	1	1	1	2	1	1	2	0	0	2	0	0	1	0	0	0	1	0	1	1	1	1	0	0	1	0
689	1	0	0	0	0	0	1	1	0	0	2	0	0	0	0	0	0	1	2	0	2	0	0	0	0	1	1	0	0	1	0	1	1	0	0	2	1	0	0	1	1	0	0	2	1	0	0	0	0
690	0	0	0	0	0	0	1	2	1	0	1	0	0	0	0	0	0	1	1	0	2	0	2	2	1	1	1	1	1	0	0	1	2	0	0	1	1	1	0	1	0	1	1	2	0	0	0	0	0
691	1	0	0	1	0	1	0	2	0	0	1	0	1	1	0	0	1	2	1	1	1	0	1	1	1	1	1	1	1	1	1	2	1	0	0	1	1	1	1	2	1	0	0	2	0	0	0	0	0
692	0	0	0	0	0	0	2	1	2	2	0	0	1	0	0	0	0	0	1	1	2	0	2	2	1	1	1	0	1	2	0	0	0	1	1	1	1	0	0	1	0	0	0	1	0	0	0	0	0
693	0	1	0	0	0	2	2	2	0	0	0	0	0	0	0	0	0	1	0	0	0	0	1	1	0	0	1	0	1	2	1	0	1	1	1	1	1	0	0	1	0	1	1	2	1	1	0	0	0
694	1	0	0	1	0	1	1	2	0	0	2	1	1	0	0	1	0	0	2	0	2	0	1	1	0	0	2	0	0	2	1	1	0	1	1	2	1	1	0	2	0	0	0	1	0	1	0	0	0
695	1	0	0	1	0	2	2	1	2	1	1	0	0	1	0	0	0	0	0	1	1	1	0	1	0	1	2	1	1	1	0	1	1	0	0	2	0	0	0	2	0	0	0	0	0	0	0	0	0
696	0	0	0	0	0	0	2	1	1	1	0	0	0	0	0	0	0	0	1	0	1	0	1	2	0	0	0	0	1	1	0	1	2	0	1	1	1	0	0	1	0	2	2	2	0	1	0	0	0
697	1	0	1	0	0	0	2	1	2	2	0	1	1	1	0	0	0	0	1	1	2	0	2	2	0	0	1	1	1	1	1	0	1	0	0	1	1	0	0	1	0	1	1	2	1	2	1	0	0
698	0	0	1	1	0	1	2	1	1	1	1	0	1	1	0	0	0	1	2	0	2	1	2	2	0	0	1	2	2	2	1	1	1	0	0	2	1	0	1	1	0	0	1	1	0	1	0	0	0
699	1	0	0	0	0	2	1	2	0	0	0	1	2	2	0	0	0	0	0	2	0	0	1	1	0	0	2	1	1	2	0	0	2	0	0	2	0	0	0	2	0	0	0	1	1	1	0	0	1
700	1	0	0	1	0	1	0	2	0	0	2	0	0	0	0	0	0	0	2	0	1	1	2	2	0	0	2	0	0	2	1	1	2	0	0	1	0	0	0	1	0	1	0	0	1	1	1	0	1
701	1	0	0	0	0	0	2	1	2	1	0	1	2	1	0	0	0	0	0	0	0	0	1	1	1	1	2	0	0	2	0	1	1	1	0	0	1	0	0	1	1	0	0	0	1	0	1	0	0
702	1	0	0	0	0	1	2	1	2	1	0	1	2	2	0	0	0	1	2	0	2	0	2	2	1	1	2	0	0	2	1	1	1	1	0	1	2	0	0	1	1	0	0	2	1	0	1	0	0
703	0	0	1	0	1	2	2	1	1	1	0	0	0	1	0	0	0	1	1	1	2	0	1	1	0	0	0	1	0	0	1	0	2	0	0	2	1	0	0	1	0	0	0	2	1	0	1	0	0
704	0	1	0	0	0	2	1	2	1	0	1	2	2	0	0	0	1	1	2	1	2	0	1	1	2	2	1	1	1	1	1	0	0	0	0	2	1	0	1	0	0	1	0	1	0	0	1	0	1
705	1	0	0	0	0	1	2	1	2	0	0	0	0	0	0	0	0	0	0	1	1	0	2	2	0	0	0	1	1	2	1	0	1	0	0	2	2	0	0	1	1	0	0	1	0	1	0	0	0
706	0	0	0	1	0	1	1	2	0	0	0	1	1	0	0	0	0	0	1	1	2	0	1	1	1	1	1	1	1	1	0	2	2	0	0	1	1	0	0	1	0	1	1	2	0	1	0	0	0
707	1	0	0	0	0	1	2	0	2	2	0	1	1	0	0	0	0	1	0	0	0	0	1	1	1	1	1	0	1	2	0	0	0	1	2	2	1	0	0	0	0	0	0	1	0	0	0	0	0
708	0	0	0	0	0	2	1	1	2	2	0	0	0	0	0	0	0	1	2	0	2	0	1	1	1	1	2	0	0	1	0	1	1	0	0	2	0	0	0	2	1	1	0	1	1	0	1	0	1
709	1	0	0	0	0	1	1	1	2	1	0	1	1	0	0	0	0	0	0	2	0	0	1	1	0	0	1	1	1	1	0	0	1	0	0	1	0	0	0	1	0	0	0	2	0	0	0	1	0
710	0	0	0	0	0	1	2	1	2	2	0	0	1	1	0	0	0	1	1	0	2	0	2	2	0	0	1	0	1	2	0	1	1	0	0	2	2	1	1	1	1	0	0	1	0	0	0	0	1
711	1	0	0	0	0	0	1	2	1	0	1	0	1	0	0	0	0	2	2	0	2	0	2	2	1	1	2	0	0	2	1	1	1	1	0	1	1	0	0	1	0	0	0	0	0	1	0	0	1
712	1	0	0	0	0	1	1	2	0	0	1	0	0	0	0	0	0	1	1	0	1	0	2	2	0	0	2	2	2	2	0	0	1	2	0	1	2	1	1	0	0	1	1	1	1	2	0	1	0
713	1	0	0	1	0	1	2	1	2	1	0	0	2	1	1	1	0	1	0	1	2	0	0	0	1	1	0	0	0	1	0	1	2	0	0	1	1	0	0	1	0	1	1	2	0	0	0	1	1
714	0	0	0	1	0	2	2	2	1	0	0	0	0	0	0	0	0	1	1	1	2	0	2	2	0	0	2	2	1	2	1	0	1	1	0	2	0	0	0	2	0	0	0	2	0	0	0	0	0
715	0	0	0	0	0	0	2	2	2	0	1	2	2	2	0	0	0	0	2	0	2	0	2	2	0	0	2	2	1	2	1	2	1	0	0	2	1	0	0	1	0	0	0	1	0	1	2	0	0
716	0	0	1	0	1	2	1	2	2	2	1	0	0	0	0	0	0	0	1	0	1	1	2	2	0	0	1	2	2	2	2	1	2	0	0	2	2	0	0	0	0	0	0	0	0	0	1	0	0
717	0	0	0	0	0	1	0	2	0	0	2	0	1	0	0	0	0	0	1	1	2	0	2	2	0	0	1	1	1	1	0	0	1	1	0	1	1	1	0	0	0	2	2	2	0	1	0	0	0
718	0	0	0	0	0	1	1	2	2	2	1	1	1	0	0	0	0	0	0	1	0	0	2	2	0	0	1	2	2	2	0	0	1	0	0	1	2	1	0	1	0	0	0	1	1	0	0	0	1
719	1	0	0	0	0	1	2	2	2	1	1	0	1	1	0	0	0	1	2	0	2	0	0	0	1	1	2	0	0	2	0	0	0	1	0	1	1	0	0	1	0	1	1	2	1	1	0	0	1
720	1	0	0	1	0	2	2	1	2	1	1	0	0	0	0	0	0	1	2	1	1	0	0	0	1	1	2	0	0	1	1	1	0	1	2	2	1	1	0	1	0	0	0	1	0	0	0	0	0
721	0	0	0	1	0	1	1	0	2	2	0	1	1	0	0	0	0	1	1	1	2	0	2	2	0	0	2	0	0	2	1	0	0	0	1	2	2	0	0	1	0	1	0	0	1	1	0	0	1
722	0	0	0	0	0	1	2	2	2	1	0	0	1	1	0	0	0	0	1	1	1	0	2	2	0	0	2	0	0	2	0	1	1	0	1	2	2	0	1	1	0	0	0	2	0	0	0	1	0
723	0	0	0	0	0	0	2	1	2	2	0	1	1	0	0	1	0	1	1	0	1	0	2	2	0	0	2	1	1	2	0	1	1	0	0	2	1	0	0	2	1	0	0	1	0	0	0	0	0
724	0	1	0	0	0	1	2	0	2	1	1	0	0	0	0	0	0	1	2	0	2	0	2	2	0	0	1	0	0	2	1	1	0	0	0	2	0	0	0	2	0	1	1	2	1	0	0	1	0
725	0	1	0	0	0	1	2	2	2	1	0	1	1	1	0	0	0	1	0	1	2	0	2	2	0	0	2	1	1	2	0	0	0	0	1	2	0	0	0	2	0	0	0	2	0	0	0	0	0
726	0	0	0	0	0	2	2	2	1	0	1	0	1	0	0	0	0	0	0	1	1	0	1	1	1	1	1	2	2	1	1	1	1	1	0	0	0	0	0	1	0	0	0	1	0	0	0	0	1
727	1	0	0	0	0	0	2	1	2	2	0	0	2	2	0	1	0	1	2	0	2	0	2	2	0	0	2	1	1	2	0	1	1	1	0	1	1	1	1	2	1	0	0	2	0	0	0	0	1
728	1	0	0	0	0	1	1	2	1	1	1	0	0	0	0	0	0	0	1	0	1	0	2	2	0	0	2	0	1	2	0	0	1	0	0	1	2	0	0	1	0	0	0	1	0	0	1	0	0
729	0	0	0	0	0	0	2	2	2	1	0	0	0	0	0	0	0	2	2	1	2	0	1	2	0	0	1	0	0	1	1	2	2	0	0	0	2	1	0	0	0	1	1	2	1	0	0	0	1
730	0	0	0	0	0	0	1	1	1	1	1	1	1	1	0	0	0	0	1	0	2	0	2	2	1	1	2	0	0	2	1	0	2	0	0	2	2	0	0	1	0	0	0	1	0	0	0	0	0
731	1	0	1	1	0	2	1	2	0	0	0	0	0	0	0	0	0	0	1	0	1	0	2	2	0	0	0	0	0	1	0	1	1	1	0	1	1	0	1	0	0	0	0	1	0	0	0	0	0
732	1	0	0	0	0	0	1	2	1	1	1	0	2	2	0	0	0	0	0	1	1	0	2	2	0	0	2	0	0	2	1	0	0	1	1	2	2	0	0	1	0	0	0	2	0	0	1	0	0
733	0	0	0	0	0	1	1	2	1	1	1	1	2	2	0	0	0	1	1	1	2	0	0	0	1	1	2	1	1	2	2	0	1	0	0	2	1	1	0	1	0	0	0	2	0	2	0	0	2
734	1	0	0	0	0	0	1	1	1	1	1	0	0	0	0	0	0	1	2	0	2	0	2	2	0	0	1	0	1	2	0	1	1	1	2	2	1	0	0	1	0	0	0	1	0	1	0	0	1
735	1	0	2	0	1	0	2	2	1	0	0	0	0	0	0	0	0	0	1	0	0	1	2	2	0	0	1	1	1	2	0	0	1	0	0	2	1	0	1	1	1	0	0	2	0	0	1	0	0
736	1	0	0	0	0	1	1	2	1	1	1	0	0	0	0	0	0	2	2	1	2	0	2	2	0	0	2	0	0	2	1	0	1	0	0	1	2	0	0	0	1	0	0	2	0	0	0	0	0
737	0	0	0	0	0	1	2	1	2	1	1	1	1	0	0	0	0	0	1	0	0	0	2	2	0	0	0	1	2	1	0	0	2	1	0	1	2	0	0	1	1	0	0	2	0	0	0	0	0
738	1	0	0	0	0	1	2	1	1	1	1	0	0	0	0	0	0	1	1	0	2	1	2	2	0	0	2	0	0	1	0	0	2	0	0	1	2	0	1	0	0	0	0	2	0	0	0	0	0
739	0	0	0	0	0	0	2	0	1	1	1	0	1	1	0	0	0	1	2	1	2	0	1	2	0	0	0	0	0	1	0	2	1	0	0	2	2	0	0	1	0	0	0	2	0	0	0	0	0
740	0	0	0	0	0	0	2	1	2	1	1	1	2	1	0	0	0	0	1	1	2	0	1	1	0	0	2	1	1	2	0	0	1	0	0	2	1	1	0	1	0	1	1	2	0	1	0	0	0
741	1	0	1	2	0	2	2	1	2	2	0	0	1	1	0	0	0	0	0	1	1	0	2	2	0	0	1	2	2	1	0	2	2	0	0	1	1	0	0	1	0	0	0	0	0	0	0	0	0
742	0	0	0	0	0	2	1	1	1	0	2	1	2	1	0	1	0	1	1	1	1	1	1	2	1	1	2	0	0	1	0	1	0	0	0	2	2	2	0	0	0	0	0	2	0	2	0	0	0
743	1	0	0	0	0	2	1	1	0	0	1	1	2	1	0	1	0	0	2	0	2	0	1	1	0	0	1	1	1	1	1	0	2	0	0	2	1	0	0	1	0	1	1	1	1	2	0	0	0
744	0	0	1	1	1	1	1	2	2	2	1	0	0	0	0	0	0	0	1	0	1	0	2	2	0	0	1	0	1	2	0	0	1	0	0	1	1	0	0	0	0	0	0	2	0	2	0	0	1
745	0	0	0	0	0	2	2	2	2	1	0	1	1	0	0	0	0	0	2	0	2	0	1	1	0	0	2	1	1	2	2	0	1	1	0	2	0	0	0	2	0	1	1	2	1	2	0	0	1
746	0	0	0	0	0	0	1	1	2	2	0	1	1	0	0	1	0	0	0	0	0	0	2	2	0	0	1	0	1	2	0	1	2	0	1	1	2	0	0	0	0	1	0	1	0	0	0	0	0
747	0	0	1	0	1	1	1	2	1	1	1	1	1	1	0	0	0	0	2	1	2	0	2	2	1	1	2	0	0	2	0	0	0	0	0	2	1	0	1	1	0	0	0	2	1	1	0	0	1
748	0	0	0	0	0	0	1	2	1	0	1	0	0	0	0	0	0	1	0	2	1	0	2	2	0	0	2	0	0	2	0	1	2	0	0	2	1	0	0	2	0	1	1	2	0	0	0	0	1
749	1	0	0	0	0	1	1	1	2	1	0	0	1	1	0	0	0	0	1	1	1	0	1	1	0	0	1	1	1	2	1	2	2	0	0	1	1	1	0	1	0	1	1	2	1	0	0	0	0
750	1	0	0	0	0	1	2	0	2	2	0	0	0	0	0	0	0	1	0	0	1	0	2	2	0	0	1	0	1	2	0	2	1	0	0	2	2	1	0	1	0	1	0	1	0	0	0	0	0
751	0	0	0	1	0	1	2	2	1	0	0	0	0	0	0	0	0	0	1	0	2	0	1	1	1	1	2	0	0	1	0	1	2	0	0	1	1	0	0	1	0	0	0	2	1	1	0	0	0
752	1	0	0	0	0	0	2	1	2	2	0	1	1	0	0	0	0	0	2	0	2	0	2	2	1	1	0	1	1	0	0	2	1	0	1	2	2	0	0	1	0	0	0	2	0	1	0	0	0
753	0	0	0	0	0	2	2	0	2	2	0	0	0	0	0	0	0	0	1	1	1	0	2	2	0	0	2	1	1	2	1	0	2	1	0	1	1	1	0	1	0	0	0	1	1	0	0	1	0
754	0	0	0	0	0	1	1	2	0	0	0	0	1	1	0	0	0	0	0	1	0	0	2	2	0	0	2	0	0	2	1	1	1	0	1	2	1	0	0	1	0	0	0	1	0	0	0	0	0
755	0	0	1	1	0	1	2	2	0	0	1	0	0	0	0	0	0	1	1	1	0	0	1	1	1	1	1	1	0	1	2	1	1	0	1	1	1	0	0	2	0	0	0	1	1	0	1	0	1
756	0	0	0	0	0	1	1	1	2	2	0	1	2	2	0	0	0	2	1	0	1	0	2	2	0	1	1	0	0	2	0	0	2	1	0	1	1	0	1	1	0	0	0	2	0	1	0	0	0
757	1	0	0	0	0	1	2	2	1	0	0	0	0	0	0	0	0	0	1	1	1	0	2	2	0	0	2	0	1	2	0	2	1	0	0	1	1	1	0	1	0	0	0	2	1	1	0	1	0
758	1	0	1	2	0	2	2	0	1	1	0	0	1	1	0	0	0	1	2	0	2	0	0	1	1	1	1	1	1	2	1	2	1	0	0	2	0	0	0	1	0	0	0	1	0	0	0	1	0
759	1	0	0	0	0	0	1	0	2	2	0	0	1	1	0	0	0	2	2	0	2	0	2	2	0	0	2	0	0	1	0	2	2	0	1	2	1	1	0	1	0	0	0	2	1	0	0	0	0
760	0	0	0	0	0	1	1	2	1	1	0	1	1	0	0	0	1	2	2	0	1	0	2	2	0	0	1	0	0	1	1	0	2	1	0	1	1	0	1	0	0	0	0	2	1	1	0	0	0
761	0	0	0	0	0	1	2	2	1	0	1	0	0	0	0	0	1	2	0	2	2	0	0	0	1	1	1	1	1	1	1	0	1	0	0	1	2	0	0	1	0	0	0	1	0	0	0	1	1
762	1	0	0	0	0	1	2	2	1	0	0	0	0	0	0	0	0	1	0	0	0	1	2	2	0	0	2	1	1	2	2	1	0	0	1	2	1	1	0	2	0	0	0	2	0	0	1	0	0
763	1	0	0	1	0	1	1	1	2	1	0	0	2	2	0	1	0	2	1	1	2	1	1	2	0	0	1	2	2	1	1	0	1	0	0	2	1	0	0	0	0	0	0	2	0	0	0	1	0
764	1	0	0	0	0	1	2	1	2	1	1	0	0	0	0	0	0	0	2	1	2	0	0	1	1	1	1	0	1	2	0	0	2	0	0	1	1	0	1	1	0	0	0	2	0	2	1	0	0
765	0	0	0	0	0	0	1	2	1	0	1	0	1	0	0	0	0	0	1	1	1	0	2	2	0	0	0	1	1	2	1	0	1	2	1	2	2	0	0	2	0	0	0	2	0	1	0	0	0
766	0	1	0	0	0	1	2	1	2	2	0	0	1	1	0	0	0	1	1	1	1	0	2	2	0	0	1	0	2	2	0	0	0	1	0	1	2	0	0	0	0	1	1	2	1	0	1	0	0
767	1	0	0	0	0	1	2	2	2	1	0	0	0	0	0	0	0	1	2	0	2	0	0	1	1	1	1	1	1	1	0	0	0	2	1	1	1	0	0	2	0	0	1	1	0	1	0	0	0
768	1	0	0	0	0	2	2	1	2	0	0	0	1	1	0	0	0	0	1	0	2	0	2	2	0	0	2	0	0	2	0	1	1	0	0	1	2	0	0	1	0	0	0	1	1	1	0	0	0
769	0	0	0	0	0	1	2	1	2	2	0	0	1	1	0	0	0	1	2	0	2	0	1	1	0	0	2	0	0	2	0	1	1	0	0	1	2	1	0	1	0	1	1	1	1	1	0	0	0
770	0	0	0	0	0	1	2	2	2	1	0	0	0	0	0	0	0	1	0	1	1	0	1	1	1	1	1	1	1	2	0	1	1	1	1	2	0	0	0	2	0	0	0	1	1	1	0	0	1
771	1	0	0	0	0	0	2	2	1	0	0	0	0	0	0	0	0	1	1	0	1	0	2	2	1	1	2	0	0	2	1	0	1	1	0	2	2	0	0	1	0	0	0	1	1	1	0	0	0
772	0	0	0	1	0	2	2	2	1	1	0	1	1	0	0	1	0	0	0	0	0	0	1	1	0	0	2	1	1	2	0	1	0	0	0	1	2	1	0	1	0	0	0	2	0	0	0	2	0
773	0	0	0	0	0	1	2	1	2	1	0	1	2	1	0	0	0	2	1	1	2	0	2	2	0	0	2	1	1	2	0	2	1	1	1	2	1	0	0	1	0	0	0	1	0	0	0	0	1
774	0	0	0	0	0	1	2	1	2	2	0	2	2	1	0	0	1	1	1	0	1	1	1	2	1	1	2	0	0	1	1	1	1	0	1	1	2	1	1	1	1	0	0	2	0	0	0	1	0
775	0	0	0	1	0	1	1	2	1	1	1	0	0	1	0	0	1	2	2	0	1	1	2	2	0	0	2	0	1	1	0	0	0	0	0	2	0	0	0	1	0	0	0	2	0	0	0	0	0
776	0	0	0	0	0	1	2	1	2	1	1	1	2	1	0	0	0	0	0	1	0	0	2	2	1	1	2	0	0	2	1	0	1	1	1	2	1	0	0	1	0	0	0	1	0	1	0	0	1
777	1	0	0	1	0	1	2	2	1	0	0	1	2	2	0	0	0	1	1	0	1	0	1	1	1	1	2	0	0	2	0	0	0	1	1	2	2	0	0	0	0	0	0	1	0	1	0	0	0
778	1	0	0	1	0	1	2	1	1	0	0	0	0	0	0	0	0	0	1	0	2	2	0	2	0	0	1	0	1	2	1	1	1	0	0	1	1	0	0	1	0	0	0	1	0	1	1	0	0
779	1	0	0	0	0	1	2	1	2	2	0	1	1	0	0	1	0	0	2	1	2	0	1	1	1	1	1	2	2	1	1	1	2	1	0	1	0	0	0	1	0	0	0	1	0	0	1	1	0
780	1	0	0	1	0	1	2	0	1	1	0	1	1	2	0	0	0	0	2	0	2	0	2	2	0	0	2	0	0	2	1	1	0	0	0	2	2	2	0	0	0	1	0	1	0	1	0	0	0
781	1	0	0	0	0	0	1	2	0	0	0	0	0	0	0	0	0	0	1	0	1	0	1	1	0	0	2	0	0	2	1	0	1	0	0	1	2	0	0	0	0	0	0	1	0	1	0	0	1
782	0	1	1	1	1	1	2	2	1	0	1	1	2	0	0	0	0	2	2	0	2	0	2	2	0	0	1	0	0	1	0	2	2	0	1	2	1	0	0	1	0	0	0	2	1	1	0	1	0
783	0	0	0	0	0	1	2	0	1	1	0	2	2	2	0	0	0	0	1	0	0	0	1	1	0	0	1	0	0	2	0	1	0	0	0	2	2	1	0	1	0	1	1	2	2	0	0	0	0
784	1	0	1	1	0	1	2	0	2	2	0	1	2	1	0	0	0	1	2	1	2	1	2	2	0	0	2	0	0	2	0	2	1	0	0	2	2	0	0	1	0	0	0	1	0	0	0	0	1
785	1	1	0	0	0	1	1	1	1	1	1	1	2	1	0	0	0	1	1	0	1	0	2	2	1	1	1	1	0	1	2	0	1	1	1	1	1	0	1	1	0	1	0	1	1	1	0	1	0
786	1	0	0	1	0	2	2	2	2	0	0	0	1	1	0	0	0	0	0	0	1	0	2	2	0	0	2	1	1	2	1	0	1	1	0	0	2	2	0	0	0	1	0	1	0	1	0	0	1
787	1	1	0	0	0	1	1	1	2	2	0	0	1	0	0	0	0	0	1	1	1	0	1	1	1	1	1	1	1	0	0	1	0	0	0	2	1	0	0	1	0	1	1	1	0	0	0	0	0
788	0	0	0	0	0	2	1	1	1	1	1	0	0	0	0	0	0	1	0	2	1	1	2	2	1	1	2	0	0	1	0	2	1	0	0	2	0	0	0	2	0	1	0	1	0	0	0	1	1
789	1	0	0	0	0	1	1	2	0	0	1	0	2	2	0	1	0	1	0	2	1	1	1	2	0	0	1	0	1	2	1	0	1	1	1	2	2	0	1	1	0	0	0	1	0	1	0	1	0
790	1	0	0	0	0	1	2	2	1	0	1	0	1	1	0	1	0	0	0	1	0	0	2	2	0	0	2	1	1	2	0	0	0	0	1	2	1	0	0	2	1	1	1	2	0	0	0	0	0
791	1	0	0	0	0	1	2	1	1	0	0	0	1	1	0	0	0	1	2	0	2	0	1	2	0	0	2	0	0	2	1	0	1	1	0	1	1	0	0	1	0	0	0	1	0	0	0	0	1
792	0	0	0	0	0	2	1	1	1	1	0	0	0	0	0	0	0	2	1	1	2	1	0	1	1	1	1	0	1	2	1	0	2	0	0	0	1	0	0	0	0	0	0	2	0	0	0	0	1
793	1	0	0	0	0	1	2	0	1	1	0	0	2	1	1	1	0	1	1	1	2	1	2	2	0	0	2	0	0	2	0	1	1	1	0	0	0	0	0	1	0	1	1	2	1	1	1	0	0
794	0	0	1	0	0	0	1	2	0	0	1	0	1	1	0	0	0	1	2	1	2	1	1	1	0	0	1	0	1	2	0	1	1	1	1	2	2	0	1	1	1	0	0	1	0	1	0	2	0
795	1	0	0	0	0	1	1	2	1	0	1	1	2	2	0	0	0	1	0	1	1	0	2	2	0	0	0	0	0	1	0	1	1	0	1	1	0	0	0	1	1	0	0	2	1	0	0	0	0
796	1	0	0	0	0	1	1	2	1	1	1	0	1	1	0	0	0	0	2	0	2	0	1	1	0	0	1	0	0	1	1	0	1	0	0	1	1	0	0	1	0	0	0	0	0	0	0	0	0
797	1	0	0	1	0	2	2	1	2	2	0	0	0	0	0	0	0	0	1	2	1	0	2	2	0	0	2	0	0	1	0	1	1	0	0	2	1	1	0	2	0	0	0	2	0	2	0	0	0
798	1	0	0	1	0	1	2	0	2	2	0	0	0	0	0	0	0	1	2	0	2	0	1	1	0	0	2	0	0	2	1	0	1	0	0	2	1	0	0	2	0	1	0	1	1	0	0	0	1
799	0	0	0	0	0	1	1	1	2	2	0	0	1	1	0	0	0	0	0	0	0	0	2	2	0	0	2	0	0	2	1	0	2	0	0	2	2	1	0	0	0	0	0	1	0	0	0	0	1
800	0	0	0	0	0	1	2	2	1	1	1	0	0	0	0	0	0	0	2	0	2	0	2	2	0	0	0	1	2	1	0	1	1	0	0	1	1	0	0	1	0	0	0	2	1	1	0	0	0
801	1	0	0	1	0	1	2	1	2	2	0	1	1	0	0	0	0	0	2	1	2	0	1	1	1	1	1	0	0	1	1	0	1	0	0	2	1	1	0	1	0	0	0	2	1	1	0	0	0
802	0	0	0	0	0	2	2	1	2	2	0	0	0	0	0	0	0	1	1	0	2	0	2	2	0	0	1	0	1	2	0	1	2	0	0	1	1	0	0	2	0	0	0	0	0	0	0	0	0
803	0	0	0	1	0	2	1	1	2	1	0	0	1	1	0	0	0	0	0	0	1	0	2	2	1	1	1	1	2	2	0	0	0	0	0	1	1	0	0	2	0	1	1	1	1	2	0	0	0
804	0	0	0	1	0	1	1	2	1	0	2	0	0	0	0	0	0	0	2	0	2	0	2	2	0	0	1	1	2	2	0	0	1	1	0	1	1	0	0	2	0	1	1	1	1	2	0	0	1
805	0	0	0	0	0	2	1	2	0	0	1	0	0	0	0	0	0	0	1	1	1	0	1	1	1	1	0	1	1	2	1	0	1	1	1	1	2	0	0	0	1	1	1	1	1	2	0	0	0
806	0	0	0	1	0	2	2	1	2	1	0	0	0	0	0	0	0	1	2	0	2	0	2	2	0	0	1	2	2	2	2	0	2	0	0	2	0	0	0	1	0	0	0	1	0	0	0	1	0
807	1	0	0	0	0	1	2	1	2	1	0	1	1	0	0	0	0	0	2	1	2	0	2	2	0	0	1	1	1	1	1	1	1	0	0	2	2	0	0	0	1	1	0	0	0	1	0	1	0
808	0	0	0	0	0	0	2	2	1	0	0	1	1	1	0	0	0	0	1	1	2	0	2	2	0	0	1	1	1	2	0	1	1	1	1	1	1	1	0	1	0	1	1	1	0	0	0	0	0
809	1	0	0	0	0	0	2	0	2	2	0	1	2	2	0	0	0	0	1	0	1	0	2	2	0	0	1	0	1	2	1	0	1	1	1	2	1	0	1	1	0	0	0	2	0	2	0	0	0
810	0	0	0	1	0	1	2	1	2	1	0	0	1	1	0	0	0	1	1	1	2	0	1	1	1	1	2	0	0	1	1	0	0	2	1	1	0	0	0	0	0	0	0	2	0	1	0	0	0
811	1	0	0	0	0	1	2	1	2	1	1	0	0	0	0	0	0	0	1	0	1	0	1	1	1	1	1	0	1	2	0	1	2	0	0	2	0	0	0	1	0	1	0	0	0	1	0	1	1
812	0	0	0	0	0	0	2	0	2	1	1	0	0	0	0	0	0	0	1	1	2	0	2	2	0	0	1	1	0	1	1	1	1	0	0	2	2	0	0	1	0	1	1	1	1	2	0	0	0
813	1	0	0	1	0	1	2	1	2	2	0	0	1	2	0	0	0	1	1	1	1	0	2	2	0	0	2	0	1	2	0	0	0	0	0	1	2	0	0	1	0	0	0	1	0	0	0	0	0
814	1	0	1	2	0	2	2	2	1	0	0	1	0	0	0	0	0	2	2	1	2	1	1	2	1	1	2	0	0	2	0	0	0	0	0	1	1	1	0	1	0	0	0	1	1	0	0	0	0
815	0	1	0	0	0	0	2	1	2	1	0	1	1	2	0	0	0	1	2	1	2	0	1	1	2	2	1	1	1	1	1	2	1	0	0	1	1	0	0	2	0	0	0	1	0	0	0	0	0
816	0	0	0	1	0	1	1	1	1	1	1	1	1	0	0	0	1	1	2	1	2	0	1	1	0	0	1	1	1	1	0	1	0	1	1	2	0	0	0	1	0	0	0	2	0	0	0	1	0
817	0	1	0	0	0	1	2	0	1	1	1	0	1	1	0	0	0	1	0	0	0	0	2	2	0	0	1	0	0	2	0	1	1	1	1	2	1	0	0	1	0	1	0	1	0	0	0	0	0
818	0	0	0	0	0	1	1	2	1	1	1	0	1	0	0	0	0	0	1	1	2	0	2	2	1	1	1	1	1	2	0	2	1	0	0	0	2	0	0	1	0	0	0	1	1	0	0	0	0
819	0	0	0	0	0	1	2	0	2	1	2	0	0	0	0	0	0	0	2	1	2	0	2	2	0	0	2	0	0	2	2	0	1	0	0	2	1	0	1	1	1	0	0	1	0	0	0	0	2
820	0	0	0	0	0	2	1	2	1	1	1	0	0	0	0	0	0	1	1	1	1	0	2	2	0	0	2	0	0	2	0	1	1	0	1	1	2	1	1	2	1	0	0	1	0	0	0	0	0
821	1	0	0	0	0	1	2	2	1	1	0	1	2	0	0	0	0	0	2	0	2	1	1	2	0	0	1	0	0	2	1	0	2	0	0	1	1	0	0	2	1	0	0	1	1	0	0	0	0
822	1	0	0	0	0	0	2	0	2	2	0	1	1	1	0	0	0	0	1	1	2	0	2	2	0	0	1	0	0	2	0	0	1	0	0	2	2	0	0	0	1	1	1	1	1	1	0	0	1
823	0	0	0	0	0	0	2	1	0	0	0	1	1	0	0	0	1	0	2	1	2	0	1	1	0	0	1	1	1	1	0	1	2	0	0	1	2	0	0	0	0	0	0	2	0	2	0	0	0
824	1	0	0	0	0	1	2	2	1	0	0	0	1	1	0	0	0	0	1	1	2	0	2	2	0	0	1	1	1	2	0	0	1	0	0	1	1	0	0	1	0	0	0	1	0	1	0	0	0
825	0	0	0	0	0	1	2	1	2	1	0	0	1	1	0	0	0	1	1	1	2	0	1	1	0	0	0	0	1	2	0	0	1	0	0	2	2	0	0	1	0	0	0	0	0	0	0	0	2
826	0	0	0	1	0	2	2	1	1	0	1	0	0	0	0	0	0	1	0	1	1	0	2	2	1	1	2	1	1	2	2	0	1	1	1	2	2	0	0	1	1	1	1	2	1	1	1	0	1
827	1	0	0	0	0	0	2	1	2	1	0	0	0	0	0	0	0	0	1	1	1	0	2	2	0	0	1	0	1	2	0	0	0	1	0	2	1	0	0	2	0	1	0	1	0	0	0	0	0
828	0	0	0	0	0	0	1	1	1	1	1	2	2	0	1	1	0	1	1	1	1	0	2	2	0	0	0	2	2	1	0	0	0	0	0	2	1	1	0	1	0	0	0	1	1	1	0	1	0
829	0	1	0	0	0	1	2	2	1	0	0	1	2	1	0	0	0	0	1	0	1	0	0	0	0	1	2	0	0	2	2	2	1	0	0	2	1	0	0	1	1	0	0	2	1	1	0	0	1
830	0	0	0	0	0	0	2	0	2	2	0	0	0	0	0	0	0	1	0	1	1	1	2	2	0	0	1	1	0	1	2	1	1	2	0	1	1	0	0	1	0	1	1	1	1	1	0	0	0
831	1	0	0	1	0	1	2	2	2	1	0	0	0	0	0	0	0	0	2	0	2	0	2	2	0	0	1	0	1	2	0	0	0	0	0	2	2	0	0	0	0	0	0	2	1	0	0	0	0
832	1	0	0	1	0	1	2	1	2	1	1	0	0	0	0	0	0	0	1	1	2	0	2	2	0	0	1	2	2	1	1	1	2	1	0	0	1	0	0	2	1	0	0	1	0	0	0	0	1
833	1	0	1	0	0	2	2	1	2	2	0	0	1	1	0	0	0	0	1	0	2	1	1	2	0	0	0	1	2	1	0	0	1	0	0	1	1	0	0	1	0	0	0	2	0	1	0	0	1
834	0	0	0	0	0	0	1	1	2	2	0	0	0	0	0	0	0	0	1	0	1	0	2	2	1	1	2	0	0	2	0	0	1	0	0	1	2	0	0	0	0	1	1	2	1	1	0	0	0
835	0	0	0	1	0	2	2	2	2	0	1	0	1	1	0	0	0	0	2	0	2	0	2	2	0	0	2	0	0	2	0	1	2	0	0	1	1	1	0	2	0	0	0	2	0	0	0	0	0
836	0	1	0	0	0	1	1	2	1	0	1	0	0	0	0	0	0	0	1	0	1	0	2	2	0	0	1	1	2	2	0	1	1	1	1	1	2	0	0	0	0	2	2	2	1	1	0	0	2
837	0	0	0	1	0	1	2	1	2	2	0	0	1	1	0	0	0	0	2	1	2	0	2	2	0	0	1	0	2	2	0	2	1	0	0	1	1	1	0	1	0	1	1	2	1	1	0	0	1
838	0	0	0	0	0	1	2	1	1	1	1	1	2	1	0	0	0	1	2	1	2	0	2	2	0	0	0	1	2	1	0	1	2	0	1	1	0	1	0	1	0	1	0	1	1	0	1	0	0
839	0	0	1	1	0	1	1	2	0	0	1	0	0	0	0	0	0	0	1	1	2	0	2	2	0	0	2	0	1	2	1	1	1	0	0	2	1	0	1	1	1	0	0	1	0	0	0	2	0
840	1	0	0	0	0	1	1	1	0	0	2	1	1	0	0	0	0	1	1	1	2	0	2	2	0	0	2	0	0	2	0	0	1	2	0	1	1	0	0	1	0	0	0	2	0	2	0	0	0
841	0	0	0	0	0	1	0	2	0	0	1	1	2	1	0	1	0	0	0	1	0	0	2	2	0	0	1	1	2	2	0	0	1	0	0	1	0	0	0	2	0	1	1	2	1	0	0	0	1
842	1	1	0	0	0	1	2	0	2	2	0	0	1	1	0	0	0	1	2	0	2	0	1	1	0	0	2	0	0	2	0	0	0	1	0	1	1	0	0	1	0	0	0	2	1	0	0	0	0
843	0	0	0	0	0	2	1	1	1	1	2	0	2	1	0	0	0	1	1	0	1	1	1	1	0	0	2	0	0	2	0	1	1	1	0	0	1	0	0	1	0	0	0	2	0	1	0	0	0
844	0	0	0	0	0	2	1	2	1	0	1	0	0	0	0	0	0	0	2	0	2	0	2	2	0	0	1	0	0	1	0	0	0	0	0	2	1	0	1	1	1	0	0	2	0	0	1	0	0
845	0	0	0	0	0	0	2	2	2	1	0	0	0	0	0	0	0	1	1	1	1	0	2	2	0	0	1	2	2	1	0	1	0	2	1	1	1	0	0	1	0	1	1	1	1	2	0	1	0
846	0	0	0	0	0	2	1	2	1	1	0	0	2	0	1	1	0	0	0	1	1	0	1	1	0	0	2	0	0	2	1	1	1	2	0	1	2	0	0	0	0	1	1	2	2	2	0	0	0
847	1	0	0	1	0	2	2	2	2	1	0	1	1	1	0	0	0	0	2	1	2	0	2	2	0	0	1	0	0	2	1	0	1	0	0	2	1	0	0	1	0	1	1	2	1	1	0	0	1
848	1	0	0	0	0	2	1	2	0	0	1	0	0	0	0	0	0	1	0	1	0	0	2	2	1	1	2	1	1	2	1	0	1	1	0	1	2	1	0	1	0	0	0	2	0	1	1	0	1
849	0	0	1	0	1	1	1	2	1	1	1	1	2	2	0	0	0	1	2	0	1	0	2	2	0	0	1	1	1	2	0	0	0	0	0	0	2	0	0	0	0	0	0	2	0	0	0	1	0
850	0	1	0	0	0	1	2	0	2	2	0	0	1	2	0	0	0	1	1	1	1	1	2	2	0	0	1	1	1	2	1	1	0	1	1	2	1	1	0	1	0	1	1	2	1	2	1	0	0
851	1	0	0	0	0	2	2	0	2	2	0	0	0	0	0	0	0	0	1	1	2	0	2	2	1	1	1	0	1	2	0	1	0	0	0	1	1	0	0	2	0	0	0	2	0	0	0	0	2
852	0	1	0	0	0	1	1	1	1	1	1	0	1	1	0	0	0	1	1	0	1	0	1	1	0	0	1	0	0	2	1	1	0	0	0	2	1	0	0	0	0	1	1	2	1	0	0	0	0
853	1	0	0	0	0	1	2	2	1	0	0	0	0	0	0	0	0	0	2	0	2	0	2	2	1	1	2	0	0	2	1	0	1	0	0	2	2	0	0	0	0	0	0	2	0	0	0	0	0
854	1	0	0	0	0	1	2	1	2	0	0	0	1	0	0	0	0	0	2	1	2	0	2	2	0	0	1	0	1	2	0	2	2	0	0	1	1	0	0	1	0	0	0	2	0	1	0	0	0
855	1	0	1	1	1	2	2	0	1	1	0	0	0	0	0	0	0	0	2	0	2	0	2	2	0	0	1	0	1	2	0	2	1	0	0	2	2	0	0	1	1	1	1	1	1	2	0	0	0
856	1	0	0	0	0	1	2	2	1	1	1	0	0	0	0	0	0	0	1	0	2	0	2	2	0	0	1	1	1	1	1	1	1	0	0	1	1	0	1	1	0	1	1	2	1	1	0	0	0
857	0	1	0	0	0	1	2	1	2	1	1	1	1	0	0	0	0	0	0	1	2	0	2	2	0	0	2	0	0	2	0	0	1	1	0	1	1	0	1	1	0	0	0	1	1	0	0	0	0
858	1	0	0	0	0	2	1	2	0	0	0	0	0	0	0	0	0	0	1	1	2	0	2	2	0	0	1	0	1	2	0	1	1	1	0	1	2	0	0	1	0	0	0	2	1	0	1	0	0
859	0	0	0	0	0	0	2	2	2	1	1	0	0	0	0	0	0	1	1	1	1	0	1	1	1	1	2	0	0	2	0	2	2	0	0	0	0	0	0	2	0	1	1	1	0	0	0	1	0
860	1	0	1	1	0	1	1	2	1	1	1	0	0	0	0	0	0	0	0	1	1	0	1	1	1	1	2	0	0	2	1	1	1	0	0	2	1	0	0	2	1	0	0	0	0	0	0	1	0
861	0	0	0	1	0	2	2	2	1	0	0	1	2	1	0	1	1	2	1	1	1	0	1	1	1	1	1	0	1	2	0	1	0	0	0	2	1	0	0	0	0	1	0	1	1	0	0	0	1
862	1	0	0	0	0	2	1	2	0	0	2	0	1	1	0	0	0	0	2	1	2	0	1	1	1	1	1	1	1	2	1	1	2	0	0	0	0	0	0	2	0	0	0	2	0	1	1	0	0
863	1	0	0	0	0	1	2	2	0	0	0	0	0	0	0	0	1	1	1	0	1	0	2	2	0	0	1	1	1	1	1	1	0	1	1	2	2	0	0	0	1	1	0	1	1	0	0	0	0
864	1	0	0	1	0	1	2	2	1	0	0	0	1	1	0	0	0	1	2	0	2	0	2	2	0	0	2	0	0	2	1	0	0	1	1	1	2	0	0	0	0	1	1	2	2	2	0	0	0
865	0	0	0	1	0	1	1	2	0	0	1	0	1	1	0	0	0	0	2	1	2	0	2	2	2	2	1	1	2	2	0	1	2	0	0	1	1	1	0	1	0	0	0	0	1	0	0	0	0
866	1	0	1	1	0	1	1	2	1	1	1	0	0	0	0	0	0	1	2	0	2	0	2	2	0	0	0	1	1	2	1	0	2	0	0	2	2	0	0	1	0	1	1	2	1	1	0	0	0
867	1	0	0	0	0	2	2	1	1	1	0	1	1	1	0	0	1	2	1	1	1	0	2	2	0	0	2	0	0	2	1	2	1	0	0	2	2	0	0	0	0	1	1	2	0	0	0	0	0
868	0	0	0	0	0	2	1	1	2	2	1	0	0	0	0	0	0	1	1	1	1	0	1	1	2	2	1	1	1	2	0	0	2	0	0	1	1	0	0	2	0	1	1	1	1	0	1	0	0
869	0	0	0	1	0	1	2	1	2	2	0	0	0	0	0	0	0	0	1	2	1	0	2	2	0	0	2	0	0	2	0	0	0	2	1	1	1	0	0	1	0	1	0	1	0	0	0	0	0
870	1	0	1	1	0	1	2	2	2	0	1	0	1	0	0	0	0	0	1	1	1	1	2	2	0	0	1	0	0	1	1	1	0	0	0	2	1	0	0	1	0	0	0	2	0	0	0	0	0
871	0	0	0	0	0	0	1	2	2	2	1	1	1	0	0	0	0	1	0	1	1	0	2	2	0	0	2	0	0	2	0	0	0	0	1	2	1	0	1	1	0	0	0	2	0	1	0	1	0
872	1	0	0	0	0	1	1	1	2	2	0	0	1	1	0	0	0	2	1	1	2	0	1	1	1	1	2	0	0	2	1	1	1	0	0	2	2	1	1	2	2	0	0	2	0	0	0	1	0
873	1	0	0	0	0	0	2	1	2	2	0	0	1	1	0	0	0	0	1	0	1	0	1	1	1	1	2	0	0	2	0	1	1	0	0	1	2	0	1	0	0	1	1	2	0	0	0	0	0
874	0	0	0	0	0	1	0	2	1	1	0	1	1	1	0	0	0	2	1	1	2	0	1	1	1	1	0	0	1	2	0	0	1	0	0	1	2	1	1	2	1	1	1	1	0	0	0	1	0
875	0	0	0	0	0	2	2	2	2	1	0	1	1	0	0	0	0	0	1	0	2	0	1	1	1	1	1	1	2	2	0	0	1	1	0	2	0	1	0	1	0	0	0	2	0	1	1	0	0
876	0	0	0	1	0	2	1	2	1	0	1	0	0	0	0	0	0	1	0	1	0	0	2	2	0	0	2	0	0	1	0	2	2	0	0	0	1	0	0	0	0	1	1	1	1	1	1	0	0
877	1	0	0	2	0	2	2	1	2	1	0	0	0	0	0	0	0	1	2	1	1	0	2	2	0	0	2	0	0	2	0	1	1	1	1	2	1	0	0	1	0	0	0	1	0	1	0	0	0
878	1	0	0	0	0	1	2	1	1	1	0	0	0	0	0	0	0	0	0	0	0	0	2	2	0	0	0	1	2	1	0	1	0	0	1	2	0	1	0	1	0	0	0	1	1	0	0	0	0
879	1	0	1	1	0	2	1	2	1	1	0	0	1	1	0	0	0	0	2	0	2	0	2	2	0	0	1	0	0	1	0	0	1	1	1	2	1	0	0	2	0	0	0	2	0	2	0	0	0
880	0	1	0	0	0	1	2	2	1	0	0	0	0	1	0	0	0	1	2	1	2	0	2	2	0	0	0	0	0	1	0	0	0	0	0	2	2	1	0	1	0	1	1	1	1	1	0	0	0
881	0	1	0	0	0	0	2	0	2	2	0	1	1	0	0	0	0	1	1	0	2	0	1	1	0	0	1	0	0	1	0	2	2	0	0	1	1	0	0	2	0	0	0	1	0	0	0	0	0
882	1	0	0	0	0	1	2	2	1	0	1	0	0	0	0	0	0	1	1	0	2	0	1	1	2	2	2	1	1	2	2	2	2	0	0	1	1	0	0	2	0	0	0	2	1	0	0	0	0
883	0	0	1	1	0	1	2	2	2	0	0	0	0	0	0	0	0	1	2	0	1	1	0	1	0	1	2	1	1	2	2	2	2	0	0	0	2	0	0	0	1	1	0	1	0	0	0	0	0
884	0	0	0	0	0	0	2	2	1	1	1	1	1	0	0	1	0	0	0	0	1	0	1	1	0	0	2	0	0	2	0	0	2	1	0	1	2	0	0	1	0	0	0	2	0	1	0	0	0
885	0	0	0	0	0	0	2	0	2	2	0	1	2	2	0	0	0	1	1	0	2	0	2	2	2	2	1	1	1	1	1	0	0	1	2	2	1	1	0	0	0	0	0	2	0	0	0	1	0
886	0	0	1	0	1	1	1	1	1	1	1	1	0	0	0	0	0	1	0	0	1	0	2	2	1	1	1	0	1	2	0	0	1	1	1	2	2	0	0	1	0	0	0	2	0	0	0	0	0
887	1	0	0	0	0	0	2	2	2	0	1	0	0	0	0	0	0	0	1	0	2	0	1	1	1	1	1	2	2	1	1	0	2	0	0	2	0	0	0	1	0	0	0	1	0	0	1	0	0
888	0	0	0	0	0	2	2	2	2	1	0	0	0	0	0	0	0	0	1	0	1	2	0	2	0	0	1	1	1	0	0	1	1	0	0	1	1	0	0	0	0	0	0	1	0	0	1	0	0
889	0	0	0	1	0	1	1	2	1	0	2	1	2	2	0	0	0	1	2	0	2	0	2	2	0	0	1	1	0	1	1	2	2	0	0	0	2	0	0	1	0	0	0	2	1	0	0	0	0
890	1	0	0	0	0	0	1	1	1	1	1	1	1	0	0	1	0	0	1	0	2	0	1	1	1	1	2	0	0	1	0	0	0	0	0	2	1	0	0	1	0	1	0	0	2	0	1	0	0
891	0	0	1	1	0	1	2	0	2	1	1	0	0	0	0	0	0	0	1	1	1	0	2	2	0	0	0	0	0	1	0	0	0	0	0	1	2	0	0	1	1	0	0	1	1	1	0	0	0
892	1	0	0	1	0	1	2	2	1	1	0	0	0	0	0	0	0	0	2	0	2	0	1	1	1	1	2	1	1	2	0	0	0	0	1	2	2	0	0	0	0	1	0	0	2	0	0	1	0
893	1	0	0	1	0	1	2	2	1	1	1	0	0	0	0	0	1	2	2	0	1	1	1	2	0	0	1	0	1	2	0	2	2	0	0	0	0	0	0	2	0	1	1	1	1	2	0	0	0
894	0	0	1	1	0	2	1	2	1	0	1	0	0	0	0	0	0	1	1	0	1	0	0	1	0	0	1	1	0	1	1	1	1	1	0	1	1	0	1	1	0	0	0	2	0	0	1	0	0
895	0	0	0	0	0	1	2	2	1	0	0	1	2	1	0	0	0	1	1	1	1	0	1	1	0	0	2	2	2	2	0	2	2	0	0	1	0	0	0	2	0	0	0	2	0	1	0	0	0
896	0	0	0	0	0	0	2	2	1	1	0	1	1	0	0	1	0	1	1	1	1	0	2	2	0	0	2	0	0	2	0	0	0	0	1	2	1	0	0	1	0	0	0	2	0	1	1	0	1
897	0	0	0	1	0	2	2	1	2	2	0	0	2	0	1	1	0	1	1	0	2	0	2	2	0	0	2	0	0	2	0	1	2	0	0	2	2	1	1	1	1	0	0	2	0	0	0	1	0
898	1	0	1	0	0	1	1	1	1	0	2	1	0	0	0	0	0	1	1	0	1	0	2	2	0	0	2	0	0	2	1	0	1	1	0	1	1	1	1	0	0	1	0	0	1	1	0	0	0
899	1	0	0	0	0	0	2	0	2	2	0	0	0	0	0	0	0	0	2	0	2	0	2	2	0	0	2	0	0	2	2	1	1	0	1	2	1	0	0	2	0	0	0	2	1	1	0	0	0
900	0	0	0	0	0	1	2	2	1	1	0	0	0	0	0	0	0	0	1	1	1	0	0	1	0	0	2	0	0	2	0	1	1	0	0	1	1	1	0	1	0	0	0	2	0	1	0	0	0
901	0	1	1	1	0	2	1	2	1	0	1	0	0	0	0	0	0	0	2	0	2	0	2	2	0	0	2	0	0	2	0	1	1	0	0	1	1	0	0	2	0	0	1	2	1	1	1	1	0
902	1	0	0	0	0	0	2	2	1	1	0	0	0	0	0	0	0	1	1	0	1	0	2	2	0	0	0	0	1	2	0	0	1	0	0	1	0	0	1	1	0	1	1	1	0	1	0	0	0
903	0	0	0	1	0	1	2	1	2	1	1	1	1	0	1	1	0	1	1	1	1	0	1	1	0	0	0	1	0	0	1	0	0	1	1	1	0	0	0	2	1	0	1	2	1	0	1	0	0
904	1	0	0	0	0	2	1	2	1	0	1	1	1	0	0	0	0	0	0	1	1	0	2	2	0	0	2	0	0	2	0	1	1	1	0	0	1	0	0	1	0	1	0	1	0	0	0	0	1
905	1	0	0	1	0	2	0	2	1	1	0	1	1	0	0	0	0	1	0	1	2	0	1	2	0	0	2	0	0	2	1	1	2	0	0	1	1	0	0	2	0	0	0	1	0	0	0	0	0
906	0	1	0	0	0	1	2	1	1	0	0	1	1	0	0	0	0	0	1	0	2	0	2	2	0	0	1	0	2	2	0	2	2	0	1	2	2	1	0	1	0	1	0	1	0	0	0	0	1
907	1	0	1	0	0	2	1	1	1	1	1	0	0	0	0	0	0	1	1	1	1	1	1	1	0	0	1	0	1	2	0	1	1	0	0	2	1	0	1	1	0	1	1	1	1	1	0	0	0
908	0	0	0	0	0	1	2	0	2	2	0	0	0	0	0	0	1	2	0	2	2	0	2	2	0	0	1	0	1	2	1	0	2	0	0	0	1	0	0	2	0	1	0	0	0	0	1	0	0
909	1	0	1	1	0	2	2	1	2	1	1	0	0	0	0	0	1	1	1	1	1	0	2	2	0	0	1	0	0	1	0	0	1	1	1	1	2	0	1	1	0	0	0	0	0	0	1	1	0
910	0	0	0	0	0	0	2	2	1	0	0	0	1	0	0	0	0	0	1	0	1	0	2	2	0	0	1	1	1	2	0	0	0	0	0	1	1	0	0	2	0	1	1	2	1	0	1	1	0
911	0	0	0	1	0	1	2	1	2	2	0	1	1	0	0	0	0	2	0	2	0	0	1	1	0	0	0	1	1	2	1	0	2	0	0	2	0	0	0	2	0	1	0	1	0	0	1	0	0
912	0	0	0	1	0	1	1	2	1	0	2	0	0	0	0	0	0	1	1	1	1	0	2	2	0	0	2	0	0	2	0	0	1	1	1	1	1	0	0	2	0	1	0	1	0	0	0	0	0
913	1	0	0	1	0	2	1	1	2	2	0	0	0	0	0	0	0	0	0	1	0	0	2	2	0	0	1	0	1	2	0	0	1	1	1	1	1	1	1	0	0	0	0	2	1	0	1	0	0
914	1	0	0	0	0	2	2	2	0	0	0	0	0	0	0	0	0	1	1	1	1	0	2	2	0	0	1	0	0	1	1	0	1	0	0	1	1	0	0	0	0	0	0	1	0	0	0	0	0
915	1	0	0	1	0	2	2	2	1	0	0	0	0	0	0	0	0	0	2	0	2	0	2	2	0	0	2	0	0	2	1	1	0	1	0	1	2	0	0	1	0	1	1	1	1	1	0	0	1
916	0	1	0	0	0	1	2	1	2	0	0	1	1	0	0	0	0	0	2	1	2	0	2	2	1	1	2	2	2	2	0	0	1	0	0	2	1	0	0	2	0	1	1	2	0	1	0	0	0
917	1	0	0	1	0	2	1	2	1	0	2	0	0	0	0	0	0	0	1	0	1	0	2	2	0	0	1	0	0	1	0	1	1	0	0	1	1	0	0	2	0	0	0	1	1	0	0	0	0
918	1	0	0	0	0	0	1	1	1	1	1	0	0	0	0	0	0	1	1	1	1	0	1	1	0	0	1	2	2	1	0	0	1	1	0	1	1	0	0	0	0	0	0	2	0	0	1	1	0
919	1	0	0	1	0	2	0	2	0	0	2	0	1	1	0	0	0	1	2	1	1	0	0	0	0	0	2	1	1	1	0	2	1	0	0	1	1	1	0	0	0	0	0	0	0	0	0	1	0
920	0	0	0	0	0	0	2	1	1	1	1	1	1	0	0	1	0	0	1	0	1	0	2	2	0	0	2	0	0	2	2	2	1	0	0	0	1	0	0	0	0	0	1	1	0	1	1	0	0
921	1	0	0	0	0	1	2	1	2	0	1	0	0	0	0	0	0	1	2	0	2	0	2	2	1	1	0	1	1	1	0	0	1	0	0	1	1	0	0	2	0	1	1	2	1	2	0	0	0
922	0	0	0	0	0	0	1	2	1	1	1	0	0	0	0	0	0	0	0	1	0	1	1	1	0	0	2	0	0	2	0	0	2	0	0	2	2	0	0	0	0	0	0	1	0	0	0	0	0
923	0	0	0	0	0	1	2	2	2	1	0	1	1	0	0	0	0	1	1	1	1	0	1	2	0	0	2	0	0	2	0	1	0	0	0	2	0	0	0	2	0	0	0	2	0	1	0	0	0
924	1	0	0	0	0	1	1	1	1	1	1	0	0	0	0	0	0	0	1	0	2	0	2	2	0	0	1	0	2	2	0	0	0	0	0	2	2	0	0	0	0	0	0	2	0	0	0	0	1
925	1	0	0	1	0	2	1	1	1	1	1	0	1	1	0	0	1	1	0	2	1	1	2	2	0	0	1	2	2	2	2	1	0	1	1	2	1	0	0	1	0	1	1	2	0	0	0	0	0
926	0	0	0	1	0	2	2	1	2	0	0	0	0	0	0	0	0	0	2	0	2	0	1	2	0	0	1	1	1	2	1	0	2	0	0	2	1	0	0	1	0	0	0	2	1	1	0	0	0
927	1	0	0	0	0	1	2	1	1	1	0	1	2	1	0	0	0	2	0	2	0	0	0	0	0	1	1	0	1	2	0	2	1	0	0	2	1	0	1	1	0	0	0	0	0	0	0	0	0
928	1	0	1	1	0	1	2	1	1	1	0	0	1	1	0	0	1	1	0	2	1	0	2	2	1	1	0	1	1	2	1	0	0	0	0	1	1	1	0	1	0	1	0	1	2	1	0	0	1
929	0	0	0	1	0	2	2	2	2	2	0	0	0	0	0	0	0	1	2	0	2	0	1	1	1	1	2	0	0	2	0	1	0	0	0	2	0	0	0	2	0	1	1	2	1	1	0	0	0
930	1	0	0	0	0	1	1	1	1	1	1	0	0	0	0	0	0	2	2	0	2	0	2	2	0	0	2	0	0	2	0	0	1	2	2	2	1	0	0	1	0	0	0	1	0	0	0	1	0
931	1	0	0	1	0	1	2	2	2	0	1	0	0	0	0	0	1	1	1	1	1	0	1	1	0	0	1	1	1	2	1	0	1	0	0	1	1	0	1	1	0	1	1	1	1	1	0	0	1
932	1	0	0	0	0	1	2	2	2	1	0	0	1	2	0	0	0	0	0	0	0	0	1	1	0	0	2	0	0	2	1	2	1	0	0	1	2	0	0	0	0	0	0	1	0	0	0	0	0
933	1	0	0	1	0	2	1	2	1	1	1	0	1	0	0	0	0	0	1	0	2	0	1	1	1	1	1	0	1	2	0	1	0	1	1	2	1	0	0	1	0	0	0	0	0	0	0	0	0
934	1	0	0	0	0	2	1	2	2	2	1	0	0	0	0	0	0	1	2	1	2	0	2	2	0	0	2	0	0	2	1	1	1	1	0	0	2	0	0	1	0	0	0	1	0	0	0	0	0
935	1	0	0	0	0	0	2	2	2	1	0	1	2	1	0	0	0	0	0	1	1	1	2	2	0	0	1	0	0	1	1	1	1	0	1	2	1	0	0	2	0	0	0	1	0	0	0	0	0
936	0	0	0	0	0	1	1	1	1	1	1	0	1	1	0	0	0	0	2	0	2	0	1	2	0	0	2	0	0	1	0	0	0	0	0	1	0	0	0	1	0	0	0	1	0	1	0	0	0
937	1	0	0	0	0	2	1	2	1	1	0	0	0	0	0	0	0	0	1	1	1	0	2	2	0	0	2	0	0	2	0	0	1	1	0	2	1	0	0	1	0	1	0	1	0	0	0	0	0
938	0	0	0	0	0	0	2	0	2	2	0	0	0	0	0	0	0	0	0	0	1	0	2	2	0	0	0	2	2	0	0	2	1	0	1	2	1	0	1	1	0	1	0	1	0	0	0	0	0
939	0	0	0	0	0	2	2	0	2	2	0	0	0	0	0	0	0	0	0	1	1	0	2	2	0	0	2	0	0	2	1	0	0	1	1	2	1	0	0	1	0	1	1	2	1	2	0	0	0
940	0	0	0	1	0	1	2	1	2	2	0	2	2	1	0	1	0	0	0	0	1	0	2	2	0	0	2	1	1	1	0	0	1	0	0	2	1	1	0	1	0	0	0	2	0	0	0	0	0
941	0	0	0	1	0	2	1	2	0	0	1	0	0	0	0	0	0	0	0	1	2	0	2	2	0	0	1	1	1	2	1	0	1	1	1	1	2	0	0	0	0	0	0	2	0	1	0	0	0
942	1	0	0	1	0	2	2	2	1	1	0	0	0	0	0	0	1	1	1	1	1	0	2	2	0	0	2	0	0	2	1	1	2	0	0	2	2	1	0	1	0	0	0	2	1	0	0	0	0
943	1	0	0	0	0	2	1	2	0	0	0	0	0	0	0	0	0	0	2	1	2	0	1	1	0	0	1	1	1	1	1	0	1	1	0	1	1	0	0	0	0	0	0	2	0	0	0	0	0
944	0	0	0	1	0	2	2	1	1	1	0	0	0	0	0	0	0	1	2	0	2	0	0	0	0	0	1	0	1	2	0	0	0	1	0	1	1	0	0	1	0	0	0	2	0	1	0	0	0
945	1	0	0	0	0	0	1	2	1	1	1	0	1	1	0	0	0	1	2	1	2	0	2	2	0	0	1	0	2	2	0	0	1	1	0	0	1	0	0	2	0	0	1	1	1	0	0	0	0
946	1	0	0	2	0	2	1	1	1	0	1	0	0	0	0	0	0	0	1	1	1	1	1	2	0	0	2	0	0	2	1	0	0	2	1	1	1	0	0	0	0	0	0	1	0	1	0	0	0
947	0	0	1	1	0	1	2	1	2	1	1	0	0	0	0	0	0	1	2	1	2	0	2	2	0	0	2	0	0	1	1	1	0	1	1	2	0	0	0	2	0	1	0	1	1	0	0	0	1
948	0	0	0	0	0	0	0	2	0	0	2	0	1	0	0	0	0	0	2	0	2	0	1	1	0	0	0	1	2	1	0	0	2	1	0	1	1	0	0	1	0	0	0	0	0	0	0	1	0
949	1	0	0	0	0	0	1	2	0	0	1	0	0	0	0	0	0	0	2	1	2	0	2	2	0	0	1	0	2	2	0	0	1	1	1	1	1	0	0	1	0	0	0	1	0	0	0	0	0
950	1	1	0	0	0	0	2	2	2	1	0	1	0	0	0	0	0	0	2	1	2	0	2	2	0	0	1	0	1	2	0	0	0	0	0	2	2	0	0	1	1	0	0	2	0	2	0	0	0
951	1	0	0	0	0	0	2	1	2	1	0	0	0	0	0	0	0	1	0	1	1	1	2	2	0	0	1	0	1	2	0	0	2	1	0	1	2	0	0	0	1	0	1	2	1	0	0	1	0
952	0	0	0	0	0	0	2	1	2	1	0	0	0	0	0	0	0	0	1	2	1	0	2	2	0	0	1	1	1	2	0	0	2	0	0	0	2	1	1	0	0	0	0	2	1	0	1	0	0
953	1	0	0	0	0	1	2	1	1	1	0	0	1	1	0	0	1	2	0	2	2	0	2	2	0	0	2	0	0	2	1	0	0	1	0	1	1	0	1	1	0	1	1	2	1	0	0	0	1
954	0	1	0	0	0	1	1	2	0	0	1	1	1	0	0	0	0	0	2	0	2	0	0	1	1	1	0	0	1	2	0	1	1	2	1	2	1	1	0	2	0	0	0	1	0	0	0	1	0
955	0	1	0	0	0	1	1	1	0	0	2	0	0	0	0	0	0	0	1	1	2	0	2	2	0	0	1	1	2	2	0	1	2	0	0	0	0	0	0	1	0	0	0	2	0	0	0	0	1
956	1	0	0	0	0	2	1	2	1	0	1	1	1	0	0	0	0	1	1	0	2	0	2	2	0	0	2	0	0	1	1	2	2	0	0	1	1	1	0	0	0	0	0	2	1	0	0	0	0
957	0	0	0	0	0	1	1	2	1	1	0	1	2	2	0	0	1	1	1	0	2	0	1	2	0	0	1	1	2	2	0	1	1	0	0	1	1	0	1	1	0	1	1	1	1	1	0	1	0
958	1	0	0	0	0	1	2	1	1	0	0	0	0	0	0	0	0	0	2	1	2	0	0	0	0	1	1	1	1	0	0	0	1	0	0	1	1	0	1	1	0	1	0	1	0	0	0	0	0
959	0	0	0	0	0	1	2	0	2	2	0	0	1	0	1	1	0	0	1	0	0	1	2	2	0	0	1	0	1	2	0	1	0	1	0	1	1	0	1	1	1	1	1	1	1	0	0	0	0
960	1	0	0	0	0	1	0	1	1	1	1	1	2	1	0	1	0	0	0	1	1	0	2	2	0	0	2	0	0	2	1	1	1	0	1	1	2	1	1	0	0	0	0	2	1	0	0	0	0
961	0	0	0	0	0	1	1	2	1	1	1	1	1	0	1	1	0	0	2	0	2	0	1	1	1	1	1	0	2	2	0	1	1	1	0	1	0	0	0	1	0	0	0	1	0	0	0	0	0
962	1	0	0	1	0	2	2	2	2	1	0	0	1	1	0	0	0	1	0	1	0	0	2	2	0	0	1	0	1	2	0	1	1	0	1	1	1	0	0	1	0	1	1	2	0	0	0	0	0
963	0	0	0	1	0	1	1	1	1	1	0	0	0	0	0	0	0	1	1	1	2	0	1	2	0	0	1	0	0	2	1	1	1	0	0	1	2	1	0	1	0	0	0	1	0	0	0	0	0
964	0	0	0	0	0	1	2	1	2	2	0	1	1	0	0	1	0	1	0	0	0	0	2	2	0	0	1	0	2	2	0	0	1	0	0	1	2	1	0	1	0	0	0	2	1	0	0	0	0
965	1	0	0	0	0	1	1	1	2	2	1	0	1	1	0	0	0	0	2	0	2	0	2	2	1	1	2	0	0	2	1	1	2	0	1	1	1	1	0	0	0	0	0	2	0	1	0	1	0
966	0	0	0	0	0	1	1	2	1	0	1	1	1	0	0	0	1	2	0	2	2	0	2	2	1	1	1	0	1	2	1	2	2	0	0	0	1	0	0	1	0	0	0	2	0	0	0	0	1
967	1	0	0	0	0	1	2	2	1	1	1	1	2	1	0	1	0	0	2	0	2	0	2	2	1	1	1	0	2	2	0	0	0	0	0	1	2	1	1	1	1	0	0	1	1	1	0	0	0
968	0	0	0	0	0	1	2	2	1	0	0	0	1	0	0	0	0	1	1	0	2	0	0	0	0	0	1	0	1	2	0	2	2	0	0	0	1	0	0	2	0	0	0	1	0	0	0	0	2
969	1	0	0	0	0	0	1	0	2	2	0	0	0	0	0	0	0	0	1	1	1	0	1	1	1	1	1	0	0	2	0	0	0	1	0	2	2	1	0	0	0	0	0	2	0	1	0	0	0
970	1	0	0	0	0	0	2	0	2	2	0	0	1	0	1	1	1	1	2	1	2	0	2	2	0	0	2	1	1	1	1	1	1	1	0	0	1	0	0	0	0	1	1	2	0	0	0	0	1
971	1	1	0	0	0	1	1	1	1	1	0	0	1	0	1	1	1	0	2	1	2	0	2	2	1	1	2	0	0	2	0	0	0	0	1	2	0	0	0	1	0	1	0	0	1	1	1	0	0
972	0	0	0	1	0	2	2	2	2	1	0	0	0	0	0	0	0	0	0	1	1	0	2	2	0	1	2	0	0	2	2	0	1	0	0	2	2	0	0	0	1	1	1	2	2	2	1	0	0
973	1	0	0	0	0	1	1	1	2	2	0	0	0	0	0	0	0	0	1	1	1	0	2	2	1	1	1	0	1	2	0	0	0	0	0	2	1	0	0	1	0	0	0	2	0	1	0	0	1
974	1	0	0	1	0	1	1	2	1	0	1	0	1	1	0	0	0	0	0	1	2	0	2	2	0	0	2	0	0	2	0	1	1	0	0	2	0	0	0	1	0	0	0	2	0	0	1	0	0
975	0	0	0	1	0	1	2	1	1	0	1	0	0	0	0	0	1	1	1	0	1	1	1	2	0	0	1	2	2	1	1	1	1	0	0	1	2	1	1	0	0	0	0	0	1	0	1	0	0
976	1	0	0	0	0	2	1	2	0	0	1	0	1	1	0	0	0	1	1	1	1	1	1	2	0	0	2	1	1	2	0	0	1	1	1	2	2	0	0	1	0	1	1	2	1	1	1	0	0
977	1	0	0	1	0	1	2	1	1	1	0	0	0	0	0	0	0	2	2	0	2	0	2	2	0	0	2	0	0	2	0	0	1	0	0	1	0	0	0	2	0	0	0	2	0	1	0	1	0
978	1	0	0	0	0	1	2	1	2	1	0	0	0	0	0	0	0	2	1	1	2	0	0	1	0	0	1	1	1	1	1	0	1	1	1	1	2	0	1	0	0	0	0	1	1	1	0	0	0
979	0	0	0	0	0	1	1	1	1	1	0	0	1	1	0	0	0	0	2	0	2	0	2	2	1	1	1	0	1	2	0	0	0	1	0	1	1	0	0	2	1	0	0	2	0	0	0	1	0
980	0	1	1	1	1	1	1	1	0	0	1	0	0	0	0	0	0	0	2	0	1	0	0	1	1	1	2	0	0	2	0	0	0	2	1	1	1	0	0	1	0	0	0	2	0	0	1	0	1
981	0	1	0	0	0	1	1	1	2	2	1	2	2	2	0	0	0	1	1	0	2	0	1	1	0	0	2	1	1	2	0	1	1	0	0	1	0	0	0	1	0	0	0	1	1	0	0	0	0
982	0	1	0	0	0	1	2	0	2	1	1	0	1	1	0	0	0	1	1	0	2	0	2	2	1	1	2	1	1	2	2	1	0	0	1	2	1	0	0	1	0	1	0	1	0	1	0	0	1
983	1	0	0	0	0	1	2	2	0	0	0	0	1	1	0	0	0	1	2	0	2	0	2	2	0	0	0	1	1	2	1	1	1	0	0	1	2	1	1	0	0	1	1	2	0	2	0	0	0
984	0	0	0	0	0	1	1	2	1	0	1	0	0	0	0	0	0	0	1	1	2	0	1	1	1	1	1	0	1	2	0	1	0	1	1	2	1	0	0	2	1	1	1	1	1	0	0	0	0
985	1	1	0	0	0	2	2	2	2	2	0	1	2	2	0	0	0	1	1	1	2	0	2	2	0	0	1	0	1	2	0	1	1	0	1	2	1	0	0	2	1	1	1	2	1	2	0	0	0
986	0	0	1	0	0	1	2	1	1	1	1	0	1	1	0	0	0	1	2	0	2	0	2	2	0	0	2	0	0	2	0	0	1	0	0	2	2	0	0	1	0	0	0	0	0	0	0	0	0
987	0	0	0	1	0	1	2	0	2	1	1	1	1	0	1	1	0	0	2	0	2	0	2	2	0	0	2	0	1	2	0	0	2	0	0	1	2	0	0	0	0	0	0	2	1	0	0	0	0
988	0	0	0	0	0	1	2	1	2	2	0	2	2	1	0	0	0	1	2	0	2	0	2	2	0	0	2	0	0	2	0	1	0	1	2	2	1	0	0	2	0	0	0	1	0	0	0	0	0
989	1	1	0	0	0	1	2	1	1	0	0	0	1	1	0	0	0	0	1	0	2	0	0	0	1	1	1	2	2	2	1	0	1	1	0	2	0	0	0	1	0	0	0	1	1	0	0	1	0
990	0	0	1	1	0	1	1	2	1	1	1	2	2	0	0	0	0	0	1	0	1	0	0	0	0	0	0	0	1	1	0	1	1	0	0	1	0	0	0	1	0	1	0	0	2	0	0	0	1
991	1	0	0	0	0	0	2	1	1	1	0	0	0	0	0	0	0	0	1	1	2	0	1	1	1	1	2	0	0	2	0	0	1	1	1	1	2	0	0	0	0	1	1	2	1	1	1	0	0
992	1	0	0	0	0	1	2	1	2	2	0	0	0	0	0	0	0	1	2	0	2	0	2	2	0	0	1	0	1	2	0	0	1	1	1	1	2	0	0	0	0	1	0	0	1	1	1	0	0
993	0	0	0	0	0	1	2	2	1	0	0	0	0	0	0	0	1	1	1	0	1	0	1	1	0	0	2	0	0	1	1	1	1	0	1	1	2	1	0	1	0	0	0	1	0	1	1	0	0
994	1	0	0	0	0	1	2	2	2	1	1	0	0	0	0	0	0	0	1	1	2	0	2	2	0	0	1	0	0	2	1	0	0	0	1	2	1	0	0	0	0	1	1	2	1	2	0	0	1
995	1	0	1	1	0	1	1	2	1	0	1	0	1	1	0	0	0	2	0	2	0	0	2	2	0	0	1	0	1	2	0	0	1	1	0	1	0	0	1	1	0	0	0	2	1	0	1	0	0
996	0	0	0	0	0	0	2	1	2	2	0	0	0	0	0	0	0	2	2	1	2	0	2	2	0	0	1	1	2	2	0	2	2	0	0	0	1	0	0	1	0	1	0	1	1	0	0	0	1
997	1	0	0	0	0	0	2	2	2	1	0	0	0	0	0	0	0	0	2	0	2	0	2	2	0	0	2	0	1	2	0	0	1	1	1	2	0	1	0	1	0	0	0	2	1	1	0	0	1
998	0	0	0	1	0	1	1	1	1	1	1	0	1	0	1	1	0	2	1	1	2	0	2	2	0	0	0	0	1	1	0	0	0	0	1	2	2	0	0	1	1	1	1	2	1	1	0	0	0
999	0	0	0	0	0	2	2	0	2	2	0	0	0	0	0	0	0	1	1	1	1	0	2	2	0	0	0	0	1	2	0	1	1	1	0	2	1	0	1	1	0	0	0	1	0	0	0	0	0
1000	1	1	0	0	0	1	2	2	1	0	0	1	2	1	0	1	0	0	1	1	1	0	1	1	1	1	2	0	0	2	2	1	0	1	1	2	2	2	0	0	0	2	1	2	1	0	0	0	2
[truncated: 952 more columns]
