# Supplementary material for: KNN-MDR: a learning approach for improving interactions mapping performances in genome wide association studies
Source: BMC Bioinformatics. 2017 Mar 21;18:184. doi: 10.1186/s12859-017-1599-7 (PMC5361736; doi:10.1186/s12859-017-1599-7)
Supplement: Supplementary file 2 — The data set(s) supporting the results of Table 1. (ZIP 22742 kb) [file 12859_2017_1599_MOESM2_ESM.zip › Nouveau dossier/S10/mkallsimul.dat]

1	1	1	1	0	0	0	2	1	0	0	1	0	0	0	0	0	1	0	1	1	1	1	2	0	0	0	2	1	2	1	2	1	2	1	2	2	2	0	0	2	0	1	1	2	1	0	0	1	1
2	0	2	0	0	0	0	0	0	1	0	1	0	0	0	0	0	1	2	1	0	0	0	2	0	0	0	2	0	2	1	1	1	1	1	1	1	0	0	0	1	1	2	2	2	1	0	0	2	0
3	1	1	2	0	0	0	2	1	0	0	1	0	0	0	0	0	1	1	1	1	0	1	2	0	0	0	1	1	2	1	0	1	2	0	2	0	1	0	0	0	1	1	1	2	1	0	0	1	1
4	1	1	1	0	0	0	2	0	0	1	0	2	2	0	1	1	0	0	0	0	0	0	2	0	0	0	2	0	2	1	1	1	2	0	0	2	2	0	0	2	0	0	1	2	0	0	0	1	1
5	1	1	1	0	0	0	1	0	1	0	0	0	1	1	0	0	1	2	1	1	1	2	0	1	1	1	0	1	2	0	1	0	0	1	1	1	0	0	0	0	2	0	0	1	0	1	0	2	0
6	0	0	2	0	0	0	1	0	1	0	1	0	0	0	0	0	2	1	0	0	0	0	2	0	0	1	2	0	2	1	0	0	0	0	0	2	0	0	0	1	1	0	1	2	1	0	0	1	0
7	1	1	1	0	0	0	1	1	0	0	0	0	0	0	0	0	2	2	1	1	1	0	2	0	0	0	2	0	2	1	0	0	2	0	2	1	1	1	0	0	1	0	1	1	1	0	0	2	0
8	1	2	0	0	0	0	0	0	2	0	0	0	1	0	1	0	1	1	0	0	0	2	1	1	1	1	1	0	1	1	1	1	2	1	0	2	1	0	1	0	1	1	1	2	1	1	0	2	0
9	1	2	0	0	0	0	1	1	1	0	0	0	1	0	1	0	2	1	1	1	1	1	2	0	0	0	0	0	2	0	0	1	1	0	1	1	1	0	1	0	1	0	0	2	0	1	0	2	0
10	0	0	2	0	0	0	2	0	1	0	1	0	1	0	1	0	1	1	0	0	0	0	2	0	0	0	1	1	2	1	1	0	1	1	1	1	2	1	0	1	0	1	1	1	1	0	0	1	0
11	0	1	1	0	0	0	1	0	1	0	0	1	2	0	2	0	1	2	1	1	1	1	2	0	0	0	0	1	1	1	1	2	2	0	2	0	0	1	0	0	1	0	1	2	0	1	0	2	0
12	0	1	1	0	0	0	2	0	0	0	0	1	1	0	0	0	1	2	1	1	1	0	1	0	0	1	2	0	2	1	1	2	2	0	2	0	2	1	0	1	1	0	1	2	1	0	0	1	1
13	0	1	1	0	0	0	1	2	0	0	0	0	2	1	1	0	0	0	1	1	1	0	1	0	0	1	1	1	1	1	1	1	2	2	0	2	1	0	1	0	1	1	1	2	1	0	0	1	0
14	0	1	1	0	0	0	2	1	0	0	0	1	2	0	1	0	0	0	0	0	0	0	2	0	0	0	1	0	2	2	0	0	2	1	1	1	2	1	1	1	0	0	1	2	1	0	1	0	0
15	0	1	2	0	0	1	1	0	2	0	0	0	0	0	0	0	0	2	2	1	1	0	2	0	0	0	2	0	2	1	1	1	1	2	0	2	2	0	0	0	2	2	2	2	0	0	0	2	0
16	1	2	2	0	0	1	2	1	0	0	0	1	1	0	0	0	1	1	0	0	0	0	2	0	0	1	2	0	2	2	0	0	0	2	0	2	2	0	0	2	0	2	2	2	1	0	0	2	0
17	0	2	2	0	0	0	1	0	1	0	1	0	1	0	0	0	2	0	0	0	0	0	2	0	0	1	2	1	2	1	2	1	1	1	0	2	0	0	0	1	1	0	1	1	1	1	0	1	0
18	0	2	1	0	0	0	1	1	1	0	0	0	0	0	0	0	1	0	0	0	0	0	1	0	0	0	1	0	1	1	2	1	1	0	1	1	1	1	0	0	1	0	1	1	1	1	0	2	0
19	0	1	1	0	0	0	2	1	0	0	1	0	0	0	0	0	1	1	2	1	1	1	2	0	0	0	0	2	1	1	2	1	1	1	1	1	0	0	1	0	1	0	0	0	2	2	0	2	0
20	0	1	1	0	0	0	2	0	0	0	0	0	1	0	1	0	2	1	0	0	0	0	1	0	0	0	1	1	2	0	1	0	0	1	2	0	1	0	0	0	1	0	0	2	1	0	0	1	0
21	0	2	0	0	0	0	0	0	0	0	0	0	0	0	0	0	2	1	1	1	0	0	2	0	0	0	0	1	1	0	1	0	2	2	0	2	1	0	0	0	2	0	0	0	1	0	0	2	0
22	0	0	2	0	0	0	2	1	0	0	0	0	0	0	0	0	1	1	1	1	1	0	1	0	0	0	2	0	2	2	0	2	2	0	2	0	1	0	1	0	0	0	0	0	1	0	0	2	0
23	0	2	0	0	0	0	2	0	0	0	2	1	1	0	0	1	1	0	1	1	1	0	1	0	0	0	1	0	2	2	0	1	1	1	0	2	1	0	0	1	1	0	0	1	0	0	0	1	0
24	0	0	2	0	0	1	0	0	1	0	0	0	0	0	0	0	2	2	0	0	0	1	2	0	0	0	1	0	2	1	0	0	1	2	2	0	2	1	0	0	0	1	2	2	1	0	0	2	0
25	1	1	2	0	0	1	2	1	0	0	0	1	2	0	2	0	2	1	0	0	0	0	2	0	0	0	1	1	2	1	1	2	2	2	0	2	2	1	0	1	0	0	1	2	1	0	0	1	1
26	0	0	1	0	0	0	1	0	0	0	0	1	2	0	1	0	2	0	0	0	0	0	2	0	0	0	0	0	2	1	0	0	1	2	0	2	1	0	0	1	1	0	1	1	1	1	0	2	0
27	0	0	2	0	0	1	0	0	2	0	0	0	1	0	1	0	1	1	1	1	1	0	2	0	0	0	1	1	1	1	2	0	2	1	1	1	0	0	0	0	1	1	1	2	1	0	0	2	0
28	0	2	0	0	0	0	1	0	2	0	0	0	0	0	0	0	1	0	0	0	0	0	2	0	0	0	1	0	2	1	0	0	1	1	1	1	1	0	0	1	1	0	0	0	0	0	1	1	0
29	1	1	1	0	0	0	1	0	1	0	0	1	0	0	0	0	0	1	1	1	1	0	2	0	0	1	2	0	2	2	0	2	1	0	2	0	1	0	0	0	2	0	0	1	0	0	1	1	0
30	1	1	2	0	0	0	2	1	0	0	0	0	0	0	0	0	0	0	0	0	0	0	2	0	0	0	1	0	2	1	0	1	1	2	0	2	0	0	0	0	2	0	0	0	0	0	0	1	1
31	1	0	2	0	0	1	0	0	0	0	1	0	1	0	1	0	1	1	0	0	0	0	2	0	0	1	1	0	2	1	1	1	2	0	1	1	2	0	0	1	0	0	0	1	0	0	0	1	0
32	0	1	1	0	0	0	1	0	0	0	1	1	1	0	1	0	1	1	1	0	0	1	2	0	0	0	2	0	2	1	0	1	2	1	2	2	0	1	0	0	1	0	0	2	0	0	0	2	0
33	0	1	1	0	0	0	1	1	0	0	0	1	2	0	1	0	1	2	1	1	1	1	2	0	0	0	2	0	2	1	2	0	0	0	1	1	2	1	0	1	0	0	0	2	1	0	0	2	0
34	0	2	1	0	0	0	1	0	1	0	0	2	2	0	0	1	1	1	1	1	0	0	1	0	0	0	2	0	2	1	1	1	2	1	1	1	1	1	1	0	0	0	0	0	2	1	0	1	1
35	1	1	1	0	0	0	1	0	0	0	0	0	0	0	0	0	1	1	1	1	0	1	1	0	0	0	1	1	1	1	2	1	1	1	1	1	0	0	0	0	2	0	1	1	1	1	0	0	1
36	1	1	1	0	0	1	0	0	0	0	0	0	1	0	1	0	2	2	2	2	0	0	2	0	0	1	2	0	2	1	0	2	2	0	2	0	1	0	0	1	1	1	1	2	0	0	0	1	0
37	1	0	2	0	0	0	1	0	0	0	0	0	1	0	1	0	2	0	0	0	0	0	2	0	0	0	1	0	1	0	1	1	0	2	0	2	2	0	0	1	1	0	1	2	0	0	1	0	0
38	1	2	1	0	0	0	1	0	1	0	1	1	1	0	1	0	2	0	1	1	1	0	1	0	0	0	2	0	2	1	1	2	1	2	0	2	1	1	0	0	1	0	0	1	0	0	1	1	0
39	1	1	2	0	0	1	1	0	0	0	1	0	2	0	1	0	1	1	1	1	0	1	2	0	0	0	2	1	2	2	0	0	0	0	1	1	1	0	0	2	0	0	1	1	1	1	0	2	0
40	1	0	2	0	0	0	2	0	1	0	0	1	2	0	1	1	1	1	0	0	0	0	2	0	0	0	1	0	1	1	2	0	1	1	0	2	1	1	0	0	0	0	0	2	1	0	0	1	0
41	0	1	1	0	0	0	1	0	2	0	0	0	1	0	1	0	2	1	1	1	1	0	1	0	0	0	1	0	2	1	0	2	2	0	1	1	1	0	0	1	1	0	1	1	1	0	1	0	0
42	1	0	2	0	0	0	1	0	0	1	2	0	0	0	0	0	1	1	0	0	0	2	2	0	0	0	0	0	1	0	1	0	1	1	1	1	2	0	1	1	0	1	1	2	1	0	0	2	0
43	1	0	2	0	0	1	2	0	1	0	0	0	0	0	0	0	2	1	0	0	0	0	0	0	0	0	0	0	1	0	1	0	0	2	1	1	1	0	0	0	2	2	2	2	0	0	0	2	0
44	1	1	1	0	0	0	1	0	1	0	0	0	0	0	0	0	1	1	0	0	0	0	2	0	0	0	0	0	2	1	0	0	2	2	0	2	1	0	1	0	1	0	0	2	0	2	0	1	1
45	1	0	2	0	0	0	1	1	1	0	0	0	0	0	0	0	0	1	1	0	0	0	2	0	0	0	1	1	0	0	2	0	0	2	0	2	2	0	0	2	0	0	0	1	0	0	0	1	1
46	1	1	1	0	0	1	1	0	0	0	1	0	1	0	1	0	1	0	0	0	0	1	2	0	0	0	1	2	1	1	2	0	2	1	2	0	0	0	0	1	1	0	0	2	0	1	0	0	1
47	0	2	0	0	0	0	1	0	1	0	0	1	2	0	2	0	1	1	0	0	0	0	2	0	0	0	1	2	1	1	1	1	1	1	1	1	2	0	0	2	0	0	0	2	0	1	1	0	0
48	0	0	2	0	0	1	1	0	0	0	0	1	2	0	2	0	0	0	1	1	1	1	2	0	0	0	1	0	2	1	0	0	0	0	0	2	2	0	0	1	1	0	1	1	1	1	0	1	0
49	0	1	1	0	0	1	2	0	0	0	1	1	2	0	1	0	2	2	1	1	1	2	1	1	1	1	2	0	2	2	1	1	2	1	0	2	1	0	0	0	0	0	1	2	2	2	0	1	0
50	0	2	0	0	0	0	2	1	0	0	0	1	1	0	1	0	1	1	1	1	1	1	2	0	0	0	2	0	2	1	0	0	0	2	0	2	1	0	0	0	0	0	1	2	1	0	0	1	1
51	1	1	1	0	0	0	1	0	1	0	1	1	1	0	1	0	2	0	0	0	0	1	2	0	0	0	0	1	1	0	1	1	2	1	1	1	1	1	0	0	1	0	0	2	0	1	0	1	0
52	1	0	2	0	0	1	0	0	2	0	0	0	0	0	0	0	1	0	1	0	0	0	2	0	0	0	0	2	0	0	2	0	1	1	1	1	1	1	1	0	0	0	1	1	1	0	0	1	0
53	0	1	1	0	0	0	0	0	1	0	1	0	0	0	0	0	2	2	1	1	1	0	1	0	0	0	0	0	2	0	0	1	1	0	1	1	2	0	0	2	0	0	0	2	0	2	2	0	0
54	0	1	2	0	0	0	1	0	0	0	0	0	1	0	1	0	2	0	0	0	0	0	2	0	0	1	1	1	2	1	0	0	1	1	1	1	1	0	0	1	1	0	1	1	0	0	0	1	0
55	0	2	0	0	0	0	2	0	0	0	0	0	0	0	0	0	0	1	2	1	1	0	2	0	0	1	2	0	2	2	0	1	1	2	0	2	0	0	0	0	2	0	0	1	0	1	0	2	0
56	1	2	1	1	1	1	0	0	2	0	0	0	1	0	1	0	1	1	1	1	0	1	1	1	1	1	1	2	1	1	1	1	2	1	1	1	2	0	1	1	0	0	1	2	1	1	0	1	0
57	1	1	1	0	0	0	1	1	1	0	0	0	0	0	0	0	2	0	0	0	0	0	2	0	0	1	2	1	2	1	2	0	0	2	0	2	2	0	0	0	1	1	1	2	0	0	0	2	0
58	0	1	1	0	0	1	2	0	0	0	0	0	1	0	1	0	1	2	0	0	0	1	2	0	0	0	2	0	2	2	1	0	0	2	0	2	2	0	0	1	1	1	1	1	1	1	0	0	1
59	1	0	2	0	0	1	2	1	0	0	1	0	0	0	0	0	2	0	0	0	0	0	0	0	0	0	2	1	2	2	1	1	2	0	1	0	2	0	0	0	2	0	0	1	1	0	0	1	0
60	0	1	2	0	0	0	0	0	2	0	0	0	0	0	0	0	1	1	0	0	0	1	2	0	0	0	1	0	1	0	1	0	1	1	1	1	1	0	0	0	2	1	1	1	1	0	1	0	0
61	1	0	1	0	0	0	2	0	1	0	0	1	1	0	0	0	1	2	1	1	1	0	1	0	0	0	1	1	1	1	2	0	2	0	2	1	1	0	0	1	1	0	0	2	1	1	0	2	0
62	1	0	1	0	0	0	2	1	0	0	0	0	0	0	0	0	1	1	1	1	1	1	2	0	0	0	2	0	2	1	0	0	1	0	2	1	2	1	0	1	1	1	1	2	1	0	0	2	0
63	0	1	0	0	0	0	2	1	0	0	0	0	1	1	0	0	0	2	1	1	1	1	1	1	1	1	2	0	2	2	0	0	1	2	1	2	2	1	1	0	0	0	1	2	2	1	0	0	1
64	1	2	0	0	0	0	0	0	2	0	0	0	0	0	0	0	1	1	1	1	1	1	2	0	0	0	1	1	1	1	2	1	2	0	1	1	2	0	0	1	1	0	1	2	1	0	0	2	0
65	0	2	1	0	0	0	1	0	1	0	0	0	0	0	0	0	1	2	0	0	0	1	2	0	0	0	0	1	1	1	1	0	0	2	0	2	2	0	0	1	1	0	2	2	1	1	0	2	0
66	1	0	2	0	0	0	0	0	2	0	0	2	2	1	0	1	2	1	1	1	0	0	2	0	0	0	1	0	1	1	1	0	1	1	1	1	1	0	0	2	0	0	1	1	1	1	0	1	1
67	0	2	0	0	0	0	0	0	1	0	0	0	1	0	1	0	1	1	0	1	0	0	2	0	0	0	1	1	2	1	0	2	1	0	2	0	2	0	1	0	1	0	1	2	1	1	0	2	0
68	0	1	1	0	0	0	1	0	0	1	2	0	1	0	1	0	2	1	1	0	0	1	1	1	1	1	1	1	1	1	1	2	1	2	0	2	2	1	1	0	0	1	1	1	2	0	0	2	0
69	0	1	0	0	0	0	1	0	0	0	1	1	2	0	1	1	1	1	0	0	0	0	0	0	0	0	2	0	2	2	1	1	1	1	0	2	1	0	0	1	0	1	1	2	1	0	0	2	0
70	0	1	2	0	0	0	1	0	0	0	0	0	0	0	0	0	1	0	0	0	0	1	0	1	1	1	1	0	2	2	0	2	2	0	2	0	1	0	1	0	1	0	0	1	0	1	0	1	1
71	1	0	2	0	0	0	0	0	2	0	0	0	1	0	1	0	2	2	2	2	1	1	2	0	0	0	2	0	2	1	0	1	2	0	1	0	1	1	0	0	0	0	1	2	0	0	0	2	0
72	1	1	1	0	0	0	1	0	1	1	2	1	2	0	2	0	1	1	1	1	0	1	2	0	0	0	2	0	2	0	0	1	2	0	1	0	0	0	0	1	1	0	0	2	1	0	0	2	0
73	1	1	1	0	0	0	1	0	1	1	0	1	1	0	0	0	0	1	0	0	0	1	2	0	0	0	1	0	1	1	1	1	2	2	0	2	0	0	0	0	2	0	1	2	1	1	0	2	0
74	1	2	0	0	0	0	2	0	0	0	1	1	1	0	1	0	2	1	1	0	0	1	2	0	0	0	2	1	2	2	0	0	1	2	0	2	1	0	0	0	2	0	0	1	2	1	0	2	0
75	0	2	2	0	0	0	2	0	0	0	1	1	1	0	1	0	2	2	0	0	0	0	2	0	0	1	2	0	2	2	0	0	1	2	2	0	0	0	0	1	1	1	2	2	1	0	0	2	0
76	1	1	2	0	0	0	2	0	1	0	1	1	2	0	1	1	0	1	0	0	0	0	2	0	0	0	1	0	2	1	0	1	1	1	1	1	1	1	0	0	0	1	1	1	0	2	1	0	0
77	0	0	2	0	0	1	2	0	0	0	0	0	1	0	0	0	0	2	0	0	0	0	1	0	0	1	1	1	2	0	1	0	1	1	1	1	2	1	0	0	0	0	0	1	0	0	0	1	0
78	1	0	2	0	1	0	1	1	0	0	0	0	2	1	1	0	1	2	1	0	0	1	0	0	0	0	1	1	1	1	1	2	1	2	0	2	0	1	0	0	1	2	2	2	0	1	0	2	0
79	1	0	2	0	1	0	0	0	0	0	0	0	1	0	1	0	1	2	0	0	0	0	2	0	0	0	0	1	1	0	1	1	2	1	1	1	1	0	0	1	1	0	0	2	0	1	0	2	0
80	1	1	1	0	0	0	1	0	0	0	1	0	0	0	0	0	1	1	1	1	0	1	1	1	1	1	2	0	2	2	1	1	2	2	0	2	0	0	0	1	1	1	1	2	0	0	0	2	0
81	1	1	2	0	0	1	1	0	0	0	0	1	1	0	1	0	1	1	1	1	0	1	1	0	0	0	1	0	1	1	2	1	2	1	1	1	2	1	0	0	1	0	1	1	1	1	0	2	0
82	0	0	1	0	0	0	2	0	0	0	0	1	1	0	0	1	2	0	0	0	0	0	2	0	0	2	2	1	2	2	1	0	1	1	1	1	1	0	0	0	1	0	1	2	1	0	1	0	0
83	1	2	1	0	0	1	2	0	1	0	0	1	1	0	0	1	2	1	1	1	1	0	2	0	0	1	1	2	2	2	0	0	2	2	0	2	1	1	0	0	1	0	1	2	1	1	0	0	0
84	0	1	1	0	0	0	0	0	2	0	0	0	0	0	0	0	1	1	0	0	0	0	2	0	0	0	0	1	1	0	1	0	1	1	1	1	2	1	0	1	1	0	1	2	0	1	0	1	0
85	1	0	1	0	0	0	1	0	2	0	0	0	0	0	0	0	2	0	0	0	0	0	2	0	0	0	1	0	2	1	0	1	1	1	1	1	1	0	0	0	1	2	2	2	0	0	0	1	0
86	1	2	1	1	1	1	2	0	0	0	1	0	0	0	0	0	2	0	0	0	0	0	1	0	0	1	2	0	2	2	0	0	1	2	1	2	1	0	0	0	1	0	0	1	0	0	0	1	0
87	0	0	2	0	0	0	1	1	1	0	0	0	0	0	0	0	2	0	0	0	0	0	2	0	0	0	1	1	2	0	1	0	1	2	1	2	1	0	1	0	1	0	1	2	1	0	0	2	0
88	0	0	1	0	0	0	0	0	0	0	0	0	1	0	1	0	1	0	1	0	0	1	1	0	0	1	1	0	2	2	0	1	2	2	0	2	0	0	0	1	1	0	0	2	1	0	0	2	0
89	0	0	2	0	0	1	0	0	2	0	0	1	1	0	0	1	2	1	0	0	0	0	2	0	0	0	2	2	2	1	1	0	1	2	0	2	0	0	0	0	2	0	0	2	0	1	0	1	0
90	0	1	1	0	0	0	1	1	1	1	0	0	1	0	1	0	1	1	1	0	1	0	2	0	0	1	1	0	1	0	1	1	2	1	0	2	1	0	0	1	1	0	0	0	2	2	0	2	0
91	1	1	2	0	0	0	0	0	1	0	0	0	1	0	1	0	1	1	1	0	1	0	2	0	0	1	2	1	2	2	0	2	2	0	1	1	2	1	0	1	1	0	2	2	1	1	0	2	0
92	1	0	2	0	0	0	1	0	0	0	0	0	0	0	0	0	0	2	0	0	0	0	1	0	0	0	0	1	2	0	1	0	2	2	0	2	2	1	1	0	1	0	0	2	0	0	0	1	0
93	1	0	2	0	0	1	2	0	1	0	0	0	0	0	0	0	1	1	1	1	0	0	2	0	0	0	2	1	2	2	1	1	0	1	1	1	2	0	1	1	0	0	0	1	0	0	1	1	0
94	1	1	1	0	0	0	0	0	1	0	1	1	2	1	1	0	1	2	0	0	0	1	2	0	0	0	0	1	2	0	1	0	1	2	0	2	1	0	0	1	1	0	0	1	0	0	0	2	0
95	1	1	1	0	0	0	0	0	2	0	0	1	1	0	0	1	1	0	2	1	1	0	1	1	1	1	1	1	1	1	2	1	1	2	0	2	2	1	0	1	0	0	0	1	0	0	1	1	0
96	1	1	1	1	1	1	1	0	0	1	2	0	0	0	0	0	0	2	0	0	0	0	2	0	0	0	1	0	2	0	0	2	2	1	1	1	1	0	0	0	1	0	1	2	1	0	0	1	0
97	0	1	1	0	0	1	1	1	0	0	0	1	2	0	2	0	1	2	1	1	0	2	0	1	1	1	1	1	2	1	1	1	1	0	0	1	2	0	0	2	0	2	2	2	1	0	0	0	2
98	1	1	1	0	0	0	1	1	1	0	1	0	0	0	0	0	2	1	0	0	0	0	2	0	0	0	2	0	2	2	1	0	0	2	0	2	0	0	0	0	2	0	0	1	0	0	0	2	0
99	0	0	2	0	1	0	1	0	1	1	0	0	1	0	1	0	1	1	1	1	1	1	1	1	1	1	2	0	2	2	0	0	1	1	0	2	2	0	0	1	0	1	1	2	0	1	0	1	1
100	1	2	0	0	0	0	2	1	0	0	0	1	1	0	0	1	2	0	0	0	0	0	1	0	0	0	1	0	1	1	0	1	2	2	0	2	0	0	0	0	2	0	0	2	0	2	0	1	0
101	1	0	1	0	0	0	1	1	1	0	0	0	2	0	1	0	2	2	1	1	1	0	1	0	0	1	1	1	2	1	0	0	0	2	0	2	2	0	0	1	1	0	1	1	1	0	0	2	0
102	0	2	1	0	0	0	1	0	1	0	0	0	0	0	0	0	1	1	1	1	0	0	2	0	0	0	1	1	2	1	1	0	1	0	2	0	2	1	0	1	1	0	1	2	2	2	0	2	0
103	0	1	2	0	0	0	1	0	0	0	1	0	2	1	1	0	0	0	0	0	0	0	2	0	0	0	1	0	2	1	0	1	2	1	1	1	2	1	0	1	0	0	1	2	0	0	0	1	1
104	0	1	1	0	0	0	1	1	0	0	0	0	1	0	0	0	0	0	1	1	1	2	2	0	0	0	1	1	2	1	0	1	1	0	2	0	1	0	0	0	1	0	1	1	1	2	1	0	0
105	0	1	1	0	0	0	0	0	1	0	0	0	1	1	0	0	2	1	0	0	0	0	1	1	1	1	2	0	2	2	2	1	2	2	0	2	1	0	1	0	1	0	0	1	1	2	0	1	1
106	0	0	2	0	0	1	1	0	1	0	0	0	0	0	0	0	1	1	0	0	0	1	2	0	0	0	2	0	2	2	1	0	1	1	1	1	0	0	0	1	1	0	0	2	0	1	1	0	0
107	0	0	2	0	0	0	1	1	1	0	0	0	0	0	0	0	1	1	1	1	1	0	2	0	0	0	2	1	2	1	2	1	2	0	2	1	2	0	0	1	1	1	2	2	1	0	0	1	0
108	0	0	2	0	0	0	2	0	0	0	1	0	0	0	0	0	1	0	0	0	0	0	2	0	0	0	2	0	2	2	2	2	1	2	0	2	1	0	1	0	1	1	1	2	1	0	0	1	0
109	1	0	2	0	0	1	1	0	0	0	0	0	1	0	1	0	1	1	1	0	0	1	1	1	1	1	2	1	2	2	1	1	1	1	1	1	0	0	0	0	1	0	0	0	0	1	0	1	0
110	0	1	1	0	0	0	1	0	0	0	0	0	0	0	0	0	2	0	0	0	0	0	2	0	0	0	2	1	2	1	1	1	2	1	1	1	1	0	0	1	1	0	0	0	2	1	0	1	0
111	1	0	2	0	0	1	1	1	1	0	0	1	2	0	2	0	1	1	1	1	1	1	1	1	1	0	1	1	1	1	2	0	1	2	0	2	2	0	0	2	0	1	1	1	1	1	0	2	0
112	1	2	2	0	0	0	1	0	1	0	0	0	0	0	0	0	0	1	1	2	1	2	0	1	1	1	0	0	1	1	2	1	2	1	1	1	1	0	0	0	1	0	1	2	1	0	0	2	0
113	1	2	0	0	0	0	1	0	1	0	1	0	0	0	0	0	2	1	1	1	1	0	2	0	0	0	2	0	2	1	1	0	0	1	0	2	2	0	0	2	1	0	0	2	0	1	0	2	0
114	0	1	1	0	0	0	1	0	0	0	0	0	0	0	0	0	1	1	1	1	0	0	2	1	1	2	0	0	1	0	1	0	0	0	1	1	0	0	0	0	2	0	0	0	1	0	2	0	0
115	1	2	0	0	0	0	2	1	0	0	0	0	0	0	0	0	1	0	0	0	0	1	2	0	0	0	2	1	2	2	0	1	2	1	1	1	2	0	1	1	0	0	0	2	0	1	0	1	0
116	0	0	2	0	0	0	2	1	0	0	0	1	2	0	1	0	2	0	0	1	1	0	2	0	0	1	1	0	1	1	1	2	2	1	1	1	1	0	0	0	2	0	0	1	0	1	0	2	0
117	1	2	2	0	0	0	0	0	0	0	1	1	1	0	0	1	1	0	0	0	0	1	1	1	1	1	1	1	2	1	1	0	0	2	0	2	2	0	0	1	1	1	1	1	1	1	1	0	0
118	0	0	2	0	0	2	1	0	1	0	0	0	0	0	0	0	2	0	0	0	0	0	2	0	0	0	2	0	2	2	0	1	1	1	1	1	0	1	0	0	1	0	0	2	1	2	0	1	1
119	0	2	0	0	0	0	1	0	2	0	0	0	0	0	0	0	1	2	1	1	1	0	1	0	0	1	0	0	1	0	1	0	2	1	1	1	1	0	0	0	2	0	0	0	0	0	0	1	0
120	0	2	1	0	0	0	1	0	1	0	1	0	2	0	2	0	1	0	1	0	0	1	0	1	1	1	2	1	2	1	1	1	1	1	0	2	1	0	0	0	1	0	0	1	0	1	0	2	0
121	1	0	2	0	0	1	0	0	1	0	0	0	0	0	0	0	1	1	1	1	1	0	2	0	0	0	1	1	1	1	1	1	1	2	1	2	1	0	1	0	1	0	1	2	1	0	0	1	0
122	1	2	1	0	0	0	1	0	1	0	0	1	0	0	0	0	1	1	1	0	1	1	1	1	1	1	2	0	2	2	1	1	1	2	0	2	0	0	0	1	1	0	2	2	2	1	0	0	0
123	0	1	1	0	0	0	1	0	0	0	1	0	0	0	0	0	1	0	1	0	0	1	2	0	0	0	0	0	1	1	1	0	2	1	1	1	1	0	0	0	0	0	2	2	1	1	0	0	1
124	1	2	1	0	0	0	1	0	0	0	1	0	0	0	0	0	1	0	0	0	0	0	1	0	0	0	2	1	2	2	0	2	2	0	2	0	1	1	0	0	1	0	1	2	0	1	0	2	0
125	0	2	1	0	0	0	2	0	0	0	0	0	1	0	0	0	2	0	0	1	1	1	2	0	0	0	1	0	2	2	0	1	2	0	0	2	2	1	0	0	1	0	0	1	2	1	0	2	0
126	1	2	0	0	1	0	1	0	0	0	0	0	0	0	0	0	1	2	0	0	0	0	2	0	0	0	0	0	2	1	0	0	1	2	0	2	1	0	0	1	1	0	0	1	0	0	1	1	0
127	0	1	2	0	0	0	1	0	1	0	1	0	1	0	1	0	1	1	1	1	0	0	1	0	0	0	1	2	2	1	1	0	0	2	1	1	1	1	1	0	1	0	0	2	0	2	0	2	0
128	0	2	0	0	0	0	1	0	0	0	1	1	1	0	1	0	1	2	1	0	0	1	2	0	0	0	2	0	2	2	0	0	1	2	0	2	2	0	0	1	1	0	0	0	0	0	1	1	1
129	0	2	1	0	0	0	1	0	1	0	0	0	0	0	1	0	1	2	1	0	0	1	0	0	0	0	1	0	2	1	0	1	1	1	0	2	2	1	0	0	1	0	0	0	2	0	1	1	0
130	0	0	2	0	0	1	0	0	1	0	1	0	0	0	0	0	1	0	0	0	0	0	1	0	0	0	2	0	2	2	1	0	1	2	0	2	2	1	0	1	0	0	0	2	0	1	0	0	1
131	1	1	1	0	0	0	1	0	1	0	0	0	1	0	1	0	1	1	2	1	1	0	1	0	0	0	2	0	2	1	0	2	2	1	1	1	2	1	0	0	1	1	1	1	1	1	1	1	0
132	0	2	2	0	0	0	0	0	1	0	1	0	1	0	1	0	1	2	0	0	0	0	2	0	0	0	1	1	1	1	1	2	2	1	0	2	2	0	0	2	1	0	0	2	0	0	0	2	0
133	1	1	1	0	0	0	2	0	0	0	1	1	1	0	0	1	1	1	1	1	0	1	2	0	0	0	0	1	1	0	2	1	2	0	1	1	2	0	1	1	0	0	1	2	1	0	0	0	1
134	1	1	2	0	0	0	1	0	0	0	0	1	1	0	1	0	2	1	1	1	1	0	2	0	0	0	2	1	2	2	1	2	2	0	1	1	1	1	0	0	1	0	0	2	0	1	0	1	0
135	1	2	1	0	0	0	0	0	1	0	0	0	0	0	0	0	1	0	0	0	0	0	2	0	0	0	2	1	2	2	0	2	1	1	0	2	1	0	1	0	1	0	0	1	1	0	0	2	0
136	1	1	2	0	0	0	2	0	0	0	0	0	0	0	0	0	2	1	0	0	0	0	2	0	0	0	0	1	1	1	1	0	2	0	2	1	2	0	0	2	0	0	0	1	1	1	0	1	0
137	0	2	0	0	0	0	1	0	1	0	0	0	1	0	1	0	0	0	0	0	0	0	0	0	0	0	1	0	1	1	0	0	1	0	2	0	1	0	0	0	2	0	0	2	0	1	0	0	0
138	1	0	2	0	0	1	1	0	0	0	1	0	1	0	1	0	0	2	1	1	1	1	2	0	0	0	1	0	2	1	2	0	2	1	0	2	2	0	0	0	1	0	1	2	1	2	0	0	1
139	1	2	1	1	1	1	0	0	2	0	0	1	1	0	1	0	2	0	0	0	0	0	0	0	0	1	2	0	2	2	1	0	2	1	0	2	1	0	0	0	2	1	2	2	1	0	0	0	1
140	1	2	0	0	0	0	2	1	0	0	0	1	2	0	1	0	1	2	0	0	0	1	2	0	0	0	0	1	1	0	1	0	2	1	1	1	1	1	1	0	0	1	1	2	1	0	0	2	0
141	1	1	1	0	0	0	2	0	1	0	0	1	1	0	0	1	1	1	1	1	1	0	2	0	0	0	1	0	2	1	0	0	2	2	0	2	1	0	0	0	2	0	1	2	2	1	0	2	0
142	1	1	1	0	0	0	1	0	1	0	0	0	0	0	0	0	1	1	1	0	0	1	0	1	1	1	1	2	2	2	0	2	2	2	0	2	2	1	1	0	1	0	0	0	0	1	0	2	0
143	0	1	2	0	0	0	1	0	1	0	0	0	0	0	1	0	0	2	1	1	1	1	2	0	0	0	2	0	2	2	1	0	0	2	0	2	2	1	0	1	0	0	2	2	1	1	0	2	0
144	0	0	2	0	0	0	1	0	1	0	0	0	0	0	0	0	2	1	1	1	1	0	2	0	0	0	1	0	2	1	1	0	0	0	1	1	0	1	0	0	1	0	0	2	0	2	1	1	0
145	0	1	2	0	0	0	0	0	1	0	0	0	0	0	0	0	2	0	0	0	0	0	1	0	0	0	1	0	2	2	0	1	1	1	1	1	1	0	0	2	0	0	0	0	0	1	0	2	0
146	0	1	2	0	0	1	2	0	0	0	1	1	1	0	0	1	2	1	0	0	0	0	2	0	0	0	1	0	2	1	0	1	2	0	1	1	1	0	0	0	1	0	0	1	0	1	0	1	1
147	0	1	0	0	0	0	1	0	1	0	1	1	1	0	1	0	2	0	0	0	0	1	2	0	0	0	0	1	2	0	1	1	1	2	0	2	0	0	0	1	0	0	1	1	1	0	1	0	0
148	1	0	2	0	0	0	0	0	1	0	1	0	0	0	0	0	2	2	2	1	1	0	2	0	0	1	1	1	2	1	1	0	1	2	0	2	2	0	0	2	0	0	0	0	0	0	0	1	0
149	1	1	1	0	0	0	0	0	1	0	0	1	0	0	0	0	0	1	1	1	1	1	1	0	0	0	2	0	2	2	0	0	1	1	0	2	0	0	1	0	1	0	0	2	0	1	1	0	0
150	1	2	0	0	0	0	2	0	0	0	0	0	1	0	1	0	1	2	0	0	0	0	2	0	0	1	2	0	2	1	1	0	0	2	0	2	2	0	0	1	1	0	0	2	0	0	0	0	1
151	1	1	2	0	0	0	2	0	2	0	0	0	0	0	0	0	1	1	0	0	0	0	2	0	0	1	1	0	1	1	2	0	1	2	1	2	2	1	1	1	0	1	1	1	1	0	1	0	1
152	0	0	2	0	0	2	0	0	2	0	0	1	2	0	2	0	1	0	1	1	1	2	1	1	1	1	2	0	2	2	0	0	2	1	0	2	0	0	0	1	1	1	2	2	0	1	0	1	0
153	0	1	1	0	0	0	1	1	0	0	0	0	1	0	1	0	1	1	2	1	1	1	2	0	0	0	1	0	2	0	0	1	2	2	0	2	2	0	0	2	0	0	0	1	0	0	0	1	1
154	0	1	1	0	0	1	2	0	0	0	1	1	1	0	0	1	2	0	0	1	1	1	2	0	0	0	1	2	1	0	2	1	1	1	0	2	2	1	1	0	1	0	1	2	0	0	0	1	1
155	0	0	1	0	0	0	2	0	1	0	1	0	0	0	0	0	0	0	0	0	0	0	2	0	0	0	2	2	2	1	1	1	1	1	1	1	2	0	0	2	0	0	1	2	0	0	0	1	0
156	1	1	2	0	0	0	0	0	2	0	0	1	2	0	2	0	0	0	0	0	0	1	0	1	1	1	1	1	2	1	1	0	1	0	1	1	2	1	0	0	0	0	0	1	0	0	0	2	0
157	1	0	2	0	0	0	1	0	1	0	1	0	0	0	0	0	2	0	0	1	0	0	2	0	0	0	1	1	1	1	2	0	0	2	0	2	2	1	0	0	1	0	0	1	1	1	0	2	0
158	1	1	1	0	0	0	2	0	1	0	1	0	0	0	0	0	0	0	0	0	0	1	2	0	0	0	1	0	2	1	0	0	0	2	0	2	1	1	0	0	0	0	0	2	0	1	1	1	0
159	1	0	2	0	0	0	1	0	2	0	0	1	1	0	0	0	1	2	1	1	1	0	2	0	0	1	0	2	1	1	2	2	1	2	0	2	2	0	0	1	1	1	1	1	1	0	0	1	1
160	0	1	1	0	0	1	1	0	0	0	0	1	2	0	1	1	1	1	0	0	0	1	2	0	0	0	1	1	1	1	2	1	2	0	1	0	2	0	0	1	0	0	1	1	1	0	0	2	0
161	1	1	1	0	0	1	1	0	0	0	1	0	1	0	1	0	1	1	1	1	0	1	2	0	0	0	2	1	2	1	2	0	1	1	1	1	2	0	0	2	0	0	1	1	1	1	0	1	0
162	0	1	1	0	0	0	2	0	1	0	0	0	1	0	1	0	1	0	0	0	0	0	1	0	0	1	0	0	2	1	0	0	1	1	1	1	2	0	0	1	1	0	1	1	1	1	0	1	1
163	0	2	1	0	0	0	0	0	2	0	0	1	1	0	0	1	0	1	0	0	0	1	2	0	0	0	1	0	2	0	0	1	2	2	0	2	0	0	0	0	2	0	1	2	2	1	0	1	0
164	1	1	1	0	0	0	1	1	0	0	0	0	0	0	0	0	2	0	0	1	0	0	2	0	0	0	2	0	2	2	2	1	1	2	0	2	1	0	1	0	1	0	0	2	0	2	1	0	0
165	1	0	2	0	0	1	0	0	2	0	0	0	0	0	0	0	1	1	2	2	1	0	2	0	0	0	2	1	2	2	0	0	0	2	0	2	2	0	0	0	2	0	0	0	1	1	0	0	2
166	1	1	1	0	0	0	2	0	0	0	0	1	1	0	1	0	2	2	2	2	0	0	1	0	0	1	2	0	2	2	0	0	2	1	1	1	1	0	0	0	1	0	0	1	0	1	0	1	1
167	1	0	2	0	0	0	2	0	0	0	1	0	1	0	0	0	0	2	0	0	0	1	2	0	0	0	2	0	2	1	1	2	1	1	1	1	2	0	0	1	1	0	0	2	0	0	0	1	1
168	0	2	2	0	0	1	1	0	1	1	0	0	0	0	0	0	1	1	1	1	0	0	2	0	0	0	1	0	2	0	0	1	2	1	2	1	2	0	0	2	0	0	1	2	1	1	0	1	1
169	0	1	2	0	0	0	1	0	0	0	1	0	2	0	2	0	1	0	0	0	0	0	2	0	0	1	0	0	1	1	1	0	2	2	0	2	0	0	0	0	2	0	0	1	0	0	0	0	0
170	0	1	1	0	0	1	2	0	0	0	1	0	0	0	0	0	2	1	1	1	0	0	2	0	0	1	1	1	2	1	1	1	1	1	2	1	1	0	0	2	0	0	0	2	1	0	0	1	1
171	1	1	2	0	0	0	1	0	1	0	1	0	0	0	0	0	2	1	1	1	1	1	2	0	0	0	2	0	2	2	1	2	2	0	2	0	2	0	0	2	0	0	1	1	1	1	0	0	1
172	0	0	2	0	0	0	1	0	1	0	1	0	1	0	1	0	0	0	0	0	0	0	2	0	0	1	2	0	2	1	2	0	1	2	0	2	1	0	0	0	1	0	0	1	0	1	1	0	0
173	1	1	1	1	1	1	1	0	0	0	0	2	2	0	2	0	1	2	1	1	1	0	2	0	0	0	0	1	1	0	1	0	0	1	1	1	1	0	0	0	2	0	0	2	0	2	0	2	0
174	1	0	1	0	0	0	1	0	0	0	0	0	1	0	1	0	2	1	1	1	1	0	1	0	0	1	2	1	2	2	1	2	1	2	0	2	2	1	0	1	0	1	2	2	0	1	0	2	0
175	1	0	2	0	0	0	2	0	1	0	1	1	1	0	0	1	0	2	0	0	0	1	2	0	0	0	2	1	2	2	1	0	0	0	0	2	0	0	0	0	2	0	0	1	1	0	0	2	0
176	0	2	0	0	0	0	1	0	1	0	1	1	1	0	0	1	1	0	0	0	0	1	1	1	1	1	2	0	2	1	0	1	2	0	2	0	1	0	0	1	1	0	1	1	0	0	0	0	2
177	0	2	0	0	0	0	2	0	1	0	1	0	1	0	0	0	1	1	1	1	1	0	2	0	0	0	2	0	2	2	0	1	2	0	1	0	1	0	0	0	1	1	1	2	1	0	0	0	0
178	0	1	1	0	0	0	2	1	0	0	0	1	2	0	2	0	0	1	2	1	1	0	2	0	0	0	0	0	2	1	0	1	1	1	1	1	2	0	0	1	0	0	0	2	0	1	0	0	2
179	0	1	2	0	0	0	1	0	0	0	1	0	1	0	1	0	1	2	2	2	1	0	1	0	0	0	2	0	2	1	2	0	2	2	1	1	1	0	0	0	2	0	0	2	1	0	1	1	0
180	0	2	2	0	0	0	1	0	0	0	1	0	0	0	0	0	2	0	0	0	0	0	2	0	0	0	1	1	1	1	2	0	1	1	1	1	1	0	1	0	1	0	0	0	2	2	0	1	0
181	0	2	0	0	0	0	1	0	0	0	1	1	2	0	1	0	0	2	0	0	0	1	2	0	0	0	1	0	2	2	1	0	1	2	0	2	1	0	0	0	2	1	1	2	2	0	0	1	0
182	1	0	2	0	0	1	1	1	1	0	0	1	1	0	0	1	1	0	0	0	0	0	1	0	0	0	1	1	1	1	2	1	1	1	1	1	2	0	0	2	0	0	1	2	2	2	0	2	0
183	1	1	2	0	0	0	0	0	1	0	0	0	0	0	0	0	1	1	1	1	0	2	0	1	1	1	1	0	1	1	1	0	1	2	0	2	2	0	0	1	1	0	1	1	1	2	0	0	0
184	0	1	1	0	0	0	0	0	0	0	0	0	0	0	0	0	2	0	0	1	0	1	1	0	0	1	2	0	2	2	1	0	1	2	0	2	1	0	0	0	2	2	2	2	1	0	0	2	0
185	0	0	2	0	0	1	1	0	1	1	1	0	0	0	0	0	2	0	0	0	0	0	2	0	0	0	0	1	1	0	1	0	1	2	1	1	2	0	0	1	0	1	1	2	0	0	0	2	0
186	1	2	0	0	0	0	1	0	2	0	0	0	1	0	1	0	1	0	1	0	0	0	1	0	0	1	0	1	1	0	1	1	1	2	2	1	1	0	0	0	2	0	0	0	1	0	0	2	0
187	1	2	1	0	0	0	2	0	0	0	1	0	1	0	1	0	2	2	1	1	1	0	2	0	0	1	1	1	2	1	0	1	2	1	1	2	2	1	1	0	1	0	0	2	0	1	0	2	0
188	0	1	0	0	0	0	1	0	1	0	1	1	1	1	0	0	2	0	0	0	0	0	2	0	0	0	2	0	2	2	0	0	2	1	1	1	1	1	0	0	0	1	1	2	0	0	0	0	0
189	1	0	2	0	1	0	1	0	0	0	0	1	1	0	1	0	1	0	0	0	0	0	2	0	0	1	0	0	2	1	0	2	2	0	1	1	1	0	0	0	2	2	2	2	1	0	0	1	1
190	0	1	1	0	0	0	2	0	0	0	0	0	1	0	1	0	1	2	2	1	0	1	2	0	0	0	1	0	1	1	0	2	1	1	0	2	1	1	0	0	2	0	0	1	0	0	1	0	0
191	1	0	2	0	0	0	1	1	1	0	0	2	2	0	1	1	2	0	0	0	0	0	2	0	0	0	1	1	1	1	1	0	1	2	0	2	2	0	0	2	0	0	0	1	0	0	0	2	0
192	1	1	1	0	0	0	2	1	0	0	1	2	2	1	0	1	0	1	0	0	0	1	2	0	0	0	2	1	2	2	0	2	2	0	1	1	0	0	0	0	2	0	0	1	0	0	1	0	0
193	0	1	2	0	0	0	0	0	2	0	0	0	0	0	0	0	0	0	1	1	1	1	2	0	0	0	1	0	2	1	1	1	0	1	0	2	1	1	0	0	2	0	0	2	0	0	0	2	0
194	1	1	1	0	0	1	1	0	1	0	0	1	1	0	1	0	2	0	0	0	0	1	2	0	0	0	1	1	1	1	2	1	0	2	0	2	1	0	0	0	1	0	1	1	0	0	0	1	0
195	0	1	1	0	0	0	0	0	2	0	0	1	1	0	0	1	1	1	1	1	0	0	2	0	0	0	1	0	1	0	1	1	1	1	1	1	0	0	0	0	1	0	1	2	0	1	1	0	0
196	0	2	0	0	0	0	0	0	1	0	1	0	1	0	1	0	2	0	0	0	0	0	2	0	0	0	2	0	2	2	1	1	1	1	1	1	1	0	1	0	1	0	0	1	0	0	0	0	0
197	0	0	2	0	0	1	1	0	0	0	1	0	1	0	1	0	1	0	0	0	0	1	2	0	0	0	1	2	1	1	1	1	2	0	1	1	2	0	1	0	1	0	0	2	0	2	0	0	0
198	1	2	0	0	0	0	2	0	0	0	0	1	2	0	2	0	1	0	0	0	0	2	0	1	1	1	1	1	2	1	0	1	0	2	0	2	0	1	0	0	1	0	1	2	1	0	0	1	1
199	1	1	2	0	0	0	1	0	1	0	0	0	0	0	0	0	0	2	0	1	0	1	2	0	0	0	1	2	1	0	2	1	2	1	1	2	1	0	0	0	2	1	2	2	0	1	0	2	0
200	0	2	2	0	0	0	1	0	0	0	0	0	0	0	0	0	1	2	1	1	1	0	2	0	0	1	2	1	2	1	1	1	1	2	0	2	2	0	0	1	0	0	0	1	0	1	0	0	2
201	0	2	0	0	0	0	0	0	1	0	0	1	1	0	0	1	2	0	0	0	0	0	2	0	0	0	2	1	2	2	1	2	2	0	2	0	1	0	1	0	1	0	0	2	0	1	1	2	0
202	1	0	2	0	0	2	1	0	1	0	1	0	0	0	0	0	1	0	0	0	0	0	1	1	1	1	2	2	2	1	1	0	1	0	2	0	0	0	0	0	2	1	1	1	0	1	0	1	1
203	0	1	1	0	0	1	1	0	1	0	0	1	2	0	1	1	1	2	0	0	0	0	2	0	0	0	1	0	1	0	1	0	0	0	1	1	1	0	0	0	0	0	0	2	1	0	1	0	1
204	0	1	1	0	0	0	0	0	2	0	0	0	2	0	2	0	0	0	0	1	1	1	1	1	1	1	1	1	1	1	1	0	1	1	1	1	1	1	0	0	1	0	1	1	0	1	0	1	0
205	0	2	0	0	0	0	1	0	1	0	1	0	2	1	1	0	2	1	0	0	0	0	2	0	0	0	1	1	2	1	1	2	1	0	2	0	0	0	0	1	1	0	0	2	1	1	0	2	0
206	1	1	1	0	0	0	1	0	0	0	1	1	1	0	1	0	0	0	1	1	1	1	2	0	0	0	0	0	2	1	0	2	1	1	0	2	1	0	0	0	1	0	0	1	0	0	0	2	0
207	0	2	1	0	0	0	1	1	0	0	0	0	0	0	0	0	2	1	1	0	0	0	2	0	0	0	1	1	2	1	0	1	1	2	0	2	1	0	0	1	1	0	0	1	0	0	0	2	0
208	1	0	2	0	0	1	1	0	1	0	1	0	1	0	1	0	0	0	0	1	1	1	1	0	0	0	1	1	2	0	1	1	2	2	0	2	2	0	0	2	1	0	0	0	0	0	0	1	0
209	0	1	1	0	0	0	1	0	0	0	0	0	1	0	1	0	1	2	1	1	0	0	2	0	0	0	1	1	2	0	1	2	2	1	0	2	1	1	0	0	1	0	1	2	1	1	0	2	0
210	1	1	2	0	0	0	0	0	2	0	0	1	1	0	0	1	1	1	0	0	0	0	2	0	0	0	1	0	2	0	0	2	1	2	0	2	1	0	0	0	1	1	1	2	0	0	0	2	0
211	1	1	1	0	0	0	2	0	1	0	0	0	0	0	0	0	2	2	0	0	0	0	2	0	0	0	1	0	2	1	1	0	0	1	2	1	2	0	0	0	2	0	0	2	0	0	0	2	0
212	0	1	2	0	0	0	2	0	1	0	1	0	0	0	0	0	2	2	2	2	1	0	1	0	0	0	1	1	2	1	0	0	1	1	1	1	1	0	0	0	2	0	0	2	0	0	0	1	0
213	0	1	1	0	1	0	1	0	1	1	0	0	0	0	0	0	2	2	2	2	1	1	1	1	1	1	1	0	1	1	2	2	2	0	2	0	1	0	0	0	0	0	0	1	1	1	0	2	0
214	0	2	1	0	0	0	1	0	1	0	0	0	1	0	1	0	2	1	1	1	1	0	2	0	0	0	2	1	2	2	1	1	2	1	1	1	1	1	0	0	0	0	1	1	1	0	0	2	0
215	0	1	1	0	0	0	0	0	1	0	0	0	2	0	2	0	1	1	1	1	1	1	2	0	0	0	1	0	1	1	1	0	0	2	0	2	1	0	1	0	1	0	0	1	0	0	0	1	0
216	0	1	1	0	0	1	2	0	0	0	1	0	1	0	1	0	1	1	0	0	0	0	2	0	0	0	1	0	2	1	0	1	1	1	0	2	2	0	0	1	0	1	2	2	0	1	1	0	0
217	0	1	2	0	0	0	1	1	0	0	0	0	0	0	0	0	2	1	1	1	1	1	1	0	0	0	2	1	2	2	1	2	1	2	0	2	0	0	0	0	1	0	2	2	1	1	0	2	0
218	0	2	0	0	0	0	0	0	1	0	0	1	1	0	1	0	1	0	0	0	0	0	1	0	0	1	2	0	1	0	1	1	0	1	1	1	2	1	0	1	0	0	0	0	1	0	0	1	1
219	0	1	1	0	0	0	2	0	0	0	1	1	1	0	0	1	1	1	0	0	0	0	0	0	0	0	2	0	2	2	1	0	1	2	1	2	1	0	1	0	0	1	1	2	0	0	0	1	0
220	0	0	1	0	0	0	1	0	1	0	0	0	0	0	0	1	0	0	0	0	0	2	2	0	0	0	1	0	2	1	2	0	1	2	0	2	1	0	0	1	0	0	1	2	0	0	0	1	1
221	0	2	0	0	0	0	0	0	1	0	0	1	1	0	0	1	2	1	1	1	0	1	2	0	0	0	1	2	1	1	1	0	1	1	1	1	0	0	0	1	1	0	1	1	1	1	1	1	0
222	0	1	1	0	0	0	2	0	1	0	0	0	0	0	0	0	2	1	1	1	1	0	1	0	0	0	2	0	2	2	1	1	1	2	0	2	1	0	0	0	2	0	0	1	0	1	0	0	1
223	0	2	0	0	0	0	1	1	1	0	0	1	2	0	1	1	0	0	1	1	1	0	2	0	0	0	2	0	2	0	1	2	2	0	2	0	1	0	0	0	2	0	0	2	0	1	0	2	0
224	1	0	2	0	0	0	1	1	1	0	0	0	0	0	0	0	0	1	1	1	1	1	2	0	0	0	2	0	2	2	1	0	0	1	0	2	1	1	0	0	2	1	1	2	1	0	0	1	0
225	0	1	1	0	0	0	2	0	0	0	0	1	2	0	1	0	0	1	2	1	1	0	2	0	0	0	1	1	1	1	1	1	1	2	0	2	1	0	0	1	1	0	0	2	1	2	0	1	1
226	0	1	1	0	0	0	2	1	0	0	0	0	1	0	1	0	1	2	0	0	0	1	1	0	0	0	2	0	2	2	0	0	0	2	0	2	0	0	0	1	1	0	0	2	0	1	1	0	0
227	1	1	1	0	0	0	2	1	0	0	0	0	1	0	1	0	1	1	0	0	0	0	2	0	0	1	2	0	2	2	0	1	1	2	1	2	1	0	0	0	2	0	1	2	1	0	1	1	0
228	0	2	0	0	0	1	1	2	0	0	0	0	1	0	1	0	1	1	0	1	0	0	2	0	0	0	2	0	2	2	0	0	1	0	1	2	1	0	0	1	1	0	0	2	0	1	0	2	0
229	1	0	2	0	0	1	2	1	0	0	0	0	2	0	2	0	0	2	1	1	1	1	2	0	0	0	0	1	1	0	1	0	1	2	1	2	1	0	1	0	1	0	1	2	0	0	0	1	1
230	1	1	1	0	0	1	1	1	1	0	0	1	2	0	1	0	0	1	1	1	1	1	0	1	1	1	2	0	2	2	0	1	2	2	0	2	2	0	0	2	0	0	1	1	1	0	0	0	0
231	0	2	1	0	0	0	1	0	1	1	0	0	1	0	0	0	1	2	0	0	0	0	2	0	0	0	1	0	2	2	0	0	2	2	0	2	0	0	0	0	2	0	0	1	0	1	0	0	1
232	0	2	0	0	0	0	0	0	1	0	0	1	1	0	0	1	0	1	1	1	1	0	2	0	0	0	2	1	2	2	0	0	1	1	0	2	0	0	0	0	2	0	1	2	2	2	0	0	0
233	1	1	1	1	1	1	1	0	1	0	0	1	1	0	0	1	0	1	0	0	0	0	2	0	0	0	2	1	2	1	1	1	1	1	0	2	1	0	0	0	2	2	2	2	0	0	0	1	0
234	0	1	1	0	0	1	1	1	0	0	0	0	2	0	2	0	1	1	0	0	0	1	2	0	0	0	2	0	2	2	1	1	2	2	0	2	1	0	0	0	2	0	0	2	0	0	0	1	0
235	0	2	0	0	0	0	2	0	0	0	0	1	1	0	0	1	1	1	0	0	0	1	1	1	1	1	1	0	2	1	0	1	1	2	0	2	0	1	0	0	1	0	1	1	1	2	0	1	0
236	0	1	2	0	0	0	2	0	0	0	1	0	1	0	0	0	0	1	0	0	0	1	1	0	0	0	0	0	2	0	0	0	0	2	0	2	0	0	0	0	2	1	1	1	0	1	0	1	1
237	0	2	2	0	0	0	0	0	2	0	0	1	2	0	2	0	0	2	1	1	0	0	1	0	0	0	2	0	2	1	2	2	2	0	1	1	0	0	0	0	2	1	1	1	0	1	0	1	1
238	0	1	1	0	0	1	1	0	1	1	2	1	1	0	1	0	1	0	0	0	0	0	2	0	0	0	2	0	1	1	2	0	2	1	0	2	1	1	1	0	1	0	0	2	0	1	0	1	0
239	0	2	0	0	0	0	1	0	1	0	1	0	1	0	0	0	1	1	1	1	1	1	0	1	1	1	2	0	2	2	0	1	1	2	1	2	1	0	0	1	1	0	1	1	1	0	0	1	0
240	1	1	1	0	0	0	2	0	0	0	1	0	1	1	0	0	2	1	1	1	1	1	2	0	0	0	1	1	2	1	0	2	1	0	2	0	1	0	0	0	1	0	0	1	1	2	0	1	1
241	0	0	2	0	0	0	1	0	0	0	0	0	0	0	0	0	1	2	1	0	0	0	2	0	0	0	1	0	2	1	1	0	2	2	1	1	2	1	1	1	0	0	0	1	0	0	0	1	0
242	1	0	2	0	0	0	1	0	0	0	0	0	1	0	1	0	2	1	1	1	0	0	2	0	0	0	2	0	2	2	1	1	1	1	0	2	1	1	0	0	1	0	0	1	0	1	0	1	0
243	1	1	1	0	0	1	1	0	1	0	0	1	2	0	2	0	2	0	0	0	0	1	2	0	0	0	1	1	2	1	2	2	2	0	2	0	1	0	0	2	0	0	0	2	0	0	1	1	0
244	0	1	1	0	0	0	2	0	0	0	1	0	1	0	1	0	0	1	1	1	1	1	2	0	0	0	1	1	2	1	1	0	0	2	0	2	2	0	0	1	1	0	1	2	1	0	0	1	0
245	0	1	1	0	0	0	1	0	1	0	1	0	1	0	1	0	1	1	0	0	0	0	1	0	0	0	1	1	1	1	2	0	0	1	1	1	2	0	0	1	0	0	0	1	0	0	0	2	0
246	1	1	2	0	0	0	0	0	0	0	0	1	1	0	1	0	2	0	0	0	0	0	2	0	0	0	1	1	1	1	2	1	1	0	2	0	2	0	0	1	1	2	2	2	0	0	0	2	0
247	1	0	1	0	0	0	2	1	0	0	1	1	2	0	1	1	0	0	1	1	1	0	1	0	0	0	2	0	2	0	0	1	1	2	1	2	1	0	0	0	1	0	0	1	0	0	0	0	2
248	1	1	1	0	0	0	2	0	0	0	0	1	2	0	2	0	2	1	1	0	0	1	2	0	0	0	1	1	2	1	2	0	0	2	0	2	0	0	0	0	1	1	1	2	1	0	1	0	1
249	0	0	2	0	1	0	2	1	0	0	0	1	1	0	0	1	1	1	1	1	1	0	2	0	0	0	1	1	2	0	1	0	1	1	1	1	1	1	1	0	0	1	1	1	1	1	0	2	0
250	1	2	0	0	0	0	1	0	1	0	0	0	1	1	0	0	1	1	1	1	1	1	2	0	0	0	2	0	2	1	1	0	0	2	0	2	1	0	0	0	1	0	1	2	0	0	0	1	1
251	0	1	1	0	0	1	0	0	2	0	0	0	1	0	1	0	1	2	0	0	0	0	1	1	1	1	2	0	2	1	1	1	2	1	0	2	1	0	0	1	1	0	0	2	1	1	0	1	1
252	1	2	1	0	0	0	1	0	1	0	0	1	1	0	0	1	1	2	1	1	1	1	2	0	0	0	1	1	2	1	2	0	2	2	0	2	2	1	1	0	1	0	0	2	0	1	1	1	0
253	1	1	2	0	0	0	0	0	1	0	0	1	1	0	0	1	1	0	0	0	0	0	2	0	0	0	1	1	2	1	1	0	2	1	1	1	1	0	1	0	1	0	0	1	0	1	0	2	0
254	1	1	1	0	0	1	2	1	0	0	1	1	2	0	2	0	2	2	1	0	0	1	2	0	0	0	2	0	2	2	0	1	1	1	1	1	1	0	1	0	1	0	0	1	0	1	1	1	0
255	1	1	2	0	0	0	0	0	1	0	1	0	0	0	0	0	1	0	0	0	0	0	2	0	0	1	1	0	2	1	0	0	2	1	0	2	2	0	0	1	1	0	0	1	0	0	0	1	0
256	0	0	2	0	0	2	0	0	1	0	1	0	1	0	1	0	2	0	0	0	0	0	2	0	0	0	1	0	2	1	1	1	2	0	1	1	2	1	0	1	1	0	1	1	1	0	1	0	1
257	0	2	0	0	0	0	1	0	1	0	1	0	1	0	1	0	2	2	1	1	1	0	1	0	0	0	1	1	2	1	1	0	2	1	0	2	1	1	0	0	2	0	2	2	2	1	0	2	0
258	0	2	2	0	0	0	1	0	1	0	0	1	2	0	1	0	0	1	0	0	0	0	2	0	0	0	2	1	2	2	0	1	1	1	1	1	1	0	0	1	1	0	0	2	0	0	0	1	0
259	1	1	1	1	1	1	1	1	1	1	0	0	2	1	1	0	0	2	0	1	0	0	2	0	0	0	1	1	2	1	2	1	1	1	0	2	2	0	0	0	1	0	0	0	1	0	0	2	0
260	0	0	2	0	0	1	1	0	1	0	1	2	2	0	1	1	2	0	0	0	0	1	2	0	0	0	1	1	2	1	0	1	1	2	1	2	2	0	0	1	1	0	0	0	1	0	0	1	0
261	0	1	1	0	0	0	1	0	1	0	0	2	2	0	0	1	1	2	2	2	1	0	1	0	0	1	1	1	2	1	1	2	1	1	1	1	0	0	0	0	2	0	0	0	0	1	0	1	0
262	1	1	1	0	0	0	1	1	1	0	0	0	2	0	2	0	1	1	0	1	0	1	1	0	0	0	2	0	2	1	0	1	1	1	0	2	0	0	0	0	1	0	2	2	2	1	0	2	0
263	0	0	2	0	0	1	0	0	1	0	0	0	0	0	0	0	1	0	1	0	0	1	1	1	1	2	0	1	2	0	1	0	1	0	1	1	1	0	1	0	1	0	0	2	0	0	0	2	0
264	1	2	0	0	0	0	2	1	0	0	1	0	0	0	0	0	2	0	0	1	0	0	1	1	1	2	2	0	2	2	1	0	0	2	0	1	2	1	0	1	0	0	0	1	1	0	0	1	0
265	0	1	2	0	0	0	0	0	1	0	0	0	1	0	1	0	1	0	1	1	1	1	2	0	0	0	0	1	2	0	1	0	1	2	0	2	0	0	0	0	2	0	1	1	1	1	0	0	0
266	1	2	1	0	0	0	0	0	2	0	0	2	2	0	0	1	2	0	0	0	0	2	0	1	1	1	1	0	2	1	1	1	1	0	0	1	2	0	0	1	1	0	0	1	1	1	0	2	0
267	0	2	0	0	0	0	2	1	0	0	0	0	0	0	0	0	1	2	0	0	0	1	2	0	0	0	2	0	2	1	1	1	1	1	1	1	1	0	0	0	2	1	1	1	1	1	0	2	0
268	0	2	0	0	0	0	1	0	1	0	1	0	0	0	0	0	1	0	1	1	1	1	2	0	0	0	1	0	2	0	1	1	2	0	1	1	2	0	0	1	0	0	0	1	0	1	0	1	0
269	0	0	2	0	0	1	2	0	0	0	1	0	1	0	1	0	0	2	1	1	1	0	1	0	0	0	1	0	2	1	0	0	2	2	0	2	1	0	0	1	1	0	1	2	0	0	0	2	0
270	1	1	1	0	0	0	2	0	1	0	0	1	1	0	1	0	0	0	1	1	1	0	2	0	0	0	0	1	1	1	1	1	1	1	1	1	0	0	1	0	1	0	1	2	1	1	0	1	1
271	0	0	2	0	0	0	0	0	2	0	0	0	1	1	0	0	1	0	0	1	0	2	0	1	1	1	1	1	2	0	1	2	2	0	1	1	1	0	1	0	1	0	0	2	0	0	0	1	1
272	0	2	1	0	0	0	0	0	1	0	0	0	1	0	1	0	1	2	1	1	1	1	2	0	0	0	2	0	2	2	0	0	2	0	1	1	0	0	0	0	2	0	0	2	0	1	0	2	0
273	1	0	2	0	0	0	2	0	0	0	1	0	1	0	1	0	1	0	1	1	1	1	2	0	0	1	1	1	1	1	2	1	1	2	0	2	0	1	0	0	1	0	0	2	0	0	0	2	0
274	1	1	1	0	0	0	2	0	0	0	2	0	1	0	1	0	0	2	1	1	1	0	2	0	0	0	1	0	2	1	0	1	1	1	0	2	1	1	0	0	2	0	0	1	0	1	0	2	0
275	1	0	2	0	0	1	1	0	0	0	1	0	1	0	1	0	2	0	0	0	0	0	2	0	0	0	1	0	2	1	1	1	2	1	1	1	1	1	0	0	1	0	1	2	0	1	0	0	2
276	0	1	2	0	0	0	1	0	1	0	0	0	0	0	0	0	1	1	1	1	1	0	2	1	1	2	1	0	2	0	0	0	1	2	0	2	2	0	0	1	1	0	0	2	0	1	0	2	0
277	1	0	2	0	0	0	0	0	1	0	0	1	2	0	2	0	1	2	1	0	0	0	2	0	0	0	1	0	2	2	0	1	1	1	1	1	1	0	0	0	1	1	1	2	1	0	0	1	0
278	0	1	1	0	0	0	1	0	1	0	1	0	0	0	0	0	1	0	0	0	0	0	2	0	0	0	2	0	2	1	1	0	2	2	0	2	1	0	0	0	1	1	1	2	1	0	1	0	0
279	0	1	2	0	0	0	2	1	0	0	1	0	0	0	0	0	2	0	0	1	0	2	0	1	1	1	0	0	1	1	1	0	0	0	1	1	2	0	0	1	1	0	0	1	0	1	0	2	0
280	0	0	2	0	0	1	1	1	1	1	0	0	1	0	1	0	1	2	0	0	0	2	0	1	1	1	1	2	2	1	2	0	1	2	0	2	1	0	0	1	1	0	0	2	1	1	0	2	0
281	0	2	1	0	0	0	1	1	0	0	0	1	1	1	0	0	1	0	0	0	0	0	2	0	0	0	2	2	2	1	1	0	1	2	0	2	1	0	0	0	2	0	0	2	0	2	0	0	0
282	0	1	2	0	0	0	2	1	0	0	0	0	1	0	1	0	1	0	0	0	0	0	2	0	0	0	2	0	2	2	1	0	1	1	1	1	1	0	0	0	2	0	0	0	0	1	0	1	1
283	1	2	2	0	0	1	2	1	0	0	1	1	2	0	1	1	0	2	0	0	0	0	2	0	0	0	1	0	1	1	1	0	0	2	0	2	1	0	1	0	1	0	1	1	1	1	0	1	0
284	0	2	1	0	0	0	1	0	1	0	0	0	1	0	1	0	2	2	0	0	0	0	1	0	0	0	0	0	2	1	0	1	1	2	1	2	2	0	0	2	0	0	0	2	0	0	0	2	0
285	1	0	2	0	0	0	1	0	1	0	0	1	1	0	0	0	0	0	1	1	1	1	1	1	1	1	1	1	2	1	1	1	1	1	1	1	2	0	0	2	0	0	1	1	1	2	0	1	0
286	0	0	2	0	0	1	2	0	0	0	2	0	0	0	0	0	1	2	1	1	1	0	2	0	0	1	2	0	2	2	1	2	1	2	0	2	1	0	0	1	1	0	2	2	2	0	0	2	0
287	0	1	1	0	0	0	1	0	1	0	0	0	0	0	0	0	2	1	1	1	1	0	2	0	0	0	1	1	1	1	2	1	1	2	1	2	1	0	0	0	2	0	0	1	1	1	0	1	0
288	1	2	2	0	0	0	2	0	0	0	1	0	2	1	0	0	1	1	1	1	1	0	2	0	0	0	1	0	2	1	0	1	1	1	0	2	1	0	0	0	2	0	0	2	2	1	0	1	1
289	1	2	0	0	0	0	1	0	2	0	0	0	0	0	0	0	1	0	0	0	0	1	1	1	1	1	1	2	2	2	0	0	1	0	1	1	1	0	0	0	2	1	1	1	2	0	0	0	0
290	1	2	1	0	0	0	2	1	0	0	1	1	1	0	0	0	1	0	0	0	0	1	2	0	0	0	1	0	1	1	2	0	0	2	0	2	2	1	1	1	0	0	1	2	0	1	0	1	1
291	0	2	2	0	0	0	0	0	1	0	0	0	1	0	1	0	2	0	0	0	0	2	1	1	1	1	1	0	1	1	2	1	1	1	0	2	2	0	0	0	1	1	1	2	0	1	0	1	0
292	1	1	1	0	0	1	0	0	1	0	1	0	1	0	1	0	2	1	1	1	1	2	0	1	1	1	1	1	1	1	2	0	0	2	0	2	1	0	0	1	1	1	1	2	1	0	0	1	0
293	0	1	2	0	0	1	1	1	1	0	0	1	2	0	2	0	0	1	2	1	1	1	2	0	0	0	1	0	2	1	1	0	1	1	1	1	2	0	0	1	1	2	2	2	1	0	1	0	1
294	1	1	2	0	0	0	2	0	1	0	1	0	1	0	1	0	1	1	1	1	0	0	2	0	0	0	1	0	2	0	0	1	2	0	2	1	0	0	0	0	1	0	1	2	2	2	0	1	0
295	1	1	2	0	0	1	1	0	1	0	0	1	1	0	0	1	1	1	1	1	1	1	2	0	0	0	2	0	2	2	1	0	0	2	0	2	2	0	1	0	1	0	0	1	0	1	0	2	0
296	1	0	2	0	0	0	0	0	2	0	0	1	1	0	0	1	0	0	0	0	0	0	1	1	1	1	1	0	1	1	1	0	0	0	0	2	1	0	0	0	2	0	1	2	1	0	0	2	0
297	1	1	1	0	0	0	1	0	1	0	0	1	1	0	0	0	2	0	0	0	0	0	2	0	0	0	1	0	2	1	1	1	2	1	1	1	0	0	0	1	1	0	0	2	1	2	0	1	0
298	0	0	2	0	0	1	2	0	1	0	0	0	1	0	1	0	1	1	0	0	0	0	2	0	0	1	0	1	1	0	2	0	2	2	0	2	2	0	0	1	1	0	0	1	0	1	0	2	0
299	0	0	2	0	0	0	1	0	1	0	0	0	0	0	0	0	1	1	0	0	0	0	2	0	0	1	0	1	1	0	1	0	1	1	1	1	1	0	0	1	1	0	0	2	0	1	1	0	0
300	1	2	0	0	0	0	2	0	2	0	0	0	2	0	2	0	1	1	1	1	0	0	2	0	0	0	2	1	2	1	1	2	1	2	0	2	1	0	0	1	1	0	1	2	1	1	0	2	0
301	1	2	0	0	0	0	1	1	1	0	0	0	0	0	0	0	2	2	2	1	1	1	2	0	0	0	1	1	2	1	0	2	1	2	0	2	0	0	0	1	1	0	0	2	0	1	0	2	0
302	0	1	1	0	0	0	1	0	1	0	1	0	0	0	0	0	1	0	1	1	1	1	1	1	1	1	1	0	1	1	0	0	2	1	1	1	2	0	0	1	1	0	0	1	0	0	0	2	0
303	1	0	2	0	1	0	0	0	2	0	0	0	1	0	0	0	0	2	2	1	0	0	2	0	0	0	0	0	2	0	0	2	2	1	0	2	1	0	0	1	1	0	0	2	0	2	0	2	0
304	1	1	1	0	0	1	0	0	2	0	0	0	2	1	1	0	0	2	1	1	0	1	0	1	1	1	2	0	2	1	0	1	2	0	1	1	1	1	0	0	1	0	0	2	0	1	0	1	1
305	0	1	1	1	1	1	0	0	2	0	0	0	0	0	0	0	1	0	0	0	0	0	2	0	0	1	2	1	2	1	2	0	2	1	0	2	2	0	1	1	0	1	1	2	1	0	0	1	1
306	1	1	2	0	0	0	0	0	1	0	1	1	0	0	0	0	2	1	1	1	1	0	2	0	0	0	2	1	2	1	1	1	2	1	1	1	0	0	0	1	1	0	1	2	2	1	1	1	0
307	1	0	2	0	0	0	1	0	1	0	1	2	2	0	2	0	0	1	1	1	1	1	1	0	0	1	1	1	2	2	0	2	1	2	0	2	0	0	0	1	1	0	2	2	1	1	0	0	1
308	0	0	1	0	0	0	1	1	1	0	0	0	1	0	1	0	2	0	1	1	1	1	1	0	0	0	2	0	2	2	1	1	1	1	1	1	2	0	0	2	0	0	0	1	0	0	0	0	0
309	0	1	2	0	0	0	1	0	0	0	0	0	0	0	0	0	2	2	2	2	0	0	2	0	0	0	1	0	1	1	0	0	1	0	2	0	1	0	0	0	1	0	1	2	2	0	2	0	0
310	1	2	1	0	0	0	0	0	1	0	0	0	0	0	0	0	2	2	1	0	0	1	1	1	1	1	2	0	2	1	1	0	0	1	1	1	2	1	0	1	1	0	1	1	1	2	0	1	1
311	0	2	1	0	0	0	2	0	0	0	0	0	1	0	0	0	2	0	0	0	0	1	2	0	0	0	1	0	2	2	0	2	2	0	1	1	1	0	0	0	2	0	0	0	1	0	0	2	0
312	1	1	1	0	0	0	1	1	0	0	0	1	2	0	2	0	1	1	1	1	0	0	1	0	0	1	2	0	1	0	1	0	1	1	0	2	2	1	1	0	1	2	2	2	0	1	0	1	1
313	1	2	1	0	0	0	0	0	2	0	0	0	1	0	1	0	1	1	1	1	0	1	2	0	0	0	1	1	1	1	2	1	1	2	0	2	2	0	0	2	0	0	0	2	0	1	0	2	0
314	1	0	2	0	0	0	2	0	0	0	1	0	0	0	0	0	1	1	0	1	0	1	1	1	1	2	1	1	1	1	1	1	2	0	2	0	2	0	0	2	0	0	1	2	1	0	1	1	0
315	1	0	2	0	0	1	1	0	0	0	0	0	1	0	1	0	0	2	1	1	1	1	2	0	0	0	2	0	2	2	1	0	2	1	2	1	0	1	0	0	1	1	1	2	0	1	0	1	0
316	0	1	2	0	0	0	0	0	1	0	0	0	0	0	0	0	1	1	2	1	1	0	2	0	0	0	2	0	2	1	0	1	1	2	0	2	1	1	0	0	1	0	0	1	2	1	0	1	0
317	1	0	2	0	0	0	0	0	2	0	0	0	1	0	1	0	2	1	1	1	0	1	1	1	1	1	2	0	1	1	1	1	2	2	0	2	1	1	0	0	2	0	0	2	0	1	1	1	0
318	0	2	1	0	0	0	0	0	2	0	0	0	0	0	0	0	1	2	1	1	1	1	1	0	0	1	0	2	1	1	2	2	1	0	2	0	1	1	0	0	0	0	0	1	0	1	0	1	1
319	0	1	2	0	0	0	1	1	1	0	0	0	0	0	0	0	1	0	0	0	0	0	1	0	0	1	0	1	2	0	1	1	2	2	0	2	2	0	0	1	1	0	0	1	1	2	0	2	0
320	1	2	1	1	1	1	1	0	0	1	0	1	1	0	0	0	2	0	1	1	1	1	2	0	0	1	1	1	2	1	0	1	2	0	0	2	2	1	0	0	0	0	1	2	1	0	0	2	0
321	1	2	0	0	0	0	2	0	0	0	0	0	0	0	0	0	2	0	0	0	0	0	2	0	0	0	1	0	1	0	1	0	1	1	1	1	2	1	0	1	1	0	1	2	1	1	0	1	1
322	0	0	2	0	0	1	1	0	1	1	0	0	1	0	1	0	1	1	0	0	0	0	2	0	0	0	0	1	2	0	1	1	1	0	0	1	2	0	0	2	0	0	1	2	2	2	1	1	0
323	1	1	1	0	0	0	1	1	1	0	0	0	0	0	0	0	1	0	0	0	0	1	1	1	1	1	2	1	2	1	2	0	2	2	0	2	1	0	0	1	1	0	0	2	1	0	0	1	0
324	0	1	2	0	0	1	1	0	1	0	1	0	0	0	0	0	0	1	1	1	1	1	2	0	0	0	1	0	2	1	0	1	2	2	0	2	1	0	0	1	1	0	0	0	0	0	0	0	0
325	0	2	0	0	0	0	2	0	1	0	0	0	1	0	1	0	1	1	1	1	1	0	2	0	0	0	2	0	2	2	1	1	2	1	2	1	2	0	0	0	1	0	0	2	0	0	0	2	0
326	1	1	1	0	0	0	0	0	1	0	0	1	1	0	0	0	2	2	1	1	1	0	1	0	0	0	2	0	2	2	0	0	0	1	0	2	1	0	0	1	1	0	0	0	0	0	0	1	0
327	0	0	1	0	0	0	0	0	0	0	0	0	0	0	0	0	1	1	1	1	1	0	2	0	0	1	0	2	0	0	2	1	2	0	1	1	2	0	0	1	1	1	1	1	1	1	0	2	0
328	1	0	2	0	0	0	1	0	1	0	0	1	2	0	2	0	2	0	0	0	0	1	2	0	0	0	2	0	2	2	1	0	0	1	0	2	0	0	0	0	2	0	1	2	1	1	0	1	1
329	1	2	0	0	0	1	1	1	0	0	0	1	2	0	1	0	1	2	1	1	1	0	2	0	0	0	1	0	2	1	1	2	2	0	1	1	2	0	0	2	0	0	0	2	0	1	0	2	0
330	1	0	2	0	0	1	1	0	1	0	1	1	2	0	1	0	2	1	1	1	1	1	2	0	0	0	1	1	1	1	1	1	1	1	0	2	2	0	0	0	1	0	0	0	2	0	0	2	0
331	1	1	1	0	0	0	1	0	1	0	1	1	1	0	0	1	2	2	1	1	1	0	2	0	0	0	2	0	2	2	0	0	2	1	2	0	2	2	0	0	0	0	0	1	0	0	0	2	0
332	0	0	2	0	0	0	2	1	0	0	1	1	1	0	2	0	0	1	1	1	1	0	1	0	0	1	2	0	2	2	0	1	2	0	1	0	2	1	0	1	0	0	0	0	1	1	0	0	1
333	0	0	2	0	0	0	2	1	0	0	1	0	0	0	0	1	2	1	0	0	0	1	1	1	1	1	2	0	2	2	0	1	1	0	2	0	1	0	0	0	1	0	1	1	0	1	0	1	0
334	1	1	1	0	0	0	1	1	1	0	0	0	0	0	0	0	0	0	0	0	0	1	1	1	1	1	2	1	2	1	1	1	0	2	0	2	1	0	0	0	2	0	0	1	1	1	0	1	0
335	1	1	1	0	0	0	2	0	0	0	1	1	2	0	2	0	1	1	0	0	0	0	2	0	0	0	1	0	2	1	1	0	1	1	1	1	1	0	0	0	0	0	0	0	1	1	0	1	1
336	0	0	2	0	0	0	2	0	1	0	0	1	2	0	1	0	1	0	1	1	1	1	2	0	0	0	1	0	2	1	0	1	2	2	0	2	1	0	0	1	1	1	1	2	0	1	0	2	0
337	0	2	1	0	0	0	0	0	2	0	0	1	1	0	0	0	2	1	0	1	1	1	2	0	0	1	1	0	2	1	0	2	2	0	1	1	2	0	0	1	0	0	0	2	0	1	0	2	0
338	1	1	2	0	0	0	1	0	1	0	0	0	2	1	0	0	1	1	1	1	0	0	2	0	0	2	1	2	1	1	2	0	0	1	2	1	1	0	0	1	1	0	1	1	1	2	0	2	0
339	0	0	2	0	0	1	1	0	0	0	0	0	0	0	0	0	1	0	0	0	0	0	2	0	0	0	1	1	2	0	1	2	1	2	0	2	2	0	0	1	0	1	1	1	1	0	0	1	1
340	0	1	1	0	0	0	0	0	2	0	0	0	0	0	0	0	2	2	1	0	0	0	2	0	0	0	1	0	2	0	0	1	1	2	0	2	2	1	1	0	0	0	1	2	1	0	0	1	0
341	0	2	1	0	0	0	1	0	2	0	0	0	0	0	0	0	2	1	1	0	0	0	1	0	0	0	2	0	2	2	1	0	0	2	0	2	1	1	0	0	1	0	0	1	0	0	0	1	0
342	1	2	1	0	0	0	2	0	0	0	0	0	2	1	0	0	0	0	0	0	0	0	2	0	0	0	2	0	1	1	2	0	1	2	0	2	0	0	0	1	1	0	0	1	0	1	0	2	0
343	0	1	2	0	0	0	1	0	1	0	0	0	0	0	0	0	2	0	0	1	0	0	2	0	0	2	2	0	2	0	1	0	1	1	1	1	1	0	1	0	1	0	0	1	0	1	0	2	0
344	0	1	2	0	0	1	1	1	1	1	0	0	0	0	0	0	1	1	1	1	0	1	0	0	0	1	1	0	1	1	2	0	1	2	0	2	2	1	0	1	0	1	1	1	0	1	0	2	0
345	0	1	1	0	0	0	0	0	1	0	0	0	1	0	1	0	2	1	1	1	1	1	2	0	0	0	2	0	2	2	1	1	1	1	1	1	2	0	1	1	0	0	0	1	1	1	0	0	0
346	1	1	2	0	0	1	0	0	1	0	0	1	1	0	0	1	0	1	0	0	0	1	2	0	0	0	1	0	2	1	1	0	1	1	1	1	2	1	1	0	1	0	1	1	1	0	0	2	0
347	0	2	1	0	0	0	2	0	1	0	0	0	0	0	0	0	2	0	0	0	0	0	2	0	0	1	2	0	2	1	1	1	0	2	0	2	1	0	0	0	2	0	0	2	0	1	2	0	0
348	0	0	2	0	0	1	1	0	1	0	1	0	0	0	0	0	2	0	0	0	0	0	1	0	0	0	1	0	2	0	1	0	2	2	1	1	2	0	0	2	0	0	0	0	1	0	0	2	0
349	1	0	2	0	0	0	2	1	0	0	0	0	0	0	0	0	2	1	1	1	0	0	1	0	0	0	1	2	1	1	2	0	0	0	1	1	1	0	0	1	1	1	1	1	1	1	0	1	1
350	0	1	1	0	0	1	2	0	0	0	0	0	1	0	1	0	1	1	1	0	1	0	1	1	1	1	0	0	1	1	1	0	1	2	0	2	1	0	0	1	1	0	0	2	0	0	0	0	0
351	0	2	0	0	0	0	2	1	0	0	0	0	1	0	1	0	1	0	0	0	0	0	2	0	0	0	0	1	1	0	1	1	1	1	1	1	1	0	0	0	2	0	0	0	1	0	0	1	0
352	1	1	2	0	0	0	0	0	2	0	0	1	1	0	0	0	0	0	1	1	1	1	2	0	0	0	1	0	2	2	0	0	0	1	2	1	2	1	1	0	0	0	1	2	0	0	0	2	0
353	1	2	1	0	0	0	1	0	0	0	1	0	1	0	1	0	2	0	0	0	0	1	2	0	0	0	2	0	2	1	1	1	0	2	0	2	2	1	0	0	1	0	0	1	1	1	0	1	0
354	0	1	2	0	0	0	0	0	2	0	0	0	1	0	1	0	2	0	1	1	1	1	1	1	1	1	1	1	2	1	1	0	1	1	0	2	2	0	0	1	1	0	0	1	0	1	0	0	0
355	0	2	1	0	0	0	1	0	0	0	0	1	2	0	2	0	1	1	2	2	1	1	1	1	1	1	1	0	2	1	0	1	2	1	1	1	0	0	0	0	1	0	0	1	0	0	0	1	1
356	1	1	1	0	0	0	2	1	0	0	1	0	0	0	0	0	2	1	0	0	0	1	1	0	0	0	0	1	1	0	1	2	2	1	0	2	1	0	0	2	0	0	0	2	0	2	0	1	0
357	0	1	2	0	0	0	2	1	0	0	0	1	2	0	1	1	2	1	1	1	1	1	2	0	0	1	0	2	1	1	2	0	2	0	1	2	1	0	0	0	2	1	1	1	1	0	0	2	0
358	0	2	0	0	0	0	1	0	0	0	1	0	2	1	0	0	1	1	1	1	0	0	2	0	0	0	2	0	2	2	0	0	1	1	1	1	1	1	0	0	1	0	0	1	0	0	1	0	0
359	1	1	1	0	0	0	0	0	1	0	0	0	0	0	0	0	1	1	1	1	1	1	2	0	0	0	0	0	1	1	1	2	1	1	1	1	1	1	0	0	1	1	1	2	1	0	0	2	0
360	1	1	1	0	0	1	1	1	0	0	0	0	0	0	0	0	0	0	0	0	0	1	1	1	1	1	1	0	2	1	0	0	2	1	0	2	1	0	0	1	1	0	2	2	2	0	0	2	0
361	0	1	2	0	0	0	2	0	1	0	0	0	0	0	0	0	2	0	0	0	0	1	2	0	0	0	2	0	1	0	1	0	2	1	1	1	1	0	0	0	2	0	1	2	1	1	0	2	0
362	0	2	0	0	0	0	1	1	1	0	0	1	1	0	0	0	1	2	0	0	0	0	2	0	0	0	2	0	1	1	1	2	2	0	1	1	1	0	0	0	2	1	1	1	1	0	0	1	0
363	0	2	0	0	0	0	1	0	1	0	1	1	2	0	2	0	0	2	1	1	1	0	2	0	0	0	2	0	2	1	1	1	2	2	0	2	1	0	0	0	0	0	0	1	1	0	0	2	0
364	0	1	2	0	0	0	1	1	1	0	1	0	1	0	1	0	0	0	1	1	1	0	1	0	0	1	1	0	2	1	0	2	2	0	1	1	2	1	0	1	1	0	0	1	0	0	0	1	0
365	0	1	2	0	0	0	2	1	0	0	0	1	1	1	0	0	0	0	1	1	1	1	2	0	0	0	0	0	2	1	0	0	0	2	0	2	2	0	0	2	1	1	1	2	1	0	0	1	1
366	1	1	1	0	0	0	2	1	0	0	1	0	0	0	0	0	1	0	0	0	0	1	2	0	0	0	2	0	1	0	1	1	1	2	1	2	1	0	0	0	2	0	0	2	1	0	1	0	0
367	1	0	2	0	0	0	1	1	0	0	0	1	1	0	0	0	0	2	2	1	0	1	1	1	1	1	1	1	1	1	2	2	2	0	2	0	0	0	0	1	1	1	1	1	0	2	0	2	0
368	0	2	1	0	0	0	2	0	0	0	0	1	2	0	1	0	0	1	1	1	1	0	2	0	0	0	1	0	2	1	1	1	1	1	1	1	2	0	0	1	0	1	1	1	1	0	0	2	0
369	1	0	2	0	0	1	0	0	2	0	0	0	0	0	0	0	1	0	0	0	0	0	2	0	0	0	1	0	2	1	1	2	1	2	0	2	1	0	0	2	0	0	1	2	2	0	1	1	0
370	1	1	1	0	0	0	1	0	1	0	0	0	1	0	1	0	1	0	0	1	0	0	2	0	0	0	1	0	2	0	0	0	1	0	1	2	0	0	0	0	2	0	1	2	2	0	0	2	0
371	1	2	0	0	0	0	1	0	1	0	0	1	1	0	1	0	1	2	1	0	0	1	2	0	0	0	1	0	2	1	0	0	2	2	1	1	2	0	0	2	1	1	1	1	1	1	1	0	0
372	0	0	2	0	0	0	1	0	0	0	1	1	1	0	1	0	2	2	1	0	0	1	2	0	0	0	2	0	2	2	1	0	0	1	2	0	2	1	0	1	1	0	0	1	0	0	0	1	1
373	0	2	1	0	0	0	2	0	0	0	0	0	0	0	0	0	1	1	1	0	0	0	1	0	0	1	2	0	2	2	0	1	1	1	1	1	2	1	0	0	1	0	0	0	2	2	0	1	0
374	1	1	0	0	0	0	0	0	1	0	0	0	0	0	0	0	0	1	2	1	1	0	2	0	0	0	1	0	2	1	0	0	0	0	1	1	2	0	0	1	1	0	0	1	0	0	0	1	0
375	0	0	2	0	0	0	2	1	0	0	0	0	0	0	0	0	0	2	2	1	0	1	2	0	0	0	2	0	2	2	0	2	1	0	2	0	1	1	0	0	1	0	1	1	1	2	0	0	1
376	1	0	2	0	0	2	1	0	0	0	1	0	1	0	1	0	2	1	1	1	1	0	2	0	0	0	2	0	2	2	1	1	2	0	1	1	0	1	0	0	1	0	1	1	0	0	0	2	0
377	0	1	2	0	0	0	1	0	1	1	1	2	2	0	1	1	2	0	0	0	0	0	2	0	0	0	2	0	2	2	1	0	1	0	2	0	1	0	0	0	1	0	0	0	2	2	0	1	1
378	1	0	2	0	0	1	1	0	1	0	1	0	0	0	0	0	1	1	1	1	1	0	1	0	0	0	1	2	1	1	1	1	1	2	0	2	1	0	0	0	1	0	0	1	1	1	0	2	0
379	0	1	0	0	0	0	1	0	2	0	0	0	0	0	0	0	1	1	1	1	0	0	2	0	0	0	1	1	2	0	1	0	1	2	0	2	2	0	0	1	1	0	1	2	1	0	0	0	1
380	1	2	2	0	0	1	2	1	0	0	0	1	1	0	0	1	2	0	0	0	0	0	1	0	0	0	0	0	2	0	0	1	2	0	2	0	1	0	0	0	2	0	0	2	0	0	1	0	1
381	1	1	2	0	0	0	1	1	0	0	0	0	0	0	0	0	2	0	0	0	0	1	2	0	0	0	2	1	2	1	2	1	1	1	1	1	2	0	0	2	0	0	0	1	0	1	0	2	0
382	0	0	2	0	0	1	2	0	1	0	1	1	1	0	1	0	2	1	0	1	1	0	2	0	0	0	1	1	2	2	0	1	1	1	1	1	2	0	0	1	0	0	1	2	0	0	0	2	0
383	0	1	2	0	0	1	1	0	1	0	0	0	1	0	1	0	1	2	1	0	0	0	1	0	0	0	1	0	2	0	0	0	0	2	0	2	1	0	0	0	2	0	0	2	0	2	1	0	0
384	1	1	1	0	0	0	1	1	0	0	0	1	2	0	2	0	2	0	0	0	0	0	2	0	0	0	1	1	2	1	0	0	0	1	0	2	1	0	0	0	1	0	0	1	1	1	0	2	0
385	0	0	2	0	0	0	1	1	1	0	0	0	2	1	1	0	0	2	0	0	0	0	1	0	0	0	0	0	2	1	0	0	2	0	2	1	2	1	0	1	1	0	0	1	1	0	0	0	1
386	0	2	1	0	0	0	1	0	0	0	1	1	1	0	1	0	1	2	1	1	1	0	1	0	0	1	1	0	2	1	0	1	2	0	0	2	1	1	0	0	0	0	0	1	0	1	0	1	1
387	0	1	1	0	0	0	1	1	0	0	0	1	1	0	0	1	1	0	2	1	1	0	2	0	0	1	1	1	1	1	1	1	2	0	1	1	1	0	0	0	2	0	0	2	0	2	0	2	0
388	1	1	1	0	0	1	2	1	0	1	1	0	1	0	0	0	1	0	1	1	1	0	2	0	0	0	1	0	2	0	0	0	2	2	1	2	2	0	0	1	0	0	0	2	0	2	1	1	0
389	0	2	1	0	0	0	2	1	0	0	0	0	0	0	0	0	1	2	0	1	1	0	1	0	0	0	2	0	2	1	2	1	2	2	0	2	2	0	0	2	0	0	2	2	1	1	0	2	0
390	0	0	1	0	0	0	1	0	2	0	0	0	0	0	0	0	2	0	0	0	0	0	2	0	0	0	0	1	2	0	1	1	2	1	0	2	1	0	0	0	1	1	1	1	1	0	0	1	0
391	0	2	1	0	0	0	2	1	0	0	0	1	2	0	2	0	1	1	1	1	0	1	2	0	0	0	2	2	2	2	0	0	2	2	1	1	0	0	0	0	2	0	0	1	0	1	0	2	0
392	0	1	2	0	0	0	1	0	1	0	1	0	0	0	0	0	1	0	1	0	0	0	2	0	0	0	1	0	2	2	0	2	2	0	1	1	2	1	0	1	0	0	0	1	0	1	0	2	0
393	0	2	0	0	0	0	1	2	0	0	0	0	0	0	0	0	0	1	0	1	0	1	1	0	0	0	1	1	2	1	0	1	0	2	0	2	1	0	0	0	2	0	0	1	0	0	0	1	0
394	1	2	0	0	0	0	2	0	0	0	1	0	2	0	1	0	1	1	0	0	0	0	2	0	0	0	1	0	1	1	2	0	1	2	0	2	1	0	0	1	1	0	1	2	1	0	0	2	0
395	1	0	2	0	0	2	1	0	1	0	1	1	1	0	0	1	2	1	1	1	1	0	2	0	0	0	1	1	1	1	2	0	1	2	0	2	1	0	0	2	0	1	1	2	1	0	0	1	1
396	0	1	1	0	0	0	1	1	0	0	0	1	1	0	0	1	1	2	0	0	0	1	2	0	0	0	2	0	2	2	0	1	1	2	0	2	1	0	0	1	1	0	0	2	0	0	0	1	1
397	1	1	2	0	0	0	1	0	0	0	0	0	1	1	0	0	0	0	1	1	1	1	2	0	0	0	2	0	2	2	0	1	1	2	1	2	2	0	0	2	0	0	1	2	0	0	0	2	0
398	1	0	2	0	0	1	2	0	0	0	1	1	2	0	2	0	1	1	2	2	1	0	2	0	0	0	1	1	0	0	2	0	1	1	0	2	1	0	0	0	2	0	0	2	0	2	0	1	0
399	0	2	0	0	0	0	1	0	1	0	0	0	1	0	2	0	2	2	1	1	1	1	2	0	0	0	2	0	2	2	1	1	1	1	1	1	2	0	0	1	0	0	2	2	1	1	0	1	1
400	1	1	1	0	0	0	1	1	1	0	0	1	1	0	0	1	0	1	0	0	0	1	1	1	1	1	0	1	1	0	1	1	2	1	2	2	1	0	1	0	1	0	0	1	0	0	0	2	0
401	0	1	2	0	0	0	0	0	1	0	1	0	1	0	1	0	0	1	0	0	0	1	2	0	0	0	2	0	2	1	1	1	1	1	1	1	2	0	0	2	0	0	0	2	0	1	1	1	0
402	0	1	2	0	0	0	2	1	0	0	0	0	1	0	1	0	2	1	1	1	0	0	2	0	0	0	0	0	1	1	1	2	2	0	1	1	1	0	0	0	2	1	1	1	1	1	2	0	0
403	0	1	1	0	0	0	2	0	0	0	1	0	0	0	0	0	1	1	1	1	1	0	2	0	0	0	0	1	1	0	1	0	2	1	2	0	1	1	0	0	1	0	1	1	0	1	0	2	0
404	1	2	0	0	0	0	0	0	1	0	0	1	1	0	2	0	2	0	0	0	0	0	2	0	0	0	0	1	2	0	1	1	2	0	1	1	2	0	0	1	0	0	1	2	1	2	0	1	0
405	1	1	1	0	0	0	2	1	0	0	0	0	0	0	0	0	1	0	0	0	0	1	2	0	0	0	1	1	2	1	0	1	2	2	0	2	2	1	1	1	0	0	0	1	0	0	0	2	0
406	0	1	1	0	0	1	1	0	1	0	1	0	0	0	0	0	1	1	1	1	1	0	1	0	0	0	1	0	2	1	1	2	2	0	1	1	1	0	0	1	0	0	0	2	0	0	0	0	0
407	1	0	2	0	0	0	1	0	1	0	0	0	1	0	1	0	2	0	0	0	0	0	1	0	0	0	2	0	2	2	0	1	2	0	1	1	2	0	0	2	0	0	1	2	1	0	0	2	0
408	1	1	1	0	0	0	0	0	1	0	1	0	0	0	0	0	1	1	0	0	0	0	1	0	0	0	0	2	0	0	2	1	1	1	0	2	2	0	0	1	1	2	2	2	0	0	0	0	1
409	0	1	1	0	0	0	1	0	0	0	1	0	0	0	0	0	2	0	0	0	0	1	2	0	0	0	2	0	2	2	1	0	1	1	1	1	0	0	0	0	1	0	0	2	1	1	1	1	1
410	1	2	1	0	0	0	1	0	1	0	1	1	2	0	1	0	2	0	0	0	0	0	2	0	0	0	2	1	2	1	1	1	2	1	1	1	2	0	1	1	0	1	1	1	1	1	0	2	0
411	0	1	1	0	0	1	1	0	1	0	0	0	0	0	0	0	1	2	1	1	0	0	2	0	0	0	2	0	2	2	0	0	2	0	1	2	2	1	1	1	0	1	1	2	1	0	0	2	0
412	0	1	2	0	0	0	0	0	2	0	0	0	0	0	0	0	1	0	0	0	0	0	2	0	0	1	0	1	2	0	1	2	1	1	1	1	2	1	1	0	1	1	1	2	1	0	2	0	0
413	0	1	1	0	0	1	0	0	0	0	0	0	1	0	1	0	0	2	2	1	0	1	2	0	0	0	1	0	1	0	1	0	1	0	1	2	2	0	1	0	1	0	1	1	1	0	0	2	0
414	0	1	1	0	0	0	1	0	0	0	1	0	1	0	1	0	2	0	0	1	0	1	2	0	0	0	1	0	2	1	1	0	2	1	1	1	2	0	0	1	1	0	1	1	1	1	0	2	0
415	1	1	2	0	0	1	1	0	1	0	0	1	1	0	1	0	2	0	0	0	0	0	2	0	0	0	1	0	2	1	0	0	0	0	1	1	1	0	0	0	1	0	0	0	0	0	0	1	0
416	1	0	2	0	1	0	1	1	1	0	0	0	0	0	0	0	1	2	1	1	1	2	1	1	1	1	1	0	2	1	0	0	2	1	0	2	1	0	1	0	1	0	1	2	1	0	0	1	1
417	1	0	2	0	0	1	1	0	2	0	0	0	2	0	2	0	1	1	2	2	1	0	2	0	0	0	2	0	2	1	0	1	2	1	1	1	1	0	0	0	2	1	1	2	2	0	0	2	0
418	1	1	1	0	0	1	1	0	0	0	1	0	0	0	0	0	0	0	0	0	0	0	1	0	0	0	2	1	1	1	1	1	1	1	2	1	1	0	1	0	1	0	0	2	1	1	0	1	0
419	1	1	1	0	0	1	1	0	1	0	0	0	0	0	0	0	1	0	0	0	0	0	2	0	0	1	2	0	2	2	1	0	2	1	1	1	2	0	0	1	1	1	1	2	1	0	0	1	1
420	0	2	0	0	0	0	1	1	0	0	0	1	1	0	0	1	1	1	0	0	0	0	1	0	0	0	1	0	1	1	1	1	1	1	1	1	2	0	0	2	1	1	1	1	1	1	0	1	1
421	0	1	2	0	0	0	0	0	1	0	0	1	1	0	1	0	1	0	1	1	1	0	2	0	0	1	1	0	2	2	0	2	2	0	2	0	1	0	0	1	1	2	2	2	1	0	1	0	1
422	1	1	1	0	0	0	2	1	0	0	0	0	1	0	1	0	1	2	1	1	1	0	2	0	0	0	2	0	1	1	2	1	1	1	1	1	2	1	0	0	1	1	1	2	1	1	0	2	0
423	1	2	0	0	0	1	1	0	0	0	0	0	1	0	1	0	0	2	0	0	0	0	0	0	0	0	2	0	2	2	1	0	2	1	1	1	1	0	1	0	0	0	0	2	0	1	0	2	0
424	0	0	2	0	1	0	0	0	1	0	0	1	1	0	0	1	0	1	1	1	1	0	2	0	0	0	1	2	1	1	2	1	2	1	1	1	2	1	0	0	0	0	1	2	1	0	0	1	0
425	0	1	1	0	0	1	1	0	0	0	0	1	1	0	1	0	2	2	2	1	1	1	1	1	1	1	2	2	2	2	0	1	2	0	1	1	1	0	1	0	1	0	1	2	1	2	0	0	0
426	1	1	0	0	0	0	2	0	0	0	1	0	1	0	1	0	1	1	1	1	1	0	1	0	0	0	2	1	2	2	0	1	2	0	1	1	2	1	1	0	0	0	0	2	0	0	1	0	1
427	1	2	1	0	0	0	1	0	1	1	0	1	1	0	1	0	0	1	0	0	0	0	2	0	0	0	1	1	2	0	1	2	2	0	1	1	2	0	0	1	0	0	0	1	0	0	0	2	0
428	1	0	2	0	0	0	1	0	1	1	2	0	1	0	1	0	0	1	1	0	0	0	2	0	0	0	2	0	2	1	0	0	1	1	0	2	1	0	0	0	2	0	0	2	0	1	0	2	0
429	1	2	0	0	0	0	2	0	2	0	0	2	2	0	0	1	1	1	1	1	1	0	1	0	0	1	1	1	2	0	1	1	0	2	0	2	2	0	0	1	0	2	2	2	0	1	0	1	1
430	0	0	1	0	0	0	2	0	1	0	0	0	1	0	1	0	1	1	1	1	1	2	0	1	1	1	2	0	2	1	1	0	1	2	0	2	0	0	0	0	1	0	0	2	0	1	0	1	1
431	1	2	1	0	0	0	1	0	1	0	0	0	0	0	0	0	0	0	1	1	1	1	2	0	0	0	2	0	2	2	1	0	0	2	1	1	1	0	0	1	1	0	0	1	0	1	0	0	1
432	1	1	1	0	0	0	0	0	1	0	0	1	1	0	0	1	1	0	0	0	0	1	0	0	0	1	2	0	2	0	0	0	1	1	1	1	0	0	1	0	1	0	1	2	1	0	0	0	2
433	1	2	0	0	0	0	2	0	1	0	1	1	2	0	2	0	1	0	0	0	0	1	2	0	0	1	2	0	2	2	1	0	1	1	1	1	0	0	0	1	1	0	0	2	0	1	1	1	0
434	0	2	0	0	0	0	2	0	0	0	1	0	0	0	0	0	0	1	1	1	1	1	2	0	0	0	1	1	2	0	1	1	2	1	1	1	2	0	0	1	0	0	1	2	1	1	0	0	2
435	1	1	1	0	0	0	1	0	0	0	1	0	0	0	0	0	0	1	0	0	0	0	2	0	0	0	1	0	2	0	0	2	1	2	0	2	1	0	0	1	1	0	1	2	0	1	0	1	1
436	0	0	1	0	0	0	0	0	1	0	0	1	2	0	1	1	1	1	1	1	1	1	1	0	0	0	1	0	2	1	1	2	2	0	2	0	0	0	0	0	2	0	0	1	0	0	0	1	1
437	0	0	1	0	0	0	1	0	0	0	1	1	2	0	1	1	1	0	0	0	0	1	0	1	1	1	0	0	1	0	1	0	2	2	1	2	2	0	0	0	2	1	1	2	1	1	0	2	0
438	0	1	1	0	0	0	0	0	2	0	0	0	1	1	0	0	2	0	0	1	0	0	2	0	0	0	2	0	2	1	0	2	1	1	0	2	2	0	0	2	0	1	1	2	1	0	0	1	0
439	0	1	1	0	0	0	0	0	2	0	0	0	2	0	1	0	0	2	2	1	0	0	2	0	0	0	1	0	2	0	1	0	2	1	0	2	2	0	0	0	1	0	0	0	1	1	0	1	0
440	1	1	1	0	0	0	2	0	0	0	0	1	2	0	2	0	0	1	1	1	1	0	2	0	0	0	2	0	2	2	0	1	2	1	1	1	0	0	0	0	1	0	0	0	2	1	0	0	0
441	1	1	1	0	0	0	1	0	0	0	1	0	1	0	1	0	2	0	0	0	0	0	2	0	0	0	2	0	2	2	0	1	1	1	0	2	1	0	0	1	1	0	0	1	2	1	1	1	0
442	0	2	0	0	0	0	2	1	0	0	0	1	2	0	1	0	2	1	1	1	1	1	1	0	0	0	1	0	2	1	0	1	0	1	1	1	0	0	0	0	2	0	1	1	1	1	0	1	0
443	1	2	1	0	0	0	2	0	0	0	0	0	1	0	1	0	2	0	0	0	0	1	1	1	1	1	2	0	1	0	1	2	1	1	0	2	0	0	0	1	1	0	1	2	1	0	0	1	1
444	1	1	2	0	0	0	1	0	1	0	1	0	2	0	2	0	1	1	1	1	0	0	2	0	0	0	0	1	1	0	1	0	0	1	0	2	1	1	0	0	1	0	0	1	0	1	0	1	1
445	1	2	1	0	0	0	2	0	1	0	0	0	0	0	0	0	0	2	0	0	0	0	2	0	0	0	2	1	2	2	0	1	2	2	0	2	2	1	1	1	0	0	0	0	0	0	0	1	1
446	1	0	2	0	0	1	1	1	1	1	0	1	2	0	2	0	2	1	1	1	1	1	2	0	0	0	2	1	2	1	2	0	0	2	0	2	0	0	0	0	2	0	1	1	1	0	0	1	1
447	1	0	2	0	1	0	0	0	0	0	1	0	0	0	0	0	2	0	0	0	0	0	2	0	0	0	2	1	2	2	0	0	0	2	0	2	1	0	0	1	1	1	1	1	1	0	1	1	0
448	0	1	0	0	0	0	2	0	0	0	1	0	1	0	1	0	1	1	1	1	0	0	2	0	0	0	2	0	2	2	0	2	1	1	1	1	2	1	0	1	0	0	0	2	0	0	0	1	1
449	0	1	1	0	0	1	1	1	0	0	0	0	1	0	1	0	1	1	1	1	1	0	2	0	0	1	2	0	2	2	1	0	1	2	0	2	1	0	0	0	2	0	0	0	1	1	0	1	0
450	0	1	1	1	1	1	2	0	0	0	1	0	1	0	1	0	1	2	0	0	0	0	1	0	0	0	1	0	2	1	0	0	1	0	1	1	2	0	0	2	0	0	1	1	1	1	0	2	0
451	1	1	2	0	0	0	1	0	0	0	1	0	1	0	1	0	1	1	1	1	0	0	2	0	0	0	0	2	1	0	2	0	1	2	2	0	0	0	0	0	2	0	0	1	1	1	0	2	0
452	1	1	1	0	0	1	1	0	2	0	0	2	2	0	1	0	1	2	0	0	0	0	2	0	0	1	1	0	2	2	0	0	1	1	1	1	1	0	0	2	0	0	1	1	1	1	0	0	0
453	0	1	2	0	0	0	2	0	0	1	1	1	1	0	2	0	0	1	0	1	0	0	2	0	0	0	1	0	1	1	1	0	1	2	0	2	2	1	0	0	1	0	1	2	1	0	0	1	0
454	1	1	1	0	0	0	1	0	0	0	1	0	0	0	0	0	2	2	1	1	1	0	2	0	0	0	0	1	1	0	1	1	2	1	1	1	0	0	0	0	2	1	1	2	1	0	1	0	1
455	0	2	1	0	0	0	1	0	1	0	0	0	1	1	0	0	2	1	1	1	1	1	1	0	0	0	1	0	2	0	0	0	1	1	0	2	2	0	0	1	0	0	0	2	0	0	0	2	0
456	0	2	1	0	0	0	2	1	0	0	0	0	0	0	0	0	0	1	1	0	0	0	2	0	0	0	0	0	2	1	0	0	2	0	2	0	1	0	0	1	1	0	0	2	0	0	0	2	0
457	0	1	2	0	0	0	1	0	0	0	1	0	0	0	0	0	2	1	0	0	0	0	2	0	0	1	0	0	1	0	1	1	2	1	2	1	2	1	1	0	1	2	2	2	1	0	0	0	0
458	0	0	2	0	0	0	2	1	0	0	0	1	1	0	0	1	1	0	1	1	1	1	1	1	1	2	1	0	2	0	0	0	1	2	0	2	2	1	0	0	0	0	1	2	1	0	0	2	0
459	1	1	2	0	0	1	1	0	1	0	0	1	1	0	0	1	0	0	1	1	1	1	2	0	0	0	1	0	1	1	1	1	2	0	1	1	1	0	0	0	0	0	0	1	1	1	0	1	1
460	1	0	2	0	1	0	1	0	1	0	1	0	1	0	1	0	0	0	1	1	1	0	2	0	0	1	2	0	2	2	0	2	2	0	1	1	0	0	0	1	1	1	1	2	1	0	0	1	0
461	0	1	1	0	0	1	2	1	0	0	0	0	0	0	0	1	2	2	1	1	1	0	2	0	0	0	2	1	2	0	1	1	2	0	0	2	0	1	0	0	1	0	0	2	0	2	0	2	0
462	0	1	1	0	0	0	0	0	1	0	0	0	1	0	1	0	1	1	0	0	0	0	2	0	0	0	0	1	1	0	1	0	0	2	1	1	0	1	0	0	1	0	0	1	1	2	1	0	0
463	0	0	2	0	0	0	0	0	2	0	0	0	1	0	1	0	0	0	0	0	0	1	1	0	0	1	1	1	2	0	1	2	2	1	1	1	2	0	1	0	0	0	0	1	0	0	0	0	1
464	0	1	1	0	0	0	1	0	0	0	1	2	2	0	1	0	2	2	1	1	1	0	2	0	0	0	2	0	1	1	1	0	2	0	1	1	2	0	0	1	1	1	1	1	1	0	0	1	0
465	0	2	0	0	0	0	1	0	1	0	0	0	2	0	2	0	0	2	2	1	0	1	1	1	1	2	2	1	2	2	0	1	1	1	1	1	1	1	0	0	0	0	1	2	1	0	0	2	0
466	1	2	0	0	0	0	1	0	1	0	1	0	1	0	1	0	0	1	0	0	0	0	2	0	0	0	0	1	2	0	1	1	2	2	0	2	1	0	0	0	2	0	0	1	0	1	0	0	0
467	1	1	2	0	0	1	1	0	1	1	1	0	1	0	1	0	1	2	2	1	0	0	1	0	0	0	1	1	2	0	1	0	1	1	1	1	0	0	0	0	2	1	1	2	0	1	0	0	0
468	0	1	1	0	0	0	1	0	1	1	1	1	1	0	0	1	1	1	1	1	0	0	2	0	0	2	2	0	2	2	1	0	1	0	2	0	0	0	0	0	1	1	1	1	1	1	0	2	0
469	0	1	1	0	0	0	1	1	1	0	0	2	2	0	1	1	1	1	1	1	1	0	2	0	0	0	2	0	2	1	2	2	2	0	1	1	1	0	1	0	1	0	1	2	1	0	1	0	0
470	0	0	1	0	0	0	2	1	0	0	0	2	2	0	1	1	0	1	2	1	1	1	2	0	0	0	0	0	2	1	0	0	2	2	1	1	1	0	1	0	1	0	1	2	1	0	0	0	2
471	0	0	1	0	0	0	1	1	0	0	0	0	0	0	0	0	1	0	0	1	0	0	2	0	0	0	1	1	2	1	2	1	1	1	1	1	2	0	1	1	0	0	0	1	1	1	0	1	1
472	0	0	1	0	0	0	2	1	0	0	0	0	0	0	0	0	1	2	0	0	0	0	1	0	0	0	1	0	2	1	0	1	1	1	0	2	1	0	1	0	1	0	0	2	1	1	0	1	1
473	1	1	1	0	0	0	1	0	1	0	0	0	1	0	2	0	2	1	0	0	0	2	0	1	1	1	2	0	2	1	0	0	2	1	0	2	1	0	1	0	1	0	2	2	2	0	0	2	0
474	0	2	1	0	0	0	1	0	1	0	1	1	2	1	1	0	1	0	0	0	0	1	2	0	0	0	1	0	1	1	0	0	1	0	1	1	1	0	0	1	0	0	0	1	0	1	0	1	0
475	0	0	2	0	0	1	2	0	0	0	0	2	2	0	0	1	1	0	0	0	0	0	2	0	0	1	0	1	1	0	1	0	0	2	0	2	0	0	0	0	1	0	1	1	1	1	0	1	0
476	0	1	2	0	0	0	0	0	2	0	0	2	2	0	1	0	2	2	2	2	2	0	2	0	0	0	1	0	2	1	0	0	1	2	2	0	1	0	0	1	1	0	0	1	0	1	0	1	0
477	1	0	2	0	0	1	2	0	0	1	0	0	1	0	1	0	0	1	0	0	0	0	2	0	0	0	0	1	2	0	1	2	1	2	0	2	1	0	0	0	2	0	0	0	0	0	1	1	0
478	0	1	1	0	0	1	1	0	1	0	0	0	1	0	0	0	1	1	1	1	1	0	2	0	0	1	1	2	1	0	2	0	1	1	0	1	2	1	1	1	0	0	0	1	0	0	1	0	0
479	0	2	0	0	0	0	1	1	1	0	0	0	0	0	0	0	2	0	0	0	0	0	2	0	0	1	0	0	1	1	2	0	1	1	1	1	2	0	0	1	0	0	0	1	0	1	0	2	0
480	0	2	1	0	0	0	1	1	1	0	0	0	2	0	1	0	1	1	0	0	0	0	1	1	1	1	2	0	2	1	1	0	0	2	0	2	2	0	0	2	0	0	0	1	0	1	0	2	0
481	0	1	2	0	0	1	1	0	1	0	0	0	0	0	0	0	0	2	2	1	0	1	1	0	0	1	1	0	2	2	0	0	1	0	2	0	2	1	0	0	0	0	0	2	0	1	0	1	1
482	0	2	0	0	0	0	1	0	1	0	1	0	0	0	0	0	1	0	0	0	0	0	2	0	0	0	0	2	1	0	2	1	1	1	1	1	2	1	0	1	1	0	0	2	0	0	0	2	0
483	0	0	2	0	0	2	2	1	0	0	0	0	0	0	0	0	2	1	1	1	1	1	1	1	1	2	1	0	2	1	1	0	2	1	1	1	1	0	0	0	2	0	0	1	1	0	0	2	0
484	0	1	1	0	0	1	2	1	0	0	0	0	1	0	1	0	0	2	0	1	0	0	2	0	0	0	2	0	2	1	0	1	1	1	1	1	1	0	1	0	1	0	0	0	0	0	0	1	0
485	1	2	0	0	0	0	2	1	0	0	0	0	1	0	1	0	0	2	1	1	1	0	2	0	0	1	2	0	2	2	0	0	2	0	1	1	1	1	1	0	0	0	0	1	1	0	0	2	0
486	1	2	1	0	0	0	2	1	0	0	0	1	1	0	2	0	2	0	0	0	0	1	1	0	0	1	1	0	2	0	0	1	2	2	0	2	1	0	0	2	0	0	1	1	1	2	0	2	0
487	1	2	1	1	1	1	1	0	0	0	1	0	0	0	0	0	0	2	1	1	1	1	1	1	1	1	1	1	1	1	2	0	0	0	0	2	1	1	0	0	1	0	0	1	0	0	0	2	0
488	0	2	0	0	0	0	0	0	1	0	1	1	1	0	0	1	0	0	1	1	1	0	2	0	0	0	0	1	2	0	1	1	2	2	0	2	2	0	1	0	1	0	1	2	2	0	0	2	0
489	1	1	2	0	0	0	1	0	1	0	0	2	2	0	1	0	1	0	0	0	0	1	2	0	0	0	1	1	1	1	2	1	1	2	1	2	1	0	0	1	1	0	2	2	1	1	0	0	0
490	1	0	2	0	0	0	1	0	1	0	1	0	1	0	0	0	2	0	0	0	0	0	2	0	0	0	0	0	1	1	1	1	2	1	1	1	2	0	0	1	0	1	1	1	1	1	0	2	0
491	0	2	0	0	0	0	1	0	0	0	1	0	0	0	0	0	1	0	0	0	0	1	2	0	0	0	1	0	2	1	1	0	1	1	1	1	2	1	0	1	0	0	0	1	1	1	0	1	0
492	1	1	1	0	0	1	2	0	0	0	0	0	0	0	0	0	0	2	0	0	0	0	1	0	0	0	2	1	2	1	2	0	1	0	2	0	1	0	0	1	1	0	0	1	0	0	0	0	1
493	0	1	1	0	0	1	2	0	1	0	1	0	1	0	0	0	1	2	1	1	1	0	1	0	0	0	0	1	2	0	1	0	2	1	0	2	0	0	0	0	2	0	0	1	1	1	0	1	0
494	0	0	1	0	0	0	1	1	1	0	1	0	0	0	0	0	2	0	0	0	0	0	2	0	0	0	2	0	2	1	2	0	0	2	0	2	2	0	0	2	0	0	0	2	0	0	0	2	0
495	0	2	0	0	0	0	0	0	2	0	0	1	1	0	0	1	1	0	1	0	0	1	2	0	0	0	2	1	2	2	0	2	2	1	1	1	0	0	0	1	1	0	1	2	1	1	0	2	0
496	1	1	2	0	0	1	1	1	1	0	0	1	1	0	1	0	2	0	0	0	0	1	2	0	0	0	1	0	1	1	0	1	2	0	2	0	0	0	0	0	2	0	0	1	0	1	0	2	0
497	1	2	0	0	0	0	1	0	1	0	1	0	0	0	0	0	1	0	0	0	0	0	1	0	0	0	0	0	2	1	0	0	2	1	1	1	1	0	0	1	0	1	1	2	1	0	0	2	0
498	0	1	1	0	0	1	1	0	1	0	0	1	1	0	0	1	1	0	0	0	0	0	1	0	0	1	2	0	2	1	1	0	1	0	1	2	0	0	0	0	2	0	1	2	1	0	0	2	0
499	0	1	1	1	1	2	2	0	0	0	1	1	1	0	0	1	1	0	1	2	1	1	2	0	0	0	2	0	2	1	1	0	0	1	0	2	2	0	0	1	1	0	1	2	1	0	0	2	0
500	0	1	2	0	0	0	0	0	2	0	0	1	1	0	1	0	1	1	1	1	1	0	2	0	0	0	1	0	2	1	1	1	1	2	0	2	2	1	1	0	0	0	0	0	2	0	0	2	0
501	0	1	1	0	0	0	0	0	1	0	1	0	2	0	2	0	0	2	1	1	0	0	2	0	0	0	0	0	1	1	2	0	2	2	0	2	0	0	0	0	2	0	0	1	0	1	0	1	0
502	1	1	1	0	0	0	2	1	0	0	1	0	0	0	0	0	1	1	0	0	0	1	2	0	0	0	2	0	2	1	1	2	2	0	1	1	1	0	0	0	2	0	0	1	0	0	0	2	0
503	1	1	1	0	0	0	2	1	0	0	1	0	2	0	2	0	1	0	0	0	0	1	1	1	1	1	2	1	2	2	1	0	0	2	0	2	1	1	0	0	1	0	0	1	0	0	0	2	0
504	0	1	2	0	0	0	1	0	0	1	1	0	1	0	1	0	0	1	1	1	1	1	1	1	1	2	1	0	2	1	0	0	0	0	1	1	1	0	0	0	1	0	0	1	0	1	0	2	0
505	0	1	2	0	0	0	2	1	0	0	1	0	1	0	1	0	0	0	0	0	0	0	2	0	0	0	1	0	2	1	0	1	1	2	1	2	1	0	0	0	1	0	0	2	0	1	1	0	1
506	1	1	1	1	1	2	2	0	0	0	2	1	2	0	1	0	1	1	0	0	0	0	2	0	0	0	0	1	1	0	1	0	2	2	1	1	1	1	0	0	2	0	1	2	1	1	0	1	0
507	0	0	2	0	0	0	1	0	0	0	0	0	1	0	1	0	1	1	1	1	0	0	2	0	0	1	1	0	2	1	0	1	1	1	0	2	2	0	0	2	0	1	1	2	1	0	0	2	0
508	1	0	2	0	0	0	2	0	0	0	1	1	2	0	2	0	2	0	0	0	0	0	2	0	0	1	1	0	2	2	0	1	1	1	1	1	0	0	0	0	1	0	0	1	0	0	0	2	0
509	0	1	1	0	0	1	2	0	0	0	0	0	0	0	0	0	2	0	0	0	0	2	1	1	1	1	2	0	2	2	1	0	0	0	0	2	1	0	0	1	1	0	0	2	0	1	0	1	0
510	1	1	2	0	0	0	1	0	1	0	0	0	0	0	0	0	0	1	0	1	0	1	1	1	1	1	1	1	2	1	1	2	1	2	0	2	2	1	1	1	0	2	2	2	1	0	1	0	1
511	0	1	2	0	0	0	2	0	0	0	0	1	1	0	0	1	0	1	1	1	1	0	2	0	0	1	1	1	1	1	1	0	1	1	1	1	1	0	0	0	2	1	1	1	0	1	0	1	1
512	0	1	1	0	0	0	1	0	1	0	1	0	2	0	2	0	2	1	1	1	1	0	2	0	0	0	1	0	2	1	0	0	1	1	1	1	2	1	0	0	1	0	1	2	1	1	0	1	0
513	1	1	1	0	0	0	1	1	1	0	0	0	0	0	0	0	1	2	1	1	0	0	2	0	0	0	1	0	2	0	0	1	1	2	2	1	1	0	0	0	1	0	0	2	0	0	0	2	0
514	0	0	2	0	0	0	1	1	1	0	1	0	0	0	0	0	2	0	1	1	1	0	2	0	0	1	1	0	2	1	1	2	1	2	0	2	2	1	0	1	0	2	2	2	0	0	1	0	0
515	0	0	2	0	0	0	2	0	0	0	1	0	0	0	0	0	2	0	1	1	1	0	1	0	0	0	2	0	2	2	0	0	2	1	2	0	2	0	0	1	0	0	0	1	0	1	0	2	0
516	1	2	1	0	0	0	1	0	0	0	1	0	0	0	0	0	0	2	1	1	1	0	2	0	0	0	2	0	2	2	0	0	2	2	0	2	1	0	1	0	0	0	1	1	0	0	1	0	1
517	1	0	2	0	0	2	1	0	0	0	0	0	1	0	0	0	2	2	2	2	2	0	2	0	0	0	2	0	2	2	0	0	0	2	0	1	1	0	0	0	2	0	0	2	0	0	0	1	0
518	1	1	1	0	0	0	1	0	0	0	1	0	0	0	0	0	2	0	0	0	0	0	2	0	0	0	1	2	1	1	2	0	1	2	1	1	0	1	0	0	1	0	0	2	0	0	0	2	0
519	1	1	1	1	1	2	1	1	1	0	0	0	1	0	1	0	2	0	0	0	0	0	2	0	0	0	2	0	2	2	1	0	2	1	1	1	0	0	0	0	2	0	0	1	0	0	0	2	0
520	1	1	1	0	0	0	1	0	0	0	0	1	1	0	0	1	1	1	1	1	0	0	1	0	0	0	1	0	2	2	0	0	0	2	0	2	1	0	0	1	1	0	0	1	1	1	1	1	0
521	0	1	1	1	1	1	1	1	1	0	0	0	1	1	0	0	0	2	2	1	0	1	2	0	0	0	2	0	2	2	0	1	1	1	1	1	2	1	0	1	1	0	0	1	2	1	0	2	0
522	1	0	2	0	0	1	2	0	2	0	0	0	1	0	1	0	1	0	1	1	1	0	2	0	0	1	1	0	2	1	0	0	2	1	1	1	0	0	0	1	1	0	0	0	0	1	0	2	0
523	1	1	1	0	0	0	0	0	1	0	1	0	0	0	0	0	1	1	1	1	1	0	2	0	0	0	1	0	2	1	0	1	2	0	1	0	1	1	1	0	1	1	1	2	1	0	1	1	0
524	1	1	2	0	0	0	2	1	0	0	0	1	2	0	1	0	2	2	2	1	1	0	2	0	0	0	1	0	1	1	0	1	2	0	1	1	2	0	0	2	0	0	2	2	2	1	0	2	0
525	0	1	2	0	0	0	0	0	2	0	0	0	1	1	0	0	0	1	0	0	0	0	2	0	0	1	1	0	2	1	1	0	1	2	0	2	1	0	0	0	2	0	0	1	0	1	0	2	0
526	1	1	1	0	0	0	1	0	0	0	0	0	1	0	1	0	1	0	0	0	0	0	0	0	0	0	2	0	2	2	0	1	2	1	1	2	0	0	0	0	2	0	1	1	1	1	1	1	0
527	1	1	1	0	0	0	2	1	0	0	0	0	1	0	0	0	0	2	2	1	1	1	2	0	0	0	0	1	2	0	1	0	0	1	2	1	1	0	0	1	1	0	0	0	2	2	0	2	0
528	1	0	2	0	0	1	0	0	2	0	0	1	0	0	0	0	2	1	1	1	1	0	2	0	0	0	2	0	2	1	1	1	1	1	0	2	1	0	0	0	1	0	0	0	1	0	0	2	0
529	0	0	2	0	0	1	1	0	0	0	0	0	0	0	1	0	1	1	1	0	0	0	2	0	0	0	1	0	1	1	0	1	1	1	0	2	1	0	0	0	2	0	1	2	1	1	0	1	0
530	1	1	1	0	0	0	1	0	1	0	1	0	0	0	0	0	1	1	1	1	0	0	2	0	0	0	2	0	2	2	1	0	1	1	1	1	0	0	0	0	2	1	1	2	0	0	1	2	0
531	0	2	1	0	0	0	0	0	2	0	0	1	1	0	0	0	1	0	0	0	0	0	2	0	0	0	1	0	2	1	1	2	2	0	2	0	1	0	0	0	0	1	1	2	1	1	2	0	0
532	1	2	0	0	0	0	1	1	1	0	0	1	2	0	2	0	1	2	2	2	1	1	2	0	0	0	2	0	2	2	0	0	1	2	0	2	2	0	0	0	2	0	0	1	0	1	0	0	0
533	0	0	2	0	0	0	2	1	0	0	1	0	1	0	1	0	2	1	1	1	1	0	2	0	0	0	1	1	1	1	1	1	2	0	1	0	0	0	0	0	2	0	0	1	0	1	0	1	1
534	1	1	1	0	0	0	2	0	0	0	1	1	2	0	2	0	2	1	1	1	1	0	2	0	0	0	1	0	1	1	1	1	1	2	0	2	1	1	1	0	0	0	1	2	0	0	0	2	0
535	0	2	1	0	0	0	1	1	1	0	0	2	2	1	0	1	1	1	1	1	1	0	1	0	0	0	0	1	1	0	1	0	2	1	0	2	1	0	1	0	1	0	0	1	1	1	0	2	0
536	1	1	2	0	0	0	1	0	1	0	0	1	2	0	2	0	1	2	0	0	0	0	1	0	0	0	0	0	1	1	2	0	2	1	0	2	2	0	0	0	1	1	1	2	0	0	0	1	0
537	1	2	0	0	0	0	1	0	0	0	0	0	0	0	0	0	2	0	0	0	0	0	2	0	0	0	2	0	1	0	1	0	1	2	2	0	1	0	0	1	1	0	0	1	0	0	1	1	0
538	1	0	2	0	0	1	1	0	1	0	0	1	1	0	0	1	0	0	1	1	1	0	2	0	0	0	1	0	2	1	0	2	1	2	0	2	0	0	0	0	2	1	1	1	2	0	0	2	0
539	0	2	0	0	0	1	2	1	0	1	1	0	0	0	0	0	2	2	1	1	1	2	2	0	0	0	1	0	1	1	0	0	2	1	1	1	1	0	0	1	1	0	0	1	0	1	0	2	0
540	0	2	0	0	0	0	1	0	0	0	1	0	2	0	2	0	2	2	2	1	1	1	2	0	0	0	0	0	2	1	0	0	0	2	0	2	2	0	0	0	2	0	0	1	0	1	0	2	0
541	0	0	2	0	1	0	2	0	0	0	0	0	1	0	1	0	2	2	2	2	1	1	2	0	0	0	2	0	2	2	1	1	1	1	1	1	2	0	1	0	0	0	0	1	1	1	0	2	0
542	1	1	2	0	0	0	1	0	1	0	0	0	1	0	1	0	2	0	0	0	0	0	1	0	0	0	2	2	2	1	1	0	1	2	0	2	1	0	1	0	1	0	0	0	0	0	0	2	0
543	0	2	1	0	0	0	2	0	0	0	0	0	1	0	1	0	1	1	1	1	1	0	2	1	1	2	2	0	2	2	0	2	1	1	0	2	1	0	0	0	1	0	0	1	0	0	0	1	1
544	1	2	0	0	0	0	0	0	2	0	0	1	2	0	1	0	1	0	0	0	0	0	2	0	0	0	2	0	2	2	0	0	1	0	1	1	1	0	1	0	1	1	1	2	2	0	0	1	0
545	0	2	0	0	0	0	0	0	2	0	0	1	1	0	0	1	0	1	0	1	0	1	2	0	0	1	2	0	2	2	1	0	1	2	1	2	1	0	0	2	0	0	0	2	1	2	0	2	0
546	0	0	2	0	0	0	2	0	0	0	2	1	2	0	1	0	2	0	0	0	0	1	0	1	1	1	2	0	2	1	1	0	2	1	1	1	1	0	0	1	1	0	0	0	2	0	0	0	1
547	0	0	2	0	0	0	2	1	0	1	1	0	1	0	1	0	1	1	1	1	0	0	1	0	0	0	2	0	2	1	1	0	1	0	2	1	1	1	0	0	1	0	0	2	0	1	0	1	0
548	1	0	2	0	0	1	1	0	1	0	0	0	1	0	1	0	1	1	0	0	0	1	2	0	0	0	2	0	2	2	0	0	2	1	0	2	1	1	0	0	1	0	0	1	1	1	0	1	1
549	0	0	2	0	0	0	2	0	0	0	0	0	0	0	0	0	1	0	0	0	0	0	1	0	0	0	1	1	2	1	1	0	2	1	2	0	1	0	0	1	0	0	1	2	0	1	0	1	1
550	0	0	2	0	0	1	2	0	0	1	1	0	1	0	1	0	1	0	1	2	1	0	2	0	0	0	2	0	2	2	0	1	1	2	1	2	2	0	0	1	1	1	2	2	0	1	0	2	0
551	1	1	1	0	0	0	1	0	0	0	0	2	2	0	1	0	1	0	0	0	0	0	2	0	0	0	2	0	1	1	2	0	0	2	0	2	2	1	1	0	1	0	0	0	1	0	0	2	0
552	0	1	1	0	0	0	1	1	1	0	0	1	1	0	0	1	2	0	0	0	0	1	2	0	0	0	2	0	2	1	0	0	1	2	0	2	2	0	0	1	0	0	1	2	0	0	0	2	0
553	1	1	1	0	0	0	1	0	0	0	0	0	1	0	1	0	1	1	1	1	1	0	2	0	0	0	2	1	2	2	0	0	1	2	0	2	0	0	0	0	1	0	0	1	0	1	1	1	0
554	0	0	2	0	0	2	2	0	0	0	1	1	2	0	2	0	2	0	0	0	0	1	2	0	0	0	2	0	2	2	1	0	1	0	1	1	0	1	0	0	1	0	1	1	1	0	0	1	0
555	1	0	2	0	0	1	2	0	1	0	0	0	1	0	1	0	2	1	0	1	1	0	2	0	0	0	2	0	2	2	0	0	2	0	2	0	1	1	0	0	0	0	2	2	1	1	1	2	0
556	0	1	2	0	0	0	0	0	0	0	0	0	0	0	0	0	1	2	1	1	1	0	1	0	0	0	2	0	1	1	2	0	2	0	2	1	2	0	0	1	1	1	1	1	1	1	0	1	0
557	0	2	1	0	0	1	2	1	0	0	0	0	1	0	1	0	2	1	0	0	0	0	2	0	0	0	1	0	2	2	0	0	1	0	1	1	0	1	0	0	1	0	0	0	0	1	0	1	0
558	1	1	1	1	1	1	0	0	1	0	0	1	1	0	0	1	2	1	1	0	0	0	2	0	0	0	1	0	2	0	0	0	2	2	1	2	1	1	0	0	1	0	0	1	0	0	0	2	0
559	1	1	1	0	0	0	0	0	1	0	1	0	0	0	0	0	2	1	1	1	1	1	1	0	0	0	0	1	1	0	1	0	1	0	1	1	2	0	0	2	0	0	1	2	1	0	0	1	0
560	0	0	2	0	0	0	2	1	0	0	1	1	1	0	0	1	2	0	0	1	0	0	1	0	0	0	0	1	1	0	1	0	1	2	0	2	2	0	1	0	1	0	0	2	0	1	1	0	0
561	0	1	1	0	0	0	1	0	1	1	0	0	1	0	1	0	2	1	1	0	0	1	2	0	0	0	2	0	2	2	1	0	2	0	1	1	2	0	0	1	1	0	0	1	0	0	0	1	0
562	0	1	2	0	0	0	1	1	1	0	0	0	0	0	0	0	1	1	1	1	1	1	1	0	0	1	1	2	1	0	2	1	1	1	1	1	1	0	0	0	2	0	0	2	1	1	0	1	0
563	0	1	1	0	0	0	1	0	0	0	0	0	0	0	0	0	1	0	0	0	0	1	2	0	0	0	2	0	1	1	2	0	1	1	0	2	1	0	0	0	2	0	2	2	1	1	0	2	0
564	0	1	2	0	0	0	0	0	1	0	0	1	2	0	1	0	0	0	0	1	1	1	1	1	1	1	1	0	1	1	2	0	1	2	0	2	0	0	0	1	1	0	0	2	0	2	0	1	0
565	1	1	1	0	0	0	1	0	1	1	0	0	0	0	0	0	2	1	1	1	1	2	0	1	1	1	0	1	1	0	1	0	1	0	1	1	2	2	0	0	0	0	1	2	1	0	0	1	0
566	0	1	1	1	1	1	1	0	0	0	1	1	1	0	0	1	2	1	1	1	1	1	2	0	0	0	1	0	2	1	0	1	1	2	1	2	0	0	0	0	2	0	0	1	1	1	1	0	0
567	1	1	0	0	0	0	1	0	1	1	1	0	0	0	0	0	1	1	0	0	0	1	2	0	0	0	1	0	1	1	2	2	1	1	0	2	1	0	1	0	1	0	0	2	0	1	0	0	0
568	1	1	1	0	0	0	1	0	1	0	1	0	0	0	0	0	0	1	1	0	0	0	2	0	0	0	1	0	1	1	0	2	2	1	0	2	1	0	0	1	1	0	1	1	1	2	0	1	1
569	1	1	1	0	0	0	2	0	0	0	1	1	1	0	1	0	1	0	0	0	0	1	2	0	0	0	1	2	1	1	2	0	2	1	0	2	2	1	0	0	1	1	1	2	0	0	0	2	0
570	1	1	1	0	0	0	2	0	0	1	1	0	1	0	1	0	0	1	1	1	1	0	2	0	0	0	1	0	2	1	1	0	0	2	0	2	1	0	0	1	0	0	0	2	0	0	0	2	0
571	1	2	0	0	0	0	1	1	0	0	0	0	0	0	1	0	0	1	1	2	1	1	1	0	0	0	2	0	2	2	1	0	2	0	1	1	0	1	0	0	1	0	0	1	1	0	0	1	0
572	0	1	1	0	0	0	0	0	2	0	0	0	1	0	1	0	1	0	0	1	0	0	1	0	0	0	1	0	2	1	1	0	2	2	0	2	1	1	0	0	0	1	1	1	1	0	0	1	0
573	1	2	1	0	0	0	2	0	0	0	1	1	1	0	1	0	1	1	1	1	0	1	2	0	0	0	1	0	2	1	0	0	1	2	0	2	1	0	0	0	1	0	0	2	1	0	0	2	0
574	1	2	0	0	0	0	0	0	2	0	0	0	2	1	1	0	1	0	0	0	0	0	2	0	0	0	2	1	2	2	1	0	1	2	0	2	2	2	0	0	0	0	0	0	0	1	0	2	0
575	1	2	0	0	0	0	2	1	0	0	0	0	0	0	0	0	1	0	0	0	0	0	2	0	0	0	1	0	1	1	0	0	2	1	1	1	1	0	0	0	2	0	0	1	0	0	0	2	0
576	0	0	2	0	0	0	0	0	2	0	0	0	2	0	2	0	0	0	0	0	0	0	2	0	0	0	1	0	1	1	0	1	2	0	2	1	0	0	0	0	1	0	0	1	1	2	0	2	0
577	1	2	0	0	0	0	2	0	1	0	1	1	1	0	1	0	1	0	0	0	0	0	1	0	0	0	1	1	1	1	2	2	2	0	1	1	1	0	0	1	1	0	0	1	0	1	0	0	0
578	0	2	1	0	0	0	2	1	0	0	1	1	2	1	1	0	0	0	1	1	1	1	2	0	0	0	2	1	1	1	1	1	2	1	1	1	2	0	0	2	0	0	2	2	2	0	0	2	0
579	0	2	0	0	0	0	2	0	0	0	1	0	1	0	1	0	1	1	1	1	1	1	2	0	0	0	2	0	2	1	0	0	0	0	0	2	2	0	0	1	0	0	0	2	1	1	0	1	1
580	0	0	2	0	0	1	1	0	1	0	0	0	0	0	0	0	2	0	0	0	0	1	0	1	1	1	2	1	2	2	0	1	2	1	1	1	1	0	0	0	2	0	1	2	2	1	0	2	0
581	1	0	2	0	0	1	2	1	0	0	1	0	0	0	0	0	1	2	0	0	0	2	0	1	1	1	2	0	2	2	1	1	2	1	1	1	0	0	0	1	1	0	0	2	0	0	0	2	0
582	1	1	1	0	0	1	1	1	1	0	0	0	0	0	0	0	1	0	0	0	0	1	0	0	0	0	2	0	2	2	1	0	2	1	2	0	1	0	0	0	2	0	0	0	1	1	0	1	0
583	0	0	2	0	0	0	1	0	1	0	1	0	1	0	2	0	0	2	0	1	0	0	2	0	0	0	1	1	2	1	0	1	2	2	0	2	1	0	0	0	0	0	1	1	1	1	0	2	0
584	0	2	0	0	0	0	2	1	0	0	0	0	0	0	0	0	2	2	1	0	0	0	2	0	0	0	1	2	1	0	2	1	1	2	0	2	2	1	1	0	0	0	0	2	0	0	1	0	0
585	0	1	2	0	0	0	0	0	1	0	0	1	1	0	0	1	0	0	0	0	0	0	2	0	0	0	0	0	1	0	1	1	1	1	1	1	1	1	0	0	1	1	1	1	1	0	1	0	0
586	1	2	1	0	0	0	0	0	2	0	0	0	2	0	2	0	2	0	0	1	1	0	1	1	1	1	2	0	2	0	0	1	2	1	1	1	1	0	0	0	2	0	0	2	0	1	0	1	0
587	1	2	1	0	0	0	1	0	0	0	1	1	1	0	0	1	1	0	0	0	0	1	0	0	0	0	2	0	2	2	1	2	2	0	1	1	0	0	0	0	2	0	0	2	0	0	0	2	0
588	0	1	1	0	0	0	2	1	0	0	0	0	1	0	0	0	2	0	0	0	0	1	2	0	0	0	0	1	2	0	1	1	2	0	2	0	1	0	0	0	2	1	1	2	0	1	0	2	0
589	1	0	2	0	0	2	1	1	1	0	0	0	0	0	0	0	0	1	1	1	1	0	2	0	0	0	2	0	2	1	1	1	1	2	1	2	1	0	0	0	2	0	1	1	1	2	0	2	0
590	1	1	1	0	0	0	2	0	2	0	0	0	0	0	0	0	2	1	1	1	1	1	0	0	0	0	1	0	2	0	0	0	1	2	0	2	1	0	1	0	1	0	0	1	0	1	0	1	1
591	0	1	1	0	0	0	1	0	1	0	0	0	1	0	1	0	2	1	1	1	1	1	1	1	1	1	1	0	2	1	1	2	2	0	2	0	1	0	0	0	2	0	1	2	1	0	0	0	1
592	0	1	0	0	0	0	1	0	2	0	0	1	1	0	1	0	2	2	0	0	0	0	2	0	0	1	1	2	1	1	1	0	2	2	0	2	2	1	1	1	0	0	0	1	0	0	0	2	0
593	0	1	2	0	0	0	0	0	2	0	0	0	1	0	1	0	1	0	0	0	0	2	2	0	0	0	0	0	2	1	0	1	1	1	0	2	1	1	0	0	1	1	1	2	2	0	0	2	0
594	1	0	1	0	0	0	0	0	2	0	0	0	0	0	0	0	2	2	2	2	0	1	1	1	1	1	2	1	2	2	1	0	1	1	1	1	1	0	1	0	1	0	1	2	2	0	0	0	2
595	1	2	0	0	0	0	1	0	0	0	0	1	2	0	2	0	2	0	0	0	0	0	2	0	0	0	2	0	2	1	0	1	2	1	2	2	2	0	0	0	2	0	0	2	1	1	0	2	0
596	0	2	1	0	0	0	1	0	2	0	0	1	2	0	1	0	0	1	1	1	1	0	2	0	0	0	2	1	2	2	0	2	1	1	1	1	1	0	0	0	0	1	2	2	1	0	0	1	0
597	1	2	0	0	0	0	2	1	0	0	0	0	1	0	1	0	1	0	0	0	0	1	2	0	0	0	2	1	2	1	1	1	2	1	1	1	1	1	0	0	1	0	0	2	1	0	0	2	0
598	1	1	2	0	0	0	1	0	1	0	0	0	1	0	1	0	0	1	1	1	1	0	2	0	0	0	2	0	2	1	2	2	1	2	0	2	1	1	0	0	1	0	2	2	1	1	0	2	0
599	1	1	2	0	0	0	0	0	1	0	0	0	1	0	1	0	1	0	2	1	1	0	2	0	0	1	2	0	2	1	1	0	0	2	0	2	0	0	0	1	0	0	1	1	1	0	1	1	0
600	0	1	1	0	0	0	2	1	0	0	0	2	2	0	2	0	1	1	0	0	0	0	1	0	0	0	1	1	2	0	1	0	2	2	1	1	1	0	0	0	0	0	1	2	1	1	0	2	0
601	0	1	1	0	0	0	1	0	1	1	0	0	2	0	1	0	1	0	2	1	1	0	2	0	0	0	0	0	1	0	1	1	2	0	1	1	1	0	0	0	2	2	2	2	0	0	0	0	1
602	0	0	2	0	0	1	2	0	1	0	0	1	2	0	1	0	0	1	1	2	1	0	1	0	0	1	1	2	1	1	2	0	0	0	0	2	1	0	0	0	0	0	0	1	0	0	0	2	0
603	1	0	2	0	0	1	2	0	1	0	0	0	2	1	0	0	0	1	0	0	0	0	0	0	0	0	2	1	1	1	1	0	2	1	1	1	1	0	0	0	0	0	0	1	0	1	0	2	0
604	0	0	2	0	0	1	2	1	0	0	1	0	0	0	0	0	2	0	0	0	0	0	2	0	0	0	1	1	2	1	0	0	0	2	0	2	1	1	0	0	0	0	1	2	1	0	1	1	0
605	1	2	0	0	0	0	1	0	1	0	0	0	1	0	1	0	1	2	2	1	0	0	2	0	0	0	2	0	2	1	1	1	0	2	0	2	2	1	1	0	1	0	1	1	1	1	0	0	0
606	0	1	2	0	0	0	2	0	1	0	0	0	0	0	0	0	2	1	1	0	0	0	2	0	0	0	2	0	2	2	0	1	2	2	0	2	1	0	1	0	1	0	0	1	1	1	0	2	0
607	0	1	2	0	0	1	1	0	0	0	0	0	1	0	1	0	2	0	0	1	1	1	2	0	0	0	0	1	1	0	1	0	1	1	1	1	2	0	1	0	1	0	0	2	1	1	1	1	0
608	1	2	0	0	0	0	0	0	2	0	0	0	1	0	1	0	1	1	0	1	0	0	2	0	0	0	1	1	2	1	2	1	1	1	0	2	1	0	0	0	1	0	0	1	0	1	0	0	0
609	1	1	2	0	0	1	1	0	1	1	0	0	0	0	0	0	0	1	1	0	0	0	2	0	0	0	0	1	1	0	1	1	1	1	0	2	1	0	0	2	0	0	2	2	2	1	0	1	0
610	0	2	0	0	0	0	2	1	0	0	0	0	0	0	0	0	0	1	1	1	1	2	0	1	1	1	2	1	2	0	1	2	1	0	2	0	1	0	0	1	1	0	0	1	0	1	0	2	0
611	0	0	2	0	0	0	2	1	0	0	0	0	0	0	0	0	2	0	0	0	0	0	2	0	0	0	2	0	2	2	1	0	2	1	1	1	0	0	0	0	1	0	1	2	0	1	0	1	0
612	0	1	2	0	0	0	1	1	0	0	0	0	0	0	0	0	2	1	0	0	0	0	1	0	0	0	1	1	2	1	2	0	2	1	1	1	1	1	1	0	0	0	0	1	0	0	0	2	0
613	1	0	2	0	0	1	1	1	1	0	0	0	0	0	0	0	2	1	1	1	0	1	2	0	0	0	2	0	2	2	0	1	1	0	1	1	2	0	0	2	0	2	2	2	0	0	0	1	0
614	0	2	1	0	0	0	0	0	2	0	0	0	0	0	0	0	1	1	1	1	1	0	2	0	0	1	0	1	2	0	1	1	2	0	2	0	1	0	0	0	2	0	1	2	1	1	0	2	0
615	0	2	0	0	0	0	2	0	1	0	1	0	1	1	0	0	1	0	0	0	0	0	2	0	0	0	2	0	2	2	0	0	1	2	0	2	1	0	0	0	1	0	0	1	0	0	0	2	0
616	0	1	0	0	0	0	0	0	1	0	0	0	2	0	1	0	2	0	0	0	0	1	2	0	0	0	2	0	2	2	1	0	1	1	1	1	2	0	0	2	0	0	0	1	1	0	0	0	1
617	0	0	2	0	0	0	2	0	1	0	0	1	1	0	1	0	1	1	1	1	1	0	1	0	0	0	0	0	1	1	2	0	1	2	1	2	1	0	0	2	0	1	1	1	2	0	0	2	0
618	1	0	2	0	0	1	0	0	2	0	0	0	0	0	0	0	1	0	0	0	0	0	2	0	0	0	2	1	2	2	0	1	2	0	2	0	2	1	0	1	1	0	1	2	2	0	0	2	0
619	0	2	0	0	0	0	2	1	0	0	0	0	1	0	1	0	1	1	0	0	0	0	2	0	0	0	1	2	2	1	2	1	1	1	0	2	2	1	0	1	1	0	1	1	1	1	1	0	0
620	1	2	0	0	0	0	1	0	1	0	0	1	1	0	1	0	0	1	0	0	0	0	2	0	0	0	1	0	2	1	0	1	1	1	1	1	2	0	0	1	0	0	0	2	0	2	0	1	0
621	1	2	0	0	0	0	1	0	0	0	0	0	0	0	0	0	1	2	1	1	0	1	2	0	0	0	2	0	2	2	0	1	1	0	2	0	1	0	0	0	2	0	2	2	2	1	0	1	0
622	0	0	2	0	0	1	1	0	0	0	1	0	0	0	0	0	2	2	1	1	1	0	2	0	0	0	2	0	1	0	1	0	0	2	0	2	1	0	0	1	1	0	0	2	1	1	1	0	0
623	1	1	2	0	0	0	0	0	2	0	0	1	2	0	1	1	2	0	0	1	0	1	1	1	1	1	2	1	2	1	2	0	1	0	1	1	2	1	1	0	1	0	0	1	0	0	0	1	0
624	0	1	2	0	0	0	2	1	0	0	0	0	0	0	0	0	2	1	1	1	1	0	0	0	0	0	2	1	2	1	2	1	2	1	1	1	1	0	0	0	2	1	1	2	0	1	0	2	0
625	0	1	2	0	0	0	0	0	2	0	0	0	0	0	0	0	0	0	0	0	0	0	2	1	1	2	1	1	2	0	1	2	2	0	2	0	2	0	0	1	0	0	0	2	0	1	1	1	1
626	0	1	1	0	0	1	1	0	1	0	0	0	0	0	0	0	1	1	1	1	1	0	1	0	0	0	2	0	2	1	0	1	2	1	2	2	0	0	0	0	1	0	0	2	1	1	1	0	0
627	1	0	2	0	0	0	1	0	0	0	1	1	2	0	1	0	0	0	0	0	0	0	2	0	0	0	2	1	2	2	0	1	1	1	1	1	2	0	1	1	0	0	1	2	1	0	0	1	0
628	0	0	2	0	0	0	1	1	0	0	0	0	0	0	0	0	0	1	1	2	1	0	2	0	0	0	2	0	2	1	2	1	2	2	0	2	2	1	0	1	0	0	1	1	1	1	0	2	0
629	1	1	1	1	1	1	1	0	0	0	0	0	1	0	1	0	0	0	0	1	1	0	2	0	0	0	2	0	2	2	0	0	1	0	1	1	2	0	0	0	1	0	0	1	1	0	0	1	0
630	0	0	2	0	0	0	1	0	2	0	0	0	0	0	0	1	1	2	2	2	1	0	2	0	0	1	2	0	2	2	1	1	1	1	1	1	1	0	0	1	1	0	0	1	0	0	0	1	0
631	0	2	1	0	0	0	1	0	2	0	0	0	1	0	1	0	1	0	1	1	1	1	2	0	0	0	0	1	1	0	1	1	2	0	1	1	1	0	0	0	2	0	0	2	0	1	0	1	0
632	0	2	1	0	0	0	1	1	1	0	0	0	0	0	0	0	0	1	1	2	1	0	2	0	0	0	2	0	2	2	0	1	0	2	0	2	2	0	0	2	0	2	2	2	1	0	0	2	0
633	1	0	2	0	0	2	1	0	2	0	0	0	0	0	0	0	2	2	1	1	1	0	2	0	0	0	1	1	2	2	0	1	2	0	1	1	0	0	0	1	1	0	0	2	0	0	0	1	0
634	0	2	0	0	0	0	0	0	2	0	0	2	2	0	0	1	1	1	0	0	0	1	1	1	1	1	1	0	2	0	1	0	1	2	0	2	0	0	0	0	2	0	0	2	0	0	0	2	0
635	0	1	1	0	0	0	0	0	2	0	0	0	0	0	0	0	1	0	0	0	0	1	2	0	0	1	2	1	2	2	1	1	0	2	0	2	1	0	0	0	1	0	1	2	1	1	0	2	0
636	0	1	1	0	0	0	1	1	0	0	0	0	0	0	0	0	1	1	1	0	1	1	1	0	0	0	2	1	2	2	1	0	2	1	1	1	1	0	0	1	1	2	2	2	1	0	0	1	0
637	0	1	1	0	0	0	1	1	1	0	0	1	1	0	0	0	2	0	0	0	0	1	2	0	0	0	1	1	2	0	1	1	1	0	0	1	0	0	0	0	2	0	0	0	0	1	0	1	1
638	0	1	1	0	0	0	1	0	0	0	0	0	0	0	0	0	1	1	1	1	1	0	2	0	0	0	1	1	2	0	1	1	1	1	0	2	2	1	0	1	0	0	0	2	0	1	1	1	0
639	1	1	1	0	0	0	1	0	1	0	0	0	1	1	0	0	0	0	0	1	1	1	2	0	0	0	2	0	2	2	0	1	2	2	0	2	0	0	0	0	2	0	1	2	0	0	0	2	0
640	0	1	2	0	0	1	2	0	1	0	1	0	1	0	1	0	1	2	1	1	1	2	0	1	1	1	0	0	2	1	0	1	1	1	1	1	2	1	0	0	0	0	2	2	2	0	0	2	0
641	0	2	0	0	0	0	0	0	2	0	0	0	2	0	2	0	0	2	1	1	1	0	2	0	0	0	1	1	2	0	1	1	1	1	1	1	1	0	0	1	1	0	0	2	2	1	0	0	2
642	0	0	2	0	0	0	1	0	1	0	0	1	1	0	0	1	1	1	0	0	0	0	2	0	0	0	1	0	1	1	0	1	2	0	0	2	1	0	1	0	1	0	0	2	0	2	0	1	0
643	0	2	0	0	0	0	1	0	1	0	1	1	2	0	2	0	2	0	0	0	0	0	1	1	1	2	1	1	2	0	1	0	1	1	0	2	0	0	0	0	2	0	1	2	2	0	0	1	1
644	1	2	1	0	0	0	2	1	0	0	1	0	1	0	1	0	1	2	1	1	1	0	2	0	0	0	1	0	2	2	0	0	0	0	0	2	1	0	0	0	2	0	1	2	1	0	0	2	0
645	0	2	1	0	0	1	1	0	1	0	0	1	1	0	1	0	1	1	1	1	1	1	2	0	0	1	1	1	2	1	1	0	1	1	1	1	1	0	0	0	2	0	0	0	1	0	0	0	1
646	1	2	1	0	0	0	0	0	1	0	1	0	1	0	1	0	0	0	0	0	0	0	1	0	0	0	2	0	2	2	0	1	2	0	1	0	1	0	0	1	1	0	1	2	1	0	0	1	0
647	0	0	2	0	0	0	1	1	0	0	0	0	0	0	0	0	0	1	1	1	1	1	2	0	0	0	1	1	2	1	1	1	2	0	1	1	1	1	0	0	1	0	0	1	0	1	0	2	0
648	1	2	1	0	0	0	0	0	1	0	0	1	1	0	0	1	1	1	0	0	0	0	1	1	1	2	2	0	2	2	1	2	1	0	2	0	2	0	0	0	1	0	0	2	1	0	0	0	0
649	1	2	0	0	0	0	1	0	0	0	1	0	1	0	1	0	1	0	0	0	0	1	2	0	0	0	1	0	2	0	0	0	2	1	1	1	1	0	0	1	1	0	1	2	1	0	0	2	0
650	0	1	1	0	0	0	1	0	0	0	1	0	0	0	0	0	1	0	0	0	0	0	2	0	0	0	2	0	2	2	1	1	1	1	0	2	1	0	0	2	0	0	0	2	0	2	0	1	1
651	1	0	2	0	0	0	2	0	0	0	0	0	1	0	0	0	2	1	1	0	0	0	2	0	0	0	2	0	2	1	2	0	2	1	1	1	0	0	0	0	2	0	1	2	1	0	0	2	0
652	0	0	2	0	0	0	1	0	0	0	0	0	0	0	0	0	0	0	1	1	1	0	2	0	0	0	1	1	0	0	2	0	1	1	1	1	1	1	0	0	1	1	1	1	2	0	0	2	0
653	0	1	1	0	0	0	1	0	1	0	1	0	0	0	0	0	2	2	1	1	1	0	2	0	0	0	1	0	1	1	0	1	2	1	0	2	2	1	0	1	1	1	1	1	2	0	0	2	0
654	0	0	2	0	0	1	0	0	1	0	1	1	1	0	0	1	2	0	0	1	1	2	0	1	1	1	1	0	2	1	1	0	1	2	0	2	2	0	0	2	0	0	0	1	1	1	0	2	0
655	1	0	2	0	0	1	1	1	1	0	0	1	1	0	1	0	0	1	1	1	1	1	2	0	0	0	1	0	1	1	0	1	1	1	1	1	2	1	1	1	0	0	1	2	1	0	0	2	0
656	1	1	1	0	0	0	0	0	2	0	0	0	1	0	1	0	1	0	0	0	0	0	2	0	0	2	2	0	2	2	0	0	0	2	0	2	2	1	1	0	1	0	1	1	1	1	0	0	0
657	0	0	2	0	0	1	1	0	1	0	0	0	0	0	0	0	1	1	2	1	1	1	2	0	0	0	1	0	2	0	0	0	2	2	0	2	1	0	0	0	1	0	1	2	1	0	1	0	0
658	1	1	1	0	0	0	1	0	1	0	0	0	0	0	0	1	1	2	1	1	1	0	1	0	0	0	2	2	2	1	1	1	2	1	2	2	2	0	0	1	0	0	0	0	2	2	0	2	0
659	1	1	1	0	0	0	2	1	0	0	0	1	1	1	0	0	2	1	1	1	1	0	2	0	0	0	1	1	1	1	1	0	2	1	1	1	1	0	0	0	1	0	0	2	0	1	1	1	0
660	1	1	1	0	0	1	1	1	1	0	0	0	0	0	0	0	0	2	0	0	0	0	1	1	1	1	1	1	2	1	1	1	1	1	0	2	0	0	1	0	1	0	1	1	1	1	0	2	0
661	1	1	1	0	0	1	2	0	0	1	1	0	1	0	2	0	1	1	1	1	0	0	2	0	0	0	1	1	2	1	1	1	1	1	0	2	2	1	0	1	1	0	1	2	0	0	0	1	0
662	0	1	2	0	0	0	0	0	1	0	0	0	1	0	1	0	1	1	1	1	0	1	2	0	0	0	0	1	1	1	1	1	2	1	1	1	2	0	0	0	2	0	1	1	1	0	0	2	0
663	0	1	2	0	0	0	2	0	0	0	0	0	0	0	0	0	1	0	0	0	0	0	1	0	0	0	2	0	2	1	0	1	2	2	0	2	0	0	0	0	2	0	0	1	0	1	0	0	1
664	1	2	0	0	0	0	0	0	1	0	0	0	0	0	0	0	1	1	0	1	0	0	1	1	1	1	1	1	2	0	1	1	0	2	0	2	0	0	0	0	2	0	1	1	1	0	0	2	0
665	1	1	1	0	0	1	1	0	1	0	0	0	2	0	2	0	0	2	0	1	0	0	1	0	0	0	2	0	2	0	0	0	0	2	0	2	1	0	0	1	1	0	1	2	1	0	0	2	0
666	0	0	2	0	0	1	0	0	2	0	0	1	1	0	0	1	1	1	0	1	0	1	2	0	0	0	1	0	2	1	0	1	2	2	0	2	1	0	0	0	1	0	1	2	1	0	0	2	0
667	1	1	1	0	0	0	1	0	2	0	0	0	0	0	0	0	1	1	0	1	0	1	2	0	0	0	2	1	2	2	1	1	1	0	2	0	1	1	0	0	1	1	1	1	1	0	0	2	0
668	0	1	1	0	0	0	2	1	0	0	1	0	0	0	0	0	1	1	1	1	1	0	2	0	0	0	2	0	2	1	1	0	1	2	2	0	0	0	0	1	1	0	0	1	0	1	0	2	0
669	0	0	2	0	0	1	2	1	0	0	1	0	0	0	0	0	2	2	1	1	1	1	2	0	0	0	1	1	2	1	0	0	0	2	0	2	1	1	0	0	1	0	0	1	0	1	1	1	0
670	0	1	1	0	0	0	1	0	1	0	0	0	1	0	1	0	1	0	1	1	1	0	2	0	0	0	2	0	2	0	0	1	1	1	1	1	1	0	0	1	1	1	1	2	1	0	0	2	0
671	0	1	2	0	0	1	2	0	1	0	1	0	1	0	1	0	2	1	1	1	1	0	2	0	0	0	1	0	2	2	0	0	1	0	2	0	0	0	0	1	0	1	1	2	1	0	0	2	0
672	1	2	1	0	0	0	2	0	1	0	0	1	1	0	1	0	0	1	1	1	1	2	2	0	0	0	2	0	1	0	1	0	1	0	2	1	1	0	0	2	0	0	0	1	1	1	0	1	0
673	1	1	1	0	0	0	2	0	1	0	0	1	2	0	1	1	2	2	2	2	2	0	2	0	0	0	1	1	2	1	1	2	2	0	2	0	2	0	0	1	1	1	1	2	2	1	0	0	1
674	1	1	1	0	0	0	0	0	2	0	0	0	1	0	1	0	1	2	0	0	0	0	1	0	0	0	1	0	1	1	1	0	2	1	0	2	0	0	0	0	1	0	1	2	1	0	0	0	1
675	0	1	1	0	0	0	1	0	1	0	1	0	0	0	0	0	0	0	0	0	0	1	2	0	0	0	2	0	2	2	1	1	0	2	0	2	0	0	0	1	1	1	1	1	1	1	0	0	0
676	1	0	2	0	0	0	0	0	2	0	0	0	2	0	2	0	1	1	1	1	0	2	1	1	1	1	1	0	2	1	0	0	2	1	1	1	2	0	0	2	1	0	0	2	0	1	0	1	1
677	1	1	2	0	0	0	1	0	2	0	0	1	2	0	2	0	0	1	2	1	1	0	2	0	0	1	2	1	2	2	0	2	2	1	0	2	0	0	1	0	1	0	1	2	1	0	0	0	1
678	1	1	1	0	0	0	0	0	1	0	0	2	2	0	2	0	2	0	0	0	0	0	1	1	1	2	1	0	1	1	0	0	1	2	1	2	0	0	0	0	2	0	1	2	2	1	0	2	0
679	1	0	1	0	0	0	1	0	1	0	0	1	1	0	0	1	1	0	0	0	0	1	1	1	1	1	1	0	2	0	0	0	0	2	0	2	0	0	0	0	2	0	0	0	0	1	1	1	0
680	0	0	2	0	0	0	1	0	1	0	0	0	0	0	0	0	1	1	2	2	1	1	1	1	1	0	1	1	2	1	1	0	1	1	1	1	2	1	0	1	1	0	1	2	1	1	0	1	0
681	1	2	0	0	0	0	2	0	0	0	1	0	0	0	0	0	1	2	1	1	1	0	2	0	0	1	2	0	2	1	0	1	2	1	1	1	0	1	0	0	1	0	0	1	0	0	0	2	0
682	0	1	1	0	0	1	1	0	0	0	1	0	1	0	1	0	2	0	0	0	0	1	1	1	1	1	2	0	2	1	1	1	1	1	1	1	2	1	0	1	1	0	1	2	1	0	0	0	1
683	1	2	0	0	0	0	2	0	0	0	1	0	0	0	0	0	1	1	1	0	0	1	0	0	0	1	2	0	2	2	0	1	1	1	1	1	0	0	0	0	1	0	0	1	0	1	0	1	0
684	0	1	1	0	0	0	1	0	0	0	0	1	1	0	0	0	2	0	0	0	0	1	1	0	0	0	1	1	2	2	0	2	2	0	1	1	1	0	0	1	1	0	1	1	1	1	0	0	2
685	0	0	2	0	0	1	1	0	1	1	0	0	0	0	0	0	0	0	0	0	0	0	0	0	0	0	2	2	2	2	0	0	1	2	1	2	1	1	1	0	0	1	1	1	1	1	0	1	1
686	1	0	2	0	0	0	0	0	2	0	0	0	1	0	1	0	1	1	1	0	0	0	1	0	0	0	1	1	2	0	1	0	1	1	1	1	1	0	0	0	1	2	2	2	1	0	0	1	1
687	1	2	1	0	0	0	2	1	0	1	1	0	2	0	1	0	1	1	0	0	0	1	2	0	0	0	1	0	2	1	1	0	2	0	2	0	1	0	0	1	1	0	1	2	1	1	0	1	0
688	0	1	1	0	0	0	0	0	2	0	0	0	1	0	1	0	1	1	1	1	1	0	2	0	0	0	2	1	2	2	0	0	1	0	2	0	1	0	0	0	2	0	0	1	1	0	0	1	1
689	1	0	2	0	0	0	1	0	0	0	1	0	0	0	0	0	2	0	1	1	1	1	2	0	0	1	0	1	1	0	1	0	1	1	1	1	0	0	0	0	2	0	1	1	1	2	0	1	1
690	0	0	1	0	0	0	2	0	0	0	1	0	0	0	0	0	1	1	0	0	0	1	1	1	1	2	1	0	2	1	1	0	2	2	0	2	1	0	0	1	1	0	0	0	2	1	1	0	0
691	1	2	0	0	0	0	2	1	0	0	0	1	2	0	1	0	0	0	1	1	1	1	2	0	0	0	0	0	1	1	1	0	1	2	1	1	2	0	0	2	0	0	1	2	1	2	0	2	0
692	1	2	0	0	0	0	1	1	0	0	0	1	2	0	1	0	2	0	0	1	1	1	2	0	0	0	2	0	2	1	0	1	1	2	1	2	2	0	0	1	1	0	1	2	0	1	1	1	0
693	0	2	0	0	0	0	2	1	0	0	0	1	1	0	1	0	2	0	0	1	0	0	2	0	0	1	1	0	2	1	1	2	2	0	1	1	1	0	0	0	1	1	2	2	1	0	0	1	1
694	0	1	1	0	0	1	1	0	2	0	0	0	0	0	0	0	2	1	1	0	0	0	2	0	0	1	2	2	2	1	1	0	2	1	2	0	1	0	0	1	1	0	0	1	1	1	0	2	0
695	0	1	1	0	0	0	1	1	0	0	0	1	1	0	1	0	0	1	1	1	1	1	2	0	0	0	1	0	2	2	0	1	1	1	1	1	1	1	0	0	1	0	0	1	1	1	0	1	0
696	1	1	1	0	0	1	1	1	1	1	0	0	1	0	1	0	1	2	1	1	1	0	2	0	0	1	2	0	2	2	1	1	1	1	0	2	2	1	0	1	1	1	1	2	0	0	0	1	1
697	1	1	0	0	0	0	1	1	0	0	0	1	1	0	0	1	0	0	0	0	0	0	2	0	0	0	2	0	1	1	1	0	0	1	2	0	1	0	0	0	1	0	1	2	0	1	0	2	0
698	0	1	2	0	0	0	1	0	1	0	1	1	2	0	2	0	0	2	1	1	1	0	2	0	0	0	1	1	1	1	1	1	1	1	1	1	1	0	0	0	2	0	1	2	1	1	0	2	0
699	1	2	1	0	0	0	0	0	2	0	0	0	1	0	1	0	1	1	2	2	1	0	2	0	0	0	1	1	2	1	1	2	2	2	0	2	2	0	0	2	0	0	1	2	1	0	0	2	0
700	0	1	1	1	1	1	0	0	2	0	0	1	2	0	1	0	1	0	0	0	0	0	2	0	0	0	1	0	2	1	0	0	0	2	0	2	1	0	1	0	0	0	1	2	1	1	0	1	1
701	0	0	2	0	0	1	2	0	0	0	1	0	1	0	0	0	1	1	1	1	0	0	2	0	0	0	2	0	2	2	1	0	0	1	2	0	1	0	0	0	1	0	1	2	0	1	0	1	0
702	1	1	2	0	0	0	2	0	0	1	0	0	1	1	0	0	2	2	1	1	1	1	1	0	0	0	2	0	2	2	0	0	1	1	1	1	2	1	0	1	1	0	0	1	0	0	0	1	1
703	0	1	1	0	1	0	1	0	1	0	0	0	0	0	0	0	1	0	0	0	0	0	2	0	0	0	2	0	2	2	1	0	2	0	1	2	2	0	0	1	0	1	1	2	1	0	0	1	1
704	1	0	2	0	0	0	0	0	2	0	0	0	1	0	1	0	1	2	1	1	1	1	1	1	1	1	1	1	2	1	0	0	2	1	1	1	2	0	0	2	0	0	0	2	0	2	0	0	0
705	0	1	1	1	1	1	2	1	0	1	1	0	0	0	0	0	1	0	1	0	0	0	2	0	0	0	2	1	2	2	0	0	2	1	0	2	0	0	0	1	0	1	2	2	1	0	0	1	0
706	0	1	1	1	1	1	2	0	1	0	0	0	1	0	0	0	1	0	0	0	0	0	2	0	0	0	2	0	2	1	2	1	2	1	1	1	1	0	0	0	2	1	1	1	1	1	0	2	0
707	0	0	2	0	0	0	2	0	0	0	0	0	1	0	2	0	2	0	0	0	0	0	2	0	0	0	2	1	1	0	2	1	1	2	0	2	1	0	1	0	1	0	0	1	1	1	0	1	0
708	0	0	2	0	0	0	2	1	0	0	0	1	1	0	0	1	0	0	0	0	0	0	2	0	0	0	2	0	2	2	2	1	1	1	1	1	2	0	0	1	0	0	0	1	1	1	0	2	0
709	0	1	1	0	0	1	2	0	0	0	0	0	1	0	1	0	1	1	1	1	0	0	1	0	0	0	2	0	2	1	0	1	2	1	1	1	0	0	0	1	1	0	1	2	1	0	0	2	0
710	0	1	1	0	0	0	1	0	1	0	0	0	1	0	1	0	1	2	0	0	0	0	2	0	0	0	1	0	1	1	0	0	2	2	1	2	2	1	1	0	0	0	0	1	0	1	0	2	0
711	0	2	0	0	0	0	1	0	0	0	0	0	1	0	1	0	1	1	0	1	0	1	2	0	0	0	2	0	2	2	1	0	1	1	1	1	1	0	0	1	1	0	0	1	0	0	0	2	0
712	0	0	2	0	0	0	2	1	0	0	0	0	0	0	0	0	2	1	1	0	0	0	2	0	0	1	1	0	2	1	0	0	2	1	1	1	2	1	0	0	0	0	0	2	0	2	0	0	0
713	0	0	2	0	0	1	1	0	1	0	0	0	1	0	1	0	1	0	0	0	0	1	1	0	0	0	1	0	2	1	0	1	2	0	1	1	1	0	0	0	2	0	0	2	0	1	0	2	0
714	0	2	0	0	0	0	1	1	1	0	0	0	1	0	1	0	2	0	0	0	0	1	0	1	1	1	2	0	2	2	1	0	1	1	1	1	2	0	0	2	0	0	1	2	1	0	0	1	1
715	1	2	1	0	0	0	1	0	1	1	1	0	0	0	0	0	2	0	0	0	0	2	1	1	1	1	2	0	2	1	1	0	1	1	1	1	1	0	0	2	0	0	0	2	0	2	0	2	0
716	0	2	0	0	0	0	1	0	1	0	1	1	1	0	0	1	1	1	1	1	1	1	2	0	0	0	2	1	2	2	1	0	0	1	0	2	2	0	0	1	0	0	1	1	1	0	0	1	0
717	1	1	2	0	0	0	1	1	1	0	0	1	2	0	2	0	0	2	2	1	0	0	2	0	0	1	2	0	2	2	1	0	0	2	0	2	1	0	0	1	1	0	0	2	0	0	0	1	0
718	0	0	2	0	0	1	1	0	1	0	0	0	0	0	0	0	2	0	0	0	0	0	2	0	0	1	2	1	2	1	2	0	0	1	0	2	1	0	0	1	1	0	0	1	0	1	0	0	1
719	1	1	2	0	0	0	0	0	0	0	0	0	0	0	0	0	1	1	2	2	1	1	1	0	0	0	2	1	2	1	2	0	1	1	0	2	1	0	0	0	0	1	1	2	1	0	0	2	0
720	0	2	0	0	0	0	0	0	2	0	0	1	0	0	0	0	1	2	1	1	0	1	0	1	1	1	1	0	2	1	0	1	1	1	0	2	1	0	0	0	2	0	0	2	2	1	0	2	0
721	0	1	1	0	0	0	1	1	1	0	0	1	1	0	1	0	1	0	0	0	0	0	1	0	0	1	2	1	1	1	1	0	1	2	2	0	2	2	0	0	0	0	1	1	1	0	0	2	0
722	0	0	2	0	0	1	1	0	1	0	1	0	0	0	0	0	1	1	1	0	0	0	1	0	0	0	1	0	2	0	0	1	1	2	0	2	1	0	0	1	0	0	0	1	0	1	0	2	0
723	1	1	1	0	0	0	2	0	1	0	1	0	0	0	0	0	0	0	0	0	0	0	2	0	0	1	1	1	2	2	0	1	1	2	0	2	0	0	0	1	1	0	0	2	0	1	0	0	1
724	0	2	0	0	0	0	1	1	1	0	0	1	1	0	1	0	1	0	1	1	1	1	2	0	0	0	1	0	2	1	0	1	1	1	1	1	1	0	0	1	1	0	0	1	0	0	0	1	1
725	1	0	1	0	0	0	1	0	0	0	0	0	1	0	0	0	1	2	1	1	0	1	1	0	0	0	1	1	2	1	1	0	0	2	0	2	2	0	0	2	0	0	0	1	1	1	0	2	0
726	0	1	1	0	0	0	1	1	0	0	0	1	1	0	0	0	2	1	1	1	1	0	2	0	0	0	2	0	2	2	0	1	0	1	1	1	2	0	0	1	1	0	0	1	2	1	1	1	0
727	1	1	1	0	0	0	2	1	0	0	0	1	1	0	1	0	1	1	0	0	0	1	0	1	1	1	2	1	2	1	2	1	2	0	0	2	1	0	0	2	0	0	1	1	1	0	1	1	0
728	1	1	1	0	0	1	1	0	1	0	0	0	0	0	0	0	2	0	0	0	0	1	2	0	0	0	1	0	1	1	2	1	2	1	1	1	2	2	0	0	0	0	0	2	0	0	0	2	0
729	1	1	2	0	0	0	1	1	0	0	0	0	1	0	1	0	1	1	1	1	1	0	2	0	0	1	1	1	1	1	1	1	2	2	0	2	2	0	0	1	1	0	0	1	0	0	0	2	0
730	0	0	2	0	0	0	2	0	0	0	1	0	1	0	1	0	2	2	1	1	1	0	2	0	0	0	2	0	2	2	0	0	0	2	1	1	1	0	0	1	1	0	0	1	0	1	0	0	2
731	0	1	1	0	0	0	2	0	0	0	1	0	0	0	0	0	2	0	0	0	0	0	2	0	0	0	1	0	1	1	0	0	1	1	1	1	0	0	0	0	2	0	0	0	0	1	0	2	0
732	0	1	1	0	0	0	0	0	1	0	0	1	2	0	1	1	2	0	0	0	0	1	2	0	0	1	1	1	2	0	1	0	2	2	0	2	1	0	0	2	0	0	1	2	1	1	0	1	0
733	0	0	2	0	0	1	2	0	0	0	0	1	1	0	1	0	1	1	1	1	1	1	1	1	1	1	2	0	2	2	0	0	0	0	0	2	2	1	0	1	0	2	2	2	0	0	0	2	0
734	1	1	2	0	0	0	0	0	1	0	1	0	1	0	1	0	1	1	1	1	0	1	1	0	0	0	2	1	2	1	1	0	2	1	0	2	1	1	0	0	1	0	2	2	2	0	0	2	0
735	0	1	1	0	0	0	1	1	1	0	0	0	1	1	0	0	2	0	0	0	0	1	0	0	0	0	2	1	2	2	0	0	1	1	1	1	1	0	0	0	2	0	0	1	1	1	0	1	1
736	0	1	1	0	0	0	1	0	0	0	1	0	0	0	0	0	1	1	1	1	0	0	2	0	0	0	2	0	2	2	1	0	2	2	1	2	2	0	0	1	1	0	1	2	1	1	0	2	0
737	1	1	1	0	0	0	0	0	2	0	0	1	2	0	0	1	2	0	0	0	0	1	2	0	0	0	2	0	2	2	1	0	2	1	1	1	0	1	0	0	1	0	0	2	0	2	0	2	0
738	1	1	1	0	0	0	1	0	0	0	0	1	1	0	1	0	2	2	1	1	1	0	2	0	0	2	1	0	2	1	0	1	1	1	1	1	1	0	0	0	2	0	0	1	0	1	0	1	1
739	0	2	0	0	0	0	0	0	1	0	0	0	0	0	0	0	1	1	1	1	0	1	1	1	1	1	1	0	2	1	0	2	2	2	0	2	1	0	0	1	1	0	0	1	0	1	0	1	1
740	1	1	1	0	0	0	0	0	1	0	0	0	1	0	1	0	1	0	1	1	1	0	2	0	0	0	2	0	2	2	0	1	2	1	1	1	2	0	0	2	0	0	0	2	0	1	2	0	0
741	0	2	0	0	0	0	2	1	0	0	1	0	0	0	0	0	1	0	0	0	0	1	2	0	0	0	1	1	2	0	1	1	1	1	1	1	2	0	0	2	0	0	0	2	1	1	0	1	1
742	0	0	2	0	0	0	1	0	1	0	0	0	1	0	1	0	1	1	2	2	1	0	2	0	0	0	1	0	2	1	1	0	2	1	1	1	2	1	1	1	0	0	1	2	0	0	0	0	1
743	1	2	1	0	0	0	1	1	0	0	0	0	0	0	0	0	1	0	0	0	0	0	2	0	0	0	2	0	2	1	2	1	1	1	1	1	2	1	0	1	0	0	0	2	0	0	0	2	0
744	1	2	1	0	0	0	2	0	0	0	0	0	0	0	0	0	1	0	0	0	0	1	2	0	0	0	1	1	2	2	0	0	2	1	0	2	2	0	0	2	0	0	0	1	0	1	0	0	2
745	1	0	2	0	0	1	2	1	0	0	1	1	0	0	0	0	1	1	1	1	1	0	2	0	0	0	2	1	2	2	0	0	1	1	1	1	1	0	0	0	2	0	0	1	1	1	0	1	0
746	0	0	2	0	0	0	2	0	0	0	0	0	0	0	0	0	1	0	1	1	1	0	2	0	0	0	1	0	2	2	0	0	2	2	1	1	1	0	0	1	1	1	1	1	1	0	0	1	1
747	0	2	1	0	0	0	0	0	2	0	0	0	1	0	1	0	1	2	1	0	0	0	2	0	0	0	2	1	2	2	1	0	1	2	0	2	1	1	0	0	1	0	0	0	0	1	0	2	0
748	1	2	0	0	0	0	1	0	1	0	0	1	2	0	1	0	0	0	0	1	1	0	2	0	0	0	0	0	2	0	0	0	0	2	1	1	1	0	1	0	0	0	0	2	0	0	0	0	0
749	1	1	1	0	0	0	2	0	1	0	0	0	0	0	0	0	1	1	1	1	1	0	2	0	0	1	1	0	2	2	0	1	1	1	1	1	0	0	0	0	2	0	0	1	0	1	0	0	0
750	1	0	2	0	0	2	1	0	0	0	1	1	1	0	0	1	1	0	0	0	0	0	2	0	0	1	1	0	2	0	0	0	1	0	1	1	2	2	0	0	0	0	1	2	1	0	0	2	0
751	1	0	2	0	0	1	2	1	0	0	0	1	1	0	0	1	2	0	0	1	1	0	2	0	0	0	1	0	2	1	0	0	2	2	0	2	2	1	1	1	0	0	1	1	1	0	1	0	0
752	1	1	2	0	0	0	2	0	1	0	1	1	1	0	0	1	2	1	1	1	1	0	1	0	0	0	1	0	1	1	1	0	2	0	2	0	0	0	0	0	1	0	0	0	2	2	0	1	1
753	1	1	1	0	0	0	2	0	0	0	2	0	1	0	1	0	1	1	1	0	0	0	2	0	0	0	1	1	1	1	2	1	1	1	0	2	1	1	1	0	1	1	1	2	0	0	0	1	1
754	1	0	2	0	0	1	1	1	0	0	0	2	2	0	1	1	0	0	0	0	0	1	2	0	0	0	2	0	2	1	0	0	2	1	1	1	2	0	0	2	0	1	1	2	1	0	0	1	0
755	0	1	1	0	0	0	1	0	2	0	0	0	1	0	0	0	0	2	1	1	1	0	2	0	0	0	1	0	2	0	1	0	1	2	0	2	2	0	0	1	1	0	0	2	0	0	1	0	0
756	1	1	1	0	0	0	0	0	1	0	0	0	0	0	0	0	2	1	1	1	1	0	2	0	0	0	2	1	2	2	1	1	2	0	2	0	0	0	0	1	1	0	1	1	1	0	0	1	0
757	1	0	2	0	0	2	1	0	0	0	0	0	0	0	0	0	0	0	0	0	0	0	2	0	0	0	1	0	2	1	0	1	2	0	2	0	2	1	0	1	1	0	1	2	1	0	0	0	1
758	0	1	0	0	0	0	0	0	1	0	0	2	2	0	1	0	1	2	1	0	0	1	2	0	0	0	1	1	2	1	0	0	2	2	0	2	1	0	0	1	1	0	1	2	1	1	0	1	0
759	1	2	0	0	0	0	2	0	0	0	2	1	2	0	2	0	1	2	0	0	0	0	2	0	0	0	1	0	2	2	1	0	0	0	0	2	0	0	0	0	1	0	0	1	0	0	0	2	0
760	0	2	0	0	0	0	1	1	0	0	0	1	2	0	2	0	1	2	0	1	1	0	2	0	0	1	2	0	2	2	0	0	1	0	2	0	2	1	0	0	1	0	1	2	0	1	0	2	0
761	0	1	0	0	0	0	1	0	1	1	1	1	2	0	1	1	0	1	2	1	1	1	2	0	0	0	1	0	2	1	0	1	1	2	0	2	1	0	0	2	0	1	1	2	1	0	1	0	0
762	1	1	1	0	0	0	1	0	1	0	1	0	0	0	0	0	2	1	1	1	0	0	2	0	0	1	2	1	2	2	1	1	1	2	1	2	1	0	0	1	1	0	0	1	0	0	0	2	0
763	0	0	2	0	0	0	0	0	2	0	0	1	1	0	1	0	1	1	1	0	0	0	2	0	0	0	2	0	2	2	1	2	2	2	0	2	0	0	0	0	2	0	1	1	1	1	0	1	0
764	1	1	2	0	0	0	2	0	0	0	0	0	1	0	1	0	0	0	0	0	0	0	2	0	0	0	2	1	1	1	1	1	0	2	0	2	1	0	1	0	1	0	0	2	0	2	0	2	0
765	1	2	1	0	0	0	1	0	1	0	0	0	0	0	0	0	1	0	1	1	1	0	2	0	0	0	2	0	2	1	2	0	1	2	0	2	1	0	0	1	1	0	0	1	0	0	1	1	0
766	1	1	1	0	0	0	0	0	2	0	0	0	1	0	1	0	0	1	1	0	0	1	1	0	0	0	2	1	2	2	0	0	1	2	0	2	1	0	0	0	2	0	0	2	1	1	0	2	0
767	1	1	1	0	0	0	0	0	2	0	0	0	0	0	0	0	2	0	0	0	0	0	2	0	0	0	1	0	1	1	0	1	1	1	1	1	1	0	0	1	1	0	0	1	0	0	0	2	0
768	0	1	1	0	1	0	1	0	1	1	2	1	1	0	0	0	2	0	0	1	1	0	2	0	0	0	1	0	2	0	1	0	2	1	1	1	2	0	0	1	1	0	1	2	1	0	1	0	1
769	1	0	2	0	0	0	1	1	1	0	0	0	0	0	0	0	1	1	0	0	0	0	1	0	0	1	2	0	2	1	0	0	1	1	0	2	1	1	0	0	2	0	0	1	0	1	0	2	0
770	1	0	2	0	0	1	0	0	1	0	0	0	0	0	0	0	1	1	1	0	0	1	1	0	0	0	2	0	2	2	2	0	2	0	1	1	1	0	0	1	1	0	0	2	0	1	0	0	1
771	0	1	1	0	0	0	2	1	0	0	1	0	0	0	0	0	0	0	0	0	0	1	2	0	0	0	1	2	2	1	1	0	2	2	0	2	2	0	0	1	0	0	0	1	1	1	0	1	0
772	0	1	1	0	0	0	2	0	1	0	0	1	1	0	0	1	1	1	1	1	0	0	2	0	0	0	0	0	1	1	2	0	1	2	0	2	1	1	0	0	1	2	2	2	1	0	0	2	0
773	0	1	2	0	0	0	2	1	0	0	1	0	2	1	1	0	1	1	1	1	1	1	0	1	1	1	2	0	2	1	0	1	1	1	1	1	1	0	0	2	0	0	0	2	0	1	0	1	1
774	0	1	1	0	0	0	2	1	0	0	1	1	1	0	0	1	1	2	1	1	1	1	1	1	1	1	2	0	2	2	0	0	2	1	1	1	2	1	1	0	1	1	1	1	0	2	0	0	0
775	0	1	2	0	0	0	0	0	2	0	0	1	1	0	0	1	1	1	0	0	0	1	2	0	0	0	2	0	2	1	1	0	1	2	2	0	2	0	1	1	0	0	1	2	1	0	0	2	0
776	0	2	0	0	0	0	1	1	1	0	0	0	1	0	1	0	2	1	1	1	1	0	2	0	0	0	2	0	2	2	0	0	2	1	1	1	1	0	0	1	1	1	1	1	1	1	0	2	0
777	1	1	1	0	0	1	0	0	1	0	0	1	2	0	2	0	2	1	1	1	1	0	2	0	0	0	1	1	1	1	2	0	0	2	0	2	1	0	0	1	1	0	0	1	1	1	0	2	0
778	1	1	1	1	1	1	1	0	0	0	0	0	1	0	1	0	1	1	0	0	0	0	1	0	0	1	2	1	1	1	1	0	1	1	1	1	1	1	0	0	0	0	0	2	0	0	0	2	0
779	0	2	0	0	0	0	2	0	0	0	1	1	1	0	0	0	0	2	2	1	0	0	2	0	0	0	2	0	2	1	2	0	1	2	1	1	0	0	0	1	1	0	0	0	1	0	0	2	0
780	1	1	1	0	0	0	1	1	0	0	0	0	2	0	2	0	1	1	1	1	0	0	2	0	0	0	2	0	2	2	1	1	1	1	1	1	1	0	1	0	1	0	0	2	0	1	0	1	0
781	1	2	0	0	0	0	1	0	0	0	0	0	1	1	0	0	0	2	0	0	0	0	2	0	0	0	0	1	1	0	1	1	1	0	0	1	1	0	0	1	1	1	1	2	1	0	0	1	0
782	1	1	1	0	0	1	0	0	2	0	0	0	0	0	0	0	0	0	0	1	1	0	1	0	0	0	2	1	2	0	1	0	1	2	0	2	1	0	0	1	1	1	1	1	2	0	0	2	0
783	1	2	0	0	0	0	1	1	0	0	0	0	1	0	0	0	2	2	2	2	1	1	0	1	1	1	0	0	2	1	0	0	1	0	1	1	1	0	0	0	2	0	0	2	1	1	0	1	0
784	0	1	1	0	0	1	1	0	0	1	0	0	1	0	1	0	2	1	1	1	0	0	2	0	0	1	2	0	2	2	1	2	2	0	2	0	2	0	0	1	1	0	1	2	0	1	0	2	0
785	0	1	2	0	0	0	1	0	2	0	0	0	0	0	0	0	2	1	1	0	0	1	2	0	0	1	2	0	2	2	0	2	1	0	2	0	1	0	0	1	1	0	1	2	1	0	0	2	0
786	1	1	1	0	0	0	2	1	0	0	0	0	0	0	0	0	2	1	1	1	1	0	2	0	0	0	0	0	2	1	0	1	2	0	2	0	0	0	0	0	1	0	0	1	1	1	0	0	0
787	0	0	2	0	0	0	1	0	2	0	0	0	2	0	2	0	1	1	1	1	0	2	0	1	1	1	2	1	2	2	0	1	1	2	0	2	1	0	0	0	1	1	1	2	2	0	1	0	0
788	0	2	0	0	0	0	0	0	1	0	1	0	0	0	0	0	2	0	1	1	1	0	2	0	0	0	2	0	2	2	1	0	1	1	1	1	2	0	0	1	1	0	0	0	0	1	0	1	0
789	1	2	0	0	0	0	1	1	1	0	0	0	0	0	0	0	1	2	2	1	0	1	2	0	0	0	1	1	2	0	1	0	1	2	1	2	0	0	1	0	1	0	0	1	0	0	0	1	1
790	1	1	1	0	0	0	2	0	0	0	0	0	2	0	2	0	1	1	0	0	0	1	2	0	0	0	2	0	2	2	1	1	2	0	1	1	2	1	1	0	1	0	1	1	1	0	0	2	0
791	0	1	2	0	0	0	1	0	0	1	1	1	2	0	1	0	1	1	1	1	0	1	2	0	0	1	1	0	2	2	1	2	2	1	0	2	2	0	0	1	0	0	1	2	0	1	0	0	1
792	0	2	0	0	0	0	1	0	1	0	0	1	2	0	1	1	2	2	1	0	0	0	2	0	0	1	2	0	2	1	1	0	1	2	1	2	1	0	0	1	1	0	0	1	0	1	0	1	0
793	1	1	1	0	0	1	0	0	2	0	0	0	0	0	0	0	2	2	2	2	1	1	2	0	0	0	1	0	2	2	1	2	2	0	1	1	1	0	0	0	2	0	1	2	1	0	0	1	1
794	1	1	1	0	0	1	2	0	1	0	1	0	1	0	1	0	1	2	0	0	0	1	2	0	0	0	2	0	2	1	2	1	1	1	1	1	0	0	0	0	2	0	0	1	0	0	0	1	0
795	0	1	1	0	0	0	0	0	2	0	0	0	0	0	0	0	1	1	1	1	1	0	2	0	0	0	1	1	2	1	0	1	1	2	1	2	1	1	1	0	1	0	0	2	0	1	0	2	0
796	1	2	1	0	0	0	1	0	0	0	1	0	0	0	0	0	1	0	0	0	0	0	2	0	0	0	0	1	2	0	1	1	2	0	0	2	1	1	1	0	1	0	1	2	1	0	0	2	0
797	0	1	1	0	0	1	2	0	0	0	1	1	2	0	1	0	0	2	0	0	0	0	2	0	0	0	2	0	2	2	1	0	1	0	2	1	1	0	0	1	1	0	1	2	1	0	0	2	0
798	1	1	0	0	0	0	1	0	0	0	1	0	1	0	0	0	2	1	0	0	0	1	1	0	0	0	1	0	2	1	0	0	1	1	1	1	1	0	0	2	0	0	0	2	0	1	0	1	1
799	1	1	1	0	0	0	0	0	2	0	0	0	0	0	0	0	1	1	2	2	1	0	1	0	0	0	2	0	2	2	0	1	1	0	2	0	2	0	0	2	0	1	1	1	1	1	0	1	0
800	0	0	2	0	1	0	1	0	1	0	1	1	1	0	1	0	1	0	0	0	0	1	1	1	1	1	1	1	2	1	1	0	1	2	0	2	1	0	0	1	1	1	1	1	0	1	0	1	0
801	0	1	2	0	0	0	0	0	1	0	0	1	1	0	1	0	1	2	2	2	1	1	1	0	0	0	2	0	2	2	0	2	1	1	0	2	2	0	0	2	0	0	1	1	1	2	0	1	1
802	0	1	2	0	0	0	2	1	0	0	0	1	1	0	0	1	1	1	1	1	0	0	2	0	0	0	2	1	2	1	1	2	1	1	1	1	2	1	0	1	1	0	0	2	0	1	0	2	0
803	0	1	1	0	0	1	1	0	2	0	0	1	1	0	1	0	0	0	0	0	0	1	1	1	1	1	2	0	2	2	0	2	2	0	1	1	2	0	0	1	1	0	1	2	1	0	0	2	0
804	0	1	2	0	0	0	1	0	0	0	1	0	0	0	0	0	0	2	1	1	1	0	1	1	1	1	2	0	2	1	1	1	1	2	1	2	1	1	1	0	0	0	0	2	1	0	0	1	1
805	0	1	1	0	0	0	1	0	1	0	0	1	2	0	1	1	0	0	0	0	0	0	2	0	0	1	2	0	2	2	0	0	0	1	1	1	2	1	0	1	1	0	0	2	1	1	0	2	0
806	1	2	0	0	0	0	2	1	0	0	0	0	1	0	1	0	1	0	1	1	1	0	2	0	0	1	2	2	2	1	1	1	2	0	1	0	2	1	0	1	0	0	0	1	0	1	1	0	0
807	1	1	1	0	0	0	1	0	1	0	1	0	1	0	1	0	1	1	0	0	0	0	2	0	0	0	2	1	2	1	2	0	0	2	1	1	1	1	0	0	0	1	1	2	1	0	0	0	0
808	1	2	1	0	0	0	1	0	1	0	1	0	0	0	0	0	1	0	0	0	0	0	2	0	0	0	0	0	1	1	1	2	1	1	1	1	0	0	0	0	2	0	0	1	0	0	0	2	0
809	0	2	1	0	0	0	2	0	2	0	0	0	1	0	1	0	0	0	0	0	0	1	2	0	0	0	1	1	2	2	0	0	1	1	1	1	1	0	0	0	2	0	0	0	1	0	0	1	0
810	1	0	2	0	1	0	2	0	0	0	0	0	0	0	0	0	0	2	1	1	0	0	1	0	0	0	2	0	2	2	1	2	1	1	0	2	1	0	0	1	1	0	0	0	0	1	0	1	1
811	1	0	2	0	0	1	1	0	0	0	1	0	1	0	1	0	1	1	0	1	0	0	0	0	0	0	1	2	2	1	1	1	2	0	2	0	2	0	0	1	0	0	0	2	1	0	0	1	0
812	1	0	2	0	0	2	1	0	1	0	0	1	2	0	1	0	1	0	1	1	1	0	1	0	0	1	2	0	2	1	2	0	0	2	0	2	1	0	0	0	2	0	0	0	0	0	1	0	0
813	0	1	1	0	0	0	2	0	0	0	1	1	1	0	1	0	2	0	0	1	0	0	2	0	0	0	1	0	1	0	1	2	1	1	1	1	2	0	0	1	1	0	1	2	1	1	0	2	0
814	1	1	2	0	0	1	2	1	0	0	0	1	1	0	0	1	2	2	0	0	0	2	2	0	0	0	2	0	2	2	1	0	2	0	1	2	1	0	0	2	0	0	0	1	0	0	0	2	0
815	0	2	0	0	0	0	1	0	2	0	0	0	0	0	0	0	1	0	1	1	1	1	2	0	0	0	2	2	2	1	1	2	2	1	0	2	2	1	0	0	0	0	1	2	0	0	1	1	0
816	0	2	2	0	0	1	1	0	1	0	0	1	1	0	0	1	1	0	0	0	0	1	2	0	0	0	2	0	2	2	1	1	1	1	1	1	0	0	0	0	2	0	1	2	1	1	0	0	2
817	0	0	2	0	0	0	1	0	1	0	1	0	1	0	1	0	1	0	0	0	0	0	2	0	0	0	2	0	2	2	0	0	2	1	1	1	1	0	0	1	1	0	1	1	1	2	1	0	1
818	1	2	0	0	0	0	2	0	0	1	0	0	1	0	1	0	2	0	0	0	0	0	0	0	0	0	1	1	1	1	1	0	1	2	1	1	2	1	0	1	0	0	1	2	2	1	0	1	1
819	0	0	2	0	0	2	0	0	1	0	0	1	2	0	2	0	2	0	0	0	0	0	0	0	0	0	2	0	2	2	0	0	0	2	0	1	2	1	0	1	1	0	0	2	0	1	0	2	0
820	0	1	2	0	0	0	1	0	1	1	2	0	0	0	0	0	0	2	0	1	0	0	2	0	0	0	2	0	2	2	0	0	2	1	2	1	0	0	1	0	1	1	1	1	1	1	0	2	0
821	1	1	1	1	1	1	1	0	1	0	1	0	1	0	1	0	2	1	1	1	1	0	1	1	1	1	1	0	2	2	0	0	1	2	1	1	0	1	0	0	1	0	0	1	0	1	0	2	0
822	1	2	0	0	0	0	0	0	1	0	0	1	1	0	0	1	1	1	1	1	0	0	2	0	0	2	2	0	2	2	0	0	1	2	0	2	1	1	1	0	0	0	0	1	0	0	0	1	1
823	0	2	2	0	0	0	2	1	0	0	0	0	0	0	0	0	1	1	0	1	0	1	2	0	0	0	2	1	2	1	2	0	1	1	1	1	1	0	0	1	1	0	1	2	1	0	0	1	1
824	0	1	1	0	0	0	1	0	1	0	1	0	0	0	0	0	1	1	1	1	1	2	2	0	0	0	2	0	2	2	0	1	2	2	0	2	0	0	0	1	1	1	1	2	0	1	0	2	0
825	0	0	2	0	0	1	0	0	2	0	0	0	2	1	1	0	2	0	0	0	0	1	2	0	0	0	2	2	2	2	0	0	2	1	0	2	1	1	0	0	1	0	0	2	0	0	0	2	0
826	0	1	2	0	0	0	2	1	0	0	0	0	1	0	1	0	1	1	0	0	0	0	2	0	0	0	2	1	2	1	2	1	1	1	1	1	2	0	0	2	0	0	0	2	0	0	0	1	1
827	1	2	1	0	0	0	2	0	1	0	0	0	1	0	1	0	2	0	1	1	1	0	2	0	0	0	2	0	2	1	2	0	0	2	0	2	2	0	0	0	2	0	1	1	1	1	1	0	1
828	1	0	2	0	1	0	0	0	1	0	0	0	0	0	0	0	2	0	0	0	0	0	1	1	1	1	1	0	2	1	0	0	0	2	0	1	2	0	1	0	1	0	0	0	1	0	0	2	0
829	1	2	1	0	0	0	2	1	0	0	0	2	2	0	1	0	0	2	2	1	1	1	2	0	0	0	0	0	2	1	0	0	0	2	0	2	1	0	0	2	0	0	0	2	0	0	0	2	0
830	1	2	1	0	0	0	1	0	2	0	0	1	2	0	1	0	0	1	0	0	0	1	2	0	0	0	1	1	2	0	1	0	2	1	1	1	2	0	0	2	0	0	0	2	1	2	0	0	0
831	0	1	1	0	0	0	2	0	1	0	0	1	1	0	1	0	1	1	1	1	1	1	2	0	0	1	1	0	1	0	1	1	1	2	1	2	2	1	1	1	0	0	0	1	0	0	0	0	0
832	1	0	2	0	1	0	1	0	0	0	1	1	1	0	0	1	1	0	1	1	1	0	2	0	0	0	2	0	2	2	1	1	0	2	0	2	2	0	0	1	0	1	1	2	1	0	0	1	1
833	0	2	0	0	0	0	1	0	2	0	0	0	1	0	1	0	1	1	1	1	0	0	1	0	0	0	1	0	2	0	1	0	1	1	0	2	1	0	0	1	1	0	1	2	0	1	0	1	0
834	1	1	1	0	0	0	0	0	2	0	0	0	1	0	0	0	0	2	0	0	0	0	1	0	0	0	2	0	2	2	1	0	2	0	2	0	1	0	1	0	1	0	0	0	1	0	1	1	0
835	1	1	2	0	0	0	1	0	1	0	1	1	1	0	1	0	0	0	0	0	0	0	1	0	0	0	1	1	2	1	1	0	0	2	0	2	1	1	0	0	1	0	0	0	1	0	1	0	1
836	1	1	2	0	0	0	0	0	2	0	0	0	1	0	1	0	1	1	0	1	0	1	2	0	0	0	0	0	2	1	0	2	2	0	1	1	0	0	0	1	1	0	0	2	0	2	0	2	0
837	0	1	2	0	0	0	1	0	1	0	0	0	0	0	0	0	1	0	0	0	0	0	2	0	0	0	2	1	2	2	0	1	1	0	2	0	2	1	0	0	0	0	1	2	1	1	0	2	0
838	1	2	1	0	0	0	2	0	1	0	1	2	2	0	2	0	1	2	1	1	1	1	2	0	0	0	0	0	2	1	0	1	1	2	0	2	0	0	0	1	1	0	1	1	1	0	0	1	1
839	1	1	2	0	0	0	0	0	1	0	0	1	1	0	1	0	1	1	0	0	0	1	2	0	0	0	1	0	1	1	2	2	2	1	0	2	2	0	0	1	1	0	1	2	1	1	0	1	0
840	0	1	2	0	0	0	2	1	0	0	0	0	0	0	0	0	1	0	0	0	0	0	2	0	0	0	1	2	2	2	0	0	0	0	0	2	2	0	0	1	0	0	0	1	0	0	0	2	0
841	0	2	0	0	0	0	1	0	1	0	0	0	0	0	0	0	0	1	2	1	1	0	2	0	0	0	1	0	1	1	1	0	0	2	0	2	2	0	0	2	0	2	2	2	0	1	0	2	0
842	0	1	1	0	0	0	1	0	0	0	0	0	0	0	0	0	1	1	1	1	1	0	2	0	0	0	2	0	2	2	1	1	1	1	1	1	1	0	1	0	1	0	0	2	0	0	0	2	0
843	1	2	1	0	0	0	1	0	0	0	0	2	2	1	0	1	2	0	0	1	1	0	2	0	0	0	2	0	2	0	0	0	2	1	1	1	1	0	0	0	2	0	0	2	1	0	0	2	0
844	0	1	1	0	0	1	0	0	0	0	0	0	0	0	0	0	2	0	0	0	0	0	2	0	0	0	2	0	2	2	1	1	2	1	1	1	1	1	0	0	1	1	2	2	1	0	0	2	0
845	1	2	0	0	0	0	1	1	1	0	0	1	1	0	0	0	1	0	1	1	1	0	1	0	0	1	2	0	2	2	1	2	2	1	0	2	0	0	0	0	2	1	1	2	2	0	0	1	0
846	0	0	2	0	0	0	1	1	1	0	0	0	0	0	0	0	1	1	1	1	1	0	0	0	0	0	1	0	2	2	0	0	1	1	0	1	1	0	0	2	0	2	2	2	1	0	0	0	0
847	0	1	1	0	1	0	2	0	1	0	0	0	1	1	0	0	0	1	1	1	1	0	1	0	0	1	2	1	2	1	2	2	1	1	1	1	2	0	0	2	0	0	1	2	1	1	1	0	0
848	1	2	1	0	0	0	1	1	1	0	1	1	2	0	1	0	2	2	1	0	0	0	2	0	0	0	1	1	2	1	1	1	1	1	1	1	0	0	0	1	1	0	0	1	0	0	0	0	0
849	1	2	0	0	0	0	1	0	1	0	0	0	0	0	0	0	1	2	0	0	0	1	2	0	0	0	1	0	1	1	2	0	1	1	1	1	2	0	0	2	0	0	1	1	1	1	1	0	1
850	1	0	2	0	0	0	1	0	1	0	1	0	0	0	0	0	2	0	0	0	0	0	2	0	0	0	1	1	2	0	1	0	1	1	1	1	1	0	1	0	1	1	1	2	0	1	0	1	1
851	0	1	2	0	0	0	2	1	0	0	0	0	1	0	1	0	0	0	0	0	0	1	2	0	0	0	2	1	2	1	1	2	1	2	0	2	1	0	1	0	1	0	0	0	0	1	0	2	0
852	0	0	2	0	0	1	2	0	1	0	0	0	1	0	1	0	0	1	2	1	1	1	0	1	1	1	2	0	2	2	1	0	1	0	1	1	2	0	0	1	1	0	1	2	2	0	0	1	1
853	1	1	1	0	1	0	1	0	1	0	0	0	1	0	1	0	0	0	1	1	1	1	2	0	0	0	1	2	2	1	2	0	0	2	0	2	0	0	0	0	2	0	0	2	1	2	0	1	0
854	1	1	1	0	0	0	1	1	0	0	0	0	0	0	0	0	2	0	1	1	1	1	2	0	0	0	1	0	2	1	2	1	1	2	0	2	2	2	0	0	0	0	1	2	1	1	1	1	0
855	0	1	1	0	0	0	1	0	0	1	0	1	1	0	0	1	1	1	1	1	1	0	2	0	0	0	0	0	2	1	0	0	1	2	0	2	0	0	0	0	2	0	0	2	0	1	0	2	0
856	1	2	0	0	0	0	0	0	1	0	1	0	1	1	0	0	1	1	0	0	0	0	2	0	0	1	2	0	2	2	1	0	0	1	0	2	2	1	1	0	1	0	0	2	1	2	0	1	1
857	0	1	2	0	0	1	1	1	1	0	0	0	1	0	1	0	1	1	0	0	0	1	2	0	0	0	2	0	2	1	0	1	1	2	0	2	0	0	0	1	0	0	0	2	1	0	0	1	1
858	1	1	1	0	0	0	1	0	0	1	1	0	1	0	1	0	1	1	0	0	0	1	2	0	0	0	2	0	2	2	1	2	2	0	1	1	1	0	0	0	2	1	1	2	1	0	0	2	0
859	1	2	1	0	0	0	1	0	0	0	1	1	1	0	0	1	0	1	1	2	1	1	2	0	0	0	2	0	2	2	1	1	1	0	2	0	2	1	0	1	1	0	1	1	1	0	0	1	0
860	0	0	2	0	0	0	1	0	1	0	0	1	1	0	0	1	0	0	1	1	1	1	2	0	0	0	2	0	2	1	1	1	2	1	2	2	1	0	0	1	1	0	1	2	1	0	1	1	0
861	1	1	1	0	0	0	2	1	0	0	1	1	2	0	2	0	0	1	1	1	1	0	2	0	0	0	2	0	2	2	0	2	1	1	1	1	2	0	0	2	0	0	0	1	0	1	0	1	1
862	1	2	0	0	0	0	1	0	1	1	0	1	1	0	0	1	0	1	1	0	0	1	1	1	1	1	2	0	2	2	0	2	1	1	1	1	2	0	0	2	0	0	0	2	0	2	0	2	0
863	0	1	1	0	0	0	1	0	0	0	1	0	0	0	0	0	1	0	0	0	0	0	2	0	0	0	0	1	2	0	1	1	1	1	1	1	1	0	0	1	1	0	1	2	1	0	0	1	1
864	0	0	2	0	0	0	1	0	2	0	0	0	0	0	0	0	1	1	2	2	1	1	2	0	0	0	2	0	2	2	1	1	2	0	2	1	2	1	0	0	0	1	1	1	1	1	0	1	0
865	1	1	1	0	0	0	1	0	1	0	1	1	2	0	1	0	0	0	0	0	0	1	0	1	1	1	2	0	2	2	0	0	2	1	1	1	2	0	1	0	1	0	0	2	0	2	1	1	0
866	0	2	0	0	0	0	0	0	1	0	0	0	2	0	2	0	2	2	1	1	1	0	2	0	0	0	2	1	2	1	2	1	1	2	0	2	1	0	0	1	1	0	0	1	1	0	1	1	1
867	1	0	2	0	0	1	0	0	0	0	0	0	0	0	0	0	2	0	0	0	0	0	2	0	0	1	2	0	2	1	0	1	1	1	0	2	1	0	0	1	1	0	0	1	1	2	1	0	0
868	0	1	1	0	0	0	1	0	0	0	0	1	2	1	1	0	0	2	1	1	0	0	0	0	0	0	1	0	2	0	0	1	2	1	1	1	2	1	1	0	0	0	2	2	1	1	1	1	0
869	0	1	1	0	0	1	1	1	1	0	0	2	2	0	1	1	1	1	1	1	0	0	2	0	0	0	1	1	1	1	2	0	1	0	2	0	1	1	0	0	1	1	1	1	0	1	0	2	0
870	1	1	2	0	0	1	1	2	0	0	0	0	1	0	1	0	1	0	1	1	1	1	2	0	0	0	2	0	2	2	0	0	1	1	0	2	1	0	0	1	1	0	0	2	0	1	0	2	0
871	0	2	1	0	0	0	2	0	0	0	1	1	1	0	0	1	1	1	1	1	1	0	1	0	0	0	0	1	2	0	1	0	1	0	1	1	2	0	0	1	1	0	0	1	0	0	0	0	0
872	1	1	1	0	0	1	2	0	0	0	1	1	1	0	1	0	1	1	1	1	0	0	2	0	0	0	0	1	1	0	1	2	1	2	0	2	1	0	0	0	2	0	1	2	1	1	0	2	0
873	0	1	1	0	0	0	1	1	1	0	0	0	2	0	1	0	0	0	0	0	0	0	0	0	0	0	2	0	2	2	0	0	2	1	1	1	0	1	0	0	1	0	0	1	0	0	0	1	0
874	0	1	1	1	1	1	0	0	0	0	1	0	1	0	1	0	1	2	1	1	0	0	2	0	0	0	0	1	1	0	1	1	2	1	2	2	2	0	0	2	0	0	0	1	1	1	0	1	1
875	1	1	1	0	0	0	1	0	1	0	0	1	1	0	1	0	2	1	1	0	0	1	1	1	1	1	1	1	2	1	1	2	2	1	1	1	2	0	0	2	0	0	0	2	0	1	1	0	0
876	0	0	2	0	0	0	1	0	2	0	0	0	1	1	0	0	1	1	1	1	0	1	2	0	0	0	1	0	2	1	1	1	2	1	1	1	0	0	0	0	2	0	1	2	1	0	0	1	1
877	1	1	1	0	0	0	1	0	1	0	1	1	1	0	0	1	2	2	2	1	1	0	2	0	0	0	1	0	2	1	0	0	0	1	2	1	0	0	0	1	0	0	0	1	0	1	0	2	0
878	1	2	1	0	0	0	1	1	1	0	0	0	1	0	1	0	1	0	0	0	0	0	1	1	1	1	1	0	1	1	0	2	2	0	2	0	2	0	0	2	0	1	1	2	1	0	0	1	0
879	1	2	0	0	0	0	2	0	0	0	0	1	1	0	0	1	2	2	1	0	0	1	1	1	1	1	1	0	2	1	1	1	1	1	1	1	0	0	0	1	1	0	0	1	0	0	0	2	0
880	0	1	2	0	0	0	0	0	1	0	0	1	1	0	0	1	2	1	1	1	1	0	2	0	0	0	1	0	1	0	1	1	1	1	1	1	2	0	0	0	1	0	0	1	0	0	0	0	0
881	0	1	2	0	0	0	1	1	1	0	0	1	1	0	0	0	1	1	0	0	0	1	2	0	0	0	2	0	2	2	0	1	1	1	1	1	1	0	0	0	2	0	0	2	0	0	0	2	0
882	0	2	0	0	0	0	1	0	1	0	0	2	2	0	0	1	1	1	1	1	1	0	2	0	0	0	2	1	2	1	2	0	2	2	0	2	2	0	0	2	0	1	1	2	1	0	0	0	1
883	0	2	0	0	0	0	2	0	0	0	2	0	0	0	0	0	0	1	0	0	0	1	1	1	1	2	2	0	1	0	1	1	2	1	1	1	0	0	0	1	1	1	1	1	1	1	0	1	0
884	0	0	1	0	0	0	1	0	0	0	1	0	1	0	1	0	1	0	0	0	0	0	2	0	0	0	2	1	2	1	2	0	0	0	0	2	0	0	0	0	1	0	1	2	2	0	0	2	0
885	1	1	2	0	0	0	0	0	2	0	0	0	0	0	0	0	1	0	1	0	0	1	2	0	0	0	2	1	2	2	0	0	2	1	0	2	0	0	0	0	2	0	0	0	0	1	0	2	0
886	1	2	1	0	0	0	2	1	0	1	1	0	1	0	1	0	1	0	1	1	1	0	2	0	0	0	1	1	2	1	0	2	1	1	0	2	2	0	0	1	1	1	1	1	2	0	0	2	0
887	1	1	1	0	0	1	0	0	2	0	0	1	1	0	0	1	2	2	2	1	1	0	2	0	0	0	2	0	2	2	0	2	1	1	1	1	1	0	0	2	0	0	0	2	0	2	0	0	0
888	1	1	1	0	0	1	1	1	1	0	0	1	1	0	1	0	2	2	1	1	1	1	2	0	0	0	2	0	2	0	0	0	2	2	0	2	0	0	0	1	1	0	0	0	1	0	0	1	1
889	0	0	2	0	0	1	2	0	0	0	0	0	0	0	0	0	1	1	2	2	1	0	2	0	0	0	2	1	2	1	1	0	1	1	1	1	1	0	0	0	2	0	0	0	0	1	0	1	1
890	0	0	2	0	0	1	1	0	1	0	1	0	0	0	0	0	1	2	1	1	1	0	0	0	0	0	2	0	2	2	0	0	0	1	2	1	0	0	0	0	1	0	0	1	1	1	0	2	0
891	1	1	1	0	1	0	1	0	1	0	0	0	1	0	2	0	0	0	0	0	0	0	2	0	0	1	1	0	2	1	0	0	1	2	0	2	2	0	0	0	1	0	1	2	1	0	0	0	1
892	1	2	1	1	1	1	2	1	0	0	0	1	2	0	0	1	0	0	1	1	1	1	2	0	0	0	2	1	2	1	1	1	2	1	0	2	2	1	0	0	1	1	1	2	1	0	0	2	0
893	0	2	0	0	0	0	1	0	1	0	0	0	1	0	1	0	0	0	1	1	1	0	1	1	1	2	1	1	2	1	1	1	1	1	1	1	2	0	0	1	1	0	1	2	1	0	0	1	0
894	1	1	2	0	0	0	0	0	2	0	0	0	0	0	0	0	1	2	2	2	1	1	2	0	0	0	2	0	2	2	1	2	2	1	0	2	1	0	0	2	0	1	2	2	1	0	1	1	0
895	1	1	2	0	0	1	1	0	0	0	1	0	0	0	0	0	2	2	1	1	1	1	2	0	0	0	2	0	2	1	2	2	2	2	0	2	1	0	0	1	1	1	1	1	1	1	0	2	0
896	1	2	0	0	0	0	2	0	0	0	1	0	1	0	1	0	2	1	1	1	1	2	0	1	1	1	1	0	2	0	0	1	1	2	0	2	1	0	0	0	2	0	1	1	1	1	0	0	0
897	1	2	1	1	1	1	0	0	1	0	1	1	2	0	1	1	2	1	1	1	0	0	2	0	0	0	1	0	2	1	1	0	2	2	0	2	1	0	0	0	2	0	0	1	1	1	0	2	0
898	0	2	0	0	0	0	1	1	1	0	0	0	0	0	0	0	1	1	2	2	1	0	1	0	0	0	2	0	2	0	1	1	1	1	0	2	2	0	1	1	0	0	1	2	1	1	0	2	0
899	1	2	1	0	0	0	1	0	2	0	0	0	0	0	0	0	1	0	0	0	0	0	2	0	0	0	0	1	1	0	2	0	1	1	1	1	2	0	0	1	1	0	1	2	0	1	0	2	0
900	1	2	1	1	1	1	1	1	1	0	0	0	1	0	1	0	1	1	0	0	0	0	2	0	0	1	2	0	2	2	1	1	1	1	1	1	1	0	0	1	1	0	1	1	1	1	0	1	1
901	1	1	2	0	0	1	1	0	0	1	1	0	0	0	0	0	1	1	2	2	1	1	2	0	0	0	1	1	2	0	1	0	1	1	1	1	2	0	0	1	1	0	0	2	0	2	0	0	0
902	1	2	0	0	0	0	0	0	2	0	0	1	1	0	0	1	1	0	0	0	0	1	1	1	1	1	2	0	2	2	0	0	0	2	0	2	2	0	0	0	2	0	0	2	1	1	0	1	0
903	0	2	0	0	0	0	2	0	0	0	0	0	1	0	1	0	1	1	0	0	0	0	1	1	1	2	2	0	2	2	1	0	1	0	2	0	1	0	0	0	1	0	0	1	0	1	0	2	0
904	0	2	1	0	0	0	2	0	0	0	1	1	1	0	0	1	1	1	2	2	1	1	2	0	0	0	1	0	1	1	2	1	2	0	1	1	2	0	0	2	0	1	1	2	1	0	0	2	0
905	0	2	1	0	0	0	1	0	1	0	1	0	1	0	0	0	1	0	1	1	1	0	1	0	0	0	1	1	1	1	1	1	2	1	1	2	1	0	0	2	0	1	1	1	1	1	1	0	0
906	1	2	0	0	0	0	2	0	0	0	1	1	1	0	0	1	1	1	0	0	0	0	2	0	0	0	2	1	2	1	2	0	1	2	0	2	2	0	0	1	1	0	0	2	0	0	0	2	0
907	0	2	1	0	0	0	2	1	0	0	0	0	0	0	0	0	1	1	1	1	0	0	1	0	0	0	2	0	2	2	1	1	1	1	0	2	0	0	0	0	1	2	2	2	0	1	0	2	0
908	0	1	1	0	0	0	2	0	1	0	1	0	0	0	0	0	2	2	1	1	1	2	1	1	1	1	1	0	2	1	0	0	0	0	1	1	2	0	0	1	1	0	2	2	2	1	0	1	1
909	1	1	1	0	0	0	2	0	0	0	0	0	0	0	0	0	0	1	0	0	0	0	1	0	0	0	1	1	1	1	1	1	2	0	1	1	0	0	0	0	1	0	2	2	2	1	0	0	1
910	0	1	2	0	0	1	1	1	0	0	0	0	1	0	1	0	2	1	1	1	1	0	2	0	0	0	1	1	2	1	0	1	2	1	1	1	1	0	1	0	1	0	1	2	1	1	1	0	0
911	1	1	1	0	0	0	2	0	0	0	1	1	2	0	1	0	1	1	0	0	0	0	1	0	0	1	2	0	2	2	1	1	2	2	0	2	0	0	0	1	1	0	1	2	1	0	0	1	0
912	0	0	2	0	0	0	1	1	1	0	0	0	1	0	0	0	1	1	2	2	1	0	2	0	0	0	1	0	2	1	0	0	0	2	0	2	2	1	0	1	0	1	1	2	1	0	0	2	0
913	0	0	2	0	0	0	1	1	1	0	0	1	1	0	0	1	2	0	0	0	0	1	1	0	0	0	2	0	2	2	1	0	1	1	0	2	2	1	1	0	1	0	1	2	1	0	0	1	1
914	1	1	1	1	1	1	2	1	0	0	0	0	0	0	0	0	1	0	0	0	0	0	1	1	1	2	1	0	2	1	0	2	1	1	1	1	0	0	0	1	1	0	0	1	1	1	0	2	0
915	0	2	2	0	0	0	1	1	1	0	0	0	1	0	1	0	1	2	0	0	0	1	2	0	0	0	2	0	2	1	1	0	1	2	1	2	2	0	0	1	1	0	0	0	0	0	1	2	0
916	1	2	0	0	0	0	1	0	1	0	0	0	0	0	0	0	2	1	0	1	1	1	2	0	0	0	1	0	1	1	1	1	0	2	0	2	0	0	0	0	2	1	1	2	1	0	0	0	1
917	0	0	2	0	1	0	1	0	0	0	0	0	2	0	2	0	1	1	1	1	1	1	2	0	0	0	1	1	1	1	2	0	1	2	1	1	1	1	0	0	1	0	0	0	0	1	0	2	0
918	0	1	1	0	0	0	0	0	1	0	0	0	1	0	1	0	1	1	1	1	0	1	1	1	1	1	2	0	2	2	1	2	2	0	1	1	1	1	0	0	1	0	1	1	1	1	0	2	0
919	1	1	2	0	0	0	2	1	0	0	0	0	2	0	2	0	1	0	0	0	0	0	2	0	0	1	1	0	2	2	1	1	2	0	1	1	1	0	0	0	0	0	1	2	2	0	0	2	0
920	1	2	1	0	0	0	1	1	1	0	0	1	1	0	1	0	1	0	1	1	1	0	1	0	0	1	2	0	2	2	0	0	0	2	0	2	1	0	0	2	0	0	0	1	0	1	0	1	1
921	1	1	2	0	0	0	2	0	0	0	0	1	2	0	1	0	2	0	0	0	0	1	2	0	0	1	1	1	1	1	1	0	1	0	2	1	0	0	0	1	1	0	1	2	1	2	0	1	1
922	0	0	2	0	0	0	0	0	0	0	0	1	1	0	0	0	1	1	0	1	0	1	1	1	1	0	2	1	2	1	2	1	1	1	1	1	0	0	0	0	1	0	2	2	1	1	0	1	1
923	1	1	1	0	0	0	2	0	0	0	0	0	1	0	1	0	0	0	0	0	0	1	1	1	1	1	2	1	2	2	0	1	1	0	1	1	1	0	0	1	1	0	2	2	1	1	0	2	0
924	1	1	1	0	0	0	1	1	1	0	0	0	0	0	0	0	1	1	1	1	1	1	2	0	0	0	1	0	2	1	0	1	2	2	0	2	0	0	0	1	1	1	1	1	0	1	0	0	1
925	0	0	2	0	0	0	1	0	0	0	1	0	0	0	0	0	1	0	0	0	0	0	2	0	0	0	1	1	2	1	0	0	2	1	1	1	2	0	0	1	0	0	0	0	1	0	0	1	0
926	1	0	1	0	0	0	1	1	0	0	0	0	0	0	0	0	2	1	1	0	0	1	2	0	0	0	1	1	2	0	1	0	0	1	2	1	2	1	1	1	0	0	0	2	0	2	1	1	0
927	1	1	1	0	0	0	2	1	0	0	0	0	0	0	0	0	1	1	1	1	0	0	2	0	0	0	2	0	2	2	1	2	2	0	1	1	1	0	1	0	1	0	0	1	0	0	0	2	0
928	0	1	2	0	0	0	1	0	1	1	0	0	1	0	1	0	1	2	2	2	1	0	1	0	0	0	0	0	1	1	1	1	1	2	0	2	2	0	0	0	2	0	1	2	1	0	0	1	1
929	1	1	2	0	0	0	0	0	1	0	1	0	0	0	0	0	0	2	2	1	0	0	1	0	0	0	2	0	2	0	0	0	0	2	0	2	2	0	0	1	0	0	0	2	1	1	0	0	0
930	0	2	1	0	0	0	1	0	1	0	0	0	2	0	2	0	1	1	1	1	1	0	2	0	0	0	1	0	2	1	1	0	1	2	0	2	1	0	0	1	1	0	0	1	0	1	0	1	1
931	1	1	1	0	0	0	1	0	0	1	2	0	2	0	1	0	0	1	2	1	1	0	2	0	0	0	1	0	1	1	0	0	2	1	2	0	2	1	1	0	1	0	0	1	0	1	0	2	0
932	1	0	2	0	0	1	0	0	1	0	0	0	0	0	0	0	2	1	1	1	1	1	2	0	0	0	1	1	2	1	0	0	0	2	0	2	2	1	1	1	0	0	0	2	1	0	0	0	0
933	0	2	1	0	0	0	1	0	1	0	1	1	2	0	2	0	1	1	1	1	0	0	2	0	0	0	1	2	2	1	2	0	0	2	0	2	1	0	0	1	1	0	0	2	1	1	0	1	1
934	1	2	1	0	0	0	2	0	0	0	1	0	0	0	0	0	0	1	0	0	0	1	2	0	0	0	1	1	1	1	1	1	2	0	1	1	0	0	0	0	2	0	0	2	1	1	0	1	1
935	1	1	2	0	0	0	2	0	1	0	0	0	0	0	0	0	2	0	0	0	0	0	2	0	0	0	2	1	2	0	1	2	2	0	1	1	1	0	0	2	0	0	0	1	0	1	0	1	1
936	0	2	0	0	0	0	2	0	0	0	1	1	1	0	1	0	2	1	1	1	1	0	1	0	0	0	0	1	1	0	1	1	1	2	1	2	0	0	0	0	1	1	1	1	1	1	1	1	0
937	1	1	2	0	0	0	1	0	1	0	0	1	1	0	1	0	1	1	1	0	1	1	2	0	0	0	2	0	2	2	1	0	1	1	1	1	1	0	0	0	2	0	1	2	1	0	0	1	1
938	0	2	0	0	0	0	2	0	0	0	0	0	1	0	1	0	1	1	1	1	1	0	0	0	0	0	1	1	2	2	0	0	0	2	0	2	2	0	1	0	1	0	1	2	1	0	0	1	0
939	1	0	2	0	0	0	1	0	1	0	1	0	0	0	0	0	1	2	1	0	0	0	2	0	0	0	2	1	2	1	1	1	2	0	1	0	2	0	0	2	0	0	1	2	2	0	0	2	0
940	1	0	2	0	0	0	1	0	2	0	0	0	1	0	1	0	2	0	0	0	0	0	2	0	0	0	2	1	2	2	0	0	1	1	1	1	1	0	0	0	2	0	0	1	0	0	0	1	1
941	1	1	2	0	0	0	1	0	0	0	0	0	0	0	0	0	1	0	0	0	0	1	0	0	0	1	2	0	1	0	1	1	1	1	1	1	0	0	0	0	2	0	0	1	0	0	0	2	0
942	1	2	1	0	0	0	2	1	0	0	0	1	1	0	0	1	1	1	1	1	1	0	2	0	0	0	1	0	2	1	2	1	2	0	1	0	1	0	0	2	0	1	1	1	2	0	0	1	0
943	1	2	0	0	0	0	0	0	2	0	0	0	0	0	0	0	1	2	1	1	1	1	2	0	0	0	0	0	1	0	1	0	1	1	1	1	0	0	0	1	1	0	1	1	1	1	0	1	1
944	0	1	1	0	0	0	2	1	0	0	0	1	1	0	1	0	1	1	1	1	0	1	2	0	0	0	1	1	1	1	2	1	0	1	1	1	1	0	0	1	1	0	0	1	0	0	0	2	0
945	0	2	0	0	0	0	1	0	1	1	1	1	1	0	0	0	1	1	0	0	0	0	2	0	0	0	2	0	1	0	1	0	1	2	0	2	1	0	1	0	0	0	1	2	0	1	0	1	0
946	1	1	2	0	0	0	1	0	2	0	0	0	1	0	1	0	0	2	0	1	0	1	0	1	1	1	2	0	2	2	1	0	2	0	2	1	2	1	1	0	1	0	0	2	0	0	0	1	1
947	1	1	1	0	0	0	2	0	0	0	0	0	1	0	1	0	1	1	1	1	1	1	2	0	0	1	2	2	2	2	0	0	0	2	0	2	1	0	0	1	1	0	0	0	1	1	0	1	0
948	0	1	2	0	0	0	1	0	1	0	1	1	2	0	2	0	1	0	1	0	0	0	2	0	0	0	2	0	2	1	2	1	2	0	1	1	1	0	0	0	1	0	0	2	1	1	0	1	0
949	0	1	1	0	0	0	1	1	1	0	0	0	1	0	1	0	2	0	0	0	0	0	2	0	0	0	2	1	2	2	0	1	2	0	1	1	1	1	0	0	1	0	0	2	0	0	0	0	1
950	0	2	0	0	0	0	0	0	2	0	0	0	1	0	1	0	0	2	1	1	0	0	2	0	0	1	1	0	2	1	0	0	2	1	1	1	1	0	0	1	1	1	1	1	0	2	0	2	0
951	0	1	2	0	0	0	1	0	2	0	0	0	0	0	0	0	2	1	1	1	0	1	1	1	1	1	2	0	2	2	1	0	2	1	1	1	0	0	0	1	1	0	0	1	0	0	0	1	1
952	1	1	2	0	0	0	1	1	0	0	0	0	1	0	0	0	2	0	0	1	1	1	1	1	1	1	2	1	2	2	0	1	1	1	1	1	2	0	0	1	0	0	0	1	1	1	0	2	0
953	1	0	2	0	0	1	2	1	0	0	1	0	1	0	1	0	1	1	1	1	1	0	2	0	0	0	1	0	2	2	0	0	2	2	0	2	0	0	0	0	2	0	0	0	1	0	0	1	0
954	1	1	1	0	0	1	1	0	1	1	1	0	0	0	0	0	0	0	0	0	0	1	1	1	1	1	2	1	2	1	2	0	0	0	0	2	1	0	0	1	1	0	1	2	0	0	0	2	0
955	1	0	2	0	0	0	1	0	1	0	0	1	2	0	1	1	2	1	1	1	1	0	2	0	0	0	0	1	1	0	2	1	1	2	1	1	1	0	0	0	2	1	1	2	1	0	1	1	0
956	1	1	1	0	0	0	2	0	0	0	0	1	1	0	1	0	0	0	0	0	0	1	2	0	0	0	1	0	1	1	0	0	0	2	0	2	1	0	0	0	2	1	2	2	1	0	0	1	1
957	1	0	2	0	0	2	1	1	1	0	0	1	0	0	0	0	1	0	0	0	0	0	2	0	0	0	1	1	2	0	1	1	2	0	1	1	0	0	0	1	1	1	1	2	1	0	1	0	0
958	1	1	1	0	0	1	1	0	1	0	0	0	0	0	0	0	1	1	1	1	0	0	2	0	0	0	2	0	2	2	0	1	1	2	0	2	1	0	0	1	1	1	1	2	0	0	0	1	1
959	0	1	1	0	0	0	1	0	0	0	0	0	0	0	0	0	0	1	0	0	0	0	2	0	0	0	2	0	2	2	0	0	1	2	0	2	1	0	0	0	2	0	0	1	1	1	2	0	0
960	1	1	1	0	0	0	2	0	0	0	1	0	2	0	2	0	1	0	0	1	0	0	2	0	0	0	1	0	2	1	0	1	2	0	1	1	1	1	0	0	1	1	1	1	1	1	0	1	0
961	0	1	1	0	0	0	2	1	0	1	1	0	1	0	1	0	1	1	1	1	1	0	1	0	0	1	1	2	2	2	0	1	1	2	2	1	1	0	0	0	2	0	0	1	0	0	0	1	1
962	1	1	1	0	0	1	1	0	0	0	1	0	2	0	2	0	2	1	1	0	0	0	2	0	0	0	2	0	2	2	2	0	0	2	0	2	2	0	0	0	1	0	0	2	0	0	0	1	0
963	0	1	1	0	0	0	2	0	0	0	1	0	0	0	0	0	0	1	1	1	1	1	2	0	0	1	0	0	2	1	0	0	2	1	1	1	1	0	0	0	0	0	0	2	0	1	1	1	0
964	0	1	2	0	0	0	0	0	1	0	0	0	1	0	0	0	1	2	1	1	1	0	2	0	0	0	2	0	2	2	0	0	2	2	0	2	1	0	0	0	2	1	1	1	0	2	0	1	0
965	1	1	1	0	0	0	1	1	1	0	0	0	0	0	0	0	1	0	0	0	0	1	2	0	0	0	1	1	1	1	1	0	0	2	0	2	2	1	0	1	0	0	0	1	1	1	0	0	2
966	1	1	2	0	0	0	2	0	1	0	1	0	0	0	0	0	2	2	0	0	0	1	1	0	0	0	2	0	2	1	2	1	0	1	1	1	1	0	0	0	2	0	0	1	0	1	0	2	0
967	1	0	2	0	0	1	1	0	0	0	1	0	0	0	0	0	1	1	1	1	0	0	2	0	0	1	2	1	2	1	2	1	2	0	1	1	2	0	0	0	2	0	0	1	0	1	1	0	1
968	1	0	2	0	0	0	1	0	1	0	0	0	0	0	0	0	1	1	1	1	1	0	2	0	0	0	2	1	1	1	1	1	2	0	1	1	1	0	1	0	0	1	1	2	0	1	0	2	0
969	1	1	1	0	0	0	1	1	1	0	0	0	2	0	2	0	2	2	2	1	1	1	2	0	0	0	1	0	2	1	1	0	1	2	1	1	1	0	0	0	2	0	0	1	0	1	1	2	0
970	0	1	1	0	0	1	1	0	1	0	1	0	0	0	0	0	0	2	0	0	0	1	2	0	0	0	1	0	2	1	0	0	0	2	0	2	2	1	0	0	1	1	1	2	0	0	0	2	0
971	1	0	2	0	1	0	1	0	0	0	1	1	1	0	1	0	2	2	1	1	1	0	1	0	0	0	2	0	2	2	0	0	2	0	1	2	1	0	0	0	1	1	1	2	1	0	0	0	1
972	1	1	1	0	0	0	2	0	1	0	1	0	1	0	1	0	1	0	1	1	1	0	2	0	0	0	2	0	2	2	1	1	2	2	0	2	0	0	0	0	1	0	0	2	0	0	0	2	0
973	0	0	2	0	0	1	2	0	0	0	1	1	1	0	2	0	1	1	0	0	0	0	2	0	0	0	2	0	1	1	2	0	2	1	0	2	2	0	0	2	0	0	0	1	0	1	0	2	0
974	0	0	2	0	0	1	1	0	0	1	0	0	0	0	0	0	2	1	1	1	1	1	2	0	0	0	2	0	2	1	0	1	2	0	2	0	2	1	0	0	0	0	0	1	0	0	0	1	1
975	0	1	1	0	0	0	1	0	1	1	0	1	1	0	0	1	2	1	0	1	1	0	1	0	0	0	2	1	2	1	1	1	2	2	0	2	1	0	0	0	2	0	1	2	1	0	0	0	1
976	0	0	2	0	0	1	1	0	0	1	1	2	2	0	0	1	2	0	0	0	0	0	2	0	0	0	2	0	2	2	0	0	1	2	2	0	1	0	0	1	1	0	0	1	1	1	0	2	0
977	1	1	1	0	0	1	2	1	0	0	0	0	0	0	0	0	2	1	1	1	1	0	1	0	0	0	1	1	1	1	1	1	1	1	1	1	1	0	0	0	2	0	0	1	1	1	0	2	0
978	1	1	2	0	0	1	1	1	0	0	0	0	0	0	0	0	1	0	1	1	1	1	0	1	1	1	1	1	2	1	0	0	1	0	1	1	1	0	1	0	1	0	0	2	1	1	1	0	0
979	1	2	2	0	0	0	1	1	1	0	1	0	0	0	0	0	2	0	0	0	0	0	2	0	0	1	1	1	2	1	1	0	0	2	0	2	1	0	0	1	0	0	0	2	0	0	0	1	1
980	0	1	2	0	0	0	1	0	1	0	0	0	0	0	0	0	2	0	0	0	0	1	2	0	0	1	1	1	2	1	1	0	1	2	0	2	1	0	0	1	1	0	0	0	0	1	0	1	0
981	0	1	1	0	1	0	0	0	2	0	0	0	1	0	0	0	0	2	0	0	0	0	1	1	1	1	1	0	2	0	0	1	1	1	1	1	1	0	1	0	0	0	0	1	0	1	0	1	0
982	0	1	2	0	0	0	2	1	0	0	1	1	1	0	1	0	1	1	1	0	1	0	0	0	0	0	2	1	2	1	2	1	2	0	2	0	0	0	0	0	2	0	0	0	0	1	0	0	2
983	0	1	2	0	0	0	2	1	0	0	0	1	1	0	0	0	0	2	1	1	1	0	2	0	0	0	2	0	1	1	1	1	1	0	2	0	2	1	1	0	0	0	0	1	0	1	0	1	1
984	1	0	2	0	0	0	0	0	1	0	0	0	1	0	1	0	1	1	1	1	1	0	2	0	0	0	2	1	1	0	2	2	2	0	2	0	1	0	0	2	0	0	0	2	0	0	0	1	0
985	1	1	1	0	0	0	2	0	1	0	1	0	0	0	0	0	2	1	0	1	1	0	2	0	0	0	1	1	2	0	1	0	2	1	2	1	2	2	0	0	0	0	0	1	0	0	0	1	1
986	1	2	0	0	0	0	1	0	0	0	1	0	2	0	2	0	2	0	0	0	0	0	2	0	0	0	0	2	1	1	2	0	1	1	1	1	1	0	0	1	1	0	1	2	1	0	0	2	0
987	1	1	2	0	0	0	2	0	0	0	1	0	1	0	1	0	1	0	2	1	1	0	2	0	0	0	1	0	2	1	0	1	1	0	2	0	1	0	1	0	0	0	0	1	2	1	0	2	0
988	0	1	2	0	0	0	1	0	1	0	1	0	0	0	0	0	1	1	1	1	0	0	1	0	0	0	2	0	2	1	1	0	0	0	0	2	1	0	0	1	1	0	0	2	0	1	1	0	0
989	1	1	2	0	0	0	1	0	1	0	1	0	1	0	1	0	0	1	2	1	1	0	2	0	0	0	1	1	2	1	0	1	0	2	0	2	1	0	0	0	2	0	0	1	0	0	1	0	0
990	1	1	2	0	0	0	1	0	1	0	0	1	2	0	2	0	1	1	1	1	1	0	1	0	0	1	1	0	2	1	0	1	2	2	0	2	1	0	0	0	1	0	0	2	1	1	0	0	1
991	1	2	1	0	0	0	1	0	1	0	1	1	1	0	1	0	1	0	2	1	1	0	2	0	0	0	1	1	2	0	1	0	0	1	0	2	1	0	0	0	2	0	0	1	0	1	1	0	1
992	0	0	2	0	0	0	1	1	1	0	0	1	1	0	2	0	1	0	1	1	1	0	2	0	0	0	0	1	1	0	1	1	2	1	1	1	0	0	0	1	1	0	1	2	1	2	0	2	0
993	0	2	2	0	0	1	1	0	1	0	1	0	0	0	0	0	2	2	0	0	0	0	1	0	0	0	1	0	2	1	1	0	1	2	1	2	1	0	0	0	2	1	1	2	1	0	1	0	0
994	0	0	2	0	0	1	1	0	1	0	0	1	1	0	0	1	0	0	0	0	0	0	2	0	0	0	1	0	2	2	0	0	0	2	0	2	0	0	0	0	2	0	1	2	1	1	0	2	0
995	0	1	1	0	0	0	1	0	0	0	0	0	0	0	0	0	1	1	1	1	0	0	1	0	0	0	2	1	2	1	2	1	1	2	0	2	1	0	0	2	0	0	0	1	0	0	0	2	0
996	1	1	1	0	0	1	0	0	2	0	0	0	0	0	0	0	2	1	1	1	1	1	2	0	0	0	2	0	2	2	1	0	0	1	2	0	0	0	0	0	1	0	0	2	0	0	0	1	0
997	0	0	2	0	0	0	2	0	0	0	1	0	1	0	1	0	1	1	1	1	0	0	1	0	0	1	1	0	2	1	1	0	1	2	2	0	2	0	0	2	0	0	0	1	0	1	0	1	1
998	0	1	1	0	0	0	1	1	0	0	0	0	0	0	0	0	0	0	1	1	1	0	1	0	0	0	1	2	2	1	1	0	2	1	0	2	1	0	1	0	1	0	0	1	0	1	0	2	0
999	1	1	1	0	0	0	1	0	1	0	1	0	0	0	0	0	0	2	2	1	0	1	1	0	0	0	2	1	2	2	1	0	0	2	0	2	1	0	1	0	1	0	0	1	0	0	1	0	0
1000	1	2	1	0	0	0	2	1	0	0	0	0	1	0	1	0	0	2	0	0	0	1	2	0	0	0	2	0	2	1	2	2	2	0	2	0	1	0	0	1	1	0	0	2	0	0	1	2	0
[truncated: 952 more columns]
