# Supplementary material for: KNN-MDR: a learning approach for improving interactions mapping performances in genome wide association studies
Source: BMC Bioinformatics. 2017 Mar 21;18:184. doi: 10.1186/s12859-017-1599-7 (PMC5361736; doi:10.1186/s12859-017-1599-7)
Supplement: Supplementary file 2 — The data set(s) supporting the results of Table 1. (ZIP 22742 kb) [file 12859_2017_1599_MOESM2_ESM.zip › Nouveau dossier/S11/mkallsimul.dat]

1	1	0	1	0	0	0	1	2	1	0	2	1	1	0	0	0	0	0	0	2	0	0	0	0	0	0	0	2	1	1	1	0	0	1	1	1	1	0	0	1	1	0	0	1	0	0	0	0	0
2	0	0	0	0	0	0	2	1	1	0	1	1	1	1	1	0	0	0	1	1	1	0	0	0	0	0	0	2	2	2	0	0	1	0	1	2	1	1	1	0	1	0	1	0	0	0	0	0	1
3	0	0	2	0	0	1	2	1	1	1	0	1	2	1	1	0	0	0	1	1	1	0	0	0	0	0	1	2	2	1	0	0	1	2	1	2	2	1	1	0	1	0	1	0	1	2	0	0	1
4	0	1	2	0	0	1	2	2	1	1	0	0	1	1	1	0	0	0	0	2	0	0	0	0	0	0	0	1	2	0	1	0	1	1	1	2	2	0	0	0	0	0	1	0	1	1	1	1	2
5	1	0	2	1	0	2	2	0	2	2	0	0	0	0	0	0	0	1	0	2	0	0	0	0	0	0	0	1	2	2	1	1	1	1	1	2	1	0	0	0	2	0	0	0	0	0	0	0	0
6	0	0	1	0	0	1	2	0	2	1	1	0	0	0	0	0	1	1	1	1	0	1	0	0	0	0	0	2	2	1	2	0	0	1	1	1	1	1	0	0	1	1	0	0	1	1	0	0	0
7	1	0	2	0	0	2	1	2	2	2	1	0	1	1	1	0	0	1	1	1	1	0	0	0	0	0	0	1	1	1	0	0	0	2	0	2	1	2	1	0	1	0	0	0	0	1	0	0	1
8	1	0	1	1	0	1	1	1	2	2	0	0	0	0	0	0	0	1	1	1	0	0	1	0	0	0	0	2	2	2	1	1	1	0	0	1	1	0	0	2	0	0	1	0	1	0	1	0	2
9	1	0	2	0	1	1	1	2	1	1	0	0	0	0	0	0	0	0	1	1	1	0	1	1	1	1	0	2	2	2	0	1	1	1	2	1	2	0	0	1	0	0	1	0	1	0	0	0	0
10	0	0	0	1	0	1	1	2	1	0	1	0	0	0	0	0	0	0	0	2	0	0	0	0	0	0	0	2	2	1	2	0	0	2	0	1	2	0	0	0	1	0	0	0	2	1	0	0	1
11	1	0	1	0	0	1	2	1	1	1	0	0	0	0	0	0	0	0	0	1	0	0	0	0	0	0	0	2	2	1	1	1	1	1	2	1	1	0	0	0	2	0	1	0	1	0	0	0	1
12	1	1	2	0	1	2	1	2	0	0	1	0	0	0	0	0	0	1	0	2	0	0	0	0	1	1	0	2	2	2	0	2	2	0	2	0	2	0	0	1	1	0	0	0	0	0	0	0	0
13	0	0	2	0	0	1	2	2	1	0	1	1	1	1	1	0	0	0	1	1	0	0	0	0	0	0	0	2	2	1	1	0	0	1	1	1	2	0	0	2	0	0	0	0	0	0	0	0	0
14	1	1	2	0	0	1	1	2	1	1	1	0	0	0	0	0	0	1	0	2	0	0	0	0	0	0	0	2	1	0	1	1	2	1	1	2	1	0	0	0	2	0	0	0	0	1	0	0	0
15	1	0	2	0	2	2	2	2	1	1	1	0	0	0	0	0	0	1	0	2	0	0	0	0	0	0	0	1	2	1	0	0	0	2	0	2	1	0	0	0	2	1	0	1	2	0	1	0	2
16	1	0	2	0	1	2	1	2	1	0	2	0	1	1	1	0	0	0	0	2	0	0	1	0	1	1	0	1	2	1	0	0	2	0	2	2	1	0	0	0	2	0	1	0	1	0	1	0	1
17	1	0	1	0	0	1	2	2	2	1	0	1	1	0	0	0	1	1	0	1	0	0	0	0	1	1	0	2	2	2	0	1	1	1	0	2	1	0	0	2	0	0	1	0	1	1	0	0	0
18	0	0	0	1	0	1	2	2	1	0	1	0	1	1	1	0	0	0	0	2	0	0	1	1	1	1	0	1	2	0	1	1	2	2	0	2	2	0	1	0	0	0	2	0	1	1	0	0	0
19	1	0	1	0	0	0	2	1	2	1	0	0	1	1	1	0	0	0	0	1	0	0	0	0	0	0	0	2	2	2	1	1	1	1	1	1	2	0	0	2	0	0	0	1	0	0	0	0	1
20	1	0	1	0	0	0	2	2	1	1	0	0	1	0	1	0	0	1	1	1	1	0	0	0	0	0	0	2	2	1	2	0	1	2	0	2	1	1	1	0	1	0	1	0	1	1	0	1	2
21	1	0	2	1	0	2	2	1	1	1	0	0	0	0	0	0	0	0	0	1	0	0	1	1	1	1	0	2	1	0	2	0	2	0	1	2	1	0	0	0	1	0	0	0	0	0	0	0	1
22	1	0	0	0	0	0	2	2	2	1	0	0	0	0	0	0	1	2	0	1	0	0	0	0	0	0	0	1	1	0	1	2	1	2	0	2	1	0	0	0	2	0	0	1	0	1	0	0	2
23	1	0	1	0	1	1	2	0	2	2	0	1	1	0	0	1	1	1	0	2	1	0	0	0	0	0	0	2	2	2	0	2	2	1	0	2	1	0	0	0	2	0	1	0	1	1	0	1	2
24	1	0	2	0	0	0	2	2	2	0	0	0	0	0	0	0	0	1	1	0	0	0	0	0	0	0	0	2	2	2	1	1	1	0	1	1	2	1	1	1	0	0	0	0	1	0	1	0	1
25	0	0	1	0	0	2	1	2	1	1	0	1	2	1	1	1	0	0	0	1	0	0	0	0	0	0	0	2	2	1	1	0	1	1	1	1	2	0	0	1	0	1	0	0	0	0	0	0	0
26	0	1	0	0	0	1	2	0	2	1	1	0	1	1	1	0	0	1	0	0	0	0	0	0	0	0	0	2	0	0	2	0	2	1	2	1	0	0	0	0	2	0	0	1	1	1	0	0	0
27	0	0	0	0	0	0	2	1	1	1	0	0	1	1	1	0	0	1	0	2	0	0	1	0	1	1	0	1	1	0	1	0	1	0	1	2	2	0	0	1	0	1	0	0	0	0	0	0	1
28	1	0	2	1	1	2	2	1	2	1	0	1	0	0	1	0	0	0	0	1	0	0	0	0	0	0	0	2	2	2	1	1	1	2	0	2	1	0	0	1	1	0	0	0	0	0	0	0	1
29	1	0	2	0	1	2	2	2	1	1	0	1	2	2	2	0	0	1	1	0	1	0	0	0	0	0	0	2	2	2	0	2	2	0	2	0	0	0	0	0	2	1	0	0	1	1	0	0	1
30	1	0	1	0	0	2	2	2	1	1	0	0	1	1	1	0	0	1	1	1	0	0	1	0	0	0	0	2	2	1	1	0	1	0	1	2	2	0	0	0	1	0	0	0	0	1	0	0	0
31	1	0	1	0	0	1	1	1	2	2	0	0	0	0	0	0	0	1	2	0	1	0	0	0	0	0	0	2	2	2	2	0	1	0	1	1	1	0	0	0	1	0	0	0	0	0	0	0	0
32	0	0	1	0	0	0	1	2	0	0	1	1	1	0	0	0	0	1	2	0	1	0	2	1	1	1	1	2	2	1	0	1	1	2	0	2	1	0	0	1	1	1	0	0	1	1	0	0	0
33	0	0	0	0	0	0	2	0	2	2	0	0	0	0	0	0	0	1	1	1	1	0	0	0	0	0	0	1	2	0	1	0	0	2	1	2	1	0	0	2	0	1	0	0	1	1	0	0	1
34	0	0	2	0	1	1	2	1	1	1	0	0	0	0	0	0	0	1	2	0	1	0	0	0	0	0	0	2	2	2	1	2	1	0	1	1	0	0	0	0	2	0	0	0	0	0	0	0	2
35	0	1	2	0	0	1	2	2	2	0	1	0	1	2	1	0	0	0	1	1	1	0	1	0	1	1	0	2	2	2	1	1	1	1	1	1	2	0	0	1	0	0	0	1	0	1	0	0	1
36	1	0	2	0	0	1	1	1	2	2	0	1	1	0	0	1	0	1	1	1	1	0	0	0	1	1	0	2	2	2	0	0	0	1	1	1	1	1	1	0	1	0	0	0	0	0	0	0	0
37	0	0	2	0	0	0	1	2	1	1	1	1	1	1	2	0	0	0	1	1	1	0	1	0	0	0	0	1	1	0	1	0	2	0	1	1	2	0	0	1	0	0	1	0	1	1	1	0	2
38	1	0	2	0	0	1	2	2	1	0	1	0	1	1	1	0	0	2	1	1	1	0	0	0	0	0	0	2	2	1	1	1	1	1	1	2	1	0	0	1	1	0	0	0	0	0	0	0	1
39	0	0	1	1	0	1	1	2	0	0	1	0	1	1	1	0	0	0	1	1	1	0	0	0	0	0	0	2	1	1	1	0	1	2	0	2	2	0	0	0	0	0	0	0	2	0	0	0	0
40	0	0	2	1	0	1	1	1	1	1	1	0	0	0	0	0	0	1	1	1	1	0	1	0	0	0	0	2	2	2	1	0	1	0	2	2	2	1	1	0	0	0	0	0	1	0	0	0	0
41	1	0	2	0	0	0	2	0	2	2	0	0	1	1	1	0	0	0	2	0	1	1	0	0	0	0	0	2	1	1	2	0	1	1	0	2	1	0	0	1	1	0	1	0	1	1	1	0	1
42	0	0	1	1	0	1	2	0	2	1	1	1	1	0	0	1	0	0	2	0	1	1	0	0	0	0	0	2	1	1	1	0	1	0	1	1	2	0	0	1	0	0	0	0	0	0	1	0	2
43	1	0	1	0	0	0	2	2	2	0	1	0	1	1	1	0	0	0	0	2	0	0	0	0	1	1	0	0	2	0	0	0	0	2	0	2	1	1	1	0	1	0	0	1	0	0	0	1	1
44	0	0	0	0	0	0	0	2	0	0	2	0	0	0	0	0	0	2	0	2	0	0	1	1	1	1	0	1	2	1	1	2	1	2	0	2	2	0	0	1	0	0	1	0	1	1	0	0	2
45	1	0	1	0	0	1	2	1	2	1	0	0	0	0	0	0	0	0	1	1	0	0	0	0	0	0	0	1	1	1	1	0	2	1	0	2	2	0	0	0	1	0	1	0	0	1	1	0	1
46	1	1	2	0	1	1	2	1	2	2	0	1	2	2	2	0	0	0	1	0	1	0	0	0	0	0	0	2	0	0	2	1	1	1	1	1	2	0	0	1	1	0	1	0	1	1	0	0	0
47	0	0	0	0	0	0	2	2	2	1	0	0	1	1	1	0	0	0	1	1	1	1	0	0	0	0	0	0	1	0	1	0	0	2	0	2	2	1	1	1	0	0	1	0	0	0	0	0	1
48	0	0	2	1	0	2	1	1	1	1	1	1	1	0	0	1	0	0	1	0	1	0	0	0	0	0	0	1	2	1	0	1	1	1	0	2	0	0	0	0	1	0	0	0	2	0	0	0	0
49	1	0	1	0	0	1	1	2	1	0	1	1	1	0	0	1	0	1	0	2	0	0	2	0	0	0	0	2	2	2	0	2	2	2	0	2	2	0	0	1	0	0	1	0	1	2	0	0	1
50	0	0	2	0	1	2	1	2	0	0	0	1	1	0	0	1	0	1	0	1	0	0	0	0	0	0	0	1	2	0	1	0	1	2	0	2	2	1	1	0	1	0	1	0	1	1	0	0	0
51	0	0	1	0	1	1	1	1	2	1	0	2	1	1	2	0	0	0	2	0	0	0	0	0	0	0	0	1	2	1	0	0	2	1	1	2	2	1	0	0	0	2	0	0	1	1	0	0	1
52	1	0	1	0	0	1	2	1	2	2	0	1	1	0	0	0	0	1	0	2	0	0	0	0	0	0	0	2	2	0	0	1	1	2	0	2	1	0	0	0	1	1	0	0	1	0	1	1	2
53	1	0	1	1	0	1	1	2	0	0	0	0	0	0	0	0	0	0	1	1	1	0	1	0	0	0	0	1	2	1	1	0	0	2	0	2	2	0	0	1	1	0	0	0	0	0	0	0	2
54	0	0	2	0	0	1	1	1	2	2	0	0	0	0	0	0	0	0	1	1	0	0	0	0	0	0	0	0	2	0	0	0	1	1	1	2	1	0	1	0	1	0	0	0	0	0	0	0	1
55	0	0	2	0	2	2	2	1	2	1	1	1	0	0	1	0	0	0	1	0	1	0	0	0	0	0	1	2	2	1	1	1	1	2	0	2	1	0	0	1	1	0	0	0	0	0	0	0	0
56	1	0	0	0	0	0	1	1	2	2	0	0	1	1	1	0	0	2	0	2	0	1	0	0	0	0	0	2	2	1	2	1	2	0	1	1	2	0	0	2	0	0	0	1	1	0	0	1	2
57	0	0	1	1	0	1	1	2	0	0	0	0	0	0	0	0	0	1	0	2	0	0	0	0	0	0	0	2	2	2	1	1	2	0	2	0	1	0	0	0	1	1	0	1	1	0	0	0	1
58	1	0	2	1	1	2	2	2	1	0	1	0	1	1	1	0	1	1	0	2	1	0	0	0	0	0	1	2	2	2	0	0	0	2	1	2	2	0	0	2	0	1	1	0	1	1	0	0	1
59	0	0	2	1	0	2	2	1	2	0	1	0	1	1	1	0	0	0	1	1	1	1	1	0	0	0	0	2	2	1	1	0	1	1	1	1	2	0	0	2	0	0	0	0	0	0	0	0	0
60	0	0	1	0	0	1	0	1	1	1	1	0	0	0	0	0	0	1	0	2	0	0	0	0	0	0	1	2	2	1	0	1	1	1	0	2	1	0	0	0	1	0	1	0	1	1	0	0	2
61	0	1	1	0	1	1	1	2	1	0	1	0	0	0	0	0	0	1	1	1	1	0	0	0	0	0	0	2	2	2	1	0	2	2	0	2	0	0	0	0	2	2	0	0	1	1	0	1	1
62	1	0	2	0	0	2	0	2	0	0	2	0	0	0	0	0	0	0	1	1	1	0	1	1	2	2	0	2	1	1	2	0	1	1	1	1	0	0	0	0	1	0	0	0	0	0	0	0	2
63	0	0	1	0	0	0	1	1	1	1	0	1	1	0	0	1	0	1	0	2	0	0	0	0	1	1	0	2	2	1	2	0	1	1	1	2	1	1	1	0	0	2	0	0	1	0	1	1	2
64	0	0	1	1	0	1	2	0	2	2	0	0	1	1	1	0	0	1	0	2	0	0	1	1	1	1	1	2	2	1	0	1	0	2	0	2	0	0	0	0	1	0	0	2	0	2	0	0	0
65	1	0	1	1	1	2	1	2	0	0	1	0	1	1	1	0	0	1	0	2	1	0	0	0	0	0	0	1	2	1	0	1	1	0	1	1	0	0	0	0	1	0	1	0	1	1	0	0	0
66	0	0	1	1	0	1	2	1	2	1	0	0	0	0	0	0	0	0	1	1	1	0	0	0	0	0	0	1	2	0	1	2	2	1	1	2	2	0	0	1	1	1	0	0	1	1	0	0	0
67	1	0	2	0	1	2	1	1	1	1	0	1	2	1	1	1	0	0	1	1	1	0	1	0	0	0	0	1	2	1	0	1	1	1	0	2	1	0	0	0	2	0	0	0	2	1	0	1	2
68	0	0	2	0	0	0	1	2	1	0	1	0	1	0	0	0	1	2	0	2	0	0	0	0	0	0	0	2	1	1	1	1	2	1	1	1	0	0	0	0	2	0	0	0	0	1	0	0	1
69	1	0	1	0	0	0	2	1	2	2	0	0	1	1	1	0	0	0	1	1	1	0	0	0	0	0	0	1	2	1	0	1	1	2	1	2	1	0	0	2	0	1	0	0	1	1	1	1	2
70	1	0	0	0	0	0	2	2	1	0	0	1	1	1	1	0	0	0	1	1	1	0	0	0	0	0	0	2	1	1	2	1	1	0	1	1	1	0	0	0	1	0	1	0	1	2	0	0	0
71	0	0	1	1	0	1	2	1	2	1	0	1	1	1	1	0	0	1	2	0	1	0	0	0	0	0	0	2	2	1	2	1	1	1	2	1	1	0	0	1	1	0	0	1	0	1	0	0	1
72	1	0	1	0	1	1	2	2	2	1	0	0	0	0	0	0	0	1	1	1	0	0	0	0	1	1	0	2	2	1	2	0	1	1	1	1	2	0	0	2	0	1	0	0	1	0	1	0	1
73	0	0	2	0	0	1	2	0	2	2	0	0	0	0	0	0	0	1	0	2	0	0	0	0	0	0	0	2	2	2	0	0	1	0	1	2	2	1	1	0	0	1	0	0	1	1	0	0	0
74	0	0	2	0	1	1	1	2	1	1	1	0	0	0	0	0	0	1	0	2	0	0	0	0	1	1	0	2	2	2	0	0	1	2	1	2	2	0	0	1	0	0	0	0	0	0	0	0	1
75	1	0	1	1	0	2	1	2	1	1	0	0	1	1	1	0	0	0	0	1	0	0	0	0	0	0	0	2	2	2	0	0	1	1	0	2	1	0	0	1	1	0	1	0	1	1	0	0	1
76	0	0	1	0	0	1	1	2	0	0	0	1	1	1	1	0	0	0	1	1	1	0	0	0	1	1	0	1	2	2	1	0	0	1	1	1	2	0	0	1	1	0	1	0	0	0	1	0	1
77	1	0	1	1	1	2	1	2	2	2	1	0	1	1	1	0	0	0	1	1	1	0	0	0	0	0	0	2	2	2	0	1	1	2	2	1	1	0	0	0	1	0	1	0	1	1	0	0	0
78	1	0	1	0	0	0	2	0	2	2	0	0	1	1	1	0	0	1	0	1	0	0	1	1	1	1	0	2	2	2	1	1	1	2	1	2	2	0	0	2	0	1	0	0	1	1	0	0	0
79	1	0	1	0	0	0	0	2	0	0	2	1	1	0	0	1	0	1	1	1	1	0	1	1	1	1	0	2	1	1	1	1	2	2	0	2	0	0	0	0	2	0	0	0	0	0	0	0	1
80	1	0	1	0	0	1	2	1	2	2	0	0	1	0	0	0	0	0	0	2	0	0	0	0	0	0	0	2	2	1	1	1	2	1	1	2	0	0	0	0	1	0	1	0	1	1	0	0	0
81	1	0	0	1	0	1	1	1	0	0	1	0	1	1	1	0	0	1	0	2	0	0	1	0	0	0	0	2	2	1	1	0	1	0	1	1	1	0	0	1	1	0	0	0	0	1	0	0	0
82	1	0	1	0	1	1	2	1	2	2	0	1	1	1	1	0	0	1	2	0	1	0	0	0	0	0	0	2	2	2	1	0	0	2	0	2	0	0	0	0	2	1	0	0	1	0	0	0	1
83	0	0	2	0	0	1	2	1	2	2	0	1	1	1	1	0	0	0	1	1	1	0	1	0	0	0	1	2	2	0	1	0	1	2	0	2	2	0	0	2	0	0	0	0	0	0	0	1	0
84	1	0	0	0	0	0	2	2	2	0	1	0	0	0	0	0	0	0	0	1	0	0	1	0	1	1	0	1	2	1	0	1	1	1	1	2	1	0	0	0	1	0	0	0	2	1	0	0	2
85	1	1	2	0	1	2	2	0	1	1	0	0	2	2	2	0	0	1	0	2	0	0	0	0	0	0	0	2	2	2	0	1	1	1	1	1	2	1	1	0	0	0	0	0	0	0	1	0	2
86	1	0	0	1	0	1	1	1	1	1	2	0	2	0	0	0	0	1	1	1	1	0	0	0	1	1	0	1	1	1	0	0	0	2	0	2	2	1	1	1	0	0	1	0	1	0	0	0	0
87	1	0	2	1	0	2	1	1	1	1	1	1	2	2	2	0	0	1	1	1	0	0	0	0	0	0	1	2	2	1	0	1	2	0	2	0	2	0	0	1	0	0	0	1	0	1	1	1	2
88	1	0	1	0	1	1	2	1	1	0	0	1	1	0	0	1	1	1	1	0	1	0	0	0	0	0	0	1	2	0	1	1	2	0	1	2	1	0	0	0	2	0	0	0	1	0	1	0	1
89	0	0	0	0	0	0	2	1	2	2	0	0	0	0	0	0	0	0	0	2	0	0	0	0	0	0	0	2	2	1	1	0	0	2	0	2	2	0	0	1	1	0	0	0	0	0	0	0	2
90	0	0	1	0	0	2	2	1	2	2	0	0	0	0	0	0	0	1	2	0	1	0	1	1	1	1	0	1	2	1	0	0	2	1	2	1	1	1	0	1	0	0	0	0	1	0	0	0	1
91	1	0	0	0	0	0	1	1	1	0	2	0	1	1	1	0	0	2	0	2	0	0	1	0	1	1	0	2	2	1	2	1	2	1	1	1	2	0	0	1	1	1	0	0	1	0	2	0	2
92	0	0	0	0	0	0	1	1	0	0	1	1	2	1	1	0	0	0	1	1	1	0	0	0	0	0	0	2	2	2	1	1	1	2	0	2	2	0	0	2	0	0	1	0	1	0	0	1	0
93	1	0	1	1	1	2	2	0	2	2	0	1	1	0	0	0	0	1	2	0	1	0	1	0	0	0	0	2	1	0	2	0	1	0	1	1	2	0	0	2	0	0	0	0	0	1	0	0	1
94	0	0	2	0	1	2	2	0	2	2	0	1	1	1	1	0	0	1	0	2	0	0	1	1	1	2	0	2	2	1	1	0	0	2	0	2	1	1	1	0	1	0	0	0	0	0	0	1	1
95	1	0	2	0	2	2	2	1	2	2	0	0	0	0	0	0	0	0	0	2	0	0	0	0	0	0	0	1	2	1	0	1	1	2	1	2	0	0	0	0	2	0	0	0	0	0	0	0	1
96	0	0	2	1	0	2	2	0	2	2	0	0	1	1	1	0	0	0	1	0	1	0	1	0	0	0	0	2	2	2	0	0	1	1	1	1	0	0	0	0	1	0	0	1	0	1	0	0	1
97	1	1	1	1	0	2	1	1	1	1	1	0	0	0	0	0	0	2	0	2	0	0	1	0	0	0	0	2	2	1	2	1	1	2	1	2	0	0	0	0	1	0	1	0	1	2	0	0	1
98	0	0	2	1	0	1	1	1	2	2	0	0	0	0	0	0	0	1	2	0	2	0	0	0	0	0	0	2	2	2	1	2	1	0	1	1	2	0	1	1	0	0	1	0	1	0	1	1	2
99	1	0	1	1	0	1	1	2	0	0	1	1	1	0	0	1	0	0	2	0	0	0	0	0	0	0	0	2	0	0	2	0	0	2	1	2	1	0	0	0	2	1	0	0	1	1	0	0	0
100	0	0	1	0	0	0	1	1	0	0	2	0	1	1	1	0	0	1	1	1	0	0	0	0	0	0	0	2	2	2	0	1	0	1	1	1	2	0	0	2	0	0	1	0	1	0	0	0	2
101	0	0	2	1	0	2	2	2	2	1	0	0	1	1	1	0	0	0	1	1	1	0	1	1	1	1	1	2	2	1	0	0	0	2	0	2	0	0	0	0	1	0	0	0	0	0	0	0	0
102	0	0	1	1	0	1	2	1	2	2	0	0	0	0	0	0	1	1	2	0	1	0	2	1	1	1	0	2	2	1	1	0	2	0	2	2	1	0	0	0	2	0	1	0	1	2	0	0	2
103	1	0	1	1	0	1	2	2	2	0	1	0	1	0	0	0	0	0	1	1	0	0	1	0	0	0	0	2	2	2	0	1	1	1	0	2	1	0	0	0	1	0	0	0	0	1	0	0	1
104	0	0	1	1	0	1	2	1	2	2	0	1	1	0	0	1	1	1	1	0	1	1	0	0	0	0	0	2	2	1	1	0	1	1	1	1	1	0	0	0	2	0	0	0	1	1	1	0	1
105	0	0	0	1	0	1	1	1	1	1	1	1	1	0	0	0	0	1	1	0	0	0	0	0	1	1	0	2	1	1	1	0	1	1	1	2	2	0	0	1	0	1	0	0	1	1	0	0	1
106	0	0	1	0	0	1	2	2	2	2	0	0	0	0	0	0	0	1	1	0	1	1	0	0	0	0	0	1	2	0	1	2	1	2	0	2	0	0	0	0	2	0	0	0	1	1	0	0	1
107	0	0	1	1	0	1	2	2	1	1	0	0	2	2	2	0	0	0	2	0	0	0	0	0	0	0	0	1	2	1	1	2	2	2	0	2	1	0	0	0	2	0	1	0	1	2	1	0	1
108	0	0	2	0	0	1	0	2	1	1	0	0	1	1	1	0	0	0	0	1	0	0	0	0	0	0	0	2	2	2	1	2	2	1	1	2	1	1	0	1	0	0	1	0	1	0	0	0	0
109	0	0	1	0	0	1	2	1	1	1	1	0	0	0	0	0	0	0	1	1	1	0	1	1	1	1	0	2	2	2	1	1	1	2	2	1	2	0	0	1	1	1	0	0	1	1	0	0	0
110	1	0	2	0	0	2	1	2	2	2	1	0	2	1	1	0	0	1	0	1	0	1	0	0	0	0	0	2	1	0	1	0	1	1	1	2	1	1	1	0	1	0	1	1	1	2	0	0	0
111	1	0	2	1	0	2	1	1	2	1	0	0	1	1	1	0	0	0	1	1	1	0	0	0	0	0	1	2	1	0	1	1	1	0	0	2	1	0	0	1	1	0	0	0	0	0	0	2	2
112	1	0	2	0	1	2	2	1	2	0	1	0	1	0	1	0	0	1	0	1	1	0	1	1	1	1	1	2	2	1	0	0	0	2	2	1	2	0	0	1	0	0	0	1	0	1	0	0	0
113	1	0	1	0	0	1	2	2	1	1	0	0	1	1	1	0	0	1	0	2	0	2	0	0	0	0	0	2	1	1	2	0	0	0	1	1	2	0	0	2	0	0	0	0	0	0	0	0	0
114	0	0	0	0	1	1	1	2	0	0	1	0	0	0	0	0	0	0	1	1	0	0	0	0	0	0	0	2	2	2	0	0	1	0	1	1	2	0	0	0	1	0	0	0	0	0	0	0	2
115	1	0	1	1	0	1	1	1	1	1	1	1	2	1	1	0	0	0	1	1	1	0	0	0	0	0	0	1	2	0	1	1	2	1	1	1	1	0	0	0	1	0	0	0	0	0	0	0	2
116	1	0	1	1	0	1	1	1	2	2	0	0	0	0	0	0	0	1	0	1	0	0	1	1	1	1	0	0	1	0	1	0	0	1	2	2	0	0	0	1	1	0	1	0	1	0	0	0	1
117	0	0	2	0	0	1	2	2	1	0	0	2	2	1	1	1	0	0	0	1	0	0	0	0	0	0	0	2	2	2	0	2	1	0	1	1	1	0	0	0	1	0	0	0	1	0	0	0	0
118	1	0	2	2	1	2	1	2	0	0	0	0	1	1	1	0	0	1	1	0	1	0	1	1	1	1	0	1	1	1	0	1	1	0	0	2	1	0	0	0	1	0	0	0	0	1	0	0	1
119	1	0	2	0	1	2	1	1	1	1	1	0	1	1	1	0	0	1	2	0	1	0	0	0	0	0	0	2	1	1	1	1	1	0	0	2	2	0	0	1	1	0	1	0	1	0	0	0	0
120	1	0	1	1	0	1	2	1	2	2	0	0	1	1	1	0	0	1	1	1	1	0	0	0	0	0	0	1	2	1	0	1	0	1	1	1	2	0	0	1	1	0	0	0	0	0	0	0	0
121	1	0	1	0	0	0	1	1	1	1	2	1	0	0	0	0	0	1	0	2	0	0	1	0	0	0	0	2	2	2	0	1	1	0	1	1	2	0	0	1	0	0	1	0	1	1	0	0	0
122	0	0	1	0	0	1	2	0	2	2	0	0	1	1	1	0	0	1	1	1	1	0	0	0	0	0	0	1	2	1	0	1	0	2	0	2	1	0	0	1	1	1	0	0	0	1	0	0	0
123	0	0	1	1	0	1	1	2	0	0	1	1	2	1	1	0	0	0	1	1	1	1	0	0	0	0	0	1	2	2	0	1	1	2	0	2	0	0	0	0	2	0	0	1	1	1	0	1	2
124	0	0	1	0	1	1	2	2	2	0	1	0	1	1	1	0	0	1	1	1	0	0	0	0	0	0	0	1	2	1	0	0	2	2	0	2	2	0	0	2	0	0	0	0	2	1	0	0	1
125	0	1	1	0	1	1	1	1	0	0	2	1	2	2	2	0	0	0	2	0	1	0	0	0	0	0	0	2	2	2	0	1	1	0	2	1	2	1	1	1	0	0	0	0	0	0	0	0	0
126	0	0	1	0	0	1	1	1	1	1	0	0	0	0	0	0	0	0	0	2	0	0	1	0	0	0	0	2	2	2	1	2	2	0	1	1	1	1	1	0	1	1	0	0	1	2	0	0	1
127	1	0	1	0	0	0	1	1	0	0	1	1	1	1	1	0	0	2	1	1	1	0	0	0	0	0	0	2	2	2	0	0	0	2	0	2	0	0	0	0	1	0	0	1	1	1	0	1	1
128	0	0	1	0	0	1	2	1	2	1	0	0	0	0	0	0	0	0	1	0	1	0	0	0	0	0	0	1	2	1	1	0	1	2	1	2	1	0	0	0	1	1	0	0	0	0	0	0	1
129	1	0	1	0	0	1	2	0	2	1	1	0	0	0	0	0	0	1	0	2	0	0	0	0	0	0	0	1	2	1	0	0	0	2	0	2	2	0	0	1	1	1	0	0	0	0	0	0	1
130	0	0	2	1	0	2	1	2	0	0	0	1	2	1	2	0	0	0	1	1	1	1	0	0	0	0	0	2	2	2	0	1	2	0	2	0	0	0	0	0	1	0	0	0	1	0	0	0	1
131	1	0	2	1	0	2	1	2	1	1	0	1	2	1	1	0	0	0	0	1	0	0	0	0	0	0	0	2	2	1	2	1	1	1	1	1	0	0	0	0	2	1	0	0	1	0	1	0	2
132	1	0	0	0	0	0	2	2	1	1	0	1	1	0	0	1	0	0	1	1	0	0	0	0	0	0	0	2	2	1	0	0	1	1	1	1	1	0	0	0	2	0	1	0	1	0	0	0	1
133	0	0	0	0	0	0	2	2	1	1	0	1	2	2	2	0	0	0	2	0	0	0	0	0	0	0	0	2	2	2	1	0	0	2	0	1	2	0	0	2	0	0	0	0	1	1	0	0	1
134	1	0	0	0	0	0	2	2	2	0	1	0	1	1	1	0	0	0	0	1	0	0	0	0	1	1	0	2	2	2	0	1	2	1	1	1	0	0	0	0	1	0	0	0	0	1	0	0	1
135	1	0	1	1	0	1	2	1	2	0	1	0	1	1	1	0	0	0	0	2	0	0	0	0	0	0	0	2	1	1	2	2	1	1	1	1	0	0	0	0	2	0	1	0	1	1	0	0	0
136	0	0	1	1	0	1	2	1	2	1	0	0	1	1	1	0	0	1	1	1	0	0	0	0	0	0	1	1	1	0	1	1	1	0	0	2	1	1	1	0	1	0	1	0	1	0	0	0	1
137	1	0	2	1	0	2	2	1	1	1	1	0	0	0	0	0	0	1	1	1	0	0	1	0	0	0	0	2	2	1	1	1	1	2	0	2	2	0	0	1	0	0	1	0	1	0	0	0	2
138	1	0	1	1	1	2	2	1	2	1	0	0	0	0	0	0	0	0	1	1	0	0	0	0	0	0	0	1	1	1	1	1	1	1	1	1	2	0	0	0	1	1	0	0	0	0	0	0	0
139	0	0	2	1	0	2	1	1	1	0	1	0	2	2	2	0	0	0	1	1	1	0	0	0	0	0	0	1	2	1	0	0	1	1	0	2	1	0	0	0	2	0	0	0	1	1	0	0	0
140	0	0	1	1	0	1	2	2	1	1	0	1	2	2	2	0	0	1	2	0	1	0	0	0	0	0	0	1	2	1	0	1	2	1	1	2	1	0	0	1	1	0	1	0	1	1	0	0	0
141	0	0	0	0	0	0	2	1	2	1	0	0	0	0	0	0	0	0	0	2	0	0	0	0	0	0	1	2	2	1	0	1	1	0	1	1	1	1	1	0	1	0	0	0	1	0	0	0	2
142	0	0	1	0	0	1	2	0	2	2	0	0	1	1	1	0	0	1	1	1	1	1	0	0	0	0	0	2	2	2	1	1	1	0	2	1	1	0	0	1	1	1	0	0	1	0	0	0	0
143	0	0	1	0	0	1	2	2	2	1	0	0	1	1	1	0	0	0	0	1	0	0	1	0	0	0	0	2	2	2	0	0	2	1	0	2	1	0	0	0	2	1	0	0	1	0	0	0	1
144	1	0	2	1	0	2	1	1	1	1	1	0	0	0	0	0	0	0	1	0	0	0	1	0	0	0	0	2	2	2	0	0	1	1	1	2	1	0	0	1	1	0	1	1	1	2	0	0	1
145	1	0	0	0	0	0	2	2	1	1	1	0	1	1	1	0	0	1	0	2	0	0	0	0	0	0	0	1	2	1	0	0	0	2	0	2	1	0	0	0	0	0	1	0	0	1	0	0	1
146	1	0	1	1	1	2	2	2	1	0	0	1	2	1	1	0	0	0	1	1	0	0	0	0	0	0	0	1	1	1	0	0	0	2	0	2	1	0	0	0	2	0	0	1	0	0	0	0	1
147	1	0	0	0	0	0	2	1	2	1	0	0	2	1	1	0	0	0	1	1	1	0	0	0	1	1	0	2	2	1	0	2	1	0	1	1	1	2	1	0	1	0	1	0	1	0	0	0	0
148	0	0	2	0	1	2	1	2	0	0	0	1	2	1	2	0	0	1	0	2	0	0	0	0	0	0	0	2	2	2	0	2	1	0	2	0	1	0	0	0	1	0	1	1	0	0	0	0	1
149	0	0	0	0	0	0	2	0	1	1	0	1	1	0	0	1	0	0	0	2	0	1	0	0	0	0	0	1	2	0	0	1	0	2	1	2	2	0	0	2	0	0	1	0	1	2	0	0	0
150	0	0	1	0	0	0	0	2	0	0	2	2	2	1	1	0	0	0	1	1	1	0	0	0	0	0	0	2	1	1	1	0	0	1	1	1	1	0	0	0	1	0	1	0	1	2	0	0	0
151	0	0	2	1	0	2	2	2	1	1	1	1	1	1	1	0	0	0	1	1	1	0	0	0	1	1	0	2	2	2	1	1	2	0	1	2	1	0	0	0	1	0	0	1	0	0	0	0	0
152	0	0	1	1	0	1	1	1	1	1	2	0	0	0	0	0	0	0	1	0	1	0	0	0	0	0	0	0	2	0	0	0	0	2	0	2	1	0	0	0	1	1	0	0	1	0	1	0	1
153	0	1	1	0	0	1	2	1	1	1	0	0	0	0	0	0	0	2	1	1	0	0	1	0	0	0	0	2	1	1	1	1	1	1	0	2	1	1	0	0	1	0	1	0	0	1	0	0	0
154	0	0	1	0	1	1	2	1	2	2	0	0	1	1	1	0	0	1	1	1	0	0	1	1	1	1	0	0	2	0	0	1	2	1	1	2	1	0	0	1	1	0	0	0	0	0	0	0	1
155	1	0	2	0	1	1	1	1	1	1	1	1	1	0	0	1	0	0	0	1	0	0	0	0	0	0	0	2	2	1	1	1	1	0	1	1	0	0	0	0	2	0	1	0	0	1	0	0	1
156	1	0	1	0	0	1	2	1	2	0	0	1	0	0	0	0	0	1	1	1	1	0	1	1	1	1	0	2	2	2	0	1	1	1	0	2	0	0	0	0	1	0	1	0	1	1	0	0	1
157	0	0	1	0	1	2	1	1	1	1	0	0	0	0	0	0	1	2	0	2	0	0	1	0	1	1	0	2	2	2	1	1	1	0	1	1	0	0	0	0	2	0	0	1	0	0	0	1	1
158	0	0	2	0	0	1	2	1	2	2	0	0	0	0	0	0	0	1	0	1	0	0	0	0	0	0	0	1	2	0	1	1	0	1	1	2	1	1	0	1	0	1	0	0	0	1	0	0	1
159	0	0	1	0	1	1	2	2	2	1	0	0	1	1	1	0	0	1	0	2	0	0	0	0	0	0	0	2	1	1	2	1	1	2	0	2	1	0	0	2	0	0	0	0	0	1	0	0	0
160	0	0	2	1	0	1	2	0	2	2	0	0	0	0	0	0	0	0	1	1	1	0	0	0	0	0	0	2	2	1	2	0	1	1	0	2	2	0	0	1	0	0	0	0	0	0	0	0	0
161	0	0	2	1	0	2	2	1	2	1	1	1	1	0	0	0	0	0	0	2	0	0	0	0	0	0	0	2	1	1	1	0	2	1	2	1	1	0	0	0	1	0	0	0	0	2	0	0	2
162	1	0	2	0	0	2	2	1	1	1	1	1	1	0	0	1	0	1	2	0	2	0	0	0	0	0	0	2	2	2	1	0	1	1	1	2	2	1	1	1	0	1	0	0	1	0	0	0	1
163	0	0	1	0	0	1	2	2	1	0	0	0	1	1	1	0	0	0	2	0	0	0	1	1	1	1	0	2	2	2	0	1	1	1	1	1	1	1	0	0	0	0	0	0	0	1	0	0	1
164	1	1	1	0	0	1	2	0	1	1	0	0	1	0	0	0	0	2	1	1	1	0	1	1	1	1	0	2	1	1	2	0	0	2	0	1	2	0	0	1	1	0	0	0	0	1	0	1	0
165	1	0	1	0	1	1	1	2	0	0	1	1	1	0	0	1	0	1	2	0	1	0	0	0	0	0	0	1	2	1	1	1	1	0	1	1	0	0	0	1	1	0	0	0	0	0	0	0	1
166	0	0	1	0	0	1	2	2	1	0	1	1	1	0	1	0	0	0	2	0	1	0	0	0	0	0	0	1	1	1	0	0	1	2	0	2	2	0	0	2	0	0	0	1	1	1	0	0	1
167	0	0	2	1	1	2	2	1	2	0	0	1	1	0	0	0	0	0	0	2	0	0	0	0	0	0	0	2	2	2	0	0	1	0	1	1	1	0	0	2	0	0	0	0	1	0	1	0	2
168	1	0	0	0	0	0	2	1	2	1	0	0	0	0	0	0	0	1	0	1	0	0	1	1	0	0	0	2	2	1	1	0	0	2	0	2	1	0	0	1	1	0	1	0	1	1	0	0	1
169	0	0	2	1	0	2	2	0	2	1	2	1	1	1	1	0	0	1	0	2	0	0	0	0	1	1	0	1	2	2	0	2	1	2	0	2	2	1	1	0	1	0	0	0	1	0	0	0	1
170	1	0	0	0	0	0	1	1	1	1	1	0	1	0	1	0	0	0	0	2	0	0	0	0	0	0	0	2	2	2	0	1	1	2	0	2	1	0	0	0	2	0	0	1	0	0	0	0	0
171	1	0	1	2	0	2	1	2	1	1	1	0	1	1	1	0	0	0	1	1	1	0	0	0	0	0	0	1	1	0	1	1	2	0	2	0	2	0	0	1	0	0	0	0	0	0	0	0	1
172	0	0	2	1	0	1	2	2	0	0	0	1	1	0	0	1	1	1	1	0	1	0	0	0	0	0	0	0	1	0	1	0	1	2	0	2	2	0	1	0	0	0	0	0	0	0	0	0	0
173	0	0	2	1	0	1	1	2	0	0	0	0	1	1	1	0	0	0	0	1	0	0	0	0	0	0	0	2	1	1	2	1	0	1	1	2	1	0	0	0	2	0	0	0	0	1	1	0	2
174	1	0	0	0	0	0	1	2	1	1	1	0	0	0	0	0	0	1	0	1	0	0	1	1	1	1	0	1	2	0	1	0	1	1	0	2	1	0	0	2	0	0	0	1	0	1	1	0	1
175	1	0	1	0	0	1	2	2	2	1	0	0	1	1	1	0	0	0	0	2	0	0	0	0	0	0	0	2	2	1	1	0	1	1	0	2	2	0	0	1	0	0	0	0	1	0	0	0	0
176	0	0	1	0	0	0	2	1	1	1	0	1	2	2	2	0	0	0	0	2	0	0	0	0	1	1	0	2	1	1	2	0	0	2	0	2	1	0	0	0	1	0	0	0	0	1	0	0	0
177	0	0	2	0	0	1	2	1	2	1	0	0	0	0	0	0	0	1	1	1	1	0	0	0	1	1	1	2	2	1	0	0	2	1	2	1	2	1	1	0	1	0	0	0	1	0	0	0	0
178	0	0	0	0	0	0	1	2	1	1	1	1	2	0	0	1	0	0	1	1	1	0	0	0	0	0	0	2	2	1	1	1	1	0	1	1	2	0	1	0	0	0	1	0	0	0	0	0	0
179	1	0	2	0	0	2	1	1	2	2	0	1	1	1	1	0	0	1	0	2	0	0	0	0	1	1	0	1	1	1	0	0	1	0	1	1	0	0	0	1	1	1	0	0	1	1	0	0	0
180	0	0	1	0	0	1	2	1	2	0	0	0	0	0	0	0	0	1	0	1	0	0	0	0	0	0	0	2	2	2	0	0	1	2	0	2	1	0	0	0	1	1	0	0	1	0	0	0	0
181	1	0	2	0	0	2	2	2	2	0	1	1	2	2	2	0	1	2	0	1	0	0	0	0	0	0	0	2	1	1	2	1	1	0	1	1	1	1	1	0	1	0	1	0	1	0	1	0	2
182	1	0	2	0	0	1	1	1	2	2	0	0	0	0	0	0	0	1	0	2	0	0	1	1	2	2	0	2	2	2	1	0	1	1	1	1	1	0	0	2	0	0	1	1	1	2	0	0	0
183	0	0	1	0	0	1	1	2	1	1	1	0	1	1	1	0	0	1	0	0	0	1	0	0	0	0	0	1	1	0	1	2	1	1	1	1	2	0	0	0	0	0	0	1	0	0	0	0	1
184	0	0	2	1	0	2	2	1	1	0	1	0	0	0	0	0	0	1	2	0	2	0	0	0	0	0	0	1	2	0	1	0	0	2	0	2	1	0	0	1	1	0	1	0	1	2	0	1	1
185	1	1	1	0	0	1	1	1	1	1	0	0	0	0	0	0	0	0	0	1	0	1	0	0	1	1	0	1	1	1	1	0	1	2	1	2	1	0	0	0	2	0	0	0	0	0	0	0	0
186	0	0	2	0	1	1	2	2	1	0	0	2	2	0	0	1	0	0	0	1	0	0	0	0	0	0	0	2	2	2	1	1	1	2	0	2	1	0	0	2	0	0	0	0	0	0	0	1	1
187	1	0	0	0	0	1	2	1	1	1	0	0	0	0	0	0	0	1	0	1	0	0	0	0	1	1	0	2	2	2	1	1	1	1	1	1	0	0	0	1	1	0	2	0	1	1	0	0	0
188	0	0	2	0	1	1	2	2	2	1	0	1	2	1	1	1	0	0	0	0	0	0	0	0	0	0	0	1	2	1	1	0	1	1	1	1	1	1	1	0	1	0	0	1	0	0	0	1	0
189	1	0	1	1	0	2	1	2	0	0	0	0	0	0	0	0	0	0	1	0	1	0	0	0	1	1	0	2	2	1	2	0	0	2	0	2	1	0	0	1	1	0	0	0	0	1	0	0	2
190	1	0	1	0	1	2	1	1	1	1	0	0	1	1	1	0	0	1	2	0	2	0	0	0	0	0	0	1	1	1	0	0	1	1	1	1	1	0	0	0	2	0	0	0	1	1	0	2	2
191	0	0	2	1	0	1	2	2	1	1	1	0	1	1	1	0	0	1	2	0	1	0	0	0	0	0	0	2	2	2	0	0	0	2	0	2	2	0	0	1	1	1	0	0	1	0	0	0	1
192	1	0	1	0	0	1	2	0	2	2	0	0	0	0	0	0	0	0	1	1	1	0	1	0	0	0	0	2	2	1	1	2	1	1	1	0	1	0	0	1	1	1	0	0	1	0	0	0	0
193	1	0	2	1	0	2	2	0	2	2	0	1	0	0	0	0	0	0	1	1	1	0	0	0	1	1	0	1	2	1	1	1	1	1	0	2	2	0	0	0	1	0	2	0	1	1	2	0	2
194	1	0	1	0	0	1	2	1	2	0	1	0	1	1	1	0	0	0	1	0	1	0	1	1	1	1	0	1	2	1	0	0	1	0	1	2	0	0	0	0	2	0	0	0	1	1	0	0	1
195	1	0	2	1	0	1	1	2	0	0	0	0	0	0	0	0	0	1	1	1	1	0	0	0	0	0	0	2	2	1	2	1	1	2	0	2	2	0	0	0	1	0	1	0	1	0	0	0	0
196	0	0	1	0	0	1	2	2	0	0	0	0	1	1	1	0	0	1	0	1	1	0	0	0	0	0	0	0	2	0	0	0	2	0	2	1	0	0	0	0	2	0	0	0	0	0	1	0	1
197	0	0	1	1	0	1	1	1	2	2	0	0	0	0	0	0	1	1	0	1	0	0	0	0	0	0	0	1	1	1	1	0	0	2	0	2	1	0	0	0	1	0	0	0	0	1	1	1	1
198	1	0	1	0	0	0	1	2	1	1	1	2	1	1	2	0	0	1	0	1	0	0	0	0	0	0	0	2	2	2	1	1	1	2	0	2	0	0	0	0	2	1	0	0	1	2	0	0	1
199	0	0	0	0	1	1	2	1	2	2	0	0	1	1	1	0	0	2	1	1	1	0	1	0	0	0	1	2	1	0	1	1	1	2	0	2	1	0	0	2	0	0	0	0	0	0	0	0	2
200	1	0	0	1	0	1	2	1	2	2	0	1	2	2	2	0	1	2	2	0	2	1	0	0	0	0	0	2	2	1	2	1	2	1	1	1	1	0	0	1	1	0	0	0	0	0	0	0	1
201	0	0	1	0	0	0	2	0	2	2	0	1	1	0	0	1	0	1	0	2	0	0	0	0	0	0	0	1	2	1	1	1	1	1	1	1	1	0	0	1	1	0	0	0	2	1	0	0	1
202	1	0	1	1	1	2	2	0	2	2	0	0	0	0	0	0	0	0	0	2	0	0	0	0	1	1	0	2	2	2	0	1	1	2	0	2	2	0	0	0	1	0	1	0	1	0	0	0	0
203	1	1	1	0	0	0	1	1	1	1	1	0	1	1	1	0	0	0	2	0	1	0	0	0	0	0	1	2	2	1	0	0	1	2	0	2	1	0	0	0	2	0	0	0	0	0	0	0	1
204	0	0	1	1	0	1	2	2	1	0	0	1	2	1	1	1	0	0	1	1	1	0	0	0	0	0	0	1	2	1	1	0	2	0	2	2	2	0	0	0	1	0	0	0	0	0	1	0	1
205	0	0	1	1	0	1	2	1	1	1	0	1	1	0	0	1	1	1	1	1	0	0	1	1	1	1	0	1	1	1	1	1	2	0	1	1	0	0	0	1	1	1	0	1	1	0	0	0	1
206	1	1	2	0	0	1	2	0	1	1	1	1	0	0	1	0	0	1	0	2	0	0	0	0	0	0	0	2	1	1	1	1	1	0	0	2	1	0	0	1	1	0	0	1	0	0	0	0	1
207	1	0	1	0	1	2	2	0	2	2	0	1	1	0	0	0	0	0	1	1	1	0	0	0	0	0	0	1	1	1	1	0	0	0	1	1	1	1	1	0	1	0	1	0	1	0	0	0	1
208	1	0	2	0	0	1	1	2	0	0	1	1	1	1	1	0	0	0	1	1	1	0	0	0	0	0	0	2	2	1	2	1	1	1	0	2	1	0	0	2	0	0	0	0	0	0	0	0	0
209	1	0	0	0	0	0	1	2	1	0	1	0	0	0	0	0	0	1	2	0	2	0	1	0	0	0	0	1	1	1	1	0	1	1	1	1	2	0	0	0	1	1	0	0	1	0	0	0	2
210	0	0	1	1	1	2	2	2	2	2	0	1	1	1	1	0	0	0	1	1	1	0	1	0	0	0	0	0	2	1	0	0	0	2	1	1	2	0	0	1	1	0	0	0	0	1	0	0	0
211	0	0	1	1	0	1	2	1	2	2	0	0	1	1	1	0	0	0	1	1	1	0	0	0	0	0	0	2	2	1	1	2	2	0	2	0	1	0	0	0	1	0	1	0	1	0	0	0	0
212	1	0	2	0	0	2	1	2	0	0	1	0	1	0	0	0	0	0	0	1	0	0	0	0	0	0	0	1	2	0	1	1	1	0	0	2	1	1	0	0	0	0	0	0	1	1	0	0	2
213	0	0	2	0	1	1	1	2	1	1	1	0	1	1	1	0	0	1	2	0	1	0	0	0	1	1	0	1	1	0	1	0	1	0	1	1	1	1	1	0	1	0	0	1	0	1	0	0	1
214	1	1	2	0	1	2	1	2	1	1	1	1	1	0	0	0	0	1	1	1	1	0	0	0	0	0	0	1	2	1	1	0	0	2	0	2	2	0	0	0	1	0	1	0	1	1	1	0	1
215	0	0	2	0	0	2	2	2	2	0	1	1	0	0	1	0	0	0	0	2	0	0	0	0	1	1	0	1	2	0	0	0	1	1	0	2	2	1	1	1	0	0	2	0	1	1	0	0	1
216	1	0	2	0	1	2	2	2	1	0	1	1	1	1	1	0	0	0	0	2	0	1	1	1	1	1	0	2	2	1	2	1	0	2	0	2	1	0	0	1	1	0	0	0	0	0	0	0	0
217	0	0	1	1	0	1	2	1	2	2	0	0	0	0	0	0	0	0	0	2	0	1	0	0	0	0	0	2	1	1	1	0	1	1	0	2	2	0	1	0	0	0	1	0	1	1	0	0	1
218	0	0	0	0	0	0	2	1	1	1	1	2	1	1	2	0	0	1	1	1	1	0	0	0	0	0	2	2	2	0	1	0	0	2	0	2	1	0	0	0	1	0	1	0	1	0	0	0	0
219	0	0	2	1	0	1	0	1	1	1	1	1	2	2	2	0	0	0	0	2	0	2	0	0	0	0	0	2	2	1	0	0	0	2	0	2	1	0	0	0	2	0	0	0	1	1	0	1	1
220	0	1	1	0	0	1	1	2	0	0	1	0	2	2	2	0	0	0	0	0	0	0	0	0	0	0	0	1	2	1	0	2	2	0	1	1	1	0	0	1	1	1	0	1	0	1	0	0	1
221	1	0	2	0	0	2	2	1	2	2	0	1	2	1	1	1	0	1	0	1	0	0	2	0	0	0	0	1	2	0	0	2	1	1	0	2	1	0	0	0	2	0	0	0	0	1	0	0	1
222	1	0	1	0	1	2	1	2	1	0	1	0	2	1	1	0	0	0	1	0	1	1	0	0	0	0	1	2	1	0	1	0	1	2	0	2	1	1	1	0	0	0	0	0	0	0	0	0	1
223	0	0	0	1	0	1	2	1	2	1	0	0	0	0	0	0	0	1	1	1	1	0	1	0	1	1	0	2	1	1	1	0	0	1	1	1	2	1	1	1	0	0	0	0	0	0	0	0	0
224	0	0	2	1	0	2	2	1	2	0	1	0	0	0	0	0	0	1	1	0	0	0	0	0	0	0	0	2	2	1	1	1	2	0	2	0	1	0	0	0	2	2	0	0	0	0	0	1	2
225	1	0	1	0	0	0	2	2	2	1	0	1	0	0	1	0	0	1	2	0	2	0	0	0	0	0	0	2	2	2	0	0	0	2	0	2	2	0	0	1	0	0	0	0	0	0	0	0	2
226	0	0	1	0	0	1	1	2	0	0	1	1	2	2	2	0	0	0	0	2	0	1	1	1	1	1	0	2	1	1	1	2	2	0	1	1	2	0	0	0	0	0	0	1	1	1	1	0	1
227	1	0	1	0	0	1	2	2	1	1	1	0	0	0	0	0	0	2	1	1	1	0	0	0	0	0	0	2	1	1	2	1	1	1	1	1	2	1	1	0	1	1	0	0	0	0	1	0	2
228	1	0	1	1	1	2	1	0	2	2	0	0	0	0	0	0	0	1	2	0	2	0	0	0	0	0	0	2	2	2	0	0	1	1	1	2	0	0	0	0	2	1	0	0	0	0	0	1	1
229	0	0	1	1	1	2	1	1	1	1	1	0	0	0	0	0	0	0	1	0	1	0	1	0	0	0	0	1	2	0	1	0	0	2	0	2	1	0	0	0	1	0	0	0	1	0	0	0	0
230	0	0	1	1	0	1	2	1	2	0	1	0	0	0	0	0	0	0	0	1	0	0	0	0	1	1	0	2	2	2	1	1	1	1	1	2	2	0	0	1	0	0	0	0	0	1	0	0	0
231	1	0	2	0	0	1	2	2	1	1	0	0	2	2	2	0	0	1	0	2	0	0	1	1	1	1	0	1	2	1	0	2	2	2	0	2	1	2	1	0	1	0	0	1	0	1	0	0	0
232	0	1	0	0	0	1	1	2	0	0	0	1	1	1	1	0	0	1	0	2	0	0	0	0	0	0	0	2	2	1	1	2	1	2	0	2	1	0	0	2	0	0	0	1	0	0	0	0	0
233	0	0	1	0	0	0	1	2	1	1	0	0	1	1	1	0	1	2	2	0	2	0	2	1	1	1	0	2	2	2	0	1	1	1	1	1	2	0	0	1	1	0	0	0	0	0	0	1	2
234	1	0	2	0	1	2	2	1	2	2	0	0	0	0	0	0	1	1	1	0	1	0	1	0	0	0	0	1	1	1	0	0	0	2	0	2	2	0	0	1	0	0	0	0	2	1	0	0	1
235	1	0	2	0	0	0	1	2	1	1	1	1	1	0	0	1	0	0	0	2	0	0	0	0	0	0	0	1	1	1	2	0	2	1	0	2	0	0	0	0	2	0	0	0	0	1	0	0	0
236	0	0	2	0	0	1	2	1	1	1	0	1	2	1	1	0	0	0	0	1	0	0	2	1	1	1	0	2	2	2	0	0	1	2	0	2	2	0	0	1	1	0	1	0	1	1	0	0	1
237	0	0	1	0	0	1	2	1	1	0	0	0	0	0	0	0	0	0	1	1	1	0	0	0	0	0	0	1	2	1	1	0	0	2	0	2	1	0	0	0	2	1	0	0	0	0	0	0	0
238	1	0	2	1	0	1	1	1	1	1	1	0	0	0	0	0	0	2	1	1	1	0	0	0	0	0	0	1	2	0	1	2	2	2	0	2	2	0	1	0	0	1	0	0	1	1	0	0	0
239	1	0	2	0	1	2	1	1	1	1	1	1	1	0	0	0	0	0	0	1	0	0	0	0	1	1	0	2	2	2	0	1	2	1	1	1	1	0	0	0	1	0	1	0	1	0	0	1	2
240	1	0	2	0	1	1	1	1	0	0	1	0	1	1	1	0	0	0	2	0	1	0	0	0	1	1	0	1	2	1	0	1	2	1	1	1	1	0	0	0	0	0	1	0	0	2	0	0	0
241	1	0	0	0	0	0	2	1	1	1	1	1	2	1	1	0	0	0	0	1	0	0	1	1	1	1	0	1	1	1	1	0	1	2	1	2	1	0	0	0	1	1	0	0	1	0	0	0	2
242	1	0	2	1	0	2	1	2	1	1	0	0	0	0	0	0	0	0	0	2	0	0	0	0	0	0	1	2	1	0	1	0	0	2	1	2	1	0	0	1	1	1	0	0	0	0	0	0	1
243	1	1	1	0	0	1	1	1	2	2	0	0	0	0	0	0	0	0	1	1	1	0	0	0	0	0	0	1	2	1	0	0	1	0	2	0	2	0	0	1	1	0	2	0	1	1	0	0	0
244	0	0	0	0	0	0	1	2	1	1	0	0	0	0	0	0	0	1	0	2	0	0	0	0	0	0	0	2	2	2	0	1	1	1	1	2	2	1	1	0	0	1	0	0	1	0	0	0	0
245	1	0	1	0	0	2	1	2	0	0	0	0	0	0	0	0	0	1	2	0	1	0	0	0	0	0	0	1	2	1	1	1	1	2	0	2	1	0	0	0	1	0	1	0	1	2	0	0	2
246	0	0	1	0	0	0	1	2	0	0	0	0	1	1	1	0	0	1	1	1	1	1	0	0	1	1	0	2	2	2	0	1	2	1	1	1	1	0	0	2	0	0	1	0	1	0	0	1	0
247	1	0	2	0	1	2	2	1	1	1	0	0	0	0	0	0	0	1	1	1	0	0	1	0	1	1	0	2	2	2	1	0	1	0	2	0	1	0	0	0	0	0	0	0	0	0	0	0	0
248	1	0	2	0	1	2	1	1	1	1	0	0	1	1	1	0	0	0	0	2	0	0	0	0	0	0	0	2	2	2	0	0	1	1	0	2	1	0	0	0	1	0	0	0	0	1	1	0	1
249	1	0	1	1	0	1	2	2	2	0	0	1	1	0	0	1	1	1	0	2	0	0	1	1	1	1	0	2	2	2	0	0	0	2	0	2	1	0	0	0	1	0	1	0	1	2	1	1	1
250	1	0	1	0	1	2	1	1	2	1	0	0	0	0	0	0	0	0	0	1	0	0	0	0	1	1	0	1	1	1	1	0	0	2	0	2	0	0	0	1	1	1	0	0	2	1	0	1	1
251	0	0	2	0	1	2	2	1	2	1	0	0	1	0	0	0	0	0	0	1	0	0	0	0	0	0	0	1	2	1	0	1	1	2	1	2	2	0	0	1	1	0	1	0	1	1	0	0	0
252	0	0	1	0	0	0	2	2	1	1	0	0	1	1	1	0	0	1	0	2	0	0	0	0	0	0	0	2	2	2	1	0	2	1	0	2	0	0	0	0	2	0	1	0	1	1	0	0	0
253	0	0	1	0	0	1	1	2	1	0	1	0	0	0	0	0	0	2	1	1	1	1	0	0	0	0	0	1	1	0	1	1	0	2	0	2	1	0	0	0	1	1	0	0	1	1	0	0	1
254	0	0	1	0	0	0	0	2	0	0	2	0	1	2	1	0	0	0	1	1	1	0	0	0	0	0	0	2	2	2	1	0	1	1	1	2	2	1	1	1	0	1	0	0	2	1	1	1	1
255	0	0	2	0	0	1	2	2	2	2	0	0	0	0	0	0	0	0	0	1	0	0	0	0	0	0	0	2	2	2	1	1	0	2	1	2	2	0	0	1	1	0	0	0	0	0	0	1	2
256	0	0	2	0	0	0	1	2	1	0	1	1	1	0	0	1	0	1	0	2	0	0	1	0	0	0	1	2	2	1	0	2	1	1	1	1	1	0	0	0	0	0	0	0	0	0	1	0	1
257	1	0	2	1	0	1	2	1	2	2	0	0	1	1	1	0	0	0	1	1	1	0	0	0	1	1	0	2	2	2	1	1	0	2	0	2	2	0	1	1	0	0	0	0	0	0	0	0	0
258	1	0	2	1	0	2	2	0	2	2	0	0	1	1	1	0	0	2	0	2	0	0	0	0	1	1	0	2	1	1	2	1	1	2	0	2	2	0	0	2	0	0	0	0	1	1	0	0	0
259	1	0	1	0	0	1	2	1	1	1	0	0	0	0	0	0	0	0	0	1	0	0	0	0	0	0	0	2	2	2	0	0	1	2	0	2	0	0	0	0	1	0	1	1	1	2	0	2	2
260	0	1	0	0	0	1	2	2	2	1	0	0	0	0	0	0	0	0	0	1	0	0	0	0	0	0	0	2	2	2	1	1	1	0	1	1	1	1	1	0	1	0	0	1	0	0	0	0	1
261	1	0	2	0	0	2	2	2	2	1	0	1	1	0	0	0	0	0	1	1	0	0	1	1	0	0	0	1	1	1	2	0	1	0	2	0	1	0	0	1	1	0	1	0	0	0	0	1	1
262	0	0	0	0	0	0	2	1	2	1	1	0	0	0	0	0	0	1	1	1	1	0	0	0	0	0	1	1	2	2	0	0	1	1	0	2	0	0	0	1	1	0	0	0	0	0	0	0	1
263	1	0	1	0	0	0	1	2	1	1	1	0	2	1	1	0	0	0	1	1	1	0	1	0	0	0	0	2	2	1	2	1	2	0	0	2	1	0	0	0	1	0	0	0	1	0	0	1	1
264	1	0	1	1	0	1	2	2	1	0	0	0	0	0	0	0	0	0	1	1	1	0	1	1	1	1	0	2	2	2	0	0	0	1	2	2	0	0	0	0	1	0	0	0	1	0	0	1	0
265	1	0	1	0	0	1	1	1	0	0	2	0	0	0	0	0	0	1	0	2	0	0	0	0	0	0	0	2	2	2	0	1	1	1	1	1	1	0	0	0	1	0	1	0	1	1	0	0	2
266	0	0	0	0	0	0	1	1	0	0	2	1	1	0	0	1	0	0	0	1	0	0	1	1	1	1	0	2	2	1	1	2	2	2	0	2	1	0	1	0	1	2	0	0	1	0	0	0	1
267	0	0	2	1	0	2	1	1	1	0	1	0	0	0	0	0	0	0	1	1	1	0	0	0	0	0	0	2	2	2	0	0	1	0	0	2	1	0	0	0	1	1	0	0	2	0	0	0	1
268	0	0	2	1	0	2	1	0	2	2	0	0	0	0	0	0	0	1	1	1	1	0	0	0	0	0	0	1	1	1	1	2	1	1	0	2	1	1	0	1	0	0	0	0	0	0	0	0	1
269	0	0	1	0	0	0	2	1	1	1	0	0	0	0	0	0	0	2	1	1	1	0	1	1	1	2	0	2	2	2	0	0	1	2	0	2	2	0	1	1	0	1	0	0	1	0	0	1	2
270	1	0	2	1	0	1	2	2	2	1	0	1	1	0	0	1	0	1	2	0	1	0	0	0	0	0	0	1	2	2	0	0	2	0	1	2	1	0	0	0	2	0	0	0	0	0	0	0	0
271	0	0	2	1	0	1	1	1	1	1	1	0	0	0	0	0	0	1	2	0	2	0	0	0	0	0	1	2	2	1	0	0	1	2	0	2	0	0	0	0	2	0	1	0	1	1	0	0	0
272	0	1	1	0	0	1	2	0	2	2	0	0	0	0	0	0	0	1	1	1	1	0	0	0	0	0	0	2	2	2	1	0	1	0	1	1	0	0	0	0	2	0	1	0	1	2	0	0	1
273	1	0	2	0	1	2	1	1	1	1	1	1	1	0	0	0	0	1	0	2	1	0	2	0	0	0	1	2	2	0	1	1	1	1	1	2	0	0	0	0	1	0	0	0	0	0	0	0	0
274	1	0	1	0	1	2	1	1	2	1	0	0	0	0	0	0	0	1	0	1	0	0	0	0	0	0	0	1	1	0	2	0	0	2	0	2	2	0	0	2	0	0	0	0	0	0	0	0	1
275	1	0	0	0	0	0	2	1	2	0	1	0	2	1	1	0	0	0	0	2	0	0	1	1	1	1	0	2	1	1	1	1	1	1	1	1	2	1	1	0	0	0	0	0	0	1	0	0	0
276	1	0	1	0	0	1	1	2	0	0	1	0	1	1	1	0	0	0	0	1	0	0	0	0	0	0	0	2	2	2	1	0	0	2	2	1	2	0	0	1	1	0	0	1	0	0	1	0	1
277	0	0	0	1	0	1	2	0	2	2	0	0	1	0	0	0	0	0	1	1	1	0	0	0	0	0	0	2	1	0	2	2	2	0	1	1	1	0	0	0	1	0	0	0	0	0	0	0	1
278	1	0	1	1	0	2	2	1	2	1	0	0	0	0	0	0	0	0	1	1	0	0	1	1	1	1	0	2	2	2	0	1	1	1	1	1	1	0	0	1	1	0	0	1	1	1	0	0	0
279	0	0	1	0	0	1	2	2	1	1	0	1	1	1	1	0	0	1	1	1	0	0	0	0	0	0	0	1	2	0	0	0	1	0	1	1	2	0	0	1	1	0	1	0	1	1	0	0	1
280	1	0	2	0	0	2	2	2	2	1	0	0	0	0	0	0	0	1	1	1	0	0	1	1	1	1	0	2	2	2	0	0	1	0	2	1	1	1	0	0	0	0	0	0	0	0	1	0	1
281	1	0	2	0	0	2	1	2	1	1	1	0	0	0	0	0	0	1	1	1	1	0	0	0	0	0	0	2	2	2	0	1	0	2	0	2	2	0	0	2	0	0	1	0	0	1	0	0	1
282	0	1	2	0	0	1	0	2	0	0	1	0	0	0	0	0	0	1	0	1	0	1	0	0	0	0	0	2	2	1	1	0	0	2	0	2	1	0	0	2	0	0	0	0	2	1	0	1	0
283	0	0	1	1	0	1	1	1	1	1	1	0	1	1	0	0	0	0	1	1	1	0	0	0	0	0	0	2	2	1	1	0	1	1	1	1	0	0	0	0	1	0	1	0	2	1	0	0	0
284	0	0	1	1	0	1	2	0	2	2	0	1	0	0	0	0	0	1	0	2	0	0	1	0	1	1	0	2	1	0	2	1	2	0	1	1	2	0	0	1	1	0	2	0	2	1	0	0	0
285	0	0	1	0	0	0	2	1	2	2	0	1	1	0	0	0	0	1	0	2	0	0	0	0	1	1	0	2	1	0	2	0	1	1	1	1	2	1	1	0	1	0	0	0	0	0	0	0	2
286	0	0	0	0	0	1	2	1	1	1	0	1	1	0	1	0	1	1	0	2	1	0	0	0	0	0	0	2	2	2	0	1	1	1	1	2	1	0	0	1	1	0	0	1	0	1	0	0	1
287	1	1	1	1	0	2	2	2	2	1	0	0	2	2	2	0	0	0	2	0	0	0	0	0	0	0	0	2	2	2	1	0	0	1	1	1	1	0	1	0	1	2	0	0	1	0	0	0	0
288	0	0	2	1	0	1	2	0	2	2	0	0	1	0	0	0	0	0	1	1	1	0	0	0	0	0	0	2	2	1	1	1	2	0	1	1	2	0	0	2	1	0	0	0	0	0	0	1	0
289	0	0	0	0	0	1	2	0	2	2	0	0	2	0	0	0	1	1	1	1	0	0	0	0	0	0	0	2	2	2	0	0	0	2	0	2	1	0	0	0	2	0	0	0	0	0	0	0	0
290	0	0	2	0	1	1	2	1	2	2	0	1	1	0	0	1	0	0	2	0	0	0	0	0	1	1	1	2	2	1	0	2	1	2	0	2	1	1	1	0	0	1	0	1	2	0	0	0	0
291	1	0	0	0	1	1	2	1	2	0	1	0	2	1	1	0	0	1	0	2	0	0	0	0	0	0	0	2	2	1	2	0	1	1	0	2	1	0	0	1	1	0	1	0	1	0	0	0	1
292	1	0	1	1	0	1	2	1	2	1	1	0	0	0	0	0	0	1	1	1	1	1	0	0	0	0	0	2	2	2	0	1	0	1	1	1	1	0	0	1	1	0	0	0	1	1	1	0	1
293	0	0	1	1	0	1	2	2	2	1	0	0	2	2	2	0	0	1	0	1	0	0	0	0	1	1	0	1	1	1	2	1	1	1	1	2	1	1	1	0	0	0	0	1	1	0	0	0	0
294	1	0	1	0	0	0	2	0	2	1	1	0	2	1	1	0	0	0	2	0	0	0	0	0	1	1	0	2	1	1	2	0	0	2	0	2	1	0	0	0	0	0	0	0	2	1	0	0	0
295	1	0	0	1	0	1	2	2	1	1	0	0	0	0	0	0	0	1	1	0	1	0	0	0	0	0	0	1	2	1	0	0	2	0	1	2	1	0	0	0	2	0	1	0	1	1	0	0	1
296	1	0	1	1	1	2	1	2	1	1	1	1	1	1	2	0	0	1	1	1	0	0	0	0	0	0	0	1	2	0	1	2	1	0	2	0	0	0	0	0	1	0	1	0	2	0	0	0	1
297	0	0	1	0	0	0	2	1	2	2	0	0	2	2	2	0	0	0	1	1	1	0	0	0	0	0	0	2	1	1	1	1	2	1	1	2	0	0	0	1	0	1	0	0	0	2	0	0	2
298	1	1	1	0	0	1	2	1	2	2	0	0	0	0	0	0	0	0	0	2	0	0	0	0	0	0	0	1	2	1	1	1	1	1	1	1	1	0	0	2	0	0	0	0	0	1	0	0	1
299	0	0	1	0	0	2	2	2	1	1	1	0	0	0	0	0	0	1	1	1	1	0	0	0	0	0	0	1	1	1	0	1	1	1	2	2	0	0	0	0	2	0	0	1	1	1	0	0	1
300	1	0	1	0	1	2	2	1	2	1	0	0	1	1	1	0	0	1	0	2	0	0	1	0	0	0	0	0	1	0	1	0	1	2	0	2	1	0	0	1	1	0	0	0	0	0	0	0	1
301	0	0	2	0	0	1	2	1	2	2	0	0	2	2	2	0	0	0	1	1	0	0	0	0	0	0	0	2	1	1	2	0	1	2	0	2	0	0	0	0	2	0	0	0	0	0	0	0	1
302	1	0	2	1	0	2	2	2	2	1	0	1	2	1	2	0	0	2	1	1	1	0	0	0	0	0	0	1	2	1	0	1	1	0	1	1	1	0	0	1	1	0	0	0	0	0	0	0	0
303	0	0	0	0	0	0	1	1	1	1	1	0	0	0	0	0	0	1	1	1	1	0	0	0	1	1	1	2	2	1	0	0	0	2	0	2	0	0	0	1	0	0	0	0	0	1	0	0	1
304	1	0	2	0	0	1	2	1	1	1	0	0	2	0	0	0	0	1	1	1	0	0	0	0	0	0	0	2	2	1	2	0	1	0	1	2	1	0	0	1	1	0	0	0	0	0	0	0	2
305	1	0	2	0	0	1	2	2	0	0	0	1	2	1	1	0	0	1	0	2	0	0	0	0	0	0	0	2	1	0	2	2	1	1	1	1	1	0	1	0	1	0	0	0	0	0	0	0	0
306	1	0	2	0	0	1	2	2	2	0	1	1	1	0	0	0	0	1	0	2	0	1	0	0	0	0	0	2	2	2	0	1	1	2	0	2	0	1	1	0	1	0	0	0	0	0	0	1	2
307	0	0	0	1	0	1	2	1	2	1	1	2	2	1	1	1	0	1	0	2	0	0	1	0	0	0	0	1	2	1	0	1	1	1	1	2	1	1	1	0	0	0	0	1	0	0	0	1	1
308	0	0	2	0	0	1	2	2	1	0	1	0	0	0	0	0	0	0	2	0	0	0	0	0	0	0	0	1	2	1	1	0	0	0	1	1	1	1	0	1	0	2	0	0	1	0	0	0	0
309	0	0	1	1	0	2	2	1	2	2	0	0	1	1	1	0	0	0	1	1	1	0	1	0	0	0	0	2	2	2	1	1	1	1	0	2	0	0	0	0	1	1	1	0	1	1	0	0	1
310	1	0	1	0	0	0	2	1	2	1	1	0	0	0	0	0	0	0	0	1	0	0	0	0	0	0	0	2	2	2	1	1	0	1	1	1	1	0	0	0	1	0	1	0	1	0	0	0	1
311	0	0	2	1	1	2	1	1	2	2	1	1	1	1	1	0	0	0	1	1	1	0	0	0	0	0	0	1	2	0	1	1	1	1	1	2	2	0	0	2	0	1	0	0	1	0	1	0	2
312	0	0	2	0	2	2	2	0	2	2	0	1	1	0	0	1	0	0	0	2	0	0	0	0	0	0	0	1	1	1	1	1	1	1	1	2	1	0	0	1	1	1	0	0	1	1	0	0	1
313	1	0	0	0	0	0	2	2	2	1	0	1	1	1	1	0	0	0	1	1	1	0	0	0	0	0	0	2	2	1	2	1	0	2	0	2	1	0	0	1	1	0	0	0	0	2	0	1	2
314	1	0	2	1	0	2	1	2	0	0	1	1	1	1	1	0	0	0	0	2	0	0	0	0	0	0	0	2	2	2	0	0	0	0	1	1	2	0	0	0	1	0	0	1	0	0	0	0	1
315	1	0	2	1	0	2	1	0	2	2	0	0	0	0	0	0	0	2	0	2	0	0	0	0	0	0	0	2	2	2	1	0	1	2	0	2	1	1	1	0	1	0	1	0	0	2	0	0	1
316	0	1	2	0	1	1	1	2	0	0	1	0	1	1	1	0	0	0	0	2	0	1	0	0	0	0	0	2	2	1	2	0	1	1	0	2	1	1	1	0	1	0	0	0	1	0	0	1	0
317	0	0	1	0	0	1	2	2	1	0	0	0	2	1	1	0	0	0	2	0	1	0	0	0	1	1	0	2	2	1	2	0	1	0	1	1	2	0	0	1	0	0	0	1	0	0	0	0	0
318	1	0	1	0	0	0	0	2	0	0	2	1	1	0	0	0	0	1	1	0	1	0	0	0	0	0	0	1	2	0	1	2	2	2	0	2	1	0	0	0	0	1	0	1	1	0	0	0	1
319	0	0	1	1	0	1	2	2	2	0	1	0	0	0	0	0	0	0	1	1	1	0	0	0	0	0	0	1	2	1	0	0	1	0	1	1	2	0	0	1	0	1	0	0	0	0	0	1	2
320	0	0	0	0	0	0	2	1	2	2	0	1	1	1	1	0	0	1	1	1	1	0	0	0	0	0	0	2	2	2	1	0	1	2	0	2	2	0	0	1	0	0	0	1	0	0	0	0	1
321	0	1	1	0	1	1	1	1	2	2	0	1	1	0	0	1	0	0	1	1	0	0	1	0	0	0	0	2	1	1	1	1	1	1	0	2	2	0	0	1	1	0	0	0	0	0	1	0	2
322	1	0	1	0	0	1	1	1	1	1	1	0	1	0	0	0	0	0	0	2	0	0	0	0	0	0	0	1	2	0	1	0	1	0	1	2	1	0	0	1	1	0	0	1	1	1	0	0	1
323	1	0	2	0	1	1	2	2	1	1	0	0	0	0	0	0	0	1	0	2	1	1	0	0	1	1	0	2	0	0	2	1	1	1	1	1	1	0	0	0	1	1	0	0	0	0	0	1	0
324	1	0	1	0	0	1	1	2	1	1	0	0	0	0	0	0	0	2	1	1	1	0	0	0	0	0	0	2	2	1	1	1	1	0	1	1	0	0	0	0	1	0	1	0	0	0	0	0	0
325	0	0	1	0	0	0	2	0	2	1	2	1	2	2	2	0	0	0	1	1	0	0	0	0	0	0	0	2	1	1	2	0	2	0	2	1	1	0	0	0	2	0	1	0	1	0	0	0	1
326	0	0	2	1	0	2	2	2	0	0	0	0	0	0	0	0	0	2	2	0	0	0	0	0	0	0	0	1	1	1	1	0	0	2	0	2	2	0	0	0	0	1	0	1	1	0	0	0	0
327	1	1	1	0	0	1	1	2	0	0	2	0	0	0	0	0	0	1	1	0	1	0	0	0	0	0	0	2	2	2	0	2	1	0	1	1	0	0	0	0	1	0	2	0	2	1	0	0	0
328	1	0	1	0	1	1	2	2	1	1	1	0	0	0	0	0	0	1	1	1	0	0	1	0	0	0	0	1	1	1	0	1	0	2	0	2	1	0	0	2	0	0	1	0	1	0	1	0	1
329	1	0	0	1	0	1	2	1	2	1	0	0	1	1	1	0	0	1	0	2	0	0	0	0	0	0	0	2	2	1	2	0	1	0	1	1	2	0	0	1	0	0	1	0	1	0	1	0	1
330	1	0	2	1	0	1	1	2	0	0	0	0	0	0	0	0	0	0	1	1	1	0	0	0	1	1	1	2	2	1	0	0	1	1	1	1	1	0	0	0	1	0	1	0	1	0	0	0	0
331	0	1	1	0	0	1	2	2	2	1	0	1	1	0	0	1	0	0	0	2	0	0	0	0	1	1	0	2	2	2	1	2	2	0	1	1	0	0	0	0	2	0	1	0	0	0	0	0	0
332	1	0	2	1	0	2	2	1	1	1	0	0	0	0	0	0	0	1	0	2	0	0	0	0	0	0	1	2	2	1	0	0	0	2	0	2	1	0	1	0	1	1	0	0	1	0	0	0	0
333	0	0	1	0	0	0	1	2	1	1	1	1	1	0	0	1	0	0	0	2	0	0	0	0	0	0	0	2	2	2	0	1	1	0	0	2	1	0	0	0	2	0	1	0	0	0	0	0	1
334	1	0	0	0	0	0	2	0	2	2	0	0	0	0	0	0	0	0	1	1	1	1	0	0	0	0	0	2	2	2	0	1	1	1	1	1	2	0	0	1	0	0	1	0	1	1	0	0	1
335	1	0	1	1	0	1	2	2	1	0	0	0	0	0	0	0	0	1	0	2	0	0	0	0	1	1	0	2	2	1	2	0	1	0	2	2	2	0	0	1	1	0	1	0	1	1	1	0	2
336	1	0	1	0	0	1	2	0	2	2	0	1	1	0	0	1	0	2	0	1	0	0	0	0	0	0	0	1	2	1	0	1	2	1	1	2	2	0	1	1	0	0	1	0	1	1	0	0	2
337	1	1	2	0	0	1	0	1	1	1	1	0	0	0	0	0	0	0	0	2	0	0	2	1	1	1	0	2	2	1	1	0	0	2	0	2	0	0	0	0	1	0	0	1	0	1	1	0	1
338	0	0	0	0	0	0	1	2	1	1	1	0	0	0	0	0	0	2	0	2	0	0	0	0	1	1	0	2	2	2	1	1	2	1	1	1	0	0	0	0	2	0	1	0	1	1	0	1	2
339	1	0	1	1	0	1	2	1	1	1	1	0	0	0	0	0	0	0	0	2	0	0	1	0	0	0	0	2	2	2	1	0	1	2	0	2	2	0	0	0	1	0	1	0	1	0	0	0	1
340	0	0	2	1	0	2	1	1	1	1	0	1	1	0	0	1	0	0	0	2	0	0	1	0	0	0	0	2	2	2	0	0	1	2	1	2	0	0	0	0	2	1	1	0	1	1	0	0	1
341	0	0	2	0	1	2	1	2	1	1	1	1	2	2	2	0	0	0	0	2	0	0	0	0	0	0	0	2	2	2	1	1	2	1	1	1	1	0	0	1	1	1	0	0	1	1	0	0	0
342	1	0	2	0	0	0	1	2	1	1	1	0	0	0	0	1	0	2	1	1	1	0	1	1	1	1	0	2	2	2	0	0	2	1	2	1	1	0	0	0	2	0	1	0	1	0	1	0	2
343	0	0	1	0	0	0	2	1	2	2	0	0	0	0	0	0	0	1	0	2	0	0	0	0	0	0	0	2	2	2	0	0	1	0	1	1	0	0	0	0	2	0	1	0	1	2	0	0	0
344	1	0	1	1	0	2	2	2	2	1	0	0	0	0	0	0	1	0	1	1	1	0	1	0	0	0	0	2	2	2	1	0	1	0	1	1	2	0	0	1	0	1	0	0	1	0	1	1	1
345	1	0	1	1	0	1	2	2	2	0	1	0	1	1	1	0	1	1	1	1	0	0	0	0	0	1	0	1	2	2	1	0	0	2	0	2	2	0	0	2	0	0	1	0	1	1	0	0	1
346	0	0	2	0	1	1	2	2	2	0	1	1	1	0	0	0	0	0	1	1	1	0	0	0	0	0	0	2	2	2	0	1	1	0	0	1	0	0	0	0	2	1	0	0	1	0	0	0	2
347	1	0	1	0	0	0	2	0	2	2	0	1	1	0	0	1	1	1	1	0	1	0	0	0	0	0	0	2	1	1	2	0	0	2	0	2	2	0	0	1	0	0	1	0	0	2	0	1	2
348	1	0	1	0	0	1	1	2	0	0	0	1	1	1	2	0	0	0	0	1	0	0	1	1	1	1	0	1	2	1	0	1	1	1	1	2	1	0	0	0	1	0	0	0	0	0	0	0	0
349	0	0	1	0	0	1	1	1	1	1	1	1	2	2	2	0	0	0	1	1	1	1	1	0	0	0	0	2	0	0	2	2	2	1	1	2	0	0	0	0	2	0	0	0	0	0	0	0	1
350	0	0	2	1	0	1	2	1	1	0	0	0	0	0	0	0	0	0	1	1	1	0	0	0	0	0	0	2	2	2	0	0	0	2	0	2	2	1	1	1	0	2	0	0	0	0	0	0	0
351	1	0	1	1	0	2	2	0	2	2	0	0	0	0	0	0	0	0	1	0	1	0	1	1	1	1	1	2	2	2	0	1	1	1	1	1	0	0	0	0	1	0	1	0	1	0	0	0	0
352	0	0	1	0	0	1	1	1	2	2	0	1	1	1	1	0	0	0	1	1	1	0	0	0	0	0	0	2	1	1	2	0	0	2	0	2	1	0	0	0	1	1	0	0	1	0	0	0	1
353	1	0	1	0	0	1	1	1	2	2	1	0	0	0	0	0	0	0	1	1	0	0	1	0	1	1	0	2	2	2	1	0	1	1	0	2	1	0	0	0	1	0	0	0	0	1	0	0	1
354	1	0	1	0	0	1	1	1	1	1	1	1	0	0	1	0	0	0	1	1	0	0	1	0	0	0	0	2	2	0	1	0	1	1	1	1	2	0	0	1	1	0	1	0	1	0	0	1	1
355	0	0	2	0	0	1	2	2	1	1	1	0	1	1	1	0	0	1	0	2	0	0	0	0	0	0	0	2	1	1	1	0	0	2	0	2	0	0	0	0	1	0	0	0	0	1	0	0	0
356	1	0	0	1	0	1	0	2	0	0	2	1	1	1	1	0	0	1	1	1	0	1	0	0	0	0	0	1	1	1	1	1	1	1	1	1	1	1	1	0	0	0	0	0	2	1	0	0	1
357	0	0	2	0	0	0	2	2	1	0	1	0	1	1	1	0	0	1	0	2	0	0	0	0	0	0	1	2	2	1	0	1	1	1	2	1	0	0	0	0	1	2	0	0	1	0	0	0	1
358	1	1	1	0	0	0	2	2	1	0	0	1	1	0	0	1	0	1	0	2	0	0	0	0	1	1	0	1	2	2	0	0	1	1	1	2	0	0	0	0	1	0	1	0	0	0	0	0	0
359	1	0	2	0	1	1	1	2	1	0	1	0	1	1	1	0	0	1	1	1	1	0	1	0	0	0	0	0	2	0	0	0	0	1	0	2	2	0	0	1	0	0	0	0	0	0	0	0	2
360	1	0	1	0	0	1	1	1	2	2	0	1	0	0	1	0	0	1	0	2	0	0	0	0	0	0	0	2	2	1	2	0	1	1	0	2	1	0	0	0	1	0	0	0	0	0	0	0	2
361	0	0	1	0	0	0	2	0	2	2	0	0	0	0	0	0	0	0	1	1	0	0	0	0	0	0	0	2	2	2	0	1	2	2	0	2	2	0	0	0	2	1	0	0	0	0	1	1	1
362	0	0	1	1	0	1	2	0	2	2	0	0	2	0	0	0	0	0	0	0	0	0	0	0	0	0	0	2	2	2	0	1	0	2	0	2	2	0	1	1	0	0	0	0	0	0	0	0	1
363	0	0	2	1	0	1	2	0	2	2	0	0	0	0	0	0	0	1	1	1	1	0	0	0	0	0	0	2	2	2	0	1	1	1	1	2	2	1	1	1	0	0	1	0	2	0	1	0	2
364	1	0	1	0	1	1	2	1	2	1	0	1	1	1	2	0	0	0	2	0	1	0	0	0	0	0	0	0	2	0	0	0	1	0	1	2	1	0	0	0	1	0	1	0	1	0	0	1	1
365	0	0	1	0	0	1	2	2	0	0	0	0	1	1	1	0	0	0	0	1	0	0	1	1	1	1	0	1	1	1	2	1	1	1	1	1	1	1	1	0	1	0	0	0	0	0	2	0	2
366	1	0	2	1	1	2	1	2	0	0	2	0	0	0	0	1	0	2	1	1	1	0	0	0	0	1	0	1	1	1	1	0	1	1	0	2	1	0	0	2	0	0	0	0	0	0	0	0	1
367	0	0	1	1	0	1	0	1	1	1	1	2	2	2	2	0	0	0	1	0	0	0	0	0	0	0	0	2	2	2	1	0	1	2	0	2	0	0	0	0	2	0	0	1	0	0	0	0	0
368	0	0	1	0	0	0	1	1	1	1	1	1	2	2	2	0	1	2	0	2	0	0	0	0	1	1	1	1	1	0	1	0	0	0	1	1	2	1	1	1	0	0	1	1	0	0	0	0	1
369	1	0	2	0	0	1	1	2	0	0	0	0	0	0	0	0	1	1	0	1	0	0	0	0	0	0	0	1	2	1	0	1	1	1	1	1	0	0	0	0	2	1	1	0	0	0	0	1	1
370	0	0	2	0	0	1	1	2	2	2	1	1	1	0	0	1	0	0	1	1	1	0	0	0	0	0	0	2	2	1	2	0	1	2	0	2	2	0	0	0	1	0	0	0	0	0	0	1	1
371	1	0	2	0	1	2	2	1	2	0	1	0	1	2	1	0	1	1	2	0	1	0	0	0	0	0	0	2	2	2	0	0	1	0	1	2	1	0	0	0	2	0	0	0	0	0	1	0	1
372	1	0	2	0	1	2	1	2	0	0	2	0	1	1	1	0	0	1	1	1	1	0	1	1	1	1	0	2	2	2	1	1	1	0	1	1	1	0	0	1	1	1	0	0	1	1	0	0	1
373	1	0	0	0	0	0	2	2	1	1	1	1	2	1	1	0	0	1	2	0	1	0	0	0	0	0	0	2	2	1	2	0	1	0	1	1	1	0	0	0	2	0	1	0	1	1	0	1	0
374	1	0	2	0	0	1	2	2	1	1	0	0	0	0	0	0	0	0	0	1	0	0	1	0	0	0	0	2	2	2	1	0	1	1	0	2	0	0	0	0	1	0	1	0	1	1	1	0	2
375	1	0	1	0	0	1	1	1	1	1	1	1	0	0	0	0	0	1	0	2	0	0	2	0	0	0	0	2	2	1	1	1	0	2	0	2	1	1	1	0	1	0	1	0	1	1	0	0	1
376	1	0	0	0	0	0	2	1	2	1	1	0	1	0	0	0	0	1	0	2	0	0	0	0	0	0	0	2	2	1	2	2	1	0	2	0	1	0	0	0	1	0	0	0	0	1	0	0	0
377	1	0	2	0	0	0	2	1	1	1	0	0	2	2	2	0	0	0	1	1	1	0	1	1	2	2	0	0	2	0	0	1	1	1	1	2	1	0	0	0	0	0	1	1	1	2	1	0	1
378	1	0	1	1	0	1	1	2	1	1	0	1	1	1	2	0	0	1	0	0	0	0	0	0	0	0	0	2	2	2	1	0	1	2	1	2	2	0	0	2	0	0	0	1	0	0	0	0	1
379	1	1	1	0	0	1	1	2	1	1	1	0	0	0	0	0	1	1	1	0	1	0	0	0	1	1	0	1	2	1	0	0	1	1	1	1	2	1	1	1	0	1	0	0	1	1	0	0	0
380	0	0	0	1	0	1	1	2	1	1	0	0	1	0	0	0	0	0	0	2	0	0	1	0	0	0	1	2	1	0	1	1	0	2	0	2	0	0	0	0	1	0	0	0	0	0	0	0	0
381	1	0	0	0	0	0	2	1	2	2	0	0	1	1	2	0	0	2	1	1	1	0	1	0	1	1	0	2	1	1	1	1	1	1	0	2	1	0	0	1	1	0	0	0	0	1	0	0	1
382	0	0	1	0	0	1	2	0	2	2	0	0	0	0	0	0	0	1	0	2	1	0	0	0	0	0	1	2	2	1	0	0	1	2	1	1	2	0	0	1	1	0	0	0	0	0	2	0	2
383	0	0	0	0	0	0	1	1	1	1	1	1	1	0	0	1	0	0	2	0	0	0	0	0	0	0	0	2	2	2	0	0	1	1	1	1	1	0	0	1	1	0	0	0	0	0	1	0	1
384	0	0	1	2	0	2	1	1	2	2	0	0	1	0	0	0	0	0	0	1	0	0	0	0	0	0	0	2	1	1	1	1	0	2	0	2	1	1	1	0	1	0	0	1	1	1	0	1	1
385	0	0	1	0	1	2	1	2	0	0	0	1	1	0	0	1	0	0	1	1	1	0	1	0	0	0	0	2	2	2	1	1	1	1	1	2	1	0	0	0	2	0	1	0	1	0	0	0	1
386	1	0	1	1	0	1	2	2	1	0	0	0	0	0	0	0	0	0	0	2	0	0	0	0	0	0	0	2	2	2	0	1	2	1	1	1	0	0	0	0	2	0	0	0	0	0	1	0	1
387	0	0	0	0	0	1	2	2	1	0	0	0	1	1	1	0	1	1	0	2	0	0	0	0	0	0	0	2	2	2	0	0	1	1	1	2	1	0	0	0	2	0	1	0	0	0	0	0	0
388	1	0	2	1	0	1	1	1	1	1	1	1	1	1	1	0	0	1	1	1	0	0	0	0	1	1	0	2	2	1	2	1	1	2	0	2	2	0	0	1	0	1	0	0	2	0	1	0	2
389	0	0	1	0	0	1	1	2	1	1	1	1	1	1	1	0	0	0	0	2	0	0	0	0	0	0	0	2	1	0	1	0	0	2	0	2	2	0	0	1	1	0	0	0	0	0	0	0	1
390	0	0	2	0	0	2	2	1	2	2	0	0	1	1	1	0	0	0	1	1	1	0	0	0	0	0	0	1	2	1	1	2	1	1	0	2	1	0	0	1	1	0	0	1	1	1	0	0	0
391	0	0	2	0	0	2	2	0	2	2	0	0	2	1	1	0	0	1	0	1	0	0	1	1	1	1	0	1	2	1	0	1	1	0	2	1	1	0	0	0	2	0	2	0	2	1	0	0	1
392	0	0	1	0	0	0	1	2	1	1	1	0	0	0	0	0	0	0	0	2	0	0	0	0	0	0	0	1	2	1	1	1	1	1	0	2	1	0	0	1	1	1	0	0	1	1	1	0	1
393	0	0	1	0	0	0	0	2	0	0	2	1	2	2	2	0	0	0	1	1	1	0	0	0	0	0	0	1	2	1	0	0	2	0	1	2	0	0	0	0	1	0	0	0	0	0	0	0	0
394	0	0	1	1	0	1	1	1	1	1	1	1	0	0	0	0	0	2	0	2	0	1	1	1	0	1	0	2	2	2	0	1	1	0	1	1	2	0	0	2	1	0	1	1	1	2	0	0	1
395	1	0	2	1	0	1	2	2	1	0	0	1	1	0	0	1	0	0	1	1	0	0	1	0	1	1	0	2	2	2	0	0	1	1	0	2	1	0	0	0	2	0	0	0	0	0	1	0	2
396	0	0	1	0	1	1	1	1	1	1	2	1	1	0	0	0	0	1	1	1	0	0	0	0	0	0	0	2	2	2	0	0	0	2	0	2	2	0	0	2	0	0	1	0	1	2	1	0	1
397	0	0	0	0	0	0	2	1	1	1	0	0	1	1	1	0	0	0	0	1	0	0	1	1	1	1	0	2	2	2	0	0	1	2	1	2	1	0	0	1	1	0	0	0	0	0	0	0	0
398	1	0	0	0	1	1	1	1	1	1	1	0	0	0	0	0	0	2	0	2	0	0	1	0	0	0	0	2	2	1	2	1	0	2	0	2	1	0	0	0	0	0	2	0	1	1	0	0	1
399	0	0	2	0	1	1	0	2	1	1	0	0	0	0	0	0	0	0	0	1	0	0	1	1	1	2	0	2	2	2	0	0	2	0	2	1	0	0	0	1	1	0	0	0	0	0	0	0	0
400	1	0	1	1	1	2	2	1	1	0	0	0	0	0	0	0	0	0	2	0	1	0	1	0	0	0	1	1	1	0	1	1	1	0	1	1	2	0	0	2	0	0	0	0	0	0	0	1	0
401	0	0	1	0	0	0	1	2	0	0	2	0	1	1	1	0	0	1	0	2	0	0	0	0	0	0	0	2	2	1	1	2	2	0	2	1	1	0	0	0	2	0	1	0	1	1	0	0	1
402	0	0	1	1	0	1	2	1	1	0	0	1	2	2	2	0	1	1	0	1	0	0	1	0	0	0	1	1	2	2	0	0	0	1	1	1	1	0	0	0	2	0	0	0	0	0	1	0	2
403	0	0	1	0	0	1	1	1	1	1	1	0	0	0	0	0	0	0	0	1	0	0	0	0	0	0	0	2	2	2	1	0	1	1	1	1	1	0	0	0	2	0	0	0	0	0	0	0	2
404	0	0	2	0	1	1	2	2	0	0	0	0	0	0	0	0	0	1	0	2	1	0	0	0	0	0	0	2	2	2	1	0	0	1	1	1	0	0	0	0	2	0	0	0	0	0	0	0	1
405	0	0	2	0	0	1	2	1	1	1	1	1	1	0	0	1	1	1	1	1	0	0	2	0	0	0	1	1	1	0	1	2	1	2	0	2	1	0	0	0	1	1	0	0	1	0	1	0	1
406	0	0	2	1	0	1	2	0	2	2	0	1	1	0	0	0	0	1	1	1	0	0	0	0	0	0	0	1	2	2	0	2	2	0	2	0	1	0	0	0	2	0	0	0	1	1	1	0	2
407	1	0	1	0	0	0	1	1	2	1	0	0	2	2	2	0	0	0	1	1	1	0	0	0	0	0	0	2	2	2	0	1	1	1	2	1	2	0	0	0	0	0	0	0	1	1	1	0	1
408	0	1	2	0	0	1	1	1	1	1	1	1	1	1	1	0	0	0	1	1	1	0	0	0	0	0	0	0	2	1	0	1	1	0	1	1	2	0	0	2	0	1	0	1	1	0	1	0	1
409	1	0	2	0	0	1	2	2	2	1	0	0	1	1	0	0	0	0	0	2	0	0	1	1	1	1	0	1	2	1	0	0	1	1	0	2	1	0	0	0	1	0	0	0	1	0	0	2	2
410	1	0	1	2	0	2	1	1	1	1	1	0	1	1	1	0	0	1	2	0	1	0	0	0	0	0	0	2	2	1	1	0	2	1	2	1	1	0	0	0	2	1	0	0	1	0	0	0	0
411	1	0	1	0	0	1	2	1	2	2	0	1	2	2	2	0	1	1	0	1	0	0	0	0	0	0	0	2	2	1	2	0	0	2	0	2	2	0	0	0	1	0	1	0	1	0	0	0	1
412	0	1	0	0	0	1	2	0	2	2	0	0	0	0	0	0	0	0	0	2	0	2	0	0	0	0	0	1	2	1	0	0	0	2	0	2	0	0	0	1	0	0	0	0	0	1	0	0	2
413	0	0	0	0	0	0	2	0	2	2	0	0	0	0	0	0	0	2	0	2	0	0	1	0	0	0	1	2	1	0	1	0	0	2	0	2	0	0	0	1	1	1	0	0	0	0	1	1	2
414	0	0	0	0	0	0	1	2	1	0	1	0	0	0	0	0	0	0	1	1	1	0	0	0	0	0	1	1	1	0	1	0	1	0	1	1	2	0	0	1	0	0	1	0	0	0	0	0	0
415	0	1	2	0	1	2	2	1	1	1	1	0	1	1	1	0	1	1	2	0	1	0	1	0	0	0	0	1	1	1	1	2	1	2	0	2	2	0	0	2	0	0	0	1	0	0	0	0	2
416	0	0	1	0	1	1	2	2	0	0	1	0	2	2	2	0	0	1	0	2	0	0	0	0	0	0	0	1	2	1	0	1	2	2	0	2	1	0	0	0	1	2	0	0	1	0	0	0	1
417	0	0	2	0	1	1	2	2	2	1	0	0	0	0	0	0	1	2	2	0	2	0	0	0	0	0	0	2	2	2	0	1	1	1	0	2	2	1	1	0	0	0	0	1	0	0	0	0	0
418	1	0	1	0	0	1	1	1	0	0	2	0	0	0	0	1	0	0	0	1	0	0	0	0	0	0	0	1	2	1	0	2	1	2	0	2	0	0	0	0	1	1	0	1	1	0	0	0	2
419	0	0	2	1	0	2	2	2	1	1	0	1	1	0	0	1	0	0	1	1	0	1	0	0	0	0	2	2	2	0	1	0	0	1	2	2	1	0	0	0	2	0	0	1	0	0	0	0	1
420	0	0	1	0	0	1	2	2	2	1	0	0	1	0	0	0	0	0	1	1	1	0	2	1	1	1	0	2	1	1	2	1	2	1	1	1	1	1	1	0	1	1	0	0	0	0	0	0	1
421	1	0	1	0	0	1	2	1	2	1	0	1	0	0	0	0	0	0	2	0	0	0	0	0	0	0	0	2	2	2	0	0	0	2	0	2	1	1	1	0	1	1	0	0	0	0	0	0	1
422	0	0	1	0	0	1	2	2	2	0	0	0	1	1	1	0	0	0	0	2	0	0	1	0	1	1	0	1	2	1	0	0	0	2	0	2	1	1	0	0	0	1	0	1	2	0	0	0	0
423	1	0	1	1	0	2	1	2	0	0	2	0	2	1	1	0	1	1	1	1	0	0	0	0	0	0	0	2	2	2	1	1	2	0	2	0	2	0	0	1	0	0	0	0	0	0	0	0	1
424	0	1	1	0	1	1	2	2	2	1	0	0	0	0	0	0	0	0	0	1	0	0	0	0	0	0	0	1	1	1	1	0	1	1	1	1	1	0	0	0	2	0	0	0	1	1	0	0	1
425	1	0	1	0	0	1	2	1	1	1	1	0	0	0	0	0	1	1	1	1	0	1	0	0	0	0	0	1	2	1	1	2	2	1	1	2	1	0	0	0	2	0	0	0	0	0	0	2	2
426	1	0	1	1	0	2	1	1	0	0	2	0	1	1	1	0	0	1	0	2	0	0	1	0	1	1	1	2	2	2	0	0	1	1	1	2	1	0	0	0	2	0	0	0	0	0	0	0	0
427	1	0	1	0	0	0	2	0	2	1	1	0	1	1	1	0	0	1	1	1	1	0	0	0	0	0	0	0	1	0	1	0	0	2	0	2	2	0	0	1	1	1	1	0	0	0	1	0	1
428	1	0	1	1	0	1	2	1	1	1	0	0	1	1	1	0	0	1	0	2	0	0	0	0	0	0	0	2	0	0	2	0	1	2	1	2	1	0	0	0	1	0	1	0	1	1	0	0	1
429	0	1	1	0	1	2	2	1	2	1	0	0	1	1	1	0	0	1	0	2	0	0	0	0	0	0	0	1	2	1	0	0	1	2	0	2	2	0	0	1	1	0	1	0	1	0	0	0	0
430	1	0	0	0	0	0	2	2	1	0	1	0	1	1	1	0	0	0	0	2	0	0	1	0	0	0	0	1	1	1	1	0	1	1	1	1	2	1	1	1	0	0	0	1	0	1	1	0	1
431	0	1	1	0	0	1	2	2	2	0	1	1	2	1	1	0	0	1	2	0	0	0	0	0	0	0	0	2	2	1	2	1	1	1	1	1	1	0	0	1	1	0	1	0	1	2	0	0	1
432	1	0	0	1	0	1	1	1	2	2	0	1	1	0	0	1	0	1	0	2	0	0	0	0	0	0	0	1	2	1	1	1	2	2	0	2	1	0	0	0	2	0	0	0	0	0	0	0	1
433	1	0	0	0	0	0	2	1	1	1	1	1	2	0	0	1	0	1	0	1	0	0	0	0	1	1	0	1	1	0	2	0	0	2	0	2	1	1	1	0	1	1	0	0	0	0	0	0	1
434	1	0	2	1	0	1	1	2	0	0	2	0	0	0	0	0	0	0	0	1	0	0	1	1	1	1	1	1	1	0	1	0	0	1	1	1	1	0	0	0	1	1	0	0	1	1	0	1	1
435	1	0	0	0	0	0	2	1	1	1	0	2	2	1	1	1	0	2	1	1	1	0	0	0	0	0	0	1	2	0	1	1	1	1	1	1	1	0	0	1	1	0	1	0	1	0	0	0	1
436	0	0	1	0	0	0	1	2	0	0	1	0	1	1	1	0	0	1	0	2	0	0	0	0	0	0	0	1	2	0	1	1	1	1	1	1	0	0	0	1	0	1	0	0	2	0	0	0	1
437	0	0	2	0	0	2	1	1	2	2	1	0	2	0	0	0	0	1	2	0	1	0	1	0	0	0	1	2	2	1	0	1	1	1	1	2	2	0	0	1	0	0	0	0	1	1	0	0	0
438	1	0	0	0	0	0	2	1	2	0	0	0	1	0	0	0	0	1	0	1	0	1	1	0	0	0	0	1	2	1	0	1	1	1	0	2	1	0	0	0	1	0	0	0	0	0	0	0	1
439	0	0	1	0	0	0	2	2	0	0	0	0	1	1	2	0	0	0	1	0	1	0	1	1	1	1	0	1	2	1	0	0	2	0	1	1	1	0	0	2	0	1	0	0	0	0	0	2	2
440	1	0	1	1	0	2	1	1	1	1	1	0	2	2	2	0	0	0	0	2	0	0	1	1	1	1	0	2	2	2	0	0	0	2	0	2	1	1	1	0	1	0	2	0	2	1	1	0	2
441	0	0	2	0	0	1	1	2	1	1	1	0	0	0	0	0	0	1	0	2	0	0	0	0	0	0	0	2	2	1	1	0	0	2	0	2	1	0	0	1	1	0	0	1	0	0	0	0	1
442	0	0	1	1	0	1	1	1	1	1	1	1	1	0	0	1	0	0	1	1	0	0	1	1	1	1	0	2	2	2	1	2	1	1	0	2	2	0	0	1	1	0	0	0	0	0	0	0	0
443	1	0	1	1	0	2	1	1	2	1	0	1	0	0	1	0	0	0	0	2	0	0	0	0	0	0	0	2	2	1	2	1	1	2	0	2	1	0	0	0	1	0	0	0	1	0	0	0	1
444	1	0	2	0	1	2	1	2	1	0	1	1	1	0	0	1	0	1	0	1	0	0	0	0	1	1	0	1	1	1	1	0	0	1	0	2	0	0	0	1	1	0	1	0	1	1	1	0	1
445	1	0	2	1	0	1	2	1	1	1	0	0	2	0	0	0	0	1	0	2	0	0	0	0	2	2	0	2	2	2	1	1	1	2	0	2	1	0	0	0	1	0	0	0	0	0	0	0	2
446	1	0	1	0	0	0	1	2	0	0	1	1	1	0	0	1	0	1	2	0	1	0	1	1	1	1	0	2	1	1	2	0	1	0	1	1	2	0	0	2	0	0	0	0	2	1	0	0	1
447	0	0	0	0	0	1	1	2	0	0	2	1	0	0	1	0	0	0	2	0	1	0	1	0	0	0	0	0	1	0	1	0	2	0	2	2	1	0	0	2	0	0	0	0	0	0	0	0	1
448	0	0	2	1	0	2	1	1	1	1	0	0	0	0	0	0	0	1	1	1	1	0	0	0	1	1	0	1	2	0	1	0	0	2	0	2	2	0	0	2	0	0	0	1	0	0	0	0	0
449	1	0	2	0	1	2	1	2	0	0	1	0	1	1	1	0	0	0	0	2	0	0	1	1	1	2	0	2	1	1	1	0	0	2	0	2	1	0	0	0	1	0	0	0	1	1	0	0	1
450	0	0	1	2	0	2	2	2	2	0	1	0	0	0	0	0	0	0	1	1	1	0	0	0	1	1	0	1	1	1	1	2	2	0	1	1	1	0	0	1	1	0	1	0	1	2	0	0	1
451	0	0	0	0	0	0	1	2	1	1	1	0	0	0	0	0	0	1	0	2	0	0	0	0	0	0	0	2	2	2	1	2	1	1	0	2	1	0	0	0	0	0	2	0	1	1	0	0	1
452	1	0	0	1	0	1	2	1	1	1	1	0	1	0	0	0	0	0	1	1	1	0	1	1	1	1	0	2	2	2	1	0	0	2	1	1	0	0	0	0	2	0	0	0	1	1	1	0	1
453	1	0	2	0	0	1	2	0	2	2	0	0	1	1	1	0	0	0	1	1	1	0	0	0	0	0	0	2	2	1	2	1	1	1	0	2	2	0	0	0	2	0	0	0	0	2	0	0	0
454	1	0	0	0	0	0	2	2	1	1	0	0	0	0	0	0	0	1	0	2	0	0	1	1	1	1	0	2	2	2	1	1	1	0	1	1	1	1	1	0	1	0	0	0	0	0	0	0	1
455	0	1	2	1	0	1	0	1	1	1	1	0	1	0	1	0	0	0	2	0	0	0	0	0	0	0	0	0	1	0	1	0	1	0	0	2	0	0	0	1	1	2	0	0	1	0	0	0	0
456	1	0	1	0	0	1	2	1	2	2	0	1	0	0	1	0	0	0	1	1	1	0	0	0	1	1	0	1	2	2	1	1	0	1	1	1	0	0	0	0	2	0	0	1	1	1	2	0	2
457	0	1	1	1	0	2	2	1	2	1	1	0	0	0	0	0	0	0	1	1	1	0	0	0	0	0	0	1	2	1	0	0	0	1	0	2	2	0	0	1	0	0	1	0	1	0	0	0	0
458	1	0	1	0	0	1	1	1	0	0	2	1	1	0	0	1	0	0	1	1	1	0	0	0	0	0	1	2	2	0	1	1	1	0	1	1	0	0	0	1	1	0	0	0	2	0	0	0	0
459	0	0	2	0	0	0	1	1	0	0	1	0	1	1	1	0	0	0	1	1	1	0	0	0	0	0	0	1	2	0	1	0	0	1	1	1	0	0	0	0	1	0	0	0	0	0	0	1	1
460	0	0	2	0	0	2	2	1	1	0	1	0	0	0	0	0	0	2	1	1	1	0	1	1	1	1	0	2	2	1	1	0	1	1	0	2	2	0	0	1	0	0	0	0	2	0	0	0	2
461	0	0	1	1	0	1	0	1	1	1	1	0	0	0	0	0	0	0	1	1	1	0	2	0	0	0	0	2	1	1	2	0	0	1	2	2	0	0	0	0	2	0	0	0	0	0	0	0	0
462	0	0	1	0	0	1	1	1	2	1	0	0	0	0	0	0	0	1	1	1	1	0	2	0	0	1	0	2	2	2	0	2	1	2	0	2	1	1	0	0	0	0	0	0	0	0	0	0	1
463	0	0	1	1	0	1	2	2	0	0	0	0	1	0	0	0	0	0	0	1	0	0	1	1	1	1	0	2	2	2	1	0	1	0	1	2	1	0	0	0	1	0	1	0	1	1	1	1	2
464	0	0	1	1	0	2	1	2	1	0	1	1	1	1	1	0	0	1	2	0	2	0	0	0	0	0	0	1	2	1	0	1	0	1	1	2	1	0	0	2	0	2	0	0	0	0	0	1	2
465	1	0	1	0	0	1	1	1	2	1	0	0	0	0	0	0	0	1	1	1	1	0	0	0	0	0	0	2	1	1	2	0	1	0	2	2	2	1	0	0	0	1	0	0	1	0	0	0	0
466	0	0	2	1	0	1	2	2	1	0	1	0	0	0	0	0	1	2	1	1	1	0	0	0	0	0	0	2	1	0	1	0	0	1	0	2	2	0	0	2	0	0	0	0	0	0	0	0	0
467	1	0	1	0	0	1	2	2	1	1	1	0	0	0	0	0	1	2	1	1	1	0	0	0	0	0	0	1	2	0	1	0	0	2	0	2	1	1	1	0	0	0	0	1	0	0	1	0	1
468	1	0	1	0	0	1	0	1	1	1	1	0	1	1	1	0	0	0	1	1	0	0	0	0	0	0	0	2	2	1	0	1	2	1	1	2	0	0	0	0	2	0	0	0	0	0	1	0	2
469	0	0	1	0	0	0	2	1	1	1	1	1	1	1	1	0	1	1	1	1	0	0	1	1	1	1	1	2	1	0	1	0	1	2	0	2	0	0	0	1	1	0	0	0	2	0	1	1	2
470	1	0	2	0	1	1	2	2	1	0	0	0	0	0	0	0	0	0	1	1	1	0	1	1	1	1	0	2	2	1	1	1	1	1	1	1	2	0	1	0	0	1	0	1	0	1	0	0	1
471	1	0	1	0	0	1	2	2	2	2	0	0	1	1	1	0	0	0	1	1	1	0	0	0	0	0	0	2	2	1	1	1	0	2	0	2	0	0	0	0	2	0	1	0	1	1	0	0	0
472	0	0	0	0	0	0	2	1	2	1	0	0	1	0	0	0	0	1	0	1	0	0	1	1	1	1	0	0	1	0	1	2	2	1	0	2	2	0	0	1	0	0	1	0	0	1	0	0	1
473	0	1	1	0	1	1	2	2	1	0	0	1	2	1	1	0	0	1	1	1	1	0	0	0	0	0	0	2	2	2	0	2	1	1	1	1	2	0	0	0	1	2	0	0	1	1	0	0	2
474	1	0	1	0	1	2	2	2	1	1	0	0	1	1	1	0	0	1	1	0	1	0	0	0	0	0	0	2	1	0	2	0	0	1	1	1	1	1	1	0	1	0	0	0	0	1	0	0	0
475	0	0	1	0	0	0	2	2	1	0	0	0	0	0	0	0	1	2	0	1	0	0	0	0	0	0	0	1	2	1	0	1	2	2	0	2	1	0	0	0	1	1	0	0	0	0	0	0	0
476	1	0	2	1	0	2	1	2	0	0	1	0	2	2	2	0	0	1	0	2	0	0	1	0	0	0	0	1	2	0	1	1	1	2	0	2	1	0	0	0	1	0	1	0	1	2	1	0	2
477	0	0	1	0	1	2	2	1	2	2	0	0	0	0	0	0	0	0	1	1	1	0	0	0	1	1	0	1	1	0	1	0	0	2	0	2	2	0	0	1	0	0	0	0	0	0	0	0	1
478	1	0	1	1	0	1	1	2	1	0	1	0	1	1	1	0	0	1	1	1	0	0	1	0	0	0	0	2	1	1	1	2	1	1	0	2	2	1	1	0	1	0	0	0	0	1	0	0	1
479	1	0	1	0	0	1	0	2	0	0	2	1	1	0	0	1	0	0	0	1	0	0	0	0	0	0	0	2	2	2	0	1	0	2	0	2	1	0	0	0	1	1	0	0	1	1	0	0	0
480	0	0	0	0	0	0	2	1	2	1	0	0	1	1	1	0	0	0	0	1	0	0	0	0	0	0	0	2	1	1	2	1	1	1	0	2	1	0	0	0	1	0	0	0	0	0	0	0	1
481	1	0	1	0	0	0	2	1	2	1	0	1	1	1	1	0	1	1	0	2	0	0	0	0	0	0	0	1	2	1	0	1	0	1	1	1	1	0	0	0	2	0	0	0	0	0	0	0	0
482	1	0	0	0	0	0	2	2	1	1	0	0	0	0	0	0	0	0	1	1	1	0	1	0	0	0	0	2	1	1	1	0	1	1	1	1	0	0	0	0	2	1	0	0	1	0	1	0	1
483	0	0	2	0	1	1	1	2	0	0	1	0	0	0	0	0	0	0	0	2	0	0	0	0	0	0	0	2	2	1	0	1	1	2	1	2	2	0	0	1	1	0	0	0	0	0	0	0	0
484	1	0	2	0	0	1	1	2	1	1	1	1	1	1	1	0	0	1	0	2	1	0	0	0	0	0	0	2	2	2	0	0	1	1	0	2	2	0	0	0	1	1	0	0	0	0	0	0	1
485	1	0	0	0	0	0	1	1	1	1	1	1	2	1	1	0	0	1	0	2	1	1	0	0	0	0	1	2	2	1	0	0	0	2	0	2	0	0	0	0	1	0	0	0	1	0	0	1	1
486	1	0	1	0	0	0	2	1	2	0	0	1	1	0	0	1	0	2	0	2	0	0	0	0	1	1	0	1	2	0	1	2	2	1	0	2	1	0	0	0	1	0	0	0	0	0	0	0	1
487	1	0	1	0	0	2	2	1	2	1	0	0	1	1	1	0	0	0	1	1	0	1	0	0	0	0	0	2	1	1	2	1	1	1	1	2	1	0	0	0	2	0	0	0	0	0	0	2	2
488	1	0	2	0	2	2	1	2	1	0	1	1	1	0	0	1	0	1	1	1	1	0	0	0	0	0	0	2	2	2	0	0	1	1	1	2	2	0	0	0	1	1	0	1	2	0	0	0	1
489	1	0	2	1	0	1	2	2	1	1	0	0	0	0	0	0	1	1	0	2	0	0	0	0	0	0	0	2	2	1	1	1	2	0	1	1	1	0	0	1	1	0	0	0	0	1	0	0	0
490	1	0	2	1	1	2	1	1	2	1	0	0	0	0	0	0	0	0	0	2	0	0	0	0	1	1	1	2	2	1	0	0	1	0	1	1	2	1	0	0	0	0	0	0	0	1	1	0	1
491	0	0	2	0	1	1	1	2	1	1	1	0	1	0	0	0	0	0	1	1	0	0	0	0	0	0	0	2	2	2	0	1	0	2	0	2	1	0	0	0	1	0	1	0	1	1	1	0	1
492	0	0	2	0	0	2	2	0	2	2	0	1	1	0	0	0	0	1	1	0	0	0	0	0	0	0	0	2	2	1	2	0	1	2	0	2	1	0	0	1	1	0	1	0	1	0	0	0	1
493	0	1	2	0	1	1	1	1	1	1	0	0	0	0	0	0	0	0	1	1	1	0	2	1	1	1	0	2	2	2	0	0	1	0	1	1	2	0	0	1	1	0	1	0	1	0	0	0	1
494	1	0	0	0	0	0	2	1	1	1	0	0	1	1	1	0	0	1	1	1	1	1	0	0	0	0	0	2	2	2	1	2	2	1	0	2	1	0	0	0	1	0	1	0	0	1	0	0	1
495	0	0	1	0	0	1	2	1	1	0	0	0	2	2	2	0	0	0	0	0	0	0	1	1	1	1	0	2	1	1	1	0	1	1	1	2	2	0	1	0	0	0	1	0	0	0	0	0	1
496	0	0	2	1	0	1	2	0	2	2	0	0	2	0	0	0	0	1	1	0	1	0	1	1	1	1	0	1	1	1	1	0	1	0	1	2	1	0	0	0	2	1	0	0	0	0	0	0	1
497	1	0	0	0	0	0	1	1	1	1	1	0	0	0	0	0	0	0	1	1	1	0	0	0	0	0	0	2	2	1	1	1	1	2	0	2	1	1	0	0	0	1	0	0	1	0	0	1	0
498	0	0	0	0	0	0	2	2	2	1	0	0	0	0	0	0	0	0	1	1	1	1	0	0	0	0	0	1	1	1	1	0	0	2	0	2	0	0	0	0	1	0	0	1	1	1	0	0	1
499	1	0	0	0	0	0	1	2	0	0	1	0	1	1	1	0	0	0	0	2	0	0	1	0	0	0	0	2	2	1	1	0	1	1	0	2	1	1	0	0	1	0	0	0	0	2	0	0	1
500	0	0	2	2	0	2	1	1	1	1	0	0	0	0	0	0	0	0	0	1	0	0	0	0	0	0	0	1	2	1	1	2	2	2	0	2	1	1	0	0	0	0	0	1	1	1	1	0	1
501	0	0	1	0	0	0	2	2	2	0	0	1	1	0	0	0	0	1	1	1	0	0	0	0	0	0	0	2	2	1	1	1	1	1	1	1	2	0	0	1	1	0	1	0	1	0	0	2	2
502	0	0	1	0	1	2	2	1	2	2	0	0	0	0	0	0	0	0	0	2	0	0	0	0	0	0	0	0	1	0	1	0	1	1	1	1	1	0	0	0	2	1	0	0	1	0	0	1	2
503	0	0	2	0	1	2	2	1	1	1	0	0	1	1	1	0	0	0	1	1	1	0	0	0	0	0	0	1	1	1	1	1	0	1	1	2	2	0	0	1	1	0	0	1	0	1	0	0	0
504	1	0	0	0	0	0	2	2	1	0	0	1	2	0	0	1	0	1	2	0	1	0	0	0	0	0	0	2	2	2	0	0	1	0	1	1	2	1	1	1	0	0	0	0	0	0	0	0	1
505	0	0	1	1	0	1	2	1	2	1	0	1	1	0	0	1	0	2	0	2	0	0	0	0	1	1	0	2	2	2	0	0	0	2	0	2	1	0	0	0	0	0	1	0	1	1	0	0	1
506	0	0	2	1	0	2	1	1	2	2	0	1	2	1	1	1	0	1	1	1	0	0	1	0	1	1	0	2	2	2	1	1	1	1	0	2	0	0	0	0	1	1	0	0	1	0	1	0	2
507	0	0	2	0	1	2	1	1	2	2	0	0	2	1	1	0	0	0	0	1	0	0	0	0	0	0	0	1	1	1	1	1	1	1	0	2	2	0	0	1	1	0	1	0	1	1	0	0	1
508	1	0	1	1	0	1	2	1	1	1	1	0	1	1	1	0	1	0	1	1	1	0	0	0	1	1	0	2	2	2	1	0	2	0	2	1	1	0	0	1	1	0	0	1	1	1	0	0	0
509	0	0	1	0	0	0	2	0	2	2	0	0	0	0	0	0	1	0	1	1	1	0	0	0	0	0	0	2	2	2	0	0	2	1	0	2	1	0	0	0	1	0	1	0	0	0	0	0	0
510	0	0	0	0	0	0	1	2	1	0	1	0	0	0	0	0	0	1	1	1	0	0	0	0	0	0	0	2	2	1	1	1	1	0	1	1	0	0	0	0	2	0	1	0	1	1	0	0	0
511	1	0	1	1	0	1	1	1	1	1	0	0	1	0	0	0	0	0	1	1	1	0	1	0	0	0	1	1	2	0	0	1	0	2	1	2	0	0	0	0	2	0	1	0	1	0	0	0	1
512	0	0	1	0	1	1	1	2	1	1	1	0	1	1	1	0	0	1	0	2	0	0	1	0	0	0	0	2	2	1	1	0	1	1	0	2	0	0	0	0	2	2	0	0	0	0	0	0	1
513	1	0	1	1	0	1	2	1	2	1	0	0	1	1	1	0	0	0	1	1	1	0	0	0	0	0	0	1	2	0	0	0	0	1	0	2	1	0	0	0	1	0	0	0	1	1	0	0	0
514	0	0	1	1	1	2	2	1	2	1	0	1	1	1	1	0	0	0	1	1	0	0	0	0	0	0	0	1	2	1	0	1	0	2	0	2	2	0	0	1	0	0	0	0	0	0	1	0	1
515	1	0	2	0	1	2	2	1	2	2	0	0	2	1	1	0	0	0	0	1	0	0	1	0	0	0	0	1	2	0	1	2	2	0	1	1	1	0	0	0	2	0	0	0	0	0	0	0	1
516	0	0	2	0	0	0	1	2	1	1	1	1	1	1	1	0	0	1	0	1	1	0	2	0	0	1	1	2	2	2	0	0	0	1	0	2	1	0	0	0	1	1	0	0	1	0	0	0	1
517	1	0	2	0	0	0	1	2	1	1	1	0	2	2	2	0	0	1	0	1	0	0	1	0	0	0	0	2	2	2	1	1	1	0	0	2	1	0	0	1	1	0	0	0	0	0	0	0	0
518	0	0	2	0	0	2	2	2	2	0	1	0	0	0	0	0	0	1	1	1	1	0	0	0	1	1	0	2	2	1	1	2	1	2	0	2	0	0	0	0	1	1	1	0	1	1	0	0	0
519	0	0	1	0	0	0	2	0	2	2	0	0	0	0	0	0	0	1	1	1	0	0	0	0	0	0	0	2	2	1	1	0	0	1	1	1	1	0	0	2	0	0	0	2	0	2	0	1	0
520	0	0	0	1	0	1	1	2	0	0	2	1	2	2	2	0	0	1	0	2	0	0	1	1	1	1	0	2	2	2	0	1	1	2	2	1	2	0	0	2	0	0	1	0	0	0	0	0	0
521	1	0	0	0	0	0	2	0	2	2	0	0	0	0	0	0	1	1	1	0	1	0	0	0	0	0	0	1	2	0	1	0	0	2	0	2	2	0	0	1	0	0	1	0	1	0	0	0	1
522	1	0	0	0	0	0	2	1	1	1	1	1	0	0	1	0	0	1	0	2	0	0	1	0	0	0	0	2	2	1	2	0	0	2	0	2	1	0	0	0	2	0	0	0	0	0	0	0	2
523	1	0	1	0	0	0	1	1	1	1	1	0	0	0	0	0	0	0	0	2	0	0	1	1	1	1	0	1	2	1	0	0	1	0	1	1	1	0	0	1	1	0	1	0	1	0	0	0	0
524	1	0	1	0	0	0	2	1	2	1	0	1	1	0	0	1	0	0	1	1	1	0	1	0	0	0	0	2	2	1	1	1	1	2	0	2	2	0	1	1	0	1	0	0	1	0	0	0	1
525	0	0	1	1	0	1	1	1	2	2	0	0	0	0	0	0	0	1	1	1	0	0	0	0	0	0	0	1	2	0	1	0	1	0	2	2	0	0	0	0	1	0	0	0	0	0	0	2	2
526	0	0	2	1	0	1	2	1	2	2	0	0	0	0	0	1	0	0	1	1	1	0	0	0	0	0	0	1	2	1	0	0	0	2	0	2	1	0	0	1	1	0	0	0	0	0	0	0	0
527	1	1	1	0	0	0	1	2	0	0	1	1	1	0	0	1	0	1	1	0	1	1	1	1	0	1	0	1	2	1	0	1	1	1	2	2	2	0	0	2	0	0	1	0	1	0	1	1	2
528	0	0	0	1	0	1	2	1	1	1	0	1	1	1	1	0	0	1	0	2	0	0	0	0	0	0	0	2	2	2	1	1	2	1	1	2	1	0	0	0	0	0	1	1	1	2	0	0	0
529	0	0	1	0	0	0	2	1	2	2	0	0	0	0	0	0	0	1	0	2	0	0	0	0	1	1	0	1	1	1	1	1	2	1	2	2	1	0	0	0	1	1	0	0	0	0	0	0	0
530	0	0	2	0	0	1	0	2	0	0	2	0	1	0	1	0	1	1	1	0	1	0	0	0	0	0	0	2	1	1	2	1	1	1	1	1	2	1	1	0	1	0	0	0	0	1	1	0	2
531	0	0	0	0	0	0	1	2	0	0	0	2	2	2	2	0	0	0	0	2	0	0	1	0	0	0	0	2	2	2	0	0	1	2	0	2	2	0	0	1	0	0	1	0	1	1	0	0	1
532	1	0	1	0	0	0	2	2	1	1	1	0	0	0	0	0	0	0	1	1	1	0	0	0	0	0	0	1	2	0	1	0	1	1	1	2	2	0	0	2	0	0	0	0	0	1	1	1	2
533	1	0	1	0	0	0	1	1	1	0	2	0	1	1	1	0	1	2	1	1	1	0	2	1	1	1	0	1	2	1	1	0	0	2	0	2	0	0	0	0	1	0	2	0	1	1	0	0	2
534	1	0	2	0	0	2	2	0	2	2	0	2	2	1	1	0	0	0	1	1	1	0	0	0	0	0	0	2	1	1	2	1	2	0	1	1	2	0	0	2	0	1	0	0	1	0	0	0	0
535	0	0	0	0	0	0	1	2	0	0	1	0	0	0	0	0	0	0	0	2	0	0	0	0	0	0	0	2	1	1	1	0	1	1	0	2	1	1	0	1	0	0	0	0	0	2	0	0	0
536	0	0	1	0	0	2	1	2	1	1	1	1	1	1	1	0	0	0	1	1	1	0	0	0	1	1	0	0	2	0	0	2	1	2	0	2	2	0	0	0	0	0	0	0	0	1	0	0	2
537	1	0	2	1	0	1	2	1	2	0	1	0	1	0	1	0	0	0	0	2	0	0	0	0	0	0	0	0	1	0	1	0	1	0	1	1	2	0	0	1	0	0	0	0	1	1	0	0	1
538	1	0	2	1	0	2	2	2	2	1	0	2	2	1	1	0	0	1	0	2	0	0	1	0	0	0	0	2	2	2	0	1	1	2	0	2	1	0	0	1	1	1	0	0	2	1	0	0	1
539	1	0	1	0	1	1	2	1	2	2	0	0	0	0	0	0	0	0	1	1	1	0	1	0	1	1	0	1	2	1	0	0	0	1	2	2	2	0	0	2	0	0	0	0	2	1	0	0	0
540	1	1	1	0	1	1	2	1	2	1	1	0	0	0	0	0	0	0	1	1	0	0	1	0	0	0	0	2	2	1	1	0	0	1	1	1	2	0	0	1	1	0	0	0	0	0	0	0	0
541	1	0	1	0	0	0	1	1	1	1	1	1	2	1	1	1	0	1	1	1	1	0	0	0	0	0	0	2	2	1	2	1	2	0	1	1	1	1	0	0	0	0	0	0	0	0	0	0	1
542	0	0	1	0	0	1	2	1	2	1	1	0	1	1	1	0	1	2	2	0	2	0	0	0	1	1	0	2	2	2	1	0	0	2	1	2	2	0	0	1	0	0	0	0	2	1	0	0	0
543	1	0	1	1	0	1	1	1	2	2	0	1	1	0	0	1	0	0	1	1	1	0	0	0	0	0	0	2	2	2	0	1	1	0	1	1	2	0	0	1	1	0	0	0	0	0	0	0	2
544	0	0	2	1	1	2	2	1	2	2	0	0	1	1	1	0	0	0	1	1	0	0	0	0	1	1	0	1	2	1	1	2	1	0	1	1	1	0	1	0	1	0	1	0	1	0	0	0	0
545	0	0	1	1	0	2	1	2	1	1	0	0	1	1	1	0	0	1	1	1	1	2	0	0	0	0	0	2	2	2	1	1	2	0	2	0	2	0	0	1	1	1	0	0	1	1	0	0	2
546	1	0	1	0	0	0	2	1	1	1	1	1	1	0	0	1	0	1	1	1	0	0	1	0	0	0	0	0	1	0	1	0	0	2	0	2	1	0	0	1	1	0	0	0	1	0	0	0	1
547	0	0	1	1	0	1	2	1	2	1	0	0	1	1	1	0	0	1	0	2	0	0	0	0	0	0	0	2	2	1	1	1	1	2	0	2	2	0	0	1	0	1	0	0	2	1	1	0	1
548	0	0	1	0	0	1	2	1	2	2	0	1	1	0	0	0	0	0	0	1	0	0	0	0	1	1	0	1	1	1	0	0	0	0	1	1	0	0	0	0	2	0	1	0	1	1	0	1	2
549	1	1	1	0	0	0	1	1	1	1	1	0	1	0	1	0	0	1	1	1	1	0	0	0	0	0	0	1	2	1	0	0	0	2	0	2	2	0	1	1	0	0	1	0	1	0	0	1	0
550	1	0	1	0	0	1	0	2	1	1	0	1	1	0	0	1	1	2	0	1	0	0	0	0	1	1	0	2	1	1	2	1	1	1	0	2	0	0	0	0	1	2	0	0	1	1	0	0	1
551	1	0	1	0	0	1	2	1	2	0	1	0	1	0	0	0	0	1	0	1	0	0	0	0	0	0	0	2	2	2	0	0	1	1	1	2	0	0	0	0	2	0	1	0	1	2	0	0	1
552	1	1	2	0	0	1	1	1	1	1	0	0	1	1	1	0	0	1	1	1	0	0	0	0	0	0	0	2	2	2	1	2	1	1	1	0	1	0	0	1	1	1	0	0	1	1	0	0	0
553	0	0	1	0	0	0	1	1	1	1	1	1	1	0	0	1	0	0	1	1	1	0	0	0	0	0	0	2	2	2	1	0	2	0	1	1	2	0	0	1	1	0	0	0	1	1	0	2	2
554	1	0	1	0	0	1	2	2	1	0	1	1	1	0	0	1	0	0	1	1	0	0	0	0	1	1	0	2	2	2	1	1	1	0	1	1	1	0	0	0	1	0	0	0	0	1	0	0	1
555	0	0	1	1	0	1	2	1	2	2	0	1	1	1	1	0	0	1	0	2	0	0	1	1	1	1	0	2	2	1	2	0	1	0	2	0	0	0	0	0	2	0	2	0	2	1	0	0	2
556	0	0	2	0	0	1	2	2	1	0	1	0	0	0	0	1	0	1	1	1	0	0	0	0	1	1	0	2	2	2	1	1	0	1	0	2	2	0	0	2	0	0	0	1	0	0	0	0	0
557	0	0	0	0	0	1	2	0	2	1	1	1	1	0	0	1	1	2	2	0	2	0	0	0	0	0	0	2	2	1	0	0	0	2	0	2	1	0	0	0	2	0	0	0	2	1	0	0	1
558	0	0	1	0	0	1	1	1	1	1	0	1	2	0	0	1	0	1	0	1	0	0	0	0	0	0	0	1	2	1	0	0	1	2	0	2	1	0	0	0	1	0	1	0	1	2	0	0	1
559	0	0	2	0	1	2	1	1	1	1	1	0	0	0	0	1	0	1	2	0	0	0	1	1	0	0	0	2	1	0	2	1	0	2	1	2	2	0	0	0	2	0	0	1	0	0	0	0	0
560	0	0	2	0	1	2	2	2	2	1	0	0	0	0	0	0	0	0	0	2	0	0	0	0	0	0	1	1	2	0	0	1	2	1	1	1	1	0	0	0	2	0	0	0	0	0	1	0	1
561	0	0	2	1	1	2	1	1	0	0	2	0	0	0	0	0	0	0	0	2	0	0	0	0	0	0	0	2	2	1	2	2	1	2	0	2	1	0	0	0	1	1	0	0	1	0	0	0	2
562	1	0	2	1	0	2	2	0	2	2	0	0	1	1	1	0	1	1	1	0	1	0	1	0	0	0	0	2	2	1	1	0	2	1	0	2	1	0	0	0	1	0	0	0	0	1	0	1	1
563	0	0	2	0	1	1	2	0	2	2	0	0	0	0	0	0	0	1	1	1	0	0	1	0	0	0	0	0	2	0	0	1	2	1	1	2	2	1	1	0	0	2	0	0	1	0	0	0	2
564	1	0	2	1	1	2	1	1	0	0	2	0	1	1	1	0	0	2	1	1	1	0	0	0	0	0	0	1	2	1	0	1	1	1	0	2	2	0	0	0	1	0	0	0	1	1	1	1	2
565	0	0	1	0	1	1	2	1	2	0	1	1	2	2	2	0	0	0	0	1	0	0	0	0	0	0	1	2	2	1	0	2	1	2	0	2	0	0	0	0	1	0	1	0	1	1	0	0	0
566	0	0	2	0	1	1	1	1	2	2	1	0	0	0	0	0	0	1	1	1	0	0	0	0	0	0	0	2	2	2	0	2	2	0	1	1	2	0	0	1	1	0	0	0	0	1	0	0	0
567	1	0	2	1	0	1	2	1	1	1	1	0	2	0	0	0	0	0	0	2	0	0	0	0	0	0	0	2	2	1	2	1	1	2	0	2	2	1	1	1	0	1	0	0	0	0	0	0	2
568	1	1	1	0	1	1	1	2	0	0	1	1	2	0	0	1	0	0	1	1	0	0	0	0	0	0	0	1	2	1	0	1	2	1	2	2	0	0	0	0	2	0	0	1	0	1	0	0	1
569	0	0	1	1	0	1	1	1	1	0	2	0	1	0	0	0	0	1	1	0	1	0	0	0	0	0	0	1	1	1	0	0	2	1	0	2	1	0	0	1	1	0	1	0	1	0	0	2	2
570	1	0	0	0	0	1	2	1	2	2	0	0	1	0	0	0	0	0	1	1	1	0	0	0	0	0	0	2	2	2	0	2	1	0	1	1	1	1	0	0	1	0	0	0	0	1	0	1	0
571	0	1	2	0	0	1	2	2	1	0	1	0	0	0	0	0	0	0	0	2	0	0	0	0	0	0	0	2	2	2	0	1	0	2	0	2	0	0	0	0	2	0	0	0	0	1	0	0	1
572	0	0	0	0	0	0	2	0	2	2	0	0	0	0	0	0	0	0	1	1	0	0	2	1	1	1	0	2	2	1	2	1	1	0	2	0	1	0	0	1	1	0	1	0	1	0	0	0	1
573	1	0	0	0	0	0	1	2	1	1	0	0	1	1	1	0	0	1	0	2	0	0	1	1	1	1	1	2	2	1	1	1	2	0	1	1	1	0	0	0	2	0	0	0	2	0	0	0	0
574	1	0	1	1	0	2	1	2	0	0	0	0	2	2	2	0	1	1	2	0	1	0	1	0	1	1	0	1	2	1	0	0	1	0	2	1	2	1	1	0	0	1	0	0	1	0	0	1	1
575	0	0	0	0	0	1	1	2	1	0	1	1	2	1	1	1	0	1	1	0	1	0	0	0	0	0	0	2	2	1	1	0	0	2	0	2	1	0	0	0	2	0	0	0	0	0	0	0	2
576	0	0	1	0	0	2	2	1	2	1	0	0	0	0	0	0	0	0	1	1	1	0	0	0	0	0	0	2	2	2	0	0	2	0	2	1	0	0	0	0	2	0	1	0	1	0	0	0	1
577	1	0	2	1	1	2	2	1	1	1	0	1	2	1	1	0	0	1	0	2	0	0	0	0	1	1	0	2	1	0	2	0	1	2	1	1	0	0	0	0	2	1	0	1	0	1	0	0	0
578	0	0	2	0	0	1	1	1	2	2	0	0	2	2	2	0	0	0	1	1	1	0	0	0	0	0	0	1	2	0	1	0	1	1	1	1	1	2	1	0	1	0	1	0	1	1	0	0	2
579	0	0	1	0	1	1	1	1	0	0	1	0	1	1	1	0	0	1	1	1	0	0	0	0	0	0	0	2	2	2	1	2	2	2	0	2	0	0	0	0	2	0	0	0	0	2	0	1	1
580	0	0	1	0	0	1	1	1	0	0	1	1	2	2	2	0	0	1	1	1	1	0	0	0	0	0	0	2	2	1	1	0	1	1	0	2	2	0	0	2	0	1	0	0	1	2	0	0	1
581	0	0	0	0	0	0	2	2	2	0	1	1	1	0	0	1	0	1	0	2	0	0	0	0	1	1	1	1	1	0	1	0	0	2	0	2	0	0	0	0	1	0	1	0	1	0	0	0	1
582	1	0	2	0	1	2	2	1	2	1	1	2	2	1	1	1	0	0	1	1	0	0	0	0	0	0	0	2	2	2	1	0	2	2	0	2	1	0	0	0	2	1	0	0	1	0	0	0	2
583	0	0	1	0	1	1	2	2	1	0	0	0	0	0	0	0	0	0	2	0	0	0	0	0	0	0	0	2	2	0	0	1	1	1	2	1	2	0	0	2	0	1	0	0	2	1	0	0	0
584	0	0	1	0	0	1	1	1	1	1	0	0	0	0	0	0	0	0	1	1	1	0	0	0	1	1	0	1	2	1	0	0	1	1	0	2	2	0	0	0	2	0	0	0	1	0	0	1	1
585	1	0	2	0	1	2	2	1	1	1	0	0	1	1	1	0	0	1	2	0	2	0	0	0	0	0	0	2	2	2	0	0	0	2	0	2	1	0	0	0	2	0	0	0	0	0	0	0	1
586	0	0	2	1	0	1	2	2	2	1	0	0	0	0	0	0	0	0	0	1	0	0	0	0	0	0	0	1	2	1	0	0	2	1	2	1	1	0	0	0	1	0	0	0	1	1	1	0	1
587	1	0	0	0	0	0	2	1	2	2	0	0	1	1	0	0	0	2	1	1	1	0	0	0	1	1	0	2	2	2	1	0	0	2	0	2	1	0	0	1	1	0	1	0	1	0	0	0	1
588	1	0	2	1	0	1	1	2	0	0	1	1	2	1	1	0	0	0	1	1	0	0	0	0	0	0	0	2	2	2	1	2	1	2	0	2	1	0	0	0	2	1	0	0	1	0	0	0	0
589	0	0	1	0	0	1	1	1	1	1	2	1	1	1	1	0	0	2	0	2	0	0	0	0	1	1	0	2	2	1	1	0	1	2	0	2	2	0	0	1	1	0	0	0	1	1	1	0	1
590	1	0	1	0	0	2	2	1	1	1	0	1	1	1	1	0	0	0	1	1	1	0	0	0	0	0	0	2	2	1	0	2	2	0	1	1	2	0	0	1	1	0	1	0	1	0	0	1	2
591	0	0	2	0	1	2	1	2	1	0	2	0	1	1	1	0	0	1	0	2	0	0	0	0	2	2	0	2	1	1	2	1	2	2	0	2	0	0	0	0	2	0	0	0	1	0	0	2	2
592	1	0	1	0	0	0	1	2	2	2	1	0	1	0	0	0	0	0	2	0	0	0	0	0	0	0	0	2	2	2	0	0	1	1	1	2	2	0	0	0	1	0	0	0	0	1	1	0	1
593	1	0	1	0	0	0	1	0	2	2	0	0	0	0	0	0	0	1	1	0	0	0	1	1	2	2	0	0	2	1	0	1	1	0	1	1	2	0	0	2	0	0	0	0	2	1	1	1	2
594	0	0	0	0	0	0	1	2	1	1	1	0	0	0	0	0	0	1	2	0	1	0	1	1	2	2	0	2	1	1	2	1	1	1	1	1	2	0	0	1	1	1	0	0	1	1	0	0	0
595	1	0	2	1	0	1	2	1	2	2	0	0	0	0	0	0	1	0	1	1	1	0	1	1	1	1	0	2	2	1	0	1	2	0	1	1	1	0	0	1	1	0	2	0	1	1	1	1	1
596	1	0	1	0	0	0	1	2	1	1	1	1	1	0	0	1	0	0	0	1	0	0	0	0	1	1	0	1	2	1	0	1	2	1	1	1	2	0	1	0	1	0	0	0	0	0	0	0	0
597	1	0	2	1	0	2	2	1	2	1	0	0	1	1	1	0	0	0	0	2	0	0	1	1	2	2	0	2	2	1	2	0	1	2	0	2	2	0	0	1	0	0	0	0	1	1	0	0	0
598	0	0	2	1	1	2	1	1	1	1	1	1	2	1	1	1	0	1	1	1	0	1	0	0	0	0	1	2	2	1	0	0	1	0	2	0	1	1	1	0	0	1	0	0	1	0	0	0	1
599	0	0	2	1	0	2	2	0	2	1	1	0	1	0	0	0	0	0	0	2	0	0	0	0	0	0	0	1	2	1	0	2	1	0	2	0	2	0	0	0	1	1	0	0	1	0	0	0	0
600	0	0	1	1	0	1	1	2	1	1	1	1	1	1	1	0	0	0	1	0	1	0	1	0	0	0	0	1	2	1	1	2	1	2	0	2	2	1	1	1	0	0	0	0	0	0	0	0	1
601	0	0	1	0	1	1	2	2	2	1	0	0	0	0	0	0	0	0	0	1	0	0	1	0	1	1	0	2	1	1	1	2	1	1	0	2	1	0	0	2	0	1	0	0	1	0	0	0	1
602	0	0	2	1	0	2	1	2	1	1	1	1	0	0	1	0	0	1	0	1	0	0	1	0	0	0	0	2	1	1	2	0	1	2	1	1	1	1	1	0	1	0	0	0	0	2	0	0	1
603	1	0	0	0	0	0	2	2	2	1	0	0	1	1	1	0	0	1	0	2	0	0	1	0	0	0	0	1	2	1	0	0	0	1	0	2	1	0	0	1	1	0	0	1	1	0	0	0	2
604	0	0	1	0	0	1	2	2	0	0	0	0	1	1	1	0	0	1	2	0	1	0	0	0	1	1	0	2	2	1	2	1	1	1	1	1	1	1	1	0	1	0	0	0	0	0	0	0	1
605	1	1	2	0	1	2	2	2	1	0	1	1	1	1	1	0	0	1	0	2	0	0	0	0	0	0	0	1	2	0	1	0	1	2	0	2	1	0	0	1	1	0	0	1	0	1	0	0	1
606	0	1	0	0	0	1	1	1	2	1	0	0	0	0	0	0	0	0	1	1	1	0	0	0	0	0	0	2	2	2	1	0	1	2	1	1	2	0	0	2	0	1	1	0	1	1	0	1	0
607	0	0	1	1	0	1	2	1	2	0	0	1	1	1	1	0	0	1	2	0	1	0	0	0	0	0	0	2	2	2	0	0	0	2	0	2	1	1	0	1	0	0	1	0	0	2	1	0	1
608	1	0	0	0	0	0	2	2	1	0	1	0	0	0	0	0	0	0	1	1	1	0	0	0	1	1	0	2	1	1	1	0	1	1	0	2	1	0	0	1	1	1	1	0	1	1	0	0	2
609	0	0	1	0	0	1	2	1	2	1	0	0	1	0	0	0	0	1	2	0	2	0	1	0	0	0	0	1	2	1	0	0	1	1	0	2	0	0	0	0	1	1	0	0	0	0	0	0	1
610	1	0	2	1	0	1	1	2	1	1	1	0	2	1	1	0	0	1	0	2	0	0	2	0	0	0	0	0	2	0	0	0	0	2	0	2	2	1	1	0	1	0	1	1	1	2	0	0	1
611	0	0	1	1	0	1	0	1	1	1	1	1	1	0	0	1	0	0	0	2	0	0	1	1	1	1	0	1	2	0	1	1	1	0	0	1	1	0	0	0	2	0	0	0	0	0	0	0	2
612	0	0	1	0	0	0	2	1	2	2	0	1	1	1	1	0	0	1	0	2	0	0	0	0	0	0	0	1	2	1	1	1	1	1	0	2	1	1	1	0	1	0	1	0	1	1	0	0	0
613	0	0	2	1	0	2	1	2	0	0	1	0	1	0	0	0	0	0	0	1	0	0	1	1	1	2	0	2	1	1	1	0	0	2	0	2	1	0	0	0	1	0	2	0	2	1	1	1	2
614	1	0	1	1	0	1	2	2	0	0	0	1	0	0	1	0	0	1	1	0	1	0	0	0	1	1	0	2	2	1	2	1	1	1	1	2	2	0	0	2	1	0	1	0	1	1	1	0	1
615	0	0	2	1	0	2	2	2	1	0	1	0	1	1	1	0	0	0	1	1	1	0	0	0	0	0	0	1	2	1	0	0	1	1	0	2	1	1	0	0	0	0	0	1	1	0	0	1	2
616	0	0	1	0	0	1	2	2	2	1	0	0	0	0	0	0	0	0	1	1	1	0	0	0	0	0	0	0	1	0	1	1	1	1	2	1	1	1	0	0	0	0	0	0	0	0	1	0	2
617	1	0	0	0	0	0	1	1	1	1	1	0	1	1	1	0	0	0	0	1	0	0	1	0	0	0	0	1	2	1	0	0	0	2	0	2	2	0	0	1	1	0	0	0	2	1	0	0	1
618	1	0	2	1	0	1	2	2	1	1	0	1	2	2	2	0	0	0	1	1	0	0	1	0	0	0	0	2	2	2	0	2	1	2	0	2	1	1	1	0	1	0	0	0	0	0	0	0	0
619	0	0	2	1	0	2	2	1	2	1	0	0	1	0	0	0	0	1	1	1	0	0	0	0	0	0	0	2	1	1	1	0	0	2	0	2	1	0	0	1	1	0	0	0	1	0	0	0	1
620	1	0	0	0	0	0	1	1	1	1	1	0	0	0	0	0	0	1	1	1	0	0	0	0	0	0	0	2	2	1	1	1	1	2	0	2	1	0	0	0	2	0	1	0	1	1	0	0	2
621	1	0	1	0	0	1	2	2	1	0	0	1	2	2	2	0	0	1	0	2	0	0	0	0	0	0	0	2	2	2	1	1	2	0	1	1	1	0	0	1	1	0	0	0	0	0	0	0	1
622	0	0	1	0	0	1	1	1	1	1	1	0	0	0	0	0	0	2	0	2	0	0	0	0	0	0	0	1	1	1	1	0	0	2	0	2	1	0	0	0	1	0	0	0	0	0	0	1	1
623	1	0	0	0	0	0	1	1	0	0	1	0	0	0	0	0	0	1	0	2	0	0	0	0	0	0	0	0	1	0	1	1	1	1	1	1	2	0	0	1	1	0	0	0	0	0	0	0	1
624	1	0	1	0	0	1	2	1	2	1	0	0	1	1	1	0	0	1	0	2	0	0	0	0	0	0	0	1	2	1	0	2	1	1	0	2	1	0	0	1	1	1	0	0	1	1	0	0	1
625	1	0	0	0	0	0	2	2	2	0	0	1	1	0	0	1	0	1	0	2	0	0	1	1	1	1	0	1	2	1	0	1	1	1	0	2	1	0	0	1	1	0	1	0	0	0	0	0	1
626	1	0	1	1	1	2	1	0	2	2	0	1	1	0	0	0	1	1	0	2	1	0	0	0	0	0	0	2	2	1	2	1	1	2	0	2	1	0	0	0	2	0	0	1	1	1	1	0	1
627	0	0	2	0	1	2	1	2	0	0	2	1	1	1	1	0	1	1	2	0	1	0	0	0	0	0	0	2	2	1	1	1	1	0	2	0	2	0	0	0	2	0	1	0	1	2	0	0	0
628	0	0	2	0	2	2	2	1	2	2	0	0	1	1	1	0	0	2	0	2	0	0	1	0	0	0	0	1	2	1	0	0	0	2	0	1	2	0	0	1	1	0	0	0	0	1	1	1	1
629	1	0	1	0	1	2	2	2	2	0	1	0	1	0	0	0	0	1	1	1	0	0	1	0	0	0	0	1	2	1	0	1	1	1	0	2	1	0	0	0	2	0	0	0	0	1	0	0	1
630	0	1	0	0	0	1	1	1	1	0	1	0	0	0	0	0	1	2	1	1	1	0	0	0	0	0	2	2	2	0	1	1	0	2	0	2	1	0	0	0	1	1	0	0	1	0	0	0	0
631	1	0	1	0	0	1	1	2	0	0	2	0	0	0	0	0	0	1	0	2	0	0	0	0	0	0	0	2	2	2	0	1	1	1	0	2	1	1	1	0	1	1	0	0	1	0	0	0	1
632	0	0	1	0	1	1	1	1	1	1	1	0	0	0	0	0	0	0	2	0	0	0	1	1	1	2	0	2	1	1	1	0	1	1	1	1	1	0	0	0	1	0	0	1	1	1	0	0	1
633	1	0	0	1	0	1	1	1	1	1	1	0	1	1	1	0	0	1	1	1	0	1	0	0	0	0	0	1	1	1	1	0	0	2	0	1	0	0	0	1	1	1	1	0	1	1	0	0	0
634	0	1	1	0	0	1	2	1	2	2	0	1	0	0	1	0	0	0	1	0	1	0	2	0	0	1	1	2	2	1	1	1	1	1	1	1	2	0	0	0	1	0	0	0	0	0	0	0	1
635	1	0	1	1	0	2	1	1	1	1	1	0	2	0	0	0	0	1	1	1	0	0	0	0	0	0	0	1	2	1	0	1	0	1	1	1	1	0	0	0	2	0	0	0	0	0	1	0	1
636	0	0	0	0	0	0	2	2	1	1	1	0	1	1	0	0	0	1	0	1	0	0	1	0	1	1	0	1	2	0	0	1	2	0	1	1	1	0	0	1	1	1	1	0	0	0	0	0	1
637	0	0	0	0	0	0	1	1	1	1	1	1	1	0	0	1	0	1	0	2	0	1	0	0	0	0	0	2	2	2	1	0	1	2	1	2	2	0	0	1	1	0	0	0	1	0	0	0	0
638	0	0	0	0	0	1	1	2	1	1	1	1	1	1	1	0	0	2	1	1	1	0	2	0	0	0	0	2	2	2	0	1	0	2	0	2	0	0	0	0	1	2	0	0	0	0	0	0	0
639	0	1	1	0	1	1	2	0	2	1	1	0	0	0	0	0	0	1	1	0	1	0	1	0	0	0	0	2	2	2	1	1	1	2	0	2	2	0	0	2	0	0	0	0	0	0	2	0	2
640	0	0	2	0	0	1	1	2	0	0	1	1	1	1	2	0	0	1	0	2	0	0	0	0	0	0	0	0	2	0	0	0	2	1	0	2	1	0	0	1	1	0	1	0	1	0	0	0	0
641	1	0	2	0	0	1	2	2	2	1	1	0	2	1	1	0	0	0	0	0	0	0	0	0	0	0	0	1	2	1	1	1	1	0	2	1	1	0	0	1	1	0	1	0	1	1	0	0	0
642	0	0	1	0	0	1	2	2	2	1	1	0	2	1	1	0	0	0	1	1	1	0	1	1	1	1	0	2	2	2	0	1	1	0	0	1	0	0	0	1	1	0	0	0	0	0	0	0	0
643	0	0	0	0	0	0	1	1	1	1	1	0	0	0	0	1	0	1	1	1	0	0	0	0	0	0	0	2	2	2	1	1	1	1	0	2	1	0	0	1	1	1	0	0	1	1	0	0	1
644	1	0	1	1	0	1	1	1	1	1	1	1	1	0	0	1	0	1	0	1	0	0	1	0	0	0	0	2	2	2	0	1	2	1	1	1	2	1	1	1	0	0	0	1	1	1	0	0	1
645	1	0	2	0	0	0	1	2	0	0	1	0	0	0	0	0	0	2	2	0	0	1	1	1	0	1	0	2	2	2	1	0	1	1	1	1	0	0	0	1	0	1	0	0	2	1	0	0	1
646	1	0	2	0	1	1	2	1	2	2	0	1	1	0	0	0	0	1	0	1	0	0	0	0	0	0	0	2	0	0	2	1	1	1	1	1	0	0	0	0	2	1	0	1	2	0	0	0	2
647	0	0	2	0	0	1	2	1	2	1	0	1	1	0	0	1	0	0	0	2	0	1	1	0	0	0	0	2	2	2	0	0	1	0	1	1	1	1	1	0	1	0	0	0	0	1	0	0	0
648	1	0	2	0	0	1	1	1	2	2	0	0	2	2	2	0	0	0	1	1	0	1	0	0	1	1	0	1	2	1	0	1	1	0	1	1	2	0	0	1	0	0	1	0	1	2	0	0	0
649	1	0	1	0	0	2	2	1	2	1	1	1	1	0	0	0	1	1	1	1	0	0	0	0	0	0	0	2	2	1	2	1	1	1	0	2	0	0	0	0	2	0	0	0	0	0	0	0	1
650	1	0	1	0	0	0	2	2	1	1	0	0	0	0	0	0	0	1	0	2	0	0	1	0	0	0	0	1	1	1	1	1	1	2	0	2	2	1	1	0	1	0	0	0	0	1	0	0	1
651	0	0	2	2	1	2	1	1	1	1	2	0	1	1	1	0	1	2	1	1	1	0	0	0	0	0	0	2	2	2	1	2	1	2	0	2	0	0	0	0	2	0	1	0	1	1	1	0	2
652	1	0	1	0	0	0	2	0	2	2	0	1	1	1	1	0	0	1	0	1	0	0	0	0	0	0	0	2	2	1	1	1	1	2	0	2	1	0	0	2	0	0	0	0	0	1	0	0	1
653	0	0	1	0	0	0	1	2	0	0	2	1	1	0	0	0	1	1	1	0	1	0	0	0	0	0	0	2	2	2	1	1	1	0	1	1	0	0	0	1	1	0	0	1	0	0	0	0	2
654	0	0	1	0	0	0	1	1	2	2	1	0	0	0	0	0	0	1	0	1	0	0	0	0	0	0	0	2	2	2	0	1	0	2	0	2	0	0	0	0	2	1	1	0	1	1	0	0	0
655	1	0	2	2	1	2	1	1	0	0	2	1	1	1	1	0	0	1	1	1	0	0	1	0	0	0	0	1	1	1	1	0	1	2	0	2	0	0	0	0	2	0	0	0	0	1	0	0	0
656	1	0	2	1	0	1	1	1	2	1	0	0	0	0	0	0	0	0	0	1	0	1	0	0	1	1	0	1	2	0	0	2	1	0	1	1	1	0	0	0	1	0	0	0	1	0	1	0	1
657	0	0	1	1	0	1	2	0	2	2	0	0	1	1	1	0	0	1	1	1	0	0	0	0	0	0	0	1	1	1	1	0	0	2	0	2	2	0	0	1	1	0	0	0	0	0	0	1	0
658	1	0	1	1	0	1	2	1	2	2	0	0	0	0	0	0	0	1	1	1	0	0	0	0	0	0	0	2	2	0	0	1	0	1	1	2	1	0	0	1	1	0	1	0	1	0	0	0	1
659	1	0	1	0	0	1	2	2	1	1	0	1	2	1	1	0	0	0	1	0	0	1	0	0	1	1	0	2	2	2	1	0	2	0	1	1	1	0	0	1	1	0	0	0	0	1	0	0	1
660	0	0	1	0	0	0	1	2	0	0	1	1	2	1	1	0	0	0	1	1	1	1	1	1	0	1	0	2	2	1	2	1	1	1	2	2	2	0	0	1	0	0	0	0	1	1	0	0	0
661	0	0	2	1	1	2	2	1	2	1	0	2	2	0	0	1	0	1	0	2	0	0	0	0	0	0	0	2	2	1	0	1	1	1	1	1	1	0	0	0	1	0	0	1	0	0	0	0	0
662	1	0	1	1	0	2	2	0	2	2	0	0	2	1	1	0	0	0	0	1	0	0	0	0	0	0	0	2	2	2	1	2	1	1	1	0	1	0	0	1	1	0	1	0	0	0	0	0	2
663	1	0	2	0	1	1	1	2	0	0	1	0	0	0	0	0	0	0	1	0	1	0	1	0	0	0	0	1	2	1	0	0	0	2	1	2	1	0	0	1	1	0	1	0	1	1	1	0	1
664	1	0	2	0	0	2	2	1	2	1	0	0	0	0	0	0	0	1	1	1	0	0	0	0	1	1	0	1	2	1	0	1	2	2	0	2	1	0	0	0	1	0	0	0	0	0	0	0	0
665	0	0	2	1	0	1	2	2	1	0	0	0	1	1	1	0	0	0	1	1	0	0	0	0	1	1	0	1	2	0	1	1	2	0	1	1	0	0	0	1	1	1	0	0	1	0	0	0	1
666	1	1	2	0	1	1	2	2	2	1	0	0	1	1	1	0	0	1	0	0	0	0	1	0	0	0	0	2	1	1	2	1	0	2	0	2	1	0	0	1	1	0	2	0	1	1	0	0	0
667	0	0	1	1	0	1	1	2	0	0	0	0	0	0	0	0	0	0	0	1	0	1	0	0	0	0	0	1	2	0	1	0	1	1	1	2	0	0	0	0	1	1	0	0	1	0	0	0	0
668	0	0	0	0	0	0	1	1	2	1	0	0	1	1	1	0	0	0	0	2	0	0	1	1	1	1	0	2	2	1	2	2	2	0	1	1	2	0	0	2	0	0	0	0	1	0	0	0	1
669	1	0	2	0	1	1	2	2	2	2	0	0	1	1	1	0	0	0	1	0	1	0	0	0	0	0	0	1	2	1	1	0	2	0	2	1	1	0	0	1	1	1	0	1	1	0	0	0	0
670	0	0	2	0	0	0	1	1	1	1	0	0	0	0	0	1	0	0	0	1	0	0	0	0	0	0	0	2	2	2	1	0	1	1	1	1	2	0	0	1	1	0	1	0	1	0	1	0	1
671	0	0	1	0	1	1	1	2	0	0	1	0	1	1	1	0	0	1	0	2	0	0	1	1	1	1	0	2	2	2	0	1	1	1	0	2	2	1	1	0	0	1	0	0	1	0	0	0	1
672	0	0	0	1	0	1	1	2	0	0	2	1	2	1	2	0	0	1	0	2	0	0	0	0	0	0	0	1	2	1	1	0	1	1	0	2	2	1	1	1	0	2	0	0	1	1	0	0	1
673	0	0	2	0	1	2	1	2	1	1	1	0	2	0	0	0	0	1	0	2	0	0	0	0	0	0	0	2	2	2	0	1	1	2	2	1	2	0	0	1	0	1	0	0	1	0	0	0	0
674	0	0	1	0	0	1	1	2	1	0	1	0	1	0	0	0	0	1	0	2	0	0	0	0	0	0	1	1	1	0	1	1	2	1	1	1	1	0	0	0	1	0	1	1	1	2	0	0	0
675	0	0	2	0	0	0	2	1	2	0	0	0	0	0	0	0	1	1	1	0	1	0	1	0	0	0	0	2	2	1	0	2	1	0	1	1	2	1	1	1	0	0	1	0	1	2	1	0	1
676	0	0	1	0	0	1	2	2	1	0	1	0	2	2	2	0	0	0	1	1	0	1	0	0	0	0	1	2	1	0	1	1	1	1	1	2	2	1	1	0	1	0	1	1	1	2	0	0	0
677	1	0	2	0	2	2	2	1	1	1	1	0	2	2	2	0	0	0	1	1	1	0	0	0	0	0	0	1	2	2	0	1	2	0	1	1	0	0	0	1	1	0	1	0	1	1	0	0	0
678	1	0	1	0	0	0	1	1	1	1	1	0	1	1	1	0	0	2	1	1	1	0	0	0	1	1	0	2	2	1	1	0	1	1	1	1	1	1	1	0	0	1	0	1	2	0	0	0	0
679	1	0	1	0	0	1	1	2	1	1	1	0	0	0	0	0	0	0	1	0	1	0	0	0	0	0	0	1	2	1	0	1	0	2	0	2	1	0	0	0	1	1	0	0	2	0	0	1	1
680	0	0	1	0	0	1	1	1	1	1	1	0	0	0	0	0	0	1	1	1	1	0	1	0	0	0	0	0	1	0	1	1	1	1	1	1	0	0	0	0	1	0	0	0	0	1	0	0	0
681	1	0	2	0	0	1	2	0	2	2	0	1	1	0	0	0	0	1	1	1	0	0	0	0	1	1	0	2	2	2	1	0	1	1	0	2	1	0	0	2	0	0	0	0	0	1	0	0	0
682	1	0	2	1	0	2	2	1	1	1	0	1	1	1	1	0	0	0	1	0	1	0	0	0	0	0	0	2	2	1	2	0	1	2	0	2	1	0	0	2	0	0	0	0	0	0	0	0	1
683	1	0	0	0	0	0	2	2	1	0	1	0	0	0	0	0	0	1	0	1	0	1	1	1	1	1	0	1	2	1	1	0	1	0	1	1	1	0	0	0	1	0	0	1	0	1	0	0	0
684	0	0	1	0	0	0	0	2	0	0	2	1	1	1	1	0	0	1	0	2	0	0	1	0	0	0	0	2	2	1	1	0	1	0	1	2	1	0	0	0	2	2	0	0	0	0	0	0	1
685	1	0	2	0	2	2	2	1	1	1	0	0	0	0	0	0	0	0	0	2	0	0	0	0	0	0	2	2	2	0	1	0	0	1	0	2	0	0	0	0	1	0	0	0	1	1	0	0	1
686	1	0	1	0	0	1	2	0	2	1	1	0	0	0	0	0	0	0	0	2	0	0	0	0	0	0	0	1	1	1	1	0	2	1	1	2	1	1	1	0	1	0	0	0	0	0	0	0	0
687	0	0	1	1	0	1	2	1	2	2	0	0	1	1	1	0	0	0	0	2	0	0	0	0	0	0	0	1	2	1	1	1	1	0	2	0	1	0	0	0	2	0	0	1	0	0	1	0	1
688	1	0	1	0	1	1	2	1	2	0	0	0	0	0	0	0	0	0	0	1	0	0	1	1	1	1	0	2	2	1	2	1	1	1	0	2	0	0	0	1	1	0	0	1	0	1	1	0	2
689	0	0	1	0	0	1	2	0	2	2	0	0	0	0	0	0	0	0	0	1	0	0	0	0	1	1	1	2	2	1	0	0	0	2	1	1	1	0	0	0	2	0	0	0	1	0	0	0	2
690	0	0	2	0	1	2	2	0	2	2	0	0	0	0	0	0	0	0	0	1	0	0	0	0	0	0	0	2	2	2	0	1	1	1	0	2	1	0	0	0	1	0	0	0	2	0	0	0	0
691	1	0	1	1	0	2	1	2	0	0	0	0	1	1	1	0	0	0	1	0	1	0	0	0	0	0	0	2	1	1	1	0	1	0	1	1	1	0	0	0	2	0	0	0	0	0	0	0	1
692	0	0	1	1	0	1	2	1	1	1	0	0	0	0	0	0	0	1	1	1	0	0	0	0	0	0	0	0	1	0	1	0	0	1	1	1	1	0	0	0	2	0	0	1	0	0	0	0	1
693	1	0	1	1	0	2	2	2	1	0	0	1	1	0	0	1	1	1	0	2	0	0	0	0	1	1	1	2	2	1	0	0	0	2	0	2	2	0	0	0	0	1	0	0	1	1	0	1	2
694	0	0	1	1	0	1	2	1	2	2	0	0	1	1	1	0	0	1	0	2	0	0	0	0	0	0	0	2	2	2	0	1	2	0	1	1	0	0	0	0	1	1	0	0	1	0	0	0	1
695	1	0	1	1	0	1	2	1	0	0	0	0	0	0	0	0	0	0	1	1	0	0	0	0	0	0	0	2	2	2	1	1	1	0	1	1	1	0	0	0	1	1	0	0	1	0	0	0	1
696	1	0	1	0	1	2	2	2	2	1	0	0	0	0	0	0	0	1	0	2	0	0	0	0	0	0	1	2	2	1	1	0	0	2	0	2	2	0	1	0	0	1	0	0	2	1	1	0	1
697	0	0	2	1	0	2	1	2	1	0	1	0	0	0	0	0	0	0	2	0	1	0	1	0	1	1	0	2	2	2	1	0	1	1	0	2	1	0	0	0	1	0	1	1	0	0	0	0	1
698	1	0	2	0	0	1	2	1	2	2	0	2	2	1	1	1	0	1	0	2	0	0	0	0	0	0	0	0	2	0	0	1	1	2	0	2	2	0	0	0	1	0	0	1	0	0	0	0	1
699	1	0	1	0	0	0	2	1	1	1	1	0	0	0	0	0	0	1	0	2	0	0	1	0	0	0	0	2	2	1	2	0	2	0	1	1	1	0	0	0	1	0	0	1	0	0	0	0	0
700	0	0	1	0	0	0	2	0	2	2	0	0	0	0	0	1	1	0	1	1	1	0	0	0	0	0	0	2	2	2	1	1	1	0	0	2	1	0	0	1	1	1	0	0	0	0	0	1	2
701	0	0	2	0	0	0	1	2	0	0	1	0	0	0	0	0	0	1	1	1	0	0	0	0	0	0	0	2	2	2	0	2	2	2	0	2	2	0	0	2	0	0	1	0	1	0	0	0	0
702	0	0	1	0	0	1	2	1	2	2	0	0	1	1	1	0	0	1	2	0	1	0	1	0	0	0	0	2	2	2	1	1	0	2	0	2	1	1	1	0	0	0	0	0	1	0	0	0	1
703	0	0	2	1	1	2	2	2	2	0	1	0	1	1	1	0	0	1	0	1	0	0	0	0	0	0	0	2	2	2	0	1	1	2	0	2	2	0	0	1	0	0	1	0	1	0	0	0	0
704	0	0	2	0	1	1	2	1	2	1	1	0	0	0	0	0	0	0	1	1	1	0	1	0	0	0	0	1	2	0	0	2	1	0	1	1	1	1	0	0	0	0	0	0	1	0	0	1	1
705	0	0	2	0	1	2	2	1	2	0	1	0	2	2	2	0	0	0	0	2	0	0	0	0	0	0	0	2	2	1	1	1	0	2	0	2	0	0	0	1	1	0	2	0	2	1	1	0	1
706	1	0	1	1	0	2	1	1	1	1	1	1	0	0	1	0	1	2	0	2	0	0	2	1	1	1	0	2	2	2	0	1	1	1	1	1	1	0	0	0	0	0	0	0	0	1	1	0	1
707	1	0	0	0	0	0	2	1	2	2	0	0	1	1	1	0	0	0	1	0	1	0	1	0	1	1	0	2	2	1	2	0	1	1	1	1	0	0	0	0	2	1	0	0	1	0	0	0	2
708	0	0	1	0	0	2	2	2	1	0	0	0	0	0	0	0	0	2	1	1	1	0	0	0	0	0	0	2	1	1	2	0	2	2	0	2	1	0	0	0	1	0	0	0	0	0	0	0	1
709	0	0	0	0	0	0	1	2	0	0	1	1	0	0	1	0	1	1	1	1	0	0	0	0	0	0	0	1	1	1	1	1	1	2	0	2	2	0	0	1	1	0	1	0	1	1	0	0	1
710	0	0	0	0	0	1	1	2	0	0	1	0	0	0	0	1	0	2	1	1	1	0	0	0	0	0	1	2	2	1	0	1	1	1	1	1	2	0	0	1	1	2	0	0	1	0	0	0	1
711	0	0	1	2	0	2	1	2	1	0	1	1	1	1	1	0	0	0	0	1	0	0	1	0	0	0	0	2	2	2	1	0	0	2	0	2	2	0	0	0	1	1	0	0	0	0	0	0	1
712	1	0	1	1	0	1	2	1	2	1	1	0	1	1	1	0	0	0	1	1	1	0	0	0	0	0	1	2	2	1	1	0	2	1	0	2	0	0	0	0	1	1	0	0	1	0	2	0	2
713	1	0	1	1	0	1	2	2	1	1	0	0	0	0	0	0	0	0	1	1	1	0	1	1	1	2	1	2	2	1	0	1	1	1	0	2	0	0	0	0	2	0	0	0	0	0	1	0	1
714	0	0	2	1	0	2	2	1	2	0	1	0	0	0	0	0	0	1	0	1	0	2	0	0	0	0	0	1	2	1	0	1	1	2	0	2	1	1	1	0	1	0	0	0	1	1	0	0	0
715	1	0	0	0	0	1	2	0	2	2	0	0	2	2	2	0	0	1	0	2	0	0	0	0	0	0	0	1	2	1	0	1	1	1	2	1	1	0	0	1	1	0	0	0	0	0	0	1	1
716	1	0	2	0	2	2	2	1	1	1	1	0	1	1	1	0	0	1	0	2	0	0	0	0	0	0	0	2	2	2	0	0	0	1	1	1	1	0	0	1	1	1	0	1	1	0	0	0	1
717	0	0	0	0	0	0	2	1	2	1	0	0	0	0	0	0	1	1	1	1	0	0	0	0	1	1	0	2	1	1	2	0	0	1	1	1	2	0	0	0	1	0	0	0	0	0	0	0	1
718	0	0	0	0	0	0	1	2	1	1	0	1	1	1	1	0	0	0	1	1	1	0	0	0	0	0	0	2	2	1	2	1	1	0	1	1	0	0	0	1	1	0	0	0	1	0	0	0	1
719	0	0	2	0	1	1	2	1	2	1	0	1	2	1	1	1	0	0	1	1	1	1	0	0	0	0	1	2	2	1	0	1	1	1	1	2	1	0	0	1	1	0	0	0	0	1	0	0	0
720	1	0	1	0	0	1	2	1	2	0	0	0	2	1	1	0	0	1	1	0	1	0	1	1	2	2	0	2	2	1	1	1	1	2	0	2	2	0	0	2	0	0	0	0	0	0	0	0	1
721	1	0	1	0	1	2	2	1	2	2	0	1	1	0	0	1	0	1	1	0	1	1	0	0	0	0	1	2	1	0	1	0	1	1	0	2	1	1	1	0	1	0	0	1	0	0	0	0	1
722	1	0	1	0	0	0	1	0	2	2	0	1	1	1	2	0	0	1	0	2	0	0	0	0	0	0	0	1	2	0	1	2	2	0	2	0	1	1	1	0	1	0	0	0	1	1	0	1	1
723	1	0	1	0	1	1	1	1	1	0	1	0	2	2	2	0	0	1	2	0	2	0	0	0	0	0	0	2	2	2	0	0	1	1	1	1	0	0	0	1	1	0	0	1	0	0	0	0	1
724	0	0	1	0	0	0	2	1	1	1	0	1	2	1	1	1	0	0	1	1	1	0	0	0	0	0	0	2	2	2	1	0	1	0	1	1	1	0	0	0	2	0	0	0	1	1	0	1	1
725	0	0	2	0	0	1	2	0	1	1	1	1	1	0	0	1	0	1	0	1	0	0	0	0	1	1	0	1	1	1	1	0	0	1	2	2	1	1	0	1	0	1	0	0	1	0	0	0	0
726	0	0	2	0	0	2	1	1	1	0	2	0	1	1	1	0	0	0	0	2	0	0	0	0	0	0	0	2	2	2	0	0	1	1	0	2	1	0	0	0	2	0	0	0	0	0	0	1	2
727	0	0	0	0	0	1	2	2	1	1	1	0	1	1	1	0	0	0	1	1	1	0	0	0	0	0	0	2	2	2	0	1	1	1	2	1	0	0	0	0	1	0	0	0	0	2	0	0	1
728	0	0	0	0	0	0	1	1	2	2	0	0	0	0	0	0	0	0	0	1	0	0	1	1	1	1	1	2	1	0	1	1	2	1	1	2	2	0	0	2	0	0	0	0	0	0	0	0	0
729	1	1	1	0	0	1	1	2	0	0	0	0	0	0	0	1	0	1	1	0	1	1	0	0	1	1	0	2	2	1	1	0	2	1	2	1	1	2	1	0	1	0	0	1	0	1	0	0	1
730	1	0	2	0	2	2	1	2	0	0	1	1	1	0	0	1	0	1	0	2	0	0	0	0	0	0	0	1	2	1	1	1	0	1	0	2	0	0	0	0	2	0	0	0	1	0	0	0	0
731	1	1	2	1	0	1	1	2	1	1	1	1	1	0	0	1	0	1	0	2	0	0	1	1	1	1	0	1	1	1	1	2	2	2	0	2	2	0	0	1	0	0	0	0	0	0	0	0	0
732	0	0	1	0	0	1	1	1	0	0	1	0	1	1	0	0	0	1	2	0	1	0	0	0	0	0	0	1	2	1	0	0	0	2	0	2	1	0	0	1	1	0	0	0	0	0	0	0	0
733	0	0	2	1	0	2	1	2	1	1	1	0	0	0	0	0	0	1	1	1	0	0	0	0	0	0	0	2	2	2	0	1	1	1	0	2	1	0	0	1	1	0	0	0	0	1	0	0	1
734	1	0	2	1	1	2	2	2	2	0	0	0	1	1	1	0	0	1	1	1	1	0	0	0	0	0	0	1	2	1	0	1	1	0	1	1	2	0	0	1	1	0	1	0	1	1	0	1	1
735	1	0	1	0	0	0	2	2	2	1	1	0	0	0	0	0	0	0	0	1	0	0	0	0	0	0	0	1	1	0	1	1	2	0	2	0	1	0	0	0	1	0	1	0	1	0	0	0	1
736	1	0	1	0	1	1	2	0	2	2	0	0	0	0	0	0	0	0	1	1	1	0	0	0	0	0	0	2	2	2	0	0	0	2	0	2	0	0	0	1	1	0	0	0	0	1	0	0	0
737	1	0	0	0	0	0	1	1	1	1	1	0	0	0	0	0	0	1	1	1	1	0	0	0	1	1	0	1	2	1	1	1	1	1	1	1	1	0	0	1	1	0	1	0	0	0	0	0	1
738	1	0	2	1	0	2	0	2	1	1	0	0	0	0	0	0	0	1	1	0	0	0	0	0	0	0	0	2	1	0	2	1	2	1	1	1	1	0	0	1	1	0	0	0	0	2	0	0	1
739	1	0	2	0	1	1	2	2	2	1	0	0	1	0	0	0	0	0	2	0	1	0	0	0	0	0	0	2	0	0	2	2	2	0	1	1	0	0	0	0	1	0	0	0	1	1	0	0	1
740	0	1	2	0	1	1	2	1	1	1	1	1	1	1	1	0	0	1	1	0	0	0	0	0	0	0	0	1	2	2	0	2	1	2	0	2	2	0	0	0	1	0	0	0	2	1	0	2	2
741	1	0	1	0	0	0	1	2	0	0	0	0	0	0	0	0	0	0	1	1	1	0	0	0	0	0	0	2	2	1	1	0	0	2	0	2	0	0	0	0	2	0	0	0	0	0	1	1	1
742	1	1	1	1	0	2	2	1	1	1	0	0	0	0	0	0	0	1	1	0	1	0	1	0	0	0	0	2	2	2	1	1	1	1	0	2	2	0	0	2	0	0	0	0	0	0	0	1	2
743	0	0	1	1	0	1	2	2	1	1	0	0	1	1	1	0	0	0	1	1	1	0	1	1	1	1	0	1	2	0	1	0	1	2	0	2	1	0	0	0	2	1	0	0	0	2	0	0	0
744	0	0	1	1	0	1	1	1	0	0	1	0	1	1	1	0	0	0	0	2	0	0	0	0	0	0	0	2	2	2	0	0	1	1	0	2	2	0	0	1	1	0	0	0	0	0	0	0	1
745	0	0	1	0	1	1	2	0	2	1	2	0	0	0	0	0	0	0	0	1	0	1	0	0	0	0	1	1	2	0	0	2	2	1	0	2	0	0	0	0	1	0	0	0	0	0	0	0	2
746	1	0	1	1	0	1	2	1	2	0	1	0	1	1	1	0	0	0	0	2	0	0	0	0	0	0	0	2	2	2	1	0	0	2	0	2	2	0	0	0	0	0	1	0	1	1	0	0	0
747	0	0	2	0	0	2	1	2	1	0	2	0	1	0	0	0	0	1	0	0	0	0	0	0	0	0	0	1	2	1	0	1	2	0	2	0	2	1	1	1	0	0	2	0	2	1	0	0	0
748	0	0	2	0	0	1	2	2	1	0	0	0	1	1	1	0	1	1	0	1	0	0	0	0	0	0	0	1	2	1	1	1	2	1	1	1	2	0	0	1	0	0	0	1	0	1	0	1	1
749	0	0	2	0	0	0	1	2	1	1	1	0	0	0	0	0	0	1	1	1	1	0	2	0	0	0	0	2	2	1	1	0	1	2	0	2	1	0	0	0	1	0	0	1	0	0	0	0	0
750	0	0	2	0	1	2	1	2	1	1	1	0	0	0	0	0	0	1	1	1	0	0	2	1	1	1	0	2	2	2	0	0	0	1	0	2	1	1	0	1	0	2	0	0	0	0	0	0	0
751	0	0	0	0	0	1	1	2	1	0	2	0	1	1	1	0	0	0	1	1	0	0	0	0	0	0	0	2	2	1	1	0	0	2	1	2	2	0	0	1	1	0	1	0	1	0	1	0	1
752	0	0	1	0	0	0	1	1	1	1	2	1	1	0	0	0	0	0	1	1	1	0	1	1	1	1	0	2	2	2	1	1	2	2	0	2	2	0	0	1	0	0	1	0	1	0	1	0	1
753	1	0	0	0	0	0	2	2	2	0	1	0	0	0	0	0	0	0	2	0	1	0	0	0	0	0	0	2	1	1	1	0	1	0	2	0	1	0	0	0	2	0	1	0	0	0	0	0	0
754	0	0	0	0	0	0	1	1	2	2	0	0	1	1	1	0	1	1	1	1	0	0	1	1	0	0	0	1	2	2	1	1	2	0	0	2	1	2	1	0	1	0	0	0	1	0	0	0	2
755	1	0	2	0	0	0	1	2	1	1	1	0	1	1	1	0	0	1	0	2	0	0	1	0	0	0	1	2	2	1	0	0	1	2	0	2	1	0	0	0	2	0	0	0	0	0	0	0	2
756	1	0	1	0	0	1	1	1	2	2	0	0	0	0	0	0	0	0	1	1	0	0	0	0	0	0	0	2	2	2	1	1	0	2	0	2	1	0	0	0	2	2	0	0	0	0	0	1	2
757	0	0	2	1	0	1	1	2	1	0	1	0	1	1	1	0	0	1	1	1	1	0	1	0	1	1	0	1	2	1	1	1	1	1	0	2	2	0	0	1	1	0	0	0	1	1	0	0	1
758	1	0	2	0	0	2	1	1	2	1	0	0	0	0	0	0	0	0	0	2	0	0	0	0	0	0	0	1	2	1	0	1	1	1	1	2	1	0	0	0	2	0	0	0	0	0	0	0	1
759	0	0	0	0	0	0	2	2	2	1	0	0	0	0	0	0	0	1	1	1	0	0	0	0	0	0	0	2	2	1	1	1	1	2	0	2	2	0	0	1	1	2	0	0	1	0	0	0	1
760	0	0	2	0	0	0	2	0	2	2	0	0	0	0	0	0	0	0	0	1	0	0	0	0	0	0	1	1	2	2	0	1	2	0	1	2	0	0	0	1	1	1	1	0	1	1	0	0	0
761	0	0	0	1	0	1	1	2	1	1	1	1	0	0	1	0	0	0	1	0	1	0	0	0	0	0	0	1	1	1	1	1	1	1	1	1	2	0	0	1	0	1	0	0	1	0	0	0	0
762	1	0	1	0	0	1	2	1	2	0	0	0	0	0	0	0	0	2	1	1	1	0	0	0	0	0	0	2	2	1	2	1	1	2	0	2	2	0	0	2	0	0	0	0	0	0	0	0	1
763	1	0	1	0	0	1	0	2	1	1	0	0	0	0	0	0	1	2	0	2	0	0	0	0	0	0	0	2	2	2	0	0	2	1	1	2	2	0	0	0	1	1	0	0	1	0	0	0	0
764	0	0	1	0	0	0	1	1	1	1	1	0	0	0	0	0	0	0	1	1	0	0	0	0	0	1	0	1	1	1	1	0	1	1	1	1	1	0	0	1	1	0	0	0	0	1	0	0	1
765	1	0	2	0	1	2	1	0	2	2	0	1	0	0	1	0	0	0	1	1	0	0	0	0	1	1	0	1	2	1	0	0	0	2	0	2	2	0	0	1	0	1	1	0	0	0	1	1	1
766	0	0	0	0	0	0	1	1	0	0	1	1	1	0	0	1	0	2	1	1	0	0	0	0	0	0	0	2	2	1	1	0	0	2	1	1	2	0	0	2	0	0	0	1	1	1	0	0	0
767	0	0	1	2	0	2	1	2	1	0	2	0	0	0	0	0	0	1	0	2	0	0	0	0	1	1	0	2	2	2	1	2	2	0	2	0	2	0	0	0	0	0	0	0	0	1	0	0	1
768	1	0	1	2	0	2	1	1	0	0	2	0	0	0	0	0	0	1	1	1	1	0	0	0	0	0	0	2	2	1	2	1	0	2	0	2	1	0	0	0	2	0	0	0	0	0	0	0	0
769	1	0	2	1	0	2	2	1	2	2	0	1	1	0	0	0	0	2	0	2	0	0	1	0	0	0	1	2	2	1	0	1	1	2	1	2	1	0	0	1	1	0	0	0	0	0	0	0	1
770	0	0	1	0	0	1	1	2	0	0	2	0	0	0	0	0	0	0	0	1	0	0	1	1	1	1	0	2	1	1	1	1	1	2	0	2	1	0	0	0	1	0	1	0	1	0	0	1	2
771	1	0	1	0	0	0	1	1	1	1	0	0	0	0	0	0	0	1	0	1	0	0	0	0	0	0	0	2	1	1	2	0	0	2	0	2	1	0	0	0	1	0	0	0	0	0	0	1	2
772	0	0	2	1	1	2	2	1	2	0	1	0	0	0	0	0	0	0	1	1	1	0	1	1	1	1	0	2	2	1	2	0	1	2	0	2	2	0	1	1	0	0	0	0	0	0	0	0	0
773	0	0	0	0	0	0	1	1	2	2	0	1	1	0	1	0	0	0	1	1	1	0	0	0	0	0	0	2	2	2	1	1	2	0	2	0	1	0	0	2	0	0	0	0	1	1	1	0	1
774	0	0	1	0	0	1	2	1	2	2	0	0	1	0	0	0	1	2	0	1	0	0	0	0	0	0	0	0	2	1	0	0	2	0	1	2	0	0	0	0	1	0	0	0	0	0	0	0	1
775	0	0	1	0	0	1	2	2	1	1	1	0	1	1	1	0	0	1	1	1	0	0	2	0	0	0	1	2	2	1	0	2	2	0	2	0	1	0	0	1	1	0	0	0	0	0	1	0	1
776	1	1	1	0	1	1	1	1	2	2	1	0	1	1	1	0	0	1	2	0	2	0	0	0	0	0	0	2	2	2	1	2	1	1	1	1	1	0	0	1	1	1	0	0	1	0	0	0	1
777	1	0	1	0	0	1	1	1	1	1	1	0	1	1	1	0	0	2	1	1	1	0	1	1	1	1	0	2	2	2	1	1	0	2	0	2	1	0	0	0	1	1	0	0	0	0	0	0	0
778	0	0	2	1	0	2	2	1	2	1	1	0	1	1	1	0	0	0	0	1	0	0	0	0	0	0	0	1	1	1	0	0	0	2	0	2	1	0	0	0	1	1	0	0	1	0	0	0	0
779	1	0	2	1	0	2	2	1	2	2	0	1	1	1	1	0	0	1	0	2	0	0	0	0	1	1	0	1	2	1	0	0	0	2	0	2	1	0	0	1	1	0	0	0	0	1	0	0	1
780	1	0	2	1	0	1	2	1	1	1	1	1	2	2	2	0	0	1	0	2	0	0	0	0	0	0	0	2	2	1	2	0	0	2	0	2	1	0	0	0	2	0	1	0	2	1	0	0	2
781	0	0	2	0	1	1	2	2	2	0	0	1	1	1	1	0	0	2	1	1	1	0	1	1	1	1	0	1	2	1	0	1	1	0	1	1	1	0	0	0	1	0	1	0	1	2	0	1	0
782	0	0	1	0	0	1	1	2	1	0	1	1	1	0	0	1	0	0	0	1	0	0	0	0	0	0	0	2	2	1	2	1	1	1	1	1	1	0	0	2	0	0	0	0	1	1	0	0	0
783	0	1	1	0	0	1	2	1	2	1	0	1	1	0	0	1	0	0	0	2	0	0	0	0	0	0	1	2	2	1	0	1	2	1	1	1	2	0	1	0	1	2	0	0	0	0	0	0	1
784	0	0	1	0	0	0	2	2	2	1	0	1	1	0	0	1	0	1	0	2	0	0	0	0	0	0	0	2	2	1	1	1	2	2	0	2	0	0	0	0	1	0	0	1	0	0	0	0	0
785	0	0	1	1	0	1	1	2	1	1	0	0	1	1	1	0	0	2	1	1	1	1	0	0	0	0	0	2	2	1	1	0	1	2	1	1	1	0	0	0	1	0	1	0	1	0	0	0	0
786	0	0	1	0	0	0	2	1	2	2	0	0	0	0	0	0	0	1	0	1	1	0	0	0	1	1	0	1	2	1	1	1	2	0	2	0	2	1	1	0	1	0	0	0	0	0	0	0	2
787	0	0	0	0	0	0	2	0	2	2	0	0	1	1	1	0	0	0	1	0	1	0	0	0	0	0	0	2	2	2	1	2	1	0	1	1	1	0	0	0	2	0	1	0	1	1	1	1	1
788	1	0	2	0	1	1	1	1	2	2	0	1	1	0	1	0	1	1	1	1	0	1	0	0	0	0	0	2	2	2	0	1	1	0	0	2	1	0	0	0	2	0	0	0	1	0	0	0	1
789	0	0	2	1	0	1	1	2	0	0	1	0	0	0	0	0	0	1	1	1	1	0	1	0	0	0	0	2	2	2	0	0	2	1	0	2	1	0	0	0	1	0	0	1	0	0	0	0	1
790	0	1	1	0	1	2	1	1	0	0	1	0	0	0	0	0	0	0	0	2	0	0	0	0	0	0	1	1	1	0	1	1	0	2	0	2	1	0	0	1	1	0	0	0	1	0	0	0	1
791	0	0	2	0	1	2	1	2	0	0	2	0	0	0	0	0	0	0	0	2	0	0	1	0	0	0	0	2	2	1	2	1	0	1	1	1	2	0	0	1	1	1	0	0	0	2	0	0	2
792	0	0	0	0	0	0	2	2	2	1	0	0	0	0	0	0	0	1	1	1	1	1	1	1	1	1	1	2	2	1	0	0	0	1	1	1	0	0	0	1	1	1	0	0	1	1	0	0	1
793	1	0	2	1	1	2	2	2	0	0	0	2	2	0	0	1	0	0	0	2	0	0	0	0	1	1	0	2	1	1	1	0	2	1	1	2	1	0	0	0	1	1	0	0	0	2	0	0	1
794	1	0	2	0	2	2	1	2	0	0	0	0	2	0	0	0	0	2	1	1	1	0	0	0	0	0	0	2	2	2	0	1	1	0	1	1	0	0	0	0	2	0	2	0	2	1	1	0	1
795	0	0	1	0	0	1	2	1	2	1	1	0	1	1	1	0	0	0	0	2	0	0	1	1	1	1	0	1	2	1	0	0	1	0	1	2	1	0	0	1	1	0	0	0	0	0	0	0	0
796	0	0	2	0	0	0	2	1	2	2	0	1	1	1	1	0	0	1	0	2	0	0	1	1	1	1	0	2	2	1	1	0	0	2	0	2	1	0	0	0	0	0	1	0	1	1	0	0	0
797	1	0	1	0	0	1	1	2	0	0	0	0	0	0	0	0	0	1	0	2	0	0	1	0	0	0	0	2	2	1	1	0	0	2	0	1	1	0	0	1	1	0	2	0	2	1	0	1	1
798	1	0	0	0	0	0	2	2	1	0	1	1	2	1	2	0	0	1	2	0	1	0	0	0	1	1	0	1	1	1	1	1	1	2	0	2	1	0	0	0	1	0	1	0	1	1	0	0	0
799	1	0	1	1	0	1	1	1	1	1	0	0	1	1	1	0	0	2	1	1	1	0	0	0	0	0	0	1	2	0	1	1	0	2	0	2	2	0	0	2	0	2	0	0	1	0	0	0	1
800	1	0	1	0	1	1	2	1	2	1	1	0	0	0	0	0	0	1	0	2	0	0	0	0	0	0	0	2	2	1	1	0	1	1	1	1	0	0	0	0	2	0	0	1	0	1	0	0	1
801	0	1	1	0	1	1	1	2	1	0	1	1	1	0	0	1	0	0	1	0	0	0	0	0	0	0	0	2	2	2	0	0	1	2	0	2	1	0	0	0	2	0	1	0	2	0	0	0	2
802	1	0	2	2	1	2	2	2	2	0	1	0	0	0	0	0	1	1	1	1	0	0	0	0	0	0	0	1	2	1	1	1	1	1	1	1	0	0	0	0	2	2	0	0	1	0	0	0	1
803	0	0	2	1	1	2	1	1	1	1	1	1	1	0	0	1	1	1	0	2	0	0	0	0	0	0	0	2	1	1	2	0	0	2	1	1	2	0	0	2	0	0	0	1	0	0	1	0	2
804	0	0	1	0	0	1	2	0	2	2	0	0	1	0	1	0	0	2	0	2	0	0	1	0	0	0	0	2	2	1	1	0	1	2	0	2	2	0	0	1	0	0	1	0	1	0	0	0	1
805	1	0	2	0	1	1	1	2	1	1	0	0	0	0	0	0	0	0	1	0	1	1	0	0	0	0	0	2	2	1	2	0	1	0	1	1	0	0	0	0	2	1	0	0	0	0	0	0	1
806	0	1	1	0	0	0	2	1	2	2	0	0	0	0	0	0	0	0	1	1	1	0	1	0	0	0	0	2	1	0	2	0	2	0	2	2	1	0	0	0	1	0	1	0	1	0	0	0	2
807	0	0	1	1	0	1	2	2	1	1	0	0	0	0	0	0	0	1	0	2	0	0	0	0	1	1	1	2	2	1	1	0	0	2	0	2	0	0	0	0	2	0	0	0	1	1	0	0	2
808	0	0	0	0	0	0	1	1	1	0	2	0	0	0	0	0	0	0	2	0	1	0	0	0	0	0	1	2	2	1	0	0	0	2	0	1	2	0	0	1	1	0	0	0	0	0	0	0	0
809	1	0	2	0	1	2	2	0	2	2	0	0	0	0	0	0	0	0	0	1	0	0	0	0	0	0	1	1	2	0	0	0	0	1	1	1	2	0	0	1	0	0	0	0	2	0	1	1	2
810	1	0	0	0	0	1	1	2	1	1	1	1	2	2	2	0	0	0	1	1	1	0	1	0	1	1	0	2	2	2	0	0	2	1	1	2	2	0	0	1	0	0	1	0	1	2	0	0	0
811	1	0	2	1	0	2	0	2	1	1	0	1	0	0	1	0	0	1	1	1	1	0	0	0	0	0	0	2	1	0	2	0	0	1	1	1	0	0	0	0	1	0	1	0	1	1	0	0	1
812	0	0	2	1	0	2	2	1	2	2	0	1	1	0	0	1	0	1	2	0	1	0	0	0	0	0	0	2	2	2	0	0	1	0	1	1	1	0	0	0	0	0	0	0	0	0	0	0	1
813	1	0	2	1	0	1	1	2	1	1	1	0	2	1	1	0	0	0	0	2	0	0	0	0	1	1	0	2	2	1	1	1	2	0	2	0	1	0	0	0	2	0	0	0	0	2	0	0	1
814	1	0	1	1	0	1	2	0	2	2	0	0	1	1	1	0	0	1	0	2	0	0	1	1	1	1	0	2	2	2	0	1	1	2	1	2	1	1	0	0	0	0	0	0	1	1	0	1	0
815	1	0	0	0	0	0	1	2	1	0	1	1	2	0	0	1	0	0	0	2	0	0	0	0	0	0	0	2	2	1	2	2	1	2	0	2	1	0	0	0	1	0	1	0	1	1	0	0	0
816	1	0	1	1	0	1	2	1	2	0	1	0	1	1	2	0	0	0	1	1	1	0	1	0	1	1	0	0	2	1	0	0	1	1	1	1	2	1	1	1	0	1	0	1	1	0	0	0	1
817	0	0	2	0	1	1	1	2	0	0	1	2	1	1	2	0	0	0	1	1	1	1	0	0	0	0	0	2	1	1	2	1	1	1	1	2	2	0	0	0	2	0	0	0	1	0	0	0	0
818	0	0	1	0	0	0	2	2	2	1	0	0	0	0	0	0	0	1	0	1	0	1	0	0	0	0	1	1	2	2	0	1	1	1	1	1	1	0	0	0	1	0	0	0	1	1	0	1	0
819	0	0	2	0	0	2	2	1	2	1	0	0	1	1	1	0	0	0	1	1	0	0	1	1	1	1	0	2	2	2	1	0	1	2	0	2	2	0	0	1	0	0	2	0	2	1	0	1	1
820	0	0	2	0	0	1	1	1	2	1	0	1	0	0	1	0	0	0	1	1	1	0	0	0	1	1	0	1	2	1	0	0	1	1	1	1	0	0	0	0	2	0	1	0	1	1	0	1	0
821	0	0	0	0	0	1	2	1	2	1	1	0	1	1	0	0	0	0	1	1	0	0	1	0	0	0	0	2	2	2	0	0	1	1	1	2	1	0	0	1	1	0	0	1	0	1	1	0	2
822	1	0	2	1	0	1	1	2	1	1	1	0	0	0	0	0	0	0	1	1	1	0	0	0	0	0	0	2	1	1	2	1	1	0	1	1	1	0	0	0	1	0	0	0	0	0	0	1	1
823	0	0	0	1	0	1	0	1	1	1	1	1	1	0	0	1	0	1	0	2	0	1	0	0	0	0	0	1	1	1	1	0	1	0	2	2	1	0	0	2	0	1	0	0	0	2	0	0	1
824	1	0	1	0	0	1	2	0	2	2	0	0	0	0	0	0	0	1	0	2	0	0	1	0	0	0	0	1	1	1	1	1	1	2	0	2	1	0	0	0	1	0	2	0	1	1	0	0	0
825	1	0	0	1	0	1	1	2	1	0	1	1	1	1	1	0	0	1	0	2	1	0	0	0	0	0	0	1	1	1	1	0	1	2	0	2	2	1	1	1	0	0	0	0	0	1	0	0	1
826	1	0	1	0	0	0	2	2	1	0	0	0	0	0	0	0	0	1	0	2	0	0	0	0	0	0	0	1	2	0	1	1	0	2	0	2	1	0	0	0	2	0	0	0	1	0	0	0	0
827	0	1	1	0	0	1	2	0	2	1	1	0	1	1	1	0	1	1	0	2	0	0	0	0	0	0	0	2	2	1	1	0	1	1	1	2	1	1	1	0	0	0	1	0	1	0	0	0	0
828	0	0	1	0	1	1	2	2	1	1	0	0	0	0	0	0	0	0	1	1	0	0	0	0	0	0	0	2	2	2	1	0	1	0	1	1	0	0	0	0	1	0	0	0	0	0	1	0	2
829	0	0	1	0	0	1	1	0	2	2	0	1	2	1	1	0	0	0	0	1	0	0	2	1	1	1	0	2	2	1	0	0	0	2	0	2	2	0	0	1	0	0	0	0	0	0	0	0	1
830	1	0	0	0	0	0	1	1	1	1	1	0	1	1	0	0	0	0	0	2	1	0	1	0	0	0	1	1	1	0	1	0	1	2	0	2	1	0	0	0	2	0	0	0	0	0	0	0	2
831	0	0	1	1	0	1	2	1	2	2	0	1	1	0	0	0	1	2	1	1	1	0	1	0	1	1	0	2	2	2	0	1	2	0	2	0	2	0	0	2	0	0	0	1	0	1	0	0	1
832	1	0	2	0	0	2	2	1	2	1	0	2	2	1	1	0	0	0	0	2	0	0	0	0	0	0	0	2	2	2	0	0	0	2	0	2	0	0	0	0	2	2	0	0	0	0	0	0	1
833	1	0	1	0	0	1	2	1	2	1	1	1	0	0	0	0	0	1	0	2	0	0	1	0	0	0	0	1	2	1	1	1	1	2	0	2	2	0	0	0	2	0	1	0	0	2	0	0	1
834	0	0	2	1	0	2	2	2	1	1	1	1	0	0	1	0	0	0	1	1	0	0	1	0	1	1	0	2	2	1	2	2	1	0	1	1	1	1	1	0	1	0	1	0	0	0	0	0	0
835	1	0	1	0	0	1	2	2	1	1	0	0	0	0	0	0	0	0	0	2	0	0	0	0	0	0	0	1	2	1	0	0	0	2	0	2	1	0	0	0	2	0	0	0	0	0	0	0	1
836	1	0	1	1	0	1	2	0	2	1	2	1	1	0	0	0	1	1	1	1	0	0	0	0	0	1	0	1	2	1	0	0	0	2	0	2	1	0	0	0	1	1	0	1	1	0	1	0	1
837	0	0	0	0	0	0	2	1	2	1	1	1	0	0	1	0	0	2	1	1	1	0	0	0	0	0	0	1	2	2	0	1	1	2	0	2	1	0	1	0	1	0	1	0	1	2	0	0	0
838	1	0	1	0	1	1	1	2	1	1	1	1	1	0	0	1	0	1	1	1	0	0	0	0	0	0	0	0	2	0	0	1	2	1	2	2	1	0	0	1	1	1	0	0	2	1	0	0	1
839	1	0	1	0	0	1	2	1	2	2	0	0	0	0	0	0	0	0	1	1	1	0	0	0	0	0	0	2	2	1	0	2	2	0	2	1	0	0	0	0	2	0	0	0	1	1	0	0	0
840	1	0	1	2	0	2	1	2	1	1	0	1	2	2	2	0	0	0	2	0	0	0	1	1	1	1	0	2	2	2	1	0	1	1	0	2	2	0	0	1	1	0	0	0	0	1	0	2	2
841	1	1	2	0	1	2	2	2	1	1	0	0	1	1	1	0	0	0	0	2	0	0	0	0	0	0	0	2	1	1	2	1	0	2	1	2	1	0	0	0	2	0	0	0	0	0	0	0	1
842	0	0	2	0	1	2	2	1	2	2	0	0	0	0	0	0	0	0	1	1	1	0	0	0	0	0	0	2	1	1	2	0	0	1	2	2	1	0	0	0	2	0	1	0	1	0	0	0	1
843	1	1	0	0	0	1	2	2	2	1	0	0	0	0	0	0	0	1	0	1	0	0	1	0	0	0	0	2	2	1	1	1	2	1	1	1	2	0	0	2	0	0	0	1	0	1	0	0	0
844	0	0	0	1	0	1	1	2	1	1	1	1	1	1	2	0	0	1	1	1	0	0	0	0	0	0	0	1	2	0	1	1	1	1	0	2	2	0	0	2	0	0	0	0	1	1	1	0	2
845	0	0	1	2	0	2	1	1	1	1	1	0	1	0	0	0	0	1	2	0	1	0	0	0	0	0	0	2	2	2	1	1	1	1	0	2	2	0	0	1	0	0	0	0	0	1	1	1	2
846	1	0	1	0	0	1	1	2	1	1	1	0	0	0	0	0	0	1	0	2	0	1	0	0	0	0	0	1	1	1	2	1	1	0	0	1	1	0	0	0	0	0	1	0	2	2	0	0	0
847	1	0	2	1	0	1	0	2	0	0	1	1	1	0	0	1	0	1	0	2	0	0	0	0	1	1	0	2	2	2	1	1	0	1	1	1	1	0	0	0	2	1	0	0	1	1	0	0	0
848	0	0	2	1	0	2	2	2	2	1	0	1	2	1	1	0	0	1	0	2	0	0	0	0	0	0	0	1	2	2	0	1	1	0	1	1	2	0	0	1	0	0	1	0	1	1	0	0	1
849	1	0	2	0	0	1	1	2	0	0	1	1	2	2	2	0	0	2	1	1	1	0	0	0	0	0	0	1	2	1	0	1	1	0	2	1	1	0	0	0	0	0	0	0	0	0	0	0	0
850	1	0	0	1	0	1	2	2	2	1	0	0	0	0	0	0	0	0	0	2	0	0	1	0	0	0	0	1	2	1	0	0	0	2	0	2	2	0	0	0	2	0	1	0	1	2	0	0	1
851	0	0	1	0	0	1	2	2	1	0	0	1	1	0	0	1	0	0	1	1	0	0	1	0	0	0	0	2	2	1	1	0	0	2	0	2	2	1	1	1	0	1	0	0	2	0	0	0	2
852	1	0	0	0	0	0	2	2	1	0	0	0	0	0	0	1	0	1	0	2	0	0	0	0	0	0	0	2	2	2	0	0	2	1	1	2	2	0	0	2	0	0	0	0	0	0	0	0	1
853	0	0	1	2	0	2	1	1	1	1	1	0	0	0	0	0	0	2	1	1	0	0	1	0	1	1	0	1	2	1	1	1	1	1	1	2	1	0	0	1	1	0	0	0	1	1	0	0	0
854	1	0	1	0	0	0	1	1	1	1	1	1	1	0	0	1	0	0	0	1	0	0	1	0	1	1	0	2	2	1	2	1	1	1	0	2	2	0	0	1	1	1	1	0	1	1	0	0	0
855	1	0	2	0	0	2	2	2	2	1	1	2	1	1	2	0	0	1	1	0	1	0	0	0	0	0	0	2	2	2	0	0	0	2	0	2	0	0	0	0	2	0	1	0	1	0	1	0	1
856	0	0	2	0	0	1	2	0	2	2	0	0	0	0	0	0	0	1	0	2	0	0	0	0	0	0	0	1	2	1	0	0	2	1	0	2	2	0	0	1	1	0	0	1	0	0	0	0	0
857	1	0	2	1	0	2	2	0	2	1	1	0	0	0	0	0	0	0	0	1	0	1	0	0	0	0	1	2	2	1	1	0	2	2	0	2	2	0	0	0	2	0	0	0	0	0	0	0	1
858	1	0	1	0	0	1	2	0	2	2	0	0	1	1	1	0	0	1	1	1	0	0	0	0	0	0	0	2	2	2	1	1	1	1	1	1	2	1	1	0	1	0	0	0	1	0	0	0	0
859	1	0	1	0	1	1	1	1	1	1	1	0	1	1	1	0	0	0	1	1	1	0	0	0	1	1	0	2	2	1	2	0	0	1	0	2	2	0	0	2	1	0	0	0	0	0	0	0	2
860	0	0	1	1	0	1	2	1	2	1	0	0	1	1	1	0	0	0	1	1	1	0	0	0	0	0	0	2	2	2	1	0	0	2	0	2	1	0	0	0	2	0	0	0	0	0	1	0	1
861	1	0	2	1	0	2	1	1	1	1	1	0	1	1	1	0	0	0	2	0	1	0	1	1	1	1	0	2	2	2	0	0	2	0	2	1	1	1	0	0	0	0	0	1	1	0	0	0	0
862	1	0	2	0	0	2	1	1	2	2	0	1	1	1	1	0	0	2	0	2	0	0	0	0	0	0	0	1	2	0	1	0	1	2	1	2	1	1	1	0	1	0	0	0	0	0	0	0	0
863	1	0	2	0	1	1	2	2	0	0	0	0	1	0	0	0	0	0	1	1	1	0	0	0	0	0	0	1	2	1	0	1	1	1	2	1	1	0	0	0	1	0	1	0	1	0	0	0	1
864	1	0	2	1	0	2	2	1	0	0	0	0	0	0	0	0	1	1	0	2	0	0	0	0	0	0	0	1	2	1	1	0	1	0	2	0	0	1	1	0	1	0	1	0	1	0	0	0	1
865	0	0	1	0	0	2	1	1	2	2	0	0	0	0	0	0	0	0	1	1	1	0	0	0	0	0	0	2	2	2	0	0	0	1	0	2	2	0	0	1	0	0	0	1	0	1	0	0	0
866	1	0	2	0	1	1	1	2	0	0	0	0	0	0	0	0	0	0	1	1	1	0	1	0	0	0	0	2	2	2	1	0	2	0	1	1	1	0	0	1	1	0	0	0	0	0	0	0	1
867	1	0	1	1	0	1	2	1	2	1	0	0	1	1	1	0	0	0	1	1	0	0	0	0	0	0	0	2	2	2	1	2	1	1	0	2	1	0	0	1	1	1	0	0	1	0	0	0	1
868	1	0	1	0	0	0	1	1	0	0	1	1	2	2	2	0	0	0	0	2	0	0	0	0	0	0	0	2	0	0	2	0	2	0	2	1	0	0	0	1	1	1	0	0	2	0	0	0	1
869	0	0	0	0	0	1	2	1	2	2	0	0	2	2	2	0	0	1	0	2	0	0	0	0	0	0	0	2	1	0	2	0	0	1	1	1	1	0	0	1	1	0	1	0	1	2	0	0	2
870	1	0	1	1	0	1	1	1	2	2	0	0	0	0	0	0	0	0	0	1	0	0	0	0	0	0	0	1	2	0	0	0	0	1	0	2	2	0	1	0	1	0	1	0	0	0	0	0	0
871	0	0	2	0	0	1	2	0	2	2	0	0	0	0	0	0	1	1	1	1	0	0	0	0	0	0	0	2	2	1	2	1	1	2	0	2	2	0	0	2	0	0	0	0	1	1	1	1	1
872	0	0	1	0	1	1	2	2	2	0	1	1	0	0	1	0	0	0	1	1	1	0	1	0	0	0	0	2	1	1	1	0	1	2	0	2	0	0	0	0	2	1	0	1	1	0	0	0	0
873	0	0	0	0	1	1	2	2	2	2	0	1	1	0	0	1	0	0	0	1	0	0	0	0	0	0	0	1	1	1	1	1	1	0	1	1	0	0	0	1	1	0	0	0	0	0	0	0	0
874	0	0	0	0	0	1	2	1	2	2	0	0	0	0	0	0	0	1	1	0	1	0	0	0	0	0	0	2	1	1	2	0	0	2	0	2	1	1	0	1	0	0	1	0	1	1	0	0	1
875	1	0	1	0	0	0	2	1	1	1	1	0	1	1	1	0	0	2	0	1	0	0	2	0	0	1	0	2	1	1	1	2	2	0	1	1	0	0	0	0	2	0	1	0	1	0	0	0	1
876	1	0	2	0	1	2	0	1	1	1	1	0	0	0	0	0	0	0	0	1	0	0	0	0	0	0	0	2	2	2	0	0	0	2	0	1	2	0	0	2	0	0	0	1	0	0	0	0	0
877	1	0	1	1	0	2	2	0	2	2	0	0	1	1	1	0	0	1	0	2	0	0	0	0	0	0	0	2	2	2	0	0	1	0	1	2	2	0	0	1	0	0	1	0	1	1	0	0	1
878	0	0	2	1	1	2	2	1	0	0	0	0	0	0	0	0	0	0	1	1	1	0	0	0	0	0	0	1	1	1	2	1	1	2	1	2	2	0	0	1	0	1	0	1	0	1	1	0	1
879	0	0	1	0	0	1	2	1	2	2	0	1	1	0	1	0	0	0	1	1	1	0	0	0	0	0	0	2	2	1	1	1	0	2	0	2	2	0	0	0	1	0	0	2	0	2	0	0	2
880	0	1	2	0	0	1	1	1	1	1	1	0	1	1	1	0	0	0	0	2	0	0	0	0	0	0	0	2	2	2	1	1	1	2	0	2	0	0	0	0	1	0	0	0	1	1	1	0	1
881	1	0	0	0	0	0	2	1	2	2	0	0	0	0	0	0	0	1	0	2	0	0	1	0	0	0	0	2	2	2	1	1	0	1	1	1	1	1	1	0	1	1	0	0	1	0	0	1	2
882	0	0	2	0	1	1	1	1	1	1	1	0	0	0	0	0	0	0	1	1	1	0	0	0	0	0	1	1	2	0	0	0	0	2	0	2	1	0	0	0	0	0	0	0	0	0	0	0	1
883	0	0	1	1	0	2	2	2	1	0	0	1	1	0	0	1	0	1	0	2	0	1	0	0	1	1	0	1	2	1	0	0	1	1	1	1	1	0	0	1	1	1	0	0	0	0	0	0	1
884	0	0	0	1	0	1	2	1	1	1	1	0	0	0	0	0	0	0	0	2	0	1	0	0	0	0	0	2	2	2	0	2	2	1	1	2	2	1	1	1	0	0	1	0	1	2	0	0	0
885	1	1	2	0	0	1	2	1	2	2	0	0	0	0	0	0	0	1	1	0	0	0	0	0	0	0	0	2	2	2	1	0	1	0	1	2	2	0	0	1	1	0	1	0	1	0	0	0	1
886	0	0	0	1	0	1	2	2	1	1	1	0	0	0	0	0	0	0	1	1	0	1	1	0	0	0	0	2	2	2	0	2	1	1	0	2	2	0	1	0	0	0	0	0	0	0	0	0	0
887	0	0	0	0	0	0	2	1	2	2	0	0	0	0	0	0	0	1	1	1	1	0	1	1	2	2	1	1	2	2	0	0	0	1	1	1	2	0	0	1	1	0	1	0	1	1	0	0	1
888	1	0	2	0	2	2	2	1	2	1	0	0	1	1	1	0	0	1	1	1	0	0	0	0	0	0	1	2	2	1	0	0	1	0	1	1	1	0	0	1	1	0	0	0	1	0	0	0	0
889	0	0	1	0	0	1	2	0	2	2	0	1	2	1	1	0	0	0	0	1	0	0	0	0	1	1	0	2	1	1	1	1	0	1	1	1	2	0	0	1	0	0	1	0	1	1	0	0	2
890	1	0	2	1	0	1	2	0	2	2	0	0	0	0	0	0	0	0	0	1	0	0	0	0	0	0	1	2	2	2	0	1	1	1	0	2	2	1	1	0	1	0	1	0	1	1	0	0	0
891	0	0	0	0	0	0	1	0	2	2	0	1	2	1	1	0	0	2	0	2	0	1	0	0	0	0	0	1	2	1	1	0	0	2	0	2	2	0	0	1	0	0	0	0	0	1	2	0	2
892	1	0	2	0	1	1	1	2	0	0	2	0	0	0	0	0	1	2	0	2	0	0	1	1	2	2	0	1	1	1	1	1	0	2	0	2	1	0	0	2	0	1	0	1	1	0	0	0	1
893	0	0	2	0	1	1	1	1	1	1	1	0	0	0	0	0	0	1	0	2	0	0	1	1	1	1	0	2	1	1	1	1	1	0	2	1	1	0	0	0	1	0	0	1	0	0	0	0	0
894	1	0	2	1	1	2	2	1	1	1	0	0	1	1	1	0	0	1	1	1	0	0	1	0	0	0	0	2	1	1	2	1	0	1	1	2	1	0	0	1	1	0	1	0	1	0	0	0	1
895	0	0	2	0	0	0	1	2	1	0	2	1	1	0	0	0	0	1	1	0	0	1	0	0	0	0	0	2	2	1	2	0	0	2	0	2	1	1	1	0	0	0	0	0	1	1	0	0	0
896	1	0	2	1	0	2	2	0	1	1	0	0	2	1	1	0	0	1	0	2	0	0	0	0	0	0	0	2	2	2	1	0	2	1	2	1	1	1	1	0	1	1	0	0	1	1	1	0	2
897	0	0	0	0	0	0	2	2	2	0	1	0	2	1	1	0	0	1	0	2	0	0	0	0	0	0	0	2	2	1	1	2	1	0	1	1	1	0	0	0	2	0	1	0	1	1	0	0	0
898	1	0	1	0	0	1	0	2	0	0	2	0	1	1	1	0	1	0	1	1	1	0	1	0	1	1	1	2	2	1	0	0	1	1	1	1	2	0	0	2	0	0	0	0	0	1	0	0	1
899	0	0	1	0	0	2	1	2	1	0	1	0	0	0	0	0	0	0	1	1	1	0	0	0	1	1	0	2	2	2	0	0	1	0	1	1	2	0	0	2	0	0	1	0	1	0	0	0	0
900	1	0	0	1	0	1	2	1	2	1	0	0	0	0	0	0	0	1	1	1	0	0	1	0	0	0	0	2	1	1	1	2	1	1	0	2	0	0	0	0	2	1	0	0	1	0	0	0	1
901	0	0	1	2	0	2	2	2	1	0	1	1	1	0	0	0	0	1	1	1	0	0	0	0	1	1	0	2	2	1	2	1	1	1	1	1	1	0	0	0	2	1	0	0	1	0	1	1	2
902	1	1	2	0	1	2	2	0	2	2	0	0	2	1	1	0	0	0	1	1	1	0	0	0	0	0	0	1	2	0	0	1	1	0	2	1	2	0	0	0	1	0	1	0	1	1	0	0	0
903	1	0	2	0	0	2	1	2	1	0	2	0	1	1	1	0	0	1	1	1	0	0	0	0	1	1	0	2	2	2	1	0	0	0	1	1	1	0	0	1	1	0	0	0	0	0	0	0	1
904	0	0	2	1	0	2	1	1	2	2	0	0	1	1	1	0	0	1	0	2	0	0	1	0	0	0	0	1	2	1	0	2	1	1	1	1	1	0	0	1	1	1	0	0	1	2	0	0	1
905	0	0	1	0	0	0	2	2	2	1	0	0	0	0	0	0	0	0	0	2	0	0	0	0	0	0	0	2	2	1	1	1	1	2	0	2	1	0	0	1	1	0	0	0	0	0	0	0	1
906	0	0	1	0	0	1	1	2	0	0	1	0	2	2	2	0	0	1	0	2	0	0	0	0	0	0	0	2	2	0	1	0	0	1	2	2	2	0	0	2	0	2	0	0	0	0	0	0	0
907	1	0	2	1	0	2	1	2	1	1	1	1	1	0	0	0	0	1	1	1	1	0	0	0	1	1	0	2	2	0	1	0	1	2	0	2	1	0	0	0	2	0	1	0	1	0	0	0	0
908	0	0	2	1	0	1	2	2	2	1	0	0	0	0	0	0	0	1	2	0	2	0	0	0	1	1	0	2	2	2	0	2	2	1	0	2	2	0	0	1	1	0	0	0	0	0	0	0	1
909	0	0	1	0	0	1	1	2	0	0	0	1	1	0	0	1	0	0	1	1	1	0	0	0	1	1	0	2	1	1	2	1	1	2	0	2	2	0	1	0	0	1	0	1	1	0	0	0	1
910	1	0	1	1	0	1	2	1	2	2	0	1	1	1	1	0	0	1	0	2	1	0	0	0	0	0	1	2	2	1	1	1	0	1	1	1	0	0	0	0	1	0	0	0	0	0	0	0	1
911	1	1	1	1	0	2	1	1	1	1	1	0	1	1	1	0	0	0	1	1	1	0	0	0	0	0	0	2	2	2	0	1	1	0	1	1	1	0	0	0	2	0	0	0	1	0	0	0	1
912	0	0	2	1	0	2	2	1	2	1	1	1	0	0	0	0	0	1	1	1	1	0	1	1	1	1	0	2	1	0	1	2	1	2	0	2	1	0	0	0	2	0	0	0	0	1	0	0	2
913	0	0	1	0	1	1	2	0	2	2	0	0	0	0	0	0	0	1	0	2	0	0	0	0	0	0	1	2	2	1	0	0	1	1	1	1	0	0	0	0	2	0	1	0	1	0	0	0	0
914	1	0	1	0	0	1	2	2	1	0	0	0	0	0	0	0	1	1	1	0	1	0	1	0	0	0	0	1	2	1	0	1	1	1	1	1	1	0	0	1	1	2	0	0	1	0	0	0	1
915	1	0	2	1	0	2	1	2	0	0	0	1	2	2	2	0	0	1	0	2	0	0	0	0	1	1	0	2	1	1	1	0	2	0	1	2	1	1	0	1	0	0	2	0	1	1	0	0	1
916	1	0	1	0	0	1	2	0	2	1	1	1	1	0	0	1	0	0	0	2	0	0	0	0	0	0	0	1	2	1	0	1	1	0	1	1	2	0	1	0	0	0	0	0	1	0	0	0	1
917	1	1	2	1	0	1	2	2	1	0	0	0	0	0	0	0	0	1	0	2	0	0	0	0	0	0	0	1	1	1	2	1	2	1	1	1	0	0	0	0	2	0	0	0	1	1	0	2	2
918	1	0	1	0	0	0	2	1	2	2	0	0	1	1	1	0	0	0	2	0	1	0	0	0	0	0	0	2	2	1	1	1	1	1	2	1	2	0	0	0	1	0	1	0	1	1	0	0	0
919	0	0	2	0	1	1	2	2	2	1	0	0	0	0	0	0	0	0	1	1	1	0	1	0	0	0	0	2	2	2	0	2	1	2	0	2	1	0	0	0	2	0	0	0	0	0	0	0	2
920	0	0	1	0	0	1	2	1	2	1	0	2	1	1	2	0	0	1	2	0	2	0	0	0	0	0	0	2	2	1	1	1	1	1	1	2	2	0	0	1	1	0	0	0	0	0	0	0	0
921	1	0	1	0	0	0	1	2	0	0	2	1	2	1	1	0	0	0	0	2	0	0	0	0	0	0	0	1	2	1	0	0	1	1	1	2	1	0	0	1	1	0	0	0	0	0	0	0	0
922	1	0	1	1	0	1	1	2	0	0	0	0	0	0	0	0	0	0	0	1	0	0	0	0	0	0	0	1	2	1	1	1	0	1	1	1	0	0	0	0	2	1	0	0	2	0	0	1	0
923	1	0	1	0	0	0	1	1	2	2	0	0	0	0	0	0	0	0	0	1	0	0	1	0	0	0	0	2	2	2	0	1	1	1	1	2	1	0	0	0	2	0	0	1	0	0	0	0	0
924	0	1	1	0	0	1	2	0	2	2	0	0	2	1	1	0	0	2	0	2	0	1	0	0	0	0	0	1	2	0	0	1	0	1	1	1	1	0	0	0	2	0	0	0	1	0	0	1	1
925	0	0	1	1	0	1	1	1	1	1	1	1	1	0	0	1	0	1	0	1	0	0	1	1	1	1	0	1	2	1	0	1	2	0	1	2	1	0	0	0	0	0	0	0	0	0	0	1	1
926	1	0	2	0	1	2	1	2	1	0	1	0	0	0	0	0	0	0	1	1	0	0	0	0	0	0	0	2	2	2	1	1	1	1	1	2	2	0	0	1	0	1	0	0	0	0	0	0	0
927	1	0	1	0	0	0	2	1	2	2	0	1	2	1	1	0	0	0	0	1	0	0	1	0	1	1	0	1	2	1	0	0	0	1	1	1	1	0	0	1	1	0	0	1	0	0	1	1	1
928	0	0	1	0	0	1	2	2	2	0	1	0	0	0	0	0	0	1	1	1	1	0	0	0	0	0	0	2	2	1	1	0	1	1	0	2	2	0	0	0	1	0	0	0	1	1	0	1	1
929	1	0	1	1	0	2	2	0	2	2	0	0	1	1	1	0	0	1	0	2	0	0	1	1	1	1	0	1	2	0	1	0	1	0	1	2	1	1	1	0	1	0	0	0	0	0	0	0	0
930	1	0	1	0	1	2	1	1	1	1	0	1	1	0	0	1	0	1	1	1	0	1	0	0	0	0	0	2	1	1	1	0	1	2	0	2	2	0	1	0	0	0	0	0	1	1	1	0	2
931	0	0	1	0	0	2	2	1	2	1	0	1	1	0	0	1	0	0	0	2	0	0	0	0	0	0	0	2	2	2	0	1	1	1	0	2	1	0	0	0	2	1	0	1	1	0	0	0	1
932	1	0	0	0	0	1	2	2	2	0	0	0	1	1	1	0	1	1	0	2	1	1	0	0	0	0	0	1	2	1	0	1	1	1	0	2	2	0	0	1	0	0	1	0	1	0	0	0	1
933	0	0	2	1	0	1	2	2	1	1	0	1	1	0	0	0	0	0	1	0	1	0	0	0	0	0	1	2	2	2	0	1	1	1	1	1	2	0	0	1	1	0	0	0	1	0	1	0	1
934	0	0	2	0	0	0	1	2	2	2	1	1	1	0	0	1	0	1	0	2	1	0	1	1	1	1	0	1	2	1	0	0	0	1	1	1	1	0	0	0	2	0	0	0	0	0	0	0	0
935	1	0	2	0	1	2	2	1	2	2	0	1	1	0	0	0	0	1	0	2	0	0	1	0	0	0	0	1	2	1	0	0	1	0	1	1	1	2	1	0	1	0	0	0	1	1	0	0	0
936	1	0	1	0	0	1	0	2	0	0	2	0	0	0	0	0	0	1	0	2	0	0	0	0	0	0	0	2	2	2	0	0	1	0	1	1	2	0	0	2	0	0	0	0	0	0	0	0	0
937	0	0	0	0	0	1	2	0	2	2	0	1	1	1	1	0	0	1	0	1	0	0	0	0	1	1	1	2	2	0	1	0	2	2	0	2	0	0	0	1	1	0	0	0	0	1	0	1	1
938	1	0	0	0	0	0	1	1	1	1	0	0	1	1	1	0	0	0	2	0	0	1	0	0	0	0	0	2	2	2	1	1	1	1	1	1	2	0	0	1	0	0	0	0	0	0	0	0	0
939	1	0	0	1	0	1	2	2	1	1	1	0	0	0	0	0	0	1	2	0	2	0	0	0	0	0	0	0	2	0	0	2	2	0	2	1	1	1	1	0	0	0	2	0	1	1	1	0	2
940	0	0	1	0	0	1	2	2	1	1	0	1	1	0	0	1	0	2	0	2	0	0	1	1	1	1	0	2	2	1	1	1	0	1	0	2	2	0	0	0	1	0	0	0	0	0	0	0	1
941	0	0	1	0	0	0	1	1	2	2	0	0	1	1	1	0	0	2	0	2	0	0	1	0	0	0	0	1	1	1	1	0	1	2	1	1	1	1	1	0	1	0	0	0	0	1	0	0	1
942	0	0	1	0	0	0	2	2	1	0	0	0	0	0	0	0	0	0	0	2	0	0	0	0	0	0	0	2	2	1	2	1	0	2	0	2	1	0	0	1	1	0	0	0	0	0	0	0	2
943	1	0	1	0	0	1	2	1	1	1	0	0	0	0	0	0	0	1	1	1	1	0	0	0	0	0	0	1	2	1	0	0	0	2	1	1	0	0	0	0	2	0	0	0	0	0	0	0	1
944	0	0	1	0	1	2	2	2	1	1	1	0	1	1	1	0	1	1	2	0	1	0	0	0	1	1	0	2	2	1	2	0	0	2	0	2	1	0	0	1	1	0	2	0	1	1	0	0	0
945	0	0	1	0	0	1	2	0	2	2	0	1	1	1	1	0	0	1	0	2	1	0	0	0	0	0	0	2	2	2	0	1	2	1	1	1	0	0	0	0	1	0	1	0	2	2	0	0	1
946	1	0	1	0	0	1	2	2	1	1	0	0	1	1	1	0	1	1	0	1	0	0	0	0	0	0	0	1	2	0	1	1	1	1	1	2	1	0	0	2	0	0	1	0	1	1	0	0	1
947	1	0	1	2	0	2	2	1	2	1	0	0	1	1	1	0	0	0	1	1	1	0	0	0	0	0	0	2	2	2	1	0	0	2	0	1	2	0	0	0	0	0	0	0	0	0	0	1	0
948	0	0	2	0	0	0	0	2	1	1	0	0	0	0	0	0	0	2	1	1	1	0	0	0	0	0	0	0	2	0	0	1	1	1	1	1	1	0	0	0	1	0	0	1	0	1	0	1	0
949	0	0	0	0	0	0	1	1	2	1	0	0	1	1	1	0	0	1	2	0	0	0	0	0	0	0	0	2	2	2	1	2	1	2	0	2	1	1	1	0	0	1	0	0	1	1	0	0	0
950	0	0	2	2	0	2	2	0	2	2	0	0	0	0	0	0	0	1	2	0	1	0	0	0	0	0	0	2	2	1	1	1	1	1	0	2	1	1	1	0	1	0	0	0	0	1	0	0	0
951	1	0	2	0	0	0	0	1	1	1	1	1	1	1	1	0	0	1	1	1	1	0	0	0	0	0	0	2	2	2	0	2	2	1	0	2	1	0	0	2	0	0	0	0	0	0	1	0	1
952	0	0	0	0	0	0	1	2	0	0	1	0	0	0	0	0	0	0	0	2	0	0	0	0	0	0	0	2	2	1	2	1	2	0	1	2	1	0	0	0	2	1	0	0	1	0	0	0	0
953	1	0	1	0	0	1	2	1	2	2	0	0	1	1	1	0	0	1	0	1	0	0	0	0	0	0	0	1	2	1	0	0	1	2	1	1	1	0	0	0	2	1	0	0	1	1	1	1	2
954	1	1	1	1	0	2	1	1	1	1	1	0	1	1	1	0	0	0	0	1	0	0	1	1	1	1	0	2	2	2	0	1	1	0	1	1	2	0	1	0	0	1	0	0	1	1	0	0	2
955	1	0	0	0	0	0	2	1	2	2	0	0	0	0	0	0	0	1	0	2	0	0	0	0	0	0	0	2	2	2	1	0	0	2	0	1	1	0	0	2	0	2	0	0	1	0	0	0	0
956	1	0	1	0	0	0	2	0	2	2	0	0	1	1	1	0	0	0	1	1	1	1	0	0	0	0	0	2	2	1	1	0	1	1	1	2	1	0	0	1	1	1	0	0	1	2	1	0	2
957	0	1	0	0	0	1	1	2	1	1	0	0	1	1	1	0	0	1	0	1	0	0	1	1	1	2	0	2	2	2	1	0	0	2	0	2	1	0	0	1	1	0	0	0	0	0	0	0	0
958	1	0	0	0	0	0	2	2	1	0	0	1	0	0	1	0	0	0	1	0	1	0	1	1	1	1	0	2	2	1	1	0	1	2	1	1	0	0	0	1	1	0	0	0	1	1	0	0	2
959	1	0	1	0	0	2	2	2	0	0	0	0	0	0	0	0	1	2	0	2	0	0	1	0	1	1	0	1	1	1	1	2	2	2	0	2	1	0	0	0	0	0	0	0	2	1	1	0	1
960	0	0	1	0	0	2	1	1	1	1	0	0	0	0	0	0	0	0	1	1	1	0	0	0	1	1	0	1	2	0	1	0	1	1	1	2	0	0	0	0	2	0	1	0	1	2	0	0	0
961	0	0	1	0	0	2	1	1	1	1	1	0	1	0	0	0	0	1	1	0	0	0	0	0	0	0	0	2	2	1	1	0	0	2	0	2	0	0	0	0	1	0	0	0	0	1	1	0	1
962	0	0	1	0	0	1	2	2	1	1	0	0	0	0	0	0	0	0	0	1	0	0	1	1	1	1	0	1	1	0	1	0	0	2	1	2	1	0	0	2	0	0	2	0	2	1	0	0	2
963	0	0	0	0	0	0	1	2	1	1	1	1	2	2	2	0	0	2	1	1	1	0	0	0	1	1	0	2	0	0	2	0	1	1	0	2	0	0	0	1	1	0	0	0	1	1	0	0	1
964	0	0	1	2	0	2	2	2	1	0	1	1	1	0	0	1	0	1	0	2	0	0	1	0	0	0	0	2	1	1	2	2	1	2	0	2	1	0	0	0	1	0	1	0	1	0	0	0	0
965	0	0	2	1	1	2	2	2	2	1	0	0	0	0	0	0	0	2	1	1	1	1	1	0	0	0	0	1	2	1	0	1	0	1	0	2	2	0	0	2	0	1	0	0	1	2	1	0	1
966	1	0	2	0	1	1	2	2	2	1	0	0	1	1	1	0	1	2	1	1	1	1	0	0	0	0	0	2	1	1	2	2	2	0	1	1	1	1	1	0	1	0	0	0	0	0	2	0	2
967	1	0	1	0	0	1	1	1	2	2	0	1	1	1	1	0	0	2	1	1	1	0	0	0	0	0	0	2	2	1	1	1	2	1	2	2	2	0	0	2	0	0	0	0	0	0	0	0	1
968	0	0	2	1	0	1	1	2	0	0	0	1	2	1	2	0	0	2	0	2	0	0	0	0	0	0	0	1	1	1	2	0	2	0	2	1	1	0	0	0	1	0	0	0	0	0	0	0	0
969	1	1	2	0	1	1	1	2	1	0	1	1	0	0	1	0	1	1	1	1	0	1	0	0	0	0	0	2	2	1	1	2	1	2	0	2	2	0	0	1	1	0	0	0	0	0	0	0	1
970	1	0	2	0	1	2	2	2	1	0	1	1	0	0	1	0	0	0	1	1	1	0	0	0	1	1	0	2	1	1	1	0	1	1	1	1	1	0	0	1	1	0	0	0	1	0	0	0	0
971	1	0	2	0	0	1	1	2	1	0	1	0	0	0	0	0	0	0	0	1	0	0	0	0	0	0	0	2	2	0	0	1	1	2	0	2	2	0	0	2	0	0	0	0	1	1	0	0	0
972	0	0	1	0	0	0	0	2	0	0	2	0	1	0	0	0	0	1	0	1	0	0	2	1	1	1	0	1	1	1	0	0	1	1	1	2	1	0	0	0	1	2	0	0	0	2	0	0	1
973	0	0	0	1	0	1	2	2	2	1	0	1	2	1	1	1	0	0	0	1	0	0	1	0	1	1	0	2	2	1	2	1	1	2	1	2	1	0	0	0	2	0	1	0	1	0	0	0	1
974	1	0	0	1	0	1	1	2	0	0	1	1	1	1	1	0	1	1	1	1	0	0	0	0	0	0	0	2	2	2	1	1	1	1	1	2	1	0	0	0	1	0	0	0	1	0	0	0	0
975	1	0	2	1	0	1	2	2	1	0	0	0	1	1	1	0	0	0	1	1	1	0	0	0	0	0	1	2	2	1	0	1	1	1	1	1	2	0	0	1	0	0	1	0	1	0	1	0	1
976	0	0	1	0	0	1	2	2	2	1	0	0	0	0	0	0	0	0	0	1	0	0	0	0	0	0	0	2	2	2	0	0	0	1	1	1	2	0	0	1	1	1	0	0	1	0	1	1	2
977	1	0	1	0	1	1	2	1	1	0	0	0	0	0	0	0	0	1	0	2	0	0	0	0	0	0	0	1	1	1	0	2	1	0	2	0	1	0	0	0	1	0	0	0	0	0	0	0	0
978	0	0	2	1	1	2	2	1	2	1	1	0	0	0	0	0	0	0	0	1	0	0	0	0	0	0	0	2	2	1	0	1	1	1	1	2	2	0	1	0	0	0	0	0	0	0	0	0	1
979	0	0	0	1	0	1	2	2	1	1	0	0	1	1	1	0	0	0	0	2	0	0	0	0	0	0	0	2	2	2	0	1	1	0	1	1	2	0	1	0	0	0	0	0	0	1	0	0	0
980	1	0	1	1	0	1	2	2	1	0	1	0	0	0	0	0	0	1	1	1	1	0	2	0	0	1	1	2	2	1	0	1	0	2	1	2	2	0	0	0	1	0	1	0	1	0	1	0	1
981	0	0	0	0	0	0	1	2	1	1	0	0	1	1	1	0	0	0	1	1	1	0	1	0	0	0	0	2	1	1	2	1	2	1	1	1	1	0	0	0	2	0	0	0	1	1	1	1	2
982	0	0	0	1	0	1	2	1	2	1	0	1	1	0	0	1	0	0	0	2	0	0	0	0	1	1	0	1	1	0	1	1	2	0	1	1	1	0	0	1	1	0	0	0	1	0	0	0	0
983	1	1	2	0	0	1	2	2	1	1	1	0	0	0	0	0	0	1	0	2	0	0	0	0	0	0	0	2	2	1	1	0	1	1	1	1	2	0	0	2	0	0	0	0	0	0	0	0	1
984	0	0	2	0	0	1	2	1	1	0	0	0	0	0	0	0	0	1	0	2	0	1	0	0	0	0	0	2	1	1	1	1	2	1	2	2	2	0	0	1	1	0	0	1	1	1	1	0	2
985	1	0	2	0	0	2	2	1	2	2	0	0	0	0	0	0	0	1	1	1	1	0	0	0	1	1	0	1	1	0	1	0	1	1	0	2	1	0	0	0	1	0	1	0	1	1	0	1	1
986	1	0	1	0	0	0	2	2	2	0	1	1	2	1	1	1	0	1	1	1	0	1	0	0	0	0	0	2	2	1	2	2	1	1	0	2	1	0	0	0	2	1	0	0	1	0	0	0	1
987	1	0	1	0	0	1	1	2	1	1	0	1	1	0	0	1	1	1	1	0	1	0	1	0	0	0	0	2	2	1	1	0	2	1	2	1	2	0	0	1	1	0	0	0	0	0	0	0	0
988	1	1	1	0	1	2	1	2	1	1	1	0	0	0	0	0	0	0	1	1	1	0	0	0	1	1	1	2	2	1	0	1	1	2	0	2	1	0	0	0	1	0	0	0	0	0	0	0	2
989	0	0	1	0	1	1	1	1	1	1	1	2	2	0	0	1	1	1	1	0	1	0	0	0	0	0	0	2	2	2	1	1	1	1	0	2	0	0	0	0	2	0	0	0	0	0	0	1	2
990	0	1	1	0	1	1	2	1	2	0	1	0	0	0	0	0	0	0	1	1	1	0	0	0	0	0	0	2	2	2	1	1	1	1	1	2	1	0	0	1	1	0	0	1	0	0	0	0	1
991	1	0	0	1	0	1	2	2	1	0	1	1	2	1	1	0	0	0	0	1	0	0	0	0	0	0	1	2	2	1	0	1	2	1	1	2	0	0	0	0	2	0	0	0	0	0	0	0	1
992	0	0	1	2	0	2	1	1	1	1	1	0	0	0	0	0	0	0	1	1	0	0	0	0	0	0	0	2	2	2	0	0	1	1	1	2	1	0	0	0	2	0	0	0	0	0	0	0	2
993	0	0	2	0	1	1	1	1	1	1	1	1	1	0	0	0	0	0	1	1	1	0	0	0	0	0	0	1	1	1	1	1	0	1	1	1	0	0	0	0	2	0	0	0	0	1	0	0	1
994	0	0	2	0	0	2	1	1	0	0	1	0	1	0	0	0	0	1	0	2	0	0	0	0	1	1	0	2	2	2	0	1	1	2	0	2	1	0	0	1	1	0	0	0	0	1	0	1	0
995	1	0	2	0	1	1	2	1	1	1	0	0	1	0	0	0	0	0	0	2	0	0	1	0	0	0	0	2	2	1	1	1	1	1	2	2	2	1	1	1	0	0	1	0	0	0	0	0	1
996	1	0	2	1	0	2	1	1	2	2	0	0	0	0	0	0	0	1	0	2	0	0	0	0	1	1	0	1	2	1	0	1	1	0	1	1	1	1	0	1	0	0	0	0	0	0	0	0	0
997	1	0	2	0	1	1	2	2	1	1	0	0	0	0	0	0	0	0	0	1	0	0	0	0	0	0	0	2	2	1	1	0	1	0	1	2	1	0	0	0	1	0	1	0	0	0	0	0	0
998	0	0	1	0	1	1	2	1	1	1	0	0	0	0	0	0	0	1	2	0	1	0	1	1	1	1	0	2	2	2	0	0	0	2	0	2	1	0	0	0	1	0	0	0	0	0	0	0	1
999	1	0	1	1	0	2	0	2	0	0	2	1	1	0	0	1	0	0	0	1	0	0	0	0	0	0	0	1	2	0	1	1	1	2	1	2	2	0	0	1	1	0	1	0	1	1	0	0	1
1000	1	0	0	0	0	0	2	1	2	2	0	0	0	0	0	0	0	0	1	1	1	0	0	0	0	0	0	2	2	2	2	2	2	2	0	2	1	0	0	0	1	0	0	0	2	1	1	0	2
[truncated: 952 more columns]
