# Supplementary material for: KNN-MDR: a learning approach for improving interactions mapping performances in genome wide association studies
Source: BMC Bioinformatics. 2017 Mar 21;18:184. doi: 10.1186/s12859-017-1599-7 (PMC5361736; doi:10.1186/s12859-017-1599-7)
Supplement: Supplementary file 2 — The data set(s) supporting the results of Table 1. (ZIP 22742 kb) [file 12859_2017_1599_MOESM2_ESM.zip › Nouveau dossier/S12/mkallsimul.dat]

1	0	0	1	0	0	1	0	0	2	0	0	0	0	0	0	0	0	1	2	0	2	0	2	2	0	0	1	1	1	0	1	1	1	0	2	1	0	1	1	1	0	1	1	0	1	1	0	0	0
2	1	0	2	0	0	1	1	1	2	0	0	1	1	0	1	0	0	1	1	1	0	0	1	1	0	0	0	0	2	2	1	1	1	0	2	0	1	0	0	0	1	1	1	1	2	0	0	0	1
3	1	0	2	0	0	1	2	1	1	1	1	0	0	0	0	0	0	0	1	1	1	0	1	1	0	0	0	0	2	1	0	2	2	1	1	1	1	0	1	0	1	0	0	0	0	0	0	0	0
4	1	0	2	0	0	2	1	0	1	0	0	0	1	0	0	0	0	1	1	1	0	0	1	1	1	1	0	1	1	1	1	1	2	0	1	2	1	0	2	2	0	0	0	0	0	0	0	1	1
5	1	0	1	0	0	1	0	0	2	0	0	0	1	0	1	0	0	0	0	2	0	0	2	2	0	0	0	0	2	2	1	1	1	2	0	2	1	0	2	2	0	0	0	0	1	0	0	0	1
6	1	0	2	1	0	1	2	0	0	0	0	0	0	0	0	0	1	2	0	1	0	0	1	1	1	1	0	1	1	1	1	1	1	0	1	2	2	0	2	2	0	0	0	0	0	0	0	0	0
7	0	1	1	0	0	1	1	0	1	0	1	2	2	0	1	0	0	1	0	1	1	0	2	2	0	0	0	1	1	0	2	2	2	0	2	0	1	0	0	0	1	0	0	0	0	0	0	0	2
8	0	0	1	1	0	1	1	1	2	0	0	0	0	0	0	0	0	0	2	0	0	0	2	2	1	1	0	0	2	1	2	2	2	0	2	0	1	0	0	0	0	0	0	0	0	0	0	0	1
9	1	0	2	1	0	2	1	0	1	0	0	1	1	0	1	0	0	1	1	1	1	0	2	2	0	0	0	0	2	1	1	1	1	1	1	1	0	0	2	2	0	0	1	0	1	1	0	0	0
10	0	0	1	0	0	1	1	0	1	0	0	0	0	0	0	0	0	0	0	2	0	0	2	2	2	2	0	1	2	2	1	1	1	2	0	2	1	0	0	0	0	0	1	0	1	0	0	1	1
11	0	0	0	1	0	1	1	0	1	0	0	0	1	0	1	0	0	2	0	2	0	0	2	2	0	0	1	1	2	1	0	2	2	1	1	1	1	0	1	1	1	0	1	0	2	0	0	0	1
12	0	0	2	0	0	2	0	0	2	0	1	1	1	0	1	0	0	1	2	0	1	0	2	2	0	0	0	0	2	2	1	1	1	2	0	2	0	1	1	1	0	0	1	0	1	1	0	1	1
13	1	0	1	1	0	1	1	0	1	0	1	0	0	0	0	0	0	1	1	0	0	0	2	2	0	0	0	1	2	1	1	0	0	1	0	2	2	0	0	0	1	0	1	0	2	1	0	0	0
14	0	0	2	1	0	2	2	0	0	0	1	0	0	0	0	0	1	1	1	1	0	0	2	2	0	0	0	0	2	1	0	1	1	1	1	1	1	0	0	0	1	0	0	2	0	0	0	0	0
15	0	0	0	1	0	1	1	0	1	0	1	1	1	0	1	0	0	0	1	1	1	1	2	2	0	0	1	0	2	2	0	0	0	1	2	2	1	0	2	1	0	0	0	0	0	0	0	0	1
16	1	1	2	0	0	1	1	0	2	0	0	0	0	0	0	0	0	1	0	1	0	1	2	2	0	0	0	0	2	2	0	0	2	0	1	2	1	1	0	0	1	0	0	1	0	1	0	0	0
17	0	1	2	0	0	1	2	0	0	0	0	0	1	0	0	0	0	0	0	2	0	1	0	1	1	1	0	0	1	1	2	2	2	0	1	1	1	0	1	1	1	0	1	0	1	1	0	0	0
18	0	0	1	0	0	2	2	0	0	0	0	0	0	0	0	0	0	0	1	1	1	0	0	0	1	1	0	0	2	2	1	2	2	0	0	2	1	0	0	0	1	2	2	0	1	0	0	0	0
19	0	0	2	0	1	1	1	0	1	0	0	0	1	0	1	0	0	0	0	2	0	1	2	2	0	0	0	0	2	1	0	0	0	1	0	2	2	0	1	1	1	0	1	0	1	0	0	1	2
20	0	0	1	1	0	1	2	0	0	0	2	0	1	0	1	0	1	1	0	2	0	0	2	2	0	0	0	0	2	2	0	2	2	0	1	1	1	0	0	0	2	0	0	0	0	0	0	0	2
21	0	0	2	0	0	1	1	1	2	0	0	0	0	0	0	0	1	1	1	1	0	1	2	2	0	0	1	0	2	1	0	1	1	2	0	2	1	0	1	0	1	0	0	0	1	0	0	0	1
22	0	0	2	0	0	2	1	0	1	0	1	0	2	1	1	0	0	0	0	2	0	0	1	2	0	0	0	0	1	1	0	2	2	0	1	1	2	0	1	1	1	0	1	0	1	1	1	0	0
23	0	0	2	1	0	1	1	0	2	0	0	0	2	1	1	0	0	0	1	1	1	0	1	2	0	0	0	0	2	2	0	0	0	0	1	1	1	0	1	0	2	0	0	0	2	0	0	0	0
24	0	0	2	0	0	1	0	0	2	0	0	0	1	0	1	0	0	0	2	0	1	0	2	2	0	0	0	1	2	1	1	1	1	2	0	2	2	0	0	0	1	0	2	0	2	1	0	0	1
25	1	0	2	0	0	1	1	0	2	0	0	1	1	0	0	0	0	1	0	2	0	0	2	2	0	0	0	0	1	1	0	1	2	0	2	1	0	0	1	1	0	0	0	0	0	0	0	0	0
26	0	0	2	1	0	2	1	0	1	0	0	0	1	0	1	0	0	1	1	1	0	0	1	1	1	1	0	0	2	1	0	0	0	2	0	2	2	0	0	0	2	0	0	0	1	1	0	0	0
27	0	0	1	0	0	0	1	0	2	0	0	0	1	0	1	0	0	1	1	1	1	0	1	1	1	1	0	2	0	0	2	2	2	0	1	1	1	1	0	0	1	0	0	0	0	1	0	0	1
28	0	0	0	1	0	1	0	0	2	0	2	1	1	0	1	0	0	0	0	2	0	0	1	1	1	1	0	0	2	2	1	2	2	1	0	2	0	1	1	0	0	0	1	0	1	1	0	0	1
29	0	0	1	0	0	2	1	1	2	0	1	1	1	0	1	0	0	0	1	1	1	0	2	2	0	0	0	1	2	2	0	1	1	2	0	2	1	0	0	0	1	0	0	2	0	0	0	0	1
30	1	0	1	0	0	0	0	0	2	0	2	1	2	0	1	0	0	2	0	1	0	0	1	1	0	0	0	1	1	1	2	0	0	1	1	1	2	0	0	0	1	0	1	0	1	1	0	0	1
31	1	0	2	0	0	1	2	1	1	0	1	1	2	0	0	1	0	0	0	2	0	0	1	1	1	1	0	1	1	1	1	1	1	2	0	2	2	0	0	0	2	0	1	0	0	0	0	0	2
32	0	0	2	1	0	1	2	0	0	0	1	0	0	0	0	0	0	1	0	2	0	0	1	1	1	1	0	0	2	1	1	2	1	2	0	2	2	0	2	2	0	0	0	0	0	0	0	0	1
33	1	0	1	0	0	0	1	0	1	0	0	1	2	0	1	0	0	0	0	1	0	0	2	2	0	0	0	1	2	0	1	1	2	1	1	1	2	0	1	1	1	0	0	0	0	0	0	1	0
34	1	0	1	1	0	1	2	0	1	0	1	0	0	0	0	0	0	0	0	2	0	0	2	2	0	0	0	0	1	0	1	1	1	1	1	1	1	0	0	0	2	1	1	0	1	1	0	0	1
35	0	0	1	1	0	2	0	0	2	0	0	1	1	0	0	1	1	1	1	1	0	0	2	2	0	0	2	1	2	0	1	2	2	1	1	1	1	0	0	0	0	0	0	1	0	0	1	0	0
36	1	1	2	0	0	2	0	0	2	0	0	0	1	0	1	0	0	1	1	0	1	0	1	1	0	0	0	0	1	0	1	1	2	0	0	2	1	0	0	0	1	0	1	0	0	0	0	0	1
37	0	0	2	0	0	2	2	1	1	0	0	1	2	0	1	1	0	0	0	2	0	0	2	2	0	0	0	0	2	1	1	1	2	0	2	1	1	0	0	0	2	0	0	0	0	0	0	1	2
38	0	0	2	0	0	0	2	0	1	0	0	0	0	0	0	0	0	1	1	1	0	0	2	2	0	0	0	1	1	1	2	1	1	1	1	1	1	1	0	0	0	0	1	0	1	1	0	0	1
39	1	1	0	0	0	1	2	0	1	0	0	0	1	0	1	0	0	1	0	2	0	0	1	1	0	0	0	0	2	0	0	1	1	2	0	2	2	0	1	1	1	2	2	0	1	1	1	0	0
40	1	0	1	0	0	2	1	0	1	0	0	0	0	0	0	0	0	0	0	2	0	0	1	1	1	1	0	0	1	0	1	1	2	1	1	2	1	1	1	1	0	1	1	1	1	0	0	0	0
41	1	0	1	0	1	1	2	0	0	0	0	1	1	0	1	0	0	2	0	2	0	0	1	1	0	0	0	0	1	1	1	2	2	2	1	1	1	0	1	1	1	0	1	0	1	0	0	0	1
42	1	0	1	1	0	2	0	0	1	0	1	0	0	0	0	0	0	2	0	2	0	1	1	2	0	0	0	0	2	2	0	1	2	2	0	2	1	0	1	1	1	0	0	2	0	2	0	1	2
43	0	0	2	1	0	2	2	1	1	0	1	0	1	0	1	0	0	1	1	1	0	1	0	1	0	1	0	0	2	2	0	0	0	2	0	2	1	1	0	0	0	1	1	0	2	0	0	0	1
44	0	1	2	0	0	1	0	0	2	0	1	1	1	0	0	1	0	0	1	1	1	0	2	2	1	1	0	0	2	0	1	1	1	1	0	2	1	0	0	0	1	0	1	0	0	2	0	0	0
45	0	0	2	0	0	2	1	0	1	0	1	0	1	0	1	0	0	0	0	1	0	0	2	2	0	0	0	0	2	1	0	1	1	0	1	1	1	0	0	0	1	0	0	0	0	0	0	0	2
46	0	0	1	0	0	1	1	0	2	0	1	1	1	0	0	1	0	2	1	1	0	0	1	1	1	1	0	0	2	1	0	1	1	0	1	1	0	1	1	1	0	0	0	0	0	0	0	0	1
47	1	0	0	0	0	0	1	0	0	1	1	2	2	0	1	0	0	2	1	1	1	0	1	1	1	1	0	1	2	1	2	2	2	1	2	2	0	0	2	1	0	0	0	0	1	0	0	0	1
48	0	0	0	0	0	0	1	0	1	0	1	0	0	0	0	0	0	0	1	1	1	0	1	1	0	0	0	0	2	0	1	1	1	0	1	1	0	0	0	0	0	0	0	0	0	0	0	0	0
49	1	0	0	0	0	0	2	1	1	0	0	0	1	1	0	0	1	0	1	1	1	0	2	2	0	0	0	0	2	2	1	1	2	2	0	2	2	0	1	1	1	0	0	0	0	0	0	0	1
50	1	1	2	0	0	1	2	0	0	0	2	0	0	0	0	0	0	0	0	1	0	0	1	1	1	1	1	1	2	2	0	0	1	1	1	2	1	0	0	0	1	0	0	0	2	0	0	0	1
51	0	0	1	0	0	1	1	0	1	0	0	0	2	1	0	0	1	1	0	2	0	0	2	2	0	0	1	0	2	1	0	0	1	1	0	2	1	0	0	0	1	0	0	0	1	1	0	0	1
52	1	0	2	1	0	2	2	0	0	0	0	0	0	0	0	0	0	1	1	1	0	0	2	2	0	0	0	0	1	1	1	1	1	1	1	1	2	0	1	0	1	0	0	0	0	0	0	0	1
53	0	0	2	1	0	2	1	1	2	0	0	0	0	0	0	0	0	1	0	1	0	1	2	2	0	0	0	0	2	1	0	1	1	1	1	1	1	0	2	1	0	0	1	0	0	0	0	1	2
54	0	1	1	0	0	0	1	0	1	0	2	1	2	0	1	0	0	0	0	2	0	0	2	2	0	0	0	0	1	1	1	1	2	2	0	2	2	0	0	0	1	0	1	0	1	1	0	0	0
55	0	0	0	1	0	1	0	0	2	0	0	0	0	0	0	0	1	2	0	2	0	0	2	2	0	1	0	0	2	1	0	1	2	1	1	2	1	0	1	1	1	0	0	0	0	1	0	0	0
56	1	0	0	0	0	1	1	1	2	0	0	0	1	0	1	0	0	2	2	0	0	0	2	2	0	0	0	2	2	2	0	1	1	1	1	1	1	0	0	0	1	0	0	0	0	0	0	0	1
57	0	0	1	1	0	2	2	1	1	0	0	0	1	0	1	0	0	0	1	1	0	0	2	2	0	0	1	1	2	2	0	1	1	1	0	2	0	1	1	0	0	0	0	0	0	0	0	0	1
58	0	0	1	1	0	2	1	1	2	0	0	0	1	0	1	0	0	1	0	2	0	0	2	2	0	0	0	0	2	0	0	1	1	1	1	1	0	0	1	1	0	0	0	1	0	0	0	0	1
59	0	0	1	0	0	1	2	1	1	0	1	1	1	0	2	0	0	0	0	1	0	0	1	1	2	2	0	2	2	2	0	1	1	0	1	1	1	0	1	0	1	0	0	1	0	0	0	0	1
60	0	0	1	0	0	1	0	0	2	0	0	0	0	0	0	0	0	1	1	1	0	0	1	1	1	1	0	1	2	0	1	1	1	0	1	1	1	0	1	1	1	1	1	1	1	0	0	1	1
61	1	0	1	0	0	2	1	0	2	0	0	1	1	0	0	0	0	0	1	1	0	0	0	1	1	1	0	1	1	0	2	1	1	1	1	1	1	0	1	1	1	0	0	1	0	1	0	0	0
62	1	0	1	0	1	1	1	0	1	0	0	0	1	0	1	0	0	0	1	1	1	0	2	2	0	0	0	0	2	1	0	1	2	1	1	2	1	0	2	2	0	0	1	0	1	0	0	0	1
63	1	0	0	0	0	0	1	0	1	0	0	0	0	0	0	0	0	0	1	1	1	0	0	0	1	1	0	1	0	0	2	2	2	2	0	2	1	0	0	0	1	0	0	0	0	0	0	0	1
64	0	0	1	1	0	2	0	0	2	0	1	0	0	0	0	0	1	1	0	1	0	0	2	2	1	1	0	1	1	1	2	0	0	2	0	2	1	0	2	2	0	1	1	0	1	1	0	0	1
65	0	0	0	0	0	1	0	0	2	0	0	0	0	0	0	0	0	0	0	1	0	0	2	2	0	0	0	0	2	0	1	0	1	2	0	2	1	0	0	0	2	0	0	1	1	1	0	0	0
66	0	0	1	1	0	1	2	0	1	0	1	0	0	0	0	0	1	0	1	1	1	0	2	2	1	1	0	0	2	2	1	0	1	1	0	2	2	0	1	1	1	0	0	0	2	0	0	0	2
67	0	0	2	0	0	0	1	0	1	0	0	0	1	0	1	0	0	1	0	2	1	0	1	1	0	0	0	0	1	1	1	2	2	2	0	2	1	0	1	1	1	0	0	0	1	1	0	1	2
68	0	0	2	0	0	1	0	0	2	0	1	0	1	0	1	0	1	0	1	1	1	0	2	2	0	0	0	1	1	0	1	1	1	2	0	2	1	0	0	0	0	0	0	0	1	0	0	0	1
69	1	0	2	0	0	2	0	0	2	0	0	0	0	0	0	0	0	0	1	1	0	0	1	1	0	0	0	0	1	1	0	2	2	0	1	1	1	0	1	1	1	1	2	0	1	1	0	0	0
70	1	0	1	0	0	1	1	0	1	1	1	0	2	0	1	0	0	2	1	1	0	1	1	2	0	0	0	0	2	1	1	0	0	2	0	2	1	0	1	1	1	0	0	0	0	0	0	0	0
71	1	0	2	0	0	2	1	1	2	0	0	0	1	0	1	0	0	0	0	1	0	0	2	2	0	0	0	1	2	0	1	0	2	2	0	2	2	0	1	1	1	1	1	0	1	0	0	0	1
72	1	0	1	0	0	1	1	0	1	0	0	0	0	0	0	0	0	0	0	1	0	0	2	2	0	0	0	2	2	2	0	0	0	1	1	1	2	0	1	0	1	0	0	0	0	0	0	0	0
73	1	0	2	1	0	2	0	0	2	0	0	0	2	1	1	0	0	0	0	1	0	0	2	2	0	0	0	0	2	2	2	1	1	2	0	2	1	0	1	1	1	0	1	0	1	0	0	0	1
74	1	0	1	1	0	2	2	1	1	0	0	1	1	0	2	0	0	0	1	1	1	0	1	1	0	0	0	0	2	1	0	2	2	0	2	0	1	0	0	0	2	0	1	0	1	0	0	0	1
75	1	0	2	1	0	2	1	1	2	0	0	0	0	0	0	0	0	2	0	1	0	0	2	2	1	1	0	1	2	2	0	1	1	1	1	1	1	0	1	0	1	0	0	1	0	0	0	0	1
76	1	0	2	0	0	1	1	1	2	0	0	1	1	0	0	0	0	0	0	2	0	0	2	2	0	0	0	0	1	1	2	1	1	1	1	1	2	0	1	1	1	0	0	0	0	0	0	0	1
77	1	0	1	0	0	1	2	1	1	0	0	0	0	0	0	0	0	0	0	2	0	0	2	2	0	0	0	0	2	2	1	0	1	2	0	2	1	0	0	0	1	0	0	0	0	0	0	1	0
78	1	0	2	0	0	2	1	1	2	0	0	0	1	0	1	0	0	0	1	1	1	0	2	2	0	0	0	1	1	0	2	2	2	0	2	0	1	0	2	2	0	2	2	0	1	1	0	0	1
79	1	0	1	0	0	1	1	1	2	0	0	0	0	0	0	0	0	2	0	2	0	0	2	2	0	0	0	0	2	0	0	1	1	1	0	2	1	0	1	0	0	0	0	0	0	0	0	0	0
80	1	0	2	0	0	2	1	0	2	0	0	0	0	0	0	0	1	2	1	1	1	0	2	2	0	0	0	0	2	0	0	1	1	2	0	2	1	0	2	1	0	0	1	0	1	2	0	1	0
81	1	0	0	0	0	1	1	1	2	0	0	0	0	0	0	0	0	0	2	0	1	0	2	2	0	0	0	0	2	2	0	1	1	0	2	1	2	0	0	0	2	1	1	1	1	0	0	0	1
82	0	0	2	0	0	2	2	1	1	0	0	0	1	0	0	0	0	1	1	0	1	0	2	2	0	0	0	0	1	1	1	2	2	1	1	1	2	0	0	0	2	0	2	0	2	1	0	1	1
83	0	0	1	2	0	2	1	0	1	0	0	1	1	0	0	1	0	0	1	1	1	0	2	2	0	0	0	0	1	1	1	1	1	1	1	1	1	0	0	0	2	0	0	0	0	1	0	0	1
84	1	0	2	0	0	1	2	0	1	0	0	1	2	1	1	0	0	0	1	1	0	1	2	2	0	0	1	0	1	0	1	2	2	0	2	0	1	0	0	0	2	0	0	0	2	1	0	0	2
85	1	0	1	0	0	1	1	1	2	0	0	0	0	0	0	0	0	1	0	2	0	0	2	2	0	0	1	0	1	0	1	2	2	2	0	2	1	1	0	0	1	0	0	1	0	0	0	0	1
86	1	1	2	1	1	1	1	0	1	0	0	0	0	0	0	0	0	1	2	0	1	0	2	2	0	0	0	0	2	0	0	0	0	2	0	2	1	0	0	0	0	0	0	0	0	0	0	0	1
87	1	0	2	1	0	2	2	0	1	0	1	0	0	0	0	0	0	2	1	1	1	0	2	2	0	0	0	0	2	1	0	1	1	1	1	2	2	0	0	1	1	0	0	0	0	0	0	0	1
88	0	0	1	1	0	1	2	1	1	0	0	0	1	0	0	0	0	0	1	1	0	2	0	2	0	0	0	0	2	1	0	0	1	2	1	2	1	0	1	0	2	1	1	0	1	0	0	0	0
89	1	0	1	0	0	1	1	0	1	0	0	1	2	0	1	0	0	0	0	1	0	0	2	2	0	0	0	0	2	2	1	0	0	2	0	2	2	0	0	0	2	0	0	0	0	0	0	0	2
90	1	0	1	0	0	2	2	0	1	0	0	0	1	0	1	0	0	0	0	0	0	0	0	1	0	0	0	0	2	2	1	1	2	0	2	1	1	0	1	1	1	0	0	0	0	0	0	0	1
91	1	0	0	1	0	1	1	0	2	0	0	0	1	0	1	0	1	1	1	0	1	0	1	1	0	0	0	1	1	0	1	0	2	1	0	2	1	0	0	0	1	0	0	0	0	0	0	0	1
92	0	0	1	0	0	0	2	1	1	0	1	0	1	0	1	0	0	2	1	1	1	0	0	0	0	1	0	0	2	1	0	2	2	0	1	1	1	0	0	0	2	0	0	0	1	1	0	0	1
93	1	0	1	0	0	0	2	0	1	0	0	0	0	0	0	0	0	0	1	1	0	0	2	2	0	0	0	0	2	1	1	1	1	1	2	1	2	0	1	1	0	0	0	0	0	1	0	0	1
94	1	0	2	0	0	2	2	1	1	0	0	2	2	0	1	0	1	2	1	1	1	0	1	2	0	0	0	0	2	1	2	1	2	1	1	2	1	0	1	1	1	1	1	0	1	1	0	0	1
95	0	0	1	1	0	1	2	0	2	0	1	1	0	0	0	0	0	2	0	1	0	0	1	1	1	1	0	0	2	0	0	2	2	1	1	1	2	0	1	1	1	2	2	0	0	0	0	1	1
96	1	0	2	0	0	0	1	0	1	0	1	1	2	0	1	0	0	0	0	1	0	0	2	2	0	0	0	0	2	1	2	0	0	2	0	2	1	0	1	0	1	0	0	0	0	0	0	0	1
97	1	0	1	0	0	1	0	0	2	0	0	0	0	0	0	0	0	1	1	1	1	1	2	2	0	0	0	1	2	0	1	2	2	2	0	2	1	0	0	0	2	0	1	0	0	2	0	0	2
98	0	0	0	1	0	1	0	0	1	0	0	0	1	0	0	0	0	0	0	2	0	0	2	2	0	0	1	1	2	1	0	2	2	2	0	2	1	0	0	0	1	1	1	0	1	0	0	0	1
99	1	0	0	0	0	1	1	1	2	0	0	0	0	0	0	0	0	0	1	1	1	0	2	2	1	1	0	2	0	0	2	1	2	0	1	2	2	0	1	1	1	1	1	0	0	0	0	1	1
100	0	1	1	0	0	1	1	0	1	0	0	0	1	0	1	0	1	2	1	1	1	0	2	2	0	0	1	0	1	0	1	1	2	1	1	1	1	0	1	1	1	0	0	1	0	0	0	1	2
101	1	0	1	0	0	1	2	1	1	0	1	0	0	0	0	0	0	0	2	0	0	0	2	2	1	1	0	1	1	0	1	1	1	2	1	2	2	0	1	1	1	0	0	1	0	0	0	0	1
102	0	1	1	1	0	2	2	0	0	1	2	1	2	0	1	1	0	1	2	0	1	0	2	2	0	0	0	1	1	1	1	1	2	1	0	2	2	0	1	1	1	0	0	0	0	0	0	0	1
103	1	1	2	0	1	1	0	0	2	0	1	1	1	0	0	0	0	2	0	2	0	0	1	1	2	2	0	1	1	1	2	1	1	0	2	0	1	0	2	2	0	0	0	0	0	0	0	0	2
104	0	0	2	0	0	1	2	1	1	0	1	1	1	0	0	1	0	0	0	1	0	0	1	1	0	0	0	2	1	1	2	2	2	0	1	1	1	1	1	1	0	0	0	0	0	0	0	1	2
105	0	0	2	0	0	1	0	0	2	0	0	0	1	0	1	0	0	1	0	2	0	0	2	2	0	0	0	0	2	1	1	2	2	1	1	1	1	0	1	1	1	0	0	0	2	0	0	0	0
106	0	0	2	0	0	2	1	1	2	0	0	2	2	0	2	0	0	0	0	2	0	0	2	2	0	0	0	0	2	2	1	1	1	1	2	1	2	0	0	0	1	0	0	0	1	1	0	0	1
107	1	0	1	0	0	1	1	0	1	0	1	0	0	0	0	0	0	0	1	1	1	0	2	2	0	0	0	1	0	0	2	1	1	1	1	2	2	0	0	0	2	0	0	0	2	0	0	0	1
108	1	1	2	0	0	1	1	0	1	0	0	0	1	0	0	0	0	0	0	1	0	0	2	2	0	0	0	1	2	0	1	1	2	1	0	2	2	0	0	1	1	0	0	0	0	0	0	0	1
109	1	0	1	2	0	2	0	0	2	0	0	0	1	0	1	0	0	1	0	1	0	0	2	2	0	0	1	0	2	1	1	1	1	1	0	2	2	0	0	0	1	0	0	1	0	1	0	1	1
110	0	0	1	1	0	1	1	0	1	1	1	0	1	0	1	0	0	1	2	0	2	0	1	1	1	1	0	0	2	0	0	1	1	1	1	2	2	0	0	0	2	0	0	0	0	0	0	0	2
111	0	0	1	0	0	1	0	0	2	0	0	1	1	0	0	1	0	0	1	1	0	0	2	2	1	1	0	0	2	2	0	1	2	1	0	2	2	0	0	0	2	1	1	0	1	0	0	0	0
112	0	0	0	1	1	1	1	0	1	0	0	0	1	0	0	0	0	1	1	1	0	0	2	2	0	0	0	0	2	1	1	1	1	0	2	1	1	0	1	1	1	0	1	0	1	0	0	0	0
113	1	1	1	0	0	1	0	0	2	0	0	1	0	0	0	0	0	2	1	1	1	0	2	2	0	0	0	1	2	0	1	2	2	1	0	2	1	0	1	1	1	0	0	0	0	0	0	0	1
114	1	0	1	1	0	2	1	0	0	1	1	0	0	0	0	0	0	1	2	0	2	1	1	1	0	0	0	1	2	2	0	0	0	1	2	2	1	0	1	1	1	0	0	0	0	1	0	0	0
115	0	0	2	1	0	2	0	0	1	0	1	0	0	0	0	1	0	0	0	1	0	0	2	2	1	1	0	0	2	1	0	2	2	0	2	0	1	0	1	0	1	0	0	0	0	0	0	1	1
116	1	0	1	0	0	1	1	1	2	0	0	1	1	0	0	1	0	1	0	2	0	0	2	2	0	0	1	0	1	0	1	2	2	0	1	1	2	0	0	0	2	0	0	1	0	0	0	0	2
117	1	0	1	0	0	1	1	0	1	0	1	0	1	0	0	0	0	0	1	1	0	1	2	2	0	0	1	0	1	0	1	2	2	1	2	1	1	0	1	0	1	0	0	0	0	1	0	1	1
118	1	0	2	1	0	2	0	0	2	0	0	0	0	0	0	0	0	1	0	2	0	0	1	1	0	0	0	1	2	1	2	1	1	2	1	2	1	0	1	0	2	1	1	0	0	0	0	1	1
119	1	0	1	0	0	2	0	0	2	0	0	0	2	1	1	0	0	1	0	1	0	0	2	2	0	0	0	1	1	1	1	0	0	2	0	2	1	0	1	1	1	0	2	0	1	1	0	0	1
120	1	0	1	0	0	0	1	0	1	0	0	2	2	0	2	0	0	0	1	1	1	0	2	2	0	0	0	0	2	1	1	1	1	2	2	1	1	1	0	0	1	1	2	0	0	0	0	1	1
121	1	0	1	1	1	2	0	0	2	0	0	0	1	0	0	0	0	1	1	0	1	0	2	2	0	0	1	0	2	1	1	1	1	1	0	2	1	0	1	1	1	0	1	0	0	2	1	0	1
122	1	0	1	0	0	1	1	0	1	0	0	0	0	0	1	0	0	1	1	0	0	0	1	1	2	2	0	1	1	0	2	1	2	2	0	2	2	0	1	1	1	0	0	1	0	1	0	0	0
123	1	0	1	0	0	1	2	0	1	0	2	1	1	0	0	0	0	0	0	2	0	0	2	2	1	1	0	1	2	2	0	2	2	1	1	1	1	0	0	0	1	0	1	0	1	1	0	0	0
124	1	0	2	1	0	2	1	1	2	0	1	0	1	0	1	0	1	1	1	1	0	0	0	0	0	1	0	0	2	1	1	1	1	2	0	2	1	0	0	0	1	0	1	0	1	0	0	0	1
125	0	0	1	1	0	1	1	1	2	0	0	0	0	0	0	0	0	0	2	0	0	0	1	1	1	1	0	0	2	1	2	2	2	1	2	2	1	0	2	2	0	0	0	0	2	1	0	0	0
126	0	0	1	1	0	2	1	1	2	0	0	0	1	0	0	0	0	0	0	2	0	0	2	2	0	0	0	0	2	1	0	2	2	1	2	2	1	0	0	0	0	0	0	0	1	0	0	0	0
127	1	0	2	0	0	2	1	0	1	0	1	0	1	0	1	0	0	1	0	1	0	0	1	1	0	0	0	1	2	1	1	1	1	2	2	1	2	1	0	0	1	0	0	0	1	1	0	0	1
128	0	0	1	0	0	1	1	0	1	0	0	0	0	0	0	0	0	1	0	2	0	0	2	2	0	0	0	1	1	1	2	0	0	2	0	2	2	0	0	0	2	0	1	0	1	1	0	0	1
129	1	0	2	1	0	1	2	1	1	0	1	1	2	0	1	1	0	0	0	2	0	0	1	1	1	1	1	1	2	0	1	1	2	2	1	2	1	0	1	1	1	0	0	0	1	1	0	0	1
130	1	0	0	1	0	1	1	0	1	0	0	0	1	0	1	0	0	1	0	2	0	0	2	2	0	0	0	0	2	1	2	1	2	0	2	1	2	0	1	1	1	0	0	2	0	2	0	0	0
131	1	0	1	0	0	2	2	0	1	0	1	0	1	0	1	0	0	1	0	1	0	0	2	2	0	0	0	0	2	1	0	1	1	2	0	2	1	0	2	2	0	0	1	0	1	2	0	0	0
132	0	0	2	1	0	2	0	0	2	0	0	0	0	0	0	0	0	1	1	1	0	0	1	1	1	1	0	0	2	2	0	1	1	1	1	1	1	0	2	2	0	1	2	0	0	0	0	0	0
133	1	1	1	0	0	1	1	0	2	0	0	0	1	0	1	0	0	0	1	1	0	1	0	1	1	1	0	0	1	1	1	2	2	0	1	1	1	0	0	0	2	0	1	1	0	0	0	0	2
134	1	0	1	2	0	2	2	1	2	0	0	0	1	0	1	0	0	0	1	0	1	0	1	2	0	0	0	0	2	2	0	2	2	0	1	1	1	0	0	0	2	0	0	0	0	0	0	0	0
135	1	0	1	0	0	0	1	0	1	0	1	0	0	0	0	0	0	0	1	1	1	0	1	1	1	2	2	1	2	0	1	0	0	2	0	2	2	0	0	0	2	0	1	0	0	0	0	0	1
136	0	0	0	1	0	1	2	0	0	0	2	0	0	0	0	0	0	0	0	0	0	0	2	2	0	0	0	0	2	2	0	2	2	0	2	1	2	0	0	0	1	1	1	0	1	0	0	0	1
137	0	0	2	0	0	2	1	0	1	0	0	0	0	0	0	0	0	1	1	0	1	0	2	2	0	0	0	0	1	1	1	1	2	1	0	2	1	0	1	1	1	1	1	1	1	0	0	0	0
138	1	0	1	0	0	0	1	0	1	0	1	0	0	0	0	0	0	1	0	2	0	0	1	1	0	0	0	2	1	0	2	2	2	0	2	0	0	0	1	1	0	0	0	0	0	0	0	0	1
139	0	0	1	1	0	1	1	0	1	0	0	1	2	0	2	0	0	0	1	1	0	0	2	2	0	0	0	1	0	0	2	1	1	1	0	2	1	1	0	0	1	0	0	0	0	0	0	0	1
140	0	0	2	1	0	1	1	0	1	0	1	0	1	0	1	0	0	1	0	1	0	0	1	1	0	0	0	1	2	1	2	1	2	2	0	2	1	1	0	0	1	0	0	0	0	0	0	0	2
141	1	0	1	1	0	1	2	0	1	0	1	0	1	0	1	0	0	0	0	2	0	0	2	2	1	1	0	1	2	2	0	2	2	1	0	2	1	0	0	0	1	1	1	0	1	1	0	1	0
142	1	1	0	0	0	1	2	0	0	0	1	1	1	0	1	0	0	0	0	2	0	0	2	2	0	0	0	2	0	0	2	1	1	1	0	2	1	0	1	1	1	0	1	0	2	1	0	0	1
143	1	0	2	0	0	1	2	0	0	0	0	0	1	0	1	0	0	1	1	1	1	0	0	1	1	1	0	0	2	0	0	1	1	2	0	2	1	0	1	1	1	0	1	0	1	0	0	0	1
144	0	0	0	0	0	1	1	0	1	0	0	2	2	0	2	0	0	1	0	2	1	0	2	2	0	0	0	1	2	1	2	2	2	0	2	0	2	0	1	1	1	0	0	0	0	0	0	0	0
145	0	0	0	0	0	1	1	0	1	0	0	0	0	0	0	0	0	0	1	1	1	0	0	1	1	1	0	1	2	1	1	2	2	2	0	2	1	1	0	0	1	0	1	0	1	0	0	0	2
146	0	0	2	0	0	2	2	1	1	0	0	1	2	0	0	1	0	1	2	0	1	0	2	2	0	0	0	0	2	1	1	1	1	2	0	2	1	0	0	0	0	0	0	0	0	0	0	0	0
147	0	0	2	0	0	2	2	0	0	0	0	0	1	0	1	0	0	0	0	2	0	0	2	2	0	0	0	0	2	2	1	1	1	2	0	2	1	0	0	0	1	0	0	0	0	0	0	0	1
148	0	1	1	0	0	1	1	0	0	0	0	0	0	0	0	0	0	0	0	1	0	0	2	2	0	0	0	0	2	1	0	0	1	1	0	2	1	0	0	0	2	0	0	0	1	0	0	0	1
149	0	0	1	0	0	2	1	1	2	0	0	0	0	0	0	0	0	0	0	1	0	0	2	2	1	1	1	0	2	1	1	1	1	2	0	2	2	0	2	2	1	0	0	0	0	1	0	0	0
150	0	0	1	0	0	1	0	0	1	0	1	0	1	0	1	0	0	2	1	1	1	0	1	1	1	1	0	2	2	1	1	0	0	2	1	1	1	0	1	0	1	0	0	1	0	0	0	0	1
151	1	0	2	1	0	1	1	1	2	0	0	0	0	0	0	0	0	0	1	1	1	0	2	2	0	0	0	0	2	1	1	0	1	1	1	2	1	0	0	0	2	0	0	0	1	0	0	0	1
152	0	0	2	0	0	2	0	0	2	0	0	1	1	0	0	1	1	2	2	0	2	0	0	1	0	0	0	1	2	1	2	1	1	0	1	1	1	0	1	1	1	0	1	0	1	0	0	0	1
153	1	0	2	1	0	2	1	0	2	0	0	0	0	0	0	0	0	1	2	0	0	0	2	2	2	2	0	0	2	1	1	1	1	1	2	1	1	0	0	0	0	0	0	1	0	0	0	0	0
154	1	0	1	0	0	1	2	0	0	0	0	1	2	0	2	0	0	0	0	2	0	0	2	2	0	0	1	2	2	1	1	1	1	1	1	1	1	0	2	2	0	0	2	0	1	1	0	2	2
155	0	0	2	0	0	1	2	0	1	0	0	1	1	0	1	0	0	0	1	1	1	0	1	1	2	2	0	0	2	1	0	2	2	0	2	0	1	1	0	0	1	0	0	0	2	0	0	0	1
156	0	0	1	0	0	0	2	0	1	0	0	1	2	0	1	0	0	0	1	1	1	0	2	2	0	0	0	0	2	2	0	0	2	1	0	2	2	0	2	2	0	0	0	0	0	1	0	0	1
157	0	0	2	1	0	2	0	0	2	0	1	0	1	0	1	0	0	2	1	1	1	0	2	2	0	0	0	1	2	0	1	1	1	1	1	1	1	0	0	0	2	0	1	0	1	0	0	0	1
158	0	0	1	1	0	2	0	0	2	0	1	0	2	0	2	0	0	0	0	1	0	0	2	2	0	0	0	0	2	1	2	1	2	2	0	2	1	0	2	2	0	0	1	0	1	1	0	0	1
159	1	0	1	0	0	1	0	0	2	0	1	0	1	0	1	0	0	0	2	0	0	0	2	2	0	0	0	0	2	1	0	1	1	2	0	2	1	0	1	0	2	1	2	0	1	1	0	0	0
160	0	0	1	0	0	1	1	1	2	0	0	0	1	0	1	0	0	1	0	2	0	0	1	1	0	0	0	0	2	0	0	0	0	2	0	2	1	0	0	1	1	0	0	0	1	1	0	1	0
161	0	0	0	0	0	0	2	1	1	0	0	1	1	0	1	0	1	0	1	1	1	0	0	0	0	0	0	1	2	0	1	1	1	2	0	2	2	0	1	1	1	0	0	1	0	0	0	0	0
162	1	0	2	0	0	1	1	1	2	0	0	0	0	0	0	0	0	1	1	1	1	0	2	2	0	0	0	0	2	1	0	1	1	1	1	1	1	0	0	0	1	0	1	0	2	2	0	1	2
163	1	0	2	1	0	2	1	1	2	0	0	1	1	0	0	0	1	1	1	0	1	0	1	1	0	0	0	2	1	1	2	1	2	1	2	1	1	0	1	1	1	0	1	0	1	0	0	1	1
164	1	0	2	0	0	1	2	0	1	0	0	0	1	0	1	0	0	0	0	2	0	0	1	2	0	0	0	1	2	1	2	1	1	1	1	1	1	0	0	0	2	0	0	0	1	1	0	0	0
165	1	0	1	1	0	2	2	0	1	0	0	1	1	0	0	1	1	1	0	2	1	0	2	2	1	1	0	1	2	2	0	1	1	1	1	2	2	0	0	1	1	0	0	0	0	0	0	0	1
166	0	0	2	0	0	0	0	0	2	0	1	0	0	0	0	0	1	2	0	2	0	0	2	2	0	0	0	1	2	1	1	0	1	2	0	2	1	1	0	0	1	1	1	0	1	1	0	0	1
167	1	0	2	1	0	2	2	0	0	0	2	0	1	0	0	0	0	1	0	1	0	0	2	2	0	0	1	1	2	1	0	1	1	1	1	1	2	0	0	0	1	1	2	0	1	1	0	0	1
168	1	0	2	0	0	1	2	0	0	0	0	0	0	0	0	0	0	1	2	0	1	0	2	2	0	0	0	0	1	1	1	1	2	1	0	2	2	0	0	0	2	0	0	0	0	0	0	1	1
169	1	0	1	1	0	2	2	0	1	0	0	1	2	0	1	0	0	0	0	2	0	0	2	2	1	1	0	0	1	1	2	0	0	1	1	1	1	0	0	0	0	0	0	0	0	0	0	0	1
170	1	0	1	0	0	1	1	0	1	0	0	0	0	0	0	0	0	1	0	1	0	0	1	1	1	1	0	0	1	0	1	1	1	1	0	2	1	0	0	0	1	0	0	0	1	0	0	0	0
171	1	0	1	0	0	1	0	0	2	0	0	1	1	0	0	1	0	2	1	1	1	1	1	2	0	0	0	0	1	1	1	1	1	1	1	1	1	0	1	1	1	0	0	1	0	1	0	1	2
172	1	0	0	0	0	0	1	0	2	0	0	1	1	0	0	1	0	0	1	1	1	0	1	2	0	0	0	0	2	2	0	2	2	1	2	1	1	0	1	1	0	0	0	0	0	0	0	0	1
173	1	0	1	0	0	1	0	0	1	0	0	0	1	0	1	0	0	1	0	2	0	0	2	2	0	0	1	1	2	1	0	1	1	2	0	2	2	0	0	0	2	1	1	0	1	1	0	0	0
174	0	0	1	0	1	2	1	1	2	0	0	1	1	0	0	0	0	0	0	1	0	0	2	2	0	0	0	0	2	1	1	0	0	2	0	2	1	0	1	0	0	0	1	0	1	0	0	0	2
175	0	0	2	0	0	2	2	1	1	0	0	0	0	0	0	0	0	1	0	1	0	0	2	2	0	0	0	0	1	1	1	2	2	0	2	1	1	0	2	2	0	1	1	0	1	0	0	0	1
176	1	0	2	0	0	2	1	0	0	0	1	0	0	0	0	0	0	1	1	1	1	1	2	2	0	0	0	0	2	0	0	0	1	1	1	2	1	0	1	1	1	0	0	1	0	1	0	0	0
177	0	0	1	0	0	0	0	0	2	0	0	1	0	0	0	0	0	1	1	1	1	0	2	2	0	0	0	0	2	2	0	0	0	2	0	2	1	0	2	1	0	2	2	0	1	1	0	0	2
178	0	0	1	1	0	1	1	1	1	1	0	1	1	0	1	0	0	0	1	0	1	0	2	2	0	0	0	0	2	1	1	1	1	1	1	1	0	0	1	1	1	1	1	0	2	1	0	0	0
179	0	0	1	0	1	2	1	0	0	1	1	0	2	0	2	0	0	1	1	1	0	1	2	2	0	0	0	0	2	1	0	1	1	1	0	2	0	1	0	0	0	1	1	0	0	0	0	0	0
180	0	0	0	1	0	1	2	0	0	0	1	0	0	0	0	0	0	1	1	1	1	0	2	2	0	0	0	1	1	1	1	1	1	1	0	2	2	0	0	0	2	1	1	0	1	0	0	0	1
181	1	0	2	1	0	1	2	0	1	0	0	1	1	0	0	0	0	1	0	2	0	0	2	2	0	0	0	0	1	1	2	1	1	1	1	1	2	0	0	0	2	0	1	0	0	0	0	0	2
182	1	1	1	0	0	1	0	0	2	0	0	0	1	0	1	0	0	0	2	0	0	1	2	2	1	1	0	1	1	0	1	1	1	1	1	1	2	0	0	0	1	2	2	0	0	0	0	1	1
183	1	0	2	1	0	1	0	0	2	0	0	2	2	1	0	1	0	0	2	0	1	0	1	2	0	0	0	0	1	1	2	1	1	1	1	2	1	0	1	1	1	0	0	0	1	0	0	0	0
184	1	0	2	1	0	2	1	1	2	0	0	0	0	0	0	0	0	1	0	2	0	0	2	2	0	0	0	1	2	1	2	1	1	2	0	2	2	0	2	2	0	0	0	0	0	1	0	0	0
185	1	0	1	0	0	2	1	0	1	0	0	0	2	1	1	0	1	1	1	1	0	1	2	2	0	0	0	1	2	1	0	2	2	1	1	1	1	0	2	2	0	0	1	0	1	0	0	1	1
186	1	0	1	0	0	0	0	0	2	0	0	2	2	0	1	0	0	0	1	1	1	0	2	2	0	0	0	0	2	1	0	1	1	1	1	1	2	0	0	0	1	0	0	0	0	0	0	0	1
187	0	0	2	0	0	1	0	0	2	0	0	0	0	0	0	0	0	0	0	2	0	0	2	2	0	0	0	0	1	0	1	0	0	2	0	2	1	0	0	1	1	0	0	0	0	0	0	1	0
188	0	1	1	0	0	1	1	1	2	0	0	0	0	0	0	0	0	2	0	1	0	0	2	2	0	0	0	1	2	1	2	1	1	1	1	1	1	1	0	0	1	0	1	0	1	0	0	1	2
189	0	0	2	0	0	2	2	1	1	1	1	0	1	0	1	0	0	0	1	1	1	0	1	1	0	0	0	0	1	1	0	2	2	2	0	2	1	0	0	0	2	0	0	0	0	0	1	0	0
190	1	0	2	1	0	2	2	0	0	0	1	0	0	0	0	0	0	1	0	2	1	0	2	2	0	0	0	0	2	1	1	1	1	1	1	1	1	0	0	0	1	0	0	0	0	0	0	0	1
191	0	0	1	0	0	1	2	0	1	0	1	1	1	0	0	1	0	0	0	1	0	0	1	1	1	1	0	0	2	0	0	1	1	2	0	2	1	0	1	0	1	0	0	1	0	0	0	0	0
192	1	0	0	1	1	1	2	0	1	0	1	0	0	0	0	0	0	2	0	1	0	0	2	2	1	1	0	1	2	2	1	0	1	2	0	2	1	0	2	2	0	0	1	0	0	1	0	0	1
193	1	0	2	0	0	2	2	0	0	0	2	0	1	0	1	0	0	0	0	1	0	0	1	1	1	1	0	1	2	1	2	1	1	1	0	2	1	0	0	0	2	0	0	0	0	1	0	0	0
194	0	0	2	1	0	2	1	0	1	0	1	0	2	0	1	0	0	0	1	0	0	0	2	2	0	0	0	1	1	1	1	1	1	1	0	2	1	1	0	0	1	0	1	0	1	1	0	0	1
195	0	0	0	0	0	0	1	1	2	0	0	1	1	0	0	1	0	0	0	2	0	0	2	2	0	0	0	0	2	2	0	1	1	0	2	1	1	0	0	0	2	0	0	0	2	1	0	0	0
196	1	0	0	0	0	0	2	0	1	0	1	1	1	0	1	0	0	1	0	1	0	0	2	2	0	0	0	0	2	2	1	2	2	2	0	2	2	1	0	0	0	0	1	0	1	0	0	0	0
197	1	0	2	1	0	2	1	0	1	0	0	2	2	0	2	0	0	1	1	1	0	0	2	1	1	2	0	0	2	1	0	2	1	2	0	2	1	0	1	1	1	1	1	0	1	1	0	0	1
198	1	0	2	0	0	1	1	0	1	0	0	2	2	0	2	0	0	1	0	1	1	1	2	2	0	0	0	0	1	1	0	1	2	0	1	2	1	0	0	0	0	0	1	1	1	2	0	0	1
199	1	1	1	0	0	1	2	1	1	0	1	0	0	0	0	0	0	1	0	2	0	1	0	1	0	1	1	1	2	1	0	1	1	1	1	1	1	0	0	0	0	0	0	1	0	1	0	0	1
200	0	0	2	0	0	1	1	0	1	0	0	0	1	0	0	0	0	0	1	1	1	0	2	2	1	1	0	0	1	1	2	2	2	1	1	1	1	0	1	1	0	0	1	0	1	1	0	0	0
201	1	0	1	1	0	1	1	0	1	0	0	1	1	0	1	0	0	2	1	1	1	0	2	2	0	0	0	1	2	0	1	2	2	0	1	1	2	0	0	0	2	0	1	0	1	1	0	0	1
202	1	0	2	0	0	2	2	1	1	1	1	1	1	0	0	1	0	1	1	1	0	0	2	2	0	0	0	1	2	2	0	1	1	1	0	2	2	0	0	0	1	0	1	0	1	0	0	0	1
203	1	0	0	0	0	1	1	0	1	0	1	0	0	0	0	0	0	1	0	2	0	0	2	2	1	1	0	2	0	0	2	0	0	1	0	2	0	0	2	1	0	0	0	0	0	0	0	2	2
204	0	0	2	0	0	1	1	0	1	0	0	0	0	0	0	0	0	1	1	1	1	1	2	2	0	0	0	0	2	1	2	0	0	1	2	2	2	0	1	1	1	0	1	0	1	2	0	0	1
205	1	1	2	0	1	1	1	0	2	1	0	1	0	0	0	0	0	0	0	2	0	0	2	2	0	0	0	0	2	1	0	1	2	1	1	2	2	0	2	2	0	0	0	0	0	1	0	1	1
206	1	0	2	1	0	2	2	1	1	1	1	1	2	0	2	0	0	1	1	1	0	0	2	2	0	0	0	0	2	0	0	0	0	1	1	1	1	1	0	0	1	0	0	0	1	0	0	0	1
207	1	0	1	1	0	1	1	0	1	0	1	2	2	0	1	1	0	1	0	2	0	1	2	2	0	0	0	0	2	1	0	1	1	2	0	2	2	0	0	0	1	0	0	1	0	0	0	0	2
208	0	0	1	0	0	2	2	0	1	0	2	0	1	0	1	0	0	0	1	1	1	1	2	2	0	0	0	2	2	2	0	2	2	0	1	1	0	0	1	1	0	0	0	0	0	1	0	0	2
209	0	0	2	0	0	2	2	1	2	0	0	1	2	0	1	0	0	1	0	1	0	0	2	2	0	0	0	2	2	1	2	0	2	0	2	2	1	0	1	0	1	0	0	0	1	1	0	0	1
210	1	0	2	0	0	0	1	0	2	1	0	1	1	0	1	0	0	0	1	1	1	0	2	2	0	0	0	0	2	1	1	1	2	0	1	2	1	0	0	0	1	0	0	1	0	0	0	0	1
211	0	0	1	0	0	2	2	1	1	0	1	1	2	0	0	1	0	0	1	1	1	0	2	2	0	0	0	1	2	1	0	1	1	1	0	2	1	0	2	1	0	0	0	0	0	0	0	0	2
212	0	0	1	0	0	2	1	0	2	0	0	0	1	0	2	0	0	1	0	2	0	0	1	1	1	1	0	1	2	1	1	1	2	1	1	2	1	0	1	1	1	0	0	1	0	0	0	0	1
213	1	0	1	1	0	1	2	0	2	0	1	0	0	0	0	0	0	1	1	1	0	0	2	2	0	0	0	0	2	2	1	2	1	1	0	2	1	0	0	0	0	0	0	1	0	0	0	0	1
214	1	0	1	1	0	1	2	0	0	0	1	1	2	0	1	0	0	1	0	2	0	0	1	1	0	0	0	0	2	1	0	0	0	2	1	1	2	0	0	0	2	0	0	0	0	0	0	0	1
215	1	0	0	0	0	0	0	0	2	0	0	1	1	0	0	1	0	1	1	1	1	0	2	2	0	0	0	0	2	1	0	0	0	1	2	2	1	0	1	0	1	0	1	0	1	1	0	0	1
216	1	1	2	0	0	1	1	0	1	0	1	0	0	0	0	0	0	1	0	2	0	0	1	1	1	1	0	0	1	1	0	2	2	2	0	2	2	0	0	0	1	0	0	0	0	0	0	0	2
217	1	0	2	0	0	2	0	0	2	0	0	0	0	0	0	0	0	0	0	2	0	0	2	2	0	0	0	1	2	1	0	1	1	2	1	2	1	0	1	0	0	1	1	0	1	1	0	0	1
218	1	1	1	0	0	1	1	0	0	1	2	0	0	0	0	0	0	1	0	2	0	0	1	1	1	1	0	1	2	1	1	1	1	1	1	1	2	0	0	0	2	0	1	0	1	1	0	0	1
219	1	0	1	0	0	1	1	0	1	0	0	0	1	1	0	0	0	1	1	1	0	0	1	2	0	0	0	0	2	1	1	0	0	1	2	2	1	0	1	1	1	0	0	0	0	0	0	0	1
220	1	0	2	0	0	2	1	1	2	0	0	0	1	0	1	0	0	2	0	2	0	0	1	1	1	1	0	0	2	2	1	1	1	2	1	2	1	0	1	0	1	0	0	0	2	1	0	1	1
221	1	0	0	0	0	0	2	1	1	0	0	0	0	0	0	0	0	0	0	2	0	0	2	2	0	0	0	0	2	1	2	2	2	0	1	1	1	0	2	1	0	0	0	0	1	1	0	0	1
222	1	0	1	0	0	0	0	0	1	0	1	0	0	0	0	0	0	0	0	2	0	1	0	1	0	1	0	1	1	1	2	1	1	2	1	2	1	0	1	0	1	0	0	1	0	1	0	0	1
223	1	0	0	0	0	1	0	0	2	0	0	0	0	0	0	0	0	1	1	1	0	0	2	2	0	0	0	0	2	1	1	2	2	2	0	2	2	0	0	0	1	0	0	0	0	0	0	1	0
224	0	0	2	0	0	2	1	0	1	0	0	0	0	0	0	1	0	0	0	2	0	0	2	2	0	0	0	2	0	0	2	0	2	1	0	2	1	0	2	2	0	0	1	0	0	0	0	0	1
225	0	0	1	1	0	1	1	1	2	0	0	0	0	0	0	0	0	0	0	2	0	0	2	2	0	0	0	0	2	1	0	2	2	2	0	2	2	0	1	1	1	0	0	0	0	0	0	1	2
226	0	0	1	1	0	1	2	0	1	0	1	0	0	0	0	0	0	0	0	2	0	0	2	2	0	0	0	0	2	1	0	1	1	0	1	1	1	0	1	1	1	0	0	0	1	1	0	0	0
227	1	0	2	1	0	2	1	0	1	0	1	0	0	0	0	0	0	0	1	0	1	0	2	2	0	0	0	0	2	0	0	1	1	2	0	2	1	1	0	0	1	0	0	0	0	0	0	0	0
228	0	0	2	1	0	2	1	0	1	0	0	0	1	1	0	0	0	1	0	2	0	0	1	1	0	0	0	0	2	0	0	2	2	2	1	1	1	0	1	1	1	0	0	0	2	0	0	1	1
229	1	0	0	0	0	0	1	0	1	0	0	0	1	0	1	0	0	1	0	2	1	0	2	2	0	0	0	0	2	2	1	0	0	1	2	2	1	1	1	1	0	1	1	0	1	1	0	1	0
230	0	0	1	0	0	2	2	0	0	0	1	1	1	0	0	1	0	0	1	0	1	0	2	2	0	0	0	0	2	1	0	2	2	0	1	1	1	0	0	0	1	0	0	0	1	0	0	0	0
231	0	0	2	0	0	1	1	0	1	0	0	2	2	0	2	0	0	0	1	1	1	0	1	1	0	0	0	0	2	1	1	2	2	1	2	2	1	0	0	0	2	0	1	0	1	1	0	0	1
232	1	0	0	0	0	0	1	1	2	0	0	1	1	0	0	1	0	0	1	1	1	0	2	2	0	0	0	0	2	1	0	1	1	1	1	1	1	0	1	1	1	0	0	1	0	1	0	0	0
233	0	0	1	1	0	1	1	0	1	0	1	0	2	1	1	0	0	0	1	1	1	0	2	2	0	0	0	1	2	2	1	1	2	1	1	2	1	0	1	1	1	0	0	1	1	1	0	0	0
234	0	0	1	0	0	0	2	0	0	0	1	1	2	0	1	0	0	1	1	1	0	0	2	2	0	0	0	0	2	1	2	2	2	1	0	2	1	1	0	0	0	1	2	0	0	0	0	2	2
235	0	0	1	0	0	1	1	0	1	0	1	1	0	0	0	0	0	0	0	2	0	0	2	2	0	0	1	0	2	2	0	0	0	2	0	2	2	0	0	0	1	0	0	0	0	0	0	0	1
236	0	1	1	0	0	1	2	0	0	0	2	0	1	0	1	0	0	0	0	1	0	0	2	2	1	1	0	1	2	2	1	1	2	1	1	2	1	0	1	0	0	0	0	0	0	0	0	0	1
237	0	0	2	0	0	1	0	0	2	0	0	1	2	1	1	0	0	0	0	2	0	0	1	1	1	1	0	0	2	2	0	0	1	1	1	2	1	0	1	1	0	0	0	0	0	0	0	0	1
238	0	0	1	1	0	1	0	0	2	0	0	0	1	0	0	0	0	1	2	0	1	0	2	2	0	0	0	1	2	1	1	1	1	1	1	1	2	0	1	1	1	0	0	0	0	0	0	0	2
239	1	0	2	0	0	2	2	0	1	0	1	0	0	0	0	0	0	0	1	1	1	0	2	2	0	0	0	0	2	0	0	2	2	0	2	0	2	0	2	2	0	2	2	0	1	1	0	0	1
240	1	0	0	0	0	0	2	0	0	0	1	0	0	0	0	0	0	0	1	1	1	0	1	1	0	0	0	0	2	2	1	0	0	2	0	2	0	0	2	1	0	0	1	0	1	1	0	0	1
241	1	0	2	1	0	1	1	0	2	1	1	0	0	0	0	0	0	0	0	2	0	1	1	2	0	0	0	1	2	0	1	1	2	0	2	1	2	0	0	0	2	2	2	0	0	0	0	1	0
242	1	0	1	0	0	1	1	1	2	0	0	0	1	0	0	0	0	1	0	1	0	0	2	2	0	0	0	0	2	1	0	1	2	1	1	2	1	1	0	0	0	1	1	1	2	0	0	2	2
243	1	0	0	0	0	0	0	0	1	0	0	0	0	0	0	0	0	1	1	1	1	0	2	1	1	2	0	0	1	1	0	1	0	0	1	1	1	0	0	0	1	1	1	1	1	0	0	1	2
244	1	0	1	0	0	1	0	0	2	0	0	0	1	0	1	0	1	1	1	1	0	0	2	2	0	0	0	0	2	2	0	0	1	2	0	2	1	0	1	1	1	0	0	1	0	1	0	0	1
245	0	0	2	1	0	1	1	0	1	0	0	0	0	0	0	0	0	0	0	1	0	0	2	2	0	0	1	0	1	0	1	0	0	1	0	2	2	0	0	0	2	1	1	0	0	2	0	0	0
246	0	0	0	1	0	1	2	1	1	0	1	0	0	0	0	0	0	1	0	2	0	0	0	0	0	1	0	1	1	1	1	0	1	2	0	2	1	0	0	0	2	0	0	0	0	0	0	0	1
247	0	0	0	0	0	1	1	1	2	0	0	1	1	0	1	0	0	0	0	2	0	0	1	1	1	1	0	1	1	1	1	2	2	0	1	1	2	0	1	1	1	1	2	0	1	1	0	0	0
248	0	0	1	0	0	0	1	0	0	0	0	0	0	0	0	0	0	1	1	1	1	0	2	2	0	0	1	1	2	2	0	2	2	0	2	1	1	0	1	0	1	0	1	0	1	0	0	0	2
249	1	0	1	1	0	1	2	1	1	0	0	0	0	0	0	0	0	0	1	1	1	0	2	2	1	1	0	1	2	2	1	1	1	2	0	2	1	0	0	0	1	0	0	0	1	1	0	1	2
250	0	1	2	0	0	1	0	0	2	0	0	0	1	0	1	0	0	0	2	0	1	1	0	1	0	1	0	1	2	1	1	1	1	0	1	1	1	0	0	0	1	0	0	0	1	1	0	1	2
251	0	0	1	1	0	1	1	0	1	0	1	0	0	0	0	0	0	1	1	0	1	0	0	0	1	1	0	0	1	1	1	1	1	1	0	2	1	0	2	2	0	0	0	0	0	0	0	0	0
252	0	1	1	0	0	0	2	1	1	0	1	0	1	0	0	0	0	1	1	1	1	0	2	2	0	0	0	0	2	1	1	2	2	1	2	2	2	0	0	0	1	0	1	0	1	0	0	0	0
253	1	0	1	0	0	2	1	1	2	0	0	0	0	0	0	0	0	1	0	1	0	0	2	2	1	1	1	0	2	1	0	1	1	2	0	2	1	0	1	1	0	0	0	0	0	0	0	0	0
254	1	0	0	0	0	0	1	1	2	0	0	0	0	0	0	0	0	0	0	1	0	0	1	2	0	0	0	0	1	0	1	0	2	2	0	2	1	0	0	0	0	0	0	0	0	0	0	0	0
255	0	0	1	0	0	1	1	1	2	0	0	1	1	0	1	0	0	0	1	1	0	0	2	2	1	1	0	0	2	2	0	1	1	1	1	1	2	0	1	1	1	0	1	0	1	1	0	0	0
256	1	0	1	0	1	1	2	1	1	0	1	2	2	0	1	1	0	0	0	2	0	0	2	2	0	0	0	0	2	2	1	1	1	0	1	1	1	1	1	1	0	0	1	0	1	1	0	0	0
257	0	0	1	1	0	1	1	0	2	0	1	1	1	0	1	0	0	2	0	1	0	0	2	2	0	0	0	0	1	1	0	0	0	2	1	1	2	0	0	0	2	0	1	0	1	0	0	0	0
258	1	0	0	0	0	1	2	0	0	0	0	0	0	0	0	0	0	0	1	1	1	1	1	2	0	0	1	0	2	1	0	1	1	1	1	1	1	0	1	0	1	2	2	0	1	0	0	0	0
259	1	0	1	1	0	1	1	1	2	0	1	0	0	0	0	0	0	1	1	1	0	0	2	2	1	1	0	1	1	1	1	1	2	2	1	2	1	1	0	0	0	0	0	0	0	0	0	0	2
260	0	0	1	0	0	0	2	1	2	0	0	0	0	0	0	0	0	0	0	2	0	0	1	1	1	1	2	1	2	0	1	2	2	2	0	2	1	0	1	1	1	1	1	0	0	0	0	0	1
261	1	0	2	1	0	2	1	0	2	0	1	0	1	0	1	0	0	0	1	1	0	0	2	2	0	0	0	0	1	1	2	0	0	1	0	2	1	0	0	0	1	0	0	0	0	1	0	0	0
262	0	0	2	1	0	2	1	0	1	0	1	1	2	0	1	0	1	1	0	1	0	0	1	1	0	0	0	0	1	1	2	0	0	2	0	2	1	0	1	1	1	1	2	0	1	1	1	0	0
263	0	0	2	0	0	2	0	0	2	0	0	0	1	0	1	0	0	0	0	2	0	0	1	1	0	0	0	0	2	0	0	1	1	0	1	1	2	0	1	0	1	1	1	0	1	0	0	0	0
264	1	0	2	0	0	1	0	0	1	0	1	0	1	1	0	0	0	0	1	1	0	0	1	1	1	1	0	0	1	1	2	1	2	0	0	2	1	0	0	0	1	0	0	0	0	1	0	1	2
265	0	0	1	1	0	2	2	0	1	0	1	0	0	0	0	0	0	0	0	2	0	0	2	2	0	0	0	0	2	1	1	1	1	1	1	1	2	0	0	0	2	0	1	0	0	0	0	0	0
266	0	0	1	0	0	1	0	0	2	0	0	2	2	0	1	0	0	1	0	2	0	0	1	1	1	1	1	0	2	1	0	2	2	1	1	1	2	0	0	0	2	0	1	0	1	0	0	0	1
267	0	0	0	0	0	0	0	0	2	0	0	1	2	0	1	0	0	0	1	0	1	1	2	2	0	0	0	1	2	0	1	1	2	2	0	2	1	0	0	0	1	0	1	0	0	0	0	0	1
268	1	1	1	0	0	1	1	0	1	0	1	1	1	0	0	1	0	0	0	2	0	0	2	2	0	0	0	0	2	2	1	1	1	2	1	2	1	0	0	0	1	1	1	0	0	0	0	0	0
269	1	0	2	0	0	1	2	0	1	0	0	1	1	0	1	0	0	1	1	1	0	0	0	0	0	1	0	1	2	1	1	2	2	0	1	1	0	0	1	1	0	0	0	1	0	0	0	0	1
270	0	0	2	0	0	2	1	1	2	0	0	1	1	0	0	1	0	0	1	1	1	0	1	1	0	0	0	0	2	2	0	1	1	1	1	1	1	0	1	1	1	1	1	0	1	0	0	0	1
271	1	0	2	0	0	2	1	0	1	0	0	2	2	0	1	1	0	0	1	1	1	0	0	0	1	1	0	2	0	0	2	1	1	2	0	2	1	0	0	0	2	0	0	0	0	1	0	1	0
272	1	0	1	0	0	0	2	1	1	0	1	1	1	0	0	1	0	0	2	0	1	0	2	2	1	1	0	0	2	1	0	2	2	2	0	2	1	0	0	0	1	1	1	1	1	0	0	0	1
273	1	0	2	0	0	1	2	1	1	0	1	0	0	0	0	0	0	0	1	1	1	1	2	2	0	0	1	2	2	1	1	1	1	0	1	2	2	0	0	0	1	1	1	0	1	0	0	0	1
274	0	0	0	0	0	0	1	0	2	0	0	1	1	0	0	0	0	1	1	1	0	0	1	1	1	1	0	0	1	1	2	2	2	0	1	1	2	0	1	1	1	0	0	0	0	0	0	0	1
275	1	0	1	0	0	0	1	0	1	0	0	1	1	0	1	0	0	0	1	1	1	0	2	2	0	0	1	0	2	1	0	1	2	1	0	2	2	0	1	1	1	0	0	0	0	1	0	0	0
276	1	0	1	0	0	1	0	0	1	0	1	0	1	0	1	0	0	0	0	2	0	0	2	2	0	0	0	0	2	0	1	2	2	1	1	1	1	0	0	0	2	0	0	0	0	0	1	0	0
277	1	0	2	0	0	2	1	0	1	1	1	1	1	0	1	0	1	2	2	0	2	0	2	2	0	0	0	0	1	1	2	1	1	1	1	1	1	0	0	0	0	0	0	1	0	0	0	0	1
278	0	0	1	0	0	0	1	0	1	0	2	0	0	0	0	0	0	1	1	1	0	0	2	2	0	0	0	0	2	1	1	1	2	2	1	2	1	0	0	0	1	0	1	0	1	1	0	0	1
279	1	1	1	0	0	1	0	0	2	0	0	0	0	0	0	0	0	2	1	1	1	0	2	2	0	0	0	0	2	1	0	1	2	1	0	2	1	0	1	1	1	0	0	0	0	0	0	0	1
280	1	0	2	0	0	2	0	0	2	0	1	0	0	0	0	0	1	1	1	1	0	0	2	2	0	0	0	0	1	1	2	1	2	1	0	2	2	0	0	0	2	0	0	0	0	1	0	1	2
281	0	0	0	0	0	0	2	0	0	0	2	0	1	0	1	0	0	0	0	2	0	0	0	0	0	0	0	0	2	1	0	1	1	2	0	2	1	1	0	0	1	1	1	0	1	2	0	0	1
282	1	0	0	0	0	1	1	0	1	1	1	0	0	0	0	0	0	0	0	2	0	0	2	2	0	0	0	0	2	1	0	2	2	0	1	1	2	0	0	0	2	0	0	0	0	0	0	0	1
283	0	0	1	0	0	0	1	0	1	0	0	1	2	0	1	0	1	2	0	1	0	0	2	2	0	0	0	0	2	1	2	1	2	2	0	2	2	0	0	0	2	0	0	0	0	0	0	0	2
284	1	0	1	1	0	1	2	0	1	0	0	0	0	0	0	0	0	1	0	2	0	0	2	2	0	0	1	1	2	1	0	1	2	1	1	1	1	0	1	1	1	0	1	0	0	0	0	0	1
285	0	0	1	0	0	2	1	0	1	0	1	1	1	0	0	1	0	1	1	0	1	0	1	2	0	0	0	2	1	0	2	0	0	1	1	1	1	0	1	1	1	0	1	0	0	2	0	0	0
286	0	0	1	1	0	1	0	0	2	0	0	1	2	0	1	0	0	1	0	1	0	0	2	2	0	0	0	0	1	1	0	1	1	1	0	2	2	0	0	1	1	0	0	1	0	0	0	1	1
287	0	1	1	0	0	1	1	0	1	0	0	0	0	0	0	0	0	0	1	1	1	0	2	2	0	0	0	1	1	1	1	1	1	1	1	1	2	0	1	1	1	0	0	0	0	0	0	0	0
288	0	0	1	0	0	0	1	0	1	0	1	0	0	0	0	0	0	0	1	0	1	0	2	2	0	0	0	1	2	1	2	0	0	2	0	2	2	0	0	0	2	0	0	0	0	0	0	0	0
289	1	0	2	1	0	2	2	0	1	0	1	0	1	0	2	0	0	0	0	2	0	0	2	2	0	0	0	0	2	0	0	1	1	2	0	2	1	0	0	0	0	0	0	1	1	0	0	1	1
290	1	0	2	0	0	1	1	0	1	1	1	0	2	0	1	0	0	1	0	1	0	0	2	2	0	0	0	0	2	2	1	1	1	1	1	1	1	1	0	0	1	0	0	0	0	0	0	0	1
291	0	0	1	0	0	2	0	0	2	0	1	0	1	0	1	0	0	1	0	2	0	0	1	2	0	0	0	0	2	2	1	0	1	2	1	2	1	0	1	1	1	0	0	0	0	0	0	0	0
292	0	0	1	1	0	1	2	0	1	1	1	0	0	0	0	0	0	1	2	0	2	0	1	1	1	1	0	0	2	2	0	1	1	1	0	2	2	0	1	1	1	0	1	0	1	1	0	0	1
293	0	0	1	0	0	1	1	0	1	0	0	0	0	0	0	0	0	0	0	1	0	0	1	2	0	0	0	0	2	1	0	1	1	1	1	2	2	0	0	0	1	0	1	0	1	0	0	0	1
294	1	0	0	0	0	0	1	1	2	0	0	1	2	1	1	0	0	1	1	1	1	0	1	1	1	1	1	1	2	1	0	0	1	0	1	2	2	0	0	0	1	0	0	0	1	1	0	1	2
295	1	0	1	0	0	1	1	0	1	0	1	1	1	0	1	0	0	0	0	2	0	0	1	1	1	1	0	0	2	1	2	0	0	1	2	2	1	0	1	0	0	0	0	0	0	1	0	0	1
296	0	0	1	0	0	1	1	0	1	0	1	0	0	0	0	0	0	2	1	1	1	0	0	0	0	0	0	1	2	1	1	0	1	1	1	2	1	0	0	0	1	0	0	0	1	0	0	0	0
297	0	0	1	0	0	1	1	1	2	0	0	0	0	0	0	0	0	0	1	1	1	0	0	0	0	0	0	1	2	1	1	1	1	1	1	1	2	0	0	0	1	2	2	0	0	2	0	0	1
298	0	0	0	0	0	0	2	0	1	0	1	0	0	0	0	1	1	1	1	0	1	0	0	0	1	1	0	0	2	0	0	1	1	1	1	1	2	0	0	0	1	0	2	0	2	1	0	0	0
299	1	0	0	0	0	0	1	1	2	0	0	0	1	0	1	0	0	0	0	1	0	0	1	1	0	0	0	0	2	1	0	1	1	0	1	1	1	0	2	2	0	0	0	0	1	0	0	0	1
300	0	0	2	0	0	1	2	0	1	0	0	0	1	0	1	0	0	2	1	1	1	0	1	1	0	0	0	1	2	1	0	2	2	2	0	2	2	0	0	0	1	0	0	0	0	0	0	0	1
301	1	0	1	0	1	2	1	0	2	0	1	0	0	0	0	0	0	1	1	1	0	0	2	2	0	0	0	0	2	2	1	0	0	2	0	2	1	0	1	1	0	0	0	0	0	0	0	0	0
302	1	0	1	1	0	2	0	0	2	0	0	0	2	0	2	0	0	1	1	1	0	0	2	2	0	0	0	0	2	1	1	0	0	2	0	2	1	0	0	0	1	0	0	0	0	0	1	0	1
303	1	0	2	1	0	2	1	0	0	0	1	1	1	1	0	0	0	1	0	2	0	0	2	2	0	0	0	0	2	2	1	0	1	0	1	2	0	1	1	1	0	0	1	0	1	1	0	0	1
304	0	0	1	0	0	1	0	0	2	0	0	0	0	0	0	1	0	1	1	0	0	0	2	2	1	1	0	0	2	1	1	1	1	2	0	2	2	0	1	1	1	0	0	0	0	1	0	0	0
305	0	0	1	1	1	2	1	0	1	0	1	0	1	0	0	0	0	0	1	1	0	0	2	2	0	0	0	0	2	1	0	2	2	0	2	0	2	0	0	0	2	0	0	0	0	0	0	1	1
306	0	0	1	0	0	0	0	0	2	0	1	1	1	0	1	0	0	0	0	2	1	0	2	2	0	0	0	2	2	2	0	1	1	2	0	2	1	0	0	0	1	0	1	0	1	1	0	0	1
307	1	0	2	1	0	2	0	0	2	0	0	0	0	0	0	0	0	0	2	0	0	0	2	2	0	0	1	0	2	0	0	2	2	1	1	1	1	0	0	0	0	0	1	0	1	0	0	0	1
308	0	1	2	0	0	1	1	1	2	0	0	0	0	0	0	0	0	0	0	2	0	0	1	1	1	1	0	0	2	1	0	2	2	0	1	1	1	0	1	0	1	0	0	0	0	0	0	0	0
309	1	0	0	0	0	0	1	0	2	1	1	0	1	0	1	0	0	0	1	0	1	0	2	2	1	1	0	0	2	2	0	1	1	2	0	2	2	0	0	0	2	0	0	0	0	0	0	0	0
310	1	0	2	0	0	1	1	0	2	0	0	0	1	0	1	0	0	1	1	1	1	0	2	2	0	0	0	0	2	2	1	0	1	1	1	2	1	0	0	0	1	0	0	0	2	1	0	0	1
311	0	0	2	0	0	1	2	0	0	0	2	1	2	0	2	0	0	0	0	2	0	0	1	1	0	0	0	0	2	1	0	0	0	1	0	2	1	0	1	1	1	0	1	0	1	2	0	0	2
312	0	0	1	0	0	2	1	0	1	0	1	0	0	0	0	0	0	0	1	1	1	0	2	2	0	0	0	0	2	2	0	0	0	2	0	2	1	0	0	0	0	0	1	1	1	2	0	0	1
313	1	0	1	0	0	1	2	0	0	0	1	0	1	0	1	0	0	1	2	0	1	0	2	2	1	1	0	0	2	0	0	1	1	0	2	1	1	0	0	0	1	0	0	0	0	1	0	0	0
314	0	0	1	0	0	0	1	0	1	0	1	0	1	0	1	0	0	1	0	2	0	0	1	1	0	0	0	1	2	1	1	2	2	1	0	2	1	0	0	0	1	0	1	0	2	1	0	0	0
315	1	0	0	0	0	0	0	0	2	0	0	0	0	0	0	0	0	0	1	1	1	1	2	2	0	0	0	1	1	1	1	0	1	0	1	2	2	1	0	0	0	2	2	0	0	0	0	0	1
316	1	0	1	1	0	1	1	0	1	0	0	0	0	0	0	0	0	0	0	2	0	0	1	1	1	1	0	0	2	1	0	1	1	2	2	1	1	0	1	0	2	1	1	0	0	0	0	0	1
317	0	0	1	0	0	1	2	0	0	0	0	0	2	0	2	0	0	0	1	1	1	0	2	2	0	0	1	1	1	0	1	0	0	1	0	2	2	0	0	0	1	0	1	0	1	1	0	1	2
318	0	0	0	0	0	1	1	1	2	0	0	0	1	0	1	0	0	0	2	0	1	0	2	2	1	1	0	1	1	1	1	1	1	1	1	1	1	0	1	1	1	0	1	0	1	0	0	0	1
319	0	0	1	0	0	0	1	0	1	0	1	0	0	0	0	0	1	0	1	1	1	0	2	2	0	0	0	0	2	1	1	1	1	2	0	2	2	0	2	2	0	0	0	0	2	1	0	0	2
320	0	0	2	0	0	2	0	0	2	0	1	1	1	0	1	0	0	0	1	1	1	1	2	2	0	0	0	0	2	1	2	1	2	2	0	2	1	0	0	0	1	0	1	0	1	0	0	1	2
321	1	0	2	0	0	2	2	0	0	0	0	0	0	0	0	0	0	1	0	1	0	1	2	2	0	0	0	0	2	2	0	1	1	1	0	2	0	0	1	1	0	0	0	0	0	0	0	0	0
322	0	0	1	0	0	0	1	0	2	0	0	2	2	1	0	1	0	0	0	2	0	0	1	2	0	0	0	0	2	2	0	1	2	1	2	1	1	0	1	0	0	0	0	0	2	1	0	0	0
323	1	0	1	0	0	2	1	0	2	0	0	2	2	0	0	1	0	0	0	1	0	0	2	2	0	0	0	0	1	1	1	2	2	0	2	0	1	0	1	1	1	2	2	0	0	2	0	0	0
324	1	0	1	1	0	1	1	0	1	0	0	2	2	0	1	1	0	0	1	1	1	0	2	2	0	0	0	1	2	0	1	1	1	0	1	1	2	0	0	0	1	0	2	0	2	1	0	0	1
325	1	0	1	1	0	1	2	1	1	0	0	0	1	0	1	0	0	1	1	1	0	0	2	2	0	0	0	0	2	1	1	1	2	1	1	2	1	0	1	1	1	0	0	0	0	0	0	1	0
326	1	0	2	0	0	1	1	0	1	0	0	1	2	0	1	1	0	1	0	1	0	0	2	2	1	1	0	1	1	1	1	0	1	1	1	2	2	0	1	1	1	0	0	0	0	0	1	0	0
327	1	1	1	0	0	1	0	0	2	0	0	0	1	0	1	0	0	1	1	0	1	0	2	2	1	1	0	0	2	1	1	0	2	0	2	2	1	0	0	0	2	0	0	0	0	0	0	0	2
328	0	0	2	0	1	1	1	0	1	0	0	0	0	0	0	0	0	0	0	1	0	0	1	1	0	0	0	1	1	1	1	1	2	1	2	2	1	0	0	0	0	0	0	0	1	1	0	1	2
329	1	0	0	0	0	0	1	0	1	0	0	0	1	0	1	0	0	1	1	1	1	0	2	2	0	0	0	0	1	1	1	0	0	1	0	2	1	0	1	0	1	0	0	0	0	0	0	0	1
330	0	0	0	0	0	0	0	0	2	0	0	1	1	0	0	1	0	0	1	1	1	0	2	2	1	1	0	1	2	1	0	0	1	1	0	2	1	0	1	1	1	0	1	0	1	0	0	0	0
331	1	1	2	0	0	1	2	0	1	0	1	0	1	0	1	0	1	1	1	0	1	0	2	2	0	0	0	0	2	1	0	1	1	1	1	1	1	0	0	0	1	0	0	0	0	1	0	0	2
332	1	0	1	0	0	1	0	0	2	0	0	0	1	0	1	0	0	1	0	2	0	0	2	2	0	0	0	0	2	2	0	0	0	1	0	2	2	0	1	1	1	1	1	0	0	0	0	0	1
333	1	0	0	0	0	1	1	0	1	0	1	0	0	0	0	0	0	0	0	1	0	0	1	1	0	0	0	1	2	0	1	1	1	0	2	1	0	1	1	0	0	1	1	1	0	1	0	0	0
334	1	0	2	0	0	2	1	0	1	0	1	1	1	0	1	0	0	0	0	1	0	0	1	1	1	1	0	1	2	2	0	1	1	0	1	1	0	0	2	1	0	0	0	0	0	0	0	0	0
335	1	0	2	0	0	2	0	0	2	0	0	0	1	0	1	0	1	1	0	2	1	0	0	0	1	1	0	1	1	1	2	1	1	1	1	1	2	0	0	0	2	0	2	0	1	1	0	0	1
336	1	0	2	1	0	2	1	0	1	0	0	1	2	0	0	1	0	0	1	1	1	0	2	2	0	0	0	0	1	1	1	2	2	2	0	2	1	0	0	0	1	0	0	0	0	0	0	0	0
337	0	0	1	0	0	0	2	0	0	0	2	0	0	0	0	0	0	0	2	0	0	0	2	2	0	0	0	1	2	0	1	0	0	1	1	1	0	0	2	2	0	0	0	1	0	0	0	0	1
338	0	0	2	0	0	2	2	1	1	0	1	0	0	0	0	0	0	0	0	1	0	0	2	2	0	0	0	0	2	2	1	1	2	1	1	1	0	0	2	1	0	1	1	0	1	0	0	0	0
339	1	0	2	1	0	2	1	0	0	0	1	1	0	0	0	0	0	0	1	1	1	0	0	1	1	1	0	0	2	2	0	2	2	1	1	1	1	0	0	0	1	0	0	0	1	0	0	0	2
340	0	0	1	1	0	1	1	0	1	0	0	1	1	0	0	0	0	1	0	2	0	1	1	2	0	0	0	1	2	2	1	1	2	0	0	2	0	0	1	1	0	0	0	1	0	0	0	1	1
341	0	0	2	1	0	2	1	0	1	0	1	1	2	1	1	0	0	1	2	0	2	0	2	2	1	1	0	1	1	1	2	1	2	1	1	1	1	0	1	1	1	1	1	0	1	0	0	1	1
342	0	0	1	1	0	2	1	1	2	0	0	0	0	0	0	0	0	0	1	1	0	0	2	2	0	0	1	1	2	1	0	2	2	0	2	0	2	0	1	1	1	1	1	0	1	0	0	2	2
343	0	0	2	1	0	1	1	0	1	0	0	1	2	0	2	0	0	1	0	2	0	0	1	1	1	1	0	0	2	0	1	1	1	2	0	2	1	1	1	1	0	1	1	0	1	0	0	0	0
344	0	0	2	0	0	2	1	0	1	0	1	0	0	0	0	0	0	0	1	1	1	0	1	1	0	0	0	0	2	2	1	1	2	0	1	2	2	0	2	2	0	0	0	0	0	0	0	0	1
345	0	0	1	1	0	1	2	0	0	0	0	0	1	0	1	0	0	1	0	2	0	0	2	2	0	0	1	1	2	0	1	1	1	1	1	1	1	1	0	0	1	0	0	0	0	0	0	1	2
346	0	0	2	0	0	1	2	0	1	0	0	0	1	0	1	0	0	1	0	2	0	0	2	2	0	0	0	0	2	2	0	1	1	2	0	2	1	0	1	1	1	0	0	0	0	1	0	0	1
347	0	1	2	0	0	1	1	0	1	1	1	2	2	0	1	1	0	0	1	1	1	0	1	1	0	0	0	0	2	2	1	1	1	2	0	2	2	0	2	2	0	0	0	0	0	0	0	1	1
348	1	0	0	0	0	0	0	0	2	0	1	0	0	0	0	0	0	0	0	2	0	0	2	2	0	0	0	2	2	2	0	1	1	1	1	1	1	0	2	2	0	1	1	0	1	0	0	0	0
349	0	0	0	0	0	0	1	0	1	1	1	2	2	0	1	0	0	0	1	1	1	0	2	2	0	0	0	0	2	2	0	1	2	2	0	2	0	0	1	1	1	1	1	0	1	1	0	0	2
350	1	0	2	0	0	2	0	0	2	0	2	0	0	0	0	0	0	1	1	1	1	0	2	2	0	1	1	1	2	1	0	1	1	1	1	1	0	0	1	1	1	0	0	0	0	0	0	0	1
351	1	0	0	1	0	1	1	0	1	0	0	0	0	0	0	0	0	1	0	2	0	0	2	2	0	0	1	1	2	1	0	0	0	2	0	2	2	0	1	1	1	1	2	0	1	1	0	0	1
352	1	0	2	1	0	1	1	0	2	0	0	2	2	0	2	0	0	0	0	2	0	0	1	1	0	0	0	1	2	1	2	1	2	0	2	1	2	0	0	0	1	0	1	0	1	0	0	0	2
353	0	0	1	0	0	1	1	1	2	0	0	0	0	0	0	0	0	1	0	2	0	0	1	1	0	0	0	1	2	2	0	2	2	0	2	0	2	0	0	0	2	1	1	1	2	0	0	1	1
354	1	0	0	1	0	1	0	0	2	0	0	0	0	0	0	0	0	0	1	0	1	0	2	2	0	0	0	0	1	1	2	1	2	1	1	1	2	0	1	1	1	0	0	1	1	0	0	0	0
355	0	0	0	0	0	1	1	0	1	1	1	1	1	0	0	0	0	2	1	1	1	1	0	1	1	1	0	0	2	0	1	1	2	2	0	2	1	0	1	1	1	0	0	0	0	0	1	0	0
356	1	0	1	0	0	1	2	1	1	0	1	1	1	0	1	0	0	0	1	0	1	0	2	2	0	0	0	0	1	0	1	1	1	2	0	2	2	0	0	0	2	0	1	0	1	0	0	1	2
357	0	0	2	1	0	1	2	0	0	0	0	0	0	0	0	0	0	1	1	1	1	0	2	2	0	0	0	2	1	1	2	1	1	1	1	1	1	0	0	0	2	0	0	0	0	0	0	1	1
358	0	0	2	0	0	2	2	0	0	1	2	1	1	0	0	1	0	0	1	1	1	0	2	2	0	0	0	0	2	0	0	1	1	2	0	2	2	0	2	2	1	0	0	0	1	0	0	0	2
359	0	0	1	0	1	0	1	0	2	0	1	1	1	0	1	0	0	0	0	2	0	0	2	2	1	1	0	0	2	2	1	2	2	0	1	1	1	1	0	0	1	0	0	0	2	0	1	0	0
360	0	0	1	0	0	0	0	0	2	0	0	1	1	0	0	1	0	0	0	2	0	0	2	2	0	0	0	0	2	0	1	1	2	1	2	1	1	0	0	0	1	0	1	0	1	0	1	0	1
361	0	0	2	0	0	2	1	0	0	0	1	0	0	0	0	0	0	0	0	1	0	0	1	1	0	0	0	1	2	1	2	2	2	2	0	2	2	0	1	1	0	0	1	0	1	2	1	0	0
362	0	0	0	0	0	0	0	0	1	0	0	0	0	0	0	0	0	0	1	0	1	0	1	1	1	1	0	0	2	1	2	2	2	0	1	1	1	0	2	2	0	0	0	0	0	0	1	0	0
363	0	0	2	0	0	1	1	0	1	0	1	0	0	0	0	0	0	1	0	1	0	0	1	2	0	0	0	0	2	1	0	1	2	1	0	2	1	0	1	1	1	0	0	0	0	0	0	0	1
364	1	0	1	0	0	0	2	1	1	1	1	1	2	0	1	1	0	1	0	2	0	0	2	2	0	0	0	2	2	2	0	1	1	2	1	2	1	0	0	0	0	0	1	0	1	0	0	1	2
365	0	0	1	0	0	2	1	0	2	0	1	0	1	0	1	0	0	1	0	2	0	0	1	2	0	0	0	1	2	1	1	1	1	2	1	2	1	0	0	0	2	1	1	0	1	0	0	0	1
366	0	0	1	1	0	1	2	1	1	0	1	0	0	0	0	0	0	0	2	0	0	0	2	2	0	0	0	0	2	1	1	0	1	2	1	2	1	0	1	1	1	0	1	0	1	2	0	0	0
367	0	0	2	1	0	2	1	0	2	1	1	0	0	0	0	1	0	0	0	2	0	1	2	2	0	0	0	0	2	2	1	2	2	2	0	2	2	0	0	0	2	1	1	0	1	0	0	0	0
368	1	0	2	1	0	1	0	0	2	0	0	0	0	0	0	0	0	0	1	0	1	0	2	2	0	0	0	1	2	0	1	1	1	1	0	2	2	0	2	2	0	0	0	0	1	0	0	2	2
369	1	0	1	1	0	1	1	0	0	1	1	1	1	1	0	0	0	1	1	0	1	0	1	2	0	0	0	0	2	2	0	0	0	1	2	2	1	0	0	0	2	0	1	1	0	0	0	0	0
370	1	0	2	1	0	1	1	1	2	0	0	1	1	0	1	0	0	0	0	1	0	0	2	2	0	0	0	0	1	1	2	0	0	1	2	2	1	0	2	2	0	1	1	0	1	0	0	0	0
371	0	0	1	0	0	0	1	0	0	1	1	0	0	0	0	0	0	0	0	0	0	0	1	2	0	0	0	0	2	2	0	1	1	1	1	2	1	0	1	1	1	1	1	0	1	1	0	0	2
372	1	0	0	0	0	0	1	0	1	0	0	0	2	0	1	0	0	0	1	1	0	0	2	2	0	0	0	0	2	1	0	2	2	0	1	1	1	0	1	1	1	0	1	0	1	1	0	0	1
373	0	0	2	0	0	0	2	0	0	0	0	0	0	0	0	0	0	1	2	0	0	2	0	2	0	0	0	0	2	2	0	1	1	0	0	1	2	0	0	0	1	0	1	0	1	0	0	0	0
374	1	0	1	1	1	2	1	0	1	0	1	1	1	0	1	0	0	1	0	2	0	0	2	1	1	2	0	1	2	2	1	2	2	1	1	2	2	0	1	1	0	0	0	0	1	1	0	0	1
375	1	1	1	0	0	1	0	0	2	0	0	1	1	0	1	0	0	0	2	0	1	0	2	2	1	1	0	0	2	2	0	2	1	2	0	2	1	0	1	1	1	1	1	0	1	0	0	0	1
376	0	1	1	0	0	1	2	0	1	0	0	1	2	0	1	1	0	0	1	1	1	0	1	1	1	1	0	1	1	1	1	1	1	1	1	2	2	0	0	0	1	0	1	0	1	0	0	0	0
377	1	0	1	0	0	2	2	0	0	0	2	0	1	0	1	0	0	1	0	2	0	0	2	2	0	0	0	0	2	2	1	2	2	0	1	1	1	0	0	0	0	0	0	0	2	0	0	1	0
378	1	0	1	0	0	2	1	0	2	0	0	0	0	0	0	0	0	1	0	2	0	0	2	2	0	0	0	0	2	1	0	2	2	0	1	2	2	0	0	0	1	0	0	1	1	0	0	0	1
379	0	0	1	0	0	2	2	0	0	0	0	1	2	0	2	0	0	0	1	1	1	0	2	2	0	0	0	1	1	0	1	1	2	1	1	2	2	0	0	0	2	0	0	0	0	0	0	1	2
380	0	0	0	1	1	1	1	0	2	0	0	0	0	0	0	0	0	0	1	1	1	0	2	2	0	0	0	0	2	1	0	0	0	1	0	2	1	0	0	0	1	0	1	0	1	0	0	0	0
381	1	0	2	1	0	2	1	0	1	0	0	0	1	1	0	0	0	0	2	0	1	0	2	2	0	0	0	0	2	1	0	2	2	1	1	2	1	0	1	1	1	0	1	0	1	0	0	0	1
382	1	0	1	1	0	1	2	1	1	0	0	1	2	0	1	1	0	2	0	2	0	0	2	2	0	0	0	1	2	1	2	1	1	1	1	1	2	0	0	0	1	1	1	0	1	1	0	0	2
383	0	0	1	0	0	0	0	0	2	0	0	1	1	0	0	1	0	1	0	1	0	0	2	2	0	0	0	0	1	0	1	1	1	2	1	2	0	0	2	2	0	0	0	0	0	0	0	1	0
384	0	0	1	0	0	1	2	0	1	0	2	0	0	0	0	0	0	1	1	0	1	0	2	2	0	0	0	0	2	1	1	1	2	2	0	2	2	0	1	1	1	0	0	1	0	1	0	1	1
385	0	0	1	1	0	2	1	0	1	0	0	0	0	0	0	0	0	1	2	0	2	0	2	2	0	0	1	2	2	1	1	1	2	1	1	2	2	0	0	0	2	0	0	0	0	0	0	0	0
386	1	0	1	0	0	1	1	0	1	0	1	0	0	0	0	1	0	2	0	2	0	0	1	1	1	1	0	2	1	1	1	1	2	2	0	2	1	0	2	2	0	0	0	0	0	0	0	0	0
387	0	0	1	0	0	2	0	0	1	0	1	1	1	0	0	0	0	0	0	2	0	0	1	2	0	0	0	1	1	1	2	2	2	0	1	1	2	0	1	1	1	0	0	1	0	0	0	0	0
388	0	1	0	0	0	1	2	1	1	0	0	0	1	0	1	0	0	1	1	1	1	1	2	2	0	0	0	0	2	1	0	1	2	1	0	2	1	1	0	0	1	1	1	0	0	2	0	0	2
389	0	0	2	0	0	2	2	1	1	0	1	0	1	0	1	0	1	1	1	1	0	0	2	2	0	0	0	0	2	1	0	2	2	1	0	2	2	0	1	1	1	0	1	1	0	0	0	0	1
390	1	0	2	2	0	2	1	0	0	1	2	0	1	0	1	0	0	1	1	1	1	1	2	2	0	0	0	0	2	1	0	0	0	2	0	2	0	0	1	1	0	0	1	0	1	0	0	0	1
391	1	0	2	1	0	1	0	0	2	0	1	0	0	0	0	0	0	0	2	0	1	0	1	1	1	1	0	0	2	2	0	1	2	2	0	2	1	0	1	1	1	0	0	1	0	0	0	0	1
392	1	0	1	0	0	2	0	0	2	0	0	0	0	0	0	0	0	1	2	0	1	0	2	2	0	0	0	1	2	0	1	0	1	1	1	2	2	0	0	0	2	0	0	0	0	1	0	0	0
393	0	0	0	0	0	1	1	0	1	0	1	0	0	0	0	0	1	1	0	2	0	0	0	1	0	0	1	1	2	2	0	0	0	2	0	2	1	0	1	0	0	0	1	0	1	2	0	0	0
394	1	0	1	0	0	1	1	0	0	0	1	1	2	0	0	1	0	0	1	0	1	0	2	2	0	0	0	0	2	2	1	1	1	2	0	2	1	0	2	1	0	0	1	1	1	2	0	0	1
395	0	0	2	0	0	2	1	1	2	0	0	1	2	0	1	0	0	0	1	0	1	0	1	2	0	0	0	1	1	1	1	1	1	2	1	2	1	0	2	2	0	0	0	0	0	0	0	0	0
396	0	0	2	0	0	1	1	1	1	1	0	0	0	0	0	0	0	1	0	2	0	1	2	2	0	0	0	0	2	2	0	2	2	1	2	2	2	0	2	2	0	0	0	1	0	1	0	0	2
397	1	0	1	0	0	1	1	0	1	0	2	0	1	0	1	0	0	0	1	0	1	0	2	2	0	0	0	0	2	2	1	1	2	1	1	1	1	0	1	0	1	0	0	0	0	0	0	0	0
398	1	0	0	0	0	1	2	1	1	0	0	1	1	0	1	0	0	0	0	2	0	0	2	2	0	0	0	1	2	1	2	2	2	0	1	1	1	0	1	1	1	0	1	0	1	0	0	0	0
399	0	0	0	0	0	0	1	1	1	1	0	0	1	0	1	0	0	0	0	2	0	0	1	1	1	1	0	0	2	0	0	2	2	1	1	1	1	0	0	0	2	0	0	0	0	1	0	0	1
400	0	0	0	1	0	1	1	0	1	0	1	0	1	0	1	0	0	1	2	0	1	1	1	2	0	0	0	0	2	1	0	2	2	0	1	1	2	0	0	0	2	0	0	0	0	0	1	0	0
401	0	0	2	0	0	2	1	0	2	0	0	2	2	0	1	0	0	0	1	1	1	0	1	1	1	1	0	0	2	2	1	0	0	2	0	2	1	1	0	0	1	0	0	0	0	0	0	0	0
402	0	0	0	0	0	0	2	0	1	0	1	1	2	0	1	1	0	0	0	2	0	0	2	2	0	0	0	0	2	2	0	2	2	0	1	1	2	0	0	0	1	0	0	0	0	1	0	0	1
403	1	1	2	0	1	1	2	0	0	0	0	0	1	0	2	0	0	1	0	2	0	0	2	2	0	0	0	1	1	0	1	2	2	0	2	0	1	0	2	2	0	0	0	0	0	1	0	1	1
404	0	0	1	0	1	1	0	0	2	0	0	0	1	0	1	0	0	0	1	1	1	0	1	1	1	1	0	1	1	1	2	1	1	1	0	2	0	1	1	0	0	0	0	0	0	1	1	0	0
405	0	0	1	0	0	0	2	0	1	0	0	0	0	0	0	0	0	1	1	0	0	0	2	2	1	1	0	2	0	0	2	2	2	1	1	2	2	0	1	1	1	0	0	0	0	0	0	0	0
406	0	0	0	0	0	0	1	1	2	0	0	0	0	0	0	0	0	0	0	1	0	0	2	2	0	0	0	0	1	1	2	0	0	2	0	2	1	0	1	1	1	0	1	0	1	0	0	0	0
407	1	0	2	0	0	2	1	0	2	0	1	0	0	0	0	0	0	0	1	1	1	0	2	2	0	0	0	1	2	1	1	1	2	1	0	2	2	0	1	1	0	0	1	0	0	1	0	0	2
408	0	0	1	0	0	0	0	0	2	0	0	0	1	0	1	0	0	0	2	0	0	0	2	2	0	0	0	0	2	2	1	0	0	2	0	2	1	0	2	2	0	0	0	0	0	0	0	0	0
409	1	0	1	1	0	1	0	0	2	0	0	0	1	1	0	0	0	1	1	1	0	0	2	2	0	0	0	0	2	1	0	1	2	1	2	2	1	0	1	1	1	0	1	0	1	1	0	0	0
410	0	1	2	1	1	1	0	0	2	0	0	0	1	0	1	0	0	0	1	1	0	0	2	2	0	0	0	0	2	2	1	1	1	1	0	2	2	0	0	0	1	0	0	0	1	1	0	0	0
411	0	1	1	0	0	1	1	1	2	0	0	1	2	0	2	0	0	1	1	1	1	0	1	1	1	1	0	0	2	2	0	1	1	1	0	2	1	0	0	0	0	0	1	0	1	1	0	0	1
412	0	0	2	1	0	2	1	0	1	0	0	0	1	0	1	0	0	0	0	2	0	1	1	2	0	0	0	0	2	2	0	1	1	1	1	1	1	0	1	1	1	0	0	0	0	1	0	0	0
413	1	0	2	1	0	2	1	0	1	0	0	1	1	0	1	0	0	0	1	1	1	0	2	2	0	0	0	0	2	1	1	1	1	1	0	2	2	0	0	0	2	0	0	0	1	0	0	0	1
414	1	0	2	1	0	1	1	0	1	0	1	0	0	0	0	0	0	0	0	2	0	0	0	0	0	0	0	0	2	1	2	1	2	1	1	2	1	0	1	1	1	0	1	0	1	0	0	0	2
415	0	0	1	2	0	2	2	0	0	0	1	1	1	0	1	0	0	1	1	1	1	0	2	2	0	0	0	1	1	1	1	1	1	0	1	1	1	0	1	1	1	0	1	0	0	1	0	0	0
416	1	0	2	0	0	2	0	0	1	0	1	2	2	0	2	0	0	2	1	1	1	0	1	1	1	1	1	1	2	1	0	0	0	2	0	2	1	0	0	0	1	0	1	0	0	0	0	0	1
417	0	0	1	0	0	0	1	0	1	0	2	0	2	1	1	0	0	1	0	2	0	1	2	2	0	0	0	0	2	2	1	1	1	1	1	2	1	0	2	2	0	0	0	0	0	0	0	0	2
418	1	0	0	0	0	0	2	0	0	1	2	1	2	0	1	1	0	1	2	0	1	0	2	2	0	0	0	1	1	1	1	0	1	2	1	2	1	0	0	0	1	1	1	1	1	0	0	0	1
419	1	0	0	0	0	0	2	0	1	0	1	1	1	0	0	1	0	0	0	1	0	0	1	1	0	0	0	0	2	1	2	2	2	0	1	1	0	0	1	1	0	0	0	0	0	0	0	1	0
420	1	0	2	1	0	2	1	0	1	0	0	0	1	0	1	0	0	1	0	1	0	0	1	2	0	0	0	0	2	1	1	2	2	1	0	2	1	0	2	2	0	0	0	0	0	0	0	0	1
421	0	0	1	0	0	2	1	0	0	1	2	0	0	0	0	0	0	0	1	0	1	0	2	2	1	1	1	1	2	1	0	1	2	0	0	2	2	0	0	0	2	0	0	0	0	0	0	0	1
422	1	0	1	0	0	2	1	1	2	0	0	0	2	0	2	0	0	1	2	0	2	0	1	1	1	1	0	1	2	1	1	0	0	1	0	2	1	0	1	0	1	0	0	0	2	0	0	0	1
423	1	0	2	0	0	1	0	0	1	0	1	0	0	0	0	0	0	1	0	2	0	0	2	2	1	1	0	1	2	1	2	1	1	1	0	2	1	0	0	0	1	0	1	0	1	0	0	0	1
424	1	0	2	1	0	2	1	0	2	0	0	1	1	0	1	0	0	0	0	2	0	0	2	2	0	0	0	0	2	2	1	1	1	2	1	2	1	1	0	0	1	0	0	0	0	0	0	1	1
425	0	0	2	1	0	1	1	0	2	0	0	0	0	0	0	0	0	0	0	2	0	0	1	2	0	0	0	1	2	1	1	0	1	1	0	2	0	0	0	0	1	0	1	0	1	1	0	0	0
426	0	0	0	0	0	0	1	0	1	0	0	1	1	0	1	0	0	0	1	1	1	0	2	2	0	0	0	1	2	2	0	2	2	1	1	1	1	0	1	1	1	0	1	0	0	2	0	0	1
427	0	0	1	0	1	1	1	0	1	0	1	0	1	0	1	0	0	0	1	0	1	0	1	1	0	0	0	0	2	2	1	1	2	2	0	2	2	0	0	0	2	0	1	0	0	2	0	0	1
428	0	0	1	1	1	2	2	1	1	0	0	0	0	0	0	0	0	0	0	2	0	0	2	2	0	0	0	1	2	1	0	0	2	0	2	2	1	0	1	0	1	0	0	0	0	0	0	1	0
429	1	0	0	0	0	0	1	0	0	1	1	0	0	0	0	0	0	0	0	2	0	0	2	2	0	0	0	0	2	2	1	0	0	1	2	2	2	0	0	0	2	0	0	0	1	1	0	0	2
430	0	0	2	0	1	1	2	0	1	0	0	0	1	0	1	0	0	0	0	2	0	0	2	2	0	0	0	0	2	2	0	0	0	1	0	2	1	0	1	1	1	0	1	0	1	0	0	0	1
431	1	0	0	1	0	1	2	0	1	0	1	0	0	0	0	0	1	1	1	1	0	0	2	2	1	1	0	0	2	0	0	0	2	1	0	2	1	0	1	1	0	0	1	0	2	2	0	0	1
432	0	0	1	1	0	1	1	0	1	0	0	1	2	0	2	0	0	1	0	0	0	0	2	2	0	0	1	1	2	1	0	1	1	1	1	1	2	0	1	1	1	0	0	0	0	0	0	0	1
433	1	0	2	0	0	2	0	0	2	0	0	0	1	0	1	0	0	1	0	2	0	0	2	2	0	0	0	0	2	1	0	1	1	1	0	2	2	0	0	0	1	0	1	0	1	0	0	0	2
434	1	0	1	1	0	1	1	1	2	0	0	0	0	0	0	0	0	1	0	1	0	1	2	2	0	0	0	1	1	1	1	1	1	2	1	1	2	0	0	0	2	0	0	0	1	0	0	1	0
435	0	0	0	0	0	0	1	0	0	0	1	0	0	0	0	0	0	1	0	2	0	0	2	2	0	0	0	0	2	2	0	1	1	1	0	2	2	0	1	1	0	0	1	0	1	0	0	0	1
436	0	0	1	1	0	1	2	0	0	0	0	1	1	0	0	0	0	1	1	1	1	0	1	1	1	1	0	0	2	1	2	1	2	2	1	2	1	0	0	0	1	1	1	1	1	0	0	0	1
437	0	0	1	0	0	1	2	0	0	0	2	1	1	0	1	0	0	0	1	1	1	0	1	1	0	0	0	1	2	1	0	1	1	1	1	1	2	0	1	1	1	0	0	0	0	0	0	0	1
438	1	0	0	0	0	0	1	0	2	0	1	0	0	0	0	0	0	1	1	1	0	0	1	1	0	0	0	1	2	1	0	2	1	2	0	2	1	0	0	0	2	0	1	0	1	1	0	1	2
439	1	0	1	0	0	1	1	1	2	0	0	0	0	0	0	0	1	1	1	1	0	0	2	2	0	0	0	0	2	2	0	1	2	2	0	2	2	0	1	1	1	0	0	0	0	0	0	0	0
440	0	0	2	1	0	2	2	0	0	0	2	0	0	0	0	0	0	1	0	2	0	0	1	1	1	1	0	0	2	1	2	0	1	1	1	2	1	0	1	1	0	0	1	0	1	0	0	0	0
441	0	0	0	0	0	0	1	1	1	1	0	0	0	0	0	0	0	1	0	2	0	0	1	1	1	1	0	1	2	1	2	1	2	0	2	1	1	0	1	1	1	1	1	0	0	0	0	0	0
442	1	0	1	0	0	1	1	0	1	0	1	0	1	0	1	0	1	2	2	0	2	0	2	2	0	0	0	0	1	1	1	2	2	1	1	2	1	0	1	1	1	0	1	0	0	2	0	0	1
443	0	0	1	0	0	0	0	0	2	0	0	0	1	0	0	0	0	0	1	1	1	0	2	2	0	0	0	0	2	2	1	2	2	1	2	2	2	0	0	0	1	0	1	0	1	0	0	0	0
444	1	0	2	2	0	2	1	1	2	0	0	1	1	0	0	1	0	0	1	0	0	0	2	2	0	0	0	0	1	1	0	2	2	1	1	1	2	0	1	1	1	0	0	0	1	1	0	0	1
445	1	0	1	1	0	2	1	0	2	1	0	1	1	0	1	0	0	1	1	0	0	1	2	2	0	0	0	1	0	0	2	1	1	1	1	1	1	0	0	0	1	1	1	0	0	0	0	0	1
446	0	0	1	0	0	1	2	0	1	0	1	0	0	0	0	0	0	0	0	1	0	0	2	2	0	0	0	0	2	2	0	2	2	0	2	0	1	0	0	0	2	0	0	0	1	1	0	0	1
447	1	0	1	0	0	0	0	0	2	0	0	1	1	0	1	0	0	1	0	2	0	0	1	2	0	0	1	1	2	1	0	1	1	1	1	1	1	0	0	0	1	0	0	1	0	0	0	0	2
448	1	0	1	0	0	1	0	0	2	0	1	0	1	0	1	0	0	1	2	0	1	0	2	2	0	0	0	0	2	2	0	1	1	1	1	1	1	0	2	2	0	0	0	0	0	2	0	0	1
449	0	0	1	0	0	0	1	0	1	1	1	0	0	0	0	0	0	0	0	2	0	0	2	2	1	1	0	1	0	0	2	0	2	2	0	2	2	0	1	1	1	0	0	0	0	0	0	0	0
450	1	0	1	0	0	1	0	0	2	0	0	1	1	0	0	1	0	1	0	2	0	0	2	2	0	0	0	0	2	1	1	1	1	1	1	1	1	0	1	0	1	1	1	0	1	1	0	1	1
451	0	0	1	1	0	1	0	0	2	0	0	1	1	0	2	0	0	0	1	1	1	0	1	1	1	1	0	0	2	1	0	1	1	1	1	1	1	0	1	1	1	0	0	2	0	2	0	0	1
452	1	0	0	0	0	1	1	0	2	0	0	1	2	0	1	1	0	0	1	1	1	0	1	1	1	1	0	0	1	1	2	2	2	0	1	2	2	0	0	0	2	0	0	0	0	0	0	0	1
453	0	0	1	1	0	1	1	0	0	0	1	0	0	0	0	0	0	0	1	1	0	1	0	1	0	1	0	1	2	1	1	1	1	1	1	1	1	0	0	1	1	0	0	2	0	0	0	0	1
454	1	0	2	1	0	2	2	0	0	0	0	1	1	0	1	0	0	1	1	0	1	0	1	1	0	0	0	1	2	1	2	1	1	1	0	2	2	0	0	0	2	0	0	0	2	1	0	0	1
455	0	0	0	0	0	0	1	0	0	1	1	1	1	0	0	1	0	1	0	2	0	1	1	2	0	0	0	0	2	2	0	2	2	0	2	0	2	0	2	2	0	0	0	0	2	0	0	0	0
456	0	1	1	0	0	1	1	1	2	0	0	2	2	0	1	1	1	1	0	2	0	0	2	2	0	0	0	0	2	2	0	2	2	2	0	2	2	0	0	0	1	2	2	0	0	0	0	0	1
457	0	0	2	1	0	1	1	0	1	0	1	0	0	0	0	0	0	1	0	2	0	0	2	2	0	0	0	1	1	1	1	1	1	0	1	1	1	1	0	0	1	0	0	1	0	1	0	0	1
458	1	0	1	0	0	0	1	1	1	1	0	0	0	0	0	0	0	0	0	1	0	0	2	2	0	0	0	0	2	1	2	0	0	2	0	2	1	0	0	0	1	1	1	1	1	0	0	0	0
459	1	0	1	0	0	1	1	0	2	0	0	0	1	0	1	0	0	1	1	1	0	0	2	2	0	0	0	1	2	1	0	0	0	1	1	1	2	0	0	0	2	0	0	0	0	0	0	0	0
460	1	0	1	0	0	0	2	1	1	0	1	0	0	0	0	0	0	1	0	2	0	1	2	2	0	0	1	1	2	1	0	1	1	1	2	1	0	0	2	1	0	0	1	0	1	1	0	0	2
461	0	0	2	0	0	2	0	0	2	0	0	1	2	0	1	1	0	0	1	1	0	0	2	2	0	0	0	0	2	2	1	1	1	1	1	1	0	1	1	1	0	0	1	0	1	1	0	0	1
462	1	0	1	1	0	1	1	0	1	0	1	1	1	0	1	0	0	0	1	1	1	0	2	2	0	0	0	0	2	0	1	1	1	1	1	1	1	1	0	0	1	1	2	0	1	1	0	1	0
463	1	0	2	0	0	2	1	1	2	0	0	0	1	0	1	0	0	0	0	2	0	0	2	2	1	1	0	0	2	1	0	0	2	2	0	2	2	0	1	1	1	0	1	0	1	0	0	1	2
464	1	0	1	0	0	0	0	0	2	0	0	0	0	0	0	0	0	1	0	1	1	0	2	2	0	0	0	0	2	0	1	2	2	1	1	1	2	0	1	1	1	2	2	0	0	0	0	0	1
465	1	0	1	1	0	1	1	0	1	0	0	0	1	1	0	0	0	1	1	1	0	0	2	2	0	0	0	0	1	1	1	1	1	1	1	1	2	0	0	0	2	0	0	1	0	1	0	0	0
466	0	0	1	1	0	1	2	0	0	0	1	0	0	0	0	0	1	2	0	1	0	0	1	1	0	0	0	1	2	2	0	1	1	2	0	2	0	1	1	1	0	0	0	0	0	0	0	1	2
467	0	0	2	0	1	1	0	0	2	0	1	0	2	1	0	0	0	0	1	1	1	0	1	1	1	1	0	2	0	0	2	2	2	2	0	2	2	0	0	0	1	0	0	0	0	1	0	0	0
468	1	0	2	1	0	2	0	0	2	0	0	0	1	0	1	0	0	1	1	1	0	0	2	2	0	0	0	0	2	2	1	1	1	2	1	2	1	0	1	1	1	0	0	0	0	1	0	0	1
469	1	0	2	0	0	0	1	0	2	0	0	0	1	0	1	0	0	0	1	0	0	0	2	2	0	0	0	1	2	2	0	2	2	2	0	2	1	0	1	1	1	0	0	0	0	0	0	0	1
470	1	0	2	0	0	1	1	1	2	0	0	0	1	0	1	0	1	1	0	2	1	0	2	2	0	0	0	2	2	1	1	1	1	1	1	1	2	0	0	0	2	0	1	0	1	0	0	0	0
471	0	0	1	0	0	0	1	0	2	0	0	0	1	0	0	0	0	0	1	1	1	0	2	2	1	1	0	2	1	1	2	0	0	2	0	1	2	0	1	0	1	0	0	1	0	0	0	0	1
472	0	0	1	2	0	2	1	0	1	0	1	0	1	0	1	0	0	0	0	1	0	0	1	1	1	1	0	0	2	1	1	1	1	2	0	2	1	0	0	0	2	0	1	0	2	1	0	0	1
473	0	0	1	1	0	1	0	0	2	0	0	0	0	0	0	0	0	0	1	1	1	0	1	1	1	1	0	0	1	1	0	0	1	2	0	2	0	0	2	2	0	0	0	1	0	0	0	0	0
474	1	0	0	1	0	1	1	1	2	0	0	0	1	0	1	0	0	1	0	1	0	0	2	2	0	0	0	1	2	1	0	0	0	1	1	1	2	0	1	1	1	1	2	0	1	1	0	0	2
475	0	0	2	1	0	2	2	1	1	0	0	0	0	0	0	0	0	0	0	0	0	0	2	2	1	1	0	0	2	2	0	2	2	2	0	2	1	0	0	0	1	0	1	0	0	1	0	0	1
476	0	0	1	0	0	0	1	0	1	0	0	1	0	0	0	0	0	1	1	1	1	0	2	2	0	0	0	0	2	2	0	1	1	2	0	2	0	1	1	1	0	0	1	0	1	0	0	0	0
477	0	0	1	0	0	1	2	1	2	0	0	0	0	0	0	0	0	0	0	1	0	0	2	2	0	0	0	0	2	1	0	0	0	1	1	1	1	0	1	1	0	0	0	0	0	0	0	0	1
478	1	0	1	1	0	1	2	0	1	0	2	0	0	0	0	0	0	1	0	2	0	0	2	2	0	0	0	0	2	2	1	0	2	0	2	2	2	0	0	0	2	0	1	0	1	1	0	0	1
479	0	0	1	0	0	1	0	0	2	0	0	1	2	0	2	0	1	1	1	1	0	1	2	2	0	0	0	0	2	2	0	1	1	2	0	2	1	1	0	0	0	0	0	0	0	0	0	0	1
480	1	0	1	0	1	1	1	0	1	0	0	1	1	0	0	1	0	1	0	2	0	0	1	2	0	0	0	1	2	0	1	1	1	2	0	2	2	0	0	0	1	0	1	0	1	0	0	0	1
481	1	0	2	1	0	2	1	0	1	0	1	0	1	0	1	0	0	0	1	1	1	0	2	2	1	1	0	0	2	2	0	2	2	2	0	2	1	0	0	0	1	0	0	0	0	1	0	0	0
482	0	0	1	1	0	2	2	1	1	0	1	1	1	0	0	1	0	2	2	0	0	0	1	1	0	0	0	1	1	1	1	2	2	0	1	1	0	1	1	0	0	1	2	0	1	1	0	0	1
483	0	0	1	2	0	2	1	1	1	1	0	0	0	0	0	0	0	0	1	1	1	0	2	2	1	1	0	1	2	1	1	2	1	1	0	2	1	0	1	1	0	0	0	0	0	0	0	0	0
484	1	0	1	0	1	0	0	0	2	0	0	0	0	0	0	0	0	0	0	2	0	0	1	1	0	0	0	1	2	1	2	1	1	0	2	0	1	0	1	1	0	0	1	0	1	0	0	0	1
485	0	0	1	0	0	0	0	0	2	0	0	1	1	0	1	0	0	1	0	2	0	0	1	1	0	0	0	0	1	1	1	2	2	0	1	1	1	0	0	1	1	0	0	0	0	0	0	0	0
486	0	0	2	0	0	2	2	1	1	0	0	0	1	0	0	0	0	2	1	1	1	0	1	1	0	0	0	1	2	1	1	1	1	2	0	2	2	0	1	1	1	0	0	0	0	0	0	0	0
487	0	0	2	0	0	2	1	1	2	0	0	0	0	0	0	0	0	2	1	1	1	0	2	2	0	0	0	0	2	1	0	1	1	0	0	1	1	0	0	0	0	0	1	0	0	1	0	0	1
488	0	1	1	1	0	2	2	1	1	0	1	0	0	0	0	0	0	1	0	2	0	0	1	1	0	0	0	0	2	1	0	1	2	1	0	2	1	0	0	0	2	1	1	1	1	0	0	0	2
489	0	0	0	0	0	0	0	0	2	0	1	0	1	0	1	0	0	1	0	0	0	0	2	2	0	0	0	1	2	0	1	0	1	2	0	2	1	0	1	1	1	0	0	0	0	0	0	0	1
490	0	0	2	1	0	2	2	1	2	0	0	0	0	0	0	0	0	0	0	1	0	0	2	2	0	0	0	0	2	2	0	1	1	1	1	1	1	1	0	0	0	0	1	0	1	1	0	0	1
491	0	0	1	0	0	1	1	0	1	1	2	0	2	0	2	0	0	2	1	1	1	0	1	1	0	0	0	1	2	0	1	1	1	1	1	1	1	0	2	2	0	0	0	1	0	0	0	0	1
492	0	1	1	0	0	1	2	0	0	1	2	0	0	0	0	0	0	1	0	1	0	0	2	2	0	0	0	0	2	2	1	2	2	0	1	1	1	0	2	2	0	0	1	0	1	0	0	0	1
493	0	0	2	1	0	2	0	0	1	0	1	1	2	0	1	0	0	2	2	0	0	0	2	2	0	0	0	2	1	0	2	2	2	1	1	1	1	0	1	1	1	0	2	0	1	1	0	0	0
494	0	0	1	0	0	1	1	1	2	0	0	0	1	0	1	0	0	1	0	2	0	0	2	2	0	0	0	0	1	1	0	1	2	0	0	2	1	1	0	0	1	0	0	0	0	0	0	0	1
495	1	0	1	0	0	1	0	0	2	0	0	1	1	0	1	0	0	0	1	0	1	0	2	2	0	0	0	2	2	2	0	1	1	0	1	1	1	0	1	0	0	0	1	0	0	0	0	0	2
496	0	0	2	0	0	2	0	0	2	0	1	0	0	0	0	0	0	0	1	1	1	1	2	2	0	0	0	0	2	2	1	1	2	1	1	1	2	0	0	0	2	0	0	0	0	1	0	0	0
497	0	0	0	0	0	0	2	0	1	0	1	0	0	0	1	0	1	2	0	1	0	0	0	1	1	1	0	0	2	1	1	0	1	2	0	2	2	0	0	0	1	1	1	0	1	0	0	0	0
498	0	0	1	0	0	2	0	0	2	0	0	0	0	0	0	0	0	0	0	1	0	0	2	2	0	0	0	0	2	2	1	1	1	0	1	1	1	0	0	0	2	0	1	1	0	0	0	1	2
499	1	0	1	1	0	1	2	0	1	0	2	1	1	0	0	0	0	2	1	1	1	0	2	2	0	0	0	0	2	2	1	2	2	2	0	2	1	0	0	0	1	0	0	0	0	0	0	0	0
500	1	0	1	0	1	0	1	0	1	0	1	2	2	1	0	1	0	0	0	2	0	0	2	2	0	0	0	2	1	0	2	0	1	2	0	2	1	0	0	0	2	0	0	0	0	0	0	0	1
501	1	0	1	1	0	2	1	0	2	0	0	0	1	0	1	0	0	0	1	1	1	0	2	2	0	0	0	0	1	1	1	0	1	1	0	2	1	0	0	0	1	0	2	0	1	1	0	0	1
502	1	0	1	0	0	0	2	0	0	0	2	0	2	0	2	0	0	1	1	1	0	0	2	2	0	0	0	1	2	1	1	2	2	0	1	1	1	0	2	1	0	0	1	0	1	0	0	0	1
503	1	0	1	0	0	1	1	0	1	0	1	1	2	0	1	1	0	0	0	2	0	0	2	2	0	0	0	1	2	1	2	1	1	1	0	2	2	0	0	0	2	1	1	1	1	0	0	1	2
504	1	0	1	0	0	2	1	1	2	0	0	1	2	0	1	0	0	0	0	2	0	0	2	2	0	0	0	1	2	1	2	1	2	1	1	1	1	0	0	0	1	0	2	0	2	1	0	0	1
505	0	0	2	0	0	1	1	0	1	0	0	0	0	0	0	0	0	1	1	1	1	0	2	2	0	0	0	0	2	2	1	2	2	1	1	1	1	0	1	1	1	0	0	0	1	1	0	0	1
506	0	0	1	0	0	2	1	0	2	0	1	0	1	0	1	0	0	1	1	1	0	0	2	2	1	1	0	1	1	0	2	1	1	1	1	1	1	0	1	0	2	0	1	0	1	0	0	1	2
507	1	0	1	1	1	2	1	0	1	0	1	0	0	0	0	0	0	1	0	2	0	0	2	2	1	1	0	1	2	2	1	2	2	1	1	1	0	0	2	1	0	0	0	0	0	0	0	0	2
508	1	0	0	0	0	0	1	0	1	1	1	0	0	0	0	0	0	0	1	1	1	0	2	2	0	0	0	0	2	1	1	1	1	0	2	0	1	0	1	1	1	1	1	0	0	1	0	0	0
509	0	0	1	1	0	1	0	0	2	0	1	0	0	0	0	0	0	0	1	1	1	1	0	1	0	1	0	0	2	2	1	1	1	1	0	2	2	0	0	0	2	0	0	0	0	2	0	0	1
510	1	0	1	0	0	0	1	0	1	0	0	0	1	0	1	0	0	0	1	0	1	1	2	2	0	0	0	0	2	2	0	2	2	0	1	2	2	0	1	1	1	0	0	0	0	0	0	0	1
511	1	1	2	0	1	1	0	0	2	0	0	0	0	0	0	0	0	1	0	2	0	0	2	2	0	0	0	0	2	2	0	1	1	2	0	2	2	0	0	0	1	1	1	0	0	2	0	0	1
512	1	0	1	0	0	1	2	0	0	0	1	0	0	0	0	0	0	1	0	1	0	0	2	2	0	0	0	0	2	2	0	1	1	1	0	2	2	0	0	0	1	0	0	0	0	1	0	0	0
513	1	0	1	0	0	1	1	1	2	0	0	0	1	0	1	0	0	1	0	1	0	1	2	2	0	0	0	1	1	1	1	0	2	2	0	2	1	0	1	0	1	0	1	0	1	1	0	0	1
514	0	1	2	0	0	2	1	0	1	1	1	0	1	0	1	0	0	1	1	1	1	0	1	1	1	1	0	0	2	1	0	0	0	2	0	2	1	0	2	2	0	0	0	0	0	0	0	1	1
515	1	0	0	0	0	1	2	0	1	0	0	0	0	0	0	0	0	0	0	2	0	0	2	2	0	0	0	1	2	1	2	2	2	0	1	1	1	0	1	1	1	0	0	0	1	0	0	0	2
516	0	0	0	0	0	0	1	1	2	0	0	1	1	0	1	0	0	1	1	1	1	0	2	2	0	0	0	0	1	0	1	0	2	0	1	2	1	0	1	0	1	2	2	0	1	1	0	2	2
517	0	0	1	0	0	1	2	0	0	0	2	0	2	1	1	0	0	1	1	1	0	0	2	2	0	0	0	0	2	0	0	0	0	2	0	2	1	0	0	0	1	0	0	0	0	0	1	0	1
518	1	0	0	0	0	1	1	1	2	0	0	0	0	0	0	0	0	1	0	2	0	0	0	1	1	1	0	0	2	1	1	2	2	1	2	1	1	0	1	1	1	1	1	1	1	0	0	2	2
519	1	0	0	0	0	0	2	1	1	0	0	0	0	0	0	0	0	1	1	1	0	0	2	2	0	0	0	0	2	1	1	0	1	2	0	2	1	0	0	0	1	0	1	0	1	0	0	0	0
520	0	0	2	0	0	2	2	0	0	0	0	0	1	0	1	0	0	0	0	2	0	1	1	1	0	0	0	0	2	2	0	1	1	0	2	1	1	1	0	0	1	1	1	1	1	0	0	0	1
521	0	0	0	0	0	0	1	0	2	0	0	0	0	0	0	0	0	1	1	0	1	0	2	2	0	0	0	1	2	2	1	1	1	1	1	1	1	0	1	1	1	0	1	0	1	1	0	1	2
522	0	0	1	0	0	1	2	1	1	0	0	0	0	0	0	0	0	0	0	2	0	0	2	2	0	0	0	0	1	0	1	1	2	1	0	2	1	0	0	0	1	0	0	0	0	0	0	2	2
523	1	0	1	0	0	1	1	0	0	0	1	1	2	0	2	0	0	0	0	2	0	0	2	2	0	0	0	0	2	1	1	2	2	1	0	2	2	0	0	0	1	0	0	0	1	1	1	0	0
524	1	0	0	0	0	0	0	0	2	0	0	0	1	1	0	0	0	1	1	1	0	0	1	1	1	1	1	0	2	1	0	1	1	1	0	2	1	0	1	1	0	1	1	0	1	0	0	0	1
525	0	0	2	1	0	1	1	1	2	0	0	1	1	0	0	1	0	1	1	1	0	1	2	2	0	0	0	0	2	2	2	1	2	0	2	1	1	0	1	1	0	0	0	0	0	0	0	0	0
526	1	0	1	0	0	2	1	1	2	0	0	1	2	0	2	0	0	1	0	2	0	0	0	0	0	1	0	0	2	2	1	0	0	2	0	2	0	0	1	1	0	0	1	0	1	1	0	0	2
527	1	0	0	0	0	0	2	0	1	0	0	1	0	0	0	0	0	1	1	1	0	2	0	2	0	0	0	0	1	0	1	2	2	1	0	2	1	0	1	1	1	0	1	0	1	1	0	0	2
528	1	1	1	0	0	1	1	0	1	0	0	0	0	0	0	0	0	1	1	1	1	0	2	2	1	1	0	0	2	2	1	1	1	1	1	1	2	0	0	0	2	0	1	0	1	0	0	0	1
529	1	0	2	1	0	1	1	1	2	0	0	0	1	0	1	0	0	0	1	1	0	0	2	2	0	0	2	1	2	0	1	1	1	1	1	1	1	0	2	2	0	0	2	0	1	1	0	0	0
530	1	0	1	0	0	2	1	0	1	0	1	0	0	0	0	0	1	1	0	2	0	0	2	2	0	0	0	2	2	2	0	1	1	1	1	1	1	1	0	0	1	0	0	0	0	0	0	0	1
531	0	0	1	0	0	1	1	0	2	0	0	1	2	0	1	1	0	0	1	1	1	0	2	2	0	0	0	1	2	2	1	2	2	0	1	1	1	0	0	0	0	0	1	0	0	2	0	1	2
532	0	1	1	0	0	1	0	0	2	0	0	1	1	0	1	0	0	0	0	2	0	1	2	2	0	0	0	0	2	1	1	0	1	1	1	2	1	0	0	0	1	0	0	0	0	1	0	0	0
533	1	0	1	0	0	1	1	1	2	0	0	0	0	0	0	0	0	0	0	1	0	0	2	2	0	0	0	2	1	1	2	1	0	2	0	2	1	1	0	0	1	0	0	0	0	0	0	1	1
534	0	0	1	1	0	1	2	0	0	1	2	0	2	1	0	0	0	0	0	0	0	0	0	0	0	0	0	1	2	0	1	0	1	2	0	2	1	0	0	0	1	0	1	0	1	2	0	0	1
535	0	0	0	0	0	0	1	0	1	0	1	0	1	0	1	0	0	1	0	2	0	0	2	2	0	0	0	0	2	2	0	0	0	2	0	2	2	0	0	0	1	0	0	0	0	0	0	0	0
536	1	0	1	1	0	1	2	0	1	0	0	0	0	0	0	0	0	2	0	2	0	0	2	2	0	0	0	0	1	1	2	0	0	1	1	1	2	0	1	0	1	0	0	0	0	0	0	0	1
537	0	0	1	0	0	1	2	0	0	0	1	1	1	0	1	0	0	1	1	0	1	0	2	2	0	0	0	1	2	1	2	1	1	1	1	1	1	0	1	1	1	0	1	0	2	1	0	0	2
538	0	0	2	0	0	1	1	0	1	0	0	0	0	0	0	0	0	0	0	2	0	0	2	2	0	0	0	1	1	0	1	1	1	2	0	2	2	0	0	0	2	0	0	0	0	0	0	0	0
539	1	0	1	0	0	2	1	0	1	0	1	0	0	0	0	0	1	1	1	0	1	0	1	1	0	0	0	0	2	2	0	0	2	0	2	2	2	0	0	0	2	0	1	0	1	0	0	1	2
540	1	0	1	0	0	1	1	1	2	0	0	0	0	0	1	0	0	1	1	1	0	0	2	2	0	0	0	0	1	0	1	2	2	1	0	2	1	0	0	0	1	0	0	0	0	0	0	1	1
541	1	0	1	0	0	2	1	0	1	0	1	0	0	0	0	0	0	0	0	2	0	1	2	2	0	0	0	0	2	0	1	1	1	1	1	1	0	0	1	1	0	0	1	0	1	0	0	0	0
542	0	0	1	0	0	1	0	0	2	0	1	0	1	0	1	0	0	0	0	2	0	0	2	2	0	0	0	0	2	2	0	2	2	2	0	2	2	0	0	0	1	0	0	0	0	2	0	0	0
543	0	0	1	0	0	1	2	1	1	1	1	0	0	0	0	0	0	1	0	2	0	0	2	1	1	2	0	0	2	2	1	2	2	0	1	1	1	0	0	0	2	0	0	0	0	0	0	0	0
544	1	0	2	0	0	2	1	1	2	0	0	0	0	0	0	0	0	1	1	1	1	0	2	2	0	0	0	0	2	2	2	0	0	2	0	1	1	1	0	0	0	0	1	0	1	1	0	0	2
545	0	0	1	0	0	1	1	0	2	0	0	1	1	0	0	1	0	1	1	1	0	0	2	2	0	0	0	1	2	0	1	0	2	0	1	2	2	0	2	2	0	0	0	0	0	0	0	1	2
546	0	1	1	0	0	2	1	0	0	0	1	1	1	0	0	1	0	0	2	0	0	0	2	2	0	0	0	0	2	1	1	1	1	1	1	1	2	0	1	1	1	0	0	1	0	1	0	0	1
547	1	0	1	0	0	2	1	0	1	0	1	0	1	0	1	0	0	0	1	1	1	0	0	1	1	1	0	0	1	1	0	2	2	2	0	2	2	0	0	0	2	1	1	1	1	0	0	0	0
548	1	0	2	1	0	1	1	1	2	0	0	0	1	0	1	0	0	0	0	2	0	0	2	2	0	0	0	1	1	0	2	1	1	1	1	1	1	0	2	2	0	0	0	0	0	0	0	0	1
549	0	0	1	0	1	0	1	0	2	0	0	0	1	0	1	0	0	2	1	1	1	0	1	1	0	0	0	0	2	1	2	1	2	1	1	2	2	1	0	0	0	1	1	0	2	0	0	0	1
550	0	0	0	0	0	0	2	1	1	0	0	0	0	0	0	0	1	2	2	0	2	0	2	2	0	0	0	0	1	1	1	1	1	1	1	1	2	0	0	0	2	0	1	0	0	2	0	0	0
551	0	0	1	0	0	1	2	0	1	0	0	0	1	0	1	0	0	1	1	0	1	0	2	2	0	1	1	1	2	1	0	1	1	1	0	2	2	0	0	1	1	0	0	0	0	0	0	0	0
552	0	0	1	1	0	1	2	0	1	0	2	0	1	0	1	0	1	1	0	1	0	0	1	1	0	0	0	0	2	1	1	2	2	0	1	1	1	0	1	0	1	0	1	0	1	2	0	0	0
553	1	0	0	1	0	1	1	1	2	0	0	1	1	0	1	0	0	0	0	1	0	0	2	2	0	0	0	0	2	2	2	1	1	1	0	2	0	1	1	1	0	0	1	0	1	2	0	0	1
554	1	1	1	0	0	0	2	0	1	0	2	0	0	0	0	0	0	0	1	1	0	0	0	1	1	1	0	0	2	1	2	1	1	2	0	2	2	0	0	0	2	0	1	0	1	0	0	1	0
555	1	0	1	0	0	1	2	1	1	0	1	0	0	0	0	0	0	2	0	2	0	0	1	1	2	2	1	1	1	0	1	1	1	1	0	2	2	0	0	0	2	1	1	0	2	1	0	0	0
556	1	0	2	0	0	2	2	0	0	0	0	0	0	0	0	0	1	1	2	0	1	0	0	1	1	1	0	0	2	1	0	1	2	2	0	2	1	0	0	0	2	0	0	0	1	0	0	0	0
557	0	0	0	0	0	0	0	0	2	0	0	1	1	0	0	1	0	1	0	1	1	0	0	0	0	1	0	0	2	2	1	1	2	1	1	1	2	0	0	1	1	0	2	0	1	1	0	0	0
558	0	0	2	0	0	2	0	0	2	0	0	0	0	0	0	0	0	0	1	1	1	0	1	1	0	0	0	0	2	2	0	1	1	1	0	2	1	0	1	1	0	0	0	0	0	0	0	0	0
559	1	0	2	1	0	2	0	0	2	0	0	0	2	1	1	0	0	1	0	1	0	0	0	0	0	1	0	0	2	1	0	1	1	2	1	2	0	0	1	1	0	0	0	0	1	0	0	0	1
560	0	0	2	0	0	1	1	0	1	0	1	0	0	0	0	0	0	0	1	1	1	0	2	2	0	0	0	0	1	0	1	1	1	1	0	2	2	0	1	1	1	1	1	1	2	0	0	0	2
561	1	0	2	0	0	2	2	0	0	0	1	0	2	0	2	0	0	0	1	1	1	0	2	2	0	0	0	2	1	1	2	0	0	2	0	2	0	0	1	1	1	2	2	0	0	0	0	1	1
562	0	1	1	0	0	1	1	1	2	0	0	0	1	0	1	0	0	0	1	1	0	0	1	1	1	1	0	0	2	2	0	2	2	1	1	2	1	0	1	1	1	2	2	0	0	2	0	0	0
563	1	1	2	0	0	2	1	2	2	0	0	0	1	0	0	0	0	1	2	0	1	0	2	2	0	0	1	0	2	0	0	2	2	0	2	0	1	1	0	0	0	0	0	0	0	1	0	0	1
564	0	0	2	0	0	1	1	0	1	0	0	0	1	1	0	0	0	1	0	2	1	0	2	2	0	0	0	0	2	1	0	2	2	2	0	2	2	0	2	2	0	0	0	0	0	1	0	1	2
565	0	0	2	0	0	2	2	0	1	0	0	0	1	0	0	0	0	0	0	2	0	0	1	1	0	0	0	0	2	1	1	2	2	1	1	1	1	0	0	0	1	0	1	0	1	0	0	0	0
566	0	0	2	0	0	0	0	0	2	0	0	1	1	0	1	0	0	1	0	2	0	0	1	1	0	0	0	1	2	2	1	2	2	0	1	1	2	0	1	1	1	0	1	0	1	2	0	1	2
567	1	0	2	1	0	2	1	0	1	0	1	0	0	0	0	0	0	0	1	1	1	0	2	2	0	0	0	0	2	2	0	1	2	2	0	2	1	1	1	1	0	0	0	0	0	0	0	0	1
568	0	0	0	0	0	1	0	0	2	0	1	1	1	0	0	1	0	1	1	1	0	0	2	2	0	0	0	0	2	1	1	2	2	0	1	1	1	0	1	0	1	0	0	0	0	0	0	0	2
569	1	0	2	2	0	2	2	0	0	0	1	0	0	0	0	0	0	0	0	1	0	1	2	2	0	0	0	1	1	1	1	0	1	1	1	2	1	0	0	0	2	1	1	0	1	0	0	1	0
570	1	0	0	1	0	1	2	0	0	0	0	0	1	0	1	0	0	1	0	2	0	0	2	2	0	0	1	1	2	0	1	2	2	0	1	1	1	0	0	0	1	1	1	0	1	0	0	1	2
571	0	0	2	1	0	2	1	0	2	0	0	0	1	0	1	0	0	0	0	1	0	0	2	2	0	0	1	1	2	1	0	1	1	1	1	1	2	0	2	2	0	0	1	0	1	2	0	0	1
572	1	0	1	0	0	0	1	0	1	0	1	0	1	0	1	0	0	0	1	1	0	0	2	2	0	0	0	0	2	1	0	1	1	2	0	2	2	0	2	2	0	1	1	0	2	0	0	0	2
573	1	0	2	1	0	2	1	0	1	0	1	0	1	0	1	0	0	0	0	2	0	0	2	2	0	0	0	0	2	2	1	0	0	2	0	2	1	0	1	1	1	0	1	0	1	0	0	0	0
574	1	0	1	1	0	1	2	0	1	0	0	0	1	0	1	0	0	0	0	2	0	2	0	2	0	0	0	1	1	1	1	1	1	0	2	0	0	0	1	1	0	1	1	0	0	0	0	0	0
575	1	0	2	0	0	2	1	1	2	0	0	0	0	0	0	0	0	2	0	2	0	0	0	0	0	0	0	0	2	2	0	1	1	2	2	1	1	0	1	1	1	0	1	0	1	1	0	0	0
576	1	0	2	0	0	1	1	1	2	0	0	0	0	0	0	0	0	1	0	2	0	0	2	2	0	0	0	0	2	1	1	1	1	1	0	2	1	0	0	0	1	1	1	0	0	2	0	0	1
577	1	0	1	0	0	1	1	0	1	0	0	1	1	0	0	1	0	0	1	1	1	0	2	2	0	0	0	0	2	2	1	1	2	2	0	2	0	0	1	1	1	0	1	0	1	0	0	2	2
578	1	0	1	1	0	1	0	0	2	0	0	0	0	0	0	0	0	1	2	0	1	0	2	2	1	1	0	0	2	2	0	2	2	0	1	1	1	0	1	1	1	0	0	0	0	0	0	0	0
579	1	0	0	0	0	1	1	0	1	0	0	0	1	0	1	0	0	1	1	1	0	0	2	2	0	0	0	1	2	2	1	0	1	1	0	2	1	0	0	0	1	0	2	0	2	1	0	0	0
580	0	0	1	0	0	1	2	1	2	0	0	0	1	0	0	0	1	0	1	1	1	0	2	2	0	0	0	1	2	1	1	2	2	1	2	1	2	0	2	2	0	0	1	0	1	1	0	0	1
581	1	0	1	1	1	2	1	0	1	0	1	1	2	0	1	1	0	0	1	1	0	0	2	2	1	1	0	0	2	1	0	1	1	2	0	2	1	2	0	0	1	0	1	0	1	1	0	0	0
582	1	0	0	0	0	1	0	0	2	0	0	2	2	0	0	1	0	1	0	2	0	0	1	1	1	1	1	1	2	1	0	0	0	0	1	1	1	0	1	0	2	0	0	0	0	0	0	0	0
583	0	0	0	0	0	0	2	0	0	0	1	0	0	0	0	0	0	1	0	2	1	0	2	2	0	0	0	1	2	2	0	2	2	1	1	1	2	0	1	1	1	0	0	0	0	0	0	0	1
584	0	0	2	0	0	1	1	0	1	0	0	0	0	0	0	0	0	0	0	1	0	0	1	1	1	1	0	0	2	0	0	1	1	0	1	2	1	0	0	0	2	1	1	0	1	0	0	0	1
585	0	0	2	1	0	2	1	1	2	0	0	1	2	0	1	0	0	0	1	0	1	0	2	2	1	1	0	1	2	2	0	1	2	2	1	2	0	0	2	2	0	0	0	0	0	0	0	0	0
586	0	0	0	0	0	0	0	0	2	0	0	1	1	0	1	0	0	0	0	2	0	0	2	2	1	1	0	0	2	1	0	2	2	0	1	1	0	0	1	1	1	0	0	0	1	1	0	0	0
587	0	0	2	0	0	1	0	0	2	0	1	0	1	1	0	0	0	0	0	1	0	0	2	2	0	0	0	1	2	1	1	1	2	1	1	2	2	0	0	0	2	0	0	0	0	1	0	0	0
588	1	0	1	0	0	1	0	0	2	0	0	0	1	0	1	0	0	1	2	0	2	0	2	2	0	0	0	1	2	2	0	1	2	1	1	2	1	1	0	0	1	1	1	0	1	1	0	1	1
589	0	0	2	0	0	2	1	1	2	0	0	2	2	0	1	0	0	0	1	1	1	0	0	0	1	1	0	1	2	1	1	1	2	0	2	1	1	0	0	0	1	1	1	0	0	1	0	0	2
590	0	0	2	1	0	2	2	0	0	0	1	0	0	0	0	0	0	1	2	0	1	0	2	2	0	0	0	0	2	2	1	1	2	1	2	2	2	0	0	0	1	0	0	1	0	1	0	1	2
591	0	0	1	0	0	1	2	0	1	0	0	0	0	0	0	0	0	1	2	0	1	0	2	2	0	0	0	0	2	2	0	1	1	1	2	1	1	0	0	0	0	1	1	0	1	0	0	1	1
592	0	0	2	0	0	1	0	0	1	0	1	0	0	0	0	0	0	1	0	2	0	1	2	2	1	1	0	0	1	1	2	1	1	1	1	2	2	0	1	1	0	1	1	0	1	1	0	0	2
593	1	0	2	1	0	1	0	0	2	0	0	0	0	0	0	0	0	0	1	0	1	1	2	2	0	0	0	0	2	2	1	0	1	2	0	2	1	0	0	0	1	0	0	1	0	0	0	2	2
594	1	0	1	0	0	0	2	1	1	0	1	0	0	0	0	1	0	0	0	2	0	0	2	2	0	0	0	1	2	1	2	2	2	1	1	1	1	0	0	0	2	0	0	1	0	0	0	0	1
595	1	0	1	0	0	1	0	0	2	0	0	0	0	0	0	0	0	1	1	1	1	0	2	2	0	0	0	0	1	0	1	0	0	2	0	2	1	0	1	1	1	0	0	0	0	1	0	0	0
596	0	0	0	0	0	1	0	0	2	0	0	0	1	0	1	0	0	2	0	1	0	0	1	1	1	1	0	0	2	2	0	2	2	0	1	1	0	0	2	1	0	0	0	0	0	1	0	0	1
597	0	1	1	0	0	1	2	0	0	0	1	2	2	0	2	0	0	0	0	2	0	0	1	1	1	1	0	1	2	0	1	1	2	2	1	2	1	0	0	0	0	1	1	0	1	1	0	0	1
598	0	0	1	0	1	1	1	1	2	0	0	1	2	0	1	0	0	0	1	0	1	0	1	1	1	1	0	2	2	1	2	1	2	2	0	2	2	0	0	0	1	0	0	0	0	1	0	0	0
599	0	0	1	1	0	1	1	0	2	0	0	1	1	0	1	0	0	0	1	1	0	0	2	2	0	0	0	1	2	2	0	1	1	1	1	1	2	0	2	2	1	0	0	0	0	0	0	0	1
600	1	0	2	0	0	1	2	1	1	0	0	0	0	0	0	0	0	0	2	0	0	0	2	2	0	0	0	1	2	0	1	2	2	1	1	1	1	0	0	0	2	0	0	0	0	0	0	0	1
601	0	0	2	0	0	1	0	0	2	0	0	0	0	0	0	0	0	0	1	1	1	0	1	1	1	1	0	0	1	1	0	2	2	1	1	1	2	0	1	1	1	0	0	0	1	1	0	0	1
602	0	0	0	0	0	1	0	0	2	0	0	0	0	0	0	0	0	1	0	2	0	0	0	1	1	1	0	1	2	2	1	1	1	1	1	1	1	0	1	0	1	2	2	0	1	0	0	0	0
603	0	0	2	1	0	1	1	0	1	1	1	0	1	0	0	0	0	1	1	1	0	0	2	2	0	0	0	1	2	1	2	0	1	2	0	2	1	0	0	0	2	1	1	1	2	0	0	0	0
604	1	0	1	0	0	1	2	1	2	0	0	0	1	0	1	0	0	2	0	2	0	0	0	0	0	1	0	2	2	1	2	2	2	0	2	0	1	0	0	0	1	0	0	0	1	0	0	0	0
605	1	0	2	0	0	1	2	1	1	0	1	1	1	0	0	1	0	1	0	2	1	0	2	2	0	0	0	1	2	1	0	1	1	2	0	2	1	0	0	0	1	0	0	0	0	0	0	0	0
606	1	0	1	0	0	1	0	0	2	0	0	1	2	0	1	0	0	0	1	1	0	0	1	1	0	0	0	1	1	1	1	1	1	2	0	2	1	0	1	1	1	0	0	0	0	0	0	0	1
607	1	0	1	0	0	2	1	0	2	0	1	0	0	0	0	0	0	0	0	1	0	0	2	2	0	0	0	1	2	0	1	0	0	1	2	2	1	0	1	1	0	0	0	0	1	1	0	0	1
608	0	1	1	0	0	1	2	1	1	0	0	0	0	0	0	0	1	1	2	0	1	0	1	1	0	0	0	0	2	2	0	1	1	1	1	2	1	0	0	0	0	1	1	0	2	0	0	0	1
609	0	0	2	0	0	2	0	0	1	0	1	1	2	0	1	1	0	1	0	2	0	0	0	1	0	0	0	2	1	1	1	2	2	1	1	1	2	0	1	0	1	0	0	1	0	1	0	0	1
610	1	0	2	0	0	1	2	0	1	0	2	0	0	0	0	0	0	0	2	0	0	0	2	2	0	0	0	0	1	1	1	1	2	0	2	1	2	0	0	0	1	0	1	0	1	0	0	0	0
611	1	0	2	0	0	2	1	0	1	0	1	1	1	0	0	0	0	0	0	1	0	0	2	2	0	0	0	0	2	1	1	1	2	2	0	2	1	0	1	1	1	0	0	0	0	1	0	0	1
612	0	0	2	1	0	2	1	0	1	1	2	0	1	0	1	0	0	0	0	2	0	0	2	2	0	0	0	0	2	2	1	0	0	1	1	1	1	0	0	0	1	1	1	1	0	1	0	0	0
613	0	0	0	1	0	1	1	0	2	0	1	0	0	0	0	0	0	1	0	2	0	0	2	2	0	0	1	1	2	1	0	1	2	2	0	2	2	0	1	1	1	1	1	0	1	1	0	0	0
614	0	0	2	0	0	1	2	1	1	0	1	1	2	0	2	0	0	1	1	1	1	0	2	2	0	0	1	0	2	2	0	2	2	1	0	2	0	0	0	0	0	0	0	0	0	0	0	0	1
615	1	0	0	0	0	1	2	1	1	0	0	0	1	0	1	0	0	0	0	2	0	0	1	1	0	0	1	0	2	1	0	1	1	0	2	0	2	0	0	0	1	0	0	0	0	0	0	0	2
616	1	0	2	0	0	0	0	0	2	0	0	0	1	0	1	0	0	0	0	2	0	0	0	1	0	0	0	0	2	1	1	1	1	1	1	2	1	0	2	2	0	0	1	0	0	0	0	0	0
617	1	0	2	2	0	2	0	0	2	0	1	1	1	0	0	1	0	0	0	2	0	0	2	2	0	0	0	2	1	0	2	1	1	2	0	2	2	0	0	0	2	0	0	0	0	1	0	0	1
618	1	0	1	0	0	0	0	0	2	0	0	0	1	0	1	0	0	0	2	0	0	0	2	2	0	0	0	1	2	0	1	1	2	1	1	2	1	0	2	2	0	0	0	0	0	1	0	0	1
619	1	0	1	0	1	1	0	0	2	0	0	0	1	0	1	0	0	1	0	2	0	0	2	2	0	0	1	1	2	0	1	2	2	2	0	2	1	0	1	1	0	0	0	1	0	0	0	0	1
620	1	0	1	1	0	2	1	1	2	0	0	0	0	0	0	0	0	0	0	1	0	0	2	2	0	0	0	0	2	0	0	1	1	1	0	2	1	0	2	2	0	0	0	0	0	1	0	0	1
621	1	0	1	1	0	2	1	0	1	0	0	0	0	0	0	0	0	0	1	0	1	0	2	2	0	0	0	0	2	2	1	1	1	1	0	2	2	0	1	1	1	0	0	1	0	1	0	0	1
622	1	0	1	0	1	1	0	0	2	0	0	1	2	0	1	0	0	0	1	1	1	0	2	2	0	0	1	1	2	1	0	1	0	0	1	1	2	0	0	0	1	0	0	0	2	0	0	0	0
623	1	0	2	0	0	0	1	1	2	0	0	0	2	0	1	0	0	0	1	1	1	0	2	2	0	0	0	1	2	2	0	1	1	1	1	1	2	0	0	0	2	0	0	0	0	0	0	0	0
624	0	0	1	0	0	0	2	0	1	0	0	0	0	0	0	0	0	1	0	2	0	1	2	2	0	0	0	1	2	0	1	0	0	2	0	2	1	0	1	1	1	0	0	0	1	1	0	0	1
625	0	0	1	1	0	1	0	0	1	0	1	1	2	0	1	1	0	1	1	1	1	0	2	2	0	0	0	0	2	1	1	2	1	1	0	2	2	0	1	1	1	1	1	0	0	0	0	0	1
626	0	1	2	0	0	1	2	1	1	0	0	0	0	0	0	0	0	1	2	0	1	0	2	2	2	2	1	0	2	2	0	1	1	2	0	2	2	0	1	1	0	0	1	0	1	0	0	2	2
627	0	0	0	1	0	1	1	1	2	0	0	0	1	0	1	0	0	0	1	1	1	0	1	1	0	0	0	0	2	2	1	0	0	2	0	2	1	0	2	2	0	1	1	0	0	0	0	0	1
628	0	0	0	1	0	1	1	0	1	0	1	1	2	0	1	0	0	1	0	2	0	1	1	1	0	0	0	0	2	2	0	0	0	2	0	1	1	0	0	0	1	0	0	1	0	0	0	0	1
629	1	0	2	0	0	2	0	0	1	0	1	0	0	0	0	0	0	0	1	1	1	0	2	2	0	0	0	1	2	2	0	0	1	1	0	2	2	0	2	2	0	1	1	1	1	0	0	0	0
630	1	0	2	0	0	2	1	0	1	1	1	1	1	0	1	0	0	0	0	2	0	0	2	2	0	0	0	1	1	1	2	0	1	2	1	2	1	1	0	0	0	0	1	0	0	0	0	0	1
631	0	0	2	0	0	1	1	1	2	0	0	0	0	0	0	0	1	1	1	1	0	0	2	2	0	0	1	1	2	0	1	1	1	2	0	2	1	0	1	0	1	0	1	0	1	1	0	0	1
632	1	0	2	0	0	0	1	0	2	0	0	0	0	0	0	0	0	0	0	2	0	0	1	1	1	1	0	1	2	1	2	2	2	0	2	0	0	0	2	2	0	0	1	0	1	1	0	1	2
633	1	0	2	1	0	2	1	0	1	0	1	0	0	0	0	0	1	0	1	1	1	0	2	2	0	0	0	0	2	2	0	1	1	0	0	1	2	0	1	1	1	0	1	0	0	1	0	0	1
634	0	0	1	1	0	1	1	0	1	0	1	0	0	0	0	0	0	0	1	0	1	0	1	1	1	1	0	2	1	1	1	1	1	0	1	1	1	0	1	1	1	0	0	0	2	1	0	2	2
635	0	0	2	1	0	1	2	1	1	0	0	1	1	0	0	0	0	2	1	1	1	1	1	2	0	0	0	0	2	1	1	2	1	2	0	2	2	0	0	0	2	0	0	1	0	0	0	1	1
636	0	0	2	1	0	2	2	0	0	0	1	1	1	0	1	0	0	0	0	2	0	0	2	2	0	0	0	0	1	1	0	2	2	0	1	1	1	0	0	0	0	1	1	0	1	0	0	1	2
637	0	0	2	1	0	1	1	0	1	0	1	0	1	0	1	0	0	1	1	0	1	1	1	2	0	0	0	0	2	1	0	0	1	1	0	2	1	0	1	1	1	0	1	0	1	1	0	0	2
638	0	0	1	0	0	1	0	0	2	0	0	0	0	0	0	0	0	0	1	1	1	0	2	2	0	0	0	0	2	2	1	1	1	1	1	2	2	0	1	1	1	1	1	0	1	1	0	1	2
639	0	0	1	0	1	1	1	0	1	0	1	0	1	0	1	0	0	0	2	0	1	0	2	2	0	0	0	1	2	2	0	2	2	2	0	2	1	0	0	0	1	0	1	0	0	0	0	0	1
640	1	0	2	1	0	2	0	0	2	0	0	1	1	0	1	0	0	1	1	0	0	0	1	1	1	1	0	1	2	1	1	0	0	2	0	2	1	0	0	0	2	0	0	0	0	0	0	0	1
641	0	0	2	1	0	2	0	0	2	0	0	0	0	0	0	0	0	0	1	1	0	0	2	2	0	0	0	0	2	2	0	1	1	1	0	2	2	0	0	1	1	2	2	0	0	0	0	0	0
642	1	0	2	1	0	2	0	0	2	0	0	0	1	0	1	0	0	0	0	2	0	0	1	1	0	0	0	0	2	2	0	1	1	1	0	2	1	0	0	0	1	0	1	0	0	1	0	0	1
643	0	0	1	0	0	1	2	1	1	0	1	0	0	0	0	0	0	1	1	1	1	0	2	2	0	0	0	0	2	2	1	1	1	1	1	1	1	0	0	0	1	0	1	0	1	1	0	0	1
644	1	0	2	1	0	1	1	0	1	0	1	0	0	0	0	0	0	0	0	1	0	0	2	2	0	0	0	0	2	1	1	1	1	1	1	1	1	0	1	0	1	0	1	0	0	2	0	0	0
645	0	0	1	0	1	0	1	0	2	0	0	0	0	0	0	0	1	0	1	1	1	0	2	2	0	0	0	1	2	1	1	1	1	0	2	1	1	1	0	0	1	0	0	0	0	1	0	2	2
646	0	0	1	0	0	1	2	0	0	0	1	0	0	0	0	0	1	1	0	1	0	0	2	2	0	0	1	1	2	1	0	0	2	0	2	2	2	0	0	0	2	0	0	0	1	0	0	0	1
647	0	0	0	1	0	1	2	0	1	0	1	0	1	0	1	0	0	1	2	0	1	0	1	1	1	1	0	1	1	1	2	1	1	1	0	2	1	0	2	2	0	0	0	0	2	0	0	0	0
648	0	0	2	0	0	1	0	0	2	0	1	0	1	0	1	0	0	0	2	0	0	0	2	2	0	0	0	2	2	1	1	1	1	2	0	2	0	1	0	0	0	0	0	0	0	0	0	0	1
649	1	0	2	0	0	1	2	1	1	0	0	0	0	0	0	0	0	1	0	1	0	0	1	1	1	1	0	0	2	0	1	1	2	1	1	2	1	1	0	0	1	1	1	0	1	0	0	0	2
650	0	0	0	0	0	0	0	0	2	0	0	0	0	0	0	0	0	0	1	1	0	0	2	2	0	0	0	1	1	1	2	2	2	0	1	1	1	0	0	0	1	0	0	0	1	0	0	0	1
651	1	0	1	0	0	1	1	0	1	0	0	0	0	0	0	0	0	0	2	0	1	0	2	2	0	0	0	0	2	1	2	0	2	0	2	2	2	1	0	0	1	0	0	0	1	1	0	0	2
652	1	0	2	0	0	1	1	1	2	0	0	0	0	0	0	0	0	1	0	2	1	0	2	2	0	0	0	1	2	1	1	2	2	0	1	1	0	0	1	1	1	2	2	0	0	0	0	0	1
653	1	0	2	1	0	2	2	0	1	0	1	0	1	0	1	0	0	1	2	0	1	0	2	2	0	0	0	0	2	2	0	1	1	2	0	2	1	0	0	0	2	1	1	0	0	2	0	0	1
654	1	0	1	0	0	0	1	0	2	0	0	0	1	1	0	0	0	0	0	1	0	1	2	2	0	0	0	0	2	2	0	2	2	2	0	2	1	1	0	0	0	0	1	0	1	0	0	0	1
655	1	0	0	0	0	0	2	0	0	0	0	0	0	0	0	0	0	1	0	1	0	0	2	2	0	0	0	0	2	1	1	1	1	2	1	2	1	0	1	1	1	0	1	0	1	0	0	0	1
656	0	0	1	0	0	0	2	0	1	0	0	0	2	0	2	0	0	0	0	2	0	0	2	2	0	0	0	0	2	1	1	1	1	1	0	2	0	0	2	2	0	0	0	0	0	0	0	1	1
657	1	0	1	0	0	0	1	1	2	0	0	1	1	0	0	1	0	0	0	2	0	0	2	2	0	0	0	1	2	0	1	1	1	1	1	1	1	0	0	0	1	0	0	0	0	0	0	0	0
658	1	0	1	0	0	1	2	0	1	0	1	1	1	0	1	0	0	1	2	0	1	0	1	1	0	0	0	0	2	1	1	0	0	1	1	1	2	0	0	0	2	0	1	0	1	0	0	1	2
659	1	0	2	1	0	1	2	1	1	0	0	0	0	0	0	0	0	0	0	1	0	0	2	2	0	0	0	2	2	1	2	1	1	1	1	1	1	0	0	0	1	0	0	0	1	0	0	0	1
660	1	0	1	1	0	1	2	1	1	0	0	0	0	0	0	0	0	0	1	1	0	0	1	1	0	0	0	1	2	1	2	1	1	1	1	1	1	0	1	0	0	0	0	0	0	0	0	0	1
661	0	0	1	0	0	1	1	1	2	0	0	0	0	0	0	0	0	0	2	0	0	0	1	2	0	0	0	0	2	1	0	1	2	1	1	2	0	0	1	1	0	0	0	0	1	1	0	0	1
662	1	0	2	0	0	2	1	0	2	0	1	1	1	0	0	1	0	1	0	2	0	0	2	2	0	0	0	1	1	1	2	2	2	0	1	1	1	0	1	0	1	0	0	0	0	1	0	0	0
663	1	0	1	0	0	0	1	0	2	0	0	0	0	0	0	0	0	0	2	0	1	0	2	2	1	1	0	2	2	1	1	2	2	1	1	1	1	1	1	1	0	0	0	1	1	0	0	0	0
664	0	0	2	0	0	1	2	0	1	0	1	1	1	0	1	0	0	1	2	0	0	0	2	2	0	0	0	0	2	2	1	1	1	2	1	1	1	0	1	1	1	0	1	0	0	0	0	0	0
665	0	0	1	0	0	1	1	1	2	0	0	0	1	0	1	0	0	0	0	2	0	0	2	2	1	1	0	0	1	1	1	1	1	1	1	1	2	0	0	0	2	0	0	1	0	0	0	0	1
666	1	0	0	0	0	1	1	0	1	0	0	1	1	0	0	1	0	0	0	2	0	0	2	2	0	0	0	0	2	2	1	1	2	1	1	1	1	0	2	2	0	0	1	1	1	2	0	0	0
667	0	0	1	0	0	1	0	0	2	0	0	0	0	0	0	0	0	0	1	1	1	0	1	1	1	1	0	1	1	1	2	0	1	2	0	2	1	1	0	0	0	0	1	0	1	1	0	0	0
668	1	0	2	1	0	2	2	1	1	0	1	0	0	0	0	0	0	2	0	1	0	0	2	2	0	0	0	0	2	1	1	0	0	2	0	2	1	0	0	0	0	0	1	0	1	2	0	0	1
669	1	0	0	1	0	1	1	1	2	0	0	0	1	0	0	0	0	1	0	2	0	0	2	2	0	0	0	0	1	1	0	0	1	1	1	2	0	1	1	1	0	0	1	0	0	1	0	0	1
670	0	0	2	0	0	2	1	1	2	0	0	1	1	0	1	0	0	0	2	0	0	0	0	0	1	1	0	0	2	2	0	1	1	2	0	2	2	0	1	1	1	0	0	0	1	1	0	0	1
671	0	0	0	0	0	0	1	0	0	1	1	0	1	0	1	0	0	0	0	1	0	0	2	2	0	0	0	0	2	2	1	1	2	1	1	1	0	0	2	1	0	0	0	1	0	0	0	0	1
672	0	0	1	1	1	2	2	1	1	0	1	0	0	0	0	0	0	0	1	1	1	0	2	2	1	1	0	1	1	1	2	1	1	2	0	2	2	0	2	2	0	1	1	0	1	1	0	0	0
673	1	0	2	1	0	1	2	0	2	0	1	1	1	0	0	1	1	2	1	1	1	0	2	2	0	0	0	1	1	1	2	1	1	0	2	1	1	0	0	0	2	0	0	1	0	0	0	0	1
674	0	0	0	1	0	1	1	1	2	0	0	1	0	0	0	0	0	0	1	1	1	1	2	2	0	0	1	1	2	1	0	1	1	1	0	2	1	0	1	1	0	0	0	0	0	0	0	0	1
675	0	0	0	1	0	1	1	0	2	0	0	1	1	0	0	1	1	2	2	0	2	0	1	1	1	1	1	0	2	1	1	2	2	0	1	2	1	0	0	0	2	0	0	0	0	1	0	0	2
676	0	0	1	0	0	0	0	0	2	0	1	0	0	0	0	0	0	0	0	1	0	0	2	2	0	0	0	1	2	1	1	1	1	0	0	1	2	1	0	0	1	0	1	0	1	0	0	0	1
677	1	0	1	0	0	1	1	1	2	0	0	1	1	0	0	1	0	0	1	0	1	0	2	2	0	0	0	1	1	1	2	0	0	2	0	2	1	1	1	1	0	1	1	0	1	0	0	1	1
678	0	0	1	0	0	0	0	0	2	0	0	1	2	0	1	0	0	1	0	1	0	1	2	2	0	0	0	0	2	2	1	1	1	2	0	2	2	0	0	1	1	1	1	1	1	0	0	0	1
679	0	0	2	0	0	2	1	0	1	1	1	0	0	0	0	0	0	0	0	1	0	1	2	2	0	0	0	0	2	2	1	1	1	1	0	2	0	0	2	1	0	0	0	0	1	1	0	0	2
680	1	0	1	1	0	1	1	1	2	0	0	1	2	0	1	0	0	0	1	0	1	0	1	1	1	1	0	0	1	0	1	1	1	1	0	2	2	0	1	1	0	0	2	0	2	1	0	2	2
681	0	0	1	0	0	2	1	0	1	0	0	0	2	1	1	0	0	2	1	1	1	1	2	2	0	0	0	0	1	1	1	1	2	1	0	2	0	1	1	1	0	1	2	0	1	1	0	0	1
682	0	0	2	0	0	2	1	0	1	0	0	0	1	1	0	0	1	1	1	1	0	0	2	2	0	0	0	1	2	2	0	2	2	1	2	2	2	0	0	0	1	0	0	0	0	0	0	0	0
683	1	0	2	0	0	2	1	0	1	0	0	1	2	0	1	0	0	0	0	1	0	0	2	2	0	0	0	0	2	1	1	2	2	1	1	1	1	0	0	0	1	0	1	0	1	0	0	1	2
684	1	0	2	1	0	1	2	0	0	0	0	1	2	0	1	0	0	1	0	2	0	0	2	2	0	0	0	0	1	0	1	1	2	0	0	2	1	0	0	0	2	0	1	0	1	0	0	0	1
685	0	0	0	1	0	1	2	0	0	1	2	2	2	0	2	0	0	1	1	1	0	0	1	1	1	2	0	1	2	2	0	1	1	2	0	2	2	0	1	1	1	0	0	0	1	1	0	0	1
686	0	0	1	0	0	1	0	0	2	0	0	0	1	0	0	0	0	0	0	2	0	0	1	1	1	1	0	0	2	2	1	0	0	2	0	2	1	1	0	0	0	0	0	0	0	0	0	0	2
687	1	0	1	1	0	1	1	0	1	0	1	0	0	0	0	0	0	0	0	2	0	0	2	2	0	0	0	0	2	0	0	1	2	1	1	1	1	0	1	1	1	0	0	0	0	0	0	0	2
688	0	0	2	1	0	1	2	0	1	0	0	0	0	0	0	0	0	1	1	1	1	0	2	2	0	0	0	1	1	1	1	1	1	0	1	1	2	0	0	0	1	0	0	0	1	1	0	0	1
689	1	0	2	1	0	1	2	0	2	0	1	0	0	0	0	0	0	0	0	2	0	0	2	2	0	0	0	0	2	1	0	0	2	0	2	2	1	0	1	1	0	1	1	0	0	0	0	0	0
690	0	0	1	0	0	0	1	0	2	0	0	0	0	0	0	0	0	0	1	0	0	0	2	2	0	0	0	1	2	1	1	0	2	2	0	2	1	0	0	0	2	0	1	0	1	1	0	0	1
691	0	0	2	1	0	2	1	0	1	0	1	0	0	0	0	0	0	0	1	1	0	0	2	2	0	0	0	1	2	1	1	1	1	1	1	1	1	0	2	2	0	0	0	0	1	1	1	0	0
692	0	0	2	0	0	2	1	0	1	1	1	0	0	0	0	0	0	0	0	2	0	0	2	2	0	0	0	1	1	1	1	1	1	1	1	1	1	1	0	0	1	0	0	1	1	1	0	2	2
693	0	0	1	0	0	1	2	1	1	0	0	1	1	0	1	0	0	0	0	1	0	0	1	1	1	1	0	0	2	2	0	2	2	0	1	1	1	0	2	2	0	0	0	0	0	0	0	0	1
694	1	0	2	0	0	1	0	0	2	0	2	1	2	0	2	0	0	1	0	2	0	0	1	1	0	0	0	2	2	2	0	1	1	0	1	1	2	0	0	0	1	0	0	0	0	0	0	0	1
695	1	1	2	0	0	1	2	0	1	0	1	1	2	0	1	0	0	0	0	2	0	0	0	1	1	1	0	2	2	1	1	1	1	1	1	2	1	0	1	0	1	0	0	0	1	0	0	0	2
696	1	0	2	0	0	2	0	0	2	0	1	0	1	0	1	0	0	0	0	2	0	0	1	1	1	1	0	0	1	1	1	2	2	0	1	1	0	0	2	1	0	0	0	0	0	0	0	0	2
697	0	0	0	0	0	0	0	0	1	0	1	0	2	0	2	0	0	0	1	1	0	0	2	2	0	0	0	0	2	1	0	1	1	1	1	1	2	0	2	2	1	0	0	1	0	0	0	0	1
698	1	0	1	0	0	1	2	0	0	0	1	1	2	0	2	0	0	0	1	0	1	0	2	2	0	0	0	1	1	1	1	2	2	2	0	2	1	0	0	0	2	0	1	0	2	0	0	1	1
699	0	0	1	0	0	2	1	0	1	0	0	1	0	0	0	0	0	1	1	1	0	0	2	2	0	0	0	2	2	2	0	1	2	1	1	1	0	0	1	1	1	1	1	1	1	0	0	0	1
700	1	1	2	0	1	1	1	0	2	0	0	0	0	0	0	0	0	0	1	1	1	0	2	2	0	0	0	0	2	2	1	0	0	1	0	2	1	0	0	0	0	0	1	0	1	0	0	0	0
701	1	0	2	0	0	2	1	1	2	0	0	1	2	0	2	0	0	0	0	1	0	0	2	2	0	0	0	0	2	1	2	2	2	1	1	1	2	0	1	1	1	1	1	0	1	0	0	0	1
702	1	0	2	0	0	1	0	0	2	0	1	1	2	1	1	0	0	0	1	1	1	0	2	2	0	0	0	1	2	0	1	0	1	1	1	2	1	1	0	0	0	0	0	0	0	0	0	0	1
703	1	0	0	0	0	0	1	0	1	0	1	0	1	0	1	0	0	0	1	0	1	0	1	2	0	0	0	1	2	2	0	0	0	1	1	1	0	0	1	1	1	1	1	0	1	1	1	0	0
704	0	0	0	0	0	1	1	0	2	0	0	0	0	0	0	0	0	0	1	1	1	0	2	2	0	0	0	0	1	1	2	1	1	0	1	1	2	0	0	0	2	0	1	0	0	2	0	0	1
705	0	0	1	0	0	0	2	0	1	0	0	0	0	0	0	0	0	0	1	1	1	1	1	2	0	0	0	1	1	1	1	2	2	1	2	1	2	0	0	0	2	0	0	0	0	0	1	0	1
706	0	0	1	1	0	1	1	0	1	0	0	0	0	0	0	0	0	0	1	0	1	0	1	1	1	1	0	0	2	1	0	1	1	1	1	1	2	0	1	1	1	0	0	1	0	0	0	0	1
707	1	0	2	0	0	0	1	0	2	0	0	1	1	0	0	0	0	2	1	1	1	0	2	2	0	0	0	0	2	1	0	1	1	1	1	2	1	0	0	0	0	0	1	0	2	1	0	0	1
708	0	0	1	0	0	0	1	1	2	0	0	0	0	0	0	0	0	1	1	1	1	0	2	2	1	1	0	1	2	1	2	2	2	1	1	1	1	1	0	0	0	0	0	0	0	0	0	1	1
709	0	0	0	0	0	0	0	0	2	0	0	0	1	0	1	0	0	0	2	0	1	0	2	2	1	1	0	0	2	2	0	1	1	0	1	2	0	1	1	0	0	0	0	0	0	0	0	1	1
710	1	0	0	1	0	1	2	1	1	0	0	0	1	1	0	0	0	0	1	1	1	0	2	1	1	2	0	0	2	2	1	1	1	1	1	1	1	0	2	2	0	0	0	0	0	0	0	0	1
711	1	0	1	0	0	2	0	0	2	0	1	0	2	0	1	0	0	0	0	2	0	0	2	2	1	1	0	1	1	1	1	0	2	1	0	2	1	0	0	1	1	1	1	1	1	0	0	0	1
712	0	0	1	0	0	0	1	0	0	0	1	0	1	0	1	0	0	0	0	1	0	0	2	2	0	1	0	0	2	1	1	0	0	2	0	2	2	0	0	0	2	0	0	0	0	1	0	0	2
713	1	0	0	1	0	1	0	0	1	0	0	0	0	0	0	0	0	2	2	0	0	0	1	1	1	1	0	1	1	0	1	0	0	1	1	1	2	0	1	1	1	1	1	0	1	0	0	1	2
714	1	0	1	1	0	1	1	0	2	0	0	0	0	0	0	0	0	0	0	2	0	0	2	2	1	1	0	1	2	1	1	1	2	2	0	2	1	0	1	0	1	0	0	0	0	1	0	0	0
715	0	1	1	0	0	1	0	0	2	0	0	0	2	0	2	0	0	0	0	2	0	0	2	2	0	0	0	1	2	2	0	0	0	1	0	2	1	0	0	0	1	0	0	0	0	0	0	0	1
716	1	0	2	1	0	2	2	1	1	0	0	0	0	0	0	0	0	1	0	2	0	0	1	1	0	0	1	0	2	1	0	2	2	0	1	1	1	0	1	1	0	0	0	2	0	0	1	0	1
717	1	0	1	0	0	1	1	1	2	0	0	0	0	0	0	0	0	1	1	1	1	0	1	1	1	1	0	0	2	0	0	1	1	2	0	2	2	0	2	2	0	0	0	0	1	1	0	0	0
718	1	0	2	1	0	2	0	0	2	0	0	1	1	0	1	0	0	1	0	1	0	0	2	2	0	0	0	1	1	1	2	0	0	2	0	2	2	0	0	0	1	0	0	0	0	0	0	0	1
719	0	0	2	0	0	0	0	0	2	0	1	0	2	1	0	0	0	0	1	1	1	0	2	2	0	0	0	0	2	2	0	1	1	1	0	2	1	0	2	2	0	0	1	0	1	1	0	0	1
720	0	0	1	0	0	0	0	0	2	0	0	1	1	0	0	0	0	0	1	1	0	0	0	0	1	1	0	0	2	1	0	1	2	1	0	2	1	0	1	1	1	1	2	0	0	0	0	0	1
721	1	0	1	1	0	1	2	0	2	0	0	1	1	0	0	1	0	1	1	1	1	0	2	2	0	0	0	0	2	2	0	1	1	0	2	0	1	1	0	0	0	0	0	0	0	0	0	0	1
722	0	0	1	1	0	2	1	1	2	0	0	0	1	0	1	0	0	0	1	0	1	0	1	2	0	0	0	1	1	1	1	1	2	1	1	1	1	0	0	0	2	0	0	0	0	1	0	0	1
723	1	0	2	1	0	2	1	0	1	0	2	1	1	0	0	1	0	1	0	2	0	1	1	2	0	0	0	0	2	2	0	0	2	2	0	2	2	0	0	1	1	0	0	0	0	0	0	0	1
724	0	0	0	1	0	1	2	0	1	0	0	0	0	0	0	0	0	0	1	0	1	0	2	2	0	0	0	1	2	2	0	1	1	0	2	0	0	0	1	1	0	0	0	1	0	0	0	0	1
725	1	0	2	0	0	2	0	0	2	0	0	0	1	0	1	0	0	1	0	2	0	0	2	2	0	0	0	0	2	2	1	2	2	1	1	1	2	0	0	0	2	0	0	0	0	1	0	0	1
726	1	0	1	0	0	0	1	0	1	0	1	0	1	0	1	0	0	1	1	0	1	0	2	2	0	0	1	0	1	0	1	1	2	1	2	1	1	0	1	1	1	0	0	0	0	2	0	0	2
727	0	0	0	0	0	0	2	0	2	0	1	1	1	0	1	0	1	1	1	0	1	0	2	2	0	0	0	1	2	1	1	0	0	2	0	2	1	0	0	0	2	0	1	0	2	1	0	0	1
728	0	1	1	0	0	1	1	0	1	0	0	0	0	0	0	0	0	0	1	1	0	0	2	2	0	0	0	2	2	2	0	2	2	1	0	2	1	0	2	2	0	1	1	1	2	0	0	0	1
729	0	0	2	0	0	1	1	1	2	0	0	2	2	0	2	0	0	1	1	1	1	0	2	2	0	0	0	0	2	1	1	1	2	1	1	2	1	0	0	0	1	0	0	1	0	0	0	0	1
730	1	0	1	1	0	2	0	0	2	0	2	0	0	0	0	0	0	1	0	2	1	0	2	2	0	0	1	0	2	1	0	2	2	0	1	1	2	0	1	1	1	1	1	1	1	0	1	0	1
731	0	0	1	0	0	1	0	0	2	0	2	0	0	0	0	0	0	1	1	1	1	0	2	2	0	0	0	0	2	1	1	1	1	1	1	1	2	0	2	2	0	0	0	0	0	0	0	0	0
732	1	0	0	0	0	0	1	1	2	0	0	0	1	0	1	0	0	2	2	0	0	0	2	2	1	1	0	0	2	2	0	1	2	1	0	2	1	0	1	1	1	0	0	1	0	1	0	0	0
733	1	0	1	0	0	2	1	0	2	0	1	0	1	0	1	0	0	0	0	1	0	0	1	1	0	0	0	0	2	1	0	0	1	2	0	2	1	0	0	0	0	0	2	0	1	1	0	0	0
734	1	0	2	0	0	2	1	1	2	0	0	0	1	0	1	0	0	1	0	2	0	0	2	2	0	0	0	0	2	1	1	2	2	0	1	1	1	0	0	0	1	0	0	0	0	0	0	0	2
735	0	0	2	1	0	2	1	1	2	0	0	1	1	0	1	0	0	1	1	1	1	0	2	2	0	0	0	1	2	0	1	1	1	1	1	0	1	0	0	0	0	0	0	0	0	0	0	0	0
736	1	0	2	0	0	1	0	0	2	0	0	0	0	0	0	0	0	0	2	0	1	0	2	2	0	0	0	1	2	2	0	1	1	0	0	1	2	0	0	0	2	0	0	1	0	0	0	1	0
737	0	0	1	0	0	1	1	1	2	0	0	0	0	0	0	0	0	0	0	2	1	0	2	2	0	0	0	1	1	1	1	1	1	2	0	2	1	0	1	1	1	1	1	0	1	0	0	0	1
738	0	1	1	0	0	0	1	0	2	0	0	1	1	0	1	0	0	1	1	0	1	0	1	2	0	0	0	1	2	1	1	2	2	1	1	1	1	0	0	0	1	0	0	0	0	0	0	0	1
739	0	0	2	1	0	1	0	0	2	0	0	0	0	0	0	0	0	1	1	0	1	0	2	2	0	0	0	0	1	1	0	1	1	2	0	2	2	0	0	0	1	0	1	0	1	1	0	0	1
740	0	0	0	0	0	0	0	0	1	0	0	0	2	0	1	0	0	0	0	1	0	0	2	2	1	1	0	0	2	2	0	1	1	0	1	1	0	1	1	1	0	0	0	0	0	0	0	0	0
741	0	1	1	0	0	1	1	0	1	0	0	0	2	0	1	0	0	1	0	2	0	1	1	2	0	0	0	0	2	2	0	0	0	1	0	2	0	0	1	1	0	0	0	1	0	1	0	0	1
742	0	0	0	0	0	1	2	1	1	0	0	0	0	0	0	0	0	0	1	1	1	0	2	2	1	1	0	1	1	1	2	2	2	0	1	1	2	0	1	1	1	2	2	0	1	0	0	0	1
743	0	0	1	0	0	0	2	0	1	0	0	1	1	0	1	0	0	1	1	1	1	0	2	2	0	0	1	0	1	0	1	1	1	1	1	1	0	0	1	1	1	0	0	0	0	1	0	0	0
744	0	0	1	0	0	1	1	1	2	0	0	0	2	0	2	0	0	0	1	0	1	0	2	1	1	2	1	1	2	2	0	1	2	2	0	2	1	0	1	1	1	0	0	0	0	0	0	0	1
745	1	0	1	0	0	0	1	0	1	0	1	0	1	0	1	0	0	0	1	1	1	0	2	2	0	0	0	1	2	1	1	0	0	2	0	2	2	0	0	0	2	0	0	0	1	0	0	0	1
746	0	0	1	0	0	1	2	0	0	0	1	0	0	0	0	0	0	1	1	0	1	0	2	2	0	0	0	1	2	1	2	1	1	1	1	1	1	0	2	2	0	0	0	0	2	1	0	0	0
747	1	0	2	0	0	1	1	1	2	0	0	0	0	0	0	0	0	2	1	1	1	0	2	2	0	0	0	0	2	1	0	1	2	1	1	2	0	0	1	1	0	1	1	0	0	0	0	1	1
748	1	0	2	0	0	2	2	0	1	0	1	0	2	0	2	0	0	0	0	1	0	0	2	2	0	0	0	0	2	1	0	0	1	1	1	2	1	0	1	0	1	1	1	0	0	0	0	0	2
749	1	0	2	0	0	1	1	0	1	0	1	0	1	0	1	0	1	1	0	1	0	1	2	2	0	0	0	0	2	2	1	1	2	1	1	2	2	0	0	0	1	0	0	0	0	1	0	0	1
750	1	0	1	0	0	0	2	0	2	0	0	0	1	0	1	0	0	0	0	2	0	0	2	2	1	1	0	1	1	0	1	0	1	1	0	2	1	1	0	0	1	0	2	0	2	1	0	0	1
751	0	1	2	0	0	1	0	0	2	0	0	0	2	0	1	0	0	0	0	2	0	0	2	2	0	0	0	0	2	2	1	0	0	2	0	2	1	0	0	0	0	0	0	0	0	0	0	0	0
752	1	0	1	0	0	1	0	0	2	0	0	2	2	0	0	1	0	1	0	2	1	0	2	2	0	0	0	0	2	1	1	1	1	2	0	2	2	0	0	1	1	0	0	0	0	2	0	0	1
753	1	1	1	0	0	1	0	0	2	0	0	0	0	0	0	0	0	2	2	0	0	0	2	2	0	0	0	0	2	2	1	1	1	2	0	2	2	0	0	0	2	0	0	1	0	0	0	1	2
754	0	0	2	0	0	1	1	0	2	0	0	0	0	0	0	0	0	0	0	1	0	1	2	2	0	0	0	1	1	1	2	1	1	2	1	2	1	0	1	1	1	0	0	0	0	0	0	0	1
755	1	0	0	0	0	0	1	0	1	1	2	0	0	0	0	0	0	0	0	1	0	0	2	2	0	0	0	2	2	1	1	1	2	2	1	2	0	0	1	1	0	0	0	0	1	0	0	0	0
756	1	0	1	1	0	1	1	0	1	0	0	0	1	0	1	0	0	1	0	1	0	0	2	2	0	0	0	0	2	2	0	0	0	2	0	2	2	0	1	1	1	2	2	0	0	2	0	0	0
757	0	0	1	0	0	2	1	1	2	0	0	2	2	0	0	1	0	1	0	2	0	0	1	1	0	0	1	1	2	1	0	1	1	0	2	1	1	0	0	0	1	0	1	0	1	1	0	0	0
758	1	0	1	0	0	0	2	0	1	0	0	1	2	0	2	0	0	0	0	1	0	0	0	1	1	1	0	1	2	1	2	1	1	2	1	2	1	0	0	0	1	0	1	0	1	1	0	1	1
759	1	0	2	0	0	0	2	0	0	0	1	0	0	0	0	0	0	1	1	1	1	0	2	2	1	1	0	1	1	0	1	1	1	2	0	2	0	0	1	1	0	0	0	0	0	0	0	0	1
760	0	0	1	1	0	1	2	0	1	0	0	0	1	0	1	0	0	0	1	0	1	0	2	2	0	0	0	0	2	2	1	1	1	1	1	1	0	0	1	1	0	2	2	0	1	1	0	0	2
761	1	0	1	1	0	1	2	0	0	0	2	1	1	0	0	1	0	0	0	2	0	0	2	2	0	0	0	1	2	2	1	2	2	0	1	1	2	0	0	0	2	0	0	0	2	0	0	0	0
762	0	0	0	1	0	1	0	0	2	0	0	0	0	0	0	0	0	1	0	2	0	0	0	0	0	0	1	1	2	1	0	1	1	1	1	1	2	0	1	0	1	0	0	0	0	0	0	0	0
763	1	1	1	0	0	1	0	0	2	0	1	0	1	0	1	0	0	0	0	2	0	0	1	1	1	1	0	1	2	1	1	1	2	2	0	2	1	0	0	0	0	0	0	0	0	0	0	0	0
764	0	0	0	0	0	0	1	1	2	0	0	1	2	0	2	0	1	1	1	0	1	0	2	2	0	0	0	1	2	1	1	0	0	2	0	2	2	0	2	2	0	0	0	1	0	0	0	0	1
765	1	0	1	1	0	1	1	1	2	0	0	0	0	0	0	0	0	1	0	1	0	0	2	2	0	0	0	0	1	1	1	2	2	0	1	1	1	1	0	0	0	0	0	1	1	1	0	0	2
766	0	0	1	1	0	1	2	0	1	0	0	0	2	0	2	0	0	0	0	1	0	2	0	2	0	0	0	0	1	1	2	2	2	1	1	2	2	1	0	0	1	1	1	0	1	0	0	1	0
767	1	0	1	0	0	1	1	1	2	0	0	0	0	0	0	0	0	2	1	1	1	0	2	2	0	0	0	0	2	1	0	2	2	0	1	1	2	0	0	0	2	0	1	0	1	0	0	0	0
768	0	0	1	0	1	1	0	0	2	0	0	1	1	0	1	0	0	0	0	2	0	0	2	2	1	1	0	0	2	2	0	1	1	1	0	2	1	0	0	0	1	1	1	0	1	0	0	0	1
769	1	0	1	0	0	1	0	0	2	0	0	0	1	0	2	0	1	1	1	1	0	1	1	2	0	0	0	0	2	0	0	1	1	1	0	2	0	0	0	0	1	0	1	0	1	0	0	0	2
770	1	0	2	1	0	1	0	0	2	0	0	0	0	0	0	0	0	0	0	1	0	0	1	2	0	0	0	0	2	0	0	1	1	1	1	1	0	0	1	1	0	0	0	0	1	1	0	0	1
771	1	0	2	1	0	1	0	0	2	0	0	0	1	0	1	0	0	0	1	1	1	0	2	2	1	1	0	0	2	2	0	1	2	2	0	2	2	0	1	1	1	0	1	0	1	2	0	0	0
772	0	1	0	0	0	1	1	0	1	0	0	1	1	1	0	0	0	2	1	1	1	0	2	2	1	1	1	0	2	1	1	1	2	1	0	2	1	0	0	0	0	2	2	0	0	0	0	0	0
773	1	1	2	0	0	1	2	0	0	1	2	0	0	0	0	0	0	0	0	2	0	0	2	2	0	0	1	0	1	0	1	2	2	2	1	1	1	0	2	2	0	0	1	0	0	0	0	0	1
774	0	0	0	1	0	1	1	1	2	0	0	0	0	0	0	0	0	1	0	2	0	0	2	2	0	0	0	0	1	1	1	2	2	1	1	1	1	0	2	2	0	1	1	0	1	0	0	0	1
775	0	0	1	0	0	1	1	0	1	0	0	0	1	0	1	0	0	2	0	2	0	0	2	2	0	0	0	1	2	1	0	1	1	1	1	1	0	0	2	2	0	0	1	0	0	0	0	0	2
776	1	1	2	0	0	2	0	0	2	0	0	1	2	0	2	0	1	1	0	2	0	0	2	2	0	0	0	1	1	1	1	1	2	1	1	2	1	0	1	1	1	1	1	0	0	0	0	0	0
777	0	1	2	0	0	1	1	0	1	0	1	0	1	0	0	0	0	0	0	2	0	0	2	2	1	1	0	1	2	0	1	1	2	2	0	2	2	0	0	0	1	1	1	0	0	0	0	0	0
778	1	0	2	1	0	1	1	1	2	0	0	1	1	0	1	0	0	0	1	1	1	0	2	2	0	0	0	0	1	1	2	1	2	1	2	1	2	1	0	0	0	0	1	0	1	2	1	0	1
779	0	0	1	1	0	2	1	1	1	1	0	0	0	0	0	0	1	2	0	1	0	0	1	1	0	0	0	0	2	0	0	1	1	1	0	2	2	0	1	1	1	0	1	0	1	1	0	0	0
780	0	0	2	1	0	1	1	0	1	0	1	0	1	0	2	0	0	0	1	1	0	0	1	1	1	1	0	1	2	1	1	2	2	2	0	2	1	1	0	0	1	0	1	0	0	1	0	0	1
781	1	0	1	0	0	0	1	1	2	0	0	1	1	0	0	1	0	1	1	1	0	0	2	2	1	1	0	1	2	0	1	1	1	1	0	2	1	0	1	1	1	0	0	1	0	0	0	0	1
782	0	0	2	0	0	1	0	0	2	0	0	0	0	0	0	0	0	1	1	1	0	0	2	2	0	0	1	0	2	1	1	0	0	2	0	2	2	0	1	1	1	0	0	1	0	1	0	0	1
783	1	1	1	0	0	0	2	0	1	0	1	2	2	0	2	0	0	0	1	1	1	0	2	2	0	0	0	0	2	2	0	1	2	2	0	2	1	0	2	2	0	0	0	0	0	0	0	0	1
784	1	0	1	1	0	2	2	0	1	0	0	1	1	0	0	0	0	1	2	0	1	0	1	1	1	1	0	0	2	2	0	2	2	2	0	2	1	0	0	0	1	0	1	0	1	0	0	1	1
785	0	0	2	0	0	1	2	0	0	0	2	0	0	0	0	0	0	0	1	1	1	0	2	2	0	0	0	0	2	2	0	1	1	1	1	1	2	1	0	0	1	0	2	0	1	1	0	0	1
786	1	0	1	0	0	0	2	0	0	0	0	0	0	0	0	1	0	1	1	0	1	0	2	2	0	0	0	1	1	1	1	1	0	0	1	1	2	0	0	0	2	0	1	0	1	0	0	0	1
787	0	0	0	0	0	0	0	0	2	0	0	1	0	0	0	0	0	0	1	1	1	0	1	1	0	0	0	0	2	2	0	2	2	1	1	1	1	0	1	1	1	0	1	0	1	0	0	0	1
788	1	0	1	0	0	1	0	0	2	0	0	0	2	1	1	0	0	0	0	2	0	0	1	1	0	0	0	0	2	2	0	2	2	2	0	2	1	0	1	1	1	0	0	0	0	0	0	0	1
789	0	0	0	0	0	0	1	0	2	0	0	0	0	0	0	0	1	2	0	2	0	0	1	1	0	0	0	0	2	1	0	0	1	1	1	2	1	1	0	0	1	0	1	0	1	0	0	0	0
790	0	0	2	0	0	2	2	1	1	0	0	0	2	1	1	0	0	0	0	0	0	0	2	2	1	1	0	0	2	2	2	1	1	1	1	1	2	0	1	1	1	2	2	0	1	0	0	1	1
791	1	0	1	0	0	0	0	0	2	0	0	2	2	0	0	1	0	0	0	1	0	0	1	1	1	1	1	0	2	1	0	1	1	0	0	1	1	0	1	1	1	0	0	0	0	0	0	0	1
792	1	0	2	0	0	0	0	0	2	0	0	0	2	0	1	0	0	0	0	2	0	0	2	2	1	1	0	2	1	1	2	1	1	0	2	2	2	0	0	0	2	0	0	0	0	0	0	0	1
793	1	0	1	0	0	1	2	0	0	0	1	0	0	0	0	0	0	1	1	1	1	0	2	2	1	1	0	2	0	0	2	1	1	0	1	2	2	0	2	2	0	0	0	0	1	0	0	0	0
794	0	0	2	0	0	1	1	1	2	0	0	0	1	0	1	0	0	0	1	1	1	0	1	1	0	0	0	0	1	1	2	0	0	2	0	2	1	0	0	0	1	0	0	0	0	1	0	0	2
795	1	0	1	0	0	2	1	2	2	0	0	0	1	0	0	0	0	1	0	1	0	0	2	2	0	0	0	0	1	1	2	1	2	2	1	2	2	0	1	0	1	0	0	0	0	0	0	0	0
796	0	0	1	1	0	1	2	0	0	0	0	1	2	0	2	0	0	2	2	0	0	0	1	1	1	1	0	0	2	2	1	2	2	1	1	2	1	0	2	1	0	0	0	0	2	1	0	0	1
797	0	1	1	1	0	2	1	0	1	0	0	1	2	0	2	0	0	2	2	0	0	0	2	2	1	1	0	1	1	0	1	1	1	1	1	1	1	0	0	0	0	0	1	0	1	0	0	0	1
798	0	0	1	0	0	1	1	1	2	0	0	1	1	0	0	1	0	0	1	1	1	0	2	2	1	1	0	1	1	1	2	1	0	2	0	2	2	0	0	0	1	0	1	1	1	2	0	2	2
799	0	0	1	1	0	1	2	0	0	0	0	0	1	0	1	0	0	0	1	1	1	0	1	1	0	0	0	1	1	1	2	0	0	2	1	1	1	0	1	1	1	0	1	0	1	0	0	1	2
800	0	0	0	1	0	1	1	1	2	0	0	0	1	1	0	0	0	1	1	1	1	0	2	2	0	0	0	0	2	2	0	2	2	0	1	1	1	0	1	1	1	0	1	1	1	2	0	0	0
801	1	0	1	0	0	1	2	0	1	0	0	0	0	0	0	0	0	0	2	0	1	0	1	1	0	0	1	1	2	2	0	1	2	2	1	2	1	0	1	1	1	0	1	1	1	2	0	0	0
802	0	0	2	0	0	1	1	0	2	0	0	0	0	0	0	0	0	0	0	2	0	0	1	1	0	0	0	1	2	2	1	0	1	0	1	2	1	0	1	1	1	1	1	0	0	1	0	0	0
803	0	0	1	0	0	0	0	0	1	0	0	2	2	1	0	1	0	1	1	1	0	0	2	2	0	0	0	0	1	1	2	2	2	2	0	2	1	0	1	1	1	0	0	1	1	0	0	0	0
804	0	0	2	0	0	2	1	0	1	0	1	1	2	0	1	1	0	1	1	0	1	0	2	2	0	0	0	0	1	0	1	0	0	2	0	2	2	0	0	0	1	0	0	0	0	0	0	0	1
805	1	0	2	0	0	0	0	0	2	0	0	0	0	0	0	0	0	1	2	0	2	0	2	2	0	0	1	1	2	1	0	2	2	0	1	1	1	0	1	1	0	0	0	0	0	1	0	0	2
806	0	0	1	0	0	1	1	0	1	0	1	1	1	0	1	0	0	1	1	1	1	0	2	2	0	0	0	0	2	1	0	0	0	1	1	1	1	0	1	1	1	0	1	0	1	0	0	0	0
807	1	0	1	1	0	1	2	0	1	0	1	0	1	0	0	0	0	2	1	1	1	0	1	1	1	1	1	1	2	0	1	0	0	2	0	2	2	0	2	2	0	0	0	0	2	1	0	0	2
808	0	0	1	1	0	1	1	0	0	0	1	0	0	0	0	0	0	0	0	2	0	0	2	2	0	0	0	1	2	2	1	1	2	1	1	2	1	0	1	1	1	0	1	0	1	1	0	0	0
809	0	0	0	1	0	1	2	0	1	0	1	0	0	0	0	0	0	1	1	1	0	0	2	2	0	0	0	1	2	2	0	1	1	1	1	1	2	0	0	0	2	0	0	1	0	0	0	0	1
810	0	0	1	0	0	2	2	0	0	0	0	1	1	0	1	0	0	1	1	1	1	0	0	1	0	0	0	1	1	1	2	1	1	1	1	1	1	1	0	0	1	0	1	0	1	1	0	0	1
811	0	0	1	1	0	2	1	0	2	1	1	0	1	0	0	0	0	1	0	0	0	0	1	2	0	0	0	0	2	2	0	2	2	1	1	1	1	0	1	1	0	1	1	0	0	0	0	0	1
812	0	0	2	1	0	2	2	0	2	0	1	0	0	0	0	0	0	0	0	2	0	0	1	1	1	1	1	0	2	1	0	1	1	2	1	2	1	0	0	1	1	1	1	1	2	0	0	1	1
813	1	0	2	0	0	1	1	1	2	0	0	0	0	0	0	0	0	1	1	1	0	1	0	1	1	1	0	0	2	0	0	1	1	0	2	1	1	0	1	0	1	2	2	0	0	0	0	0	0
814	0	0	2	0	0	1	1	0	1	0	1	0	0	0	0	0	0	0	2	0	1	0	2	2	0	0	0	0	2	1	0	1	1	1	1	1	1	0	0	0	2	0	1	0	1	1	0	0	0
815	0	0	0	0	0	0	1	0	1	1	1	0	0	0	0	0	0	0	0	2	0	0	1	1	0	0	0	0	2	2	0	2	2	0	1	1	2	0	0	0	1	0	0	0	0	1	0	1	2
816	0	0	2	0	0	2	0	0	2	0	1	1	0	0	0	0	0	0	0	1	0	0	2	2	1	1	0	0	2	1	0	2	2	0	1	1	2	0	1	1	1	0	1	0	0	1	0	0	1
817	0	0	2	1	0	1	1	0	1	0	1	0	0	0	0	0	0	2	1	1	0	0	0	1	1	1	0	1	1	1	1	1	2	1	1	1	1	0	2	1	0	0	0	0	0	0	0	0	0
818	0	1	1	1	0	2	2	1	1	0	1	0	0	0	0	0	0	0	1	1	1	0	1	1	1	1	0	1	2	2	0	0	0	2	0	2	1	0	1	1	1	0	1	0	1	0	0	1	0
819	1	0	1	1	0	1	0	0	2	0	2	0	0	0	0	0	0	0	0	2	0	0	2	2	1	1	1	1	2	1	0	0	1	2	0	2	2	1	0	0	1	0	0	0	0	1	0	0	1
820	1	0	1	1	0	1	0	0	2	0	0	1	1	0	1	0	0	2	1	1	1	0	2	2	0	0	0	0	2	1	0	0	0	1	0	2	0	1	1	1	0	1	1	0	1	0	0	0	0
821	0	0	1	0	0	1	1	0	0	1	2	0	1	0	1	0	0	0	0	1	0	0	2	2	0	0	0	1	1	1	1	0	0	2	1	1	1	0	0	0	0	0	0	0	0	1	0	0	1
822	0	0	2	0	0	1	1	0	1	0	1	0	0	0	0	0	0	0	0	1	0	0	2	2	0	0	0	0	2	2	0	1	1	1	1	1	2	0	2	2	0	0	0	1	0	0	0	0	1
823	1	0	2	1	0	2	1	0	2	0	1	1	1	1	0	0	0	1	1	1	0	0	2	2	0	0	0	1	2	1	2	0	1	2	1	2	0	0	2	1	0	0	1	0	1	1	0	0	0
824	0	0	0	0	0	0	1	0	1	0	0	0	0	0	0	0	0	0	1	0	0	0	2	2	0	0	0	0	2	1	0	1	1	0	2	1	0	0	2	2	0	0	1	0	1	1	0	0	2
825	1	0	1	0	1	2	2	0	0	0	0	0	0	0	0	0	0	1	0	2	0	0	2	2	0	0	0	1	2	1	1	2	2	1	1	1	0	1	1	1	0	0	1	0	1	0	0	0	0
826	1	0	0	0	0	0	2	1	1	0	0	0	1	0	1	0	0	0	1	1	1	0	1	1	0	0	0	1	1	1	1	2	2	0	1	1	1	0	0	1	1	0	0	0	0	1	0	0	2
827	0	0	1	0	0	1	1	0	1	0	1	0	0	0	0	0	0	1	1	1	0	0	2	2	0	0	0	0	2	1	1	0	1	2	0	2	2	0	0	0	1	0	0	1	0	0	0	1	1
828	0	0	1	0	0	1	2	0	0	0	0	1	1	0	0	1	0	0	1	1	1	0	2	2	0	0	0	0	2	2	1	1	2	2	1	2	1	0	0	0	0	0	1	0	1	1	0	0	0
829	0	0	1	1	0	1	1	0	1	0	0	0	1	0	0	0	1	1	2	0	1	0	2	2	0	0	0	0	2	2	0	1	1	1	0	2	2	0	0	0	2	1	1	0	1	0	0	0	0
830	0	0	0	1	1	1	2	0	1	0	1	1	1	0	0	0	0	2	1	1	1	0	1	1	0	0	0	1	0	0	2	1	2	2	0	2	2	0	2	2	0	0	1	0	1	0	0	0	2
831	0	0	1	0	0	1	2	0	1	1	1	0	0	0	0	0	1	2	2	0	2	0	2	2	0	0	0	0	2	1	1	2	2	0	1	1	1	0	0	0	1	0	1	0	1	0	0	0	0
832	0	0	2	0	0	1	1	0	0	1	1	1	2	0	1	1	0	1	0	1	0	0	1	1	1	1	0	0	2	1	0	2	2	0	2	0	1	0	0	0	1	0	0	0	1	1	0	1	2
833	0	0	2	2	0	2	1	0	2	0	1	2	2	0	2	0	0	2	1	1	0	0	2	2	0	0	0	0	1	1	1	0	0	2	0	2	1	0	0	0	1	0	1	0	1	1	0	0	1
834	1	0	2	1	0	1	1	0	2	0	1	0	0	0	0	0	0	0	0	2	0	0	2	2	1	1	0	1	1	1	1	1	1	0	1	1	1	0	0	0	2	0	0	1	0	0	0	0	0
835	1	0	1	0	0	1	2	0	0	0	1	0	0	0	0	0	0	0	1	1	1	0	2	2	0	0	0	0	2	2	0	2	2	0	2	0	2	0	0	0	1	0	1	0	1	2	0	1	1
836	1	0	1	0	1	0	1	0	1	1	1	0	0	0	0	0	0	0	1	1	1	0	2	2	1	1	0	0	2	1	0	1	1	1	0	2	2	0	1	1	1	0	0	0	0	1	0	0	0
837	1	1	1	0	0	1	2	1	1	0	0	0	0	0	0	0	0	0	1	1	1	0	0	1	0	0	0	0	2	0	0	0	1	2	1	2	2	0	0	0	2	0	1	0	1	2	0	0	2
838	1	0	0	0	0	1	2	0	0	0	0	0	0	0	0	0	0	1	0	2	0	0	2	2	0	0	0	0	2	2	0	2	2	0	0	2	2	0	0	0	2	1	1	0	1	0	1	0	1
839	1	0	0	0	0	0	1	0	1	0	1	0	0	0	0	0	0	1	1	0	1	0	2	2	0	0	0	1	1	1	2	1	2	0	2	1	1	1	0	0	1	0	1	0	1	1	0	0	1
840	0	0	2	1	0	1	1	0	0	1	1	0	1	0	1	0	0	0	1	1	0	0	1	1	0	0	1	2	2	1	1	2	2	1	1	1	0	0	1	1	1	0	1	0	0	0	0	0	0
841	1	0	0	0	0	0	1	0	1	0	0	0	0	0	0	0	0	0	2	0	1	0	0	1	0	0	0	2	0	0	2	1	1	2	0	2	2	0	0	0	1	0	0	1	1	1	0	1	0
842	0	1	1	0	0	1	2	0	1	0	0	0	0	0	0	0	0	0	0	1	0	0	2	2	0	0	0	0	2	1	0	2	2	1	0	2	1	0	1	1	1	1	1	1	1	0	0	0	1
843	1	0	2	0	0	1	1	1	2	0	0	1	2	1	1	0	0	0	0	2	0	0	1	1	1	1	0	1	1	1	1	1	1	1	1	1	1	0	0	0	1	0	0	1	0	0	0	0	0
844	1	0	1	0	0	1	1	0	1	0	1	1	2	0	2	0	0	2	2	0	0	0	2	2	0	0	0	0	2	1	0	1	1	0	2	0	1	0	1	1	0	0	0	0	2	0	0	0	0
845	1	0	2	1	0	2	2	0	1	0	0	0	0	0	0	0	0	2	0	2	0	1	1	2	0	0	0	0	2	2	0	0	1	2	0	2	2	0	1	1	1	0	1	0	1	0	0	2	2
846	1	0	1	1	0	1	1	0	1	0	1	0	0	0	0	0	0	0	1	1	1	0	2	2	0	0	0	2	1	1	2	1	1	2	0	2	1	0	0	0	2	0	0	0	0	0	0	0	1
847	0	0	0	0	0	0	1	0	1	0	1	0	0	0	0	0	0	0	1	1	1	0	1	1	1	1	0	1	2	1	0	1	1	2	0	2	1	0	1	1	1	0	0	0	0	0	0	0	1
848	0	0	1	0	0	1	1	0	2	0	1	1	2	0	1	1	0	1	0	2	0	0	2	2	0	0	0	0	2	1	0	1	1	2	0	2	1	0	1	0	2	0	0	0	0	0	1	0	0
849	0	0	1	1	0	1	2	0	1	0	0	0	0	0	0	0	1	2	1	1	1	0	1	1	0	0	0	0	1	1	0	2	2	1	0	2	1	0	1	1	1	0	0	0	0	0	0	0	1
850	0	0	1	0	0	1	1	0	2	0	0	0	0	0	0	0	0	0	1	1	0	0	2	2	1	1	0	0	2	2	0	0	0	2	0	1	0	1	0	0	0	0	0	0	0	0	0	0	0
851	1	0	1	0	0	1	0	0	2	0	0	0	1	0	1	0	0	0	2	0	1	0	1	1	1	1	0	0	2	2	0	0	2	0	1	2	2	0	1	1	1	0	0	0	1	0	0	0	1
852	1	0	0	0	0	0	1	1	2	0	0	2	2	0	1	0	0	0	0	2	0	0	2	2	0	0	0	0	2	0	1	2	2	0	1	1	1	0	2	2	0	0	0	1	1	0	0	0	1
853	0	0	2	0	0	2	0	0	2	0	0	0	0	0	0	0	0	1	1	1	1	0	2	2	0	0	0	0	2	1	0	2	2	2	0	2	2	0	0	0	1	0	0	1	0	1	0	0	1
854	1	0	2	0	0	1	2	0	0	0	2	0	1	0	0	0	0	0	0	2	0	0	2	1	1	2	0	1	2	0	1	1	1	1	1	1	0	0	2	2	0	1	1	0	1	1	1	0	0
855	0	0	1	0	1	1	2	0	0	0	0	0	0	0	0	0	1	2	1	1	1	0	2	2	0	0	0	0	2	1	1	1	2	1	1	1	1	0	2	2	0	0	0	0	0	1	0	0	1
856	1	0	1	0	0	1	1	1	2	0	1	1	2	0	2	0	0	0	1	1	0	0	2	2	0	0	0	0	2	1	0	2	2	1	1	1	1	0	1	1	0	0	0	1	0	1	1	0	0
857	0	0	1	0	1	0	0	0	1	0	1	0	1	0	0	0	0	0	0	2	0	1	2	2	0	0	1	0	2	0	0	1	1	0	2	2	1	0	0	0	1	1	1	0	0	2	0	0	1
858	1	0	1	1	0	1	1	0	1	0	0	0	1	0	1	0	0	0	1	1	0	0	1	1	0	0	0	0	1	1	0	1	1	2	0	2	2	0	1	1	1	1	1	1	2	0	0	0	0
859	0	0	2	1	0	2	1	0	1	0	0	2	2	1	0	1	0	1	0	0	0	0	2	2	0	1	0	1	2	1	1	2	1	1	0	2	1	1	1	1	0	1	1	0	1	2	0	0	1
860	1	0	0	1	1	1	0	0	2	0	0	0	0	0	0	0	0	0	1	1	1	0	2	2	0	0	0	0	2	2	0	0	1	1	0	2	0	0	1	1	0	0	0	0	1	1	0	0	1
861	1	0	2	1	0	1	1	0	1	0	1	1	1	0	1	0	0	0	1	1	0	0	2	2	0	0	0	0	2	1	0	1	1	1	1	2	2	0	0	0	2	0	0	2	0	2	0	0	0
862	0	0	1	0	0	0	0	0	2	0	0	0	0	0	0	0	0	0	0	1	0	0	2	2	0	0	0	0	1	0	1	0	0	2	0	2	2	0	1	1	1	0	0	0	0	0	0	0	0
863	1	0	1	0	0	1	1	1	2	0	0	0	0	0	0	0	0	2	1	1	1	0	2	2	0	0	0	1	2	1	2	1	2	2	0	2	2	0	1	1	1	2	2	0	1	1	0	0	0
864	1	0	1	1	0	1	0	0	2	0	0	0	0	0	0	0	0	0	0	2	0	0	2	2	0	0	0	0	2	1	0	1	1	0	1	1	2	0	1	1	1	0	1	0	1	0	0	0	0
865	0	0	0	1	0	1	1	0	1	0	0	1	2	0	1	1	0	1	0	2	0	0	2	2	0	0	0	1	2	2	0	0	1	2	0	2	1	0	2	2	0	0	0	0	1	0	0	0	1
866	0	0	0	0	0	0	1	0	2	0	0	1	0	0	0	0	0	0	1	1	1	0	2	2	1	1	0	0	2	0	1	1	1	0	2	2	2	0	0	0	2	1	1	0	1	0	0	0	0
867	0	0	1	1	0	1	2	1	1	0	1	0	1	1	0	0	0	0	1	1	1	0	2	2	1	1	0	0	2	2	1	2	2	1	0	2	2	0	0	0	1	0	0	0	0	1	0	0	0
868	0	0	1	0	0	0	0	0	2	0	1	1	1	0	0	0	0	0	1	1	1	0	2	2	0	0	0	0	1	1	0	0	0	2	0	2	1	0	1	1	1	1	1	0	0	0	0	1	1
869	1	0	1	0	1	2	2	0	0	0	1	1	2	0	2	0	0	0	0	2	0	0	2	2	0	0	0	0	2	2	0	1	1	1	0	2	1	1	0	0	0	0	1	0	0	0	0	0	1
870	1	0	2	1	0	1	1	1	2	0	0	0	1	0	1	0	0	2	1	1	1	0	1	1	1	1	0	0	2	2	0	1	1	1	1	1	0	1	1	1	0	1	1	0	1	0	0	0	0
871	1	0	1	0	0	0	1	0	0	0	0	0	1	0	1	0	0	0	2	0	0	1	2	2	0	0	0	0	2	1	0	2	2	0	0	2	2	0	0	0	1	0	1	0	0	0	0	0	0
872	0	0	1	0	0	2	1	0	2	0	0	0	0	0	0	0	0	0	1	1	1	0	1	1	1	1	0	0	2	1	1	2	2	1	0	2	1	0	1	0	1	1	1	0	2	1	0	0	1
873	1	0	1	0	0	1	2	1	1	0	0	1	1	0	0	1	0	1	0	1	0	1	0	1	1	1	0	0	2	1	0	0	0	2	0	2	1	2	0	0	1	0	0	1	0	1	0	0	1
874	1	0	1	0	0	1	2	0	1	0	0	0	0	0	0	0	0	0	1	0	1	0	2	2	0	0	0	0	2	1	0	0	2	0	1	2	1	0	1	1	1	0	1	1	1	2	0	0	0
875	1	0	2	0	0	1	0	0	2	0	0	0	0	0	0	0	1	1	0	1	0	0	2	2	2	2	0	1	2	1	1	0	0	2	0	2	1	0	0	0	1	0	0	0	0	2	0	0	0
876	0	0	1	1	0	1	0	0	2	0	0	1	1	0	0	1	0	0	0	2	0	0	2	2	0	0	0	0	2	2	0	1	1	1	1	1	1	0	2	2	0	1	1	0	2	0	0	0	1
877	0	0	2	1	0	2	1	0	1	0	0	0	0	0	0	0	0	0	1	1	1	0	2	2	0	0	0	0	2	2	1	1	1	1	1	1	2	0	0	0	1	0	1	0	1	1	0	1	1
878	1	0	0	0	0	0	0	0	2	0	1	0	1	0	1	0	0	1	1	1	0	0	0	1	1	1	0	0	1	1	2	1	1	2	0	2	1	0	1	1	1	0	0	0	0	1	0	0	1
879	1	0	2	0	0	2	1	1	2	0	1	2	2	1	0	1	0	1	1	1	0	0	2	2	0	0	0	0	2	2	1	0	0	1	0	2	2	0	0	0	1	0	0	0	1	1	1	0	1
880	1	0	2	1	0	2	2	0	1	0	1	1	2	0	1	0	0	1	2	0	2	0	2	2	0	0	0	1	2	1	1	2	2	0	2	1	2	0	2	2	1	0	0	0	0	0	0	2	2
881	1	0	1	0	0	1	1	0	2	0	1	0	1	0	1	0	0	1	0	1	0	1	2	2	0	0	0	1	2	2	1	1	1	2	0	2	1	0	1	0	1	0	1	0	1	1	0	0	2
882	1	0	1	0	0	1	0	0	2	0	0	0	1	0	1	0	0	0	2	0	0	1	0	1	0	1	1	0	2	0	0	1	0	0	1	1	2	0	0	0	2	1	1	0	1	0	0	0	0
883	1	0	0	1	1	1	0	0	2	0	0	1	2	0	2	0	1	0	1	1	1	0	1	1	1	1	1	0	1	0	1	0	1	1	1	2	1	0	0	0	1	0	0	0	0	0	0	0	1
884	1	0	2	0	0	2	1	1	2	0	0	1	1	0	1	0	0	0	1	0	0	0	2	2	0	0	0	0	2	0	0	1	1	2	2	1	2	0	1	1	1	0	0	1	1	0	0	0	0
885	0	0	2	0	0	2	2	1	1	0	0	0	0	0	0	0	1	1	1	0	1	0	2	2	0	0	0	1	2	0	1	0	0	2	0	2	0	1	0	0	0	0	0	1	1	1	0	1	2
886	0	0	0	0	0	1	2	0	2	0	1	0	0	0	0	0	0	0	2	0	1	0	2	2	0	0	0	1	2	1	1	1	1	0	1	1	0	1	1	0	0	1	1	0	0	1	0	0	1
887	0	0	0	0	0	1	1	1	2	0	0	0	0	0	0	0	0	0	0	2	0	0	1	2	0	0	0	0	2	1	1	0	0	1	0	2	1	1	0	0	1	0	0	0	0	2	0	0	1
888	0	0	2	0	0	1	2	0	1	0	1	0	0	0	0	0	0	2	1	1	0	1	2	2	0	0	0	1	2	1	2	1	2	1	0	2	1	0	1	1	1	0	0	0	1	1	0	0	0
889	0	0	0	0	0	0	1	1	2	0	0	0	0	0	0	0	0	0	1	1	1	0	2	2	0	0	0	1	2	0	1	2	2	1	0	2	1	0	1	0	0	0	0	0	0	0	0	0	0
890	1	0	2	0	0	1	1	0	1	0	0	0	0	0	0	0	0	1	0	2	0	0	2	2	0	0	0	0	2	1	0	2	2	0	1	1	0	0	2	1	0	1	2	0	1	1	0	0	0
891	1	0	0	0	0	0	0	0	2	0	0	0	0	0	0	0	0	1	0	1	0	0	0	1	0	0	0	0	1	0	1	2	2	0	1	1	1	0	1	1	1	0	0	1	0	1	0	0	1
892	1	0	1	0	0	1	1	0	2	0	0	0	1	0	1	0	1	2	0	2	0	0	1	1	0	0	0	0	2	1	2	2	2	0	2	1	1	0	0	0	2	0	0	0	2	1	0	0	2
893	1	0	2	1	0	2	1	0	2	0	0	0	2	1	1	0	0	0	0	2	0	0	0	1	0	0	0	1	2	0	1	2	2	0	1	1	2	0	0	0	1	1	1	0	1	2	0	1	2
894	0	0	0	0	0	0	0	0	2	0	0	0	0	0	0	0	0	1	0	1	0	0	0	1	0	0	0	0	1	0	1	1	2	1	2	1	2	0	0	0	1	0	0	0	0	0	0	0	1
895	1	0	0	1	0	1	0	0	1	0	1	0	0	0	0	0	0	0	0	0	0	0	2	2	0	0	0	0	2	1	0	1	1	1	1	1	1	0	1	1	1	0	1	0	1	2	0	0	1
896	1	0	2	0	0	1	0	0	2	0	0	0	1	0	1	0	0	1	0	1	0	0	2	2	0	0	0	0	1	1	2	1	1	0	0	1	2	0	0	0	1	0	1	0	1	0	0	0	1
897	0	0	1	1	0	1	2	1	1	0	1	0	1	0	1	0	0	0	0	2	0	0	1	1	1	1	1	1	2	0	1	2	2	0	2	1	1	0	2	1	0	2	2	0	1	0	0	0	0
898	0	0	1	1	0	2	2	0	0	0	0	0	1	0	2	0	0	2	1	1	1	0	2	2	0	0	0	1	2	1	2	1	2	2	0	2	2	0	1	1	1	0	2	0	2	1	0	1	1
899	0	0	2	0	0	1	0	0	2	0	1	2	2	1	0	1	0	2	1	1	1	0	1	1	1	1	0	0	1	1	0	1	1	1	1	1	1	0	0	0	2	0	1	0	1	0	1	0	1
900	0	0	0	1	1	1	2	0	1	0	1	0	1	0	1	0	0	0	0	2	0	0	2	2	0	0	0	0	1	1	0	0	1	1	1	2	2	0	2	2	0	1	1	0	1	1	0	0	1
901	1	0	0	0	0	0	0	0	1	0	1	0	1	0	1	0	1	1	1	0	1	0	2	2	0	0	0	0	2	2	0	1	1	2	0	2	2	0	0	0	2	1	1	1	0	1	0	0	1
902	1	0	2	0	0	2	2	0	0	0	0	0	2	0	2	0	0	0	0	1	0	0	2	2	1	1	0	0	2	1	2	0	0	1	0	2	1	0	0	0	2	0	0	0	0	0	0	1	0
903	1	0	2	0	0	2	2	1	1	0	0	1	1	0	1	0	0	0	1	1	1	0	2	2	0	0	1	0	2	1	0	2	2	1	0	2	1	0	2	1	0	0	0	0	0	0	0	1	2
904	1	0	1	0	0	0	2	1	1	0	0	0	1	0	1	0	0	0	1	1	1	0	2	2	0	0	0	1	2	2	0	2	2	2	0	2	1	0	2	2	0	0	0	0	0	0	0	1	2
905	1	0	2	0	0	1	1	0	1	0	0	0	0	0	0	0	0	1	0	2	0	1	1	2	0	0	0	0	2	1	0	2	2	0	2	0	1	0	1	1	1	1	1	1	1	0	0	0	0
906	0	0	1	0	1	1	1	1	1	1	0	1	1	0	0	0	0	0	1	0	1	0	2	2	0	0	0	0	1	1	2	2	2	0	1	1	1	1	0	0	0	1	1	1	0	1	0	0	1
907	0	0	1	0	0	1	2	1	1	0	1	0	0	0	0	0	0	0	1	1	1	0	2	2	0	0	0	2	2	1	2	2	2	2	0	2	2	0	0	0	1	0	0	1	0	1	0	0	1
908	1	0	1	1	0	1	1	0	1	1	1	0	2	0	2	0	0	1	0	2	0	0	2	2	0	0	0	1	2	1	0	0	0	2	0	2	1	0	1	1	1	0	1	1	1	2	0	0	0
909	0	0	1	0	0	1	2	0	1	0	1	1	1	0	1	0	0	0	1	1	0	0	2	2	0	0	0	1	2	1	1	1	2	1	1	2	2	0	0	0	2	1	1	1	1	0	0	0	2
910	0	0	1	0	0	1	2	1	1	0	1	0	1	0	1	0	0	0	1	1	0	0	2	2	0	0	0	0	2	2	0	1	2	2	0	2	1	0	0	0	1	0	1	0	1	1	0	0	1
911	0	0	2	1	0	2	1	0	1	1	2	2	2	0	1	0	1	1	0	2	0	0	0	1	0	0	0	0	2	1	0	1	2	1	0	2	1	0	0	0	2	0	1	0	0	0	0	1	2
912	1	0	2	1	0	2	2	0	1	0	1	0	0	0	0	0	0	0	1	1	0	0	1	1	1	1	0	0	2	2	0	1	1	2	0	2	0	0	2	1	0	0	1	0	0	0	0	0	1
913	1	0	2	0	0	1	2	1	2	0	1	0	0	0	0	0	0	0	1	1	0	1	2	2	0	0	0	0	2	1	1	2	2	1	0	2	1	0	2	2	0	0	0	0	0	0	0	0	1
914	1	0	1	0	0	2	1	1	1	1	0	0	1	0	1	0	0	1	1	1	0	0	2	2	0	0	0	1	2	1	2	2	2	0	2	0	1	0	1	1	1	0	0	0	0	0	0	0	1
915	0	0	0	0	0	0	1	0	1	0	1	0	0	0	0	0	1	2	1	1	1	1	2	2	0	0	0	0	2	1	0	0	0	2	0	2	1	0	0	0	2	0	0	0	1	1	0	0	1
916	0	0	1	1	0	1	1	0	1	0	1	2	2	0	0	1	0	1	1	1	1	1	0	1	0	1	0	0	1	1	1	1	1	1	0	2	1	0	1	1	1	0	0	1	0	0	0	0	1
917	0	0	1	1	0	2	2	0	0	0	0	1	2	0	2	0	0	1	0	2	0	0	2	2	0	0	0	0	2	2	0	1	2	1	1	2	1	0	1	0	1	0	1	0	1	0	0	0	0
918	1	0	0	1	0	1	2	1	1	0	1	0	2	0	2	0	0	2	1	1	1	0	1	1	0	0	0	1	1	1	1	1	1	1	1	1	2	0	0	0	2	0	0	0	1	0	0	0	1
919	0	1	1	1	0	2	2	1	2	0	0	1	0	0	0	0	0	2	1	1	0	1	2	2	0	0	0	0	2	0	1	1	1	2	1	2	1	0	2	2	0	1	1	0	0	0	0	0	2
920	0	0	2	0	0	1	2	0	0	0	1	0	1	0	1	0	0	1	2	0	2	0	1	1	0	0	0	0	2	1	1	2	2	1	1	1	0	0	0	0	1	0	0	0	0	0	1	0	0
921	0	0	1	0	0	1	2	0	1	0	0	0	0	0	0	0	0	1	0	2	0	0	1	1	1	1	0	2	2	2	0	1	1	2	0	2	2	0	0	0	2	0	0	0	0	0	0	0	1
922	0	0	1	0	0	1	0	0	2	0	0	0	0	0	0	0	0	0	0	2	0	0	2	2	0	0	0	0	2	2	0	2	2	1	0	2	1	0	2	2	0	2	2	0	1	0	0	0	1
923	1	0	2	0	0	1	2	0	0	0	0	0	1	0	1	0	0	1	1	1	1	0	2	2	0	0	0	0	2	2	0	1	1	2	1	2	2	0	1	1	1	1	1	1	1	0	0	0	1
924	0	0	1	2	0	2	0	0	2	0	1	0	0	0	0	0	0	0	0	2	0	0	1	2	0	0	0	0	2	1	1	1	1	1	1	1	1	0	0	0	2	0	0	0	2	1	1	0	0
925	0	0	1	0	0	1	2	1	1	1	1	0	1	0	1	0	1	1	1	1	0	1	2	2	0	0	1	1	2	2	0	0	2	0	2	2	1	0	2	2	0	0	0	0	0	0	0	0	0
926	1	0	1	1	0	1	1	0	1	0	1	1	2	0	1	1	0	1	1	1	1	1	1	2	0	0	0	1	1	1	1	1	1	2	0	2	1	0	0	0	1	0	0	0	0	0	0	0	0
927	1	0	2	0	0	1	1	0	1	0	1	1	1	1	0	0	0	1	0	1	0	0	2	2	0	0	0	0	1	1	2	1	1	1	1	1	2	0	1	1	1	0	0	0	0	0	0	0	1
928	1	0	1	0	0	1	1	2	2	0	0	1	1	0	0	1	0	1	0	1	0	0	2	2	0	0	0	0	1	1	0	1	2	1	1	2	1	0	1	1	1	0	0	0	1	1	0	0	0
929	1	0	1	0	0	0	1	0	1	0	0	0	0	0	0	0	0	1	0	2	0	0	2	2	1	1	0	0	2	1	1	1	1	0	2	0	0	0	1	1	1	1	1	0	1	1	0	0	0
930	1	0	1	0	0	1	2	0	0	0	1	0	1	0	1	0	1	1	1	0	1	0	2	2	0	0	0	0	2	2	1	0	0	2	0	2	1	0	0	0	1	0	1	0	1	1	0	0	1
931	0	0	2	1	0	2	1	0	1	1	1	1	1	0	0	1	0	1	0	1	0	0	2	2	0	0	0	0	2	2	1	0	1	2	0	2	1	0	1	0	2	0	0	0	0	0	0	0	2
932	0	0	1	0	0	1	1	1	2	0	0	1	2	0	1	0	0	0	2	0	1	0	1	1	1	1	0	0	2	1	0	2	2	1	1	1	1	0	2	1	0	0	0	0	1	1	0	0	1
933	1	0	2	1	0	2	2	0	0	0	1	0	1	0	1	0	0	0	0	2	0	0	1	1	1	1	0	1	2	1	1	0	0	2	0	2	2	0	0	0	2	0	0	1	1	0	0	0	1
934	0	0	1	0	0	2	0	0	2	0	0	0	0	0	0	0	0	0	1	0	1	0	1	1	0	0	0	0	2	2	1	0	0	2	0	2	1	0	2	2	0	2	2	0	1	0	0	0	1
935	0	0	1	1	0	2	1	0	1	0	0	0	0	0	0	0	0	0	0	2	0	0	2	2	1	1	0	0	2	2	0	1	1	1	1	1	1	1	0	0	1	0	1	0	1	0	0	0	0
936	1	0	2	0	0	1	2	1	1	0	1	0	1	0	1	0	0	2	0	2	0	0	2	2	0	0	1	1	1	0	1	1	1	0	1	2	1	0	1	0	0	0	1	0	1	2	0	0	1
937	1	0	0	1	0	1	0	0	2	0	1	0	0	0	0	0	0	0	2	0	0	0	0	0	1	1	0	1	1	1	1	1	1	2	0	2	0	0	1	1	0	0	0	0	0	0	0	0	1
938	1	0	0	0	0	0	1	0	1	0	1	0	0	0	0	0	0	1	1	1	1	0	2	2	0	0	1	0	2	1	1	2	2	0	2	0	2	0	1	1	1	0	0	0	0	0	0	0	1
939	1	0	1	1	0	2	2	1	1	0	1	0	0	0	0	0	0	1	0	1	0	0	2	2	0	0	0	0	2	2	1	1	1	1	1	1	1	0	0	0	1	0	0	0	1	1	0	0	0
940	1	0	0	0	0	0	1	0	1	0	0	0	1	0	1	0	0	0	1	1	0	0	0	1	0	0	0	0	2	2	0	0	0	2	1	1	1	0	0	0	1	0	0	0	1	1	0	0	2
941	1	0	0	0	0	0	0	0	2	0	0	1	1	0	0	1	0	0	0	1	0	0	2	2	0	0	0	0	2	2	0	0	0	2	0	1	2	0	0	0	1	0	0	0	1	0	0	0	1
942	0	0	1	0	1	1	1	0	1	0	0	0	0	0	0	0	0	1	1	1	1	0	2	2	1	1	0	0	2	1	0	2	2	0	2	0	1	0	0	0	2	0	0	1	0	1	0	0	1
943	1	1	2	0	1	1	1	0	0	0	0	0	0	0	0	0	0	0	1	1	1	0	0	1	0	0	0	0	2	1	0	2	2	0	1	1	1	0	2	2	0	0	1	0	1	2	0	0	0
944	0	0	2	1	0	2	2	0	2	0	1	0	1	0	1	0	0	0	0	1	0	1	2	2	1	1	0	0	2	2	1	0	0	2	0	2	1	0	1	1	1	0	1	0	1	0	0	0	1
945	1	0	2	0	0	1	2	1	1	0	1	2	2	0	2	0	0	1	0	2	0	0	2	2	0	0	0	0	2	1	0	1	1	0	2	0	2	0	1	1	1	1	1	1	2	0	0	0	0
946	1	0	2	0	0	0	0	0	2	0	0	2	2	0	2	0	0	0	0	2	0	0	2	2	0	0	0	0	2	1	1	0	0	2	0	2	1	1	0	0	1	0	0	0	0	0	0	0	1
947	0	0	0	0	0	0	1	0	1	0	0	0	0	0	0	0	0	0	0	1	0	0	1	1	1	1	0	0	2	1	1	2	2	2	0	2	1	0	2	2	0	0	1	0	1	1	0	0	0
948	0	0	2	0	0	2	1	0	1	1	1	0	2	0	2	0	1	1	1	1	0	0	1	1	1	1	0	1	2	1	1	1	1	0	2	1	2	1	0	0	1	0	2	0	2	1	0	0	1
949	0	0	2	1	0	2	2	0	2	0	1	0	0	0	0	0	0	0	0	2	0	0	1	1	1	1	0	0	2	0	1	0	2	0	1	2	2	0	0	0	1	0	0	0	2	1	0	0	1
950	1	0	1	0	0	1	1	0	1	0	2	0	2	1	1	0	0	0	0	2	0	0	2	2	1	1	0	1	1	0	1	1	1	1	0	2	2	0	0	0	2	1	1	0	1	1	0	0	1
951	1	0	0	0	0	0	0	0	1	0	1	1	1	0	1	0	0	0	0	1	0	0	2	2	0	0	0	0	2	1	0	1	2	1	0	2	2	0	0	0	1	0	1	0	1	2	0	0	2
952	1	1	1	1	0	2	0	0	2	0	0	0	0	0	0	0	0	1	1	1	1	0	2	2	0	0	1	1	2	1	0	2	2	0	1	1	1	0	2	2	0	0	0	0	0	0	0	0	1
953	1	0	1	0	0	0	2	0	1	0	0	0	2	1	1	0	0	1	0	1	0	0	2	2	0	0	1	0	2	1	0	0	0	2	0	2	2	0	2	2	0	0	0	0	0	0	0	2	2
954	0	1	1	0	0	1	1	0	1	0	0	1	1	0	1	0	0	0	0	0	0	0	1	1	0	0	0	0	2	2	1	2	2	0	1	1	0	0	2	2	0	0	1	0	1	1	0	0	0
955	0	0	2	0	0	2	0	0	2	0	0	2	2	0	1	0	0	0	1	1	0	0	2	2	0	0	0	1	1	1	1	1	1	1	1	1	2	0	1	1	1	0	1	0	0	1	0	0	1
956	1	0	0	0	0	0	1	1	2	0	0	0	0	0	0	0	0	0	0	1	0	0	2	2	0	0	0	1	2	1	2	1	1	1	1	1	1	0	1	1	1	0	1	0	1	0	0	0	0
957	0	0	0	1	0	1	1	0	1	1	1	0	1	0	1	0	0	1	1	1	1	1	0	1	0	1	0	2	2	2	0	1	1	0	0	1	1	0	1	0	1	0	0	0	0	0	0	0	0
958	1	0	1	1	0	1	2	1	1	0	1	0	2	0	1	0	0	2	1	1	1	1	1	2	0	0	0	0	2	0	1	0	0	2	0	2	1	0	2	1	0	1	1	0	0	0	0	0	1
959	1	1	1	0	0	2	2	0	1	1	1	0	2	1	0	0	0	1	0	2	0	0	2	2	0	0	1	0	2	2	0	1	1	1	1	1	1	0	2	2	0	0	0	0	0	0	0	0	0
960	1	0	1	0	0	0	1	1	2	0	0	0	0	0	0	0	0	0	1	1	1	0	2	2	1	1	0	0	1	0	1	2	2	1	1	1	1	0	1	1	1	0	1	0	1	1	0	0	1
961	0	0	2	0	0	1	1	0	2	0	0	0	0	0	0	0	0	0	0	2	1	0	1	1	1	1	0	2	1	1	2	1	1	1	1	1	1	0	0	1	1	0	1	0	0	0	0	1	2
962	0	0	1	1	1	2	2	1	1	0	0	1	1	0	0	0	0	1	2	0	2	0	1	2	0	0	0	1	1	0	1	2	2	0	2	0	1	0	1	0	1	0	1	1	1	2	0	0	1
963	1	0	0	0	0	0	2	0	1	0	0	0	1	0	1	0	0	0	0	2	0	0	1	1	0	0	0	0	1	1	1	2	2	0	1	1	1	0	1	0	1	0	1	0	1	1	0	2	2
964	0	0	2	0	0	2	0	0	2	0	0	1	1	0	1	0	0	0	0	1	0	0	2	2	0	0	0	0	2	1	0	0	1	2	0	2	1	2	0	0	1	1	1	0	1	2	0	0	0
965	1	0	1	1	0	1	0	0	2	0	1	1	2	0	1	0	1	1	1	0	1	0	2	2	1	1	0	1	2	2	1	0	0	1	2	2	2	0	0	0	2	0	1	0	1	0	0	0	1
966	0	0	2	0	0	1	0	0	2	0	0	0	0	0	0	0	0	0	0	1	0	0	1	1	0	0	0	0	2	0	1	2	2	1	1	1	0	0	1	1	1	0	0	0	1	0	0	0	0
967	1	0	1	0	0	1	2	1	1	0	0	0	1	0	1	0	0	0	1	1	1	0	2	2	1	1	0	1	1	0	2	1	1	1	1	1	2	0	0	0	2	0	0	0	0	0	0	0	2
968	1	0	1	0	0	1	2	1	1	0	0	0	0	0	0	0	0	0	0	2	0	1	2	2	0	0	0	2	2	1	1	1	2	1	0	2	0	0	2	2	0	0	1	0	0	0	0	0	1
969	0	1	0	0	0	1	2	1	1	0	1	0	0	0	0	0	0	0	1	0	1	0	2	2	0	0	0	1	2	0	1	2	2	0	1	1	0	1	0	0	0	0	0	0	0	2	0	0	1
970	1	0	1	0	0	1	0	0	2	0	0	1	2	0	1	0	0	0	0	1	0	0	2	2	0	0	0	1	2	1	2	1	1	1	1	1	1	0	1	1	1	0	0	0	0	0	0	0	1
971	1	0	1	0	0	1	2	1	2	0	0	0	2	1	1	0	1	2	1	1	1	0	2	2	0	0	0	0	2	2	1	1	1	1	1	2	0	0	1	1	1	0	0	1	0	0	0	0	0
972	0	0	2	0	0	0	1	0	1	0	1	0	0	0	0	0	0	0	0	2	0	0	1	1	1	1	0	2	1	1	2	1	1	1	0	2	0	0	2	1	0	0	0	0	0	0	0	1	0
973	1	0	1	0	0	1	2	1	1	0	1	0	1	0	1	0	0	1	0	2	0	0	2	2	0	0	0	0	1	1	0	2	2	1	1	1	2	0	0	0	2	0	0	1	0	1	0	0	1
974	1	0	0	0	0	0	1	0	1	0	1	0	1	0	2	0	0	0	0	2	0	0	1	1	1	2	0	1	2	1	1	0	2	0	1	2	0	1	0	0	0	1	1	0	0	0	0	0	1
975	0	0	0	0	0	0	2	1	2	0	0	0	0	0	0	0	0	1	0	2	0	0	1	1	1	1	0	1	1	0	1	0	0	2	0	2	2	0	0	0	1	0	0	0	1	0	0	0	1
976	1	0	2	0	0	2	2	0	1	0	0	1	1	0	1	0	0	1	0	2	0	0	2	2	0	0	0	0	2	1	0	1	1	1	1	1	2	0	0	0	1	0	0	0	1	1	0	0	0
977	0	1	2	1	1	1	0	0	2	0	1	0	1	0	1	0	0	0	1	0	1	0	2	2	0	0	0	0	1	1	0	1	1	0	1	2	2	0	0	1	1	0	0	0	0	0	0	0	0
978	0	0	2	0	0	1	0	0	2	0	0	1	2	0	2	0	0	0	0	2	1	0	2	2	0	0	0	0	2	1	0	2	2	0	1	1	1	0	0	0	1	0	1	0	0	2	0	0	0
979	0	0	1	1	0	1	1	0	1	0	0	1	0	0	0	0	0	1	0	2	0	0	2	2	0	0	0	0	2	2	0	1	1	0	1	1	0	0	1	1	0	0	0	0	1	0	0	0	1
980	0	0	2	1	0	2	1	0	2	0	0	0	2	0	1	0	0	0	1	1	1	0	1	1	0	0	0	0	2	1	0	1	1	2	0	2	1	0	1	0	1	1	1	0	1	1	0	0	1
981	1	0	1	0	0	1	1	0	2	0	0	1	1	0	0	0	0	0	1	0	0	0	2	2	0	0	0	2	1	1	1	1	1	2	2	1	1	1	0	0	1	0	0	0	0	0	0	0	0
982	1	0	1	0	0	1	1	0	2	0	0	0	0	0	0	0	0	0	1	0	1	0	2	2	0	1	0	2	2	1	1	1	1	2	0	2	1	0	1	1	1	0	0	1	1	1	0	0	0
983	1	0	2	0	0	1	1	0	2	0	0	0	0	0	0	0	0	0	0	0	0	1	2	2	0	0	0	0	2	2	0	0	0	2	0	2	1	0	1	1	1	0	1	0	0	0	0	0	0
984	0	0	1	0	1	1	0	0	2	0	0	0	1	0	1	0	0	2	2	0	0	0	1	1	1	1	1	1	2	0	1	1	2	2	0	2	1	1	0	0	1	0	2	0	1	1	0	1	1
985	0	0	1	0	0	1	2	0	1	0	0	0	0	0	0	0	0	1	0	2	0	0	2	2	0	0	0	1	2	2	0	2	2	1	1	1	2	0	0	0	2	0	0	0	0	0	0	0	1
986	1	0	2	0	0	1	0	0	2	0	0	0	1	0	1	0	1	1	0	2	0	0	2	2	0	0	0	0	2	2	0	0	2	2	0	2	1	1	0	0	1	2	2	0	1	1	0	0	0
987	0	0	1	1	0	2	2	0	1	0	1	2	2	0	1	0	0	0	1	1	1	0	2	2	0	0	0	0	2	2	1	0	0	2	0	2	0	1	1	1	0	1	1	0	1	0	0	0	1
988	1	0	2	0	0	1	1	1	2	0	0	0	2	0	2	0	0	1	1	1	0	0	1	1	0	0	0	0	2	1	0	2	2	1	0	2	1	0	2	2	0	0	1	0	1	1	0	0	1
989	1	0	2	0	0	2	1	1	2	0	0	1	1	0	0	1	0	0	1	1	1	0	2	2	0	0	0	1	2	1	2	2	2	1	1	1	2	0	0	0	2	0	0	0	2	1	0	0	1
990	0	0	1	0	0	0	2	0	1	0	1	1	1	0	0	1	0	1	1	1	0	1	2	2	0	0	0	0	2	1	0	0	2	1	0	2	1	0	1	0	0	0	0	0	0	0	0	1	2
991	0	0	1	1	0	1	1	0	1	0	1	1	1	0	0	1	0	1	0	0	0	0	2	2	0	0	1	1	2	1	0	0	1	2	0	2	1	0	1	0	1	0	0	0	0	0	0	0	0
992	1	1	0	0	0	1	1	0	1	0	1	0	0	0	0	0	1	2	0	2	0	0	1	1	0	0	1	1	2	1	0	2	2	1	0	2	1	0	2	2	0	0	1	0	1	0	0	1	1
993	1	0	2	1	0	2	2	0	1	0	1	1	1	0	1	0	0	1	0	0	0	0	0	0	0	1	0	1	1	0	2	2	2	1	0	2	1	0	1	1	1	1	1	0	0	2	0	0	1
994	1	0	2	1	0	1	0	0	2	0	0	1	1	0	0	1	1	1	0	2	0	0	1	1	0	0	0	0	1	1	0	1	1	1	0	2	2	0	0	1	1	0	0	0	0	0	0	0	1
995	0	0	1	1	0	1	2	0	2	0	0	0	0	0	0	0	0	1	2	0	1	0	2	2	0	0	0	2	1	1	2	1	1	1	0	2	0	0	2	1	0	0	0	0	0	0	0	0	0
996	1	0	2	0	0	0	1	0	2	1	0	0	0	0	0	0	0	1	0	2	0	0	2	2	0	0	0	0	2	2	1	1	1	1	1	1	1	0	0	0	2	1	1	0	1	0	0	0	0
997	0	0	0	0	0	1	0	0	1	0	0	0	0	0	0	0	0	0	0	2	0	0	1	1	0	0	0	0	2	1	1	1	2	1	1	2	1	0	1	0	1	0	1	0	2	1	0	0	1
998	0	0	1	1	0	1	1	0	1	0	0	2	2	0	2	0	0	1	1	0	1	0	2	2	0	0	0	0	2	1	0	0	0	2	0	2	1	0	0	0	2	0	0	2	0	0	1	0	0
999	1	0	2	0	0	2	0	0	2	0	1	0	1	0	1	0	0	2	1	1	1	0	2	2	0	0	1	1	2	1	0	1	1	2	0	2	2	1	0	0	0	0	0	0	0	0	0	1	2
1000	0	0	1	0	0	1	1	0	1	0	1	0	1	0	0	0	0	1	0	2	0	0	2	2	0	0	0	0	2	1	1	0	1	2	1	2	1	0	2	2	0	0	0	1	0	0	0	0	1
[truncated: 952 more columns]
