# Supplementary material for: KNN-MDR: a learning approach for improving interactions mapping performances in genome wide association studies
Source: BMC Bioinformatics. 2017 Mar 21;18:184. doi: 10.1186/s12859-017-1599-7 (PMC5361736; doi:10.1186/s12859-017-1599-7)
Supplement: Supplementary file 2 — The data set(s) supporting the results of Table 1. (ZIP 22742 kb) [file 12859_2017_1599_MOESM2_ESM.zip › Nouveau dossier/S13/mkallsimul.dat]

1	1	0	1	2	0	0	2	0	0	0	1	1	2	0	1	0	0	1	1	1	1	0	0	0	0	1	1	0	1	2	0	0	0	1	0	2	0	0	0	2	0	0	0	2	1	1	0	0	2
2	1	1	0	0	0	0	2	1	2	0	0	0	0	0	0	0	0	0	0	0	2	0	0	0	0	1	2	0	0	2	1	0	0	0	0	2	1	0	0	1	0	0	0	2	0	2	0	0	1
3	0	0	2	1	0	0	2	1	2	0	0	1	1	0	1	0	0	0	0	0	2	0	2	0	0	0	1	0	0	1	1	0	0	0	0	2	1	2	1	1	1	0	1	2	1	1	0	0	1
4	1	0	0	0	0	0	1	0	1	0	1	0	1	0	0	0	0	1	1	1	2	1	0	0	0	0	1	1	2	2	1	1	1	0	1	1	2	0	0	1	0	0	1	2	0	1	0	0	1
5	1	1	1	0	0	1	2	1	2	0	0	0	0	0	0	0	0	0	0	0	2	0	2	0	0	0	2	1	1	2	0	2	1	1	0	2	1	0	0	1	0	0	0	0	2	2	0	0	1
6	0	0	1	0	0	0	2	1	2	0	0	0	0	0	0	0	0	1	1	1	1	0	1	0	0	1	0	1	2	1	0	1	0	2	1	1	2	0	0	0	0	0	0	1	0	1	0	0	2
7	1	0	1	1	0	0	1	0	0	0	2	0	0	0	0	0	1	2	1	1	1	1	1	1	1	0	1	0	2	2	0	1	2	1	2	1	1	0	0	1	0	0	0	1	0	1	0	0	1
8	1	0	2	0	0	0	1	0	1	0	1	0	0	0	0	0	0	0	0	0	2	1	0	0	0	0	2	0	0	1	1	1	1	0	2	1	1	0	0	1	0	0	0	2	1	0	0	0	0
9	1	0	1	0	0	1	2	0	0	0	0	0	1	0	1	1	0	2	0	0	1	0	0	0	0	0	2	0	0	2	1	0	0	1	1	1	2	0	0	1	1	1	1	2	2	0	0	0	1
10	0	1	1	0	0	1	2	0	1	0	1	0	0	0	0	0	0	0	1	1	2	0	0	0	0	2	1	0	1	2	0	1	1	0	1	1	1	1	0	1	0	0	0	2	0	0	0	0	1
11	1	0	1	0	0	1	2	0	2	0	0	0	0	0	1	1	0	2	0	0	1	0	0	0	0	1	0	0	0	1	0	1	1	0	1	1	2	1	1	1	1	0	0	1	0	1	0	0	0
12	0	0	1	0	0	0	2	0	2	0	0	0	0	0	0	0	0	1	1	0	1	0	2	0	0	0	0	0	0	1	0	0	0	0	1	1	1	0	0	1	0	2	2	2	0	1	0	0	1
13	1	0	1	0	0	0	2	0	2	0	1	0	0	0	0	0	0	1	1	1	2	0	0	0	0	2	1	1	2	2	1	0	0	0	0	2	0	0	0	2	0	0	0	2	0	2	0	0	0
14	1	0	2	1	0	0	2	0	2	0	0	0	0	0	0	0	0	2	2	1	0	0	1	0	0	0	2	0	0	2	0	0	0	0	0	2	0	0	0	1	0	1	1	2	0	0	0	0	0
15	0	0	1	0	0	0	2	0	2	0	1	0	1	0	0	0	0	1	0	0	1	2	1	1	1	1	1	0	1	2	0	0	0	0	0	2	2	0	0	0	0	0	1	2	0	0	0	1	1
16	0	0	1	0	0	0	1	0	1	0	0	0	1	0	0	0	0	2	2	2	1	0	0	0	0	2	2	0	0	2	1	2	1	1	1	1	0	0	0	1	0	1	1	1	1	1	0	1	0
17	1	1	2	0	0	0	2	1	1	0	0	0	2	0	1	0	0	0	0	0	2	1	0	0	0	1	1	1	0	1	2	0	0	0	0	2	1	1	1	0	0	0	0	0	2	0	0	0	1
18	0	0	2	0	0	1	1	0	0	1	2	1	1	0	1	0	0	1	0	0	1	0	0	0	0	2	1	0	1	2	0	1	1	2	1	1	1	0	0	2	0	0	1	2	2	1	0	1	1
19	1	0	0	0	0	0	1	0	1	0	2	1	1	0	0	0	1	1	0	0	2	0	0	0	0	0	2	2	1	2	1	1	1	0	1	1	1	0	0	1	1	1	1	2	1	0	0	0	1
20	0	0	2	0	0	1	2	1	2	0	0	0	1	0	1	0	0	1	1	1	1	1	0	0	0	0	2	0	0	2	2	1	1	0	1	1	1	0	0	1	0	0	0	2	0	1	0	0	0
21	1	0	1	0	0	0	2	0	2	0	0	0	0	0	0	0	0	0	0	0	2	0	0	0	0	2	1	0	1	2	0	2	1	0	0	2	2	1	1	1	1	0	1	1	1	1	0	0	2
22	0	0	1	0	0	0	1	0	1	1	1	1	0	0	0	0	0	0	0	0	2	0	0	0	0	1	1	0	1	2	0	2	1	1	1	1	0	0	0	2	0	0	0	2	1	0	0	0	0
23	0	0	2	0	0	1	2	0	1	0	0	1	1	0	1	0	0	0	0	0	2	0	0	0	0	1	2	0	0	2	0	1	1	0	0	2	2	0	1	1	1	0	0	1	0	0	0	0	0
24	1	0	2	0	0	0	1	0	0	0	1	0	0	0	0	0	0	0	0	0	2	1	0	0	0	0	1	1	1	2	1	1	1	1	0	2	2	0	0	1	0	0	1	2	2	0	0	0	2
25	0	0	1	0	1	1	2	0	2	0	0	1	2	0	1	0	0	0	1	0	1	0	0	0	0	1	1	1	2	2	0	2	2	0	1	1	1	0	0	2	1	0	1	2	1	0	0	0	1
26	0	0	1	0	0	0	2	0	2	0	0	0	0	0	0	0	0	1	1	1	1	0	0	0	0	1	2	1	1	1	0	1	1	1	0	2	1	1	1	1	1	0	0	1	0	0	0	0	0
27	0	0	1	0	0	0	1	1	1	0	0	1	1	1	0	1	0	2	1	0	2	1	1	1	1	1	0	0	0	1	0	0	1	2	1	2	1	1	0	0	0	0	1	1	1	0	0	0	0
28	1	0	1	1	0	0	2	0	1	0	0	1	1	0	1	0	1	1	0	1	2	1	1	1	1	1	1	1	1	2	1	1	0	1	1	1	1	0	0	1	0	0	0	1	0	0	0	0	1
29	1	0	2	1	0	0	2	0	2	0	0	0	1	0	0	0	0	0	1	0	1	1	0	0	0	0	2	0	0	2	1	1	1	0	0	2	0	0	0	1	0	1	1	1	1	0	0	0	0
30	1	0	2	0	0	0	2	1	2	0	0	1	2	0	1	0	0	1	1	1	1	0	0	0	0	1	2	0	0	2	0	2	2	0	1	1	2	0	0	1	0	0	0	1	0	1	0	0	0
31	0	1	0	0	0	0	2	0	1	0	0	1	1	0	1	0	0	0	0	0	2	0	0	0	0	1	1	0	0	1	0	0	0	0	1	1	2	0	0	0	1	0	2	2	2	0	0	0	1
32	1	1	2	0	1	0	1	1	2	0	0	0	1	0	0	0	0	1	1	1	2	0	1	1	1	1	1	1	1	2	1	1	1	0	0	2	2	0	0	0	0	0	0	1	0	0	1	0	0
33	0	0	2	0	0	1	2	1	1	0	0	0	1	0	1	0	0	0	1	1	2	0	0	0	0	1	1	0	1	2	0	1	1	0	0	2	2	0	0	1	0	0	0	0	0	1	0	1	0
34	0	0	2	1	0	0	2	0	1	0	0	0	1	0	0	0	0	0	0	0	2	0	0	0	0	1	2	0	1	2	0	1	1	0	1	1	1	0	0	1	0	0	1	2	1	0	0	0	0
35	1	0	1	0	0	0	2	0	1	0	1	1	1	0	1	0	0	1	2	1	2	0	0	0	0	2	1	1	1	0	0	0	0	0	1	1	0	0	0	2	0	0	1	2	0	0	0	0	0
36	0	0	0	0	0	0	1	0	0	0	1	0	0	0	0	0	0	0	0	0	2	1	0	0	0	2	1	2	2	1	1	1	1	1	0	2	1	0	0	0	0	1	1	2	1	0	0	0	0
37	1	0	1	0	0	0	2	1	2	0	0	0	0	0	0	0	0	1	1	0	2	0	1	0	0	1	2	0	1	1	0	2	2	0	1	1	0	0	0	1	0	0	1	2	1	0	0	0	1
38	0	0	1	1	0	0	1	0	1	0	1	0	1	0	1	0	0	0	0	0	2	0	0	0	0	2	1	0	1	2	0	2	2	0	2	0	0	0	0	2	0	1	1	1	1	0	0	0	0
39	1	0	2	1	0	0	2	0	2	0	0	1	0	0	0	0	0	1	1	1	1	0	0	0	0	0	1	1	1	1	1	1	1	0	1	1	1	0	0	0	0	0	0	2	0	1	0	0	1
40	0	1	1	1	0	0	2	0	2	0	1	0	0	0	1	1	0	0	0	0	2	0	0	0	0	2	1	0	1	2	0	1	1	0	0	2	1	0	0	2	0	0	0	0	0	1	0	1	2
41	1	0	0	1	0	0	2	0	1	0	0	1	1	0	1	0	0	1	2	1	2	0	0	0	0	1	1	0	2	2	0	2	2	0	0	2	0	0	0	2	0	0	1	2	0	0	0	0	1
42	0	0	1	0	0	1	1	0	0	0	2	1	1	0	1	0	0	0	0	0	1	0	0	0	0	2	1	1	1	0	0	2	2	0	1	1	0	0	0	1	0	0	1	2	1	1	0	0	1
43	0	0	2	0	0	1	1	0	1	0	1	0	2	0	1	1	0	1	0	0	2	0	1	0	0	0	0	1	1	1	0	1	1	0	1	1	1	0	0	2	0	0	1	1	1	2	0	0	0
44	0	0	2	0	0	0	1	0	0	0	1	0	0	0	0	0	0	2	1	1	1	2	0	0	0	0	2	1	1	2	2	2	2	0	0	2	1	1	1	1	1	0	1	1	1	0	0	0	2
45	1	1	2	0	0	0	1	0	1	1	1	1	1	0	1	0	0	1	1	1	1	0	0	0	0	2	2	0	0	2	0	1	1	0	1	1	1	0	0	1	0	0	1	2	1	0	0	0	2
46	1	1	1	0	0	1	0	0	0	1	2	0	0	0	0	0	0	1	1	1	2	1	0	0	0	2	2	0	0	2	1	0	0	0	0	2	1	1	0	0	0	1	1	1	1	0	0	1	1
47	0	0	1	0	0	1	1	0	1	0	1	1	1	0	1	0	0	0	0	0	2	0	0	0	0	0	1	0	1	2	1	1	0	0	2	0	2	0	0	1	0	0	1	1	1	2	0	2	2
48	1	0	2	0	0	2	1	0	2	0	0	0	1	0	0	0	0	1	0	1	1	1	0	0	0	0	0	1	1	2	1	2	2	0	0	2	1	0	0	0	0	0	0	2	0	0	0	0	0
49	0	0	0	0	0	0	1	0	1	0	0	1	1	1	0	1	0	1	1	1	2	0	0	0	0	0	0	0	1	2	0	2	2	0	1	1	1	0	0	2	0	0	0	1	0	0	0	0	0
50	1	0	1	0	0	0	2	0	1	0	1	1	1	0	1	0	0	0	0	1	2	0	0	0	0	2	2	0	0	2	1	1	0	2	0	2	2	0	0	1	1	0	0	1	0	1	0	0	0
51	0	0	2	0	0	0	2	1	2	0	0	1	1	0	1	0	0	0	1	0	2	0	0	0	0	1	2	0	0	1	1	1	1	2	1	2	2	1	1	0	0	0	0	2	0	1	0	0	1
52	0	0	1	0	0	0	1	0	1	0	1	0	1	0	1	1	0	1	1	1	2	0	0	0	0	2	1	1	1	1	1	1	1	0	0	2	2	0	0	0	1	0	0	2	1	0	0	0	0
53	0	0	2	0	0	0	2	0	2	0	1	2	1	0	1	0	0	0	0	0	2	1	0	0	0	2	2	1	1	2	1	2	2	0	2	0	1	2	1	1	1	0	0	2	1	1	0	0	2
54	0	0	2	1	0	0	1	0	1	0	2	1	1	0	1	0	0	1	1	2	1	0	1	1	1	0	2	1	1	2	0	1	1	0	0	2	2	0	0	1	0	0	0	2	0	1	0	0	1
55	0	0	1	0	0	0	1	0	1	1	1	0	1	0	1	0	0	1	0	0	0	0	0	0	0	2	1	0	1	2	0	0	0	0	0	2	2	0	0	1	0	2	2	2	1	0	0	0	0
56	1	0	1	0	0	0	0	0	1	1	1	1	2	1	1	1	0	0	0	0	2	0	0	0	0	1	1	0	0	2	1	2	1	0	1	1	2	0	0	0	1	0	0	1	0	0	0	1	2
57	0	0	2	0	0	1	1	0	1	0	0	0	1	0	0	0	1	0	1	1	2	2	1	1	1	1	0	1	1	2	1	1	2	1	1	1	1	1	0	0	0	0	1	2	0	0	0	0	0
58	1	0	2	0	0	0	2	1	2	0	0	0	1	0	1	0	0	1	0	0	1	0	0	0	0	2	1	1	1	2	1	1	1	0	0	2	1	1	1	1	0	1	1	2	1	0	0	0	0
59	1	0	2	0	0	0	2	0	1	0	1	1	1	0	1	0	0	1	1	1	2	1	1	1	1	2	2	0	0	1	0	1	1	1	1	2	2	0	0	0	1	1	1	1	2	0	0	0	1
60	1	1	1	0	0	0	1	0	1	0	1	0	0	0	0	0	0	0	0	0	2	1	1	0	0	1	2	0	0	2	1	1	1	0	1	1	2	0	1	2	2	0	0	1	0	0	0	1	2
61	1	0	2	1	0	0	2	1	2	0	0	1	2	0	1	0	1	2	0	0	1	1	1	1	1	1	1	1	1	2	0	2	1	1	0	2	1	1	1	1	0	0	1	2	1	0	0	0	1
62	0	0	2	1	0	0	2	0	1	0	0	0	0	0	0	0	0	0	0	0	2	0	0	0	0	0	1	0	0	1	1	1	1	0	0	2	1	0	0	2	0	0	1	1	1	0	0	0	1
63	0	0	2	1	0	0	2	0	2	0	0	0	1	0	1	0	0	1	0	0	1	1	1	1	1	2	2	0	0	2	0	2	2	0	1	1	2	0	0	1	0	0	1	2	0	1	0	0	1
64	1	0	2	0	0	1	1	0	1	0	2	1	2	0	1	0	0	0	0	0	2	0	0	0	0	0	2	0	1	1	0	0	0	0	1	1	1	0	0	1	0	0	0	1	0	0	0	0	0
65	0	0	0	0	0	0	2	1	2	0	0	0	0	0	0	0	0	0	0	1	2	1	1	1	1	1	1	0	0	2	0	2	1	1	0	2	1	0	0	1	0	1	1	2	0	0	0	1	2
66	0	0	2	1	0	1	2	0	2	0	0	0	0	0	0	0	0	1	1	1	1	1	0	0	0	0	1	0	0	1	1	1	1	1	0	2	1	0	0	2	0	0	0	2	0	0	0	0	1
67	0	0	2	0	0	0	2	1	1	0	0	0	0	0	0	0	0	0	0	0	2	1	1	0	0	0	2	1	1	2	0	1	1	0	1	1	1	0	0	0	0	0	0	1	0	1	0	0	1
68	1	0	1	1	0	0	2	0	1	0	0	0	1	0	1	1	0	1	0	0	1	0	0	0	0	1	1	0	0	2	0	2	2	0	0	2	2	0	0	1	0	1	2	2	1	0	0	0	1
69	0	0	1	1	0	0	2	0	2	0	0	0	0	0	0	0	0	1	0	0	2	0	0	0	0	2	1	0	0	1	1	1	0	2	1	1	1	0	0	0	0	0	1	1	1	1	0	0	0
70	1	0	0	1	0	0	2	1	1	0	0	0	1	0	1	0	0	0	2	1	2	0	0	0	0	1	1	0	1	2	0	1	1	0	0	2	1	0	0	2	1	1	1	1	0	2	0	1	2
71	1	0	1	2	0	0	2	0	2	1	1	1	1	0	1	0	0	2	1	1	2	0	0	0	0	1	1	2	2	2	1	0	0	0	2	0	2	0	0	0	0	0	0	2	0	0	0	0	1
72	0	0	2	0	0	1	2	0	1	0	1	0	1	0	0	0	0	0	0	0	2	0	0	0	0	1	2	0	0	1	0	2	1	1	1	0	1	0	0	1	0	0	0	2	0	1	0	0	1
73	1	1	2	0	0	1	1	0	1	0	1	0	1	0	0	0	0	0	0	1	2	0	1	0	0	1	1	0	2	2	0	2	1	1	0	2	1	0	0	1	0	0	0	2	0	2	0	0	1
74	0	0	2	1	0	0	2	0	1	0	1	0	2	0	1	1	1	0	1	1	2	0	0	0	0	1	2	1	1	2	0	1	1	0	0	2	1	1	1	1	0	1	1	2	0	1	1	0	0
75	0	0	1	1	0	0	1	0	1	0	0	1	1	0	1	0	0	1	1	0	2	1	0	0	0	0	1	0	1	2	0	2	2	0	1	1	1	0	0	2	0	0	1	1	1	0	0	0	2
76	1	0	1	0	0	0	2	1	2	0	0	0	0	0	0	0	0	1	1	1	2	0	0	0	0	2	2	0	1	2	0	1	1	1	2	0	1	0	0	2	1	0	1	1	0	0	0	0	2
77	1	0	2	1	0	1	1	1	1	0	1	0	0	0	0	0	0	1	0	1	1	0	0	0	0	1	2	1	1	2	0	2	1	1	1	1	1	1	0	0	0	1	1	1	1	0	0	0	2
78	0	0	1	0	0	0	2	0	1	0	0	0	0	0	0	0	0	1	1	2	1	0	0	0	0	1	1	0	2	2	0	0	0	0	0	2	2	0	0	1	1	0	1	2	1	0	0	0	1
79	0	0	1	0	0	0	1	0	1	0	1	0	2	0	2	1	0	0	0	0	2	2	0	0	0	0	1	1	1	1	0	1	1	1	1	1	0	0	0	1	0	0	0	1	0	1	0	0	1
80	1	0	1	0	1	1	2	1	1	1	0	0	1	0	1	1	0	1	0	0	0	0	0	0	0	1	1	0	0	2	0	1	1	0	0	2	0	0	0	1	1	0	1	2	1	0	1	0	0
81	0	0	1	1	0	0	2	1	1	0	0	0	0	0	0	0	0	1	0	0	1	0	0	0	0	1	2	1	1	1	0	1	1	0	0	2	1	0	0	1	0	0	0	2	0	1	0	0	2
82	1	0	2	0	0	0	2	0	2	0	0	1	2	0	1	0	0	0	1	1	2	1	0	0	0	2	2	0	0	1	1	1	1	0	1	1	2	0	0	0	0	1	1	1	1	0	0	0	1
83	0	0	0	0	0	0	2	0	2	0	0	0	0	0	0	0	0	2	1	1	2	1	0	0	0	0	0	1	1	1	0	1	1	1	1	1	1	0	0	2	0	0	0	2	1	2	0	1	1
84	1	0	2	0	0	0	2	1	2	0	0	0	0	0	0	0	0	2	0	1	1	1	0	0	0	0	2	0	0	1	0	0	0	1	0	2	0	0	0	1	0	0	2	2	2	1	0	1	2
85	1	0	0	0	0	0	2	1	1	0	0	1	2	0	1	0	0	0	1	1	2	0	0	0	0	1	2	2	1	2	1	1	1	1	1	1	1	1	1	1	0	0	0	1	0	0	0	0	0
86	1	0	1	0	0	0	1	0	0	1	1	0	0	0	0	0	0	1	0	0	0	1	0	0	0	1	0	1	1	1	0	0	0	0	0	2	1	0	0	1	0	0	1	1	1	0	0	0	0
87	0	0	2	0	0	1	2	0	1	0	0	0	1	0	0	0	0	2	1	1	2	0	0	0	0	2	1	2	2	2	2	0	0	0	0	2	2	1	0	0	0	0	1	1	1	1	0	0	1
88	0	0	1	1	0	1	2	1	2	0	0	0	0	0	0	0	0	0	0	0	2	1	0	0	0	0	0	1	2	1	0	2	1	1	0	2	0	0	0	2	0	0	0	1	0	1	0	0	1
89	0	0	2	1	0	0	2	0	2	0	1	1	2	0	1	0	0	0	0	0	2	0	0	0	0	1	2	0	0	2	1	1	0	1	1	1	2	0	0	0	0	0	1	1	0	0	0	0	1
90	0	0	1	0	0	0	0	0	0	0	2	0	0	0	0	0	0	1	1	1	1	1	0	0	0	0	2	1	1	2	0	1	1	0	1	1	1	0	0	2	1	0	0	0	1	1	0	0	0
91	0	0	0	0	0	0	2	1	2	0	0	0	0	0	0	0	1	0	1	1	2	0	1	0	0	0	2	1	1	2	0	1	1	1	1	1	0	0	0	2	0	0	1	2	0	0	0	0	1
92	0	0	1	1	0	0	1	0	1	0	0	1	1	0	1	0	0	1	1	1	2	0	0	0	0	2	1	0	1	2	0	1	1	0	2	1	1	0	0	1	0	2	2	2	1	0	0	0	1
93	0	0	1	0	0	0	2	0	2	1	1	0	0	0	0	0	0	1	0	0	1	0	1	0	0	1	0	1	0	0	1	1	2	0	0	2	1	0	0	0	0	1	2	2	1	0	0	0	2
94	1	0	2	0	0	1	2	1	2	0	0	1	1	0	1	0	0	2	1	1	1	1	0	0	0	1	2	1	1	2	0	1	0	2	0	2	2	1	1	1	1	0	0	1	0	0	0	0	1
95	1	0	1	0	1	0	1	1	1	0	1	0	0	0	0	0	0	0	0	0	2	1	0	0	0	0	1	0	0	1	0	0	0	0	0	2	2	0	0	0	1	0	1	1	1	1	0	0	1
96	0	1	2	0	0	1	2	0	2	0	0	0	1	0	0	0	0	1	1	1	1	0	2	0	0	0	2	1	1	2	0	1	1	0	0	2	2	0	0	1	0	0	1	1	1	1	1	0	0
97	0	0	2	1	0	0	2	0	2	0	0	0	1	0	0	0	0	1	0	0	1	1	0	0	0	2	1	0	1	2	0	0	0	0	2	0	1	0	0	2	0	0	0	0	0	1	0	0	0
98	1	0	0	1	0	0	2	1	2	0	0	0	0	0	0	0	0	1	1	1	1	1	1	1	1	2	1	2	2	2	1	1	1	0	1	1	2	0	0	0	1	0	0	1	0	1	0	0	1
99	1	0	2	0	0	0	1	0	1	0	1	1	1	0	1	0	0	1	1	1	1	0	0	0	0	1	0	1	0	0	1	2	2	0	0	2	1	0	0	0	0	0	1	1	1	1	0	1	0
100	1	0	1	1	0	1	2	0	2	0	1	1	1	0	1	0	0	1	1	0	2	1	0	0	0	0	1	0	1	2	0	1	1	2	1	2	1	0	0	2	0	1	1	2	0	1	0	0	1
101	0	1	1	0	0	1	2	1	2	0	0	1	2	0	1	0	0	0	0	0	2	1	0	0	0	0	1	0	0	1	1	1	0	1	1	1	2	0	0	0	0	0	0	2	0	2	0	0	1
102	1	1	1	0	0	1	2	0	2	0	1	0	1	0	1	0	0	0	0	1	1	1	0	0	0	2	2	0	0	2	0	2	2	0	2	0	1	0	0	1	0	0	1	1	1	1	0	0	1
103	0	0	2	0	0	0	2	0	2	0	0	0	0	0	0	0	0	2	1	1	1	0	0	0	0	1	2	1	1	1	0	0	0	0	1	1	1	1	1	1	0	0	0	2	0	0	0	0	1
104	1	0	1	0	0	1	1	0	2	0	0	0	1	0	0	0	0	2	2	2	1	0	0	0	0	0	1	0	1	2	0	0	0	0	0	2	1	0	0	1	0	0	0	0	0	1	0	0	1
105	0	0	1	0	0	1	1	0	1	0	0	1	1	0	1	0	0	0	0	0	1	1	0	0	0	0	1	0	0	2	0	1	0	0	2	0	2	0	0	0	0	0	0	1	0	0	0	1	2
106	0	0	0	1	0	0	2	0	1	0	1	0	1	0	0	0	0	2	1	0	2	0	0	0	0	1	2	0	0	1	0	1	1	0	0	2	2	0	0	1	0	1	1	1	1	0	0	0	1
107	1	0	1	0	1	1	1	0	1	0	1	1	0	0	0	0	0	0	0	0	2	1	0	0	0	1	2	1	1	2	2	1	1	0	0	2	0	0	0	1	0	1	1	1	1	1	0	0	0
108	1	0	2	1	0	0	2	0	1	0	0	0	0	0	0	0	0	0	0	0	2	2	1	1	1	1	1	0	0	1	0	2	2	0	0	2	1	1	0	1	0	0	0	0	0	1	0	0	1
109	0	0	2	1	0	0	2	0	2	0	0	0	2	0	1	0	0	1	0	0	2	0	1	0	0	1	0	1	2	1	0	2	1	1	1	1	2	0	0	1	1	0	0	2	0	2	0	0	1
110	0	0	0	0	0	0	2	0	1	0	0	0	0	0	0	0	0	0	1	2	1	1	1	1	1	0	2	1	1	2	1	1	0	2	1	1	0	0	0	1	0	0	1	2	1	0	0	0	1
111	1	0	2	0	0	0	2	0	1	0	0	1	1	0	1	0	0	0	0	0	2	0	0	0	0	1	1	0	1	2	0	0	0	0	0	2	1	0	0	2	0	0	0	0	0	0	0	0	2
112	0	0	1	0	0	1	1	0	2	1	0	0	2	0	2	0	0	0	0	0	2	0	0	0	0	0	2	0	0	2	0	1	0	1	1	1	1	0	0	1	0	0	0	2	1	0	0	0	1
113	0	0	2	1	0	1	2	0	2	0	0	0	0	0	0	0	0	0	0	0	2	1	1	0	0	0	1	0	0	1	1	0	0	0	0	2	1	0	0	2	1	0	0	0	2	0	0	0	1
114	0	0	2	0	0	0	2	1	2	0	0	0	0	0	0	0	0	0	1	0	1	1	0	0	0	1	1	0	1	2	0	1	2	1	1	1	2	0	0	0	0	0	0	2	0	0	0	0	1
115	0	0	1	0	0	0	1	0	1	0	1	1	1	0	1	0	0	0	0	0	2	1	0	0	0	0	2	0	0	2	0	0	0	0	0	2	1	0	0	1	0	1	1	2	1	0	0	1	1
116	1	0	1	1	0	0	1	1	1	0	1	0	1	0	1	0	0	1	1	1	0	0	1	0	0	1	1	0	1	2	0	1	1	0	1	1	0	0	0	2	0	0	0	1	1	1	0	0	2
117	1	0	1	1	0	1	0	0	0	0	2	0	0	0	0	0	0	2	0	1	1	0	1	0	0	0	1	1	0	1	2	1	2	0	1	1	1	0	0	2	0	0	0	2	0	0	0	0	1
118	1	0	0	0	0	0	1	0	0	0	2	0	0	0	0	0	0	0	0	0	2	0	1	0	0	1	1	1	1	1	1	2	1	1	0	2	0	0	0	2	0	0	0	0	0	1	0	0	0
119	0	1	1	0	0	1	1	0	1	0	0	0	0	0	0	0	0	1	2	2	1	1	0	0	0	1	2	0	0	2	0	1	1	0	1	1	1	1	0	0	0	1	1	2	2	0	0	0	1
120	0	0	1	0	1	0	2	0	2	0	1	0	0	0	0	0	0	0	0	0	2	1	1	1	1	1	1	1	1	1	0	0	0	1	0	2	1	0	0	1	0	0	0	1	0	1	0	0	2
121	0	0	2	0	0	0	0	0	0	1	2	0	0	0	0	0	0	0	1	1	2	0	1	0	0	1	2	0	1	2	0	1	1	1	2	0	1	0	0	1	0	0	0	2	0	1	0	0	1
122	0	0	1	0	1	2	1	0	0	0	1	1	0	0	0	0	1	2	1	1	1	0	0	0	0	0	1	1	1	1	1	0	0	0	0	2	1	0	0	1	0	0	0	1	0	1	0	1	1
123	0	0	2	0	0	1	2	0	2	0	0	0	0	0	0	0	0	2	0	0	2	0	2	0	0	0	1	1	2	2	1	2	1	1	1	0	1	0	0	0	0	2	2	2	1	0	0	0	1
124	0	0	1	0	1	1	2	1	2	0	0	0	0	0	0	0	0	0	1	2	1	0	0	0	0	1	1	2	2	2	0	1	0	2	1	1	1	0	0	1	0	0	1	2	1	0	0	0	2
125	1	0	2	1	0	0	1	1	2	0	0	1	1	1	0	1	1	2	1	1	1	1	0	0	0	0	1	0	1	2	0	1	1	0	0	2	1	0	0	1	0	0	0	1	0	1	0	0	1
126	0	0	0	0	0	0	2	0	2	0	1	0	2	0	1	0	0	1	1	1	2	1	0	0	0	1	1	0	0	2	1	1	2	0	1	1	1	1	1	1	0	0	0	0	2	0	0	0	0
127	0	0	1	0	0	0	2	0	2	0	0	0	0	0	0	0	0	0	1	1	2	0	0	0	0	1	1	1	2	2	1	2	2	0	0	2	1	0	0	2	0	0	0	2	0	0	0	0	2
128	0	0	2	0	0	0	2	0	2	0	1	0	0	0	0	0	0	0	0	0	2	0	0	0	0	1	2	0	0	2	0	1	2	0	0	2	2	0	0	1	0	0	0	1	0	0	0	0	1
129	1	0	2	0	0	1	2	0	1	1	1	0	0	0	0	0	0	1	1	1	1	0	0	0	0	0	1	0	2	2	0	2	1	0	0	2	2	0	0	1	1	0	0	2	0	0	0	0	0
130	0	0	1	0	0	1	2	0	2	0	0	0	0	0	0	0	0	1	1	1	2	0	0	0	0	0	0	2	2	2	1	1	1	1	0	2	1	0	0	1	1	0	0	2	0	0	0	0	0
131	0	0	0	0	0	0	1	0	1	0	0	1	1	0	1	0	0	2	1	1	2	1	0	0	0	1	1	0	1	2	1	1	1	0	1	1	2	0	0	1	0	0	0	2	0	1	0	1	1
132	1	0	1	0	0	0	2	0	1	0	1	0	1	0	1	0	0	2	0	0	1	0	0	0	0	1	1	1	1	1	1	0	1	1	0	2	2	0	0	0	0	1	1	2	0	0	0	0	2
133	0	0	2	0	0	0	2	0	1	0	0	0	1	0	0	0	0	0	0	0	2	0	0	0	0	0	1	1	2	2	0	0	0	0	0	2	1	0	0	2	0	0	1	2	0	1	0	0	1
134	1	0	1	1	0	0	2	0	1	0	0	0	1	1	0	0	0	1	0	1	2	1	1	1	1	0	0	0	1	2	0	0	1	1	1	1	1	1	0	0	0	0	0	0	1	0	0	0	2
135	0	0	2	1	0	1	1	0	1	0	2	0	1	0	0	0	0	0	0	0	2	0	0	0	0	0	1	0	2	2	0	1	1	0	1	1	2	0	0	0	0	0	0	2	0	1	0	0	1
136	1	0	2	0	0	1	2	0	1	0	0	1	1	1	0	1	0	1	0	0	2	0	1	0	0	2	1	1	2	2	1	1	1	2	1	1	2	1	1	0	0	0	1	1	1	1	0	0	1
137	0	0	2	0	0	0	2	1	2	0	0	0	1	0	1	0	0	1	1	1	1	0	0	0	0	1	2	0	0	2	1	2	2	0	1	1	2	0	0	1	0	0	1	2	1	0	0	0	0
138	0	0	1	0	0	0	1	1	1	0	1	0	1	0	1	0	0	1	0	0	2	1	0	0	0	0	1	0	0	1	1	2	1	0	1	1	2	0	0	1	1	0	0	2	0	1	0	0	0
139	1	0	2	0	0	0	1	0	1	0	1	0	0	0	0	0	0	0	0	0	2	1	0	0	0	1	1	1	1	1	1	1	1	0	1	1	2	0	0	0	0	0	0	0	0	0	0	0	1
140	1	0	0	0	0	0	2	0	1	0	0	1	2	0	1	0	0	0	0	0	2	0	0	0	0	2	1	1	1	0	0	2	2	0	1	1	1	0	0	1	0	0	1	1	1	0	0	0	1
141	1	0	1	1	0	0	2	0	1	0	0	0	0	0	0	0	0	1	1	1	1	0	0	0	0	0	2	0	0	2	0	0	0	0	0	2	2	0	1	2	1	1	1	2	0	0	0	1	2
142	0	0	2	1	0	0	0	0	1	1	1	0	1	0	0	0	0	0	0	0	2	0	0	0	0	0	1	1	2	2	1	2	2	1	1	0	2	0	0	0	0	0	0	2	0	1	0	0	0
143	0	0	0	1	0	0	2	1	2	0	0	0	0	0	0	0	0	1	0	0	1	1	0	0	0	1	1	1	1	1	1	1	1	0	0	2	1	0	0	2	0	0	0	1	0	1	0	0	1
144	1	0	2	1	0	0	2	0	2	1	1	0	0	0	0	0	0	0	0	0	2	0	0	0	0	1	1	0	0	2	1	0	0	0	0	2	2	0	0	0	0	0	1	2	0	0	0	1	2
145	0	0	1	1	0	0	1	0	2	0	0	0	0	0	0	0	0	2	0	0	1	0	0	0	0	1	1	1	1	1	1	1	1	2	1	2	1	0	0	2	0	1	2	2	1	0	0	0	0
146	0	0	2	0	0	1	2	0	2	0	0	1	2	0	1	0	0	0	1	1	2	1	0	0	0	0	2	0	0	1	0	0	1	0	0	2	1	0	0	2	0	0	0	1	0	1	0	0	1
147	0	0	1	0	0	0	1	0	1	0	1	2	2	0	2	0	0	0	0	0	2	1	0	0	0	2	2	0	0	2	1	0	1	1	0	2	1	0	0	1	0	0	0	1	0	0	0	0	1
148	0	0	2	0	0	1	1	1	2	0	0	0	0	0	0	0	0	2	1	1	1	0	0	0	0	0	2	0	0	2	0	2	2	0	1	1	2	0	0	0	0	0	1	2	1	0	0	0	2
149	0	0	2	1	0	0	1	1	1	0	1	1	2	1	1	1	1	1	0	1	2	1	0	0	0	0	1	1	2	2	0	0	0	0	1	1	1	0	1	2	1	1	1	2	2	0	0	0	1
150	1	0	2	0	0	1	2	0	2	0	0	1	2	0	1	0	0	0	0	1	1	0	0	0	0	2	1	0	2	2	0	2	1	0	1	1	2	0	0	2	1	0	0	2	0	0	0	0	2
151	1	0	1	1	0	0	1	0	0	0	1	1	1	0	1	0	0	0	0	0	2	0	0	0	0	0	2	0	0	2	1	2	2	0	1	1	1	0	0	1	0	0	0	0	2	2	0	0	0
152	0	0	0	0	0	0	2	1	2	0	0	0	1	0	1	0	0	1	2	1	2	1	0	0	0	2	0	0	1	2	0	1	2	0	0	2	2	0	0	1	0	1	1	1	1	1	0	0	1
153	1	0	1	0	0	0	1	0	1	0	0	0	0	0	0	0	0	0	0	0	2	0	0	0	0	0	2	1	1	2	2	1	1	1	1	1	2	0	0	0	0	0	1	2	1	0	0	2	2
154	0	0	1	0	0	0	1	0	0	0	1	0	1	0	0	0	0	1	0	0	1	0	0	0	0	1	2	0	0	1	0	0	0	0	0	2	2	1	1	0	0	0	0	0	0	0	0	0	2
155	1	0	1	1	0	0	2	0	0	0	0	1	2	0	1	0	0	2	2	1	0	0	2	0	0	1	1	0	1	2	0	2	2	0	2	0	1	0	0	0	0	0	0	2	0	0	0	0	0
156	0	0	0	1	0	0	1	0	1	0	1	0	2	0	0	0	0	2	2	1	0	0	0	0	0	1	2	0	0	2	1	1	0	0	1	1	0	0	0	2	1	0	0	2	0	0	0	0	1
157	1	0	1	1	0	0	2	1	1	0	0	0	0	0	0	0	0	0	0	1	1	0	0	0	0	0	1	1	1	1	0	1	1	0	1	1	2	0	0	0	0	1	1	2	1	0	0	0	1
158	1	0	0	1	0	0	2	1	2	0	0	0	1	1	0	0	0	0	0	0	2	1	0	0	0	2	2	0	0	2	1	1	1	0	1	1	1	0	0	2	0	1	1	1	1	0	0	0	1
159	0	0	0	1	0	0	0	0	1	1	1	0	0	0	0	0	0	0	0	0	1	0	0	0	0	1	0	0	1	2	0	2	1	1	1	1	2	0	0	0	0	1	1	2	2	0	0	0	1
160	1	0	2	0	0	1	2	0	2	0	0	0	2	0	2	0	0	0	0	0	1	0	0	0	0	1	1	1	0	1	1	2	1	0	0	2	0	0	0	1	0	0	1	1	1	0	0	0	0
161	0	0	1	0	0	0	2	0	2	0	1	1	0	0	0	0	0	0	1	1	2	0	0	0	0	2	2	0	0	2	0	1	1	2	1	1	0	1	1	1	0	0	1	2	2	1	0	0	0
162	1	1	2	0	0	1	2	0	2	1	1	0	0	0	0	0	0	1	0	0	0	1	0	0	0	0	2	0	0	2	2	2	2	0	2	0	2	0	0	0	0	0	0	1	0	1	0	0	0
163	0	0	1	0	0	0	2	0	2	0	0	1	2	0	2	0	0	0	0	0	2	1	1	1	1	0	1	0	2	2	0	0	0	1	1	1	2	0	0	1	1	0	0	0	1	1	0	0	1
164	1	1	1	0	0	1	1	0	1	0	1	0	1	0	0	0	0	1	2	1	1	2	1	1	1	1	2	0	0	2	0	1	1	0	1	1	0	0	0	1	0	2	2	2	1	0	0	0	1
165	1	0	1	1	0	0	2	1	1	0	0	1	1	0	0	0	1	2	1	1	1	1	0	0	0	1	1	0	0	1	0	1	1	0	1	1	2	0	0	0	0	2	2	2	0	1	1	0	0
166	0	0	2	1	0	0	2	0	2	0	0	0	0	0	0	0	0	0	0	0	1	0	1	0	0	0	1	1	1	1	1	1	1	0	1	1	1	0	0	2	0	0	0	1	0	1	0	0	0
167	1	0	0	0	0	0	1	1	1	1	1	0	1	0	0	0	0	1	0	0	1	0	0	0	0	2	1	1	2	2	0	0	1	1	0	2	1	1	1	1	1	0	0	1	0	0	0	0	0
168	0	0	2	0	0	0	1	1	2	0	0	0	0	0	0	0	0	1	1	1	1	1	1	1	1	1	1	0	0	2	0	0	0	1	0	2	1	0	0	1	0	0	1	2	1	0	1	0	0
169	0	0	1	0	0	0	1	1	1	0	1	1	1	0	1	0	0	0	1	1	2	1	0	0	0	0	2	1	1	2	2	1	2	0	1	1	2	0	0	0	0	0	0	0	2	1	0	0	1
170	1	0	1	0	0	0	2	0	1	0	0	0	0	0	0	0	0	2	1	1	2	0	0	0	0	2	0	0	0	1	0	1	1	1	0	1	2	1	1	0	0	0	1	1	1	2	0	0	1
171	0	0	2	0	0	0	1	0	2	1	0	0	1	0	0	0	0	2	2	1	1	1	1	1	1	1	2	0	0	2	2	2	2	0	0	2	2	1	1	0	0	0	0	0	0	1	0	0	1
172	1	0	1	1	1	1	1	0	1	0	2	0	1	0	1	1	0	0	0	0	2	1	0	0	0	0	1	1	1	0	0	2	1	1	0	2	1	0	0	0	0	0	0	0	1	0	0	0	1
173	0	0	1	0	1	1	1	0	2	0	0	0	0	0	0	0	0	1	1	1	1	1	1	1	1	0	2	1	1	2	0	0	1	2	1	2	0	0	0	1	1	0	0	1	0	1	0	0	1
174	1	0	2	0	0	1	1	1	1	1	1	0	0	0	0	0	0	1	1	1	1	0	0	0	0	0	2	0	0	2	0	1	1	0	1	1	2	0	0	1	0	0	0	1	0	1	0	0	0
175	0	0	1	0	0	0	0	0	0	1	2	1	1	0	1	0	0	1	1	1	2	0	0	0	0	2	1	1	1	1	0	2	2	0	0	2	2	0	0	0	0	0	0	2	0	1	0	0	2
176	1	0	1	0	0	1	1	0	1	0	1	0	0	0	0	0	1	2	1	1	1	0	0	0	0	1	2	0	0	2	1	2	2	0	0	2	1	2	1	1	1	0	1	1	1	0	0	0	1
177	0	0	2	1	0	0	1	0	1	0	0	0	0	0	0	0	0	1	1	1	1	0	0	0	0	0	2	0	0	2	1	1	1	1	0	2	1	1	1	1	0	0	0	1	0	1	0	0	1
178	0	0	0	1	0	0	2	1	2	0	0	0	0	0	0	0	0	0	1	2	1	0	0	0	0	2	1	0	1	2	0	1	1	0	0	2	1	0	0	2	1	1	2	2	1	0	0	0	1
179	1	0	1	1	0	0	2	0	2	0	0	0	0	0	0	0	0	1	0	0	1	0	0	0	0	1	2	1	1	2	0	1	0	1	1	1	1	1	1	0	0	0	1	2	1	1	0	1	2
180	1	0	2	1	0	0	2	0	2	0	2	1	1	0	1	0	0	2	0	0	1	0	0	0	0	0	1	0	1	2	0	2	1	1	0	2	1	0	0	2	0	0	1	2	1	0	0	0	1
181	0	0	1	1	0	0	2	0	2	0	0	0	0	0	0	0	0	0	0	0	2	1	0	0	0	0	1	2	2	2	0	1	1	1	0	2	1	0	0	1	0	0	0	1	0	0	0	0	1
182	1	0	0	0	0	0	1	0	0	0	0	1	1	0	1	0	0	0	0	0	1	0	1	0	0	0	2	0	1	2	0	2	1	1	1	0	1	0	0	1	0	0	0	1	1	1	0	0	0
183	1	0	1	0	0	0	2	1	2	0	0	1	2	1	0	1	0	1	1	1	2	1	1	1	1	1	2	0	0	2	2	0	0	2	1	1	2	0	0	1	0	1	1	1	1	1	0	0	0
184	0	1	1	0	0	1	1	0	1	0	1	0	2	0	2	0	0	0	1	1	2	0	0	0	0	2	1	1	1	1	0	2	1	0	0	2	0	0	0	1	0	0	1	1	1	1	0	0	0
185	1	0	1	1	0	1	1	2	2	0	0	0	0	0	0	0	0	1	0	1	1	1	1	1	1	2	1	2	2	2	1	1	2	0	0	2	0	0	0	1	0	0	0	2	0	0	0	0	1
186	0	0	1	0	0	0	1	0	1	0	0	0	1	0	0	0	0	1	1	1	2	0	1	0	0	1	2	0	0	1	0	1	1	0	0	2	0	0	0	2	0	0	0	0	2	0	0	0	1
187	1	0	2	0	0	0	2	1	1	0	0	0	1	0	0	0	0	0	0	0	2	0	1	0	0	0	2	0	0	2	2	1	1	1	1	1	1	0	0	1	0	0	0	2	0	1	0	0	0
188	1	0	1	1	0	0	2	0	2	0	0	0	2	0	1	1	0	2	1	1	1	0	1	0	0	1	2	0	0	2	1	0	0	0	0	2	1	1	1	1	0	0	1	1	1	1	0	2	2
189	1	0	2	0	0	1	1	0	1	0	1	0	0	0	1	1	0	1	1	0	2	1	0	0	0	1	1	1	1	2	1	2	2	0	0	2	1	0	0	2	0	1	1	2	1	0	0	0	0
190	1	0	1	0	0	0	1	0	1	0	1	0	2	0	1	1	0	0	0	0	2	1	0	0	0	2	2	2	2	2	0	1	1	0	0	2	2	0	0	1	0	0	0	1	0	0	0	1	1
191	1	0	2	0	0	1	2	1	2	0	0	1	1	0	2	0	0	1	1	0	2	0	0	0	0	1	2	0	0	2	0	1	0	1	1	1	1	0	0	2	0	1	1	1	1	1	0	0	2
192	1	0	2	1	0	1	1	0	0	0	1	1	0	0	0	0	0	2	0	1	1	0	0	0	0	1	0	0	0	1	0	0	0	1	0	2	2	0	0	2	1	0	1	1	1	2	0	0	1
193	0	0	2	1	0	1	2	0	2	0	0	0	0	0	0	0	0	0	0	0	2	1	0	0	0	0	2	1	1	2	0	1	1	0	0	2	1	0	0	1	0	0	0	1	1	0	0	0	1
194	0	0	1	0	0	1	1	0	1	0	0	0	2	0	1	1	0	0	1	0	2	0	0	0	0	2	0	1	1	1	0	0	0	0	1	1	0	0	0	2	0	0	0	1	0	0	0	0	0
195	0	0	2	1	0	0	1	0	0	0	1	0	0	0	0	0	0	1	1	0	1	0	0	0	0	0	0	0	0	1	0	0	1	1	1	2	2	0	0	0	1	0	0	1	0	0	0	0	1
196	1	0	1	0	0	1	1	0	1	0	1	0	1	0	0	0	0	1	1	1	2	0	0	0	0	1	1	1	1	1	0	1	1	0	1	1	1	0	0	1	0	0	0	0	1	0	0	0	1
197	1	0	2	0	0	1	2	0	1	0	0	1	1	0	1	0	0	1	1	1	2	0	0	0	0	1	1	1	1	1	1	1	1	1	2	0	0	0	0	1	1	1	1	2	2	0	0	0	1
198	1	0	2	0	0	1	2	0	1	0	1	0	1	0	0	0	0	0	1	1	2	0	0	0	0	2	2	1	1	2	0	1	2	0	2	0	1	0	0	2	0	0	1	1	0	1	0	0	1
199	0	0	0	0	0	0	2	1	2	0	0	1	2	0	1	0	0	0	0	0	2	0	0	0	0	1	2	0	0	2	0	1	1	1	0	2	2	0	0	1	0	0	0	0	0	1	0	0	0
200	0	0	1	1	0	0	2	0	2	0	0	0	0	0	0	0	1	2	0	0	1	0	0	0	0	1	1	1	1	0	0	2	2	0	2	0	1	0	0	2	1	0	1	2	1	1	0	1	1
201	1	0	2	0	0	1	0	0	0	0	2	0	0	0	0	0	0	1	1	1	1	0	2	0	0	0	2	1	1	1	1	1	1	0	1	1	2	0	0	1	0	0	0	1	0	1	0	1	2
202	0	0	0	0	0	0	1	0	1	0	1	0	1	0	1	0	0	0	0	0	2	0	0	0	0	2	2	1	1	2	2	1	1	2	0	2	1	0	0	1	0	0	0	0	2	2	0	0	1
203	1	0	2	0	0	1	2	1	2	0	0	1	1	0	1	0	0	1	1	1	2	0	0	0	0	1	0	1	2	1	0	0	0	0	0	2	1	0	0	1	0	0	0	1	0	0	0	1	0
204	0	0	2	1	0	0	2	0	1	0	0	0	1	0	1	0	0	0	0	0	2	0	0	0	0	1	1	0	1	2	0	1	0	1	0	2	1	1	1	0	0	0	1	2	0	0	1	0	1
205	1	0	1	1	0	0	1	0	1	0	1	0	0	0	1	1	0	1	1	0	2	1	0	0	0	2	1	1	2	2	0	2	2	0	0	2	1	0	0	1	0	0	0	2	0	0	0	0	0
206	1	1	2	0	0	1	1	1	1	0	1	1	1	0	1	0	0	0	0	0	2	0	0	0	0	2	0	0	0	1	0	1	1	1	0	2	1	0	0	1	0	0	1	2	1	0	0	0	1
207	1	0	2	1	0	0	2	0	2	0	0	0	0	0	0	0	0	2	0	0	2	1	0	0	0	0	1	1	2	2	1	0	0	0	0	2	1	1	1	1	0	0	0	0	2	1	0	1	0
208	0	0	1	1	0	0	2	0	2	0	0	0	1	0	0	0	0	1	1	1	2	1	1	1	1	1	2	0	0	2	1	1	1	0	0	2	0	0	0	2	0	0	0	1	0	0	0	1	0
209	0	0	0	0	0	0	2	0	2	0	0	0	0	0	0	0	0	2	1	1	2	0	0	0	0	1	1	0	1	2	0	1	2	1	2	1	1	0	0	1	0	0	1	1	1	1	0	1	1
210	0	0	0	0	0	0	1	0	1	1	1	1	2	0	1	0	1	2	2	2	2	0	1	1	1	1	1	1	1	2	1	2	2	0	2	0	1	0	0	0	0	0	1	2	1	0	0	0	1
211	1	0	1	0	1	1	1	0	0	1	1	0	0	0	0	0	0	0	0	0	2	0	0	0	0	1	0	0	1	2	0	2	1	0	2	2	2	0	0	0	0	0	1	1	1	1	0	0	0
212	1	0	2	1	0	0	1	1	1	1	1	0	1	0	1	0	0	1	1	1	2	0	0	0	0	2	2	0	1	2	1	2	1	1	1	1	1	0	0	2	0	0	0	0	0	0	0	0	0
213	1	1	2	0	0	0	2	0	2	0	0	0	0	0	0	0	0	1	0	0	1	0	0	0	0	1	2	0	0	2	0	1	1	0	1	1	1	1	0	1	0	1	1	2	1	1	0	0	1
214	1	0	1	0	0	0	0	0	0	0	2	0	2	1	0	1	0	1	2	1	2	1	2	1	1	1	1	1	1	2	1	1	0	1	0	2	2	0	0	0	0	0	0	2	0	1	0	0	0
215	1	0	2	0	0	1	1	0	0	0	2	0	1	0	0	0	0	0	0	0	2	0	0	0	0	1	2	2	1	2	1	2	2	0	0	2	0	0	0	1	0	1	1	2	1	0	0	0	1
216	1	0	1	0	0	0	2	0	2	0	0	0	0	0	0	0	0	1	1	1	1	0	0	0	0	0	2	1	1	2	2	0	0	0	0	2	2	0	0	0	0	1	2	2	1	0	0	0	0
217	1	0	0	0	0	0	1	0	1	0	0	1	1	0	2	0	0	0	0	0	2	0	0	0	0	0	1	0	1	2	0	1	1	0	0	2	1	0	0	1	0	0	1	1	1	2	0	0	0
218	0	0	0	1	0	0	2	1	1	0	0	0	0	0	0	0	0	0	1	1	1	0	0	0	0	0	0	0	1	2	0	1	1	0	1	1	2	0	0	2	1	0	0	0	0	1	0	0	1
219	1	0	1	0	0	0	2	0	2	0	1	0	0	0	0	0	0	1	0	0	1	0	0	0	0	1	1	1	1	1	1	1	0	2	0	2	0	0	0	2	0	0	0	2	0	1	0	1	1
220	1	0	2	0	0	0	1	0	1	0	0	0	1	0	1	0	0	1	1	1	1	0	0	0	0	0	2	0	0	2	1	2	2	0	1	1	2	0	0	1	0	0	0	2	0	2	0	0	1
221	0	0	2	0	0	0	2	0	2	0	0	0	0	0	0	0	0	1	1	1	0	0	0	0	0	0	0	2	2	0	0	2	2	0	0	2	2	0	0	1	0	0	0	2	0	0	0	0	2
222	0	1	1	0	0	0	2	1	1	0	0	0	2	1	0	1	0	0	0	0	2	1	0	0	0	1	1	1	2	2	0	1	1	0	0	2	1	0	0	1	0	0	0	1	0	0	0	0	2
223	0	0	1	0	0	0	2	0	1	0	1	0	1	0	1	1	0	0	0	0	2	0	0	0	0	2	2	1	1	2	2	1	1	0	1	1	2	0	0	0	1	1	1	1	1	0	0	0	1
224	1	0	2	0	0	1	2	0	2	0	1	0	0	0	1	1	0	1	0	0	2	1	1	1	1	1	2	1	1	2	2	2	2	0	1	1	2	0	0	1	0	0	0	1	1	0	0	0	2
225	0	0	1	1	0	0	1	0	1	0	1	0	0	0	0	0	0	1	1	1	1	0	1	0	0	0	2	1	1	1	0	1	1	0	0	2	1	0	0	1	0	0	0	1	1	1	0	0	1
226	0	0	2	1	0	0	1	0	1	0	1	0	1	0	0	0	0	0	0	0	1	0	0	0	0	1	2	0	1	1	0	2	2	0	2	0	0	0	0	1	0	0	0	0	1	0	0	0	0
227	1	0	1	0	0	0	2	0	1	0	1	0	0	0	0	0	0	2	2	2	0	2	1	1	1	1	1	2	2	1	1	1	0	0	1	2	1	0	0	1	0	0	0	0	1	0	0	0	2
228	0	0	2	2	0	0	2	0	2	0	0	0	2	0	0	0	0	0	0	0	2	0	0	0	0	1	2	0	0	2	0	0	0	1	0	2	1	0	0	1	0	0	0	2	0	1	0	0	0
229	1	0	2	1	0	0	2	0	2	0	0	0	0	0	0	0	0	2	1	1	2	1	0	0	0	0	2	0	0	1	0	2	2	0	0	2	2	0	0	0	0	0	0	1	0	1	0	0	1
230	0	0	2	0	0	0	1	1	2	0	1	1	1	0	1	0	0	0	0	0	2	0	0	0	0	2	2	0	0	2	0	0	0	0	0	2	2	0	0	0	0	0	0	1	1	1	0	0	1
231	0	0	1	0	0	0	2	1	2	0	0	1	1	0	1	0	0	2	1	1	1	1	0	0	0	0	1	0	1	2	0	0	0	1	0	2	1	1	1	0	0	0	0	1	0	0	0	0	2
232	1	0	2	1	0	0	2	0	2	0	0	1	1	0	1	0	1	1	0	0	1	0	0	0	0	2	1	1	2	2	1	2	2	0	1	1	2	0	0	1	0	1	1	1	1	1	0	0	1
233	1	0	2	1	0	0	1	0	2	0	0	0	0	0	0	0	0	1	1	1	1	1	1	1	1	1	0	0	0	1	0	0	0	0	0	2	1	0	0	1	0	0	0	2	1	1	0	0	1
234	1	0	2	0	0	1	2	0	0	0	1	0	1	0	1	1	1	1	0	0	1	0	0	0	0	1	2	2	2	2	0	2	2	0	1	1	1	0	0	0	0	1	1	2	1	0	0	0	1
235	0	0	1	1	0	1	2	0	2	0	0	1	1	0	1	0	0	2	1	1	1	0	0	0	0	1	2	1	1	1	0	1	1	0	1	1	1	0	0	1	0	0	0	1	1	1	0	0	1
236	0	0	2	0	0	0	2	1	2	0	0	0	0	0	0	0	0	0	1	1	2	0	0	0	0	1	1	0	0	1	1	1	1	0	1	1	1	0	0	1	0	0	0	1	1	0	0	0	0
237	0	0	2	0	0	0	2	0	1	0	1	1	2	0	1	0	0	1	1	1	1	1	1	0	0	0	2	1	1	2	0	1	1	0	0	2	1	0	0	2	0	0	0	1	0	0	0	1	2
238	0	0	2	0	0	0	1	0	1	0	1	0	0	0	0	0	0	1	1	1	2	0	0	0	0	0	1	0	0	2	0	1	2	1	2	1	1	1	1	1	0	2	2	2	1	0	0	1	1
239	1	0	1	1	0	0	1	0	1	0	0	0	1	0	0	0	0	1	1	0	1	0	1	1	1	2	2	0	0	1	0	1	1	0	0	2	1	1	0	1	0	1	1	2	1	0	0	0	1
240	0	0	1	0	0	0	2	1	2	0	0	1	1	0	1	0	0	1	0	0	0	0	1	0	0	0	1	0	1	2	0	0	0	1	0	2	2	0	0	2	1	0	0	0	0	0	0	1	2
241	0	0	1	0	0	0	1	0	1	0	1	0	0	0	0	0	0	0	1	1	2	1	1	1	1	1	1	1	1	0	0	1	1	0	0	2	1	0	0	2	0	2	2	2	1	0	0	0	1
242	0	1	1	0	0	1	2	0	2	0	0	1	1	0	1	0	0	0	0	0	2	0	1	0	0	1	1	1	1	1	1	1	1	1	2	0	2	0	0	1	0	0	1	1	1	1	0	0	1
243	0	1	1	0	0	0	1	1	1	0	0	1	0	0	0	0	0	0	0	0	2	1	0	0	0	0	1	1	1	2	0	2	2	0	1	1	1	0	0	2	1	0	1	1	1	1	0	0	1
244	1	0	0	0	0	0	0	0	1	1	1	1	2	0	1	0	0	1	0	0	2	0	0	0	0	1	1	0	0	2	0	1	1	1	1	1	1	1	1	1	0	0	0	1	0	1	0	0	1
245	1	0	2	1	0	0	2	0	1	0	0	0	0	0	0	0	0	0	1	1	2	1	0	0	0	0	2	0	0	2	1	1	1	1	1	1	1	0	0	1	0	0	0	1	0	1	0	2	2
246	1	0	0	0	0	0	2	0	2	0	1	1	1	0	1	0	0	0	0	0	2	0	0	0	0	1	1	0	1	2	1	0	0	0	0	2	1	1	1	1	0	0	0	0	0	1	0	1	1
247	1	0	2	0	0	0	2	1	2	0	0	0	1	0	0	0	0	1	1	1	2	1	1	1	1	0	1	1	1	2	1	1	1	0	1	1	1	1	1	0	0	0	0	1	0	0	0	0	0
248	0	0	2	0	0	0	2	0	1	0	1	0	0	0	0	0	0	0	0	0	2	0	0	0	0	0	1	0	1	2	0	2	1	0	2	2	0	0	0	1	0	0	0	2	0	2	1	0	0
249	0	0	2	1	0	0	1	0	2	0	0	0	0	0	0	0	0	2	1	1	1	0	0	0	0	1	2	0	1	2	0	1	1	0	1	1	1	0	0	2	0	1	1	1	1	1	0	0	0
250	1	0	2	0	0	1	1	1	1	0	0	1	2	0	2	1	0	1	1	0	2	0	2	0	0	0	2	0	0	1	0	2	1	1	0	2	2	0	0	1	0	0	1	1	0	0	0	0	2
251	0	0	0	1	1	0	1	0	0	0	0	0	0	0	0	0	0	1	1	1	2	0	0	0	0	1	1	1	0	1	2	1	1	1	0	2	1	1	1	0	0	0	0	2	0	1	0	1	1
252	0	0	0	0	0	0	1	0	1	0	1	0	1	0	1	0	0	0	0	0	2	0	0	0	0	2	0	1	2	1	0	1	1	0	0	2	2	0	0	1	0	0	0	1	0	0	0	0	1
253	0	0	2	1	0	1	2	1	1	0	0	0	0	0	0	0	0	0	0	0	2	0	0	0	0	1	1	0	1	2	0	1	0	1	0	2	1	0	0	1	0	0	0	1	0	1	0	0	1
254	0	0	2	1	0	0	2	0	2	0	0	1	0	0	0	0	0	1	0	1	1	1	0	0	0	1	1	0	1	2	0	0	0	0	0	1	0	0	0	2	0	0	0	0	1	0	0	0	0
255	0	0	1	1	0	0	2	0	1	0	0	1	1	0	1	0	0	1	1	1	2	0	2	0	0	0	1	0	0	2	1	1	1	0	0	2	1	0	0	2	0	0	1	2	1	1	0	0	0
256	1	0	1	1	0	0	2	0	2	0	0	1	1	0	1	0	0	0	0	0	1	0	0	0	0	0	2	1	1	2	0	2	1	0	1	1	1	0	0	1	0	0	0	2	2	1	0	0	0
257	1	0	2	0	0	0	2	0	2	0	0	0	0	0	0	0	0	1	2	2	1	0	0	0	0	1	2	0	0	2	1	0	1	0	0	2	1	0	0	2	0	0	0	1	0	1	0	1	2
258	1	0	1	1	0	0	2	1	2	0	0	0	1	0	0	0	0	1	1	1	2	0	0	0	0	2	1	0	0	1	0	1	0	0	1	2	2	0	0	1	1	0	0	2	1	0	0	0	2
259	0	1	2	0	0	0	2	0	2	0	0	1	1	0	1	0	0	0	0	0	2	1	0	0	0	2	1	1	2	2	0	1	2	0	0	2	1	0	0	1	0	0	0	2	0	1	0	1	1
260	1	0	2	0	0	1	2	0	1	0	1	0	0	0	0	0	1	2	1	0	1	0	0	0	0	2	2	0	0	2	0	2	2	0	0	2	2	0	0	0	0	1	1	1	1	1	0	0	1
261	1	0	0	0	0	0	2	0	1	0	0	1	1	0	1	0	0	0	0	0	2	1	0	0	0	0	1	1	1	2	1	1	1	0	1	1	1	0	0	2	0	0	0	1	0	1	0	0	1
262	1	0	2	1	0	0	2	1	2	0	0	1	0	0	0	0	0	1	0	0	1	0	0	0	0	2	2	2	2	2	0	2	1	1	0	2	2	0	0	2	1	2	2	2	1	0	0	0	1
263	0	0	2	1	0	0	2	0	2	0	0	0	1	0	1	1	0	1	0	0	2	1	0	0	0	0	2	0	0	2	0	1	1	1	0	2	1	0	0	1	0	0	1	2	0	1	0	0	1
264	0	0	1	0	0	0	2	0	2	0	1	1	0	0	0	0	1	1	1	1	1	0	0	0	0	0	1	0	0	1	0	1	0	0	0	2	2	0	0	0	0	0	1	1	1	2	0	0	1
265	0	0	2	0	0	0	2	0	2	0	1	0	1	0	1	1	0	0	0	0	2	0	0	0	0	0	1	1	1	0	0	2	1	1	0	2	2	0	0	1	1	0	0	1	0	0	0	1	1
266	1	0	1	1	0	0	1	0	1	0	1	1	2	0	2	0	0	1	0	0	1	0	1	0	0	1	2	1	1	2	0	1	1	2	2	1	1	0	0	2	1	0	0	1	0	1	0	0	1
267	1	0	1	0	0	0	2	0	2	0	0	1	1	0	1	0	0	2	1	1	1	0	0	0	0	1	1	0	1	2	1	1	1	0	0	2	1	0	0	2	0	1	1	2	0	0	0	0	0
268	0	1	1	0	0	0	2	1	2	0	0	0	1	0	0	0	1	2	1	1	1	0	1	1	1	1	1	2	2	1	1	2	1	1	0	2	0	0	0	1	0	0	1	2	1	1	0	0	1
269	1	0	0	0	0	0	0	0	1	0	0	1	1	0	1	0	0	0	0	0	1	0	0	0	0	0	2	0	0	2	1	2	1	0	0	2	0	0	0	1	0	0	0	1	1	1	0	0	0
270	1	0	2	0	0	0	2	1	1	0	0	0	2	0	1	0	0	0	1	1	2	0	1	0	0	0	2	0	0	2	0	1	1	0	1	1	1	0	0	2	0	1	2	2	0	1	0	1	1
271	0	0	2	0	0	0	2	1	2	0	0	0	0	0	0	0	0	1	1	1	2	0	0	0	0	1	0	0	1	1	0	1	0	1	1	1	0	0	0	1	0	0	0	1	0	1	0	0	0
272	0	1	1	1	0	0	1	0	1	0	1	0	1	0	1	0	0	0	1	1	2	0	0	0	0	0	2	0	1	1	0	0	0	1	0	2	1	1	1	1	0	1	1	1	0	1	0	0	1
273	1	0	0	0	0	0	2	0	2	0	1	0	1	0	1	1	0	1	0	0	1	1	1	1	1	1	2	0	1	1	0	1	1	0	1	1	1	0	0	1	0	0	1	2	1	0	0	0	2
274	0	0	0	0	0	0	2	0	2	0	0	0	0	0	0	0	0	0	0	0	2	0	0	0	0	1	2	0	0	2	2	1	0	1	0	2	2	0	0	0	0	2	2	2	0	0	0	0	0
275	1	0	1	0	1	1	1	0	1	0	1	0	1	0	0	0	0	1	1	1	2	0	0	0	0	0	2	0	1	2	1	1	0	1	0	2	2	1	1	0	0	0	0	2	0	0	0	0	1
276	0	1	2	0	0	1	2	1	2	0	0	0	2	0	1	0	0	0	0	0	2	1	0	0	0	2	2	2	2	2	1	1	1	0	0	2	1	1	1	0	0	0	1	2	1	0	0	0	1
277	1	1	2	0	0	1	2	0	2	0	0	1	2	0	1	0	0	0	0	0	2	0	0	0	0	1	0	2	2	0	0	0	0	2	1	1	1	1	1	1	0	0	0	1	0	1	0	0	1
278	0	0	1	0	0	0	1	0	0	0	1	1	1	0	1	0	0	2	1	1	2	0	0	0	0	1	2	0	0	2	0	1	1	0	1	1	1	2	1	1	1	0	2	2	2	1	0	1	0
279	1	0	1	0	0	0	2	0	2	0	1	0	0	0	0	0	1	1	0	1	2	0	1	0	0	1	2	0	0	2	0	1	1	1	0	2	2	0	0	1	0	2	2	2	0	0	0	0	1
280	1	0	2	1	0	0	1	0	1	0	1	0	1	0	0	0	0	1	0	0	1	0	1	0	0	1	1	0	1	2	0	2	2	0	1	1	1	0	0	1	0	0	0	0	0	1	0	0	0
281	0	0	1	0	0	0	2	0	1	0	1	0	0	0	0	0	0	0	1	0	1	0	1	1	1	0	2	0	0	2	0	1	1	1	1	1	2	0	0	0	0	0	1	2	2	2	0	0	2
282	0	0	1	0	0	0	2	1	1	0	1	0	0	0	0	0	0	1	1	0	2	0	0	0	0	0	2	0	1	2	0	1	1	1	2	0	1	1	1	1	0	0	2	2	1	1	0	0	0
283	0	0	1	1	0	0	2	1	2	0	0	1	2	0	1	0	0	1	1	1	1	1	0	0	0	0	1	0	1	2	0	0	0	0	0	2	2	0	1	1	1	0	0	1	0	1	0	0	0
284	1	0	2	0	0	1	2	0	2	0	0	1	2	1	0	1	0	1	1	1	1	1	0	0	0	2	0	1	2	1	0	2	2	0	1	1	0	0	0	1	0	1	2	2	0	1	0	0	2
285	1	1	2	0	1	0	1	0	0	1	2	0	1	0	1	1	0	1	1	1	2	0	0	0	0	1	0	2	2	2	1	1	0	1	0	2	0	0	0	2	0	0	0	0	2	1	0	0	2
286	1	0	0	0	0	0	2	0	2	0	0	0	1	0	0	0	0	1	0	0	1	0	0	0	0	1	2	0	0	2	2	1	1	2	2	1	1	0	0	1	0	1	1	1	1	1	0	0	1
287	0	0	1	0	1	0	1	0	1	0	0	0	0	0	0	0	0	2	1	1	2	0	0	0	0	1	2	0	0	2	1	1	1	0	0	2	0	0	0	2	0	0	1	2	2	2	0	0	1
288	1	0	2	1	0	0	2	0	2	0	1	0	1	0	1	1	0	0	0	0	1	1	1	1	1	0	2	0	0	2	0	1	1	1	1	1	1	0	0	1	0	0	0	1	0	0	0	1	2
289	0	0	2	0	0	1	1	0	1	0	1	0	1	0	0	0	0	0	1	1	2	0	0	0	0	2	1	0	0	1	1	1	2	0	0	2	0	0	0	2	1	0	0	2	1	1	0	0	1
290	1	0	2	0	0	0	2	0	2	0	0	1	1	0	1	0	1	2	1	1	1	0	0	0	0	2	0	0	0	1	0	1	1	0	0	2	2	0	0	0	0	1	1	2	0	0	0	0	1
291	1	0	1	0	1	0	2	0	1	0	0	0	0	0	0	0	0	1	0	0	2	1	1	1	1	1	1	1	2	2	0	0	0	0	0	2	0	0	0	2	0	0	0	2	1	1	0	0	0
292	0	1	1	0	0	0	1	0	1	0	2	0	1	0	0	0	1	1	0	0	2	0	0	0	0	0	2	0	0	2	1	2	2	0	2	0	0	0	0	1	1	1	1	2	2	0	0	0	0
293	0	0	1	0	0	0	1	0	1	1	1	0	0	0	0	0	1	1	0	0	2	0	1	0	0	1	1	0	1	2	0	0	0	0	0	2	1	0	0	1	0	0	0	0	0	0	0	0	2
294	1	0	2	1	0	0	2	0	2	0	0	1	1	0	1	0	0	1	0	1	1	0	0	0	0	1	2	0	0	2	0	1	1	0	0	2	1	0	0	1	1	0	0	1	0	1	0	1	1
295	1	1	1	0	0	1	1	0	0	0	0	1	1	0	1	0	0	1	0	1	1	1	0	0	0	0	0	0	1	2	0	0	0	1	0	2	0	0	0	2	0	1	1	2	1	1	0	0	2
296	0	0	1	1	0	0	1	0	0	0	2	2	2	0	2	0	0	0	0	0	1	1	1	1	1	1	0	1	0	0	1	1	2	0	0	2	0	0	0	2	0	0	0	0	0	0	0	0	1
297	1	0	0	1	0	0	2	1	1	0	0	0	1	0	0	0	0	2	0	0	1	0	0	0	0	1	1	0	1	2	1	1	1	0	1	1	1	1	1	1	1	0	0	2	0	0	0	0	0
298	0	0	2	1	0	0	1	1	1	0	1	2	2	0	2	0	0	0	0	1	2	0	1	0	0	0	2	0	0	2	0	0	0	0	0	2	2	0	0	1	0	0	0	0	0	0	0	0	1
299	1	0	1	0	0	0	2	1	2	0	0	0	0	0	0	0	0	2	2	1	0	0	1	1	1	1	2	0	0	1	0	1	1	2	1	1	1	0	0	1	0	0	1	1	1	1	0	0	0
300	1	0	1	0	1	1	2	0	2	0	1	0	0	0	0	0	0	1	1	0	2	0	0	0	0	2	2	0	0	2	2	0	0	0	0	2	2	1	1	1	0	0	0	1	0	1	0	0	0
301	0	0	0	0	0	0	1	0	1	0	0	0	0	0	0	0	0	2	0	1	1	0	1	0	0	1	1	1	1	2	0	1	1	0	0	2	2	0	0	1	0	0	1	2	1	0	0	1	1
302	1	0	2	0	0	0	1	1	1	0	0	1	1	0	1	0	0	0	1	1	2	0	0	0	0	1	1	1	1	1	0	1	0	0	0	2	2	0	0	0	0	0	1	2	1	0	0	2	2
303	0	0	2	0	0	0	1	0	1	0	2	0	0	0	0	0	0	1	1	1	2	0	0	0	0	0	2	1	1	2	0	0	0	0	0	2	1	1	0	1	0	0	0	2	1	0	0	0	1
304	0	0	2	1	0	0	2	0	1	0	0	1	2	1	1	1	0	0	0	1	2	1	0	0	0	1	1	1	1	0	0	1	1	0	0	2	1	0	0	1	0	0	2	2	1	1	0	1	1
305	0	0	2	1	0	0	2	0	1	0	1	1	1	0	1	0	0	1	1	1	1	0	0	0	0	1	1	0	0	1	0	2	2	0	1	1	2	0	0	0	0	0	1	2	1	1	0	0	1
306	1	0	0	1	0	0	1	0	2	0	0	1	2	0	1	0	1	2	0	0	1	0	1	0	0	1	1	0	0	1	0	0	0	0	0	2	2	0	0	0	1	0	0	1	0	0	0	0	1
307	1	0	1	0	0	0	2	0	1	0	1	0	1	0	0	0	0	0	0	0	2	0	0	0	0	1	2	0	0	1	1	2	1	2	1	1	2	0	0	1	0	0	0	2	0	0	0	1	1
308	0	0	2	1	0	0	2	0	1	0	0	0	1	0	1	1	0	0	0	0	2	1	0	0	0	0	1	0	1	2	0	0	0	1	0	2	0	0	0	2	0	0	0	1	0	0	0	0	1
309	0	0	1	0	0	0	1	0	1	0	1	0	1	0	0	0	0	1	1	0	2	0	0	0	0	0	2	0	0	2	0	0	0	0	1	1	2	0	1	2	2	0	1	1	0	0	0	0	1
310	1	0	2	1	0	0	2	0	2	0	1	1	1	0	1	0	0	1	1	1	2	0	1	0	0	0	2	0	0	1	1	1	2	0	0	2	1	0	0	1	0	0	1	1	1	2	0	0	0
311	0	0	2	0	0	0	1	0	1	0	1	0	1	0	0	0	1	2	1	1	1	1	0	0	0	2	2	0	0	2	1	1	1	0	1	1	0	0	0	2	0	0	0	1	0	0	0	0	2
312	1	0	2	0	0	0	2	1	1	0	1	1	1	0	1	0	0	1	1	0	1	1	0	0	0	0	2	0	0	2	0	0	0	0	0	2	1	0	0	2	1	1	2	2	0	1	0	0	0
313	0	0	1	1	0	0	2	0	2	0	0	0	0	0	0	0	1	2	1	1	1	0	1	0	0	1	2	1	1	2	0	0	2	1	2	1	1	0	0	2	1	0	0	0	2	2	0	0	1
314	0	0	1	0	0	0	2	0	1	0	0	0	1	0	1	1	0	0	0	0	2	0	1	0	0	2	1	1	1	1	0	1	1	0	0	2	1	0	0	0	0	0	0	2	1	0	0	0	2
315	1	1	1	0	0	0	2	0	2	0	1	1	1	0	1	0	1	0	1	1	2	0	0	0	0	1	1	0	1	2	0	1	1	0	0	2	1	1	1	1	0	0	0	2	0	1	0	0	1
316	1	1	2	1	1	0	1	0	1	0	1	0	0	0	0	0	1	2	1	0	1	0	1	0	0	0	1	0	1	2	0	1	1	0	0	2	1	0	0	2	0	2	2	2	0	1	0	0	1
317	1	0	0	1	0	0	2	0	1	0	1	0	0	0	0	0	0	0	0	0	2	0	0	0	0	1	0	2	2	0	0	1	1	1	0	2	1	0	0	1	0	0	0	2	0	1	0	0	0
318	1	0	1	0	0	0	2	0	1	0	0	1	2	0	1	0	0	0	1	1	2	0	0	0	0	2	2	1	1	2	0	0	0	0	0	2	1	0	0	1	0	0	1	2	1	1	0	0	0
319	1	0	0	1	0	0	2	0	1	0	1	0	0	0	0	0	0	0	0	0	2	0	0	0	0	1	2	0	0	2	1	2	1	1	0	2	2	0	0	1	0	0	0	2	0	2	0	0	0
320	0	0	1	1	0	0	0	0	0	1	2	0	0	0	0	0	0	1	0	1	2	0	0	0	0	0	2	1	1	1	1	1	1	1	0	2	1	0	0	1	0	0	0	1	0	0	0	0	1
321	1	0	2	0	0	0	1	0	1	0	0	1	1	0	1	0	0	1	1	1	2	2	0	0	0	0	2	0	0	2	0	2	1	0	0	2	1	0	0	1	0	1	1	2	2	0	0	0	1
322	0	0	1	1	0	0	1	0	1	0	0	0	2	0	0	0	0	0	1	1	2	0	0	0	0	2	2	0	0	1	1	1	1	1	1	1	2	0	0	0	0	0	0	2	0	1	0	1	0
323	0	1	0	0	0	0	2	0	1	0	1	0	0	0	0	0	0	1	1	0	2	0	0	0	0	2	1	0	1	2	0	0	1	1	1	2	1	0	0	2	0	0	0	1	0	0	0	0	0
324	0	1	1	0	0	0	2	1	2	0	0	0	0	0	0	0	1	1	0	0	1	0	0	0	0	2	1	1	1	1	1	1	1	0	0	2	2	0	0	0	0	2	2	2	1	0	0	0	0
325	1	0	2	0	0	1	1	1	1	0	1	0	0	0	0	0	0	1	1	1	2	0	0	0	0	2	0	0	0	1	0	1	1	1	1	1	2	0	0	0	0	0	0	1	0	1	0	0	1
326	0	0	1	0	0	0	0	0	1	1	1	0	1	0	0	0	1	1	1	1	2	0	0	0	0	2	2	1	1	2	2	2	1	1	0	2	0	0	0	2	0	0	0	0	0	1	0	0	0
327	0	0	2	0	0	1	2	0	2	0	1	0	0	0	0	0	1	2	0	0	1	0	0	0	0	1	2	0	0	2	1	1	1	1	1	1	2	0	0	0	0	0	0	2	0	0	0	1	2
328	0	0	0	1	0	0	1	0	1	0	1	0	0	0	0	0	0	0	1	1	2	0	0	0	0	1	1	0	1	2	0	2	2	0	0	2	1	0	0	1	0	0	0	0	0	0	0	0	1
329	1	0	2	0	0	2	2	0	1	0	1	0	0	0	0	0	0	1	1	1	1	0	1	0	0	1	2	1	1	2	0	2	2	0	2	0	2	0	0	0	0	0	1	2	0	1	0	0	1
330	1	0	1	1	0	0	2	0	1	0	1	1	1	0	1	0	0	1	1	1	2	0	0	0	0	1	1	0	0	1	0	1	0	1	1	1	2	0	0	0	0	0	0	1	0	1	0	0	1
331	1	0	0	1	0	0	2	1	1	0	0	0	0	0	0	0	1	1	1	1	1	1	1	1	1	1	0	0	0	1	0	2	1	1	1	0	2	0	0	0	0	1	1	1	1	1	0	0	2
332	1	0	1	1	1	1	1	0	1	0	0	0	0	0	0	0	0	0	0	0	2	0	0	0	0	1	0	1	2	2	1	0	0	0	0	2	2	0	0	1	0	0	0	1	1	0	0	0	1
333	1	0	2	1	0	0	2	1	2	0	0	0	1	0	0	0	0	1	0	0	1	0	0	0	0	0	1	2	2	2	0	1	1	0	1	1	1	0	0	0	0	0	0	2	0	2	0	0	0
334	0	0	1	0	0	0	1	0	1	1	1	0	0	0	0	0	0	1	1	1	2	1	1	1	1	1	1	0	0	1	0	1	1	0	1	1	1	0	0	1	1	0	0	0	0	1	0	0	0
335	1	0	1	1	0	1	1	0	0	0	1	0	1	1	0	0	0	1	1	1	2	1	1	1	1	1	2	0	0	2	1	2	2	0	1	1	1	0	0	2	0	0	0	0	2	0	0	0	1
336	0	0	1	1	0	0	2	0	2	0	0	1	2	0	2	0	0	1	1	0	2	1	1	1	1	1	2	0	0	1	0	0	0	1	0	2	0	0	0	1	0	0	0	1	2	1	0	0	1
337	0	0	1	0	0	0	2	0	2	0	1	1	2	0	1	0	0	0	0	0	2	1	0	0	0	0	0	0	0	1	0	1	1	0	1	1	1	0	0	1	0	0	0	1	0	0	0	0	0
338	1	0	1	0	0	0	2	0	2	0	1	0	0	0	0	0	0	1	0	1	1	1	0	0	0	1	2	1	1	2	0	0	0	0	0	2	2	0	0	0	1	0	0	0	0	1	0	0	0
339	1	0	2	1	0	0	2	0	1	0	1	1	1	0	1	0	1	2	2	2	1	0	0	0	0	1	1	2	2	1	1	2	1	2	1	1	1	1	1	1	0	1	1	2	1	0	0	0	1
340	1	0	1	0	0	0	1	0	1	0	2	1	1	0	2	1	0	0	0	0	1	0	0	0	0	0	2	0	0	2	1	2	2	0	2	0	2	1	1	0	0	0	0	2	1	1	0	0	1
341	0	0	1	0	0	0	2	0	2	0	1	1	1	0	1	0	1	1	0	0	1	0	1	0	0	2	1	1	1	1	0	1	1	0	1	1	1	0	0	1	0	0	0	2	0	0	0	1	0
342	0	0	1	1	0	0	2	0	2	0	0	1	2	0	2	0	0	0	0	0	2	1	0	0	0	0	2	0	0	2	1	1	2	0	2	0	0	0	0	2	1	0	1	1	1	1	0	0	0
343	1	0	1	1	0	0	1	0	0	0	1	0	1	0	0	0	1	0	1	1	2	0	0	0	0	0	1	0	1	2	1	0	0	0	2	0	1	0	0	1	0	0	0	2	1	0	0	0	0
344	1	0	2	1	0	0	2	0	2	0	0	0	0	0	0	0	0	1	1	1	1	0	0	0	0	2	1	0	1	2	1	1	0	2	0	2	0	0	0	2	0	0	0	2	0	0	0	0	2
345	0	0	1	0	0	1	1	0	2	0	0	0	0	0	0	0	0	1	1	1	1	1	1	0	0	0	1	0	2	2	0	2	1	0	1	1	0	0	0	2	0	1	1	2	0	0	0	0	0
346	0	0	2	1	0	0	2	0	2	0	0	1	1	0	1	0	1	2	2	2	1	0	0	0	0	0	2	0	0	2	0	2	1	1	0	2	2	0	0	0	0	1	1	1	1	1	0	0	0
347	1	0	0	1	0	0	1	1	1	0	1	0	1	0	0	0	0	0	0	0	2	0	1	0	0	0	1	1	1	2	0	1	1	2	2	1	2	0	0	1	0	0	0	0	1	0	0	0	1
348	1	1	0	0	0	0	2	1	2	0	0	0	1	0	1	0	0	2	2	1	0	0	0	0	0	2	2	0	1	2	0	1	1	0	1	1	0	0	0	1	0	0	0	2	0	0	0	0	2
349	1	0	1	0	1	1	2	0	2	0	0	0	0	0	0	0	0	0	0	0	2	1	0	0	0	1	2	0	0	2	0	0	0	1	0	2	1	0	0	1	0	1	1	2	2	0	0	0	1
350	1	0	1	0	0	0	1	0	1	0	0	1	1	0	2	1	0	0	0	0	1	0	0	0	0	1	0	0	0	1	0	2	2	0	1	1	2	0	0	0	0	1	1	2	1	0	0	1	2
351	1	0	1	0	0	1	2	0	2	0	0	1	1	0	1	0	0	1	1	0	1	0	1	0	0	2	2	0	0	2	1	2	1	1	0	2	1	0	0	0	0	0	0	0	0	1	0	0	0
352	1	0	1	0	0	0	2	0	2	0	0	0	0	0	0	0	0	2	1	1	0	0	0	0	0	0	0	1	2	2	1	1	0	1	1	1	1	0	0	2	0	0	1	1	1	0	0	0	1
353	0	0	2	1	0	1	1	1	1	0	1	0	0	0	0	0	0	2	0	1	1	0	0	0	0	1	2	0	0	2	1	1	2	0	2	0	1	0	0	1	0	0	0	2	0	2	0	1	0
354	0	0	1	1	0	0	2	0	1	0	1	0	0	0	0	0	0	0	0	1	2	1	0	0	0	0	1	0	2	2	0	1	1	0	1	1	1	0	0	1	0	0	0	1	1	0	0	1	1
355	0	0	1	0	0	1	2	0	2	0	0	0	1	0	0	0	0	0	1	1	2	1	0	0	0	0	2	1	1	2	0	1	1	1	0	2	1	0	0	0	0	0	1	2	1	0	0	0	2
356	0	0	2	0	0	0	2	0	2	0	0	0	0	0	0	0	0	0	1	0	1	0	0	0	0	1	2	0	0	2	0	2	2	0	2	0	2	0	0	1	0	0	0	1	0	0	0	1	2
357	0	0	1	0	0	0	1	0	0	0	2	0	0	0	0	0	0	1	0	1	2	0	0	0	0	0	0	0	1	2	0	1	1	1	2	0	2	0	0	0	0	0	1	1	1	0	0	0	2
358	1	0	1	0	0	0	2	1	1	0	0	0	1	1	0	1	0	2	1	1	2	0	0	0	0	0	2	0	1	2	0	1	0	1	0	2	0	0	0	2	0	1	2	2	0	1	0	0	1
359	0	0	1	0	0	0	1	0	1	0	1	0	0	0	0	0	0	2	0	0	2	0	0	0	0	1	1	1	1	1	0	2	2	0	1	1	1	0	0	1	0	0	0	1	1	0	1	0	0
360	1	0	1	0	0	1	2	0	2	0	0	0	1	0	1	1	0	0	0	0	2	1	0	0	0	1	1	0	1	2	0	1	2	0	2	0	0	0	0	2	0	1	1	1	1	1	0	0	1
361	1	0	2	0	0	1	1	0	1	1	1	0	0	0	0	0	0	2	0	0	1	1	0	0	0	0	1	0	0	2	1	1	2	0	1	1	0	0	0	2	0	0	2	2	1	1	0	1	1
362	0	0	2	0	0	1	2	0	1	0	1	1	1	0	1	0	0	1	1	1	2	0	1	0	0	1	2	0	0	2	0	1	1	0	1	1	2	0	0	1	0	1	1	2	1	0	0	0	1
363	0	1	2	0	0	0	2	0	2	0	0	0	0	0	0	0	0	1	0	1	1	2	1	1	1	1	1	0	1	2	1	0	1	1	1	1	1	0	0	1	0	0	1	2	1	0	0	0	1
364	0	0	1	1	0	0	2	0	2	0	1	0	0	0	0	0	0	0	0	0	2	0	0	0	0	2	2	0	0	2	0	1	2	0	0	2	0	0	0	1	0	0	1	1	1	0	0	0	0
365	1	0	2	1	0	1	0	0	0	1	2	0	1	0	0	0	0	1	1	1	2	0	0	0	0	0	1	0	1	2	0	1	1	0	1	1	2	0	0	1	0	1	1	1	1	0	0	0	0
366	1	0	2	1	0	0	2	1	2	0	0	0	2	0	2	1	0	1	0	0	2	1	0	0	0	1	1	2	2	1	1	1	1	0	1	1	1	0	0	2	0	1	2	2	0	1	0	0	1
367	0	0	1	0	0	0	1	0	1	0	1	1	2	0	1	0	0	0	0	0	2	0	0	0	0	0	1	2	2	2	2	0	1	0	0	2	2	0	0	0	0	0	0	2	0	1	0	0	1
368	0	0	0	0	0	0	2	0	2	0	0	0	1	1	0	0	0	1	1	1	2	1	2	1	1	1	2	0	0	1	1	2	2	0	1	1	2	0	1	1	1	0	0	2	0	0	0	1	2
369	0	0	2	0	0	0	2	0	2	0	0	0	1	0	1	1	0	0	0	0	1	0	0	0	0	1	1	0	1	2	1	1	1	0	1	1	2	0	0	0	0	0	0	2	1	1	0	0	1
370	0	0	1	1	0	0	1	0	1	0	0	1	2	0	2	0	1	1	1	1	1	1	0	0	0	2	1	1	0	1	2	0	1	1	1	2	0	0	0	2	0	0	0	0	0	0	0	1	1
371	1	0	2	0	0	1	1	0	1	0	0	0	0	0	0	0	0	0	1	2	1	0	0	0	0	0	1	2	2	1	0	1	1	0	2	1	1	1	1	0	0	1	1	2	0	0	0	0	0
372	0	0	2	0	0	0	2	1	2	0	0	0	0	0	0	0	0	0	0	0	1	0	0	0	0	0	1	0	0	2	1	1	1	1	0	2	2	0	0	0	1	0	0	1	0	1	0	0	1
373	1	0	1	0	0	0	1	0	1	0	1	0	1	0	0	0	0	1	1	1	2	1	0	0	0	0	0	1	0	0	1	1	1	1	1	2	1	2	1	1	1	0	1	1	1	1	0	0	1
374	0	0	1	0	0	0	0	0	0	0	2	0	0	0	0	0	0	1	0	0	1	0	0	0	0	1	1	1	1	1	1	1	1	1	2	0	0	0	0	2	0	0	0	0	0	0	0	0	1
375	1	0	1	0	0	0	2	0	1	0	1	0	0	0	0	0	1	2	2	2	1	0	0	0	0	2	1	1	2	2	1	0	0	1	0	2	1	0	0	1	0	1	1	1	1	0	0	0	2
376	0	0	2	1	0	0	2	0	2	0	0	0	0	0	0	0	0	1	1	1	0	1	0	0	0	0	0	2	2	1	0	0	1	0	0	2	1	0	0	2	1	1	1	2	2	1	0	0	0
377	1	1	1	0	0	0	0	0	0	1	2	1	1	0	1	0	0	1	0	1	2	0	0	0	0	0	1	0	1	2	0	1	1	0	1	1	1	0	0	1	0	0	0	1	0	0	0	0	1
378	1	0	1	0	1	0	2	0	2	0	0	1	1	0	0	0	0	1	1	1	2	0	0	0	0	0	1	1	1	1	1	1	1	1	2	0	1	1	1	1	0	0	1	1	1	0	0	0	1
379	0	0	0	1	0	0	2	0	2	0	0	0	0	0	0	0	0	0	1	2	1	0	0	0	0	1	2	1	1	2	2	1	0	1	0	2	1	0	0	0	0	1	1	1	0	2	1	0	0
380	0	0	0	1	0	0	2	0	1	0	0	1	1	0	1	0	0	1	1	0	1	1	1	0	0	0	2	1	1	1	0	2	1	0	0	2	2	0	0	1	0	0	0	0	0	0	0	0	0
381	1	0	1	1	0	0	2	0	0	0	0	1	1	0	1	0	0	2	2	1	0	0	1	0	0	1	1	0	0	1	0	0	2	1	2	1	1	0	0	1	0	0	1	1	1	0	0	0	0
382	0	0	2	0	0	0	1	0	0	0	1	0	1	0	0	0	0	2	1	1	1	1	1	1	1	0	2	1	1	1	1	1	1	0	0	2	1	1	1	1	0	0	0	0	0	1	0	0	1
383	0	0	1	0	0	0	1	0	1	0	1	1	1	0	1	0	0	0	0	1	2	1	0	0	0	0	2	0	0	1	0	1	1	0	1	1	1	0	0	2	0	0	0	2	0	2	0	0	0
384	0	0	1	0	0	0	1	0	1	0	0	0	0	0	0	0	0	2	1	1	1	1	0	0	0	0	1	0	1	2	1	1	1	0	1	1	1	0	0	2	0	0	1	1	1	1	0	1	2
385	0	0	2	0	0	1	1	0	1	0	1	0	0	0	0	0	0	0	0	0	2	1	1	1	1	1	2	0	0	2	1	1	1	0	0	2	1	1	0	0	0	1	1	2	1	0	0	0	1
386	1	0	1	0	0	0	2	1	1	0	0	0	1	0	1	1	0	1	1	1	1	1	0	0	0	1	2	0	0	2	1	2	2	0	0	2	2	0	0	1	1	0	0	0	0	1	0	0	2
387	0	0	1	0	0	0	2	0	2	0	1	0	1	0	0	0	0	0	0	1	2	0	0	0	0	1	1	1	1	1	1	2	1	0	1	1	2	0	1	1	1	0	0	1	0	0	0	0	0
388	1	0	2	0	0	0	2	0	2	0	0	1	1	0	1	0	0	0	1	1	2	1	0	0	0	0	0	1	1	1	0	1	1	0	1	1	2	0	0	2	0	0	1	1	1	1	0	0	2
389	0	0	1	1	0	0	2	0	1	0	0	1	1	0	2	0	1	2	2	2	2	0	0	0	0	1	2	1	1	2	2	1	1	0	1	1	1	0	0	1	0	0	1	2	1	1	0	0	0
390	0	0	1	1	0	0	2	0	1	0	0	0	0	0	1	1	0	2	2	1	0	1	0	0	0	0	1	1	1	1	1	2	1	0	0	2	1	0	0	0	0	0	1	2	1	0	0	0	1
391	0	1	2	0	0	0	1	0	1	1	2	1	0	0	0	0	0	1	1	1	2	0	0	0	0	2	2	1	1	1	1	1	1	0	1	1	2	0	0	0	0	0	0	1	0	0	0	0	0
392	0	0	1	0	0	0	1	0	0	0	1	0	0	0	0	0	0	1	1	1	2	1	0	0	0	0	2	0	0	2	0	1	0	2	1	2	1	0	0	0	0	1	1	2	1	0	0	0	0
393	1	0	1	0	0	0	0	0	0	0	2	1	1	0	1	0	0	0	0	0	2	1	0	0	0	2	0	2	2	0	0	1	1	0	0	2	1	1	1	1	1	1	1	1	0	2	0	0	1
394	1	0	0	0	0	0	2	1	1	0	0	1	1	0	1	0	0	1	0	0	0	0	1	0	0	1	1	0	1	2	0	1	1	0	0	2	0	0	0	1	0	0	0	2	1	1	0	0	0
395	1	0	2	0	0	1	2	0	1	0	0	0	1	0	0	0	0	1	2	1	1	0	0	0	0	1	2	1	1	2	2	1	0	1	1	1	1	0	0	1	0	0	0	1	1	1	0	0	2
396	0	0	0	0	0	0	1	0	2	0	0	0	1	0	0	0	0	2	0	1	1	1	0	0	0	0	2	0	0	2	0	2	2	0	2	0	2	1	1	0	0	0	0	2	0	1	0	0	1
397	0	0	1	1	0	0	2	1	1	0	0	0	0	0	0	0	0	0	1	1	2	0	0	0	0	2	2	1	1	2	1	1	1	0	0	2	0	0	0	2	0	1	2	2	0	1	0	0	2
398	1	0	1	0	0	0	1	0	0	0	1	2	2	0	2	0	0	0	0	1	1	1	0	0	0	0	2	1	1	2	0	1	1	0	0	2	1	1	1	1	0	0	0	2	0	0	0	1	2
399	0	0	0	0	0	0	2	0	1	0	0	0	0	0	0	0	0	1	0	0	1	0	0	0	0	2	0	1	0	0	1	1	1	2	0	2	0	0	0	1	0	0	0	1	0	0	0	0	2
400	1	0	2	1	0	0	2	0	2	0	0	0	0	0	0	0	0	0	0	0	2	0	0	0	0	2	2	0	0	2	0	2	2	0	2	0	2	1	1	1	1	0	0	2	0	1	0	0	1
401	1	0	2	0	0	0	1	0	1	0	0	0	0	0	0	0	0	0	1	0	1	1	0	0	0	0	1	1	1	2	1	2	2	0	1	1	0	0	0	2	0	0	1	2	1	0	0	0	1
402	0	0	1	1	0	0	2	0	2	0	1	0	1	0	1	0	0	1	1	1	2	0	0	0	0	1	1	0	0	1	0	1	1	1	0	2	1	0	0	1	0	1	1	1	0	2	0	0	0
403	0	0	2	0	0	0	1	1	2	0	0	1	1	0	1	0	0	0	0	0	2	1	1	1	1	2	1	1	2	2	1	1	1	1	0	2	2	0	0	1	0	0	0	1	0	1	0	0	2
404	0	0	1	1	0	0	1	0	1	0	1	0	2	0	2	0	0	0	0	0	2	0	0	0	0	1	1	0	0	2	0	1	1	0	2	1	0	0	0	2	0	0	0	2	0	2	0	0	1
405	1	0	1	1	0	0	1	0	1	0	1	0	1	0	0	0	0	0	0	0	2	0	0	0	0	1	2	0	0	2	0	1	1	1	1	1	2	1	1	0	0	0	0	1	0	0	0	0	2
406	0	0	2	0	0	1	1	0	0	0	1	0	1	0	0	0	0	1	1	1	1	0	0	0	0	1	1	1	1	1	1	0	1	0	0	2	0	0	0	1	0	0	0	1	0	0	0	0	1
407	0	0	1	1	0	0	2	0	2	0	1	1	1	0	1	0	0	2	2	1	1	0	0	0	0	1	1	1	1	2	0	2	2	0	0	2	2	0	0	1	1	0	1	2	0	0	0	0	0
408	0	0	0	0	0	0	2	0	2	0	0	0	0	0	0	0	0	1	2	1	2	0	1	0	0	1	0	1	1	1	0	1	1	0	1	1	1	1	0	1	0	0	1	2	2	2	0	0	0
409	0	1	1	0	0	0	1	0	1	0	0	0	2	0	2	0	1	2	1	1	1	1	0	0	0	2	1	0	0	1	0	1	1	0	0	2	1	0	0	1	0	0	0	1	0	0	0	0	1
410	1	0	1	1	0	0	0	0	1	0	0	0	0	0	0	0	1	1	1	1	1	0	0	0	0	1	0	0	1	2	0	1	1	0	1	1	0	0	0	1	0	0	1	2	1	1	0	0	1
411	0	0	1	0	0	0	2	0	2	0	1	0	1	0	0	0	0	1	0	0	0	0	0	0	0	2	2	0	0	2	0	2	1	2	1	2	0	0	0	1	0	0	0	1	0	1	0	1	1
412	1	0	1	0	0	0	2	1	2	0	0	1	1	0	2	1	0	1	1	1	2	0	0	0	0	0	2	0	1	2	0	1	1	0	0	2	2	0	0	1	0	0	0	1	0	0	0	0	0
413	1	0	1	0	0	1	2	1	1	0	0	0	1	0	0	0	0	1	1	1	2	1	0	0	0	1	2	0	0	2	0	1	1	0	1	1	2	0	0	0	0	0	0	1	0	0	0	0	2
414	1	1	1	0	0	0	2	1	2	0	0	0	0	0	1	1	0	1	1	1	1	1	0	0	0	0	1	0	0	1	1	2	2	1	1	0	1	0	0	1	1	0	1	2	0	0	0	0	1
415	0	0	2	1	0	0	2	0	2	0	0	0	0	0	0	0	0	2	2	1	0	0	0	0	0	2	2	0	0	2	0	1	1	2	1	2	1	0	0	1	0	0	1	1	1	2	0	0	0
416	1	0	2	0	0	1	1	0	1	0	1	0	0	0	0	0	0	0	0	0	2	0	0	0	0	1	1	1	1	1	1	2	1	1	0	2	2	0	0	1	0	0	0	2	0	0	0	0	0
417	0	1	2	0	0	0	2	0	2	0	0	0	0	0	0	0	0	0	1	1	2	0	0	0	0	1	1	0	0	1	0	1	1	0	1	1	0	0	0	1	0	0	0	0	1	1	0	0	1
418	1	0	2	0	0	0	2	0	2	0	0	0	1	1	0	0	0	0	0	0	2	0	1	0	0	2	0	0	0	1	0	1	0	0	0	2	2	0	0	1	1	0	1	1	1	0	0	0	0
419	0	1	1	0	0	1	2	0	2	0	1	1	1	0	1	0	0	1	0	0	2	1	0	0	0	0	0	0	1	2	0	2	2	1	1	0	1	0	0	1	0	1	1	2	1	1	0	0	0
420	1	1	1	0	0	0	2	0	2	0	0	1	1	0	1	0	0	0	0	0	2	0	0	0	0	2	1	1	1	2	1	2	2	0	0	2	2	0	0	1	1	0	0	2	0	1	0	0	1
421	0	0	2	0	0	0	1	0	1	0	1	0	0	0	0	0	0	1	1	1	2	0	0	0	0	2	1	0	1	2	1	1	0	1	0	2	1	1	1	1	0	0	1	2	1	0	0	0	0
422	1	0	2	1	0	0	2	1	2	0	0	0	1	0	0	0	0	1	1	2	1	0	0	0	0	0	2	0	0	2	1	1	0	1	0	2	2	0	0	1	0	1	1	2	1	0	0	0	0
423	1	0	2	0	0	0	0	0	0	0	1	1	1	0	1	0	0	0	1	1	2	0	0	0	0	1	2	0	0	2	1	1	1	0	1	1	1	1	1	0	0	0	1	2	2	2	0	0	2
424	0	0	1	0	0	0	2	0	1	0	1	2	2	1	1	1	0	1	2	1	2	0	0	0	0	1	0	1	1	0	0	2	2	0	2	0	2	0	0	1	0	0	0	1	0	0	0	0	2
425	1	0	2	1	0	0	1	1	2	0	0	0	1	0	0	0	0	1	1	1	2	0	1	0	0	1	1	1	1	1	1	1	1	2	0	2	2	0	0	1	0	0	0	2	0	0	0	0	0
426	0	0	2	1	0	0	2	0	1	0	0	0	0	0	0	0	0	1	1	1	1	0	1	0	0	2	1	1	2	2	1	1	1	0	0	1	1	0	0	1	0	0	2	2	2	0	0	0	2
427	1	0	2	0	1	0	2	0	1	0	0	0	0	0	0	0	0	1	0	1	1	0	0	0	0	1	1	0	2	2	0	1	1	0	0	2	2	0	0	1	0	0	0	0	0	0	0	0	0
428	1	0	1	1	0	0	2	1	2	0	0	0	0	0	0	0	0	0	0	1	1	0	0	0	0	0	1	1	2	2	1	2	2	0	1	1	2	0	0	0	0	0	0	2	1	1	0	1	1
429	0	1	1	0	0	1	2	1	2	0	0	1	1	0	1	0	0	1	1	1	0	0	0	0	0	1	2	0	0	1	1	2	2	0	1	1	0	0	0	1	0	0	0	2	0	1	0	1	2
430	0	0	1	0	0	0	2	1	1	0	0	0	2	0	1	0	0	2	2	1	1	0	0	0	0	2	0	0	0	1	0	1	1	1	1	1	1	0	0	1	0	0	0	2	0	2	0	0	1
431	1	0	1	1	0	0	1	1	1	0	1	1	2	0	2	0	0	1	1	1	1	1	0	0	0	1	0	2	2	2	1	2	2	0	1	1	2	0	0	0	0	1	2	2	0	1	0	0	1
432	0	0	1	0	1	1	2	0	1	0	0	1	2	0	1	0	0	1	1	1	1	0	0	0	0	1	1	0	0	2	0	0	0	0	1	1	2	0	0	1	1	1	1	2	1	0	0	0	2
433	1	0	1	0	0	0	2	0	2	0	0	0	1	0	1	0	0	1	0	0	0	0	0	0	0	0	1	0	0	1	0	0	1	1	1	1	1	0	0	0	0	1	1	2	1	0	0	0	1
434	0	0	1	0	0	0	2	0	1	0	0	0	0	0	0	0	0	1	1	0	2	0	0	0	0	1	2	0	0	2	1	2	1	2	1	2	2	0	0	1	0	0	1	2	1	0	0	1	1
435	0	0	1	0	0	1	2	0	1	1	1	1	0	0	0	0	0	1	1	1	2	1	0	0	0	0	1	2	2	1	0	0	0	0	1	1	0	0	0	0	0	0	1	1	1	1	0	0	1
436	0	0	1	0	0	1	2	0	2	0	1	1	1	0	1	0	0	2	1	1	2	0	0	0	0	1	1	0	2	2	0	1	1	0	1	1	0	0	0	2	0	1	1	1	1	1	0	0	0
437	1	0	2	1	0	0	1	1	1	0	1	0	0	0	0	0	0	0	0	0	2	0	0	0	0	1	0	0	1	2	0	1	1	1	1	1	2	1	1	1	0	1	1	2	1	0	0	1	1
438	1	0	2	0	0	1	1	0	0	0	1	0	0	0	0	0	0	1	1	1	2	0	0	0	0	1	1	0	1	2	0	1	2	0	0	2	1	0	0	2	0	0	0	1	0	1	0	0	1
439	0	0	2	0	0	1	1	0	1	0	0	0	1	0	1	0	0	1	1	1	2	0	0	0	0	2	2	1	1	2	1	0	0	0	1	1	1	0	0	1	0	0	1	1	0	0	0	0	1
440	0	0	2	0	0	0	2	0	2	0	1	0	0	0	0	0	0	0	0	0	2	1	0	0	0	1	1	1	2	2	1	1	1	0	1	1	2	0	1	2	2	0	1	2	1	1	0	0	0
441	0	0	1	0	0	0	2	0	2	0	1	0	0	0	0	0	0	0	1	1	2	1	0	0	0	0	2	0	0	2	0	1	1	0	1	1	1	0	0	1	0	1	1	1	0	1	0	0	0
442	1	0	0	0	0	0	2	0	1	0	0	0	0	0	0	0	0	0	0	0	2	0	1	0	0	1	2	1	1	2	2	0	0	0	1	1	2	0	0	1	0	0	0	2	1	0	0	0	1
443	1	0	1	0	0	0	1	0	1	0	1	1	2	0	1	0	0	1	1	1	1	0	0	0	0	2	2	1	1	2	0	0	0	0	0	2	2	0	0	1	0	0	1	2	1	1	0	0	1
444	0	1	1	0	0	0	0	0	0	0	1	0	1	0	0	0	0	0	0	0	1	1	1	1	1	1	2	0	0	2	1	1	1	0	0	2	2	0	0	1	0	0	0	1	1	1	0	0	2
445	1	0	0	0	0	0	2	0	1	0	0	0	0	0	0	0	0	2	2	1	0	0	1	0	0	0	2	0	0	2	0	2	1	0	0	2	0	0	0	2	0	1	1	1	0	2	0	0	0
446	1	0	1	0	0	0	2	0	1	0	0	0	2	0	1	0	0	2	1	1	1	0	1	0	0	0	1	1	1	2	0	1	1	1	0	2	1	0	0	0	0	0	0	2	0	0	0	0	1
447	0	0	2	0	0	1	2	0	0	0	0	0	1	0	1	0	1	2	1	1	1	1	0	0	0	1	2	1	1	1	1	1	1	0	1	1	1	1	1	1	0	0	1	2	1	0	0	1	1
448	0	0	1	1	0	0	1	0	1	0	1	0	2	0	1	1	0	0	1	1	2	1	0	0	0	1	1	1	1	2	0	2	2	0	2	0	1	0	0	2	0	0	0	2	1	1	0	0	0
449	0	0	2	2	0	0	1	0	1	0	1	1	2	0	1	0	0	1	0	0	1	0	0	0	0	1	0	2	2	2	1	1	1	0	1	1	1	0	0	2	1	0	1	2	2	2	0	0	0
450	1	0	2	0	0	1	0	0	0	0	2	1	2	0	1	0	0	0	1	1	2	1	0	0	0	1	2	1	1	2	2	1	1	0	1	1	2	0	0	0	1	0	1	2	1	0	0	0	0
451	1	0	2	1	0	0	2	0	1	0	1	0	1	0	0	0	0	1	1	1	2	0	0	0	0	1	1	0	1	2	0	1	1	0	1	1	2	0	0	1	1	0	1	1	0	0	0	0	1
452	0	0	1	0	0	0	2	1	2	0	0	0	0	0	0	0	0	2	0	0	1	1	0	0	0	1	1	0	1	2	0	1	0	1	1	1	2	0	1	2	2	0	0	1	0	0	0	0	2
453	0	1	2	0	0	0	2	0	2	0	0	0	0	0	0	0	0	0	0	0	2	1	0	0	0	1	1	1	1	2	1	2	1	1	1	1	2	1	1	0	0	1	1	2	0	0	0	0	1
454	0	0	1	1	0	0	1	0	1	0	1	0	2	0	1	1	0	0	0	0	2	0	0	0	0	0	2	1	1	2	0	1	1	1	1	2	1	0	0	2	0	0	1	2	2	1	0	1	2
455	0	0	2	1	0	0	1	0	0	0	1	1	0	0	0	0	0	0	0	0	2	0	0	0	0	0	1	1	1	2	1	2	2	0	1	1	1	0	0	1	0	0	0	2	1	0	1	0	1
456	1	0	0	1	1	0	2	0	2	1	1	0	0	0	0	0	0	2	1	1	0	0	0	0	0	1	2	0	1	2	0	0	0	0	1	1	0	0	0	1	0	0	1	2	0	1	0	0	1
457	0	1	1	0	0	0	2	0	1	0	0	1	1	0	1	0	1	2	0	0	1	0	0	0	0	2	2	0	1	2	1	1	1	0	1	1	2	0	0	0	1	0	1	2	0	1	0	0	1
458	1	1	2	0	0	0	2	0	2	0	1	0	1	0	0	0	0	2	1	1	2	1	0	0	0	2	1	0	1	2	0	1	1	0	1	1	2	0	0	1	0	0	1	2	1	1	0	0	0
459	1	0	1	0	1	1	2	0	2	0	0	0	0	0	0	0	0	1	1	0	1	1	1	1	1	1	1	0	0	1	0	2	1	1	0	2	2	0	0	0	0	0	0	1	0	0	0	0	1
460	1	1	2	0	0	1	2	1	2	0	0	0	2	0	2	0	0	0	1	1	2	1	1	0	0	0	1	0	0	2	0	2	1	0	1	1	1	0	0	1	0	0	0	1	1	1	0	0	0
461	0	0	2	0	0	2	2	1	1	0	1	1	1	0	1	0	0	1	0	0	1	0	0	0	0	1	2	0	0	2	0	1	0	1	1	1	2	0	0	2	0	0	0	2	0	0	0	0	0
462	1	0	1	0	1	2	2	0	2	0	0	0	1	0	2	1	1	2	2	2	2	0	0	0	0	2	2	0	0	1	0	1	0	0	2	0	1	0	0	1	0	0	0	1	0	0	0	1	2
463	0	0	1	0	0	0	2	0	2	0	1	1	1	0	1	0	0	1	1	1	1	1	0	0	0	1	1	0	1	2	0	1	1	0	0	2	2	0	0	0	0	0	0	0	1	0	0	0	0
464	0	0	2	1	0	0	2	1	2	0	0	1	2	0	2	0	0	0	0	0	2	0	0	0	0	2	2	0	0	2	0	2	1	0	1	1	1	0	0	0	0	0	0	0	0	1	0	0	1
465	1	0	0	0	0	0	1	0	0	0	1	1	1	0	2	1	0	0	0	0	2	0	0	0	0	1	1	1	2	2	0	0	0	0	0	2	2	0	0	1	1	0	1	2	1	2	0	0	1
466	1	0	2	1	0	0	2	0	1	0	0	1	1	0	1	0	0	0	0	0	2	0	1	0	0	1	1	0	0	1	0	1	1	1	0	2	1	1	1	1	0	0	0	1	0	0	0	0	1
467	1	0	1	1	0	0	2	0	1	0	0	0	1	0	0	0	0	0	1	1	2	1	1	1	1	0	2	0	1	2	0	2	2	0	1	1	0	0	0	2	0	0	1	2	1	0	0	0	1
468	0	0	0	0	0	0	2	0	1	0	0	0	0	0	0	0	1	1	0	0	2	0	0	0	0	1	1	1	1	0	0	1	0	2	1	1	2	0	1	2	1	1	2	2	0	1	0	0	0
469	0	0	2	0	0	1	2	1	2	0	0	0	0	0	0	0	0	0	0	0	2	0	1	0	0	0	1	1	1	2	0	1	1	1	1	2	2	1	1	0	0	0	0	2	1	1	0	0	0
470	1	0	0	0	0	0	2	0	1	0	0	0	0	0	0	0	0	0	0	0	2	1	0	0	0	1	0	1	1	1	0	0	0	0	0	2	1	0	0	1	0	1	1	2	1	0	0	0	1
471	1	0	2	1	0	0	2	0	1	0	0	0	0	0	0	0	0	0	0	0	2	1	0	0	0	0	1	0	0	2	0	1	1	2	1	1	2	0	0	0	0	0	1	2	0	0	0	0	2
472	0	0	0	0	0	0	2	0	2	0	0	1	0	0	0	0	0	2	1	1	1	1	1	1	1	1	2	1	1	2	0	0	1	0	0	2	1	0	1	2	1	0	0	0	1	0	0	0	1
473	1	0	2	0	0	2	2	1	2	0	0	0	0	0	0	0	0	0	0	1	2	0	0	0	0	2	1	0	0	2	0	2	1	1	0	2	1	0	0	1	0	1	1	1	1	0	0	0	2
474	1	0	1	1	0	0	2	0	1	0	1	1	1	0	1	0	1	1	0	1	2	0	0	0	0	1	2	0	0	2	0	2	1	1	0	2	2	0	0	1	0	0	0	0	2	1	0	0	0
475	1	0	0	0	0	0	2	1	2	0	0	1	1	0	1	0	0	0	1	1	2	1	1	0	0	1	1	1	2	2	0	1	1	0	0	2	2	0	0	1	1	0	0	2	0	0	0	0	1
476	1	0	1	1	0	0	2	0	1	0	0	0	1	0	0	0	0	1	0	0	1	0	0	0	0	1	1	0	1	2	0	2	2	0	1	1	2	0	0	0	0	0	0	0	1	0	0	0	2
477	0	0	1	0	0	1	2	0	1	0	0	2	2	1	1	1	0	1	2	2	1	0	0	0	0	2	2	0	0	2	2	1	1	0	1	1	2	0	1	2	1	0	0	0	1	1	0	0	1
478	0	1	2	0	0	1	2	0	2	0	0	0	1	0	0	0	0	2	2	1	1	0	0	0	0	1	0	1	1	0	0	1	1	0	0	2	2	0	0	2	0	1	1	1	0	1	0	0	1
479	0	0	1	0	0	0	2	0	2	0	0	0	0	0	0	0	0	0	1	1	2	0	0	0	0	1	1	0	0	1	0	1	1	0	1	1	2	0	0	0	0	0	0	2	1	0	0	0	0
480	1	0	2	1	0	1	2	0	2	0	1	0	0	0	0	0	0	1	2	1	2	0	0	0	0	1	1	0	0	1	0	1	1	0	1	1	1	0	0	1	0	0	0	1	1	1	0	0	2
481	1	0	1	0	0	0	2	0	2	0	1	2	2	0	2	0	0	2	1	1	2	0	0	0	0	1	2	1	1	2	1	1	1	0	0	2	1	1	1	1	0	0	1	2	1	1	0	0	1
482	1	0	1	1	0	0	2	1	2	0	0	0	0	0	0	0	0	0	0	0	2	1	1	0	0	0	2	0	0	2	1	0	1	0	0	2	1	0	0	0	0	0	0	0	2	2	0	0	1
483	1	0	1	1	0	0	2	0	2	0	2	0	1	1	0	1	0	1	1	1	1	0	0	0	0	2	1	1	2	2	1	0	0	0	0	2	1	1	0	0	0	0	1	2	1	1	0	0	1
484	1	0	0	0	0	0	2	0	2	0	0	0	1	0	0	0	0	1	1	1	0	2	1	1	1	1	2	0	0	2	0	2	1	2	1	1	2	0	0	1	0	0	1	2	2	2	0	0	0
485	1	0	2	1	0	0	2	0	1	0	0	1	2	1	1	1	0	1	0	0	2	1	1	1	1	1	1	1	1	1	1	1	1	0	1	1	2	0	0	0	0	1	1	2	1	0	0	0	0
486	0	0	1	0	0	0	0	0	1	1	1	0	1	0	0	0	0	1	0	0	1	0	0	0	0	0	1	0	2	2	0	2	1	1	0	2	2	1	1	0	0	1	1	1	1	1	0	0	0
487	1	0	0	0	0	0	2	0	2	0	0	1	1	0	1	0	0	1	1	1	2	0	0	0	0	2	0	0	1	2	0	0	0	0	0	2	2	0	0	1	0	0	0	1	2	1	0	0	1
488	1	1	1	0	0	0	2	0	2	0	1	1	1	0	1	0	0	2	1	1	2	1	0	0	0	0	0	0	1	2	0	1	1	0	1	1	1	0	0	1	0	0	0	1	0	1	0	0	1
489	0	0	2	0	0	1	2	0	1	0	0	1	2	0	1	0	0	1	0	0	2	0	0	0	0	1	1	0	1	2	0	0	1	0	1	2	0	0	0	2	0	0	0	0	0	1	0	0	0
490	0	0	2	0	0	0	0	0	0	0	1	0	0	0	0	0	0	1	1	1	0	1	0	0	0	1	1	0	0	1	0	2	2	0	2	0	1	1	0	1	0	0	0	0	2	0	0	0	1
491	1	0	2	0	0	0	2	0	2	0	0	0	0	0	0	0	0	1	1	1	1	0	2	0	0	0	1	0	0	1	1	1	1	0	0	2	1	0	0	2	0	0	2	2	1	1	0	0	1
492	1	1	1	0	0	1	1	1	2	0	0	2	2	1	1	1	0	1	1	1	2	1	0	0	0	1	1	0	1	2	1	1	1	0	0	2	1	1	1	1	0	0	1	2	1	2	0	0	1
493	0	0	1	0	0	1	2	0	1	1	1	1	1	0	1	0	0	2	1	1	2	0	0	0	0	1	1	0	0	2	1	0	2	1	2	1	2	0	0	0	0	0	0	1	0	0	0	0	1
494	0	0	2	1	0	0	1	0	1	0	1	0	0	0	0	0	0	0	0	0	2	0	0	0	0	1	1	0	0	2	1	2	2	0	1	1	1	0	0	1	0	1	1	1	1	0	0	0	1
495	1	0	1	0	0	0	1	0	1	0	0	1	2	0	2	0	0	0	1	1	2	0	1	0	0	1	2	1	1	2	1	1	1	0	0	2	1	0	0	1	0	0	0	2	0	0	0	1	2
496	0	0	2	1	0	0	2	0	1	0	0	0	1	0	1	0	0	0	0	1	2	1	1	1	1	1	1	1	2	2	1	0	1	1	1	2	1	0	0	1	0	0	2	2	2	1	0	2	2
497	1	0	1	0	0	0	2	0	1	0	1	0	0	0	0	0	0	0	1	1	2	0	0	0	0	0	2	0	0	2	0	2	2	0	0	2	2	0	0	0	0	0	0	0	0	1	0	0	1
498	1	0	1	1	0	0	1	0	1	0	1	1	1	0	1	0	0	0	0	0	2	1	0	0	0	1	1	1	1	1	1	1	1	1	1	1	0	0	0	2	0	0	0	1	2	1	0	0	1
499	1	0	0	0	0	0	2	0	2	0	0	0	0	0	0	0	0	0	1	1	2	1	0	0	0	1	2	1	1	2	2	2	2	0	0	2	2	0	0	2	1	0	0	1	0	0	0	0	1
500	1	0	2	1	0	0	2	0	2	0	0	0	0	0	1	1	0	1	1	1	1	2	0	0	0	0	1	0	1	2	0	0	0	0	0	2	2	0	0	2	1	1	1	1	0	1	0	0	0
501	0	0	2	0	0	1	2	0	1	0	0	1	1	0	1	0	0	2	2	2	1	1	0	0	0	0	1	0	1	2	0	1	1	1	0	2	1	1	1	1	0	0	0	2	0	2	0	1	1
502	0	0	1	0	0	1	1	0	1	0	2	0	0	0	0	0	0	1	1	0	2	1	0	0	0	1	2	0	0	2	1	1	1	1	2	0	2	0	0	1	0	0	1	2	1	0	0	0	1
503	1	0	1	0	0	0	2	0	1	0	0	0	1	0	0	0	0	0	0	0	2	0	1	0	0	2	1	1	1	2	0	2	2	0	0	2	2	0	0	1	0	0	0	1	0	0	0	0	1
504	0	0	2	1	0	0	2	0	1	0	0	0	0	0	0	0	0	1	1	1	0	0	0	0	0	2	1	1	1	1	0	2	1	0	1	1	0	0	0	2	0	0	0	1	0	0	0	0	1
505	0	0	2	1	0	0	2	0	2	0	0	0	1	1	0	1	0	1	1	1	2	0	0	0	0	1	1	1	1	1	1	1	0	1	1	1	2	0	0	0	0	0	0	1	0	0	0	1	2
506	1	0	2	0	0	0	1	0	2	0	0	0	0	0	0	0	1	1	0	1	2	0	0	0	0	0	2	0	0	2	1	0	1	1	1	1	1	0	0	1	0	0	1	1	1	0	0	0	1
507	1	0	0	0	0	0	2	0	1	0	0	1	1	1	0	1	0	1	1	1	2	1	0	0	0	0	2	0	1	2	1	1	1	1	2	0	1	0	0	1	0	0	0	2	0	2	0	0	1
508	0	0	0	0	0	0	2	0	1	0	1	0	0	0	0	0	0	0	0	0	2	0	0	0	0	2	2	1	1	2	0	1	1	1	1	1	1	1	1	0	0	0	0	1	0	0	0	0	1
509	0	0	2	1	0	0	2	0	1	0	1	0	0	0	0	0	0	2	1	1	1	0	0	0	0	1	2	1	1	2	0	1	1	0	1	1	2	0	0	1	0	0	0	1	0	0	0	0	1
510	1	0	0	0	0	0	0	0	1	1	1	0	1	0	1	0	0	2	0	0	1	0	0	0	0	0	1	1	1	0	0	1	1	1	2	0	0	0	0	1	0	0	0	2	1	2	0	0	0
511	1	0	2	1	0	0	1	0	1	0	2	0	0	0	0	0	0	0	1	1	2	0	0	0	0	2	1	0	1	2	1	1	1	0	2	0	1	0	0	2	0	0	1	1	1	1	0	0	0
512	0	0	1	0	0	0	2	0	2	0	1	1	1	0	1	0	1	0	1	1	2	0	1	0	0	1	1	0	1	2	0	1	1	0	1	1	1	0	0	1	0	0	1	1	0	1	0	0	0
513	0	0	0	0	0	0	2	0	2	0	0	1	1	0	0	0	0	0	0	0	1	1	0	0	0	0	2	1	1	2	2	1	1	0	1	1	1	0	0	1	1	0	1	2	1	0	0	0	1
514	0	0	1	0	0	1	2	0	0	0	0	0	1	0	1	0	0	1	2	1	2	1	1	1	1	0	2	0	0	1	0	1	1	0	0	2	2	0	0	1	0	0	0	1	0	1	0	0	1
515	1	0	2	0	0	0	2	0	2	0	0	0	0	0	0	0	0	1	0	0	2	1	0	0	0	1	2	0	0	2	2	1	1	1	0	2	1	0	0	2	0	0	0	1	0	1	0	0	1
516	1	0	1	0	0	1	2	1	1	0	0	0	0	0	0	0	0	0	0	0	1	0	0	0	0	0	2	0	0	2	0	2	2	0	1	1	1	0	0	1	0	0	0	0	1	0	0	0	1
517	1	0	1	0	1	1	2	0	1	0	0	0	0	0	0	0	0	0	1	1	2	0	0	0	0	0	1	0	1	2	0	1	0	1	1	1	1	0	0	0	0	0	0	1	1	1	0	0	1
518	1	0	1	1	0	0	2	0	1	0	1	0	0	0	0	0	1	2	0	0	1	0	0	0	0	0	2	0	0	2	0	1	1	0	0	2	0	0	0	1	0	0	2	2	2	1	0	0	0
519	0	0	1	0	0	0	1	0	2	0	0	1	1	0	1	0	0	1	0	0	1	0	0	0	0	1	1	1	2	2	0	1	1	1	0	2	1	1	1	1	0	0	0	0	0	0	0	0	0
520	1	0	2	0	0	1	2	0	2	0	0	0	0	0	0	0	0	1	1	1	1	1	0	0	0	1	0	1	1	1	0	1	1	1	1	1	0	0	0	2	0	0	0	1	0	1	0	0	1
521	0	0	2	1	0	0	2	1	2	0	0	0	1	0	2	1	0	1	0	0	1	0	1	0	0	1	2	0	1	2	0	1	0	1	1	1	2	0	0	0	0	0	0	1	0	0	0	0	0
522	1	0	2	0	0	1	1	0	2	0	0	0	0	0	0	0	0	2	2	1	1	1	0	0	0	0	1	1	1	2	1	1	1	1	2	0	1	0	0	0	0	1	1	2	1	0	0	0	1
523	1	0	2	0	0	1	1	0	2	1	0	1	1	0	1	0	0	1	0	0	1	0	1	0	0	2	2	0	0	1	1	0	0	0	0	2	0	0	0	2	0	1	1	2	0	0	0	1	2
524	0	0	2	0	0	2	1	0	1	0	0	0	2	0	0	0	0	0	0	0	2	0	0	0	0	2	1	0	1	2	0	1	1	1	0	2	1	0	0	0	0	0	0	1	0	0	0	0	0
525	1	0	1	0	0	0	2	0	1	0	0	0	1	0	0	0	0	1	0	0	0	0	0	0	0	0	1	0	0	1	0	1	0	1	0	2	2	0	0	0	0	0	1	2	2	2	0	1	2
526	1	0	2	0	0	0	2	1	2	0	0	1	1	0	1	0	0	2	1	1	1	1	0	0	0	1	1	1	2	2	1	2	2	0	0	2	2	0	0	1	0	0	1	1	1	1	0	0	1
527	1	0	2	1	0	0	2	0	2	0	0	1	1	1	0	1	0	2	0	0	1	0	0	0	0	1	2	0	0	1	0	0	1	2	1	2	2	0	0	1	0	0	1	1	0	0	0	0	1
528	1	0	2	0	0	1	1	2	2	0	0	0	1	0	2	1	0	0	0	0	2	0	0	0	0	1	1	0	0	2	1	2	1	1	0	2	2	0	0	1	0	1	1	1	2	0	0	0	1
529	0	0	2	0	0	2	2	1	2	0	0	0	0	0	0	0	0	1	0	1	2	1	0	0	0	1	2	0	0	1	0	1	1	0	0	2	2	0	0	0	1	0	0	1	0	0	0	0	0
530	0	0	2	1	0	0	2	0	2	0	0	1	2	0	1	0	1	0	1	1	2	1	1	1	1	1	2	1	1	2	0	1	2	1	2	1	2	0	0	1	1	0	0	2	0	2	0	0	0
531	1	0	2	0	0	0	1	0	0	0	0	1	1	0	1	0	0	1	1	1	1	1	0	0	0	0	1	1	2	2	1	2	1	0	2	2	1	0	0	1	0	0	0	0	1	0	0	0	0
532	1	0	1	0	0	0	1	0	0	0	2	1	2	0	1	0	0	1	2	2	1	0	0	0	0	1	2	0	0	1	1	1	1	0	1	1	1	0	0	1	0	2	2	2	1	0	0	1	2
533	1	0	1	1	0	0	2	0	2	0	0	1	2	0	2	0	1	1	0	0	2	0	1	0	0	1	2	1	1	1	0	0	0	0	0	2	1	0	0	2	0	0	0	1	0	0	0	0	1
534	1	1	1	0	0	1	2	0	2	0	0	0	1	0	0	0	0	0	0	0	2	0	1	0	0	1	2	0	0	1	1	0	0	0	1	1	2	0	0	1	0	0	0	2	0	1	0	0	1
535	0	0	1	0	0	0	2	0	2	0	1	0	0	0	0	0	0	1	1	1	1	1	2	1	1	1	2	1	1	2	1	1	1	1	2	0	1	0	0	1	1	0	0	1	0	1	0	0	2
536	1	0	1	0	0	0	1	0	1	0	1	0	0	0	0	0	0	0	0	0	2	0	0	0	0	1	1	0	1	2	0	2	1	1	1	1	0	0	0	1	0	1	1	1	2	0	0	0	1
537	0	1	2	0	0	0	2	0	1	0	0	0	1	0	0	0	0	1	0	0	2	0	1	1	1	1	0	0	0	1	0	0	0	0	1	1	0	0	0	2	0	1	1	1	2	0	0	0	2
538	1	0	2	1	0	0	2	1	2	0	0	0	0	0	0	0	0	1	0	0	2	0	0	0	0	1	2	1	1	2	0	0	0	1	0	2	1	0	0	2	0	0	1	2	1	1	0	0	1
539	1	0	2	0	0	0	2	0	2	0	1	0	1	0	1	0	0	0	0	0	2	0	1	1	1	0	2	0	0	2	1	1	1	0	1	1	1	0	0	2	0	0	0	2	0	1	0	0	0
540	0	0	1	0	0	0	2	0	1	0	0	0	0	0	0	0	0	1	1	1	1	1	0	0	0	1	1	0	0	1	1	1	0	0	0	2	0	0	0	1	0	0	1	2	2	2	0	1	2
541	1	0	1	0	0	0	2	0	2	0	0	0	0	0	0	0	0	1	0	0	0	0	0	0	0	2	2	0	0	2	0	2	1	1	1	0	2	0	0	1	0	0	0	1	0	1	0	0	1
542	0	0	2	1	0	0	2	0	2	0	1	0	1	0	0	0	0	0	0	0	2	1	1	1	1	1	1	2	2	1	1	2	1	0	1	1	1	1	1	0	0	0	0	2	0	2	0	0	0
543	1	0	2	0	0	0	1	0	1	0	1	1	2	0	2	1	0	1	1	1	2	0	0	0	0	1	1	0	0	1	0	2	1	0	0	2	1	0	0	2	0	0	1	1	1	0	0	0	1
544	1	0	1	0	0	0	2	0	2	0	0	1	1	1	0	1	0	2	1	1	1	1	1	1	1	0	2	0	0	2	0	1	0	1	1	1	1	0	0	2	1	0	0	1	0	1	0	0	0
545	1	0	2	1	0	0	2	0	1	0	1	1	2	0	1	0	1	2	1	1	1	0	0	0	0	0	2	2	2	2	1	1	1	0	0	2	2	0	0	1	1	0	1	1	1	1	0	0	0
546	1	0	1	1	0	0	1	0	0	0	0	1	1	0	1	0	1	2	0	0	1	0	0	0	0	2	2	0	0	2	1	1	1	0	0	2	0	0	0	1	0	0	0	2	1	0	0	0	0
547	0	0	1	0	0	0	1	0	0	0	1	0	1	0	0	0	0	1	1	1	1	0	0	0	0	0	1	1	1	2	0	2	2	0	0	2	1	0	0	1	0	0	1	2	1	0	0	0	0
548	0	0	1	0	0	0	1	0	1	0	1	0	1	0	1	0	0	2	1	1	2	1	0	0	0	1	2	0	0	2	1	2	2	0	0	2	2	0	0	2	1	0	0	1	0	1	0	0	0
549	0	1	2	0	0	0	1	0	1	0	1	1	0	0	0	0	0	0	0	0	2	0	0	0	0	2	2	0	0	2	0	1	1	0	1	1	0	1	1	1	0	1	1	2	1	0	0	0	1
550	0	0	0	0	0	0	1	1	1	0	1	0	0	0	0	0	0	1	1	1	1	0	0	0	0	2	1	0	0	1	0	2	1	2	1	2	1	1	1	1	0	0	0	1	0	0	0	0	2
551	1	0	2	0	0	0	2	1	1	0	0	1	1	0	1	0	0	1	1	1	2	0	0	0	0	1	2	0	0	2	0	0	0	0	0	2	2	0	0	1	0	0	0	2	0	0	0	0	1
552	0	0	1	0	1	0	0	0	1	0	1	0	0	0	0	0	0	2	1	1	2	0	1	0	0	1	2	1	1	2	0	0	0	2	1	1	0	0	0	1	0	1	1	1	1	1	0	0	1
553	1	0	1	0	1	1	2	0	1	0	0	1	2	0	1	0	0	2	1	1	1	0	0	0	0	2	2	0	0	2	1	1	1	0	1	1	1	0	0	2	0	0	1	2	1	1	0	1	1
554	0	0	1	0	0	0	1	0	0	1	2	0	0	0	0	0	0	1	1	1	2	0	0	0	0	2	2	0	0	2	0	0	1	1	1	2	0	0	0	2	1	1	1	2	0	1	0	0	0
555	1	1	2	0	1	0	2	0	1	0	1	0	0	0	0	0	0	0	0	0	2	1	1	1	1	0	0	2	2	2	1	0	1	0	1	2	2	0	0	1	0	0	0	2	0	0	0	0	1
556	0	0	1	1	0	0	1	0	1	0	1	0	0	0	0	0	0	1	0	0	1	0	0	0	0	2	1	1	1	1	0	0	0	0	0	2	1	0	0	1	0	0	0	1	0	0	0	0	1
557	1	0	0	0	0	0	1	0	0	0	1	0	0	0	0	0	0	1	1	1	2	1	0	0	0	0	1	1	2	2	0	1	1	0	2	1	1	0	0	1	0	0	1	2	1	0	0	1	2
558	0	0	1	0	0	0	2	0	2	0	0	0	0	0	0	0	0	0	1	1	2	0	0	0	0	0	2	1	1	2	0	2	1	1	0	2	0	0	0	2	0	0	0	2	0	0	0	0	0
559	0	0	1	0	0	0	2	0	2	0	0	0	1	0	0	0	0	1	1	1	2	1	1	1	1	1	1	2	2	2	1	1	0	0	0	2	2	0	0	0	0	1	1	1	1	1	0	0	1
560	1	0	1	1	0	0	2	1	1	0	1	0	0	0	0	0	0	1	1	1	2	1	0	0	0	0	2	1	1	2	1	0	0	0	0	2	1	0	0	2	1	0	1	2	2	0	0	1	0
561	0	0	1	0	0	0	2	0	1	0	1	0	1	0	0	0	0	0	0	0	2	0	0	0	0	0	2	0	0	2	2	0	2	1	2	1	1	0	0	1	0	1	1	2	1	0	0	0	1
562	0	0	0	1	0	0	1	0	0	0	1	0	0	0	0	0	0	1	2	2	1	0	1	1	1	1	1	0	1	2	0	0	1	1	1	2	1	0	0	1	0	0	1	1	1	1	0	0	1
563	0	0	1	0	0	1	2	0	2	0	0	0	1	0	0	0	0	0	0	0	2	2	0	0	0	0	2	0	0	1	1	2	2	0	2	0	1	0	0	2	0	0	0	0	0	1	0	0	0
564	1	0	2	0	0	2	2	0	2	0	1	0	0	0	0	0	0	0	1	1	2	0	1	0	0	1	2	1	1	2	0	2	2	0	1	1	1	0	0	1	0	0	1	2	1	0	0	1	1
565	1	0	0	0	0	0	2	0	2	0	0	0	1	0	1	1	0	1	1	1	1	1	1	0	0	0	1	1	2	2	1	0	0	0	0	2	2	0	0	1	0	0	0	1	0	0	0	1	1
566	1	0	2	0	0	0	1	0	0	0	0	0	2	0	1	0	0	0	0	1	2	1	1	1	1	2	1	0	0	2	1	1	1	1	2	0	1	0	0	0	0	0	0	1	1	1	0	1	2
567	0	1	0	0	0	0	1	1	1	0	1	1	1	0	1	0	0	0	0	0	2	0	0	0	0	2	0	0	1	2	0	0	0	0	0	1	1	0	0	1	0	0	0	1	0	0	0	0	0
568	1	0	2	1	0	0	2	0	2	0	0	0	0	0	0	0	0	1	0	0	1	0	0	0	0	1	2	0	1	2	0	0	0	2	1	1	1	1	1	1	0	0	1	1	1	2	0	0	0
569	0	0	1	0	0	0	2	1	2	0	0	1	1	0	1	0	1	0	1	1	2	1	0	0	0	1	2	0	0	2	0	2	1	2	1	2	1	0	0	1	0	0	1	2	1	0	0	0	1
570	1	0	0	0	0	0	1	1	1	1	1	0	0	0	0	0	0	0	0	0	2	1	0	0	0	0	2	0	0	2	1	0	1	1	1	1	2	0	0	0	0	2	2	2	1	0	0	0	1
571	0	0	1	1	0	0	1	0	2	0	0	0	0	0	0	0	1	2	1	1	1	0	1	0	0	0	1	1	1	2	0	1	1	1	0	2	1	0	0	1	0	0	2	2	1	1	0	2	2
572	1	0	1	0	0	0	2	0	1	0	0	1	1	0	2	1	0	1	2	2	1	1	0	0	0	0	2	0	0	1	0	1	1	0	0	2	1	0	0	1	0	2	2	2	1	0	0	0	1
573	0	0	0	0	0	0	2	0	1	1	1	0	0	0	0	0	0	1	0	0	0	1	1	0	0	1	1	0	1	2	0	0	0	0	0	2	0	0	0	1	0	0	0	1	0	1	0	0	0
574	1	0	2	0	0	1	2	0	2	0	1	1	0	0	0	0	0	1	1	1	2	0	0	0	0	1	0	1	2	2	1	1	0	1	0	2	1	0	0	1	1	0	0	2	1	1	0	0	1
575	0	0	1	0	0	0	2	0	1	0	1	0	0	0	0	0	0	0	0	0	2	0	0	0	0	1	1	0	1	2	1	1	0	1	0	2	1	0	0	0	0	1	1	1	1	0	0	1	1
576	1	0	0	0	0	0	1	1	1	0	1	1	1	0	1	0	0	1	1	1	2	1	1	1	1	1	1	1	1	2	1	0	0	0	0	1	1	0	0	0	0	1	1	2	0	1	0	0	0
577	1	0	2	0	0	0	1	0	2	0	0	2	1	0	1	0	0	2	1	1	1	0	0	0	0	1	2	0	0	2	0	2	1	1	1	0	1	0	0	1	0	0	0	2	0	1	0	1	1
578	0	0	2	0	0	1	2	0	2	0	1	1	1	0	1	0	0	0	0	0	2	0	0	0	0	1	1	0	0	2	0	0	2	1	2	1	2	1	1	0	0	1	1	2	2	0	0	0	1
579	1	0	1	0	0	0	1	0	1	0	1	1	2	0	1	0	0	1	2	1	1	1	0	0	0	2	2	0	0	2	0	2	1	0	1	1	0	0	0	1	0	0	0	1	0	0	0	0	1
580	0	0	1	1	0	0	2	0	2	0	0	0	1	0	0	0	0	2	1	1	1	0	0	0	0	1	1	1	1	2	0	1	2	0	0	2	2	0	0	0	0	0	2	2	1	1	0	1	2
581	1	0	1	0	0	0	1	0	0	0	1	0	0	0	0	0	0	0	0	0	2	0	1	1	1	1	1	0	0	1	0	0	0	1	0	2	2	0	0	0	0	0	0	1	0	0	0	0	2
582	1	0	1	0	0	0	2	0	1	0	0	0	1	0	1	0	0	1	0	0	1	0	1	0	0	1	1	0	1	2	0	1	1	0	0	2	2	0	0	2	1	1	1	1	1	0	0	0	1
583	0	0	2	2	0	1	1	0	1	0	1	0	2	0	0	0	0	2	1	1	2	0	0	0	0	1	1	1	2	2	1	1	0	0	0	2	1	0	0	0	0	1	1	2	0	0	0	0	1
584	1	0	2	1	0	0	2	0	2	0	0	0	1	0	1	1	0	2	2	1	0	0	0	0	0	1	1	1	1	2	1	0	0	1	0	2	2	0	0	1	0	0	0	0	1	1	0	0	0
585	1	0	2	0	0	1	2	0	2	0	0	1	2	0	2	0	0	2	1	0	0	0	0	0	0	1	1	1	1	1	1	0	0	1	0	2	2	1	1	0	0	0	1	2	1	1	0	0	2
586	0	0	1	0	1	0	1	0	0	0	1	0	0	0	0	0	1	1	1	1	2	1	0	0	0	1	2	0	0	1	0	2	2	0	1	1	1	1	0	1	0	0	1	2	1	1	0	1	2
587	0	0	1	0	0	0	2	0	1	0	0	1	1	0	1	0	0	0	0	0	2	0	0	0	0	1	2	0	0	2	0	0	0	1	0	2	1	0	0	1	0	0	0	2	0	0	0	0	2
588	0	0	2	0	0	1	1	0	1	0	0	0	0	0	0	0	0	0	0	0	2	0	0	0	0	1	1	0	1	2	1	1	1	0	0	2	0	0	0	0	0	1	1	2	1	0	0	0	2
589	1	0	2	0	0	0	2	1	1	1	0	0	2	0	2	1	0	0	0	0	2	1	0	0	0	0	2	0	0	2	2	2	2	0	0	2	2	0	0	0	1	1	1	2	1	0	0	0	1
590	0	0	2	0	0	1	2	0	1	1	1	0	0	0	0	0	0	2	0	1	1	0	0	0	0	2	0	1	2	1	0	2	2	0	2	0	2	0	0	1	0	0	0	1	0	0	1	0	0
591	1	0	1	0	0	1	2	1	1	0	0	1	1	0	1	0	0	1	0	0	2	0	0	0	0	1	2	0	0	2	0	2	1	1	1	1	2	0	1	1	1	0	0	0	0	0	0	0	0
592	0	0	2	1	0	1	1	0	1	0	1	1	1	0	1	0	0	0	1	1	2	0	0	0	0	1	2	1	1	2	1	1	1	1	0	2	1	0	0	1	0	0	1	1	1	0	0	2	2
593	1	0	1	0	0	0	1	0	1	0	1	0	1	0	0	0	0	0	1	2	1	0	0	0	0	0	2	0	0	2	0	1	1	0	1	1	1	0	0	1	0	1	1	2	0	0	0	0	0
594	0	0	1	0	0	1	1	0	0	0	1	0	2	1	0	1	0	2	2	1	0	1	0	0	0	0	2	0	0	2	0	1	1	1	1	1	1	0	0	2	0	0	0	1	0	1	0	0	0
595	0	0	1	0	0	0	1	1	1	0	0	0	0	0	0	0	0	2	2	2	1	0	1	0	0	0	2	0	0	1	1	1	1	2	1	1	1	0	0	0	0	0	0	0	0	1	0	0	1
596	1	0	1	2	0	0	2	1	1	0	0	0	0	0	0	0	0	0	0	0	2	1	0	0	0	0	2	0	0	2	2	2	1	0	2	2	1	0	0	2	0	0	0	1	0	1	0	0	0
597	1	0	2	0	0	0	1	0	1	0	2	1	1	0	1	0	0	1	1	1	1	0	0	0	0	1	1	2	2	2	0	2	2	0	0	2	1	0	0	1	0	2	2	2	0	0	0	0	1
598	0	0	1	0	0	0	2	0	2	0	1	0	0	0	1	1	0	2	1	1	1	1	0	0	0	0	0	1	1	2	1	1	1	0	1	1	1	0	0	2	0	1	1	1	1	1	0	0	2
599	1	0	2	0	0	0	2	0	0	0	0	0	0	0	0	0	0	1	1	1	2	1	1	0	0	0	1	0	1	2	0	1	0	2	0	2	2	0	0	0	0	0	0	1	0	0	0	0	2
600	0	0	2	0	0	1	2	0	1	0	0	0	1	0	2	1	0	1	1	1	2	0	0	0	0	1	1	0	1	2	0	0	0	0	1	1	2	1	1	0	0	0	0	2	0	0	0	0	1
601	0	0	1	1	0	0	2	0	2	0	1	0	0	0	0	0	0	0	1	1	2	0	0	0	0	2	2	0	0	1	0	1	1	1	0	2	2	1	1	0	0	1	1	2	1	0	0	0	0
602	1	0	1	1	0	0	2	0	2	0	0	0	0	0	0	0	0	1	0	0	1	1	0	0	0	0	2	0	0	2	1	2	1	2	1	1	1	1	0	1	0	0	1	1	1	1	0	0	0
603	1	0	2	0	0	0	2	0	1	0	0	0	2	0	1	0	0	0	0	0	2	0	0	0	0	0	2	0	0	2	1	2	1	0	0	2	2	0	0	1	0	0	0	1	0	0	0	0	2
604	0	0	2	0	0	0	2	1	1	0	0	0	0	0	0	0	0	1	0	1	1	0	0	0	0	2	1	2	2	2	0	0	0	1	0	2	1	0	0	1	1	0	1	2	0	1	0	0	0
605	1	0	0	0	0	0	2	0	0	0	0	0	2	0	1	0	0	1	1	0	2	0	0	0	0	2	2	0	0	2	1	2	2	0	0	2	2	0	0	0	0	1	1	1	0	1	0	0	1
606	1	0	0	0	0	0	2	0	1	0	0	0	0	0	0	0	0	1	1	1	2	1	0	0	0	0	2	2	2	2	0	2	2	0	1	1	2	0	0	0	0	2	2	2	1	0	0	0	0
607	1	0	1	1	0	0	2	0	0	0	0	0	1	0	0	0	0	0	1	1	2	1	0	0	0	0	2	0	0	2	1	1	1	0	0	2	0	0	0	1	0	0	1	2	1	0	0	0	2
608	0	0	2	0	0	1	2	0	1	0	1	0	1	0	0	0	0	1	1	0	2	0	0	0	0	1	1	1	0	1	2	2	1	0	0	2	1	0	0	1	0	1	1	2	1	0	0	0	1
609	1	0	1	0	0	0	1	0	0	0	2	0	0	0	0	0	0	2	0	0	1	0	0	0	0	2	2	0	0	2	0	0	0	1	0	2	1	0	0	1	0	0	0	2	0	1	0	1	1
610	0	0	1	0	0	0	2	0	1	0	1	0	1	0	1	0	0	0	0	0	2	0	0	0	0	0	0	0	1	2	0	1	0	0	2	0	1	0	0	2	0	1	1	1	1	1	0	0	1
611	1	0	1	0	0	0	1	0	1	0	0	0	0	0	0	0	0	1	1	0	1	1	2	1	1	0	1	0	2	2	0	1	1	0	0	2	2	0	0	2	1	1	1	1	1	1	0	0	0
612	1	0	1	0	0	0	1	0	1	0	1	0	1	0	0	0	0	0	1	1	2	0	1	0	0	1	2	0	0	2	2	1	1	0	1	1	1	1	1	1	0	0	2	2	2	1	0	0	1
613	0	0	1	1	0	0	1	1	2	0	0	1	2	0	2	0	0	1	1	1	2	0	0	0	0	1	2	1	1	1	0	2	1	0	1	1	1	0	0	1	0	0	2	2	2	1	0	1	2
614	1	0	2	1	0	0	2	0	2	0	0	1	1	0	1	0	0	0	0	0	2	0	1	0	0	0	2	0	0	2	0	1	1	0	1	1	0	0	0	2	1	0	0	2	1	1	0	1	2
615	1	0	2	1	0	0	2	0	2	0	0	2	1	0	1	0	1	2	0	0	1	0	0	0	0	0	2	0	0	2	1	2	1	1	0	2	1	0	0	2	0	1	1	1	1	1	0	1	2
616	1	0	2	1	0	0	1	0	2	0	0	0	0	0	1	1	0	1	1	1	1	1	0	0	0	0	2	0	0	2	1	2	2	0	1	1	2	0	0	0	1	0	0	1	0	0	0	0	0
617	0	0	0	0	0	0	2	0	2	0	0	0	0	0	0	0	0	0	0	0	2	0	0	0	0	2	1	1	1	1	1	0	0	0	0	2	1	0	0	1	0	0	0	2	0	0	0	1	1
618	1	0	0	0	0	0	2	1	2	0	0	1	1	0	1	0	0	0	0	0	2	0	0	0	0	1	0	0	1	1	0	0	0	0	0	2	1	0	0	0	1	0	0	2	1	0	0	0	1
619	1	0	0	1	0	0	2	0	1	0	1	0	1	0	0	0	0	1	0	1	2	1	0	0	0	1	2	0	0	2	1	1	0	0	0	2	1	1	1	1	1	0	1	2	0	0	0	0	2
620	0	0	1	0	0	0	2	0	1	0	0	0	0	0	0	0	0	0	1	1	2	1	0	0	0	2	2	1	1	2	0	1	1	0	0	2	2	0	0	1	0	0	0	1	0	1	0	0	0
621	0	0	1	1	0	0	2	0	2	0	0	0	2	0	2	0	0	1	1	1	2	1	1	0	0	1	1	0	1	2	0	1	2	0	0	2	2	0	1	2	2	0	0	2	0	1	0	0	1
622	1	0	1	0	0	1	2	0	1	0	1	0	0	0	0	0	0	0	0	0	2	0	0	0	0	2	2	0	0	2	0	0	0	0	0	2	2	1	1	1	0	1	1	2	1	0	0	0	1
623	0	0	0	0	0	0	1	0	1	1	1	1	1	0	1	0	1	2	1	1	1	1	0	0	0	0	2	0	0	2	0	0	0	0	0	2	1	0	0	1	1	0	1	2	2	0	0	1	2
624	0	0	2	1	0	0	1	2	2	0	0	0	0	0	0	0	0	0	0	1	2	1	1	0	0	1	2	0	0	2	1	0	0	0	0	2	0	0	0	2	0	0	1	2	2	2	0	0	1
625	1	0	1	0	0	0	1	0	0	0	1	1	1	0	1	0	0	1	1	1	1	0	1	0	0	2	2	0	0	2	1	0	0	0	0	2	2	0	0	1	1	0	1	2	1	0	0	0	0
626	1	0	1	1	0	0	2	0	2	0	0	1	1	1	0	1	0	1	1	1	1	1	1	1	1	2	1	1	2	2	1	1	1	0	0	2	2	0	1	2	2	0	0	2	0	1	0	0	1
627	1	0	2	0	0	1	2	0	2	0	0	1	0	0	0	0	0	2	1	1	0	1	1	1	1	2	2	1	1	2	2	1	1	0	1	1	1	1	1	1	0	1	1	2	0	1	0	1	1
628	0	0	1	0	0	0	2	0	1	0	1	0	0	0	0	0	0	2	2	2	0	0	0	0	0	1	1	1	0	1	1	1	1	1	2	0	1	0	0	1	0	0	0	1	0	1	0	0	1
629	1	0	1	0	0	0	2	1	2	0	0	0	0	0	0	0	0	0	0	0	2	0	0	0	0	0	1	1	1	2	0	2	1	2	1	1	0	0	0	1	0	0	0	1	1	0	0	0	1
630	1	0	1	0	0	0	2	1	2	0	0	0	0	0	0	0	0	1	0	1	1	0	0	0	0	2	1	2	2	2	1	1	1	1	2	0	2	0	0	0	0	1	1	2	2	1	0	1	0
631	1	0	1	0	0	0	2	0	1	0	1	1	1	0	1	0	1	2	0	0	1	0	0	0	0	1	1	2	2	2	1	0	0	0	0	2	2	0	0	1	0	0	1	2	1	2	0	1	2
632	0	0	0	0	0	0	2	0	2	0	0	1	2	0	1	0	0	1	2	1	2	0	1	0	0	2	0	1	1	1	0	2	1	0	0	2	1	0	0	1	0	0	0	1	0	0	0	0	0
633	0	0	2	0	0	0	1	0	1	1	1	2	2	0	2	0	0	1	1	0	2	0	0	0	0	1	0	0	1	2	0	0	0	0	1	1	0	0	0	1	0	0	1	2	2	0	0	0	1
634	1	0	2	1	0	0	1	0	1	0	1	1	2	0	1	0	0	0	0	1	2	0	0	0	0	1	0	0	0	1	0	1	1	0	0	2	1	0	0	2	0	0	0	2	0	2	0	0	1
635	1	0	1	0	0	1	1	0	1	0	1	1	1	0	1	0	1	2	1	1	1	1	0	0	0	0	0	2	2	2	1	1	1	2	1	1	1	0	0	1	0	1	1	1	1	1	0	0	2
636	0	0	0	1	0	0	1	1	1	0	0	0	0	0	0	0	0	0	0	0	2	0	0	0	0	1	1	0	0	1	0	1	1	1	2	0	1	0	0	1	1	0	0	1	0	1	0	0	1
637	0	0	0	1	0	0	2	0	2	0	1	1	2	0	1	0	0	0	0	0	2	1	0	0	0	0	1	1	1	1	1	2	2	0	2	0	2	0	0	0	0	0	1	2	1	1	0	1	0
638	0	0	2	0	0	1	2	0	2	0	1	0	0	0	0	0	0	0	0	0	2	0	0	0	0	1	2	1	1	2	0	2	2	0	1	1	0	0	0	1	1	0	1	2	0	0	0	1	2
639	0	0	1	1	0	1	1	0	1	0	0	1	1	0	1	0	0	1	0	0	2	0	0	0	0	1	2	1	1	2	0	1	1	0	0	2	0	0	0	2	1	0	0	2	0	1	0	0	1
640	0	0	1	0	0	1	1	0	2	0	0	0	1	0	1	0	0	1	0	0	1	0	0	0	0	1	2	0	0	2	1	0	0	0	1	1	2	0	0	1	0	0	1	1	1	0	0	0	1
641	0	0	2	0	0	0	2	0	2	0	0	1	1	0	1	0	0	0	0	0	2	0	2	0	0	1	1	1	1	1	0	2	2	0	1	1	1	1	1	1	1	0	1	1	1	2	0	1	0
642	1	0	1	0	0	0	1	0	1	0	0	0	2	0	2	0	0	0	0	0	1	0	0	0	0	1	1	0	0	1	0	1	1	1	0	2	2	0	0	1	0	0	0	1	0	1	0	0	1
643	0	0	2	0	0	1	2	0	2	0	0	1	0	0	0	0	1	2	1	1	1	0	1	0	0	0	2	1	1	1	1	0	0	0	0	2	1	0	0	0	0	0	0	0	0	1	0	0	1
644	0	0	1	0	0	0	2	0	1	0	0	0	1	0	0	0	0	2	2	1	1	1	0	0	0	0	0	1	1	0	0	1	1	0	1	1	0	0	0	2	0	1	1	2	1	0	0	0	1
645	1	0	1	1	0	0	2	0	2	0	1	0	1	0	1	0	0	1	2	2	1	0	0	0	0	1	0	1	2	1	0	1	1	2	1	1	1	0	0	2	0	0	0	2	0	0	0	0	1
646	1	0	1	0	0	0	1	0	2	0	0	1	1	0	1	0	0	1	0	0	1	0	0	0	0	0	2	1	1	2	1	1	1	2	1	2	2	0	0	0	1	0	1	2	0	0	0	0	1
647	0	0	2	0	0	1	2	0	1	0	1	0	1	0	1	0	1	0	1	1	2	0	0	0	0	1	1	0	0	1	1	1	0	0	0	2	1	0	0	0	0	0	0	2	0	2	0	0	0
648	1	0	2	1	0	0	2	1	2	0	0	1	1	1	0	1	0	0	0	0	2	0	0	0	0	0	2	0	0	1	0	2	2	1	1	0	2	0	0	0	0	0	0	2	0	1	0	2	2
649	0	0	0	0	0	0	2	0	2	0	0	2	2	0	2	0	0	0	0	0	2	1	0	0	0	1	1	0	0	1	0	2	2	0	1	1	2	0	0	0	0	0	1	1	1	1	0	0	0
650	0	0	0	0	0	0	2	1	2	0	0	1	1	0	1	0	0	0	1	1	2	1	0	0	0	2	0	0	1	2	0	2	1	0	0	2	2	0	0	1	0	0	0	1	0	0	0	1	2
651	1	0	1	0	0	0	1	0	2	0	0	0	1	0	0	0	0	0	1	1	1	1	0	0	0	1	2	0	0	1	0	1	0	0	1	2	2	0	0	1	0	0	1	1	1	1	1	0	0
652	1	0	2	1	0	0	2	0	2	0	0	0	0	0	0	0	0	1	0	0	1	1	1	1	1	0	1	0	0	1	1	0	1	0	0	2	2	0	0	0	0	1	1	1	1	0	0	0	1
653	1	0	2	0	0	0	2	0	2	0	0	2	2	0	2	0	0	1	0	0	1	0	1	1	1	1	2	2	2	2	0	2	1	0	1	1	2	0	0	1	0	0	1	2	1	0	0	0	0
654	1	0	1	0	0	0	1	1	2	0	0	1	1	0	1	0	0	1	1	1	0	0	1	0	0	0	1	0	2	2	0	0	1	1	1	2	2	0	0	1	0	1	1	1	1	1	0	0	0
655	0	0	1	0	1	0	2	0	1	0	1	0	0	0	0	0	0	1	1	1	1	0	0	0	0	0	1	0	0	2	0	1	1	0	0	2	2	1	1	0	0	0	1	2	1	0	0	0	1
656	0	0	0	0	0	1	2	0	1	0	0	0	0	0	0	0	0	0	1	1	2	0	1	0	0	0	1	0	1	2	0	0	0	0	0	2	2	0	0	0	1	0	0	2	0	0	0	1	1
657	0	0	1	0	0	0	2	1	2	0	0	0	0	0	0	0	0	0	0	0	2	1	0	0	0	0	1	0	1	2	0	2	1	0	0	2	1	1	1	1	0	0	1	2	0	0	0	0	0
658	1	0	1	0	0	0	2	0	1	0	0	1	1	0	1	0	0	1	1	1	1	0	0	0	0	2	1	0	1	2	0	0	0	0	0	2	0	0	0	1	0	1	1	2	1	0	0	0	0
659	0	0	2	2	0	1	2	0	1	0	1	1	2	0	1	0	0	0	0	0	2	0	1	1	1	0	1	0	0	1	0	1	1	0	1	1	1	0	0	2	1	0	0	1	0	0	0	0	0
660	0	0	0	0	0	0	1	1	1	0	0	1	1	0	1	0	0	1	1	1	1	0	0	0	0	0	0	0	1	2	0	0	0	1	0	2	1	0	0	0	0	0	0	1	0	1	0	0	1
661	1	0	1	1	0	0	1	0	1	0	1	1	2	0	1	0	0	1	1	1	2	1	1	0	0	0	2	0	0	1	0	1	1	0	0	2	2	0	0	1	0	0	2	2	1	1	0	0	0
662	0	0	0	0	0	0	2	0	2	0	1	0	0	0	0	0	0	0	0	0	1	1	0	0	0	1	1	1	1	2	0	2	2	0	1	1	1	0	0	1	0	0	0	1	0	0	0	0	1
663	0	0	2	1	0	1	2	0	2	0	0	1	1	0	1	0	0	1	0	0	1	1	1	1	1	0	1	1	1	2	0	2	2	0	1	1	0	0	0	1	0	0	0	1	0	0	0	1	1
664	1	0	1	0	0	0	2	0	2	0	0	0	0	0	0	0	0	0	0	0	1	1	1	0	0	0	1	0	0	1	0	2	2	0	1	1	0	0	0	2	0	0	1	2	1	0	0	0	1
665	0	0	1	0	0	1	2	0	0	0	0	0	1	0	0	0	1	2	1	1	1	0	2	0	0	0	0	0	0	1	0	1	1	2	0	2	1	1	0	1	0	1	1	2	1	0	0	0	1
666	0	0	2	0	0	1	2	0	1	0	1	0	1	0	0	0	0	1	1	1	1	1	0	0	0	0	2	1	1	2	1	0	0	0	0	2	0	0	0	2	0	0	0	2	0	1	0	0	1
667	0	0	0	0	0	0	2	0	2	0	0	0	1	1	0	0	0	0	0	0	2	0	0	0	0	2	2	1	1	2	2	1	0	1	1	1	1	0	0	1	0	1	1	1	0	2	0	0	0
668	1	0	1	0	0	1	2	1	2	0	0	0	1	0	1	0	0	0	0	0	2	0	0	0	0	1	2	1	1	2	1	2	1	1	1	0	1	0	0	2	0	2	2	2	0	0	0	0	1
669	1	0	2	1	0	0	2	0	2	0	0	1	1	0	1	0	0	1	1	1	2	1	1	0	0	0	0	0	1	2	0	1	1	0	0	2	2	0	0	0	0	0	0	2	0	2	0	0	0
670	1	0	1	1	0	0	2	1	1	1	0	0	0	0	0	0	0	1	1	0	1	0	1	1	1	1	1	1	2	2	1	1	1	2	2	1	2	0	0	1	0	0	1	1	1	2	0	0	2
671	1	0	1	1	0	0	2	0	2	0	0	0	1	0	0	0	0	0	1	0	2	1	0	0	0	0	2	0	0	2	0	1	2	0	0	2	1	0	0	1	0	0	0	1	1	1	0	0	1
672	1	0	1	0	0	0	1	0	1	0	0	0	0	0	0	0	0	2	2	1	0	0	0	0	0	2	1	2	2	2	2	1	1	0	1	1	2	0	0	1	0	0	0	1	0	1	0	0	1
673	1	0	1	1	0	0	2	1	2	0	0	0	0	0	0	0	0	1	1	2	1	0	0	0	0	1	2	1	1	1	0	1	1	0	1	1	1	0	0	1	0	0	1	2	2	0	1	0	0
674	1	0	1	0	1	1	1	1	2	0	1	0	1	0	1	0	0	1	2	1	2	0	0	0	0	2	2	0	0	1	0	0	1	2	1	2	2	0	0	0	1	0	0	2	0	0	0	0	1
675	0	0	2	0	0	1	1	0	0	0	1	1	0	0	0	0	0	1	1	1	2	0	0	0	0	0	2	0	0	2	0	0	0	1	0	2	2	0	1	2	1	0	1	2	1	0	0	0	0
676	0	0	1	0	0	0	1	0	1	0	2	0	0	0	0	0	0	0	0	0	2	0	0	0	0	2	1	1	0	1	1	1	1	0	1	1	1	0	0	2	0	0	1	2	1	1	0	0	1
677	0	0	1	0	0	0	1	1	1	0	1	0	0	0	0	0	0	0	0	1	2	0	1	0	0	0	1	0	1	2	0	0	1	1	1	2	1	0	0	1	0	0	0	1	0	0	0	0	1
678	0	0	1	0	0	0	2	0	1	0	0	0	0	0	0	0	0	0	0	0	2	0	1	0	0	0	1	0	2	2	0	2	1	1	0	2	1	0	0	2	0	0	1	1	1	1	0	1	2
679	1	0	0	1	0	0	2	0	1	0	0	1	2	0	1	0	0	0	1	1	2	0	0	0	0	1	2	1	1	2	1	1	2	1	1	1	1	1	1	1	0	0	0	1	0	0	0	0	1
680	1	0	2	0	0	1	2	1	2	0	0	0	0	0	0	0	0	1	1	1	2	1	0	0	0	2	1	1	0	1	2	2	2	0	1	1	2	0	1	2	2	0	1	2	2	0	0	1	1
681	1	0	1	0	0	0	1	0	1	0	1	0	0	0	0	0	0	0	0	0	2	0	1	0	0	1	2	0	0	2	2	1	1	0	1	1	0	0	0	2	0	1	1	2	1	0	0	0	1
682	0	0	0	0	0	0	2	1	2	0	0	0	0	0	0	0	0	2	2	1	0	0	1	0	0	1	1	1	1	1	1	2	2	0	1	1	1	1	1	1	0	0	1	2	1	0	0	0	0
683	0	0	2	1	0	0	2	0	2	0	1	0	0	0	0	0	0	0	0	0	2	0	0	0	0	1	1	1	1	1	0	2	2	0	1	1	1	0	0	1	0	0	0	0	0	0	0	1	2
684	0	0	2	0	0	0	1	0	2	0	0	0	0	0	0	0	0	2	1	1	2	0	1	0	0	1	2	1	1	1	0	2	2	0	2	0	1	0	0	1	0	0	0	2	0	2	0	1	0
685	0	0	1	0	0	1	2	1	2	0	0	0	0	0	0	0	0	0	0	0	2	1	0	0	0	0	1	0	0	1	0	1	0	2	1	1	1	0	0	1	0	0	0	2	1	0	0	1	1
686	1	0	1	0	0	0	1	0	1	1	1	1	1	0	1	0	0	2	1	1	2	1	0	0	0	0	1	1	1	2	1	1	1	0	1	1	2	0	0	0	1	0	1	2	0	0	0	0	1
687	0	1	1	0	0	1	1	0	1	0	1	1	1	1	0	1	0	1	1	1	0	2	0	0	0	0	2	1	1	2	2	1	1	0	0	2	2	0	0	0	0	0	2	2	2	0	0	1	2
688	1	0	1	1	0	0	2	0	2	0	0	0	0	0	0	0	0	1	2	1	2	0	0	0	0	2	1	1	1	0	0	0	0	1	0	2	1	0	0	0	0	0	0	1	0	0	0	0	1
689	0	0	1	0	0	0	2	0	2	0	0	0	0	0	0	0	0	0	0	1	2	0	0	0	0	0	1	0	1	2	0	2	1	1	1	1	1	0	0	2	1	0	0	0	0	1	0	0	0
690	1	0	2	0	0	0	2	0	2	0	0	0	0	0	0	0	0	1	0	1	1	0	0	0	0	0	1	2	2	1	0	1	2	1	2	1	1	1	1	0	0	0	0	1	0	1	0	1	1
691	1	0	1	1	0	0	1	0	1	0	0	1	1	0	1	0	0	1	0	0	2	0	0	0	0	0	1	0	0	1	0	0	0	2	1	1	0	0	0	2	0	0	1	1	1	2	1	0	1
692	0	1	2	0	0	0	2	1	1	0	1	0	1	0	0	0	0	2	1	1	2	1	1	1	1	1	1	0	1	2	0	0	0	1	0	2	2	0	0	1	0	0	2	2	1	1	0	0	1
693	0	0	2	0	0	0	2	0	2	1	1	0	0	0	0	0	0	1	1	1	1	1	0	0	0	1	2	0	0	2	0	1	1	1	1	1	1	0	0	0	0	0	0	2	0	2	0	0	1
694	0	0	0	0	0	0	2	0	2	0	0	1	1	0	1	0	0	0	0	0	2	0	0	0	0	1	2	0	0	2	0	1	1	2	2	1	0	0	0	1	0	0	0	2	0	1	0	0	0
695	1	0	1	0	0	0	2	0	2	0	0	0	0	0	0	0	0	0	0	0	2	0	0	0	0	0	2	1	1	2	2	1	1	0	1	1	2	0	1	2	1	1	1	2	0	0	0	0	1
696	1	0	1	0	0	0	2	1	1	0	0	0	0	0	0	0	0	2	2	2	1	0	0	0	0	1	1	0	1	2	0	2	1	1	0	2	1	0	0	1	0	0	0	1	0	0	0	0	0
697	1	0	2	0	0	0	2	1	2	0	0	0	0	0	0	0	0	1	0	0	1	0	2	0	0	0	1	0	1	2	0	0	0	1	0	2	0	0	0	1	0	0	0	1	0	1	0	0	1
698	0	0	1	0	0	0	1	0	1	0	1	0	0	0	0	0	0	1	1	1	1	0	0	0	0	1	2	0	0	2	0	2	2	0	0	2	0	0	0	2	0	0	1	2	1	0	0	0	0
699	0	0	2	0	0	2	2	0	2	0	0	0	1	0	1	0	0	2	0	0	1	0	0	0	0	0	2	0	0	2	0	2	2	0	2	0	1	0	0	2	1	0	1	2	2	2	0	0	1
700	0	0	2	1	0	1	2	0	1	0	0	0	0	0	0	0	0	0	1	1	2	0	0	0	0	1	0	0	1	2	0	0	0	1	2	1	1	0	0	2	0	0	0	0	0	0	0	1	2
701	1	0	2	0	0	0	2	0	2	0	1	0	0	0	0	0	0	2	2	1	1	2	0	0	0	0	1	1	1	1	0	1	2	0	1	1	0	0	0	2	0	0	1	1	1	0	0	0	2
702	1	0	1	0	1	1	2	0	2	0	1	0	2	0	0	0	0	0	0	0	2	0	0	0	0	1	2	1	1	2	0	0	0	0	0	2	2	0	0	0	1	0	0	1	0	1	0	0	1
703	0	1	1	0	0	0	1	0	0	0	1	0	2	0	1	0	0	1	1	1	0	0	0	0	0	1	1	0	0	1	0	1	1	1	0	2	0	0	0	1	0	0	0	2	1	0	0	0	1
704	1	0	0	0	0	0	0	0	0	0	1	1	1	1	0	1	0	0	0	0	2	0	1	0	0	0	1	0	0	2	0	0	0	0	0	2	1	0	0	0	0	0	0	0	1	0	0	0	1
705	1	1	1	0	0	1	1	0	0	0	1	1	2	0	2	1	0	2	2	2	0	0	0	0	0	2	1	0	1	2	0	0	1	0	0	2	1	0	0	1	0	0	1	1	1	1	0	1	2
706	0	0	2	0	0	2	1	0	1	0	0	0	2	0	0	0	0	0	0	0	2	0	1	0	0	0	2	0	0	2	1	1	1	2	0	2	2	0	0	1	0	2	2	2	0	0	0	0	0
707	1	0	2	1	0	0	2	0	2	0	0	0	2	0	2	1	0	1	1	1	1	1	0	0	0	0	0	0	0	1	0	2	2	0	2	0	1	0	0	0	0	0	1	1	1	1	0	0	1
708	0	0	0	0	0	0	2	0	2	0	1	1	2	0	1	0	0	2	0	0	1	0	0	0	0	2	1	0	0	1	0	1	2	1	2	1	0	0	0	2	0	1	1	2	1	0	0	0	2
709	1	0	1	0	0	0	2	0	1	0	0	0	2	0	0	0	0	1	1	1	1	0	0	0	0	1	0	2	2	2	1	1	1	1	1	2	1	0	0	1	0	0	1	2	0	1	0	0	1
710	0	0	2	0	0	0	1	0	1	0	0	0	0	0	0	0	0	1	1	1	0	0	0	0	0	0	2	0	0	2	0	0	1	1	1	2	2	0	0	0	0	0	0	1	1	1	0	0	2
711	0	0	1	1	0	0	2	0	2	0	1	0	0	0	0	0	1	1	0	0	2	0	0	0	0	0	2	0	0	2	0	2	1	2	1	2	2	1	0	0	0	0	2	2	1	1	0	0	1
712	0	0	0	0	0	0	1	0	2	0	0	0	2	0	1	0	0	0	0	0	2	0	1	0	0	1	2	0	0	2	1	1	1	1	1	1	1	0	0	1	0	0	1	2	2	2	0	0	0
713	1	0	1	0	0	1	2	0	1	0	0	0	1	0	0	0	0	1	0	0	2	0	0	0	0	1	2	0	0	2	0	1	1	2	1	1	2	0	0	2	1	0	1	2	1	2	0	0	0
714	1	0	0	1	0	0	1	0	2	0	0	0	1	0	0	0	0	0	0	0	1	1	1	1	1	1	1	2	2	2	2	1	1	0	1	1	2	0	0	1	0	1	1	1	1	0	0	2	2
715	1	0	0	1	0	0	0	0	0	0	2	2	2	0	2	0	0	0	0	0	2	1	0	0	0	0	2	1	1	2	0	1	1	0	0	2	2	1	1	0	0	1	1	1	1	1	0	0	2
716	1	0	2	0	0	1	2	0	1	1	1	1	1	0	1	0	0	1	1	1	0	0	1	0	0	1	2	0	0	2	1	2	1	0	0	2	1	0	0	1	0	0	0	2	0	1	0	1	1
717	0	0	1	1	0	0	2	0	2	0	0	0	1	1	0	1	0	1	1	1	1	0	1	0	0	1	2	1	1	2	2	2	2	0	1	1	1	0	0	1	0	1	1	1	0	1	0	0	1
718	1	0	2	1	0	1	2	0	2	0	0	0	1	0	0	0	0	1	0	0	1	0	0	0	0	1	1	0	1	2	0	0	1	2	1	2	2	0	0	0	0	0	0	2	0	0	0	0	0
719	1	0	1	0	1	2	2	1	2	0	0	0	1	0	0	0	0	0	0	0	2	1	1	0	0	0	2	0	0	2	0	2	2	0	0	2	2	0	0	1	0	0	0	1	1	2	0	0	2
720	0	0	2	1	0	0	1	0	1	0	2	0	0	0	0	0	0	0	0	0	2	1	0	0	0	0	2	1	1	1	0	2	2	1	1	0	2	0	0	1	1	0	0	2	0	2	0	1	2
721	1	0	1	1	0	0	2	0	1	0	0	1	2	0	1	0	0	2	1	1	2	0	1	0	0	0	1	1	1	2	0	1	1	0	1	1	1	0	0	1	0	0	0	1	0	1	0	0	0
722	0	0	0	0	0	0	2	1	1	0	0	0	1	0	0	0	0	2	0	1	1	0	0	0	0	1	0	1	2	2	1	1	2	0	0	2	2	0	0	0	0	0	0	2	0	1	0	0	1
723	1	0	1	0	0	0	2	0	1	0	0	0	1	0	0	0	0	1	1	1	2	1	0	0	0	2	0	1	1	2	1	1	1	0	2	1	2	0	0	0	1	0	1	1	1	0	0	0	2
724	0	0	2	0	0	0	2	0	2	0	0	1	2	0	1	0	0	2	1	1	1	0	1	0	0	1	1	0	0	2	1	1	2	0	0	2	0	0	0	1	0	0	0	1	0	0	0	0	0
725	1	0	2	0	0	0	1	1	1	0	1	2	2	0	2	0	0	2	2	1	0	1	1	1	1	0	1	1	1	2	0	1	1	1	1	1	1	1	1	0	0	1	1	1	0	1	0	0	2
726	0	0	2	1	0	0	1	0	1	0	1	0	1	0	0	0	0	1	0	0	1	0	0	0	0	1	2	0	0	1	0	0	0	1	0	2	0	0	0	1	0	0	1	2	1	0	0	0	1
727	0	0	1	0	1	1	2	0	0	0	0	0	0	0	0	0	0	1	1	1	1	0	1	0	0	0	2	0	0	2	2	1	1	0	0	2	2	0	0	1	0	0	0	0	0	1	0	0	1
728	0	0	0	0	0	0	2	0	1	0	0	0	0	0	0	0	0	0	1	2	1	1	0	0	0	1	2	1	1	2	2	1	1	2	0	2	2	0	0	1	0	0	1	1	1	0	0	0	0
729	1	0	1	0	0	0	1	0	0	0	1	1	1	0	2	1	0	1	1	1	1	0	0	0	0	0	1	0	1	2	0	2	2	0	1	1	1	0	0	0	0	0	0	1	0	1	0	0	0
730	0	0	2	0	0	0	2	0	2	0	0	2	2	0	2	0	1	2	2	2	1	0	1	0	0	1	1	0	1	2	0	0	1	2	1	2	0	0	0	2	0	0	0	1	0	0	0	0	1
731	0	0	1	0	0	0	2	0	2	0	0	0	0	0	0	0	0	1	1	1	1	0	1	1	1	1	1	2	2	1	1	1	2	0	1	1	2	0	0	0	0	2	2	2	0	0	0	0	0
732	1	0	2	0	0	0	1	0	1	0	1	2	2	0	2	0	0	2	0	0	1	0	0	0	0	0	1	0	1	2	0	1	1	0	0	2	1	0	0	2	0	0	0	2	0	2	0	0	1
733	0	0	1	0	0	0	1	0	1	0	1	0	1	0	0	0	0	0	0	0	2	2	0	0	0	0	1	0	0	2	1	1	0	1	0	2	1	0	0	1	0	0	0	2	0	0	0	0	0
734	0	0	2	0	0	1	2	0	1	0	0	0	1	0	0	0	0	1	1	0	2	0	0	0	0	0	1	2	2	1	0	1	1	1	2	0	2	0	0	1	0	1	1	1	0	2	0	0	1
735	1	0	0	0	0	0	1	0	1	0	0	0	0	0	0	0	0	0	0	0	2	0	0	0	0	1	1	1	1	1	1	1	2	0	2	0	2	0	0	1	0	1	1	2	2	0	0	0	1
736	0	0	1	0	0	0	1	0	0	0	1	0	1	0	0	0	0	0	0	0	2	1	0	0	0	1	2	0	0	2	0	2	2	0	1	1	1	0	0	2	0	0	1	1	1	0	0	0	0
737	0	1	1	0	0	1	2	1	2	0	0	0	0	0	0	0	0	0	0	0	2	0	1	0	0	1	0	1	1	2	1	1	1	1	0	2	0	0	0	0	0	0	0	1	0	0	0	0	0
738	1	0	1	0	0	1	1	0	0	0	0	2	2	1	1	1	0	0	0	0	2	0	0	0	0	1	2	0	1	1	0	1	1	1	0	2	1	0	0	1	0	0	0	1	0	0	0	0	0
739	1	0	1	0	0	0	1	0	0	0	1	0	1	0	0	0	0	0	1	1	2	0	0	0	0	2	1	1	1	2	0	1	1	1	0	2	1	0	0	0	0	0	1	2	1	1	0	0	1
740	0	0	1	0	0	0	2	0	2	0	0	0	0	0	0	0	0	2	2	2	1	2	1	1	1	1	2	1	1	1	0	0	1	1	1	1	1	0	0	2	1	0	1	1	1	1	0	0	1
741	1	0	0	0	0	0	0	0	1	0	1	1	1	0	1	0	0	0	1	1	2	0	0	0	0	2	1	0	0	1	0	1	1	0	0	2	2	1	1	1	0	0	1	2	0	1	0	0	2
742	0	0	1	1	0	0	2	0	2	0	2	0	1	0	0	0	0	1	1	1	0	0	1	0	0	1	1	0	1	2	0	0	1	1	1	1	2	0	0	1	1	0	0	2	0	1	0	0	2
743	0	0	2	0	0	0	2	1	2	0	0	1	2	0	1	0	1	2	1	1	1	0	0	0	0	1	1	0	0	1	1	2	1	0	0	2	2	0	0	1	1	0	0	2	1	0	0	1	0
744	0	0	1	1	0	0	2	0	1	0	1	1	1	0	1	0	0	1	1	1	2	0	1	1	1	1	2	1	1	2	0	2	1	0	0	2	0	0	0	2	0	0	0	1	1	1	0	0	1
745	1	0	2	0	0	0	2	0	2	0	0	1	1	0	1	0	1	2	2	2	2	1	1	1	1	0	2	0	0	2	0	0	0	1	0	2	2	0	0	1	0	0	1	1	1	2	0	0	0
746	1	0	0	1	0	0	1	0	1	0	0	1	2	0	1	0	0	2	1	1	1	1	1	1	1	1	1	0	0	1	1	1	1	1	0	2	2	0	0	0	0	1	1	2	1	0	0	0	0
747	1	0	2	0	0	1	2	0	1	0	0	0	1	0	0	0	0	0	1	2	1	1	0	0	0	2	1	0	1	2	0	2	2	0	2	0	2	0	0	1	0	1	1	2	0	1	0	0	1
748	0	0	2	1	0	0	2	1	1	0	1	0	0	0	0	0	0	2	2	2	1	0	0	0	0	0	1	1	2	2	1	1	1	2	2	1	1	1	1	1	1	0	0	2	1	0	0	0	0
749	1	0	1	0	0	0	2	0	2	0	0	2	2	0	2	0	0	1	0	0	1	1	0	0	0	1	2	0	0	2	0	0	1	1	1	2	1	1	1	1	0	0	1	1	1	0	0	0	1
750	1	0	1	0	0	0	0	0	1	0	0	1	1	0	1	0	0	0	0	0	2	0	0	0	0	1	1	1	1	1	1	2	1	1	0	2	1	0	0	2	1	0	0	2	0	1	0	0	1
751	1	0	0	0	0	0	2	1	2	0	0	0	0	0	0	0	0	0	0	1	2	0	0	0	0	1	0	1	1	2	1	1	0	0	0	2	2	0	0	1	0	0	1	2	1	1	0	0	2
752	1	1	1	0	0	0	2	0	1	0	0	0	1	0	0	0	0	0	0	0	2	1	0	0	0	2	1	0	0	1	0	0	0	2	1	1	0	0	0	2	0	0	0	1	2	1	0	0	1
753	0	0	0	0	0	0	1	0	0	0	1	0	1	0	0	0	0	1	1	1	1	1	2	1	1	0	1	0	1	2	0	1	1	1	2	0	0	0	0	2	0	0	0	2	1	1	0	0	1
754	1	0	2	1	0	0	2	0	1	0	0	0	1	0	0	0	0	0	0	0	2	0	0	0	0	2	1	0	1	2	0	1	1	1	2	0	1	0	0	2	0	0	0	1	0	0	0	0	0
755	1	0	2	0	0	1	2	1	1	0	1	0	0	0	1	1	0	0	0	0	2	0	0	0	0	1	0	1	1	2	1	1	2	1	2	1	1	0	0	2	1	0	0	0	1	1	1	0	0
756	1	0	1	0	0	0	1	0	1	0	1	1	1	0	1	0	0	0	1	1	2	0	0	0	0	0	2	1	1	1	1	2	1	0	0	2	2	0	0	1	0	0	0	2	1	1	0	1	2
757	1	0	1	0	0	0	2	0	2	0	0	1	1	1	0	1	0	0	1	1	2	0	0	0	0	1	0	2	2	1	0	1	1	1	2	0	1	0	0	2	0	0	0	1	0	0	0	0	1
758	1	0	1	0	0	1	2	1	1	1	0	0	0	0	0	0	1	1	0	0	1	0	0	0	0	1	1	0	0	1	1	0	0	0	1	1	0	0	0	1	0	1	1	2	2	0	0	0	2
759	1	0	2	1	0	1	2	1	2	0	0	0	0	0	1	1	1	2	1	1	1	0	0	0	0	0	2	0	0	2	0	0	0	0	0	2	0	0	0	1	0	0	1	2	1	0	0	0	1
760	0	0	0	0	0	0	2	1	2	0	0	1	1	0	1	0	0	0	1	0	1	0	1	0	0	1	1	1	1	2	0	1	1	0	1	1	1	0	0	1	0	0	0	1	0	0	0	0	1
761	0	0	2	0	0	0	2	0	1	0	0	0	1	0	0	0	0	1	0	1	2	1	0	0	0	0	0	1	1	0	0	0	0	0	1	1	2	1	1	0	0	0	0	0	2	2	0	1	0
762	0	0	1	1	0	0	1	0	0	0	2	0	1	0	1	1	1	2	1	1	1	1	0	0	0	1	0	0	0	1	0	1	1	0	0	2	1	0	0	1	0	1	1	2	1	0	0	1	1
763	0	0	0	0	0	0	2	1	1	0	0	0	0	0	0	0	0	0	0	0	2	0	0	0	0	1	1	0	1	2	1	2	1	0	1	1	1	0	0	1	0	0	1	1	1	1	0	0	0
764	0	0	1	0	0	1	1	0	0	0	1	0	0	0	0	0	0	0	1	1	1	1	1	0	0	1	1	0	1	2	0	1	1	0	0	2	1	0	0	2	1	1	1	1	1	1	0	0	1
765	1	0	0	0	0	0	2	0	1	0	0	0	0	0	0	0	0	1	1	1	2	1	0	0	0	0	2	1	1	2	0	0	0	0	0	2	1	0	0	1	0	0	1	1	1	2	0	0	1
766	1	0	1	0	0	0	1	1	1	1	1	0	2	0	1	0	0	1	1	1	2	0	1	0	0	1	2	0	0	2	0	0	0	0	1	1	0	0	0	2	0	0	0	1	1	0	0	0	1
767	0	0	1	0	0	0	2	0	1	0	0	1	1	0	1	0	0	2	1	1	2	0	0	0	0	2	1	1	2	2	1	2	2	0	1	1	2	0	0	1	0	0	1	2	1	1	0	0	0
768	1	0	0	0	0	1	2	0	1	0	0	0	0	0	0	0	0	0	1	1	2	1	1	1	1	2	1	0	0	1	0	1	0	0	1	2	0	1	1	1	0	0	1	2	1	0	0	0	1
769	1	0	2	0	0	1	2	0	1	0	0	0	1	0	1	0	0	1	1	1	1	0	0	0	0	0	1	0	0	2	1	0	0	0	0	2	0	0	0	2	0	0	0	1	0	1	0	0	1
770	1	0	2	0	0	0	2	0	1	0	0	0	1	0	1	1	0	1	1	1	2	0	0	0	0	1	2	0	0	2	1	1	1	0	2	1	0	0	0	1	0	1	1	1	0	2	0	1	1
771	1	0	2	1	0	0	2	1	1	0	0	1	1	0	1	0	0	1	1	1	2	1	0	0	0	0	2	0	0	2	0	1	0	2	1	1	2	0	0	1	1	0	0	2	1	1	0	0	0
772	1	0	2	1	0	0	2	0	2	0	0	0	0	0	0	0	0	2	1	1	2	0	0	0	0	1	2	0	0	2	0	1	1	0	1	1	0	0	0	1	0	0	1	1	1	1	0	0	0
773	0	0	1	0	1	1	2	1	1	0	0	0	1	0	0	0	1	2	2	2	2	1	1	1	1	1	0	0	0	1	0	0	0	0	0	2	1	0	0	1	0	0	0	1	0	0	0	0	0
774	1	0	1	1	0	0	2	0	2	0	0	0	0	0	0	0	0	1	1	1	2	1	0	0	0	2	1	1	1	2	0	2	1	1	0	2	0	0	0	1	0	0	2	2	1	1	0	1	1
775	1	0	1	0	0	1	2	1	1	0	0	0	0	0	0	0	0	1	0	0	1	0	0	0	0	1	1	0	1	2	1	1	1	1	0	2	2	0	0	1	0	0	0	0	1	0	0	0	0
776	1	0	0	0	0	0	1	0	0	0	2	0	2	0	1	1	0	1	1	1	1	0	2	0	0	0	1	0	0	1	0	0	1	2	1	2	1	0	0	0	0	0	0	1	0	1	0	0	0
777	1	0	1	1	0	0	2	0	2	0	1	1	1	0	1	0	0	1	1	1	2	0	0	0	0	2	2	0	0	1	1	1	1	0	2	1	1	0	0	2	1	0	1	1	1	0	0	0	2
778	1	0	1	0	1	1	1	0	1	0	1	0	1	0	0	0	0	0	1	1	1	0	0	0	0	1	2	1	1	1	0	2	2	0	0	2	2	0	0	2	0	0	0	0	0	1	0	0	0
779	0	1	2	1	1	0	1	0	1	0	2	0	0	0	0	0	1	0	1	1	2	1	0	0	0	2	2	1	1	2	1	1	1	1	1	1	1	0	0	0	0	0	1	1	1	0	0	0	1
780	1	0	1	0	0	0	2	0	2	0	0	0	0	0	0	0	0	2	1	1	2	0	0	0	0	1	2	0	0	2	1	1	1	0	0	2	2	0	0	0	0	0	0	2	0	1	0	0	0
781	0	0	1	0	0	0	2	0	1	0	0	1	1	0	1	0	0	1	1	0	2	0	0	0	0	0	2	0	0	2	1	1	1	0	1	1	2	0	0	2	1	0	0	0	1	1	0	0	1
782	1	0	1	1	0	0	2	1	2	0	0	0	0	0	0	0	0	2	2	1	1	0	0	0	0	1	0	1	2	2	1	0	2	1	2	1	1	0	0	1	0	0	0	1	0	0	0	0	2
783	1	0	2	0	0	0	1	1	2	0	0	0	0	0	0	0	0	1	0	0	2	1	1	1	1	0	2	0	0	1	0	1	1	0	0	2	1	1	1	1	0	0	0	0	1	0	0	0	1
784	0	0	2	0	0	0	1	1	1	0	1	0	0	0	0	0	0	0	0	0	2	1	1	1	1	1	1	0	1	2	0	1	1	0	2	1	1	0	0	2	0	1	1	1	1	1	0	0	1
785	0	0	2	0	0	0	0	0	0	0	2	0	0	0	0	0	0	0	0	1	2	1	1	1	1	2	1	0	0	1	0	1	1	1	0	2	1	1	0	0	0	0	1	2	1	0	0	0	0
786	1	0	1	1	0	0	2	1	2	0	0	0	0	0	0	0	0	1	2	2	1	0	0	0	0	1	2	0	0	2	1	2	1	0	0	2	2	0	0	2	1	0	0	2	0	1	0	0	0
787	0	0	2	0	0	1	2	0	2	0	0	1	1	0	1	0	0	1	0	0	1	1	0	0	0	0	2	1	1	2	1	0	0	0	1	1	1	0	1	2	1	0	0	0	0	0	0	0	0
788	0	0	1	0	0	0	0	0	1	0	1	1	1	0	1	0	0	0	2	1	2	1	0	0	0	0	2	1	1	2	1	2	2	0	1	1	2	0	0	1	0	0	1	2	1	1	0	0	0
789	1	1	2	1	1	0	1	0	0	0	1	1	1	0	0	0	0	1	0	1	1	0	0	0	0	0	1	0	0	2	1	1	1	0	1	1	1	1	1	1	0	0	0	2	0	0	0	0	1
790	1	0	0	0	0	0	2	0	2	0	1	1	0	0	0	0	0	0	0	0	2	1	0	0	0	1	1	2	2	1	1	1	2	1	2	1	1	0	0	2	0	0	0	0	1	1	0	0	1
791	1	0	2	1	0	0	2	0	2	0	1	0	0	0	0	0	0	1	1	1	2	0	0	0	0	2	1	0	1	2	0	2	2	0	2	0	2	1	1	0	0	0	0	2	2	1	0	0	0
792	1	1	1	1	0	0	2	0	2	0	1	0	0	0	0	0	0	2	1	1	0	0	0	0	0	0	1	0	1	2	0	1	1	1	0	2	1	0	0	1	0	0	0	1	0	0	0	0	1
793	1	0	2	1	0	0	2	0	2	0	1	0	1	0	0	0	0	1	0	0	1	0	0	0	0	1	1	1	2	2	1	0	1	0	0	2	1	0	0	1	0	0	0	1	0	0	0	0	1
794	1	0	1	0	0	0	2	0	2	0	0	1	1	0	1	0	0	0	1	1	2	0	0	0	0	1	1	0	2	2	0	1	1	0	0	2	1	0	0	1	0	0	0	2	0	2	0	0	1
795	0	0	2	0	0	1	1	1	1	0	1	0	2	0	0	0	0	0	0	0	2	0	0	0	0	1	1	1	2	2	0	1	1	0	1	1	2	0	0	0	0	0	0	1	0	1	0	0	0
796	1	0	1	0	0	0	1	0	1	0	1	0	1	0	0	0	0	1	1	1	2	0	0	0	0	1	1	2	2	2	0	2	2	0	1	1	1	0	0	1	0	0	0	1	0	1	0	0	0
797	1	0	2	0	0	0	2	0	2	0	1	1	1	0	1	0	0	1	1	1	2	1	1	1	1	1	1	2	2	1	1	1	1	0	2	1	1	0	0	1	0	1	1	2	1	0	0	0	0
798	1	0	2	0	0	2	2	1	1	0	0	0	0	0	0	0	0	0	0	0	2	0	0	0	0	1	2	2	2	2	0	1	1	0	1	1	2	0	0	1	0	1	1	2	1	0	0	0	1
799	0	0	2	1	0	0	1	0	1	0	1	1	1	0	0	0	0	0	0	0	2	1	1	1	1	1	1	0	1	2	0	0	0	0	1	1	0	0	0	1	0	1	1	2	1	0	0	0	2
800	1	0	2	1	0	0	2	0	0	0	0	1	1	0	1	0	0	0	1	1	2	1	2	1	1	0	1	0	2	2	0	1	1	1	0	1	1	0	0	1	0	0	1	1	1	0	0	0	0
801	1	0	0	0	0	0	2	1	2	0	0	0	0	0	0	0	0	1	1	1	1	0	0	0	0	2	1	0	0	1	1	1	1	2	2	1	1	1	1	1	0	0	1	1	1	2	0	0	0
802	1	0	0	0	0	0	2	1	2	0	0	0	1	0	1	0	0	0	0	0	2	0	0	0	0	1	1	0	0	1	0	1	1	0	2	1	1	0	0	2	0	0	0	1	0	1	0	0	1
803	0	0	0	1	0	0	1	0	2	0	0	0	1	0	1	0	0	0	0	0	2	0	0	0	0	2	1	1	1	2	1	1	1	2	1	1	2	0	0	0	0	1	1	2	0	1	0	0	2
804	1	0	1	1	0	0	1	1	1	0	0	1	1	0	1	0	0	1	1	1	2	1	0	0	0	1	1	0	1	2	1	2	1	0	2	2	1	0	0	1	0	0	1	2	2	1	0	0	0
805	1	0	1	0	0	0	2	1	1	0	0	1	1	0	1	0	0	2	1	1	2	1	0	0	0	1	1	1	0	1	1	1	2	0	1	1	2	0	0	0	0	0	0	2	0	1	0	1	2
806	0	0	2	0	0	1	2	0	1	0	0	1	0	0	0	0	0	0	0	0	2	0	0	0	0	2	1	0	1	2	0	1	1	1	1	1	1	0	0	2	0	0	1	2	1	0	0	0	0
807	1	0	2	1	0	0	2	0	2	0	0	1	1	1	0	1	0	0	0	0	2	1	0	0	0	0	1	0	1	2	0	1	2	1	1	1	2	1	1	1	0	1	1	2	1	0	0	0	1
808	1	0	1	0	0	0	1	0	1	0	1	0	1	0	1	0	0	0	0	0	2	1	0	0	0	0	2	0	0	2	1	2	1	1	1	0	1	0	0	1	0	0	0	2	0	0	0	0	1
809	0	0	1	1	0	0	2	0	2	0	0	1	1	0	1	0	0	0	0	0	2	0	0	0	0	1	1	0	0	1	0	1	1	0	1	1	2	0	0	1	0	1	1	1	1	1	0	0	0
810	0	0	2	1	0	1	1	0	1	1	1	0	1	0	0	0	0	1	1	1	2	2	1	1	1	1	2	1	1	1	0	0	1	1	1	1	0	0	0	2	0	0	0	2	0	2	0	0	0
811	1	0	1	1	0	0	2	0	1	0	0	0	1	0	0	0	0	0	1	1	1	0	0	0	0	0	1	0	0	1	0	0	0	1	0	2	1	0	0	2	0	1	1	1	1	1	0	0	1
812	1	0	2	0	0	1	1	0	0	0	0	0	1	0	0	0	0	0	0	0	1	1	0	0	0	1	1	0	1	2	0	1	1	1	0	2	1	0	0	2	0	0	0	2	0	1	0	0	0
813	1	0	1	1	0	0	2	1	1	0	0	0	1	0	0	0	0	0	1	1	2	1	0	0	0	2	1	0	0	1	0	2	1	1	1	0	1	1	1	1	0	0	1	2	1	1	0	0	1
814	0	0	2	0	0	2	2	0	1	0	0	1	2	0	2	0	0	2	1	1	1	0	0	0	0	1	1	1	1	1	0	1	1	1	0	2	1	0	0	1	0	0	2	2	2	1	0	0	1
815	0	1	1	0	0	1	2	1	2	0	0	1	1	0	1	0	0	1	1	1	2	0	0	0	0	2	1	1	1	1	1	0	2	1	2	1	2	0	0	0	0	0	1	2	2	1	0	0	0
816	1	0	0	1	0	0	2	0	2	0	0	1	2	0	1	0	0	0	0	1	2	0	1	0	0	1	2	0	0	2	1	2	2	0	1	1	1	0	0	2	0	0	0	2	0	0	0	1	2
817	0	0	1	0	0	0	2	1	2	0	0	1	1	0	1	0	0	1	1	1	1	0	1	1	1	0	2	0	0	2	1	0	0	0	1	1	2	0	0	0	0	0	1	2	0	1	0	0	1
818	0	0	2	1	0	0	2	0	0	0	0	1	2	0	2	0	0	1	1	1	1	1	0	0	0	0	2	0	0	2	1	0	1	0	0	2	1	0	0	1	0	0	0	1	1	0	0	0	1
819	0	0	1	0	0	0	2	1	2	0	0	1	1	0	1	0	0	0	1	1	2	2	1	1	1	1	2	0	0	2	0	0	0	1	0	2	2	1	1	1	0	0	1	2	1	1	0	2	2
820	0	0	1	0	0	0	1	0	1	0	0	1	2	0	1	0	0	1	1	1	2	1	0	0	0	0	2	1	1	1	0	1	1	1	2	0	2	0	1	2	1	1	1	1	0	2	0	1	2
821	1	0	2	1	0	0	1	0	1	0	1	0	0	0	0	0	0	0	0	0	2	1	1	1	1	1	1	0	0	1	0	0	0	0	2	0	0	0	0	2	0	2	2	2	1	0	0	1	1
822	0	0	2	0	0	0	2	0	1	0	0	2	2	1	1	1	0	0	0	0	2	1	0	0	0	0	2	0	0	2	0	1	0	1	1	1	1	0	0	2	0	0	1	2	0	1	0	0	1
823	0	0	2	1	0	0	2	0	1	0	1	1	1	0	1	0	0	0	0	0	2	0	1	1	1	2	1	0	0	1	0	0	0	0	0	2	1	0	0	1	0	0	1	2	0	0	0	0	1
824	1	0	2	0	0	0	1	0	1	0	0	0	0	0	0	0	0	1	1	1	1	0	0	0	0	1	1	2	2	2	1	2	1	1	0	2	1	0	0	1	0	0	0	1	1	2	0	0	0
825	0	0	2	0	0	0	2	0	1	0	1	0	1	0	1	0	0	0	0	0	2	1	0	0	0	1	1	0	1	2	0	1	1	0	1	1	2	0	0	2	1	0	2	2	1	1	0	0	0
826	0	0	2	0	0	0	1	0	1	0	1	1	2	0	2	1	0	2	1	1	1	1	0	0	0	0	2	1	1	2	2	1	1	0	0	2	2	0	0	0	1	1	1	1	2	0	0	1	1
827	1	0	0	0	0	0	2	0	2	0	1	1	2	0	1	0	0	1	1	1	0	1	0	0	0	0	2	0	0	2	2	0	0	0	0	2	2	0	0	1	0	0	1	2	1	1	0	0	0
828	0	0	1	0	1	0	2	0	1	0	0	0	1	0	0	0	0	0	0	0	2	0	1	0	0	2	1	0	1	2	1	2	1	1	0	2	1	0	0	2	0	0	2	2	1	1	0	0	0
829	0	0	1	0	0	0	2	0	1	0	0	0	0	0	1	1	0	2	1	1	1	0	0	0	0	1	2	0	0	2	0	0	0	0	2	0	1	0	0	2	0	0	0	2	0	1	0	0	1
830	1	0	2	1	0	0	2	0	1	0	1	1	1	0	1	0	0	0	0	0	1	1	1	1	1	0	2	0	0	2	0	1	2	0	0	2	1	0	0	1	0	0	0	1	0	0	0	0	1
831	0	0	1	0	0	0	2	0	1	0	0	0	0	0	0	0	0	1	1	1	1	0	0	0	0	2	1	0	2	2	0	1	1	1	1	1	1	0	0	1	0	0	0	1	0	1	0	0	2
832	0	0	2	0	0	0	2	0	2	0	0	0	0	0	0	0	0	1	1	1	1	0	0	0	0	1	1	1	1	1	0	0	0	0	1	1	2	0	0	1	0	0	0	1	0	1	1	0	0
833	1	0	2	0	0	0	2	1	2	0	0	0	0	0	0	0	0	1	1	1	2	1	0	0	0	0	1	1	2	2	0	2	1	1	1	0	1	0	0	1	0	0	0	0	0	0	1	0	0
834	0	0	1	0	0	0	2	1	2	0	0	0	1	1	0	1	0	0	1	1	2	0	0	0	0	1	0	0	0	1	0	1	1	0	1	1	2	0	0	0	0	0	0	1	0	1	1	0	0
835	0	0	2	0	0	1	2	0	2	0	0	0	0	0	0	0	0	0	0	0	2	0	0	0	0	1	2	1	1	2	0	2	2	0	1	1	0	0	0	1	0	0	1	2	0	0	0	0	1
836	1	0	1	0	0	1	1	0	1	0	1	0	0	0	0	0	0	2	1	1	2	0	1	1	1	0	1	1	1	2	0	2	1	0	0	2	0	0	0	0	0	1	1	1	2	0	0	0	1
837	1	0	1	0	1	0	2	1	2	0	0	1	1	0	0	0	0	0	1	1	2	0	0	0	0	2	1	1	2	2	0	0	0	0	0	2	1	0	0	2	1	0	0	0	0	1	0	0	0
838	1	0	1	0	0	0	2	0	1	0	1	0	1	0	0	0	0	1	1	1	2	0	1	0	0	2	2	0	0	2	0	1	1	0	0	2	2	0	0	0	0	0	1	1	0	1	0	0	0
839	1	0	0	0	0	0	1	0	0	0	1	0	1	0	0	0	0	0	1	1	2	1	0	0	0	0	1	2	2	1	0	1	1	1	0	2	2	0	0	0	0	0	1	2	1	0	0	0	1
840	0	0	0	0	0	0	2	0	1	0	0	1	1	0	1	0	0	1	1	1	2	0	0	0	0	1	1	1	1	1	1	1	1	0	0	2	1	0	0	2	0	0	1	1	1	2	0	0	1
841	0	0	2	0	0	2	1	1	2	0	0	1	1	0	1	0	0	0	0	0	2	1	0	0	0	2	1	0	1	2	1	1	2	0	0	2	2	0	0	0	0	0	2	2	2	0	0	0	1
842	1	0	1	1	1	1	1	0	1	0	1	1	1	0	0	0	0	1	1	1	2	0	0	0	0	2	2	0	0	2	0	0	1	0	0	2	0	0	0	1	0	2	2	2	1	0	0	0	0
843	0	0	0	0	0	1	1	0	1	0	1	0	0	0	1	1	0	2	2	1	0	0	0	0	0	2	1	1	2	2	0	1	0	0	0	2	1	0	0	1	0	0	1	1	1	1	0	0	2
844	0	0	2	0	0	2	2	0	1	0	1	0	0	0	0	0	0	0	0	0	2	0	0	0	0	1	0	1	2	1	0	0	1	1	1	1	1	0	0	1	0	0	0	1	0	1	0	1	2
845	1	0	2	0	0	1	2	0	2	0	0	0	0	0	0	0	0	1	1	1	2	0	0	0	0	1	1	0	0	2	1	1	1	0	0	2	2	1	1	0	0	0	0	1	0	1	0	1	2
846	0	0	1	0	0	0	2	1	2	0	0	0	0	0	0	0	0	0	0	1	2	0	1	0	0	0	1	0	2	2	0	2	1	1	1	1	1	0	0	0	0	0	1	1	1	1	0	0	2
847	0	0	1	1	0	0	2	0	1	0	1	1	2	1	0	1	0	1	0	0	0	0	0	0	0	1	1	0	1	2	0	1	1	2	0	2	2	1	0	0	0	0	1	2	0	1	0	0	0
848	0	1	1	0	0	1	1	0	1	0	0	0	1	0	0	0	0	1	0	0	1	1	1	0	0	0	2	1	1	2	0	1	1	1	1	1	0	0	0	1	0	0	0	1	0	1	0	0	0
849	1	0	0	1	0	0	2	0	1	0	0	1	1	0	1	0	0	1	1	1	2	0	0	0	0	0	2	0	0	2	0	2	2	0	0	2	2	0	0	0	0	0	0	1	0	0	0	1	1
850	1	0	0	0	0	0	2	0	2	0	1	0	0	0	0	0	0	1	1	1	1	0	0	0	0	0	1	0	1	2	1	2	1	0	0	2	1	0	0	1	0	0	0	0	0	1	0	0	0
851	0	0	1	0	0	1	1	0	1	0	1	0	1	0	0	0	0	1	0	0	1	1	0	0	0	0	2	0	0	2	1	2	2	0	1	1	1	0	0	1	0	0	0	1	0	1	0	0	2
852	0	0	1	0	0	1	1	0	2	1	0	1	1	0	1	0	0	1	0	0	1	0	1	1	1	1	1	0	1	2	0	2	1	1	1	1	1	0	0	2	0	0	0	2	0	1	0	0	0
853	0	0	2	1	0	0	2	0	2	0	0	0	1	0	0	0	0	1	1	0	1	1	1	0	0	1	1	1	1	1	0	0	0	0	0	2	1	0	0	1	0	0	0	1	0	1	0	0	2
854	1	0	1	1	0	0	2	0	2	0	0	0	1	0	0	0	0	1	1	1	1	1	0	0	0	1	2	0	0	2	0	2	2	0	0	2	2	0	0	1	1	0	0	1	0	0	0	0	1
855	0	0	1	1	0	0	2	0	2	0	0	1	2	0	1	0	0	1	0	0	1	0	0	0	0	1	2	0	0	2	0	0	0	1	1	1	1	0	0	1	0	0	0	1	0	1	0	0	1
856	0	0	1	1	0	0	2	0	0	0	0	0	1	0	0	0	0	0	2	1	2	1	1	0	0	0	0	1	1	1	0	1	1	0	1	1	2	0	1	1	1	1	1	1	1	1	0	0	0
857	0	0	2	1	0	0	2	0	1	0	0	0	0	0	0	0	0	0	0	0	2	0	0	0	0	0	2	1	1	2	1	2	2	0	0	2	1	1	1	0	0	0	1	2	1	0	0	0	1
858	1	0	1	1	0	0	1	0	1	0	1	1	1	0	1	0	0	1	1	1	0	1	1	1	1	1	1	0	1	2	1	1	2	1	2	1	1	0	0	1	0	0	0	1	1	1	0	0	1
859	1	0	2	1	0	1	2	0	1	0	1	0	1	0	1	0	0	0	0	0	2	1	0	0	0	2	1	2	2	2	1	1	1	0	1	1	1	0	0	1	0	0	0	2	0	2	0	0	2
860	1	0	1	0	0	0	2	0	1	0	0	0	0	0	0	0	0	0	0	0	2	1	0	0	0	1	1	0	1	2	0	0	2	1	2	1	0	0	0	2	0	1	1	2	1	0	0	0	0
861	0	1	2	0	0	0	2	1	2	0	0	1	2	0	2	0	0	1	1	1	1	0	0	0	0	0	2	0	0	2	2	1	1	0	1	1	2	0	1	2	1	0	0	2	0	1	0	0	1
862	1	0	1	1	0	0	2	1	2	0	0	0	0	0	0	0	0	1	1	1	1	1	1	1	1	1	1	1	1	1	1	2	2	0	2	0	0	0	0	1	0	0	0	1	0	1	0	0	2
863	1	0	1	0	0	1	2	0	1	0	0	0	1	1	0	1	0	0	1	1	2	0	1	0	0	0	1	0	1	2	1	2	2	0	1	1	1	0	0	2	1	2	2	2	0	0	0	1	0
864	0	0	2	0	0	1	2	0	2	0	0	0	1	0	0	0	0	2	2	2	1	0	0	0	0	2	1	0	1	2	0	1	1	2	2	1	1	1	1	1	1	0	0	2	0	2	0	0	1
865	0	0	0	1	0	0	2	0	2	0	1	1	2	0	2	0	0	0	0	0	2	0	0	0	0	1	2	0	0	2	2	1	0	0	0	2	0	0	0	1	0	1	1	2	1	0	0	0	0
866	1	0	1	0	0	0	2	0	2	0	1	0	0	0	0	0	0	1	2	1	2	2	0	0	0	0	0	1	1	2	1	1	1	0	1	1	1	0	0	1	1	0	1	2	0	0	0	0	0
867	0	0	1	0	0	1	2	0	2	0	0	0	0	0	0	0	0	0	1	2	1	1	0	0	0	1	2	0	0	1	0	1	1	0	0	2	2	0	0	1	1	0	0	1	0	1	0	0	1
868	1	0	1	0	0	0	2	0	2	0	1	1	2	0	1	0	0	0	0	1	1	0	0	0	0	0	0	0	1	2	0	2	2	0	1	1	0	0	0	1	0	0	0	0	0	1	0	0	1
869	1	1	1	1	0	0	2	1	2	0	0	1	1	0	0	0	0	0	0	0	2	1	0	0	0	0	1	2	2	2	1	1	0	1	0	2	2	0	0	1	1	0	1	1	1	1	0	0	1
870	0	0	1	0	0	0	0	0	0	0	2	1	1	0	1	0	0	2	1	1	2	0	1	0	0	1	1	0	0	2	0	1	1	0	0	2	2	0	0	2	1	0	1	2	1	0	0	0	0
871	1	1	1	0	0	1	1	0	1	0	1	1	1	0	1	0	0	2	1	1	1	0	1	1	1	0	1	1	1	1	1	1	1	0	0	2	2	1	0	0	0	0	0	2	1	0	0	0	0
872	1	0	1	0	0	0	2	1	1	0	0	1	2	1	0	1	0	0	0	0	2	0	0	0	0	1	1	1	1	1	1	2	1	1	1	1	1	0	0	0	0	0	1	1	1	1	0	0	1
873	0	1	1	0	0	0	2	0	2	0	0	0	2	0	1	0	0	1	1	1	1	0	0	0	0	1	1	0	0	1	0	1	0	2	1	1	1	1	1	1	1	0	0	2	0	2	0	0	1
874	1	0	1	1	0	0	1	0	1	1	1	1	2	0	2	1	0	0	0	0	2	0	0	0	0	0	1	0	1	2	0	1	1	0	1	1	0	0	0	1	0	0	0	1	0	0	0	0	1
875	1	0	2	0	0	0	2	1	2	0	0	1	2	0	1	0	1	2	2	2	2	0	0	0	0	1	1	1	2	2	0	0	0	0	0	2	1	0	0	2	0	2	2	2	0	1	0	2	2
876	0	0	0	0	0	0	2	1	1	0	0	0	0	0	0	0	0	1	1	1	2	0	0	0	0	0	0	1	1	2	1	1	1	1	0	2	2	0	0	1	0	1	2	2	1	0	0	0	1
877	1	1	2	0	0	1	2	0	1	0	1	1	0	0	0	0	1	2	0	0	1	1	0	0	0	1	2	0	0	2	0	2	2	0	0	2	2	0	0	0	0	0	1	2	0	0	0	1	0
878	1	0	2	1	0	0	2	1	2	0	0	0	0	0	0	0	1	1	1	1	2	0	0	0	0	0	2	0	0	1	1	1	0	1	0	2	2	0	0	1	0	1	1	2	0	0	0	0	2
879	0	0	1	1	0	0	1	0	2	0	0	2	2	0	2	0	0	0	0	0	2	1	0	0	0	2	2	0	0	2	1	2	1	0	0	2	2	0	0	1	0	0	0	2	0	0	0	0	0
880	1	0	1	0	0	0	2	1	2	0	0	0	0	0	0	0	1	1	0	0	1	1	0	0	0	0	1	0	0	1	0	2	2	0	0	2	2	0	0	0	0	0	1	1	1	1	0	0	2
881	0	0	2	1	0	1	2	0	1	0	0	0	0	0	0	0	0	0	0	1	2	0	0	0	0	2	2	2	2	2	0	1	1	0	1	1	2	0	0	1	0	0	1	2	1	0	0	0	1
882	0	0	1	0	1	1	1	1	2	0	0	1	2	0	2	0	0	1	2	2	1	1	0	0	0	2	1	1	2	2	1	1	1	0	1	1	1	0	0	0	0	0	0	1	0	1	0	0	0
883	1	0	2	0	0	0	1	0	0	0	1	0	1	0	0	0	0	1	1	1	1	1	1	0	0	1	1	0	1	2	1	1	1	1	0	1	1	0	0	0	0	1	1	1	1	1	0	0	1
884	0	0	2	0	0	0	1	1	2	0	0	1	1	0	1	0	0	1	1	1	2	1	0	0	0	0	1	2	2	2	2	0	1	1	1	2	1	0	0	2	0	0	0	1	1	0	0	0	1
885	1	1	2	0	0	0	1	0	0	0	1	0	1	0	0	0	0	1	2	1	1	0	0	0	0	1	1	2	2	1	0	2	1	0	0	2	0	0	0	2	0	0	1	2	1	0	0	0	0
886	1	0	1	0	0	0	1	0	2	0	0	0	0	0	0	0	0	2	2	1	1	0	0	0	0	0	2	0	0	2	0	1	1	1	1	1	0	0	0	2	0	1	1	1	0	1	0	0	0
887	0	1	1	0	0	1	1	0	0	0	1	1	0	0	0	0	0	1	0	0	1	1	0	0	0	1	1	1	1	2	0	1	1	1	0	2	1	0	0	1	0	0	0	1	0	1	0	0	0
888	1	0	1	1	0	0	1	0	2	0	0	1	1	0	1	0	0	0	0	1	2	1	0	0	0	0	1	0	0	1	1	1	1	0	0	2	2	0	0	1	0	0	1	1	1	1	0	0	0
889	1	1	1	0	0	0	2	1	1	0	0	0	0	0	0	0	0	1	1	0	2	0	1	1	1	0	1	1	2	2	0	1	1	2	1	1	0	0	0	2	0	0	0	1	0	1	0	0	1
890	0	0	2	0	0	0	2	0	0	0	0	0	2	0	1	0	0	1	1	1	2	1	1	1	1	0	1	0	0	2	1	1	1	0	1	1	2	1	1	0	0	0	0	1	0	0	0	0	1
891	0	0	0	0	0	0	2	0	1	0	0	0	0	0	0	0	0	1	1	1	0	1	0	0	0	0	2	0	0	2	2	1	1	1	1	1	2	0	0	1	0	1	1	1	1	1	0	1	2
892	1	0	2	0	0	0	2	0	2	0	0	0	0	0	1	1	0	1	1	1	1	0	0	0	0	2	2	0	1	1	0	0	1	1	0	2	2	0	0	1	0	0	0	1	0	0	0	1	1
893	1	0	1	0	0	0	0	0	0	1	2	1	1	1	0	1	0	1	0	0	0	1	1	1	1	1	2	0	0	1	0	1	2	0	0	2	0	0	0	1	1	0	0	2	1	1	0	1	0
894	1	0	2	0	0	0	2	0	2	0	1	1	1	0	1	0	0	1	1	1	1	1	0	0	0	0	1	2	2	1	1	2	2	0	2	0	1	0	1	2	1	1	1	2	1	0	1	0	1
895	0	0	2	0	0	0	1	1	1	1	1	0	0	0	0	0	0	0	0	0	1	0	1	0	0	1	1	0	1	2	0	1	1	1	1	1	1	0	0	0	0	0	0	0	1	0	0	0	1
896	1	0	0	0	0	0	2	0	1	0	1	0	2	0	0	0	0	2	0	0	1	0	0	0	0	1	1	0	0	1	0	2	1	1	1	1	1	0	0	1	0	0	0	1	0	0	0	0	2
897	1	0	1	0	0	0	2	0	2	0	1	1	1	0	1	0	0	2	1	1	1	0	0	0	0	0	1	1	1	2	1	1	1	0	0	2	1	0	0	1	0	0	1	1	0	1	0	0	1
898	1	0	1	0	0	0	2	0	2	0	1	1	1	0	1	0	0	0	0	0	2	1	0	0	0	0	1	2	2	2	0	2	1	0	1	1	2	0	0	0	1	0	1	2	1	0	1	0	1
899	0	0	1	0	1	1	2	0	2	0	0	1	1	0	1	0	0	1	1	1	1	0	1	0	0	1	2	0	0	1	1	1	0	2	1	1	2	0	1	2	2	0	0	1	0	0	0	0	0
900	0	0	1	0	0	1	2	0	0	0	0	0	1	0	0	0	0	1	1	1	1	0	0	0	0	2	2	0	0	1	0	0	0	1	0	2	1	0	0	1	0	1	1	2	0	0	0	0	1
901	0	0	0	0	0	0	1	0	1	0	0	1	2	1	1	1	0	0	0	0	2	0	0	0	0	1	1	1	1	2	0	1	1	0	0	2	1	0	0	2	0	0	1	2	1	0	1	0	0
902	1	0	0	1	1	0	2	1	1	0	0	0	0	0	0	0	0	0	0	0	2	1	1	1	1	0	2	0	0	2	1	0	0	0	0	2	0	0	0	2	0	1	1	1	2	0	0	0	0
903	1	0	0	1	1	0	1	0	1	0	1	0	0	0	0	0	0	1	1	2	1	0	0	0	0	1	2	2	2	2	1	1	0	1	0	2	1	0	0	0	1	0	0	0	0	0	0	0	0
904	0	0	2	0	0	0	2	0	2	0	0	1	1	0	1	0	0	1	0	1	1	0	0	0	0	2	1	1	1	1	1	0	0	2	1	1	2	0	0	1	0	0	0	1	1	1	0	0	1
905	1	0	2	0	0	1	1	1	1	0	1	1	2	0	1	0	1	2	1	0	1	1	0	0	0	0	1	0	0	1	0	0	0	1	0	2	1	0	0	2	0	1	1	1	1	1	0	0	0
906	1	0	2	0	0	0	2	1	2	0	0	1	1	0	1	0	0	0	1	1	2	0	1	0	0	1	1	0	1	2	1	1	1	0	0	2	2	0	0	0	1	0	0	1	0	0	0	0	2
907	0	0	0	0	0	0	1	0	2	0	0	1	1	0	1	0	0	1	1	0	2	0	0	0	0	2	1	0	1	2	0	1	2	0	1	1	2	0	0	0	0	0	1	2	0	0	0	0	0
908	0	0	1	1	0	1	2	0	1	0	1	0	1	0	0	0	0	0	0	1	2	0	0	0	0	2	1	0	0	2	1	1	2	0	2	0	1	0	0	1	0	0	0	1	0	1	0	1	2
909	0	0	1	1	0	0	2	1	1	0	1	1	1	0	1	0	0	0	0	0	2	2	1	1	1	1	2	0	0	2	2	0	1	1	1	2	1	0	0	2	0	0	1	2	1	1	0	0	1
910	1	0	2	0	0	2	2	0	2	0	0	0	1	0	0	0	0	1	1	1	1	1	0	0	0	1	2	0	0	1	1	1	1	1	2	0	1	0	0	1	0	0	1	2	1	0	0	0	1
911	0	0	1	0	0	0	1	0	2	0	0	1	1	0	1	0	0	0	0	0	2	0	0	0	0	1	1	1	1	2	0	0	1	2	1	2	2	1	1	1	1	0	2	2	2	1	0	0	0
912	1	0	2	0	0	1	2	1	2	0	0	0	1	0	0	0	0	1	1	1	2	0	0	0	0	1	2	0	0	2	1	1	1	0	0	2	1	0	0	1	1	0	1	2	1	1	0	0	1
913	0	0	1	1	0	1	1	0	1	0	0	0	0	0	0	0	0	0	0	1	1	1	2	1	1	0	2	1	1	2	0	2	2	0	1	1	0	0	0	2	1	2	2	2	1	0	0	0	0
914	1	0	2	1	0	0	1	0	0	0	0	1	1	0	2	0	0	0	0	1	2	2	1	1	1	1	2	0	0	2	1	1	1	0	1	1	2	0	0	0	1	1	1	2	1	0	0	1	1
915	1	0	2	0	0	2	2	1	1	0	0	0	0	0	0	0	0	0	1	1	2	1	1	1	1	1	1	1	1	2	1	1	1	0	1	1	0	0	0	2	0	0	1	1	1	2	0	1	2
916	1	0	2	0	0	1	0	0	1	0	1	0	0	0	0	0	0	1	0	0	1	0	1	1	1	1	2	0	0	2	0	1	1	0	0	2	0	0	0	1	0	0	0	1	0	1	0	2	2
917	0	0	2	1	0	0	1	1	2	0	0	0	0	0	0	0	1	2	1	1	1	0	0	0	0	1	1	0	1	2	0	2	1	0	1	1	2	0	0	2	1	0	2	2	1	1	0	2	2
918	0	0	1	0	0	0	1	0	1	0	1	0	0	0	1	1	0	1	1	1	2	0	1	0	0	1	2	1	1	2	0	2	1	1	1	1	1	0	0	2	0	0	0	1	0	0	0	0	2
919	1	0	1	1	0	0	2	0	2	0	1	1	2	0	2	1	0	0	0	0	2	0	0	0	0	1	1	1	2	2	1	0	1	1	1	1	2	0	0	2	1	0	0	1	0	1	0	0	1
920	1	0	1	0	0	0	2	1	2	0	0	0	0	0	0	0	0	2	1	1	1	0	0	0	0	1	1	2	2	2	1	2	1	0	1	1	2	0	0	1	0	0	1	1	1	1	0	0	0
921	1	0	1	0	0	0	2	0	1	1	1	0	2	0	1	0	0	0	0	0	2	1	2	1	1	1	2	0	0	1	0	2	2	0	2	0	1	0	0	1	0	0	1	2	1	0	0	0	1
922	0	0	2	0	0	0	2	0	2	0	0	0	0	0	0	0	0	0	0	1	2	1	0	0	0	0	1	0	0	1	0	1	2	0	1	1	1	0	0	2	0	0	0	1	0	1	0	0	0
923	0	0	2	0	0	1	1	1	1	0	1	0	0	0	0	0	0	1	0	0	1	1	2	1	1	1	1	0	2	2	0	0	0	0	0	2	1	0	0	1	0	0	0	2	0	0	0	0	0
924	0	0	2	0	0	1	2	1	2	0	0	0	0	0	0	0	0	0	0	0	2	1	1	0	0	0	0	0	0	1	0	0	0	0	0	2	1	0	0	1	1	0	0	1	0	0	0	0	0
925	1	0	1	1	0	0	2	0	1	0	0	0	0	0	0	0	0	1	0	0	0	1	0	0	0	0	2	0	0	2	0	1	1	0	1	1	1	0	0	1	0	0	1	1	1	0	0	0	0
926	0	0	1	0	0	1	2	0	2	0	0	0	0	0	0	0	0	1	1	1	2	0	0	0	0	1	2	0	0	2	0	1	1	1	2	0	2	0	0	1	0	1	1	2	1	1	0	0	0
927	1	0	1	2	0	0	2	0	1	0	0	1	1	0	1	0	0	1	1	2	1	1	0	0	0	2	1	1	1	2	0	2	1	0	1	1	2	0	0	1	0	0	1	2	1	0	0	0	0
928	0	0	2	0	0	1	2	0	2	0	2	0	0	0	0	0	0	0	0	0	2	0	0	0	0	0	1	2	2	2	1	1	1	1	1	1	1	0	0	1	1	0	1	2	1	0	0	1	1
929	0	0	0	0	0	0	2	0	2	0	0	0	1	0	0	0	0	1	1	1	1	0	0	0	0	1	2	0	0	2	0	1	1	0	0	2	1	0	0	1	0	0	1	2	1	0	0	0	0
930	1	0	0	0	0	0	1	0	1	0	1	1	1	0	1	0	0	1	0	0	1	1	0	0	0	1	1	1	2	2	1	0	0	1	0	2	2	0	0	1	0	0	0	1	0	1	0	0	1
931	0	0	1	1	0	0	2	1	1	0	0	1	0	0	0	0	0	0	0	0	2	2	0	0	0	0	1	1	1	2	1	1	1	1	1	1	2	0	0	0	0	0	0	1	0	0	0	0	0
932	1	0	2	0	0	0	2	0	2	0	0	0	0	0	1	1	0	1	1	1	1	0	0	0	0	1	2	1	1	2	1	0	0	0	1	1	1	0	0	2	0	0	1	1	1	0	0	0	1
933	1	0	1	0	0	0	2	0	1	0	0	1	2	0	2	0	0	2	2	2	1	1	0	0	0	1	2	0	0	1	1	0	0	1	1	1	2	1	1	1	0	0	0	2	1	0	0	0	0
934	1	0	2	0	0	1	2	0	2	0	0	0	0	0	0	0	0	1	1	0	2	0	0	0	0	2	2	1	1	2	0	1	1	1	1	1	0	0	0	1	0	0	0	2	1	2	0	0	1
935	0	0	1	1	1	1	1	0	1	0	0	1	2	1	0	1	1	2	1	1	1	1	1	1	1	2	2	1	1	2	2	1	1	0	1	1	1	1	0	0	0	0	0	2	0	0	0	0	1
936	0	0	0	0	0	0	2	0	1	0	0	0	0	0	0	0	0	1	0	0	1	0	0	0	0	2	2	0	0	2	1	1	1	0	0	2	1	0	0	2	1	1	1	1	0	1	0	0	2
937	0	0	1	0	0	0	1	0	1	0	0	0	2	0	2	0	0	0	0	0	2	0	0	0	0	2	2	0	0	1	1	2	2	0	1	1	1	0	0	1	0	0	0	1	0	0	0	0	1
938	0	0	1	0	0	0	2	0	2	0	0	0	2	0	1	1	0	1	2	1	2	1	1	1	1	1	1	1	1	0	0	1	1	1	0	2	1	0	0	2	0	0	1	2	1	0	0	0	1
939	1	0	2	0	0	0	2	1	1	0	0	1	2	0	1	0	0	1	1	1	0	1	0	0	0	1	0	2	2	2	1	2	2	1	1	0	1	0	0	2	0	0	1	1	1	1	0	0	1
940	0	0	1	0	0	1	2	1	2	0	0	0	0	0	0	0	0	1	1	1	2	1	1	1	1	0	2	1	1	2	1	2	2	0	2	0	2	0	0	1	1	0	0	1	0	1	0	0	1
941	1	0	0	0	0	0	2	0	1	0	1	1	1	0	2	1	0	0	0	0	2	0	0	0	0	1	2	0	0	2	0	1	1	0	0	2	2	0	0	1	0	0	0	2	0	2	0	0	2
942	1	0	1	0	0	0	2	1	1	0	0	1	2	0	2	1	0	1	1	1	2	1	1	1	1	1	1	2	2	2	0	2	1	0	1	1	1	0	0	1	0	0	1	1	1	0	0	0	1
943	1	0	2	1	0	0	2	0	1	0	0	0	0	0	0	0	0	2	0	1	1	1	0	0	0	0	2	0	0	2	0	1	1	1	1	1	2	0	0	1	0	0	1	1	1	2	0	0	1
944	0	0	2	0	0	0	0	0	0	0	2	0	0	0	0	0	0	0	0	0	2	0	0	0	0	2	1	0	0	1	0	1	0	1	1	1	0	0	0	2	0	0	0	1	0	0	0	0	0
945	0	0	1	0	0	0	2	0	1	0	0	0	1	0	0	0	1	2	1	1	1	0	0	0	0	1	2	1	1	1	0	0	0	0	0	2	2	0	0	1	0	0	0	1	1	2	0	0	0
946	0	0	0	0	0	0	1	0	1	0	1	0	0	0	0	0	0	0	0	0	1	0	1	0	0	2	2	0	0	2	0	1	0	2	1	1	1	0	0	1	0	0	2	2	1	1	0	0	2
947	0	0	1	0	0	0	1	0	1	0	1	0	1	0	0	0	0	0	0	0	1	0	1	1	1	1	1	0	0	2	0	1	1	0	1	1	2	0	0	0	0	0	1	2	1	0	0	1	0
948	0	0	2	0	0	0	2	0	2	0	1	1	2	0	1	0	0	0	0	0	2	0	0	0	0	2	2	0	0	2	0	1	1	0	0	2	2	0	0	1	0	0	0	0	1	1	0	0	0
949	1	0	1	1	0	0	0	0	0	0	2	1	1	0	1	0	0	1	1	0	2	1	0	0	0	1	1	1	1	2	0	2	1	1	1	1	2	0	0	1	0	0	0	0	0	1	0	0	0
950	0	0	2	0	0	0	2	0	1	0	1	0	1	0	1	0	1	1	1	1	1	0	0	0	0	1	1	1	1	1	1	0	0	1	0	2	1	1	1	1	1	0	0	1	0	1	0	1	1
951	1	1	1	0	0	0	1	1	1	0	0	0	0	0	0	0	1	1	0	0	1	0	0	0	0	0	1	1	2	2	1	2	1	1	1	1	1	0	0	1	0	0	2	2	2	1	0	1	1
952	0	0	0	1	1	0	1	0	1	0	0	1	0	0	0	0	0	2	2	1	0	1	1	1	1	2	1	1	1	1	1	0	0	0	0	2	1	0	0	1	0	0	0	2	1	1	0	0	1
953	1	0	1	0	0	0	2	0	2	0	0	1	0	0	0	0	0	1	1	1	1	0	0	0	0	2	1	1	1	2	1	0	0	1	0	2	2	0	0	1	0	2	2	2	1	0	1	0	0
954	0	0	0	0	0	0	2	0	2	0	1	1	0	0	0	0	0	1	1	1	2	1	1	1	1	0	1	0	1	2	0	1	1	1	0	2	1	0	0	1	0	1	1	2	0	0	0	0	2
955	1	0	1	1	0	0	1	0	1	0	1	0	0	0	0	0	0	1	1	0	2	1	0	0	0	0	1	1	1	1	1	0	1	1	1	1	0	0	0	2	0	1	1	1	1	0	0	0	1
956	1	1	1	0	0	0	1	1	2	0	0	0	1	0	1	0	0	1	1	1	1	0	0	0	0	0	2	1	1	2	2	0	0	0	0	2	2	0	0	2	1	0	1	2	2	2	0	0	1
957	1	0	1	1	0	0	2	0	1	0	0	0	1	0	1	0	0	2	1	1	1	1	0	0	0	0	2	0	0	1	1	1	2	0	1	1	2	0	0	1	0	0	1	1	1	2	0	0	2
958	1	0	2	0	0	0	1	0	1	0	1	0	1	0	0	0	0	1	1	1	0	1	0	0	0	0	2	0	1	2	0	1	0	1	0	2	2	0	1	2	1	1	1	1	2	0	0	0	0
959	1	0	1	0	0	0	2	0	1	0	0	0	0	0	0	0	0	0	1	1	2	0	0	0	0	1	2	0	0	2	0	1	0	1	1	1	2	0	0	0	0	1	1	1	1	1	0	0	1
960	1	0	0	0	0	0	2	0	0	0	1	0	1	0	0	0	0	1	2	2	1	0	0	0	0	2	2	1	1	1	1	1	1	0	0	2	1	0	0	1	0	1	1	2	1	0	0	0	1
961	1	0	1	1	0	0	1	0	1	0	1	1	1	0	1	0	0	1	1	1	2	1	0	0	0	1	1	1	1	1	0	1	0	0	2	0	2	0	0	1	0	0	0	0	1	0	0	0	0
962	1	0	2	1	0	0	1	1	2	0	1	0	0	0	0	0	0	0	0	0	2	0	0	0	0	0	2	1	1	2	0	2	1	0	1	1	1	0	0	1	0	0	0	2	0	2	0	0	0
963	0	0	2	1	0	0	2	0	1	0	1	0	0	0	0	0	0	1	1	1	2	0	0	0	0	1	1	0	2	2	0	2	2	0	0	2	1	1	0	0	0	0	1	1	1	1	0	0	1
964	0	0	2	0	0	0	2	0	2	0	1	1	1	0	1	0	0	0	0	0	2	0	0	0	0	2	2	0	1	2	0	1	1	0	0	2	2	1	1	0	0	0	0	1	1	2	0	0	0
965	1	0	2	0	0	1	2	1	2	0	0	0	0	0	1	1	0	0	0	0	2	0	0	0	0	2	2	0	1	2	1	2	2	0	1	1	0	0	0	2	0	0	1	2	1	0	0	0	2
966	1	0	2	0	0	1	1	0	1	1	1	2	2	1	1	1	0	0	0	0	2	1	0	0	0	0	1	2	2	2	0	2	1	1	1	1	1	0	0	1	0	0	0	1	1	1	0	0	1
967	1	0	1	1	0	0	2	1	2	0	0	0	0	0	0	0	0	0	0	0	2	0	1	0	0	0	2	0	0	1	0	1	2	0	0	2	2	0	0	0	1	0	0	0	0	1	0	0	0
968	1	0	2	1	0	0	1	0	0	0	0	1	1	0	2	1	1	2	1	0	1	1	1	1	1	1	1	0	2	2	0	2	1	1	0	2	1	0	0	2	0	0	1	2	0	0	0	0	0
969	0	0	2	1	0	0	2	0	1	0	0	0	0	0	0	0	0	1	1	1	2	0	0	0	0	0	1	0	0	1	0	0	0	0	0	2	2	0	1	1	1	0	1	2	1	1	0	0	1
970	1	0	1	0	0	0	2	0	2	0	1	0	1	0	0	0	0	2	1	1	2	0	0	0	0	1	0	0	1	2	0	1	1	0	1	1	0	0	0	1	0	0	1	1	1	1	0	0	0
971	1	0	2	1	0	0	1	0	2	0	0	0	0	0	0	0	0	1	1	0	1	1	0	0	0	1	2	0	1	2	0	1	1	0	0	2	1	0	0	1	0	0	1	1	1	1	0	0	2
972	1	1	1	0	0	1	2	0	2	0	0	0	0	0	0	0	0	1	1	1	2	0	0	0	0	1	2	0	0	2	0	0	0	0	0	2	1	0	0	1	0	0	1	1	0	1	0	0	1
973	0	0	2	0	0	0	1	0	1	0	1	1	1	1	0	1	0	1	0	0	0	1	0	0	0	0	2	0	0	2	1	2	1	0	0	2	1	0	0	1	0	1	1	1	1	1	0	0	1
974	0	0	0	0	0	0	2	0	2	0	0	0	0	0	0	0	0	1	2	1	2	0	0	0	0	2	1	0	1	2	0	0	0	0	0	2	0	0	0	1	0	0	0	2	0	0	0	0	0
975	1	1	1	0	0	0	2	0	1	0	0	0	1	0	1	1	0	2	2	2	0	0	0	0	0	1	2	1	1	2	0	1	1	1	1	1	2	0	0	1	0	0	1	2	1	0	0	1	1
976	0	0	2	1	0	0	2	0	2	0	1	0	1	0	0	0	0	2	1	1	1	0	0	0	0	1	1	0	1	2	0	2	2	0	1	1	1	0	0	2	0	0	1	2	1	0	0	0	2
977	1	0	2	0	0	0	2	0	2	0	0	0	2	0	0	0	0	1	0	1	1	0	0	0	0	1	1	1	0	1	1	1	1	0	0	2	0	0	0	2	0	0	0	1	1	1	0	0	1
978	1	0	1	1	1	1	1	0	1	0	2	1	0	0	0	0	0	0	0	0	2	0	0	0	0	1	1	0	1	2	0	0	0	0	0	2	0	0	0	1	0	0	0	1	1	1	0	1	1
979	1	0	1	1	0	0	2	0	2	0	0	1	2	0	1	0	0	1	0	0	2	1	0	0	0	0	1	1	1	2	1	0	0	0	0	2	2	0	0	2	1	0	0	2	0	0	0	0	1
980	1	0	2	1	0	1	2	1	2	0	0	1	1	0	1	0	0	1	2	2	1	1	1	1	1	1	2	1	1	2	1	0	0	0	1	1	0	0	0	2	0	0	0	2	1	0	0	0	1
981	1	0	0	0	0	0	2	1	2	0	0	1	2	0	2	0	1	2	1	1	1	0	0	0	0	1	1	1	1	1	0	1	0	0	1	1	1	0	0	2	0	0	0	1	0	1	0	0	1
982	1	0	1	1	0	0	2	1	2	0	0	1	1	0	1	0	0	1	1	1	0	0	0	0	0	1	2	0	0	2	0	1	1	0	0	2	1	0	0	1	0	0	1	2	0	1	0	1	0
983	0	0	1	0	0	0	2	0	2	0	0	1	0	0	0	0	1	2	1	1	1	0	0	0	0	0	0	1	2	2	1	1	1	0	2	0	1	0	0	2	0	0	1	2	1	0	0	1	1
984	0	0	1	0	0	0	2	1	2	0	0	0	1	0	0	0	0	1	1	1	1	1	0	0	0	0	1	1	1	2	1	2	1	0	0	2	2	0	0	0	0	0	0	1	0	0	0	0	1
985	0	0	0	0	0	0	1	1	2	0	0	0	1	0	1	0	0	1	1	1	2	0	0	0	0	2	1	0	1	2	1	2	1	1	1	1	2	1	1	1	1	0	1	2	0	1	0	0	1
986	1	0	1	0	0	0	1	0	1	0	1	0	1	0	1	0	0	1	1	1	1	1	0	0	0	0	0	0	0	1	0	2	1	0	1	1	0	0	0	1	0	0	1	2	2	2	0	0	2
987	0	1	1	0	0	1	2	0	2	0	0	0	1	0	2	1	0	1	0	0	2	0	0	0	0	2	2	0	0	2	0	1	1	0	1	1	2	0	0	0	0	0	0	2	0	0	0	0	0
988	0	0	1	0	0	0	2	0	1	0	1	0	0	0	0	0	0	1	2	1	2	0	0	0	0	1	2	2	2	2	0	1	2	0	0	2	1	0	0	2	0	0	1	2	1	0	0	0	1
989	0	0	2	0	0	1	2	1	2	0	0	0	0	0	0	0	0	1	1	1	1	0	0	0	0	1	1	1	2	2	1	1	1	1	1	1	1	0	0	2	0	0	0	2	0	0	0	1	2
990	1	0	2	0	0	0	2	1	2	0	0	0	1	0	0	0	0	0	0	0	2	0	0	0	0	0	1	1	1	2	1	1	1	0	1	1	0	0	0	2	0	0	0	1	0	1	0	0	1
991	0	0	1	0	0	0	2	1	2	0	0	0	1	0	1	0	0	1	1	1	1	0	1	1	1	0	1	1	1	2	0	0	0	1	0	2	2	0	0	1	0	0	0	1	1	1	0	0	1
992	0	0	2	0	0	1	2	0	2	0	0	0	0	0	0	0	0	0	0	0	2	0	1	0	0	1	2	0	0	1	0	1	1	0	1	1	2	0	1	1	1	0	0	1	1	1	0	0	1
993	0	0	2	0	0	1	1	0	1	1	2	0	0	0	0	0	0	0	0	0	2	1	1	1	1	1	2	2	1	2	1	1	1	0	0	2	0	0	0	1	0	0	0	2	0	1	0	0	1
994	1	0	0	0	0	0	2	1	2	0	0	1	1	0	1	0	0	0	1	1	2	1	0	0	0	0	1	0	0	1	0	1	0	1	0	2	2	0	0	0	1	1	1	1	1	0	0	0	1
995	1	1	1	0	0	0	2	0	2	0	0	1	1	0	1	0	0	1	1	1	2	1	1	1	1	1	1	0	1	2	0	1	2	0	0	2	2	0	1	1	1	0	0	1	0	1	0	1	1
996	0	0	1	2	0	0	1	1	1	0	1	1	1	0	1	0	0	1	1	1	1	1	0	0	0	0	2	0	0	2	0	1	1	0	0	2	2	0	0	0	0	0	1	1	1	1	0	0	1
997	1	0	0	0	0	0	2	1	2	0	0	0	0	0	0	0	0	0	0	0	2	0	0	0	0	0	2	1	1	2	1	2	2	0	1	1	1	0	0	2	0	1	1	1	1	1	0	0	0
998	1	0	1	1	0	0	2	0	2	0	0	0	1	1	0	0	0	0	0	1	2	0	1	0	0	0	1	0	0	2	0	1	1	2	2	1	1	0	0	2	1	0	0	2	0	1	0	2	2
999	0	0	1	0	0	0	1	0	0	0	1	2	2	1	1	1	0	0	0	0	2	0	0	0	0	0	1	0	0	1	1	1	1	0	1	1	2	0	1	1	1	0	0	1	0	1	0	1	2
1000	1	0	1	0	0	0	2	0	2	0	0	0	1	0	0	0	0	1	1	0	1	1	0	0	0	0	1	1	1	2	0	0	0	0	0	2	0	0	0	1	1	0	0	2	0	2	0	0	0
[truncated: 952 more columns]
