# Supplementary material for: KNN-MDR: a learning approach for improving interactions mapping performances in genome wide association studies
Source: BMC Bioinformatics. 2017 Mar 21;18:184. doi: 10.1186/s12859-017-1599-7 (PMC5361736; doi:10.1186/s12859-017-1599-7)
Supplement: Supplementary file 2 — The data set(s) supporting the results of Table 1. (ZIP 22742 kb) [file 12859_2017_1599_MOESM2_ESM.zip › Nouveau dossier/S14/mkallsimul.dat]

1	0	0	2	0	0	0	2	0	2	0	0	1	2	0	0	0	0	0	2	0	2	0	0	0	0	1	0	0	2	2	1	1	1	1	0	2	1	1	0	1	0	2	2	0	1	1	0	0	1
2	0	0	2	0	0	1	1	0	2	0	0	0	0	0	0	0	2	0	2	0	2	0	0	0	0	0	0	0	2	1	0	1	1	0	0	2	1	0	0	1	1	1	1	0	1	0	0	1	1
3	1	1	1	0	0	0	1	0	1	0	1	1	0	0	0	0	1	1	1	0	2	0	0	0	0	0	0	1	2	1	1	1	2	1	1	1	2	0	0	2	2	1	1	0	1	1	0	0	2
4	1	1	2	0	0	0	1	0	1	1	2	0	2	0	0	0	2	1	1	0	2	0	1	0	0	1	0	0	1	1	1	2	2	1	0	1	2	0	0	1	1	1	1	0	0	0	0	0	0
5	1	1	1	0	0	0	1	0	2	0	0	0	0	0	0	0	1	2	0	0	1	1	0	0	0	0	0	0	2	2	0	1	2	0	0	1	1	0	0	0	0	0	1	0	1	0	0	0	1
6	0	0	2	0	0	1	2	0	1	0	1	0	1	0	0	0	1	1	1	1	2	1	0	0	0	0	0	0	2	2	0	2	2	0	0	1	1	0	0	1	1	0	0	0	0	0	0	0	2
7	0	1	2	0	0	0	2	0	1	0	0	1	2	0	0	0	2	0	2	0	2	0	0	0	0	0	0	1	2	1	0	2	2	0	0	1	1	0	0	0	0	1	1	0	1	0	0	0	1
8	1	0	2	0	0	0	1	0	0	0	1	0	0	0	0	0	2	2	1	0	1	0	0	0	0	0	0	0	2	0	0	1	1	0	0	1	1	0	1	2	1	0	0	0	0	0	0	1	0
9	0	0	2	0	0	1	2	0	2	0	0	0	0	0	0	0	1	0	1	0	2	0	0	0	0	1	0	0	2	1	1	1	1	0	0	1	0	0	0	1	1	1	1	0	1	1	1	0	2
10	1	1	2	0	0	0	2	0	2	0	0	0	0	0	0	0	1	1	1	1	1	1	0	0	0	0	0	0	1	1	1	1	1	0	0	2	2	0	0	2	2	0	1	0	1	0	0	0	2
11	1	2	0	0	0	0	2	0	1	0	0	0	0	0	0	0	1	2	0	1	1	0	0	0	0	0	0	1	2	1	2	0	0	0	0	1	2	0	0	1	1	0	0	0	0	0	0	0	0
12	1	2	1	0	0	0	2	0	2	0	0	0	1	0	0	1	0	0	2	0	2	1	0	0	0	0	0	1	2	1	1	2	2	0	0	2	1	0	0	0	0	1	0	0	0	1	0	0	0
13	0	1	1	0	0	0	2	0	1	0	0	0	0	0	0	0	1	1	1	0	1	0	0	0	0	0	0	0	2	2	1	0	0	0	0	1	2	0	0	0	0	2	2	0	1	1	0	0	1
14	0	2	0	0	0	0	0	0	0	0	1	0	1	0	0	1	0	2	1	0	1	1	1	1	1	1	1	1	2	1	0	1	1	0	0	1	0	0	0	1	1	1	1	0	1	0	0	0	0
15	1	1	1	0	0	0	2	1	2	0	0	0	0	0	0	0	1	2	0	1	2	0	1	0	0	0	0	0	2	2	2	2	2	0	0	2	1	1	1	1	1	0	2	0	1	1	0	0	1
16	1	1	1	1	1	2	1	0	1	0	1	1	2	0	0	0	0	2	0	0	1	0	0	0	0	1	1	0	2	1	0	1	2	1	0	2	0	0	0	0	0	0	0	0	0	0	0	0	1
17	0	1	1	0	0	0	2	0	2	0	0	0	0	0	0	0	0	2	0	1	0	0	1	0	0	0	0	1	1	1	2	0	0	0	1	2	1	0	0	1	1	0	0	1	0	1	0	0	1
18	0	2	0	0	0	0	1	0	0	0	1	0	1	0	0	1	2	1	1	1	1	1	1	1	1	1	0	1	2	2	1	1	2	0	0	1	1	0	0	1	1	0	0	1	1	1	0	0	2
19	0	0	2	0	0	2	1	0	2	0	0	0	0	0	0	0	2	0	2	1	2	1	1	0	0	0	0	0	1	1	1	1	1	0	0	2	1	0	0	1	1	1	0	0	0	1	1	0	1
20	1	0	2	0	0	0	1	0	0	0	1	1	2	0	0	0	2	0	2	1	2	0	0	0	0	0	0	0	1	1	0	1	1	0	0	2	0	0	0	0	0	1	2	0	1	1	0	0	0
21	1	2	0	0	0	0	1	0	0	0	2	0	1	0	0	1	0	2	0	1	2	0	0	0	0	0	0	1	2	1	0	1	1	0	0	2	1	0	0	2	2	0	0	1	0	0	0	0	1
22	0	2	1	0	0	0	2	1	2	0	0	1	1	0	0	0	2	2	0	1	1	0	0	0	0	0	0	0	2	1	1	0	1	1	0	2	1	1	1	1	1	1	0	0	0	1	0	0	0
23	1	1	1	0	0	0	1	0	1	1	1	0	1	0	0	1	2	1	2	1	2	0	0	0	0	0	1	1	2	2	0	0	0	0	0	2	2	0	0	1	1	0	0	0	0	1	0	0	1
24	1	2	1	0	0	0	2	0	2	0	1	0	0	0	0	0	2	0	2	0	2	0	1	0	0	0	0	1	1	1	2	2	2	0	1	1	2	0	0	1	1	0	0	1	1	1	0	0	0
25	0	2	1	0	0	0	2	0	1	0	0	0	1	0	0	0	0	1	1	1	2	0	0	0	0	0	0	1	2	1	2	2	2	0	0	2	1	1	1	0	0	0	0	0	0	2	1	0	1
26	0	1	2	0	0	0	2	0	1	0	1	0	0	0	0	0	2	2	1	1	1	0	0	0	0	0	0	0	2	1	0	0	0	0	0	2	1	0	0	1	1	0	1	0	1	0	0	0	2
27	1	1	1	0	0	0	2	1	2	0	0	1	0	0	0	0	0	0	1	0	2	0	0	0	0	0	0	0	2	2	0	2	2	1	1	1	1	0	0	1	1	2	1	0	1	0	0	0	0
28	0	1	1	0	0	0	2	0	2	0	0	1	2	0	0	0	1	2	0	0	0	0	0	0	0	1	0	1	2	1	2	1	1	1	0	1	2	0	0	2	2	1	2	0	1	1	0	0	1
29	0	1	1	0	0	0	1	1	1	0	1	1	2	0	0	0	0	0	2	1	2	1	0	0	0	0	0	1	2	1	0	2	2	1	0	1	1	0	1	1	0	0	1	0	1	0	0	0	0
30	1	2	0	0	0	0	2	0	1	0	0	1	1	0	0	0	0	2	1	0	1	0	0	0	0	0	0	1	1	1	2	1	1	0	0	2	1	1	1	1	1	0	0	1	0	1	0	0	1
31	1	2	0	0	0	0	1	1	2	0	1	0	0	0	0	0	1	1	0	2	1	1	0	0	0	0	1	1	2	1	0	0	1	0	0	2	1	0	0	0	0	0	1	0	1	1	0	0	2
32	0	1	1	0	0	0	2	0	0	0	0	1	1	0	0	0	2	1	1	1	1	0	0	0	0	1	0	1	2	2	0	1	1	0	0	2	2	0	0	1	1	1	1	0	1	0	0	0	1
33	0	1	1	0	0	0	2	0	2	0	0	0	0	0	0	0	1	1	1	1	2	0	0	0	0	0	1	0	2	1	0	0	0	0	0	1	1	0	0	2	2	0	0	0	0	0	0	1	0
34	1	1	1	0	0	0	2	0	1	0	0	1	1	0	0	0	2	0	2	1	2	0	1	0	0	1	0	0	2	2	0	2	2	1	1	1	1	0	0	1	1	1	0	0	0	0	0	0	1
35	0	2	0	0	0	0	2	0	1	0	0	0	1	0	0	1	1	2	0	1	0	1	0	0	0	0	1	0	2	1	0	1	1	0	0	2	1	0	0	0	0	0	0	0	0	1	0	0	1
36	1	1	2	0	0	0	2	0	2	0	0	0	1	0	0	0	0	1	1	1	1	1	0	0	0	0	0	1	1	1	1	1	1	0	0	2	2	0	0	1	1	1	0	0	0	1	0	0	2
37	0	1	1	0	0	0	2	0	2	0	0	1	2	0	0	0	2	0	2	0	2	0	0	0	0	0	0	0	2	2	0	2	2	0	0	1	1	0	0	0	0	0	1	1	0	1	1	1	2
38	1	2	2	0	0	0	2	0	1	0	1	0	0	0	0	0	0	1	1	1	2	0	0	0	0	0	0	0	1	1	0	2	2	0	1	2	1	0	1	2	1	0	0	0	1	1	0	0	1
39	0	1	1	0	0	0	1	0	1	0	2	1	1	0	0	0	2	0	2	0	2	2	0	0	0	0	0	0	2	1	0	2	2	0	0	1	2	0	0	1	1	0	0	0	0	0	1	0	1
40	0	0	2	0	0	1	2	1	2	0	0	0	0	0	0	0	1	1	1	0	2	0	1	1	1	2	0	1	1	1	1	0	0	0	0	1	1	1	0	1	1	0	1	0	0	1	0	0	2
41	0	1	1	0	0	0	2	0	2	0	0	0	1	1	1	0	1	2	0	1	2	0	0	0	0	0	0	1	2	1	2	1	1	0	0	2	1	0	0	0	0	0	1	0	1	0	1	0	2
42	1	1	1	0	0	0	1	1	1	0	0	0	1	0	0	1	1	0	2	1	2	1	0	0	0	0	0	1	2	1	2	0	0	0	0	2	1	0	0	1	1	0	1	1	1	0	0	0	2
43	0	1	1	0	0	0	2	0	1	0	0	0	0	0	0	0	2	0	2	0	2	0	0	0	0	0	0	1	1	1	2	2	2	0	0	0	1	0	1	2	1	0	0	0	0	0	0	0	1
44	0	0	2	0	0	1	2	0	2	0	0	0	0	0	0	0	0	1	1	0	0	0	1	0	0	0	0	0	2	2	0	0	0	0	0	1	1	0	0	1	1	0	0	0	0	0	0	0	1
45	1	0	2	0	0	1	2	0	2	0	2	0	1	0	0	0	2	0	2	1	2	0	0	0	0	0	0	0	2	1	2	2	2	1	1	2	1	0	0	1	1	0	1	0	0	0	0	1	2
46	1	1	1	0	0	0	2	0	2	1	1	0	0	0	0	0	1	0	2	1	2	0	0	0	0	0	0	1	1	0	1	0	0	0	1	2	1	0	0	1	1	0	2	0	0	0	0	2	2
47	1	1	2	0	0	0	2	0	2	0	1	0	0	0	0	0	1	1	2	0	2	1	1	1	1	1	0	0	2	0	0	0	0	0	0	2	2	0	0	2	2	0	0	0	0	0	0	0	2
48	0	0	2	0	0	1	2	1	2	0	0	0	0	0	0	0	2	0	2	0	2	1	0	0	0	0	0	0	2	0	0	1	2	1	1	2	1	0	0	0	0	0	0	1	1	1	0	1	1
49	0	0	2	0	0	1	1	0	1	1	1	2	2	1	1	0	1	2	0	1	1	0	0	0	0	1	0	0	2	1	2	1	1	0	0	2	1	0	0	0	0	0	0	0	0	0	0	0	1
50	0	1	1	0	0	0	2	1	2	0	0	1	1	0	0	0	2	1	1	1	1	0	0	0	0	0	0	1	1	1	2	1	1	1	2	2	1	0	0	1	1	0	0	1	0	0	1	0	1
51	0	2	0	0	0	0	2	1	2	0	0	0	1	0	0	0	1	1	1	1	1	0	0	0	0	1	0	0	2	1	0	2	2	0	0	1	1	1	0	0	0	1	1	0	1	0	0	0	1
52	1	2	0	0	1	0	2	1	2	0	0	0	0	0	0	0	1	1	1	1	1	0	0	0	0	0	1	0	2	0	0	1	1	2	1	1	1	0	0	1	1	1	1	0	1	1	0	0	1
53	0	2	1	0	0	0	1	0	1	1	1	1	1	0	0	0	1	0	2	1	2	0	0	0	0	0	0	0	2	2	1	1	2	1	1	1	1	0	0	1	1	1	1	0	1	2	0	0	1
54	0	1	2	0	0	0	2	0	1	0	0	0	1	0	0	0	1	2	1	0	2	0	0	0	0	0	0	1	2	1	1	0	0	0	0	1	0	1	1	0	0	1	1	0	0	1	0	0	1
55	0	0	2	0	0	1	2	1	2	0	0	0	2	0	0	0	1	0	1	2	1	1	0	0	0	0	0	0	2	1	1	2	2	0	1	1	2	0	0	1	1	0	1	0	1	0	0	0	0
56	1	0	2	0	0	0	1	0	1	0	1	0	0	0	0	0	1	2	0	0	0	0	0	0	0	1	0	0	2	1	0	1	2	0	0	2	0	0	0	0	0	2	2	0	0	1	0	0	0
57	1	1	1	0	0	0	0	0	0	1	2	0	0	0	0	0	1	0	2	0	2	0	0	0	0	1	0	1	2	1	1	0	0	0	0	2	2	0	0	2	2	1	0	0	0	0	0	0	1
58	0	1	2	0	0	0	2	0	2	0	0	1	1	0	0	0	1	1	1	1	1	0	0	0	0	0	0	1	1	0	1	1	2	0	0	2	1	0	0	1	1	0	0	0	0	0	0	0	1
59	1	0	2	0	0	0	2	0	2	0	0	0	2	0	0	0	0	1	1	0	1	1	0	0	0	0	0	0	2	1	0	1	2	2	2	2	1	0	0	0	0	1	1	0	1	2	0	0	1
60	0	1	1	0	0	1	1	0	1	0	1	0	1	0	0	1	2	1	1	1	2	0	0	0	0	0	0	1	1	1	1	2	2	0	0	1	1	0	0	2	2	1	1	0	1	0	0	0	1
61	0	2	1	0	0	0	2	1	2	0	0	0	0	0	0	0	0	0	2	0	2	0	0	0	0	0	0	0	2	2	0	1	1	0	0	2	2	0	0	1	1	0	0	0	0	1	0	0	0
62	0	2	1	0	0	1	1	0	0	0	1	0	1	0	0	0	1	0	1	0	2	1	0	0	0	1	0	1	2	1	2	1	1	1	1	1	2	0	0	2	2	0	0	1	0	1	0	1	1
63	1	1	2	0	0	1	2	0	2	0	0	1	2	1	1	0	1	1	1	1	1	0	1	0	0	1	0	2	1	1	2	0	0	0	0	1	2	0	0	2	2	0	0	0	1	0	0	0	1
64	1	1	2	0	0	0	1	0	1	0	1	0	1	0	0	0	1	1	1	1	2	0	0	0	0	0	1	1	2	1	0	0	1	1	0	2	0	0	0	1	1	0	0	0	0	0	0	0	2
65	0	0	2	0	0	0	2	0	1	0	1	0	1	1	1	0	1	1	1	1	1	0	0	0	0	1	0	0	2	1	0	0	1	0	0	2	1	0	0	1	1	1	1	0	1	1	0	0	1
66	1	2	0	0	0	0	1	0	2	0	0	0	1	0	0	1	2	1	1	1	1	1	1	1	1	1	1	1	2	1	0	1	2	0	1	2	1	0	0	2	2	0	1	0	1	0	1	0	1
67	1	2	0	0	0	0	2	0	2	0	0	0	1	0	0	0	1	1	1	1	1	0	2	0	0	0	0	0	2	1	0	0	0	0	0	2	0	0	0	0	0	0	0	0	0	1	0	0	1
68	0	1	1	0	0	1	1	0	0	0	1	0	0	0	0	0	1	0	1	0	2	0	0	0	0	0	0	0	2	2	0	1	1	0	0	2	2	0	0	2	2	0	0	0	0	0	1	0	1
69	0	1	2	0	0	1	2	0	2	0	1	0	0	0	0	0	1	0	1	2	1	0	0	0	0	0	0	0	1	1	1	1	2	0	0	2	2	0	0	1	1	0	0	1	0	0	0	1	1
70	0	2	0	0	0	0	2	1	1	0	0	0	0	0	0	0	1	0	2	1	2	1	0	0	0	0	0	0	1	1	1	0	1	0	0	2	1	0	0	1	1	0	1	0	0	0	0	0	1
71	1	2	1	0	0	0	1	0	1	1	1	0	0	0	0	0	2	0	2	0	2	0	1	0	0	0	0	1	2	2	1	1	1	0	0	2	1	0	0	2	1	0	0	0	0	0	0	0	1
72	0	1	2	0	0	0	2	0	2	0	0	0	1	0	0	1	0	1	2	1	2	0	2	0	0	0	0	1	2	1	2	2	2	0	1	2	1	0	1	1	0	1	1	0	0	0	0	0	1
73	1	1	1	0	0	0	2	0	1	0	1	0	0	0	0	0	1	2	0	2	1	0	0	0	0	0	0	0	2	2	1	2	2	0	0	1	1	0	0	2	2	0	0	0	0	0	0	0	1
74	1	1	2	0	0	0	1	1	1	1	1	1	1	0	0	0	0	0	2	0	2	1	1	1	1	0	0	1	1	1	1	2	2	0	1	2	2	0	0	1	1	0	0	0	0	0	0	1	0
75	1	1	2	0	0	0	2	0	2	0	0	0	0	0	0	1	1	0	2	0	1	0	1	0	0	0	0	1	2	1	0	2	2	0	0	1	0	0	0	1	1	0	0	0	2	1	0	0	1
76	1	1	1	0	0	0	1	0	1	0	1	0	0	0	0	0	1	1	1	1	2	0	2	0	0	0	0	0	2	1	1	1	1	0	0	2	1	0	1	1	0	1	1	0	1	1	0	0	1
77	1	2	1	0	0	0	2	0	2	0	0	0	0	0	0	0	2	1	1	1	1	0	0	0	0	0	1	1	2	1	0	1	1	0	0	2	2	0	0	2	2	0	0	0	0	1	1	0	1
78	1	2	0	0	0	0	2	0	2	0	0	0	0	0	0	0	2	0	2	0	2	1	1	0	0	1	1	0	2	1	1	2	2	1	0	2	2	0	0	2	2	0	0	0	0	0	0	0	1
79	0	1	2	0	0	1	1	0	0	0	2	1	1	0	0	0	1	0	2	0	2	0	2	0	0	0	0	0	2	1	0	1	2	0	0	2	0	0	0	0	0	0	0	0	0	1	0	1	2
80	1	0	2	0	0	1	1	2	2	0	0	0	0	0	0	0	1	1	1	1	2	0	0	0	0	0	0	0	2	2	0	1	2	0	0	2	0	0	0	0	0	0	0	1	0	0	0	0	0
81	1	2	0	0	0	0	1	1	1	0	1	0	1	0	0	1	0	0	2	0	2	0	1	0	0	0	0	1	2	1	2	2	2	0	1	1	2	0	0	0	0	0	0	0	0	1	0	1	2
82	0	2	0	0	0	0	2	1	2	0	0	2	2	1	1	0	2	1	1	0	2	0	0	0	0	0	0	0	2	2	0	2	2	0	0	2	1	0	0	1	1	1	0	0	2	1	1	0	1
83	1	1	2	0	0	0	2	0	1	0	0	0	1	0	0	0	0	1	2	0	2	2	0	0	0	0	0	1	1	1	2	2	2	0	0	2	2	0	0	2	1	0	1	0	1	0	0	0	0
84	0	2	1	0	0	0	2	0	1	0	0	0	1	0	0	0	2	0	2	0	2	0	1	0	0	0	0	0	2	2	0	0	2	1	0	2	1	0	0	1	1	2	2	0	1	1	0	0	0
85	1	1	1	0	0	1	2	1	2	0	0	0	0	0	0	0	1	1	1	1	2	0	0	0	0	0	0	0	2	1	1	1	2	1	0	2	2	0	0	1	1	0	0	0	0	0	0	0	0
86	1	2	1	0	0	0	1	0	1	0	2	1	0	0	0	0	2	2	0	2	0	0	0	0	0	0	0	1	1	1	1	1	1	0	0	1	1	0	0	1	1	0	0	0	0	0	0	0	1
87	1	0	2	0	0	0	2	0	1	0	0	1	1	0	0	0	2	1	2	1	2	1	1	1	1	1	0	1	2	1	1	2	2	0	0	2	1	0	0	0	0	0	0	1	0	0	0	0	0
88	0	1	2	0	0	0	1	0	1	1	1	0	2	0	0	1	1	1	1	0	2	0	0	0	0	0	0	1	2	2	1	1	2	2	0	1	2	0	0	1	1	0	0	0	0	0	0	0	1
89	0	2	1	0	0	0	1	0	0	0	2	0	0	0	0	0	2	1	1	1	1	1	0	0	0	0	0	1	2	1	2	2	2	0	0	1	1	0	0	1	1	1	1	1	1	2	0	1	2
90	0	0	2	0	0	0	2	0	2	0	0	0	0	0	0	0	0	0	2	0	2	0	0	0	0	0	0	0	2	1	0	1	1	1	0	2	1	0	0	2	2	1	1	0	1	1	0	0	0
91	0	1	2	0	0	1	0	0	0	0	2	0	2	0	0	1	2	1	1	1	1	1	0	0	0	0	0	1	2	0	1	1	1	1	1	1	1	0	0	1	0	0	1	0	1	0	0	1	1
92	1	1	1	0	0	0	2	0	2	0	0	1	1	0	0	0	1	0	1	0	1	0	0	0	0	0	0	0	2	2	1	1	1	0	0	1	1	0	0	1	1	0	0	0	0	0	0	0	1
93	0	1	1	0	0	0	2	1	2	0	0	0	0	0	0	0	1	2	1	0	2	1	0	0	0	0	0	0	2	0	0	1	1	1	0	1	1	0	0	0	0	1	0	0	0	0	0	0	0
94	1	2	0	0	0	0	1	0	0	0	0	1	1	1	1	0	2	1	1	0	2	0	0	0	0	0	0	0	2	2	1	2	2	0	0	0	2	0	0	1	1	0	0	0	0	0	0	0	1
95	1	1	1	0	0	1	2	1	1	0	1	0	0	0	0	0	2	0	2	0	2	0	0	0	0	0	1	0	2	1	0	0	1	0	0	2	1	0	0	1	1	1	0	0	1	1	0	0	1
96	0	1	1	0	0	0	2	1	2	0	0	1	1	0	0	0	2	2	0	1	1	1	0	0	0	0	0	0	2	1	1	1	1	0	0	1	2	0	0	1	1	1	1	0	0	0	0	0	1
97	1	1	2	0	0	0	1	1	1	0	1	1	2	0	0	0	2	0	2	0	2	0	0	0	0	0	0	0	2	2	0	1	2	2	1	1	2	0	0	1	1	1	0	0	1	1	0	0	0
98	1	1	1	0	0	0	1	1	1	0	1	1	2	0	0	0	1	1	1	1	2	1	0	0	0	0	0	1	2	1	2	0	1	1	0	2	2	0	0	2	2	1	1	0	2	2	0	0	1
99	0	1	0	0	0	0	2	0	2	0	0	0	1	0	0	1	1	1	1	0	1	0	0	0	0	0	0	1	2	1	2	2	2	1	2	2	1	0	0	1	1	0	1	0	0	0	0	1	0
100	1	1	1	0	0	0	1	0	2	0	0	0	0	0	0	0	1	1	1	1	2	0	0	0	0	1	0	0	2	1	0	1	1	2	1	1	1	0	0	1	1	1	1	0	1	1	0	0	1
101	0	0	2	0	0	0	2	0	2	0	0	0	0	0	0	0	0	1	1	0	1	0	0	0	0	0	0	0	1	1	1	1	1	0	1	2	1	0	0	1	1	0	1	0	1	0	0	0	1
102	1	0	2	0	0	0	1	0	0	0	0	0	0	0	0	0	1	0	2	0	2	0	0	0	0	0	0	1	2	2	1	2	2	0	0	2	1	0	0	2	2	0	0	0	0	0	0	0	1
103	0	2	2	0	0	1	2	0	1	0	1	0	0	0	0	0	0	1	2	1	2	0	1	0	0	0	0	0	2	2	1	0	0	0	1	2	0	0	0	0	0	0	0	2	0	2	0	0	1
104	0	1	2	0	0	0	2	0	1	0	1	0	0	0	0	0	1	0	1	0	1	0	0	0	0	0	0	0	1	1	2	1	2	2	0	1	2	0	0	1	1	0	0	0	0	0	0	1	0
105	0	1	1	0	0	0	1	0	0	1	2	1	1	0	0	0	1	2	0	1	1	1	0	0	0	0	0	1	2	1	1	1	1	1	0	1	1	0	0	1	1	1	1	0	1	0	0	0	1
106	1	2	1	1	1	1	2	1	2	0	0	0	1	0	0	0	2	1	1	1	2	1	0	0	0	0	0	0	2	2	1	1	2	0	0	2	2	0	0	1	1	0	0	0	0	0	1	1	2
107	1	0	2	0	1	0	1	0	0	0	1	0	0	0	0	0	1	0	1	2	1	0	0	0	0	0	0	0	1	1	1	0	0	0	0	2	2	0	0	2	2	1	0	0	0	0	0	0	1
108	1	1	1	0	0	0	1	1	2	0	1	0	0	0	0	0	0	1	0	1	2	0	0	0	0	0	1	0	2	1	0	2	1	0	1	2	0	1	0	0	0	0	0	0	0	0	0	0	1
109	0	1	1	0	0	0	1	1	1	0	1	0	0	0	0	0	0	0	2	1	2	0	0	0	0	0	0	0	2	2	0	1	2	1	0	2	2	0	0	2	1	1	1	0	1	0	0	0	1
110	1	1	1	0	0	0	2	1	2	0	0	0	1	0	0	0	1	1	1	0	1	0	0	0	0	0	0	1	2	0	1	2	2	1	1	1	1	0	1	2	1	0	1	0	0	0	0	1	1
111	1	1	1	0	0	0	2	0	2	0	0	0	0	0	0	0	0	2	0	1	0	1	0	0	0	0	0	0	2	1	0	1	1	0	0	1	1	0	0	1	1	0	0	0	1	0	0	0	1
112	0	0	2	0	0	1	2	0	2	0	0	1	1	0	0	0	1	1	1	1	1	0	0	0	0	0	0	0	2	2	0	1	2	1	1	1	1	1	1	1	1	0	0	0	0	0	0	0	1
113	0	1	1	0	0	0	2	0	2	0	0	1	1	0	0	0	2	0	2	0	2	0	0	0	0	0	0	1	2	2	0	1	2	0	1	2	2	0	0	2	2	0	0	0	0	0	0	0	0
114	1	1	0	0	0	0	2	1	2	0	0	0	0	0	0	0	1	1	1	1	1	1	0	0	0	0	0	0	2	2	1	2	2	0	0	1	0	1	1	0	0	0	2	0	0	0	1	1	2
115	0	2	0	0	0	0	2	0	1	0	0	0	2	0	0	0	0	0	2	0	2	1	0	0	0	0	0	0	2	2	0	1	2	1	1	1	1	1	1	0	0	1	1	0	1	1	0	0	1
116	1	1	1	0	0	1	2	0	1	0	0	1	2	0	0	0	1	1	1	1	2	0	1	1	1	1	0	0	2	2	0	1	1	0	0	2	1	1	1	0	0	0	1	0	0	0	0	0	1
117	1	2	1	0	0	0	2	0	1	0	0	1	2	0	0	0	0	2	0	1	1	0	0	0	0	0	0	0	1	1	2	1	1	1	1	1	2	0	0	0	0	1	1	0	1	1	0	0	1
118	0	2	1	0	0	0	1	0	2	0	0	1	1	0	0	0	2	0	2	0	2	0	1	1	1	2	0	0	2	1	0	1	1	0	0	2	1	0	0	1	1	0	0	0	0	0	0	0	0
119	1	2	1	0	0	0	2	0	1	0	1	0	0	0	0	0	1	0	2	1	2	0	0	0	0	1	0	0	1	0	1	2	2	1	1	2	1	0	0	1	1	0	0	1	0	1	0	0	1
120	0	1	1	0	0	0	1	0	1	0	1	0	0	0	0	0	1	0	2	0	2	1	0	0	0	0	0	0	2	0	0	0	0	0	0	1	1	0	0	0	0	0	1	0	0	2	0	0	1
121	0	0	2	0	0	1	2	0	1	0	1	0	0	0	0	0	1	0	2	0	1	0	0	0	0	0	0	1	1	1	1	2	2	0	0	1	0	1	1	1	0	0	0	0	0	1	0	1	2
122	0	0	2	0	0	0	2	0	1	0	0	0	0	0	0	0	0	0	1	0	2	1	0	0	0	0	0	0	2	2	0	0	0	0	1	2	1	0	0	2	2	0	0	0	2	1	0	0	1
123	1	1	1	1	1	1	2	0	2	0	0	0	0	0	0	0	0	1	1	1	2	0	0	0	0	0	0	1	2	1	2	1	2	2	1	2	2	0	0	1	1	0	0	0	0	1	0	0	1
124	0	2	1	0	0	0	1	0	2	0	0	0	0	0	0	0	1	0	2	0	2	0	0	0	0	1	0	0	2	1	1	2	2	2	0	1	1	0	0	1	1	1	1	0	1	1	0	1	2
125	1	1	1	0	0	1	2	1	2	0	0	1	2	0	0	0	1	0	1	0	1	0	0	0	0	0	0	0	1	1	0	2	2	0	0	1	1	0	0	1	1	0	0	0	0	0	0	0	0
126	1	2	1	1	1	1	2	1	1	0	1	1	1	0	0	0	2	1	1	1	1	0	0	0	0	0	0	0	1	0	1	1	2	2	0	1	2	0	0	2	2	1	0	0	0	0	1	1	2
127	0	1	0	0	0	0	2	1	2	0	0	0	0	0	0	0	2	0	2	0	2	0	1	0	0	1	0	0	2	1	0	1	1	2	1	2	1	0	0	2	2	0	0	0	2	1	0	0	2
128	1	2	0	0	0	0	2	0	2	0	0	0	0	0	0	0	0	1	1	1	2	0	0	0	0	0	0	2	2	1	2	0	0	0	0	2	1	0	0	2	1	0	0	0	0	0	0	0	0
129	0	1	1	0	0	0	1	1	1	0	1	0	1	0	0	0	1	1	1	1	1	1	0	0	0	0	1	1	2	1	0	2	2	0	0	2	1	1	0	1	1	0	1	0	1	0	0	0	1
130	1	2	1	0	0	0	2	0	1	0	0	1	2	0	0	0	1	1	1	0	2	0	0	0	0	0	0	1	2	0	1	2	2	0	0	0	1	0	0	1	1	0	0	0	0	1	0	0	1
131	1	1	1	0	0	1	2	0	1	0	1	1	1	0	0	0	2	2	0	1	2	0	0	0	0	0	0	0	2	2	1	1	1	1	0	2	1	0	0	1	1	0	0	1	1	1	0	0	0
132	1	0	1	0	0	0	2	0	2	0	0	0	1	0	0	0	1	2	0	1	2	0	0	0	0	0	0	0	2	0	0	2	2	1	0	2	1	0	0	1	1	0	0	0	0	0	0	0	0
133	1	1	1	0	0	0	2	0	1	0	1	0	0	0	0	0	0	0	2	0	2	1	0	0	0	1	0	0	2	1	0	0	0	0	0	1	2	0	0	2	2	0	0	0	0	0	0	0	1
134	0	2	1	0	0	0	2	1	2	0	0	0	0	0	0	0	1	1	1	2	1	1	0	0	0	0	1	0	2	1	0	2	2	1	1	2	1	0	0	1	1	0	0	0	0	2	1	0	1
135	1	1	2	0	0	0	1	0	1	0	1	1	2	0	0	0	1	1	1	1	2	0	1	0	0	1	0	0	2	1	0	1	1	0	0	2	2	0	0	2	1	0	2	0	0	1	1	0	1
136	1	1	1	0	0	0	1	0	1	0	0	0	1	0	0	0	0	0	1	0	2	0	0	0	0	0	0	1	2	2	0	2	2	0	0	0	1	0	0	1	1	0	1	0	1	1	1	0	1
137	0	1	1	0	0	0	1	0	1	0	2	0	0	0	0	0	2	0	2	0	2	1	0	0	0	0	1	1	2	2	0	1	1	0	0	2	2	0	0	1	1	1	1	0	1	0	0	1	1
138	1	2	2	0	0	0	1	0	2	0	0	0	0	0	0	0	1	2	0	1	2	0	0	0	0	1	0	0	2	2	0	1	1	1	0	2	1	0	0	1	1	0	0	0	0	0	1	0	1
139	0	1	2	0	0	0	2	0	2	0	0	0	1	0	0	1	1	0	1	0	2	0	0	0	0	0	1	1	2	1	0	1	1	0	0	2	2	0	0	0	0	1	1	1	1	2	0	0	1
140	1	1	1	0	0	0	1	0	1	0	1	0	0	0	0	0	1	0	2	0	2	0	1	0	0	0	0	1	2	1	2	2	2	0	0	1	2	0	0	1	1	0	0	0	0	0	1	0	1
141	0	1	1	0	0	1	2	0	1	0	0	0	2	0	0	0	0	2	0	1	1	1	0	0	0	0	0	0	1	1	0	1	1	1	2	2	2	0	0	0	0	0	1	1	1	0	0	0	2
142	0	1	1	0	0	0	2	0	0	0	0	0	2	0	0	1	1	0	2	0	2	0	0	0	0	0	1	0	2	0	0	2	2	1	2	2	1	0	0	2	2	2	2	0	1	1	0	1	1
143	1	0	2	0	0	1	1	0	1	0	1	1	1	1	1	0	1	1	1	1	1	0	0	0	0	0	0	1	2	1	1	1	1	0	0	2	1	0	0	1	1	1	1	0	1	1	1	0	2
144	1	1	1	0	0	0	0	0	0	0	1	0	0	0	0	0	1	2	1	1	1	0	0	0	0	0	0	0	1	0	1	1	2	2	2	2	0	1	1	1	0	1	1	0	0	0	0	0	1
145	1	1	0	0	0	0	2	0	2	0	1	0	1	0	0	0	2	2	1	1	2	0	0	0	0	0	0	1	2	0	1	2	2	0	0	2	1	1	1	1	1	1	0	0	0	0	1	1	1
146	1	2	2	0	0	0	1	0	2	0	0	1	1	0	0	0	1	1	1	1	1	1	1	1	1	1	0	1	2	0	1	1	1	0	0	1	1	0	0	2	2	2	2	0	1	1	1	0	2
147	0	1	2	0	0	0	2	0	2	0	0	1	1	0	0	0	2	1	1	1	2	1	0	0	0	0	0	2	1	0	2	1	1	0	0	1	0	0	0	0	0	1	0	0	0	0	0	1	0
148	0	1	1	0	0	0	1	1	1	0	1	0	1	0	0	0	0	0	2	1	2	0	0	0	0	0	1	0	1	0	1	1	2	1	0	2	1	0	0	1	1	0	0	0	0	0	0	0	2
149	0	1	1	0	0	0	2	0	2	0	0	0	0	0	0	0	0	0	1	1	2	0	0	0	0	1	0	0	2	2	1	1	1	1	0	1	2	0	0	0	0	0	0	0	1	0	0	0	0
150	0	0	2	0	0	1	1	0	1	0	0	0	0	0	0	0	1	1	1	0	2	1	0	0	0	0	0	0	2	1	0	1	0	1	0	2	1	0	0	1	1	0	2	0	0	0	0	0	1
151	1	2	0	0	0	0	2	0	2	0	0	1	1	0	0	0	2	0	2	1	2	1	0	0	0	0	0	1	1	1	1	1	1	0	0	2	1	0	1	2	1	0	0	0	0	0	0	0	0
152	1	1	2	0	0	0	2	0	1	0	0	1	2	0	0	0	2	0	2	1	2	0	0	0	0	0	1	1	2	1	0	1	1	0	0	1	1	0	1	2	1	1	1	0	1	2	0	0	0
153	1	1	0	0	0	0	2	0	2	0	0	0	0	0	0	0	1	1	2	0	2	0	0	0	0	0	1	0	2	2	0	2	2	0	0	1	0	1	1	0	0	0	1	0	0	0	0	0	0
154	1	2	1	0	0	0	2	0	2	0	1	1	1	0	0	0	0	0	2	0	2	0	0	0	0	1	0	1	2	1	1	2	2	1	0	1	0	1	0	0	0	0	0	0	0	1	0	0	0
155	1	1	1	0	0	1	2	0	2	0	0	2	2	0	0	0	1	1	1	1	1	1	0	0	0	0	0	1	2	1	1	2	2	0	0	2	1	1	1	1	1	1	1	0	0	2	0	0	1
156	0	2	1	0	0	0	1	0	1	0	1	1	1	0	0	0	1	1	1	1	0	0	1	0	0	0	0	1	1	1	2	2	2	0	0	1	1	0	0	1	1	0	1	0	0	0	0	0	0
157	0	0	2	0	0	1	1	0	0	0	1	0	0	0	0	0	2	0	2	0	2	0	0	0	0	0	0	0	2	2	1	1	1	0	0	1	2	0	0	1	1	1	1	0	1	1	0	0	1
158	1	1	2	0	0	0	2	1	2	0	0	0	1	0	0	1	1	1	1	1	2	1	0	0	0	0	0	1	1	1	1	2	2	1	0	1	1	0	0	1	1	0	0	0	0	0	0	0	1
159	1	1	2	0	0	0	2	0	2	0	0	0	1	0	0	0	2	1	1	1	1	0	0	0	0	0	0	0	2	0	1	2	1	0	0	2	2	1	1	1	1	1	0	0	1	1	0	1	2
160	0	2	1	1	1	1	1	0	2	0	0	0	0	0	0	0	1	0	1	0	1	1	0	0	0	0	0	0	2	2	1	2	2	2	0	2	2	0	0	1	1	0	0	0	0	1	0	1	2
161	0	2	2	0	0	0	2	1	2	0	0	1	1	0	0	0	0	1	1	1	2	1	1	1	1	1	0	0	2	1	2	0	1	1	0	2	1	0	0	1	1	1	0	0	1	1	0	0	0
162	0	1	1	0	0	0	2	0	2	0	1	1	1	0	0	0	1	1	1	1	1	0	0	0	0	0	0	1	1	0	2	1	1	0	1	2	0	0	0	0	0	0	0	0	0	0	0	0	1
163	0	1	1	1	1	2	2	0	2	0	0	0	1	0	0	1	0	1	1	0	1	0	0	0	0	0	0	0	2	2	0	2	2	0	0	1	2	0	1	2	1	0	1	0	1	0	0	0	1
164	1	0	2	0	0	1	2	0	2	0	0	0	0	0	0	0	1	1	1	1	1	0	1	0	0	0	0	0	1	1	2	1	1	1	2	2	1	0	0	1	1	1	1	1	1	2	0	0	0
165	0	0	1	0	0	0	2	0	1	0	1	2	2	1	1	0	0	2	0	1	0	1	0	0	0	0	0	1	2	1	1	0	1	1	1	2	1	0	0	1	1	0	0	0	1	0	0	0	0
166	0	0	1	0	0	0	2	0	2	0	0	0	1	0	0	0	1	0	2	0	2	0	0	0	0	1	0	1	1	0	2	2	2	0	0	1	1	0	0	2	2	0	0	0	0	0	1	1	2
167	0	1	1	0	0	0	2	1	1	0	0	0	2	0	0	0	1	1	1	1	1	2	0	0	0	0	0	0	2	1	2	1	1	0	1	1	1	0	1	1	0	0	0	0	0	0	0	0	1
168	0	2	1	0	0	0	2	0	1	0	0	1	1	0	0	0	0	1	1	2	1	0	0	0	0	1	0	0	2	1	0	1	1	0	0	2	2	0	0	2	2	0	0	1	0	0	0	0	1
169	0	2	0	0	0	0	1	1	1	0	1	0	0	0	0	0	2	1	1	0	2	0	0	0	0	0	0	0	2	2	0	2	2	0	0	1	1	0	0	1	0	0	1	0	1	0	0	0	1
170	0	1	1	0	0	0	2	0	2	0	0	0	1	0	0	1	0	1	1	1	1	0	0	0	0	0	0	0	2	2	1	2	2	0	0	1	1	0	0	0	0	0	0	1	0	0	0	0	0
171	0	1	1	0	0	0	1	0	0	0	0	0	0	0	0	0	2	0	2	1	2	0	0	0	0	0	1	0	2	1	0	1	1	1	0	1	2	0	0	2	2	0	1	0	0	0	0	0	0
172	1	1	1	0	0	0	2	0	1	0	0	0	0	0	0	0	1	1	1	1	1	0	0	0	0	0	0	1	2	1	1	1	1	0	0	2	2	0	0	1	1	0	0	0	0	0	0	2	2
173	1	2	0	0	1	0	1	0	0	0	1	0	0	0	0	0	1	0	2	1	2	1	1	1	1	1	0	0	2	1	1	0	1	0	0	2	2	0	0	2	1	0	0	0	0	1	0	1	0
174	0	1	0	0	0	0	1	1	1	0	1	0	0	0	0	0	1	2	0	1	1	1	1	1	1	1	0	0	1	1	2	1	2	2	0	1	1	0	0	1	1	1	0	0	1	1	0	0	1
175	1	1	1	0	0	1	2	0	1	0	0	0	1	0	0	1	0	1	1	1	1	1	1	1	1	1	0	1	1	1	2	2	2	0	0	2	1	0	0	2	2	0	1	0	1	1	0	0	1
176	0	1	2	0	0	0	2	0	2	0	0	0	1	0	0	1	2	0	2	0	2	1	1	1	1	2	0	0	2	2	2	2	2	0	0	1	1	0	1	2	1	1	1	0	1	0	0	0	1
177	0	1	1	0	0	1	2	0	2	0	0	0	0	0	0	0	2	1	1	1	2	1	0	0	0	0	0	1	2	1	1	0	1	1	1	2	1	0	0	1	1	0	1	0	0	0	0	0	0
178	0	2	1	0	0	0	2	0	2	0	0	0	0	0	0	0	1	0	1	0	1	1	1	1	1	1	0	0	2	2	0	0	0	0	0	1	1	0	0	1	1	0	0	0	0	1	0	0	1
179	1	1	2	0	0	0	1	1	1	0	0	0	1	0	0	0	0	0	2	0	2	0	0	0	0	0	0	0	2	2	1	1	1	0	0	2	1	0	0	1	1	1	1	0	1	1	0	0	1
180	1	0	2	0	0	1	2	0	2	0	0	1	1	1	1	0	1	1	1	1	2	0	0	0	0	0	0	0	2	0	0	1	1	0	0	2	1	1	1	1	1	0	0	0	0	1	0	0	0
181	0	1	1	1	1	2	1	1	1	0	1	0	0	0	0	0	2	0	2	0	2	1	0	0	0	0	0	1	2	1	2	2	2	1	0	1	2	0	0	2	2	2	2	0	0	1	0	0	1
182	1	1	1	0	0	0	2	1	1	0	0	0	0	0	0	0	2	0	2	0	2	0	1	0	0	0	0	0	2	1	0	2	2	0	0	0	1	0	0	0	0	0	0	0	1	0	1	0	2
183	1	2	1	0	0	0	2	0	1	0	0	0	1	0	0	0	1	0	1	0	2	0	1	0	0	0	0	1	2	2	1	1	2	0	0	2	1	0	0	1	1	0	1	0	1	0	0	0	0
184	0	0	2	0	0	1	1	0	1	0	1	0	2	0	0	1	0	2	0	1	1	1	0	0	0	0	0	0	1	1	1	1	2	0	0	2	1	0	0	2	2	0	0	0	0	0	1	0	1
185	0	2	0	0	0	0	1	0	1	0	1	1	1	0	0	0	2	0	2	0	2	0	0	0	0	0	0	0	2	1	1	2	2	0	0	1	1	0	0	2	1	0	1	0	1	0	1	0	1
186	0	2	1	0	0	0	1	0	1	0	1	0	1	0	0	0	0	1	1	0	0	1	0	0	0	0	0	0	1	0	1	1	2	0	0	2	2	0	0	1	1	1	1	0	1	0	0	0	0
187	1	0	2	0	0	0	2	1	1	1	0	1	1	0	0	0	1	1	1	1	0	1	1	1	1	1	0	0	2	1	1	2	2	1	0	2	1	0	0	0	0	0	2	0	0	0	0	0	1
188	0	2	0	0	0	0	2	1	1	0	0	1	1	0	0	0	2	1	1	1	2	0	0	0	0	0	0	0	2	1	0	1	2	2	2	2	1	0	0	0	0	1	1	0	1	1	0	0	0
189	0	2	1	0	0	0	2	0	1	0	0	0	1	0	0	0	1	1	1	1	1	0	0	0	0	0	1	0	1	0	1	1	1	1	1	2	2	0	0	1	1	0	2	0	0	2	1	0	2
190	0	1	1	0	0	0	1	1	2	0	0	0	0	0	0	0	1	2	0	2	1	0	0	0	0	0	0	0	2	2	1	1	1	1	1	1	1	0	0	0	0	1	1	0	0	0	0	0	2
191	0	1	2	0	0	0	1	0	0	0	1	0	0	0	0	0	2	1	1	0	2	0	0	0	0	0	0	1	2	1	0	1	1	0	0	2	2	0	0	2	2	0	0	0	0	0	0	0	0
192	0	0	2	0	0	0	2	1	2	0	0	0	0	0	0	0	2	0	1	0	1	0	0	0	0	0	0	1	2	1	1	1	1	0	0	2	1	0	0	0	0	0	0	0	0	0	0	0	0
193	1	0	2	0	1	0	1	1	2	0	1	0	0	0	0	0	2	2	0	2	0	0	1	0	0	1	0	1	2	1	1	0	1	0	0	2	1	0	0	1	1	1	0	0	0	1	0	1	0
194	0	1	1	0	0	1	1	0	0	0	1	1	0	0	0	0	0	1	2	1	2	0	1	0	0	1	0	0	2	1	2	1	1	0	0	1	1	0	0	2	2	2	2	0	1	1	0	0	1
195	1	1	1	0	0	0	1	0	2	1	0	1	1	0	0	0	0	0	2	1	2	1	0	0	0	0	1	0	2	1	0	2	2	1	0	2	2	0	0	2	2	1	1	0	0	0	0	0	1
196	1	0	2	0	0	2	1	1	2	0	1	0	1	0	0	1	0	1	1	1	1	0	1	0	0	0	0	1	1	1	1	0	0	0	0	1	1	0	0	1	1	0	0	0	0	1	0	0	1
197	1	0	2	0	0	0	2	0	1	0	1	0	1	0	0	0	1	1	1	1	2	0	0	0	0	0	0	0	2	2	2	2	2	0	0	1	1	2	1	1	1	0	0	0	0	0	0	0	0
198	1	2	1	0	0	0	2	1	1	0	1	0	1	0	0	0	1	1	1	1	0	1	1	1	1	1	0	1	2	0	1	1	1	0	0	0	1	0	0	1	1	0	0	0	0	0	0	0	0
199	1	1	1	0	0	0	2	0	2	0	1	1	2	0	0	1	2	0	2	0	2	1	1	0	0	0	0	2	2	2	0	0	1	0	0	2	1	0	0	0	0	0	1	1	1	0	0	0	0
200	1	2	0	0	0	0	2	0	2	0	0	0	0	0	0	0	1	2	0	0	0	0	0	0	0	0	0	0	1	0	1	0	1	0	0	2	2	0	0	2	2	0	0	0	0	0	0	0	1
201	0	1	2	0	0	0	0	0	1	0	1	0	0	0	0	0	2	0	2	0	2	0	0	0	0	0	0	1	0	0	2	2	2	0	0	1	2	0	0	1	1	0	0	0	0	0	0	0	0
202	1	1	1	0	0	1	1	0	0	0	0	0	0	0	0	0	0	1	0	1	2	1	0	0	0	0	1	0	2	1	0	0	0	0	1	2	1	0	0	1	0	0	0	0	0	0	0	1	1
203	1	2	0	0	0	0	2	0	2	0	0	1	2	0	0	0	0	0	2	1	2	0	0	0	0	0	0	0	2	2	0	0	1	0	0	2	0	0	0	1	1	0	1	0	1	0	0	0	1
204	1	0	2	0	0	1	1	0	1	0	1	1	2	0	0	1	1	2	0	1	1	0	0	0	0	0	0	0	2	2	0	1	2	0	0	2	1	0	0	0	0	0	0	1	1	1	0	0	0
205	0	0	2	0	0	2	2	0	1	0	1	0	1	0	0	0	0	1	1	1	1	0	0	0	0	1	0	2	2	2	0	1	1	2	1	1	2	1	0	0	0	1	1	0	1	0	1	0	2
206	0	2	1	0	0	0	2	0	0	0	1	0	0	0	0	0	1	0	1	0	1	0	0	0	0	0	0	0	1	1	2	1	1	0	0	2	1	0	0	0	0	0	0	0	0	0	1	0	1
207	1	1	2	0	0	0	1	0	1	0	1	0	1	0	0	1	1	1	0	2	1	1	0	0	0	0	0	1	1	1	1	1	2	0	0	2	0	0	0	1	0	0	1	1	2	0	0	0	1
208	1	0	2	0	0	0	1	2	2	0	0	0	0	0	0	0	1	2	0	1	2	0	1	0	0	0	1	1	1	0	1	1	1	0	0	1	1	0	0	2	2	1	1	0	1	1	0	0	1
209	1	0	2	0	0	1	2	0	2	0	0	1	0	0	0	0	2	0	1	0	1	0	1	0	0	0	0	0	2	2	1	1	1	0	0	1	2	0	0	2	2	0	0	0	0	0	0	0	1
210	0	1	2	0	0	0	2	1	2	0	0	1	1	0	0	0	2	2	0	1	1	1	0	0	0	0	0	0	2	2	0	1	1	0	0	1	1	0	0	2	2	0	0	1	0	1	0	0	1
211	0	1	1	0	0	0	2	1	2	0	0	0	0	0	0	0	1	1	1	1	2	0	0	0	0	2	1	1	2	1	0	1	2	0	0	2	1	0	0	1	1	0	0	0	0	0	0	0	1
212	1	0	2	0	0	0	1	0	1	0	1	0	2	0	0	0	1	1	1	1	1	0	0	0	0	0	0	0	1	1	2	0	0	0	0	1	0	1	1	1	0	0	0	0	0	0	0	0	2
213	1	1	2	0	0	0	1	0	1	0	1	0	0	0	0	0	0	2	0	1	2	0	0	0	0	0	0	1	2	0	1	2	2	0	0	2	2	0	0	1	1	1	1	0	1	0	0	0	1
214	1	2	1	0	0	0	1	0	0	0	1	1	1	0	0	0	2	1	1	1	2	0	1	0	0	0	0	0	2	2	0	1	2	0	0	2	2	0	1	2	1	0	0	0	0	0	1	0	1
215	1	2	1	0	0	0	1	0	0	0	1	0	1	0	0	0	1	0	2	1	2	2	1	1	1	1	0	2	2	1	1	1	1	1	0	1	1	0	0	0	0	1	1	0	1	0	1	0	2
216	1	1	1	0	0	0	2	0	2	0	1	0	1	0	0	0	2	2	1	1	2	1	0	0	0	0	0	0	1	1	2	2	2	0	0	2	1	0	0	2	2	0	0	0	0	1	0	1	0
217	1	1	1	0	0	0	2	1	2	0	0	1	1	0	0	0	0	1	0	1	2	0	0	0	0	1	0	2	1	1	2	1	2	2	1	2	2	0	0	1	1	0	0	0	0	0	0	0	0
218	0	2	0	0	0	0	2	0	2	0	1	0	1	0	0	0	0	2	0	2	0	0	0	0	0	0	0	0	2	0	0	1	2	2	2	2	1	0	0	1	1	0	0	1	0	1	0	0	1
219	0	0	2	0	0	1	2	0	1	0	1	0	0	0	0	0	0	2	0	1	2	0	0	0	0	0	0	1	2	1	1	2	2	0	0	1	0	1	1	0	0	0	0	1	0	0	0	0	1
220	1	1	2	0	0	0	2	0	2	0	0	1	2	0	0	0	2	0	2	1	2	1	2	1	1	1	0	0	2	2	2	0	0	0	0	1	1	1	1	1	1	1	1	0	1	2	1	0	1
221	0	2	1	0	0	0	2	0	2	0	0	0	1	0	0	1	0	1	1	0	0	0	0	0	0	0	0	0	2	0	0	2	2	0	0	2	2	0	0	0	0	1	1	0	1	1	0	1	0
222	1	1	2	0	0	0	1	0	1	0	0	1	1	0	0	0	1	1	1	0	1	0	0	0	0	0	0	0	1	1	1	1	2	0	0	2	1	0	0	1	1	0	1	0	0	1	0	0	0
223	0	1	2	0	0	0	1	1	2	0	0	1	1	0	0	0	0	1	1	1	1	1	0	0	0	0	0	1	2	1	2	0	1	2	0	2	1	0	0	1	1	0	0	0	0	0	0	0	1
224	1	1	2	0	0	0	2	0	2	0	1	2	2	1	1	0	1	0	2	0	2	0	0	0	0	0	0	2	1	0	2	1	1	1	1	2	1	0	0	0	0	0	1	0	1	0	1	0	1
225	1	1	1	0	0	0	2	0	2	0	2	1	2	0	0	0	1	0	1	0	2	0	1	1	1	1	0	0	1	1	2	1	1	0	1	2	2	0	0	1	1	0	1	0	1	1	0	0	2
226	1	2	1	0	0	0	1	0	0	0	1	0	1	0	0	1	1	1	1	0	1	0	0	0	0	0	1	0	2	1	0	1	1	0	0	1	1	0	0	1	1	0	0	0	0	0	0	0	1
227	1	0	2	0	1	0	2	0	1	0	1	0	0	0	0	0	1	1	1	1	1	0	1	0	0	0	0	0	1	0	1	1	1	0	0	2	1	1	1	1	1	0	2	0	0	0	1	0	1
228	1	1	2	0	0	0	1	1	2	0	0	0	0	0	0	0	1	2	1	1	1	1	1	1	1	0	1	1	2	1	0	2	2	0	0	1	2	0	0	1	1	0	0	0	1	1	0	0	1
229	0	0	2	0	0	1	2	1	1	0	1	0	1	0	0	0	1	2	0	1	1	0	0	0	0	0	0	1	2	1	1	1	1	1	2	2	2	0	0	2	2	0	0	0	0	0	0	0	0
230	1	1	1	0	0	0	2	0	2	0	0	1	1	0	0	0	1	0	2	0	2	1	0	0	0	0	0	1	0	0	2	0	0	0	0	2	2	0	0	1	1	0	0	0	1	0	0	0	0
231	0	1	1	0	0	0	2	0	2	0	1	0	0	0	0	0	0	0	2	1	2	1	0	0	0	0	0	0	2	2	0	1	2	0	0	2	2	0	0	2	2	0	1	0	1	0	1	0	1
232	1	2	0	0	0	0	1	0	1	0	1	0	0	0	0	0	2	0	1	0	1	1	1	1	1	1	0	0	1	1	2	2	2	1	0	1	1	0	0	2	2	0	1	0	1	1	1	0	1
233	1	1	1	0	0	0	2	0	2	0	0	1	1	0	0	0	2	1	2	1	2	0	0	0	0	0	0	0	2	2	0	0	0	0	0	2	1	0	0	1	1	1	1	0	2	2	0	1	0
234	0	2	0	0	0	1	2	1	2	0	0	2	2	0	0	0	1	0	1	0	1	0	0	0	0	0	0	0	2	2	0	2	2	0	0	2	1	1	1	1	1	2	1	0	1	0	0	1	2
235	0	1	1	0	0	1	2	0	2	0	0	1	1	0	0	0	0	1	0	1	2	0	0	0	0	1	0	0	2	1	2	1	1	1	1	2	0	0	0	1	1	1	0	0	2	1	0	2	2
236	1	0	2	0	0	1	2	0	1	0	0	0	0	0	0	0	0	0	1	1	1	0	0	0	0	0	0	0	2	2	1	0	2	1	0	2	2	0	0	1	1	0	0	1	0	0	1	0	1
237	1	0	2	0	0	0	2	1	1	0	0	1	2	0	0	1	0	0	2	0	2	0	0	0	0	0	0	0	2	2	1	0	2	1	0	2	1	0	0	1	1	0	0	0	0	0	0	1	0
238	1	2	0	0	0	0	2	0	2	0	0	0	0	0	0	0	2	1	1	0	2	0	1	1	1	2	0	0	2	1	1	0	1	1	0	2	1	0	0	1	1	0	0	0	0	0	0	0	1
239	0	1	1	0	0	0	2	1	2	0	0	1	2	0	0	0	1	1	1	2	1	1	0	0	0	0	0	0	2	2	0	2	2	0	0	0	1	0	0	1	1	0	2	0	0	1	1	1	2
240	0	1	1	0	0	0	1	0	1	0	0	0	2	0	0	1	0	0	1	1	2	0	0	0	0	0	0	1	1	0	2	1	1	0	0	2	1	0	0	0	0	0	0	0	0	0	0	0	0
241	0	1	1	1	1	1	2	0	1	0	0	0	0	0	0	0	1	0	2	0	2	1	0	0	0	0	0	2	2	1	2	0	0	0	0	2	1	0	0	0	0	1	1	0	1	2	0	0	0
242	0	2	1	0	0	0	1	0	1	0	1	0	0	0	0	0	2	0	2	1	1	0	1	0	0	0	0	0	2	2	1	2	2	0	0	0	2	0	0	1	1	1	0	0	1	1	0	0	0
243	0	2	1	0	0	0	2	0	1	0	1	0	0	0	0	0	1	2	0	1	1	0	0	0	0	0	0	1	1	1	1	2	2	2	0	2	0	1	1	0	0	0	0	0	0	0	1	0	1
244	0	2	1	0	0	0	2	1	2	0	0	1	1	1	1	0	1	1	1	1	2	0	1	0	0	0	0	0	1	1	2	2	2	0	0	0	1	0	0	1	1	1	1	0	1	0	0	1	1
245	1	2	1	0	0	0	2	0	2	0	1	1	1	0	0	0	1	1	1	1	1	0	0	0	0	0	0	1	2	1	2	1	1	1	0	2	1	0	0	2	2	0	0	0	0	0	0	0	0
246	0	0	2	0	0	2	1	0	1	0	1	0	0	0	0	0	2	1	1	1	2	0	1	0	0	1	0	1	2	1	1	1	1	0	0	1	0	0	0	1	1	1	0	0	0	0	0	0	1
247	0	1	2	0	0	0	2	0	2	1	1	1	1	0	0	0	0	0	2	0	2	0	0	0	0	2	0	0	2	1	0	0	0	0	1	2	2	0	0	1	1	0	0	0	0	0	0	0	1
248	1	1	0	0	0	0	2	0	2	0	0	0	0	0	0	0	0	0	2	1	2	0	0	0	0	0	0	1	2	1	1	1	1	0	0	2	2	0	0	1	1	0	1	0	0	1	0	0	2
249	1	2	1	0	0	0	2	0	2	0	0	0	1	0	0	0	0	0	2	0	2	1	0	0	0	0	0	0	2	2	1	2	2	0	0	1	1	0	0	0	0	0	0	0	0	0	0	0	2
250	0	1	2	0	0	0	2	0	2	0	1	0	0	0	0	0	2	0	1	0	1	0	1	0	0	0	1	0	2	1	0	1	1	0	0	1	2	0	0	2	2	0	0	1	0	1	0	0	1
251	0	0	2	0	0	1	2	0	2	0	0	1	1	0	0	0	1	0	2	1	2	0	1	0	0	0	0	1	0	0	2	1	1	0	0	1	1	1	1	0	0	1	1	0	1	0	0	0	1
252	0	2	1	0	0	0	2	0	1	0	0	0	1	1	0	0	1	0	1	1	1	0	1	0	0	1	0	0	2	2	1	1	2	0	0	2	2	0	0	1	1	0	0	0	0	0	0	0	1
253	0	1	2	0	0	0	2	1	1	0	0	1	1	0	0	0	2	1	1	1	1	1	0	0	0	1	0	0	2	0	0	2	2	0	0	1	1	0	0	2	1	1	1	0	1	1	0	0	0
254	1	1	1	0	0	1	2	0	1	0	0	0	1	0	0	0	2	0	2	0	2	1	0	0	0	1	0	0	2	2	1	2	1	0	1	2	1	0	0	2	2	0	0	0	0	0	0	0	1
255	0	0	2	0	0	1	2	0	2	0	0	0	0	0	0	0	0	2	0	1	0	1	0	0	0	0	0	0	1	0	1	1	1	0	0	2	2	0	0	1	1	1	1	0	1	0	1	0	1
256	1	1	1	0	0	0	2	0	2	0	0	0	1	0	0	0	2	2	1	1	1	0	0	0	0	0	0	0	2	1	1	1	1	0	0	2	1	0	0	0	0	0	0	0	0	0	0	0	1
257	0	1	1	0	0	0	1	0	0	0	2	0	0	0	0	0	1	1	1	0	1	1	1	1	1	1	1	0	2	2	0	1	1	1	0	1	2	0	0	1	1	0	0	0	0	0	0	2	2
258	1	1	1	0	0	1	2	0	2	0	0	0	0	0	0	0	1	1	1	2	1	1	0	0	0	0	1	0	2	1	0	0	1	2	0	2	2	0	0	2	2	0	0	0	0	0	1	0	1
259	0	1	1	0	0	0	2	0	1	0	0	1	1	0	0	0	0	2	0	1	0	0	0	0	0	1	0	1	1	1	1	1	1	1	1	1	2	0	0	2	2	1	1	0	1	1	0	0	1
260	0	1	1	0	0	0	2	1	2	0	0	0	1	0	0	0	2	2	1	0	1	1	1	1	1	1	0	1	2	2	1	1	1	1	1	2	2	0	0	2	2	1	1	1	1	2	1	0	1
261	1	1	1	0	0	1	2	0	2	0	1	0	1	0	0	0	0	1	0	1	2	0	0	0	0	1	0	1	2	1	1	1	2	0	0	2	1	0	0	1	1	0	1	0	1	0	0	0	0
262	0	1	1	0	0	0	1	1	1	0	0	1	1	0	0	0	2	2	1	0	1	0	0	0	0	0	0	0	1	1	0	0	0	0	0	2	1	0	1	2	0	0	0	0	0	0	0	0	1
263	0	1	1	0	0	0	0	0	0	0	2	0	1	0	0	0	2	0	2	0	2	1	1	1	1	0	0	0	2	2	0	2	2	0	0	1	2	0	0	1	1	0	0	1	0	1	0	0	0
264	0	2	0	0	0	0	1	0	1	0	1	0	0	0	0	0	1	1	1	1	0	0	0	0	0	0	0	2	2	1	1	2	2	0	0	1	1	0	0	1	1	0	0	0	1	1	0	0	0
265	0	2	0	0	0	0	2	0	2	1	1	0	1	0	0	0	1	2	0	1	1	0	0	0	0	0	0	0	2	2	0	2	2	0	0	1	1	0	0	2	1	0	1	0	1	0	0	1	0
266	1	0	2	0	0	1	2	0	1	0	0	1	0	0	0	0	2	0	2	0	2	1	0	0	0	0	0	0	1	0	1	0	1	0	0	2	1	0	0	1	1	1	1	0	1	1	0	0	0
267	0	2	0	0	0	0	1	0	0	0	1	0	1	0	0	0	0	0	2	0	1	0	0	0	0	0	0	0	2	0	0	1	1	0	0	1	1	0	0	2	1	1	1	1	0	0	0	0	0
268	1	2	1	0	0	0	2	1	2	0	0	0	2	0	0	0	1	2	0	1	2	0	1	0	0	0	0	2	1	1	1	0	1	1	1	2	1	1	0	1	0	0	0	2	0	2	0	1	1
269	1	1	1	0	0	0	1	0	0	0	1	0	1	0	0	1	1	2	1	0	1	0	0	0	0	1	0	0	2	1	0	2	2	0	0	1	2	0	0	1	1	0	0	0	1	0	0	0	0
270	0	1	1	0	0	1	1	0	1	0	1	0	2	0	0	0	2	1	1	0	2	0	0	0	0	0	0	0	2	2	0	1	1	1	0	2	1	0	0	0	0	1	1	0	1	1	0	0	0
271	1	0	2	0	0	0	1	0	2	0	0	1	2	1	1	0	1	0	2	0	2	0	0	0	0	0	0	1	2	1	1	2	2	0	0	0	1	0	0	2	2	1	0	0	1	1	0	0	1
272	0	1	1	0	0	0	2	0	1	0	0	1	2	0	0	0	1	0	2	0	2	0	1	1	1	2	0	1	1	1	1	0	0	0	0	2	1	0	0	2	2	1	1	0	0	0	0	0	0
273	0	1	1	0	0	0	2	0	2	0	1	0	1	0	0	0	1	1	1	0	2	0	0	0	0	0	0	0	2	0	0	0	0	0	0	1	1	0	0	1	1	1	1	0	1	0	0	0	0
274	1	2	1	0	0	0	1	0	2	0	0	0	0	0	0	0	0	2	0	1	0	0	0	0	0	0	1	0	2	1	0	1	0	1	0	2	1	0	0	2	2	1	0	0	1	1	0	0	0
275	0	2	0	0	0	0	2	0	1	0	0	0	1	0	0	0	2	1	1	0	2	0	0	0	0	1	0	0	2	1	0	2	2	0	0	0	1	0	0	1	1	0	0	0	0	0	0	0	0
276	1	1	2	0	0	0	1	1	1	0	1	0	1	0	0	0	0	1	0	1	2	0	0	0	0	0	0	0	2	0	1	2	2	1	1	2	2	0	0	0	0	0	0	0	1	0	0	0	0
277	0	1	1	0	0	1	1	0	0	0	2	1	0	0	0	0	1	0	2	1	2	0	1	0	0	0	1	0	2	1	0	0	1	1	0	2	2	0	0	1	1	0	1	1	1	0	0	1	2
278	1	1	2	0	0	0	1	0	0	0	1	0	2	0	0	1	0	0	2	0	2	1	0	0	0	0	0	1	2	2	1	2	2	1	1	2	1	0	0	0	0	0	0	0	0	0	0	0	1
279	1	1	2	0	0	0	2	0	2	0	0	1	2	0	0	0	2	1	1	1	2	0	0	0	0	0	0	0	2	2	0	1	1	0	0	0	1	0	0	0	0	0	0	0	0	1	0	0	0
280	0	2	1	0	0	0	1	0	1	0	1	0	0	0	0	0	2	1	2	1	2	1	1	1	1	1	0	0	2	1	1	1	1	0	1	2	2	0	0	2	2	0	0	0	0	1	0	0	0
281	1	2	0	0	0	0	2	1	2	0	0	0	0	0	0	0	1	0	1	0	2	0	0	0	0	1	0	1	1	1	1	0	2	1	0	2	1	0	0	2	2	0	0	0	0	1	0	0	1
282	1	0	2	0	0	2	1	0	0	0	1	0	1	0	0	0	1	0	2	0	2	1	1	1	1	1	0	0	2	2	0	1	1	0	0	2	2	0	0	0	0	0	0	0	0	0	0	0	1
283	1	1	1	0	0	1	2	0	1	1	1	0	1	0	0	1	0	0	2	1	2	0	1	1	1	1	1	0	2	1	0	2	2	1	0	1	2	0	0	2	1	1	1	0	1	0	2	0	2
284	0	0	2	0	0	0	2	1	2	0	0	0	0	0	0	0	2	1	1	1	2	1	0	0	0	0	0	2	1	0	2	1	2	1	1	1	1	0	0	1	1	0	0	0	0	0	0	0	1
285	0	2	0	0	0	0	0	0	1	1	1	0	0	0	0	1	1	0	1	0	2	1	0	0	0	0	0	0	2	1	1	0	0	0	0	1	2	0	0	1	1	1	1	0	1	0	0	0	0
286	0	0	2	0	1	0	2	0	2	0	0	1	1	0	0	0	1	0	2	0	2	0	0	0	0	0	0	0	1	1	1	1	1	0	0	2	0	0	0	1	1	1	1	0	1	2	0	0	0
287	0	0	2	0	0	0	1	0	0	0	1	0	1	0	0	0	1	1	1	1	1	0	0	0	0	1	0	1	2	1	2	0	1	1	0	2	2	0	0	1	1	1	1	0	1	0	0	1	2
288	0	2	0	0	0	0	2	0	1	0	0	0	0	0	0	0	2	0	1	0	1	0	1	0	0	0	0	1	0	0	2	0	0	0	0	2	1	0	0	1	1	1	1	0	0	2	0	1	1
289	0	1	2	0	0	0	2	0	2	0	0	0	1	0	0	0	1	0	1	0	1	0	1	0	0	0	0	1	1	1	1	0	0	1	1	1	2	0	0	1	1	0	0	0	0	0	0	0	0
290	0	1	2	0	0	1	1	0	0	0	1	0	1	0	0	0	2	0	1	0	2	0	1	0	0	1	0	1	2	1	2	0	0	0	1	2	2	0	0	2	2	1	1	0	1	0	0	1	2
291	1	0	2	0	0	0	2	0	2	0	1	0	1	0	0	1	2	0	1	0	1	0	0	0	0	0	0	0	1	1	1	2	2	0	0	0	1	1	1	0	0	0	0	0	0	2	0	0	0
292	0	2	1	0	0	0	2	1	2	0	0	0	1	0	0	0	2	1	1	1	1	1	1	1	1	0	1	1	2	1	0	1	2	0	0	2	1	2	1	1	1	0	0	0	0	0	0	0	1
293	1	1	2	0	0	0	2	1	2	0	0	1	2	0	0	0	2	0	2	0	2	0	1	0	0	0	1	1	2	1	0	0	0	0	1	2	2	0	0	2	2	0	1	1	1	0	0	0	1
294	1	2	2	0	0	0	2	0	1	0	0	0	0	0	0	0	1	1	1	0	2	0	0	0	0	1	0	0	2	2	0	1	2	0	0	2	1	0	0	0	0	0	0	0	0	1	1	0	2
295	1	2	1	0	0	0	1	0	0	0	1	0	1	0	0	0	1	2	1	0	1	0	0	0	0	0	0	0	2	0	1	1	2	0	0	2	1	0	0	2	2	0	1	0	1	0	0	0	0
296	1	0	2	0	0	0	2	0	2	0	0	0	1	0	0	1	0	1	1	1	2	0	0	0	0	1	0	0	1	1	2	0	0	0	0	2	1	0	0	2	1	1	1	0	0	0	0	0	1
297	0	1	2	0	0	0	2	0	1	0	0	1	1	0	0	0	2	0	2	1	2	1	0	0	0	1	0	0	2	0	0	1	1	2	1	1	1	1	0	0	0	1	1	0	1	1	0	1	0
298	0	0	2	0	0	0	1	0	0	1	1	0	0	0	0	0	2	1	1	0	2	0	0	0	0	0	0	1	2	1	2	1	1	0	0	2	2	0	0	2	2	0	1	0	1	0	0	0	0
299	0	0	2	0	0	0	2	0	2	0	0	0	1	0	0	1	1	0	2	1	2	0	2	0	0	0	0	0	1	1	1	1	1	1	0	1	1	0	0	1	1	0	1	0	1	1	0	0	1
300	0	1	1	0	0	0	2	0	2	0	1	2	2	0	0	0	1	1	1	1	1	1	1	0	0	0	0	1	1	1	2	1	1	0	0	1	1	0	0	1	1	1	1	0	2	2	1	0	1
301	1	2	1	0	0	0	1	1	2	0	0	0	0	0	0	0	1	0	2	0	2	0	0	0	0	0	0	0	2	1	0	2	2	0	0	0	1	0	0	0	0	0	1	0	0	1	0	1	2
302	1	0	2	0	0	0	1	0	0	0	1	1	1	0	0	0	2	1	1	1	2	0	0	0	0	0	0	0	2	2	0	1	0	1	0	2	1	0	0	2	2	0	0	0	0	0	0	1	1
303	0	2	1	0	0	0	1	0	2	1	0	0	0	0	0	1	0	1	2	0	2	0	1	1	1	2	0	0	1	1	0	1	1	0	0	2	1	0	0	2	1	0	0	0	0	0	0	0	0
304	0	2	1	0	0	0	2	0	1	0	1	0	0	0	0	0	1	0	2	0	2	1	0	0	0	1	0	0	1	0	1	2	1	0	1	2	0	0	0	0	0	1	0	0	1	1	0	2	2
305	0	2	2	0	0	1	2	0	2	0	1	1	1	0	0	0	1	1	1	1	1	0	0	0	0	0	0	0	2	1	0	1	1	0	0	1	2	0	1	2	1	0	0	0	0	0	0	0	1
306	0	1	1	0	0	0	2	0	1	0	0	0	1	0	0	0	0	2	0	1	0	0	0	0	0	0	1	0	2	1	0	1	1	0	0	2	2	0	0	1	1	0	0	1	0	1	0	0	1
307	0	1	2	0	0	0	2	0	2	0	0	1	1	0	0	0	0	2	0	2	0	0	0	0	0	0	0	0	2	2	1	2	2	0	0	2	2	1	0	0	0	0	0	0	1	0	0	0	1
308	1	0	2	0	0	0	1	0	1	0	0	0	0	0	0	0	2	1	1	1	1	1	0	0	0	0	0	0	2	2	1	0	1	1	0	2	2	0	0	2	2	1	1	0	2	0	0	0	0
309	1	1	1	0	0	0	0	0	0	1	2	0	2	0	0	0	1	0	1	2	1	0	0	0	0	1	1	0	2	1	0	1	2	0	0	2	1	0	0	1	1	0	0	1	1	1	0	0	1
310	0	2	0	0	0	0	1	0	1	0	1	1	1	0	0	0	0	0	1	0	2	1	0	0	0	0	0	1	2	1	0	0	0	0	0	2	0	0	0	1	1	1	0	0	0	0	1	1	2
311	0	0	2	0	0	2	2	0	2	0	0	0	0	0	0	0	2	1	1	1	1	0	1	0	0	0	0	0	1	1	2	2	2	0	0	1	1	0	0	2	2	0	0	1	0	0	0	0	0
312	1	1	2	0	0	0	0	0	1	0	1	0	1	0	0	1	1	2	0	1	2	0	0	0	0	0	0	0	2	0	0	0	0	0	0	1	2	0	0	1	1	0	0	1	0	0	0	0	0
313	1	1	1	0	0	1	1	0	1	0	0	0	1	0	0	0	1	0	2	0	2	0	0	0	0	0	0	1	2	1	2	1	0	0	0	1	0	0	0	0	0	0	0	0	0	1	0	0	2
314	1	0	1	0	0	0	2	0	2	0	0	0	0	0	0	0	2	1	2	1	2	0	0	0	0	0	0	0	2	1	1	1	1	0	0	1	2	0	0	1	1	1	0	0	2	1	0	0	0
315	1	1	2	0	0	0	2	0	2	0	0	0	0	0	0	0	2	2	0	2	0	0	1	0	0	1	0	0	2	1	1	0	1	1	0	2	2	0	0	1	1	0	0	0	0	1	0	0	0
316	0	0	2	0	0	2	1	0	1	0	1	0	0	0	0	0	0	2	1	0	1	1	1	1	1	1	0	0	2	1	1	1	1	1	0	1	1	0	0	1	1	0	0	0	0	0	0	0	0
317	0	0	2	0	0	0	2	0	1	0	0	0	0	0	0	0	1	1	1	0	1	1	0	0	0	0	0	0	2	2	1	2	2	0	0	0	1	0	0	1	0	0	0	0	0	0	0	0	0
318	1	1	1	0	0	1	2	1	1	0	0	0	0	0	0	0	2	2	0	2	1	0	0	0	0	1	0	0	1	0	1	1	1	0	1	2	1	0	0	2	1	0	1	0	1	0	0	0	0
319	1	1	1	0	0	0	2	1	1	0	0	2	2	1	1	0	1	1	1	1	0	1	1	1	1	1	0	0	2	1	1	0	0	0	0	2	1	0	0	2	2	0	1	1	1	0	1	1	2
320	1	0	2	0	0	1	2	1	2	0	0	0	0	0	0	0	1	1	1	0	2	0	1	1	1	1	0	0	2	1	1	0	0	0	1	2	2	0	0	1	1	0	0	0	0	0	0	0	0
321	1	2	0	0	0	0	2	0	2	0	0	0	0	0	0	0	0	1	1	0	0	0	0	0	0	0	0	0	1	1	1	1	1	0	0	2	2	0	0	1	1	0	0	0	0	0	0	0	2
322	0	0	2	0	0	1	1	0	1	0	1	1	1	0	0	0	1	1	1	1	1	0	1	0	0	0	0	1	2	1	1	1	2	0	0	1	1	1	1	1	1	1	1	0	0	0	0	0	1
323	0	1	1	0	0	0	2	0	2	0	1	0	1	0	0	1	0	2	0	1	2	1	0	0	0	0	0	0	2	2	0	1	2	1	0	2	2	0	0	2	2	1	1	0	1	0	0	0	1
324	1	1	1	0	0	0	2	0	2	0	0	0	1	0	0	1	1	1	2	0	2	0	1	0	0	0	0	0	2	2	0	2	2	2	0	1	1	0	0	1	1	0	0	0	0	0	0	0	1
325	1	0	2	0	0	1	2	0	2	0	0	0	0	0	0	0	2	2	0	1	2	0	0	0	0	0	0	0	2	0	0	1	1	0	0	0	1	0	0	0	0	0	0	0	0	0	0	0	0
326	1	2	1	0	0	0	2	1	1	0	0	1	1	0	0	0	1	0	2	1	2	0	0	0	0	0	0	0	2	1	0	1	1	1	0	1	1	0	0	1	1	1	1	0	1	0	0	0	2
327	1	0	2	0	0	1	2	1	1	0	0	2	2	0	0	0	1	1	1	1	1	1	0	0	0	1	0	1	2	1	1	0	0	0	0	2	1	0	0	2	1	1	1	1	1	2	0	0	2
328	0	0	2	0	0	0	1	0	1	0	1	0	1	0	0	1	2	0	1	0	1	0	0	0	0	0	0	0	2	2	0	0	0	1	2	2	1	0	0	1	0	0	0	0	0	0	0	0	0
329	1	1	1	0	0	0	1	2	2	0	0	0	1	0	0	1	2	2	0	1	1	0	0	0	0	0	0	0	2	2	1	1	2	0	0	2	1	0	0	0	0	0	0	0	0	0	0	0	1
330	1	0	1	0	0	0	1	0	1	0	1	1	1	0	0	0	0	2	0	1	0	0	0	0	0	1	0	1	2	1	2	1	1	0	1	2	0	0	0	1	0	1	0	0	0	0	0	0	2
331	0	0	2	0	0	0	2	0	2	0	0	0	1	1	0	0	2	1	1	0	2	0	0	0	0	0	0	1	2	0	1	0	1	1	0	2	1	0	0	1	1	1	1	0	1	2	0	0	1
332	0	2	1	0	0	0	1	0	1	0	1	1	1	0	0	0	1	2	1	0	1	0	1	0	0	0	0	0	2	2	1	1	2	2	2	2	1	1	1	1	1	0	0	0	0	1	0	0	1
333	0	2	2	0	0	0	2	0	1	0	0	1	2	0	0	0	1	2	0	2	1	1	1	1	1	1	0	0	2	2	0	2	2	0	1	2	1	0	0	2	1	0	1	0	1	0	0	0	0
334	1	1	2	0	0	1	1	0	0	0	0	1	1	1	1	0	2	0	2	1	2	0	0	0	0	0	0	0	1	0	1	1	1	1	0	0	2	0	0	0	0	0	2	0	0	1	0	1	2
335	0	1	2	0	0	1	2	0	1	0	1	1	2	0	0	0	1	1	1	1	1	0	1	0	0	0	0	0	1	1	0	1	1	1	0	1	2	0	0	2	2	2	2	0	1	1	0	0	1
336	0	1	1	0	0	1	2	0	1	0	1	1	1	0	0	0	1	0	2	0	2	1	0	0	0	0	0	1	2	1	1	1	1	0	0	2	0	1	0	0	0	0	0	0	0	1	0	0	1
337	0	0	2	0	1	0	1	0	1	0	2	0	1	0	0	0	2	0	2	0	2	0	0	0	0	1	0	0	2	2	0	2	2	0	1	2	2	0	0	1	1	0	1	0	1	0	0	0	1
338	1	2	0	0	0	0	2	0	0	0	0	1	2	0	0	0	0	2	0	1	1	0	1	0	0	1	0	0	1	1	2	0	0	0	0	2	2	0	0	0	0	0	1	0	1	0	1	0	2
339	0	2	1	0	0	0	1	0	1	0	0	0	0	0	0	0	1	1	1	1	1	1	0	0	0	0	0	1	2	1	2	2	2	0	0	0	2	0	0	1	1	0	0	0	0	0	0	0	1
340	0	0	2	0	0	1	1	0	1	0	1	0	1	0	0	1	1	0	2	1	2	1	1	1	1	0	0	0	2	2	1	1	1	0	1	2	1	0	0	1	1	0	0	0	1	0	0	0	1
341	0	1	2	0	0	0	2	0	1	0	0	1	1	0	0	0	0	1	0	1	0	1	0	0	0	0	0	0	1	1	0	1	1	0	0	0	1	0	0	1	1	0	0	0	0	1	0	0	0
342	0	1	1	0	0	0	1	0	1	0	0	1	0	0	0	0	0	1	1	0	0	0	0	0	0	0	1	0	1	0	1	1	1	0	0	1	1	0	0	1	1	0	0	0	0	0	1	1	2
343	1	2	1	0	0	0	2	1	2	0	0	0	0	0	0	0	1	0	2	1	2	1	0	0	0	0	0	0	2	1	0	2	2	1	2	2	1	0	1	1	0	1	1	0	0	0	0	0	0
344	0	1	1	0	0	0	1	0	1	0	1	0	1	0	0	1	2	1	1	1	1	0	0	0	0	0	0	1	1	1	1	0	0	0	0	2	2	0	0	1	1	1	1	1	1	2	0	1	0
345	1	1	2	0	0	0	2	0	1	0	0	0	1	0	0	1	0	0	1	0	2	1	0	0	0	0	0	0	2	1	1	1	1	0	0	1	0	0	0	1	0	1	0	0	0	0	0	0	0
346	0	2	1	0	0	0	2	1	1	0	0	1	1	0	0	0	1	1	1	0	1	0	1	0	0	0	0	1	2	2	0	1	1	0	1	1	2	0	0	1	1	1	1	0	1	1	1	0	1
347	1	2	1	0	0	0	0	0	1	0	1	0	0	0	0	0	2	2	0	2	1	0	0	0	0	0	0	0	2	2	2	0	0	0	0	2	1	1	0	1	1	0	0	0	0	0	0	0	1
348	0	0	2	0	0	0	1	0	2	0	0	0	0	0	0	0	1	1	1	0	1	0	1	0	0	1	0	0	2	0	0	1	1	1	0	2	1	0	0	2	2	1	0	0	0	0	0	0	1
349	0	0	2	0	0	1	2	0	1	0	0	1	2	0	0	0	1	1	1	1	2	0	0	0	0	0	1	1	2	1	0	0	1	1	0	2	2	0	0	1	1	1	0	0	0	0	0	0	0
350	1	0	2	0	1	0	2	0	0	0	0	1	1	0	0	0	1	0	2	0	2	0	0	0	0	0	0	0	2	1	2	2	1	0	1	2	2	1	0	0	0	0	1	0	1	1	0	0	0
351	1	2	1	0	0	0	0	0	0	1	2	1	1	0	0	0	1	0	2	0	2	0	0	0	0	1	0	0	2	1	0	2	2	0	1	1	1	0	0	0	0	0	0	0	0	1	0	0	1
352	1	0	2	0	0	0	1	1	1	0	1	0	0	0	0	0	0	0	2	0	2	0	0	0	0	0	0	0	1	1	1	1	1	0	0	2	1	0	0	1	1	0	0	0	0	0	0	0	1
353	0	0	2	0	0	1	2	0	1	0	0	0	1	0	0	0	1	0	1	2	1	1	0	0	0	1	0	0	2	0	0	1	1	1	1	2	1	1	1	1	1	0	0	0	0	0	0	0	2
354	0	1	2	0	0	0	2	1	2	0	0	1	1	0	0	0	2	1	1	1	2	0	0	0	0	1	0	0	2	1	0	2	2	0	0	1	1	0	0	0	0	0	0	0	1	0	2	0	2
355	0	0	2	0	0	1	1	0	1	1	1	0	2	0	0	1	2	0	2	0	2	1	1	1	1	1	1	0	2	2	0	1	1	0	1	2	1	0	0	0	0	0	0	0	0	0	0	0	1
356	1	0	2	0	0	1	0	0	0	0	1	0	1	0	0	1	0	0	2	1	2	1	1	1	1	1	0	0	2	0	0	1	0	1	0	2	2	0	0	1	1	0	0	0	0	0	0	0	1
357	0	2	1	0	0	0	2	0	2	0	1	0	1	0	0	0	1	1	1	0	2	0	0	0	0	0	0	0	2	2	1	1	1	0	0	1	1	0	0	2	2	0	0	0	0	0	0	0	2
358	1	2	0	0	0	0	2	0	2	0	0	0	0	0	0	0	0	1	1	2	1	1	0	0	0	1	0	0	2	1	0	1	1	1	2	2	1	0	1	1	0	0	0	1	0	1	1	1	1
359	0	1	1	0	0	0	1	0	0	1	1	0	2	1	1	1	1	0	1	1	1	0	0	0	0	0	1	1	2	2	0	1	0	1	0	2	2	0	0	2	2	0	2	0	0	0	0	0	0
360	1	1	1	0	0	0	2	0	2	0	0	0	2	0	0	1	1	1	1	0	2	1	1	0	0	0	0	0	2	1	1	1	2	2	1	2	1	0	0	1	1	1	1	0	1	1	0	1	0
361	1	1	1	0	0	0	1	0	0	0	0	0	1	0	0	0	2	0	2	0	2	0	0	0	0	0	0	1	1	1	2	2	2	0	0	1	0	0	0	1	1	0	0	0	0	1	0	0	0
362	1	1	1	0	0	0	2	1	1	0	0	0	0	0	0	0	1	2	0	0	1	0	1	1	1	1	0	1	1	0	1	1	2	0	0	2	1	0	0	2	1	0	1	0	1	0	0	0	1
363	1	1	2	0	0	1	2	0	2	0	1	0	0	0	0	0	2	0	2	0	2	0	0	0	0	0	1	1	2	1	0	0	0	1	1	1	1	0	0	1	1	0	0	0	0	0	0	0	2
364	1	1	2	0	0	1	1	0	1	0	1	0	2	0	0	1	1	2	0	1	0	1	0	0	0	0	0	1	1	1	1	1	1	1	1	2	1	0	0	1	1	0	0	0	0	1	0	0	0
365	0	1	1	0	0	0	1	0	0	0	1	1	2	0	0	0	0	0	2	0	2	0	0	0	0	0	1	1	2	1	0	0	1	1	0	2	1	1	1	1	1	0	0	1	0	0	0	0	2
366	0	1	2	0	0	0	2	1	1	0	0	0	1	0	0	1	0	1	1	1	2	0	0	0	0	1	0	0	1	0	1	1	2	2	0	1	1	0	0	1	1	0	1	1	1	0	1	0	1
367	0	0	2	0	0	2	2	1	1	0	0	1	1	0	0	0	1	1	1	1	1	0	0	0	0	0	0	1	1	1	1	1	1	2	1	1	1	0	0	0	0	0	1	0	1	0	0	0	0
368	1	1	1	0	0	0	2	0	2	0	0	0	1	0	0	0	1	0	1	0	2	0	0	0	0	0	0	2	1	0	2	2	2	0	0	0	0	0	0	0	0	0	0	0	0	0	0	0	2
369	1	1	1	0	0	0	1	1	1	0	1	0	2	1	1	1	1	0	2	0	2	1	1	1	1	1	0	1	2	1	1	0	0	0	0	1	1	0	0	0	0	0	0	0	0	0	0	0	1
370	0	0	2	0	0	0	2	0	1	0	0	0	0	0	0	0	1	1	1	2	1	0	0	0	0	1	1	0	1	0	1	1	1	0	0	2	0	0	0	1	1	0	0	1	1	1	0	0	0
371	0	0	2	0	0	1	1	0	1	0	0	0	0	0	0	0	1	2	0	0	0	0	1	0	0	0	0	2	2	1	2	1	1	0	0	1	2	0	0	2	2	0	0	1	0	0	0	0	1
372	0	2	2	0	0	0	1	1	1	0	1	0	1	0	0	0	1	1	1	2	1	1	0	0	0	0	1	1	1	0	1	1	2	1	0	2	2	0	0	1	1	0	0	0	0	0	1	0	1
373	1	2	0	0	0	0	2	1	1	0	0	0	0	0	0	0	1	2	0	0	0	1	2	1	1	1	0	0	1	1	2	1	1	1	1	2	1	0	0	2	2	0	0	1	0	0	1	0	1
374	0	0	2	0	1	0	1	0	0	0	2	0	0	0	0	0	2	0	2	0	2	1	1	1	1	1	0	1	1	1	1	2	2	0	0	1	2	0	0	1	1	0	1	0	1	1	0	0	1
375	0	2	1	1	1	1	2	0	0	0	1	1	1	0	0	0	0	1	1	1	2	0	0	0	0	0	1	0	1	0	1	2	2	0	1	2	1	0	0	1	1	1	1	0	1	1	0	0	0
376	0	0	2	0	0	1	1	0	1	0	1	1	0	0	0	0	1	2	1	1	1	1	1	1	1	2	1	2	2	1	1	1	1	1	1	2	1	0	0	2	1	0	0	1	1	0	0	0	0
377	1	1	1	0	0	0	2	0	1	0	1	0	0	0	0	0	1	1	1	0	1	1	0	0	0	0	0	0	2	2	0	1	2	2	2	2	1	0	0	1	1	1	1	0	1	2	1	1	2
378	0	1	1	0	0	1	2	0	2	0	1	1	1	0	0	0	1	1	2	1	2	0	1	0	0	0	0	1	2	1	2	1	2	2	1	2	1	0	0	2	2	0	0	0	0	0	0	0	1
379	1	1	1	0	0	0	2	0	1	0	0	0	1	0	0	1	1	1	1	1	2	0	1	0	0	0	0	1	2	1	2	1	2	2	0	1	0	0	0	1	1	0	2	0	0	0	0	0	2
380	0	1	1	0	0	0	2	0	1	0	1	0	1	0	0	0	1	0	2	0	2	0	0	0	0	1	0	0	2	0	0	1	0	1	0	2	1	0	1	1	0	1	1	0	1	0	2	0	2
381	1	1	1	0	0	0	1	1	2	0	0	0	1	0	0	1	2	1	1	1	1	0	1	1	1	1	0	0	2	2	1	1	1	0	0	2	2	0	0	2	2	0	0	0	0	0	0	0	0
382	1	1	1	0	0	0	1	1	2	0	0	1	0	0	0	0	2	0	2	0	2	0	0	0	0	0	0	0	2	1	0	2	2	0	0	2	1	0	0	1	1	2	2	0	0	1	0	0	1
383	0	1	2	0	0	0	2	1	2	0	0	0	2	0	0	1	1	1	1	1	2	0	0	0	0	0	0	0	1	1	0	0	2	1	0	2	0	1	1	0	0	1	1	0	1	0	0	0	2
384	0	2	1	0	0	0	2	0	1	0	1	0	0	0	0	0	1	1	1	1	1	0	0	0	0	0	0	0	2	2	1	1	1	0	1	1	2	0	0	1	1	0	1	0	1	0	0	0	1
385	0	2	2	0	0	1	2	0	1	0	1	1	1	0	0	0	2	2	1	1	1	0	2	0	0	0	0	1	2	1	2	1	1	0	0	2	1	0	0	1	1	0	0	0	0	1	0	1	0
386	1	1	2	0	0	0	2	0	2	0	1	0	2	0	0	0	1	2	0	1	1	1	0	0	0	0	1	0	1	0	1	1	1	0	0	1	2	0	0	2	2	0	0	0	1	0	0	0	0
387	0	1	2	0	0	0	2	0	2	0	0	0	0	0	0	0	2	0	2	0	2	1	0	0	0	0	0	1	2	0	1	0	0	1	1	2	2	0	0	2	2	0	1	0	0	2	1	0	1
388	0	0	2	0	0	0	2	0	2	0	0	1	1	0	0	0	2	1	1	1	2	0	0	0	0	0	0	0	2	2	0	2	2	0	0	2	1	0	0	0	0	1	1	0	2	2	0	0	1
389	0	1	1	0	0	1	2	0	1	0	1	0	1	0	0	1	1	1	1	1	1	0	0	0	0	0	0	0	2	1	0	1	2	0	0	2	1	0	0	0	0	0	1	0	0	0	1	0	1
390	0	1	1	0	0	0	2	0	1	0	1	0	1	0	0	1	1	0	2	1	2	0	0	0	0	1	0	0	2	2	1	2	2	0	1	1	1	1	1	0	0	0	1	0	1	0	0	1	2
391	0	1	2	0	0	0	0	0	0	0	2	1	2	0	0	1	1	2	0	1	1	0	0	0	0	0	0	0	2	2	1	1	1	2	0	2	1	0	0	0	0	1	0	0	2	0	0	0	0
392	0	2	0	0	0	0	2	0	2	0	0	0	0	0	0	0	2	2	1	1	1	0	1	0	0	0	0	0	2	1	2	1	1	1	1	2	2	0	0	1	1	0	0	0	1	1	1	1	2
393	0	0	2	0	0	0	2	1	1	1	0	0	0	0	0	0	1	2	0	0	0	1	1	1	1	0	0	1	1	1	1	1	1	1	1	1	2	0	0	0	0	1	1	0	1	0	0	0	1
394	1	0	2	0	0	0	1	0	2	0	0	0	2	0	0	0	1	1	1	1	0	1	1	0	0	0	1	1	2	1	0	1	1	1	2	2	1	1	1	1	1	0	0	1	1	1	1	0	1
395	1	2	0	0	0	0	2	0	1	0	0	0	0	0	0	0	2	0	2	0	2	1	0	0	0	0	0	1	2	0	1	0	0	1	0	2	1	0	0	2	2	0	1	0	1	0	0	0	1
396	0	1	2	0	0	0	2	0	1	0	0	1	1	1	1	0	1	0	1	0	1	0	0	0	0	0	0	2	1	0	2	1	2	0	0	2	1	0	0	1	1	0	0	0	0	0	0	0	1
397	0	1	1	0	0	0	1	0	0	0	1	0	0	0	0	0	0	1	1	1	1	0	1	0	0	0	0	0	2	0	0	1	1	0	0	1	1	0	0	1	1	0	0	0	0	0	1	0	1
398	1	0	2	0	0	2	2	0	1	0	0	1	2	0	0	0	2	1	1	1	2	0	0	0	0	0	0	0	2	1	2	1	1	0	0	1	2	0	0	1	1	0	1	1	0	1	0	0	0
399	0	0	1	0	0	0	2	0	1	0	0	0	0	0	0	0	0	1	1	1	2	1	1	0	0	0	0	0	2	2	1	2	2	0	0	2	1	0	0	1	1	1	1	0	2	0	0	1	2
400	1	1	2	0	0	0	1	0	1	0	1	1	1	0	0	0	2	0	2	0	2	1	0	0	0	0	0	1	1	1	2	1	2	1	1	2	0	0	0	0	0	0	0	1	0	0	0	0	0
401	1	1	2	0	0	0	2	1	2	0	0	1	1	0	0	0	1	0	1	0	2	0	0	0	0	0	0	1	1	0	1	0	0	0	1	2	0	1	1	0	0	0	0	0	0	0	0	0	1
402	1	1	1	0	0	0	1	1	1	0	1	1	2	0	0	0	1	0	2	1	2	1	1	1	1	1	0	0	2	1	1	0	1	1	0	2	2	0	0	2	2	0	1	0	0	1	0	1	1
403	1	1	2	0	0	0	1	0	1	0	1	0	0	0	0	0	0	2	0	1	2	0	0	0	0	0	1	0	2	0	0	1	2	0	0	2	1	0	1	1	0	0	0	1	0	1	0	0	2
404	1	2	1	0	0	0	2	0	1	0	1	0	1	0	0	0	1	0	2	0	2	0	0	0	0	1	0	0	2	2	0	2	2	0	0	1	1	0	0	1	1	0	1	0	0	1	0	0	2
405	1	1	1	0	0	0	0	0	0	0	1	1	1	0	0	0	1	1	1	1	1	1	1	0	0	0	0	0	2	1	0	0	1	0	0	2	1	0	0	1	1	0	0	1	1	0	1	0	1
406	0	1	1	0	0	0	1	1	1	0	1	0	0	0	0	0	1	0	1	1	1	1	0	0	0	0	0	0	2	2	1	1	2	0	0	2	2	0	0	1	1	1	1	0	1	1	0	0	0
407	1	0	2	0	0	1	1	0	1	0	0	0	0	0	0	0	1	2	0	1	2	1	0	0	0	0	0	1	1	0	1	1	2	1	0	2	2	0	0	1	1	1	1	0	1	1	0	0	0
408	0	2	0	0	0	0	1	0	1	0	1	0	0	0	0	0	1	1	1	1	1	0	0	0	0	0	0	0	2	1	0	2	2	0	0	1	1	0	0	0	0	0	0	0	0	1	0	0	1
409	0	0	2	0	0	0	1	0	1	0	1	0	1	0	0	0	1	0	2	0	2	0	0	0	0	1	0	1	2	2	1	1	2	2	0	1	1	0	0	2	2	0	0	0	0	0	0	0	1
410	0	1	2	0	0	0	1	0	1	0	0	0	0	0	0	0	1	1	1	1	2	1	0	0	0	1	0	0	2	2	1	1	1	0	0	1	2	0	1	2	1	0	1	1	2	0	0	0	1
411	1	1	1	0	0	0	2	0	1	0	0	1	1	0	0	0	2	1	1	1	2	1	1	1	1	1	0	0	2	2	1	0	0	0	0	1	1	1	0	0	0	1	1	0	1	0	0	0	1
412	1	0	2	0	0	0	1	0	2	0	0	0	1	0	0	1	1	1	1	1	2	1	1	0	0	0	0	1	1	1	1	0	0	0	0	1	2	0	0	2	2	2	2	0	0	1	0	0	0
413	1	1	1	0	0	0	1	0	1	0	1	0	0	0	0	0	2	2	1	1	1	1	1	1	1	1	0	0	1	0	1	0	1	1	0	2	2	0	0	2	2	1	1	0	1	1	2	0	2
414	1	2	1	0	0	0	1	0	0	0	1	0	1	1	1	0	1	0	2	1	2	0	0	0	0	0	0	0	2	2	0	2	2	1	0	2	1	1	1	1	1	1	1	0	0	0	0	1	0
415	0	1	2	0	0	0	2	1	2	0	0	0	0	0	0	0	1	1	1	0	1	1	1	1	1	1	1	0	2	1	1	0	1	1	0	2	1	0	0	1	1	0	0	1	1	1	0	0	1
416	0	1	2	0	0	1	1	1	1	0	1	1	1	0	0	0	0	1	1	1	2	0	1	0	0	0	0	1	2	0	1	1	1	1	2	2	2	0	0	1	1	1	1	0	1	1	0	0	2
417	1	1	2	0	0	0	1	0	2	0	0	0	0	0	0	0	1	1	1	1	0	1	1	1	1	1	0	0	2	2	0	2	2	0	0	2	1	1	1	1	1	0	0	0	0	0	0	0	1
418	1	2	1	1	1	1	1	0	0	1	1	1	1	0	0	0	1	0	1	0	2	1	1	0	0	1	0	0	2	1	0	1	1	1	1	2	2	0	0	1	1	1	1	0	1	1	0	0	2
419	0	2	1	0	0	0	2	0	2	0	1	0	0	0	0	0	2	0	2	1	2	0	0	0	0	0	0	1	1	1	1	1	1	1	0	2	1	0	0	1	1	0	1	0	1	0	0	0	1
420	0	2	2	0	0	0	2	0	2	0	1	0	0	0	0	0	0	0	2	0	2	0	0	0	0	0	0	1	2	2	1	2	2	0	0	1	1	0	0	0	0	0	1	1	2	0	0	0	1
421	1	0	2	0	0	0	1	0	0	0	1	0	0	0	0	0	1	0	1	1	1	1	1	1	1	1	0	0	2	1	1	1	1	0	0	2	1	0	0	1	1	0	0	0	0	0	0	0	0
422	0	0	2	0	0	0	0	0	0	0	2	1	1	0	0	0	2	0	2	1	2	1	1	1	1	1	0	0	2	1	1	1	2	1	0	2	2	0	0	1	1	1	1	0	1	2	0	0	1
423	0	0	1	0	0	0	2	0	0	0	1	0	0	0	0	0	2	0	2	0	2	0	1	0	0	0	0	0	2	2	0	1	2	0	0	2	2	0	0	2	2	0	0	0	0	0	1	0	1
424	1	0	2	0	0	0	2	0	2	0	0	1	1	0	0	0	2	0	2	0	2	0	0	0	0	0	0	0	2	2	1	0	1	2	1	2	0	0	0	0	0	2	2	0	1	1	0	0	2
425	0	1	1	0	0	1	1	0	0	0	1	1	1	0	0	0	2	2	1	0	1	1	0	0	0	0	0	0	2	2	1	2	2	1	1	2	1	0	0	1	1	0	1	1	1	0	0	0	1
426	1	1	0	0	0	0	1	0	1	0	1	2	1	0	0	0	2	2	1	1	1	0	0	0	0	0	0	1	2	0	1	1	2	2	0	1	1	0	0	0	0	1	1	0	1	0	0	0	1
427	1	2	0	0	0	0	1	0	1	0	2	0	2	0	0	1	1	0	2	0	2	0	0	0	0	0	0	0	2	1	0	1	1	2	1	1	1	0	0	1	1	1	0	0	2	0	0	0	2
428	1	1	1	0	0	0	1	1	1	0	1	1	1	0	0	0	1	1	1	1	2	1	1	1	1	1	0	1	2	2	1	2	2	1	1	2	1	0	0	1	1	1	0	0	0	0	0	1	2
429	0	2	1	0	0	0	1	0	1	0	2	1	0	0	0	0	1	2	0	1	1	1	0	0	0	0	0	2	2	1	1	1	1	0	0	2	1	0	0	2	2	0	0	0	0	0	1	1	2
430	0	2	1	0	0	0	1	1	1	0	1	0	0	0	0	0	1	0	2	0	2	1	0	0	0	0	0	1	2	2	1	1	1	0	0	2	1	1	1	0	0	0	1	0	1	0	0	0	1
431	0	0	2	0	0	0	2	0	2	0	0	0	0	0	0	0	1	1	1	1	1	1	0	0	0	0	0	2	1	0	2	2	2	0	1	2	0	0	0	0	0	0	1	0	0	0	0	0	1
432	0	1	1	0	0	0	2	0	2	0	1	1	0	0	0	0	1	0	1	0	1	1	1	0	0	1	0	0	2	2	0	2	2	0	0	1	2	0	0	1	1	1	1	0	1	0	1	0	2
433	0	2	1	0	0	0	1	1	1	0	1	0	0	0	0	0	1	2	0	2	1	0	0	0	0	0	0	1	2	2	1	2	2	2	0	2	2	0	0	2	2	0	1	0	1	0	0	0	0
434	0	0	2	0	0	0	0	0	0	0	1	0	0	0	0	0	1	1	1	0	1	0	0	0	0	0	0	0	2	2	1	1	1	0	0	1	2	0	0	2	2	0	0	0	1	0	0	0	0
435	0	1	1	0	0	0	2	0	2	0	0	0	1	0	0	1	1	1	1	0	1	1	0	0	0	0	0	0	2	2	0	1	2	0	0	2	2	0	0	1	1	1	1	0	0	1	0	0	0
436	0	2	0	0	0	0	1	0	0	0	1	1	1	0	0	0	1	2	0	1	1	0	1	0	0	0	0	0	2	2	1	1	2	0	0	2	2	0	0	1	1	0	1	0	1	0	0	2	2
437	0	2	1	0	0	0	1	0	0	1	2	1	1	0	0	0	1	0	2	0	2	0	1	1	1	1	0	0	2	1	1	1	1	1	1	2	0	0	0	0	0	0	0	1	0	0	0	0	0
438	0	0	2	0	0	0	0	0	1	0	0	0	1	0	0	1	1	2	1	0	1	0	0	0	0	1	0	1	2	1	1	1	1	0	0	1	2	0	0	1	1	1	1	0	1	2	0	0	0
439	1	1	2	0	0	0	2	0	2	0	0	0	0	0	0	0	0	2	0	2	0	2	1	1	1	1	0	0	1	0	1	1	1	0	0	2	1	0	0	2	2	0	1	0	0	0	0	0	1
440	0	2	0	0	0	0	1	1	2	0	0	0	0	0	0	0	1	1	2	0	2	0	0	0	0	0	0	1	2	1	0	2	1	0	0	2	2	0	0	2	2	1	1	0	1	0	0	0	1
441	0	1	1	0	0	0	1	0	2	0	0	0	0	0	0	0	1	1	0	2	1	1	0	0	0	0	0	1	2	2	0	1	1	0	0	2	1	0	0	0	0	1	1	0	1	1	0	0	2
442	1	0	2	0	0	1	2	0	1	0	0	0	0	0	0	0	1	2	1	0	1	0	1	0	0	0	1	1	2	1	0	1	2	1	1	2	1	1	1	1	1	0	0	0	0	0	0	0	1
443	1	1	1	0	0	1	0	0	0	1	2	0	0	0	0	0	1	1	1	1	2	1	0	0	0	0	0	0	1	1	2	2	2	0	0	2	1	1	0	1	1	0	1	0	1	1	0	1	2
444	1	0	1	0	0	0	2	1	2	0	0	0	0	0	0	0	2	1	1	1	1	0	1	0	0	0	0	0	1	1	1	1	2	0	0	2	1	0	0	0	0	0	0	1	0	1	1	0	1
445	1	0	2	0	0	0	2	0	2	0	0	0	1	0	0	1	2	0	2	0	2	0	1	0	0	0	0	1	2	2	0	0	0	0	1	2	1	0	0	0	0	0	1	1	1	0	0	0	0
446	0	1	2	0	0	0	1	0	1	0	1	0	0	0	0	0	1	0	2	1	2	1	0	0	0	0	0	0	2	2	0	1	1	0	0	2	1	0	0	2	2	0	0	0	0	0	0	0	2
447	0	0	2	0	0	1	2	0	1	0	0	0	0	0	0	1	1	1	1	0	2	0	0	0	0	0	0	0	2	2	0	0	0	0	0	1	2	0	0	1	1	2	1	0	1	0	0	0	1
448	1	2	0	0	0	0	2	1	2	0	0	1	1	0	0	0	1	1	1	1	1	1	0	0	0	1	0	0	2	2	0	1	1	0	0	1	1	0	0	1	1	1	1	0	1	0	0	0	1
449	0	0	2	0	0	0	2	0	1	0	0	0	0	0	0	0	1	1	1	1	1	1	0	0	0	0	0	0	2	1	0	2	2	0	1	2	1	0	0	1	1	0	1	0	1	0	0	0	1
450	1	1	1	0	0	0	2	0	2	0	0	0	0	0	0	0	2	1	1	1	1	0	0	0	0	0	0	0	2	0	1	1	1	0	0	1	2	0	0	1	1	0	0	0	1	1	0	0	1
451	1	2	1	0	0	0	2	1	1	0	0	0	0	0	0	0	1	2	1	0	1	0	0	0	0	0	1	0	2	1	0	1	1	1	1	1	1	0	1	2	0	0	0	0	0	0	0	0	1
452	1	1	2	0	0	1	2	0	1	0	0	1	2	0	0	0	2	0	2	0	2	0	0	0	0	0	0	0	2	1	0	0	1	1	0	2	1	0	0	1	1	0	0	0	0	0	0	0	0
453	0	0	2	0	0	1	1	2	2	0	0	0	0	0	0	0	1	2	0	1	2	0	2	0	0	0	1	1	2	0	1	1	1	2	1	1	2	0	0	1	1	0	0	0	0	0	0	0	2
454	1	0	2	0	0	0	1	0	1	0	2	0	0	0	0	0	1	2	0	1	1	1	0	0	0	0	0	1	1	1	2	1	1	0	0	2	1	0	0	1	1	2	2	0	1	1	0	0	1
455	1	0	2	0	0	1	0	0	1	1	1	1	1	0	0	0	0	0	2	1	2	1	0	0	0	0	0	1	1	1	2	1	1	2	1	1	0	0	0	1	1	0	1	0	1	1	1	1	2
456	1	0	2	0	0	1	2	0	2	0	0	0	1	0	0	1	1	0	2	0	2	0	0	0	0	0	0	1	1	1	2	1	1	0	0	2	0	0	0	1	1	0	0	0	0	0	1	0	2
457	0	2	1	0	0	0	2	1	2	0	0	2	2	1	1	0	1	0	2	1	2	1	1	1	1	1	0	0	2	2	0	0	0	0	0	1	1	1	0	1	1	0	0	1	0	0	0	0	0
458	0	2	1	0	0	0	1	0	1	0	1	0	2	0	0	0	2	0	1	0	1	0	0	0	0	0	0	2	0	0	2	0	0	0	0	1	1	0	1	2	0	0	0	0	1	0	0	0	0
459	0	0	2	0	0	1	1	0	0	1	1	0	2	0	0	0	1	0	1	0	1	1	1	0	0	0	0	1	1	0	1	0	0	0	0	1	1	0	1	1	0	0	1	0	0	1	0	0	1
460	1	1	1	0	0	1	1	0	0	0	1	1	1	0	0	0	1	1	1	0	2	0	1	0	0	0	1	1	2	0	1	2	2	0	0	1	1	1	0	0	0	0	1	0	1	1	0	0	0
461	0	2	1	0	0	0	1	1	1	0	1	0	0	0	0	0	0	1	1	1	2	0	1	0	0	0	0	0	2	1	0	1	2	1	0	2	2	0	0	1	1	0	0	0	1	0	0	0	0
462	1	2	1	0	0	0	2	0	2	0	0	0	1	0	0	0	1	0	2	0	2	0	0	0	0	0	0	1	2	1	1	1	1	2	1	2	2	0	0	1	1	1	1	0	0	2	0	0	0
463	0	1	2	0	0	1	1	0	1	0	1	1	1	0	0	0	1	0	2	0	2	0	0	0	0	0	0	1	2	1	2	1	2	1	1	1	2	0	0	1	1	1	1	0	1	0	0	0	0
464	0	2	0	0	0	0	2	0	0	0	0	0	1	0	0	1	2	1	1	1	1	1	0	0	0	0	0	0	2	2	0	2	2	0	0	2	0	0	0	0	0	1	1	0	0	0	0	0	1
465	1	0	2	0	0	2	1	0	0	0	2	0	1	0	0	1	0	2	0	1	0	2	0	0	0	0	0	0	2	2	0	0	0	0	0	2	2	0	0	1	1	1	1	0	1	2	0	0	0
466	1	1	1	0	0	1	1	0	2	0	0	1	1	0	0	0	1	0	2	1	2	0	0	0	0	0	0	0	2	1	1	2	2	1	0	2	2	0	0	1	1	0	0	0	1	0	0	0	1
467	1	1	1	0	0	1	1	0	1	0	1	1	1	0	0	0	1	1	2	1	2	1	1	1	1	1	1	0	2	1	0	0	2	1	0	2	1	0	0	1	1	1	1	0	1	2	0	0	1
468	0	2	1	0	0	0	1	0	2	1	0	1	1	0	0	0	2	2	1	1	1	1	0	0	0	1	0	0	2	1	1	1	1	0	0	1	2	0	0	2	2	0	0	1	0	0	0	0	1
469	1	2	0	0	0	0	2	0	2	0	1	0	0	0	0	0	0	0	2	1	2	0	0	0	0	1	0	1	1	0	2	2	2	0	0	1	1	0	0	1	1	0	1	0	1	0	1	0	1
470	1	1	2	0	0	0	2	0	2	0	0	0	1	0	0	0	1	0	2	1	2	0	1	0	0	0	0	2	1	1	1	1	1	0	0	2	1	0	0	0	0	0	1	1	1	0	0	1	1
471	1	2	2	0	0	0	2	0	1	0	0	0	1	0	0	1	0	2	0	1	2	1	0	0	0	0	0	0	2	2	1	1	1	0	0	2	2	0	0	1	1	0	0	0	0	0	1	0	2
472	1	2	0	0	0	0	2	0	2	0	1	0	0	0	0	0	1	1	1	0	1	0	2	0	0	1	0	0	2	2	0	0	1	1	1	2	0	1	0	0	0	0	0	0	0	0	0	0	0
473	0	1	1	0	0	0	2	0	2	0	1	0	0	0	0	0	1	2	0	1	1	1	0	0	0	0	0	0	2	2	1	1	1	0	0	2	1	0	0	1	1	1	1	0	0	0	0	1	1
474	1	0	2	0	0	0	2	0	1	0	0	1	2	0	0	0	2	1	1	1	1	0	0	0	0	0	0	0	2	1	0	0	0	0	0	2	1	0	0	1	1	1	1	0	1	0	1	1	2
475	0	1	1	0	0	1	2	0	1	0	1	0	1	1	1	0	0	0	2	0	2	1	0	0	0	0	0	0	2	1	0	1	1	0	0	2	2	0	0	1	1	1	1	0	0	0	0	0	1
476	0	2	1	0	0	0	2	0	2	0	0	0	0	0	0	0	0	1	1	0	0	0	1	0	0	1	0	0	2	2	0	2	2	1	1	2	2	0	0	1	1	1	1	0	1	1	0	1	1
477	1	1	1	0	0	1	0	0	1	0	1	1	1	0	0	0	0	0	2	1	2	0	1	0	0	1	0	0	1	1	1	1	1	0	1	2	1	0	0	1	1	1	1	0	1	0	0	0	1
478	1	2	1	0	0	0	2	0	2	0	0	0	1	0	0	0	2	0	2	0	2	0	0	0	0	1	0	2	2	1	1	1	1	2	1	1	1	0	0	2	2	1	2	0	0	0	1	1	1
479	0	1	1	0	0	0	1	0	1	0	1	0	1	0	0	1	2	0	2	1	2	0	0	0	0	0	0	0	2	2	2	0	1	0	0	2	1	0	0	1	1	1	0	0	0	1	0	0	0
480	1	2	1	1	1	1	1	0	1	0	0	1	1	0	0	0	0	2	0	1	2	1	0	0	0	0	0	0	2	2	1	1	1	0	0	1	1	0	0	2	2	0	0	0	0	0	0	0	2
481	1	1	2	0	0	0	1	0	2	0	0	1	1	0	0	0	2	2	0	1	2	0	0	0	0	1	0	0	2	1	1	0	0	0	0	2	2	0	0	2	2	0	1	0	0	2	0	0	0
482	0	0	2	0	0	0	2	0	2	0	0	0	1	0	0	0	2	1	1	1	1	0	0	0	0	0	0	0	1	0	1	1	1	1	1	1	1	0	0	2	2	1	1	0	1	1	0	0	1
483	0	2	0	0	0	0	2	0	2	0	1	1	2	0	0	0	2	1	2	1	2	0	0	0	0	0	0	0	1	0	1	0	2	1	0	2	1	1	1	1	1	0	0	1	0	0	1	0	1
484	0	0	2	0	0	0	2	0	2	0	2	0	1	0	0	1	2	0	2	0	2	0	1	0	0	0	0	1	2	1	2	1	2	0	0	2	1	1	1	0	0	0	1	0	0	1	0	0	1
485	1	2	1	0	0	0	2	0	2	0	0	0	2	0	0	1	1	1	1	1	2	0	1	0	0	0	0	1	2	1	2	1	1	0	0	1	1	0	0	1	1	0	1	0	0	2	0	0	1
486	0	1	1	0	0	0	2	1	2	0	0	1	1	0	0	0	2	0	2	0	2	0	0	0	0	0	0	1	2	1	1	1	1	0	0	1	2	0	0	2	2	1	0	0	0	0	0	2	2
487	0	2	1	0	0	0	2	1	1	1	0	0	0	0	0	0	2	2	0	1	1	0	0	0	0	1	0	1	1	1	1	0	1	1	0	2	1	1	1	1	1	1	0	0	0	1	1	0	1
488	1	0	1	0	0	0	2	0	1	0	0	0	0	0	0	0	1	1	1	1	2	1	0	0	0	0	0	0	1	1	2	1	1	1	0	2	1	1	1	1	1	0	1	0	0	2	0	0	0
489	0	1	1	0	0	1	2	1	2	0	0	1	1	0	0	0	1	1	2	0	2	0	0	0	0	0	0	2	1	1	2	2	2	1	0	2	1	0	0	1	1	1	1	0	0	0	1	0	1
490	0	1	1	0	0	0	2	0	2	0	0	0	0	0	0	0	1	1	1	1	2	0	1	0	0	1	0	1	2	0	1	1	2	1	1	1	1	1	1	0	0	1	2	0	0	0	0	0	0
491	1	1	1	0	0	1	1	0	1	0	1	1	1	0	0	0	1	1	1	1	2	0	0	0	0	0	0	0	2	0	1	0	0	0	1	2	2	0	0	1	1	0	0	0	1	1	0	0	1
492	1	1	1	0	0	0	1	1	2	0	0	1	0	0	0	0	1	1	1	1	1	0	0	0	0	0	0	0	2	1	0	1	2	2	2	2	1	0	0	2	2	1	1	0	1	0	0	0	0
493	0	2	1	0	0	0	1	1	2	0	0	1	1	0	0	0	1	1	1	1	2	0	0	0	0	1	0	0	2	2	1	0	0	0	1	2	1	0	0	2	1	1	1	0	1	1	0	0	1
494	0	1	1	0	0	0	1	0	1	0	0	0	1	0	0	1	1	0	1	0	2	0	1	1	1	1	0	1	2	0	1	0	0	0	0	2	1	0	0	1	1	0	0	0	0	0	0	0	1
495	1	2	0	0	0	0	1	1	1	0	1	0	1	0	0	0	2	1	1	0	2	0	1	0	0	0	0	0	2	2	0	2	2	0	0	1	1	0	0	2	2	0	0	0	0	2	0	0	1
496	0	0	2	0	0	0	1	0	1	0	0	1	1	0	0	0	1	2	0	1	2	0	0	0	0	0	0	0	2	0	0	0	1	2	1	2	2	0	0	1	1	0	0	0	1	0	1	0	2
497	0	1	1	0	0	0	2	0	2	0	1	0	0	0	0	0	0	0	2	0	2	0	1	0	0	0	1	0	2	1	0	0	0	0	0	2	1	0	0	1	1	0	0	0	0	1	0	0	1
498	0	0	2	0	0	1	2	1	2	0	0	0	0	0	0	1	1	0	2	0	2	1	1	1	1	1	0	1	2	2	0	0	0	0	0	2	1	0	0	0	0	0	0	0	0	0	0	0	0
499	1	0	2	0	0	0	2	0	1	0	0	0	1	0	0	1	1	2	1	0	1	0	0	0	0	1	0	1	1	1	2	1	1	0	0	2	2	0	0	1	1	0	0	0	0	0	0	1	2
500	0	1	2	0	0	0	2	1	2	0	0	0	1	0	0	0	1	1	1	0	1	1	0	0	0	0	0	2	2	1	2	0	1	1	0	2	2	0	0	0	0	0	2	0	0	2	0	0	1
501	0	1	2	0	0	0	2	0	1	0	0	0	1	0	0	0	0	2	0	1	2	0	0	0	0	0	0	0	2	0	0	2	2	0	0	2	2	0	0	2	2	0	0	1	0	0	0	1	0
502	1	0	2	0	0	1	1	0	1	0	1	1	1	0	0	0	1	1	1	2	1	0	0	0	0	0	0	1	2	2	0	1	2	1	0	2	0	1	0	0	0	1	1	0	1	1	0	0	1
503	1	0	2	0	0	0	1	0	0	0	1	1	1	0	0	0	0	2	0	0	1	0	0	0	0	0	0	1	1	1	2	2	2	1	1	1	1	0	0	0	0	0	1	0	0	1	0	0	1
504	0	2	0	0	0	0	1	0	1	0	2	0	0	0	0	0	2	1	1	0	2	0	0	0	0	1	0	0	2	1	1	2	2	0	0	1	1	0	0	2	2	0	0	1	0	1	0	0	0
505	1	0	2	0	0	1	2	0	2	0	1	1	1	0	0	0	1	0	2	0	2	1	0	0	0	0	0	0	2	0	0	2	2	0	0	1	2	0	0	1	1	1	0	0	0	0	0	0	0
506	0	1	1	0	0	1	2	1	2	0	0	0	0	0	0	0	2	0	2	1	2	0	0	0	0	0	0	1	2	0	1	1	2	0	0	2	0	0	0	0	0	1	2	0	0	0	0	0	1
507	1	1	2	0	0	0	2	0	1	0	0	0	0	0	0	0	2	0	2	1	2	0	0	0	0	0	0	0	2	2	0	1	1	0	1	1	1	0	0	1	1	0	2	0	1	0	0	0	1
508	0	2	1	0	0	0	1	0	2	0	0	0	2	0	0	0	1	2	0	0	0	0	0	0	0	0	0	0	2	1	1	0	1	1	0	2	1	1	0	1	0	0	0	1	0	0	1	1	2
509	1	1	2	0	0	1	1	1	1	0	1	0	0	0	0	1	1	2	1	0	1	0	0	0	0	0	0	1	2	2	1	0	0	0	0	1	2	0	0	0	0	0	0	0	0	0	0	0	1
510	1	2	1	0	0	0	1	0	1	0	1	0	1	0	0	0	2	0	2	1	2	0	1	0	0	0	0	0	2	1	1	1	1	1	0	1	1	0	0	0	0	0	0	0	0	0	0	2	2
511	1	0	2	0	0	0	1	0	1	0	1	1	1	0	0	0	1	1	0	2	1	2	0	0	0	0	0	1	2	2	0	2	2	1	0	2	0	0	0	0	0	0	0	0	0	0	0	0	2
512	0	0	2	0	0	0	2	1	2	0	0	0	1	0	0	0	1	1	1	1	1	0	1	1	1	2	0	0	2	1	1	0	1	0	0	2	1	0	0	0	0	0	0	1	0	0	0	0	0
513	1	2	1	0	0	0	2	0	2	0	0	0	1	1	1	0	1	2	0	1	0	1	1	1	1	1	0	0	2	1	1	1	1	0	0	1	1	0	0	1	1	0	1	1	2	0	0	0	1
514	0	1	2	0	0	0	2	0	2	0	0	1	2	0	0	0	0	0	2	1	2	1	0	0	0	0	0	1	2	1	2	0	0	0	0	1	1	0	0	1	1	0	1	1	1	0	0	0	1
515	1	0	2	0	1	0	2	1	1	0	0	0	0	0	0	0	1	0	2	0	2	1	1	1	1	1	0	0	2	2	1	0	0	0	0	1	2	0	0	2	2	0	0	1	1	1	0	0	0
516	0	0	2	0	0	1	2	0	1	0	0	0	0	0	0	0	0	2	0	1	0	1	0	0	0	0	0	1	2	1	1	0	2	1	1	2	2	0	0	1	1	0	0	1	0	1	1	1	2
517	1	2	0	0	0	0	2	0	2	0	0	1	1	0	0	0	2	1	1	0	2	1	0	0	0	0	0	1	2	0	1	0	2	1	0	2	1	0	0	1	1	0	1	0	1	0	0	0	2
518	0	2	0	0	0	0	2	0	1	0	1	1	1	0	0	0	1	0	2	0	2	0	2	0	0	0	0	0	1	0	1	1	2	0	0	2	1	1	0	0	0	0	0	0	1	1	0	0	1
519	1	0	2	0	0	2	1	0	0	0	0	1	0	0	0	0	1	0	1	0	1	1	0	0	0	0	0	0	2	1	0	1	2	1	1	2	1	0	0	0	0	0	0	0	0	0	0	0	1
520	1	1	1	0	0	0	2	1	2	0	0	0	0	0	0	0	1	0	2	0	2	1	0	0	0	0	1	1	2	1	0	1	1	0	0	0	1	0	0	0	0	0	0	1	0	1	0	0	0
521	1	2	2	0	0	0	2	1	2	0	0	0	0	0	0	0	0	1	2	0	2	1	0	0	0	0	0	2	1	1	2	1	1	1	0	2	1	0	0	0	0	0	0	0	1	1	0	0	2
522	1	2	1	0	0	0	2	1	2	0	0	1	1	0	0	0	1	0	2	0	2	0	1	0	0	0	0	0	2	0	1	1	1	1	0	1	1	0	0	1	1	0	2	0	1	1	0	0	1
523	1	2	0	0	0	0	2	0	2	0	0	2	1	0	0	0	1	1	1	1	1	0	0	0	0	0	0	0	2	2	0	1	1	0	0	1	1	0	1	2	1	0	0	0	0	0	0	0	0
524	0	2	1	0	0	0	2	0	1	0	1	0	0	0	0	0	1	1	2	1	2	0	0	0	0	0	0	0	2	1	1	0	1	0	0	2	1	0	0	1	1	0	0	0	0	0	0	0	1
525	0	1	1	0	0	0	1	0	2	0	0	0	1	0	0	1	2	0	2	0	2	1	1	1	1	1	0	0	2	0	1	0	0	0	1	2	1	0	0	1	1	0	0	0	0	0	0	0	2
526	0	1	2	0	0	0	2	0	2	0	0	1	2	1	1	0	2	0	2	0	2	0	0	0	0	0	0	0	2	1	0	0	0	0	0	2	2	0	0	1	1	1	1	0	1	0	0	0	2
527	1	2	1	0	0	0	1	0	0	0	1	1	1	1	1	0	1	1	1	1	1	0	0	0	0	0	0	0	2	2	1	1	2	1	0	1	1	1	1	1	1	1	1	0	1	0	0	0	1
528	0	1	1	0	0	0	1	0	2	0	0	0	0	0	0	0	1	1	1	2	1	1	1	0	0	0	0	0	2	2	0	1	1	0	0	2	1	0	0	1	1	0	0	0	0	0	0	1	1
529	0	1	2	0	0	0	0	0	0	0	1	1	2	0	0	0	2	1	1	1	1	1	0	0	0	0	0	0	2	1	2	1	2	1	1	2	2	0	0	2	2	0	0	0	0	1	0	0	0
530	1	2	1	0	0	0	2	0	1	0	0	0	0	0	0	0	2	1	1	1	1	0	0	0	0	0	0	0	2	2	0	1	1	1	1	2	1	0	0	2	2	0	1	1	2	0	1	0	1
531	1	0	2	0	0	1	2	0	2	0	0	0	0	0	0	0	1	1	1	0	1	0	0	0	0	0	1	2	2	1	1	1	1	1	0	1	2	0	0	1	1	0	0	0	0	0	0	2	2
532	0	1	1	0	0	0	1	0	2	0	0	1	2	0	0	0	1	1	1	1	1	0	0	0	0	0	0	1	2	1	2	1	1	1	1	1	1	0	0	1	1	1	0	0	0	0	1	1	2
533	0	0	2	0	0	1	1	0	1	0	0	0	1	0	0	1	1	1	1	1	1	0	0	0	0	1	0	0	2	2	1	1	2	0	0	1	1	0	0	0	0	0	0	0	0	0	0	0	1
534	0	2	1	0	0	0	2	0	2	0	0	1	1	0	0	0	1	1	1	1	2	0	1	0	0	1	0	0	2	1	1	2	2	2	0	1	2	0	0	2	2	1	1	0	0	0	0	0	0
535	1	1	1	0	0	1	2	0	1	0	1	0	0	0	0	0	1	1	1	0	1	1	1	1	1	1	0	1	1	1	1	2	2	0	0	0	2	0	0	2	2	0	0	0	0	0	0	0	0
536	1	0	2	0	0	1	2	0	2	0	0	1	1	0	0	0	1	1	1	1	1	0	0	0	0	0	0	1	1	0	1	1	1	1	2	2	1	0	0	0	0	0	1	1	0	1	0	0	1
537	1	1	1	0	0	0	2	1	1	0	0	1	2	1	1	0	0	1	1	0	0	0	1	0	0	0	0	1	0	0	2	1	2	1	1	1	2	0	0	2	1	0	0	0	0	0	1	0	1
538	1	2	1	0	0	1	1	0	1	0	1	2	2	0	0	0	1	0	2	0	2	0	0	0	0	1	0	1	2	2	0	1	1	0	0	1	0	0	0	1	1	0	0	0	1	0	0	0	0
539	0	2	2	0	0	1	1	1	1	1	1	0	0	0	0	0	2	0	2	1	1	0	0	0	0	0	0	0	1	0	1	1	2	0	0	2	2	0	0	1	1	0	1	0	1	0	0	0	2
540	0	0	2	0	0	1	1	0	1	0	2	0	1	0	0	1	2	0	1	0	1	0	0	0	0	0	0	0	2	1	1	2	2	0	0	1	1	0	0	0	0	0	0	0	0	0	0	1	2
541	1	1	1	0	0	1	1	0	1	0	0	0	0	0	0	0	2	1	1	0	2	0	1	0	0	1	0	1	2	0	1	2	2	1	0	1	2	0	0	0	0	0	0	0	0	1	0	0	2
542	1	0	2	0	0	2	1	1	1	0	1	0	1	0	0	1	2	2	1	1	2	0	0	0	0	0	1	0	2	1	0	1	1	1	0	2	2	0	0	1	1	0	0	1	0	0	0	0	0
543	1	2	0	0	0	0	2	1	2	0	0	0	0	0	0	0	0	2	0	1	2	0	1	0	0	1	0	1	1	0	1	2	2	1	0	1	1	0	1	1	0	0	0	0	0	0	1	0	1
544	1	1	1	0	0	0	1	0	0	0	1	1	1	0	0	0	1	0	2	0	2	0	1	0	0	0	0	1	2	1	0	0	1	0	0	2	2	0	0	2	2	1	1	0	1	0	0	0	0
545	0	1	2	0	0	0	1	0	0	0	1	0	1	0	0	1	1	1	1	1	1	0	1	0	0	1	0	0	2	1	1	1	1	0	0	2	2	0	0	1	1	0	0	0	0	1	2	0	2
546	0	0	2	0	0	0	1	0	1	0	1	0	0	0	0	0	1	1	1	1	1	0	0	0	0	0	0	1	2	1	2	1	1	0	0	2	2	0	0	2	2	1	1	0	1	1	0	0	1
547	0	2	0	0	0	0	2	0	2	0	0	0	1	0	0	1	1	2	0	0	1	1	0	0	0	0	0	1	2	2	0	1	1	0	0	2	1	0	0	0	0	0	0	0	0	0	0	0	1
548	0	1	1	0	1	0	2	1	1	0	1	0	2	0	0	1	1	0	2	0	2	1	1	1	1	1	1	1	2	0	1	1	1	0	0	1	1	0	0	1	1	1	0	0	1	1	0	1	2
549	1	1	1	0	0	0	1	1	1	0	1	0	1	0	0	0	2	0	2	0	2	1	0	0	0	1	0	1	2	1	2	2	2	0	0	1	1	0	0	1	1	0	1	0	1	0	1	0	1
550	0	2	2	0	0	0	0	0	1	0	0	0	1	0	0	1	0	0	1	0	2	0	0	0	0	0	0	0	2	2	0	0	0	0	0	1	1	0	0	1	1	0	0	0	1	0	0	0	1
551	0	1	1	0	0	0	1	0	1	0	0	0	0	0	0	0	1	0	2	1	2	0	0	0	0	0	0	1	2	1	2	1	1	0	0	2	0	1	1	0	0	1	1	0	1	0	0	1	2
552	1	2	1	0	0	0	2	1	2	0	0	0	1	0	0	1	0	2	1	0	2	1	0	0	0	0	1	0	1	0	1	0	2	1	0	2	1	1	1	0	0	2	2	0	0	1	0	0	0
553	0	0	2	0	0	1	2	0	1	0	1	0	1	0	0	0	2	0	2	0	2	0	0	0	0	0	0	0	1	1	1	2	2	0	0	1	1	1	1	0	0	0	2	0	0	0	0	0	1
554	1	1	2	0	0	0	2	0	1	0	0	0	1	0	0	0	1	1	1	1	2	1	0	0	0	0	0	0	2	1	1	1	1	1	0	1	2	0	0	2	2	1	1	0	2	2	0	0	1
555	0	2	0	0	0	1	2	0	2	0	1	0	0	0	0	0	1	2	1	0	1	0	0	0	0	1	1	0	2	1	0	2	2	0	1	1	2	0	0	1	1	0	0	0	0	2	0	0	1
556	1	1	1	0	0	1	1	0	1	0	0	1	1	0	0	0	1	1	0	2	1	0	1	0	0	1	0	0	2	1	0	1	1	0	0	1	1	1	1	1	1	0	0	0	0	1	0	0	1
557	0	1	1	0	0	1	2	1	2	0	0	1	1	0	0	0	1	1	1	0	2	1	0	0	0	0	0	1	1	1	2	0	0	1	2	2	2	0	0	1	1	0	1	0	1	0	0	1	1
558	1	1	1	0	0	1	2	1	2	0	0	0	1	0	0	1	0	0	1	0	2	0	0	0	0	0	0	1	2	0	1	1	0	0	1	2	2	0	0	2	2	0	1	1	2	0	1	0	1
559	0	1	2	0	0	0	1	1	2	0	0	0	0	0	0	0	1	1	1	1	2	2	0	0	0	0	0	0	1	1	1	1	1	0	0	1	1	0	0	1	1	1	0	0	0	0	0	0	2
560	1	0	2	0	0	1	2	0	1	1	1	0	1	1	1	0	1	2	0	0	0	0	0	0	0	1	0	0	2	2	0	2	2	0	0	1	1	0	1	2	0	1	1	0	1	1	0	0	1
561	1	0	2	0	0	0	2	0	1	1	1	0	0	0	0	0	0	0	2	1	2	1	0	0	0	1	0	2	1	1	1	1	1	0	0	2	2	0	0	1	1	1	1	0	1	1	0	0	1
562	0	1	1	1	1	1	2	0	2	0	0	0	0	0	0	0	1	0	1	0	2	0	2	0	0	0	0	0	2	1	2	1	2	0	0	2	1	0	0	2	2	1	1	0	1	0	0	0	1
563	0	1	1	0	0	0	2	0	2	0	0	0	1	0	0	1	1	2	0	1	1	0	0	0	0	0	0	1	2	1	1	1	2	0	0	2	1	0	0	1	1	0	0	0	0	0	0	0	1
564	1	1	1	0	0	0	1	0	1	0	1	0	1	0	0	1	2	0	1	0	2	0	0	0	0	0	0	0	2	1	0	2	2	0	0	0	2	0	0	0	0	1	1	0	0	0	0	0	1
565	1	0	2	0	0	1	2	0	1	1	1	0	1	0	0	0	1	0	2	1	2	0	0	0	0	0	0	2	2	2	0	2	2	0	0	1	2	0	0	2	1	0	1	0	1	0	0	0	0
566	1	1	1	0	0	0	1	0	1	0	0	0	0	0	0	0	0	2	0	0	1	0	0	0	0	0	0	1	2	1	0	2	1	0	0	2	0	0	0	0	0	1	0	0	2	0	1	0	1
567	1	2	1	0	0	0	2	0	2	0	0	0	1	0	0	0	2	1	1	1	1	0	0	0	0	0	1	1	1	0	1	1	1	0	0	1	1	0	0	1	1	1	0	0	0	1	0	0	1
568	1	1	1	0	0	0	1	0	1	0	1	1	1	0	0	0	2	0	1	0	1	1	0	0	0	0	0	2	2	2	0	2	2	0	0	1	2	0	0	2	1	1	1	0	0	0	0	0	1
569	0	1	2	0	0	0	2	0	2	0	1	0	0	0	0	0	0	1	2	1	2	1	0	0	0	0	1	0	2	1	1	1	1	0	0	1	2	0	0	0	0	2	2	0	1	1	0	0	0
570	1	1	1	0	0	0	1	0	0	0	2	2	2	0	0	0	2	0	2	1	2	1	0	0	0	0	0	0	2	0	0	2	2	1	0	1	1	0	1	1	0	0	1	1	0	1	0	2	2
571	0	1	1	0	0	1	2	1	1	0	0	0	1	0	0	1	0	0	2	1	2	0	0	0	0	0	0	0	2	1	0	2	2	0	0	0	1	0	0	2	2	0	1	0	1	1	0	0	0
572	0	1	1	0	0	1	1	1	2	0	0	0	0	0	0	0	2	0	2	0	2	0	0	0	0	0	0	0	2	0	1	1	2	0	0	2	1	0	0	2	1	0	2	0	0	0	0	1	2
573	1	2	0	0	0	0	1	0	0	0	1	0	0	0	0	0	1	1	2	0	2	0	0	0	0	1	0	0	1	1	0	2	2	0	0	1	1	0	0	1	1	1	1	0	1	0	0	0	1
574	0	1	1	0	0	1	2	1	1	0	0	1	2	0	0	0	1	1	1	1	1	1	0	0	0	0	0	0	2	2	0	1	1	1	0	2	1	0	0	1	1	0	0	1	0	0	0	0	0
575	1	1	1	0	1	0	2	0	2	0	0	0	1	0	0	1	0	2	0	1	1	0	0	0	0	0	0	0	2	1	0	0	0	0	1	2	1	1	1	1	1	0	0	0	0	0	0	0	0
576	0	1	1	0	0	0	1	0	1	1	1	1	0	0	0	0	1	0	2	1	2	0	1	0	0	0	0	1	1	1	1	1	1	0	0	2	2	0	0	1	1	0	1	0	1	0	0	0	1
577	1	1	1	0	0	0	2	0	1	0	0	0	0	0	0	0	1	2	1	0	1	0	1	0	0	1	0	1	1	1	1	1	2	0	0	2	1	0	0	1	1	0	1	0	0	2	0	0	0
578	0	0	2	0	0	2	2	1	2	0	0	0	0	0	0	0	1	0	2	0	2	1	0	0	0	1	0	0	2	1	2	1	1	0	1	1	1	0	0	1	1	0	1	0	1	0	0	0	1
579	0	1	1	0	0	0	2	0	1	0	0	1	1	0	0	0	2	2	0	1	2	0	0	0	0	0	0	0	2	1	0	1	1	1	1	1	0	0	0	0	0	0	0	0	0	0	0	0	1
580	1	2	1	0	0	0	2	0	2	0	1	1	2	0	0	0	0	1	1	2	1	0	0	0	0	0	1	1	1	0	1	0	0	1	0	2	1	0	0	2	1	1	1	0	1	1	0	0	1
581	0	0	2	0	0	0	1	0	2	0	0	1	2	0	0	0	1	2	1	0	2	0	0	0	0	0	1	0	2	1	1	1	1	0	1	2	1	0	0	1	1	1	1	0	1	0	0	0	0
582	0	0	2	0	0	0	2	0	2	0	0	1	1	0	0	0	1	0	2	1	2	1	0	0	0	0	1	0	1	0	1	0	1	1	0	2	1	0	0	1	1	0	0	0	0	0	0	0	0
583	1	2	1	0	0	1	2	0	2	0	0	0	0	0	0	0	1	1	1	0	2	0	0	0	0	0	0	0	2	2	1	1	1	0	1	1	1	0	0	1	1	0	0	0	0	0	0	0	1
584	0	1	1	0	0	1	1	0	1	0	0	0	0	0	0	0	2	0	2	1	2	2	0	0	0	0	0	0	2	2	0	1	1	0	0	1	0	0	0	0	0	0	0	0	1	0	1	0	1
585	0	2	1	0	0	0	2	0	2	0	0	0	1	0	0	0	0	1	2	0	2	0	0	0	0	0	1	0	1	0	1	1	2	2	0	1	2	0	0	1	1	0	1	0	0	1	0	0	2
586	0	1	1	0	0	0	1	1	1	0	0	1	1	0	0	0	1	0	1	0	2	0	1	1	1	2	0	0	2	2	1	1	1	0	0	1	2	0	0	1	1	0	0	0	0	1	0	0	0
587	0	2	1	0	0	0	2	0	2	0	1	1	2	0	0	0	1	0	2	0	2	0	0	0	0	0	0	1	2	1	2	2	2	0	0	0	0	0	0	1	1	0	1	0	0	0	0	0	2
588	1	0	2	0	0	1	2	1	2	0	0	0	1	0	0	0	1	2	0	1	2	1	0	0	0	0	0	1	2	2	0	0	2	1	1	2	1	1	1	1	1	0	0	0	0	0	0	0	0
589	1	0	2	0	0	1	2	0	1	0	0	0	1	0	0	1	1	2	1	1	1	1	0	0	0	0	0	0	1	0	1	2	1	0	0	2	1	0	0	0	0	0	1	0	0	1	0	1	1
590	0	0	2	0	0	0	2	0	2	0	0	1	2	0	0	0	2	0	1	0	1	2	1	1	1	1	0	0	2	2	0	2	2	1	1	2	1	0	0	0	0	0	0	0	1	0	0	0	0
591	0	2	1	0	0	0	2	0	1	0	0	0	0	0	0	0	0	2	0	1	0	0	1	0	0	0	0	1	2	2	0	0	0	0	0	1	0	1	1	0	0	1	0	0	0	0	1	0	1
592	1	1	1	0	0	0	1	0	1	0	0	0	0	0	0	0	2	0	2	0	2	0	0	0	0	0	1	1	2	1	0	1	1	0	0	2	2	0	0	2	2	0	0	1	1	0	0	0	1
593	0	0	2	0	0	2	2	0	2	0	1	1	2	0	0	0	1	1	1	1	2	0	0	0	0	0	0	1	1	1	2	1	2	0	0	2	1	0	0	2	1	0	0	1	0	0	0	0	0
594	0	1	1	0	0	0	2	0	1	0	0	0	2	0	0	0	1	0	1	1	2	2	1	1	1	1	0	1	2	2	0	1	2	0	0	2	1	0	0	1	1	0	0	0	0	1	0	0	1
595	0	2	1	0	0	0	2	0	2	0	0	0	0	0	0	0	2	2	1	0	2	0	0	0	0	1	0	0	2	2	0	0	1	1	0	2	2	0	0	1	1	0	0	0	0	0	0	0	1
596	0	1	1	0	0	0	2	0	2	0	1	0	2	0	0	0	2	0	2	0	2	0	1	0	0	0	0	0	2	0	0	2	2	1	2	2	1	0	0	1	1	0	1	0	1	1	0	0	1
597	0	2	0	0	0	0	1	1	2	0	0	0	2	0	0	1	1	1	1	1	2	0	0	0	0	0	0	1	0	0	2	0	0	1	1	1	1	0	0	2	2	0	2	0	0	0	0	0	0
598	0	1	2	0	0	0	2	0	2	0	1	1	1	0	0	0	1	0	2	1	2	0	0	0	0	1	0	1	2	1	2	1	1	0	1	1	2	1	0	0	0	0	0	0	0	1	0	0	1
599	0	0	2	0	0	0	2	0	1	0	0	0	0	0	0	0	1	1	1	1	1	0	0	0	0	0	0	2	2	1	1	2	2	0	1	2	1	0	0	2	2	2	2	0	1	1	0	0	0
600	0	0	2	0	0	0	2	1	1	0	0	0	0	0	0	0	1	1	1	1	1	0	0	0	0	1	0	0	2	2	1	0	1	0	0	2	2	0	0	1	1	0	0	0	0	0	0	1	0
601	1	1	2	0	0	0	2	0	2	0	1	0	1	0	0	1	0	2	0	1	0	0	0	0	0	1	0	0	2	1	1	1	1	1	0	1	2	0	0	2	2	0	0	0	0	0	0	0	1
602	1	1	1	0	0	0	1	0	1	0	1	0	1	0	0	0	1	0	2	1	2	1	1	0	0	0	0	1	2	1	2	1	1	0	0	2	1	0	0	1	1	0	0	1	0	0	0	0	0
603	0	2	1	1	1	1	2	0	2	0	0	1	1	0	0	0	1	1	1	2	1	1	0	0	0	0	0	0	2	2	1	1	2	1	0	1	0	0	0	0	0	0	0	0	0	1	0	2	2
604	0	2	1	1	1	1	1	1	1	0	1	1	1	0	0	0	1	1	1	2	1	2	0	0	0	0	0	0	2	1	2	0	0	0	0	2	1	0	0	0	0	0	1	0	1	0	0	0	0
605	0	1	1	0	0	1	1	0	1	0	1	1	1	0	0	0	1	0	2	1	2	0	0	0	0	0	1	1	2	2	0	2	2	0	1	2	1	0	0	2	2	0	0	0	0	0	0	0	1
606	1	2	1	0	0	0	2	1	1	0	1	0	0	0	0	0	1	1	1	1	1	0	0	0	0	0	0	0	2	1	0	1	2	0	0	2	2	0	0	0	0	0	0	0	0	0	0	0	0
607	0	2	0	0	0	0	2	0	1	0	0	0	1	0	0	0	1	1	1	1	1	0	0	0	0	0	0	1	1	1	1	0	0	0	0	1	1	0	0	1	0	0	0	0	1	1	0	0	1
608	1	1	2	0	0	0	0	0	1	0	0	2	2	0	0	0	1	2	1	0	1	0	0	0	0	0	0	0	2	2	2	1	2	1	0	2	1	0	0	1	1	0	0	1	1	0	0	0	1
609	1	0	2	0	0	1	2	0	2	0	1	0	2	0	0	1	2	1	1	0	2	0	0	0	0	1	0	0	2	2	0	1	1	0	0	2	2	0	0	2	1	0	0	0	0	1	0	1	0
610	0	1	1	0	0	0	2	0	2	0	0	0	1	0	0	0	0	0	2	0	2	0	0	0	0	0	0	0	2	0	0	1	1	1	1	2	2	0	0	2	2	1	1	0	1	1	0	1	1
611	0	0	1	0	0	0	1	1	1	0	1	1	1	0	0	0	1	2	0	0	0	0	1	0	0	0	1	0	2	1	1	2	2	0	0	1	1	0	0	0	0	0	0	0	0	0	0	0	1
612	0	2	1	0	0	0	2	0	1	0	0	0	1	0	0	1	1	0	2	0	2	0	0	0	0	0	0	1	1	1	2	2	2	0	1	1	1	0	0	1	1	0	1	0	1	0	0	1	2
613	0	0	1	0	0	0	2	0	2	0	1	1	1	0	0	0	0	2	0	1	0	0	1	0	0	0	0	0	2	2	0	1	1	0	1	1	1	0	0	1	1	1	1	0	0	0	0	0	1
614	0	2	0	0	0	0	2	0	2	0	1	1	1	0	0	0	1	2	0	1	2	0	0	0	0	0	1	0	2	1	0	1	1	1	1	2	1	0	0	0	0	0	0	0	0	0	1	1	2
615	1	1	1	0	0	0	2	1	2	0	0	0	1	0	0	0	2	0	2	0	2	0	1	0	0	0	0	0	2	1	0	2	2	0	0	1	2	0	0	1	1	1	1	0	1	1	2	0	2
616	0	2	0	0	0	0	2	0	1	0	0	1	1	0	0	0	1	1	1	1	0	0	1	0	0	0	0	0	1	0	1	2	2	1	0	1	1	0	0	1	1	1	1	0	1	0	0	0	1
617	0	2	1	0	0	0	1	1	1	1	1	1	1	0	0	0	1	0	2	1	2	2	1	1	1	1	0	0	2	1	1	2	2	0	0	1	1	0	0	1	1	0	1	1	1	0	1	0	2
618	1	2	1	0	0	0	2	0	2	0	0	0	0	0	0	0	1	1	1	1	2	0	0	0	0	1	0	1	0	0	2	1	1	0	0	1	1	1	1	1	1	2	2	0	0	1	0	2	2
619	1	1	1	0	0	0	2	0	1	0	0	0	0	0	0	0	1	2	0	1	1	0	0	0	0	1	0	0	2	2	0	2	2	0	0	1	1	1	1	1	1	1	2	0	1	1	0	1	1
620	1	2	0	0	0	0	1	0	1	0	1	0	0	0	0	0	1	0	1	0	1	1	0	0	0	0	0	0	2	2	0	0	0	0	0	1	0	0	0	1	1	0	0	0	1	0	0	0	0
621	0	1	1	0	0	0	1	0	1	1	2	0	1	0	0	1	2	1	1	1	2	0	1	0	0	0	0	1	0	0	2	1	1	1	0	1	1	0	0	2	2	0	1	1	1	0	0	0	1
622	0	1	1	0	0	0	1	0	1	0	1	1	2	0	0	1	1	0	2	0	1	0	0	0	0	1	0	1	2	2	0	1	1	0	0	2	1	0	0	0	0	1	2	0	1	1	0	0	1
623	1	1	1	0	0	0	2	1	1	0	0	0	1	0	0	0	1	0	2	1	2	0	1	0	0	0	0	2	1	1	2	1	1	0	0	2	0	0	0	1	1	0	0	1	0	1	0	0	0
624	1	1	0	0	0	0	2	0	1	0	0	1	1	0	0	0	0	1	1	0	1	0	0	0	0	0	0	0	2	2	1	2	2	0	0	1	0	0	0	0	0	1	1	0	1	0	0	0	1
625	0	1	2	0	0	0	2	0	2	0	0	1	1	0	0	0	1	1	1	1	1	1	0	0	0	0	0	0	2	1	1	1	1	0	0	2	2	1	0	0	0	0	1	1	2	0	0	0	1
626	0	1	1	0	0	1	2	1	1	0	1	0	1	0	0	0	2	2	0	2	0	1	0	0	0	0	0	0	2	2	0	1	2	1	1	1	1	1	1	1	1	1	1	0	1	1	0	0	2
627	1	2	1	0	0	0	2	0	1	0	1	1	1	0	0	0	1	1	1	0	1	2	1	1	1	1	0	0	2	1	1	2	2	0	0	1	1	0	0	1	1	0	0	0	1	1	0	0	1
628	0	2	2	0	0	0	1	1	1	0	1	0	1	0	0	0	1	0	2	0	2	0	0	0	0	0	0	0	2	2	1	1	1	2	1	1	1	0	1	2	0	0	1	1	1	0	0	0	1
629	1	0	2	0	0	1	1	1	1	0	1	1	1	0	0	0	0	1	1	0	1	0	1	1	1	1	0	2	2	1	2	0	1	0	0	2	2	0	0	2	1	0	0	0	0	0	0	0	0
630	1	1	1	0	0	0	2	0	2	0	0	1	1	0	0	0	1	1	1	1	1	0	0	0	0	0	0	0	2	0	0	0	0	0	0	2	1	0	1	2	0	0	0	0	0	0	0	0	0
631	0	1	1	1	1	2	2	0	2	0	0	1	1	0	0	0	1	0	2	0	1	0	0	0	0	0	0	1	2	2	1	1	1	0	0	2	1	0	0	0	0	0	0	1	0	0	0	0	0
632	1	0	2	0	0	1	1	0	2	0	0	0	1	0	0	0	2	1	1	1	2	1	0	0	0	0	0	0	2	0	0	1	1	0	0	2	1	0	0	2	2	0	1	0	0	1	0	0	1
633	0	2	1	0	0	0	2	0	1	0	0	0	2	0	0	0	1	1	1	1	1	0	0	0	0	0	0	0	2	2	1	1	1	1	1	1	2	0	0	1	1	1	1	0	0	0	0	0	0
634	1	1	2	0	0	1	1	1	2	0	0	1	1	0	0	0	0	1	1	1	1	0	0	0	0	0	0	0	2	2	0	2	2	1	0	1	1	1	1	1	1	0	0	0	0	0	0	0	1
635	1	0	1	0	0	0	2	0	1	0	0	0	0	0	0	0	0	2	0	1	0	0	0	0	0	0	0	1	1	1	1	1	2	1	0	2	1	1	0	1	0	0	0	1	0	1	0	0	2
636	1	1	2	0	0	0	2	0	1	0	0	0	2	0	0	1	1	1	1	2	1	1	1	0	0	0	0	0	2	1	1	0	0	1	2	2	1	0	0	2	2	0	0	0	1	0	1	0	1
637	1	2	0	0	0	0	2	1	1	0	0	0	0	0	0	0	0	2	0	2	0	0	0	0	0	0	0	0	2	2	1	2	2	0	0	0	1	0	0	1	1	0	1	0	1	0	0	0	0
638	0	0	2	0	0	0	1	0	1	0	0	0	0	0	0	0	1	1	1	0	2	0	0	0	0	0	0	0	2	1	1	2	2	0	0	0	1	0	0	1	1	0	1	0	1	0	0	0	0
639	1	1	2	0	0	0	1	2	2	0	0	1	0	0	0	0	0	2	0	1	0	1	0	0	0	0	0	0	1	1	1	1	2	0	0	2	1	0	0	2	2	0	0	0	0	0	1	0	2
640	0	1	1	0	0	0	1	0	1	0	0	0	0	0	0	1	0	0	2	1	2	1	1	1	1	1	0	0	2	2	0	2	2	0	1	1	1	1	1	0	0	0	0	1	0	1	1	0	1
641	0	1	1	0	0	1	2	0	2	0	1	0	0	0	0	0	1	0	1	1	1	0	0	0	0	0	0	0	1	1	0	2	2	1	0	2	1	0	0	1	1	1	2	0	0	0	0	0	0
642	0	1	1	0	0	0	2	0	1	0	1	0	0	0	0	0	2	2	0	2	1	1	1	1	1	1	0	0	2	1	0	0	1	1	0	2	1	0	0	1	1	0	0	0	0	0	0	0	1
643	0	0	2	0	0	1	1	0	1	0	1	1	1	0	0	0	2	1	1	1	2	0	0	0	0	0	0	0	2	1	2	2	2	2	0	2	1	0	0	2	2	0	1	1	1	0	0	0	0
644	0	1	1	0	0	0	2	0	1	0	1	0	1	0	0	0	0	2	1	0	2	0	0	0	0	0	0	0	2	0	1	1	2	0	0	2	1	0	0	1	1	0	0	0	2	1	0	0	0
645	1	0	2	0	0	0	2	0	0	0	0	0	1	0	0	0	2	1	1	1	1	0	0	0	0	1	0	1	2	1	1	1	2	2	0	1	1	0	0	1	1	1	0	0	0	0	1	0	2
646	0	2	1	0	0	0	2	1	1	1	0	0	1	0	0	0	2	1	1	1	1	0	1	0	0	0	0	1	2	1	1	1	1	0	0	2	1	0	0	1	1	0	0	0	0	0	1	0	1
647	1	1	1	0	0	1	1	0	1	0	1	0	1	0	0	0	2	1	1	0	2	0	0	0	0	0	0	0	2	1	1	1	1	0	0	1	0	0	0	0	0	1	1	0	1	0	0	0	1
648	1	1	1	0	0	0	2	0	1	0	0	0	0	0	0	0	2	1	1	1	2	1	0	0	0	0	1	1	2	1	0	2	2	0	0	1	1	1	1	1	1	1	0	0	0	0	0	0	1
649	1	1	1	0	0	0	2	0	1	0	1	0	1	0	0	0	1	0	2	0	2	0	1	0	0	1	0	0	1	1	1	2	2	1	0	1	1	1	1	1	1	0	0	0	0	0	0	0	1
650	1	1	1	0	0	0	2	0	2	0	0	1	2	0	0	0	0	0	1	1	1	0	0	0	0	0	0	1	1	0	1	1	1	0	0	1	2	0	0	1	1	1	1	0	2	2	0	0	0
651	0	1	2	0	0	0	2	1	1	0	1	1	2	0	0	0	2	2	0	1	1	0	1	0	0	1	0	0	2	1	0	0	0	0	0	1	2	0	0	1	1	0	0	0	0	0	0	0	0
652	0	1	1	0	0	1	2	0	1	0	0	2	2	1	1	0	1	0	2	0	2	0	0	0	0	1	0	0	1	0	1	1	1	0	0	1	2	0	0	1	1	0	1	0	0	2	0	0	1
653	0	2	0	0	0	0	1	0	2	0	0	0	0	0	0	0	1	1	1	1	1	0	0	0	0	0	0	0	1	1	1	2	2	1	0	1	0	0	0	1	1	1	1	0	0	1	0	0	1
654	0	2	0	0	0	0	2	0	0	0	0	1	1	1	1	0	0	1	1	2	1	0	0	0	0	1	0	0	2	2	0	2	2	0	0	0	1	0	0	0	0	1	0	0	0	0	0	0	0
655	1	0	2	0	0	1	2	1	2	0	0	0	0	0	0	0	0	1	0	0	0	1	0	0	0	0	0	0	2	2	0	1	2	0	0	2	0	0	0	0	0	1	0	0	0	0	1	0	2
656	1	0	2	0	0	1	2	1	2	0	0	0	2	0	0	0	1	0	1	0	2	0	0	0	0	1	0	0	2	2	1	1	1	0	0	2	1	1	1	1	1	0	0	0	2	1	1	0	1
657	0	1	1	0	0	1	2	0	1	0	0	0	0	0	0	0	0	1	1	0	1	1	1	1	1	1	0	1	2	1	1	1	1	0	0	2	1	0	0	0	0	0	0	0	0	1	0	0	0
658	0	2	0	0	0	0	2	0	2	0	0	1	1	0	0	0	2	0	1	0	1	1	0	0	0	0	0	0	2	2	0	1	1	2	0	2	1	0	0	1	1	1	1	0	1	1	0	0	0
659	0	2	1	0	0	0	2	0	2	0	1	0	2	0	0	0	0	2	0	1	0	0	0	0	0	0	0	0	2	2	2	1	1	1	1	2	2	0	0	2	2	0	1	0	1	0	0	1	1
660	0	1	2	0	0	0	2	0	2	0	0	0	0	0	0	0	1	2	0	1	1	0	0	0	0	1	0	0	2	1	2	1	2	0	0	2	1	0	0	1	1	0	0	1	0	0	0	0	0
661	1	0	2	0	0	1	2	0	1	0	0	0	0	0	0	0	1	0	2	0	2	0	0	0	0	0	0	0	2	2	0	0	0	0	1	2	1	0	0	1	1	0	1	0	0	0	0	0	0
662	0	2	0	0	0	0	2	0	1	0	0	1	1	0	0	0	1	1	1	0	1	1	0	0	0	0	0	0	2	1	0	2	2	0	0	1	1	0	0	1	1	0	1	0	0	1	0	1	1
663	0	2	0	0	0	0	1	0	0	0	1	1	1	0	0	0	1	0	2	1	2	0	0	0	0	1	0	0	2	0	0	1	1	0	0	2	1	0	0	0	0	1	1	0	1	0	1	0	2
664	1	1	1	0	0	0	1	0	1	0	1	0	0	0	0	0	1	0	1	0	2	0	1	0	0	0	0	0	2	1	2	1	1	2	1	1	1	0	0	0	0	0	0	0	0	1	0	0	1
665	1	2	0	0	0	1	1	0	1	0	2	1	1	0	0	0	1	1	1	2	1	0	0	0	0	0	0	1	1	1	1	1	2	0	0	2	0	0	0	1	0	1	1	0	1	2	0	1	1
666	0	1	2	0	0	0	1	0	1	1	1	0	1	0	0	1	1	0	2	1	2	1	0	0	0	0	0	0	2	1	0	1	2	0	0	2	1	0	0	2	1	0	2	0	0	0	1	1	2
667	0	0	1	0	0	0	1	0	1	0	1	0	0	0	0	0	0	0	2	1	2	0	0	0	0	0	0	0	2	0	0	1	2	0	0	1	1	0	1	1	0	0	0	0	0	0	0	0	0
668	0	1	1	0	0	1	1	0	1	0	1	2	2	0	0	0	2	1	2	1	2	1	0	0	0	0	0	1	2	1	2	2	2	0	0	1	2	0	0	1	1	1	1	0	1	1	1	0	2
669	1	1	1	1	1	1	2	0	0	0	0	1	2	0	0	0	2	2	0	1	1	1	0	0	0	0	0	1	2	1	0	1	2	2	2	2	1	0	0	1	1	0	0	1	0	0	0	0	0
670	1	2	1	0	0	0	1	0	1	0	0	1	1	0	0	0	1	1	1	1	1	0	0	0	0	1	1	1	2	0	1	1	1	0	1	1	1	0	0	0	0	0	0	0	0	0	0	0	0
671	0	2	2	0	0	1	2	0	1	0	0	0	1	0	0	0	2	1	1	1	2	0	2	0	0	0	0	0	2	2	0	1	1	1	0	1	1	0	0	0	0	0	0	0	1	1	0	0	2
672	1	0	2	0	1	0	2	1	1	0	0	1	2	0	0	0	1	0	2	0	2	0	1	0	0	0	0	0	2	1	1	1	1	0	0	2	1	0	0	1	1	1	1	0	0	0	0	1	0
673	1	1	1	0	0	0	2	0	2	0	0	0	0	0	0	0	1	1	1	1	1	0	0	0	0	0	0	0	2	1	0	0	0	0	1	2	1	0	0	1	1	1	1	0	1	1	0	0	0
674	1	2	0	0	0	0	2	1	2	0	0	1	1	0	0	0	1	0	2	0	2	1	0	0	0	0	0	1	2	1	2	1	2	0	0	2	1	0	1	2	1	0	0	1	0	0	0	2	2
675	0	1	1	0	0	0	1	1	1	0	0	0	1	0	0	1	1	1	1	1	2	1	0	0	0	0	0	0	2	0	0	1	1	0	0	1	1	0	0	1	1	1	1	0	1	0	0	0	1
676	1	2	0	0	0	0	1	1	1	0	1	0	2	0	0	1	1	1	1	0	2	1	0	0	0	0	0	0	2	0	0	0	0	0	0	2	1	0	0	2	2	0	0	1	0	1	0	1	0
677	0	1	1	0	0	1	1	1	1	0	1	0	0	0	0	0	1	2	1	0	2	1	1	1	1	1	0	0	2	0	0	1	1	1	1	2	1	1	1	1	1	0	0	0	0	0	1	0	2
678	0	0	2	0	0	0	1	0	2	1	0	0	1	0	0	1	1	1	1	1	1	0	0	0	0	0	0	2	1	0	2	0	2	0	0	2	2	0	0	1	1	0	0	0	0	2	1	0	1
679	0	1	1	0	0	0	2	0	2	0	1	1	1	0	0	0	1	0	2	0	2	0	0	0	0	1	0	1	2	2	0	0	0	0	0	2	2	0	0	2	2	1	1	0	1	1	0	0	1
680	1	2	0	0	0	0	2	0	2	0	0	0	1	0	0	0	0	0	1	1	1	0	0	0	0	0	0	0	2	2	0	0	1	1	1	2	2	0	0	0	0	1	1	0	1	0	0	0	1
681	0	2	0	0	0	0	0	0	0	0	1	0	0	0	0	0	2	2	1	1	2	0	0	0	0	0	0	0	2	1	1	2	2	1	0	2	1	0	0	1	0	0	2	0	1	0	0	0	0
682	0	0	1	0	0	0	2	0	1	0	1	2	2	1	1	0	2	1	1	0	2	1	1	1	1	1	0	0	2	2	0	0	2	1	0	2	2	0	0	2	2	0	0	0	1	0	0	0	0
683	0	2	1	0	0	0	1	0	0	0	1	0	0	0	0	0	1	1	1	1	1	1	0	0	0	0	0	0	2	2	1	2	2	0	0	1	1	1	1	1	1	1	1	0	1	2	0	0	0
684	1	2	0	0	0	0	2	0	2	0	0	0	0	0	0	0	0	0	1	1	2	2	0	0	0	0	0	0	2	2	1	0	0	0	0	2	1	1	1	1	1	0	0	0	0	1	0	0	1
685	1	2	1	0	0	0	1	0	1	0	1	2	2	0	0	0	1	1	1	0	1	1	0	0	0	0	0	1	2	2	0	1	1	0	0	1	0	0	0	1	1	0	0	0	0	1	0	0	0
686	0	1	1	0	0	0	1	0	1	0	2	0	0	0	0	0	2	0	2	1	2	0	0	0	0	0	2	1	2	0	1	2	2	0	0	2	1	0	1	2	1	1	1	0	1	0	0	0	2
687	1	2	0	0	0	0	1	0	1	0	1	0	0	0	0	0	1	1	1	1	2	0	0	0	0	1	0	0	2	2	1	1	1	0	0	2	2	0	0	1	1	0	0	0	0	0	1	0	1
688	0	1	1	0	0	1	0	0	0	0	1	0	1	0	0	1	1	0	1	0	2	0	0	0	0	0	0	1	2	1	2	1	1	1	1	2	1	0	0	1	0	0	2	0	0	1	0	0	2
689	0	1	1	0	0	0	1	0	2	0	0	0	1	0	0	1	2	1	1	1	2	1	1	1	1	1	1	0	2	1	0	1	1	1	1	2	2	0	0	1	1	1	1	0	1	0	0	0	1
690	1	0	2	0	0	0	2	1	2	0	0	0	1	0	0	1	1	1	1	1	1	1	0	0	0	0	0	1	1	0	2	1	1	0	0	1	2	0	0	2	2	0	2	0	0	1	0	1	2
691	0	1	2	0	0	0	2	0	2	0	1	1	2	0	0	1	2	0	1	0	1	0	0	0	0	0	0	0	2	2	1	1	2	0	1	2	1	0	0	2	2	0	1	0	0	2	1	0	1
692	0	1	1	0	0	0	2	0	2	0	1	1	1	1	1	0	1	0	2	0	2	0	1	0	0	0	0	1	2	0	1	1	1	0	0	1	1	0	0	1	1	0	1	0	0	1	0	0	0
693	0	1	1	0	0	1	1	1	2	0	0	1	1	0	0	0	0	0	2	0	2	0	0	0	0	0	0	0	2	0	0	1	2	2	2	2	1	0	0	2	2	1	1	0	1	1	0	0	1
694	1	0	2	0	1	0	2	0	2	0	0	1	1	0	0	0	1	2	0	1	1	0	0	0	0	0	0	1	2	1	0	0	2	1	1	2	1	0	0	2	2	0	0	0	0	0	0	0	0
695	0	1	1	0	0	0	1	0	1	1	1	0	2	0	0	0	1	0	2	1	2	0	0	0	0	0	0	0	2	1	1	0	0	0	1	2	1	0	0	1	1	1	1	0	1	0	0	0	0
696	0	1	2	0	0	0	2	1	1	0	0	0	1	0	0	1	2	1	1	0	2	1	0	0	0	0	0	0	2	2	0	1	2	1	1	2	2	0	0	1	1	0	1	0	1	0	0	0	0
697	0	2	0	0	0	0	2	1	1	0	1	0	0	0	0	0	1	1	1	1	0	0	0	0	0	1	1	1	2	1	0	2	2	0	0	1	1	0	1	1	0	0	1	0	1	1	1	0	2
698	1	0	1	0	0	0	2	1	2	0	0	1	1	0	0	0	1	1	1	0	1	0	1	0	0	1	0	0	1	1	2	1	1	1	0	0	0	0	0	1	1	0	0	0	0	0	0	1	2
699	0	0	2	0	0	0	1	0	2	0	0	1	1	0	0	0	0	2	0	1	1	0	1	0	0	0	0	0	1	1	1	1	1	1	0	1	1	0	0	1	1	0	1	0	1	0	0	1	0
700	1	1	1	0	0	0	2	0	1	0	1	0	0	0	0	0	0	1	1	1	2	0	1	0	0	1	0	1	2	0	1	1	1	1	0	1	2	0	0	0	0	0	1	0	0	2	0	0	0
701	0	1	2	0	0	0	2	0	2	0	0	0	0	0	0	0	1	1	1	1	2	0	1	0	0	0	0	2	2	2	0	1	2	0	0	2	2	0	0	1	1	0	0	0	0	0	1	1	2
702	0	1	2	0	0	0	1	1	2	0	0	0	0	0	0	0	2	1	2	1	2	1	0	0	0	0	0	1	2	1	1	1	1	0	0	2	1	1	1	1	1	1	1	0	1	0	1	0	1
703	0	1	1	0	0	0	2	1	1	0	0	0	1	0	0	1	2	1	2	0	1	0	0	0	0	0	0	1	2	1	1	1	1	0	0	2	0	0	0	0	0	0	0	1	0	1	0	0	0
704	1	1	1	0	0	0	1	0	1	0	1	1	0	0	0	0	0	0	2	0	2	1	1	1	1	1	0	1	2	1	1	1	1	0	0	1	1	0	1	1	0	1	1	0	0	2	0	0	0
705	1	2	0	0	0	0	1	0	2	0	0	0	0	0	0	0	1	1	1	1	2	0	0	0	0	1	0	0	2	1	1	2	2	0	0	2	1	0	0	1	1	0	0	0	0	0	1	1	2
706	1	1	2	0	0	0	1	0	1	1	1	0	0	0	0	0	0	0	2	1	2	0	1	0	0	0	0	0	2	2	0	1	1	0	0	2	2	0	0	2	2	1	1	0	0	0	1	0	1
707	0	1	2	0	0	0	2	0	1	0	0	1	2	0	0	0	0	2	1	0	1	0	0	0	0	1	0	0	2	1	2	1	1	0	0	1	1	0	0	1	1	0	0	0	0	0	1	1	2
708	0	1	2	0	0	1	2	0	1	0	0	0	1	0	0	0	2	1	1	1	1	0	1	0	0	0	0	2	1	1	2	0	1	1	0	2	1	0	0	1	1	0	1	0	1	0	0	0	0
709	0	1	0	0	0	0	1	0	1	0	0	0	0	0	0	0	2	1	2	1	2	0	0	0	0	1	0	1	2	1	2	2	2	1	1	2	1	1	1	0	0	0	1	0	1	0	0	0	0
710	0	0	2	0	0	1	2	0	2	0	0	0	0	0	0	1	1	0	2	1	2	1	0	0	0	0	0	0	2	1	0	2	2	1	0	2	1	1	1	1	1	1	1	0	0	1	0	0	1
711	1	0	2	0	0	0	2	0	2	0	0	1	1	0	0	0	1	0	2	1	2	0	0	0	0	0	0	1	2	2	1	0	0	0	0	2	2	0	0	1	1	1	1	0	0	0	1	0	1
712	0	2	0	0	0	0	2	0	1	0	0	0	0	0	0	0	1	0	2	1	2	2	0	0	0	0	0	0	2	2	2	2	2	0	0	2	0	0	0	0	0	1	1	0	1	2	1	0	1
713	1	2	0	0	0	0	0	0	0	1	2	0	0	0	0	0	0	2	0	1	0	0	0	0	0	0	0	0	2	2	1	1	1	0	0	1	2	0	0	0	0	0	1	0	1	0	0	0	1
714	1	2	0	0	0	0	1	0	1	0	1	0	0	0	0	1	1	1	1	1	2	0	1	0	0	1	0	0	1	0	1	1	1	2	1	2	2	0	0	0	0	1	1	0	0	0	1	0	1
715	0	2	1	0	0	0	2	0	2	0	0	0	0	0	0	0	1	1	1	1	2	0	1	0	0	0	0	0	2	2	0	1	2	1	1	1	1	0	0	1	1	1	1	0	1	0	0	0	1
716	0	1	2	0	0	0	2	0	2	0	0	0	1	0	0	0	1	1	1	0	2	0	0	0	0	0	0	0	1	1	1	1	1	0	0	2	1	0	0	2	1	0	0	1	0	0	0	2	2
717	1	1	2	0	0	0	2	1	2	0	0	0	0	0	0	0	1	1	1	1	1	1	0	0	0	0	0	1	1	0	1	2	2	0	0	1	1	0	0	1	1	0	0	0	0	0	0	1	1
718	1	1	1	0	0	1	1	0	2	0	0	1	1	0	0	0	1	1	1	0	1	1	1	1	1	1	0	0	2	1	2	1	1	0	0	2	0	0	0	0	0	1	1	0	0	0	1	0	1
719	1	0	2	0	0	1	2	0	2	0	0	0	0	0	0	0	2	1	1	1	2	0	0	0	0	0	0	0	2	2	0	1	2	0	0	1	1	1	1	1	1	1	2	0	1	1	0	1	2
720	1	1	1	0	0	0	1	0	1	0	1	0	0	0	0	0	2	1	1	1	2	0	0	0	0	0	0	1	1	1	2	1	1	2	1	2	0	0	0	0	0	0	0	0	1	0	1	0	2
721	1	2	1	0	0	0	2	0	1	0	1	1	1	0	0	0	0	0	2	1	2	1	1	1	1	1	0	0	2	0	0	0	0	1	0	2	2	0	0	2	2	1	1	0	1	1	1	0	1
722	0	0	2	0	0	0	1	0	1	0	1	1	2	0	0	0	1	1	1	0	2	0	0	0	0	1	2	1	2	0	1	1	1	0	1	2	2	0	0	2	2	1	0	0	0	1	0	0	0
723	0	0	2	0	0	1	2	1	2	0	0	0	0	0	0	0	1	0	1	0	1	0	0	0	0	0	0	1	2	2	0	1	1	1	1	1	2	0	0	1	1	0	0	0	0	0	0	1	1
724	0	2	1	0	0	0	1	0	0	0	1	1	1	0	0	0	1	1	1	0	1	0	1	0	0	0	0	0	2	0	1	1	1	0	0	2	2	0	0	2	2	0	1	0	0	0	1	0	1
725	0	0	2	0	0	1	1	0	1	0	0	0	0	0	0	0	0	0	2	0	2	0	0	0	0	0	0	1	2	0	1	1	1	1	0	0	1	1	1	1	1	0	0	0	0	0	0	0	1
726	0	2	0	0	0	0	2	0	2	0	0	1	1	0	0	0	1	1	1	1	2	0	1	0	0	0	0	0	2	2	1	2	2	1	2	2	2	0	0	2	2	0	0	0	0	0	0	0	0
727	1	2	1	0	0	0	2	0	2	0	0	1	2	0	0	0	1	0	2	0	2	0	1	0	0	0	0	0	2	1	2	1	1	1	1	1	1	0	0	1	1	0	0	1	1	0	0	0	1
728	0	2	0	0	0	1	2	0	1	0	0	0	0	0	0	0	2	2	0	2	1	0	1	0	0	0	0	1	2	0	1	1	1	1	0	0	1	0	0	0	0	0	1	1	1	0	0	0	0
729	0	2	2	0	0	1	1	0	1	0	2	1	1	0	0	0	0	0	2	0	1	0	0	0	0	0	0	0	2	1	1	1	1	0	0	1	2	0	0	1	1	0	1	0	1	0	0	0	0
730	1	2	0	0	0	0	1	1	2	0	0	0	0	0	0	0	1	0	2	1	2	0	0	0	0	0	0	0	2	2	0	2	2	0	0	2	1	0	0	2	2	0	0	0	0	1	0	0	0
731	1	2	0	0	0	0	2	0	0	0	1	1	1	0	0	0	2	2	1	0	2	1	0	0	0	0	0	0	1	0	1	0	1	1	0	2	1	0	0	1	1	0	0	0	0	1	0	1	0
732	1	2	0	0	0	0	1	1	1	0	1	1	1	0	0	0	2	0	2	0	2	1	1	1	1	1	0	0	2	1	0	0	1	1	0	2	1	1	0	1	0	0	0	0	0	0	1	0	1
733	1	0	2	0	0	1	2	0	2	0	0	0	2	0	0	0	1	0	2	0	2	0	0	0	0	0	0	0	2	2	0	2	2	1	1	2	0	0	0	0	0	0	0	1	0	0	0	0	0
734	0	1	1	1	1	2	2	0	1	0	1	1	1	0	0	0	2	1	1	1	1	0	0	0	0	0	0	0	2	1	0	1	2	2	0	1	1	0	0	1	1	1	0	0	1	1	0	1	1
735	1	1	2	0	0	1	1	0	1	0	0	1	1	0	0	0	0	0	2	0	2	0	0	0	0	0	0	0	2	1	0	2	1	0	1	2	1	0	0	1	1	0	1	0	1	0	1	0	2
736	1	1	1	0	0	0	1	1	2	0	0	0	1	0	0	1	1	0	2	0	2	0	0	0	0	0	0	0	2	1	0	2	2	1	0	2	2	0	0	1	1	0	0	0	0	1	0	0	1
737	1	0	2	0	0	2	2	0	1	0	0	0	0	0	0	0	1	2	0	2	1	1	0	0	0	0	0	0	2	2	0	0	0	1	2	2	2	0	0	1	1	0	1	1	2	0	0	0	0
738	0	2	0	0	0	0	1	0	1	0	1	0	2	0	0	0	1	1	1	1	2	0	0	0	0	0	0	0	2	2	0	2	2	0	0	1	2	0	0	1	1	0	0	0	0	0	0	0	0
739	1	1	1	0	0	0	1	0	2	0	0	0	0	0	0	0	1	0	2	0	2	0	0	0	0	0	0	1	1	1	2	1	2	0	0	2	2	0	0	2	2	1	1	0	1	1	0	0	1
740	0	2	0	0	0	0	1	0	0	0	1	1	2	0	0	1	2	0	1	0	1	0	0	0	0	0	0	0	2	2	0	2	2	0	0	1	2	0	0	1	1	0	0	0	0	1	0	0	0
741	0	1	2	0	0	0	2	0	2	0	0	1	2	0	0	0	0	2	0	1	1	1	1	1	1	1	0	1	2	2	0	0	0	0	0	2	2	0	0	2	2	0	0	0	0	0	0	0	0
742	1	2	1	0	0	0	2	0	2	0	1	1	1	0	0	0	1	1	1	1	1	0	0	0	0	1	0	2	1	0	2	0	1	2	0	2	2	0	0	0	0	0	0	0	0	1	0	0	0
743	1	0	2	0	0	1	1	0	0	0	1	1	2	0	0	1	1	0	2	1	2	1	0	0	0	0	0	1	2	1	1	0	2	1	0	2	1	0	0	2	2	1	1	0	0	0	0	0	1
744	0	1	1	0	0	0	2	1	2	0	0	1	1	0	0	0	0	1	0	0	0	0	0	0	0	0	0	1	1	0	1	2	2	0	0	1	2	0	0	2	2	1	1	0	1	0	0	0	1
745	1	1	1	0	0	0	2	0	1	0	0	1	1	0	0	0	1	1	1	1	2	0	0	0	0	0	0	1	1	1	2	1	2	1	0	2	2	0	0	1	1	0	1	1	2	0	0	0	1
746	0	1	1	0	0	0	1	0	1	0	0	0	1	0	0	0	1	1	1	1	0	1	0	0	0	0	0	0	2	2	0	1	1	1	0	0	1	0	0	1	1	0	1	0	1	1	0	0	0
747	0	1	1	0	0	0	1	1	2	0	0	0	0	0	0	0	0	2	0	1	0	2	1	1	1	1	0	0	2	2	0	2	2	0	0	1	2	0	0	1	1	0	1	1	2	0	0	0	1
748	0	2	0	0	0	0	2	1	2	0	0	0	0	0	0	0	0	1	1	0	1	0	0	0	0	2	0	2	1	0	2	2	1	0	0	2	1	0	0	1	1	0	0	0	0	0	0	0	1
749	1	1	2	0	0	1	1	0	1	0	0	1	2	0	0	0	2	2	0	1	2	1	0	0	0	0	0	0	1	1	0	1	2	2	2	2	1	0	0	2	2	0	1	1	1	0	0	1	0
750	0	1	2	0	0	0	2	0	2	0	0	1	2	0	0	0	1	1	1	0	1	0	0	0	0	1	0	0	2	2	0	0	0	0	0	2	2	0	0	1	1	1	0	0	0	1	0	0	1
751	1	0	1	0	0	0	2	0	1	0	0	1	2	0	0	0	2	0	2	1	1	0	1	0	0	0	0	0	2	1	2	1	2	2	2	2	2	0	0	1	1	1	1	0	1	1	1	0	1
752	1	2	0	0	0	0	2	0	1	0	0	0	1	0	0	0	2	0	2	0	2	0	1	0	0	0	0	0	1	1	2	1	2	0	0	2	1	0	0	2	2	0	1	0	1	0	0	0	2
753	1	1	2	0	0	1	1	0	1	0	1	1	1	0	0	0	2	0	2	0	2	0	1	0	0	0	1	1	2	1	0	1	2	2	2	2	2	0	0	1	1	1	0	0	1	1	0	1	1
754	0	1	1	0	0	0	2	0	2	0	1	0	2	0	0	1	0	0	2	0	2	0	1	0	0	1	0	1	1	0	1	0	0	0	0	2	1	0	0	1	1	0	0	0	1	0	0	0	1
755	0	2	1	0	0	0	2	0	2	0	0	2	2	1	1	0	1	1	1	1	1	0	1	0	0	0	1	0	2	2	0	2	2	0	0	1	1	0	0	1	1	1	0	0	0	0	0	0	0
756	0	2	0	0	0	0	2	0	1	0	0	1	2	1	1	0	2	2	1	0	2	1	0	0	0	0	0	1	2	2	1	1	1	1	0	1	1	0	0	0	0	0	0	0	1	0	0	1	1
757	1	0	1	0	0	0	2	0	1	0	0	1	1	0	0	0	2	1	1	0	2	0	1	0	0	0	0	0	2	1	1	1	2	0	1	2	2	0	0	2	2	1	0	0	0	0	0	0	0
758	0	2	1	1	1	1	1	0	1	0	1	0	1	0	0	0	1	2	0	1	1	1	1	1	1	1	0	1	2	1	1	1	1	0	0	2	1	0	0	0	0	0	0	0	0	0	0	0	0
759	0	1	1	0	0	0	2	0	2	0	0	1	1	0	0	0	1	2	0	1	1	1	0	0	0	0	0	0	2	2	0	2	1	0	1	2	2	0	0	2	2	1	0	0	0	0	0	0	0
760	0	0	2	0	0	1	2	0	1	0	0	0	1	0	0	0	0	2	0	2	0	1	0	0	0	0	0	1	2	1	1	0	0	0	1	2	1	0	0	1	1	0	0	1	1	1	0	0	0
761	0	1	2	0	0	0	2	0	1	1	1	0	1	0	0	0	2	0	2	0	2	1	0	0	0	0	0	0	1	1	1	1	1	0	1	2	2	0	0	1	1	0	1	0	1	1	0	0	0
762	1	0	2	0	0	0	1	0	1	0	0	0	1	0	0	1	1	1	1	2	1	0	0	0	0	1	0	0	2	2	1	0	1	0	0	2	1	0	0	0	0	0	0	0	0	0	0	1	2
763	0	0	2	0	0	0	2	0	1	0	0	0	1	0	0	0	2	1	1	1	1	1	0	0	0	0	0	0	2	1	0	1	1	0	0	0	2	0	0	2	2	1	1	0	0	0	0	0	0
764	0	0	2	0	0	1	2	0	2	0	0	0	1	0	0	1	1	0	2	1	2	0	1	0	0	1	0	0	2	2	0	1	1	0	0	1	1	0	0	1	1	0	0	0	2	1	2	0	2
765	0	2	1	0	0	0	1	0	0	1	2	1	2	0	0	0	1	0	1	0	2	0	0	0	0	0	2	1	2	0	1	2	2	0	0	1	1	0	0	1	1	0	0	0	1	0	0	0	1
766	0	1	1	0	0	0	1	1	1	0	1	1	1	0	0	0	1	2	0	1	0	1	1	1	1	1	0	1	1	1	1	1	2	1	0	2	2	0	0	2	2	1	0	0	0	1	0	0	0
767	1	0	2	0	1	0	1	0	0	0	1	0	0	0	0	0	0	0	2	1	2	0	0	0	0	0	0	2	1	0	2	0	0	0	0	2	1	0	0	2	2	0	0	0	0	0	1	0	1
768	0	1	1	0	0	1	2	1	1	0	0	0	2	1	1	1	1	1	1	1	1	1	0	0	0	0	0	0	2	1	0	1	1	1	2	2	1	0	0	2	1	0	1	0	1	0	0	1	2
769	0	2	0	0	0	0	1	0	1	0	1	1	1	0	0	0	1	1	1	1	1	1	1	1	1	1	0	0	2	1	1	1	1	1	1	1	0	1	1	0	0	0	0	0	0	1	0	0	1
770	0	0	2	0	0	1	2	0	1	0	1	0	0	0	0	0	0	0	2	1	2	0	0	0	0	0	0	0	2	1	1	2	2	1	1	1	2	0	0	2	2	0	1	0	0	0	1	0	1
771	0	2	0	0	0	0	1	0	1	0	1	0	0	0	0	0	2	1	1	1	1	0	0	0	0	0	0	0	2	2	1	2	2	0	0	1	0	0	0	0	0	1	1	0	1	0	0	0	1
772	1	1	1	0	0	0	2	1	2	0	0	1	1	0	0	0	1	0	2	0	2	0	0	0	0	0	0	1	1	1	1	0	0	1	0	2	0	0	0	1	1	0	1	0	0	0	1	0	2
773	1	0	2	0	0	1	2	0	2	0	0	1	1	0	0	0	1	1	1	1	1	1	0	0	0	0	0	0	1	0	1	1	1	1	1	1	1	0	0	0	0	2	2	0	1	1	0	0	0
774	1	2	1	0	0	0	2	1	1	0	0	0	2	0	0	0	0	2	0	1	1	0	0	0	0	0	0	0	2	1	1	1	2	0	0	1	1	0	0	2	2	0	1	0	0	0	0	0	0
775	0	0	2	0	0	1	1	0	0	0	0	0	0	0	0	0	1	1	1	1	1	0	0	0	0	2	0	1	2	2	1	1	2	2	1	1	2	0	0	0	0	1	1	0	0	0	0	1	1
776	1	1	2	0	0	0	2	0	2	0	0	0	0	0	0	0	2	1	1	1	2	1	1	1	1	1	1	1	2	1	0	1	2	0	0	1	0	0	0	1	1	0	0	1	0	0	0	0	1
777	0	0	2	0	0	2	2	0	2	0	0	0	1	0	0	1	1	0	1	1	2	1	1	1	1	1	0	0	2	2	1	2	2	1	0	1	0	1	1	0	0	0	0	0	0	0	0	0	1
778	0	1	2	0	0	0	1	0	0	1	2	0	0	0	0	0	1	1	1	1	2	1	1	1	1	1	0	1	1	0	1	1	1	0	0	1	1	0	0	1	1	1	1	0	1	1	0	0	1
779	1	1	2	0	0	0	2	0	2	0	0	0	0	0	0	0	1	2	1	1	1	0	0	0	0	0	0	1	2	1	1	1	1	0	0	1	1	0	0	1	1	0	0	0	0	0	0	0	1
780	0	0	2	0	0	0	0	0	0	1	2	1	1	0	0	0	0	1	1	1	2	0	1	0	0	0	0	0	2	0	0	1	1	2	0	2	1	0	0	0	0	1	1	0	1	2	0	1	1
781	0	0	2	0	1	0	1	0	1	0	1	1	1	0	0	0	0	0	2	0	2	1	0	0	0	0	0	0	1	1	1	0	0	0	0	2	1	0	1	1	0	0	0	0	0	0	1	0	1
782	1	1	1	0	0	1	2	0	2	1	1	1	1	0	0	0	0	1	1	1	1	0	0	0	0	0	0	0	2	1	1	0	2	1	1	2	2	0	0	2	2	1	1	0	0	0	0	0	1
783	1	1	2	0	0	0	2	0	2	0	0	0	1	0	0	1	1	2	1	0	1	1	1	1	1	1	0	0	1	1	0	2	2	0	0	1	1	0	0	2	1	0	1	0	1	0	0	0	0
784	0	0	2	0	0	0	1	0	1	0	0	1	1	0	0	0	1	1	1	1	2	0	0	0	0	0	0	1	2	1	1	0	0	0	0	2	1	0	0	2	2	0	0	0	0	0	0	0	0
785	0	1	1	0	0	0	0	0	0	1	2	0	0	0	0	0	1	1	1	1	1	1	1	0	0	1	0	0	2	1	0	1	1	1	0	1	1	0	0	0	0	0	1	0	1	1	0	1	0
786	1	2	0	0	0	0	2	0	2	0	0	0	2	0	0	0	0	2	0	1	1	1	1	0	0	0	0	1	2	1	1	1	2	1	0	2	1	0	0	1	1	0	0	0	0	1	0	0	0
787	0	2	1	0	0	0	2	0	1	0	1	0	0	0	0	0	2	0	2	0	2	0	0	0	0	0	0	0	2	2	0	2	2	0	0	1	1	0	0	1	1	0	1	0	0	1	0	1	2
788	0	2	0	0	0	0	2	0	1	0	1	0	0	0	0	0	1	1	1	1	0	0	0	0	0	1	0	1	2	1	2	1	2	0	0	2	1	0	0	0	0	0	1	0	1	0	0	0	0
789	1	0	2	0	0	0	1	0	0	0	1	1	2	0	0	0	1	1	1	0	2	0	0	0	0	0	0	1	2	1	2	2	2	1	2	2	1	0	0	1	1	0	0	1	0	1	0	0	2
790	1	0	2	0	0	1	2	1	2	0	0	1	1	0	0	0	1	1	1	0	2	0	0	0	0	0	0	0	2	2	0	1	2	1	1	2	2	0	0	1	1	0	0	0	0	2	0	0	1
791	0	0	2	0	0	1	2	0	1	0	1	0	1	0	0	1	2	0	1	0	1	0	0	0	0	1	0	1	2	2	1	1	1	1	1	1	1	0	0	1	1	2	2	0	1	1	0	0	0
792	1	2	0	0	0	0	1	0	0	0	2	0	1	0	0	0	0	1	1	0	1	0	1	0	0	0	0	0	2	0	0	1	2	2	2	2	1	1	1	1	1	2	2	0	1	1	0	0	0
793	1	2	0	0	0	0	2	1	1	0	0	0	0	0	0	0	2	0	2	0	2	0	1	0	0	1	0	1	2	1	1	1	1	1	2	2	1	0	0	1	1	2	2	0	1	1	1	0	2
794	1	2	0	0	0	0	2	0	1	0	0	0	0	0	0	0	0	0	2	1	2	0	0	0	0	0	0	0	2	2	1	1	1	0	0	2	1	1	1	1	1	0	0	0	0	0	0	1	1
795	1	0	2	0	0	0	2	0	1	0	1	1	1	0	0	0	1	0	1	0	1	0	0	0	0	0	0	1	1	0	1	0	0	0	0	2	1	0	0	1	1	0	1	0	1	0	0	0	1
796	1	2	1	0	0	0	2	0	2	0	0	0	1	0	0	1	1	0	1	2	1	1	0	0	0	0	0	1	2	0	1	1	1	0	0	2	2	0	0	0	0	0	0	0	0	0	0	0	0
797	1	1	1	0	0	0	2	1	2	0	0	0	0	0	0	0	2	1	1	1	2	1	2	1	1	1	0	0	2	2	1	2	2	1	1	2	2	0	0	2	2	1	1	0	0	1	0	0	0
798	0	1	2	0	0	0	1	0	1	0	1	0	0	0	0	0	2	0	2	0	2	1	0	0	0	0	0	0	2	2	0	0	0	0	0	1	2	0	0	2	1	0	0	0	0	0	1	0	1
799	1	2	0	0	0	0	1	0	1	0	1	2	2	0	0	0	1	1	1	0	1	0	0	0	0	2	0	0	2	2	1	1	1	0	0	1	1	0	0	1	1	0	1	0	0	0	0	0	0
800	0	1	2	0	0	0	2	1	2	0	0	0	0	0	0	0	2	0	2	0	2	1	1	1	1	1	0	0	2	2	0	0	2	1	1	2	1	0	0	0	0	0	0	1	0	1	0	0	0
801	1	1	2	0	0	0	1	1	2	0	0	1	1	0	0	0	0	1	1	1	1	0	0	0	0	1	0	1	2	2	0	0	0	0	1	2	1	0	0	2	2	0	0	0	0	0	0	0	0
802	1	0	2	0	0	0	2	1	2	0	0	0	1	0	0	0	1	0	1	2	1	0	0	0	0	0	0	0	1	1	0	1	1	0	0	2	1	1	1	1	1	0	0	0	0	1	0	0	0
803	1	1	2	0	0	1	1	0	1	0	1	0	0	0	0	0	1	2	0	0	0	1	0	0	0	0	0	0	2	1	1	1	1	0	0	2	1	0	0	2	1	0	1	0	1	0	0	0	0
804	0	2	0	0	1	0	2	0	2	0	0	1	2	0	0	0	1	1	1	1	0	0	0	0	0	0	1	1	1	0	1	0	0	0	0	2	1	0	0	0	0	0	0	1	0	0	0	1	1
805	1	0	2	0	0	0	2	0	1	0	1	0	0	0	0	0	2	0	2	0	2	0	1	0	0	0	1	1	1	0	1	1	1	2	1	1	1	0	0	1	1	1	0	0	1	1	0	0	1
806	0	0	2	0	0	0	1	1	1	0	1	0	1	0	0	1	0	2	0	1	2	0	0	0	0	0	0	2	1	1	2	1	2	0	0	2	1	0	0	1	1	1	1	0	0	2	0	1	1
807	1	1	1	0	1	0	1	0	2	0	0	0	2	0	0	1	1	2	1	0	1	1	1	0	0	0	0	0	2	2	2	1	1	1	1	2	1	1	0	1	0	0	0	0	0	1	0	0	0
808	0	0	2	0	1	0	1	0	1	0	1	1	2	0	0	1	2	1	1	1	1	0	0	0	0	0	0	0	1	1	0	1	1	1	1	2	1	0	0	0	0	0	0	0	1	1	0	0	1
809	1	2	1	1	1	1	1	0	0	0	1	0	0	0	0	0	0	0	1	1	1	2	1	1	1	1	0	1	2	1	1	2	2	0	0	1	2	0	0	1	1	1	1	0	1	1	1	1	2
810	0	1	2	0	0	0	1	0	0	0	1	0	1	0	0	0	1	1	1	1	1	1	0	0	0	0	0	0	2	1	1	1	1	1	1	2	2	0	0	1	1	0	0	0	0	0	0	0	0
811	0	0	2	0	0	1	2	1	2	0	0	1	1	0	0	0	1	2	0	2	1	0	0	0	0	0	0	1	2	1	1	0	0	0	1	2	2	0	0	1	1	1	1	0	1	1	1	0	1
812	0	0	2	0	0	1	1	0	0	0	1	0	1	0	0	1	2	0	2	0	2	0	0	0	0	0	0	0	2	1	1	1	2	2	1	1	1	0	0	1	1	1	1	0	1	1	0	1	2
813	1	0	2	0	0	0	1	0	0	0	0	0	0	0	0	1	1	2	0	1	2	0	0	0	0	0	2	1	2	0	1	1	1	0	0	2	1	0	0	0	0	1	1	0	1	2	0	0	0
814	1	1	1	0	0	1	2	0	2	0	1	0	2	0	0	0	0	0	2	1	2	0	0	0	0	0	0	0	2	1	1	2	2	0	1	1	1	0	0	2	2	1	1	0	1	0	0	0	1
815	0	2	1	0	0	0	2	0	2	0	1	1	1	1	1	0	0	1	1	1	2	0	0	0	0	0	0	0	2	2	0	2	2	0	0	2	2	0	0	0	0	0	1	1	1	0	0	0	0
816	1	2	0	0	0	1	1	1	1	0	1	0	1	0	0	0	1	2	0	0	0	1	0	0	0	0	0	1	2	0	1	1	1	1	0	2	1	0	0	1	1	0	0	0	0	0	1	0	1
817	0	1	1	0	0	0	2	0	1	0	0	0	1	0	0	0	2	1	1	1	2	0	0	0	0	0	0	0	1	1	1	2	2	1	0	2	2	0	0	2	2	0	0	0	1	1	0	0	1
818	0	0	2	0	0	0	2	1	2	0	0	0	0	0	0	0	0	0	1	0	2	0	0	0	0	0	0	1	1	0	1	2	2	0	1	1	2	0	0	2	2	0	0	0	0	1	0	0	1
819	0	0	2	0	0	0	2	0	1	0	1	0	1	0	0	0	1	1	1	1	2	1	2	1	1	1	0	0	1	0	1	1	1	0	0	2	2	0	0	1	1	0	0	0	2	1	0	0	0
820	0	1	1	0	0	0	2	0	1	0	0	0	0	0	0	0	0	2	0	1	0	0	1	0	0	1	1	0	1	0	1	0	1	0	0	2	1	0	0	1	1	0	1	0	1	0	2	0	2
821	1	0	2	0	0	1	2	0	0	0	1	1	1	0	0	0	0	0	2	0	2	0	0	0	0	0	0	1	1	0	1	1	1	1	0	2	1	0	0	1	1	0	0	0	0	0	0	0	1
822	1	1	2	0	0	0	2	0	2	0	1	1	1	0	0	0	2	1	2	0	1	1	0	0	0	0	0	0	2	0	0	2	2	1	0	2	1	0	0	1	1	0	0	1	0	0	0	0	1
823	1	1	1	0	0	0	2	1	2	0	0	1	0	0	0	0	1	1	1	0	1	0	0	0	0	1	0	0	2	2	1	1	2	1	1	1	1	0	0	1	1	0	0	0	0	0	0	0	0
824	0	0	2	0	0	0	1	1	2	0	0	0	0	0	0	1	1	1	1	1	1	0	0	0	0	0	0	1	2	2	0	2	2	0	1	2	2	0	0	1	1	0	1	0	1	0	0	0	1
825	1	0	2	0	0	1	1	0	1	0	1	1	1	0	0	0	0	0	2	0	2	0	0	0	0	0	0	1	2	2	0	1	1	1	0	1	1	1	0	0	0	0	0	0	1	0	0	0	1
826	0	0	2	0	0	1	2	0	2	0	0	0	1	0	0	0	0	2	1	0	2	0	2	0	0	0	0	0	2	1	0	1	1	1	0	1	1	0	0	0	0	0	1	0	1	0	1	0	1
827	1	2	1	0	0	0	1	0	0	0	0	1	1	0	0	0	1	1	1	2	1	0	0	0	0	1	0	0	2	0	0	1	1	1	2	2	1	0	0	1	1	0	0	0	0	0	0	0	0
828	0	1	1	0	0	0	2	0	0	0	0	1	1	0	0	0	0	0	2	1	2	1	0	0	0	0	0	0	1	0	1	2	2	1	0	1	1	0	0	0	0	0	0	1	0	0	0	0	0
829	0	0	2	0	0	1	2	0	1	0	0	1	1	0	0	0	0	1	1	0	1	0	1	0	0	0	1	1	2	0	1	2	2	0	0	1	1	0	0	2	2	0	0	0	0	0	0	1	2
830	1	1	2	0	0	1	2	0	1	0	0	0	2	0	0	0	1	0	2	0	2	1	0	0	0	0	0	0	2	2	2	2	2	0	1	1	1	1	1	0	0	1	0	0	0	0	0	0	1
831	1	1	1	0	0	0	1	0	1	0	1	0	0	0	0	0	1	1	1	0	1	0	0	0	0	0	0	0	2	0	0	1	1	0	0	1	2	0	0	2	2	0	1	0	1	0	1	1	2
832	0	1	1	0	0	1	2	1	2	0	0	0	1	0	0	1	2	2	0	2	0	1	0	0	0	0	0	0	2	1	0	1	1	1	1	2	2	0	0	2	2	0	0	1	1	0	0	0	1
833	1	1	1	0	0	1	1	0	0	0	2	0	0	0	0	0	1	1	2	0	2	0	0	0	0	0	0	0	2	1	0	1	1	1	2	2	2	0	0	2	2	1	1	0	1	2	0	0	0
834	0	2	0	0	0	0	1	1	1	0	0	0	0	0	0	0	1	0	1	0	2	0	1	0	0	0	0	1	2	0	1	0	1	1	1	2	2	0	0	1	1	1	1	0	0	0	0	0	2
835	1	2	0	0	0	0	2	0	1	0	0	0	0	0	0	0	1	2	1	0	1	0	0	0	0	0	0	2	2	1	1	1	2	1	1	2	1	1	1	1	1	1	1	0	1	0	0	0	1
836	1	2	1	0	0	0	2	0	2	0	1	0	0	0	0	0	0	2	1	0	1	1	1	1	1	2	0	0	2	0	0	0	2	1	0	2	1	0	0	1	0	1	0	0	0	1	0	0	0
837	0	1	1	0	0	0	1	0	1	0	0	0	0	0	0	0	1	1	1	1	1	1	0	0	0	0	0	1	1	1	2	1	1	1	0	0	1	0	0	1	0	1	1	0	2	2	0	0	1
838	1	2	1	0	0	0	2	1	1	0	1	0	2	0	0	0	1	1	1	0	2	0	0	0	0	0	0	0	2	1	0	0	1	1	0	2	2	0	0	1	1	0	1	0	1	0	0	0	0
839	0	1	1	0	0	0	2	0	0	0	1	0	0	0	0	0	1	0	1	2	1	0	2	0	0	1	0	0	2	2	0	1	1	1	1	2	2	0	0	2	2	0	0	0	0	1	0	0	1
840	1	2	0	0	0	0	2	0	2	0	0	0	0	0	0	0	1	1	1	0	2	0	0	0	0	0	0	0	2	0	0	2	2	0	1	2	2	0	0	1	1	1	1	0	1	0	0	0	1
841	0	1	2	0	0	0	1	1	1	0	1	0	1	0	0	1	1	2	0	0	0	1	0	0	0	0	0	0	2	2	0	0	0	0	0	2	1	1	1	1	1	0	0	0	0	0	0	1	0
842	0	2	1	0	0	0	1	0	1	0	0	0	0	0	0	0	1	1	0	2	1	0	0	0	0	0	0	0	2	2	0	0	0	0	0	1	2	0	0	1	1	1	1	0	2	2	0	0	2
843	0	1	1	0	0	0	1	0	0	0	1	0	1	0	0	0	2	1	1	1	2	2	0	0	0	0	0	2	1	0	2	1	1	0	0	2	1	0	0	1	1	0	0	0	0	0	0	0	0
844	1	2	1	0	0	0	1	0	1	0	1	0	1	0	0	1	1	1	1	1	1	1	2	1	1	1	0	0	2	1	0	2	2	1	1	2	1	0	0	0	0	0	2	0	0	0	0	0	0
845	1	0	1	0	0	0	2	0	2	0	0	0	0	0	0	0	1	0	2	0	2	0	2	0	0	1	0	0	2	1	1	2	2	0	0	1	1	0	0	0	0	0	0	0	2	1	1	0	1
846	0	2	0	0	0	0	1	1	1	0	1	0	1	0	0	0	1	1	1	0	1	0	0	0	0	0	0	0	1	1	1	1	1	0	0	2	1	1	1	1	1	0	2	0	0	1	0	0	1
847	1	2	2	0	0	0	1	0	1	0	2	0	0	0	0	0	1	1	2	1	2	1	2	1	1	1	0	0	2	1	0	0	0	0	0	1	1	0	0	1	1	0	0	0	0	2	0	0	0
848	1	2	1	0	0	0	1	0	1	0	1	1	1	1	1	0	0	1	1	1	2	0	0	0	0	0	0	0	2	1	0	2	2	1	1	1	1	0	0	1	1	0	1	0	1	1	1	0	1
849	0	1	1	0	0	0	2	0	1	0	1	0	0	0	0	0	2	1	1	0	2	0	0	0	0	0	0	0	2	2	1	1	1	0	0	1	1	0	0	1	1	1	1	0	1	0	0	0	1
850	1	2	1	0	0	0	1	0	0	0	0	1	1	0	0	0	1	2	0	1	1	0	0	0	0	0	0	0	2	0	0	1	1	1	0	0	1	1	0	1	0	0	0	0	0	0	0	0	1
851	0	1	2	0	0	0	1	0	1	0	1	1	1	0	0	0	2	0	2	0	2	0	2	0	0	0	1	1	1	0	1	0	0	0	0	2	2	0	0	1	1	0	0	0	1	1	1	0	1
852	1	2	0	0	0	0	2	0	1	0	0	0	0	0	0	0	1	1	1	0	1	0	1	0	0	0	0	0	2	2	0	1	2	0	0	2	1	0	0	0	0	0	2	0	1	1	0	0	2
853	1	0	2	0	0	0	2	0	2	0	0	1	1	1	1	0	0	2	0	1	0	0	0	0	0	0	0	1	2	0	1	2	2	0	0	1	0	0	0	1	1	2	2	0	0	1	1	0	2
854	1	1	1	0	0	0	2	0	1	0	0	2	2	1	1	0	1	1	1	1	2	0	0	0	0	0	0	1	2	0	1	2	2	0	0	1	1	0	0	1	1	1	0	0	0	0	1	0	1
855	1	1	1	0	0	1	1	0	1	0	0	0	0	0	0	0	1	1	1	0	1	1	0	0	0	0	0	1	2	1	1	1	1	1	0	2	1	0	0	0	0	0	1	1	2	0	0	0	0
856	1	2	2	0	0	0	1	0	1	0	1	0	1	0	0	1	1	0	1	2	1	0	0	0	0	1	1	1	2	2	0	2	2	1	2	2	1	0	0	2	2	0	0	0	0	0	0	1	1
857	0	2	0	0	0	0	1	0	0	1	2	0	0	0	0	0	1	0	1	0	2	1	1	0	0	0	0	1	2	1	2	1	1	1	0	1	2	0	0	0	0	0	2	0	0	2	0	0	0
858	0	2	1	0	0	0	2	0	2	0	0	0	1	0	0	0	1	2	0	0	0	0	0	0	0	0	0	1	2	1	2	1	2	0	0	2	0	0	0	0	0	0	1	0	1	0	0	1	0
859	1	1	2	0	0	0	0	0	1	0	1	0	0	0	0	0	0	0	2	1	2	1	0	0	0	0	0	1	2	2	0	0	1	0	0	2	1	0	0	0	0	1	0	0	0	1	0	0	0
860	0	1	1	0	0	0	2	1	1	0	1	0	0	0	0	0	0	2	0	1	2	0	0	0	0	0	0	0	1	1	2	1	1	1	0	1	1	0	0	0	0	0	0	1	0	0	0	0	0
861	0	1	1	0	0	0	2	1	1	0	1	1	1	0	0	0	2	1	1	1	1	1	1	1	1	1	0	1	2	1	1	1	0	0	1	2	2	0	0	1	1	0	0	0	0	1	0	0	0
862	0	1	1	0	0	0	0	0	0	0	2	0	1	0	0	0	1	0	2	1	2	0	1	0	0	0	0	0	2	2	0	0	1	1	0	2	1	1	1	1	1	0	0	0	1	0	0	0	0
863	0	0	2	0	1	0	2	0	2	1	1	0	0	0	0	0	2	0	1	0	1	0	0	0	0	0	0	0	2	2	1	0	1	2	1	2	1	0	0	2	2	0	0	0	0	0	0	0	1
864	0	0	2	0	1	0	1	1	1	0	0	0	2	0	0	0	0	1	1	1	2	0	0	0	0	1	1	0	2	1	0	0	1	2	0	2	1	0	0	2	2	0	0	0	0	0	0	0	2
865	1	0	2	0	1	0	1	0	0	0	1	0	0	0	0	0	0	2	0	1	1	1	0	0	0	0	0	0	2	2	0	2	2	0	0	1	1	0	0	1	1	1	0	0	2	1	1	0	1
866	0	1	1	0	0	1	2	1	2	0	0	1	1	0	0	0	1	0	2	0	2	0	0	0	0	0	0	1	2	2	0	0	1	0	0	2	1	0	0	1	1	1	1	0	0	1	0	0	0
867	0	0	2	0	0	0	1	1	2	0	1	0	1	1	0	0	1	1	1	1	2	0	0	0	0	2	0	1	1	1	1	0	0	0	0	1	1	1	1	0	0	0	1	0	1	1	0	0	0
868	1	1	1	0	0	1	2	0	1	0	0	0	0	0	0	0	1	1	1	1	1	0	0	0	0	1	1	1	2	1	0	2	2	0	0	1	1	0	0	2	2	0	0	0	0	0	0	0	2
869	1	2	0	0	0	0	2	0	1	0	1	1	1	0	0	0	0	0	2	0	2	1	1	1	1	1	0	1	2	1	0	1	1	0	1	2	1	0	0	1	1	0	0	0	0	0	0	0	0
870	0	2	0	0	0	0	2	1	1	0	0	0	1	0	0	1	1	0	2	0	2	0	0	0	0	0	0	0	1	0	1	0	1	1	0	2	2	0	0	1	1	0	0	1	0	1	0	0	0
871	1	2	0	0	0	0	0	0	0	0	2	0	0	0	0	0	2	0	2	0	2	1	0	0	0	0	0	1	2	1	0	0	0	0	0	2	1	0	0	1	1	1	1	0	1	2	0	2	2
872	1	2	1	0	0	0	0	0	0	0	2	0	1	0	0	1	1	1	0	1	0	0	0	0	0	1	0	0	2	2	0	2	1	0	0	2	1	0	0	1	1	0	0	0	0	0	0	0	0
873	1	2	0	0	0	1	1	0	1	0	1	0	0	0	0	0	0	1	0	0	0	1	1	0	0	1	0	0	1	1	1	1	2	0	0	2	1	0	0	1	1	1	1	0	1	1	0	0	2
874	0	1	2	0	0	0	2	0	2	0	0	1	1	0	0	0	2	1	1	1	1	0	1	0	0	0	0	0	2	2	1	1	1	0	0	1	1	1	0	0	0	0	2	0	0	0	1	0	1
875	0	1	2	0	0	0	0	0	1	0	1	0	0	0	0	0	1	1	1	1	0	0	0	0	0	1	0	0	1	1	2	2	1	0	1	2	2	0	0	1	1	1	1	0	1	1	0	0	0
876	0	1	2	0	0	0	2	1	2	0	0	0	1	0	0	1	2	0	2	0	2	0	0	0	0	0	0	1	2	2	1	0	1	2	0	2	2	0	0	0	0	0	1	0	1	0	0	1	2
877	0	1	2	0	0	0	1	0	0	0	1	0	1	0	0	0	1	2	0	1	1	1	1	1	1	0	0	1	2	1	2	0	0	0	0	1	1	0	0	2	2	2	2	0	1	1	0	1	2
878	1	0	2	0	0	0	1	0	1	0	1	0	1	0	0	1	1	1	1	1	1	0	0	0	0	0	0	0	2	2	0	1	2	1	1	2	2	0	0	2	2	0	0	0	0	0	0	0	1
879	0	0	2	0	0	1	2	1	2	0	0	0	1	0	0	1	0	1	1	0	1	0	0	0	0	0	0	1	2	1	1	1	1	0	0	2	1	1	1	0	0	0	1	0	0	1	1	1	2
880	1	1	1	0	0	0	1	0	1	0	0	0	0	0	0	0	0	0	2	0	2	0	0	0	0	0	1	0	2	0	0	1	1	0	0	2	0	0	0	0	0	1	1	0	1	0	0	0	1
881	0	1	2	0	0	0	2	0	2	0	0	0	1	0	0	0	1	0	1	0	2	0	1	0	0	1	0	0	2	0	1	1	1	0	0	1	1	0	0	2	2	0	1	0	1	1	0	0	0
882	1	0	1	0	0	0	1	1	1	0	1	0	1	0	0	1	2	1	1	1	1	0	1	0	0	1	0	1	2	1	2	0	1	1	1	2	0	0	0	0	0	1	1	0	1	1	2	0	2
883	1	2	0	0	0	0	2	0	2	0	0	0	0	0	0	0	1	1	1	1	2	0	2	0	0	1	0	0	2	2	0	1	1	0	1	1	1	0	0	1	1	1	1	0	1	1	0	0	0
884	1	0	1	0	0	0	2	0	2	0	2	2	2	1	1	0	0	2	0	1	0	1	0	0	0	0	0	0	2	2	1	0	1	2	1	2	0	0	0	0	0	0	1	0	0	2	0	0	0
885	0	1	1	0	0	0	2	0	2	0	0	0	0	0	0	0	1	1	1	1	1	1	0	0	0	0	0	0	2	2	0	1	2	0	1	2	1	1	1	0	0	1	1	0	1	0	0	0	0
886	0	0	2	0	0	2	2	0	2	0	0	0	0	0	0	0	0	2	0	1	2	1	1	1	1	1	0	0	2	2	1	1	1	0	0	1	0	1	1	0	0	0	1	0	1	0	1	0	2
887	0	1	2	0	0	1	1	0	1	1	1	0	1	0	0	0	0	2	0	2	0	1	0	0	0	0	0	0	2	1	1	2	2	0	0	1	2	0	0	2	2	0	1	1	2	0	0	1	2
888	1	1	2	0	0	0	2	0	1	0	1	0	1	0	0	1	1	2	1	1	1	1	1	1	1	1	0	2	2	1	1	0	0	0	0	1	2	0	1	2	1	0	1	0	0	0	0	1	1
889	1	2	1	0	0	0	1	1	1	0	1	0	0	0	0	0	1	1	1	0	1	0	1	0	0	0	0	0	2	1	0	2	2	1	2	2	2	0	0	1	1	0	1	1	1	0	0	0	0
890	0	1	1	0	0	0	2	0	2	0	0	0	0	0	0	0	1	0	1	0	2	0	0	0	0	1	0	0	2	2	1	2	2	0	0	1	2	0	0	2	1	0	0	0	0	1	0	0	0
891	1	0	2	0	0	0	2	1	2	0	0	1	1	0	0	0	1	1	1	1	1	0	0	0	0	0	0	1	2	1	2	1	0	1	0	2	1	0	0	1	1	1	1	0	1	1	0	1	0
892	1	2	1	0	0	0	1	0	0	0	0	1	2	0	0	1	1	0	2	1	2	0	1	0	0	0	0	0	2	1	0	1	2	0	0	2	2	0	0	1	1	1	0	0	0	0	0	1	2
893	1	1	1	0	0	0	1	0	1	0	1	1	1	1	1	0	2	1	1	0	2	0	0	0	0	1	0	1	2	1	2	2	2	2	0	2	2	0	0	1	1	0	0	2	0	2	0	0	1
894	1	0	2	0	0	0	2	0	1	0	0	0	1	0	0	1	1	1	1	0	1	0	0	0	0	1	0	1	1	1	2	1	1	0	0	2	2	0	0	2	2	0	1	1	2	0	0	0	0
895	1	0	1	0	0	0	0	0	0	0	1	1	1	0	0	0	1	1	1	1	1	0	0	0	0	0	1	0	2	0	0	0	1	1	1	2	0	0	0	0	0	1	1	0	0	0	0	0	2
896	0	1	2	0	0	0	1	0	2	0	0	0	1	0	0	1	0	1	0	1	2	0	0	0	0	1	0	0	2	2	1	0	1	0	0	2	0	1	0	0	0	1	1	0	0	1	0	0	0
897	1	2	1	0	0	0	2	0	2	0	0	0	0	0	0	0	1	1	1	1	1	0	0	0	0	0	0	1	2	2	1	2	2	0	0	1	1	1	1	1	1	0	0	1	1	1	0	1	2
898	0	2	0	0	0	0	1	0	1	0	1	1	1	0	0	0	0	1	1	0	0	0	0	0	0	1	0	1	2	1	2	0	1	1	0	2	2	0	0	1	1	0	0	0	0	0	0	0	0
899	0	2	0	0	0	0	1	2	2	0	0	1	2	0	0	0	1	0	1	1	1	0	0	0	0	0	0	2	0	0	2	0	1	2	0	2	1	1	0	0	0	1	1	0	1	0	0	0	0
900	1	1	1	0	0	0	2	0	2	0	0	0	0	0	0	0	1	0	2	1	2	0	0	0	0	0	0	1	2	0	1	0	1	1	0	2	2	0	0	2	2	1	1	0	0	0	0	0	0
901	0	1	1	0	0	0	2	1	1	0	0	0	0	0	0	0	0	0	1	1	2	0	0	0	0	0	0	0	2	1	0	1	0	1	0	2	2	0	0	1	1	0	0	0	0	0	0	0	1
902	1	1	1	1	1	1	2	0	2	0	0	0	2	0	0	1	1	1	1	0	1	0	0	0	0	0	0	1	2	0	1	1	1	0	0	2	1	2	1	1	1	0	1	0	1	1	0	0	0
903	0	2	1	0	0	0	2	0	2	0	0	0	0	0	0	0	2	1	2	1	2	0	0	0	0	1	0	1	1	0	2	1	1	0	0	2	0	0	0	0	0	0	1	0	0	0	0	0	0
904	1	1	1	0	0	0	2	0	2	0	0	0	0	0	0	0	1	0	2	1	2	1	0	0	0	0	0	0	1	0	1	2	2	0	0	2	1	0	0	0	0	0	0	0	1	1	0	0	0
905	0	2	1	0	0	0	0	0	1	0	0	0	0	0	0	0	1	2	0	2	1	0	0	0	0	0	0	0	2	0	0	2	2	0	1	2	2	0	0	0	0	0	1	0	1	0	1	0	1
906	0	1	1	0	0	1	2	1	2	0	0	0	1	0	0	0	1	1	1	1	1	0	0	0	0	0	0	1	2	2	1	1	2	1	0	2	1	0	0	2	2	1	1	0	1	2	0	0	0
907	1	0	2	0	0	0	2	0	1	0	0	0	0	0	0	0	1	0	1	0	2	0	0	0	0	1	0	0	2	2	0	1	2	1	1	1	2	0	0	1	1	1	1	0	0	0	0	0	0
908	1	0	2	0	0	0	1	0	1	0	1	2	2	1	1	0	2	1	1	0	2	0	0	0	0	1	0	0	2	0	0	2	2	0	0	1	1	0	0	1	1	0	0	0	0	0	0	1	2
909	0	2	0	0	0	0	1	0	1	0	1	1	2	1	1	0	1	0	1	1	1	0	1	0	0	0	1	0	2	1	1	1	1	1	0	1	2	0	0	1	1	0	2	0	0	2	0	0	0
910	1	0	2	0	0	1	2	1	1	0	0	0	0	0	0	0	1	1	1	2	1	0	0	0	0	0	0	1	2	2	0	2	2	0	0	2	1	0	0	1	1	2	2	0	1	1	0	0	1
911	0	0	2	0	0	0	1	1	1	1	1	0	0	0	0	0	2	0	2	0	2	0	0	0	0	0	0	0	1	1	0	2	2	0	0	1	1	1	1	1	1	1	1	0	1	1	0	0	1
912	1	1	2	0	0	1	2	1	2	0	0	1	0	0	0	0	0	2	0	1	2	1	0	0	0	0	0	0	2	2	0	0	1	1	0	2	0	0	0	1	1	0	0	2	0	0	0	0	0
913	0	1	1	0	0	0	1	0	1	1	2	1	1	0	0	0	1	1	1	0	2	1	1	1	1	1	0	0	2	1	0	1	1	1	0	0	1	0	0	1	1	1	1	0	1	0	0	1	2
914	0	2	1	0	0	1	2	0	2	0	1	1	1	0	0	0	2	0	2	0	2	0	1	0	0	0	0	1	2	1	2	1	1	0	0	2	1	0	0	1	1	0	0	1	0	0	0	0	1
915	0	1	1	0	0	0	0	0	0	0	2	0	1	0	0	1	1	1	1	0	1	1	0	0	0	0	0	2	1	1	2	0	0	0	0	2	1	0	0	1	1	0	0	1	0	0	0	0	1
916	0	1	1	0	1	0	2	0	1	0	0	1	1	0	0	0	1	1	1	0	1	0	0	0	0	1	0	1	1	1	2	1	1	0	0	1	1	0	0	1	1	1	0	0	1	1	0	0	1
917	0	0	2	0	0	1	1	0	1	0	1	0	0	0	0	0	2	1	1	1	2	0	0	0	0	0	0	1	2	2	0	1	1	0	0	1	1	0	0	2	2	0	1	0	0	2	0	0	0
918	0	0	1	0	0	0	1	0	1	0	1	0	0	0	0	0	1	0	2	0	2	1	0	0	0	0	0	0	2	1	0	1	2	0	0	2	2	0	0	2	2	0	0	0	0	0	0	0	0
919	1	1	2	0	0	0	2	0	2	0	0	0	1	0	0	0	0	0	2	0	2	2	0	0	0	0	0	0	2	2	0	2	2	0	1	2	2	0	0	1	1	1	0	0	2	0	0	2	2
920	0	1	1	0	0	1	1	0	1	0	1	1	2	0	0	0	2	1	2	1	2	0	0	0	0	0	0	1	2	0	1	2	2	1	1	2	1	0	0	2	2	0	0	0	0	0	0	0	0
921	1	2	1	0	0	0	2	0	1	0	0	0	1	0	0	1	1	2	0	1	1	0	0	0	0	0	0	0	2	1	1	2	2	0	0	1	1	0	0	0	0	1	1	0	0	0	1	0	1
922	1	1	1	0	0	0	2	0	2	0	0	1	1	0	0	0	1	2	1	0	1	0	0	0	0	0	0	0	2	2	0	2	2	1	0	2	1	0	0	1	1	1	0	0	1	1	0	0	1
923	1	2	1	0	0	0	1	0	0	0	1	1	0	0	0	0	1	1	1	1	2	1	0	0	0	0	0	1	2	1	1	2	2	0	0	1	1	2	1	1	1	0	0	0	0	0	1	0	1
924	0	0	2	0	0	0	2	0	1	0	0	1	1	0	0	0	2	0	2	0	2	1	2	1	1	1	0	0	2	2	1	0	1	1	0	2	1	0	0	0	0	0	0	0	0	1	0	0	1
925	1	2	1	0	0	0	2	0	1	0	0	0	1	0	0	0	1	1	1	1	2	0	1	0	0	0	0	0	2	1	0	2	2	0	0	1	2	0	0	1	1	1	0	0	0	0	0	0	0
926	0	0	1	0	0	0	2	0	2	0	0	0	0	0	0	0	0	2	0	1	0	0	1	0	0	0	0	0	2	2	1	1	0	0	1	2	1	0	0	0	0	0	0	0	0	0	0	0	1
927	1	1	1	0	0	0	1	1	1	0	0	1	1	0	0	0	0	1	1	1	2	1	0	0	0	0	0	0	2	2	0	1	1	0	0	1	1	0	0	0	0	0	0	0	1	1	1	0	1
928	0	1	1	0	0	0	1	0	2	1	0	0	1	0	0	0	2	0	2	0	2	1	0	0	0	0	0	1	2	1	1	0	0	1	1	1	1	0	0	1	1	0	1	0	0	1	1	0	1
929	0	1	2	0	0	0	2	0	1	0	0	0	0	0	0	0	0	0	1	1	2	0	0	0	0	0	0	0	2	1	1	1	2	2	1	2	2	0	0	2	2	1	0	0	0	0	0	0	1
930	0	0	2	0	0	1	1	0	1	0	1	0	1	0	0	0	0	0	2	0	2	1	0	0	0	1	0	0	2	1	1	1	1	0	0	2	1	0	0	2	2	1	1	0	1	0	1	0	2
931	0	1	1	0	0	0	2	0	0	0	0	1	1	0	0	0	2	1	1	1	2	0	0	0	0	0	0	0	2	2	1	1	1	0	0	1	1	0	0	1	1	1	1	0	1	0	0	1	1
932	1	2	0	0	0	0	1	1	1	0	0	0	0	0	0	0	1	0	2	0	2	1	0	0	0	0	0	2	2	2	0	1	1	1	0	1	1	0	0	1	1	0	0	1	0	0	0	0	0
933	0	2	1	0	0	0	2	0	2	0	0	1	0	0	0	0	1	0	2	1	2	1	1	1	1	1	0	0	2	0	0	1	1	0	0	2	1	0	0	1	1	1	1	0	2	2	0	0	0
934	0	1	2	0	0	0	2	0	2	0	0	1	1	0	0	0	0	0	2	1	2	0	1	1	1	1	0	0	2	2	1	1	2	0	0	2	2	0	0	1	1	1	0	0	0	0	1	0	2
935	1	1	2	0	0	0	2	1	1	0	0	2	2	0	0	0	2	2	0	2	0	1	0	0	0	0	0	0	1	1	2	1	2	0	0	2	1	0	0	1	1	0	0	1	0	0	0	0	0
936	1	1	1	0	0	0	0	0	0	0	2	1	2	0	0	0	0	1	1	1	2	1	0	0	0	0	0	1	2	1	2	1	1	0	0	2	2	0	1	2	1	0	1	0	1	0	0	0	1
937	1	0	2	0	0	0	2	1	2	0	0	1	1	0	0	0	2	0	2	1	2	0	0	0	0	0	0	1	2	1	2	1	1	0	0	2	2	0	0	2	2	0	1	0	0	1	0	0	0
938	0	1	2	0	0	0	1	0	0	0	1	0	0	0	0	0	0	0	1	0	2	0	1	1	1	1	0	0	2	1	0	2	2	0	0	1	2	0	0	2	2	0	0	0	0	0	0	0	1
939	1	2	1	0	0	0	2	0	2	0	0	0	0	0	0	0	0	1	1	2	1	0	0	0	0	0	0	0	2	0	0	1	1	0	0	2	0	1	1	0	0	0	0	0	0	0	1	0	2
940	1	0	1	0	0	0	1	0	1	0	1	0	0	0	0	0	1	1	1	1	2	0	0	0	0	0	0	0	2	2	1	0	1	1	1	2	1	0	0	1	0	0	0	0	0	0	0	0	0
941	1	1	2	0	0	0	2	1	1	0	1	0	1	0	0	0	2	2	0	2	2	0	0	0	0	0	0	0	2	0	1	0	0	0	0	2	2	1	0	0	0	0	1	0	1	1	0	1	1
942	1	1	1	0	0	0	2	0	1	0	0	0	1	0	0	0	2	0	2	1	1	0	0	0	0	0	0	1	2	1	2	0	1	1	0	2	2	0	0	1	1	0	0	0	2	1	1	0	1
943	0	1	1	0	0	0	2	1	1	0	0	0	1	0	0	0	0	2	0	1	0	0	0	0	0	0	0	1	2	1	2	2	2	0	0	0	1	0	0	0	0	2	2	0	1	1	0	0	0
944	1	1	2	0	0	1	2	1	2	0	0	0	0	0	0	0	1	0	2	0	2	0	0	0	0	0	0	1	2	1	0	1	1	1	0	0	2	0	0	2	2	1	1	0	1	0	0	0	0
945	0	1	1	0	0	0	1	0	1	0	1	0	0	0	0	0	2	1	2	1	2	1	0	0	0	1	0	1	1	1	1	2	2	0	0	1	0	1	1	0	0	0	1	0	0	2	0	0	0
946	1	1	2	0	0	1	1	0	2	0	0	0	0	0	0	0	2	0	2	0	2	2	0	0	0	0	0	0	2	1	1	0	2	1	0	2	1	0	0	1	1	0	0	0	2	1	0	2	2
947	1	1	1	0	0	0	2	0	1	0	0	0	0	0	0	0	0	2	0	1	1	0	1	0	0	0	0	1	2	1	2	1	2	2	1	2	2	0	0	2	2	0	0	0	0	0	0	0	0
948	1	2	0	0	0	0	2	1	2	0	0	0	0	0	0	0	2	1	1	0	2	0	0	0	0	1	0	0	2	1	0	1	2	1	1	2	1	1	1	1	1	1	0	0	0	0	0	1	0
949	1	2	0	0	0	0	2	0	1	0	0	1	1	0	0	0	1	1	1	1	1	0	0	0	0	0	0	0	2	1	2	0	0	0	1	2	1	0	0	1	1	1	1	0	1	2	0	1	1
950	1	1	1	0	0	0	0	0	0	0	1	0	0	0	0	0	2	2	1	1	1	1	0	0	0	0	0	0	2	2	1	0	0	0	0	2	0	0	0	1	1	0	0	1	0	0	0	0	2
951	0	1	1	0	0	0	2	0	2	0	0	0	1	0	0	0	2	1	1	1	1	1	0	0	0	1	0	0	2	2	0	1	1	0	1	2	0	1	1	1	0	0	0	0	0	1	0	0	0
952	1	2	1	0	0	0	1	0	1	0	1	1	1	0	0	0	0	2	0	1	1	1	1	1	1	1	0	0	2	1	0	1	2	1	1	2	1	0	0	0	0	1	1	0	1	1	1	0	2
953	0	0	2	0	0	0	2	1	2	0	0	0	2	1	1	1	2	0	2	0	2	0	0	0	0	0	1	1	2	1	0	2	2	0	0	0	2	0	0	2	2	0	0	0	2	1	0	1	1
954	0	1	1	0	0	0	1	0	1	0	0	1	1	0	0	0	0	2	0	1	2	0	0	0	0	2	0	0	2	1	1	2	2	0	0	1	1	0	0	0	0	0	0	1	1	1	0	0	1
955	0	1	1	0	0	1	2	0	2	0	0	0	1	0	0	1	1	1	1	1	1	0	0	0	0	0	0	1	2	0	1	0	0	0	0	2	1	0	0	2	1	0	2	0	0	0	0	0	0
956	1	2	2	0	0	0	2	0	2	0	1	0	0	0	0	0	0	1	1	2	1	1	0	0	0	0	0	0	2	0	1	1	1	0	0	1	1	0	0	0	0	1	1	0	1	1	0	0	0
957	1	1	1	0	0	1	1	0	2	0	0	0	0	0	0	0	1	0	2	1	2	0	0	0	0	0	0	0	2	0	0	1	2	0	0	2	1	0	0	2	2	1	1	0	1	0	0	0	1
958	0	0	2	0	0	1	1	0	1	0	1	1	1	0	0	0	0	0	2	1	2	1	1	1	1	1	0	0	1	0	1	1	2	1	0	2	1	0	0	1	0	1	1	0	1	1	1	0	1
959	1	1	2	0	0	1	2	0	2	0	0	0	0	0	0	0	1	1	1	1	2	0	0	0	0	1	0	0	2	2	1	1	1	1	0	1	1	0	0	0	0	0	1	0	1	1	0	0	1
960	0	1	1	0	0	1	1	1	1	0	0	1	1	0	0	0	1	1	1	0	2	1	0	0	0	0	0	1	2	1	2	1	2	2	1	2	1	1	1	0	0	0	0	0	2	1	0	0	0
961	1	1	0	0	0	0	2	0	2	0	0	1	1	0	0	0	0	2	0	1	2	0	0	0	0	0	0	0	2	1	0	2	2	1	1	2	1	0	0	1	0	1	0	0	0	0	1	0	1
962	1	1	1	0	0	0	2	0	2	0	0	0	0	0	0	0	1	2	0	1	1	0	1	0	0	1	0	1	2	2	0	1	0	1	0	2	1	0	0	1	1	1	0	0	0	0	0	0	1
963	1	1	0	0	0	0	2	1	2	0	0	0	0	0	0	0	0	2	0	1	0	0	0	0	0	0	0	1	2	1	2	1	2	2	0	1	1	0	0	2	1	0	0	0	0	0	0	0	0
964	1	1	1	0	0	0	1	0	1	0	1	0	2	0	0	1	0	1	1	0	0	0	0	0	0	1	0	0	1	0	1	1	1	1	1	2	0	0	0	0	0	0	0	0	0	0	0	0	0
965	1	1	2	0	0	0	2	1	2	0	0	1	2	1	1	0	1	0	1	0	2	0	0	0	0	0	0	1	1	0	1	1	1	0	0	1	0	0	0	0	0	0	1	0	1	0	0	1	2
966	0	2	1	0	0	0	1	0	1	0	1	0	0	0	0	0	1	1	1	0	1	0	1	0	0	0	0	0	2	1	2	1	1	0	0	1	1	0	0	1	1	0	0	0	1	1	0	0	0
967	1	2	1	0	0	0	1	0	1	0	0	0	0	0	0	0	1	1	1	1	1	1	0	0	0	0	0	0	2	1	2	1	1	1	0	1	1	0	0	0	0	0	0	0	0	0	0	0	1
968	0	2	0	0	0	0	2	1	2	0	0	1	1	0	0	0	1	1	1	1	2	1	0	0	0	1	0	1	2	1	0	2	2	0	0	1	1	0	0	1	1	1	1	0	0	0	1	0	1
969	1	1	1	0	0	0	2	0	1	0	1	0	1	1	0	0	1	0	2	0	2	0	0	0	0	0	0	1	2	2	1	2	2	0	0	0	2	0	0	0	0	1	0	0	0	0	0	0	0
970	0	1	2	0	0	0	2	0	1	0	1	0	0	0	0	0	2	0	2	0	2	1	1	1	1	1	0	0	2	2	1	1	1	0	0	2	0	1	1	1	0	0	0	0	0	2	1	0	2
971	1	1	1	0	0	0	1	2	2	0	0	0	0	0	0	0	1	2	0	0	0	1	0	0	0	1	0	1	1	0	1	1	1	1	0	1	1	1	1	1	1	0	0	0	0	1	0	1	2
972	1	2	1	0	0	0	2	0	1	0	1	0	0	0	0	0	1	0	1	1	1	0	1	1	1	1	0	0	2	1	1	1	1	0	0	2	1	0	0	1	1	0	0	0	0	1	0	0	1
973	1	0	2	0	0	0	2	0	1	0	0	2	2	1	1	0	2	0	2	0	2	0	1	0	0	0	2	1	2	0	1	1	2	2	2	2	2	0	0	0	0	1	1	1	1	2	0	1	1
974	0	1	1	0	0	1	1	0	1	0	1	2	2	1	1	0	0	0	2	1	2	0	1	0	0	1	0	1	2	1	2	1	1	1	0	1	2	0	0	1	1	2	2	0	1	1	1	0	1
975	1	0	2	0	0	1	2	1	2	0	0	0	0	0	0	0	1	2	0	0	1	1	0	0	0	0	0	0	2	1	0	0	0	0	0	2	1	0	0	1	0	1	1	0	2	2	0	0	1
976	0	1	1	0	0	0	1	1	1	0	0	0	2	0	0	0	0	0	1	0	2	1	0	0	0	0	0	1	1	1	1	2	2	0	0	1	1	1	1	0	0	1	1	0	1	1	0	0	0
977	1	0	2	0	0	1	2	0	2	0	0	1	1	0	0	0	0	1	1	1	1	0	0	0	0	0	0	0	2	2	0	1	1	1	2	2	1	0	1	1	0	0	0	0	0	0	0	0	1
978	1	1	1	0	0	0	2	0	2	0	0	1	2	0	0	0	1	1	1	0	1	0	0	0	0	0	0	0	2	1	1	2	2	0	0	2	0	1	1	1	0	0	0	1	0	0	0	1	0
979	0	1	1	0	0	0	1	0	1	0	1	1	1	0	0	0	2	1	1	1	2	0	0	0	0	1	0	0	2	1	0	2	2	0	0	2	1	0	0	2	2	0	0	0	0	0	0	0	2
980	0	2	1	0	0	0	2	0	1	0	0	2	1	0	0	0	1	1	1	1	1	0	0	0	0	0	0	1	2	2	0	1	1	1	2	2	2	0	0	1	1	0	0	2	0	0	0	0	2
981	1	2	1	0	0	0	2	0	1	1	1	0	0	0	0	0	1	1	1	1	1	0	0	0	0	1	0	0	2	2	0	0	1	0	0	2	0	0	0	0	0	1	1	0	1	1	0	0	1
982	0	1	1	0	0	0	2	1	1	0	0	0	1	0	0	1	1	1	1	1	2	0	1	0	0	0	0	0	2	1	0	1	1	1	1	2	1	0	1	2	1	0	0	1	0	0	0	0	1
983	0	2	0	0	0	0	2	0	0	0	0	0	0	0	0	0	1	0	1	1	1	1	0	0	0	0	0	0	2	2	1	1	1	0	0	2	1	0	0	0	0	0	1	1	0	1	0	0	0
984	1	1	2	0	0	0	2	0	2	0	0	1	1	0	0	0	2	1	1	0	2	1	0	0	0	0	0	0	2	1	1	2	2	0	0	2	2	0	0	1	1	0	1	0	1	0	0	0	1
985	1	2	1	0	0	0	1	0	2	0	0	0	0	0	0	0	0	0	2	0	2	0	0	0	0	0	0	1	2	2	0	2	2	0	0	2	2	0	0	0	0	0	1	0	0	0	0	0	1
986	1	1	1	0	0	0	1	0	1	0	1	1	1	1	1	0	1	1	1	0	1	0	1	0	0	0	0	1	2	0	1	2	2	0	1	2	1	0	0	2	2	1	1	0	0	1	1	0	1
987	1	2	1	0	0	0	1	0	2	1	0	1	1	1	1	0	1	1	1	1	2	1	0	0	0	0	0	1	2	1	2	1	1	0	0	2	1	0	0	1	1	1	1	0	1	2	0	0	0
988	0	1	2	0	0	1	2	1	2	0	0	0	0	0	0	0	1	0	2	0	2	0	2	0	0	1	0	0	2	1	0	2	2	0	0	0	0	1	1	0	0	0	1	0	1	1	0	0	1
989	0	0	2	0	0	1	2	1	2	0	0	0	0	0	0	0	1	0	2	1	2	1	0	0	0	0	0	1	2	1	2	0	0	1	1	2	0	1	1	0	0	1	1	0	1	1	0	0	1
990	0	0	2	0	0	0	2	0	1	0	0	1	1	0	0	0	1	1	1	1	2	0	0	0	0	0	0	1	1	0	1	2	2	0	1	2	2	0	0	2	2	1	1	1	1	2	1	0	1
991	0	2	0	0	0	0	2	0	2	0	0	1	2	0	0	0	0	2	0	1	0	1	0	0	0	0	0	1	2	2	0	1	1	0	0	1	2	0	0	2	2	0	1	0	0	2	0	0	0
992	0	1	1	0	0	0	2	0	2	0	0	0	1	0	0	0	2	0	2	0	2	1	1	0	0	1	0	0	2	1	0	2	2	0	0	1	2	0	0	1	1	0	0	1	0	1	0	0	1
993	1	1	1	0	0	1	2	0	2	0	1	0	0	0	0	0	2	0	2	1	2	0	0	0	0	0	0	1	2	0	1	1	1	0	0	2	1	0	0	1	1	1	1	0	1	0	0	2	2
994	1	0	2	0	0	1	2	0	1	0	0	1	2	0	0	0	1	1	1	1	1	0	0	0	0	1	0	1	2	1	2	1	2	1	0	2	1	2	1	1	1	1	1	0	1	1	0	0	1
995	0	0	2	0	0	0	2	1	2	0	0	0	0	0	0	0	1	0	1	0	2	0	0	0	0	0	1	0	1	0	1	0	1	1	0	2	1	0	0	1	1	0	0	1	0	0	0	0	0
996	0	1	1	0	0	0	2	0	1	0	0	1	1	0	0	0	1	1	1	1	1	0	0	0	0	0	0	2	1	0	2	0	1	0	0	2	1	0	0	1	1	0	0	0	1	0	0	0	1
997	1	1	1	0	0	0	1	1	1	0	1	1	1	1	1	0	0	2	0	1	1	1	0	0	0	1	1	1	2	1	0	2	2	0	1	2	2	0	0	1	1	0	0	1	0	0	0	0	0
998	1	1	2	0	0	0	2	0	1	0	0	0	0	0	0	0	2	0	1	0	2	0	0	0	0	0	0	1	2	1	2	1	2	2	0	1	1	0	0	0	0	0	0	0	0	0	0	1	1
999	1	2	1	0	0	0	2	1	2	0	0	0	0	0	0	0	2	0	2	1	2	0	1	0	0	1	0	1	0	0	2	2	1	0	0	2	1	0	0	1	1	0	0	1	0	0	0	0	1
1000	1	1	1	0	0	0	2	0	2	0	0	0	2	0	0	1	2	1	1	1	1	0	0	0	0	0	2	1	2	0	1	1	1	1	1	1	2	0	0	2	2	0	0	0	0	0	0	0	2
[truncated: 952 more columns]
