# Supplementary material for: KNN-MDR: a learning approach for improving interactions mapping performances in genome wide association studies
Source: BMC Bioinformatics. 2017 Mar 21;18:184. doi: 10.1186/s12859-017-1599-7 (PMC5361736; doi:10.1186/s12859-017-1599-7)
Supplement: Supplementary file 2 — The data set(s) supporting the results of Table 1. (ZIP 22742 kb) [file 12859_2017_1599_MOESM2_ESM.zip › Nouveau dossier/S15/mkallsimul.dat]

1	0	0	2	0	1	0	0	1	0	0	1	2	2	2	2	0	1	0	1	1	0	0	0	2	0	0	1	1	2	1	1	1	2	1	1	1	2	0	0	0	0	1	0	0	1	0	0	2	0
2	0	1	1	0	0	0	1	1	0	1	2	1	2	1	1	0	2	2	1	1	1	0	1	1	1	1	2	0	2	0	1	2	2	0	0	0	2	0	0	1	0	1	0	0	1	0	0	1	2
3	1	2	0	0	0	0	2	2	0	0	0	1	2	0	0	0	0	0	1	0	0	0	0	2	1	1	1	1	1	1	1	0	0	2	0	1	0	0	1	1	0	0	0	0	2	0	0	1	2
4	1	0	2	0	0	0	2	2	1	0	1	0	0	0	0	0	1	1	1	1	0	1	0	2	0	0	1	0	1	0	1	1	1	1	0	1	1	0	0	0	0	0	1	0	2	2	0	1	1
5	0	1	2	0	0	1	1	1	1	0	0	0	0	0	0	0	2	1	1	0	0	0	0	2	0	0	2	0	2	1	1	2	1	2	1	2	1	1	0	1	0	0	0	0	0	1	0	2	2
6	1	1	1	0	0	1	0	0	1	0	1	1	1	0	0	0	2	2	2	1	0	1	0	2	0	0	1	1	2	2	0	1	1	0	0	1	0	0	0	1	0	0	0	1	0	1	0	0	2
7	1	2	1	0	0	0	1	1	0	1	1	0	0	0	0	0	0	1	2	0	0	1	1	1	0	0	2	0	2	2	1	1	1	0	0	0	2	0	0	1	0	0	0	0	0	0	0	0	1
8	0	1	2	0	0	0	2	2	0	0	1	2	2	2	2	0	2	1	1	0	0	0	0	2	1	1	1	1	2	1	0	1	1	0	0	1	2	0	0	2	1	0	0	0	0	0	0	2	1
9	1	2	1	0	0	0	0	0	2	0	0	0	0	0	0	0	1	1	2	0	0	0	0	2	0	0	1	0	1	1	0	1	2	2	0	2	0	0	0	1	0	1	0	1	1	0	0	2	0
10	1	1	1	0	0	0	2	2	0	0	0	0	0	0	0	0	1	1	1	0	0	0	1	1	0	0	2	0	2	2	0	2	2	1	0	1	1	0	0	2	0	1	0	0	1	0	0	2	0
11	1	1	1	0	0	0	1	2	0	0	1	0	0	0	0	0	1	0	1	1	1	0	1	1	0	0	2	1	2	1	2	2	2	0	0	0	2	1	1	0	0	0	0	0	0	0	0	0	1
12	1	0	2	0	0	0	1	1	1	1	1	0	0	0	0	0	0	0	0	1	1	1	1	1	1	1	1	1	2	0	1	1	1	2	0	2	1	0	0	0	0	1	0	0	1	0	0	1	1
13	0	1	2	0	0	0	1	1	1	0	1	0	0	0	0	0	1	0	1	2	1	1	0	2	1	1	1	0	1	0	1	1	2	2	2	2	0	0	0	2	0	0	1	0	1	1	0	1	1
14	0	1	1	0	0	0	1	1	1	0	0	0	1	1	1	0	2	1	1	0	0	0	1	1	1	1	2	0	2	2	1	1	1	0	0	1	2	0	0	1	0	0	0	1	0	1	0	2	1
15	0	2	1	0	0	0	1	1	1	0	0	1	2	2	2	0	1	0	1	1	1	1	2	0	1	1	1	0	2	1	1	0	0	0	0	1	1	0	0	1	0	1	1	0	1	0	0	2	0
16	0	2	1	0	0	0	1	0	1	0	1	0	1	1	0	0	1	0	2	1	1	0	0	2	0	0	1	0	1	1	2	1	1	2	0	2	1	0	1	1	0	1	0	0	0	0	0	0	1
17	1	0	2	0	1	0	1	2	1	0	0	0	0	0	0	0	2	2	0	2	2	0	2	0	0	0	2	0	2	2	1	1	0	2	1	2	1	0	0	1	0	0	2	0	0	1	0	1	1
18	1	1	1	0	0	0	1	1	1	0	0	0	0	0	0	0	1	1	1	1	1	0	1	1	1	1	1	0	2	2	0	2	2	0	0	0	2	0	0	1	0	0	0	0	0	1	0	0	1
19	0	2	1	0	0	0	2	2	1	0	1	1	1	0	0	1	1	0	1	0	0	1	0	2	0	0	1	0	2	1	1	0	1	0	0	2	1	0	0	0	1	0	0	0	0	0	0	2	0
20	0	1	1	0	0	0	0	1	0	0	1	0	0	0	0	0	0	0	2	0	0	0	0	2	0	0	0	1	1	0	2	1	1	1	0	1	2	0	1	0	0	0	1	0	1	1	0	1	1
21	0	2	1	0	0	0	1	1	1	0	0	0	1	2	1	0	2	1	1	0	0	0	0	2	1	1	1	1	2	1	0	0	1	1	0	1	1	0	0	2	0	0	1	1	0	1	0	2	1
22	1	1	1	0	1	0	2	2	0	0	0	1	1	1	1	0	1	0	1	0	0	1	0	2	0	0	1	0	2	2	1	1	1	0	0	1	1	0	0	1	0	0	0	0	0	1	0	2	0
23	0	1	1	0	0	0	2	2	0	0	0	1	0	0	1	1	2	0	1	1	1	0	0	2	1	1	2	0	2	2	0	1	2	1	1	1	1	1	0	0	0	0	1	0	1	1	0	1	1
24	1	2	0	0	0	0	1	1	1	0	0	1	1	1	1	0	2	2	1	1	1	0	0	2	0	0	1	0	2	2	1	0	0	2	0	2	2	1	1	0	0	0	0	0	0	1	0	2	0
25	0	1	1	0	0	0	1	2	0	0	1	0	0	0	0	0	2	2	2	1	0	0	0	2	1	1	1	0	2	1	1	1	1	1	0	1	2	1	1	1	1	0	0	1	0	1	0	1	1
26	1	0	2	0	0	0	1	1	1	0	0	0	1	1	1	0	2	2	1	1	1	0	0	2	1	1	2	1	2	2	0	0	1	1	0	2	2	1	0	1	0	1	0	0	0	1	1	1	1
27	1	1	1	0	0	0	2	2	0	0	1	1	1	0	0	0	1	1	0	1	1	0	0	2	0	0	1	0	1	0	1	2	2	1	0	1	1	1	0	1	0	0	0	0	0	1	0	1	2
28	0	0	2	0	0	1	0	0	2	0	0	1	0	0	0	0	1	0	2	1	1	1	0	2	0	0	1	1	0	0	2	1	1	2	2	2	1	0	1	1	0	1	0	1	1	0	0	2	0
29	1	0	1	0	0	0	1	1	1	1	1	0	1	1	1	0	2	0	2	0	0	0	0	2	0	0	1	0	2	1	0	1	1	1	0	2	0	0	0	2	0	0	0	0	2	0	0	2	0
30	1	0	2	0	0	0	2	2	0	0	0	0	1	1	1	0	0	0	0	0	0	0	0	2	0	0	2	0	2	2	1	1	2	2	2	2	0	0	0	1	1	0	0	0	1	0	0	1	0
31	1	1	1	0	0	0	1	1	1	0	1	0	0	0	0	0	1	0	1	1	0	1	0	2	0	0	1	0	2	1	1	1	2	2	1	2	2	0	0	0	0	0	1	0	1	0	0	1	1
32	1	2	0	0	0	0	2	2	0	0	1	0	1	1	1	0	1	0	0	1	1	1	1	2	0	0	1	0	1	1	1	0	0	1	0	2	2	0	0	0	0	0	1	0	0	0	0	2	0
33	0	1	1	0	0	0	0	0	2	0	0	1	1	0	0	0	1	0	1	1	1	0	1	1	0	0	0	1	1	0	1	1	1	1	0	1	2	1	1	1	1	0	1	0	1	1	0	1	1
34	0	1	1	0	0	1	1	2	0	0	1	0	0	0	0	0	2	1	2	1	1	0	0	2	0	0	2	1	2	0	1	0	0	1	0	0	1	0	0	2	0	2	0	0	0	1	0	2	0
35	1	0	2	0	1	0	0	1	0	0	1	1	1	0	0	1	0	0	0	1	0	0	0	2	0	0	2	2	2	2	0	1	2	0	0	1	2	0	0	0	0	0	0	0	0	1	0	1	1
36	0	1	2	0	0	0	2	2	1	0	1	0	1	1	1	0	1	0	1	1	1	0	0	2	1	1	2	0	2	2	1	1	1	2	1	1	1	0	0	2	0	0	0	0	0	0	0	2	0
37	0	2	0	0	0	0	1	2	0	0	1	0	0	0	0	0	1	0	1	2	1	1	1	1	1	1	2	0	2	1	1	1	2	1	1	2	1	1	0	1	0	0	0	1	0	1	0	1	1
38	0	1	1	0	0	0	1	1	1	0	1	0	0	0	0	0	1	1	1	1	1	0	0	2	1	1	2	0	1	0	1	1	1	1	0	1	1	0	0	2	0	0	0	0	0	1	0	2	0
39	1	2	1	0	0	0	1	1	1	0	1	0	0	0	0	0	1	1	1	1	0	0	0	2	0	0	2	0	2	0	0	1	1	2	0	2	1	1	1	0	0	0	1	0	1	1	0	2	1
40	1	1	1	0	0	0	2	2	0	0	1	2	2	0	0	0	2	1	1	0	0	0	0	2	0	0	1	1	2	1	0	1	1	1	0	1	1	0	0	2	1	0	0	0	0	0	0	2	0
41	0	2	1	0	0	0	2	2	0	0	2	0	1	1	1	1	2	1	1	0	0	0	0	2	0	0	0	1	2	0	1	0	0	1	0	1	2	0	0	2	1	0	0	0	0	2	0	1	1
42	1	2	1	0	0	0	1	2	0	0	1	0	1	0	0	0	1	1	0	2	2	1	0	2	0	0	2	0	2	2	1	2	2	1	0	1	0	0	1	1	0	0	0	0	0	0	0	0	2
43	0	1	1	0	0	0	2	2	0	0	0	0	1	1	1	1	2	1	2	1	1	1	1	1	1	1	2	0	2	2	0	1	1	2	1	2	1	0	0	1	0	0	0	0	0	0	0	1	1
44	0	1	2	0	0	0	1	1	2	0	0	0	0	0	0	0	2	2	1	1	1	0	1	1	2	2	2	0	2	2	1	2	2	0	0	1	2	0	0	1	1	0	0	1	0	1	0	1	1
45	1	0	1	0	0	0	0	1	1	0	0	1	1	0	0	0	2	1	2	0	0	0	0	2	0	0	1	2	2	1	2	1	1	1	0	2	1	0	0	2	0	0	0	0	0	1	1	0	1
46	0	0	2	0	0	1	2	2	0	0	1	0	1	1	1	0	1	1	0	2	2	0	0	2	0	0	1	0	1	1	1	1	1	2	0	2	1	0	0	1	0	0	0	1	0	1	0	2	0
47	1	1	1	0	0	0	1	1	1	0	0	0	0	0	0	0	2	1	2	0	0	0	0	2	0	0	0	0	1	1	2	1	1	0	0	0	1	0	0	2	0	0	0	1	0	0	0	2	0
48	0	0	2	0	0	0	2	2	0	0	1	0	1	1	1	0	2	0	2	1	0	0	0	2	1	1	1	1	2	1	2	0	1	1	0	2	2	0	0	1	0	0	0	0	0	0	0	0	2
49	0	1	1	0	0	1	2	2	0	0	0	0	0	0	0	0	1	1	2	0	0	1	0	2	0	0	2	1	2	1	2	1	2	0	0	1	1	1	0	1	0	1	0	0	0	1	0	0	2
50	0	1	2	0	0	0	2	2	0	0	1	0	0	0	0	0	0	1	0	1	1	1	1	1	0	0	1	0	2	0	1	2	2	0	0	0	2	0	0	0	1	0	1	0	1	0	0	0	1
51	0	2	1	0	0	0	1	2	0	0	0	0	1	1	1	0	1	0	2	0	0	0	0	2	0	0	1	1	1	1	1	2	1	2	1	2	1	0	1	1	0	1	0	1	2	1	0	2	0
52	1	0	2	0	0	1	0	0	2	0	0	0	0	0	0	0	1	1	0	1	1	0	0	2	0	0	2	0	2	2	0	1	1	2	0	2	2	0	0	0	0	0	1	0	1	1	0	1	1
53	0	1	1	0	0	0	0	0	2	0	0	1	1	1	1	0	2	1	1	0	0	0	0	2	1	1	1	1	2	2	0	0	2	0	0	1	2	0	0	1	0	0	0	0	0	1	0	0	2
54	1	2	1	0	0	0	2	2	0	0	2	0	1	1	1	0	1	0	1	1	1	0	0	2	0	0	1	0	2	0	0	2	2	0	0	0	2	1	0	0	0	0	2	0	0	1	0	0	2
55	1	2	0	0	0	0	1	1	2	0	0	0	0	0	0	0	1	1	1	0	0	1	0	2	0	0	1	0	2	1	1	2	2	2	0	2	1	1	0	1	0	1	0	0	0	0	0	2	1
56	0	1	1	0	0	0	2	2	0	0	0	1	0	0	1	1	0	0	0	1	0	0	0	2	0	0	0	0	2	1	0	2	2	0	0	1	2	0	0	1	1	0	1	0	0	1	0	2	0
57	1	1	1	0	0	0	0	0	2	0	0	1	2	1	1	0	1	0	1	1	1	0	0	2	0	0	2	1	1	1	1	1	2	2	1	2	1	0	0	0	0	1	0	0	1	0	0	2	1
58	0	1	1	0	0	0	2	2	0	0	0	0	0	0	0	0	2	1	2	0	0	0	0	2	0	0	0	0	1	1	1	1	1	0	0	1	0	0	0	2	0	0	0	0	0	1	0	2	1
59	0	1	2	0	0	0	2	2	0	0	2	0	1	1	1	0	1	0	0	1	1	0	0	2	0	0	2	0	2	0	1	1	1	2	0	2	1	0	0	2	1	0	1	1	1	2	0	2	1
60	1	0	2	0	1	0	2	2	0	0	1	1	2	2	2	0	1	0	1	1	1	0	0	2	0	0	1	1	2	1	0	2	2	1	0	2	2	0	1	0	0	0	0	0	0	1	0	0	2
61	0	1	2	0	0	0	0	0	2	0	0	0	0	0	0	0	1	1	0	2	2	0	1	1	1	1	1	2	1	1	2	1	0	0	0	2	2	0	0	0	0	0	0	0	0	1	0	1	1
62	1	1	1	1	1	1	2	2	0	0	0	0	0	0	0	0	0	0	0	1	0	0	1	1	0	0	2	1	2	1	2	2	1	2	1	2	1	0	0	2	0	0	0	0	0	0	0	2	1
63	0	1	1	0	0	0	2	2	0	0	0	1	2	1	1	1	0	0	1	1	1	0	2	0	0	0	1	0	2	0	0	1	1	2	0	2	2	0	0	0	1	0	0	0	0	0	0	1	1
64	0	1	2	0	0	0	1	2	0	0	1	0	0	0	0	0	1	1	1	0	0	0	0	2	0	0	2	0	2	1	2	2	2	0	0	1	1	1	0	1	0	1	1	0	1	0	0	1	1
65	0	2	0	0	0	0	2	2	0	0	0	0	2	0	0	1	2	1	2	0	0	0	2	0	0	0	0	1	1	0	1	1	1	0	0	1	0	0	0	2	0	1	0	0	1	1	0	1	1
66	1	2	0	0	0	0	2	2	0	0	1	0	0	0	0	0	0	0	2	1	1	0	0	2	0	0	2	0	2	1	1	1	2	2	1	2	1	0	0	1	0	0	1	0	1	1	0	1	1
67	1	1	1	0	0	1	2	2	0	0	2	1	1	0	0	0	1	0	2	1	1	0	1	1	0	0	2	0	2	2	1	1	1	2	1	2	1	0	1	0	0	0	0	0	0	0	0	1	1
68	0	0	2	0	1	0	1	1	0	1	2	0	1	1	1	0	0	0	0	1	0	1	0	2	0	0	2	0	2	1	1	1	1	1	0	1	1	0	0	2	0	0	0	0	0	1	0	2	0
69	1	2	0	0	0	0	1	2	0	0	0	0	2	2	2	0	1	0	2	1	1	1	1	1	1	1	2	1	1	0	2	1	2	1	1	1	2	1	0	0	0	0	0	0	1	1	0	1	1
70	1	2	1	1	1	1	1	0	1	0	1	1	1	1	1	0	1	1	1	1	1	1	1	1	0	0	1	0	2	1	0	1	2	2	1	2	1	0	1	1	0	1	0	1	1	1	0	2	0
71	0	1	1	0	0	1	2	2	0	0	1	0	1	1	1	0	2	2	1	0	0	0	0	2	0	0	1	1	2	1	0	1	2	1	1	1	1	1	0	1	0	0	0	0	0	0	0	2	2
72	1	2	0	0	0	0	1	1	1	0	0	1	2	2	2	0	2	2	2	1	1	0	0	2	0	0	1	0	2	1	0	2	2	0	0	1	0	0	0	2	0	2	0	0	0	1	0	0	2
73	1	2	1	0	0	0	1	1	1	0	0	0	1	1	1	0	2	2	1	1	1	0	0	2	0	0	2	0	2	1	0	1	1	0	0	1	1	1	0	1	0	0	0	0	0	1	0	2	2
74	1	1	1	0	0	0	2	2	2	0	0	1	0	0	1	1	1	1	1	1	1	0	1	1	1	1	2	0	2	1	0	2	2	0	0	0	1	0	1	1	0	0	1	0	0	0	0	2	2
75	1	1	1	0	0	1	2	2	0	0	0	1	0	0	1	1	2	1	1	1	1	0	0	2	0	0	2	1	2	2	1	1	1	1	0	1	1	0	1	1	1	0	0	0	0	2	0	2	1
76	0	0	2	0	0	1	2	2	0	0	0	1	0	0	1	1	1	1	0	1	1	0	0	2	1	1	2	1	2	1	2	0	0	2	0	2	2	1	1	2	1	0	1	0	1	0	0	2	2
77	0	2	0	0	0	0	1	1	1	0	1	0	1	1	1	0	2	1	0	2	1	0	0	2	1	1	1	0	2	0	0	1	2	0	0	2	0	0	0	2	0	0	1	0	1	0	0	1	1
78	0	1	1	0	0	1	0	1	1	0	1	0	0	0	0	0	1	1	2	1	0	1	0	2	0	0	2	0	2	2	1	1	1	1	0	2	2	0	0	1	0	0	1	0	1	0	0	0	2
79	1	0	2	0	0	1	1	2	0	0	1	0	1	0	1	1	2	0	0	1	1	0	0	2	0	0	2	0	2	1	1	1	1	0	0	1	1	0	0	1	0	0	0	1	0	0	0	0	2
80	0	2	1	0	0	0	0	0	2	0	0	0	1	0	1	1	0	0	0	1	0	0	0	2	0	0	0	1	1	0	1	1	1	2	1	2	2	1	1	0	0	0	0	1	0	0	0	2	0
81	0	1	2	0	0	0	1	2	0	0	0	1	1	0	0	0	1	0	1	1	0	1	1	1	0	0	2	1	2	2	1	2	2	0	0	0	0	0	0	2	0	0	0	1	0	0	0	2	0
82	0	1	1	0	0	0	1	2	0	0	1	1	0	0	1	1	1	0	1	1	1	0	0	2	0	0	2	0	2	2	1	2	2	2	0	2	0	0	0	1	0	0	0	0	0	1	0	2	0
83	1	0	2	0	0	0	2	2	0	0	1	0	0	0	0	0	1	1	0	1	1	0	0	2	0	0	1	1	2	1	1	1	1	0	0	0	2	1	0	1	0	1	0	1	1	0	0	1	1
84	0	2	0	0	0	0	1	1	1	0	1	1	1	0	0	0	2	1	2	0	0	1	0	2	0	0	1	0	2	0	0	1	1	1	0	2	0	0	0	1	0	0	1	0	2	0	0	1	1
85	1	1	1	0	0	0	1	1	1	0	1	0	2	1	1	0	1	0	2	0	0	0	0	2	0	0	1	0	2	1	1	1	1	1	0	1	1	0	0	1	0	0	0	0	2	2	0	2	1
86	0	1	2	0	0	0	0	1	1	0	0	0	2	2	2	1	2	2	1	1	1	1	0	2	0	0	2	1	1	1	1	2	2	0	0	1	2	0	0	1	0	1	0	0	0	0	0	1	1
87	0	0	2	0	0	0	2	2	0	0	0	0	1	1	2	0	1	0	2	1	1	0	0	2	0	0	2	0	2	2	1	1	1	1	0	1	2	0	0	1	0	0	0	0	0	0	0	2	1
88	0	0	2	0	0	1	0	0	2	0	0	0	1	1	1	0	1	1	1	1	0	0	0	2	0	0	2	0	2	1	1	2	2	0	0	0	1	0	0	1	0	0	2	0	0	1	1	1	0
89	1	1	1	0	0	0	1	2	0	0	0	0	1	1	1	0	0	0	0	1	0	0	0	2	1	1	2	1	2	2	1	1	1	2	1	2	0	0	0	1	0	1	0	0	1	0	0	2	1
90	0	0	2	0	0	0	2	2	0	0	0	2	1	1	2	1	0	1	2	0	0	0	0	2	0	0	1	0	2	1	0	1	1	0	0	1	1	0	1	1	0	0	1	0	1	0	0	1	1
91	1	1	1	0	0	0	2	2	0	0	2	0	1	1	1	0	1	0	2	0	0	0	0	2	0	0	2	0	2	2	1	2	2	0	0	0	1	0	0	1	0	0	0	1	0	1	0	1	1
92	0	1	1	1	1	2	0	1	1	0	0	0	1	1	1	0	1	0	2	0	0	1	0	2	0	0	1	1	2	1	1	2	2	0	0	1	0	0	0	2	0	0	0	0	0	0	0	0	2
93	0	1	1	0	0	0	0	1	1	0	0	0	0	0	0	0	1	1	0	1	1	1	0	2	0	0	0	1	2	0	1	0	0	1	1	2	0	0	0	2	0	0	0	0	0	0	0	2	1
94	0	2	0	0	0	0	1	2	0	0	1	0	0	0	0	0	2	2	1	1	1	1	1	1	1	1	1	1	2	1	0	1	1	1	0	2	2	0	0	0	1	0	1	0	1	1	0	2	0
95	0	0	2	0	0	0	2	2	0	0	0	0	1	0	0	0	0	0	1	0	0	0	1	1	0	0	1	0	2	1	0	2	2	2	0	2	1	0	0	1	0	0	0	0	0	0	0	2	0
96	0	0	2	0	0	1	1	2	0	0	1	1	1	0	0	0	1	0	1	1	1	0	0	2	0	0	2	0	2	2	0	1	2	0	0	1	0	0	0	1	0	1	0	0	0	1	0	2	0
97	0	1	1	0	0	0	0	0	2	0	0	0	1	1	1	0	1	1	1	1	1	0	1	1	0	0	1	0	2	1	1	1	2	0	0	1	1	0	0	0	0	2	0	0	0	1	0	1	0
98	0	2	1	0	0	0	1	2	0	0	1	0	1	1	1	0	1	0	2	0	0	0	0	2	1	1	1	2	2	1	1	0	0	1	0	0	2	0	0	0	0	0	0	0	0	0	0	1	1
99	0	1	1	1	1	2	1	2	0	0	0	1	1	0	0	0	1	1	0	2	1	0	0	2	0	0	2	2	2	2	0	2	2	1	0	2	2	0	0	1	0	0	0	0	0	1	0	2	1
100	1	1	1	0	0	1	1	2	0	0	1	1	0	0	0	0	1	0	1	1	0	0	1	1	1	1	2	0	2	2	0	2	2	0	0	1	2	1	0	1	0	1	0	0	1	0	0	1	0
101	1	2	0	0	0	0	0	1	1	0	0	1	1	0	0	0	2	2	2	1	1	0	0	2	0	0	0	2	1	0	2	1	1	2	1	2	1	0	0	0	0	0	0	0	1	0	0	0	1
102	0	1	1	0	0	0	2	2	0	0	0	0	0	0	0	0	1	1	1	0	0	0	0	2	1	1	1	1	2	0	1	1	1	1	1	1	1	0	0	0	1	0	0	0	0	1	0	0	2
103	1	2	1	0	0	0	1	2	1	0	0	0	0	0	0	0	0	0	1	1	1	0	0	2	0	0	1	0	2	1	1	2	2	1	1	1	1	0	0	2	0	1	0	0	1	1	0	2	1
104	0	2	0	0	0	0	2	2	0	0	2	0	1	0	0	1	1	1	1	1	1	1	0	2	0	0	0	0	1	1	2	1	1	2	0	2	1	0	0	2	0	0	0	0	0	0	1	1	0
105	1	0	2	0	0	1	2	2	0	0	0	0	2	0	0	1	1	0	2	0	0	0	0	2	1	1	1	2	1	1	1	1	1	1	1	1	1	0	1	0	0	0	1	0	1	0	0	2	1
106	0	0	2	0	0	1	1	1	1	0	0	0	1	1	1	0	0	0	2	1	1	0	0	2	0	0	1	1	2	1	0	2	2	0	0	0	2	0	0	1	0	0	0	0	0	1	0	1	1
107	1	2	0	0	0	0	2	2	0	0	0	0	0	0	0	0	2	2	1	1	1	0	0	2	0	0	2	0	2	2	0	1	2	1	0	1	2	0	0	1	0	0	1	0	0	0	0	1	1
108	1	1	1	0	0	1	1	1	1	0	0	0	0	0	0	0	1	0	1	1	0	0	0	2	0	0	2	0	2	2	1	0	1	1	1	1	0	0	0	2	0	1	0	0	0	1	0	1	0
109	0	1	1	1	1	1	1	1	1	0	0	0	1	1	1	0	0	0	2	0	0	1	0	2	0	0	2	0	2	2	0	1	2	1	1	1	1	0	0	1	0	0	0	0	1	0	0	2	0
110	0	1	1	0	0	0	1	1	1	0	1	1	2	2	2	0	2	1	2	0	0	0	0	2	0	0	2	1	2	1	2	1	1	2	1	2	2	1	1	1	1	1	0	0	0	0	0	2	0
111	0	1	1	0	0	0	1	1	1	0	1	0	0	0	0	0	0	0	1	0	0	0	0	2	0	0	2	0	2	1	2	0	2	0	0	1	2	0	0	0	0	1	0	0	1	0	0	2	0
112	1	0	2	0	0	2	2	2	0	0	0	0	2	0	0	1	1	1	0	1	1	0	0	2	0	0	1	2	2	1	2	0	0	2	1	2	2	0	0	2	1	0	0	1	0	0	0	2	2
113	0	1	1	0	0	0	1	1	1	0	1	0	0	0	0	0	2	1	2	1	1	0	0	2	0	0	1	1	2	0	1	1	1	0	0	0	2	0	0	0	0	0	0	1	0	0	0	0	2
114	0	0	2	0	0	0	0	0	1	0	1	0	0	0	0	0	1	1	1	0	0	0	0	2	1	1	1	2	2	2	0	2	2	0	0	0	2	0	0	0	1	0	0	0	0	1	0	0	1
115	0	0	2	0	0	1	2	2	0	0	2	0	0	0	0	0	0	0	0	1	1	1	1	1	0	0	1	0	2	2	1	1	2	1	1	1	0	0	0	1	0	0	0	0	0	1	0	2	0
116	1	0	2	0	0	0	1	1	0	1	2	0	0	0	0	0	0	0	1	1	1	0	0	2	0	0	1	1	2	1	2	1	1	1	1	1	0	0	0	2	0	0	0	0	0	2	0	1	1
117	1	1	2	0	0	0	0	0	2	0	0	0	0	0	0	0	2	1	1	1	1	0	0	2	0	0	1	0	1	1	2	1	2	1	0	1	2	0	0	0	0	0	0	0	0	0	0	2	0
118	1	1	2	0	0	1	1	1	1	0	1	0	0	0	0	0	2	1	1	0	0	0	0	2	1	1	0	1	1	0	1	0	2	0	0	2	1	0	0	1	0	0	0	0	0	0	0	1	0
119	0	2	0	0	0	0	1	1	1	0	0	0	0	0	0	0	2	2	0	2	2	0	0	2	0	0	2	0	2	2	0	1	2	2	2	2	1	1	0	0	0	0	0	0	0	0	0	2	0
120	1	2	1	1	1	1	1	1	1	0	1	0	1	1	1	1	1	0	1	1	0	1	1	1	1	1	1	1	2	2	0	1	2	2	2	2	2	0	0	0	0	0	1	1	1	2	0	0	2
121	1	1	1	0	0	1	2	2	0	0	0	1	2	2	2	0	1	0	1	1	1	1	0	2	0	0	1	0	2	0	0	1	1	0	0	1	2	1	1	2	1	0	1	0	1	1	1	0	1
122	0	1	1	0	0	0	0	0	1	0	1	0	0	0	0	0	1	1	2	0	0	0	0	2	0	0	0	0	2	0	0	1	1	2	1	2	2	2	0	0	0	0	0	0	0	0	0	2	2
123	0	1	2	0	0	0	1	1	2	0	0	0	0	0	0	0	2	2	0	2	0	0	0	2	0	0	2	0	2	2	0	1	1	2	0	2	1	0	0	1	0	1	0	0	1	0	0	0	1
124	0	1	1	0	0	0	2	2	0	0	1	0	1	1	1	0	1	0	1	1	0	0	1	1	0	0	2	1	2	2	1	1	1	2	1	2	1	0	0	1	0	0	0	0	1	1	0	2	0
125	0	1	2	0	0	0	2	2	0	1	1	1	1	0	1	1	0	1	2	0	0	1	1	1	0	0	1	1	2	1	0	2	2	1	1	2	1	0	0	1	0	0	0	1	0	1	0	1	1
126	1	1	2	0	0	0	2	2	0	0	0	0	1	0	0	0	0	0	1	1	1	1	1	1	1	1	0	0	2	0	0	2	2	1	0	2	2	0	0	0	0	0	0	0	0	0	0	2	0
127	1	0	2	0	0	0	0	0	2	0	0	0	1	1	1	0	2	0	2	0	0	0	1	1	0	0	1	0	2	1	0	0	1	1	0	1	2	0	0	0	0	0	0	0	0	0	0	1	1
128	0	1	2	0	0	0	0	0	2	0	0	0	1	1	1	0	0	0	0	1	1	0	0	2	0	0	1	1	1	1	2	1	1	1	0	1	1	0	0	2	0	0	0	0	0	0	0	0	2
129	0	0	2	0	0	0	1	1	1	0	0	1	2	1	1	0	2	1	2	0	0	1	2	0	1	1	1	1	2	1	0	0	0	2	0	2	1	0	0	1	0	0	2	0	1	1	0	2	0
130	1	1	1	1	1	1	2	2	0	0	2	0	1	1	1	0	2	1	1	0	0	1	0	2	0	0	1	0	2	1	0	2	2	0	0	1	2	1	0	1	0	0	2	0	0	1	0	1	1
131	1	2	0	0	0	0	0	0	2	0	0	0	1	1	1	0	0	0	1	1	1	1	1	1	1	1	1	1	2	0	1	2	2	1	1	2	1	0	0	2	0	0	0	0	0	0	0	0	2
132	1	0	2	0	0	0	1	1	1	0	0	2	2	2	2	0	2	2	2	0	0	0	0	2	0	0	1	1	1	1	2	0	1	2	0	2	1	0	0	2	1	0	1	0	2	0	0	2	0
133	1	1	1	0	0	0	1	1	1	0	1	0	1	1	1	0	0	0	0	1	0	0	0	2	0	0	1	1	2	1	1	2	2	0	0	1	1	0	1	1	1	0	0	0	0	1	0	2	0
134	0	1	1	0	0	0	1	1	1	0	1	0	0	0	0	0	1	1	2	0	0	0	0	2	0	0	2	0	2	1	2	2	2	0	0	1	0	0	0	2	0	0	0	1	0	1	0	2	0
135	0	1	2	0	0	1	0	1	0	0	0	2	2	2	2	0	2	1	2	1	1	0	0	2	1	1	2	0	2	1	1	1	2	2	0	2	2	0	0	1	0	0	2	0	0	1	0	1	1
136	0	2	1	0	0	0	1	1	1	1	2	0	1	1	1	1	2	2	1	0	0	0	0	2	0	0	2	1	2	2	0	1	1	1	0	1	0	0	0	2	0	2	0	0	1	0	0	1	1
137	1	1	1	0	0	0	1	1	1	0	0	1	0	0	1	1	1	1	0	1	0	1	0	2	0	0	2	0	2	2	0	2	2	0	0	1	2	1	0	1	0	1	0	0	0	0	0	1	0
138	0	1	1	0	0	0	2	2	0	0	0	1	1	0	0	0	1	1	1	1	1	0	0	2	1	1	1	0	2	1	0	2	2	0	0	2	0	0	0	1	0	0	0	2	0	1	0	0	2
139	0	1	2	0	0	0	0	0	2	0	0	0	1	1	1	0	2	2	2	1	1	1	0	2	0	0	2	0	2	1	2	2	2	1	0	1	2	0	0	1	0	0	0	1	0	1	0	0	1
140	1	0	2	0	0	0	1	1	0	0	2	2	2	0	0	0	1	0	1	1	0	0	0	2	0	0	2	0	2	2	1	2	2	2	0	1	2	0	0	1	0	0	1	0	0	0	0	0	2
141	0	1	1	0	0	0	2	2	0	0	1	1	1	0	0	0	1	0	2	0	0	0	0	2	0	0	1	0	1	1	1	1	1	2	1	1	2	0	0	0	1	0	0	0	0	0	0	1	1
142	1	0	2	0	0	0	1	1	1	0	0	0	1	1	1	0	1	0	2	1	1	0	0	2	0	0	2	0	2	2	1	2	2	2	0	2	2	0	0	0	1	0	1	0	0	0	0	2	0
143	1	1	1	0	0	0	2	2	0	0	1	1	2	1	1	1	0	0	0	1	0	1	0	2	1	1	1	0	1	1	2	1	1	1	1	1	2	1	0	0	0	0	1	0	1	1	0	2	0
144	0	2	1	0	0	0	1	2	0	0	0	0	1	1	1	0	1	0	1	1	0	0	1	1	0	0	0	0	1	0	1	2	2	1	0	0	2	1	0	0	0	2	0	0	0	1	0	1	1
145	1	1	1	0	0	0	1	1	0	0	0	0	2	1	1	1	0	0	0	1	0	0	1	1	0	0	2	1	2	2	1	1	2	0	0	2	1	0	0	1	0	0	1	0	1	1	1	1	0
146	0	1	2	0	0	0	1	1	1	1	0	0	0	0	0	0	1	1	1	1	0	1	1	1	1	1	1	0	1	1	1	0	2	2	1	2	2	0	0	0	0	0	0	0	0	0	0	1	1
147	1	2	0	0	0	0	1	1	1	0	0	0	1	1	1	0	2	2	1	1	1	0	0	2	1	1	2	0	2	1	1	0	0	2	0	2	1	1	0	1	0	0	1	0	1	1	0	0	1
148	0	1	1	0	0	1	2	2	0	1	2	0	1	1	1	0	1	1	2	0	0	0	0	2	0	0	1	1	1	1	1	1	1	2	0	2	1	1	0	1	0	0	0	0	0	1	0	2	1
149	1	0	1	0	0	0	1	1	1	1	1	0	1	1	1	0	1	1	1	1	1	0	0	2	0	0	2	0	2	2	1	2	2	1	1	2	2	0	0	0	1	0	1	0	0	0	0	2	2
150	0	1	1	0	0	0	1	1	1	0	1	1	1	0	0	0	1	0	2	1	1	0	0	2	0	0	1	2	2	2	0	2	2	0	0	0	1	0	0	1	0	0	0	0	0	0	0	2	0
151	1	2	1	0	0	0	1	1	1	0	1	1	1	0	0	0	1	0	1	0	0	0	0	2	0	0	1	1	2	1	0	1	1	1	0	2	0	0	0	2	0	0	0	0	0	2	0	1	1
152	1	2	1	0	0	0	2	2	1	0	1	1	1	0	0	0	1	0	1	1	1	0	0	2	0	0	1	1	2	0	1	2	2	0	0	0	1	0	0	0	0	0	0	0	0	1	0	1	1
153	0	1	1	0	0	1	1	1	2	0	0	0	0	0	0	0	0	0	1	1	1	0	0	2	0	0	2	1	1	0	2	1	2	1	0	1	1	0	1	0	0	2	0	0	0	1	1	1	0
154	1	1	2	0	0	0	1	2	0	0	0	0	0	0	0	0	0	1	0	1	1	0	0	2	0	0	2	0	2	2	1	2	2	0	0	0	1	0	0	0	0	0	1	0	0	0	0	0	0
155	0	1	1	0	0	0	1	1	1	0	1	0	1	1	1	1	2	2	1	0	0	0	0	2	0	0	2	0	2	2	1	2	2	1	1	2	1	0	0	1	0	0	0	0	0	0	0	1	1
156	0	2	1	0	0	0	2	2	0	0	1	0	0	0	0	0	2	1	2	1	1	0	0	2	0	0	0	0	1	0	1	0	0	1	0	2	2	0	0	1	0	0	1	0	1	0	0	1	1
157	0	2	1	0	0	0	2	2	0	0	0	2	2	2	2	0	2	1	1	1	0	0	0	2	1	1	1	0	2	1	0	1	1	2	0	2	2	0	0	0	1	0	0	1	0	0	0	2	0
158	1	2	0	0	0	0	0	1	1	0	1	0	0	0	0	0	2	2	1	1	1	0	2	0	0	1	1	1	2	1	1	2	2	2	0	2	0	0	0	2	0	0	1	0	1	2	0	1	1
159	1	1	2	0	0	0	1	2	1	0	0	0	1	1	1	0	1	1	2	0	0	1	0	2	0	0	1	1	2	2	0	0	0	2	0	1	1	0	0	1	0	0	0	0	1	0	0	2	0
160	0	1	1	0	0	0	2	2	0	0	0	1	2	1	1	0	1	0	2	1	1	0	0	2	0	0	2	1	1	1	1	1	1	2	2	2	2	0	0	2	1	0	0	0	1	1	0	0	2
161	1	0	2	0	1	0	1	1	1	0	0	0	0	0	0	0	1	1	2	1	1	0	0	2	0	0	0	2	1	0	2	1	1	2	1	1	0	0	0	1	0	1	0	1	1	1	0	1	1
162	1	1	1	0	0	0	0	1	1	0	0	1	0	0	0	0	0	0	2	0	0	0	1	1	0	0	2	0	2	2	0	0	1	2	0	2	1	0	0	0	0	0	2	0	1	1	0	2	1
163	0	2	0	0	0	0	1	1	0	0	0	1	1	0	0	0	1	0	1	2	1	0	0	2	0	0	1	1	2	1	1	1	1	1	0	1	1	0	0	0	0	1	0	0	1	1	0	2	1
164	1	2	1	0	0	0	0	1	0	0	1	1	1	0	0	0	1	0	2	1	1	1	1	1	1	1	1	1	2	1	1	1	1	1	0	1	2	1	0	0	0	0	0	0	0	0	0	1	2
165	1	1	1	0	0	0	1	2	0	0	0	0	1	1	1	0	1	1	1	0	0	0	0	2	0	0	2	0	2	1	1	1	1	1	0	2	0	1	0	1	0	0	0	0	0	0	0	2	0
166	0	1	2	0	0	0	1	2	0	0	1	0	0	0	0	0	1	1	1	1	1	2	1	1	1	1	2	0	2	2	1	2	2	1	0	2	1	0	1	1	1	0	1	0	1	1	0	1	1
167	0	0	2	0	0	0	0	0	2	0	0	0	1	1	1	0	2	2	1	1	1	0	0	2	0	0	2	0	2	0	1	1	1	1	0	1	0	0	0	1	0	0	1	0	0	0	0	2	1
168	1	2	1	0	0	0	2	2	1	0	0	0	1	1	1	0	0	0	1	1	1	0	0	2	0	0	1	0	1	1	0	1	0	2	1	2	2	0	0	0	1	0	0	0	0	0	0	2	0
169	0	1	1	0	0	0	2	2	1	0	1	0	0	0	0	0	0	0	1	0	0	0	0	2	0	0	1	0	2	1	0	0	1	2	0	2	2	0	0	1	0	1	0	0	1	0	0	1	0
170	1	1	1	0	0	1	1	1	1	1	1	0	1	1	1	0	1	1	0	0	0	0	0	2	1	1	2	1	2	2	0	0	1	0	0	2	0	0	0	2	0	0	1	0	0	0	0	0	2
171	1	1	1	0	1	0	1	1	1	0	1	0	1	1	1	0	1	1	0	1	1	1	0	2	0	0	1	0	1	1	0	0	1	1	0	1	2	1	1	2	2	0	0	0	0	1	0	1	1
172	1	1	1	0	0	0	1	2	0	0	1	1	1	1	2	1	0	0	2	1	1	0	0	2	0	0	2	1	1	0	2	1	2	2	0	2	1	0	0	1	0	0	0	0	1	1	0	1	1
173	1	1	1	0	0	0	1	2	1	0	0	0	0	0	0	0	1	1	1	1	1	0	0	2	0	0	2	0	2	2	0	0	0	1	1	2	1	1	1	0	0	0	0	0	0	0	0	1	1
174	0	1	2	0	0	0	1	1	1	0	0	0	1	0	0	0	2	1	2	1	1	0	0	2	0	0	2	0	2	2	1	1	1	1	0	2	0	0	0	2	0	0	1	0	1	0	0	1	1
175	1	0	2	0	0	0	1	1	0	0	0	1	0	0	0	0	1	0	1	2	1	0	1	1	1	1	1	0	2	1	0	2	2	0	0	1	2	0	0	1	0	0	0	0	1	1	0	1	1
176	0	2	0	0	0	0	1	1	1	0	0	1	1	0	0	0	2	1	1	0	0	0	0	2	0	0	2	1	1	0	2	2	2	2	0	1	1	0	0	2	0	0	1	0	0	1	0	2	0
177	0	1	1	0	0	0	2	2	0	0	1	0	1	1	1	0	2	0	2	1	1	1	1	1	1	1	0	1	1	0	1	1	1	0	0	1	1	1	0	0	0	0	0	0	0	1	0	1	1
178	1	1	1	0	0	0	1	1	2	0	0	0	0	0	0	0	2	0	1	0	0	1	0	2	0	0	1	0	2	0	1	1	1	1	1	1	1	0	0	0	0	1	0	0	0	0	0	2	0
179	0	1	1	0	0	0	2	2	1	0	1	0	1	1	1	0	2	2	2	1	1	0	1	1	1	1	0	2	1	0	2	0	0	2	1	2	1	0	1	1	1	0	1	0	1	0	0	1	1
180	0	2	0	0	0	0	1	1	2	0	0	1	0	0	0	0	1	1	0	1	1	1	0	2	0	0	0	2	1	1	2	0	0	2	0	2	1	0	0	1	0	1	0	0	1	0	0	2	1
181	1	1	1	0	0	1	0	1	0	0	1	0	0	0	0	0	1	0	1	0	0	0	0	2	0	0	2	0	2	2	0	2	2	2	0	2	2	0	0	1	0	0	0	0	0	1	0	1	1
182	0	1	1	0	0	0	1	2	0	0	0	1	1	1	1	0	0	0	2	0	0	1	1	1	1	1	2	1	1	1	1	1	1	0	0	1	1	0	0	1	0	0	0	0	0	1	0	1	1
183	0	1	2	0	0	0	1	2	0	0	1	1	1	0	0	0	0	0	0	1	1	0	0	2	0	0	2	0	2	1	1	2	2	0	0	1	2	0	0	2	1	2	0	0	0	0	0	1	1
184	1	0	2	0	0	0	1	1	1	0	0	1	1	0	0	0	1	0	1	0	0	1	0	2	0	0	1	2	1	1	1	2	2	0	0	1	0	0	0	2	0	0	0	0	0	1	0	0	1
185	1	1	1	0	0	0	1	2	0	0	0	0	0	0	0	0	1	0	1	1	1	1	0	2	0	0	1	0	2	1	0	1	1	1	0	1	1	0	0	2	0	0	0	1	0	1	0	2	0
186	1	1	1	0	0	0	0	0	2	0	0	1	1	1	2	1	2	2	1	1	1	0	0	2	0	0	2	0	2	2	1	1	1	1	0	1	1	0	0	2	0	0	0	0	0	1	0	1	1
187	0	1	1	0	0	1	0	0	2	0	0	0	0	0	0	0	1	0	1	0	0	0	0	2	0	0	0	0	2	1	0	1	2	0	0	1	2	0	0	0	0	0	1	0	1	0	0	1	1
188	1	0	2	0	0	1	1	1	1	0	1	1	1	0	0	0	2	1	1	0	0	0	1	1	1	1	1	2	1	1	2	0	0	2	1	2	2	0	0	0	0	1	0	1	0	1	0	1	1
189	0	2	0	0	0	0	0	1	1	0	0	1	0	0	1	1	1	1	1	2	1	1	0	2	0	0	1	2	1	1	2	1	2	2	0	2	2	0	0	0	0	0	0	1	0	0	0	0	1
190	0	2	1	0	0	0	1	1	1	0	1	0	0	0	0	0	2	1	1	1	0	0	1	1	0	0	1	1	1	1	2	1	2	2	0	2	2	0	0	1	0	0	0	1	1	1	0	1	0
191	1	0	2	0	0	2	1	1	1	0	1	0	2	2	2	0	0	0	1	1	1	0	0	2	1	1	1	1	2	0	1	1	2	0	0	2	2	1	0	0	0	0	0	0	0	1	0	1	1
192	0	2	0	0	0	0	2	2	0	0	1	0	0	0	0	0	1	0	2	0	0	1	0	2	0	0	1	1	2	1	2	2	2	0	0	1	1	0	0	2	0	0	0	0	0	0	0	2	0
193	1	1	0	0	0	0	2	2	0	0	0	0	1	0	0	0	2	0	0	1	1	1	1	1	1	1	2	0	2	0	1	1	2	1	0	2	2	0	0	1	0	0	0	0	0	1	0	2	2
194	1	0	2	0	0	0	0	0	2	0	0	0	1	0	0	0	1	1	0	0	0	0	0	2	0	0	1	1	0	0	2	0	0	2	0	2	1	1	0	0	0	0	0	0	0	1	0	0	1
195	0	2	0	0	1	0	1	2	0	0	0	0	0	0	0	0	1	1	1	1	0	1	0	2	0	0	2	2	2	2	0	1	2	1	1	1	1	0	0	2	0	0	0	0	0	0	1	1	0
196	0	2	0	0	0	0	1	1	1	0	1	0	0	0	0	0	0	0	0	2	0	0	0	2	0	0	1	2	2	2	0	1	1	0	0	0	2	0	1	1	0	2	0	0	1	0	0	1	1
197	0	2	1	0	0	0	0	1	1	0	0	0	0	0	0	0	1	0	2	0	0	1	0	2	0	0	1	1	1	1	1	1	1	0	0	1	2	1	0	1	0	2	0	0	0	0	0	0	1
198	1	1	1	0	0	0	2	2	0	0	1	1	2	2	2	0	1	1	2	1	1	0	1	1	1	2	2	1	2	2	1	1	1	0	0	1	0	0	0	1	0	1	0	0	1	0	0	0	1
199	0	1	1	0	0	1	2	2	0	0	2	0	0	0	0	0	0	0	2	0	0	0	1	1	0	0	1	0	2	1	0	1	1	2	0	2	2	0	0	0	0	0	1	0	0	0	0	2	0
200	1	1	1	0	0	0	0	1	2	0	0	1	1	1	1	0	1	0	1	1	1	0	1	1	0	0	2	0	2	2	1	1	1	0	0	1	0	0	0	1	0	0	0	0	0	0	0	0	1
201	1	0	2	0	0	0	2	2	0	0	2	0	0	0	0	0	1	1	1	1	1	0	0	2	1	1	2	0	2	2	0	1	2	1	0	2	2	0	0	0	0	1	0	0	0	1	0	0	2
202	0	1	2	0	0	0	2	2	0	0	1	2	2	0	0	0	1	1	0	1	1	0	0	2	0	0	1	0	2	2	1	1	1	2	1	2	1	1	0	1	0	1	0	1	1	0	0	0	2
203	0	1	1	1	1	1	1	1	1	0	0	0	2	2	2	1	2	1	2	0	0	0	0	2	0	0	2	0	2	2	1	1	1	1	0	1	1	0	0	1	0	0	0	1	0	1	0	0	2
204	0	0	2	0	0	1	1	1	1	0	1	0	1	1	1	0	2	2	0	2	2	0	1	1	0	0	1	0	2	0	0	2	2	1	1	1	1	0	0	1	0	0	0	1	0	1	0	1	1
205	0	1	1	0	0	0	1	1	1	0	1	0	0	0	0	0	2	1	1	0	0	0	0	2	0	0	2	1	2	1	2	1	2	0	0	0	0	0	0	2	0	0	0	0	0	0	0	2	1
206	1	1	1	0	0	0	1	2	0	0	1	0	0	0	0	0	1	1	2	0	0	1	1	1	0	0	1	0	1	1	1	0	0	1	0	1	2	0	1	1	0	1	0	0	0	2	0	0	2
207	1	1	1	0	0	1	0	1	1	0	1	0	1	1	0	0	2	1	1	1	1	1	1	1	1	1	0	2	1	0	2	2	2	1	0	0	2	0	0	0	0	0	0	0	0	1	0	0	2
208	0	2	0	0	0	0	0	0	2	0	0	0	0	0	0	0	2	0	2	0	0	0	0	2	1	1	2	0	2	1	1	1	1	1	0	2	0	0	0	1	0	1	0	0	1	1	0	2	0
209	0	0	2	0	1	0	2	2	0	0	0	0	0	0	0	0	1	1	1	1	1	2	1	1	1	1	2	2	2	1	1	1	1	2	0	2	1	0	0	2	1	0	0	0	0	1	0	1	1
210	0	0	1	0	0	0	1	1	1	0	0	0	0	0	0	0	2	2	1	1	1	0	1	1	0	0	1	0	2	0	0	1	1	0	0	0	1	0	0	2	0	0	0	0	0	1	0	0	2
211	1	2	1	0	0	0	1	1	0	0	1	0	0	0	0	0	2	2	2	0	0	0	0	2	0	0	2	0	2	2	0	1	1	0	0	1	1	0	0	0	1	0	0	0	0	1	0	0	1
212	1	0	2	0	1	0	2	2	0	0	1	0	1	1	0	0	1	1	2	0	0	0	0	2	0	0	2	2	2	2	0	1	2	2	1	2	2	0	0	1	0	0	0	0	0	0	0	1	1
213	1	1	2	0	0	0	0	0	2	0	0	1	1	0	0	0	2	2	2	0	0	1	1	1	1	1	2	0	2	1	0	0	0	0	0	1	2	2	0	0	0	0	0	0	0	0	0	1	1
214	0	1	1	0	0	0	2	2	1	0	1	0	2	1	1	1	1	1	1	1	1	0	0	2	0	0	2	0	2	1	2	0	0	2	1	2	1	0	0	1	0	0	0	1	1	2	0	2	0
215	1	1	1	0	0	0	1	1	1	0	1	2	2	2	2	0	1	1	1	2	1	1	0	2	0	0	1	2	2	1	2	1	1	1	0	2	1	0	0	1	0	1	0	0	1	0	0	1	1
216	1	1	1	0	0	0	2	2	0	1	1	0	1	1	1	0	2	1	1	0	0	0	0	2	1	1	2	0	2	1	1	0	1	1	0	2	0	0	0	2	0	0	0	1	0	1	0	1	1
217	0	1	2	0	0	0	1	2	1	0	0	0	1	1	1	0	0	0	1	1	1	0	0	2	0	0	2	0	2	2	1	0	0	1	0	1	2	0	1	1	1	0	0	0	0	1	0	2	2
218	0	1	1	0	0	0	1	1	2	0	0	0	0	0	0	0	0	0	1	1	1	0	0	2	0	0	1	0	2	1	0	2	2	2	0	2	2	0	0	1	0	0	1	0	0	0	0	0	1
219	1	1	1	0	0	0	1	2	0	0	0	0	1	1	1	0	1	1	0	2	2	0	1	1	1	1	2	0	1	1	2	1	1	2	2	2	0	0	0	2	0	2	0	0	0	0	0	0	2
220	1	1	1	0	0	1	2	2	0	0	1	0	0	0	0	0	2	2	1	1	1	1	1	1	0	0	1	0	2	2	0	0	1	1	0	2	2	1	0	0	0	0	0	0	0	1	0	2	1
221	1	1	2	0	0	1	2	2	0	0	2	0	1	1	1	0	0	0	2	0	0	0	0	2	0	0	2	1	2	2	1	0	1	2	1	2	2	0	0	1	0	1	0	1	1	1	0	2	1
222	0	2	0	0	0	0	0	0	2	0	0	0	0	0	0	0	0	0	2	1	1	0	1	1	0	0	2	1	2	1	2	1	1	1	0	2	1	0	1	1	0	0	0	0	0	0	0	2	0
223	0	1	1	0	0	0	2	2	0	0	1	0	0	0	0	0	2	1	1	0	0	0	1	1	0	0	2	0	2	2	1	1	2	1	0	2	2	1	0	0	0	0	0	0	0	1	0	2	1
224	0	1	1	0	0	0	2	2	0	0	1	1	2	1	1	0	1	1	1	1	1	0	0	2	1	1	1	1	1	1	2	0	0	1	0	1	1	0	0	1	0	0	1	0	1	1	0	2	1
225	1	1	2	0	0	0	0	0	2	0	0	0	0	0	0	0	1	0	2	1	1	1	0	2	0	0	1	0	1	1	2	0	1	2	0	2	1	0	1	1	0	0	0	0	1	0	0	2	0
226	0	1	2	0	0	0	1	1	1	0	0	0	0	0	0	0	2	1	2	1	1	0	0	2	1	1	2	1	2	2	0	0	1	1	0	1	1	0	0	0	0	1	0	0	1	0	1	1	0
227	0	1	1	0	0	0	0	0	2	0	0	0	0	0	0	0	2	1	2	1	1	1	1	1	0	0	2	0	2	2	1	1	2	1	0	1	2	1	0	1	0	0	0	0	0	2	0	2	1
228	0	1	1	0	0	1	2	2	0	0	0	0	0	0	0	0	2	0	0	1	1	1	0	2	0	0	2	1	2	1	2	1	2	1	0	1	1	0	0	0	0	0	0	0	0	0	0	0	1
229	1	1	1	0	0	0	1	1	1	0	1	1	2	1	1	0	1	1	1	0	1	1	0	2	0	0	1	1	2	1	1	1	1	2	2	2	0	0	0	1	0	0	1	0	1	1	0	1	1
230	1	2	0	0	0	0	1	1	1	0	1	0	0	0	0	0	2	0	2	0	0	0	1	1	1	1	1	2	2	2	0	1	1	2	0	2	0	0	0	1	0	0	0	0	0	0	0	1	1
231	1	0	2	0	0	1	0	0	2	0	0	0	1	1	1	0	1	0	1	0	0	1	0	2	0	0	2	0	2	2	1	2	2	0	0	0	2	0	0	1	0	0	0	0	0	0	0	1	1
232	0	1	2	0	0	0	1	2	0	0	1	0	0	0	0	0	0	0	1	0	0	1	1	1	0	0	2	0	2	2	0	1	1	2	1	2	2	0	0	1	1	0	0	1	0	1	0	1	1
233	0	1	1	0	0	0	1	1	1	0	1	1	0	0	1	1	1	0	1	2	1	0	0	2	0	0	1	0	2	0	1	1	1	1	0	1	1	0	0	1	0	0	1	0	2	0	0	1	2
234	0	1	0	0	0	0	2	2	0	1	2	1	2	2	2	0	1	1	0	1	1	0	0	2	0	0	2	0	2	1	2	1	1	0	0	1	1	0	0	1	0	0	0	0	0	0	0	0	2
235	1	1	2	0	0	0	2	2	0	1	2	1	1	0	0	0	2	2	1	0	0	1	1	1	1	1	2	0	2	2	0	1	1	2	1	1	1	0	0	1	0	0	0	0	1	2	0	2	0
236	0	1	1	0	0	1	0	1	0	0	0	1	1	0	0	0	1	1	1	0	0	1	0	2	0	0	1	1	1	1	1	1	2	2	0	2	2	0	1	1	0	0	0	1	0	0	0	2	0
237	0	0	2	0	0	1	1	2	0	1	1	0	0	0	0	0	1	0	2	0	0	0	0	2	0	0	2	0	2	1	1	0	0	1	0	1	1	1	0	1	0	0	1	0	1	2	0	1	1
238	0	1	1	0	0	0	0	1	1	0	1	0	0	0	0	0	0	0	0	0	0	0	0	2	0	0	1	0	2	1	0	1	1	0	0	1	2	0	1	0	0	1	0	0	1	0	0	2	0
239	1	1	1	1	1	1	1	1	1	0	1	0	1	1	1	0	2	0	2	0	0	1	0	2	0	0	2	0	2	2	0	2	2	1	1	2	1	0	0	1	0	0	1	0	1	1	0	2	0
240	1	1	1	0	0	0	1	1	0	0	0	0	0	0	0	0	0	0	1	1	1	2	0	2	0	0	1	0	2	1	0	2	2	0	0	0	0	0	0	2	0	1	0	0	1	0	0	2	0
241	1	1	1	0	0	1	2	2	0	0	2	0	1	1	1	0	2	2	1	1	1	1	1	1	1	1	1	1	2	1	0	1	2	1	0	1	2	0	0	1	0	1	0	0	0	1	0	1	1
242	0	1	1	0	0	0	1	1	1	0	0	1	1	0	0	0	1	0	1	1	1	0	1	1	1	1	1	0	1	1	0	0	1	1	0	1	0	0	0	2	1	0	1	0	1	0	0	0	1
243	0	0	2	0	0	1	1	1	1	0	1	0	0	0	0	0	2	1	2	0	0	0	1	1	0	0	1	0	2	2	0	2	2	1	0	2	2	0	1	0	0	0	0	0	0	0	0	2	1
244	1	0	2	0	0	0	1	2	0	0	0	1	0	0	1	1	1	0	1	2	1	0	0	2	1	1	1	1	2	1	0	1	2	0	0	1	1	0	0	1	0	0	0	0	0	0	0	2	0
245	0	1	2	0	0	0	2	2	0	0	0	0	1	0	0	0	1	1	1	1	1	0	0	2	1	1	1	1	2	1	0	1	1	1	1	1	1	1	1	2	1	0	1	0	2	2	0	1	1
246	1	1	0	0	0	0	2	2	0	0	1	0	0	0	0	0	2	1	0	2	1	0	0	2	0	0	1	1	2	0	1	0	1	2	0	2	1	0	0	1	0	0	0	0	0	1	0	1	1
247	1	0	2	0	0	2	0	0	1	0	0	1	0	0	0	0	2	1	1	0	0	0	0	2	0	0	2	0	2	2	1	2	2	1	0	2	1	0	0	1	0	0	0	0	0	0	0	1	1
248	1	1	2	0	0	0	0	0	1	0	2	0	1	1	1	0	2	0	2	0	0	0	0	2	1	1	0	2	0	0	2	2	2	1	1	1	2	0	0	1	1	1	0	0	1	1	0	1	0
249	0	1	2	0	0	0	1	2	0	0	0	0	1	1	1	0	2	2	1	1	1	0	0	2	1	1	2	0	2	1	1	1	1	2	1	2	0	0	0	1	0	0	0	0	1	1	0	2	0
250	0	1	1	0	0	0	1	1	2	0	0	0	0	0	0	0	1	1	2	0	0	0	0	2	0	0	2	1	2	2	0	2	2	2	1	2	1	0	0	2	0	0	0	0	0	0	0	2	0
251	0	1	1	0	0	1	1	1	1	0	1	1	2	1	1	0	1	0	1	1	1	1	0	2	0	0	2	0	2	2	1	1	1	2	1	2	1	0	0	0	0	0	0	0	0	0	0	2	0
252	1	2	1	0	0	0	2	2	0	0	1	0	0	0	0	0	0	0	2	1	1	0	0	2	0	0	1	0	2	1	0	1	1	2	0	2	1	0	0	1	0	0	0	0	0	2	0	0	2
253	0	2	1	0	0	0	2	2	0	0	0	1	2	2	2	0	1	1	2	0	0	0	0	2	0	0	1	1	2	0	1	1	1	1	0	2	2	0	1	0	0	0	1	0	0	1	0	2	0
254	1	0	2	0	0	1	1	1	1	0	1	0	1	1	1	0	0	0	1	0	0	0	1	1	0	0	2	0	2	2	0	2	2	1	0	1	1	0	0	0	0	0	1	0	2	0	0	1	1
255	1	0	2	0	0	1	0	0	2	0	0	1	1	0	0	0	1	1	1	1	0	1	1	1	1	1	1	0	2	0	0	2	2	1	0	0	1	1	0	1	0	0	0	0	1	0	1	2	0
256	1	0	2	0	0	0	2	2	0	0	0	0	0	0	0	0	0	0	2	0	0	0	0	2	1	1	2	1	2	1	1	1	2	1	0	1	1	0	1	1	0	0	0	0	0	0	0	0	1
257	0	0	2	0	0	2	0	0	2	0	0	0	0	0	0	0	2	1	2	0	0	1	1	1	1	1	0	1	1	0	2	1	1	2	0	2	0	0	0	2	0	0	0	0	0	0	0	2	0
258	1	1	1	0	0	0	0	0	2	0	0	0	0	0	0	0	0	0	0	1	0	0	1	1	0	0	1	1	2	1	0	0	0	2	0	2	1	1	0	1	0	0	0	0	1	0	0	1	1
259	1	1	1	0	0	0	0	1	1	0	1	1	2	1	1	0	1	1	1	0	0	0	2	0	0	0	1	0	2	1	0	0	0	1	1	2	2	1	1	0	0	0	0	0	0	1	0	2	0
260	1	0	2	0	0	1	1	1	0	0	0	0	0	0	0	0	0	1	1	0	0	0	0	2	0	0	2	1	2	1	1	2	2	0	0	1	1	0	0	0	0	0	1	0	1	0	0	2	1
261	0	2	0	0	0	0	2	2	0	0	0	1	2	1	1	0	1	0	2	1	1	0	0	2	1	1	1	0	2	1	0	1	1	0	0	0	1	1	0	2	0	0	1	0	1	1	0	0	2
262	1	0	2	0	0	1	2	2	0	0	1	1	1	0	0	0	0	0	0	1	1	0	0	2	0	0	1	0	2	1	0	2	2	0	0	0	1	0	0	1	0	1	0	0	1	1	0	0	1
263	1	2	1	0	0	0	1	1	1	0	0	0	0	0	0	0	2	1	2	0	0	0	0	2	0	0	1	1	2	0	1	2	2	1	1	2	1	0	0	2	0	0	0	0	0	0	0	2	1
264	1	1	1	0	0	0	1	2	0	0	0	1	2	1	2	1	0	0	2	0	0	2	1	1	1	1	0	1	1	0	1	0	0	2	2	2	2	1	1	1	1	0	0	0	0	0	0	1	1
265	0	1	2	0	0	0	1	1	1	0	1	0	0	0	0	0	0	0	0	1	0	1	0	2	0	0	2	0	2	2	1	2	2	1	0	1	2	0	0	1	0	1	0	0	1	1	0	1	1
266	1	2	0	0	0	0	2	2	0	0	0	0	2	2	2	1	0	0	1	0	0	0	1	1	0	0	1	0	1	1	2	1	2	1	0	1	1	0	1	1	0	0	0	0	0	1	0	1	1
267	1	1	1	0	0	1	1	1	1	0	1	0	1	1	1	0	1	0	1	0	0	0	1	1	0	0	0	2	0	0	2	1	1	2	1	2	2	0	0	0	1	0	0	0	0	1	0	2	0
268	0	2	0	0	0	0	1	1	0	1	2	0	0	0	0	0	2	0	1	1	1	0	1	1	0	0	1	0	2	0	1	0	0	1	0	2	2	1	1	2	1	0	1	0	1	0	0	2	1
269	0	2	0	0	0	0	2	2	0	1	1	0	0	0	0	0	0	1	2	0	0	0	0	2	0	0	0	0	1	0	1	0	0	1	1	2	0	0	0	2	0	0	0	0	0	0	0	1	1
270	1	0	2	0	0	0	0	0	2	0	0	1	1	0	0	0	1	0	1	1	1	1	0	2	0	0	0	0	2	1	0	2	2	2	0	2	2	1	1	1	1	0	0	0	0	0	0	2	0
271	0	0	2	0	1	0	0	0	2	0	0	0	1	1	1	0	0	0	2	1	1	0	0	2	0	0	0	1	1	0	1	1	1	1	1	1	1	0	0	2	0	1	0	0	1	0	0	1	1
272	0	1	0	0	0	0	1	1	1	0	0	1	0	0	1	1	0	0	2	0	0	0	0	2	0	0	1	0	2	1	1	1	2	1	0	1	0	0	0	2	0	2	0	0	0	1	0	2	0
273	1	0	2	0	0	1	1	1	1	0	0	1	1	1	1	0	1	1	0	2	2	0	0	2	0	0	2	1	2	1	2	1	2	1	0	1	1	0	0	1	0	0	1	0	1	2	0	0	2
274	1	2	0	0	0	0	1	1	1	1	0	1	0	0	1	1	1	1	1	0	0	0	0	2	0	0	1	1	2	1	1	1	1	1	0	1	2	0	0	0	0	0	0	0	1	0	0	1	1
275	0	2	0	0	0	0	1	1	1	0	0	1	1	0	0	0	0	0	1	1	1	0	0	2	0	0	1	1	2	1	0	1	1	2	1	2	1	0	0	2	1	0	0	0	1	1	0	2	0
276	1	2	1	0	0	0	0	1	0	0	1	0	0	0	0	0	0	0	0	1	0	1	1	1	1	2	1	0	2	1	0	2	2	1	1	1	1	0	0	0	0	0	0	0	0	0	0	1	1
277	1	0	2	0	0	0	0	1	1	0	0	0	1	1	1	1	1	1	2	0	0	0	0	2	1	1	0	0	2	1	0	2	2	0	0	0	0	0	0	2	0	0	0	1	0	1	0	0	2
278	1	0	2	0	0	2	0	0	1	0	1	1	1	0	0	0	2	1	0	1	1	0	0	2	0	0	2	0	2	0	0	0	0	2	0	1	0	0	0	2	0	0	1	0	1	0	0	2	1
279	1	2	0	0	0	0	2	2	0	0	0	0	1	1	1	1	2	2	2	1	0	0	2	0	0	1	2	0	2	2	0	1	2	1	1	1	1	0	0	2	0	0	0	0	2	2	0	1	1
280	1	1	1	0	0	1	1	1	0	1	2	1	2	1	1	0	0	0	2	0	0	0	0	2	0	0	2	1	2	2	0	0	0	1	0	1	1	0	0	2	0	0	0	1	0	0	0	1	2
281	0	1	2	0	0	0	2	2	0	1	1	0	0	0	0	0	0	0	2	0	0	1	0	2	0	0	1	0	2	1	0	1	2	1	0	2	1	0	0	2	0	1	0	0	0	1	0	1	0
282	0	0	2	0	0	0	1	2	1	0	0	0	0	0	0	0	2	2	1	1	1	1	1	1	0	0	1	1	2	1	0	1	1	0	0	1	1	1	0	0	0	0	0	0	0	1	0	0	2
283	0	0	2	0	0	0	0	0	2	0	0	0	0	0	0	0	2	0	0	1	1	1	0	2	0	0	1	0	2	0	0	1	1	0	0	1	1	0	0	2	0	0	0	1	0	1	0	2	0
284	0	0	2	0	0	0	1	1	1	0	0	0	0	0	0	0	1	1	2	0	0	1	0	2	1	1	1	0	2	1	0	1	1	1	0	1	1	0	0	1	0	0	1	0	1	1	0	1	1
285	0	1	1	0	0	0	2	2	0	0	1	0	1	0	0	0	1	1	1	1	0	0	0	2	0	0	1	0	1	1	2	1	1	2	1	2	0	0	0	1	0	0	0	0	0	0	0	1	1
286	0	0	2	0	1	0	2	2	0	0	2	0	1	1	1	0	0	0	0	1	1	0	0	2	0	0	1	1	2	1	1	2	2	2	1	2	0	0	0	2	1	0	0	0	0	1	0	0	2
287	1	1	1	0	0	0	1	1	0	0	1	0	0	0	0	0	2	1	1	0	0	0	0	2	0	0	2	1	2	2	0	1	1	1	1	1	2	0	1	1	1	0	1	0	1	1	0	1	0
288	1	1	2	0	0	0	1	2	0	0	1	1	0	0	1	1	1	1	1	0	0	0	1	1	0	0	2	1	2	2	1	1	1	1	0	1	2	0	1	0	0	0	0	0	1	1	0	2	0
289	0	1	2	0	0	1	2	2	0	0	2	0	2	1	1	0	0	0	2	1	1	0	0	2	0	0	2	1	2	2	1	0	1	2	0	2	2	2	0	0	0	0	0	1	0	0	0	1	1
290	0	2	0	0	0	0	1	1	1	0	0	0	1	1	1	0	0	0	1	1	1	0	0	2	0	0	1	1	2	0	1	2	2	0	0	1	0	0	0	1	0	0	0	0	0	0	0	2	1
291	1	2	0	0	0	0	2	2	0	0	1	0	0	0	0	0	1	2	2	0	0	2	1	1	1	1	2	0	2	2	1	2	2	2	1	2	1	0	0	1	0	0	0	1	0	1	0	2	0
292	0	2	0	0	0	0	1	1	1	0	0	0	0	0	0	0	1	0	2	1	1	1	1	1	1	1	2	1	1	0	2	2	2	1	0	2	1	0	0	2	0	0	0	0	0	1	0	2	0
293	0	1	1	0	0	0	1	1	0	0	1	0	0	0	0	0	2	2	1	1	1	1	0	2	0	0	2	0	1	1	2	1	1	0	0	0	1	1	0	0	0	0	0	1	0	1	0	0	2
294	1	2	1	0	0	0	1	1	0	1	2	1	0	0	1	1	1	1	1	1	0	1	1	1	1	1	2	1	2	1	2	1	2	2	0	2	1	0	0	2	0	0	1	0	1	0	0	2	0
295	1	1	1	0	0	0	2	2	1	0	1	0	1	1	1	0	1	0	1	1	0	0	0	2	0	0	2	0	2	2	1	1	2	1	0	1	1	0	1	1	0	2	0	0	0	0	0	2	1
296	1	0	2	0	0	1	2	2	0	0	1	1	1	0	0	0	1	1	2	0	0	0	0	2	0	0	1	0	2	1	0	2	2	1	0	2	1	0	0	1	0	0	1	0	1	0	0	1	1
297	0	1	1	0	0	0	1	1	2	0	0	0	0	0	0	0	1	0	1	0	0	0	1	1	0	0	2	1	2	2	1	0	0	1	0	1	2	0	0	0	0	0	2	0	1	1	0	1	1
298	1	1	1	0	0	0	0	1	1	0	0	0	0	0	0	0	2	2	1	1	0	0	0	2	0	0	2	0	2	1	0	0	1	1	1	1	0	0	0	2	0	0	0	0	0	0	0	2	0
299	0	0	2	0	0	0	0	0	2	0	0	0	0	0	0	0	2	2	0	2	2	0	0	2	0	0	1	0	1	1	0	1	1	1	0	2	1	0	0	0	0	0	0	0	0	0	0	0	2
300	1	1	2	0	0	0	1	1	0	0	0	0	1	1	1	0	2	0	0	1	1	1	1	1	0	0	2	1	2	2	0	1	1	1	0	1	1	0	0	2	0	1	0	0	1	1	0	2	1
301	1	2	0	0	0	0	1	1	2	0	0	1	1	1	1	0	0	0	2	1	1	0	0	2	0	0	1	0	2	1	1	2	2	0	0	1	0	0	0	1	0	0	0	0	1	1	0	0	2
302	0	2	1	0	0	0	1	1	1	0	0	0	2	1	1	0	0	0	2	0	0	0	1	1	1	1	2	0	2	1	1	1	1	0	0	1	2	1	1	1	1	1	0	1	1	0	0	0	2
303	1	1	1	1	1	1	1	2	0	0	0	0	0	0	0	0	2	0	1	0	0	0	1	1	0	0	1	1	1	1	2	1	1	2	0	2	2	2	0	0	0	0	0	0	0	2	0	2	1
304	0	1	1	0	0	0	0	0	2	0	0	0	1	1	1	0	0	0	1	0	0	2	1	1	1	1	0	1	1	0	1	1	1	0	0	0	2	0	0	0	0	2	0	0	0	0	0	2	0
305	0	1	1	0	0	0	1	1	2	0	0	1	1	0	0	0	1	0	1	1	1	0	0	2	0	0	2	0	2	2	0	0	0	2	0	1	2	1	1	0	0	0	0	0	0	1	0	0	1
306	1	1	2	0	0	1	1	2	0	0	0	0	0	0	0	0	2	0	2	1	1	1	1	1	1	1	1	0	1	1	2	1	1	0	0	1	1	0	0	1	0	0	0	0	0	1	0	0	2
307	1	0	2	0	0	0	2	2	0	1	2	1	2	1	1	1	1	1	2	0	0	0	0	2	1	1	2	0	2	2	0	0	2	1	0	2	2	0	0	1	1	0	0	0	1	2	0	2	1
308	1	0	2	0	0	0	1	2	1	0	0	0	1	1	1	0	2	2	2	1	0	0	0	2	0	0	1	1	1	1	1	1	1	2	1	2	1	0	0	1	0	1	0	1	2	0	0	0	1
309	1	1	1	0	0	0	0	2	0	0	1	0	0	0	0	0	2	2	1	0	0	0	1	1	0	0	2	0	2	2	0	1	2	1	1	1	1	0	0	2	0	0	0	1	0	0	0	2	0
310	0	2	0	0	0	0	2	2	0	0	0	1	1	0	0	0	1	1	1	0	0	0	0	2	0	0	1	0	2	1	0	1	1	2	1	2	2	0	0	1	1	0	1	0	1	1	0	1	2
311	1	1	1	0	0	0	1	1	1	0	0	0	0	0	0	0	2	1	1	0	0	1	0	2	0	0	0	1	1	0	2	1	1	1	0	2	1	0	0	2	0	0	0	0	0	0	0	1	0
312	0	0	1	0	0	0	2	2	0	0	0	1	1	0	0	0	1	0	1	0	0	0	0	2	1	1	1	0	1	1	1	1	1	1	0	1	2	0	0	1	1	0	0	0	0	1	0	1	1
313	1	2	0	0	0	0	1	1	1	0	0	0	0	0	0	0	0	0	0	1	1	1	0	2	0	0	2	0	1	0	1	0	0	2	0	2	1	0	0	2	1	1	0	0	1	1	0	0	2
314	0	0	2	0	0	1	1	1	0	0	1	1	2	1	1	0	0	1	2	0	0	0	0	2	0	0	2	1	2	2	0	2	2	1	0	2	1	0	0	1	0	0	1	0	1	0	0	2	1
315	1	1	2	0	0	0	1	1	1	0	1	1	2	1	1	1	1	0	1	1	0	0	0	2	0	1	1	0	2	1	0	1	1	1	1	1	1	1	0	1	0	0	2	0	1	1	0	1	1
316	0	2	0	0	0	0	2	2	1	0	1	0	1	1	1	0	1	1	1	1	1	1	0	2	0	0	2	1	2	1	2	2	2	0	0	0	2	0	0	0	0	1	0	0	0	0	0	2	1
317	0	1	1	0	0	0	1	1	1	1	1	1	0	0	0	0	2	1	2	1	1	1	0	2	0	0	1	0	2	1	0	1	2	1	0	1	0	0	0	2	0	0	0	1	0	0	0	2	0
318	0	0	2	0	0	0	1	2	0	0	1	1	1	0	0	0	1	0	0	1	1	1	0	2	0	0	1	0	2	1	0	1	2	2	2	2	2	0	0	2	1	0	1	0	0	1	0	0	2
319	0	2	1	0	0	0	0	1	1	0	0	0	0	0	0	0	0	0	0	0	0	1	0	2	0	0	1	0	2	1	0	0	2	0	0	1	1	1	0	1	0	1	0	0	1	0	0	2	1
320	1	0	2	0	0	0	0	0	2	0	0	0	1	1	1	0	1	1	1	0	0	1	0	2	0	0	2	2	2	1	1	2	2	0	0	0	1	0	1	1	0	0	0	0	0	0	0	1	1
321	0	1	1	0	0	1	2	2	1	0	0	0	1	1	1	0	1	0	2	0	0	1	0	2	0	0	2	0	2	2	1	1	1	0	0	1	1	0	0	1	0	0	0	0	0	1	0	1	1
322	0	1	1	0	0	0	1	1	1	0	0	1	2	2	2	0	2	0	0	1	1	0	2	0	0	0	0	0	2	1	0	2	2	0	0	0	2	1	1	2	1	0	0	0	0	1	0	0	1
323	1	0	2	0	0	0	1	1	0	1	1	0	0	0	0	0	2	1	2	1	1	0	0	2	0	0	0	0	2	1	0	1	1	0	0	0	1	0	0	1	0	0	1	0	1	0	0	1	1
324	0	0	2	0	0	0	2	2	0	0	1	0	1	0	0	0	1	1	0	0	0	0	1	1	0	0	0	2	1	1	2	1	1	1	0	2	1	0	0	2	0	0	1	0	0	0	0	2	0
325	0	1	2	0	0	0	1	1	1	0	0	0	0	0	0	0	1	0	1	0	0	0	0	2	1	1	2	0	2	2	1	0	1	1	0	1	1	0	0	2	1	0	1	0	0	0	0	2	0
326	0	2	1	0	0	0	0	1	1	0	1	0	0	0	0	0	2	0	2	1	1	0	0	2	1	1	1	2	1	1	1	1	1	1	0	2	1	0	1	0	0	0	0	0	0	1	0	1	0
327	1	1	1	0	0	0	1	1	1	1	2	1	1	1	1	0	1	0	0	1	1	1	0	2	1	1	2	1	2	1	2	0	1	2	0	2	2	0	0	1	0	0	2	0	1	0	0	0	2
328	1	2	0	0	0	0	0	1	1	0	1	0	0	0	0	0	1	0	1	1	1	0	0	2	0	0	2	0	2	2	1	2	2	2	2	2	1	0	0	1	0	0	0	0	0	0	0	2	0
329	0	1	2	0	0	0	1	1	0	1	2	0	1	1	1	0	1	1	1	0	0	1	1	1	0	1	2	0	1	0	1	0	0	2	1	1	1	0	0	2	1	1	0	1	2	0	0	2	1
330	1	1	2	0	0	1	1	1	2	0	0	1	2	1	1	0	0	0	2	1	1	1	1	1	1	2	0	0	2	1	0	1	1	1	1	1	2	2	0	0	0	2	0	0	0	1	0	2	0
331	1	1	2	0	0	0	1	1	0	1	1	0	0	0	0	0	1	0	1	0	0	0	0	2	0	0	1	0	2	1	0	1	1	1	1	1	0	0	0	2	0	1	0	1	1	1	0	0	2
332	1	0	2	0	0	0	1	1	0	0	0	0	1	0	0	1	2	1	2	0	0	0	2	0	0	0	2	0	2	2	1	0	1	1	1	1	1	0	0	1	0	0	0	0	0	1	0	2	1
333	0	2	0	0	0	0	0	0	2	0	0	0	2	2	2	0	1	0	1	0	0	1	2	0	1	1	1	0	1	1	0	1	1	1	0	1	0	0	0	1	0	0	0	0	0	2	0	2	0
334	1	1	1	0	0	0	0	0	2	0	0	0	1	0	0	0	0	0	1	2	1	0	1	1	0	0	0	1	1	0	1	0	0	1	0	1	1	0	0	2	0	0	0	0	0	1	0	2	0
335	0	1	1	0	0	0	2	2	0	0	1	0	0	0	0	0	1	0	1	1	1	0	0	2	0	0	2	0	2	1	1	2	2	0	0	0	2	0	0	1	0	2	0	0	1	0	0	1	1
336	0	1	1	0	0	0	2	2	0	0	1	0	0	0	0	0	2	1	1	1	0	0	1	1	0	0	2	0	2	2	1	1	1	1	0	2	1	0	0	2	0	2	0	0	0	0	0	2	1
337	1	1	1	0	0	0	1	1	1	0	0	0	0	0	0	0	2	2	2	0	0	0	0	2	2	2	2	1	2	2	0	0	1	2	0	2	1	0	0	2	0	0	1	0	0	0	0	1	0
338	0	1	2	0	0	0	1	2	0	0	0	0	0	0	0	0	1	0	1	0	0	0	1	1	0	0	1	0	2	1	0	0	0	1	0	1	2	1	0	1	0	0	0	0	0	0	0	1	1
339	1	1	0	0	0	0	1	1	1	0	0	0	0	0	0	0	0	1	2	0	0	2	1	1	1	1	1	0	2	2	1	1	1	2	1	1	2	0	0	1	1	0	1	0	1	2	0	1	1
340	0	2	0	0	0	0	0	0	2	0	0	0	0	0	0	0	0	0	1	1	1	0	0	2	0	0	1	1	1	1	2	1	2	2	0	2	2	0	0	1	0	1	0	0	1	0	0	1	1
341	0	2	0	0	0	0	0	0	2	0	0	0	0	0	0	0	0	0	2	1	1	0	1	1	1	1	1	0	2	1	0	2	1	2	1	2	2	0	0	0	0	0	1	0	0	0	0	1	1
342	1	0	2	0	0	0	0	0	2	0	0	2	2	1	1	0	1	0	1	0	0	1	0	2	0	0	1	1	1	1	1	1	1	1	0	2	1	0	0	2	0	0	1	0	1	0	0	1	1
343	0	1	1	0	0	1	2	2	0	1	1	0	1	1	1	0	2	1	2	1	1	1	0	2	0	0	1	0	2	1	1	0	0	2	1	2	1	0	0	2	1	0	0	0	0	1	0	1	1
344	0	1	1	0	0	1	1	2	0	0	0	0	2	2	2	0	1	1	1	1	1	0	1	1	0	0	1	0	2	1	0	2	2	0	0	1	1	0	0	0	0	1	0	1	1	0	0	1	1
345	1	1	2	0	0	0	0	0	1	0	1	0	0	0	0	0	1	2	1	1	1	0	0	2	0	0	1	0	1	1	2	2	2	2	1	2	1	1	0	0	0	0	0	0	0	2	0	2	0
346	1	1	2	0	0	0	1	1	0	0	2	2	2	0	0	0	1	1	0	1	1	1	1	1	1	1	2	0	2	2	1	1	1	0	0	1	0	1	0	1	0	0	1	0	0	1	1	2	0
347	0	1	1	0	0	0	1	1	2	0	0	0	0	0	0	0	2	1	1	0	0	0	0	2	1	1	1	1	1	1	1	2	2	0	0	0	1	0	0	2	0	0	0	1	0	1	0	2	0
348	0	2	1	0	0	0	1	2	0	0	0	0	1	1	1	1	1	0	1	1	1	0	1	1	0	0	0	1	1	1	1	1	1	1	0	1	1	1	0	1	0	0	0	0	0	0	0	1	1
349	0	2	1	0	0	0	2	2	0	0	0	0	0	0	0	0	0	0	1	0	0	0	0	2	0	0	2	0	2	2	0	2	2	2	2	2	1	1	0	1	0	1	0	0	1	1	0	1	1
350	1	1	1	0	0	1	1	1	0	0	0	0	0	0	0	0	0	0	1	1	1	1	0	2	0	0	2	1	2	1	2	1	1	2	0	2	1	0	0	2	0	0	0	0	0	1	0	0	2
351	0	1	1	0	0	0	1	1	0	0	0	1	1	1	1	0	1	1	1	1	0	0	0	2	0	0	2	1	1	1	1	1	1	0	0	0	2	1	1	2	1	2	0	0	0	0	0	2	2
352	1	2	0	0	0	0	2	2	0	0	1	2	2	0	0	0	1	1	2	1	0	0	0	2	0	0	1	0	2	1	1	0	1	2	0	2	1	0	0	2	0	1	1	0	1	0	0	1	1
353	0	1	2	0	0	0	1	1	1	0	1	0	1	1	1	0	2	2	1	1	1	2	0	2	0	0	2	1	2	2	0	0	0	1	0	2	2	0	0	0	0	0	0	0	0	1	0	0	2
354	0	0	2	0	0	1	2	2	0	0	0	0	1	1	1	1	1	0	1	1	1	1	1	1	1	1	1	1	2	1	1	2	2	0	0	1	0	0	0	1	0	0	0	0	1	0	0	1	1
355	0	1	1	0	0	0	0	1	0	0	1	0	0	0	0	0	2	2	1	1	1	0	0	2	1	1	1	1	2	1	0	1	2	1	1	1	1	1	1	0	0	0	0	0	0	0	0	1	0
356	1	1	2	0	0	1	1	1	1	0	0	0	1	0	0	0	2	1	2	1	1	0	0	2	0	0	2	0	2	1	1	0	0	2	0	1	0	0	0	1	0	0	0	0	0	0	0	1	1
357	1	0	2	0	0	0	1	2	0	0	0	0	1	1	1	0	0	0	0	1	0	0	0	2	0	0	2	0	2	2	0	1	2	1	0	2	2	0	0	2	1	0	0	0	0	0	0	1	1
358	0	1	1	0	0	0	1	1	0	0	0	1	2	1	1	1	1	0	2	0	0	0	0	2	0	0	1	1	2	0	1	0	1	2	0	2	0	0	0	2	0	0	1	0	1	1	0	0	1
359	1	2	1	0	0	0	2	2	0	0	1	0	1	1	2	0	2	1	2	1	1	0	0	2	0	0	0	0	1	1	1	2	2	1	0	2	1	0	0	0	1	0	1	0	0	1	0	2	0
360	0	1	2	0	0	1	1	1	1	0	1	0	0	0	0	0	2	0	1	0	0	0	1	1	0	0	2	0	2	2	1	0	1	2	0	2	2	0	0	0	1	0	0	0	0	1	0	1	1
361	1	0	2	0	0	1	0	1	1	0	0	0	0	0	0	0	1	0	1	1	0	0	0	2	1	1	0	1	1	0	1	0	1	2	0	2	1	0	0	1	0	0	1	0	1	0	0	1	1
362	0	1	1	0	0	1	1	1	1	0	1	1	0	0	1	1	0	0	1	1	1	0	0	2	0	0	2	0	2	1	1	0	0	2	0	2	1	0	0	2	0	0	0	1	0	0	0	1	1
363	1	2	0	0	0	0	0	1	1	0	0	1	0	0	1	1	2	1	2	0	0	0	0	2	1	1	2	0	2	2	2	1	1	0	0	0	1	0	1	1	0	0	0	1	1	1	0	2	0
364	1	2	0	0	0	0	0	1	0	0	1	0	0	0	0	0	1	0	1	0	0	1	2	0	1	1	1	0	2	0	0	2	2	0	0	0	1	0	0	2	1	0	0	0	1	0	0	1	1
365	1	1	1	0	0	0	2	2	0	0	1	0	0	0	0	0	1	0	0	1	1	0	0	2	1	1	2	0	2	1	1	2	2	0	0	1	2	0	0	1	0	0	0	0	1	0	0	2	0
366	0	1	2	0	0	0	1	1	1	0	0	1	1	0	0	0	1	1	1	0	0	1	1	1	0	0	1	0	2	1	1	2	2	0	0	1	2	0	0	1	0	0	0	0	0	0	0	2	0
367	0	0	2	0	0	0	1	1	1	0	0	0	0	0	0	0	0	0	0	1	1	1	0	2	0	0	1	1	2	1	1	0	0	2	0	2	2	0	0	1	0	0	0	0	0	0	0	1	1
368	1	0	2	0	0	0	2	2	0	0	2	0	1	1	1	1	0	0	1	0	0	0	0	2	1	1	2	1	2	2	0	1	1	2	0	1	2	1	1	0	0	0	0	0	0	0	1	2	0
369	1	0	2	0	1	0	1	1	1	0	0	0	0	0	0	0	1	0	1	1	1	1	0	2	0	0	2	0	2	1	1	0	0	1	0	2	2	2	0	0	0	0	1	0	1	1	0	1	1
370	1	2	1	0	0	0	0	1	1	0	0	0	0	0	0	0	1	0	1	0	0	0	0	2	0	0	1	0	2	1	1	1	2	2	0	2	1	0	0	1	0	2	0	0	0	0	0	1	1
371	0	1	1	0	0	0	1	1	2	0	0	0	0	0	0	0	1	1	1	1	0	0	1	1	0	0	0	1	1	1	1	2	2	2	0	2	2	0	0	1	0	2	0	0	0	0	0	0	2
372	0	1	1	0	0	0	2	2	1	0	0	0	0	0	0	0	1	1	2	1	0	0	1	1	0	0	2	1	2	1	1	2	1	1	0	2	0	0	0	1	0	0	1	0	1	0	0	1	1
373	0	0	2	0	0	1	1	1	1	0	0	0	1	0	0	1	0	0	1	1	1	0	0	2	0	0	2	0	2	2	0	0	1	2	0	2	1	0	0	2	1	0	0	0	0	0	0	2	1
374	1	2	1	0	0	0	1	1	0	0	0	0	0	0	0	0	2	1	1	1	1	0	1	1	0	0	2	1	2	2	0	0	0	1	0	1	0	0	0	2	0	0	0	0	2	0	0	2	0
375	1	0	2	0	0	0	0	0	2	0	0	0	0	0	0	0	2	1	0	1	1	0	0	2	0	0	1	0	2	1	0	1	1	1	0	1	0	0	0	2	0	0	0	0	1	0	0	1	1
376	1	0	2	0	0	1	2	2	1	0	0	1	1	1	1	0	2	1	1	0	0	0	0	2	0	0	0	1	1	1	1	1	2	1	0	1	1	0	0	2	1	0	0	0	0	0	0	0	2
377	1	2	0	0	0	0	1	2	0	0	0	0	0	0	0	0	1	1	2	0	0	1	1	1	1	1	1	0	2	1	0	1	1	0	0	1	0	0	0	2	0	0	0	0	0	1	0	1	1
378	0	1	2	0	0	1	0	0	1	0	1	0	0	0	0	0	1	0	1	0	0	1	1	1	1	1	1	1	0	0	2	2	2	0	0	2	1	0	0	2	1	0	0	0	1	1	0	1	1
379	0	2	1	0	0	0	1	1	1	0	1	0	0	0	0	0	1	0	2	1	1	0	1	1	0	0	2	0	2	2	1	0	1	2	0	2	2	0	0	0	1	0	0	0	0	1	0	2	0
380	0	1	1	0	0	0	1	2	0	1	1	1	0	0	1	1	2	1	2	1	1	0	1	1	1	1	1	0	2	1	1	0	1	1	0	1	1	0	0	2	0	1	0	0	0	0	0	1	2
381	0	1	2	0	0	0	1	1	1	0	0	1	1	1	1	0	0	0	2	0	0	0	0	2	0	0	2	1	2	1	2	2	2	0	0	1	0	0	0	2	0	2	0	0	0	1	0	0	2
382	0	1	1	0	0	0	1	1	1	0	1	0	1	1	1	0	2	2	1	1	1	1	0	2	0	0	2	0	1	1	2	1	1	1	0	1	2	0	0	1	0	0	1	0	0	0	0	2	2
383	0	0	2	0	0	0	1	1	1	0	1	0	1	1	1	0	2	1	2	0	0	0	0	2	0	0	1	2	2	1	2	2	2	0	0	1	1	0	0	1	0	0	1	0	1	0	0	1	1
384	1	1	2	0	0	0	0	0	2	0	0	0	0	0	0	0	1	0	2	1	1	1	0	2	1	1	1	1	2	1	0	0	0	2	0	2	2	1	0	0	0	0	0	0	0	0	0	1	1
385	1	1	1	0	0	0	2	2	1	0	1	0	0	0	0	0	0	0	0	1	1	0	2	0	0	1	2	0	2	2	0	1	1	1	0	1	2	0	0	0	1	0	1	0	1	0	0	2	0
386	0	0	2	0	0	0	2	2	0	0	0	0	1	1	1	0	1	0	1	2	1	1	0	2	0	0	2	0	2	2	1	2	2	0	0	0	1	0	0	1	0	0	0	0	2	0	0	1	1
387	1	2	1	0	0	0	0	0	2	0	0	0	0	0	0	0	1	1	1	2	1	0	1	1	0	0	2	0	2	2	1	2	2	0	0	0	1	0	0	1	1	1	0	0	0	1	0	2	0
388	1	0	2	0	0	0	2	2	0	0	0	0	1	0	0	0	2	2	1	1	1	0	1	1	1	1	1	1	2	1	0	1	1	1	1	1	2	1	0	0	0	0	0	1	1	1	0	1	1
389	0	2	1	0	0	0	0	0	2	0	0	0	1	1	1	0	2	2	2	1	0	0	0	2	0	0	1	0	1	1	1	1	1	1	0	2	2	0	0	0	0	0	0	0	1	1	0	1	1
390	1	1	1	0	0	0	2	2	0	0	0	1	2	1	1	0	2	2	2	0	0	1	1	1	1	1	1	0	2	1	0	1	2	1	0	1	2	1	0	0	0	1	0	0	1	0	0	0	2
391	0	1	1	0	0	0	2	2	0	0	0	1	1	0	0	0	0	0	1	0	0	0	1	1	0	0	1	0	2	1	0	1	2	1	0	1	0	0	0	1	0	0	1	0	1	1	0	2	0
392	0	0	2	0	0	0	2	2	1	0	1	2	2	1	1	0	1	0	1	0	0	1	0	2	0	0	1	0	1	1	0	2	2	2	0	1	1	0	0	2	0	0	1	0	1	1	0	2	0
393	0	1	1	0	0	1	2	2	0	0	1	1	1	0	0	0	2	0	1	1	1	0	0	2	0	0	0	0	1	1	2	2	2	1	0	2	1	0	0	2	0	1	1	0	1	0	0	2	1
394	1	2	0	0	0	0	0	1	1	0	0	0	0	0	0	0	2	2	2	1	1	1	0	2	0	0	1	0	2	1	0	1	1	2	2	2	2	0	0	1	1	2	0	0	1	0	0	2	0
395	0	0	2	0	0	0	1	1	1	0	0	0	0	0	0	0	0	0	1	1	1	1	0	2	0	0	1	1	2	1	1	1	2	0	0	1	1	0	0	1	1	0	0	0	0	1	0	1	1
396	1	1	1	0	0	0	1	1	1	0	0	0	0	0	0	0	0	0	1	1	1	0	0	2	0	0	2	1	2	2	0	1	1	2	0	0	2	1	1	1	1	1	0	0	1	0	0	2	0
397	1	2	1	0	0	0	1	1	0	0	1	2	2	1	1	0	1	1	0	2	2	0	0	2	0	0	2	0	2	0	1	1	1	0	0	0	1	1	1	0	0	1	0	0	1	0	0	1	1
398	0	2	1	0	0	0	0	1	1	0	1	0	1	0	1	1	1	0	1	0	0	1	1	1	1	1	1	0	1	1	0	2	2	2	1	2	2	0	0	0	0	0	0	0	0	0	0	1	1
399	0	0	2	0	0	0	1	1	1	0	0	0	0	0	0	0	1	1	1	1	1	0	0	2	0	0	2	0	2	1	2	0	0	2	0	2	2	1	1	0	0	0	0	0	0	1	0	1	1
400	1	1	1	0	0	0	2	2	0	0	0	0	0	0	0	0	1	1	1	0	0	0	0	2	0	0	0	0	1	1	1	0	1	2	0	2	2	0	0	0	0	0	0	0	0	1	0	0	1
401	1	1	1	0	0	0	0	0	2	0	0	0	1	0	0	1	1	0	1	1	0	0	1	1	1	1	1	1	2	1	0	1	1	1	0	2	2	0	0	1	1	0	0	1	0	1	0	1	1
402	0	2	0	0	1	0	1	2	0	0	1	0	2	2	2	0	2	2	0	2	0	0	0	2	0	0	2	0	2	2	1	2	2	1	1	2	2	0	0	0	0	0	0	1	0	0	0	2	0
403	1	1	1	0	0	1	1	1	1	0	1	0	1	1	1	0	1	1	0	1	1	1	1	1	1	1	2	1	2	0	1	0	1	2	1	2	2	0	1	1	0	1	0	0	0	2	0	1	1
404	0	0	1	0	0	0	1	2	0	0	0	0	1	1	1	0	0	0	1	2	1	1	0	2	0	0	2	0	2	1	1	0	0	2	0	2	0	0	0	2	0	0	0	0	2	2	0	2	0
405	0	1	2	0	0	0	1	1	2	0	0	1	1	1	1	0	1	0	1	0	0	0	0	2	0	0	0	1	1	0	1	1	1	1	0	1	2	1	1	1	1	0	0	0	0	1	0	2	0
406	1	2	1	0	0	0	2	2	0	0	1	0	1	1	1	1	2	0	2	0	0	1	0	2	0	0	1	2	2	1	1	1	1	0	0	0	1	0	0	2	0	0	0	0	1	0	0	1	1
407	0	2	0	0	0	0	1	1	1	0	1	0	1	1	1	0	1	1	1	1	0	1	0	2	1	1	2	1	2	2	0	2	2	0	0	1	1	0	0	2	0	0	1	1	1	2	0	1	1
408	0	1	2	0	0	0	0	0	2	0	0	1	2	2	2	0	2	1	1	1	0	0	0	2	0	0	1	0	2	1	0	1	1	0	0	1	1	0	0	1	0	0	0	1	0	1	0	2	0
409	0	1	2	0	0	0	2	2	0	0	1	0	1	1	1	0	2	2	0	2	0	0	0	2	0	0	2	1	2	2	0	1	1	1	0	2	1	0	0	2	1	1	0	0	0	0	0	1	1
410	1	2	1	0	0	0	1	1	1	1	1	1	1	0	0	0	1	1	2	0	0	1	0	2	0	0	2	0	1	1	2	2	2	1	0	1	0	0	0	2	0	0	1	0	1	1	0	0	0
411	0	1	1	0	0	0	2	2	0	0	1	0	0	0	0	0	2	1	0	1	1	1	0	2	0	0	1	0	2	1	1	0	1	1	0	1	0	0	0	1	0	0	0	0	0	0	0	1	1
412	0	2	0	0	1	0	2	2	0	0	1	1	1	0	0	0	0	0	0	1	0	0	0	2	0	0	1	0	2	1	0	1	1	1	0	2	1	0	0	1	0	0	0	0	0	0	0	0	2
413	1	1	2	0	0	1	1	1	2	0	0	0	0	0	0	0	1	1	2	0	0	1	0	2	0	0	2	1	2	2	0	1	1	1	0	1	2	0	1	1	1	0	0	0	0	0	0	2	0
414	0	0	2	0	1	0	1	2	0	0	0	0	0	0	0	0	1	0	1	0	0	0	0	2	0	0	1	0	1	1	0	0	0	1	1	2	0	0	0	1	0	0	0	0	0	0	0	1	1
415	1	2	0	0	0	0	1	2	1	0	0	0	1	0	1	1	1	1	0	1	1	1	0	2	0	0	2	0	2	0	1	1	1	1	0	1	2	0	1	0	0	2	0	0	1	0	0	1	1
416	1	2	1	0	0	0	1	1	2	0	0	1	0	0	0	0	2	1	2	1	1	0	0	2	0	0	1	0	2	2	0	0	0	1	0	1	0	0	0	1	0	0	0	1	0	1	0	0	1
417	0	1	1	0	0	0	0	1	0	0	1	0	0	0	0	0	0	0	0	1	1	0	0	2	0	0	1	1	1	1	2	1	1	0	0	0	1	1	0	1	0	0	0	0	0	2	0	2	0
418	0	0	2	0	0	0	0	1	1	0	0	0	1	1	1	0	2	1	1	0	0	1	1	1	1	1	1	1	1	1	2	0	2	2	1	2	2	0	0	0	0	0	0	0	1	0	0	1	1
419	1	1	1	0	0	0	1	1	1	0	1	1	1	0	0	0	1	1	1	1	0	0	0	2	0	0	1	1	1	1	1	1	1	2	0	0	2	1	0	0	0	1	0	1	2	0	0	1	1
420	0	0	2	0	0	0	2	2	0	0	2	0	2	1	1	1	0	0	0	1	0	0	0	2	0	0	1	0	1	1	2	2	2	1	1	2	2	0	0	0	0	0	0	1	0	0	0	2	0
421	1	1	0	0	0	0	1	1	1	0	1	0	0	0	0	0	1	1	1	1	1	0	0	2	0	0	1	0	2	1	1	1	2	1	1	1	1	0	0	2	0	0	1	0	1	1	0	1	1
422	1	0	2	0	1	0	1	1	1	0	0	0	0	0	0	0	1	1	1	1	0	0	0	2	1	1	2	0	2	1	1	1	2	2	1	2	1	0	1	1	1	0	0	0	0	2	0	1	2
423	0	2	1	0	0	0	2	2	0	0	0	1	1	0	0	0	1	1	2	0	0	0	0	2	0	0	1	0	2	0	0	1	1	1	0	2	0	0	0	2	0	0	0	1	0	1	0	2	1
424	0	2	0	0	0	0	1	1	1	0	0	1	1	0	0	0	1	0	1	1	0	0	0	2	0	0	2	0	2	1	0	1	1	1	0	1	1	0	0	1	0	0	1	0	1	1	0	1	1
425	0	1	1	0	0	0	1	1	1	0	0	0	0	0	0	0	1	1	1	1	0	1	0	2	1	1	1	1	2	0	1	0	0	2	1	1	2	0	0	0	0	1	0	1	1	1	0	2	1
426	1	1	1	0	0	0	2	2	0	0	1	0	2	0	0	1	0	0	0	1	0	0	0	2	0	0	1	0	2	2	0	1	2	1	0	1	1	0	0	2	0	1	0	0	1	0	0	0	2
427	1	2	1	0	0	0	0	1	1	0	0	1	1	1	1	0	0	0	0	0	0	0	0	2	0	0	1	1	1	1	2	1	1	1	0	1	1	0	1	1	1	0	0	0	0	1	0	2	0
428	0	0	2	0	0	0	1	2	0	0	0	0	1	1	1	0	1	0	2	1	1	0	0	2	1	1	2	1	2	2	0	2	2	1	0	1	1	0	0	1	0	0	0	0	0	0	0	1	1
429	0	1	1	0	0	0	1	1	1	0	1	1	1	0	0	0	2	1	2	0	0	0	0	2	0	0	2	0	2	2	1	1	1	2	0	2	1	1	0	1	0	0	0	0	0	1	0	2	0
430	0	0	2	0	0	1	1	1	1	0	0	1	1	0	0	0	1	0	1	1	1	1	0	2	0	0	2	0	2	1	1	2	1	1	0	2	1	1	0	1	0	1	0	1	2	0	0	2	1
431	0	0	2	0	0	0	1	1	1	0	1	0	1	1	1	0	1	1	2	0	0	0	0	2	1	1	1	1	2	0	1	2	2	0	0	1	1	1	0	2	0	0	0	0	0	0	0	1	1
432	0	2	1	0	0	0	0	0	2	0	0	0	1	1	1	0	1	1	2	0	0	1	1	1	1	1	1	0	1	1	1	1	1	1	0	1	1	1	0	1	0	0	0	0	0	0	0	2	0
433	1	1	1	0	0	1	1	1	1	0	1	0	0	0	0	0	2	2	1	1	1	1	0	2	0	0	1	1	2	1	2	1	1	0	0	0	2	0	0	1	1	1	1	0	1	0	0	2	0
434	0	0	2	0	0	0	1	0	1	0	1	2	2	2	2	0	1	0	2	0	0	0	2	0	0	0	2	0	1	0	1	1	2	1	0	2	1	0	0	1	0	0	0	0	0	1	0	1	1
435	1	2	1	0	0	0	0	1	0	0	1	0	0	0	0	0	1	0	1	1	1	0	0	2	0	0	2	0	2	2	2	1	2	1	0	1	0	0	0	2	0	0	0	0	0	2	0	2	0
436	0	0	2	0	0	1	0	1	0	0	1	2	2	2	2	0	1	0	1	1	1	0	1	1	0	0	0	2	1	1	2	1	1	1	1	1	2	0	0	1	0	0	2	0	1	1	0	1	1
437	1	2	2	0	0	0	1	1	1	0	0	1	2	1	1	1	0	0	1	2	1	0	0	2	0	0	1	0	2	0	0	1	1	1	0	1	0	0	0	2	0	0	0	0	0	1	0	2	0
438	1	1	1	0	0	0	2	2	1	0	0	0	0	0	0	0	0	1	0	1	1	0	1	1	0	0	2	0	2	2	1	1	1	1	1	1	1	0	0	1	0	1	0	0	1	0	0	0	2
439	0	0	2	0	0	0	1	1	1	0	1	0	0	0	0	0	2	2	0	2	2	0	0	2	0	0	1	1	1	1	2	1	1	1	0	2	2	1	0	1	0	0	0	0	0	0	0	1	1
440	1	1	2	0	0	0	1	2	0	0	0	0	0	0	0	0	2	1	2	0	0	1	1	1	1	1	1	1	2	0	1	0	0	2	2	2	1	1	0	1	0	1	0	0	0	1	0	1	2
441	0	1	1	0	0	0	1	2	0	0	1	1	1	0	0	0	1	1	0	1	1	1	1	1	1	1	1	0	2	1	2	1	1	2	0	2	1	0	0	0	0	0	1	0	0	0	0	0	2
442	0	2	1	0	0	0	1	1	1	0	0	1	1	0	0	0	1	1	1	0	0	1	0	2	0	0	1	1	2	0	1	1	1	1	0	1	0	1	0	1	0	0	0	0	0	1	0	2	0
443	1	0	2	0	0	1	2	2	0	0	0	2	2	0	0	0	1	2	2	0	0	0	0	2	1	1	0	1	1	0	1	1	1	2	1	2	0	0	0	1	0	0	1	0	0	0	0	0	2
444	1	1	0	0	0	0	0	0	2	0	0	1	1	0	0	0	1	1	1	0	0	1	0	2	0	0	0	0	1	1	1	2	2	2	1	2	2	0	0	0	0	0	1	0	0	0	0	0	2
445	1	0	1	0	0	0	0	1	0	0	1	0	0	0	0	0	0	0	0	1	0	1	0	2	0	0	1	0	2	1	0	1	2	1	0	1	1	0	0	2	0	1	0	1	1	0	0	2	1
446	1	2	0	0	0	0	1	2	0	0	1	0	0	0	0	0	2	0	2	1	1	0	0	2	0	0	2	0	2	2	1	2	2	1	0	1	1	1	0	1	0	1	0	0	1	0	0	1	1
447	0	0	2	0	0	0	2	2	0	0	0	0	1	1	1	0	1	1	0	0	0	1	1	1	1	1	1	1	2	1	0	2	2	0	0	1	1	0	1	1	1	1	0	0	1	0	0	2	1
448	1	2	0	0	0	0	2	2	0	0	0	0	0	0	0	0	2	2	1	1	1	1	2	0	1	1	0	2	1	1	2	0	0	2	1	2	1	0	0	0	0	0	0	0	0	0	0	2	0
449	1	2	0	0	0	0	1	1	1	0	0	1	2	1	1	0	1	1	1	1	0	1	0	2	0	0	1	0	1	1	1	2	2	2	0	2	2	0	0	0	0	0	1	0	0	1	1	1	1
450	1	0	2	0	0	0	2	2	0	0	0	1	1	0	0	0	1	1	2	0	0	0	0	2	0	0	2	0	2	1	1	0	0	1	0	1	0	0	0	1	0	0	1	0	0	1	0	2	0
451	0	1	2	0	0	1	1	1	1	0	0	0	0	0	0	0	1	1	2	0	0	0	1	1	1	1	2	0	2	2	0	1	1	2	0	2	2	1	0	0	0	0	0	1	1	1	0	2	0
452	1	0	2	0	0	0	1	1	1	0	1	0	0	0	0	0	1	0	1	1	1	1	0	2	0	0	1	0	2	1	0	1	2	2	1	2	2	0	0	0	0	0	1	0	0	1	0	2	0
453	1	1	2	0	0	0	1	2	0	0	0	1	2	2	2	0	1	0	1	2	1	1	0	2	0	0	2	0	2	2	1	1	2	2	2	2	2	0	0	1	0	0	1	0	1	1	0	1	1
454	0	1	1	0	0	0	0	0	2	0	0	0	1	0	0	1	0	0	1	1	1	1	1	1	1	1	2	1	2	2	1	1	1	2	1	2	1	0	0	0	0	0	1	0	1	0	0	2	0
455	0	1	1	0	0	1	1	1	1	0	1	0	1	1	1	0	2	2	1	1	1	0	0	2	1	1	2	1	2	1	2	1	2	2	0	2	2	0	0	1	0	0	0	0	1	1	0	1	1
456	0	2	0	0	0	0	1	1	1	1	1	0	0	0	0	0	1	1	1	1	1	0	0	2	1	1	0	0	2	1	0	0	1	2	1	2	0	0	0	1	0	1	0	0	1	0	0	1	0
457	0	1	1	0	0	1	0	1	0	0	1	0	0	0	0	0	1	1	0	1	1	0	0	2	0	0	1	0	2	1	0	2	2	0	0	1	1	0	1	1	0	0	1	0	1	1	0	2	0
458	1	2	2	0	0	1	1	1	1	0	0	1	1	0	0	0	1	0	2	0	0	0	2	0	0	1	2	0	2	1	1	0	1	0	0	2	1	1	0	1	0	0	1	0	1	0	0	1	1
459	0	0	1	0	0	0	2	2	0	0	0	0	0	0	0	0	1	0	1	1	0	0	0	2	0	0	2	1	2	2	0	1	1	1	0	2	2	0	0	2	1	0	1	0	1	1	0	2	0
460	1	1	2	0	0	0	2	2	0	0	1	1	0	0	1	1	2	2	1	0	0	0	0	2	0	0	2	2	2	2	0	1	1	2	0	2	0	0	0	1	0	0	1	0	2	0	0	0	2
461	0	2	0	0	0	0	1	1	1	0	0	0	1	1	1	1	0	0	0	1	1	1	2	0	1	1	2	1	1	0	2	0	1	1	0	1	1	0	0	1	1	0	0	0	0	0	0	2	0
462	0	1	2	0	0	0	1	2	0	1	1	0	0	0	0	0	0	0	1	1	1	0	0	2	1	1	2	0	2	1	1	2	2	0	0	0	1	1	0	1	0	0	0	0	0	1	0	1	0
463	0	0	2	0	0	1	2	2	0	0	1	0	1	1	1	0	2	1	1	0	0	0	0	2	0	0	2	1	2	2	1	2	2	0	0	0	2	0	0	1	1	0	0	1	0	1	0	0	2
464	1	1	2	0	0	0	0	1	1	0	0	0	0	0	0	0	1	0	1	2	1	0	0	2	0	0	2	1	2	2	0	2	2	1	1	2	1	0	0	0	0	1	0	0	0	1	0	0	2
465	1	2	0	0	0	0	1	2	0	0	0	0	0	0	0	0	0	0	0	0	0	0	0	2	0	0	2	2	2	1	1	2	2	0	0	0	1	0	0	1	0	0	1	0	1	0	0	1	1
466	1	2	0	0	0	0	1	1	1	0	0	0	0	0	0	0	1	0	1	0	0	1	1	1	1	1	1	0	2	1	1	0	1	2	1	2	1	0	0	1	0	0	0	0	0	1	0	2	0
467	0	0	2	0	0	1	1	1	1	0	0	0	2	1	1	0	2	0	2	0	0	1	0	2	0	0	0	1	1	1	1	2	2	0	0	1	2	1	0	1	0	1	0	1	0	1	0	1	1
468	1	0	2	0	0	0	2	2	0	1	1	0	1	1	1	0	0	0	1	0	0	0	0	2	0	0	1	0	2	1	1	1	1	2	1	2	1	0	0	1	0	0	0	0	1	0	0	2	0
469	0	2	1	0	0	0	1	1	1	0	0	0	0	0	0	0	1	0	2	1	1	0	0	2	0	0	1	1	2	1	1	0	1	1	0	1	1	0	0	1	0	0	0	0	0	0	0	2	0
470	1	1	2	0	0	1	2	2	0	0	1	0	0	0	0	0	1	1	0	1	0	0	0	2	0	0	1	1	1	1	2	1	1	0	0	1	2	0	0	0	1	0	0	0	0	0	0	2	0
471	1	2	0	0	0	0	0	0	1	0	1	0	1	1	1	0	2	2	1	0	0	1	1	1	0	0	2	1	1	1	1	0	1	1	0	2	2	0	0	0	1	1	0	0	1	1	0	0	2
472	0	2	0	0	0	0	0	1	0	0	1	0	1	1	1	0	2	2	2	0	0	0	0	2	0	0	1	0	1	0	1	0	1	1	0	1	2	0	0	1	0	0	0	1	0	0	0	1	1
473	1	2	1	0	0	0	1	2	0	0	1	1	2	1	1	0	0	0	0	0	0	0	0	2	0	0	2	1	2	2	0	1	1	2	0	2	1	0	0	2	0	1	0	1	1	0	0	1	1
474	1	2	0	0	0	0	0	0	2	0	0	0	0	0	0	0	1	0	2	0	0	1	1	2	0	0	2	0	2	0	0	2	2	0	0	1	2	0	0	0	0	0	0	1	0	1	0	1	1
475	1	2	0	0	0	0	1	1	0	0	1	0	0	0	0	0	1	1	1	1	1	0	1	1	0	0	1	0	1	1	1	0	0	1	0	2	1	1	0	1	0	1	0	0	0	0	0	0	2
476	1	1	1	0	0	0	1	2	0	0	0	0	0	0	0	0	2	0	2	0	0	2	1	1	1	1	2	0	2	1	1	1	2	0	0	1	1	0	0	1	1	0	1	0	0	0	0	1	1
477	1	1	2	0	0	0	2	2	0	0	0	0	0	0	0	0	1	1	0	2	2	1	0	2	0	0	1	2	2	2	0	2	2	1	0	2	0	1	0	1	0	0	1	0	1	0	0	2	0
478	1	0	2	0	0	1	0	1	1	0	0	0	1	2	1	0	0	0	0	1	0	1	0	2	0	0	2	1	1	1	1	1	1	0	0	1	0	0	0	2	0	1	0	0	1	1	0	1	0
479	1	0	2	0	0	0	1	2	0	0	1	0	0	0	0	0	0	0	0	1	1	0	0	2	0	0	1	2	1	1	2	1	1	0	0	1	1	0	0	0	0	0	0	0	0	1	0	2	0
480	0	0	2	0	0	1	0	0	2	0	0	0	0	0	0	0	1	0	1	0	0	1	0	2	0	0	1	0	2	0	1	1	1	2	0	2	1	0	0	1	0	1	0	0	1	1	0	1	1
481	0	1	1	0	0	1	1	2	1	0	0	0	1	1	1	0	1	1	1	1	1	1	0	2	1	1	2	1	2	2	0	2	2	2	0	1	1	0	0	1	0	0	1	0	1	1	0	1	1
482	1	0	2	0	0	0	1	2	0	0	0	0	2	2	2	1	0	0	1	0	0	0	0	2	0	0	1	1	2	1	1	2	2	0	0	0	1	0	0	1	0	1	0	0	1	0	0	2	0
483	0	1	1	0	0	0	0	0	1	0	1	0	0	0	0	0	0	0	0	2	0	0	2	0	0	0	0	1	2	0	1	1	1	0	0	1	1	1	0	1	0	0	1	0	1	0	0	2	0
484	1	2	1	0	0	0	0	0	2	0	0	0	0	0	0	0	0	0	0	1	1	0	1	1	1	1	1	1	2	1	1	1	1	1	1	1	1	0	0	0	0	0	1	0	1	0	0	2	0
485	1	1	1	0	0	0	2	2	0	0	1	0	1	1	1	1	1	1	1	0	0	1	0	2	0	0	2	0	2	2	0	1	2	0	0	2	1	0	0	0	0	0	1	0	0	1	0	0	2
486	1	1	1	0	0	0	1	2	1	0	0	0	0	0	0	0	1	1	2	1	0	1	0	2	0	0	1	0	2	1	0	1	1	0	0	0	1	0	0	1	0	2	0	0	0	1	0	2	0
487	1	2	0	0	0	1	1	1	1	0	1	0	1	1	1	1	1	0	1	2	1	1	1	1	1	1	1	1	2	1	2	1	1	1	1	1	2	0	0	0	0	0	2	0	1	0	0	2	0
488	1	2	0	0	0	0	2	2	1	0	0	0	0	0	0	0	2	1	1	0	0	0	1	1	0	0	1	1	2	1	1	1	1	2	1	2	2	0	0	2	1	1	0	1	2	0	0	2	1
489	0	0	2	0	0	0	2	2	0	0	2	1	2	1	1	1	1	0	2	1	1	1	1	1	1	1	2	0	2	2	0	1	1	2	2	2	2	0	0	1	0	0	1	0	1	1	0	2	0
490	0	1	1	0	0	0	2	2	0	0	0	1	2	1	1	0	0	1	0	1	1	0	0	2	0	0	2	0	2	1	1	0	0	2	0	2	1	1	0	0	0	0	1	0	0	1	0	2	0
491	1	0	2	0	0	1	2	2	0	0	1	2	2	0	0	0	2	1	2	1	1	0	0	2	0	0	1	0	2	1	0	2	2	0	0	1	2	1	1	1	1	1	0	0	1	0	0	2	0
492	1	0	2	0	0	0	1	2	0	0	1	1	1	0	0	0	2	0	2	0	0	0	0	2	1	1	2	0	2	1	2	1	1	2	1	1	2	1	0	1	0	0	1	0	2	0	0	2	0
493	1	1	2	0	0	0	1	2	0	0	1	0	1	1	1	0	1	0	1	0	0	0	0	2	0	0	1	1	2	0	1	2	2	2	0	1	0	0	0	2	0	1	0	0	1	0	0	1	1
494	0	1	1	0	0	0	1	1	1	0	0	0	0	0	0	0	0	0	0	1	0	0	0	2	0	0	2	1	2	2	0	0	0	1	0	1	1	0	0	1	0	0	1	0	0	0	0	2	0
495	1	1	2	0	0	0	2	2	0	0	1	0	1	1	1	0	0	1	2	0	0	1	1	1	1	1	2	0	2	2	0	1	1	2	1	1	0	0	0	2	1	1	0	0	0	2	0	2	0
496	1	0	2	0	0	1	0	0	1	0	1	1	0	0	1	1	1	1	2	0	0	1	2	0	1	1	2	0	1	1	1	0	0	2	0	2	0	1	0	1	0	0	1	0	0	1	0	2	1
497	1	1	1	0	0	0	1	1	1	1	1	1	1	0	0	0	1	0	1	1	1	1	1	1	1	1	1	1	2	1	0	1	2	2	1	2	1	0	0	1	0	2	0	0	1	0	0	2	1
498	0	1	2	0	0	0	1	0	1	0	1	0	0	0	0	0	0	0	1	1	0	1	0	2	1	1	1	0	2	1	1	1	1	0	0	0	0	0	1	1	0	0	0	0	0	1	1	1	0
499	1	2	0	0	0	0	0	1	0	0	1	1	2	2	2	0	2	1	2	0	0	0	0	2	0	0	0	1	1	0	1	1	1	2	0	2	0	0	0	2	1	0	0	2	0	1	0	1	1
500	1	1	1	1	1	2	2	2	0	1	1	0	2	2	2	0	1	1	2	0	0	0	1	1	0	0	1	1	2	1	2	1	1	1	0	2	1	0	0	2	0	0	1	0	0	1	0	0	1
501	0	1	2	0	0	0	0	1	0	0	1	0	1	1	1	1	1	1	0	1	1	2	1	1	1	1	1	0	2	1	0	1	1	1	0	1	2	0	0	0	0	0	0	1	0	1	0	0	2
502	1	2	1	1	1	1	1	0	1	0	1	1	2	2	2	0	0	0	1	0	0	0	0	2	0	0	0	2	1	0	2	0	1	1	0	2	1	0	1	1	0	2	0	0	0	0	0	1	1
503	0	2	1	0	0	0	1	1	1	0	0	1	1	0	0	0	0	0	1	1	1	0	0	2	0	0	0	1	1	0	1	0	1	2	1	2	1	0	0	0	0	1	0	0	1	0	0	2	0
504	0	1	2	0	0	0	1	2	0	0	1	1	1	1	1	0	0	0	0	2	0	1	0	2	0	0	1	0	2	1	1	0	0	2	1	1	1	0	0	1	0	0	0	0	0	0	0	0	2
505	1	1	1	0	0	0	0	0	1	0	1	0	0	0	0	0	1	0	1	0	0	1	0	2	1	1	2	0	2	2	1	1	1	1	1	1	2	0	0	0	0	0	0	0	0	0	0	0	2
506	0	0	1	0	0	0	2	2	0	0	1	1	2	1	1	0	1	0	2	1	1	0	0	2	0	0	2	1	2	2	0	0	0	2	0	1	1	0	0	2	0	2	0	0	0	1	0	2	0
507	1	0	2	0	0	0	0	0	1	0	1	0	2	1	1	1	1	1	0	1	1	0	0	2	0	0	2	0	2	2	0	1	1	1	0	1	1	1	0	1	0	0	1	0	1	0	0	2	0
508	0	2	2	0	0	0	2	2	0	1	1	0	0	0	0	0	1	0	1	2	1	2	1	1	1	1	1	0	1	1	1	1	1	0	0	1	1	0	0	1	0	0	0	0	0	0	0	1	1
509	0	1	2	0	0	0	2	2	1	0	1	1	2	1	1	1	0	0	0	1	0	2	1	1	1	1	1	1	2	1	1	1	1	0	0	1	1	0	0	1	0	1	0	0	1	0	0	2	1
510	0	1	2	0	0	0	2	2	0	0	1	0	0	0	0	0	1	0	1	1	1	0	0	2	0	0	2	0	2	1	1	1	1	1	0	1	1	0	0	0	0	0	1	0	1	1	0	1	1
511	1	1	1	0	0	1	2	2	0	0	2	1	1	0	0	0	1	1	1	0	0	0	0	2	0	0	2	1	2	2	0	1	1	1	0	2	1	1	0	1	0	0	0	1	0	0	0	2	0
512	0	1	2	0	0	0	0	1	1	0	0	1	1	1	1	0	0	0	1	0	0	1	0	2	0	0	1	0	2	0	0	1	1	1	0	1	1	0	0	2	0	0	1	0	1	0	0	2	0
513	0	2	2	0	0	1	1	1	1	0	0	2	2	0	0	0	0	0	0	2	0	0	1	1	1	1	2	0	2	2	0	2	1	2	1	2	2	0	0	1	1	0	0	0	0	0	0	1	1
514	0	1	2	0	0	0	1	1	1	0	1	0	0	0	0	0	2	2	1	1	1	1	0	2	0	0	1	2	1	0	2	0	2	2	1	2	2	1	0	1	0	0	0	0	0	0	0	0	1
515	1	2	0	0	0	0	1	1	1	0	0	0	1	0	0	1	2	1	1	1	1	0	0	2	0	0	0	1	1	0	2	2	2	0	0	1	1	0	0	1	0	0	2	0	1	1	0	0	1
516	1	1	1	1	1	1	1	2	0	0	1	1	1	0	0	0	0	0	1	1	1	1	1	1	1	1	1	2	2	1	1	2	2	0	0	1	1	0	0	1	1	0	1	0	0	1	0	0	2
517	0	2	1	0	0	0	2	2	0	0	0	1	1	1	1	0	1	1	1	0	0	1	1	1	1	1	1	1	2	0	1	1	1	1	1	1	1	0	0	1	0	0	0	0	0	0	0	2	1
518	0	0	2	0	0	0	1	1	1	1	1	0	0	0	0	0	1	1	1	1	1	0	0	2	1	1	1	2	1	1	1	1	2	1	0	1	2	1	0	0	0	0	1	0	1	1	0	1	1
519	0	0	2	0	0	0	0	0	2	0	0	1	1	0	0	1	1	1	1	1	0	1	0	2	0	0	1	2	2	2	0	1	2	1	0	2	0	0	0	2	0	0	0	1	1	2	0	2	1
520	0	1	1	0	0	0	1	1	1	0	1	0	0	0	0	0	2	1	1	0	0	0	0	2	0	0	1	0	1	1	1	1	0	0	0	1	1	0	0	2	0	0	0	0	0	1	0	1	1
521	1	1	1	0	0	0	1	2	0	0	0	0	0	0	0	0	0	0	1	0	0	1	0	2	1	1	2	0	2	1	1	1	1	0	0	0	0	0	0	2	0	0	1	0	0	1	0	2	1
522	0	2	0	0	0	0	2	2	0	0	0	0	1	1	1	0	0	0	0	1	1	0	0	2	0	0	1	0	2	1	0	1	1	2	0	2	1	1	0	1	0	2	0	0	0	0	0	1	1
523	1	0	1	0	0	0	1	2	1	0	0	0	1	1	1	0	2	0	2	1	1	1	1	2	0	0	2	1	2	2	1	0	1	1	0	2	2	0	0	1	0	0	0	0	0	1	0	1	1
524	1	0	2	0	0	1	2	2	0	0	1	0	0	0	0	0	2	0	1	0	0	0	0	2	0	0	2	0	2	2	2	0	1	1	0	1	1	0	0	1	0	1	0	0	0	1	0	1	1
525	1	2	0	0	0	0	1	1	1	1	1	0	0	0	0	0	1	0	2	0	0	1	0	2	0	0	2	0	2	1	2	1	1	1	0	1	0	1	0	1	0	0	1	0	1	0	0	2	0
526	0	1	2	0	0	0	1	1	1	0	1	0	0	0	0	0	2	2	2	0	0	0	1	1	0	0	1	1	2	0	1	1	1	2	1	2	0	1	0	1	0	0	0	1	1	2	0	2	0
527	1	0	2	0	0	1	2	2	0	0	0	1	2	2	2	0	1	1	2	1	0	0	0	2	0	0	1	0	2	2	1	1	2	1	0	1	0	0	0	1	0	0	0	0	0	0	0	1	1
528	1	1	2	0	0	0	1	1	1	0	1	0	0	0	0	0	2	0	0	1	1	0	0	2	0	0	2	1	2	1	1	2	2	1	1	1	1	0	0	1	0	2	0	0	0	0	0	2	0
529	1	2	0	0	0	1	2	2	1	0	0	1	1	1	2	1	0	0	1	1	1	1	1	1	1	2	1	1	2	0	1	1	1	1	0	1	2	0	0	0	1	0	1	0	1	0	0	2	0
530	0	1	1	0	0	0	1	1	1	1	1	0	0	0	0	0	1	0	1	1	0	0	0	2	0	0	0	0	1	1	1	0	1	1	0	2	1	0	0	1	0	0	0	0	0	0	0	2	0
531	1	0	2	0	0	0	1	2	0	0	0	0	0	0	0	0	0	0	2	0	0	0	1	1	1	1	2	0	2	2	1	1	2	1	0	1	2	0	0	0	0	0	0	0	0	1	0	0	2
532	0	1	0	0	0	0	2	2	0	0	0	1	0	0	1	1	1	1	2	0	0	0	0	2	0	0	1	0	2	2	0	2	2	0	0	0	0	0	0	2	0	0	0	0	0	2	0	1	1
533	1	0	2	0	0	0	2	2	0	0	0	1	1	0	0	0	0	0	1	1	1	1	1	1	1	1	1	0	2	1	0	1	1	1	0	1	1	0	0	1	0	0	0	0	0	0	0	1	1
534	0	2	1	0	0	0	0	1	1	0	1	0	0	0	0	0	1	1	1	0	0	0	0	2	0	0	2	0	2	2	0	0	0	1	1	2	1	0	0	2	0	0	0	0	1	1	0	1	1
535	1	2	0	0	1	0	1	2	0	0	0	0	1	0	0	0	1	1	1	1	1	0	1	1	1	1	1	0	1	1	0	1	1	1	1	1	2	0	0	1	0	0	0	1	1	2	0	0	1
536	0	1	1	0	0	0	1	1	1	0	1	1	2	1	1	1	1	1	1	0	0	0	0	2	2	2	1	0	1	1	0	1	1	2	0	2	2	0	1	1	1	0	1	0	1	0	0	1	1
537	0	2	1	1	1	1	1	1	0	0	0	0	2	1	1	1	2	1	1	1	1	1	0	2	0	0	1	0	2	1	0	1	1	2	0	2	1	1	1	0	0	2	0	0	0	0	0	2	0
538	1	0	2	0	0	1	1	1	1	0	0	0	2	1	1	1	1	1	1	2	1	0	0	2	0	0	1	1	1	1	2	1	1	2	1	2	0	0	0	2	0	2	0	0	0	1	0	1	1
539	0	1	1	0	0	0	1	1	1	0	0	1	1	1	1	0	1	0	2	0	0	1	0	2	0	0	0	1	2	0	1	1	1	1	0	1	0	0	0	1	0	0	0	0	0	0	0	1	1
540	1	1	2	0	0	1	1	2	1	0	0	0	0	0	0	0	1	1	1	0	0	1	0	2	0	0	1	0	1	1	0	2	2	2	0	2	1	1	0	1	0	0	1	0	1	0	0	1	0
541	1	0	2	0	0	1	0	1	1	0	0	0	0	0	0	0	1	1	1	1	0	0	0	2	0	0	0	0	2	1	0	2	2	0	0	0	1	0	0	2	0	0	0	0	1	1	0	0	2
542	0	1	1	0	0	0	2	2	1	0	0	0	1	2	1	0	1	1	0	2	1	0	1	1	1	1	0	1	1	1	1	1	1	2	2	2	1	0	0	2	0	0	0	0	0	0	0	2	0
543	1	1	2	0	0	0	1	2	0	0	0	1	1	1	1	0	2	1	1	0	0	0	0	2	1	1	1	0	2	1	1	1	0	0	0	2	2	1	1	2	1	0	0	0	0	0	0	2	0
544	0	0	2	0	0	2	2	2	0	0	1	0	0	0	0	0	2	1	2	1	1	1	1	1	1	1	1	0	2	2	0	0	1	1	0	1	1	0	0	1	0	0	0	0	0	0	0	0	0
545	0	0	2	0	0	0	1	1	1	0	0	0	1	1	1	0	1	0	2	0	0	0	0	2	0	0	2	0	1	1	1	2	2	0	0	1	2	0	0	0	0	0	1	0	1	0	0	2	1
546	0	0	2	0	0	1	1	1	1	0	1	1	0	0	1	1	1	0	1	0	0	0	0	2	0	0	2	0	2	2	1	1	1	1	0	1	1	1	0	1	0	0	1	0	1	0	0	2	0
547	0	1	1	1	1	1	0	0	1	0	1	1	1	0	0	0	0	0	1	0	0	0	0	2	0	0	2	0	2	1	0	1	1	2	1	1	1	0	0	2	0	0	0	1	0	0	0	1	1
548	0	2	1	0	0	0	1	1	1	1	1	1	0	0	1	1	2	0	1	1	1	2	0	2	0	0	2	0	2	2	1	1	1	1	0	1	1	0	0	1	0	0	0	0	0	0	0	2	1
549	1	1	2	0	0	0	1	1	1	0	1	1	0	0	1	1	1	1	0	2	1	0	0	2	0	0	2	1	2	2	0	2	2	1	0	1	1	0	0	1	0	0	0	1	0	0	0	1	1
550	0	0	2	0	0	0	2	2	0	1	1	2	2	1	1	0	1	1	2	0	0	0	0	2	0	0	2	0	2	2	1	0	0	1	0	0	1	0	0	1	0	0	0	2	0	2	0	0	2
551	0	2	1	0	0	0	1	1	1	0	1	0	1	0	0	0	2	0	2	0	0	1	0	2	0	0	1	1	1	1	2	2	2	1	0	1	2	0	0	0	0	0	0	0	0	0	0	1	1
552	1	2	0	0	0	0	1	1	1	0	1	0	0	0	0	0	0	0	0	1	1	0	0	2	0	0	1	1	2	1	2	1	2	1	0	2	2	0	0	2	1	0	0	0	0	1	0	1	1
553	0	1	2	0	0	0	1	1	1	0	0	0	0	0	0	0	0	0	1	0	0	1	0	2	0	0	2	1	2	1	2	1	1	1	0	2	0	0	0	1	0	0	1	0	0	1	0	2	0
554	1	1	2	0	0	0	0	0	2	0	0	1	1	0	0	0	2	0	2	0	0	1	0	2	0	0	1	0	1	1	0	1	2	1	1	1	2	0	0	1	0	0	0	0	0	1	0	0	2
555	0	1	2	0	0	0	1	1	2	0	0	1	2	1	2	1	1	0	2	1	1	0	1	1	1	2	0	0	1	1	1	0	0	1	1	2	1	0	0	0	0	0	0	2	0	1	0	1	0
556	1	0	2	0	0	1	0	0	2	0	0	0	0	0	0	0	2	1	0	1	1	1	0	2	0	0	2	0	2	1	1	0	1	1	0	1	1	0	0	2	1	0	0	1	0	0	0	2	0
557	1	0	1	0	0	0	0	1	1	0	1	0	0	0	0	0	2	0	2	0	0	1	0	2	0	0	0	1	1	1	1	1	1	0	0	1	1	0	0	2	1	0	0	0	0	0	0	1	1
558	0	0	2	0	0	0	0	1	0	0	1	0	0	0	0	0	2	2	1	1	1	1	1	1	1	1	1	1	2	1	0	0	0	2	0	2	0	0	0	1	0	2	0	0	0	0	0	1	1
559	1	1	1	0	0	0	1	1	0	1	2	0	0	0	0	0	1	1	1	0	0	1	0	2	1	1	1	1	2	1	0	0	0	2	0	2	2	1	0	0	0	0	0	0	0	1	0	1	1
560	0	0	2	0	0	0	2	2	0	0	1	0	1	1	1	0	0	0	0	1	0	0	0	2	1	1	0	1	1	0	2	2	2	1	0	2	1	0	0	0	1	1	1	0	1	0	1	0	1
561	0	1	2	0	0	0	1	2	0	0	0	0	1	1	1	0	1	1	2	1	1	0	0	2	0	0	1	1	1	1	1	1	2	1	1	1	1	0	0	1	0	0	0	0	2	2	0	1	1
562	1	0	2	0	0	1	1	1	0	0	1	0	1	0	0	0	1	1	0	1	0	0	0	2	0	0	1	2	2	2	0	1	1	2	1	2	1	0	0	0	0	0	0	0	0	0	0	0	2
563	0	2	0	0	0	0	1	1	1	0	0	0	0	0	0	0	1	1	1	1	0	1	1	1	1	1	1	0	2	2	0	1	1	2	1	2	0	0	0	2	0	0	0	0	1	0	0	0	2
564	1	1	1	0	0	0	0	1	1	0	0	1	1	1	1	0	0	0	2	0	0	2	1	1	1	1	2	2	2	2	0	2	2	0	0	1	1	0	0	2	0	0	0	0	0	0	0	1	1
565	1	1	1	0	0	0	1	1	1	0	0	1	1	0	0	0	1	1	0	1	1	0	0	2	1	1	0	0	1	1	1	1	1	2	1	2	2	1	0	1	0	0	1	0	0	1	0	2	0
566	1	2	0	0	0	0	2	2	0	0	0	1	2	1	1	0	1	0	1	0	0	1	0	2	0	0	0	2	1	0	2	2	2	0	0	0	2	0	0	1	0	0	1	0	1	0	0	2	0
567	1	2	0	0	0	0	2	2	0	0	0	1	2	2	2	0	0	0	1	1	1	0	0	2	1	1	1	1	2	0	1	1	1	1	0	1	1	0	0	0	1	0	0	0	0	1	0	2	0
568	0	2	1	0	0	1	1	1	1	0	0	0	0	0	0	0	1	1	0	2	2	0	0	2	1	1	1	0	2	1	1	0	2	0	0	2	1	0	0	2	1	0	1	0	0	0	0	0	1
569	0	1	2	0	0	0	1	1	1	0	0	0	1	1	0	0	2	2	2	1	0	0	0	2	0	0	2	1	2	1	1	1	1	1	0	2	2	1	0	0	0	0	0	0	1	1	0	2	0
570	0	2	1	0	0	0	0	0	2	0	0	0	2	2	2	1	1	0	2	0	0	1	1	1	1	2	1	0	1	1	1	1	2	2	0	2	2	1	1	2	1	1	0	1	1	1	1	2	0
571	0	2	1	0	0	0	2	2	1	0	0	0	0	0	0	0	0	0	0	1	1	0	1	1	0	0	1	1	2	1	1	2	2	2	0	2	2	0	0	1	1	0	0	0	0	2	0	2	0
572	0	1	1	0	0	0	2	2	0	0	2	0	0	0	0	0	2	1	2	1	1	1	0	2	0	0	1	0	2	2	1	2	2	1	1	2	1	0	0	1	0	0	0	1	0	1	0	1	1
573	1	1	1	0	1	0	2	2	0	0	0	0	0	0	0	0	1	1	0	0	0	0	0	2	0	0	2	0	2	2	0	0	1	1	1	1	2	0	0	1	0	0	0	0	1	1	0	1	1
574	1	2	1	0	0	0	2	2	0	0	0	0	0	0	0	0	2	1	1	1	1	0	0	2	0	0	1	0	1	1	0	1	1	1	0	1	1	0	0	0	0	0	1	0	1	0	0	1	1
575	0	1	1	0	0	0	0	1	1	0	0	0	2	1	1	0	2	0	2	0	0	0	0	2	0	0	2	0	2	2	1	1	0	2	1	2	0	0	0	2	1	0	0	2	0	2	0	2	0
576	0	2	0	0	0	0	2	2	0	0	0	0	1	1	1	0	1	1	1	0	0	1	0	2	0	0	2	0	2	2	1	1	1	2	0	2	2	0	1	1	0	1	1	0	1	0	0	1	1
577	1	1	2	0	0	0	1	1	1	0	0	0	0	0	0	0	1	1	1	0	0	0	2	0	0	1	1	1	2	1	1	1	2	2	0	2	1	0	0	2	0	1	0	0	0	1	1	1	0
578	0	1	1	1	1	1	1	2	0	0	0	0	1	0	0	0	1	1	1	1	0	0	0	2	2	2	1	1	2	1	1	1	1	1	1	1	0	0	0	2	0	1	0	0	0	0	0	1	1
579	1	2	0	0	0	0	1	2	0	0	0	0	0	0	0	0	1	1	1	0	0	0	0	2	1	1	1	0	2	0	0	0	1	2	0	2	1	0	1	1	0	0	0	0	0	0	0	0	2
580	1	2	2	0	0	1	2	2	1	0	0	1	2	1	1	0	2	2	1	1	1	0	0	2	0	0	0	1	1	0	1	1	1	0	0	1	0	0	0	2	0	0	1	0	1	0	0	2	0
581	1	1	1	0	0	1	1	1	1	0	1	0	0	0	0	0	0	0	0	1	0	1	0	2	0	0	1	0	2	1	0	1	2	1	1	1	2	0	0	1	0	0	0	0	0	0	0	2	0
582	0	1	1	0	0	0	1	1	1	0	0	0	0	0	0	0	2	0	1	0	0	0	2	0	0	1	2	0	2	2	1	1	1	2	1	2	2	0	0	1	0	0	0	0	0	0	0	1	1
583	0	0	2	0	1	0	0	0	2	0	0	0	0	0	0	0	0	0	1	0	0	0	1	1	1	1	2	0	2	1	2	0	1	1	0	1	1	0	0	2	0	0	0	0	0	1	0	1	1
584	1	2	1	1	1	1	2	2	0	0	1	0	0	0	0	0	1	1	0	0	0	0	0	2	2	2	2	0	1	1	1	2	2	1	1	1	1	0	0	0	0	0	1	0	1	0	0	1	0
585	1	1	2	0	0	1	2	2	0	0	1	0	1	1	1	0	1	1	0	1	1	1	0	2	0	0	2	0	2	2	0	1	2	1	0	1	2	0	0	1	0	0	1	0	1	1	0	1	0
586	0	0	2	0	0	0	2	2	0	0	0	0	1	1	1	0	1	2	1	1	1	0	0	2	0	0	1	0	1	1	1	2	2	1	1	2	1	1	0	1	0	0	1	0	0	0	0	2	1
587	0	1	1	0	0	0	2	2	0	0	0	0	2	2	2	0	2	0	2	0	0	0	0	2	0	0	1	0	2	1	0	1	2	1	0	1	1	0	0	2	0	0	0	0	0	0	0	1	0
588	1	1	1	0	0	0	2	2	0	0	2	1	1	0	0	0	1	1	1	1	1	0	1	1	0	0	2	0	2	1	1	1	1	1	0	2	1	0	0	1	0	0	0	1	0	0	0	1	1
589	0	1	1	0	0	0	0	0	1	0	1	0	0	0	0	0	2	1	2	0	0	0	1	1	0	0	1	1	2	0	1	1	1	1	0	1	1	1	0	1	0	0	1	0	1	1	0	2	1
590	0	1	1	0	0	1	1	1	1	0	0	0	0	0	0	0	0	0	1	0	0	1	0	2	0	0	1	1	2	1	1	0	0	1	0	1	0	0	0	2	0	0	0	0	2	0	0	1	1
591	1	0	2	0	0	0	1	2	0	0	0	1	2	1	1	0	2	0	1	0	0	1	0	2	0	0	0	2	1	1	2	1	1	1	0	2	2	1	1	0	0	0	0	0	0	1	0	2	1
592	0	0	2	0	0	0	2	2	0	0	0	0	1	1	1	0	1	1	1	1	0	0	0	2	1	1	2	1	2	2	0	2	2	1	0	1	2	0	0	0	0	0	0	0	0	1	0	1	1
593	1	1	2	0	0	0	1	2	0	0	1	1	1	0	0	0	2	1	2	1	1	1	0	2	0	0	0	0	2	1	0	1	1	2	0	2	1	0	0	2	0	0	1	0	1	1	0	1	1
594	0	1	1	1	1	1	1	2	0	0	0	0	0	0	0	0	0	0	0	0	0	0	0	2	0	0	0	0	2	1	0	2	2	0	0	1	2	0	1	0	0	0	0	0	0	1	0	1	1
595	1	1	1	0	0	0	0	0	2	0	0	0	0	0	0	0	2	1	2	1	1	0	1	1	0	0	1	0	2	1	0	1	1	1	0	2	0	0	0	1	0	0	0	0	0	2	0	2	0
596	0	2	2	0	0	0	1	1	1	0	1	2	2	1	1	0	0	0	0	1	0	1	0	2	0	0	2	1	2	1	2	2	2	2	0	1	2	1	0	0	0	0	0	0	1	0	0	2	0
597	1	1	1	0	0	1	0	0	2	0	0	0	0	0	0	0	2	2	0	2	2	1	0	2	0	0	2	0	2	2	1	0	0	2	2	2	1	0	0	2	1	0	0	0	0	0	0	1	1
598	1	1	1	0	0	0	1	2	0	0	0	1	1	0	0	0	2	1	1	0	0	1	0	2	0	0	2	0	2	2	1	1	1	2	0	2	1	0	0	1	0	0	0	1	0	0	0	2	0
599	0	2	1	0	0	0	1	1	1	0	1	1	1	0	0	0	1	0	1	1	1	0	0	2	1	1	1	0	1	0	1	0	1	2	0	2	2	1	1	2	1	2	0	0	1	0	0	1	2
600	0	1	2	0	0	0	1	1	1	0	0	0	1	0	0	1	1	0	1	0	0	0	1	1	0	0	0	0	2	1	0	1	1	2	1	2	0	0	0	1	1	0	1	0	1	0	0	0	2
601	0	2	1	0	0	0	1	1	2	0	0	0	0	0	0	0	0	0	0	1	1	0	1	1	0	0	0	1	1	0	1	0	2	1	0	2	0	0	0	2	0	0	0	0	0	0	0	2	0
602	0	1	1	0	0	0	1	2	0	0	0	0	1	1	0	0	1	0	1	1	1	0	0	2	0	0	1	1	1	1	2	2	2	0	0	0	1	0	0	2	0	0	0	0	0	1	0	2	1
603	1	1	1	0	0	0	1	1	1	0	0	1	0	0	1	1	2	0	1	0	0	2	0	2	0	0	1	0	2	2	0	1	2	1	0	1	2	0	0	1	1	0	0	0	0	0	0	1	1
604	1	0	2	0	0	0	1	1	1	0	1	1	1	1	1	0	2	0	2	0	0	0	1	1	0	0	2	1	1	1	1	2	1	1	0	2	0	0	0	2	0	0	2	0	1	0	1	1	0
605	1	1	2	0	0	0	0	2	0	0	1	1	1	1	1	0	2	1	1	1	1	1	0	2	0	0	1	0	2	2	1	2	1	1	0	2	2	0	0	1	1	0	0	0	0	1	0	1	2
606	0	0	2	0	0	0	1	1	1	0	0	1	1	1	1	0	1	1	2	0	0	0	1	1	0	0	2	0	2	2	0	0	0	1	1	2	1	1	1	0	0	0	0	0	0	0	0	0	2
607	1	1	1	0	0	0	2	2	0	0	0	0	0	0	0	0	0	0	1	1	1	0	0	2	0	0	2	0	2	2	0	1	2	2	0	2	1	1	0	1	0	1	0	0	0	1	0	2	0
608	0	1	1	0	0	0	2	2	0	0	1	0	0	0	0	0	1	0	2	0	0	0	0	2	0	0	1	1	2	1	0	0	0	0	0	1	1	0	0	1	0	1	1	0	1	0	1	1	0
609	1	1	1	1	1	1	2	2	1	0	1	0	0	0	0	0	2	2	1	1	1	0	1	1	0	0	1	1	2	1	2	2	2	0	0	1	1	0	0	2	0	0	0	0	0	0	0	1	1
610	1	2	1	0	0	0	0	0	2	0	0	1	2	1	1	0	0	0	2	0	0	0	0	2	1	1	1	0	1	1	0	1	2	1	0	2	0	0	0	2	0	0	1	0	1	1	0	2	0
611	0	1	1	0	0	0	1	1	0	0	1	0	0	0	0	0	1	0	1	1	0	0	0	2	0	0	1	0	2	1	1	1	1	1	0	1	2	1	1	2	1	0	0	0	0	1	0	1	1
612	0	0	2	0	0	0	2	2	0	0	0	0	0	0	0	0	1	1	1	0	0	0	0	2	0	0	2	0	2	0	1	1	1	1	0	1	2	0	0	0	0	0	2	0	1	1	0	1	1
613	1	0	2	0	0	0	1	1	1	0	1	1	0	0	0	0	1	1	1	0	0	0	0	2	0	0	1	0	2	0	0	1	2	1	0	1	0	0	1	1	0	1	0	0	1	1	0	1	1
614	1	1	1	0	0	0	1	1	1	0	0	0	1	1	1	0	0	0	1	1	0	1	1	1	1	1	1	0	1	1	2	1	1	1	0	1	2	0	1	1	0	1	0	0	1	0	0	1	1
615	0	1	2	0	0	0	2	2	1	0	0	0	1	1	1	0	2	1	0	1	1	1	1	1	1	1	2	0	2	1	0	1	1	1	1	1	2	0	0	1	0	2	0	0	0	0	1	2	0
616	1	1	1	0	0	0	0	1	0	0	1	0	1	1	1	0	0	0	0	1	1	1	0	2	0	0	2	0	2	2	1	1	1	0	0	0	0	0	0	2	0	0	0	0	1	1	0	2	1
617	0	1	1	0	0	0	2	2	0	0	1	0	0	0	0	0	1	1	2	0	0	0	1	1	1	1	1	0	2	0	0	2	2	0	0	1	1	0	0	0	0	0	1	0	0	0	0	0	1
618	0	0	2	0	0	1	1	1	1	0	1	0	0	0	0	0	1	1	0	2	2	0	0	2	0	0	2	0	2	2	0	1	1	1	1	1	2	0	1	0	0	0	1	0	1	0	0	2	0
619	0	0	2	0	0	1	2	2	0	0	2	0	1	1	1	0	2	1	1	0	0	0	0	2	0	1	2	0	2	2	1	1	1	2	1	2	2	0	1	0	0	0	1	0	1	1	0	1	2
620	1	1	1	0	0	0	2	2	0	0	2	0	1	1	1	0	1	1	0	1	1	0	1	1	1	1	1	0	2	1	0	2	2	1	0	0	1	1	1	0	0	0	1	0	0	0	0	2	0
621	0	1	2	0	0	1	0	0	2	0	0	0	1	1	1	0	0	1	2	0	0	0	1	1	2	2	1	0	2	0	0	1	2	0	0	0	1	0	0	2	0	0	0	0	0	0	0	1	1
622	0	1	2	0	0	0	0	1	0	0	1	0	0	0	0	0	1	1	1	0	1	1	0	2	0	0	0	1	2	0	1	1	1	2	1	2	1	0	0	1	0	0	0	0	0	1	0	2	0
623	1	0	2	0	0	0	2	2	0	1	1	0	0	0	0	0	1	1	0	1	1	1	1	1	0	0	2	0	2	2	1	1	1	1	0	1	0	0	0	2	0	0	1	0	1	2	0	0	2
624	0	0	2	0	0	1	2	2	0	0	1	0	1	1	1	0	1	0	1	1	1	0	0	2	0	0	1	1	2	1	2	1	1	1	0	1	1	0	0	2	0	0	0	1	1	1	0	1	1
625	1	0	2	0	0	1	1	1	1	0	0	1	2	2	2	0	2	1	2	0	0	1	0	2	0	0	1	0	1	1	1	2	2	0	0	0	0	0	0	0	0	0	0	0	0	0	0	1	1
626	1	0	2	0	0	0	2	2	0	0	0	1	2	2	2	0	2	1	2	0	0	0	0	2	0	0	0	1	2	0	1	0	1	1	0	1	1	0	0	1	0	0	2	0	1	0	0	1	1
627	1	0	2	0	0	1	1	2	0	0	0	1	1	0	0	0	0	0	1	1	1	1	1	1	1	1	2	0	2	2	0	1	1	1	0	1	0	0	0	2	0	1	0	0	1	0	0	1	1
628	0	2	1	0	0	0	0	0	1	0	1	1	2	1	1	0	1	1	2	1	1	0	1	1	0	0	0	2	0	0	2	1	1	1	0	1	1	1	0	1	0	0	0	0	0	2	0	1	1
629	1	0	2	0	0	0	1	1	2	0	0	0	0	0	0	0	2	1	2	0	0	0	0	2	1	1	2	0	2	2	0	0	0	2	0	2	2	1	0	0	0	0	1	0	1	1	0	2	0
630	0	2	0	0	0	0	1	1	1	1	1	1	0	0	1	1	1	1	1	1	1	0	1	1	0	0	1	0	2	2	0	0	1	1	0	1	0	0	0	2	0	1	0	0	0	2	0	1	1
631	1	1	1	0	0	1	1	1	0	0	0	0	0	0	0	0	0	0	2	1	1	0	0	2	2	2	1	0	2	1	1	1	1	1	0	1	0	0	0	2	0	0	1	0	1	0	0	1	1
632	1	1	2	0	0	0	0	0	2	0	0	1	1	1	2	1	1	2	1	1	1	0	0	2	0	0	1	0	1	0	1	1	2	2	2	2	1	1	0	1	0	0	0	0	0	0	0	0	1
633	0	0	2	0	0	0	0	1	1	0	0	0	0	0	0	0	1	0	1	1	0	1	0	2	0	0	2	0	2	2	0	1	1	1	0	1	2	1	1	0	0	1	0	1	0	1	1	1	1
634	1	0	2	0	1	0	1	1	1	0	0	1	2	2	2	0	1	1	1	2	1	0	1	1	1	1	1	1	2	0	1	1	1	1	0	1	2	0	0	0	0	0	1	0	0	1	0	2	0
635	0	1	2	0	0	0	1	1	0	0	1	0	1	1	1	0	1	1	2	0	0	1	0	2	0	0	0	0	2	1	0	1	1	1	0	1	0	0	0	2	0	0	1	0	1	1	0	1	1
636	1	1	1	0	0	0	1	1	0	0	0	0	0	0	0	0	1	1	1	1	1	0	0	2	0	0	2	0	2	2	1	0	0	1	1	2	1	0	0	1	0	0	0	0	0	1	0	0	1
637	1	0	2	0	0	0	0	1	1	0	1	0	0	0	0	0	0	0	2	1	1	2	0	2	0	0	0	0	2	1	0	0	1	1	0	1	1	0	0	0	0	0	1	0	1	0	0	0	2
638	0	1	1	0	0	1	1	2	0	0	1	0	0	0	0	0	1	1	2	0	0	0	1	1	0	0	2	0	2	2	0	1	1	2	2	2	1	0	0	1	0	1	0	0	0	1	1	1	1
639	0	2	0	0	0	0	0	1	1	0	1	1	2	1	1	1	0	0	1	1	1	1	0	2	0	0	0	0	1	1	2	1	1	1	1	1	2	1	0	0	0	0	0	0	1	0	0	0	1
640	0	1	1	0	0	0	1	2	0	0	0	0	0	0	0	0	0	0	0	0	0	0	0	2	0	0	1	1	2	1	0	1	1	1	0	2	1	0	0	1	0	0	0	0	0	0	0	2	1
641	0	1	2	0	0	0	1	1	1	1	1	0	1	1	1	0	1	1	1	1	1	1	2	0	1	1	2	0	2	1	1	1	1	1	0	2	2	0	0	0	0	0	1	0	1	0	0	1	2
642	1	1	1	0	0	1	0	1	1	0	0	1	1	0	0	0	1	0	1	1	0	0	0	2	0	0	1	1	1	1	1	0	1	2	1	2	2	1	0	0	0	1	0	0	0	0	0	2	0
643	1	2	0	0	0	0	1	1	0	0	0	1	1	0	0	0	1	1	1	1	1	0	1	1	1	1	1	0	1	1	2	0	1	1	0	2	2	0	0	0	0	0	0	0	0	0	0	1	0
644	0	2	0	0	0	0	0	0	2	0	0	0	0	0	0	0	0	0	0	1	0	0	0	2	0	0	1	2	1	0	2	1	1	2	1	2	2	1	1	2	2	0	1	0	1	1	0	1	1
645	1	0	2	0	0	0	1	1	1	0	1	0	1	1	1	0	1	0	1	1	1	1	1	1	0	0	1	0	2	0	0	1	2	2	2	2	2	0	0	0	0	0	0	0	0	0	0	0	2
646	1	1	2	0	0	0	0	0	1	0	2	0	1	0	0	1	0	1	2	0	0	0	0	2	1	1	2	0	2	2	0	1	1	1	0	2	1	0	0	1	0	2	0	0	0	0	0	1	0
647	1	2	0	0	0	1	2	2	1	0	0	1	0	0	1	1	0	0	2	0	0	0	0	2	1	1	1	0	2	2	0	2	2	1	1	2	1	0	0	0	0	0	0	0	0	1	0	1	1
648	0	0	2	0	0	1	2	2	0	0	2	0	1	1	1	0	1	0	2	1	1	0	0	2	0	0	2	1	2	1	2	0	1	2	0	2	1	0	0	1	0	0	0	0	0	0	0	0	0
649	0	0	2	0	0	1	2	2	0	0	1	0	0	0	0	0	2	1	1	0	0	0	0	2	0	0	1	1	2	1	0	1	1	1	0	1	1	0	1	1	1	0	0	0	2	1	0	1	0
650	0	1	1	0	0	0	1	1	1	0	0	0	0	0	0	0	0	0	0	2	0	0	0	2	0	0	0	0	1	1	1	1	1	2	0	0	1	0	0	1	0	0	0	0	0	1	0	1	1
651	1	2	1	0	0	0	1	1	1	0	0	1	1	0	0	0	1	2	2	0	0	0	0	2	0	0	1	0	1	1	2	2	2	1	0	0	2	0	1	0	0	0	0	0	0	1	0	2	1
652	0	1	2	0	0	1	0	1	0	0	0	1	1	0	1	1	2	2	1	1	1	0	0	2	0	0	2	1	2	2	0	1	1	2	1	2	1	0	0	1	0	0	0	0	0	0	1	1	0
653	1	1	2	0	0	0	1	1	1	0	0	0	0	0	0	0	0	0	1	0	0	0	0	2	1	1	0	0	2	1	0	1	1	1	0	1	1	0	0	2	1	1	0	0	1	0	0	2	0
654	0	2	0	0	0	0	1	1	1	0	0	0	1	1	1	0	1	0	1	0	0	1	0	2	0	0	1	0	1	1	1	0	1	1	0	2	2	0	0	0	0	0	1	0	2	0	0	0	2
655	0	1	1	0	0	0	0	0	2	0	0	0	1	1	1	0	1	2	2	0	0	0	1	1	0	0	1	0	2	2	0	2	2	0	0	0	1	0	0	2	1	0	1	1	1	1	0	2	1
656	0	1	1	0	0	1	2	2	0	0	0	1	1	0	0	0	1	1	0	1	1	0	0	2	0	0	2	0	1	1	2	1	1	0	0	1	1	0	0	1	0	0	0	0	0	1	0	0	2
657	0	2	1	0	0	0	2	2	1	0	0	0	0	0	0	0	1	1	0	1	0	0	1	1	0	0	1	1	2	1	1	2	2	2	1	2	1	0	0	1	0	0	0	0	0	0	0	1	1
658	0	1	1	1	1	1	2	2	0	0	2	0	1	1	1	0	0	0	0	1	0	1	1	1	1	1	2	1	2	1	2	1	1	2	1	2	2	0	0	0	0	0	0	0	0	1	0	1	1
659	1	1	2	0	0	0	1	2	0	0	1	0	0	0	0	0	0	0	1	0	0	1	0	2	0	0	1	0	2	1	0	2	2	0	0	0	1	1	0	1	0	0	0	0	0	1	0	0	2
660	0	0	2	0	0	0	1	2	0	0	1	0	1	0	0	1	1	0	1	0	0	0	0	2	0	0	2	0	2	1	1	1	1	1	1	1	2	0	0	2	1	1	0	1	1	0	0	1	1
661	0	2	1	0	0	1	2	2	1	0	1	0	1	1	1	0	2	1	2	0	0	1	1	1	1	1	1	1	2	0	1	2	2	1	0	1	2	0	0	0	0	1	0	0	1	0	0	1	1
662	0	2	0	0	0	0	1	2	0	0	1	0	1	1	0	0	1	0	0	1	1	1	1	1	1	1	1	0	2	1	2	2	2	1	0	1	0	0	0	1	0	0	1	0	1	1	0	2	1
663	1	1	1	0	0	0	2	2	0	0	1	1	0	0	1	1	1	1	1	1	1	1	1	1	0	0	1	1	2	1	0	0	1	1	0	2	1	0	0	0	0	0	0	0	0	0	0	2	0
664	1	2	0	0	0	0	2	2	0	0	0	1	1	0	0	0	2	2	0	2	2	1	0	2	0	0	1	0	2	2	0	1	1	1	0	1	1	1	0	1	0	0	1	0	1	0	0	1	1
665	1	2	0	0	0	0	0	0	2	0	0	0	1	0	0	0	1	1	2	1	0	1	0	2	0	0	1	1	2	1	1	0	0	2	0	1	1	0	0	2	0	1	0	0	1	0	0	1	1
666	0	1	2	0	0	0	0	1	0	0	1	0	1	1	1	0	1	0	2	0	0	1	0	2	0	0	2	1	1	1	1	1	1	1	1	2	1	1	0	1	0	0	1	1	1	1	0	0	2
667	1	1	1	0	0	1	1	1	1	0	0	1	1	0	0	0	0	0	0	1	1	0	0	2	0	0	2	0	2	2	0	1	1	1	0	1	2	0	0	0	0	0	0	0	0	1	0	0	1
668	1	1	0	0	0	0	0	0	2	0	0	1	2	1	1	0	1	1	0	1	0	1	0	2	0	0	2	0	2	2	0	1	1	2	1	2	2	2	0	0	0	1	0	1	2	1	0	2	0
669	1	1	2	0	0	0	1	1	2	0	0	0	1	1	1	1	1	0	1	1	0	1	0	2	0	0	0	2	1	0	2	2	2	0	0	1	2	0	0	0	0	0	0	0	0	1	0	2	0
670	0	2	0	0	0	0	1	2	1	0	0	1	1	0	0	0	2	0	1	0	0	0	0	2	0	0	1	0	1	1	1	1	2	2	1	2	0	0	0	2	0	1	0	1	1	0	0	2	0
671	1	1	2	0	0	0	1	1	1	0	0	0	0	0	0	0	1	1	1	0	0	0	0	2	0	0	0	0	1	1	2	2	2	2	1	2	2	0	1	0	0	0	1	0	1	0	0	1	0
672	0	1	2	0	0	1	1	1	1	0	0	1	1	0	0	0	1	0	0	1	1	0	0	2	0	0	0	1	1	0	1	1	1	2	1	1	1	0	0	2	0	0	1	0	0	0	0	1	1
673	1	1	1	0	0	0	1	2	1	0	0	1	2	2	2	0	1	1	1	1	1	1	1	1	1	1	1	0	2	1	0	1	1	1	0	2	1	1	0	1	0	0	0	0	0	0	0	1	1
674	1	2	1	0	0	0	2	2	0	0	0	0	1	1	1	0	2	2	1	1	1	0	0	2	0	0	2	1	2	1	1	1	1	1	0	2	0	0	0	2	0	0	0	0	0	0	0	1	1
675	1	2	1	0	0	0	2	2	1	0	1	1	2	1	1	0	1	1	1	0	0	1	0	2	0	0	1	1	1	1	2	1	2	1	1	1	0	0	0	2	0	0	1	0	0	1	0	2	0
676	1	1	1	0	0	0	0	1	1	0	0	1	2	1	1	0	1	1	1	0	0	0	0	2	0	0	2	1	2	2	0	1	2	1	0	1	2	0	0	0	0	0	0	0	0	1	0	0	2
677	1	2	1	0	0	0	1	1	1	0	0	0	0	0	0	0	2	0	2	1	1	0	0	2	1	1	1	0	2	1	0	1	1	1	1	1	0	1	0	1	0	0	1	1	1	1	0	2	0
678	1	1	1	0	0	0	0	0	2	0	0	0	0	0	0	0	2	1	2	0	0	1	0	2	0	0	1	1	2	0	1	0	1	2	1	2	2	0	0	0	0	0	0	0	0	2	0	1	1
679	1	1	1	0	0	0	2	2	1	0	0	0	2	1	1	1	0	0	2	0	0	1	1	1	1	1	2	1	2	1	2	1	2	1	0	2	1	0	0	2	1	0	0	0	0	1	0	2	0
680	0	1	1	0	0	0	1	1	1	0	0	0	0	0	0	0	0	0	1	1	1	0	1	1	2	2	2	1	2	2	1	2	2	1	0	2	2	0	0	2	1	1	0	0	1	0	0	0	2
681	1	1	1	0	0	1	2	2	0	0	0	0	1	0	0	0	0	0	2	0	0	0	0	2	1	1	2	0	2	1	2	2	2	0	0	1	1	0	0	2	1	0	0	0	0	0	0	1	1
682	0	1	1	0	0	0	2	2	1	0	1	0	1	0	0	0	1	1	1	0	1	1	1	1	1	1	2	0	2	2	0	2	2	0	0	0	2	0	0	1	0	0	0	0	0	1	0	1	1
683	1	1	1	0	0	0	1	1	1	0	0	0	0	0	0	0	1	0	1	0	0	0	0	2	0	0	2	0	1	0	1	1	1	1	0	1	0	0	1	1	0	0	0	0	0	0	0	0	2
684	0	2	1	0	0	0	0	1	1	0	0	1	2	2	2	0	1	1	2	1	1	1	0	2	0	0	2	1	2	1	2	2	2	2	0	2	1	0	0	1	1	1	0	0	0	0	0	0	2
685	0	2	1	0	0	0	2	2	0	0	0	2	2	1	1	0	0	0	1	1	1	1	0	2	0	0	0	1	1	1	1	0	0	1	1	2	2	0	0	0	1	0	0	0	0	0	0	1	1
686	1	1	1	0	0	0	1	1	1	0	1	0	0	0	0	0	1	0	2	0	0	0	0	2	0	0	2	1	1	1	1	1	1	1	0	1	1	1	0	0	0	0	1	0	1	2	0	1	1
687	0	2	0	0	0	0	1	2	0	0	1	1	1	0	0	0	1	0	2	0	0	0	0	2	0	0	1	0	2	1	0	2	2	2	2	2	1	0	0	1	0	0	0	1	1	1	0	2	0
688	1	2	0	0	0	0	2	2	0	0	1	1	0	0	1	1	1	1	2	1	0	0	1	1	0	0	2	1	2	2	1	1	1	1	1	2	2	0	1	1	1	0	0	0	0	0	0	2	0
689	1	2	1	0	0	0	1	1	1	0	0	0	0	0	0	0	1	0	1	0	0	0	0	2	0	0	0	0	2	0	0	1	1	1	0	1	2	1	0	0	0	0	0	0	0	1	0	1	1
690	0	1	1	0	1	0	0	0	2	0	0	0	0	0	0	0	1	1	0	2	1	0	0	2	0	0	1	0	2	2	0	1	1	1	0	1	1	0	0	1	0	0	0	0	0	0	0	1	1
691	0	1	2	0	0	1	1	1	1	0	0	0	0	0	0	0	1	0	1	0	0	1	0	2	0	0	0	1	1	1	1	1	2	1	0	1	2	0	0	0	0	0	0	0	0	1	0	1	1
692	1	2	0	0	0	0	1	1	1	0	0	1	2	2	2	0	1	1	2	0	0	0	0	2	0	0	1	0	2	1	1	2	2	0	0	1	2	0	0	1	0	0	1	0	0	0	0	0	2
693	0	1	1	0	0	0	2	2	0	0	2	0	1	1	1	0	2	0	1	0	0	0	0	2	1	1	0	0	2	1	0	0	0	2	2	2	1	0	0	2	0	0	0	0	0	1	0	2	1
694	1	1	1	0	0	1	2	2	0	0	0	0	0	0	0	0	2	2	1	1	1	0	0	2	0	0	2	0	2	2	0	1	1	1	0	2	2	0	0	1	0	2	0	0	0	0	0	1	1
695	0	1	1	0	0	0	2	2	0	0	0	0	0	0	0	0	1	1	2	0	0	0	0	2	0	0	2	1	2	1	2	0	1	0	0	2	0	0	0	1	1	0	0	2	0	2	0	1	1
696	1	0	2	0	0	1	0	1	0	0	1	0	0	0	0	0	2	0	2	0	0	0	0	2	0	0	0	1	1	0	1	0	0	1	0	1	1	0	0	2	0	0	0	0	0	0	0	0	2
697	1	1	1	1	1	1	1	1	1	1	0	0	1	1	2	0	1	1	1	2	1	1	0	2	0	0	2	1	2	2	1	1	1	1	0	2	2	0	1	0	0	0	0	0	0	0	0	1	0
698	1	2	1	1	1	1	1	2	0	0	0	0	1	0	0	1	0	0	0	1	1	0	0	2	1	1	1	0	2	1	0	1	1	2	1	2	0	1	0	1	0	0	0	0	0	1	0	1	1
699	1	2	1	0	0	0	0	1	1	0	0	0	0	0	0	0	0	0	0	1	0	0	0	2	0	0	0	1	1	0	1	0	0	2	0	2	1	0	0	2	0	0	0	0	1	1	0	1	2
700	1	2	0	0	1	0	2	2	1	0	0	0	0	0	0	0	1	0	2	0	0	1	0	2	0	0	2	0	2	2	0	1	2	0	0	1	1	0	0	1	0	0	1	0	1	0	0	2	0
701	0	2	0	0	0	0	1	2	0	0	1	0	0	0	0	0	1	1	1	2	1	0	0	2	1	1	1	0	2	1	1	1	1	1	0	1	2	1	0	0	0	0	0	0	0	1	0	0	2
702	1	2	0	0	0	0	2	2	0	0	2	0	1	1	1	0	1	1	1	1	0	0	0	2	1	1	2	1	1	1	1	1	1	1	0	1	0	0	0	2	0	0	0	0	0	0	0	2	0
703	0	1	1	0	0	0	0	1	1	0	0	0	0	0	0	0	0	0	0	1	0	1	0	2	0	0	1	0	2	2	1	1	1	1	0	1	1	0	0	0	0	0	0	0	0	0	0	1	1
704	0	1	0	0	0	0	2	2	1	0	0	0	1	1	1	1	2	1	2	1	1	0	0	2	0	0	1	1	1	1	2	0	0	2	1	1	1	0	0	2	0	0	0	0	2	0	0	0	2
705	0	1	1	0	0	0	1	2	0	0	0	0	0	0	0	0	2	2	2	0	0	1	0	2	0	0	1	0	2	0	0	1	2	1	0	2	2	1	0	1	0	0	0	0	0	1	0	0	2
706	1	2	0	0	0	0	0	1	1	0	0	0	0	0	0	0	1	0	1	0	0	0	0	2	0	0	1	1	2	1	1	2	2	1	0	2	1	0	0	1	0	1	0	0	1	0	0	2	0
707	1	1	0	0	0	0	0	0	1	0	1	0	2	1	1	0	0	0	2	1	1	0	0	2	0	0	2	0	2	0	1	1	1	2	0	0	1	0	1	1	0	0	0	0	0	1	0	1	1
708	1	0	2	0	0	0	1	2	1	0	0	1	1	0	0	0	1	0	2	1	1	0	0	2	0	0	1	0	2	1	0	1	1	0	0	1	0	0	0	1	0	1	0	1	2	1	0	0	2
709	0	1	1	0	0	1	1	1	1	0	0	0	1	0	0	0	2	2	1	1	1	0	0	2	0	0	0	1	1	0	1	2	2	0	0	1	1	0	0	2	0	0	0	0	0	0	0	1	1
710	0	0	2	0	0	1	2	2	1	0	0	0	1	1	1	0	2	2	1	1	1	0	0	2	1	1	0	2	0	0	2	2	2	1	0	1	1	0	0	1	0	1	0	0	0	0	0	1	1
711	0	1	1	0	0	0	1	1	1	0	0	0	1	0	0	0	2	2	2	1	0	0	1	1	0	0	0	1	1	1	1	1	2	1	1	2	1	0	0	1	1	0	0	0	0	1	0	1	0
712	1	1	1	1	1	1	2	2	0	0	1	0	0	0	0	0	0	0	1	0	0	1	0	2	0	0	1	0	2	0	0	1	1	0	0	1	2	0	0	0	1	0	0	0	0	0	0	2	0
713	1	1	2	0	0	0	2	2	0	0	2	0	0	0	0	0	0	0	0	1	0	1	0	2	0	0	2	1	2	1	1	1	2	1	0	1	1	0	0	1	0	1	0	1	0	1	0	2	2
714	0	2	1	0	0	0	2	2	0	0	2	1	1	0	0	0	2	1	0	1	1	0	0	2	1	1	1	0	2	2	1	1	2	1	0	1	1	1	0	1	0	0	0	0	0	0	0	2	0
715	1	1	2	0	0	0	1	1	1	0	1	1	1	0	0	0	1	1	0	1	1	1	1	1	1	1	1	0	1	1	1	2	1	2	1	2	0	0	0	1	0	0	0	0	0	1	0	1	0
716	1	1	0	0	0	0	0	0	2	0	0	0	0	0	0	0	2	2	1	1	1	0	0	2	0	0	2	0	2	1	1	2	2	1	1	2	0	0	0	2	1	0	0	0	0	1	0	1	1
717	0	1	2	0	0	0	2	2	0	0	0	1	0	0	1	1	1	0	1	1	1	1	0	2	0	0	2	0	2	2	0	1	1	1	0	1	0	0	0	1	0	0	0	0	0	0	0	0	2
718	0	1	1	0	0	0	1	0	1	0	1	1	1	0	0	0	2	2	1	1	1	1	1	1	0	0	1	0	1	0	1	2	2	0	0	0	1	0	0	1	0	0	0	0	0	1	0	2	0
719	0	2	0	0	0	0	1	1	1	0	0	0	0	0	0	0	2	2	1	1	1	0	0	2	0	0	1	0	2	1	0	1	1	1	0	2	2	1	0	0	0	0	1	0	0	0	0	1	1
720	0	2	0	0	0	0	1	1	0	0	1	0	0	0	0	0	1	1	2	1	1	0	0	2	0	0	2	2	2	2	0	1	2	0	0	1	1	0	0	2	0	0	0	1	0	1	0	1	0
721	1	0	2	0	0	1	1	1	1	0	1	1	2	2	2	0	2	1	1	0	0	0	0	2	0	0	2	1	2	1	2	1	1	1	0	1	1	0	0	1	0	0	1	0	2	0	0	1	1
722	1	0	2	0	0	1	1	2	0	0	0	1	1	1	1	0	0	0	0	1	0	1	0	2	0	0	1	0	2	2	0	1	2	0	0	2	0	0	0	2	0	0	0	1	0	0	0	2	0
723	1	1	1	0	0	1	2	2	0	0	2	1	1	1	1	0	1	1	1	1	1	1	0	2	0	0	2	0	1	0	1	1	2	1	0	1	0	0	0	1	0	2	0	0	0	0	0	2	0
724	0	0	2	0	0	0	2	2	1	0	1	0	0	0	0	0	1	1	0	1	1	1	0	2	0	0	2	1	2	1	1	1	1	0	0	0	0	0	0	2	0	0	1	0	0	0	0	1	0
725	0	1	1	0	0	0	1	1	1	0	0	0	0	0	0	0	0	0	1	1	1	0	0	2	0	0	1	0	2	1	1	1	1	1	0	1	0	1	0	1	0	1	0	0	0	0	0	0	2
726	0	0	2	0	0	0	2	2	0	0	1	1	2	2	2	0	1	0	1	1	1	0	0	2	0	0	1	1	1	1	1	0	0	2	0	2	1	0	0	0	0	0	2	0	0	1	1	2	0
727	0	0	2	0	0	0	1	1	2	0	0	1	1	1	1	0	0	0	2	1	1	0	0	2	1	1	1	0	2	1	1	1	1	1	1	1	0	1	0	1	0	1	0	0	0	0	0	1	1
728	1	0	2	0	0	1	1	1	1	0	1	0	0	0	0	0	2	2	2	1	0	1	0	2	0	0	1	2	2	1	2	1	2	1	0	1	0	1	0	1	0	1	0	0	0	0	0	1	1
729	1	1	1	0	0	1	1	1	1	0	0	0	1	1	1	0	0	0	1	1	1	0	0	2	1	1	0	1	1	1	1	2	2	0	0	1	1	0	1	0	0	0	0	0	0	1	1	1	1
730	1	2	0	0	0	0	2	2	0	0	2	0	0	0	0	0	2	1	1	1	1	1	1	2	0	0	1	1	1	1	1	2	2	0	0	1	2	0	0	0	1	0	0	0	1	0	0	1	1
731	0	2	1	0	0	0	1	1	1	0	0	1	1	0	0	0	1	0	1	0	0	1	0	2	0	0	0	1	1	0	1	0	0	1	0	0	1	0	0	1	0	0	0	0	0	1	0	0	2
732	1	2	0	0	1	0	2	2	0	0	0	1	2	1	1	0	1	1	1	0	0	0	1	1	0	0	1	0	1	1	2	1	1	2	0	2	1	0	1	1	0	0	0	1	0	1	0	2	0
733	0	2	0	0	0	0	1	1	1	0	0	0	0	0	0	0	1	1	2	0	0	0	1	1	1	1	1	1	2	0	1	2	2	0	0	2	1	0	0	0	1	0	0	0	0	1	0	2	0
734	0	1	1	0	0	1	0	1	0	0	1	0	1	0	1	1	1	0	2	0	0	0	0	2	1	1	1	1	2	1	1	2	2	1	1	2	2	0	0	1	1	0	0	0	0	1	0	1	1
735	0	1	1	0	0	1	2	2	0	0	0	0	0	0	0	0	0	0	0	1	0	0	1	1	1	1	1	1	1	1	1	0	1	1	0	1	0	0	0	1	0	0	0	0	0	1	0	0	2
736	1	1	1	0	0	0	2	2	0	0	0	0	1	1	1	1	0	0	0	2	0	1	0	2	0	0	2	0	2	1	0	1	1	1	1	1	2	0	0	0	0	0	0	0	2	1	0	1	1
737	1	0	2	0	0	1	0	0	1	0	1	0	0	0	0	0	2	0	2	0	0	0	0	2	1	1	1	0	2	1	1	2	2	1	0	1	2	0	0	0	0	0	0	2	0	2	0	1	1
738	1	2	1	0	0	0	0	1	1	0	1	0	1	0	0	0	1	1	1	1	1	0	1	1	0	0	1	2	2	1	1	1	2	0	0	1	1	0	1	1	0	0	0	0	0	0	0	2	0
739	1	1	2	0	0	0	1	1	1	0	1	0	0	0	0	0	0	0	0	1	1	0	0	2	0	0	1	0	2	2	0	2	2	2	0	2	2	1	0	1	0	1	0	1	2	1	0	0	2
740	0	1	1	0	0	0	0	0	2	0	0	0	0	0	0	0	1	1	1	0	0	0	0	2	1	1	2	1	2	2	1	1	1	1	0	1	1	0	0	0	0	0	1	0	1	0	0	1	1
741	0	2	1	0	0	0	2	2	0	0	2	0	0	0	0	0	1	1	0	0	0	1	2	0	1	1	0	0	2	1	0	1	1	0	0	1	0	1	0	1	0	0	1	0	1	0	0	1	1
742	1	1	1	0	0	0	1	1	1	0	1	1	1	0	1	1	1	1	1	1	0	0	0	2	0	0	1	0	2	1	0	2	2	0	0	1	0	0	0	1	0	0	0	0	0	0	0	1	1
743	1	2	0	0	0	0	1	2	0	0	0	1	1	0	0	0	2	0	2	0	0	0	0	2	0	0	2	0	2	2	0	1	2	0	0	0	1	0	0	1	0	0	1	0	0	1	0	1	1
744	0	1	0	0	0	0	0	1	1	0	1	0	1	1	1	0	1	1	0	1	1	0	0	2	0	0	0	2	0	0	2	2	2	2	0	2	1	0	0	1	0	1	0	0	0	1	0	2	0
745	1	2	1	0	0	0	1	2	0	0	0	0	0	0	0	0	1	1	1	0	0	0	1	1	1	1	1	0	2	1	0	1	1	1	0	1	1	0	0	1	0	0	1	0	1	0	0	2	0
746	0	1	1	0	0	0	2	2	1	0	1	0	0	0	0	0	0	0	0	1	0	2	0	2	0	0	2	1	2	2	0	1	1	1	0	2	2	0	0	1	1	0	0	0	0	0	0	2	1
747	0	1	2	0	0	0	1	1	1	0	0	0	0	0	0	0	2	0	0	1	1	0	0	2	0	0	2	1	2	1	2	1	1	0	0	1	1	0	0	2	0	0	1	0	2	0	0	1	1
748	0	1	1	0	0	1	2	2	0	0	1	0	0	0	0	0	1	1	1	0	0	0	0	2	0	0	2	0	2	1	1	2	2	1	0	1	2	0	0	0	0	0	0	0	0	0	0	2	0
749	0	1	2	0	0	0	2	2	0	1	1	0	0	0	0	0	2	0	2	0	0	0	0	2	1	1	1	0	2	1	0	1	1	1	0	2	1	1	0	1	0	1	0	0	1	1	0	2	1
750	1	1	1	0	0	0	2	2	0	1	2	0	0	0	0	0	0	0	2	0	0	1	0	2	1	1	2	0	2	2	0	1	2	1	1	1	2	0	0	0	0	0	1	0	1	1	0	2	0
751	1	2	0	0	0	0	2	2	0	0	2	0	0	0	0	0	2	1	1	1	0	1	0	2	0	0	2	0	2	1	1	1	2	1	0	2	1	0	0	2	0	0	0	0	0	1	0	1	0
752	0	1	1	0	0	0	1	1	1	0	0	0	1	0	0	0	1	0	2	0	0	1	1	1	1	1	2	0	2	0	1	1	1	2	0	2	2	1	1	1	1	0	0	0	0	1	0	1	0
753	1	1	1	0	0	0	1	1	1	0	1	0	0	0	0	0	1	0	1	1	1	0	1	1	1	1	2	1	2	1	1	1	2	1	0	1	1	0	0	1	0	1	0	0	1	0	0	2	1
754	0	1	2	0	0	0	1	1	1	0	1	1	0	0	0	0	1	0	2	1	1	1	1	1	1	1	2	0	1	1	2	0	0	1	0	1	1	0	0	1	0	0	1	0	1	1	0	2	0
755	0	1	1	0	0	1	0	1	0	0	1	0	0	0	0	0	1	0	1	0	0	1	2	0	1	1	2	1	2	2	0	2	2	1	0	2	1	0	1	1	0	0	0	0	1	1	0	1	1
756	0	2	0	0	0	0	1	1	0	0	1	0	0	0	0	0	0	0	2	1	1	1	1	1	0	0	0	0	1	1	2	1	1	1	0	1	1	0	0	1	0	0	2	0	1	1	0	1	1
757	1	1	1	0	0	0	2	2	2	0	0	0	0	0	0	0	1	1	1	1	1	1	0	2	1	1	2	0	2	2	0	1	1	1	1	1	1	0	1	1	1	1	0	0	0	0	0	2	2
758	1	2	0	0	0	0	1	1	1	0	0	0	1	1	1	0	2	2	0	2	0	1	0	2	0	0	1	1	2	1	1	2	2	1	1	1	2	0	0	1	0	1	0	0	0	0	0	1	1
759	1	1	2	0	0	0	0	1	1	0	0	1	1	0	0	0	1	1	1	0	0	1	0	2	0	0	2	0	1	1	1	2	2	2	1	2	2	0	0	1	0	0	1	0	1	1	0	2	0
760	1	2	0	0	0	0	0	1	1	0	0	0	0	0	0	0	0	0	0	1	1	1	0	2	0	0	2	0	2	1	0	1	1	1	0	2	1	0	0	2	0	0	0	0	0	1	0	1	1
761	1	2	0	0	0	0	2	2	0	0	1	1	0	0	0	0	0	0	1	1	1	0	0	2	0	0	0	0	2	1	0	1	1	2	0	2	0	0	0	2	0	0	0	0	1	1	0	2	0
762	0	1	1	0	0	0	2	2	0	0	1	0	1	1	1	0	1	0	1	0	0	0	0	2	0	0	1	2	2	1	1	0	1	2	0	2	0	0	0	2	0	0	1	0	1	0	0	1	1
763	0	1	1	0	1	0	0	0	1	0	1	0	0	0	0	0	2	1	1	0	0	1	0	2	0	0	2	0	2	1	0	1	1	1	1	1	1	0	0	1	0	1	0	0	1	1	0	0	2
764	1	2	0	0	0	0	0	1	0	0	1	0	1	0	0	0	2	0	1	0	0	0	2	0	0	1	2	1	2	2	0	1	1	2	2	2	2	0	0	2	1	0	0	0	0	1	0	0	2
765	0	0	2	0	0	0	0	1	1	0	0	0	0	0	0	0	1	0	1	1	1	0	0	2	1	1	1	2	1	1	2	1	2	1	0	1	2	0	1	0	0	0	0	0	0	1	0	2	0
766	1	2	0	0	0	0	1	1	1	0	0	1	1	0	0	0	0	0	1	1	1	1	1	1	0	1	2	0	2	1	1	0	0	1	1	2	0	0	0	2	0	0	0	0	0	0	0	2	1
767	1	2	0	0	0	1	1	1	1	0	0	1	1	1	1	0	1	0	1	1	1	0	1	1	1	1	2	0	2	2	1	1	1	1	0	1	1	0	0	0	0	1	1	0	1	0	0	0	2
768	1	0	2	0	0	0	1	1	1	0	0	0	0	0	0	0	1	1	1	1	0	1	0	2	0	0	1	1	2	1	1	2	2	1	0	2	2	0	0	1	0	1	0	0	1	1	0	1	1
769	1	2	0	0	0	0	1	1	1	0	0	0	0	0	0	0	1	0	1	1	1	0	0	2	0	0	1	1	2	2	0	2	2	2	0	2	1	0	1	1	1	0	1	0	0	1	0	2	0
770	0	0	2	0	0	0	2	2	2	0	0	1	2	1	1	0	2	2	0	2	0	1	0	2	0	0	2	0	2	2	0	0	0	2	1	2	0	0	0	2	0	0	0	0	0	1	0	2	0
771	1	2	0	0	0	0	0	1	1	0	1	1	1	0	0	0	0	0	1	0	0	0	0	2	0	0	1	0	1	1	2	1	2	1	0	1	1	1	0	1	0	0	1	0	1	0	0	2	0
772	0	1	2	0	0	0	0	0	2	0	0	0	0	0	0	0	1	1	0	2	1	0	1	1	0	0	0	1	1	0	1	0	1	2	1	2	2	1	0	1	0	0	0	0	0	0	0	2	1
773	0	1	1	0	0	0	2	2	0	0	1	1	1	1	1	0	1	0	1	1	1	1	0	2	0	0	1	1	2	0	1	1	1	1	0	2	1	0	0	1	0	0	0	1	0	1	0	0	2
774	0	1	2	0	0	0	1	1	1	0	0	0	1	1	1	0	2	2	1	1	1	1	0	2	0	0	1	0	2	1	0	0	0	1	1	2	0	1	0	1	0	0	0	1	1	1	0	1	1
775	0	1	2	0	0	0	2	2	1	0	1	1	0	0	0	0	2	1	1	0	0	0	0	2	0	0	1	1	1	1	2	2	2	0	0	0	2	0	1	1	1	0	0	0	0	0	0	2	0
776	0	1	1	0	0	0	1	1	2	0	0	0	0	0	0	0	1	1	2	0	0	1	0	2	0	0	2	0	2	2	0	2	2	0	0	1	2	0	0	0	0	0	1	0	1	1	0	2	0
777	1	1	1	0	0	0	2	2	0	0	0	0	0	0	0	0	1	1	0	2	2	0	0	2	1	1	2	0	2	2	1	0	0	1	0	1	1	0	0	1	0	0	1	0	1	0	0	2	0
778	0	2	0	0	0	0	2	2	1	0	0	0	2	0	0	1	1	1	1	1	0	0	0	2	0	0	2	1	2	2	1	1	1	1	0	1	1	0	0	1	0	0	0	0	0	1	0	1	1
779	0	1	1	0	0	1	2	2	0	0	1	1	2	1	1	1	1	1	1	1	0	0	0	2	0	0	2	0	2	0	1	1	1	1	0	2	1	1	0	0	0	0	1	0	0	0	0	0	2
780	1	1	2	0	0	0	2	2	1	0	0	0	0	0	0	0	1	1	1	1	0	1	1	1	1	1	0	1	1	1	1	1	1	1	0	2	1	1	1	2	1	0	1	0	1	1	0	1	1
781	0	1	2	0	0	1	2	2	0	0	0	0	2	1	1	0	0	0	2	0	0	0	0	2	0	0	2	1	1	0	2	0	2	0	0	1	1	1	0	1	0	0	0	1	0	0	0	0	2
782	0	1	0	0	0	0	2	2	0	0	0	0	0	0	0	0	0	0	0	1	1	1	1	1	1	1	2	0	2	2	1	1	1	1	0	2	2	0	1	1	1	1	0	0	1	0	0	2	0
783	0	1	1	0	0	1	2	2	0	0	1	0	1	0	0	1	0	0	0	1	1	0	1	1	0	0	2	0	2	2	1	1	2	2	1	2	1	0	0	2	0	0	0	1	1	2	0	1	0
784	0	2	0	0	0	0	0	1	1	0	0	1	2	1	1	0	2	1	2	0	0	1	1	1	1	1	2	0	2	2	0	2	2	0	0	1	2	1	0	0	0	0	0	1	1	1	0	1	2
785	1	1	1	0	0	1	0	1	1	0	1	0	0	0	0	0	1	0	2	0	0	0	1	1	1	1	2	0	2	2	1	1	1	2	0	2	0	0	0	2	0	0	1	0	0	0	0	2	0
786	1	0	2	0	0	1	0	1	1	0	1	1	2	1	1	0	1	0	1	0	0	0	0	2	0	0	2	0	2	1	0	0	0	2	0	2	1	0	0	1	0	2	0	0	0	0	0	0	1
787	0	1	2	0	0	1	2	2	0	0	0	0	1	0	0	1	2	2	1	0	0	1	0	2	0	0	2	0	2	2	0	1	1	1	0	1	1	0	0	2	0	0	1	0	1	1	0	1	1
788	1	2	1	0	0	0	0	0	1	0	1	1	2	1	1	0	0	0	1	1	1	1	0	2	0	0	2	1	2	2	1	1	1	0	0	1	2	0	0	0	0	0	0	0	1	1	0	2	0
789	0	1	2	0	0	0	2	2	0	0	2	0	1	1	1	0	1	1	1	1	0	0	1	1	0	0	2	1	1	1	1	2	2	0	0	0	2	0	0	2	1	0	0	0	0	2	0	2	0
790	1	0	2	0	0	0	2	2	0	0	1	0	0	0	0	0	0	0	1	0	0	1	0	2	0	0	1	0	2	1	0	1	1	1	1	2	2	0	0	1	0	0	0	0	0	1	0	2	0
791	0	0	2	0	0	0	1	2	0	0	1	1	1	1	2	1	1	1	1	1	0	0	0	2	0	0	2	1	2	0	1	0	1	2	0	2	0	1	0	1	0	0	0	0	0	1	0	1	1
792	1	2	0	0	0	0	1	1	1	0	0	0	0	0	0	0	0	0	1	1	1	1	0	2	1	1	2	0	2	2	0	2	2	0	0	1	2	0	0	1	0	0	0	0	0	0	0	2	0
793	1	2	0	0	0	0	1	2	0	0	1	0	1	1	1	0	1	2	2	0	0	0	0	2	0	0	2	1	1	1	1	2	2	1	0	1	2	0	0	0	0	0	0	1	1	1	0	2	0
794	1	1	1	0	0	1	1	1	1	0	1	0	0	0	0	0	2	2	2	0	0	0	1	1	0	0	1	1	2	1	0	1	1	2	2	2	2	0	0	1	0	0	1	0	1	0	0	1	0
795	1	1	1	0	0	0	2	2	1	0	1	0	1	1	1	0	2	0	2	0	0	1	0	2	0	0	1	0	1	1	0	0	2	1	0	2	0	0	0	1	0	0	0	0	1	1	1	1	1
796	1	1	1	0	0	0	1	1	1	0	0	0	0	0	0	0	2	0	0	1	1	0	0	2	0	0	2	0	2	1	0	2	2	2	0	1	2	0	0	0	1	0	1	0	0	1	0	1	1
797	0	0	2	0	0	1	0	0	2	0	0	0	1	1	0	0	2	2	1	1	1	0	0	2	0	0	1	0	2	1	0	2	2	0	0	0	1	0	0	1	0	1	0	0	1	1	0	1	1
798	1	1	1	0	0	1	0	0	2	0	0	0	2	0	0	1	2	1	1	0	0	0	0	2	0	0	1	0	2	1	1	1	1	2	0	2	1	0	0	1	0	0	0	0	0	1	0	1	1
799	0	2	2	0	0	1	1	1	1	1	2	0	1	1	1	0	0	0	0	1	1	0	1	1	0	0	1	0	1	1	2	2	2	0	0	0	1	0	0	1	0	0	0	0	0	1	0	1	2
800	1	1	1	0	0	0	1	1	2	0	0	0	1	1	1	0	0	0	2	0	0	1	1	1	1	1	2	1	2	2	1	0	1	2	1	2	2	0	0	1	1	0	0	0	1	0	0	1	1
801	0	0	2	0	0	0	1	1	1	0	0	0	0	0	0	0	0	0	0	0	0	1	1	1	1	1	2	0	2	2	1	1	1	2	0	2	1	0	1	1	0	0	0	0	0	1	0	0	2
802	0	2	0	0	0	0	1	1	2	0	0	1	1	0	0	0	2	0	2	1	0	0	1	1	1	1	2	1	2	2	0	1	1	2	1	1	1	1	0	1	0	1	0	0	1	0	0	2	0
803	0	2	1	0	0	0	1	1	1	0	1	0	0	0	0	0	2	0	2	0	0	0	1	1	0	0	1	0	1	1	0	1	1	1	0	2	0	0	0	2	0	0	0	0	0	0	0	1	1
804	0	1	2	0	0	0	2	2	0	0	0	0	0	0	0	0	2	0	2	0	0	0	1	1	0	0	0	1	1	0	1	1	2	1	0	1	2	0	0	0	1	0	0	1	1	1	0	2	0
805	0	0	2	0	0	0	0	0	1	0	2	0	0	0	0	0	2	2	1	1	1	0	0	2	1	1	2	0	2	2	0	1	2	1	0	2	2	0	0	0	1	0	1	0	0	1	0	2	0
806	1	2	0	0	0	0	0	1	0	0	1	0	1	1	1	0	2	2	2	1	1	0	0	2	0	0	1	2	1	1	2	2	2	0	0	1	1	0	0	0	0	0	0	0	0	0	0	1	1
807	1	2	1	0	0	0	2	2	0	1	1	0	1	1	1	0	1	1	2	1	0	1	0	2	1	1	1	0	1	1	1	2	2	0	0	1	0	0	0	2	0	0	0	0	0	0	0	1	1
808	1	1	2	0	0	0	2	2	0	0	0	0	0	0	0	0	0	0	0	1	0	0	1	1	2	2	1	0	2	2	1	1	1	2	1	2	1	0	1	1	1	0	1	1	1	2	0	0	2
809	0	1	2	0	0	0	2	2	0	0	1	0	1	0	0	0	2	0	2	0	0	0	1	1	1	1	2	0	2	0	0	1	1	0	0	1	0	0	0	2	1	0	0	0	0	1	1	1	1
810	0	1	1	0	0	0	0	0	2	0	0	0	1	1	1	0	1	1	1	1	1	1	2	0	1	1	2	0	2	2	1	0	0	1	1	2	1	0	0	1	0	1	0	0	1	1	0	2	1
811	1	1	1	0	0	0	0	0	2	0	0	0	1	1	0	0	1	1	1	0	0	1	2	0	1	1	0	1	1	0	1	1	1	2	0	2	1	0	0	2	0	0	1	0	2	2	0	1	1
812	1	2	0	0	1	0	2	2	0	0	0	0	0	0	0	0	2	2	2	0	0	0	0	2	0	0	2	0	2	2	0	1	1	1	0	1	1	0	0	0	0	0	0	0	0	1	0	1	1
813	0	1	1	0	0	1	2	2	0	1	1	0	0	0	0	0	0	0	1	1	1	0	1	1	0	0	2	0	2	2	1	1	1	2	1	1	0	0	0	2	0	2	0	0	1	0	0	2	0
814	0	1	2	0	0	0	0	1	0	0	1	1	1	0	0	0	1	1	1	1	1	0	0	2	0	0	0	1	1	0	2	1	2	1	0	1	2	1	0	0	0	0	0	0	0	1	0	1	1
815	1	1	1	0	0	1	1	1	1	0	0	1	2	1	2	1	1	1	1	0	0	1	0	2	0	0	1	0	2	1	0	2	2	1	1	2	1	1	0	1	0	0	0	0	0	0	0	2	0
816	1	2	0	0	0	0	2	2	0	0	1	0	1	0	0	1	2	0	2	0	0	0	1	1	0	0	1	2	2	1	2	1	1	0	0	1	1	1	0	1	0	1	0	1	2	1	0	2	0
817	1	0	2	0	0	1	1	1	1	0	1	0	0	0	0	0	2	2	2	1	0	1	0	2	0	0	1	2	1	1	2	0	2	0	0	2	1	0	0	0	0	0	1	0	1	0	0	0	2
818	0	1	1	0	0	1	0	1	1	0	0	0	1	1	1	0	2	2	1	1	1	0	0	2	0	0	1	0	2	1	1	1	1	1	0	1	1	0	0	1	0	0	1	0	0	1	0	0	2
819	1	1	1	0	0	0	2	2	0	0	1	0	0	0	0	0	1	1	1	1	0	0	1	1	0	0	2	0	2	2	0	1	2	2	2	2	1	0	0	1	0	0	0	0	0	1	0	1	1
820	0	1	2	0	0	1	1	1	0	0	1	0	2	2	2	0	2	2	2	0	0	0	0	2	1	1	0	1	1	0	1	1	1	1	0	2	1	0	0	0	0	0	0	0	1	0	0	2	0
821	0	1	1	0	0	0	0	0	1	0	1	1	2	0	0	0	2	2	1	1	1	0	1	1	1	1	1	1	2	0	1	0	0	2	0	2	2	1	1	1	1	2	0	0	0	0	0	2	0
822	1	2	0	0	0	0	0	1	1	0	0	1	1	0	0	0	0	0	1	0	0	0	0	2	1	1	2	0	2	2	0	1	1	2	1	1	0	0	0	2	0	0	0	0	0	1	0	2	0
823	0	0	2	0	0	1	1	1	1	0	0	0	0	0	0	0	1	1	1	1	0	0	0	2	0	0	1	1	2	1	1	1	1	1	0	1	1	0	0	2	0	0	0	0	0	1	0	2	0
824	0	1	1	1	1	1	2	2	0	0	0	1	1	0	1	1	1	0	1	0	0	1	0	2	0	0	1	0	2	0	0	2	2	1	1	2	2	1	0	1	0	0	0	0	0	1	0	1	0
825	1	2	0	0	0	0	1	2	0	0	1	0	1	1	1	0	1	0	2	0	0	0	0	2	0	0	2	0	2	2	0	1	2	1	1	2	1	0	0	2	1	0	0	0	0	1	0	0	2
826	0	1	1	0	0	0	1	1	1	1	1	0	0	0	0	0	1	1	0	1	1	0	0	2	0	0	2	1	2	2	0	1	1	1	0	2	1	0	0	2	0	0	0	0	1	1	0	2	2
827	1	2	0	0	0	0	1	1	0	0	0	0	0	0	0	0	1	0	1	1	1	0	0	2	0	0	1	2	1	1	1	2	2	0	0	1	2	0	0	0	0	0	0	1	0	0	0	0	0
828	0	1	1	0	0	0	0	0	1	0	1	0	0	0	0	0	0	0	1	2	1	1	0	2	0	0	1	1	0	0	2	0	0	1	0	1	0	0	0	2	0	0	1	0	0	1	0	1	2
829	1	1	2	0	0	0	1	1	1	1	2	0	1	1	1	0	2	1	2	1	1	0	0	2	0	0	2	0	2	2	0	1	1	0	0	1	2	0	0	0	0	0	0	0	0	1	0	0	2
830	1	2	0	0	0	0	1	1	1	0	1	0	0	0	0	0	1	1	1	1	1	0	0	2	0	0	2	0	2	2	0	1	1	1	0	1	1	0	0	0	0	0	1	0	2	2	0	1	2
831	0	1	2	0	0	0	2	2	0	0	0	0	1	1	1	0	1	0	2	0	0	0	1	1	0	0	0	1	1	0	1	2	2	1	0	0	2	0	0	0	1	0	0	1	0	1	0	1	1
832	1	1	1	0	0	0	0	1	0	0	1	0	0	0	0	0	1	1	0	1	1	0	0	2	0	0	2	0	2	2	0	2	2	1	1	1	2	1	1	2	1	0	0	0	2	2	0	1	1
833	1	1	2	0	0	0	2	2	0	0	1	0	0	0	0	0	1	0	0	1	1	1	1	1	1	1	2	1	2	1	2	0	0	2	2	2	1	0	0	0	0	0	0	0	0	1	0	1	1
834	1	2	1	0	0	0	2	2	0	0	2	0	0	0	0	0	2	1	2	1	1	0	0	2	1	1	2	0	2	2	1	1	2	1	0	1	1	0	0	0	0	0	0	1	1	1	0	2	2
835	1	2	1	0	0	0	0	0	2	0	0	1	1	1	1	0	0	0	0	1	1	1	1	1	1	1	1	1	1	1	2	0	0	2	0	2	0	0	1	1	0	0	0	1	0	1	0	0	2
836	0	1	1	1	1	1	1	1	0	0	0	0	2	0	0	1	0	0	2	1	1	0	0	2	0	0	1	1	1	1	2	2	2	1	0	2	2	0	0	1	1	0	1	0	1	1	0	1	1
837	0	0	2	0	0	0	1	1	1	0	1	0	0	0	0	0	2	1	2	1	1	1	0	2	0	0	1	0	2	0	1	1	1	2	0	2	1	0	0	2	0	0	0	0	0	0	0	0	2
838	1	1	1	0	0	0	1	1	1	0	0	0	1	0	0	0	0	0	0	1	0	0	0	2	0	0	2	0	2	2	0	2	2	0	0	0	2	0	0	1	0	0	0	1	0	1	0	1	1
839	0	2	0	0	0	1	1	1	1	0	0	1	2	0	0	0	1	0	1	0	0	1	0	2	0	0	0	1	2	0	1	1	2	1	1	1	0	0	1	1	0	0	1	0	1	0	0	1	1
840	1	1	1	0	0	1	1	1	1	0	0	0	0	0	0	0	0	0	0	0	0	0	0	2	0	0	2	0	2	1	2	1	1	1	0	2	1	0	0	2	0	0	0	1	1	1	0	0	1
841	1	1	1	0	0	0	2	2	0	0	0	0	1	1	1	0	2	2	2	1	1	1	1	1	1	1	0	1	2	0	1	2	2	0	0	1	1	1	0	1	0	0	0	0	0	0	0	0	0
842	0	1	1	0	0	0	1	1	1	0	0	0	2	2	2	1	0	0	2	0	0	1	0	2	0	0	2	1	2	1	1	1	2	2	0	2	2	0	0	0	0	1	0	0	1	0	0	0	1
843	0	0	2	0	0	1	1	1	2	0	0	0	1	1	1	1	1	0	1	1	0	0	0	2	1	1	2	0	2	2	1	1	1	1	1	1	1	0	0	2	1	0	1	0	0	1	0	1	1
844	1	2	0	0	0	0	1	1	1	0	1	0	0	0	0	0	2	1	0	2	1	0	0	2	0	0	1	0	2	1	0	0	0	0	0	1	0	0	0	2	0	0	0	0	0	1	0	1	1
845	1	2	0	0	0	0	2	2	1	0	1	0	1	0	0	1	1	1	1	0	0	0	0	2	0	0	1	0	1	1	0	2	2	0	0	0	1	1	0	1	0	0	0	1	0	1	0	0	2
846	0	0	2	0	0	0	1	1	0	0	0	0	0	0	0	0	2	1	2	0	0	0	0	2	0	0	2	0	2	1	1	2	2	0	0	0	1	1	0	1	0	0	0	1	0	0	0	2	0
847	0	1	1	0	0	0	2	2	0	0	0	0	1	1	1	0	0	0	2	0	0	1	0	2	0	0	1	1	2	0	1	0	0	2	0	2	0	0	0	1	1	0	0	1	0	0	0	2	2
848	0	0	2	0	0	1	1	2	0	0	1	0	0	0	0	0	0	0	1	0	0	1	0	2	0	0	2	0	2	1	1	1	1	2	0	1	2	1	0	1	0	0	0	1	0	1	0	1	0
849	0	1	1	0	0	1	1	1	0	0	1	0	0	0	0	0	2	1	2	1	1	1	0	2	0	0	1	0	2	1	0	1	1	1	0	1	1	0	0	1	0	0	0	0	0	0	0	0	0
850	1	1	1	0	0	0	1	1	1	0	0	1	1	1	1	0	1	0	2	0	0	1	1	1	0	0	2	1	1	0	2	1	1	2	1	2	1	0	0	1	0	0	0	0	0	1	0	2	1
851	0	0	1	0	0	0	1	1	0	0	0	0	0	0	0	0	1	1	1	1	0	0	0	2	0	0	1	0	2	1	0	2	1	2	1	2	2	0	0	2	1	1	0	0	1	0	0	0	2
852	1	1	2	0	0	0	1	1	2	0	0	1	2	1	1	0	1	0	1	1	0	0	0	2	0	0	2	0	2	2	0	0	1	2	1	2	1	0	0	1	0	0	0	1	0	1	0	2	1
853	0	1	1	0	0	1	1	2	0	0	1	2	2	1	1	0	2	1	2	0	0	1	1	1	1	1	0	0	2	1	0	2	2	1	0	2	2	0	0	0	1	1	0	0	1	1	0	2	0
854	1	1	2	0	0	0	2	2	0	0	2	0	0	0	0	0	1	1	1	0	0	1	0	2	0	0	0	1	1	0	1	1	1	2	1	2	1	0	0	1	0	0	1	0	0	1	0	1	2
855	0	0	2	0	0	0	2	2	0	0	1	0	1	1	1	0	1	1	1	1	1	0	0	2	0	0	2	0	2	1	2	1	1	0	0	0	1	0	1	1	1	0	1	0	1	0	0	1	1
856	1	2	0	0	0	0	2	2	0	0	1	0	2	1	1	1	2	0	2	1	0	0	0	2	0	0	2	0	2	1	2	1	1	0	0	1	1	1	0	1	0	0	0	0	1	0	0	1	1
857	1	2	1	0	0	0	2	2	1	0	0	1	2	1	1	0	1	0	0	1	1	1	0	2	0	0	2	0	2	1	1	2	2	1	1	1	1	0	0	1	0	1	0	0	0	1	0	0	1
858	0	1	1	0	0	1	2	2	0	0	1	1	2	1	1	0	1	1	1	0	0	1	0	2	0	0	1	0	2	1	0	1	1	2	0	2	2	0	0	0	0	0	0	0	0	1	0	1	2
859	1	1	1	0	0	1	1	2	1	0	0	1	2	1	1	0	1	1	2	0	0	0	0	2	1	1	1	0	2	1	0	1	1	2	1	2	1	0	0	1	0	0	0	0	0	0	0	1	1
860	0	1	1	0	0	0	1	1	1	1	1	0	0	0	0	0	1	1	0	1	1	0	0	2	0	0	2	0	2	1	2	2	2	1	0	2	1	0	0	1	0	0	0	0	0	0	0	2	1
861	1	2	1	0	0	0	2	2	0	1	1	1	1	0	0	1	1	1	0	2	2	0	0	2	0	0	2	0	2	2	0	2	2	1	0	2	2	1	0	1	0	1	0	0	1	1	0	1	1
862	0	1	2	0	0	0	1	1	1	0	0	0	1	1	1	0	1	1	2	0	0	0	0	2	0	0	1	1	2	1	1	1	1	1	0	1	1	1	0	0	0	0	0	0	0	0	0	0	2
863	0	2	0	0	0	0	1	1	1	0	0	0	1	0	0	0	2	1	1	1	1	0	0	2	0	0	2	0	2	1	0	2	2	0	0	1	0	0	0	2	0	0	2	0	1	1	0	2	0
864	1	1	2	0	0	1	1	2	0	0	0	0	2	1	1	0	1	1	1	1	1	0	0	2	0	0	1	0	1	1	1	1	1	0	0	1	2	1	0	1	0	0	0	0	1	1	0	0	2
865	1	2	2	0	0	0	0	0	1	0	1	0	1	1	1	0	2	2	1	0	0	1	0	2	0	0	0	1	1	0	1	2	2	0	0	1	2	0	0	1	0	0	0	0	0	2	0	2	0
866	0	2	1	0	0	0	2	2	0	0	1	0	0	0	0	0	1	1	2	0	0	1	0	2	0	0	1	2	1	1	2	2	2	2	2	2	2	0	0	0	0	0	2	0	0	1	0	0	1
867	1	1	1	0	0	0	2	2	0	0	0	1	1	0	0	0	1	1	1	0	1	0	0	2	0	0	2	1	2	2	0	1	2	0	0	1	0	1	0	1	0	0	0	0	0	0	0	0	2
868	1	0	2	0	0	0	1	2	0	0	0	0	0	0	0	0	1	1	0	0	0	1	1	1	0	1	2	0	2	0	1	1	0	0	0	2	2	0	0	0	0	2	0	0	0	0	0	2	0
869	0	0	2	0	0	0	1	1	1	0	0	2	2	2	2	0	1	0	1	0	0	0	0	2	0	0	1	0	2	0	0	0	1	2	1	2	1	0	0	1	1	1	0	0	1	0	0	2	1
870	0	0	2	0	0	0	1	1	1	0	1	1	1	1	1	0	1	0	2	0	0	1	0	2	0	0	1	1	0	0	2	0	0	1	1	2	2	0	0	1	0	0	0	0	0	1	0	1	1
871	0	0	1	0	0	0	2	2	0	0	2	0	1	1	1	0	1	1	0	1	1	0	0	2	0	0	1	0	2	1	0	1	2	1	0	1	2	0	0	2	0	0	0	0	1	0	0	2	0
872	0	2	0	0	0	0	2	2	2	0	0	1	2	1	2	1	0	0	1	0	0	0	0	2	0	0	0	0	1	1	1	1	1	1	1	1	1	0	0	1	1	1	0	0	1	1	0	2	1
873	1	2	0	0	0	1	0	0	2	0	0	0	0	0	0	0	0	0	2	1	1	0	1	1	1	1	0	1	2	0	1	1	2	2	0	2	1	0	0	1	0	0	1	0	0	1	0	2	1
874	1	1	1	0	0	0	0	0	1	0	2	0	1	1	1	0	1	0	1	0	0	1	0	2	0	0	2	0	2	2	1	1	1	1	0	1	2	0	0	1	0	0	0	0	0	2	0	1	1
875	1	1	2	0	0	0	2	2	0	0	1	0	2	0	0	1	1	0	1	0	0	0	0	2	1	1	1	0	2	1	1	1	1	0	0	0	2	0	0	1	0	0	0	1	0	0	0	1	0
876	0	1	1	0	0	0	1	1	1	0	0	0	1	1	1	0	1	0	1	1	1	0	1	1	0	0	1	0	1	1	1	0	1	1	0	2	1	0	0	1	0	2	0	0	0	0	0	1	1
877	0	2	0	0	0	1	1	2	0	0	1	0	0	0	0	0	0	1	2	0	0	0	0	2	0	0	1	1	2	1	1	1	1	1	0	1	1	1	0	2	0	1	0	0	1	0	0	0	2
878	0	0	2	0	0	1	2	2	0	0	0	0	0	0	0	0	1	1	1	0	0	0	0	2	0	0	1	0	1	1	2	1	1	2	1	2	2	0	0	1	0	1	0	1	1	0	0	2	1
879	0	2	0	0	0	0	0	1	1	0	0	0	0	0	0	0	1	1	1	0	0	1	0	2	0	0	1	1	2	0	1	1	2	1	0	1	2	0	0	0	0	0	1	0	1	2	0	0	2
880	0	2	0	0	0	0	1	1	1	1	1	0	1	1	1	0	0	0	1	0	0	0	0	2	0	0	2	0	2	2	0	1	1	2	0	2	1	0	0	2	1	0	1	0	1	0	0	0	1
881	1	1	2	0	0	0	0	0	2	0	0	1	1	0	0	0	1	1	1	1	0	1	0	2	0	0	2	0	2	0	0	1	1	1	1	1	2	0	0	1	0	0	0	0	0	0	0	1	1
882	1	1	1	0	0	0	1	1	1	0	1	0	0	0	0	0	1	1	1	1	1	0	0	2	0	0	2	0	2	1	1	2	2	0	0	1	2	0	0	1	0	0	0	0	1	2	0	0	2
883	1	2	0	0	0	0	1	2	0	0	1	0	0	0	0	0	0	0	2	0	0	1	0	2	0	0	2	0	2	0	1	1	1	1	0	1	1	0	0	2	0	0	0	1	0	1	0	0	2
884	1	1	1	1	1	1	2	2	0	0	2	1	1	0	0	0	0	0	0	1	1	0	0	2	0	0	1	0	2	1	1	1	1	0	0	0	2	0	0	0	1	0	1	0	1	0	0	2	0
885	1	2	1	0	0	0	0	1	0	0	1	0	1	1	1	0	1	0	1	1	1	1	1	1	1	1	0	1	2	0	1	1	1	1	1	1	1	0	0	2	0	0	0	0	0	1	0	0	1
886	1	1	1	0	0	0	1	1	1	0	1	0	1	1	1	1	2	1	1	0	0	0	0	2	0	0	2	0	2	1	0	1	1	0	0	0	0	0	0	1	0	0	1	0	1	0	0	1	1
887	1	1	2	0	0	1	2	2	0	0	1	1	1	0	0	0	1	0	2	0	0	1	0	2	0	0	1	1	1	1	2	1	1	0	0	1	1	0	0	1	0	1	0	0	0	0	0	2	0
888	1	1	1	0	0	1	2	2	0	0	1	0	0	0	0	0	2	2	2	0	0	0	0	2	0	0	2	2	2	1	1	2	2	0	0	0	2	2	0	0	0	0	2	0	0	1	0	2	0
889	1	1	1	0	0	0	1	1	2	0	0	1	1	0	0	0	0	0	2	0	0	1	1	1	1	1	2	2	2	2	0	1	1	1	1	1	0	0	0	1	0	0	0	0	1	0	0	1	2
890	0	2	2	0	0	0	1	2	0	0	1	0	0	0	0	0	1	1	1	1	0	0	1	1	0	0	2	0	2	1	1	1	1	2	1	1	2	0	0	0	0	1	0	0	0	2	0	2	0
891	1	2	1	0	0	0	1	1	1	1	0	0	2	2	2	1	1	1	0	0	0	0	0	2	0	0	2	1	1	1	1	1	2	2	0	2	1	1	0	1	0	1	0	0	1	1	0	1	1
892	1	1	1	0	0	1	1	1	1	0	0	1	2	2	2	0	1	0	1	1	1	0	0	2	0	0	1	0	2	1	0	1	1	2	1	2	2	0	0	0	0	1	0	0	0	2	0	1	2
893	1	0	2	0	0	1	1	1	1	0	1	0	0	0	0	0	0	0	0	1	0	0	1	1	1	1	2	0	2	1	0	0	0	2	0	2	1	0	1	1	0	0	1	0	1	0	0	1	1
894	1	1	1	0	0	1	0	0	2	0	0	0	0	0	0	0	1	0	1	1	0	0	0	2	0	0	1	0	1	1	2	1	1	1	0	1	1	1	1	0	0	0	0	0	0	1	0	0	1
895	0	2	0	0	0	0	0	0	2	0	0	1	1	0	0	0	2	2	2	0	0	1	1	1	1	1	1	1	2	1	0	2	2	2	0	2	2	1	0	1	0	0	0	0	0	0	0	2	1
896	1	0	2	0	0	0	1	1	1	0	0	0	0	0	0	0	1	0	1	1	0	1	0	2	0	0	1	2	1	0	2	2	2	2	0	1	2	0	0	1	0	0	0	0	0	0	0	1	1
897	0	1	1	0	0	1	1	1	1	0	0	0	1	1	1	0	0	0	2	1	1	0	0	2	1	1	2	0	2	1	1	1	1	1	0	1	2	1	0	0	0	0	0	0	1	0	0	2	1
898	1	0	2	0	1	0	2	2	0	0	0	0	1	1	1	0	1	1	0	2	2	2	1	1	1	1	2	1	2	2	0	0	0	2	1	1	2	1	0	0	0	2	0	0	0	0	0	1	1
899	1	2	0	0	0	0	2	2	0	0	1	0	0	0	0	0	0	0	0	1	0	0	0	2	0	0	1	0	2	1	1	1	1	1	1	1	2	0	0	1	0	0	0	2	0	2	0	2	0
900	1	1	1	0	0	0	2	2	0	0	1	0	1	1	0	0	1	0	1	1	0	0	0	2	1	1	1	0	2	1	1	0	0	2	0	2	0	0	0	2	0	0	0	0	1	0	0	1	1
901	0	1	1	0	0	0	2	2	0	0	1	0	1	1	1	0	1	1	1	0	1	0	0	2	1	1	1	0	1	1	2	1	1	2	1	2	1	0	0	1	0	0	1	0	1	0	0	0	2
902	0	2	1	0	0	0	1	2	0	0	0	0	0	0	0	0	1	0	1	2	1	1	0	2	0	0	2	0	2	2	0	0	1	1	0	2	2	0	0	1	0	0	0	0	0	2	0	0	2
903	0	1	1	0	0	0	2	2	0	0	0	0	1	1	1	0	2	0	1	1	1	0	0	2	0	0	1	0	2	1	0	1	1	1	0	1	1	1	1	0	0	0	0	0	0	0	0	0	2
904	1	2	0	0	0	0	1	2	1	0	0	0	0	0	0	0	1	1	1	1	0	0	0	2	1	1	2	0	2	2	1	2	2	0	0	0	1	0	0	1	0	0	0	0	0	0	0	1	1
905	1	2	1	0	0	0	1	1	1	0	1	0	1	1	1	0	1	0	1	0	0	0	0	2	0	0	1	0	2	1	0	1	1	1	1	1	1	0	0	1	0	0	0	0	0	0	0	0	1
906	1	1	1	0	0	0	0	0	2	0	0	0	1	1	1	0	0	1	1	0	0	0	0	2	1	1	2	0	2	2	0	2	2	0	0	0	2	0	0	1	0	0	0	0	0	1	0	0	2
907	1	0	2	0	0	1	1	1	0	1	2	0	0	0	0	0	0	0	2	1	1	0	0	2	0	0	2	1	2	2	0	2	2	0	0	0	1	0	0	2	0	0	0	0	0	1	0	2	1
908	0	1	1	0	0	1	1	2	0	0	0	0	0	0	0	0	1	1	0	1	1	0	0	2	0	0	0	1	1	0	1	2	2	1	0	1	2	0	0	1	0	0	1	0	1	0	0	0	2
909	1	0	2	0	0	1	0	1	2	0	0	1	2	1	1	0	2	1	2	0	0	1	0	2	0	0	1	0	1	1	1	1	1	1	0	2	2	0	1	0	0	1	0	0	1	0	0	2	0
910	0	2	1	0	0	0	2	2	0	0	0	0	2	2	2	1	2	0	1	1	1	0	0	2	0	0	1	0	1	0	1	0	0	1	0	1	1	0	0	1	0	0	0	0	0	1	0	2	1
911	1	1	1	0	0	0	0	1	1	0	0	0	0	0	0	0	1	1	1	0	0	1	2	0	1	1	1	0	1	1	1	0	1	2	1	2	2	1	1	1	1	0	0	0	1	1	0	0	2
912	1	2	1	0	0	0	1	1	1	0	0	0	1	1	1	0	2	0	2	0	0	0	0	2	0	0	2	0	2	2	1	0	0	2	1	1	1	0	0	2	0	0	0	0	0	2	1	1	1
913	1	0	2	0	0	0	1	1	1	0	0	0	0	0	0	0	0	0	2	1	1	0	0	2	1	1	1	0	1	0	1	0	1	1	0	1	2	0	0	1	1	1	0	0	0	1	0	2	0
914	1	1	0	0	0	0	1	1	1	1	0	0	0	0	0	0	2	0	1	1	1	0	0	2	0	0	1	0	2	1	0	1	1	1	0	1	2	1	0	1	0	0	0	0	0	0	0	0	2
915	1	1	1	0	0	1	2	2	0	0	0	0	0	0	0	0	2	1	2	0	0	0	0	2	0	0	1	0	2	2	0	1	1	1	0	1	2	0	0	1	0	1	0	0	0	0	0	2	0
916	0	1	2	0	0	0	1	2	0	0	1	0	2	2	2	0	0	0	1	0	0	1	1	1	1	1	2	0	2	2	0	2	2	1	0	1	2	1	0	0	0	0	0	1	0	1	0	1	2
917	0	0	2	0	0	1	0	0	2	0	0	0	0	0	0	0	2	2	0	2	0	0	0	2	0	0	2	0	2	1	2	1	1	1	0	2	2	0	1	0	0	0	0	0	0	0	0	1	1
918	0	2	0	0	0	0	1	1	1	1	1	1	2	1	1	0	0	1	2	0	0	1	0	2	0	0	0	0	2	1	0	2	2	1	0	2	1	0	0	2	0	0	0	0	0	1	0	2	1
919	1	0	2	0	0	1	0	1	1	0	0	0	0	0	0	0	0	1	0	1	1	1	0	2	0	0	1	0	2	1	0	1	1	1	0	1	2	2	0	0	0	0	0	0	0	2	0	1	1
920	0	0	2	0	0	1	2	2	1	0	0	0	1	0	0	0	0	0	0	1	1	1	0	2	0	0	1	0	2	1	0	1	1	1	1	1	2	0	0	1	0	1	0	0	1	0	0	0	2
921	0	2	1	0	0	0	1	1	2	0	0	0	0	0	0	0	0	0	2	0	0	1	1	1	1	1	1	1	2	1	1	1	2	2	1	2	2	0	0	0	1	1	0	0	1	0	0	2	0
922	0	2	1	0	0	0	0	0	2	0	0	1	1	0	0	1	1	1	2	0	0	2	1	1	1	1	0	0	1	1	2	1	2	1	0	1	1	0	1	1	0	1	0	1	2	1	1	1	0
923	1	2	0	0	0	0	2	2	0	0	1	1	2	2	2	0	1	1	2	1	0	2	1	1	1	1	2	0	2	2	0	1	0	2	1	2	2	0	0	0	0	0	0	1	1	2	0	1	1
924	1	1	1	0	0	0	0	1	1	0	1	0	0	0	0	0	1	0	0	1	1	0	1	1	2	2	1	0	2	1	0	1	1	1	0	1	1	0	0	0	0	0	0	0	0	1	0	1	1
925	0	1	1	0	0	0	2	2	0	0	0	0	2	1	1	1	1	1	1	1	0	0	0	2	0	0	1	0	2	1	0	0	1	2	0	2	2	1	0	1	0	0	0	0	0	0	0	2	1
926	0	1	1	0	0	0	2	2	0	0	1	0	0	0	0	0	2	1	2	1	1	0	0	2	0	0	1	1	1	1	2	2	2	1	0	1	1	0	0	1	0	0	1	0	1	0	0	1	0
927	0	2	1	0	0	0	1	1	1	0	1	1	1	1	1	0	2	0	1	1	1	1	0	2	0	0	2	0	2	1	0	1	1	2	0	2	1	0	0	0	0	1	0	0	1	0	0	1	1
928	1	1	1	0	0	0	1	1	0	0	2	0	0	0	0	0	1	0	2	1	1	0	0	2	0	0	2	0	2	1	1	1	1	2	0	2	1	0	0	2	0	0	0	0	0	1	0	2	0
929	0	1	1	0	0	0	1	2	0	0	0	1	1	0	0	0	1	1	2	0	0	0	0	2	0	0	1	1	1	1	2	2	2	1	0	2	2	0	0	1	0	0	1	0	2	0	0	1	1
930	1	1	2	0	0	1	2	2	0	0	1	1	1	1	1	0	0	0	2	0	0	0	1	1	0	0	1	1	2	1	0	1	2	0	0	1	0	0	0	0	0	0	1	0	1	1	0	2	1
931	1	1	2	0	0	0	1	2	0	1	1	0	0	0	0	0	1	0	1	0	0	1	1	1	1	1	0	0	1	1	1	1	0	0	0	1	2	1	1	0	0	0	1	0	1	2	0	0	1
932	0	1	1	0	0	0	1	2	1	0	0	0	1	0	0	0	1	0	1	1	1	1	1	1	1	1	2	1	2	1	1	2	2	2	1	2	0	1	0	1	0	0	0	0	0	1	0	1	1
933	0	2	1	0	0	0	1	1	1	1	2	0	2	2	2	0	2	0	2	0	0	0	0	2	0	0	2	0	2	0	0	1	1	2	0	2	2	1	0	0	0	0	0	0	0	0	0	1	1
934	0	0	2	0	0	1	0	0	2	0	0	0	1	1	1	0	1	1	1	1	0	0	1	1	0	0	1	0	1	1	1	2	2	0	0	1	0	0	0	2	0	1	0	1	1	1	0	1	1
935	0	2	1	0	0	0	1	1	0	0	2	1	1	0	0	0	0	0	2	1	1	1	0	2	0	0	1	0	2	1	1	1	2	1	0	1	0	0	0	1	0	1	0	0	1	0	0	0	2
936	0	1	2	0	0	0	0	1	2	0	0	0	0	0	0	0	0	0	1	0	0	0	0	2	0	0	1	0	2	1	1	2	2	0	0	0	2	0	0	0	0	1	0	1	2	1	0	1	1
937	1	2	0	0	0	0	1	1	1	0	1	0	2	2	2	0	2	2	1	0	0	1	0	2	1	1	2	1	1	1	1	2	2	0	0	1	2	0	0	0	1	0	1	0	1	0	0	1	1
938	1	1	1	0	0	0	1	1	1	0	1	0	0	0	0	0	0	1	2	0	0	1	0	2	0	0	1	0	2	1	1	0	0	2	1	2	1	0	0	0	0	0	1	1	1	2	0	2	1
939	1	1	1	0	0	1	1	1	0	0	1	0	0	0	0	0	1	1	2	0	0	1	0	2	0	0	2	0	2	2	0	0	0	2	0	2	0	0	0	2	0	0	1	0	1	1	0	2	1
940	0	2	1	0	0	0	0	1	0	0	0	0	0	0	0	0	1	1	1	1	0	0	1	1	0	0	2	0	2	1	0	0	0	2	1	2	2	1	1	2	2	0	0	0	0	1	0	0	1
941	0	1	1	1	1	1	0	1	1	0	0	0	1	1	1	0	0	0	1	1	1	0	0	2	1	1	0	1	1	1	1	1	1	1	0	1	1	0	1	1	1	1	0	1	0	1	0	2	0
942	0	0	2	0	0	0	1	1	1	0	0	1	2	1	1	0	0	0	1	0	0	1	0	2	1	1	1	1	2	1	2	1	1	1	0	1	2	1	0	1	0	0	0	0	0	1	0	2	0
943	1	1	1	0	0	1	0	1	1	0	0	0	0	0	0	0	1	0	1	1	1	0	0	2	0	0	1	1	2	1	0	1	2	1	1	1	0	0	0	1	1	0	1	0	1	1	0	0	1
944	0	2	0	0	0	0	0	1	2	0	0	0	0	0	0	0	1	1	1	1	1	0	0	2	1	1	1	0	1	0	1	2	2	1	0	2	1	0	0	1	0	0	0	1	0	0	0	1	1
945	0	1	1	0	0	0	2	2	0	1	2	0	1	1	1	0	1	1	0	0	0	1	1	1	1	1	1	0	2	1	0	0	1	1	0	1	1	1	0	1	0	1	0	0	0	1	0	0	2
946	1	0	2	0	0	2	1	1	1	1	1	1	1	0	0	0	1	0	0	1	1	0	0	2	1	1	1	0	2	1	0	2	2	0	0	1	1	0	0	1	0	0	0	0	0	0	0	2	0
947	1	0	2	0	0	1	0	1	1	0	1	0	0	0	0	0	1	0	2	1	1	0	0	2	1	1	2	0	2	2	0	2	2	0	0	1	1	0	0	2	1	0	0	0	0	0	0	2	2
948	0	1	1	0	0	0	1	1	1	0	1	1	1	0	0	0	2	1	1	0	0	0	2	0	0	0	1	0	2	1	0	1	2	1	1	1	1	0	0	2	0	1	1	0	1	0	0	2	1
949	1	0	1	0	0	0	1	2	0	0	1	0	0	0	0	0	2	1	2	1	1	0	0	2	0	0	1	0	2	1	0	0	0	2	0	2	1	1	1	0	0	0	0	0	1	1	0	1	1
950	0	1	2	0	0	1	1	1	1	0	0	0	2	1	1	0	1	0	1	0	0	0	1	1	0	0	1	0	2	1	0	1	1	2	1	2	1	0	0	1	0	0	0	0	0	0	0	2	1
951	0	2	1	0	0	0	1	1	0	1	2	1	2	1	1	0	1	1	1	0	0	1	0	2	0	0	2	0	2	2	0	1	1	2	1	2	2	0	0	0	1	0	0	0	0	1	0	0	2
952	1	1	1	0	0	0	2	2	0	0	1	0	0	0	0	0	1	1	0	2	2	0	0	2	0	0	2	0	2	2	0	1	1	2	0	2	1	0	1	1	0	0	1	0	1	1	0	2	0
953	0	0	2	0	0	1	1	1	1	1	2	0	1	1	1	0	2	1	1	1	1	0	0	2	1	1	2	0	2	2	1	2	2	0	0	1	2	0	0	1	0	0	0	0	0	1	0	1	0
954	0	2	0	0	0	0	2	2	1	0	0	1	1	0	0	0	1	0	1	1	0	0	0	2	0	0	0	1	1	0	1	0	0	2	0	2	0	0	0	1	0	0	0	1	0	0	0	1	1
955	0	1	2	0	0	0	0	1	1	0	0	0	1	1	0	0	0	0	2	1	1	1	1	1	1	1	1	0	2	2	0	1	2	2	2	2	2	1	0	0	0	0	0	1	0	1	0	1	1
956	0	1	2	0	0	0	1	2	0	0	0	0	1	1	1	0	1	0	1	1	1	0	1	1	1	1	2	1	2	2	0	2	2	2	0	2	2	1	1	1	1	0	0	0	0	1	0	2	0
957	0	1	2	0	0	0	1	2	0	0	0	2	2	1	1	0	2	0	1	1	1	0	0	2	0	0	1	0	2	1	0	1	1	2	2	2	0	0	0	1	0	0	0	0	0	1	0	2	0
958	0	1	1	0	0	1	1	2	0	0	0	0	1	1	1	0	2	1	2	0	0	0	1	1	0	0	2	0	2	1	1	1	1	0	0	1	2	0	0	1	1	0	0	0	1	0	0	0	2
959	0	1	1	0	0	0	0	1	1	0	0	0	0	0	0	0	2	1	0	1	1	1	0	2	0	0	1	1	2	1	0	0	0	2	0	2	0	0	0	1	0	0	0	0	1	0	0	1	1
960	0	0	1	0	0	0	1	1	1	0	0	0	2	1	1	1	2	2	1	1	1	1	0	2	0	0	2	1	2	0	1	2	2	0	0	1	1	0	1	1	0	0	1	0	1	0	0	2	0
961	1	0	2	0	0	1	1	1	1	0	1	1	1	0	0	0	1	1	0	0	0	0	0	2	0	0	1	0	2	0	0	0	0	2	1	1	2	0	0	0	0	0	1	1	1	2	0	1	1
962	0	1	2	0	0	0	1	2	0	0	0	1	1	0	0	0	2	1	2	0	0	0	0	2	0	0	2	1	2	2	0	0	0	1	0	1	2	0	0	0	0	0	1	0	1	1	0	2	0
963	1	0	2	0	0	0	2	2	0	0	1	1	2	0	0	0	1	0	1	2	1	0	1	1	1	2	1	0	2	1	0	0	0	1	1	2	1	0	0	0	0	1	0	0	0	1	0	2	0
964	1	1	1	0	0	0	2	2	0	0	1	0	0	0	0	0	0	0	0	1	0	0	0	2	0	0	2	2	2	1	1	0	2	1	0	2	0	0	0	2	0	0	0	0	0	1	0	2	0
965	0	1	1	0	0	0	2	2	0	0	1	1	1	0	0	0	1	1	1	1	0	0	0	2	0	0	2	0	2	2	1	1	1	2	2	2	2	0	1	0	0	0	0	0	0	1	0	1	1
966	0	2	1	0	0	0	1	1	1	0	0	0	1	1	1	0	2	1	1	1	1	0	0	2	0	0	1	0	1	1	0	1	1	2	2	2	2	0	0	0	1	0	0	0	1	1	0	2	0
967	1	1	1	0	0	1	2	2	0	0	1	0	0	0	0	0	2	2	1	1	0	0	0	2	0	0	2	0	1	1	1	1	1	2	1	2	1	0	0	0	0	0	0	1	0	0	0	2	1
968	1	1	1	0	0	1	1	1	1	0	1	1	1	0	0	0	2	0	2	0	0	1	1	1	1	1	2	0	2	1	1	2	2	2	1	2	2	0	0	1	0	1	0	0	1	1	0	1	1
969	0	1	2	0	0	1	2	2	0	0	0	0	1	1	1	0	1	0	2	0	0	0	0	2	0	0	2	0	2	0	1	0	1	2	0	2	1	0	0	1	0	1	0	0	1	1	0	1	1
970	0	0	2	0	0	1	1	2	0	0	0	0	0	0	0	0	0	0	2	1	1	0	1	1	0	0	0	1	1	0	1	1	1	0	0	0	2	0	0	0	0	0	0	0	2	2	0	1	1
971	0	1	1	0	0	0	1	1	1	0	1	0	1	1	1	0	0	0	1	1	1	0	1	1	0	0	2	0	2	1	0	0	0	0	0	1	1	1	1	2	1	0	0	0	0	0	0	1	1
972	0	2	1	0	0	0	2	2	1	0	0	1	2	2	2	0	1	0	1	1	1	1	0	2	0	0	2	0	2	2	0	1	1	2	0	2	2	0	0	1	0	0	0	0	0	0	0	2	0
973	1	2	0	0	0	0	1	1	1	0	0	0	2	1	1	1	1	0	1	2	1	0	0	2	0	0	2	1	1	1	1	0	0	1	0	1	2	0	0	0	1	0	0	0	0	0	0	2	1
974	0	0	2	0	0	0	1	1	1	0	1	0	0	0	0	0	1	1	2	0	0	0	0	2	0	0	2	1	2	1	2	2	2	0	0	0	2	0	0	0	1	1	0	0	1	1	0	1	1
975	1	2	1	0	0	0	1	2	0	0	0	0	0	0	0	0	1	1	1	0	0	0	0	2	0	0	1	0	2	0	0	1	2	0	0	0	1	0	0	2	0	0	0	1	0	0	0	2	0
976	1	2	1	1	1	1	1	1	1	0	0	1	1	0	0	0	1	0	1	0	0	0	0	2	1	1	1	1	1	1	1	1	2	2	1	2	2	1	1	2	2	1	0	0	0	0	0	0	1
977	0	1	1	0	0	0	0	0	1	0	1	0	1	1	1	0	1	1	0	2	1	1	0	2	0	0	1	1	2	1	1	1	2	1	0	1	1	0	0	1	0	0	1	0	2	0	0	1	1
978	0	2	1	0	0	0	1	1	1	0	0	0	0	0	0	0	1	1	1	1	1	0	0	2	0	0	1	0	1	1	0	1	1	1	0	1	0	1	0	1	0	0	1	0	1	0	0	2	0
979	0	2	2	0	0	1	1	1	1	0	0	1	1	1	1	0	1	0	1	0	0	0	0	2	0	0	1	1	1	1	1	0	0	1	1	2	1	0	0	1	0	0	0	0	0	1	0	2	0
980	0	1	1	0	0	0	2	2	0	0	0	0	0	0	0	0	1	1	0	1	0	0	1	1	0	0	1	0	1	0	1	1	1	2	0	2	1	0	0	1	0	0	0	0	0	0	0	1	1
981	0	2	1	0	0	0	2	2	0	0	0	1	1	0	0	0	2	1	2	1	1	1	0	2	0	0	2	0	2	2	0	1	1	2	1	2	1	1	0	0	0	0	0	0	0	1	0	0	2
982	1	2	0	0	0	0	2	2	0	0	1	1	1	1	1	0	2	1	1	0	0	0	0	2	0	0	2	1	2	2	0	1	1	2	0	2	1	0	1	1	0	0	1	0	1	0	0	1	2
983	0	0	2	0	0	0	1	2	0	0	0	0	0	0	0	0	1	1	0	1	1	1	1	1	1	1	1	0	2	2	1	2	2	0	0	1	0	0	0	2	0	0	0	0	0	0	0	0	2
984	1	0	2	0	0	0	2	2	0	0	2	0	1	0	0	0	0	0	2	1	1	1	0	2	1	1	1	1	1	1	2	0	0	2	1	2	1	0	0	1	0	0	1	0	1	1	0	2	1
985	1	1	1	0	0	1	1	2	0	0	0	1	2	2	2	0	1	1	1	1	0	0	0	2	0	0	1	1	1	1	1	1	2	1	0	2	1	0	1	1	0	1	0	0	1	1	0	2	1
986	0	1	1	0	0	1	0	0	2	0	0	0	1	0	1	1	1	1	2	1	0	0	0	2	0	0	0	0	1	1	2	2	2	0	0	0	1	1	1	0	0	2	0	0	0	0	0	0	1
987	1	2	0	0	0	0	2	2	0	0	1	0	1	2	1	0	2	1	1	0	0	0	0	2	0	0	1	1	2	1	1	2	2	0	0	1	0	0	0	2	0	0	0	0	0	0	0	2	0
988	1	2	1	0	0	0	1	1	1	0	0	2	2	2	2	0	1	1	1	1	1	0	0	2	1	1	2	0	2	2	1	1	1	2	1	2	0	0	0	2	0	1	0	0	0	0	0	2	1
989	0	1	2	0	0	0	1	2	0	0	1	0	0	0	0	0	1	1	0	2	1	0	0	2	0	0	1	0	1	1	0	1	1	0	0	1	2	0	0	1	1	1	1	0	0	1	0	1	1
990	0	1	1	0	0	0	1	2	0	0	0	0	1	1	1	0	2	1	2	1	1	0	0	2	0	0	2	0	2	2	0	1	1	2	1	2	2	0	1	1	0	0	1	0	1	1	0	1	1
991	1	2	1	0	0	0	1	2	0	1	1	1	2	1	1	1	1	2	1	1	1	0	1	1	1	1	1	0	2	2	0	2	2	1	1	1	1	0	0	2	1	1	1	0	1	0	0	0	1
992	0	1	1	0	0	0	2	2	0	0	0	0	0	0	0	0	0	0	2	0	0	0	1	1	0	0	2	1	2	2	1	1	1	1	0	2	1	0	1	1	0	0	1	0	1	0	0	1	1
993	1	1	1	0	0	0	0	1	1	0	0	0	1	1	1	0	2	2	2	0	0	1	1	1	1	1	1	0	2	1	0	1	0	2	1	2	2	1	1	1	1	0	0	0	0	0	0	2	0
994	1	2	0	0	0	0	1	1	1	0	1	0	0	0	0	0	1	1	1	1	0	1	0	2	0	0	0	1	1	1	1	1	1	0	0	0	2	0	0	1	0	0	1	0	2	0	0	1	1
995	0	2	0	0	0	0	2	2	0	0	0	1	1	0	0	0	2	1	2	1	1	0	0	2	1	1	1	1	1	1	2	0	0	2	2	2	1	0	0	0	0	0	0	0	0	1	0	2	0
996	0	2	1	0	0	1	2	2	0	0	0	0	0	0	0	0	1	0	1	1	1	0	1	1	1	1	1	0	1	1	0	1	1	2	1	1	1	0	0	0	0	2	0	0	1	0	0	1	1
997	0	1	1	0	0	0	2	2	0	0	0	0	0	0	0	0	0	0	2	0	0	0	0	2	0	0	0	1	1	0	1	2	2	0	0	0	2	0	1	0	0	0	0	0	0	2	0	1	1
998	0	0	2	0	0	0	2	2	0	0	0	0	0	0	0	0	1	1	1	1	1	1	1	1	1	1	0	1	1	0	1	1	1	1	1	1	2	0	0	1	0	0	1	0	1	1	0	2	0
999	1	1	1	0	0	0	0	0	2	0	0	0	0	0	0	0	1	0	1	1	1	1	0	2	0	0	2	1	2	1	1	0	1	2	0	2	2	0	0	0	0	0	0	0	0	0	0	1	1
1000	1	2	0	0	0	0	0	0	2	0	0	1	1	0	0	0	1	2	1	1	1	0	0	2	0	0	2	0	2	2	1	1	1	1	1	1	1	0	0	1	0	0	0	0	0	1	0	0	1
[truncated: 952 more columns]
