# Supplementary material for: KNN-MDR: a learning approach for improving interactions mapping performances in genome wide association studies
Source: BMC Bioinformatics. 2017 Mar 21;18:184. doi: 10.1186/s12859-017-1599-7 (PMC5361736; doi:10.1186/s12859-017-1599-7)
Supplement: Supplementary file 2 — The data set(s) supporting the results of Table 1. (ZIP 22742 kb) [file 12859_2017_1599_MOESM2_ESM.zip › Nouveau dossier/S16/mkallsimul.dat]

1	1	0	1	0	0	0	2	0	1	1	0	0	1	1	1	0	0	1	1	0	0	0	2	2	0	0	2	0	2	1	0	1	2	0	2	0	1	0	1	0	1	0	0	0	0	0	0	1	2
2	1	0	0	0	0	1	1	0	0	0	0	1	2	2	2	0	0	1	1	1	2	0	2	2	0	0	2	1	2	1	2	1	0	0	0	2	1	0	0	0	2	0	0	0	0	1	0	2	0
3	0	0	2	1	0	0	1	0	0	0	1	0	1	1	1	0	0	2	0	2	2	0	1	1	1	1	1	0	2	2	1	1	1	0	2	1	1	0	1	0	1	0	1	0	0	0	0	2	0
4	1	0	0	0	0	0	2	0	2	2	0	2	2	0	0	1	0	0	0	2	2	0	2	2	0	0	1	0	2	1	0	2	2	0	2	0	1	0	0	0	2	0	0	0	0	1	0	1	1
5	0	0	1	0	0	0	2	0	0	0	1	0	1	1	1	0	0	1	1	1	2	0	0	0	0	1	0	2	1	1	2	0	1	1	2	0	1	1	0	0	1	1	1	0	0	2	0	2	0
6	1	0	1	0	0	0	1	1	0	1	0	0	1	1	1	0	0	0	0	2	2	0	2	2	0	0	1	1	2	1	0	0	0	1	0	2	1	0	1	1	1	2	2	0	0	1	0	2	0
7	0	1	0	0	0	0	2	0	1	1	0	0	1	0	0	0	0	1	0	2	2	0	2	2	0	0	2	1	1	1	1	1	1	2	1	2	1	0	1	1	0	1	1	0	1	1	0	2	0
8	1	0	1	1	0	0	1	0	1	1	0	1	2	1	1	0	0	1	1	1	2	0	2	2	0	0	2	0	2	2	0	1	1	0	0	2	1	0	0	0	2	0	1	0	1	0	0	2	1
9	1	0	1	1	0	0	2	0	1	1	0	0	1	1	1	0	0	0	1	1	2	0	2	2	0	0	0	1	2	0	1	0	0	1	1	1	2	0	0	0	2	0	1	0	0	0	0	2	0
10	0	0	0	0	0	0	1	0	2	2	0	0	0	0	0	0	0	0	0	2	2	1	0	1	0	1	2	1	2	1	2	0	1	1	0	2	2	0	1	1	1	0	0	0	0	0	0	2	0
11	0	0	2	0	1	0	1	1	1	2	0	0	1	1	1	0	0	1	2	0	1	0	1	1	1	1	1	0	2	1	0	0	2	0	1	1	2	0	1	1	1	0	1	0	1	0	0	0	1
12	1	0	2	1	0	0	1	1	0	1	0	0	0	0	0	0	0	1	0	1	1	1	1	2	0	0	2	1	2	1	2	1	0	1	0	2	2	0	0	0	2	0	1	0	0	1	0	1	1
13	0	0	1	0	0	0	1	0	2	2	0	0	2	0	0	0	0	1	0	1	1	0	2	2	0	0	1	2	2	1	1	1	1	0	0	2	2	0	2	2	0	0	0	0	0	0	0	2	2
14	1	0	2	0	0	0	1	0	1	1	0	2	2	0	0	1	0	0	1	1	2	0	2	2	0	0	2	0	2	2	1	0	0	0	0	2	1	0	1	0	1	0	0	1	1	0	0	1	1
15	1	0	1	0	0	0	1	0	0	0	1	0	1	1	1	0	0	1	1	1	2	0	2	2	0	0	2	0	2	0	0	0	0	0	0	2	1	0	0	0	2	0	0	0	0	0	0	1	1
16	0	0	1	0	0	0	1	1	1	2	0	0	0	0	0	0	0	0	0	2	2	0	1	1	1	1	2	0	2	2	0	0	1	2	0	2	2	0	0	0	1	0	1	0	1	2	0	0	0
17	1	0	0	1	0	0	2	0	0	0	1	0	0	0	0	0	1	2	0	1	1	0	2	2	0	0	2	0	2	1	1	0	0	0	2	0	0	1	1	1	0	0	0	0	0	2	0	1	1
18	1	1	2	0	0	0	0	0	2	2	0	0	2	2	2	0	1	2	1	1	1	0	2	2	0	0	0	1	2	0	1	0	1	1	1	2	0	0	1	1	1	2	2	0	0	0	0	1	1
19	1	0	2	0	0	1	2	0	0	0	0	1	1	0	1	0	0	1	1	1	2	1	2	2	0	0	1	0	1	1	1	1	1	2	2	1	1	1	1	1	0	0	0	0	1	1	0	0	2
20	1	0	0	1	0	0	2	1	0	1	0	1	2	2	2	0	1	1	0	2	2	0	1	1	2	2	2	1	2	0	1	0	1	1	1	1	1	0	2	2	0	1	1	0	0	0	0	1	1
21	0	0	2	0	0	1	0	0	2	2	0	0	0	0	0	0	0	1	1	1	1	0	2	2	0	0	1	0	1	1	1	1	1	2	1	2	1	2	0	0	1	0	0	0	2	1	0	2	0
22	1	0	0	0	0	0	1	1	0	1	0	1	1	1	1	0	0	0	0	1	1	0	2	2	0	0	1	0	2	1	0	0	1	1	1	1	1	0	2	1	0	0	0	1	1	0	0	2	0
23	1	0	1	1	0	1	1	1	0	1	0	0	0	0	0	0	0	1	0	1	2	1	2	2	0	0	1	1	2	1	0	1	1	2	1	2	1	1	0	0	0	0	1	0	0	0	0	0	1
24	1	0	2	1	0	0	1	0	1	1	1	0	1	1	1	0	0	0	1	1	2	0	2	2	0	0	1	1	2	1	2	1	2	0	1	1	2	0	0	0	1	0	0	0	0	0	0	2	1
25	0	0	2	0	0	0	1	1	1	2	0	1	1	0	0	1	0	1	1	1	1	0	2	2	0	0	2	0	2	1	2	0	0	0	0	2	1	1	1	1	0	0	1	0	1	2	0	2	1
26	0	0	2	0	0	1	2	0	0	0	1	1	1	0	0	0	1	2	0	1	1	0	2	2	0	0	1	1	2	1	2	0	2	0	1	1	0	0	0	0	0	0	1	0	1	0	0	1	1
27	1	0	0	0	0	0	2	0	0	0	0	0	1	1	1	0	0	1	0	1	1	0	2	2	0	0	2	0	2	2	1	0	0	0	0	2	1	1	0	0	0	0	0	0	0	0	0	1	1
28	1	0	0	0	0	0	1	1	1	1	0	0	0	0	0	0	0	1	1	1	1	1	1	2	0	0	2	0	2	2	0	0	1	1	0	2	1	0	0	0	2	0	0	0	0	0	0	1	1
29	1	0	2	0	0	1	0	0	0	0	0	1	0	0	1	0	0	0	0	2	2	0	2	2	0	0	1	2	1	1	2	0	1	1	2	0	2	0	0	0	2	0	0	0	0	0	0	1	1
30	1	0	1	1	0	0	2	1	0	1	1	1	1	1	1	0	0	0	0	1	1	0	2	2	0	0	1	1	2	1	2	0	2	1	2	1	1	0	0	0	0	1	1	0	1	0	0	2	0
31	1	0	2	1	0	0	2	1	0	1	0	0	0	0	0	0	1	2	2	0	1	0	2	2	0	0	1	0	2	2	0	0	0	1	0	2	1	1	1	1	0	0	0	0	0	1	0	1	0
32	0	0	0	0	0	0	2	0	0	0	0	0	0	0	0	0	1	2	1	1	1	0	2	2	0	0	0	0	2	0	0	0	1	0	0	2	1	0	2	2	0	0	1	0	0	1	0	0	1
33	0	0	1	0	0	1	2	0	0	0	0	0	1	1	1	0	0	2	2	0	0	1	0	1	0	1	1	1	2	2	0	1	1	0	0	2	1	0	1	1	1	0	0	0	0	0	0	2	0
34	1	0	1	0	0	0	1	0	1	1	0	0	0	0	0	0	0	1	1	1	1	0	2	2	0	0	0	1	1	1	1	0	1	1	2	0	1	1	0	0	0	0	1	0	1	0	0	2	0
35	0	0	2	0	0	1	2	0	0	0	0	1	1	1	1	0	0	0	0	2	2	0	2	2	0	0	1	0	2	1	1	2	2	0	1	1	2	0	0	0	1	0	0	1	0	0	0	2	0
36	0	0	2	0	1	0	2	1	0	1	0	0	0	0	0	0	0	0	0	2	2	0	1	1	1	1	0	0	2	1	0	2	2	0	2	0	2	0	0	0	1	1	1	1	0	1	0	2	0
37	0	0	1	1	0	1	1	0	1	1	0	0	0	0	0	0	0	1	1	1	1	0	1	1	0	0	1	1	1	1	1	0	0	2	1	1	1	0	2	2	0	0	0	0	0	2	0	1	1
38	0	1	2	1	1	0	2	1	0	1	1	0	0	0	0	0	0	1	2	0	2	0	2	2	0	0	2	1	2	2	0	2	2	0	2	0	2	0	0	0	2	0	0	0	0	0	0	1	1
39	1	0	1	0	0	0	0	0	2	2	0	0	0	0	0	0	0	1	1	1	1	0	2	2	0	0	1	0	2	1	0	0	0	1	2	1	2	0	2	2	0	0	0	0	0	0	0	2	0
40	1	0	1	0	0	1	1	1	0	1	0	0	0	0	0	0	0	1	0	1	1	0	2	2	0	0	0	1	1	0	1	0	0	0	0	2	1	0	1	1	1	0	1	0	1	1	0	1	1
41	0	0	1	0	0	0	1	0	1	1	0	0	0	0	0	0	0	1	1	1	1	0	2	2	0	0	2	2	2	1	1	0	1	1	0	2	2	0	0	0	2	0	0	0	0	0	0	1	0
42	1	0	1	0	0	0	1	0	0	0	1	0	2	1	1	0	0	1	1	1	2	0	2	2	0	0	2	0	2	1	2	1	2	0	1	1	0	0	1	1	0	0	1	0	1	1	0	2	0
43	1	0	1	0	0	0	2	0	0	0	0	0	1	1	1	0	0	0	0	2	2	0	0	0	0	0	2	1	2	2	1	2	2	0	1	1	1	0	0	0	2	0	0	0	0	1	0	1	1
44	0	0	1	0	0	0	2	0	0	0	0	1	2	1	1	0	0	0	0	2	2	1	2	2	0	0	1	1	2	1	0	0	1	0	1	1	2	0	1	1	1	0	0	0	0	0	0	2	1
45	0	0	0	0	0	0	0	0	1	1	0	0	0	0	0	0	0	2	1	0	0	0	0	0	0	1	2	0	2	1	0	0	1	2	1	2	1	0	1	1	1	1	1	1	1	0	0	1	1
46	1	0	1	1	0	0	1	0	1	1	1	0	0	0	0	0	0	1	1	1	1	1	1	1	0	0	1	0	1	1	0	0	1	0	1	1	0	0	2	2	0	0	1	0	1	0	0	2	2
47	0	0	2	0	0	0	1	0	1	1	1	0	0	0	0	0	1	1	1	1	2	0	2	2	0	0	1	1	2	0	1	0	0	0	0	2	1	0	1	0	1	0	0	0	0	1	0	1	2
48	0	0	2	0	0	0	1	0	0	0	0	0	0	0	0	0	0	1	1	1	2	0	2	2	0	0	2	0	2	2	0	0	0	0	0	2	2	0	0	0	2	0	0	0	0	0	0	2	0
49	0	0	1	0	0	0	1	0	1	1	0	0	1	1	1	0	0	0	0	2	2	0	2	2	0	1	2	0	2	2	0	0	0	0	1	1	2	0	0	0	2	0	1	0	1	0	0	1	1
50	0	0	2	0	0	2	0	0	2	2	0	1	1	0	0	0	1	2	1	1	1	1	2	2	0	0	1	0	2	1	0	0	1	1	1	1	1	0	0	0	1	0	0	0	0	0	0	1	1
51	0	0	0	0	0	0	1	0	2	2	0	0	0	0	0	0	0	0	0	2	1	0	2	2	0	0	2	1	2	1	1	0	0	0	0	2	2	0	0	0	1	0	0	0	0	0	0	1	1
52	1	0	0	1	1	0	1	0	1	1	1	0	0	0	0	0	0	1	1	1	2	0	2	2	0	0	2	0	1	1	2	0	1	1	0	2	1	0	1	1	1	1	1	0	0	1	0	0	1
53	0	0	1	0	0	1	2	0	0	0	1	0	0	0	0	0	0	0	0	2	2	0	2	2	0	0	2	0	2	1	1	0	1	0	0	2	1	0	0	0	2	0	1	0	0	1	0	1	1
54	1	1	1	0	0	0	1	0	1	1	0	1	0	0	1	0	0	0	0	2	2	0	2	2	0	0	2	0	2	1	1	0	0	0	0	2	2	0	0	1	1	0	0	0	0	0	0	2	1
55	0	0	0	0	0	0	1	0	1	1	0	1	1	1	1	0	0	1	1	1	1	0	2	2	0	0	2	0	2	1	0	0	1	1	0	2	1	0	0	0	1	0	0	0	0	0	0	2	0
56	1	1	1	0	0	0	2	0	0	0	1	0	0	0	0	0	0	1	1	1	1	0	2	2	0	0	1	0	2	1	1	1	0	1	0	2	2	0	1	1	1	0	0	0	0	0	0	1	1
57	0	0	1	0	0	0	2	1	0	1	1	1	1	0	0	1	0	1	0	1	1	0	2	2	0	1	2	0	2	2	0	1	1	0	0	2	1	0	0	0	2	1	1	0	0	0	0	0	1
58	1	0	1	0	0	0	0	0	2	2	0	1	1	0	0	0	0	1	0	1	1	0	1	1	0	0	2	1	2	2	1	1	1	0	0	2	1	0	0	1	1	0	0	0	0	0	0	0	2
59	0	0	1	1	0	0	0	0	2	2	0	1	1	1	1	0	0	1	1	1	2	0	2	2	0	0	2	0	2	2	0	1	1	0	0	2	1	0	2	2	0	0	0	1	0	1	0	2	1
60	0	0	2	0	0	0	1	0	0	0	0	0	1	1	1	0	0	0	0	2	2	0	2	2	0	0	1	1	1	1	1	0	2	0	0	2	1	0	1	0	1	0	1	0	1	1	0	1	1
61	0	0	1	0	1	2	0	0	1	1	0	1	2	2	2	0	0	1	1	1	1	0	1	1	1	1	2	0	2	2	0	0	1	1	1	1	1	0	1	0	1	0	1	0	1	0	0	2	0
62	1	0	2	0	0	0	0	0	2	2	0	1	1	0	0	1	0	0	1	1	1	0	2	2	0	0	2	1	2	2	0	1	1	1	1	1	1	1	0	0	1	1	1	0	1	1	0	1	2
63	1	0	2	0	0	0	2	1	0	1	1	0	0	0	0	0	0	0	0	2	2	0	2	2	0	0	2	2	2	1	1	0	0	0	0	2	2	0	1	1	1	0	0	0	0	0	0	0	2
64	1	0	1	0	0	0	0	0	1	1	0	2	2	0	0	1	0	1	0	1	1	0	2	2	0	0	1	1	2	0	1	1	2	0	0	2	1	1	0	0	0	0	1	0	1	1	0	0	1
65	0	0	0	0	0	0	0	0	1	1	0	0	0	0	0	0	0	1	2	0	1	0	2	2	0	0	1	1	1	1	2	0	1	1	1	1	2	0	0	0	2	0	0	0	0	1	0	2	0
66	1	0	2	0	0	2	1	0	0	0	1	1	1	0	0	1	0	0	0	2	2	0	1	2	0	0	1	1	2	1	1	1	2	0	1	1	1	0	1	0	1	0	0	1	1	1	0	1	1
67	1	0	0	0	0	0	2	1	0	1	0	0	1	1	1	0	0	1	1	1	1	0	1	1	1	1	2	0	2	2	1	1	1	1	1	1	1	0	2	2	0	0	0	0	0	0	0	1	1
68	1	0	1	0	0	1	1	0	0	0	2	0	1	1	1	0	0	2	2	0	0	0	2	2	0	0	2	0	2	2	0	1	1	1	0	2	2	0	0	0	1	1	1	0	1	0	0	2	0
69	0	0	0	0	0	0	1	0	1	1	1	0	1	0	0	0	0	0	0	2	2	0	2	2	0	0	2	0	2	2	1	0	1	0	1	2	1	2	0	0	1	0	0	0	0	1	0	1	0
70	1	0	1	0	1	2	1	0	1	1	0	0	0	0	0	0	0	1	1	1	1	0	2	2	0	0	2	1	2	2	1	1	1	1	1	0	2	0	2	2	1	0	0	0	0	0	0	2	1
71	1	0	0	0	0	0	2	0	0	0	0	0	1	1	1	0	0	1	1	1	1	0	2	2	1	1	0	1	1	0	1	1	1	1	1	1	1	0	1	1	1	0	0	1	1	0	0	1	2
72	1	0	0	0	0	0	2	0	0	0	1	0	0	0	0	0	0	2	0	2	2	0	2	2	1	1	2	0	2	1	2	0	1	1	1	1	2	0	0	0	1	0	1	0	1	2	0	1	1
73	1	0	2	1	0	0	1	0	1	1	0	0	0	0	0	0	0	0	0	2	1	0	2	2	1	1	2	0	2	2	0	0	1	1	0	1	1	1	1	1	0	0	0	0	0	1	0	2	0
74	1	0	2	0	0	0	1	0	0	0	0	0	0	0	0	0	0	1	1	1	2	0	2	2	0	0	1	0	2	1	0	1	1	0	2	1	2	0	1	1	1	1	2	0	1	1	0	2	0
75	1	0	2	0	0	1	2	0	0	0	0	0	0	0	0	0	0	0	0	2	2	0	1	1	0	0	0	0	2	1	0	0	1	1	0	2	2	0	0	1	1	0	0	0	0	0	0	2	1
76	0	0	0	1	0	0	0	0	0	0	0	0	1	1	1	0	0	0	0	2	2	0	1	2	0	0	0	0	1	1	1	1	0	1	0	2	1	1	0	0	1	0	2	0	0	1	0	2	1
77	0	0	2	0	0	0	0	0	2	2	0	1	2	2	2	0	0	1	1	1	2	0	1	1	1	1	1	1	1	1	2	1	1	0	1	1	2	0	0	0	2	0	0	0	1	0	0	2	1
78	1	0	1	1	0	0	2	0	0	0	0	1	2	1	1	1	0	0	0	2	2	0	2	2	0	0	1	0	2	2	1	1	2	0	2	0	2	0	1	1	1	0	0	0	0	0	0	0	2
79	1	0	2	0	0	1	0	0	0	0	1	0	1	1	1	0	0	2	2	0	0	0	2	2	0	0	2	0	2	2	0	0	1	1	0	1	2	0	1	1	1	0	0	0	0	0	0	0	2
80	0	0	0	1	0	0	1	0	1	1	1	0	2	1	1	0	1	2	1	1	1	0	2	2	1	1	1	0	2	1	0	1	1	0	0	2	1	1	0	0	0	0	0	0	0	0	0	2	0
81	0	0	2	0	0	1	1	0	1	1	0	0	0	0	0	0	0	0	1	1	1	0	2	2	1	1	1	0	2	1	0	0	1	2	2	1	0	1	0	0	0	0	1	0	1	0	0	0	2
82	1	0	2	1	0	0	2	0	1	1	0	0	1	2	1	0	0	0	0	2	2	0	2	2	0	0	1	0	2	0	0	0	0	2	1	1	1	0	1	0	1	0	1	0	0	0	0	1	1
83	0	0	1	1	0	0	0	0	2	2	0	1	1	0	0	1	0	1	1	1	1	0	2	2	0	0	2	0	2	2	1	1	1	2	1	1	1	0	0	0	2	0	0	0	1	0	0	0	2
84	0	0	1	0	0	0	1	0	0	0	0	0	0	0	0	0	0	0	0	2	2	0	1	1	1	1	2	0	2	2	1	0	0	2	1	1	1	0	1	0	1	0	1	0	0	0	0	1	1
85	0	0	1	0	0	0	2	0	0	0	1	0	0	0	0	0	0	0	0	2	2	0	2	2	0	0	1	0	2	2	0	1	1	0	1	1	1	0	0	0	1	0	0	0	0	1	0	1	1
86	0	0	0	0	0	0	2	0	0	0	0	0	0	0	0	0	0	1	0	2	2	0	2	2	0	0	2	0	2	2	1	1	2	0	2	0	1	0	1	1	1	1	1	0	1	0	0	0	2
87	1	0	1	0	0	1	1	1	1	2	0	0	0	0	0	0	0	1	1	1	2	0	1	1	1	1	1	0	2	1	0	1	1	0	0	2	2	0	2	2	1	0	0	0	0	1	0	2	0
88	1	0	0	0	0	0	2	0	1	1	0	0	0	0	0	0	0	1	2	0	1	0	2	2	0	0	2	0	2	2	1	1	1	0	1	1	1	0	0	0	1	1	1	0	0	0	0	0	2
89	1	0	2	0	0	0	0	0	1	1	1	0	0	0	0	0	0	1	0	1	1	0	0	0	1	1	2	1	1	1	1	1	2	0	1	1	1	0	0	0	1	0	1	0	0	0	0	0	2
90	1	0	0	1	1	0	1	0	1	1	1	0	0	0	0	0	0	0	0	2	2	0	2	2	0	0	1	0	2	1	0	0	0	1	0	2	1	0	1	0	1	0	1	0	1	1	0	1	0
91	0	0	2	2	0	1	1	0	0	0	1	0	2	2	2	0	1	2	0	2	2	0	1	1	0	0	0	0	2	1	0	1	1	0	1	1	2	0	0	0	2	1	1	1	1	0	0	2	0
92	1	0	1	0	0	0	1	0	1	1	1	0	0	0	0	0	0	1	1	1	1	0	1	1	1	1	1	1	2	1	0	1	1	0	0	2	2	0	0	0	1	1	1	1	1	0	0	2	0
93	0	0	1	0	0	0	1	0	1	1	0	0	1	1	1	0	0	0	0	2	2	0	1	1	0	0	1	1	2	1	1	1	0	0	0	2	1	0	2	2	0	0	1	0	0	0	0	2	0
94	0	0	1	1	0	0	1	0	2	2	0	0	0	0	0	0	0	2	2	0	1	0	2	2	0	0	2	0	2	2	1	2	2	0	2	0	1	0	1	1	1	0	0	0	1	1	0	0	2
95	0	0	1	0	0	0	0	0	1	1	0	0	1	1	1	0	0	0	0	2	2	0	2	2	0	0	2	1	2	1	2	0	1	1	0	1	1	0	2	2	0	0	1	0	1	0	0	2	0
96	1	1	1	1	0	0	0	0	1	1	0	0	1	1	1	0	0	0	0	2	2	1	2	2	0	0	1	1	2	1	1	1	1	1	0	2	0	1	1	0	0	0	0	0	0	0	0	0	1
97	1	0	1	0	0	1	1	0	2	2	0	1	2	2	2	0	0	0	0	2	2	1	2	2	0	0	1	1	2	1	2	1	1	0	1	1	2	0	0	0	1	0	0	0	0	1	0	2	1
98	0	0	2	1	0	0	1	0	2	2	0	1	1	1	1	0	0	1	2	0	1	0	2	2	0	0	1	1	2	2	0	0	0	0	0	2	1	0	2	2	0	1	2	0	1	1	0	2	0
99	1	0	2	0	0	0	0	0	2	2	0	0	0	0	0	0	0	1	1	1	1	0	2	2	0	0	1	0	2	1	0	0	0	0	0	2	1	1	1	1	0	0	0	0	0	1	0	0	1
100	0	0	1	0	0	0	2	1	0	1	1	1	2	2	2	0	0	1	1	0	0	0	2	2	0	0	1	1	2	1	1	1	1	0	0	2	1	0	1	1	1	0	0	0	0	0	0	2	0
101	0	0	1	0	0	0	0	0	1	1	1	0	1	1	1	0	0	0	0	2	2	0	1	1	0	0	2	1	2	2	1	0	1	0	1	1	0	0	1	1	0	0	0	2	0	2	0	2	2
102	0	0	1	0	0	0	1	1	1	2	0	1	1	0	0	1	0	0	0	1	1	0	2	2	0	0	1	1	2	1	2	0	0	1	0	2	1	0	1	1	1	0	0	0	0	0	0	2	0
103	0	0	2	0	0	0	2	1	0	2	0	0	0	0	0	0	0	1	1	1	2	0	1	1	0	0	1	0	1	0	1	0	2	0	0	2	1	0	1	1	1	1	1	0	0	0	0	1	1
104	0	0	2	1	0	1	0	0	0	0	1	1	1	1	1	0	0	1	0	1	1	0	2	2	0	0	1	0	2	1	0	2	1	0	0	2	2	0	1	1	1	0	0	0	1	0	0	0	1
105	0	0	0	1	0	0	2	0	0	0	2	0	1	2	1	0	0	0	0	2	2	0	1	2	0	0	2	1	2	1	1	0	0	1	0	2	2	0	0	0	2	0	1	0	1	0	0	2	0
106	0	0	1	0	0	0	2	1	0	1	1	2	2	0	0	1	0	0	0	2	2	2	0	2	0	0	1	0	2	0	0	0	1	0	0	2	2	1	0	0	1	0	0	1	0	0	0	0	2
107	0	0	0	0	0	0	0	0	2	2	0	0	2	1	1	0	1	2	2	0	1	0	1	1	1	1	2	1	2	0	1	1	1	0	1	1	1	0	1	0	1	0	0	0	1	1	0	1	0
108	1	0	1	0	0	0	1	1	1	2	0	0	2	1	1	0	0	1	0	1	1	0	1	2	0	0	2	1	1	1	1	2	2	0	1	1	2	0	1	1	0	1	1	0	0	0	0	2	1
109	1	0	1	1	0	0	1	1	0	1	0	0	1	0	0	0	0	0	0	1	1	0	2	2	0	0	1	1	2	1	2	1	1	2	0	2	1	1	0	0	0	1	1	0	1	0	1	1	0
110	0	0	1	2	0	0	0	0	2	2	0	0	0	0	0	0	0	0	1	1	2	0	2	2	1	1	1	0	1	1	2	1	2	1	1	0	1	0	1	1	1	0	0	1	0	1	0	2	0
111	1	0	2	0	0	0	1	0	1	1	0	0	1	1	1	0	0	0	0	2	1	1	1	2	0	0	1	2	2	1	1	1	2	0	1	1	2	0	0	0	2	0	1	0	1	0	0	2	0
112	1	1	1	0	0	0	1	0	0	0	0	0	0	0	0	0	0	1	1	1	1	0	1	1	0	0	2	0	2	1	0	0	1	0	0	2	2	0	1	1	1	0	0	0	0	0	0	0	2
113	1	0	2	1	0	0	2	0	0	0	1	1	1	1	1	0	0	1	1	1	2	0	1	1	1	1	2	2	2	2	0	2	2	0	2	0	2	0	0	0	1	1	1	0	1	0	0	0	2
114	1	1	2	0	0	0	1	1	0	1	0	0	2	2	2	0	1	1	0	2	1	0	2	2	0	0	2	0	2	2	1	0	2	1	2	1	2	0	0	0	2	1	1	0	1	0	0	0	1
115	1	0	1	1	0	0	2	0	0	0	1	0	2	1	1	0	0	0	0	2	2	1	1	2	0	0	2	0	2	2	0	2	1	0	2	0	1	0	0	0	2	0	1	0	0	0	0	2	0
116	1	0	0	0	0	0	2	1	0	1	1	1	1	0	0	1	0	0	0	1	1	0	1	1	0	0	1	0	2	2	0	0	1	1	0	1	1	0	0	0	1	0	0	0	2	0	0	2	0
117	0	1	2	0	0	0	2	0	0	0	1	1	1	0	0	0	1	2	1	0	1	0	2	2	0	0	2	0	2	2	0	1	1	2	1	2	1	0	1	1	1	0	0	1	0	0	0	1	0
118	0	0	1	0	0	0	2	1	0	1	0	0	0	0	0	0	0	0	0	2	2	0	2	2	1	1	2	1	2	1	2	1	1	0	0	2	1	0	1	1	1	0	0	0	0	0	0	2	2
119	1	0	2	1	0	0	1	1	1	2	0	1	1	0	0	1	0	1	1	1	1	0	1	2	0	0	1	0	1	1	1	0	1	0	1	1	1	0	1	1	1	0	1	0	1	1	0	2	0
120	1	0	1	0	0	1	2	0	0	0	1	0	0	0	0	0	0	0	0	2	2	0	2	2	0	0	0	0	1	1	1	0	1	0	0	2	1	0	1	1	1	0	0	0	0	0	0	1	1
121	0	0	2	1	0	1	0	0	1	1	0	0	1	1	1	0	0	0	0	2	2	0	2	2	0	0	1	1	1	1	2	0	2	0	2	0	1	0	0	0	1	0	1	0	0	1	0	0	2
122	0	1	1	0	0	0	1	0	1	1	1	0	2	2	2	0	0	1	1	0	0	0	2	2	0	0	2	0	2	1	0	0	1	0	1	1	1	0	2	1	0	0	0	1	0	0	0	1	1
123	0	0	1	0	0	0	2	1	0	1	0	1	1	0	0	1	0	1	0	2	2	0	2	2	0	0	2	0	2	2	0	0	1	1	1	1	1	0	1	1	1	1	1	0	0	1	0	2	0
124	1	1	1	0	0	0	2	1	0	1	0	0	1	1	1	0	1	0	1	1	2	0	1	1	1	1	0	0	2	1	0	1	0	0	0	2	2	0	0	0	2	0	0	0	0	0	0	2	0
125	1	0	1	0	0	0	1	0	1	1	0	0	0	0	0	0	0	0	0	2	2	0	1	1	1	1	1	0	2	1	0	0	0	1	1	1	0	0	2	1	0	0	0	0	0	0	0	0	2
126	0	0	2	0	0	0	0	0	2	2	0	1	2	2	2	0	0	1	1	0	0	0	2	2	0	0	1	0	2	2	0	2	2	0	1	1	1	0	0	1	1	0	0	0	0	0	0	1	1
127	1	0	2	0	0	0	1	0	0	0	1	0	0	0	0	0	0	2	2	0	1	0	1	1	0	0	0	0	2	1	0	0	1	1	2	0	1	0	1	1	0	0	0	1	0	0	0	1	1
128	0	0	1	0	0	0	1	0	0	0	0	2	2	0	0	1	0	2	0	1	1	0	2	2	0	0	2	0	2	1	1	1	1	0	1	1	2	0	0	0	2	0	0	0	0	0	0	0	1
129	1	0	0	0	0	0	1	0	0	0	1	0	1	1	1	0	0	0	0	2	1	0	2	2	0	0	2	1	2	2	1	0	1	0	0	2	1	0	2	2	0	0	0	0	0	0	0	0	2
130	0	0	1	1	0	0	2	0	0	0	2	0	0	0	0	0	0	2	2	0	1	0	2	2	1	1	2	0	2	1	1	0	0	0	0	2	2	0	1	1	1	0	1	0	1	1	0	1	1
131	0	0	2	0	0	1	1	1	1	2	0	1	2	1	1	0	0	2	1	1	2	0	1	1	0	0	2	0	2	2	0	2	2	0	1	1	0	0	2	2	0	0	1	0	1	0	0	1	1
132	0	0	2	1	0	0	0	0	2	2	0	1	1	1	1	0	0	1	0	0	0	0	1	1	0	0	2	0	2	2	0	1	2	1	2	1	1	0	2	2	0	0	0	0	2	0	0	2	1
133	0	0	2	1	0	0	0	0	2	2	0	0	0	0	0	1	0	0	0	2	2	0	2	2	0	0	2	0	2	1	1	1	1	0	0	2	2	0	1	1	1	0	1	0	1	0	0	1	1
134	0	0	1	0	0	0	0	0	0	0	0	0	0	0	0	0	0	2	2	0	0	0	2	2	0	0	2	0	2	2	1	0	0	1	0	2	1	1	0	0	1	0	1	0	1	0	0	1	1
135	1	0	1	1	0	0	1	0	1	1	0	0	0	0	0	0	0	2	1	0	1	0	1	1	1	1	2	1	2	1	2	0	0	0	0	2	1	1	1	1	0	0	0	0	1	1	0	2	0
136	0	0	1	0	0	0	2	0	0	0	1	0	1	0	0	0	0	2	1	0	0	0	2	2	0	0	2	0	2	2	0	0	1	1	1	1	2	0	1	1	1	0	0	0	1	1	0	2	0
137	1	0	0	0	0	0	2	1	0	1	0	0	0	0	0	0	0	1	1	1	2	0	1	1	0	0	1	1	2	1	1	1	1	0	1	1	1	0	0	1	1	1	1	0	1	0	0	1	1
138	1	0	0	0	0	0	2	1	0	1	0	0	0	0	0	0	0	1	1	1	1	1	2	2	0	0	1	1	2	1	1	1	2	0	1	1	1	0	2	2	0	0	0	0	2	0	0	2	0
139	1	0	1	1	0	0	1	0	1	1	0	1	1	1	1	0	0	1	1	1	2	0	0	1	1	1	2	0	2	2	0	1	2	0	2	0	1	0	2	2	0	0	0	0	0	1	0	0	1
140	0	0	1	1	0	1	0	0	2	2	0	0	1	1	1	0	0	2	0	1	1	0	2	2	1	1	2	1	2	2	1	0	1	1	1	1	2	0	1	0	1	0	0	0	0	0	0	1	1
141	0	0	1	0	0	0	1	0	2	2	0	0	0	0	0	0	0	1	0	2	2	0	1	1	0	0	1	0	1	1	1	0	0	0	2	0	1	1	0	0	0	0	1	0	1	0	0	1	1
142	1	0	1	0	0	0	1	0	1	1	0	0	0	0	0	0	0	0	1	1	2	0	2	2	0	0	2	1	2	1	2	1	0	1	0	2	1	0	1	1	1	1	1	0	0	2	0	2	0
143	0	0	2	1	0	0	2	0	0	0	2	0	0	0	0	0	0	1	1	1	2	0	2	2	0	0	0	2	1	1	2	1	1	0	0	2	1	0	0	0	0	0	1	0	1	2	0	2	0
144	0	0	2	0	0	0	1	0	1	1	1	1	1	0	0	0	0	2	1	0	0	0	2	2	0	0	2	0	2	2	0	2	1	0	0	2	0	0	2	1	0	1	1	0	0	0	0	0	2
145	0	0	1	0	0	0	1	0	1	1	1	0	1	1	1	0	0	0	0	2	1	0	1	1	0	0	1	1	2	1	1	2	1	0	0	2	0	1	1	0	0	0	0	0	0	2	0	2	1
146	1	0	1	0	0	0	0	0	1	1	0	0	1	1	1	0	0	2	0	1	1	0	2	2	0	0	1	1	2	0	1	0	0	0	0	2	2	0	0	0	2	0	0	0	1	0	0	2	0
147	0	0	2	0	0	0	1	0	0	0	0	0	0	0	0	0	0	1	1	1	1	0	2	2	1	1	1	0	2	1	0	0	0	1	1	1	2	0	1	1	1	1	2	0	1	1	0	2	0
148	1	1	1	0	0	1	1	0	0	0	0	1	1	0	1	0	0	0	0	2	2	0	1	1	1	1	0	0	2	1	0	0	0	0	0	1	1	2	0	0	1	1	1	0	1	1	0	2	0
149	1	0	2	1	0	1	0	0	2	2	0	1	1	0	0	0	0	0	1	1	1	0	2	2	0	0	1	0	1	0	1	0	0	0	0	2	2	0	0	0	2	0	1	0	1	2	1	0	1
150	1	0	1	1	0	0	0	0	1	1	1	0	1	1	1	0	0	0	0	2	2	0	2	2	0	0	1	0	1	1	1	1	1	0	0	2	1	0	1	1	1	0	0	2	0	0	1	1	1
151	0	0	2	0	0	0	1	0	0	0	1	1	1	0	0	1	1	2	1	1	1	0	2	2	0	0	2	0	2	2	0	0	2	0	0	2	0	0	1	1	1	0	0	0	0	0	0	2	0
152	0	0	0	0	0	0	0	0	0	0	0	1	2	1	1	0	0	0	1	1	1	0	2	2	0	0	0	1	1	1	1	0	0	0	0	2	1	0	1	0	1	0	0	0	0	0	0	2	0
153	0	0	0	0	0	0	2	0	0	0	1	0	1	1	1	0	0	0	0	2	2	0	1	1	0	0	2	0	2	2	0	1	2	0	0	2	1	0	0	0	1	0	1	0	0	0	0	1	1
154	1	0	1	2	0	0	2	0	1	1	0	0	0	0	0	0	0	1	0	1	1	0	2	2	0	0	1	0	2	1	1	1	1	0	2	1	1	0	0	0	2	0	0	0	0	0	0	2	0
155	1	0	1	1	0	0	2	0	1	1	1	0	0	0	0	0	0	0	0	2	2	0	2	2	0	0	1	1	2	1	2	0	1	1	1	2	2	0	0	0	2	2	2	0	0	1	0	1	1
156	1	0	2	0	0	0	2	0	0	0	2	1	1	0	0	1	0	1	0	0	0	0	2	2	0	0	2	0	1	0	1	0	0	0	0	2	1	1	0	0	0	0	0	0	0	0	0	1	1
157	1	0	0	0	0	0	2	1	0	1	1	1	0	0	1	0	0	2	2	0	1	0	2	2	0	0	1	0	2	1	0	2	2	0	2	0	1	0	2	1	0	0	0	0	0	0	0	2	0
158	1	0	2	0	0	0	2	0	1	1	1	0	1	1	1	0	0	1	0	2	2	0	2	2	0	0	1	1	1	1	2	0	2	0	0	2	2	0	0	0	1	0	0	0	0	0	0	0	1
159	1	0	1	0	1	2	2	1	0	1	0	1	1	0	0	0	0	0	0	2	2	1	1	2	0	0	1	1	2	1	0	2	1	0	2	0	2	0	0	0	2	0	0	0	0	0	0	2	0
160	0	0	2	1	0	0	2	1	0	1	0	1	2	2	2	0	0	1	1	1	1	0	2	2	0	0	2	0	2	2	1	0	0	1	0	2	2	0	1	0	1	0	0	0	0	0	0	2	0
161	1	1	2	0	0	0	2	0	0	0	0	0	1	1	1	0	0	0	0	2	2	0	2	2	0	0	2	1	2	2	0	0	1	0	1	1	1	1	0	0	0	2	2	0	0	0	0	0	2
162	0	0	1	0	0	0	1	2	0	2	0	1	1	0	0	1	0	2	1	1	2	0	2	2	0	0	1	1	2	1	0	0	0	2	0	2	1	1	0	0	1	0	0	0	1	1	0	1	1
163	1	0	1	0	0	0	0	0	1	1	0	1	1	0	0	1	0	1	2	0	1	0	1	1	1	2	2	1	2	2	1	1	1	0	2	2	1	0	0	0	1	0	0	0	0	0	0	1	1
164	1	0	2	1	0	0	1	0	1	1	0	0	0	0	0	0	0	0	1	1	1	0	1	1	0	0	2	1	2	2	0	1	1	2	1	1	2	0	0	0	2	0	0	0	0	0	0	0	1
165	1	0	2	1	0	0	0	0	0	0	1	1	1	1	1	0	0	0	1	1	1	0	2	2	1	1	2	0	2	2	1	1	1	0	0	2	1	0	1	1	0	0	0	0	0	0	0	1	1
166	1	0	0	0	0	0	2	0	0	0	0	0	0	0	0	0	0	1	0	2	2	0	2	2	0	0	1	0	1	1	0	0	1	1	1	1	1	0	0	0	2	0	1	0	1	0	0	0	2
167	1	0	1	0	0	1	2	0	0	0	1	0	0	0	0	0	0	0	0	2	2	0	2	2	0	0	2	0	2	2	1	1	1	1	0	2	1	0	1	0	1	0	1	0	1	2	0	2	1
168	1	0	0	0	0	0	1	0	1	1	0	0	0	0	0	0	0	2	0	0	0	0	2	2	0	0	1	2	1	1	1	1	2	0	2	0	1	0	1	0	1	0	0	0	0	0	0	1	1
169	0	1	1	0	0	0	1	0	1	1	0	1	1	0	0	1	0	0	0	2	2	0	2	2	0	0	1	0	2	1	0	0	1	0	0	2	1	0	1	1	1	0	0	0	0	0	0	1	0
170	0	0	1	0	0	0	2	0	0	0	1	2	2	1	1	1	0	0	0	2	2	0	1	1	0	0	1	0	2	2	0	1	2	0	1	1	2	0	0	0	1	0	0	2	0	0	0	1	1
171	0	1	2	0	0	0	1	0	1	1	1	0	1	1	1	0	0	1	1	1	2	0	2	2	1	1	2	0	2	0	0	1	1	0	1	1	2	0	0	0	2	0	0	0	2	1	0	1	2
172	0	0	0	1	0	0	2	1	0	1	0	0	1	1	1	0	1	2	2	0	1	0	2	2	0	0	2	1	2	2	0	1	1	0	1	1	1	0	0	0	1	0	0	0	0	0	0	0	1
173	1	0	1	0	0	0	1	0	1	1	2	0	2	2	2	0	0	2	1	0	0	0	2	2	0	0	2	0	2	1	1	0	0	1	1	1	1	0	1	1	1	0	1	0	0	1	0	1	0
174	1	0	0	0	0	0	1	1	1	2	0	2	2	1	1	0	0	0	0	2	2	0	1	1	0	0	2	0	2	2	0	1	1	0	1	1	1	0	0	0	2	0	1	0	1	0	0	0	2
175	0	0	1	0	0	1	2	0	1	1	0	0	0	0	0	0	0	0	1	1	2	0	2	2	0	0	1	0	1	1	1	0	0	0	0	2	1	0	0	0	2	0	0	0	0	0	0	2	1
176	0	0	1	0	0	1	0	0	1	1	0	0	2	0	0	0	1	0	1	1	2	0	2	2	0	0	1	1	2	1	1	0	1	1	1	2	1	0	0	0	2	0	1	0	1	1	0	2	0
177	1	0	1	0	0	0	0	0	2	2	0	0	1	1	1	0	0	0	0	2	2	0	2	2	0	0	2	1	1	0	2	2	2	0	1	1	1	0	1	0	2	0	0	0	0	0	0	1	0
178	1	0	2	1	0	0	2	0	0	0	1	0	2	1	1	0	0	1	2	0	1	0	2	2	0	0	1	2	1	1	1	1	2	0	0	2	1	1	1	1	0	0	0	0	0	0	0	1	1
179	1	0	1	0	0	0	1	1	1	2	1	0	0	0	0	0	0	0	0	2	2	0	1	1	1	1	1	0	2	2	1	2	1	0	1	1	1	0	0	0	1	0	0	0	0	0	0	0	2
180	1	0	0	0	0	0	2	0	0	0	1	0	0	0	0	0	0	2	1	0	2	0	1	1	1	1	0	2	1	0	2	0	0	2	1	2	1	0	1	1	0	0	0	1	0	0	0	1	1
181	0	0	2	0	0	1	2	1	0	1	0	0	0	0	0	0	0	1	1	0	0	1	2	2	0	0	1	0	2	0	0	0	2	0	1	1	1	0	0	0	2	0	1	0	1	1	0	1	0
182	0	0	2	1	0	0	1	0	1	1	0	1	2	2	2	0	1	1	0	2	2	0	2	2	0	0	1	1	2	1	0	0	1	0	1	1	1	0	1	1	1	0	0	0	0	0	0	0	2
183	0	1	1	0	0	1	2	0	0	0	1	1	1	0	0	1	0	0	1	1	1	0	1	1	1	1	2	0	2	2	2	0	2	0	2	0	0	0	1	1	0	0	0	0	0	0	0	2	0
184	1	0	1	0	0	0	0	0	1	1	0	1	1	1	1	0	0	0	0	2	2	0	2	2	0	0	2	0	2	2	2	0	0	0	0	2	2	0	1	1	1	0	1	0	1	0	0	0	2
185	1	0	2	1	0	0	2	1	0	1	0	0	0	0	0	0	0	2	2	0	0	0	2	2	0	0	1	0	1	1	0	0	1	0	0	2	1	0	1	1	1	0	0	0	0	0	0	2	0
186	1	0	1	0	0	0	1	0	1	1	1	0	0	0	0	0	0	1	0	0	0	2	0	2	0	0	2	1	2	2	0	0	1	1	1	1	1	0	0	0	0	0	1	0	1	0	0	1	1
187	1	0	1	1	0	0	0	0	1	1	0	1	2	1	1	1	0	2	0	1	1	0	2	2	0	0	2	1	2	2	1	0	0	0	0	2	1	0	0	0	1	0	1	0	1	1	0	1	1
188	1	0	1	0	0	0	2	0	1	1	1	0	1	1	1	0	1	1	0	2	2	0	2	2	0	0	2	0	2	1	0	0	1	0	1	1	2	0	0	0	1	0	0	1	0	1	0	2	1
189	0	0	2	0	0	0	1	2	0	2	0	0	0	0	0	0	1	0	1	1	2	0	1	1	1	1	1	0	2	1	0	1	0	2	1	1	1	0	2	1	0	0	1	0	1	0	0	1	1
190	1	0	2	0	0	0	1	0	1	1	1	0	2	1	1	0	0	0	1	1	2	0	2	2	0	0	1	1	2	1	1	1	1	0	1	1	2	0	0	0	2	0	0	1	1	1	0	2	0
191	1	0	1	0	0	0	0	0	2	2	0	0	0	0	0	0	0	0	1	1	2	0	1	1	0	0	1	0	2	2	1	1	1	0	1	1	2	0	0	0	1	1	1	0	1	0	0	1	1
192	1	0	2	1	0	0	2	1	0	1	0	0	0	0	0	0	0	1	1	1	1	0	1	1	1	1	1	0	2	0	0	1	1	1	0	2	1	0	1	1	1	0	0	0	0	0	0	2	0
193	0	0	0	0	0	0	2	0	2	2	0	0	0	0	0	0	0	0	0	2	2	0	1	2	0	0	1	1	2	0	1	0	0	0	0	2	1	0	0	0	1	1	1	0	1	0	0	0	2
194	0	0	2	0	0	0	2	0	0	0	1	0	2	0	0	0	0	1	0	1	1	0	2	2	0	0	2	0	2	2	1	0	1	2	0	2	2	0	0	0	2	0	0	1	0	0	0	1	1
195	0	0	2	0	0	0	0	0	1	1	0	1	0	0	1	0	0	1	0	1	1	1	2	2	0	0	1	0	1	1	1	0	0	1	0	2	2	0	1	1	1	0	0	0	0	0	0	1	2
196	1	0	2	0	0	0	2	1	0	1	0	1	1	1	1	0	0	0	0	2	2	1	2	2	0	0	1	1	2	1	0	0	0	1	1	1	2	0	0	0	2	0	0	1	0	0	0	2	0
197	0	0	2	0	0	0	0	0	2	2	0	0	1	1	1	0	1	2	1	1	1	0	2	2	1	1	1	0	2	1	0	0	1	0	0	2	1	0	2	2	0	0	1	0	2	2	0	2	0
198	1	0	0	0	0	0	1	0	2	2	0	0	1	1	1	0	0	0	0	2	2	0	0	1	0	0	1	1	1	1	1	0	1	0	0	2	1	0	2	1	0	0	1	0	1	1	0	0	2
199	1	0	2	1	0	0	1	0	0	0	1	0	1	1	1	0	0	1	0	1	1	0	1	1	0	0	2	0	2	2	1	2	1	0	2	0	0	0	2	2	0	0	0	1	0	0	0	1	1
200	1	0	2	0	0	1	1	0	1	1	1	2	1	1	2	0	0	0	0	2	2	0	2	2	0	0	1	1	2	1	1	0	1	0	0	2	1	0	0	0	1	0	0	0	0	0	0	1	1
201	0	0	0	1	0	0	1	1	1	2	0	1	1	0	0	1	0	1	1	1	2	0	2	2	0	0	0	2	0	0	2	1	1	0	0	2	0	0	2	1	0	0	0	0	1	1	0	1	1
202	0	0	2	1	0	0	1	1	1	2	0	0	1	1	1	0	0	1	0	1	1	0	1	1	1	1	1	1	2	1	0	0	0	0	1	1	1	0	0	0	2	0	0	0	0	0	0	1	1
203	0	0	1	0	0	1	1	0	1	1	1	1	1	1	1	0	0	1	0	2	2	0	1	1	0	0	1	0	2	2	0	0	0	0	1	1	1	1	1	1	0	0	1	0	1	1	0	2	0
204	1	1	2	0	0	1	1	0	1	1	0	0	1	1	1	0	1	1	1	1	2	1	1	2	0	0	1	1	2	1	1	1	2	0	1	1	1	0	1	0	1	0	1	0	1	0	0	0	2
205	1	0	1	0	1	1	1	1	1	2	0	0	0	0	0	0	0	0	0	2	2	1	1	2	1	1	2	0	2	1	1	0	2	1	2	1	0	0	2	2	0	0	0	1	0	0	1	0	1
206	0	0	1	1	0	0	2	0	0	0	1	0	1	1	1	0	0	1	1	0	0	0	2	2	0	0	2	1	2	1	2	0	1	1	2	0	1	0	2	2	0	0	1	0	0	0	0	1	1
207	1	0	1	0	0	0	1	0	1	1	0	1	1	0	0	0	0	0	0	2	2	0	2	2	0	0	2	1	1	1	1	1	1	0	0	2	2	0	0	0	1	0	2	0	1	1	0	0	2
208	1	1	1	0	0	0	0	0	1	1	0	1	1	0	0	1	0	2	1	0	2	1	0	1	1	1	2	0	2	2	0	0	0	1	0	2	1	0	2	2	0	1	1	0	0	0	0	2	1
209	1	0	2	1	0	0	1	0	0	0	1	1	1	0	0	0	0	1	1	1	1	0	2	2	0	0	0	0	2	1	0	0	1	0	1	1	2	0	1	1	1	0	1	0	1	0	0	0	2
210	1	1	1	0	0	1	2	1	0	1	0	1	1	0	0	1	0	2	2	0	1	0	2	2	0	0	0	0	1	0	1	0	1	0	1	1	0	1	0	0	0	0	0	0	0	0	0	1	1
211	0	0	1	0	0	0	1	1	0	1	0	0	1	1	1	0	0	0	0	2	2	0	1	2	0	0	1	0	2	1	0	0	1	0	1	1	0	1	1	1	0	1	1	0	1	0	0	0	2
212	0	0	2	0	0	0	1	0	1	1	0	0	0	0	0	0	0	1	1	1	2	0	0	0	1	1	2	0	2	1	1	1	1	0	0	2	2	0	0	0	1	0	0	0	1	1	0	2	0
213	1	0	2	0	0	0	0	0	2	2	0	0	0	0	0	0	0	2	2	0	1	0	2	2	0	0	2	0	1	1	1	1	1	1	2	0	1	0	1	1	1	0	0	1	0	0	0	2	1
214	0	0	2	0	0	0	2	0	0	0	1	1	1	1	1	0	0	2	2	0	0	0	1	2	0	0	2	0	2	2	1	2	2	0	2	0	0	0	2	1	0	0	0	0	0	1	0	1	1
215	1	0	1	0	1	1	1	0	1	1	1	1	1	0	0	1	0	1	0	2	2	0	1	1	1	1	2	1	2	1	2	1	1	1	1	2	2	0	0	0	2	0	0	0	0	0	0	1	0
216	0	1	2	1	1	0	2	0	2	2	0	0	2	2	2	0	0	1	1	1	2	0	2	2	0	0	1	0	2	2	0	0	0	0	1	1	1	0	2	2	0	0	0	0	0	0	0	1	1
217	1	0	2	0	0	1	0	0	1	1	1	0	1	1	1	0	0	1	1	1	1	0	2	2	0	0	1	0	2	1	0	2	2	0	2	0	1	0	0	1	1	0	0	1	1	0	0	1	0
218	1	0	1	0	0	0	2	0	0	0	1	0	0	0	0	0	0	2	2	0	1	0	2	2	0	0	1	0	2	1	0	1	1	0	2	2	2	0	0	0	2	0	1	0	1	1	0	1	1
219	1	0	2	0	0	0	1	1	1	2	0	0	0	0	0	0	1	2	0	1	1	0	2	2	0	0	1	1	1	1	1	0	1	1	1	2	2	0	2	2	0	0	0	0	0	0	0	2	0
220	0	0	2	0	1	0	0	0	2	2	0	0	0	0	0	0	0	0	0	2	2	0	2	2	0	0	1	1	1	1	1	1	1	0	2	2	1	0	2	2	0	0	2	0	1	1	0	2	0
221	0	0	2	0	0	0	2	0	1	1	1	0	1	1	1	0	0	1	0	2	2	0	2	2	0	0	1	0	1	1	1	1	0	2	1	1	1	0	0	1	1	0	0	0	0	1	0	1	1
222	1	1	2	1	1	0	1	0	1	1	1	1	1	1	1	0	1	2	1	1	1	0	2	2	0	0	1	0	2	1	0	0	1	0	1	1	1	0	1	1	1	0	1	0	1	2	0	1	1
223	1	0	2	1	0	0	1	1	1	2	0	0	0	0	0	0	0	2	1	0	1	0	2	2	1	1	0	1	2	0	1	0	1	1	1	1	1	0	0	0	0	0	0	0	0	0	0	1	1
224	1	0	1	0	1	2	0	0	2	2	0	0	0	0	0	0	0	0	1	1	1	0	2	2	0	0	2	0	2	2	0	2	1	0	0	2	1	0	0	0	0	1	1	0	1	0	0	0	2
225	0	0	1	0	0	0	1	0	0	0	1	0	0	0	0	0	0	0	0	1	1	0	1	1	1	1	2	0	2	1	0	2	1	0	1	1	1	1	0	0	0	0	1	0	1	1	0	0	1
226	1	0	2	0	0	0	1	0	0	0	1	1	2	1	1	0	0	1	0	1	2	0	2	2	0	0	2	0	1	1	1	1	1	0	1	1	2	0	0	0	2	0	0	0	2	1	0	1	1
227	1	0	2	0	0	1	1	0	0	0	1	1	1	1	1	0	0	0	0	2	2	0	0	1	1	1	2	1	2	2	0	0	2	0	2	0	1	1	0	0	1	0	0	0	0	1	0	1	1
228	0	0	1	0	0	0	2	0	1	1	0	0	1	0	0	0	0	2	2	0	1	0	2	2	0	0	2	0	2	2	0	2	2	0	2	0	1	0	0	0	0	0	1	0	1	1	0	2	0
229	0	0	0	1	0	0	0	0	2	2	0	1	1	1	1	0	0	0	0	2	2	1	2	2	0	0	2	1	2	2	0	0	2	1	2	1	1	0	0	0	1	0	1	0	1	0	0	1	1
230	0	0	1	1	1	1	2	1	0	1	1	0	0	0	0	0	0	0	0	1	1	0	0	0	0	0	2	1	2	2	1	0	1	2	0	2	1	0	0	0	0	0	0	1	0	0	0	1	1
231	1	1	2	0	0	1	1	1	1	2	0	1	1	0	0	1	0	1	1	0	0	0	2	2	1	1	0	0	2	1	0	1	0	1	1	1	1	0	0	0	2	1	1	1	1	0	0	0	2
232	0	0	2	0	0	0	1	1	0	1	0	0	0	0	0	0	0	0	1	1	2	0	2	2	0	0	1	1	2	1	2	0	0	0	0	2	2	0	2	2	0	0	1	0	1	0	1	1	1
233	1	0	1	0	0	0	1	0	1	1	0	1	2	1	1	1	0	1	1	0	0	0	2	2	0	0	2	0	2	2	0	0	1	1	1	1	1	0	2	1	0	0	1	0	1	0	0	0	2
234	1	0	1	1	0	0	2	0	0	0	1	0	1	1	1	0	0	0	0	2	2	0	0	0	0	0	1	0	2	1	0	1	2	0	0	2	2	0	0	0	2	0	0	0	0	0	0	2	0
235	0	0	0	0	0	0	2	1	0	1	1	0	0	0	0	0	0	2	2	0	1	0	2	2	0	0	2	2	2	1	1	1	1	0	0	2	1	0	0	0	1	0	0	0	0	0	0	2	0
236	0	0	0	0	0	0	2	0	0	0	1	1	1	0	0	0	0	1	1	1	1	0	2	2	0	0	0	0	1	1	2	2	2	0	1	1	1	0	1	1	1	0	0	0	0	0	0	2	0
237	1	0	2	1	0	0	2	0	0	0	1	0	1	1	1	0	0	1	1	1	2	0	0	0	1	1	1	2	2	1	2	1	2	0	2	0	2	0	0	0	1	1	1	0	1	1	0	1	1
238	0	0	0	0	0	0	2	1	0	1	0	1	1	0	0	1	0	0	1	1	1	0	2	2	0	0	2	0	2	2	0	1	2	0	1	1	2	0	1	1	1	1	1	1	2	0	0	2	2
239	0	1	1	0	0	0	1	0	0	0	0	0	1	1	0	0	0	1	1	1	1	0	2	2	0	0	2	0	1	0	1	0	1	0	1	1	1	0	1	1	1	0	1	0	1	0	0	1	2
240	1	0	0	0	0	0	1	1	1	2	0	2	1	1	2	0	0	1	0	0	0	0	2	2	0	0	1	0	2	1	0	1	2	0	1	1	1	0	0	0	1	1	1	0	0	0	0	0	2
241	1	0	2	0	0	0	1	1	1	2	0	0	2	1	1	0	0	0	0	2	2	0	2	2	0	0	1	0	1	1	0	1	1	2	2	1	2	0	0	0	1	1	1	0	1	0	0	2	0
242	1	0	2	2	0	0	0	0	1	1	0	1	0	0	1	0	0	1	1	1	2	0	0	1	1	1	0	1	1	0	1	1	0	0	1	1	2	0	1	1	1	0	0	0	0	0	0	1	1
243	0	0	2	0	0	0	1	0	1	1	1	0	1	2	1	0	0	2	2	0	0	0	1	1	1	1	1	1	2	2	0	1	1	0	1	1	1	0	2	2	0	0	0	0	0	1	0	2	1
244	1	0	1	0	0	0	2	0	1	1	1	0	0	0	0	0	0	1	1	1	2	0	2	2	0	0	1	2	2	1	2	0	1	1	1	1	2	0	1	1	1	0	1	0	1	1	0	0	2
245	0	0	1	0	0	0	0	0	0	0	1	0	0	0	0	0	1	2	2	0	1	0	2	2	1	1	1	0	2	1	0	1	1	0	1	1	1	0	0	0	0	1	2	0	1	1	0	0	2
246	0	0	0	0	0	0	0	0	0	0	1	1	2	2	2	0	0	1	0	1	1	0	1	1	0	0	1	0	2	1	2	1	1	0	1	1	2	0	0	0	2	0	0	0	1	1	0	2	1
247	0	0	1	1	0	0	1	0	1	1	0	0	1	1	1	0	0	1	0	1	1	0	2	2	0	0	2	0	2	2	0	0	2	0	0	2	1	0	1	1	0	0	0	1	1	1	0	1	1
248	1	0	0	1	0	0	2	1	0	1	0	0	1	1	1	0	0	0	1	1	2	0	2	2	0	0	2	0	2	2	2	0	0	1	0	2	1	0	1	0	1	0	0	0	2	0	0	2	0
249	0	0	1	0	0	0	1	0	0	0	1	0	0	0	0	0	0	1	0	1	1	0	2	2	0	0	2	1	2	1	2	1	1	0	0	2	2	0	2	2	1	0	0	0	1	0	0	2	0
250	0	0	0	0	0	0	0	0	2	2	0	0	0	0	0	0	0	0	0	2	2	0	2	2	0	0	1	0	2	1	0	1	1	1	0	2	1	0	2	2	0	0	0	0	0	0	0	1	0
251	0	0	2	0	0	1	2	1	0	1	1	0	1	1	1	0	0	1	1	1	2	0	1	1	0	0	2	1	2	1	2	0	1	1	1	1	2	0	0	0	2	0	0	0	1	1	0	2	0
252	1	0	1	0	0	0	1	0	1	1	1	0	1	1	1	0	0	2	2	0	0	0	2	2	0	0	1	0	1	1	1	1	1	0	1	1	0	1	1	1	0	0	0	0	0	0	0	2	2
253	0	0	1	0	0	0	0	0	2	2	0	0	0	0	0	0	0	0	0	2	1	0	1	1	1	1	1	1	2	1	0	1	1	0	0	2	0	1	0	0	0	0	1	0	0	2	1	0	1
254	0	0	1	0	1	0	1	1	0	1	0	0	0	0	0	0	0	0	0	2	2	0	0	1	1	1	2	1	1	1	1	1	1	2	1	1	1	0	2	2	0	0	0	0	0	0	0	2	1
255	1	0	2	1	0	0	2	1	0	1	0	0	2	1	1	0	0	1	0	1	1	0	2	2	0	0	0	2	1	0	2	0	0	0	0	2	2	0	0	0	1	1	1	0	0	0	0	1	0
256	0	0	2	0	0	1	2	1	0	1	1	0	0	0	0	0	0	1	1	1	2	1	1	2	1	1	1	1	2	1	1	1	0	1	0	2	1	0	1	1	1	0	1	0	0	0	0	2	0
257	1	0	2	1	0	0	2	0	0	0	1	0	1	0	0	0	0	1	1	1	1	0	1	1	0	0	2	0	2	1	0	0	1	1	0	2	2	0	1	1	1	0	0	0	0	0	0	1	1
258	1	1	2	1	1	0	0	0	2	2	0	1	1	1	1	0	0	2	2	0	0	0	1	1	1	1	0	0	1	0	1	0	0	0	2	0	1	0	0	0	1	0	0	0	0	0	0	0	2
259	0	0	1	1	1	1	1	0	0	0	1	0	1	0	0	0	1	2	2	0	2	0	2	2	0	0	1	2	2	1	1	0	0	1	0	2	1	1	0	0	1	0	1	1	1	2	0	2	0
260	0	0	1	0	0	1	2	0	0	0	0	0	1	0	0	0	0	1	1	1	1	0	1	1	1	1	1	1	2	1	1	1	2	0	1	1	1	0	2	2	0	0	1	0	1	0	0	1	1
261	0	0	2	1	0	0	2	0	0	0	0	0	0	0	0	0	0	2	0	1	1	0	2	2	0	0	2	0	2	1	2	1	0	0	1	1	2	0	1	1	1	0	2	0	1	1	0	2	0
262	0	0	1	0	0	0	1	0	1	1	1	0	1	1	1	0	0	2	1	0	1	0	1	2	0	0	1	1	2	1	0	0	0	0	0	2	2	0	1	0	1	0	0	0	0	0	0	2	1
263	1	0	0	0	0	0	2	0	1	1	0	0	0	0	0	0	0	1	0	1	1	0	2	2	1	1	2	0	2	2	0	2	2	0	1	1	2	0	0	0	2	1	1	1	0	1	0	1	0
264	1	1	2	0	0	1	0	0	0	0	0	2	2	0	0	1	0	1	0	1	1	0	1	1	1	1	1	1	2	1	2	1	2	0	1	1	2	0	0	0	2	0	1	0	1	2	0	1	0
265	1	0	1	0	1	2	1	1	1	1	0	1	0	0	1	0	0	0	0	2	2	0	2	2	0	0	1	0	1	0	1	2	1	0	1	1	1	0	1	1	1	0	0	0	0	0	0	2	0
266	0	0	2	0	0	1	1	0	0	0	0	1	1	0	0	1	0	1	1	1	2	1	1	2	0	0	1	0	1	1	1	0	0	0	0	2	1	0	2	2	0	1	2	0	0	0	0	0	2
267	1	0	2	0	0	0	2	0	0	0	1	1	2	1	1	0	0	1	1	1	2	0	2	2	0	0	1	0	2	1	0	1	2	0	0	2	0	0	1	1	1	0	1	0	1	1	0	1	1
268	0	1	1	0	0	1	1	0	1	1	1	0	2	1	1	0	0	0	0	2	2	0	2	2	0	0	2	0	2	2	1	0	1	0	1	1	1	1	0	0	0	1	1	1	2	0	0	0	1
269	0	0	1	1	0	0	1	0	0	0	1	0	0	0	0	0	0	0	0	2	2	0	2	2	1	1	2	0	2	2	1	0	0	0	1	1	2	0	0	0	2	0	1	1	0	0	0	2	1
270	0	0	2	1	0	1	0	0	2	2	0	0	0	0	0	0	0	1	1	1	1	0	2	2	0	0	1	0	2	0	0	2	1	1	0	2	1	1	0	0	1	0	0	0	0	0	0	1	1
271	0	0	1	1	0	0	2	1	0	1	1	1	2	1	1	1	0	1	1	1	2	0	1	1	0	0	2	0	2	2	0	0	0	1	0	2	1	1	0	0	1	0	1	0	1	0	0	1	1
272	0	0	2	0	0	1	1	0	0	0	1	0	1	1	1	0	0	1	0	1	1	0	1	1	0	0	2	0	2	2	0	1	0	1	1	1	0	0	2	2	0	0	1	0	1	0	0	2	0
273	0	0	2	0	0	1	2	0	1	1	0	0	0	0	0	0	0	0	0	2	2	0	1	1	1	1	2	0	2	2	1	1	1	0	0	2	1	0	1	1	1	0	0	0	0	0	0	1	0
274	0	0	0	0	0	0	1	0	1	1	0	1	2	1	1	1	0	1	0	1	1	1	2	2	0	0	1	0	1	1	2	1	2	0	1	1	0	1	1	1	0	0	0	0	0	1	0	0	2
275	1	0	1	0	0	0	0	0	0	0	0	0	0	0	0	0	0	0	0	2	2	0	1	1	1	1	2	1	2	1	1	1	1	0	2	1	1	0	1	1	0	0	1	0	1	2	0	1	1
276	0	0	0	0	0	0	2	1	0	1	1	1	2	2	2	0	0	1	0	2	2	0	2	2	1	1	2	0	2	2	1	1	1	0	1	1	2	0	0	0	1	1	1	0	0	1	0	2	0
277	0	0	2	1	0	0	1	0	1	1	1	0	1	1	1	0	0	1	1	1	2	1	2	2	0	0	2	0	2	2	0	1	1	0	1	1	1	0	2	1	0	0	2	0	1	1	0	0	2
278	1	0	2	0	0	2	1	0	1	1	1	0	0	0	0	0	1	1	0	2	1	1	0	1	0	1	1	0	2	2	0	0	0	0	1	1	0	0	1	1	1	2	2	0	1	0	0	0	2
279	1	0	1	0	0	0	2	0	0	0	1	0	0	0	0	0	0	1	1	1	2	0	2	2	0	0	1	1	1	1	1	0	1	0	0	2	1	0	1	1	1	1	1	1	0	1	0	1	0
280	1	1	1	0	0	1	0	0	1	1	0	0	0	0	0	0	0	1	1	0	0	1	1	2	1	1	1	0	2	1	0	1	1	0	0	2	2	0	0	0	1	1	1	1	1	0	0	1	2
281	1	0	1	1	0	1	1	0	0	0	1	0	1	1	1	0	0	0	0	2	2	0	2	2	0	0	2	1	2	0	1	0	1	0	1	1	1	0	0	0	1	0	1	0	1	2	0	1	1
282	1	0	2	0	0	0	1	1	0	1	0	0	0	0	0	0	0	1	1	1	2	0	2	2	0	0	0	2	1	1	2	0	0	1	0	2	2	0	0	0	2	0	0	0	0	0	0	1	1
283	1	0	1	1	0	1	2	0	0	0	1	1	1	1	1	0	0	0	0	2	2	2	0	2	0	0	1	1	2	1	0	0	0	0	0	2	0	0	1	1	1	0	2	0	1	1	0	1	1
284	0	0	1	0	0	0	1	1	1	2	0	1	0	0	1	0	0	0	0	2	2	0	2	2	0	0	1	0	2	0	0	1	1	0	1	1	0	1	1	1	0	0	1	0	1	1	0	2	2
285	1	0	1	0	0	0	1	0	0	0	0	2	2	2	2	0	0	0	1	1	2	0	2	2	0	0	2	1	1	1	1	1	1	1	1	1	2	0	0	0	2	0	1	0	1	1	0	1	1
286	0	0	2	0	0	0	2	0	1	1	1	0	0	0	0	0	0	0	0	2	2	1	0	1	1	1	2	0	2	1	0	1	1	0	1	1	1	0	2	1	0	0	0	0	0	1	0	2	0
287	0	0	2	0	0	1	2	1	0	1	0	1	1	0	0	1	0	1	0	1	1	1	2	2	0	0	2	2	2	2	0	0	1	1	2	0	1	0	1	1	1	0	0	0	0	1	0	2	0
288	1	0	2	0	0	2	0	0	2	2	0	0	0	0	0	0	0	1	1	1	1	0	2	2	0	0	0	1	1	0	1	1	0	2	1	1	2	1	0	0	1	0	1	0	2	2	0	0	1
289	1	0	2	1	0	0	2	1	0	1	0	0	1	1	1	0	0	0	0	2	2	0	0	1	0	0	0	0	2	1	0	0	0	2	1	2	1	0	0	0	2	0	0	0	0	1	0	2	1
290	1	0	1	1	0	0	1	0	1	1	1	0	0	0	0	0	0	0	0	2	2	0	2	2	0	0	2	0	2	2	1	1	0	0	0	2	0	0	2	1	0	1	1	0	0	0	0	1	1
291	0	0	1	0	1	0	1	1	1	2	0	1	1	0	0	1	0	0	0	2	2	0	2	2	0	0	0	0	1	1	1	0	0	1	0	2	1	0	0	0	0	1	1	0	1	0	0	1	1
292	1	0	0	0	0	0	2	0	0	0	0	0	0	0	0	0	0	1	1	1	1	0	2	2	0	0	2	0	2	1	1	0	1	0	0	2	1	0	1	1	1	0	0	0	1	1	0	2	1
293	1	1	2	0	0	0	1	0	1	1	0	0	1	1	1	0	0	0	0	2	2	0	2	2	0	0	2	0	2	1	1	0	2	0	0	2	1	0	0	0	1	1	1	0	0	1	0	1	2
294	0	0	2	1	0	0	2	0	0	0	1	1	1	1	1	0	0	1	1	1	1	0	1	1	1	1	2	0	2	2	0	1	2	0	1	1	1	0	0	0	1	0	0	2	0	0	0	0	1
295	1	0	1	0	0	0	2	0	0	0	2	1	1	0	0	1	0	0	1	1	2	0	2	2	0	0	1	0	2	1	1	1	2	0	0	2	1	0	1	0	1	0	0	0	0	2	0	0	1
296	0	0	2	0	0	0	2	0	1	1	1	0	0	0	0	0	0	1	0	1	1	0	2	2	0	0	2	0	2	2	0	1	1	0	1	1	1	0	0	0	1	0	0	0	0	0	0	0	1
297	0	0	2	1	0	0	1	0	1	1	0	1	2	2	2	0	0	2	2	0	0	0	2	2	0	0	2	0	2	2	1	0	1	0	0	2	2	0	1	1	0	0	1	0	1	0	0	2	1
298	1	0	2	1	0	0	1	0	2	2	0	1	1	0	0	1	0	0	0	2	2	1	2	2	0	0	2	0	2	2	0	0	1	0	0	2	0	1	0	0	0	0	0	0	0	0	0	0	2
299	0	1	1	0	0	0	0	0	1	1	1	0	0	0	0	0	0	0	1	1	1	0	1	2	0	0	2	0	2	2	0	1	1	0	1	1	2	0	1	1	1	0	1	0	0	0	0	2	0
300	0	0	1	0	0	0	2	0	1	1	1	1	1	0	0	1	0	1	2	0	1	0	2	2	0	0	0	1	1	0	2	1	2	0	1	1	2	0	0	0	2	0	0	0	0	0	0	2	1
301	1	0	1	0	0	0	2	0	0	0	1	0	0	0	0	1	0	1	0	1	1	0	2	2	0	0	0	0	1	1	2	1	0	1	1	1	1	0	1	1	0	0	0	0	0	0	0	2	0
302	1	0	1	0	0	0	1	1	1	2	1	1	2	1	1	0	0	2	2	0	0	0	2	2	0	0	2	0	2	1	0	0	1	0	1	1	1	0	2	2	0	0	0	0	0	0	0	2	0
303	1	0	2	1	0	0	1	0	1	1	1	0	2	2	2	0	0	0	0	2	2	0	0	0	0	0	1	0	2	0	1	0	1	0	1	1	1	0	1	0	0	0	0	0	0	0	0	1	1
304	0	0	2	0	0	0	1	1	0	1	0	0	0	0	0	0	0	0	0	2	2	0	1	1	1	1	2	2	2	1	1	0	1	1	1	1	1	0	0	0	1	0	0	0	0	0	0	0	2
305	0	0	2	0	0	1	1	0	1	1	0	1	1	1	2	0	0	1	0	1	1	0	2	2	0	0	1	0	2	2	1	1	1	0	0	2	1	1	0	0	1	0	1	0	1	1	0	1	1
306	0	0	1	0	0	0	0	0	1	1	0	0	0	0	0	0	0	0	0	2	2	0	1	1	0	0	2	1	2	2	0	1	0	1	1	1	2	0	0	0	1	0	0	1	0	0	0	2	0
307	1	0	1	1	0	0	1	1	1	2	0	1	1	1	1	0	0	2	2	0	0	0	1	1	0	0	2	0	2	2	1	0	1	0	0	2	1	0	0	1	1	0	2	0	1	1	0	1	2
308	0	0	2	0	0	0	1	0	1	1	1	1	1	0	0	1	1	2	0	1	1	0	2	2	0	0	2	0	2	2	0	1	1	0	1	1	2	0	0	0	2	0	1	0	1	1	0	1	1
309	0	0	0	0	0	0	1	0	0	0	1	0	1	1	1	0	0	0	1	1	2	0	1	1	1	2	1	0	2	1	0	1	0	1	1	1	2	0	1	1	1	0	1	0	0	1	0	0	2
310	0	0	1	0	1	2	1	0	0	0	0	0	1	1	1	0	1	2	2	0	1	0	2	2	0	0	1	2	1	1	2	0	0	0	0	1	1	0	0	0	1	0	0	0	0	1	0	0	2
311	0	1	2	0	0	1	0	0	2	2	0	0	1	1	1	0	0	1	1	1	1	0	2	2	1	1	0	1	1	0	1	0	1	1	0	2	1	0	0	0	2	0	0	0	0	0	0	1	1
312	1	0	1	0	0	0	2	0	0	0	2	0	0	0	0	0	0	0	1	1	2	0	2	2	1	1	0	2	1	0	2	1	1	0	0	2	1	0	2	2	0	0	0	0	0	0	0	2	1
313	1	0	2	0	0	0	2	1	0	1	1	0	1	1	1	0	1	2	2	0	2	0	2	2	0	0	1	0	2	2	1	0	0	2	0	2	1	0	0	0	1	1	1	0	0	2	0	1	1
314	0	0	1	0	0	0	0	0	2	2	0	0	0	0	0	1	0	1	0	1	2	0	1	1	0	0	1	2	1	0	2	1	1	1	0	2	0	1	0	0	0	1	1	1	2	0	0	1	1
315	1	0	2	1	0	1	1	0	0	0	0	0	0	0	0	0	0	0	0	2	2	0	2	2	1	1	1	0	1	1	0	1	0	1	0	2	0	0	1	1	0	0	0	0	0	0	0	2	0
316	1	0	1	1	0	0	0	0	1	1	0	1	2	1	1	0	0	0	1	1	2	0	2	2	1	1	1	1	2	1	0	1	1	1	0	2	0	0	2	2	0	0	0	0	0	0	0	2	0
317	0	0	1	0	1	0	1	0	1	1	0	1	1	0	0	1	0	1	1	1	1	0	2	2	0	0	2	1	2	2	0	0	1	0	1	1	1	0	1	1	1	2	2	0	0	0	0	2	2
318	1	0	1	1	0	0	1	1	1	2	0	0	1	1	1	0	1	1	1	1	2	0	1	1	1	1	1	0	1	1	2	2	2	0	2	0	2	0	1	1	1	0	0	0	0	0	0	2	0
319	0	0	1	0	0	0	1	0	0	0	1	0	0	0	0	0	0	2	1	1	2	0	2	2	0	0	2	1	2	0	1	0	0	0	1	2	1	1	0	0	1	2	2	0	0	0	0	2	0
320	1	0	0	0	0	0	1	0	2	2	0	0	0	0	0	0	0	1	0	0	0	0	1	2	0	0	0	1	1	0	1	0	1	0	1	1	2	0	0	0	2	0	1	0	1	0	1	0	1
321	0	0	1	0	0	0	1	0	1	1	0	0	0	0	0	0	0	0	0	2	2	0	1	1	1	1	0	1	2	0	1	0	1	0	1	1	1	1	0	0	1	1	2	0	1	1	0	1	1
322	1	0	1	0	0	0	1	0	1	1	0	0	0	0	0	0	0	2	2	0	1	0	1	1	1	1	2	0	2	2	1	0	1	0	1	1	0	1	0	0	0	0	0	0	0	0	0	1	1
323	0	0	1	1	0	0	0	0	2	2	0	0	1	0	0	0	0	2	2	0	1	0	0	0	0	0	2	0	2	2	0	1	0	1	0	2	2	0	1	1	1	0	2	0	1	1	0	1	1
324	1	0	0	1	0	0	1	0	1	1	0	0	0	0	0	0	0	1	0	2	2	0	2	2	0	0	1	2	1	1	2	1	0	0	0	2	1	0	0	0	2	0	0	0	0	0	0	1	1
325	1	0	1	0	0	0	0	0	1	1	0	0	1	1	1	0	0	2	1	0	1	0	2	2	0	0	1	0	2	1	0	0	1	2	2	1	0	0	2	2	0	1	1	0	1	1	0	2	1
326	1	0	2	1	0	0	1	0	0	0	1	0	0	0	0	0	0	0	1	1	2	0	1	1	1	1	2	0	2	2	0	2	2	0	2	0	2	0	1	1	1	0	1	0	1	0	0	2	0
327	0	0	2	0	0	2	2	1	0	1	1	0	2	0	0	0	0	2	0	1	1	0	1	1	0	0	1	0	2	0	0	0	1	0	0	2	0	1	1	1	0	0	1	0	0	1	0	1	1
328	1	0	2	0	0	0	0	0	1	1	1	1	2	2	2	0	0	0	1	1	2	0	2	2	0	0	2	0	2	2	1	2	1	0	0	2	2	0	1	1	1	0	0	0	1	1	0	1	1
329	0	0	1	1	0	0	1	1	1	2	0	1	1	1	1	0	0	1	1	1	1	1	2	2	0	0	2	0	2	1	2	0	1	2	2	1	2	0	0	0	1	0	0	0	0	0	0	1	2
330	1	0	2	0	0	2	1	1	0	1	0	0	0	0	0	0	0	0	0	2	2	0	2	2	0	0	2	0	2	2	0	2	2	0	1	1	0	0	1	1	1	0	0	0	1	0	0	2	0
331	0	0	2	0	0	0	0	0	2	2	0	0	0	0	0	0	0	1	1	1	2	0	2	2	0	0	1	0	1	1	2	0	1	0	0	2	1	0	0	0	2	1	1	0	0	2	0	0	2
332	1	0	1	1	0	0	1	0	0	0	1	1	1	0	0	0	0	1	1	1	1	0	2	2	0	0	1	0	1	1	0	0	1	1	0	2	2	0	1	0	1	0	1	0	0	0	0	2	1
333	1	0	2	0	0	0	1	0	0	0	1	1	1	0	0	0	0	0	0	1	1	0	2	2	0	0	2	1	2	1	2	0	2	1	2	1	0	1	1	0	0	2	2	0	1	0	0	2	0
334	0	0	1	0	0	1	1	0	1	1	0	1	1	1	1	0	0	0	1	1	1	0	2	2	0	0	1	0	1	1	1	1	1	0	2	2	0	1	0	0	0	0	0	1	1	1	0	1	1
335	1	0	2	0	0	1	2	0	0	0	0	2	1	1	2	0	1	2	1	1	1	0	2	2	0	0	2	0	2	2	0	1	1	1	1	1	1	0	0	0	2	0	0	0	0	1	0	1	1
336	1	0	0	0	0	0	2	0	0	0	0	0	0	0	0	0	0	2	2	0	1	0	2	2	0	0	1	0	2	2	0	0	1	1	1	1	1	0	1	0	1	1	1	0	0	1	0	0	2
337	1	0	1	0	0	1	1	0	0	0	1	0	0	0	0	0	0	2	1	0	0	0	2	2	0	1	2	1	2	0	1	0	1	0	0	2	1	0	2	1	0	0	0	1	0	1	0	2	0
338	1	0	0	0	0	0	1	0	1	1	0	0	0	0	0	0	0	1	0	1	1	0	1	1	0	0	2	0	2	2	1	0	2	0	1	1	0	1	1	1	0	0	1	0	0	1	0	0	2
339	1	0	2	1	0	0	2	0	0	0	1	0	2	1	1	0	1	2	2	0	2	0	2	2	0	0	1	0	2	1	1	1	2	0	0	2	1	1	0	0	0	0	0	0	1	0	0	2	0
340	1	0	1	0	0	1	1	0	1	1	1	0	1	1	1	0	0	0	0	2	2	0	2	2	0	0	1	0	2	1	0	0	1	0	1	1	1	0	2	2	0	2	2	0	1	0	0	0	1
341	0	0	1	0	0	0	1	0	0	0	0	0	0	0	0	0	0	0	0	2	2	0	2	2	1	1	2	0	2	2	0	0	0	2	1	1	2	0	0	0	1	0	0	0	0	0	0	2	0
342	1	0	1	0	0	0	2	0	1	1	1	0	0	0	0	0	0	1	1	1	1	0	2	2	0	0	1	1	2	1	0	1	0	0	0	2	1	0	0	0	2	0	0	0	0	0	0	1	2
343	0	0	1	1	0	0	1	1	1	2	0	0	0	0	0	0	1	2	2	0	1	0	2	2	0	0	2	0	2	2	0	0	1	2	1	1	2	0	1	1	0	0	0	0	0	1	0	2	0
344	1	0	1	0	0	1	2	0	0	0	1	0	2	0	0	0	0	1	0	2	2	0	2	2	0	0	1	0	2	0	0	0	1	1	1	2	2	0	1	1	1	0	0	0	0	0	0	0	2
345	1	0	0	0	0	0	1	1	0	1	0	0	0	0	0	0	0	1	1	1	2	0	2	2	0	0	2	1	2	1	1	1	1	0	1	1	1	0	0	0	1	0	0	0	0	0	0	2	0
346	1	0	0	1	0	0	2	0	2	2	0	0	0	0	0	0	0	0	0	2	2	0	2	2	0	0	2	0	2	2	1	2	1	0	1	1	1	0	1	0	0	1	1	1	0	1	0	1	1
347	1	0	0	1	0	0	2	0	0	0	1	0	0	0	0	1	0	1	1	1	2	0	2	2	0	0	2	0	2	1	2	2	1	0	0	2	1	1	0	0	1	0	0	0	0	0	0	1	1
348	1	1	1	0	0	0	0	0	2	2	0	0	0	0	0	0	0	2	1	1	2	0	2	2	0	0	2	0	2	2	1	1	1	0	0	2	2	0	1	1	1	0	0	0	0	0	0	1	2
349	1	0	0	0	0	0	1	0	1	1	0	0	0	0	0	0	0	1	1	1	1	0	2	2	0	0	2	0	1	1	1	1	1	0	1	1	2	0	0	0	2	0	0	1	0	0	0	1	1
350	1	0	1	0	0	1	1	0	0	0	0	1	0	0	0	0	1	2	1	1	1	0	2	2	0	0	2	0	2	0	1	1	1	0	0	2	1	0	0	0	1	0	0	0	0	0	0	1	1
351	1	0	1	0	0	0	1	0	0	0	0	0	0	0	0	0	0	0	0	2	2	0	0	0	0	0	1	0	2	1	0	0	1	0	0	2	2	0	1	0	1	0	0	0	0	0	0	1	1
352	0	0	1	0	0	0	1	0	1	1	1	0	0	0	0	0	0	1	0	1	1	0	2	2	0	0	2	0	2	1	0	1	1	0	0	1	1	0	2	2	0	0	0	0	0	0	0	1	1
353	0	0	1	0	0	0	0	0	2	2	0	1	0	0	1	0	0	2	0	2	2	0	1	1	1	1	0	2	1	0	2	1	1	0	0	2	0	0	0	0	0	0	1	0	1	2	0	2	1
354	1	0	1	0	0	0	1	0	1	1	0	1	2	2	2	0	0	2	2	0	0	0	1	1	1	1	1	0	2	0	0	0	1	1	0	2	2	0	1	1	1	1	1	1	2	0	0	0	2
355	1	0	1	0	1	1	0	0	2	2	0	0	1	1	1	0	0	1	1	0	0	0	2	2	0	0	2	1	2	2	0	0	0	0	0	2	1	1	0	0	1	1	1	1	1	0	0	0	1
356	0	0	0	0	0	0	1	0	0	0	0	0	2	2	2	0	0	0	1	1	2	0	2	2	0	0	1	2	2	2	0	0	1	1	2	0	1	1	0	0	1	0	1	0	1	0	0	2	0
357	1	0	2	1	0	0	1	0	1	1	0	0	1	1	1	0	0	0	0	2	2	0	2	2	0	0	2	0	2	2	2	1	1	1	1	1	2	0	0	0	1	0	0	0	0	0	0	2	0
358	1	0	2	0	0	1	2	0	1	1	0	0	0	0	0	0	0	1	1	1	1	0	2	2	0	0	1	0	1	1	0	0	1	1	2	0	1	0	0	1	1	0	1	0	0	1	0	2	0
359	1	0	1	0	0	0	1	0	2	2	0	0	1	1	1	0	0	0	0	2	1	0	1	2	0	0	2	1	2	2	1	1	1	0	1	1	0	0	1	1	1	1	1	0	0	2	0	1	1
360	0	0	1	1	0	0	1	0	0	0	0	0	1	1	1	0	0	1	1	1	1	0	1	1	0	0	2	0	2	2	0	0	1	0	1	1	2	0	0	0	2	0	1	0	1	0	0	0	2
361	0	0	2	0	0	0	1	0	1	1	1	1	1	1	1	0	0	0	0	2	2	0	2	2	0	0	2	0	2	2	1	1	0	0	1	1	1	1	0	0	1	0	2	0	0	1	0	2	0
362	0	0	2	1	0	0	1	1	0	1	0	0	1	1	1	0	0	1	2	0	1	0	2	2	0	0	2	0	2	2	1	1	1	2	0	2	1	0	0	0	0	0	1	0	2	2	0	1	1
363	1	0	2	2	0	0	1	0	1	1	0	1	1	0	0	0	0	2	1	0	0	0	2	2	1	1	1	1	1	1	1	1	1	1	0	2	0	0	1	1	0	1	1	1	1	0	0	1	1
364	0	0	1	0	0	0	1	0	1	1	0	1	1	1	1	0	0	1	1	1	1	0	2	2	0	0	2	0	2	2	1	1	1	0	0	2	1	0	1	1	1	1	1	1	2	0	0	0	1
365	0	0	2	1	0	0	1	0	1	1	0	0	0	0	0	0	0	1	0	0	0	0	2	2	0	0	1	0	2	2	1	0	2	0	0	2	2	0	1	1	1	0	1	0	1	1	1	0	1
366	1	0	2	0	0	0	1	0	1	1	0	0	1	1	1	0	0	0	0	2	2	0	1	1	0	0	2	0	2	1	2	1	1	0	1	1	1	0	0	0	1	0	0	0	0	1	0	0	2
367	0	0	2	0	0	1	1	0	1	1	0	0	0	0	0	0	0	0	0	2	2	0	1	1	0	0	1	0	2	1	1	0	0	0	0	2	0	1	1	1	0	0	0	0	0	0	0	2	1
368	0	0	0	0	0	0	1	0	1	1	0	0	2	0	0	0	0	1	1	1	2	0	1	1	1	2	2	0	2	1	1	1	2	0	1	1	1	0	1	1	1	0	0	1	1	1	0	1	1
369	0	0	1	0	0	0	0	0	2	2	0	0	0	0	0	0	0	0	0	2	2	0	2	2	0	0	1	1	2	1	1	1	1	0	0	2	1	0	1	1	1	1	1	0	1	0	0	0	2
370	1	0	1	1	0	0	0	0	1	1	1	0	1	1	1	0	0	2	1	0	2	0	2	2	0	0	0	0	2	1	0	0	1	0	1	1	2	0	0	0	2	0	1	0	0	0	0	2	0
371	0	0	1	1	0	0	0	0	1	1	1	0	0	0	0	0	0	0	0	2	2	0	1	1	1	1	2	1	1	1	1	0	1	0	1	1	1	0	1	1	1	0	1	0	0	0	0	2	1
372	0	0	1	1	0	0	1	1	1	2	0	1	0	0	1	0	0	0	1	1	2	1	1	1	0	0	2	0	2	2	0	0	1	0	1	1	2	0	1	1	0	0	1	0	0	0	0	1	1
373	1	0	0	0	0	0	0	0	1	1	0	0	2	2	2	0	0	2	1	1	2	0	2	2	0	0	0	1	1	0	2	2	1	0	1	1	2	0	0	0	2	0	1	0	1	2	0	2	0
374	1	0	2	2	0	1	1	1	1	2	0	0	1	2	1	0	0	0	0	2	2	0	2	2	0	0	1	1	2	1	1	1	1	1	1	1	1	0	1	1	1	0	0	0	0	0	0	1	1
375	1	0	1	1	0	1	1	0	2	2	0	1	1	0	0	1	0	1	0	2	2	0	2	2	0	0	0	0	1	1	1	0	0	0	0	2	1	0	1	1	1	0	1	0	1	1	0	2	0
376	0	0	1	0	0	1	0	0	1	1	0	0	1	1	1	0	0	1	0	0	0	0	2	2	1	1	1	0	1	0	1	0	2	0	2	0	1	0	0	0	2	0	0	0	0	1	0	1	0
377	1	0	0	0	0	0	2	1	0	1	1	1	2	1	1	0	0	1	1	0	0	0	2	2	0	0	1	0	1	0	1	0	1	1	0	2	2	0	0	0	2	0	0	0	0	1	0	1	1
378	1	0	1	0	0	0	1	0	1	1	1	0	0	0	0	0	0	1	0	1	1	0	2	2	0	0	2	1	2	2	0	1	1	0	0	2	2	0	0	0	2	0	1	0	1	2	0	2	1
379	0	0	1	0	0	0	1	0	1	1	1	0	1	2	1	0	0	0	0	2	2	0	2	2	0	0	1	1	2	0	1	1	1	0	1	1	1	0	1	1	1	0	1	0	2	2	0	2	0
380	1	0	0	0	0	0	2	0	0	0	2	0	0	0	0	0	0	2	1	0	1	0	2	2	0	0	2	1	2	1	2	0	1	1	1	2	0	0	1	1	0	0	0	0	1	1	0	1	1
381	0	0	2	1	0	0	1	0	1	1	1	0	0	0	0	0	0	1	0	1	0	0	2	2	1	1	1	1	2	0	1	1	1	0	0	2	1	0	0	0	1	0	1	0	0	0	0	2	0
382	0	0	2	1	0	1	0	0	1	1	0	0	0	0	0	0	0	0	0	2	2	0	2	2	0	0	1	1	2	1	2	1	1	0	0	2	1	0	0	0	1	2	2	0	0	0	0	2	0
383	1	0	0	0	0	0	1	0	0	0	1	0	1	1	1	0	0	0	0	2	2	0	2	2	0	0	2	0	2	2	1	1	1	0	0	2	1	1	1	1	0	1	1	1	0	1	0	2	0
384	1	0	1	0	0	0	2	1	0	1	0	0	1	1	1	0	0	0	0	2	2	0	1	2	0	0	0	2	0	0	2	0	0	0	1	1	2	0	1	1	1	0	0	0	0	0	0	0	2
385	0	1	2	0	0	1	1	0	1	1	0	0	1	1	1	0	0	1	0	1	1	0	0	0	1	1	2	1	2	2	0	1	2	0	1	1	2	0	1	1	1	0	0	0	1	1	0	2	1
386	1	0	1	0	0	0	2	0	0	0	1	1	1	0	0	0	0	0	0	2	2	0	2	2	0	0	2	0	2	2	1	1	1	1	0	2	1	1	0	0	0	0	1	0	1	1	0	0	1
387	1	1	1	0	0	0	2	0	1	1	0	1	1	0	0	1	0	1	1	1	2	0	2	2	0	0	1	2	2	1	1	0	1	1	1	1	0	0	2	1	0	0	0	0	0	0	0	1	2
388	1	0	0	0	0	0	1	2	0	2	0	2	2	0	0	1	0	2	1	0	2	0	2	2	1	1	2	0	2	1	1	0	0	0	0	2	1	0	0	0	1	0	0	0	0	0	0	1	1
389	0	0	1	1	0	1	0	0	1	1	0	1	2	1	1	0	0	1	0	2	2	0	2	2	0	0	0	0	1	1	1	0	1	0	1	1	1	0	1	1	1	0	1	0	0	1	0	0	2
390	1	0	1	0	0	0	1	0	0	0	0	1	0	0	1	0	0	0	0	1	1	0	1	1	0	0	0	1	1	1	1	0	0	0	0	2	1	0	0	1	1	0	0	0	1	1	0	0	2
391	1	0	0	0	0	0	2	0	0	0	0	0	0	0	0	0	0	0	0	2	2	0	2	2	0	0	1	2	1	0	2	1	2	0	0	2	1	0	1	1	1	1	1	0	0	1	0	2	1
392	1	0	1	0	0	0	2	0	1	1	1	1	2	1	1	0	0	0	0	2	2	0	2	2	0	0	1	1	2	1	2	2	2	0	1	1	1	0	2	2	0	2	2	0	0	0	0	1	1
393	0	1	0	0	0	0	0	0	1	1	1	1	2	1	1	0	0	0	1	1	2	0	2	2	0	0	2	0	2	1	0	0	1	0	1	1	1	0	2	2	0	0	1	0	0	1	0	1	1
394	0	1	1	0	0	1	1	0	0	0	0	0	0	0	0	0	0	1	2	0	1	0	2	2	0	0	1	0	2	1	1	0	1	1	1	2	2	0	1	1	1	0	0	1	0	0	0	0	2
395	1	0	1	0	0	0	1	0	1	1	0	0	1	1	1	0	0	1	0	1	1	0	2	2	0	0	1	0	2	0	1	0	0	1	0	2	1	1	0	0	1	0	1	0	1	0	0	0	2
396	1	0	1	0	0	0	2	0	1	1	1	0	0	0	0	1	0	1	1	1	2	0	1	1	1	1	1	0	2	2	1	0	2	0	0	2	1	0	0	0	0	0	1	0	1	1	1	1	0
397	0	0	1	1	0	1	1	0	0	0	0	1	1	0	0	1	1	1	0	2	2	0	2	2	1	1	0	0	1	1	2	1	0	0	1	1	2	0	1	1	1	0	0	0	0	1	0	0	2
398	1	0	2	0	0	0	0	0	1	1	1	0	1	1	1	0	0	1	1	1	1	0	2	2	0	0	2	1	2	0	1	0	0	2	0	2	2	0	0	0	2	0	0	1	0	0	0	2	0
399	1	0	1	1	0	0	2	0	0	0	2	0	0	0	0	0	0	0	0	1	1	0	2	2	0	0	2	1	2	1	2	1	1	1	0	2	2	0	0	1	1	0	1	0	1	0	0	0	2
400	0	0	1	1	0	0	1	1	0	1	0	0	0	0	0	0	0	1	1	1	1	0	2	2	0	0	1	0	2	1	0	0	1	1	2	0	2	0	0	0	2	1	1	0	1	0	0	1	1
401	0	0	2	0	0	0	2	0	0	0	0	0	0	0	0	0	0	1	2	0	2	0	2	2	0	0	2	1	2	2	1	0	1	0	0	2	2	0	0	1	1	0	1	0	1	0	0	2	1
402	1	0	1	1	0	0	2	0	0	0	1	1	2	2	2	0	0	1	1	1	2	0	1	2	0	0	1	1	2	1	0	1	1	0	0	2	1	0	1	1	1	0	0	1	0	0	0	2	0
403	1	0	2	0	0	2	0	0	2	2	0	0	1	0	0	0	0	1	1	1	2	0	0	0	1	1	0	1	1	1	1	1	1	0	0	2	2	0	0	0	2	0	1	0	1	2	0	1	1
404	1	0	1	0	0	0	0	0	1	1	1	0	0	0	0	0	0	0	0	2	2	0	2	2	0	0	1	1	2	1	0	0	1	1	1	1	2	0	2	2	0	0	0	0	1	1	1	2	0
405	1	0	0	0	0	0	2	0	0	0	1	1	2	2	2	0	1	2	2	0	1	0	2	2	0	0	2	1	1	1	1	1	1	2	1	2	2	0	1	0	1	0	0	0	0	0	0	0	2
406	1	0	0	0	0	0	1	0	0	0	0	0	1	1	1	0	0	0	1	1	2	0	2	2	0	0	2	0	2	2	1	1	0	0	0	2	1	0	1	0	0	0	0	0	0	0	0	0	2
407	1	0	1	0	0	1	1	0	0	0	1	1	1	0	0	0	0	1	1	1	2	0	1	1	1	1	1	2	2	2	0	1	1	0	1	1	1	0	0	0	2	0	0	0	0	0	0	1	1
408	1	0	1	2	0	0	1	0	1	1	1	0	1	1	1	0	0	0	0	2	2	0	0	1	0	0	2	0	2	2	0	1	1	2	1	1	0	0	1	1	1	0	0	0	1	0	0	0	2
409	1	0	1	1	0	0	0	0	2	2	0	0	1	1	0	0	0	1	0	2	2	0	2	2	0	0	1	1	1	1	1	0	0	1	2	1	2	0	0	0	1	0	0	0	1	1	0	2	1
410	1	0	1	0	0	0	1	0	1	1	1	0	1	1	0	0	0	0	1	1	2	0	2	2	0	0	1	1	1	1	1	0	1	1	0	1	1	0	2	2	0	0	0	0	0	2	0	1	2
411	1	0	2	0	0	0	0	0	1	1	0	0	0	0	0	0	0	1	1	1	1	0	1	1	0	0	2	0	2	2	0	1	1	0	1	1	1	1	0	0	1	1	1	0	1	0	0	1	1
412	1	0	2	1	0	0	0	0	1	1	0	0	0	0	0	0	0	1	1	0	0	0	2	2	0	0	1	1	2	0	1	2	1	0	0	2	2	0	0	0	2	0	1	0	0	0	0	0	2
413	0	0	1	0	1	1	1	0	1	1	1	0	1	1	1	0	0	0	1	1	2	0	2	2	0	0	1	0	2	1	1	1	1	1	2	0	1	0	0	0	1	0	1	0	1	1	0	2	0
414	0	0	1	2	0	0	0	0	1	1	0	1	1	1	1	0	0	1	1	1	1	0	2	2	0	0	1	1	2	1	0	1	0	1	0	2	1	0	2	2	0	0	0	0	0	0	0	2	0
415	0	1	1	0	0	1	1	1	0	1	0	0	1	1	1	0	0	1	1	1	2	0	1	1	0	0	1	0	1	1	2	1	1	1	1	0	1	0	1	0	2	1	1	0	1	0	0	2	0
416	0	0	1	1	0	0	1	0	1	1	0	0	1	1	1	0	0	1	1	1	2	0	2	2	0	0	2	0	2	2	0	0	0	0	0	2	2	0	1	1	1	0	1	0	1	1	0	2	0
417	1	0	1	1	0	0	1	0	2	2	0	0	0	0	0	0	0	0	0	2	2	0	0	0	0	1	1	0	2	1	0	2	1	0	0	2	1	0	2	2	0	0	1	0	1	0	0	1	0
418	0	0	0	0	0	0	2	0	1	1	0	1	2	1	1	1	0	0	0	1	1	1	0	1	1	1	2	0	2	2	0	0	0	0	0	2	1	0	0	0	2	0	0	0	1	1	0	0	1
419	0	0	1	0	0	0	2	1	0	1	1	0	0	0	0	0	0	0	0	2	2	0	1	2	0	0	1	0	1	1	1	0	0	1	0	2	2	0	1	1	1	0	1	1	0	0	0	2	0
420	1	0	2	1	0	0	1	0	1	1	1	0	1	0	0	0	0	1	1	1	2	0	2	2	0	0	2	0	2	1	1	0	1	1	2	0	1	0	2	2	0	0	0	0	0	0	0	1	0
421	1	0	2	0	0	0	2	0	0	0	2	1	1	0	0	1	0	0	0	2	2	0	1	1	0	0	1	0	2	1	0	1	1	2	1	1	1	0	0	0	2	0	0	0	0	1	0	2	2
422	1	0	1	1	0	0	2	1	0	1	0	2	2	1	1	0	0	0	0	2	2	0	2	2	0	0	1	1	2	0	1	2	2	1	0	2	2	0	0	0	2	0	0	0	0	0	0	2	1
423	0	0	1	0	0	0	0	0	2	2	0	0	0	0	0	0	0	2	0	1	1	0	2	2	0	0	2	0	2	1	1	0	0	0	0	2	2	0	0	1	1	1	1	0	1	0	0	2	0
424	1	0	0	0	0	0	0	0	2	2	0	0	0	0	0	0	0	1	2	0	1	1	2	2	0	0	2	0	2	2	1	0	1	0	0	2	2	0	2	2	0	0	0	0	0	0	0	1	1
425	0	0	1	0	0	0	0	0	2	2	0	0	0	0	0	0	0	0	0	2	2	0	2	2	0	0	2	0	2	2	1	0	1	0	1	2	1	1	1	1	0	1	1	0	0	0	0	1	1
426	0	0	2	0	0	1	1	0	0	0	1	0	1	1	1	0	0	0	0	2	2	0	1	1	0	0	1	1	2	2	0	1	1	0	1	1	1	0	1	1	1	2	2	0	0	1	0	2	0
427	1	0	1	0	0	0	1	0	1	1	0	0	1	1	1	0	0	2	0	1	1	0	2	2	0	0	0	1	2	0	1	1	1	2	1	1	1	0	2	2	0	1	1	0	0	0	0	2	2
428	0	0	2	1	0	0	0	0	1	1	1	0	0	0	0	0	0	0	0	2	2	0	2	2	0	0	2	1	2	2	1	0	0	0	0	2	2	0	1	1	1	1	1	1	0	1	0	1	1
429	0	0	1	0	0	0	1	1	1	2	0	0	0	0	0	0	0	0	0	2	2	0	2	2	0	0	2	1	2	1	2	2	1	0	1	1	1	0	1	1	1	0	0	0	0	0	0	2	1
430	1	0	1	0	0	0	2	1	0	1	0	0	1	1	1	0	0	2	2	0	0	0	2	2	0	0	1	1	1	1	1	1	1	0	1	1	0	0	1	1	0	0	0	0	0	0	1	1	1
431	0	0	2	0	0	1	2	0	0	0	0	0	1	0	0	0	0	1	1	1	2	0	2	2	1	1	1	0	1	1	2	2	2	0	1	1	2	0	0	0	2	0	0	0	0	0	0	1	0
432	0	0	1	1	0	0	1	0	1	1	0	0	1	1	1	0	0	1	0	2	2	0	2	2	0	0	1	0	2	1	1	1	1	0	1	1	1	1	0	0	1	0	0	0	0	0	0	1	1
433	0	0	1	0	0	0	1	0	1	1	1	0	1	1	1	0	0	2	1	0	1	0	1	1	1	1	1	0	2	0	0	0	0	2	1	1	1	0	2	2	0	0	0	1	0	0	0	1	1
434	1	0	2	0	0	1	0	0	1	1	0	1	1	1	2	0	0	0	0	2	2	0	1	1	1	1	2	1	2	2	1	0	1	0	1	1	1	0	0	0	2	0	0	0	1	1	0	2	1
435	0	0	1	0	0	0	2	0	0	0	1	1	2	1	1	1	0	1	2	0	2	0	2	2	0	0	0	0	2	1	0	2	2	0	2	0	1	0	2	1	0	0	1	0	1	2	0	2	0
436	1	0	2	1	0	0	2	1	0	1	0	0	0	0	0	0	1	2	1	1	1	0	2	2	0	0	1	0	2	1	1	1	1	1	1	2	1	0	1	1	1	0	0	0	0	0	0	1	1
437	1	0	2	0	0	0	1	0	1	1	1	0	1	1	1	0	0	0	0	2	2	1	2	2	0	0	1	0	1	1	2	0	0	2	0	2	1	0	0	0	1	0	0	0	0	0	0	1	1
438	1	0	1	0	0	1	0	0	2	2	0	0	0	0	0	1	0	2	1	1	2	0	2	2	0	0	2	0	2	0	1	2	1	0	2	0	1	0	1	1	1	0	0	0	0	0	0	2	0
439	1	0	1	1	0	1	1	0	1	1	0	0	0	0	0	0	0	2	1	0	1	0	1	1	1	1	1	0	2	1	1	0	1	0	1	1	1	0	0	0	1	0	0	0	1	1	0	2	0
440	0	0	2	1	0	1	1	0	1	1	0	1	0	0	0	0	0	1	2	0	2	0	2	2	0	0	1	1	2	1	1	2	1	0	2	0	1	0	1	1	1	0	1	0	1	0	0	1	1
441	1	0	2	0	0	0	0	0	1	1	0	0	0	0	0	0	0	1	1	1	1	1	1	1	0	0	1	1	1	1	2	0	0	0	1	1	1	0	1	0	0	0	0	1	0	0	0	1	1
442	1	0	2	1	0	0	0	0	2	2	0	0	1	1	0	0	0	0	0	2	2	0	1	1	1	1	1	0	2	1	1	0	1	0	1	1	1	0	1	1	1	0	0	0	0	0	0	0	2
443	0	0	2	0	0	2	1	0	0	0	1	0	0	0	0	0	0	0	1	1	1	0	1	1	1	1	0	1	2	0	1	2	2	0	1	1	0	0	1	1	1	1	1	0	1	1	0	2	1
444	1	0	2	0	0	1	0	0	2	2	0	0	1	1	1	0	0	2	1	1	2	0	2	2	0	0	1	0	2	2	0	0	1	0	0	2	1	0	2	1	0	1	1	0	0	0	0	1	1
445	0	0	1	0	0	0	1	0	0	0	0	0	1	1	1	0	0	1	1	0	0	0	0	0	0	0	0	1	1	0	1	1	1	0	0	2	1	0	2	1	0	1	2	0	0	0	0	0	1
446	0	0	2	0	0	1	1	0	1	1	0	0	0	0	0	0	0	0	0	2	2	0	2	2	0	0	2	0	2	2	0	0	1	1	2	0	0	1	1	1	0	0	0	0	2	0	0	1	1
447	0	0	2	0	0	1	1	0	0	0	2	0	1	1	2	0	0	0	0	2	2	0	1	1	1	1	1	0	2	1	0	1	1	2	1	2	1	0	1	1	1	0	0	2	0	0	0	1	0
448	1	0	1	0	0	0	1	0	1	1	1	2	2	1	1	0	0	1	0	1	1	0	2	2	0	0	2	0	2	2	1	1	0	0	1	1	1	0	1	1	1	0	0	0	2	1	0	2	1
449	1	0	1	0	0	0	1	0	1	1	0	0	0	0	0	0	0	1	0	1	1	0	2	2	0	0	2	0	2	2	0	2	1	0	2	0	2	0	1	1	1	1	1	0	0	0	0	1	1
450	1	0	1	0	0	0	1	1	0	1	0	0	0	0	0	0	1	2	1	0	1	0	2	2	0	0	2	0	2	2	0	0	1	0	0	2	1	0	1	1	1	0	0	1	1	1	0	1	1
451	1	0	1	1	0	0	1	0	1	1	0	0	0	0	0	0	0	1	0	1	1	0	2	2	0	0	2	0	2	1	0	0	0	0	0	1	0	1	1	1	0	0	0	0	0	0	0	2	0
452	1	0	2	0	0	0	1	0	1	1	0	1	1	1	1	0	0	2	0	0	0	0	2	2	0	0	2	0	2	2	0	0	1	1	0	1	2	0	0	0	2	1	1	0	0	0	0	2	0
453	1	0	1	1	0	0	1	0	1	1	1	1	1	1	1	0	0	1	1	1	2	0	2	2	0	0	1	0	1	1	0	2	2	0	1	1	2	0	0	0	1	0	0	0	0	0	0	2	0
454	0	0	1	0	0	0	0	0	0	0	1	0	1	0	0	0	0	1	2	0	1	0	2	2	0	0	0	1	1	0	2	2	1	0	0	2	2	0	0	0	2	0	1	0	1	2	0	0	1
455	1	0	0	1	1	0	2	0	0	0	1	0	0	0	0	0	0	0	2	0	2	0	2	2	0	0	2	2	2	2	0	0	1	1	0	2	1	1	0	0	1	1	2	0	1	1	0	2	1
456	1	0	0	0	0	0	2	0	1	1	0	0	0	0	0	0	0	0	0	2	2	0	2	2	1	1	1	0	2	1	0	1	2	0	1	1	0	0	1	1	1	0	1	0	1	0	0	1	1
457	0	0	2	1	0	1	2	0	0	0	1	0	1	1	1	0	0	1	0	2	2	0	2	2	0	0	2	1	2	1	2	0	0	0	2	0	1	0	0	0	1	0	1	0	1	1	0	1	1
458	1	0	1	0	0	0	1	1	1	2	0	0	0	0	0	0	0	0	0	2	2	0	2	2	0	0	1	1	1	1	2	1	0	1	1	2	1	0	1	1	1	0	1	0	1	0	0	1	1
459	1	0	2	0	0	1	1	0	1	1	0	0	0	0	0	0	0	1	1	1	2	0	2	2	0	0	1	0	1	1	0	1	1	1	1	1	1	1	0	0	1	0	0	0	0	0	0	1	1
460	1	0	1	1	0	0	2	0	0	0	2	1	0	0	1	0	0	1	1	1	2	0	2	2	0	0	2	1	2	1	2	1	1	2	1	1	1	0	0	0	2	0	0	0	0	0	0	1	1
461	1	0	1	1	0	0	1	0	1	1	0	1	1	0	0	1	1	0	1	1	2	0	2	2	0	0	2	0	2	2	0	0	0	1	1	1	1	2	0	0	1	1	1	0	1	0	0	2	0
462	1	1	2	0	0	0	2	0	0	0	1	1	1	1	1	0	1	0	1	1	2	0	2	2	0	0	1	0	1	0	1	2	1	1	0	2	2	0	0	0	1	0	1	0	1	1	0	1	1
463	1	0	1	1	1	1	2	0	1	1	1	0	1	1	1	0	1	1	1	1	1	1	1	2	0	0	0	1	1	0	1	1	1	0	1	1	1	0	0	0	2	0	1	0	0	1	0	1	1
464	0	0	1	0	0	0	1	0	1	1	1	0	1	1	1	0	0	1	0	1	1	0	0	0	1	1	2	1	2	1	2	0	1	1	1	1	0	0	2	2	0	0	0	0	0	0	0	2	1
465	0	0	2	1	0	0	0	0	1	1	0	0	0	0	0	0	0	0	0	2	2	0	2	2	0	0	1	1	2	0	1	0	1	0	0	2	1	0	0	0	2	0	0	0	0	0	0	1	1
466	0	0	0	1	1	0	1	1	0	1	0	0	0	0	0	0	0	0	0	2	2	0	1	2	0	0	2	1	2	1	2	0	0	0	0	2	1	0	1	0	1	0	0	0	0	0	0	0	2
467	1	0	2	0	0	0	0	0	2	2	0	0	0	0	0	0	0	1	1	1	2	0	2	2	0	0	1	1	2	1	2	0	2	0	2	0	1	1	0	0	1	0	1	0	1	0	0	0	2
468	0	0	1	0	0	0	2	1	0	1	0	1	0	0	1	0	0	2	0	1	1	0	2	2	0	0	0	0	2	1	0	1	1	2	2	1	1	0	1	1	1	2	2	0	0	2	0	1	1
469	1	0	1	1	0	0	1	0	1	1	0	0	1	1	1	0	0	0	1	1	2	0	2	2	1	1	2	0	1	0	1	1	1	1	1	1	1	0	1	0	1	2	2	0	0	0	0	0	2
470	1	0	0	0	0	1	2	0	0	0	1	1	1	0	0	1	1	2	1	1	1	0	2	2	1	1	1	1	0	0	2	0	1	0	1	1	1	0	1	1	1	0	0	0	0	1	0	2	0
471	1	0	2	0	0	1	1	1	1	2	0	0	1	2	1	0	0	0	1	1	1	0	2	2	0	0	0	1	2	0	1	0	1	1	0	2	2	0	1	1	1	0	1	0	1	1	0	2	1
472	0	0	1	1	0	0	1	1	1	2	0	1	2	1	1	0	0	1	0	1	2	0	2	2	0	0	1	1	1	1	2	0	1	2	1	1	1	0	1	1	1	0	0	0	1	1	0	2	1
473	0	0	2	0	0	2	1	1	0	1	0	0	0	0	0	0	0	0	0	2	2	0	2	2	0	0	1	1	1	1	2	1	0	1	1	1	1	0	0	0	2	0	0	0	0	0	0	1	1
474	0	0	2	0	0	1	1	0	0	0	1	0	0	0	0	0	0	0	1	1	2	0	1	1	0	0	0	1	2	0	1	0	1	0	1	1	1	0	0	0	2	1	1	0	0	0	0	2	0
475	1	0	1	1	0	0	2	1	0	1	1	0	0	0	0	0	0	0	1	1	2	0	1	1	0	0	0	2	1	1	2	0	0	1	1	1	2	0	0	0	2	0	1	0	1	2	0	0	2
476	0	0	1	0	0	1	2	1	0	1	0	2	2	2	2	0	0	0	0	2	2	0	2	2	0	0	2	0	2	1	0	0	1	1	1	1	1	0	1	1	0	0	0	0	0	2	0	2	0
477	0	0	2	0	0	2	1	0	0	0	1	0	1	1	1	0	0	1	1	1	1	1	2	2	0	0	1	0	2	1	0	0	1	1	1	1	0	0	0	0	0	0	1	1	1	2	0	1	0
478	1	0	2	0	0	1	1	0	2	2	0	0	0	0	0	0	0	1	0	2	2	1	2	2	0	0	2	0	1	0	1	2	2	0	2	0	1	0	1	1	0	0	2	0	1	1	0	2	1
479	1	0	2	2	0	0	0	0	1	1	0	0	0	0	0	1	0	2	1	1	2	0	2	2	0	0	1	0	1	1	0	0	1	0	0	2	1	0	1	1	1	0	0	0	0	0	0	2	1
480	0	0	0	0	0	0	1	1	1	2	0	0	1	1	1	0	0	1	1	1	1	0	2	2	0	0	2	0	2	1	0	2	2	0	1	1	1	0	1	1	1	0	1	1	1	2	0	1	1
481	0	0	1	0	0	1	0	0	2	2	0	0	1	0	0	0	0	0	0	2	2	0	2	2	0	0	0	0	1	1	1	0	1	1	0	2	1	0	2	2	0	0	1	0	1	1	0	2	0
482	0	0	1	0	1	2	2	0	0	0	1	0	0	0	0	0	1	2	2	0	2	0	1	1	1	1	1	2	2	1	1	0	0	1	0	2	0	1	0	0	0	0	1	0	1	0	0	2	0
483	1	0	2	1	0	0	1	0	0	0	1	1	2	1	1	0	0	0	0	2	2	0	0	1	0	0	1	1	1	1	2	1	1	0	0	2	2	0	0	0	1	1	1	0	1	0	0	2	0
484	1	0	0	0	0	0	0	0	2	2	0	2	2	1	1	0	0	2	2	0	1	0	2	2	0	0	2	0	1	1	1	0	0	1	0	2	1	0	1	0	1	0	0	0	0	0	0	2	1
485	1	0	2	1	0	0	2	1	0	1	1	0	0	0	0	0	0	0	0	2	2	0	1	2	0	0	2	1	2	2	0	0	1	0	0	2	2	0	1	0	1	1	1	0	1	1	0	0	2
486	1	0	2	0	0	1	0	0	0	0	1	0	0	0	0	0	1	1	0	2	2	0	2	2	0	0	2	0	2	2	1	0	1	2	1	1	2	0	0	0	1	0	1	1	1	2	0	1	2
487	1	0	2	0	0	0	1	0	0	0	0	0	0	0	0	0	1	2	1	1	1	0	1	1	1	1	2	1	2	1	1	1	1	2	1	2	1	0	1	1	1	0	0	0	0	0	0	1	1
488	0	0	2	1	0	0	2	1	0	1	1	0	1	1	1	0	0	1	2	0	2	0	2	2	0	0	0	1	2	0	1	1	1	0	0	2	1	0	0	0	0	1	1	0	1	0	0	1	1
489	0	0	2	0	0	1	2	0	0	0	0	0	1	0	0	0	0	2	2	0	0	1	2	2	0	0	1	0	2	1	1	2	1	0	0	2	1	0	1	0	1	0	0	0	0	0	0	2	0
490	1	0	1	0	0	0	2	1	0	1	0	1	1	0	0	0	0	1	0	2	2	0	1	1	1	1	0	1	2	0	1	1	1	0	0	2	1	0	0	0	1	0	0	0	0	0	0	1	2
491	1	0	1	0	0	0	1	0	1	1	0	0	0	0	0	0	0	1	1	0	0	0	1	2	0	0	2	0	2	1	0	0	1	0	1	1	0	0	1	1	0	0	1	0	1	2	0	2	0
492	0	0	1	1	1	1	1	1	0	1	0	0	1	1	1	0	0	1	0	1	1	0	2	2	0	0	0	0	2	1	0	0	1	0	1	1	2	0	0	0	2	0	1	0	0	0	0	2	0
493	1	0	1	0	0	0	1	0	1	1	0	0	0	0	0	0	0	0	0	2	2	0	1	2	0	0	1	1	2	1	2	1	0	0	0	2	1	1	0	0	1	0	0	0	0	0	0	1	2
494	0	0	1	1	0	0	0	0	1	1	0	0	0	0	0	0	0	0	1	1	2	0	2	2	1	1	2	0	2	0	0	0	0	0	0	2	1	0	0	0	1	0	1	0	1	1	0	2	0
495	0	0	2	0	0	1	0	0	1	1	0	0	1	1	1	0	0	2	1	0	2	0	1	1	0	0	2	0	2	2	0	0	0	2	1	2	2	0	1	1	0	0	0	0	0	0	0	1	1
496	0	0	2	0	0	0	1	0	0	0	0	0	0	0	0	0	0	0	0	2	2	0	2	2	1	1	1	1	1	1	1	1	1	0	0	2	2	1	0	0	1	2	2	0	1	0	0	2	0
497	1	0	1	1	0	0	2	1	0	1	0	1	1	0	0	1	0	1	1	1	2	0	2	2	0	0	2	0	2	2	0	1	1	1	1	1	0	1	1	0	0	0	0	0	1	1	0	1	1
498	1	0	2	0	0	1	2	0	1	1	1	0	1	1	1	0	1	2	1	1	1	0	2	2	0	0	2	1	2	2	0	0	1	0	1	1	2	0	0	0	1	0	0	1	0	0	0	0	2
499	1	1	1	0	0	0	1	1	0	1	0	0	0	0	0	0	0	1	2	0	2	0	2	2	0	0	1	1	2	0	1	0	1	1	1	1	2	0	0	1	1	1	1	0	1	1	0	1	1
500	0	0	1	0	0	0	2	0	1	1	0	0	1	0	0	0	0	1	0	1	1	0	2	2	0	0	0	0	1	1	1	1	1	0	2	2	1	0	1	1	1	0	0	0	0	0	0	1	2
501	1	0	2	1	0	0	2	0	0	0	1	0	0	0	0	0	0	0	0	2	2	0	2	2	0	0	2	0	2	2	0	0	1	1	1	1	1	1	0	0	1	0	0	1	1	0	0	2	0
502	1	0	1	0	0	0	1	0	0	0	0	0	1	1	1	0	0	1	1	1	2	0	2	2	0	0	1	0	2	1	0	0	1	0	0	2	0	0	1	1	0	1	1	0	1	1	0	0	2
503	0	0	2	1	0	0	1	0	0	0	1	0	0	0	0	0	0	1	1	1	1	0	2	2	0	0	2	0	2	0	0	1	1	0	0	2	1	0	0	0	1	0	0	0	0	0	0	0	1
504	0	0	1	1	0	0	0	0	2	2	0	2	1	1	2	0	0	2	0	1	1	0	2	2	0	0	2	0	2	2	0	0	1	0	0	2	1	0	1	1	1	0	2	0	0	1	0	2	0
505	1	0	1	0	0	0	0	0	2	2	0	0	1	1	1	0	0	1	1	0	0	0	1	1	1	1	1	0	2	1	0	2	2	0	1	1	2	0	1	1	1	0	0	0	1	1	0	1	1
506	1	0	2	0	0	0	0	0	1	1	0	0	0	0	0	0	1	2	1	0	1	0	2	2	0	0	1	0	2	1	1	2	2	0	2	0	1	0	1	1	1	0	0	0	0	2	0	1	1
507	0	1	1	0	0	0	2	0	0	0	0	2	2	0	0	1	0	2	2	0	0	0	0	1	0	0	1	0	1	0	1	1	1	0	0	1	1	2	0	0	1	0	0	0	0	1	0	2	0
508	1	0	2	1	0	0	2	0	1	1	0	0	0	0	0	0	1	0	1	1	2	0	2	2	0	0	2	0	2	2	1	0	2	1	2	1	1	0	1	1	1	0	0	0	1	1	0	1	1
509	0	0	2	0	0	0	1	0	1	1	1	1	1	1	1	0	0	2	2	0	0	0	2	2	0	0	2	0	2	2	0	1	0	1	0	2	2	0	0	0	1	1	1	0	1	0	0	2	1
510	0	0	1	0	0	0	1	0	0	0	0	0	0	0	0	0	0	0	0	2	2	0	0	0	0	0	1	0	2	1	0	0	1	1	0	1	2	0	0	0	1	0	0	0	0	0	0	0	2
511	0	1	1	0	0	0	1	1	1	2	0	0	0	0	0	0	0	0	0	2	2	0	2	2	0	0	1	0	2	1	0	0	0	0	1	1	1	0	2	2	0	0	0	1	0	0	0	0	2
512	1	0	2	1	0	1	1	1	1	2	0	0	1	1	1	0	0	0	0	2	2	0	2	2	0	0	1	1	2	1	1	0	1	1	1	1	1	0	0	0	1	1	1	0	0	1	0	1	2
513	0	0	2	1	0	0	1	1	0	1	0	0	0	0	0	0	0	0	0	2	2	0	0	1	0	0	2	1	2	1	2	0	0	0	0	2	2	1	0	0	1	0	2	0	0	1	0	0	2
514	0	0	2	1	0	0	0	0	1	1	0	0	1	1	1	0	0	0	0	2	1	0	1	1	1	1	2	0	2	0	0	0	1	0	1	2	2	0	0	0	1	0	0	1	0	0	0	0	2
515	1	0	1	1	0	0	1	0	1	1	0	0	0	0	0	0	0	1	1	1	1	0	2	2	2	2	2	1	2	2	0	2	1	0	0	2	1	0	0	0	1	0	0	2	0	2	1	1	0
516	0	0	1	0	0	0	0	0	1	1	0	0	1	1	1	0	1	2	1	0	1	0	2	2	1	1	1	0	2	0	0	1	0	1	1	1	1	0	1	1	1	1	1	0	1	0	0	2	1
517	0	1	2	1	1	0	2	1	0	1	0	0	1	1	1	0	0	0	0	2	2	1	2	2	0	0	2	1	2	1	2	0	0	0	0	2	1	0	1	1	1	0	0	0	0	0	0	2	0
518	1	0	2	0	0	0	0	0	2	2	0	0	0	0	0	0	0	0	0	2	2	0	2	2	0	0	1	1	2	0	1	0	2	0	0	2	1	0	0	0	2	0	2	0	1	1	1	0	1
519	0	0	1	1	0	0	0	0	0	0	0	2	2	1	1	1	0	0	1	1	2	0	2	2	0	0	0	0	2	1	0	0	1	0	1	1	2	0	0	0	2	0	1	0	1	1	0	0	2
520	1	0	0	1	0	0	2	1	0	2	0	0	1	1	1	0	0	1	0	0	0	1	2	2	0	0	1	1	1	1	1	0	1	1	1	1	1	0	0	0	1	0	0	0	0	0	0	2	0
521	1	0	1	1	0	0	1	0	0	0	0	0	0	0	0	0	0	1	1	0	0	0	2	2	0	0	0	2	1	1	2	1	0	0	0	2	1	0	1	1	1	0	1	0	0	2	0	1	1
522	0	0	1	0	0	1	2	0	0	0	1	0	1	1	1	0	0	2	2	0	1	1	2	2	0	0	2	1	1	1	1	0	0	1	0	2	1	0	0	0	0	1	1	0	0	2	0	0	2
523	1	0	1	0	0	0	1	0	1	1	1	1	1	1	2	0	0	2	0	0	0	1	2	2	0	0	1	0	1	1	1	0	1	0	0	2	2	0	1	1	1	0	0	0	0	0	0	2	0
524	1	0	2	1	0	0	2	1	0	1	1	0	2	2	2	0	0	0	0	2	2	0	2	2	0	0	1	0	2	2	0	2	2	0	2	0	2	0	0	0	2	0	0	0	1	0	0	1	1
525	1	0	1	0	0	0	2	0	0	0	0	0	1	1	1	0	0	2	1	1	2	0	1	1	0	0	1	0	1	1	2	1	1	0	1	1	1	0	0	0	1	0	1	1	1	2	0	1	1
526	0	1	2	0	0	1	0	0	0	0	0	1	0	0	0	0	0	0	0	2	2	0	2	2	1	1	2	1	2	2	0	0	0	0	1	2	0	0	1	1	0	0	0	0	2	1	0	0	1
527	0	0	1	0	0	0	2	0	1	1	0	0	0	0	0	0	1	2	2	0	2	0	2	2	0	0	1	1	2	1	0	0	1	0	1	1	0	1	1	1	0	0	0	0	0	0	0	2	0
528	1	0	2	0	0	0	2	0	0	0	0	0	1	1	1	0	0	2	2	0	1	0	2	2	0	0	2	0	2	1	1	0	1	0	1	1	1	0	0	0	2	1	1	0	1	1	0	2	1
529	0	0	1	0	0	0	2	1	0	1	0	0	0	0	0	0	1	2	1	1	1	0	1	1	1	1	2	0	2	2	1	1	1	0	0	2	1	0	2	2	0	0	0	0	1	0	0	1	1
530	1	0	2	1	0	0	1	0	0	0	1	1	2	1	1	1	0	2	0	1	1	0	2	2	0	0	1	1	1	1	2	1	1	0	2	2	1	0	2	2	0	0	1	0	1	0	0	0	1
531	1	0	2	1	0	0	1	0	1	1	0	1	0	0	1	0	0	0	0	2	2	0	1	1	1	1	0	1	1	0	1	0	0	0	0	2	1	0	0	0	0	1	1	0	1	1	0	0	2
532	0	0	2	0	0	1	1	0	0	0	1	1	1	0	0	0	0	0	0	1	1	0	2	2	1	1	1	1	2	1	2	1	1	0	0	2	0	0	1	1	1	0	1	0	1	0	0	2	1
533	0	0	1	0	0	0	0	0	2	2	0	1	1	0	0	1	0	1	1	1	2	0	2	1	1	2	1	0	2	2	1	2	2	0	1	1	1	0	1	1	1	1	1	0	1	1	0	1	1
534	0	0	2	0	0	1	1	0	1	1	1	0	1	1	1	0	0	1	0	1	1	0	2	2	0	0	0	0	1	1	1	0	0	0	0	2	1	0	1	0	0	0	0	0	0	0	0	2	0
535	0	0	1	0	0	1	1	0	1	1	1	1	1	0	0	1	0	0	0	2	2	0	2	2	0	0	1	2	2	1	1	0	0	1	0	2	2	0	1	1	1	0	0	0	0	0	0	2	0
536	1	0	1	1	0	0	0	0	1	1	0	0	0	0	0	0	0	2	1	0	1	0	0	1	1	1	2	0	2	1	2	0	1	0	0	2	2	0	0	0	2	1	1	1	0	1	0	2	0
537	1	0	1	0	0	0	1	1	0	1	0	0	0	0	0	0	0	2	1	1	2	0	0	1	1	1	2	1	1	1	1	1	1	1	0	2	1	1	0	0	0	0	0	0	0	2	0	0	1
538	0	0	0	0	0	0	2	0	0	0	1	0	0	0	0	0	0	0	0	2	2	0	2	2	0	0	0	1	1	1	1	0	0	1	0	2	2	0	1	1	1	0	1	0	1	0	0	1	1
539	1	0	1	0	0	0	1	0	1	1	0	1	2	2	2	0	0	0	1	1	2	1	2	2	0	0	1	1	2	1	2	2	1	0	0	2	2	0	1	1	1	0	1	0	1	0	0	2	0
540	1	0	2	1	0	0	0	0	1	1	1	0	0	0	0	0	0	1	1	1	1	0	2	2	0	0	1	2	2	1	1	1	1	0	1	1	1	0	1	1	1	0	0	1	1	1	1	0	1
541	0	0	0	0	0	0	0	0	1	1	0	0	0	0	0	0	0	1	1	0	0	0	1	2	0	0	2	0	2	1	0	1	1	1	0	2	1	0	0	0	2	0	0	0	0	0	0	2	0
542	0	0	1	0	0	0	2	0	0	0	1	0	0	0	0	0	0	0	0	2	2	0	2	2	0	0	0	0	2	1	0	0	0	1	1	1	2	0	0	0	1	0	0	0	0	0	0	2	0
543	1	0	1	0	0	0	0	0	2	2	0	0	0	0	0	0	0	1	1	1	1	0	2	2	0	0	1	1	2	1	1	1	0	0	1	1	1	0	0	0	1	0	1	0	1	0	0	1	1
544	1	0	2	1	0	1	2	0	0	0	1	0	0	0	0	0	0	2	1	0	2	0	0	1	0	0	1	1	2	1	2	1	0	1	1	2	2	0	0	0	2	0	1	0	1	1	0	2	2
545	0	0	2	1	0	0	2	0	0	0	1	0	0	0	0	0	1	1	0	2	1	0	0	1	1	1	1	0	1	1	0	0	1	1	1	2	2	0	0	0	2	0	0	0	0	0	0	0	2
546	1	0	1	0	0	0	0	0	1	1	0	0	0	0	0	0	0	1	1	1	2	1	2	2	0	0	1	1	2	1	0	0	0	0	0	2	1	0	0	0	0	0	1	0	1	0	0	1	1
547	1	0	1	0	0	1	1	1	0	1	0	0	0	0	0	0	1	2	2	0	2	0	1	1	0	0	1	0	2	1	2	0	0	1	0	2	1	1	0	0	1	0	0	0	0	0	0	1	1
548	1	0	2	0	0	1	1	0	0	0	2	1	2	2	2	0	0	1	2	0	1	0	2	2	0	0	1	0	2	1	1	0	0	1	0	2	2	0	0	0	1	0	0	0	0	0	0	0	2
549	0	0	1	0	0	0	2	0	1	1	0	1	2	1	1	0	1	2	1	1	1	0	2	2	0	0	0	1	1	0	1	2	1	0	0	2	2	0	0	0	2	0	0	0	0	0	1	1	0
550	0	0	1	1	0	0	0	0	2	2	0	0	0	0	0	0	0	0	0	2	2	0	2	2	0	0	2	0	2	2	2	1	1	0	0	2	1	0	1	1	0	0	0	0	0	0	0	2	0
551	0	0	1	1	0	0	2	1	0	2	0	0	0	0	0	0	0	2	2	0	0	0	2	2	0	0	2	0	2	2	0	1	0	1	0	2	1	0	1	0	0	0	0	0	0	2	0	2	0
552	1	0	2	1	0	0	1	1	1	2	0	2	2	1	1	1	0	0	0	1	1	0	2	2	0	0	1	2	2	2	0	0	2	0	2	0	2	1	0	0	0	1	1	1	1	0	0	1	1
553	0	0	1	0	0	0	2	1	0	1	1	0	1	1	1	0	0	1	0	1	1	0	2	2	0	0	2	0	2	0	1	1	1	1	2	0	2	0	1	1	1	0	0	1	0	0	0	2	1
554	1	0	1	1	0	0	2	1	0	1	1	0	1	1	1	0	0	1	1	1	2	0	1	1	0	0	1	1	2	2	0	1	0	2	1	1	1	0	2	2	0	1	1	0	1	1	0	2	2
555	0	0	0	1	0	0	1	1	1	2	0	0	1	1	1	0	0	0	0	2	2	0	1	1	0	0	1	0	2	2	0	1	1	2	1	2	1	1	0	0	1	0	0	0	0	0	0	2	1
556	1	0	2	0	0	1	1	0	1	1	0	0	1	1	1	0	0	0	1	1	2	0	2	2	2	2	2	0	2	2	1	1	1	2	0	2	2	1	0	0	1	0	0	0	0	0	0	2	0
557	0	0	1	0	0	0	0	0	1	1	0	1	1	0	0	1	0	2	0	1	1	0	2	2	1	1	2	0	2	0	1	0	0	1	0	2	2	0	1	1	1	0	0	0	0	0	0	2	1
558	1	0	1	0	0	0	1	0	1	1	1	1	1	0	0	1	0	2	0	1	1	1	2	2	0	0	1	2	2	1	2	0	1	1	0	2	1	0	1	1	1	1	2	0	1	1	0	1	0
559	0	0	0	0	0	0	1	0	1	1	0	0	0	0	0	0	0	2	0	2	2	1	2	2	0	0	2	1	1	1	1	1	1	1	0	2	0	1	1	1	0	1	1	0	1	0	0	2	0
560	0	0	2	1	0	0	1	0	1	1	1	0	0	0	0	0	0	1	1	1	2	0	0	0	0	0	2	1	1	0	2	0	1	0	1	1	1	1	0	0	1	0	0	0	0	0	0	1	0
561	1	0	1	0	0	0	1	0	0	0	0	0	0	0	0	0	0	1	1	1	1	0	2	2	1	1	0	1	2	0	1	0	1	2	1	2	0	0	2	2	0	0	0	0	0	0	0	2	1
562	0	0	2	0	0	0	1	1	1	2	0	0	1	1	1	0	0	0	0	2	2	0	2	2	0	0	1	0	2	1	0	0	0	0	0	2	2	0	0	0	2	0	0	0	0	1	0	0	2
563	1	0	2	0	0	0	2	0	0	0	1	0	1	1	1	0	0	0	0	2	2	0	2	2	0	0	2	0	2	2	1	0	1	1	0	1	2	0	1	1	1	0	0	0	0	0	0	0	2
564	0	0	2	0	1	0	0	0	1	1	0	0	0	0	0	0	0	1	0	1	0	0	0	1	1	1	2	0	2	1	1	1	2	1	2	1	2	0	0	0	1	0	0	0	0	1	0	2	0
565	0	0	1	0	0	1	1	0	1	1	1	1	2	2	2	0	0	1	0	2	2	0	2	2	0	0	2	0	2	1	1	1	1	2	1	1	2	0	0	0	2	1	1	0	0	1	0	2	0
566	0	0	1	1	0	0	2	1	0	1	1	0	2	2	2	0	0	1	1	1	2	0	2	2	0	0	2	0	2	2	0	0	1	1	1	1	1	0	1	1	1	0	0	0	0	0	0	2	0
567	1	0	1	1	0	0	2	1	0	1	0	0	1	1	1	0	0	0	0	2	2	0	2	2	0	0	1	0	2	1	0	0	1	0	1	1	1	0	0	0	0	0	1	0	0	0	0	2	0
568	0	0	0	1	1	0	1	0	1	1	0	1	1	0	0	1	0	1	1	1	1	0	2	2	1	1	2	0	1	1	1	0	0	0	0	2	2	0	1	1	1	0	0	0	1	1	0	0	2
569	1	0	2	1	0	0	1	0	1	1	1	0	0	0	0	0	0	0	0	2	2	1	2	2	1	1	1	0	2	1	0	1	0	1	1	2	1	0	1	1	1	0	0	0	0	0	0	0	2
570	0	0	2	0	0	0	2	0	1	1	0	0	0	0	0	0	0	1	1	1	2	0	2	2	0	0	2	0	2	2	0	1	0	0	1	1	2	0	0	0	2	0	1	0	0	0	0	1	1
571	0	1	1	0	0	0	0	0	1	1	0	0	0	0	0	0	0	1	1	1	1	1	2	2	0	0	0	0	2	1	0	0	0	0	1	1	1	0	1	1	0	0	1	0	0	0	0	1	2
572	0	0	2	0	0	1	1	0	1	1	0	0	0	0	0	0	0	0	0	2	2	0	2	2	1	1	2	0	2	2	0	0	1	1	1	1	1	0	2	2	0	0	0	0	0	0	0	1	1
573	0	0	2	1	0	0	1	0	1	1	1	0	1	1	1	0	0	1	1	1	2	0	1	1	1	1	1	2	1	1	2	1	1	0	0	2	2	1	0	0	0	0	0	1	0	0	0	0	1
574	1	0	1	0	1	1	2	0	0	0	1	0	1	1	1	0	0	0	1	1	2	0	2	2	0	0	1	0	2	1	1	0	1	2	1	2	1	1	0	0	1	0	1	0	1	0	0	1	1
575	1	0	1	0	0	0	2	1	0	1	0	0	0	0	0	0	0	1	1	1	1	0	2	2	0	0	1	0	1	1	2	0	1	1	0	2	2	0	1	1	1	0	0	0	0	0	0	2	0
576	0	0	2	1	0	0	2	0	1	1	0	0	1	1	1	0	0	2	1	0	0	0	2	2	0	0	1	0	1	1	0	1	1	0	0	2	2	0	0	0	2	0	1	0	2	0	0	1	1
577	0	0	0	0	0	0	2	1	0	1	0	0	0	0	0	0	0	2	0	2	2	0	2	2	1	1	1	0	2	0	1	0	1	0	1	1	1	0	0	0	2	0	0	0	0	1	0	0	1
578	0	0	2	0	0	0	2	1	0	1	0	1	1	0	0	1	0	0	0	2	2	0	2	2	0	0	1	1	2	1	0	1	1	2	1	1	1	1	1	1	0	0	1	0	1	1	0	0	2
579	0	0	0	1	0	0	0	0	1	1	0	1	0	0	1	0	0	1	0	1	1	0	2	2	0	0	2	0	2	2	1	0	2	1	2	1	1	0	0	0	1	0	1	0	0	0	0	2	1
580	1	0	1	1	0	0	1	0	1	1	0	0	0	0	0	0	0	0	0	2	1	0	2	2	0	0	1	0	1	0	1	0	0	2	1	1	1	0	2	2	0	0	0	0	0	0	0	2	0
581	0	0	1	1	0	0	1	0	0	0	0	0	1	1	1	0	0	0	1	1	1	0	2	2	0	0	1	0	1	1	0	0	1	1	2	0	1	0	2	2	0	2	2	0	1	0	0	1	0
582	1	0	2	0	0	0	1	0	0	0	1	0	0	0	0	0	0	0	0	2	2	0	1	1	1	1	1	1	2	1	0	0	0	0	0	2	2	0	1	1	1	0	0	0	0	0	0	2	1
583	0	0	0	0	0	0	2	1	0	1	1	2	2	0	0	1	1	1	0	2	2	0	2	2	0	0	1	0	2	1	0	1	1	0	0	2	0	0	1	1	1	0	0	1	0	0	0	2	1
584	1	0	1	1	0	0	1	0	0	0	1	0	0	0	0	0	1	2	2	0	2	1	2	2	0	0	2	1	2	1	1	0	2	0	0	2	1	0	0	0	2	0	1	0	2	2	0	2	0
585	0	0	0	1	0	0	2	0	1	1	0	1	1	0	0	1	0	0	0	2	2	0	2	2	2	2	1	0	2	1	1	1	1	1	0	2	2	0	2	2	1	0	1	1	1	2	0	1	2
586	1	0	2	0	0	0	2	1	0	1	1	1	1	0	0	0	0	0	0	2	2	0	1	1	0	0	2	1	2	1	2	0	1	1	0	2	2	0	0	0	2	0	1	0	1	1	0	2	0
587	0	0	2	0	0	1	1	1	1	2	0	0	1	1	1	0	0	0	0	2	2	0	0	1	1	1	2	0	2	1	0	1	2	0	0	2	2	0	1	1	1	0	0	1	0	1	0	2	0
588	0	0	1	0	0	0	0	0	1	1	1	0	1	0	0	0	0	0	0	2	1	0	2	2	0	0	2	0	2	1	1	1	0	1	0	2	2	0	0	0	1	0	1	0	1	1	0	2	0
589	1	0	2	0	0	0	0	0	2	2	0	0	0	0	0	0	0	2	1	1	2	0	1	1	1	1	0	1	2	0	1	1	0	0	1	1	1	0	1	1	1	0	0	1	0	0	0	2	0
590	1	0	1	1	0	0	0	0	2	2	0	1	1	0	0	0	0	1	1	1	2	0	2	2	0	0	2	0	2	2	1	1	1	1	1	2	1	0	0	0	1	0	0	1	0	0	0	0	1
591	0	0	1	1	0	0	1	0	1	1	1	0	0	0	0	0	0	1	0	2	2	0	2	2	0	0	2	1	2	1	1	0	1	0	1	1	2	0	0	0	1	0	0	0	1	1	0	1	1
592	0	0	1	0	0	1	0	0	2	2	0	0	1	1	1	0	0	2	0	2	2	0	2	2	0	0	1	1	2	0	1	1	0	1	0	2	2	0	0	0	2	0	0	0	0	0	0	2	0
593	0	0	1	0	0	0	0	0	0	0	0	0	1	1	1	0	0	1	1	1	2	0	2	2	0	0	2	0	2	2	2	1	1	0	1	1	2	0	1	1	1	0	0	0	0	0	0	1	0
594	0	0	2	0	0	2	2	1	0	1	0	1	2	2	2	0	0	2	1	1	2	0	1	1	0	0	2	0	2	1	2	0	1	0	1	1	1	0	1	1	1	1	1	0	0	1	0	1	0
595	0	0	2	0	0	0	2	0	0	0	2	0	0	0	0	0	0	1	1	1	2	0	2	2	0	0	1	0	2	1	0	0	1	0	1	1	1	0	0	0	0	0	2	0	1	1	1	1	1
596	1	0	0	0	0	0	1	0	1	1	0	0	0	0	0	0	0	2	1	0	2	0	0	0	0	1	1	1	2	2	0	2	1	0	1	1	1	0	0	0	1	0	0	1	0	1	0	2	1
597	0	0	2	0	0	1	1	0	1	1	1	0	0	0	0	0	0	1	1	1	2	1	2	2	0	0	1	1	1	1	2	0	1	0	0	2	1	1	1	1	0	1	1	0	0	1	0	1	1
598	0	0	1	0	0	0	1	0	1	1	0	0	1	1	1	0	0	1	0	1	1	0	2	2	0	0	2	1	2	2	0	2	1	0	0	2	1	1	0	0	1	0	0	0	0	0	0	1	1
599	0	1	2	0	0	1	0	0	2	2	0	0	0	0	0	0	0	2	2	0	1	1	2	2	0	0	1	1	1	1	2	0	1	2	0	2	1	1	0	0	1	0	0	1	0	0	0	1	1
600	0	0	0	1	0	0	1	0	1	1	1	0	0	0	0	0	0	0	0	2	2	0	0	1	0	0	2	0	2	2	0	0	1	1	1	1	2	0	1	1	1	0	1	0	1	1	0	2	0
601	1	0	1	0	0	0	1	0	0	0	1	0	0	0	0	0	0	1	1	1	2	0	2	2	0	0	1	0	2	1	0	0	1	0	1	1	2	0	1	1	1	0	1	0	1	1	0	0	2
602	1	0	2	2	0	0	0	0	2	2	0	0	0	0	0	0	1	2	2	0	1	0	2	2	0	0	0	0	2	1	0	2	1	0	1	1	2	0	0	0	2	0	0	0	0	0	0	2	1
603	0	0	1	1	0	0	1	0	0	0	1	0	0	0	0	0	0	0	0	2	2	0	2	2	0	0	1	2	2	1	1	0	1	0	1	1	1	0	0	0	1	0	0	0	0	0	0	1	1
604	1	0	1	0	0	0	1	0	0	0	0	0	0	0	0	0	0	1	1	1	2	0	0	0	1	1	1	0	2	0	0	1	0	0	0	2	2	0	1	1	1	0	0	1	0	1	0	2	0
605	1	0	2	1	0	0	2	0	1	1	1	1	2	1	1	0	0	0	0	1	1	0	2	2	0	0	2	0	2	1	1	1	1	0	0	2	1	0	0	0	1	1	1	0	1	1	0	2	1
606	0	0	0	0	0	0	2	1	0	1	1	0	0	0	0	0	0	1	1	1	2	1	2	2	0	0	1	1	2	1	1	0	1	0	1	1	1	0	0	0	2	0	0	0	0	0	0	2	0
607	0	0	1	1	0	0	1	0	0	0	1	0	1	0	0	0	0	0	0	2	2	0	2	2	1	1	2	1	2	2	1	0	1	0	1	1	1	0	1	1	1	0	1	0	1	1	0	1	2
608	1	0	2	0	0	1	0	0	2	2	0	1	2	1	1	0	0	0	0	2	2	2	0	2	0	0	2	0	2	2	1	1	0	1	1	1	1	0	1	1	1	0	0	1	0	0	0	2	0
609	0	0	1	0	0	0	1	1	1	2	0	1	1	0	0	1	0	2	2	0	1	0	2	2	0	0	2	0	1	1	2	1	2	0	0	2	1	0	1	0	0	0	1	0	1	2	0	1	2
610	1	0	1	1	0	0	0	0	2	2	0	0	0	0	0	0	0	0	0	2	2	0	1	1	0	0	1	0	1	1	1	0	0	0	0	2	1	0	1	0	1	0	1	0	1	2	0	2	0
611	0	0	1	0	0	1	1	0	1	1	0	0	2	1	1	0	0	2	0	2	2	0	2	2	1	1	2	0	2	2	1	1	2	0	1	1	2	0	1	1	1	0	0	0	0	0	0	0	2
612	0	0	2	0	0	1	2	0	1	1	0	0	0	0	0	0	0	2	1	0	1	0	1	1	0	0	1	0	2	1	0	1	1	0	1	1	2	0	0	0	1	0	0	0	0	0	0	2	1
613	1	0	2	2	0	1	0	0	2	2	0	0	2	1	1	0	0	1	1	1	2	0	2	2	0	0	0	0	1	0	1	0	1	1	2	0	1	0	2	2	0	0	2	0	1	1	0	2	1
614	1	0	2	0	0	0	1	0	0	0	0	1	1	0	0	1	0	1	1	1	1	0	2	2	0	0	1	0	2	1	0	0	0	1	0	2	2	0	0	0	2	0	0	0	0	1	0	0	2
615	0	1	1	0	0	0	2	0	0	0	1	1	0	0	1	0	0	1	1	1	2	0	2	2	0	0	2	0	2	1	0	0	0	1	1	1	2	0	0	0	2	2	2	0	0	0	0	2	0
616	1	0	1	0	0	1	1	0	1	1	1	0	0	0	0	0	0	0	0	2	2	0	1	1	0	0	1	1	2	0	1	1	1	1	1	1	1	0	1	1	1	1	1	0	1	0	0	1	0
617	0	0	1	0	0	1	2	0	0	0	1	0	1	1	1	0	1	1	0	2	2	0	2	2	0	0	2	0	2	2	0	2	1	1	0	2	2	0	1	1	1	1	1	0	1	0	0	2	0
618	0	0	2	1	0	0	2	0	0	0	1	1	2	2	2	0	0	1	1	1	2	0	2	2	0	0	1	1	1	1	1	2	2	0	0	2	1	0	1	1	1	0	0	1	0	1	1	1	0
619	0	0	1	1	0	0	1	0	1	1	0	0	1	1	1	0	0	1	0	1	1	0	1	1	0	0	0	0	1	1	1	0	0	0	0	2	1	0	1	1	0	0	0	0	0	0	0	1	1
620	1	0	2	1	0	1	0	0	1	1	0	0	0	0	0	0	0	2	2	0	1	0	2	2	0	0	2	1	2	2	0	1	1	0	1	1	2	0	1	1	1	0	0	0	0	0	0	1	1
621	0	0	0	0	0	0	0	0	2	2	0	1	0	0	1	0	0	1	0	1	1	0	2	2	0	0	2	0	2	2	2	0	1	1	0	2	1	0	0	0	2	2	2	0	0	0	0	2	0
622	1	0	1	0	0	0	1	1	1	2	0	0	0	0	0	0	0	0	0	2	2	0	2	2	0	0	1	0	2	0	0	0	1	0	0	2	1	0	2	2	0	0	1	0	0	2	0	2	0
623	1	0	1	0	0	1	2	0	0	0	0	1	1	0	0	0	0	0	0	2	2	0	2	2	0	0	2	0	2	2	0	1	1	0	0	2	2	0	1	1	1	0	1	0	0	0	0	2	0
624	0	0	2	0	0	1	2	0	0	0	1	0	0	0	0	0	0	1	0	1	1	0	1	1	1	1	1	0	1	1	2	0	1	2	0	2	1	0	1	1	1	2	2	0	0	0	0	2	0
625	0	1	0	0	0	0	1	1	1	2	0	0	0	0	0	0	0	1	0	1	1	0	2	2	0	0	2	0	2	2	1	1	1	0	1	1	1	0	2	2	0	0	0	0	0	0	0	2	0
626	0	0	1	0	1	0	2	1	0	1	0	1	1	1	1	0	0	0	0	1	1	0	2	2	0	0	1	1	2	0	1	1	0	0	1	1	2	0	0	0	2	0	0	0	0	0	0	1	1
627	0	0	1	0	0	1	2	0	0	0	1	0	2	2	2	0	0	2	1	0	2	0	2	2	0	0	2	1	2	1	2	0	2	1	1	1	1	0	0	0	1	0	0	0	0	0	0	2	0
628	0	0	2	0	0	0	1	0	0	0	1	1	2	1	1	1	0	0	0	2	2	0	2	2	0	0	1	0	2	1	1	0	1	0	1	1	1	0	1	1	0	0	0	0	1	1	0	2	0
629	0	0	1	1	0	0	1	0	0	0	1	0	1	0	0	0	0	1	0	1	1	0	2	2	0	0	2	1	2	2	0	0	1	2	2	1	1	0	2	1	0	0	0	1	0	0	0	1	1
630	0	0	1	0	0	0	1	0	1	1	0	0	0	0	0	0	0	1	1	0	0	0	2	2	0	0	2	0	2	2	1	1	1	0	0	2	2	0	1	1	1	0	0	0	0	0	0	0	2
631	1	0	2	1	0	0	2	0	0	0	1	0	0	0	0	0	0	0	0	2	1	0	2	2	0	0	1	0	1	1	0	2	2	0	2	0	1	0	0	0	1	1	1	0	1	1	0	0	1
632	1	0	1	1	0	0	0	0	0	0	0	0	1	1	1	0	0	1	0	1	1	0	2	2	1	1	1	0	2	1	0	0	1	0	1	1	2	0	1	1	1	1	2	0	1	1	0	2	1
633	1	1	1	0	0	0	0	0	1	1	0	0	1	1	1	0	0	1	1	1	1	1	1	2	0	0	2	0	2	2	0	0	1	0	1	1	2	0	1	1	1	0	0	0	0	1	0	2	0
634	1	1	0	0	0	0	1	0	1	1	0	1	1	0	0	1	1	2	1	0	1	0	1	1	0	0	0	0	2	1	0	1	1	1	0	2	1	0	1	1	1	2	2	0	0	0	0	0	2
635	1	0	1	1	0	0	1	0	0	0	1	0	2	1	1	0	0	1	1	1	1	1	1	2	0	0	2	2	2	2	0	0	0	0	2	0	0	0	1	1	0	1	1	1	1	0	0	1	0
636	0	0	1	0	0	1	1	1	0	1	0	0	1	1	1	0	0	0	0	2	2	0	2	2	0	0	1	0	2	0	0	0	2	0	0	2	1	1	1	1	0	0	0	0	0	0	0	2	0
637	1	0	1	1	0	0	0	0	0	0	0	0	0	0	0	0	0	0	0	2	2	1	2	2	1	1	1	1	2	1	0	0	1	1	0	2	1	0	1	0	1	0	0	0	1	1	0	1	1
638	1	0	1	0	0	0	1	0	1	1	1	1	1	0	0	1	1	1	0	2	2	0	2	2	0	1	0	1	1	1	1	0	0	1	0	2	1	1	0	0	0	0	0	0	1	1	0	2	0
639	0	0	0	0	0	0	2	0	1	1	1	0	1	1	1	0	0	2	2	0	1	0	1	2	0	0	2	1	2	2	0	0	2	0	1	1	1	0	1	0	1	0	0	0	0	0	0	1	1
640	0	0	0	0	0	0	0	0	0	0	1	0	1	1	1	0	0	0	0	2	2	0	1	1	0	0	1	0	2	1	0	0	0	0	0	2	1	0	1	1	1	0	1	0	1	0	0	1	1
641	1	0	0	0	0	0	2	0	0	0	0	0	0	0	0	0	0	0	0	2	2	0	2	2	0	0	1	0	2	1	1	0	0	0	0	2	1	0	1	1	1	0	0	0	0	0	0	0	2
642	1	0	2	0	0	0	1	1	0	1	0	1	2	1	1	1	0	0	0	2	2	0	1	2	0	0	1	0	2	1	1	1	1	0	1	1	1	1	0	0	0	0	0	0	0	0	0	1	1
643	0	0	2	0	0	1	1	0	0	0	1	0	2	1	1	0	0	0	0	2	2	0	1	1	1	1	1	2	1	1	2	1	2	0	1	1	1	0	1	1	1	0	0	0	0	0	0	2	1
644	1	0	1	0	0	0	0	0	1	1	1	0	1	0	0	0	0	2	0	0	0	0	2	2	0	0	0	1	2	0	1	2	1	1	0	2	1	0	2	2	0	0	1	0	2	0	0	2	0
645	1	0	1	0	0	0	2	0	0	0	0	0	1	1	1	0	0	1	0	1	1	0	2	2	0	0	1	0	2	1	0	0	0	2	1	1	1	1	0	0	1	1	1	0	1	0	0	1	1
646	0	0	2	1	0	0	1	0	1	1	1	0	0	0	0	1	1	1	0	2	2	0	1	1	0	0	0	0	1	0	1	1	0	1	0	2	2	0	0	0	1	0	0	0	0	0	0	2	0
647	0	0	0	0	0	0	2	0	0	0	1	1	1	0	0	1	0	0	1	1	2	0	2	2	1	1	1	0	2	1	0	0	0	1	0	2	2	0	1	1	1	0	0	0	0	0	0	1	1
648	0	0	0	0	0	0	2	0	1	1	1	0	0	0	0	0	0	2	0	1	1	0	2	2	0	0	2	0	2	2	2	1	1	0	1	1	1	1	0	0	0	0	0	1	0	0	0	2	1
649	1	1	1	0	0	0	0	0	1	1	0	0	0	0	0	0	0	1	1	1	1	0	2	2	0	0	1	2	1	1	1	0	1	1	0	2	1	0	1	1	0	0	0	0	1	1	0	1	1
650	0	0	2	0	0	1	2	1	0	1	1	2	2	1	1	1	0	2	0	2	2	0	1	1	1	1	1	1	2	1	0	1	1	2	1	1	2	0	2	2	0	0	0	0	0	0	0	2	0
651	0	0	2	0	0	0	1	0	0	0	0	0	2	1	1	0	0	0	0	2	2	0	2	2	0	0	2	1	2	2	1	2	2	0	0	2	1	1	0	0	1	2	2	0	0	2	1	2	0
652	0	0	2	0	0	1	1	1	1	2	0	0	2	1	1	0	0	2	1	0	1	1	2	2	0	0	2	0	2	2	1	1	1	0	1	1	2	0	2	2	1	0	2	0	0	1	0	2	2
653	0	0	1	2	0	0	0	0	1	1	0	0	1	1	1	0	0	0	0	2	2	0	1	1	1	1	1	0	2	2	0	1	2	0	0	2	2	1	0	0	0	1	1	1	0	1	0	2	1
654	1	0	1	0	0	1	2	0	0	0	1	0	0	0	0	0	0	0	0	2	2	1	2	2	0	0	2	1	2	1	1	2	1	0	1	1	0	0	1	1	1	0	0	0	0	0	0	1	1
655	0	0	1	0	0	0	2	0	0	0	1	0	0	0	0	0	0	1	1	1	1	0	0	1	1	1	2	0	2	2	1	2	2	0	2	0	2	0	2	2	1	0	0	0	0	2	0	1	0
656	0	0	1	0	0	0	1	0	1	1	2	0	0	0	0	0	0	2	0	2	2	0	2	2	1	1	1	1	1	1	2	1	2	0	0	2	1	0	0	0	0	0	1	0	1	1	0	0	1
657	0	0	1	0	0	0	1	0	0	0	0	0	1	0	0	0	0	0	0	1	1	0	0	0	0	1	2	0	2	1	1	1	0	1	0	2	0	0	1	1	0	1	1	0	1	0	0	2	1
658	0	0	2	1	0	0	1	0	1	1	0	0	0	0	0	0	0	1	1	1	2	0	1	1	1	1	1	0	2	1	0	1	0	0	0	2	0	0	1	1	0	0	0	0	0	0	0	1	1
659	0	0	2	0	0	1	2	1	0	1	0	0	0	0	0	0	1	1	0	2	1	0	2	2	0	0	0	0	1	1	1	1	2	0	1	1	1	0	1	1	1	0	1	1	0	0	0	2	0
660	0	0	2	0	0	0	1	0	0	0	1	0	2	1	1	0	0	0	0	2	2	0	1	1	1	1	2	0	2	2	0	2	1	0	1	1	2	0	0	0	1	0	0	0	2	1	0	1	1
661	0	0	0	0	0	0	2	0	1	1	0	1	2	1	1	1	0	1	1	1	1	0	2	2	0	0	2	0	2	2	0	1	1	0	1	1	1	0	1	0	2	0	1	0	2	2	0	2	1
662	1	0	1	0	0	0	1	0	1	1	1	0	2	1	1	0	0	2	2	0	0	0	1	1	0	0	0	1	2	0	1	1	0	1	1	2	2	0	0	0	1	0	1	0	0	1	0	2	1
663	1	0	1	1	0	0	1	0	0	0	1	0	0	0	0	0	0	1	1	1	1	0	2	2	0	0	2	0	2	1	1	1	2	0	1	1	1	0	2	2	0	0	0	0	0	0	0	1	1
664	0	0	2	1	0	1	1	0	0	0	1	0	1	0	0	0	0	1	1	1	2	0	2	2	0	0	2	0	2	2	0	0	0	0	0	2	1	1	0	0	0	0	0	0	1	0	0	2	0
665	1	0	1	0	0	0	2	0	0	0	1	0	0	0	0	0	0	1	1	1	2	0	2	2	0	0	1	0	1	1	1	0	0	0	0	2	1	0	0	0	2	0	0	0	1	1	0	1	1
666	0	0	1	0	0	0	2	0	0	0	0	1	1	0	0	1	1	2	0	1	1	0	2	2	0	0	1	0	2	1	0	0	1	1	1	2	0	0	1	1	0	0	0	0	0	0	0	1	2
667	1	0	0	1	0	0	0	0	1	1	0	1	1	1	1	0	0	1	0	1	2	0	2	2	0	0	1	1	0	0	2	1	2	0	1	1	2	0	0	0	2	0	0	1	0	0	0	1	1
668	0	0	0	0	0	0	2	0	0	0	1	0	0	0	0	0	0	2	0	0	0	0	2	2	0	0	1	0	2	2	0	0	1	0	1	1	2	0	1	1	1	0	1	0	1	1	0	1	0
669	1	0	1	0	0	1	0	0	2	2	0	0	0	0	0	0	0	0	0	2	2	0	2	2	0	0	2	0	2	2	0	0	0	0	2	0	2	0	2	2	0	0	1	0	1	1	0	1	0
670	1	0	1	1	0	0	0	0	2	2	0	0	0	0	0	0	1	2	1	1	1	0	0	0	1	1	2	0	2	2	0	1	0	0	0	2	0	1	1	1	0	2	2	0	0	1	0	2	0
671	1	1	2	0	0	1	1	0	0	0	0	0	0	0	0	0	0	1	0	1	0	0	2	2	1	1	2	0	2	1	0	1	1	0	0	2	2	0	0	0	2	0	0	1	0	0	0	2	0
672	1	0	1	1	0	1	2	1	0	1	0	0	1	0	0	0	0	0	0	2	2	0	2	2	0	0	1	1	2	0	1	0	0	0	0	2	2	0	0	0	2	0	1	0	0	2	0	2	0
673	0	0	2	0	0	0	2	0	0	0	1	0	2	2	2	0	0	1	1	1	2	0	2	2	0	0	1	1	2	0	1	0	1	0	0	2	0	0	2	1	0	0	0	0	0	0	0	0	2
674	0	0	0	1	0	0	1	0	0	0	1	2	2	1	1	1	0	1	1	1	2	0	0	1	1	1	1	0	2	0	0	1	2	0	1	1	2	0	0	0	2	0	0	0	0	0	0	1	0
675	1	0	0	1	0	0	2	0	0	0	1	1	1	1	1	0	0	1	1	1	1	0	1	2	0	0	2	0	2	2	0	1	1	0	0	2	1	0	1	1	1	0	0	0	0	0	0	0	2
676	1	0	1	0	0	0	0	0	1	1	0	0	1	0	0	0	0	0	0	2	1	0	2	2	0	0	1	0	1	1	2	0	1	2	1	1	2	0	0	0	2	0	0	1	0	0	0	1	2
677	0	0	0	0	0	0	1	0	2	2	0	0	0	0	0	0	0	1	1	1	2	0	1	1	0	0	2	0	1	1	2	0	1	0	0	2	0	1	0	0	0	1	1	0	1	0	0	0	2
678	0	1	1	0	0	0	1	0	1	1	0	0	1	1	1	0	0	0	0	2	2	0	2	2	0	0	1	1	2	1	2	0	2	1	1	1	2	0	1	1	1	1	1	0	0	2	0	1	1
679	0	1	1	0	0	0	1	0	1	1	1	0	0	0	0	0	0	0	0	2	2	0	0	0	1	1	1	0	2	1	1	1	2	0	1	1	0	0	1	1	0	0	0	0	0	0	0	2	1
680	1	0	2	2	0	0	2	1	0	1	0	2	2	2	2	0	0	1	1	1	1	0	2	2	0	0	1	1	1	1	2	2	1	0	0	2	2	0	1	1	1	0	1	0	1	0	0	1	1
681	0	0	2	0	0	1	1	0	1	1	1	0	2	2	2	0	0	0	1	1	1	0	1	1	1	1	2	0	2	2	1	1	1	0	0	2	2	0	2	2	0	1	2	0	1	1	0	1	1
682	0	0	1	0	0	0	0	0	0	0	0	0	0	0	0	0	0	0	0	2	2	0	2	2	1	1	2	0	2	2	1	1	1	1	1	1	1	0	1	1	1	0	0	0	1	0	0	1	1
683	1	0	1	1	0	1	1	0	1	1	1	2	2	0	0	1	0	1	0	2	2	0	1	2	0	0	0	1	1	0	1	0	1	1	1	1	1	0	1	1	0	0	0	0	0	0	0	1	1
684	0	1	1	0	0	0	1	0	0	0	1	0	1	0	0	0	1	1	0	2	2	0	2	2	0	0	1	1	2	1	2	0	1	1	1	1	1	1	0	0	1	0	0	0	0	0	0	2	0
685	1	0	1	1	0	0	1	0	0	0	1	0	1	1	1	0	0	1	1	1	2	0	0	0	0	0	2	0	1	0	1	0	2	0	2	0	2	0	1	1	1	0	0	1	0	0	0	2	0
686	0	0	0	0	0	0	0	0	2	2	0	0	2	0	0	0	0	2	1	0	0	0	2	2	0	0	1	0	2	2	0	0	1	2	1	2	2	0	2	2	0	0	1	0	2	2	0	2	1
687	1	0	2	1	0	0	1	0	0	0	0	1	1	1	1	0	0	1	1	1	2	0	2	2	0	0	2	0	2	2	1	1	1	0	0	2	1	1	0	0	1	1	2	0	1	1	0	2	0
688	0	0	1	0	0	0	2	0	0	0	0	0	1	1	1	0	0	1	2	0	2	0	2	2	0	0	1	0	1	1	2	1	0	0	0	2	1	0	1	0	1	0	1	0	1	1	0	1	1
689	0	0	0	0	0	0	2	0	1	1	0	0	0	0	0	1	0	1	0	1	1	0	2	2	0	0	1	0	2	1	1	1	0	1	0	2	1	1	0	0	0	0	0	0	0	0	0	1	1
690	1	0	2	1	0	0	1	1	1	2	0	0	2	2	2	0	1	2	0	1	1	0	2	2	2	2	2	0	1	0	1	0	1	1	1	2	2	0	0	0	2	0	0	0	2	1	0	2	0
691	1	0	0	0	0	1	1	0	0	0	1	0	0	0	0	0	0	0	0	2	2	1	2	2	0	0	2	1	2	2	1	1	0	0	0	2	2	0	0	0	1	0	0	0	0	1	0	1	1
692	0	0	1	0	0	0	1	0	0	0	0	0	0	0	0	0	0	2	1	0	1	0	2	2	0	0	2	1	2	2	0	1	0	1	1	2	1	1	0	0	1	0	0	0	0	0	0	1	1
693	0	0	1	1	0	0	0	0	2	2	0	0	0	0	0	0	0	0	0	1	1	0	0	0	1	1	1	1	2	1	1	2	2	1	0	2	1	0	1	1	1	0	0	0	0	1	0	2	0
694	1	1	1	1	0	0	1	1	0	1	0	0	1	1	1	0	1	2	1	1	1	1	2	2	0	0	1	0	2	1	1	1	1	0	0	2	1	0	1	0	2	1	1	0	1	0	0	1	1
695	0	0	1	1	0	0	0	0	2	2	0	0	1	1	1	0	1	2	1	0	1	1	2	2	0	0	2	0	2	1	1	0	1	2	1	1	1	0	0	0	1	1	1	1	2	0	0	0	2
696	0	0	1	1	0	0	2	1	0	1	1	0	0	0	0	0	0	1	0	1	1	0	1	1	0	0	1	1	2	1	0	0	0	1	0	2	2	0	0	0	1	0	1	0	1	1	0	2	1
697	1	0	1	0	0	0	1	0	1	1	1	1	1	0	0	1	1	2	0	1	1	0	1	1	1	1	1	1	2	1	0	0	0	1	0	2	1	0	0	0	1	0	0	1	0	1	0	2	1
698	0	0	1	1	0	0	1	0	0	0	1	0	1	0	0	0	0	1	1	1	2	0	2	2	0	0	2	0	2	1	2	0	0	0	0	2	1	0	1	1	1	0	1	0	1	1	0	0	1
699	1	0	2	1	0	0	1	0	1	1	0	0	1	1	1	0	0	0	0	2	2	2	0	2	0	0	1	0	2	1	1	1	1	1	1	1	1	1	0	0	1	0	1	0	0	0	0	1	1
700	1	0	0	0	0	0	0	0	1	1	1	0	1	1	1	0	0	0	0	2	2	0	2	2	0	0	2	0	2	2	0	1	0	2	1	1	2	0	1	1	1	0	0	0	0	0	0	2	1
701	0	0	2	1	0	0	1	1	1	2	0	1	0	0	1	0	0	0	0	2	2	0	2	2	0	0	2	0	1	1	2	0	0	1	0	2	2	0	0	0	2	0	0	0	0	1	0	1	2
702	1	0	1	0	0	1	0	0	2	2	0	0	1	1	0	0	0	0	0	2	2	0	1	1	0	0	2	0	2	2	1	2	2	0	2	0	1	1	0	0	0	0	0	0	0	0	0	2	1
703	1	0	2	1	0	0	0	0	1	1	0	1	1	1	1	0	1	2	1	1	1	0	2	2	1	1	2	0	2	2	0	2	1	0	2	0	1	0	0	0	2	0	1	0	1	0	0	2	0
704	0	0	1	0	0	1	2	0	0	0	1	0	0	0	0	0	0	1	0	1	1	0	2	2	0	0	2	0	2	2	1	0	1	2	1	1	1	0	0	0	1	0	0	0	0	0	0	1	2
705	1	1	1	1	0	0	2	1	0	1	0	0	2	2	2	0	0	1	2	0	1	0	2	2	0	0	1	1	1	1	2	1	1	1	1	1	1	1	0	0	0	0	0	0	0	0	0	1	1
706	0	0	1	0	0	0	2	1	0	1	1	1	2	1	1	0	0	2	0	1	1	0	2	2	0	0	2	0	2	2	2	2	1	0	0	2	2	0	0	0	1	1	1	1	1	0	1	1	1
707	0	0	1	0	0	0	2	0	1	1	0	1	2	0	0	1	0	1	1	1	2	0	2	2	0	0	1	1	2	0	1	2	1	0	0	2	2	0	0	1	1	0	1	0	1	0	0	0	2
708	0	0	0	1	0	0	2	0	1	1	0	0	1	1	1	0	1	2	1	1	1	0	1	1	1	1	1	0	1	0	1	0	1	2	1	1	1	0	1	1	1	0	1	0	1	2	0	2	0
709	0	0	2	0	0	1	0	0	2	2	0	0	2	1	1	0	0	0	0	2	2	0	2	2	0	0	1	1	1	1	2	0	2	0	0	2	1	0	0	0	1	0	1	0	1	1	0	2	0
710	1	0	1	0	0	1	2	1	0	1	1	0	0	0	0	0	1	2	1	1	1	1	1	2	0	0	2	0	2	2	0	0	1	1	1	2	1	0	0	0	1	1	1	1	2	0	0	1	1
711	1	0	1	0	0	0	2	1	0	1	0	0	1	1	1	0	0	1	0	2	2	0	2	2	0	0	2	0	2	2	1	0	1	0	1	1	0	0	0	0	1	0	0	0	0	0	0	1	1
712	1	0	1	0	0	0	0	0	1	1	0	1	2	1	1	0	0	0	0	2	1	0	1	2	0	0	1	1	2	1	0	1	0	0	0	2	1	0	1	1	1	0	0	0	1	0	0	0	2
713	0	0	1	1	1	1	0	0	1	1	1	1	2	2	2	0	0	1	1	0	0	0	2	2	0	0	2	1	2	1	2	1	1	0	0	2	1	0	1	1	1	0	1	0	1	1	0	2	1
714	1	0	2	0	0	1	2	0	0	0	0	0	0	0	0	1	1	2	1	0	1	0	1	1	1	1	2	1	2	1	2	0	0	0	0	2	0	0	2	1	0	0	1	0	1	1	0	0	1
715	0	0	1	1	0	1	0	0	1	1	0	0	0	0	0	0	1	1	0	2	1	0	2	2	0	0	2	0	2	2	0	1	0	0	0	2	0	0	1	1	1	1	1	0	1	0	0	0	1
716	1	0	2	2	0	1	1	0	0	0	0	0	1	1	1	0	0	2	2	0	1	0	2	2	0	0	2	0	2	2	2	0	0	0	1	2	2	0	0	0	2	0	1	0	1	1	0	0	2
717	1	0	1	1	0	0	0	0	2	2	0	1	1	1	1	0	0	1	1	1	1	0	2	2	1	1	1	0	2	0	1	1	1	0	0	2	1	0	1	1	1	0	0	0	0	0	0	1	1
718	0	0	2	0	0	2	1	2	0	2	0	0	1	1	1	0	0	2	0	1	1	0	2	2	0	0	1	0	2	1	0	0	1	0	0	2	1	1	0	0	0	0	1	0	0	0	0	1	1
719	1	0	1	1	0	0	1	0	0	0	0	0	0	0	0	0	1	2	0	1	1	0	2	2	0	0	2	0	2	2	0	0	1	1	0	2	1	0	1	1	1	0	0	0	0	1	0	2	0
720	0	0	2	0	0	1	1	0	1	1	0	1	1	1	1	0	0	1	1	1	2	0	1	1	1	1	1	0	1	1	1	1	0	0	0	2	1	1	0	0	1	0	0	0	0	0	0	2	0
721	0	0	0	0	0	0	1	0	1	1	0	0	0	0	0	0	0	1	1	1	1	0	1	1	0	0	1	1	2	1	0	1	2	0	1	1	1	0	1	1	0	1	1	0	1	0	0	2	0
722	0	0	2	1	0	0	2	0	1	1	0	0	0	0	0	0	1	2	1	0	1	0	2	2	0	0	1	0	1	1	1	0	0	0	0	2	1	0	1	1	1	1	1	1	1	0	0	2	0
723	0	0	2	1	0	0	1	1	1	2	0	0	0	0	0	0	0	0	0	2	2	1	2	2	0	0	1	0	2	0	0	2	2	0	2	0	1	0	2	2	0	0	2	0	1	1	0	1	1
724	1	0	2	0	0	0	0	0	1	1	1	1	1	1	1	0	0	1	1	1	2	0	2	2	2	2	1	2	1	0	2	0	1	1	2	0	0	0	1	1	0	0	0	0	0	0	0	2	0
725	0	0	1	0	0	0	1	0	1	1	1	0	1	1	1	0	0	0	2	0	2	1	2	2	0	0	1	0	1	1	2	2	1	0	2	0	1	0	2	2	0	0	0	0	0	0	0	2	0
726	0	0	2	1	0	1	0	0	0	0	0	0	1	1	1	0	0	1	1	1	2	0	2	2	0	0	0	1	2	0	1	1	1	0	1	1	0	0	1	1	0	0	0	0	0	0	0	0	2
727	1	0	2	0	0	1	0	0	1	1	0	0	2	1	1	0	0	1	0	0	0	0	2	2	0	0	2	0	2	2	0	1	1	1	0	2	1	0	1	1	0	0	1	0	1	0	0	1	1
728	0	0	1	1	0	1	1	0	0	0	1	0	1	1	1	0	0	0	1	1	2	0	2	2	0	0	1	0	2	1	0	1	2	0	1	1	1	0	0	0	0	0	1	1	1	2	0	2	0
729	1	0	1	0	0	0	1	0	2	2	0	0	0	0	0	0	0	0	0	2	2	1	2	2	0	0	2	0	2	1	1	2	2	0	0	2	1	1	0	0	1	0	0	0	0	2	1	0	1
730	0	0	1	0	0	0	1	1	1	2	0	1	1	0	0	1	1	2	2	0	2	0	2	2	0	0	1	1	2	1	1	0	1	0	1	1	1	0	2	1	0	0	0	0	0	0	0	2	0
731	1	0	2	0	0	1	0	0	1	1	0	2	2	0	0	1	1	1	0	2	2	0	2	2	0	0	0	0	2	1	0	0	2	0	1	1	1	1	0	0	0	0	0	0	0	0	0	1	1
732	0	0	1	0	0	0	2	0	0	0	1	0	1	1	0	0	0	0	0	2	2	0	2	1	1	2	2	0	2	1	0	0	0	0	0	2	2	0	0	1	1	1	1	1	1	0	0	1	1
733	0	0	1	0	1	2	1	0	1	1	1	0	0	0	0	0	0	2	2	0	0	0	2	2	0	0	2	0	2	2	0	0	0	0	1	1	1	0	1	1	1	0	0	1	0	0	0	1	1
734	0	0	1	0	1	2	0	0	1	1	0	0	0	0	0	0	0	0	0	2	2	0	1	1	1	1	2	1	2	2	0	0	0	1	1	1	1	0	0	0	0	0	0	0	0	0	0	1	1
735	1	0	1	1	0	0	2	0	2	2	0	1	2	1	1	0	0	2	0	1	1	0	2	2	0	0	2	0	2	2	1	1	1	1	2	0	1	0	1	1	1	0	0	1	0	0	0	0	1
736	0	0	1	1	0	0	1	0	1	1	1	1	1	0	0	1	1	0	1	1	2	0	2	2	0	0	1	0	2	1	0	2	2	0	2	0	2	0	1	1	0	1	1	0	0	2	0	0	2
737	0	0	0	0	0	0	2	0	0	0	1	0	0	0	0	0	0	1	0	1	0	0	2	2	0	0	1	0	2	0	0	1	0	0	1	1	1	0	1	0	1	1	1	1	1	0	0	0	2
738	0	0	1	1	0	0	2	1	0	1	1	0	0	0	0	0	0	2	1	1	2	0	1	2	0	0	2	0	2	2	1	0	1	2	0	2	1	1	0	0	1	0	0	0	1	1	0	1	2
739	1	0	1	1	0	0	1	0	1	1	0	0	0	0	0	0	0	1	1	1	1	0	2	2	0	0	2	0	1	0	1	0	1	1	1	1	1	2	0	0	1	0	2	0	1	1	0	0	2
740	0	0	2	0	0	1	0	0	2	2	0	0	0	0	0	0	0	1	0	1	1	0	2	2	0	0	1	0	1	1	1	2	1	0	2	0	0	0	1	1	1	1	1	0	1	0	0	1	1
741	1	0	1	1	0	0	0	0	1	1	1	0	0	0	0	0	0	0	1	1	2	0	2	2	0	0	2	0	2	1	1	0	1	0	1	1	1	0	0	0	1	0	0	0	0	0	0	1	1
742	0	0	1	0	0	0	2	1	0	1	0	1	1	0	0	1	0	0	1	1	1	0	2	2	0	1	1	2	2	1	2	0	1	0	1	2	1	0	0	0	1	1	1	0	1	0	0	2	0
743	1	1	2	0	0	1	1	1	1	2	0	1	2	2	2	0	0	1	0	2	2	0	1	2	0	0	1	0	2	1	1	0	1	1	0	2	2	0	1	1	1	1	1	0	1	0	0	0	2
744	0	1	2	0	0	1	1	0	2	2	0	0	0	0	0	0	0	2	0	1	1	0	2	2	0	0	0	0	1	1	1	1	1	0	0	2	1	0	2	2	0	0	0	0	0	0	0	1	1
745	0	1	1	0	0	0	0	0	2	2	0	0	1	1	1	0	0	1	1	1	2	0	2	2	0	0	0	2	1	1	2	2	2	0	0	2	1	1	0	0	1	0	1	0	1	1	0	1	1
746	0	0	2	1	0	0	1	0	0	0	1	0	1	0	0	0	1	0	1	1	2	0	2	2	0	0	1	0	1	1	1	1	1	0	1	1	1	0	1	0	1	0	0	0	0	0	0	0	2
747	1	0	2	1	0	0	1	0	1	1	0	0	1	1	1	0	0	0	1	1	2	1	2	2	0	0	1	0	1	0	1	0	0	1	1	1	2	0	0	0	1	0	1	0	1	0	0	0	1
748	0	1	1	0	0	0	2	1	0	1	0	0	0	0	0	0	0	1	1	1	1	0	2	2	0	0	2	0	2	2	0	0	1	0	0	2	2	0	0	0	2	0	0	0	0	1	0	2	0
749	1	0	2	0	0	2	0	0	2	2	0	0	1	1	1	0	0	0	0	2	2	0	1	1	1	1	2	0	2	1	2	0	1	0	1	1	1	0	2	2	0	0	0	1	0	0	0	1	1
750	0	0	1	0	0	0	0	0	2	2	0	0	1	1	1	0	0	2	0	1	1	0	1	1	0	0	2	0	2	2	1	0	0	0	0	2	2	0	2	2	0	0	1	0	0	0	0	0	2
751	1	0	1	0	1	2	1	0	2	2	0	0	0	0	0	0	0	0	0	2	2	0	1	1	1	1	1	1	2	1	0	0	1	1	0	2	1	0	1	1	1	0	0	0	1	0	1	1	1
752	0	0	1	0	1	2	1	1	1	1	0	0	0	0	0	0	0	2	2	0	0	0	2	2	0	0	1	0	1	0	1	0	0	2	1	1	1	0	0	0	2	0	1	1	1	2	0	2	0
753	0	0	1	0	0	0	1	0	1	1	0	1	2	1	1	0	0	2	1	0	1	0	1	1	0	0	1	0	1	0	1	1	2	0	0	2	1	0	0	0	1	0	0	0	0	0	0	1	1
754	0	0	0	0	0	0	1	0	1	1	0	0	0	0	0	0	1	1	0	2	2	0	2	2	1	1	1	0	2	0	1	1	2	0	1	1	0	0	0	0	0	0	0	0	0	0	0	2	0
755	0	0	0	0	0	0	1	0	1	1	0	1	1	0	0	1	0	0	0	2	1	0	2	2	0	0	2	1	1	1	1	0	1	0	0	2	0	0	1	1	1	0	1	0	0	1	0	2	0
756	0	0	2	1	0	0	1	0	1	1	1	0	0	0	0	0	0	1	1	1	1	0	1	1	0	0	2	0	2	2	1	0	0	1	0	2	1	0	0	0	1	1	1	0	0	0	0	0	2
757	1	0	1	1	0	0	2	0	0	0	1	0	1	1	1	0	0	2	0	1	1	1	2	2	0	0	0	1	1	1	1	1	0	0	0	2	2	0	0	0	2	0	1	0	0	1	0	0	2
758	0	0	2	0	0	0	0	0	2	2	0	0	1	0	0	0	0	1	1	1	1	0	2	2	1	1	2	0	2	1	1	1	1	1	1	2	2	0	1	1	1	0	0	1	1	1	0	0	2
759	0	0	0	0	0	0	1	0	0	0	0	0	2	1	1	0	0	1	1	1	1	0	1	1	1	1	2	0	2	2	1	0	0	1	0	2	0	1	1	1	0	0	1	0	1	0	0	0	2
760	1	1	1	0	0	0	1	0	0	0	0	0	0	0	0	0	0	0	0	2	2	0	1	1	0	0	1	2	2	2	0	1	1	0	1	1	2	0	0	0	2	0	1	0	1	0	0	0	2
761	0	0	1	1	0	0	2	0	1	1	0	0	0	0	0	0	0	1	0	0	0	0	2	2	1	1	2	0	2	1	0	0	1	2	0	2	1	0	0	0	2	0	1	0	1	0	0	2	0
762	0	0	0	0	0	0	1	1	1	2	0	1	1	0	0	1	0	1	1	1	1	0	2	2	0	0	0	1	1	0	1	0	0	0	0	2	2	0	0	0	1	2	2	0	0	1	0	2	1
763	1	0	2	1	0	0	0	0	1	1	0	0	0	0	0	0	0	2	1	0	0	0	2	2	0	0	1	1	2	1	1	0	0	1	0	2	2	0	0	0	1	0	0	0	0	2	0	1	1
764	1	0	2	0	0	1	2	0	0	0	1	0	0	0	0	0	0	0	0	2	2	0	1	1	1	1	2	0	2	2	1	0	1	0	1	1	1	0	0	0	1	0	0	0	0	0	0	2	0
765	1	0	1	0	0	0	2	0	1	1	0	0	1	0	0	0	0	1	1	1	1	0	2	2	0	0	1	1	2	1	1	1	2	0	1	1	1	0	0	0	1	0	1	1	1	2	0	1	1
766	0	0	0	0	0	0	0	0	2	2	0	0	0	0	0	0	1	2	1	0	1	0	2	2	0	0	1	2	2	2	0	0	2	0	0	2	1	0	1	0	1	1	1	1	0	1	0	2	1
767	1	0	1	0	0	0	1	0	1	1	0	1	1	0	0	0	0	1	0	1	1	0	2	2	0	0	1	0	2	0	0	1	2	0	1	1	1	0	0	0	1	2	2	0	0	0	0	2	0
768	0	0	1	0	1	2	1	1	1	2	0	0	1	0	1	0	0	2	2	0	1	0	0	0	0	0	1	0	2	2	1	0	0	0	0	2	1	0	2	2	0	0	1	1	1	2	0	1	0
769	1	0	1	0	0	0	1	0	1	1	0	1	1	0	0	1	0	0	1	1	2	1	2	2	0	0	0	1	1	0	1	0	0	2	1	1	1	0	0	0	2	0	0	0	0	1	0	2	0
770	1	0	2	0	1	0	1	0	1	1	1	0	0	0	0	0	1	2	1	1	1	0	2	2	1	1	1	2	2	1	2	0	0	2	1	1	2	0	0	0	1	0	1	0	1	0	0	2	1
771	1	0	1	0	0	0	1	0	0	0	1	0	1	1	1	0	0	1	1	1	1	0	2	2	2	2	1	1	2	1	1	1	1	0	0	2	2	0	0	0	2	1	1	0	0	1	0	1	0
772	1	0	2	0	0	0	1	0	1	1	0	0	1	1	1	0	0	1	0	2	2	0	2	2	0	0	0	0	1	1	2	1	1	1	2	0	1	0	2	1	0	2	2	0	0	0	0	2	2
773	1	0	1	0	0	0	1	0	0	0	1	0	1	1	1	0	0	0	0	2	2	0	2	2	0	0	2	0	2	2	0	0	1	1	0	2	1	0	1	0	0	0	1	0	1	0	0	1	1
774	0	0	0	1	0	0	1	0	0	0	1	1	1	0	0	1	0	1	0	1	1	0	1	1	1	1	2	1	2	0	1	0	1	1	0	2	1	0	1	0	1	0	1	0	1	0	0	2	0
775	0	0	1	0	0	0	1	0	0	0	1	0	0	0	0	0	0	1	0	1	1	0	1	2	0	0	1	0	2	1	1	0	0	0	0	2	0	0	1	1	0	0	1	0	1	1	0	1	1
776	1	0	0	0	0	0	1	0	1	1	0	0	0	0	0	1	0	1	0	2	2	0	2	2	0	0	1	2	2	1	1	2	1	0	0	2	2	0	0	0	2	0	0	0	1	1	0	1	1
777	1	0	2	0	0	1	1	0	1	1	0	0	1	1	1	0	0	0	1	1	2	0	2	2	0	0	1	0	2	2	0	0	0	0	0	2	2	0	1	1	1	0	0	0	0	2	0	1	1
778	1	0	0	0	0	0	1	0	1	1	1	0	0	0	0	0	0	1	1	1	1	0	2	2	0	0	0	0	1	1	1	1	1	0	0	2	1	0	2	2	0	2	2	0	0	0	0	1	1
779	1	0	1	0	1	1	0	0	2	2	0	0	0	0	0	0	0	0	0	2	2	0	2	2	0	0	1	0	2	1	2	1	1	1	1	1	1	0	2	2	0	0	1	0	1	2	0	2	1
780	1	0	0	1	0	0	1	0	1	1	0	0	1	1	1	0	0	2	1	0	1	0	0	0	1	1	2	1	2	1	2	0	2	0	0	2	0	0	0	0	1	1	1	0	0	0	0	0	1
781	1	0	0	0	0	0	0	0	1	1	0	2	2	1	1	1	0	0	0	2	2	0	2	2	0	0	1	1	2	1	0	0	1	1	0	2	1	0	1	0	0	0	0	0	0	0	0	1	1
782	0	0	1	0	0	0	2	0	0	0	1	0	0	0	0	0	0	2	0	1	1	0	1	1	2	2	1	2	2	1	1	0	1	2	0	2	2	0	0	0	1	0	1	0	1	1	1	1	0
783	0	0	2	1	0	0	1	0	0	0	1	0	1	1	1	0	0	0	1	1	2	0	2	2	1	1	0	1	2	0	1	0	1	1	1	1	2	0	0	0	1	0	1	0	1	0	0	1	1
784	1	0	0	0	0	0	2	1	0	1	1	0	0	0	0	1	0	0	0	2	2	0	2	2	1	1	0	1	2	0	1	0	1	0	0	2	1	0	0	0	2	2	2	0	0	2	0	1	1
785	1	0	2	0	0	1	0	0	2	2	0	1	1	0	0	1	0	1	1	1	2	0	2	2	0	0	2	1	2	1	2	2	2	0	1	1	1	0	0	0	1	2	2	0	0	0	0	1	1
786	1	0	0	0	0	0	1	0	1	1	1	0	2	2	2	0	0	1	0	2	2	0	1	1	0	0	2	1	2	2	0	1	1	1	0	2	0	0	0	0	1	0	0	0	0	1	0	0	2
787	1	0	2	0	0	0	1	0	1	1	0	1	2	1	1	0	0	1	1	1	1	0	1	1	1	1	0	0	2	1	0	0	0	0	0	2	1	0	1	0	2	0	0	1	0	0	0	2	0
788	0	0	1	1	0	0	1	0	0	0	1	0	1	1	1	0	0	1	0	1	1	0	2	2	0	0	0	2	1	1	2	1	0	1	1	1	2	0	0	0	2	0	1	0	0	0	0	2	0
789	1	0	1	1	0	0	2	0	0	0	0	1	2	2	2	0	0	2	1	1	2	0	2	2	0	0	0	0	2	0	0	0	1	1	1	1	1	0	0	0	1	0	0	2	0	2	0	0	2
790	1	0	1	1	0	1	1	0	0	0	0	0	1	0	0	0	0	0	0	2	1	0	1	1	1	1	1	0	2	1	0	1	1	1	0	2	1	0	0	0	2	0	0	0	0	0	0	1	1
791	0	0	2	1	0	0	2	1	0	1	1	0	2	1	1	0	0	0	0	2	2	0	2	2	0	0	1	0	2	0	0	1	0	0	1	1	1	0	1	1	1	0	0	0	0	0	0	2	2
792	1	0	2	0	0	2	1	0	1	1	0	1	1	0	0	0	0	1	0	1	0	0	2	2	0	0	2	0	2	1	1	0	0	1	0	2	1	0	0	0	1	0	1	0	0	0	0	0	2
793	0	1	1	0	0	0	2	0	1	1	0	1	1	1	1	0	0	1	1	1	1	0	1	1	1	1	1	1	2	2	0	0	0	1	0	2	1	0	1	1	0	0	0	1	0	0	0	2	0
794	0	0	0	0	0	0	1	0	1	1	2	1	1	0	0	0	0	1	1	1	2	0	2	2	1	1	1	0	2	1	0	1	1	0	0	1	2	0	0	0	1	0	1	0	1	1	0	1	1
795	0	0	2	1	0	0	1	0	0	0	0	0	2	2	2	0	0	2	1	0	0	0	2	2	0	0	2	1	2	1	2	0	1	0	0	2	1	0	1	0	1	0	0	0	1	0	0	2	0
796	1	0	1	0	0	1	1	1	1	2	0	0	2	0	0	0	0	1	1	1	1	0	1	1	0	0	1	0	2	1	2	2	1	0	1	1	0	1	1	1	0	0	0	1	0	0	0	0	2
797	1	0	1	1	0	0	2	1	0	1	1	0	1	1	1	0	0	0	2	0	2	0	0	1	0	0	2	0	2	2	0	2	2	0	2	0	1	0	0	0	2	0	0	0	0	0	0	1	1
798	1	0	0	1	0	0	2	0	1	1	0	2	2	0	0	1	0	2	1	0	2	0	2	2	0	0	2	1	2	2	0	0	2	1	2	1	1	0	0	0	2	0	0	0	0	0	0	1	1
799	1	0	1	0	0	1	1	0	1	1	0	1	1	0	0	0	1	1	1	1	1	0	2	2	2	2	1	2	2	2	0	2	2	0	1	1	1	1	0	0	1	0	1	0	0	1	0	1	1
800	0	0	2	0	0	2	0	0	0	0	1	0	1	0	0	0	0	1	1	1	1	0	2	2	0	0	2	0	2	1	0	0	0	0	2	0	1	0	0	0	2	1	1	0	0	0	0	2	0
801	0	0	1	2	0	0	1	0	1	1	1	0	1	1	1	0	0	1	1	1	2	0	2	2	0	0	1	1	0	0	2	0	1	0	1	1	2	0	1	0	1	0	1	0	1	0	0	2	0
802	0	0	0	0	0	0	0	0	1	1	0	0	0	0	0	0	0	1	0	1	1	0	2	2	0	0	2	0	2	2	1	0	1	1	0	2	1	0	1	1	1	1	1	0	1	0	0	0	2
803	1	1	1	1	0	0	2	0	0	0	0	0	0	0	0	0	1	1	0	2	1	0	2	2	0	0	2	1	2	2	1	1	1	1	1	1	1	1	0	0	0	0	1	0	1	1	0	1	1
804	1	0	1	1	0	0	2	1	0	1	0	0	0	0	0	0	0	0	0	2	2	0	1	1	0	0	2	0	1	1	1	0	0	0	2	0	2	0	1	1	1	0	0	0	0	2	0	1	0
805	1	0	0	1	0	0	0	0	2	2	0	1	1	0	0	0	0	2	1	1	2	1	2	2	0	0	2	0	2	2	0	0	2	1	1	1	1	0	1	1	1	1	1	1	2	0	0	1	1
806	0	0	2	0	0	1	2	1	0	1	0	1	2	1	1	0	0	0	0	2	2	0	1	1	1	1	2	1	1	1	1	1	1	0	1	1	1	0	1	1	1	0	0	1	1	1	0	0	2
807	0	0	1	0	0	0	2	0	0	0	0	0	1	1	1	0	1	2	1	0	1	0	1	1	0	0	2	0	1	0	1	0	0	1	1	1	2	0	0	0	2	0	0	1	0	0	0	1	1
808	1	0	1	0	0	0	0	0	0	0	0	0	1	2	1	0	0	1	1	1	2	0	1	1	0	0	2	0	2	0	0	1	1	1	1	1	1	0	0	0	1	0	0	0	0	0	0	2	0
809	0	0	0	0	0	0	2	0	0	0	1	0	0	0	0	0	0	0	0	2	2	0	0	0	0	0	2	0	1	1	2	2	1	0	1	1	1	1	0	0	1	0	0	1	1	1	0	2	0
810	1	1	1	0	0	0	2	0	0	0	1	0	0	0	0	0	0	1	0	1	1	0	1	1	0	0	1	0	2	1	0	1	1	0	0	2	0	0	1	1	0	1	1	0	1	1	0	2	0
811	0	0	0	0	0	0	1	0	1	1	0	0	0	0	0	0	0	0	0	2	2	0	0	0	0	0	2	0	2	2	1	1	1	0	1	1	0	1	1	0	0	2	2	0	0	0	0	1	1
812	0	0	0	0	0	0	1	0	0	0	1	0	0	0	0	0	0	0	0	2	2	0	2	2	0	0	2	1	2	1	2	1	1	0	1	1	2	0	0	0	1	0	1	0	0	1	0	1	0
813	0	1	2	1	1	0	1	0	2	2	0	0	0	0	0	0	0	0	1	1	2	0	2	2	0	0	1	1	1	1	1	0	0	0	1	2	0	0	2	2	0	0	0	0	0	1	0	2	0
814	0	0	2	2	0	0	1	0	1	1	1	0	1	1	1	0	0	0	0	2	1	0	2	2	0	0	0	1	2	0	1	1	2	0	0	2	1	0	1	1	0	0	1	0	1	1	0	1	1
815	0	1	1	0	0	0	2	0	0	0	1	0	0	0	0	0	0	0	1	1	2	0	2	2	0	0	1	1	2	1	1	1	1	0	1	1	2	0	0	0	2	0	0	1	0	0	0	1	1
816	1	0	1	0	0	0	1	0	1	1	0	1	2	2	2	0	0	1	1	1	1	0	2	2	0	0	1	0	2	1	1	0	0	2	1	2	2	0	1	1	1	0	1	0	1	1	0	1	1
817	0	0	0	1	0	0	1	0	0	0	1	0	0	0	0	0	0	0	0	2	2	1	0	1	0	1	2	0	2	1	2	0	1	0	1	1	2	0	0	0	1	1	1	0	0	1	1	1	0
818	0	0	1	1	0	0	1	0	0	0	1	0	1	1	1	0	0	0	2	0	2	0	0	0	0	0	2	1	2	1	2	2	2	0	2	0	2	1	0	0	0	0	1	0	0	1	0	2	0
819	1	0	1	1	0	0	2	0	0	0	1	0	0	0	0	0	0	2	1	0	1	0	1	1	1	1	2	0	2	2	1	0	0	0	0	1	1	0	1	1	1	0	0	1	0	0	0	2	1
820	0	0	0	0	0	0	0	0	1	1	0	0	0	0	0	0	0	1	1	1	2	0	1	1	1	1	1	0	2	0	0	2	2	0	2	0	2	0	1	0	1	0	1	0	1	0	0	2	1
821	0	0	0	1	0	0	1	1	1	2	0	0	1	1	1	0	0	2	2	0	1	0	2	2	0	0	2	0	2	2	0	1	2	0	1	1	1	0	0	0	1	0	0	1	0	0	1	1	0
822	0	0	2	1	0	0	0	0	2	2	0	0	0	0	0	0	0	1	2	0	1	1	1	2	0	0	1	0	2	2	0	0	1	2	1	2	1	0	1	1	1	0	0	0	1	1	0	0	1
823	1	0	2	0	0	2	1	0	0	0	0	1	2	1	1	0	0	0	0	2	2	0	2	2	0	0	2	0	2	1	0	0	1	0	0	2	2	0	1	1	1	0	1	0	1	0	0	2	1
824	0	0	2	0	0	2	1	0	0	0	0	0	0	0	0	0	0	1	1	1	1	0	2	2	0	0	1	1	2	0	1	0	1	0	0	2	2	0	0	0	2	0	0	0	0	2	0	2	0
825	0	0	2	0	0	0	2	1	0	1	1	0	1	1	1	0	0	0	0	1	1	0	2	2	0	0	1	0	2	2	0	1	1	1	0	2	1	1	0	0	1	0	1	0	1	1	0	1	1
826	0	0	1	0	0	1	2	0	1	1	0	1	2	2	2	0	0	1	0	1	1	1	2	2	0	0	1	0	2	1	0	0	1	0	1	2	1	0	0	0	1	0	0	0	0	0	0	1	1
827	0	0	0	0	0	0	0	0	0	0	1	0	0	0	0	0	0	0	0	2	2	0	2	2	0	0	2	1	2	2	1	2	2	0	2	0	2	0	2	2	0	0	1	0	1	1	0	0	2
828	1	0	1	0	0	0	0	0	1	1	0	1	1	0	0	1	0	1	1	1	1	0	1	2	0	0	1	0	1	0	1	0	1	1	1	1	1	0	1	1	1	0	1	0	1	1	0	1	1
829	0	0	1	1	1	1	2	0	0	0	2	0	1	1	1	0	0	1	1	1	1	0	2	2	0	0	2	0	1	1	1	0	0	0	1	1	1	0	1	0	1	0	0	0	0	1	0	0	2
830	1	0	2	1	0	0	1	0	1	1	1	0	1	1	1	0	0	2	1	0	1	0	2	2	0	0	1	1	2	1	0	0	0	0	1	2	2	0	0	0	1	1	1	0	1	0	0	1	1
831	1	0	2	1	0	0	2	0	0	0	1	0	1	1	1	0	0	1	1	1	1	0	2	2	1	1	1	2	1	1	1	0	1	0	1	1	1	0	0	0	2	1	1	0	1	1	0	2	0
832	0	0	1	1	0	0	1	1	1	2	0	1	2	2	2	0	0	2	1	0	0	0	2	2	0	0	2	0	2	1	0	0	1	1	1	1	1	0	1	0	0	0	0	0	0	0	0	2	2
833	0	0	1	0	0	0	0	0	1	1	0	0	1	1	1	0	0	0	0	2	2	0	2	2	1	1	0	1	1	0	1	2	2	0	0	2	1	0	0	0	0	0	1	0	1	0	0	1	1
834	1	0	2	0	0	0	2	1	0	1	1	0	0	0	0	0	0	0	0	2	2	0	1	1	0	0	2	0	2	2	1	0	1	0	0	2	2	0	1	1	1	0	0	0	0	1	0	2	0
835	0	0	1	0	0	1	2	1	0	1	0	0	0	0	0	0	1	2	0	1	1	0	2	2	0	0	2	0	2	2	0	2	2	1	0	2	1	0	0	0	2	1	1	0	0	2	0	1	1
836	1	0	1	1	0	0	2	1	0	1	0	1	1	1	1	0	0	2	2	0	0	0	1	1	1	1	2	0	2	1	0	0	1	1	1	1	2	0	0	0	1	0	2	0	0	1	0	0	2
837	1	0	1	0	0	0	0	0	1	1	1	0	1	1	1	0	0	1	1	1	2	0	2	2	0	0	1	1	2	1	0	1	1	1	2	0	1	0	1	1	1	0	1	1	1	2	0	2	0
838	1	0	2	1	0	1	2	1	0	1	0	1	2	2	2	0	0	0	0	2	2	0	2	2	0	0	2	0	2	1	2	1	2	0	1	1	2	0	1	1	1	0	1	0	0	1	0	1	1
839	1	1	1	0	0	0	2	0	0	0	0	0	2	2	2	0	1	2	1	0	1	0	2	2	0	0	2	0	1	1	1	2	1	0	0	2	1	0	2	2	0	1	1	0	0	0	0	2	0
840	1	0	1	0	0	0	1	0	0	0	0	0	1	1	1	0	0	1	1	1	2	0	2	2	0	0	1	0	1	1	2	0	1	0	1	1	1	0	2	2	0	0	0	0	2	1	0	2	0
841	0	0	2	0	0	1	2	0	0	0	1	1	0	0	1	0	0	1	0	2	2	0	2	2	0	0	2	0	2	2	0	1	1	0	1	1	1	0	0	0	1	1	1	1	1	0	0	1	1
842	0	0	2	0	0	0	1	0	1	1	1	1	2	1	1	1	0	0	0	2	2	0	1	1	1	1	1	2	1	1	1	1	1	0	0	2	1	0	2	2	0	0	0	0	2	1	0	1	1
843	1	0	1	1	0	0	1	0	1	1	0	1	1	0	0	1	0	0	0	1	1	0	2	2	0	0	1	1	2	1	1	2	2	1	0	2	1	0	0	0	1	0	0	1	0	0	0	1	1
844	1	0	2	0	0	1	1	1	1	2	0	0	0	0	0	0	0	1	0	2	2	0	2	2	0	0	2	0	2	2	0	1	1	0	1	1	1	0	1	1	1	0	0	0	0	0	0	1	0
845	0	0	2	0	0	2	1	1	1	2	0	1	1	0	0	0	1	2	0	1	1	0	2	2	0	0	2	0	2	1	0	0	0	0	2	0	0	0	0	0	0	0	0	0	0	0	0	0	2
846	0	0	2	0	0	0	1	1	1	2	0	0	2	2	2	0	0	0	0	2	2	0	2	2	0	0	2	0	2	2	0	0	1	1	1	1	2	0	1	1	1	0	1	0	0	0	0	1	1
847	0	0	1	2	0	0	1	1	1	2	0	0	0	0	0	0	0	1	1	1	1	0	2	2	0	0	2	0	2	2	0	0	1	1	1	1	1	0	1	0	0	0	0	0	0	0	0	0	1
848	1	0	1	1	0	0	2	0	0	0	1	0	1	1	1	0	0	1	1	1	1	0	2	2	0	0	1	1	2	0	1	1	2	0	1	1	1	0	0	0	2	0	1	0	1	0	0	2	0
849	1	0	1	0	0	0	0	0	2	2	0	0	1	1	0	0	0	1	0	2	2	0	2	2	0	0	1	0	1	0	1	2	1	0	1	1	2	0	2	2	0	0	0	0	0	0	0	1	1
850	0	0	1	1	0	1	2	0	0	0	1	1	1	1	1	0	0	1	2	0	1	0	2	2	0	0	0	0	2	1	0	1	1	0	1	1	2	0	1	1	1	0	0	0	0	0	0	1	1
851	1	0	0	0	0	0	1	0	1	1	0	1	1	0	0	1	1	2	1	1	1	0	2	2	0	0	2	1	2	1	2	1	1	0	1	1	2	1	0	0	0	0	0	0	1	1	0	1	1
852	0	0	1	1	0	0	1	1	0	1	0	0	0	0	0	0	0	0	0	2	2	0	2	2	0	0	0	2	1	0	2	0	1	1	1	1	1	1	0	0	1	0	0	0	0	1	0	2	0
853	1	0	1	0	0	0	1	0	1	1	2	0	2	2	2	0	1	0	1	1	2	0	1	1	0	0	1	1	2	0	1	0	2	0	0	2	1	0	1	1	1	0	0	0	0	2	0	0	2
854	0	0	1	0	0	0	0	0	1	1	0	0	2	1	1	0	0	0	1	1	2	0	0	0	0	0	2	1	2	2	0	0	1	0	0	2	1	0	1	0	2	0	0	0	1	1	0	2	0
855	0	0	1	0	0	0	1	0	1	1	0	0	2	1	1	0	0	2	1	0	1	0	2	2	0	0	1	0	2	1	1	1	2	0	1	1	1	0	1	1	1	1	1	0	1	1	0	1	2
856	1	1	2	0	0	0	2	0	0	0	1	0	1	1	1	0	0	0	0	2	2	0	1	1	1	1	1	1	2	0	1	1	1	0	0	2	1	0	1	1	1	0	1	0	0	0	0	1	1
857	1	0	2	1	0	0	1	0	1	1	0	0	1	2	1	0	0	2	1	0	2	0	1	1	1	2	1	1	1	1	2	0	0	1	0	2	1	0	0	0	1	0	0	1	0	0	0	1	1
858	1	0	1	0	0	0	0	0	1	1	0	1	1	0	0	1	0	1	1	0	0	0	2	2	0	0	0	1	2	0	1	1	0	2	1	1	1	0	1	1	1	0	1	0	1	0	0	2	0
859	0	0	1	0	0	0	1	0	0	0	1	1	1	1	1	0	0	0	0	2	2	0	1	1	1	1	2	1	1	0	2	0	1	2	2	1	1	1	0	0	1	1	1	0	1	0	0	0	2
860	1	0	1	0	0	0	2	0	0	0	1	0	1	1	1	0	0	0	0	2	2	0	1	1	0	0	2	1	2	2	0	0	0	0	0	2	2	0	0	0	1	0	1	0	0	1	0	0	2
861	1	0	2	0	0	2	1	1	0	1	0	0	2	0	0	0	0	2	2	0	0	0	1	1	1	1	2	0	2	2	0	0	0	0	0	2	1	0	0	0	1	0	0	0	2	1	0	2	1
862	0	0	1	0	0	1	0	0	0	0	0	0	0	0	0	0	0	1	1	1	2	0	1	1	1	1	0	0	1	0	1	1	2	0	1	1	2	0	2	2	1	0	1	1	1	2	0	2	0
863	0	0	1	0	0	0	1	0	1	1	1	1	2	1	1	1	1	2	1	1	1	0	1	1	0	0	0	1	2	0	1	0	2	1	1	1	1	1	0	0	1	0	0	0	0	0	0	1	1
864	1	0	1	0	0	0	0	0	2	2	0	1	1	0	0	1	1	2	1	0	1	0	1	1	0	0	1	0	2	1	0	0	0	0	0	2	1	0	1	1	1	0	0	2	0	0	0	0	2
865	1	0	1	0	0	0	1	1	0	1	0	0	0	0	0	0	1	1	0	2	1	0	2	2	0	0	2	0	2	2	1	0	1	1	1	1	1	0	1	1	1	0	1	1	1	2	0	0	1
866	1	0	2	0	0	0	0	0	1	1	0	2	2	1	1	0	0	0	0	2	2	0	0	1	1	1	1	1	2	1	0	1	1	1	0	2	2	0	1	1	1	0	0	0	1	1	0	1	1
867	1	0	2	0	0	1	1	0	0	0	0	0	0	0	0	0	0	2	0	2	2	0	2	2	0	0	1	0	1	0	1	0	1	1	0	2	1	0	1	1	1	1	1	0	1	1	0	1	1
868	1	0	1	1	0	0	2	1	0	1	0	0	1	1	1	0	0	2	1	0	0	0	2	2	1	1	2	0	1	1	1	1	1	0	0	2	2	0	1	1	1	0	0	0	0	0	0	2	0
869	1	1	1	0	0	1	1	0	1	1	1	0	0	0	0	0	0	0	0	2	2	0	1	2	0	0	2	0	2	1	2	0	0	1	0	2	1	1	0	0	1	0	1	0	0	0	0	0	1
870	1	0	1	0	0	0	1	0	0	0	1	0	2	2	2	0	0	0	0	2	2	0	2	2	0	0	0	1	1	1	1	1	1	1	1	1	1	0	0	0	1	0	0	1	0	0	0	2	1
871	0	0	0	0	0	0	2	0	0	0	0	1	1	0	1	0	0	0	0	2	1	0	0	0	0	0	2	0	2	2	0	1	1	1	1	1	2	0	1	1	1	0	1	0	1	0	0	1	1
872	1	0	0	0	0	0	1	0	0	0	0	2	2	2	2	0	0	0	0	2	2	0	1	1	1	1	1	0	1	1	0	0	0	0	0	2	2	0	1	1	1	0	0	0	2	1	0	1	1
873	1	0	1	0	1	1	1	0	0	0	1	0	2	2	2	0	0	0	0	2	2	0	2	2	0	0	1	1	2	1	1	1	2	0	1	1	2	0	1	1	1	0	1	1	1	2	0	1	1
874	0	0	0	0	0	0	0	0	1	1	0	0	1	1	1	0	0	0	0	2	2	0	2	2	0	0	2	0	2	2	1	0	0	0	0	2	2	0	1	1	1	1	1	0	1	1	0	1	1
875	0	0	2	0	0	0	2	0	1	1	0	1	2	1	1	0	0	0	0	2	2	0	2	2	0	0	1	0	2	1	0	1	1	1	1	1	2	0	2	2	0	0	1	0	2	2	0	2	0
876	0	0	1	2	0	0	1	0	0	0	1	0	0	0	0	0	0	0	0	2	2	0	2	2	0	0	2	0	1	0	1	0	0	1	0	2	1	0	1	0	1	1	1	0	0	2	0	2	0
877	0	1	1	0	0	0	0	0	2	2	0	0	0	0	0	0	0	2	2	0	0	0	1	1	0	0	0	0	2	1	0	0	2	1	1	1	2	0	0	0	2	1	1	0	1	0	0	1	1
878	0	0	1	0	0	0	1	0	1	1	0	0	1	1	1	0	0	1	1	1	2	1	2	2	0	0	1	0	2	1	0	1	1	1	0	2	0	0	0	0	1	0	1	0	1	1	0	1	1
879	0	0	0	0	0	0	1	1	1	2	0	0	0	0	0	0	0	1	1	1	2	0	0	1	0	0	2	1	2	1	2	1	1	0	2	1	0	0	1	1	0	0	0	0	0	1	0	1	1
880	0	0	2	1	0	0	1	0	1	1	0	0	0	0	0	0	0	0	0	2	2	0	2	2	0	0	1	1	2	0	1	1	1	0	0	2	1	0	0	0	1	0	0	0	0	0	0	2	0
881	0	0	0	0	0	0	2	0	1	1	1	0	0	0	0	0	0	2	2	0	0	0	2	2	1	1	0	0	1	0	1	1	1	0	1	1	1	0	0	0	2	1	1	0	1	1	0	1	1
882	0	1	2	0	1	0	2	0	1	1	0	0	0	0	0	0	0	0	0	1	1	0	2	2	0	0	1	1	2	1	1	1	2	0	1	1	1	0	1	1	1	0	1	0	2	2	0	0	2
883	0	0	2	1	0	0	2	0	1	1	0	0	0	0	0	0	1	1	1	1	1	0	2	2	0	0	2	1	2	1	1	2	1	0	2	0	1	0	2	2	0	1	1	0	1	0	0	2	0
884	0	0	2	0	0	1	1	0	1	1	1	2	2	2	2	0	0	0	0	2	2	0	1	1	1	1	2	0	2	1	1	1	1	0	0	2	1	0	1	1	1	0	2	0	1	1	0	2	0
885	1	0	1	0	0	0	1	1	1	2	0	0	1	1	1	0	1	2	1	1	1	0	2	2	0	0	2	1	2	2	1	1	1	0	0	2	2	0	0	0	2	0	0	0	0	0	0	2	0
886	1	0	2	1	0	0	2	0	1	1	0	0	0	0	0	0	1	2	1	0	1	0	1	2	0	0	2	0	2	1	2	1	0	1	0	2	2	0	0	0	2	0	0	0	0	0	0	1	1
887	1	0	1	0	0	1	2	1	0	1	0	0	1	1	1	0	0	0	1	1	1	0	2	2	0	0	1	0	1	1	1	1	1	0	0	2	0	1	1	1	0	0	0	2	0	2	0	1	1
888	0	0	2	0	0	0	1	1	1	2	0	0	0	0	0	0	0	1	1	1	1	0	2	2	0	0	2	0	2	1	2	2	2	0	2	0	2	0	0	0	2	0	1	0	2	0	0	1	1
889	0	0	0	0	0	0	2	0	0	0	1	1	1	0	1	0	1	1	0	2	2	0	2	2	0	0	2	0	2	2	1	1	1	1	1	1	2	0	1	1	1	0	0	0	0	0	0	2	0
890	0	0	2	1	0	1	1	1	1	1	0	1	0	0	1	0	0	0	0	2	2	0	2	2	0	0	1	0	1	1	1	0	1	1	0	1	2	0	0	0	1	0	0	0	0	0	0	2	0
891	1	0	0	0	0	0	0	0	2	2	0	0	1	1	1	0	0	1	0	1	1	0	0	1	1	1	2	1	1	1	1	0	0	0	1	2	1	0	0	0	1	0	2	0	1	1	0	0	2
892	0	0	1	0	1	1	0	0	0	0	1	0	1	1	1	0	0	1	1	1	1	0	2	2	0	0	2	1	2	2	1	1	1	0	1	1	1	0	0	0	1	0	0	0	0	0	0	2	0
893	0	0	2	1	0	0	2	0	0	0	1	1	2	1	1	0	0	1	0	1	2	0	2	2	0	0	2	1	2	2	0	0	0	2	1	1	1	0	1	1	1	0	0	0	0	0	0	2	0
894	1	0	0	0	0	0	1	0	1	1	1	0	0	0	0	0	0	0	0	2	2	0	2	2	0	1	1	1	2	1	1	0	1	0	0	2	1	0	1	1	1	0	0	0	0	1	0	1	1
895	1	0	2	0	0	1	0	0	2	2	0	1	1	0	0	1	0	0	0	2	2	0	2	2	0	0	2	0	2	2	1	1	2	0	0	2	2	0	0	0	1	0	0	0	0	0	0	2	1
896	0	1	1	1	0	0	2	0	1	1	1	1	2	1	1	0	0	1	1	1	2	0	2	2	0	0	1	0	2	2	0	0	1	0	1	1	1	0	0	0	1	0	0	0	0	0	0	1	1
897	1	0	2	0	0	1	0	0	0	0	1	0	1	1	1	0	0	1	1	1	2	0	2	2	0	0	1	0	2	1	0	0	1	1	1	1	2	0	0	0	2	0	1	0	1	1	0	1	1
898	0	0	1	0	0	0	0	0	1	1	0	2	2	1	1	0	0	1	0	1	0	0	0	1	0	0	1	1	2	1	1	0	1	0	1	1	0	0	1	1	1	0	0	0	0	1	0	1	1
899	1	0	1	1	0	0	2	0	0	0	0	0	0	0	0	0	0	1	1	1	1	0	2	2	0	0	2	0	2	1	1	2	2	0	2	0	2	0	1	1	1	0	0	0	0	0	0	2	0
900	1	0	0	0	0	0	2	1	0	1	0	0	0	0	0	0	0	0	1	1	1	0	2	2	1	1	0	1	1	0	1	0	0	0	0	2	1	1	0	0	1	0	0	0	0	1	0	2	0
901	1	0	2	0	0	1	2	1	0	1	1	0	1	1	1	0	0	0	0	2	2	1	1	2	0	0	2	1	2	2	0	0	1	1	1	1	1	1	0	0	1	1	1	0	0	0	0	1	1
902	1	0	2	0	0	0	1	0	1	1	0	1	0	0	1	0	0	0	0	2	2	0	1	1	1	1	2	0	2	1	1	0	1	1	1	1	1	0	0	0	1	0	1	0	0	2	0	0	2
903	1	0	1	0	0	0	2	0	0	0	1	1	1	0	0	1	0	0	0	1	1	0	2	2	0	0	2	0	2	2	0	1	2	1	1	0	1	0	1	0	2	0	1	0	1	0	0	1	2
904	0	0	2	1	0	0	0	0	1	1	0	0	0	0	0	0	0	2	0	1	1	0	1	1	1	1	2	0	2	1	1	1	2	0	1	1	1	0	1	1	0	1	1	0	1	0	0	2	2
905	1	0	1	0	1	1	2	1	0	1	0	0	0	0	0	0	0	1	2	0	2	0	2	2	1	1	0	0	1	1	1	0	1	1	0	2	2	0	0	0	1	0	1	0	1	1	0	1	1
906	0	1	1	0	0	1	1	1	1	2	0	0	0	0	0	0	0	2	1	0	0	0	2	2	0	0	1	1	1	1	2	0	0	1	0	2	2	0	1	1	1	0	1	0	1	1	0	0	2
907	0	0	1	1	0	0	0	0	1	1	0	0	1	1	1	0	0	1	0	1	1	0	2	2	0	0	1	2	1	1	1	1	1	0	2	2	2	0	0	0	1	0	1	0	1	1	0	1	1
908	0	0	0	0	0	0	0	0	2	2	0	1	2	1	1	1	0	1	1	1	2	0	2	2	0	0	2	0	2	1	0	0	1	1	0	2	2	0	1	1	1	0	1	0	1	0	0	0	2
909	1	0	1	0	0	0	1	0	0	0	0	0	0	0	0	0	0	0	0	2	2	0	2	2	0	0	1	0	1	1	1	0	1	0	1	1	0	1	0	0	0	0	0	0	2	0	0	1	1
910	0	0	2	0	0	1	2	1	0	1	0	1	1	0	0	1	0	0	1	1	2	0	2	2	0	0	1	0	1	1	2	0	1	1	0	2	1	0	0	0	1	0	1	0	1	0	0	1	1
911	1	0	1	0	0	1	1	0	0	0	1	1	1	0	0	1	0	1	0	1	1	0	2	2	0	0	2	0	2	2	0	1	2	0	1	1	2	0	0	0	2	0	1	0	0	1	0	2	0
912	1	0	0	0	0	0	2	1	0	1	0	1	1	0	0	1	0	0	0	2	2	0	2	2	0	0	1	0	2	0	1	1	1	0	0	2	1	1	0	0	1	1	1	0	0	0	0	2	1
913	0	0	1	0	0	1	1	0	0	0	0	0	0	0	0	0	0	1	0	2	2	0	2	2	0	0	2	0	2	2	0	1	1	2	1	2	1	0	0	0	1	0	0	0	0	1	0	1	1
914	1	0	1	0	0	0	2	0	0	0	2	0	0	0	0	0	0	0	0	2	2	0	2	2	0	0	2	0	2	2	1	0	2	0	0	2	1	0	2	2	0	0	0	0	1	1	0	0	2
915	0	0	2	0	0	1	1	0	1	1	0	1	1	0	0	1	0	1	0	1	1	0	2	2	0	0	2	0	2	2	1	0	0	0	0	2	1	1	0	0	1	0	0	0	0	1	0	0	2
916	1	0	0	0	0	0	0	0	2	2	0	0	1	1	1	0	0	0	0	2	2	0	1	1	1	1	2	0	2	2	1	0	0	0	0	2	1	0	1	1	1	1	1	1	1	0	0	2	1
917	1	0	2	0	0	0	1	0	0	0	0	1	1	1	1	0	0	1	1	1	1	0	2	2	0	0	1	1	1	1	2	1	1	0	0	2	1	0	0	0	0	0	0	0	0	0	0	0	2
918	0	0	1	1	0	0	2	0	1	1	0	0	0	0	0	0	0	1	1	1	1	0	2	1	1	2	1	0	2	2	1	2	2	1	0	2	1	0	0	0	1	0	0	0	0	0	0	1	0
919	0	0	1	0	0	0	0	0	2	2	0	0	1	0	0	0	0	0	0	2	1	0	2	2	0	0	2	2	2	2	0	0	2	0	2	0	2	0	0	0	2	0	0	0	0	0	0	1	1
920	1	0	1	0	0	0	1	1	0	1	0	1	0	0	0	0	1	2	0	2	2	1	2	2	0	0	1	2	2	1	1	0	0	0	0	2	1	0	2	2	0	0	0	0	0	1	0	2	0
921	1	0	0	0	0	0	2	1	0	1	0	0	2	0	0	0	0	0	0	2	2	0	2	2	0	0	0	0	1	0	1	0	0	0	0	2	1	0	0	0	2	0	0	1	1	1	0	0	1
922	0	0	1	1	0	0	0	0	1	1	0	1	1	0	0	1	0	0	0	2	2	1	0	1	0	1	2	0	2	0	0	1	0	0	1	1	1	0	1	1	1	0	0	0	0	0	0	1	1
923	0	1	1	0	0	1	2	0	0	0	2	0	2	2	2	0	0	0	0	2	2	0	2	2	1	1	2	1	2	2	0	1	1	2	1	2	1	1	0	0	1	0	1	0	1	0	0	2	0
924	0	0	1	0	0	0	1	0	1	1	0	0	2	1	1	0	0	1	1	1	1	1	2	2	0	0	2	0	2	2	0	0	1	1	1	1	2	0	2	2	0	1	1	0	1	0	0	2	0
925	1	0	1	0	0	0	1	0	0	0	1	1	0	0	1	0	0	1	0	1	1	0	2	2	1	1	1	1	2	1	0	0	1	0	1	1	2	0	0	0	1	0	1	0	1	0	0	0	1
926	1	0	2	0	0	1	1	0	1	1	0	0	1	1	1	0	1	0	1	1	2	0	2	2	0	0	1	0	2	1	0	1	1	2	0	2	0	0	2	2	0	0	0	0	2	1	0	1	1
927	0	0	1	0	0	0	1	0	1	1	1	0	1	1	1	0	0	2	0	1	1	0	2	2	0	0	0	0	1	1	2	0	1	0	0	2	2	0	0	0	2	0	0	0	0	0	0	2	1
928	0	1	1	1	0	0	0	0	1	1	0	1	1	0	0	1	0	1	1	1	2	0	2	2	0	0	1	1	2	1	1	0	1	1	1	1	2	0	2	2	0	0	0	0	0	0	0	1	1
929	1	0	2	0	0	0	1	0	0	0	0	1	1	0	0	1	0	0	0	2	2	0	2	1	1	2	2	0	2	2	0	0	1	1	0	2	2	0	1	1	1	0	0	0	0	1	0	2	0
930	1	0	1	1	0	0	2	0	1	1	0	0	1	1	1	0	0	0	0	2	2	0	1	1	0	0	2	1	2	1	2	1	2	0	1	1	1	0	0	0	0	0	0	0	0	1	0	2	1
931	1	0	0	0	0	0	2	0	0	0	1	0	1	1	1	0	0	1	2	0	2	0	2	2	1	1	2	1	2	2	0	0	0	1	1	1	2	0	1	1	1	1	1	0	0	0	0	1	1
932	0	0	0	0	0	0	0	0	1	1	0	1	2	1	1	1	0	0	1	1	2	0	2	2	0	0	2	1	2	2	0	0	0	2	1	2	1	0	1	1	1	1	1	0	0	0	0	1	1
933	1	0	2	0	0	1	0	0	1	1	0	0	1	0	0	0	0	1	0	2	2	0	2	2	0	0	2	0	2	2	1	0	1	2	1	1	1	0	0	0	1	0	0	0	1	1	0	2	2
934	1	0	1	0	0	0	2	1	0	1	0	1	1	1	1	0	1	1	1	1	1	1	1	2	1	1	1	0	1	1	2	0	1	1	0	2	1	1	0	0	1	0	0	0	0	1	0	2	0
935	1	0	2	0	0	1	1	0	2	2	0	0	1	1	1	0	0	0	0	2	2	0	2	2	0	0	1	0	2	2	0	1	2	0	1	1	2	0	2	2	0	0	0	0	0	0	0	2	0
936	1	0	1	0	0	0	1	0	0	0	0	0	1	0	0	0	0	1	0	1	1	0	2	2	1	1	2	1	2	1	2	1	0	1	1	2	1	0	1	0	1	1	1	0	0	0	0	1	1
937	0	1	0	0	0	0	2	0	0	0	1	0	0	0	0	0	0	0	1	1	2	0	1	1	1	1	2	0	2	2	2	0	0	0	2	0	1	1	0	0	1	0	0	0	0	0	0	1	0
938	1	0	0	1	0	0	0	0	1	1	0	0	0	0	0	0	0	1	1	1	1	0	2	2	0	0	1	1	1	1	2	1	1	1	1	2	2	0	1	1	1	0	0	1	0	0	0	2	0
939	1	1	2	0	0	0	1	0	1	1	0	1	0	0	0	0	0	0	0	2	2	0	1	1	0	0	1	0	1	0	1	0	1	1	1	1	2	0	0	0	2	2	2	0	0	0	0	1	1
940	0	0	0	0	0	0	1	0	0	0	1	0	1	1	1	0	0	0	0	2	2	1	0	1	0	1	2	2	2	1	1	1	1	0	1	1	1	0	2	2	0	0	0	0	1	0	0	2	0
941	0	0	1	0	0	0	2	0	0	0	0	0	2	2	2	0	0	0	1	1	1	0	0	1	1	1	1	1	1	1	1	0	0	0	0	2	0	1	0	0	0	0	0	0	0	0	0	2	1
942	0	0	0	1	0	0	1	0	1	1	0	1	1	0	0	1	0	1	1	1	1	0	2	2	1	1	1	2	1	0	2	0	1	1	1	1	2	0	2	2	0	1	1	0	0	0	0	1	1
943	1	0	1	0	0	0	2	0	0	0	1	0	0	0	0	0	1	2	1	1	1	0	1	1	0	0	2	0	1	1	2	0	0	0	1	2	2	0	0	0	2	0	1	0	1	0	0	0	2
944	0	0	1	1	0	0	2	1	0	1	0	0	1	1	1	0	0	1	2	0	2	0	2	2	1	1	0	1	1	0	1	1	1	0	1	1	2	1	0	0	1	0	0	1	0	1	0	2	0
945	1	0	2	2	0	0	1	1	1	2	0	0	0	0	0	0	0	1	0	1	1	0	2	2	1	1	1	0	2	2	0	1	1	2	1	1	2	0	1	1	1	2	2	0	0	1	0	1	2
946	0	0	2	0	0	1	1	0	2	2	0	1	1	1	1	0	0	0	0	2	2	0	2	2	0	0	1	1	1	1	2	0	0	0	0	2	2	0	0	0	1	0	0	0	0	1	0	2	0
947	0	0	2	0	0	2	0	0	1	1	1	0	0	0	0	1	0	1	1	1	2	1	1	2	0	0	2	0	2	2	2	2	2	0	1	1	2	0	0	0	2	1	1	0	0	0	0	2	0
948	1	0	1	0	0	1	1	0	1	1	1	1	2	1	1	1	1	2	0	1	1	1	2	2	0	0	1	2	1	1	1	1	1	0	1	1	1	0	0	0	2	1	1	0	1	0	0	1	1
949	0	1	2	0	1	0	1	1	1	2	0	0	0	0	0	0	0	1	2	0	1	0	2	2	0	0	1	0	2	0	0	0	1	1	1	2	1	0	0	0	1	0	0	0	0	0	0	0	2
950	0	0	1	0	0	1	0	0	2	2	0	0	0	0	0	0	0	2	0	1	1	1	1	1	0	0	2	0	2	2	1	2	1	0	1	1	1	0	1	1	1	0	1	0	1	0	1	1	0
951	1	0	2	1	0	0	1	0	1	1	0	0	0	0	0	0	0	0	0	2	2	0	2	2	0	0	1	0	2	1	1	1	1	1	1	1	1	0	0	0	1	1	1	1	1	0	0	0	1
952	0	0	1	0	0	0	2	0	0	0	0	1	1	0	0	1	0	2	2	0	1	1	1	2	1	1	2	0	2	2	0	0	2	0	1	1	1	0	1	0	2	0	1	1	1	2	0	1	1
953	1	0	0	0	0	0	1	0	0	0	0	1	1	1	1	0	0	1	0	2	2	0	2	2	0	0	1	1	1	1	2	0	2	0	1	1	1	0	1	1	1	0	1	0	0	1	0	1	1
954	1	0	2	0	0	0	2	0	0	0	1	0	1	1	1	0	0	1	0	1	1	0	2	2	0	0	1	1	2	1	2	2	2	0	1	1	1	0	0	0	0	0	1	0	0	1	0	1	1
955	1	0	2	1	0	0	0	0	1	1	1	1	2	1	1	0	0	1	2	0	2	0	1	2	0	0	1	1	1	1	1	0	0	1	0	2	1	0	0	0	1	0	0	1	0	0	0	1	1
956	0	0	1	0	0	0	0	0	1	1	1	0	0	0	0	0	0	0	0	1	1	1	2	2	0	0	2	0	2	2	1	0	1	1	2	0	0	0	1	1	0	0	0	0	0	1	0	0	2
957	1	0	2	1	0	0	1	1	0	1	0	0	2	1	1	0	0	1	2	0	1	0	1	1	1	1	2	0	2	2	0	0	1	1	1	2	1	0	2	2	0	0	0	0	0	2	0	2	0
958	1	0	0	0	0	0	0	0	2	2	0	0	0	0	0	0	0	1	0	1	1	0	0	0	1	1	1	1	0	0	2	1	2	0	1	1	2	0	1	1	1	2	2	0	0	0	0	2	0
959	0	0	1	0	1	0	2	0	0	0	2	0	0	0	0	0	0	1	1	1	1	0	2	2	1	1	1	0	2	2	1	1	1	2	2	1	0	0	1	1	0	1	1	0	1	0	0	2	1
960	0	0	0	0	0	0	1	0	1	1	0	0	0	0	0	0	0	0	0	2	2	0	0	1	1	1	1	0	2	0	0	1	2	0	2	0	1	0	2	2	0	1	1	1	1	0	0	0	2
961	0	0	2	0	0	1	2	0	0	0	0	0	0	0	0	0	0	1	1	1	1	0	1	1	1	1	1	0	2	0	1	1	0	1	0	2	1	0	1	1	1	1	1	0	0	1	0	1	1
962	1	0	1	1	0	0	1	0	0	0	1	0	0	0	0	0	0	1	1	1	2	0	2	2	0	0	1	1	2	1	2	0	0	0	0	2	1	1	0	0	1	1	1	0	1	0	1	1	0
963	0	0	2	0	0	0	0	0	1	1	0	0	0	0	0	0	0	1	1	0	0	0	1	1	1	1	1	0	2	0	0	0	0	1	0	2	2	0	1	1	1	1	1	0	1	0	0	2	0
964	1	0	1	0	0	1	2	0	2	2	0	1	1	0	0	1	0	0	0	2	2	0	1	1	0	0	2	0	2	2	0	0	1	0	1	1	2	0	0	0	1	0	2	0	1	1	0	2	1
965	0	0	2	1	0	0	2	0	0	0	0	0	1	1	1	0	0	2	2	0	0	0	2	2	0	0	1	0	2	1	0	0	1	0	0	2	1	0	2	2	0	0	2	0	1	1	0	0	2
966	1	0	0	1	0	0	2	1	0	1	1	0	0	0	0	0	0	2	0	1	1	0	2	2	0	0	1	1	2	0	1	0	1	0	1	1	2	0	0	1	1	0	0	0	0	1	0	1	1
967	1	0	1	0	1	2	1	0	2	2	0	0	2	1	1	0	0	0	0	2	2	0	2	2	0	0	1	0	2	1	0	1	2	0	1	1	2	0	0	0	2	0	1	0	1	1	0	0	2
968	0	0	2	0	0	0	2	1	0	1	0	0	1	1	0	0	0	2	2	0	1	1	1	2	1	1	1	0	2	2	0	0	0	0	0	2	1	0	2	2	0	0	0	0	0	0	0	1	0
969	1	0	1	0	0	1	1	0	1	1	0	1	1	0	0	1	0	1	1	1	2	0	0	1	1	1	2	0	2	2	1	2	1	0	0	2	1	0	1	1	1	1	1	0	1	1	0	1	0
970	0	0	1	1	0	1	2	0	0	0	1	0	1	0	0	0	1	2	1	1	1	0	2	2	0	0	1	0	1	1	1	2	2	0	1	1	0	0	1	1	0	0	0	0	0	0	0	2	0
971	0	0	1	0	0	0	1	1	1	2	0	0	1	1	1	0	0	1	0	1	1	0	2	2	0	0	2	0	2	1	2	1	0	1	0	2	1	1	0	0	1	1	1	0	1	0	0	1	1
972	0	0	0	1	0	0	1	0	1	1	1	1	2	1	1	0	0	0	0	2	2	0	2	2	0	0	2	1	2	1	1	1	0	1	1	2	0	1	0	0	0	1	1	0	1	0	0	2	2
973	1	0	0	0	0	0	2	1	0	1	1	0	1	1	1	0	0	2	2	0	0	0	2	2	0	0	1	0	2	0	0	1	1	0	1	1	2	0	1	0	1	0	0	0	0	1	0	1	0
974	0	0	1	0	0	0	2	1	0	1	0	1	2	1	1	1	0	1	0	1	1	0	2	2	0	0	2	1	2	2	0	1	0	1	0	2	1	0	0	0	1	0	0	0	1	0	0	2	0
975	1	0	1	0	0	0	1	0	2	2	0	1	1	0	0	1	0	1	1	1	2	0	1	2	0	0	1	2	2	1	2	0	1	1	1	1	1	0	0	0	2	0	0	0	0	1	0	2	1
976	0	0	1	0	0	0	2	1	0	1	0	0	1	1	1	0	0	1	2	0	2	0	2	2	0	0	1	2	2	2	0	2	2	0	2	0	2	0	1	1	1	0	0	0	0	1	0	2	1
977	1	1	1	0	0	1	1	0	0	0	1	0	0	0	0	0	0	0	0	1	1	0	2	2	0	0	0	1	1	0	1	1	1	0	0	2	2	0	1	1	0	0	0	0	0	1	0	2	0
978	0	0	0	1	0	0	1	0	1	1	0	0	1	1	1	0	1	1	0	2	1	0	2	2	0	0	1	0	2	1	0	1	2	0	1	1	1	0	1	1	1	0	1	0	1	2	0	1	0
979	1	0	1	1	0	0	1	1	1	2	1	0	0	0	0	0	0	2	2	0	1	0	2	2	0	0	2	1	1	1	1	0	1	0	1	1	0	1	0	0	0	1	1	0	1	1	0	0	2
980	1	0	1	1	0	0	2	0	0	0	0	0	0	0	0	0	0	0	0	2	2	0	2	2	0	0	2	1	2	1	1	1	0	0	0	2	0	1	1	1	0	0	0	0	0	1	0	2	0
981	1	0	2	1	0	1	2	1	0	1	0	0	0	0	0	0	0	0	0	2	2	0	2	2	0	0	1	1	2	1	0	0	1	1	1	1	0	0	1	1	0	0	0	0	0	0	0	2	0
982	0	0	2	0	0	0	1	1	1	2	0	0	0	0	0	0	0	2	1	0	0	0	2	2	0	0	1	1	2	1	0	0	0	0	0	2	1	0	1	1	0	0	1	0	1	1	0	0	1
983	1	0	1	0	0	0	2	1	0	1	1	0	1	1	0	0	0	1	1	1	1	0	2	2	0	0	2	0	2	2	0	0	1	1	1	1	2	0	0	0	2	0	0	0	0	1	0	2	1
984	1	0	1	0	0	0	0	0	1	1	0	1	2	0	0	1	0	1	1	1	2	0	1	1	0	0	1	0	2	1	0	1	1	2	2	1	0	0	2	2	0	0	1	0	0	1	0	0	2
985	0	0	0	1	0	0	2	0	0	0	1	0	0	0	0	0	0	1	1	1	1	0	1	1	1	1	1	1	2	1	1	1	2	0	2	0	1	0	0	0	1	0	1	0	1	1	0	1	1
986	1	1	2	0	0	1	2	1	0	1	0	1	1	0	0	1	0	1	1	1	2	0	2	2	0	0	1	1	2	1	1	0	1	0	1	1	1	0	0	0	0	0	0	1	0	0	0	2	0
987	0	0	1	1	0	0	2	0	1	1	0	1	1	1	1	0	0	1	1	1	1	1	2	2	0	0	2	1	2	2	1	1	1	1	1	1	1	0	0	0	0	0	0	0	0	0	0	1	2
988	1	0	1	0	0	0	2	1	0	1	0	0	0	0	0	0	0	2	2	0	0	0	2	2	0	0	1	0	1	1	2	0	1	0	1	1	1	0	0	0	1	0	0	0	0	0	0	1	1
989	1	0	0	1	0	0	0	0	1	1	1	1	1	0	1	0	0	1	1	1	2	0	2	2	0	0	2	1	2	2	0	1	0	2	1	1	2	0	1	1	1	0	0	0	0	0	0	1	1
990	1	0	2	0	0	1	1	0	1	1	0	0	0	0	0	0	0	1	2	0	1	0	2	2	0	0	2	0	2	1	2	1	1	0	0	2	1	0	0	0	1	0	0	0	0	0	0	0	2
991	1	1	1	0	0	0	1	0	0	0	0	2	2	1	1	0	0	0	0	2	2	0	2	2	0	0	1	0	1	1	2	0	2	0	2	0	2	0	0	1	1	0	0	0	0	0	0	1	2
992	1	0	2	1	0	0	1	1	0	1	0	1	2	1	1	0	0	0	0	2	2	1	2	2	0	0	0	1	1	0	1	0	0	1	0	2	1	0	0	0	2	1	1	0	1	1	0	1	1
993	1	0	2	1	0	0	1	0	1	1	0	0	1	0	0	0	0	1	1	1	2	0	1	2	0	0	1	1	1	1	1	0	1	1	1	1	2	0	0	0	2	0	1	0	0	0	0	2	1
994	0	0	1	1	0	0	2	0	0	0	1	0	1	1	1	0	0	1	1	1	1	0	2	2	0	1	1	1	2	0	1	1	2	0	1	1	1	0	1	1	1	1	1	1	1	0	0	2	2
995	1	0	1	2	0	0	1	0	1	1	1	0	0	0	0	0	0	1	1	1	2	0	1	1	0	0	0	1	1	0	1	1	1	0	0	2	2	0	1	1	1	0	1	0	1	0	0	1	0
996	1	0	1	0	1	0	2	0	1	1	0	0	0	0	0	0	0	1	1	1	2	0	2	2	0	0	1	1	2	1	0	1	2	1	1	0	1	0	0	0	1	0	1	0	0	0	0	0	2
997	0	0	1	0	0	0	1	0	0	0	1	0	0	0	0	0	0	0	0	2	2	0	1	1	1	1	2	0	2	1	0	1	2	0	1	1	2	0	0	0	2	1	1	1	2	0	0	2	0
998	0	0	1	1	0	0	2	0	0	0	0	1	1	0	0	1	0	1	2	0	1	0	2	2	0	0	1	0	1	1	0	0	1	1	1	1	2	0	2	2	0	0	1	0	0	1	0	1	1
999	0	0	1	0	0	0	0	0	0	0	0	0	0	0	0	0	0	0	0	2	2	0	2	2	0	0	0	2	1	0	2	2	1	0	2	0	1	0	1	1	1	1	1	1	1	0	0	1	0
1000	0	0	1	1	0	0	2	1	0	1	0	0	1	1	1	0	0	1	0	2	2	0	2	2	0	0	1	1	1	1	1	1	0	0	0	2	0	1	1	0	0	0	0	0	0	1	0	0	2
[truncated: 952 more columns]
