# Supplementary material for: KNN-MDR: a learning approach for improving interactions mapping performances in genome wide association studies
Source: BMC Bioinformatics. 2017 Mar 21;18:184. doi: 10.1186/s12859-017-1599-7 (PMC5361736; doi:10.1186/s12859-017-1599-7)
Supplement: Supplementary file 2 — The data set(s) supporting the results of Table 1. (ZIP 22742 kb) [file 12859_2017_1599_MOESM2_ESM.zip › Nouveau dossier/S17/mkallsimul.dat]

1	0	2	0	0	0	0	2	0	0	0	1	0	0	0	0	0	0	1	0	2	2	0	0	0	0	1	0	2	0	1	1	1	2	1	0	2	2	0	0	0	1	0	0	0	0	1	0	0	1
2	1	2	0	0	0	0	2	0	2	0	0	0	0	0	0	0	0	1	0	1	1	0	0	0	2	1	0	2	1	1	1	1	2	1	1	1	0	0	0	0	2	1	1	0	1	0	1	0	1
3	1	1	1	0	0	2	1	1	1	0	0	1	1	1	0	0	0	1	0	2	2	0	0	0	0	0	0	1	1	1	0	0	0	2	1	2	1	0	0	0	1	0	0	0	0	1	1	2	0
4	0	0	2	1	0	2	1	1	1	0	0	0	1	0	1	1	0	1	1	1	2	0	0	0	0	0	1	2	1	1	0	0	1	2	2	2	0	0	0	0	2	1	1	0	1	0	0	2	0
5	1	2	1	0	0	1	0	0	1	0	0	0	0	0	0	0	0	1	0	2	1	0	0	0	0	1	0	1	2	0	1	1	1	1	0	2	1	1	0	0	1	0	0	0	0	2	0	2	0
6	1	2	0	1	0	1	1	0	2	0	0	1	1	1	0	0	0	0	0	2	2	0	0	0	0	2	0	2	0	2	0	1	1	2	0	2	2	0	1	0	0	0	1	0	1	0	0	1	0
7	0	0	2	0	2	2	1	0	2	0	0	1	1	1	0	0	0	0	0	1	1	0	0	0	1	2	0	2	1	1	2	1	1	1	0	1	2	0	0	0	2	0	1	0	1	0	0	1	1
8	0	2	0	0	0	0	1	0	2	0	0	0	0	0	0	0	0	0	1	1	2	0	0	0	0	1	0	2	2	1	2	0	0	2	0	2	2	0	1	1	0	0	0	0	2	2	1	1	0
9	1	0	2	0	0	1	1	0	1	0	0	0	2	0	0	0	0	1	1	0	0	0	0	0	0	2	0	2	1	1	1	0	1	1	0	1	0	0	1	0	1	0	0	0	0	1	0	2	0
10	0	2	1	1	0	1	1	1	0	0	0	0	1	2	0	0	0	0	0	2	2	0	0	0	0	1	0	1	0	1	2	2	2	0	0	1	1	0	0	0	2	0	1	0	1	0	0	0	0
11	0	1	2	1	0	1	2	0	1	0	1	1	1	1	0	0	0	0	0	2	2	0	0	0	1	0	0	2	1	1	1	0	1	1	0	1	1	0	1	1	1	0	0	0	0	1	0	1	0
12	0	2	1	1	0	1	2	0	1	0	0	1	2	2	0	0	0	2	1	1	2	0	0	0	0	1	0	2	0	2	0	1	2	1	0	1	2	0	1	1	0	0	1	0	0	1	1	0	1
13	1	2	0	0	0	0	2	0	1	0	0	0	0	0	0	0	0	0	2	0	1	0	0	0	1	0	0	0	1	0	1	1	1	1	0	2	2	1	1	0	0	0	0	0	0	1	0	2	0
14	1	1	0	0	0	1	2	0	1	0	1	0	0	0	0	0	1	0	1	1	2	0	0	0	0	0	1	2	1	1	0	1	1	1	0	1	0	0	0	0	2	0	0	0	0	1	0	2	0
15	0	2	1	0	0	1	2	0	0	0	0	0	0	0	0	0	1	1	0	2	2	1	0	0	0	0	0	2	2	1	1	0	1	1	0	1	2	1	0	0	1	2	2	0	1	1	0	2	0
16	1	1	1	0	0	0	2	0	0	0	1	0	0	0	0	0	0	1	1	1	2	1	0	0	0	2	0	1	1	0	1	1	1	0	0	0	1	1	0	0	1	0	1	0	0	0	0	2	0
17	1	1	1	0	0	1	1	0	0	0	1	0	0	0	0	0	0	0	0	2	2	1	0	0	0	2	0	2	0	2	0	1	0	1	0	2	2	0	2	2	0	0	0	0	0	1	0	2	0
18	1	2	0	0	0	0	1	0	1	1	1	0	1	1	0	0	0	1	0	2	2	0	1	0	0	2	0	2	0	2	0	2	2	0	0	1	1	1	0	0	1	0	1	0	0	1	0	1	1
19	0	2	2	0	1	1	1	0	0	0	2	1	1	1	0	0	0	0	1	1	2	0	0	0	0	0	0	2	0	1	2	0	1	2	0	2	1	0	0	0	2	0	1	0	1	0	1	2	0
20	1	0	2	0	0	2	1	0	1	0	1	1	1	1	0	0	0	0	0	1	1	0	0	0	0	1	0	2	0	2	0	1	2	0	0	0	2	0	1	1	1	1	1	1	1	2	0	2	0
21	0	1	2	0	1	2	2	0	1	0	0	1	1	1	0	0	0	0	0	1	1	0	0	0	0	1	1	1	1	2	0	0	0	1	0	1	2	0	2	2	0	1	1	0	1	0	0	2	0
22	1	1	1	0	0	0	2	0	2	0	0	0	2	0	0	0	0	1	1	1	2	0	0	0	0	1	0	2	1	2	1	1	1	1	0	1	2	0	2	2	0	0	0	1	0	1	0	2	0
23	0	2	1	1	0	1	2	0	0	0	0	0	1	1	0	0	0	0	1	1	2	0	1	0	0	1	0	1	1	1	0	1	1	0	0	0	2	0	2	2	0	1	0	0	1	2	0	1	1
24	0	0	2	0	1	1	1	1	0	1	1	0	1	0	0	0	0	1	1	1	1	0	1	0	1	0	0	1	1	1	0	2	1	2	1	2	2	0	1	1	0	1	0	0	0	1	1	0	0
25	0	1	2	1	0	1	1	0	0	0	2	0	0	0	0	0	0	1	0	2	2	1	0	0	0	2	0	2	0	2	1	1	2	1	1	1	2	0	0	0	1	0	0	0	0	0	1	1	0
26	1	2	2	1	0	1	1	0	1	0	0	1	1	1	0	0	0	0	0	1	1	0	0	0	0	1	0	1	1	1	0	2	1	1	0	1	1	0	2	2	0	0	1	0	1	1	0	1	1
27	0	1	1	0	0	1	1	0	1	0	0	0	0	0	0	0	1	2	1	1	1	1	1	1	0	0	0	2	2	1	1	1	1	1	0	1	1	0	0	0	1	0	0	0	0	1	0	1	0
28	0	0	2	0	1	2	1	0	1	1	1	0	1	0	0	0	0	2	0	1	1	1	1	1	0	0	0	1	2	0	1	1	2	0	0	1	2	0	1	1	1	0	0	1	0	0	1	1	0
29	1	1	1	0	0	1	2	0	0	0	0	1	1	1	0	0	0	0	2	0	1	0	0	0	0	1	0	2	0	1	2	0	1	1	0	1	2	0	0	0	1	0	1	0	0	0	0	0	1
30	1	0	2	0	1	1	2	0	1	0	0	1	2	1	0	0	0	0	0	2	2	1	1	0	0	1	0	0	1	0	1	2	2	0	0	0	0	0	1	1	1	0	0	0	1	1	0	1	0
31	0	1	2	0	0	2	1	0	0	0	1	1	2	1	0	1	0	0	0	2	2	0	1	1	1	0	0	2	0	1	2	0	2	1	0	1	1	0	0	0	2	0	0	0	0	1	0	2	0
32	0	2	0	1	0	1	2	0	1	0	0	0	0	0	0	0	0	1	0	1	1	0	0	0	0	1	0	2	0	2	1	1	2	0	0	2	0	0	0	0	2	0	0	0	1	0	0	2	0
33	0	0	2	0	1	2	2	0	1	0	0	1	1	1	0	0	0	0	1	1	2	1	0	0	0	0	0	2	0	1	1	1	2	0	0	1	0	0	0	0	2	1	0	0	1	0	0	0	1
34	1	1	1	1	0	1	2	0	1	0	0	1	1	1	0	0	0	0	1	0	2	0	0	0	0	1	0	2	0	2	1	2	2	0	0	1	2	0	2	1	0	0	0	0	0	1	1	1	0
35	0	0	2	0	0	1	2	0	0	0	0	1	1	1	0	0	1	1	1	0	1	1	0	0	0	0	0	1	0	1	1	1	2	0	0	1	0	0	0	0	2	0	1	0	1	0	0	2	0
36	0	0	2	0	1	1	1	0	2	0	0	1	1	1	0	0	0	0	1	0	1	0	1	0	0	1	1	1	1	2	0	1	1	1	0	2	2	0	0	0	0	0	1	0	1	0	0	1	0
37	1	1	1	0	1	1	1	0	1	0	0	0	1	0	0	0	0	1	1	1	2	1	0	0	0	0	0	2	0	1	2	0	2	2	2	2	1	0	2	2	0	1	0	0	0	0	0	0	2
38	1	0	2	0	0	1	1	1	0	0	1	0	1	0	0	0	0	2	1	1	2	0	1	1	1	0	0	1	1	2	0	0	0	2	0	2	0	0	1	1	1	0	0	0	0	1	0	1	0
39	1	0	2	0	1	2	2	0	0	1	1	0	0	0	0	0	0	1	2	0	2	0	2	1	1	0	0	2	0	1	2	0	1	2	2	2	2	1	0	0	1	1	1	0	1	0	0	2	0
40	0	2	0	0	0	0	2	0	2	0	0	0	1	1	0	0	0	0	1	1	2	0	0	0	0	2	0	1	1	1	0	0	1	1	0	1	0	0	0	0	2	0	1	1	0	1	0	2	0
41	0	1	2	0	1	2	2	0	0	0	0	2	1	1	0	0	0	0	2	0	1	0	0	0	0	0	0	2	1	0	1	0	0	2	0	2	0	0	1	0	1	1	1	0	1	0	0	2	0
42	0	2	0	0	0	1	1	1	0	0	1	1	1	1	0	0	0	1	1	1	1	1	0	0	0	1	0	1	1	1	0	1	1	2	0	2	2	0	0	0	1	0	2	0	1	0	0	1	0
43	1	1	1	0	0	1	2	0	1	0	0	1	1	0	0	0	0	0	0	2	2	0	1	1	1	1	0	2	0	1	2	1	1	2	0	2	1	0	0	0	2	0	0	0	0	1	0	2	0
44	0	1	2	1	0	2	2	0	2	0	0	0	0	0	0	0	0	0	0	2	2	0	0	0	1	0	0	2	2	0	2	0	1	2	0	2	2	0	0	0	1	0	0	0	0	0	0	2	0
45	1	1	2	1	0	2	2	0	1	0	0	0	1	1	0	1	0	1	0	1	1	0	0	0	0	1	0	2	1	2	0	1	2	1	0	1	0	0	0	0	1	0	0	0	0	2	1	1	0
46	0	0	2	1	0	2	1	0	0	0	1	1	2	0	1	1	0	0	1	0	0	0	0	0	1	0	0	1	2	0	1	1	2	0	0	1	2	0	1	1	1	0	0	0	0	1	0	1	1
47	0	0	1	0	0	1	1	0	1	0	0	0	0	0	0	0	0	2	1	1	2	0	0	0	0	0	0	2	0	2	0	1	2	0	0	1	2	0	2	1	0	1	0	0	1	1	0	1	1
48	1	1	1	1	0	1	1	0	0	0	1	0	1	0	0	0	0	1	0	2	2	0	1	1	1	2	0	1	0	2	1	1	1	1	0	1	1	0	0	0	1	1	1	0	1	2	0	0	1
49	1	2	1	0	0	2	2	0	0	0	1	1	1	1	0	0	0	0	0	1	1	0	0	0	0	1	0	2	0	1	0	0	1	2	0	2	1	0	1	1	1	1	2	0	1	0	0	1	0
50	1	2	0	0	0	0	1	0	0	0	2	1	1	1	0	0	0	1	1	1	1	0	0	0	0	1	0	2	1	2	0	2	1	2	1	2	2	1	1	1	0	0	0	0	0	1	0	1	0
51	1	0	1	0	0	1	2	1	0	0	0	0	1	0	0	0	0	1	0	2	2	0	1	0	1	2	0	2	1	2	1	0	1	1	0	2	2	0	2	1	0	0	0	0	0	1	0	1	1
52	0	1	1	0	1	2	2	0	1	0	1	0	1	1	0	0	0	0	1	1	2	1	0	0	0	0	0	2	2	0	2	0	1	2	1	2	2	0	2	2	0	1	1	0	2	1	0	1	0
53	0	2	0	0	0	0	2	0	1	0	1	1	1	1	0	0	0	0	0	2	2	0	0	0	1	2	0	1	1	1	1	2	1	1	0	1	1	0	1	1	1	0	0	0	1	1	0	0	0
54	1	1	1	1	0	1	2	0	0	0	1	0	0	0	0	0	0	0	1	1	2	0	0	0	0	2	0	2	2	1	2	0	1	0	0	1	2	0	2	1	0	0	0	0	0	1	0	1	0
55	1	1	2	0	1	2	2	0	0	0	0	1	2	0	1	1	0	0	1	1	2	0	0	0	0	1	0	2	0	2	0	1	2	0	0	1	2	0	2	2	0	0	0	0	0	0	0	1	1
56	1	2	2	0	0	1	2	0	1	0	1	0	0	0	0	0	0	0	2	0	0	0	0	0	0	1	1	2	1	0	1	1	0	1	0	2	0	0	1	0	1	0	1	0	1	0	0	1	0
57	0	1	1	1	0	2	0	0	0	0	1	0	1	1	0	1	0	1	1	1	1	0	0	0	0	2	0	2	1	1	2	0	1	0	0	1	2	0	0	0	1	1	1	0	1	1	0	1	0
58	1	1	1	1	1	2	0	0	1	0	1	0	1	0	0	1	0	0	0	2	2	0	1	1	1	1	0	2	1	2	0	0	0	2	0	1	1	1	0	0	1	1	0	0	2	1	0	1	0
59	0	2	1	0	0	0	2	0	1	0	0	0	0	0	0	0	0	0	1	1	2	1	0	0	0	2	0	1	1	1	0	1	1	1	1	1	1	0	0	0	2	0	2	0	1	0	0	1	1
60	0	2	1	0	0	0	1	0	1	0	1	1	1	1	0	0	0	0	0	2	2	0	0	0	0	1	0	2	0	2	0	2	2	0	0	0	2	0	2	2	0	0	0	0	1	0	1	1	0
61	1	0	2	0	1	1	1	0	1	1	1	0	1	2	0	0	1	1	2	0	1	0	0	0	0	2	0	2	1	1	2	1	1	1	1	1	2	0	2	2	0	1	0	0	1	1	0	2	0
62	0	1	1	0	0	1	1	0	0	0	1	1	1	0	0	0	0	0	0	2	2	1	0	0	0	0	0	1	1	1	1	0	0	1	1	2	0	0	0	1	1	1	1	0	0	0	0	1	0
63	1	2	0	0	0	0	2	0	1	0	0	1	1	2	0	0	0	2	1	1	2	0	0	0	0	0	0	2	1	2	0	1	1	1	0	1	0	0	0	1	1	0	0	0	0	1	0	1	0
64	1	1	2	1	0	2	2	1	0	0	0	0	1	0	0	0	0	1	0	2	2	0	0	0	0	1	0	1	1	0	1	0	2	2	0	2	1	0	0	0	2	0	0	0	1	0	0	2	0
65	0	0	2	0	1	2	1	0	0	0	0	0	1	0	0	0	0	1	0	2	2	0	1	1	1	1	0	1	0	1	1	0	1	1	0	1	1	0	0	0	1	1	0	0	1	2	0	2	0
66	0	1	1	1	0	1	2	0	1	0	0	0	0	0	0	0	0	0	1	0	0	0	1	1	1	0	0	2	0	2	1	2	2	0	0	0	1	0	1	0	1	0	0	0	0	1	0	2	0
67	0	1	1	0	1	1	2	0	0	0	0	0	1	1	0	0	0	0	0	2	2	0	1	0	0	0	0	1	1	1	0	0	2	2	0	2	1	0	0	0	1	1	0	0	1	0	0	2	0
68	1	2	1	1	0	1	2	0	0	0	1	2	2	2	0	0	0	1	0	2	2	0	1	0	0	1	0	2	0	1	1	0	2	1	1	1	1	0	0	0	1	0	1	0	1	0	0	2	0
69	0	0	2	0	0	1	2	1	0	0	0	1	2	1	0	0	0	0	1	1	2	0	0	0	0	0	0	0	2	0	0	1	1	1	0	1	1	1	1	1	0	0	0	0	0	0	0	2	0
70	1	1	1	0	0	1	1	1	0	0	1	0	0	0	0	0	0	0	0	1	1	0	0	0	0	0	0	1	1	0	1	2	2	1	0	1	2	0	2	2	0	0	0	0	0	1	0	1	1
71	0	0	2	0	1	1	2	0	1	0	1	1	0	0	0	0	0	0	1	1	1	0	1	1	1	1	0	2	0	2	1	0	0	1	0	1	2	0	1	1	1	0	0	0	1	0	0	2	0
72	0	1	1	0	0	1	1	0	0	0	1	0	0	0	0	0	0	0	0	2	2	0	0	0	0	2	0	2	0	2	0	1	2	1	0	1	2	1	0	0	1	1	1	0	1	0	0	2	0
73	1	2	0	1	0	1	1	0	0	0	2	1	1	1	0	0	0	0	1	1	1	0	1	0	0	1	0	2	1	1	2	0	1	0	0	0	0	0	0	0	1	1	1	0	1	0	0	1	0
74	0	1	1	1	0	1	1	0	0	1	1	0	0	0	0	0	0	0	2	0	1	0	1	0	1	0	0	2	1	1	1	0	1	1	0	1	1	0	0	0	1	0	0	0	2	1	0	1	0
75	0	1	2	0	0	0	1	0	1	0	0	0	1	0	0	0	0	1	1	1	1	0	0	0	0	1	0	2	1	2	0	0	1	1	0	1	1	0	1	1	1	0	0	0	1	1	0	1	1
76	1	0	2	0	0	1	2	0	2	0	0	1	1	1	0	0	0	0	0	1	1	0	1	0	0	1	0	2	1	2	1	0	0	1	0	0	1	0	0	0	1	0	0	1	0	0	0	1	1
77	1	1	1	0	0	0	1	0	0	0	2	0	0	0	0	0	0	1	0	1	1	0	1	0	0	0	0	2	1	2	0	2	1	2	0	2	2	1	1	1	0	1	2	0	0	1	1	0	0
78	0	1	1	0	0	1	2	0	1	0	0	0	2	1	0	1	0	0	0	2	2	0	1	1	1	0	0	1	1	1	1	0	0	2	1	2	1	0	1	1	1	0	0	0	0	1	0	2	0
79	1	1	2	0	0	1	2	0	1	0	0	1	1	1	0	0	0	0	0	2	2	0	1	1	1	1	0	1	2	0	1	0	1	2	1	1	1	0	0	0	1	0	1	1	0	1	0	2	0
80	0	1	1	0	0	1	1	0	2	0	0	0	0	0	0	0	0	0	0	2	2	0	0	0	0	1	0	1	1	1	0	0	1	1	0	1	1	0	0	0	0	0	0	0	0	1	0	0	0
81	1	1	1	1	0	1	2	1	1	0	0	0	0	0	0	0	0	0	0	1	1	0	0	0	0	1	0	1	1	1	0	2	2	0	0	0	2	1	1	1	0	0	1	0	1	0	0	1	0
82	0	0	2	2	1	2	1	0	0	0	1	0	0	0	0	0	1	1	0	2	2	0	0	0	0	1	0	2	0	2	1	1	1	2	0	1	1	1	0	0	0	1	1	0	1	0	0	1	0
83	0	1	2	0	1	2	1	0	1	0	1	0	0	0	0	0	0	0	0	2	2	0	0	0	1	2	0	2	0	2	0	1	2	2	1	2	1	0	1	1	1	2	2	0	2	1	0	2	0
84	1	2	0	1	0	1	1	0	0	0	1	0	1	0	0	0	0	0	0	1	1	1	0	0	0	2	0	0	1	1	0	1	2	0	0	1	1	1	0	0	1	0	1	0	1	0	1	0	1
85	0	2	0	0	0	1	2	1	0	0	0	0	0	0	0	0	0	0	1	1	1	0	0	0	0	0	0	2	1	1	1	0	0	2	0	2	2	1	1	1	0	1	0	0	1	0	0	2	0
86	1	2	0	1	0	1	2	0	1	0	1	1	1	1	0	0	0	1	1	1	1	0	0	0	0	1	0	1	1	0	1	1	1	1	1	1	2	0	1	0	0	1	0	0	2	0	0	1	1
87	1	1	1	0	0	0	1	0	0	0	2	0	2	1	0	1	0	1	0	2	2	0	0	0	0	0	0	2	0	0	1	1	1	1	1	1	2	0	2	2	0	0	2	0	1	0	0	1	0
88	0	2	0	0	0	0	2	0	0	0	0	0	1	1	0	0	1	2	0	1	1	0	0	0	0	1	1	2	1	1	0	0	1	0	0	0	2	0	1	1	1	1	1	1	1	2	0	2	0
89	1	1	2	1	1	2	0	0	0	0	2	0	1	1	0	0	0	0	1	1	1	0	0	0	0	2	0	1	1	1	1	1	2	1	1	1	2	0	0	0	0	0	0	1	0	0	1	1	0
90	0	1	1	0	0	0	2	0	1	0	0	1	1	0	1	1	1	1	2	0	1	0	0	0	0	0	0	2	0	1	2	0	1	0	0	0	1	0	1	1	1	0	0	0	0	0	0	2	0
91	0	1	1	1	0	1	2	0	1	0	0	0	0	0	0	0	0	0	0	1	0	0	1	0	1	2	0	2	0	2	2	2	2	1	1	2	2	0	2	1	0	0	1	0	1	0	0	0	0
92	1	2	1	0	0	0	2	0	1	0	1	1	2	2	0	0	0	0	0	2	2	0	0	0	0	0	0	2	0	1	1	2	2	1	0	2	1	0	0	0	1	0	0	2	0	1	1	0	1
93	1	0	2	0	0	1	2	0	0	0	0	0	1	0	0	1	0	0	2	0	0	0	0	0	0	0	1	2	1	0	1	1	1	1	0	1	1	1	0	0	1	1	0	0	1	2	0	1	1
94	0	1	1	1	0	2	1	0	0	0	0	0	0	0	0	0	0	0	0	2	2	1	0	0	0	1	1	2	0	1	1	0	2	1	1	2	0	0	0	0	2	0	0	0	1	1	0	2	0
95	0	1	1	1	0	1	2	0	1	0	0	1	2	0	1	1	0	2	0	2	2	1	0	0	0	2	0	2	0	2	1	0	2	2	0	2	2	0	1	1	1	2	2	0	2	0	0	2	0
96	1	1	1	1	0	1	1	1	1	0	0	0	0	0	0	0	0	1	0	2	2	0	0	0	0	2	0	2	1	2	1	0	1	0	0	1	1	0	1	1	1	0	0	0	1	0	0	1	1
97	0	1	1	0	0	1	1	0	0	1	1	0	0	0	0	0	0	0	0	1	1	0	0	0	0	2	1	1	1	2	0	2	2	0	0	1	2	0	0	0	2	0	0	0	0	0	0	2	0
98	1	1	1	0	0	1	2	1	1	0	0	0	1	0	0	0	0	0	0	1	1	0	1	1	1	1	0	1	1	1	0	0	1	0	0	0	1	0	0	0	2	0	0	1	0	1	0	2	0
99	0	0	2	1	0	2	2	0	0	0	0	1	1	1	0	0	0	2	0	2	2	0	1	0	0	1	0	1	0	1	0	2	2	0	0	0	1	0	2	2	0	0	0	2	0	2	0	1	0
100	1	1	1	0	0	1	2	0	2	0	0	0	1	0	0	0	0	2	1	1	2	0	0	0	0	1	1	2	1	1	0	1	1	2	0	2	1	0	0	0	1	1	1	0	1	0	0	1	1
101	1	0	1	0	0	1	2	0	0	0	0	0	1	0	0	0	0	1	0	2	2	0	0	0	0	1	0	2	0	2	1	1	1	1	0	2	1	0	1	1	1	1	1	0	1	0	0	1	0
102	1	1	1	1	0	1	1	0	0	0	2	1	1	1	0	0	0	0	1	0	2	0	1	1	1	1	0	1	2	0	0	0	1	0	0	1	1	0	1	1	1	0	0	0	0	2	0	1	0
103	0	1	2	1	0	1	1	0	0	0	1	0	2	0	0	0	0	0	1	1	2	0	1	0	1	0	0	2	0	2	0	0	0	1	0	1	1	0	0	0	1	0	0	0	0	0	0	2	0
104	1	2	1	0	0	1	2	0	2	0	0	1	1	1	0	0	0	0	0	2	2	1	0	0	0	0	0	2	0	0	0	0	0	2	0	2	1	0	0	0	2	0	1	0	1	0	0	1	1
105	0	0	1	0	0	1	2	0	0	0	0	1	2	1	1	1	0	0	1	1	2	0	0	0	0	2	0	2	0	2	1	1	2	1	0	1	0	0	0	0	2	0	1	1	2	1	0	0	0
106	1	1	1	1	0	2	1	0	1	0	0	0	0	0	0	0	0	0	2	0	0	0	1	1	1	1	0	2	0	1	0	0	1	1	0	2	1	0	0	0	1	0	0	0	0	1	1	0	0
107	1	1	1	0	0	0	1	0	1	0	1	0	1	0	0	1	0	1	0	2	2	0	0	0	0	1	0	2	0	2	2	0	0	2	0	2	2	0	2	2	0	1	1	0	0	0	0	2	0
108	0	0	2	0	0	1	2	0	1	0	1	0	1	1	0	0	0	1	1	1	1	0	0	0	0	0	0	1	1	1	0	2	1	1	0	1	2	0	1	1	1	0	0	0	1	1	0	2	0
109	0	2	0	0	0	0	2	1	0	0	0	0	1	0	0	0	0	1	1	1	1	0	0	0	0	2	0	0	1	0	1	1	2	1	0	2	0	0	0	0	2	1	1	0	1	0	0	2	0
110	1	0	2	0	0	1	2	0	1	0	0	0	0	0	0	0	0	0	1	1	2	0	0	0	1	0	0	1	1	1	0	1	2	0	0	1	1	0	1	1	1	0	0	0	0	1	0	1	0
111	0	0	2	0	2	2	2	0	1	0	0	2	2	1	1	1	0	0	0	1	1	1	0	0	0	0	0	2	0	1	1	1	2	1	0	2	2	0	1	1	1	0	1	0	0	0	0	1	0
112	1	1	1	1	0	2	2	0	0	0	0	0	0	0	0	0	1	0	1	1	2	0	1	1	1	1	0	2	0	2	1	0	1	2	0	2	1	0	1	1	1	0	1	0	0	2	0	2	0
113	0	1	1	1	0	2	1	1	0	0	1	0	1	0	0	0	0	1	1	1	2	1	0	0	0	2	0	1	1	1	0	1	2	0	0	0	0	0	0	0	2	0	0	0	0	1	0	1	0
114	0	1	1	0	0	1	1	0	0	0	1	0	2	1	0	1	0	1	0	1	1	0	1	0	0	1	0	2	0	2	1	0	2	2	0	2	1	0	2	2	0	0	2	0	1	0	0	0	0
115	0	0	2	0	0	1	1	0	1	0	1	1	1	1	0	0	0	0	0	1	1	0	0	0	0	1	0	2	0	2	0	1	0	1	0	1	0	0	0	0	1	1	1	0	1	2	0	2	0
116	1	2	0	1	0	1	2	0	0	0	0	2	2	2	0	0	0	0	2	0	2	0	0	0	0	0	1	2	1	1	0	0	2	1	0	1	1	0	1	1	1	1	1	0	0	0	0	1	1
117	1	1	1	0	1	1	1	0	0	0	2	0	0	0	0	0	0	1	0	1	2	0	0	0	1	0	0	2	0	1	2	0	0	2	0	2	1	0	0	0	2	0	0	1	0	0	0	2	0
118	0	1	1	0	0	0	2	0	1	0	1	1	1	1	0	0	0	0	0	2	2	1	0	0	0	1	0	1	0	1	0	1	2	0	0	0	1	0	1	1	1	0	0	0	0	0	0	0	1
119	1	1	1	0	0	1	1	0	0	0	0	0	1	1	0	0	0	1	0	2	2	0	0	0	1	1	0	2	0	1	2	1	1	2	1	1	1	0	1	1	1	0	0	1	0	0	0	2	0
120	1	1	1	0	0	1	1	0	0	0	0	0	0	0	0	0	0	1	0	2	2	0	0	0	0	0	0	2	1	2	1	1	2	1	0	1	1	0	0	0	1	1	1	0	1	0	0	2	0
121	1	0	2	2	1	2	2	1	0	0	0	0	1	0	0	0	0	0	0	1	1	0	0	0	0	0	0	2	0	2	1	1	1	1	0	1	0	0	1	1	1	0	0	0	0	0	0	1	1
122	0	1	1	1	0	1	2	0	1	0	0	0	0	0	0	0	0	1	0	2	2	0	0	0	0	1	0	2	0	1	2	0	0	2	1	2	2	0	1	1	1	0	0	0	0	0	1	1	0
123	0	2	1	0	0	0	1	0	1	0	1	0	1	0	0	1	0	1	0	2	2	0	1	0	0	1	0	2	0	1	1	2	2	0	0	1	1	0	1	0	1	0	0	0	0	1	1	1	0
124	1	2	1	0	0	1	1	0	2	0	0	0	1	1	0	1	0	0	0	0	0	0	0	0	0	1	0	2	1	2	0	1	0	1	0	1	1	0	0	0	2	1	1	0	1	1	0	1	0
125	1	1	1	0	0	1	2	0	0	0	0	0	0	0	0	0	0	0	1	1	1	1	0	0	0	2	0	1	2	1	0	1	2	0	0	2	0	0	0	0	2	0	1	1	1	0	0	0	1
126	1	1	1	0	0	0	2	0	2	0	0	1	1	1	0	0	1	1	1	1	1	1	1	0	0	1	0	2	1	1	2	1	2	0	0	0	1	0	0	0	1	0	1	0	1	0	0	2	0
127	0	2	0	1	0	1	0	0	1	0	0	1	1	1	0	0	0	1	0	2	2	0	1	1	1	2	0	1	0	2	1	1	2	0	0	1	1	0	0	0	1	0	0	1	0	1	0	1	0
128	1	1	1	0	0	1	2	0	1	0	1	0	2	2	0	0	0	2	1	1	2	0	0	0	0	0	0	1	2	0	1	0	2	1	1	1	2	0	2	2	0	0	2	0	1	0	0	1	1
129	0	2	2	1	0	1	2	0	1	0	0	0	0	0	0	0	0	1	0	2	2	0	0	0	0	1	0	1	0	1	0	1	1	0	0	0	1	0	0	0	2	1	1	0	1	1	0	1	0
130	0	1	0	0	0	0	2	1	0	0	0	0	1	1	0	1	1	1	0	1	1	0	0	0	0	1	0	1	1	1	1	1	2	0	0	1	0	0	1	1	1	0	0	0	0	0	0	2	0
131	1	1	1	0	0	1	1	0	1	0	0	0	0	0	0	0	0	1	0	2	2	0	0	0	1	2	0	1	2	1	0	1	1	0	0	0	2	0	0	0	0	0	1	0	0	0	0	2	0
132	1	2	1	2	0	2	2	1	0	0	1	1	2	2	0	0	1	1	1	1	1	0	0	0	1	2	1	2	0	1	1	0	0	2	1	2	0	0	1	1	1	0	0	0	0	1	0	1	1
133	0	2	1	0	0	0	1	0	1	0	1	1	2	2	0	0	0	1	1	1	2	0	0	0	0	0	0	1	1	1	0	0	2	1	0	2	1	0	0	0	1	0	0	0	0	1	0	0	2
134	1	2	0	1	0	1	1	0	0	1	2	1	1	1	0	0	0	0	2	0	0	0	1	1	1	1	0	2	1	1	2	0	2	1	0	2	2	0	1	1	1	0	0	0	1	0	1	0	1
135	0	1	1	0	1	2	1	1	0	0	1	2	2	1	1	1	0	0	1	1	2	1	0	0	0	2	0	2	0	1	2	1	2	1	1	1	1	0	0	0	2	1	1	0	1	0	1	0	1
136	0	2	0	0	0	0	2	1	0	0	0	0	0	0	0	0	0	0	0	2	2	0	0	0	0	1	0	2	1	2	0	0	0	1	1	2	1	0	0	0	1	1	1	0	2	0	1	0	1
137	1	1	1	0	1	1	1	0	1	0	0	0	0	0	0	0	0	1	1	0	2	0	1	1	1	1	0	2	0	2	1	1	1	1	1	1	1	0	0	0	2	1	1	0	1	1	0	1	0
138	0	1	1	0	1	1	2	0	0	0	1	0	1	0	0	1	0	0	1	1	2	0	0	0	0	0	0	2	0	2	0	0	2	1	0	2	1	0	0	0	2	0	1	0	1	1	0	1	1
139	0	0	2	0	0	1	2	0	2	0	0	1	2	1	1	1	0	2	1	1	2	0	1	0	0	1	0	1	1	1	0	1	2	0	0	0	2	0	0	0	2	0	0	0	0	0	0	2	0
140	0	1	2	0	1	2	2	0	0	0	0	1	1	1	0	0	0	1	0	2	1	0	0	0	0	0	0	2	0	2	0	1	2	0	0	0	1	0	0	0	1	0	0	0	0	1	1	1	0
141	1	1	1	1	0	1	1	0	1	0	1	1	2	2	0	1	0	0	1	1	2	0	1	0	0	1	0	2	0	2	0	0	0	2	1	2	2	0	2	2	0	1	0	0	0	0	0	1	1
142	0	0	2	0	2	2	2	0	0	0	0	0	0	0	0	0	0	0	2	0	1	0	0	0	0	1	0	2	1	1	2	1	2	0	0	0	2	0	1	1	0	1	1	0	1	0	2	0	0
143	0	1	1	0	0	0	2	1	0	0	1	1	2	1	0	0	0	2	2	0	0	0	0	0	0	2	0	2	1	2	1	0	1	1	0	2	2	0	2	2	0	1	0	0	0	0	0	1	0
144	0	0	2	0	0	1	2	0	1	0	1	0	0	0	0	0	0	2	1	1	1	0	1	0	0	1	0	2	0	2	1	1	1	2	1	2	0	0	0	0	1	0	1	0	1	0	0	0	2
145	1	1	1	0	0	1	2	0	1	0	0	1	2	2	0	0	0	2	1	1	2	0	1	0	0	0	0	1	2	0	1	0	1	1	0	1	1	0	1	1	1	1	1	0	1	1	0	2	0
146	1	1	1	0	1	1	1	0	0	0	1	1	1	1	0	0	0	1	0	2	2	1	0	0	0	1	0	1	1	1	0	1	0	2	0	2	2	0	0	1	1	0	0	1	0	1	0	1	1
147	0	1	1	0	0	1	2	1	1	0	0	0	0	0	0	0	0	1	1	1	2	0	0	0	0	1	0	1	0	1	0	1	0	1	0	1	2	0	2	1	0	0	1	0	1	1	0	2	0
148	1	1	1	0	1	1	2	0	0	0	0	0	2	0	0	0	0	0	0	1	1	0	1	1	1	1	0	1	1	1	1	0	2	2	0	1	2	1	0	0	1	0	0	0	0	2	0	0	1
149	0	2	0	0	0	0	2	0	1	0	1	1	0	0	0	0	0	0	0	2	2	0	0	0	0	0	0	2	0	2	1	0	1	2	1	2	1	0	2	2	0	0	2	0	0	0	0	2	0
150	0	0	2	0	0	1	1	0	1	0	0	1	1	1	0	0	0	0	0	2	2	0	1	1	1	2	0	2	0	2	1	0	2	0	0	2	1	0	1	1	1	0	0	0	0	0	0	1	0
151	0	2	1	0	0	2	2	1	1	0	0	0	1	0	0	0	0	1	2	0	1	0	0	0	0	1	1	1	0	0	1	1	1	2	0	2	2	0	1	1	1	1	1	0	2	1	1	0	0
152	0	1	2	1	0	2	2	1	1	0	0	1	1	1	0	0	0	0	1	0	1	0	0	0	0	0	0	1	1	1	0	1	2	0	0	0	1	0	0	0	2	0	1	0	0	0	1	0	0
153	0	1	2	0	0	0	1	0	1	0	1	2	2	1	1	1	1	1	0	1	1	0	0	0	0	1	0	2	1	2	0	0	1	2	1	2	2	0	1	1	1	0	0	0	0	1	0	1	1
154	0	2	2	1	0	1	1	0	0	0	1	1	1	1	0	0	0	0	2	0	0	0	2	1	1	1	0	2	1	1	1	2	2	1	1	2	0	0	0	0	1	0	1	0	1	0	0	1	0
155	1	1	1	0	0	2	2	1	0	0	0	0	1	0	0	1	1	1	1	1	1	0	1	1	1	1	0	1	2	0	1	2	2	0	0	1	0	0	1	1	0	0	1	0	1	0	1	0	0
156	1	1	1	0	1	1	2	0	1	0	0	1	1	1	0	0	0	1	0	2	2	0	1	0	0	1	0	2	0	2	2	0	1	2	2	2	2	0	1	1	0	0	0	0	0	0	0	2	0
157	0	0	2	0	0	1	1	1	1	0	1	1	2	1	0	0	0	0	0	2	2	0	0	0	0	0	0	0	2	0	0	1	1	1	0	2	1	0	0	0	1	0	1	0	1	0	0	2	0
158	0	0	2	0	0	2	1	1	0	0	1	1	1	1	0	0	0	1	1	0	0	0	0	0	0	1	0	1	0	2	1	1	1	2	1	1	0	0	0	0	2	1	1	0	1	0	0	0	1
159	0	1	1	0	0	1	2	0	0	0	0	1	2	2	0	0	0	1	0	2	2	0	0	0	0	1	0	2	0	1	0	0	0	2	1	2	2	0	0	0	1	0	1	0	1	0	0	1	0
160	0	1	1	1	0	1	2	0	2	0	0	1	0	0	0	0	0	0	1	1	2	0	1	0	0	1	1	1	1	0	0	1	2	1	0	1	1	0	2	2	0	1	0	0	1	0	0	2	0
161	0	2	0	0	0	0	1	0	1	0	1	2	2	2	0	0	0	0	0	2	2	0	0	0	0	2	0	2	0	1	2	0	1	2	1	2	1	0	0	0	1	0	1	0	0	0	0	1	1
162	0	0	2	1	0	2	1	0	0	0	1	0	1	0	0	0	0	0	1	1	2	0	0	0	1	0	0	1	0	1	0	1	1	1	0	1	2	1	0	0	0	1	1	1	0	1	0	1	1
163	1	0	2	1	0	2	2	1	0	0	0	0	1	0	0	1	0	1	1	1	1	0	0	0	1	1	1	2	2	1	1	0	1	1	0	1	2	0	0	0	1	0	0	0	0	1	0	1	0
164	0	0	2	1	0	2	1	1	0	1	1	0	0	0	0	0	1	1	0	1	1	0	0	0	0	1	0	1	2	0	1	2	1	2	1	2	0	0	0	0	2	0	1	0	0	0	1	1	0
165	1	1	2	1	0	2	1	0	1	0	0	1	1	0	1	1	0	0	0	0	0	0	0	0	1	1	0	2	0	2	1	1	1	1	0	2	0	0	0	1	1	1	1	0	0	0	0	2	0
166	0	1	2	1	0	1	1	0	0	0	2	1	2	2	0	0	0	1	1	1	1	0	0	0	0	2	0	2	1	1	2	0	1	1	0	1	1	0	1	1	1	1	1	0	2	0	0	2	0
167	0	1	2	0	0	2	1	1	0	0	1	0	0	0	0	0	0	1	1	1	2	0	0	0	0	2	0	2	1	1	1	1	1	1	0	2	1	0	1	1	1	0	1	1	1	0	0	0	0
168	0	2	0	0	0	0	2	0	1	0	0	0	1	1	0	1	0	0	0	1	1	0	1	1	1	1	0	2	1	1	1	1	1	2	0	2	1	0	1	1	1	1	1	0	1	1	0	0	0
169	0	0	2	0	1	2	1	0	1	0	1	0	0	0	0	0	0	1	0	0	0	0	0	0	0	1	0	1	1	1	1	0	2	2	2	2	1	0	1	1	1	0	0	0	0	1	0	2	0
170	1	1	2	0	0	0	2	1	1	0	0	1	1	1	0	0	0	0	2	0	0	0	2	0	0	1	0	1	2	0	0	1	2	2	0	2	2	0	2	2	0	0	0	0	0	0	0	1	1
171	0	1	2	0	1	1	2	0	1	0	0	0	1	0	0	1	0	0	1	1	2	0	0	0	0	1	0	1	1	1	1	2	2	0	0	1	1	0	2	2	0	0	0	0	0	0	1	1	0
172	1	1	2	1	0	1	2	0	1	0	1	0	0	0	0	0	0	0	1	1	2	0	0	0	1	0	0	2	0	2	1	1	2	0	0	1	2	0	0	0	1	0	2	0	0	0	0	2	0
173	0	2	0	0	0	0	1	0	1	0	0	1	1	1	0	0	0	1	2	0	1	0	0	0	0	2	0	2	1	1	1	0	0	2	0	2	2	0	1	1	0	1	1	0	1	2	0	2	0
174	0	2	1	0	0	1	2	0	1	0	0	1	1	1	0	0	0	1	1	0	2	0	0	0	0	0	0	2	1	1	2	0	2	2	2	2	2	0	1	1	0	1	1	0	1	0	1	1	0
175	1	0	2	0	0	1	0	0	1	1	1	2	1	1	0	0	0	0	1	0	2	0	2	0	0	0	0	1	2	0	1	1	2	1	0	1	1	0	0	0	1	0	0	0	0	1	0	1	1
176	0	0	2	0	0	1	2	0	2	0	0	1	1	1	0	0	0	0	0	1	1	0	0	0	0	1	0	2	0	2	0	2	1	2	1	2	2	0	2	1	0	1	0	0	0	0	0	1	1
177	0	0	2	0	1	1	1	0	1	0	0	0	0	0	0	0	0	0	1	0	1	0	0	0	0	2	0	2	1	1	1	1	1	1	0	2	0	0	0	0	1	1	1	0	1	1	0	1	0
178	0	1	2	0	0	0	2	0	1	0	0	1	2	1	0	0	1	1	1	1	1	0	1	1	1	1	2	2	1	0	1	1	1	1	1	1	1	0	1	0	1	1	0	0	1	2	0	2	0
179	1	1	1	1	0	2	2	1	0	0	0	1	1	1	0	0	0	0	1	1	2	0	0	0	0	2	0	2	1	2	0	0	0	2	0	2	2	0	1	0	1	0	0	0	0	1	0	0	0
180	0	2	1	0	0	1	2	0	0	0	1	1	2	2	0	1	0	1	0	2	1	0	0	0	0	1	0	2	0	2	0	1	1	1	0	2	2	0	2	2	0	0	0	0	0	1	0	2	0
181	1	1	2	1	0	2	1	0	0	0	1	0	0	0	0	0	0	1	1	1	2	0	0	0	0	1	0	1	1	1	0	1	1	1	0	1	1	0	0	0	1	1	0	0	1	0	1	0	1
182	0	1	2	0	0	2	1	0	0	1	1	0	1	0	0	0	0	2	1	1	1	0	0	0	0	2	0	1	1	1	1	2	2	0	0	0	2	0	1	1	1	0	0	0	0	1	0	1	1
183	0	2	0	1	0	1	2	1	1	1	0	1	1	1	0	0	0	0	1	1	2	0	1	1	1	0	0	2	1	2	1	0	1	1	0	1	0	0	0	0	2	0	0	0	0	1	0	1	0
184	0	1	1	0	1	1	1	1	0	0	0	0	2	0	0	0	0	2	1	1	2	0	1	0	1	0	0	2	2	0	2	1	1	2	0	2	1	0	2	2	0	0	1	0	1	0	1	0	0
185	1	1	1	0	0	1	1	0	0	0	1	1	2	1	0	0	0	2	0	1	1	0	2	0	0	1	0	1	2	0	0	1	2	2	0	2	2	0	1	1	0	0	0	0	0	0	0	2	0
186	1	1	1	0	0	0	1	1	1	0	0	0	0	0	0	0	1	0	1	1	2	0	0	0	0	1	0	1	0	2	1	1	2	1	0	2	0	0	0	0	1	1	1	0	1	1	0	2	0
187	1	2	1	0	0	0	2	1	0	0	0	0	1	0	0	1	0	0	2	0	0	0	1	1	1	1	0	2	0	2	1	1	1	2	0	2	1	1	0	0	0	1	1	0	1	2	1	1	0
188	1	1	2	0	1	2	1	0	0	0	0	1	2	2	0	0	0	0	0	2	2	0	0	0	0	1	0	1	1	1	0	0	0	2	2	2	0	0	0	0	1	0	0	0	0	1	1	0	0
189	1	1	1	1	0	1	2	0	1	0	0	1	2	1	0	0	0	0	1	1	2	0	0	0	0	1	0	1	1	0	1	0	1	2	0	2	1	0	1	1	1	1	1	0	1	0	0	2	0
190	0	1	1	0	0	1	2	0	2	0	0	1	1	1	0	0	0	1	2	0	2	0	0	0	0	0	0	2	0	1	2	1	2	1	0	2	2	0	0	0	1	0	0	0	1	1	0	2	0
191	1	1	0	0	0	1	1	0	0	0	2	0	0	0	0	0	1	1	1	0	1	0	1	1	2	2	0	2	1	2	0	1	1	2	0	1	1	0	0	0	2	0	1	0	1	0	0	2	0
192	1	2	1	0	1	1	2	1	0	0	0	1	1	1	0	0	0	1	0	1	1	0	0	0	0	1	0	2	0	2	0	0	1	2	0	2	0	0	0	0	1	0	0	1	0	0	0	1	0
193	1	0	2	0	1	2	2	0	1	0	1	1	2	2	0	0	0	0	0	2	2	0	1	1	1	1	0	2	0	1	2	0	1	1	0	1	1	0	1	1	1	1	1	0	1	0	0	1	0
194	0	0	2	0	1	2	2	0	2	0	0	1	1	1	0	0	0	1	1	1	2	0	0	0	0	1	0	2	0	2	0	1	2	0	0	1	0	0	0	0	2	0	0	0	0	1	1	0	0
195	0	2	1	0	0	2	2	1	0	0	0	1	1	1	0	0	0	0	0	2	2	0	0	0	1	0	0	2	1	2	0	0	2	0	0	1	1	0	0	0	2	1	1	0	1	0	1	1	0
196	0	0	1	0	0	0	1	0	0	0	1	0	1	0	0	1	0	0	1	1	2	0	0	0	0	2	0	2	0	1	1	1	1	1	0	2	0	0	0	1	1	0	1	0	1	0	0	1	0
197	0	2	0	0	0	0	1	0	1	0	1	0	0	0	0	0	0	0	0	2	2	0	1	1	1	1	0	2	0	2	0	0	1	1	0	1	1	1	1	1	0	1	0	0	1	0	0	1	0
198	1	1	2	0	0	2	1	0	1	0	1	0	0	0	0	0	0	1	1	1	2	0	0	0	0	1	0	0	2	0	0	0	0	2	0	2	1	0	2	2	0	0	0	0	0	1	0	2	0
199	1	1	1	0	0	2	2	0	0	0	1	0	1	1	0	1	0	0	0	1	1	0	0	0	0	1	0	1	2	0	1	1	1	1	0	1	2	0	1	1	1	1	0	0	1	1	0	1	1
200	1	1	1	1	0	1	2	0	1	0	0	0	0	0	0	0	0	0	1	1	1	0	0	0	0	0	0	2	0	1	2	0	0	2	1	2	1	0	0	0	2	0	0	0	1	1	0	1	0
201	0	0	2	1	0	2	1	0	2	0	0	0	0	0	0	0	0	1	0	2	2	0	0	0	0	0	1	2	0	1	0	0	2	1	0	2	1	0	1	1	1	0	2	0	1	0	0	1	1
202	0	0	2	0	2	2	1	0	1	0	0	0	1	0	0	0	0	0	1	1	1	0	0	0	0	1	0	2	0	2	0	0	2	2	0	1	2	0	1	1	1	0	0	1	1	2	0	2	0
203	1	1	1	1	0	1	0	0	0	1	2	1	2	1	0	0	0	1	1	0	0	0	1	0	0	2	0	2	0	2	0	2	1	2	1	2	2	0	1	1	1	0	2	0	1	0	0	1	1
204	1	0	2	1	0	2	2	1	0	0	0	0	1	0	0	1	0	0	0	2	2	0	1	1	1	1	0	1	0	1	1	0	2	0	0	1	1	0	0	0	2	0	0	0	0	1	1	1	0
205	0	2	0	0	0	0	2	0	2	0	0	0	0	0	0	0	0	0	2	0	1	0	0	0	0	0	1	2	1	0	1	0	2	1	0	1	2	0	1	1	1	0	0	1	1	1	0	1	0
206	1	1	1	0	0	1	2	0	0	0	1	0	0	0	0	0	0	0	0	2	2	0	0	0	0	1	1	1	0	0	1	0	0	2	0	2	1	0	1	0	1	0	1	1	1	1	0	2	0
207	0	0	2	1	1	2	1	0	0	0	2	1	1	1	0	0	0	1	0	2	2	0	0	0	0	0	0	2	0	2	1	0	1	1	0	1	0	0	0	0	2	0	1	0	1	0	0	1	0
208	0	2	1	0	0	2	2	1	0	0	0	0	1	1	0	0	0	1	0	1	1	0	0	0	0	2	0	2	2	0	2	0	1	2	0	2	1	1	1	1	0	0	2	0	0	1	0	2	0
209	1	2	1	0	0	0	0	0	0	1	2	0	0	0	0	0	0	0	1	1	2	0	0	0	1	2	0	2	0	2	1	1	1	2	1	2	2	0	1	1	0	0	1	0	0	1	1	2	0
210	0	1	1	0	0	1	2	0	1	0	1	0	1	0	0	0	0	1	1	1	1	0	0	0	0	1	0	2	1	1	2	1	2	0	0	1	0	0	0	0	1	0	0	0	2	1	0	1	0
211	0	0	2	0	0	1	2	0	1	0	1	0	0	0	0	0	0	1	2	0	1	0	1	0	0	2	0	1	1	1	1	0	1	2	0	2	2	1	0	0	0	0	0	0	0	0	1	0	0
212	0	1	1	0	0	1	1	0	1	0	1	0	0	0	0	0	0	1	1	1	2	0	0	0	0	2	0	2	0	1	2	0	2	2	0	2	2	0	0	0	0	0	0	0	0	1	0	2	0
213	0	1	2	0	1	1	1	0	1	0	0	0	1	0	0	1	0	0	0	1	1	0	2	1	1	0	1	2	1	1	0	0	0	2	0	2	2	1	1	1	0	0	0	0	0	0	0	1	1
214	1	1	2	1	0	1	2	0	1	0	0	1	2	1	0	0	0	0	1	1	2	0	0	0	0	1	0	2	1	2	0	0	2	1	0	0	2	1	0	0	1	0	0	0	0	0	0	2	0
215	1	0	2	1	0	2	2	0	1	0	0	1	2	1	0	0	0	0	1	1	1	0	0	0	1	0	0	1	1	1	1	0	2	1	0	1	2	0	2	1	0	0	1	0	0	1	0	0	0
216	0	2	0	0	1	1	1	1	0	0	1	1	2	1	0	0	0	0	1	1	2	0	0	0	0	1	0	2	1	0	2	2	1	1	0	2	2	0	1	1	1	0	0	0	0	1	0	1	0
217	1	1	1	0	0	0	1	1	0	0	1	0	0	0	0	0	0	1	0	1	2	0	0	0	1	1	0	1	0	1	0	1	1	0	0	1	2	0	1	1	1	1	1	0	1	1	0	1	1
218	0	1	1	0	0	0	1	1	0	0	0	0	0	0	0	0	0	0	1	1	1	1	1	1	1	1	0	0	1	0	1	0	2	2	2	2	2	1	0	0	0	0	0	1	1	2	0	2	0
219	0	0	2	0	1	1	1	0	0	0	1	0	0	0	0	0	0	1	0	2	2	0	0	0	0	1	0	1	1	1	0	0	1	2	0	2	0	0	0	0	2	1	1	0	1	0	1	0	1
220	0	1	1	0	0	1	1	0	0	0	2	0	2	0	0	0	0	1	1	0	1	0	1	1	1	1	0	2	2	0	2	0	1	1	0	1	1	0	1	1	1	0	0	0	0	0	1	1	0
221	0	1	1	0	0	1	2	0	1	0	0	0	2	0	1	1	0	1	0	2	2	0	0	0	0	1	0	2	0	1	1	0	1	1	0	1	0	0	0	0	2	1	1	0	1	0	0	2	0
222	1	1	1	0	0	1	1	0	1	0	1	1	2	2	0	0	0	0	1	1	2	0	0	0	1	0	0	1	1	1	0	1	1	2	1	2	1	0	0	0	1	0	1	0	0	2	0	1	0
223	0	2	0	0	0	0	1	1	1	0	1	0	1	0	0	0	0	2	0	2	2	0	0	0	1	2	1	2	0	1	0	0	1	0	0	0	2	1	0	0	1	1	1	0	0	0	0	1	0
224	0	2	1	0	0	1	1	0	1	0	1	1	1	1	0	0	0	0	2	0	2	0	1	0	0	1	0	1	2	1	0	0	1	0	0	1	1	0	1	1	1	1	1	0	1	1	0	0	1
225	1	2	1	0	0	1	2	0	0	0	0	0	0	0	0	0	0	1	0	2	2	0	0	0	0	0	0	2	2	2	0	0	2	1	0	1	0	1	0	0	1	0	0	0	0	0	0	2	0
226	0	1	2	0	0	0	1	0	1	0	1	1	1	1	0	0	0	1	0	1	1	0	0	0	0	0	0	2	2	2	0	2	2	2	1	2	1	1	0	0	0	1	1	0	0	0	0	0	0
227	0	0	2	1	0	1	2	0	0	1	1	1	1	0	0	0	0	0	0	2	2	0	0	0	0	0	0	1	1	1	0	0	1	1	0	1	1	0	0	0	2	0	1	0	0	1	1	0	0
228	1	1	2	1	0	1	2	1	0	0	0	1	1	1	0	0	0	1	1	1	1	0	1	0	0	1	0	2	0	2	0	2	1	1	0	1	1	0	1	1	1	1	1	0	1	1	0	1	1
229	1	1	1	0	1	2	2	0	0	0	0	0	0	0	0	0	0	0	0	2	2	0	0	0	0	1	0	2	1	2	1	0	1	2	1	2	2	0	1	1	0	0	0	1	0	1	0	2	0
230	0	2	1	1	0	1	1	0	1	0	0	0	0	0	0	0	0	0	0	2	1	0	0	0	0	2	0	2	1	1	2	0	2	2	2	2	2	0	0	0	1	0	0	1	0	1	0	1	0
231	1	2	0	0	0	0	2	0	1	0	0	0	1	0	0	0	0	1	1	1	1	0	0	0	0	1	1	2	1	0	1	0	1	2	1	2	1	0	0	0	2	1	1	0	1	1	0	2	0
232	1	2	0	1	0	1	2	0	1	0	2	1	1	1	0	0	0	1	1	1	2	0	1	1	1	1	0	2	0	1	2	1	2	0	0	1	1	0	0	0	0	1	0	0	2	1	0	1	0
233	1	0	2	0	2	2	0	0	0	0	2	0	1	1	0	1	0	1	1	1	2	0	1	0	0	1	0	2	0	1	2	1	1	1	0	2	0	0	0	0	2	0	0	0	1	0	0	1	0
234	1	0	2	2	1	2	2	1	0	0	0	0	1	0	1	1	0	0	2	0	1	0	0	0	0	1	0	2	1	2	1	1	2	1	1	1	2	0	1	1	0	0	0	0	0	0	0	2	0
235	0	2	0	0	0	0	1	1	0	0	1	2	2	1	1	1	0	2	1	1	2	0	1	1	2	2	0	2	0	2	0	0	1	1	0	1	2	0	2	2	0	1	1	0	0	0	0	2	0
236	0	2	1	1	0	2	2	0	1	0	0	1	1	2	0	0	0	0	0	2	2	0	0	0	0	1	0	1	2	1	0	0	2	0	0	1	1	0	0	0	2	1	1	0	1	1	0	2	0
237	1	1	1	0	1	1	2	0	1	0	1	0	0	0	0	0	0	0	0	1	1	0	0	0	0	1	0	2	1	1	2	1	2	1	1	1	2	0	2	2	0	0	1	0	0	2	0	0	1
238	1	1	1	0	1	1	0	0	0	1	2	1	1	0	0	0	0	0	0	1	0	0	1	0	0	1	0	2	0	2	0	1	2	1	0	1	1	1	1	1	0	1	1	0	2	2	1	0	0
239	0	1	2	1	0	2	2	1	0	0	1	1	2	1	0	0	0	1	0	2	2	0	0	0	0	0	0	2	0	2	1	1	1	2	1	2	1	0	1	1	1	0	2	0	1	0	0	1	0
240	1	1	1	0	0	2	1	0	1	0	0	2	2	2	0	0	0	0	0	2	2	1	0	0	0	0	1	2	1	1	0	1	2	0	0	1	1	0	1	1	1	0	0	0	0	1	0	2	0
241	1	0	2	0	0	1	1	0	1	0	0	0	1	0	0	0	0	0	0	1	1	0	0	0	1	1	0	2	0	1	0	0	2	1	0	2	1	0	2	2	0	0	0	0	0	0	0	2	0
242	0	1	1	0	0	1	2	1	0	0	0	1	1	1	0	0	0	0	0	2	2	1	0	0	0	1	0	1	1	1	0	1	2	1	0	1	2	0	1	1	1	0	0	1	0	1	0	1	0
243	1	0	2	0	2	2	1	0	0	0	2	0	1	1	0	1	0	1	0	1	1	1	0	0	1	0	0	2	0	1	1	1	2	1	0	1	1	0	1	1	1	1	0	0	1	1	0	1	1
244	1	1	2	1	0	2	1	0	0	0	0	0	0	0	0	0	0	1	0	2	2	0	1	1	1	1	1	2	1	1	0	0	1	1	1	1	1	0	0	0	1	0	0	0	0	2	0	0	1
245	1	2	0	0	0	1	2	1	1	0	0	1	1	1	0	0	0	0	2	0	1	0	0	0	0	0	0	1	1	1	1	2	1	0	0	0	2	1	0	0	0	1	1	0	2	1	1	1	0
246	1	2	0	0	0	1	1	0	2	0	0	0	0	0	0	0	0	1	0	2	2	0	0	0	0	0	0	2	0	2	0	1	1	1	0	1	1	0	1	1	1	0	1	0	1	0	0	2	0
247	0	1	1	0	0	1	1	1	1	0	1	0	2	1	0	0	0	0	1	1	2	0	0	0	0	2	0	2	1	1	0	1	1	0	0	1	0	0	0	0	1	0	0	1	0	1	0	1	1
248	0	2	1	0	1	1	1	0	0	0	2	0	0	0	0	0	0	0	1	1	1	0	1	0	0	0	0	1	1	0	1	1	1	1	1	2	2	0	1	1	1	0	0	0	0	1	0	1	1
249	0	1	1	0	0	0	2	1	1	0	0	1	2	1	0	0	0	0	2	0	1	0	0	0	0	1	0	2	1	1	2	0	1	2	0	2	2	0	2	1	0	0	1	1	1	0	0	2	0
250	1	2	2	0	1	1	1	1	0	0	1	1	2	2	0	0	0	1	1	1	1	0	2	1	1	0	0	0	2	0	0	2	1	0	0	0	2	0	1	0	1	0	0	1	0	1	0	2	0
251	0	2	1	0	0	0	2	1	0	0	0	1	2	2	0	0	0	1	0	1	1	0	0	0	1	0	0	2	1	1	1	0	1	1	1	1	0	1	0	0	1	0	1	0	1	1	0	0	0
252	0	0	2	0	2	2	2	0	0	0	0	0	0	0	0	0	0	1	1	1	1	0	1	1	1	1	0	1	2	0	0	0	1	2	0	2	0	0	0	0	1	1	1	0	1	0	0	1	0
253	1	1	2	1	0	1	1	0	0	0	1	2	1	1	0	0	0	0	1	0	0	1	0	0	0	1	0	1	2	0	1	2	1	0	0	0	2	0	2	1	0	0	0	0	0	1	0	2	0
254	1	0	2	0	0	1	1	0	0	0	1	0	0	0	0	0	0	1	1	1	2	0	0	0	1	2	0	2	0	1	0	1	1	1	0	1	1	0	1	0	1	1	1	0	1	0	0	2	0
255	1	2	0	0	0	0	2	1	1	0	0	0	2	2	0	0	0	0	0	1	0	0	1	0	1	0	0	2	1	1	2	0	2	2	2	2	1	1	0	0	1	0	0	0	0	1	0	1	0
256	0	2	1	0	0	0	2	0	0	0	1	1	2	1	1	1	0	0	0	2	2	1	0	0	0	2	0	1	1	1	0	0	1	2	0	2	1	0	2	2	0	1	0	0	0	0	1	0	0
257	1	1	1	0	0	2	2	0	1	0	0	1	1	1	0	0	0	1	0	0	0	0	0	0	0	0	0	2	0	2	1	0	1	2	0	0	2	0	1	1	0	1	0	0	1	0	1	1	0
258	1	0	2	0	1	1	2	0	0	1	1	0	2	1	0	1	0	0	0	2	2	0	0	0	0	2	0	1	1	1	0	2	2	1	1	2	2	0	2	2	0	0	0	0	1	0	0	2	0
259	1	2	1	0	0	0	2	1	1	0	0	0	2	1	0	1	0	1	0	2	2	0	1	1	1	1	0	2	0	2	1	0	1	0	0	2	1	0	1	1	1	0	0	0	1	1	0	2	0
260	0	2	1	0	0	1	2	0	0	0	1	0	0	0	0	0	0	1	1	1	1	0	1	0	1	2	0	1	2	0	1	1	2	0	0	0	0	0	1	0	1	1	1	0	1	0	0	2	0
261	1	1	1	1	0	1	2	0	2	0	0	0	0	0	0	0	1	0	1	1	2	0	1	0	0	1	0	2	1	2	0	1	2	0	0	0	1	0	0	0	1	0	0	0	1	1	0	1	0
262	0	1	1	0	1	1	2	1	1	0	0	0	1	0	0	0	0	0	0	2	2	0	0	0	0	1	0	2	0	1	2	0	0	2	0	2	2	0	1	1	1	0	0	0	0	1	0	0	0
263	1	1	2	2	0	2	2	0	2	0	0	0	0	0	0	0	1	2	1	1	1	0	1	1	1	2	0	1	1	0	1	0	1	1	1	1	1	0	0	0	2	1	0	0	1	1	1	1	1
264	1	1	1	0	0	1	1	0	0	0	2	1	1	1	0	0	1	0	1	1	2	0	0	0	0	2	0	1	2	0	1	1	2	2	1	2	2	0	2	2	0	1	1	0	1	0	1	0	0
265	1	2	1	1	0	1	2	0	1	0	0	0	1	1	0	1	0	0	0	1	1	0	0	0	0	1	0	2	0	2	0	1	0	1	0	2	1	0	1	1	1	0	0	0	0	0	0	2	0
266	0	1	1	1	0	2	2	1	0	0	0	1	1	1	0	0	0	1	1	1	2	0	1	1	1	0	0	2	2	0	2	1	1	2	2	2	2	0	2	2	0	0	0	0	0	0	0	0	0
267	0	2	2	1	0	1	1	0	0	0	2	0	1	0	0	1	0	0	0	1	1	0	0	0	0	0	0	2	0	2	1	2	2	0	0	1	0	0	1	1	1	0	0	0	0	0	1	0	1
268	0	2	2	0	1	1	2	0	0	0	0	0	0	0	0	0	0	0	0	1	1	0	0	0	0	0	0	1	1	0	1	0	2	2	0	2	1	0	1	1	1	1	1	1	1	1	0	2	0
269	0	1	1	0	0	0	2	1	0	0	0	1	1	1	0	0	0	0	0	2	2	1	0	0	0	0	0	1	0	1	1	0	2	2	2	2	2	0	0	0	0	1	1	1	1	1	0	0	0
270	0	0	2	1	0	2	2	1	0	0	0	0	0	0	0	0	0	1	0	2	2	1	0	0	0	2	0	2	1	1	1	1	1	1	0	2	1	0	0	0	1	1	1	0	0	1	0	1	1
271	0	2	0	0	0	0	1	1	0	0	1	0	0	0	0	0	0	0	1	0	0	0	0	0	0	1	0	2	0	1	2	2	2	1	0	1	1	0	0	0	1	1	1	0	1	0	0	1	0
272	0	0	2	1	0	2	2	0	1	0	0	0	0	0	0	0	0	2	1	1	2	0	0	0	0	0	0	2	1	1	1	1	2	1	1	2	0	0	0	0	2	0	0	0	1	0	0	2	0
273	1	1	1	1	0	1	2	0	2	0	0	1	2	1	0	0	0	2	0	2	2	0	0	0	0	1	0	2	0	2	0	0	2	0	0	1	1	0	0	0	0	1	1	0	1	1	0	1	0
274	1	1	1	0	0	1	2	0	1	0	1	2	2	1	1	1	0	0	0	1	1	0	0	0	0	1	1	1	1	0	0	0	1	1	0	1	2	0	1	0	0	0	1	0	1	0	0	2	0
275	0	1	2	0	1	2	2	1	1	0	0	0	1	1	0	1	0	1	1	1	1	0	0	0	1	2	0	2	0	2	1	0	1	0	0	2	2	0	1	0	0	0	0	0	0	0	0	2	0
276	1	1	1	1	0	1	2	1	0	0	0	1	1	1	0	0	0	0	1	1	2	1	0	0	0	0	0	2	0	1	1	0	1	2	1	2	1	2	0	0	1	0	0	0	0	1	0	0	0
277	1	2	1	0	0	0	2	0	1	0	0	1	2	1	0	0	0	1	0	1	2	0	0	0	0	1	0	2	0	2	0	0	0	2	1	1	2	0	2	2	0	1	0	0	0	1	0	2	0
278	1	1	1	0	1	1	1	0	0	0	2	0	1	2	0	0	0	0	0	2	2	1	0	0	0	2	0	2	0	2	0	1	2	0	0	1	0	0	0	0	2	0	1	0	2	0	1	0	0
279	0	0	2	1	0	2	2	1	1	0	0	0	0	0	0	0	0	0	1	1	2	0	0	0	0	0	0	2	0	2	1	1	1	2	0	2	2	0	2	2	0	2	2	0	1	1	1	1	0
280	0	0	2	0	2	2	2	0	1	0	0	0	0	0	0	0	1	2	2	0	2	1	0	0	0	1	0	1	1	0	0	0	0	1	0	0	1	0	1	1	1	1	1	1	1	2	0	2	0
281	1	2	2	0	0	1	1	0	1	1	1	0	1	0	0	0	0	0	0	2	2	0	0	0	0	0	0	2	1	1	2	0	0	2	0	2	2	0	1	1	1	0	1	0	0	2	1	0	0
282	0	0	2	0	2	2	1	0	0	1	1	0	0	0	0	0	0	0	0	0	0	0	0	0	0	0	1	2	1	1	0	1	1	1	0	2	0	0	1	1	1	0	0	1	0	0	0	1	1
283	0	2	0	0	0	0	2	1	0	0	0	0	0	0	0	0	0	0	1	1	2	0	0	0	0	1	0	0	1	0	1	0	0	2	0	1	1	0	0	0	1	2	2	0	2	1	0	2	0
284	0	1	2	0	0	2	2	1	0	0	0	0	1	0	1	1	0	0	1	1	2	0	0	0	0	1	0	1	1	1	0	1	1	1	0	2	2	0	0	0	0	0	1	0	1	0	0	1	1
285	1	1	1	1	0	1	1	0	0	0	1	0	0	0	0	0	0	0	0	2	2	0	1	0	0	2	0	2	0	2	0	0	0	2	0	2	2	0	1	0	0	0	2	0	0	0	0	1	0
286	0	2	1	1	0	2	2	0	0	0	0	1	2	1	0	0	0	1	1	1	2	0	1	0	0	1	0	2	1	2	1	1	1	1	0	1	2	1	1	1	0	0	0	0	0	0	0	2	0
287	1	0	2	1	1	2	2	1	1	0	0	0	0	0	0	0	0	0	1	1	1	0	0	0	0	1	0	2	1	1	2	1	2	0	0	1	2	0	0	0	1	1	1	1	1	2	2	0	0
288	1	0	2	0	0	1	1	0	2	0	0	0	1	0	0	1	0	0	1	1	2	0	0	0	1	2	0	1	1	0	1	1	2	2	0	2	2	0	0	0	1	0	1	0	1	0	0	2	0
289	1	1	1	0	1	1	2	0	0	0	1	1	1	0	1	1	0	2	1	1	2	0	1	0	0	1	0	2	0	2	0	0	2	1	1	1	2	1	1	1	0	1	1	0	2	0	0	1	1
290	1	1	1	0	0	2	2	1	1	0	0	0	0	0	0	0	0	1	1	0	0	0	0	0	0	1	0	1	0	1	0	0	0	2	1	2	1	0	1	1	1	1	1	0	0	1	0	2	0
291	0	2	0	1	0	1	2	1	1	0	0	0	1	0	0	1	0	0	0	1	1	0	0	0	0	2	0	2	1	1	1	1	2	0	0	0	1	0	0	0	1	0	1	0	1	0	0	0	1
292	0	1	1	0	0	2	2	0	0	0	0	0	1	0	0	0	0	1	0	2	2	0	0	0	0	1	0	1	1	0	0	0	1	0	0	1	0	0	0	0	2	0	2	0	1	0	0	1	0
293	0	1	1	0	0	1	1	0	0	0	0	0	1	1	0	0	0	0	0	1	1	0	0	0	0	1	0	1	2	0	0	1	2	2	1	2	1	0	1	0	1	0	0	0	1	1	0	1	0
294	0	1	2	1	0	2	1	0	1	1	1	0	1	1	0	0	0	1	2	0	2	0	0	0	1	2	0	2	0	2	1	1	1	1	0	1	1	0	0	0	1	1	1	0	1	0	0	1	0
295	0	1	1	0	0	1	1	0	2	0	0	1	1	2	0	0	0	0	1	1	2	0	1	1	2	2	0	2	0	2	0	1	0	1	0	1	0	0	0	1	1	0	2	0	1	0	0	1	0
296	0	1	1	0	1	2	1	0	1	1	1	0	2	1	0	1	0	0	0	1	0	0	0	0	0	1	0	2	1	1	2	1	1	1	1	1	1	1	0	0	0	0	1	0	1	1	0	2	0
297	0	1	2	0	0	2	2	1	1	0	0	0	1	0	0	1	0	1	1	1	1	1	0	0	0	0	1	2	0	1	0	1	2	0	0	2	0	0	1	1	0	0	0	0	0	1	0	0	1
298	1	2	1	1	0	1	2	0	1	0	1	1	1	1	0	0	0	0	0	1	1	0	1	1	1	1	0	2	0	1	2	2	2	0	0	1	1	0	2	2	0	1	2	0	0	1	1	1	0
299	0	2	1	1	0	1	2	1	1	0	0	0	0	0	0	0	0	2	1	1	2	0	0	0	0	1	0	1	1	1	0	1	2	1	0	1	1	0	1	1	1	0	1	0	1	0	0	2	0
300	0	0	2	0	0	1	2	1	1	1	0	0	1	0	0	0	0	0	1	1	2	0	0	0	0	1	0	2	0	2	0	1	2	2	1	2	1	1	0	0	0	0	2	0	0	0	1	0	1
301	1	2	0	0	0	0	1	0	2	0	0	0	0	1	0	0	0	0	1	1	2	0	0	0	0	1	0	2	0	2	1	0	2	2	0	1	2	0	2	2	0	1	1	0	1	0	0	2	0
302	1	0	2	0	1	2	2	0	2	0	0	0	0	0	0	0	0	1	0	1	1	0	0	0	0	0	0	2	0	2	0	0	1	1	0	1	2	0	1	1	1	1	1	0	1	1	0	2	0
303	0	2	1	0	1	1	2	0	0	0	1	1	2	1	0	0	0	1	1	1	2	0	0	0	1	1	0	1	2	0	1	0	1	1	0	1	0	0	0	0	1	0	0	0	0	0	0	2	0
304	0	0	2	0	1	2	2	0	1	0	1	1	2	2	0	1	0	1	1	1	2	0	1	1	1	1	0	2	1	1	1	0	1	2	1	2	1	0	1	1	1	0	0	0	0	1	0	2	0
305	1	0	2	0	1	2	1	0	1	0	1	0	1	0	0	0	0	0	0	2	2	0	0	0	0	0	0	2	0	1	1	2	2	1	1	2	0	0	0	0	2	0	0	1	0	0	0	1	0
306	1	0	2	0	0	1	2	1	1	0	0	0	0	0	0	0	0	0	1	1	2	0	0	0	0	0	0	2	2	0	2	0	2	2	2	2	2	0	2	2	0	0	0	0	0	0	1	1	0
307	0	1	1	0	1	2	2	1	0	0	0	0	0	0	0	0	0	0	1	1	2	0	0	0	0	1	0	1	1	0	1	0	1	2	1	1	0	0	0	0	1	0	0	0	0	1	0	1	0
308	1	1	1	0	1	2	1	0	1	0	1	1	2	1	0	0	0	1	0	1	1	2	0	0	0	1	0	2	0	1	1	1	0	1	0	2	0	0	0	0	2	0	0	0	0	0	0	0	1
309	1	0	2	0	0	1	2	0	0	0	0	0	0	0	0	0	0	1	0	2	2	1	0	0	0	1	0	2	1	1	1	2	1	2	1	2	1	0	1	0	1	1	1	0	1	1	0	1	0
310	1	0	2	0	1	2	1	1	0	0	0	0	2	1	0	1	0	1	1	0	0	0	1	1	1	1	0	0	2	0	0	1	2	0	0	1	1	0	0	0	2	0	0	1	0	1	0	1	1
311	1	1	1	0	0	1	2	1	1	0	0	0	1	1	0	1	0	0	0	2	2	1	0	0	0	0	1	1	0	0	1	0	1	2	1	2	0	0	0	0	2	1	2	0	0	1	0	0	1
312	0	0	2	0	0	1	1	0	1	0	0	0	1	1	0	0	0	0	1	1	2	0	0	0	0	0	0	1	1	1	0	1	2	0	0	0	2	0	0	0	0	0	2	0	1	0	0	2	0
313	1	2	1	2	0	2	2	0	1	0	1	2	2	2	0	0	0	1	1	1	2	0	0	0	0	1	0	2	0	1	2	0	2	1	0	2	2	0	1	1	0	0	1	0	1	0	0	2	0
314	1	2	2	0	0	1	2	0	0	0	1	0	1	0	0	1	0	1	0	2	1	0	0	0	0	0	0	2	0	1	2	2	1	2	1	2	0	0	0	0	1	1	0	0	2	1	0	2	0
315	1	2	0	0	0	0	1	0	2	0	0	1	1	1	0	0	0	0	1	1	1	0	0	0	0	2	0	2	0	1	2	1	2	1	1	2	2	0	0	0	1	1	1	0	1	0	0	1	1
316	0	1	1	1	0	1	1	0	0	0	2	0	0	0	0	0	0	1	1	1	2	0	0	0	0	2	0	2	1	1	1	0	1	0	0	1	1	0	0	0	0	1	1	0	1	1	0	2	0
317	1	2	1	1	0	1	2	0	2	0	0	0	1	0	0	0	0	0	0	1	1	0	0	0	0	1	0	2	0	1	2	0	2	2	2	2	0	0	1	1	1	0	0	0	0	1	0	2	0
318	1	2	1	1	0	1	2	0	1	0	1	1	1	1	0	0	0	1	1	1	2	0	2	0	0	0	0	1	1	1	0	0	1	2	0	2	2	0	1	0	0	1	1	0	1	1	0	2	0
319	0	2	1	0	0	1	1	0	0	0	1	1	1	1	0	0	0	1	0	2	2	0	0	0	0	1	0	2	0	2	0	2	1	0	0	0	0	0	0	0	2	0	1	0	1	1	0	1	1
320	0	0	2	0	0	1	0	0	1	0	1	0	0	0	0	0	0	0	0	2	2	0	0	0	0	0	0	2	1	2	1	1	1	0	0	1	0	0	0	0	2	1	0	0	1	0	0	1	0
321	1	1	1	0	0	2	2	1	0	0	0	1	0	0	0	0	1	2	2	0	2	0	0	0	0	1	0	2	0	1	2	2	2	0	0	0	1	0	1	1	1	0	2	0	0	0	0	2	0
322	0	2	1	1	0	1	2	0	0	0	1	2	1	1	0	0	0	1	1	1	1	0	0	0	0	0	0	1	1	1	0	1	1	1	0	2	2	0	2	2	0	0	0	0	0	0	0	2	0
323	0	1	2	1	1	2	2	0	1	0	0	1	1	0	0	0	1	1	2	0	1	1	0	0	0	0	0	2	0	2	1	0	0	2	0	2	2	0	0	0	0	0	0	0	0	0	0	1	1
324	1	2	0	0	0	0	2	0	2	0	0	1	0	0	0	0	0	0	1	1	2	0	0	0	0	1	0	2	2	2	0	1	1	0	0	0	0	0	0	0	1	1	1	0	0	0	0	2	0
325	1	1	1	0	1	1	2	0	0	0	0	0	1	1	0	0	0	1	1	1	1	0	0	0	0	0	0	1	0	1	1	0	0	2	1	2	2	0	1	0	0	0	0	0	0	0	0	1	1
326	1	2	0	1	0	1	2	0	0	0	0	0	0	0	0	0	0	0	1	1	2	0	0	0	0	1	0	2	2	2	0	1	2	1	1	2	2	0	2	1	0	2	2	0	2	0	0	2	0
327	0	0	2	1	0	2	1	0	0	0	1	0	0	0	0	0	0	0	2	0	0	0	1	1	1	0	0	1	1	2	0	1	1	2	0	2	1	0	1	1	1	0	1	0	1	0	0	2	0
328	0	0	2	0	0	2	1	1	0	0	1	0	0	0	0	0	0	1	0	1	1	1	1	1	0	0	0	2	1	1	1	0	2	2	0	2	1	0	1	1	1	0	0	0	0	0	0	2	0
329	0	2	0	0	0	0	2	0	2	0	0	0	1	0	0	0	0	0	1	1	1	0	0	0	0	1	0	2	1	2	1	0	1	0	0	1	1	0	1	1	1	1	1	1	1	1	0	2	0
330	1	1	1	1	0	2	2	0	0	0	0	1	1	1	0	0	0	1	0	2	1	0	0	0	1	0	0	1	1	1	0	2	2	1	1	2	1	0	0	0	0	0	0	0	1	0	1	0	1
331	1	2	1	0	0	0	2	1	1	1	0	1	2	1	0	0	1	1	0	1	1	0	0	0	0	1	0	2	0	1	2	2	2	2	1	2	1	0	1	1	1	1	1	0	1	2	0	1	0
332	1	1	1	0	0	0	1	1	0	0	1	1	1	1	0	0	0	1	1	1	2	0	0	0	0	1	0	1	1	1	0	1	1	2	2	2	1	0	0	0	0	0	0	1	0	1	0	2	0
333	0	1	2	1	0	2	2	1	0	0	0	0	1	1	0	1	0	0	0	1	0	0	1	1	1	2	1	2	0	1	0	1	1	2	1	2	1	0	1	1	1	1	1	0	1	0	0	2	0
334	0	0	2	0	1	2	1	0	0	0	1	0	1	1	0	1	0	1	1	1	2	0	0	0	0	1	0	0	2	0	0	1	0	1	0	1	0	0	0	0	2	0	0	0	1	0	1	1	0
335	1	2	1	0	0	1	2	0	2	0	0	0	0	0	0	0	0	1	0	1	1	0	0	0	0	0	0	2	1	2	1	1	1	1	0	1	1	0	2	2	0	1	0	0	1	1	0	1	1
336	1	1	1	0	1	1	2	0	1	0	1	0	0	0	0	0	0	1	1	1	1	0	0	0	0	1	0	2	0	1	2	0	0	2	1	1	1	0	1	1	1	0	0	0	0	1	0	1	0
337	0	1	1	0	1	1	2	0	0	0	0	0	1	0	0	1	0	0	0	2	2	0	0	0	0	1	0	1	0	0	2	1	2	2	1	2	0	0	1	1	0	1	1	0	0	1	1	1	0
338	0	2	1	1	0	1	1	0	1	0	1	0	0	0	0	0	0	2	0	1	1	0	1	0	0	0	0	1	1	1	1	1	2	0	0	0	1	1	0	0	0	0	0	0	0	0	0	1	0
339	1	1	1	0	0	0	2	0	1	0	1	0	0	0	0	0	0	0	0	2	2	0	0	0	1	2	0	2	0	1	2	0	0	2	0	2	2	0	2	1	0	0	0	2	0	2	0	1	0
340	0	2	0	0	0	0	2	0	0	0	1	0	1	0	0	0	0	0	0	1	1	0	0	0	0	1	0	2	1	1	1	1	1	0	0	0	2	1	1	0	0	0	0	0	0	1	0	2	0
341	1	1	2	1	0	2	1	0	1	1	1	0	0	0	0	0	0	0	0	1	1	0	0	0	0	1	0	1	1	1	1	0	1	1	1	1	2	1	1	1	0	0	0	1	0	1	0	1	0
342	1	2	1	0	0	0	2	0	2	0	0	1	1	1	0	0	0	1	1	1	1	0	0	0	0	1	0	2	0	2	1	0	0	1	1	2	1	0	1	1	1	1	1	0	1	0	1	1	0
343	1	1	2	1	0	2	2	1	1	0	0	0	0	0	0	0	0	0	1	1	2	0	0	0	0	1	0	2	0	1	0	1	1	1	0	2	2	0	2	2	1	0	0	0	0	1	0	2	0
344	1	2	1	0	0	1	2	0	0	0	1	0	1	0	1	1	0	0	0	2	2	0	1	1	1	1	0	0	1	0	1	1	1	2	1	2	1	0	0	0	2	0	0	0	0	1	0	0	0
345	1	1	1	0	0	2	2	0	0	0	0	1	1	1	0	0	0	1	1	1	2	0	0	0	0	1	0	2	0	1	1	0	1	2	1	1	0	0	1	1	0	0	0	0	1	0	0	2	0
346	0	1	1	0	0	0	2	0	2	0	0	1	2	1	0	0	0	0	2	0	1	0	1	0	0	1	0	2	0	2	1	0	2	1	0	1	2	0	2	2	0	1	1	0	1	0	0	0	0
347	1	1	1	0	0	2	1	0	1	0	0	2	2	2	0	0	0	0	0	2	2	0	1	1	1	2	0	2	2	1	1	0	0	2	0	2	2	0	1	0	1	0	0	2	0	1	0	2	0
348	0	2	1	0	0	1	2	0	1	0	0	1	2	0	1	1	0	0	0	2	2	0	0	0	0	2	0	2	1	1	2	1	2	1	0	2	1	0	0	0	2	0	0	0	1	1	0	1	0
349	0	2	1	0	0	1	2	0	1	0	0	1	1	1	0	0	0	1	0	2	2	0	0	0	0	0	0	2	0	2	1	0	1	1	0	1	0	0	0	0	2	0	0	0	0	1	0	2	0
350	0	2	1	0	0	0	2	0	2	0	0	0	0	0	0	0	0	1	1	1	2	1	0	0	0	1	0	2	0	2	1	0	0	1	1	2	2	1	1	1	0	0	0	1	0	0	1	0	0
351	0	2	0	0	0	0	2	1	1	0	0	1	1	1	0	0	0	0	0	1	0	0	0	0	0	0	0	1	1	0	0	0	2	1	1	1	2	0	1	1	0	0	0	0	0	2	1	0	1
352	0	1	1	1	0	1	1	0	0	0	1	2	2	1	1	1	0	0	1	1	2	0	0	0	1	0	0	2	2	1	2	0	1	0	0	1	2	1	1	1	0	0	0	0	0	1	0	2	0
353	0	1	2	1	0	2	0	0	1	0	0	0	0	0	0	0	1	2	0	2	1	0	2	0	0	0	0	2	0	2	0	1	1	2	1	2	1	1	1	1	0	0	2	0	1	0	0	1	0
354	1	1	1	1	0	1	2	0	1	0	2	1	1	1	0	0	0	0	2	0	1	0	1	0	1	1	0	2	2	2	0	1	2	1	0	1	1	0	1	0	1	0	0	1	0	0	0	0	1
355	0	2	1	0	0	0	2	0	2	0	0	0	1	1	0	0	0	1	0	1	1	0	0	0	0	1	0	2	0	2	1	1	1	1	0	1	1	0	0	0	2	0	0	0	0	0	0	1	0
356	1	2	0	0	0	0	1	1	0	0	0	0	0	0	0	0	0	1	0	2	2	0	2	1	1	0	0	2	0	2	0	1	2	1	0	1	2	0	0	0	1	1	0	0	0	1	0	1	0
357	1	1	1	0	0	0	2	0	0	0	1	0	0	0	0	0	1	2	1	1	1	0	1	1	1	0	0	2	0	2	1	0	2	2	0	2	0	0	0	0	2	0	1	0	1	1	1	1	0
358	0	0	2	1	0	2	2	1	1	0	0	1	1	2	0	0	1	1	1	0	1	0	0	0	0	0	0	2	2	1	1	1	1	1	0	1	1	0	0	0	1	0	1	1	2	1	0	2	0
359	0	2	0	0	0	0	2	0	1	0	0	0	0	0	0	0	0	2	2	0	0	0	0	0	0	1	0	2	0	2	1	2	2	0	0	1	2	0	2	2	0	0	0	0	0	0	0	0	0
360	1	0	2	0	0	1	2	0	0	0	1	0	1	0	0	0	0	1	0	2	2	0	1	0	1	0	0	1	1	1	0	1	1	1	1	1	0	0	0	0	1	0	0	0	2	2	1	0	0
361	0	1	1	0	0	0	1	0	0	0	1	0	0	0	0	0	0	0	1	1	2	0	1	0	0	0	0	2	0	2	0	1	1	2	1	2	1	0	1	1	1	0	0	0	0	1	0	2	0
362	1	1	2	1	0	1	1	0	0	0	1	0	0	0	0	0	1	1	0	2	2	0	0	0	0	1	0	2	1	1	1	1	0	1	0	1	1	0	1	0	1	0	0	0	0	1	1	1	0
363	1	2	1	0	0	0	1	1	1	0	0	0	1	0	0	0	0	1	0	2	2	0	1	0	0	0	0	2	0	1	2	0	1	0	0	1	2	1	0	0	1	0	0	1	0	0	0	2	0
364	1	1	1	0	0	1	1	0	2	0	0	2	2	1	1	1	0	1	0	1	1	1	0	0	0	0	0	1	1	1	1	1	1	0	0	1	1	0	1	1	1	0	1	0	0	0	0	1	1
365	1	1	1	0	1	2	2	0	2	0	0	1	1	1	0	0	0	0	2	0	0	0	1	0	0	1	0	1	2	1	0	1	2	0	0	1	1	0	2	2	0	0	0	1	0	0	0	2	0
366	1	1	1	0	1	1	2	0	1	0	0	1	1	1	0	0	0	0	1	1	2	0	0	0	0	1	0	2	1	0	2	0	0	2	0	2	2	1	0	0	1	0	0	0	1	0	0	1	1
367	0	1	1	0	0	2	2	0	1	0	2	1	2	1	0	0	0	1	0	2	2	0	0	0	0	0	0	2	0	2	0	0	1	0	0	0	2	0	2	1	0	0	0	0	0	0	0	2	0
368	0	0	2	0	1	1	2	0	2	0	0	1	1	1	0	0	0	1	1	1	1	0	0	0	0	1	0	1	0	1	0	1	0	1	0	2	2	0	1	1	0	0	2	0	1	0	0	1	0
369	1	1	2	1	0	2	2	0	2	0	0	0	0	0	0	0	1	2	0	1	1	0	1	0	1	1	0	2	0	2	0	1	2	0	0	1	1	0	1	1	1	0	1	0	1	1	0	2	0
370	0	1	1	1	0	2	2	0	2	0	0	0	1	0	0	0	0	1	0	1	1	0	0	0	1	1	0	2	1	1	1	0	1	2	2	2	0	0	1	0	1	0	0	0	0	0	0	0	0
371	1	0	2	0	1	2	0	0	0	0	2	0	0	0	0	0	1	0	1	1	2	0	2	0	0	0	0	1	1	1	1	0	2	2	2	2	2	0	0	0	1	0	0	0	0	1	0	0	1
372	0	1	2	1	0	1	2	0	1	0	1	0	0	0	0	0	0	0	1	1	1	0	0	0	0	1	0	0	2	0	0	2	2	0	0	0	0	0	0	0	2	0	1	0	1	0	0	1	1
373	1	2	0	0	0	0	2	1	1	0	0	1	1	1	0	0	0	0	0	2	2	0	1	1	1	1	0	2	2	1	2	1	2	1	1	1	0	0	1	0	1	0	0	1	0	1	0	2	0
374	0	1	1	0	0	0	2	0	1	0	0	0	1	0	0	0	1	0	1	1	2	0	0	0	0	1	0	2	0	0	0	0	1	2	0	2	1	0	0	0	2	0	0	0	0	1	0	2	0
375	1	1	1	0	0	1	1	0	1	0	0	0	1	0	0	0	0	1	2	0	2	0	1	0	0	0	0	2	0	2	0	2	2	0	0	0	2	0	1	1	0	0	0	0	0	0	0	2	0
376	1	2	0	0	0	0	2	0	0	0	0	0	1	0	0	1	0	2	1	1	2	0	0	0	0	2	0	1	1	1	1	1	0	1	0	2	2	0	2	2	0	0	0	0	2	2	1	0	0
377	0	0	2	0	1	2	1	1	0	0	1	0	0	0	0	0	0	1	0	2	2	1	0	0	0	0	0	2	0	1	1	0	1	1	0	2	1	0	0	0	2	0	0	0	0	0	0	2	0
378	1	2	0	0	0	0	2	0	1	0	1	1	1	1	0	0	1	1	1	1	1	0	0	0	0	2	0	2	0	2	0	0	2	2	0	2	0	0	1	0	1	1	1	0	1	1	0	2	0
379	1	2	2	0	1	1	2	0	2	0	0	0	0	0	0	0	1	2	1	1	2	0	1	1	1	1	0	2	1	1	2	1	2	0	0	1	0	0	0	0	2	1	0	0	0	0	0	2	0
380	0	1	2	0	0	2	1	1	0	0	0	0	1	1	0	0	0	0	0	2	2	0	0	0	0	1	0	1	0	1	2	2	1	2	0	2	1	1	0	0	1	1	1	0	1	1	0	0	2
381	1	1	1	1	0	1	2	0	1	0	0	0	0	0	0	0	0	0	0	1	1	0	0	0	0	1	0	2	1	0	2	1	1	0	0	0	2	0	2	2	0	0	0	0	0	0	0	2	0
382	1	2	0	0	0	0	2	0	0	0	0	0	0	0	0	0	0	0	1	1	2	0	1	1	1	1	0	2	0	2	1	1	2	0	0	0	1	0	1	1	1	0	0	0	0	1	0	0	0
383	0	2	1	0	0	1	1	0	1	0	0	1	2	1	0	0	0	0	1	1	2	0	1	0	1	0	0	2	0	2	1	2	1	2	0	2	0	0	0	1	1	0	0	1	0	0	0	1	0
384	0	1	1	0	0	1	2	1	1	0	0	1	2	2	0	0	0	0	0	2	2	0	0	0	0	1	1	2	1	1	0	1	2	1	1	1	2	0	2	1	0	0	0	0	0	1	0	0	0
385	1	1	1	1	0	1	1	1	1	0	0	0	0	0	0	0	1	0	1	1	2	0	0	0	0	0	0	1	0	1	2	1	2	0	0	1	1	0	1	1	1	1	1	0	1	1	0	2	0
386	1	1	1	0	1	1	2	0	1	0	1	0	1	1	0	0	0	0	2	0	0	0	2	0	0	0	0	2	0	1	1	0	1	1	0	1	2	0	1	1	0	0	0	1	0	0	0	1	0
387	1	0	2	0	2	2	2	0	1	0	0	0	0	0	0	0	0	0	1	1	2	0	0	0	1	1	0	2	0	2	1	0	0	0	0	2	1	0	1	1	1	0	1	0	0	1	0	0	1
388	0	2	0	1	0	1	2	0	1	0	1	1	2	1	1	1	1	2	2	0	2	0	1	1	1	1	0	2	0	1	2	0	1	1	0	1	2	0	0	0	0	0	0	1	0	1	0	1	1
389	0	1	1	0	0	0	2	0	2	0	0	1	1	1	0	0	0	0	1	1	2	0	0	0	0	1	0	2	0	1	1	1	2	0	0	0	2	0	1	1	0	0	0	0	1	1	0	0	1
390	0	2	1	1	0	1	2	0	1	0	1	0	1	0	0	0	0	0	1	1	1	0	0	0	0	1	0	1	1	0	0	1	1	1	0	2	1	0	1	1	1	1	1	0	0	1	0	0	1
391	0	0	1	0	0	1	1	0	1	0	0	0	0	0	0	0	0	1	0	2	2	0	1	0	1	0	0	1	1	1	0	2	2	0	0	0	2	0	0	0	0	0	0	0	0	1	0	0	0
392	1	2	0	0	1	1	1	0	2	0	0	0	1	0	0	0	0	1	1	1	2	1	0	0	0	1	0	1	2	0	1	2	1	0	0	0	2	0	1	0	0	0	0	0	0	1	0	1	1
393	1	2	0	0	0	0	1	0	0	0	2	2	2	2	0	0	0	1	2	0	1	0	1	0	0	0	0	2	0	2	1	1	1	1	1	1	2	0	1	1	1	0	2	0	1	0	0	2	0
394	1	1	1	0	0	0	2	0	1	0	0	0	0	0	0	0	0	0	1	1	1	0	0	0	0	0	0	2	1	1	2	0	1	0	0	1	2	0	2	1	0	0	0	0	0	1	0	2	0
395	1	1	1	0	1	2	1	0	0	0	1	0	1	0	0	0	0	0	1	1	1	0	0	0	0	1	0	2	1	1	1	0	0	2	0	2	0	0	0	0	2	1	1	0	1	1	0	1	0
396	0	0	2	0	2	2	1	0	0	0	1	0	0	0	0	0	0	1	2	0	1	1	0	0	0	2	0	1	2	0	1	0	0	0	0	1	0	0	0	0	2	0	0	0	0	0	0	0	0
397	0	1	1	1	0	1	1	0	1	0	1	0	0	0	0	0	0	1	0	2	2	0	0	0	0	0	0	1	1	0	0	0	1	1	0	2	2	0	1	1	0	0	0	1	0	1	0	1	0
398	1	2	0	0	0	0	1	0	1	0	1	0	1	1	0	0	0	0	0	2	2	0	0	0	0	2	0	1	1	0	1	1	2	1	0	1	1	0	2	2	0	0	1	0	0	0	0	1	0
399	0	2	0	0	0	0	2	0	0	0	1	0	0	0	0	0	0	0	2	0	0	0	0	0	1	0	1	2	1	2	0	0	1	0	0	1	1	0	1	1	1	1	1	1	1	1	0	1	1
400	1	0	2	1	0	2	0	0	1	1	1	0	0	0	0	0	0	0	0	1	1	1	0	0	0	0	1	2	1	1	0	1	1	1	0	2	1	0	0	0	2	0	0	0	0	0	0	2	0
401	1	1	1	1	0	1	1	1	0	0	0	0	2	1	0	0	0	1	1	1	2	0	0	0	0	1	0	2	0	1	2	1	2	1	0	1	2	0	1	1	0	1	1	0	1	2	0	2	0
402	1	1	1	0	0	1	1	0	1	1	0	1	2	1	0	0	0	0	1	1	2	0	0	0	0	0	0	2	0	2	0	0	1	1	0	2	2	1	1	1	0	0	0	0	0	1	1	0	0
403	1	2	1	0	1	1	2	1	0	0	0	0	1	1	0	0	0	0	0	2	2	0	2	0	0	0	0	2	1	1	2	0	2	0	0	1	2	0	1	1	1	0	0	1	1	1	0	2	0
404	0	0	2	0	0	1	1	0	2	0	0	1	2	2	0	0	0	0	2	0	0	0	0	0	0	2	0	0	1	1	0	1	1	2	1	2	2	0	1	1	1	0	0	0	0	1	0	2	0
405	1	0	2	0	1	1	2	0	1	0	0	0	1	0	0	0	0	1	0	2	1	0	1	1	1	1	0	1	0	1	0	0	2	1	0	0	1	0	0	0	2	0	0	2	0	1	0	2	0
406	1	1	1	0	0	1	2	0	1	0	0	0	0	0	0	0	0	1	0	2	2	1	0	0	1	0	0	2	1	1	2	1	2	2	0	2	1	0	0	0	2	2	2	0	2	0	1	1	0
407	0	0	2	0	0	1	2	1	0	0	0	1	1	1	0	0	0	0	0	2	2	0	0	0	1	1	0	1	1	1	1	0	0	2	1	2	1	0	0	0	2	2	2	0	2	0	0	2	0
408	1	1	1	0	0	1	2	0	2	0	0	1	1	1	0	0	1	2	1	1	1	0	0	0	0	1	0	2	0	1	1	0	2	0	0	1	1	0	0	0	1	1	1	0	0	1	0	1	0
409	0	0	2	0	2	2	2	0	0	0	0	0	0	0	0	0	0	2	1	1	2	0	0	0	0	2	0	1	2	0	1	1	1	2	0	1	2	0	2	1	0	0	0	0	0	0	1	1	0
410	1	1	1	0	0	1	1	0	0	0	0	1	2	2	0	1	0	0	0	2	2	0	0	0	0	1	0	1	1	1	0	2	2	0	0	1	1	0	1	1	1	1	0	0	1	0	0	2	0
411	1	1	1	0	1	1	2	1	0	0	0	1	2	1	0	0	0	1	0	2	2	0	0	0	0	0	0	2	1	1	1	1	1	2	0	2	1	0	0	0	1	0	0	0	0	1	0	1	1
412	1	0	2	0	1	1	2	0	0	0	0	1	1	1	0	0	0	0	0	1	1	0	0	0	0	1	0	1	1	1	0	1	2	0	0	1	1	0	1	0	1	1	0	0	1	1	0	1	0
413	1	0	2	0	0	1	2	0	1	0	0	0	0	0	0	0	0	1	2	0	1	1	0	0	0	1	0	1	1	1	0	0	1	2	0	2	0	0	0	0	1	0	0	1	1	1	0	2	0
414	1	1	1	0	0	1	2	1	0	0	0	0	0	0	0	0	0	0	0	1	1	0	0	0	0	1	0	2	1	2	0	1	2	2	1	2	1	0	2	2	0	1	1	0	2	0	0	2	0
415	0	1	1	0	1	2	1	1	0	0	1	0	0	0	0	0	0	0	0	2	2	0	0	0	1	0	0	0	1	1	0	0	2	1	0	1	1	0	0	0	1	0	0	0	1	1	0	1	0
416	1	0	2	0	0	1	2	1	1	0	0	0	0	0	0	0	0	2	1	1	2	0	0	0	0	2	0	2	1	1	0	2	1	1	0	2	1	1	0	0	0	1	1	0	0	1	0	1	0
417	1	1	1	1	0	1	2	0	1	0	0	1	1	1	0	0	0	0	1	1	1	0	1	1	1	1	0	0	1	0	1	1	0	1	0	1	1	0	0	0	2	1	0	0	2	0	0	0	1
418	0	1	1	0	0	1	2	0	2	0	0	1	1	1	0	0	1	1	1	1	1	0	0	0	2	1	0	1	2	0	0	1	1	1	0	2	1	0	0	0	1	0	0	0	0	0	0	2	0
419	0	0	2	1	1	2	2	1	0	0	0	0	1	1	0	0	0	2	1	1	2	0	1	0	0	1	2	2	1	0	1	1	1	1	0	2	0	0	0	0	2	1	1	0	1	2	0	1	0
420	0	1	1	0	0	0	2	1	1	0	0	0	1	0	0	0	0	2	1	1	2	0	0	0	1	0	0	2	0	1	1	2	1	1	0	2	2	0	0	0	0	0	0	0	0	1	0	2	0
421	1	1	2	1	0	2	2	0	2	0	0	0	0	0	0	0	0	1	0	1	1	0	0	0	0	1	0	1	1	1	0	0	1	1	1	1	1	0	0	0	2	0	2	0	0	1	1	0	0
422	0	1	2	1	0	2	2	0	2	0	0	0	1	0	0	0	0	0	1	1	2	0	0	0	1	0	0	2	0	1	2	1	1	1	1	1	1	1	0	0	1	0	1	0	1	0	0	1	0
423	0	2	0	0	0	0	1	0	0	0	2	1	1	1	0	0	0	1	0	1	1	0	0	0	0	0	0	2	1	1	2	0	1	2	1	2	2	1	1	0	0	0	0	0	0	2	0	1	1
424	0	2	2	0	1	1	2	0	2	0	0	0	0	0	0	0	0	1	2	0	1	1	0	0	0	2	0	2	1	1	1	1	1	1	0	1	1	0	2	2	0	1	2	0	1	0	0	2	0
425	0	1	1	0	0	1	2	1	1	0	0	0	0	0	0	0	0	0	0	2	2	0	0	0	0	0	0	2	0	2	1	1	2	1	0	2	2	1	0	0	0	0	0	0	0	1	1	1	0
426	0	1	1	0	0	0	1	1	1	0	0	1	1	1	0	0	0	1	0	2	2	0	0	0	0	0	0	1	2	0	1	2	2	0	0	1	2	0	2	2	0	0	0	0	0	1	2	0	0
427	0	1	1	0	1	1	1	1	1	0	0	0	1	0	0	0	0	0	1	1	1	0	1	1	1	1	0	2	0	2	0	1	1	1	0	1	1	0	1	1	1	0	0	0	0	0	0	1	0
428	0	1	1	1	0	1	1	0	2	0	0	0	0	0	0	0	0	1	1	0	2	1	0	0	1	0	0	1	2	0	0	0	1	2	0	2	0	0	0	0	2	0	2	0	1	0	0	2	0
429	0	2	0	0	0	0	1	0	0	0	1	1	2	1	0	0	0	0	1	1	1	0	1	1	1	1	0	2	1	2	0	0	0	2	0	2	1	0	0	0	2	0	1	0	1	0	0	1	1
430	0	1	1	1	0	1	1	0	0	0	1	1	2	2	0	0	0	0	1	1	2	0	0	0	0	0	0	1	1	1	1	2	2	2	1	2	1	0	2	2	0	0	0	0	0	2	0	1	1
431	1	1	2	1	0	2	2	1	0	0	0	0	1	0	0	1	0	0	1	1	2	0	1	0	0	2	0	1	2	0	1	1	1	2	1	2	1	1	0	0	0	1	1	0	1	1	0	1	0
432	0	1	2	0	0	2	2	0	0	1	1	1	1	1	0	0	0	1	1	1	2	1	0	0	0	1	1	1	0	0	1	0	1	1	0	1	2	1	1	1	0	1	1	0	1	2	0	1	1
433	1	0	2	1	0	2	2	1	0	0	0	1	0	0	0	0	0	0	0	1	1	0	0	0	0	1	0	2	2	1	2	1	2	0	0	0	0	0	0	0	1	0	0	0	0	0	0	0	1
434	0	0	2	0	1	2	2	1	0	0	0	2	2	1	1	1	1	1	0	2	2	0	0	0	0	2	0	2	0	2	1	0	1	1	0	2	1	0	0	0	1	0	0	0	0	0	0	2	0
435	1	1	1	0	0	1	2	0	0	0	0	0	1	1	0	0	0	1	2	0	1	0	0	0	0	0	0	2	1	1	1	1	1	0	0	1	1	0	0	0	2	0	0	0	0	0	0	2	0
436	0	2	0	0	0	1	0	0	0	0	2	1	1	1	0	0	0	1	1	0	0	0	0	0	0	1	0	1	1	1	0	0	2	2	0	2	2	0	0	0	1	0	0	0	0	1	0	2	0
437	1	0	2	0	0	1	2	1	1	0	0	0	1	1	0	0	0	1	2	0	1	0	0	0	0	2	0	1	0	1	2	2	1	2	0	2	2	0	1	1	1	0	0	0	1	1	0	1	1
438	1	2	1	0	0	0	1	0	0	0	1	0	2	1	0	1	0	0	1	0	0	0	0	0	0	0	1	2	1	2	0	1	1	1	0	2	1	1	0	0	1	0	0	0	0	1	0	2	0
439	1	2	0	0	0	0	2	0	1	0	1	0	0	0	0	0	0	1	1	1	1	0	2	0	0	0	0	2	0	1	1	1	1	1	0	2	2	0	0	0	1	0	1	0	0	1	0	2	0
440	0	0	2	0	0	1	1	0	0	0	0	0	1	0	0	0	0	0	0	2	2	0	0	0	0	1	0	2	1	1	2	0	2	1	0	1	0	0	0	0	2	0	0	0	0	1	0	1	1
441	1	1	1	1	0	1	1	0	0	0	0	1	2	1	0	0	1	1	0	2	2	0	0	0	0	1	0	0	1	1	0	0	1	1	0	1	1	0	0	0	0	1	1	0	1	1	0	1	0
442	1	2	0	0	0	0	2	0	2	0	0	1	2	1	0	0	0	2	1	1	2	0	0	0	0	0	0	1	2	1	0	0	1	1	1	1	1	2	0	0	1	0	0	1	1	1	0	1	1
443	0	1	1	0	0	0	1	0	1	1	1	0	1	2	0	0	0	2	0	2	2	0	1	1	1	1	0	2	0	1	1	2	1	1	0	1	2	0	1	1	0	1	1	0	0	0	1	0	1
444	1	2	0	0	0	0	1	0	1	0	1	0	1	0	0	0	0	1	1	1	1	0	0	0	0	0	0	2	0	1	2	1	2	0	0	0	0	0	1	0	1	0	0	0	0	0	0	2	0
445	1	1	1	0	0	0	2	0	2	0	0	1	1	1	0	0	0	1	1	1	2	0	1	1	1	1	1	1	1	2	0	0	0	1	0	1	1	0	0	0	2	1	1	0	0	0	0	1	0
446	0	1	2	1	1	2	1	0	0	0	1	1	2	1	0	0	0	0	0	2	2	0	0	0	0	1	0	1	1	1	0	0	2	1	1	2	0	0	0	0	2	0	0	1	0	0	0	2	0
447	0	2	0	0	0	0	2	0	2	0	0	0	0	0	0	0	0	0	1	1	2	0	0	0	0	0	1	1	1	0	0	1	0	1	0	1	2	0	1	1	0	0	0	0	0	0	0	1	0
448	1	1	1	0	0	2	2	1	1	0	0	2	2	2	0	0	0	0	1	0	0	0	0	0	0	0	0	2	0	2	1	2	2	0	0	0	1	0	0	0	1	0	1	1	0	1	0	1	0
449	1	0	2	1	1	2	2	0	2	0	0	1	1	1	0	0	0	1	2	0	2	0	1	0	0	0	0	1	1	1	0	1	1	2	1	2	1	0	0	0	2	1	1	0	1	2	0	2	0
450	0	0	2	1	1	2	2	0	0	0	1	0	0	0	0	0	0	2	0	1	1	0	0	0	0	2	0	2	0	1	1	0	1	0	0	1	1	1	0	0	1	0	1	0	1	1	1	1	0
451	1	2	1	1	0	1	2	0	1	0	0	0	0	0	0	0	0	0	1	1	2	0	0	0	0	1	0	2	0	1	2	0	2	2	0	2	2	0	2	2	0	0	0	1	0	1	0	1	0
452	0	1	1	1	1	2	2	1	1	1	0	1	1	1	0	0	0	0	1	1	1	0	0	0	0	1	0	2	1	2	1	2	2	0	0	1	1	0	0	0	1	1	1	0	1	0	0	1	0
453	1	0	2	0	0	2	2	1	1	0	0	0	0	0	0	0	0	1	0	2	2	1	0	0	0	0	0	1	1	0	0	2	1	1	0	1	1	0	0	0	2	0	2	0	1	0	0	2	0
454	0	1	1	1	0	2	1	0	1	0	0	0	1	1	0	0	0	0	0	2	1	0	0	0	1	2	0	2	0	2	1	0	2	1	0	1	1	0	0	0	1	1	1	0	1	0	0	2	0
455	0	1	2	1	0	2	2	0	1	0	0	1	1	1	0	0	0	0	1	1	1	0	0	0	0	0	0	2	0	2	0	0	1	1	0	1	2	0	2	2	0	0	0	0	1	0	0	2	0
456	0	2	0	1	0	1	1	1	0	0	1	0	0	0	0	0	0	1	1	1	2	0	1	1	1	1	1	2	2	1	1	1	1	1	0	1	2	1	1	1	0	0	0	0	0	1	0	2	0
457	0	1	2	0	0	2	2	0	2	0	0	0	0	0	0	0	1	2	1	1	1	0	1	1	1	1	0	2	0	2	0	0	1	2	1	2	2	1	0	0	0	0	0	0	0	0	0	1	0
458	1	2	1	1	0	2	2	0	0	0	0	0	0	0	0	0	0	0	0	2	2	0	1	1	1	1	0	2	1	1	0	1	1	2	2	2	2	0	1	0	1	0	0	0	1	0	0	0	0
459	1	0	2	1	0	2	2	0	0	0	0	0	1	1	0	0	0	0	2	0	0	0	0	0	0	1	0	2	1	2	0	0	1	1	0	2	1	0	0	0	1	0	0	0	1	1	0	2	0
460	0	1	2	1	0	1	2	0	2	0	0	1	1	1	0	0	0	1	2	0	1	0	1	1	1	1	0	0	1	1	0	2	2	1	0	1	2	1	0	0	0	1	0	0	1	2	0	1	0
461	0	1	2	0	0	0	1	0	0	0	2	0	0	0	0	0	0	1	0	2	2	0	0	0	1	1	0	2	0	1	2	0	0	2	0	2	1	0	1	1	1	0	1	0	0	0	1	1	0
462	1	2	1	0	0	1	2	0	2	0	0	0	0	0	0	0	0	1	1	1	2	0	0	0	0	0	0	2	0	2	0	1	1	0	0	1	2	0	1	1	1	1	1	0	0	1	0	1	0
463	1	1	1	0	0	0	1	0	0	0	1	0	0	0	0	0	0	2	0	2	2	1	0	0	0	0	0	2	1	2	0	0	1	2	1	1	2	0	1	1	0	0	0	1	0	1	0	2	0
464	0	1	2	1	0	1	2	0	0	0	1	1	1	1	0	0	0	1	0	2	2	0	1	0	0	1	0	2	1	1	2	1	1	0	0	1	2	1	0	0	1	1	2	0	0	1	0	1	0
465	1	1	1	0	1	1	2	0	2	0	0	0	1	0	0	1	0	1	1	1	2	0	0	0	1	0	0	2	1	1	2	0	2	1	0	1	1	0	0	0	0	1	1	0	0	0	0	1	0
466	0	1	1	1	1	2	1	0	1	0	1	1	1	1	0	0	0	1	0	2	2	0	1	1	1	0	0	1	1	1	1	1	1	2	0	2	2	0	0	0	1	0	0	0	0	0	1	0	0
467	1	2	1	0	0	1	2	0	0	0	0	0	1	0	0	0	0	0	0	1	1	0	0	0	0	0	0	2	0	2	0	0	1	2	0	0	0	0	0	0	2	1	1	0	1	1	0	2	0
468	1	2	1	0	0	0	0	0	1	0	0	1	1	1	0	0	1	0	1	1	2	0	1	0	1	0	1	2	1	2	0	1	2	0	0	1	2	0	1	1	1	1	1	0	2	0	2	0	0
469	1	0	2	1	1	2	2	0	2	0	0	1	1	0	0	0	0	0	0	1	1	0	1	0	1	1	0	2	0	1	2	1	1	0	0	1	2	0	2	2	0	0	0	0	0	1	0	1	1
470	1	2	1	1	0	2	2	0	2	0	0	0	0	0	0	0	1	2	1	1	1	0	0	0	0	1	0	1	2	0	1	0	2	1	1	1	1	0	1	1	1	0	0	0	0	1	1	0	0
471	1	2	1	0	0	0	1	0	2	0	0	1	1	1	0	0	0	1	1	1	1	0	0	0	0	1	0	2	0	2	0	0	1	1	1	1	1	0	1	1	1	0	0	1	0	0	0	2	0
472	0	1	1	1	0	1	2	0	2	0	0	1	1	1	0	0	0	1	1	1	1	0	0	0	1	0	0	2	2	2	0	0	1	2	1	2	1	0	0	0	2	0	0	0	0	1	0	2	0
473	0	2	1	0	0	1	2	1	0	0	0	0	1	0	0	0	0	1	0	2	2	0	1	0	1	0	0	2	0	1	1	0	1	2	0	2	1	1	0	0	1	0	0	0	0	1	0	1	1
474	1	1	1	1	0	2	2	0	1	0	0	0	0	0	0	0	0	0	1	1	1	0	0	0	0	2	0	2	0	1	1	1	2	2	1	2	2	0	0	0	1	0	1	0	0	0	0	2	0
475	1	2	1	0	0	1	2	0	1	0	1	2	2	2	0	0	1	2	0	1	1	0	0	0	1	0	0	2	1	2	1	0	2	1	0	2	1	0	0	0	1	0	0	1	0	1	0	1	0
476	0	1	2	1	0	1	2	0	0	0	0	0	0	0	0	0	0	1	1	1	2	0	0	0	0	0	1	2	1	1	0	1	1	1	0	1	0	0	0	0	2	1	1	0	2	0	0	2	0
477	0	2	1	0	1	1	0	0	0	0	2	1	0	0	0	0	0	0	0	2	2	0	0	0	0	0	0	2	0	1	1	0	2	0	0	1	2	0	2	1	0	0	0	0	0	1	0	2	0
478	1	0	2	0	1	2	1	0	1	0	1	0	1	0	0	0	0	0	1	1	1	0	1	1	1	1	0	1	1	1	0	0	2	1	0	2	0	0	0	0	2	0	0	1	0	1	0	1	0
479	0	2	0	1	0	1	1	0	2	0	0	1	2	1	0	0	0	0	1	1	1	0	0	0	0	1	0	1	1	0	0	1	1	0	0	0	1	1	0	0	0	0	1	0	0	0	0	2	0
480	0	2	1	1	0	1	2	0	1	0	0	1	2	1	0	0	0	0	2	0	0	0	0	0	0	1	0	2	0	2	0	0	2	2	2	2	1	0	0	0	1	1	0	0	2	0	0	1	1
481	1	0	2	0	0	1	2	0	2	0	0	0	1	1	0	0	0	1	1	0	1	0	0	0	0	1	0	2	0	1	2	1	2	0	0	1	2	0	1	1	0	0	0	0	0	1	0	0	1
482	1	0	2	1	0	2	1	1	0	0	0	0	0	0	0	0	0	1	0	2	2	0	0	0	1	0	0	2	0	2	1	0	0	1	0	1	0	0	0	0	2	0	0	0	0	1	0	2	0
483	0	1	2	1	0	2	2	0	2	0	0	1	2	2	0	1	0	0	0	1	1	0	1	0	0	1	0	1	2	1	0	1	2	0	0	0	2	0	2	1	0	1	0	0	0	0	0	2	0
484	1	2	1	0	0	0	1	0	0	0	1	0	2	1	0	1	0	0	0	2	2	0	0	0	0	1	0	2	0	2	1	0	1	1	0	2	1	0	2	2	0	1	1	0	1	0	0	1	0
485	1	1	1	1	0	2	1	0	0	0	1	0	0	0	0	0	0	1	0	1	1	0	2	1	1	1	1	2	0	1	0	0	0	1	0	0	2	0	1	1	0	1	0	0	1	1	0	1	0
486	0	1	1	0	0	1	1	1	0	0	1	1	2	1	1	1	1	1	2	0	1	0	0	0	0	1	0	2	1	2	0	1	1	2	0	2	1	1	0	0	0	1	1	0	0	1	0	1	1
487	1	0	2	0	0	1	1	0	0	0	1	1	0	0	0	0	0	0	1	1	1	0	0	0	0	1	0	2	0	1	2	1	1	1	0	2	1	0	0	0	1	1	1	0	1	1	0	1	0
488	0	2	0	0	0	0	2	0	1	0	1	0	0	0	0	0	0	0	0	2	2	0	1	1	1	0	0	2	1	1	2	1	2	0	0	0	0	0	1	1	1	1	1	0	0	0	0	1	1
489	0	2	0	0	0	0	2	0	1	0	0	1	1	1	0	0	0	1	0	0	0	0	0	0	1	1	0	1	1	1	1	1	2	1	0	1	1	0	1	0	1	1	1	0	0	0	0	2	0
490	0	1	1	1	0	1	2	0	2	0	0	1	1	0	0	0	1	2	0	2	1	0	0	0	0	1	0	2	2	0	2	0	0	1	1	2	1	0	1	1	1	0	0	1	0	1	0	2	0
491	0	0	2	0	2	2	2	0	2	0	0	0	0	0	0	0	0	1	0	2	1	0	0	0	0	1	0	2	1	0	2	1	2	1	0	2	1	0	0	0	2	0	0	0	0	1	0	1	1
492	1	1	1	1	0	1	1	1	0	0	1	0	0	0	0	0	0	0	0	1	1	0	0	0	0	1	0	2	2	1	1	0	1	1	0	1	0	0	0	0	2	1	0	0	1	0	1	1	0
493	0	1	1	0	0	1	2	0	1	0	1	1	2	1	0	0	0	0	0	2	2	0	2	1	1	0	0	2	0	1	0	2	2	0	0	1	0	0	1	1	1	0	0	0	0	0	0	2	0
494	1	2	0	0	0	0	2	0	1	0	0	0	0	0	0	0	0	0	1	1	2	0	0	0	0	0	0	2	0	2	1	0	2	0	0	0	0	0	1	1	1	0	2	0	1	0	1	0	0
495	1	0	1	0	0	1	2	1	0	0	0	0	1	0	0	0	0	1	1	1	2	0	0	0	0	1	0	2	1	1	0	1	2	0	0	1	1	2	0	0	1	1	2	0	0	1	0	1	0
496	0	1	1	0	0	2	2	0	2	0	0	0	1	1	0	0	0	1	1	0	1	0	0	0	0	0	0	2	1	1	2	2	1	1	0	2	1	1	0	0	0	1	0	0	1	0	0	2	0
497	0	2	1	1	0	1	2	0	1	0	0	0	0	0	0	0	0	2	0	2	2	0	0	0	0	1	0	1	1	1	0	0	0	2	0	2	1	0	1	1	1	0	0	1	0	0	0	2	0
498	0	1	1	0	0	1	2	0	1	0	0	1	0	0	0	0	0	1	0	2	2	0	0	0	0	1	0	2	0	1	1	1	2	1	0	1	2	0	1	1	0	0	1	0	1	1	0	1	0
499	0	0	2	0	0	1	1	0	1	0	1	0	0	0	0	0	0	1	1	1	2	0	2	0	0	0	0	2	0	1	2	1	1	2	1	2	2	0	0	0	1	1	1	0	1	0	0	0	0
500	1	1	1	0	0	1	2	0	0	0	0	0	0	0	0	0	0	1	0	2	2	0	0	0	1	0	0	1	0	1	0	0	2	1	0	2	1	0	1	1	1	0	0	0	0	1	0	1	0
501	1	0	2	1	0	2	2	0	0	1	1	0	0	0	0	0	0	0	0	1	1	0	0	0	0	1	0	2	1	1	2	0	1	1	1	1	1	0	1	1	1	2	2	0	2	1	0	1	0
502	0	2	1	2	0	2	2	0	1	0	0	0	0	0	0	0	0	0	0	2	2	0	1	1	1	2	1	2	0	1	1	1	1	1	0	2	2	1	0	0	0	0	0	1	0	0	0	1	1
503	0	2	1	0	0	0	2	0	0	0	1	2	2	2	0	0	0	0	0	2	2	1	0	0	1	0	0	2	0	2	1	2	1	1	0	2	2	1	1	1	0	0	1	0	1	0	0	0	1
504	0	0	2	1	0	2	2	0	2	0	0	0	1	1	0	0	0	0	2	0	0	0	0	0	1	0	0	2	0	2	0	2	2	2	1	2	2	0	1	0	0	0	0	0	1	0	0	2	0
505	1	1	1	0	1	2	2	0	2	0	0	0	2	1	0	1	0	1	1	1	1	0	2	0	0	0	0	2	0	2	0	1	1	1	1	1	0	0	0	0	2	0	2	0	0	0	0	0	1
506	0	0	2	0	1	2	2	0	2	0	0	1	2	1	0	0	0	0	0	1	1	0	1	1	1	1	0	1	0	1	1	0	0	2	0	2	1	0	0	0	2	2	2	0	2	0	0	0	1
507	1	2	0	1	0	1	1	0	0	0	1	0	1	0	0	0	0	0	2	0	1	0	0	0	0	1	0	2	0	2	0	2	1	2	1	2	2	0	1	1	1	1	1	0	1	0	0	1	0
508	0	1	1	0	0	0	2	0	1	0	1	1	1	1	0	0	0	0	0	2	2	0	0	0	0	1	1	2	1	1	0	1	2	2	1	2	2	0	0	0	1	0	0	0	0	0	0	0	0
509	0	2	1	1	0	1	1	1	0	0	1	0	0	0	0	0	0	1	1	1	2	0	0	0	0	1	0	2	0	2	0	0	1	2	1	2	1	1	0	0	1	1	0	0	1	0	0	2	0
510	1	1	1	1	0	1	2	0	1	0	0	0	0	0	0	0	0	0	0	2	2	0	0	0	0	1	0	2	0	2	1	1	1	1	0	1	1	0	0	0	1	1	1	0	0	1	0	2	0
511	0	0	2	2	1	2	1	0	0	0	1	0	1	0	0	1	0	0	1	1	1	0	1	0	0	1	0	2	1	1	2	2	2	0	0	0	1	0	0	0	1	0	1	0	1	0	1	0	0
512	0	1	2	1	0	1	1	0	1	0	0	0	0	0	0	0	0	0	0	2	2	1	0	0	1	1	0	2	0	1	1	0	1	1	0	1	1	2	0	0	1	1	1	0	1	0	0	2	0
513	1	1	1	0	0	0	1	0	0	0	2	1	1	1	0	0	0	1	1	1	2	1	0	0	0	2	1	2	0	1	0	0	1	1	0	1	1	0	0	0	1	0	0	1	0	0	0	1	1
514	0	2	0	1	0	1	2	1	0	0	0	2	2	1	1	1	0	0	0	2	2	0	0	0	0	1	0	0	2	0	0	0	2	2	2	2	2	0	1	0	1	1	1	0	1	1	0	2	0
515	0	1	0	1	0	1	2	0	0	0	1	1	2	1	0	0	0	0	0	1	1	0	2	0	0	1	0	2	2	1	2	0	0	2	1	2	2	0	2	2	0	1	0	0	0	1	0	2	0
516	1	1	1	0	0	1	2	0	1	0	0	0	1	0	0	0	0	2	1	1	1	0	0	0	0	1	1	2	1	0	1	1	0	1	0	2	0	0	0	0	2	1	1	0	1	0	0	2	0
517	0	0	1	0	0	0	1	0	1	0	1	1	1	0	1	1	0	0	0	2	2	0	0	0	1	0	0	1	1	1	0	0	1	1	1	1	1	1	0	0	1	0	0	0	0	1	1	1	0
518	0	1	1	0	1	1	1	0	2	0	0	1	0	0	0	0	0	0	1	0	1	0	1	0	0	1	0	2	1	1	2	1	2	1	0	2	2	0	0	0	1	0	0	0	1	1	1	0	1
519	0	1	1	0	0	0	1	1	0	0	1	0	0	0	0	0	0	0	1	1	1	0	0	0	0	2	0	2	0	2	0	1	2	1	0	1	2	0	2	1	0	1	1	0	1	2	0	2	0
520	1	1	2	1	0	2	2	0	2	0	0	0	0	0	0	0	0	0	1	1	2	0	0	0	0	0	0	2	0	0	1	0	0	2	1	2	2	0	0	0	0	0	0	0	0	1	1	1	1
521	0	0	2	0	1	1	0	0	0	0	2	0	0	0	0	0	0	0	1	1	2	0	0	0	0	0	0	1	1	1	0	0	0	1	0	0	1	0	1	1	1	0	0	0	0	1	0	2	0
522	0	2	0	0	0	1	1	0	0	0	1	0	0	0	0	0	0	0	2	0	1	0	1	1	1	0	0	2	0	2	1	1	1	0	0	0	1	1	0	0	0	1	0	0	1	0	0	1	0
523	0	1	1	0	0	0	1	0	2	0	0	0	1	0	0	1	0	1	1	1	1	0	0	0	0	1	0	2	0	2	0	0	0	2	0	2	2	0	1	1	1	0	0	2	0	2	0	2	0
524	0	2	0	0	0	0	2	0	0	0	1	1	1	1	0	0	0	1	0	2	2	0	2	0	0	1	0	1	1	2	0	1	2	2	1	2	2	0	1	1	1	1	1	0	1	0	0	1	1
525	1	0	2	0	0	2	2	0	0	0	0	0	1	0	0	0	0	0	0	2	2	0	0	0	0	0	0	0	1	0	1	1	1	2	0	2	1	0	2	2	0	0	0	0	0	1	0	2	0
526	1	1	1	0	0	0	1	1	1	0	0	2	2	2	0	0	0	0	0	2	2	0	0	0	0	1	0	2	1	1	2	1	2	1	0	1	1	0	0	0	1	0	0	0	0	1	0	1	1
527	0	1	1	1	1	2	1	0	2	0	0	1	2	2	0	0	0	2	0	2	2	0	1	1	1	1	0	1	1	1	1	1	2	0	0	2	1	0	0	0	2	0	0	0	2	1	1	0	0
528	1	0	2	0	0	1	1	0	1	0	1	0	0	0	0	0	0	0	0	1	1	0	0	0	0	1	0	2	1	0	2	1	0	1	0	1	2	0	2	1	0	0	0	0	0	1	1	1	0
529	0	1	1	0	1	1	2	0	2	0	0	1	1	0	1	1	0	0	2	0	2	0	0	0	0	0	0	2	1	1	1	1	2	1	1	1	0	0	0	0	1	1	0	0	1	0	0	0	1
530	0	1	1	0	1	1	1	0	1	0	0	0	1	0	0	0	0	2	1	1	2	0	0	0	0	0	0	2	0	2	1	1	2	2	1	2	2	0	1	1	1	0	0	0	0	0	0	2	0
531	1	0	2	0	0	2	1	0	1	0	0	0	0	0	0	0	0	0	1	1	2	0	0	0	0	1	0	2	0	1	1	1	1	1	0	2	2	0	0	0	1	0	1	0	0	1	0	1	0
532	0	2	1	1	0	1	1	1	0	0	1	0	0	0	0	0	0	0	0	1	1	0	0	0	0	1	0	1	2	0	1	0	0	0	0	1	2	0	2	2	0	0	1	0	1	0	0	2	0
533	0	0	2	0	1	2	1	0	1	0	1	1	1	1	0	0	0	0	0	1	1	0	0	0	0	0	0	2	0	2	1	1	2	2	1	2	1	0	0	0	1	1	1	0	1	1	0	2	0
534	1	1	2	0	1	2	1	1	1	0	0	2	2	2	0	0	0	1	1	1	1	0	0	0	0	0	0	2	1	1	2	1	2	1	0	1	2	0	2	1	0	1	1	0	2	0	0	0	1
535	1	1	0	1	0	1	1	1	0	0	1	0	0	0	0	0	0	2	1	1	2	0	0	0	0	0	0	2	0	2	1	2	1	1	0	1	1	0	0	0	0	1	1	0	0	0	0	2	0
536	0	1	2	0	1	1	1	0	0	0	2	0	0	0	0	0	0	0	1	0	1	0	0	0	0	1	0	1	2	0	1	0	0	2	0	2	1	0	1	1	1	1	1	0	1	1	0	2	0
537	0	0	2	0	0	1	2	0	1	0	0	1	1	1	0	0	0	2	1	1	1	0	1	1	1	1	0	2	0	2	0	0	1	1	0	1	2	0	1	1	1	0	1	0	0	0	1	1	0
538	1	1	1	1	0	2	2	1	1	0	0	0	0	0	0	0	0	0	2	0	2	0	0	0	1	1	0	2	1	2	0	0	1	0	0	0	2	0	1	1	1	0	2	0	1	0	0	1	0
539	1	1	1	1	1	2	0	0	1	1	1	0	2	0	1	1	0	0	1	1	1	0	0	0	0	1	0	1	1	0	0	1	0	2	0	2	1	0	0	0	2	0	0	1	0	1	0	1	1
540	0	0	2	0	0	1	1	0	0	0	1	1	1	0	1	1	0	0	2	0	1	0	0	0	1	1	0	2	2	0	2	0	2	2	0	2	2	0	2	2	0	0	0	1	0	1	0	1	0
541	1	2	1	2	0	2	1	0	1	0	1	0	1	1	0	0	0	0	0	2	2	0	1	0	1	2	0	2	0	2	1	0	1	2	0	2	0	0	0	0	1	0	0	0	2	1	0	2	0
542	0	1	1	0	0	1	2	0	1	0	0	0	0	0	0	0	0	1	2	0	1	0	0	0	0	1	0	2	2	1	1	0	1	1	0	2	0	0	0	0	1	1	1	0	1	1	0	1	0
543	0	0	2	0	1	2	1	0	0	0	1	2	1	1	0	0	0	1	1	1	2	0	0	0	1	2	0	2	0	2	0	0	2	1	1	1	2	0	0	0	1	0	0	0	0	0	0	2	0
544	0	1	2	1	1	2	2	1	0	0	1	0	1	0	0	0	0	2	0	2	2	1	0	0	1	0	0	2	2	0	2	1	1	1	0	2	0	0	1	0	1	0	0	1	0	1	0	2	0
545	1	0	2	1	0	1	2	1	1	0	0	2	2	1	1	1	0	1	1	1	1	0	0	0	0	1	0	0	1	0	1	0	2	1	0	1	1	0	1	1	1	0	0	0	0	1	0	1	0
546	0	1	1	0	0	2	1	0	0	0	1	1	1	1	0	0	0	0	0	1	0	0	0	0	0	1	0	2	1	1	1	1	1	1	1	1	0	0	1	0	1	0	0	1	0	1	0	0	0
547	1	1	1	0	0	0	2	0	1	0	0	2	2	1	1	1	1	2	2	0	2	0	0	0	0	1	0	2	2	0	2	0	1	2	2	2	1	0	1	1	1	0	1	0	0	0	0	2	0
548	0	1	1	0	0	1	2	0	0	0	0	0	1	1	0	1	0	0	0	2	2	0	1	0	0	0	0	2	0	2	1	1	2	0	0	1	1	0	0	0	0	0	2	0	0	0	0	2	0
549	1	1	1	0	0	1	1	0	0	0	0	0	1	1	0	1	0	0	2	0	2	0	0	0	0	1	0	2	1	1	1	0	2	1	0	1	2	0	1	1	1	0	1	1	1	0	0	2	0
550	1	1	1	1	0	1	0	0	1	0	0	0	1	0	0	0	0	0	0	2	2	0	0	0	1	0	0	1	1	1	0	2	1	1	0	2	1	1	0	0	0	0	0	0	0	0	1	1	0
551	0	0	2	0	1	1	1	0	0	0	1	0	1	1	0	0	0	0	0	2	2	0	1	1	1	1	0	2	0	1	1	0	1	1	1	1	2	1	0	0	1	1	1	0	1	1	0	2	0
552	0	0	2	0	0	1	2	0	1	0	1	0	0	0	0	0	0	0	1	1	2	0	0	0	0	1	0	1	2	0	1	0	2	1	0	1	2	0	1	0	2	0	1	0	1	0	0	1	0
553	0	0	2	1	0	2	2	0	2	0	0	1	1	1	0	0	0	0	0	2	2	1	0	0	0	2	0	2	1	2	0	0	1	2	1	2	1	0	0	0	2	0	1	0	1	0	0	1	1
554	1	2	1	0	0	0	1	0	1	1	0	1	1	1	0	0	0	0	1	1	2	2	0	0	0	1	1	2	0	1	0	1	1	0	0	1	1	0	1	1	1	1	1	0	1	0	1	0	1
555	0	0	1	0	0	0	1	0	1	1	0	1	0	0	0	0	0	0	1	1	1	0	1	0	0	1	0	1	0	1	2	1	2	1	1	2	1	0	2	2	0	0	0	0	0	0	0	2	0
556	1	1	2	0	0	0	1	0	0	0	2	0	1	0	0	1	0	0	1	1	2	0	1	0	1	0	0	2	0	2	0	0	1	0	0	2	1	0	1	1	1	1	1	0	1	2	1	1	0
557	0	0	2	0	0	1	2	0	0	0	0	0	1	0	0	0	0	0	1	0	1	0	0	0	0	1	0	2	0	1	2	1	1	1	1	1	2	0	1	1	0	2	2	0	1	1	0	1	0
558	0	1	2	0	0	0	1	1	1	0	1	1	2	2	0	0	0	0	1	1	2	0	0	0	0	0	0	2	0	1	2	1	1	1	0	2	1	0	1	1	1	0	0	2	0	1	0	2	0
559	1	1	2	1	0	2	2	0	1	0	1	0	0	0	0	0	0	0	1	0	1	0	0	0	0	0	0	2	0	1	2	0	1	0	0	1	2	0	0	0	1	1	0	0	1	0	0	2	0
560	0	1	1	0	0	1	1	0	0	0	1	0	0	0	0	0	0	1	2	0	0	0	0	0	1	1	0	1	1	0	1	1	1	1	1	1	1	0	0	0	1	0	0	0	1	1	0	2	0
561	0	1	2	1	0	2	0	0	1	0	0	1	1	1	0	0	0	0	2	0	2	0	0	0	0	1	0	2	1	1	2	1	1	1	0	1	0	0	0	0	2	0	0	0	0	0	0	1	1
562	0	1	2	0	0	1	2	0	1	0	0	0	1	2	0	0	0	0	1	0	0	0	0	0	0	2	0	1	0	1	2	0	1	1	0	1	1	0	1	0	1	0	1	0	0	1	0	2	0
563	0	2	1	0	0	1	1	1	1	0	0	0	1	0	0	0	0	0	1	1	2	0	1	0	0	1	0	1	0	1	1	0	1	1	1	1	2	1	1	1	0	1	1	0	1	1	1	1	0
564	1	1	1	0	0	0	1	1	1	0	0	1	2	2	0	0	0	2	0	2	2	0	0	0	0	1	1	2	1	1	0	0	1	2	0	0	1	0	0	0	0	0	0	1	1	1	0	1	0
565	0	0	2	0	1	1	1	0	0	1	2	1	1	1	0	0	0	0	0	2	2	0	2	1	1	1	0	2	0	2	1	0	2	1	1	2	2	0	1	1	0	1	1	0	1	1	0	2	0
566	0	1	1	0	0	0	1	1	0	0	1	1	2	2	0	1	0	0	0	2	2	0	0	0	0	0	0	2	0	1	1	0	2	2	2	2	2	0	1	1	1	0	0	1	0	1	0	1	0
567	1	2	1	0	0	1	2	1	1	0	0	1	1	1	0	0	0	0	1	1	1	0	0	0	0	1	1	2	1	0	1	0	1	2	0	2	2	0	1	1	0	1	1	0	1	0	0	1	1
568	0	2	0	1	0	1	2	1	0	0	0	0	1	1	0	0	0	0	2	0	0	0	0	0	0	0	0	1	0	0	2	0	1	1	0	2	2	1	0	0	0	2	2	0	1	1	1	1	0
569	1	2	0	0	0	0	2	0	1	0	0	0	1	1	0	0	0	0	1	1	1	0	0	0	0	1	0	1	1	1	1	0	1	1	0	1	1	0	1	1	1	0	0	0	0	1	1	0	0
570	1	0	2	0	0	2	1	0	2	0	0	0	1	1	0	0	1	2	1	1	1	0	0	0	0	1	0	2	2	1	2	0	1	0	0	1	2	0	1	1	1	1	1	0	1	0	0	1	0
571	0	1	1	1	0	1	2	1	0	0	0	1	2	2	0	1	0	0	1	1	1	0	0	0	0	1	0	0	1	1	0	0	1	1	0	1	2	0	2	2	1	1	1	0	1	1	0	1	1
572	0	0	2	1	0	1	2	0	0	0	1	1	2	1	0	0	0	0	1	1	2	0	1	0	1	1	0	1	0	1	0	1	1	2	1	2	0	0	1	1	1	2	2	0	2	0	0	1	1
573	1	1	2	0	1	2	2	1	1	0	0	0	1	1	0	0	0	1	0	1	1	0	1	0	1	2	0	2	0	1	2	2	2	0	0	1	1	1	0	0	1	0	0	1	0	0	0	1	0
574	0	2	0	1	0	1	1	0	2	0	0	0	0	0	0	0	0	0	1	1	2	0	0	0	0	0	0	0	2	0	0	1	1	2	2	2	1	0	1	1	1	0	1	0	0	0	0	2	0
575	0	1	1	0	0	0	1	0	0	0	2	0	2	1	0	1	0	0	1	1	1	1	0	0	0	1	0	2	0	1	1	1	2	2	0	2	1	0	1	1	1	0	0	0	0	0	0	1	0
576	1	2	0	1	0	1	1	0	1	0	1	1	2	2	0	0	0	1	0	2	2	0	1	0	0	0	0	2	0	2	0	0	1	1	0	1	1	0	0	0	1	0	0	0	1	0	0	1	0
577	1	1	2	1	0	1	1	0	0	0	0	1	1	1	0	0	0	0	1	1	2	0	0	0	1	1	0	2	0	2	0	0	2	1	1	2	1	0	0	0	1	1	0	0	0	0	0	2	0
578	1	2	1	0	0	1	2	0	1	0	1	0	2	1	0	0	0	0	0	1	0	1	1	1	0	0	0	2	1	1	1	2	1	2	1	2	0	0	1	1	1	0	0	0	2	2	0	1	1
579	1	1	2	1	0	1	1	0	0	0	0	0	1	0	0	0	0	1	1	1	2	0	0	0	0	0	0	2	1	1	1	0	2	1	1	2	2	0	2	1	0	1	1	0	0	1	0	2	0
580	1	1	1	0	0	0	1	1	1	0	1	0	1	0	0	0	0	2	1	1	2	0	0	0	0	1	0	1	2	0	1	1	1	2	1	2	2	1	0	0	0	1	1	0	2	0	0	0	1
581	1	1	1	1	0	1	1	0	0	0	1	1	1	1	0	0	0	1	0	2	2	0	0	0	0	1	1	2	0	1	0	2	2	0	0	1	1	0	2	2	0	0	0	0	0	0	0	2	0
582	1	1	1	0	0	1	2	1	1	0	0	1	1	1	0	0	0	0	1	1	2	0	0	0	0	0	0	1	2	0	1	1	1	1	0	2	1	0	1	1	1	0	0	0	0	0	0	2	0
583	1	1	1	0	0	1	2	0	0	0	0	1	1	1	0	0	0	0	1	1	2	0	1	0	0	1	0	2	0	1	2	0	2	0	0	1	1	1	0	0	1	0	0	0	0	1	0	2	0
584	1	1	1	0	0	1	1	0	1	0	1	1	2	1	0	0	0	1	0	2	2	0	0	0	0	1	0	2	0	1	0	2	2	1	0	2	2	0	2	2	0	0	0	0	0	2	0	2	0
585	0	1	1	1	0	1	2	0	0	0	1	0	0	0	0	0	0	1	1	1	2	0	1	0	1	0	1	2	1	0	1	0	2	2	2	2	1	1	0	0	1	0	1	0	1	0	0	2	0
586	0	2	0	0	1	1	2	0	0	0	0	0	2	1	0	1	0	1	1	1	2	0	0	0	1	2	0	2	0	2	0	0	0	2	0	2	2	0	1	1	1	1	1	0	0	1	0	2	0
587	1	1	2	2	0	2	2	1	0	0	0	0	0	0	0	0	0	1	1	0	0	0	1	0	0	1	0	2	0	2	0	1	2	1	0	1	1	0	1	1	1	0	0	0	0	1	0	2	0
588	0	0	2	1	1	2	1	1	0	0	1	2	1	1	0	0	0	0	1	1	2	0	0	0	0	0	0	2	1	2	0	2	2	1	1	2	1	0	0	0	1	1	0	0	2	1	0	2	0
589	0	1	1	0	0	1	0	0	0	0	2	0	0	0	0	0	0	0	1	1	1	0	0	0	0	0	0	2	1	1	1	0	1	1	0	1	1	0	0	0	1	0	0	0	0	1	0	2	0
590	1	0	2	0	1	2	1	0	0	0	1	0	0	0	0	0	0	0	0	2	2	0	2	0	0	0	0	2	2	2	0	1	1	1	0	2	0	0	0	0	1	1	1	0	1	1	0	1	0
591	1	2	0	0	0	0	2	1	0	0	0	1	2	1	0	0	0	0	0	2	2	1	0	0	0	0	1	2	2	1	1	2	2	2	1	2	1	0	1	0	1	1	0	0	2	0	0	1	0
592	0	0	1	0	0	1	1	0	0	0	2	1	0	0	0	0	0	2	1	1	1	0	0	0	0	2	0	2	1	1	2	0	2	1	0	0	0	0	0	0	2	0	0	0	0	0	0	2	0
593	1	0	2	1	1	2	2	0	0	0	1	0	2	1	0	1	0	0	0	2	2	0	0	0	0	1	0	1	1	0	1	1	2	0	0	1	1	1	0	0	1	0	1	0	1	0	0	1	0
594	0	2	0	1	0	1	2	1	0	0	0	0	0	0	0	0	0	1	0	1	1	0	1	1	1	1	0	1	1	1	0	2	1	2	1	2	1	0	1	0	1	0	1	0	1	0	0	1	0
595	0	0	2	1	0	1	2	0	0	0	0	0	0	0	0	0	0	0	1	1	1	0	0	0	0	1	0	1	1	2	0	1	1	2	1	1	2	0	0	0	1	0	0	0	0	0	0	1	1
596	1	1	1	0	0	0	2	0	1	0	0	1	1	1	0	0	0	1	0	2	2	0	0	0	0	1	0	2	0	2	1	2	1	1	0	2	0	0	0	0	1	0	1	0	1	0	0	2	0
597	0	1	0	1	0	1	1	0	1	0	0	1	2	1	0	0	0	0	0	1	1	0	0	0	1	1	0	1	2	0	0	0	1	0	0	1	0	0	0	0	1	0	0	0	0	0	0	1	0
598	0	1	2	1	0	2	2	0	0	0	0	1	1	1	0	0	0	1	0	1	1	0	2	0	0	0	0	1	0	1	0	0	0	0	0	2	1	1	0	0	1	1	1	0	1	2	0	2	0
599	0	2	1	2	0	2	1	0	0	0	1	0	0	0	0	0	0	0	2	0	1	0	0	0	0	1	0	1	0	1	0	0	1	1	0	1	1	0	0	0	1	1	0	0	1	1	0	2	0
600	1	0	2	0	1	2	2	1	0	0	0	0	1	1	0	0	0	0	0	1	1	0	1	1	1	1	0	2	0	1	2	2	2	0	0	1	1	0	0	0	1	0	1	0	1	0	1	1	1
601	1	0	2	1	0	1	2	0	0	0	1	1	1	1	0	0	1	1	0	2	2	0	0	0	0	1	0	2	1	0	1	1	1	1	0	1	0	0	0	0	2	1	1	0	1	0	0	2	0
602	1	2	1	0	0	0	2	1	0	0	0	0	0	0	0	0	0	1	0	2	2	0	0	0	0	1	0	2	1	1	1	2	2	1	1	2	1	0	0	0	2	0	0	1	0	0	0	2	0
603	1	2	1	1	0	1	1	0	0	0	0	0	0	0	0	0	0	0	1	1	2	0	1	0	0	1	0	2	1	1	1	0	2	1	1	1	1	1	0	0	0	0	0	0	0	0	0	1	1
604	1	0	2	1	0	2	2	0	1	0	0	1	1	0	1	1	0	0	0	2	2	0	2	0	0	0	0	2	0	1	2	1	2	1	0	1	0	0	0	1	1	0	0	0	0	1	0	1	0
605	1	1	2	0	0	0	2	0	0	0	1	0	0	0	0	0	0	1	1	1	2	1	0	0	0	1	0	2	0	2	1	1	0	1	0	1	2	0	2	2	0	0	1	1	2	0	0	2	0
606	1	1	1	1	0	1	1	1	0	0	1	0	0	0	0	0	0	0	1	1	2	0	0	0	0	2	0	2	1	1	2	1	1	2	1	2	2	0	2	1	0	0	0	0	0	0	1	1	0
607	1	1	1	1	0	2	1	0	1	0	0	0	0	0	0	0	0	1	0	2	2	0	0	0	0	2	0	1	1	1	1	1	2	1	1	1	2	0	1	1	1	0	2	0	1	0	0	1	1
608	1	1	1	0	1	1	2	0	2	0	0	2	2	2	0	0	0	0	0	2	2	0	0	0	0	1	0	2	1	1	1	0	0	2	0	2	1	0	0	0	2	0	2	0	0	1	0	1	0
609	0	0	2	0	0	2	2	0	0	0	0	0	1	1	0	0	0	1	1	1	1	0	1	1	1	0	0	0	1	0	1	0	0	2	1	2	1	0	2	2	0	1	1	0	1	1	1	1	0
610	1	1	1	1	0	2	2	0	0	0	1	0	1	1	0	0	0	0	2	0	2	0	1	0	0	0	0	1	1	1	0	0	2	0	0	1	1	0	0	0	1	0	0	1	0	1	1	1	0
611	0	2	1	1	0	1	2	0	2	0	0	1	2	1	0	0	0	1	0	2	2	0	0	0	0	2	0	2	1	2	0	0	1	1	0	1	1	0	0	0	1	1	1	0	2	0	0	1	0
612	0	1	1	1	1	2	2	0	1	0	0	0	0	0	0	0	0	1	1	1	1	1	0	0	0	1	0	2	0	1	2	0	1	1	0	1	1	1	0	0	1	0	0	1	0	1	0	2	0
613	1	1	1	0	0	1	1	0	1	0	0	0	1	1	0	0	0	1	0	2	2	0	0	0	0	0	0	2	1	1	2	2	1	0	0	0	2	1	1	1	0	2	1	0	1	0	0	2	0
614	0	0	2	0	1	1	2	0	1	0	0	0	0	0	0	0	1	1	1	1	1	0	0	0	1	0	0	1	1	1	1	1	1	2	2	2	2	0	1	1	1	0	0	0	2	1	0	0	2
615	1	1	2	1	0	1	2	1	1	0	0	0	2	1	0	1	0	1	1	1	2	1	0	0	0	2	0	0	2	0	0	1	1	1	0	1	1	0	0	0	1	0	0	0	1	0	0	2	0
616	0	1	2	2	0	2	2	0	0	0	1	0	1	1	0	0	0	1	0	1	1	0	1	1	1	1	0	2	0	2	0	0	1	1	1	1	1	0	0	0	2	1	1	0	1	1	0	1	0
617	1	0	2	1	1	2	1	0	1	1	1	0	1	0	0	0	0	0	1	1	1	0	0	0	0	0	0	2	1	1	2	0	1	1	0	1	0	0	0	0	2	1	1	0	0	1	0	0	1
618	1	0	2	1	0	1	2	0	1	0	1	0	1	0	0	0	0	1	0	2	2	0	0	0	0	1	0	2	0	2	1	0	1	1	0	1	2	0	2	1	0	1	0	0	2	0	0	1	1
619	1	1	1	0	1	1	1	0	1	1	1	0	1	0	0	0	0	0	1	1	1	0	0	0	0	0	0	1	2	1	0	0	2	1	0	2	0	0	0	1	1	1	1	0	1	0	0	2	0
620	0	2	1	0	0	1	1	0	1	0	1	1	1	1	0	0	0	2	1	1	2	0	2	0	0	0	0	2	0	1	1	0	1	2	1	2	1	1	0	0	0	0	0	0	0	2	0	1	0
621	0	0	2	0	1	1	1	0	0	0	0	0	2	1	0	1	0	1	0	2	2	0	0	0	0	0	0	2	1	2	1	1	1	2	0	2	2	0	2	1	0	0	0	0	0	1	0	1	0
622	0	1	2	0	0	0	2	0	0	0	0	1	1	1	0	0	0	1	2	0	1	0	1	0	0	1	1	2	0	1	0	0	1	1	0	1	1	0	0	0	0	0	1	0	0	1	1	0	0
623	0	1	2	1	1	2	2	0	1	0	0	0	2	1	0	0	0	0	1	1	2	0	1	0	0	1	0	2	1	2	0	0	2	1	0	0	1	0	0	0	1	0	1	0	1	0	0	1	1
624	1	0	2	1	0	2	2	1	1	0	0	0	1	0	0	0	0	0	1	1	2	0	2	0	0	0	0	2	1	1	1	0	2	2	0	2	2	1	1	1	0	0	1	0	2	0	1	1	1
625	1	0	2	1	0	2	1	1	0	0	1	1	1	1	0	0	0	0	0	1	1	0	0	0	0	0	0	2	2	1	1	0	0	0	0	2	1	0	2	2	0	0	0	1	0	1	1	2	0
626	1	2	1	2	0	2	1	1	0	0	1	0	0	0	0	0	0	1	1	1	1	0	0	0	0	1	0	1	1	1	1	1	1	1	0	1	1	1	0	0	0	0	1	0	1	0	0	0	1
627	0	0	2	0	0	2	1	0	0	0	1	1	1	1	0	0	0	0	0	2	2	1	0	0	0	2	0	0	1	1	0	0	2	2	1	2	2	0	0	0	0	1	0	0	1	1	0	0	1
628	0	1	1	1	0	1	2	0	1	0	0	1	2	2	0	0	0	1	0	2	2	0	0	0	0	2	0	1	1	1	0	0	2	1	1	2	0	0	1	1	1	0	0	1	0	1	0	1	0
629	0	0	2	0	0	1	2	1	0	0	0	0	0	0	0	0	0	1	0	2	2	0	1	0	0	1	0	2	0	2	0	0	1	2	2	2	1	0	1	1	1	2	2	0	2	0	0	2	0
630	0	1	2	1	0	2	2	0	0	0	0	0	1	1	0	1	0	0	0	1	1	0	1	1	1	2	0	2	2	2	0	1	1	0	0	1	1	1	0	0	0	1	1	0	0	0	0	2	0
631	0	1	1	0	1	1	2	0	2	0	0	0	0	0	0	0	0	0	1	1	2	0	0	0	0	1	0	2	2	2	0	1	2	1	1	1	2	0	1	1	1	1	1	0	1	1	0	2	0
632	0	1	2	1	0	2	2	0	1	0	1	0	1	0	0	1	0	1	0	2	2	0	0	0	0	1	0	2	0	2	1	1	2	1	0	2	2	0	2	2	0	1	1	0	1	1	1	0	0
633	0	1	1	0	0	1	2	0	1	0	1	1	1	1	0	0	0	0	1	1	1	0	0	0	0	0	0	1	1	1	0	0	2	2	0	2	1	0	1	1	1	1	1	0	1	1	0	0	0
634	0	1	2	0	0	1	2	1	1	0	0	1	0	0	0	0	0	0	1	1	2	0	1	0	0	1	0	2	1	1	1	1	1	0	0	1	0	0	0	1	1	0	1	0	0	0	0	1	1
635	0	1	2	0	0	2	2	0	0	0	0	0	1	1	0	1	0	0	0	2	2	0	1	1	1	1	0	1	1	1	1	0	2	1	0	1	1	0	0	0	2	1	0	0	1	0	0	2	0
636	0	1	2	1	0	1	2	1	0	0	0	0	0	0	0	0	1	1	1	1	1	0	0	0	0	0	0	1	1	1	0	0	0	1	1	2	1	0	1	0	1	0	0	1	0	1	0	0	0
637	0	2	0	0	0	0	2	0	1	0	1	0	0	0	0	0	0	1	0	2	2	0	1	0	0	1	0	2	2	2	0	1	1	2	1	2	1	0	1	1	1	1	0	0	1	1	0	2	0
638	0	0	2	0	0	1	2	0	1	0	0	0	0	0	0	0	0	0	0	2	2	0	0	0	0	1	2	2	1	0	1	0	0	1	0	0	0	0	0	0	2	1	1	0	0	0	0	2	0
639	1	1	1	1	0	2	2	1	1	0	0	0	0	0	0	0	0	0	1	1	1	0	0	0	0	1	0	2	0	2	1	0	0	1	1	2	1	1	0	0	1	0	1	0	1	0	0	1	0
640	1	2	0	0	0	0	2	0	1	0	1	0	0	0	0	0	0	1	0	2	2	0	1	0	1	0	0	2	2	0	2	1	2	0	0	0	1	0	1	1	1	0	0	0	0	0	0	1	0
641	0	2	0	0	0	1	2	0	1	0	1	1	2	2	0	1	0	0	1	1	1	0	1	0	0	0	0	2	0	1	2	1	2	1	0	1	0	0	0	0	2	1	1	0	2	0	1	1	0
642	1	1	0	0	0	0	2	1	1	0	0	0	0	0	0	0	0	0	0	1	1	0	1	0	0	2	0	2	0	1	2	0	0	1	0	1	2	1	0	0	0	0	1	0	0	1	0	0	2
643	0	1	2	1	0	1	2	1	0	0	0	0	0	0	0	0	0	2	0	2	2	0	1	0	1	2	0	2	0	1	1	1	1	2	0	1	1	1	0	0	1	1	1	0	1	1	0	1	0
644	1	2	0	1	0	1	2	0	2	0	0	1	1	1	0	0	0	1	1	1	2	0	0	0	0	1	0	1	0	1	0	0	1	1	0	1	1	0	0	0	2	0	0	0	0	2	0	1	0
645	1	1	1	0	0	1	1	0	1	0	1	0	0	0	0	0	0	0	0	0	0	0	0	0	0	0	0	1	2	0	1	2	1	1	0	1	1	0	0	0	0	0	1	0	1	0	0	2	0
646	1	1	1	1	0	1	2	0	2	0	0	1	1	1	0	0	0	2	0	2	2	1	0	0	1	1	0	2	1	2	0	2	2	0	0	1	2	1	1	1	0	0	2	0	0	0	0	2	0
647	1	2	0	0	0	0	2	1	1	0	0	0	0	0	0	0	0	0	2	0	0	1	0	0	0	1	0	2	0	2	2	0	1	2	1	2	1	0	1	1	1	1	1	0	1	0	0	1	0
648	0	2	1	0	0	1	1	0	1	0	1	0	1	0	0	0	0	0	0	2	2	0	1	0	0	2	0	1	0	0	2	1	1	2	2	2	0	0	0	0	2	1	0	0	1	0	0	0	0
649	0	1	1	1	0	2	1	0	2	0	0	0	1	1	0	0	0	0	0	2	2	0	0	0	0	1	0	2	0	1	1	1	1	2	1	2	1	0	0	0	2	0	0	0	0	1	1	0	0
650	0	1	1	0	0	1	1	0	0	0	2	0	0	0	0	0	0	1	2	0	2	0	0	0	1	0	0	2	0	1	1	1	0	1	0	2	2	0	1	1	1	1	1	0	1	0	0	1	1
651	1	2	1	0	0	1	1	0	1	0	1	1	1	1	0	0	1	1	1	1	1	0	0	0	0	1	0	2	0	1	1	1	1	2	2	2	1	2	0	0	1	2	2	0	1	1	0	1	0
652	0	1	2	0	0	2	1	1	0	0	0	1	1	1	0	0	0	1	1	1	1	0	0	0	0	1	0	1	0	1	1	0	2	0	0	0	1	0	0	0	2	0	0	0	0	2	0	1	0
653	1	1	2	0	0	0	2	0	0	1	1	0	0	0	0	0	0	1	1	1	1	0	1	1	1	1	0	2	1	1	0	1	1	2	2	2	2	0	2	2	0	2	1	0	1	0	0	1	1
654	0	1	1	0	1	1	2	0	2	0	0	0	2	1	0	1	0	0	1	1	2	0	0	0	1	2	0	2	1	1	1	0	0	2	0	2	2	1	1	1	0	0	0	1	0	1	0	1	0
655	1	1	1	0	0	0	2	0	0	0	0	0	0	0	0	0	0	1	2	0	1	0	0	0	0	1	0	2	0	2	1	1	1	1	0	1	1	0	1	1	1	0	0	0	0	1	0	2	0
656	0	1	1	0	0	2	2	0	0	0	1	1	1	1	0	0	0	1	1	1	2	0	0	0	0	1	0	2	0	1	2	2	1	2	1	2	2	0	2	2	0	0	2	0	1	0	0	1	1
657	0	1	2	1	0	1	1	0	0	0	2	0	0	0	0	0	0	1	1	1	2	0	1	1	1	1	0	2	0	2	1	0	2	0	0	1	2	0	1	1	1	1	1	0	1	0	0	0	0
658	1	2	1	0	0	1	2	1	0	0	0	0	1	0	0	0	0	0	1	1	2	0	0	0	0	2	0	2	0	0	1	0	2	0	0	1	0	0	0	0	2	1	0	0	1	0	0	2	0
659	0	1	1	1	0	2	2	0	0	0	1	0	0	0	0	0	0	0	0	1	1	0	1	1	1	0	0	0	2	0	0	0	1	1	0	1	2	0	0	0	1	0	0	0	1	0	0	2	0
660	1	0	2	0	0	1	2	0	2	0	0	1	0	0	0	0	0	0	1	1	1	0	0	0	1	0	0	1	0	1	0	1	2	1	0	1	2	0	1	0	1	0	0	0	0	0	0	0	0
661	0	0	2	1	0	2	2	0	1	0	0	1	1	1	0	0	1	2	1	1	2	0	1	0	0	1	0	1	1	1	1	0	2	0	0	1	0	0	0	0	2	1	1	0	1	1	0	1	0
662	1	1	1	0	0	0	1	0	2	0	0	0	1	0	0	0	0	1	0	2	2	0	0	0	1	0	0	1	1	1	1	1	1	0	0	1	1	0	0	0	0	1	1	0	0	1	0	1	1
663	0	1	1	1	0	2	2	0	2	0	0	0	2	2	0	0	0	1	1	1	2	0	1	0	0	1	0	1	1	1	0	0	2	1	0	0	2	0	0	0	1	0	0	0	0	0	1	1	0
664	0	1	0	1	0	1	2	0	2	0	0	0	0	0	0	0	0	0	1	1	2	0	0	0	0	0	0	2	0	1	2	0	2	1	0	1	2	0	1	0	2	0	0	0	0	0	0	1	1
665	1	2	0	0	0	1	1	2	0	0	0	0	0	0	0	0	0	1	1	0	2	0	0	0	0	1	0	0	2	0	0	1	1	2	1	2	1	0	1	1	1	1	0	0	2	0	0	2	0
666	0	0	2	0	1	1	2	0	0	0	1	0	0	0	0	0	0	0	1	1	2	0	0	0	0	2	1	2	0	1	1	0	0	2	1	2	2	0	2	2	0	0	1	0	0	1	0	0	0
667	1	2	1	0	0	1	1	1	1	0	0	0	1	0	0	0	0	0	1	1	2	0	1	0	1	1	0	2	1	0	1	0	2	2	2	2	1	0	1	1	1	1	1	0	1	1	0	2	0
668	1	2	1	0	0	1	2	1	0	0	1	0	0	0	0	0	0	0	2	0	0	0	1	0	0	0	0	2	0	2	1	2	1	2	1	2	1	0	0	0	1	1	1	0	1	0	0	2	0
669	1	1	2	1	1	2	2	0	1	0	1	0	1	0	0	0	0	2	2	0	0	0	0	0	1	1	0	2	0	2	1	0	1	2	1	2	1	0	1	1	1	0	0	0	2	1	0	2	0
670	0	2	2	0	1	1	2	0	1	0	0	1	0	0	0	0	0	0	0	1	1	0	0	0	2	1	0	2	1	2	0	0	0	2	1	2	1	1	0	0	1	0	1	0	1	0	0	2	0
671	1	0	2	0	0	1	1	0	0	0	1	0	1	0	0	1	0	1	0	2	2	0	0	0	0	2	0	2	1	1	2	0	2	2	2	2	2	0	2	2	0	0	0	0	2	1	0	2	0
672	1	2	1	1	0	1	2	0	1	0	0	0	0	0	0	0	0	0	0	1	0	0	0	0	0	1	0	2	1	1	2	0	1	1	0	1	2	0	1	1	0	0	0	0	0	0	0	2	0
673	1	2	1	0	0	1	2	1	0	0	0	0	0	0	0	0	0	0	1	1	2	0	0	0	1	0	0	2	1	1	2	1	2	1	0	2	2	0	1	1	1	0	0	0	0	0	0	0	1
674	0	2	0	0	0	0	2	0	0	0	1	0	1	0	0	0	0	0	0	2	2	0	1	0	0	1	0	2	2	1	1	0	1	0	0	1	2	0	1	1	1	0	2	0	0	0	1	2	0
675	1	1	2	1	0	2	2	0	0	0	1	0	2	1	0	1	0	1	0	2	1	0	0	0	0	2	0	1	1	1	1	1	0	2	0	2	0	0	0	0	1	1	1	0	2	0	0	1	0
676	1	0	2	0	2	2	1	0	1	0	0	0	0	0	0	0	0	1	1	1	2	0	0	0	0	1	0	2	0	2	0	0	1	1	0	2	1	0	1	1	1	0	0	1	0	1	0	2	0
677	0	0	1	0	0	0	1	0	1	0	1	1	2	2	0	0	0	0	1	0	1	0	0	0	1	1	0	2	0	2	0	1	2	2	1	2	2	0	0	0	1	0	1	0	1	0	0	2	0
678	1	0	2	0	1	2	2	1	1	0	0	1	1	0	1	1	0	0	2	0	0	0	0	0	0	1	0	2	1	1	2	1	1	2	0	2	0	0	0	0	2	0	0	0	1	0	0	2	0
679	0	2	0	0	0	1	2	0	1	0	1	1	1	1	0	0	0	0	1	1	2	0	1	1	1	0	0	1	1	1	1	1	1	2	2	2	2	0	1	1	1	0	0	0	0	0	0	0	1
680	1	1	2	1	0	1	1	0	0	0	1	1	1	1	0	0	0	1	1	1	1	0	0	0	0	1	0	2	0	2	0	0	1	1	0	1	1	1	0	0	1	0	0	1	0	1	1	1	0
681	0	1	1	0	0	1	2	0	0	0	0	0	1	0	0	0	0	1	0	2	2	1	0	0	1	0	0	1	1	0	0	1	1	1	1	1	1	0	1	1	1	0	0	0	0	0	1	0	0
682	0	2	1	1	0	1	2	0	1	0	2	0	0	0	0	0	0	1	0	2	2	0	1	0	0	0	1	1	1	2	0	0	2	1	1	2	2	1	1	0	0	0	0	1	0	1	0	0	0
683	1	1	1	0	0	1	1	0	0	0	1	1	2	1	0	0	0	0	1	1	2	0	0	0	0	1	1	2	1	1	0	2	1	2	1	2	0	0	0	0	1	0	0	1	0	0	0	1	0
684	1	2	0	0	0	0	2	1	0	0	0	1	1	2	0	0	0	1	1	1	2	0	1	1	1	1	0	2	0	2	0	0	0	2	1	2	1	0	0	0	2	0	1	0	1	0	1	1	0
685	0	1	1	0	0	1	2	0	2	0	0	0	1	1	0	0	0	1	0	2	2	0	1	0	1	0	0	2	0	2	0	1	2	0	0	0	0	0	1	1	1	0	0	0	0	0	0	2	0
686	1	2	1	0	1	1	1	0	0	0	2	0	0	0	0	0	0	1	1	0	0	0	1	0	1	0	0	2	1	2	0	0	1	1	1	1	0	0	0	1	1	0	0	0	0	0	0	2	0
687	0	2	0	0	0	0	2	0	2	0	0	1	0	0	0	0	0	2	1	1	2	0	0	0	0	1	0	1	1	0	0	1	2	0	0	0	2	1	1	1	0	0	0	1	0	0	1	0	0
688	1	2	0	0	0	0	1	0	1	0	0	0	2	0	1	1	0	1	1	1	1	0	0	0	1	1	0	0	2	0	0	2	2	0	0	1	2	1	1	1	0	0	0	0	0	1	0	2	0
689	0	1	2	1	0	1	2	0	1	0	0	1	1	0	0	0	0	1	1	1	1	1	0	0	1	0	0	2	0	2	1	2	1	2	1	2	2	0	1	1	0	0	1	1	0	1	0	2	0
690	0	1	1	0	0	0	1	1	1	0	0	2	1	1	0	0	0	0	0	1	1	0	0	0	0	0	0	1	2	1	0	1	2	1	0	2	1	0	0	0	1	1	0	0	2	1	0	0	1
691	1	1	0	0	0	0	1	1	0	0	1	0	0	0	0	0	0	1	0	2	2	0	0	0	1	1	1	2	0	1	0	0	2	1	0	2	1	0	1	1	1	0	0	0	0	1	0	1	1
692	1	1	2	0	0	0	1	0	2	0	0	1	1	1	0	0	0	0	0	2	2	0	1	1	1	0	0	1	1	1	1	0	1	0	0	2	1	0	0	0	1	2	2	0	2	1	0	1	0
693	0	0	2	0	0	1	2	0	0	0	1	1	1	1	0	0	0	1	0	1	1	0	0	0	0	1	0	0	2	0	0	1	2	2	1	2	0	0	0	0	2	1	1	0	1	1	0	1	0
694	0	1	1	0	1	1	1	0	2	0	0	0	0	0	0	0	0	1	2	0	2	0	0	0	0	1	0	2	1	1	1	0	2	0	0	1	1	0	0	0	2	1	1	0	1	1	0	2	0
695	0	1	1	1	0	2	1	0	1	0	1	1	2	1	0	0	0	1	0	2	2	0	0	0	0	1	0	1	1	1	1	2	1	0	0	0	2	0	0	0	1	0	0	0	1	1	0	2	0
696	1	2	0	0	0	0	1	0	2	0	0	0	1	0	0	0	0	1	0	1	2	1	0	0	0	2	0	2	0	2	1	1	2	1	0	1	2	1	1	1	0	0	0	0	0	0	0	2	0
697	0	1	2	1	0	2	1	1	0	0	0	0	0	0	0	0	0	0	1	1	1	0	1	1	1	1	0	1	2	0	1	0	2	0	0	2	0	0	1	1	1	0	0	1	0	0	0	1	0
698	1	1	1	0	0	2	1	0	1	0	1	1	2	1	0	0	0	1	2	0	1	0	0	0	1	0	0	2	1	1	1	1	2	0	0	1	0	0	0	0	2	0	0	0	1	0	1	0	0
699	0	0	1	0	0	1	1	0	2	0	0	0	0	0	0	0	0	0	1	1	2	0	0	0	0	1	0	1	0	2	1	0	1	2	0	2	0	0	0	0	2	0	0	0	1	1	1	1	0
700	0	1	1	1	0	1	1	0	1	0	0	0	0	0	0	0	0	0	1	1	2	0	1	0	0	1	0	2	0	2	0	0	0	1	0	0	1	0	1	0	1	0	0	0	0	0	0	0	0
701	0	1	2	2	0	2	1	0	0	0	0	1	1	1	0	0	0	2	0	2	2	0	0	0	0	2	0	1	1	1	1	2	2	0	0	1	1	0	0	0	1	1	1	0	1	0	0	1	0
702	0	0	2	0	2	2	2	0	0	0	0	0	1	0	0	0	0	1	0	2	2	0	0	0	0	0	0	2	0	2	0	1	0	2	0	2	2	1	0	0	0	1	1	0	0	1	0	1	0
703	1	0	2	1	0	1	2	1	0	0	0	1	1	1	0	0	0	0	1	0	2	0	0	0	0	1	0	2	1	2	1	0	0	1	0	1	0	0	0	0	2	1	1	0	1	0	0	1	0
704	0	1	1	0	0	0	2	1	0	0	0	1	2	1	0	0	0	0	0	1	1	1	0	0	0	1	0	2	0	1	1	1	1	2	0	2	2	1	0	0	1	0	1	1	0	1	1	1	0
705	1	0	2	0	1	2	1	0	2	0	0	1	1	1	0	0	0	1	0	1	1	0	1	1	1	1	0	2	1	1	2	1	2	0	0	1	1	0	1	0	1	0	1	0	1	0	0	1	0
706	0	1	2	1	0	2	0	0	1	1	1	0	0	0	0	0	0	0	1	1	2	1	0	0	1	0	1	2	0	1	1	0	0	1	1	2	2	0	1	1	0	0	0	1	0	0	0	2	0
707	1	2	1	0	0	1	1	0	0	0	2	0	1	0	0	0	0	0	1	1	2	0	0	0	0	0	0	2	2	1	2	2	2	0	0	0	2	0	0	0	0	0	0	1	0	0	1	0	0
708	0	1	2	0	1	2	2	0	2	0	0	0	0	0	0	0	0	1	1	1	2	0	0	0	0	1	0	2	1	2	0	0	0	1	0	0	1	0	0	0	1	0	0	0	1	1	0	1	0
709	1	1	1	1	0	1	1	0	1	0	1	0	0	0	0	0	0	1	0	2	1	0	0	0	0	2	0	2	1	0	2	0	0	2	0	2	1	0	1	1	1	0	0	0	0	0	0	1	1
710	1	0	2	0	1	1	1	1	0	0	1	0	1	0	0	1	0	0	0	2	2	1	0	0	0	0	0	2	0	1	0	1	1	1	1	1	1	1	0	0	0	1	1	0	1	1	0	2	0
711	0	1	1	0	0	1	2	0	0	0	0	0	1	0	0	1	0	1	0	2	2	0	1	0	1	1	0	2	0	2	1	2	2	0	0	0	2	1	0	0	1	2	2	0	1	1	0	2	0
712	0	1	1	0	1	1	1	2	0	0	0	0	0	0	0	0	0	0	0	2	2	1	0	0	0	2	0	2	1	1	2	1	0	1	0	1	2	0	1	1	1	1	1	0	0	0	0	0	0
713	1	2	0	1	0	1	2	0	0	0	1	1	1	1	0	0	0	0	1	0	0	0	0	0	0	0	0	2	0	1	2	0	2	1	1	1	1	0	0	0	2	1	1	0	1	0	1	1	0
714	1	1	1	1	1	2	2	0	0	0	0	0	0	0	0	0	0	0	1	1	2	0	0	0	0	0	0	2	0	2	0	1	1	1	1	1	2	0	2	2	0	0	0	1	0	1	0	1	1
715	0	0	2	0	0	1	0	0	0	0	1	0	0	0	0	0	0	1	1	1	2	0	0	0	0	2	0	2	2	2	0	1	0	1	0	1	1	0	1	0	1	0	0	0	0	0	0	1	0
716	1	1	1	0	0	0	1	0	1	0	1	0	1	0	0	0	0	0	0	2	2	0	0	0	2	1	0	2	1	0	1	1	1	1	1	1	1	0	0	0	2	1	1	0	1	1	0	1	1
717	1	1	1	0	0	1	1	0	0	1	2	0	0	0	0	0	0	0	1	1	2	1	0	0	0	2	0	2	1	1	1	1	1	1	0	1	1	0	2	2	0	0	1	0	0	0	0	2	0
718	1	1	2	1	0	1	1	0	0	1	1	0	1	0	0	1	0	0	1	0	1	0	0	0	1	0	1	2	1	1	0	0	1	2	0	2	2	0	0	1	1	0	0	0	0	0	0	1	0
719	1	2	1	0	0	1	2	0	0	0	1	1	1	1	0	0	0	1	1	1	1	0	0	0	0	0	0	2	0	2	1	0	2	2	2	2	0	0	0	0	1	0	1	0	2	0	1	0	0
720	1	0	2	0	0	1	1	0	1	1	2	0	0	0	0	0	0	1	2	0	0	0	0	0	0	1	0	2	0	2	0	0	0	1	1	2	2	0	1	0	0	1	1	0	1	2	0	1	1
721	1	2	1	0	0	1	2	0	1	0	0	0	0	0	0	0	0	0	2	0	1	0	2	0	0	0	0	1	1	1	0	0	2	2	0	2	1	0	0	0	1	0	1	0	1	0	0	2	0
722	0	2	0	0	0	0	0	0	0	1	2	1	2	2	0	0	0	1	1	1	1	0	0	0	0	1	0	2	0	2	0	1	1	1	0	1	1	0	1	1	1	0	1	1	2	0	0	2	0
723	0	2	1	1	0	1	2	0	0	0	0	0	0	0	0	0	0	0	0	2	2	0	1	1	1	1	0	2	0	2	0	0	1	1	0	2	0	0	0	0	1	0	0	0	0	1	0	2	0
724	0	0	2	2	1	2	2	0	1	0	0	0	1	0	0	0	0	0	1	1	2	0	0	0	0	2	0	2	1	2	0	2	2	1	0	1	1	0	1	1	1	0	1	1	0	1	0	1	0
725	1	1	1	1	1	2	2	0	0	0	1	1	1	1	0	0	0	0	1	0	2	0	2	0	0	1	0	0	1	0	1	2	1	1	0	1	1	0	1	1	1	0	0	0	0	1	0	1	1
726	0	1	1	1	0	1	2	0	0	0	0	0	0	0	0	0	0	1	1	1	2	0	0	0	0	2	0	2	0	2	1	0	1	1	0	1	1	1	0	0	1	2	2	0	2	0	1	0	1
727	1	1	1	0	0	1	2	0	1	0	0	0	1	0	0	0	0	1	1	1	2	1	0	0	0	2	0	1	1	1	0	0	0	2	0	2	0	0	0	0	2	0	0	0	0	0	1	1	0
728	0	1	2	0	0	2	2	0	2	0	0	1	1	0	1	1	1	1	1	1	1	0	0	0	0	1	0	1	1	1	0	2	2	0	0	0	2	0	0	0	0	0	1	0	1	0	1	1	0
729	1	2	1	0	0	2	2	1	0	0	0	0	1	0	0	0	0	0	1	1	2	0	0	0	0	2	0	0	1	0	1	1	2	2	1	2	1	0	0	0	1	0	0	1	0	1	0	1	0
730	1	1	1	0	0	1	1	0	1	0	1	0	1	0	0	1	0	1	1	1	1	0	0	0	0	1	0	2	0	1	1	1	1	1	1	1	2	0	2	1	0	0	0	0	0	1	0	2	0
731	0	1	1	1	0	2	1	0	0	1	1	1	1	0	0	0	0	0	2	0	1	0	0	0	0	2	0	2	0	2	1	1	1	1	1	1	2	0	2	1	0	1	0	0	1	0	0	0	1
732	1	2	0	0	0	0	2	0	0	0	0	1	1	1	0	0	0	1	1	1	1	0	2	0	0	0	0	2	1	0	1	1	1	1	1	1	2	1	1	1	0	1	1	0	1	2	0	1	0
733	1	1	1	0	0	0	2	0	2	0	0	0	1	0	0	0	0	0	0	2	2	0	0	0	0	2	0	1	0	1	0	0	0	2	0	2	2	0	1	1	0	0	0	1	0	1	1	1	0
734	0	0	1	0	0	1	2	0	0	1	1	1	1	1	0	0	0	1	0	2	2	0	1	1	1	0	1	2	1	0	1	1	2	0	0	0	2	0	1	1	1	1	1	0	1	1	0	1	0
735	1	2	2	1	0	1	2	0	2	0	0	0	0	0	0	0	1	1	0	2	2	0	1	1	1	1	0	2	0	2	0	1	1	1	0	2	1	0	1	1	1	1	2	0	0	1	0	2	0
736	0	2	0	0	0	0	2	0	2	0	0	0	1	0	0	0	0	1	1	1	2	0	0	0	0	2	0	2	0	1	1	2	2	0	0	1	1	0	1	1	1	0	0	0	0	1	0	1	0
737	0	1	1	1	0	1	2	0	2	0	0	1	1	1	0	0	0	0	0	1	1	0	0	0	0	0	0	1	1	0	1	0	1	1	0	2	1	0	0	0	2	1	1	0	2	0	0	2	0
738	0	1	1	0	1	1	2	0	0	0	0	0	1	0	0	1	0	0	1	1	2	0	0	0	0	1	0	2	2	1	2	1	1	1	0	1	2	0	2	1	0	0	1	1	1	0	0	0	0
739	1	1	2	0	0	0	2	0	2	0	0	1	1	0	1	1	0	0	2	0	2	1	0	0	0	0	0	1	1	1	0	1	1	2	2	2	1	0	2	2	0	1	1	1	0	1	0	2	0
740	1	1	1	0	1	2	1	0	0	0	2	1	1	1	0	0	0	0	1	1	2	0	0	0	1	0	0	2	1	1	2	2	1	2	1	2	2	0	2	2	1	1	0	0	1	1	0	2	0
741	0	1	1	0	1	2	0	0	1	0	0	0	0	0	0	0	0	0	0	2	2	0	1	0	1	0	0	2	1	1	2	0	1	1	1	1	1	0	2	2	0	1	0	0	2	0	0	1	0
742	1	1	2	1	0	2	1	0	1	0	1	0	1	1	0	0	0	0	0	1	1	0	0	0	0	1	0	1	0	1	1	0	1	1	0	1	1	0	1	1	1	0	1	0	0	0	0	2	0
743	1	1	1	0	0	1	1	0	1	0	1	0	1	0	0	0	0	0	2	0	1	0	0	0	0	1	0	2	1	1	1	0	0	2	1	2	1	0	0	0	1	0	0	0	0	1	0	1	0
744	1	2	1	0	0	1	2	1	1	0	0	1	1	0	1	1	0	1	0	0	0	0	0	0	0	1	0	1	0	1	0	0	0	2	0	1	1	0	0	0	2	1	0	0	2	0	0	2	0
745	0	1	1	0	0	1	1	0	2	0	0	1	2	1	0	0	0	0	0	1	1	0	0	0	0	1	0	2	0	2	2	1	1	1	0	2	1	1	0	0	1	0	0	0	0	2	0	2	0
746	0	2	1	2	0	2	2	0	2	0	0	0	0	0	0	0	0	0	2	0	1	0	1	1	1	1	0	2	1	2	1	1	1	1	0	2	1	0	0	0	2	0	1	0	1	0	0	1	1
747	0	2	0	0	0	1	2	0	2	0	0	0	0	0	0	0	0	0	2	0	0	0	1	1	1	0	0	2	0	2	0	0	1	1	0	2	1	0	0	0	2	0	1	1	2	0	1	0	1
748	1	2	1	2	0	2	2	0	2	0	0	1	2	1	0	0	1	2	0	2	1	0	1	1	1	0	0	2	1	0	1	2	2	0	0	1	1	0	1	1	1	1	1	0	1	1	0	2	0
749	0	1	1	0	1	1	2	0	1	0	0	0	2	1	0	0	1	1	0	2	2	0	1	0	0	0	1	2	0	1	0	0	2	0	0	1	0	0	0	0	1	0	0	1	0	1	0	2	0
750	0	2	1	0	0	1	1	0	2	0	0	1	1	1	0	0	0	0	0	2	2	0	0	0	0	0	0	2	1	1	2	2	1	2	1	2	2	0	1	1	0	2	2	0	1	1	0	1	0
751	0	1	1	0	1	1	1	0	0	0	0	0	1	0	0	0	0	0	1	1	2	0	0	0	0	1	0	2	0	2	1	1	2	0	0	1	2	0	0	0	2	0	0	1	0	0	0	2	0
752	1	0	2	0	0	1	1	0	0	0	1	1	2	1	0	0	0	1	2	0	1	0	0	0	0	2	0	2	2	2	0	1	2	1	0	1	0	0	1	1	0	2	2	0	1	1	1	1	0
753	0	1	1	0	0	0	2	0	1	0	1	0	0	0	0	0	0	0	0	1	1	0	2	0	0	0	0	2	0	2	0	0	2	2	2	2	2	0	2	2	0	1	0	0	2	1	0	2	0
754	1	1	1	1	0	2	2	1	1	0	0	0	1	0	0	1	0	0	2	0	0	0	0	0	0	0	0	2	0	2	0	1	2	2	0	2	1	0	2	2	0	0	2	0	1	0	0	1	0
755	1	1	2	1	0	1	2	0	1	0	1	0	0	0	0	0	0	2	0	2	2	1	0	0	0	2	0	1	1	1	0	0	1	1	0	1	2	0	1	1	0	0	0	0	1	0	0	2	0
756	0	1	1	0	1	1	2	0	0	0	0	1	2	1	0	0	0	1	1	1	1	0	1	0	0	0	0	2	0	1	2	0	2	1	0	2	2	0	1	0	1	1	1	0	1	1	1	1	0
757	0	1	1	0	0	0	1	0	2	0	0	1	2	1	0	1	0	0	1	1	1	0	0	0	0	2	0	2	0	2	0	1	2	1	0	1	1	0	1	1	1	0	0	0	0	0	0	1	0
758	1	2	1	1	0	1	0	0	0	1	2	0	0	0	0	0	0	0	1	1	2	1	0	0	0	2	0	2	0	1	2	2	2	1	0	2	2	0	1	0	0	1	0	0	2	1	0	2	0
759	1	1	1	0	0	1	1	0	1	0	1	0	0	0	0	0	1	1	0	2	2	0	0	0	1	0	0	1	1	1	1	1	2	1	0	1	0	0	1	0	1	0	0	0	0	0	0	2	0
760	0	2	1	0	0	0	1	0	1	0	1	0	1	0	0	1	0	1	0	2	2	0	0	0	0	1	0	1	0	1	1	1	2	0	0	1	1	0	1	1	1	1	1	0	1	2	0	1	0
761	1	1	2	1	0	2	0	0	0	1	2	0	2	0	0	0	0	0	0	1	1	0	0	0	1	0	0	2	1	0	2	0	1	0	0	1	2	0	2	2	0	1	1	0	1	0	0	1	1
762	0	1	1	0	1	2	2	0	2	0	0	1	2	1	0	1	1	1	1	1	1	0	0	0	0	1	0	2	1	2	0	2	1	2	0	2	1	1	1	1	0	0	0	0	0	0	0	2	0
763	0	2	1	2	0	2	2	0	1	0	1	1	1	0	0	0	0	1	0	2	2	0	0	0	0	2	0	1	1	1	1	0	2	2	0	2	2	0	2	2	1	0	0	0	1	0	1	1	0
764	1	1	2	1	0	2	2	0	1	0	0	0	0	0	0	0	0	0	1	1	2	0	1	1	1	1	0	2	1	1	0	0	1	2	0	0	2	0	1	1	0	0	0	1	0	1	0	0	2
765	0	1	2	0	0	0	1	0	0	0	1	0	1	1	0	0	0	1	1	1	1	0	0	0	0	2	0	1	0	1	1	2	2	0	0	1	2	1	1	1	0	0	0	0	0	0	0	2	0
766	0	0	2	0	0	1	1	0	0	0	1	0	0	0	0	0	0	1	1	0	2	0	0	0	0	1	0	1	1	1	1	0	1	0	0	0	0	0	0	0	2	0	0	0	0	1	0	1	0
767	0	1	1	0	0	2	2	0	0	0	0	0	1	2	0	0	1	2	0	1	1	0	0	0	0	1	0	2	0	1	1	1	1	1	1	1	2	0	1	1	1	0	1	0	1	1	0	1	0
768	0	1	1	0	1	2	2	1	0	0	0	0	0	0	0	0	0	2	2	0	0	0	1	1	1	2	0	2	0	2	0	0	2	2	2	2	2	0	1	0	1	1	1	0	0	1	0	0	1
769	0	1	1	0	0	1	2	0	1	0	1	0	0	0	0	0	0	1	1	1	1	0	0	0	0	1	0	1	1	1	1	2	2	0	0	0	1	0	0	0	1	0	0	0	0	0	0	0	1
770	0	2	0	0	0	0	2	0	1	0	0	1	1	0	1	1	0	1	1	1	2	0	0	0	0	1	0	2	0	2	0	1	1	2	0	2	1	0	0	0	0	0	1	0	1	0	0	2	0
771	0	1	2	0	0	2	2	0	1	0	1	0	1	0	0	0	0	1	0	1	1	0	0	0	0	0	0	2	0	2	1	1	1	0	0	1	1	0	1	1	1	1	1	0	2	2	0	2	0
772	1	2	0	0	0	0	1	0	1	0	0	0	1	0	0	1	0	1	1	1	2	0	0	0	0	1	0	1	2	0	0	0	2	1	0	2	1	1	0	0	0	1	1	0	1	0	0	1	0
773	1	1	1	0	0	1	2	0	2	0	0	0	0	0	0	0	0	1	1	1	1	0	0	0	0	0	0	2	0	2	1	2	2	0	0	0	1	0	0	0	2	0	1	0	1	1	1	1	1
774	0	1	1	1	0	1	2	0	2	0	0	1	2	2	0	0	0	0	0	1	0	0	0	0	0	0	0	2	1	2	0	0	0	1	0	0	1	2	0	0	1	0	1	0	1	0	0	1	1
775	0	2	1	0	0	1	0	0	1	0	1	0	0	0	0	0	0	1	0	1	1	1	0	0	0	1	0	1	2	0	1	1	2	1	1	1	1	1	0	0	0	1	1	0	1	0	0	2	0
776	1	0	2	1	1	2	2	0	0	0	1	1	2	1	0	0	1	1	0	2	2	0	0	0	0	2	0	1	2	1	0	0	1	2	1	1	1	0	1	1	1	1	1	0	1	1	0	1	0
777	1	1	2	0	0	0	1	0	0	0	2	1	1	1	0	0	0	0	2	0	0	0	1	0	0	2	0	1	1	1	1	0	1	1	0	2	1	0	1	0	1	1	0	0	1	0	0	1	0
778	0	1	1	0	0	0	1	0	2	0	0	0	1	0	0	0	0	1	0	2	2	0	1	0	1	2	0	2	0	2	0	1	2	1	0	1	1	0	1	1	1	0	2	0	1	0	0	2	0
779	0	1	1	0	0	1	2	0	0	0	0	0	1	0	0	1	0	1	2	0	0	0	1	0	0	0	0	1	0	1	0	0	1	1	0	1	0	0	0	0	2	0	2	0	1	0	0	2	0
780	1	1	1	0	0	1	2	0	2	0	0	1	2	1	0	0	0	0	0	1	1	0	0	0	0	1	0	1	1	1	1	1	2	0	0	0	2	0	1	0	1	0	0	0	0	1	0	2	0
781	0	2	0	0	0	0	1	0	0	0	2	1	2	2	0	0	0	2	1	1	2	1	0	0	0	2	0	2	0	1	2	0	1	1	0	2	2	1	0	0	0	0	0	0	0	0	0	2	0
782	1	0	2	1	0	2	1	2	0	0	0	1	0	0	0	0	0	0	1	1	1	0	0	0	0	1	0	2	0	2	1	0	2	1	1	2	1	1	0	0	1	1	1	0	2	0	0	1	1
783	1	1	1	1	0	2	2	0	2	0	0	1	0	0	0	0	0	1	0	2	1	0	1	0	0	1	0	1	1	0	0	0	2	2	2	2	1	1	0	0	1	1	0	0	1	2	0	2	0
784	0	1	1	1	0	1	1	1	0	0	1	1	2	1	0	0	1	0	1	1	2	0	1	0	1	0	0	2	1	2	0	0	1	1	0	1	2	0	2	2	0	1	0	0	2	1	1	2	0
785	0	1	1	0	0	1	2	0	0	0	0	0	1	0	0	0	0	2	1	1	2	0	0	0	0	2	1	2	0	1	0	2	1	2	1	2	1	0	1	1	1	0	0	0	0	1	0	2	0
786	0	0	2	0	1	1	2	0	0	0	0	0	0	0	0	0	0	1	1	0	0	0	1	0	0	1	1	2	0	1	0	0	0	0	0	1	1	0	0	0	1	0	0	0	0	0	0	1	0
787	0	1	1	0	0	1	2	0	0	0	0	0	1	1	0	0	0	0	0	2	2	1	0	0	0	2	0	0	1	0	1	1	1	2	1	1	1	0	0	0	2	2	2	0	2	0	0	2	0
788	1	2	0	0	0	0	1	1	1	0	0	0	0	0	0	0	1	2	1	1	2	0	1	0	1	1	0	1	1	1	1	0	1	1	0	1	2	0	1	1	1	1	1	0	1	0	0	2	0
789	0	2	0	0	0	0	2	0	2	0	0	1	1	1	0	0	0	0	1	1	2	0	0	0	0	1	0	2	0	1	2	1	1	2	2	2	2	0	1	1	1	0	1	0	1	0	0	1	0
790	0	2	1	0	0	1	2	1	0	0	0	0	0	0	0	0	0	2	2	0	0	0	1	0	0	1	0	1	1	1	1	1	1	2	0	2	2	0	1	1	0	0	1	0	1	1	1	1	0
791	0	2	1	0	0	0	2	0	1	0	1	1	1	1	0	0	0	1	0	0	0	0	0	0	0	1	0	1	1	1	1	2	1	1	0	2	1	1	0	0	0	1	1	0	1	0	0	1	0
792	1	1	1	0	0	0	2	0	0	0	0	1	2	2	0	0	0	0	1	1	1	0	0	0	0	1	0	1	0	1	0	1	1	2	1	2	2	0	0	0	1	0	1	0	1	0	0	2	0
793	1	1	1	0	0	1	0	0	0	1	2	0	0	0	0	0	0	0	2	0	1	0	0	0	0	1	0	1	1	1	0	1	1	2	0	2	0	0	1	1	1	0	0	0	0	1	0	2	0
794	1	1	1	0	0	1	2	0	2	0	0	0	0	0	0	0	0	0	1	1	1	0	0	0	0	0	0	2	0	2	0	0	0	1	1	2	2	0	1	1	1	1	1	0	1	1	0	0	1
795	0	2	1	1	0	1	1	0	0	0	0	1	1	1	0	0	0	1	1	1	2	0	0	0	0	2	0	2	0	2	0	0	1	0	0	2	1	0	1	1	1	0	0	0	0	1	0	2	0
796	1	2	0	0	0	0	2	0	2	0	0	1	1	0	0	0	0	0	0	2	2	0	2	1	1	1	0	1	2	1	0	0	2	1	1	2	2	0	1	1	1	0	2	0	1	0	0	1	0
797	0	1	1	0	0	0	1	0	1	0	1	0	0	0	0	0	0	1	0	2	2	0	0	0	0	0	0	2	1	1	1	1	1	1	1	1	0	0	0	0	2	0	0	1	0	1	0	1	0
798	1	1	1	1	0	1	1	0	1	0	1	0	0	0	0	0	0	1	0	2	2	0	0	0	0	2	0	2	0	2	0	0	0	2	1	2	1	0	2	2	0	0	0	0	0	0	1	1	0
799	0	0	1	0	0	1	2	0	0	0	0	0	1	0	0	1	0	0	0	2	2	0	0	0	1	2	0	1	1	1	1	0	0	2	0	2	1	0	1	1	1	0	0	0	0	0	0	2	0
800	0	1	2	1	0	1	2	0	2	0	0	0	0	0	0	0	0	0	0	2	2	0	2	0	0	0	0	2	1	1	2	1	1	2	0	1	1	0	0	0	2	0	0	0	2	1	1	0	0
801	1	1	1	0	0	0	2	0	1	0	0	0	0	0	0	0	0	0	0	2	2	1	0	0	0	2	0	2	1	1	1	0	1	1	0	1	1	0	1	1	1	0	0	0	0	0	0	1	0
802	1	2	0	1	0	1	2	0	0	0	0	1	1	1	0	0	0	1	0	2	2	0	1	0	0	0	0	1	2	0	1	1	1	1	0	2	1	0	1	1	1	0	0	0	0	1	0	1	1
803	0	2	0	1	0	1	2	0	1	0	1	0	0	0	0	0	0	1	1	1	2	0	0	0	0	1	0	1	1	1	1	0	0	2	0	2	1	0	1	1	1	0	1	1	2	1	0	1	1
804	1	1	2	1	1	2	1	1	0	0	1	1	0	0	0	0	0	0	2	0	1	0	0	0	0	1	0	2	0	1	1	1	1	1	0	2	2	0	2	2	0	1	1	0	1	2	0	0	2
805	1	1	1	0	0	0	2	1	1	0	0	1	1	1	0	0	0	1	1	1	1	0	0	0	1	2	0	1	2	0	1	1	1	1	0	1	2	0	1	1	0	0	0	2	0	1	0	2	0
806	0	1	1	1	1	2	1	0	1	0	1	1	0	0	0	0	0	0	1	1	2	0	0	0	0	1	0	2	1	0	2	0	2	0	0	1	1	0	0	0	1	0	0	1	0	0	0	2	0
807	0	0	2	0	1	2	2	0	1	0	1	0	1	0	0	0	0	2	0	2	2	0	0	0	0	1	0	2	1	1	1	0	0	1	1	2	1	0	0	0	2	1	1	1	1	2	1	0	0
808	1	1	1	0	0	0	0	0	0	0	2	0	2	0	0	0	0	1	0	2	2	0	0	0	0	2	0	1	1	1	0	1	1	2	0	1	2	0	2	2	0	0	0	0	0	0	0	1	1
809	1	2	0	0	1	1	2	0	1	0	1	0	0	0	0	0	1	2	2	0	2	0	1	0	0	0	1	2	0	1	0	0	1	2	1	2	2	0	1	1	0	0	1	1	2	0	1	0	1
810	1	0	2	0	1	1	2	1	0	0	0	0	0	0	0	0	0	1	1	1	2	0	0	0	1	1	0	1	1	1	0	1	2	1	0	1	0	0	0	0	2	1	1	0	1	1	0	1	0
811	1	1	1	1	0	1	2	0	0	0	0	1	2	1	0	0	0	1	1	0	1	0	0	0	0	2	1	1	0	0	1	1	1	0	0	1	2	0	1	1	0	0	1	0	0	1	0	2	0
812	1	2	1	0	0	0	2	0	0	0	0	0	0	0	0	0	0	1	2	0	1	0	0	0	0	0	0	1	2	0	1	0	2	0	0	1	2	0	1	0	0	0	0	0	0	0	2	0	0
813	0	1	2	1	0	2	1	1	1	0	0	0	0	0	0	0	0	0	1	1	1	0	0	0	0	2	0	0	2	0	0	1	1	1	0	2	1	1	0	0	1	1	1	0	1	0	0	0	0
814	1	0	2	0	1	1	1	0	0	0	1	0	0	0	0	0	0	1	0	1	1	0	0	0	0	0	0	2	0	2	0	1	2	1	0	2	1	0	1	1	1	1	0	0	1	1	0	2	0
815	1	2	1	1	0	1	2	0	1	0	0	0	2	0	1	1	0	1	1	1	1	0	1	1	1	1	0	1	1	1	1	0	1	1	0	1	0	0	1	0	1	0	0	0	0	0	0	1	0
816	1	0	2	0	2	2	2	1	0	0	0	0	1	1	0	0	0	0	1	1	2	0	0	0	0	2	0	2	2	1	2	1	1	0	0	0	1	0	0	0	0	0	0	0	0	1	0	2	0
817	1	0	2	0	1	2	2	0	2	0	0	0	0	0	0	0	0	0	0	1	1	0	0	0	0	0	0	2	1	1	2	2	2	1	0	1	2	0	1	1	0	1	1	0	1	1	0	1	1
818	1	2	1	1	0	1	2	1	1	0	0	0	0	0	0	0	0	2	2	0	0	0	1	0	0	0	0	2	0	1	2	1	2	2	1	2	1	0	0	0	2	1	1	0	1	0	0	2	0
819	1	0	2	1	0	2	1	1	0	0	1	0	1	0	0	0	0	1	1	1	2	0	1	0	0	1	0	0	1	1	0	0	1	1	0	2	0	0	0	0	2	2	2	0	1	1	0	2	0
820	1	0	2	1	1	2	2	0	2	0	0	1	2	0	1	1	0	0	0	2	2	0	0	0	0	0	0	0	1	1	0	1	2	0	0	1	2	0	0	0	1	0	0	0	0	0	0	1	0
821	1	1	1	0	0	1	0	0	1	0	1	0	0	0	0	0	0	0	1	1	1	0	1	0	0	2	1	2	1	1	0	1	2	0	0	0	2	0	1	1	1	1	0	0	1	1	0	2	0
822	0	0	1	0	0	1	2	0	1	0	0	0	0	0	0	0	0	1	0	1	2	0	0	0	0	2	0	2	0	2	0	0	2	2	0	2	1	0	0	0	2	0	2	0	1	0	0	1	1
823	0	1	0	0	0	1	1	0	2	0	0	0	1	0	0	0	0	0	1	1	2	0	0	0	0	0	1	2	2	1	1	1	2	1	1	1	0	0	0	0	1	1	1	0	1	1	0	2	0
824	0	0	2	0	2	2	1	1	0	0	0	1	2	1	0	0	0	1	2	0	2	0	0	0	0	1	0	2	2	1	2	0	0	2	0	2	2	0	1	1	1	1	0	0	1	0	0	2	0
825	0	0	2	0	0	1	2	0	0	0	0	0	0	0	0	0	0	0	0	2	2	1	0	0	0	0	0	1	2	0	1	2	1	1	0	2	1	0	0	0	2	0	0	0	0	1	1	0	0
826	1	1	2	0	0	1	1	0	0	0	1	1	1	1	0	0	1	1	2	0	1	0	0	0	0	2	0	2	1	1	2	0	0	2	0	2	2	0	1	0	1	0	0	0	0	0	1	1	0
827	0	1	1	0	0	1	1	0	1	0	0	0	0	0	0	0	1	1	1	0	1	0	0	0	0	2	0	1	1	1	0	2	2	0	0	1	2	0	0	0	0	1	1	0	2	0	0	2	0
828	0	1	1	0	0	0	1	0	0	0	1	0	0	0	0	0	0	1	0	2	2	0	1	0	1	1	0	1	0	1	2	0	1	1	0	1	0	0	0	0	2	1	1	0	1	1	0	2	0
829	0	0	2	0	1	2	2	0	0	0	0	1	1	1	0	0	0	0	1	0	0	0	0	0	1	0	1	2	1	1	0	0	1	0	0	2	1	0	2	2	0	0	0	1	0	1	0	0	2
830	0	2	1	0	0	0	2	0	0	0	0	0	2	0	0	0	0	0	1	1	2	0	1	0	1	1	0	1	2	0	0	2	2	0	0	0	1	0	0	0	2	1	1	0	1	1	0	1	0
831	1	2	0	0	0	0	2	0	2	0	0	0	1	0	0	0	0	1	1	1	2	0	0	0	0	1	0	2	1	1	1	1	1	1	1	1	0	0	0	0	2	0	0	0	1	0	0	1	0
832	1	1	1	1	0	1	1	0	2	0	0	0	0	0	0	0	0	0	1	1	1	0	0	0	1	0	0	1	1	1	0	0	1	1	0	1	2	0	0	0	1	0	1	0	1	0	0	2	0
833	1	1	1	0	0	1	2	0	2	0	0	0	1	0	0	1	0	0	0	1	1	0	0	0	0	2	0	2	0	1	2	1	1	2	0	2	2	0	1	1	0	0	1	1	1	0	0	1	0
834	0	1	1	1	0	1	1	2	0	0	0	0	2	1	0	0	0	0	0	1	1	0	1	0	0	1	0	1	1	1	0	0	2	1	1	1	1	0	0	0	0	0	0	0	2	2	0	2	0
835	1	0	2	0	1	2	2	0	2	0	0	0	0	0	0	0	0	1	1	1	2	0	0	0	0	1	0	2	0	2	0	1	1	1	0	2	2	0	1	1	1	0	0	0	1	0	0	2	0
836	0	1	1	1	1	2	1	0	1	1	2	0	1	0	0	0	0	0	1	1	2	0	0	0	0	1	0	2	1	2	0	0	1	2	0	0	2	0	1	1	1	0	0	0	0	0	0	2	0
837	1	0	2	1	0	2	2	1	0	0	0	0	2	1	0	1	0	1	0	0	0	0	1	0	0	2	0	2	1	2	1	0	0	2	1	2	1	1	1	1	0	0	0	1	0	1	0	1	1
838	0	2	0	0	0	0	1	1	0	0	1	0	0	0	0	0	0	0	1	1	2	0	1	0	0	1	0	1	1	0	1	0	0	2	0	2	1	0	0	0	2	0	1	0	1	0	0	2	0
839	1	1	1	0	0	1	2	0	0	0	0	0	1	0	0	1	0	0	1	1	1	0	1	1	1	1	0	2	1	2	0	1	2	0	0	0	1	1	0	0	0	0	0	2	0	2	1	0	1
840	0	0	2	0	0	1	1	0	1	0	1	0	1	0	0	1	0	2	0	2	2	0	1	1	1	0	0	2	1	1	1	0	0	1	0	1	1	0	0	0	2	0	0	0	0	0	0	0	1
841	1	0	2	1	0	2	2	0	0	0	0	1	0	0	0	0	0	0	1	1	2	0	0	0	0	1	1	2	1	1	0	0	1	2	0	2	1	0	0	0	1	1	1	1	1	1	0	2	0
842	0	2	0	0	0	1	1	0	1	0	0	0	1	0	0	0	0	0	1	0	2	0	0	0	0	1	0	2	1	1	2	1	1	0	0	1	1	0	0	0	1	1	1	0	1	2	0	1	0
843	1	2	0	0	1	1	2	0	1	0	0	0	0	0	0	0	0	1	1	0	0	2	0	0	0	1	0	2	0	2	0	0	2	1	0	2	2	1	0	0	0	1	1	0	1	0	0	0	0
844	1	1	1	0	1	1	0	0	0	0	1	0	1	0	0	1	1	1	0	2	2	0	1	1	2	2	0	2	0	2	0	1	1	1	1	1	2	0	1	1	1	1	1	0	0	0	0	2	0
845	0	2	1	0	0	0	2	0	0	0	0	0	1	0	0	1	0	0	1	0	1	0	1	0	0	1	0	2	2	1	1	1	2	0	0	2	1	0	1	1	1	0	1	0	1	0	0	1	1
846	1	1	1	0	0	0	1	1	0	0	1	0	1	0	1	1	0	0	1	1	2	0	0	0	0	2	0	2	1	1	0	0	2	0	0	0	2	0	0	0	1	1	1	0	1	0	0	0	1
847	0	1	1	0	0	0	2	0	0	0	0	0	2	0	0	0	0	1	0	2	2	1	0	0	0	2	0	2	1	1	2	0	2	2	2	2	1	0	0	0	2	0	1	0	1	0	1	1	0
848	0	1	1	1	0	2	0	0	0	0	2	1	1	1	0	0	0	1	0	2	2	0	0	0	1	0	0	2	2	0	2	0	1	1	0	1	2	0	1	1	1	0	1	0	1	1	0	1	1
849	0	0	2	1	0	1	2	0	0	0	0	1	2	1	0	0	0	0	0	1	1	0	0	0	0	2	0	2	1	1	2	0	1	2	1	2	1	1	0	0	1	0	0	0	0	0	0	2	0
850	0	2	0	0	0	0	1	1	0	0	0	0	1	0	0	1	0	1	0	2	2	0	0	0	0	2	0	2	0	2	0	0	1	2	1	1	1	0	0	0	1	1	1	0	1	0	0	2	0
851	1	1	1	0	0	1	2	1	1	0	0	2	1	1	0	0	0	2	1	1	2	0	1	1	1	1	0	2	0	2	0	1	1	1	0	1	1	0	0	0	2	1	0	0	1	1	0	2	0
852	0	1	1	1	0	1	1	0	0	0	1	1	1	1	0	0	0	0	1	1	2	1	0	0	0	2	0	2	0	2	1	0	2	1	1	1	1	0	0	0	1	1	1	0	1	1	0	2	0
853	0	1	1	0	0	2	2	0	2	0	0	0	0	0	0	0	0	0	1	1	1	0	0	0	1	2	0	1	1	1	0	1	1	1	0	2	1	0	0	0	1	0	0	1	0	0	0	2	0
854	0	1	1	1	0	1	0	0	0	0	2	2	2	1	1	1	0	0	0	2	2	0	1	1	1	1	0	1	0	1	0	1	1	1	0	1	2	0	1	1	0	1	1	0	1	0	0	2	0
855	0	1	1	0	0	1	2	0	0	0	0	0	0	0	0	0	0	1	1	1	1	0	0	0	0	1	1	1	0	0	1	1	2	1	0	2	2	0	1	1	0	0	0	0	0	0	0	2	0
856	0	1	1	1	0	1	1	1	1	0	1	0	1	1	0	1	0	0	1	1	2	0	1	0	0	1	0	2	1	1	1	2	1	1	0	1	2	0	1	1	1	0	1	0	0	1	1	1	0
857	1	2	2	0	0	1	2	1	0	0	0	0	1	0	0	1	1	2	0	1	1	0	0	0	1	1	0	2	0	2	1	0	2	2	0	1	2	0	2	1	0	1	1	0	1	0	1	1	0
858	0	0	2	0	0	1	2	0	0	0	0	1	2	2	0	0	0	1	1	0	0	0	0	0	0	0	0	2	1	1	2	1	1	1	1	1	2	0	0	0	1	0	0	0	0	0	0	1	1
859	0	0	2	1	1	2	1	0	0	0	0	1	1	1	0	0	0	1	0	2	2	0	1	0	1	0	0	2	0	2	1	1	1	2	1	2	1	1	0	0	1	1	1	0	1	0	1	1	0
860	0	0	2	1	0	2	2	1	1	0	0	0	0	0	0	0	0	1	0	2	2	0	0	0	1	0	0	2	0	1	2	1	2	0	0	0	0	0	0	0	1	0	0	0	0	0	1	1	0
861	0	1	1	0	0	1	1	0	1	0	1	0	1	0	0	1	0	0	0	1	1	0	1	0	0	0	0	2	1	2	0	0	2	0	0	1	1	0	0	0	1	1	0	0	1	2	1	1	0
862	0	2	1	0	0	1	1	0	2	0	0	0	0	0	0	0	0	1	0	2	2	1	0	0	0	1	0	2	0	1	2	0	2	1	0	2	1	0	1	1	1	1	0	0	1	2	0	1	1
863	0	0	2	1	1	2	1	0	0	1	1	1	2	2	0	0	0	1	1	1	1	0	0	0	1	0	0	2	0	2	0	0	2	1	1	1	1	0	0	0	1	0	0	0	0	0	1	0	1
864	1	1	1	0	0	1	2	0	0	0	1	0	1	1	0	0	0	0	0	2	2	1	0	0	0	2	0	2	0	1	1	1	1	1	0	2	2	0	1	1	0	1	1	0	1	1	0	2	0
865	0	1	2	1	0	1	2	0	1	0	1	0	0	0	0	0	0	1	0	2	2	0	0	0	0	0	0	2	0	2	1	1	2	0	0	2	2	0	2	2	0	0	1	0	1	0	0	1	1
866	1	2	0	0	0	0	1	0	2	0	0	1	1	1	0	0	0	0	1	1	2	0	0	0	0	1	0	1	0	1	0	0	2	0	0	1	1	0	1	1	1	0	1	0	1	0	0	1	0
867	0	1	1	0	1	1	1	1	0	0	1	1	0	0	0	0	0	1	0	2	2	0	1	1	2	2	0	2	0	2	0	2	2	0	0	1	0	0	0	0	1	0	0	1	0	0	0	1	1
868	0	1	1	0	0	1	2	0	2	0	0	0	0	0	0	0	0	1	0	2	2	0	0	0	0	1	0	2	1	1	1	0	2	1	0	1	1	0	2	2	0	0	0	0	0	1	0	0	1
869	1	0	2	0	0	1	1	0	0	0	2	0	1	0	0	0	0	1	0	2	2	0	1	0	0	1	0	1	1	1	0	0	2	2	2	2	1	0	0	0	1	0	0	0	0	0	0	2	0
870	0	1	1	0	1	2	1	0	0	0	2	2	2	1	1	1	1	0	1	1	2	0	1	1	1	1	0	1	1	1	0	0	0	2	0	2	1	0	1	1	1	2	1	0	1	0	0	1	0
871	1	1	1	0	0	0	2	0	2	0	0	0	1	1	0	0	0	0	1	1	1	0	0	0	0	1	0	2	0	1	1	1	1	2	2	2	2	0	0	0	1	0	0	0	1	0	0	0	1
872	0	2	0	0	0	1	2	0	1	0	0	0	0	0	0	0	0	2	0	2	2	0	0	0	0	2	1	2	0	1	1	2	2	1	1	2	2	0	2	1	0	0	1	0	1	0	0	1	1
873	0	1	2	1	0	1	2	0	1	0	0	1	1	1	0	0	0	0	0	2	2	1	0	0	0	0	0	1	1	1	0	0	0	1	1	2	2	0	1	1	1	0	0	1	0	0	0	0	1
874	0	0	2	1	0	2	2	0	2	0	0	0	0	0	0	0	0	0	1	1	1	1	0	0	0	1	0	1	1	0	1	1	1	2	1	2	1	0	2	2	0	1	1	0	0	0	1	1	1
875	1	2	0	0	0	0	2	0	0	0	0	0	1	0	0	0	0	1	0	1	1	0	0	0	0	1	0	1	0	0	2	0	2	1	1	1	1	1	0	0	1	1	1	0	2	2	1	1	0
876	1	2	0	0	0	0	1	0	0	0	1	0	1	0	0	0	0	0	0	2	2	0	0	0	0	1	1	2	0	1	0	1	0	1	0	1	1	1	0	0	0	1	0	0	1	0	1	1	0
877	0	2	1	1	0	1	1	0	0	0	1	0	0	0	0	0	1	1	0	2	2	0	0	0	0	0	0	2	0	1	2	1	2	1	1	1	2	0	1	1	0	0	1	1	1	0	0	2	0
878	0	1	1	0	0	1	2	0	2	0	0	0	0	0	0	0	0	0	0	2	2	0	1	1	1	1	0	2	1	2	1	0	2	1	1	1	2	0	1	1	1	1	0	0	1	0	1	0	1
879	1	0	2	0	0	1	2	1	0	0	0	0	0	0	0	0	0	0	2	0	1	0	0	0	0	0	0	2	0	2	1	0	0	2	1	2	1	0	0	0	2	0	0	0	1	0	0	1	0
880	1	1	1	0	1	1	2	0	1	0	1	1	2	1	0	1	0	0	1	1	1	1	0	0	0	1	0	2	1	1	1	0	0	1	1	2	2	0	0	0	0	1	1	0	1	0	0	0	0
881	0	1	1	0	0	1	2	0	0	0	1	2	2	2	0	0	0	0	1	1	2	0	0	0	0	0	0	2	0	2	0	0	1	1	0	1	1	0	1	1	1	0	0	0	0	1	0	2	0
882	1	1	1	1	1	2	2	0	0	1	1	1	2	1	0	0	0	1	0	2	2	0	0	0	0	0	1	2	1	1	0	1	2	1	0	1	1	0	1	1	1	0	0	1	1	1	0	2	0
883	1	1	2	1	0	1	2	1	0	0	0	0	1	0	0	0	0	2	1	1	2	0	0	0	0	0	0	2	2	1	2	0	1	1	0	1	1	1	0	0	1	0	1	0	1	0	0	2	0
884	0	0	2	0	1	2	1	1	0	1	1	1	1	1	0	0	0	0	0	2	2	0	0	0	0	0	0	1	2	0	1	0	1	2	0	0	1	0	0	0	0	0	1	0	0	0	0	2	0
885	0	2	0	0	0	0	0	0	1	1	1	0	1	0	0	0	0	1	1	1	1	0	0	0	1	0	0	2	0	1	2	1	1	1	1	1	0	0	0	0	2	0	1	0	1	0	1	0	0
886	0	1	1	1	0	1	1	0	1	0	0	0	0	0	0	0	0	1	1	1	1	0	0	0	0	0	0	2	0	1	1	1	1	1	1	1	0	0	0	0	1	1	1	0	1	0	0	1	0
887	0	1	1	1	1	2	2	0	1	0	0	0	0	0	0	0	0	1	1	1	1	0	0	0	1	2	0	2	0	1	2	1	2	0	0	0	1	1	0	0	1	0	0	0	0	0	0	0	1
888	0	2	0	0	0	0	1	0	1	0	0	0	0	0	0	0	0	1	0	2	2	0	0	0	1	0	0	1	0	1	2	0	1	1	0	2	2	0	0	1	1	1	1	0	1	0	0	1	0
889	1	1	0	1	0	1	2	0	1	0	0	1	1	1	0	0	0	1	2	0	1	0	0	0	0	0	1	2	0	1	0	1	2	1	0	1	1	2	0	0	1	0	1	1	2	1	0	0	2
890	1	1	1	0	1	1	2	0	1	0	1	0	2	1	0	0	0	0	1	0	0	0	1	1	1	2	0	1	1	1	1	2	2	0	0	1	1	0	0	0	2	1	1	0	1	0	0	1	1
891	0	0	2	0	1	2	2	1	1	0	0	0	1	0	0	1	1	2	0	2	1	0	0	0	0	2	0	2	1	1	2	0	0	2	0	2	2	0	2	1	0	0	0	0	0	0	0	2	0
892	1	2	0	0	0	0	1	0	0	0	1	2	2	1	1	1	0	2	1	1	2	0	0	0	0	0	0	1	1	1	1	1	0	1	0	1	2	1	1	0	0	0	0	0	0	1	0	0	0
893	0	1	2	1	0	1	1	0	1	0	1	0	0	0	0	0	0	0	1	1	2	0	0	0	0	2	0	1	1	1	0	1	2	1	0	2	1	0	0	0	1	0	0	0	0	0	0	1	0
894	1	2	1	0	0	1	2	1	1	0	0	0	2	1	0	1	0	1	2	0	0	0	1	0	1	1	0	2	1	2	0	0	1	1	0	1	1	0	1	0	1	0	1	0	0	2	0	0	0
895	0	1	1	1	0	1	1	0	2	0	0	0	1	1	0	1	0	1	0	0	0	0	0	0	0	1	0	2	0	1	2	0	2	1	1	1	1	0	0	0	2	0	0	0	0	0	0	0	0
896	1	2	0	0	0	0	2	0	1	0	1	0	1	1	0	0	0	1	0	1	1	0	0	0	0	1	0	1	1	1	0	1	1	0	0	1	0	0	0	0	1	0	2	0	0	0	0	1	1
897	0	0	2	0	1	2	2	0	1	0	1	1	1	1	0	0	1	0	1	1	2	0	0	0	0	2	0	1	2	0	1	0	0	0	0	2	1	1	0	0	0	0	0	0	0	2	0	1	0
898	1	0	2	0	1	2	2	0	0	1	1	1	1	1	0	0	0	0	1	1	1	0	2	1	1	1	0	1	1	1	0	1	1	2	0	2	2	0	1	1	1	0	0	1	0	0	0	2	0
899	0	1	1	0	1	1	2	1	0	0	1	0	1	0	0	0	0	1	0	2	2	0	0	0	1	2	0	2	1	1	1	0	1	2	0	2	2	0	2	2	0	0	1	0	1	0	0	1	1
900	0	1	1	0	1	1	2	0	1	0	1	1	1	1	0	0	0	2	2	0	0	0	0	0	0	1	0	2	2	0	2	0	1	2	0	2	0	0	1	1	1	0	0	0	0	1	1	1	0
901	1	1	1	0	0	1	2	1	1	0	0	1	1	1	0	0	0	1	1	1	2	0	1	0	0	0	0	1	1	1	0	1	1	0	0	0	2	0	1	1	1	0	0	0	0	1	0	2	0
902	1	1	2	1	0	2	2	0	1	0	0	0	1	0	0	0	0	1	0	1	1	0	0	0	0	1	0	2	1	1	2	1	1	1	0	1	1	0	0	0	2	0	1	1	2	1	0	1	0
903	1	0	2	0	1	2	2	0	1	0	1	0	1	1	0	1	0	0	1	0	0	0	0	0	0	1	0	2	0	2	0	2	2	0	0	0	2	0	1	1	1	1	1	0	1	0	0	2	0
904	0	0	2	1	0	2	2	0	1	0	0	1	2	1	1	1	0	0	0	2	2	0	0	0	0	2	0	2	0	1	2	0	1	1	0	1	1	1	1	1	0	1	1	0	1	1	0	2	0
905	0	1	1	1	0	1	2	0	0	0	0	0	0	0	0	0	0	2	1	1	2	0	0	0	0	1	0	1	2	0	1	1	1	2	0	1	1	0	2	2	0	0	1	0	1	0	0	2	0
906	0	2	1	0	0	0	1	0	0	0	0	0	1	0	0	0	0	1	1	1	2	0	0	0	1	1	0	2	0	2	0	1	1	1	0	2	1	0	0	0	2	1	1	0	1	1	0	1	0
907	1	1	2	1	0	2	2	1	0	0	0	0	1	1	0	0	0	0	0	2	2	0	1	1	1	1	0	2	0	2	0	1	1	1	0	2	2	0	2	2	0	1	1	0	1	1	0	1	0
908	0	0	2	0	1	2	2	1	0	0	0	0	1	0	0	0	0	1	1	1	2	0	1	0	0	0	0	0	1	0	1	0	0	2	0	2	1	0	0	0	2	0	1	0	2	0	1	0	0
909	1	2	0	0	0	0	2	0	1	0	1	0	0	0	0	0	0	0	0	2	2	0	1	0	0	0	0	2	1	0	2	1	1	1	0	2	2	0	2	1	0	0	0	1	0	0	0	0	1
910	0	1	2	1	0	1	2	1	0	0	0	0	2	0	0	0	0	0	0	2	2	0	0	0	0	2	1	2	1	0	1	2	2	0	0	1	2	0	1	1	0	0	0	0	1	0	0	2	0
911	0	2	1	1	0	1	1	0	2	0	0	0	0	0	0	0	0	1	0	2	2	0	0	0	0	1	0	1	0	1	1	0	2	0	0	1	1	0	0	0	1	0	1	0	1	0	0	1	1
912	1	2	0	0	0	0	2	0	0	0	1	0	1	0	0	1	0	2	1	1	2	0	0	0	0	1	0	2	1	1	1	0	2	1	1	2	1	1	0	0	0	0	1	0	1	0	0	1	1
913	0	2	0	0	0	0	0	0	0	0	2	0	0	0	0	0	0	0	0	2	2	0	1	0	0	0	0	2	1	1	1	0	2	1	0	2	2	0	2	2	0	0	1	0	1	1	1	0	0
914	1	0	2	0	1	2	2	1	0	0	0	1	1	1	0	0	0	0	1	1	1	0	0	0	0	0	0	2	0	1	1	0	2	2	0	2	1	1	0	0	1	2	2	0	2	1	0	2	0
915	0	1	1	0	0	0	1	0	0	0	1	1	2	1	0	1	1	0	1	1	2	0	0	0	1	2	0	2	1	2	0	1	1	1	0	2	2	0	1	1	1	1	1	0	1	0	0	0	0
916	1	2	1	0	0	0	2	0	2	0	0	1	2	1	0	0	0	2	0	2	2	0	0	0	1	1	0	2	1	1	2	0	2	2	0	2	1	0	1	1	1	1	1	0	1	0	1	1	0
917	1	0	2	0	0	1	2	0	1	0	0	0	1	1	0	0	0	0	1	1	1	0	0	0	0	1	0	2	0	1	2	1	2	1	1	2	0	0	0	0	1	0	0	0	0	1	0	2	0
918	0	1	1	1	0	2	0	0	0	0	2	0	0	0	0	0	0	1	1	0	0	0	1	0	0	0	0	1	1	1	1	0	2	2	1	2	2	0	0	0	1	1	1	0	0	1	1	1	0
919	1	1	2	1	0	1	2	1	1	0	0	0	0	0	0	0	0	1	0	2	2	1	0	0	0	1	1	2	0	1	0	2	2	0	0	1	2	0	1	0	0	0	0	1	0	0	0	1	0
920	0	0	2	0	1	1	1	0	1	1	2	0	1	0	0	1	0	1	0	2	2	0	0	0	0	1	0	2	1	1	1	1	1	0	0	1	2	1	1	1	0	0	0	1	0	1	0	1	0
921	1	1	1	1	0	2	2	0	2	0	0	0	1	0	0	0	0	0	1	1	2	0	0	0	0	1	0	1	2	0	1	1	2	0	0	1	2	0	1	1	1	2	2	0	2	1	0	2	0
922	1	1	1	0	0	0	1	1	0	0	1	0	1	0	0	0	0	1	1	1	2	0	0	0	1	0	1	1	1	2	0	1	0	2	0	2	0	0	0	0	2	0	0	0	0	0	1	1	1
923	1	2	1	0	0	1	1	0	0	0	1	0	1	0	0	0	1	2	0	2	1	0	0	0	0	1	0	2	0	2	1	1	1	0	0	0	2	0	0	0	2	0	1	1	0	1	0	1	1
924	0	1	2	1	0	1	2	0	1	0	0	0	1	1	0	0	0	0	0	1	1	0	0	0	0	0	0	1	2	0	1	0	1	1	0	1	2	0	0	0	1	0	0	0	0	1	1	1	0
925	1	1	1	0	1	1	1	0	1	0	1	0	1	0	0	0	0	1	0	1	1	0	0	0	0	1	0	2	0	2	0	1	1	1	0	2	2	0	1	1	0	1	1	0	1	0	0	1	1
926	0	2	1	1	0	1	2	1	1	0	0	0	2	0	0	0	0	0	0	2	2	0	0	0	0	0	0	1	1	1	0	0	0	1	0	1	1	0	0	0	0	1	1	0	1	0	0	1	1
927	1	1	1	0	1	2	2	1	0	0	0	0	0	0	0	0	0	1	2	0	1	0	0	0	0	2	0	1	1	1	1	0	0	2	0	2	1	0	0	0	1	0	0	0	0	0	0	1	1
928	0	1	1	0	1	2	1	0	1	0	0	0	0	0	0	0	0	0	0	1	1	0	0	0	0	0	0	2	1	1	2	1	1	1	1	1	2	0	2	1	0	0	0	1	0	0	0	0	1
929	1	1	2	0	0	0	2	1	0	0	0	2	2	2	0	0	1	1	1	1	1	0	0	0	1	0	0	2	1	1	2	0	2	0	0	1	1	0	1	1	1	0	0	0	0	1	0	2	0
930	0	1	2	2	0	2	2	1	0	0	0	0	0	0	0	0	1	1	0	2	2	0	0	0	0	2	0	2	0	2	1	1	1	1	0	2	1	0	0	0	1	1	1	0	1	1	0	2	0
931	1	2	1	0	0	0	2	0	0	0	1	0	2	0	0	0	0	1	0	1	1	0	0	0	0	1	0	2	1	2	1	2	2	1	1	2	1	0	0	0	2	0	1	0	1	0	0	2	0
932	0	0	2	1	0	2	2	0	1	0	0	0	1	0	0	0	0	0	1	1	2	0	1	1	1	1	0	2	1	1	1	0	1	2	0	2	2	0	2	2	0	0	1	1	1	0	0	1	1
933	1	1	1	0	0	1	2	0	0	0	0	0	1	0	0	0	0	0	0	2	2	0	0	0	0	1	0	2	0	2	0	1	1	1	1	1	0	0	0	0	2	0	2	0	1	0	0	1	1
934	0	2	1	0	0	1	2	1	1	0	0	0	1	0	0	0	0	2	0	2	2	1	1	1	1	1	0	2	0	1	1	1	2	1	1	2	1	1	0	0	1	1	1	0	1	1	0	1	0
935	0	1	1	0	0	0	0	0	1	1	1	0	0	0	0	0	0	2	1	1	1	0	0	0	0	0	0	1	1	1	0	0	2	0	0	1	2	0	2	1	0	0	0	0	0	1	0	2	0
936	1	2	0	0	0	0	2	0	1	0	1	1	0	0	0	0	0	0	1	1	2	0	0	0	0	1	0	1	0	1	2	0	1	1	0	2	1	0	1	1	1	1	1	0	1	2	0	1	1
937	1	1	1	0	0	0	2	0	0	0	1	0	0	0	0	0	0	1	1	1	2	0	0	0	2	1	0	2	1	2	1	1	1	1	0	1	2	0	2	1	0	1	1	0	0	0	0	0	1
938	0	1	1	0	0	2	1	0	0	0	0	0	0	0	0	0	1	1	2	0	1	0	0	0	1	0	0	1	1	1	1	1	2	1	1	2	0	0	1	1	0	0	0	0	2	1	0	2	0
939	0	2	1	0	0	0	2	0	1	0	0	0	0	0	0	0	0	1	1	1	2	0	0	0	0	1	0	1	1	1	1	2	2	0	0	1	2	1	0	0	1	0	1	0	1	0	0	1	1
940	1	1	1	0	0	0	2	0	0	1	1	0	1	0	0	1	0	1	1	0	0	0	0	0	1	1	0	1	1	1	1	1	1	1	0	1	1	0	0	0	2	0	0	0	1	0	0	2	0
941	0	2	1	0	0	0	1	0	1	0	0	0	1	1	0	1	0	0	0	2	2	0	0	0	1	0	0	2	0	2	0	0	0	2	2	2	2	0	1	1	1	0	0	1	1	1	0	2	0
942	0	1	0	0	0	0	2	0	1	0	1	1	1	1	0	0	0	2	0	2	2	0	0	0	0	2	0	1	1	1	1	2	2	0	0	0	0	0	1	0	1	0	0	0	0	1	0	2	0
943	0	1	1	0	0	1	2	0	0	0	0	2	2	2	0	0	0	1	0	2	2	1	0	0	0	2	0	2	1	2	0	1	1	1	0	2	1	0	0	0	2	0	0	0	0	0	0	2	0
944	0	0	2	0	1	1	1	0	2	0	0	0	0	0	0	0	0	0	0	1	1	0	1	0	0	1	1	2	2	1	1	0	2	1	0	2	0	0	1	1	1	1	1	0	1	0	0	1	0
945	0	1	1	0	1	1	2	1	0	0	0	1	1	1	0	0	0	0	0	2	2	0	0	0	0	0	0	2	1	2	0	0	1	2	0	2	2	0	2	2	1	0	0	0	0	0	0	1	0
946	1	2	0	0	0	0	0	0	1	0	1	0	0	0	0	0	0	0	0	1	0	0	0	0	0	1	0	2	0	2	0	1	2	2	1	2	1	0	0	0	0	1	1	0	0	0	1	1	0
947	0	2	0	0	0	0	2	0	2	0	0	0	0	0	0	0	0	0	2	0	1	0	1	0	1	0	1	2	2	1	1	2	2	0	0	0	0	0	1	1	0	0	0	0	1	0	0	2	0
948	1	2	0	0	1	1	2	1	0	0	0	2	2	2	0	0	0	0	2	0	1	1	0	0	0	0	1	2	0	1	0	0	1	0	0	1	1	0	0	0	0	0	0	0	0	0	0	1	1
949	1	1	1	1	0	1	1	0	0	0	1	1	1	1	0	0	0	1	1	0	0	1	0	0	0	2	0	2	0	1	2	1	1	1	0	2	1	0	0	0	2	1	1	0	1	1	0	0	2
950	1	1	1	1	1	2	2	0	1	0	0	1	1	1	0	0	0	1	0	2	2	0	0	0	0	1	0	1	2	1	0	0	2	0	0	1	2	0	1	1	1	0	0	0	0	0	0	1	1
951	0	2	1	0	0	1	2	0	0	0	0	1	2	1	0	0	0	0	0	2	2	0	0	0	0	2	0	1	1	1	1	0	1	1	0	1	1	0	1	1	1	0	1	1	2	1	0	1	0
952	0	0	2	0	0	2	2	0	1	0	0	0	1	0	0	0	0	0	0	2	2	0	0	0	2	1	0	2	1	1	1	0	0	2	1	2	2	1	1	1	0	0	0	0	0	1	0	1	0
953	1	0	2	0	0	1	1	0	1	0	1	2	2	2	0	0	0	0	1	1	2	0	0	0	0	1	0	1	1	1	0	0	1	2	0	2	1	1	0	0	1	0	0	0	0	0	0	2	0
954	1	2	0	0	0	0	1	0	1	0	1	0	1	0	0	1	0	1	0	2	2	0	0	0	0	1	0	2	1	1	1	1	1	1	1	1	1	0	1	1	1	0	0	1	0	1	0	2	0
955	1	2	1	0	0	1	1	0	0	0	2	1	1	1	0	0	0	0	2	0	0	0	0	0	0	1	0	2	2	1	2	0	0	1	1	2	2	0	2	2	0	0	0	0	0	0	0	2	0
956	1	0	2	0	1	2	1	0	1	1	2	0	1	0	0	0	0	2	1	1	2	0	0	0	0	1	0	1	2	0	1	2	2	1	0	1	1	0	1	1	1	0	0	0	0	1	0	2	0
957	0	0	2	1	0	2	2	0	2	0	0	1	1	1	0	0	1	2	1	1	1	0	1	1	1	1	0	2	0	2	1	0	2	0	0	1	2	0	1	0	2	0	0	0	0	1	0	2	0
958	0	0	2	0	1	2	2	1	0	0	0	0	0	0	0	0	0	0	0	2	2	0	0	0	1	2	0	2	1	2	1	1	1	1	0	2	0	0	1	1	1	0	0	0	0	1	0	2	0
959	0	0	2	0	0	1	2	1	0	0	0	0	1	0	0	1	0	0	1	0	2	0	0	0	0	1	0	1	1	1	1	0	2	2	2	2	2	0	1	1	1	0	0	0	0	1	1	1	0
960	1	0	2	0	2	2	2	0	0	0	0	1	1	1	0	0	0	1	0	2	2	0	0	0	0	1	0	2	1	2	0	1	1	0	0	1	0	0	0	0	1	1	0	0	2	1	0	2	0
961	0	1	2	0	1	1	1	1	0	0	1	0	0	0	0	0	0	0	0	2	2	0	0	0	1	2	0	1	1	1	1	0	1	0	0	0	0	0	0	0	2	0	0	0	0	1	0	1	0
962	0	2	0	0	0	0	2	0	2	0	0	1	1	1	0	0	0	1	0	1	1	0	0	0	0	1	0	1	2	1	0	0	1	2	0	2	2	0	0	0	1	0	0	1	0	0	0	2	0
963	0	1	1	1	1	2	2	1	0	0	0	0	0	0	0	0	0	1	0	2	2	0	1	1	1	1	0	2	2	1	2	1	2	1	0	1	0	0	0	0	1	1	1	0	0	1	0	2	0
964	1	1	2	0	0	1	2	0	1	0	0	0	1	0	0	0	0	0	0	1	1	0	0	0	0	1	0	1	2	0	1	0	2	0	0	0	1	0	0	0	1	0	0	0	1	0	0	2	0
965	0	1	1	0	0	1	2	0	0	1	1	0	0	0	0	0	0	1	1	0	0	0	2	0	0	1	1	1	1	0	0	0	1	2	0	2	1	0	0	0	1	0	1	0	0	0	0	2	0
966	0	2	0	1	0	1	0	0	1	1	1	0	1	1	0	0	0	1	1	0	2	0	0	0	0	0	0	2	0	1	2	1	1	1	1	1	2	0	0	0	1	0	0	0	1	0	1	2	0
967	0	2	1	1	0	2	2	0	0	0	1	0	1	0	0	0	0	0	0	2	2	0	0	0	0	1	0	2	0	2	1	1	2	0	0	1	1	0	2	2	0	0	0	0	0	2	0	1	0
968	0	1	1	0	1	1	1	1	0	0	1	1	1	1	0	0	0	0	1	1	1	0	0	0	0	1	0	1	1	1	0	1	2	0	0	0	1	1	0	0	1	0	0	1	0	1	0	1	1
969	1	0	2	0	0	2	2	1	0	0	1	0	0	0	0	0	0	0	0	0	0	0	0	0	0	1	0	2	1	1	1	0	0	2	0	1	1	0	2	2	0	1	1	0	1	1	1	0	0
970	1	2	2	1	0	1	1	0	1	0	0	1	1	1	0	0	0	0	1	1	2	0	0	0	1	1	0	2	1	1	1	2	2	1	1	2	0	0	1	1	1	1	1	0	1	0	0	2	0
971	0	2	0	0	0	0	2	0	1	0	0	0	1	1	0	1	0	0	0	2	1	0	0	0	1	2	0	2	0	2	0	1	2	0	0	1	0	0	0	0	1	0	1	0	0	0	0	1	0
972	1	2	0	0	0	0	1	0	0	0	1	0	1	1	0	0	0	1	2	0	2	0	1	0	0	1	0	2	0	2	1	0	1	0	0	1	2	0	1	0	1	1	1	0	2	1	0	1	0
973	0	1	1	1	0	1	2	0	1	0	1	0	1	0	0	1	1	0	1	1	2	0	1	0	0	1	0	2	0	2	2	1	1	0	0	1	2	0	2	2	0	1	0	0	1	0	0	1	0
974	0	0	1	0	0	1	2	0	2	0	0	0	0	0	0	0	0	0	1	1	2	0	0	0	0	1	0	2	0	2	1	0	1	0	0	1	1	0	1	0	1	0	0	0	1	0	0	2	0
975	1	1	2	1	0	1	2	0	1	0	1	0	1	0	0	0	0	1	0	2	1	0	0	0	0	2	0	1	0	1	2	1	2	0	0	0	1	0	1	1	1	0	1	0	1	0	0	2	0
976	0	1	1	0	0	1	0	0	0	0	2	2	1	1	0	0	0	1	1	1	2	1	1	1	0	0	0	1	1	1	1	0	1	0	0	2	2	0	2	2	0	0	0	2	0	1	0	2	0
977	1	2	1	2	0	2	2	1	0	0	0	1	1	1	0	0	0	1	0	2	2	0	0	0	0	2	0	2	1	1	0	1	1	1	0	2	0	0	1	1	1	0	0	1	0	1	1	1	0
978	0	2	0	0	0	0	1	0	1	0	0	0	0	0	0	0	0	1	0	2	2	0	1	0	1	1	0	2	0	1	0	0	2	1	1	2	1	0	0	0	2	0	1	0	1	0	0	2	0
979	0	1	1	0	0	1	1	1	0	0	1	1	1	1	0	0	0	1	1	1	1	0	0	0	0	2	0	2	0	2	1	1	1	0	0	0	1	0	1	1	1	0	0	1	0	0	0	2	0
980	1	0	2	0	1	2	1	0	1	0	0	0	0	0	0	0	0	0	0	2	2	0	1	0	0	0	0	2	1	1	2	0	0	2	0	2	1	0	0	0	1	0	1	0	0	1	1	0	0
981	1	1	2	0	0	1	1	1	0	0	1	1	1	1	0	0	0	0	0	1	1	0	0	0	0	2	0	2	0	1	1	1	1	1	0	2	2	0	0	0	0	0	0	0	0	1	0	1	0
982	0	1	1	1	0	1	1	0	1	0	0	1	1	1	0	0	0	1	0	2	2	0	0	0	1	0	0	1	0	2	1	1	2	1	0	1	1	0	0	0	1	1	1	0	1	1	1	1	0
983	1	2	0	0	0	0	2	0	2	0	0	1	2	1	0	0	0	1	0	2	2	0	1	1	1	1	0	2	2	2	0	0	0	1	1	2	2	0	1	1	0	1	1	0	1	1	0	1	0
984	0	1	1	0	0	1	2	0	1	0	0	0	2	0	0	0	1	2	1	1	1	0	0	0	0	0	0	2	0	2	1	1	0	1	0	2	1	0	0	0	0	0	0	0	0	2	0	1	1
985	1	0	2	0	0	1	2	1	1	0	0	0	0	0	0	0	0	2	1	1	2	0	2	1	1	1	0	1	0	2	1	1	2	1	0	2	2	1	1	0	0	2	1	0	1	0	0	1	0
986	1	0	2	0	0	1	2	0	1	0	0	2	2	2	0	0	0	1	1	0	2	0	0	0	1	2	0	2	0	2	1	0	2	2	2	2	1	0	1	1	1	0	0	0	0	0	0	1	0
987	0	1	1	0	0	0	0	0	1	0	0	0	1	0	0	0	0	0	1	1	2	1	0	0	0	2	0	2	2	1	2	0	1	0	0	1	1	0	0	0	1	0	1	0	1	0	0	2	0
988	0	1	1	0	0	1	2	0	2	0	0	0	0	0	0	0	0	1	1	1	1	0	0	0	1	0	0	2	1	1	1	0	2	2	0	2	1	0	1	1	1	0	1	0	0	1	0	1	0
989	0	1	2	0	0	0	1	0	1	0	1	0	0	0	0	0	0	1	0	2	1	0	0	0	0	2	0	2	0	2	0	1	1	0	0	0	2	0	1	1	1	0	0	0	0	1	0	1	0
990	0	1	1	0	1	2	2	1	1	0	0	1	1	2	0	0	0	1	1	1	2	0	0	0	0	1	1	2	1	2	0	0	2	2	0	2	2	0	2	2	0	1	1	0	1	0	0	1	0
991	1	1	2	1	0	1	2	1	0	0	0	1	1	1	0	0	0	0	1	1	2	0	1	1	1	1	1	1	0	0	1	2	1	0	0	0	1	0	0	0	1	1	1	0	1	1	0	0	1
992	0	0	2	0	0	1	1	0	0	0	1	0	0	0	0	0	0	1	0	2	2	0	0	0	1	1	0	1	1	1	1	1	0	1	0	2	1	0	2	2	0	0	0	0	0	2	0	2	0
993	1	0	2	0	1	1	2	0	0	0	0	1	2	1	0	0	0	0	0	1	1	0	0	0	2	1	0	1	0	1	1	0	1	1	0	1	2	0	0	0	1	0	1	0	0	2	0	2	0
994	1	1	2	2	0	2	2	1	0	0	0	0	0	0	0	0	0	2	0	2	2	0	1	0	0	1	0	2	1	1	1	0	2	2	2	2	2	0	1	1	1	0	0	0	0	1	1	0	0
995	1	0	2	0	1	2	2	0	0	0	0	0	2	1	0	1	0	0	1	0	1	0	0	0	0	1	0	2	0	1	1	0	1	2	0	2	1	0	0	0	1	1	0	0	2	0	1	1	0
996	1	2	0	1	0	1	2	1	0	0	0	0	0	0	0	0	0	0	0	2	2	1	0	0	0	0	0	2	1	1	1	1	1	0	0	1	2	1	1	1	0	0	1	0	1	0	0	1	1
997	0	2	1	0	0	1	1	0	0	0	1	0	0	0	0	0	0	0	0	1	1	0	1	0	1	2	0	2	1	1	2	0	1	2	2	2	1	0	0	0	1	0	0	0	0	1	0	1	1
998	0	1	2	1	0	1	1	1	0	0	1	0	2	1	0	1	0	0	1	1	2	0	0	0	0	2	0	2	0	2	1	0	0	2	0	2	0	0	0	0	2	0	0	2	0	1	0	1	0
999	1	1	2	1	0	1	2	1	0	0	1	0	0	0	0	0	1	0	1	1	2	0	1	0	1	2	0	1	1	1	0	0	2	2	0	2	1	0	1	1	1	0	1	0	0	0	0	1	0
1000	0	0	2	0	1	1	2	0	0	0	1	0	0	0	0	0	0	1	2	0	1	0	0	0	0	1	0	2	0	2	1	1	1	1	0	2	1	1	0	0	0	0	0	1	0	0	0	1	1
[truncated: 952 more columns]
