# Supplementary material for: KNN-MDR: a learning approach for improving interactions mapping performances in genome wide association studies
Source: BMC Bioinformatics. 2017 Mar 21;18:184. doi: 10.1186/s12859-017-1599-7 (PMC5361736; doi:10.1186/s12859-017-1599-7)
Supplement: Supplementary file 2 — The data set(s) supporting the results of Table 1. (ZIP 22742 kb) [file 12859_2017_1599_MOESM2_ESM.zip › Nouveau dossier/S18/mkallsimul.dat]

1	1	0	0	0	0	1	2	2	0	0	1	0	0	0	0	0	0	1	1	0	0	0	2	2	0	1	1	1	1	2	1	0	0	0	1	2	1	0	0	1	1	1	0	0	1	0	0	1	0
2	0	0	0	1	0	1	1	1	1	0	0	0	0	0	0	0	0	1	0	0	0	1	2	2	0	0	1	1	0	1	0	1	2	1	1	2	1	0	0	1	1	0	0	0	0	0	0	1	1
3	0	0	0	1	0	2	1	1	0	0	0	1	1	0	1	0	0	0	0	1	0	0	2	2	0	0	2	2	1	2	1	2	2	1	1	1	1	1	0	1	0	0	0	0	0	0	0	1	1
4	1	0	0	1	0	1	1	1	1	1	2	0	2	0	1	1	0	1	1	1	1	0	1	2	0	1	2	2	0	2	0	1	1	1	1	1	1	0	0	1	1	0	0	0	1	0	0	1	1
5	1	0	0	0	0	0	1	1	2	0	0	0	0	0	0	0	0	0	0	0	0	1	2	2	0	0	1	1	1	1	1	1	1	1	1	2	2	0	0	1	1	0	1	0	1	1	0	2	0
6	1	0	0	1	0	1	1	1	1	0	1	0	0	0	0	0	0	0	0	0	0	1	2	2	0	0	2	2	0	2	1	1	2	2	2	2	2	0	0	1	1	1	0	0	2	1	0	2	0
7	0	0	0	0	0	0	1	1	1	0	0	1	2	0	2	0	1	0	1	1	1	0	0	0	0	0	1	2	1	1	2	0	0	0	0	2	0	0	0	1	1	0	0	0	0	0	0	1	0
8	0	0	0	1	0	1	1	1	1	0	0	1	2	0	2	0	0	0	1	1	1	0	1	1	1	1	2	1	1	2	1	0	0	0	0	1	0	0	0	1	1	0	0	1	1	1	1	0	0
9	1	0	1	1	0	2	1	1	1	0	0	0	1	0	1	0	1	2	1	1	1	0	1	1	0	0	0	2	2	0	2	1	1	0	0	1	1	0	0	1	1	0	0	0	0	0	0	0	0
10	0	0	0	0	0	0	0	0	2	0	0	1	2	0	1	1	0	1	2	1	1	0	2	2	0	0	1	1	1	2	0	1	1	0	0	1	0	0	0	1	1	0	0	0	1	1	0	0	0
11	0	0	0	1	0	2	2	2	2	0	0	1	2	1	1	0	0	2	1	1	1	1	2	2	0	0	2	2	2	2	1	1	1	0	0	2	1	1	1	1	1	0	0	0	1	0	0	2	0
12	1	0	0	0	0	1	2	2	1	0	1	0	1	0	0	1	0	2	1	1	1	1	0	0	1	1	2	2	1	2	1	1	1	2	1	1	0	0	0	1	1	0	0	0	1	1	0	1	0
13	1	0	0	0	0	1	1	2	0	0	0	1	1	0	1	0	0	0	0	0	0	1	2	2	0	0	2	2	0	2	0	2	2	1	1	2	1	0	0	0	0	0	0	0	0	0	0	1	1
14	1	0	0	0	0	1	2	2	0	0	0	1	1	0	1	0	0	2	1	1	1	0	2	2	0	0	1	1	0	1	2	1	1	1	1	2	0	0	0	2	2	0	0	0	0	0	0	1	0
15	0	0	0	0	1	1	2	2	1	0	0	0	1	0	1	0	0	1	1	1	1	0	1	1	0	1	1	1	0	2	1	1	1	0	0	2	1	0	0	2	2	0	0	0	0	0	0	0	1
16	1	0	2	0	0	0	0	0	2	0	0	0	1	0	0	1	0	1	2	1	1	0	2	2	0	1	2	2	1	2	1	1	1	1	1	2	2	0	0	2	1	0	0	0	0	0	0	2	0
17	0	0	0	0	1	1	0	0	1	0	0	1	1	0	1	0	1	2	1	1	1	0	2	2	0	0	2	2	0	2	0	0	0	0	0	2	1	0	0	1	1	1	1	0	2	0	0	1	0
18	1	0	0	1	1	2	0	1	1	0	0	0	0	0	0	0	0	2	0	0	0	1	1	2	0	0	0	1	2	1	1	0	2	1	1	2	0	0	0	1	1	1	0	0	2	1	1	0	0
19	1	0	0	0	0	0	1	1	1	0	1	0	0	0	0	0	0	0	0	0	0	1	2	2	0	0	1	2	0	2	0	1	1	0	0	1	0	0	0	1	1	1	1	0	1	1	0	2	0
20	1	0	1	1	0	1	1	2	0	0	1	0	0	0	0	0	0	0	0	1	1	1	2	2	0	0	1	1	0	1	2	2	2	1	0	1	2	0	0	1	1	1	1	0	1	1	0	0	2
21	1	0	0	0	0	0	0	0	1	0	1	0	1	0	0	0	0	0	0	0	0	0	2	2	0	1	2	2	1	2	1	2	2	1	0	1	2	1	1	0	0	1	1	0	1	0	0	2	0
22	1	0	0	0	2	2	1	1	1	0	0	1	2	0	2	0	1	2	0	0	0	0	2	2	0	1	1	2	2	2	2	1	1	1	1	1	1	0	0	0	0	1	0	0	0	0	0	0	0
23	0	0	0	1	0	2	1	1	1	0	1	1	2	1	1	0	1	2	0	0	0	0	2	2	0	0	2	2	1	2	2	1	2	0	0	2	1	0	0	2	2	0	0	0	0	0	0	1	0
24	0	0	1	1	0	1	1	2	0	0	0	1	1	0	1	0	0	0	0	0	0	0	2	2	0	0	0	2	1	1	1	1	2	0	0	2	0	0	0	2	2	0	0	0	0	0	0	1	0
25	0	0	0	1	1	2	1	2	0	0	0	2	2	1	1	0	0	0	0	0	0	0	2	2	0	2	1	1	2	2	0	1	2	2	0	1	1	0	0	1	1	1	0	0	1	1	0	0	0
26	0	0	0	1	0	2	1	1	1	0	0	0	1	0	1	0	0	2	0	0	0	0	2	2	0	0	2	2	1	2	2	1	1	0	1	2	1	0	0	1	1	0	0	0	0	0	0	0	2
27	1	0	0	0	1	2	0	0	2	0	0	1	1	0	1	0	0	2	0	0	0	1	2	2	0	0	0	2	0	1	2	1	1	1	0	1	1	0	0	2	2	0	0	0	0	0	0	2	0
28	0	1	0	0	0	1	1	1	2	0	0	1	2	0	1	0	0	1	1	1	0	0	2	2	0	0	1	2	2	2	0	0	0	0	0	2	2	0	0	1	1	0	0	1	0	0	0	1	1
29	0	0	0	0	0	1	2	2	0	0	0	0	0	0	0	0	0	0	0	0	0	1	1	1	1	1	2	2	1	2	0	1	1	1	0	2	0	0	0	1	1	1	0	0	2	0	0	2	0
30	1	0	0	1	0	2	0	1	1	0	0	0	1	0	0	1	0	0	1	1	1	0	2	2	0	0	1	2	1	2	0	1	1	1	1	1	2	0	0	0	0	1	1	0	1	1	0	2	0
31	1	0	0	0	1	2	2	2	0	0	0	0	0	0	0	0	0	0	0	0	0	1	2	2	0	0	2	1	1	2	1	2	2	0	0	0	1	0	0	2	2	0	0	0	1	1	0	2	0
32	1	0	0	1	0	1	1	1	1	0	0	1	1	0	1	0	0	1	0	1	0	1	2	2	0	0	2	2	1	2	2	0	1	1	1	2	1	0	0	1	1	1	1	0	1	0	0	2	0
33	0	1	0	0	0	1	0	1	0	0	1	0	1	0	1	0	0	2	0	0	0	0	1	1	0	1	2	2	0	2	1	1	2	0	0	2	1	0	0	2	2	0	0	0	1	0	0	1	1
34	1	0	0	0	1	1	0	0	2	0	0	0	1	0	1	0	0	2	2	2	2	1	0	1	1	1	1	1	0	1	2	0	1	1	0	2	2	0	0	1	0	0	0	0	0	0	0	1	1
35	0	0	0	1	1	2	0	0	2	0	0	1	2	0	2	0	1	2	2	2	2	0	1	1	0	0	1	1	1	2	0	1	1	0	0	2	2	0	0	1	1	0	0	0	0	0	0	1	0
36	0	0	0	0	0	1	1	1	1	1	2	0	0	0	0	0	0	0	0	0	0	1	2	2	0	1	2	2	1	2	0	1	2	2	2	2	2	0	0	1	1	0	0	0	0	0	0	1	1
37	1	0	0	0	0	1	2	2	0	0	1	0	1	0	0	1	0	1	0	0	0	0	2	2	0	0	2	2	2	2	1	1	2	0	0	2	1	0	0	2	2	0	0	0	1	1	0	0	1
38	0	0	0	0	0	1	0	1	1	0	1	0	1	0	1	0	0	1	1	1	1	0	2	2	0	0	2	2	0	2	0	0	0	0	0	2	1	0	0	1	1	0	0	0	0	0	0	2	0
39	0	0	0	0	1	1	2	2	1	0	1	0	1	0	0	0	0	1	1	1	1	1	2	2	0	0	1	1	1	2	1	1	1	1	0	2	1	0	0	2	2	0	0	0	0	0	0	2	0
40	1	0	1	1	0	1	0	2	0	0	1	1	1	0	1	0	0	0	0	0	0	0	1	1	0	0	2	2	0	2	0	2	2	0	0	1	0	0	0	1	1	2	1	0	1	0	0	0	1
41	1	0	0	0	0	1	2	2	0	0	1	0	0	0	0	0	0	0	0	0	0	0	2	2	0	0	1	1	1	2	1	1	1	0	1	2	0	0	0	1	1	0	0	0	1	0	0	2	0
42	0	0	0	0	0	0	1	1	1	0	0	0	0	0	0	0	0	0	0	0	0	0	2	2	0	0	1	2	0	1	2	0	0	0	0	2	1	0	1	2	1	0	0	0	0	0	1	1	0
43	1	0	0	0	0	1	1	2	0	0	0	0	0	0	0	0	0	0	0	0	0	0	2	2	0	0	1	2	0	1	1	1	1	1	0	1	0	0	0	2	2	0	0	0	0	0	0	1	0
44	0	0	0	0	0	1	2	2	0	0	2	1	1	0	1	0	0	2	2	1	1	0	1	1	1	1	2	2	1	2	2	1	1	0	0	1	1	0	0	0	0	1	1	0	2	2	0	1	0
45	0	0	0	1	0	2	2	2	0	0	2	0	0	0	0	0	0	0	1	1	1	1	2	2	0	0	1	2	1	2	1	2	2	0	1	2	0	0	0	1	1	1	1	1	0	0	0	1	0
46	1	0	1	0	0	1	1	1	1	0	0	0	0	0	0	0	0	1	0	0	0	0	2	2	0	0	2	2	0	1	0	1	1	1	2	2	2	0	0	1	1	1	0	0	2	0	0	2	0
47	0	0	0	0	0	0	1	1	0	0	0	1	1	0	0	0	0	0	0	0	0	0	0	2	0	0	2	2	0	2	2	0	0	0	1	2	1	0	0	1	1	1	0	0	1	1	1	0	0
48	1	0	0	1	0	2	1	1	1	0	0	2	2	0	2	0	0	1	1	2	1	1	1	1	1	1	1	1	0	1	0	1	2	2	2	2	1	0	0	1	1	0	0	0	0	0	1	1	0
49	1	0	0	0	1	2	1	1	1	0	0	0	0	0	0	0	0	2	2	1	0	1	1	1	1	1	2	2	2	2	1	1	1	0	0	1	2	0	0	0	0	0	0	1	0	0	0	0	1
50	1	0	1	1	0	1	2	2	0	0	0	0	0	0	0	0	0	1	1	1	1	0	1	2	0	0	1	1	1	2	1	2	2	0	0	1	1	0	0	2	2	2	2	0	1	1	0	1	1
51	1	0	0	0	0	0	0	0	2	0	0	0	1	0	0	1	0	0	0	0	0	2	1	1	1	1	2	2	0	2	0	0	1	0	0	2	2	0	0	0	0	0	0	0	1	0	0	1	0
52	0	0	0	0	0	0	2	2	0	0	1	0	1	0	0	1	0	0	0	0	0	0	1	1	0	0	1	2	0	2	0	1	2	0	0	1	2	0	0	1	1	0	0	0	0	0	0	0	0
53	0	0	0	0	0	0	1	2	1	0	0	0	0	0	0	0	0	0	0	0	0	0	2	2	0	0	1	2	1	2	2	1	2	0	0	2	0	0	0	2	2	1	0	0	0	0	0	2	0
54	1	0	0	0	0	0	2	2	0	0	0	1	0	0	0	0	0	1	1	1	1	1	2	2	0	0	2	2	0	2	0	2	2	1	0	1	2	1	1	1	1	1	1	0	1	0	0	2	0
55	1	0	0	0	0	0	1	1	1	0	0	0	0	0	0	0	0	1	0	0	0	1	1	1	1	1	1	0	1	2	1	0	0	0	0	2	1	0	0	1	1	1	1	0	0	0	0	2	0
56	1	0	1	1	0	2	2	2	1	0	0	0	0	0	0	0	0	1	1	2	1	0	2	2	0	1	1	1	1	2	0	0	0	0	1	2	2	0	1	2	1	0	0	0	0	0	0	1	0
57	0	0	0	0	0	2	1	2	0	0	1	0	2	0	1	1	0	2	2	2	0	0	1	1	0	0	2	2	0	1	0	1	2	0	0	2	2	0	0	0	0	0	0	0	0	0	0	2	0
58	1	0	0	1	0	2	1	1	1	0	0	1	1	0	1	0	0	1	0	0	0	0	1	1	0	0	2	2	1	2	1	2	2	2	0	2	0	0	0	1	1	0	0	0	0	0	1	0	0
59	0	0	0	0	0	1	2	2	1	0	1	1	1	0	1	0	0	0	0	0	0	0	2	2	0	0	1	2	0	2	0	1	2	0	0	2	1	0	0	0	0	0	0	0	0	0	0	2	0
60	0	0	0	0	0	0	2	2	1	0	0	0	0	0	0	0	0	0	0	0	0	1	0	1	1	1	2	2	0	2	0	1	1	0	0	2	1	0	0	1	1	0	0	0	0	0	0	2	0
61	1	0	0	0	1	1	1	1	1	1	1	0	1	0	1	0	0	1	1	1	0	0	2	2	0	0	1	1	1	2	1	2	2	0	0	1	2	0	1	1	0	1	1	0	0	0	0	2	0
62	1	0	0	0	0	1	0	1	1	0	0	1	2	0	1	0	0	0	0	0	0	0	2	2	0	0	2	2	0	2	1	2	2	0	0	1	2	0	0	2	1	0	0	1	1	1	0	1	0
63	0	0	0	1	0	2	2	2	0	0	1	1	2	0	1	0	0	2	1	1	1	1	1	2	0	0	1	1	0	1	0	2	2	0	0	1	1	0	0	1	1	0	0	1	1	0	1	0	0
64	1	0	0	0	0	1	1	2	0	0	1	1	1	0	1	0	0	1	1	1	1	1	1	1	0	1	2	2	0	2	0	1	1	1	2	2	1	1	1	1	1	0	1	0	1	1	0	2	0
65	0	1	0	0	1	1	1	1	1	0	0	0	0	0	0	0	0	0	2	1	1	1	1	1	1	1	1	1	2	2	1	0	1	0	0	2	0	0	0	0	0	1	0	0	0	1	0	1	0
66	0	0	0	1	0	2	1	1	1	0	0	0	0	0	0	0	0	1	0	0	0	0	1	1	1	1	1	2	1	1	1	2	2	0	1	2	2	0	0	0	0	0	0	0	0	0	0	2	0
67	1	0	0	1	0	2	1	1	1	0	0	0	0	0	0	0	0	1	1	1	0	1	0	1	0	0	0	0	1	1	0	1	1	0	0	2	1	0	0	1	1	2	2	0	1	1	0	2	0
68	0	0	0	0	0	0	0	1	0	0	1	0	1	0	0	0	0	1	0	0	0	1	0	1	0	0	2	2	0	1	1	1	1	1	2	2	2	0	0	1	1	0	0	1	0	0	0	1	1
69	0	0	0	0	0	0	2	2	0	0	0	0	0	0	0	0	0	1	0	0	0	0	2	2	0	0	1	2	1	2	0	2	2	0	0	1	1	0	0	2	2	0	0	0	0	1	0	2	0
70	1	0	0	0	0	1	1	1	1	0	0	0	0	0	0	0	0	1	0	0	0	1	0	0	1	1	1	1	1	2	0	1	1	0	0	1	0	0	0	1	1	1	1	0	2	2	2	0	0
71	0	1	0	0	1	1	2	2	0	0	0	0	1	0	0	1	0	0	0	0	0	1	2	2	0	0	2	2	0	2	0	2	1	0	1	2	1	1	1	0	0	1	0	0	2	1	0	0	2
72	1	0	0	0	0	1	2	2	0	0	0	1	1	0	1	0	0	0	0	0	0	0	2	2	0	0	1	1	2	2	0	0	0	1	2	2	2	1	1	0	0	1	0	0	1	1	1	0	0
73	0	0	0	1	0	1	1	2	0	1	1	0	0	0	0	0	0	1	0	1	0	1	2	2	0	0	2	2	1	1	0	1	1	0	0	0	1	0	0	2	1	0	0	0	1	1	0	1	0
74	0	0	0	1	0	2	1	1	1	0	0	1	1	0	1	0	0	1	0	1	0	0	0	0	0	0	2	2	0	2	1	0	0	0	0	2	2	1	1	1	0	0	0	0	1	1	1	0	0
75	1	0	0	0	0	1	2	2	0	0	1	0	0	0	0	0	0	0	0	0	0	1	2	2	0	0	1	1	2	2	1	2	2	2	0	1	2	0	0	0	0	0	0	0	0	1	0	1	1
76	1	0	0	0	0	1	2	2	0	0	1	0	1	0	1	0	0	0	1	1	1	1	2	2	0	0	2	2	0	2	0	0	2	0	0	2	0	0	0	2	2	0	0	0	2	0	0	1	1
77	1	1	0	0	0	1	1	2	0	0	1	1	1	0	1	0	0	2	1	1	1	0	2	2	0	0	1	2	0	1	1	1	1	2	1	1	1	0	0	1	1	0	0	0	0	0	0	1	0
78	0	0	0	0	1	1	2	2	1	0	0	0	0	0	0	0	0	0	1	0	0	1	2	2	0	0	2	2	0	2	1	1	0	0	0	1	0	0	0	1	1	0	0	1	0	0	0	1	0
79	1	0	0	1	0	1	0	1	1	0	0	0	1	0	1	0	0	1	2	1	1	0	2	2	0	1	2	2	0	1	0	1	1	0	0	2	1	0	0	1	1	0	0	0	1	1	0	1	0
80	1	0	0	1	0	1	0	1	1	0	1	1	2	0	2	0	0	2	0	0	0	0	1	1	1	1	1	1	1	2	0	1	2	1	0	2	1	0	0	2	2	0	0	0	1	1	1	1	0
81	0	0	0	1	0	2	0	0	2	0	0	0	0	0	0	0	0	2	2	2	0	1	2	2	0	0	1	1	0	1	1	1	1	0	0	1	0	0	0	1	1	0	1	0	1	1	0	2	0
82	0	0	0	0	0	0	0	1	2	0	0	1	2	0	1	0	0	0	1	1	1	0	1	1	0	0	2	2	0	1	0	1	1	0	0	2	1	0	0	2	2	2	2	0	2	1	0	1	0
83	0	0	0	0	1	2	0	1	0	0	1	0	0	0	0	0	0	1	1	1	1	0	2	2	0	0	1	1	2	2	0	1	1	0	1	1	2	0	0	1	1	0	0	0	0	2	0	1	1
84	0	0	0	0	1	2	1	1	1	0	1	0	1	0	0	1	1	2	1	1	0	1	1	1	1	1	2	2	1	2	2	1	2	2	2	2	1	1	1	1	1	0	0	0	0	1	0	2	0
85	1	0	0	1	0	2	2	2	0	1	2	2	1	0	1	0	0	2	1	1	1	1	2	2	0	0	1	2	0	1	2	0	0	0	0	2	1	0	0	0	0	2	2	0	2	1	0	1	0
86	1	0	0	0	0	0	0	1	0	0	1	1	1	0	1	0	0	0	0	1	0	0	2	2	0	1	1	1	2	2	1	2	2	0	0	2	1	0	0	0	0	0	0	0	0	0	0	1	1
87	1	1	1	1	0	1	1	1	2	0	0	1	1	0	1	0	0	0	0	0	0	1	2	2	0	0	2	2	0	2	0	2	2	0	0	0	1	0	0	1	1	2	1	0	1	0	0	2	0
88	1	0	1	0	0	1	2	2	0	0	1	0	1	0	0	1	0	2	1	1	1	0	1	1	0	1	2	2	1	2	2	0	1	1	0	2	1	0	0	2	2	1	1	0	1	0	0	1	1
89	1	1	0	0	1	2	1	1	0	0	0	2	2	1	1	0	0	0	0	0	0	0	2	2	0	1	1	2	2	1	1	0	0	0	0	2	2	0	0	1	1	0	0	0	1	2	0	1	0
90	1	0	0	0	1	1	1	1	1	0	0	1	1	0	1	0	0	1	1	1	1	0	1	1	0	0	1	1	1	2	0	1	1	1	1	2	1	0	0	1	1	0	0	0	0	0	1	1	0
91	0	0	1	1	0	1	2	2	0	0	0	1	2	0	1	0	0	1	1	0	0	0	2	2	0	0	1	2	1	2	0	1	2	2	1	2	2	0	0	1	1	0	0	0	0	2	1	0	0
92	1	0	0	1	0	1	1	1	0	0	0	0	0	0	0	0	0	1	1	1	1	0	2	2	0	0	2	2	1	2	2	1	1	0	0	2	2	0	0	1	1	0	0	0	0	0	0	2	0
93	0	0	0	1	0	1	0	0	2	0	0	1	1	0	1	0	0	1	0	0	0	0	2	2	0	1	1	1	0	1	2	1	2	2	2	2	0	0	0	1	1	0	0	0	1	0	1	0	0
94	0	0	0	0	1	2	2	2	0	0	1	0	1	0	0	1	0	2	0	0	0	1	1	2	0	0	0	2	1	1	1	0	0	0	0	2	2	1	1	0	0	0	0	0	0	0	0	1	1
95	1	0	0	0	1	1	1	2	0	0	0	0	0	0	0	0	0	2	1	1	1	0	2	2	0	1	2	2	0	2	2	1	1	0	1	2	1	0	0	2	1	1	0	0	2	1	0	1	0
96	1	0	0	0	1	2	2	2	0	0	1	1	1	1	0	0	0	0	1	1	1	1	1	1	1	1	2	2	1	2	1	1	1	1	1	1	0	0	0	1	1	0	0	0	0	0	1	0	0
97	0	0	0	1	0	1	1	2	1	0	0	1	2	0	1	0	0	0	0	0	0	0	2	2	0	1	2	2	2	2	1	1	1	0	0	2	1	1	1	1	1	0	0	0	1	1	0	0	2
98	0	0	0	1	0	1	1	2	0	0	0	0	0	0	0	0	0	0	0	0	0	1	2	2	0	0	2	2	0	1	1	1	1	0	0	2	1	0	0	2	2	0	0	1	0	1	0	0	1
99	1	0	0	0	0	0	0	1	1	0	1	1	1	0	1	0	1	1	1	1	1	0	2	2	0	0	0	2	1	1	1	0	1	1	1	2	0	0	0	2	2	0	0	1	1	1	0	2	0
100	0	0	0	0	1	1	2	2	1	0	1	1	1	0	1	0	0	1	1	1	0	1	2	2	0	0	2	2	0	2	1	1	1	1	0	1	1	0	0	1	1	0	0	1	1	0	0	2	0
101	1	0	0	1	0	1	0	1	0	0	0	0	0	0	0	0	0	0	0	0	0	0	2	2	0	0	1	1	1	2	0	1	1	2	0	2	2	0	0	0	0	1	0	0	2	1	0	2	0
102	1	0	0	1	0	2	2	2	0	0	1	1	1	1	0	0	0	0	1	1	1	0	2	2	0	0	1	1	2	2	1	1	1	1	2	2	2	0	0	2	1	0	0	1	1	0	0	1	0
103	0	0	1	0	0	0	1	1	1	0	1	1	2	0	1	0	0	1	1	1	1	2	2	2	0	0	2	2	0	2	0	0	0	0	0	2	2	1	1	1	1	1	0	0	1	0	0	1	0
104	0	0	0	0	1	2	1	1	1	0	0	0	0	0	0	0	0	0	1	1	1	0	2	2	0	1	0	2	2	0	2	1	1	0	0	1	1	1	1	0	0	1	1	0	1	0	0	2	0
105	0	1	0	0	0	0	1	1	1	0	0	0	0	0	0	0	1	1	1	1	1	0	2	2	0	0	1	1	1	2	0	1	1	1	1	2	0	0	0	2	2	0	0	0	0	0	0	1	0
106	1	0	0	0	0	0	2	2	0	0	1	1	2	0	2	0	0	0	0	0	0	0	0	1	0	0	1	2	1	1	1	1	2	0	0	2	1	0	0	2	2	0	0	0	0	1	0	1	0
107	0	0	0	1	0	1	1	1	1	0	0	0	1	0	0	0	0	1	1	1	1	0	2	2	0	0	1	0	2	2	0	1	1	0	1	2	0	0	0	1	1	0	0	0	0	0	0	1	1
108	1	0	0	0	0	0	0	0	2	0	0	0	1	0	0	1	0	1	2	1	1	0	2	2	0	0	2	2	0	2	2	1	1	1	1	2	2	0	0	1	1	0	0	0	0	0	0	1	0
109	1	0	0	0	0	0	1	1	1	1	1	0	0	0	0	0	0	0	0	0	0	0	2	2	0	0	2	2	0	2	1	1	1	0	0	2	1	0	0	2	1	0	0	0	0	0	0	1	0
110	1	0	0	0	0	0	0	0	2	0	0	2	2	1	1	0	1	1	1	1	1	1	2	2	0	0	2	2	0	2	0	1	1	0	0	1	1	0	0	1	1	0	0	0	0	0	0	1	1
111	1	0	0	0	1	1	0	0	2	0	0	0	1	0	1	0	0	0	2	1	1	1	2	2	0	0	1	2	1	1	1	1	2	1	0	2	1	0	0	1	1	0	0	0	1	0	0	2	0
112	1	0	0	1	1	2	0	0	2	0	0	0	0	0	0	0	0	2	1	0	0	0	2	2	0	0	1	1	0	1	0	1	1	1	0	1	2	0	0	0	0	0	0	0	1	1	0	2	0
113	0	0	0	0	0	0	2	2	0	0	0	0	1	0	2	0	0	2	2	2	1	1	2	2	0	0	1	2	1	1	2	1	1	1	1	2	2	0	0	0	0	0	0	0	2	1	0	1	1
114	0	0	0	0	0	0	1	1	1	0	1	1	2	0	1	0	0	1	1	1	1	0	2	2	0	0	2	1	1	2	1	1	1	1	1	1	1	0	0	1	1	0	0	0	1	0	0	2	0
115	1	0	0	0	1	1	2	2	0	0	2	1	1	0	1	0	0	1	1	1	1	0	2	2	0	1	2	2	1	1	2	1	1	0	1	2	2	0	0	2	1	1	1	0	1	0	0	0	0
116	1	0	0	0	0	0	1	2	0	0	0	1	2	0	1	0	0	0	0	0	0	1	2	2	0	1	2	2	0	2	2	0	1	1	0	2	1	0	0	1	1	2	2	0	2	1	0	2	0
117	0	0	0	0	1	2	0	0	2	0	0	0	2	0	0	1	1	2	0	0	0	0	2	2	0	0	0	1	0	1	1	0	1	1	0	2	1	0	0	0	0	1	1	0	1	0	0	1	1
118	0	0	0	0	0	1	1	1	1	0	1	0	0	0	0	0	1	1	1	1	0	0	2	2	0	0	0	1	1	2	0	0	1	0	0	2	2	0	0	1	1	1	0	0	1	1	1	1	0
119	0	0	1	0	1	2	0	2	0	0	1	1	1	0	1	0	0	0	0	0	0	1	1	1	1	1	1	2	0	2	1	2	2	0	0	1	2	0	0	0	0	1	1	0	1	0	1	1	0
120	0	0	1	0	0	1	1	1	0	0	0	0	1	0	0	0	0	2	1	0	0	0	2	2	0	0	1	2	2	1	2	1	1	0	0	1	2	0	0	0	0	0	0	0	0	0	0	2	0
121	1	0	0	0	0	0	0	1	1	0	0	0	0	0	0	0	0	1	0	0	0	0	1	1	0	0	1	1	0	1	2	0	0	0	1	2	1	1	1	0	0	0	0	1	0	1	0	0	1
122	1	0	0	0	0	1	0	1	1	0	0	0	1	0	0	1	0	1	2	1	1	0	2	2	0	0	2	2	1	2	2	2	2	2	0	1	1	0	0	1	1	1	1	0	0	0	0	2	0
123	0	0	0	1	0	2	1	1	1	0	1	0	0	0	0	0	0	1	2	2	1	0	2	2	0	0	2	2	0	2	0	0	1	1	1	2	1	0	0	1	1	0	0	0	0	0	0	1	0
124	1	1	0	0	1	2	2	2	0	0	0	0	1	0	0	1	0	2	0	0	0	0	2	2	0	0	2	2	1	2	0	0	1	0	0	2	1	0	0	2	1	1	1	0	1	0	0	1	0
125	0	0	1	1	0	2	0	1	1	0	0	1	1	0	1	0	0	1	2	2	1	1	2	2	0	0	1	1	1	2	1	0	1	1	0	2	1	0	0	1	1	0	0	0	1	0	0	0	0
126	0	0	0	0	0	0	2	2	1	0	1	0	0	0	0	0	0	1	0	0	0	0	2	2	0	1	2	0	1	1	1	2	2	0	0	0	1	0	0	2	1	1	1	0	0	0	0	1	0
127	1	0	1	0	0	2	1	1	1	0	0	0	0	0	0	0	0	1	2	1	1	1	0	0	1	1	1	2	1	1	2	2	2	1	1	2	0	0	0	2	2	1	1	0	2	1	0	2	0
128	1	0	0	0	0	1	0	1	1	0	0	0	2	0	1	1	0	1	1	1	0	1	2	2	0	1	1	1	1	2	0	1	2	1	0	2	1	0	0	1	1	0	0	0	0	2	0	2	0
129	0	0	0	0	0	0	1	2	0	0	1	0	0	0	0	0	0	1	1	1	1	0	2	2	0	1	1	1	1	2	1	1	1	0	0	1	2	0	0	1	1	2	2	0	1	1	0	1	0
130	1	0	0	1	0	2	1	2	0	0	1	1	1	0	1	0	0	0	0	0	0	0	2	2	0	0	2	2	1	2	1	0	1	0	0	2	0	0	0	2	2	0	0	0	0	0	0	2	0
131	1	0	1	1	0	2	0	0	2	0	0	0	0	0	0	1	1	1	0	1	1	1	1	1	1	1	0	1	1	0	1	1	1	1	1	2	0	0	0	2	2	0	0	0	0	0	0	2	0
132	1	0	0	0	0	0	0	0	2	0	0	1	1	0	1	0	0	1	0	1	0	1	1	1	0	1	2	2	0	2	1	2	2	0	0	1	1	0	0	1	1	1	1	0	0	1	0	2	0
133	1	0	0	0	0	0	2	2	0	0	2	1	1	1	0	0	0	0	0	0	0	0	2	2	0	0	1	1	1	2	0	0	1	0	0	2	2	0	0	0	0	1	1	0	1	1	0	2	0
134	0	0	0	0	0	1	0	1	2	0	0	1	1	0	1	0	0	2	1	1	0	1	2	2	0	0	1	1	1	2	0	2	2	0	0	1	2	0	0	0	0	0	0	1	0	0	0	2	0
135	1	1	0	0	0	1	1	2	0	0	1	0	1	0	0	1	0	0	1	0	0	0	1	1	0	0	1	1	1	2	1	1	2	0	0	2	2	0	1	1	0	0	0	0	1	0	0	1	1
136	1	0	0	0	1	2	1	1	0	0	2	0	1	0	1	0	0	1	1	0	0	0	2	2	0	1	1	1	1	1	1	1	2	0	0	2	2	0	0	1	1	0	0	1	0	1	0	2	0
137	1	0	1	0	1	2	0	0	2	0	0	1	1	0	1	0	0	1	1	1	1	1	2	2	0	0	1	2	0	1	0	1	1	2	1	1	2	0	1	2	1	0	0	0	1	1	0	1	0
138	0	0	0	0	0	1	0	1	0	0	1	1	1	0	2	0	0	1	0	0	0	0	2	2	0	0	2	1	1	2	1	1	1	0	0	2	1	0	0	1	1	0	0	0	1	0	0	2	0
139	0	0	0	0	1	1	0	0	1	0	1	1	2	0	1	0	0	2	1	1	1	1	2	2	0	0	1	2	2	1	2	1	1	1	0	1	2	0	0	2	2	0	0	0	1	0	0	2	0
140	1	0	0	0	0	1	0	0	2	0	0	0	0	0	0	0	0	1	1	1	1	0	2	2	0	1	1	2	1	1	1	1	1	0	0	1	1	0	0	1	1	1	0	0	1	0	0	1	0
141	1	0	0	1	0	2	1	1	1	0	1	0	1	0	1	0	0	0	0	0	0	0	2	2	0	0	1	2	1	2	2	1	1	0	0	1	0	0	0	2	1	0	1	0	1	1	0	1	0
142	1	0	1	0	0	1	1	2	0	0	0	1	2	0	2	0	0	1	1	1	1	0	2	2	0	0	1	1	2	2	0	2	2	2	0	1	1	0	0	2	2	0	0	0	0	0	0	1	0
143	0	0	0	0	1	1	2	2	0	0	0	2	1	0	1	0	0	0	0	0	0	0	2	2	0	0	1	2	0	1	1	1	1	0	0	2	0	0	0	2	2	0	0	0	0	0	0	2	0
144	1	0	0	1	0	2	2	2	0	0	0	1	1	0	1	0	0	0	0	0	0	0	2	2	0	1	1	2	0	1	2	2	2	0	0	0	1	0	0	0	0	0	1	0	1	1	0	2	0
145	1	0	0	1	0	1	0	1	0	0	1	0	1	0	0	1	1	1	0	1	1	0	2	2	0	0	1	1	1	2	0	2	2	2	0	2	1	0	0	1	1	1	1	0	1	1	0	0	2
146	1	0	0	1	0	2	2	2	1	0	0	1	1	0	1	0	0	1	0	0	0	0	2	2	0	0	1	1	0	1	0	0	0	0	0	2	2	1	1	1	1	0	0	0	0	0	0	2	0
147	1	0	0	1	0	1	2	2	1	0	1	0	1	0	0	1	0	0	0	0	0	1	2	2	0	1	0	0	1	1	0	1	1	1	0	0	2	0	0	0	0	0	0	1	0	1	0	1	0
148	0	0	0	0	0	1	0	0	2	0	0	0	0	0	0	0	0	0	1	1	1	1	2	2	0	0	1	1	1	2	1	1	1	1	1	1	2	0	0	0	0	1	1	0	1	0	0	0	1
149	0	0	0	1	0	2	2	2	0	0	2	0	0	0	0	0	0	1	0	0	0	1	1	2	0	0	0	2	1	1	1	1	1	0	0	2	1	0	0	1	1	0	0	0	1	0	1	0	0
150	1	0	1	1	0	1	1	1	1	0	1	0	0	0	0	0	0	1	1	0	0	1	1	1	1	1	1	2	0	1	0	0	0	0	1	2	1	0	0	1	1	1	1	0	1	1	0	1	1
151	0	0	0	1	0	1	1	2	0	0	0	0	1	0	0	0	0	1	1	1	0	0	2	2	0	0	0	1	2	1	1	1	1	2	1	2	1	0	0	1	1	1	1	0	1	1	0	1	0
152	1	0	0	1	0	2	0	0	2	0	0	1	1	1	0	0	0	1	0	1	0	0	2	2	0	0	1	1	0	1	2	1	2	2	2	2	1	0	0	1	1	1	0	0	2	0	0	2	0
153	1	0	0	0	0	1	1	1	1	1	1	0	0	0	0	0	0	0	0	0	0	0	1	1	0	0	2	2	0	2	2	1	2	2	0	1	2	0	0	1	1	0	0	0	1	0	1	1	0
154	0	0	0	1	0	1	1	1	0	0	0	1	2	0	1	1	0	1	0	0	0	0	2	2	0	1	1	1	1	2	0	0	1	1	0	2	2	0	0	2	1	0	0	0	0	0	1	1	0
155	1	0	0	0	1	2	0	0	2	0	0	1	2	0	1	0	1	1	0	0	0	1	1	1	0	1	1	2	0	2	2	0	2	0	0	2	2	0	0	0	0	0	0	0	1	1	0	2	0
156	0	0	0	0	1	1	0	0	1	0	1	0	1	1	0	0	0	0	0	0	0	1	2	2	0	0	2	2	0	2	0	1	1	2	1	1	1	1	0	0	0	0	0	0	0	0	0	1	0
157	1	0	0	0	1	1	1	1	2	0	0	1	1	0	1	0	0	0	0	1	1	0	2	2	0	0	2	2	0	1	1	1	1	0	1	2	1	0	0	2	2	0	1	0	1	0	0	2	0
158	1	0	0	0	0	2	1	2	0	0	0	0	0	0	0	0	0	1	0	0	0	0	2	2	0	0	1	1	1	2	0	1	2	1	1	1	1	0	0	0	0	0	0	1	0	0	1	1	0
159	0	0	0	0	0	1	1	2	0	0	1	0	0	0	0	0	0	1	1	1	1	1	1	1	0	1	2	2	2	2	0	2	2	0	0	0	2	0	0	1	0	0	0	0	0	1	0	2	0
160	1	0	0	1	0	1	0	1	0	0	0	0	0	0	0	1	0	1	0	1	0	0	1	1	1	1	2	2	0	2	2	1	1	0	0	1	1	0	0	2	2	0	0	0	2	0	0	2	0
161	0	0	0	0	0	1	2	2	0	0	1	1	2	0	2	0	0	1	1	1	1	0	2	2	0	0	0	2	0	1	2	1	1	0	0	1	0	0	0	2	2	0	0	0	0	1	0	2	0
162	0	0	0	0	0	0	2	2	0	0	2	0	0	0	0	0	0	1	1	1	1	0	2	2	0	0	2	2	0	1	2	1	2	1	0	2	1	0	0	2	2	1	1	1	1	2	0	1	0
163	1	0	0	0	1	2	1	1	1	0	0	1	1	0	1	0	0	0	0	1	1	0	2	2	0	0	2	2	0	2	0	1	1	0	1	2	0	0	0	1	1	0	0	0	0	0	0	2	0
164	0	0	0	0	0	0	1	2	0	0	1	0	0	0	0	0	0	0	0	0	0	0	2	2	0	0	2	2	0	2	1	1	1	0	0	1	1	0	0	2	1	0	1	0	1	1	0	0	2
165	0	0	0	0	0	0	0	0	1	0	0	0	0	0	0	0	0	1	2	2	1	0	2	2	0	0	2	2	0	2	0	2	2	0	0	2	2	1	1	0	0	0	0	0	1	1	1	1	0
166	0	1	0	0	0	1	2	2	0	0	0	1	1	0	1	0	0	1	0	0	0	0	2	2	0	1	2	2	0	2	1	1	1	1	1	1	2	0	0	0	0	0	0	0	0	0	0	1	1
167	1	0	1	1	0	1	2	2	0	0	0	0	0	0	0	0	0	0	0	0	0	0	2	2	0	0	1	1	0	1	1	1	2	0	0	2	2	0	0	0	0	1	0	0	0	0	0	0	1
168	0	0	1	1	0	1	1	2	0	0	0	0	1	0	0	1	0	1	0	0	0	0	2	2	0	0	2	2	1	2	0	1	0	1	0	2	1	0	0	2	2	1	1	1	1	2	0	1	1
169	0	0	0	0	0	0	1	1	2	0	0	0	0	0	0	0	0	1	1	1	1	1	1	1	1	1	2	2	0	2	0	1	1	0	0	2	1	0	0	2	2	1	0	0	2	1	0	2	0
170	1	0	0	1	1	2	1	1	0	0	0	1	1	0	1	0	0	0	0	0	0	1	2	2	0	0	0	1	1	2	0	1	1	0	0	1	2	0	0	0	0	1	1	0	1	0	0	2	0
171	0	0	0	1	0	1	2	2	1	0	0	0	0	0	0	0	0	0	1	1	1	1	2	2	0	0	2	2	0	1	0	0	0	0	0	2	0	0	0	1	1	0	0	0	0	1	0	2	0
172	0	0	0	1	0	1	2	2	0	1	1	1	1	0	0	0	0	1	1	1	1	1	2	2	0	0	2	2	1	2	0	2	2	0	0	1	2	0	1	1	0	0	0	0	0	1	1	0	1
173	0	0	0	0	0	1	2	2	0	0	0	0	2	0	1	1	0	2	2	1	1	0	2	2	0	0	1	1	1	2	1	2	2	2	0	1	2	0	0	1	0	1	1	0	1	2	0	1	1
174	1	1	0	0	1	2	0	0	2	0	0	1	1	0	1	0	0	1	1	1	0	1	2	2	0	0	0	1	1	2	0	1	1	0	0	1	2	0	0	0	0	0	0	0	0	0	0	1	1
175	0	0	0	0	0	1	1	2	0	0	0	1	1	0	1	0	0	2	1	1	1	2	0	1	1	1	1	1	1	2	0	0	0	0	1	2	1	0	0	2	1	0	0	0	1	0	0	1	0
176	1	0	2	0	0	0	1	2	1	0	0	0	0	0	0	0	0	1	1	1	1	0	2	2	0	0	1	2	1	1	1	0	0	0	0	1	0	0	0	2	2	0	0	0	0	1	1	1	0
177	1	0	0	1	0	1	2	2	0	1	2	0	0	0	0	0	0	1	1	1	1	0	2	2	0	0	2	2	0	1	0	1	2	0	0	2	0	0	0	2	2	2	2	0	2	1	0	2	0
178	0	0	0	1	0	1	0	1	1	0	1	0	0	0	0	0	0	2	0	1	1	0	0	2	0	0	1	2	2	1	1	1	2	0	0	2	0	0	0	2	2	1	1	0	1	1	1	0	0
179	0	0	0	0	1	2	2	2	0	1	1	0	0	0	0	0	0	0	0	0	0	0	2	2	0	0	1	2	1	1	2	0	0	0	0	2	2	0	0	1	0	1	1	0	1	1	0	2	0
180	0	0	0	0	0	1	2	2	0	0	1	1	1	0	1	0	1	2	1	1	0	0	1	1	0	0	1	1	0	1	0	1	2	0	0	2	2	0	0	1	1	0	0	1	2	0	0	2	0
181	0	0	0	0	0	2	0	1	0	0	0	0	1	0	1	0	0	1	0	0	0	1	2	2	0	0	2	2	0	2	1	1	1	0	0	1	1	0	0	1	1	0	0	0	0	0	0	2	0
182	0	0	0	1	0	1	2	2	0	0	2	1	1	0	1	0	1	2	2	2	2	0	2	2	0	0	0	2	1	2	1	0	0	0	1	2	1	2	1	1	1	0	0	1	0	0	0	2	0
183	1	0	0	0	1	2	2	2	0	0	1	0	0	0	0	0	0	0	0	0	0	0	1	1	0	0	1	1	1	2	0	1	1	1	1	2	1	0	0	2	2	0	0	2	0	0	0	1	0
184	0	0	0	0	0	1	2	2	0	0	1	0	0	0	0	0	1	2	2	2	2	0	2	2	0	0	1	1	0	1	0	2	2	2	0	1	2	0	0	2	2	1	1	0	1	0	1	1	0
185	1	0	0	0	0	1	1	1	2	0	0	0	1	0	1	0	0	1	1	1	0	0	2	2	0	0	2	2	0	2	1	1	1	0	0	1	1	0	0	1	1	1	1	0	2	2	0	0	1
186	0	0	0	0	0	2	2	2	0	0	0	1	2	1	0	0	0	1	0	0	0	0	2	2	0	0	1	1	1	2	1	1	1	1	1	1	1	1	1	1	1	0	1	0	1	0	0	1	0
187	1	1	0	0	0	1	0	0	2	0	0	0	1	0	0	0	0	1	0	0	0	0	2	2	0	1	2	2	0	2	2	1	1	0	0	1	1	1	1	1	1	1	1	0	0	0	0	2	0
188	1	0	0	0	0	1	0	0	2	0	0	1	2	1	1	0	0	1	2	2	2	0	2	2	0	2	2	2	0	1	0	1	1	1	0	1	1	0	0	1	1	0	0	0	0	1	1	1	0
189	0	0	1	1	0	1	0	0	2	0	0	0	0	0	0	0	0	1	1	1	0	0	1	1	0	0	2	2	0	2	1	0	0	0	0	2	2	0	1	1	0	0	0	0	0	1	1	0	0
190	0	0	0	0	0	2	2	2	0	0	0	0	0	0	0	0	0	1	1	1	1	0	2	2	0	0	2	2	0	2	1	1	1	0	0	2	2	0	0	2	1	0	0	0	1	0	0	2	0
191	1	0	0	0	0	2	2	2	0	0	1	0	2	0	2	0	0	1	0	0	0	1	2	2	0	0	0	1	0	0	2	1	1	0	0	2	1	0	0	1	1	1	1	0	2	1	0	1	1
192	1	0	0	0	1	2	2	2	0	0	2	1	1	0	1	0	1	1	0	0	0	0	2	2	0	0	2	2	1	2	0	2	2	0	1	2	1	0	0	1	1	0	0	0	1	1	0	2	0
193	0	0	0	0	1	1	1	2	0	0	1	1	2	1	1	0	1	2	2	2	2	0	2	2	0	0	0	2	1	2	1	0	1	1	0	2	1	1	0	1	1	0	0	0	0	0	0	0	0
194	1	0	0	1	0	1	1	2	0	0	0	0	0	0	0	0	0	0	1	1	1	1	2	2	0	0	1	2	0	1	2	1	1	0	0	2	1	0	0	1	1	0	0	0	1	0	0	1	0
195	0	0	0	0	0	0	2	2	1	0	1	0	1	0	0	0	0	1	1	0	0	0	2	2	0	1	2	2	0	1	0	2	2	0	0	2	2	0	0	1	1	1	1	0	1	1	0	1	1
196	1	0	0	0	0	1	1	2	0	0	1	1	1	0	1	0	1	2	0	0	0	1	2	2	0	0	1	1	0	1	0	1	1	0	0	1	1	0	0	0	0	0	0	0	0	1	0	2	0
197	1	0	0	0	0	0	2	2	2	0	0	0	1	0	1	0	0	0	0	0	0	0	1	1	0	0	2	2	0	1	0	1	2	1	0	2	2	0	0	1	1	0	0	0	0	0	1	0	1
198	0	0	0	2	0	2	1	1	1	0	0	0	0	0	0	0	0	0	0	0	0	0	2	2	0	0	1	2	1	2	0	1	1	0	0	1	2	0	0	1	1	2	2	0	2	1	0	1	1
199	0	1	0	0	0	1	2	2	0	0	0	1	1	0	1	0	0	0	0	1	1	0	2	2	0	0	1	2	1	2	0	0	0	0	0	2	2	0	0	1	1	0	0	1	0	0	0	2	0
200	1	0	0	1	0	1	1	1	1	1	0	0	0	0	0	0	0	1	1	1	1	1	0	1	0	0	2	2	0	2	1	1	2	1	0	2	1	0	0	1	1	0	0	0	2	1	0	1	0
201	1	0	0	0	0	1	1	1	1	0	0	1	1	0	1	0	1	2	0	0	0	0	1	2	0	0	2	2	1	2	1	1	1	0	0	1	0	0	0	2	2	0	0	0	1	1	0	2	0
202	1	0	1	0	1	2	1	2	0	0	0	1	1	0	0	0	0	0	0	0	0	0	2	2	0	0	2	2	0	2	1	2	2	1	1	2	1	0	0	1	1	1	0	0	1	0	0	2	0
203	1	0	0	0	0	1	2	2	0	0	2	0	0	0	0	0	0	2	2	1	0	1	2	2	0	0	0	2	2	2	2	1	1	1	0	0	1	0	0	1	1	0	0	1	0	1	0	0	0
204	0	0	0	0	0	0	1	2	0	0	1	0	0	0	0	0	0	0	0	0	0	0	0	0	0	0	2	2	1	2	1	0	0	0	0	2	2	0	0	0	0	0	0	0	1	0	0	2	0
205	1	0	0	1	0	1	0	1	1	0	0	0	1	0	0	0	0	1	0	0	0	0	1	1	0	0	1	1	1	2	0	1	2	1	0	2	1	0	0	1	1	1	0	0	1	0	0	1	0
206	1	0	0	0	0	0	0	0	2	0	0	0	0	0	0	0	0	0	0	0	0	0	2	2	0	1	1	2	0	1	2	1	1	0	0	2	1	0	0	0	0	0	0	0	0	0	1	0	1
207	1	0	0	1	1	2	1	1	1	1	1	0	1	0	0	1	0	0	1	1	1	1	2	2	0	0	2	2	1	2	2	1	2	0	0	2	1	1	1	1	1	1	0	0	1	0	0	2	0
208	1	0	0	0	0	1	2	2	0	0	1	0	0	0	0	0	1	2	1	1	0	2	0	1	1	1	1	1	0	1	0	1	1	0	0	2	1	0	0	2	2	0	0	0	0	0	0	2	0
209	0	0	0	0	0	0	0	0	2	0	0	1	1	0	1	0	0	1	1	1	1	0	2	2	0	0	1	1	0	1	0	1	1	1	2	2	0	0	0	2	2	0	0	0	0	0	1	2	0
210	1	0	0	1	0	1	1	2	0	0	0	1	1	0	1	0	0	2	1	0	0	2	1	1	1	1	0	2	2	1	2	1	2	2	0	1	0	0	0	0	0	0	0	0	0	0	0	1	1
211	1	0	0	0	0	0	1	1	1	0	1	1	2	0	1	0	0	0	0	1	0	1	2	2	0	0	2	2	0	2	0	1	1	0	0	1	0	0	0	1	1	1	1	1	0	0	0	2	0
212	1	0	0	0	1	2	2	2	1	0	0	0	0	0	0	0	1	0	1	1	1	0	1	1	0	0	1	0	1	2	1	0	0	1	1	1	1	0	0	1	1	0	0	1	0	0	0	1	1
213	0	0	1	1	0	1	1	2	0	0	0	0	0	0	0	0	0	0	1	1	1	1	1	1	1	1	2	2	0	2	0	1	0	0	0	1	2	0	0	2	2	0	0	1	0	1	0	1	0
214	1	0	0	1	0	1	1	1	1	0	0	0	1	0	0	0	0	0	0	0	0	2	0	1	1	1	1	1	1	2	0	1	1	1	1	2	0	0	0	1	1	0	0	0	1	1	0	2	0
215	0	0	0	0	1	1	2	2	0	0	0	0	0	0	0	0	0	0	1	1	1	0	2	2	0	1	1	1	0	1	0	2	2	1	0	1	1	0	0	1	1	1	0	0	2	1	0	2	0
216	0	0	0	1	0	2	1	1	1	0	0	1	1	1	0	0	1	2	2	2	1	1	1	1	0	1	2	2	0	2	0	0	1	1	0	2	2	0	0	0	0	1	1	0	1	0	0	2	0
217	0	0	0	1	0	1	1	1	1	1	1	1	1	0	1	0	0	2	1	1	1	1	2	2	0	0	1	2	1	1	1	1	1	0	0	1	0	0	0	2	2	0	0	2	0	0	0	2	0
218	1	1	1	1	0	2	2	2	0	0	0	1	2	0	2	0	0	1	1	1	1	1	2	2	0	1	2	0	1	1	1	2	2	0	1	2	2	0	0	0	0	1	1	0	1	1	0	0	1
219	0	0	1	0	0	1	1	1	0	0	1	0	0	0	0	0	0	1	1	1	0	0	2	2	0	0	2	2	0	2	0	1	1	0	0	2	1	0	0	1	1	1	1	0	0	0	1	0	0
220	1	0	0	1	0	1	0	0	2	0	0	0	0	0	0	0	0	0	0	0	0	0	2	2	0	0	2	2	0	2	1	2	1	0	0	2	2	0	0	0	0	0	0	1	0	0	0	1	1
221	0	0	0	0	0	1	2	2	0	0	0	1	2	0	1	0	0	2	2	2	0	1	1	1	1	1	1	2	0	2	1	1	1	2	1	1	2	0	0	0	0	1	1	0	1	1	0	0	0
222	0	0	1	0	0	1	1	2	1	0	0	0	0	0	0	0	0	1	1	1	1	1	1	1	1	1	2	2	0	2	0	2	2	1	0	2	1	0	0	2	2	0	1	0	1	1	0	1	1
223	1	0	1	1	1	2	1	1	1	1	1	1	2	0	1	0	0	1	0	0	0	0	2	2	0	0	1	1	2	2	1	2	1	0	1	2	1	0	0	2	2	1	1	0	1	0	0	1	0
224	0	0	0	1	0	2	1	1	1	0	0	0	0	0	0	0	0	1	0	0	0	0	2	2	0	1	1	2	0	1	0	1	1	1	1	2	2	0	0	0	0	0	0	1	1	0	0	1	0
225	0	0	1	0	0	1	2	2	0	0	0	1	1	0	1	0	0	0	0	0	0	2	0	1	1	1	1	1	0	1	0	1	2	0	1	2	2	0	0	1	1	0	0	0	1	1	0	2	0
226	1	0	0	0	1	1	2	2	0	0	0	1	1	0	1	0	0	2	1	1	1	1	2	2	0	0	1	2	2	2	0	2	2	1	0	1	1	0	0	2	1	0	0	0	0	0	1	0	0
227	1	0	1	0	0	1	0	1	1	0	1	0	0	0	0	0	0	0	0	0	0	1	2	2	0	0	1	2	0	2	0	1	1	0	0	0	1	0	0	1	1	0	0	1	1	0	0	2	0
228	0	0	0	0	0	1	1	1	1	0	1	1	1	0	1	0	0	1	0	1	0	1	1	1	1	1	0	1	0	1	1	0	0	0	0	2	1	0	0	1	1	0	0	0	0	1	0	2	0
229	0	0	0	1	0	1	1	1	1	0	1	0	1	0	1	0	0	0	0	0	0	0	1	2	0	0	1	2	1	2	2	1	2	1	1	2	1	0	0	1	1	0	0	1	0	1	0	1	1
230	0	0	0	1	0	2	1	1	1	0	0	1	2	0	1	0	0	1	1	1	1	1	1	1	1	1	2	2	1	2	2	0	0	0	1	2	1	0	0	1	1	1	1	0	1	1	0	0	1
231	1	0	0	2	0	2	2	2	0	0	1	1	1	0	1	0	0	1	1	1	1	0	2	2	0	0	2	2	0	1	2	1	1	2	0	2	2	0	0	0	0	1	0	0	1	0	0	2	0
232	1	0	0	0	0	1	1	1	1	0	0	0	0	0	0	0	0	0	0	1	1	1	2	2	0	0	2	2	0	1	1	0	0	0	0	2	1	1	0	1	0	0	0	1	0	0	0	2	0
233	0	0	0	0	0	1	1	1	1	0	1	0	1	0	2	0	0	0	0	0	0	0	2	2	0	0	2	2	1	2	0	1	2	2	1	2	0	0	0	2	2	0	0	1	0	1	0	1	1
234	1	0	0	0	0	1	0	1	0	0	1	0	1	0	0	0	0	0	0	0	0	0	2	2	0	1	2	2	0	2	0	0	1	1	1	2	0	0	0	1	1	0	0	0	2	0	0	2	0
235	0	0	1	0	0	0	0	0	2	0	0	0	1	0	0	0	1	1	0	0	0	0	2	2	0	0	1	1	1	2	0	0	1	0	0	2	2	1	1	0	0	0	0	0	0	0	0	2	0
236	0	1	0	0	0	1	1	2	0	0	0	0	0	0	0	0	0	0	0	0	0	0	1	2	0	0	2	2	0	1	1	2	2	1	0	2	2	0	0	1	0	0	0	0	1	0	0	2	0
237	1	0	1	1	0	1	0	0	2	0	0	0	0	0	0	0	1	2	1	0	0	0	2	2	0	0	1	2	0	1	0	1	1	0	0	2	0	0	0	1	1	0	0	0	1	0	1	0	0
238	1	1	0	0	1	2	1	1	1	0	0	2	2	1	1	0	0	2	1	1	1	0	2	2	0	0	1	2	1	2	2	1	1	0	0	1	0	0	0	2	2	1	0	0	2	0	0	0	1
239	1	0	0	1	0	1	0	0	1	0	1	0	2	0	2	0	0	0	0	1	1	1	1	2	0	0	2	2	0	1	1	0	0	0	1	2	1	0	0	1	1	0	1	0	1	1	0	0	0
240	0	0	0	1	0	2	1	2	0	0	1	1	1	1	0	0	0	0	0	0	0	1	2	2	0	0	2	2	2	2	1	1	0	0	0	1	1	0	0	1	1	0	0	0	1	0	0	0	2
241	1	0	0	0	0	1	1	1	1	1	0	0	0	0	0	0	0	0	0	0	0	0	1	1	0	1	1	1	0	2	1	1	1	0	0	1	2	0	0	1	1	2	2	0	1	1	0	0	2
242	1	0	0	0	0	1	0	0	2	0	0	1	1	0	1	0	0	0	0	0	0	0	2	2	0	0	2	2	0	2	1	1	2	2	2	2	0	0	0	2	2	0	0	0	0	1	1	1	0
243	0	0	0	0	0	1	1	1	1	0	0	0	2	0	2	0	0	2	0	0	0	1	0	1	0	0	1	1	1	1	1	2	2	1	0	1	0	0	0	2	2	0	0	0	0	1	1	0	0
244	1	0	1	1	0	1	1	1	1	0	0	0	1	0	0	1	0	0	0	0	0	0	2	2	0	0	2	2	0	2	2	0	0	0	0	2	1	1	1	0	0	0	0	0	0	1	0	1	1
245	0	0	0	1	0	2	0	0	1	0	1	0	2	0	2	0	0	0	0	0	0	1	0	0	1	1	1	2	1	2	0	1	1	0	0	1	2	0	0	2	1	0	0	1	0	0	0	1	1
246	1	0	0	0	0	1	1	2	0	0	1	0	1	0	0	1	0	2	1	1	1	0	2	2	0	0	1	2	1	2	0	2	2	1	0	2	2	0	0	0	0	0	0	0	0	0	1	1	0
247	0	0	0	1	0	2	2	2	0	0	2	0	1	1	0	0	0	1	1	1	0	0	2	2	0	0	2	2	1	2	2	1	2	0	0	2	2	0	0	0	0	0	0	0	0	0	0	2	0
248	1	0	0	0	0	0	0	0	2	0	0	0	0	0	0	0	0	1	1	2	1	1	2	2	0	0	0	2	0	1	2	1	1	0	0	2	1	0	0	1	1	0	0	0	2	1	1	1	0
249	0	1	0	0	0	1	1	2	0	0	1	0	0	0	0	0	0	2	2	1	0	0	2	2	0	0	2	2	0	2	2	2	2	0	0	1	1	1	1	1	1	0	0	0	0	0	0	2	0
250	1	0	0	1	0	2	0	0	2	0	0	1	0	0	0	0	0	1	1	1	1	1	0	0	1	1	2	2	1	2	1	0	0	0	0	1	1	0	0	2	2	1	0	0	1	0	0	1	0
251	0	0	0	0	0	1	2	2	0	0	0	0	0	0	0	0	0	0	0	0	0	0	2	2	0	0	2	2	0	2	2	2	2	0	0	1	2	0	0	2	2	1	1	0	0	2	1	0	1
252	0	1	0	0	1	2	0	1	1	0	1	0	0	0	0	0	1	2	1	1	0	1	2	2	0	1	2	2	0	2	1	1	1	0	0	2	1	0	0	1	1	0	0	0	0	0	1	0	1
253	0	0	0	1	0	1	0	1	2	0	0	1	2	1	1	0	1	0	1	1	1	1	2	2	0	0	1	1	0	1	2	1	1	0	0	2	1	1	1	1	1	1	1	0	1	0	0	2	0
254	1	0	0	1	0	1	0	0	2	0	0	0	0	0	0	0	0	0	1	1	1	1	2	2	0	0	0	1	0	1	1	1	2	1	1	2	2	0	0	1	1	0	0	0	0	0	0	0	2
255	1	0	0	1	0	1	1	1	0	0	0	1	1	0	1	0	0	1	1	1	0	0	2	2	0	0	2	1	1	2	1	0	0	0	0	2	2	0	0	1	1	0	0	0	0	0	0	2	0
256	1	1	0	0	1	1	1	1	1	1	1	0	0	0	1	0	0	0	1	1	1	0	1	1	1	1	2	2	0	2	1	2	2	1	0	2	1	0	0	1	1	0	0	0	0	0	1	0	0
257	0	0	1	0	1	2	1	2	0	0	0	1	1	0	1	0	1	2	2	2	2	1	1	1	0	0	2	2	0	2	2	2	2	0	0	2	1	0	0	2	2	0	0	0	0	0	0	1	1
258	0	0	0	0	0	1	2	2	0	0	0	0	1	0	2	0	0	2	0	0	0	1	2	2	0	0	2	2	0	1	0	0	0	0	0	2	2	0	0	1	1	0	0	0	1	0	0	0	1
259	0	1	0	0	0	1	1	2	0	0	0	1	2	0	2	0	0	0	0	0	0	0	2	2	0	0	2	2	0	2	0	1	1	0	0	1	0	0	0	1	1	0	0	0	0	0	1	0	1
260	1	0	0	0	1	1	0	1	1	0	1	1	1	0	1	0	0	1	1	1	1	0	2	2	0	0	1	1	2	2	0	1	2	1	1	1	2	0	0	2	1	0	0	0	0	0	0	2	0
261	1	0	2	0	0	0	1	0	1	0	1	0	0	0	0	0	0	0	0	0	0	0	2	2	0	1	1	2	0	1	1	2	2	0	0	1	1	0	0	1	1	1	0	0	1	0	0	0	0
262	0	0	0	1	0	1	2	2	0	0	1	0	0	0	0	0	0	1	1	1	1	0	2	2	0	0	1	1	1	2	1	2	2	0	0	1	1	0	0	0	0	1	1	0	0	0	0	1	0
263	1	0	0	1	0	1	2	2	1	0	1	0	1	0	0	0	0	1	1	1	1	0	1	1	0	0	2	2	1	2	1	0	0	0	0	1	1	0	0	1	1	0	0	0	1	0	0	2	0
264	0	0	0	0	0	0	1	1	0	0	0	1	1	0	1	0	0	0	0	0	0	1	2	2	0	0	1	1	2	2	1	2	2	0	0	1	1	0	0	1	1	0	0	0	0	1	0	2	0
265	0	0	0	1	0	2	1	2	0	0	0	1	1	0	1	0	0	0	0	0	0	0	2	2	0	0	2	2	1	2	1	1	1	1	0	1	1	0	0	2	2	0	0	2	0	0	1	1	0
266	1	0	0	0	0	2	0	0	2	0	0	2	2	1	1	0	0	1	1	1	1	1	1	1	1	1	1	2	1	1	2	1	0	0	1	2	2	0	0	1	1	0	0	0	1	1	0	2	0
267	0	0	0	0	0	0	1	1	1	0	0	1	1	0	1	0	0	1	0	0	0	0	2	2	0	0	2	2	1	2	1	1	1	2	1	1	1	0	0	2	2	0	0	0	1	0	0	2	0
268	1	0	0	0	0	1	2	2	0	0	1	0	1	0	0	0	0	1	0	0	0	0	2	2	0	0	2	2	0	2	0	2	2	0	0	2	1	0	0	1	1	0	0	0	0	2	0	2	0
269	1	0	0	1	0	2	1	1	1	1	1	1	1	0	1	0	1	2	1	1	1	0	2	2	0	0	2	2	1	2	1	2	2	0	0	2	1	0	0	1	1	1	0	0	1	0	0	2	0
270	1	0	1	1	0	1	0	1	1	0	0	0	0	0	0	0	0	2	2	2	0	0	2	2	0	0	1	2	0	2	0	0	2	1	0	2	1	0	0	2	2	0	0	0	0	0	1	1	0
271	1	0	1	0	1	2	0	0	1	0	2	0	0	0	0	0	0	0	0	0	0	2	2	2	0	0	2	2	0	2	1	0	0	0	0	2	2	0	0	0	0	1	1	0	1	1	0	0	2
272	0	0	1	0	0	1	2	2	1	0	0	0	0	0	0	0	0	2	1	1	1	1	1	1	1	1	2	2	1	2	2	2	2	0	0	2	1	0	0	1	1	0	0	0	0	0	0	1	1
273	1	0	0	1	0	1	1	0	1	0	1	0	0	0	0	0	0	1	1	1	0	0	1	1	0	0	1	2	2	2	0	0	2	1	1	2	1	0	0	1	1	0	0	1	1	0	0	2	0
274	1	0	0	0	0	0	1	1	2	0	0	1	1	0	1	0	0	2	2	2	0	0	2	2	0	0	1	2	0	1	1	2	2	1	1	1	0	0	0	1	1	0	0	0	2	1	0	1	0
275	0	0	0	0	0	1	1	1	1	0	0	0	0	0	0	0	0	0	0	1	1	0	2	2	0	1	2	2	0	2	1	2	2	1	2	2	2	1	1	0	0	0	0	0	1	0	0	2	0
276	0	0	0	1	0	1	2	2	1	0	0	0	0	0	0	0	0	2	1	1	1	0	2	2	0	1	1	1	1	2	0	1	2	0	0	2	1	0	0	1	1	0	0	0	1	0	0	1	1
277	1	0	1	0	0	1	1	1	1	0	0	0	1	0	0	1	0	1	1	1	1	1	2	2	0	0	1	1	1	2	1	1	1	0	1	2	2	0	0	0	0	1	1	0	1	0	0	2	0
278	1	0	0	1	0	1	2	2	0	0	0	1	1	0	0	0	0	2	1	1	0	0	2	2	0	0	2	2	0	1	0	2	2	2	0	2	1	0	0	1	1	0	0	0	0	0	0	0	2
279	1	0	0	0	0	1	1	1	1	0	1	0	0	0	0	1	0	1	2	2	2	0	2	2	0	0	1	2	0	2	2	1	2	0	0	2	1	1	1	1	1	2	2	0	1	1	0	0	2
280	1	0	1	0	0	1	0	1	1	0	0	1	2	0	2	0	0	1	1	1	0	0	2	2	0	0	0	1	0	1	1	1	1	0	0	1	1	0	0	0	0	0	0	2	0	2	0	2	0
281	0	0	1	0	0	0	0	0	2	0	0	0	0	0	0	0	0	0	0	0	0	1	2	2	0	0	2	2	0	2	1	1	1	0	1	1	1	0	0	1	1	0	0	1	0	0	0	2	0
282	0	0	0	0	0	1	2	2	0	0	2	0	0	0	0	0	0	1	1	1	1	2	0	1	1	1	1	2	0	1	2	0	1	1	0	2	2	0	1	2	1	0	0	0	0	1	0	2	0
283	1	0	0	0	0	0	1	1	1	0	1	0	0	0	0	0	0	0	0	0	0	1	2	2	0	0	0	1	0	1	1	2	2	1	2	2	0	0	0	1	1	0	0	0	0	0	0	2	0
284	1	0	1	0	0	1	1	2	1	0	0	0	0	0	0	0	0	1	1	1	1	1	2	2	0	0	2	2	0	2	1	0	1	0	0	2	1	0	0	2	2	1	1	0	2	0	0	2	0
285	1	0	0	1	0	1	2	2	0	0	1	1	1	0	1	0	0	0	0	0	0	1	2	2	0	0	0	2	0	1	2	2	2	1	2	2	2	0	0	0	0	2	2	0	1	1	0	2	0
286	0	0	0	0	1	2	1	2	0	0	1	1	1	0	1	0	0	1	1	1	1	0	2	2	0	1	1	2	1	1	2	1	1	1	1	2	2	0	0	1	1	0	1	0	1	0	0	2	0
287	0	0	0	1	0	1	1	1	1	0	0	0	1	0	1	0	0	0	0	0	0	1	2	2	0	0	2	2	1	2	2	0	0	1	1	1	1	2	1	1	1	0	0	0	0	0	0	1	0
288	1	0	2	0	0	0	2	2	0	0	0	0	1	0	1	0	0	1	1	0	0	1	2	2	0	0	1	1	1	2	0	1	2	0	0	1	2	0	0	1	1	0	0	0	0	0	0	2	0
289	0	0	0	0	1	1	1	1	0	0	2	1	1	0	1	0	0	1	1	0	0	0	2	2	0	0	1	2	1	1	2	2	2	1	1	2	2	0	0	1	1	0	0	0	0	0	0	2	0
290	1	0	1	0	0	2	1	1	1	0	1	1	2	0	2	0	0	0	0	0	0	1	2	2	0	0	1	2	1	1	2	1	1	0	0	0	2	1	1	1	0	0	0	1	2	0	0	1	0
291	0	0	0	1	0	1	2	2	0	0	1	1	0	0	0	0	0	0	0	0	0	0	2	2	0	0	2	2	0	2	0	2	2	0	0	1	1	0	0	2	2	0	0	0	0	1	0	1	1
292	1	0	0	1	0	2	0	0	1	0	1	0	1	0	1	0	0	1	1	1	1	0	2	2	0	0	2	2	0	2	1	0	0	1	2	2	1	0	0	2	2	0	0	0	0	0	0	0	0
293	0	0	0	1	0	1	2	2	0	0	2	0	1	0	1	0	0	0	2	1	1	1	1	1	1	1	1	2	0	1	2	1	1	0	0	1	0	0	0	2	2	0	0	0	1	1	1	1	0
294	0	0	0	0	0	2	2	2	1	0	0	1	1	1	0	0	0	1	1	0	0	0	2	2	0	1	1	1	1	2	0	2	2	0	1	2	1	1	0	0	0	0	0	0	0	0	0	2	0
295	1	0	0	0	0	0	0	1	1	0	0	0	0	0	0	0	0	1	1	1	1	0	2	2	0	0	0	1	1	2	0	0	0	0	0	1	1	1	0	1	0	0	0	0	1	1	0	2	0
296	1	0	0	0	1	2	1	1	1	0	0	1	1	0	1	0	0	1	0	0	0	1	2	2	0	0	2	2	1	2	0	1	1	0	0	1	0	0	0	1	1	0	0	0	0	0	1	1	0
297	1	0	0	1	1	2	1	1	0	0	2	0	1	0	0	1	0	1	1	2	1	1	2	2	0	0	0	0	1	1	0	1	1	0	0	2	1	1	1	1	1	0	0	0	0	0	0	1	0
298	1	0	0	0	0	1	1	2	1	0	0	0	0	0	0	0	0	2	0	0	0	0	2	2	0	1	1	2	1	1	2	2	2	1	0	2	0	0	0	2	2	0	0	1	0	1	0	0	0
299	1	0	0	0	1	1	0	0	1	0	0	0	1	0	0	0	0	1	2	2	1	0	2	2	0	0	1	2	1	1	2	0	1	0	0	2	1	0	0	1	1	0	0	0	0	0	0	1	1
300	0	1	0	0	0	0	0	0	1	0	1	1	2	0	1	0	0	1	1	1	1	0	1	1	0	0	2	2	0	2	1	1	1	0	0	2	2	0	0	0	0	0	0	0	0	0	1	1	0
301	1	0	0	0	0	1	1	2	0	0	1	0	0	0	0	0	0	0	0	0	0	0	2	2	0	0	2	2	0	1	1	1	1	0	0	2	1	0	0	2	2	0	0	0	2	0	0	1	1
302	1	1	0	0	1	1	2	2	0	0	0	0	1	0	1	0	0	1	1	1	1	0	2	2	0	0	1	1	0	1	2	0	0	0	0	2	1	0	0	2	2	0	0	0	0	0	0	2	0
303	1	0	0	1	0	2	2	2	0	0	0	0	0	0	0	0	1	2	0	0	0	1	2	2	0	0	1	2	2	2	1	1	1	2	1	1	2	0	0	0	0	0	0	0	0	0	1	0	0
304	1	0	0	0	0	1	0	1	0	0	1	0	0	0	0	0	0	0	0	1	0	0	1	2	0	0	1	2	0	2	1	0	0	1	1	1	0	0	0	2	2	0	0	0	1	1	0	1	1
305	0	1	1	0	0	1	1	1	2	0	0	1	1	0	0	0	0	2	1	1	1	0	2	2	0	1	2	2	0	2	0	1	1	0	0	1	1	0	0	1	1	0	0	0	1	0	0	1	1
306	0	0	0	0	0	1	0	1	1	0	0	0	1	0	1	0	0	1	1	1	1	1	2	2	0	0	2	2	1	2	1	1	2	1	0	2	2	0	0	0	0	0	0	0	1	1	0	2	0
307	1	0	0	1	0	2	1	1	1	0	0	0	0	0	0	0	0	0	0	0	0	0	1	1	0	0	1	1	0	1	1	2	2	1	0	1	0	0	0	1	1	0	0	0	0	1	0	2	0
308	1	0	1	1	0	1	1	1	1	0	1	1	2	1	0	0	0	1	2	2	2	1	2	2	0	0	0	1	1	0	1	1	2	0	0	2	2	0	0	0	0	0	0	0	0	0	0	0	1
309	1	0	0	1	1	2	1	1	1	0	1	1	0	0	0	0	0	0	0	0	0	1	1	2	0	0	1	1	2	2	1	1	1	1	1	2	2	0	0	1	1	1	1	0	1	1	0	2	0
310	0	0	0	0	0	2	1	1	0	0	2	1	2	0	2	0	1	2	0	0	0	0	1	1	0	0	1	2	2	1	2	2	2	2	0	1	1	0	0	2	2	0	0	0	0	0	0	1	0
311	0	0	0	1	1	2	0	0	2	0	0	0	1	0	0	1	0	0	0	0	0	0	2	2	0	0	1	1	0	1	1	1	1	1	0	1	2	0	0	1	0	0	0	0	1	0	0	2	0
312	0	0	1	1	0	1	0	1	1	0	1	0	0	0	0	0	0	1	0	0	0	1	1	2	0	0	1	1	0	1	2	2	2	0	0	0	0	0	0	0	0	1	1	0	1	2	0	2	0
313	1	0	1	0	0	2	1	1	1	0	0	1	1	1	0	0	0	2	2	1	1	0	2	2	0	0	0	1	2	2	1	1	1	1	1	1	0	0	0	1	1	1	0	0	1	0	0	1	1
314	0	0	0	0	0	0	0	0	2	0	0	1	1	0	1	0	0	1	2	2	2	0	2	2	0	0	2	2	0	2	1	0	0	0	0	1	2	0	0	1	1	1	0	0	0	0	0	1	1
315	0	0	1	1	0	1	0	0	1	0	1	0	0	0	0	0	0	0	0	0	0	0	1	1	1	1	1	2	2	1	2	2	2	0	0	1	1	0	0	1	1	0	0	0	1	1	1	0	1
316	0	0	0	0	0	2	2	2	0	0	1	0	0	0	0	0	0	0	0	0	0	1	1	2	0	0	1	2	1	2	2	1	1	0	0	2	0	1	1	1	1	1	0	0	1	0	0	1	0
317	1	0	0	0	1	2	2	2	0	0	1	0	0	0	0	0	0	1	1	1	1	1	1	2	0	0	2	2	0	2	1	1	0	1	0	2	1	0	0	2	2	0	0	0	0	0	0	2	0
318	0	0	0	0	0	1	1	1	1	0	0	1	1	0	1	0	1	2	2	2	1	0	1	1	0	0	1	1	1	2	0	1	1	0	0	1	0	0	0	1	1	1	1	1	0	0	1	0	1
319	1	0	0	0	0	1	1	1	1	0	1	1	1	0	1	0	0	1	0	1	0	0	2	2	0	0	0	2	1	1	1	1	2	1	1	2	1	0	0	0	0	0	0	0	0	1	0	2	0
320	0	0	0	1	1	2	2	2	0	0	2	0	1	0	0	0	0	2	1	0	0	0	1	1	0	1	0	2	2	2	2	2	2	0	0	1	2	0	0	0	0	0	0	0	0	0	0	1	1
321	0	0	0	0	1	2	1	1	1	1	0	0	1	0	0	1	0	1	0	0	0	0	1	1	0	1	0	0	1	1	0	2	2	0	0	2	2	0	0	1	1	2	2	0	1	1	0	0	2
322	0	0	0	0	0	1	2	2	0	0	0	0	0	0	0	0	0	0	0	0	0	1	0	1	0	1	1	1	2	2	0	2	2	0	0	0	2	0	0	0	0	1	1	0	1	0	0	2	0
323	1	0	0	0	0	0	1	1	0	0	0	1	2	0	1	1	0	1	1	1	0	0	2	2	0	1	2	2	0	2	0	2	2	0	0	2	1	0	0	2	2	1	1	0	1	2	0	0	0
324	1	0	0	0	0	0	0	1	0	0	1	1	1	0	1	0	0	0	0	0	0	0	2	2	0	0	1	1	1	2	0	1	2	2	2	2	1	1	0	1	1	0	1	0	1	1	0	2	0
325	1	0	0	0	0	2	2	2	0	0	1	1	1	0	1	0	0	2	0	1	1	0	2	2	0	1	1	1	1	2	1	0	0	0	1	2	2	0	0	0	0	1	1	0	1	0	0	1	1
326	0	0	0	1	0	1	0	0	2	0	0	0	0	0	0	0	0	1	0	1	0	0	1	1	0	0	2	2	0	2	0	1	1	1	2	2	0	0	0	2	2	2	2	0	1	1	0	2	0
327	0	0	0	1	0	1	0	0	2	0	0	0	0	0	0	0	0	0	0	0	0	0	0	0	0	0	1	1	1	2	1	1	2	0	0	2	2	1	1	0	0	1	1	0	1	1	0	0	2
328	1	0	1	0	1	1	1	2	0	0	0	2	2	0	2	0	1	2	1	1	1	0	0	0	0	1	2	2	0	2	1	2	2	1	0	2	2	0	0	1	1	0	0	0	1	1	0	2	0
329	1	0	0	1	0	1	0	1	1	0	0	0	2	0	1	0	0	0	0	1	1	0	2	2	0	0	1	1	0	2	1	1	2	0	0	2	2	1	0	0	0	1	1	0	0	0	0	2	0
330	1	0	1	1	0	2	2	2	0	0	0	1	1	0	1	0	0	0	1	1	1	1	1	1	1	1	1	2	1	1	1	0	1	0	0	2	0	0	0	1	1	0	0	1	0	0	1	0	0
331	1	0	0	1	1	2	0	0	2	0	0	1	2	0	2	0	0	0	0	0	0	1	2	2	0	0	1	1	0	1	1	1	1	1	1	2	2	0	0	0	0	0	0	1	2	0	0	1	1
332	0	1	0	0	0	1	2	2	0	1	1	0	0	0	0	0	0	1	1	1	1	0	1	1	1	2	2	2	0	2	1	1	1	1	2	2	1	0	0	0	0	1	0	0	1	0	0	1	1
333	1	0	0	0	0	0	0	1	1	0	1	1	2	0	1	0	0	2	2	1	0	0	2	2	0	0	1	2	1	2	0	1	1	0	0	1	2	0	0	1	0	0	0	1	0	0	0	2	0
334	1	1	1	0	0	1	1	2	0	0	0	1	1	0	1	0	0	0	0	0	0	1	2	2	0	0	2	2	1	2	0	1	1	1	1	1	2	0	0	2	1	0	1	0	1	1	1	0	0
335	1	0	0	0	2	2	1	1	1	0	0	0	0	0	0	0	0	0	0	0	0	2	0	1	1	1	2	2	0	1	1	1	1	0	0	1	2	0	0	0	0	1	1	0	1	0	0	1	1
336	0	0	0	0	1	1	1	1	2	0	0	0	0	0	0	0	0	0	0	1	0	0	2	2	0	1	1	1	0	1	1	1	1	1	1	2	1	0	0	1	1	0	0	0	0	0	0	1	1
337	1	0	0	0	0	1	1	1	1	0	0	0	0	0	0	0	0	1	1	1	1	1	2	2	0	0	1	1	0	1	1	2	2	0	0	1	2	0	0	0	0	1	1	0	0	0	0	2	0
338	1	0	0	2	0	2	1	1	1	0	1	0	0	0	0	0	0	0	0	0	0	1	2	2	0	0	1	1	1	2	0	0	0	0	1	2	2	0	1	2	1	1	1	0	2	2	0	2	0
339	0	1	0	0	0	1	1	1	1	0	0	0	0	0	0	0	0	0	1	1	1	0	2	2	0	1	2	2	1	2	1	1	1	1	1	1	1	0	0	1	1	1	0	0	2	0	0	1	1
340	0	0	0	0	0	0	2	2	0	1	1	0	1	0	1	0	0	0	0	0	0	0	1	1	0	1	2	2	1	2	2	2	2	0	0	2	1	0	0	1	1	0	0	0	0	0	0	2	0
341	1	0	0	1	1	2	2	2	0	0	1	1	1	0	1	0	0	1	1	1	1	0	2	2	0	0	2	2	0	2	0	1	1	1	1	1	0	0	0	1	1	0	0	0	0	0	0	2	0
342	1	0	0	0	0	0	0	1	1	0	1	1	1	0	1	0	1	1	0	0	0	0	2	2	0	0	2	2	0	2	0	1	2	0	0	2	2	0	1	2	1	1	1	0	1	0	0	1	1
343	1	0	0	0	0	1	1	2	0	0	0	1	1	0	1	0	0	0	1	1	1	0	2	2	0	0	0	1	1	2	0	1	1	0	0	1	2	1	1	0	0	1	1	0	2	2	0	1	0
344	0	0	1	0	0	2	2	2	0	0	2	1	1	0	1	0	0	1	1	1	0	0	2	2	0	0	1	1	1	2	1	1	1	0	0	1	2	0	1	1	0	0	0	1	0	1	0	2	0
345	0	0	0	0	0	1	0	0	1	0	1	0	0	0	0	0	0	1	1	1	0	0	2	2	0	0	2	2	1	2	1	2	2	0	0	1	1	0	0	1	1	1	0	0	1	1	0	2	0
346	1	0	0	1	0	2	2	2	0	0	2	1	1	0	1	0	0	1	1	1	1	0	2	2	0	1	0	2	1	1	1	1	1	0	1	2	2	0	0	2	1	1	1	0	1	2	1	1	0
347	0	0	0	0	0	1	0	0	2	0	0	0	0	0	0	0	0	1	1	1	1	1	2	2	0	0	1	2	0	2	2	1	1	0	1	2	0	0	0	2	2	0	0	0	0	0	0	2	0
348	0	0	0	0	1	1	1	1	0	1	1	1	1	0	1	0	0	1	0	0	0	0	2	2	0	0	2	1	1	2	1	0	1	0	0	2	1	0	0	1	1	0	0	0	1	0	1	1	0
349	1	0	0	0	0	2	1	1	2	0	0	0	0	0	0	0	1	2	2	2	1	0	2	2	0	0	2	2	0	2	0	2	2	0	0	2	1	0	0	1	1	1	1	0	1	1	0	1	0
350	1	0	0	0	0	0	1	2	0	0	0	1	0	0	0	0	0	2	1	0	0	0	1	1	0	0	2	2	1	2	1	1	2	1	1	1	1	0	0	1	1	0	0	0	0	1	1	1	0
351	1	0	0	1	0	2	1	1	1	0	1	0	0	0	0	0	0	0	0	0	0	0	2	2	0	0	2	2	1	2	2	2	2	0	0	1	0	0	0	2	2	0	0	1	0	0	0	1	1
352	1	0	1	1	0	2	2	2	0	0	1	1	1	0	1	0	0	0	0	1	1	0	2	2	0	1	1	1	1	2	1	0	1	1	0	2	2	1	1	1	1	0	0	0	0	0	0	2	0
353	1	0	0	0	0	0	0	0	2	0	0	1	1	0	1	0	1	1	0	0	0	0	2	2	0	0	1	1	0	2	1	2	2	0	1	2	1	0	0	1	1	1	0	0	1	0	0	2	0
354	0	0	1	0	0	0	1	1	0	1	2	1	1	0	1	0	0	2	0	0	0	0	2	2	0	1	1	2	1	2	0	1	1	0	0	1	1	0	0	1	1	0	0	0	0	0	0	1	1
355	0	0	0	1	0	1	2	2	0	0	0	0	1	0	1	0	0	1	0	0	0	0	2	2	0	0	1	1	1	2	0	1	1	0	0	0	1	0	0	1	1	0	0	0	0	1	1	1	0
356	1	0	0	1	0	2	1	1	1	0	1	0	1	0	0	1	0	1	1	1	1	0	2	2	0	0	1	2	1	0	2	1	2	0	0	2	1	0	0	2	2	0	0	0	0	0	0	1	0
357	1	0	0	1	0	1	1	0	1	0	1	1	2	0	2	0	0	0	0	0	0	1	2	2	0	0	1	1	0	1	0	0	1	1	1	2	2	0	0	0	0	0	0	0	0	0	0	0	1
358	0	0	0	0	0	2	2	2	1	0	0	0	1	0	1	0	0	0	0	0	0	1	0	1	0	0	1	2	2	1	1	0	1	1	0	2	2	0	0	1	0	0	0	0	0	1	0	0	1
359	0	0	0	1	0	1	2	2	0	0	1	1	2	0	2	0	1	2	1	0	0	0	2	2	0	0	0	1	2	2	1	1	1	1	0	1	1	0	0	2	2	0	0	0	1	0	0	2	0
360	1	0	0	1	0	1	2	2	0	0	0	0	1	0	0	0	0	0	0	0	0	1	2	2	0	0	1	2	1	1	1	0	2	1	0	2	1	0	0	2	2	1	1	0	0	0	1	1	0
361	0	0	0	0	0	0	1	1	1	0	0	0	1	0	0	1	1	2	0	0	0	1	2	2	0	0	1	1	0	1	0	1	2	1	0	2	0	0	0	2	2	0	0	0	0	0	0	1	0
362	0	1	1	1	0	2	0	0	2	0	0	0	0	0	0	0	0	1	1	1	1	1	2	2	0	0	2	2	2	2	0	1	2	0	1	2	2	0	0	1	1	0	0	0	0	0	1	2	0
363	0	0	0	0	0	1	0	0	2	0	0	0	0	0	0	0	1	2	2	2	2	0	2	2	0	0	1	1	0	1	2	2	2	0	0	0	2	0	0	1	1	1	0	0	2	1	0	0	1
364	1	0	0	1	0	1	2	2	0	0	0	1	1	0	1	0	0	2	0	0	0	0	2	2	0	0	1	2	0	1	2	1	1	0	1	2	2	0	0	1	0	0	0	0	0	0	0	2	0
365	0	0	0	0	0	1	2	2	1	0	0	0	1	0	1	0	0	0	0	0	0	1	2	2	0	0	1	2	0	2	0	2	2	0	0	1	1	1	1	0	0	0	0	0	0	1	0	2	0
366	0	0	0	1	0	1	1	1	1	0	0	0	1	0	1	0	0	0	0	0	0	1	2	2	0	0	0	1	2	1	1	1	2	1	1	2	2	0	0	1	1	0	0	0	0	1	0	1	1
367	0	0	0	0	0	1	0	0	1	0	1	0	2	1	0	1	1	1	0	0	0	1	2	2	0	1	1	1	1	2	1	1	1	0	0	1	1	0	0	1	1	0	0	0	1	0	0	2	0
368	1	0	1	1	0	1	2	2	0	0	0	0	0	0	0	0	0	0	0	0	0	0	0	0	0	0	2	2	0	2	1	1	1	0	0	1	2	0	0	1	1	0	0	0	0	1	0	1	1
369	0	1	0	0	0	1	1	1	1	1	0	0	1	1	0	0	0	0	0	0	0	0	2	2	0	0	1	2	0	1	2	1	2	0	0	1	0	0	0	2	2	0	0	1	0	0	0	1	0
370	1	0	0	0	0	0	1	1	0	0	0	0	1	0	1	0	0	1	1	1	1	1	1	2	0	0	1	1	1	2	0	2	2	0	0	1	1	0	0	2	2	1	0	0	1	0	1	1	0
371	1	0	0	1	0	1	2	2	0	0	2	1	1	0	1	0	0	1	0	0	0	0	1	1	0	1	1	1	1	2	1	2	2	1	2	2	1	0	0	1	1	0	0	0	0	0	0	0	1
372	1	0	0	0	0	0	2	2	0	0	0	0	0	0	0	0	0	0	0	0	0	0	2	2	0	0	1	1	0	2	1	2	2	0	0	1	0	0	0	1	1	0	0	1	0	1	0	2	0
373	1	0	0	0	0	2	2	2	0	0	0	2	1	0	1	0	0	2	1	1	1	0	2	2	0	0	2	2	0	2	1	1	1	1	0	0	0	0	0	1	1	0	0	1	0	1	1	0	0
374	0	0	0	1	0	2	1	1	1	1	1	0	1	0	0	1	0	2	1	1	0	1	1	1	1	1	1	1	1	2	1	1	1	0	0	2	1	0	0	1	1	0	0	1	1	0	0	1	1
375	0	0	1	0	0	2	0	1	2	0	0	0	0	0	0	0	0	1	1	1	1	1	1	1	1	1	1	1	2	2	1	1	2	0	0	2	1	1	0	0	0	0	0	0	0	0	0	1	0
376	0	0	0	0	0	0	1	1	1	0	0	0	1	0	1	0	0	1	2	1	1	0	0	1	0	0	1	2	2	2	2	1	1	0	0	2	1	0	0	2	2	1	0	0	0	0	0	2	0
377	1	0	0	0	0	1	2	2	0	0	1	0	1	0	1	0	0	1	1	1	1	1	2	2	0	1	2	1	1	2	1	1	1	0	1	2	1	0	0	0	0	0	0	1	0	1	1	1	0
378	0	0	0	1	0	1	1	1	1	0	0	0	0	0	0	0	0	0	0	0	0	0	1	1	0	0	1	1	0	1	0	0	0	0	0	2	1	0	0	2	2	0	1	0	1	1	0	2	0
379	0	0	1	1	0	1	2	2	0	0	0	0	0	0	0	0	0	0	0	0	0	0	2	2	0	1	1	1	2	2	0	2	2	0	0	1	0	0	0	2	2	0	0	0	0	0	0	1	0
380	1	0	0	1	0	2	0	1	1	0	0	1	1	1	0	0	0	0	0	0	0	0	2	2	0	0	2	2	1	2	0	0	0	1	1	2	0	0	0	1	1	0	0	0	0	0	0	0	1
381	0	0	1	0	0	0	1	1	1	0	0	0	0	0	0	0	0	1	1	1	1	1	1	2	0	0	0	2	1	2	1	1	1	0	0	1	0	1	1	1	1	0	0	0	0	2	0	1	1
382	1	1	0	0	0	0	1	2	0	0	1	2	2	0	2	0	0	1	1	0	0	0	2	2	0	0	0	1	1	2	0	1	2	1	1	1	1	0	0	1	1	0	0	0	0	0	0	0	2
383	1	0	0	0	1	1	1	1	1	0	1	1	2	0	1	0	0	1	0	0	0	0	2	2	0	0	0	2	2	1	2	2	2	0	0	2	2	0	0	1	1	1	1	0	1	0	1	0	0
384	0	0	0	0	0	1	0	0	2	0	0	0	0	0	0	0	0	1	1	2	1	0	2	2	0	0	0	0	1	1	0	2	2	0	0	2	1	0	0	2	2	0	0	1	0	0	0	1	0
385	0	0	0	1	0	2	0	0	2	0	0	1	2	0	1	1	0	1	1	1	1	0	2	2	0	0	1	2	1	2	2	1	1	0	0	1	1	0	0	1	1	0	0	1	0	1	0	1	0
386	1	0	0	0	1	2	0	1	1	0	0	0	1	0	1	0	0	0	0	0	0	0	2	2	0	0	0	2	2	2	2	2	1	0	0	2	2	0	0	0	0	0	0	0	0	0	0	2	0
387	1	0	0	0	0	0	2	2	1	0	0	0	1	0	0	1	0	1	0	0	0	1	1	1	1	1	2	2	1	2	0	2	2	1	0	1	2	0	0	0	0	0	0	0	1	1	0	1	0
388	1	0	0	0	0	0	0	1	1	0	0	0	1	0	1	0	0	1	1	1	1	1	1	2	0	0	1	2	1	1	1	2	2	1	0	2	1	1	1	1	1	1	0	0	1	0	1	1	0
389	1	0	0	0	0	1	1	1	1	0	0	0	0	0	0	0	0	2	1	1	1	0	2	2	0	0	1	2	0	2	0	0	0	0	1	2	0	0	0	2	2	1	0	0	0	0	0	2	0
390	0	0	0	0	0	1	1	1	1	0	1	0	0	0	0	0	0	2	0	0	0	0	2	2	0	1	0	2	1	1	1	2	2	1	1	2	2	0	0	2	1	0	0	0	1	0	0	2	0
391	0	1	0	0	0	1	1	1	1	0	0	0	0	0	0	0	0	1	0	0	0	0	2	2	0	0	2	2	0	2	0	2	2	2	0	1	2	0	0	0	0	1	0	0	1	0	0	1	1
392	1	0	1	1	0	1	2	2	0	0	1	0	0	0	0	1	0	0	0	0	0	1	1	2	0	0	2	2	0	2	0	1	1	0	0	2	0	0	0	2	2	1	1	1	1	2	0	2	0
393	1	0	0	0	0	0	2	2	0	0	1	0	1	0	1	0	1	2	2	2	2	0	2	2	0	0	1	2	1	1	2	1	0	0	1	2	2	0	0	0	0	0	0	0	1	0	0	2	0
394	0	0	0	0	0	0	2	2	0	0	0	0	1	0	1	0	0	1	1	1	1	0	2	2	0	0	1	1	0	1	1	1	2	0	0	2	1	1	0	1	0	0	0	1	1	0	0	1	1
395	1	1	0	0	0	1	1	1	1	1	1	0	1	0	1	0	0	0	0	0	0	1	1	1	0	0	1	1	0	2	1	1	1	0	0	1	2	0	0	0	0	2	2	0	1	1	0	1	1
396	1	0	0	0	0	0	1	1	1	0	0	2	2	0	2	0	0	0	0	0	0	1	2	2	0	0	2	2	0	1	0	1	1	0	0	1	0	0	0	1	1	1	1	0	1	2	0	2	0
397	0	0	1	1	0	1	1	2	0	0	0	0	1	0	0	1	0	0	0	1	1	1	2	2	0	0	2	2	1	2	0	1	0	1	0	2	0	0	0	1	1	0	0	0	2	1	0	2	0
398	0	0	0	0	0	1	1	1	1	0	0	0	0	0	0	0	0	1	0	0	0	0	0	0	0	0	2	2	0	2	2	1	1	0	0	2	1	0	0	1	1	0	0	0	1	0	0	1	1
399	0	1	0	0	1	2	2	2	0	0	0	2	2	0	2	0	1	1	0	0	0	0	1	1	1	1	2	2	0	1	1	0	0	0	0	2	1	1	1	1	1	0	0	0	0	0	0	2	0
400	1	0	0	1	0	1	1	2	0	0	1	0	0	0	0	0	0	0	0	0	0	0	1	1	0	0	0	1	2	1	1	1	0	1	0	2	0	0	0	0	0	0	1	0	1	0	0	2	0
401	0	0	2	0	0	0	1	1	1	0	1	0	0	0	0	0	0	0	0	0	0	1	2	2	0	0	2	2	0	2	1	1	2	0	0	2	1	0	0	1	1	0	0	1	0	0	0	0	1
402	0	0	0	0	0	0	1	1	1	0	1	0	1	0	0	1	0	0	0	0	0	1	0	0	1	1	2	2	1	2	0	0	1	1	0	2	2	0	0	0	0	0	0	0	0	1	0	2	0
403	0	0	0	1	0	2	1	1	1	1	2	0	0	0	0	0	0	1	1	1	1	0	2	2	0	1	2	2	0	2	1	2	2	0	1	2	1	1	1	0	0	0	0	0	1	1	0	1	0
404	1	0	0	0	0	2	1	0	1	0	1	1	1	0	1	0	0	1	1	1	1	1	2	2	0	0	2	2	0	2	1	1	1	0	0	1	1	0	0	1	1	0	0	0	0	0	0	2	0
405	1	0	0	0	0	0	1	2	0	0	1	0	1	0	0	0	0	1	0	0	0	0	1	1	0	1	1	1	2	2	0	2	2	0	1	1	2	0	0	1	1	0	0	0	1	1	0	2	0
406	0	0	0	0	1	2	0	1	1	0	0	0	1	0	0	1	0	0	0	0	0	1	2	2	0	1	1	0	2	2	0	1	0	1	0	2	0	0	0	1	1	0	0	0	1	1	0	1	0
407	1	0	0	0	0	0	1	2	0	0	0	0	2	0	2	0	0	0	1	1	1	0	2	2	0	0	1	1	2	2	1	1	1	1	1	1	1	0	0	1	1	0	1	0	1	0	1	1	0
408	1	0	0	0	0	2	2	2	0	0	1	0	0	0	0	0	0	1	0	0	0	2	0	1	1	1	2	2	1	2	1	0	0	0	0	2	2	0	0	0	0	0	0	0	1	1	0	1	0
409	1	0	0	0	0	1	1	1	1	0	0	1	1	0	1	0	0	1	1	1	1	0	2	2	0	0	1	1	1	2	0	1	1	1	1	2	0	0	0	1	1	1	0	0	1	1	0	1	0
410	1	0	0	2	0	2	1	1	1	1	2	0	1	0	0	1	0	1	0	0	0	1	1	1	1	1	1	2	1	2	0	1	1	0	0	2	0	0	0	2	2	1	0	0	2	1	0	2	0
411	1	0	0	0	0	0	1	2	0	0	1	0	0	0	0	0	0	1	2	1	1	0	2	2	0	0	1	2	0	2	0	0	0	1	2	2	1	1	0	0	0	1	1	0	1	1	0	1	0
412	0	0	0	1	0	1	1	1	1	0	1	1	1	0	1	0	0	1	0	0	0	0	2	2	0	0	1	1	0	2	1	1	1	0	0	1	1	0	0	1	1	1	1	0	0	0	1	0	1
413	1	0	0	0	0	0	0	1	1	0	1	1	2	0	1	1	0	2	0	0	0	0	0	0	0	0	1	2	1	2	2	2	2	1	0	2	0	0	0	2	2	0	0	0	0	1	0	1	0
414	0	0	0	1	0	1	2	2	0	1	1	0	0	0	0	0	0	2	1	1	1	0	1	2	0	1	1	2	1	2	2	0	0	1	1	1	1	0	0	1	1	0	0	0	0	0	1	1	0
415	1	0	0	2	0	2	1	1	1	0	0	1	1	0	1	0	0	0	0	0	0	0	2	2	0	0	1	2	1	1	1	0	0	0	0	1	1	1	1	1	1	0	0	1	1	0	0	1	0
416	0	0	0	0	1	1	1	1	1	0	0	0	0	0	0	0	1	2	0	0	0	0	2	2	0	0	1	2	0	1	0	2	2	0	0	1	2	0	0	2	2	0	0	0	0	0	1	1	0
417	0	0	0	1	0	1	1	1	1	0	0	1	0	0	0	0	0	1	1	1	1	0	2	2	0	0	1	1	2	2	1	0	1	0	0	2	0	0	0	1	1	0	0	1	1	0	0	1	1
418	1	0	0	0	0	1	1	1	1	0	1	1	1	0	1	0	0	0	0	0	0	0	2	2	0	0	1	2	1	2	1	1	1	0	0	1	0	0	0	2	2	0	0	1	0	0	0	0	2
419	1	0	1	1	0	1	2	2	0	0	0	1	2	0	2	0	0	1	1	1	1	1	1	1	1	1	2	2	0	1	1	2	1	0	0	2	2	0	0	1	0	0	0	1	0	0	0	0	0
420	1	0	0	1	0	1	0	0	2	0	0	1	2	0	2	0	0	1	1	1	1	1	1	1	1	1	1	1	0	1	0	1	2	0	0	2	1	0	0	2	2	0	0	0	0	1	0	1	0
421	0	0	0	1	1	2	2	2	0	0	1	0	0	0	0	0	0	1	2	1	1	0	2	2	0	1	1	1	1	1	1	1	2	0	0	2	1	1	1	0	0	0	0	1	1	0	0	0	0
422	0	0	1	0	0	1	0	1	1	0	0	0	2	0	0	1	0	0	0	0	0	0	2	2	0	0	2	2	0	2	0	1	1	1	0	1	2	0	0	0	0	0	0	1	0	1	1	1	0
423	1	0	0	0	0	0	1	1	1	0	0	0	0	0	0	0	0	2	2	2	1	0	2	2	0	0	2	2	0	2	1	2	2	0	1	1	1	0	0	0	0	0	0	1	0	0	0	1	1
424	1	0	0	0	0	1	0	1	1	0	1	1	2	0	2	0	0	0	2	1	1	0	2	2	0	0	1	2	1	1	1	1	1	0	0	1	1	1	1	0	0	0	0	0	1	1	1	0	0
425	0	0	0	1	0	1	2	2	1	0	0	0	0	0	0	0	0	2	1	1	1	0	1	1	1	1	1	2	1	2	0	0	0	0	0	2	1	1	1	0	0	0	0	1	2	0	1	1	0
426	1	0	0	0	0	0	1	2	0	0	1	1	1	0	1	0	0	1	1	0	0	0	2	2	0	0	1	1	1	2	0	1	1	1	1	1	1	0	0	2	2	0	0	0	0	0	1	1	0
427	0	0	0	0	0	2	1	1	1	0	1	0	0	0	0	0	0	1	1	1	1	0	2	2	0	0	0	2	1	2	1	1	2	0	0	2	1	0	0	0	0	0	0	0	0	1	0	2	0
428	1	0	0	1	0	1	1	1	1	1	1	0	0	0	0	0	1	2	1	0	0	0	1	1	0	0	2	2	0	1	0	0	0	0	0	2	2	0	0	1	1	1	0	0	1	1	0	1	0
429	1	0	1	1	1	2	1	1	1	0	0	1	1	0	1	0	1	2	1	0	0	1	0	1	0	0	2	2	0	2	0	1	2	1	0	1	0	0	0	2	2	1	1	0	1	1	0	1	1
430	1	0	0	1	1	2	2	2	0	0	0	0	1	0	0	0	0	0	0	0	0	0	2	2	0	0	0	1	1	2	0	1	1	0	0	2	1	0	0	1	1	1	1	0	1	1	1	1	0
431	1	0	0	1	0	1	1	1	1	0	0	1	2	0	2	0	0	2	0	0	0	1	2	2	0	0	1	0	2	2	0	1	1	0	0	1	0	0	0	2	2	1	0	0	1	0	1	1	0
432	0	0	0	0	1	1	1	2	0	0	0	0	2	0	1	0	0	0	0	0	0	0	2	2	0	0	2	2	1	2	1	1	1	1	1	1	1	0	0	1	1	0	0	1	0	1	1	0	1
433	0	0	0	0	0	0	1	2	0	0	0	0	0	0	0	0	0	1	0	0	0	0	2	2	0	0	2	2	1	2	1	1	1	1	1	2	1	0	0	0	0	0	0	0	0	1	2	0	0
434	0	0	0	1	0	1	1	2	0	0	1	0	1	0	0	1	0	1	1	1	1	1	2	2	0	0	1	2	0	1	1	1	1	1	0	1	1	0	0	1	1	1	1	0	0	0	1	1	0
435	1	0	0	0	0	1	0	0	2	0	0	0	1	0	2	0	1	2	1	1	1	1	2	2	0	1	1	2	0	2	1	1	2	1	1	2	1	0	0	1	1	0	0	0	1	0	0	0	0
436	1	0	0	0	1	2	2	2	0	0	0	0	2	0	1	0	0	0	0	0	0	1	2	2	0	0	2	2	0	1	0	1	1	1	2	2	1	0	0	1	1	0	0	0	1	0	0	1	0
437	1	0	0	0	0	0	2	2	0	0	1	0	0	0	0	0	0	2	0	1	1	0	2	2	0	0	2	2	1	2	1	1	1	0	0	1	2	1	0	0	0	2	2	0	1	1	0	1	0
438	0	0	0	0	0	1	1	1	1	1	1	0	0	0	0	0	1	2	2	2	2	1	2	2	0	0	2	1	1	2	1	0	0	0	0	1	1	0	0	1	1	0	0	0	0	1	0	0	0
439	1	0	0	0	0	0	1	1	1	0	1	0	1	0	1	0	0	1	0	0	0	0	2	2	0	0	2	2	1	2	1	1	1	0	0	2	1	0	0	1	1	0	0	1	1	0	0	2	0
440	0	0	1	0	0	0	1	1	1	0	1	0	1	0	1	0	1	2	1	1	1	0	1	1	0	0	2	2	0	2	1	1	0	0	0	1	1	0	0	1	1	0	0	0	0	0	0	2	0
441	1	0	2	0	0	0	1	1	1	0	0	1	1	0	1	0	0	2	2	2	1	0	2	2	0	0	2	2	2	2	1	0	2	1	1	2	2	0	0	0	0	1	0	0	1	0	0	1	0
442	0	0	0	0	0	0	2	2	0	1	2	1	1	0	1	0	0	0	0	1	1	0	1	1	0	0	1	2	0	2	2	1	2	0	0	2	1	0	0	0	0	1	1	0	0	1	0	0	0
443	0	0	0	0	0	2	1	1	1	0	1	1	1	0	1	0	0	1	1	1	0	0	2	2	0	0	1	2	0	2	1	0	0	0	0	2	1	0	0	1	1	0	0	0	0	0	0	2	0
444	1	0	0	0	0	0	2	2	0	0	0	0	0	0	0	0	0	0	0	1	1	1	1	1	1	1	2	2	0	2	0	1	2	1	1	2	0	0	0	2	2	0	0	0	0	0	0	2	0
445	1	0	1	0	0	2	1	1	2	0	0	0	0	0	0	0	1	2	0	0	0	0	1	1	0	1	2	2	0	2	0	2	2	0	0	1	2	0	0	1	0	1	0	0	1	1	0	2	0
446	1	0	0	0	0	0	1	2	0	0	0	0	0	0	0	0	0	1	1	0	0	1	1	2	0	0	1	1	1	2	0	1	0	0	0	1	1	0	0	1	1	0	0	1	1	0	0	1	0
447	1	0	0	0	0	0	0	0	1	0	1	0	0	0	0	0	0	1	1	1	0	0	2	2	0	0	1	2	1	2	2	1	2	0	1	2	1	0	0	1	1	1	0	0	1	0	0	1	0
448	0	0	0	0	0	2	2	2	0	0	1	0	0	0	0	0	0	2	2	2	0	0	2	2	0	0	2	2	1	1	0	2	2	0	0	2	1	0	0	2	2	0	0	0	0	0	0	2	0
449	0	0	0	1	0	2	1	1	1	1	1	1	2	0	2	0	0	1	1	1	1	0	1	1	0	0	1	1	0	1	1	2	2	0	0	1	0	0	0	2	2	1	1	0	1	1	0	1	1
450	1	0	0	0	0	0	1	1	0	1	1	0	1	0	0	0	0	0	0	0	0	0	1	1	0	1	1	1	2	2	0	1	1	1	1	2	1	0	0	1	1	1	1	0	2	1	1	1	0
451	1	0	0	1	0	2	2	2	0	0	1	0	1	0	1	0	0	2	1	1	1	0	0	0	0	0	0	0	1	1	0	1	2	2	1	1	2	0	0	0	0	0	0	0	0	0	0	2	0
452	0	0	0	1	0	2	1	1	1	0	0	1	2	0	1	0	0	0	0	0	0	0	0	0	0	0	2	2	1	2	0	1	2	2	0	1	1	0	0	1	1	1	1	0	1	1	0	1	1
453	1	0	0	0	1	1	2	2	0	0	0	0	0	0	0	0	1	1	0	0	0	0	2	2	0	0	0	1	1	2	0	1	1	1	2	2	2	0	0	1	1	0	0	0	2	1	0	1	1
454	0	0	0	0	0	1	2	2	0	0	1	0	1	0	1	0	0	0	0	0	0	0	1	1	0	0	2	2	0	2	1	1	1	1	1	2	2	0	0	1	0	1	0	0	2	1	0	2	0
455	0	1	0	0	0	0	1	1	2	0	0	0	1	0	0	1	0	0	1	1	1	0	1	2	0	0	2	2	1	2	1	0	2	1	0	2	2	0	0	0	0	0	0	0	0	0	0	2	0
456	1	0	0	1	0	2	1	1	1	0	0	1	2	0	1	0	0	0	1	1	1	1	2	2	0	0	1	2	1	2	0	0	1	0	0	2	0	0	0	1	1	0	0	0	0	0	0	2	0
457	1	0	1	0	0	1	2	2	0	0	1	0	0	0	0	0	0	1	1	1	1	1	2	2	0	0	1	2	0	1	2	0	2	1	0	2	2	0	0	1	0	1	1	0	1	0	0	2	0
458	0	1	0	0	0	1	1	1	1	0	1	0	1	0	0	1	1	1	0	0	0	1	1	1	1	1	2	2	0	2	0	2	2	0	0	0	1	1	0	0	0	0	0	0	0	0	0	1	1
459	0	1	0	0	0	1	1	1	1	0	0	0	1	0	1	0	0	2	1	0	0	0	2	2	0	1	1	2	1	2	0	0	0	1	1	1	1	0	0	2	2	0	0	1	0	0	0	1	0
460	1	0	0	0	0	0	1	2	0	0	0	0	1	0	0	1	0	2	0	0	0	0	2	2	0	0	1	2	0	1	2	1	2	2	2	2	0	0	0	2	2	0	0	0	0	0	1	1	0
461	1	1	0	0	0	1	1	1	2	0	0	0	1	0	0	0	0	1	0	0	0	0	2	2	0	0	1	1	1	2	0	1	1	0	0	1	1	0	0	1	1	0	0	0	2	1	0	1	1
462	0	0	0	0	0	2	1	2	0	0	1	0	0	0	0	0	0	2	1	1	0	1	1	1	1	1	2	2	0	2	0	1	2	2	2	2	2	0	0	0	0	0	0	0	0	0	0	2	0
463	0	0	0	0	0	1	1	1	1	0	0	0	1	0	1	0	0	0	1	1	1	1	2	2	0	0	2	2	1	2	1	1	1	0	0	2	2	0	0	1	1	1	1	0	1	0	0	2	0
464	0	0	0	1	0	2	0	0	2	0	0	0	0	0	0	0	0	1	0	0	0	1	0	1	1	1	1	1	1	2	0	0	0	1	0	2	2	0	0	1	1	0	0	0	0	0	0	2	0
465	1	0	0	0	0	0	2	2	0	0	0	0	0	0	0	0	0	1	1	1	1	0	2	2	0	0	2	2	0	2	0	0	2	1	0	2	2	0	0	1	1	1	1	0	1	0	0	1	0
466	0	0	0	1	0	1	2	2	0	0	0	0	0	0	0	0	0	2	1	1	1	0	1	1	0	0	2	2	0	2	1	1	2	1	0	1	1	1	0	0	0	2	1	0	1	0	0	0	1
467	0	0	0	1	0	1	1	1	1	0	0	0	0	0	0	0	0	2	1	1	1	1	2	2	0	0	1	2	2	2	0	0	2	1	0	2	0	0	0	2	2	1	0	0	2	0	0	2	0
468	1	0	0	0	0	0	0	1	1	0	0	0	0	0	0	0	0	0	0	0	0	0	2	2	0	1	1	1	2	2	1	1	1	0	0	1	2	0	0	1	1	0	0	0	0	0	0	2	0
469	0	0	0	0	0	1	1	2	0	1	1	0	0	0	0	0	0	1	0	1	0	0	2	2	0	0	1	2	1	2	0	2	2	1	2	2	1	0	0	1	1	0	0	1	1	0	0	1	0
470	1	0	0	0	0	0	2	2	1	0	1	0	1	0	0	1	0	1	1	0	0	0	1	1	0	0	1	1	1	2	1	1	1	0	0	1	2	0	0	0	0	2	2	0	1	1	0	2	0
471	1	0	0	0	0	1	1	1	1	0	0	0	1	0	0	1	0	1	0	0	0	0	2	2	0	0	2	2	1	2	1	1	1	0	0	1	1	0	0	2	2	0	0	0	0	0	0	1	0
472	0	0	0	0	0	2	1	2	0	0	1	1	1	0	0	0	0	0	0	0	0	0	2	2	0	1	2	2	0	2	1	2	2	0	0	1	1	1	1	1	1	1	0	0	2	0	1	1	0
473	1	0	0	0	0	1	0	1	0	0	1	0	0	0	0	0	0	0	1	1	1	0	2	2	0	0	1	2	0	2	1	0	1	2	0	2	0	0	0	1	1	0	0	2	0	0	0	1	0
474	1	0	0	0	0	0	1	2	0	0	1	0	2	0	0	1	0	1	1	1	1	0	2	2	0	0	0	2	1	1	1	2	2	0	0	1	1	0	0	0	0	1	1	0	1	0	0	2	0
475	1	0	1	1	0	1	0	0	2	0	0	0	1	0	1	0	0	2	1	1	1	0	2	2	0	0	2	2	1	2	1	1	1	1	0	1	1	0	0	1	1	1	1	1	0	0	0	1	0
476	0	0	0	0	0	0	0	0	2	0	0	0	0	0	0	0	0	0	1	0	0	0	2	2	0	0	1	1	1	2	0	1	2	1	0	1	2	0	0	2	2	0	0	0	1	0	0	2	0
477	0	0	0	0	1	1	2	2	0	0	1	0	0	0	0	0	0	1	0	1	0	1	1	1	1	1	1	1	2	2	0	1	1	1	1	2	0	0	0	2	2	0	0	1	1	1	0	2	0
478	1	0	0	0	0	1	2	2	2	0	0	1	1	0	1	0	0	0	0	0	0	0	2	2	0	1	2	2	0	2	1	1	1	0	0	1	1	0	0	1	1	0	0	0	0	0	0	1	1
479	1	0	0	0	1	2	2	2	0	0	2	0	0	0	0	0	0	1	1	1	0	1	1	1	1	1	1	1	1	2	0	2	2	0	0	1	2	0	0	1	1	0	0	0	0	0	0	2	0
480	0	0	0	0	0	0	0	0	1	0	1	1	2	0	1	1	0	0	0	0	0	0	2	2	0	1	2	2	1	2	1	0	0	0	0	1	0	0	0	2	2	1	0	0	1	0	0	1	0
481	1	0	0	0	0	1	1	2	1	0	0	0	0	0	0	0	0	2	2	1	0	2	0	1	1	1	2	2	0	2	1	2	2	0	0	1	2	0	0	0	0	0	1	0	1	1	0	1	1
482	1	0	0	0	1	1	1	1	1	1	1	0	1	0	0	0	0	1	1	1	1	0	2	2	0	0	1	1	1	2	0	1	1	1	0	2	0	1	1	1	1	0	0	0	1	0	1	1	0
483	0	0	0	0	0	1	2	2	0	0	0	0	0	0	0	0	0	0	0	1	1	0	2	2	0	1	1	1	1	2	0	1	1	0	0	1	0	0	0	1	1	0	0	0	0	0	0	2	0
484	0	0	0	0	0	0	2	2	0	0	2	0	1	0	1	0	0	0	0	0	0	1	2	2	0	0	2	2	0	1	0	2	2	0	0	1	0	0	0	2	2	0	0	0	0	0	0	1	1
485	1	0	1	0	1	1	1	2	0	0	0	0	1	0	1	0	0	0	0	0	0	0	1	1	0	0	1	1	1	2	0	1	2	0	0	2	2	0	0	1	0	1	1	0	1	0	0	2	0
486	1	0	1	0	0	1	1	1	2	0	0	0	0	0	0	0	0	1	1	1	1	0	2	2	0	0	1	1	1	2	1	2	2	0	0	1	2	0	0	0	0	0	0	0	0	1	0	2	0
487	0	0	0	0	0	1	2	2	0	0	1	1	1	0	1	0	0	0	0	0	0	0	0	0	0	0	1	1	1	2	0	1	1	0	0	1	0	0	0	1	1	0	0	0	0	1	0	1	0
488	0	0	0	1	0	2	2	2	1	0	1	0	0	0	0	0	0	0	0	1	0	0	2	2	0	0	1	2	1	1	2	1	1	0	0	2	1	2	1	1	1	0	0	0	1	1	0	2	0
489	1	0	0	0	0	1	1	1	1	0	1	0	1	0	0	0	0	0	0	0	0	1	2	2	0	0	1	1	1	2	0	0	0	0	0	1	1	0	0	1	1	0	0	0	1	0	0	1	1
490	1	0	0	0	0	1	1	2	1	0	0	0	1	0	0	0	0	1	1	1	1	0	2	2	0	0	0	1	1	2	0	0	2	1	1	2	1	0	0	1	1	1	1	0	1	2	0	1	0
491	1	0	0	0	1	2	1	1	1	0	0	0	1	0	2	0	0	1	2	2	2	0	2	2	0	1	1	1	1	1	1	1	1	1	1	2	1	0	0	1	1	0	0	0	0	0	0	2	0
492	0	0	0	1	0	1	1	1	1	0	0	0	1	0	0	1	0	0	0	0	0	0	2	2	0	0	1	1	1	2	0	0	0	0	1	2	1	0	0	1	1	0	0	0	0	0	0	1	0
493	1	0	1	2	0	2	1	1	1	0	0	0	0	0	0	0	1	0	1	1	1	1	1	1	0	1	1	1	1	2	0	0	0	0	1	2	1	0	0	2	1	0	0	0	1	1	0	1	1
494	1	1	0	0	0	1	2	2	0	0	2	0	0	0	0	0	0	0	1	1	1	0	2	2	0	0	1	1	1	2	1	0	1	0	0	2	1	0	0	1	1	0	0	0	2	1	0	1	0
495	0	0	0	0	0	2	1	1	1	0	0	1	1	0	1	0	0	2	1	1	1	0	2	2	0	0	1	0	2	2	0	2	2	0	0	1	0	0	0	2	2	0	0	0	0	0	1	1	1
496	1	1	0	0	0	1	0	0	2	0	0	0	0	0	0	0	0	0	0	0	0	0	2	2	0	1	0	0	1	2	1	2	2	0	0	1	1	0	0	0	0	0	0	0	2	1	0	2	0
497	0	0	0	1	0	1	1	2	0	0	0	0	0	0	0	0	0	1	1	2	1	0	1	1	0	1	2	2	0	2	0	1	1	0	0	1	2	0	0	1	1	0	0	0	0	0	1	0	0
498	0	0	0	1	0	2	1	1	1	0	0	1	2	1	1	0	1	1	0	1	1	1	1	1	1	1	2	2	1	1	2	1	2	1	1	2	0	0	0	1	1	0	0	0	1	0	0	2	0
499	1	0	0	1	0	2	1	1	2	0	0	0	1	0	2	0	0	2	1	1	1	0	2	2	0	0	0	0	1	1	0	1	1	0	0	1	1	0	0	0	0	0	0	0	0	0	0	2	0
500	1	0	0	0	0	1	1	1	1	0	0	0	0	0	0	0	0	2	1	1	1	0	1	1	0	0	2	1	1	2	1	1	1	1	0	0	2	0	0	1	1	1	1	0	0	2	0	2	0
501	1	0	0	0	2	2	1	1	2	0	0	1	1	0	1	0	0	1	0	1	0	1	1	1	1	0	2	2	1	2	1	0	0	0	0	1	1	0	0	1	1	2	1	0	1	0	0	1	1
502	1	0	0	0	2	2	2	2	0	0	0	0	0	0	0	0	0	2	1	1	0	0	2	2	0	1	2	2	0	2	1	2	2	0	0	0	1	0	0	2	2	0	0	0	0	0	1	1	0
503	0	0	0	0	0	1	1	2	1	0	0	0	0	0	0	0	1	1	0	1	1	1	2	2	0	0	1	2	1	2	0	1	1	0	1	2	1	0	0	2	2	0	0	0	0	2	0	1	0
504	0	0	0	0	0	0	1	1	1	0	0	0	1	0	0	1	0	1	0	1	0	0	2	2	0	1	2	2	0	2	2	0	0	0	0	1	1	0	0	1	1	0	0	0	0	1	0	2	0
505	1	0	0	1	0	1	2	2	0	0	1	0	0	0	0	0	0	0	1	0	0	0	1	1	0	1	2	2	0	2	2	1	1	0	0	2	1	0	0	0	0	0	0	0	1	1	0	1	0
506	0	0	1	1	0	1	1	2	0	0	0	0	1	0	1	0	0	1	0	0	0	1	2	2	0	0	2	2	0	2	1	2	2	2	0	1	1	0	0	1	1	1	1	0	1	0	0	1	1
507	0	0	0	1	0	2	1	2	1	0	0	0	1	0	2	0	0	0	0	0	0	0	2	2	0	0	1	2	1	2	2	0	0	0	0	1	1	0	0	2	2	0	0	1	0	1	0	1	0
508	1	0	0	2	1	2	1	1	1	0	1	1	2	0	1	0	0	0	0	0	0	0	0	0	0	1	2	2	0	2	1	0	0	0	0	1	2	0	0	0	0	0	0	0	0	0	0	2	0
509	1	0	0	1	0	2	1	1	1	0	0	0	0	0	0	0	0	2	2	2	0	0	2	2	0	0	2	2	0	2	1	0	1	0	0	2	2	0	0	2	2	0	0	0	0	1	0	0	0
510	0	0	0	0	0	2	2	2	1	0	0	2	2	0	2	0	0	0	1	1	1	0	2	2	0	0	2	0	1	1	1	2	2	0	0	0	2	0	0	1	1	0	0	1	0	1	1	1	0
511	0	0	0	1	0	1	2	2	0	0	0	0	1	0	0	1	0	2	0	1	1	0	0	0	0	1	1	2	1	1	1	1	1	1	0	1	1	0	0	2	1	1	1	1	1	2	0	0	0
512	1	1	0	0	1	2	0	1	0	0	1	0	1	0	0	1	0	1	1	1	1	1	1	2	0	0	1	0	1	2	1	1	1	1	0	1	0	0	0	2	2	1	1	0	1	1	0	1	0
513	1	1	0	0	1	2	2	2	0	0	1	1	1	0	1	0	0	2	0	0	0	0	2	2	0	0	2	2	1	2	1	1	2	0	0	2	0	0	0	2	2	0	0	1	1	0	0	2	0
514	1	0	0	0	0	0	1	2	0	0	1	0	0	0	0	0	0	0	1	0	0	1	2	2	0	0	2	2	1	2	1	1	1	1	0	1	1	0	0	1	1	0	0	0	0	0	0	2	0
515	1	0	0	1	0	1	1	1	1	0	0	0	0	0	0	0	0	0	0	0	0	0	1	1	1	2	1	1	1	2	1	1	1	0	0	1	0	0	0	1	1	0	0	0	0	0	0	2	0
516	0	0	0	1	0	1	1	2	0	0	1	1	2	0	1	0	0	0	0	0	0	0	1	1	0	0	0	2	1	1	1	0	0	1	2	2	1	0	0	1	1	1	1	0	1	2	1	1	0
517	0	1	0	0	0	1	2	2	0	0	1	1	1	0	1	0	0	0	0	0	0	1	2	2	0	0	1	2	0	1	2	1	2	0	1	2	2	0	0	1	1	0	0	0	0	0	0	1	1
518	1	0	0	0	1	1	0	1	2	0	0	0	0	0	0	0	0	1	0	0	0	1	1	1	1	1	2	2	0	2	0	2	2	1	1	1	1	0	0	1	1	0	0	0	2	0	0	0	1
519	0	0	0	1	0	1	0	0	2	0	0	0	1	0	0	0	0	1	2	2	1	0	2	2	0	0	1	1	1	2	0	1	0	1	0	2	2	0	0	0	0	0	0	1	0	1	0	1	1
520	0	0	0	0	0	1	1	2	1	0	0	0	0	0	0	0	0	0	0	1	0	1	2	2	0	0	2	2	1	2	2	1	1	0	0	2	2	0	0	0	0	0	0	0	0	0	0	1	0
521	1	0	0	1	0	2	1	1	0	0	2	0	0	0	0	0	0	1	0	0	0	1	2	2	0	0	1	2	0	2	1	0	0	0	0	2	1	1	0	0	0	1	1	1	1	2	0	2	0
522	0	1	1	0	0	1	2	2	0	0	2	0	2	0	2	0	0	1	2	2	1	1	1	2	0	0	2	2	0	1	0	1	1	0	0	2	2	0	1	2	1	1	1	0	1	1	0	2	0
523	0	0	0	1	0	1	1	1	1	0	0	0	0	0	0	0	0	1	1	1	1	0	2	2	0	0	1	2	1	1	2	1	1	1	1	1	2	0	0	0	0	0	0	0	0	0	0	2	0
524	0	0	0	0	1	2	1	1	1	0	0	0	0	0	0	0	0	1	0	0	0	0	2	2	0	0	1	0	2	2	0	2	2	1	0	2	1	0	0	1	1	0	0	1	0	1	0	2	0
525	1	0	0	0	1	1	2	2	0	0	1	0	1	0	1	0	0	1	1	0	0	1	2	2	0	0	1	1	1	2	0	2	2	0	0	1	1	0	0	1	1	0	0	0	1	1	1	1	0
526	0	0	0	0	0	0	0	1	1	0	1	0	2	0	1	0	0	2	2	1	1	1	2	2	0	0	0	1	0	1	1	1	2	1	0	2	1	0	0	2	2	0	0	0	0	0	0	0	1
527	0	0	0	1	0	1	2	2	0	1	1	0	1	0	0	1	0	1	1	1	1	0	2	2	0	0	1	2	2	2	1	1	1	0	0	2	2	0	0	0	0	0	0	1	2	0	0	2	0
528	0	0	1	1	0	1	0	1	0	0	0	0	1	0	0	0	0	0	0	0	0	1	2	2	0	0	1	2	1	1	1	1	2	2	2	2	2	1	1	0	0	0	0	0	1	0	0	1	0
529	0	0	0	1	0	2	0	1	1	0	0	1	1	0	1	0	0	1	1	1	0	0	2	2	0	1	1	2	1	2	0	2	2	2	0	1	2	0	0	1	1	0	0	1	0	0	0	2	0
530	0	0	1	0	0	1	1	1	1	1	2	0	1	0	2	0	0	1	1	1	1	0	1	1	0	0	2	2	1	2	0	0	2	0	0	2	0	0	0	1	1	1	1	1	1	2	0	2	0
531	1	0	0	0	1	2	1	1	0	1	2	0	2	0	1	1	0	1	1	1	0	0	2	2	0	0	2	2	0	2	1	1	1	0	0	2	2	0	0	0	0	0	0	0	0	0	1	0	0
532	0	0	0	0	0	1	0	1	1	0	1	1	1	0	0	0	0	0	0	0	0	0	1	1	0	0	1	1	1	2	0	2	2	0	0	0	1	0	1	2	1	1	1	0	1	1	0	1	1
533	1	0	0	1	0	1	0	0	2	0	0	0	1	0	0	0	0	1	1	1	1	0	2	2	0	0	1	0	2	2	0	1	1	0	0	2	1	1	1	0	0	0	0	1	0	1	1	0	1
534	1	0	0	0	0	1	2	2	0	0	1	1	2	0	1	0	0	1	1	1	0	0	1	2	0	0	1	0	1	2	1	1	1	1	0	1	1	0	0	1	1	0	0	0	1	0	1	0	0
535	1	0	0	2	1	2	0	1	1	0	0	0	0	0	0	0	0	0	0	0	0	0	2	2	0	1	1	1	0	1	1	0	1	0	0	2	2	0	0	0	0	0	0	1	0	1	0	0	1
536	0	0	0	0	1	2	1	1	1	0	1	0	0	0	0	0	0	0	0	0	0	1	1	1	1	1	0	2	0	1	2	1	2	1	1	2	2	0	0	0	0	0	0	0	1	1	0	2	0
537	1	0	0	1	0	1	2	2	0	0	0	1	1	0	1	0	0	2	2	2	0	0	2	2	0	0	2	2	0	2	1	1	1	0	0	2	2	1	0	0	0	1	1	0	1	0	0	2	0
538	0	0	1	1	0	1	1	1	0	0	0	0	1	0	0	1	0	1	1	1	1	0	2	2	0	1	2	2	1	2	1	0	0	0	0	2	2	0	0	2	1	0	0	0	0	0	1	1	0
539	0	0	0	0	0	0	0	0	1	0	2	0	0	0	0	0	0	1	0	0	0	0	2	2	0	1	1	1	1	2	1	1	1	0	1	2	1	0	0	2	2	0	0	0	0	0	1	1	0
540	1	0	0	1	0	2	2	2	0	0	1	0	0	0	0	0	1	2	1	1	1	1	2	2	0	0	1	2	2	2	2	2	2	1	0	2	2	0	0	0	0	0	0	0	0	0	0	2	0
541	0	0	0	0	0	0	1	2	0	0	0	1	2	0	1	0	0	0	0	0	0	0	2	2	0	1	0	2	1	2	1	1	1	1	0	0	2	1	1	0	0	0	0	0	0	0	0	0	0
542	1	0	0	0	0	0	2	2	0	0	2	0	1	0	2	0	0	0	0	1	0	0	2	2	0	0	2	2	0	2	1	2	2	1	0	1	1	0	1	2	1	1	1	0	1	0	0	1	0
543	1	0	0	0	0	0	1	2	0	0	0	1	1	0	1	0	0	2	2	1	0	0	2	2	0	0	2	2	0	1	0	2	2	1	0	2	1	1	0	0	0	1	0	0	1	0	0	2	0
544	1	0	0	0	1	2	1	1	2	0	0	0	0	0	0	0	0	2	1	1	1	1	1	1	1	2	2	2	0	1	0	0	0	0	0	1	0	0	0	1	1	1	1	0	1	1	0	2	0
545	0	0	0	1	0	2	0	0	1	0	0	0	1	1	0	0	0	2	0	1	1	1	1	1	0	1	1	2	2	1	2	1	1	0	0	2	2	0	0	1	1	0	0	0	0	0	0	2	0
546	1	1	0	0	1	2	0	1	1	0	1	0	0	0	0	0	0	1	2	2	1	0	2	2	0	0	2	2	0	2	1	1	1	1	0	1	1	0	0	2	2	0	0	0	0	0	0	0	0
547	0	0	0	0	0	0	0	0	2	0	0	1	1	0	1	0	0	0	0	0	0	0	2	2	0	0	2	2	0	2	0	2	2	0	0	0	2	0	0	1	1	0	0	0	0	0	0	2	0
548	0	0	0	1	0	1	1	1	1	0	1	0	2	0	2	0	0	2	0	0	0	1	1	1	0	0	0	1	1	2	0	0	0	0	0	2	1	0	0	1	1	1	0	0	1	1	1	2	0
549	1	0	1	1	1	2	0	0	1	0	1	1	2	0	2	0	0	1	1	1	1	0	1	1	0	0	2	2	0	2	1	1	1	0	0	2	2	0	1	1	0	0	0	1	0	1	0	1	1
550	1	0	0	1	1	2	2	2	0	0	0	0	1	0	0	1	0	1	1	1	1	0	2	2	0	0	1	1	1	2	0	1	1	0	0	2	0	0	0	0	0	1	0	0	1	1	0	1	0
551	1	0	0	0	0	0	0	0	2	0	0	1	1	0	1	0	0	0	1	2	1	0	2	2	0	0	2	2	0	2	0	1	2	2	2	2	2	0	0	1	1	1	1	0	0	1	0	1	0
552	0	0	1	0	0	1	0	1	0	0	1	0	0	0	0	0	1	1	1	1	1	0	2	2	0	0	1	1	2	2	0	1	1	0	1	2	1	1	0	0	0	0	0	0	1	1	1	1	0
553	1	0	0	0	0	0	1	2	0	0	0	0	0	0	0	0	0	1	1	1	1	0	2	2	0	0	1	1	2	2	0	0	2	1	0	2	2	0	0	1	0	1	1	0	1	1	0	1	0
554	0	0	0	0	1	1	1	1	1	1	0	1	1	0	1	0	0	0	0	0	0	1	2	2	0	0	2	1	1	2	1	1	1	0	1	1	2	0	0	1	1	0	0	0	0	1	1	2	0
555	0	0	0	0	0	0	0	1	2	0	0	1	1	0	1	0	0	1	1	0	0	0	2	2	0	0	1	1	2	2	0	0	1	1	0	2	2	0	0	0	0	2	1	0	1	0	0	2	0
556	1	0	0	1	0	1	1	1	1	0	1	1	1	0	0	0	0	1	1	1	1	1	0	0	1	1	2	1	1	2	1	2	2	0	0	2	1	1	1	1	1	1	1	0	0	0	0	1	1
557	0	0	0	1	1	2	2	2	1	0	1	1	2	0	1	0	0	0	0	0	0	1	2	2	0	0	1	2	0	1	0	0	0	0	1	2	1	1	1	1	1	0	0	0	0	0	0	2	0
558	1	0	0	1	0	1	1	1	1	0	0	0	1	0	1	0	0	0	0	0	0	0	2	2	0	0	1	1	1	2	0	1	1	0	0	2	1	0	0	1	1	1	1	1	1	2	0	2	0
559	0	0	0	0	0	0	1	1	2	0	0	0	0	0	0	0	0	0	0	0	0	0	2	2	0	1	2	2	0	2	0	2	2	0	0	0	1	0	0	1	1	0	0	0	0	1	0	0	1
560	0	0	0	0	0	2	0	0	2	0	0	1	1	0	1	0	0	1	1	0	1	0	2	2	0	1	0	1	1	2	0	1	2	0	0	2	1	0	0	1	1	0	0	1	1	0	0	1	0
561	0	0	1	1	0	1	2	2	0	0	2	0	0	0	0	0	0	2	2	1	1	0	2	2	0	0	2	2	0	2	1	1	2	2	2	2	2	0	0	1	1	0	0	1	0	0	0	1	1
562	0	0	0	0	0	0	1	1	2	0	0	1	2	1	1	0	0	1	1	1	1	0	2	1	1	2	1	2	0	1	1	1	2	2	2	2	1	0	0	1	1	1	0	0	1	1	0	1	0
563	1	0	0	2	1	2	2	2	0	0	2	0	0	0	0	0	0	0	1	1	1	1	2	2	0	0	1	2	1	1	2	1	2	0	0	2	1	0	0	1	1	0	0	0	0	0	0	2	0
564	0	0	0	0	0	0	2	2	0	0	2	0	0	0	0	0	0	1	0	0	0	0	2	2	0	0	2	2	1	2	2	0	1	2	0	2	2	0	0	0	0	1	1	0	1	1	0	1	1
565	0	0	0	1	0	1	1	2	0	0	0	1	1	0	1	0	0	0	0	0	0	0	1	1	0	0	2	2	0	2	1	2	2	1	0	1	1	0	0	1	1	0	0	0	1	1	0	2	0
566	1	0	0	0	0	1	2	2	1	0	1	0	0	0	0	0	0	0	0	0	0	0	2	2	0	0	2	2	1	2	2	0	0	0	0	2	2	0	0	0	0	0	0	0	0	1	0	1	1
567	0	0	0	0	1	1	1	2	0	1	1	1	1	0	1	0	0	1	0	0	0	1	2	2	0	0	2	2	0	2	1	1	2	2	2	2	2	0	0	0	0	0	0	1	0	1	0	2	0
568	0	0	0	0	1	1	0	0	2	0	0	1	1	0	1	0	0	1	1	1	1	0	2	2	0	0	1	1	2	2	0	0	2	1	0	2	2	0	0	0	0	0	0	0	0	0	1	2	0
569	0	0	0	0	1	1	1	1	1	0	0	0	0	0	0	0	0	0	0	0	0	0	1	2	0	1	1	2	1	2	0	1	1	2	1	1	1	0	0	0	0	0	0	0	0	0	0	1	1
570	0	0	0	0	2	2	2	2	0	0	1	0	2	0	1	1	0	1	0	1	0	0	1	1	1	1	2	2	0	2	0	1	1	0	0	2	2	0	0	1	0	0	0	0	0	1	0	0	0
571	0	1	0	0	0	1	1	1	1	0	0	0	0	0	0	0	0	0	0	0	0	1	2	2	0	0	2	2	1	2	2	2	2	0	0	2	1	0	0	1	1	0	0	0	0	0	0	2	0
572	0	0	0	1	0	2	1	1	1	0	0	0	1	0	1	0	0	1	1	1	0	1	2	2	0	0	1	1	1	2	0	1	1	0	0	2	2	0	0	1	1	0	0	0	0	1	0	1	0
573	1	0	0	0	0	0	1	2	0	0	1	0	1	0	1	0	0	0	0	0	0	0	2	2	0	1	2	2	0	2	1	2	2	0	0	1	2	0	0	1	0	0	0	0	1	1	1	1	1
574	1	0	0	1	0	1	0	0	1	0	0	1	1	0	1	0	0	2	2	1	1	0	2	2	0	0	2	2	0	2	0	1	1	0	0	2	1	0	0	1	1	1	0	0	1	0	0	0	0
575	0	0	0	0	1	1	2	2	0	0	0	0	0	0	0	0	0	1	1	0	1	0	2	2	0	0	2	2	0	2	1	1	1	0	1	1	1	0	0	2	2	0	0	0	0	1	0	1	1
576	0	0	0	1	0	2	1	2	0	0	1	1	2	0	1	1	0	2	2	1	0	1	1	1	1	1	0	1	2	1	1	2	2	0	0	1	2	1	1	0	0	0	0	0	0	0	0	0	1
577	0	0	0	0	0	0	1	1	0	0	2	0	1	0	0	1	0	0	0	0	0	1	2	2	0	0	1	1	1	2	0	2	2	0	0	2	1	0	0	2	2	0	0	0	0	0	0	1	0
578	1	0	0	0	1	1	1	2	1	0	0	1	1	0	1	0	0	1	1	1	1	2	0	1	1	1	1	2	0	2	2	1	1	1	2	2	0	0	0	2	2	0	0	0	0	0	0	1	0
579	1	0	1	1	0	2	2	2	0	0	0	0	1	0	1	0	0	0	1	1	1	0	2	2	0	0	1	1	2	2	0	2	2	1	0	1	0	0	0	2	2	0	0	0	1	0	0	2	0
580	1	1	1	1	0	1	1	2	1	0	0	0	1	0	0	1	0	2	0	1	1	0	2	2	0	0	2	2	0	1	0	1	1	1	1	2	1	0	0	1	1	0	0	0	0	0	0	0	2
581	1	0	0	0	0	0	1	1	1	0	0	1	2	0	2	0	0	1	1	0	0	0	1	1	0	1	1	2	0	1	0	1	1	1	1	2	1	0	0	1	1	0	0	0	1	0	1	0	0
582	0	1	0	0	0	1	1	1	1	0	1	0	2	0	2	0	0	0	1	1	1	0	2	2	0	0	2	2	0	1	0	0	0	0	0	2	1	0	0	1	1	0	0	0	1	1	0	0	1
583	1	0	0	0	1	1	2	2	0	0	0	0	1	1	0	0	0	1	1	1	1	0	2	2	0	0	2	2	0	2	1	1	1	0	0	0	1	1	1	1	1	0	0	1	0	0	0	2	0
584	0	0	0	0	0	0	2	2	0	0	1	0	1	0	0	1	0	0	0	0	0	0	1	1	0	0	2	0	1	1	1	2	2	0	0	1	2	0	0	0	0	0	0	2	0	2	1	0	1
585	1	0	0	1	0	1	0	0	2	0	0	0	0	0	0	0	0	1	0	0	0	0	1	1	0	0	2	2	0	1	0	2	2	0	0	2	1	1	1	0	0	1	1	0	1	1	0	1	1
586	0	0	0	1	0	1	1	1	2	0	0	0	1	0	0	1	0	1	0	0	0	0	2	2	0	0	2	2	0	2	1	1	1	1	0	0	1	0	0	2	2	0	0	1	1	0	0	2	0
587	0	0	0	0	0	1	1	1	1	0	0	0	1	0	0	1	0	1	1	1	1	0	2	2	0	0	1	1	1	2	0	1	2	0	0	2	2	0	0	0	0	0	0	0	1	2	0	1	1
588	1	0	0	0	0	0	2	2	0	0	1	1	2	0	1	0	0	0	0	0	0	0	2	2	0	0	2	2	0	2	1	2	2	1	1	2	2	0	0	1	1	1	1	0	1	1	0	1	0
589	1	0	0	0	0	0	1	1	0	0	0	0	0	0	0	0	0	0	0	0	0	0	2	2	0	1	0	1	2	1	1	1	1	0	0	2	2	0	0	1	0	0	0	0	0	0	0	2	0
590	0	0	0	0	0	0	0	0	2	0	0	0	0	0	0	0	0	1	1	1	1	0	2	2	0	0	0	2	1	1	1	1	1	0	0	2	1	0	0	1	1	1	0	0	0	1	0	1	0
591	0	0	1	1	0	1	0	0	2	0	0	0	0	0	0	0	0	0	1	1	1	0	2	2	0	0	2	0	1	1	1	2	2	0	0	1	2	0	0	0	0	0	0	0	2	0	0	2	0
592	1	0	0	0	0	1	1	1	1	0	0	0	0	0	0	0	0	2	0	0	0	0	2	2	0	0	1	0	2	2	0	2	2	0	0	1	1	1	1	0	0	1	1	0	1	0	0	2	0
593	1	1	0	0	1	2	1	1	1	0	0	2	2	1	1	0	0	0	0	0	0	0	1	1	0	0	2	2	1	2	1	0	0	0	0	2	1	0	0	0	0	0	0	0	0	0	0	1	0
594	0	1	0	0	1	1	2	2	0	0	0	0	0	0	0	0	0	1	1	1	1	0	1	2	0	0	2	2	0	2	2	0	0	0	0	2	1	0	0	1	1	0	0	0	0	0	0	1	1
595	1	0	0	0	2	2	1	1	1	0	0	0	0	0	0	0	0	1	1	1	0	0	2	2	0	1	2	2	0	2	1	1	1	1	1	2	1	1	0	1	1	1	1	0	1	0	1	2	0
596	1	0	1	0	0	1	1	1	1	0	0	0	0	0	0	0	0	1	1	1	1	0	1	1	1	1	2	2	0	1	1	0	1	2	1	2	2	1	1	0	0	1	0	0	2	0	0	2	0
597	1	0	2	0	0	0	1	1	1	0	0	0	0	0	0	0	0	1	1	1	1	0	2	2	0	0	2	2	0	1	1	1	1	0	0	1	2	0	0	0	0	1	1	0	1	1	0	2	0
598	0	1	0	0	0	1	1	2	0	0	1	0	0	0	0	0	0	1	1	1	1	0	2	2	0	0	1	1	2	2	1	0	0	0	1	2	1	0	0	1	1	0	0	0	1	0	1	1	0
599	0	1	0	0	1	2	2	2	1	0	0	1	1	0	1	0	0	1	0	1	0	1	0	0	1	1	1	1	1	2	0	0	1	1	0	2	0	0	0	1	1	1	1	0	1	2	0	2	0
600	1	0	0	0	0	0	1	1	1	0	0	0	1	0	0	1	0	1	1	1	1	1	0	1	0	0	1	2	0	1	0	2	2	0	0	2	1	0	0	2	2	0	0	0	0	0	0	2	0
601	1	0	0	1	0	1	2	2	0	1	1	0	1	0	0	0	0	0	0	0	0	0	2	2	0	0	0	1	0	1	1	1	2	1	1	1	2	0	0	1	1	1	1	0	1	1	0	2	0
602	1	0	0	0	0	1	0	1	1	0	1	0	2	0	1	1	0	1	0	0	0	0	2	2	0	0	2	2	1	2	0	1	1	1	1	2	2	0	0	1	0	0	0	0	1	2	0	0	1
603	1	0	0	1	0	2	1	1	1	1	0	0	0	0	0	0	0	0	0	0	0	0	2	2	0	0	0	1	1	2	0	1	1	0	1	2	0	0	0	2	2	0	0	1	0	0	0	0	0
604	1	0	0	0	0	0	0	1	1	0	0	1	1	0	2	0	0	0	0	0	0	1	2	2	0	0	1	2	1	2	0	0	1	1	0	2	0	0	0	1	1	0	0	0	0	0	0	2	0
605	1	0	0	1	0	2	1	1	1	0	1	1	2	0	1	0	0	0	0	0	0	0	2	2	0	0	0	1	2	1	1	1	2	1	0	2	0	0	0	1	1	1	1	0	1	0	0	1	0
606	1	0	0	0	0	1	2	2	0	0	1	0	0	0	0	1	0	0	0	0	0	0	1	2	0	0	2	2	1	2	0	1	1	0	0	1	1	1	0	0	0	0	0	0	0	0	1	0	0
607	0	0	1	0	0	1	1	1	1	0	0	1	1	0	1	0	0	0	0	0	0	0	2	2	0	0	2	2	0	1	0	1	2	1	1	1	2	0	0	1	1	0	0	0	1	0	0	0	1
608	1	0	0	1	0	1	0	0	1	0	1	1	1	0	1	0	0	1	1	1	1	0	1	1	1	1	2	2	0	2	0	2	2	0	0	1	2	0	0	0	0	0	0	0	1	0	0	2	0
609	1	0	0	1	0	2	1	1	1	0	0	0	0	0	0	0	0	1	0	0	0	0	1	2	0	0	0	2	1	1	1	1	1	0	0	1	1	1	1	1	1	0	0	0	0	0	0	1	0
610	1	0	0	1	0	2	1	1	2	0	0	1	1	0	1	0	0	1	1	0	0	0	1	1	0	0	1	0	2	2	0	2	2	1	2	2	2	0	1	2	0	1	1	0	2	2	0	1	0
611	1	0	0	0	0	0	1	1	1	0	0	1	2	0	1	0	0	0	0	0	0	0	2	2	0	1	2	2	0	2	0	1	1	0	0	1	2	0	0	1	1	0	0	0	0	0	0	2	0
612	0	0	0	0	0	0	2	2	0	0	0	0	0	0	0	0	0	2	1	0	0	0	2	2	0	0	0	1	1	2	0	1	2	2	1	2	1	1	1	1	1	0	0	0	0	0	0	1	0
613	0	0	0	1	0	2	1	1	2	0	0	0	1	0	0	1	0	2	0	1	1	0	2	2	0	0	2	2	2	2	1	2	2	1	0	1	2	0	0	1	1	1	1	1	0	0	1	1	0
614	0	0	0	0	0	0	1	1	1	0	0	0	1	0	1	0	0	1	0	0	0	1	2	2	0	0	2	2	0	2	1	1	1	0	1	1	1	0	0	2	2	0	0	1	1	0	0	2	0
615	1	0	0	1	0	1	2	2	0	0	0	0	1	0	0	1	0	0	0	0	0	1	2	2	0	0	2	2	0	2	1	2	2	0	0	1	2	0	0	1	1	0	0	0	1	0	0	1	1
616	1	0	1	0	0	0	2	2	0	0	1	0	1	0	1	0	0	1	0	0	0	0	2	2	0	0	1	2	1	1	1	1	1	0	0	1	2	0	0	1	1	0	0	0	1	0	0	2	0
617	0	0	0	0	0	1	0	1	1	0	0	1	2	0	2	0	0	0	1	1	1	0	1	1	0	0	2	2	1	2	1	1	1	1	2	2	0	0	0	1	1	0	0	0	0	0	0	1	0
618	1	0	0	1	0	1	2	2	0	0	0	1	1	0	1	0	0	0	0	0	0	1	0	0	1	1	2	2	0	1	0	1	1	0	0	2	0	0	0	1	1	0	0	0	0	0	0	1	0
619	0	0	0	0	0	1	0	1	1	0	1	0	1	0	0	0	0	1	1	1	1	0	1	2	0	0	1	2	1	2	2	1	1	1	0	0	1	0	0	1	1	0	0	1	2	0	0	2	0
620	1	0	1	1	0	2	1	1	1	0	1	0	1	0	0	1	0	0	1	1	1	1	2	2	0	0	1	2	1	2	0	1	1	2	1	1	0	0	0	1	1	1	1	0	0	0	0	2	0
621	1	0	0	0	1	1	0	2	0	0	1	1	1	0	1	0	0	0	1	1	1	2	1	1	1	1	2	2	0	2	1	2	2	0	1	2	1	0	0	1	1	0	0	1	0	1	0	1	0
622	1	1	0	0	1	2	1	1	1	0	0	2	1	0	1	0	0	0	0	0	0	1	2	2	0	0	0	0	1	2	1	1	2	2	0	1	0	0	0	1	1	0	0	0	0	1	0	2	0
623	0	0	0	0	1	2	2	2	0	0	1	0	0	0	1	0	0	0	0	0	0	0	2	2	0	0	2	2	0	2	2	1	1	0	0	2	1	0	0	1	1	0	1	0	1	0	0	1	1
624	1	0	0	1	0	1	2	2	0	0	1	0	0	0	0	0	0	2	1	1	1	0	2	2	0	0	1	2	1	1	2	0	0	1	1	2	2	0	0	2	2	0	0	1	0	0	0	2	0
625	1	0	0	0	0	0	2	2	1	0	0	2	2	0	2	0	0	0	1	0	0	0	2	2	0	0	1	1	2	2	0	0	1	1	0	2	2	0	1	1	0	1	1	0	1	0	0	2	0
626	0	0	1	1	0	1	1	2	0	0	1	1	1	0	0	0	0	1	1	1	1	0	1	2	0	0	2	2	0	1	1	1	2	2	2	2	1	1	1	1	1	0	0	0	1	1	0	1	1
627	1	0	1	0	0	1	1	2	0	0	0	0	1	0	1	0	0	0	0	1	1	0	2	2	0	0	1	2	1	0	2	2	2	0	0	1	0	0	0	1	1	0	0	0	0	0	0	0	1
628	0	0	0	0	2	2	1	1	1	0	0	0	0	0	0	0	0	0	1	0	0	1	2	2	0	1	2	1	1	2	1	1	1	1	0	2	2	0	1	2	1	0	0	0	0	0	0	2	0
629	1	0	0	1	0	1	2	2	0	1	1	0	0	0	0	0	0	1	0	1	0	0	1	1	0	0	2	2	1	2	0	1	2	0	0	2	2	0	0	0	0	1	1	0	1	1	0	1	0
630	0	0	0	0	1	1	2	2	0	0	1	1	1	0	1	0	0	1	1	1	0	0	2	2	0	0	1	2	0	2	0	1	1	0	0	1	2	0	0	2	1	0	0	0	1	0	0	0	1
631	1	0	0	0	0	0	2	2	0	0	2	0	0	0	0	1	0	1	2	1	1	0	2	2	0	0	2	2	0	2	0	1	1	0	0	1	1	0	0	1	1	0	0	0	0	0	0	1	0
632	0	0	0	0	0	0	1	1	2	0	0	0	0	0	0	0	1	2	1	1	0	0	2	2	0	0	0	1	1	2	0	1	1	0	0	2	2	0	0	1	0	1	1	0	1	0	1	0	0
633	1	0	0	1	1	2	0	1	1	0	0	0	0	0	0	0	1	0	1	1	1	0	1	1	0	1	2	2	0	2	1	2	2	0	0	1	2	0	0	0	0	0	0	0	0	0	0	2	0
634	0	0	0	1	0	2	1	1	1	0	1	0	0	0	0	0	0	0	0	0	0	1	2	2	0	1	0	1	2	1	1	2	2	0	0	1	2	0	0	0	0	1	1	0	1	1	0	1	0
635	1	0	1	0	0	1	2	2	0	0	0	0	1	0	0	1	0	1	1	1	1	0	2	1	1	2	2	2	1	2	1	1	2	1	0	2	1	0	0	1	1	0	0	0	1	1	0	0	1
636	1	0	0	1	0	1	2	2	0	0	2	1	1	0	1	0	0	0	1	1	1	0	2	2	0	0	1	1	0	1	1	2	2	0	0	1	0	0	0	1	1	0	0	1	0	0	1	0	1
637	1	0	0	1	0	1	1	1	1	0	0	1	2	0	1	0	0	1	1	1	1	0	2	2	0	0	2	2	1	2	2	1	1	0	0	1	1	0	0	1	1	0	0	0	0	1	1	1	1
638	1	0	0	1	0	1	0	1	1	0	0	1	2	0	1	0	0	1	2	2	2	1	2	2	0	0	2	2	0	1	2	0	0	0	0	2	1	0	0	2	2	0	0	0	0	0	0	0	2
639	0	0	0	0	0	2	1	1	1	0	1	0	0	0	0	0	0	2	2	2	0	0	0	0	0	0	2	2	0	1	1	0	0	0	1	2	2	0	0	1	1	1	1	0	1	2	0	0	1
640	0	0	0	1	0	1	2	2	0	0	1	1	1	0	1	0	0	0	0	0	0	0	2	2	0	0	0	1	2	1	1	1	2	2	2	2	1	2	1	1	1	0	0	0	0	0	0	1	0
641	0	0	0	0	0	1	2	2	0	0	0	0	1	0	0	1	0	0	0	0	0	1	2	2	0	0	0	0	1	1	0	2	2	0	0	2	1	0	0	1	1	0	0	0	0	0	1	1	0
642	1	0	1	1	0	1	2	2	0	0	1	1	1	0	1	0	0	1	0	0	0	1	2	2	0	1	1	2	1	1	2	1	2	0	0	2	1	0	0	1	1	0	0	1	0	0	0	0	1
643	1	0	0	0	1	1	2	2	0	0	0	0	0	0	0	0	0	2	1	1	1	0	2	2	0	0	1	1	0	1	1	2	2	0	0	2	2	0	0	1	1	0	0	1	1	0	0	2	0
644	1	0	0	0	0	1	1	1	1	0	1	1	2	0	1	1	0	0	0	0	0	1	2	2	0	0	2	2	0	2	1	1	0	0	1	2	2	0	0	1	1	0	0	0	0	0	0	2	0
645	1	0	1	0	0	0	2	2	0	1	2	0	1	0	1	0	0	0	0	0	0	0	2	2	0	0	1	2	1	2	0	0	0	0	1	2	1	0	0	1	1	0	0	0	0	0	0	1	0
646	0	0	0	0	0	0	2	2	0	0	1	0	1	0	0	0	0	1	1	1	1	0	2	2	0	0	1	2	1	2	0	2	2	1	0	1	1	0	0	1	1	1	1	0	1	0	0	1	0
647	0	0	0	0	0	1	1	1	1	0	0	1	2	0	1	0	0	1	2	1	1	0	2	2	0	1	2	2	0	2	0	1	1	0	0	1	1	0	0	0	0	0	0	0	0	0	0	1	0
648	0	0	0	0	0	1	1	1	1	0	0	0	1	0	1	0	0	2	2	1	0	1	2	2	0	0	2	2	0	2	1	1	2	2	0	1	1	0	0	0	0	1	1	0	1	2	1	0	0
649	1	0	0	1	0	1	2	2	0	0	0	0	0	0	0	0	0	0	0	1	1	1	2	2	0	0	0	1	2	2	1	1	1	1	1	2	2	1	1	0	0	1	0	0	1	0	1	0	0
650	1	0	0	0	0	1	1	1	0	0	0	0	1	0	1	0	0	1	1	1	0	1	2	2	0	0	1	1	1	2	0	1	2	0	0	2	1	0	0	1	1	0	0	0	0	0	0	0	1
651	0	0	0	0	0	1	1	2	0	0	0	0	0	0	0	0	0	0	0	0	0	0	2	2	0	0	0	1	1	2	0	1	2	1	1	2	1	0	0	1	1	1	0	0	1	0	1	1	0
652	1	0	0	0	0	1	2	2	0	0	1	1	2	0	1	1	0	0	0	0	0	0	2	2	0	0	2	2	1	2	1	0	1	1	0	2	1	0	0	2	1	0	0	0	0	2	0	2	0
653	0	0	0	1	0	1	1	1	2	0	0	0	0	0	0	0	0	1	1	1	1	0	2	2	0	1	1	2	0	2	2	2	2	0	0	1	1	1	0	0	0	0	0	0	0	1	0	2	0
654	1	0	0	0	1	1	2	2	0	0	1	1	1	0	1	0	0	0	0	0	0	0	2	2	0	0	2	2	1	2	1	2	2	1	2	2	2	0	0	1	0	1	1	0	1	1	0	2	0
655	1	0	0	0	0	0	0	0	2	0	0	0	0	0	0	0	1	0	1	1	1	1	2	2	0	0	2	2	0	2	2	0	0	0	0	1	0	0	0	2	2	0	0	0	1	0	0	0	1
656	1	0	1	1	0	2	1	2	0	0	1	0	0	0	0	0	0	0	0	0	0	0	1	1	0	0	2	2	0	1	1	1	1	0	1	2	2	1	1	1	0	0	0	0	2	1	0	1	1
657	0	0	0	0	0	1	1	1	1	1	0	0	0	0	0	0	0	0	0	0	0	0	2	2	0	0	1	1	0	1	1	2	2	0	0	1	0	0	0	1	1	0	0	0	1	1	0	1	0
658	0	0	0	1	0	1	0	1	1	0	0	0	0	0	0	0	0	2	1	1	1	0	1	1	1	1	1	1	0	2	1	0	2	0	0	2	2	0	0	0	0	0	0	0	1	1	0	1	0
659	1	0	0	0	0	0	1	2	0	0	0	1	1	0	1	0	0	0	0	0	0	0	2	2	0	0	2	2	1	2	2	1	1	0	1	2	1	1	1	1	1	0	0	0	0	0	1	0	1
660	1	0	0	0	0	0	0	2	0	0	1	1	2	0	2	0	0	1	1	1	0	0	2	2	0	0	2	2	0	2	1	1	1	0	0	2	2	0	0	0	0	1	0	0	1	0	0	2	0
661	0	0	0	0	0	0	1	2	0	0	0	1	1	0	1	0	0	0	0	0	0	0	1	1	1	1	2	2	1	2	1	2	2	0	0	1	1	0	0	1	1	2	2	0	2	1	0	2	0
662	1	0	1	1	0	1	0	0	2	0	0	0	2	0	2	0	0	2	1	1	1	1	2	2	0	1	2	2	1	2	1	1	1	0	0	0	2	0	0	0	0	0	0	0	0	0	0	1	0
663	1	0	0	1	0	1	0	0	2	0	0	0	0	0	0	0	1	2	0	0	0	0	2	2	0	1	1	1	2	2	0	1	1	1	1	2	1	0	0	1	1	0	0	0	0	2	0	2	0
664	1	0	0	0	0	0	2	2	1	0	1	0	0	0	0	0	0	0	1	1	1	0	2	2	0	0	2	2	1	2	2	1	1	1	0	1	1	0	0	1	1	0	0	0	1	0	0	2	0
665	0	0	1	1	0	1	1	1	1	0	0	0	1	0	0	1	0	2	1	1	1	0	2	2	0	0	2	2	0	2	0	1	1	0	0	2	1	0	0	1	1	0	0	0	0	0	1	0	0
666	0	0	0	0	0	1	2	2	0	0	0	1	2	0	1	1	0	0	0	0	0	0	2	2	0	1	2	2	0	2	0	0	0	0	0	2	2	1	1	1	0	0	0	0	1	2	0	2	0
667	1	0	0	0	0	1	1	1	1	0	0	0	0	0	0	0	0	0	0	0	0	0	2	2	0	0	1	2	1	2	0	1	1	0	1	2	1	0	0	2	2	0	0	1	0	0	0	1	0
668	0	0	0	0	1	1	2	2	0	0	1	2	2	0	2	0	0	1	1	2	1	0	2	2	0	0	2	2	0	2	1	0	1	1	0	2	1	0	0	0	0	0	0	1	0	0	0	0	2
669	1	0	1	1	0	1	1	1	1	0	1	0	0	0	0	0	0	1	1	1	1	1	2	2	0	0	1	1	1	2	1	0	0	1	2	2	0	0	0	1	1	1	1	0	0	0	0	1	0
670	1	0	0	0	0	0	1	1	1	0	1	0	0	0	0	0	0	1	1	1	0	0	2	2	0	0	2	1	1	2	1	1	0	1	0	2	2	0	0	1	0	0	0	0	0	1	0	2	0
671	0	0	0	0	1	2	2	2	0	0	1	1	1	1	0	0	0	1	1	1	1	0	2	2	0	0	2	2	0	2	1	0	1	1	0	2	0	0	0	2	2	0	0	1	0	1	0	1	1
672	1	0	0	1	0	2	2	2	0	0	2	0	2	0	0	1	0	1	0	1	0	1	2	2	0	0	1	2	0	2	0	0	1	1	0	2	1	0	0	1	1	1	1	0	1	1	0	2	0
673	1	0	0	1	0	1	0	1	1	0	0	0	1	0	0	1	0	1	0	0	0	1	2	2	0	0	2	2	0	2	0	1	2	0	1	2	1	0	0	0	0	0	0	1	0	0	0	2	0
674	0	0	0	0	1	2	2	2	0	0	2	0	0	0	0	0	0	0	0	0	0	0	2	2	0	1	2	2	0	2	0	2	2	0	0	1	0	0	0	2	2	1	1	0	1	1	0	0	0
675	0	0	0	1	0	1	0	1	1	0	0	0	0	0	0	0	0	2	1	1	1	1	2	2	0	0	2	2	0	1	0	2	2	0	0	1	1	0	0	1	1	0	0	0	1	0	0	2	0
676	0	0	1	0	0	1	1	1	2	0	0	0	1	0	1	0	0	1	1	2	1	0	1	1	0	0	1	1	2	2	0	2	2	0	1	1	2	0	0	0	0	0	0	0	1	0	0	1	0
677	0	0	0	0	0	0	1	1	0	0	0	1	2	0	2	0	0	0	0	0	0	1	2	2	0	0	2	2	0	2	0	1	1	0	0	1	0	0	0	0	0	0	0	0	0	0	0	1	0
678	1	0	0	0	0	1	0	1	1	0	0	0	0	0	0	0	0	1	0	0	0	0	2	2	0	1	1	2	0	2	1	1	1	0	0	2	2	0	0	1	1	0	0	0	0	0	0	2	0
679	0	1	0	0	1	2	1	1	0	0	0	1	1	0	1	0	0	0	0	0	0	0	2	2	0	0	2	2	1	2	1	2	2	1	1	2	1	0	0	1	1	0	1	0	1	0	0	1	0
680	1	0	0	0	0	0	1	1	1	0	1	0	1	0	1	0	0	0	0	0	0	1	2	2	0	0	2	2	1	1	1	0	0	0	1	2	2	1	0	0	0	1	1	0	2	0	0	1	0
681	1	0	0	0	0	1	0	1	1	0	1	0	0	0	0	0	0	1	1	1	1	1	0	1	1	1	1	2	1	0	2	1	1	0	0	2	2	0	0	0	0	0	0	0	0	0	0	2	0
682	0	0	0	0	0	1	1	1	1	0	0	1	1	0	1	0	1	1	1	1	1	0	1	1	0	1	1	2	1	2	2	1	1	0	0	2	2	0	0	1	1	0	0	1	1	0	0	1	0
683	1	0	0	1	0	1	0	0	1	0	2	1	2	0	2	0	0	0	0	0	0	0	2	2	0	1	0	1	0	1	1	2	2	0	0	1	2	0	0	0	0	0	0	0	0	1	0	1	0
684	0	0	0	0	1	2	2	2	0	0	0	1	2	1	0	0	0	0	1	0	0	0	2	2	0	0	0	2	1	1	1	0	2	1	0	2	2	0	0	0	0	0	0	0	0	0	0	2	0
685	0	0	0	0	0	0	1	1	1	1	0	1	2	0	1	1	0	2	1	1	1	0	2	2	0	0	1	1	2	2	1	0	1	0	0	2	2	0	1	1	0	0	0	0	0	0	0	1	1
686	1	0	0	0	0	1	1	1	1	1	2	0	1	0	1	0	0	1	1	1	0	0	2	2	0	0	2	2	0	2	0	0	0	0	1	2	2	1	1	1	1	0	0	0	1	1	0	2	0
687	1	0	0	1	0	2	1	1	1	1	1	0	1	1	0	0	0	1	1	1	1	0	1	1	0	1	2	2	1	2	1	0	0	0	1	2	2	0	0	1	1	0	0	0	0	1	0	1	0
688	1	0	0	1	0	1	1	1	1	1	0	1	0	0	0	0	0	1	0	0	0	0	2	2	0	0	2	2	0	1	0	1	1	0	0	2	2	0	0	2	2	1	1	1	0	0	0	0	2
689	0	0	0	0	0	0	2	2	0	0	1	1	2	0	2	0	0	2	1	1	1	0	1	1	0	0	2	2	1	2	2	0	0	0	0	1	1	0	0	1	1	0	0	0	0	0	0	0	2
690	1	0	0	0	0	1	2	2	0	0	0	0	0	0	0	0	0	0	1	1	1	0	2	2	0	0	1	2	1	1	1	2	2	2	0	2	1	0	0	1	1	0	0	0	0	0	0	1	0
691	1	0	0	2	0	2	1	1	1	0	0	1	1	0	1	0	0	1	1	1	1	0	2	2	0	0	0	1	0	0	2	1	1	0	0	2	1	1	1	1	1	0	0	0	1	0	0	1	0
692	0	0	0	1	0	2	0	0	2	0	0	0	1	0	2	0	0	0	1	1	1	0	2	2	0	0	1	2	1	2	0	1	2	2	1	1	1	0	0	1	1	0	0	1	0	0	1	0	1
693	0	0	1	1	0	1	1	1	2	0	0	0	1	0	1	0	0	1	1	1	1	0	2	2	0	0	0	2	1	1	1	0	1	0	0	2	2	0	0	1	1	0	0	0	1	0	0	0	1
694	1	0	0	0	0	1	1	2	1	0	0	0	1	0	1	0	0	0	1	0	0	0	2	2	0	0	2	2	1	2	0	1	1	0	0	2	0	0	0	2	2	1	1	0	1	1	0	2	0
695	1	1	1	1	0	2	1	2	0	0	0	1	2	0	1	1	0	0	0	0	0	0	2	2	0	0	1	1	1	2	1	1	1	1	0	1	1	1	1	1	1	1	1	0	1	0	0	2	0
696	0	0	1	0	0	1	2	2	0	0	1	0	2	0	1	0	0	1	0	0	0	0	2	2	0	1	0	0	1	2	1	1	1	1	1	1	1	0	0	1	1	0	0	0	0	1	1	2	0
697	1	0	0	0	1	2	2	2	0	0	1	1	1	0	1	0	0	2	1	0	0	0	2	2	0	0	1	2	0	1	2	1	1	0	0	2	1	1	0	0	0	0	0	0	1	0	0	1	0
698	1	0	0	0	0	1	1	2	1	0	0	1	1	1	0	0	0	1	2	2	2	0	2	2	0	0	1	2	1	1	2	0	0	0	1	2	0	0	0	1	1	0	0	0	0	0	0	2	0
699	1	0	0	1	0	1	2	2	0	0	0	0	0	0	0	0	0	1	2	2	1	0	2	2	0	0	2	2	0	2	2	0	0	0	0	2	1	0	0	1	1	0	0	0	1	1	0	2	0
700	1	0	0	1	0	2	1	1	1	0	1	0	0	0	0	0	0	2	0	0	0	0	2	2	0	0	0	2	2	2	2	1	0	0	1	2	1	0	0	1	1	1	1	0	1	0	0	2	0
701	0	0	0	0	1	2	2	2	0	0	0	1	0	0	0	0	0	2	1	1	1	0	2	2	0	0	2	2	0	2	0	2	2	1	0	2	1	0	0	0	0	0	0	0	1	0	0	2	0
702	1	0	0	0	2	2	1	2	0	0	1	1	1	0	1	0	0	0	0	0	0	0	2	2	0	0	2	2	0	2	0	1	1	1	1	2	2	0	0	0	0	0	0	0	0	0	0	1	0
703	1	0	1	0	0	1	2	2	0	0	0	0	0	0	0	0	0	0	0	0	0	0	2	2	0	0	1	1	2	2	0	0	0	0	0	1	2	0	1	1	0	0	0	1	0	1	1	0	0
704	0	0	0	1	1	2	0	1	1	0	0	1	1	0	1	0	0	1	1	1	1	0	1	1	1	1	1	2	0	1	2	1	1	0	0	1	2	1	1	0	0	0	0	0	1	2	0	2	0
705	1	0	0	0	0	2	1	1	1	0	0	1	1	0	1	0	0	0	1	0	0	0	1	1	1	1	1	1	1	2	1	0	0	0	0	1	1	0	0	2	2	2	2	0	1	1	0	1	1
706	1	1	0	0	1	1	1	1	1	0	1	1	1	0	1	0	0	1	0	1	0	0	2	2	0	0	1	1	1	2	0	0	1	0	0	2	0	0	0	1	1	0	0	0	0	0	1	1	0
707	0	0	0	1	0	2	2	2	0	0	2	1	2	0	2	0	0	2	0	0	0	0	2	2	0	0	2	2	0	2	1	1	1	2	0	2	2	1	1	1	1	0	1	0	1	1	1	1	0
708	0	1	0	0	0	1	1	2	0	0	1	0	1	0	1	0	0	0	0	0	0	0	2	2	0	0	1	1	0	1	2	0	1	0	0	2	1	0	0	2	2	0	0	0	0	0	0	1	1
709	1	0	0	0	0	1	1	1	1	0	1	0	0	0	0	0	0	2	1	1	1	0	1	2	0	0	0	1	1	2	0	0	0	0	0	2	0	0	0	2	2	0	0	0	1	2	0	1	0
710	0	0	0	0	0	0	0	0	2	0	0	1	0	0	0	0	0	1	0	0	0	0	2	2	0	0	1	2	0	2	0	0	2	1	0	2	1	1	0	1	1	0	0	0	0	0	0	2	0
711	1	0	0	1	0	2	1	1	1	0	1	0	0	0	0	0	0	1	0	0	0	0	2	2	0	0	2	2	0	2	1	1	1	0	0	1	2	0	0	1	0	0	0	0	1	1	1	1	0
712	0	0	0	0	0	1	2	2	0	0	1	0	0	0	0	0	0	2	1	1	1	0	1	1	0	1	0	2	1	1	1	0	1	1	0	2	0	0	0	1	1	0	0	0	0	0	0	2	0
713	0	0	0	1	1	2	1	1	1	0	0	0	0	0	0	0	0	0	0	0	0	0	1	1	0	0	2	2	0	2	2	2	2	0	0	0	0	0	0	1	1	1	1	0	1	1	0	2	0
714	1	0	0	0	1	2	0	0	2	0	0	0	1	0	0	0	0	1	1	1	0	0	1	1	1	1	1	2	2	2	2	1	1	0	0	2	1	0	0	2	2	0	0	0	0	0	0	1	0
715	0	0	0	2	0	2	1	1	1	0	1	1	1	0	1	0	0	1	1	1	1	0	2	2	0	0	2	2	0	2	0	1	2	1	1	2	2	0	1	1	0	0	0	0	0	0	0	0	1
716	0	0	0	1	0	1	1	1	1	0	1	0	0	0	0	0	0	2	1	1	1	1	2	2	0	0	0	1	0	1	1	2	2	0	0	1	1	1	1	1	1	0	0	0	0	0	0	0	1
717	0	0	0	1	0	1	1	2	0	0	0	0	0	0	0	0	0	1	1	0	0	1	2	2	0	0	1	2	1	1	2	1	1	0	0	2	1	0	0	0	0	1	1	0	1	0	0	1	1
718	1	0	0	0	0	0	1	1	1	0	0	0	1	0	1	0	0	0	0	0	0	1	2	2	0	0	2	2	0	2	2	1	1	1	1	2	0	0	0	2	2	1	1	0	1	0	0	1	0
719	0	0	0	0	0	1	0	0	1	0	0	1	1	0	1	0	0	2	1	1	0	0	2	2	0	0	2	1	1	2	0	2	2	1	0	1	1	0	0	2	2	0	0	0	0	1	0	2	0
720	0	0	0	0	0	2	1	1	1	0	0	0	0	0	0	0	0	0	0	0	0	1	2	2	0	0	1	2	1	0	1	2	2	0	1	1	1	1	0	0	0	1	0	0	0	0	0	2	0
721	1	0	0	0	0	0	1	1	1	0	0	0	0	0	0	0	0	1	0	1	0	0	2	2	0	0	2	2	1	2	1	1	1	0	0	2	1	0	0	2	2	0	1	0	1	1	0	1	0
722	0	0	0	1	0	1	0	0	2	0	0	0	0	0	0	0	0	0	0	0	0	0	2	2	0	0	2	2	0	1	1	1	2	0	0	2	0	0	0	1	1	0	0	1	0	0	0	2	0
723	1	0	0	0	0	0	2	2	0	0	1	0	0	0	0	0	0	1	1	1	0	0	2	2	0	0	2	2	0	2	1	0	1	2	0	2	1	0	0	1	1	1	0	0	1	1	0	1	0
724	1	0	0	0	0	1	1	1	0	0	0	0	1	0	1	0	0	0	0	0	0	0	1	2	0	0	1	2	0	2	2	2	2	0	0	1	1	1	0	0	0	0	0	1	0	0	0	2	0
725	1	0	0	0	1	1	1	1	0	1	1	1	1	0	0	0	0	0	0	0	0	0	2	2	0	0	2	2	0	2	0	2	2	1	0	2	1	0	0	1	1	1	0	0	1	0	1	0	0
726	1	0	0	1	0	2	2	2	0	0	0	0	1	0	1	0	0	0	1	1	1	0	1	1	0	1	1	2	1	1	1	2	2	0	0	1	1	0	0	1	1	0	0	0	0	1	0	0	0
727	1	0	1	1	0	1	1	1	0	0	0	1	1	0	1	0	0	0	1	1	1	0	2	2	0	0	2	2	0	2	1	2	2	0	1	1	2	1	1	0	0	1	0	0	1	0	0	0	1
728	1	0	0	0	0	0	1	2	0	0	1	0	0	0	0	0	0	2	2	1	0	0	1	1	0	0	1	1	1	2	1	1	1	0	0	2	1	0	0	1	1	1	1	0	2	0	0	2	0
729	1	0	0	1	0	1	1	2	0	0	0	1	2	0	1	0	1	2	1	1	0	0	1	1	1	1	2	2	0	2	0	1	1	1	1	1	2	0	0	0	0	1	0	0	2	1	0	0	1
730	0	0	0	0	0	0	1	1	1	0	0	0	0	0	0	0	0	1	0	0	0	0	2	2	0	0	2	2	1	2	0	0	1	1	0	2	2	0	0	1	1	1	0	0	1	0	1	0	1
731	1	0	0	1	1	2	1	1	1	0	0	0	0	0	0	0	0	1	1	1	1	1	1	1	1	1	2	2	1	2	0	2	2	0	0	1	1	0	0	1	1	0	0	0	0	2	1	0	1
732	1	0	0	0	1	2	0	0	1	0	1	1	1	0	1	0	0	0	1	1	1	1	1	1	1	1	1	2	1	1	2	1	1	1	2	2	1	0	0	1	1	0	1	0	1	1	0	2	0
733	0	0	1	0	1	2	0	0	2	0	0	0	1	0	1	0	0	1	0	1	0	1	2	2	0	1	1	1	1	2	0	1	1	0	0	1	1	0	0	1	1	0	0	0	0	0	0	0	1
734	1	0	0	0	1	2	2	2	0	0	1	0	1	0	0	1	0	0	1	0	0	1	2	2	0	0	2	2	1	2	1	2	2	1	0	1	2	0	0	1	1	0	0	0	1	0	0	2	0
735	0	0	0	0	1	1	1	2	0	0	0	0	0	0	0	0	0	2	2	2	0	1	2	2	0	0	1	2	0	2	0	0	1	2	0	2	2	0	0	1	1	0	0	1	0	1	0	1	0
736	1	0	1	1	0	1	2	2	0	0	1	1	1	0	1	0	0	0	0	0	0	0	1	1	0	0	1	2	2	1	2	1	1	0	0	2	1	0	0	2	2	1	1	0	1	1	0	2	0
737	0	0	0	0	0	0	1	1	1	0	0	0	1	0	0	0	0	1	2	1	1	1	2	2	0	0	2	2	0	2	0	2	1	0	0	2	1	0	0	1	1	1	1	0	0	0	0	0	0
738	0	1	0	0	1	2	1	1	0	0	0	2	2	0	2	0	0	2	2	2	0	0	2	2	0	2	2	2	0	1	1	1	2	1	1	2	1	0	0	2	2	0	0	0	0	1	0	0	1
739	1	0	0	0	1	1	2	2	1	0	0	1	1	0	1	0	0	1	0	1	0	1	2	2	0	0	0	2	1	2	1	1	2	0	1	2	2	0	0	0	0	1	0	0	1	1	0	0	1
740	0	0	0	0	0	2	2	2	0	0	1	0	1	0	1	0	0	1	1	0	0	0	2	2	0	0	1	2	0	1	0	1	2	1	0	2	2	0	0	1	1	2	2	0	2	1	1	0	0
741	1	0	0	0	0	0	2	2	0	0	2	1	2	0	2	0	0	0	0	0	0	1	1	1	1	2	2	2	0	2	0	1	2	0	0	2	1	0	0	1	1	1	0	0	1	0	0	1	1
742	1	0	0	1	0	2	1	2	1	0	0	1	2	0	1	0	0	0	1	1	1	1	2	2	0	0	1	1	1	2	0	1	1	0	0	2	2	1	1	0	0	1	1	0	1	1	0	2	0
743	0	0	0	1	0	1	0	1	1	0	1	0	0	0	0	0	0	0	0	0	0	1	1	1	1	1	0	1	1	2	0	1	2	0	0	2	1	1	1	1	1	0	0	0	0	0	0	2	0
744	0	0	0	1	0	2	0	1	2	0	0	0	0	0	0	0	0	2	2	2	1	0	1	1	1	1	1	1	1	2	0	1	2	1	1	1	0	0	0	2	2	2	2	0	2	1	0	1	0
745	0	0	0	0	1	1	0	0	1	0	1	0	0	0	0	0	0	1	1	1	0	0	1	1	1	1	2	2	0	2	2	0	1	1	1	2	2	0	0	1	1	0	0	1	1	0	0	2	0
746	1	0	0	1	0	2	1	2	0	0	1	0	0	0	0	0	0	1	1	1	1	1	1	1	1	1	1	1	2	2	0	0	1	1	0	2	2	0	0	1	1	0	0	0	1	0	0	2	0
747	0	0	0	1	0	2	1	1	1	0	0	0	1	0	0	1	1	1	1	1	0	0	1	1	0	0	2	2	0	2	0	1	1	0	0	1	1	0	0	0	0	1	1	0	1	0	0	2	0
748	1	0	0	0	0	0	1	1	1	0	0	1	1	0	1	0	0	2	1	1	0	0	2	2	0	0	1	2	1	0	2	1	1	0	0	2	2	0	0	1	1	1	0	0	1	0	0	2	0
749	1	0	0	1	0	1	0	0	2	0	0	0	1	0	0	1	0	0	0	0	0	0	2	2	0	0	1	2	2	2	0	1	2	1	1	1	1	0	0	0	0	0	0	0	1	0	1	0	0
750	1	0	0	0	0	1	1	1	1	0	0	0	0	0	0	0	0	2	2	2	0	1	2	2	0	0	2	2	0	2	0	2	2	0	0	0	1	0	0	1	1	0	0	0	0	0	1	1	0
751	1	0	0	0	0	1	1	2	0	0	0	0	0	0	0	0	1	2	1	1	1	1	2	2	0	0	1	1	1	2	1	1	1	0	0	1	0	0	0	2	2	0	0	0	1	0	0	1	0
752	0	0	0	0	1	1	1	2	1	0	0	0	0	0	0	0	0	0	0	0	0	1	2	2	0	0	2	2	1	1	2	1	2	1	1	2	2	0	0	0	0	0	0	0	0	0	1	0	1
753	1	0	0	0	0	0	1	2	0	0	0	1	1	0	1	0	0	0	0	0	0	1	2	2	0	0	1	0	1	2	1	1	2	2	2	2	2	0	0	0	0	0	1	0	1	1	0	0	0
754	1	0	0	1	0	1	1	2	1	0	0	0	2	0	1	1	1	2	1	1	1	0	2	2	0	0	2	2	0	2	0	1	2	1	1	1	2	0	0	1	1	0	0	0	2	0	0	1	0
755	1	1	0	0	0	1	2	2	0	0	0	0	0	0	0	0	0	0	0	0	0	0	2	2	0	0	0	1	2	1	1	0	0	0	0	2	1	0	0	1	1	0	0	0	0	0	0	2	0
756	1	0	0	0	1	1	0	0	2	0	0	1	1	0	1	0	0	1	1	1	1	1	2	2	0	0	2	2	0	2	0	1	1	0	0	2	1	0	0	1	1	0	0	0	1	0	0	1	1
757	0	1	1	1	0	2	1	2	0	0	0	1	2	0	2	0	0	2	2	2	0	0	1	1	0	0	2	2	0	2	0	2	2	0	0	1	1	0	0	0	0	2	2	0	1	1	0	2	0
758	0	0	0	1	0	1	2	2	0	0	2	0	2	0	1	1	0	2	1	1	0	0	2	2	0	1	2	2	1	2	2	0	0	0	0	1	0	0	0	1	1	1	0	0	0	0	1	1	0
759	1	0	0	0	0	1	0	1	1	0	1	0	1	0	1	0	0	1	0	1	0	0	2	2	0	0	0	2	1	1	1	1	1	0	0	1	1	0	1	2	1	1	0	0	1	0	0	2	0
760	0	0	1	0	1	1	1	1	1	1	1	0	1	0	0	1	0	1	0	0	0	1	2	2	0	0	1	0	2	2	0	1	1	1	1	2	0	0	0	2	2	1	0	0	1	0	0	2	0
761	1	0	0	1	0	1	1	2	0	0	1	0	1	0	1	0	0	1	1	0	0	0	1	2	0	0	1	1	0	1	2	1	1	0	0	1	2	0	0	1	1	1	0	0	0	0	0	2	0
762	1	0	0	0	0	1	1	2	0	0	0	1	2	0	2	0	0	1	1	1	1	0	1	1	0	0	1	2	1	1	2	1	1	0	0	2	1	1	0	1	1	2	2	0	1	1	0	0	0
763	0	0	0	0	0	1	0	1	1	0	1	1	2	0	1	0	0	1	2	2	1	1	1	1	1	1	1	2	0	1	1	2	2	0	0	0	2	0	0	1	1	0	0	0	2	1	0	2	0
764	1	0	0	0	0	0	1	1	1	0	1	1	1	0	1	0	1	0	1	1	1	1	2	2	0	0	1	1	1	2	0	0	0	0	1	2	2	0	0	0	0	1	0	0	0	1	0	2	0
765	0	0	1	1	0	2	0	0	2	0	0	0	0	0	0	0	0	0	0	0	0	0	2	2	0	0	1	1	2	2	0	0	0	0	0	2	1	1	0	0	0	1	1	0	1	1	0	1	1
766	0	0	0	1	0	1	2	2	0	0	2	0	1	0	0	0	0	0	0	0	0	1	2	2	0	1	2	2	1	2	1	0	0	0	0	2	1	0	0	1	1	1	0	0	1	1	0	0	0
767	1	0	0	0	0	0	2	2	0	0	2	0	1	0	1	0	0	0	1	0	0	0	1	1	0	0	0	1	1	2	0	1	2	1	0	1	1	0	0	1	1	0	0	0	0	0	0	2	0
768	1	0	0	0	0	0	2	2	0	0	0	1	2	0	2	0	0	0	1	1	1	0	1	1	0	0	0	1	2	1	1	0	0	1	1	2	1	0	0	1	1	0	0	1	1	0	0	2	0
769	1	0	0	1	0	1	1	2	0	0	0	0	0	0	0	0	0	0	0	0	0	1	2	2	0	0	1	2	2	1	2	1	1	0	0	1	2	0	0	1	0	1	1	0	1	1	0	1	0
770	0	0	0	0	1	1	1	2	0	0	0	0	0	0	0	0	0	0	1	0	0	0	2	2	0	1	1	1	1	2	1	1	1	0	0	2	2	0	0	0	0	0	0	0	0	0	0	2	0
771	1	1	0	0	1	2	0	1	1	0	1	0	0	0	0	0	0	0	0	0	0	0	1	1	0	0	1	2	1	1	2	0	1	1	0	2	1	0	0	2	2	0	0	0	1	1	0	1	0
772	0	0	0	0	0	1	1	1	1	0	1	0	1	0	1	0	0	0	1	1	1	1	2	2	0	1	1	2	1	2	2	1	2	0	0	2	2	1	1	0	0	0	1	0	1	1	0	2	0
773	1	0	0	1	0	1	1	2	1	0	0	0	1	0	1	0	0	2	0	0	0	0	0	1	0	0	1	2	1	2	0	0	0	0	0	1	2	0	0	1	1	0	0	1	0	1	0	2	0
774	0	0	0	0	0	0	1	1	0	0	0	0	0	0	0	0	1	2	1	1	0	0	2	2	0	0	2	2	1	2	0	1	2	0	0	2	2	0	0	1	1	0	0	0	1	1	0	2	0
775	0	0	0	0	0	1	1	1	1	0	0	0	1	0	0	0	0	1	1	1	0	1	2	2	0	0	2	2	0	2	0	1	2	2	1	1	2	0	0	0	0	1	1	0	1	0	0	1	0
776	1	0	0	0	0	0	1	1	1	0	1	1	1	0	1	0	0	1	1	1	1	1	2	2	0	0	0	1	1	0	1	2	2	0	0	2	0	0	0	1	1	0	0	1	0	0	1	0	0
777	0	0	0	0	0	2	1	1	1	0	0	1	0	0	0	0	0	1	0	0	0	0	2	2	0	0	1	0	2	2	0	1	1	0	0	2	1	0	0	1	1	1	1	0	0	2	2	0	0
778	0	0	0	2	0	2	1	1	1	0	0	1	1	0	1	0	0	0	0	1	0	0	2	2	0	0	0	1	2	1	1	1	1	0	0	2	0	0	0	2	2	0	0	0	0	0	0	2	0
779	0	0	0	1	0	2	1	1	1	0	0	1	1	0	1	0	0	1	1	1	1	0	2	2	0	0	1	1	0	1	0	0	0	0	1	2	2	0	1	1	0	0	0	1	0	1	0	2	0
780	0	0	0	0	1	2	1	0	1	0	1	0	0	0	0	0	0	2	2	1	0	1	2	2	0	0	1	1	1	2	0	1	1	1	0	1	0	0	0	1	1	0	0	0	0	2	0	1	0
781	0	0	0	1	0	1	1	1	1	0	1	0	0	0	0	0	0	1	1	1	1	1	2	2	0	1	0	1	0	0	2	1	1	0	0	2	1	1	1	1	1	0	0	1	0	0	0	1	0
782	1	1	0	0	0	1	1	1	1	0	0	0	0	0	0	0	0	0	0	0	0	0	2	2	0	0	1	2	1	1	2	1	2	1	1	1	2	0	0	1	1	0	0	1	1	0	0	0	0
783	0	0	0	0	0	1	0	1	1	0	0	0	0	0	0	0	0	1	1	1	0	0	1	1	0	0	1	2	0	2	1	2	2	0	0	1	0	0	0	1	1	0	0	0	1	0	0	1	0
784	0	0	0	0	0	0	0	0	1	0	0	1	2	0	1	0	1	1	0	1	1	1	2	2	0	0	2	2	1	2	1	1	1	0	0	2	1	0	0	0	0	0	0	0	0	0	0	0	0
785	1	0	0	1	0	1	2	2	0	0	2	0	0	0	0	0	0	2	2	2	1	0	2	2	0	0	1	1	0	1	0	1	1	0	0	0	2	0	1	2	0	0	0	0	0	0	0	1	0
786	1	1	0	0	0	1	1	1	1	0	0	0	0	0	0	0	0	1	1	1	1	0	1	1	0	0	2	2	1	1	1	2	2	1	0	1	2	0	0	1	1	1	1	0	0	1	0	1	0
787	1	0	0	0	0	1	0	0	2	0	0	0	0	0	0	0	0	1	1	1	0	0	2	2	0	0	1	2	1	1	1	1	1	1	0	0	1	0	0	0	0	0	0	0	1	1	0	1	1
788	0	0	0	0	0	1	0	1	1	0	0	1	1	0	1	0	0	1	1	1	0	0	1	2	0	0	1	2	1	1	1	1	1	0	0	1	1	0	0	1	1	0	0	0	0	0	0	2	0
789	0	0	0	0	1	1	1	1	1	0	0	0	1	0	1	0	0	1	1	0	0	2	2	2	0	0	2	2	0	2	1	1	1	0	0	2	1	0	0	1	1	0	0	0	0	0	0	0	0
790	0	0	1	1	0	1	1	1	1	0	0	0	0	0	0	0	0	1	1	1	1	0	2	2	0	0	1	1	1	2	0	0	0	0	0	2	1	0	0	1	1	0	0	0	0	0	0	2	0
791	1	0	1	2	0	2	2	2	0	0	1	1	1	0	1	0	0	1	1	2	1	0	1	1	1	2	2	2	0	2	1	1	1	1	1	1	2	0	0	0	0	1	0	0	1	1	0	2	0
792	0	0	0	0	0	1	1	1	1	1	1	0	1	0	0	1	0	0	0	0	0	1	0	0	1	1	2	2	0	2	1	1	1	1	1	1	0	0	0	1	1	1	1	0	1	1	0	0	0
793	0	0	0	0	0	0	2	2	0	0	0	0	0	0	0	0	0	2	2	1	1	0	1	1	0	1	1	1	1	2	0	1	2	0	0	2	2	0	1	1	0	2	2	0	1	1	0	1	0
794	1	0	0	0	0	0	0	1	1	0	1	1	2	0	2	0	0	1	0	0	0	1	1	1	1	0	2	2	0	2	0	0	0	1	2	2	1	0	0	2	2	0	0	0	0	0	0	2	0
795	1	0	2	0	0	0	2	2	1	0	1	0	1	0	0	1	0	2	0	1	0	1	2	2	0	0	2	2	1	2	0	1	1	2	1	1	2	0	0	1	0	0	0	1	0	0	0	1	0
796	1	0	0	0	1	2	1	1	1	0	0	1	1	0	1	0	0	1	1	1	1	1	1	2	0	0	2	2	0	2	1	1	2	2	0	1	1	0	0	1	1	0	0	0	1	1	0	2	0
797	1	0	0	0	0	0	2	2	0	0	1	1	1	0	1	0	0	2	1	1	1	1	2	2	0	0	2	2	0	2	2	2	2	0	0	1	1	0	0	1	1	1	1	0	0	2	0	2	0
798	1	0	0	0	0	0	1	1	1	0	0	1	2	0	2	0	0	0	0	0	0	1	0	0	1	1	2	2	0	2	1	1	1	0	0	2	2	0	0	1	1	0	0	0	0	0	0	2	0
799	0	0	1	1	0	1	1	1	1	0	1	0	1	0	0	1	0	1	1	1	1	0	2	2	0	0	0	1	1	2	0	1	2	0	0	2	1	0	0	1	1	0	0	1	1	0	0	2	0
800	0	0	0	0	1	1	1	1	1	1	1	0	1	0	0	1	0	1	0	0	0	1	2	2	0	0	2	2	0	1	0	2	2	1	0	2	2	0	0	0	0	0	0	0	0	0	0	2	0
801	0	0	0	1	0	1	1	1	0	1	1	0	0	0	0	0	0	1	2	2	1	0	2	2	0	1	0	1	1	2	0	1	1	0	0	2	1	0	0	1	1	0	0	0	1	0	0	0	0
802	1	0	0	0	0	1	1	2	0	0	1	1	1	0	1	0	0	1	1	1	0	0	2	2	0	0	1	1	2	2	0	1	1	0	0	1	1	0	1	2	1	0	0	1	0	1	0	2	0
803	0	0	0	0	0	0	2	2	1	0	1	1	2	0	1	1	0	2	0	0	0	0	2	2	0	0	2	2	0	2	2	1	1	2	1	1	1	0	0	1	1	0	0	0	1	0	0	0	0
804	1	1	0	0	0	1	0	1	1	0	1	0	0	0	0	0	0	2	1	1	0	0	1	1	0	0	2	2	0	2	1	1	1	1	2	2	1	1	1	1	1	0	0	0	2	0	0	0	0
805	0	0	0	1	0	1	2	2	0	0	1	0	1	0	0	0	0	1	1	1	1	0	2	2	0	0	2	2	0	2	0	1	2	1	1	2	2	0	1	1	0	0	0	0	0	0	0	1	0
806	1	0	0	0	0	1	0	0	2	0	0	1	1	1	0	0	0	0	0	0	0	1	2	2	0	1	2	2	0	2	2	1	2	1	1	2	2	0	1	1	0	0	0	1	1	0	1	0	0
807	1	0	1	1	0	2	1	2	0	0	0	0	1	0	0	1	0	0	0	0	0	0	1	2	0	0	1	2	1	2	0	1	1	0	1	1	1	0	0	2	2	0	0	0	0	0	0	2	0
808	1	0	0	0	0	0	1	1	1	0	0	0	0	0	0	0	0	2	1	1	1	1	1	2	0	0	1	0	1	2	1	1	1	1	1	1	1	0	0	1	1	1	0	0	1	0	0	0	1
809	0	0	0	0	0	2	2	2	0	1	1	1	1	0	1	0	0	0	1	1	1	1	0	0	1	1	2	2	0	2	1	1	2	0	0	2	2	0	0	1	1	2	2	0	1	1	0	2	0
810	1	0	0	0	0	0	2	2	0	0	0	0	1	1	0	0	1	2	0	0	0	0	2	2	0	0	1	1	0	1	0	1	1	1	0	2	0	0	0	1	1	1	0	0	0	0	0	2	0
811	1	0	0	0	0	1	1	2	0	0	1	0	1	0	0	1	0	0	0	0	0	0	2	2	0	0	1	2	1	1	2	2	2	0	0	1	1	1	0	0	0	0	0	1	0	0	0	2	0
812	0	0	0	1	0	2	1	1	0	0	1	0	0	0	0	0	0	0	0	0	0	0	2	2	0	0	1	2	1	1	2	1	2	2	1	1	1	2	1	1	1	0	0	0	1	1	0	1	1
813	0	0	0	1	1	2	0	0	1	0	1	0	2	0	1	1	0	0	0	1	0	0	2	2	0	1	1	2	0	2	1	1	1	0	0	1	2	0	1	1	0	0	0	1	1	1	0	0	0
814	0	0	0	0	0	0	1	2	0	0	0	1	2	0	1	0	0	0	0	0	0	1	2	2	0	1	2	2	0	2	1	1	1	0	0	0	1	1	1	1	1	1	1	0	1	2	1	1	0
815	1	0	0	1	0	1	0	0	1	0	1	0	1	0	0	0	0	1	0	0	0	1	2	2	0	0	1	2	0	1	1	2	2	1	0	2	2	0	0	0	0	1	0	0	1	0	0	1	1
816	0	0	1	1	0	2	2	2	0	0	0	0	1	0	0	1	0	0	0	0	0	2	2	2	0	0	2	2	1	2	2	2	2	0	1	2	2	0	0	2	1	0	0	0	0	0	0	2	0
817	1	0	0	0	1	2	0	0	1	0	1	1	1	0	1	0	0	0	0	0	0	1	1	1	1	1	2	2	0	2	1	1	1	0	0	2	2	0	0	1	1	0	0	0	0	0	0	2	0
818	1	0	0	0	0	1	0	0	1	0	1	1	1	0	1	0	0	1	1	0	0	1	2	2	0	0	0	1	1	0	1	2	2	0	0	1	2	0	0	1	1	0	0	0	0	0	0	2	0
819	0	0	1	1	0	1	2	2	1	0	1	1	1	0	1	0	0	0	0	0	0	0	2	2	0	0	2	2	0	2	0	1	2	2	2	2	1	1	1	0	0	0	0	0	1	1	1	1	0
820	1	0	0	0	0	0	2	2	0	0	0	1	1	0	1	0	0	0	0	0	0	1	2	2	0	0	2	2	0	2	0	1	1	0	0	1	0	0	0	1	1	0	0	1	1	0	0	2	0
821	0	0	0	0	0	0	2	2	0	0	0	0	1	0	0	0	0	1	1	1	1	0	0	0	0	0	1	2	1	0	2	1	2	0	0	2	2	0	0	1	1	1	1	0	1	0	0	1	0
822	1	0	0	0	0	0	0	1	2	0	0	0	0	0	0	0	0	2	2	1	1	0	2	2	0	0	0	1	2	1	1	1	1	0	0	2	2	0	1	2	0	0	0	1	0	1	0	2	0
823	1	0	0	1	0	1	1	1	1	0	0	1	2	0	1	1	0	0	0	0	0	0	2	2	0	0	2	2	0	2	0	0	1	1	0	2	2	0	0	1	0	0	0	0	0	0	0	2	0
824	0	0	0	0	0	1	2	2	0	0	0	1	2	0	2	0	0	0	1	1	1	0	2	2	0	0	0	1	2	2	1	1	2	0	0	1	1	0	0	1	1	2	2	0	1	1	0	0	1
825	0	0	1	1	0	1	2	2	0	1	2	1	1	0	1	0	0	0	0	0	0	0	1	1	0	1	1	1	1	2	0	0	0	1	1	1	2	0	0	1	1	1	1	0	1	1	0	2	0
826	1	0	0	0	0	0	1	1	1	0	0	1	1	0	1	0	0	0	0	0	0	1	1	2	0	0	0	2	2	2	2	1	1	1	1	2	2	0	0	1	1	1	1	0	2	0	1	1	0
827	1	0	0	0	0	1	0	0	1	0	1	1	1	0	1	0	0	1	1	0	1	1	1	2	0	0	1	2	1	1	2	1	1	1	1	1	1	0	0	0	0	0	0	0	1	0	0	1	0
828	0	1	0	0	0	1	0	1	1	0	0	0	1	0	1	0	0	1	1	1	1	0	1	1	1	2	0	1	1	2	0	2	2	0	0	1	1	1	1	1	1	0	0	1	0	0	0	0	0
829	0	0	1	1	0	1	1	2	0	0	0	0	1	0	0	1	0	0	0	0	0	1	2	2	0	0	2	2	0	2	1	1	1	2	1	1	2	1	1	0	0	0	0	0	0	2	0	1	0
830	0	0	0	1	0	1	0	1	1	0	0	1	1	0	1	0	0	1	1	1	1	0	2	2	0	0	0	1	2	1	1	1	1	0	0	2	2	0	0	0	0	0	0	0	0	0	0	1	1
831	0	0	0	2	1	2	1	1	1	0	0	1	1	0	1	0	0	1	0	0	0	1	1	1	1	1	2	2	1	2	1	0	1	1	0	2	1	0	0	0	0	0	0	0	1	0	0	0	1
832	1	0	0	0	0	1	1	1	1	0	0	1	1	0	1	0	0	1	0	0	0	0	2	2	0	0	2	2	0	2	1	1	1	0	0	1	2	1	1	0	0	0	0	0	0	0	1	1	0
833	0	0	0	1	0	2	1	2	0	0	0	0	0	0	0	0	0	0	1	1	1	1	2	2	0	0	2	2	1	1	1	1	2	0	0	2	1	0	0	2	2	0	0	1	0	0	0	1	0
834	0	0	0	0	0	0	0	0	2	0	0	0	1	0	1	0	0	0	0	1	0	0	2	2	0	0	1	0	2	2	0	2	2	0	0	1	0	0	0	1	1	0	0	0	0	0	0	1	1
835	0	0	0	0	0	1	2	2	0	0	0	0	1	0	1	0	0	1	0	0	0	0	1	1	0	0	1	1	1	2	1	1	1	1	1	2	2	0	0	1	1	0	0	1	0	0	0	2	0
836	1	0	0	0	0	0	1	1	1	0	0	0	0	0	0	0	0	0	0	0	0	0	1	1	1	2	0	1	0	1	1	0	0	0	0	2	1	0	0	0	0	0	0	0	0	1	0	1	1
837	0	1	1	1	0	1	1	1	1	0	1	0	2	1	0	1	0	1	0	0	0	0	2	2	0	0	1	0	2	2	0	1	2	0	0	2	0	0	0	2	2	0	1	0	1	1	0	2	0
838	0	1	1	0	0	1	0	1	1	0	0	0	1	1	0	0	0	0	1	1	1	0	2	2	0	0	2	2	0	2	0	2	2	0	0	0	1	1	0	1	1	1	0	0	2	1	0	0	0
839	1	1	0	0	0	1	0	0	2	0	0	1	2	0	2	0	0	2	1	0	0	0	2	2	0	0	1	1	1	2	0	0	1	1	0	2	0	0	0	1	1	1	1	0	1	2	0	1	0
840	0	0	0	1	0	1	1	2	0	0	0	0	1	1	0	0	0	1	0	0	0	1	1	2	0	0	2	2	0	2	1	2	2	2	0	1	1	0	0	1	1	1	0	0	1	1	0	1	0
841	1	0	0	0	1	2	1	1	1	0	0	0	0	0	0	0	1	0	1	1	1	0	2	2	0	0	1	1	1	2	0	2	2	0	0	1	2	1	1	0	0	0	0	1	0	1	0	0	1
842	1	1	0	0	0	1	2	2	0	0	0	0	0	0	0	0	0	0	0	1	0	1	2	2	0	0	0	2	1	2	1	0	0	1	0	2	1	0	0	1	1	0	0	0	1	0	0	2	0
843	0	0	0	0	0	0	0	1	0	0	0	1	2	0	2	0	0	1	1	0	0	0	2	2	0	0	0	1	0	1	1	2	2	0	0	2	2	0	0	1	1	0	0	0	0	0	0	1	1
844	0	0	0	0	1	1	0	0	1	0	2	1	1	0	1	0	0	0	0	0	0	0	2	2	0	0	2	2	0	2	0	1	2	1	0	2	1	0	0	2	1	1	1	0	1	0	0	1	0
845	0	0	0	0	1	2	1	1	0	0	0	0	0	0	0	0	1	2	1	0	0	0	1	1	0	0	2	2	0	1	1	1	1	0	0	1	0	0	0	1	1	1	1	0	1	1	1	1	0
846	1	0	0	1	0	1	1	1	1	0	1	0	0	0	0	0	0	1	1	1	1	0	0	2	0	0	2	2	0	2	0	2	2	1	1	2	1	1	1	1	1	1	1	0	1	0	0	1	1
847	0	0	1	1	0	1	0	0	2	0	0	0	0	0	0	0	0	0	2	1	1	0	1	1	0	0	1	2	1	1	2	0	1	1	1	2	1	0	0	1	1	0	0	0	0	1	0	2	0
848	0	0	0	0	0	1	1	1	2	0	0	0	0	0	0	0	0	0	0	1	0	1	2	2	0	0	2	2	0	2	1	1	1	0	0	1	1	0	0	2	2	0	0	0	0	0	0	1	0
849	1	0	0	0	0	0	2	2	0	0	0	0	0	0	0	0	0	0	0	0	0	1	2	2	0	0	0	1	0	0	2	2	2	0	1	2	0	0	0	1	1	0	0	0	0	1	1	1	0
850	0	0	0	0	0	0	2	2	0	0	0	0	0	0	0	0	0	1	1	1	1	0	1	1	0	0	2	2	1	2	1	1	1	0	0	2	2	0	0	1	1	0	0	0	0	0	0	2	0
851	1	0	0	1	0	2	0	0	2	0	0	0	0	0	0	0	0	1	1	1	1	1	1	1	1	1	1	2	1	1	2	1	1	0	0	2	0	0	0	2	2	1	1	0	1	1	0	2	0
852	0	0	1	0	0	1	2	2	0	0	0	0	0	0	0	0	0	1	1	1	1	1	2	2	0	0	2	2	0	2	0	1	1	0	0	2	1	0	0	1	1	1	0	0	1	1	0	2	0
853	0	0	0	1	1	2	1	1	1	0	0	0	0	0	0	0	0	0	0	0	0	1	2	2	0	0	0	0	1	2	1	1	1	2	1	1	1	0	0	1	1	0	0	1	0	0	0	1	0
854	0	0	0	0	0	0	1	1	1	0	0	0	0	0	0	0	0	2	1	1	1	1	2	2	0	0	1	1	1	2	0	2	2	0	0	2	1	0	0	0	0	0	0	0	0	0	0	0	0
855	1	0	0	1	0	1	2	2	0	0	0	0	1	0	1	0	0	1	1	1	1	1	2	2	0	0	2	2	0	2	2	1	1	0	0	1	1	0	0	1	1	1	1	0	1	0	0	1	0
856	0	0	0	0	0	1	2	2	0	0	0	0	1	0	0	1	0	2	0	0	0	0	2	2	0	0	2	2	0	1	0	2	2	0	1	1	2	0	0	0	0	0	0	0	0	0	0	2	0
857	0	0	0	0	0	2	1	1	1	0	1	1	2	0	1	0	0	2	1	1	1	1	2	2	0	0	1	2	1	1	2	1	1	0	0	1	1	0	0	1	1	0	0	0	0	2	0	2	0
858	1	0	0	0	0	2	1	2	0	0	1	0	0	0	0	0	0	2	0	1	0	1	2	2	0	1	1	2	1	2	2	2	2	0	1	2	1	0	0	1	1	0	0	1	1	0	0	1	0
859	1	1	0	0	1	2	2	2	0	0	0	1	1	0	1	0	1	0	1	1	1	0	2	2	0	0	2	2	0	2	1	2	2	0	0	2	2	0	0	0	0	1	1	0	0	2	0	1	1
860	0	0	0	0	0	2	0	0	2	0	0	0	0	0	0	0	0	2	2	2	0	0	2	2	0	0	1	1	1	2	0	1	1	0	0	2	1	0	0	0	0	1	1	0	1	0	0	2	0
861	1	1	0	0	1	1	1	2	0	0	0	1	1	0	1	0	0	2	2	1	0	0	2	2	0	0	2	2	1	2	1	1	1	1	1	1	2	0	0	0	0	1	1	0	1	2	0	1	0
862	1	0	0	0	0	0	2	2	0	0	0	0	0	0	0	0	0	0	0	0	0	0	2	2	0	0	2	2	0	2	2	1	1	0	0	1	2	0	0	0	0	0	0	0	0	1	0	2	0
863	1	0	0	1	0	2	0	1	1	0	1	0	0	0	0	0	0	0	2	1	1	1	2	2	0	0	2	2	0	1	1	2	2	0	0	2	0	1	1	1	1	0	0	0	0	0	0	2	0
864	1	0	0	0	0	0	0	1	1	0	0	0	1	0	1	0	1	2	0	0	0	0	2	2	0	0	0	2	2	2	2	2	2	0	1	2	2	0	0	2	2	0	0	0	1	1	0	2	0
865	1	0	0	0	0	0	2	2	1	0	1	2	2	0	2	0	0	1	1	1	0	1	2	2	0	0	2	2	0	2	1	1	1	1	0	1	2	0	0	1	1	0	0	0	0	1	0	2	0
866	0	0	0	0	1	1	1	1	1	0	0	0	1	0	1	0	0	1	1	1	1	1	2	2	0	0	0	1	2	1	1	1	2	1	0	1	2	0	0	1	1	1	1	0	1	1	0	2	0
867	1	0	0	0	1	1	1	1	0	1	2	0	0	0	0	0	0	1	1	1	1	1	2	2	0	0	1	2	1	1	1	1	1	1	2	2	2	0	1	2	1	0	0	0	0	1	0	2	0
868	0	0	0	0	0	1	1	1	0	1	2	0	0	0	0	0	0	1	1	1	1	1	2	2	0	0	2	2	0	2	0	2	2	0	0	0	1	0	0	1	1	0	0	0	0	0	1	0	0
869	0	0	0	0	0	0	2	2	0	0	1	1	2	1	0	0	0	0	0	0	0	1	0	1	0	1	2	2	0	1	1	2	2	0	0	1	0	0	0	1	1	0	0	0	0	1	0	2	0
870	1	0	0	0	0	0	1	2	0	0	1	0	2	0	2	0	0	1	1	1	1	0	1	1	0	0	1	2	1	2	2	2	2	1	1	1	1	0	0	1	1	1	1	0	1	0	0	2	0
871	0	0	0	1	0	1	2	2	2	0	0	0	0	0	0	0	0	1	0	0	0	1	1	1	0	0	2	2	0	2	2	1	1	0	0	2	1	1	0	0	0	1	1	0	0	0	0	1	0
872	1	0	0	0	0	1	2	2	0	0	0	0	2	0	1	1	0	1	0	1	0	0	2	2	0	0	1	1	1	2	0	0	2	1	1	2	2	0	0	0	0	0	0	0	1	0	0	1	1
873	0	0	1	0	0	0	1	2	0	0	0	0	0	0	0	0	0	1	1	1	1	0	2	2	0	0	0	1	2	1	1	1	1	0	0	2	2	0	0	1	1	0	0	0	0	0	0	2	0
874	0	0	0	0	0	0	1	1	1	1	0	0	0	0	0	0	0	1	1	1	0	1	1	1	1	1	1	2	2	1	2	2	2	0	0	1	1	0	0	0	0	0	0	0	0	0	1	1	0
875	1	0	0	0	1	2	2	2	0	0	1	0	1	0	1	0	0	1	1	1	1	0	2	2	0	1	1	2	1	2	0	1	1	1	1	2	1	0	0	1	1	0	0	0	0	1	1	0	0
876	1	0	0	1	0	1	2	2	0	0	1	0	1	0	0	1	0	2	1	1	1	0	2	2	0	0	2	2	0	2	1	2	2	0	0	1	1	0	0	1	1	0	0	0	1	1	0	2	0
877	1	1	1	0	0	1	1	1	1	0	0	0	0	0	0	0	0	1	1	1	1	0	0	0	0	0	1	2	1	1	2	0	0	0	0	1	0	0	0	2	2	0	0	0	0	0	0	1	0
878	0	0	1	0	0	1	2	2	0	0	1	1	1	0	1	0	0	0	0	0	0	0	2	2	0	0	2	2	0	2	1	1	2	0	0	2	1	0	0	0	0	0	0	1	1	1	0	2	0
879	1	0	0	0	0	0	1	1	2	0	0	0	1	0	0	0	0	1	1	2	1	1	2	2	0	0	1	2	2	1	1	1	1	1	1	1	1	0	0	2	2	1	1	0	1	1	0	1	0
880	1	0	1	0	0	2	2	2	0	0	0	0	1	0	1	0	0	2	2	1	0	0	2	2	0	0	2	2	0	2	0	0	1	0	0	2	2	0	0	0	0	0	0	0	1	1	0	0	1
881	0	0	1	1	0	1	1	1	1	0	0	0	0	0	0	0	0	0	0	0	0	1	2	2	0	0	1	2	1	0	2	1	1	0	1	1	0	0	0	1	1	0	0	0	1	0	1	1	0
882	1	0	1	1	0	1	1	1	0	0	0	0	0	0	0	0	0	0	1	1	1	0	2	2	0	0	2	2	0	1	1	2	2	0	0	2	1	0	0	1	1	1	0	0	0	0	0	2	0
883	0	0	0	0	0	0	1	2	0	0	0	0	0	0	0	0	0	2	1	1	1	1	2	2	0	0	0	1	1	2	0	1	1	1	2	2	2	0	0	2	2	0	0	0	1	0	0	2	0
884	1	0	0	2	0	2	0	0	2	0	0	1	2	0	1	0	0	0	1	1	1	1	1	2	0	0	1	1	2	2	1	1	1	1	0	1	1	0	0	1	1	0	0	0	1	2	0	1	1
885	1	0	0	0	0	1	2	2	0	0	1	1	1	0	1	0	1	2	1	1	0	1	2	2	0	0	1	2	2	2	2	2	2	0	0	2	2	0	0	0	0	0	0	1	0	1	1	1	0
886	1	0	0	0	1	1	2	2	0	0	1	1	2	0	1	0	1	2	2	2	1	1	2	2	0	0	1	2	0	2	0	0	1	1	1	2	1	1	0	1	1	1	1	0	2	0	0	1	1
887	0	1	0	0	0	1	2	2	0	0	1	1	2	0	2	0	0	1	1	1	0	0	2	2	0	1	1	2	1	2	0	1	1	0	0	2	2	0	0	0	0	0	0	0	1	0	0	2	0
888	1	1	0	0	0	1	1	1	1	0	1	0	0	0	0	0	0	1	2	1	1	1	0	0	1	1	2	2	1	1	1	1	1	0	1	2	1	1	1	1	1	0	0	0	0	1	0	2	0
889	0	0	0	0	2	2	1	1	1	0	0	0	0	0	0	0	0	0	0	0	0	0	1	2	0	0	1	2	2	1	1	0	1	0	0	2	2	0	0	0	0	1	1	0	1	1	1	0	0
890	0	0	0	0	0	1	2	2	0	0	0	2	2	1	1	0	0	0	0	0	0	1	2	2	0	0	2	2	0	1	0	1	1	2	1	2	1	0	0	1	1	1	1	0	1	0	1	1	0
891	1	0	0	1	0	1	1	1	1	0	0	0	0	0	0	0	1	0	1	1	1	0	1	1	0	0	1	1	1	2	0	1	1	0	0	1	2	0	0	1	1	0	0	0	1	0	0	2	0
892	1	0	0	0	0	0	1	1	1	0	1	0	1	0	0	0	0	0	0	0	0	0	0	0	0	0	1	1	1	2	0	0	0	0	0	2	1	0	0	1	1	0	0	1	1	1	0	2	0
893	0	0	0	0	0	0	1	1	1	0	0	1	1	0	1	0	0	1	1	1	1	0	2	2	0	0	0	1	0	1	1	1	1	0	0	2	1	0	0	1	1	0	0	0	0	0	0	2	0
894	0	0	0	0	0	0	1	1	1	0	1	0	1	0	0	1	0	1	2	1	1	1	2	2	0	0	1	1	2	2	0	1	1	2	1	2	0	0	0	1	1	0	0	0	0	1	0	0	0
895	0	0	0	0	0	1	2	2	0	0	1	0	0	0	0	0	0	1	0	0	0	1	2	2	0	0	1	1	0	1	1	1	2	2	2	2	1	0	0	2	2	0	0	0	0	0	0	1	0
896	0	0	1	0	1	2	1	2	1	0	0	0	0	0	0	0	0	1	1	1	1	0	1	1	0	0	2	2	0	2	1	2	2	0	0	1	0	0	0	2	2	1	0	0	1	0	0	1	0
897	0	0	0	0	0	0	1	1	0	1	1	1	0	0	0	0	0	1	1	1	0	1	0	0	1	1	1	1	1	2	0	0	1	1	0	2	2	0	0	1	0	1	1	0	0	0	0	2	0
898	1	0	0	1	0	1	2	2	1	0	0	1	2	0	1	0	0	1	1	1	0	0	2	2	0	0	2	2	0	1	0	1	1	1	1	2	1	0	0	2	2	1	1	0	0	0	0	1	1
899	0	0	0	0	0	0	1	1	1	0	1	0	0	0	0	0	0	1	1	0	0	0	2	2	0	0	1	2	1	1	1	0	0	0	0	1	1	1	1	0	0	0	0	0	0	2	0	2	0
900	0	0	0	1	0	1	1	2	0	0	0	0	1	0	0	1	0	1	0	0	0	1	2	2	0	0	2	2	0	2	1	2	2	0	0	1	2	0	0	0	0	0	0	0	1	1	0	0	0
901	1	0	0	1	0	1	1	1	1	1	1	0	0	0	0	0	1	0	1	1	1	0	2	2	0	0	2	2	1	2	0	1	1	1	2	2	0	0	0	2	2	0	0	1	2	0	0	2	0
902	0	0	0	0	0	0	0	0	1	0	1	1	0	0	0	0	1	2	1	0	0	0	0	0	0	0	2	2	0	2	1	2	2	0	1	2	2	1	1	1	0	0	0	0	0	1	0	1	1
903	0	0	0	0	0	0	2	2	0	0	1	0	0	0	0	0	0	1	0	0	0	0	2	2	0	1	2	2	0	2	0	1	2	1	0	2	0	0	0	2	2	0	0	0	0	0	0	0	0
904	1	0	0	0	1	1	2	2	0	0	0	0	2	0	2	0	0	2	2	2	0	1	2	2	0	0	2	2	0	2	1	2	2	2	0	1	1	0	0	1	1	1	1	0	1	1	0	2	0
905	1	0	0	1	0	1	1	2	0	0	1	1	1	0	1	0	0	0	0	0	0	1	1	1	1	1	1	2	0	1	1	0	0	0	0	2	2	1	1	1	1	1	1	0	0	0	1	1	0
906	0	0	0	0	0	1	1	1	1	0	0	1	1	0	1	0	1	1	0	0	0	1	1	2	0	0	1	2	0	2	2	2	2	1	1	2	0	0	0	2	2	0	0	1	0	0	1	1	0
907	1	0	0	0	1	1	1	1	1	0	1	0	1	0	1	0	0	0	0	0	0	1	2	2	0	0	1	1	0	1	1	1	1	0	0	1	1	0	0	1	1	1	1	0	1	1	0	2	0
908	0	0	0	0	1	1	1	2	0	0	1	1	0	0	0	0	0	2	1	1	1	1	2	2	0	1	2	2	1	2	2	0	1	1	0	2	2	0	1	2	1	0	0	0	0	0	0	1	1
909	1	0	1	1	0	1	2	2	0	0	0	0	1	0	1	0	0	0	0	0	0	1	1	1	1	1	1	1	0	1	1	1	1	0	0	1	2	0	0	0	0	0	0	0	0	0	0	1	0
910	0	0	0	0	0	0	1	1	1	1	0	0	1	0	1	0	0	1	2	2	1	0	1	1	0	0	1	1	2	2	1	2	2	0	0	2	1	0	0	2	2	1	1	0	1	1	0	1	0
911	0	0	0	1	0	1	1	1	1	0	0	0	0	0	0	0	0	1	2	1	1	0	2	2	0	0	1	1	0	1	0	1	0	0	0	1	0	0	0	1	1	0	0	1	0	1	0	2	0
912	0	0	0	0	0	0	1	1	1	0	0	0	0	0	0	0	0	1	1	1	1	0	2	2	0	0	1	2	1	2	0	1	2	2	1	1	2	0	0	1	1	0	0	1	0	0	0	2	0
913	1	1	0	0	0	1	2	2	1	0	0	0	0	0	0	0	1	2	1	1	0	1	2	2	0	0	1	2	0	1	0	0	0	0	1	2	1	0	0	2	2	0	0	1	0	0	0	2	0
914	0	0	1	0	0	1	0	1	1	0	1	1	1	0	1	0	0	1	1	1	1	0	2	2	0	0	1	1	1	2	0	1	1	1	1	1	1	0	0	1	1	1	0	0	1	1	0	1	0
915	1	0	0	0	0	0	2	2	1	0	1	1	1	0	1	0	0	0	0	1	0	2	2	2	0	0	0	1	0	0	2	1	1	0	0	2	1	0	0	1	1	0	0	0	0	1	0	2	0
916	0	0	0	0	0	0	0	1	0	0	1	0	0	0	0	0	0	1	1	1	1	0	2	2	0	0	1	2	0	2	0	2	2	0	0	2	2	1	1	1	1	1	0	0	1	0	0	2	0
917	0	0	0	1	0	1	1	1	2	0	0	0	0	0	0	0	0	1	1	0	0	0	2	2	0	0	1	1	2	2	1	1	1	1	0	2	2	0	0	1	0	0	0	0	1	1	0	2	0
918	1	0	0	0	0	1	1	1	1	1	1	0	0	0	0	0	0	0	0	0	0	1	2	2	0	0	1	2	1	1	2	1	1	0	0	1	2	0	0	0	0	0	0	0	1	0	0	1	1
919	0	0	1	1	0	1	1	2	0	0	0	0	1	0	1	0	0	1	1	1	1	1	2	2	0	0	0	1	2	1	1	2	2	0	0	1	1	1	1	1	1	1	1	0	1	1	0	1	1
920	1	0	0	1	0	2	1	1	2	0	0	0	1	0	0	1	0	2	0	0	0	1	2	2	0	0	1	1	1	2	0	1	1	0	0	0	2	0	0	1	1	0	0	1	0	1	0	1	0
921	0	0	0	0	0	0	1	0	1	0	1	1	2	1	0	0	0	2	1	0	0	0	1	2	0	0	2	2	1	2	1	1	1	1	1	2	0	0	0	2	2	0	0	0	1	1	0	0	1
922	1	0	0	1	0	1	1	1	1	0	0	0	0	0	0	0	1	2	0	0	0	1	2	2	0	0	1	1	1	2	0	1	1	1	0	1	2	0	0	1	1	2	2	0	1	1	0	2	0
923	1	0	0	0	0	0	1	2	0	0	0	0	1	0	1	0	0	2	2	1	0	0	1	1	0	1	1	1	1	2	0	1	1	1	0	2	2	0	0	0	0	0	0	0	0	0	0	1	1
924	1	0	0	0	0	1	1	1	2	0	0	0	0	0	0	0	0	1	2	1	1	0	2	2	0	1	2	2	0	2	1	2	2	0	0	1	1	0	0	1	1	0	0	1	1	0	0	2	0
925	0	0	1	0	0	1	1	2	0	0	1	0	1	0	0	1	0	0	0	0	0	0	1	2	0	0	2	2	0	2	1	2	1	0	1	2	1	0	0	0	0	0	0	0	0	0	0	2	0
926	0	0	0	0	0	0	2	2	0	0	0	0	0	0	0	0	0	1	1	1	0	1	1	1	0	0	0	1	1	2	0	1	1	0	0	2	2	0	0	0	0	0	0	0	1	1	0	2	0
927	1	0	0	0	0	2	2	2	0	0	0	0	0	0	0	0	0	1	2	1	1	1	2	2	0	0	2	2	0	2	0	1	1	0	0	1	2	0	0	0	0	0	0	0	0	2	0	0	0
928	0	0	0	1	0	1	0	1	2	0	0	0	2	0	0	1	0	0	0	1	0	0	2	2	0	1	1	2	2	1	2	1	1	1	1	1	2	0	1	1	0	1	1	0	1	1	0	1	0
929	0	0	0	0	0	1	1	1	1	0	1	0	1	0	0	1	0	0	1	1	1	1	2	2	0	0	1	1	2	2	0	1	1	0	0	1	1	0	0	2	2	0	0	0	0	1	0	1	0
930	1	0	0	0	0	1	2	2	0	0	1	0	0	0	0	0	0	1	2	2	1	0	2	2	0	0	1	2	1	2	0	0	1	1	1	2	2	1	1	0	0	1	1	1	0	0	1	1	1
931	1	0	1	0	0	1	1	1	1	0	0	1	1	0	0	0	0	2	1	1	1	1	2	2	0	0	2	2	1	2	1	1	1	1	0	1	1	1	1	1	1	1	1	0	1	1	0	1	0
932	0	0	0	0	1	1	1	1	1	0	0	0	1	0	1	0	0	1	1	1	0	1	2	2	0	0	2	2	1	2	2	1	1	0	0	1	1	1	1	1	1	2	2	0	1	1	0	2	0
933	1	1	1	1	0	2	0	1	1	0	0	1	1	0	1	0	0	1	1	1	0	0	1	1	0	0	2	2	1	2	1	0	0	0	0	2	0	0	0	1	1	0	0	0	0	0	2	0	0
934	1	0	0	1	0	1	2	2	0	0	1	0	0	0	0	0	0	2	1	1	1	0	2	2	0	1	1	1	0	1	0	2	2	0	0	1	1	0	1	2	1	0	1	0	1	1	0	2	0
935	1	0	0	1	0	1	1	1	1	0	1	0	0	0	0	0	0	1	0	0	0	1	2	2	0	0	2	2	0	2	2	1	1	1	1	2	1	0	0	1	1	1	1	0	1	0	0	1	1
936	0	0	0	0	0	0	1	1	0	1	1	0	0	0	0	0	0	1	0	0	0	1	1	1	0	0	2	2	0	2	0	1	1	1	1	2	2	0	0	0	0	0	0	0	1	1	0	2	0
937	1	0	0	0	1	2	2	2	0	0	0	0	0	0	0	0	0	1	2	1	1	0	2	2	0	0	2	2	0	2	2	1	2	0	0	2	2	0	0	1	1	1	1	0	1	0	1	0	0
938	0	0	0	0	0	1	1	2	0	0	0	0	1	0	0	1	0	0	0	0	0	1	2	2	0	0	1	2	1	0	2	2	2	1	0	2	0	0	0	2	2	0	0	0	1	0	0	2	0
939	0	0	0	1	0	1	1	2	0	0	1	1	1	0	1	0	0	1	1	1	1	1	0	1	0	0	2	2	1	2	0	1	2	1	0	2	1	0	0	1	1	0	0	0	0	0	0	0	0
940	1	0	0	0	0	0	2	2	0	0	1	0	1	0	0	1	1	1	0	0	0	0	1	1	0	0	2	2	1	2	0	1	1	0	0	1	0	0	0	1	1	1	1	0	2	0	0	1	0
941	0	0	0	1	0	1	2	2	1	0	0	1	2	0	1	1	0	1	1	1	1	1	2	2	0	0	1	2	0	2	0	0	1	0	0	2	0	0	0	1	1	1	1	0	1	1	0	0	1
942	0	1	0	0	1	2	1	1	1	0	0	1	0	0	0	0	1	0	1	1	1	0	2	2	0	0	1	2	0	1	1	1	2	1	1	1	2	0	0	2	2	1	1	0	1	1	0	2	0
943	0	1	0	0	0	1	1	1	1	0	1	0	1	0	0	1	0	0	0	0	0	1	2	2	0	0	2	2	0	2	1	0	0	0	0	1	2	0	1	1	0	0	0	0	0	1	0	1	0
944	0	1	0	0	0	0	0	0	2	0	0	1	2	0	2	0	0	0	0	0	0	1	1	1	1	1	0	2	0	1	2	1	1	0	0	1	2	0	0	1	1	1	1	0	0	0	0	1	1
945	0	0	0	0	0	0	0	0	1	0	1	1	2	0	1	1	1	1	1	1	1	1	2	2	0	0	2	2	0	2	1	0	2	0	0	2	1	1	1	0	0	0	0	0	1	0	0	1	0
946	0	0	0	0	0	0	2	2	0	0	0	0	0	0	0	0	0	1	1	1	0	0	2	2	0	0	2	2	0	2	2	2	2	0	0	2	1	0	0	0	0	0	0	1	0	0	0	0	0
947	0	0	0	0	0	0	0	1	0	0	1	0	1	0	0	0	0	1	0	0	0	0	2	2	0	0	2	2	0	2	1	0	0	0	0	1	2	0	0	1	1	0	0	0	1	0	0	2	0
948	1	0	0	0	0	0	0	0	2	0	0	2	1	0	1	0	0	1	1	1	1	0	2	2	0	0	1	2	0	2	1	1	1	1	0	1	1	0	0	1	1	1	0	0	1	0	0	2	0
949	1	0	0	0	0	1	1	1	0	0	1	1	0	0	0	0	0	1	2	2	2	1	1	1	1	1	2	2	0	2	0	1	1	0	0	2	1	0	0	1	1	0	0	1	0	0	0	2	0
950	0	0	0	0	0	1	0	1	1	0	1	0	0	0	0	0	0	1	1	1	1	0	0	0	0	1	1	2	0	2	2	1	2	0	0	2	2	0	1	1	0	0	0	0	0	0	1	1	0
951	1	0	0	0	0	1	2	2	2	0	0	1	2	0	1	0	0	2	1	1	1	1	1	1	0	0	1	1	1	2	0	2	2	0	0	2	2	0	1	1	0	0	0	0	0	0	0	1	1
952	0	0	1	1	0	1	1	1	2	0	0	1	2	0	1	0	1	2	1	1	1	0	2	2	0	0	2	2	0	2	1	1	2	1	0	2	1	0	0	1	1	2	1	0	1	0	0	1	1
953	1	0	0	1	0	1	1	1	1	0	0	0	0	0	0	0	0	0	1	1	1	0	2	2	0	0	2	2	0	1	1	0	1	0	0	2	1	0	1	2	1	0	0	0	1	0	0	2	0
954	1	0	0	0	0	1	1	1	1	0	0	2	2	1	1	0	0	1	0	0	0	1	0	0	1	1	2	2	1	2	1	2	2	0	0	1	1	0	0	1	1	0	0	0	1	0	0	1	0
955	1	1	1	1	0	2	2	2	0	0	1	1	2	1	0	0	0	1	1	1	0	1	1	1	1	2	2	2	1	1	1	2	2	1	0	1	1	0	0	1	1	0	0	1	0	1	0	2	0
956	0	0	0	1	0	1	1	2	0	0	0	1	2	0	2	0	0	0	0	0	0	0	2	2	0	1	1	2	2	2	2	0	1	1	0	2	2	0	0	0	0	0	0	0	0	1	0	2	0
957	1	0	0	0	0	1	1	2	0	1	1	0	0	0	0	0	0	2	2	2	2	0	1	1	0	0	1	2	0	2	0	1	1	1	1	2	2	0	0	0	0	0	0	2	0	2	0	1	1
958	1	0	0	2	1	2	1	2	0	0	1	0	0	0	0	0	0	1	1	0	0	0	2	2	0	0	1	1	2	2	1	1	1	0	0	2	2	0	0	0	0	0	0	0	1	1	0	1	0
959	0	0	0	0	0	2	1	2	0	0	0	0	0	0	0	0	0	1	1	1	0	0	2	2	0	0	1	1	1	2	1	2	2	0	0	1	1	0	0	1	1	1	1	0	1	0	1	1	0
960	1	0	0	0	1	2	2	2	0	0	2	1	1	0	0	0	0	1	1	1	0	0	1	2	0	0	2	2	0	1	0	0	1	1	0	2	1	0	0	2	1	1	0	0	2	0	0	2	0
961	1	0	0	0	0	0	1	1	1	0	0	0	0	0	0	0	0	1	1	1	1	1	2	2	0	0	1	0	2	2	0	0	0	0	0	1	0	0	0	1	1	1	1	0	2	1	0	0	1
962	0	0	1	1	1	2	0	0	2	0	0	1	1	0	1	0	0	1	1	1	1	1	1	1	1	1	2	2	0	1	1	0	0	0	0	2	2	0	0	0	0	0	0	0	0	0	0	1	0
963	0	0	0	0	1	1	2	2	0	0	0	0	1	0	0	0	0	1	1	1	1	0	2	2	0	0	0	1	1	2	0	0	0	0	0	2	1	0	0	1	1	1	0	0	2	1	0	1	0
964	0	0	0	1	0	1	0	0	2	0	0	0	0	0	0	0	0	1	1	0	1	1	1	1	1	1	2	2	0	1	0	2	2	0	0	0	2	0	1	2	1	1	1	0	1	0	0	1	1
965	1	0	0	1	0	1	1	1	0	0	2	1	1	0	1	0	0	0	0	0	0	0	2	2	0	0	1	2	1	1	1	0	1	1	0	2	1	0	0	1	1	0	0	0	0	2	0	1	0
966	1	0	0	1	0	1	2	2	0	0	0	1	2	0	1	0	0	2	2	1	1	0	1	1	0	1	1	1	2	2	0	2	2	0	0	1	2	0	0	1	1	0	0	0	1	0	0	1	0
967	0	0	0	0	1	1	1	2	0	0	1	0	1	1	0	0	0	0	1	1	1	0	0	2	0	0	1	2	0	2	0	1	2	1	1	1	1	1	0	0	0	0	0	0	1	1	0	0	0
968	1	1	0	0	0	1	1	1	1	1	1	0	1	0	0	0	0	2	0	0	0	0	1	1	0	0	2	2	0	2	0	1	2	2	1	2	1	1	1	1	1	1	1	0	1	0	0	2	0
969	1	0	1	1	0	1	1	1	0	0	1	0	1	1	0	0	0	0	0	0	0	0	2	2	0	0	1	2	1	1	2	1	1	0	0	2	1	1	1	1	1	0	0	0	0	1	0	1	1
970	1	1	1	0	0	1	1	2	0	0	1	0	1	0	2	0	0	2	0	0	0	1	0	1	0	1	2	2	1	2	0	1	2	0	0	2	1	0	0	2	2	0	0	0	1	1	0	2	0
971	1	1	0	0	0	1	1	2	0	0	0	0	0	0	0	1	0	2	2	1	0	1	2	2	0	0	2	2	1	2	2	0	2	1	0	2	1	0	1	2	1	0	0	0	1	1	0	1	0
972	0	0	0	0	1	2	1	1	1	0	0	0	0	0	0	0	0	2	2	2	0	0	2	2	0	0	2	0	1	1	1	0	0	0	0	1	1	0	0	1	1	0	0	0	1	1	0	2	0
973	1	1	0	0	0	1	1	1	1	0	0	0	2	0	2	0	0	1	1	1	0	0	1	1	0	0	2	2	1	2	1	1	2	2	0	1	2	0	0	2	1	1	0	0	0	0	0	2	0
974	1	0	0	0	0	0	1	2	0	0	1	0	1	0	1	0	0	0	2	1	1	0	2	2	0	0	0	1	2	2	1	1	2	1	1	1	1	0	0	1	1	0	0	0	0	0	0	0	1
975	0	0	0	0	0	1	1	2	0	0	1	0	0	0	0	0	0	0	1	1	1	1	2	2	0	0	2	2	0	1	0	1	1	1	1	1	1	0	0	1	1	1	1	0	1	0	0	1	0
976	1	0	1	0	0	1	0	0	2	0	0	0	1	0	0	0	0	2	0	0	0	0	2	2	0	0	1	2	1	2	0	1	2	2	0	1	1	0	0	1	1	0	0	0	0	0	0	2	0
977	0	0	0	0	0	0	2	2	0	0	1	0	0	0	0	0	0	1	1	1	1	0	2	2	0	0	1	1	2	2	0	1	1	1	0	1	2	0	0	2	2	0	0	0	0	0	0	1	0
978	0	0	0	0	1	1	1	1	1	0	1	0	1	0	0	1	0	1	1	1	0	1	1	1	1	1	1	1	1	2	0	2	2	0	0	1	1	0	0	1	1	2	2	0	1	1	0	1	0
979	0	0	0	0	0	0	1	1	0	0	1	0	0	0	0	0	0	0	0	0	0	1	2	2	0	0	2	2	1	2	0	2	2	0	0	0	1	0	0	2	2	0	0	0	2	1	1	0	0
980	1	0	0	0	0	1	0	1	0	0	1	1	1	0	2	0	0	0	0	0	0	0	1	2	0	0	1	2	1	1	1	1	1	0	0	2	1	0	0	2	2	0	0	1	0	0	0	1	1
981	0	0	0	0	0	0	1	1	1	0	0	0	1	0	0	1	0	2	0	0	0	0	2	2	0	0	2	2	0	2	0	0	1	1	0	2	0	0	0	2	2	1	1	0	0	0	0	1	0
982	1	0	0	0	0	1	2	2	0	0	0	0	0	0	0	0	0	0	0	0	0	0	2	2	0	0	1	1	0	1	1	0	0	0	0	2	2	0	0	0	0	1	0	0	1	1	0	2	0
983	1	0	0	0	0	1	1	1	1	0	1	0	0	0	0	0	0	0	0	0	0	0	1	1	0	0	2	2	0	2	1	1	1	1	0	1	2	1	1	0	0	0	0	1	0	1	0	1	1
984	1	0	0	1	0	2	1	1	1	0	0	1	1	0	1	0	0	1	1	0	0	1	2	2	0	0	1	1	1	2	0	1	1	0	0	1	1	1	1	1	1	0	0	0	0	0	0	1	0
985	1	0	0	1	0	1	1	2	0	0	0	0	1	0	0	1	0	1	1	1	0	0	1	1	0	0	1	1	0	1	0	1	1	1	1	2	2	0	0	1	1	1	1	0	0	0	1	0	0
986	1	0	0	0	0	0	0	1	1	0	0	1	1	0	1	0	0	0	1	1	1	0	2	2	0	0	1	1	1	2	0	0	1	1	0	2	2	0	0	0	0	0	0	0	0	0	1	1	1
987	0	0	0	0	0	0	1	1	1	0	0	0	0	0	0	0	0	2	1	1	1	0	1	2	0	0	0	2	1	2	1	1	1	0	0	1	2	0	0	0	0	1	0	0	1	1	0	2	0
988	1	0	0	0	0	1	2	2	0	0	0	0	0	0	0	0	0	1	1	1	1	1	2	2	0	0	2	2	0	2	2	1	1	0	0	1	1	0	0	2	2	0	0	0	0	0	0	0	0
989	0	0	0	1	0	2	2	2	1	0	1	0	0	0	0	0	0	0	1	1	1	0	0	0	0	0	2	1	1	2	1	1	1	0	0	1	2	0	0	0	0	0	0	0	1	1	0	2	0
990	0	0	0	1	0	1	2	2	0	0	0	0	1	0	1	0	0	1	1	0	0	0	1	1	0	0	2	2	0	2	1	0	0	0	0	2	2	0	0	0	0	0	0	0	2	0	0	2	0
991	1	0	0	0	0	0	0	1	1	0	1	1	2	0	1	0	0	1	0	1	0	0	2	2	0	0	2	2	1	2	2	1	1	0	0	2	1	0	0	1	1	1	1	0	0	0	0	2	0
992	0	0	1	0	0	1	1	1	1	0	1	0	0	0	0	0	1	2	1	0	0	0	2	2	0	0	2	2	1	2	2	2	1	0	0	2	1	0	0	1	1	1	1	0	1	1	1	0	0
993	1	0	1	0	1	2	1	1	2	0	0	0	2	0	2	0	0	2	2	2	1	0	2	2	0	0	1	1	1	2	0	1	1	1	0	1	0	0	0	1	1	1	0	0	0	0	1	0	0
994	1	0	0	0	0	0	2	2	0	0	0	0	0	0	0	0	1	1	0	0	0	1	2	2	0	1	2	2	0	2	0	1	2	1	1	1	1	0	0	1	1	0	1	0	1	1	0	2	0
995	1	0	0	0	0	2	2	2	0	1	2	1	2	0	1	0	0	0	0	0	0	1	1	2	0	0	1	1	1	2	0	1	1	1	0	1	0	0	0	1	1	0	0	1	1	0	0	2	0
996	0	0	0	1	0	1	0	0	2	0	0	0	1	0	1	0	0	1	1	1	0	0	2	2	0	1	1	2	0	2	0	0	0	0	0	2	1	0	0	1	1	0	0	0	2	0	0	2	0
997	0	0	0	0	1	2	1	2	0	0	0	0	0	0	0	0	0	1	0	0	0	0	2	2	0	1	2	2	1	2	2	2	2	0	0	2	2	0	0	1	1	0	0	0	0	0	0	2	0
998	1	0	0	0	0	0	2	2	0	0	0	1	2	0	2	0	1	1	0	0	0	0	2	2	0	0	1	2	0	2	0	1	1	0	0	1	1	0	0	0	0	0	0	0	0	0	0	2	0
999	1	0	0	1	1	2	1	1	1	0	0	0	0	0	0	0	0	0	0	0	0	1	0	1	1	1	0	1	1	0	1	1	2	2	1	1	1	0	0	2	2	0	0	0	0	0	0	0	0
1000	1	1	0	0	0	1	1	1	0	1	2	1	1	0	1	0	0	1	1	1	0	0	2	2	0	1	1	1	0	1	1	1	0	1	0	2	2	1	1	1	1	1	0	0	1	0	0	2	0
[truncated: 952 more columns]
