# Supplementary material for: KNN-MDR: a learning approach for improving interactions mapping performances in genome wide association studies
Source: BMC Bioinformatics. 2017 Mar 21;18:184. doi: 10.1186/s12859-017-1599-7 (PMC5361736; doi:10.1186/s12859-017-1599-7)
Supplement: Supplementary file 2 — The data set(s) supporting the results of Table 1. (ZIP 22742 kb) [file 12859_2017_1599_MOESM2_ESM.zip › Nouveau dossier/S19/mkallsimul.dat]

1	1	0	0	0	0	0	1	1	1	1	0	0	0	0	1	1	1	2	1	1	1	1	1	1	1	1	0	2	1	1	2	1	1	2	1	2	2	0	0	0	1	1	1	0	1	1	0	1	1
2	0	0	0	1	0	0	1	1	1	0	0	1	2	2	2	0	0	2	0	0	0	0	0	0	0	1	0	2	0	1	2	0	0	1	0	2	1	1	0	0	0	1	1	0	1	0	0	0	2
3	0	0	0	0	0	0	0	0	2	0	0	1	1	0	0	1	0	1	1	1	2	0	0	0	0	1	0	2	0	2	1	1	1	1	0	1	2	0	2	1	1	0	0	0	0	0	1	1	1
4	1	0	0	0	0	0	2	2	0	0	1	1	1	1	1	0	0	1	1	1	1	0	0	0	0	2	0	1	1	1	0	1	2	1	0	2	2	0	1	1	1	1	1	0	1	0	0	0	2
5	1	1	0	0	0	0	0	0	2	0	0	0	0	0	0	0	0	1	1	0	1	0	0	0	0	0	0	2	1	0	2	1	2	0	0	2	1	0	1	1	0	1	1	0	1	1	0	2	0
6	0	0	0	0	1	1	2	2	1	0	2	2	2	2	2	0	0	1	1	1	0	0	0	0	0	0	0	2	1	2	0	0	1	0	0	2	1	0	1	1	1	1	1	1	0	0	0	2	0
7	1	0	0	0	0	0	2	2	1	0	2	1	1	1	2	1	0	0	2	2	2	0	0	0	0	2	0	2	0	2	0	1	1	1	0	2	2	0	2	2	0	1	0	0	1	0	1	0	1
8	0	0	0	1	0	0	1	1	1	1	1	0	0	0	0	0	0	1	1	1	1	0	0	0	0	2	0	1	0	0	2	2	2	0	0	1	1	0	1	1	0	1	1	0	0	0	0	2	1
9	1	1	1	1	0	0	2	2	1	1	1	0	0	0	0	0	0	1	1	1	1	0	1	1	1	0	0	2	1	1	2	1	2	2	2	2	0	1	0	0	0	0	0	0	0	0	0	1	0
10	0	1	0	0	1	1	1	1	1	0	1	0	1	0	0	0	0	0	1	1	1	0	0	0	0	1	0	1	2	0	1	1	1	2	2	2	1	0	0	0	0	0	0	0	0	0	0	1	1
11	1	0	0	1	1	1	1	1	1	0	0	0	1	0	0	0	0	0	2	2	2	0	0	0	0	0	0	1	1	1	0	0	0	1	0	1	1	0	0	0	0	1	0	0	0	0	0	2	1
12	0	0	0	0	0	0	1	1	1	0	1	1	1	1	1	0	0	1	2	2	2	0	0	0	1	2	0	1	2	0	0	1	2	2	0	2	2	0	1	1	0	0	0	1	2	0	0	2	0
13	1	1	1	1	0	0	1	1	1	0	0	0	1	0	0	0	0	1	1	1	2	0	0	0	0	0	0	2	0	2	0	0	0	2	1	2	1	0	0	0	1	0	0	0	0	0	0	2	0
14	0	0	0	0	0	0	0	0	2	0	0	1	2	1	1	0	0	0	2	2	2	1	0	0	0	1	0	2	2	2	0	1	1	2	0	2	1	0	0	0	0	0	0	0	0	0	0	2	2
15	1	0	0	0	0	0	1	2	2	0	0	0	0	0	0	0	0	0	2	2	2	0	0	0	1	2	0	2	0	2	1	2	2	1	0	1	2	0	2	2	0	0	0	0	1	0	1	0	2
16	0	0	0	1	0	0	1	2	1	0	1	0	1	1	1	0	0	0	2	2	2	0	0	0	0	1	0	2	0	2	0	1	1	1	1	2	2	1	0	0	0	0	0	0	0	2	1	0	1
17	0	0	0	0	0	0	1	1	2	0	0	0	1	1	1	1	0	2	0	0	0	0	0	0	0	1	0	2	1	1	1	0	0	2	0	2	2	0	2	1	1	1	1	0	1	1	0	1	1
18	1	0	0	0	2	2	0	0	2	0	0	1	1	1	1	0	1	2	0	0	2	0	0	0	0	1	2	2	1	0	1	1	1	0	0	1	1	0	0	0	0	2	2	0	1	1	0	2	0
19	0	0	0	0	0	0	2	2	0	0	1	0	1	0	0	0	0	0	2	2	2	0	1	0	0	2	0	2	2	1	2	1	2	1	0	2	2	0	2	2	1	1	1	0	1	1	0	0	2
20	1	0	1	0	0	1	2	2	1	0	0	1	1	1	1	0	0	1	1	1	2	0	1	0	0	0	0	1	0	1	0	2	2	0	0	1	1	0	1	1	0	0	0	0	0	0	0	1	1
21	0	0	0	1	0	0	2	2	1	0	1	1	2	1	1	0	0	2	0	0	0	0	1	0	0	1	0	2	1	1	1	0	0	2	0	2	2	0	1	0	2	0	0	0	0	0	0	2	1
22	1	0	0	0	0	1	1	2	2	0	0	1	1	0	0	1	0	0	2	2	2	0	0	0	0	1	0	1	1	0	1	0	1	2	0	2	1	0	2	2	0	1	0	0	2	0	0	1	1
23	1	0	0	0	2	2	2	2	0	0	0	0	0	0	0	0	1	2	1	2	2	0	0	0	0	0	0	2	0	1	1	2	2	0	0	1	1	0	1	1	0	0	0	0	1	1	0	2	1
24	1	0	0	0	1	1	1	1	2	0	0	1	0	0	0	0	0	1	0	0	0	1	1	0	0	1	0	2	1	2	0	1	1	0	0	1	2	0	2	2	1	0	0	0	0	0	0	0	2
25	0	0	0	0	0	0	0	0	1	0	1	1	1	1	1	0	0	2	1	1	2	0	0	0	1	0	0	1	2	0	0	2	2	1	0	1	2	0	1	1	1	1	0	0	0	0	0	2	0
26	0	0	1	1	0	0	1	2	2	0	0	0	0	0	1	1	0	0	2	1	2	0	1	0	1	2	0	1	2	0	1	1	1	1	0	1	2	0	1	1	0	0	0	1	0	0	0	2	1
27	1	0	0	0	0	0	1	0	2	0	1	1	1	1	1	0	0	1	1	1	1	0	1	0	0	2	0	2	1	2	1	1	1	2	2	2	1	0	0	0	0	0	0	0	0	1	0	0	2
28	0	0	0	0	0	0	2	2	0	0	0	1	2	2	2	1	1	2	0	0	1	0	0	0	0	1	0	1	1	1	0	2	2	1	0	2	0	0	0	1	0	0	0	1	0	0	0	1	1
29	1	1	0	0	0	0	0	0	2	0	0	0	2	1	1	1	0	0	2	2	2	0	1	0	0	1	0	1	2	0	1	2	2	0	0	0	1	0	0	0	0	0	0	0	1	0	0	2	0
30	1	0	0	1	0	0	2	2	1	0	0	0	0	0	0	0	0	0	2	1	2	0	0	0	0	0	0	2	1	1	2	1	1	1	0	2	2	0	2	2	0	1	1	0	1	0	1	0	2
31	1	0	1	0	0	1	0	0	1	0	1	1	1	1	1	0	0	0	2	2	2	0	1	1	1	1	0	1	1	1	0	1	1	1	0	2	2	0	1	1	0	0	0	0	0	1	0	1	1
32	1	0	0	0	0	0	2	2	1	0	1	0	1	0	0	0	0	1	1	1	1	1	0	0	1	0	1	2	1	0	1	0	0	1	0	1	0	0	0	1	0	1	1	0	1	0	0	0	2
33	0	0	0	0	0	0	1	1	1	0	0	1	1	1	1	0	0	1	1	1	2	0	0	0	0	1	0	2	0	2	0	1	2	1	1	1	1	0	0	0	0	0	0	1	0	0	0	0	2
34	1	0	1	0	0	1	1	1	1	0	1	0	1	0	0	0	0	2	0	0	0	0	1	1	1	1	0	2	2	1	2	1	1	1	0	2	0	0	0	0	0	1	0	0	2	0	2	0	2
35	0	0	1	1	1	1	1	2	0	0	1	1	1	1	1	0	0	0	2	2	2	1	0	0	0	1	0	2	0	2	0	0	0	2	0	2	1	0	1	1	0	0	0	0	0	1	0	2	1
36	1	0	2	0	0	0	1	1	1	0	1	0	1	0	0	0	0	0	1	2	2	0	0	0	0	1	0	2	0	2	0	2	2	0	0	1	0	0	0	1	0	1	1	0	1	0	0	0	2
37	1	0	0	1	0	0	1	1	1	0	0	1	1	1	1	0	0	0	1	1	1	0	0	0	0	0	0	2	0	2	0	2	2	0	0	1	1	0	0	0	0	2	2	0	1	1	0	2	1
38	1	0	0	0	0	0	1	2	2	0	0	0	2	0	0	0	0	0	2	2	2	0	0	0	0	1	0	2	0	1	1	1	1	0	0	1	1	1	0	0	0	0	0	0	1	0	0	1	1
39	0	0	0	0	0	0	1	1	1	0	1	0	1	0	1	1	1	2	1	1	1	0	1	0	0	1	0	2	0	2	0	0	1	2	0	2	1	0	0	0	0	1	1	0	1	2	0	0	2
40	1	0	0	0	0	0	1	1	2	0	0	0	0	0	0	0	0	0	2	2	2	0	0	0	1	2	0	2	1	1	2	1	1	1	0	1	2	0	1	1	0	1	1	0	1	1	0	2	1
41	0	0	0	0	1	1	1	2	1	0	0	0	0	0	0	0	0	0	2	1	2	0	0	0	0	0	0	2	1	1	1	1	2	2	2	2	2	0	0	1	0	1	0	0	1	1	0	2	0
42	0	0	0	0	1	1	1	1	2	0	0	1	1	2	1	0	0	2	0	0	1	0	1	1	1	2	0	2	2	0	2	0	0	1	0	2	1	1	1	1	0	0	0	0	1	1	0	1	2
43	0	0	0	1	0	0	1	1	0	1	1	0	1	0	0	0	0	2	0	0	2	0	0	0	0	2	0	2	2	0	2	0	2	0	0	2	1	1	0	0	0	0	0	0	1	0	0	0	1
44	0	0	0	0	1	1	2	2	0	0	0	0	0	0	1	1	0	0	2	1	2	0	0	0	1	2	0	1	2	0	1	0	0	1	0	2	1	0	0	0	0	0	0	1	0	1	0	2	0
45	0	0	0	0	1	1	2	2	0	0	1	0	2	1	1	1	0	0	2	2	2	0	0	0	0	2	0	2	0	2	1	1	2	2	0	2	1	0	0	0	0	0	1	0	1	0	1	1	1
46	0	0	0	0	0	0	2	2	0	0	0	0	1	0	0	0	0	0	2	2	2	0	0	0	0	0	0	1	1	1	1	2	2	0	0	1	0	0	0	0	0	1	1	0	1	0	0	0	1
47	0	0	0	0	0	0	1	1	1	0	0	0	0	0	0	0	0	1	1	1	1	0	0	0	0	0	0	1	0	1	1	0	0	1	1	2	1	0	0	0	0	0	0	1	1	0	1	0	1
48	0	0	1	0	0	0	2	2	0	0	0	1	2	1	1	0	0	1	1	0	0	1	1	1	0	0	0	2	0	2	0	0	0	1	1	2	2	0	0	0	0	0	0	0	0	0	0	2	1
49	0	0	1	1	0	0	1	2	2	0	0	1	1	1	1	0	0	0	2	2	2	0	0	0	0	2	0	2	1	2	1	0	2	0	0	2	1	0	1	1	0	1	1	0	1	1	1	0	2
50	1	1	0	0	1	1	2	2	1	0	0	0	0	0	0	0	0	2	0	0	1	1	0	0	0	0	0	2	0	2	1	1	2	1	1	2	2	0	0	0	0	0	0	0	0	1	0	2	0
51	0	0	0	2	0	0	1	1	2	0	0	0	0	0	0	0	0	0	1	2	2	1	0	0	1	0	0	0	2	0	0	2	2	0	0	2	2	0	0	1	0	0	0	0	0	0	0	1	1
52	0	0	0	1	0	0	0	1	1	0	1	1	1	1	1	0	0	0	2	2	2	0	1	0	0	0	0	2	0	2	0	1	1	2	0	2	2	0	1	1	0	0	0	0	0	0	1	0	1
53	0	0	1	0	0	1	1	1	1	1	0	1	2	1	1	1	0	2	0	1	1	0	0	0	0	1	0	2	1	1	1	1	1	1	0	1	1	0	1	1	0	0	0	0	0	1	0	1	0
54	0	0	0	0	0	0	1	1	2	0	1	1	2	1	1	0	0	2	1	1	2	0	0	0	0	0	0	1	1	0	1	1	1	2	1	2	1	0	1	1	0	0	0	1	1	0	1	2	1
55	1	0	0	0	1	1	1	1	1	0	0	0	0	0	0	0	1	0	2	1	2	0	0	0	0	2	1	2	1	1	0	2	2	0	0	1	0	0	0	0	0	0	0	0	0	0	0	0	2
56	1	1	0	0	0	0	1	1	2	0	0	0	1	1	0	0	0	0	2	2	2	1	0	0	0	2	0	2	0	1	2	2	2	0	0	1	2	0	1	1	1	1	1	0	0	0	0	1	1
57	0	0	0	0	0	1	2	2	1	0	1	1	2	2	2	0	0	1	1	1	1	0	1	1	1	2	0	1	1	0	1	1	1	1	0	2	1	1	0	0	0	1	1	0	1	1	0	2	0
58	1	0	0	0	0	0	1	2	1	0	1	1	1	1	1	0	0	1	1	1	2	0	0	0	0	0	0	2	0	2	0	1	1	1	0	2	2	0	0	0	0	0	0	0	0	0	0	1	0
59	1	0	0	0	0	1	1	2	2	0	0	0	0	0	0	0	0	0	1	2	2	0	0	0	0	1	0	2	0	2	1	1	2	2	1	2	1	0	2	2	0	1	1	0	1	0	0	2	1
60	1	0	0	0	0	0	1	1	2	0	0	0	1	1	0	0	0	2	0	0	0	0	0	0	0	0	0	2	1	1	2	1	1	0	0	1	1	0	1	1	0	0	0	0	0	0	0	1	1
61	0	0	0	0	0	0	1	1	2	0	0	1	2	1	1	0	0	0	1	1	1	0	1	0	1	0	0	2	1	1	2	0	0	2	0	2	2	1	1	0	1	0	0	0	1	0	0	1	1
62	0	0	0	0	0	0	1	1	2	0	0	0	1	1	1	0	0	1	1	1	1	0	0	0	0	1	0	1	1	1	1	1	1	1	1	1	2	0	1	0	1	0	0	0	0	0	0	1	1
63	1	0	0	2	0	0	2	2	1	0	0	0	1	0	0	0	0	0	2	2	2	0	0	0	0	0	0	2	1	1	1	2	2	1	0	1	2	0	1	1	0	1	0	0	0	0	0	1	0
64	0	0	0	1	0	0	2	2	2	0	0	0	0	0	0	0	0	1	1	0	2	0	0	0	0	1	0	1	2	0	1	1	1	0	0	1	0	0	0	0	0	1	1	0	1	1	0	1	1
65	0	0	0	0	0	0	1	2	1	0	1	0	1	1	1	1	0	1	2	2	2	0	1	0	0	2	0	1	2	1	0	2	2	0	0	1	1	0	0	0	0	1	1	1	1	2	0	2	0
66	1	0	1	1	0	0	0	0	2	0	0	0	1	0	0	0	0	0	2	2	2	0	1	0	0	1	0	2	0	2	0	2	2	1	0	2	1	0	1	1	0	1	1	0	0	0	0	2	1
67	1	1	1	0	0	0	1	1	2	0	1	0	0	0	1	1	0	1	1	0	1	0	0	0	0	2	0	2	0	2	1	2	1	2	1	2	1	0	0	0	0	0	0	0	0	0	0	1	1
68	1	1	1	0	0	0	1	1	1	0	0	0	0	0	0	0	1	2	1	1	1	0	0	0	0	1	0	2	0	2	0	1	1	2	1	2	1	1	1	1	0	0	0	0	0	0	1	1	1
69	1	0	0	0	0	0	0	1	2	0	0	0	0	0	0	0	0	2	0	0	0	0	0	0	0	1	1	2	0	1	0	0	0	1	0	2	2	0	0	0	0	2	2	0	1	1	0	0	2
70	1	0	0	1	0	0	1	1	1	0	1	1	1	1	2	1	0	1	1	1	2	0	0	0	0	0	0	0	1	1	0	0	0	2	0	2	2	1	0	0	0	1	1	0	1	1	0	0	1
71	0	1	1	1	0	0	1	1	2	0	0	0	0	0	0	0	0	1	1	1	1	0	0	0	0	1	0	1	2	0	0	1	2	2	0	2	1	0	0	0	0	0	0	0	0	0	0	2	2
72	0	0	0	1	0	0	1	1	1	0	1	0	1	0	0	0	0	2	0	0	1	0	0	0	0	1	0	2	1	2	0	1	1	0	0	1	2	0	1	1	0	0	0	0	0	0	0	2	0
73	0	0	0	0	0	0	2	2	0	0	2	1	2	1	1	0	0	0	2	2	2	0	0	0	0	2	0	1	1	2	0	0	0	0	0	1	1	0	0	0	0	0	0	1	2	0	2	0	2
74	0	0	0	2	0	0	0	0	2	0	1	0	0	0	0	0	0	0	2	1	2	0	1	1	1	1	0	2	0	2	1	2	2	2	0	2	1	0	0	0	0	1	1	0	1	1	0	0	1
75	0	0	0	0	0	0	0	0	2	0	0	0	0	0	0	0	0	0	2	1	2	0	0	0	0	1	0	2	0	1	1	2	2	0	0	0	1	0	0	0	0	0	0	0	0	1	0	0	2
76	0	0	0	0	0	0	1	2	2	0	1	0	0	0	0	0	1	2	1	1	1	0	0	0	0	0	0	1	1	1	0	1	1	1	0	1	2	0	0	0	1	1	0	0	0	0	0	2	0
77	0	0	0	0	0	0	2	2	0	0	0	1	1	1	1	0	0	0	2	2	2	1	0	0	0	2	0	0	2	0	0	0	2	0	0	2	1	0	1	1	0	0	0	0	0	0	0	1	1
78	0	0	0	1	0	0	2	2	1	0	1	0	0	0	0	0	0	0	2	2	2	0	1	1	1	1	0	1	1	0	0	0	0	1	1	2	2	0	1	1	0	2	2	0	1	1	0	0	1
79	1	1	1	1	0	0	1	1	1	0	1	0	1	0	0	0	0	1	1	1	2	0	0	0	1	0	0	2	1	1	2	1	1	1	0	2	1	0	0	0	0	0	0	0	0	2	0	1	1
80	0	0	0	1	0	0	2	2	1	0	1	0	0	0	0	0	0	0	2	2	2	0	0	0	0	1	0	2	1	1	1	1	1	0	0	1	0	0	0	0	0	0	0	0	0	0	0	2	0
81	1	0	0	1	0	0	1	1	2	0	0	0	1	0	0	0	0	1	1	1	1	0	0	0	0	1	0	2	1	2	0	2	1	2	1	2	1	0	0	0	0	0	0	0	1	1	0	1	1
82	1	0	0	0	0	0	1	1	2	0	0	0	0	0	0	0	0	0	2	2	2	0	0	0	0	0	0	1	2	1	0	1	2	1	0	2	2	0	2	2	1	1	1	1	1	2	0	2	0
83	1	0	0	0	0	0	1	1	1	0	0	1	1	1	1	0	1	0	2	1	2	0	0	0	1	0	0	2	0	2	1	1	2	2	0	2	1	0	0	0	0	0	0	0	0	0	0	0	2
84	1	0	0	0	0	0	2	2	1	0	1	0	0	0	0	0	0	1	1	1	1	0	0	0	1	0	0	2	0	2	1	1	1	0	0	1	0	0	0	0	0	0	0	0	0	0	0	1	1
85	0	0	0	0	0	0	1	1	1	0	1	1	2	1	1	1	0	0	2	1	2	1	0	0	0	1	0	2	0	2	0	0	2	1	0	2	2	0	0	0	0	0	0	0	0	1	0	0	2
86	0	0	1	1	0	0	1	1	1	0	1	0	0	0	0	0	0	2	0	0	0	0	2	0	0	1	0	0	2	0	0	1	2	2	2	2	2	0	2	2	0	0	0	0	0	2	0	1	1
87	0	0	0	0	1	1	2	2	1	0	1	1	1	1	1	0	0	0	2	2	2	0	1	0	0	2	0	2	1	2	1	1	1	1	0	2	1	0	0	0	0	0	0	1	0	0	0	2	0
88	1	0	0	0	0	0	1	1	1	0	0	0	0	0	0	0	0	1	1	1	1	0	0	0	0	1	0	2	0	2	1	1	1	1	0	2	1	0	1	1	0	0	0	0	0	2	1	1	1
89	1	0	0	0	1	1	0	1	2	0	0	1	2	1	1	0	0	1	1	1	1	0	0	0	0	2	0	2	0	1	2	1	2	1	0	2	1	0	0	0	0	1	1	0	0	0	0	2	0
90	0	0	0	0	0	0	0	0	2	0	0	0	0	0	0	0	0	0	2	2	1	0	0	0	0	0	0	2	1	1	1	0	0	1	0	2	0	0	0	0	0	1	0	0	1	1	0	2	1
91	1	0	0	1	0	0	2	2	1	0	0	1	1	1	1	0	0	1	1	2	2	0	0	0	1	1	0	2	0	1	2	1	2	2	0	2	2	0	2	2	0	0	0	0	0	0	0	2	0
92	1	0	0	0	1	1	0	1	2	0	0	0	0	0	0	0	0	2	1	1	2	0	1	0	0	0	0	1	1	1	1	1	2	2	1	2	1	1	0	0	0	1	1	0	1	1	0	1	1
93	0	0	1	0	0	0	2	2	1	0	1	0	0	0	0	0	0	0	2	2	2	0	0	0	0	1	0	2	0	2	0	1	1	0	0	1	1	0	0	0	0	0	0	2	0	2	0	1	1
94	1	0	0	1	0	0	1	1	2	0	0	1	2	1	1	0	0	0	2	2	2	0	0	0	0	2	0	2	0	1	2	1	1	1	0	1	1	0	0	0	0	0	0	0	0	0	0	1	0
95	0	0	0	1	0	0	1	1	0	0	1	1	2	1	1	0	0	1	1	0	0	0	0	0	0	1	0	2	1	0	2	1	1	2	1	1	1	0	0	0	0	0	0	0	1	0	0	2	0
96	0	0	0	0	1	1	1	2	2	0	0	1	1	1	1	0	0	1	1	1	1	0	0	0	0	1	0	2	0	2	0	1	1	1	0	2	1	0	1	0	1	0	0	0	0	0	0	2	0
97	0	0	0	0	0	0	2	2	1	0	0	1	2	1	1	0	0	2	0	0	0	0	0	0	1	1	0	2	1	1	1	2	2	0	0	1	0	0	1	1	0	1	0	0	0	0	0	2	0
98	0	0	0	0	1	1	2	2	2	0	1	0	0	0	0	0	0	0	2	2	2	0	0	0	1	0	0	2	0	1	1	1	1	1	0	1	1	0	0	0	0	0	0	0	1	0	1	0	2
99	0	0	0	0	0	0	1	2	1	0	0	1	1	1	1	0	0	1	0	0	1	0	0	0	1	2	0	2	0	2	0	2	2	0	0	1	1	0	1	1	1	1	1	0	1	0	0	0	2
100	0	0	0	0	1	1	2	2	1	0	1	0	0	0	0	0	0	0	1	1	2	0	0	0	0	2	0	1	1	1	0	1	2	2	2	2	2	0	0	0	0	0	0	0	0	2	0	1	1
101	0	0	0	0	0	0	0	1	2	0	0	0	0	0	0	0	1	2	0	0	1	0	0	0	1	0	0	2	0	2	1	1	2	1	0	2	2	1	1	1	0	0	0	1	0	0	0	1	1
102	0	0	0	1	0	0	2	2	0	0	1	0	1	0	0	0	0	2	0	0	2	0	0	0	1	0	0	2	0	1	2	1	1	2	1	2	2	0	2	2	0	0	0	0	0	1	0	0	1
103	1	0	0	0	2	2	1	2	2	0	0	1	0	0	0	0	1	1	1	2	2	0	1	1	1	0	0	2	1	1	1	2	2	1	1	2	2	0	1	1	0	0	0	0	0	2	0	2	0
104	1	0	0	1	0	0	0	1	1	0	1	0	0	0	0	0	0	0	2	2	2	0	1	1	2	2	0	2	1	1	1	1	1	1	1	1	1	1	0	0	0	0	0	0	1	0	0	2	0
105	1	0	1	0	1	1	2	2	1	0	0	1	1	1	1	0	0	0	2	0	2	0	0	0	0	0	0	1	2	0	1	1	2	2	1	2	1	0	1	1	0	1	1	0	2	0	0	0	2
106	0	0	0	1	0	0	0	1	2	0	0	1	1	1	1	0	0	0	2	2	1	0	0	0	0	1	0	1	1	1	0	1	1	0	0	1	2	0	2	2	0	0	0	0	0	0	0	1	1
107	1	0	0	0	0	0	1	2	1	0	0	0	0	0	0	0	0	1	1	1	2	0	0	0	0	1	0	0	1	0	1	1	1	1	0	2	2	0	1	1	0	1	1	0	1	0	0	2	1
108	1	0	0	0	0	0	2	2	1	0	0	0	2	0	0	0	0	0	2	2	2	0	0	0	0	0	0	2	0	1	2	1	1	1	0	2	1	1	0	0	0	0	0	0	1	0	0	1	1
109	0	0	0	1	1	1	1	1	2	0	0	0	1	1	0	0	1	2	0	0	2	0	0	0	0	0	0	1	1	1	1	1	1	1	0	1	1	1	0	0	0	0	0	0	0	0	1	0	2
110	0	0	0	0	0	0	1	1	2	0	0	0	2	0	0	0	0	2	0	1	1	1	0	0	1	0	0	1	1	1	0	1	1	1	0	2	0	0	0	0	0	0	0	0	0	0	0	1	1
111	1	0	0	1	0	0	2	2	0	0	0	1	2	1	1	0	0	2	1	1	2	0	1	0	0	2	1	2	2	1	1	2	2	1	1	2	2	0	0	0	0	0	0	0	0	0	1	2	1
112	0	0	0	1	0	0	1	1	2	0	1	1	1	2	1	0	0	1	2	1	2	0	0	0	0	0	0	2	0	2	0	1	1	2	2	2	2	1	1	1	0	1	0	0	0	0	0	1	1
113	1	1	0	0	1	1	2	2	1	0	2	1	1	0	0	1	0	1	1	1	1	0	1	1	1	1	0	1	0	1	0	1	1	2	1	1	1	1	0	0	0	0	0	0	0	0	0	1	2
114	1	0	0	0	0	0	1	1	2	0	0	1	1	1	1	0	1	2	0	0	2	0	0	0	0	1	0	2	0	2	1	1	1	1	0	2	2	0	0	0	0	1	1	0	0	0	0	1	0
115	1	0	0	1	0	0	0	0	2	0	0	0	0	0	0	0	0	0	2	2	2	0	0	0	0	0	0	2	0	1	1	0	1	1	0	2	1	0	0	0	0	0	0	1	0	0	0	2	0
116	0	0	1	1	0	0	2	2	1	0	1	1	0	0	0	0	0	0	2	1	2	0	0	0	0	1	0	2	1	2	0	1	1	1	0	2	2	0	0	0	0	1	1	0	1	0	1	0	2
117	0	0	0	0	1	1	2	2	0	0	1	0	1	1	1	0	0	0	2	2	2	0	1	0	0	1	0	1	2	0	1	2	2	0	0	1	2	0	1	0	1	1	0	0	1	0	0	1	1
118	0	0	0	0	0	0	2	2	0	0	1	1	1	1	1	0	0	1	1	1	1	0	0	0	0	1	0	1	2	0	1	1	1	1	0	0	2	0	1	1	0	1	1	0	0	0	1	1	1
119	1	0	0	0	0	0	1	2	1	0	0	2	2	1	1	1	0	0	2	2	2	0	0	0	1	0	0	1	1	1	0	1	1	0	0	1	0	0	1	1	0	1	1	0	1	2	0	2	0
120	0	0	0	0	0	0	1	1	0	1	2	0	0	0	0	0	0	0	1	1	1	0	0	0	0	0	0	2	0	2	1	1	2	2	2	2	0	1	0	0	0	1	0	0	0	0	0	2	0
121	0	0	0	0	0	0	1	1	1	0	1	1	0	0	0	0	0	0	2	2	2	0	1	1	1	1	0	2	0	2	0	2	2	2	0	2	2	0	2	1	1	1	1	0	1	1	0	1	0
122	1	0	0	1	0	0	1	2	1	0	1	0	2	1	1	1	1	2	1	1	1	1	0	0	0	0	0	2	0	2	0	2	2	1	0	1	0	0	0	0	0	0	1	0	1	1	0	2	0
123	1	0	0	1	0	0	1	1	1	0	1	0	0	0	0	0	0	0	2	2	2	0	0	0	0	0	0	0	1	0	1	1	1	2	1	2	1	0	2	2	0	1	1	1	1	2	0	1	1
124	0	1	0	0	1	1	1	1	2	0	0	0	1	1	1	1	0	0	2	2	2	0	0	0	0	0	0	2	0	2	2	1	2	2	1	2	1	0	0	0	1	0	0	0	0	0	0	1	1
125	0	0	0	1	0	0	2	2	2	0	1	0	0	0	0	0	0	1	1	1	2	0	2	0	0	0	0	2	1	1	1	2	2	0	0	0	0	0	0	0	0	0	0	0	0	0	0	2	0
126	0	0	0	1	1	1	1	1	1	0	1	0	0	0	0	0	0	0	2	2	2	0	0	0	0	2	0	0	2	0	0	1	1	2	1	2	1	0	0	0	0	0	0	1	0	1	0	2	1
127	1	0	0	1	0	0	0	0	2	0	0	0	1	0	0	0	0	1	1	1	1	0	0	0	0	0	0	2	0	2	0	1	1	2	1	2	2	0	1	1	0	1	0	0	2	0	0	0	1
128	1	0	0	1	1	1	1	1	1	0	0	0	0	0	0	0	0	0	1	1	1	0	0	0	0	1	1	2	0	1	0	0	0	2	0	2	0	0	0	0	0	0	0	0	0	0	0	2	2
129	1	0	0	1	0	0	1	2	1	0	0	0	0	0	0	0	0	2	0	0	1	0	0	0	0	1	0	2	1	1	1	0	0	1	0	2	0	0	0	0	0	0	0	0	1	0	1	0	2
130	0	0	0	0	0	0	1	2	2	0	0	0	1	0	0	0	0	0	2	2	2	0	0	0	0	1	0	1	1	2	0	1	2	1	0	2	2	0	1	0	1	0	0	0	0	1	0	2	0
131	1	0	0	0	0	0	0	0	2	0	0	0	2	0	0	1	0	1	2	2	2	0	1	0	1	0	0	2	0	2	0	1	2	1	0	2	2	0	1	1	0	0	0	0	1	0	0	2	0
132	0	0	0	1	0	0	1	1	1	0	1	1	2	1	1	0	0	1	1	1	2	0	1	1	1	1	1	2	0	1	0	2	2	1	0	2	0	0	1	1	0	0	0	0	0	0	0	1	1
133	1	0	0	0	0	0	0	0	2	0	0	0	1	0	0	0	0	1	1	1	1	0	0	0	0	1	0	2	1	2	1	1	1	1	0	2	2	0	1	1	0	0	0	0	0	1	0	1	1
134	1	0	1	1	0	0	1	1	2	0	1	0	0	0	1	1	0	0	2	2	2	0	0	0	0	1	0	2	1	0	2	1	1	1	0	1	1	0	1	1	0	0	0	0	0	0	0	1	1
135	0	0	0	2	0	0	2	2	0	0	0	0	0	0	0	0	0	2	0	0	0	0	0	0	0	0	0	2	2	1	1	2	2	1	1	1	1	0	2	2	0	0	0	0	2	1	0	1	1
136	1	0	0	0	0	0	0	0	2	0	1	1	1	1	1	0	1	1	2	2	1	0	0	0	0	1	0	1	0	1	1	1	1	1	0	1	0	0	0	0	0	0	0	0	0	0	0	1	1
137	1	0	0	0	1	1	1	1	1	0	0	1	1	1	1	0	0	2	1	1	2	0	0	0	0	1	0	1	1	1	0	2	2	1	0	1	2	0	1	1	0	0	0	0	0	0	0	1	1
138	1	0	0	1	1	1	2	2	0	1	2	0	0	0	0	0	0	1	1	2	2	0	1	0	0	1	0	1	1	1	0	1	2	1	0	2	2	1	1	1	0	0	0	0	1	1	0	2	0
139	0	0	0	0	0	0	2	2	1	0	0	1	1	1	1	0	0	1	1	1	2	1	0	0	1	1	0	1	1	1	1	2	2	1	0	1	1	0	1	1	0	1	1	0	1	1	0	2	0
140	0	0	0	0	2	2	1	1	1	0	0	0	0	0	0	0	0	0	1	1	1	0	2	0	0	0	0	2	0	1	2	1	1	0	0	1	2	1	0	0	0	0	0	0	0	0	0	2	0
141	1	0	0	0	1	1	1	1	2	0	0	0	0	0	0	0	1	2	0	0	2	0	0	0	0	1	0	1	2	0	1	2	2	2	1	2	1	0	1	1	0	1	0	0	1	1	0	0	1
142	1	0	0	0	1	1	0	1	2	0	0	0	0	0	0	0	0	1	1	1	1	1	0	0	0	1	0	1	1	1	0	2	1	2	1	2	2	0	2	2	0	0	1	0	1	0	0	0	2
143	1	0	0	0	0	1	2	2	1	0	2	1	2	2	2	1	0	2	1	1	2	0	0	0	0	1	0	1	1	1	1	0	2	0	0	2	1	0	0	0	0	0	0	0	1	0	0	1	1
144	0	0	1	0	0	0	2	2	1	0	1	1	1	1	1	0	0	0	2	2	1	0	1	0	0	0	0	0	1	1	0	1	1	2	1	1	1	0	0	0	0	1	0	0	0	0	0	1	1
145	0	0	0	1	0	0	1	1	2	0	0	0	0	0	0	0	0	2	0	0	0	0	2	0	0	0	0	2	0	2	1	1	2	1	0	2	1	0	0	0	0	1	1	0	1	0	0	1	1
146	0	0	1	1	1	1	0	0	2	0	0	0	1	0	0	0	0	0	2	2	1	0	0	0	0	1	0	1	1	1	0	1	1	2	1	1	1	0	1	0	1	1	0	0	0	1	0	2	0
147	0	0	1	1	0	0	0	0	2	0	0	1	2	1	1	0	1	2	1	1	1	0	0	0	1	1	0	2	0	0	1	2	2	0	0	1	0	0	0	0	0	0	0	0	0	0	0	2	0
148	0	0	0	1	1	1	1	1	1	0	1	0	0	0	0	0	0	1	1	1	1	0	0	0	0	0	0	2	2	0	2	1	1	2	1	2	1	0	0	0	0	0	0	0	0	2	0	1	1
149	0	0	1	0	1	1	1	1	1	0	1	0	0	0	0	0	0	0	1	2	2	0	0	0	0	2	0	2	1	1	1	0	1	1	0	2	2	0	2	2	0	2	1	0	1	0	0	1	1
150	1	0	0	1	0	0	2	2	1	0	1	1	2	2	2	0	0	0	2	2	2	0	0	0	0	0	0	1	0	1	1	1	1	2	0	2	1	1	0	0	0	0	0	0	0	0	0	2	0
151	1	0	0	0	0	0	1	1	2	0	0	0	0	0	1	1	0	0	2	2	2	0	0	0	1	0	0	2	1	1	2	1	1	1	1	2	2	0	1	1	0	0	0	0	0	1	0	0	2
152	0	1	0	0	0	0	1	1	1	0	1	1	1	1	1	0	0	0	2	2	1	0	1	0	0	1	0	2	2	0	2	0	1	2	1	2	0	0	0	0	0	0	0	0	0	0	0	1	1
153	0	0	0	0	0	0	0	0	2	0	1	0	1	0	0	0	0	2	0	0	2	0	0	0	1	2	0	2	1	1	2	2	2	1	0	1	2	0	2	2	0	0	0	0	1	0	0	0	1
154	1	0	1	1	0	0	1	1	0	1	2	0	0	0	0	0	0	0	2	2	2	0	1	0	1	2	0	2	0	1	2	1	2	1	0	1	2	1	0	0	0	0	0	0	0	0	0	2	0
155	0	0	0	0	0	0	1	2	1	0	0	1	2	0	0	1	1	2	0	0	1	0	1	0	1	0	0	2	0	2	1	1	1	0	0	1	1	1	0	0	0	0	0	0	1	0	0	2	0
156	1	0	0	0	1	1	1	1	1	0	1	1	1	1	1	0	0	1	1	1	2	0	0	0	0	2	0	2	0	0	0	1	2	1	1	2	0	0	1	1	0	0	0	0	1	1	0	2	1
157	0	1	0	0	0	0	1	1	2	0	1	1	2	1	1	0	0	1	1	2	2	0	0	0	0	0	0	2	2	1	2	2	2	2	1	2	2	0	2	1	1	0	0	0	1	0	0	1	1
158	1	0	0	0	0	0	2	2	1	0	1	0	0	0	0	0	0	0	2	2	2	0	1	0	0	1	0	2	1	1	2	0	1	2	0	2	1	0	2	2	0	1	0	0	0	1	0	1	1
159	0	0	0	1	0	0	2	2	0	0	1	1	1	1	1	0	0	0	2	2	2	0	0	0	0	1	1	2	1	1	0	0	1	2	0	2	1	0	0	0	0	0	0	0	1	1	0	2	0
160	0	0	0	0	0	0	1	1	1	0	0	1	2	1	1	0	0	0	1	1	1	0	0	0	0	0	0	2	1	1	2	2	2	1	1	2	0	0	0	0	0	0	0	0	0	1	0	2	0
161	0	0	0	0	1	1	1	2	2	0	0	0	0	0	0	0	1	1	2	2	2	0	0	0	1	2	0	2	0	2	0	0	1	1	0	2	1	0	2	2	1	0	0	0	0	1	0	1	1
162	1	0	0	0	1	1	2	2	0	0	1	0	0	0	0	0	0	1	2	2	2	0	1	0	0	2	0	1	1	1	0	1	1	1	0	2	2	0	2	2	0	0	0	0	0	1	1	0	2
163	1	0	0	0	0	0	0	1	1	0	0	0	1	0	0	0	0	1	0	0	0	0	0	0	0	2	0	2	0	2	1	1	1	2	1	2	0	0	0	1	0	0	0	0	0	0	0	2	0
164	0	0	0	1	0	0	2	2	1	0	2	0	1	1	1	0	1	0	2	1	2	0	0	0	1	0	1	1	0	0	1	1	1	0	0	1	1	0	0	0	0	0	0	1	2	0	0	1	1
165	1	0	0	0	0	0	0	1	2	0	0	0	0	0	0	0	0	1	1	1	1	0	0	0	0	1	0	2	1	1	2	0	1	1	0	2	1	0	0	0	0	0	0	0	0	2	0	2	0
166	1	0	0	0	0	0	1	2	1	0	1	1	2	1	1	0	0	0	2	2	2	0	0	0	1	0	0	2	2	2	0	1	2	1	0	1	1	0	1	1	0	0	0	0	0	0	0	2	0
167	0	0	0	1	0	0	1	1	2	0	0	1	1	1	1	0	0	0	2	2	2	0	0	0	1	2	0	2	0	2	1	0	0	2	1	1	1	2	0	0	1	0	0	0	0	0	0	2	0
168	0	0	0	1	1	1	2	2	0	0	0	1	1	1	1	0	0	0	2	2	2	0	0	0	0	0	0	2	1	1	1	2	2	0	0	1	1	0	0	0	0	0	0	0	0	0	0	2	0
169	1	0	0	1	0	0	1	1	1	1	1	0	2	0	0	0	1	0	2	1	2	0	0	0	0	0	0	2	1	1	2	2	2	2	0	2	2	0	1	1	0	1	1	0	1	1	0	2	0
170	1	0	0	1	0	0	0	0	2	0	0	0	0	0	0	0	0	1	1	1	2	0	0	0	0	0	0	2	1	2	1	1	1	1	0	1	0	0	1	1	0	0	0	0	2	1	0	2	1
171	1	0	0	0	0	0	1	1	1	0	0	0	0	0	0	0	1	1	1	1	1	0	0	0	0	0	1	2	1	0	1	2	2	0	0	1	0	0	0	0	0	0	0	1	0	1	0	0	2
172	1	1	0	0	0	0	2	2	1	0	1	0	1	1	1	0	0	0	2	2	2	0	1	1	1	1	1	2	0	1	0	0	0	2	0	2	1	0	1	1	0	1	1	1	1	2	1	0	2
173	0	0	1	1	0	0	2	2	0	0	1	0	0	0	0	0	0	1	1	1	2	0	0	0	0	1	0	1	2	0	1	1	1	1	0	1	0	0	1	1	0	0	0	0	0	2	0	1	1
174	1	0	0	0	0	0	2	2	1	0	0	0	0	0	0	0	1	2	1	1	1	0	1	1	0	1	0	2	0	1	2	1	2	0	0	1	1	1	0	0	0	0	0	1	0	1	0	0	1
175	1	0	0	0	0	0	1	1	1	1	1	0	0	0	0	0	0	1	1	1	1	0	1	1	1	1	0	2	0	1	2	0	1	1	0	2	1	0	0	0	0	0	0	1	2	0	0	2	0
176	0	0	0	1	0	0	1	1	2	0	0	0	1	1	1	1	0	2	0	0	0	0	0	0	1	1	0	1	1	1	0	2	2	1	0	2	2	0	1	1	0	1	1	0	0	0	0	1	1
177	0	0	0	0	0	0	1	1	1	0	1	0	0	0	0	0	0	0	2	2	2	0	0	0	1	1	0	2	1	1	2	1	1	1	0	1	1	0	0	0	0	0	0	0	0	0	0	2	0
178	1	1	0	0	0	0	0	0	2	0	0	1	1	1	1	0	0	1	1	1	1	0	0	0	0	1	0	2	0	1	2	1	2	0	0	1	1	0	0	0	0	0	0	0	1	0	0	2	0
179	1	0	0	0	0	0	1	2	1	0	1	0	1	1	1	0	0	1	1	1	2	0	0	0	0	0	0	0	2	0	0	1	1	2	1	2	0	0	0	0	0	0	0	0	1	0	0	2	0
180	0	0	0	0	0	0	1	1	2	0	0	0	0	0	0	0	0	0	2	1	2	0	0	0	1	2	0	2	0	2	1	2	2	1	0	2	0	0	0	0	0	0	0	0	0	0	0	2	0
181	1	0	0	1	0	0	2	2	1	0	0	1	0	0	0	0	0	1	1	1	1	0	1	1	1	1	0	1	1	0	1	1	2	1	0	2	1	0	1	0	1	0	0	1	0	0	0	1	1
182	0	0	1	1	0	0	0	1	2	0	0	0	0	0	0	0	0	1	1	1	2	0	0	0	0	2	0	2	1	1	1	1	1	2	1	1	2	0	0	0	0	1	0	0	2	1	1	2	1
183	0	0	0	1	0	0	0	1	2	0	1	0	1	1	1	1	0	0	2	2	2	0	0	0	0	1	0	2	1	2	1	2	2	0	0	2	1	1	0	0	0	0	0	0	0	0	0	1	1
184	0	0	1	0	0	1	2	2	0	0	1	1	1	0	0	0	0	1	1	1	1	1	1	1	1	1	0	2	0	1	1	1	1	2	0	2	2	0	1	1	0	0	0	1	0	0	1	1	2
185	1	0	1	0	0	0	2	2	1	0	1	0	0	0	0	0	1	1	1	1	2	0	1	1	0	1	0	2	0	1	1	2	2	2	0	2	2	0	1	1	0	1	0	0	1	1	0	0	2
186	0	0	0	0	1	1	1	1	1	0	1	1	1	0	0	1	0	2	0	1	1	1	0	0	0	0	0	2	1	1	2	0	1	2	0	2	1	0	0	0	0	0	0	0	0	0	0	2	0
187	0	0	0	1	0	0	1	1	1	0	0	0	0	0	0	0	0	0	2	2	2	0	1	1	1	1	0	2	0	2	0	0	0	2	0	2	1	0	0	0	0	0	0	0	1	0	0	1	1
188	1	0	0	0	0	0	2	2	1	0	1	0	0	0	0	0	0	2	0	0	0	0	0	0	0	1	0	2	0	1	2	1	1	2	2	2	1	0	0	0	0	0	0	0	0	0	0	2	0
189	1	0	0	1	0	0	1	2	2	0	0	0	1	1	1	0	0	1	1	1	2	0	1	0	0	2	0	1	2	0	1	1	1	1	0	1	2	0	2	2	0	1	0	0	0	1	0	2	0
190	1	1	0	0	0	0	2	2	1	0	0	1	1	1	1	0	0	0	2	2	2	0	1	1	1	1	1	2	1	1	0	1	1	2	0	2	1	0	1	1	0	1	0	0	1	1	0	2	0
191	1	0	0	1	1	1	2	2	1	0	0	0	0	0	0	0	0	1	1	1	1	0	1	1	1	1	0	1	1	0	1	2	2	1	0	1	1	1	0	0	0	0	0	0	0	0	0	1	1
192	1	0	1	0	1	1	1	1	2	0	0	0	0	0	0	0	1	2	0	0	2	0	0	0	1	2	0	2	1	1	2	1	2	1	0	2	2	0	1	1	0	1	1	0	0	0	0	2	0
193	0	0	0	1	0	0	2	2	1	0	1	1	1	1	1	0	1	0	2	1	2	1	0	0	0	1	0	2	1	1	1	1	1	1	0	1	2	0	2	2	0	0	0	0	0	0	0	1	0
194	1	0	0	0	0	0	0	0	2	0	2	1	2	1	1	0	0	1	1	1	2	1	0	0	0	1	0	2	0	1	1	2	2	0	0	1	2	0	0	0	0	1	1	0	0	1	0	2	0
195	1	0	0	0	0	0	1	2	2	0	0	0	1	0	0	0	0	0	2	2	2	0	0	0	0	2	0	1	2	0	1	0	0	1	0	1	1	0	0	0	0	0	0	0	0	0	0	2	0
196	1	0	0	0	0	0	1	1	2	0	0	1	1	1	1	0	0	1	1	1	1	0	0	0	0	1	0	1	2	0	1	0	0	1	1	2	2	0	1	1	0	0	0	0	0	0	0	1	1
197	0	0	0	0	0	0	1	1	2	0	0	0	0	0	0	0	0	0	2	2	2	0	0	0	1	1	0	2	1	1	1	1	1	0	0	0	0	1	0	0	0	0	0	1	0	0	0	2	0
198	0	0	0	0	0	0	2	2	0	0	2	1	1	1	1	0	1	2	0	0	1	0	0	0	0	1	0	2	0	2	1	0	1	1	0	2	1	0	0	0	0	0	0	0	0	1	1	1	2
199	1	0	0	0	1	1	2	2	0	0	1	0	0	0	0	0	0	1	1	1	2	0	0	0	1	1	0	2	0	1	1	0	0	1	1	2	1	0	1	1	0	0	0	1	0	0	0	0	1
200	1	1	0	0	1	1	2	2	1	0	1	0	0	0	0	0	0	0	2	2	2	0	0	0	0	1	0	2	0	2	0	2	2	0	0	2	1	0	1	1	0	1	1	0	1	1	0	0	2
201	0	0	0	1	0	0	2	2	0	0	2	0	0	0	0	0	0	1	1	1	1	0	0	0	0	1	0	2	1	2	1	2	2	0	0	0	1	1	1	1	0	0	0	0	1	1	1	0	2
202	0	0	0	1	1	1	2	2	1	0	1	0	1	1	1	1	0	0	2	1	2	0	0	0	0	1	0	2	0	2	1	2	2	0	0	1	1	0	0	0	0	0	0	0	0	0	0	1	0
203	1	0	0	0	0	0	2	2	1	0	1	2	2	2	2	0	0	0	2	2	2	0	0	0	0	0	0	1	2	1	0	1	1	1	1	2	1	1	0	0	0	0	0	0	1	1	0	1	1
204	0	0	0	0	0	0	2	2	0	0	0	0	0	0	0	0	0	0	2	2	2	0	0	0	0	1	0	2	0	2	1	1	1	1	0	2	2	0	1	1	0	1	0	0	0	0	0	1	1
205	0	0	0	0	0	0	2	2	1	0	1	1	1	1	1	0	0	2	0	0	1	0	0	0	0	0	0	1	1	1	0	1	1	1	0	2	2	0	1	1	0	1	0	0	2	1	0	1	0
206	0	0	0	0	0	0	1	2	2	0	0	0	0	0	0	0	0	0	2	2	2	0	0	0	0	0	0	2	0	2	1	2	2	1	1	1	2	1	1	1	0	0	0	2	0	2	1	1	1
207	0	0	0	0	0	0	2	2	0	0	0	0	1	0	0	0	0	1	1	1	2	0	0	0	0	1	0	1	1	1	0	0	0	2	0	2	2	0	1	1	1	0	0	0	1	0	0	0	2
208	1	1	0	0	1	1	2	2	0	0	2	1	2	1	1	0	0	2	0	0	0	0	1	0	0	1	0	1	2	0	1	0	1	1	0	2	0	0	0	0	0	1	1	0	0	0	0	2	0
209	0	0	0	0	2	2	1	2	1	0	0	1	1	1	1	0	0	0	1	1	2	0	0	0	0	2	1	2	1	1	0	1	1	1	0	2	0	0	0	0	0	0	0	0	0	0	0	2	0
210	0	0	1	1	0	0	1	2	2	0	0	0	0	0	0	0	0	0	1	1	1	0	1	0	0	0	0	2	1	0	2	1	1	1	0	1	1	0	0	0	0	0	0	0	1	1	0	2	0
211	0	0	0	0	1	1	1	1	1	0	0	1	1	1	1	0	0	0	2	1	2	0	0	0	0	2	0	2	0	1	1	2	2	0	0	1	1	0	1	1	1	1	0	0	1	1	0	0	1
212	0	0	0	0	0	0	1	1	1	0	1	0	1	1	1	0	0	0	2	2	2	0	0	0	1	0	0	2	0	1	2	2	2	0	0	1	2	0	2	1	1	0	0	2	0	2	0	2	0
213	1	0	0	0	1	1	0	1	1	0	0	0	2	0	0	0	1	2	0	0	1	0	0	0	0	1	0	2	2	1	2	0	0	1	0	2	1	1	0	0	0	1	1	0	1	0	0	1	1
214	1	0	0	1	0	0	2	2	0	0	1	0	1	0	0	0	0	1	1	1	1	0	0	0	1	1	0	2	0	1	1	1	1	1	1	1	2	0	1	1	0	0	0	1	0	0	0	1	1
215	0	1	1	0	0	0	1	1	1	0	0	1	2	1	1	0	0	0	2	2	1	0	0	0	1	1	0	2	0	2	0	1	1	0	0	0	1	0	1	1	1	1	0	0	0	0	0	2	0
216	0	0	0	1	0	0	1	1	2	0	0	0	2	0	0	1	1	2	0	0	1	0	1	0	0	1	0	0	2	0	0	1	2	2	2	2	1	0	1	1	0	1	1	0	1	0	0	2	1
217	0	0	0	0	0	0	2	2	0	0	1	0	1	0	1	1	0	1	1	0	1	0	0	0	0	1	0	2	1	1	2	2	2	0	0	1	1	1	1	1	0	0	0	0	0	0	0	1	0
218	0	1	0	0	0	0	2	2	0	0	0	0	0	0	0	0	0	2	0	1	1	0	1	0	0	1	0	2	0	2	0	0	1	1	0	2	2	0	0	0	0	1	1	0	1	1	0	2	0
219	0	0	0	0	0	0	2	2	0	0	0	0	0	0	0	0	0	2	0	0	1	0	0	0	1	0	1	1	0	0	1	1	1	1	1	2	2	0	1	1	1	1	1	0	1	1	0	1	1
220	0	1	1	1	0	0	1	1	1	0	1	0	1	1	0	0	0	1	1	1	2	0	0	0	0	1	0	2	0	2	0	1	1	2	2	2	2	0	2	2	0	0	0	1	1	0	0	0	1
221	0	0	1	0	0	0	2	2	0	0	1	1	1	1	1	0	0	0	2	2	2	0	1	0	0	0	0	1	1	1	0	1	1	0	0	1	1	0	1	1	0	1	0	0	1	0	0	2	1
222	0	0	0	1	0	0	2	2	1	0	1	0	1	1	1	0	0	1	1	1	2	0	1	1	1	1	0	2	1	1	1	2	2	0	0	2	2	0	1	1	0	1	0	0	0	0	0	2	1
223	1	0	0	0	1	1	1	1	0	0	1	0	1	0	1	1	0	1	1	1	2	0	0	0	0	1	0	2	1	1	2	1	1	2	1	1	1	0	0	0	0	0	0	0	1	1	0	2	1
224	1	0	0	1	0	0	1	1	1	0	0	0	0	0	0	0	1	1	2	2	1	0	0	0	0	1	0	2	0	2	0	1	2	2	1	2	1	0	1	1	0	1	1	0	1	0	0	2	0
225	0	0	0	0	0	0	1	1	2	0	0	0	0	0	0	0	0	1	1	0	2	0	0	0	0	1	0	2	0	2	1	1	2	1	0	2	2	0	0	0	0	0	0	0	0	0	0	2	0
226	0	0	0	0	0	0	2	2	0	0	2	0	0	0	0	0	0	2	0	0	1	0	1	0	0	1	0	2	0	2	1	1	1	2	1	2	0	0	0	0	0	0	0	0	0	0	0	1	2
227	0	0	0	1	0	0	1	1	2	0	0	0	0	0	0	0	0	0	2	2	2	0	2	0	0	0	0	2	1	1	2	1	1	1	0	2	1	0	0	0	0	1	1	0	1	0	1	1	1
228	1	0	0	0	1	1	0	0	2	0	0	1	1	1	1	0	0	0	2	1	2	1	0	0	0	2	1	1	0	0	1	1	1	2	1	1	0	0	1	1	0	2	2	0	1	1	0	2	0
229	0	0	0	0	0	0	0	0	2	0	1	0	1	0	0	0	0	0	2	2	1	0	1	0	0	1	0	0	1	1	0	1	1	2	1	2	1	0	0	0	0	0	0	0	0	0	0	2	0
230	0	0	0	1	1	1	1	2	2	0	0	0	1	1	1	0	1	2	1	1	1	0	2	1	1	0	0	2	0	2	0	1	2	2	0	2	1	1	0	0	0	0	0	0	0	0	0	0	2
231	1	1	0	0	1	1	1	2	0	0	1	1	1	1	1	0	0	0	2	2	2	0	0	0	0	1	0	2	0	2	0	1	1	2	0	2	1	0	0	0	0	1	1	0	2	2	0	0	2
232	1	0	0	0	0	0	1	1	1	0	1	1	1	1	2	0	0	0	2	2	2	0	0	0	0	1	1	2	1	0	1	2	2	0	0	2	1	0	0	0	0	0	0	0	0	1	0	0	1
233	1	0	1	0	0	0	0	1	2	0	0	1	1	1	1	0	0	0	1	1	1	0	0	0	0	1	0	1	0	1	0	0	0	2	1	1	1	0	0	0	0	0	0	0	1	0	0	2	1
234	0	0	0	1	0	0	1	1	2	0	0	0	2	2	2	0	0	0	2	2	1	0	1	1	1	0	0	1	2	0	1	1	1	1	0	2	1	0	1	1	1	1	1	0	1	1	1	1	1
235	0	0	0	1	1	1	1	1	1	0	1	1	1	1	1	0	0	0	1	1	1	1	0	0	0	0	0	1	1	1	0	2	2	0	0	1	1	0	0	0	0	0	0	0	0	0	0	2	0
236	0	0	0	0	0	0	0	0	2	0	0	0	1	0	0	0	1	2	0	0	1	0	0	0	1	0	1	1	0	0	1	2	2	1	0	1	1	0	0	0	0	1	0	0	1	1	1	1	1
237	1	0	0	0	0	0	2	2	1	0	0	1	1	1	1	0	0	0	2	2	2	0	0	0	0	2	2	2	1	0	1	2	2	2	1	2	1	0	1	1	0	0	0	1	0	0	0	1	1
238	1	0	0	0	0	0	1	1	1	0	0	0	1	0	0	0	1	1	2	2	2	0	1	1	2	2	0	2	0	2	0	0	0	2	0	2	1	0	2	2	0	1	1	0	1	1	0	2	1
239	1	0	0	0	1	1	1	1	1	0	1	0	1	0	0	0	0	0	2	2	2	0	0	0	0	1	0	1	1	1	0	0	1	1	0	2	1	1	0	0	0	1	0	0	0	0	0	2	1
240	0	0	0	0	0	0	1	1	2	0	0	2	2	2	2	0	0	1	2	1	2	0	1	0	1	1	0	2	1	0	2	1	2	2	0	2	0	0	0	0	0	0	0	0	0	1	0	2	1
241	1	0	0	0	1	1	1	2	1	0	0	1	2	2	2	0	0	1	1	1	2	0	1	0	0	2	0	2	0	2	0	1	1	2	1	2	1	0	1	1	0	1	1	0	1	1	0	2	0
242	1	0	0	1	0	0	1	2	2	0	0	0	2	1	1	1	0	2	0	0	1	0	1	1	1	0	0	2	1	1	1	1	1	0	0	1	2	0	0	0	0	0	0	0	0	0	1	0	2
243	0	0	0	0	1	1	1	1	1	0	1	1	1	1	1	0	0	1	1	1	0	0	2	0	0	0	0	1	2	0	1	0	2	1	0	2	1	0	0	0	0	0	0	0	1	1	0	1	1
244	1	0	1	0	0	0	0	0	1	0	1	1	2	2	2	1	0	2	0	1	2	0	0	0	0	0	0	2	0	2	1	1	2	0	0	1	2	0	1	1	0	0	0	0	1	0	0	0	2
245	1	0	0	1	0	0	1	1	2	0	0	0	0	0	0	0	0	1	1	1	0	0	0	0	0	1	0	1	1	1	0	1	1	1	0	1	1	1	0	0	0	0	0	0	0	0	0	1	1
246	0	0	1	0	0	1	1	1	1	0	1	1	2	2	2	0	0	1	1	1	2	0	0	0	1	1	0	1	1	1	0	0	0	2	1	2	0	0	0	0	0	0	0	0	0	1	0	0	2
247	1	0	0	1	0	0	1	2	1	0	1	1	2	2	2	0	0	0	1	1	1	0	1	1	1	1	0	2	0	2	1	2	2	1	1	2	2	0	2	2	1	0	0	0	1	1	0	2	0
248	1	0	0	0	0	0	1	2	1	0	0	0	0	0	1	1	0	1	0	0	0	0	0	0	0	0	0	1	1	1	0	1	1	2	0	2	2	0	1	1	1	1	1	0	0	0	1	1	2
249	0	0	0	0	1	1	2	2	1	0	0	0	0	0	0	0	0	0	2	1	2	0	0	0	0	0	0	1	1	1	1	1	1	1	0	0	2	0	1	1	0	1	1	0	1	1	1	1	1
250	0	0	0	0	0	0	1	2	1	0	0	0	0	0	0	0	0	0	2	2	2	0	0	0	0	2	0	1	2	0	0	2	2	0	0	0	1	1	0	0	0	0	0	0	0	0	0	2	1
251	0	0	0	0	1	1	1	1	0	0	0	1	1	1	1	0	0	1	1	0	1	0	0	0	0	0	0	2	2	1	2	2	2	2	0	1	2	0	2	1	1	0	0	0	2	1	0	2	1
252	0	0	0	1	0	0	0	1	2	0	0	1	1	1	1	0	0	1	1	1	1	0	0	0	0	2	0	2	1	2	0	2	2	0	0	1	0	0	0	0	0	0	0	0	0	0	1	0	2
253	1	0	0	0	0	0	2	2	0	0	0	1	1	1	1	0	0	0	2	2	2	0	0	0	0	0	0	1	1	1	1	2	2	2	1	2	1	0	0	0	0	1	1	0	2	2	0	2	1
254	0	0	0	0	0	0	1	2	2	0	0	0	1	1	1	0	0	1	2	2	2	0	1	0	0	1	0	2	2	1	1	1	1	2	1	2	2	1	0	0	0	0	0	0	1	0	0	1	1
255	0	0	0	1	0	0	1	2	1	0	1	0	0	0	0	0	1	0	2	1	2	0	0	0	0	1	0	1	1	1	1	0	1	1	0	2	1	0	2	2	0	0	0	0	1	1	0	2	0
256	1	0	0	1	0	0	0	1	1	0	0	0	0	0	0	0	0	2	1	1	1	0	1	1	1	1	0	2	1	1	1	1	1	1	0	0	1	0	2	2	1	0	0	0	0	0	0	2	0
257	1	0	0	1	0	0	2	2	0	0	1	1	1	0	0	1	0	2	0	0	0	0	0	0	1	1	0	2	0	2	0	1	2	1	0	2	0	0	0	0	0	0	0	1	0	0	0	2	1
258	1	0	1	1	0	1	2	2	1	1	1	0	0	0	0	0	0	0	2	2	2	1	0	0	1	1	0	2	0	2	0	2	2	0	0	1	1	0	1	1	0	0	0	0	0	1	0	1	1
259	0	0	0	1	0	0	1	1	1	0	1	1	1	1	1	0	0	1	1	0	2	0	0	0	0	1	0	2	0	1	1	1	2	1	0	2	1	0	0	0	0	2	2	0	1	1	0	1	1
260	1	0	0	0	0	0	2	2	0	0	0	0	1	0	0	0	0	1	1	1	2	0	0	0	0	1	0	2	1	1	2	1	1	1	0	1	1	1	1	1	0	1	1	0	1	1	0	1	1
261	0	0	0	0	1	1	2	2	1	0	0	1	1	1	1	0	0	0	2	1	2	0	0	0	1	2	0	1	2	0	1	1	1	2	2	2	2	0	1	1	0	0	0	0	1	1	0	0	2
262	0	0	0	0	0	0	2	2	1	0	0	0	0	0	0	0	0	1	1	1	1	0	0	0	0	0	0	1	2	1	0	1	2	2	1	2	1	0	1	1	0	0	0	0	1	1	0	1	1
263	0	0	0	1	0	0	1	2	1	0	1	0	1	0	0	0	0	1	1	1	1	0	0	0	1	2	0	1	1	1	1	1	1	1	0	1	2	0	0	0	0	1	0	0	1	1	0	2	0
264	1	0	0	0	1	1	1	1	2	0	0	0	0	0	0	0	0	0	2	2	2	1	0	0	0	2	1	2	0	1	0	0	1	1	0	2	2	0	2	2	0	0	0	0	0	0	1	2	1
265	0	0	0	0	0	0	0	1	2	0	0	0	0	0	0	0	0	0	1	1	1	0	1	1	1	1	0	2	0	2	1	0	1	1	0	2	2	0	2	2	0	0	0	0	0	0	0	1	1
266	1	0	0	1	0	0	2	2	0	0	2	0	2	1	1	0	0	0	2	0	2	1	0	0	1	0	0	1	0	0	2	1	1	1	0	1	2	0	1	1	0	0	0	0	1	0	0	1	0
267	1	0	0	0	0	0	2	2	1	1	1	0	0	0	0	0	0	0	2	1	2	0	1	0	0	1	1	1	1	2	0	0	0	2	0	2	1	1	0	0	1	0	0	0	0	0	0	2	0
268	1	0	0	1	0	0	0	1	1	0	1	0	0	0	0	0	0	1	1	1	2	0	0	0	0	1	0	2	1	1	2	1	1	1	0	1	1	0	0	0	1	0	0	0	0	0	0	0	2
269	0	0	0	1	0	0	1	0	2	0	1	1	2	2	2	0	0	0	2	2	2	0	0	0	0	1	0	1	0	1	0	1	2	2	1	2	1	0	0	0	0	0	0	0	0	1	0	2	0
270	1	0	0	0	0	0	0	0	2	0	1	1	1	1	2	1	0	2	0	0	1	1	0	0	0	1	1	2	0	1	0	0	1	2	1	2	2	0	1	1	0	0	1	0	1	0	0	0	2
271	1	0	0	0	0	0	0	0	2	0	0	1	1	1	1	0	0	1	1	1	1	0	0	0	0	1	0	2	1	0	2	1	1	1	0	2	2	0	1	1	0	0	0	0	0	0	1	1	1
272	1	1	1	1	0	0	1	2	1	0	1	1	1	1	1	0	0	1	1	1	2	0	0	0	1	1	0	2	1	1	2	0	0	2	0	2	1	0	0	0	0	0	0	0	0	0	0	2	0
273	1	0	0	1	0	0	0	0	2	0	0	0	1	1	0	0	0	2	0	0	1	1	0	0	0	1	0	0	1	0	1	0	0	2	2	2	1	0	0	0	0	0	1	0	1	0	0	2	0
274	1	1	0	0	0	0	2	2	0	0	2	0	1	0	0	0	0	0	2	2	2	0	1	1	1	1	0	2	1	1	1	1	1	1	0	1	1	0	1	1	0	1	1	0	1	1	0	1	0
275	1	0	0	0	0	0	1	2	2	0	1	1	0	0	0	0	0	0	2	2	2	0	0	0	0	1	0	2	0	1	1	1	1	0	0	2	2	0	1	1	1	0	0	0	0	0	0	0	1
276	0	0	0	0	0	0	2	2	0	0	1	1	2	1	1	0	0	0	2	2	2	1	0	0	0	0	0	2	0	2	1	1	1	1	0	2	1	0	0	0	0	1	1	0	1	0	0	1	1
277	0	1	1	1	0	0	1	1	1	0	1	0	2	2	2	0	0	1	1	1	2	0	2	0	0	0	0	2	1	2	0	1	2	1	0	2	1	0	0	0	0	0	0	0	0	0	0	2	1
278	0	0	0	0	0	0	1	2	1	0	0	0	0	0	1	1	0	2	0	1	1	0	0	0	0	1	0	2	1	1	1	1	1	1	0	1	1	1	1	1	0	0	0	0	0	1	2	0	2
279	1	1	0	0	0	0	1	2	1	0	1	1	1	1	1	0	0	2	0	1	1	0	0	0	0	2	0	1	0	1	0	1	1	2	0	2	1	1	0	0	0	0	0	0	0	1	0	2	0
280	0	0	0	1	0	0	2	2	0	0	2	0	1	0	0	0	0	2	0	0	0	0	0	0	0	1	1	2	0	1	0	1	1	2	1	2	1	0	1	1	0	0	0	0	0	0	0	1	0
281	0	0	0	1	0	0	1	2	2	0	0	0	1	1	1	0	0	2	0	0	1	0	0	0	0	1	0	2	0	2	0	1	1	0	0	1	1	0	0	0	0	1	1	0	1	1	1	0	2
282	1	0	0	1	0	0	0	0	2	0	0	0	0	0	0	0	1	2	0	0	1	0	0	0	0	1	0	2	1	1	1	1	1	1	0	2	2	0	1	1	0	1	1	0	1	1	0	2	1
283	0	0	0	0	1	1	0	2	2	0	1	1	1	1	1	0	0	1	1	1	1	0	1	0	0	1	0	2	0	2	1	2	2	1	0	2	2	0	1	1	0	0	0	0	1	1	1	1	1
284	1	0	0	0	0	0	1	1	2	0	1	1	1	0	0	1	0	1	1	1	1	0	0	0	0	2	0	1	1	1	0	1	2	1	1	1	1	0	1	1	0	1	1	0	1	2	0	2	0
285	1	1	0	0	1	1	2	2	0	0	2	0	0	0	0	0	1	1	1	1	1	0	1	0	1	0	0	1	2	0	1	1	2	1	0	2	2	0	2	1	1	1	0	0	2	0	0	1	1
286	0	0	0	1	1	1	2	2	1	0	0	1	1	1	1	0	0	0	1	2	2	0	0	0	0	0	0	2	2	2	0	2	2	0	0	0	0	0	0	0	0	0	1	0	1	1	0	2	0
287	1	0	0	0	0	0	2	2	1	0	1	1	1	1	1	0	0	1	1	1	1	0	0	0	0	1	0	2	2	1	2	2	2	1	1	1	1	0	2	2	0	0	0	0	0	0	0	0	0
288	0	0	0	0	0	0	0	0	2	0	0	1	1	1	1	0	0	1	0	0	0	1	0	0	0	1	0	2	0	2	1	1	1	2	1	2	2	0	2	2	0	1	1	0	1	1	0	2	0
289	0	0	1	1	1	1	0	1	2	0	1	1	0	0	0	0	0	1	1	1	2	0	0	0	0	2	0	1	0	2	1	1	1	1	0	2	2	0	1	1	0	2	2	0	0	1	0	2	0
290	1	0	0	0	0	0	1	1	1	0	0	1	1	1	1	0	0	1	1	1	2	0	1	0	1	2	0	2	0	2	1	0	0	2	0	2	2	0	1	1	0	1	1	1	1	2	0	1	1
291	1	0	0	0	1	1	0	1	2	0	1	2	2	2	2	0	0	1	1	1	1	0	0	0	0	0	0	1	1	1	0	0	1	1	0	2	2	0	0	1	0	0	1	0	1	1	0	2	1
292	0	0	1	1	0	0	2	2	0	0	1	0	0	0	0	0	0	0	2	2	2	1	1	1	0	0	0	1	1	0	1	2	2	0	0	1	2	0	1	1	0	0	0	0	0	0	1	1	1
293	0	0	0	1	0	0	1	1	1	1	0	1	1	1	1	0	0	0	2	2	2	0	1	1	1	1	0	2	0	1	1	2	2	0	0	1	1	0	0	0	0	0	0	0	0	0	0	2	2
294	1	0	1	0	1	1	2	2	1	0	1	0	1	0	1	1	0	0	2	2	2	0	0	0	0	1	0	1	1	1	0	1	1	0	0	2	1	0	0	0	0	1	0	0	1	1	0	2	0
295	0	0	0	0	1	1	1	1	2	0	1	0	0	0	0	0	0	1	1	1	2	0	0	0	0	1	1	1	1	0	0	2	2	0	0	1	1	1	0	0	0	0	0	0	0	0	0	0	2
296	0	0	0	0	0	0	2	2	0	0	1	1	1	1	1	0	0	1	1	1	2	0	0	0	0	1	2	2	1	0	1	0	0	2	0	1	2	0	2	2	1	0	0	0	0	0	0	2	0
297	0	1	0	0	1	1	1	1	2	0	1	0	0	0	0	0	0	0	2	2	2	0	0	0	1	0	0	0	2	0	0	2	2	1	0	1	1	0	0	0	0	0	0	0	1	0	0	2	0
298	1	0	0	1	0	0	2	2	1	0	0	0	0	0	0	0	0	1	1	1	2	0	1	0	0	0	1	2	1	1	0	1	1	0	0	1	1	0	1	1	0	0	0	1	2	0	0	2	1
299	1	0	0	0	0	0	1	2	1	0	0	0	0	0	0	0	0	0	2	2	2	0	1	0	0	1	0	2	0	1	1	1	1	1	0	1	2	1	0	0	0	0	0	1	0	0	0	1	1
300	0	0	0	1	0	0	2	2	1	0	0	1	2	1	1	0	0	1	0	0	1	0	0	0	0	1	0	2	0	1	2	2	2	0	0	1	2	0	1	1	1	0	0	0	0	0	0	2	0
301	1	0	0	1	0	0	1	2	0	0	1	0	1	0	0	0	0	0	2	2	2	1	1	1	0	0	0	2	1	2	0	1	2	1	0	2	2	0	1	1	0	1	1	0	1	1	0	2	0
302	1	0	0	0	0	0	2	2	0	0	1	0	1	1	1	1	0	0	2	2	2	0	0	0	0	1	0	1	2	0	1	0	2	1	0	2	0	0	1	0	1	0	0	0	0	0	0	2	1
303	1	0	0	0	0	0	1	2	2	0	0	0	1	0	0	0	0	1	1	1	2	1	0	0	0	2	0	2	0	1	2	0	0	1	0	2	2	1	0	0	0	0	0	0	1	1	1	1	1
304	0	0	1	0	0	0	1	1	2	0	0	0	1	0	0	0	0	1	1	1	2	0	1	0	0	0	0	2	0	1	1	1	1	1	0	1	1	0	1	1	0	0	0	0	0	0	0	2	0
305	0	0	0	0	0	0	0	0	2	0	0	1	1	1	1	0	0	0	1	1	1	0	0	0	0	1	0	1	1	1	1	1	1	1	0	2	1	0	2	2	0	1	0	0	0	0	0	0	2
306	0	0	1	1	0	1	1	1	1	0	1	1	1	1	1	0	0	0	2	1	2	0	0	0	0	0	0	1	1	1	1	2	2	0	0	0	1	0	1	1	0	1	1	0	1	0	0	1	1
307	1	0	0	1	0	0	1	1	1	0	1	0	0	0	0	0	0	1	1	1	1	0	1	1	1	1	0	2	0	0	1	1	1	2	0	2	1	0	0	0	0	2	2	0	1	1	0	2	0
308	1	0	0	0	0	0	1	1	1	1	0	0	2	0	0	0	0	1	1	1	2	0	1	1	1	1	0	1	0	2	1	2	2	2	0	2	1	0	1	1	0	1	0	0	0	1	0	1	0
309	1	0	0	1	0	0	2	2	1	0	0	0	0	0	0	0	0	1	0	0	0	0	0	0	0	1	0	2	2	1	2	1	2	1	0	2	1	1	1	1	0	0	0	0	0	0	0	0	2
310	1	0	0	0	0	0	1	1	2	0	0	0	1	0	0	0	0	2	0	0	1	0	0	0	1	0	0	1	0	1	0	2	2	0	0	1	2	1	1	1	0	0	0	1	0	0	1	1	1
311	1	0	0	0	0	0	2	2	0	0	0	0	0	0	0	0	1	1	1	1	2	0	0	0	0	0	0	1	0	1	2	1	1	0	0	0	0	0	0	1	0	0	0	0	1	0	0	1	1
312	1	0	0	1	1	1	1	2	2	0	0	0	0	0	0	0	0	2	1	2	2	0	0	0	1	0	0	2	0	2	0	0	1	1	0	2	0	0	1	1	0	1	1	0	1	1	0	2	0
313	0	0	0	0	0	0	0	1	2	0	0	1	1	1	1	0	0	0	2	2	2	0	0	0	0	1	0	1	1	1	0	1	2	2	2	2	2	0	2	2	0	0	0	0	0	1	0	2	0
314	1	0	0	0	2	2	2	2	1	1	1	0	0	0	0	0	0	0	1	1	1	0	0	0	0	1	0	1	2	0	1	1	1	2	2	2	2	0	1	1	0	0	0	0	0	0	0	2	0
315	0	0	0	0	1	1	1	1	1	0	0	1	2	2	2	1	1	2	1	2	2	0	0	0	0	1	0	2	1	1	1	0	0	1	0	1	1	0	1	1	0	1	1	0	1	0	0	2	1
316	1	0	0	0	0	0	0	1	2	0	1	1	2	2	2	1	0	0	2	2	2	0	1	0	1	0	0	1	2	0	1	1	2	2	0	2	2	0	2	1	1	0	0	0	0	0	0	1	1
317	0	0	0	0	0	0	2	2	1	0	0	1	1	1	1	0	0	1	1	1	1	1	0	0	0	1	0	2	0	1	1	0	1	1	0	2	2	0	2	1	1	1	1	0	0	0	1	0	2
318	0	1	1	0	0	0	1	1	2	0	0	2	2	2	2	0	0	1	1	2	2	1	0	0	0	1	0	2	0	2	1	2	2	0	0	1	0	0	1	0	1	0	0	0	1	0	0	1	0
319	0	0	0	0	0	0	2	2	1	0	1	0	0	0	0	0	0	1	1	0	2	0	0	0	0	1	0	2	0	2	0	1	1	0	0	2	2	0	1	1	0	0	0	0	1	1	1	0	2
320	0	0	0	1	0	0	2	2	1	0	0	0	0	0	0	0	0	1	1	1	1	0	1	1	1	1	0	2	1	1	1	1	1	1	0	1	2	0	2	2	0	0	0	0	1	1	0	1	0
321	1	0	0	0	0	0	0	0	2	0	0	1	1	1	1	0	0	1	1	1	1	0	0	0	0	0	0	1	2	0	1	1	2	2	2	2	2	1	1	0	1	1	1	0	1	1	0	2	0
322	1	0	0	1	0	0	1	2	2	0	0	1	1	1	2	1	0	0	2	1	2	0	0	0	0	2	0	0	2	0	0	2	2	0	0	1	1	0	0	0	0	0	0	0	1	1	0	2	1
323	1	0	0	0	0	0	2	2	1	0	0	0	1	0	0	0	0	1	1	1	0	0	0	0	0	2	0	2	0	2	0	2	2	1	0	2	1	0	0	0	0	0	0	0	0	1	0	0	1
324	0	0	0	0	0	0	1	2	1	0	0	2	2	2	2	0	1	2	0	0	1	0	0	0	0	0	0	2	0	2	1	0	0	2	0	2	2	1	1	0	1	0	0	0	0	0	0	2	0
325	0	0	0	0	1	1	2	2	2	0	0	0	0	0	0	0	0	0	2	2	2	0	0	0	0	1	0	2	2	1	2	1	1	2	0	2	2	0	1	1	0	1	1	0	1	2	0	1	0
326	1	0	0	0	0	0	0	1	2	0	0	0	0	0	0	0	0	1	1	1	2	0	0	0	0	0	1	2	0	1	0	1	1	0	0	1	1	0	0	0	0	1	1	0	0	0	0	2	2
327	0	0	0	1	0	0	0	0	2	0	0	0	0	0	0	0	0	1	2	1	2	0	1	0	0	1	0	1	1	1	0	1	1	1	0	1	0	0	0	1	0	0	0	0	0	1	0	2	0
328	0	0	0	1	0	0	2	2	0	0	2	0	1	0	0	0	0	1	1	1	2	0	0	0	1	1	0	2	1	2	1	0	1	2	0	2	1	0	0	0	0	2	1	0	1	0	0	2	1
329	1	0	0	0	0	0	2	2	1	0	1	0	1	0	0	0	0	0	2	2	1	0	0	0	1	0	0	2	1	1	2	1	1	0	0	1	0	0	0	0	0	1	0	0	0	1	0	1	2
330	0	0	0	0	0	0	2	2	0	0	2	0	0	0	0	0	0	2	0	0	0	1	1	0	0	1	0	2	1	1	2	1	1	1	0	1	1	0	0	0	0	1	1	0	1	0	0	2	0
331	0	0	0	1	0	0	1	2	1	0	0	1	1	1	1	0	0	1	1	1	1	0	0	0	0	1	0	2	0	2	0	1	1	0	0	1	1	0	0	0	0	1	1	1	1	2	0	1	1
332	0	0	0	0	0	0	2	2	2	0	0	1	1	1	1	0	0	1	1	1	1	0	0	0	0	0	0	2	1	1	1	1	1	1	0	1	1	1	0	0	0	0	0	1	0	0	0	2	0
333	0	0	0	1	0	0	0	1	2	0	0	0	1	1	1	0	0	1	1	1	2	0	0	0	0	0	0	2	0	2	0	2	2	1	0	2	0	0	0	0	0	1	1	0	1	1	0	2	1
334	0	0	0	0	0	0	1	1	2	0	0	0	2	0	0	0	0	0	2	2	2	0	0	0	0	1	0	2	1	2	0	2	2	1	0	1	2	0	2	2	0	0	0	0	0	1	0	2	0
335	1	0	1	1	0	0	1	2	0	0	1	1	2	2	2	0	0	0	1	2	2	0	0	0	0	0	0	2	1	2	1	2	2	2	0	1	1	0	0	0	0	0	0	0	0	0	1	1	2
336	1	0	0	1	0	0	0	1	1	0	1	0	0	0	0	0	0	2	0	0	1	0	0	0	0	2	0	2	0	1	1	0	0	2	1	2	2	1	1	0	1	0	1	0	1	1	0	2	0
337	1	0	0	0	0	0	2	2	0	0	1	1	2	2	2	0	0	1	1	1	1	1	0	0	1	1	0	2	1	1	1	2	1	1	0	2	1	0	0	0	1	0	0	0	1	0	0	2	0
338	0	0	0	0	0	0	0	1	2	0	0	0	1	1	1	1	1	2	1	1	1	0	0	0	0	1	0	2	1	0	2	0	2	2	1	2	2	0	2	1	1	0	0	0	0	0	0	2	0
339	0	0	0	0	1	1	2	2	1	0	0	0	0	0	0	0	0	1	1	0	0	0	0	0	1	1	1	2	2	1	1	1	1	1	0	2	1	0	0	0	0	0	0	0	0	0	0	2	0
340	1	0	0	0	0	0	0	0	2	0	0	1	1	1	1	0	0	0	2	2	2	0	0	0	0	2	0	2	1	1	1	1	1	1	0	1	2	0	1	1	0	0	0	0	0	0	0	1	0
341	1	0	1	1	0	0	1	1	2	0	0	0	0	0	0	0	0	1	1	1	1	0	1	1	0	1	0	2	0	2	0	1	1	1	1	1	2	0	2	2	0	0	0	0	1	0	0	2	0
342	0	0	1	0	0	1	1	2	2	0	0	0	0	0	0	0	0	2	0	1	2	0	1	1	1	1	0	1	1	1	0	1	1	1	0	2	1	0	2	2	0	0	0	0	1	0	1	1	1
343	0	0	0	1	0	0	1	1	1	0	0	1	2	1	1	0	0	1	1	1	2	0	0	0	0	0	0	1	2	1	0	1	2	2	0	2	2	0	2	2	0	0	0	0	1	0	1	0	1
344	0	0	0	1	0	0	0	0	2	0	0	2	2	2	2	0	0	0	2	1	2	0	0	0	0	1	0	2	1	1	2	1	1	2	0	2	2	0	0	0	0	1	1	0	1	1	0	2	0
345	0	0	0	0	0	0	2	2	1	0	0	0	0	0	0	0	0	0	1	2	2	0	0	0	0	1	0	2	0	2	0	0	2	1	0	2	2	0	1	0	2	0	0	0	1	1	0	2	1
346	0	0	0	1	0	0	1	2	2	0	0	1	1	1	1	0	0	2	0	0	1	0	0	0	0	1	0	1	1	0	1	1	1	2	1	2	1	0	1	1	0	1	1	0	1	0	0	0	2
347	0	1	0	0	0	0	0	1	2	0	0	0	0	0	0	0	0	1	1	1	2	0	0	0	0	1	0	2	0	1	1	1	1	1	0	1	1	2	0	0	1	1	1	1	0	0	0	1	1
348	0	0	0	1	0	0	2	2	0	0	0	0	0	0	0	0	0	2	0	1	2	0	1	1	1	1	0	2	0	2	0	1	2	2	1	2	1	0	1	1	0	0	0	0	0	0	2	0	2
349	0	0	0	0	0	0	1	1	0	0	1	0	2	1	1	0	0	0	2	1	2	0	0	0	1	0	0	2	0	1	2	2	2	1	0	2	0	0	0	0	0	0	0	0	2	1	0	1	1
350	1	0	1	1	0	0	1	1	1	0	0	0	0	0	0	0	0	2	0	1	1	0	0	0	0	0	1	1	1	0	0	0	1	2	0	2	2	0	2	2	1	0	0	0	0	0	0	1	1
351	0	0	0	0	1	1	2	2	1	0	1	1	1	1	1	0	0	1	1	1	1	0	0	0	0	1	0	1	1	1	0	2	2	2	1	2	1	0	0	0	0	0	0	0	1	0	0	2	1
352	0	1	0	0	0	0	1	1	2	0	0	0	1	0	0	0	0	0	2	2	2	0	0	0	0	2	0	1	2	1	0	1	2	0	0	2	1	0	2	2	0	0	0	1	1	0	0	1	0
353	1	0	0	0	0	0	1	1	1	0	1	0	0	0	0	0	1	2	1	1	1	0	1	0	1	2	0	2	0	1	1	1	2	1	1	1	1	0	0	0	0	1	0	0	0	1	0	0	2
354	0	0	0	0	0	0	0	0	2	0	0	0	1	0	1	1	0	1	1	0	1	0	0	0	0	2	0	2	1	1	2	1	0	0	0	2	2	0	1	1	0	2	2	0	1	1	1	0	2
355	1	0	0	0	0	0	1	2	1	0	1	0	1	0	0	0	0	0	2	1	2	0	1	1	1	1	0	1	1	0	1	0	1	2	0	2	2	0	2	2	1	1	1	0	1	1	1	1	1
356	1	0	0	0	0	1	1	2	2	1	1	1	1	1	1	0	0	2	0	0	0	0	0	0	0	0	0	2	1	1	2	2	2	0	0	0	1	0	1	1	0	0	0	0	0	1	1	0	2
357	0	0	0	1	0	0	1	1	0	1	2	0	0	0	0	0	0	1	1	1	1	0	0	0	0	1	1	1	0	0	1	1	1	1	0	1	2	0	1	1	0	1	1	0	1	1	0	2	0
358	1	0	0	1	1	1	1	2	1	0	0	1	0	0	0	0	0	1	1	1	0	0	0	0	1	2	0	2	0	2	1	1	1	0	0	1	1	0	0	0	0	0	0	2	0	0	1	2	1
359	0	0	0	0	1	1	1	1	0	0	1	1	2	1	1	0	0	1	1	1	1	0	0	0	0	0	0	1	1	1	0	2	2	0	0	1	1	0	0	0	0	0	0	0	0	0	0	1	1
360	0	0	1	2	0	0	1	1	2	0	0	0	0	0	0	0	0	0	1	1	1	0	0	0	0	0	0	2	1	2	1	1	1	2	2	2	2	0	1	1	0	0	0	0	0	1	1	1	1
361	1	1	0	0	0	0	2	2	1	0	0	0	0	0	0	0	0	0	1	2	2	0	1	0	0	0	0	2	0	2	1	1	0	2	1	2	2	0	1	1	0	0	0	0	1	1	0	2	0
362	1	0	0	0	0	0	1	1	1	0	2	0	1	0	0	0	0	1	1	1	1	0	0	0	0	2	0	2	0	2	0	1	1	1	0	1	1	0	0	0	0	1	0	0	2	1	0	2	0
363	0	0	0	0	0	0	1	1	1	0	1	1	1	1	2	0	0	1	1	1	1	0	0	0	0	0	0	2	1	1	1	2	2	1	0	2	1	0	1	1	1	0	0	0	1	0	0	2	0
364	1	0	0	0	1	1	2	2	1	0	1	0	0	0	0	0	1	2	1	1	1	0	1	0	0	1	0	1	1	1	1	2	2	0	0	1	2	0	2	2	0	0	0	0	0	0	0	2	1
365	0	0	0	0	0	0	2	2	1	0	1	1	1	2	1	0	0	1	1	1	2	0	0	0	0	0	0	2	0	2	1	1	1	2	2	2	2	0	2	2	1	0	0	0	0	0	0	2	0
366	0	0	0	0	1	1	2	2	1	1	1	0	0	0	0	0	1	2	0	0	1	0	1	1	1	1	0	2	0	2	1	2	2	1	0	2	1	0	0	0	0	0	0	0	1	0	2	0	2
367	0	0	0	1	0	0	0	1	2	0	0	2	2	1	1	1	0	1	1	1	1	0	0	0	0	2	0	2	1	1	2	1	1	0	0	1	2	0	0	0	0	0	0	0	1	0	0	2	0
368	1	0	0	1	0	0	1	1	2	0	0	0	0	0	0	0	0	0	2	2	2	0	1	0	0	1	0	1	1	1	0	2	2	1	1	2	2	0	1	1	1	0	0	0	0	1	0	1	1
369	1	1	0	0	1	1	1	1	1	0	0	1	2	2	2	0	1	2	1	1	1	0	0	0	0	1	0	2	0	1	1	1	2	1	0	2	2	0	0	0	0	0	0	0	0	0	0	1	1
370	0	0	0	1	1	1	1	1	2	0	0	0	0	0	0	0	0	0	2	1	2	0	0	0	0	1	0	2	1	0	2	1	1	2	1	2	2	0	2	2	0	0	0	0	0	1	0	1	1
371	1	0	0	1	0	0	2	2	1	0	0	0	1	0	0	0	0	1	1	1	2	0	0	0	0	0	0	1	1	1	1	1	1	1	0	1	2	0	2	2	0	0	0	0	2	1	0	1	1
372	0	0	0	0	0	0	0	1	2	0	0	1	2	2	2	0	0	1	1	1	1	0	0	0	0	2	0	1	1	1	0	0	0	2	0	2	0	0	0	0	0	0	0	0	0	1	0	1	0
373	0	0	0	1	0	0	2	2	1	0	1	0	0	0	0	0	0	0	2	2	2	1	0	0	0	1	0	1	1	1	1	1	1	1	0	1	1	0	1	1	0	0	0	0	0	0	0	0	2
374	0	0	1	0	0	0	1	1	2	0	0	0	0	0	0	0	0	1	1	0	0	0	0	0	0	0	0	2	0	2	0	2	2	2	0	2	2	0	2	2	0	1	1	0	1	0	0	0	0
375	0	0	0	1	0	0	2	2	0	0	1	1	1	2	1	0	0	1	1	1	1	0	0	0	0	1	0	2	0	2	0	0	2	2	1	2	2	0	2	2	0	1	1	0	1	0	0	1	1
376	1	1	1	1	0	0	2	2	1	0	0	0	0	0	0	0	1	2	0	0	2	0	0	0	1	2	0	2	1	1	2	0	1	2	0	2	1	0	0	0	0	0	0	1	2	0	0	0	1
377	1	0	0	0	0	0	1	1	1	0	1	0	0	0	0	0	0	0	1	1	1	0	0	0	0	1	0	2	0	2	0	1	2	1	0	2	2	0	1	1	0	0	0	0	0	1	1	0	2
378	0	0	0	1	0	0	2	2	0	0	0	0	0	0	0	0	0	0	2	2	2	0	0	0	0	1	0	1	1	0	1	2	2	0	0	1	2	0	2	2	0	0	0	0	0	2	0	2	0
379	1	1	1	1	0	0	1	1	1	0	0	1	2	2	2	1	0	0	2	2	2	0	1	0	0	1	0	1	1	0	0	2	1	1	0	2	1	0	0	0	0	1	1	0	1	0	0	2	0
380	1	0	0	1	0	0	2	2	0	0	0	1	1	1	1	0	0	0	2	2	2	0	1	0	0	1	0	1	0	1	0	1	1	0	0	1	1	0	0	0	0	1	1	0	1	1	0	0	2
381	1	0	0	1	0	0	1	1	1	0	1	0	1	0	0	0	0	2	0	0	0	1	0	0	0	1	0	1	1	1	0	2	2	1	1	2	2	0	1	1	0	0	0	1	1	1	0	0	2
382	1	0	0	0	0	0	2	2	0	0	1	0	1	1	1	0	0	2	0	0	0	0	1	1	1	1	0	2	0	2	0	2	2	2	1	2	2	0	1	1	0	0	0	1	0	0	0	1	1
383	0	0	0	0	2	2	2	2	1	0	0	1	2	1	1	0	0	0	2	2	2	0	0	0	0	2	0	1	2	0	0	1	1	2	1	2	2	0	1	1	0	0	0	0	0	1	0	2	1
384	0	0	0	1	1	1	2	2	1	0	0	2	2	2	2	0	0	1	0	0	0	1	0	0	0	2	0	2	1	2	0	1	2	0	0	1	1	0	0	0	0	2	2	0	1	1	0	2	0
385	0	0	0	1	0	0	1	1	1	0	0	0	1	0	0	0	0	2	0	0	1	0	1	0	0	0	0	1	2	0	1	1	1	0	0	1	0	0	0	0	0	0	0	0	0	2	0	1	0
386	0	0	0	0	0	0	1	2	1	0	0	0	1	0	0	0	0	1	1	1	1	0	0	0	0	1	0	2	0	2	0	0	0	2	1	2	1	0	1	1	0	0	0	0	1	1	0	1	1
387	1	0	1	0	0	1	2	2	2	0	0	0	0	0	0	0	0	1	1	1	1	0	1	1	1	0	1	1	0	0	1	0	1	2	0	2	2	0	2	1	1	0	0	0	0	0	0	1	0
388	0	0	1	1	0	0	2	2	2	0	0	1	1	1	1	0	0	1	1	1	1	0	0	0	0	1	0	1	2	0	1	0	0	1	0	1	1	0	2	2	1	0	0	0	0	0	1	0	2
389	0	0	0	0	1	1	1	1	1	0	1	0	2	0	0	1	0	1	1	1	2	0	1	0	0	1	0	2	2	0	2	2	2	0	0	1	1	0	0	0	0	0	0	0	0	0	0	1	1
390	0	0	0	1	0	0	1	2	2	0	0	0	1	0	1	1	0	0	1	1	1	0	1	1	0	1	0	2	0	2	0	2	2	0	0	1	1	0	2	2	0	0	0	0	0	0	1	1	1
391	1	0	0	0	0	0	1	1	1	0	1	1	2	1	1	0	0	1	2	2	2	0	0	0	0	0	0	1	1	1	0	2	2	0	0	0	2	0	1	1	0	0	0	0	0	0	0	1	1
392	0	0	0	0	0	0	2	2	2	0	0	0	0	0	0	0	0	0	1	1	1	0	0	0	0	2	0	1	0	1	0	1	2	0	0	1	1	0	1	1	0	1	0	0	0	0	0	2	0
393	1	0	0	0	0	0	2	2	0	0	0	0	0	0	0	0	0	1	1	1	1	0	0	0	1	1	1	1	1	0	0	0	1	0	0	2	0	0	0	0	0	1	1	0	1	1	1	0	2
394	1	0	1	0	0	0	1	1	0	1	1	0	1	1	1	0	0	0	1	1	1	0	0	0	0	1	0	1	1	0	1	1	2	2	0	2	1	1	0	0	0	0	0	0	0	0	0	1	1
395	1	0	0	0	0	1	1	2	1	0	1	1	0	0	0	0	0	0	2	2	2	0	0	0	0	0	0	2	1	1	2	0	0	1	0	1	2	0	1	1	0	0	0	0	1	0	0	1	1
396	1	0	1	0	1	1	1	2	1	0	1	0	1	1	1	1	0	0	2	2	2	0	0	0	0	1	0	2	0	2	0	1	2	2	2	2	2	0	1	1	0	0	0	1	1	1	0	2	0
397	0	0	0	0	1	1	1	1	1	0	0	0	0	0	0	0	0	1	1	1	2	0	1	1	1	1	0	1	0	1	0	1	1	0	0	1	2	0	1	1	0	0	0	0	0	1	0	2	0
398	1	0	0	0	0	0	2	2	1	0	1	0	0	0	0	0	0	0	2	2	2	1	0	0	1	0	0	1	1	1	0	2	2	1	1	1	0	0	1	1	0	1	0	0	0	0	0	2	0
399	0	1	1	1	0	0	2	2	1	0	1	0	1	1	1	0	0	1	1	1	2	0	0	0	0	1	0	2	1	1	2	1	1	2	0	2	2	0	1	1	0	0	0	0	0	0	0	2	0
400	0	0	0	1	0	0	2	2	1	0	1	0	1	1	1	0	0	0	2	1	2	0	1	0	0	2	0	1	1	1	1	1	1	2	1	2	1	0	1	1	0	0	0	0	0	0	0	2	0
401	1	0	0	1	0	0	1	1	1	0	0	1	1	1	1	0	0	1	0	0	0	0	0	0	0	0	0	2	0	2	1	1	1	2	1	1	0	0	0	0	0	0	0	0	0	0	1	0	2
402	0	0	0	0	0	0	1	2	2	0	0	0	1	1	1	0	1	2	0	0	1	0	2	1	1	0	0	1	0	1	1	2	2	1	0	1	1	0	1	1	0	0	0	1	0	0	0	1	1
403	1	0	0	0	0	0	2	2	0	1	2	0	0	0	0	0	1	2	1	1	1	0	0	0	0	2	0	2	1	1	1	1	2	1	0	1	1	0	0	0	0	0	1	0	1	1	0	1	1
404	0	0	0	0	0	0	0	0	2	0	0	1	1	1	1	0	0	0	1	1	2	0	0	0	0	1	0	2	1	1	2	2	2	1	0	2	2	0	1	1	1	0	0	0	0	0	0	0	2
405	1	0	0	0	0	0	1	1	1	1	1	0	0	0	0	0	0	1	1	1	1	0	0	0	0	0	0	2	0	2	1	0	1	1	0	2	1	0	1	1	0	0	0	0	0	0	0	0	2
406	1	0	0	1	0	0	2	2	0	0	1	0	1	1	2	1	0	0	2	2	2	0	0	0	0	2	0	2	1	2	0	1	1	1	0	1	1	0	1	1	0	0	0	1	0	0	1	1	1
407	0	0	0	0	0	1	1	1	1	0	1	1	1	1	1	0	0	1	1	1	1	0	0	0	2	1	0	1	1	1	0	2	2	1	0	1	1	0	0	0	0	0	0	0	0	1	0	2	0
408	0	0	0	1	0	0	2	2	0	0	1	1	0	0	0	0	0	0	2	2	2	0	0	0	0	0	0	2	1	1	2	1	1	0	0	1	0	0	0	0	0	0	0	0	1	0	0	0	2
409	0	0	0	0	1	1	2	2	1	0	1	0	0	0	0	0	0	0	2	2	2	0	1	1	1	0	0	2	0	2	0	1	1	2	0	2	1	0	1	1	0	2	2	0	1	1	0	0	1
410	0	0	0	0	0	0	0	0	1	0	0	0	1	0	0	0	0	0	2	2	2	0	0	0	1	1	0	1	0	1	0	1	2	1	0	2	1	0	1	1	0	1	1	0	1	1	0	0	2
411	0	0	0	0	0	0	2	2	1	0	0	0	1	0	0	0	0	0	2	2	2	1	0	0	0	0	0	2	0	1	1	1	1	1	0	0	1	0	0	0	0	0	0	1	1	1	0	2	2
412	0	0	0	2	0	0	1	1	0	1	1	0	1	0	0	0	0	0	2	2	2	0	0	0	0	2	0	2	1	1	1	2	2	1	0	2	2	0	1	1	0	0	0	0	1	0	0	2	0
413	1	0	0	0	1	1	1	2	2	0	0	1	1	1	1	0	0	2	0	1	1	0	0	0	0	1	0	2	0	2	0	0	0	1	1	2	0	0	0	0	0	0	0	0	1	1	1	1	1
414	0	0	0	0	0	0	1	1	2	0	1	0	0	0	0	0	0	0	2	2	2	0	0	0	1	1	0	2	0	2	1	0	1	1	0	2	2	0	0	0	0	1	1	0	1	1	0	2	1
415	0	0	0	1	0	0	1	1	2	0	1	0	0	0	0	0	1	2	1	1	1	0	0	0	0	1	0	2	0	2	1	0	1	2	0	2	2	0	2	2	0	0	0	0	1	1	1	0	1
416	1	1	0	0	1	1	1	1	2	0	0	0	0	0	0	0	0	0	2	1	2	0	1	0	0	0	0	2	1	1	2	0	2	0	0	2	2	0	1	1	0	2	2	0	1	1	0	2	0
417	0	0	0	1	0	0	1	1	0	1	2	1	1	1	1	0	0	0	2	2	2	0	1	0	0	1	0	2	0	0	1	1	1	1	0	2	2	1	0	0	0	1	1	0	1	1	0	2	0
418	0	0	0	0	0	0	2	2	0	0	2	0	0	0	0	0	0	1	1	1	1	0	0	0	0	0	0	1	1	1	1	1	1	1	1	1	2	0	0	0	0	1	1	0	0	2	0	1	1
419	1	0	1	1	0	0	2	2	1	0	1	1	1	1	1	0	0	1	1	1	2	0	1	0	1	2	0	1	2	0	1	1	1	0	0	1	1	0	0	0	0	0	0	0	1	1	0	1	1
420	1	0	0	0	1	1	1	1	1	0	0	0	0	0	0	0	0	2	1	2	2	0	0	0	1	0	1	2	1	0	1	1	2	2	0	2	2	0	1	1	0	0	0	0	1	1	0	2	0
421	1	0	0	0	0	0	1	1	1	0	0	1	0	0	0	0	0	1	0	0	0	1	1	0	0	1	0	2	1	0	1	0	1	2	0	2	1	0	1	1	0	0	0	0	0	0	0	2	0
422	1	0	0	0	0	0	1	1	1	0	1	0	1	0	0	0	0	0	1	1	1	1	1	1	0	0	0	2	1	1	1	1	1	2	0	2	2	0	0	0	0	0	0	0	0	0	0	1	1
423	0	1	0	0	0	0	1	1	1	0	1	0	0	0	1	1	0	0	2	2	2	0	1	0	0	0	0	1	0	1	1	1	1	2	2	2	2	0	0	0	0	1	0	0	0	0	0	1	0
424	1	0	0	1	0	0	2	2	0	0	0	1	1	0	0	1	0	0	2	2	2	0	2	1	1	0	0	2	2	1	2	1	1	0	0	2	2	0	0	0	0	0	0	0	1	1	0	2	0
425	0	0	0	0	0	0	0	0	2	0	0	0	1	0	0	0	0	1	1	1	1	0	0	0	0	2	0	2	0	2	0	2	2	1	0	2	2	0	1	1	0	1	0	0	0	0	1	1	1
426	1	0	0	0	0	0	0	0	2	0	1	0	0	0	0	0	0	1	1	1	2	1	0	0	0	0	0	2	2	2	0	1	1	1	0	2	2	0	1	1	1	0	0	0	0	1	0	1	1
427	0	0	0	0	0	0	2	2	1	0	1	0	0	0	0	0	0	1	1	1	2	0	1	0	1	0	1	2	1	1	0	0	0	0	0	1	2	0	2	2	0	1	1	0	1	1	0	2	1
428	0	0	0	1	0	0	0	1	2	0	1	1	1	1	1	0	0	0	2	2	2	0	1	1	1	1	0	2	0	2	1	1	1	1	0	1	1	0	2	2	0	0	0	0	0	1	1	1	1
429	1	0	0	1	0	0	1	2	0	0	1	2	2	1	1	1	0	1	1	1	1	0	0	0	0	0	0	1	1	1	0	1	1	0	0	1	1	0	1	1	0	0	0	0	0	0	0	2	0
430	1	0	0	1	0	0	1	1	1	0	2	0	2	1	1	0	0	1	0	0	1	0	1	1	1	1	0	1	1	1	0	2	2	2	0	2	1	1	0	0	0	0	0	0	0	0	0	1	1
431	0	0	0	0	0	0	1	2	1	0	0	0	0	0	0	0	0	1	1	1	1	0	0	0	0	2	0	2	0	2	0	2	2	0	0	1	2	0	2	2	0	0	0	0	0	1	0	2	0
432	1	0	0	0	1	1	1	1	1	0	1	0	0	0	0	0	0	0	2	2	2	0	0	0	0	1	0	1	0	1	0	0	0	2	0	2	1	0	0	0	0	0	0	1	0	0	0	2	0
433	0	0	0	0	0	0	0	0	1	0	1	0	2	0	0	0	0	1	1	1	1	0	0	0	0	1	0	2	0	2	1	0	2	2	1	2	0	0	0	0	0	0	0	0	0	0	0	1	1
434	0	0	0	0	0	0	2	2	1	0	1	1	2	1	1	0	0	2	0	0	0	0	0	0	1	1	0	2	1	2	1	0	1	2	0	2	2	0	1	1	0	0	0	0	0	0	0	1	1
435	0	0	0	0	1	1	0	0	2	0	0	1	1	1	1	0	0	0	1	2	2	0	0	0	0	0	0	2	0	2	1	2	2	2	1	2	1	0	0	0	0	1	0	0	0	0	0	1	1
436	1	0	0	0	0	0	0	1	2	0	0	0	0	0	0	0	0	1	1	1	2	0	0	0	0	2	0	2	1	0	2	0	0	2	0	2	0	0	0	0	0	0	0	0	2	1	0	2	0
437	0	0	0	0	0	0	1	1	2	0	0	1	1	1	1	0	0	1	1	0	1	0	0	0	0	0	0	1	2	1	0	0	1	1	0	2	1	0	0	0	0	0	0	0	0	0	0	0	1
438	1	0	0	1	0	0	2	2	2	0	1	1	1	1	1	0	0	0	2	2	2	0	0	0	0	1	0	2	0	2	0	1	1	1	0	1	1	0	1	1	0	1	1	0	1	1	0	2	0
439	1	0	0	0	1	1	0	1	1	0	0	1	1	1	1	0	0	1	1	0	0	0	1	1	1	1	1	2	0	1	1	0	1	1	0	2	1	0	2	2	1	1	1	1	0	0	0	1	1
440	1	0	0	0	0	0	1	2	2	0	1	1	1	1	1	0	0	1	1	0	2	0	0	0	0	2	0	2	1	2	0	1	1	1	1	1	2	0	1	1	0	0	0	0	0	0	0	1	1
441	1	0	2	0	0	0	0	0	2	0	0	0	1	0	0	0	0	2	0	0	1	0	0	0	0	2	0	2	2	0	2	2	1	2	1	2	1	0	1	1	0	0	0	0	0	0	0	1	0
442	0	0	0	0	0	0	1	2	1	0	0	0	0	0	1	1	0	1	1	1	2	0	0	0	0	0	0	1	0	2	1	0	0	2	1	2	1	0	0	0	0	0	0	0	0	0	1	0	2
443	1	0	0	0	1	1	1	1	1	0	0	1	1	1	1	0	0	0	1	1	2	0	1	1	1	1	0	2	0	1	2	0	2	1	0	2	1	0	1	1	0	1	1	0	1	1	0	1	1
444	1	0	0	0	0	0	1	2	2	0	0	0	1	0	0	0	0	2	0	0	0	0	0	0	1	1	0	2	0	2	2	1	1	1	0	2	1	0	2	2	0	0	0	1	0	1	1	1	1
445	1	0	0	0	0	0	1	1	2	0	1	1	1	1	1	0	0	0	2	2	2	0	0	0	0	0	0	2	0	0	1	1	1	1	0	2	1	0	1	0	1	0	0	1	0	1	0	2	0
446	0	0	0	1	0	0	2	2	1	0	0	0	0	0	0	0	0	0	1	2	2	0	0	0	0	2	0	2	0	2	0	1	1	2	0	2	1	0	0	0	0	0	0	0	1	0	0	1	0
447	1	0	0	0	0	0	2	2	1	0	2	1	1	1	1	0	0	2	0	0	0	0	0	0	0	2	0	1	2	0	1	0	1	2	0	2	1	0	0	0	0	0	0	0	0	0	0	1	1
448	0	0	0	0	0	0	1	1	2	0	0	0	0	0	0	0	0	1	1	1	2	0	1	0	0	1	1	1	0	0	1	1	1	2	0	2	1	0	0	0	0	0	0	0	0	1	0	2	0
449	0	0	0	0	1	1	1	1	1	1	1	0	2	0	0	1	0	0	1	2	2	1	0	0	0	0	0	1	2	1	0	1	2	2	0	2	1	0	0	0	0	1	1	0	0	1	0	1	1
450	1	0	0	1	0	0	1	2	2	0	0	0	0	0	0	0	0	0	2	2	2	0	0	0	0	1	0	2	0	1	1	1	1	2	0	2	1	0	1	1	0	0	0	1	1	0	0	1	1
451	0	0	0	0	0	0	1	2	1	0	1	0	0	0	0	0	0	0	2	2	2	0	0	0	0	0	0	1	2	1	0	2	2	2	0	2	2	0	2	2	0	1	0	0	0	0	0	2	1
452	0	0	0	0	1	1	2	2	2	0	0	0	1	0	0	0	0	2	0	0	0	0	1	0	0	1	0	1	2	0	1	1	1	2	0	2	1	1	0	0	0	1	1	0	1	1	0	2	0
453	0	0	0	1	0	0	0	0	2	0	0	0	1	0	0	0	0	1	1	1	2	0	0	0	0	2	0	2	1	1	1	1	2	2	1	2	2	0	1	1	0	0	1	0	1	0	0	2	0
454	1	0	1	0	0	0	0	0	1	0	1	0	0	0	0	0	0	0	2	2	1	0	0	0	0	0	0	1	1	1	0	2	2	1	0	2	0	1	0	0	0	1	0	0	0	0	0	2	0
455	1	0	0	1	0	0	1	1	1	0	0	0	0	0	0	0	0	0	1	2	2	0	0	0	0	1	0	1	0	1	0	2	2	1	0	2	2	1	1	1	0	0	0	0	0	1	1	0	2
456	1	0	0	0	0	0	1	2	1	0	0	0	0	0	1	1	1	2	0	0	1	0	0	0	0	1	0	2	1	1	1	2	2	0	0	1	2	0	2	1	1	1	0	0	0	0	0	2	0
457	1	0	2	0	0	0	2	2	2	0	1	0	1	0	0	0	0	1	1	1	1	0	0	0	0	2	0	2	1	2	0	1	1	1	0	1	2	0	1	1	0	1	1	0	1	0	0	2	0
458	0	0	0	1	0	0	2	2	1	0	1	0	1	0	0	0	0	0	1	1	1	0	0	0	0	1	0	1	2	0	1	2	2	0	0	1	2	0	0	0	0	0	0	0	0	0	0	0	2
459	1	0	0	0	0	0	0	1	2	0	0	1	1	1	1	0	0	1	1	1	2	0	0	0	0	0	0	1	0	1	2	1	1	1	0	1	0	0	0	0	0	2	2	0	0	1	0	2	0
460	1	0	0	2	0	0	0	0	2	0	0	1	1	1	1	0	0	0	2	1	2	0	0	0	0	1	0	2	1	2	0	1	1	0	0	0	1	1	0	0	0	1	0	0	0	1	0	2	0
461	0	0	0	0	1	1	2	2	1	0	1	0	1	0	0	0	0	1	1	1	2	0	0	0	0	0	0	2	1	1	2	0	1	1	0	2	1	0	2	2	0	0	0	0	1	0	0	2	0
462	1	0	0	0	1	1	1	1	2	0	0	0	0	0	0	0	0	1	1	1	1	0	0	0	0	1	0	2	0	2	0	1	1	1	0	2	2	0	1	1	0	0	0	0	0	1	0	2	1
463	0	1	0	0	0	0	1	2	1	0	1	1	2	2	2	1	0	0	2	2	2	0	0	0	0	0	0	2	1	1	1	1	0	2	1	2	0	0	1	1	0	0	0	0	0	0	0	2	0
464	0	0	0	1	0	0	0	0	2	0	1	1	2	1	1	0	0	1	1	0	1	0	0	0	0	1	0	1	1	1	0	1	2	1	0	2	1	0	2	2	0	0	0	0	0	0	0	2	0
465	0	0	0	0	0	0	1	2	1	0	0	0	0	0	0	0	0	1	1	1	1	0	0	0	0	1	0	2	1	2	1	0	0	2	0	2	2	0	1	1	0	0	0	0	0	1	0	2	0
466	1	0	0	1	0	0	1	1	1	0	1	0	0	0	0	0	0	0	2	2	2	0	0	0	1	1	0	1	1	1	0	1	0	0	0	1	1	0	1	1	0	0	0	0	0	0	0	2	0
467	1	1	0	0	1	1	1	1	1	1	0	1	1	1	1	0	0	0	2	2	2	0	1	0	0	1	1	2	0	1	0	2	2	2	1	2	2	0	0	0	0	0	0	0	0	1	0	1	1
468	0	0	0	0	0	0	2	2	1	0	1	1	1	1	1	0	0	2	0	0	0	0	0	0	0	1	0	2	0	2	0	1	1	0	0	1	1	0	0	0	0	0	0	0	1	0	0	1	1
469	1	0	0	0	0	0	1	1	1	0	1	0	2	0	0	0	0	2	0	0	0	0	0	0	1	0	0	2	1	2	0	1	1	1	0	1	1	0	0	0	0	0	0	0	0	0	0	1	1
470	0	1	0	0	1	1	0	0	2	0	0	1	1	1	1	0	0	1	1	1	1	0	0	0	0	1	0	2	1	2	1	0	2	0	0	2	1	0	0	0	0	0	0	0	0	1	0	0	0
471	1	0	0	0	0	0	1	1	1	0	1	0	1	0	0	0	0	0	2	2	2	0	0	0	0	1	1	2	0	1	0	1	1	2	0	2	0	0	0	0	0	0	0	0	1	1	0	2	0
472	0	1	0	0	0	0	0	0	2	0	0	0	1	0	0	0	0	1	2	1	2	0	1	1	1	1	0	2	2	2	0	1	1	2	0	2	0	0	0	0	0	0	1	0	1	0	0	2	1
473	0	0	0	1	0	0	2	2	1	0	1	0	0	0	0	0	0	1	1	1	2	1	0	0	0	1	0	1	1	1	0	0	0	1	0	2	1	0	0	0	0	0	0	0	0	0	0	2	0
474	1	0	0	1	0	0	1	1	2	0	0	0	0	0	0	0	0	2	0	1	2	0	0	0	0	2	0	2	0	2	0	0	0	2	1	1	1	0	1	1	0	0	0	0	0	0	1	0	2
475	0	0	0	0	2	2	1	2	2	1	1	1	1	1	1	0	0	2	0	0	1	0	0	0	1	0	0	2	0	1	1	0	2	0	0	2	1	0	0	0	0	0	0	0	0	0	1	0	2
476	1	1	1	1	0	0	1	1	2	0	0	2	2	2	2	0	0	1	1	1	2	0	1	1	1	0	0	2	0	2	0	2	2	0	0	1	1	1	1	1	0	1	1	0	1	1	0	1	1
477	0	0	0	0	0	0	0	0	2	0	1	0	0	0	0	0	0	0	2	1	2	0	0	0	0	1	1	2	1	1	0	2	2	0	0	2	1	0	0	0	0	1	1	0	1	0	0	2	1
478	0	0	0	1	0	0	1	1	2	0	0	0	2	1	2	1	0	0	1	1	1	0	0	0	0	1	0	2	0	1	1	1	1	1	0	1	2	0	1	1	0	0	0	1	1	0	0	2	1
479	1	0	0	0	1	1	1	2	0	0	1	0	0	0	0	0	0	0	2	2	2	0	0	0	0	0	0	2	1	1	1	1	2	1	1	1	1	1	0	0	0	0	0	0	0	0	0	0	2
480	0	0	0	0	0	0	2	2	1	0	1	0	0	0	0	0	0	0	2	2	2	0	0	0	0	0	0	2	1	1	1	1	1	1	0	1	1	0	1	1	0	0	0	0	0	0	0	2	0
481	1	0	0	1	0	0	1	1	2	0	0	0	1	0	1	1	0	2	0	0	0	0	1	1	1	1	0	2	0	2	0	1	1	1	0	1	1	0	2	2	1	0	0	0	1	1	0	1	1
482	0	1	0	0	0	0	1	1	1	0	1	1	0	0	0	0	0	0	2	1	2	0	0	0	0	1	0	2	0	2	0	1	2	1	0	2	2	0	2	1	1	0	0	1	0	0	0	1	0
483	1	0	0	0	1	1	1	2	1	0	0	2	2	2	2	0	1	0	2	1	2	0	0	0	0	1	0	2	1	1	1	1	1	2	1	2	0	0	1	1	0	1	1	0	0	1	0	2	0
484	1	0	0	0	1	1	2	2	1	0	0	0	1	0	0	0	0	1	1	1	0	0	0	0	0	0	0	0	2	0	0	1	1	2	1	2	0	0	0	0	0	0	0	0	0	0	0	1	1
485	1	0	0	0	0	0	2	2	2	0	1	1	1	1	1	0	0	2	0	0	1	0	0	0	0	1	0	2	0	2	0	2	2	0	0	0	1	1	0	0	0	0	0	0	0	0	0	2	0
486	0	0	0	0	0	0	0	1	2	0	0	1	1	1	1	0	0	2	0	0	0	0	0	0	0	0	0	2	0	2	0	1	0	0	0	1	0	0	0	0	0	1	1	0	1	2	0	2	2
487	1	0	0	1	0	0	2	2	1	0	0	0	1	1	1	0	0	1	1	1	1	0	1	1	1	1	0	2	0	2	1	1	1	1	1	1	0	0	0	0	0	1	1	0	1	1	0	0	1
488	0	0	0	1	0	0	1	1	2	0	0	0	0	0	0	0	0	0	1	2	2	1	0	0	0	2	0	2	1	1	1	0	1	1	0	2	2	0	2	2	0	1	1	0	1	1	0	2	0
489	1	0	0	0	0	0	1	2	0	0	1	0	0	0	0	0	0	0	2	2	2	0	0	0	0	0	0	2	0	0	1	1	0	0	0	2	1	0	0	0	0	1	0	0	0	0	0	2	2
490	1	0	0	1	0	0	2	2	1	0	1	0	0	0	0	0	0	2	0	0	1	0	0	0	0	2	0	2	0	1	2	2	2	1	0	1	1	0	0	0	0	0	0	0	1	1	0	1	1
491	0	0	0	0	0	0	1	2	1	0	1	1	1	1	1	0	0	0	1	1	1	0	1	0	0	1	0	2	0	2	1	0	0	2	0	2	1	0	1	1	0	0	0	1	0	0	0	1	0
492	0	0	0	1	1	1	2	2	1	0	2	0	0	0	0	0	0	1	1	1	2	0	1	0	0	0	0	1	2	0	1	1	1	1	0	2	0	0	0	0	0	0	0	1	0	0	0	2	1
493	0	0	0	1	0	0	0	0	2	0	1	0	2	2	2	0	0	1	1	1	2	0	0	0	0	1	0	1	2	0	1	1	2	2	0	2	1	0	1	1	0	1	1	0	0	0	0	0	2
494	1	0	0	0	1	1	1	1	1	0	0	0	0	0	0	0	1	1	2	2	1	0	1	0	0	0	1	2	0	1	0	1	1	1	0	1	1	0	0	0	0	0	0	0	1	0	0	2	1
495	0	0	0	0	1	1	0	1	1	0	0	0	1	1	0	0	0	1	1	1	2	0	0	0	0	0	0	1	2	1	0	1	1	0	0	1	1	0	0	0	0	0	0	0	0	0	0	1	1
496	1	0	0	0	0	0	0	1	2	0	0	1	1	1	1	0	0	0	1	1	1	0	0	0	0	1	1	1	0	0	1	1	1	2	0	2	2	0	1	1	0	1	1	0	0	0	0	2	0
497	1	0	0	1	0	0	2	2	0	0	1	0	1	0	0	0	0	0	2	2	2	0	0	0	0	0	0	2	1	1	2	2	2	1	1	2	0	0	0	0	0	1	0	0	1	1	0	2	1
498	0	0	0	0	1	1	2	2	2	0	0	0	0	0	0	0	0	1	2	1	2	0	0	0	0	0	0	2	0	1	2	2	2	0	0	1	1	0	0	0	1	0	0	1	0	1	0	1	1
499	0	0	0	1	0	0	2	2	0	1	2	0	0	0	0	0	0	1	0	0	1	0	2	1	1	1	0	1	2	0	1	1	1	2	1	2	1	0	1	1	0	0	0	0	1	0	0	1	1
500	0	0	0	1	1	1	1	1	2	0	0	0	0	0	0	0	0	2	0	0	1	1	0	0	0	1	0	2	0	2	0	1	1	1	0	1	2	1	0	0	0	0	0	0	0	0	0	1	1
501	1	0	0	0	0	0	2	2	1	0	1	1	1	0	0	0	0	2	0	0	1	0	1	0	0	2	0	2	0	2	0	1	1	1	0	1	1	0	0	0	1	0	0	0	0	2	0	2	2
502	1	0	0	0	0	0	1	1	0	1	2	0	0	0	0	0	0	2	0	0	0	0	0	0	0	0	0	2	0	2	1	1	2	2	2	2	1	0	1	1	0	0	0	0	0	0	0	1	1
503	1	0	0	1	0	0	2	2	1	0	0	1	1	1	1	0	0	1	1	1	1	0	1	1	1	1	0	2	0	0	1	2	2	1	0	1	2	0	2	2	0	1	0	0	1	1	0	2	0
504	0	0	1	0	1	2	0	1	1	0	1	0	1	0	1	1	0	0	2	1	2	0	0	0	0	1	0	1	1	1	1	0	0	2	0	2	1	0	0	0	0	0	0	0	0	0	0	2	0
505	0	1	0	0	0	0	1	1	1	0	0	1	1	1	1	0	1	1	2	2	2	0	0	0	0	2	0	2	0	1	2	0	0	1	1	2	2	0	1	0	1	0	0	0	0	0	0	0	2
506	1	0	0	0	0	0	2	2	1	0	0	0	0	0	0	0	0	0	1	1	1	0	0	0	0	0	0	2	0	2	0	1	1	0	0	1	2	1	1	0	1	0	0	1	0	0	0	1	1
507	1	0	0	1	0	0	2	2	1	0	1	0	1	0	0	0	0	0	2	2	2	0	0	0	1	0	0	2	0	2	0	1	1	2	1	2	1	0	0	0	0	1	1	0	1	0	1	0	2
508	1	0	1	1	0	0	2	2	0	0	1	0	2	0	0	0	0	0	2	2	2	1	0	0	1	1	0	2	1	1	0	2	2	0	0	0	0	0	0	0	0	0	0	0	1	1	0	2	1
509	0	0	0	0	0	0	1	1	2	0	1	0	1	1	1	0	0	2	1	1	2	0	0	0	0	2	0	2	0	2	0	2	2	0	0	1	1	0	0	0	0	0	0	0	0	0	0	2	0
510	0	0	0	0	0	0	1	2	1	0	0	1	1	2	1	0	0	2	0	0	0	0	0	0	1	0	1	2	0	1	0	2	2	0	0	1	1	0	0	0	0	1	1	0	1	1	0	1	1
511	0	0	0	0	1	1	1	1	2	0	0	1	1	1	1	0	0	0	1	1	2	0	1	0	0	0	0	1	1	1	0	0	0	1	0	2	1	0	2	2	0	1	1	0	1	0	0	1	1
512	0	1	0	0	0	0	0	0	2	0	0	0	0	0	0	0	0	1	0	0	1	0	0	0	0	1	0	2	0	2	0	0	1	2	0	2	1	0	1	1	0	0	0	0	0	1	0	2	1
513	0	0	0	1	0	0	2	2	1	0	0	0	0	0	0	0	0	2	1	1	2	0	0	0	1	1	0	1	0	1	0	1	2	1	0	2	1	0	0	0	0	0	0	0	0	0	0	1	0
514	1	0	0	0	1	1	1	1	1	0	0	1	2	2	2	1	0	1	1	1	2	1	0	0	0	1	0	1	2	0	1	2	2	0	0	0	2	0	1	1	0	1	1	0	1	2	0	2	0
515	1	0	0	0	0	0	1	1	1	0	2	0	1	1	1	1	0	0	2	1	2	0	1	0	0	2	0	2	1	2	1	1	1	0	0	1	2	1	1	0	1	0	0	2	0	2	0	2	1
516	0	0	0	1	0	0	2	2	2	0	0	0	2	0	0	1	0	2	0	0	0	0	0	0	0	1	0	1	2	0	1	1	1	2	0	2	1	0	0	0	0	1	0	0	0	0	0	1	0
517	0	1	1	0	0	0	2	2	0	1	2	1	1	0	0	1	0	2	0	0	1	0	0	0	0	0	0	1	1	0	1	2	2	1	0	1	1	0	0	0	0	0	0	0	1	0	0	2	0
518	1	0	0	0	1	1	1	1	2	0	1	1	1	0	0	1	0	0	2	2	2	0	1	1	1	1	0	2	1	1	1	0	2	0	0	2	2	0	1	1	0	0	0	0	0	0	0	1	2
519	1	1	0	0	0	0	2	2	1	0	1	0	0	0	0	0	0	2	1	2	2	0	0	0	0	1	0	2	0	1	1	2	2	1	0	2	2	0	1	0	2	0	0	0	0	1	0	1	1
520	1	0	0	0	0	0	2	2	0	0	2	2	1	1	1	0	0	0	2	2	2	0	0	0	0	1	0	2	0	2	0	0	0	2	0	2	2	0	2	2	0	0	0	0	1	1	0	2	0
521	1	0	0	1	0	0	1	2	2	0	0	0	0	0	0	0	0	2	0	0	1	0	1	0	0	1	0	2	0	1	2	1	1	2	0	2	2	1	1	1	0	1	0	0	0	1	0	0	1
522	0	0	0	0	0	0	2	2	1	0	0	0	2	1	1	1	0	0	2	2	2	0	0	0	0	2	0	1	1	1	1	0	1	2	0	2	1	0	0	0	0	0	0	0	0	0	0	2	0
523	1	0	0	1	0	0	2	2	0	0	1	1	1	1	1	0	0	2	0	0	0	0	1	0	0	1	0	2	0	2	1	1	1	2	1	2	2	0	1	0	2	0	0	0	0	0	0	1	1
524	0	1	0	0	1	1	1	2	0	0	1	0	0	0	0	0	0	1	1	1	0	0	0	0	0	2	0	2	0	2	1	1	1	2	0	2	1	1	0	0	0	1	1	0	1	0	0	0	2
525	1	1	0	0	1	1	1	2	1	0	0	1	0	0	0	0	0	1	1	1	1	0	0	0	0	1	0	1	1	2	0	0	0	1	0	1	0	0	1	1	0	0	0	0	0	2	0	0	2
526	1	0	0	0	0	0	1	1	1	1	2	0	0	0	0	0	0	1	1	1	2	1	0	0	0	1	0	2	0	2	0	1	1	1	0	1	0	0	1	0	1	1	1	0	1	1	0	1	1
527	1	0	0	0	2	2	2	2	1	0	0	0	0	0	0	0	0	1	1	2	2	0	0	0	0	2	0	2	0	2	0	1	1	1	0	2	1	0	0	0	0	0	0	0	0	0	0	2	0
528	1	0	0	0	0	0	1	2	1	0	1	0	0	0	0	0	0	2	1	2	2	1	0	0	0	0	0	1	0	1	2	2	2	0	0	1	1	0	0	0	0	0	0	0	1	0	0	2	0
529	0	0	1	0	1	1	2	2	1	0	1	0	0	0	0	0	0	1	1	1	1	0	0	0	0	0	0	1	2	0	1	2	2	0	0	0	1	0	0	0	0	1	1	0	1	2	0	2	0
530	0	0	0	0	0	0	1	1	1	1	1	1	1	1	1	0	0	1	1	0	1	0	0	0	0	1	0	2	1	2	1	0	0	1	0	2	1	0	1	1	0	1	1	0	2	2	1	1	1
531	1	0	0	1	0	0	2	2	1	0	0	0	2	2	2	0	0	0	2	2	2	0	0	0	0	0	0	1	1	1	0	2	1	2	1	2	2	0	1	1	0	0	0	0	0	0	0	1	1
532	1	0	0	1	1	1	1	1	0	1	1	0	0	0	0	0	0	1	1	1	2	0	0	0	0	2	0	2	1	1	1	0	1	0	0	2	1	0	0	0	0	1	1	0	1	1	0	0	1
533	0	0	0	0	1	1	1	2	2	0	0	0	0	0	0	0	1	2	1	1	1	0	0	0	0	1	0	2	0	2	0	1	1	1	1	2	2	0	0	0	0	0	0	0	1	0	0	2	1
534	0	0	0	0	0	0	0	1	1	0	1	0	0	0	0	0	0	1	1	1	1	0	0	0	1	0	0	1	2	0	0	1	1	1	0	1	0	0	0	0	0	0	0	0	0	0	0	2	1
535	1	0	0	0	0	0	0	0	2	0	0	0	0	0	0	0	0	1	0	0	0	0	0	0	1	0	0	2	2	1	2	1	2	1	0	2	2	0	2	2	0	0	1	0	1	1	0	1	1
536	0	0	0	0	0	0	0	0	1	0	1	0	1	0	0	0	0	0	2	1	2	0	0	0	1	2	0	2	1	1	2	1	1	1	1	1	1	0	1	1	0	0	0	1	0	0	0	1	1
537	0	0	0	1	0	0	2	2	0	0	1	0	0	0	0	0	0	0	2	1	2	0	0	0	0	2	0	1	2	0	1	2	2	0	0	1	2	0	1	1	0	0	0	0	0	0	0	1	1
538	1	0	0	1	0	0	0	1	1	0	1	0	0	0	0	0	0	1	1	1	2	0	0	0	0	1	0	2	1	1	2	1	1	1	0	2	1	1	0	0	0	1	0	0	0	0	1	0	2
539	0	0	0	1	1	1	1	2	2	0	0	1	1	1	1	0	0	0	2	2	2	0	1	1	1	1	0	2	1	1	1	1	1	1	0	2	2	0	2	2	0	0	0	0	1	1	0	1	1
540	1	0	0	0	1	1	2	2	0	0	2	0	1	1	1	1	0	0	1	2	2	2	0	0	0	1	0	2	0	2	1	1	1	2	1	2	2	0	0	0	0	1	1	0	0	0	0	2	1
541	0	0	0	0	0	0	1	2	1	0	1	0	0	0	0	0	1	1	2	2	2	0	1	0	0	0	0	2	0	2	1	0	0	2	0	1	1	0	0	0	0	1	0	0	2	1	0	2	0
542	0	0	0	2	0	0	2	2	1	0	1	0	0	0	0	0	0	0	1	2	2	0	1	1	1	0	0	2	1	1	2	1	1	0	0	2	2	0	1	1	0	1	1	0	1	1	0	1	2
543	0	0	0	0	0	0	1	1	2	0	0	0	1	0	0	0	0	0	1	1	1	0	1	0	1	0	0	2	1	1	2	0	1	2	0	2	1	0	1	1	0	0	0	1	1	0	1	1	1
544	0	0	0	0	0	0	2	2	2	0	0	0	1	0	0	0	1	1	1	2	2	0	0	0	0	1	0	1	2	0	1	1	2	1	0	2	2	0	2	1	1	1	1	0	1	1	0	1	1
545	1	0	0	0	2	2	2	2	0	0	1	1	2	2	2	0	0	0	2	2	2	1	0	0	0	1	0	2	0	2	1	1	1	1	0	1	2	1	1	1	0	1	1	0	0	2	0	1	1
546	1	0	0	0	0	0	0	0	1	0	0	0	1	0	0	0	0	1	1	1	1	0	0	0	0	1	0	2	1	1	1	1	2	1	0	2	0	0	0	0	0	1	1	0	1	1	0	1	1
547	0	1	1	1	0	0	1	2	1	0	0	0	1	0	0	0	0	0	1	2	2	0	0	0	0	1	1	2	1	0	1	0	0	2	0	2	0	0	0	0	0	0	0	1	0	0	0	2	1
548	1	0	0	0	0	0	2	2	0	0	0	0	2	1	1	0	0	0	2	2	2	0	0	0	1	2	0	2	1	1	1	0	1	2	0	2	2	0	1	0	1	0	0	0	1	0	0	0	2
549	0	0	0	0	1	1	1	1	2	0	1	0	1	1	1	0	0	2	0	1	2	0	0	0	0	2	0	2	0	2	1	1	2	2	2	2	2	0	0	0	0	0	0	0	0	1	0	1	1
550	0	0	0	1	0	0	0	0	1	0	0	0	2	2	2	0	0	1	0	0	0	0	0	0	0	2	0	2	0	1	2	2	2	0	0	1	1	0	0	0	0	0	0	0	0	0	0	1	1
551	1	0	0	1	0	0	2	2	0	0	0	1	1	1	2	1	0	1	1	1	2	0	1	0	0	0	0	2	1	1	1	0	0	1	0	1	2	0	2	2	0	0	0	0	0	1	0	2	0
552	0	0	0	0	0	0	0	0	2	0	0	0	2	1	1	1	0	2	0	0	1	1	0	0	0	1	0	2	1	1	2	0	0	2	0	2	1	0	1	1	0	0	0	0	0	0	0	2	1
553	0	0	0	1	0	0	0	0	2	0	0	0	0	0	0	0	1	1	1	1	2	0	0	0	0	1	0	2	1	1	1	2	2	0	0	1	0	0	1	1	0	1	0	0	2	0	1	0	2
554	0	0	0	0	0	0	0	0	2	0	0	0	1	1	1	1	0	0	1	2	2	0	0	0	0	0	0	1	0	1	0	2	2	0	0	1	2	0	2	2	0	1	1	0	1	0	0	2	0
555	1	1	0	0	0	0	2	2	1	0	1	0	0	0	0	0	0	1	1	1	2	0	0	0	0	2	0	2	0	0	1	2	2	1	1	1	1	1	0	0	0	1	0	0	0	0	0	0	1
556	0	0	0	0	0	0	1	2	2	0	0	1	1	1	1	0	0	1	1	1	2	0	0	0	0	2	0	2	1	2	0	0	0	2	1	2	1	0	0	0	0	0	0	0	1	0	2	0	2
557	1	0	0	0	0	0	2	2	1	1	1	0	0	0	0	0	0	2	0	0	1	0	0	0	1	1	0	2	1	0	1	2	2	1	0	1	2	0	0	0	0	0	0	0	0	0	0	2	0
558	0	0	0	0	0	0	1	2	2	0	0	1	0	0	0	0	0	0	1	1	1	0	0	0	0	0	0	2	0	1	1	1	1	0	0	0	2	1	1	1	0	1	1	0	0	2	1	0	2
559	0	1	0	0	1	1	0	1	1	0	1	0	2	2	2	0	0	2	0	0	0	0	0	0	2	1	0	2	1	1	2	1	1	1	0	1	2	0	1	1	0	1	0	0	1	1	0	0	2
560	0	0	0	0	0	0	2	2	0	0	2	0	0	0	0	0	0	1	1	2	2	0	0	0	0	0	0	2	2	1	2	1	2	2	2	2	1	1	0	0	0	0	0	0	0	0	0	1	0
561	1	0	0	0	0	0	1	2	2	0	0	0	0	0	0	0	0	2	0	0	0	0	1	1	1	1	0	2	1	1	1	0	1	1	1	2	1	1	0	0	0	0	0	0	0	0	0	1	1
562	1	0	0	0	0	0	0	1	2	0	0	0	0	0	0	0	1	1	1	1	1	0	0	0	0	0	0	1	1	1	0	1	1	1	0	1	2	0	0	0	0	0	0	0	1	1	0	0	1
563	0	0	0	0	0	0	0	0	2	0	0	1	0	0	0	0	0	0	2	2	2	0	1	0	1	2	0	2	1	2	1	2	2	0	0	1	1	0	0	0	0	0	0	0	0	1	0	2	0
564	0	0	1	1	0	0	2	2	0	0	2	0	2	1	1	0	0	1	1	1	2	0	0	0	0	2	0	1	1	1	0	2	2	1	1	2	0	0	0	0	0	0	0	0	0	0	1	1	1
565	0	0	0	0	0	0	0	0	2	0	1	1	1	1	1	0	0	1	1	1	2	0	0	0	0	1	0	1	2	0	1	1	1	1	0	1	1	1	0	0	1	1	1	0	0	0	1	1	1
566	1	0	0	1	0	0	1	1	2	0	0	0	0	0	0	0	0	1	1	1	1	0	0	0	0	0	0	2	0	1	2	1	2	1	0	2	2	0	1	1	0	1	1	0	1	1	0	0	2
567	0	0	1	1	0	0	0	1	1	0	0	0	0	0	0	0	0	0	2	2	2	0	1	0	0	2	0	2	0	1	2	2	2	2	1	2	1	1	0	0	0	1	1	0	1	0	1	1	1
568	1	0	0	0	0	0	0	0	2	0	0	1	1	1	1	0	0	1	1	1	2	0	0	0	0	1	0	1	1	1	1	2	2	0	0	0	1	0	1	1	0	0	0	0	0	0	0	2	1
569	0	0	0	1	0	0	2	2	1	1	1	1	1	1	1	0	0	1	0	0	0	0	0	0	0	2	0	1	0	1	0	0	0	2	0	1	1	1	0	0	0	0	0	0	1	1	0	0	2
570	0	0	1	1	0	0	2	2	1	0	0	0	0	0	0	0	0	1	1	1	2	0	0	0	0	0	1	2	0	1	0	1	1	0	0	1	2	0	1	1	0	0	0	0	0	0	0	1	1
571	0	0	0	0	0	0	0	1	2	0	0	0	0	0	0	0	0	0	2	0	2	0	0	0	0	0	0	2	0	2	1	1	2	1	0	2	1	1	0	0	0	0	0	1	0	0	1	1	2
572	0	1	0	0	1	1	0	1	2	0	1	0	0	0	0	0	0	0	2	2	2	0	0	0	0	2	0	2	0	1	2	1	1	1	0	2	1	1	0	0	0	0	0	1	1	0	0	2	1
573	0	0	1	0	0	0	1	1	1	0	0	1	1	1	1	0	0	1	0	0	0	0	0	0	1	0	0	2	1	2	1	0	0	1	1	2	1	0	0	0	1	0	0	0	0	1	0	2	0
574	1	0	0	0	0	0	2	2	0	0	1	0	1	0	0	0	0	1	1	1	1	0	0	0	0	1	0	2	0	1	2	0	0	1	0	1	1	0	1	1	0	0	0	0	0	0	0	2	1
575	1	0	0	0	0	0	2	2	0	0	1	0	1	0	0	0	0	0	1	1	1	0	1	1	1	0	0	1	1	1	0	1	1	2	1	2	1	0	1	1	0	0	0	0	0	0	0	2	1
576	1	0	0	0	0	0	2	2	1	0	0	0	0	0	0	0	0	1	1	1	1	0	0	0	0	0	0	1	2	0	1	0	2	0	0	2	2	0	2	2	1	1	1	0	0	0	0	0	1
577	1	0	0	1	0	0	0	0	2	0	0	1	1	1	1	0	1	2	1	1	1	0	0	0	0	1	0	1	1	2	0	1	1	1	0	1	2	0	1	1	0	1	1	0	2	0	1	1	1
578	1	0	0	0	0	0	0	1	2	0	0	1	1	1	1	0	0	1	1	1	2	0	0	0	0	1	0	2	0	2	0	0	1	2	1	2	1	0	1	1	0	1	1	0	0	0	0	0	2
579	0	0	0	0	0	0	1	1	2	0	0	0	0	0	0	0	0	1	1	1	2	1	0	0	0	1	0	2	0	2	0	0	0	2	0	2	1	0	1	1	0	1	0	0	0	0	0	2	1
580	0	0	0	0	0	0	0	1	2	0	0	1	1	1	1	0	0	0	2	2	2	0	0	0	0	1	0	1	0	1	0	1	1	2	0	2	2	0	1	1	1	2	2	0	0	1	0	2	1
581	0	0	0	0	0	0	0	0	2	0	0	1	1	1	2	1	0	0	2	2	2	0	0	0	0	0	0	2	0	1	2	2	2	0	0	1	1	0	1	1	0	1	0	0	0	0	0	0	2
582	1	0	0	0	0	0	2	2	1	1	1	0	0	0	0	0	0	1	1	1	1	0	0	0	0	1	0	2	0	2	0	0	0	0	0	1	1	0	0	0	0	2	2	0	0	1	0	1	1
583	0	0	0	0	0	0	2	2	0	0	2	0	0	0	0	0	0	0	2	2	2	0	0	0	0	0	0	0	1	0	1	0	1	1	0	2	0	0	0	0	0	0	0	0	0	0	0	2	0
584	0	0	0	1	0	0	0	1	2	0	0	0	0	0	0	0	0	1	1	1	2	0	1	0	0	0	0	1	2	1	0	1	1	0	0	0	2	0	0	0	0	0	0	1	0	0	0	0	2
585	1	0	0	2	0	0	0	1	2	0	0	1	2	1	1	0	0	0	1	1	1	0	0	0	0	1	0	1	0	1	2	0	0	2	1	2	1	1	1	1	0	0	0	0	0	0	0	0	1
586	0	0	0	0	1	1	1	1	2	0	0	0	0	0	0	0	0	0	1	1	1	0	0	0	0	0	0	2	1	1	2	0	1	1	0	2	2	0	0	0	0	0	0	0	0	0	0	0	2
587	0	0	0	0	0	1	1	1	1	0	1	0	1	0	0	0	1	2	1	1	1	0	0	0	0	0	0	2	1	1	2	0	0	1	0	2	0	0	1	1	0	0	0	0	1	0	0	1	1
588	0	0	0	0	0	0	1	2	2	0	0	0	1	1	1	0	0	1	1	1	0	0	0	0	0	1	0	2	0	0	1	2	1	2	1	2	0	0	1	1	0	0	0	0	0	0	0	2	0
589	1	0	0	1	1	1	1	1	2	0	0	0	0	0	0	0	0	0	2	2	2	0	0	0	0	1	0	0	1	0	1	0	1	1	0	2	1	0	1	0	1	0	0	0	0	0	1	0	1
590	0	0	0	0	0	0	2	2	1	0	0	0	2	2	2	0	0	0	2	2	2	0	1	0	0	0	0	1	2	0	1	0	0	1	0	1	2	0	0	0	0	0	0	0	1	1	0	2	0
591	1	0	0	0	1	1	0	1	1	0	1	0	0	0	0	0	0	1	2	1	2	0	0	0	1	0	0	1	0	1	0	1	1	1	1	2	1	0	0	0	0	0	0	0	0	0	0	2	0
592	0	0	0	0	0	0	0	1	1	0	1	1	2	1	1	0	0	0	2	1	2	0	0	0	0	2	0	2	1	1	2	2	2	0	0	2	1	0	1	1	0	0	0	0	0	0	0	2	0
593	0	0	0	0	0	0	2	2	1	0	0	0	1	1	1	0	0	1	1	1	1	0	1	1	1	1	0	2	0	1	2	2	2	2	2	2	0	0	1	1	0	1	1	0	1	1	1	0	2
594	1	0	0	1	0	0	2	2	0	0	0	0	0	0	0	0	0	2	0	1	2	2	0	0	0	1	0	1	1	1	0	1	1	2	0	2	2	0	1	0	1	0	0	0	1	0	0	2	0
595	1	0	0	0	0	0	1	1	2	0	1	0	0	0	0	0	0	1	1	1	1	0	0	0	1	1	0	1	0	1	0	1	1	2	2	2	2	0	1	1	1	1	1	0	0	0	0	1	1
596	0	1	0	0	0	0	1	1	1	0	1	1	2	2	2	0	0	1	1	1	0	0	0	0	0	2	0	2	1	0	1	2	2	0	0	1	2	0	1	1	0	0	0	0	0	0	1	0	1
597	0	0	0	1	0	0	2	2	1	0	1	0	1	1	1	0	0	1	1	0	1	0	1	0	0	2	0	2	0	2	0	1	1	2	0	1	1	0	0	0	0	1	1	0	1	1	0	1	0
598	1	0	0	0	0	0	2	2	1	0	0	1	2	1	1	0	1	0	2	1	2	0	1	1	1	1	0	2	0	2	0	1	2	1	0	2	1	0	0	0	0	1	0	0	1	1	0	0	0
599	1	0	0	0	0	0	0	1	1	0	1	0	0	0	0	0	0	1	1	2	2	0	2	0	0	1	0	2	2	0	2	2	1	1	0	2	1	0	0	0	0	0	0	0	0	0	0	0	2
600	0	0	1	1	0	0	1	1	1	1	1	0	0	0	0	0	0	0	2	2	2	0	0	0	0	0	0	1	1	0	1	1	1	1	1	2	2	0	2	1	1	0	0	1	0	0	0	2	0
601	0	0	1	0	0	0	1	1	1	1	2	0	0	0	0	0	1	0	2	1	2	0	0	0	0	0	0	2	1	1	2	2	2	0	0	0	1	0	2	2	0	0	0	0	0	1	0	2	1
602	0	0	0	0	0	0	1	1	2	0	0	0	0	0	0	0	0	1	1	1	2	0	0	0	0	2	0	2	0	1	1	0	1	1	0	2	0	0	0	0	0	0	0	0	0	1	0	2	2
603	0	1	0	0	0	0	1	1	2	0	1	0	0	0	0	0	0	1	1	1	2	0	0	0	0	1	0	2	1	1	1	1	1	1	0	2	1	1	0	0	1	0	0	0	0	0	0	1	1
604	0	0	0	1	0	0	1	1	2	0	0	1	2	0	0	1	0	0	1	1	2	0	1	0	0	2	0	2	0	2	0	1	2	0	0	2	2	0	2	2	0	0	0	0	0	0	0	0	1
605	0	0	0	0	0	0	2	2	2	0	1	1	1	1	1	0	0	0	2	2	2	0	0	0	0	1	1	2	1	0	1	2	2	1	0	2	2	0	1	1	0	1	1	0	1	0	0	2	1
606	1	0	0	0	1	1	2	2	2	0	0	0	1	1	1	0	0	1	1	1	2	0	0	0	0	1	0	2	1	1	1	1	2	1	0	1	0	0	1	1	0	0	0	1	0	0	1	1	1
607	0	0	0	0	0	0	1	1	1	0	1	0	0	0	0	0	0	1	1	1	0	0	0	0	0	2	2	2	1	0	1	0	0	2	0	2	1	0	1	1	1	0	0	0	0	0	0	2	0
608	1	0	1	0	0	0	1	1	2	0	0	0	0	0	0	0	0	1	1	1	1	0	1	1	1	0	0	2	0	2	0	0	0	2	1	2	2	0	0	1	0	1	1	0	1	1	1	1	1
609	0	0	0	1	1	1	1	1	1	0	1	0	0	0	1	1	1	1	2	2	2	0	1	1	1	1	0	2	1	1	1	2	2	1	1	2	1	0	1	1	0	0	0	0	0	0	1	0	2
610	0	0	0	0	0	0	1	1	2	0	0	0	0	0	0	0	0	0	2	2	2	0	0	0	0	0	0	2	0	2	0	0	1	2	0	2	2	0	1	1	0	0	0	0	1	1	1	0	2
611	1	0	0	1	0	0	2	2	0	0	0	1	1	1	1	0	1	1	1	1	1	0	1	0	0	1	0	1	2	0	1	2	2	0	0	1	1	0	0	0	0	0	0	0	0	0	0	2	0
612	0	0	0	1	0	0	2	2	1	0	1	0	2	0	0	0	0	1	1	1	1	0	0	0	0	0	0	1	1	1	0	1	1	2	0	2	2	0	1	1	0	0	0	0	0	0	1	0	1
613	1	0	0	1	0	0	1	1	1	1	1	0	1	1	1	0	1	2	1	1	1	0	0	0	0	0	0	2	1	1	2	2	2	2	0	2	1	0	0	0	0	0	0	0	0	0	0	0	1
614	1	0	0	0	0	0	2	2	1	0	1	0	1	0	0	0	0	0	1	2	2	0	0	0	0	0	0	2	1	2	1	1	1	1	1	1	1	1	0	0	0	0	0	1	1	1	0	1	0
615	0	1	0	0	1	1	1	1	2	0	1	0	0	0	0	0	0	1	1	1	2	0	0	0	0	1	0	1	1	0	0	1	1	1	0	2	1	0	0	0	1	1	0	0	0	0	0	2	1
616	1	0	0	1	1	1	1	1	1	1	1	0	0	0	1	1	0	1	1	1	1	0	0	0	1	2	0	2	2	1	2	1	1	2	1	2	0	0	0	0	0	0	0	0	1	1	0	2	1
617	1	0	0	0	0	0	2	2	0	0	0	1	1	0	0	1	0	1	0	0	0	1	0	0	0	2	0	2	1	1	2	1	1	1	0	2	0	0	0	0	0	0	0	1	0	1	0	2	1
618	1	0	0	0	0	0	1	1	2	0	0	0	0	0	0	0	0	1	1	1	1	0	0	0	1	1	0	1	1	1	0	0	1	1	0	2	1	0	0	0	0	0	0	0	0	0	0	0	2
619	0	0	1	2	0	0	1	1	1	0	2	1	2	2	2	1	0	1	0	0	0	0	0	0	0	2	0	1	1	0	1	1	1	0	0	0	0	0	0	0	0	0	0	1	2	0	0	2	0
620	1	0	0	0	0	0	0	0	2	0	0	1	1	1	1	0	0	1	1	1	2	0	0	0	0	1	0	2	1	2	0	1	2	2	1	2	1	1	0	0	0	0	0	1	1	0	0	2	0
621	1	0	0	0	0	0	1	1	1	0	1	0	0	0	0	0	0	1	0	0	1	0	0	0	0	1	0	1	2	0	1	2	2	1	0	2	2	0	1	1	0	1	1	0	1	1	0	0	1
622	0	0	0	0	0	0	1	1	1	0	1	0	0	0	0	0	0	2	0	0	0	0	0	0	0	1	1	2	1	0	1	2	2	2	0	1	0	0	0	0	0	0	0	0	0	0	2	0	2
623	1	0	0	0	1	1	1	0	2	0	1	0	0	0	0	0	0	1	1	1	0	0	0	0	0	1	0	1	0	1	0	1	2	1	0	2	0	0	0	0	0	0	0	0	0	0	0	2	1
624	1	0	1	0	0	1	1	1	1	0	0	0	0	0	0	0	0	2	0	0	0	1	0	0	0	0	0	1	1	1	1	2	2	0	0	0	1	0	0	0	1	0	0	0	0	1	1	2	1
625	0	0	0	0	0	0	0	0	2	0	0	1	1	1	1	0	0	0	2	2	2	1	0	0	0	1	0	2	0	2	0	2	2	1	1	2	1	1	0	0	1	0	0	0	0	0	0	2	1
626	1	0	0	1	0	0	2	2	0	0	0	0	1	1	1	0	0	1	0	0	0	0	1	1	1	1	0	2	1	1	2	2	2	0	0	1	2	0	2	2	0	1	1	0	2	2	0	1	1
627	0	0	0	1	0	0	2	2	0	0	0	1	1	2	1	0	0	2	0	0	1	0	0	0	0	1	0	1	0	1	0	1	2	1	1	1	0	0	1	1	0	0	0	0	0	1	0	1	1
628	0	0	0	0	0	0	2	2	1	0	1	0	1	1	2	1	0	0	2	2	2	1	0	0	0	2	0	1	2	0	0	2	2	0	0	0	2	0	1	1	0	0	0	0	2	1	0	2	0
629	1	0	0	0	0	0	0	0	2	0	0	1	1	1	1	0	0	0	2	2	2	0	0	0	0	2	0	2	2	2	0	2	2	0	0	1	2	0	2	2	1	0	0	1	0	1	0	1	1
630	0	0	0	0	0	0	1	1	2	0	0	1	1	1	1	0	0	0	1	2	2	0	0	0	0	1	0	2	1	1	2	1	1	1	0	1	0	0	0	0	0	0	0	0	1	1	0	0	1
631	0	0	0	0	1	1	1	1	2	0	0	0	1	1	1	1	1	2	1	1	1	0	0	0	0	2	0	0	1	1	0	0	1	2	0	2	2	0	1	1	0	0	0	0	0	0	0	1	1
632	1	0	0	2	0	0	2	2	2	0	0	0	1	1	1	0	0	0	2	2	2	0	1	1	2	2	0	2	1	1	1	2	2	0	0	1	1	0	1	1	0	1	0	0	1	0	0	0	2
633	0	0	1	0	0	1	0	1	2	0	0	0	0	0	0	0	0	1	2	2	2	0	0	0	1	2	0	1	0	1	1	0	0	2	0	1	2	1	1	1	0	0	0	0	0	0	2	0	2
634	0	0	0	1	0	0	1	2	1	0	0	1	1	1	1	0	0	0	2	2	2	0	0	0	0	0	0	2	2	0	2	1	2	2	2	2	1	0	0	0	0	0	0	0	0	0	0	2	0
635	1	1	1	1	0	0	1	2	0	0	1	1	2	1	1	0	0	1	1	1	1	0	0	0	0	1	0	2	1	2	0	1	1	2	0	1	1	0	0	0	0	0	0	0	0	0	0	2	1
636	1	0	0	0	0	0	1	1	1	0	0	0	0	0	0	0	0	0	2	1	2	0	0	0	0	1	0	2	0	2	0	1	1	1	0	2	2	0	0	1	0	0	0	0	0	0	1	1	1
637	1	0	0	1	0	0	2	2	1	0	0	0	0	0	0	0	0	1	1	1	2	0	2	0	0	0	0	2	1	1	1	0	1	2	0	2	1	0	0	0	0	0	0	0	0	1	0	2	0
638	0	0	0	0	0	0	1	1	1	0	1	1	1	1	1	0	0	0	1	2	2	0	1	0	0	2	1	2	0	1	0	1	1	1	1	2	1	0	0	0	0	0	0	0	0	0	0	2	0
639	0	0	0	1	0	0	2	2	0	0	1	1	1	1	1	0	0	0	2	2	2	1	0	0	0	1	0	2	0	2	1	1	1	1	1	1	0	0	0	0	0	1	0	0	0	1	0	2	0
640	1	0	0	0	0	0	1	2	1	0	1	0	0	0	0	0	0	1	1	1	1	0	1	0	0	1	0	1	1	0	0	1	2	1	0	1	1	0	2	2	0	2	2	0	1	1	0	2	1
641	0	0	0	0	0	0	2	2	1	0	0	0	0	0	0	0	0	0	2	2	2	0	0	0	0	2	1	2	1	0	1	2	2	1	0	1	1	1	0	0	0	0	0	0	0	0	1	0	2
642	0	0	0	0	0	0	2	2	1	0	1	1	2	2	2	0	0	1	1	1	2	1	1	1	0	0	0	1	1	0	1	2	1	1	0	2	1	1	0	0	0	0	0	0	0	1	0	0	2
643	0	0	0	0	0	0	1	1	1	0	0	0	0	0	0	0	0	0	2	2	2	1	0	0	0	0	0	2	0	2	1	1	1	1	1	1	0	1	0	0	0	1	1	0	0	2	0	2	0
644	1	0	0	0	1	1	0	0	2	0	0	0	1	1	1	0	0	0	2	2	2	0	0	0	0	1	0	0	2	0	0	2	2	1	0	1	1	2	0	0	1	0	0	0	0	2	0	2	0
645	1	1	0	0	0	0	1	2	2	0	1	1	2	1	1	0	0	1	1	1	2	0	1	0	0	1	0	2	0	2	1	1	2	2	1	2	1	0	1	1	0	0	0	0	0	0	0	1	0
646	1	0	1	0	0	0	1	2	1	0	1	0	1	0	0	0	0	2	0	0	1	0	0	0	0	1	0	2	2	0	2	2	2	0	0	0	1	0	0	0	0	1	1	0	1	0	0	1	0
647	1	0	0	1	0	0	0	1	2	0	0	0	0	0	0	0	0	0	2	2	2	0	1	1	1	0	0	2	2	2	0	2	2	0	0	1	2	1	0	0	0	0	0	0	0	0	0	0	1
648	0	0	0	1	0	0	0	1	2	0	0	0	0	0	0	0	0	2	1	2	2	0	0	0	1	0	0	2	0	2	0	0	1	2	0	2	1	0	0	0	0	0	1	0	1	0	0	2	0
649	0	0	0	0	0	0	2	2	2	0	1	0	0	0	0	0	0	0	2	2	2	0	0	0	0	1	0	1	1	0	0	2	2	1	0	2	0	0	0	0	0	0	0	1	0	0	0	1	1
650	0	1	0	0	0	0	1	1	2	0	1	1	2	1	1	0	0	2	0	0	0	0	0	0	0	0	0	1	2	0	1	1	1	2	2	2	2	1	0	0	0	0	0	0	0	1	0	2	0
651	0	0	0	0	1	1	1	2	2	0	1	0	1	1	1	1	0	1	1	1	1	0	0	0	0	1	1	2	1	1	0	2	2	1	1	1	2	0	2	2	0	0	0	1	0	0	0	2	0
652	1	0	0	0	0	0	1	1	2	0	0	1	1	1	1	0	0	1	1	1	1	0	0	0	0	0	1	2	0	1	0	1	1	2	0	2	2	0	1	1	0	0	0	1	0	1	1	1	1
653	1	0	0	0	0	0	2	2	2	0	1	0	0	0	0	0	0	1	1	1	1	0	0	0	0	1	0	1	1	1	0	1	1	0	0	0	2	0	1	1	0	0	0	0	0	0	0	1	1
654	0	0	0	0	1	1	1	2	2	0	0	0	1	0	0	0	0	0	2	1	2	0	1	0	0	0	0	0	1	0	1	2	2	1	1	2	0	0	0	0	0	1	1	0	1	0	1	1	1
655	0	0	0	0	0	0	1	1	2	0	0	0	0	0	0	0	0	2	1	1	2	0	1	0	0	1	0	2	0	2	0	1	1	2	0	2	1	0	1	1	0	1	1	0	1	1	1	0	1
656	1	0	0	0	1	1	1	2	2	0	0	0	0	0	0	0	0	0	2	2	2	0	1	0	0	0	0	2	0	1	2	0	0	1	1	2	0	0	1	1	0	0	0	0	0	0	0	0	2
657	0	0	0	0	2	2	0	0	2	0	0	1	2	2	2	0	0	1	1	1	1	0	0	0	0	1	0	2	0	2	1	1	2	2	0	2	2	0	1	1	0	0	0	0	1	0	1	0	2
658	1	0	0	0	0	0	1	1	2	0	1	0	1	1	1	1	0	1	1	0	2	0	0	0	0	0	0	2	1	1	2	2	2	1	1	2	1	1	0	0	1	0	0	1	0	0	0	2	0
659	0	0	0	0	0	0	1	1	1	0	1	1	1	1	1	0	0	1	1	1	1	0	1	0	1	2	0	1	1	1	1	1	1	1	1	2	1	1	0	0	0	2	2	0	1	1	0	2	1
660	1	0	1	1	0	0	1	1	2	0	0	1	1	1	2	0	0	1	0	0	0	0	0	0	0	1	0	1	2	0	1	1	1	2	1	1	2	0	2	2	0	0	0	0	0	0	0	2	0
661	1	0	0	1	0	0	1	2	1	0	1	0	1	0	0	0	0	1	1	1	1	0	0	0	0	1	1	2	1	1	0	1	0	0	0	2	1	0	0	0	0	0	0	0	0	0	0	0	1
662	0	0	0	0	0	0	2	2	0	0	1	0	0	0	0	0	1	2	1	1	1	1	1	0	0	1	0	2	1	1	2	1	1	1	0	2	2	0	2	1	1	0	0	0	0	1	0	1	0
663	0	0	0	0	1	1	1	1	1	0	0	0	0	0	0	0	0	0	2	2	2	0	0	0	0	1	0	2	1	2	0	0	0	2	1	2	1	0	0	0	0	0	0	0	1	0	0	1	1
664	0	0	0	0	0	0	2	2	1	0	1	0	1	1	1	0	0	1	1	1	1	0	0	0	0	0	0	1	2	0	1	2	2	0	0	1	2	0	2	2	0	1	1	0	1	2	0	1	0
665	0	0	0	0	0	0	2	2	1	0	2	0	1	1	1	0	0	1	2	2	2	0	1	0	1	0	0	2	0	1	2	1	1	2	1	1	1	0	0	0	0	2	2	0	0	1	0	0	2
666	1	0	0	0	0	0	2	2	1	0	0	1	1	1	1	0	0	2	0	0	0	0	1	1	1	1	0	0	1	0	1	1	2	2	2	2	1	0	2	2	0	1	1	0	1	0	0	2	0
667	0	0	1	0	1	1	0	0	1	0	1	0	0	0	0	0	0	0	2	2	2	0	1	0	0	0	0	2	0	0	0	2	2	1	1	2	1	0	1	1	0	0	0	0	0	0	0	1	0
668	1	1	0	0	1	1	1	1	2	0	0	1	1	1	1	0	0	2	1	1	2	0	0	0	0	0	0	2	1	2	1	1	1	1	0	2	1	0	1	1	0	0	0	0	0	0	1	1	1
669	1	0	0	1	1	1	1	1	2	0	1	1	1	1	2	1	0	0	1	2	2	0	0	0	1	0	0	2	0	2	0	1	2	2	0	2	1	0	0	0	0	0	0	0	1	0	0	0	2
670	0	0	0	0	0	0	1	1	2	0	0	1	1	1	1	0	0	0	2	2	2	0	1	1	1	1	0	1	1	1	1	1	1	1	0	1	1	1	0	0	0	0	0	1	1	0	0	2	1
671	1	0	0	0	0	0	0	0	2	0	0	0	1	0	0	0	1	2	0	0	1	0	0	0	0	1	1	2	1	1	0	0	2	1	0	2	1	1	1	1	0	0	0	0	0	0	0	2	0
672	1	0	0	1	0	0	0	1	1	0	1	0	0	0	0	0	0	2	0	0	0	0	1	0	0	0	0	2	1	1	1	2	2	1	1	2	2	0	2	2	0	0	0	0	1	0	0	1	1
673	0	0	0	0	0	0	2	2	1	0	1	1	1	1	1	0	0	2	1	1	2	0	0	0	0	0	0	2	2	0	2	2	2	0	0	1	1	1	0	0	0	0	0	0	0	1	2	0	2
674	1	0	0	1	1	1	1	1	1	0	1	0	1	1	1	0	0	1	1	1	1	0	0	0	0	1	0	2	0	2	0	1	1	2	0	2	2	0	2	2	0	0	0	0	0	1	0	1	1
675	1	0	0	0	0	0	1	1	1	0	1	0	1	0	0	0	0	0	2	2	2	1	1	1	0	0	0	2	1	0	2	1	2	2	0	2	1	0	1	1	0	0	0	1	0	0	0	0	2
676	0	0	0	0	0	0	1	1	2	0	0	0	1	0	0	0	0	0	2	2	2	0	1	0	1	2	0	1	1	1	1	0	1	2	0	2	2	0	1	1	0	0	0	0	0	0	0	2	1
677	1	0	0	0	0	0	0	0	2	0	0	1	1	1	2	0	0	2	0	0	1	0	0	0	1	1	0	0	1	1	0	1	1	1	0	1	1	0	0	0	0	0	0	0	0	0	0	2	1
678	1	0	0	0	0	0	1	1	2	0	0	1	1	1	1	0	0	1	1	1	1	0	1	1	1	1	0	2	0	2	0	1	1	1	0	2	1	0	1	1	0	0	0	0	0	0	0	1	1
679	1	0	0	0	0	0	0	1	2	0	0	0	0	0	1	1	0	1	1	1	2	0	0	0	0	2	0	2	1	1	0	0	1	2	0	2	2	0	1	0	1	1	1	0	1	1	0	2	0
680	1	1	0	0	0	0	1	1	2	0	0	0	0	0	0	0	0	0	1	1	2	0	0	0	0	1	0	2	0	2	1	1	1	1	1	2	2	0	2	2	0	1	0	0	0	0	0	2	1
681	1	0	0	1	0	0	1	1	1	0	1	0	0	0	0	0	1	2	1	2	2	0	0	0	0	0	0	2	1	1	1	1	2	1	0	2	2	1	0	0	0	0	0	0	0	0	0	1	1
682	0	0	0	0	0	0	2	2	1	0	0	1	1	1	1	0	0	2	0	0	0	0	0	0	0	0	0	0	2	0	0	1	1	2	1	2	1	0	0	0	0	1	0	0	0	0	0	2	0
683	0	0	0	1	0	0	2	2	0	0	2	1	1	1	1	0	0	0	2	2	2	0	0	0	0	0	0	1	0	1	0	1	2	2	0	2	2	0	0	0	0	0	0	0	0	0	0	2	0
684	1	0	2	0	0	0	2	2	2	0	0	0	0	0	0	0	0	1	1	1	1	0	0	0	0	1	0	2	1	1	1	1	1	1	1	1	2	0	1	1	0	0	0	0	0	0	1	0	2
685	0	0	0	0	0	0	2	2	1	0	0	0	0	0	0	0	0	0	2	2	1	0	1	0	1	2	0	2	0	1	1	2	2	0	0	1	2	0	2	2	0	0	0	0	0	0	0	1	1
686	0	0	0	0	0	0	1	2	2	0	0	0	0	0	0	0	0	0	2	2	2	1	1	0	0	1	0	2	1	1	1	1	1	1	0	1	1	0	0	0	0	0	0	0	0	0	1	1	1
687	0	1	1	0	0	0	2	2	1	0	1	0	0	0	0	0	0	1	1	1	1	0	0	0	1	0	0	1	1	1	1	1	1	1	0	1	0	0	0	0	0	1	1	0	1	2	0	0	1
688	0	0	0	1	1	1	1	1	1	1	1	1	1	1	1	0	0	0	2	2	2	1	0	0	1	0	0	1	1	1	0	2	2	2	1	2	1	0	1	1	0	0	0	0	1	1	1	1	1
689	1	0	1	1	0	0	1	1	2	1	0	0	0	0	0	0	0	1	1	1	1	1	1	1	1	1	2	2	1	0	1	1	1	2	1	2	1	1	0	0	0	0	0	0	1	0	0	1	1
690	0	0	0	0	0	0	0	1	1	0	0	1	1	0	0	1	0	0	2	2	2	0	0	0	0	2	0	2	0	2	1	0	0	2	0	2	2	0	1	1	0	1	0	0	0	0	0	1	1
691	0	0	0	0	0	0	1	1	1	0	1	0	1	0	0	0	0	0	2	2	2	0	0	0	0	0	0	2	0	2	1	0	0	2	0	2	1	0	0	0	1	0	0	0	1	1	0	2	0
692	1	0	0	0	0	0	1	2	2	0	0	0	2	2	2	0	0	2	1	2	2	0	0	0	1	0	0	1	1	1	1	1	1	0	0	1	2	0	1	1	0	0	0	0	0	0	0	2	1
693	0	0	0	0	2	2	0	0	2	0	0	1	1	0	0	1	0	1	0	0	0	0	0	0	0	1	0	2	1	2	0	1	1	0	0	2	0	0	1	1	0	0	0	1	2	0	0	2	0
694	1	0	0	1	0	0	1	1	1	0	1	0	0	0	0	0	0	1	1	1	1	0	0	0	0	0	0	2	2	2	0	1	2	0	0	1	1	1	0	0	0	0	1	0	1	1	0	0	1
695	1	0	0	0	0	0	1	1	0	0	1	1	2	1	1	0	0	1	1	1	2	0	0	0	0	1	0	2	0	2	1	0	0	2	1	2	1	0	0	0	0	0	0	0	1	0	0	2	0
696	1	0	0	0	0	0	0	0	1	0	0	1	2	2	2	0	0	1	2	1	2	0	0	0	1	1	2	2	1	0	1	1	1	0	0	0	0	0	0	0	0	0	0	0	0	2	0	1	0
697	1	0	0	0	0	0	1	1	2	0	0	0	0	0	0	0	0	2	0	0	2	0	0	0	1	2	0	1	1	0	1	1	1	1	0	2	0	0	0	0	0	0	0	0	0	0	0	0	2
698	1	0	0	2	1	1	1	1	2	0	0	0	0	0	0	0	0	1	1	1	2	0	0	0	0	1	0	1	1	1	0	0	2	0	0	2	1	0	0	0	0	1	1	0	1	0	1	1	1
699	1	0	0	0	0	0	1	1	1	0	0	0	0	0	0	0	0	0	2	2	2	0	0	0	0	0	1	2	1	1	0	1	2	1	0	1	1	0	0	0	0	0	1	0	1	1	0	2	0
700	0	0	0	0	0	0	2	2	0	0	0	0	1	0	0	0	0	1	1	1	1	1	0	0	0	1	0	2	0	2	0	2	2	2	0	2	1	0	0	0	0	0	0	0	0	0	0	1	0
701	1	0	1	1	0	0	0	0	2	0	0	0	1	1	0	0	0	0	1	1	1	0	0	0	1	1	0	2	1	1	1	1	2	2	1	2	1	0	1	0	1	0	0	0	1	0	0	1	0
702	0	0	0	0	1	1	2	2	1	0	0	1	1	1	1	0	0	0	1	1	1	0	0	0	0	1	0	2	1	1	2	1	1	2	1	2	2	0	2	2	0	0	0	0	1	0	0	2	0
703	1	0	0	0	0	0	1	2	2	0	0	0	0	0	0	0	0	0	2	2	2	0	0	0	0	1	0	2	1	1	1	0	0	1	1	2	0	0	0	0	0	0	0	0	0	0	0	2	0
704	1	1	0	0	0	0	2	2	0	0	0	2	2	1	1	1	0	1	1	1	1	0	0	0	0	2	0	2	0	1	2	1	1	0	0	1	0	0	0	0	0	0	0	0	0	0	0	1	1
705	0	0	0	0	0	0	1	1	2	1	0	1	1	1	1	0	0	1	1	1	2	0	1	1	1	1	0	1	2	0	1	2	2	1	1	2	1	0	0	0	0	0	0	0	0	0	0	2	0
706	0	0	0	0	0	0	1	1	1	0	0	0	0	0	0	0	0	1	1	1	1	0	0	0	0	1	0	1	1	1	0	1	2	2	2	2	2	0	1	1	0	0	0	0	0	0	0	1	1
707	1	0	0	0	0	0	1	1	2	0	0	0	0	0	0	0	0	2	0	1	1	0	0	0	0	1	0	2	1	2	1	1	1	2	1	2	0	0	0	0	0	0	0	0	0	1	0	1	1
708	1	0	0	0	0	0	0	1	1	0	1	1	1	1	1	0	0	0	2	2	1	0	0	0	0	0	0	1	1	1	1	0	1	1	0	2	2	0	2	2	0	1	1	0	0	0	0	2	1
709	1	0	0	0	0	0	0	0	2	0	0	1	2	1	1	1	0	1	1	1	1	0	1	0	0	1	0	2	2	1	2	1	1	2	0	2	1	0	0	0	0	0	0	1	0	0	0	2	0
710	1	0	0	0	0	0	2	2	1	0	1	0	0	0	1	1	0	1	1	1	2	0	0	0	0	2	0	2	1	1	1	1	2	1	1	2	1	0	1	1	0	0	0	0	0	0	0	2	0
711	0	0	0	1	0	0	2	2	0	0	0	0	0	0	0	0	0	0	2	2	2	0	0	0	0	1	0	2	1	1	2	0	1	1	0	2	2	0	1	1	0	0	0	1	0	0	0	0	0
712	1	0	0	0	0	0	0	1	1	0	1	0	1	0	0	0	0	1	1	1	2	0	0	0	0	0	0	2	0	2	0	1	1	1	1	1	1	0	0	0	0	0	0	0	1	1	0	1	1
713	0	0	0	0	0	1	1	1	2	0	0	1	1	1	1	0	0	2	0	0	0	0	0	0	0	0	0	2	1	1	2	1	1	1	0	1	1	0	0	0	0	1	1	0	1	2	0	0	2
714	1	0	0	0	0	0	0	1	2	0	0	0	0	0	0	0	0	1	1	0	0	0	0	0	0	1	0	1	0	1	0	2	2	0	0	0	2	0	1	1	0	0	0	1	1	1	1	1	1
715	1	0	0	1	0	0	1	1	2	0	0	1	2	1	1	0	0	1	1	1	1	0	0	0	1	2	0	2	0	1	2	0	2	0	0	2	1	0	1	1	0	0	0	1	0	0	0	1	1
716	0	0	0	0	0	0	1	2	2	0	0	0	1	0	0	1	0	1	1	1	0	0	0	0	1	0	1	1	1	2	0	1	1	2	2	2	2	0	1	0	1	1	1	0	0	1	0	1	1
717	0	0	0	1	0	0	1	1	2	0	0	0	1	0	0	0	0	0	2	2	2	0	0	0	1	0	0	2	0	2	1	2	2	1	0	1	1	0	1	1	0	1	1	0	0	0	0	2	1
718	0	0	0	1	0	0	2	2	0	0	1	1	2	2	2	0	0	1	1	1	1	0	0	0	0	2	0	1	2	0	1	1	1	2	1	2	1	0	1	1	0	0	0	0	0	1	0	2	0
719	1	0	0	0	0	0	1	2	1	0	0	0	1	0	0	0	0	1	1	1	1	0	1	1	1	1	0	2	1	1	1	2	2	1	1	2	2	0	2	1	1	1	1	0	1	0	0	2	0
720	0	0	0	1	0	0	0	0	2	0	0	0	0	0	1	1	0	2	0	0	0	0	1	0	0	1	0	2	1	0	1	1	2	2	2	2	2	0	0	0	0	0	0	0	0	0	0	1	0
721	1	0	0	0	0	0	0	0	2	0	0	1	2	1	1	0	0	2	0	0	1	0	0	0	0	2	0	1	1	1	0	1	2	0	0	1	0	0	1	1	0	1	1	0	1	0	0	2	0
722	0	0	0	0	0	0	0	1	2	0	0	1	1	1	2	0	0	1	1	1	2	1	0	0	0	1	0	1	0	0	2	2	2	0	0	1	2	0	1	1	0	0	0	0	1	1	0	1	1
723	1	0	1	1	0	0	2	2	0	0	1	1	1	1	1	0	0	0	1	2	2	0	0	0	0	1	0	2	0	1	1	1	1	1	0	1	2	0	2	1	1	2	2	0	1	1	0	1	1
724	1	0	1	0	0	1	2	2	0	1	2	1	0	0	0	0	0	1	1	1	1	0	0	0	0	2	0	1	1	1	0	2	2	2	1	2	1	0	0	0	0	0	1	0	1	1	0	1	1
725	0	0	0	1	1	1	2	2	1	0	0	1	1	1	1	0	0	0	2	1	2	0	0	0	0	2	0	2	0	2	0	2	2	0	0	1	1	0	0	0	0	0	0	0	0	0	1	0	2
726	1	0	0	1	0	0	2	2	0	0	1	0	0	0	0	0	0	0	1	1	1	0	0	0	0	0	0	1	1	1	0	1	2	0	0	2	1	0	0	0	0	1	1	1	1	2	0	1	1
727	1	0	0	0	0	0	0	0	2	0	0	1	1	1	1	0	0	1	1	0	1	0	0	0	0	1	0	2	0	1	1	2	2	1	1	2	1	0	1	1	0	1	0	0	0	0	1	0	1
728	0	0	0	1	0	0	0	0	2	0	0	1	1	1	1	0	0	1	1	1	2	1	0	0	0	1	0	2	1	0	2	1	2	2	1	2	2	0	2	2	0	0	0	0	0	1	0	0	2
729	1	0	0	1	0	0	2	2	1	1	1	1	1	1	1	0	0	1	0	0	0	0	0	0	2	1	0	2	0	1	1	2	2	0	0	1	0	0	0	0	0	0	0	0	0	0	0	0	1
730	1	0	0	1	0	0	0	0	2	0	0	0	1	0	0	0	0	2	0	0	1	0	1	1	1	1	0	2	1	1	1	2	1	1	0	2	0	0	0	0	0	1	1	0	1	1	0	1	1
731	1	0	0	1	0	0	0	1	2	0	1	0	1	0	0	0	0	2	0	0	0	0	0	0	0	1	0	1	0	1	1	2	2	1	1	2	1	0	1	1	0	0	0	0	0	0	0	1	0
732	0	0	0	0	0	0	1	1	1	0	1	1	1	1	1	0	0	1	1	1	1	0	0	0	0	0	0	1	0	2	1	2	2	0	0	1	1	1	0	0	0	0	0	0	0	0	0	1	1
733	1	0	0	1	0	0	2	2	1	0	0	0	0	0	0	0	0	1	1	1	1	0	0	0	0	2	0	2	0	2	0	1	1	1	0	2	2	1	1	1	0	0	0	0	1	1	0	1	1
734	1	0	0	0	0	0	1	1	2	0	0	0	0	0	0	0	0	0	2	2	2	0	0	0	0	0	0	2	0	1	2	2	2	0	0	0	1	0	1	1	0	0	0	0	0	1	0	2	0
735	1	0	0	0	0	0	0	0	2	0	0	0	0	0	0	0	0	0	2	0	2	1	0	0	0	1	0	2	2	1	1	1	0	2	1	2	2	0	2	2	0	2	2	0	1	1	0	1	1
736	0	0	1	1	0	0	2	2	1	0	0	1	1	1	1	0	0	0	2	2	2	0	0	0	0	0	0	2	0	2	1	2	2	0	0	0	2	1	0	0	0	1	0	0	0	0	0	2	2
737	0	0	0	0	0	0	0	0	2	0	0	0	2	1	1	1	0	0	2	2	2	0	1	1	1	0	0	2	1	1	1	0	0	1	1	2	1	0	0	0	0	0	0	0	0	0	0	0	1
738	0	0	0	0	0	0	1	1	1	1	1	1	2	2	2	0	0	0	2	2	2	0	1	0	0	1	0	2	2	1	1	0	0	1	0	2	0	0	0	0	0	1	1	0	0	1	0	2	0
739	1	0	1	0	1	2	0	0	2	0	2	1	2	1	1	0	0	0	2	2	2	0	0	0	0	1	0	2	0	2	0	2	2	2	2	2	0	0	0	1	0	0	0	0	0	0	0	1	1
740	1	0	0	1	0	0	1	2	2	0	1	1	2	1	1	0	0	1	1	1	1	0	1	1	1	1	0	2	1	1	1	1	2	1	0	2	0	0	0	0	0	0	0	0	0	0	0	1	1
741	1	0	0	0	0	0	0	0	2	0	0	0	0	0	0	0	0	2	0	0	0	0	0	0	0	1	0	2	1	2	0	2	2	2	0	2	1	1	0	0	0	0	0	0	0	1	0	1	1
742	1	1	0	0	1	1	1	2	2	0	0	2	2	1	1	1	0	1	1	1	2	0	0	0	1	1	0	1	1	1	0	2	2	0	0	1	2	0	1	0	1	1	0	0	2	1	1	1	1
743	0	0	0	0	0	0	1	2	1	0	0	0	0	0	0	0	0	1	1	1	1	0	0	0	0	2	1	2	1	1	0	1	2	2	1	2	1	0	0	0	1	1	1	0	1	1	1	0	2
744	1	1	0	0	1	1	1	1	2	0	0	0	0	0	0	0	0	0	2	2	2	0	0	0	0	1	0	2	2	1	2	1	2	2	1	2	2	0	2	1	1	1	1	0	0	0	0	1	1
745	0	0	0	0	0	0	1	2	2	0	0	1	1	1	1	0	0	0	2	2	2	0	1	1	1	1	0	2	0	1	2	2	2	1	0	2	1	1	0	0	0	0	0	0	1	0	0	0	1
746	1	0	0	0	0	0	0	0	2	0	1	1	2	2	2	0	0	1	1	1	2	0	0	0	0	1	0	0	2	0	0	1	1	1	0	1	1	0	0	0	0	0	0	0	0	1	0	2	1
747	0	0	0	0	0	0	1	2	1	0	1	0	1	0	0	0	0	0	2	2	2	0	0	0	0	1	0	1	2	0	1	0	0	2	0	1	1	0	0	0	0	0	0	0	0	1	0	1	0
748	1	0	0	0	0	0	1	1	1	0	1	0	1	1	1	1	0	2	0	0	0	0	0	0	0	0	0	2	1	1	1	1	2	0	0	1	0	0	0	0	0	0	1	0	1	0	0	2	1
749	1	0	0	0	0	0	2	2	1	0	0	0	0	0	0	0	0	0	2	1	2	0	0	0	0	2	0	2	1	2	0	1	1	2	0	2	2	0	2	2	1	0	0	0	0	0	0	1	1
750	0	0	0	1	0	0	1	1	2	0	0	0	0	0	0	0	0	1	1	1	2	0	0	0	0	0	0	2	0	2	1	1	2	1	0	2	2	0	0	0	1	0	0	0	0	0	0	2	0
751	1	0	1	0	0	1	2	2	0	0	0	1	1	1	1	0	0	0	1	1	2	0	1	1	2	2	0	1	1	1	0	1	1	2	2	2	2	0	1	1	0	0	0	1	0	1	1	0	2
752	0	0	0	0	1	1	2	2	1	0	1	1	1	2	1	0	0	1	1	0	1	1	0	0	0	2	0	1	1	1	1	2	2	1	0	2	0	0	0	0	0	0	0	0	0	1	0	2	0
753	1	0	0	0	0	0	2	2	1	0	1	1	1	1	1	0	0	1	1	1	1	0	1	0	1	2	0	2	2	0	2	1	1	1	1	2	1	0	1	1	0	0	0	0	0	0	0	2	0
754	0	0	0	0	0	0	1	2	1	0	0	0	1	1	1	0	0	2	0	0	1	0	0	0	0	1	0	2	0	2	1	0	0	2	0	1	1	0	0	0	0	0	0	1	0	1	0	1	1
755	1	0	0	0	0	0	2	2	1	0	1	0	0	0	0	0	0	1	1	1	2	0	1	1	1	1	0	2	2	2	0	0	0	2	0	1	1	0	0	0	0	1	1	0	1	0	0	1	0
756	1	0	1	1	1	1	2	2	2	0	1	0	0	0	0	0	0	0	2	2	2	0	0	0	0	1	0	1	2	0	1	0	0	1	0	1	1	0	0	0	1	0	0	0	2	1	0	0	2
757	0	0	1	1	0	0	0	1	2	0	0	0	0	0	0	0	0	1	1	1	1	0	0	0	0	1	0	2	0	2	1	1	1	2	1	2	0	0	0	0	0	0	0	1	2	0	0	1	1
758	0	0	0	1	0	0	2	2	0	0	0	0	0	0	0	0	0	0	2	2	2	0	0	0	1	0	0	2	1	2	1	1	1	0	0	1	2	0	2	1	1	0	0	0	0	1	0	1	1
759	1	0	0	1	0	0	1	1	2	0	0	1	1	1	2	0	0	1	2	2	2	0	0	0	0	2	0	2	1	1	1	2	2	1	0	1	1	0	1	1	0	1	0	0	0	0	1	0	1
760	0	0	0	1	0	0	2	2	1	0	0	1	1	1	1	0	0	1	1	1	1	0	0	0	1	1	0	2	1	2	0	1	2	1	0	2	2	0	2	2	0	1	0	0	2	0	0	2	1
761	1	0	0	0	0	0	2	2	0	0	0	0	0	0	0	0	0	0	2	1	2	0	1	1	1	0	0	2	1	0	2	1	1	1	0	1	2	0	2	2	0	0	1	0	1	1	0	1	0
762	0	0	0	0	2	2	2	2	0	0	2	0	1	0	0	0	0	0	1	1	1	0	0	0	0	1	0	2	0	2	1	1	1	0	0	1	2	0	2	2	0	0	0	0	1	0	0	1	1
763	0	0	0	0	1	1	2	2	2	0	1	0	0	0	0	0	0	0	2	1	2	0	0	0	0	1	0	2	1	1	1	0	0	2	1	1	1	0	1	0	1	0	0	0	0	1	0	1	1
764	0	0	0	0	0	0	1	2	1	0	1	1	1	1	1	0	0	2	0	1	1	0	0	0	0	0	0	2	0	2	1	1	1	2	1	2	0	0	0	0	0	0	0	0	1	1	2	0	2
765	0	0	0	0	0	0	1	1	1	0	1	0	0	0	0	0	0	2	0	1	1	0	0	0	0	2	0	1	1	0	1	1	1	1	0	1	1	0	0	0	0	1	0	0	0	0	0	2	0
766	0	0	0	0	1	1	0	1	2	0	0	0	2	1	1	0	0	1	1	1	1	0	0	0	0	0	0	2	0	1	1	1	2	2	2	2	0	0	1	0	1	1	1	0	2	2	0	2	0
767	0	0	1	0	0	1	0	1	2	0	0	0	0	0	0	0	0	2	0	1	1	0	1	0	0	1	0	2	0	2	1	1	1	2	0	2	2	0	1	1	0	0	1	0	1	0	0	0	2
768	1	0	0	1	0	0	1	1	2	0	0	0	1	1	1	0	0	0	2	1	2	0	1	0	1	1	0	1	1	1	1	1	1	1	0	1	2	0	0	0	1	1	1	0	0	1	1	1	1
769	0	0	0	0	1	1	1	1	2	0	0	0	0	0	0	0	0	2	0	0	1	0	1	1	1	1	0	2	0	1	1	1	1	2	1	2	2	0	1	1	0	0	0	0	0	0	0	0	1
770	0	0	0	1	0	0	1	1	2	0	0	1	1	1	1	0	0	2	0	1	2	0	0	0	0	1	0	2	2	1	2	1	1	1	0	1	1	0	0	0	0	1	1	0	1	1	0	2	1
771	1	0	0	0	0	0	1	1	1	0	0	0	0	0	0	0	0	1	1	0	1	0	0	0	0	1	0	2	0	2	0	1	1	1	0	1	2	0	1	1	0	0	0	1	0	0	0	2	0
772	0	0	0	0	1	1	2	2	1	0	1	0	0	0	0	0	0	1	1	1	2	0	0	0	0	0	0	2	1	1	2	1	2	0	0	2	2	0	2	2	1	1	0	0	1	0	0	1	1
773	0	0	0	0	1	1	1	1	2	0	0	0	1	0	0	0	0	1	1	1	2	0	0	0	0	0	0	1	2	0	1	1	1	1	1	2	2	0	2	2	0	0	0	0	1	0	0	2	0
774	1	0	0	0	0	0	1	2	1	0	0	1	1	0	0	1	0	0	1	1	1	0	1	0	0	1	0	2	1	2	0	0	0	1	1	2	1	1	1	1	0	1	0	0	0	0	0	1	2
775	1	1	1	1	0	0	2	2	1	0	1	0	1	0	0	0	0	1	2	2	2	0	0	0	0	1	1	2	0	1	0	1	1	2	2	2	1	0	1	1	1	0	0	0	0	1	1	1	1
776	0	0	0	0	0	0	0	0	2	0	0	0	0	0	0	0	0	2	0	0	2	0	0	0	0	1	0	2	0	1	1	1	1	1	0	2	1	1	0	0	0	0	0	1	0	0	0	2	0
777	0	0	0	0	0	0	0	0	2	0	0	0	0	0	0	0	0	1	1	1	1	0	0	0	0	0	0	2	0	1	2	1	2	1	1	1	1	0	2	2	0	0	0	0	0	0	0	0	2
778	0	0	1	0	1	2	2	2	1	0	1	0	0	0	0	0	1	2	1	1	1	0	1	1	1	1	0	2	0	2	1	1	2	2	1	2	2	1	1	0	1	1	1	0	1	1	1	1	1
779	1	0	0	1	0	0	2	2	1	0	1	1	1	1	1	0	0	2	0	0	1	1	0	0	0	0	0	2	0	2	1	1	1	1	0	1	0	0	1	1	0	0	0	0	1	0	0	2	0
780	1	0	0	1	0	0	1	2	1	0	0	1	2	1	1	0	0	1	1	1	2	0	0	0	1	0	0	2	0	1	2	1	2	1	0	2	0	0	0	0	0	0	0	0	0	0	0	2	0
781	1	0	0	0	0	0	1	1	1	0	2	0	0	0	0	0	0	1	1	1	1	0	0	0	0	1	0	2	0	1	0	1	1	1	0	1	2	0	1	1	0	0	0	0	0	0	0	1	0
782	0	0	0	0	0	0	1	1	1	0	0	0	1	1	1	0	0	1	1	1	1	0	0	0	0	0	0	2	0	2	0	1	1	1	0	1	2	1	1	1	0	0	0	0	0	0	0	2	0
783	0	0	0	0	0	0	1	1	1	0	1	1	1	1	1	0	0	1	1	1	2	0	0	0	0	1	0	1	1	1	1	2	2	0	0	1	0	0	1	1	0	1	1	0	2	2	0	2	1
784	1	0	0	0	0	0	1	2	2	0	0	0	1	1	1	0	1	2	0	0	1	0	0	0	0	2	0	1	2	0	1	1	1	0	0	1	2	1	1	1	0	0	0	0	0	0	0	2	1
785	1	0	0	0	2	2	0	0	2	0	0	1	1	1	1	0	1	1	2	2	1	0	0	0	0	1	0	2	1	1	2	1	1	2	1	2	0	0	0	0	0	0	0	1	0	1	1	1	1
786	0	0	0	0	0	0	2	2	0	0	2	0	0	0	0	0	0	0	2	2	2	0	0	0	0	2	0	1	1	0	1	1	1	1	0	2	2	0	1	1	0	0	0	0	1	0	0	2	0
787	0	0	0	0	0	0	1	1	1	1	1	0	1	0	0	0	0	0	1	2	2	0	2	0	0	0	0	1	1	1	0	2	2	1	0	1	1	0	0	0	0	0	0	0	0	0	1	1	1
788	1	0	1	1	0	0	0	0	2	0	0	0	0	0	1	1	0	1	1	1	2	0	1	0	1	0	0	2	0	2	1	2	2	0	0	0	1	0	0	0	0	0	0	0	0	0	0	2	0
789	1	0	0	0	0	0	0	0	2	0	0	0	0	0	0	0	0	1	1	1	2	1	0	0	0	0	0	1	2	0	0	1	2	2	0	2	1	0	0	0	0	0	0	0	0	1	0	1	1
790	0	0	0	0	0	0	2	2	0	0	1	0	0	0	0	0	0	1	1	2	2	0	0	0	0	0	0	2	1	1	1	1	2	2	2	2	1	0	0	0	0	0	0	0	1	0	0	0	1
791	1	0	0	0	1	1	2	2	1	0	1	1	1	1	1	0	1	2	1	1	1	0	0	0	0	1	0	2	0	2	0	2	2	2	0	1	0	0	0	0	0	0	0	0	1	0	0	2	2
792	0	0	0	0	0	0	1	1	2	0	1	0	0	0	0	0	0	0	2	1	2	0	1	1	1	1	0	2	0	2	0	1	2	0	0	2	0	0	0	0	0	1	1	0	1	1	2	0	2
793	0	0	0	0	0	0	1	1	2	0	1	1	2	2	2	0	0	1	1	1	2	0	0	0	0	1	0	1	2	0	1	0	1	1	0	2	1	0	0	0	0	0	0	0	0	0	1	0	2
794	1	0	0	0	0	0	1	2	2	0	0	0	1	0	0	0	0	0	1	2	2	0	0	0	0	1	1	2	1	0	1	1	1	0	0	1	1	0	0	0	0	1	1	0	1	1	0	2	1
795	0	0	0	0	0	0	0	1	2	0	0	0	1	0	0	0	0	0	2	1	2	0	1	0	0	1	0	2	0	1	2	1	1	2	0	2	2	0	2	2	0	0	0	0	0	0	0	1	1
796	1	0	0	1	0	0	2	2	1	0	0	1	1	1	1	0	0	0	2	2	2	0	0	0	0	0	0	2	0	2	1	1	1	1	0	1	1	0	1	0	1	1	1	0	1	1	0	2	0
797	0	0	0	0	0	0	1	2	1	0	1	0	1	0	0	0	0	0	1	1	1	1	0	0	0	2	0	1	2	0	1	0	0	1	0	2	1	1	0	0	1	0	0	0	0	0	0	1	1
798	0	1	0	0	0	0	0	1	2	0	0	1	1	1	1	0	0	0	2	2	2	0	0	0	0	0	0	1	1	1	1	1	1	1	0	2	1	0	0	0	0	2	2	0	1	1	0	2	0
799	1	0	0	1	0	0	2	2	1	0	1	0	0	0	0	0	0	2	0	0	1	0	0	0	1	0	0	2	0	1	0	1	1	2	1	2	1	0	2	2	1	0	0	0	0	0	0	1	0
800	1	0	0	0	1	1	1	2	2	0	0	0	2	1	1	0	0	2	0	0	0	0	0	0	0	2	0	0	2	0	0	1	2	2	2	2	2	0	2	2	0	1	0	0	0	1	0	1	1
801	1	0	0	0	1	1	2	2	2	0	0	0	0	0	0	0	0	0	1	1	1	1	1	0	0	1	1	2	1	1	0	1	0	0	0	1	2	0	2	2	0	0	0	0	0	0	0	2	0
802	1	0	0	1	0	0	2	2	0	0	1	0	0	0	0	0	0	1	1	1	1	1	0	0	0	1	0	1	0	1	1	1	2	1	0	2	0	0	0	0	0	1	0	0	0	1	0	2	0
803	1	0	0	0	0	0	1	1	2	0	0	1	2	1	1	0	0	2	0	0	0	0	1	1	1	1	0	2	0	2	1	1	1	2	1	2	0	0	0	0	0	0	0	0	0	0	1	0	2
804	1	0	0	0	0	0	2	2	2	0	1	0	0	0	0	0	0	1	2	1	2	0	0	0	0	1	0	0	1	0	1	1	1	2	0	2	1	0	0	0	1	1	1	0	0	0	0	1	1
805	0	0	1	0	0	0	2	2	1	0	2	0	0	0	0	0	0	1	1	1	1	0	0	0	1	1	0	2	1	1	2	0	0	2	0	2	1	0	0	0	0	0	0	0	0	0	1	0	1
806	1	0	0	0	1	1	1	1	2	0	0	0	0	0	0	0	0	1	1	1	2	0	0	0	0	0	0	2	2	1	2	1	1	1	0	1	1	0	2	2	0	0	0	1	0	0	0	0	2
807	1	0	0	1	0	0	2	2	0	0	0	0	0	0	0	0	1	2	0	0	2	0	0	0	0	1	0	0	2	0	0	1	1	2	1	1	0	0	0	0	0	1	0	0	2	0	0	1	1
808	1	0	0	0	0	0	1	2	1	0	1	1	1	1	1	0	0	2	0	0	0	0	0	0	0	2	0	1	2	1	0	0	1	2	0	2	1	0	1	1	0	0	1	0	0	1	0	0	2
809	0	0	0	0	0	0	0	0	1	0	0	0	2	2	2	0	1	2	1	2	2	0	0	0	0	2	1	1	0	0	1	2	1	2	1	2	1	1	0	0	0	0	0	0	0	1	0	2	0
810	1	0	0	0	0	0	1	2	1	0	0	1	2	2	2	0	0	1	1	1	2	0	0	0	0	1	1	1	1	2	0	2	1	1	0	2	1	0	1	1	0	0	0	0	0	0	0	1	1
811	1	0	0	2	1	1	0	1	2	0	1	0	0	0	0	0	0	1	1	1	2	0	0	0	0	0	0	1	1	1	0	0	1	0	0	2	1	0	0	0	0	0	0	0	0	1	0	1	1
812	1	0	0	0	1	1	1	1	2	0	0	0	0	0	1	1	0	0	2	2	2	0	0	0	0	2	0	2	1	0	1	1	1	2	1	1	1	1	1	1	0	0	0	1	0	1	0	0	2
813	1	1	0	0	0	0	2	2	2	0	1	0	2	1	1	0	0	1	1	0	1	0	1	0	0	0	0	2	1	1	2	1	1	1	1	1	0	0	0	0	0	0	0	0	0	0	0	0	2
814	1	0	0	1	0	0	1	1	2	0	0	0	0	0	0	0	0	0	1	1	1	0	0	0	0	2	0	2	0	1	2	1	2	0	0	2	1	0	2	2	0	0	0	0	1	1	0	1	1
815	0	0	1	1	0	0	1	1	1	1	0	0	0	0	0	0	0	1	1	1	1	0	1	0	1	0	1	2	1	1	0	1	1	1	1	1	1	0	0	0	0	1	1	0	0	0	0	1	1
816	0	0	0	0	0	0	1	1	2	0	0	1	2	1	1	0	0	0	2	1	2	0	0	0	0	2	0	1	0	1	0	1	1	0	0	1	1	0	0	0	0	1	1	0	1	2	0	2	0
817	0	0	0	0	0	0	1	1	1	0	1	0	0	0	0	0	0	0	2	2	2	0	1	0	0	0	0	2	1	1	0	1	2	2	2	2	1	0	0	0	0	0	0	0	0	0	0	2	0
818	0	0	0	0	1	1	2	2	1	0	0	1	2	1	1	0	0	0	1	1	1	0	0	0	0	0	0	1	2	0	1	2	2	2	1	2	0	1	0	0	0	0	0	0	0	1	0	0	1
819	0	0	1	0	0	0	0	0	2	0	0	0	0	0	0	0	0	1	1	1	2	0	0	0	0	2	0	2	1	1	1	1	1	1	0	2	1	0	0	0	0	0	0	0	0	0	0	1	1
820	0	0	0	0	0	0	1	2	1	0	1	0	1	1	1	0	0	1	1	1	2	0	0	0	0	1	0	2	0	1	1	1	1	1	0	1	1	0	0	0	0	0	0	0	2	1	1	1	2
821	1	0	0	0	0	0	0	1	2	0	0	0	1	0	0	0	0	1	1	1	1	1	0	0	0	2	1	1	0	0	1	1	2	0	0	2	1	0	1	1	0	0	0	0	0	1	0	1	0
822	0	0	0	0	0	0	1	1	0	1	1	0	0	0	0	0	0	0	2	1	2	0	1	1	1	1	0	2	0	2	2	1	1	2	0	2	1	2	0	0	1	0	0	1	1	0	1	0	2
823	1	0	0	0	0	0	2	2	0	0	2	0	1	1	1	1	0	0	2	1	2	0	0	0	0	2	0	2	0	1	2	1	1	1	1	1	1	0	2	2	0	0	0	0	0	1	0	2	1
824	0	0	0	1	1	1	2	2	0	0	2	0	1	0	0	0	0	1	1	1	2	0	1	0	0	1	0	1	1	1	1	2	2	0	0	0	2	0	2	2	1	0	0	0	0	1	0	0	1
825	0	0	0	0	0	0	1	1	1	0	0	1	1	1	1	0	0	1	0	0	0	0	0	0	0	0	0	2	0	2	0	1	2	1	1	2	0	0	0	0	0	0	0	0	0	0	0	2	0
826	1	1	0	0	0	0	0	0	2	0	1	0	1	0	0	0	0	1	1	1	2	0	1	0	0	0	1	1	1	2	0	1	1	1	0	1	2	0	1	1	0	0	1	0	1	1	0	2	0
827	1	1	0	0	0	0	2	2	0	0	2	1	1	0	0	1	0	0	2	2	2	0	0	0	0	0	0	1	1	1	0	1	1	0	0	1	2	0	1	1	0	0	0	0	0	0	0	2	1
828	1	0	0	1	0	0	2	2	1	0	1	0	1	1	1	1	0	0	2	2	1	0	0	0	0	0	0	2	0	2	0	1	2	2	1	2	2	0	1	0	2	0	0	0	0	0	1	0	2
829	0	0	0	0	0	0	1	2	1	0	0	0	1	0	0	0	0	1	1	1	1	0	0	0	1	0	0	1	2	0	1	1	1	2	0	2	1	1	0	0	0	0	0	0	0	0	0	2	1
830	1	0	0	0	0	0	1	1	0	1	1	0	0	0	0	0	0	1	1	1	2	0	1	0	0	0	0	1	2	1	0	1	1	1	0	1	1	0	0	0	0	1	1	0	0	0	0	2	0
831	1	0	0	0	1	1	1	1	1	0	1	0	1	1	1	0	0	0	1	1	1	0	1	0	0	0	0	2	0	2	0	1	1	1	0	1	2	1	0	0	0	0	0	0	0	1	0	2	0
832	1	0	0	1	1	1	0	0	2	0	0	0	0	0	0	0	0	1	1	1	1	0	0	0	0	2	0	2	0	2	1	0	0	1	0	1	2	0	0	0	0	0	0	0	1	0	1	0	2
833	0	0	0	0	1	1	2	2	1	0	0	2	2	1	1	1	0	0	2	2	2	0	0	0	1	0	0	1	0	1	0	1	2	1	0	2	1	0	2	2	1	1	0	0	0	0	0	0	2
834	0	0	0	0	0	0	2	2	1	0	0	1	2	2	2	0	0	1	1	1	2	0	0	0	0	1	0	2	1	1	1	0	0	2	0	2	1	1	0	0	0	0	0	0	1	0	0	1	1
835	0	0	0	0	0	0	1	1	1	0	0	0	0	0	0	0	0	0	2	2	2	0	0	0	0	0	0	2	0	1	1	2	2	1	0	1	2	0	1	0	1	0	0	0	0	1	0	1	1
836	0	0	1	1	0	0	2	2	1	0	0	1	2	1	1	0	0	2	0	1	1	0	0	0	0	0	0	2	0	2	2	2	2	0	0	0	2	0	1	1	0	0	0	0	1	0	0	0	2
837	1	0	0	0	0	0	2	2	1	0	0	0	0	0	0	0	0	1	1	1	1	0	1	0	0	1	0	2	0	2	0	2	2	0	0	1	0	0	0	0	0	1	1	0	1	0	0	0	2
838	0	0	0	0	0	0	1	1	1	0	0	0	0	0	0	0	0	0	2	2	2	0	0	0	1	2	0	2	0	2	1	1	2	1	0	2	2	0	1	0	1	1	0	0	2	0	0	2	1
839	1	0	0	0	0	0	2	2	1	0	1	0	1	0	0	0	0	2	0	0	1	1	1	1	1	1	0	2	0	1	1	0	1	1	0	2	2	0	1	1	0	0	0	0	1	0	1	1	1
840	0	0	0	0	1	1	0	1	2	0	0	0	0	0	0	0	0	0	2	1	2	0	0	0	1	0	0	1	2	0	1	1	1	2	1	2	1	0	0	0	0	0	0	0	1	0	0	2	0
841	0	0	0	0	1	1	2	2	1	0	0	1	1	1	1	0	0	1	1	1	2	0	1	0	0	1	0	1	1	1	1	1	1	1	0	1	1	1	0	0	0	1	1	0	0	0	0	0	1
842	0	0	0	1	0	0	1	1	1	0	0	0	0	0	0	0	0	2	0	0	0	0	0	0	0	0	0	1	0	1	0	1	1	1	1	2	1	0	0	0	0	0	0	0	0	1	0	1	1
843	0	0	0	0	1	1	1	2	2	0	0	0	0	0	0	0	1	1	1	2	2	0	1	1	1	1	0	2	2	1	2	1	1	2	0	2	1	0	1	1	1	0	0	1	0	0	0	2	0
844	0	0	1	1	0	0	1	1	1	0	1	1	1	1	1	0	0	1	1	1	2	0	1	0	0	0	1	1	1	2	0	1	1	1	0	2	1	0	1	1	0	0	0	0	0	2	1	0	2
845	0	0	0	1	1	1	1	1	2	0	0	0	0	0	0	0	0	1	2	1	2	0	0	0	0	1	0	2	2	2	0	2	2	0	0	0	0	0	0	0	0	0	0	0	1	1	0	1	2
846	1	1	0	0	0	0	1	1	2	0	0	1	1	1	1	0	0	1	1	1	1	1	0	0	0	2	0	2	2	1	2	0	1	1	0	2	1	0	0	0	0	0	0	0	0	1	0	2	0
847	1	0	0	0	1	1	2	2	1	0	1	0	0	0	0	0	0	2	0	1	1	0	0	0	0	0	0	0	2	0	0	2	2	0	0	0	1	0	1	1	0	2	1	0	1	0	0	1	1
848	0	0	0	0	0	0	1	1	2	0	0	0	1	0	0	0	0	0	1	1	1	0	0	0	0	1	0	1	0	1	2	2	2	1	1	2	1	0	1	0	1	0	0	0	0	0	0	2	1
849	0	0	1	1	0	0	0	1	2	0	0	0	0	0	0	0	0	1	1	1	2	0	1	0	0	0	0	2	1	0	2	1	1	2	1	2	0	0	0	0	0	1	0	0	0	1	0	1	2
850	0	1	0	0	1	1	2	2	1	0	1	0	0	0	0	0	0	2	0	0	1	0	0	0	0	1	1	2	1	1	0	0	1	2	0	2	1	0	0	0	0	0	0	0	0	0	1	0	2
851	1	0	0	0	1	1	1	1	1	0	1	0	0	0	1	1	0	1	0	0	2	0	0	0	0	1	0	2	1	1	2	0	1	2	0	2	2	0	2	2	0	0	0	0	1	1	0	1	1
852	0	0	0	0	0	0	0	1	2	0	0	0	0	0	0	0	0	1	1	1	2	0	0	0	0	1	0	1	1	1	1	1	1	2	1	1	1	0	0	0	0	0	0	0	0	0	0	2	0
853	1	0	0	0	0	0	0	0	2	0	2	1	1	1	1	0	0	1	1	1	2	0	0	0	1	0	0	2	1	1	1	1	2	1	1	1	2	0	1	0	1	0	0	0	0	1	1	1	1
854	0	0	1	1	0	0	2	2	1	1	1	0	2	0	0	0	0	1	1	1	1	0	0	0	1	0	0	2	0	1	1	1	2	1	1	2	2	0	2	2	0	0	0	1	0	1	1	1	1
855	1	0	1	0	0	0	1	1	2	0	0	0	0	0	1	1	0	0	2	1	2	0	2	0	0	1	0	2	0	2	0	2	2	1	0	1	1	0	0	0	0	0	1	0	1	0	0	2	0
856	0	0	0	0	0	0	0	1	1	0	1	0	1	0	1	1	0	2	0	1	1	0	0	0	0	1	0	1	2	0	1	1	1	2	1	1	0	0	1	1	0	0	0	0	1	1	0	2	0
857	0	0	0	0	0	0	1	1	2	0	0	1	1	1	1	0	1	2	1	1	1	0	1	0	1	1	0	2	0	2	1	2	2	1	0	2	1	0	0	0	0	0	0	0	0	0	1	0	2
858	1	0	0	0	1	1	1	2	2	1	1	1	1	1	1	0	0	0	2	1	2	0	1	0	0	0	1	2	1	1	0	2	2	1	1	1	1	0	0	0	0	1	0	0	0	0	0	2	0
859	1	0	0	0	1	1	2	2	1	0	1	0	0	0	0	0	0	0	2	0	2	0	1	0	0	0	0	1	1	1	1	1	2	1	0	2	0	0	0	0	0	0	0	1	1	0	0	1	1
860	1	0	0	0	0	0	1	1	1	1	2	1	2	1	1	0	0	0	2	2	2	0	0	0	0	2	0	1	1	1	1	1	2	2	1	2	1	0	1	1	0	1	1	0	1	1	0	1	1
861	1	0	0	0	0	0	1	1	2	0	0	0	0	0	0	0	0	0	2	2	2	0	1	0	1	1	0	2	1	1	2	1	1	1	0	2	0	0	0	0	0	1	0	0	1	1	0	2	0
862	0	0	1	1	0	0	1	1	1	0	0	0	0	0	0	0	0	0	1	2	2	0	1	1	1	2	0	2	0	1	2	2	2	0	0	2	1	1	0	0	0	0	0	0	0	0	1	1	1
863	1	0	0	1	0	0	1	1	1	0	0	0	0	0	0	0	1	2	1	1	1	2	0	0	0	1	0	2	1	1	1	0	1	2	0	2	2	1	1	1	0	0	0	0	0	0	1	1	1
864	1	0	0	0	0	0	0	1	2	0	0	0	1	1	0	0	0	1	1	1	1	0	1	0	0	2	0	1	1	1	0	2	1	2	1	2	1	0	0	0	0	0	0	0	0	0	0	2	0
865	0	0	0	0	0	0	2	2	1	0	2	0	0	0	0	0	0	1	1	1	1	0	0	0	0	1	0	2	0	1	1	1	2	2	2	2	2	0	1	1	0	2	2	0	1	1	0	0	2
866	0	0	0	0	0	0	0	0	2	0	0	0	0	0	1	1	1	1	2	2	1	0	1	1	1	0	0	1	2	1	0	1	2	1	0	2	1	0	1	1	0	0	0	0	0	0	0	2	0
867	0	1	1	0	0	0	1	1	1	0	0	1	0	0	0	0	0	1	1	1	1	0	0	0	0	1	0	2	0	1	2	2	2	1	0	2	1	1	0	0	0	1	0	0	2	0	1	1	1
868	0	0	1	1	0	0	2	2	1	0	0	0	0	0	0	0	0	1	1	1	1	0	0	0	0	1	0	1	0	1	0	1	1	1	0	2	2	0	1	1	0	1	0	0	0	0	0	0	2
869	0	0	1	1	1	1	1	1	1	0	0	1	1	1	1	0	0	0	2	2	2	1	0	0	0	0	0	2	0	2	1	1	0	0	0	2	2	1	1	1	0	0	0	0	0	0	1	0	1
870	1	0	0	0	2	2	1	1	1	0	1	1	1	1	1	0	0	1	1	2	2	0	0	0	0	1	0	2	0	1	1	1	1	2	1	2	1	0	1	0	1	0	0	1	0	0	0	2	0
871	0	0	0	1	0	0	0	0	2	0	0	0	0	0	0	0	1	2	1	1	1	0	1	1	1	1	0	1	1	1	1	2	2	0	0	1	1	0	1	1	1	0	0	0	0	0	0	2	0
872	0	0	0	0	0	0	1	1	1	0	0	0	1	0	0	0	0	0	2	2	2	0	0	0	0	1	0	2	1	1	1	1	1	0	0	1	1	0	0	0	0	0	0	0	0	0	0	2	0
873	1	1	1	0	0	0	1	2	2	1	1	0	0	0	0	0	0	1	1	1	2	0	0	0	0	0	0	1	0	2	1	1	1	2	1	1	2	0	1	1	0	0	0	0	0	0	0	1	1
874	0	0	0	0	1	1	2	2	0	0	2	0	0	0	0	0	0	1	1	1	1	0	1	1	1	0	0	2	0	1	2	2	2	1	1	2	0	0	0	0	0	0	0	0	0	0	0	2	0
875	0	0	0	0	0	0	2	2	1	0	1	0	0	0	0	0	0	0	2	2	2	0	0	0	0	1	0	1	2	0	1	1	1	1	0	1	2	0	1	0	1	0	1	0	1	1	0	1	0
876	1	0	1	0	0	0	0	0	2	0	1	1	2	1	1	0	0	0	2	2	2	0	0	0	0	1	0	2	0	2	0	1	1	1	0	2	2	0	2	2	0	0	0	1	0	0	0	1	0
877	1	0	0	1	0	0	0	0	2	0	0	0	0	0	0	0	0	0	2	2	2	0	1	1	1	1	1	1	0	0	1	0	0	2	0	2	1	0	0	0	0	2	2	0	1	1	1	0	2
878	0	0	0	0	0	0	0	0	2	0	0	0	2	1	2	1	0	0	1	1	1	0	0	0	0	0	0	1	2	0	1	1	1	2	1	2	0	0	0	0	0	1	0	0	0	0	0	1	1
879	0	1	0	0	0	0	1	1	1	0	0	0	2	2	2	0	0	0	1	1	1	0	0	0	0	1	0	2	0	1	2	0	0	2	2	2	0	0	0	0	0	0	0	0	0	0	0	2	0
880	1	0	0	0	1	1	2	2	2	0	0	0	1	1	1	0	0	1	1	1	2	0	1	1	0	1	0	2	1	1	1	0	1	1	0	2	1	0	0	0	0	1	1	0	1	1	0	2	0
881	1	0	1	0	0	0	0	1	2	0	1	0	2	1	1	0	0	1	1	1	0	0	0	0	0	0	0	1	2	0	1	1	1	1	0	2	2	0	1	0	1	0	0	0	0	0	0	1	0
882	1	0	1	0	0	1	1	1	1	0	0	0	1	0	0	0	0	2	0	0	1	0	2	0	0	0	0	1	1	1	0	0	0	2	0	2	1	0	1	1	0	0	0	0	1	1	0	2	0
883	1	0	0	0	0	0	2	2	1	0	0	0	1	0	0	0	0	0	2	2	2	0	0	0	0	0	0	1	1	1	0	0	2	0	0	2	2	0	1	1	0	0	0	1	0	1	0	1	1
884	1	0	0	0	0	0	1	1	2	0	0	1	2	1	1	1	0	0	2	2	2	0	0	0	0	0	0	2	0	2	0	1	1	1	0	1	2	0	1	1	0	0	0	0	0	0	0	1	1
885	0	0	0	0	1	1	1	2	1	0	0	0	1	0	1	1	0	1	1	1	1	0	1	1	1	0	1	2	1	0	1	0	1	1	0	2	2	0	1	1	0	0	0	0	0	0	1	0	2
886	0	0	0	0	0	0	0	1	2	0	1	1	1	1	1	0	0	1	1	1	1	0	0	0	0	0	0	2	0	2	1	0	0	2	1	1	1	0	0	0	0	0	0	0	0	0	0	1	1
887	1	0	0	1	0	0	1	2	2	0	0	0	0	0	0	0	0	0	1	1	1	1	0	0	0	1	0	2	0	2	0	1	1	0	0	1	1	0	0	0	0	0	0	0	0	0	0	2	0
888	0	0	0	0	0	0	1	2	2	0	0	1	2	2	2	1	0	1	1	2	2	0	0	0	0	1	0	1	0	1	1	2	2	1	0	1	0	0	0	0	0	1	1	0	1	2	0	0	2
889	0	0	0	0	0	0	2	2	0	0	1	0	0	0	0	0	1	2	0	0	1	1	0	0	0	1	0	2	0	2	0	0	0	1	0	1	1	0	0	0	1	1	1	0	1	2	1	0	1
890	0	0	0	0	0	0	2	2	1	0	0	0	0	0	0	0	1	2	1	1	1	0	0	0	1	1	0	1	2	0	1	1	1	0	0	0	2	1	0	0	0	2	2	0	1	1	0	2	0
891	0	0	0	0	0	0	2	2	2	0	1	0	0	0	0	0	0	0	2	2	2	0	0	0	1	0	0	1	2	0	1	0	0	2	0	2	2	0	1	1	0	0	0	0	1	0	1	0	2
892	1	0	0	0	0	0	2	2	1	0	0	0	1	0	0	0	0	0	2	2	1	0	0	0	0	0	0	0	2	0	0	1	1	2	1	1	2	0	1	1	0	1	1	1	0	0	0	2	2
893	1	0	0	1	0	0	0	1	2	0	0	0	1	0	0	0	1	2	0	0	1	0	0	0	0	2	0	1	1	1	0	0	0	2	0	2	1	0	1	1	0	1	0	0	2	1	1	1	1
894	0	0	0	0	0	0	1	1	2	0	0	0	1	0	0	0	0	1	1	1	1	1	0	0	0	2	1	2	1	1	0	1	1	2	0	2	1	0	0	0	0	1	1	0	1	0	0	1	1
895	1	1	0	0	1	1	2	2	0	0	0	1	1	0	0	1	0	0	2	2	2	0	1	0	1	1	0	2	0	2	0	1	1	2	0	2	1	0	0	0	0	0	0	0	0	0	0	2	1
896	0	0	0	0	1	1	0	1	2	0	0	0	1	0	0	0	0	0	2	2	2	0	0	0	0	1	0	2	1	1	1	1	1	2	2	2	0	1	0	0	0	1	1	0	1	1	0	1	0
897	1	0	1	0	0	1	1	2	1	0	0	1	0	0	0	0	1	2	0	0	1	0	1	0	0	0	0	0	1	0	1	1	1	1	0	2	2	0	2	2	1	0	0	0	0	0	0	1	1
898	1	0	0	0	0	0	2	2	1	0	1	0	0	0	0	0	0	1	1	0	1	0	0	0	0	1	0	2	0	1	1	0	2	0	0	2	2	0	1	1	0	0	0	0	0	1	0	2	0
899	1	0	0	0	0	0	1	1	2	0	1	0	0	0	0	0	0	1	1	1	1	0	1	1	1	0	0	2	1	1	1	0	1	2	0	2	0	0	1	1	0	1	1	0	1	1	0	0	2
900	0	0	0	1	0	0	0	0	2	0	0	0	0	0	0	0	0	2	0	0	2	0	0	0	0	0	0	2	0	1	2	0	1	1	0	2	1	1	0	0	1	0	0	1	0	0	0	2	1
901	1	0	0	0	0	0	1	1	1	1	1	0	0	0	0	0	0	0	2	2	2	0	0	0	0	0	0	2	0	1	1	1	2	2	0	2	0	0	0	1	0	0	0	0	0	0	0	1	1
902	1	0	0	0	1	1	2	2	1	0	0	1	1	1	1	0	0	2	1	1	1	0	0	0	0	1	0	1	1	1	0	0	1	2	0	2	1	0	1	1	0	1	1	0	1	1	0	2	2
903	0	0	0	1	0	0	1	2	2	0	0	0	1	1	1	1	0	0	2	2	2	0	1	0	0	2	0	2	0	2	0	1	1	1	1	1	2	0	1	1	0	1	1	0	1	1	0	2	0
904	0	0	0	0	0	0	2	2	0	0	2	1	1	1	1	0	1	1	2	2	2	0	0	0	0	1	0	2	1	0	2	1	1	2	1	2	2	0	0	0	0	0	0	0	1	0	0	0	2
905	0	0	0	0	0	0	0	1	2	0	1	1	2	1	1	0	0	1	1	1	0	0	0	0	0	1	0	2	0	1	1	0	1	2	0	2	1	0	1	0	1	0	0	0	0	0	0	2	1
906	1	0	0	0	1	1	1	1	1	0	2	0	0	0	0	0	0	2	0	0	0	0	0	0	0	1	0	1	1	1	0	0	1	0	0	2	1	0	1	0	1	2	2	0	0	1	1	0	2
907	0	0	0	1	0	0	2	2	1	0	0	0	0	0	0	0	0	0	2	1	2	0	0	0	0	1	0	2	0	1	2	1	2	2	1	2	2	0	1	1	0	1	1	0	2	2	0	1	1
908	0	0	0	0	1	1	0	1	2	0	0	0	0	0	0	0	0	1	1	1	1	0	1	1	1	1	1	2	1	2	0	1	1	1	0	1	2	0	1	1	0	0	0	1	0	0	0	0	1
909	1	1	0	0	0	0	1	2	1	0	0	0	1	1	1	0	0	1	1	1	1	0	0	0	0	1	0	2	0	2	1	1	2	2	0	2	1	0	0	0	0	0	0	0	1	0	0	1	1
910	1	0	0	0	1	1	0	0	2	0	0	0	0	0	0	0	0	1	1	1	1	0	0	0	0	0	0	2	1	2	1	0	1	1	0	2	0	0	1	1	0	1	1	0	1	1	1	1	1
911	0	0	0	1	0	0	1	1	0	1	1	0	1	0	0	0	0	1	1	1	1	0	0	0	0	2	0	2	2	1	2	1	2	2	1	2	1	0	1	1	0	0	0	0	1	1	0	1	2
912	0	0	0	0	0	0	2	2	0	0	1	0	0	0	0	0	0	2	0	0	0	0	1	1	1	1	0	0	1	0	1	0	1	2	0	2	1	1	0	0	0	0	0	0	1	0	0	1	1
913	1	0	0	1	1	1	2	2	1	0	0	0	1	0	0	0	0	1	1	1	2	0	0	0	0	2	0	1	1	1	0	1	1	2	0	2	2	0	1	1	0	0	0	0	0	0	0	1	1
914	1	0	1	0	1	1	1	2	2	0	0	1	1	1	1	0	0	0	2	2	1	0	0	0	0	1	0	2	0	2	1	2	2	1	0	2	1	0	1	1	0	0	1	0	1	1	0	1	1
915	1	1	0	0	0	0	1	1	2	0	0	1	1	1	1	0	0	2	0	1	2	0	0	0	0	1	0	2	0	2	0	2	2	2	0	1	2	0	2	2	0	1	1	0	0	0	1	0	2
916	0	0	1	0	0	0	1	2	1	0	1	0	1	0	0	0	0	1	1	1	2	0	1	1	1	1	0	2	1	0	1	2	2	1	0	1	1	0	2	2	0	0	0	0	0	2	0	1	0
917	0	0	1	1	0	0	0	0	2	0	0	0	1	1	1	0	0	0	1	1	1	0	1	0	0	1	0	0	2	0	0	1	2	2	1	2	1	0	1	1	0	0	0	1	0	0	1	0	1
918	0	0	0	1	1	1	2	2	1	1	1	0	0	0	0	0	0	0	2	2	2	1	0	0	0	2	0	1	1	1	0	1	2	1	1	1	2	1	0	0	0	0	0	0	0	0	0	2	0
919	0	1	0	0	0	0	2	2	1	0	1	2	2	2	2	0	0	1	1	1	1	0	1	0	0	1	0	1	1	1	1	0	0	1	1	2	1	0	1	1	0	0	0	0	0	1	0	2	0
920	0	0	0	0	0	0	1	1	1	0	0	1	1	1	1	0	0	1	1	1	2	0	1	1	1	1	0	2	0	1	2	2	2	0	0	1	0	0	1	1	0	0	0	0	0	0	0	2	0
921	1	0	0	1	0	0	0	1	2	0	0	0	1	1	1	0	0	1	1	1	2	0	0	0	0	0	0	1	1	0	0	1	1	1	0	1	1	0	0	0	0	0	0	0	0	1	0	0	1
922	1	0	0	0	0	1	0	0	2	0	0	0	1	0	0	0	0	1	1	1	2	0	0	0	0	2	0	2	0	1	2	0	1	1	1	2	0	0	1	0	1	2	1	0	1	0	0	2	1
923	0	0	0	0	0	0	2	2	1	0	1	0	0	0	0	0	0	1	1	1	1	0	1	0	0	1	0	2	0	1	0	2	2	0	0	1	2	0	0	0	0	0	0	1	0	1	0	1	0
924	1	0	0	1	0	0	0	0	2	0	0	0	0	0	0	0	0	0	2	1	2	0	0	0	1	0	0	2	0	1	2	0	0	2	0	2	0	0	0	1	0	0	0	0	0	0	0	1	0
925	1	0	0	1	0	0	2	2	0	0	1	2	2	2	2	0	0	1	1	1	2	0	1	1	1	1	0	2	0	2	0	1	1	2	1	2	2	0	0	0	0	1	1	0	1	1	0	2	1
926	1	0	0	0	2	2	1	1	2	0	1	0	0	0	0	0	0	1	1	1	1	0	0	0	0	0	0	2	2	0	2	1	1	1	0	1	2	0	2	2	1	1	1	1	0	0	0	2	1
927	0	0	0	2	1	1	2	2	1	0	0	1	1	1	1	0	1	2	0	0	2	0	0	0	0	1	0	1	2	0	1	1	2	1	0	2	2	1	1	0	1	0	0	0	0	0	0	2	0
928	0	0	1	1	0	0	0	0	2	0	0	2	2	2	2	0	0	1	1	1	1	0	1	0	0	0	0	2	0	2	0	1	2	2	2	2	1	0	2	2	0	0	0	0	0	0	0	2	0
929	1	1	0	0	0	0	1	1	1	0	0	1	1	1	1	0	0	1	0	0	0	0	0	0	0	1	0	2	1	1	2	2	2	0	0	1	0	0	0	0	0	0	0	2	0	2	0	2	0
930	1	0	0	0	0	0	1	1	1	0	1	0	1	0	0	0	0	1	1	1	2	0	0	0	0	1	0	1	0	1	1	0	0	1	0	1	1	1	0	0	0	0	0	0	0	1	0	2	0
931	0	0	0	0	0	0	1	1	1	0	0	1	2	2	2	1	0	2	0	1	1	0	0	0	0	0	0	2	0	2	0	1	1	2	0	2	0	0	0	0	0	0	0	0	0	0	0	1	1
932	0	0	0	0	1	1	2	2	0	0	2	1	1	1	2	1	0	0	2	2	2	0	0	0	0	2	0	2	1	1	2	1	1	1	1	1	2	0	1	1	0	0	0	1	0	0	0	2	1
933	0	0	0	0	1	1	2	2	1	0	1	0	2	2	2	0	0	2	0	1	2	1	0	0	0	0	1	1	0	0	1	2	2	0	0	1	1	0	0	0	0	0	0	0	1	0	0	2	0
934	0	0	0	0	0	0	1	1	1	0	0	0	0	0	0	0	0	2	1	1	2	1	0	0	0	1	0	2	1	0	2	2	2	1	0	1	1	0	0	0	0	0	0	0	0	0	0	2	0
935	0	0	0	0	0	0	1	2	2	0	0	0	1	1	0	0	0	1	1	1	2	0	0	0	0	0	0	1	0	1	0	0	2	2	1	2	1	0	1	1	0	0	0	1	2	0	0	2	1
936	1	0	1	1	0	1	1	1	1	1	2	0	1	0	0	0	0	1	2	2	2	0	0	0	0	2	0	1	1	1	1	0	1	2	1	2	2	0	2	2	0	0	0	0	0	0	0	2	0
937	0	0	0	1	0	0	2	2	2	0	1	0	1	0	0	0	0	1	1	1	1	0	0	0	0	0	0	2	0	1	2	2	2	0	0	1	1	0	2	2	0	0	0	0	1	1	1	0	2
938	0	0	0	1	0	0	2	2	1	0	1	0	2	0	0	1	0	2	1	1	1	0	0	0	0	0	1	2	0	1	0	1	1	0	0	1	0	0	0	0	0	1	1	0	1	0	0	2	1
939	0	0	0	0	0	0	2	2	1	0	0	1	1	1	1	0	0	0	2	1	2	0	1	0	0	1	0	2	0	1	2	1	2	2	2	2	2	0	1	1	0	2	2	0	0	1	0	2	0
940	0	0	0	0	0	0	1	2	2	0	0	0	0	0	0	0	0	0	1	1	2	0	0	0	1	2	0	2	0	2	1	1	2	0	0	1	2	0	0	0	1	0	0	1	1	0	0	1	1
941	1	0	0	0	0	0	1	1	1	0	0	1	1	1	1	0	0	1	0	0	1	0	1	1	1	1	0	2	1	1	2	0	1	0	0	2	2	0	2	2	0	0	0	1	0	0	0	2	0
942	0	0	0	0	0	0	0	2	2	0	1	0	0	0	0	0	0	1	1	1	1	0	0	0	1	0	0	1	1	1	1	1	1	0	0	0	1	0	1	1	0	0	0	0	0	1	0	2	0
943	0	0	0	0	0	0	2	2	1	0	0	0	0	0	0	0	0	0	2	2	2	0	0	0	0	1	0	2	1	2	0	2	2	1	1	1	0	0	0	0	0	0	0	0	1	0	1	0	1
944	0	0	0	0	0	0	0	1	2	0	0	0	0	0	0	0	0	1	1	1	1	1	0	0	1	0	1	2	0	1	0	1	1	2	1	1	2	0	2	2	1	0	0	0	2	1	0	1	1
945	1	0	1	0	0	0	2	2	1	0	0	0	0	0	0	0	0	0	2	2	2	0	0	0	0	0	0	2	0	1	1	2	2	0	0	1	1	0	1	1	0	0	0	0	1	1	1	0	2
946	1	1	0	0	0	0	0	1	2	0	0	1	0	0	0	0	0	0	2	2	2	0	1	1	1	0	0	2	0	0	0	0	2	0	0	2	1	0	0	0	0	1	0	0	1	0	0	1	0
947	1	0	0	1	0	0	2	2	1	0	0	1	1	1	1	0	0	0	2	2	2	1	0	0	0	0	0	2	0	2	1	1	1	1	1	1	1	0	0	0	0	0	0	0	0	0	0	2	2
948	1	0	0	0	0	0	1	1	1	0	0	1	2	1	1	0	0	0	2	2	2	0	0	0	0	1	0	2	0	1	1	0	0	1	1	2	2	1	0	0	0	0	0	0	0	1	0	2	1
949	0	0	0	0	0	0	2	2	1	0	1	0	1	0	0	0	0	2	0	0	0	0	1	0	1	0	0	2	0	1	2	0	1	1	1	2	0	0	0	0	0	0	0	1	0	0	0	2	0
950	1	0	0	0	0	0	2	2	0	0	0	0	0	0	0	0	0	2	0	0	0	0	0	0	0	1	0	1	1	1	0	2	2	1	1	2	2	0	1	1	0	0	0	0	0	0	0	2	1
951	1	0	1	0	1	2	1	1	2	0	0	0	0	0	0	0	0	0	2	2	2	0	0	0	0	1	0	2	0	2	0	0	0	2	0	2	1	1	0	0	0	0	0	1	0	0	0	2	0
952	1	0	0	0	0	0	1	2	2	0	0	0	1	1	1	0	0	1	0	0	2	0	0	0	1	1	0	2	0	2	1	1	2	2	0	2	2	0	1	1	0	0	0	0	0	0	0	2	0
953	0	0	0	0	0	0	2	2	0	0	1	1	1	1	1	0	0	0	2	2	2	0	1	1	1	1	1	2	1	0	1	0	1	2	1	2	1	1	0	0	0	0	0	0	0	0	0	1	1
954	1	0	0	1	0	0	0	0	2	0	0	0	0	0	0	0	0	1	1	1	1	0	0	0	0	2	0	1	1	1	0	1	1	0	0	0	2	0	0	0	0	0	0	0	0	0	0	2	0
955	0	0	0	1	0	0	1	1	2	0	0	0	0	0	0	0	0	1	1	1	2	0	0	0	0	1	1	2	0	1	1	1	1	0	0	2	1	0	0	0	0	1	1	0	1	1	1	0	1
956	0	0	0	0	0	0	1	1	1	0	0	1	1	1	1	0	0	0	1	1	1	0	0	0	0	1	0	1	2	0	1	1	1	1	0	2	1	0	0	0	0	0	0	0	1	0	0	2	0
957	0	0	0	1	0	0	2	2	1	0	0	0	0	0	0	0	0	1	2	2	2	0	2	0	0	0	0	1	1	1	0	1	1	1	0	1	2	0	1	1	0	0	0	0	0	0	0	1	1
958	1	0	0	1	0	0	0	0	2	0	0	0	0	0	0	0	0	1	0	0	2	0	0	0	0	1	0	2	1	1	2	0	1	1	0	2	0	0	0	0	0	0	0	0	0	0	0	1	1
959	0	0	0	0	1	1	1	1	2	0	0	0	0	0	0	0	0	0	2	2	2	0	0	0	0	2	0	2	0	2	0	1	1	2	1	2	0	0	1	1	0	0	0	0	0	0	0	2	1
960	1	1	0	0	0	0	1	1	2	0	0	1	1	1	1	0	0	0	2	2	2	0	0	0	0	1	0	1	0	1	1	1	1	0	0	1	1	0	0	0	0	1	0	0	0	0	0	2	1
961	0	0	0	0	0	0	1	2	2	0	0	1	1	1	1	0	0	0	2	2	2	0	0	0	0	1	0	2	0	2	1	2	1	2	1	2	0	0	0	0	0	0	0	1	0	0	0	2	0
962	0	0	1	0	0	0	1	2	2	0	0	1	2	1	1	0	0	1	1	1	2	0	0	0	0	1	0	2	1	1	1	1	2	1	1	1	2	0	1	1	0	0	0	0	1	0	0	2	0
963	1	0	0	0	0	0	1	1	2	0	0	0	0	0	0	0	0	1	1	0	2	0	0	0	0	1	0	1	1	1	0	0	2	1	0	2	2	1	1	1	0	1	1	0	1	1	2	0	2
964	0	0	0	0	0	0	0	0	2	0	0	1	2	2	2	0	0	1	1	1	1	0	1	1	1	1	0	2	0	2	0	1	2	1	0	2	2	0	2	2	1	0	0	0	1	1	1	1	1
965	0	0	0	1	0	0	1	1	2	0	0	1	1	1	1	0	0	1	1	1	2	0	0	0	1	0	0	2	0	2	1	1	1	2	0	2	1	0	1	1	0	0	0	0	0	1	0	1	1
966	1	1	0	0	0	0	1	1	2	0	0	0	0	0	0	0	0	1	1	1	1	0	1	1	1	1	0	2	0	2	0	1	1	1	1	2	2	0	2	1	1	1	0	0	2	0	0	2	0
967	1	0	0	0	2	2	2	2	2	0	0	0	1	1	1	1	0	0	2	2	2	1	0	0	0	2	0	2	0	1	1	1	0	0	0	1	1	1	0	0	1	0	0	1	0	0	0	2	1
968	1	0	0	0	0	0	2	2	1	0	1	1	1	1	1	0	0	1	0	0	0	0	0	0	0	1	0	2	1	1	2	0	1	1	0	2	1	0	1	1	0	0	0	0	0	0	0	2	0
969	1	0	0	0	1	1	1	1	2	0	0	1	1	1	2	0	0	1	0	0	0	0	1	1	1	1	0	2	1	1	1	1	1	1	0	1	2	0	1	0	1	1	1	0	1	1	0	2	0
970	0	0	0	0	0	0	1	2	1	0	1	2	2	1	1	1	0	2	0	1	1	0	0	0	0	1	0	0	2	0	0	0	0	2	0	2	1	0	1	1	0	0	0	0	0	0	1	1	1
971	1	0	0	0	0	0	0	1	1	0	1	0	0	0	0	0	0	1	1	1	1	0	0	0	0	1	0	2	0	2	1	0	0	1	0	2	0	0	0	0	0	0	0	0	0	0	0	0	2
972	1	0	0	0	0	0	0	0	1	0	1	0	0	0	1	1	0	0	1	2	2	0	1	1	2	2	0	1	2	0	1	1	2	1	0	2	1	0	1	1	1	1	0	0	1	1	0	2	1
973	1	0	0	0	0	0	2	2	1	0	2	0	1	1	1	1	0	1	1	1	1	0	1	0	1	2	0	2	1	1	2	2	2	1	1	2	2	0	2	2	0	1	1	0	1	2	0	1	1
974	1	0	0	0	1	1	1	2	1	0	1	0	0	0	0	0	0	1	0	0	0	0	0	0	0	1	0	1	2	0	1	1	1	2	1	2	2	0	1	1	0	0	0	1	0	0	0	2	0
975	1	0	0	1	0	0	1	1	2	0	0	0	1	1	0	0	0	1	1	2	2	0	0	0	0	0	0	1	2	0	1	2	2	0	0	1	2	0	2	2	0	0	0	0	1	0	0	1	1
976	0	0	0	0	0	0	2	2	0	0	0	1	2	2	2	1	0	0	2	2	2	0	1	0	1	2	0	2	0	2	1	1	1	2	1	2	1	0	0	0	0	0	0	0	0	1	0	2	2
977	1	1	1	1	0	0	1	1	2	0	0	1	1	2	1	0	0	0	2	2	2	0	0	0	1	2	0	2	0	1	1	2	2	1	1	2	1	0	1	1	0	0	0	0	1	0	0	1	1
978	1	0	0	0	2	2	1	1	1	0	0	0	0	0	0	0	0	0	1	1	1	0	0	0	0	0	0	1	1	1	1	1	1	1	0	0	2	1	0	0	0	1	1	0	1	2	0	1	1
979	1	0	0	0	2	2	1	1	2	0	0	0	0	0	0	0	0	2	0	0	0	0	0	0	0	2	0	0	1	1	0	0	0	2	1	2	0	0	1	0	1	0	1	0	1	1	0	2	1
980	0	0	0	1	1	1	1	2	1	0	1	0	1	0	0	0	0	1	1	1	2	0	0	0	1	1	0	2	0	2	0	0	2	0	0	2	0	0	0	0	0	0	0	1	0	0	1	0	1
981	1	0	0	1	1	1	1	1	2	0	0	2	1	1	1	0	1	1	1	2	2	0	0	0	0	1	0	1	1	0	1	2	2	1	0	2	2	0	0	0	0	1	1	0	0	0	0	1	0
982	0	0	0	0	1	1	2	2	0	0	0	0	2	1	1	0	0	0	2	2	2	0	1	0	0	0	0	1	0	1	1	0	0	2	0	2	1	0	1	1	0	0	0	0	0	2	1	0	2
983	1	0	1	0	0	0	0	0	2	0	0	2	2	2	2	0	0	1	0	0	2	0	0	0	0	1	0	1	2	1	0	2	2	2	0	2	0	0	1	1	0	0	0	0	0	0	0	1	1
984	1	0	0	0	0	0	1	1	2	0	0	0	2	1	1	0	0	0	1	2	2	0	0	0	0	2	0	2	1	1	2	1	1	1	0	1	1	0	0	0	0	0	0	0	0	0	1	0	2
985	0	1	0	0	0	0	0	0	1	0	1	0	0	0	0	0	1	1	2	2	1	0	1	0	0	1	0	1	1	0	1	1	2	0	0	1	1	0	1	1	0	1	1	0	1	1	0	1	1
986	1	0	0	1	0	0	2	2	0	0	0	0	0	0	0	0	0	2	0	0	1	0	1	0	0	1	0	2	0	1	1	1	1	0	0	1	1	0	0	0	0	0	0	1	1	0	0	2	0
987	1	0	0	0	0	0	1	1	1	0	1	0	1	0	0	0	0	1	1	1	1	0	0	0	0	1	0	1	1	1	1	0	1	1	0	2	0	0	0	0	0	0	0	0	0	0	0	2	0
988	1	0	0	1	0	0	1	1	1	0	1	0	1	0	0	0	0	1	1	1	0	0	0	0	0	0	0	0	1	0	1	1	2	2	0	2	2	0	1	1	0	1	1	0	0	1	0	1	1
989	1	0	0	0	2	2	2	2	1	0	0	0	1	0	0	0	0	2	0	1	2	0	0	0	0	0	0	2	0	2	1	0	0	2	0	2	0	0	0	0	0	1	0	0	0	0	0	1	1
990	0	0	0	1	0	0	2	2	0	1	2	2	2	1	1	1	0	0	2	2	2	0	0	0	1	0	0	1	1	1	0	1	1	0	0	1	2	0	1	1	0	1	1	0	1	1	1	1	1
991	0	0	0	0	0	0	2	2	0	0	0	1	1	1	1	0	0	1	1	0	0	0	0	0	0	2	0	1	1	1	0	1	2	0	0	2	2	0	1	0	1	1	1	0	1	0	0	1	1
992	0	0	0	0	0	0	2	2	2	0	1	1	1	1	1	0	0	2	0	1	1	1	0	0	0	0	0	2	0	2	1	1	2	1	0	2	0	0	0	0	0	0	0	0	0	0	1	1	1
993	0	0	0	0	1	1	1	1	1	0	0	0	0	0	1	1	0	2	0	0	0	0	0	0	0	1	0	2	1	2	0	2	2	1	0	2	1	0	1	1	0	0	0	0	0	0	0	1	1
994	1	0	1	0	1	1	1	1	1	0	0	0	0	0	0	0	0	0	2	2	2	0	0	0	0	0	0	1	2	0	1	2	2	0	0	1	1	0	0	0	0	0	0	0	1	0	0	2	0
995	1	0	1	0	0	0	2	2	1	0	1	0	1	1	1	0	0	0	2	2	2	0	0	0	1	2	0	2	0	2	0	2	2	0	0	1	1	0	0	0	0	0	0	2	0	0	0	2	1
996	1	0	1	1	0	0	2	2	1	1	1	2	2	2	2	0	0	0	2	2	2	0	1	0	1	2	0	1	1	1	1	1	1	2	1	2	1	0	1	1	0	0	0	1	1	1	0	1	1
997	0	0	0	0	0	0	1	1	2	1	0	0	2	0	0	0	0	0	2	2	2	0	1	0	0	0	0	0	2	0	0	1	1	1	0	1	1	0	1	1	0	0	0	1	1	0	0	2	0
998	1	0	0	0	0	0	1	1	1	0	0	1	1	1	1	0	0	2	0	0	1	0	2	0	0	0	0	1	1	2	0	1	2	1	0	2	0	0	0	0	0	1	1	0	0	0	0	2	0
999	1	0	0	0	0	0	1	1	2	1	0	0	2	1	1	0	0	2	0	1	2	0	0	0	1	1	0	2	2	1	2	1	1	2	0	1	1	0	0	0	0	1	1	0	1	1	0	2	0
1000	0	0	1	0	0	0	1	1	2	0	0	0	1	0	1	1	1	2	0	0	2	0	0	0	0	2	0	1	0	1	1	1	1	1	0	0	0	0	1	1	0	0	0	0	0	0	0	1	1
[truncated: 952 more columns]
