# Supplementary material for: KNN-MDR: a learning approach for improving interactions mapping performances in genome wide association studies
Source: BMC Bioinformatics. 2017 Mar 21;18:184. doi: 10.1186/s12859-017-1599-7 (PMC5361736; doi:10.1186/s12859-017-1599-7)
Supplement: Supplementary file 2 — The data set(s) supporting the results of Table 1. (ZIP 22742 kb) [file 12859_2017_1599_MOESM2_ESM.zip › Nouveau dossier/S1/mkallsimul.dat]

1	1	2	1	0	0	1	1	2	2	0	0	1	1	0	0	0	1	1	0	1	1	0	1	2	0	2	2	2	1	2	1	2	1	2	0	2	1	0	0	0	0	1	1	1	1	1	1	0	0
2	0	0	2	0	0	1	1	1	2	0	0	0	0	0	0	0	1	1	0	1	1	1	2	2	0	2	2	2	0	2	1	0	0	2	0	2	1	1	1	1	1	0	0	2	0	1	0	1	0
3	0	1	1	0	0	0	2	2	1	0	1	0	0	0	0	0	1	0	1	1	2	0	1	1	0	1	2	2	1	2	1	0	1	1	1	2	1	0	0	1	1	1	1	2	1	0	1	0	0
4	0	2	2	0	0	0	2	2	1	0	1	0	1	0	1	1	1	1	1	0	0	0	2	2	2	1	1	1	2	2	1	1	1	1	1	1	2	0	0	0	0	0	0	2	0	2	0	0	0
5	1	2	0	0	0	0	1	1	1	0	1	0	2	0	1	1	2	1	1	1	2	0	2	2	0	1	2	1	1	2	1	1	1	1	0	2	1	1	1	1	1	1	0	1	1	0	0	0	0
6	1	0	2	0	0	1	0	0	2	0	0	0	0	0	0	0	1	0	0	2	2	0	2	2	0	0	1	1	0	1	0	0	1	2	0	2	2	1	1	0	0	1	0	1	0	1	0	0	1
7	1	2	0	0	0	0	1	1	2	0	0	1	1	1	0	0	1	1	1	1	2	0	2	2	0	2	1	1	0	1	0	1	1	1	0	2	1	0	0	2	2	0	0	2	0	0	0	0	1
8	1	1	1	0	0	0	0	0	1	0	0	0	1	1	0	0	2	0	0	2	2	0	2	2	0	1	2	2	0	2	1	1	2	1	1	1	1	0	0	1	1	1	1	2	1	0	0	0	0
9	0	2	0	0	0	1	2	2	1	0	1	0	2	2	0	1	1	1	2	0	1	0	1	1	1	1	2	2	0	1	1	1	1	0	1	1	1	0	0	2	2	0	0	1	0	0	0	0	0
10	0	1	1	0	1	0	1	1	1	1	1	0	1	1	0	0	1	0	0	2	2	0	1	1	1	0	2	1	1	2	1	1	1	1	1	1	0	0	0	2	2	1	1	1	1	1	0	0	0
11	0	1	1	0	0	0	1	2	2	0	0	1	0	0	0	0	0	1	1	1	2	0	2	2	1	1	2	2	2	2	0	0	0	2	2	1	1	0	0	1	1	2	2	2	1	1	1	0	0
12	1	2	0	0	0	0	2	2	0	0	1	0	1	1	0	0	1	2	0	1	1	0	2	2	0	0	0	0	1	2	1	1	1	0	1	1	1	1	1	1	1	0	0	1	0	0	0	1	0
13	1	2	1	0	0	0	2	2	0	0	1	1	1	0	0	0	2	1	1	1	2	0	2	2	0	1	1	1	1	2	0	2	2	0	1	1	2	1	0	0	0	0	0	2	0	0	1	1	0
14	1	1	2	0	0	0	2	2	1	0	0	0	1	1	0	0	0	2	0	2	2	0	2	2	1	0	1	1	1	2	1	0	0	2	0	2	0	0	0	2	2	1	1	2	1	0	1	0	0
15	0	1	1	0	0	0	1	1	2	0	0	0	1	1	0	0	1	1	1	1	2	0	2	2	0	2	2	2	1	2	1	1	1	1	1	1	1	0	0	1	1	0	0	1	0	1	0	0	1
16	0	1	0	0	0	0	1	1	2	0	0	1	1	1	0	0	2	1	1	1	1	0	2	2	0	1	2	2	0	2	0	1	1	1	1	1	1	0	0	1	1	1	1	1	1	0	0	1	1
17	1	0	2	0	0	0	1	1	1	1	1	0	1	1	0	0	2	2	2	0	1	0	1	1	1	0	2	2	0	2	0	1	0	2	1	2	1	0	0	2	1	0	0	2	0	1	1	0	0
18	0	0	2	0	0	1	2	2	1	0	0	0	0	0	0	0	0	0	1	1	2	0	1	2	0	1	2	2	0	2	0	1	1	1	0	2	1	0	0	2	2	0	0	2	1	0	0	0	0
19	0	0	2	0	0	1	0	1	2	0	0	1	0	0	0	1	0	0	1	1	2	0	1	1	0	0	2	2	0	2	0	1	1	2	0	2	1	0	0	0	0	0	0	2	1	1	0	2	0
20	1	0	2	0	0	0	2	2	0	0	0	1	1	0	0	1	1	2	1	1	1	0	2	2	1	0	2	2	0	2	1	0	1	1	1	2	1	0	0	2	2	0	0	1	0	1	0	1	0
21	1	2	1	0	0	0	2	2	1	0	0	0	0	0	0	0	2	1	1	1	2	0	1	1	0	0	2	2	0	2	0	0	1	1	1	2	1	0	0	1	1	0	0	2	0	1	0	0	0
22	0	2	0	0	0	0	1	1	2	0	0	0	0	0	0	0	1	1	1	1	2	0	2	2	0	0	2	2	0	2	1	2	1	1	0	2	2	0	1	2	0	2	2	2	1	1	0	0	1
23	0	2	1	0	0	0	0	0	1	0	0	0	2	0	1	1	1	0	0	2	2	0	2	2	0	1	1	2	1	1	1	1	1	1	1	1	1	2	1	1	1	0	0	2	0	0	0	0	1
24	1	1	1	0	0	1	1	2	2	0	0	0	1	1	0	0	1	0	0	2	2	0	1	1	0	1	2	2	1	2	1	1	1	1	0	2	2	0	0	2	2	0	0	1	0	0	1	0	0
25	1	1	1	0	0	1	0	0	2	0	0	0	0	0	0	0	0	0	1	1	2	0	2	2	0	1	1	2	1	2	0	0	1	1	1	1	2	1	0	0	0	0	0	1	0	1	0	0	0
26	1	2	0	0	0	0	1	2	2	0	0	1	1	0	0	0	2	1	1	1	2	0	1	1	0	1	1	2	1	2	0	1	0	2	0	2	0	0	0	1	1	0	0	2	0	1	0	0	0
27	1	1	1	0	0	0	1	2	1	0	0	1	1	0	0	0	1	0	0	2	2	0	2	2	1	0	1	1	0	2	1	1	1	2	0	2	1	0	0	1	1	1	1	1	1	1	0	0	0
28	0	1	2	0	0	0	2	2	1	0	1	1	1	0	0	0	1	1	1	1	1	0	2	2	0	2	2	2	0	2	1	0	0	2	1	2	1	0	0	2	2	0	0	2	1	2	0	1	0
29	1	1	1	0	1	0	1	1	1	1	2	0	1	1	0	0	1	1	1	1	1	0	2	2	1	0	1	1	1	2	0	1	1	2	1	2	1	0	0	1	1	0	0	1	0	0	0	1	0
30	1	1	2	0	0	0	0	0	2	0	0	1	1	1	0	1	2	2	2	0	1	0	2	2	0	1	1	1	1	2	0	1	1	0	2	0	2	1	1	0	0	0	0	2	1	0	0	0	0
31	0	1	2	0	0	0	0	1	2	0	0	0	1	1	0	1	1	1	0	1	2	0	2	2	1	0	2	2	1	2	1	0	1	1	1	2	2	1	1	0	0	0	0	2	1	1	1	0	0
32	0	1	2	0	0	0	2	2	0	0	1	1	1	0	0	0	1	1	1	1	1	0	1	1	1	2	1	1	1	2	1	0	1	1	1	2	2	0	0	1	1	0	0	1	0	1	0	0	2
33	1	1	2	0	0	0	2	2	0	0	2	1	1	0	0	0	0	1	2	0	2	1	0	1	1	1	1	2	2	1	1	0	1	0	2	0	2	0	0	2	2	1	0	1	2	0	0	0	0
34	1	0	2	0	0	1	1	2	1	0	0	0	1	1	0	0	1	2	1	0	0	0	1	1	0	1	1	1	1	1	1	0	0	2	0	2	2	0	0	0	0	0	0	2	0	1	0	0	0
35	1	1	2	0	0	0	2	2	1	0	1	0	0	0	0	0	1	0	2	0	2	0	1	1	0	0	1	1	1	2	0	1	0	2	0	2	2	0	0	0	0	0	0	2	0	0	0	0	0
36	1	2	1	0	0	0	1	1	2	0	0	0	0	0	0	0	1	0	0	2	2	0	2	2	0	2	2	2	0	2	2	2	1	2	0	2	1	0	0	1	1	1	1	2	0	0	1	0	1
37	0	1	0	0	0	0	1	2	2	0	0	1	1	1	0	0	1	1	1	0	0	0	2	2	0	1	2	2	0	2	1	0	1	1	0	2	2	0	0	1	1	0	0	2	1	2	0	0	0
38	0	2	0	0	0	0	2	2	0	0	0	0	1	1	0	0	1	1	0	1	1	0	2	2	0	2	1	1	1	2	0	1	1	0	1	1	1	1	0	0	0	0	0	1	0	0	0	0	0
39	0	0	2	0	0	1	1	2	1	0	1	0	0	0	0	0	2	1	0	2	2	0	1	1	1	1	2	2	0	1	1	0	1	1	1	2	1	0	0	0	0	0	0	2	0	2	0	0	1
40	1	1	2	0	0	1	1	2	2	0	0	0	1	1	0	0	1	0	0	2	2	0	2	2	0	0	2	2	0	2	0	0	1	2	1	2	0	0	0	1	1	1	1	2	2	2	0	0	0
41	0	0	2	0	0	0	0	1	2	0	1	0	0	0	0	0	1	2	1	1	1	0	2	2	0	0	1	1	1	2	1	0	1	0	2	1	0	0	0	1	1	1	1	1	0	0	0	0	0
42	1	2	0	0	0	0	1	1	2	0	0	0	0	0	0	0	2	1	1	1	2	0	2	2	0	0	2	2	0	2	1	0	0	2	1	1	2	0	0	1	1	0	0	2	2	1	0	0	1
43	1	2	0	0	0	1	1	1	1	1	0	1	2	0	0	0	0	2	0	1	1	0	2	2	0	1	1	2	1	0	1	0	1	0	2	1	2	0	0	0	0	0	0	2	0	1	0	0	0
44	1	1	1	0	0	0	1	2	1	0	1	1	0	0	0	1	1	1	1	1	1	0	2	2	0	0	2	2	0	1	0	1	1	1	1	1	2	0	0	2	1	0	0	1	0	0	0	0	1
45	0	0	2	0	0	0	1	2	2	0	0	1	1	0	0	0	2	2	2	0	1	0	2	2	1	2	1	2	1	2	2	1	1	2	1	2	1	0	0	1	1	1	0	1	0	1	0	0	1
46	0	1	1	0	0	0	2	2	1	0	1	1	1	1	0	0	0	1	0	1	1	0	2	2	0	2	1	2	1	0	1	1	1	2	0	2	2	0	1	1	0	1	1	2	1	1	0	0	0
47	1	1	1	0	0	0	1	2	2	0	0	0	0	0	0	0	2	2	2	0	1	0	2	2	0	1	1	1	1	2	0	1	2	1	1	1	2	0	0	0	0	2	2	2	1	1	0	0	0
48	0	0	2	0	0	1	1	1	2	0	0	0	1	1	0	0	0	1	0	1	0	0	1	1	0	0	2	2	0	1	0	0	1	0	1	1	0	0	0	1	1	1	1	1	0	0	0	0	0
49	1	1	1	0	0	0	0	0	2	0	0	0	0	0	0	0	0	2	2	0	1	0	2	2	0	2	1	0	2	2	0	0	0	2	1	2	0	0	0	2	2	0	0	1	0	1	0	0	0
50	0	1	1	1	1	1	0	0	2	0	0	0	0	0	0	0	1	0	0	2	2	1	1	2	1	0	2	2	1	2	2	1	1	1	1	1	1	0	0	1	1	0	0	1	0	1	0	0	0
51	0	1	1	0	0	0	2	2	1	0	0	0	0	0	0	0	2	1	1	1	2	0	0	0	0	0	1	2	1	1	2	0	0	2	0	2	2	0	0	0	0	1	0	1	2	1	0	1	1
52	1	1	1	0	0	0	2	2	1	0	0	0	1	1	0	0	2	2	1	1	2	0	2	2	0	1	1	2	1	2	2	1	2	0	1	1	1	0	0	1	1	0	0	2	1	0	1	1	0
53	0	2	1	0	0	0	1	1	2	0	0	0	1	1	0	0	1	1	1	1	1	0	2	2	0	1	1	1	0	2	1	0	0	2	0	2	1	0	0	2	1	0	0	2	0	1	1	1	0
54	1	2	0	0	0	0	1	1	2	0	0	0	1	1	0	0	1	1	1	1	2	0	1	1	1	1	2	2	0	2	2	2	2	1	0	2	1	0	0	1	1	1	0	1	1	0	0	0	0
55	0	1	1	0	0	0	1	1	1	0	0	1	1	0	0	0	1	1	0	2	2	0	1	1	0	2	2	2	1	1	2	0	0	2	0	2	1	0	0	1	1	0	0	1	0	0	0	0	1
56	0	1	2	0	0	0	1	1	1	0	1	0	1	1	0	0	0	0	0	2	2	0	2	2	0	0	0	1	2	1	1	2	2	0	2	0	2	0	0	2	1	1	1	2	1	0	0	0	0
57	0	2	1	0	0	0	0	1	1	0	0	0	0	0	0	0	1	1	1	0	0	0	2	2	0	2	0	2	2	1	2	1	1	1	0	2	2	0	0	1	1	0	0	2	0	0	1	0	0
58	1	1	1	0	0	0	2	2	1	0	1	0	1	1	0	0	2	0	0	2	2	0	2	2	0	0	1	2	2	2	2	2	1	1	0	2	2	0	0	1	0	0	0	1	0	1	0	0	1
59	1	0	2	0	0	1	2	2	1	0	0	0	1	1	0	0	1	1	1	0	0	0	2	2	0	1	1	2	1	2	0	2	1	1	1	1	1	0	0	2	2	0	0	2	0	2	0	0	0
60	1	1	1	0	0	1	1	1	2	1	0	0	0	0	0	0	1	2	1	0	1	0	2	2	0	1	2	2	1	2	0	0	0	2	0	2	2	0	0	0	0	0	0	1	0	0	0	0	0
61	1	1	1	0	0	1	1	2	2	0	0	1	1	0	0	0	1	1	0	1	1	0	2	2	0	0	1	1	0	1	0	0	0	2	0	2	1	0	0	2	2	0	0	2	0	2	1	0	1
62	0	1	1	0	0	0	2	2	1	0	0	0	1	1	0	0	1	1	2	0	1	0	2	2	0	2	0	1	1	2	0	0	0	2	1	1	0	0	0	1	1	0	0	1	0	0	0	0	1
63	0	2	0	0	0	0	0	1	2	0	0	0	0	0	0	0	0	1	1	1	1	0	1	2	0	2	2	2	0	1	1	0	1	1	1	1	1	0	0	2	2	0	0	2	0	0	0	0	0
64	1	1	1	0	0	0	1	1	1	0	0	0	0	0	0	0	2	0	0	2	2	0	2	2	1	0	2	2	0	2	0	0	2	1	2	1	0	0	0	2	2	1	0	1	1	2	0	0	0
65	1	1	2	0	0	0	0	0	2	0	0	1	2	2	0	0	0	2	1	1	2	0	2	2	0	2	2	2	0	2	1	0	0	2	0	2	2	0	1	1	0	1	1	1	1	1	0	1	0
66	1	1	2	0	0	0	1	1	1	1	0	1	1	0	0	0	1	0	0	2	2	0	2	1	1	1	1	1	1	2	0	0	1	1	1	1	2	1	1	0	0	0	0	1	0	1	0	0	0
67	0	1	1	0	0	0	0	0	2	0	0	0	1	1	0	0	1	1	1	1	1	0	2	2	1	1	2	2	0	2	2	0	2	0	1	1	2	0	0	0	0	0	0	2	0	1	0	0	0
68	0	1	1	0	0	0	0	1	2	0	0	0	0	0	0	0	2	0	0	2	2	0	1	1	1	1	1	2	0	1	0	1	1	1	0	2	2	0	0	0	0	0	0	2	0	0	1	0	0
69	0	1	1	0	0	0	1	2	2	0	0	0	0	0	0	0	2	0	1	1	2	0	2	2	0	1	1	1	0	2	1	0	0	2	0	2	1	1	1	1	1	1	1	2	1	1	0	1	0
70	0	2	1	0	0	0	1	1	2	0	0	0	1	1	0	0	1	0	0	2	2	0	2	2	0	1	0	1	1	2	0	0	0	1	0	2	2	0	1	1	0	0	0	1	0	0	0	1	0
71	0	0	2	0	0	0	2	2	1	0	0	1	0	0	0	0	1	1	0	1	1	0	2	2	1	2	2	2	0	2	0	0	2	1	2	1	1	0	0	2	1	1	0	0	2	0	0	0	2
72	1	1	2	0	0	0	0	0	2	0	0	0	0	0	0	0	1	2	1	0	1	0	1	1	0	0	1	1	1	1	1	0	1	2	0	2	2	0	0	0	0	1	1	2	1	0	0	0	0
73	1	0	2	0	0	0	2	2	1	0	0	0	0	0	0	0	1	0	0	2	2	0	2	2	0	1	2	2	1	1	1	0	2	0	2	2	1	1	1	1	1	0	1	1	1	1	0	0	0
74	0	1	1	0	0	0	1	1	0	1	2	0	0	0	0	0	0	1	1	1	2	0	2	2	1	2	1	1	0	1	0	2	2	1	0	2	2	0	0	1	0	0	0	1	0	0	0	0	0
75	1	2	1	0	0	0	1	1	2	0	0	1	2	1	1	1	1	0	0	2	1	0	2	2	1	0	2	2	0	2	1	0	0	2	0	2	2	0	0	1	1	1	1	1	0	0	0	0	1
76	1	1	2	0	0	0	1	2	1	0	1	0	0	0	0	0	1	2	1	0	0	0	2	2	0	0	1	1	0	1	0	0	0	1	1	1	1	1	1	1	1	0	0	2	1	0	0	0	1
77	0	1	1	0	0	0	2	2	0	0	0	1	1	1	0	0	1	1	1	1	2	0	2	2	0	0	0	1	2	1	1	0	0	2	1	2	1	0	0	0	0	0	0	2	0	1	0	0	0
78	1	1	1	0	0	1	2	2	1	0	1	1	1	0	0	0	1	1	2	0	1	0	2	2	0	0	2	2	0	2	1	2	1	0	1	1	0	0	0	1	1	1	1	1	1	1	0	0	0
79	1	1	1	0	0	1	1	2	1	0	0	0	0	0	0	0	0	0	1	1	2	1	2	2	0	0	1	2	0	2	0	0	1	1	1	1	0	0	0	1	1	1	0	1	1	1	0	0	0
80	0	0	2	0	0	0	1	1	2	0	0	1	2	1	0	1	1	1	1	1	1	0	2	2	0	0	2	2	0	1	0	0	0	2	0	2	2	0	0	0	0	0	0	1	1	1	0	0	0
81	0	2	0	0	0	0	2	2	0	1	1	0	0	0	0	0	2	0	0	2	2	0	2	2	0	0	1	1	1	2	1	0	0	0	1	1	1	0	0	1	1	1	1	2	1	0	0	0	0
82	1	0	2	0	0	1	2	2	0	1	1	1	2	1	0	0	2	0	0	2	2	0	2	2	0	0	2	2	0	2	0	0	0	1	1	1	1	0	0	1	1	1	1	2	1	0	0	0	0
83	0	2	0	0	0	0	1	1	1	0	0	1	2	2	0	0	1	1	0	1	1	0	2	2	0	0	1	2	2	1	2	2	1	0	1	1	1	0	0	1	1	0	0	2	0	1	1	0	0
84	0	1	1	0	1	0	2	2	2	0	0	0	0	0	0	0	0	1	1	1	2	0	0	0	1	0	1	1	0	1	0	1	1	0	0	1	0	0	0	1	1	1	0	1	1	0	0	0	1
85	0	1	1	0	0	0	0	1	2	0	0	0	1	0	0	0	1	2	2	0	0	0	2	2	1	0	2	2	1	1	2	1	1	0	2	0	0	0	0	2	2	0	0	1	0	1	0	0	1
86	1	2	0	0	0	0	0	0	2	0	0	1	1	0	0	0	2	2	2	0	0	0	1	1	0	0	1	1	0	1	1	0	1	0	1	2	2	0	0	2	2	1	1	2	1	0	0	0	1
87	0	1	2	0	0	1	2	2	0	0	2	0	0	0	0	0	0	2	0	2	2	1	2	2	0	2	1	2	1	2	2	1	0	2	0	2	2	0	0	1	1	0	0	2	0	1	0	0	0
88	0	1	1	1	1	1	1	1	1	0	1	0	1	1	0	0	2	0	0	2	2	0	2	2	0	2	1	0	2	2	0	0	0	2	0	2	2	0	0	0	0	0	0	1	1	0	0	1	0
89	0	1	2	0	0	0	2	2	1	0	1	1	1	1	0	1	1	2	1	0	1	0	1	2	0	1	1	1	1	2	0	1	1	2	0	2	2	0	0	0	0	0	0	1	0	1	1	0	0
90	0	1	1	0	0	1	2	2	2	0	0	0	1	1	0	0	2	0	0	1	1	0	2	2	0	1	1	1	0	1	2	0	0	2	0	2	2	0	0	1	1	0	0	2	1	0	0	0	1
91	1	1	1	0	0	0	1	2	2	0	0	0	1	1	0	0	1	1	1	1	1	0	2	2	0	1	1	0	1	2	1	0	1	1	1	2	0	0	0	2	2	0	0	2	1	0	0	0	0
92	1	1	1	0	1	0	2	2	1	0	0	1	1	0	0	0	0	2	2	0	0	0	2	2	0	1	0	1	1	2	0	0	1	0	2	0	2	0	0	0	0	0	0	2	0	1	1	0	0
93	1	1	2	0	0	0	1	1	2	0	0	1	0	0	0	0	0	0	1	1	2	0	0	1	1	1	1	2	0	1	0	2	2	0	2	1	0	0	0	0	0	1	1	1	1	2	0	0	0
94	1	2	0	0	0	0	1	2	2	0	0	0	0	0	0	0	0	1	2	0	1	1	2	2	0	0	2	1	1	2	1	0	1	2	0	2	1	0	0	2	2	0	0	2	1	1	0	0	0
95	1	2	0	0	0	0	1	1	2	0	0	0	2	1	0	0	1	1	1	1	1	0	1	1	1	1	1	1	0	1	1	1	0	1	1	2	2	0	0	1	1	0	0	2	0	0	0	0	0
96	1	0	1	0	0	0	0	1	2	0	0	1	1	1	0	0	1	1	1	1	2	0	2	2	0	0	2	2	0	2	0	0	1	1	0	2	2	0	1	2	1	1	1	2	1	0	0	0	2
97	0	1	1	0	0	1	1	1	1	0	1	0	0	0	0	0	1	0	0	2	2	0	2	2	0	0	1	1	1	2	0	1	1	2	0	2	0	0	0	1	1	0	0	2	1	0	0	0	0
98	1	1	2	0	0	0	1	1	1	0	1	0	0	0	0	0	2	1	1	1	2	0	1	2	0	1	2	2	0	2	1	1	0	2	0	2	0	0	0	1	1	0	1	1	1	1	0	0	0
99	1	0	2	0	0	0	1	1	0	1	1	1	1	1	0	0	0	1	0	1	1	0	2	2	1	1	2	2	0	2	2	1	1	1	2	1	1	0	0	1	1	0	0	2	1	0	0	0	0
100	0	1	1	0	0	1	1	1	0	0	1	0	1	1	0	0	1	1	1	1	2	0	2	2	0	2	1	1	0	1	1	1	1	1	1	1	0	0	0	1	1	0	0	2	0	0	0	0	0
101	0	1	1	0	0	0	1	1	1	0	0	0	2	1	1	1	1	0	0	2	2	0	1	1	1	0	2	2	0	2	1	0	0	0	1	1	2	0	0	0	0	0	0	2	1	0	0	0	0
102	0	1	2	0	0	0	0	0	2	0	0	0	0	0	0	0	1	1	1	1	1	0	1	1	0	1	1	2	1	0	2	1	1	1	1	1	0	0	0	1	1	0	0	2	0	1	0	0	0
103	1	1	2	0	0	0	1	1	2	0	0	1	1	0	0	0	2	0	0	2	2	0	2	2	1	0	1	0	2	2	0	0	1	0	1	2	2	0	0	1	1	0	0	2	0	2	1	0	0
104	1	0	2	0	0	1	1	1	2	0	0	0	0	0	0	0	2	0	0	2	2	1	1	2	0	0	2	2	1	1	2	0	1	2	0	2	1	0	0	1	1	1	0	1	1	1	1	0	0
105	0	2	2	0	0	0	1	1	1	0	1	0	1	1	0	0	1	2	1	0	1	0	2	2	0	1	1	1	2	2	0	0	0	2	0	2	0	0	0	1	1	0	0	1	0	1	0	1	0
106	1	2	1	0	0	0	0	1	2	0	0	0	1	1	0	1	2	1	1	1	1	0	2	2	0	1	1	1	1	2	1	0	1	2	1	2	0	0	0	2	2	2	1	2	1	0	1	0	0
107	0	2	1	0	0	0	2	2	1	0	0	0	2	2	0	1	2	0	0	2	2	0	0	0	0	0	1	2	0	2	1	0	1	2	1	1	1	0	0	1	1	1	0	1	1	1	0	0	0
108	0	1	1	0	0	0	0	0	2	0	0	0	1	1	0	0	2	0	0	2	2	0	2	2	0	1	1	2	0	1	1	1	0	2	0	2	0	0	0	2	2	0	0	1	1	1	0	1	0
109	1	0	2	0	0	1	1	1	1	0	0	1	1	1	0	0	1	2	1	1	1	0	0	0	0	1	1	2	1	2	2	0	0	2	0	2	2	0	0	1	1	1	1	2	1	1	0	0	0
110	0	1	1	0	0	0	0	0	1	0	1	0	0	0	0	0	1	0	0	2	2	0	0	0	0	0	2	2	0	2	0	1	2	2	0	2	1	0	0	0	0	1	0	0	1	0	1	1	0
111	0	1	1	0	0	0	0	0	2	0	0	0	0	0	0	0	0	2	1	1	2	0	1	1	0	1	2	2	0	2	0	2	1	0	1	1	2	0	0	0	0	0	0	2	0	0	0	0	0
112	0	2	0	0	0	0	2	2	0	0	1	0	0	0	0	0	2	0	0	2	2	0	2	2	0	0	2	2	0	1	1	1	2	1	1	1	2	0	0	2	2	1	0	1	1	2	0	0	0
113	0	0	2	0	1	0	1	1	2	0	0	0	0	0	0	0	1	1	1	1	2	0	2	2	0	1	2	2	0	2	2	1	1	2	2	1	1	0	0	1	1	0	0	2	1	0	0	0	0
114	0	1	2	0	0	0	2	2	1	0	1	0	1	1	0	0	2	2	2	0	1	0	2	2	0	0	1	0	2	2	0	0	0	2	0	2	1	0	0	1	1	0	0	0	0	0	0	1	0
115	1	1	2	0	0	0	1	1	2	0	0	0	0	0	0	0	1	1	0	1	1	0	1	1	1	2	2	2	0	2	0	1	1	0	1	1	1	0	0	0	0	1	1	2	1	1	0	2	0
116	1	1	0	0	0	0	2	2	1	0	1	0	0	0	0	0	1	0	0	2	2	0	2	2	0	0	2	2	0	1	1	0	1	1	0	2	0	0	0	1	1	1	1	1	1	1	0	0	2
117	1	1	1	1	1	2	1	1	2	0	0	1	0	0	0	1	1	0	0	2	2	1	1	2	1	0	1	2	1	2	0	0	1	0	1	2	1	0	0	2	2	0	0	1	1	0	0	1	0
118	0	1	2	0	0	1	1	1	2	0	0	0	0	0	0	0	2	0	0	2	2	0	2	2	0	0	2	2	0	1	1	0	1	0	1	2	2	0	0	1	0	1	1	2	1	1	0	0	0
119	1	1	1	0	0	0	0	1	1	0	1	2	2	1	0	0	0	2	2	0	0	0	2	2	0	0	2	2	0	2	0	0	0	2	0	2	1	0	0	2	2	1	1	1	1	0	0	0	0
120	0	0	2	0	0	1	0	0	2	0	0	1	2	1	1	1	2	0	0	2	2	0	2	2	1	1	2	2	1	2	0	2	2	1	0	2	1	0	0	0	0	1	1	1	1	2	0	0	0
121	0	1	2	0	0	0	1	1	1	1	2	1	1	1	0	0	0	1	1	1	1	0	1	1	1	0	1	1	1	2	0	0	0	2	0	2	1	0	0	2	1	1	0	0	1	0	0	1	0
122	1	2	0	0	0	0	1	2	2	0	0	2	2	1	0	0	2	1	0	2	1	0	2	2	0	1	2	2	0	2	0	1	1	0	1	1	0	0	0	1	1	0	0	1	1	1	0	0	0
123	0	1	1	0	0	1	0	0	2	0	0	0	1	1	0	0	1	1	1	1	1	0	1	1	1	1	1	1	1	2	0	0	0	2	0	2	1	0	0	2	2	0	0	0	0	1	0	0	0
124	1	1	0	0	0	0	2	2	1	0	1	0	1	1	0	0	1	1	1	1	1	0	1	1	1	2	0	1	0	1	1	0	1	2	0	2	2	0	0	0	0	0	1	2	1	0	0	1	0
125	1	0	2	0	0	1	2	2	1	0	1	0	1	1	0	0	2	2	1	1	2	1	2	2	0	0	1	1	1	2	0	0	0	1	1	1	1	1	1	0	0	0	0	2	0	0	0	2	0
126	1	1	2	0	0	0	0	1	1	0	0	0	1	0	0	0	1	1	1	1	2	0	2	2	0	0	0	1	2	1	1	1	1	1	0	2	1	1	1	1	1	1	1	2	1	2	0	0	0
127	0	0	2	0	0	1	1	1	1	0	0	1	1	1	0	0	1	0	1	1	2	0	2	2	1	0	1	1	0	1	2	1	1	1	1	1	1	0	0	2	1	0	0	0	0	0	0	0	0
128	0	2	0	0	0	0	0	1	2	0	0	2	2	0	0	0	0	2	1	1	2	0	0	1	1	1	2	2	0	1	0	1	1	2	0	2	1	2	1	1	1	0	0	2	0	0	0	0	0
129	0	2	0	0	1	0	2	2	1	0	1	0	0	0	0	0	0	0	0	2	2	0	2	2	0	1	1	2	1	1	2	0	0	2	1	2	2	1	1	0	0	0	0	2	0	1	0	0	0
130	0	2	0	0	0	0	1	1	1	0	0	1	0	0	0	1	2	0	0	1	1	0	0	1	0	0	2	2	0	1	1	1	1	2	1	2	1	0	0	1	1	0	0	2	1	0	0	0	0
131	0	0	2	0	0	0	2	2	0	0	1	1	1	1	0	0	2	1	1	1	2	0	0	0	0	0	1	2	1	1	1	0	1	1	0	2	1	1	1	1	1	1	1	1	1	1	0	0	1
132	1	2	1	0	0	1	1	1	2	0	0	0	0	0	0	0	0	0	1	1	2	0	1	2	0	2	1	1	1	1	1	1	1	2	0	2	0	0	0	1	1	1	1	2	0	0	0	0	0
133	1	2	1	0	0	0	2	2	1	0	1	0	1	1	0	0	0	0	0	2	1	0	2	2	1	0	1	1	2	2	1	0	0	2	0	2	2	1	1	0	0	1	0	0	1	0	1	0	0
134	0	1	1	0	1	0	1	1	1	0	0	0	1	1	0	0	0	0	1	1	1	0	0	1	1	0	1	1	2	2	0	1	1	1	1	1	2	0	0	0	0	0	0	2	0	1	0	0	0
135	0	2	0	0	0	0	0	1	2	0	0	0	0	0	0	0	2	1	0	2	2	0	2	2	1	1	1	2	0	1	1	1	1	1	0	2	2	0	0	0	0	1	1	1	1	0	0	0	0
136	1	2	1	0	0	0	1	1	1	1	0	0	1	1	0	0	1	0	0	2	2	0	1	1	1	2	1	1	0	1	0	1	2	1	1	1	1	0	0	2	2	0	0	2	0	2	1	0	0
137	1	1	1	0	0	0	1	1	1	0	1	0	2	1	0	0	0	0	0	2	2	2	0	2	0	1	1	1	1	2	0	1	1	2	2	1	0	0	0	2	2	0	0	1	0	0	0	0	0
138	1	0	2	0	0	0	1	1	1	0	1	0	1	0	0	0	2	1	1	1	1	0	0	1	1	1	1	1	2	2	1	0	1	2	0	2	2	1	1	0	0	0	0	2	1	0	0	0	0
139	0	2	1	0	0	0	1	2	1	0	1	1	1	0	0	0	2	0	1	1	2	0	2	2	0	2	1	1	1	2	1	2	1	0	1	1	2	1	1	1	1	0	0	2	0	2	0	0	0
140	1	2	0	0	0	0	2	2	1	1	0	1	1	0	0	0	2	0	0	2	2	0	2	2	0	1	0	1	1	2	0	0	2	1	2	1	2	0	1	2	1	0	0	2	0	0	0	0	0
141	1	1	1	0	0	1	1	1	1	0	1	0	0	0	0	0	1	1	1	1	1	0	0	0	1	0	2	1	1	2	0	2	1	1	1	1	1	1	0	0	0	0	0	2	0	0	0	0	0
142	1	2	2	0	0	0	1	1	1	0	1	0	1	2	0	0	2	2	1	1	2	1	2	2	0	0	2	2	2	2	1	0	0	2	0	2	2	0	0	1	0	0	0	2	1	0	0	0	1
143	0	1	1	0	0	0	2	2	1	0	0	1	2	2	0	0	1	1	1	1	1	0	1	1	0	2	2	2	0	1	0	0	1	0	2	1	0	0	0	2	2	0	0	2	0	1	0	0	0
144	1	1	1	0	0	0	1	1	2	0	0	0	1	1	0	0	2	0	0	2	2	0	1	1	1	2	1	2	1	2	2	0	0	2	1	1	2	0	0	0	0	0	0	1	1	1	0	0	0
145	0	1	1	0	0	1	0	1	1	0	0	0	1	1	0	0	2	0	0	2	2	0	1	1	1	1	2	2	0	1	1	0	1	1	0	2	2	0	0	1	0	0	0	2	0	0	0	0	2
146	0	0	2	0	0	0	2	2	0	0	0	0	0	0	0	0	1	1	1	1	1	0	2	2	1	0	1	2	2	1	2	0	1	1	1	2	2	0	1	2	1	0	0	2	1	0	0	0	0
147	1	2	2	0	0	1	0	0	2	0	0	0	0	0	0	0	2	2	0	1	1	0	2	2	0	1	2	2	0	1	1	0	1	2	0	2	1	1	1	1	1	1	1	2	1	1	0	0	0
148	1	2	1	0	0	0	2	2	0	0	1	1	1	1	0	0	1	2	0	1	1	0	2	2	0	1	2	2	1	2	2	0	1	2	1	2	2	1	1	0	0	0	0	0	0	0	0	0	0
149	0	0	2	0	0	1	0	0	2	0	0	0	0	0	0	0	0	0	0	2	2	0	0	0	0	0	2	2	0	1	2	0	0	2	0	2	2	0	0	0	0	1	0	1	1	0	0	1	0
150	0	1	0	0	0	0	1	1	2	0	0	0	0	0	0	0	2	1	0	2	2	0	0	1	1	1	1	2	1	2	1	0	1	2	0	2	2	0	0	1	0	1	0	1	1	1	0	0	0
151	0	1	1	0	0	0	1	1	1	0	1	0	0	0	0	0	0	0	0	2	2	1	2	2	0	0	1	2	0	1	2	1	1	2	0	2	1	0	0	1	1	1	0	0	2	0	0	0	0
152	0	1	1	0	0	0	1	1	2	0	0	0	1	1	0	0	1	0	0	2	2	1	2	2	0	2	1	1	0	1	0	0	1	0	1	1	2	0	0	1	1	1	1	1	1	1	1	0	0
153	1	0	2	0	0	1	2	2	1	0	1	1	1	0	0	0	1	2	2	0	1	0	1	1	1	0	2	2	0	1	1	0	2	0	1	1	2	0	0	1	1	1	1	2	0	1	0	0	1
154	0	0	1	0	0	0	0	0	2	0	1	0	0	0	0	0	1	1	1	1	1	0	2	2	0	0	2	2	0	2	1	1	0	2	1	2	0	0	0	1	1	0	0	1	1	1	0	0	0
155	0	0	2	0	0	0	1	1	2	0	0	0	1	1	0	0	1	2	1	0	0	0	1	1	0	1	2	2	2	2	1	1	1	2	2	1	1	0	0	1	1	0	0	1	0	1	0	0	0
156	1	2	0	0	0	0	2	2	1	0	1	1	2	1	0	1	1	1	0	1	1	0	0	1	0	0	2	2	0	2	1	1	1	1	1	2	0	0	0	2	2	1	0	1	0	0	1	0	1
157	1	2	0	0	0	0	2	2	1	0	0	0	0	0	0	0	1	0	1	1	2	0	1	1	1	1	2	2	1	2	2	2	1	0	1	1	1	1	1	1	1	0	0	1	0	1	0	0	0
158	1	1	1	0	0	1	2	2	1	0	0	0	0	0	0	0	1	0	0	2	2	0	1	1	1	2	1	1	1	2	0	0	0	2	0	2	0	0	0	1	1	0	0	2	0	1	0	0	0
159	1	1	2	0	0	0	2	2	1	1	1	0	0	0	0	0	2	2	2	0	0	0	2	2	0	0	2	2	1	2	1	0	1	1	1	1	2	0	0	0	0	0	0	0	0	1	0	0	0
160	1	1	1	0	0	0	1	2	0	0	1	1	1	0	0	0	1	1	1	1	1	1	2	2	0	2	1	2	1	2	0	0	1	0	1	1	1	0	0	1	1	0	0	1	0	1	0	0	1
161	0	1	2	0	0	1	0	0	2	0	0	1	1	1	0	0	2	0	0	2	2	0	2	2	0	2	2	2	0	2	1	0	2	0	2	1	0	0	0	1	1	1	0	1	0	1	1	0	1
162	0	1	1	0	0	0	1	1	1	0	0	0	0	0	0	0	1	1	0	1	1	0	2	2	0	2	2	2	1	2	2	0	1	1	1	2	1	0	0	2	2	1	0	1	0	0	0	0	0
163	1	2	1	0	0	0	1	1	0	0	1	1	1	1	0	0	0	1	1	1	2	1	2	2	0	2	1	1	1	2	0	2	2	0	2	1	2	0	1	2	0	0	0	1	0	1	0	0	0
164	1	0	2	0	0	2	0	1	2	0	0	1	1	1	0	0	1	1	0	1	1	0	1	1	0	1	1	1	1	2	0	1	1	1	0	2	2	0	0	1	1	0	0	2	0	2	0	0	0
165	0	1	2	0	0	0	1	1	2	0	0	0	0	0	0	0	0	0	0	2	2	0	1	1	1	2	2	2	0	2	2	1	0	1	0	2	2	0	0	1	0	1	0	0	1	0	0	0	1
166	0	1	1	1	1	1	2	2	1	0	0	0	1	1	0	0	1	1	0	1	1	0	1	1	1	1	2	2	1	2	1	0	0	1	1	1	1	0	0	1	1	0	0	2	1	0	0	0	0
167	0	2	1	0	0	0	2	2	2	0	0	0	1	1	0	0	0	2	1	0	0	0	2	2	0	1	2	2	0	1	1	0	0	2	1	1	2	0	0	0	0	1	0	0	1	0	1	0	0
168	1	0	2	0	1	0	1	2	1	0	1	1	1	0	0	0	2	1	1	1	1	0	2	2	0	0	2	2	0	2	0	0	2	1	1	2	1	0	0	1	1	1	1	2	1	1	0	0	1
169	0	2	0	0	0	0	1	1	1	0	0	0	1	0	1	1	2	0	0	2	2	0	1	1	1	0	1	1	1	2	0	0	1	0	1	1	1	0	1	2	1	0	0	1	0	0	0	0	0
170	1	0	2	0	1	0	0	0	2	0	0	0	0	0	0	0	1	1	0	1	1	0	2	2	0	1	1	1	0	1	0	1	2	0	0	2	2	1	1	1	1	0	0	1	1	1	0	0	0
171	0	1	1	0	0	0	1	2	0	0	1	0	0	0	0	0	1	1	0	1	1	0	2	2	0	1	2	2	1	2	1	0	0	2	0	2	2	0	0	0	0	1	1	2	0	0	0	1	0
172	0	1	1	0	0	0	2	2	0	0	2	0	0	0	0	0	0	2	2	0	0	0	2	2	0	1	2	2	0	2	1	0	1	1	1	2	0	0	0	2	2	1	1	2	1	0	0	0	1
173	0	0	2	0	0	0	2	2	1	0	1	0	1	1	0	0	0	1	1	1	1	0	2	2	0	0	2	2	0	2	0	0	2	1	0	2	2	0	0	1	1	1	1	2	2	2	0	0	0
174	1	0	2	0	0	1	1	1	2	0	0	0	0	0	0	0	2	0	0	2	2	0	1	1	1	1	1	2	1	2	2	1	0	2	0	2	1	0	0	1	1	1	1	2	1	0	0	0	2
175	1	2	0	0	0	0	2	2	1	0	0	1	0	0	0	1	2	1	0	2	1	0	2	2	0	1	2	2	0	1	0	0	1	2	0	2	2	0	0	1	1	0	0	2	1	0	0	0	0
176	0	2	0	0	0	0	1	1	2	0	0	1	2	1	0	0	0	1	0	1	1	0	1	1	1	1	1	1	1	2	0	1	0	1	0	2	1	0	0	1	1	0	1	1	1	0	0	1	0
177	0	2	2	0	0	0	2	2	0	0	1	0	0	0	0	0	1	1	1	1	2	0	2	2	0	0	1	2	1	1	1	1	2	1	1	1	1	1	1	0	0	1	1	2	0	0	0	0	1
178	1	1	1	0	0	0	1	1	2	0	0	0	1	1	0	0	1	0	0	2	2	0	1	1	1	0	1	2	1	2	2	0	0	1	1	1	2	1	1	0	0	1	1	2	0	0	0	0	2
179	1	1	1	0	0	1	2	2	0	0	1	1	1	1	0	0	1	2	1	0	1	0	1	1	1	1	1	2	1	1	2	2	1	0	2	0	1	1	0	0	0	0	0	2	0	2	1	0	1
180	0	0	2	0	0	0	2	2	0	0	1	0	0	0	0	0	1	0	0	2	2	0	1	1	1	2	0	1	0	1	1	1	2	0	2	0	2	0	0	0	0	1	0	0	1	0	0	1	0
181	1	0	2	0	0	1	1	2	0	0	1	1	1	0	0	0	0	0	0	2	2	0	2	2	0	1	0	2	1	1	1	1	0	1	1	1	1	0	0	1	1	0	0	2	0	1	0	0	0
182	1	0	1	0	0	0	1	1	2	0	0	0	1	1	0	0	1	2	1	0	0	0	2	2	0	1	1	1	0	2	1	1	1	0	1	1	2	0	0	0	0	1	1	2	2	0	0	1	0
183	1	2	2	0	0	1	2	2	1	0	0	1	2	1	0	1	1	0	0	2	2	0	2	2	0	0	0	1	1	2	0	2	1	1	1	0	2	0	1	2	1	0	0	2	0	1	0	1	0
184	0	0	2	0	0	1	0	2	2	0	1	0	2	1	1	1	2	1	1	1	2	0	2	2	0	1	2	2	0	2	0	1	1	1	1	1	0	0	0	1	1	1	0	1	2	0	0	0	0
185	0	2	0	0	0	0	1	1	1	0	1	0	2	1	1	1	0	2	2	0	1	0	1	1	1	1	1	1	2	2	0	1	1	1	1	2	1	1	1	1	1	0	0	1	0	1	0	0	0
186	1	0	2	0	0	1	1	1	1	0	1	0	0	0	0	0	1	2	1	0	1	0	2	2	1	2	1	1	2	2	1	0	1	0	1	1	0	0	0	2	2	1	1	1	1	2	0	0	0
187	1	2	2	0	0	0	1	1	1	0	1	1	1	0	0	0	1	0	2	0	2	0	2	2	0	2	0	1	2	1	1	2	1	2	0	2	2	0	1	1	0	0	0	1	0	0	0	0	1
188	0	2	0	0	0	0	1	1	2	0	0	0	0	0	0	0	1	1	0	2	2	0	2	2	0	0	1	1	1	2	0	0	1	0	1	1	2	0	0	0	0	0	0	2	0	1	0	0	0
189	0	1	1	0	0	1	1	1	1	0	1	0	0	0	0	0	1	1	1	1	1	0	0	0	0	1	1	1	1	2	1	2	2	0	2	0	1	1	0	0	0	1	1	2	0	1	0	0	0
190	1	1	2	0	0	0	1	1	2	0	0	0	0	0	0	0	0	1	2	0	1	0	1	1	0	1	2	2	0	2	0	1	1	0	1	1	1	1	1	0	0	0	0	0	2	2	0	0	0
191	1	2	0	0	0	0	1	0	2	0	0	0	1	1	0	0	0	1	0	1	1	0	2	2	0	0	1	1	0	1	0	1	1	2	1	2	1	0	0	1	1	1	1	2	0	1	0	0	0
192	1	1	1	0	0	0	1	1	2	0	0	2	2	1	0	0	1	0	0	2	2	0	1	1	1	1	0	1	1	2	0	2	1	2	0	2	0	0	0	1	1	1	1	1	0	0	1	0	1
193	0	2	0	0	0	0	2	2	1	0	0	0	1	0	0	0	1	0	0	2	2	1	2	2	1	1	2	2	1	2	0	1	1	0	0	2	1	0	0	1	1	1	1	2	1	0	0	0	0
194	1	0	2	0	0	1	0	1	2	0	0	0	0	0	0	0	1	1	0	1	1	0	2	2	0	1	0	1	1	2	0	1	1	1	1	2	1	1	1	1	1	1	1	2	2	2	1	0	1
195	0	0	2	0	0	0	2	2	1	0	1	2	2	0	0	0	2	1	0	2	2	0	1	1	1	2	2	2	1	2	1	0	1	2	0	2	1	2	1	1	1	0	0	1	0	0	0	0	0
196	1	1	0	0	0	0	0	0	2	0	0	0	1	1	0	0	1	0	1	1	2	0	2	2	0	0	2	2	0	2	1	0	1	2	1	1	1	2	1	1	1	0	0	1	0	0	0	0	0
197	1	1	2	0	0	0	0	1	2	0	0	0	1	1	0	0	0	0	0	2	2	0	2	2	0	0	2	2	0	1	1	0	1	2	1	1	2	0	0	0	0	0	0	2	1	0	2	0	0
198	1	1	0	0	0	0	0	1	1	0	0	0	1	1	0	1	1	0	0	2	2	0	2	2	0	2	2	2	0	1	0	2	1	1	0	2	1	0	0	2	1	0	0	1	0	1	1	0	0
199	1	1	2	0	0	0	1	1	1	1	0	0	0	0	0	0	2	1	1	1	2	0	2	2	0	1	2	2	1	1	0	0	0	1	1	1	1	0	0	0	0	1	1	1	1	0	1	0	1
200	1	2	1	0	0	0	1	2	2	0	0	0	0	0	0	0	2	1	1	1	2	1	2	2	0	2	2	2	0	2	1	1	0	2	0	2	1	0	0	2	2	0	0	1	0	0	0	0	0
201	0	1	1	0	0	0	1	1	1	1	0	0	1	1	0	0	1	0	0	2	2	0	2	2	0	0	1	1	1	2	0	1	1	2	0	2	1	0	0	1	1	0	0	2	1	1	0	0	0
202	0	0	2	0	0	0	0	1	2	0	0	0	0	0	0	0	0	2	2	0	0	0	2	2	0	1	1	1	2	2	0	1	2	1	1	1	2	0	0	0	0	0	0	2	1	0	0	0	0
203	1	2	0	0	0	0	0	0	2	0	0	0	0	0	0	0	2	1	1	1	2	0	0	0	0	1	2	2	0	1	1	0	1	2	0	2	0	1	1	1	1	0	0	1	0	1	0	1	0
204	0	1	1	1	1	1	2	2	1	0	0	0	1	1	0	0	1	1	1	1	1	0	1	1	0	0	2	2	0	1	1	1	1	1	2	2	0	0	0	1	1	0	1	2	1	0	0	0	0
205	0	1	2	0	0	0	1	1	2	0	0	0	0	0	0	0	1	2	2	0	1	0	2	2	0	0	1	1	0	1	2	2	1	2	0	2	1	1	1	0	0	0	0	1	0	0	0	0	0
206	1	1	1	0	0	1	1	1	2	0	0	1	1	0	0	0	0	1	0	2	2	0	2	2	0	1	1	1	2	2	0	1	1	2	0	2	2	0	0	1	1	1	1	2	1	0	0	0	1
207	0	2	0	0	0	0	0	0	2	0	0	0	0	0	0	0	1	0	0	2	2	0	0	1	1	1	2	2	0	2	0	2	1	1	0	2	1	1	1	1	1	0	0	2	0	1	0	0	0
208	0	1	1	0	0	0	0	0	2	0	0	1	0	0	0	1	1	2	0	1	1	0	2	2	0	1	1	1	1	2	0	0	0	1	1	1	1	0	0	1	1	0	0	0	0	0	0	0	1
209	0	0	2	0	0	0	1	1	1	0	0	0	1	1	0	0	1	1	1	1	1	0	1	1	0	1	2	2	0	2	2	1	1	0	1	1	1	0	0	1	1	1	1	2	1	0	0	0	1
210	0	1	1	0	0	0	1	1	2	0	0	1	0	0	0	1	1	0	1	1	2	0	0	0	0	0	1	1	1	2	0	2	1	1	0	2	1	0	0	0	0	1	0	0	1	0	0	0	0
211	1	1	1	0	0	1	0	0	2	0	0	1	1	0	0	1	2	0	0	2	1	0	2	2	0	1	2	2	0	2	1	0	1	0	2	1	0	0	0	1	1	0	0	0	0	1	0	0	0
212	0	2	0	0	0	0	0	2	2	0	1	0	2	2	0	1	2	1	1	1	2	0	0	1	1	1	2	2	0	2	1	1	1	2	0	2	1	0	0	1	1	0	0	2	0	0	0	0	0
213	1	1	1	0	0	0	1	1	1	0	0	0	1	1	0	0	0	1	1	1	1	1	2	2	0	1	2	2	0	2	0	2	2	1	0	2	2	0	0	0	0	0	0	1	1	1	1	0	0
214	0	2	1	0	0	0	1	1	1	1	0	0	1	1	0	0	0	1	0	2	2	0	2	2	1	2	1	2	0	2	0	2	1	0	2	0	1	0	0	2	2	0	0	2	0	1	0	0	1
215	1	2	1	1	1	1	2	2	1	0	0	0	0	0	0	0	1	2	1	0	1	0	2	2	0	1	1	2	1	2	0	1	1	2	2	1	2	0	1	1	0	0	0	1	0	1	0	0	0
216	1	1	1	0	0	0	1	1	2	0	0	0	1	1	0	1	2	0	0	2	2	1	1	2	0	1	2	2	0	1	1	1	2	0	2	0	1	1	0	1	1	1	1	1	1	1	0	1	1
217	0	1	2	0	0	0	2	2	0	0	0	2	2	0	1	1	0	0	0	2	2	0	2	2	0	1	1	2	1	2	0	1	0	2	1	2	0	0	0	2	2	1	1	1	1	1	1	0	0
218	1	2	0	0	0	0	1	2	1	0	1	0	0	0	0	0	0	0	0	2	2	0	2	2	0	2	0	1	2	1	1	0	2	1	2	1	0	0	0	2	2	1	1	2	2	2	0	2	0
219	0	2	0	0	0	0	1	1	1	0	1	2	2	1	0	0	0	2	1	1	2	0	1	1	1	1	2	2	0	1	0	2	2	0	1	1	1	0	0	0	0	0	0	2	1	1	0	0	0
220	1	1	1	0	0	0	2	2	2	0	0	0	1	1	0	0	2	0	0	2	2	0	1	1	1	1	0	1	0	0	2	0	1	0	1	2	1	0	0	1	1	0	0	1	0	0	0	0	1
221	0	1	2	0	0	0	1	1	0	0	1	0	0	0	0	0	0	0	0	2	2	0	2	2	0	0	2	2	0	2	0	1	1	0	0	2	2	0	0	1	1	0	0	2	0	1	0	0	0
222	1	1	1	1	1	1	0	1	1	0	0	0	0	0	0	0	1	0	1	1	2	0	2	2	0	1	2	2	0	2	2	1	1	0	0	1	0	0	0	1	1	0	0	1	0	1	0	0	0
223	0	2	1	0	0	0	2	2	1	0	1	1	1	0	1	1	1	0	0	2	2	0	2	2	0	0	1	1	2	2	0	0	2	1	2	1	2	0	0	1	0	1	1	2	1	0	0	0	0
224	0	1	1	0	0	0	1	1	1	0	0	0	2	0	1	1	1	1	1	1	1	0	2	2	0	2	1	2	1	2	2	0	2	2	0	2	1	0	0	2	2	0	0	2	0	0	0	0	0
225	1	1	1	1	1	1	1	1	0	1	1	0	0	0	0	0	1	0	0	2	2	1	2	2	0	1	1	1	1	2	0	0	1	1	1	2	1	0	0	1	1	0	0	2	0	0	0	0	1
226	0	1	1	0	0	0	0	0	2	0	0	1	2	1	0	0	1	1	1	0	0	0	2	2	1	2	1	2	1	2	1	1	1	1	1	2	1	0	0	1	1	0	0	2	0	0	1	0	1
227	1	1	1	0	1	0	1	2	1	0	1	0	0	0	0	0	2	0	0	2	2	0	2	2	1	2	2	2	0	2	0	1	1	0	2	1	2	0	0	0	0	0	0	2	1	0	0	0	0
228	0	1	2	0	0	0	2	2	0	0	2	0	0	0	0	0	2	1	1	1	2	0	2	2	0	0	2	2	1	2	2	2	2	0	1	1	2	0	0	1	1	2	2	2	1	1	0	0	0
229	1	0	1	0	0	0	0	1	1	0	1	0	1	1	0	0	1	1	1	1	2	0	2	2	0	1	1	2	0	2	0	0	1	0	1	1	1	0	0	1	1	0	0	2	0	0	0	0	0
230	1	1	1	0	0	1	1	1	1	0	0	0	1	1	0	0	2	0	0	2	2	0	2	2	0	1	0	2	1	2	1	0	0	1	1	1	0	0	0	2	2	0	0	1	0	1	0	0	1
231	1	0	2	0	0	1	1	1	1	0	0	0	2	1	1	1	0	0	0	2	2	0	2	2	0	1	2	2	1	2	1	1	0	2	0	2	1	1	1	0	0	0	0	0	2	2	1	1	0
232	0	1	1	0	0	0	2	2	0	0	0	1	1	0	0	0	1	1	1	1	1	0	2	2	0	0	1	2	1	2	0	0	1	0	2	0	1	0	0	0	0	0	0	1	0	0	0	0	0
233	0	0	2	0	0	0	2	2	0	0	2	1	2	1	0	0	1	1	1	1	1	0	2	2	0	2	1	2	0	1	1	2	1	2	0	2	0	0	0	1	1	0	0	2	1	0	0	0	0
234	0	1	2	0	0	0	2	2	1	0	0	0	0	0	0	0	2	1	1	1	1	0	0	1	1	0	2	2	0	2	0	1	1	2	0	2	0	0	0	1	1	1	1	2	1	1	0	0	0
235	0	0	2	0	1	0	1	2	2	0	0	1	2	1	0	0	1	0	0	2	2	0	1	1	0	1	1	1	0	1	1	1	2	2	0	2	1	0	0	2	2	1	1	2	1	0	0	0	0
236	1	1	2	0	0	1	1	1	1	1	1	1	1	0	0	0	1	1	1	0	0	0	1	1	1	1	2	2	0	2	0	0	2	0	1	1	2	1	1	1	1	1	1	2	1	1	0	0	0
237	0	1	1	0	0	0	0	0	2	0	0	0	1	1	0	0	1	0	0	2	2	0	1	2	0	1	1	1	1	2	0	1	1	1	1	1	0	0	0	2	2	0	0	2	0	1	1	0	0
238	0	0	2	0	0	1	2	2	1	0	1	0	0	0	0	0	2	0	0	2	2	0	2	2	0	1	2	2	1	2	1	2	1	1	1	0	1	1	0	0	0	1	1	2	1	1	0	0	0
239	0	2	1	0	0	0	0	1	2	0	0	2	2	1	0	0	1	1	1	1	1	0	2	2	1	1	1	2	1	2	0	1	1	0	1	1	1	1	1	1	1	0	0	1	0	0	0	1	0
240	0	0	2	0	0	1	1	2	2	0	0	0	1	0	1	1	1	2	1	0	1	0	2	2	0	0	1	2	1	1	1	1	2	1	1	2	2	1	1	1	1	0	0	1	0	0	0	0	1
241	0	1	1	0	0	1	0	0	2	0	0	1	1	0	0	0	0	2	1	0	1	1	2	2	0	1	1	1	1	2	0	0	1	0	2	1	2	0	0	0	0	0	0	2	1	0	0	1	1
242	1	0	2	0	0	1	1	1	2	0	0	0	0	0	0	0	2	2	2	0	1	0	1	1	0	1	1	1	2	2	0	0	0	2	0	2	2	1	1	0	0	1	0	0	2	1	0	0	0
243	0	1	1	0	0	1	2	2	0	0	0	0	0	0	0	0	1	0	0	2	2	0	2	2	0	0	2	2	0	2	0	1	0	2	0	2	1	0	0	1	1	1	1	1	1	1	0	0	0
244	1	2	0	0	0	0	2	2	1	0	0	0	0	0	0	0	2	1	1	1	2	0	2	2	1	2	1	1	1	2	1	0	1	2	0	2	0	0	0	2	2	1	1	2	1	0	0	0	0
245	0	1	2	0	0	0	2	2	1	0	1	1	2	2	0	0	1	2	1	0	1	0	2	2	0	0	1	2	1	2	0	2	2	0	1	1	0	0	0	2	2	1	1	2	0	1	0	2	0
246	1	1	2	0	0	0	1	1	1	0	0	0	0	0	0	0	2	1	1	1	2	0	2	2	0	1	2	2	0	2	1	1	1	2	0	2	2	0	0	0	0	0	0	2	0	1	0	0	0
247	1	2	1	0	0	0	1	2	1	0	1	0	0	0	0	0	2	0	0	2	2	0	2	2	0	1	1	2	1	2	1	2	1	1	1	1	1	1	0	0	0	0	0	0	0	0	0	1	0
248	0	2	1	0	0	0	1	1	1	1	0	0	0	0	0	0	2	1	1	1	2	0	2	2	0	0	2	2	0	2	1	0	1	2	1	2	1	0	0	1	1	0	0	2	1	0	0	0	0
249	0	2	1	0	0	0	2	2	1	0	1	0	0	0	0	0	1	1	1	1	2	0	2	2	0	0	1	1	1	2	1	0	0	2	1	2	1	1	1	1	1	0	0	2	1	0	0	0	0
250	0	2	1	0	0	0	0	1	2	0	0	0	0	0	0	0	0	0	0	2	2	0	1	1	1	1	2	2	0	1	0	0	2	1	2	1	1	0	0	1	1	1	1	2	1	0	0	1	0
251	0	1	2	0	0	0	1	1	1	0	1	0	1	0	0	0	1	1	0	1	1	0	2	2	0	1	0	2	1	1	1	0	2	2	0	2	2	0	0	1	1	0	0	1	0	1	1	0	0
252	0	2	0	0	1	0	0	2	2	0	1	0	0	0	0	0	0	2	2	0	0	0	2	2	0	0	1	1	1	2	0	0	0	2	0	2	0	0	0	2	2	0	1	2	1	0	0	0	1
253	0	1	1	0	0	0	1	1	2	0	0	0	0	0	0	0	2	0	0	2	2	0	2	2	0	2	2	2	0	2	2	0	0	2	0	2	2	0	1	1	0	0	0	2	2	1	1	0	0
254	0	0	2	0	0	1	0	1	2	0	0	0	1	1	0	0	2	0	0	2	2	0	2	2	0	2	1	1	0	1	0	0	0	1	1	1	0	0	0	2	2	0	0	1	0	1	0	0	0
255	0	1	1	0	0	0	2	2	0	0	1	0	0	0	0	0	1	0	0	2	2	0	1	1	1	0	1	1	1	2	1	0	0	2	0	1	0	0	0	1	1	0	0	2	0	2	0	0	0
256	1	0	2	0	0	1	2	2	0	0	1	0	1	1	0	0	2	2	1	1	1	0	2	2	0	2	1	2	1	1	1	0	1	0	1	1	1	1	1	1	1	0	0	2	1	0	0	0	0
257	1	1	1	0	0	0	1	2	1	0	0	1	1	0	0	0	2	1	0	2	1	0	1	1	1	1	2	1	1	2	0	0	1	1	1	1	2	0	0	1	1	1	0	1	0	0	0	0	0
258	1	0	2	0	0	0	2	2	1	1	1	0	0	0	0	0	2	1	1	1	1	0	1	1	1	1	2	2	0	1	1	1	1	0	1	1	1	0	0	1	1	0	0	1	1	0	0	0	0
259	0	0	2	0	0	1	1	1	2	0	0	1	1	0	0	0	1	0	0	2	2	0	2	2	0	1	1	1	1	2	0	2	2	0	1	1	2	0	0	0	0	0	0	1	0	2	0	0	0
260	1	1	1	0	0	0	0	0	1	0	0	0	0	0	0	0	2	2	2	0	1	1	2	2	0	2	2	2	0	2	1	0	0	2	0	2	1	1	1	1	1	1	1	1	1	1	0	0	1
261	1	1	0	0	0	0	1	1	2	0	1	0	1	0	1	1	1	1	1	1	1	0	2	2	1	2	1	2	1	2	1	0	1	1	1	1	1	0	0	1	1	1	0	1	1	1	0	0	0
262	0	0	2	0	0	0	1	1	2	0	0	1	1	0	0	0	1	2	1	1	1	1	2	2	0	2	2	2	0	2	1	0	0	2	0	2	1	1	1	0	0	1	0	0	1	0	0	0	0
263	1	2	1	0	0	0	1	1	2	0	0	0	1	1	0	0	1	1	1	1	2	0	2	2	0	1	2	2	1	2	2	0	0	0	1	1	2	0	0	1	0	0	0	1	0	1	0	1	0
264	0	2	1	0	0	0	1	1	1	0	1	0	0	0	0	0	0	0	1	1	2	0	2	2	0	1	2	2	0	2	0	0	1	1	1	1	1	0	0	0	0	0	0	1	0	0	0	0	1
265	0	2	1	0	0	0	0	1	2	0	0	1	2	2	0	0	2	2	1	1	2	0	2	2	0	1	2	2	1	1	1	2	2	2	0	2	1	0	0	1	1	1	0	1	1	1	1	1	0
266	0	1	1	0	0	1	2	2	0	0	0	0	1	1	0	0	1	0	1	1	2	1	1	1	0	1	2	2	0	2	0	1	2	1	1	2	1	0	0	1	1	1	1	1	1	1	0	0	1
267	1	2	2	0	0	0	2	2	1	0	0	0	0	0	0	0	0	0	0	2	2	0	2	2	0	1	1	1	1	2	1	1	1	1	1	2	1	0	0	1	1	0	0	2	0	0	0	0	0
268	1	2	0	0	0	0	1	1	1	0	1	0	1	1	0	0	1	2	1	0	1	1	2	2	0	2	2	2	1	2	0	2	1	2	0	2	2	1	0	0	0	1	1	2	1	1	0	1	0
269	1	2	0	0	0	0	0	0	2	0	0	1	1	1	0	0	2	0	0	2	2	0	2	2	0	1	0	1	1	2	0	0	0	1	2	2	1	1	1	1	1	0	0	2	1	0	1	0	0
270	0	2	1	0	0	0	0	0	1	0	0	0	1	1	0	1	1	2	0	1	1	0	2	2	0	1	1	0	2	2	0	1	2	2	0	2	1	1	1	1	1	1	0	1	2	0	0	0	0
271	0	1	2	0	0	0	1	1	1	0	0	0	1	1	0	0	1	0	0	2	2	0	2	2	0	1	1	2	0	2	0	0	1	1	0	2	0	0	0	2	2	0	0	2	1	0	0	0	0
272	0	2	0	0	0	0	1	1	2	0	0	0	1	0	0	1	1	0	0	2	2	0	2	2	0	1	1	1	1	2	0	0	1	2	0	2	0	0	0	1	1	0	0	0	0	0	0	0	0
273	0	2	0	0	0	0	2	2	1	0	1	0	0	0	0	0	1	0	0	2	2	1	1	2	0	1	2	2	1	2	2	1	2	1	1	1	1	1	1	1	1	0	0	0	2	2	0	0	1
274	1	0	2	0	0	0	1	1	0	0	0	1	1	1	0	0	1	2	2	0	1	0	2	2	1	0	2	2	0	2	2	0	0	0	1	1	1	0	0	1	1	0	0	2	2	0	0	0	0
275	1	1	1	0	1	0	1	1	2	0	0	0	0	0	0	0	1	0	0	2	2	0	1	1	0	2	1	1	1	2	0	0	1	2	1	2	2	0	0	1	1	0	0	1	0	0	0	0	0
276	1	2	0	0	0	0	0	1	2	0	0	0	1	0	0	0	1	0	1	1	1	0	2	2	0	1	2	2	0	2	1	1	0	2	0	2	1	0	0	1	1	0	0	2	1	0	0	0	0
277	1	2	0	0	0	0	0	1	1	0	1	0	0	0	0	0	2	1	1	1	2	0	2	2	0	2	1	2	1	0	2	0	0	2	0	2	2	0	1	2	1	1	0	0	1	0	1	0	0
278	1	0	1	0	0	0	1	1	2	0	0	0	1	1	0	0	0	0	0	2	2	0	2	2	0	1	2	2	0	1	0	0	0	2	0	2	2	0	0	2	2	0	0	2	0	2	1	0	1
279	0	1	0	0	0	0	2	2	0	0	0	0	0	0	0	0	1	2	0	0	0	0	2	2	0	2	2	2	0	1	1	0	2	0	1	1	2	0	0	1	1	0	0	1	0	0	0	0	0
280	0	1	2	0	0	0	1	1	1	0	1	1	1	1	0	0	1	0	0	2	2	0	2	2	0	1	2	2	0	2	2	1	0	2	0	2	2	0	0	0	0	0	0	2	0	2	1	0	0
281	0	1	1	0	0	1	1	1	1	0	1	1	2	1	0	0	2	1	1	1	1	0	2	2	0	1	0	1	0	1	1	1	1	1	1	1	2	0	0	0	0	1	1	2	1	0	0	0	0
282	1	1	1	0	0	0	1	1	1	0	1	0	1	1	0	0	0	1	1	0	0	0	1	1	0	1	2	2	0	2	0	1	1	1	1	1	2	0	0	1	1	1	0	0	1	0	0	0	1
283	0	2	0	0	0	0	2	2	0	0	1	0	0	0	0	0	1	1	1	1	2	0	1	1	1	1	2	1	1	2	0	1	0	1	1	2	1	0	0	2	2	0	0	2	2	1	0	1	0
284	0	1	1	1	1	2	1	2	2	0	0	0	1	1	0	0	2	0	0	2	2	0	2	2	1	1	2	2	0	1	1	1	1	0	0	1	2	0	0	0	0	1	1	2	1	1	0	0	0
285	0	1	1	0	0	0	1	2	1	0	0	1	0	0	0	1	1	1	0	1	1	0	1	1	1	1	1	0	2	2	0	0	1	0	1	1	2	0	0	2	2	0	0	2	1	0	0	0	1
286	0	1	2	0	0	0	0	1	2	0	0	0	0	0	0	0	1	0	0	2	2	0	2	2	0	0	2	2	1	2	2	0	1	1	0	2	2	0	0	0	0	0	1	2	1	0	0	0	0
287	1	1	1	0	0	0	0	1	2	0	0	0	0	0	0	0	1	1	1	1	2	0	2	2	0	1	0	1	2	1	1	1	1	2	0	2	1	0	0	1	1	0	0	2	0	2	0	1	0
288	1	1	1	0	0	0	1	1	1	0	1	0	1	1	0	0	1	1	2	0	1	0	2	2	0	1	2	2	1	2	0	0	1	2	0	2	2	0	0	0	0	0	0	2	1	0	0	0	0
289	0	1	2	0	0	1	0	0	2	0	0	0	1	1	0	0	2	0	0	1	1	0	1	1	1	1	2	2	1	1	1	0	1	1	1	2	1	0	0	1	1	0	0	2	0	0	0	1	0
290	0	2	0	0	0	0	1	1	1	0	1	0	1	0	1	1	2	0	0	2	2	0	2	2	1	1	2	2	1	2	1	1	1	1	1	2	2	0	0	1	1	0	0	1	0	0	1	0	0
291	0	2	0	0	0	0	1	2	2	0	0	1	0	0	0	1	2	1	0	2	2	0	2	2	0	0	1	1	0	1	1	0	1	2	0	2	1	0	0	1	1	0	0	1	0	1	0	0	0
292	0	1	1	0	0	0	1	1	2	0	0	0	0	0	0	0	1	0	0	2	2	0	0	0	1	1	0	2	0	1	2	0	2	1	2	1	0	0	0	1	1	2	1	2	1	0	1	0	0
293	0	1	1	0	0	0	2	2	1	0	1	0	0	0	0	0	2	0	0	2	2	0	2	2	0	0	2	2	0	1	0	2	1	1	1	1	1	0	0	1	1	0	0	1	0	1	0	0	0
294	1	0	2	0	0	0	1	2	2	0	0	1	1	1	0	0	2	2	2	0	1	0	2	2	0	0	2	2	0	2	1	0	2	0	2	1	1	0	0	1	1	1	1	2	1	1	0	0	0
295	0	1	2	0	0	0	1	2	2	0	0	0	0	0	0	0	1	1	1	1	1	0	1	1	1	2	2	2	0	2	1	0	1	2	0	2	1	0	0	1	1	0	0	1	0	2	1	0	1
296	1	1	2	0	0	0	2	2	0	0	1	1	2	2	0	0	0	1	0	1	1	0	2	2	0	1	1	1	2	2	1	2	2	0	2	0	1	0	0	2	2	1	1	2	0	1	0	0	0
297	0	1	1	1	1	1	1	1	2	0	0	0	0	0	0	0	0	1	0	0	0	0	1	1	1	1	2	2	0	1	0	1	2	1	2	2	1	0	0	1	1	1	1	1	1	1	0	0	0
298	0	2	0	0	0	0	1	1	2	0	0	0	0	0	0	0	2	1	1	1	2	0	2	2	1	2	1	1	1	2	0	0	2	0	2	1	1	0	0	1	1	0	0	2	0	1	0	0	1
299	0	1	2	0	0	1	2	2	1	0	0	0	1	0	1	1	2	0	0	2	2	0	2	2	0	1	2	2	0	2	2	1	0	2	0	2	1	0	0	1	1	1	1	2	1	0	0	0	0
300	0	0	2	0	0	1	2	2	1	0	0	0	1	1	0	0	1	0	0	2	2	0	2	2	0	2	1	0	2	2	0	0	0	2	0	2	1	0	0	2	2	1	1	2	2	1	1	0	0
301	1	0	1	0	0	0	1	1	1	0	0	1	2	1	0	0	2	0	0	2	2	0	1	1	1	2	1	1	1	2	1	2	1	2	0	2	2	0	1	1	0	0	0	2	0	0	0	0	0
302	0	1	1	0	0	0	2	2	0	0	2	1	2	2	0	0	2	0	0	2	2	0	2	2	1	1	1	1	0	1	2	0	2	1	0	2	1	0	0	2	2	0	0	2	1	0	0	0	0
303	0	1	1	1	1	1	1	1	1	0	1	0	1	1	0	0	2	0	1	1	2	0	2	2	0	1	1	2	0	1	2	0	1	1	1	1	0	0	0	1	1	0	0	2	0	0	2	0	0
304	1	1	1	0	0	0	2	2	1	0	1	0	0	0	0	0	0	2	2	0	0	0	1	1	1	2	0	2	2	1	2	0	0	2	0	2	1	1	1	1	1	1	1	2	1	0	0	1	0
305	1	2	1	0	0	0	2	2	0	0	1	1	1	0	0	0	0	2	2	0	0	0	1	1	1	1	2	2	0	2	0	1	1	1	0	2	1	0	0	0	0	0	0	2	1	0	0	0	1
306	1	1	1	0	0	0	1	1	2	0	0	0	0	0	0	0	1	1	1	1	2	0	1	1	0	2	1	1	0	1	1	1	1	1	1	2	1	0	0	1	1	0	0	1	0	1	0	0	0
307	0	1	1	0	0	0	0	0	2	0	0	0	0	0	0	0	1	2	0	1	1	0	2	2	0	1	2	2	0	2	1	0	1	1	1	1	1	1	1	1	1	0	0	2	1	0	1	0	0
308	1	1	1	0	0	0	2	2	0	0	1	0	2	1	1	1	1	1	0	1	2	0	2	2	1	2	2	2	1	2	2	1	1	1	1	2	2	0	0	1	1	1	1	2	1	1	0	0	1
309	1	2	1	0	0	0	1	2	2	0	0	1	1	1	0	1	0	1	1	1	2	0	2	2	1	1	1	1	1	2	1	0	0	1	1	1	2	0	0	1	1	1	1	2	1	0	0	0	0
310	1	1	1	0	0	0	1	1	2	0	0	0	1	0	0	0	2	0	0	2	2	0	2	2	0	2	2	2	0	2	1	1	1	1	1	1	2	0	0	0	0	1	1	1	1	2	1	0	0
311	0	2	1	0	0	0	0	1	2	0	0	0	0	0	0	0	2	0	0	2	2	0	2	2	0	1	2	1	1	2	1	0	1	1	0	2	2	0	1	2	1	1	1	2	1	1	0	0	0
312	0	1	1	0	0	0	0	0	2	0	0	0	1	1	0	0	1	0	0	2	2	0	2	2	0	1	1	1	0	1	1	0	1	1	1	1	1	0	0	2	2	1	1	2	1	1	0	0	0
313	0	1	1	0	0	0	0	0	1	0	0	0	0	0	0	0	0	2	0	1	1	1	2	2	0	1	2	2	1	2	1	1	1	2	1	2	0	0	0	1	1	1	1	2	1	0	1	0	0
314	1	1	1	0	0	1	1	2	2	0	0	1	1	1	0	1	1	1	0	2	2	0	2	2	0	0	1	1	1	2	1	0	0	2	1	2	2	0	0	0	0	1	0	1	0	0	0	0	0
315	1	2	0	0	0	0	2	2	1	0	1	1	2	2	0	0	2	2	1	1	2	1	2	2	0	1	2	2	1	2	2	0	0	2	0	2	2	0	0	0	0	1	0	1	0	1	1	0	0
316	0	2	0	0	0	0	1	1	1	0	0	0	1	2	0	0	1	2	2	0	1	0	1	1	0	0	2	2	0	2	0	2	2	0	1	1	1	0	0	1	1	0	0	1	0	0	0	0	1
317	1	1	2	0	0	1	1	1	0	1	1	0	2	1	1	1	1	1	2	0	2	1	2	2	0	2	2	2	1	2	0	2	2	0	2	1	1	0	0	0	0	1	1	2	1	0	1	0	1
318	0	1	1	0	0	1	1	2	2	0	0	0	0	0	0	0	1	1	1	1	2	1	0	1	1	1	1	1	1	2	1	1	0	2	0	2	2	0	0	1	1	0	0	2	0	1	0	0	0
319	0	2	0	0	0	0	1	1	1	0	0	0	0	0	0	0	2	0	0	2	2	0	2	2	0	0	2	2	1	2	1	0	2	1	0	2	1	0	0	1	1	0	0	0	0	0	0	1	0
320	0	1	1	0	0	0	1	2	1	0	0	1	2	2	0	0	1	1	1	0	0	0	1	1	0	1	1	1	0	1	1	1	1	2	1	2	0	0	0	2	2	0	0	2	0	1	0	0	0
321	0	2	0	0	0	1	1	1	1	0	0	0	0	0	0	0	1	1	1	1	2	0	2	2	0	2	2	2	0	2	0	2	1	2	0	2	1	0	0	1	1	0	0	2	0	0	0	0	0
322	0	1	1	1	1	1	1	2	1	0	1	0	1	1	0	0	1	0	0	2	2	0	1	2	0	2	1	1	1	2	0	0	2	1	0	2	1	0	0	1	1	0	1	2	1	0	0	2	0
323	0	2	0	0	0	0	1	1	2	0	0	0	0	0	0	0	0	1	2	0	1	0	2	2	1	1	0	1	2	2	1	1	1	2	1	2	1	0	0	1	1	1	1	2	1	1	0	0	0
324	1	1	2	0	0	0	1	1	2	0	0	0	0	0	0	0	0	0	1	1	2	0	2	2	1	0	2	2	0	2	2	1	1	1	0	2	1	0	0	2	2	1	1	2	0	1	0	1	0
325	1	2	1	0	0	0	2	2	0	0	1	0	1	1	0	0	2	0	0	2	2	0	1	1	0	2	2	2	0	2	1	0	0	1	1	1	1	0	0	1	1	0	0	2	2	1	0	1	0
326	0	1	1	0	0	0	1	1	2	0	1	1	1	0	0	0	2	1	0	2	1	0	2	2	1	1	1	2	1	0	2	0	1	2	0	2	2	1	1	1	1	0	0	0	0	0	0	1	0
327	0	0	2	0	0	1	0	0	1	0	1	1	2	1	0	0	1	1	1	1	2	0	2	2	0	2	2	2	0	2	1	0	1	0	1	1	0	0	0	1	1	1	1	1	1	0	0	0	0
328	1	0	2	0	0	0	1	1	1	1	1	0	0	0	0	0	2	0	0	2	2	0	0	0	0	0	1	1	1	2	1	1	1	0	1	1	1	0	0	0	0	0	0	1	0	0	0	0	0
329	0	1	2	0	0	1	1	1	2	0	0	0	0	0	0	0	2	0	0	2	2	0	2	2	0	1	1	2	0	2	1	0	1	0	2	0	2	0	0	0	0	0	0	2	0	1	0	0	0
330	0	1	1	0	0	0	1	2	2	0	0	1	2	1	0	0	0	2	0	2	2	0	2	2	0	2	1	1	1	2	0	1	1	0	1	1	2	0	0	0	0	0	0	2	0	1	0	0	1
331	0	2	0	0	0	0	1	1	2	0	0	1	2	1	0	0	0	0	0	2	2	0	1	1	1	2	1	2	0	2	0	1	0	2	0	2	0	0	0	1	1	0	0	2	0	1	0	1	0
332	1	2	0	0	0	0	1	2	2	0	0	0	1	1	0	0	0	0	1	1	2	0	2	2	0	0	2	2	2	2	1	0	2	1	2	1	0	0	0	2	2	1	0	1	1	0	0	0	0
333	0	0	1	0	0	0	1	2	2	0	0	0	1	1	0	0	2	1	1	1	2	0	2	2	0	1	2	2	0	1	1	0	0	2	0	2	1	0	0	1	1	1	0	1	2	0	0	0	0
334	0	0	2	0	0	1	2	2	1	0	1	0	1	1	0	0	1	0	1	1	2	0	2	2	1	0	1	1	1	2	1	0	0	2	0	2	1	1	0	0	0	1	1	2	1	0	0	0	1
335	1	1	2	0	0	0	1	1	2	0	0	1	1	1	0	0	1	2	1	0	1	0	2	2	0	2	2	2	1	2	1	1	1	1	1	2	1	1	0	1	1	0	0	1	0	0	0	0	0
336	0	2	0	0	0	0	0	0	2	0	0	1	1	0	0	0	0	0	0	2	2	0	2	2	0	1	2	2	0	1	0	2	2	0	1	1	0	0	0	2	2	0	0	2	1	0	0	0	0
337	1	0	2	0	0	0	0	1	2	0	0	0	1	0	1	1	0	1	0	2	2	0	2	1	1	1	1	2	1	1	2	2	1	2	0	2	2	0	0	1	1	1	0	1	1	0	0	0	0
338	0	0	2	0	0	1	1	1	2	0	0	1	1	1	0	0	1	1	1	1	1	0	2	2	0	0	2	2	0	2	0	1	1	1	1	1	2	1	1	0	0	0	0	2	0	2	0	0	0
339	0	2	1	0	0	0	2	2	1	0	0	0	0	0	0	0	1	2	1	0	2	0	1	1	1	0	1	1	2	2	1	0	1	0	1	1	2	0	0	1	1	0	0	1	0	0	0	0	0
340	0	0	2	0	0	0	2	2	1	0	1	2	2	0	0	0	1	2	0	2	2	0	1	2	0	2	1	2	2	1	1	0	1	2	1	1	1	0	0	1	1	0	0	1	0	0	2	0	0
341	0	0	2	0	1	0	1	2	0	0	1	1	1	0	0	0	1	0	1	1	2	0	2	2	1	0	2	2	0	2	1	1	1	2	0	2	1	0	0	2	2	0	0	2	1	0	0	0	0
342	1	2	1	0	0	0	1	1	1	0	0	1	1	0	0	0	2	1	1	1	2	2	0	2	0	1	2	2	0	2	0	0	0	1	0	2	2	0	0	0	0	1	1	1	1	1	0	0	1
343	1	2	0	0	0	0	1	1	2	0	0	1	2	1	0	1	2	2	1	1	2	0	2	2	0	2	1	2	1	1	1	0	0	1	1	1	2	1	0	0	0	1	1	1	1	1	0	0	1
344	1	1	2	0	0	0	2	2	1	0	0	1	0	0	0	1	1	2	1	0	1	0	2	2	0	0	1	1	0	1	1	0	1	2	0	2	2	0	0	1	1	0	0	1	0	1	0	0	0
345	0	1	2	0	0	1	0	1	1	0	1	1	1	0	0	0	0	2	1	0	1	0	2	2	0	1	1	2	1	1	1	0	0	0	1	1	1	0	0	1	1	0	0	2	0	0	1	0	0
346	0	2	1	0	0	0	2	2	0	0	2	1	1	1	0	0	1	0	0	2	2	0	2	2	0	1	1	2	1	2	0	0	1	1	0	2	2	0	0	0	0	0	0	2	0	0	0	0	0
347	0	2	0	0	0	0	0	1	2	0	1	0	2	2	0	0	0	0	1	1	2	1	1	2	0	1	1	2	0	2	0	1	1	0	2	1	1	0	0	2	2	1	0	1	2	0	0	0	1
348	1	2	0	0	0	0	2	2	2	0	0	0	1	1	0	1	2	2	1	1	2	0	1	2	0	1	1	1	0	1	0	0	1	1	0	2	2	0	0	2	1	0	0	2	0	2	0	0	1
349	1	0	2	0	0	1	1	1	2	0	0	0	2	2	0	0	2	0	0	2	2	0	1	2	0	1	2	2	0	1	0	0	1	2	0	2	1	0	0	1	1	0	0	1	0	1	0	2	0
350	0	2	1	0	0	0	1	1	2	0	0	0	1	1	0	1	0	0	1	1	2	0	2	2	0	0	1	2	1	1	2	0	2	0	1	1	1	0	0	1	1	0	0	2	1	0	0	0	0
351	1	2	0	0	0	0	1	1	2	0	0	0	0	0	0	0	1	0	0	2	2	0	1	1	0	1	1	1	1	1	1	2	2	2	0	2	2	0	0	1	1	1	0	0	2	0	1	0	0
352	1	2	1	0	0	0	0	0	2	0	0	1	2	2	0	0	0	2	0	1	1	0	2	2	0	1	2	2	0	1	1	0	0	2	0	2	2	0	0	1	1	0	0	2	0	1	0	0	1
353	0	1	1	0	0	1	0	1	2	0	0	1	1	0	0	0	2	0	0	2	2	0	2	2	0	0	1	1	1	2	0	1	1	1	1	1	1	0	0	1	1	0	0	2	1	0	0	0	1
354	1	0	2	0	0	1	0	0	2	0	0	1	1	1	0	0	2	1	1	1	2	1	2	2	0	2	2	2	0	1	2	0	0	2	0	2	2	0	0	0	0	0	0	1	0	2	0	0	0
355	1	1	1	0	0	0	2	2	1	0	1	0	1	1	0	0	1	0	0	2	2	0	2	2	0	0	1	2	2	1	2	1	1	2	1	2	1	0	0	1	1	0	0	2	1	1	1	0	0
356	0	0	2	0	0	0	0	0	2	0	0	1	1	0	0	0	1	1	2	0	1	0	2	2	0	1	1	1	1	2	1	0	2	1	0	2	1	1	1	1	1	0	0	2	0	1	0	0	0
357	0	2	1	0	0	0	1	2	2	0	0	0	1	1	0	0	2	0	0	2	2	0	2	2	0	2	1	1	0	1	1	1	1	1	0	2	2	0	0	0	0	0	0	1	0	2	0	0	1
358	0	1	2	0	0	0	1	1	2	0	0	1	1	0	0	0	0	1	0	1	1	0	2	2	0	0	2	2	0	2	0	0	1	0	2	0	1	0	0	2	2	1	1	2	1	1	0	0	0
359	0	1	2	0	0	0	1	1	1	0	0	1	2	1	0	0	0	1	0	0	0	0	2	2	0	1	1	2	1	1	2	0	2	2	0	2	2	0	0	0	0	0	0	2	1	0	0	0	0
360	0	1	1	0	0	0	1	1	2	0	0	1	2	2	0	0	0	1	1	1	1	0	2	2	0	2	1	2	0	2	0	1	0	1	1	1	1	0	0	1	1	2	1	2	1	0	0	0	0
361	0	1	1	0	0	0	0	1	2	0	0	0	0	0	0	0	0	1	2	0	2	0	1	2	0	2	2	2	0	2	0	1	1	1	2	1	2	0	0	1	1	0	0	2	1	0	0	0	0
362	1	2	2	0	0	0	2	2	1	0	1	0	0	0	0	0	2	1	1	1	2	0	1	2	0	1	1	1	0	1	0	0	1	1	1	2	1	1	0	0	0	1	1	2	1	2	0	0	0
363	0	1	2	0	0	0	2	2	1	0	0	0	1	1	0	0	0	2	1	1	2	0	1	1	1	1	1	1	2	2	0	0	0	1	0	2	2	0	1	2	1	1	0	1	0	0	0	0	0
364	1	0	2	0	0	1	0	0	2	0	0	1	1	1	0	0	1	2	2	0	1	0	2	2	0	2	0	0	1	1	0	0	0	2	1	1	1	0	0	1	1	0	0	2	0	0	0	1	0
365	0	1	1	0	0	0	0	0	2	0	0	0	1	0	0	0	0	0	0	2	2	0	2	2	0	1	2	2	0	2	0	1	1	1	0	2	2	0	0	0	0	0	1	2	1	0	0	0	0
366	1	1	1	0	0	0	0	1	2	0	0	0	0	0	0	0	2	0	0	2	2	0	1	1	1	1	1	1	2	2	0	0	0	1	0	2	1	0	0	0	0	1	1	2	1	0	0	1	0
367	0	2	1	0	0	0	0	0	2	0	0	0	1	1	0	0	0	0	1	1	2	0	2	2	0	1	2	2	0	2	1	0	1	0	1	1	2	0	0	0	0	0	0	2	0	2	0	0	1
368	1	2	0	0	1	0	2	2	1	0	1	0	1	1	0	0	0	2	1	0	0	0	2	2	0	1	0	1	0	1	1	0	2	0	2	2	2	0	0	1	1	1	0	0	1	0	1	0	0
369	0	1	1	0	0	1	1	1	0	1	1	0	1	0	0	0	0	0	1	1	1	0	2	2	0	1	1	1	1	2	0	2	2	2	0	2	0	0	0	2	2	0	1	2	1	0	0	1	0
370	1	0	2	0	0	0	2	2	0	0	1	1	1	0	0	0	1	1	2	0	2	0	2	2	0	0	1	1	0	1	0	2	1	1	1	0	1	0	0	1	1	0	0	2	0	0	0	1	0
371	0	2	1	0	0	0	1	1	2	0	0	0	1	1	0	0	2	1	0	2	2	0	2	2	0	2	2	2	0	2	2	0	1	2	0	2	2	0	0	0	0	1	1	2	0	0	0	1	1
372	1	0	2	0	0	1	1	1	2	0	0	0	2	0	1	1	1	1	1	1	1	0	2	2	0	0	2	2	1	2	1	1	0	1	0	2	2	0	0	1	1	0	1	2	1	0	1	0	0
373	1	1	2	0	0	0	1	1	1	1	1	0	0	0	0	0	1	1	0	1	1	0	2	2	0	0	1	1	1	1	1	2	2	0	2	0	2	0	0	1	1	0	0	1	0	0	0	0	0
374	0	1	0	0	0	0	2	2	0	0	1	0	1	0	0	0	1	1	1	1	1	0	1	1	2	2	1	2	1	2	2	2	2	0	2	0	1	0	0	1	1	0	0	0	0	0	1	0	0
375	1	1	1	0	0	0	1	1	1	1	0	1	1	0	0	0	1	1	1	1	2	0	2	2	0	0	2	2	0	2	1	0	1	0	1	2	1	0	0	2	2	0	0	1	0	0	0	0	0
376	1	1	2	0	0	0	1	1	2	0	0	0	0	0	0	0	1	1	1	1	2	0	1	1	0	1	0	1	1	0	1	0	0	2	0	2	2	0	0	1	1	0	0	2	0	1	0	0	0
377	0	2	0	0	0	0	0	1	1	0	1	0	2	2	0	0	1	2	2	0	0	0	1	1	0	0	2	2	0	2	1	1	0	2	0	2	1	0	0	1	1	0	0	2	0	0	0	1	0
378	0	2	0	0	0	0	2	2	1	0	0	1	1	0	0	0	1	1	1	1	1	0	1	2	0	1	1	2	1	2	2	1	2	1	1	1	2	0	0	0	0	0	0	1	0	1	0	0	1
379	0	1	2	0	0	0	2	2	1	0	1	0	1	1	0	1	2	1	1	1	2	0	1	1	0	1	2	2	0	1	1	1	1	1	0	2	1	0	0	0	0	0	0	2	0	2	0	0	0
380	1	1	1	1	1	2	1	1	1	1	1	0	1	1	0	0	2	1	1	1	2	0	1	1	1	0	1	1	0	1	0	2	1	2	0	2	1	0	0	0	0	1	0	1	0	0	0	1	0
381	1	0	2	0	0	0	0	1	2	0	0	0	0	0	0	0	1	2	1	1	1	0	2	2	0	0	2	2	1	2	2	0	1	1	1	1	1	1	1	1	1	0	0	2	1	1	0	0	1
382	1	0	2	0	0	1	1	1	2	0	0	0	1	1	0	0	2	1	1	1	2	0	2	2	0	1	0	1	1	2	0	0	1	2	1	2	2	0	0	0	0	1	1	2	1	1	0	1	0
383	0	0	2	0	0	0	2	2	1	0	0	0	1	1	0	1	1	0	0	2	2	0	2	2	0	1	1	1	0	1	2	2	2	2	0	2	1	0	0	1	1	0	0	2	0	1	0	1	0
384	0	1	2	0	0	0	0	1	2	0	0	1	1	0	0	0	1	2	2	0	1	0	1	1	1	1	2	2	0	2	0	1	1	1	0	2	1	1	1	1	1	1	0	1	0	1	2	0	0
385	1	1	1	1	1	1	1	1	2	0	0	0	0	0	0	0	1	0	1	1	1	0	2	2	0	2	0	2	2	0	2	0	0	2	0	2	2	1	1	0	0	0	0	1	0	1	0	0	0
386	0	0	2	0	0	0	0	1	2	0	0	0	0	0	0	0	1	0	0	2	2	0	2	2	0	0	2	2	1	1	1	0	0	2	1	2	1	0	0	1	1	1	1	2	1	0	0	0	0
387	0	1	1	1	1	1	0	0	2	0	0	1	1	1	0	0	2	1	1	1	2	0	2	2	1	0	2	2	0	2	1	0	1	1	1	1	1	0	0	1	1	1	1	2	1	1	0	0	0
388	0	1	1	0	0	0	2	2	1	0	1	0	2	2	0	0	1	1	1	1	2	0	1	1	0	1	1	2	1	2	0	0	0	2	0	2	0	0	0	1	1	0	0	2	1	0	0	0	1
389	1	1	1	0	0	0	1	1	1	0	0	0	1	1	0	0	1	0	0	1	1	0	2	2	0	0	2	2	0	2	0	0	1	0	1	1	0	0	0	1	1	1	1	2	1	1	0	0	0
390	0	0	2	0	0	0	2	2	1	0	1	0	0	0	0	0	1	1	1	1	1	0	2	2	0	1	2	2	0	1	2	1	1	1	1	1	2	1	1	1	1	1	1	2	1	0	0	0	0
391	0	1	2	0	0	0	1	1	1	1	0	0	0	0	0	0	0	0	1	1	1	0	2	2	1	0	0	0	1	2	1	1	1	1	1	1	2	0	0	0	0	0	0	2	0	0	0	0	1
392	1	0	2	0	0	1	0	1	2	0	0	1	2	1	0	0	2	0	0	2	2	0	2	2	0	1	1	1	1	2	1	1	1	1	1	1	0	0	0	2	2	0	0	1	0	0	0	1	0
393	0	2	2	0	0	0	2	2	1	0	1	2	2	0	1	1	1	2	2	0	1	1	2	2	0	2	2	2	1	2	0	1	1	0	1	1	1	0	0	1	1	1	1	2	1	0	1	0	1
394	1	2	1	0	0	0	0	1	2	0	0	1	1	0	0	0	2	1	1	1	2	0	1	1	1	0	2	2	1	2	1	2	2	0	2	0	1	0	0	1	1	0	0	1	0	1	1	0	0
395	1	2	0	0	0	0	1	0	2	0	0	1	1	1	0	0	1	0	1	1	2	0	1	1	0	1	1	2	1	1	2	1	0	2	0	2	1	0	0	1	1	0	0	1	0	1	0	0	1
396	0	0	1	0	0	0	2	2	0	0	2	0	0	0	0	0	2	1	1	1	1	0	2	2	0	2	2	2	1	2	1	2	2	0	1	1	0	0	0	1	1	1	1	2	1	0	0	0	0
397	1	2	0	0	0	0	2	2	0	0	2	1	2	2	0	0	1	1	1	1	1	0	2	2	0	1	2	2	0	2	0	0	0	2	0	2	1	0	0	1	1	0	0	2	1	0	0	0	0
398	0	2	0	0	0	0	0	1	2	0	0	0	1	1	0	0	0	1	0	1	0	0	1	1	1	0	1	1	1	2	1	0	0	2	0	2	2	0	0	0	0	1	1	2	1	1	0	1	0
399	1	0	2	0	0	1	2	2	0	0	1	0	0	0	0	0	0	0	0	2	2	0	1	2	0	0	1	2	0	2	1	0	0	2	0	2	1	0	0	2	2	1	0	1	0	0	0	0	0
400	1	2	1	1	1	1	1	2	0	0	1	0	0	0	0	0	0	2	1	1	2	0	0	0	0	1	1	1	1	1	1	0	0	2	0	1	0	0	0	1	1	0	0	1	0	1	0	0	0
401	1	0	2	0	0	1	2	2	1	0	1	2	2	1	0	0	2	1	1	1	1	0	2	2	0	1	2	2	1	2	1	1	1	2	0	2	2	0	1	2	1	1	1	1	1	0	0	0	0
402	1	1	1	0	1	0	0	1	2	0	0	0	1	1	0	0	1	0	2	0	2	0	1	1	0	0	2	2	1	2	0	0	1	1	0	2	1	0	0	2	2	0	0	2	0	2	1	0	0
403	0	1	1	0	0	0	1	1	2	0	0	0	0	0	0	0	1	1	1	1	1	0	2	2	0	1	1	2	0	1	1	1	2	0	1	1	0	0	0	1	1	1	1	2	1	0	0	0	0
404	1	1	2	0	0	0	0	1	2	0	0	0	0	0	0	0	0	1	2	0	2	0	2	2	0	1	1	1	1	2	1	1	2	1	1	2	1	0	0	2	2	1	1	2	1	0	0	0	0
405	1	1	1	0	0	0	0	0	2	0	0	1	1	0	0	0	0	1	0	1	1	0	0	0	1	1	2	0	1	1	1	0	1	2	0	2	0	0	0	2	2	0	0	1	0	0	0	0	0
406	1	2	1	0	0	0	1	1	2	0	0	0	0	0	0	0	2	1	1	1	2	0	2	2	0	1	1	1	1	2	0	1	1	1	0	2	1	0	0	1	1	1	1	2	1	0	0	2	0
407	1	1	1	0	0	0	1	1	1	0	0	1	0	0	0	1	1	1	0	1	1	1	2	2	0	2	2	2	0	2	0	0	1	2	1	2	2	0	0	1	0	0	0	2	1	0	0	2	0
408	0	0	2	0	0	0	2	2	0	0	1	0	1	1	0	0	1	1	1	1	1	0	2	2	0	2	0	1	1	2	0	2	2	0	1	1	0	0	0	2	2	0	0	0	0	0	0	0	0
409	0	1	2	0	0	0	1	2	2	0	0	0	0	0	0	0	2	1	0	2	2	0	2	2	0	0	1	2	0	2	1	1	0	2	0	2	2	0	0	0	0	0	0	2	1	0	0	0	1
410	0	1	1	0	0	0	1	1	1	1	1	0	0	0	0	0	1	1	1	1	2	0	2	2	0	1	2	2	1	2	0	0	1	1	0	2	1	1	1	1	1	0	0	2	0	0	0	0	1
411	1	2	1	0	0	0	1	1	1	0	0	0	1	1	0	0	2	1	1	1	2	0	2	2	0	0	2	1	1	2	0	0	1	0	2	0	0	0	0	2	2	0	0	2	1	0	1	0	0
412	1	0	2	0	0	1	2	2	1	0	0	0	1	1	0	0	2	0	0	2	2	0	2	2	1	2	2	2	1	2	1	0	0	1	1	1	1	0	0	1	1	1	1	2	0	0	0	0	2
413	0	1	2	0	0	0	1	2	1	0	0	1	1	0	0	0	2	0	0	2	2	0	0	1	1	1	2	2	1	2	1	0	1	1	0	2	1	0	0	2	1	0	0	2	0	2	0	0	1
414	0	1	1	1	1	1	2	2	0	0	0	0	0	0	0	0	1	0	0	2	2	0	2	2	0	2	1	2	1	1	2	1	1	2	0	2	1	0	0	0	0	0	0	1	1	1	0	0	0
415	1	1	1	0	0	0	2	2	1	0	1	1	2	1	0	1	0	2	0	1	1	1	2	2	0	0	1	2	2	1	1	0	1	0	2	0	1	0	0	1	1	0	0	2	0	1	1	0	0
416	1	2	1	0	0	0	1	1	1	0	0	0	1	0	1	1	1	2	1	0	2	0	2	2	1	1	2	2	1	2	0	0	2	0	2	2	2	0	0	1	1	0	0	1	0	1	0	0	0
417	0	2	0	0	0	0	2	2	1	0	1	0	0	0	0	0	2	0	0	2	2	0	1	2	0	1	2	2	0	1	1	0	1	0	1	1	1	0	0	1	1	0	0	2	0	1	0	0	0
418	0	2	1	0	0	0	1	1	1	1	2	0	0	0	0	0	1	1	1	1	1	1	2	2	0	0	2	2	1	2	0	0	0	2	0	2	2	0	0	1	1	0	0	2	0	0	0	0	0
419	0	1	2	0	0	0	2	2	0	0	0	0	1	2	0	0	1	1	1	1	2	0	1	1	1	1	0	2	1	1	1	1	0	2	0	2	2	0	0	0	0	0	0	1	0	1	0	0	1
420	0	0	2	0	0	1	1	2	2	0	0	0	0	0	0	0	2	1	1	1	2	0	2	2	1	2	1	2	1	2	2	1	1	1	0	2	1	1	1	1	1	0	0	2	1	0	0	1	1
421	1	1	1	0	0	1	1	1	1	0	1	0	1	1	0	0	1	1	0	2	2	0	1	2	0	1	2	2	0	2	1	0	1	0	1	1	0	0	0	2	2	1	1	2	1	1	1	0	0
422	1	1	1	0	0	0	1	1	2	0	0	1	1	1	0	0	1	1	1	1	2	0	2	2	0	0	1	2	0	2	0	1	1	1	1	1	1	0	0	2	2	1	1	1	1	1	1	0	0
423	1	1	1	0	0	0	1	1	2	0	0	0	1	1	0	0	1	2	2	0	1	1	1	2	1	0	1	2	1	0	2	0	0	2	0	2	1	1	1	0	0	1	1	2	0	1	0	0	1
424	0	1	2	0	0	0	2	2	1	0	1	2	2	1	0	0	2	1	1	1	2	0	2	2	0	0	1	1	0	1	0	0	0	1	1	1	0	0	0	2	2	0	0	2	1	0	1	1	0
425	0	1	1	0	0	0	2	2	1	0	0	0	1	1	0	0	2	2	2	0	1	0	2	2	0	2	2	2	0	2	2	1	1	1	0	2	0	0	0	2	2	0	0	2	0	0	1	0	0
426	1	0	2	0	1	0	1	1	2	0	0	2	2	0	1	1	0	0	0	2	2	0	2	2	0	1	1	2	1	2	2	1	1	1	1	2	1	0	0	0	0	0	0	2	0	0	0	0	0
427	1	0	2	0	1	0	1	2	1	0	1	1	1	1	0	0	1	1	1	1	2	0	2	2	0	0	1	1	2	2	0	1	2	0	1	1	1	0	0	2	1	1	0	1	1	1	0	0	2
428	1	2	0	0	0	0	1	2	1	0	0	0	1	0	0	0	1	1	0	1	1	0	2	2	0	0	2	2	0	1	1	0	1	1	1	1	0	0	0	1	1	0	0	1	0	1	0	0	0
429	0	1	1	0	0	0	1	2	2	0	0	0	1	0	0	0	2	0	1	1	2	0	2	2	1	2	1	1	1	2	0	1	1	0	2	1	2	0	0	0	0	0	0	2	0	0	0	0	0
430	1	1	1	0	0	0	0	2	2	0	1	1	1	0	1	1	1	2	0	1	1	0	2	2	0	1	2	2	0	2	0	0	2	2	0	2	0	0	0	2	2	2	2	2	2	1	0	0	0
431	0	0	2	0	0	1	1	2	2	0	0	0	0	0	0	0	2	1	0	2	2	1	2	2	0	2	0	2	1	1	1	0	1	1	1	1	2	0	0	0	0	0	0	2	2	1	0	0	0
432	0	1	1	0	0	0	2	2	0	0	0	1	1	0	0	0	2	0	0	1	1	0	1	1	1	1	1	2	0	1	2	0	1	2	0	2	1	0	0	1	1	0	0	1	0	0	0	0	0
433	0	1	2	0	0	0	0	1	1	0	1	0	1	1	0	0	2	0	0	2	2	0	2	2	1	2	2	2	0	2	1	2	1	0	2	0	2	0	0	1	1	0	0	2	0	0	0	0	0
434	0	2	0	0	0	0	1	1	2	0	0	0	1	1	0	0	2	1	1	1	1	0	2	2	0	0	2	2	0	2	0	1	2	0	1	1	0	0	0	2	1	0	0	2	0	2	0	0	0
435	1	2	1	1	1	1	2	2	1	0	0	0	1	1	0	0	2	1	1	1	2	0	1	1	1	1	1	1	1	2	1	2	2	0	2	0	0	0	0	2	2	0	0	2	1	0	0	0	0
436	0	2	0	0	0	0	1	1	0	0	1	0	0	0	0	0	1	2	1	0	0	0	2	2	0	1	2	2	0	1	0	0	0	2	0	2	1	0	0	0	0	0	0	2	0	0	1	0	0
437	1	2	1	0	0	0	0	0	2	0	0	1	2	1	0	0	0	1	0	1	0	0	2	2	0	0	1	1	2	2	0	0	0	1	1	1	2	0	0	1	1	0	1	1	1	0	0	0	0
438	1	0	2	0	0	0	0	0	2	0	0	0	0	0	0	0	1	1	0	1	1	0	2	2	0	0	1	1	1	2	1	0	0	2	0	2	2	0	0	0	0	0	0	0	0	1	0	0	0
439	0	1	1	0	0	1	2	2	1	0	0	0	0	0	0	0	2	2	0	1	1	0	2	2	0	2	1	1	1	2	1	0	1	0	1	2	1	0	0	0	0	0	0	2	0	2	0	1	1
440	0	1	1	0	0	0	1	1	1	0	1	0	0	0	0	0	1	0	1	1	1	0	1	1	0	1	2	2	0	1	2	0	1	2	0	2	2	0	0	0	0	0	0	2	0	0	0	0	1
441	1	2	1	0	0	0	2	2	1	0	1	1	0	0	0	1	1	0	0	2	2	0	2	2	0	0	1	1	1	2	0	0	2	1	1	2	2	0	0	1	1	0	0	0	1	1	0	0	0
442	0	0	2	0	0	0	0	1	2	0	1	0	0	0	0	0	1	2	2	0	0	0	2	2	1	2	2	2	1	2	1	0	0	2	0	2	0	0	0	1	1	0	0	2	1	0	1	0	0
443	0	0	2	0	0	0	1	2	2	0	0	0	1	0	0	0	2	2	1	1	2	0	2	2	0	1	2	2	1	2	1	0	1	1	0	2	1	0	0	1	1	0	0	2	1	0	0	0	0
444	1	1	2	0	0	0	0	0	2	0	0	1	1	0	0	0	1	1	2	0	2	0	1	1	1	2	2	2	1	1	0	0	1	1	1	1	0	0	0	1	1	2	2	2	2	0	0	1	0
445	0	0	2	0	0	0	1	1	2	0	0	0	2	2	0	0	0	1	2	0	2	0	0	0	0	1	1	2	0	2	1	0	0	2	2	1	2	0	0	0	0	0	0	0	0	0	0	0	1
446	0	2	0	0	0	0	1	1	1	1	1	0	0	0	0	0	2	1	0	2	2	0	2	2	0	2	1	1	1	2	0	1	1	1	1	1	2	0	1	2	0	0	0	1	0	0	0	0	0
447	0	1	1	0	0	1	2	2	1	0	0	1	1	0	0	0	1	0	0	2	2	0	2	2	0	1	1	1	1	1	1	1	1	2	1	2	0	0	0	1	1	1	1	2	1	2	1	0	0
448	1	0	2	0	0	0	0	0	2	0	0	0	0	0	0	0	2	1	0	2	2	0	2	2	0	0	1	2	0	1	2	1	2	1	1	1	2	0	0	1	0	1	1	1	1	1	0	0	0
449	0	2	0	0	0	0	1	1	2	0	0	1	2	2	0	0	1	1	1	1	2	0	2	2	1	2	2	2	0	2	1	1	1	2	0	2	1	2	1	1	1	1	1	2	2	0	1	0	0
450	0	0	2	0	0	0	1	1	1	0	0	0	1	1	0	0	2	0	1	1	2	0	2	2	0	2	2	2	0	2	0	1	1	1	1	2	2	1	1	0	0	0	0	1	0	1	0	0	0
451	1	1	1	0	0	0	0	1	2	0	0	0	1	1	0	1	1	1	1	1	2	1	2	2	0	1	2	2	1	2	0	1	1	1	1	2	2	0	0	2	2	0	0	1	1	1	1	0	0
452	0	0	1	0	0	0	1	1	2	0	0	0	1	1	0	0	2	0	0	2	2	0	1	2	0	1	2	2	0	2	1	0	1	1	1	1	1	0	0	0	0	0	0	0	0	0	0	0	0
453	0	0	2	0	0	0	0	0	2	0	0	0	0	0	0	0	0	1	2	0	1	0	2	2	1	2	1	1	0	1	2	2	2	0	1	1	1	0	1	2	1	0	0	2	2	1	0	0	0
454	1	1	1	0	0	1	1	1	2	0	0	0	1	0	0	0	1	1	1	1	1	0	2	2	0	1	1	2	1	2	0	0	1	0	1	1	1	0	0	2	2	1	0	0	1	0	0	0	0
455	0	1	1	1	1	1	2	2	1	0	1	0	0	0	0	0	0	0	1	1	2	0	2	2	0	2	1	1	0	1	0	1	1	2	0	2	1	0	0	1	1	1	1	2	1	0	1	0	0
456	1	1	2	0	0	0	2	2	1	0	1	0	0	0	0	0	2	0	0	2	2	0	2	2	1	2	1	2	0	2	0	2	2	1	0	2	2	0	0	1	1	0	0	2	0	1	0	0	0
457	1	2	0	0	1	0	1	1	2	0	0	1	2	1	0	1	0	0	0	2	2	0	1	2	0	1	1	2	0	2	0	1	0	2	0	2	2	0	0	1	1	1	0	1	2	1	0	0	0
458	0	1	1	0	0	1	2	2	1	0	0	0	0	0	0	0	0	0	1	1	2	0	2	2	0	1	2	2	1	1	2	1	1	0	1	1	1	0	0	1	1	1	0	0	1	0	0	0	0
459	0	0	2	0	0	2	1	1	1	0	0	0	1	1	0	0	1	1	1	1	1	0	1	1	1	0	2	2	0	1	1	0	0	1	2	2	1	0	0	1	1	0	1	2	1	0	0	0	0
460	1	1	1	0	0	0	2	2	1	0	1	0	0	0	0	0	1	0	0	2	2	1	2	2	0	0	1	1	1	2	0	1	1	1	1	1	2	0	0	1	0	0	0	2	1	1	0	0	0
461	0	2	0	0	0	0	1	2	2	0	0	1	0	0	0	0	1	1	0	1	1	0	2	2	0	1	2	2	1	1	1	1	2	1	1	1	1	0	0	0	0	1	0	1	1	1	0	0	0
462	1	0	2	0	0	0	1	1	1	0	1	0	0	0	0	0	1	2	0	1	1	1	2	2	0	1	2	2	0	2	1	0	0	1	0	2	1	0	0	2	1	1	1	2	1	0	0	0	0
463	1	1	1	1	1	1	1	2	2	0	0	1	1	1	0	0	1	1	2	0	1	0	0	1	1	0	1	0	2	2	0	0	1	2	0	2	2	0	0	1	1	2	2	2	2	1	1	0	0
464	0	0	2	0	1	0	0	0	2	0	0	0	1	1	0	0	1	2	1	0	1	0	2	2	0	0	0	1	1	0	1	0	0	1	0	2	0	0	0	1	1	1	1	2	1	0	1	0	0
465	0	0	2	0	0	0	0	1	2	0	0	0	0	0	0	0	0	1	0	0	0	0	2	2	0	0	2	2	0	2	1	0	0	1	0	2	2	0	0	2	1	0	0	1	0	1	0	1	0
466	1	2	1	0	0	0	0	0	2	0	0	0	0	0	0	0	1	0	1	1	2	0	1	1	1	1	1	2	2	1	2	0	1	1	1	2	1	0	0	0	0	0	0	2	1	0	0	0	0
467	0	1	1	0	0	0	1	1	1	0	1	1	2	2	0	0	2	0	0	2	2	0	1	1	0	2	0	2	0	1	2	0	1	0	1	1	1	0	0	1	1	1	1	2	1	1	0	1	0
468	1	0	2	0	0	1	0	0	2	0	1	0	1	2	0	0	1	1	1	1	1	0	2	2	0	2	2	2	1	2	1	0	0	2	0	2	0	0	0	1	1	0	0	1	0	0	0	0	0
469	0	2	1	0	0	0	1	1	1	0	0	1	0	0	0	1	1	0	1	1	1	0	2	2	1	0	0	2	2	0	2	2	1	2	0	2	1	0	0	1	1	0	0	1	0	1	0	0	0
470	0	1	1	0	0	0	0	0	2	0	0	0	0	0	0	0	0	2	1	0	0	1	2	2	0	2	2	2	0	2	0	0	1	1	1	2	0	0	0	1	1	0	0	2	0	1	0	0	0
471	0	2	1	0	0	0	0	1	2	0	0	0	0	0	0	0	1	1	2	0	2	0	1	1	1	2	2	2	0	1	1	0	2	1	0	2	2	0	0	1	1	1	1	1	1	1	0	0	1
472	0	2	1	0	0	0	1	1	1	0	0	0	0	0	0	0	2	0	0	2	2	0	1	1	1	0	2	2	1	2	1	0	0	1	2	2	1	0	0	0	0	1	1	2	1	0	0	0	1
473	1	1	1	0	0	1	0	0	2	0	0	1	1	1	0	0	0	0	1	1	1	0	0	1	0	1	2	2	1	2	0	2	1	1	0	2	2	0	0	0	0	1	0	0	1	0	0	0	0
474	1	1	1	0	0	0	1	1	1	0	0	0	1	1	0	0	1	0	0	2	2	0	1	1	1	0	2	2	1	2	1	2	2	0	1	1	1	0	1	2	1	1	0	1	0	1	0	0	1
475	0	1	1	0	0	0	2	2	1	0	0	0	0	0	0	0	2	0	0	2	2	0	2	2	1	1	1	1	0	1	2	0	1	2	0	2	1	0	0	1	1	0	0	0	0	1	0	0	0
476	1	1	1	0	0	0	0	1	2	0	0	1	1	0	0	0	1	1	0	1	1	0	2	2	0	2	2	2	0	1	1	0	1	1	0	2	1	0	0	1	1	1	1	2	2	0	0	0	0
477	0	0	2	0	0	1	0	1	2	0	0	1	1	0	0	1	1	1	0	1	1	0	1	1	1	0	1	1	1	2	0	0	2	1	0	2	1	0	0	2	2	0	0	1	1	1	0	1	0
478	1	2	0	0	0	0	1	1	1	0	0	0	1	0	1	1	1	1	1	1	1	0	1	2	0	2	0	2	2	2	2	1	0	1	1	1	1	0	0	1	1	0	0	1	0	1	0	0	1
479	1	0	2	0	1	0	2	2	1	0	0	0	1	1	0	1	2	2	1	1	2	0	1	1	0	0	0	0	1	1	0	1	0	2	1	2	2	0	0	0	0	0	0	0	0	1	0	1	0
480	1	1	1	0	0	1	1	1	0	1	1	1	0	0	0	0	1	1	1	1	2	0	2	2	0	0	0	1	0	1	1	0	1	0	1	1	2	0	0	1	1	0	1	1	1	0	0	0	0
481	0	1	2	0	0	0	0	0	2	0	0	1	1	1	0	0	1	1	0	1	1	0	2	2	1	1	1	0	2	2	0	2	2	2	0	2	1	1	0	1	0	0	0	0	0	1	0	0	0
482	0	2	2	0	0	0	0	0	1	0	1	1	1	0	0	0	1	1	1	1	2	0	2	2	1	2	2	2	0	1	1	1	1	0	2	1	0	0	0	2	1	0	0	1	0	0	0	0	0
483	0	1	2	0	0	0	1	2	0	0	1	2	2	1	0	0	1	2	0	2	2	0	2	2	0	0	2	2	0	2	0	0	1	1	1	1	2	0	0	0	0	1	1	2	1	0	0	0	1
484	1	2	0	0	0	0	1	1	1	1	0	0	0	0	0	0	1	1	1	1	2	0	2	2	0	0	0	2	2	2	2	1	2	1	1	1	1	0	0	1	1	0	0	1	0	0	0	0	0
485	0	1	1	0	0	1	1	2	1	0	0	0	2	1	1	1	2	1	1	1	2	0	2	2	0	2	2	2	0	2	1	0	2	1	2	1	1	0	0	2	2	0	0	2	0	1	0	0	1
486	0	0	1	0	0	0	0	0	1	0	1	0	0	0	0	0	1	2	1	0	1	0	2	2	0	1	2	2	0	2	0	0	0	2	0	2	1	0	0	0	0	1	0	1	1	0	0	0	0
487	1	1	2	0	0	0	0	1	2	0	0	0	0	0	0	0	0	0	1	1	1	0	1	1	0	1	2	2	0	2	1	0	1	1	1	1	1	0	0	1	1	0	0	2	1	0	0	0	0
488	1	1	1	0	0	1	0	0	1	0	1	1	1	0	0	0	2	0	0	2	2	1	2	2	1	1	2	2	1	2	1	2	2	0	2	0	2	0	0	0	0	0	0	2	1	0	0	0	0
489	1	0	2	0	0	0	2	2	1	0	0	0	0	0	0	0	1	0	0	1	1	0	2	2	1	2	1	2	2	1	1	1	1	1	0	2	1	0	0	2	2	1	1	2	0	1	0	0	0
490	0	0	1	0	0	0	1	2	2	0	0	0	1	1	0	0	2	2	1	1	2	0	1	1	0	2	1	2	0	1	2	0	0	2	0	2	2	0	0	0	0	0	0	2	0	0	0	0	0
491	1	2	0	0	0	0	1	1	2	0	0	0	0	0	0	0	0	0	1	1	2	0	1	2	0	0	2	2	1	2	2	1	1	1	0	2	0	0	0	2	2	0	0	1	0	1	0	0	0
492	1	2	1	0	0	0	1	2	0	0	1	2	2	0	0	0	1	1	0	1	1	0	2	2	0	1	1	1	1	2	0	0	2	1	0	2	1	0	0	1	1	0	0	1	0	0	0	1	0
493	0	0	2	0	0	0	1	1	2	0	0	0	0	0	0	0	1	1	0	2	2	0	1	1	1	1	1	2	0	2	0	0	0	1	1	1	2	0	0	0	0	1	1	2	0	1	2	0	0
494	0	2	1	0	0	0	2	2	1	0	1	1	1	0	0	0	2	1	1	1	2	0	1	1	1	2	1	2	1	1	2	0	1	1	1	1	1	0	0	1	1	0	0	2	0	0	0	1	1
495	1	2	1	0	0	0	2	2	1	0	0	0	1	1	0	0	1	0	0	2	2	0	2	2	0	0	1	2	1	1	1	0	1	1	0	2	1	0	0	1	1	2	2	2	2	0	1	0	0
496	0	2	0	0	0	0	1	1	1	0	1	1	1	0	0	0	1	0	0	2	2	0	2	2	0	0	1	1	2	2	1	0	1	1	0	2	1	0	0	2	2	1	0	1	1	0	0	0	0
497	0	2	1	0	0	0	2	2	1	0	0	0	1	1	0	0	1	1	0	1	1	0	2	2	0	1	1	2	1	1	1	0	0	1	2	2	1	1	1	0	0	1	0	0	2	0	1	0	1
498	0	0	2	0	0	1	0	0	2	0	0	0	0	0	0	0	2	0	0	2	2	0	1	1	1	1	1	2	0	2	0	2	2	0	1	1	1	0	0	1	1	0	0	2	2	1	0	1	0
499	1	0	1	0	0	0	2	2	1	0	0	1	1	0	0	0	2	1	1	1	2	1	2	2	0	1	2	2	1	2	2	1	1	1	1	2	1	0	0	1	1	0	0	1	0	0	0	0	1
500	1	1	1	1	1	1	2	2	1	0	1	0	1	1	0	1	2	1	1	1	1	1	2	2	0	2	2	2	0	2	1	0	0	1	1	1	1	0	0	2	2	1	1	2	0	1	0	0	0
501	0	1	2	0	0	0	2	2	0	0	2	0	1	2	0	0	1	0	0	2	2	0	1	1	1	0	2	2	0	2	0	2	1	2	0	2	2	0	0	0	0	0	0	0	2	2	0	0	0
502	1	0	2	0	0	0	2	2	2	0	0	0	1	1	0	1	2	0	0	2	2	0	2	2	0	1	2	2	0	2	1	1	1	0	1	1	0	1	1	1	1	0	0	2	0	0	0	1	1
503	0	2	0	0	0	0	2	2	1	0	1	0	0	0	0	0	1	2	0	1	1	0	2	2	0	2	1	1	1	2	0	0	1	1	1	2	2	0	0	0	0	1	0	1	2	0	0	0	1
504	0	2	2	0	0	0	1	2	1	0	0	1	1	1	0	0	0	1	0	1	0	0	2	2	0	1	2	2	0	2	0	0	1	1	1	1	2	0	0	1	1	0	0	1	0	1	0	0	0
505	0	2	0	0	0	0	1	1	1	1	0	0	1	1	0	0	0	1	0	1	0	0	2	2	1	2	1	1	1	2	1	0	2	0	1	2	1	0	0	1	1	0	0	1	0	1	0	0	1
506	1	1	2	0	0	0	2	2	0	0	1	1	1	1	0	0	2	1	1	1	2	0	1	1	1	2	1	1	0	1	0	1	1	1	0	2	2	0	0	0	0	0	0	1	0	0	0	0	1
507	0	1	1	0	0	0	1	1	1	0	1	0	1	1	0	0	2	0	0	2	2	0	2	2	0	2	1	1	1	2	0	0	1	1	1	1	2	0	0	1	1	0	0	2	1	0	0	0	0
508	0	1	1	0	0	0	1	2	1	0	1	0	0	0	0	0	0	2	2	0	0	0	2	2	0	1	2	2	0	2	1	0	1	1	1	2	2	0	0	1	1	0	0	2	0	2	0	0	1
509	0	1	2	0	0	0	1	1	2	0	0	0	0	0	0	0	1	1	0	1	1	0	2	2	0	0	2	2	0	2	0	0	1	1	1	2	1	0	0	2	2	0	0	2	0	1	0	0	0
510	1	0	1	0	0	0	1	1	2	1	0	2	2	0	0	0	2	1	1	1	1	1	0	1	1	1	1	1	1	2	1	0	0	2	0	2	2	1	1	0	0	0	0	2	0	0	0	0	0
511	0	1	2	0	0	0	1	1	1	0	1	1	1	1	0	0	1	2	1	1	1	0	2	2	0	1	2	2	0	2	1	1	1	1	0	2	2	1	1	1	1	0	0	2	0	0	1	0	0
512	1	1	1	0	0	0	1	2	2	0	0	1	2	1	0	0	1	1	1	1	1	0	2	2	0	1	1	1	2	2	1	0	0	2	0	1	1	1	1	0	0	1	1	2	1	0	0	0	0
513	1	1	1	0	0	0	2	2	0	0	0	1	0	0	0	0	0	1	0	1	0	0	1	1	1	1	2	2	0	2	2	2	1	2	0	2	2	0	0	0	0	0	0	1	0	0	0	2	0
514	1	1	2	0	0	0	1	2	2	0	0	0	1	1	0	0	1	1	1	1	1	0	1	1	1	2	2	2	2	2	1	0	0	2	0	2	1	0	0	1	1	0	0	2	1	0	0	0	0
515	0	2	1	0	0	0	2	2	0	0	1	0	1	0	0	0	1	0	1	1	1	0	2	2	0	0	1	2	1	1	2	0	0	1	2	2	1	0	0	0	0	0	0	2	0	0	0	0	0
516	0	2	1	0	0	0	1	2	2	0	0	0	0	0	0	0	2	1	1	1	2	0	2	2	0	0	1	1	0	1	2	1	1	1	0	2	1	0	0	2	1	0	0	1	1	1	0	1	1
517	1	2	1	0	0	0	1	1	1	0	1	0	1	1	0	0	1	1	1	1	2	0	2	2	0	0	2	2	1	2	1	0	0	1	0	2	1	0	0	2	2	1	0	1	1	1	1	0	0
518	1	1	1	0	0	1	1	1	2	0	0	0	1	1	0	0	2	0	0	2	2	0	0	1	1	0	2	2	1	2	1	1	1	0	0	2	2	0	0	1	1	0	1	1	1	1	0	0	0
519	1	1	2	0	0	0	0	1	1	0	0	0	1	1	0	0	1	2	1	0	1	0	1	1	0	1	2	2	0	2	1	0	0	0	1	1	2	0	0	0	0	0	0	2	0	0	1	0	1
520	1	1	2	0	0	0	1	1	1	0	0	0	2	0	1	1	2	1	1	1	2	0	2	2	1	0	1	2	1	0	2	0	1	1	0	2	2	0	0	1	1	1	1	1	1	1	0	0	0
521	1	2	0	0	0	0	1	1	1	0	1	0	0	0	0	0	1	2	0	1	1	0	1	1	1	2	0	1	2	1	1	0	1	1	0	2	1	0	0	1	1	0	0	2	0	1	1	0	0
522	1	2	0	0	0	0	2	2	1	0	0	0	1	0	1	1	1	0	2	0	2	0	2	2	0	1	2	2	0	1	1	1	0	1	0	2	1	0	0	1	1	2	1	2	1	0	1	0	0
523	1	1	1	0	0	0	1	1	1	0	0	1	2	2	0	0	2	0	0	2	1	0	2	2	0	0	1	2	1	2	2	1	1	1	0	2	1	0	0	1	1	0	0	2	1	1	0	0	2
524	0	1	1	0	0	0	1	1	2	0	0	1	1	0	0	0	2	1	1	1	2	0	2	2	0	0	2	2	0	1	0	1	1	1	0	2	1	1	0	0	0	1	1	2	1	1	0	0	0
525	0	1	1	1	1	1	0	1	2	0	0	0	1	1	0	0	0	0	1	1	2	0	1	1	1	2	2	2	0	2	1	0	1	1	0	2	2	0	0	1	1	0	0	0	0	0	0	0	0
526	0	1	1	0	0	0	0	1	2	0	0	0	2	0	1	1	1	1	1	1	1	0	2	2	0	1	1	2	1	2	1	0	0	2	2	1	1	0	1	2	1	0	0	2	0	0	0	0	0
527	1	1	2	0	0	0	1	2	2	0	0	0	0	0	0	0	0	1	0	1	1	0	1	1	0	1	2	2	0	2	1	0	0	1	1	1	2	0	0	0	0	0	0	2	1	0	0	0	0
528	1	1	1	0	0	1	0	2	2	0	1	1	2	2	0	0	0	2	0	1	1	1	1	1	0	1	0	2	1	1	1	0	1	1	1	1	2	0	0	2	1	0	0	1	0	0	2	0	0
529	1	1	1	0	0	0	1	1	1	0	1	0	0	0	0	0	1	0	0	2	2	0	0	1	1	1	1	1	1	2	0	1	1	1	0	2	1	1	1	0	0	0	0	0	2	2	0	0	1
530	0	1	1	0	0	0	0	1	2	0	0	0	0	0	0	0	2	0	0	2	2	0	2	2	0	0	2	2	1	2	2	0	0	2	0	2	1	0	0	1	1	0	0	1	0	0	0	0	0
531	1	1	1	0	0	0	2	2	1	0	1	1	2	1	0	1	1	0	1	1	2	0	1	2	0	1	1	2	0	1	2	0	1	0	1	1	2	0	0	2	2	0	0	2	0	0	0	1	0
532	1	2	1	0	0	0	0	0	2	0	0	0	0	0	0	0	1	1	1	1	1	0	0	0	0	1	1	1	0	2	1	1	1	2	1	2	1	0	0	2	2	0	0	2	0	0	0	0	2
533	1	0	2	0	0	0	0	1	1	0	1	0	1	0	0	0	1	0	0	2	1	0	1	1	0	1	1	2	0	1	1	0	0	2	0	2	1	0	0	2	2	0	0	1	0	1	0	0	0
534	1	0	2	0	0	1	1	1	1	0	0	1	2	1	0	0	0	0	1	1	1	0	2	2	1	2	1	1	1	2	1	1	1	1	0	2	1	1	0	1	1	0	0	2	0	0	0	0	0
535	0	1	1	0	0	0	2	2	1	0	0	1	1	0	0	0	0	1	1	1	2	0	2	2	0	1	2	2	0	2	1	0	0	2	1	1	0	0	0	2	2	0	0	2	0	1	0	0	0
536	0	1	2	0	0	1	2	2	0	0	0	0	0	0	0	0	0	1	1	1	2	0	2	2	0	2	2	2	1	2	0	1	1	2	0	2	1	0	0	2	1	0	0	0	0	1	0	1	0
537	1	1	2	0	0	0	1	1	2	0	0	1	1	0	0	0	0	2	2	0	1	0	1	1	0	2	1	1	1	2	0	2	2	0	2	0	1	1	0	0	0	0	0	2	0	0	0	0	0
538	0	0	2	0	0	2	1	1	2	0	0	0	0	0	0	0	1	0	0	2	2	0	2	2	0	1	1	1	1	2	0	0	1	0	2	1	2	1	1	0	0	1	1	2	1	0	0	0	0
539	0	0	2	0	0	0	1	1	0	0	0	0	1	1	0	0	2	0	0	1	1	0	2	2	0	2	1	2	1	1	2	0	0	2	0	2	2	0	0	1	1	0	0	1	0	0	0	0	0
540	1	0	2	0	0	2	1	1	2	0	0	1	2	2	0	0	2	0	0	2	2	0	0	0	1	1	2	2	1	2	0	1	2	0	0	2	1	1	0	0	0	0	1	1	1	1	0	0	0
541	1	2	1	0	0	0	1	1	1	1	1	0	0	0	0	0	1	2	1	0	1	0	2	2	0	2	1	1	1	2	0	1	2	2	0	2	1	0	0	2	1	1	0	0	1	0	2	0	0
542	1	1	1	0	0	1	1	1	1	0	0	0	0	0	0	0	2	0	0	2	2	1	2	2	0	0	2	2	0	1	0	2	2	0	2	0	0	0	0	1	1	0	0	1	0	2	0	0	0
543	0	1	1	0	0	0	1	2	2	0	0	0	1	1	0	0	1	2	1	0	2	0	2	2	0	0	1	0	2	2	0	0	0	1	1	1	0	0	0	2	2	0	0	2	0	0	0	0	1
544	1	0	2	0	0	0	2	2	0	0	0	0	1	0	1	1	1	1	0	1	1	0	1	1	0	1	1	2	0	1	1	2	1	1	1	1	2	1	1	1	0	0	0	2	1	0	0	0	0
545	0	0	2	0	0	1	1	1	2	0	0	0	0	0	0	0	1	1	1	1	1	0	2	2	0	0	2	2	0	2	2	0	0	1	1	1	2	0	0	0	0	2	2	2	2	1	0	0	1
546	0	1	1	0	0	0	1	1	1	0	0	1	2	2	0	0	1	0	1	1	2	0	2	2	0	1	2	2	1	2	1	1	1	2	0	2	2	0	0	1	1	0	0	1	0	0	0	2	0
547	0	2	0	0	0	0	1	1	1	0	1	1	2	1	0	0	2	0	0	2	2	0	2	2	0	0	2	2	2	2	0	2	1	2	0	2	2	1	1	1	0	0	0	0	0	1	1	0	0
548	1	2	1	0	0	0	1	2	2	0	0	0	0	0	0	0	2	2	1	1	1	1	2	2	0	1	1	2	0	2	2	1	0	2	1	2	2	1	1	0	0	1	0	0	1	0	1	0	0
549	1	1	1	0	0	0	1	1	2	0	0	0	0	0	0	0	2	0	0	2	2	0	2	2	0	1	1	1	1	2	1	1	1	1	0	2	1	1	1	1	1	0	0	2	0	1	0	0	0
550	1	1	2	0	0	0	2	2	0	0	0	0	1	1	0	0	1	1	0	1	1	0	2	2	0	0	1	1	1	2	0	2	2	0	2	1	1	0	0	1	1	0	0	2	0	0	0	0	0
551	1	2	0	0	0	0	0	0	2	0	0	0	1	1	0	0	0	0	1	1	2	0	2	2	0	2	1	0	2	2	0	0	1	2	0	2	1	0	0	1	1	0	0	2	1	0	0	0	0
552	0	2	1	0	0	0	1	1	1	0	1	1	2	2	0	0	1	0	0	2	2	0	2	2	0	0	1	2	0	2	1	1	1	2	0	2	1	1	1	1	1	0	0	2	1	1	0	1	0
553	0	0	2	0	0	2	1	1	1	1	2	0	1	1	0	0	2	2	1	1	2	0	2	2	0	0	2	2	0	2	1	0	2	1	0	2	2	0	0	1	1	0	0	2	0	0	0	0	0
554	1	1	2	0	0	0	1	1	2	0	0	0	0	0	0	0	1	2	2	0	1	0	2	2	0	1	2	2	0	2	1	0	1	2	0	2	2	0	1	1	0	0	0	0	2	2	0	0	0
555	1	1	1	0	0	1	2	2	0	0	1	0	1	1	0	0	2	1	0	2	1	0	1	1	1	1	0	1	0	1	1	0	2	1	0	2	2	0	0	1	1	1	1	1	1	2	0	0	0
556	1	1	1	0	0	0	1	1	1	0	0	0	0	0	0	0	1	0	1	1	1	0	2	2	0	0	2	2	1	2	1	1	0	2	0	2	1	1	0	1	0	0	0	2	0	1	0	0	0
557	0	0	2	0	0	0	1	1	2	0	0	0	1	1	0	0	2	2	0	1	1	0	2	2	0	0	1	1	1	2	0	1	2	0	0	2	1	0	0	1	1	1	1	2	1	1	0	0	0
558	0	0	2	0	0	0	1	1	2	0	0	0	0	0	0	0	2	1	1	1	1	0	1	1	1	1	1	1	0	1	0	1	1	0	2	0	1	0	0	2	1	0	0	1	0	1	0	0	0
559	1	2	0	0	0	0	1	2	1	0	1	0	1	1	0	0	1	1	1	1	1	0	2	2	0	1	1	1	0	1	1	1	0	1	1	1	2	1	1	0	0	1	0	1	1	0	1	0	0
560	1	1	1	0	0	0	2	2	1	0	1	0	0	0	0	0	1	2	1	0	2	0	2	2	0	2	2	2	1	2	2	0	1	2	0	2	2	0	0	0	0	2	2	2	2	1	0	0	1
561	0	1	1	0	0	0	1	1	1	0	0	1	2	1	0	1	1	0	0	2	2	0	2	2	0	1	2	2	0	2	1	1	2	2	0	2	2	0	0	0	0	0	0	2	2	0	0	0	0
562	0	0	2	0	1	0	1	1	2	0	0	0	0	0	0	0	2	1	1	1	2	0	2	2	0	1	2	2	0	1	1	0	0	2	0	2	2	0	0	1	1	0	0	2	1	0	0	0	0
563	1	0	2	0	0	0	1	1	1	1	1	0	0	0	0	0	2	0	0	2	2	0	2	2	1	1	1	2	1	1	1	2	2	1	1	2	2	0	0	0	0	1	0	1	1	0	0	0	1
564	0	1	1	0	0	0	0	0	2	0	0	0	1	1	0	0	1	2	0	1	1	1	2	2	1	1	2	2	0	2	1	0	0	2	0	2	2	0	0	1	1	1	1	2	1	1	0	0	0
565	1	2	1	0	0	0	2	2	1	0	0	1	2	0	0	0	2	0	0	2	2	0	2	2	0	0	2	2	0	1	0	1	2	0	1	1	2	0	0	1	1	0	0	2	1	0	0	0	1
566	0	2	0	0	0	0	1	1	1	0	0	0	1	0	0	0	1	0	0	2	2	0	2	2	0	1	1	2	1	2	1	0	1	2	1	2	2	0	0	1	1	0	0	1	1	1	0	0	0
567	0	2	1	0	0	0	1	2	2	1	0	1	1	0	0	0	0	1	1	0	0	0	1	1	0	1	1	2	0	1	0	1	1	2	0	2	1	0	0	2	1	0	0	2	1	1	0	0	0
568	1	1	1	0	0	0	0	0	1	0	0	0	0	0	0	0	2	1	1	1	2	0	2	2	0	1	2	2	1	2	1	1	0	2	0	2	2	1	1	0	0	1	1	1	1	1	0	0	0
569	1	1	1	0	0	1	1	1	2	0	0	1	2	2	0	0	0	2	1	1	2	1	2	2	0	1	2	2	0	2	0	0	1	2	0	2	2	0	0	0	0	1	1	2	1	0	0	0	0
570	1	1	2	0	0	0	2	2	1	0	0	1	1	0	1	1	0	1	1	1	2	0	1	1	1	1	2	2	0	1	1	1	1	0	1	1	1	0	0	1	1	0	0	2	0	0	0	0	0
571	0	1	1	0	0	0	2	2	0	0	0	0	0	0	0	0	1	1	1	1	2	0	2	2	0	1	1	1	0	1	1	1	2	1	1	1	1	0	0	0	0	0	0	1	0	0	1	0	0
572	0	1	1	0	0	0	1	1	2	0	0	1	2	1	0	0	1	1	1	0	0	0	2	2	0	2	1	1	2	2	1	1	1	2	0	2	2	0	0	0	0	2	2	2	2	0	0	0	0
573	1	2	0	0	0	0	2	2	1	1	1	0	1	1	0	0	1	1	1	1	2	0	2	2	0	1	1	1	0	1	1	2	1	0	1	1	1	1	1	1	1	0	0	1	0	0	0	1	0
574	0	1	1	0	0	0	2	2	2	0	0	0	0	0	0	0	1	0	0	2	2	1	2	2	1	1	1	2	0	1	0	0	1	1	1	2	2	0	0	0	0	1	1	1	1	0	0	0	0
575	0	0	1	0	0	0	1	1	2	0	0	0	0	0	0	0	1	0	0	2	2	1	1	2	0	0	1	0	2	2	0	0	1	0	1	1	1	0	0	1	1	1	0	1	1	1	0	0	0
576	0	1	1	0	0	0	1	1	2	0	0	0	1	1	0	0	2	1	1	1	2	0	2	2	0	2	2	2	0	1	1	2	2	0	2	0	0	0	0	1	1	0	0	1	0	0	0	1	0
577	1	1	2	0	0	0	1	1	2	0	0	0	0	0	0	0	1	1	1	1	2	0	1	1	1	1	1	2	1	1	1	0	0	2	0	2	2	0	0	1	1	0	0	2	0	0	0	0	1
578	1	1	1	0	0	1	0	1	2	0	0	0	0	0	0	0	0	0	1	1	2	2	0	2	0	1	2	2	1	2	2	0	0	1	2	2	2	0	0	0	0	2	2	2	1	1	0	0	0
579	1	1	2	0	0	0	1	1	2	0	0	0	0	0	0	0	2	1	1	1	1	0	2	2	0	0	1	2	0	2	2	1	1	1	0	2	1	0	0	1	1	0	0	2	1	0	0	0	1
580	1	2	0	0	0	1	0	0	1	0	0	0	0	0	0	0	1	0	2	0	2	0	2	2	0	2	1	2	2	1	1	0	1	0	1	1	2	0	0	0	0	0	1	1	1	1	0	0	0
581	1	1	1	0	0	0	0	1	2	0	0	0	0	0	0	0	2	1	1	1	2	1	1	2	0	0	1	1	1	2	0	0	1	1	1	2	1	0	0	1	1	1	1	2	1	0	1	0	0
582	0	1	2	0	0	0	1	1	1	0	0	0	0	0	0	0	2	1	1	1	2	0	1	1	1	0	1	1	1	2	0	2	2	1	0	2	0	0	0	2	2	0	0	2	0	1	0	0	0
583	1	0	2	0	0	0	1	1	2	0	0	0	2	2	0	0	2	1	1	1	1	0	2	2	0	1	2	2	0	2	2	0	0	2	0	2	2	0	0	1	1	1	1	1	1	1	0	0	0
584	1	2	2	0	0	1	1	1	0	1	1	0	1	0	0	0	2	1	1	1	2	1	1	1	0	1	0	0	1	2	1	0	1	2	0	2	1	0	0	1	1	0	0	0	0	0	1	0	0
585	1	1	0	0	0	0	2	2	1	0	0	1	2	1	0	1	0	1	1	1	2	0	0	1	1	1	0	1	2	1	1	1	2	1	1	2	0	0	0	1	1	1	1	1	1	0	0	0	1
586	1	1	1	0	0	0	1	1	1	0	1	0	1	1	0	0	2	1	1	1	2	0	1	1	0	1	2	2	0	2	0	0	0	2	0	2	1	1	1	1	1	0	1	2	1	0	0	0	0
587	0	1	2	0	0	0	1	1	1	0	1	0	0	0	0	0	1	0	1	1	2	0	2	2	0	0	2	2	1	2	1	0	0	1	1	1	1	1	1	0	0	1	0	1	1	0	0	0	0
588	0	1	2	0	0	0	2	2	1	0	1	0	2	1	1	1	1	2	1	0	1	0	2	2	0	0	2	2	0	1	1	0	1	0	1	2	0	0	0	2	2	0	0	1	0	0	1	1	0
589	1	1	1	1	1	1	0	1	2	0	0	0	1	1	0	0	1	0	1	1	2	0	2	2	1	0	1	2	1	1	2	2	1	2	0	2	2	0	0	2	1	1	1	1	1	0	0	0	1
590	0	0	2	0	0	2	2	2	0	1	1	0	1	1	0	0	1	1	1	1	2	0	1	1	1	1	1	1	1	2	0	2	1	0	2	0	2	1	1	0	0	0	0	2	1	0	0	0	0
591	0	1	1	0	0	0	2	2	1	0	0	0	0	0	0	0	1	2	0	1	1	0	1	1	0	1	2	2	0	2	1	0	1	0	2	0	2	1	1	1	0	2	2	2	2	1	1	0	0
592	1	1	1	0	0	0	2	2	0	1	1	0	0	0	0	0	1	1	1	1	1	0	2	2	1	2	1	1	1	2	1	0	1	2	0	2	2	0	0	0	0	0	0	2	0	1	0	0	0
593	0	1	1	0	0	0	1	2	1	0	0	1	1	1	0	0	0	0	1	1	1	0	1	2	0	1	1	2	1	2	0	1	1	2	1	2	2	0	0	1	1	0	0	1	0	1	1	1	0
594	1	1	1	0	0	0	1	1	0	0	1	1	1	0	0	0	1	1	1	1	1	0	2	2	0	1	2	2	1	2	0	1	1	2	0	2	2	0	0	1	1	0	0	2	0	1	0	0	0
595	0	0	2	0	0	2	1	1	1	0	1	0	0	0	0	0	1	0	1	1	2	0	2	2	0	0	1	2	0	2	0	0	1	0	1	1	2	1	1	0	0	0	0	2	0	0	1	0	1
596	1	2	1	0	0	0	0	1	2	0	0	0	1	1	0	0	1	1	1	0	0	0	1	1	1	1	1	1	0	1	0	1	2	1	1	2	1	1	1	0	0	0	0	0	1	1	0	0	1
597	1	0	1	0	0	0	2	2	1	0	1	0	0	0	0	0	2	1	0	2	2	0	1	1	1	1	0	1	0	1	1	1	2	0	1	1	2	0	0	1	0	0	0	2	0	0	0	0	1
598	1	0	2	0	0	1	1	1	1	0	0	0	0	0	0	0	2	1	0	2	2	0	2	2	0	2	1	1	1	2	1	1	1	1	1	1	1	0	0	2	2	1	0	0	2	1	0	0	1
599	0	1	1	0	1	0	1	2	1	0	1	0	1	1	0	0	1	1	0	1	1	0	1	2	0	1	2	2	0	2	0	1	1	1	1	1	2	0	0	1	1	0	0	2	0	0	0	0	0
600	1	1	2	0	0	1	1	1	2	0	0	0	0	0	0	0	0	1	0	0	0	0	1	1	1	1	0	1	2	1	1	0	0	2	0	2	1	0	0	2	2	0	0	1	0	1	0	0	0
601	0	1	1	0	0	0	1	1	1	0	1	0	0	0	0	0	1	0	1	1	2	0	1	1	0	1	1	2	0	2	0	0	1	2	1	1	1	0	0	2	2	0	0	2	0	2	0	0	0
602	1	2	0	0	0	0	0	0	2	0	0	0	0	0	0	0	1	0	0	2	2	1	0	1	0	0	0	1	1	2	0	0	1	1	1	1	1	0	0	1	1	0	0	2	0	1	1	0	0
603	1	2	0	0	0	1	1	1	2	0	0	0	0	0	0	0	1	0	0	2	2	0	2	2	0	1	1	2	1	1	1	0	2	0	2	2	1	0	0	1	1	0	0	2	0	0	0	2	0
604	1	1	1	0	0	0	0	0	2	0	0	0	1	1	0	0	2	0	0	2	2	0	2	2	0	1	1	1	1	2	0	1	1	1	2	1	2	0	0	0	0	0	0	1	0	0	1	0	1
605	0	1	2	0	0	0	1	1	1	0	1	0	1	0	0	0	1	1	1	1	1	0	2	2	0	2	0	2	2	1	2	0	2	0	1	2	2	1	1	0	0	0	0	2	0	1	0	0	0
606	1	0	2	0	1	0	2	2	1	0	1	0	0	0	0	0	1	1	0	1	1	0	2	2	2	1	2	2	1	2	1	2	2	0	1	1	1	0	0	1	1	1	1	1	1	1	1	0	0
607	1	2	0	0	0	0	1	2	1	0	0	1	1	1	0	0	0	1	0	0	0	0	2	2	0	2	2	2	0	2	1	1	1	2	0	2	1	0	0	2	2	0	1	2	1	0	1	0	0
608	1	1	2	0	0	1	1	2	2	0	0	0	0	0	0	0	0	0	0	2	2	0	2	2	0	1	1	2	1	1	2	1	1	1	1	1	2	0	0	1	1	0	0	2	0	2	0	0	0
609	0	1	2	0	0	0	1	1	2	0	0	0	1	1	0	1	1	1	0	1	2	0	0	0	1	0	1	1	2	2	0	0	0	1	0	2	0	0	0	2	2	2	2	2	2	1	0	0	1
610	1	2	1	0	0	0	2	2	1	0	0	0	1	1	0	0	1	1	1	1	1	0	2	2	0	1	0	2	1	2	1	1	1	2	0	2	1	0	0	1	1	1	0	1	0	0	0	0	0
611	0	1	1	0	0	0	1	2	2	0	0	0	1	1	0	0	0	0	0	2	2	0	2	2	0	1	2	2	0	2	0	0	0	2	0	2	1	1	0	0	0	0	0	2	0	0	0	0	1
612	1	1	2	0	0	0	0	1	1	0	1	0	0	0	0	0	1	0	0	2	2	0	1	1	0	0	1	1	0	1	0	1	1	2	1	2	1	0	0	1	1	2	2	2	1	1	0	0	0
613	0	2	1	0	0	0	2	2	1	0	1	1	2	1	0	1	1	0	1	1	1	0	2	2	1	1	2	2	0	1	0	2	1	0	2	0	1	0	0	1	1	0	0	2	0	0	0	0	0
614	1	1	1	0	0	1	1	1	1	0	0	0	1	1	0	0	0	0	1	1	2	0	1	1	1	2	1	2	1	1	1	0	0	2	1	1	1	1	1	1	1	0	0	1	0	1	0	0	0
615	0	2	0	0	0	0	2	2	1	0	0	1	1	1	0	0	2	0	0	1	1	0	0	1	1	0	2	2	0	2	1	1	1	2	0	2	1	0	0	2	2	0	0	2	0	0	0	0	0
616	1	0	2	0	0	1	1	1	1	1	0	0	0	0	0	0	1	0	0	2	2	0	2	2	0	1	2	2	0	1	2	1	1	2	1	2	2	0	0	0	0	1	1	1	1	1	0	0	0
617	0	0	2	0	0	0	1	1	1	0	1	1	1	0	0	0	0	0	0	2	2	0	2	2	0	2	1	2	0	1	2	1	1	2	0	2	1	0	0	0	0	0	0	2	0	0	0	0	1
618	0	1	2	0	0	0	2	2	1	0	1	0	0	0	0	0	1	1	0	1	2	0	2	2	0	1	1	2	1	2	0	2	2	1	0	2	0	0	0	1	1	0	1	1	1	1	0	0	0
619	0	1	1	0	0	0	1	1	1	0	1	2	2	0	1	1	2	0	0	2	2	0	2	2	0	1	1	0	2	2	0	2	2	0	1	1	2	0	0	0	0	1	1	1	1	2	1	0	1
620	1	2	1	0	0	0	2	2	0	0	2	0	0	0	0	0	1	1	0	1	1	0	1	1	1	1	1	2	1	1	2	0	0	2	0	2	2	1	1	0	0	0	0	1	1	0	0	0	1
621	0	1	1	0	0	0	1	1	0	0	0	0	0	0	0	0	0	1	2	0	1	0	1	1	1	0	2	2	1	2	2	0	1	2	0	2	1	0	0	1	1	0	0	1	0	0	0	2	0
622	1	0	2	0	0	1	1	2	1	0	0	0	1	1	0	0	1	0	0	2	2	0	0	0	1	1	1	2	1	1	2	0	2	0	2	1	1	0	0	1	1	1	1	2	1	0	0	0	0
623	0	1	2	0	0	1	1	1	2	0	0	0	1	1	0	0	1	0	0	2	2	0	2	2	0	0	2	1	1	2	1	1	1	2	0	2	2	0	0	0	0	0	0	2	0	0	1	0	0
624	1	2	0	0	0	0	1	1	1	0	1	0	2	1	0	0	0	1	0	1	1	0	2	1	1	1	1	1	0	1	1	1	2	2	0	2	1	0	0	2	1	0	0	1	1	0	0	0	1
625	1	0	2	0	0	0	0	0	2	0	0	0	1	1	0	0	0	2	0	1	1	0	2	2	0	1	2	2	1	2	1	1	0	2	0	2	1	0	1	2	1	0	0	1	0	1	1	0	0
626	0	2	0	0	0	0	1	1	2	0	0	0	1	1	0	0	2	0	0	2	2	0	2	2	0	2	1	1	2	2	1	2	2	0	1	1	1	0	0	2	2	1	1	2	1	0	0	0	0
627	0	0	2	0	0	0	1	1	1	0	0	1	1	1	0	1	1	1	0	2	2	0	0	0	0	0	1	1	0	1	1	0	1	1	1	1	2	0	0	1	1	0	0	2	1	1	0	0	0
628	0	1	1	0	1	0	2	2	1	0	1	0	0	0	0	0	2	0	0	2	2	0	2	2	0	2	2	2	0	2	1	1	1	1	1	1	1	0	0	1	1	0	0	2	0	1	0	0	1
629	0	1	1	0	0	0	0	1	2	0	0	0	1	1	0	0	0	0	1	1	2	0	1	1	1	2	1	2	2	1	1	0	1	1	1	1	2	0	0	1	1	1	0	0	2	0	1	1	0
630	0	1	1	0	1	0	2	2	1	0	1	0	0	0	0	0	0	1	2	0	2	0	2	2	1	2	2	2	1	2	0	1	1	0	1	1	2	0	0	0	0	1	1	2	1	0	0	0	0
631	1	0	1	0	0	0	1	2	0	0	1	0	0	0	0	0	1	0	0	2	2	0	1	1	0	2	1	1	0	1	0	0	1	1	1	1	2	0	0	2	1	2	2	2	1	1	0	0	0
632	0	1	1	0	0	0	1	1	2	0	0	1	1	0	1	1	0	0	0	2	2	0	2	2	0	1	1	2	1	1	1	0	0	1	1	1	1	0	0	2	2	0	0	2	0	1	0	0	0
633	1	1	2	0	0	0	1	1	2	0	0	0	0	0	0	0	2	0	0	2	2	1	2	2	0	0	1	2	1	2	0	0	1	1	0	2	0	0	0	1	1	1	0	1	1	1	1	0	0
634	1	0	2	0	0	2	1	2	2	0	0	0	1	0	1	1	1	1	1	1	2	0	2	2	1	2	2	2	1	2	1	0	0	2	0	2	1	0	0	2	2	0	0	1	0	1	0	0	0
635	0	1	1	0	0	1	0	0	2	0	0	1	2	2	0	0	0	0	1	1	2	0	1	1	0	0	0	1	1	2	0	0	0	2	0	2	0	0	0	1	1	0	0	1	0	0	1	0	0
636	1	2	1	1	1	1	1	1	2	0	0	0	0	0	0	0	2	0	0	2	2	1	1	2	0	1	2	2	0	2	1	0	1	1	1	1	1	0	0	2	2	0	0	0	1	1	0	0	0
637	1	1	1	0	0	0	2	2	1	0	0	0	0	0	0	0	1	1	1	0	0	0	2	2	0	1	0	1	2	1	1	1	0	1	0	2	0	0	0	1	1	2	2	2	2	1	0	0	1
638	1	2	1	0	0	0	0	0	2	0	0	0	2	1	0	0	2	0	0	2	2	0	2	2	0	1	1	2	0	2	0	2	1	0	1	1	1	0	0	1	1	1	0	1	2	0	1	0	0
639	0	1	1	0	0	0	1	1	1	0	0	0	0	0	0	0	2	1	1	1	2	0	1	1	1	1	1	2	2	1	2	2	1	1	0	2	1	0	0	1	1	0	0	2	1	0	1	1	0
640	1	1	1	0	0	0	0	0	2	0	0	0	0	0	0	0	1	2	1	0	1	0	1	1	1	0	2	2	0	2	1	1	0	1	1	1	0	0	0	1	1	1	1	2	0	1	0	0	0
641	1	0	2	0	0	1	0	0	1	0	0	0	1	0	1	1	0	2	0	1	1	0	1	1	1	2	1	2	2	1	2	0	1	0	1	2	0	0	0	2	2	1	0	0	2	0	0	0	1
642	1	1	2	0	0	0	0	1	2	0	0	0	0	0	0	0	2	0	0	2	2	0	2	2	0	2	1	1	0	1	2	0	0	2	0	2	0	0	0	1	1	0	0	1	0	1	0	0	2
643	1	0	2	0	0	1	0	0	2	0	0	0	0	0	0	0	0	2	2	0	1	0	1	1	1	1	2	2	0	1	1	0	0	2	0	2	0	0	0	1	1	0	0	1	0	1	0	0	0
644	1	0	2	0	1	0	0	0	2	0	0	1	2	1	0	1	1	0	0	2	2	0	1	2	0	2	2	2	0	1	0	1	2	1	1	1	2	0	1	1	0	0	0	2	0	2	0	1	0
645	0	1	2	0	0	0	2	2	1	0	0	0	0	0	0	0	1	1	2	0	1	0	2	2	0	2	2	2	0	2	0	0	2	1	0	2	2	0	1	2	1	1	0	0	1	0	0	0	1
646	0	1	1	0	0	1	1	1	2	0	1	1	1	0	0	0	2	1	1	1	2	0	0	1	1	1	2	2	1	1	0	0	1	1	1	1	2	1	0	0	0	0	0	2	2	1	0	0	0
647	0	0	2	0	0	1	1	1	0	0	0	0	0	0	0	0	1	1	1	1	1	0	2	2	0	0	2	2	1	1	1	1	1	0	2	0	1	0	0	1	1	0	0	1	0	0	0	1	0
648	1	1	1	0	0	0	1	1	1	0	0	0	1	0	0	0	1	1	1	1	1	0	2	2	0	1	1	2	0	1	1	0	0	1	1	1	2	0	0	0	0	0	0	1	1	1	0	0	0
649	0	1	1	0	0	0	1	1	2	0	0	2	2	0	0	0	0	0	0	2	2	0	1	2	0	1	2	2	1	1	2	1	1	0	0	1	0	0	0	1	1	1	1	1	1	1	0	0	1
650	1	2	1	0	0	0	2	2	2	0	0	0	0	0	0	0	0	1	1	1	2	0	1	2	0	1	2	2	1	2	1	1	1	1	1	2	1	0	0	1	1	0	0	1	0	1	0	1	0
651	1	1	1	1	1	1	2	2	2	0	0	0	0	0	0	0	2	1	1	1	2	0	1	2	0	1	1	1	1	2	0	0	1	2	0	2	0	0	0	1	1	0	0	0	1	1	0	1	0
652	1	1	1	0	0	0	1	2	2	0	0	0	1	1	0	0	1	1	1	1	1	0	1	1	1	1	2	2	2	2	1	1	1	0	2	0	2	0	1	1	0	1	1	2	2	2	0	0	0
653	0	1	1	0	0	0	2	2	1	0	0	1	1	0	0	0	1	2	1	0	2	0	2	2	0	0	1	1	1	2	0	1	1	0	1	1	2	0	0	0	0	1	1	1	0	1	0	0	0
654	1	2	0	0	0	0	1	1	1	0	1	0	1	1	0	0	1	1	2	0	1	0	1	1	0	1	2	2	1	2	2	0	0	2	0	2	2	0	0	0	0	0	0	1	0	1	0	0	0
655	0	0	1	0	0	0	1	2	1	0	1	1	2	2	0	0	0	2	0	1	1	1	2	2	0	0	2	2	0	2	1	0	1	1	1	2	2	0	0	2	2	0	0	2	1	0	0	0	0
656	1	2	1	0	0	0	1	2	2	0	0	0	0	0	0	0	1	2	0	1	1	0	2	2	0	1	1	2	0	2	0	1	1	1	0	2	1	0	0	1	1	0	0	1	0	0	0	0	0
657	1	1	1	1	1	1	0	1	2	0	0	1	1	1	0	0	0	2	0	1	1	0	2	2	0	2	1	1	0	1	1	1	1	2	0	2	0	0	0	0	0	1	1	2	0	0	0	0	1
658	0	0	2	0	0	0	1	2	2	1	0	0	0	0	0	0	1	1	0	1	1	0	1	1	0	1	2	2	0	2	2	0	1	1	1	2	2	0	1	1	0	0	0	2	0	2	0	0	0
659	1	2	1	0	0	0	2	2	0	1	1	1	0	0	0	0	1	0	0	2	2	0	2	2	1	0	2	2	0	1	0	0	0	2	0	2	2	0	0	1	1	0	0	1	0	1	0	0	0
660	1	1	0	0	0	0	2	2	0	0	2	1	2	1	0	1	1	1	1	1	1	0	1	1	2	2	2	1	1	2	0	2	2	0	2	0	0	0	0	2	2	0	1	2	1	0	0	0	0
661	1	2	0	0	0	0	1	2	2	0	0	1	1	0	0	0	1	1	0	1	1	0	1	2	0	2	2	2	0	1	1	0	0	2	0	2	2	0	0	0	0	0	0	2	0	0	0	0	0
662	0	1	1	0	0	1	1	2	2	0	0	0	1	1	0	0	1	2	1	0	1	0	2	2	0	1	1	2	1	2	0	0	0	1	2	2	1	0	0	1	1	1	1	2	0	1	0	0	0
663	1	1	1	0	0	1	2	2	1	0	1	0	1	1	0	0	2	0	0	1	1	0	2	2	0	1	2	1	1	2	1	0	2	0	2	1	0	0	0	1	1	1	1	1	0	1	0	2	0
664	0	1	2	0	0	0	1	1	1	0	1	1	1	0	0	1	1	0	2	0	2	0	2	2	0	0	1	2	0	2	0	0	0	2	0	2	2	0	0	0	0	0	0	2	0	0	0	0	0
665	1	2	0	0	0	0	2	2	0	0	0	0	0	0	0	0	0	1	0	1	1	0	2	1	1	1	2	2	1	2	0	0	0	2	0	2	1	0	0	2	2	1	1	2	1	0	0	0	0
666	1	0	2	0	0	2	1	1	1	1	1	0	0	0	0	0	1	0	1	1	2	0	2	2	0	2	0	0	1	1	0	0	0	2	0	2	1	0	0	2	2	0	0	2	1	0	0	0	0
667	1	0	2	0	0	2	2	2	1	0	1	2	2	1	0	0	0	0	1	1	2	1	2	2	0	0	1	2	1	1	2	0	1	0	1	1	0	0	0	2	2	1	1	2	2	0	0	2	0
668	0	0	1	0	0	0	1	2	1	0	0	1	0	0	0	1	0	1	0	1	1	0	2	2	0	1	2	2	1	2	1	2	2	0	1	1	1	0	0	2	2	0	0	2	0	0	0	0	0
669	1	2	1	0	0	0	1	1	0	1	1	0	0	0	0	0	1	0	0	2	2	0	2	2	0	1	2	2	0	1	1	0	0	1	1	1	2	0	1	2	0	0	0	2	1	0	1	0	0
670	1	1	1	0	0	1	0	0	1	0	1	0	0	0	0	0	0	2	1	1	2	0	2	1	1	1	1	1	1	2	1	1	1	1	0	2	2	1	1	1	1	0	0	1	0	2	0	1	0
671	0	0	2	0	0	1	1	1	2	0	0	0	2	2	0	0	2	2	2	0	2	0	2	2	0	0	1	2	0	2	2	1	1	1	1	2	1	0	0	1	1	0	0	2	0	1	0	0	0
672	1	1	1	0	0	1	1	2	2	0	0	0	0	0	0	0	0	2	0	1	1	1	2	2	0	2	1	1	1	2	0	0	1	1	1	1	1	1	1	1	1	1	1	1	1	1	1	0	1
673	0	1	2	0	0	0	2	2	1	1	1	1	2	1	0	1	2	1	1	1	2	0	1	1	0	2	2	2	1	2	1	1	2	2	0	2	0	0	0	1	1	0	0	1	0	0	1	0	0
674	0	2	0	0	0	0	0	1	1	0	1	0	2	1	0	0	1	2	0	0	0	0	2	2	0	0	2	2	1	2	2	1	1	2	2	1	1	1	1	1	1	0	0	0	0	0	0	0	0
675	1	0	2	0	0	1	2	2	0	0	0	0	1	1	0	0	1	1	1	1	2	1	0	1	0	0	2	2	0	2	0	2	1	1	0	2	0	0	0	2	2	0	0	0	0	0	0	0	0
676	1	1	2	0	0	0	1	1	1	0	1	0	0	0	0	0	2	2	1	1	2	0	1	1	1	0	0	1	2	2	1	0	0	2	0	2	0	0	0	1	1	0	0	1	0	0	0	0	1
677	1	1	1	0	0	0	1	2	2	0	0	1	1	0	0	0	0	0	0	2	2	0	2	2	0	2	0	2	1	2	1	1	2	0	1	2	1	1	1	1	1	0	0	2	0	0	0	0	0
678	0	1	2	0	0	0	1	1	1	0	0	0	1	1	0	0	1	2	2	0	0	0	1	1	1	0	0	2	1	1	1	0	0	1	0	2	2	0	0	1	1	0	0	2	0	1	0	0	1
679	0	2	0	0	0	1	0	0	2	0	0	0	1	1	0	0	1	0	0	2	2	0	2	2	0	1	2	2	0	2	2	2	1	1	1	0	1	0	0	1	1	0	0	2	1	0	0	0	0
680	0	2	1	1	1	1	1	0	2	0	0	1	1	1	0	1	1	1	1	1	1	0	1	2	0	1	2	2	0	2	2	0	1	0	1	2	2	0	0	1	1	0	0	2	0	1	0	0	0
681	1	1	1	0	0	0	0	0	2	0	0	0	0	0	0	0	1	2	1	1	1	0	2	2	0	0	0	1	0	1	1	0	1	1	1	1	1	0	0	2	1	1	1	2	0	1	1	0	0
682	0	1	2	0	0	0	1	1	2	0	0	0	0	0	0	0	1	1	1	1	2	0	2	2	0	1	1	2	2	2	2	1	1	1	1	2	1	0	0	1	1	0	0	2	0	1	0	0	0
683	0	1	1	0	0	1	2	2	0	0	1	1	1	1	0	0	2	2	2	0	1	0	2	2	1	0	2	2	0	2	1	0	0	1	2	2	1	0	0	2	2	0	0	2	0	1	0	0	0
684	1	0	2	0	0	0	1	2	1	0	1	0	0	0	0	0	1	1	0	1	1	0	1	1	1	1	0	2	1	1	1	1	1	0	1	1	1	0	0	1	1	0	0	1	0	0	0	1	1
685	0	1	1	0	0	0	0	0	2	0	1	0	0	0	0	0	1	2	1	0	1	0	2	2	0	0	2	2	1	2	1	1	1	1	0	2	2	1	1	1	0	1	0	1	1	2	0	0	0
686	1	0	2	0	0	0	1	1	1	0	0	0	1	1	0	0	1	0	0	2	2	0	2	2	1	1	2	2	0	2	1	1	1	0	1	1	2	0	0	1	1	0	0	2	0	1	0	0	0
687	0	2	0	0	0	0	2	2	1	0	0	0	1	1	0	1	0	1	2	0	1	0	1	1	0	2	1	2	1	2	2	0	1	1	1	2	1	0	0	2	2	0	0	2	0	0	1	1	0
688	1	1	1	1	1	1	1	0	2	0	0	0	0	0	0	0	0	1	2	0	2	0	1	1	0	1	2	2	1	2	2	1	2	1	1	1	2	0	0	1	1	0	0	2	1	0	0	1	0
689	1	1	2	0	0	1	0	1	2	0	0	0	0	0	0	0	1	1	1	1	1	0	2	2	1	2	2	2	1	1	1	0	0	1	0	2	1	0	0	2	2	1	0	1	2	0	1	0	0
690	0	0	2	0	0	0	1	2	1	0	1	0	1	1	0	0	1	2	2	0	0	0	1	1	1	1	2	2	0	2	1	1	1	1	1	1	0	0	0	2	2	0	0	0	0	1	0	0	0
691	0	2	1	0	0	0	0	1	2	0	0	1	2	2	0	0	0	1	1	1	2	0	2	2	1	0	0	1	2	1	1	0	0	2	0	2	2	0	0	0	0	0	0	1	0	1	0	0	0
692	1	1	1	0	0	1	2	2	2	0	0	0	0	0	0	0	0	1	1	1	2	0	1	1	0	1	1	1	1	2	0	2	2	1	1	2	0	0	0	2	2	0	0	2	0	0	0	0	0
693	0	1	1	0	0	0	0	1	2	0	1	0	0	0	0	0	1	2	2	0	0	0	1	1	1	1	2	2	1	2	2	1	0	1	1	1	2	0	0	0	0	0	0	2	2	1	0	0	0
694	1	0	1	0	0	0	1	1	2	0	0	0	0	0	0	0	1	1	1	0	0	0	2	2	0	1	1	2	0	1	1	0	1	1	1	2	2	0	0	1	1	0	0	2	1	1	0	1	0
695	1	1	2	0	0	0	0	1	1	0	1	0	0	0	0	0	0	2	0	2	2	0	2	2	0	2	2	2	0	1	0	0	1	0	1	2	1	0	0	1	1	1	1	2	1	1	1	0	0
696	1	0	2	0	0	0	0	0	2	0	1	1	2	1	0	0	0	2	0	1	1	0	1	1	0	2	2	2	0	2	0	0	0	2	0	2	2	0	0	0	0	0	0	1	0	1	0	0	0
697	1	2	0	0	0	0	0	0	2	0	0	0	0	0	0	0	1	1	2	0	1	0	2	2	0	0	2	2	1	1	0	0	1	1	1	1	2	0	0	0	0	1	1	1	1	1	0	0	1
698	0	2	1	0	0	0	1	1	1	1	1	1	2	1	0	0	2	0	0	2	2	1	1	2	0	1	2	2	1	2	1	0	1	2	0	2	1	0	0	2	2	1	0	1	0	0	0	0	1
699	0	1	2	0	0	0	2	2	1	0	1	1	1	0	0	0	1	0	1	1	2	0	2	2	0	0	2	2	0	1	1	0	2	0	2	2	1	1	1	1	1	1	1	1	1	2	0	0	0
700	1	0	2	0	0	0	2	2	1	0	1	0	0	0	0	0	0	0	0	2	1	0	2	2	0	1	2	2	0	2	1	0	0	2	0	2	0	0	0	2	2	0	0	0	0	1	0	1	0
701	0	1	2	0	0	0	1	1	1	0	1	0	1	1	0	0	2	0	0	2	2	0	1	1	0	1	2	2	0	2	1	1	1	0	1	1	2	0	0	1	0	0	0	1	0	0	0	0	0
702	0	1	1	0	0	1	1	2	1	0	0	1	2	1	0	0	1	1	1	1	1	0	2	2	0	1	1	2	0	1	0	1	1	1	1	1	1	0	0	2	2	0	0	1	0	1	1	0	1
703	0	1	1	0	0	1	2	2	1	0	0	0	0	0	0	0	0	2	0	1	1	0	2	2	1	0	2	2	0	2	1	0	0	2	2	1	1	0	0	2	1	1	1	2	1	1	1	0	0
704	0	2	1	0	0	0	2	2	1	0	0	0	0	0	0	0	1	2	0	2	2	1	2	2	0	0	2	2	0	1	1	1	1	1	1	2	1	0	0	1	1	0	0	1	1	1	0	0	0
705	0	1	0	0	0	0	0	1	2	0	0	0	0	0	0	0	1	0	1	1	1	0	2	2	0	0	2	2	0	2	2	2	1	1	0	2	0	0	0	2	2	1	1	1	1	1	1	1	0
706	0	0	2	0	0	1	1	1	1	0	1	0	0	0	0	0	1	1	1	1	1	0	1	1	0	0	2	2	0	2	1	2	2	1	0	2	1	0	0	2	2	0	0	1	0	1	0	0	0
707	0	1	1	0	0	0	2	2	0	0	0	0	0	0	0	0	1	0	1	1	1	0	1	1	1	0	2	2	0	2	1	1	0	2	0	2	1	1	1	1	1	1	0	1	1	2	0	0	1
708	1	1	1	0	0	0	1	1	0	1	2	0	1	1	0	0	1	1	1	1	1	0	2	2	1	1	2	2	0	2	0	1	2	0	1	1	2	0	0	1	1	0	0	1	0	0	0	0	1
709	1	1	2	0	0	0	0	0	2	0	0	0	1	1	0	0	1	0	0	2	2	0	1	2	0	1	0	0	1	2	1	0	0	2	1	2	0	0	0	1	1	0	0	1	0	1	0	0	1
710	1	0	2	0	0	2	1	1	2	0	0	1	1	0	0	0	2	0	0	2	2	0	2	2	1	0	0	1	1	2	0	1	2	1	1	2	1	1	0	1	0	1	1	1	1	1	0	0	0
711	1	2	0	0	0	0	0	1	2	0	0	0	2	2	0	0	1	1	1	1	2	1	2	2	0	1	1	2	1	2	0	0	0	1	0	2	1	0	0	1	1	1	1	2	2	1	0	0	0
712	0	2	1	0	0	1	1	1	1	0	1	0	0	0	0	0	2	0	0	2	2	0	0	0	1	1	1	1	0	1	1	2	1	2	0	2	0	0	0	1	1	0	0	2	0	1	0	0	1
713	0	2	0	0	0	0	1	2	1	0	0	0	2	0	1	1	2	0	0	2	2	0	2	2	0	1	1	1	0	1	1	1	0	1	1	1	0	0	0	1	1	0	0	0	0	1	0	0	0
714	1	1	1	0	0	0	2	2	2	0	0	1	2	1	0	0	1	0	1	1	2	0	2	2	0	1	1	2	0	2	0	1	1	1	0	2	1	0	0	1	1	0	0	2	0	1	0	0	1
715	1	1	1	0	0	0	1	1	2	0	0	1	1	1	0	0	1	1	0	1	1	0	1	1	0	1	2	2	0	2	1	1	1	2	1	2	0	0	0	1	1	0	0	2	0	0	1	0	0
716	0	1	1	0	0	0	2	2	1	0	0	0	0	0	0	0	1	2	1	0	1	0	1	1	0	1	2	2	0	1	1	1	1	2	0	2	0	0	0	2	2	0	0	2	1	0	0	0	0
717	1	1	1	0	0	0	0	1	2	0	0	0	0	0	0	0	0	2	0	1	1	0	2	2	0	1	1	2	2	1	1	1	1	1	1	2	1	1	0	0	0	2	2	2	1	1	0	0	1
718	1	2	0	0	0	0	2	2	0	0	2	0	1	1	0	0	1	2	0	2	2	0	2	2	0	1	1	1	1	2	0	0	1	1	1	1	1	0	0	0	0	1	1	2	0	1	0	0	1
719	0	2	2	0	0	1	1	1	1	0	0	0	0	0	0	0	1	1	0	1	1	0	2	2	0	1	1	2	1	2	0	0	1	1	1	1	1	0	0	1	1	1	1	2	2	0	0	0	0
720	1	1	2	0	0	0	1	1	0	1	1	0	0	0	0	0	1	2	1	0	1	0	1	1	0	2	0	2	1	1	1	0	1	1	1	1	2	0	0	1	1	1	0	1	1	1	0	0	1
721	1	1	2	0	0	0	1	2	2	0	0	0	0	0	0	0	2	1	1	1	2	0	2	2	0	2	1	2	0	1	2	0	2	0	1	1	0	0	0	2	2	0	0	1	0	0	0	1	0
722	1	1	1	0	0	0	1	1	1	0	1	0	0	0	0	0	1	2	2	0	0	0	2	2	0	1	1	1	1	1	1	2	2	1	0	2	1	0	1	2	1	0	0	1	1	1	1	1	0
723	1	1	2	0	0	0	2	2	1	0	1	1	1	0	0	0	2	1	1	1	1	0	2	2	1	2	1	1	1	2	0	1	1	2	1	2	1	0	0	2	2	0	0	2	1	1	0	0	0
724	0	1	1	0	0	0	1	2	1	0	1	1	1	0	0	0	2	1	1	1	2	0	2	2	0	1	2	2	0	2	1	0	1	1	1	2	1	0	0	2	1	1	1	1	1	2	0	1	1
725	0	1	1	0	0	1	1	1	1	0	1	0	1	1	0	0	2	0	0	2	2	0	2	2	0	0	1	1	1	2	0	0	0	2	0	2	1	0	0	1	1	0	0	2	0	2	0	0	0
726	0	1	2	0	0	0	1	1	1	0	0	1	1	0	0	0	0	1	1	1	2	0	2	2	0	1	2	2	0	2	0	2	1	2	0	2	2	0	0	0	0	0	0	2	0	1	0	0	0
727	0	1	2	0	0	0	2	2	0	0	0	0	2	1	0	0	2	1	1	1	2	0	2	2	0	0	0	1	0	1	1	1	2	1	1	1	0	0	0	2	2	0	0	1	0	1	0	0	0
728	1	2	1	0	0	0	2	2	0	0	0	1	2	1	0	0	0	1	0	1	0	0	2	2	0	1	2	2	0	2	0	1	1	1	0	2	2	0	0	1	1	0	0	1	1	1	1	0	0
729	0	0	2	0	0	1	2	2	2	0	0	0	0	0	0	0	0	0	0	2	2	1	2	2	0	2	2	2	1	2	0	0	0	2	0	2	2	0	0	1	1	0	0	2	0	0	0	0	0
730	0	1	1	0	0	0	0	1	1	0	1	1	1	1	0	0	1	0	0	2	2	0	2	2	0	1	0	2	1	2	1	0	0	2	0	1	1	0	0	1	1	1	1	1	1	1	1	0	0
731	0	0	2	0	0	0	1	1	2	0	0	0	0	0	0	0	2	1	1	1	2	1	2	2	0	2	1	2	2	1	2	1	1	2	1	2	1	0	0	1	1	0	0	2	0	2	0	0	0
732	0	2	0	0	0	0	0	1	2	0	0	0	1	1	0	0	0	0	1	1	2	0	2	2	0	1	2	2	1	2	0	1	2	0	1	1	2	0	0	0	0	0	0	2	0	1	0	0	1
733	0	1	1	0	0	1	1	1	1	0	1	1	1	0	0	0	0	1	1	1	2	0	2	2	0	0	1	1	2	2	0	0	0	1	0	2	0	0	0	2	2	2	1	2	1	0	0	0	0
734	1	2	0	0	0	0	0	1	1	0	1	1	1	0	0	0	0	2	2	0	0	0	1	1	1	0	1	2	1	1	1	0	2	1	1	2	2	1	1	0	0	0	0	1	0	0	0	1	0
735	0	2	0	0	0	0	1	2	2	0	0	1	1	0	0	0	0	0	0	2	1	0	1	1	0	0	0	2	1	2	1	1	1	0	1	1	0	0	0	1	1	1	1	1	1	0	0	0	0
736	0	1	2	0	0	0	2	2	1	0	0	0	0	0	0	0	1	1	1	1	1	0	1	1	1	2	1	1	0	1	1	1	1	1	2	2	1	0	0	1	1	1	1	2	1	0	1	0	1
737	1	2	0	0	0	0	1	1	0	1	1	0	0	0	0	0	1	1	1	1	1	1	0	1	0	0	2	2	0	2	0	1	1	2	0	2	0	0	0	2	2	0	0	1	0	0	0	0	1
738	0	1	2	0	0	0	1	2	1	0	1	0	0	0	0	0	1	1	1	1	2	0	1	1	1	1	0	1	0	0	2	0	2	0	1	1	1	0	0	1	1	0	1	2	1	0	0	1	1
739	0	2	1	0	0	0	2	2	0	0	2	0	1	1	0	0	2	2	2	0	1	0	2	2	1	0	1	2	0	2	0	0	0	2	0	2	2	1	1	0	0	1	0	0	1	0	0	0	0
740	1	0	1	0	0	0	2	2	0	0	0	0	1	1	0	0	1	1	0	1	1	0	1	1	0	1	1	2	1	1	1	1	0	2	0	2	1	0	0	1	1	1	1	1	1	2	0	1	0
741	1	2	0	0	0	0	1	1	1	0	0	0	0	0	0	0	1	1	1	1	2	0	1	1	0	1	2	2	0	2	2	1	0	1	0	2	1	0	0	1	1	1	1	2	1	0	1	0	0
742	0	1	1	0	0	1	1	1	2	0	0	0	1	0	0	0	0	2	0	1	1	0	2	2	0	2	0	2	1	1	1	1	0	2	1	2	1	1	1	0	0	1	1	2	1	0	0	0	0
743	0	1	1	0	0	0	0	0	2	0	0	0	1	1	0	0	0	1	1	1	2	0	1	1	0	0	1	2	1	1	1	2	2	0	2	0	0	0	0	2	2	0	0	1	0	1	0	1	0
744	1	1	1	0	0	0	2	2	2	0	0	1	2	1	0	1	1	1	2	0	1	0	2	2	0	1	2	2	0	1	1	1	1	0	2	1	2	0	0	1	0	1	1	2	0	1	0	0	0
745	1	2	1	0	0	0	1	1	2	0	0	0	2	2	0	1	0	0	1	1	2	0	2	2	0	1	2	2	0	2	0	1	1	1	1	1	1	1	1	1	1	1	1	2	1	0	0	0	0
746	1	1	1	0	0	0	0	0	2	0	0	2	2	2	0	0	0	2	1	1	2	0	2	2	0	1	2	2	0	2	1	0	0	2	0	2	1	0	0	1	1	1	1	1	1	2	0	0	0
747	0	2	1	0	0	0	0	0	2	0	0	0	1	0	0	1	1	2	0	2	2	1	0	1	0	0	1	1	2	2	0	0	0	2	1	2	1	0	0	2	2	0	0	1	0	1	0	0	1
748	0	2	2	0	0	0	1	2	2	0	0	1	1	0	1	1	1	1	1	1	1	0	1	1	1	1	0	1	0	1	1	2	2	0	1	1	2	0	0	1	1	0	0	2	1	0	0	0	0
749	1	2	0	0	1	0	2	2	1	0	1	0	0	0	0	0	1	1	1	1	2	0	2	2	0	1	2	2	0	2	2	0	1	0	1	1	1	0	0	2	2	0	0	2	0	0	0	0	0
750	1	1	1	0	0	1	2	2	0	0	0	1	1	0	0	0	1	1	0	1	1	0	2	2	0	1	1	1	2	2	1	2	1	2	0	2	0	0	0	1	1	0	0	2	1	0	0	0	0
751	0	1	1	1	1	1	2	2	0	0	1	1	1	1	0	0	2	1	0	2	2	1	1	1	0	1	1	2	1	1	2	2	1	1	1	0	1	0	0	1	1	0	0	0	0	1	0	1	0
752	1	1	2	0	0	0	1	1	2	0	0	1	1	0	0	0	1	2	1	0	1	0	2	2	0	1	2	2	1	2	2	1	1	2	0	2	0	0	0	1	1	2	2	2	1	1	0	0	1
753	0	0	2	0	0	1	0	0	2	0	0	1	1	0	1	1	2	0	0	2	2	0	1	1	1	1	2	2	0	2	0	1	1	1	1	1	2	0	0	0	0	0	1	2	1	0	0	0	0
754	0	2	1	0	0	0	1	2	2	0	0	0	0	0	0	0	0	0	0	2	2	0	2	2	0	1	1	1	2	2	1	2	2	0	2	0	2	0	0	1	0	0	0	2	0	0	0	0	0
755	1	2	0	0	0	0	1	1	2	0	0	0	0	0	0	0	1	1	1	1	1	0	2	2	0	0	2	2	0	1	1	0	2	2	0	2	2	0	0	0	0	0	0	2	2	0	0	0	0
756	1	2	1	0	0	0	1	1	2	0	0	0	1	1	0	0	1	0	1	1	2	0	2	2	0	2	0	1	2	1	1	1	2	0	2	0	1	0	0	1	1	0	0	1	0	1	0	2	0
757	1	1	1	1	1	1	2	2	2	0	0	0	0	0	0	0	0	0	0	2	2	0	1	2	0	1	2	2	2	2	1	0	0	1	1	1	0	0	0	2	2	0	1	2	1	0	0	0	1
758	1	2	0	0	0	0	1	1	1	0	1	0	0	0	0	0	1	0	1	1	1	0	2	2	1	1	0	2	2	0	2	1	1	1	0	2	2	0	0	1	1	0	1	2	1	0	0	0	0
759	0	0	2	0	0	1	1	1	1	1	1	1	1	0	1	1	0	1	0	1	0	0	2	2	1	2	2	2	0	1	1	1	1	1	1	1	1	0	0	0	0	0	0	1	0	0	0	0	0
760	0	1	2	0	0	0	1	1	1	0	0	1	1	1	0	0	1	1	1	1	1	0	2	2	0	1	0	1	0	1	1	0	1	1	0	2	1	0	0	1	1	0	0	2	0	1	1	1	0
761	1	0	2	0	0	1	0	1	1	0	1	0	1	0	0	1	1	0	1	1	1	0	2	2	1	0	1	1	2	2	0	1	2	0	1	1	0	0	0	2	2	0	0	1	0	1	1	0	0
762	1	0	2	0	0	0	2	2	1	1	0	0	1	1	0	0	2	0	0	2	2	0	2	2	0	1	2	2	1	2	2	0	0	1	1	1	2	1	1	0	0	0	0	2	0	2	0	0	0
763	0	0	2	0	0	0	1	2	2	0	0	0	0	0	0	0	1	1	1	1	1	0	2	2	0	1	2	2	1	2	1	1	0	1	1	2	2	0	0	1	1	1	0	1	0	0	1	0	0
764	1	1	1	0	0	1	2	2	1	0	1	1	1	0	0	0	1	2	0	2	2	0	2	2	0	0	2	2	0	2	2	0	0	2	2	1	2	0	1	1	0	0	0	1	0	1	0	0	0
765	0	1	2	0	0	0	0	0	2	0	0	0	1	1	0	0	1	1	1	0	0	1	0	1	1	1	1	2	0	2	0	1	1	1	1	2	2	0	0	2	1	1	0	1	2	0	0	0	0
766	0	2	1	0	0	0	2	2	1	0	1	0	0	0	0	0	1	0	0	2	2	1	2	2	0	0	2	2	0	2	1	0	0	2	0	2	2	0	1	1	0	1	1	1	1	1	0	2	0
767	1	1	1	0	0	1	2	2	0	0	0	1	2	1	0	0	2	2	2	0	0	0	2	2	1	1	0	2	2	1	2	1	0	2	0	2	1	0	0	2	2	0	0	2	0	0	0	0	0
768	1	2	0	0	0	0	1	2	1	0	0	0	0	0	0	0	2	0	0	2	2	0	2	2	0	0	2	2	1	2	2	2	2	0	2	0	2	1	1	0	0	1	1	2	1	0	0	1	0
769	1	1	1	0	0	0	2	2	2	0	0	0	1	0	1	1	2	0	0	2	2	0	2	2	0	0	2	2	0	2	0	2	2	2	0	2	2	1	1	0	0	1	0	1	2	0	0	0	0
770	0	2	0	0	0	0	1	1	1	0	1	0	0	0	0	0	0	1	0	0	0	1	2	2	0	0	1	1	1	2	0	0	1	1	1	2	0	0	0	1	1	1	1	2	0	0	0	0	0
771	0	1	1	0	0	0	2	2	2	0	0	0	1	1	0	0	1	2	1	0	2	1	1	1	0	1	2	2	0	2	1	0	1	2	0	2	1	0	0	2	1	0	0	2	1	0	0	0	0
772	0	2	0	0	0	0	2	2	1	0	0	1	0	0	0	0	2	2	1	1	2	0	2	2	1	0	0	2	1	2	1	1	1	0	1	1	0	0	0	2	2	0	0	2	0	1	0	0	0
773	0	0	2	0	1	0	2	2	1	0	0	0	0	0	0	0	1	0	1	1	1	0	1	2	0	1	2	2	1	1	0	1	1	1	0	2	2	0	0	1	1	2	2	2	1	1	0	0	1
774	1	2	1	1	1	1	1	1	1	0	1	0	1	1	0	1	1	0	1	1	1	0	1	1	2	2	2	2	1	2	1	0	0	2	1	1	1	0	0	1	1	1	1	2	1	1	0	0	0
775	0	0	2	0	1	0	1	1	1	0	0	1	2	1	0	0	0	0	0	2	2	0	2	2	0	1	2	2	1	2	1	2	1	1	1	1	2	0	0	1	1	0	0	2	0	0	0	0	1
776	1	1	2	0	0	0	2	2	1	0	0	1	1	0	0	0	2	2	2	0	2	0	0	1	1	1	2	2	1	1	0	0	1	2	0	2	1	1	0	0	0	0	0	2	1	0	0	0	0
777	1	1	1	0	0	1	1	2	2	0	0	0	1	1	0	1	2	1	1	1	2	0	0	0	0	1	1	1	0	1	0	1	1	1	0	2	2	0	1	2	0	0	0	1	1	0	0	0	1
778	1	1	2	0	0	1	1	2	1	0	1	0	1	1	0	1	2	1	1	1	2	1	0	1	0	0	1	2	0	2	2	0	1	0	1	1	1	0	0	1	1	0	0	1	1	0	0	1	0
779	1	2	0	0	0	0	1	2	2	0	0	0	0	0	0	0	1	0	1	1	1	0	0	0	1	1	2	2	0	1	0	0	0	2	0	2	2	0	0	0	0	1	1	2	1	0	0	0	2
780	1	1	1	0	0	1	1	1	2	0	0	0	1	1	0	0	2	0	0	2	2	0	2	2	0	0	1	2	1	1	1	1	2	0	0	2	1	0	0	0	0	0	0	1	0	0	0	0	0
781	1	1	1	0	0	0	2	2	1	0	1	0	0	0	0	0	2	1	1	1	1	0	2	2	0	2	1	2	1	2	0	0	2	0	1	2	2	0	0	0	0	1	1	2	0	1	0	0	0
782	0	1	1	0	0	0	2	2	1	0	0	0	0	0	0	0	1	0	0	2	2	0	2	2	0	1	0	0	1	2	1	1	2	1	1	1	0	0	0	2	2	0	0	2	1	1	0	0	0
783	1	1	2	0	0	0	2	2	1	0	0	1	1	0	0	0	1	2	1	0	1	0	1	1	0	1	1	1	1	2	1	0	1	2	0	2	1	0	1	2	1	0	0	2	0	0	0	0	1
784	0	1	2	0	0	0	2	2	1	0	1	0	0	0	0	0	1	0	0	2	2	0	2	2	0	1	2	2	0	2	1	0	1	1	0	2	0	0	0	2	2	0	0	1	0	0	0	0	0
785	1	2	1	0	0	0	1	1	1	1	0	0	0	0	0	0	1	0	0	2	2	0	2	2	0	0	2	2	1	2	1	0	1	1	0	2	2	1	0	0	0	0	0	1	1	0	0	0	0
786	0	1	2	0	0	1	1	2	1	0	1	0	0	0	0	0	2	1	1	1	1	0	2	2	1	1	2	2	1	2	2	1	0	2	0	2	1	0	0	1	1	1	1	2	1	0	0	0	0
787	1	1	1	0	0	0	0	0	2	0	0	1	1	0	0	0	2	1	1	1	2	0	2	2	0	1	1	1	1	2	0	2	1	1	1	1	0	0	0	1	1	0	1	1	1	0	0	0	0
788	0	1	2	0	0	0	1	2	2	1	0	0	1	1	0	0	0	0	0	2	1	0	2	2	0	0	2	2	0	1	2	1	2	0	1	1	1	0	0	1	1	1	1	2	1	1	1	0	1
789	1	0	2	0	0	1	1	1	2	0	0	0	2	2	0	1	2	1	0	2	2	0	2	2	0	1	0	1	0	0	2	1	1	1	1	1	1	1	1	1	1	0	0	2	1	0	0	2	0
790	1	2	0	0	0	0	2	2	1	0	0	1	2	1	0	1	0	0	0	2	2	0	2	2	0	0	0	1	2	1	1	1	1	1	1	1	1	0	0	1	1	1	1	1	1	1	0	0	0
791	1	2	1	0	0	0	2	2	1	0	0	0	0	0	0	0	1	0	1	1	2	0	1	1	0	1	2	2	0	2	1	1	1	2	0	2	2	0	0	1	1	0	0	2	0	1	0	0	1
792	0	1	2	0	0	0	0	1	2	0	0	0	1	1	0	0	2	0	0	2	2	0	1	2	0	1	2	2	0	2	0	0	1	1	1	1	0	0	0	1	1	0	0	1	0	1	0	0	1
793	0	1	1	0	0	0	1	1	2	0	0	0	1	1	0	0	2	2	2	0	1	1	1	2	0	0	0	2	1	2	1	1	1	2	0	2	1	1	1	1	1	2	2	2	1	1	0	0	1
794	0	1	1	0	1	0	1	1	1	0	1	0	0	0	0	0	1	0	0	2	2	0	2	2	1	2	2	2	0	1	0	0	0	1	1	1	1	1	1	1	1	0	0	2	0	0	0	0	0
795	1	1	1	0	0	1	1	1	2	0	0	0	0	0	0	0	2	1	1	1	2	0	2	2	0	1	2	2	0	1	0	1	1	2	0	2	2	0	0	1	1	0	0	1	0	0	0	0	0
796	0	1	1	0	0	0	0	0	2	0	0	0	0	0	0	0	2	2	1	1	2	0	1	1	1	2	1	1	1	2	0	1	2	0	0	2	0	0	0	1	1	0	0	0	0	1	1	0	0
797	1	0	2	0	0	0	2	2	0	0	0	0	0	0	0	0	0	1	0	1	1	1	2	2	0	1	2	2	0	2	0	1	2	2	0	2	2	0	0	1	0	0	0	1	0	1	0	0	0
798	0	2	2	0	0	0	1	1	1	1	1	1	1	0	0	0	1	0	1	1	2	0	2	2	0	1	2	2	0	1	1	0	1	2	1	2	2	0	0	0	0	1	0	1	1	1	0	1	0
799	0	1	2	0	0	1	0	1	1	0	1	0	2	2	0	0	1	1	1	1	1	0	0	1	1	1	2	2	0	2	0	1	2	1	2	2	1	0	0	1	1	0	0	2	1	0	0	0	1
800	1	1	2	0	0	0	2	2	0	0	0	0	0	0	0	0	1	1	1	1	2	0	2	2	0	1	0	1	1	2	0	1	1	1	1	2	1	0	0	1	1	0	0	1	0	0	0	0	2
801	1	1	2	0	0	0	1	1	2	0	0	1	1	1	0	0	1	2	1	1	1	0	1	1	0	0	2	2	1	2	2	1	2	1	1	1	1	1	1	1	1	0	0	1	0	1	0	0	0
802	1	2	1	0	0	0	2	2	1	0	1	0	1	1	0	0	1	1	0	2	2	0	1	1	1	2	1	2	1	2	1	1	2	1	1	2	1	0	0	1	1	0	0	2	1	2	1	0	0
803	0	0	2	0	0	0	0	0	1	0	0	0	1	0	1	1	0	2	1	1	2	0	2	2	0	1	1	1	1	2	0	1	1	2	0	2	2	1	1	1	1	0	0	0	0	1	0	0	1
804	0	1	1	0	0	0	0	0	2	0	0	0	0	0	0	0	0	0	0	2	1	0	2	2	0	1	1	2	1	1	1	1	2	0	2	0	2	0	1	1	0	1	0	0	1	0	0	0	0
805	1	0	2	0	0	1	1	1	2	0	0	1	2	2	0	0	2	2	2	0	0	0	1	1	0	0	1	2	1	1	2	2	1	0	2	0	2	0	0	0	0	0	1	2	1	0	0	0	1
806	1	1	2	0	0	0	1	1	2	0	0	1	1	0	0	0	1	0	0	2	2	0	1	2	0	1	1	0	2	2	0	0	2	1	2	1	2	0	0	0	0	0	0	1	0	0	0	0	0
807	1	2	1	0	0	0	1	1	2	0	0	1	2	2	0	0	1	1	0	1	1	0	2	2	0	2	2	2	1	2	1	1	1	1	0	2	2	0	0	0	0	1	0	1	2	1	0	0	0
808	0	1	1	0	0	1	0	1	1	0	1	0	1	1	0	0	2	0	0	2	2	0	1	1	1	2	1	2	1	1	1	1	1	1	1	2	1	0	0	0	0	1	1	1	1	1	0	0	1
809	1	2	0	0	0	0	0	0	2	0	0	1	1	1	0	0	1	2	1	1	1	0	2	2	0	0	2	2	0	2	1	0	1	0	1	2	1	0	0	1	1	0	0	2	0	2	0	0	0
810	1	1	2	0	0	0	2	2	0	0	0	0	0	0	0	0	0	2	1	1	2	0	2	2	0	1	1	1	1	2	0	0	2	1	0	2	2	0	0	1	0	1	0	1	1	1	0	0	0
811	0	0	2	0	0	0	1	1	1	0	0	0	1	1	0	0	1	1	0	1	2	0	1	2	0	1	2	2	0	2	1	0	1	1	0	2	1	0	0	1	1	1	0	1	1	0	0	0	1
812	0	2	1	1	1	1	1	1	2	0	0	0	0	0	0	0	1	2	0	2	2	0	0	1	1	1	1	2	1	1	1	2	2	0	1	1	0	1	1	1	1	1	0	0	1	0	0	0	1
813	1	1	2	0	0	0	1	2	2	0	0	0	2	1	0	0	1	0	0	2	2	0	2	2	1	1	2	2	1	2	0	0	0	2	1	2	1	0	0	2	2	0	0	2	0	1	0	0	1
814	1	2	0	0	0	0	0	1	2	0	0	1	1	0	0	0	1	2	1	0	1	0	2	2	0	1	2	2	2	2	0	0	0	2	2	1	2	0	0	0	0	0	0	2	0	1	0	0	0
815	1	0	1	0	0	0	1	2	1	0	0	1	1	0	0	0	1	1	2	0	1	0	2	2	0	1	1	1	2	2	0	2	1	2	0	2	2	0	0	1	1	0	0	2	0	0	1	0	1
816	0	0	2	0	0	0	0	1	2	0	0	2	2	2	0	0	1	2	1	0	1	1	1	2	0	0	1	2	1	0	2	0	0	2	0	2	2	0	0	0	0	0	0	1	0	0	0	0	0
817	0	0	2	0	1	0	1	2	0	0	1	0	1	1	0	0	0	0	0	2	1	0	1	1	1	1	2	2	0	1	0	0	0	1	1	1	1	0	0	1	1	0	0	1	1	0	0	0	0
818	1	2	1	0	0	0	0	0	2	0	0	0	1	1	0	0	2	0	0	2	2	0	1	1	0	1	1	1	1	2	0	1	1	1	2	1	0	0	0	2	1	1	0	0	2	0	0	0	0
819	0	1	2	0	0	0	2	2	0	0	1	0	1	1	0	0	0	0	0	2	2	0	2	2	0	1	2	2	0	2	0	1	1	1	1	2	1	0	0	0	0	1	0	0	1	0	0	0	0
820	0	1	1	0	0	1	0	0	2	0	0	0	0	0	0	0	0	1	1	1	1	0	2	2	0	0	0	1	2	1	1	0	1	1	0	2	1	1	0	1	1	0	0	2	2	0	0	0	0
821	0	1	1	0	0	0	2	2	0	1	1	0	0	0	0	0	0	2	1	0	0	1	2	2	0	1	1	1	1	2	0	1	1	1	1	1	0	0	0	1	1	0	0	2	0	1	0	0	0
822	0	2	0	0	0	0	1	1	2	0	0	0	0	0	0	0	2	1	1	1	1	0	2	2	1	1	1	1	1	2	0	1	1	2	0	2	1	0	0	0	0	1	1	1	1	1	0	0	1
823	0	1	2	0	0	1	1	2	2	0	0	0	0	0	0	0	1	2	2	0	0	0	2	2	1	0	2	2	0	1	0	1	2	0	2	0	1	0	0	0	0	0	0	2	0	2	1	1	0
824	1	1	1	0	0	1	1	1	1	0	0	1	0	0	0	1	1	0	0	2	2	0	2	2	1	0	1	1	1	2	1	0	1	1	0	2	0	0	0	2	2	1	1	2	0	1	1	0	0
825	1	1	2	0	0	0	1	2	2	0	0	1	1	1	0	1	1	0	0	2	2	1	1	2	0	1	2	2	0	2	2	1	1	1	1	1	0	0	0	2	2	1	1	2	2	1	1	0	0
826	1	2	2	0	0	0	1	1	1	0	0	0	0	0	0	0	0	0	0	2	2	0	2	2	0	1	2	2	2	2	1	0	0	1	2	2	2	1	1	1	1	1	1	1	1	1	0	0	0
827	1	2	0	0	0	0	2	2	1	0	1	1	1	0	0	0	2	1	1	1	2	0	2	2	0	1	2	2	1	2	1	0	2	0	1	1	1	0	0	2	1	0	0	2	2	0	1	0	0
828	1	1	1	0	0	0	0	0	2	0	0	0	0	0	0	0	1	2	1	1	1	0	2	2	0	2	2	2	1	2	1	0	2	0	2	2	2	1	0	0	0	1	1	1	1	1	0	0	0
829	0	0	2	0	0	1	1	1	1	0	0	0	0	0	0	0	1	1	1	1	1	1	2	2	0	0	1	2	1	0	2	1	2	0	1	1	2	1	1	1	1	0	0	2	0	0	0	0	1
830	1	1	1	0	0	1	2	2	1	0	1	1	1	0	0	0	1	1	1	1	1	0	1	1	1	1	0	1	1	2	0	0	1	1	1	2	2	0	0	0	0	1	1	2	1	0	0	0	0
831	1	1	1	0	0	0	1	0	2	0	0	0	0	0	0	0	2	1	1	1	2	0	1	1	1	1	0	1	2	1	1	2	1	1	0	2	2	0	0	1	1	1	1	2	1	1	1	0	0
832	1	0	2	0	0	0	1	1	1	0	1	0	1	0	0	0	1	1	0	1	1	0	1	1	0	1	1	2	0	2	0	0	0	1	1	1	1	0	0	1	1	0	0	1	0	0	1	0	0
833	0	1	1	0	0	0	2	2	1	0	1	0	0	0	0	0	2	2	1	1	1	0	0	0	0	0	1	1	1	2	0	0	2	0	2	2	2	0	1	1	0	0	0	2	1	0	0	0	0
834	0	2	0	0	0	0	2	2	1	0	1	0	0	0	0	0	0	0	0	2	2	0	2	2	1	0	1	2	1	1	1	2	1	1	0	2	1	0	0	0	0	0	0	1	0	0	0	0	0
835	0	0	2	0	0	1	1	1	1	1	0	0	0	0	0	0	0	2	0	1	1	0	2	2	0	0	2	2	0	1	1	0	1	1	1	1	2	0	0	2	1	1	1	2	1	2	0	0	0
836	1	2	1	0	0	0	1	1	2	0	0	0	0	0	0	0	1	0	0	2	2	0	2	2	0	0	2	2	0	1	1	0	0	2	0	2	1	0	0	2	1	1	1	2	0	1	0	0	1
837	1	0	2	0	0	0	1	1	1	0	0	0	0	0	0	0	1	2	2	0	1	0	2	2	0	1	2	2	1	2	1	2	2	0	1	1	2	0	0	0	0	0	0	2	1	0	0	0	0
838	1	2	1	0	0	0	1	1	2	0	0	1	2	2	0	0	1	0	1	1	1	0	1	1	2	2	2	2	0	2	2	0	1	0	1	1	2	0	0	1	1	0	0	1	0	1	0	0	0
839	1	1	1	0	0	1	2	2	1	0	1	1	2	2	0	0	1	2	0	0	0	0	2	2	0	1	2	2	0	2	2	0	0	2	0	2	0	0	0	2	2	0	0	2	0	0	0	0	1
840	1	1	2	0	0	0	1	2	2	0	0	1	2	1	0	1	1	1	1	1	1	0	2	2	0	0	0	2	2	0	2	0	0	1	2	2	1	1	1	1	1	1	0	1	0	1	1	0	0
841	0	0	2	0	0	1	0	0	2	0	0	0	1	1	0	0	0	1	0	2	2	1	2	2	0	1	2	2	1	2	1	2	1	1	1	1	2	0	0	1	1	0	0	2	1	0	0	0	1
842	1	0	2	0	0	0	1	1	2	0	0	0	0	0	0	0	1	2	1	1	1	0	1	1	0	1	2	2	0	1	0	1	0	1	1	1	1	0	0	1	1	0	0	1	0	1	1	0	0
843	1	1	1	0	0	0	1	1	1	1	2	0	2	0	1	1	1	1	0	1	1	0	2	2	0	0	1	2	1	0	2	0	2	1	0	2	1	0	0	2	2	0	0	2	1	0	0	0	1
844	0	1	2	0	0	1	0	1	1	0	1	1	1	0	0	0	1	1	1	1	2	0	2	2	0	2	0	2	0	1	2	0	1	2	0	2	1	0	0	2	2	0	1	2	1	0	1	0	1
845	1	2	1	0	0	0	1	2	2	0	0	0	0	0	0	0	1	0	0	2	2	0	2	2	0	1	2	2	1	2	1	2	1	0	2	0	1	0	0	0	0	1	0	1	1	0	0	0	1
846	0	0	2	0	0	1	1	2	2	0	0	0	0	0	0	0	1	2	1	0	2	0	1	2	0	0	1	1	0	1	0	1	0	1	1	2	1	0	0	1	1	1	1	1	1	1	0	0	0
847	1	0	2	0	0	0	1	1	2	0	0	0	1	1	0	0	2	1	1	1	1	1	2	2	1	1	2	2	0	2	0	1	1	0	1	1	1	0	0	1	1	0	0	2	2	1	0	0	0
848	1	1	1	0	0	0	1	2	2	0	0	1	2	2	0	0	1	1	0	1	1	1	2	2	0	1	0	1	0	1	1	1	1	0	2	0	1	0	0	2	2	0	0	1	0	1	0	0	0
849	1	2	0	0	0	0	0	1	2	0	0	1	1	0	0	0	2	2	2	0	0	0	2	2	0	2	2	2	1	2	0	1	2	0	0	2	1	0	0	2	2	1	1	2	1	1	0	0	1
850	0	1	2	0	0	0	2	2	1	0	1	1	1	1	0	0	1	1	1	1	1	0	2	2	1	1	1	2	1	1	1	0	0	1	1	1	2	0	0	1	1	1	1	2	1	0	0	0	0
851	1	1	1	0	0	0	1	2	2	0	0	0	0	0	0	0	1	1	1	1	2	0	2	2	0	1	2	2	0	2	0	0	1	1	0	2	1	0	0	2	2	1	1	2	1	0	0	0	0
852	1	1	1	0	0	1	1	1	2	0	0	0	0	0	0	0	2	1	1	1	2	0	2	2	1	1	1	1	1	2	1	1	1	2	1	2	0	0	0	1	1	0	0	2	0	0	0	0	0
853	0	2	1	0	0	0	1	1	0	1	2	0	0	0	0	0	1	2	1	0	0	0	2	2	0	2	1	2	1	1	2	0	0	1	1	1	1	1	0	0	0	1	1	2	1	0	0	0	0
854	1	2	1	0	0	0	1	1	2	0	0	1	1	0	0	0	1	1	1	1	1	0	1	1	0	2	1	1	1	2	0	0	1	1	1	1	1	1	1	0	0	0	0	2	1	1	0	0	0
855	0	2	1	0	0	0	0	0	2	0	0	1	0	0	0	1	0	1	2	0	1	0	1	1	0	1	1	2	1	1	2	0	0	2	0	2	0	0	0	1	1	0	0	1	0	0	1	0	0
856	0	0	2	0	0	0	0	1	2	0	1	0	0	0	0	0	1	1	0	1	1	0	1	1	0	1	0	1	2	1	1	1	1	0	2	1	1	0	0	0	0	0	0	2	0	1	1	0	1
857	0	1	1	0	0	0	1	1	1	0	0	1	1	0	0	0	1	0	0	2	2	0	1	1	2	2	2	2	1	1	2	1	2	0	1	1	2	0	0	0	0	0	0	1	0	1	1	0	0
858	0	1	1	0	0	1	0	0	2	0	0	0	0	0	0	0	0	2	1	1	2	0	1	1	1	0	1	1	1	2	0	0	0	2	0	2	0	0	0	0	0	0	0	2	0	2	0	1	0
859	1	0	2	0	0	1	2	2	1	0	0	0	0	0	0	0	2	0	0	1	1	0	2	2	0	0	2	2	0	2	1	0	1	1	1	1	1	0	0	2	2	0	0	2	0	1	0	0	0
860	0	0	2	0	0	1	1	1	2	0	0	1	1	0	0	0	1	1	0	1	1	0	2	2	0	1	1	2	1	1	1	0	1	0	2	2	1	0	0	2	2	0	0	2	0	1	0	0	1
861	1	2	1	0	0	0	1	2	1	0	1	0	2	1	1	1	2	1	1	1	2	0	2	2	0	0	1	1	0	1	0	0	1	2	1	1	2	0	0	2	1	0	0	2	2	1	0	0	0
862	0	1	1	0	0	0	1	2	1	0	0	1	2	1	0	1	2	0	0	2	2	0	1	1	1	1	0	2	1	2	1	0	1	2	0	2	2	0	0	0	0	0	0	1	0	0	0	0	0
863	0	1	2	0	0	0	1	1	1	0	0	1	1	0	0	0	1	1	1	1	2	1	2	2	0	1	1	1	1	2	1	1	2	1	1	1	1	0	0	1	1	1	1	1	0	1	0	0	1
864	1	1	2	0	0	0	1	1	1	0	1	0	0	0	0	0	1	0	1	1	2	0	2	2	1	2	1	1	1	2	0	0	0	1	1	1	2	0	0	0	0	0	0	1	0	1	1	0	0
865	0	0	2	0	0	0	0	1	2	0	0	1	1	0	0	0	1	1	2	0	1	0	2	2	0	2	2	2	0	2	0	0	1	1	1	2	1	0	0	2	2	1	0	1	2	1	0	0	0
866	1	2	1	0	0	0	2	2	1	0	1	1	1	0	0	0	2	1	1	1	1	2	0	2	0	1	1	1	0	1	0	0	1	1	0	2	0	0	0	2	2	0	0	2	0	1	0	0	0
867	0	1	0	0	0	0	1	1	2	0	0	0	1	0	0	0	1	1	1	1	2	0	1	1	0	0	1	1	2	2	1	2	2	2	0	2	0	0	0	0	0	1	0	0	2	0	0	0	1
868	0	0	2	0	0	1	2	2	2	0	0	0	0	0	0	0	1	0	0	1	1	0	2	2	0	2	2	2	0	2	2	2	2	0	1	1	2	0	0	0	0	1	1	1	1	0	1	1	0
869	1	1	1	0	0	0	0	0	2	0	0	0	0	0	0	0	1	0	1	1	2	0	1	2	0	0	2	2	0	1	1	1	1	1	0	2	1	0	0	1	1	0	0	1	0	0	0	0	1
870	0	1	0	0	0	0	1	1	1	0	0	0	2	2	0	1	1	0	1	1	2	0	2	2	0	1	2	2	0	2	0	0	1	1	1	2	2	0	0	1	0	0	0	2	0	0	0	0	0
871	0	2	1	0	0	0	1	1	1	0	1	2	2	0	0	0	2	0	0	1	1	0	1	2	0	1	2	2	0	1	0	0	2	0	2	1	0	0	0	2	2	2	2	2	1	1	0	0	2
872	1	1	1	0	0	1	1	1	1	0	0	0	1	0	0	0	1	0	0	2	2	0	2	2	0	1	0	2	1	2	1	0	1	1	1	1	2	0	0	1	1	2	2	2	1	1	0	0	0
873	1	2	0	0	0	0	2	2	2	0	0	0	0	0	0	0	1	0	1	1	2	0	2	2	0	1	2	2	1	2	2	2	1	1	1	0	2	0	0	0	0	0	0	2	0	1	0	0	0
874	0	2	1	0	0	0	2	2	1	0	0	0	0	0	0	0	0	1	2	0	1	0	1	1	2	2	1	1	1	2	1	0	1	0	2	0	2	0	0	1	1	2	2	2	1	1	0	0	0
875	1	1	1	0	0	1	0	0	1	0	1	0	1	1	0	0	0	2	0	1	1	1	1	1	0	1	2	2	0	2	1	1	1	1	1	2	1	0	0	1	1	1	0	1	1	1	0	0	0
876	1	2	0	0	0	0	2	2	1	0	1	0	1	1	0	0	1	2	0	1	1	0	1	1	0	0	0	1	2	1	1	0	1	0	1	2	1	0	0	1	1	2	1	2	1	0	0	0	1
877	0	0	2	0	0	1	1	2	2	0	0	1	1	0	1	1	0	0	0	2	2	0	2	2	0	1	2	2	1	2	1	0	0	1	1	1	1	0	0	0	0	0	0	1	0	0	0	0	0
878	1	1	1	0	0	0	1	1	0	1	2	1	2	1	0	0	0	1	2	0	2	0	2	2	0	1	2	2	0	2	0	1	1	0	0	2	2	0	0	1	0	2	2	2	1	1	0	0	1
879	1	1	1	0	0	0	1	2	2	0	0	0	0	0	0	0	2	0	0	2	2	1	2	2	0	2	2	2	0	2	2	0	0	1	1	1	1	1	1	1	1	0	0	1	0	1	0	0	0
880	0	1	1	1	1	2	1	1	2	0	0	0	2	0	1	1	1	1	0	2	2	1	2	2	0	2	2	2	0	2	1	1	1	0	1	1	1	0	0	0	0	0	0	2	2	1	1	0	0
881	1	2	0	0	0	0	1	2	2	0	0	0	0	0	0	0	1	0	1	1	1	0	1	1	1	1	1	1	2	2	0	1	1	1	1	2	1	0	0	0	0	0	0	2	1	0	0	0	1
882	0	1	2	0	0	0	0	1	2	0	0	1	1	0	0	0	0	1	1	1	1	0	2	2	0	1	0	2	2	0	2	0	0	2	1	2	1	0	0	1	1	2	2	2	2	1	0	0	1
883	0	1	2	0	0	0	2	2	0	0	1	0	0	0	0	0	1	0	1	1	1	0	1	1	0	2	1	2	0	2	0	0	1	0	1	1	0	0	0	2	2	0	0	2	0	0	0	1	0
884	0	0	2	0	0	1	1	2	1	0	0	0	2	2	0	0	0	1	1	1	2	0	1	1	1	1	2	2	0	2	0	0	0	2	0	2	1	0	0	1	1	0	0	0	0	1	0	0	0
885	1	1	1	0	0	0	1	1	1	0	0	0	0	0	0	0	1	1	0	1	1	1	2	2	0	0	1	2	0	1	0	1	1	2	0	2	0	0	0	1	1	0	0	2	1	0	1	1	0
886	1	0	2	0	0	1	1	1	1	1	0	0	0	0	0	0	1	1	1	1	2	0	2	2	0	0	2	2	0	2	2	0	1	2	1	2	2	1	1	1	1	0	0	1	0	1	1	0	0
887	0	1	1	0	0	0	2	2	1	0	1	0	0	0	0	0	0	2	1	1	2	0	1	1	1	1	0	1	1	2	0	0	1	1	1	1	1	0	0	1	1	0	0	2	1	0	0	0	0
888	0	1	1	0	0	0	2	2	1	0	0	1	2	1	0	0	1	1	0	1	1	0	1	1	1	1	2	2	0	2	2	1	0	2	0	2	2	0	1	2	1	0	1	1	1	0	1	0	0
889	0	1	2	0	0	0	1	2	1	0	1	1	2	2	0	0	2	0	0	2	2	0	1	2	0	1	1	2	0	1	1	0	1	2	0	2	0	0	0	2	1	0	0	1	0	1	0	0	0
890	1	0	1	0	0	0	2	2	1	0	1	0	1	1	0	0	1	0	0	2	2	1	1	2	0	1	1	1	2	2	1	0	0	1	1	1	1	0	0	1	1	0	0	1	0	0	0	0	0
891	0	2	1	0	0	0	1	1	2	0	0	0	1	1	0	0	2	2	1	1	2	0	2	2	0	2	2	2	0	1	1	0	1	2	1	2	2	0	0	1	0	0	0	1	0	1	1	0	1
892	1	1	1	0	0	0	1	1	1	1	1	0	1	1	0	0	0	1	0	1	1	0	2	2	0	0	2	2	1	2	1	0	1	2	0	2	2	0	0	0	0	0	0	2	0	1	0	0	1
893	1	1	1	1	1	1	1	2	2	0	0	0	1	1	0	0	0	2	0	1	1	0	1	1	0	1	2	2	0	2	2	2	2	2	0	2	2	0	1	1	0	0	0	2	0	2	0	0	0
894	0	0	2	0	0	1	1	1	1	1	1	0	0	0	0	0	1	1	1	1	2	0	2	2	0	1	2	2	1	2	2	0	1	1	1	1	2	0	0	0	0	1	0	1	1	1	0	0	0
895	0	0	2	0	0	1	2	2	1	0	1	0	1	0	1	1	1	2	1	0	0	0	1	2	0	1	0	1	0	1	1	1	1	1	1	2	0	1	1	1	1	2	2	2	2	0	1	0	1
896	1	0	2	0	0	0	0	0	2	0	0	0	0	0	0	0	2	0	0	2	2	0	2	2	0	1	2	2	0	2	1	0	1	1	1	1	1	1	1	1	1	1	1	1	1	2	0	0	0
897	1	1	1	0	0	0	1	1	2	0	1	0	0	0	0	0	0	0	0	2	2	0	0	1	1	1	1	1	1	2	0	2	1	2	0	2	1	1	1	1	1	0	0	1	1	0	0	0	0
898	1	2	1	0	0	0	0	0	2	0	0	0	0	0	0	0	1	1	1	1	2	0	2	2	0	1	2	2	0	1	1	2	1	1	1	1	1	0	0	1	1	0	0	1	1	0	0	0	0
899	1	1	1	0	0	0	0	1	2	0	0	0	0	0	0	0	1	0	0	2	2	0	1	1	1	1	1	2	0	2	0	0	1	1	0	2	2	0	0	0	0	1	1	1	1	0	0	0	0
900	0	2	0	0	0	0	2	2	2	0	0	1	2	1	0	0	0	0	1	1	2	0	2	2	0	1	2	0	1	1	1	1	1	1	0	2	2	0	0	1	1	0	0	2	1	0	0	0	0
901	1	0	2	0	0	1	0	1	1	0	1	1	0	0	0	1	2	1	0	2	1	0	2	2	0	1	0	1	1	2	0	1	1	2	1	2	1	0	0	1	1	0	0	2	1	0	0	0	0
902	0	2	0	0	0	0	0	0	2	0	0	0	1	1	0	0	1	1	1	1	1	0	1	1	1	2	1	2	0	2	0	0	1	1	1	1	2	0	0	2	1	0	0	1	0	0	1	0	1
903	0	1	1	1	1	2	0	0	2	0	0	0	1	1	0	0	2	1	0	2	2	0	1	1	1	0	2	2	1	2	1	0	1	2	0	2	2	0	1	2	1	0	0	2	1	0	0	0	0
904	0	2	1	0	0	0	1	1	1	0	0	1	1	1	0	0	1	0	0	1	1	0	2	2	0	0	1	1	1	2	1	1	1	1	0	2	1	0	0	2	2	0	0	1	0	1	0	0	2
905	1	1	1	0	0	0	0	0	2	0	0	0	0	0	0	0	1	1	1	1	1	0	2	2	0	2	2	2	0	2	1	1	0	1	1	2	1	0	0	2	1	0	0	1	1	1	0	0	0
906	0	1	2	0	0	0	0	1	2	0	0	0	0	0	0	0	2	2	1	1	2	0	2	2	0	1	1	1	0	1	0	1	0	2	0	2	1	0	0	0	0	1	1	1	1	0	0	0	0
907	0	1	1	0	0	0	1	1	1	1	1	1	0	0	0	1	1	2	1	0	2	0	1	1	1	1	2	2	0	2	1	0	0	2	2	1	2	0	0	0	0	0	0	1	1	0	0	0	0
908	0	1	1	0	0	0	2	2	2	0	0	1	1	0	0	0	1	0	0	2	2	0	0	0	1	0	2	2	0	2	1	1	1	0	0	2	0	0	0	1	1	1	0	1	1	1	0	0	0
909	1	2	1	0	0	0	1	1	1	0	0	0	0	0	0	0	1	0	0	2	2	0	2	2	1	2	1	2	1	1	2	1	0	1	1	2	1	1	1	1	1	2	2	2	2	1	0	0	0
910	1	1	1	0	0	0	1	2	2	0	0	0	0	0	0	0	1	2	1	1	1	1	0	1	0	0	2	2	0	2	0	0	0	2	0	2	2	0	1	1	0	0	0	2	1	0	0	0	1
911	0	2	1	0	0	0	2	2	1	0	0	1	1	0	0	0	0	1	1	1	1	1	1	2	0	1	2	2	0	2	0	0	0	0	1	1	2	0	0	0	0	1	0	1	2	0	1	1	0
912	1	0	2	0	0	0	2	2	1	0	0	1	1	1	0	0	1	1	1	1	2	0	2	2	0	2	2	2	0	2	2	0	0	1	1	1	2	0	0	0	0	0	0	1	0	0	0	0	1
913	0	0	2	0	0	0	0	0	2	0	0	0	0	0	0	0	2	0	0	1	1	1	1	2	0	0	1	2	1	1	2	1	1	1	1	1	1	0	0	2	2	0	0	2	0	1	0	0	0
914	1	1	2	0	0	0	0	1	2	0	0	0	1	1	0	0	1	2	0	1	1	0	2	2	1	1	2	2	0	2	1	1	0	2	0	2	1	1	1	1	1	0	0	2	0	1	0	0	0
915	0	2	1	0	0	0	1	2	2	0	0	1	1	0	0	0	0	0	0	2	2	1	1	2	0	1	2	2	0	2	1	1	1	1	0	2	2	0	0	0	0	0	0	1	1	1	0	0	1
916	1	1	1	0	0	0	0	1	2	0	0	1	2	1	0	0	0	0	0	2	2	0	0	0	1	1	2	2	0	2	0	0	1	1	0	2	1	0	0	1	1	1	1	2	1	1	0	0	0
917	0	1	1	0	0	1	1	1	1	1	1	2	2	0	1	1	1	0	0	2	2	0	1	2	0	1	2	2	0	2	1	0	0	0	1	1	2	0	0	1	1	1	1	2	1	0	0	0	0
918	1	1	2	0	0	0	2	2	1	0	0	0	1	0	0	0	2	0	0	2	2	0	2	2	0	2	1	2	0	1	0	1	0	2	0	2	1	0	0	1	1	0	0	1	0	2	0	0	1
919	0	1	1	0	0	1	2	2	2	0	0	0	1	1	0	0	0	2	1	1	2	0	2	2	1	0	2	2	0	2	0	0	1	2	0	2	2	1	1	0	0	0	0	1	0	1	0	0	0
920	0	2	1	0	0	0	0	0	2	0	0	1	1	0	0	0	1	1	0	1	1	0	2	2	2	1	0	1	1	2	0	0	0	1	1	1	0	0	0	1	1	1	1	2	1	1	0	0	1
921	0	1	1	0	0	0	1	1	2	0	0	0	0	0	0	0	2	0	0	2	2	0	2	2	0	1	2	2	0	2	1	0	0	2	1	2	1	0	0	0	0	0	0	2	0	1	0	1	1
922	1	0	2	0	1	0	0	1	2	0	0	0	0	0	0	0	2	0	0	2	2	0	1	1	1	1	1	2	2	1	2	2	1	2	0	2	2	0	0	0	0	1	1	1	1	0	0	0	1
923	0	0	2	0	0	1	0	1	2	0	0	1	1	0	0	0	2	0	0	2	2	0	2	2	0	0	1	1	2	2	1	2	2	2	0	2	2	0	1	1	0	0	0	1	0	1	1	0	0
924	1	1	2	0	0	1	1	2	1	0	0	0	0	0	0	0	2	1	1	1	2	1	2	2	0	0	2	2	0	2	1	1	1	1	1	1	2	1	1	0	0	0	0	2	1	0	0	0	0
925	0	1	1	0	0	1	1	1	2	0	0	0	0	0	0	0	2	1	1	1	2	0	2	2	0	0	2	2	0	1	1	0	1	2	0	2	1	0	0	2	2	1	0	1	1	1	0	0	0
926	1	0	2	0	0	0	1	1	1	1	0	1	1	0	0	0	2	0	0	2	2	0	1	1	0	0	2	2	0	2	0	0	0	2	1	2	0	0	0	1	1	0	0	0	0	1	1	0	1
927	1	2	1	0	0	0	2	2	1	0	1	0	0	0	0	0	1	1	0	2	2	0	2	2	0	1	1	1	1	2	1	0	0	2	0	2	0	0	0	1	1	0	0	2	0	0	0	0	0
928	0	1	2	0	0	0	0	0	2	0	0	0	0	0	0	0	2	1	1	1	2	0	1	1	1	1	1	2	1	1	2	2	1	1	0	2	2	0	0	0	0	0	0	1	0	0	0	0	0
929	0	0	2	0	0	0	0	0	2	0	0	0	0	0	0	0	2	1	1	1	2	0	2	2	0	0	1	0	1	2	1	0	0	2	2	1	2	0	1	2	1	0	0	2	1	0	0	0	0
930	0	2	1	0	0	0	1	1	1	0	0	0	0	0	0	0	1	0	1	1	1	0	2	2	0	2	1	1	0	1	1	0	0	2	0	2	0	0	0	2	2	0	0	2	0	0	0	0	0
931	1	1	1	0	0	0	1	1	2	0	0	0	0	0	0	0	1	0	0	2	2	0	1	1	0	1	0	1	2	1	1	2	2	0	1	1	1	0	0	1	1	0	0	1	1	1	0	0	0
932	0	2	1	0	0	0	1	1	1	0	1	0	0	0	0	0	1	1	1	1	1	0	2	2	0	2	2	2	0	2	1	0	1	1	1	1	1	0	0	1	1	1	1	2	2	2	0	1	0
933	1	1	1	0	0	0	1	2	0	0	1	0	1	0	0	0	0	0	1	1	1	0	1	1	0	1	2	2	0	2	2	0	1	1	1	1	1	0	0	1	1	0	0	1	1	1	0	1	0
934	0	2	1	0	0	0	1	2	2	0	0	0	2	1	1	1	2	0	0	2	2	0	2	2	0	0	1	1	1	2	0	2	1	1	1	0	1	0	0	1	1	0	0	2	2	1	0	0	0
935	0	0	1	0	0	0	0	0	2	0	0	1	0	0	0	1	1	2	0	1	1	0	2	2	0	1	2	2	0	2	1	1	2	1	1	1	2	0	0	0	0	0	0	2	0	0	0	0	0
936	1	1	2	0	0	0	1	2	2	0	0	0	0	0	0	0	1	0	0	2	2	0	2	2	0	2	0	1	1	0	1	0	0	2	0	2	2	0	1	1	0	0	0	2	0	1	0	0	0
937	0	2	0	0	0	0	0	1	2	0	0	0	1	0	1	1	1	0	1	1	2	0	2	2	0	0	2	2	1	2	2	0	1	0	1	1	1	0	0	1	1	1	0	1	1	1	1	0	0
938	1	0	2	0	0	0	0	0	2	0	0	1	0	0	0	1	2	2	1	1	2	0	1	1	1	1	1	1	2	2	0	1	1	0	2	1	1	0	0	0	0	0	0	2	0	2	0	0	0
939	1	2	1	0	0	0	2	2	1	0	1	1	1	0	1	1	1	1	0	2	2	0	2	2	0	1	2	2	0	2	1	0	0	2	0	2	1	0	0	2	2	0	0	1	1	1	0	0	0
940	0	0	2	0	0	0	0	1	2	0	1	0	0	0	0	0	2	0	0	2	2	0	2	2	0	1	2	2	0	2	2	1	1	2	0	2	1	1	0	1	0	2	1	2	1	0	0	0	0
941	0	2	1	0	0	0	2	2	0	0	0	0	1	2	0	0	1	1	2	0	1	1	2	2	0	0	2	2	0	2	1	2	1	1	0	2	0	1	1	1	1	0	0	2	0	1	0	0	0
942	1	0	2	0	0	1	0	1	2	0	0	1	2	1	0	1	1	2	0	1	1	0	2	2	0	1	2	2	1	2	0	1	2	0	1	1	1	0	0	2	1	0	0	2	0	0	1	0	0
943	0	2	0	0	0	0	1	1	1	1	1	1	1	0	0	0	1	1	0	2	2	0	2	2	1	2	1	1	0	1	0	0	2	0	1	1	2	1	1	1	0	0	0	1	0	0	0	0	2
944	0	2	1	0	0	0	1	1	2	0	0	0	1	1	0	0	1	0	0	2	2	1	2	2	0	0	2	2	0	2	1	0	1	2	0	2	1	0	0	2	2	1	1	2	0	1	0	2	0
945	0	1	1	0	0	0	2	2	2	0	0	1	2	2	0	0	2	1	1	1	2	0	1	1	0	0	2	2	0	2	1	1	2	0	1	1	2	0	0	1	1	0	0	1	0	0	0	0	0
946	1	0	1	0	0	0	0	0	2	0	0	0	0	0	0	0	1	0	1	1	1	0	2	2	0	0	1	1	0	1	1	0	1	0	2	0	1	0	0	2	2	2	2	2	1	1	0	1	0
947	1	2	0	0	0	0	0	1	1	0	0	1	2	2	0	0	0	0	1	1	2	0	2	2	1	0	2	2	1	1	1	0	0	2	0	2	1	0	0	1	1	0	0	1	0	0	0	1	0
948	1	1	1	0	0	0	2	2	1	0	0	0	0	0	0	0	0	1	2	0	1	1	1	2	0	1	2	2	0	1	1	1	0	2	0	2	1	0	0	1	1	0	0	1	1	1	0	0	0
949	0	2	0	0	1	0	2	2	2	0	0	0	0	0	0	0	1	2	0	0	0	0	2	2	0	0	2	2	0	2	1	0	2	0	1	2	2	0	0	1	1	0	0	1	0	0	0	0	0
950	1	2	1	0	0	0	0	1	1	0	1	0	1	1	0	0	1	1	0	1	1	0	2	2	2	1	1	1	2	2	1	0	0	1	1	1	2	0	0	1	1	1	1	2	1	0	1	0	1
951	0	1	0	0	0	0	2	2	1	0	1	0	0	0	0	0	0	0	0	2	2	0	2	2	1	0	1	1	1	2	1	0	0	1	2	2	2	0	0	2	1	0	0	2	0	1	0	0	0
952	1	1	1	0	0	0	0	0	2	0	1	0	1	0	0	1	1	0	0	2	2	0	1	1	1	2	0	2	2	1	2	1	2	0	1	2	1	1	1	1	1	0	0	2	1	0	0	0	0
953	0	1	2	0	0	0	2	2	0	0	0	0	0	0	0	0	1	1	1	1	2	0	2	2	0	1	1	2	2	2	1	0	2	2	0	2	1	0	0	2	2	1	0	0	2	1	1	1	0
954	1	1	2	0	0	0	1	2	1	0	1	1	2	2	0	0	1	0	0	2	2	0	2	2	0	1	2	2	0	2	1	2	2	0	1	1	2	0	0	0	0	0	0	1	0	1	0	0	1
955	0	2	0	0	0	0	1	1	1	0	1	1	2	1	0	1	2	0	0	2	2	0	2	2	0	0	2	2	0	2	1	2	1	2	0	2	0	0	0	1	1	0	0	2	0	2	0	0	0
956	0	1	1	0	0	0	2	2	0	0	1	0	2	0	1	1	1	1	1	1	1	0	2	2	0	0	1	2	1	2	1	0	2	1	0	2	2	0	1	2	1	0	0	2	1	0	0	0	2
957	0	0	2	0	0	1	1	1	2	0	0	1	2	1	0	0	1	1	1	1	2	0	2	2	0	0	1	2	1	1	1	2	2	1	0	2	1	0	0	2	1	0	0	2	1	0	0	0	0
958	0	0	1	0	0	0	1	2	1	0	0	0	0	0	0	0	2	0	0	2	2	0	2	2	0	1	2	2	0	1	1	0	0	2	0	2	2	0	0	0	0	1	0	1	1	0	0	0	1
959	0	0	2	0	0	0	1	2	2	0	0	0	1	1	0	0	2	2	0	1	1	0	2	2	0	1	2	2	2	2	0	0	0	0	1	1	2	0	1	2	0	0	0	2	1	0	0	0	1
960	1	0	2	0	0	1	1	1	1	0	0	0	1	1	0	0	1	0	0	2	2	0	1	1	0	1	0	0	1	2	1	0	0	0	1	1	0	0	0	2	2	0	0	2	0	1	0	0	0
961	0	1	1	0	0	0	2	2	0	1	1	1	1	1	0	0	1	2	1	0	0	0	2	2	0	1	1	2	1	2	0	1	0	2	0	2	1	0	0	1	1	0	0	2	0	0	0	0	1
962	1	2	1	0	0	0	0	0	2	0	0	1	1	1	0	0	1	1	0	1	1	1	1	1	0	1	1	1	1	2	0	1	1	1	0	2	0	0	0	1	1	1	1	2	1	1	0	0	1
963	0	2	1	0	0	0	1	1	1	0	1	0	0	0	0	0	1	1	1	1	1	1	2	2	1	1	1	2	0	1	1	1	2	0	1	1	1	0	0	0	0	1	1	2	1	0	0	0	0
964	0	1	1	0	0	0	1	1	2	0	0	1	1	0	0	0	1	1	1	1	1	0	2	2	0	2	2	2	0	2	1	0	0	2	0	2	2	0	0	1	1	0	0	1	0	0	0	0	0
965	1	1	2	0	0	0	2	2	0	0	0	1	1	1	0	0	0	0	1	1	2	0	2	2	0	1	2	2	0	2	2	1	1	2	1	2	2	1	0	0	0	0	0	2	0	0	0	0	0
966	0	2	0	0	0	0	1	1	1	1	0	0	1	1	0	0	1	1	0	1	1	0	0	1	1	0	2	2	1	2	0	1	1	2	0	2	1	0	0	0	0	0	0	2	2	1	0	0	0
967	1	2	0	0	0	0	2	2	0	0	2	0	0	0	0	0	1	1	1	1	2	0	2	2	1	2	0	1	0	1	1	0	1	2	1	2	0	0	0	2	2	0	0	2	0	0	0	0	0
968	1	1	2	0	0	0	1	1	2	0	1	0	1	0	0	0	2	0	0	2	2	0	2	2	0	1	1	2	1	2	0	0	1	1	1	1	2	0	0	0	0	1	1	1	1	1	0	0	1
969	0	1	1	0	0	0	1	2	2	0	0	0	0	0	0	0	0	1	0	1	0	0	2	2	0	1	1	1	2	2	0	0	1	2	0	2	1	0	0	1	1	1	1	1	1	1	0	2	0
970	1	1	1	0	0	0	1	1	2	0	0	0	0	0	0	0	1	0	0	2	2	0	2	2	1	2	2	2	0	2	0	1	1	1	1	1	0	0	0	0	0	0	0	0	0	1	1	0	0
971	1	0	2	0	0	1	1	2	2	0	0	1	0	0	0	1	1	1	1	1	1	0	2	2	0	0	1	2	1	2	0	1	1	1	1	1	1	0	0	2	2	1	0	1	2	0	0	0	0
972	0	1	2	0	0	0	1	1	1	0	0	0	0	0	0	0	1	0	0	2	2	0	2	2	0	2	1	2	2	1	2	0	2	1	0	2	2	0	0	1	1	0	0	1	1	1	0	0	0
973	0	0	2	0	0	0	2	2	2	0	0	0	0	0	0	0	1	2	2	0	1	0	2	2	0	1	0	2	2	2	2	0	1	1	1	1	1	0	0	2	2	1	0	1	1	0	0	0	0
974	0	2	0	0	0	0	1	1	1	0	1	0	0	0	0	0	0	1	0	1	0	0	2	2	0	0	2	2	1	2	2	0	1	1	0	2	2	0	1	1	0	0	0	2	2	1	0	0	1
975	1	1	2	0	0	0	1	2	2	0	0	0	0	0	0	0	2	0	0	2	2	0	2	2	0	1	2	2	0	2	0	2	1	2	0	2	1	0	0	1	1	2	2	2	2	1	0	0	1
976	1	0	2	0	0	0	1	2	2	0	0	0	0	0	0	0	2	0	1	1	2	0	0	0	1	0	2	2	1	2	0	0	1	1	1	1	1	0	0	1	1	0	0	2	0	2	0	0	0
977	0	1	1	0	0	1	1	2	1	0	0	0	1	1	0	0	0	2	0	2	2	0	2	2	0	1	1	1	0	1	1	0	2	0	2	1	0	0	0	2	1	1	1	2	1	0	1	0	1
978	1	2	1	0	0	0	0	1	2	0	0	2	2	2	0	0	2	1	1	1	2	0	1	1	1	1	0	1	0	1	1	0	2	0	2	1	2	0	0	1	1	0	0	2	0	0	0	0	0
979	0	2	1	1	1	1	2	2	0	0	0	1	2	1	0	0	2	0	0	2	2	1	2	2	0	2	2	2	0	1	0	1	1	1	0	2	2	0	0	0	0	1	1	2	2	1	0	1	0
980	1	1	1	0	0	0	2	2	1	0	0	0	1	0	1	1	2	2	2	0	2	0	2	2	1	2	2	2	0	2	1	1	2	0	0	2	2	0	0	0	0	0	0	1	0	0	1	0	0
981	0	2	0	0	0	0	0	0	2	0	0	1	0	0	0	0	1	1	1	1	1	0	2	2	0	0	1	0	2	2	0	0	0	2	0	2	1	0	0	1	1	0	0	2	0	0	1	0	0
982	1	1	1	0	0	1	0	0	2	0	0	0	1	1	0	0	1	1	1	1	1	0	1	1	1	1	1	1	2	2	0	0	1	0	1	2	2	0	1	1	0	0	0	1	1	1	1	1	0
983	1	0	2	0	0	0	1	1	1	0	1	2	2	0	0	0	1	2	1	0	1	0	0	0	0	0	1	1	0	1	1	2	2	2	0	2	1	0	0	2	1	1	1	1	1	1	0	0	0
984	0	1	1	0	0	0	2	2	0	0	1	0	0	0	0	0	0	1	0	1	0	0	2	2	1	1	2	1	1	2	1	2	2	2	0	2	0	0	0	2	2	1	1	2	1	1	0	1	0
985	1	2	0	0	0	1	0	0	2	0	0	0	1	1	0	1	2	0	0	2	2	1	2	2	0	1	2	2	0	2	0	1	1	1	1	1	2	0	0	0	0	0	0	1	0	1	0	0	0
986	0	1	0	0	0	0	0	1	2	0	0	2	2	1	0	0	1	1	1	0	0	0	0	1	1	1	0	1	2	2	1	1	2	1	1	2	2	0	0	1	1	1	1	2	2	1	0	0	1
987	0	0	2	0	0	1	0	0	2	0	0	1	1	0	0	0	0	2	0	1	1	0	1	1	0	2	0	1	1	2	0	2	1	1	0	2	2	0	0	0	0	1	1	2	0	0	0	0	0
988	0	2	0	0	0	0	0	1	2	0	0	0	1	0	1	1	1	1	1	1	2	0	1	1	0	1	1	2	0	2	0	0	1	1	0	2	1	0	0	2	1	1	0	0	1	0	0	0	1
989	0	0	2	0	0	1	0	1	2	0	0	0	0	0	0	0	2	1	1	1	2	0	2	2	0	0	1	2	1	1	1	0	2	0	2	2	2	0	0	1	0	0	0	2	0	1	0	0	0
990	1	1	1	0	0	0	1	2	2	0	0	0	0	0	0	0	1	0	0	2	1	0	2	2	0	2	1	2	0	2	1	2	2	1	1	2	1	0	0	1	1	0	0	0	0	1	0	0	1
991	0	0	1	0	0	0	1	1	2	0	0	0	0	0	0	0	2	0	0	1	1	0	2	2	0	1	1	2	0	1	0	1	1	2	0	2	2	0	0	0	0	1	1	2	1	0	0	0	2
992	0	0	2	0	0	0	1	1	1	0	0	0	0	0	0	0	2	0	0	2	2	0	2	2	0	1	2	2	1	2	0	0	2	1	2	1	1	0	0	2	2	1	1	2	1	0	0	0	0
993	1	1	1	0	0	1	2	2	0	0	0	0	1	0	0	0	1	1	1	1	1	0	2	2	0	0	1	1	2	2	0	1	1	0	2	1	1	0	0	2	2	1	0	0	1	0	0	0	0
994	0	1	1	0	0	0	2	2	0	0	0	0	0	0	0	0	1	2	1	1	1	0	2	2	0	2	1	2	1	2	0	0	1	0	1	1	2	0	0	1	1	1	1	2	1	1	1	0	1
995	0	2	2	0	0	0	1	1	2	0	0	1	2	1	1	1	1	1	0	1	1	0	2	2	0	1	2	2	0	2	0	0	1	0	1	1	0	0	0	1	1	0	0	2	1	0	1	0	0
996	1	1	1	1	1	1	1	2	2	0	0	1	1	0	0	0	0	2	2	0	0	1	2	2	0	1	1	1	1	2	0	0	0	2	0	2	1	1	1	0	0	0	0	2	0	0	0	0	1
997	1	1	1	0	0	1	2	2	1	0	1	0	1	1	0	0	0	2	0	1	1	0	2	2	0	1	2	2	0	2	0	1	1	2	1	2	2	0	0	1	1	1	0	1	1	1	0	0	0
998	1	2	0	0	0	0	0	1	2	0	1	0	0	0	0	0	1	2	1	0	0	0	2	2	0	1	2	2	1	2	0	0	0	1	1	1	2	0	0	1	0	0	0	0	0	0	1	0	0
999	0	1	1	0	1	0	1	1	2	0	0	1	1	0	0	0	0	2	1	1	2	0	2	2	0	1	2	1	1	2	1	0	0	0	1	1	1	0	0	0	0	0	0	0	1	1	0	0	0
1000	1	1	2	0	0	0	2	2	0	0	2	0	0	0	0	0	2	2	2	0	0	1	1	2	0	0	2	2	0	2	1	0	0	2	0	2	0	0	0	1	1	0	1	2	1	0	1	0	1
[truncated: 952 more columns]
