# Supplementary material for: KNN-MDR: a learning approach for improving interactions mapping performances in genome wide association studies
Source: BMC Bioinformatics. 2017 Mar 21;18:184. doi: 10.1186/s12859-017-1599-7 (PMC5361736; doi:10.1186/s12859-017-1599-7)
Supplement: Supplementary file 2 — The data set(s) supporting the results of Table 1. (ZIP 22742 kb) [file 12859_2017_1599_MOESM2_ESM.zip › Nouveau dossier/S20/mkallsimul.dat]

1	0	1	1	0	0	2	2	2	1	1	0	1	2	0	1	0	1	1	0	1	0	0	1	0	0	0	0	1	1	2	0	1	1	1	1	1	2	0	0	1	0	1	1	0	1	0	0	0	0
2	0	2	0	1	0	1	1	2	0	1	1	0	0	0	0	0	0	0	1	1	1	0	0	0	0	0	0	1	1	2	0	2	2	0	1	1	2	0	0	1	0	0	0	0	0	1	0	0	0
3	0	1	0	0	0	1	2	2	0	1	0	1	1	0	1	0	2	0	0	2	0	0	0	0	1	1	0	0	0	1	0	0	0	2	0	2	2	0	0	1	0	1	1	0	1	1	0	0	0
4	1	2	0	0	0	0	2	2	0	1	1	0	0	0	0	0	1	1	1	1	1	0	0	0	0	0	0	0	2	0	0	0	1	1	1	1	1	0	0	1	0	0	0	0	0	0	0	0	0
5	0	2	1	0	0	0	1	1	2	2	0	0	2	0	2	0	1	0	0	2	0	0	0	0	0	0	0	0	0	1	0	2	2	2	0	2	2	0	0	1	0	0	0	0	0	0	0	0	0
6	0	1	1	1	0	1	1	2	0	0	1	0	0	0	0	0	0	0	0	2	0	0	0	0	0	0	0	0	1	0	0	0	1	1	0	2	0	0	0	1	0	0	0	1	0	0	0	0	0
7	0	2	0	0	0	1	1	1	1	1	0	0	1	0	1	0	1	1	1	1	0	0	0	0	1	1	0	2	2	1	1	1	1	2	0	2	2	0	0	1	0	1	0	0	1	1	0	0	1
8	0	2	1	1	0	1	1	1	1	1	0	1	1	0	1	0	1	2	0	1	0	0	0	0	0	0	1	0	0	1	1	0	0	2	0	2	1	1	1	0	0	1	1	0	1	0	0	0	0
9	0	1	0	0	1	1	1	1	1	2	0	0	1	0	0	1	1	1	0	1	0	0	0	0	0	0	0	0	1	0	0	1	0	2	0	2	1	1	1	0	0	0	0	0	0	1	0	0	1
10	0	1	0	1	0	1	2	2	1	1	0	1	2	0	2	0	2	1	0	2	0	0	0	0	1	1	0	0	2	0	0	1	1	1	1	1	1	0	0	0	0	1	0	0	2	0	0	0	0
11	1	1	1	0	0	2	1	2	1	1	0	1	1	0	2	0	1	1	1	1	1	1	1	1	1	1	0	1	1	1	2	0	2	0	2	1	2	1	1	1	0	0	0	1	0	0	0	0	0
12	1	1	0	0	0	2	2	2	0	0	0	0	0	0	0	0	2	2	1	1	0	0	0	0	0	0	0	0	1	1	0	1	1	0	1	1	1	0	0	0	0	1	1	0	1	1	0	0	0
13	0	0	0	1	0	2	1	2	0	0	1	0	2	0	0	1	0	0	1	1	1	1	0	0	0	0	0	0	0	0	0	0	0	1	1	1	0	0	0	0	0	0	0	0	1	0	0	1	0
14	0	1	0	0	0	1	1	1	0	0	1	0	1	0	1	0	1	1	1	0	1	0	0	0	0	0	0	0	1	1	1	1	1	1	1	1	1	0	0	0	0	0	0	0	0	0	0	1	0
15	0	1	0	0	0	1	1	1	1	2	0	0	0	0	0	0	1	2	1	0	1	0	1	1	1	1	0	1	2	0	1	2	2	1	1	1	2	0	0	0	0	0	0	0	0	0	0	1	0
16	1	0	0	0	0	1	1	2	0	1	0	1	0	0	0	0	0	1	0	0	0	0	0	0	0	0	0	0	0	2	0	1	1	0	1	1	0	0	0	0	0	2	2	0	2	1	0	1	0
17	1	1	0	0	0	2	0	2	0	0	2	1	1	0	1	0	1	1	0	1	0	1	0	0	0	0	0	1	0	1	2	2	1	1	2	2	1	0	0	0	0	1	0	0	1	0	0	1	0
18	1	1	0	1	0	1	2	1	1	1	1	1	2	0	2	0	2	0	0	2	0	0	1	0	0	0	0	0	0	2	0	2	2	0	1	1	2	0	1	0	1	0	0	0	0	2	0	0	1
19	1	0	0	0	1	1	1	2	0	0	2	0	0	0	0	0	2	2	2	0	0	0	0	0	0	0	0	0	0	1	1	0	0	1	1	1	1	1	1	0	0	1	1	0	1	1	0	0	1
20	1	2	0	2	0	2	2	1	1	2	0	2	2	0	2	0	2	0	0	2	0	0	0	0	1	1	0	1	0	1	2	2	1	0	0	2	0	0	0	0	0	1	1	0	1	1	0	0	0
21	0	1	0	0	0	1	2	1	1	1	0	0	1	0	1	0	2	0	0	1	0	0	0	0	0	0	0	0	0	1	0	2	2	0	1	1	1	0	0	1	0	0	0	0	0	2	0	0	0
22	1	2	1	1	0	1	1	2	0	1	1	1	1	0	1	0	1	1	1	1	1	1	0	0	0	0	0	0	1	0	0	2	2	1	0	2	2	0	0	1	1	0	0	0	0	1	0	0	1
23	0	0	0	0	1	2	1	2	0	0	0	0	1	0	1	0	2	0	0	2	0	0	0	0	1	1	0	0	0	2	2	1	0	1	1	1	1	0	0	1	0	1	1	0	0	0	0	1	0
24	1	1	1	0	0	1	2	1	1	1	0	1	1	0	1	0	1	0	0	2	0	1	0	0	0	0	0	0	0	1	1	1	2	1	1	1	1	0	0	1	0	0	0	0	0	0	0	0	0
25	0	2	0	0	0	0	2	0	2	2	0	0	2	0	1	1	0	0	0	2	0	0	0	0	0	0	0	1	1	2	0	2	2	0	2	0	1	0	0	2	0	0	1	0	1	1	0	0	0
26	1	1	0	1	0	2	1	1	1	2	0	1	1	0	1	0	2	1	1	1	1	1	0	0	0	0	0	0	0	1	0	0	0	2	0	2	2	0	0	0	1	0	0	0	0	0	0	0	0
27	1	1	0	1	1	2	1	1	1	1	0	0	1	0	2	0	1	1	1	1	1	0	0	0	0	0	0	0	0	2	1	1	1	1	1	1	0	0	0	1	0	0	0	0	1	0	0	0	0
28	1	1	0	0	0	1	1	1	1	1	1	1	1	0	1	0	1	1	0	1	0	0	0	0	0	0	0	2	2	1	0	1	1	0	1	1	1	1	1	0	0	0	0	0	0	1	0	0	0
29	1	1	0	0	1	2	2	2	0	0	0	0	0	0	0	0	0	0	1	1	1	0	1	0	0	0	0	2	2	1	1	2	2	1	0	2	1	2	1	0	1	2	1	0	1	0	0	0	0
30	0	1	0	0	0	0	1	1	0	0	1	0	1	0	1	0	1	1	0	1	0	0	0	0	0	0	0	0	0	2	1	0	1	1	0	2	1	1	1	0	0	1	1	0	1	1	1	0	0
31	0	2	0	0	0	0	1	2	0	0	1	0	1	0	1	0	0	2	0	2	0	0	0	0	0	0	0	0	0	2	1	1	1	2	0	2	2	1	1	1	0	1	1	0	1	0	0	0	0
32	0	1	0	1	0	2	2	1	0	1	0	0	1	0	0	1	0	0	0	2	0	0	0	0	0	0	0	0	1	1	0	0	0	1	0	2	2	0	0	0	0	1	1	0	1	0	0	0	1
33	1	1	0	0	0	0	2	2	0	1	0	0	0	0	0	0	2	0	0	2	1	0	0	0	0	0	0	0	0	0	0	1	1	1	0	2	2	0	0	1	0	0	0	1	0	0	0	0	0
34	1	0	0	0	1	2	2	2	0	1	0	0	1	0	1	0	2	0	0	2	1	0	0	0	0	0	0	1	1	1	1	2	2	0	1	1	2	0	0	0	1	0	0	1	0	1	0	1	0
35	1	2	1	1	0	1	2	2	0	0	0	0	0	0	0	0	1	1	0	1	0	0	0	0	1	1	0	0	0	1	0	1	1	0	0	1	1	0	0	1	0	0	0	0	1	0	0	0	1
36	1	1	1	1	1	2	1	2	1	1	0	0	1	0	0	1	0	1	1	1	1	0	0	0	0	0	0	1	1	1	2	1	1	1	1	1	2	0	0	2	0	0	0	0	0	2	0	0	0
37	1	2	0	0	0	0	1	2	0	1	1	1	1	0	0	0	1	1	1	1	0	1	0	0	1	1	0	0	1	0	0	2	2	0	1	1	0	0	0	0	0	0	1	0	1	1	0	0	0
38	1	1	1	1	0	2	2	2	0	0	1	0	0	0	0	0	2	2	2	0	1	0	1	0	1	1	0	1	2	1	0	1	1	0	2	0	0	0	0	0	0	0	0	0	2	1	0	1	0
39	1	1	0	0	0	0	1	2	0	1	1	0	0	0	0	0	2	0	0	1	0	0	1	0	0	0	0	0	1	1	0	1	1	2	1	2	1	0	0	1	0	0	0	0	0	0	0	0	1
40	1	1	1	1	0	2	1	1	1	1	1	1	1	0	1	0	1	0	0	2	0	0	1	0	0	0	0	0	0	2	1	1	1	2	0	2	0	0	0	0	0	0	0	0	0	0	0	0	0
41	1	1	0	1	1	2	2	2	1	1	0	0	0	0	0	0	1	0	1	1	1	0	1	1	1	1	0	1	1	1	0	0	0	2	0	2	1	0	0	0	0	1	1	0	1	1	0	0	0
42	0	1	0	0	1	1	2	1	1	2	0	1	1	1	0	0	1	0	0	2	0	0	0	0	0	0	0	1	1	1	1	2	1	1	1	1	2	0	1	1	1	1	1	1	0	0	0	0	1
43	0	1	1	1	0	2	1	0	2	2	0	1	0	0	0	0	1	2	0	1	1	0	0	0	0	0	0	1	1	1	2	0	1	1	1	1	2	0	0	0	1	0	0	0	1	0	0	0	0
44	1	1	0	0	1	1	1	2	0	2	0	0	2	0	2	0	1	1	2	0	1	0	0	0	0	0	0	1	1	1	1	2	1	1	2	2	1	0	0	1	0	0	0	0	0	0	0	1	0
45	1	2	0	1	0	1	2	1	2	2	0	0	1	0	0	1	0	2	0	2	0	0	0	0	0	0	0	0	1	1	0	0	0	2	0	2	2	0	0	0	0	0	0	0	1	0	0	0	0
46	0	1	0	1	0	2	1	2	0	0	1	0	1	0	0	1	1	1	1	1	1	0	0	0	0	0	0	0	0	2	1	2	1	2	0	2	1	0	0	0	0	0	0	1	1	1	0	0	0
47	1	2	0	0	0	1	2	1	1	1	0	0	0	0	0	0	1	0	1	1	1	0	1	1	1	1	0	0	0	2	0	2	1	1	1	1	2	0	0	1	0	1	1	0	1	0	0	1	0
48	0	2	0	0	0	0	2	2	0	0	1	1	1	0	1	0	1	0	1	1	1	0	0	0	0	0	0	0	0	1	0	1	1	2	0	2	1	0	0	0	1	2	2	0	2	1	0	0	0
49	0	1	0	0	0	1	2	2	2	2	0	0	2	0	2	0	2	2	1	1	1	0	0	0	0	0	0	0	0	2	0	0	0	1	0	2	1	0	0	0	0	0	0	0	1	0	0	0	0
50	1	2	0	1	0	1	1	1	1	1	0	0	1	0	1	0	1	1	1	1	1	0	0	0	0	0	0	0	0	2	1	0	1	1	1	1	1	0	0	1	0	1	1	1	1	2	0	0	1
51	1	0	0	1	0	2	1	1	1	1	1	2	2	1	1	0	2	1	0	2	0	1	0	0	1	1	0	1	1	1	1	1	2	0	0	2	0	0	0	1	0	0	0	1	1	0	0	1	0
52	0	1	0	0	0	1	2	1	1	1	0	0	1	1	0	0	0	2	1	1	1	1	0	0	0	0	1	0	1	2	0	2	1	1	1	1	0	0	0	1	0	0	0	0	0	1	0	0	1
53	0	1	0	0	0	1	2	0	2	2	0	0	0	0	0	0	1	0	0	2	0	0	0	0	1	1	0	2	2	1	2	1	0	2	2	0	2	0	0	1	0	1	1	0	1	0	0	0	0
54	1	1	0	0	0	1	2	2	0	0	0	1	2	0	2	0	1	2	1	0	1	0	2	1	1	1	0	1	1	0	1	1	0	2	0	2	1	0	0	0	0	0	0	0	0	1	0	0	0
55	0	1	0	1	0	2	2	0	2	2	0	1	1	0	1	0	2	2	2	0	2	0	0	0	0	0	0	2	2	1	1	0	0	2	0	1	1	0	0	0	0	0	0	0	0	0	0	0	1
56	0	2	1	0	0	0	2	1	2	2	0	0	0	0	0	1	0	2	2	0	0	0	0	0	0	0	0	1	1	1	1	2	1	1	1	1	1	0	0	0	1	0	1	0	1	1	0	0	0
57	0	2	0	2	0	2	2	2	0	1	0	0	0	0	0	0	2	1	1	1	1	0	1	1	1	1	0	1	2	1	0	1	1	1	1	1	1	0	0	1	0	0	0	1	0	0	0	0	0
58	1	0	0	0	1	2	1	0	2	2	0	1	2	0	2	0	1	1	1	1	0	0	0	0	1	1	0	0	0	2	0	1	1	1	0	1	2	0	0	1	0	0	0	1	0	0	0	0	0
59	0	2	0	0	0	1	2	2	0	1	0	1	1	0	1	0	0	2	2	0	0	0	1	0	0	0	0	0	0	2	1	0	1	0	1	2	2	0	0	1	0	0	0	0	0	0	0	0	0
60	1	2	0	1	0	1	2	2	0	1	0	0	1	1	0	0	2	2	2	0	2	0	0	0	0	0	0	1	1	1	0	0	0	1	0	2	2	0	0	0	0	1	1	0	1	1	0	0	0
61	1	1	0	0	1	2	1	2	0	0	1	1	2	0	2	0	1	0	0	2	0	0	1	0	0	0	0	1	1	0	1	0	0	1	1	1	2	0	0	1	1	1	1	0	1	0	0	0	1
62	1	1	0	0	0	2	1	2	0	1	0	0	0	0	0	0	0	1	0	1	0	0	1	1	1	1	0	0	0	2	1	0	0	2	0	2	1	0	0	2	0	0	0	0	1	0	0	0	0
63	1	0	0	0	0	2	2	1	0	0	0	0	0	0	0	0	0	1	1	1	1	0	1	0	0	0	0	1	1	2	0	1	1	1	0	2	0	0	0	0	1	0	0	0	0	0	0	0	0
64	0	0	0	0	1	1	1	2	0	0	1	1	2	0	2	0	0	2	1	0	1	0	0	0	0	0	0	0	0	2	1	1	1	2	0	2	1	0	0	1	0	0	0	0	0	0	0	0	0
65	0	1	0	0	0	1	2	2	0	1	0	0	2	0	1	0	2	1	1	1	0	0	1	0	0	0	0	0	0	2	2	1	1	2	1	2	2	0	0	2	0	0	0	0	0	0	1	0	1
66	0	2	0	0	0	0	1	2	0	0	1	0	0	0	0	0	1	1	0	1	0	0	2	0	0	0	0	2	2	0	0	0	1	0	1	2	1	0	0	0	0	0	0	2	0	2	0	1	0
67	1	1	0	0	0	0	2	2	1	1	0	0	0	0	0	0	1	2	1	0	0	1	1	1	1	1	0	1	0	1	2	1	1	2	0	2	1	0	0	1	0	0	0	0	1	0	0	0	0
68	1	1	0	1	0	1	1	2	0	0	1	2	2	0	2	0	1	1	1	1	1	0	0	0	0	0	0	0	0	2	0	2	2	1	1	1	1	0	0	0	0	0	0	0	0	2	0	0	0
69	0	1	0	1	1	2	2	0	2	2	0	0	1	0	1	0	0	1	1	1	0	0	0	0	0	0	0	1	1	1	1	2	2	0	1	1	2	0	0	0	0	0	0	0	0	1	0	0	1
70	0	1	0	0	0	0	1	1	1	1	1	0	1	0	0	1	0	1	1	1	1	0	0	0	0	0	1	1	1	1	0	1	0	1	1	1	1	0	0	0	1	1	1	0	1	0	0	0	1
71	0	2	0	0	0	0	1	2	1	1	0	1	1	0	0	0	1	2	1	1	0	0	0	0	1	1	0	1	1	1	1	2	2	0	2	0	1	0	0	2	0	1	1	0	1	1	0	0	0
72	1	2	0	0	0	0	2	1	1	1	0	1	1	0	1	0	0	0	0	2	0	0	2	1	1	1	0	0	2	0	0	2	1	1	0	2	1	1	1	0	0	0	0	0	0	0	0	1	0
73	1	1	0	1	0	1	1	2	0	0	1	0	0	0	0	0	0	2	2	0	1	0	1	1	1	1	1	0	1	2	0	1	1	2	0	2	1	1	1	0	0	0	1	0	1	1	0	1	0
74	1	0	0	1	0	2	2	1	1	2	0	0	0	0	0	0	1	0	1	1	1	0	0	0	0	0	0	0	1	1	0	1	1	2	0	2	1	0	0	2	0	0	0	0	0	0	0	0	0
75	1	1	0	1	0	2	1	1	1	2	0	0	0	0	0	0	1	2	1	1	0	0	0	0	0	0	0	0	1	1	0	1	1	1	0	2	1	0	0	0	0	0	0	0	0	0	0	0	0
76	1	1	1	1	0	2	2	2	0	0	1	0	0	0	0	0	2	0	0	2	0	0	1	0	0	0	0	1	1	0	1	1	1	2	0	2	1	0	0	0	0	0	0	0	1	1	0	1	0
77	0	2	0	1	0	1	0	1	1	1	1	0	0	0	0	0	2	0	0	2	0	1	1	1	0	1	0	0	0	1	0	1	1	1	0	2	0	0	0	0	0	1	1	0	1	0	0	0	1
78	0	1	0	1	0	1	1	1	1	1	1	0	0	0	0	0	1	2	2	0	0	0	1	1	1	1	0	0	1	2	0	1	1	1	1	1	0	0	0	0	0	1	0	0	1	1	0	0	0
79	1	0	0	0	1	2	2	0	2	2	0	1	2	0	1	0	1	0	1	1	1	0	1	1	1	1	0	0	0	2	0	1	1	2	0	2	2	1	1	1	0	0	0	1	2	0	0	0	0
80	1	1	0	0	0	0	2	1	1	1	0	0	0	0	0	0	1	0	0	2	0	0	2	1	1	1	0	1	1	1	1	2	2	0	2	0	1	0	0	1	0	1	1	0	1	0	0	0	0
81	1	1	0	0	0	1	2	0	2	2	0	0	1	0	0	1	1	0	0	2	0	0	0	0	0	0	0	1	1	2	0	0	0	2	1	1	2	0	0	2	0	0	0	0	1	0	0	1	0
82	1	1	0	0	0	0	2	1	0	0	0	0	2	0	2	0	1	0	0	2	0	0	0	0	0	0	0	0	1	1	1	1	1	1	0	2	2	0	0	1	0	0	0	0	0	0	0	0	1
83	0	1	0	0	0	1	2	2	0	0	0	1	1	0	0	0	2	1	1	1	0	0	1	0	0	0	0	1	1	1	0	0	0	1	0	2	2	0	0	1	0	0	1	0	1	1	0	0	0
84	1	1	0	0	0	1	1	1	0	0	2	1	2	0	2	0	1	1	0	1	0	0	0	0	1	1	0	0	0	1	1	1	1	1	0	2	2	0	0	1	0	0	0	0	0	0	0	0	0
85	0	1	0	1	0	1	0	2	0	0	2	1	1	0	1	0	2	1	1	1	1	1	0	0	0	0	1	0	0	1	0	1	1	1	1	1	2	0	1	0	1	1	1	0	1	0	0	1	0
86	1	0	0	0	1	2	2	0	2	2	0	1	1	1	0	0	0	0	0	2	0	0	1	1	1	1	0	2	1	1	1	1	2	1	1	1	2	0	1	1	1	0	0	0	0	0	0	0	0
87	0	2	0	0	0	0	1	2	0	1	0	1	2	0	1	0	1	0	0	2	0	0	1	1	1	1	0	0	0	1	0	0	0	1	1	1	2	0	0	1	0	0	1	0	1	1	0	0	0
88	1	1	0	0	0	1	1	2	0	0	0	1	1	0	0	0	2	2	2	0	1	0	0	0	0	0	0	1	1	1	1	0	0	2	0	2	1	0	0	1	0	1	1	0	1	0	1	0	1
89	0	1	0	0	0	1	1	2	0	0	1	1	2	0	2	0	1	2	2	0	0	0	0	0	0	0	0	2	1	1	1	2	1	1	0	2	2	0	0	2	0	0	0	0	0	2	0	1	0
90	0	1	0	0	0	1	2	2	0	0	0	0	1	0	0	1	1	2	0	1	0	0	0	0	0	0	0	0	1	1	0	1	1	0	0	1	1	0	0	0	0	0	1	0	1	1	0	0	0
91	0	1	0	0	1	2	1	1	1	1	0	1	1	0	1	0	2	0	0	2	0	0	0	0	2	2	0	0	0	1	0	1	1	1	0	2	1	0	0	0	0	1	1	0	0	0	0	0	0
92	1	1	0	1	0	1	1	1	1	1	0	0	0	0	0	0	0	0	0	2	1	0	0	0	0	0	0	2	2	1	1	2	2	1	2	0	1	0	0	1	0	0	0	0	0	0	0	1	0
93	0	2	0	1	0	1	2	1	0	0	0	0	1	0	0	0	2	2	2	0	1	0	0	0	0	0	0	0	0	2	1	1	0	2	0	2	1	0	0	1	0	0	0	0	1	0	0	0	0
94	1	2	1	1	0	1	1	1	1	1	0	1	1	0	1	0	1	1	1	1	0	0	0	0	0	0	0	2	2	2	0	2	2	1	1	1	0	0	0	0	0	0	0	0	0	0	0	1	0
95	0	1	0	1	0	2	2	1	1	2	0	1	2	1	1	0	1	1	1	1	1	0	1	0	1	1	0	0	1	1	0	2	1	0	1	1	2	0	0	0	0	0	0	0	0	0	0	0	0
96	0	1	0	1	0	1	1	1	1	1	1	0	1	0	0	1	1	1	1	1	1	0	0	0	0	0	0	0	1	1	0	1	1	1	1	1	2	0	0	2	0	1	0	0	1	0	1	0	0
97	0	1	1	1	0	1	1	1	0	0	1	0	0	0	0	0	0	0	1	1	1	0	0	0	0	0	0	0	0	1	0	2	1	1	0	2	1	1	0	0	0	0	0	0	0	0	0	0	0
98	1	1	0	0	0	1	2	2	0	1	0	1	2	0	2	0	1	2	1	0	1	0	0	0	0	0	0	0	0	2	0	0	1	2	1	2	1	1	1	0	0	0	0	0	1	0	0	0	0
99	1	1	0	1	0	1	1	2	0	2	0	1	2	0	2	0	1	0	1	1	0	0	0	0	0	0	0	0	0	2	0	1	2	1	2	1	2	0	0	0	0	0	0	1	1	0	0	0	1
100	0	0	0	0	1	2	2	1	1	1	0	0	1	0	1	0	1	0	0	2	0	0	0	0	0	0	0	0	0	1	0	1	0	1	1	1	1	0	0	0	0	0	0	1	0	1	0	0	1
101	1	1	0	0	1	2	2	2	0	1	0	1	1	0	1	0	0	2	2	0	1	0	0	0	0	0	0	0	1	1	0	2	2	0	1	1	2	0	0	2	0	0	0	1	0	0	0	0	1
102	1	2	0	1	0	1	1	1	1	1	1	0	1	0	1	0	0	0	1	1	1	0	0	0	1	1	0	1	1	2	0	0	0	1	1	1	0	0	0	0	0	0	0	0	0	2	0	0	0
103	1	1	0	0	0	0	2	1	1	1	0	0	0	0	1	0	1	0	1	1	1	0	0	0	0	0	0	0	0	1	1	2	1	1	2	2	2	0	0	0	0	0	0	1	0	1	0	0	0
104	0	2	0	0	0	0	2	0	2	2	0	0	0	0	0	0	2	2	2	0	1	0	0	0	1	1	0	0	0	2	1	2	2	0	1	1	2	0	0	0	0	0	0	0	0	1	0	0	0
105	1	0	0	0	2	2	2	0	2	2	0	0	0	0	0	0	1	1	1	1	1	0	0	0	0	0	0	1	2	1	0	1	1	0	2	0	2	0	0	0	0	0	0	0	0	0	0	0	0
106	1	2	1	0	0	1	1	2	0	0	0	1	2	0	1	1	1	2	0	0	0	0	0	0	0	0	0	1	1	1	1	1	0	2	0	2	1	0	0	0	0	1	0	0	2	1	0	0	0
107	0	1	0	0	0	1	1	2	1	1	1	1	1	0	1	0	1	0	1	1	0	0	1	0	1	1	0	0	0	1	0	2	2	1	1	1	0	0	0	0	0	0	0	0	0	0	0	0	0
108	1	0	0	0	0	2	1	2	0	0	1	1	2	1	0	0	2	1	1	1	0	0	0	0	0	0	1	0	0	1	0	1	1	1	0	2	1	0	0	0	0	0	0	1	0	0	0	0	0
109	0	1	1	0	1	2	2	2	1	1	0	0	2	0	0	1	1	0	1	1	1	0	0	0	0	0	0	2	2	0	0	0	0	1	1	1	2	0	0	2	0	0	0	1	1	1	0	0	1
110	1	1	0	0	0	0	2	2	0	1	0	0	1	0	0	0	2	1	1	1	1	0	0	0	0	0	0	1	1	1	2	0	1	1	0	2	2	0	0	2	1	0	0	0	0	0	0	0	0
111	1	2	1	1	0	1	2	1	1	1	0	0	1	0	1	0	1	0	0	2	0	0	0	0	0	0	0	1	2	0	1	1	1	0	2	1	1	0	0	1	0	0	1	0	1	0	0	0	0
112	0	0	0	0	0	1	2	0	2	2	0	2	2	0	2	0	1	0	2	0	1	0	0	0	0	0	0	0	1	0	0	0	0	2	0	2	1	0	0	0	0	1	1	0	0	0	0	0	0
113	0	2	1	1	0	1	2	2	0	1	0	0	1	0	1	0	1	1	1	1	1	0	1	0	0	0	0	0	1	1	0	1	0	1	1	1	1	0	0	0	0	1	0	0	2	1	0	0	1
114	1	0	0	0	2	2	1	1	0	0	1	1	1	0	1	0	1	0	0	2	0	0	1	1	1	1	1	1	1	1	0	0	0	2	0	1	1	0	0	0	0	0	0	1	0	1	0	0	0
115	1	2	0	0	0	0	1	2	0	0	1	0	1	0	0	1	0	1	0	1	0	0	0	0	0	0	0	0	0	2	1	2	2	0	1	1	1	0	0	1	0	0	0	0	1	1	0	1	0
116	0	0	0	1	0	2	2	1	0	1	0	0	1	0	0	0	1	0	0	2	0	0	0	0	0	0	0	1	1	1	0	1	1	0	2	1	1	0	0	0	0	0	0	0	1	1	0	0	0
117	0	1	0	0	0	1	2	0	2	2	0	0	1	0	1	0	1	0	0	2	0	0	0	0	0	0	0	0	0	2	1	0	0	0	1	1	1	0	0	0	0	1	1	0	1	1	0	0	2
118	1	1	0	0	0	1	2	2	0	1	0	0	1	0	0	1	2	0	0	2	0	0	0	0	0	0	0	0	0	1	1	2	1	0	1	1	1	0	0	0	0	0	0	1	0	0	0	0	0
119	1	2	0	0	0	1	2	1	1	1	0	1	1	0	1	0	0	0	0	2	0	0	0	0	0	0	0	1	2	0	0	1	0	2	1	2	2	0	0	1	0	0	0	0	1	2	0	0	0
120	1	1	0	0	0	0	2	1	1	1	0	1	2	0	1	0	1	0	0	2	0	0	0	0	0	0	0	0	1	0	0	1	1	2	1	1	2	0	0	1	0	2	1	0	1	0	0	1	0
121	1	0	0	0	1	2	2	1	1	1	0	0	1	0	1	0	1	2	0	0	0	0	0	0	0	0	0	0	0	1	0	2	2	2	0	2	2	1	1	0	0	0	0	0	0	0	0	0	1
122	0	1	0	0	0	2	1	2	1	1	1	1	1	0	1	0	1	1	1	1	0	0	1	0	1	1	0	0	1	1	0	1	1	0	2	1	0	0	0	1	0	1	0	0	0	1	0	0	0
123	0	1	0	0	0	1	2	1	1	1	0	1	2	0	1	0	2	0	0	2	0	0	0	0	0	0	0	1	2	0	1	1	1	1	1	1	2	0	0	0	0	0	0	0	0	1	0	0	1
124	1	1	0	0	1	1	2	1	1	1	1	1	2	0	1	0	0	1	1	1	1	0	0	0	1	1	0	0	0	1	0	2	2	0	2	0	1	0	0	0	1	0	0	1	0	1	0	0	0
125	0	2	1	0	0	0	1	1	1	1	0	0	0	0	0	0	1	1	1	1	0	0	0	0	0	0	0	0	1	1	0	0	0	1	2	0	1	0	0	0	0	2	2	0	1	1	0	0	0
126	1	1	0	0	0	1	2	1	1	2	0	0	0	0	0	0	0	0	0	2	0	0	0	0	0	0	0	1	2	0	1	2	2	2	0	2	2	1	1	1	0	0	0	0	1	1	0	0	1
127	0	0	0	0	0	1	2	1	1	2	0	1	1	0	1	0	1	2	1	1	0	0	0	0	0	0	0	0	0	2	2	0	1	2	1	2	1	0	0	1	0	0	0	0	0	0	0	0	1
128	0	1	0	0	0	1	2	2	0	1	0	0	0	0	0	0	0	0	0	2	0	0	1	0	0	0	0	0	0	2	1	1	0	2	0	2	2	0	1	0	1	0	0	0	1	0	0	0	0
129	0	2	0	0	0	0	2	0	1	1	1	0	0	0	0	0	1	0	1	1	1	0	0	0	0	0	1	2	2	1	1	2	2	2	0	2	2	0	0	2	1	0	0	0	0	0	0	0	0
130	1	2	0	0	0	0	2	2	0	1	1	0	1	0	0	1	2	1	1	1	0	0	1	0	1	1	0	0	0	1	0	1	1	1	1	1	2	0	0	1	0	0	0	0	1	0	0	0	1
131	1	1	0	0	0	1	1	2	1	1	1	0	0	0	0	0	1	1	0	1	0	0	0	0	0	0	1	1	1	1	0	0	0	2	0	2	1	0	0	0	0	0	0	0	1	0	0	0	0
132	0	2	1	0	0	1	1	1	1	2	1	1	1	0	1	0	0	1	0	1	0	0	1	1	1	1	0	1	2	0	0	0	1	1	1	1	1	0	0	1	1	1	1	0	1	0	0	0	0
133	0	1	0	0	0	1	2	1	1	1	1	0	0	0	0	0	2	0	0	2	0	0	0	0	0	0	0	0	1	1	0	2	1	2	1	1	1	0	0	0	1	1	1	0	0	0	0	0	0
134	1	2	0	0	0	0	2	1	1	2	0	0	1	0	0	0	2	1	0	2	1	0	0	0	0	0	0	0	1	0	0	2	2	0	1	1	1	0	0	1	0	1	0	0	1	1	0	1	0
135	0	0	0	0	1	2	1	1	1	1	2	0	0	0	0	0	1	2	2	0	0	0	0	0	1	1	0	0	1	1	1	2	1	1	1	1	2	0	0	1	0	0	0	1	1	0	0	0	0
136	0	1	2	0	0	0	1	1	1	1	1	0	2	0	1	1	2	0	0	2	0	0	0	0	0	0	0	1	1	1	1	0	0	2	0	2	1	0	0	1	0	0	0	0	0	0	0	0	0
137	1	0	0	0	0	1	2	0	2	2	0	1	2	0	2	0	0	0	0	2	0	0	0	0	0	0	0	1	0	1	1	2	1	1	1	1	1	0	0	0	0	0	0	0	1	0	0	0	0
138	1	1	0	0	0	0	2	1	1	1	1	1	1	0	1	0	1	1	2	0	1	0	0	0	1	1	0	0	0	1	1	1	1	1	1	1	1	0	0	1	0	0	0	1	1	0	0	1	1
139	1	1	0	0	0	1	2	2	0	1	0	0	0	0	1	0	1	2	0	1	1	1	0	0	0	0	0	1	1	0	1	0	1	1	1	1	1	0	0	0	0	0	0	0	0	0	0	0	0
140	0	1	0	0	0	0	2	1	1	1	1	0	2	1	0	1	0	2	0	1	0	0	0	0	0	0	0	1	1	1	1	0	0	2	0	2	1	0	0	0	0	0	0	1	0	1	0	0	0
141	1	1	0	1	0	1	2	0	2	2	0	1	2	0	2	0	0	2	0	1	0	0	1	0	0	0	0	0	0	2	1	0	0	2	0	2	2	0	0	1	0	0	0	0	1	1	0	0	0
142	1	2	0	0	0	0	1	2	0	0	1	0	1	0	2	0	1	1	0	1	0	0	0	0	0	0	0	0	0	2	1	0	0	2	0	2	0	0	0	1	0	0	0	0	0	0	0	0	0
143	1	2	1	1	0	1	2	0	2	2	0	0	0	0	0	0	2	0	1	1	1	1	0	0	0	0	0	2	2	2	0	1	0	2	2	0	1	0	0	1	0	1	1	0	1	2	0	0	0
144	0	2	0	0	0	0	1	1	1	1	0	0	0	0	0	0	0	1	1	1	0	0	1	0	0	0	0	1	1	1	2	2	2	0	1	1	0	0	0	0	0	1	1	0	2	2	0	0	0
145	1	2	0	0	0	0	2	2	1	2	0	1	1	0	1	0	1	1	0	1	0	0	0	0	0	0	0	2	2	1	1	1	2	1	1	1	2	0	0	0	0	0	0	0	0	1	0	0	0
146	0	1	0	0	0	0	0	2	1	1	0	1	1	0	1	0	2	0	0	2	0	0	0	0	0	0	0	0	1	0	0	1	1	2	1	1	2	0	0	1	0	0	0	1	0	1	0	1	0
147	0	1	0	0	1	1	2	0	2	2	0	0	2	0	2	0	2	0	0	2	0	0	0	0	0	0	0	1	1	0	0	1	0	1	1	1	1	0	0	2	0	1	1	0	1	1	0	0	0
148	0	2	0	0	0	0	1	1	0	0	2	1	1	0	1	0	2	0	1	1	1	0	0	0	0	0	0	0	0	2	0	0	0	1	1	1	1	0	0	0	0	2	2	0	2	1	0	1	0
149	0	2	0	0	0	0	1	2	0	1	1	0	1	0	0	1	0	0	0	2	0	0	0	0	0	0	0	0	0	2	0	1	2	1	2	1	1	0	0	0	0	1	0	0	1	0	0	0	0
150	0	2	0	1	0	1	1	1	1	2	0	0	1	0	0	1	2	0	0	2	1	0	1	1	1	1	0	0	0	2	0	1	1	0	2	0	1	0	0	1	0	0	0	0	0	0	0	0	0
151	1	1	0	0	0	0	2	1	1	1	0	0	1	0	0	1	0	1	0	1	0	0	0	0	1	1	0	1	1	2	0	1	1	1	1	1	2	0	0	2	1	0	0	0	0	0	0	0	0
152	1	1	0	1	0	2	2	1	1	1	0	2	2	0	2	0	1	1	1	1	0	0	1	0	0	0	0	0	0	2	0	1	1	1	1	1	1	0	0	1	0	0	0	0	0	1	0	1	0
153	0	1	0	1	0	1	1	1	1	1	1	0	0	0	0	0	1	2	1	0	1	0	0	0	0	0	0	1	1	2	0	0	0	2	0	2	2	0	1	1	1	0	0	1	0	0	0	0	0
154	0	0	0	0	1	2	2	2	0	1	0	0	1	0	0	0	2	0	0	2	1	0	0	0	0	0	0	0	0	2	0	1	1	1	0	2	0	0	0	0	0	1	1	0	1	2	0	0	1
155	1	1	0	1	1	2	2	1	1	1	0	0	0	0	0	0	1	2	1	0	1	0	2	1	1	1	0	0	0	2	1	1	1	0	1	1	1	0	0	0	0	0	0	0	0	0	0	1	1
156	0	1	0	0	0	2	2	2	0	1	0	2	2	1	1	0	2	0	0	2	0	0	0	0	0	1	0	0	0	2	0	2	1	0	0	2	1	0	0	0	0	0	0	1	0	1	0	0	0
157	0	1	0	0	0	2	2	0	2	2	0	1	1	0	1	0	2	2	2	0	0	0	1	1	1	1	0	0	0	2	2	2	2	1	1	1	2	1	1	0	1	0	0	0	0	0	0	0	0
158	1	0	0	0	0	1	1	1	1	1	1	0	1	0	1	0	1	0	0	2	0	1	0	0	0	0	0	0	0	2	0	0	0	1	1	1	2	0	0	2	0	1	0	0	1	0	0	0	1
159	0	2	0	0	0	1	2	2	1	1	0	1	2	0	2	0	1	2	0	0	0	0	0	0	0	0	0	2	2	2	0	1	1	0	1	1	2	0	0	0	1	1	1	0	1	1	0	0	1
160	1	1	0	1	0	1	2	0	2	2	0	1	1	0	1	0	1	0	0	2	0	0	0	0	0	0	0	0	0	2	0	1	1	1	0	2	1	0	0	0	1	0	0	1	0	0	0	0	0
161	1	2	0	0	0	1	1	1	1	1	1	1	2	0	2	0	0	1	1	1	1	2	0	0	0	0	0	0	1	1	0	1	0	2	2	0	2	0	0	0	0	0	0	0	1	1	0	0	0
162	1	2	1	1	0	1	1	1	1	1	0	0	1	0	0	1	1	1	1	1	0	0	0	0	1	1	0	0	2	0	0	1	1	0	1	1	0	0	0	1	0	1	1	0	0	0	0	0	0
163	0	1	1	1	1	2	1	1	1	1	0	0	0	0	0	0	2	2	2	0	1	0	1	1	1	1	0	0	0	1	0	1	1	0	2	1	1	0	0	0	0	1	0	0	1	1	0	0	1
164	0	2	1	0	0	0	2	0	1	1	0	1	2	1	0	0	2	1	1	1	1	0	0	0	1	1	0	0	1	0	0	0	0	2	1	1	2	0	1	1	1	0	0	0	1	0	0	0	1
165	1	0	0	0	0	1	1	2	0	1	1	0	1	0	1	0	1	2	1	0	1	0	0	0	0	0	1	1	1	0	0	2	2	1	1	1	1	0	0	1	0	1	0	0	1	0	0	0	0
166	1	2	0	0	1	1	2	2	0	1	0	0	0	0	0	0	0	1	0	1	0	0	0	0	0	0	0	0	0	2	0	1	1	1	0	2	1	0	0	1	0	0	0	0	0	0	0	0	0
167	1	1	0	1	0	1	2	1	2	2	0	0	1	0	0	0	1	1	1	0	0	0	1	0	0	0	1	0	0	1	0	1	0	2	0	2	1	1	1	0	0	0	0	0	1	1	0	0	1
168	0	1	0	0	0	1	2	2	0	0	0	1	1	0	1	0	1	0	0	2	0	0	1	1	1	1	0	0	1	1	0	1	0	2	0	2	0	0	0	0	0	0	0	0	0	2	0	1	0
169	1	1	0	0	1	2	2	1	1	2	0	0	1	0	1	0	2	1	1	1	1	0	0	0	0	0	0	1	1	1	1	1	1	1	1	1	1	0	0	1	0	0	0	0	1	1	0	0	0
170	0	1	0	0	0	1	2	0	2	2	0	1	2	0	1	0	1	0	1	1	1	0	0	0	0	0	0	1	1	2	0	1	0	2	1	2	0	0	0	0	0	1	1	1	1	2	0	0	0
171	0	1	0	1	0	1	2	1	0	0	1	1	1	0	1	0	0	0	0	2	0	0	1	1	1	1	0	2	2	0	1	0	0	2	0	1	0	0	0	0	0	0	0	0	1	1	0	0	0
172	1	1	0	0	0	0	1	2	1	1	1	0	1	0	0	0	0	2	1	0	1	0	0	0	0	0	0	1	1	2	0	0	1	1	0	2	1	0	0	1	0	1	0	0	1	0	0	0	0
173	0	2	1	1	0	1	2	2	0	0	0	0	0	0	0	0	0	1	1	1	1	0	0	0	1	1	0	0	1	1	0	2	2	0	2	0	0	0	0	0	0	0	0	0	1	0	0	1	0
174	0	2	1	1	0	1	2	1	1	1	0	0	0	0	0	0	0	1	0	1	0	0	0	0	1	1	0	1	1	0	1	0	0	2	0	1	2	0	0	1	0	0	0	0	0	1	0	0	0
175	1	0	0	1	0	2	2	2	0	0	0	0	0	0	0	0	1	2	1	1	0	0	1	0	1	1	0	0	0	1	0	1	1	0	2	0	2	0	0	0	0	0	0	1	2	0	0	0	0
176	1	1	0	1	0	1	2	1	1	1	0	0	0	0	0	0	2	0	0	1	0	0	0	0	0	0	0	1	1	1	1	2	1	1	1	1	0	0	0	0	0	0	0	0	0	1	0	0	0
177	0	0	1	1	0	1	2	2	0	1	0	0	1	0	0	1	1	1	0	2	0	0	0	0	0	0	0	0	0	2	2	1	1	1	1	1	2	0	0	0	0	1	1	0	0	0	0	0	1
178	1	2	0	0	0	0	1	2	0	0	1	1	1	0	1	0	2	0	0	2	0	0	1	1	1	1	1	1	1	1	0	0	1	1	1	1	1	0	0	1	0	1	1	0	1	1	0	0	0
179	1	1	0	0	0	0	2	1	1	1	0	0	0	0	0	0	1	0	0	2	0	0	1	1	1	1	0	0	0	1	0	0	1	2	1	2	1	0	0	0	0	1	0	0	1	0	0	0	0
180	1	1	1	1	1	2	2	2	0	0	0	0	1	0	0	0	2	2	0	1	0	0	1	1	1	1	0	1	1	1	2	2	1	1	1	1	2	0	0	2	0	0	0	1	1	0	0	0	1
181	0	1	0	2	0	2	1	2	0	0	1	0	0	0	0	0	2	0	0	2	0	0	0	0	0	0	0	0	1	1	1	0	0	1	0	2	2	0	0	2	0	0	0	1	0	0	0	0	1
182	0	1	0	1	0	1	1	2	0	0	0	0	0	0	0	0	1	0	0	2	0	0	0	0	0	0	0	0	0	2	1	2	1	0	0	2	1	0	0	0	0	0	0	0	1	1	0	0	0
183	1	1	0	0	0	1	1	1	1	2	1	0	1	0	0	1	0	2	2	0	1	0	0	0	0	0	0	0	0	1	1	1	1	1	1	1	2	0	0	1	0	0	0	2	0	0	0	1	0
184	0	2	0	0	0	0	1	2	0	0	1	0	0	0	0	0	1	0	0	2	0	1	0	0	0	0	0	0	1	1	0	0	0	2	0	2	1	0	0	0	0	1	0	0	1	0	0	0	1
185	1	1	0	0	1	1	2	2	0	0	0	1	1	0	1	0	2	2	1	1	1	0	0	0	0	0	0	0	0	2	1	0	0	1	0	2	1	0	0	1	0	1	1	0	1	1	0	0	0
186	0	0	0	1	0	2	2	2	0	0	1	0	1	0	0	0	1	1	1	1	1	0	0	0	0	0	0	0	0	2	1	1	0	1	1	1	2	1	1	0	1	0	0	0	0	0	1	0	0
187	1	1	0	0	0	2	2	2	0	1	0	0	1	0	1	0	2	0	0	2	0	0	1	1	1	1	0	0	1	0	0	2	2	1	1	1	2	0	0	1	0	0	0	0	2	0	0	0	0
188	1	2	0	1	0	1	2	1	1	1	0	0	1	0	0	1	1	2	1	0	1	0	1	1	1	1	0	0	1	0	0	1	0	2	2	0	2	0	1	0	1	0	0	0	1	1	0	0	2
189	1	1	0	2	0	2	1	1	1	1	0	0	1	0	0	0	2	0	0	2	0	0	0	0	0	0	0	0	1	0	0	1	1	0	2	0	1	0	0	0	0	0	0	0	0	0	0	0	0
190	0	1	0	0	1	1	2	2	1	1	0	1	1	0	1	0	1	1	1	1	0	1	0	0	0	0	0	0	0	2	1	1	1	1	1	1	1	0	0	0	0	0	0	0	1	0	0	0	0
191	1	2	0	0	0	0	2	2	1	1	0	1	2	1	0	0	1	1	1	1	1	0	1	1	1	1	0	1	1	2	0	1	0	2	0	2	2	0	0	1	0	0	0	0	0	0	0	0	1
192	0	1	0	0	0	0	1	1	1	1	1	1	1	0	1	0	1	0	0	2	0	0	1	0	0	0	0	0	0	1	0	1	1	1	0	2	2	0	0	1	0	0	0	0	0	0	0	0	1
193	0	1	0	0	1	2	2	1	1	1	0	1	2	0	2	0	2	0	0	2	0	1	0	0	0	0	1	0	0	1	1	0	1	1	1	1	1	0	0	0	0	1	0	0	2	1	0	0	0
194	1	1	0	0	0	1	1	0	2	2	0	1	1	0	1	0	0	2	0	1	0	0	0	0	0	0	0	0	0	2	2	1	2	1	2	1	1	0	0	0	0	0	0	1	1	1	0	0	0
195	0	2	0	0	0	0	2	1	2	2	0	0	0	0	0	0	1	1	1	1	0	0	0	0	0	0	0	0	0	2	0	0	1	1	1	1	1	0	0	1	0	0	0	0	0	0	0	0	0
196	1	2	1	1	0	1	1	1	1	2	1	0	0	0	0	1	1	1	0	1	0	0	0	0	0	0	0	0	0	1	1	1	0	2	1	2	2	0	0	1	0	0	0	0	0	0	0	0	1
197	1	0	0	0	1	2	1	2	0	0	1	1	2	0	1	0	1	0	0	2	0	0	1	0	0	0	0	0	0	1	0	2	2	0	1	1	2	0	0	1	0	0	0	0	0	0	0	0	0
198	0	1	0	1	0	2	1	2	0	0	1	0	1	0	1	0	2	0	0	2	0	0	1	1	1	1	0	0	0	1	1	1	1	1	1	1	0	0	0	0	0	1	1	0	1	1	0	0	0
199	0	1	0	1	0	1	2	0	2	2	0	0	0	0	0	0	2	0	0	2	0	0	0	0	0	0	0	1	2	1	0	1	0	2	0	2	1	0	0	0	0	0	1	0	1	1	0	0	0
200	1	1	0	1	0	2	2	1	1	2	0	0	0	0	0	0	2	1	1	1	1	0	0	0	0	0	0	0	1	0	0	2	1	2	0	2	2	0	0	1	0	1	0	0	1	1	0	0	0
201	1	1	0	1	0	1	2	0	2	2	0	1	2	0	1	0	1	1	1	1	1	0	0	0	0	0	0	1	2	0	1	2	2	1	1	1	2	1	1	0	0	1	1	0	1	0	1	0	0
202	0	1	0	1	0	1	1	2	1	1	0	1	2	1	0	0	2	2	2	0	1	0	1	0	0	0	0	1	1	0	0	0	2	0	2	1	2	0	0	1	0	1	1	0	0	0	0	0	0
203	1	0	0	0	1	1	2	2	0	1	0	0	0	0	0	0	2	0	1	1	1	0	0	0	0	0	0	2	2	1	1	0	0	1	0	2	1	0	0	1	0	1	1	0	1	1	0	0	0
204	0	0	0	0	2	2	1	1	1	1	1	0	0	0	0	0	2	1	1	1	1	0	0	0	0	0	0	0	1	0	0	1	2	0	1	1	2	0	0	2	0	0	0	0	0	2	0	0	2
205	0	0	1	0	1	2	2	1	1	1	0	0	0	0	0	0	2	1	1	1	0	0	1	0	0	0	0	0	0	1	0	1	1	2	0	2	1	0	0	0	0	0	0	0	1	0	0	0	0
206	0	1	0	1	1	2	2	2	0	0	0	0	0	0	0	0	1	2	2	0	2	1	1	1	0	1	0	0	0	1	0	2	2	0	2	0	0	0	0	0	0	1	1	0	1	1	0	0	0
207	0	1	0	1	0	1	1	1	1	1	0	1	1	0	1	0	1	2	1	1	0	0	1	0	1	1	0	1	2	0	0	1	1	0	2	1	1	0	0	0	0	0	0	1	0	0	0	0	0
208	0	2	0	0	0	0	2	2	0	0	0	0	1	0	0	1	1	1	1	1	0	0	0	0	0	0	0	0	2	0	0	2	2	2	0	2	2	0	0	1	0	0	0	0	0	1	0	0	0
209	0	1	0	0	1	1	1	2	0	0	1	0	0	0	0	0	2	0	0	2	0	0	0	0	0	0	0	1	1	2	0	1	1	2	0	2	1	0	0	0	0	0	0	0	0	0	0	0	0
210	1	1	0	1	0	1	1	2	0	2	0	0	0	0	0	0	2	2	2	0	2	0	0	0	0	0	0	1	1	1	1	0	0	2	0	2	1	1	1	0	0	1	0	0	1	0	0	0	0
211	0	0	0	0	0	1	2	1	1	1	0	1	1	0	1	0	2	0	0	2	0	0	1	1	1	1	0	0	0	2	0	1	1	2	0	2	2	1	1	0	1	0	0	0	0	0	0	0	0
212	0	1	0	0	0	1	2	1	1	2	0	1	2	0	1	0	0	1	2	0	1	0	0	0	0	0	0	0	1	1	0	1	0	2	0	2	2	0	0	1	0	0	0	0	1	1	0	0	2
213	0	0	0	0	0	1	1	2	0	0	1	2	2	1	1	0	1	2	0	1	0	1	0	0	0	0	0	0	0	2	0	0	0	2	0	2	1	0	0	1	0	0	0	1	0	1	0	0	0
214	1	1	1	0	1	2	2	1	1	1	0	0	1	0	0	1	2	0	0	2	1	0	0	0	0	0	0	0	1	1	0	1	1	2	0	2	0	0	0	1	0	0	0	0	0	1	0	0	2
215	0	1	1	1	0	1	2	2	0	0	0	0	0	0	0	0	2	1	0	2	0	0	0	0	0	0	0	0	2	0	0	1	0	2	0	2	2	0	0	1	1	0	0	0	0	0	1	0	0
216	0	1	0	0	0	1	1	1	1	1	1	0	1	0	1	0	0	1	2	0	1	0	1	0	0	0	0	0	0	2	0	2	1	1	1	2	1	0	0	0	0	1	1	0	1	1	0	0	0
217	1	2	1	1	0	1	2	0	2	2	0	1	1	0	1	0	1	1	0	1	0	0	0	0	0	0	0	0	0	1	0	1	1	2	0	2	2	0	0	1	0	0	0	1	0	0	1	0	0
218	1	2	1	2	0	2	1	2	0	0	1	0	0	0	0	0	2	0	0	2	0	0	0	0	0	0	0	1	2	1	0	2	1	1	0	2	1	0	0	0	1	0	0	0	0	0	0	1	1
219	1	0	1	0	0	1	1	2	0	0	1	0	1	0	0	0	1	1	0	2	0	0	0	0	0	0	0	0	1	1	0	1	1	1	1	1	1	0	0	2	0	0	0	0	0	0	0	0	0
220	0	2	0	0	0	0	2	2	0	1	1	0	1	0	1	0	1	2	1	0	1	0	0	0	0	0	0	1	1	2	1	0	1	0	1	2	1	1	1	0	0	1	1	0	1	0	0	0	0
221	1	1	0	1	0	1	2	2	0	0	1	0	0	0	0	0	1	2	2	0	1	0	0	0	0	0	0	0	0	1	0	1	1	0	1	1	2	0	0	2	0	0	0	0	0	1	0	0	0
222	0	2	0	0	0	0	2	1	0	0	0	0	0	0	0	1	1	0	0	2	0	0	0	0	0	0	0	1	1	1	1	1	1	0	0	2	1	0	0	0	0	0	0	0	0	0	0	0	0
223	0	0	0	1	0	2	1	1	1	1	1	1	0	0	0	0	2	1	1	1	1	0	0	0	0	0	0	1	1	1	1	1	2	1	2	1	2	0	0	1	0	0	0	0	1	1	0	0	1
224	1	0	0	0	1	2	2	1	1	2	0	0	0	0	0	0	0	1	1	0	1	0	1	0	1	1	0	0	0	2	0	1	1	1	1	1	1	0	0	0	0	0	0	1	1	0	0	0	2
225	1	0	0	0	1	1	0	2	0	0	2	0	1	0	0	1	1	1	1	1	0	0	0	0	0	0	1	1	1	0	0	2	1	2	0	2	1	1	0	0	0	1	1	0	1	1	0	1	0
226	0	2	0	0	0	0	2	2	0	1	0	0	1	0	1	0	0	1	1	1	1	0	1	0	1	1	0	0	0	1	0	0	0	2	0	2	2	0	0	1	0	0	0	0	0	1	0	0	1
227	0	0	0	1	1	2	2	2	1	1	0	1	1	0	1	0	1	0	0	1	0	0	1	0	0	0	0	0	0	2	1	2	1	0	1	1	2	0	0	1	0	0	0	1	1	0	0	0	0
228	1	0	0	0	0	2	2	1	0	0	0	0	0	0	0	0	0	1	1	1	1	0	0	0	0	0	0	0	0	2	0	1	1	1	2	1	2	0	1	0	1	0	0	0	0	0	0	0	0
229	1	2	0	0	1	1	1	2	0	0	0	1	2	0	2	0	1	0	0	2	0	0	1	0	0	0	0	1	1	1	1	1	1	2	0	2	2	0	0	0	0	1	1	1	1	2	0	0	0
230	0	0	0	0	1	1	2	1	1	1	0	0	1	1	0	0	1	1	1	1	0	0	0	0	0	0	0	1	1	2	0	1	1	1	1	1	0	0	0	0	0	0	0	0	0	0	0	1	0
231	0	1	0	0	1	2	0	2	0	0	1	0	1	0	0	0	1	0	1	1	1	0	0	0	0	0	0	0	1	0	0	1	1	1	1	1	2	0	0	2	0	0	0	0	0	0	0	0	0
232	0	0	0	0	1	1	2	1	0	0	0	0	0	0	0	0	1	0	0	2	0	0	0	0	0	0	0	0	1	1	0	1	1	2	0	2	1	0	0	0	0	0	0	1	0	1	0	0	0
233	0	0	0	1	1	2	2	1	0	0	1	0	0	0	0	0	2	0	0	2	0	0	0	0	0	0	0	0	0	2	0	2	2	0	1	1	1	0	0	0	0	1	1	0	1	0	0	0	0
234	1	0	0	0	2	2	2	2	0	1	0	0	0	0	0	0	2	0	0	2	0	0	0	0	0	0	0	0	0	1	0	0	0	2	0	2	2	0	0	1	0	0	0	0	1	0	0	0	0
235	1	1	0	1	0	1	1	2	0	0	1	0	1	1	0	0	2	2	2	0	0	1	0	0	1	1	0	0	0	2	0	1	1	2	0	2	2	0	0	2	0	0	0	0	0	0	0	0	0
236	1	1	0	0	0	0	2	1	1	1	0	0	1	0	0	0	0	2	0	1	0	1	0	0	0	0	0	0	0	2	0	1	1	1	0	2	1	1	1	0	0	0	1	0	1	0	0	0	0
237	1	0	0	0	0	1	1	1	0	0	1	0	0	0	0	0	1	1	1	1	1	0	0	0	1	1	0	0	0	1	0	0	1	2	1	2	2	1	1	0	0	0	0	0	1	0	0	0	0
238	1	0	0	0	0	2	2	0	2	2	0	1	1	0	2	0	0	0	0	2	0	0	0	0	0	0	2	1	1	0	1	1	1	1	0	2	2	1	0	0	0	0	0	0	0	0	0	1	1
239	1	1	1	1	0	2	2	2	0	1	0	1	1	0	2	0	0	0	0	2	0	0	0	0	0	0	0	0	1	1	0	0	0	2	0	2	0	0	0	1	0	1	1	0	1	0	0	0	1
240	0	0	0	0	0	0	0	2	0	0	1	0	0	0	0	0	1	1	1	1	1	0	0	0	0	0	0	1	1	1	2	1	0	1	1	1	2	0	0	2	0	0	0	1	0	0	0	0	0
241	1	0	0	0	0	1	1	2	0	0	1	0	0	0	0	0	0	1	1	1	0	0	0	0	0	0	0	1	1	2	0	0	0	2	0	2	1	1	0	0	0	1	1	0	1	2	0	0	1
242	1	2	1	1	0	1	2	1	1	2	0	2	2	1	1	0	0	1	1	1	1	0	1	0	0	0	0	1	1	1	1	2	1	0	0	2	2	1	1	1	0	1	1	0	1	0	0	0	0
243	0	0	0	0	0	1	2	0	2	2	0	0	0	0	0	0	2	0	0	2	0	1	0	0	0	0	0	1	2	1	0	2	1	1	0	2	0	0	0	0	0	0	0	0	0	0	0	1	0
244	0	1	0	1	1	2	1	2	0	0	0	0	0	0	0	0	1	0	0	2	0	0	0	0	1	1	0	0	0	2	0	1	1	1	1	1	1	0	0	0	1	1	1	0	0	0	0	0	0
245	0	1	0	0	1	1	2	2	1	1	0	0	1	0	0	0	2	0	0	2	0	0	0	0	0	0	1	0	1	0	0	1	0	1	1	1	0	0	0	0	0	1	1	0	1	0	1	0	0
246	0	1	0	0	0	1	2	2	0	0	0	0	1	0	0	1	1	1	1	1	0	0	0	0	0	0	0	1	1	1	1	1	1	0	2	0	1	0	0	1	0	0	0	0	0	1	0	0	1
247	1	1	0	1	0	1	2	2	0	0	0	1	1	0	1	0	0	1	2	0	1	0	0	0	0	0	0	0	1	1	1	1	2	1	1	1	0	0	0	0	0	0	0	0	1	0	0	0	0
248	1	1	1	0	0	1	2	1	1	1	0	1	2	0	2	0	2	0	0	2	1	0	0	0	1	1	0	1	1	1	1	2	1	1	1	2	0	0	0	0	0	0	0	0	1	0	0	0	0
249	0	1	0	0	1	1	2	1	2	2	0	0	0	0	0	0	1	1	1	1	1	0	0	0	0	0	0	0	0	2	1	1	0	2	0	2	2	0	0	0	0	0	0	1	0	1	0	0	0
250	0	2	1	1	0	1	0	2	1	1	0	0	0	0	0	0	0	2	0	2	0	0	1	0	0	0	1	1	1	0	0	1	1	2	0	2	2	0	0	1	0	0	0	0	1	1	0	0	0
251	0	1	0	0	1	2	2	1	0	0	0	0	0	0	0	0	0	2	0	1	0	0	0	0	0	0	0	0	0	1	0	2	1	0	1	1	1	0	0	0	0	1	1	0	1	1	0	0	0
252	1	0	0	0	0	1	2	2	0	0	0	1	2	0	1	0	1	1	1	1	0	0	1	0	0	0	0	0	1	1	1	2	2	1	2	0	1	0	0	2	0	0	0	0	1	0	0	1	0
253	1	0	0	0	1	2	2	2	2	2	0	0	2	0	1	1	1	0	1	1	1	0	0	0	0	0	0	0	1	0	0	2	2	0	1	1	2	0	0	0	1	0	0	0	1	0	0	1	0
254	1	0	0	1	0	2	0	1	1	1	1	0	0	0	0	1	2	0	0	2	0	0	1	0	1	1	0	0	0	2	1	1	2	1	2	1	0	0	0	1	0	0	0	0	0	0	0	0	0
255	1	1	0	0	0	1	2	1	1	1	1	0	0	0	0	0	2	2	2	0	2	0	0	0	0	0	0	1	1	2	0	2	2	0	2	0	1	0	0	2	0	0	0	0	0	0	0	1	0
256	0	1	0	1	0	1	1	2	0	0	1	1	1	0	1	0	0	0	0	2	0	0	0	0	0	0	1	0	0	1	0	0	0	1	2	0	1	0	0	1	0	1	1	0	0	0	0	0	0
257	0	0	0	0	0	2	1	1	0	0	1	1	1	0	1	0	1	1	1	1	1	0	0	0	1	1	0	2	2	0	0	1	1	1	1	1	2	0	0	0	0	0	0	0	0	0	0	0	0
258	1	0	0	1	0	2	2	2	1	1	0	0	1	0	0	1	0	0	0	2	0	0	0	0	0	0	0	0	0	2	2	0	0	1	0	2	0	0	0	0	0	1	0	0	1	1	0	0	1
259	1	1	0	0	0	0	2	2	0	1	0	1	2	0	1	0	1	2	1	1	0	0	0	0	0	0	0	1	1	2	0	2	1	1	1	1	2	0	0	0	1	0	0	0	0	1	0	1	0
260	1	2	0	0	0	0	2	0	1	1	1	0	0	0	0	0	1	1	1	1	0	0	0	0	1	1	0	2	2	2	0	0	0	2	0	2	0	0	0	1	0	1	1	0	1	0	0	0	0
261	0	1	1	1	0	1	1	0	2	2	0	0	2	0	1	1	1	1	1	1	1	0	1	1	1	1	0	0	0	2	1	0	0	2	0	2	1	0	0	0	1	0	0	0	0	0	0	0	1
262	0	0	0	0	0	1	2	1	2	2	0	1	1	0	1	0	1	0	0	2	0	0	0	0	0	0	2	1	1	0	1	1	1	1	0	1	2	0	0	1	0	1	1	0	1	1	0	0	0
263	1	0	0	0	1	2	1	1	0	2	0	0	0	0	0	0	1	1	2	0	1	0	0	0	0	0	0	1	1	1	0	1	0	1	1	1	1	0	0	0	0	1	0	0	2	0	0	1	0
264	0	1	0	0	0	1	2	0	2	2	0	0	0	0	0	0	2	0	0	2	0	0	1	0	0	0	0	2	2	2	0	1	1	1	1	1	2	0	0	0	0	1	0	0	0	0	0	0	0
265	1	1	0	0	0	1	0	2	0	0	2	0	0	0	0	0	2	0	0	2	0	0	1	0	0	0	0	0	0	2	2	1	1	1	0	2	2	0	0	2	0	0	0	1	0	0	0	0	0
266	1	2	0	0	0	0	2	0	1	1	0	0	0	0	0	0	1	0	0	2	0	0	0	0	0	0	0	0	0	0	0	1	1	2	0	2	1	0	0	0	1	1	1	0	1	0	0	0	0
267	1	0	0	0	1	2	1	1	1	1	1	0	0	0	0	0	1	1	0	2	0	0	0	0	0	0	1	0	1	2	0	1	1	0	0	2	0	0	0	0	1	0	0	0	0	1	0	0	1
268	1	1	0	0	1	1	1	2	0	0	0	1	1	0	1	0	2	0	0	2	0	0	1	0	0	0	0	1	1	1	1	0	0	2	0	2	0	0	0	0	0	0	0	0	1	0	0	1	0
269	1	1	0	0	0	1	1	2	0	1	0	0	2	0	1	0	1	1	1	1	1	0	1	1	1	1	0	0	0	2	1	2	1	0	1	1	0	0	0	0	0	0	0	0	1	0	0	1	0
270	0	1	0	0	1	1	1	1	1	2	0	0	1	0	0	1	1	1	1	1	1	0	0	0	0	0	0	0	0	1	1	1	0	2	0	2	1	0	0	0	0	0	0	0	0	0	0	0	1
271	0	2	0	2	0	2	1	2	0	0	1	1	1	0	1	0	1	1	1	1	1	0	1	0	0	0	0	0	0	1	0	2	2	0	1	1	2	0	0	2	0	0	0	0	1	0	0	0	0
272	1	0	0	0	0	2	1	2	1	1	0	1	1	1	0	0	1	2	1	0	1	0	0	0	0	0	0	0	1	1	1	1	1	1	0	2	1	0	0	0	0	0	0	0	0	2	0	0	0
273	0	1	0	0	0	2	2	0	1	1	0	0	1	0	0	1	0	2	2	0	1	0	0	0	1	1	0	0	1	1	0	1	1	2	0	2	0	0	0	0	0	0	0	0	0	0	0	0	0
274	0	0	0	0	0	0	2	0	2	2	0	0	0	0	0	0	1	1	1	1	1	0	0	0	0	0	0	1	1	1	2	1	1	1	0	2	2	0	0	1	1	0	0	0	0	0	0	0	0
275	0	2	1	1	0	1	1	1	1	1	1	0	1	0	0	1	1	0	0	2	0	0	2	0	0	0	0	1	1	1	2	0	0	1	1	1	0	0	0	0	0	1	0	0	1	1	0	0	0
276	0	1	0	0	0	0	2	2	0	0	0	0	0	0	0	0	1	1	1	1	1	0	0	0	0	0	0	0	0	1	1	1	2	1	2	1	1	1	1	0	1	0	0	0	0	0	0	0	0
277	1	2	0	0	0	1	2	0	2	2	0	1	1	0	1	0	0	1	0	2	0	0	0	0	0	1	0	0	0	2	1	0	0	2	0	2	1	0	0	1	0	0	0	0	0	0	0	0	0
278	1	1	0	0	0	1	2	1	2	2	0	0	1	0	0	0	1	0	0	2	0	0	0	0	0	0	1	0	0	1	0	0	0	1	1	1	1	0	0	2	0	0	0	1	0	1	0	0	1
279	1	2	0	0	0	1	2	2	0	0	0	0	0	0	0	1	1	0	0	2	0	0	0	0	0	0	1	0	0	1	1	2	2	1	0	2	0	0	0	0	0	0	0	0	0	2	0	1	0
280	1	2	1	1	0	1	2	2	0	0	0	1	1	0	1	0	1	1	1	1	1	0	0	0	0	0	0	0	0	2	0	1	0	2	0	2	2	0	0	2	0	0	0	1	0	0	0	0	0
281	1	0	0	0	1	1	1	1	0	0	1	0	2	0	1	0	1	1	1	1	0	0	0	0	0	0	0	0	0	0	0	1	1	1	0	2	2	0	1	0	1	0	0	0	0	0	0	0	1
282	0	2	1	1	0	1	1	2	0	0	1	1	1	0	1	0	1	1	1	1	0	0	0	0	0	0	0	0	1	1	0	2	2	2	0	2	1	0	0	0	0	0	0	0	1	2	0	0	0
283	1	1	1	0	1	2	1	1	0	2	0	0	0	0	0	0	1	0	0	2	0	0	0	0	0	0	0	0	0	2	0	1	1	2	0	2	2	1	1	1	0	0	0	0	0	1	0	0	0
284	0	1	0	0	0	0	0	1	1	1	1	1	1	0	1	0	0	2	1	1	1	0	1	1	1	1	0	1	1	1	2	2	2	2	0	2	1	1	1	0	0	1	1	0	1	1	0	0	0
285	0	1	0	1	0	1	2	0	1	1	0	0	1	0	1	0	1	0	0	2	0	0	1	1	1	1	0	2	2	1	1	2	1	1	1	2	1	0	0	0	0	0	0	0	0	0	0	1	0
286	0	1	0	1	0	2	1	1	1	1	0	0	0	0	0	0	2	0	0	2	0	0	0	0	0	0	0	0	1	1	0	1	1	0	1	1	2	0	1	0	2	1	0	0	1	1	0	0	0
287	0	2	1	1	0	1	1	2	0	1	0	1	1	1	0	0	0	0	0	2	0	0	0	0	0	0	0	0	0	2	0	0	0	1	0	2	2	1	1	0	0	0	0	0	0	0	0	0	0
288	0	1	0	1	0	1	0	2	0	0	1	0	2	0	0	1	2	1	0	2	0	0	1	1	1	1	0	1	1	2	1	0	0	2	0	2	0	0	0	0	0	0	0	1	0	0	0	0	0
289	1	2	0	0	0	0	1	1	1	1	0	1	2	0	1	0	1	0	1	1	1	1	0	0	0	0	0	0	1	1	0	0	0	0	1	1	2	0	0	1	0	2	2	0	1	1	0	0	0
290	1	1	0	0	1	2	2	0	1	1	0	1	1	0	1	0	1	2	0	0	0	0	0	0	0	0	0	2	2	0	0	1	1	1	1	1	0	0	0	0	0	0	0	0	1	0	0	1	0
291	0	1	0	1	0	1	2	2	0	0	0	1	2	0	1	0	2	1	0	2	0	0	0	0	2	2	0	0	0	1	0	1	0	2	0	2	2	0	0	0	0	1	1	0	1	0	0	0	0
292	1	1	0	0	1	1	0	2	0	0	2	0	1	0	0	1	2	1	1	1	1	0	1	1	1	2	0	0	1	1	0	0	1	1	1	1	1	1	1	0	0	0	0	0	0	1	0	1	0
293	0	1	0	0	1	1	2	2	0	1	0	0	1	0	1	0	0	1	1	1	0	0	1	1	1	1	1	0	1	0	0	0	0	2	0	2	1	0	0	1	0	2	2	0	1	1	0	0	0
294	0	0	0	0	1	2	2	2	0	0	0	0	0	0	0	0	1	0	0	2	0	0	0	0	0	0	0	1	2	0	1	0	0	2	0	2	2	1	1	0	1	1	1	0	1	1	0	0	0
295	1	1	0	0	0	2	1	1	1	2	0	1	1	0	1	0	1	2	0	1	0	0	0	0	0	0	0	2	2	0	0	1	1	0	1	1	2	0	0	2	0	1	1	0	1	2	1	0	0
296	1	1	0	0	1	1	1	2	1	1	1	0	0	0	0	0	2	0	0	2	0	0	0	0	1	1	0	0	0	2	1	1	1	0	2	0	0	0	0	0	0	0	1	0	1	1	0	0	0
297	0	1	0	1	0	1	1	2	0	0	1	0	2	0	1	0	1	0	2	0	1	0	0	0	0	0	0	0	0	2	1	0	0	1	1	1	2	0	0	2	0	1	1	0	1	0	0	0	0
298	0	2	0	0	0	0	1	1	1	1	1	0	1	0	0	1	2	0	0	1	0	0	0	0	0	0	0	0	0	1	1	1	0	1	1	1	0	0	0	0	0	0	0	1	0	0	0	1	0
299	1	1	0	0	0	0	2	1	1	1	0	1	2	1	1	0	1	1	0	1	0	0	0	0	0	0	0	0	2	0	0	2	1	2	0	2	2	0	0	0	0	0	0	0	1	1	0	0	1
300	0	1	0	1	0	2	2	1	1	2	0	1	1	0	2	0	0	0	0	2	0	0	0	0	0	0	0	0	1	0	0	2	1	2	1	1	1	0	0	0	0	1	0	0	1	0	0	0	0
301	1	1	0	1	1	2	1	1	1	1	1	0	0	0	0	0	1	1	1	1	0	0	1	1	1	1	0	0	1	1	0	0	0	2	0	2	1	0	0	0	0	1	1	0	1	1	0	0	0
302	0	1	0	1	0	1	2	2	0	0	1	1	1	1	0	0	2	2	2	0	0	0	0	0	1	1	0	0	1	1	0	1	1	0	1	1	1	0	0	1	0	0	0	0	0	0	0	0	1
303	1	1	0	1	0	2	1	1	0	2	0	0	0	0	0	0	1	1	1	1	0	0	0	0	0	0	0	1	2	0	1	2	1	0	1	0	2	0	0	1	0	1	1	0	1	1	0	0	0
304	1	2	1	1	0	1	1	2	0	1	1	0	0	0	0	0	1	0	0	1	0	0	1	0	1	1	0	1	1	1	2	2	2	1	1	1	2	0	0	1	0	0	0	0	1	1	0	0	0
305	0	1	0	0	0	1	1	2	0	0	1	1	2	0	2	0	1	1	1	1	1	0	0	0	0	0	0	1	1	1	1	0	1	1	0	2	1	0	0	1	0	1	0	0	2	0	0	0	0
306	0	0	0	0	0	1	2	1	1	1	0	1	1	1	0	0	2	0	0	1	0	0	0	0	0	0	0	0	1	1	0	0	0	1	1	1	1	0	0	1	0	0	0	0	1	1	0	1	0
307	0	0	0	0	0	1	2	2	0	1	0	0	0	0	0	0	1	2	0	1	0	1	0	0	0	0	0	0	0	1	1	2	1	1	0	2	2	0	1	0	1	1	0	0	1	0	0	0	1
308	0	1	0	1	0	2	2	2	0	0	0	0	1	0	0	0	0	0	0	2	1	0	0	0	0	0	0	0	0	2	1	1	1	2	1	2	2	0	0	1	0	1	1	0	1	1	0	0	0
309	1	2	0	0	0	1	2	2	1	1	0	0	0	0	0	0	0	1	1	1	1	0	2	1	1	1	0	0	0	2	0	1	0	2	1	2	2	0	1	0	1	0	0	0	0	1	0	0	0
310	1	1	0	0	0	1	2	1	1	1	0	1	1	0	1	0	1	1	1	1	1	0	1	0	0	0	0	0	2	0	0	1	0	2	1	2	1	0	0	0	0	1	1	0	2	2	0	0	2
311	0	0	1	0	1	2	2	1	1	2	0	1	1	0	1	0	1	0	0	2	0	0	0	0	0	0	0	1	1	1	2	0	1	1	0	2	2	0	0	2	0	0	0	0	0	0	0	0	0
312	0	0	0	0	1	2	2	0	2	2	0	0	0	0	0	0	1	0	1	1	0	1	0	0	0	0	0	1	1	1	0	2	1	1	2	2	2	0	0	2	0	0	0	0	0	0	0	0	1
313	0	2	0	0	0	1	2	2	0	1	1	0	1	0	0	1	2	2	2	0	1	0	1	1	1	1	0	0	0	1	0	2	1	1	0	2	2	0	0	2	0	1	1	1	0	0	0	0	0
314	0	2	0	0	0	0	1	1	1	1	1	0	0	0	0	0	1	1	0	1	0	0	0	0	0	0	1	1	1	1	0	0	0	2	0	2	2	0	0	1	0	0	0	0	0	0	0	0	1
315	0	2	0	0	1	1	1	2	0	1	1	0	0	0	0	0	0	1	1	0	1	0	0	0	0	0	0	0	1	1	0	0	0	1	1	1	1	0	0	2	0	0	1	0	1	1	0	0	0
316	0	1	1	0	0	1	2	2	0	0	0	1	1	0	1	0	2	2	2	0	1	0	0	0	0	0	0	0	0	2	0	1	1	2	1	2	0	0	0	0	0	1	1	0	0	2	0	1	0
317	0	0	0	1	1	2	2	1	1	1	1	0	0	0	0	0	0	2	1	0	0	0	1	0	0	0	0	0	1	0	0	1	1	0	1	1	2	0	0	1	0	0	0	1	2	0	1	0	0
318	0	0	0	0	0	1	2	1	1	1	0	0	0	0	0	0	2	1	0	2	0	0	1	1	1	2	0	0	0	1	1	0	1	2	1	2	2	0	0	1	0	0	0	0	0	0	0	0	1
319	1	2	0	0	0	0	2	1	0	1	0	0	0	0	0	0	2	0	0	2	0	0	0	0	1	1	0	0	0	2	0	2	1	1	1	2	1	0	0	0	0	1	1	0	1	0	0	1	0
320	0	0	0	1	1	2	1	1	1	1	1	1	2	0	1	0	2	0	0	1	0	1	0	0	0	0	0	1	1	1	2	0	0	2	0	2	2	0	0	1	0	0	0	0	0	2	0	0	1
321	0	1	0	0	0	0	1	2	1	1	0	0	0	0	0	0	2	1	1	1	1	0	1	0	1	1	0	0	0	2	1	1	1	0	2	1	1	0	1	0	1	0	0	0	0	0	0	0	0
322	1	2	1	2	0	2	2	1	1	2	0	1	2	0	2	0	0	0	0	2	0	0	0	0	1	1	0	1	2	0	0	0	0	2	0	2	2	0	0	1	1	0	0	2	0	0	0	1	0
323	0	2	0	0	0	1	2	2	0	0	0	1	1	0	0	0	1	0	0	2	0	0	0	0	0	0	0	1	2	0	0	1	1	1	1	1	0	0	0	1	0	1	0	0	1	0	0	1	0
324	0	1	0	1	0	2	2	2	0	0	0	0	1	0	0	1	2	1	1	1	1	0	1	1	1	1	0	0	0	2	1	1	1	1	1	1	2	0	0	2	1	1	1	0	1	1	0	0	0
325	0	0	1	0	0	1	1	2	0	0	0	0	0	0	0	0	2	2	2	0	1	0	1	1	1	1	0	1	1	2	0	0	0	2	0	2	0	0	0	0	0	0	0	0	0	1	0	0	0
326	0	1	1	1	0	2	1	2	1	1	1	0	0	0	0	0	1	1	0	2	0	0	1	0	1	1	0	0	1	1	1	0	0	2	0	2	2	0	0	2	0	0	0	0	0	0	0	1	0
327	0	1	0	0	0	0	2	2	1	1	1	0	1	0	0	1	1	1	1	0	1	0	0	0	0	0	0	1	1	2	0	1	0	1	1	1	1	0	0	0	0	1	1	0	0	2	0	0	0
328	1	2	0	0	0	0	2	1	1	1	0	1	1	1	0	0	1	0	0	2	0	0	1	0	0	0	0	0	0	2	2	2	1	1	1	2	1	1	1	0	0	1	0	0	0	1	0	0	0
329	1	1	0	1	0	2	2	2	0	1	0	0	2	0	2	0	1	1	2	0	1	0	1	1	1	2	1	1	1	2	0	0	1	1	1	1	2	0	0	1	0	0	0	1	0	0	0	0	0
330	0	2	0	0	0	0	0	1	1	1	1	0	0	0	0	0	1	2	1	0	1	0	0	0	0	0	0	2	2	0	0	0	0	2	0	2	2	0	0	1	0	1	1	0	0	0	0	0	0
331	1	0	0	0	0	1	1	1	2	2	0	0	0	0	0	0	2	0	0	2	0	0	0	0	0	0	0	1	1	2	0	1	1	2	1	1	0	0	0	0	0	0	0	0	1	1	0	0	0
332	0	1	0	1	0	2	2	0	2	2	0	0	0	0	0	0	0	2	0	1	0	0	1	0	1	1	0	1	2	0	1	0	1	1	1	1	1	0	0	1	1	0	0	0	1	1	0	0	0
333	0	0	1	0	0	1	1	1	0	0	2	0	1	0	1	0	0	0	1	1	1	0	0	0	0	0	0	0	0	1	0	0	1	1	1	1	1	0	0	2	0	2	1	0	1	0	0	1	1
334	1	2	0	0	0	0	2	2	1	1	1	0	0	0	0	0	2	0	0	2	0	0	0	0	0	0	0	0	0	2	0	1	2	1	0	2	1	0	0	0	0	0	0	0	0	2	0	0	0
335	0	0	0	0	0	2	2	1	1	1	0	0	0	0	0	0	0	2	1	0	0	0	0	0	0	0	0	1	2	0	0	1	1	2	1	1	1	0	0	1	0	0	0	0	1	1	0	0	0
336	0	2	0	0	0	0	1	2	0	1	1	0	1	0	0	1	0	1	0	1	0	0	1	1	1	1	0	0	0	2	1	1	0	2	2	0	1	1	1	0	0	1	0	0	1	0	0	0	0
337	1	0	0	2	1	2	2	0	1	1	0	1	1	0	1	0	0	0	1	1	1	0	0	0	0	0	0	0	1	1	0	0	0	2	0	2	2	0	0	1	0	1	0	0	0	1	0	0	1
338	1	0	0	0	0	1	2	0	2	2	0	1	2	0	2	0	2	1	1	1	0	0	0	0	0	0	0	0	0	1	0	1	0	1	1	1	2	0	1	0	1	1	0	0	0	1	0	0	0
339	0	1	0	0	0	0	2	1	1	2	0	0	0	0	0	0	2	0	0	2	0	1	0	0	1	1	0	0	1	1	1	0	0	1	1	1	2	0	0	2	1	1	1	0	0	0	0	1	0
340	1	2	0	0	0	0	1	1	1	2	1	1	1	0	0	0	2	0	0	1	0	0	1	0	0	0	0	1	1	2	0	1	1	2	1	1	2	0	0	0	0	0	0	0	1	1	0	0	0
341	0	0	0	1	1	2	2	1	2	2	0	1	2	0	2	0	1	1	0	1	0	0	0	0	0	0	0	2	2	0	0	0	0	2	0	2	1	0	0	0	0	0	0	0	0	0	0	1	0
342	0	0	0	0	0	2	1	1	1	1	0	1	1	0	1	0	1	1	0	2	0	0	2	0	0	0	0	0	0	2	0	1	1	2	0	2	1	0	0	1	0	0	0	0	1	0	0	0	0
343	1	2	0	0	0	0	2	2	0	0	0	1	2	0	1	0	1	0	0	2	0	0	1	0	0	0	0	1	2	0	1	1	0	1	1	1	0	0	0	1	0	1	1	0	1	1	0	0	0
344	1	1	0	1	1	2	2	0	2	2	0	0	1	0	1	0	2	0	0	2	0	0	0	0	0	0	0	1	1	1	1	1	1	1	1	1	1	1	1	0	0	1	0	0	1	1	0	0	0
345	0	1	0	1	0	2	2	2	2	2	0	0	0	0	0	0	2	2	2	0	0	0	0	0	2	2	0	0	1	1	0	1	1	2	0	2	2	1	1	1	0	0	0	0	1	0	0	0	1
346	0	0	0	0	2	2	2	2	0	0	0	1	1	0	1	0	1	1	1	1	0	1	0	0	0	0	0	0	0	2	0	1	1	1	1	1	1	0	0	1	0	0	0	0	0	1	0	1	0
347	0	1	0	0	0	2	1	2	0	0	0	0	0	0	0	0	0	1	0	0	0	0	0	0	1	1	0	0	0	1	1	1	1	0	2	1	2	0	0	0	0	0	0	0	0	0	0	0	0
348	0	1	0	0	0	1	2	2	0	1	0	0	2	0	2	0	1	2	1	0	1	0	1	1	1	1	0	0	0	2	2	1	1	0	1	1	1	0	0	1	0	0	0	0	0	0	0	0	0
349	1	1	0	0	0	0	1	2	0	0	1	0	0	0	0	0	1	1	0	1	0	0	0	0	0	0	0	2	2	0	0	1	1	0	2	1	1	0	0	0	0	1	1	0	0	2	0	0	0
350	0	0	0	0	0	1	1	2	0	0	1	1	0	0	0	0	2	0	0	2	1	0	1	1	1	1	0	1	1	2	1	1	0	1	1	1	1	0	0	2	0	0	0	0	0	0	0	0	1
351	0	2	0	0	0	0	2	1	1	1	1	0	1	0	1	0	2	0	0	1	0	0	1	0	1	1	0	0	1	1	1	2	1	0	1	1	1	0	0	1	0	0	0	0	1	0	0	0	1
352	1	0	1	0	0	1	2	2	0	0	0	1	1	0	1	0	1	1	0	2	0	0	0	0	0	0	0	0	0	0	0	2	1	1	1	1	1	1	1	0	0	1	0	0	1	1	0	0	1
353	0	1	1	1	1	2	2	0	2	2	0	0	1	0	0	1	1	1	1	1	1	0	1	1	1	1	0	1	2	0	0	0	0	1	0	2	2	0	0	2	0	0	0	1	0	0	0	0	2
354	1	1	1	0	0	1	1	2	0	1	1	0	2	0	1	0	0	0	1	1	1	0	0	0	0	0	1	0	0	1	0	0	0	2	0	2	2	0	1	0	1	1	1	0	2	1	0	0	0
355	1	0	0	0	0	0	1	2	0	0	0	0	0	0	0	0	2	0	0	1	0	1	0	0	0	0	0	1	1	2	0	1	2	1	1	1	2	0	0	0	0	0	0	0	0	0	0	0	0
356	1	1	0	0	0	1	2	1	2	2	0	0	0	0	0	0	1	0	0	2	0	0	0	0	0	0	0	0	1	0	0	1	1	1	0	1	0	0	0	1	0	1	1	0	0	0	0	0	1
357	1	0	0	0	2	2	0	2	0	0	2	2	2	0	2	0	1	1	1	1	0	0	1	0	1	1	0	1	1	1	2	1	1	2	0	2	2	0	0	1	0	1	0	0	1	1	0	0	0
358	0	2	0	0	0	1	1	1	1	2	0	1	1	0	1	0	1	1	1	1	0	0	1	1	1	1	0	0	1	1	0	1	1	0	1	1	2	0	1	1	1	1	1	0	1	2	0	0	1
359	0	2	1	0	1	1	1	2	0	0	0	0	0	0	0	0	2	0	1	1	1	0	0	0	0	0	0	1	2	0	1	1	0	2	2	0	1	0	0	0	0	1	1	0	1	1	0	0	0
360	0	1	0	0	0	1	2	2	0	1	0	0	0	0	0	0	1	1	1	1	0	0	0	0	1	1	0	0	0	1	1	0	0	1	0	2	2	0	0	0	0	1	0	0	1	0	0	0	0
361	0	1	0	0	0	2	2	1	2	2	0	0	1	0	1	0	1	2	1	0	1	0	0	0	1	1	1	0	0	1	1	0	0	2	0	2	1	1	1	0	0	0	0	0	0	0	0	0	0
362	1	1	0	1	0	1	1	1	1	1	0	0	0	0	0	0	1	0	0	2	0	1	0	0	0	0	0	1	1	1	0	1	1	1	0	2	1	0	0	1	0	0	0	0	1	1	0	1	0
363	1	0	1	0	0	1	2	0	1	1	1	1	2	0	2	0	0	1	1	1	1	0	0	0	0	0	0	1	0	1	1	0	0	2	0	2	1	0	0	1	0	0	0	1	0	0	0	0	0
364	0	0	0	2	1	2	2	1	1	2	0	0	0	0	0	0	1	0	0	2	0	0	0	0	0	0	0	0	0	2	0	1	1	1	0	2	2	0	0	1	0	0	0	0	0	0	0	0	0
365	1	1	1	0	0	2	2	1	1	1	0	0	0	0	0	0	2	0	0	2	0	0	1	0	0	0	0	0	1	1	0	0	0	2	0	2	1	0	0	1	1	1	0	0	1	1	0	1	1
366	0	1	0	0	1	2	1	1	1	1	0	1	1	0	1	0	1	2	1	0	1	0	0	0	1	1	0	1	1	1	1	1	1	2	0	2	0	0	0	0	0	0	0	0	0	0	0	0	1
367	1	1	0	1	0	1	2	0	1	1	0	1	2	0	2	0	2	1	1	1	0	0	0	0	0	0	0	2	2	1	1	1	1	1	0	2	1	0	0	0	0	0	0	0	0	0	0	0	1
368	1	2	0	0	0	0	2	1	1	1	0	0	0	0	0	0	2	0	0	2	0	0	0	0	0	0	0	1	1	2	0	1	2	1	0	2	2	0	0	1	0	1	1	0	1	0	0	0	0
369	0	0	0	0	1	1	1	1	1	1	1	0	1	0	0	0	1	2	1	1	0	0	0	0	0	0	0	1	2	0	0	2	2	0	1	1	0	0	0	0	0	1	1	0	1	2	0	0	0
370	0	0	0	0	0	1	1	1	1	2	0	0	1	0	0	1	1	1	1	1	1	0	0	0	1	1	0	0	1	1	0	1	1	1	0	2	0	0	0	1	0	0	0	0	1	1	0	0	0
371	1	0	0	0	1	2	1	2	1	1	0	0	0	0	0	0	2	0	0	2	0	0	0	0	0	0	0	0	0	1	1	1	1	2	0	2	0	0	0	1	0	0	0	0	0	1	0	0	0
372	0	1	0	0	0	0	2	0	2	2	0	1	1	1	0	0	0	2	2	0	0	1	0	0	0	0	0	0	0	2	0	1	1	2	0	2	2	0	0	1	0	0	0	0	1	0	0	0	0
373	0	1	0	0	1	1	1	1	1	2	0	1	1	0	1	0	2	0	1	1	1	0	1	0	0	0	0	0	0	2	0	1	1	1	1	1	1	0	0	1	0	0	0	0	0	0	0	0	0
374	1	2	0	0	0	0	1	1	0	0	1	0	2	0	2	0	1	1	1	1	0	0	0	0	0	0	0	0	1	1	1	1	1	2	0	2	0	0	0	0	0	0	0	0	0	0	0	0	0
375	0	0	0	1	1	2	2	1	2	2	0	0	0	0	0	0	2	1	1	1	0	0	2	1	1	1	0	0	1	1	0	2	1	1	0	2	0	0	0	0	0	1	1	1	1	2	0	0	1
376	1	1	0	0	0	1	1	0	2	2	0	0	1	0	1	0	2	2	0	1	0	0	0	0	0	0	0	0	0	2	0	2	1	1	1	1	2	0	0	0	0	1	1	0	1	0	0	1	0
377	0	1	0	1	0	1	2	2	0	0	1	0	1	0	0	1	0	2	2	0	0	1	0	0	0	0	0	0	0	2	1	1	1	0	2	0	2	0	0	2	1	0	0	0	0	0	0	0	1
378	1	2	0	0	0	0	2	1	0	1	0	0	0	0	0	0	1	1	0	1	0	0	0	0	0	0	0	0	0	2	0	2	2	1	1	1	1	1	0	1	0	1	1	0	1	0	0	0	0
379	0	1	0	1	0	2	1	1	1	2	0	0	2	0	1	0	0	2	1	0	0	0	0	0	0	0	0	0	1	1	1	0	0	2	0	1	0	0	0	1	0	1	1	0	1	1	0	0	1
380	0	2	0	0	1	1	1	2	0	1	1	0	1	0	1	0	2	2	0	1	0	0	1	0	1	1	0	1	1	1	0	1	1	1	0	2	1	0	0	0	1	1	1	0	0	0	0	0	0
381	1	1	0	0	0	0	2	0	2	2	0	1	0	0	0	0	2	0	0	2	0	0	1	1	1	1	0	0	0	1	0	1	1	0	2	1	1	0	0	0	1	0	0	0	1	0	0	0	0
382	0	0	0	0	0	0	2	0	2	2	0	0	2	0	0	1	2	0	0	2	0	0	1	1	1	1	0	0	0	1	1	1	1	1	1	1	0	0	0	1	0	0	0	0	0	0	0	0	0
383	0	2	1	1	0	1	2	1	1	1	1	1	1	0	1	0	1	0	0	2	0	0	1	0	1	1	0	0	0	2	0	0	1	2	1	2	2	0	0	1	0	1	1	0	1	1	0	0	0
384	1	2	0	1	0	1	1	2	0	1	0	1	1	0	1	0	1	0	0	2	0	0	0	0	0	0	0	0	0	1	0	1	1	1	1	1	0	0	0	0	0	0	0	0	0	0	0	1	0
385	0	1	0	0	0	1	1	2	0	1	1	1	1	0	0	0	1	1	1	1	1	0	1	1	1	1	0	1	1	1	0	1	1	2	1	2	1	0	0	0	0	1	1	0	2	1	0	0	0
386	1	2	0	0	0	1	2	1	0	0	0	0	0	0	0	0	1	1	1	1	1	0	0	0	0	0	0	0	1	1	1	1	2	1	1	1	0	0	0	0	0	1	1	1	1	2	0	0	1
387	0	0	0	0	0	1	1	1	1	1	0	0	0	0	0	0	1	1	1	1	1	0	0	0	0	0	0	0	0	2	1	2	1	0	1	1	0	0	0	0	0	0	0	0	1	0	0	0	0
388	1	1	0	0	0	0	1	1	1	1	0	0	0	0	0	0	0	0	1	1	1	0	0	0	1	1	0	0	0	2	0	2	1	2	0	2	1	0	0	0	1	1	0	0	1	1	0	0	0
389	1	2	0	0	0	0	2	0	1	1	1	0	0	0	0	0	0	2	0	1	0	0	1	1	1	2	0	0	0	2	0	0	1	1	1	1	1	0	0	0	0	0	0	0	0	0	0	0	0
390	0	1	1	1	1	2	2	1	1	1	0	1	0	0	0	0	2	0	0	1	0	0	0	0	1	1	0	1	1	1	0	1	1	1	1	1	1	0	0	1	0	0	0	0	0	0	0	0	0
391	1	0	0	0	0	1	1	1	1	1	0	0	0	0	1	0	1	1	1	1	1	0	0	0	0	0	0	1	2	1	0	1	1	0	2	0	2	1	1	1	0	0	0	0	0	0	0	0	0
392	0	1	0	0	0	2	1	1	1	2	1	0	0	0	0	0	1	0	0	2	0	0	1	0	0	0	0	0	1	1	1	2	1	1	1	1	1	0	0	0	0	0	0	0	0	0	0	0	0
393	0	2	0	0	0	0	1	2	0	0	0	1	2	0	1	0	1	2	1	0	0	0	0	0	0	0	0	1	1	1	0	2	2	1	0	2	2	0	0	1	0	0	0	0	0	0	0	0	0
394	0	1	0	0	0	0	1	1	2	2	0	0	1	0	0	0	0	2	2	0	0	0	1	0	1	1	0	0	1	1	0	0	1	1	1	1	1	0	0	0	0	0	0	0	0	0	0	1	0
395	1	0	0	0	1	2	1	1	1	1	0	0	0	0	0	0	2	2	0	1	0	0	1	0	0	0	1	0	1	0	0	2	2	0	2	0	1	0	0	0	0	0	0	1	0	1	0	0	1
396	1	1	0	0	0	1	2	2	0	0	1	0	0	0	0	0	1	1	1	1	0	0	1	1	1	2	0	0	1	1	1	2	1	1	1	2	1	1	1	0	0	1	1	0	1	2	0	0	0
397	0	1	0	0	0	1	1	1	1	2	0	0	0	0	0	0	1	1	1	0	0	0	1	0	1	1	0	1	1	1	1	0	0	2	0	2	0	0	0	0	0	1	1	0	0	0	0	1	0
398	1	0	0	0	0	1	2	2	1	1	1	2	2	1	1	0	1	2	1	0	1	0	0	0	0	0	0	0	0	2	0	0	0	0	1	1	1	1	0	0	0	2	2	0	2	1	0	0	0
399	1	1	0	0	1	2	1	2	0	0	1	0	0	0	0	0	0	1	1	1	1	0	0	0	0	0	1	0	0	1	0	0	0	2	0	1	2	0	0	1	0	0	0	0	1	0	0	0	1
400	1	2	0	0	0	0	2	0	2	2	0	1	1	0	1	0	1	1	1	1	1	1	0	0	0	0	0	0	0	2	1	2	1	1	0	2	1	0	0	2	0	1	1	0	1	0	0	0	1
401	1	1	0	0	1	1	1	1	1	1	0	1	1	0	1	0	1	1	1	1	1	0	0	0	0	0	0	0	0	1	1	1	1	0	2	0	0	0	0	1	0	0	0	0	0	1	0	0	1
402	1	1	0	0	1	1	1	2	0	0	1	0	1	0	1	0	1	0	0	2	0	0	0	0	0	0	0	0	0	1	0	1	1	1	0	2	1	0	1	0	1	1	1	0	1	1	0	0	0
403	0	0	0	0	1	2	2	1	1	1	0	0	1	0	0	0	1	1	1	1	1	0	1	1	1	1	0	0	1	1	0	1	1	2	2	1	1	0	0	1	0	1	1	0	1	1	0	0	0
404	0	1	0	1	0	1	1	1	0	0	1	0	0	0	0	0	0	0	1	1	1	1	1	1	1	1	0	1	1	2	1	2	1	1	1	1	2	0	0	2	0	0	0	0	1	0	0	0	0
405	0	2	0	0	0	1	2	1	1	1	0	0	0	0	0	0	1	1	1	1	0	0	0	0	2	2	0	0	0	2	1	0	0	2	0	2	2	0	0	1	0	0	0	0	0	0	0	0	0
406	0	1	0	1	0	2	2	2	1	1	0	0	1	0	1	0	1	2	1	0	1	0	0	0	0	0	0	0	1	1	0	1	0	1	1	1	0	0	0	0	0	1	1	1	1	2	0	0	0
407	1	0	0	0	0	2	2	1	1	1	0	0	0	0	0	0	1	0	0	2	0	0	0	0	1	1	0	1	1	1	0	2	1	0	1	1	2	0	1	0	1	2	2	0	2	1	0	2	0
408	1	1	0	0	0	0	2	1	1	2	0	2	2	0	2	0	1	1	1	1	1	0	0	0	0	0	0	1	1	1	0	2	2	0	2	0	0	0	0	1	0	1	0	0	0	1	0	0	0
409	0	1	0	1	0	2	2	1	1	1	0	1	1	0	1	0	1	0	1	1	1	0	0	0	0	0	0	0	0	2	0	1	1	2	0	2	1	0	0	0	1	0	0	0	0	0	0	0	0
410	0	2	0	0	0	1	1	1	0	0	2	0	2	0	1	0	0	1	1	0	1	0	0	0	0	0	0	0	0	1	1	1	1	0	2	0	2	0	0	2	0	0	0	0	0	1	0	1	1
411	1	1	0	1	0	1	2	1	1	2	0	0	2	0	1	1	1	0	1	1	1	0	1	0	0	0	0	0	1	1	1	1	1	0	0	1	1	0	0	0	0	1	0	0	1	0	0	0	0
412	1	2	0	1	0	1	1	2	0	0	1	1	2	0	1	0	1	1	1	1	0	0	0	0	0	0	0	1	2	0	1	2	1	0	1	1	0	0	0	0	0	0	0	0	0	0	0	1	1
413	1	1	0	0	0	1	2	1	1	1	0	0	1	0	1	0	1	1	2	0	1	0	0	0	1	1	0	1	1	0	1	1	0	1	1	1	0	0	0	0	0	1	1	0	1	0	0	0	0
414	1	1	0	0	1	1	2	2	0	0	0	0	0	0	0	0	1	0	0	2	0	0	1	1	1	1	0	1	1	1	0	0	1	0	1	2	1	1	1	0	0	0	0	0	1	0	0	0	0
415	0	1	0	0	0	1	2	1	1	1	0	0	0	0	0	0	2	0	0	1	0	0	0	0	0	0	0	0	1	1	0	1	0	2	0	2	1	0	0	0	0	0	0	0	0	0	0	0	1
416	1	1	0	0	0	1	2	2	1	1	1	0	1	0	1	0	0	1	1	1	1	0	0	0	1	1	0	1	1	1	2	1	1	1	0	2	2	0	0	2	0	0	0	0	0	0	0	0	1
417	0	1	0	0	1	1	1	1	1	1	0	1	1	0	1	0	1	2	2	0	1	0	0	0	1	1	1	0	0	1	1	2	2	0	1	1	1	1	0	0	0	1	0	0	2	0	0	0	0
418	0	2	0	0	0	1	2	2	0	1	0	1	1	0	1	0	1	2	1	0	1	0	1	0	0	0	0	0	0	1	1	0	1	1	0	2	1	0	0	0	1	0	0	0	0	0	0	1	0
419	0	1	0	0	0	1	2	0	1	1	0	1	2	1	0	0	1	0	2	0	1	0	0	0	0	0	0	0	1	1	0	1	2	0	1	1	1	0	0	0	0	0	0	0	0	0	1	0	1
420	1	1	0	0	0	1	2	2	1	1	1	1	1	0	1	0	1	0	2	0	1	0	0	0	0	0	0	1	1	1	0	0	0	2	0	2	2	0	0	1	0	0	0	0	0	0	0	0	2
421	1	1	0	1	0	2	2	2	0	1	0	2	2	0	2	0	2	1	1	1	1	0	1	1	1	1	0	0	1	1	1	1	1	1	1	1	1	1	1	0	0	0	0	0	0	0	0	0	0
422	0	1	0	2	0	2	2	2	1	1	1	1	1	0	1	0	1	1	0	1	0	0	1	0	0	0	0	0	1	1	1	1	1	1	1	1	1	0	0	0	0	1	1	0	0	0	0	0	1
423	0	1	0	0	0	0	0	1	1	1	1	1	2	1	1	0	1	1	1	1	1	0	0	0	1	1	0	0	0	1	0	2	2	0	1	1	1	0	0	0	0	0	0	0	0	1	0	0	0
424	0	2	0	0	0	1	1	2	0	1	1	0	1	0	0	1	1	1	0	1	0	1	0	0	0	0	0	0	1	1	0	2	1	1	0	2	1	0	0	0	0	0	0	1	1	1	0	0	1
425	1	1	0	0	0	1	1	2	0	2	0	0	0	0	0	0	1	2	1	0	1	0	0	0	0	0	0	0	0	1	0	1	1	1	1	1	2	1	1	0	0	1	1	0	2	1	0	0	0
426	1	1	0	1	0	1	2	1	1	1	0	0	0	0	0	0	1	1	1	1	0	0	0	0	0	0	0	0	0	2	0	0	0	2	0	2	1	2	1	0	1	1	1	0	1	2	0	0	0
427	0	2	0	1	0	1	2	1	0	0	0	0	2	0	2	0	0	1	0	1	0	0	0	0	1	1	0	0	0	1	0	1	1	0	0	2	1	0	0	0	0	0	0	0	0	0	0	0	1
428	0	0	0	2	1	2	2	0	2	2	0	0	0	0	0	0	1	1	1	0	0	0	0	0	0	0	0	0	0	2	0	1	1	0	1	1	1	0	0	1	1	0	0	0	0	0	0	0	1
429	1	2	0	1	0	1	0	1	1	1	1	1	1	0	1	0	1	1	1	1	1	0	0	0	0	0	0	0	0	1	0	1	1	2	1	1	2	0	0	0	0	0	0	0	0	0	0	0	0
430	1	2	0	0	0	1	2	2	0	1	0	0	2	0	2	0	0	1	0	1	0	0	0	0	0	0	0	0	1	0	0	2	2	0	2	0	1	1	1	0	0	0	0	0	1	1	0	0	1
431	1	1	0	1	0	2	2	0	2	2	0	1	2	0	1	0	2	0	0	2	0	0	0	0	0	0	0	1	2	0	1	1	1	0	2	0	1	0	0	1	0	0	0	0	0	0	0	0	0
432	0	2	0	0	0	0	1	1	1	1	1	1	1	0	0	0	1	1	1	0	0	0	0	0	1	1	0	0	0	1	1	1	1	1	1	1	0	0	0	1	0	0	0	0	1	1	0	0	0
433	0	1	1	0	0	1	2	2	0	0	0	0	1	0	0	0	1	1	1	1	0	0	0	0	1	1	1	0	0	1	1	1	1	2	0	2	1	0	0	1	0	1	1	0	0	0	1	0	0
434	1	0	0	0	0	1	2	1	1	1	0	0	0	0	0	0	1	0	0	2	0	0	0	0	2	2	0	0	0	2	0	1	1	0	2	0	1	1	1	0	0	0	0	0	0	0	0	0	0
435	0	2	0	0	0	0	1	2	0	2	0	1	1	0	1	0	1	2	1	0	1	0	2	1	1	1	1	0	0	0	0	1	1	2	2	1	1	0	0	1	0	1	1	0	1	0	0	0	1
436	0	1	0	0	0	1	2	2	0	0	0	0	1	0	1	0	0	0	0	2	0	0	0	0	0	0	0	0	0	2	0	0	0	0	1	1	1	0	0	1	0	1	1	0	1	0	0	0	0
437	1	0	0	0	0	1	2	1	2	2	0	1	1	0	1	0	2	1	1	1	1	0	1	1	1	1	0	0	0	1	0	1	1	1	1	1	0	0	0	0	0	0	0	0	0	1	0	0	0
438	1	0	0	0	1	1	2	2	1	1	0	1	2	0	1	0	2	1	1	1	0	0	0	0	1	1	0	2	1	1	1	1	1	1	1	1	1	0	0	0	1	0	0	1	0	0	0	0	0
439	1	1	0	0	0	0	1	2	0	0	1	0	0	0	0	0	2	1	1	1	1	0	1	1	1	1	0	0	2	0	0	2	2	1	1	1	0	0	0	1	0	0	0	0	0	0	0	0	1
440	0	0	0	0	0	1	1	1	1	1	0	0	1	0	0	1	1	0	1	1	1	0	0	0	0	0	1	0	0	1	1	2	1	2	0	2	2	0	0	2	1	0	0	0	1	0	0	0	0
441	0	1	0	0	1	1	1	1	1	1	1	2	2	1	1	0	1	1	1	1	1	0	0	0	0	0	0	0	0	2	0	2	1	0	1	1	2	0	0	1	0	0	0	0	0	0	0	0	0
442	1	2	0	0	0	0	2	2	0	0	1	2	1	0	1	0	2	0	0	2	0	0	0	0	0	0	0	0	0	2	0	1	2	1	2	1	1	1	1	0	0	0	0	2	0	2	0	0	0
443	1	2	0	0	0	0	1	2	0	2	0	1	2	0	2	0	2	1	1	1	1	0	0	0	1	1	0	1	1	1	1	0	1	2	1	2	2	1	1	1	0	0	0	0	0	0	0	0	0
444	1	1	0	1	0	1	2	2	1	1	0	0	0	0	0	0	1	1	1	1	0	0	0	0	0	0	0	0	1	1	0	1	1	1	0	2	2	1	1	0	0	0	0	1	0	0	0	0	0
445	1	1	0	1	0	1	2	1	1	1	0	0	0	0	0	0	1	1	1	1	0	0	1	0	0	0	1	0	0	1	0	1	1	2	0	2	2	1	1	1	0	0	0	0	0	1	0	0	1
446	1	1	0	0	0	1	2	0	2	2	0	1	0	0	0	0	0	1	0	1	0	0	0	0	0	0	0	0	0	1	1	1	0	1	1	1	0	0	0	1	0	0	0	0	0	0	0	0	0
447	1	1	1	0	0	1	1	2	0	0	1	0	1	0	1	0	1	1	1	1	1	0	0	0	0	0	0	1	1	1	1	2	1	1	1	2	1	1	1	0	0	0	0	0	0	2	0	1	0
448	1	1	0	0	1	1	2	2	0	0	1	1	0	0	0	0	2	0	0	1	0	0	0	0	0	0	0	0	0	2	0	2	2	0	2	0	1	0	0	0	0	0	0	1	0	0	0	0	0
449	0	1	0	1	0	1	2	1	1	1	0	0	0	0	0	0	1	2	1	1	0	0	0	0	1	1	0	0	0	2	1	1	1	1	1	1	2	0	0	1	0	0	0	1	0	1	0	1	0
450	0	1	1	0	0	2	2	0	1	1	0	0	0	0	0	0	1	0	1	1	1	0	1	0	0	0	0	0	0	2	1	2	2	2	0	2	1	0	0	1	0	0	0	0	0	0	0	0	0
451	0	1	0	0	0	0	0	2	0	0	1	0	0	0	0	0	0	0	1	1	1	0	0	0	0	0	0	1	1	1	0	1	2	1	1	1	2	0	0	0	0	1	1	0	1	0	0	0	0
452	1	1	0	0	0	1	1	2	1	1	0	0	1	0	0	1	2	1	0	2	0	0	0	0	0	0	2	1	1	0	1	0	0	2	0	2	1	0	0	0	0	0	0	0	0	0	0	0	1
453	1	1	1	0	0	2	1	2	0	1	1	0	1	0	1	0	1	0	1	1	0	0	0	0	0	0	0	0	1	2	0	1	0	2	0	2	1	0	0	2	1	0	0	0	0	0	0	0	0
454	1	1	0	0	1	1	2	0	2	2	0	0	1	0	2	0	1	1	1	1	1	0	1	0	0	0	0	0	1	1	0	1	0	2	0	2	1	0	0	1	0	0	0	0	0	0	0	2	0
455	1	2	0	0	0	0	2	2	0	1	0	0	1	0	0	0	2	1	1	1	0	0	0	0	0	0	0	0	0	2	2	0	0	1	2	0	1	0	0	2	1	1	1	0	1	2	0	0	1
456	1	0	0	0	1	1	1	1	2	2	0	0	0	0	0	0	1	1	1	1	1	0	0	0	0	0	0	1	2	1	0	2	2	1	1	1	0	0	0	0	0	1	1	0	1	1	0	0	0
457	0	0	0	0	1	1	2	2	1	1	0	0	1	0	1	0	1	0	0	2	0	0	1	1	1	1	0	0	1	1	1	2	1	1	1	1	1	1	0	0	0	0	0	1	2	0	0	0	1
458	1	1	0	0	0	0	2	1	0	0	1	0	0	0	0	0	2	2	2	0	1	1	0	0	0	0	0	0	1	1	0	0	0	1	0	2	1	0	0	0	0	0	0	0	0	1	0	1	0
459	0	1	0	0	0	2	1	1	1	2	0	0	1	0	0	1	1	1	1	1	0	1	0	0	0	0	0	0	2	0	0	1	1	1	1	1	2	0	0	1	1	1	1	0	0	0	0	0	1
460	0	1	0	0	0	1	2	2	0	0	0	0	0	0	0	0	1	1	1	1	0	0	0	0	0	0	1	0	0	1	0	1	1	2	0	2	1	1	1	0	0	1	0	0	0	0	0	0	1
461	1	0	0	1	1	2	2	2	0	0	0	0	0	0	0	0	0	1	1	0	1	0	0	0	0	0	0	2	2	0	0	1	0	1	1	1	1	0	0	0	0	1	1	0	1	1	0	0	0
462	0	0	0	0	0	1	1	1	1	1	0	0	1	0	1	0	1	0	0	2	0	1	0	0	1	1	0	1	1	1	1	2	1	0	1	1	1	0	0	1	1	0	0	0	0	1	0	1	0
463	1	1	0	0	1	2	0	1	1	1	1	0	1	0	0	0	0	2	1	0	0	0	0	0	0	0	0	0	0	1	0	1	1	1	1	1	2	0	0	0	0	2	1	0	1	0	0	0	0
464	1	1	0	0	0	0	2	1	1	1	1	1	2	0	1	0	2	0	0	2	0	0	0	0	0	0	0	0	0	1	0	2	2	0	2	0	2	0	0	2	1	0	0	0	0	1	0	0	0
465	0	1	0	1	1	2	2	0	2	2	0	0	0	0	0	0	2	0	0	2	0	0	0	0	0	0	0	2	1	1	1	1	1	2	1	1	2	0	0	0	0	0	0	0	0	0	0	0	0
466	0	0	0	0	0	1	2	1	1	1	1	0	1	0	0	1	0	1	0	2	0	0	1	0	0	0	0	0	0	2	0	0	1	1	1	1	0	0	0	0	0	0	0	0	1	0	0	0	1
467	0	2	1	2	0	2	2	1	1	1	0	0	0	0	0	0	0	0	1	1	1	0	0	0	1	1	0	1	1	1	1	1	2	0	1	1	2	0	0	2	1	1	1	0	1	1	0	0	0
468	1	1	0	1	0	1	2	1	1	1	0	0	1	1	0	0	2	0	0	1	0	0	1	1	1	1	0	1	1	0	1	1	2	1	0	2	1	0	0	2	0	1	0	0	1	1	0	0	0
469	0	1	0	1	0	1	0	1	1	1	1	0	1	0	0	1	0	2	1	1	1	1	0	0	1	1	0	0	0	2	0	1	1	1	1	1	2	0	0	0	0	1	0	0	2	0	0	1	0
470	1	2	0	0	0	0	2	1	2	2	0	0	0	0	0	0	2	1	1	1	0	0	0	0	0	0	0	1	1	1	2	2	1	0	1	1	1	1	0	0	0	0	0	0	0	1	0	0	0
471	0	0	0	0	2	2	1	1	0	0	1	0	0	0	0	0	0	2	1	1	1	0	0	0	0	0	0	0	0	1	0	0	0	2	0	2	0	0	0	0	0	0	0	0	2	0	0	0	0
472	0	1	0	0	0	0	2	0	2	2	0	1	1	0	1	0	2	2	2	0	2	0	0	0	0	0	0	1	1	2	0	1	1	1	1	1	2	0	0	2	0	1	0	0	2	0	0	0	0
473	0	1	1	0	0	2	1	2	0	0	1	1	1	0	1	0	0	0	1	1	1	0	0	0	0	0	0	0	0	2	1	1	1	1	1	1	1	0	0	1	0	0	0	0	1	0	0	0	0
474	1	0	0	1	0	2	2	2	2	2	0	0	0	0	0	0	2	2	2	0	1	0	0	0	0	0	0	0	0	2	1	1	1	1	0	2	2	0	0	2	0	0	0	0	0	0	1	0	0
475	1	1	0	1	0	1	2	1	1	2	0	1	2	0	1	0	0	1	0	1	0	0	0	0	0	0	0	0	1	1	1	2	2	0	1	1	2	1	1	0	0	1	1	0	1	1	0	0	1
476	0	1	0	1	0	2	2	2	0	0	1	1	1	0	1	0	2	1	0	2	1	0	1	0	0	0	0	1	1	1	1	1	1	0	2	1	0	0	0	1	0	1	0	0	1	0	0	0	1
477	1	1	0	0	0	0	2	2	0	0	0	1	0	0	0	0	0	2	2	0	0	0	0	0	0	0	0	0	0	2	1	1	1	0	1	1	2	0	0	1	0	0	0	0	0	0	0	0	0
478	0	2	0	0	0	0	1	1	1	1	0	1	1	0	1	0	0	2	1	1	1	0	1	0	0	0	0	0	2	0	0	1	1	1	1	1	1	0	0	1	0	1	1	0	1	0	0	1	0
479	0	2	1	0	0	1	2	2	0	0	0	1	1	0	2	0	1	0	1	1	1	0	0	0	0	0	0	0	0	2	1	2	1	0	1	0	1	0	0	0	0	0	0	0	1	1	0	0	1
480	0	1	0	0	0	1	2	1	1	1	0	0	0	0	0	0	2	0	0	1	0	0	0	0	0	0	1	1	1	2	0	1	1	0	2	0	1	0	0	0	1	0	0	0	0	0	0	1	0
481	0	2	0	0	0	0	0	2	1	1	0	0	2	0	1	1	1	1	0	1	0	0	1	1	1	1	0	0	0	1	1	1	1	1	1	1	2	0	0	1	1	0	1	0	1	1	0	0	1
482	0	2	0	0	0	2	2	0	2	2	0	1	1	0	1	0	1	1	0	2	0	0	1	0	0	0	0	0	0	1	0	0	0	2	0	2	1	0	0	1	0	1	1	1	1	2	0	0	0
483	1	1	0	0	1	1	2	1	0	0	0	0	0	0	0	0	0	2	1	1	1	0	1	0	0	0	0	0	1	1	0	1	1	1	0	2	1	0	0	1	0	0	0	0	0	0	0	0	0
484	0	1	0	0	0	0	1	2	0	0	1	1	2	0	2	0	1	1	0	1	0	0	1	0	0	0	0	2	2	0	0	1	1	1	0	2	1	0	0	2	0	0	0	0	0	0	1	0	0
485	1	1	0	0	0	1	2	1	1	1	0	0	0	0	0	0	0	2	1	0	0	0	0	0	1	1	0	1	1	1	1	1	1	2	0	2	2	0	0	0	0	1	1	1	1	2	0	0	0
486	1	0	0	0	1	2	2	0	2	2	0	0	0	0	0	0	1	1	1	1	1	1	0	0	0	0	0	1	2	0	0	2	2	0	2	0	2	0	0	0	0	0	0	0	0	1	0	1	0
487	1	0	0	0	1	1	1	1	1	1	1	0	1	0	0	1	0	0	0	2	0	0	0	0	1	1	0	0	0	1	1	0	0	2	0	2	1	1	1	0	0	0	0	2	0	2	0	0	0
488	0	0	1	0	1	2	2	1	1	1	0	0	0	0	0	0	1	1	1	1	1	0	0	0	0	0	0	0	0	1	1	1	1	1	0	2	1	0	0	0	0	2	1	0	1	0	0	0	0
489	0	1	0	0	1	1	2	0	2	2	0	0	0	0	0	0	1	2	2	0	0	0	0	0	0	0	0	0	1	1	0	1	1	1	1	1	2	0	0	0	0	1	0	0	1	0	0	1	0
490	1	2	0	0	0	0	2	1	0	0	0	0	0	0	0	0	1	1	1	1	1	0	0	0	0	0	0	1	1	1	1	1	1	2	0	2	2	0	0	1	1	0	0	0	0	0	0	1	0
491	1	0	0	1	0	2	1	1	1	1	0	1	2	0	2	0	2	1	1	1	1	0	0	0	0	0	0	2	2	1	1	0	1	0	1	2	1	1	0	1	0	0	0	0	0	0	0	0	0
492	0	1	1	1	0	2	2	0	2	2	0	1	1	0	1	0	1	1	0	1	0	0	1	0	1	1	0	1	1	1	2	1	2	2	0	2	1	0	0	1	0	1	1	0	1	1	0	0	1
493	0	2	0	0	0	1	1	2	0	1	1	0	0	0	1	0	1	1	0	1	0	0	0	0	0	0	0	0	0	2	0	1	1	1	1	1	1	0	0	2	0	1	0	0	2	0	0	0	0
494	1	0	0	0	0	2	2	2	0	1	0	0	0	0	0	0	2	0	0	2	0	0	0	0	1	1	0	0	0	1	0	2	1	1	0	2	1	0	0	0	0	1	0	0	1	1	0	0	0
495	1	2	0	1	0	1	2	2	0	0	0	0	0	0	0	0	2	2	0	1	0	0	0	0	0	0	1	1	1	1	0	1	1	1	1	1	1	0	0	0	0	0	0	0	0	2	1	0	0
496	1	1	0	1	0	2	2	1	1	1	1	0	1	0	0	0	1	2	2	0	0	0	0	0	1	1	0	0	0	1	0	0	1	1	1	1	1	1	0	1	0	1	1	0	1	1	0	0	0
497	0	0	0	0	0	1	2	1	1	1	0	1	2	0	2	0	2	0	0	2	0	0	0	0	0	0	0	1	1	1	1	0	1	1	1	1	1	0	0	0	0	0	0	0	0	1	0	0	0
498	1	0	0	0	0	1	2	1	0	0	0	1	1	0	1	0	2	0	0	2	0	0	0	0	0	0	0	1	1	2	0	1	0	1	1	1	2	0	0	1	0	0	0	0	0	0	0	1	0
499	0	0	0	0	1	2	1	2	0	0	1	0	1	0	0	1	2	2	2	0	2	0	0	0	0	0	0	0	1	1	0	0	0	2	0	2	1	0	0	0	0	1	1	0	1	2	0	0	0
500	0	0	0	0	1	2	1	1	1	1	1	1	1	0	2	0	1	1	1	1	0	0	1	0	0	0	0	0	0	2	0	1	1	2	0	2	2	1	1	0	1	0	0	0	0	0	0	0	0
501	1	1	0	0	1	1	2	2	1	1	0	0	1	0	0	1	2	0	0	2	0	0	0	0	0	0	0	2	2	0	0	1	1	1	0	2	0	0	0	0	0	0	0	0	0	0	0	0	1
502	1	1	0	1	1	2	2	2	0	0	0	0	0	0	0	0	2	2	2	0	1	0	0	0	0	0	0	2	2	1	2	1	1	2	0	2	1	0	0	0	0	1	0	0	2	0	0	1	0
503	1	0	0	0	0	0	2	1	1	1	0	1	2	0	1	1	1	1	1	1	0	0	1	1	1	1	0	2	1	1	1	1	1	2	0	2	1	1	1	0	0	1	1	0	0	0	0	0	1
504	1	0	0	0	0	1	1	1	0	2	0	1	2	0	1	0	1	1	1	1	1	0	0	0	0	0	0	0	0	2	1	2	2	0	1	1	2	0	0	1	0	0	0	2	0	0	0	1	1
505	0	0	0	0	0	1	2	1	0	0	1	0	0	0	0	0	1	1	0	2	0	1	0	0	0	0	0	0	1	0	0	1	2	0	2	0	0	0	0	0	0	1	1	0	0	0	0	0	1
506	1	2	0	0	0	0	0	2	0	0	2	0	1	0	1	0	1	1	1	1	0	0	0	0	0	1	0	2	1	1	1	0	1	1	0	2	1	0	0	0	0	0	0	1	0	0	0	1	0
507	1	1	0	0	0	0	2	1	2	2	0	0	0	0	0	0	0	2	2	0	0	1	0	0	0	0	0	0	0	0	0	1	0	1	1	1	1	1	1	0	0	0	0	0	1	0	0	0	1
508	1	1	0	0	0	0	1	1	0	0	1	0	0	0	0	0	0	2	0	2	0	0	0	0	0	0	0	1	1	1	2	0	1	1	1	1	0	0	0	1	0	1	1	0	1	0	0	0	0
509	1	0	0	1	0	2	1	1	1	1	1	0	1	0	0	1	2	0	0	2	0	0	0	0	0	0	0	0	1	1	1	2	2	0	1	0	1	0	0	0	0	1	0	0	1	0	0	0	0
510	1	0	0	1	0	2	2	2	1	1	0	1	2	0	1	1	1	1	1	1	0	0	0	0	0	0	0	0	0	2	1	1	1	2	2	1	1	0	0	1	0	0	0	0	1	0	0	0	0
511	1	1	0	0	0	1	2	0	1	1	0	1	2	0	2	0	0	2	0	1	0	0	1	0	0	0	0	0	1	1	0	1	1	1	1	1	2	0	0	1	1	0	0	0	0	0	0	0	1
512	1	0	0	0	0	1	2	1	0	0	0	0	1	0	0	1	2	0	0	1	0	0	1	1	1	1	0	1	1	1	0	0	1	1	0	2	2	0	0	2	0	1	1	0	0	0	0	0	0
513	1	2	0	1	0	1	1	1	0	0	1	0	1	0	1	0	1	1	1	1	1	0	0	0	0	0	0	1	1	1	0	2	1	0	1	1	1	0	0	0	0	0	0	0	0	0	0	0	0
514	0	2	0	1	0	1	2	0	2	2	0	1	2	1	0	0	2	2	2	0	1	0	1	0	0	0	0	0	0	1	0	0	0	2	0	2	2	0	0	1	0	0	0	0	1	0	0	1	0
515	1	2	0	0	0	0	2	1	1	1	0	1	1	0	1	0	1	1	1	1	0	0	0	0	0	0	0	0	1	1	0	2	1	0	1	1	0	0	0	0	0	1	0	0	0	1	0	1	0
516	1	1	0	1	1	2	2	1	0	0	1	1	1	0	1	0	1	1	0	1	0	0	1	1	1	1	0	0	0	2	1	1	0	2	0	2	1	1	1	0	0	0	1	0	1	0	0	0	0
517	0	1	0	0	0	0	2	2	0	0	0	1	1	0	1	0	0	0	1	1	1	0	0	0	0	0	0	0	0	2	1	1	1	0	2	1	2	0	0	1	1	0	0	0	0	0	0	0	0
518	0	1	0	1	0	2	1	0	2	2	0	0	1	0	2	0	1	2	1	0	1	0	0	0	0	0	1	0	1	2	0	1	1	1	0	2	1	0	0	1	0	0	0	0	0	1	0	0	0
519	0	2	0	0	0	0	2	1	2	2	0	1	1	1	0	0	1	1	0	1	0	0	0	0	0	0	0	0	1	1	0	1	1	2	1	2	0	0	0	0	0	0	0	0	0	2	1	0	0
520	0	2	0	0	0	1	2	2	0	0	0	0	1	0	1	0	2	0	0	2	0	0	0	0	0	0	2	1	1	0	1	1	1	0	2	0	1	0	0	0	0	0	0	1	0	1	0	0	0
521	1	1	1	0	0	1	1	2	0	0	2	0	0	0	0	0	1	0	0	2	0	0	1	1	1	1	0	0	0	2	1	1	1	1	1	1	0	0	0	0	0	0	0	0	0	0	0	0	0
522	1	1	0	0	0	2	2	0	2	2	0	0	1	0	1	0	2	0	1	1	1	0	1	1	1	1	0	1	1	1	1	1	1	1	1	1	2	0	0	0	1	0	0	0	1	1	0	0	0
523	1	1	0	0	1	1	1	0	2	2	0	0	0	0	0	0	0	2	1	1	1	0	0	0	0	0	0	0	1	0	0	1	1	0	1	1	1	0	0	0	0	0	0	0	0	0	0	2	0
524	0	0	0	0	0	2	1	1	1	1	0	1	1	0	1	0	1	0	0	2	0	0	0	0	0	0	0	0	1	0	0	2	2	1	1	1	2	1	1	0	1	0	0	0	0	0	0	0	1
525	1	1	0	0	0	0	2	1	1	2	0	1	1	0	1	0	0	1	1	1	1	0	0	0	0	0	0	0	1	2	0	1	1	1	0	2	1	1	0	1	0	1	1	0	1	2	0	1	0
526	1	1	0	0	0	0	2	1	1	1	0	0	0	0	0	0	1	0	0	1	0	2	0	0	0	0	0	0	0	0	0	1	2	0	2	0	0	0	0	1	0	0	0	0	1	1	0	0	0
527	1	2	0	0	0	1	2	1	1	2	0	1	1	0	1	0	1	0	0	2	0	0	2	1	1	1	0	1	1	1	1	2	1	0	0	2	0	0	0	0	0	0	0	0	1	0	0	0	1
528	0	1	0	1	0	2	2	0	2	2	0	0	2	0	1	0	2	0	0	2	0	0	0	0	0	0	0	1	1	1	1	1	1	1	0	2	0	0	0	0	1	0	0	0	0	0	0	1	0
529	0	1	0	0	1	1	1	2	0	0	0	0	1	0	0	1	2	2	1	1	1	0	0	0	0	0	0	1	1	1	1	1	1	1	1	1	0	0	0	0	0	1	1	0	0	0	0	1	0
530	1	1	2	0	0	0	2	1	1	1	1	1	1	0	1	0	1	1	0	1	0	0	0	0	0	0	0	1	1	1	0	0	0	2	0	2	1	0	0	1	0	0	0	1	0	0	0	0	0
531	0	2	0	0	0	0	2	2	0	0	0	0	1	0	0	1	1	0	0	2	0	0	0	0	0	0	0	0	0	2	0	1	1	1	1	1	2	0	0	0	0	1	0	0	1	0	0	0	0
532	0	1	0	0	0	1	2	2	0	0	1	0	0	0	0	0	1	0	0	2	0	0	1	0	0	0	0	1	1	1	2	2	1	0	1	0	2	0	0	1	0	0	0	0	0	0	0	0	0
533	0	2	0	2	0	2	2	0	2	2	0	1	1	0	1	0	0	1	2	0	1	0	1	0	1	1	0	0	0	2	1	1	2	1	1	1	1	0	0	0	1	0	0	1	0	0	0	1	0
534	1	2	0	0	0	0	2	1	1	1	1	0	0	0	0	0	2	1	1	1	1	0	0	0	0	0	0	1	1	1	1	1	0	1	1	1	1	0	0	0	1	0	0	0	1	0	0	0	1
535	1	2	0	0	0	0	1	1	2	2	0	1	1	0	1	0	2	0	0	2	0	0	1	1	1	1	0	0	1	1	0	2	2	2	0	2	1	0	0	0	0	0	0	0	0	0	0	0	0
536	1	1	0	0	1	2	2	1	1	1	0	0	2	0	2	0	0	2	2	0	0	0	0	0	0	0	0	2	2	1	2	1	0	2	0	2	1	0	0	0	0	0	0	0	0	0	0	0	0
537	1	1	0	1	0	1	1	2	0	0	1	0	0	0	0	0	1	1	1	1	1	0	0	0	0	0	0	2	1	1	1	1	1	2	0	2	2	0	0	1	0	1	1	0	1	0	0	0	1
538	1	2	0	0	0	0	1	2	0	1	1	1	1	0	1	0	1	0	1	1	1	1	0	0	1	1	0	0	2	0	0	2	2	1	0	2	1	0	0	0	0	1	1	0	1	2	0	0	1
539	0	1	0	1	0	1	2	0	2	2	0	0	0	0	0	0	1	2	1	0	0	0	0	0	0	0	0	0	0	1	1	0	0	2	1	1	2	0	0	1	1	0	0	0	0	2	0	0	0
540	0	0	0	0	2	2	2	1	1	1	1	0	0	0	0	0	2	1	1	1	1	0	1	1	1	2	0	1	1	0	0	2	1	0	1	1	0	0	0	0	1	0	0	1	0	0	0	0	1
541	0	0	0	0	0	1	1	1	1	1	1	0	0	0	0	0	0	0	0	2	0	0	0	0	0	0	0	0	1	0	0	2	1	2	0	2	0	0	0	0	0	0	0	0	0	0	0	1	0
542	1	1	0	0	1	1	2	1	0	1	0	1	2	0	2	0	1	1	0	1	0	0	0	0	1	1	0	0	0	2	1	2	2	1	0	2	0	0	0	0	0	1	1	0	1	2	0	0	0
543	1	0	0	0	1	1	2	2	1	1	0	1	1	0	1	0	1	1	0	1	0	0	0	0	0	0	0	0	0	2	0	1	1	1	1	1	2	0	0	1	0	1	1	0	1	1	0	0	0
544	0	1	0	0	0	0	1	2	0	1	1	1	1	0	1	0	0	1	1	1	1	0	0	0	0	0	0	1	1	2	0	1	1	0	1	1	1	0	0	0	0	0	0	0	1	1	0	0	0
545	1	2	0	0	0	0	2	1	1	1	0	0	0	0	0	0	1	0	0	2	0	0	1	1	1	1	0	0	1	1	0	1	1	1	1	1	1	0	0	1	0	1	1	0	0	2	1	0	1
546	1	0	0	0	1	1	2	1	0	0	0	0	1	0	0	1	1	0	0	2	0	0	0	0	0	0	0	0	0	1	0	0	0	2	0	2	2	0	0	1	0	0	0	0	0	0	0	0	1
547	0	0	0	0	0	1	2	0	1	1	0	0	1	0	0	1	1	0	0	2	0	0	0	0	0	0	0	0	1	0	0	1	1	1	0	2	1	0	0	0	0	1	1	1	1	2	0	0	0
548	1	0	0	1	1	2	2	1	1	2	0	0	1	0	2	0	2	1	1	1	0	0	0	0	1	1	0	0	0	2	1	1	1	0	1	1	2	0	0	0	1	0	0	0	0	0	0	0	1
549	0	1	0	0	0	0	1	1	1	1	1	1	1	0	1	0	2	2	1	1	1	0	0	0	0	0	0	0	2	0	0	0	0	2	0	2	0	0	0	0	0	0	0	1	1	1	0	0	0
550	1	1	0	1	0	1	2	1	1	2	0	0	1	0	0	1	1	1	0	1	0	0	0	0	0	0	0	0	1	1	0	1	1	1	0	2	0	0	0	1	0	0	0	0	2	1	0	0	0
551	0	2	0	0	0	0	2	1	1	1	0	0	0	0	0	0	1	2	0	1	0	0	1	0	0	0	0	0	0	1	0	2	1	0	0	2	1	1	1	0	0	0	0	0	0	0	0	0	0
552	0	1	0	0	0	0	2	2	0	0	1	0	0	0	0	0	1	1	1	1	0	0	0	0	1	1	0	0	0	2	1	1	2	1	1	1	1	1	1	0	0	0	0	0	0	0	0	0	0
553	1	0	0	0	2	2	2	2	0	1	0	0	2	0	2	0	2	0	0	2	0	0	1	0	0	0	0	0	0	2	1	0	0	2	0	2	0	0	0	0	0	1	1	0	2	1	0	1	0
554	1	0	0	0	0	0	1	2	0	1	1	0	1	0	0	0	2	1	0	2	0	0	1	1	1	1	0	1	1	2	0	1	1	1	0	1	2	0	0	1	0	0	0	0	0	0	0	0	0
555	0	1	0	1	0	1	2	2	1	1	1	1	1	1	0	0	0	2	0	1	0	1	0	0	0	0	0	1	1	1	1	0	0	1	1	1	1	0	0	1	0	1	1	0	1	1	0	0	0
556	0	1	0	0	1	2	2	1	1	1	0	1	2	0	1	0	0	0	0	2	0	0	0	0	1	1	0	0	0	2	0	1	1	1	1	1	2	0	0	1	0	0	0	1	0	0	0	0	0
557	0	1	0	0	0	1	1	2	1	1	1	0	0	0	0	0	0	0	0	2	0	0	0	0	1	1	0	0	0	1	1	2	1	1	1	1	1	1	1	0	0	0	0	1	1	0	0	0	0
558	1	2	0	0	0	1	1	2	0	0	0	0	1	0	1	0	1	2	1	1	0	0	0	0	0	0	0	1	1	2	1	1	1	1	1	1	0	0	0	0	0	0	0	0	0	1	0	0	0
559	1	2	1	1	0	1	2	1	1	1	0	0	1	0	0	1	1	0	1	1	1	1	0	0	1	1	0	0	1	1	1	1	0	1	1	1	0	0	0	0	0	1	0	0	0	1	0	0	2
560	1	1	0	0	1	1	1	1	1	1	1	0	0	0	0	0	1	0	0	2	0	0	0	0	0	0	0	0	0	2	0	2	1	1	1	2	1	0	0	0	1	2	2	0	2	1	0	0	1
561	0	1	0	0	1	2	1	2	0	0	1	2	2	1	1	0	1	1	0	2	0	0	1	1	1	1	1	0	0	1	0	0	0	2	0	2	2	0	0	1	0	0	0	0	0	0	0	0	0
562	0	0	0	2	1	2	1	1	1	1	0	0	1	0	0	1	0	2	2	0	0	0	0	0	0	0	0	0	0	1	1	1	1	0	1	1	2	1	1	0	0	1	1	0	1	0	0	0	0
563	1	0	0	0	1	2	2	1	1	1	0	1	2	0	1	0	0	0	1	1	1	0	1	0	1	1	0	0	0	1	1	1	1	0	1	1	1	0	0	0	0	0	0	0	1	0	0	0	1
564	0	1	0	1	0	1	2	1	1	1	0	1	1	0	1	0	1	2	1	1	0	0	0	0	0	0	0	0	0	1	0	1	1	1	0	2	1	0	0	1	0	1	1	0	2	1	0	0	1
565	0	1	1	1	0	1	1	2	1	1	1	0	1	0	0	0	2	2	1	1	1	0	0	0	0	0	0	1	1	2	0	2	1	2	0	2	0	0	0	0	0	0	0	0	0	1	0	0	0
566	0	2	0	0	0	0	1	1	0	0	1	0	0	0	0	0	0	1	1	1	1	0	0	0	0	0	0	1	0	0	1	1	1	0	0	2	1	0	0	1	0	0	0	0	0	0	0	1	0
567	1	0	0	1	0	2	1	2	0	1	1	0	2	0	1	0	1	0	0	2	0	0	0	0	0	0	0	0	0	1	1	0	1	0	1	2	2	0	0	1	1	1	0	0	0	0	0	1	0
568	1	0	0	1	1	2	2	2	0	1	1	0	0	0	0	0	1	1	0	1	0	0	0	0	0	0	0	0	1	1	1	1	1	1	1	1	2	0	0	1	0	0	0	0	0	0	0	0	0
569	1	1	0	0	0	1	1	1	1	1	1	0	1	0	1	0	0	1	1	1	1	0	2	1	1	1	0	0	1	0	0	2	1	2	0	2	1	0	0	0	0	0	0	0	0	0	0	0	0
570	1	2	0	0	0	0	2	0	1	1	0	0	0	0	0	0	2	2	2	0	0	0	0	0	0	0	0	0	0	2	0	1	1	1	1	1	2	0	0	2	0	0	0	0	1	1	0	0	0
571	1	1	0	1	0	2	1	1	1	1	0	0	0	0	0	0	1	1	1	1	1	0	0	0	0	0	0	0	1	0	0	0	0	2	0	1	2	0	0	0	0	1	0	0	1	1	0	0	1
572	1	0	0	0	1	2	2	2	0	0	0	0	1	0	1	0	1	2	2	0	2	0	1	1	1	1	0	0	0	1	1	1	1	0	0	1	1	1	1	0	0	0	0	1	0	0	0	0	0
573	0	1	0	1	0	1	2	2	0	1	0	0	0	0	0	0	1	0	1	1	1	0	0	0	0	0	0	0	0	2	0	0	0	1	2	1	1	0	0	0	0	0	0	0	0	0	0	0	0
574	0	0	0	0	0	1	2	0	2	2	0	1	2	1	0	0	1	2	1	0	1	0	1	0	0	0	0	0	1	1	0	0	0	1	2	0	0	0	0	1	0	0	0	1	1	0	0	0	1
575	1	1	1	0	0	1	2	2	0	0	1	0	0	0	0	0	0	2	0	2	0	0	0	0	0	0	0	0	1	1	0	0	1	1	1	1	2	1	1	1	0	0	0	0	0	0	0	1	0
576	0	1	0	1	0	1	0	2	0	0	1	0	1	0	1	0	2	2	1	1	1	0	1	1	1	1	0	1	2	1	0	1	1	2	0	2	1	0	0	0	0	1	0	0	1	0	0	0	0
577	0	1	0	0	0	1	2	2	0	1	0	1	2	0	1	0	1	0	0	2	0	0	0	0	1	1	0	0	0	1	0	0	0	2	0	2	1	0	0	0	0	0	0	0	0	0	0	0	1
578	0	0	0	1	0	2	2	1	1	2	0	0	0	0	0	0	1	2	0	0	0	0	0	0	0	0	0	0	0	1	0	0	0	2	1	1	2	0	0	1	0	1	1	0	1	0	0	0	0
579	0	2	0	0	0	0	1	1	1	1	1	1	1	0	1	0	2	0	0	2	0	0	0	0	0	0	0	0	0	1	0	1	2	1	2	1	0	0	0	0	0	1	1	0	0	2	0	0	0
580	1	0	0	0	1	1	1	1	0	0	2	0	1	0	1	0	1	0	2	0	1	1	1	1	0	1	0	1	1	1	0	1	1	0	1	1	2	0	0	0	0	0	0	0	0	0	0	0	0
581	0	1	1	1	0	2	2	1	1	2	0	1	1	0	2	0	1	0	1	1	0	0	1	0	0	0	0	0	0	1	0	1	1	1	0	2	1	0	0	2	0	0	1	0	1	1	0	0	1
582	1	0	0	1	0	2	2	1	1	1	0	0	1	0	0	1	0	1	2	0	1	0	0	0	0	0	0	1	1	1	2	1	1	0	2	0	0	0	0	0	0	0	0	0	0	1	0	0	0
583	1	2	0	0	0	0	2	1	1	2	0	1	1	0	1	0	2	1	1	1	0	0	0	0	1	1	0	0	1	0	0	1	1	0	1	1	2	0	0	0	0	1	1	0	2	2	0	0	0
584	0	1	0	0	1	2	1	1	1	1	0	0	0	0	0	0	1	1	0	2	0	0	1	0	0	0	0	0	1	1	1	1	1	0	1	1	1	0	0	0	1	0	0	0	1	0	0	0	2
585	0	0	0	0	0	1	2	0	1	1	0	0	0	0	0	0	2	0	0	2	0	0	0	0	0	0	0	0	0	1	0	1	1	1	1	1	2	0	0	0	0	1	1	0	1	0	0	0	0
586	0	1	0	0	0	0	1	1	1	1	0	0	0	0	0	0	2	0	0	2	0	0	0	0	0	0	0	0	0	1	0	0	0	2	0	2	1	0	0	0	0	0	0	0	0	0	0	0	0
587	1	2	0	0	0	0	2	2	0	1	0	2	2	0	2	0	2	0	0	2	0	0	0	0	1	1	0	2	2	0	0	1	0	2	2	0	1	1	1	0	0	1	1	0	2	2	0	1	1
588	0	0	0	1	1	2	1	2	0	0	0	0	0	0	0	0	2	0	1	1	1	1	0	0	0	0	0	1	1	2	0	0	0	2	0	2	2	0	0	2	0	0	0	0	0	1	0	0	0
589	1	0	0	0	0	1	2	2	0	0	1	0	1	0	1	0	1	1	1	1	0	0	0	0	0	0	0	0	1	1	1	1	0	1	1	1	2	0	0	0	1	0	0	0	0	0	0	0	0
590	0	1	0	0	0	0	2	0	2	2	0	0	1	0	1	0	2	1	1	1	1	0	1	1	1	1	0	0	0	2	0	0	0	2	0	2	2	0	0	0	0	1	1	0	0	0	0	1	1
591	1	1	0	1	0	1	2	1	1	1	0	0	0	0	0	0	2	0	0	2	0	0	1	1	1	1	0	1	1	1	2	1	1	1	2	1	1	0	0	0	0	0	0	1	0	1	0	0	1
592	0	1	0	0	1	2	2	1	1	1	0	2	2	0	2	0	1	1	1	1	0	0	0	0	0	0	0	0	1	1	0	1	1	2	0	2	0	0	0	0	0	0	0	0	1	0	0	1	1
593	0	1	0	0	0	0	1	2	0	1	0	0	1	0	1	0	1	1	0	1	0	0	0	0	0	0	0	1	1	1	1	1	0	2	0	2	2	0	0	0	1	2	2	0	2	1	0	0	1
594	0	2	0	0	0	0	2	2	0	0	0	0	0	0	0	0	1	1	2	0	2	0	0	0	0	0	0	1	2	0	1	0	0	2	0	2	2	1	1	0	0	0	0	0	1	1	0	1	0
595	0	2	0	0	0	0	1	1	1	1	0	0	0	0	0	0	1	2	1	0	1	0	1	0	1	1	0	0	1	1	0	2	2	1	1	1	1	0	0	1	0	2	1	0	1	0	0	0	0
596	1	0	0	0	1	2	2	1	1	1	0	1	1	0	1	0	2	0	0	2	0	0	0	0	0	0	0	1	1	1	2	1	1	1	1	1	2	1	1	1	0	0	1	0	1	0	0	0	0
597	1	1	0	0	0	1	2	2	0	0	1	0	1	0	0	1	1	0	0	2	0	1	0	0	0	0	0	1	1	2	0	0	0	1	1	1	1	0	0	2	1	0	0	0	2	1	0	0	2
598	1	2	0	1	0	1	2	2	0	1	0	0	0	0	0	0	0	2	1	0	0	0	0	0	0	0	1	2	2	1	1	2	1	0	1	1	1	0	0	1	0	0	0	0	0	1	0	0	0
599	0	2	0	0	0	1	2	1	0	0	0	0	1	0	0	0	1	1	1	1	1	0	0	0	1	1	0	0	0	2	1	2	2	2	0	2	1	0	0	1	0	1	0	0	1	1	0	0	0
600	0	2	1	1	0	1	2	1	1	2	0	0	0	0	0	0	1	0	0	2	0	0	0	0	0	0	0	1	1	2	0	2	2	1	1	1	1	0	0	1	0	0	0	0	0	0	0	0	0
601	1	1	0	0	0	0	2	1	1	2	0	0	2	0	1	1	2	2	2	0	0	0	1	0	0	0	0	1	1	2	0	2	2	0	2	0	1	0	0	1	0	0	0	0	0	0	0	0	0
602	1	1	1	1	0	2	1	2	0	0	1	1	1	0	1	0	1	0	1	1	1	0	0	0	1	1	0	1	1	1	0	2	1	2	0	2	2	0	0	1	0	1	1	0	0	0	0	0	0
603	0	0	0	0	0	2	2	2	0	1	0	0	1	0	1	0	0	0	1	1	1	0	0	0	0	0	0	0	0	2	1	1	1	1	0	2	2	0	1	1	1	1	1	1	1	2	0	0	0
604	1	1	0	0	0	2	1	1	1	1	0	0	0	0	0	0	2	1	1	1	1	0	0	0	0	0	0	1	1	2	0	1	0	1	1	1	2	0	0	1	0	1	1	1	1	2	1	0	0
605	0	1	0	1	0	1	2	2	1	2	0	0	0	0	0	0	1	1	2	0	1	0	0	0	0	0	1	1	1	0	0	1	1	1	0	1	0	0	0	0	0	1	0	0	1	1	0	0	0
606	1	2	0	0	0	0	1	2	0	1	1	1	1	0	1	0	1	0	0	2	0	0	0	0	0	0	0	0	0	2	0	1	1	2	0	2	1	0	0	1	0	0	0	0	0	0	0	0	0
607	0	2	0	0	0	0	2	1	1	1	1	0	0	0	0	0	1	2	1	0	1	0	0	0	0	0	0	0	0	1	1	2	2	1	0	2	2	0	0	1	0	0	0	0	0	0	0	0	0
608	1	1	0	0	0	0	2	1	1	2	0	1	1	0	1	0	1	0	0	2	0	0	0	0	0	0	0	1	1	1	1	2	2	0	2	0	2	0	0	0	1	1	1	0	2	2	0	0	0
609	1	0	0	0	0	1	1	2	0	0	1	1	1	0	1	0	1	2	0	1	0	0	0	0	0	0	0	0	0	1	1	1	1	2	0	2	1	1	1	0	0	1	1	0	1	0	0	0	0
610	0	1	0	1	0	2	2	1	1	2	0	0	0	0	0	0	1	1	1	1	1	0	1	0	1	1	0	1	1	1	1	1	1	1	1	1	0	0	0	1	0	0	1	0	1	1	0	0	1
611	1	0	0	2	1	2	2	0	1	1	0	0	0	0	0	0	1	2	1	0	1	0	0	0	0	0	0	1	1	1	2	2	1	0	1	1	2	0	0	2	0	0	0	1	0	0	0	0	0
612	0	2	1	2	0	2	1	1	1	2	1	1	1	0	1	0	1	1	0	1	0	0	0	0	0	0	0	1	0	1	1	2	2	2	0	2	1	0	0	0	0	1	1	0	1	1	0	0	1
613	0	1	0	0	0	1	2	0	1	1	1	0	0	0	0	0	2	0	0	2	0	0	0	0	0	0	0	1	1	2	0	1	1	2	0	2	0	0	0	0	0	0	0	0	0	0	0	0	1
614	1	1	0	1	0	1	2	1	1	1	0	0	0	0	0	0	2	1	1	1	1	0	0	0	0	0	0	0	0	2	0	0	0	2	0	2	1	0	0	1	0	2	2	0	2	1	0	1	0
615	1	0	0	0	0	2	2	2	0	1	1	0	0	0	0	0	1	2	1	0	1	0	0	0	0	0	0	1	1	1	0	1	1	0	1	1	2	0	0	1	0	0	0	1	1	1	0	0	0
616	0	0	0	0	0	1	2	1	1	1	0	0	2	0	2	0	0	2	1	0	1	0	2	0	0	0	0	1	1	1	0	0	0	2	0	2	1	0	0	0	1	0	0	0	0	1	0	0	0
617	0	0	0	0	0	2	2	1	2	2	0	0	2	0	1	1	0	2	2	0	0	0	0	0	0	0	0	1	1	2	0	1	1	0	2	0	1	0	0	1	0	0	1	0	1	0	0	1	1
618	0	2	0	0	0	0	2	1	1	1	0	1	1	0	1	0	1	1	2	0	1	0	0	0	0	0	0	0	1	1	1	1	1	0	2	0	2	0	0	1	0	0	0	1	0	0	0	0	0
619	0	1	0	1	0	1	1	1	1	1	0	1	2	0	1	0	1	1	1	1	1	0	0	0	1	1	0	0	0	2	2	2	1	0	0	2	1	0	0	0	0	0	0	0	0	0	0	1	0
620	0	2	1	1	0	1	2	2	0	0	0	1	1	0	1	0	0	0	1	1	1	0	0	0	0	0	1	1	1	1	0	1	1	1	1	1	2	0	0	1	0	0	0	0	0	0	0	1	0
621	0	2	0	1	0	1	2	0	2	2	0	1	1	0	1	0	0	2	2	0	1	0	1	1	1	1	0	1	2	0	1	0	0	2	0	2	1	0	0	1	0	0	0	0	1	0	0	1	0
622	1	1	0	0	0	0	2	1	2	2	0	0	1	0	0	1	1	0	1	1	1	0	0	0	0	0	0	0	1	1	1	0	1	0	1	2	2	0	0	2	0	1	1	0	2	2	0	0	0
623	1	2	0	0	0	0	1	2	1	1	1	0	1	0	0	0	1	1	1	0	0	0	2	1	1	1	0	0	1	1	1	1	1	1	2	1	1	1	1	0	0	0	0	0	0	0	1	0	0
624	0	0	0	0	1	1	1	1	0	0	1	0	0	0	0	0	2	0	0	1	0	1	1	0	0	0	0	0	0	1	0	2	2	0	1	1	2	0	0	1	0	0	0	0	0	0	0	0	0
625	0	1	0	1	0	2	2	1	1	1	1	0	1	0	0	0	2	0	0	1	0	0	0	0	0	0	0	0	0	2	0	1	1	1	0	2	2	1	1	0	0	0	0	0	1	1	0	0	0
626	1	1	0	0	0	2	2	2	0	0	0	0	0	0	0	0	0	2	1	1	1	0	0	0	0	0	1	1	1	2	0	1	1	0	2	0	2	1	1	1	0	1	1	0	1	1	0	1	0
627	1	1	0	0	0	0	1	2	0	0	1	2	2	1	1	0	1	1	0	1	0	0	1	0	0	0	0	0	0	2	1	0	0	2	0	2	0	1	1	0	0	0	0	1	0	0	0	0	0
628	1	1	1	0	0	2	1	2	0	0	0	0	1	0	0	1	2	0	0	2	0	0	1	1	1	1	1	1	1	1	0	1	1	1	1	1	1	0	0	0	0	0	0	0	0	0	0	0	0
629	1	1	0	0	0	2	1	1	1	1	0	0	0	0	0	0	2	0	0	2	0	0	1	1	1	1	0	0	1	1	0	1	1	2	0	2	2	0	0	1	0	2	2	0	2	1	0	0	0
630	0	1	0	0	1	2	2	1	0	0	0	1	1	0	1	0	0	0	1	1	1	0	0	0	0	0	0	1	1	1	0	1	1	0	0	2	2	0	1	0	1	0	0	0	0	0	0	0	1
631	1	1	0	1	0	1	0	2	0	0	1	0	1	0	1	0	2	0	0	2	0	0	0	0	0	0	0	0	1	1	0	0	0	2	0	2	0	0	0	1	0	0	0	1	0	0	0	0	1
632	0	1	0	0	0	0	2	1	1	1	0	1	2	0	2	0	1	2	1	0	1	0	0	0	0	0	0	1	1	2	0	1	1	2	0	2	0	0	0	0	0	0	0	0	0	1	0	0	0
633	0	1	0	0	0	0	2	2	0	1	0	1	1	0	0	0	1	0	0	2	0	0	0	0	1	1	0	1	1	1	1	2	2	1	1	1	1	0	0	0	1	0	0	0	0	2	0	0	0
634	0	2	0	0	0	0	2	2	0	0	1	0	0	0	0	0	1	1	1	1	0	0	0	0	0	0	0	0	1	1	0	0	1	1	0	2	1	1	1	0	0	1	1	0	2	0	0	0	1
635	1	1	1	1	0	2	1	1	1	1	1	0	1	0	0	0	2	1	1	1	1	0	0	0	0	1	0	2	2	0	0	2	1	1	0	2	2	1	0	0	0	0	0	0	0	0	0	1	0
636	0	2	0	1	0	2	1	2	0	0	1	1	2	0	2	0	2	2	1	1	1	0	0	0	0	0	0	0	1	1	1	1	1	0	2	0	0	0	0	0	0	1	0	0	1	0	0	0	2
637	0	1	0	0	0	1	2	1	1	1	1	0	2	0	2	0	1	0	0	2	0	0	0	0	0	0	0	1	1	1	1	2	2	2	0	2	1	0	0	0	0	0	0	0	0	0	0	0	0
638	1	1	0	1	0	2	1	1	1	1	1	0	0	0	0	0	1	1	1	1	1	0	1	1	1	2	0	0	0	2	0	2	2	1	0	2	0	0	0	0	0	0	0	0	0	0	0	1	0
639	1	1	0	0	0	0	2	2	0	1	0	0	0	0	0	0	0	0	1	1	1	0	1	0	0	0	0	0	1	0	0	2	2	0	2	0	1	0	0	0	0	1	1	0	1	0	0	0	1
640	1	1	2	0	0	0	2	1	1	1	0	0	2	0	0	1	1	1	0	2	0	0	1	0	0	0	0	1	1	1	1	1	1	2	0	2	1	0	0	0	0	2	1	0	1	0	0	0	0
641	1	2	1	1	0	1	1	2	0	0	0	0	0	0	0	0	1	1	0	1	0	0	0	0	0	0	0	1	2	0	1	2	1	0	1	1	1	1	1	0	0	0	0	0	0	2	0	1	0
642	0	1	0	1	1	2	1	2	0	0	1	1	1	0	1	0	1	1	0	2	0	0	1	1	1	2	0	0	0	1	0	1	1	2	0	2	1	0	0	0	0	2	2	0	2	1	0	0	0
643	0	0	0	0	1	1	2	1	0	0	0	0	0	0	0	0	2	0	0	1	0	0	0	0	0	0	0	0	1	1	0	0	0	2	0	2	1	0	0	1	0	0	0	0	0	1	0	2	0
644	1	2	0	0	0	1	2	2	0	1	0	0	1	0	1	0	1	0	0	2	0	0	0	0	1	1	0	0	0	1	1	1	1	0	1	1	2	0	0	2	0	1	1	0	1	1	0	0	0
645	1	0	0	1	1	2	2	1	1	1	0	0	1	0	0	1	0	0	0	2	0	0	0	0	0	0	0	0	1	1	1	2	1	0	1	1	2	0	0	1	0	0	0	1	1	0	0	0	0
646	0	2	0	0	0	0	1	1	1	1	0	0	1	0	1	0	1	1	1	1	1	2	0	0	0	0	0	0	1	1	1	1	1	0	1	1	1	0	0	0	0	0	0	0	0	0	0	0	1
647	1	1	0	0	1	1	2	1	0	0	0	0	0	0	0	0	1	0	1	1	1	0	0	0	0	0	0	1	1	1	0	2	2	2	0	2	2	0	0	1	0	0	0	0	0	0	0	0	0
648	1	2	0	0	0	0	2	0	2	2	0	0	0	0	0	0	1	1	1	1	1	0	1	0	0	0	0	0	0	1	1	2	2	0	2	0	2	0	0	1	0	1	0	0	0	0	0	0	0
649	1	2	1	0	0	0	2	2	0	1	1	0	1	0	0	1	2	1	1	1	0	0	1	0	0	0	0	1	1	0	1	1	1	2	0	2	1	0	0	0	1	1	1	0	1	0	0	0	0
650	1	1	0	0	1	2	1	2	0	1	1	0	0	0	0	0	1	1	1	1	0	0	0	0	1	1	0	1	1	1	1	2	1	1	1	1	1	0	0	0	0	0	0	0	0	0	0	1	0
651	1	0	0	1	0	2	1	1	1	2	0	0	0	0	0	0	1	1	0	1	0	0	0	0	0	0	0	0	0	2	0	1	1	2	0	2	2	0	0	1	0	0	0	1	0	0	1	0	0
652	0	0	1	0	0	1	1	1	1	1	0	1	1	0	0	0	1	0	0	2	0	0	1	1	1	1	0	0	1	1	1	2	1	1	1	2	1	0	0	0	0	0	0	0	1	0	0	1	0
653	1	1	0	0	1	1	2	0	2	2	0	1	2	0	2	0	1	0	0	2	0	0	2	0	0	1	1	0	0	1	0	1	1	0	2	0	1	1	1	0	0	0	0	0	0	0	0	1	0
654	0	2	0	0	0	0	2	1	1	1	0	0	0	0	0	0	1	2	1	0	1	0	0	0	0	0	0	0	0	1	1	1	0	2	0	2	1	0	0	1	0	0	0	1	0	1	0	0	0
655	0	2	0	0	0	0	0	1	1	1	1	0	2	0	2	0	1	0	0	2	0	0	1	1	1	1	0	0	1	0	0	1	1	1	0	2	1	0	0	0	0	1	0	0	2	1	0	0	0
656	1	1	0	0	0	2	1	1	0	2	0	0	1	1	0	0	1	0	0	2	0	0	0	0	1	1	0	2	2	2	0	1	0	2	2	0	2	0	0	1	0	0	0	0	0	0	0	0	0
657	0	0	0	0	2	2	2	1	1	1	0	0	0	0	0	0	1	1	1	1	0	1	0	0	0	0	0	0	0	2	0	1	1	0	0	2	2	0	0	2	1	0	0	0	0	0	0	0	0
658	1	1	0	0	1	1	2	0	1	1	1	1	0	0	0	0	2	1	1	1	1	0	0	0	0	0	0	2	2	0	1	1	1	1	0	2	1	0	0	0	0	0	0	0	0	0	0	0	0
659	1	0	0	1	0	2	2	2	0	1	0	1	2	0	1	0	2	0	0	2	0	0	1	0	0	0	0	2	2	1	1	1	1	1	2	1	2	0	1	0	1	0	0	0	0	0	0	0	0
660	1	0	0	1	0	2	2	2	0	1	0	1	1	0	1	0	1	0	0	2	0	0	0	0	1	1	0	0	0	1	1	1	0	2	1	2	2	0	0	1	0	0	0	0	1	1	0	0	0
661	0	0	0	1	1	2	1	1	1	2	0	0	2	0	1	0	1	1	0	1	0	0	0	0	0	0	0	1	1	1	0	1	2	2	0	2	2	0	0	1	0	0	0	0	0	1	0	0	0
662	1	1	0	0	0	1	2	0	1	1	1	0	1	0	0	0	1	2	1	0	1	0	0	0	1	1	0	1	2	0	1	0	0	2	0	1	2	0	1	1	1	0	0	0	1	0	0	1	0
663	1	2	0	0	0	0	1	2	0	0	1	0	1	0	1	0	0	2	2	0	0	0	0	0	0	0	0	0	0	2	0	1	2	1	2	1	1	0	0	1	0	1	1	0	1	0	0	0	0
664	1	2	0	0	0	1	0	1	1	1	1	1	2	0	2	0	1	0	1	1	1	0	0	0	0	0	0	1	2	0	0	1	1	2	0	2	0	1	1	0	0	0	0	0	1	0	0	0	0
665	1	1	0	0	0	1	2	1	1	2	0	0	1	0	1	0	0	2	0	2	0	0	1	0	1	1	0	0	1	0	0	1	1	0	2	1	1	0	0	0	1	0	0	0	0	0	0	0	1
666	1	1	1	0	0	2	2	2	1	1	0	0	1	0	1	0	0	0	0	2	0	0	0	0	0	0	1	1	1	0	0	1	1	1	0	1	0	0	0	1	0	0	0	1	0	0	0	0	1
667	0	0	0	0	0	1	2	1	0	0	0	0	1	0	0	1	1	0	0	2	0	0	0	0	0	0	0	0	0	2	0	1	0	2	2	0	2	0	0	1	0	0	0	0	0	1	0	0	1
668	0	1	0	1	0	1	2	1	1	1	0	0	1	0	0	0	1	1	1	1	1	1	0	0	0	0	0	0	0	2	1	1	1	2	0	2	1	0	0	1	0	0	0	0	1	1	0	0	0
669	1	2	0	0	0	0	1	2	0	0	1	0	0	0	0	0	1	1	0	1	0	0	1	0	1	1	0	0	0	1	0	1	0	2	0	2	0	0	0	0	0	1	0	0	1	1	0	0	1
670	0	1	0	0	0	0	2	1	1	1	0	0	1	0	0	1	0	0	0	2	0	0	0	0	0	0	1	0	0	1	0	2	1	1	1	1	2	0	0	0	0	0	0	0	0	0	0	1	1
671	1	1	0	1	0	1	2	0	2	2	0	0	0	0	0	0	2	1	1	1	0	0	0	0	0	0	0	0	1	1	0	1	1	1	1	1	1	0	0	1	0	0	0	0	1	1	0	0	1
672	1	2	1	1	0	1	2	2	0	0	0	0	0	0	0	0	1	0	1	1	1	0	0	0	0	0	0	2	2	1	1	2	1	2	1	1	2	0	0	1	1	1	1	0	0	2	0	0	1
673	0	1	0	0	0	0	2	1	1	1	0	2	2	0	2	0	1	1	2	0	1	0	1	0	1	1	0	2	2	2	0	2	2	1	1	1	1	0	0	2	0	0	0	0	2	1	0	1	0
674	1	1	0	1	0	2	1	1	1	1	0	0	1	0	1	0	2	1	1	1	1	0	0	0	0	0	0	0	1	1	0	1	1	1	1	1	2	0	0	1	0	0	0	0	2	0	0	0	0
675	1	2	1	1	0	1	2	2	1	1	0	0	0	0	0	0	2	1	0	2	1	0	1	0	0	0	0	1	1	1	1	2	2	2	0	2	0	0	0	0	0	0	0	0	0	0	0	0	0
676	1	0	0	0	0	0	2	2	0	0	0	2	2	1	1	0	1	0	0	1	0	0	0	0	0	0	0	0	0	1	0	0	0	2	0	2	0	1	1	0	0	1	0	0	1	0	0	0	0
677	1	1	0	0	0	1	2	2	0	0	1	0	0	0	0	0	1	0	1	1	1	1	0	0	0	0	0	0	0	1	0	1	2	0	0	2	2	1	1	1	0	0	0	0	0	0	0	0	0
678	1	1	0	0	0	1	2	1	0	0	0	0	1	0	0	0	1	0	0	2	0	0	0	0	0	0	0	0	0	2	0	1	0	2	2	0	2	0	1	0	1	1	1	0	1	1	0	0	0
679	0	1	1	1	0	2	1	2	0	0	0	0	0	0	0	0	1	1	2	0	2	0	0	0	0	0	0	1	0	1	2	1	2	1	2	1	1	0	0	0	0	0	0	2	0	0	0	0	0
680	0	1	0	1	0	1	2	2	0	0	1	1	2	0	2	0	2	1	1	1	1	0	0	0	0	0	0	0	0	0	0	1	1	1	1	1	1	0	0	0	0	0	0	0	0	0	0	1	0
681	1	1	0	0	0	1	1	2	0	0	1	0	0	0	0	0	1	1	0	1	0	0	0	0	0	0	0	0	0	2	1	1	0	1	1	1	2	1	1	0	0	0	0	0	2	1	0	0	0
682	0	0	0	0	0	1	1	1	1	1	1	0	0	0	0	1	1	0	1	1	1	0	0	0	1	1	0	1	1	1	2	2	1	1	1	2	1	1	1	0	0	1	0	0	0	0	0	0	1
683	0	1	0	0	0	0	2	2	0	0	0	1	1	0	1	0	1	0	0	2	0	1	0	0	0	0	0	1	1	1	1	2	2	1	1	1	2	0	0	2	1	0	0	0	1	0	0	0	1
684	0	1	0	1	0	1	2	1	1	1	0	0	0	0	0	0	0	1	1	1	0	0	0	0	0	0	0	0	0	2	0	1	1	2	0	2	2	0	0	2	1	0	0	0	1	1	0	0	0
685	0	2	0	0	0	0	2	2	0	0	0	0	0	0	0	0	1	1	1	1	1	0	1	1	2	2	0	1	1	1	1	1	1	1	1	1	2	0	0	1	0	0	1	0	1	1	1	0	0
686	0	0	0	0	1	1	2	2	1	1	0	0	0	0	0	0	1	2	0	1	0	0	0	0	0	0	0	1	1	1	1	2	1	1	1	1	1	0	0	1	0	1	1	0	2	0	0	0	0
687	0	1	0	1	0	1	1	2	0	1	1	0	0	0	0	0	2	0	0	2	0	0	1	1	1	2	0	0	0	1	1	0	0	2	0	2	1	0	1	0	1	1	1	0	1	0	0	0	0
688	0	1	0	1	0	1	2	1	2	2	0	0	0	0	0	0	1	2	1	0	0	0	0	0	0	0	0	0	0	2	0	0	0	2	0	2	1	0	0	1	1	0	0	0	1	0	0	0	0
689	0	0	0	0	0	1	1	2	1	1	0	1	1	0	1	0	0	0	1	1	1	1	0	0	0	0	0	0	1	1	0	0	0	2	0	1	0	0	0	0	0	0	0	1	0	1	0	0	0
690	1	1	0	1	0	1	1	2	0	1	1	0	0	0	0	0	1	0	0	2	0	0	1	1	1	1	0	1	1	1	1	1	1	1	0	2	1	0	0	0	0	1	1	0	0	0	0	0	1
691	1	0	0	2	1	2	2	1	2	2	0	0	1	0	0	1	2	0	0	2	0	0	0	0	0	0	0	0	0	1	1	1	1	1	1	1	1	0	0	0	0	0	0	0	0	0	0	0	1
692	1	0	0	0	1	1	2	1	1	1	0	0	1	0	1	0	2	2	1	1	0	0	0	0	0	0	0	0	0	1	1	2	2	1	0	2	1	0	0	0	0	1	1	0	1	1	1	0	0
693	0	2	0	0	1	1	1	0	2	2	0	0	1	0	0	1	0	2	1	1	1	0	0	0	0	0	0	1	1	1	0	0	1	1	1	1	0	0	0	0	0	0	0	0	0	0	0	1	0
694	0	1	0	1	0	1	1	2	0	0	0	1	1	0	1	0	1	0	0	1	0	1	0	0	0	0	0	1	1	2	0	0	0	1	1	1	1	0	0	1	0	1	1	0	1	2	0	0	0
695	0	1	0	0	1	1	2	1	1	1	0	1	2	0	2	0	2	1	1	1	1	0	0	0	0	0	0	1	1	2	0	1	1	1	1	1	1	0	0	0	1	0	0	1	1	0	0	0	0
696	0	2	0	0	0	0	2	1	1	1	0	0	0	0	0	0	1	1	2	0	1	0	2	1	1	1	0	0	0	2	1	0	0	2	0	2	2	0	0	0	1	1	1	0	1	1	0	0	0
697	0	2	1	0	0	1	2	2	0	1	0	2	2	1	1	0	2	0	0	2	0	0	0	0	0	0	0	0	2	0	0	1	1	1	1	1	0	0	0	0	0	0	0	0	0	1	0	0	0
698	0	1	2	0	0	0	2	2	0	0	0	1	1	0	1	0	1	1	1	0	0	0	0	0	0	0	0	0	1	0	0	2	2	0	2	0	1	0	0	0	0	1	1	0	1	1	0	0	2
699	1	0	0	2	1	2	2	2	0	0	1	0	0	0	0	0	2	0	0	2	0	0	0	0	0	0	0	0	0	2	0	1	1	1	1	1	1	0	0	2	0	1	1	0	1	0	0	1	0
700	1	1	0	1	0	1	1	2	0	0	1	0	1	0	0	1	1	1	1	1	1	0	1	1	1	1	1	0	0	1	0	1	1	1	1	1	0	0	0	0	0	0	0	1	0	0	0	0	1
701	1	1	0	0	0	0	2	2	1	1	1	1	1	0	1	0	1	1	1	1	1	0	1	1	1	1	0	1	1	2	0	0	0	2	0	2	1	0	0	0	0	0	0	1	2	0	0	0	0
702	1	2	0	0	0	0	2	0	2	2	0	0	0	0	0	0	0	1	1	1	1	0	1	1	1	1	0	0	1	1	0	2	2	0	1	1	1	0	0	2	0	0	0	0	0	2	0	1	0
703	1	1	1	1	0	2	1	0	2	2	0	0	0	0	0	0	0	2	1	1	1	0	1	0	1	1	0	1	1	2	0	1	1	2	0	2	1	2	1	0	1	1	1	0	1	0	0	0	0
704	1	1	0	1	0	1	1	0	2	2	0	1	1	0	1	0	1	1	1	1	1	0	0	0	0	0	0	0	0	2	1	1	0	2	0	2	1	1	1	0	0	1	1	0	1	1	0	0	0
705	0	0	0	0	1	2	1	2	0	0	1	0	0	0	0	0	2	0	0	2	0	0	0	0	0	0	0	0	1	1	0	1	1	0	1	1	1	0	0	1	0	1	1	1	0	0	0	0	1
706	1	0	0	1	1	2	2	2	1	1	1	0	0	0	0	0	0	2	2	0	0	0	1	0	0	0	0	1	1	1	2	0	0	1	1	1	2	0	0	2	0	0	0	0	0	0	0	0	0
707	1	2	0	0	0	1	2	2	1	1	1	1	1	0	1	0	1	0	1	1	1	0	1	0	0	0	0	0	1	1	0	2	2	1	1	1	2	0	0	0	1	0	0	0	0	0	0	0	0
708	1	1	0	0	0	1	1	1	1	1	1	0	0	0	0	0	1	1	0	2	0	0	0	0	0	0	0	1	2	0	1	0	0	2	0	2	0	0	0	0	0	0	0	0	1	2	0	1	0
709	1	1	0	0	0	1	2	1	2	2	0	0	0	0	0	0	1	0	2	0	1	0	1	0	0	0	0	0	1	1	0	1	1	1	1	1	0	0	0	0	0	1	1	0	0	0	0	0	2
710	1	1	0	1	0	1	2	1	1	2	0	0	1	0	0	0	1	1	1	1	0	0	0	0	0	0	0	0	1	1	1	2	2	1	1	1	1	0	0	1	0	1	0	0	0	0	0	1	0
711	1	2	0	1	0	1	2	1	0	0	1	1	1	0	1	0	2	0	0	2	0	0	0	0	1	1	0	0	0	1	0	1	1	0	1	1	1	0	0	0	0	0	0	1	0	1	0	0	0
712	1	1	1	1	1	2	2	1	1	1	0	1	2	0	2	0	0	0	0	2	0	0	0	0	0	0	1	0	1	2	0	2	2	1	1	1	2	0	0	1	1	0	0	0	0	0	0	1	1
713	1	2	0	0	0	0	2	0	1	1	0	0	1	0	0	0	0	0	1	1	1	0	0	0	0	0	0	1	1	2	0	2	2	0	1	1	1	0	0	0	0	0	0	1	0	1	0	0	1
714	1	1	0	0	0	0	2	0	1	1	0	2	1	0	1	0	1	0	0	2	0	0	0	0	0	0	0	0	2	0	0	0	1	2	1	2	1	0	0	0	0	0	0	0	0	0	0	0	0
715	0	1	1	0	0	1	1	1	1	2	1	1	1	0	0	0	1	1	0	1	0	0	1	1	1	1	0	0	0	1	0	2	1	1	0	2	0	0	0	0	0	1	0	0	0	0	0	0	0
716	0	1	0	0	0	1	2	2	0	0	1	1	1	0	0	0	0	1	0	0	0	0	0	0	0	0	1	0	0	1	0	1	1	2	0	2	1	1	1	0	0	0	0	0	0	1	0	0	0
717	0	1	0	0	1	1	2	1	1	1	0	0	2	0	1	0	1	1	1	1	1	0	0	0	0	0	0	0	0	2	0	0	0	2	0	2	1	0	0	0	0	0	0	0	0	0	0	0	1
718	1	0	0	1	0	2	1	2	0	0	0	0	1	0	0	1	2	1	0	2	0	0	1	0	1	1	0	0	1	0	0	1	1	2	1	2	2	0	0	1	0	0	0	0	2	1	0	0	0
719	0	1	0	0	1	2	1	2	0	1	1	0	0	0	0	0	0	2	1	1	1	0	0	0	2	2	0	1	1	1	1	1	1	1	1	1	1	0	0	1	0	1	0	0	2	0	0	0	0
720	0	2	0	2	0	2	1	2	0	1	0	0	0	0	0	0	2	0	0	2	0	0	0	0	0	0	0	0	0	2	0	1	1	2	0	2	2	0	0	0	1	0	0	2	0	2	0	0	0
721	0	1	0	0	0	1	1	2	0	0	0	0	1	1	0	0	2	2	2	0	1	1	0	0	1	1	0	0	0	2	0	1	1	1	0	2	1	1	1	0	0	0	0	0	0	0	0	0	0
722	1	2	0	0	0	1	1	2	0	2	0	2	2	1	1	0	0	2	2	0	0	0	1	1	1	1	0	0	0	1	1	2	1	1	1	1	2	0	0	1	0	0	0	0	0	0	0	0	0
723	1	2	0	0	0	1	2	0	1	1	0	1	1	0	1	0	2	0	0	2	1	0	0	0	0	0	1	0	0	1	0	1	1	1	0	2	2	0	0	1	1	1	1	0	1	1	0	1	0
724	0	2	0	1	0	1	2	2	0	0	1	0	0	0	0	0	1	1	1	1	1	0	0	0	0	0	0	0	0	2	1	1	1	2	2	1	1	0	0	0	0	0	0	0	0	0	1	0	0
725	1	1	1	1	0	1	1	2	0	0	1	0	1	0	0	0	2	0	0	2	0	0	0	0	0	0	0	1	1	1	2	1	1	0	2	0	2	1	1	1	0	0	0	1	0	0	0	0	1
726	1	2	1	1	0	1	2	2	0	1	0	1	1	0	1	0	2	0	0	2	0	0	0	0	0	0	0	2	2	0	0	2	1	2	0	2	2	0	0	1	0	0	0	1	0	0	1	0	0
727	1	1	1	1	0	1	1	2	0	0	1	0	0	0	0	0	2	1	1	1	0	0	0	0	1	1	0	0	0	2	0	2	2	2	0	2	2	0	0	1	0	0	0	0	0	0	0	0	0
728	1	1	0	1	0	2	2	2	0	0	1	1	2	0	2	0	1	0	1	1	1	0	1	1	1	1	0	1	0	0	1	2	2	0	1	0	2	0	0	1	0	0	0	0	0	0	0	0	0
729	1	0	0	0	0	1	1	1	0	0	2	0	1	0	1	0	0	2	1	0	0	0	1	0	0	0	0	0	1	1	0	1	1	0	2	1	1	0	0	0	1	0	0	1	2	0	0	0	0
730	1	1	0	1	0	2	2	0	2	2	0	0	0	0	0	0	1	2	0	2	0	1	0	0	0	0	0	2	2	0	0	2	2	0	1	1	1	0	0	0	1	0	0	1	1	0	1	0	0
731	0	2	0	0	0	1	1	2	0	0	1	0	0	0	0	0	1	2	1	0	0	0	0	0	0	0	0	0	0	1	0	0	0	2	0	2	2	0	0	1	0	0	0	1	0	0	0	0	0
732	0	2	1	1	0	1	2	0	2	2	0	0	0	0	0	0	1	2	0	1	0	1	0	0	0	0	0	2	2	2	0	1	1	2	1	1	1	0	0	1	0	1	1	0	1	1	0	0	0
733	1	2	0	0	0	0	2	1	1	2	0	0	0	0	0	0	2	1	0	2	1	0	0	0	0	0	0	2	2	0	1	1	1	0	2	0	0	0	0	1	0	0	0	0	0	0	0	0	0
734	0	2	0	0	0	1	2	0	2	2	0	0	0	0	0	0	1	0	0	2	0	0	1	0	0	0	0	1	1	1	2	1	1	0	2	0	0	0	0	0	0	0	0	0	0	0	0	0	1
735	0	1	0	1	0	1	2	0	1	1	0	1	1	1	0	0	1	0	1	1	1	0	0	0	0	0	0	1	1	0	0	1	1	1	1	1	2	0	0	2	1	0	0	0	0	0	0	0	0
736	0	1	1	1	0	2	1	1	1	1	1	0	2	0	1	0	1	1	0	1	0	0	1	0	0	0	1	0	0	1	0	1	1	0	2	0	2	0	0	2	0	1	0	0	1	0	0	0	1
737	0	2	1	1	0	1	1	1	1	1	1	0	1	0	1	0	1	1	1	1	1	0	0	0	0	0	0	0	0	2	0	1	1	2	0	2	1	0	0	0	0	0	0	0	1	0	0	1	0
738	1	1	1	1	0	2	2	2	0	1	0	0	0	0	0	0	1	0	0	2	0	0	1	1	1	1	0	1	1	1	0	1	0	2	1	2	2	0	0	2	0	1	1	0	1	0	0	2	0
739	1	1	0	0	0	0	1	2	0	1	1	0	0	0	0	0	1	0	0	2	0	2	0	0	0	0	0	0	0	2	0	0	1	1	0	2	2	0	0	2	1	0	0	1	0	0	0	0	0
740	1	1	0	1	1	2	1	2	0	0	1	0	0	0	0	0	2	0	0	2	0	0	0	0	0	0	0	0	0	1	0	0	0	1	2	1	1	1	1	0	0	0	0	0	0	0	0	0	1
741	0	2	0	0	0	1	2	0	2	2	0	1	2	1	0	0	1	0	0	2	0	0	0	0	1	1	0	0	0	1	1	0	0	2	1	1	2	0	0	1	0	0	0	0	0	0	0	1	0
742	1	2	0	0	0	0	2	2	0	1	0	0	0	0	0	0	1	0	1	1	1	0	1	0	0	0	0	0	1	1	0	1	0	2	0	2	1	1	1	0	0	0	0	0	0	0	0	0	0
743	0	0	0	1	0	2	1	1	0	0	1	0	0	0	0	1	1	1	2	0	1	0	1	0	1	1	0	0	0	2	0	1	0	2	1	2	0	0	0	0	0	1	1	0	1	0	0	0	0
744	1	1	0	1	0	2	1	2	0	0	1	0	0	0	0	0	1	2	1	0	1	0	0	0	0	0	0	1	0	1	1	2	1	0	1	1	0	0	0	1	0	1	0	0	1	0	0	0	0
745	1	1	1	1	0	1	1	2	1	1	0	1	2	0	1	0	2	0	0	2	0	0	0	0	0	0	0	1	1	1	0	1	1	0	1	1	0	0	0	0	0	1	0	0	1	1	0	0	0
746	0	1	0	0	0	0	1	0	2	2	0	1	1	0	1	0	1	0	0	2	0	0	1	1	1	1	0	0	0	1	1	1	1	1	1	1	1	0	0	1	0	0	0	0	0	1	0	0	0
747	1	2	0	0	1	1	1	2	0	0	1	0	0	0	0	0	1	1	0	2	0	0	1	0	0	0	0	0	0	2	1	0	1	1	0	2	1	0	0	1	0	1	1	0	2	1	0	0	0
748	0	1	0	1	0	1	2	2	0	0	1	1	1	0	1	0	0	1	0	1	0	0	0	0	0	0	0	0	0	2	0	1	1	0	1	1	1	0	0	1	0	1	0	0	2	1	0	0	0
749	0	2	0	0	0	0	1	2	0	0	1	0	0	0	0	0	0	2	2	0	0	0	0	0	0	0	0	0	0	2	0	2	2	0	2	0	0	0	0	1	0	0	0	1	1	0	0	0	0
750	1	1	0	0	0	0	1	1	1	1	1	0	1	0	1	0	1	2	1	0	1	0	0	0	0	0	0	0	0	1	1	1	1	1	1	1	1	0	0	2	0	0	0	0	1	0	0	0	0
751	0	1	0	1	0	2	1	1	0	0	1	1	1	0	1	0	1	0	0	2	0	0	1	0	0	0	0	0	1	1	0	1	1	2	2	1	1	0	0	1	0	0	0	0	0	1	0	0	0
752	0	1	0	1	0	2	2	1	1	1	1	0	1	0	0	0	2	0	0	1	0	0	1	1	1	1	0	0	1	1	1	1	1	1	1	1	1	0	0	0	0	1	0	0	2	1	0	0	0
753	1	1	0	0	0	1	2	1	1	1	0	0	0	0	0	0	1	0	0	2	0	0	0	0	0	0	0	0	0	1	0	2	1	0	1	1	1	0	0	0	0	1	0	0	1	1	0	0	1
754	0	0	0	0	0	1	2	2	0	0	1	1	2	0	2	0	1	0	1	1	1	0	1	0	0	0	0	0	1	0	0	2	1	0	1	1	1	1	1	0	0	0	0	1	0	1	0	0	0
755	1	2	0	0	0	1	2	1	1	1	0	1	1	0	1	0	0	2	1	0	1	0	1	1	2	2	0	0	0	2	0	1	1	1	1	1	2	0	0	1	0	0	0	1	0	0	0	0	0
756	1	0	1	0	0	1	2	1	1	1	0	1	1	0	1	0	1	1	2	0	1	0	2	1	1	1	0	0	0	1	0	0	0	1	2	1	2	0	0	1	0	0	0	2	0	2	0	1	1
757	0	2	0	1	0	2	1	2	0	0	1	0	2	0	1	0	2	2	1	1	1	0	0	0	0	0	0	0	1	1	1	1	1	1	1	1	1	1	1	0	0	0	0	0	0	1	0	0	0
758	1	2	1	0	0	0	2	1	1	2	0	1	2	0	1	1	1	1	0	1	0	0	0	0	0	0	0	0	0	2	0	1	0	1	1	1	2	0	0	0	0	0	0	0	0	0	0	0	0
759	0	2	0	0	0	0	2	1	1	1	1	0	1	0	1	0	2	1	1	1	0	1	0	0	0	0	0	1	2	0	0	2	2	0	2	0	1	0	0	1	0	1	1	0	1	1	0	1	0
760	0	0	0	2	1	2	2	1	0	0	0	1	1	0	1	0	0	0	0	2	0	0	0	0	0	0	0	1	2	0	1	1	1	1	0	2	0	0	0	1	0	1	1	0	0	2	0	0	0
761	0	0	0	0	1	2	1	1	2	2	0	0	0	0	0	1	0	1	0	1	0	0	0	0	0	0	0	0	1	0	0	1	1	1	1	1	0	0	0	1	0	0	0	0	0	0	0	0	0
762	0	0	0	0	1	2	1	2	1	1	1	1	1	0	1	0	1	1	0	1	0	0	1	0	0	0	1	0	0	1	1	2	2	0	1	1	1	0	0	1	0	0	0	0	0	2	0	0	0
763	0	0	0	0	0	1	2	1	2	2	0	0	2	0	1	1	2	1	1	1	0	1	0	0	1	1	0	1	1	0	1	2	1	1	1	1	0	0	0	1	0	0	0	0	1	0	0	0	0
764	0	2	0	0	0	0	1	1	1	2	1	2	2	0	2	0	2	1	1	1	0	0	1	0	0	0	0	0	0	2	1	2	2	0	2	0	1	0	0	0	0	2	2	0	1	1	0	0	2
765	0	2	1	0	0	1	1	2	0	1	1	0	1	0	1	0	1	2	1	0	1	0	0	0	0	0	0	1	1	2	0	1	1	2	1	1	0	0	0	0	0	0	0	0	0	0	0	0	0
766	0	1	0	1	0	1	2	1	2	2	0	0	0	0	0	0	1	1	1	1	1	0	0	0	0	0	0	0	0	2	0	2	2	1	1	1	1	1	0	0	0	0	0	0	0	0	0	0	0
767	1	1	1	1	0	1	2	2	0	1	0	1	1	0	1	0	2	0	0	2	0	0	0	0	0	0	0	1	1	1	0	2	2	1	0	2	2	0	0	2	0	0	0	0	0	0	0	0	0
768	0	2	0	0	0	0	2	1	1	1	0	0	1	0	1	0	2	0	0	2	0	0	0	0	0	0	0	0	1	1	0	0	0	2	0	2	1	0	0	0	0	0	0	1	2	0	0	1	0
769	1	2	0	0	0	0	1	2	0	0	1	0	1	0	1	0	1	0	0	2	0	1	0	0	0	0	0	0	0	1	1	1	1	1	1	1	1	0	0	0	0	0	0	0	0	2	0	1	0
770	1	1	0	0	0	0	2	2	1	1	0	1	1	0	1	0	2	1	1	1	0	0	1	0	0	0	0	0	0	2	1	1	1	2	0	2	1	1	1	0	1	0	0	0	0	1	0	0	2
771	0	1	0	0	0	0	2	1	1	1	0	1	1	0	1	0	1	1	1	1	1	0	1	0	0	0	0	1	1	1	2	1	1	0	1	1	2	1	1	1	0	0	0	0	0	0	0	0	1
772	1	1	0	1	0	2	2	0	2	2	0	1	1	1	0	0	1	0	0	2	0	0	0	0	0	0	0	0	1	1	0	1	1	1	0	2	1	0	0	0	0	0	0	0	1	1	0	1	0
773	1	0	0	0	1	2	2	1	0	1	0	0	0	0	0	0	1	0	2	0	1	0	0	0	1	1	0	0	0	2	0	1	1	1	1	1	2	1	1	0	0	1	1	0	2	1	0	0	0
774	1	1	0	0	1	2	1	1	2	2	0	0	0	0	0	0	0	0	0	2	0	1	0	0	0	0	0	0	0	2	0	1	1	2	0	2	2	0	0	0	0	1	0	0	2	0	0	0	1
775	1	2	0	0	0	0	1	2	0	0	1	1	1	0	1	0	1	2	1	0	1	0	0	0	0	0	0	1	1	1	1	1	1	1	1	1	1	0	0	0	1	0	0	1	0	0	0	0	0
776	1	1	0	1	0	1	2	2	0	0	1	0	2	0	1	0	1	0	2	0	1	0	0	0	0	0	0	0	0	1	0	0	0	2	0	2	0	0	0	1	0	0	0	2	0	2	0	0	0
777	1	1	0	1	0	2	2	2	0	1	0	0	0	0	0	0	1	1	1	1	1	0	0	0	0	0	0	0	1	1	0	1	1	0	2	1	0	0	0	0	0	1	1	0	1	1	0	0	0
778	1	1	0	0	0	0	2	2	0	0	1	1	1	0	1	0	2	0	0	2	0	0	0	0	0	0	1	1	1	1	0	1	1	2	0	2	1	1	1	0	0	0	0	0	0	1	0	0	0
779	0	1	0	0	0	1	2	1	1	1	0	0	0	0	0	0	1	1	1	1	0	0	0	0	1	1	1	0	0	1	1	1	1	1	1	1	1	0	0	2	0	1	1	0	1	1	0	0	1
780	0	1	1	0	0	2	2	2	0	1	0	1	1	0	1	0	1	0	0	2	0	0	1	1	1	1	0	1	1	0	1	1	1	0	1	1	1	0	0	0	1	0	0	0	0	0	0	0	0
781	0	0	0	0	2	2	1	1	1	1	1	1	1	0	0	0	1	1	1	1	0	0	0	0	1	1	0	1	1	2	0	1	2	1	0	2	2	0	0	1	0	2	2	0	2	1	0	0	0
782	0	2	1	1	0	1	1	2	0	1	0	1	2	0	2	0	2	0	0	2	0	0	0	0	0	0	0	0	1	1	0	0	0	2	0	2	2	0	0	1	0	1	0	0	2	1	0	0	0
783	1	2	0	0	0	0	2	1	0	1	0	1	2	0	2	0	2	1	1	1	0	0	1	0	0	0	1	1	1	1	0	1	0	2	0	2	2	1	1	0	0	0	0	0	2	0	0	0	0
784	0	2	1	1	0	1	1	1	0	0	1	0	1	0	1	0	1	2	0	1	1	0	0	0	1	1	0	0	0	2	1	1	1	0	0	1	0	0	0	0	0	0	0	1	1	0	0	0	1
785	1	2	0	0	0	1	2	2	1	1	1	0	0	0	0	0	1	0	0	2	0	0	0	0	0	0	0	0	0	1	0	1	1	2	0	2	1	0	0	1	0	0	0	0	0	0	0	0	0
786	1	1	0	0	1	1	1	1	0	0	1	0	0	0	0	0	1	2	1	1	0	0	0	0	0	0	0	0	0	2	1	1	1	0	1	1	0	0	0	0	0	0	0	0	1	1	0	0	0
787	1	2	0	0	0	0	1	1	1	1	1	1	0	0	0	0	2	2	2	0	1	0	0	0	0	0	0	0	0	1	0	1	1	1	1	1	2	0	0	2	1	1	1	0	1	1	0	0	0
788	1	1	0	0	0	0	1	2	0	1	1	0	1	0	1	0	1	0	1	1	1	0	1	1	1	1	0	0	0	2	2	0	0	2	0	2	2	0	0	1	0	0	0	0	0	0	0	0	0
789	1	1	0	0	1	2	2	2	0	1	0	0	1	0	1	0	1	2	1	0	1	0	0	0	0	0	0	1	1	2	0	0	0	1	1	1	2	0	0	1	0	0	0	0	1	1	0	1	0
790	1	2	0	0	0	0	1	2	0	1	0	0	1	0	1	0	0	2	0	2	0	1	0	0	0	0	1	0	0	0	0	1	0	1	1	1	2	0	0	1	0	0	0	1	0	1	0	1	0
791	0	0	0	1	0	2	1	2	0	1	1	0	0	0	0	0	0	2	0	1	0	0	0	0	0	0	1	1	1	1	0	1	0	2	0	2	2	0	0	1	0	0	0	0	1	0	0	0	0
792	0	1	0	0	0	2	2	2	0	0	0	0	0	0	0	0	2	0	0	1	0	1	0	0	0	0	0	1	1	1	0	2	2	0	1	1	1	0	0	0	0	0	0	0	0	2	0	1	0
793	0	1	0	0	1	1	1	1	1	1	1	0	2	0	2	0	0	2	2	0	0	0	1	0	0	0	0	1	2	0	0	2	2	0	2	0	1	0	0	1	0	0	0	0	0	0	0	0	0
794	0	1	0	0	0	1	2	1	1	1	0	0	1	0	1	0	2	0	0	2	0	0	1	0	0	0	0	1	1	1	1	1	1	1	1	1	0	0	0	0	0	1	1	0	1	1	0	0	0
795	0	1	0	0	1	1	1	2	0	1	0	1	2	1	0	0	2	0	0	2	0	0	0	0	0	0	0	2	2	2	0	1	1	2	0	2	1	0	0	0	0	0	0	0	1	0	0	0	0
796	0	1	0	0	0	0	2	0	2	2	0	1	1	0	1	0	1	2	1	0	1	0	0	0	0	0	0	0	1	1	1	1	0	1	1	1	1	0	0	0	0	0	0	0	0	1	0	0	0
797	1	1	0	1	0	1	2	2	0	0	1	0	1	0	0	1	2	1	1	1	1	0	1	1	1	1	0	1	1	1	1	1	0	2	0	2	2	0	0	0	0	0	0	1	0	0	0	0	0
798	0	1	0	1	0	1	1	1	0	0	1	0	0	0	0	1	1	1	1	1	0	0	1	1	1	1	0	1	2	0	1	1	1	2	0	2	0	0	0	0	0	0	0	0	0	0	0	0	0
799	0	1	0	0	0	1	2	1	1	2	0	0	0	0	0	0	2	1	1	1	1	0	0	0	0	0	0	0	1	1	0	1	1	1	1	1	1	1	0	1	0	0	0	1	2	0	0	0	0
800	1	1	0	1	0	1	2	1	2	2	0	0	0	0	0	0	0	2	1	1	1	0	0	0	0	0	0	0	1	1	0	2	2	1	0	2	1	1	1	0	0	1	1	1	1	2	0	0	0
801	1	1	0	1	0	1	1	2	0	0	1	0	0	0	0	0	1	2	1	0	1	0	1	1	1	1	0	0	1	1	0	1	1	2	0	2	1	1	0	0	0	1	0	0	0	0	0	0	0
802	1	1	0	2	0	2	2	0	2	2	0	1	2	0	1	0	1	0	1	1	0	0	0	0	1	1	1	1	1	2	0	1	0	1	1	1	1	0	0	0	1	0	0	0	0	0	0	0	1
803	1	1	0	1	0	2	1	1	1	1	1	2	2	0	2	0	0	0	0	2	0	1	0	0	0	0	0	0	2	0	0	2	1	0	1	1	2	0	0	1	1	0	0	0	1	1	0	1	0
804	0	0	0	0	0	0	1	2	0	2	0	0	1	0	0	1	2	0	0	2	0	0	0	0	0	0	0	0	0	2	0	1	0	2	0	2	2	0	0	1	0	1	0	0	2	0	0	0	0
805	1	2	0	1	0	1	2	0	2	2	0	1	1	0	1	0	2	1	1	1	0	0	1	0	1	1	0	0	1	1	0	1	1	1	0	2	2	0	0	2	0	1	1	0	0	0	0	1	0
806	1	2	0	0	0	0	2	0	2	2	0	1	1	0	1	0	1	2	1	0	1	0	1	0	0	0	0	0	0	2	0	2	2	2	0	2	0	0	0	0	0	0	0	0	0	0	0	0	0
807	0	0	0	0	2	2	2	2	0	1	1	0	0	0	0	0	0	2	1	1	1	0	1	0	0	0	0	1	2	0	1	1	1	2	0	2	0	0	0	1	0	1	1	0	1	0	0	0	0
808	0	1	0	0	0	2	1	2	0	0	1	1	2	0	2	0	1	0	0	2	0	0	0	0	0	0	0	2	2	1	2	1	0	2	1	2	2	0	0	0	0	0	0	0	0	0	0	0	0
809	1	1	1	0	0	1	2	1	0	0	0	0	1	0	0	1	1	0	0	2	0	0	1	0	0	0	0	1	2	1	0	2	1	0	1	0	0	0	0	0	0	0	0	0	1	1	0	0	1
810	0	2	0	0	0	0	2	1	2	2	0	0	2	0	0	1	1	1	0	1	0	0	0	0	2	2	0	0	1	1	0	1	0	2	0	2	2	0	0	1	0	1	0	0	2	0	0	0	0
811	1	1	0	1	0	2	1	2	0	0	1	2	1	0	1	0	0	0	0	2	0	0	0	0	1	1	0	1	1	1	1	2	2	1	2	0	1	0	0	0	0	0	0	2	0	0	0	0	1
812	1	1	1	0	0	2	2	2	0	0	0	1	1	0	1	0	0	0	1	1	1	0	0	0	0	0	0	2	2	1	0	0	0	2	0	2	1	0	0	0	1	1	1	0	2	1	0	0	0
813	1	0	0	0	0	0	2	1	2	2	0	0	1	0	0	1	0	2	2	0	0	0	1	1	1	1	0	0	0	2	0	0	0	2	0	2	1	0	0	2	1	0	0	0	0	0	0	0	0
814	0	2	0	0	0	0	2	1	1	1	0	0	0	0	0	0	1	2	1	0	1	0	0	0	0	0	0	1	2	0	1	1	1	1	0	2	2	0	0	1	0	1	1	0	0	0	0	0	0
815	1	2	0	0	0	0	1	1	1	1	1	0	1	0	0	1	0	0	1	1	1	0	0	0	0	0	0	1	1	1	1	2	2	1	0	2	0	0	0	1	0	0	0	0	1	1	0	0	1
816	0	2	0	0	0	0	1	1	1	1	1	2	2	1	1	0	2	0	0	2	0	0	0	0	1	1	0	0	1	0	0	1	1	1	0	2	2	0	0	1	0	1	1	0	0	0	0	2	0
817	1	1	1	0	0	1	1	0	2	2	0	0	1	0	1	0	1	0	0	2	0	0	0	0	0	0	0	1	1	2	0	1	1	1	1	1	1	0	0	0	0	0	0	0	1	1	0	0	1
818	0	2	0	0	0	1	2	1	1	2	0	1	2	0	1	0	0	0	0	2	0	0	1	1	1	1	0	0	0	2	0	1	1	0	0	2	2	0	0	1	0	1	0	0	1	1	0	0	0
819	0	1	0	0	1	1	2	1	1	1	0	1	2	1	1	0	1	1	1	1	0	0	1	0	0	0	0	1	0	1	2	2	1	0	1	1	1	0	0	0	0	0	0	1	2	0	0	0	0
820	0	2	0	0	0	0	2	2	1	1	0	1	1	0	1	0	2	0	0	2	1	0	0	0	0	0	0	0	1	1	0	1	1	1	1	1	1	0	0	0	0	0	0	0	0	0	0	0	0
821	0	0	0	0	1	1	2	1	1	1	1	0	1	0	0	0	0	1	1	1	1	0	0	0	0	0	0	1	1	1	1	2	1	2	0	2	2	0	0	2	0	0	0	0	1	0	0	0	1
822	0	2	0	0	0	0	2	1	0	1	0	1	2	0	2	0	1	1	1	1	1	0	0	0	0	0	0	1	1	1	0	2	2	2	0	2	0	0	0	0	0	0	0	1	0	0	0	0	0
823	1	2	1	1	0	1	1	1	1	1	1	1	1	0	1	0	2	1	1	1	0	0	0	0	0	0	0	2	2	1	1	1	1	1	1	1	0	0	0	0	0	2	2	0	1	1	0	0	1
824	0	1	0	1	0	1	2	0	2	2	0	0	0	0	0	0	1	1	1	1	0	0	0	0	0	0	0	1	2	1	0	1	0	2	0	2	0	0	0	0	0	0	0	0	1	2	0	0	0
825	1	0	0	0	0	1	1	1	1	1	1	1	1	0	1	0	1	0	0	2	0	1	0	0	0	0	0	1	1	2	0	2	1	1	0	2	1	0	0	0	0	0	0	0	0	0	0	0	0
826	1	1	0	1	0	1	1	2	0	1	1	0	1	0	1	0	0	0	0	2	0	0	0	0	0	0	0	1	1	1	1	1	0	1	1	1	2	0	0	1	0	0	0	0	1	1	0	0	0
827	1	0	0	0	0	2	1	1	1	1	1	0	1	0	0	1	1	0	0	2	0	0	1	0	0	0	0	0	0	2	0	1	1	1	1	1	1	1	1	0	0	1	1	0	1	1	0	0	0
828	0	2	0	1	0	1	1	1	0	2	0	0	0	0	0	0	1	1	0	1	0	0	2	1	1	1	0	0	0	2	1	1	1	0	2	0	0	0	0	0	0	0	0	1	1	0	0	0	0
829	1	1	1	0	0	1	2	2	1	2	0	0	1	0	0	0	1	1	0	1	0	0	0	0	0	0	0	0	0	1	0	1	1	1	0	2	0	0	0	0	0	0	0	1	0	0	0	0	2
830	1	0	0	0	0	1	2	1	1	1	0	0	1	0	0	0	1	0	0	2	0	0	0	0	1	1	0	2	2	1	0	1	1	0	1	1	1	0	0	0	0	1	1	0	1	1	0	0	0
831	0	2	0	0	0	1	1	1	1	2	0	0	1	0	0	0	1	1	1	1	1	0	0	0	0	0	0	1	1	2	0	1	1	1	0	2	0	0	0	0	0	1	1	1	1	2	0	0	1
832	0	0	0	0	0	1	2	1	1	2	0	1	1	0	1	0	1	1	1	1	0	0	0	0	1	1	0	0	0	1	0	0	0	2	0	2	2	1	1	1	0	0	0	0	0	0	0	0	1
833	1	2	0	1	0	1	2	0	2	2	0	1	1	0	1	0	1	1	2	0	1	0	0	0	0	0	0	1	1	2	0	1	1	2	1	2	1	0	0	0	0	0	0	1	0	0	0	0	0
834	0	1	0	0	1	1	2	0	1	1	1	0	0	0	0	0	1	0	0	2	0	0	1	0	0	0	0	0	0	1	0	1	1	1	1	1	1	0	0	0	0	0	0	1	0	1	0	0	0
835	0	1	0	0	0	0	2	1	1	1	0	1	1	0	1	0	1	1	1	1	0	1	0	0	0	0	0	0	0	1	1	2	1	0	1	1	0	0	0	0	0	1	1	0	0	2	0	0	0
836	1	1	0	0	0	1	1	1	1	1	1	0	0	0	0	0	2	1	1	1	1	0	0	0	1	1	0	1	1	1	1	1	1	1	1	1	0	0	0	0	0	0	0	0	1	0	0	0	1
837	1	1	0	0	0	1	2	0	1	1	0	0	0	0	0	0	1	2	0	2	0	0	0	0	0	0	0	0	1	1	1	2	2	2	0	2	2	0	0	1	1	0	0	0	0	0	0	1	0
838	0	2	1	1	0	1	1	2	0	0	1	0	1	0	0	1	1	1	1	1	1	0	0	0	0	0	0	0	0	1	0	1	1	2	0	2	1	0	0	0	0	0	0	0	0	0	0	0	0
839	1	0	0	1	0	2	1	1	1	1	1	1	0	0	0	0	0	1	1	1	0	0	0	0	0	0	0	0	1	1	0	0	0	2	0	2	1	0	0	0	0	1	1	0	0	0	0	0	1
840	0	1	0	1	0	1	2	1	0	0	0	0	0	0	0	0	0	0	1	1	1	0	0	0	0	0	0	1	1	1	1	1	1	1	1	1	1	0	0	1	0	0	0	0	1	0	0	1	0
841	1	1	0	0	0	0	2	2	0	1	1	0	0	0	0	0	1	0	0	2	0	0	1	0	1	1	0	1	2	0	1	2	1	1	1	1	1	0	0	1	0	0	0	1	2	0	0	0	0
842	0	0	0	0	0	1	1	1	1	1	1	0	1	0	0	1	1	1	1	1	0	0	0	0	0	0	0	0	0	1	0	0	0	1	0	2	0	0	0	0	0	0	0	0	1	1	0	0	0
843	1	1	0	1	0	1	2	0	2	2	0	1	1	1	0	0	1	0	0	2	0	0	0	0	0	0	0	0	0	0	0	1	1	1	1	1	1	0	0	0	0	0	0	1	0	1	0	0	1
844	0	2	0	2	0	2	1	2	0	1	1	0	0	0	0	0	1	0	0	2	0	0	0	0	0	0	1	1	1	0	1	0	0	2	0	2	1	0	0	0	0	0	0	0	1	0	0	1	0
845	1	1	0	1	1	2	2	2	0	1	0	1	1	0	1	0	1	2	0	0	0	0	0	0	0	0	0	1	1	2	0	1	1	1	1	1	1	0	0	0	0	0	0	0	1	1	0	0	0
846	1	1	0	0	0	1	2	1	1	1	0	0	1	0	1	0	2	0	0	2	0	0	0	0	0	0	0	0	0	1	0	2	1	1	1	1	2	0	0	1	0	0	0	0	1	0	0	0	1
847	1	1	0	0	0	0	1	2	0	0	1	1	2	0	2	0	2	0	0	1	0	0	0	0	1	1	0	0	0	2	1	0	0	1	1	1	2	0	0	0	0	0	0	0	1	0	0	0	0
848	0	1	0	1	0	2	1	1	1	1	1	1	2	0	2	0	1	1	1	1	0	0	1	0	0	0	0	1	2	0	0	2	2	1	1	1	1	0	0	0	0	0	0	0	0	0	0	0	0
849	0	1	0	0	1	2	1	1	1	1	0	0	2	0	1	0	2	0	0	2	0	0	1	1	1	1	0	0	1	0	0	1	1	1	0	1	1	1	1	0	0	0	0	0	1	1	0	0	1
850	1	1	0	0	0	0	1	1	1	1	1	1	0	0	0	0	1	0	0	2	0	0	0	0	0	0	0	1	1	1	2	2	2	0	2	0	1	0	0	0	0	0	0	0	0	1	0	0	0
851	0	2	1	1	0	1	1	1	1	1	0	0	1	0	1	0	1	2	2	0	0	0	1	0	0	0	1	0	0	1	0	1	1	1	1	1	1	0	0	0	1	0	0	0	1	0	0	0	1
852	1	0	0	1	0	2	2	1	1	1	0	0	0	0	0	0	1	1	1	1	0	0	0	0	0	0	0	0	0	1	1	1	1	2	0	2	1	1	1	0	1	0	0	1	0	0	0	1	0
853	1	2	0	0	0	0	1	2	0	1	0	0	0	0	0	0	1	1	0	1	0	0	1	0	0	0	1	1	1	0	0	2	2	0	2	0	0	0	0	0	0	0	0	0	0	0	0	0	1
854	0	1	1	1	0	2	1	1	1	1	1	1	1	0	1	0	0	1	0	1	0	0	0	0	0	0	0	1	1	1	1	0	0	1	0	2	1	2	1	0	1	1	0	0	1	0	0	0	0
855	0	0	0	0	0	1	1	1	2	2	0	1	2	0	1	1	2	2	2	0	0	0	0	0	0	0	1	0	0	1	1	2	2	0	2	0	0	0	0	0	0	0	0	0	0	2	0	0	0
856	0	2	0	0	1	1	2	1	1	2	0	0	0	0	0	0	1	0	0	2	0	0	0	0	0	0	1	0	0	0	0	1	1	1	1	1	2	0	0	1	0	0	0	0	0	0	0	0	0
857	1	2	0	0	1	1	2	2	0	0	0	0	1	0	0	0	1	1	0	2	0	0	1	1	1	1	0	0	0	1	1	2	2	1	0	2	1	0	0	0	0	0	0	0	0	0	0	0	0
858	1	1	0	0	0	2	2	0	2	2	0	0	1	0	0	0	0	0	0	2	0	0	0	0	0	0	0	0	0	2	2	1	1	2	0	2	2	0	0	0	0	0	0	1	0	1	0	0	0
859	1	1	0	1	0	2	1	2	0	0	1	0	0	0	0	0	0	1	2	0	1	0	0	0	0	0	0	0	0	2	2	0	0	2	0	2	0	0	0	0	0	1	1	0	2	1	0	0	0
860	0	1	1	1	0	2	0	2	1	1	0	0	0	0	0	0	1	0	0	2	0	0	0	0	0	0	0	0	0	2	1	1	1	1	0	2	1	1	1	0	0	0	0	1	0	1	0	0	1
861	1	1	1	1	0	2	2	1	1	1	0	0	1	0	1	0	0	0	1	1	1	0	0	0	0	0	0	0	0	1	0	0	1	2	1	2	1	1	1	0	1	0	0	0	1	0	0	0	1
862	0	0	0	1	0	2	2	0	1	1	1	0	0	0	0	0	2	1	0	2	1	0	0	0	0	0	0	0	1	0	0	2	1	1	1	1	2	0	0	0	1	1	1	0	1	0	0	0	1
863	0	2	0	0	0	0	1	2	0	0	1	0	1	0	2	0	2	2	2	0	2	2	0	0	0	0	0	0	0	1	0	1	1	1	1	1	2	0	0	1	0	0	0	1	0	0	0	0	0
864	0	2	0	0	1	1	2	1	1	1	0	0	0	0	0	0	1	1	2	0	2	1	0	0	0	0	0	0	0	1	0	1	0	1	1	1	1	0	0	2	0	0	0	1	0	1	0	0	0
865	0	0	0	0	0	1	1	1	1	1	1	2	2	0	2	0	0	0	0	2	0	0	0	0	0	0	0	1	2	0	1	1	1	1	1	1	1	1	0	0	0	1	1	0	1	0	0	0	0
866	0	1	1	1	0	1	1	1	0	0	1	0	0	0	0	0	2	2	2	0	2	0	0	0	0	0	0	2	2	0	0	0	1	1	0	2	0	0	0	0	0	1	1	0	2	2	0	0	1
867	1	1	0	0	0	1	2	1	1	1	0	0	0	0	0	0	1	0	0	2	0	0	0	0	0	0	0	0	0	2	0	2	2	0	1	1	2	0	0	0	0	0	0	0	0	0	0	0	1
868	1	1	0	0	0	1	2	2	0	0	0	0	0	0	0	0	1	1	1	1	1	0	0	0	0	0	0	1	1	1	2	1	0	2	0	2	2	0	0	2	0	0	0	0	1	1	0	1	0
869	0	2	0	0	0	2	1	2	0	0	0	0	0	0	0	0	2	1	0	2	0	0	0	0	0	0	0	0	0	1	0	1	1	1	1	1	1	0	0	0	0	0	1	0	1	0	0	0	0
870	0	1	0	1	0	1	2	2	0	1	0	0	1	0	1	0	1	2	1	0	1	0	0	0	1	1	0	0	1	0	0	1	1	1	0	2	1	0	0	1	0	0	1	0	1	1	0	0	1
871	1	1	1	0	0	1	2	1	0	0	0	0	1	0	0	1	2	1	1	1	0	0	0	0	0	0	0	1	1	1	1	0	1	1	1	1	1	1	1	0	0	1	1	0	1	0	0	0	0
872	1	1	0	1	1	2	1	1	1	2	0	1	1	0	1	0	0	0	0	2	0	0	0	0	0	0	0	1	1	1	1	0	1	2	1	2	2	0	0	1	0	1	0	0	1	0	0	0	0
873	0	1	0	1	0	1	1	1	1	1	2	1	2	0	1	1	2	1	1	1	1	1	0	0	1	1	1	0	0	1	0	0	2	0	2	1	1	0	0	0	0	1	0	0	1	1	0	0	1
874	1	1	1	1	0	2	2	0	2	2	0	0	1	0	1	0	0	1	1	1	0	0	0	0	0	0	0	0	1	1	0	0	1	1	0	2	2	0	0	1	0	1	1	0	1	1	0	0	0
875	0	1	0	1	1	2	1	1	2	2	0	0	1	0	0	1	2	1	0	2	0	0	1	1	1	1	0	0	1	1	0	2	2	0	1	1	1	0	0	0	0	1	1	1	1	2	0	0	0
876	1	1	0	1	0	1	2	1	1	1	0	0	0	0	0	0	0	0	1	1	1	0	0	0	0	0	0	1	2	0	1	0	1	2	1	2	1	0	0	0	0	0	0	0	0	0	0	0	0
877	1	1	0	0	0	0	2	2	0	0	0	1	1	0	0	0	2	1	1	1	1	0	1	0	0	0	0	0	0	1	1	1	1	2	0	2	2	0	0	2	0	0	0	0	0	0	0	0	0
878	1	0	0	0	1	2	2	1	1	2	0	1	1	0	2	0	1	0	0	2	0	0	1	0	1	1	0	0	0	2	0	1	1	2	0	2	2	0	0	2	0	0	0	0	0	1	0	0	0
879	1	2	1	1	0	1	1	1	1	1	0	0	0	0	0	0	1	0	0	1	0	0	0	0	0	0	1	1	1	1	0	1	1	2	0	2	1	0	0	0	0	1	1	0	1	0	0	0	0
880	0	2	0	0	0	0	2	2	0	1	0	0	0	0	0	0	1	2	1	1	0	0	0	0	0	0	0	0	0	0	0	1	1	2	0	2	2	0	0	1	0	1	1	0	1	1	0	0	0
881	0	0	0	0	1	1	2	0	2	2	0	1	2	1	0	0	0	1	0	1	0	0	0	0	0	0	0	0	2	0	0	1	1	1	1	1	1	0	0	0	0	0	0	0	0	0	0	0	0
882	1	0	0	0	1	1	1	1	1	1	0	0	2	0	0	1	1	1	1	1	1	1	0	0	0	0	2	1	1	0	1	1	1	1	1	1	2	0	0	1	0	1	1	0	1	1	0	0	0
883	0	0	0	0	0	1	2	2	0	1	0	0	2	0	2	0	0	0	1	1	1	0	1	0	0	0	0	1	1	2	0	0	0	2	0	2	1	2	1	0	1	1	1	0	1	1	0	1	0
884	1	2	0	0	0	1	1	1	1	1	0	1	1	0	1	0	2	0	1	1	1	0	0	0	0	0	0	1	0	0	1	0	0	2	0	2	1	0	0	0	0	0	0	0	0	0	0	0	0
885	0	2	1	1	0	1	1	2	0	0	1	0	0	0	0	0	1	0	0	2	0	1	0	0	0	0	0	1	1	1	0	0	0	1	2	0	2	0	0	2	1	1	1	0	1	2	0	0	1
886	0	1	0	0	0	1	2	2	1	1	0	2	2	1	1	0	2	0	0	2	0	0	0	0	1	1	0	0	0	2	0	1	1	2	0	2	2	0	0	2	0	1	0	0	2	1	0	0	0
887	0	0	0	0	0	1	0	2	0	0	2	0	0	0	0	0	0	1	0	1	0	0	0	0	0	0	0	1	2	0	1	1	1	1	0	2	0	0	0	0	0	1	0	0	0	1	0	0	0
888	0	1	0	0	1	1	1	2	0	0	0	1	2	0	1	0	1	1	0	1	0	1	1	1	0	1	0	0	0	2	0	1	2	1	1	1	0	0	0	0	0	0	0	2	0	0	0	0	0
889	1	0	0	0	1	2	1	2	0	0	0	0	0	0	0	0	1	1	0	1	0	1	0	0	0	0	0	1	1	2	1	1	1	1	1	1	1	0	0	0	0	2	1	0	1	0	0	0	1
890	0	1	0	0	1	1	1	2	0	0	1	1	2	1	0	0	1	2	1	1	0	0	0	0	0	0	0	1	2	0	1	1	1	0	2	0	2	0	0	0	0	0	0	0	0	0	0	0	1
891	1	1	0	0	0	1	0	1	1	1	1	1	1	1	0	0	1	0	0	2	0	0	1	0	0	0	0	1	2	0	1	1	1	0	1	1	2	0	0	1	0	2	2	0	1	1	0	0	1
892	1	1	0	0	1	1	1	2	0	1	1	0	0	0	0	0	1	1	1	1	0	0	1	0	1	1	0	1	1	0	0	1	1	1	1	1	1	0	0	0	0	0	0	0	0	0	0	0	1
893	0	1	0	0	0	0	2	1	1	1	0	0	2	0	1	0	2	0	0	2	0	0	0	0	0	0	0	0	0	1	1	2	2	0	2	0	2	0	0	1	0	0	0	1	0	0	0	1	0
894	0	2	0	0	0	0	1	2	0	1	1	0	0	0	0	0	1	1	0	1	0	0	2	1	1	1	0	1	1	1	1	1	1	1	1	1	1	0	0	1	0	0	0	0	0	0	0	2	0
895	0	1	0	1	0	1	2	1	1	1	0	1	1	0	1	0	1	2	2	0	1	1	0	0	0	0	0	0	2	0	0	0	0	1	1	1	1	0	0	2	0	1	1	0	1	1	0	0	0
896	0	2	0	0	0	0	2	2	0	1	0	1	1	0	1	0	0	1	0	2	0	0	0	0	0	0	0	0	1	1	0	1	0	2	0	2	2	0	0	1	0	0	0	0	0	0	0	0	0
897	1	1	0	0	0	0	2	2	0	0	0	1	2	1	0	0	1	1	1	1	1	0	0	0	1	1	0	0	0	1	0	1	2	2	0	2	2	0	0	0	1	0	0	0	0	1	0	1	0
898	0	1	0	0	1	1	1	2	0	1	1	1	1	0	0	0	2	1	1	1	1	0	0	0	0	0	1	1	1	2	0	1	1	2	0	2	1	0	0	0	0	0	0	0	1	1	0	0	1
899	0	2	1	2	0	2	2	1	1	2	0	1	2	0	1	1	1	1	1	0	0	0	2	0	0	1	0	0	0	2	0	1	0	1	1	1	1	0	0	0	1	1	1	1	1	2	0	0	0
900	0	1	0	1	0	2	2	2	0	1	0	0	1	0	0	0	1	2	1	0	0	0	1	1	1	1	0	0	1	1	0	2	2	0	1	0	1	1	1	0	0	1	0	0	2	1	0	0	0
901	0	0	0	0	0	1	2	1	1	1	1	1	1	0	1	0	1	1	0	1	0	0	1	1	0	0	0	0	1	1	0	1	1	1	1	1	2	1	1	0	0	1	1	0	1	0	0	0	0
902	1	2	0	1	0	1	1	2	0	0	1	0	1	0	0	1	2	1	0	2	0	0	0	0	0	0	0	1	2	0	0	0	0	2	0	2	1	1	0	1	0	1	1	0	1	1	0	0	1
903	1	2	1	1	0	1	1	2	1	1	0	1	2	0	2	0	0	2	1	0	0	0	0	0	0	0	0	2	1	1	1	1	0	1	1	1	2	0	0	2	0	1	0	0	2	1	0	0	1
904	0	0	0	0	0	1	1	2	0	0	0	0	0	0	0	0	0	2	2	0	0	0	1	0	0	0	0	0	0	2	0	0	0	2	0	2	1	1	1	0	0	0	0	1	1	0	0	0	0
905	0	1	0	1	1	2	2	2	0	1	0	0	1	0	1	0	0	0	1	1	1	0	1	1	1	1	0	0	0	2	1	1	0	1	1	1	0	0	0	0	1	0	0	1	1	0	0	0	1
906	1	2	1	1	0	1	2	2	0	0	0	0	2	0	1	1	2	0	0	2	0	0	1	1	1	1	0	0	0	1	0	1	1	1	0	2	1	0	0	1	0	0	0	0	0	1	0	0	0
907	0	2	0	1	0	1	2	2	0	1	0	0	1	0	0	0	0	2	2	0	0	0	1	0	0	0	0	0	0	1	0	2	1	0	1	1	2	1	1	1	0	1	0	0	2	1	0	0	0
908	0	2	0	2	0	2	2	1	1	1	0	0	2	0	1	0	1	1	0	1	0	0	0	0	0	0	0	1	1	2	0	1	2	2	0	2	1	0	0	1	0	0	0	0	0	1	0	0	0
909	0	1	0	0	0	1	2	0	1	1	1	0	0	0	0	0	1	0	1	1	1	0	0	0	0	0	0	1	0	1	2	1	1	0	1	1	1	0	0	1	0	0	0	0	2	1	0	0	0
910	0	0	0	0	2	2	2	1	1	1	0	0	1	0	1	0	2	1	0	2	1	0	0	0	0	0	0	1	1	0	1	2	1	0	1	1	1	0	0	0	0	0	0	0	0	1	0	0	0
911	0	0	1	1	0	1	2	1	1	2	0	0	1	0	1	0	0	0	0	2	0	0	0	0	0	0	0	0	0	2	0	1	2	1	2	1	1	1	0	0	0	0	0	1	0	0	0	1	0
912	1	0	0	0	0	1	2	0	2	2	0	0	2	0	2	0	2	1	1	1	0	0	0	0	0	0	0	0	1	1	0	1	0	1	1	1	2	0	0	2	0	2	2	0	2	1	0	1	0
913	1	1	0	0	0	1	2	0	2	2	0	1	2	0	2	0	1	1	1	1	1	0	0	0	0	0	0	0	1	1	0	1	1	1	1	1	2	0	0	0	0	1	0	0	1	0	0	0	0
914	1	1	0	1	0	1	1	1	1	1	1	1	1	0	1	0	2	0	0	2	0	0	0	0	1	1	0	1	1	2	0	0	0	2	0	2	1	0	0	0	0	1	1	1	0	0	0	0	1
915	1	1	0	0	0	1	1	2	0	0	1	0	0	0	0	0	1	0	0	2	0	0	0	0	0	1	0	0	0	2	1	0	0	2	0	2	2	0	0	2	0	0	0	1	1	1	0	0	0
916	0	2	0	0	0	0	2	1	1	1	0	2	2	0	2	0	0	0	1	1	1	1	0	0	0	0	0	0	0	1	0	1	1	1	1	1	2	0	0	0	0	0	0	0	1	0	0	0	1
917	1	2	1	1	0	1	2	2	0	0	0	0	1	0	1	0	1	0	1	1	1	0	0	0	0	0	0	0	0	1	1	1	1	0	2	1	0	0	0	1	0	0	0	0	1	0	0	0	0
918	1	1	0	0	1	2	2	2	1	1	0	0	1	0	1	0	1	2	2	0	0	0	0	0	0	0	0	0	0	1	1	1	1	2	0	2	0	0	0	0	0	0	0	0	0	0	0	0	0
919	1	1	0	0	1	1	1	1	1	2	0	0	0	0	0	0	2	1	1	1	1	0	0	0	0	0	0	0	1	1	1	2	1	1	0	2	0	0	0	1	0	0	0	0	1	1	0	1	0
920	1	2	0	0	0	2	2	2	0	1	0	0	1	0	0	0	0	0	1	1	1	0	1	0	0	0	0	0	1	1	0	2	2	1	2	0	2	0	0	1	0	0	0	0	0	0	0	1	0
921	0	2	0	0	1	1	1	1	1	1	1	0	0	0	0	0	0	0	0	2	0	0	0	0	1	1	0	0	0	2	1	2	2	2	0	2	0	0	0	0	0	0	0	1	0	1	0	0	0
922	0	1	0	0	1	1	2	2	1	1	1	0	0	0	0	0	1	0	1	1	1	0	1	0	1	1	0	1	1	1	0	1	1	1	1	1	2	0	0	2	0	0	0	0	0	0	0	0	1
923	0	1	0	1	0	1	2	1	1	1	0	1	1	0	1	0	2	1	1	1	1	0	0	0	0	0	0	0	0	2	0	0	0	2	0	2	0	0	0	1	0	0	0	1	1	0	0	0	1
924	1	1	0	0	0	1	1	1	1	1	1	0	1	0	0	1	1	1	0	1	0	0	0	0	0	0	0	0	1	0	0	1	1	1	0	1	2	0	0	2	0	1	1	0	1	0	0	0	0
925	1	1	0	1	0	1	2	2	0	0	0	1	1	0	0	0	1	0	0	2	0	0	0	0	0	0	0	1	0	1	2	1	1	0	2	0	1	0	0	0	0	2	2	0	2	1	0	0	0
926	0	2	0	2	0	2	2	2	0	0	1	0	1	0	0	0	2	1	1	1	1	0	1	1	1	2	0	0	2	0	0	2	1	2	0	2	0	0	0	1	0	0	0	1	0	1	0	0	1
927	1	2	0	1	0	1	2	0	1	1	1	1	1	0	1	0	1	1	1	1	0	0	1	1	1	1	0	0	2	0	0	0	0	2	0	2	1	0	0	0	0	0	0	0	0	0	0	0	0
928	1	2	0	0	0	0	1	2	0	0	1	0	1	0	0	0	1	1	1	1	0	0	0	0	0	0	0	1	2	1	0	1	1	1	1	1	1	0	0	0	0	1	1	0	1	2	0	0	0
929	1	1	0	0	0	1	2	0	2	2	0	0	2	0	1	0	1	1	0	1	0	0	0	0	0	0	0	1	1	2	0	1	2	1	1	1	1	0	0	1	0	0	0	0	0	0	0	0	0
930	0	0	0	0	1	1	1	2	0	0	1	1	1	0	1	0	0	1	1	1	1	0	0	0	0	0	0	1	1	1	0	1	1	0	2	0	2	0	0	2	0	0	0	0	0	0	0	0	0
931	1	0	0	0	1	2	1	2	0	0	1	0	0	0	0	0	0	1	1	1	1	0	0	0	1	1	0	1	1	1	1	0	0	2	0	2	1	0	0	1	0	0	0	0	0	1	0	0	1
932	0	1	0	0	0	0	1	1	0	0	1	0	1	0	0	1	2	0	0	2	0	0	0	0	0	0	0	0	0	2	0	0	0	2	0	2	1	0	0	1	0	0	0	0	1	0	0	1	0
933	1	1	2	0	0	0	2	1	1	1	1	0	1	0	1	0	2	1	0	2	0	0	0	0	0	0	1	2	2	1	1	1	1	1	0	2	2	0	0	0	1	0	0	0	0	0	0	0	0
934	0	1	2	0	0	0	1	1	0	0	1	1	1	0	1	0	0	1	1	1	1	0	0	0	0	0	0	2	2	0	1	0	1	1	0	2	2	0	0	1	0	0	0	0	1	1	0	0	0
935	1	1	0	0	0	0	2	1	1	2	0	0	0	0	0	0	1	0	0	2	0	0	0	0	1	1	0	0	0	1	0	2	2	0	1	1	0	0	0	1	0	0	0	0	0	0	0	0	0
936	1	0	0	0	0	1	0	2	0	0	2	0	0	0	0	0	1	1	1	1	1	0	0	0	0	0	0	0	0	2	1	2	2	1	0	2	0	0	0	0	0	0	0	0	1	1	0	0	0
937	1	0	1	0	0	1	1	1	0	0	1	1	1	0	1	0	2	1	1	1	1	0	0	0	0	0	0	0	0	2	1	1	2	1	2	1	1	0	0	0	0	0	0	0	0	0	0	0	1
938	1	0	0	0	2	2	1	1	1	1	0	0	0	0	0	0	2	1	1	1	1	0	1	0	0	0	0	1	1	1	1	0	0	2	0	2	1	1	0	0	0	1	1	0	2	2	0	0	0
939	1	1	0	0	0	0	2	2	0	0	0	0	1	0	0	1	1	1	0	1	0	0	2	0	0	0	0	2	2	1	1	1	0	2	0	2	2	1	0	0	0	1	1	0	1	0	0	0	0
940	1	1	0	1	0	2	1	2	1	1	0	1	2	0	1	0	2	1	0	2	0	0	0	0	0	0	0	1	1	1	1	2	1	0	1	0	0	0	0	1	0	1	1	0	1	1	0	0	0
941	1	2	0	1	0	1	2	2	1	1	0	1	2	0	2	0	1	0	1	1	0	0	0	0	0	0	0	1	1	1	1	2	2	0	1	0	1	0	0	1	1	0	1	0	1	1	0	0	0
942	0	2	0	0	0	1	2	2	0	1	0	0	0	0	0	0	0	0	0	2	0	0	1	0	1	1	0	0	1	1	0	1	2	1	1	1	2	0	0	2	1	0	0	0	0	0	0	0	1
943	0	2	0	0	0	0	0	1	1	1	1	0	1	0	1	0	0	2	2	0	0	0	1	1	1	1	2	1	1	0	1	1	1	2	0	2	2	0	1	0	1	1	1	0	1	1	0	0	0
944	0	0	0	1	0	2	1	1	0	0	2	1	2	0	1	1	2	1	1	1	1	0	1	0	1	1	0	0	0	2	0	1	1	1	1	1	1	0	0	2	0	1	1	0	1	0	0	0	0
945	1	1	0	0	1	1	1	1	1	1	1	1	0	0	0	0	1	2	1	1	0	0	0	0	0	0	0	0	1	1	1	0	0	2	0	2	2	0	0	0	1	0	0	0	0	2	0	0	0
946	1	2	0	0	0	2	1	1	1	1	1	1	1	0	1	0	1	2	1	0	1	0	0	0	1	1	0	0	0	2	1	1	1	1	1	1	2	0	1	0	1	0	0	1	0	1	0	0	1
947	1	2	0	0	0	0	2	2	0	1	0	0	0	0	0	0	1	0	0	2	0	0	1	1	1	1	0	1	1	1	2	1	1	0	1	1	2	0	0	2	0	1	0	0	2	1	0	1	0
948	0	1	0	0	1	1	2	1	1	1	1	0	2	0	2	0	2	0	0	1	0	0	1	1	0	0	0	1	1	2	0	1	1	1	1	1	2	0	0	1	0	0	0	0	1	0	0	0	0
949	0	1	0	1	0	1	1	1	1	2	1	0	0	0	0	0	0	0	1	1	1	0	0	0	0	0	0	2	2	0	0	1	1	2	0	2	1	0	0	0	0	0	0	0	1	2	0	0	1
950	0	1	0	0	1	1	0	2	0	0	1	0	0	0	0	0	1	0	1	1	0	0	1	1	1	1	0	0	0	2	2	1	0	2	1	2	1	0	0	0	0	1	0	0	1	1	0	1	0
951	1	0	0	0	0	2	2	0	2	2	0	1	1	0	1	0	1	0	0	2	0	0	0	0	0	0	1	1	1	1	0	1	2	1	1	1	2	0	1	1	1	0	0	0	0	0	0	0	0
952	0	1	0	0	1	1	1	1	1	1	0	0	0	0	0	0	0	0	0	2	0	0	0	0	0	0	0	0	0	2	1	1	0	1	1	1	2	1	1	0	0	0	0	0	1	2	0	0	0
953	1	0	0	0	0	1	2	2	0	0	1	0	0	0	0	0	0	2	2	0	0	1	0	0	0	0	0	0	0	2	0	1	1	0	2	0	1	0	0	0	1	0	0	0	0	0	0	0	0
954	1	2	0	0	0	0	2	2	0	1	0	1	1	0	1	0	0	0	0	2	0	0	0	0	0	0	0	1	1	1	0	1	2	1	0	2	0	0	0	1	0	0	0	0	0	0	0	0	0
955	0	1	0	0	0	0	1	1	1	1	1	1	1	0	1	0	2	0	0	2	0	0	0	0	0	0	1	0	0	1	0	1	1	2	0	2	0	0	0	0	0	0	0	0	0	0	0	0	0
956	1	0	0	0	0	1	2	2	1	1	0	0	0	0	0	0	2	2	1	1	1	0	0	0	0	0	0	1	2	0	0	2	2	0	2	0	1	1	1	0	0	1	1	0	1	0	0	0	1
957	0	0	0	0	0	2	1	2	1	1	0	1	1	0	1	0	1	1	0	1	0	0	2	1	1	1	0	0	0	2	1	1	1	1	1	1	1	0	0	0	0	1	1	0	1	0	0	0	0
958	0	1	0	0	0	1	1	1	1	1	0	1	1	0	1	0	1	1	0	1	0	0	0	0	0	0	0	2	2	1	1	2	1	0	1	1	2	1	1	1	0	1	1	1	1	2	0	0	0
959	0	2	0	1	0	1	1	1	1	1	0	1	1	0	2	0	2	1	1	1	1	0	0	0	0	0	0	1	1	2	0	0	0	2	0	2	1	0	0	0	0	1	1	0	1	0	0	0	0
960	0	2	0	2	0	2	1	1	1	1	0	0	1	0	0	1	1	2	1	0	1	0	0	0	0	0	1	2	2	1	1	0	0	2	0	2	2	1	1	1	0	0	0	1	0	1	0	0	0
961	0	0	0	0	1	2	1	1	0	0	1	0	0	0	0	0	2	0	0	2	0	0	0	0	0	0	0	1	1	1	0	1	2	1	2	1	2	0	0	1	1	0	0	0	1	0	0	1	0
962	1	0	0	0	1	1	2	2	0	1	0	0	1	0	1	0	1	1	1	1	0	0	1	0	0	0	0	0	0	2	0	1	2	1	1	1	1	1	1	0	0	1	1	0	0	2	0	0	0
963	1	0	0	0	0	2	1	1	1	1	0	0	2	0	2	0	1	2	1	0	1	0	0	0	0	0	0	0	2	0	0	1	1	1	1	1	2	0	0	1	1	0	0	0	0	0	0	0	0
964	0	0	0	0	1	2	0	2	0	0	1	0	0	0	0	0	2	1	1	1	0	0	1	0	0	0	0	1	1	1	1	1	1	0	1	1	2	1	1	0	0	1	1	0	1	2	0	0	0
965	0	1	0	0	0	1	2	2	0	0	1	0	0	0	0	1	2	0	0	1	0	0	0	0	1	1	0	0	0	1	0	0	0	2	1	1	2	0	0	1	0	0	0	1	1	0	0	0	0
966	0	0	0	0	0	1	2	0	1	1	0	1	2	0	1	1	1	1	2	0	1	0	0	0	0	0	0	0	0	1	1	1	1	1	1	1	1	0	0	2	0	0	0	0	0	2	0	0	0
967	0	1	0	0	1	1	2	2	0	1	0	0	1	0	0	1	2	2	1	1	0	0	0	0	0	0	0	0	1	1	0	1	2	1	1	1	2	0	0	1	1	0	0	1	0	1	0	0	1
968	1	2	0	1	0	1	2	1	1	1	0	1	2	1	0	0	1	1	1	1	1	0	0	0	0	0	0	1	1	1	1	1	1	1	1	1	1	0	0	1	1	0	0	0	0	0	0	0	0
969	1	0	0	0	0	1	1	1	1	1	0	0	0	0	0	0	2	1	0	2	0	0	1	0	0	0	0	0	2	0	0	1	1	1	1	1	0	0	0	0	0	1	1	0	0	0	0	0	0
970	0	0	0	2	1	2	2	2	0	0	0	0	1	0	1	0	0	1	1	1	0	0	0	0	0	0	0	1	2	0	1	2	1	2	0	2	2	1	1	1	0	1	1	0	1	1	0	2	0
971	1	1	0	0	1	1	2	1	0	0	0	2	2	0	2	0	0	2	2	0	0	0	0	0	0	0	0	2	2	0	1	1	2	0	0	2	2	0	0	0	1	1	1	1	1	2	0	0	0
972	0	1	0	0	0	1	2	0	2	2	0	0	2	0	2	0	2	1	1	1	0	0	0	0	0	0	0	1	1	1	0	1	1	1	1	1	2	0	0	1	0	0	0	1	0	0	0	0	1
973	1	0	0	0	0	1	2	0	2	2	0	0	1	0	1	0	2	0	0	2	0	0	1	0	1	1	0	2	2	0	1	0	0	2	0	2	1	0	0	2	1	1	1	0	1	1	0	0	0
974	0	2	1	1	0	1	2	1	0	0	1	0	0	0	0	0	1	1	1	1	1	0	0	0	0	0	1	1	1	2	0	2	2	0	2	0	1	0	1	0	1	1	1	0	1	0	0	0	1
975	0	1	0	1	0	1	2	0	2	2	0	1	2	0	2	0	1	0	0	2	0	0	1	1	1	2	2	1	1	0	1	2	1	2	0	2	1	0	0	0	0	0	0	0	0	1	0	0	0
976	1	2	0	0	0	0	1	2	0	1	1	1	1	0	1	0	0	1	1	0	1	0	0	0	0	0	0	0	1	1	0	2	1	2	1	1	1	0	0	1	0	0	0	0	0	0	0	0	0
977	1	0	0	0	1	2	2	2	0	1	0	1	1	0	1	0	0	2	1	1	1	0	0	0	1	1	0	0	0	1	1	0	0	2	0	2	2	1	1	1	0	1	1	0	1	0	0	0	1
978	0	2	0	0	0	0	2	2	0	1	0	0	1	0	1	0	0	2	0	2	0	0	0	0	0	0	0	0	0	2	0	1	1	1	0	2	1	0	0	0	0	1	1	0	2	0	0	0	0
979	1	1	0	0	0	1	2	2	0	0	0	0	1	0	0	1	2	0	0	2	0	0	0	0	0	0	0	2	2	1	0	1	1	1	0	2	1	0	0	1	0	1	0	0	1	0	0	0	0
980	0	1	2	0	0	0	2	1	1	1	0	0	1	0	0	0	2	2	1	1	1	0	1	1	1	1	0	0	0	1	0	2	1	2	0	2	2	0	0	2	0	0	0	0	0	0	0	0	0
981	0	1	0	1	0	2	2	1	1	1	1	1	1	0	1	0	1	1	1	0	1	0	0	0	0	0	0	0	0	2	0	1	1	2	0	2	0	0	0	0	0	0	0	2	0	0	0	0	0
982	1	2	0	0	0	0	1	2	0	1	1	0	1	0	0	1	1	0	1	1	1	0	0	0	0	0	0	0	1	1	0	1	1	0	1	1	1	0	0	0	0	1	1	0	1	2	1	0	1
983	1	1	0	1	0	2	1	2	0	1	0	0	0	0	0	0	1	0	0	2	0	0	0	0	0	0	0	0	0	2	1	1	1	1	0	2	2	0	1	0	1	0	0	0	1	0	0	0	0
984	0	2	0	1	0	1	2	2	1	1	1	0	0	0	0	0	2	0	0	2	0	0	0	0	0	0	0	0	2	0	0	1	1	2	0	2	1	0	0	0	0	0	0	0	0	0	0	0	0
985	0	2	0	0	0	1	1	2	0	0	1	0	1	0	0	1	1	0	0	2	0	0	0	0	0	0	1	0	0	1	0	1	0	2	0	2	1	0	0	0	0	1	0	0	1	1	0	1	0
986	0	1	1	1	0	1	1	1	1	1	1	0	0	0	0	0	1	1	1	1	0	2	0	0	0	0	0	1	2	1	0	2	2	0	1	1	1	0	0	0	0	0	0	0	0	0	0	0	0
987	1	1	0	0	0	2	2	2	0	0	0	1	1	0	1	0	0	2	1	0	0	0	0	0	0	0	0	0	0	1	1	1	0	2	1	2	0	0	0	0	0	0	0	1	0	1	0	1	0
988	1	1	0	0	1	1	2	1	1	1	1	0	1	0	1	0	1	1	1	1	0	1	0	0	0	0	0	1	1	0	1	2	2	2	0	2	2	0	0	1	0	0	0	0	1	2	0	0	1
989	0	2	0	0	0	0	2	1	1	2	0	1	2	0	1	0	1	1	0	1	0	0	0	0	1	1	0	0	0	1	1	1	0	1	1	1	1	0	0	0	0	1	1	0	1	1	0	0	0
990	1	1	1	0	1	2	0	2	0	0	2	0	1	0	0	1	1	2	0	1	0	0	0	0	0	0	1	0	0	1	0	0	0	1	1	1	2	0	0	1	0	0	0	0	0	0	0	1	0
991	1	1	0	1	0	1	1	2	0	0	1	1	1	0	0	0	0	0	0	2	0	1	0	0	0	0	0	0	0	2	0	2	2	1	1	1	2	0	0	0	0	0	0	1	0	1	0	0	0
992	0	1	0	0	0	1	2	2	0	0	0	0	1	0	1	0	2	2	1	1	0	0	0	0	0	0	0	0	0	1	0	2	2	0	1	0	1	1	1	0	0	0	0	0	1	0	0	1	0
993	0	2	0	0	0	0	2	1	1	2	0	1	1	1	0	0	1	1	1	1	1	0	0	0	1	1	1	0	0	0	0	0	0	1	1	1	2	0	0	2	0	0	0	0	0	0	0	0	0
994	1	1	0	0	0	1	2	1	1	1	0	0	1	0	1	0	1	2	1	0	1	0	0	0	0	0	0	0	0	1	0	1	2	1	1	1	1	0	0	0	0	1	1	0	1	1	0	0	0
995	1	2	1	1	0	1	1	1	1	1	0	0	1	0	0	0	1	1	0	1	0	0	0	0	0	0	1	0	0	1	0	1	1	2	0	2	2	0	0	1	0	0	0	0	1	0	0	0	0
996	0	0	0	2	1	2	2	2	1	1	0	0	1	0	0	1	1	0	0	2	0	0	1	1	1	1	0	0	1	1	0	1	1	2	0	2	1	0	0	1	0	0	0	0	0	0	0	0	1
997	0	1	0	1	0	1	1	2	0	1	1	0	2	0	2	0	0	1	0	1	0	0	0	0	0	0	0	1	2	0	1	2	1	2	0	2	1	0	0	1	0	0	0	0	0	1	0	1	0
998	1	1	0	1	0	2	1	2	0	0	1	1	1	0	1	0	0	0	0	2	1	0	0	0	0	0	0	1	2	0	1	1	1	1	1	1	0	0	0	1	0	1	1	0	0	0	0	1	0
999	0	2	0	1	0	1	1	2	0	0	1	0	0	0	0	0	2	0	0	2	0	0	0	0	0	0	0	0	0	1	1	0	0	2	0	2	2	0	1	0	1	1	1	0	0	0	0	0	1
1000	0	1	1	1	0	1	1	2	0	0	1	0	0	0	0	0	2	1	1	1	1	0	1	0	0	0	0	1	1	2	0	1	1	1	1	1	1	0	0	1	0	0	0	0	1	0	0	0	0
[truncated: 952 more columns]
