# Supplementary material for: KNN-MDR: a learning approach for improving interactions mapping performances in genome wide association studies
Source: BMC Bioinformatics. 2017 Mar 21;18:184. doi: 10.1186/s12859-017-1599-7 (PMC5361736; doi:10.1186/s12859-017-1599-7)
Supplement: Supplementary file 2 — The data set(s) supporting the results of Table 1. (ZIP 22742 kb) [file 12859_2017_1599_MOESM2_ESM.zip › Nouveau dossier/S21/mkallsimul.dat]

1	1	1	1	0	0	1	1	1	0	1	0	0	0	0	0	0	1	1	1	1	1	0	2	0	0	0	0	0	2	2	1	1	1	0	2	1	1	0	0	2	2	0	0	1	0	0	0	1	1
2	1	1	1	0	0	1	1	0	1	1	1	1	2	1	0	1	1	1	1	0	1	0	2	0	1	1	0	0	2	2	0	1	2	0	1	2	1	0	0	1	1	0	0	1	1	0	0	1	0
3	0	1	1	0	0	0	1	0	1	1	0	0	0	0	0	0	2	1	1	1	1	0	0	0	0	0	0	1	2	2	1	0	2	0	2	1	0	0	0	0	0	0	0	1	1	1	0	2	0
4	0	1	1	0	0	1	2	0	0	0	0	0	0	0	0	1	2	1	1	1	1	0	2	0	0	0	0	0	2	2	0	0	1	0	1	1	1	1	1	1	1	1	1	2	1	0	0	2	0
5	0	2	0	0	0	0	2	0	0	0	2	0	1	1	0	0	0	1	0	1	0	0	2	0	1	1	0	1	2	2	1	1	2	0	0	2	2	0	0	1	1	0	0	1	0	0	0	1	1
6	1	2	1	1	0	0	2	1	0	1	0	0	0	0	0	0	2	1	1	1	1	0	0	0	1	1	0	0	2	2	1	0	0	0	0	2	2	0	0	2	2	1	1	1	1	0	0	0	2
7	1	1	1	1	0	0	0	0	0	0	1	0	1	0	0	0	0	2	0	1	0	0	1	0	1	1	0	2	1	2	2	0	1	1	1	1	1	0	0	1	1	0	1	2	0	1	0	1	1
8	0	0	2	0	0	0	0	0	2	2	0	0	0	0	0	0	0	2	2	0	1	0	2	0	0	0	1	1	2	2	0	2	1	0	0	2	1	0	0	2	2	1	1	2	1	2	1	0	2
9	0	2	0	0	0	0	1	1	0	1	0	0	0	0	0	0	2	1	1	1	1	0	1	1	0	0	0	1	2	2	0	1	1	0	1	1	1	0	0	0	0	0	0	0	0	0	0	0	2
10	1	1	0	0	0	0	1	0	1	1	1	0	0	0	0	0	0	1	0	1	0	0	2	0	0	0	0	1	2	2	0	1	2	0	2	0	1	0	1	1	0	0	0	1	0	0	0	2	1
11	1	0	2	0	0	0	0	0	1	1	0	0	0	0	0	0	2	0	0	2	0	0	2	0	0	0	0	1	2	2	2	1	0	1	0	2	1	0	0	1	1	0	0	1	0	1	0	1	1
12	0	1	1	0	0	0	2	0	1	1	0	0	0	0	0	0	2	0	0	2	0	0	2	0	0	0	0	0	1	1	1	0	1	0	1	1	2	0	0	2	2	1	1	1	1	1	0	0	2
13	1	2	1	1	0	0	1	0	1	1	0	1	2	1	0	0	1	1	0	1	0	0	1	0	0	0	0	0	2	1	0	1	1	0	0	2	2	0	0	1	1	1	1	1	1	2	1	1	1
14	1	1	2	0	0	1	1	0	1	1	1	0	0	0	0	0	0	0	0	2	0	0	2	0	0	0	0	1	2	2	0	0	1	1	1	2	1	0	0	2	2	0	0	0	0	0	0	1	1
15	0	2	1	0	0	0	2	1	0	1	0	1	2	1	0	0	1	1	1	1	1	0	2	0	0	0	0	1	2	2	2	1	1	1	0	2	1	0	0	0	0	0	0	1	1	1	1	1	1
16	0	1	1	0	0	0	1	1	0	1	0	0	0	0	0	0	1	1	1	1	1	0	2	0	0	0	0	0	2	2	1	1	1	1	0	2	2	0	0	2	2	1	1	1	1	0	0	1	1
17	0	1	1	1	0	0	1	0	0	0	2	1	1	0	0	1	2	1	1	1	0	1	1	0	0	0	0	2	1	1	1	0	0	0	0	2	1	1	0	1	0	0	0	2	0	1	0	1	1
18	1	1	1	0	1	1	1	0	1	1	1	1	1	0	0	1	2	0	0	2	0	1	1	0	0	0	0	1	2	2	2	1	2	1	2	2	1	0	0	0	0	0	0	1	1	1	0	1	1
19	1	2	1	0	0	0	2	0	0	0	1	1	1	0	0	1	2	0	0	2	0	0	2	0	0	0	0	0	2	1	0	0	0	2	1	1	0	0	0	1	1	0	0	2	1	1	0	2	0
20	1	2	0	0	0	0	2	1	0	1	1	0	1	0	0	0	0	0	0	2	0	0	1	0	1	1	0	0	2	2	1	0	1	1	1	1	0	1	1	0	0	0	2	2	0	0	0	2	2
21	0	1	1	0	1	0	0	0	1	1	0	1	0	0	0	0	1	1	0	1	0	0	2	0	0	0	0	1	1	1	1	1	0	0	1	1	1	1	1	1	1	0	0	1	0	0	1	1	1
22	0	0	1	0	0	0	2	0	1	1	1	1	2	1	0	1	1	0	0	2	0	0	2	0	0	0	0	1	1	1	1	0	0	1	0	2	2	0	0	2	2	1	0	0	2	1	0	2	0
23	1	1	1	1	0	0	2	0	0	0	0	0	0	0	0	0	2	0	0	2	0	0	1	0	1	1	1	1	1	1	1	0	2	0	2	1	2	0	1	2	1	0	0	2	1	0	0	1	1
24	1	1	1	0	0	0	2	0	1	1	0	0	0	0	0	0	1	1	0	1	0	1	2	0	0	0	0	0	2	2	0	1	0	0	0	2	1	0	0	2	2	1	1	1	2	0	0	2	1
25	0	1	1	0	0	0	1	0	0	0	2	0	1	2	0	0	1	1	0	2	0	0	1	0	0	0	0	0	2	2	0	0	2	1	2	2	1	0	0	2	2	2	2	2	2	1	0	0	2
26	0	1	1	0	0	0	1	1	1	2	0	0	2	2	0	0	1	1	0	1	0	0	1	1	1	1	0	0	2	2	1	1	1	1	0	2	0	0	0	1	0	0	0	1	1	1	0	2	0
27	0	1	1	0	0	0	1	0	1	1	1	0	1	1	0	0	2	0	0	2	0	0	1	0	0	0	0	1	1	1	1	1	1	0	1	1	2	0	0	1	1	1	1	2	1	1	0	1	1
28	1	1	2	1	0	0	2	0	0	0	0	0	2	2	0	0	1	1	1	1	0	0	2	0	0	1	0	1	1	2	1	1	2	0	1	1	1	0	0	1	1	1	1	2	1	2	0	1	2
29	0	1	1	0	1	0	2	0	2	2	0	1	1	0	0	0	2	1	1	1	1	0	2	0	0	0	1	1	2	2	0	0	0	2	1	1	1	0	1	1	0	0	1	1	1	1	1	0	2
30	1	0	1	0	0	0	0	0	2	2	0	1	0	0	0	0	1	2	0	2	0	0	0	0	1	1	0	1	1	1	1	1	1	1	0	2	2	0	0	1	1	1	1	2	1	1	0	1	1
31	0	2	2	1	0	0	1	1	1	2	0	1	1	0	0	1	2	1	1	1	0	0	2	0	0	0	0	1	2	2	1	1	0	0	1	1	2	0	0	2	2	0	1	1	1	0	0	2	0
32	0	1	2	1	0	0	2	1	0	1	0	1	2	2	0	0	1	2	2	0	0	0	2	0	0	0	0	0	2	2	0	0	0	0	0	2	2	0	0	2	2	0	0	2	0	0	0	1	1
33	1	2	0	0	0	0	2	1	0	1	0	0	0	0	0	0	2	0	0	2	1	0	2	0	0	0	0	1	2	1	0	0	0	2	1	1	1	0	0	2	2	1	0	0	1	0	0	0	2
34	1	1	1	0	0	0	2	0	0	0	1	0	2	2	0	0	2	1	1	1	0	0	1	0	1	1	0	1	2	2	2	0	0	0	0	2	1	0	0	1	1	0	0	2	0	0	0	2	0
35	1	0	2	0	0	2	1	1	1	2	0	1	1	0	0	1	1	1	1	1	0	0	2	0	1	1	0	0	2	2	2	0	1	0	0	2	1	0	0	0	0	0	0	2	0	0	0	1	1
36	0	2	0	1	0	0	0	0	1	1	0	0	0	0	0	0	2	0	0	2	0	0	2	0	0	0	0	0	1	1	1	1	0	1	1	1	0	1	1	1	0	0	0	1	0	1	0	2	0
37	1	1	1	0	0	0	2	0	1	1	0	1	1	1	0	0	1	1	0	1	0	0	1	0	0	0	0	0	2	2	0	0	0	0	0	2	2	0	0	1	1	1	1	2	2	1	0	0	1
38	1	0	1	0	0	0	2	1	0	1	1	1	1	1	0	0	1	0	0	2	0	0	2	0	1	1	0	0	2	2	0	1	1	0	0	2	2	0	0	1	1	0	0	2	0	0	0	2	0
39	0	1	1	0	0	1	0	0	1	1	1	0	1	1	0	0	0	0	1	1	1	1	2	0	0	0	0	1	1	0	1	1	1	0	1	2	1	0	0	1	1	0	0	0	0	1	0	2	0
40	0	0	2	0	0	0	2	1	0	1	0	1	2	1	0	1	0	2	0	1	0	0	2	0	0	0	0	0	2	2	0	0	1	0	0	2	1	0	0	1	1	1	1	2	1	1	0	1	1
41	1	2	1	1	0	0	1	0	1	1	0	0	2	1	1	0	1	1	0	1	0	0	1	1	1	1	0	2	1	1	2	1	1	1	1	2	0	1	1	0	0	0	0	1	0	0	1	1	1
42	0	2	0	0	0	0	1	0	0	0	1	0	0	0	0	0	1	2	1	0	1	0	2	0	1	1	0	0	2	2	1	0	0	1	0	2	1	0	0	1	1	0	0	1	0	0	1	0	2
43	0	1	1	1	1	1	1	0	1	1	1	1	1	1	0	0	1	1	0	1	0	0	2	0	0	0	0	0	2	1	1	0	0	0	0	2	2	0	0	1	1	0	1	2	2	0	0	1	1
44	0	1	1	1	0	1	2	0	1	1	0	0	0	0	0	0	1	0	1	1	0	0	2	0	0	0	0	1	1	1	1	1	1	0	0	2	1	0	1	1	0	1	2	2	1	1	0	2	0
45	1	2	1	0	0	0	0	0	2	2	0	1	1	0	0	1	0	0	0	2	0	0	2	0	1	1	0	0	1	1	0	1	1	0	0	2	0	0	0	1	1	1	0	0	1	1	0	2	1
46	0	1	2	0	0	0	2	1	0	1	1	1	1	0	0	1	2	0	0	1	0	0	2	0	1	1	0	1	2	2	1	2	1	0	1	0	2	0	0	1	1	0	0	2	0	0	0	2	0
47	1	1	1	0	0	0	2	1	0	1	1	0	0	0	0	0	2	1	1	1	1	0	1	1	1	1	1	1	2	2	0	1	1	2	1	1	1	0	0	1	0	0	1	2	1	0	0	1	0
48	0	1	1	0	0	1	1	0	0	0	1	1	1	0	0	0	1	0	0	2	0	0	2	0	1	1	0	0	2	2	0	0	1	1	1	1	1	0	0	1	1	0	1	2	1	1	0	2	0
49	1	1	2	0	0	0	0	0	1	1	0	0	0	0	0	0	1	0	0	2	0	0	2	0	0	0	0	1	1	2	1	0	1	0	0	2	2	0	0	2	1	0	0	0	0	1	0	1	0
50	0	2	0	1	0	0	1	0	0	0	1	1	2	1	0	1	1	0	0	2	0	0	2	0	0	0	0	0	2	1	1	2	2	1	0	2	1	1	0	1	1	0	0	1	0	0	1	1	1
51	0	1	1	0	0	0	2	1	0	1	0	0	1	1	0	0	1	2	2	0	0	0	2	0	0	0	0	0	1	1	1	1	1	2	1	1	2	0	0	1	1	0	0	2	1	0	0	2	0
52	1	2	0	0	0	0	1	0	0	0	2	0	1	1	0	0	1	1	1	1	1	0	2	0	0	0	0	1	1	1	1	0	1	1	1	2	2	0	0	0	0	1	1	1	1	0	0	1	1
53	1	2	0	1	1	0	1	0	0	0	1	1	1	1	0	0	2	1	1	1	1	0	1	0	0	0	0	0	2	2	1	0	1	1	1	1	1	0	0	1	1	0	1	2	1	1	0	1	0
54	0	1	1	1	0	0	2	1	0	1	1	1	1	1	0	0	1	1	1	1	1	0	2	0	0	0	0	0	2	2	0	1	1	0	2	1	1	0	0	1	1	0	1	2	0	2	0	1	1
55	0	2	0	1	1	0	1	1	0	1	0	0	1	1	0	0	1	2	1	0	1	0	1	0	1	1	0	0	2	2	0	0	0	1	2	2	0	0	0	0	0	0	0	2	0	1	0	0	2
56	1	1	1	1	0	0	1	2	0	2	0	1	1	0	0	1	1	1	1	0	0	0	2	0	0	0	0	0	2	2	1	1	1	0	1	1	1	0	0	1	1	0	1	2	1	0	0	2	0
57	1	2	1	0	0	0	1	0	1	1	1	0	0	0	0	0	1	1	0	1	0	0	2	0	0	0	0	0	2	1	1	1	1	1	2	1	1	0	0	2	2	0	1	2	0	0	0	2	1
58	0	1	1	0	1	1	1	0	1	1	0	0	0	0	0	0	2	0	0	2	0	0	1	1	2	2	0	0	1	1	1	1	2	0	1	2	2	0	0	2	2	0	1	2	0	0	1	1	1
59	0	0	2	0	0	1	2	0	1	1	0	1	1	0	0	1	2	1	1	1	0	1	2	0	0	0	0	0	2	2	0	0	1	1	2	0	1	0	0	1	1	0	0	2	0	0	0	2	0
60	1	1	2	1	0	0	1	0	1	1	1	0	0	0	0	0	1	2	1	0	1	0	2	0	0	0	0	0	1	1	0	0	0	1	0	2	1	0	0	2	2	0	2	2	1	0	0	1	1
61	0	1	1	0	0	0	1	0	1	1	0	1	1	1	0	0	1	1	1	1	0	0	2	0	0	0	0	0	2	2	0	0	0	0	0	2	2	0	0	1	1	1	1	2	1	2	0	0	2
62	1	1	2	0	0	1	2	1	0	1	0	0	0	0	0	0	2	2	1	1	0	0	1	1	1	1	0	0	2	2	0	0	0	0	0	2	1	0	0	2	2	0	0	2	0	2	0	1	1
63	1	0	2	0	1	0	1	1	1	2	0	1	1	0	0	0	1	0	1	1	1	0	2	0	0	0	0	0	2	2	0	1	0	0	0	2	1	0	0	1	1	0	0	2	1	1	0	0	1
64	0	2	1	0	0	0	0	0	2	2	0	0	0	0	0	0	1	1	0	1	0	0	1	0	0	0	0	0	2	2	1	0	2	0	1	2	2	0	0	1	1	0	0	2	0	0	0	2	0
65	0	1	1	0	0	1	1	0	1	1	0	0	0	0	0	0	1	0	0	2	0	0	2	0	0	0	0	0	2	2	0	1	1	0	1	1	1	0	0	2	1	1	0	1	2	1	0	2	0
66	0	1	2	1	0	0	0	0	1	1	0	0	2	2	0	0	0	2	2	0	0	0	1	0	0	0	0	0	1	1	1	2	1	0	1	0	2	0	0	1	1	0	1	1	1	0	0	2	0
67	1	1	1	1	0	0	1	0	1	1	1	0	0	0	0	0	0	0	1	1	1	1	2	0	0	0	0	0	2	2	1	0	2	1	1	2	2	0	0	0	0	1	0	1	1	1	1	1	1
68	0	1	1	0	0	0	1	1	1	2	0	0	0	0	0	0	1	2	2	0	1	0	2	0	1	1	0	0	2	2	0	1	1	0	0	2	1	0	0	1	1	0	0	2	0	0	0	1	1
69	1	0	2	0	0	0	2	1	0	1	1	1	1	0	0	1	1	0	0	2	0	0	2	0	0	0	0	1	2	2	2	0	2	0	0	2	1	0	0	1	1	0	0	0	1	0	0	1	0
70	1	1	1	1	0	0	1	0	1	1	1	1	1	1	0	0	0	1	0	0	0	0	2	0	0	0	0	2	1	1	2	0	1	0	0	2	0	0	0	1	1	1	0	0	1	0	0	1	1
71	1	2	1	1	0	0	0	0	2	2	0	1	1	1	0	0	0	2	1	0	0	0	2	0	0	0	0	0	2	2	0	0	2	0	0	2	2	0	0	2	2	1	0	0	1	0	1	0	2
72	0	0	2	0	0	1	1	0	0	0	1	1	2	2	0	0	0	2	1	1	1	0	1	1	1	1	0	1	2	2	1	0	1	0	1	1	2	0	0	1	1	0	1	2	0	1	0	2	1
73	0	1	1	0	0	0	0	0	1	1	0	1	1	1	0	0	1	1	1	1	1	0	2	0	1	1	0	1	1	0	1	1	1	1	0	2	2	0	0	2	2	2	2	2	2	1	0	2	0
74	0	1	2	2	0	0	2	1	0	1	0	0	1	0	0	0	0	1	0	1	0	0	2	0	0	0	0	1	1	1	1	1	1	0	0	2	1	0	0	1	1	0	0	0	0	0	0	2	1
75	1	2	1	0	0	0	1	0	2	2	0	1	2	0	0	1	1	0	1	1	1	0	1	0	0	0	0	0	2	2	1	1	1	1	0	2	1	0	0	1	1	1	1	1	1	0	0	2	1
76	1	0	2	1	0	0	1	0	0	0	1	0	0	0	0	0	1	2	1	0	1	0	2	0	0	0	0	1	1	2	2	0	1	1	1	1	2	0	0	1	1	1	1	2	1	1	0	2	0
77	0	1	1	0	0	0	2	0	0	0	1	1	0	0	0	0	2	1	1	1	0	0	2	0	0	0	0	0	2	2	1	1	0	1	0	2	0	1	1	0	0	0	2	2	0	2	0	1	0
78	0	0	2	0	0	1	2	0	0	0	1	0	0	0	0	0	2	0	0	1	0	0	2	0	0	0	0	1	2	2	0	0	1	2	1	2	1	0	0	2	2	0	0	1	0	0	0	0	2
79	1	2	1	2	0	0	1	0	0	0	0	0	1	1	0	0	0	0	1	1	1	0	2	0	1	1	0	0	2	2	2	1	1	1	2	1	1	0	0	1	1	0	0	0	0	0	0	1	0
80	0	1	1	0	0	0	2	0	1	1	1	0	1	0	0	0	2	0	0	2	0	0	2	0	0	0	0	0	2	2	2	0	2	0	1	2	0	0	0	1	1	0	2	2	0	0	1	1	1
81	0	1	1	0	0	0	1	0	2	2	0	1	1	0	0	0	2	0	0	2	0	0	2	0	0	0	0	1	2	1	1	2	1	0	0	2	2	0	0	1	1	0	0	1	1	0	0	1	1
82	1	0	2	1	0	0	0	0	2	2	0	0	0	0	0	0	2	1	1	1	1	0	0	0	0	0	1	0	1	1	1	0	0	0	0	2	2	0	0	1	1	0	1	2	1	1	0	2	1
83	1	0	1	0	0	0	0	0	2	2	0	0	1	1	0	0	2	0	0	2	0	0	2	0	0	0	0	1	2	2	1	0	1	0	1	1	0	0	0	0	0	0	0	1	0	1	0	2	0
84	0	0	2	0	1	0	1	0	0	0	0	0	0	0	0	0	0	0	1	1	1	0	1	0	0	0	0	0	1	1	2	2	2	0	1	1	1	0	0	1	1	0	0	1	0	0	0	0	2
85	0	2	1	1	0	0	1	0	1	1	1	1	2	0	0	1	0	1	2	0	1	0	2	0	0	0	0	0	2	2	0	2	1	0	0	2	2	0	0	1	1	0	1	1	1	0	0	2	0
86	1	1	2	0	0	0	2	0	0	0	0	0	0	0	0	0	2	0	1	1	1	0	2	0	0	0	0	0	2	2	0	0	0	0	0	2	2	0	0	1	1	0	0	0	0	0	0	0	2
87	1	2	1	0	0	0	0	0	2	2	0	0	1	1	0	0	1	0	1	1	1	0	2	0	1	1	0	1	1	1	1	0	0	2	1	1	0	0	0	1	1	0	0	1	0	0	0	0	2
88	1	1	1	0	0	0	0	0	1	1	0	0	1	1	0	0	1	0	1	1	1	0	2	0	0	0	0	0	2	2	0	1	1	2	1	2	1	0	0	0	0	0	0	2	0	2	0	2	0
89	0	1	2	0	0	1	0	0	2	2	0	0	1	0	0	0	0	1	1	0	1	0	2	0	0	0	0	2	1	1	1	0	2	0	1	1	2	0	0	1	1	0	1	2	0	1	0	0	2
90	1	1	2	0	0	0	2	0	1	1	1	1	1	0	0	1	0	0	1	1	1	0	2	0	0	0	0	1	1	1	2	1	0	1	0	2	0	0	0	1	1	1	0	1	1	0	0	1	1
91	0	2	0	1	1	0	1	0	0	0	1	0	0	0	0	0	1	1	0	1	0	0	2	0	0	0	0	0	2	2	1	1	1	2	1	1	2	0	0	2	2	0	1	2	0	0	0	2	2
92	1	0	2	0	0	1	1	0	1	1	1	1	2	2	0	0	0	1	2	0	1	1	2	0	0	0	0	0	2	2	1	1	1	1	2	1	1	0	0	0	0	1	1	1	1	0	1	1	1
93	0	1	1	0	1	0	1	1	1	2	0	0	0	0	0	0	1	1	1	1	1	0	1	0	0	0	0	0	1	1	1	0	1	0	1	1	2	0	0	1	1	1	1	1	1	0	0	2	0
94	1	0	2	0	0	1	2	0	1	1	1	2	2	2	0	0	1	1	1	0	0	0	1	0	0	0	0	0	2	2	0	1	1	0	2	1	0	1	1	0	0	1	0	1	1	1	1	0	2
95	1	1	1	0	0	0	1	0	0	0	1	1	1	0	0	1	2	0	0	2	0	0	1	0	0	0	0	0	1	1	0	0	1	2	0	2	1	0	0	1	1	1	1	1	1	1	0	1	1
96	1	2	0	0	0	0	1	0	0	0	0	0	0	0	0	0	2	0	0	2	0	0	1	0	0	0	0	1	2	2	2	0	0	0	2	1	2	0	0	1	1	0	0	1	0	1	0	2	0
97	1	0	1	0	0	0	1	0	1	1	1	0	0	0	0	0	1	2	2	0	1	1	2	0	0	0	0	0	2	1	1	0	2	0	2	1	1	0	1	1	0	0	0	1	0	0	0	1	0
98	0	1	2	0	0	0	1	1	1	2	1	0	0	0	0	0	2	1	1	1	0	0	2	0	0	0	0	0	2	2	0	1	1	0	0	2	2	0	0	1	1	0	0	1	1	0	1	0	2
99	1	1	2	2	0	0	1	0	0	0	1	0	1	1	0	0	0	2	0	1	0	1	2	0	0	0	0	0	2	1	1	0	1	0	1	1	2	0	0	2	2	0	0	1	0	1	0	1	1
100	1	1	1	0	0	1	1	0	0	0	0	0	0	0	0	0	1	1	0	2	0	1	1	0	0	0	0	1	1	1	1	1	1	1	0	2	1	0	0	1	1	0	0	2	0	0	0	0	2
101	0	2	1	2	0	0	1	0	1	1	1	1	1	1	0	0	2	0	0	2	0	0	0	0	0	0	0	2	1	1	2	0	2	0	0	2	2	0	0	1	1	0	0	1	0	0	0	0	1
102	0	2	0	0	0	0	0	0	2	2	0	0	0	0	0	0	0	1	2	0	1	0	2	0	1	1	0	0	2	2	1	0	0	1	0	2	2	0	0	2	2	0	0	1	0	0	0	1	1
103	0	1	1	0	0	0	2	0	0	0	1	0	1	1	0	0	0	0	1	1	1	0	1	1	1	2	0	0	2	2	1	0	1	0	1	2	1	0	1	2	1	1	1	2	1	0	0	0	2
104	0	2	0	1	0	0	1	0	1	1	1	0	0	0	0	0	1	2	1	0	1	1	2	0	0	0	0	1	1	1	2	1	1	0	0	2	1	1	0	0	0	0	0	2	0	1	0	2	1
105	0	1	1	1	0	0	1	0	0	0	1	0	0	0	0	0	0	1	1	1	0	0	1	0	0	0	0	0	2	2	0	0	1	1	0	2	1	1	1	1	1	0	2	2	1	1	1	0	2
106	1	1	2	1	0	0	1	0	1	1	1	1	1	0	0	1	2	1	1	1	0	0	2	0	0	0	0	1	2	2	2	1	0	0	0	2	1	1	0	0	0	1	0	0	2	1	0	2	0
107	0	1	2	1	0	0	2	0	0	0	1	0	2	1	0	0	1	1	0	2	0	0	2	0	0	0	0	0	2	2	1	1	1	0	1	1	1	0	0	1	1	0	1	2	1	0	0	2	0
108	1	2	2	1	0	0	2	0	0	0	2	0	1	1	0	0	1	2	1	0	1	0	2	0	0	0	0	0	2	2	0	0	1	1	0	2	1	0	1	1	0	1	1	1	1	2	0	1	1
109	1	1	1	0	1	1	2	1	0	1	0	0	0	0	0	0	1	0	1	1	1	0	2	0	0	0	0	0	2	1	0	0	1	0	0	2	1	0	0	2	2	0	1	2	1	1	0	2	1
110	1	1	1	1	0	0	0	0	1	1	0	0	1	1	0	0	1	1	0	1	0	1	2	0	0	0	0	0	2	2	0	1	2	0	0	2	1	0	0	0	0	0	0	2	1	0	1	1	1
111	0	1	1	0	0	0	1	0	1	1	1	0	1	1	0	0	0	2	2	0	0	0	2	0	0	0	0	1	1	1	1	1	1	0	1	2	1	1	1	1	1	0	0	1	1	1	1	0	1
112	1	1	2	1	0	0	1	0	0	0	0	2	2	2	0	0	1	0	0	2	0	0	1	1	1	1	0	0	2	2	1	1	1	2	1	1	1	1	1	1	1	0	0	2	0	1	0	2	0
113	1	1	1	0	1	1	0	0	1	1	1	0	0	0	0	0	1	2	0	1	0	0	1	1	1	1	0	0	1	1	2	0	0	0	0	2	2	0	0	1	1	0	1	2	2	0	0	2	1
114	0	2	0	0	0	0	2	1	0	2	1	0	0	0	0	0	0	1	1	0	1	0	2	0	1	1	0	0	2	2	0	2	1	0	1	1	2	0	1	2	1	0	0	2	1	1	1	0	2
115	1	0	2	0	0	1	0	0	1	1	0	0	1	1	0	0	1	1	1	1	0	0	2	0	0	0	0	1	2	2	0	1	1	1	1	2	2	0	0	1	1	1	1	2	1	0	1	0	1
116	0	1	2	0	0	0	1	0	1	1	0	1	1	0	0	1	2	0	0	1	0	1	2	0	0	0	0	0	1	1	0	0	1	1	0	2	1	0	0	1	1	0	0	1	1	0	0	1	1
117	1	2	1	0	0	0	1	1	1	2	0	0	1	0	0	0	1	2	0	2	0	0	2	0	0	0	0	2	2	2	0	1	0	0	1	1	1	0	0	2	1	0	0	0	0	1	0	0	2
118	1	1	1	0	0	1	1	1	0	1	0	0	0	0	0	0	0	1	0	1	0	1	2	0	0	0	0	0	2	2	0	1	1	0	1	1	1	2	1	1	1	0	1	2	2	0	1	0	2
119	0	0	2	0	0	1	0	0	1	1	0	0	1	1	0	0	0	1	0	1	0	0	2	0	0	0	0	0	1	1	2	2	2	0	0	2	1	0	0	1	1	0	1	2	0	1	0	2	0
120	0	2	0	0	0	0	1	0	0	0	1	0	0	0	0	0	2	1	1	1	1	0	1	0	0	0	0	0	2	1	0	2	1	0	0	2	1	1	1	0	0	0	0	1	0	0	0	2	1
121	1	1	1	0	0	0	1	0	1	1	0	0	0	0	0	0	1	1	1	1	1	0	2	0	0	0	1	0	1	1	1	1	1	0	0	2	2	0	0	0	0	0	0	1	0	0	0	0	2
122	0	1	1	1	1	1	2	0	1	1	0	1	1	1	0	0	2	1	1	1	0	0	2	0	1	1	1	1	2	2	0	1	2	1	1	2	1	0	0	0	0	1	1	2	1	0	0	1	1
123	0	1	2	2	0	0	0	0	2	2	0	0	1	1	0	0	1	1	1	1	0	0	2	0	0	0	0	0	2	2	1	2	1	0	0	2	2	0	0	1	1	0	1	2	1	1	1	2	1
124	1	1	1	0	0	0	1	0	1	1	1	0	1	1	0	0	0	1	1	1	1	0	2	0	0	0	0	0	2	2	2	0	1	2	1	1	1	0	0	1	1	0	0	2	0	0	0	2	0
125	0	1	1	0	0	0	1	0	1	1	0	1	2	0	0	1	1	1	0	1	0	0	1	1	1	1	0	1	2	2	0	1	2	0	1	1	1	1	1	1	1	0	0	2	0	0	0	1	1
126	0	1	1	1	0	0	1	0	0	0	0	1	1	0	0	1	0	0	1	1	1	0	2	0	0	0	0	1	2	2	0	1	1	0	1	2	1	1	1	1	1	1	2	2	0	0	0	1	1
127	1	2	0	0	0	0	0	0	1	1	0	0	1	1	0	0	1	0	1	1	0	0	2	0	0	0	0	0	2	1	0	1	1	2	2	1	2	0	0	1	1	0	1	2	0	0	0	2	0
128	1	1	2	0	0	0	1	1	1	2	0	0	1	1	0	0	1	1	0	2	0	0	2	0	0	0	0	1	2	2	1	1	1	2	1	2	1	0	0	1	1	1	0	0	2	1	0	1	1
129	0	1	1	0	0	1	0	0	1	1	0	0	1	1	0	0	1	1	1	1	0	0	1	0	1	1	1	1	2	2	0	0	1	1	1	1	1	0	0	1	1	0	0	1	0	0	1	0	2
130	0	1	2	1	0	0	0	0	2	2	0	1	2	1	0	1	1	1	0	1	0	0	2	0	0	0	1	0	2	2	0	1	1	0	1	1	1	0	0	1	1	0	0	2	0	0	0	0	2
131	0	1	1	1	1	1	2	1	0	1	1	1	0	0	0	0	1	0	1	1	1	0	2	0	0	0	0	0	1	1	1	1	0	0	0	2	1	0	0	2	2	0	0	2	0	0	0	2	0
132	1	1	1	0	0	0	2	0	0	0	0	0	0	0	0	0	0	0	0	2	0	0	2	0	1	1	0	0	2	2	1	0	1	0	0	2	1	0	1	1	0	1	1	1	1	0	0	2	0
133	1	1	2	1	0	0	2	0	1	1	1	1	1	1	0	0	0	1	0	1	0	1	2	0	0	0	0	0	2	2	1	0	2	0	0	2	2	0	0	1	1	1	1	1	1	1	0	1	1
134	0	1	1	1	0	0	2	0	1	1	1	1	1	0	0	0	1	0	0	2	0	0	2	0	0	0	0	1	1	1	1	2	1	0	0	2	1	0	0	1	1	1	0	1	2	1	0	1	2
135	0	2	1	1	0	0	2	1	0	1	0	0	0	0	0	0	2	2	0	1	0	0	1	0	0	0	0	1	2	2	2	0	0	0	1	1	0	0	0	1	1	1	1	2	1	0	0	2	1
136	0	2	1	2	0	0	1	0	0	0	0	0	0	0	0	0	2	0	0	2	0	0	2	0	0	0	0	0	2	2	1	0	0	0	0	2	1	0	0	0	0	0	1	2	1	2	0	1	0
137	0	2	1	0	1	1	0	0	2	2	0	1	2	1	0	0	1	2	2	0	1	0	0	1	1	1	0	0	2	2	1	2	2	0	1	1	1	0	0	1	0	0	0	1	1	1	0	2	0
138	1	0	2	0	0	0	2	0	1	1	0	2	2	1	0	0	2	0	0	2	0	1	1	0	0	0	0	1	2	2	2	0	1	1	0	2	2	0	0	2	2	0	0	1	0	0	0	2	0
139	0	2	1	2	0	0	0	0	2	2	0	1	2	1	1	0	1	0	1	1	0	0	2	0	0	0	0	1	1	0	1	1	1	0	0	2	0	0	0	0	0	1	1	2	0	0	0	2	1
140	1	1	1	0	0	0	1	1	0	1	0	1	1	0	0	1	0	1	0	2	0	0	2	0	1	1	0	1	1	1	1	1	2	0	1	1	2	0	0	1	1	1	0	0	1	1	0	2	0
141	1	2	1	0	0	0	1	0	1	1	0	0	0	0	0	0	1	0	0	1	0	0	2	0	0	0	0	0	2	2	0	1	1	1	1	1	1	0	0	1	1	0	0	1	0	0	0	1	1
142	0	1	1	0	0	1	1	0	1	1	1	0	1	1	0	0	1	0	0	2	0	0	2	0	0	0	0	0	2	2	0	1	1	1	0	2	1	0	0	0	0	0	0	1	0	0	0	0	2
143	0	1	2	0	0	0	1	0	1	1	0	0	1	1	0	0	2	0	0	2	0	0	2	0	0	0	0	0	1	1	0	0	1	1	0	2	1	1	1	1	1	0	1	2	0	1	1	1	1
144	1	1	2	0	0	0	1	0	0	0	1	1	2	1	0	1	2	0	0	2	0	0	1	1	1	2	0	0	2	2	1	0	1	0	1	1	1	0	0	2	2	0	0	2	0	0	0	1	1
145	1	1	2	0	0	0	1	0	1	1	0	1	1	0	0	1	0	2	2	0	0	0	2	0	0	0	0	1	2	2	1	0	1	0	1	1	0	0	0	0	0	0	0	0	2	1	0	2	1
146	0	2	0	0	0	0	1	0	1	1	1	1	1	0	0	0	2	0	0	1	0	0	2	0	0	0	0	1	2	2	2	1	1	0	0	2	1	0	0	1	1	0	0	1	0	1	0	2	0
147	0	0	2	0	0	0	0	0	0	0	1	0	1	1	0	0	1	0	1	1	0	0	1	1	1	1	0	0	2	2	0	0	2	0	2	1	1	0	0	1	1	1	0	1	1	0	0	1	1
148	0	1	2	1	0	0	1	1	0	1	0	0	1	1	0	0	1	1	1	1	1	0	1	1	1	2	0	0	2	1	0	0	1	0	1	1	1	0	0	1	1	0	2	2	1	0	0	0	2
149	0	1	1	1	0	0	1	0	1	1	1	0	2	2	0	0	0	2	0	1	0	0	2	0	1	1	0	0	2	2	1	0	0	2	1	2	2	0	0	1	1	1	2	2	0	0	0	1	1
150	1	1	2	1	0	0	2	0	0	0	1	0	0	0	0	0	0	0	1	1	1	0	2	0	0	0	0	0	2	2	0	1	2	0	1	2	1	1	1	1	1	0	0	1	0	0	0	2	0
151	1	1	1	0	0	1	0	0	1	1	0	0	1	1	0	0	1	0	1	1	1	0	1	0	0	0	0	0	1	1	2	0	0	2	1	1	2	0	0	2	2	0	0	2	0	2	0	2	0
152	0	2	1	0	0	0	0	0	2	2	0	1	1	0	0	1	2	0	0	2	0	1	2	0	0	0	0	1	2	2	2	0	1	0	0	2	1	0	0	1	1	0	0	1	1	1	0	2	1
153	0	0	2	0	0	2	2	0	0	0	2	1	1	1	0	0	0	0	0	2	0	0	2	0	0	0	0	1	2	1	1	0	1	0	1	1	0	1	1	0	0	0	1	2	1	0	0	1	1
154	0	1	2	1	0	0	1	1	0	1	0	1	1	0	0	0	0	1	0	0	0	1	0	1	0	1	0	0	2	2	1	1	2	0	0	2	2	0	0	2	1	0	1	2	1	0	0	1	1
155	1	0	1	0	0	0	1	0	1	1	1	0	1	1	0	0	1	1	1	1	1	0	0	1	1	1	0	0	1	1	1	1	1	0	0	2	1	1	1	1	1	0	0	2	0	0	0	2	2
156	1	2	1	0	0	0	1	0	1	1	0	0	0	0	0	0	0	0	0	2	1	0	1	1	1	1	0	2	2	2	0	0	1	1	0	2	1	0	0	2	2	1	1	1	1	1	1	0	2
157	1	1	2	1	0	0	0	0	1	1	0	0	0	0	0	0	1	2	2	0	1	0	2	0	0	0	0	0	2	2	0	0	1	0	1	1	2	0	0	1	1	0	1	2	1	1	0	1	1
158	0	0	2	0	0	1	1	0	1	1	0	1	2	2	0	0	1	0	1	1	1	0	2	0	0	0	0	1	2	2	1	0	1	0	1	2	0	0	0	0	0	0	0	1	0	1	0	1	1
159	1	0	2	0	0	0	1	1	1	2	0	0	0	0	0	0	2	0	0	2	0	0	2	0	0	1	0	1	2	2	1	0	1	0	1	1	2	0	0	2	1	0	0	2	0	2	0	2	1
160	0	1	2	1	0	0	1	0	1	1	1	1	1	0	0	1	2	0	0	2	0	0	1	1	0	0	0	0	1	2	1	0	2	0	1	2	1	0	0	1	1	1	0	1	1	1	0	2	2
161	0	0	1	0	0	0	2	1	0	1	1	0	0	0	0	1	2	1	1	1	0	0	2	0	1	1	0	2	2	2	0	2	2	0	2	0	2	0	0	1	1	0	1	2	2	0	0	1	0
162	1	2	1	0	0	0	2	0	1	1	0	0	0	0	0	0	2	1	1	1	0	0	2	0	0	0	0	0	2	2	2	0	1	0	0	2	1	0	0	0	0	1	1	1	1	0	0	1	1
163	1	1	1	0	0	1	2	0	0	0	1	0	0	0	0	0	1	1	1	1	0	0	2	0	0	0	0	0	2	2	0	1	2	0	1	1	1	0	0	1	1	1	1	2	2	0	0	2	0
164	1	2	0	1	0	0	1	1	1	2	0	0	1	1	0	0	0	1	1	1	1	0	2	0	1	1	0	0	2	2	0	1	1	2	1	1	2	0	0	2	2	0	0	2	0	1	0	2	0
165	1	0	2	1	0	0	1	0	1	1	0	0	1	1	0	0	2	1	1	1	0	0	0	0	0	1	0	0	2	1	1	1	2	0	2	0	2	0	0	1	1	0	1	2	1	0	0	2	0
166	0	2	1	1	0	0	1	0	1	1	0	0	0	0	0	0	0	0	0	2	0	1	2	0	0	0	0	0	1	1	1	1	1	1	1	2	2	0	0	1	1	1	1	1	0	0	0	2	0
167	0	0	2	0	0	1	0	0	1	1	0	0	0	0	0	0	1	0	0	2	0	0	2	0	1	1	0	1	2	1	1	0	0	0	0	2	1	0	0	1	1	1	0	1	1	1	0	2	1
168	0	1	1	0	0	0	1	0	0	0	0	0	0	0	0	0	0	0	0	2	0	1	0	1	1	1	0	0	2	2	1	1	1	0	1	1	1	0	0	1	1	0	0	2	1	0	0	0	2
169	1	1	1	0	0	0	1	0	0	0	2	0	0	0	0	0	2	1	1	1	1	0	2	0	0	0	0	0	2	2	1	0	0	1	0	2	1	0	0	1	1	2	2	2	2	1	0	2	0
170	0	2	1	0	0	0	2	0	1	1	1	0	1	1	0	0	1	1	1	1	0	0	2	0	0	0	0	2	1	1	2	0	1	1	0	2	1	1	0	0	0	0	1	2	2	0	0	2	0
171	0	0	2	0	1	0	2	0	1	1	1	1	2	1	0	1	2	2	2	0	1	0	1	0	0	0	0	0	2	1	0	1	1	0	2	1	1	0	0	1	1	0	0	1	0	0	0	2	0
172	0	0	2	0	0	1	1	0	1	1	0	1	2	0	0	1	1	2	1	0	1	0	2	0	0	0	1	0	1	1	1	0	0	0	1	2	1	0	0	1	1	0	0	2	0	0	0	2	0
173	0	2	1	0	1	1	2	1	0	1	1	0	1	1	0	0	1	0	0	2	0	0	2	0	0	0	0	1	2	2	1	2	1	0	1	1	1	1	1	1	1	0	0	2	0	0	0	1	1
174	0	1	1	0	0	0	2	0	0	0	1	1	1	0	0	1	2	2	0	1	0	0	0	0	0	0	0	1	2	2	0	2	2	0	1	2	1	0	0	1	1	1	1	1	1	1	0	0	2
175	0	1	2	1	0	0	1	0	1	1	1	0	0	0	0	0	1	1	1	1	1	0	2	0	0	0	0	0	2	2	0	2	1	1	0	2	1	1	1	0	0	1	1	1	1	1	1	1	1
176	1	0	2	1	0	0	1	2	0	2	0	0	0	0	0	0	2	2	2	0	0	0	1	0	0	0	0	1	2	2	1	1	2	0	0	2	1	0	0	1	1	1	0	1	1	0	0	2	0
177	0	2	1	1	0	0	0	0	2	2	0	0	1	0	1	0	0	0	1	1	1	1	1	0	0	0	0	0	2	2	0	0	0	1	2	2	1	0	1	2	1	1	0	1	1	0	0	1	1
178	1	0	2	0	0	1	0	0	0	0	1	1	0	0	0	0	1	1	0	1	0	1	2	0	0	0	0	1	2	2	1	1	1	2	2	1	2	0	0	2	2	0	1	2	0	0	0	2	0
179	1	1	1	0	0	0	1	0	1	1	0	0	1	1	0	0	2	1	1	1	1	1	2	0	0	0	0	0	2	2	0	1	1	0	0	2	2	0	0	2	2	0	0	2	0	0	0	1	1
180	1	1	2	0	0	0	1	0	1	1	0	0	0	0	0	0	2	1	1	1	1	0	2	0	0	0	0	1	2	2	1	0	1	0	0	2	1	1	1	1	1	1	0	1	2	1	0	0	2
181	1	1	2	1	0	0	1	0	1	1	1	1	1	0	0	1	1	0	0	2	0	0	2	0	0	0	0	0	2	2	0	1	1	1	1	1	1	0	0	1	1	0	0	1	0	0	0	1	1
182	0	2	0	0	0	0	1	1	1	2	0	0	0	0	0	0	1	1	1	1	1	0	2	0	0	1	0	2	1	1	2	1	1	0	0	2	1	0	0	0	0	0	0	0	0	0	0	2	0
183	1	1	2	0	0	1	2	0	0	0	0	1	2	2	0	0	1	2	1	0	1	0	2	0	0	0	0	2	2	2	1	1	2	0	1	1	1	0	0	2	1	0	0	2	0	0	0	1	1
184	0	1	1	0	0	0	2	1	0	1	0	0	1	1	0	0	0	2	1	0	0	0	2	0	0	0	0	0	2	2	1	2	2	0	1	1	1	0	0	1	1	0	2	2	0	2	0	1	1
185	1	2	0	0	0	0	1	0	1	1	0	0	1	1	0	0	1	0	0	2	0	0	2	0	0	0	0	1	2	2	1	1	1	0	1	1	2	0	0	2	1	0	0	2	0	1	1	0	2
186	0	0	2	0	0	1	1	1	1	2	0	1	0	0	0	0	2	0	0	2	0	1	1	0	0	0	0	1	1	1	1	1	1	0	0	2	1	0	0	1	1	0	0	1	0	0	0	1	1
187	0	1	2	0	0	1	1	1	1	1	0	0	1	1	0	0	1	0	0	2	0	0	2	0	1	1	0	1	0	0	2	0	0	0	0	2	1	0	0	0	0	0	1	1	0	1	0	1	1
188	0	1	2	1	0	0	2	0	0	0	2	0	1	0	1	0	1	0	0	2	0	0	2	0	0	0	0	2	2	2	0	0	0	1	0	2	2	0	0	1	1	1	1	1	1	0	1	0	2
189	1	1	1	0	0	1	1	1	0	1	0	0	1	1	0	0	1	2	0	1	0	0	1	0	0	0	0	0	2	1	1	0	0	1	1	1	1	0	0	0	0	0	0	2	0	0	0	0	1
190	0	2	0	0	0	0	2	1	0	1	0	0	2	1	1	0	2	0	0	2	0	0	2	0	0	0	0	1	2	2	0	1	1	0	0	2	2	0	0	2	2	0	2	2	0	0	0	2	1
191	0	2	1	0	0	1	1	0	1	1	0	1	1	1	0	0	2	2	1	1	1	0	2	0	0	0	0	0	2	1	1	1	1	0	0	2	2	0	0	1	1	0	0	1	0	0	0	1	1
192	1	0	1	0	0	0	0	0	2	2	0	0	1	1	0	0	2	1	1	1	1	0	2	0	0	0	0	0	2	2	1	1	1	2	1	2	1	0	0	0	0	0	0	2	1	1	0	2	0
193	1	0	2	0	0	1	1	0	2	2	0	0	0	0	0	0	1	0	0	2	0	0	2	0	0	0	0	0	1	1	2	0	0	2	1	2	2	0	0	1	1	0	0	1	0	0	0	0	2
194	0	1	1	1	0	0	2	1	0	1	0	0	0	0	0	0	1	0	0	2	0	2	0	0	0	0	0	1	2	2	1	1	1	0	0	2	0	0	0	0	0	1	1	2	1	1	0	1	1
195	1	2	0	1	0	0	2	0	0	0	0	0	2	2	0	0	2	1	1	1	0	0	2	0	1	1	1	1	2	2	0	0	1	1	1	2	0	0	0	1	0	0	1	2	0	1	0	2	1
196	0	2	0	0	0	0	1	0	1	1	0	0	0	0	0	0	1	0	0	2	0	0	2	0	0	0	0	1	2	2	2	1	0	1	0	2	2	0	0	1	1	0	0	1	1	1	0	2	0
197	1	1	1	1	0	0	0	0	2	2	0	1	1	0	0	1	1	2	0	1	1	0	1	1	1	1	0	0	2	2	1	1	1	0	2	1	1	0	1	2	0	0	0	2	1	1	0	2	0
198	1	2	0	0	0	0	0	0	1	1	0	0	0	0	0	0	2	0	0	2	0	0	2	0	0	0	0	1	2	1	2	1	1	0	1	2	0	0	0	0	0	0	1	2	0	0	0	1	1
199	0	2	0	1	1	0	1	0	0	0	1	0	1	1	0	0	1	0	0	2	0	0	2	0	1	1	0	0	2	2	0	0	0	0	1	1	1	0	0	1	1	1	1	1	1	1	0	1	0
200	1	2	1	1	0	0	0	0	1	1	0	1	0	0	0	0	2	2	1	1	1	0	2	0	0	0	0	0	2	2	0	0	1	1	0	2	1	0	0	2	1	0	0	2	0	0	0	1	1
201	1	2	1	1	0	0	1	1	0	1	0	0	1	1	0	0	2	1	1	1	1	0	1	1	1	1	0	1	2	1	0	1	1	0	0	2	2	0	0	2	1	0	0	1	0	0	0	2	1
202	0	2	1	0	0	0	2	1	0	1	1	0	0	0	0	0	2	2	2	0	1	0	2	0	0	0	1	1	2	2	0	0	0	1	0	2	2	0	0	1	1	1	1	1	1	1	0	1	2
203	0	1	1	0	0	0	1	0	1	1	1	2	2	2	0	0	2	0	0	2	0	0	1	0	0	0	0	1	2	2	1	1	1	0	0	2	1	0	0	2	1	2	1	2	1	0	1	1	1
204	0	2	1	0	0	0	1	0	1	1	0	0	0	0	0	0	2	1	1	1	1	0	2	0	0	0	0	1	2	2	2	1	1	1	1	2	2	0	0	1	1	0	1	2	0	0	0	1	1
205	1	0	2	0	0	1	2	0	0	0	0	0	1	0	0	0	2	1	0	2	0	1	2	0	0	0	0	2	2	2	1	2	1	0	1	0	1	0	0	2	1	1	1	2	1	0	0	1	1
206	0	2	0	0	0	0	2	1	0	1	1	0	0	0	0	0	0	2	0	1	0	0	2	0	0	0	0	0	2	2	1	0	1	0	1	1	2	0	0	1	1	0	1	2	0	1	0	2	1
207	0	2	1	0	0	0	1	0	2	2	0	0	1	2	0	0	0	0	1	1	1	0	1	0	1	1	0	0	2	2	1	1	1	2	1	1	2	0	0	1	1	0	0	1	0	1	0	2	1
208	1	2	2	0	0	1	2	0	0	0	1	0	1	1	0	0	1	0	0	2	0	1	2	0	0	0	0	1	2	2	1	0	1	0	1	1	2	0	0	1	1	1	1	1	1	0	0	0	2
209	1	1	2	1	0	0	1	0	1	1	0	0	1	1	0	0	1	1	1	1	0	0	2	0	0	0	0	1	1	1	2	1	1	0	2	1	1	0	0	1	1	1	1	1	2	0	0	1	1
210	1	1	1	1	0	0	0	0	0	0	0	0	0	0	0	0	2	0	0	1	0	0	1	1	1	1	0	1	1	1	1	0	1	0	0	2	2	0	0	2	2	0	0	2	0	0	0	2	0
211	1	1	1	1	0	1	1	0	1	1	0	0	0	0	0	0	1	1	0	1	0	0	2	0	0	0	0	0	2	2	0	0	1	0	0	2	1	0	0	1	1	0	1	2	1	2	0	2	0
212	1	1	1	0	0	0	1	0	1	1	1	1	1	1	0	0	1	1	0	1	0	0	2	0	0	0	0	0	2	1	0	2	1	0	1	0	1	0	0	1	1	1	1	2	1	0	2	0	2
213	0	1	1	0	0	0	2	1	0	1	0	1	1	1	0	0	1	1	1	1	1	0	2	0	0	0	0	1	2	2	0	1	0	1	1	2	2	1	1	1	1	0	1	1	1	1	0	2	2
214	0	1	1	0	0	0	1	0	1	1	0	1	1	1	0	0	2	0	0	1	0	0	1	0	0	0	0	0	1	1	2	0	2	0	2	1	1	0	0	1	1	0	1	2	0	1	0	2	0
215	0	1	1	1	0	0	1	0	1	1	1	0	0	0	0	0	1	0	0	2	0	0	1	1	1	1	0	0	2	2	1	0	2	1	2	1	2	0	0	2	2	1	1	1	1	0	0	1	1
216	1	1	1	1	0	0	1	0	0	0	0	0	0	0	0	0	0	0	1	1	1	0	2	0	0	0	1	0	2	2	0	0	2	0	1	2	1	0	0	1	0	0	0	1	0	1	0	1	1
217	0	1	2	0	0	1	1	0	1	1	0	0	0	0	0	0	1	0	2	0	1	0	2	0	0	0	0	1	1	1	1	1	2	0	1	1	1	0	0	0	0	1	1	2	1	0	0	0	2
218	1	0	2	0	0	0	1	1	1	2	0	1	1	0	0	0	1	0	0	2	0	0	2	0	0	0	0	1	2	2	2	0	2	0	0	2	1	0	0	1	1	1	1	2	1	1	0	1	1
219	0	1	1	0	0	1	0	0	1	1	1	0	1	1	0	0	0	0	0	2	0	0	0	0	0	0	0	1	1	1	1	1	0	0	0	2	1	0	0	1	0	0	0	2	0	0	0	2	0
220	1	1	2	0	0	0	1	1	1	2	0	0	0	0	0	0	1	1	0	1	0	1	1	0	1	1	0	0	2	2	0	1	1	1	0	2	1	0	0	1	1	0	1	2	0	0	0	1	1
221	1	2	1	1	0	0	1	1	1	2	0	0	0	0	0	0	1	1	0	1	0	0	2	0	0	0	0	1	2	2	0	1	2	0	1	2	1	0	0	0	0	0	0	2	0	0	0	1	0
222	1	1	1	1	0	0	0	0	2	2	0	1	0	0	0	0	1	1	1	0	1	0	2	0	0	0	0	1	2	2	1	0	1	0	0	2	2	0	0	2	1	1	1	2	0	0	0	0	1
223	1	1	1	1	0	0	1	0	0	0	0	0	1	1	0	0	0	2	2	0	0	0	2	0	0	0	0	0	2	2	1	0	1	1	0	2	1	0	0	1	1	0	0	2	1	1	0	1	2
224	1	1	0	0	0	0	1	0	0	0	1	0	1	0	0	0	1	0	0	2	0	0	2	0	0	0	0	1	2	1	1	0	1	1	0	2	2	0	0	1	1	1	1	2	2	2	1	0	2
225	1	0	2	0	0	0	0	0	1	1	0	0	1	0	1	0	0	2	2	0	1	0	2	0	0	0	0	0	2	2	0	0	1	1	1	2	1	1	0	0	0	0	0	2	1	1	0	0	1
226	1	0	2	1	1	0	1	0	0	0	0	0	0	0	0	0	2	2	1	1	0	0	1	0	1	1	0	0	2	2	1	0	2	0	0	2	1	0	0	1	1	1	0	1	1	1	0	2	1
227	0	1	2	1	0	1	1	1	0	1	0	0	0	0	0	0	0	1	0	1	0	0	2	0	0	0	0	0	2	2	0	2	2	0	2	0	0	0	0	1	1	0	1	2	1	1	0	2	0
228	0	2	0	0	0	0	1	0	1	1	1	0	0	0	0	0	1	1	1	1	1	0	1	1	1	1	1	0	2	2	0	0	0	1	2	2	2	0	0	1	1	0	0	0	0	0	0	1	0
229	0	1	1	0	0	0	1	0	1	1	1	0	0	0	0	0	2	1	1	1	1	0	2	0	0	0	0	1	2	1	2	1	1	0	1	1	2	0	0	1	1	0	1	2	1	2	0	0	1
230	0	1	1	0	1	0	2	0	0	0	1	0	1	1	0	0	0	2	2	0	0	0	2	0	0	0	0	2	1	1	2	1	1	0	0	2	1	1	1	1	1	0	0	2	0	2	1	1	1
231	1	1	1	1	0	0	0	0	0	0	1	0	0	0	0	0	0	1	1	1	1	0	1	0	0	0	0	0	2	2	0	1	2	1	1	2	2	0	0	1	1	0	0	2	0	0	0	2	0
232	1	2	0	1	0	0	1	1	1	2	0	0	0	0	0	0	0	0	1	1	1	0	2	0	0	0	0	0	2	2	2	0	0	2	1	2	2	0	0	1	1	1	0	1	1	0	0	1	1
233	0	0	2	1	0	0	0	0	2	2	0	0	1	1	0	0	0	0	1	1	1	0	2	0	0	0	1	0	2	2	0	0	1	0	1	1	1	0	0	0	0	0	0	1	0	0	0	1	1
234	0	1	0	1	0	0	2	1	0	1	1	0	1	1	0	0	2	0	0	2	0	0	2	0	0	0	0	2	2	2	1	0	1	0	1	1	2	0	0	2	2	0	0	1	0	0	0	1	1
235	1	1	1	0	0	0	1	0	1	1	1	0	1	1	0	0	1	1	0	1	0	0	2	0	0	0	0	2	2	2	0	1	1	1	1	1	1	0	0	1	1	0	0	0	0	0	0	0	2
236	1	1	2	1	0	0	0	0	2	2	0	0	0	0	0	0	0	0	0	2	0	0	1	1	1	1	0	0	2	1	1	0	2	1	1	2	0	0	0	1	1	1	1	2	2	0	0	2	0
237	1	2	0	0	0	0	1	0	1	1	0	0	1	1	0	0	0	2	1	0	0	0	2	0	0	0	0	0	1	1	1	1	0	0	1	1	1	0	0	1	1	0	0	2	0	0	0	2	1
238	0	2	1	0	0	0	1	0	0	0	2	1	1	0	0	1	2	0	0	2	0	0	2	0	0	0	0	0	2	2	0	2	2	0	0	2	1	0	0	0	0	0	0	2	0	2	0	1	1
239	1	0	2	0	0	1	0	0	0	0	1	0	0	0	0	0	1	0	0	2	0	0	2	0	0	0	0	1	1	1	1	1	1	2	1	1	1	0	0	0	0	0	1	1	1	0	0	1	1
240	0	1	1	1	0	0	0	0	1	1	1	0	0	0	0	0	0	2	1	0	0	0	2	0	1	1	0	0	2	2	1	0	0	0	0	2	0	0	0	1	1	1	1	2	1	1	1	2	1
241	1	2	1	1	0	0	1	0	1	1	2	0	1	1	0	0	1	1	1	1	0	0	2	0	0	0	0	0	2	1	1	0	1	1	0	2	1	0	0	0	0	0	0	0	0	0	0	0	0
242	0	0	2	0	0	0	2	1	0	1	0	0	1	0	0	0	2	0	0	1	0	0	2	0	0	0	1	0	2	2	0	1	1	1	2	0	2	0	1	2	1	0	0	2	1	1	0	1	1
243	1	1	2	1	0	0	1	0	0	0	1	1	2	2	0	0	1	2	1	0	1	0	2	0	0	0	0	1	2	2	1	0	0	1	2	2	2	0	0	1	1	0	0	2	0	0	0	2	0
244	1	0	2	0	0	1	2	0	0	0	0	1	0	0	0	0	1	0	0	2	0	0	2	0	0	0	0	0	2	2	0	1	1	0	1	2	1	0	0	1	1	0	1	2	1	0	0	1	1
245	0	2	0	0	0	1	2	1	0	1	1	0	0	0	0	0	2	0	0	2	1	0	1	1	2	2	0	0	2	1	0	1	1	0	1	1	1	1	1	0	0	0	2	2	0	0	0	2	0
246	1	1	1	1	0	0	2	0	0	0	0	1	1	0	0	1	2	0	0	2	1	0	2	0	0	0	0	1	1	1	2	1	1	1	0	2	1	0	0	1	1	1	1	2	1	0	0	2	1
247	0	0	1	0	0	0	1	0	1	1	0	0	0	0	0	0	1	2	1	0	1	0	1	1	1	1	0	1	1	0	1	0	0	1	1	1	2	0	0	2	2	0	0	1	0	0	0	1	1
248	1	0	2	0	0	0	1	1	1	2	0	1	1	0	0	1	0	0	1	1	1	0	2	0	0	0	0	0	2	2	0	0	1	1	1	1	2	0	0	2	2	1	1	1	1	1	0	1	1
249	1	2	1	0	0	0	2	1	0	1	1	0	1	1	0	0	2	0	0	2	1	0	2	0	0	0	0	0	2	2	1	2	2	0	2	1	2	0	0	2	2	0	1	2	1	0	0	1	1
250	0	1	1	0	0	1	2	0	0	0	1	0	0	0	0	0	1	0	1	1	1	0	2	0	0	0	0	1	2	2	1	2	1	0	1	1	1	0	0	0	0	0	2	2	1	1	1	1	1
251	1	1	1	0	0	0	1	0	1	1	1	0	1	1	0	0	0	2	2	0	0	0	1	0	0	0	0	0	1	1	1	2	1	0	0	2	1	0	0	0	0	0	1	1	1	1	1	0	2
252	1	2	0	0	0	0	1	0	0	0	0	0	0	0	0	0	2	2	2	0	2	0	2	0	0	0	0	0	1	1	1	1	1	0	0	2	2	0	0	2	2	1	1	1	1	2	0	2	0
253	1	0	2	0	0	0	2	0	0	0	2	0	1	1	0	0	2	1	0	2	0	0	2	0	0	0	0	1	2	2	1	0	0	0	0	2	1	0	0	1	1	1	1	2	1	2	0	2	0
254	1	0	2	0	0	1	0	0	2	2	0	0	0	0	0	0	2	2	2	0	1	0	1	1	1	1	0	0	2	2	2	0	1	1	0	2	1	1	1	1	1	0	0	2	0	0	0	2	0
255	1	0	2	0	0	1	1	1	0	1	0	1	0	0	0	0	0	1	0	1	0	0	2	0	0	0	0	0	2	2	0	1	2	0	1	2	1	0	0	1	1	1	0	1	0	0	0	2	0
256	0	2	2	0	0	0	2	1	0	1	0	1	1	0	0	1	1	1	0	1	0	0	2	0	0	0	1	1	2	2	0	1	1	0	0	2	1	0	0	1	1	0	1	1	1	0	0	2	0
257	0	0	2	0	0	0	1	0	1	1	0	1	2	1	0	0	1	0	0	2	0	0	1	0	0	0	0	0	2	2	0	1	1	0	0	2	2	0	0	0	0	0	0	2	0	0	0	2	0
258	0	2	1	0	0	0	2	0	0	0	0	0	1	0	1	0	0	1	0	1	0	0	2	0	0	0	0	2	1	1	2	1	2	0	1	1	1	0	0	2	2	0	1	2	1	1	0	2	0
259	1	0	2	0	0	0	0	0	1	1	0	1	1	0	0	1	2	0	0	2	0	0	2	0	0	0	0	1	2	2	2	0	0	0	0	2	2	0	0	1	1	0	0	1	1	0	0	1	1
260	0	1	1	0	0	0	0	0	2	2	0	1	1	0	0	1	0	2	2	0	1	0	2	0	1	1	0	1	2	1	1	1	2	0	1	2	1	0	0	2	1	0	1	2	0	2	0	0	1
261	1	1	2	1	0	0	1	0	1	1	1	1	1	0	0	0	2	0	0	2	0	0	2	0	0	0	0	0	2	2	1	0	0	0	0	2	1	1	1	1	1	0	0	2	0	1	0	1	1
262	1	1	2	1	0	0	0	0	1	1	0	1	1	0	0	0	0	0	0	2	0	0	2	0	1	1	0	0	2	2	0	1	1	1	1	2	1	0	0	0	0	1	1	1	1	0	1	0	2
263	0	0	2	0	0	1	1	0	1	1	1	1	1	0	0	1	0	1	1	1	1	0	0	0	0	1	0	0	2	2	1	1	2	0	1	1	2	0	0	2	2	1	2	2	0	0	0	2	0
264	0	0	2	2	0	1	1	0	2	2	0	0	2	0	1	0	0	0	0	2	0	0	2	0	0	0	0	0	2	2	0	1	0	1	0	2	1	2	1	1	1	0	0	1	0	1	1	0	2
265	1	2	0	0	0	0	2	0	0	0	1	1	1	1	0	0	0	2	1	1	1	0	2	0	0	0	0	1	2	2	1	2	1	0	0	2	1	1	1	0	0	0	0	1	0	0	0	2	1
266	1	1	1	1	0	1	1	0	2	2	0	0	0	0	0	0	1	0	0	2	0	0	2	0	0	0	0	0	2	2	1	1	2	1	1	2	2	0	0	1	1	0	0	2	0	0	0	2	0
267	1	0	2	0	0	1	0	0	2	2	0	0	0	0	0	0	1	1	1	1	1	0	1	1	1	1	0	1	2	1	1	0	1	1	1	1	1	0	0	1	1	0	0	1	0	1	0	1	1
268	1	2	0	0	0	0	1	0	1	1	1	1	1	1	0	0	1	1	0	1	0	0	0	1	1	1	0	0	2	1	0	1	2	0	1	2	1	0	0	2	2	1	1	1	1	0	0	2	1
269	0	1	1	0	0	0	1	1	1	2	0	0	1	1	0	0	0	1	0	1	0	0	2	0	1	1	0	0	2	2	1	0	1	1	0	2	1	0	0	1	1	1	1	1	1	0	0	1	1
270	0	1	1	0	0	0	0	0	2	2	0	0	0	0	0	0	2	0	0	2	0	0	2	0	0	0	0	0	2	2	0	0	0	0	1	1	1	0	1	2	0	1	1	1	0	0	0	0	1
271	0	2	1	0	0	0	2	0	1	1	0	0	1	0	0	0	1	0	0	2	0	0	2	0	1	1	0	0	2	2	0	1	0	1	0	2	2	0	0	2	2	0	2	2	1	0	0	0	1
272	0	2	1	0	0	0	1	0	0	0	0	0	0	0	0	0	0	1	2	0	1	0	2	0	0	0	0	0	2	2	1	1	1	0	0	2	2	0	0	2	2	0	1	2	1	2	1	1	1
273	1	1	1	0	0	1	1	0	1	1	1	0	0	0	0	0	1	1	1	1	1	0	1	0	0	0	0	1	2	2	1	1	1	1	1	2	1	2	1	1	1	0	0	1	0	0	0	2	0
274	1	1	1	0	0	0	1	0	0	0	0	0	0	0	0	0	1	1	1	0	0	0	2	0	0	0	1	2	2	2	1	0	0	0	0	2	1	1	0	1	0	0	0	2	0	0	0	2	0
275	0	2	0	0	0	0	0	0	1	1	1	1	1	0	0	1	1	2	1	0	1	0	1	0	0	0	0	0	2	2	0	1	1	1	2	0	1	0	0	1	1	1	1	2	1	0	0	2	0
276	1	0	2	0	0	0	2	1	0	1	0	0	2	1	0	0	1	1	1	1	0	0	2	0	1	1	0	1	2	2	2	2	2	0	1	1	1	0	0	2	1	1	1	2	1	0	0	1	0
277	1	0	2	1	0	1	2	0	2	2	0	1	1	0	0	0	0	1	0	1	0	0	2	0	0	0	1	0	2	2	1	1	0	0	0	2	2	0	0	2	2	1	1	2	0	0	0	2	0
278	0	0	2	1	0	0	1	0	1	1	0	0	1	1	0	0	2	1	1	1	1	0	2	0	0	0	0	0	2	2	1	0	2	0	0	2	1	1	1	1	1	0	0	0	0	0	0	1	1
279	0	1	1	1	0	0	1	0	1	1	1	1	1	0	0	1	0	1	1	1	1	1	2	0	0	0	0	0	2	2	0	0	0	0	0	2	1	0	0	0	0	0	0	0	0	0	1	1	1
280	1	0	1	0	0	0	1	0	1	1	1	0	0	0	0	0	0	2	1	1	1	0	2	0	0	0	0	1	2	1	1	1	2	0	1	1	1	0	0	1	1	2	2	2	2	1	0	0	1
281	0	0	2	1	0	1	1	0	0	0	1	1	0	0	0	0	2	0	0	2	0	0	1	0	0	0	0	0	2	2	0	1	1	0	2	1	1	0	0	1	1	0	1	2	1	1	0	2	1
282	0	1	1	0	0	0	0	0	2	2	0	1	1	0	0	1	2	1	1	1	0	1	2	0	0	0	0	1	2	2	1	0	0	0	0	2	2	0	0	1	1	0	0	2	0	0	0	1	1
283	0	1	1	0	0	0	0	0	2	2	0	0	1	1	0	0	1	1	0	1	0	1	2	0	0	0	0	0	2	2	1	1	1	0	0	2	1	0	1	1	0	0	0	1	0	0	0	2	1
284	0	2	0	1	1	0	0	0	2	2	0	0	1	1	0	0	1	0	2	0	1	0	2	0	0	0	1	0	1	1	1	0	1	0	1	1	2	0	0	2	2	0	1	2	1	1	0	1	1
285	1	1	1	0	0	0	1	1	1	1	0	0	1	1	0	0	2	1	1	1	1	0	2	0	0	0	0	0	2	2	2	0	1	1	1	1	0	0	0	0	0	1	1	2	0	0	0	1	1
286	1	1	2	0	0	1	1	0	0	0	0	1	2	2	0	0	2	0	0	2	1	0	0	0	0	1	0	0	2	2	1	2	2	0	1	2	1	0	0	1	1	0	1	2	1	0	0	2	1
287	1	1	2	0	0	1	2	0	0	0	0	0	1	1	0	0	2	0	0	2	0	0	0	0	0	0	0	0	1	1	0	0	2	0	0	2	1	0	0	1	1	0	0	2	0	0	0	1	1
288	1	1	2	0	0	0	1	1	1	2	0	0	2	1	1	0	0	1	0	0	0	0	2	0	0	0	1	1	2	2	0	1	1	0	2	1	1	0	0	2	1	0	0	2	0	0	0	1	0
289	1	0	2	1	0	0	1	0	0	0	1	1	1	1	0	0	1	1	1	1	0	0	1	1	1	1	0	1	1	1	2	0	1	0	1	1	1	0	0	1	1	0	0	1	0	1	0	2	0
290	1	1	2	1	0	0	1	1	0	1	0	1	1	0	0	1	2	2	2	0	1	1	2	0	0	0	0	1	2	2	1	0	1	0	1	2	2	0	0	1	1	0	0	2	1	1	0	0	2
291	1	2	1	0	0	0	1	0	1	1	0	0	0	0	0	0	2	0	0	2	0	0	2	0	0	0	1	1	1	1	1	0	1	2	1	1	2	0	0	0	0	0	1	2	1	0	0	2	0
292	0	1	1	1	0	1	1	0	1	1	1	0	1	1	0	0	0	1	0	1	0	0	2	0	0	0	0	0	2	2	0	1	1	0	0	2	2	0	0	1	1	0	1	2	1	0	0	1	1
293	0	1	1	0	0	1	1	1	1	2	0	0	0	0	0	1	2	0	0	1	0	0	2	0	1	1	0	1	1	1	2	0	2	0	1	1	1	1	1	0	0	1	1	1	1	2	0	0	2
294	1	1	1	0	1	2	2	0	0	0	0	0	1	2	0	0	1	1	1	1	0	0	1	1	1	1	0	0	2	2	1	1	1	0	0	2	1	0	0	1	1	0	0	2	0	0	0	2	0
295	1	0	2	0	0	0	1	0	1	1	0	0	0	0	0	0	2	0	0	1	0	0	1	1	1	1	0	0	2	2	1	1	1	0	0	2	0	0	0	1	1	1	1	2	1	0	0	1	1
296	1	0	2	0	0	0	2	0	2	2	0	0	0	0	0	0	1	0	0	1	0	0	1	0	0	0	0	0	2	2	1	1	1	0	1	1	1	0	0	0	0	0	0	1	0	0	0	2	0
297	0	1	2	1	0	0	2	1	0	1	0	1	0	0	0	0	0	2	2	0	1	0	2	1	1	2	0	0	1	1	2	0	0	2	1	1	1	0	0	1	1	0	0	2	1	0	0	1	0
298	1	1	2	0	0	0	1	0	1	1	0	0	0	0	0	0	1	1	1	1	1	0	2	0	1	1	0	0	1	1	0	0	0	0	0	2	1	0	0	1	1	1	0	0	1	1	0	1	1
299	1	1	2	0	0	1	2	0	0	0	0	0	0	0	0	0	1	0	0	2	0	1	1	0	0	0	0	0	1	1	2	0	2	0	1	2	1	0	0	1	1	0	0	1	0	0	0	1	1
300	0	1	1	1	0	0	0	0	2	2	0	0	0	0	0	0	1	1	1	1	0	0	2	0	1	1	0	1	2	2	1	0	0	1	0	2	1	0	0	0	0	0	0	0	0	0	0	1	1
301	0	2	2	0	0	0	2	0	0	0	2	1	0	0	0	0	1	1	0	1	0	0	1	1	1	1	0	0	2	2	1	0	1	0	0	2	1	0	0	1	1	0	0	1	0	0	1	1	1
302	0	0	2	0	0	1	1	0	1	1	0	0	1	0	1	0	1	1	1	1	0	0	1	1	1	1	0	0	2	2	2	0	1	0	0	2	1	0	0	0	0	0	0	1	0	0	0	1	1
303	1	1	1	1	0	1	2	0	0	0	2	0	0	0	0	0	2	2	1	1	0	0	1	0	0	0	0	2	1	2	2	1	1	0	0	2	1	0	0	0	0	1	0	1	1	1	0	2	0
304	1	2	0	0	0	0	2	0	0	0	2	1	1	0	0	1	1	0	1	1	1	0	2	0	0	0	0	1	2	2	1	0	1	1	1	1	1	0	0	0	0	0	0	2	0	0	0	1	1
305	1	2	0	1	0	0	0	0	2	2	0	0	2	2	0	0	1	2	0	0	0	0	1	0	1	1	0	1	1	2	2	0	2	0	0	2	1	0	0	0	0	0	1	2	1	0	0	0	2
306	1	2	1	0	0	0	2	0	0	0	2	0	1	1	0	0	2	0	0	2	0	1	2	0	0	0	0	0	2	2	0	1	1	0	0	2	1	0	0	1	0	0	0	1	0	0	1	1	1
307	1	2	1	2	0	0	2	0	0	0	0	0	1	1	0	0	1	1	1	1	0	1	2	0	0	0	0	1	2	2	1	0	1	1	0	2	2	0	0	0	0	0	2	2	1	1	0	2	0
308	0	1	1	0	0	1	2	1	0	1	1	1	1	0	0	0	2	0	0	2	0	0	1	0	0	0	0	0	2	2	0	0	0	0	0	2	1	1	1	0	0	1	1	2	0	0	0	2	0
309	0	1	0	0	0	0	1	0	0	0	0	0	1	1	0	0	1	1	1	1	1	0	2	0	0	0	0	0	2	2	1	0	1	1	1	1	1	0	0	1	1	0	0	1	0	0	0	1	0
310	0	1	1	0	0	0	2	1	0	1	0	1	1	1	0	0	2	1	0	2	1	0	2	0	0	0	0	1	1	1	1	1	2	0	0	2	2	0	0	2	2	0	1	1	1	0	0	2	1
311	0	2	1	0	0	0	0	0	2	2	0	1	1	0	0	1	2	0	0	2	0	0	2	0	0	0	0	1	2	2	1	0	1	1	1	2	2	0	0	2	2	1	2	2	1	1	1	0	2
312	1	1	2	0	0	0	2	0	0	0	0	0	0	0	0	0	1	2	2	0	1	0	2	0	0	0	0	0	2	1	0	0	1	0	1	2	1	0	0	0	0	0	0	0	0	0	1	0	2
313	0	1	1	0	0	0	1	0	1	1	0	0	0	0	0	0	1	1	0	2	0	0	2	0	0	0	0	0	2	2	0	0	1	1	0	2	0	0	0	0	0	1	2	2	0	0	0	0	1
314	1	1	2	2	0	0	2	1	0	1	1	0	0	0	0	0	0	0	0	2	0	0	1	0	0	0	0	0	2	2	1	0	0	0	0	2	2	0	0	2	2	0	0	2	0	0	1	0	1
315	1	1	1	0	0	1	1	1	1	2	0	1	2	1	0	0	1	0	1	1	1	0	1	1	1	1	0	2	1	1	2	0	2	1	1	2	1	0	0	0	0	1	1	2	0	0	1	0	1
316	0	2	2	0	0	0	0	0	1	1	1	0	1	1	0	0	1	0	0	2	0	0	1	0	0	0	0	0	2	2	0	0	0	0	0	2	1	0	0	1	1	0	0	2	0	0	0	0	1
317	0	1	2	1	0	0	1	0	0	0	1	0	1	1	0	0	1	2	0	1	0	0	2	0	0	0	0	1	1	1	1	1	0	2	1	2	1	0	0	1	1	1	1	1	1	0	0	1	1
318	0	0	2	0	0	0	1	1	0	1	0	0	2	0	1	0	1	0	1	1	1	0	2	0	1	1	0	0	2	2	0	1	1	0	0	2	2	0	0	0	0	0	0	2	0	0	0	1	0
319	0	2	1	2	0	0	1	0	1	1	1	0	1	1	0	0	0	2	0	1	0	1	2	0	0	0	0	1	1	1	1	1	1	0	0	2	1	0	0	1	1	0	0	0	0	0	0	2	0
320	0	1	1	1	0	0	0	0	0	0	1	0	0	0	0	0	2	0	0	2	0	0	2	0	0	0	0	0	1	1	2	0	1	0	0	2	1	0	0	1	1	0	0	1	0	0	0	2	1
321	1	1	1	0	0	0	0	0	1	1	1	1	1	0	0	1	2	0	0	2	0	0	2	0	0	0	0	0	2	2	0	0	0	1	0	2	1	0	0	2	2	1	1	1	1	0	0	0	2
322	1	1	2	1	0	0	1	0	1	1	0	1	0	0	0	0	1	1	2	0	1	0	2	0	0	0	0	1	2	2	0	0	0	0	0	2	2	0	0	1	1	0	0	2	1	1	0	2	0
323	1	1	0	0	0	0	2	0	1	1	1	1	1	0	0	0	2	1	1	1	0	0	1	1	1	1	0	1	2	2	0	0	0	0	0	2	1	0	0	1	1	1	1	1	0	0	1	0	1
324	1	2	1	1	0	0	2	1	0	1	1	0	0	0	0	0	1	1	1	1	1	0	2	0	0	0	0	2	1	1	2	0	1	1	1	1	2	0	0	1	1	0	0	1	0	0	0	1	0
325	1	1	1	0	1	0	2	0	0	0	1	0	0	0	0	0	1	1	1	1	0	0	2	0	0	0	0	0	1	1	1	0	0	0	1	1	2	0	0	1	1	0	1	2	1	0	1	0	2
326	1	0	2	0	0	0	0	0	1	1	1	0	1	1	0	0	1	0	1	1	0	0	1	0	0	0	0	0	2	2	0	1	2	0	0	2	2	0	0	1	1	1	1	2	1	1	0	0	1
327	1	2	1	0	0	1	1	0	1	1	0	1	1	0	0	0	2	1	0	2	0	0	1	0	0	0	0	2	1	1	2	0	0	1	0	2	1	0	0	1	1	0	1	1	1	1	0	2	1
328	0	2	1	1	0	0	1	0	0	0	1	0	1	1	0	0	0	1	2	0	1	1	2	0	0	0	0	1	2	2	0	1	1	2	1	1	1	0	0	1	1	0	1	1	1	1	0	1	1
329	1	1	1	0	0	0	2	1	0	1	1	0	0	0	0	0	1	1	1	1	1	0	2	0	0	0	0	0	2	2	0	0	2	0	1	2	1	0	0	0	0	1	0	1	1	1	1	0	2
330	0	2	0	1	0	0	0	0	0	0	1	0	1	1	0	0	2	1	1	1	1	0	2	0	0	0	0	0	2	2	1	0	1	0	1	1	2	0	0	0	0	0	1	2	0	0	0	0	2
331	1	0	2	0	0	1	0	0	1	1	0	0	0	0	0	0	1	0	1	1	0	0	1	0	0	0	0	1	2	2	2	0	0	2	1	2	0	0	0	0	0	1	1	2	2	1	0	2	0
332	0	2	0	0	0	0	1	0	0	0	0	0	0	0	0	0	0	0	1	1	1	0	2	0	0	0	0	0	1	1	1	0	0	0	0	1	0	0	0	0	0	0	0	1	0	1	1	0	2
333	1	1	1	1	0	0	0	0	1	1	1	0	1	0	0	0	0	1	2	0	1	0	2	0	2	2	0	0	1	1	1	1	1	0	1	2	2	1	0	0	0	1	1	2	2	0	0	1	1
334	1	1	2	0	0	1	2	0	0	0	2	1	1	1	0	0	1	1	0	1	0	0	2	0	0	0	0	0	1	2	1	2	1	0	1	1	1	0	0	1	1	0	0	2	0	0	0	2	1
335	1	0	2	0	0	1	0	0	1	1	1	2	2	0	1	1	1	1	1	1	0	0	2	0	1	1	0	1	1	1	1	0	1	1	1	2	0	0	0	1	1	1	1	2	1	0	0	2	0
336	1	2	0	1	0	0	0	0	2	2	0	0	1	1	0	0	2	0	0	2	0	0	2	0	0	0	0	0	2	2	1	0	1	0	0	2	2	0	0	2	2	0	1	2	1	0	0	2	0
337	0	1	2	0	0	0	0	0	2	2	0	1	1	1	0	0	0	1	1	1	1	0	2	0	1	1	1	0	1	1	1	0	1	1	1	2	2	0	0	2	2	1	1	1	0	0	0	1	1
338	1	1	1	0	0	1	1	0	0	0	0	1	2	1	0	1	1	0	0	2	0	0	0	0	0	0	0	0	2	2	1	1	1	2	1	2	1	0	0	1	1	0	1	2	1	0	1	2	1
339	1	1	2	0	0	1	1	1	0	1	0	1	1	0	0	1	1	1	1	1	1	1	1	0	0	0	1	1	2	2	0	0	0	0	1	1	1	0	0	0	0	0	1	2	1	0	0	2	0
340	1	1	1	1	1	1	2	0	1	1	1	0	1	1	0	0	1	2	1	0	1	0	2	0	0	0	0	0	1	2	1	0	1	0	1	1	1	0	0	0	0	1	1	2	1	1	0	1	1
341	1	0	1	0	0	0	1	0	1	1	1	0	0	0	0	0	2	2	2	0	1	1	1	0	1	1	0	0	2	2	0	0	1	0	1	1	1	0	1	2	1	1	0	1	1	1	0	2	1
342	1	1	1	0	0	0	1	1	0	1	0	1	1	0	0	1	0	1	1	1	1	0	2	0	0	0	0	1	2	2	2	0	1	1	0	2	1	1	1	1	1	0	1	1	1	0	0	2	2
343	1	1	2	0	0	1	1	0	1	1	0	0	0	0	0	0	2	2	2	0	1	0	2	0	0	0	0	1	1	1	2	0	0	0	0	2	2	0	0	2	1	0	0	2	0	0	0	0	2
344	0	2	0	0	0	0	2	0	0	0	1	1	0	0	0	0	0	1	1	1	1	0	2	0	0	0	1	0	2	2	0	1	2	0	1	2	1	1	1	1	1	0	0	1	0	0	0	2	0
345	1	1	1	1	0	0	0	0	0	0	1	0	0	0	0	0	1	1	1	0	1	1	1	0	0	0	0	0	2	1	0	0	1	0	0	2	2	0	0	1	1	0	0	1	0	0	0	1	1
346	1	1	1	0	0	0	2	0	0	0	2	0	0	0	0	0	1	0	1	1	1	0	1	1	1	1	0	0	2	2	1	1	1	1	1	1	1	0	0	0	0	1	1	2	1	0	0	2	1
347	1	1	2	1	0	0	2	0	0	0	1	1	2	2	0	0	1	1	0	1	0	0	2	0	0	0	0	1	2	1	1	0	1	1	2	0	2	0	0	1	1	0	0	2	1	1	1	1	1
348	1	1	2	1	0	0	2	1	0	1	0	0	1	1	0	0	1	0	0	2	0	0	2	0	1	1	0	2	2	2	1	0	0	1	0	2	1	1	1	0	0	0	0	2	1	1	0	2	1
349	1	1	2	1	0	0	1	1	1	2	0	0	1	1	0	0	0	0	0	2	0	0	2	0	0	0	0	1	1	0	2	2	1	0	2	0	1	0	0	1	1	0	0	1	0	0	0	2	1
350	0	1	1	1	0	0	1	0	1	1	0	0	0	0	0	0	1	1	0	1	0	0	2	0	0	0	0	0	1	1	0	1	1	0	0	2	1	1	1	1	1	0	0	2	0	1	0	1	1
351	0	2	1	0	1	1	1	0	0	0	1	0	0	0	0	0	0	0	1	1	1	0	2	0	0	0	1	1	2	2	0	1	0	1	0	2	1	0	0	1	1	1	1	1	1	0	0	1	1
352	1	0	2	0	0	0	2	1	0	1	1	2	2	2	0	0	1	2	0	1	0	0	2	0	1	1	0	2	2	2	0	1	1	0	0	2	2	0	0	2	2	0	0	1	1	0	0	2	0
353	0	0	2	0	0	1	1	0	1	1	0	0	0	0	0	1	2	0	0	2	0	0	2	0	0	0	0	1	2	2	1	1	2	1	1	2	1	0	0	1	1	0	0	1	0	0	0	0	2
354	0	1	1	0	0	0	2	1	0	1	1	1	1	0	0	1	1	1	1	1	0	0	2	0	0	0	0	1	2	2	0	0	0	0	0	2	1	1	1	0	0	1	0	1	2	1	0	1	0
355	1	2	1	0	0	0	1	1	1	2	0	0	1	0	0	0	1	1	1	1	0	0	2	0	0	0	0	0	1	1	1	1	2	0	1	1	2	0	0	1	1	0	0	2	0	0	0	1	0
356	0	0	2	0	0	1	0	0	2	2	0	1	1	0	0	0	2	0	0	2	0	0	2	0	1	1	0	1	2	2	2	0	2	1	2	2	1	0	0	0	0	1	0	0	1	0	0	2	0
357	1	1	2	1	0	0	1	1	0	1	0	1	1	0	0	1	0	2	0	2	0	0	2	0	0	0	0	0	2	2	1	1	1	0	1	1	1	0	0	0	0	1	1	1	1	2	0	1	1
358	1	2	1	0	0	0	2	0	1	1	1	0	1	1	0	0	0	0	0	2	0	0	2	0	1	1	0	1	1	1	2	1	1	0	1	1	2	0	0	2	2	0	0	2	1	1	0	0	1
359	1	1	0	1	0	0	2	0	0	0	0	0	1	1	0	0	1	0	0	2	0	0	2	0	1	1	0	0	2	2	0	0	1	0	1	2	2	0	0	1	1	0	0	2	1	0	0	1	2
360	1	1	1	0	0	1	2	0	0	0	2	0	1	1	0	0	1	1	1	1	1	0	2	0	1	1	0	2	1	1	2	0	1	2	1	1	1	0	0	1	1	1	2	2	1	1	1	0	2
361	0	1	1	0	0	1	2	0	0	0	1	0	1	1	0	0	2	1	1	1	1	0	2	0	0	0	0	0	1	1	2	2	1	0	0	2	1	0	0	1	1	0	0	2	1	1	1	1	1
362	0	2	1	0	0	0	0	0	2	2	0	1	2	1	0	0	1	0	1	1	1	0	2	0	0	0	0	0	2	2	0	0	0	1	0	2	1	0	0	1	1	0	1	2	1	0	0	2	0
363	1	0	2	0	0	2	2	1	0	1	0	0	1	0	0	0	2	2	1	1	1	0	2	0	1	1	0	0	2	1	1	0	0	1	0	2	2	0	0	1	1	0	0	0	2	1	0	1	1
364	1	2	0	1	0	0	1	0	1	1	1	1	1	0	0	1	1	1	1	1	1	0	2	0	0	0	0	0	2	2	0	0	1	0	0	2	1	0	0	2	2	2	2	2	2	1	0	1	1
365	1	1	1	0	0	1	1	0	0	0	0	1	2	0	0	1	1	1	0	1	0	0	2	0	0	0	0	0	2	1	1	0	2	0	1	1	1	1	1	1	1	0	0	1	0	0	0	0	2
366	0	1	1	0	0	0	1	1	1	2	0	0	0	0	0	0	1	1	1	1	0	0	2	0	0	0	0	1	2	2	1	0	1	2	1	1	1	0	0	1	1	0	0	2	1	1	0	1	1
367	0	2	0	0	0	1	1	0	0	0	1	2	2	0	1	1	0	1	1	1	1	0	2	0	0	0	0	0	2	2	0	0	0	0	1	1	0	0	0	0	0	0	0	1	0	0	0	2	0
368	0	0	2	1	0	1	2	0	0	0	2	0	1	1	0	0	0	1	1	1	1	0	2	0	0	0	0	0	2	2	1	0	1	0	0	2	2	0	0	2	2	0	1	1	1	1	0	2	2
369	1	1	1	0	0	0	2	1	0	1	1	1	1	1	0	0	1	1	1	1	1	0	2	0	0	0	0	0	2	2	0	0	0	1	1	1	2	0	0	2	2	0	0	1	0	0	0	0	2
370	1	0	2	0	0	1	1	0	1	1	1	0	0	0	0	0	1	1	0	1	0	0	2	0	0	0	0	2	1	1	2	0	1	1	0	2	1	0	0	2	2	0	1	2	0	0	0	2	1
371	1	1	1	0	0	1	2	0	0	0	1	0	0	0	0	0	1	1	0	1	0	0	2	0	0	0	0	1	2	2	1	0	1	0	0	2	1	1	0	0	0	0	0	1	0	0	0	1	0
372	0	0	2	0	0	1	0	0	2	2	0	0	0	0	0	0	0	1	1	0	1	0	1	1	1	1	0	0	2	1	0	0	0	2	1	1	1	1	1	1	1	0	0	2	0	0	0	2	1
373	0	0	2	0	0	2	1	1	1	2	0	0	0	0	0	0	1	1	1	1	0	0	2	0	1	1	0	0	2	1	0	1	0	1	0	2	1	1	1	1	1	0	1	1	1	0	0	1	1
374	1	1	1	0	0	0	1	1	0	1	0	0	0	0	0	0	0	1	1	0	1	0	2	0	0	0	0	1	2	2	1	1	1	1	1	1	1	0	0	1	1	0	1	1	1	0	0	1	1
375	1	2	1	2	0	0	2	0	0	0	0	0	0	0	0	0	0	2	0	1	0	0	2	0	0	0	0	0	1	1	2	1	2	0	0	2	1	0	0	1	1	0	0	2	0	0	0	1	1
376	1	2	1	0	0	0	1	0	1	1	0	0	0	0	0	0	2	1	1	1	1	0	1	0	0	0	0	1	2	1	1	1	2	0	2	0	1	1	0	1	1	1	0	1	0	1	0	2	0
377	1	1	1	0	0	0	2	0	2	2	0	1	2	1	1	0	1	0	0	2	0	1	2	0	0	0	0	0	2	2	0	0	1	1	0	2	0	0	0	1	1	0	0	0	0	0	0	0	2
378	1	2	0	0	0	0	0	0	1	1	0	1	2	1	0	1	2	0	0	2	0	0	2	0	0	0	0	1	2	2	1	0	2	0	2	1	1	0	0	0	0	0	0	1	0	1	0	2	0
379	1	1	2	1	0	0	1	0	0	0	1	0	0	0	0	0	1	0	1	1	1	0	2	0	0	0	0	1	2	2	1	0	1	1	1	1	1	0	0	1	1	0	1	1	1	1	0	2	1
380	0	1	2	0	0	0	0	0	2	2	0	0	1	1	0	0	1	0	0	2	0	1	2	0	0	0	0	0	1	1	1	1	1	0	0	2	2	0	0	2	2	1	0	1	1	0	1	1	1
381	1	1	1	0	0	0	2	1	0	1	1	1	1	1	0	0	1	0	0	2	0	0	1	1	1	1	0	1	2	2	1	0	1	2	1	2	2	0	0	2	2	0	0	2	1	1	0	1	1
382	1	1	1	0	1	0	2	1	0	1	1	0	0	0	0	0	2	1	1	1	1	0	1	1	1	1	0	0	2	2	0	1	2	0	1	2	0	0	0	0	0	1	0	1	1	1	0	1	1
383	0	1	1	0	0	0	2	0	0	0	0	1	1	1	0	0	1	1	0	1	0	0	1	0	0	0	0	0	2	1	0	2	1	0	0	2	2	0	0	2	2	0	0	2	0	0	1	0	2
384	1	0	2	0	0	0	1	0	0	0	1	1	2	2	0	0	0	2	2	0	1	0	2	1	1	2	0	0	2	2	1	0	2	0	2	1	2	0	0	2	2	0	0	2	0	0	0	2	2
385	1	2	0	0	0	0	0	0	1	1	1	0	0	0	0	0	1	0	0	2	0	0	2	0	0	0	0	0	2	1	0	0	1	0	1	1	1	0	0	1	1	0	0	2	0	0	0	1	1
386	0	2	0	0	0	0	0	0	1	1	0	2	2	0	1	1	1	1	1	0	0	0	2	0	0	0	0	0	2	2	0	1	1	0	1	2	1	1	1	1	1	0	0	1	0	0	1	0	1
387	1	1	1	1	0	1	2	0	1	1	1	1	1	0	0	0	2	0	0	2	0	0	2	0	0	0	0	0	2	2	0	1	1	1	0	2	1	0	0	1	0	1	0	1	1	1	0	1	1
388	0	1	2	1	0	0	1	0	1	1	0	1	2	1	0	1	1	0	1	1	1	0	0	1	1	1	0	0	1	1	2	1	2	0	2	0	0	0	0	0	0	1	0	1	1	0	1	1	1
389	0	1	1	0	0	1	1	0	0	0	1	0	0	0	0	0	1	2	0	1	0	0	1	0	1	1	0	0	2	2	0	0	0	0	0	1	1	0	0	1	1	0	0	2	0	0	0	1	0
390	1	2	0	0	0	0	1	2	0	2	0	0	1	1	0	0	0	0	1	1	1	0	2	0	0	0	0	1	1	0	1	1	1	0	0	2	2	0	0	1	1	1	1	1	2	0	0	1	1
391	1	1	1	0	0	0	1	1	1	2	0	0	0	0	0	0	1	1	1	1	1	0	2	0	0	0	0	1	2	2	2	1	1	0	0	2	0	0	0	1	0	0	2	2	1	0	1	0	1
392	1	0	2	0	0	0	1	0	1	1	1	0	0	0	0	0	1	0	0	2	0	0	2	0	1	1	0	0	2	2	0	0	0	0	1	2	2	0	0	1	1	1	2	2	0	0	0	1	2
393	1	1	1	0	0	0	1	0	1	1	0	0	0	0	0	0	1	1	0	2	0	0	2	0	0	0	0	0	2	2	0	0	0	2	0	2	1	0	0	1	1	0	0	2	0	0	0	0	1
394	1	2	0	1	0	0	0	0	2	2	0	1	2	1	0	0	1	1	1	1	1	0	2	0	0	0	0	1	2	2	0	0	1	1	0	2	1	1	1	0	0	0	0	1	0	1	0	2	0
395	1	1	1	1	0	0	0	0	1	1	1	2	2	1	0	0	1	1	1	1	1	0	2	0	0	0	0	0	2	2	0	0	1	2	2	2	1	0	0	2	1	0	1	2	1	0	0	2	0
396	0	2	1	1	0	0	0	0	1	1	1	1	2	2	0	0	1	1	1	1	0	0	1	0	0	0	0	2	1	2	2	1	0	0	1	1	1	0	0	2	2	1	0	0	2	0	0	2	0
397	0	1	2	1	0	0	2	1	0	1	1	1	1	1	0	0	1	1	1	1	1	0	2	0	0	0	0	0	1	1	1	1	1	0	1	1	1	0	0	2	1	0	1	2	1	0	0	1	1
398	1	1	1	0	0	0	2	1	0	1	0	0	1	1	0	0	1	0	0	2	0	0	2	0	0	0	0	0	2	2	0	1	0	1	0	2	1	0	0	2	2	1	1	2	1	0	0	2	0
399	0	0	2	0	0	1	1	1	1	2	0	2	2	0	1	1	0	0	1	1	1	0	2	0	0	0	0	1	1	1	2	0	0	0	0	2	0	0	0	1	0	0	0	2	0	0	0	1	1
400	1	0	2	0	0	1	2	1	0	1	0	0	0	0	0	0	1	0	1	1	1	0	2	0	1	1	0	1	2	2	0	1	1	1	1	2	1	0	0	2	2	1	1	2	1	1	1	0	1
401	0	0	2	2	0	1	2	1	0	1	0	1	1	0	0	0	1	1	2	0	1	0	2	0	0	0	0	0	2	2	2	1	1	1	2	0	1	0	0	2	1	1	1	2	1	1	0	1	0
402	1	1	1	1	0	1	1	0	0	0	1	0	1	1	0	0	1	0	0	1	0	0	1	0	1	1	0	1	1	1	2	2	1	0	2	0	1	0	0	2	2	1	1	1	1	0	0	1	1
403	0	1	2	1	0	0	2	0	1	1	0	0	1	1	0	0	1	1	0	1	0	0	1	0	0	0	0	0	2	2	1	0	2	0	0	2	1	0	0	1	1	0	1	2	0	0	0	2	0
404	1	1	2	1	0	0	1	1	1	2	1	0	0	0	0	0	0	2	0	1	0	0	2	0	0	0	0	2	1	1	1	1	1	2	1	2	2	0	0	0	0	0	0	2	0	1	1	1	1
405	0	0	2	0	0	1	0	0	1	1	2	1	1	0	0	1	1	1	1	1	1	2	0	0	0	0	0	0	1	1	0	1	1	0	0	2	1	0	0	1	1	0	0	2	0	0	0	2	0
406	0	1	2	1	0	0	1	0	1	1	1	0	0	0	0	0	2	1	0	2	0	0	2	0	0	0	0	0	2	2	0	2	2	0	2	1	2	0	0	2	1	1	1	1	1	1	0	0	2
407	1	1	1	1	0	0	1	0	0	0	0	0	0	0	0	0	1	0	1	1	1	0	2	0	1	1	0	1	2	2	0	0	1	0	1	1	1	0	0	1	1	0	0	0	2	1	0	1	0
408	1	0	2	0	0	1	1	1	1	2	0	1	2	2	0	0	1	2	1	0	1	0	2	0	0	0	0	0	2	2	0	1	1	1	0	2	2	0	0	1	1	0	0	2	0	0	0	2	0
409	1	0	2	1	0	0	1	0	1	1	0	0	0	0	0	0	0	1	1	1	0	0	1	0	0	0	0	0	2	2	0	0	1	1	0	2	2	0	0	2	2	1	1	2	1	1	0	2	0
410	1	2	1	0	0	0	1	0	1	1	1	0	1	1	0	0	1	0	1	1	0	0	0	1	1	1	0	1	1	0	1	1	1	0	1	1	1	0	0	2	2	0	1	1	0	0	0	0	2
411	0	0	2	1	0	1	0	0	1	1	1	0	0	0	0	0	2	2	1	1	0	0	1	0	0	0	0	0	2	2	1	1	1	0	0	2	1	0	0	2	2	0	0	0	0	0	0	1	1
412	1	1	2	0	0	0	1	0	1	1	0	0	0	0	0	0	1	1	1	1	0	0	2	0	0	0	0	0	2	2	0	1	1	0	0	1	2	0	0	1	1	0	0	2	1	1	0	1	1
413	0	2	0	1	0	0	1	0	1	1	0	0	1	1	0	0	2	1	1	1	0	0	2	0	0	0	0	0	2	2	0	1	2	1	1	2	1	1	1	1	1	0	0	1	0	1	0	0	1
414	1	2	0	0	0	0	0	0	2	2	0	0	1	0	0	0	1	1	0	1	0	0	2	0	0	0	0	0	2	1	1	0	0	0	1	1	2	0	0	1	1	1	1	2	1	1	0	1	1
415	1	1	1	0	1	1	1	1	0	1	0	0	0	0	0	0	1	1	2	0	1	0	2	0	0	0	0	2	2	2	1	1	1	1	1	1	2	0	0	2	2	0	0	1	1	0	1	0	2
416	1	1	1	0	0	0	2	1	0	1	1	0	1	1	0	0	2	2	1	1	1	0	2	0	0	0	0	0	2	2	0	1	2	0	1	1	1	1	1	1	1	0	0	1	0	0	0	2	0
417	0	1	1	0	0	0	0	0	2	2	0	1	2	2	0	0	0	0	0	2	1	0	2	0	0	0	2	1	2	2	1	0	2	0	1	1	1	1	1	1	1	0	2	2	1	1	0	1	1
418	1	1	1	1	0	0	2	0	0	0	1	1	1	1	0	0	1	0	0	2	0	0	2	0	1	1	1	0	2	2	0	1	1	0	0	2	2	0	0	2	2	0	0	1	0	0	0	1	1
419	0	0	2	1	0	0	1	0	0	0	0	1	1	1	0	0	1	1	2	0	1	0	2	0	0	0	0	1	2	1	1	1	2	1	2	2	1	1	1	0	0	0	0	1	0	0	0	1	1
420	1	1	1	1	0	0	1	0	0	0	1	0	1	1	0	0	1	1	1	1	1	1	1	0	0	0	0	0	2	2	1	2	1	1	0	2	2	0	0	2	2	2	2	2	1	1	0	1	1
421	0	2	1	0	0	0	2	1	0	1	1	0	1	1	0	0	1	1	0	1	0	0	1	0	0	0	1	0	2	2	0	1	0	0	0	2	1	0	0	2	2	1	1	2	0	2	0	1	0
422	0	0	2	0	0	1	2	1	0	1	1	0	1	1	0	0	1	1	0	1	0	0	1	0	0	0	0	0	2	2	1	1	1	1	1	1	2	0	0	1	1	1	0	1	0	1	0	1	1
423	0	1	1	0	0	0	1	0	1	1	1	0	0	0	0	0	0	1	1	1	1	0	1	1	1	1	0	0	2	2	1	1	1	2	2	1	1	0	0	2	2	0	0	2	0	1	0	2	1
424	0	2	0	0	0	0	1	1	1	2	0	2	2	2	0	0	1	1	2	0	1	1	2	0	0	0	0	1	1	2	1	1	1	0	1	1	1	0	0	1	1	0	0	2	0	0	0	1	2
425	1	2	0	1	0	0	1	0	1	1	1	0	0	0	0	0	1	0	0	2	0	0	2	0	0	0	0	2	2	2	1	0	2	1	1	2	2	0	0	1	1	1	1	2	2	0	1	1	1
426	1	0	2	0	0	1	1	1	1	2	0	0	1	1	0	0	1	2	1	0	1	0	1	0	0	0	0	0	2	2	1	1	1	0	0	2	1	0	0	2	1	1	1	1	1	1	1	1	1
427	0	1	2	0	0	1	1	0	0	0	0	0	0	0	0	0	2	1	1	1	1	0	1	1	2	2	0	0	2	2	0	0	0	0	0	2	1	1	1	1	1	0	0	1	0	0	0	2	0
428	1	0	2	1	0	0	2	0	0	0	0	1	2	2	0	0	1	1	1	1	1	0	2	0	0	0	0	1	2	1	1	1	1	0	0	2	1	0	0	0	0	1	0	0	1	1	0	0	2
429	0	0	2	1	0	0	2	1	0	1	0	0	0	0	0	0	0	2	2	0	0	1	1	0	1	1	0	0	2	2	0	0	0	0	1	1	1	0	0	0	0	0	1	2	1	0	0	0	2
430	1	1	2	0	0	0	1	0	0	0	0	1	0	0	0	0	2	0	0	2	0	0	2	0	0	0	0	0	1	1	1	2	1	0	1	1	0	0	0	0	0	0	1	1	1	0	0	1	0
431	0	1	1	1	0	0	0	0	1	1	1	0	0	0	0	0	1	0	2	0	1	0	1	0	1	1	0	0	2	1	1	2	2	0	2	0	1	0	0	1	1	0	0	2	0	2	0	1	1
432	1	2	0	0	0	0	2	0	0	0	1	0	2	2	0	0	1	2	0	0	0	0	2	0	0	0	1	0	2	2	0	2	1	0	0	2	1	0	0	1	1	1	1	1	0	0	0	2	0
433	1	1	2	0	0	1	0	0	2	2	0	1	0	0	0	0	2	0	0	2	0	0	2	0	0	0	0	0	2	2	1	1	1	1	1	2	1	0	0	0	0	1	1	1	1	1	0	2	1
434	0	1	1	0	0	1	1	0	2	2	0	1	1	1	0	0	1	0	0	2	0	0	2	0	0	0	0	0	1	1	1	0	1	1	1	2	1	0	0	1	1	1	1	1	1	1	1	1	1
435	0	1	2	0	0	0	1	1	1	2	0	0	2	2	0	0	1	1	2	0	2	0	2	0	0	0	0	0	2	1	0	0	1	0	1	2	2	0	0	1	1	0	0	1	0	0	1	1	1
436	1	1	1	1	0	0	1	0	2	2	0	0	1	1	0	0	1	1	1	1	1	1	2	0	0	0	0	1	1	1	2	1	1	1	0	2	1	1	1	1	1	0	1	1	1	0	0	2	0
437	0	1	1	0	0	0	2	0	1	1	0	0	0	0	0	0	1	1	0	1	0	0	0	0	0	0	0	0	2	2	0	1	1	2	1	1	2	0	0	1	1	0	0	0	0	0	1	1	1
438	0	2	1	0	0	0	1	0	0	0	0	0	1	1	0	0	1	0	0	2	0	0	1	0	0	0	0	0	1	1	2	0	1	0	1	1	2	0	0	1	1	0	1	2	1	0	0	2	2
439	0	1	1	0	1	1	1	0	0	0	0	0	0	0	0	0	1	0	0	2	0	0	1	0	0	0	0	1	1	2	2	0	0	0	0	2	1	0	0	0	0	1	1	1	1	2	0	0	2
440	0	1	1	1	0	0	2	1	0	1	1	0	1	1	0	0	0	1	0	1	0	0	2	0	0	0	0	1	2	2	1	0	0	0	1	1	2	0	1	2	1	1	1	1	1	0	0	0	2
441	1	0	2	0	0	0	1	1	0	1	0	0	1	1	0	0	1	2	1	0	1	0	1	0	0	0	0	0	2	2	0	2	2	0	2	0	1	0	0	1	1	0	0	1	0	0	0	2	0
442	0	1	1	0	0	0	1	1	1	2	0	1	1	0	0	0	2	0	0	2	0	0	2	0	0	0	0	0	2	1	0	0	2	0	2	1	2	0	0	2	2	0	2	2	0	0	0	2	0
443	1	0	2	2	0	1	1	0	1	1	1	1	2	2	0	0	1	1	1	1	1	1	2	0	0	0	0	0	2	2	0	0	2	0	2	1	2	0	0	1	1	0	0	1	0	0	1	0	2
444	1	2	1	1	0	0	1	0	2	2	0	0	1	1	0	0	0	1	1	1	1	0	2	0	0	0	0	1	2	2	1	1	1	1	1	1	1	0	0	0	0	0	1	2	1	1	0	0	2
445	0	1	1	0	0	0	2	1	0	1	1	1	1	0	0	1	0	1	1	1	1	1	2	0	0	0	0	0	2	2	0	0	1	1	0	2	2	0	0	2	2	0	0	1	0	0	0	2	0
446	1	1	2	0	0	1	1	0	1	1	0	1	0	0	0	0	1	2	2	0	2	0	1	1	1	2	0	1	1	0	1	0	0	1	1	1	1	0	0	1	0	1	0	1	1	0	0	2	0
447	0	1	2	0	0	0	2	1	0	1	0	1	2	2	0	0	0	1	2	0	1	0	1	1	1	1	0	1	2	2	1	1	1	1	1	1	1	0	0	0	0	0	0	0	0	0	0	2	0
448	0	2	0	0	0	0	0	0	2	2	0	0	1	1	0	0	0	0	1	1	1	0	2	0	0	0	1	1	2	2	0	1	1	0	1	1	1	0	0	1	0	1	1	1	1	1	0	2	1
449	0	2	0	1	0	0	2	0	0	0	2	0	0	0	0	1	1	1	1	1	1	0	2	0	1	1	0	0	2	2	2	1	2	0	1	1	2	0	0	2	2	0	0	2	2	0	0	2	0
450	0	1	2	1	0	0	0	0	2	2	0	1	2	1	0	0	2	1	1	1	1	0	2	0	0	0	1	1	2	2	0	2	2	0	2	0	2	0	1	2	1	0	0	1	0	0	0	2	0
451	1	1	1	0	0	0	2	0	1	1	1	1	2	2	0	0	2	0	0	2	0	0	2	1	1	2	0	0	1	1	2	0	2	0	1	2	1	0	0	0	0	1	1	2	2	2	0	2	2
452	0	1	2	1	0	0	0	0	1	1	1	0	1	1	0	0	2	1	1	1	0	0	1	0	0	0	0	0	2	2	1	1	0	1	0	2	0	1	1	0	0	1	1	2	0	0	0	1	1
453	0	1	1	0	0	0	0	0	1	1	0	1	1	0	0	0	1	0	0	2	0	0	2	0	0	0	0	0	2	2	0	0	1	0	1	2	1	0	1	2	0	0	2	2	1	1	0	0	2
454	1	2	1	0	0	0	2	0	0	0	0	0	0	0	0	0	0	1	0	1	0	0	0	0	0	0	0	0	2	2	0	1	1	1	0	2	1	0	0	0	0	0	2	2	0	0	0	1	1
455	0	0	2	0	0	1	0	0	1	1	0	0	1	0	1	0	2	1	1	1	0	0	1	0	1	1	0	0	1	1	1	1	0	1	0	2	2	0	0	1	1	0	1	2	2	0	0	0	2
456	1	2	0	0	0	0	2	0	0	0	2	0	2	0	1	0	2	0	0	2	0	0	1	1	1	1	0	1	2	2	1	0	2	0	1	2	2	0	0	1	1	0	0	2	1	1	0	1	1
457	0	2	0	1	0	0	1	1	1	2	0	0	0	0	0	0	1	0	0	2	0	0	1	1	1	1	0	0	2	2	0	0	1	1	0	2	2	0	0	1	1	0	0	1	0	0	1	1	1
458	1	1	2	1	0	0	2	0	0	0	0	1	1	0	0	1	1	1	1	1	0	0	1	0	0	0	0	1	2	2	1	0	1	2	1	2	2	0	0	2	1	1	1	2	1	1	0	0	2
459	0	2	0	0	0	0	1	0	2	2	0	0	1	1	0	0	2	1	0	2	0	0	2	0	0	0	0	0	2	2	1	1	1	0	0	2	1	1	1	1	1	1	0	0	1	1	0	2	0
460	0	1	2	0	0	1	1	0	1	1	1	1	1	1	0	0	0	2	0	1	0	0	2	0	0	0	0	0	2	2	0	1	2	0	1	2	1	1	0	0	0	1	0	0	1	0	0	1	1
461	0	1	2	0	0	0	2	1	0	1	1	1	2	2	0	0	0	1	1	1	1	0	1	1	1	1	0	0	2	1	1	0	0	1	0	2	2	0	0	2	2	0	1	2	1	0	0	2	0
462	1	1	0	0	0	0	1	0	0	0	0	0	0	0	0	0	0	1	0	2	0	0	2	0	0	0	0	2	1	1	2	2	2	0	2	0	1	1	1	1	1	1	0	0	1	0	0	2	0
463	1	0	2	0	0	0	0	0	1	1	1	0	0	0	0	0	1	1	2	0	1	0	2	0	0	0	0	2	2	2	0	1	2	0	1	1	2	0	0	1	1	0	1	2	1	0	0	0	2
464	1	0	2	0	0	1	1	0	1	1	0	0	0	0	0	0	2	0	0	2	0	0	2	0	0	0	0	0	2	2	0	0	1	0	1	1	1	0	0	1	1	0	0	1	0	1	0	1	1
465	1	2	1	0	0	0	0	0	1	1	0	1	1	0	0	1	1	1	2	0	1	0	1	1	1	1	0	0	2	2	0	0	0	1	1	1	2	0	0	0	0	0	1	2	1	0	0	2	1
466	1	0	2	1	1	0	1	0	0	0	1	0	0	0	0	0	0	2	2	0	0	0	2	0	1	1	0	0	1	1	2	0	0	0	0	2	1	0	0	0	0	0	0	2	0	0	1	0	1
467	1	1	1	1	0	0	2	0	0	0	1	0	0	0	0	0	0	0	1	1	1	0	2	0	0	0	0	0	1	2	1	0	2	0	1	1	1	0	0	2	1	1	1	2	1	1	0	0	0
468	1	1	1	0	0	0	2	1	0	1	0	0	0	0	0	0	2	0	0	1	0	0	1	0	1	1	0	1	1	1	1	0	1	0	0	2	1	1	1	1	1	1	1	1	1	0	0	2	0
469	0	1	1	0	0	0	1	0	1	1	0	0	0	0	0	0	2	1	1	1	0	0	2	0	0	0	0	0	2	1	0	0	1	1	1	2	1	0	0	1	1	1	1	1	1	0	0	1	0
470	0	0	2	0	0	1	1	0	1	1	0	0	0	0	0	0	2	0	0	2	0	0	2	0	0	0	0	1	2	2	1	0	0	1	0	2	1	0	0	1	1	0	0	2	0	0	0	0	2
471	1	1	1	1	0	0	0	0	2	2	0	0	0	0	0	0	1	1	1	1	1	0	2	0	0	0	0	1	1	1	1	0	1	1	1	2	2	0	0	1	1	1	0	1	1	0	0	1	1
472	0	0	2	0	0	0	1	0	0	0	1	0	0	0	0	0	2	1	1	1	1	0	2	0	0	0	0	0	2	2	1	0	0	0	0	2	1	0	0	2	1	0	0	2	0	0	0	2	1
473	1	1	1	0	0	0	0	0	1	1	0	0	1	1	0	0	1	0	1	1	0	0	2	0	0	0	0	0	2	2	0	0	0	0	0	2	1	0	0	1	1	0	0	2	0	0	1	0	2
474	0	1	2	0	0	0	2	1	0	1	1	0	0	0	0	0	1	2	1	0	1	0	0	0	1	1	0	1	2	2	0	1	0	1	0	2	1	0	0	1	1	1	1	2	1	1	1	1	2
475	1	1	2	1	0	0	0	0	2	2	0	0	2	2	0	0	1	1	1	1	0	0	1	0	0	0	0	0	2	2	0	1	0	0	0	2	2	0	0	1	1	1	1	2	1	0	1	1	1
476	0	1	2	1	0	0	0	0	2	2	0	0	0	0	0	0	1	1	1	1	0	0	2	0	0	0	0	2	1	1	2	0	1	0	1	1	1	0	0	2	1	0	1	2	1	0	0	1	1
477	0	1	1	0	0	0	0	0	0	0	1	0	0	0	0	0	0	1	1	1	1	0	2	0	1	1	0	1	1	0	2	0	1	0	1	1	1	0	0	2	2	0	0	1	1	0	0	1	1
478	1	1	1	0	0	0	1	0	1	1	0	0	1	1	0	0	0	1	0	2	0	0	2	0	0	0	0	0	1	1	1	0	0	1	1	1	2	0	0	2	2	0	0	1	0	1	0	2	0
479	0	1	1	0	1	1	0	0	0	0	0	0	1	1	0	0	0	0	1	1	1	0	2	0	1	1	0	0	2	1	0	2	1	0	0	2	0	0	0	0	0	1	1	1	1	1	1	0	2
480	0	0	2	0	1	0	1	0	1	1	0	1	0	0	0	0	2	0	0	2	0	0	2	0	0	0	1	0	1	1	1	0	0	0	1	2	1	0	0	1	1	1	1	2	1	1	0	1	1
481	1	2	0	1	0	0	0	0	1	1	0	0	0	0	0	0	0	1	1	1	1	1	2	0	0	0	1	0	1	1	1	0	0	0	0	2	0	1	1	0	0	0	0	1	0	0	0	2	1
482	1	0	2	1	1	0	2	0	1	1	0	1	1	0	0	1	0	1	1	1	1	0	2	0	0	0	1	0	2	2	0	0	0	0	0	2	1	0	0	1	1	1	1	1	1	2	0	1	1
483	0	2	0	0	0	0	1	0	2	2	0	0	1	1	0	0	0	2	0	2	0	0	1	1	1	1	0	0	2	2	1	0	0	0	0	2	1	0	0	1	1	1	1	1	1	2	0	2	1
484	1	0	2	1	0	0	1	1	1	2	0	0	0	0	0	0	1	1	1	1	1	0	2	0	0	0	0	1	2	2	2	0	1	1	0	2	1	1	0	0	0	1	0	0	1	1	0	2	1
485	0	2	0	0	0	0	2	1	0	1	1	0	0	0	0	0	1	1	1	0	1	0	2	0	0	0	0	1	1	0	1	0	1	0	1	2	1	0	0	2	2	1	1	2	1	0	0	2	0
486	1	1	1	1	0	0	1	0	1	1	1	0	1	1	0	0	0	0	1	1	1	0	1	0	0	0	0	0	1	1	0	0	0	2	1	2	2	0	0	2	2	1	1	2	1	2	0	2	0
487	0	2	1	1	0	0	2	0	0	0	1	0	2	2	0	0	2	0	0	2	0	0	2	1	1	2	0	0	2	2	1	1	2	0	0	2	1	0	0	2	2	0	0	2	0	0	0	0	2
488	1	2	1	1	0	0	2	0	0	0	2	1	2	2	0	0	1	0	0	2	0	0	1	0	0	0	0	0	2	2	0	2	2	0	0	2	1	0	0	1	1	1	1	1	1	1	1	1	1
489	1	1	1	0	0	1	2	0	0	0	2	0	0	0	0	0	0	1	0	1	0	0	2	0	0	0	1	1	2	2	0	0	2	0	2	1	2	0	0	2	2	1	1	2	1	0	0	1	0
490	0	2	1	2	0	0	0	0	2	2	0	0	1	1	0	0	1	0	1	1	1	0	1	1	1	2	0	0	2	2	0	1	1	0	0	2	1	0	0	1	1	0	0	2	0	0	0	1	1
491	1	2	1	0	0	0	0	0	1	1	0	1	2	1	0	0	1	0	0	2	0	0	2	0	0	0	0	1	2	2	2	0	0	0	1	1	1	0	0	2	2	1	0	0	2	1	0	1	1
492	0	2	1	1	0	0	2	0	0	0	0	0	0	0	0	0	1	1	1	1	0	0	2	0	0	0	0	1	1	1	2	0	0	2	1	1	2	0	0	2	2	0	1	1	0	1	0	2	1
493	1	1	2	1	0	0	1	0	0	0	1	1	1	0	0	1	2	0	0	2	0	0	2	0	0	0	0	0	2	2	1	1	1	0	0	2	1	0	0	2	1	1	1	2	1	0	1	1	1
494	1	1	1	0	0	0	1	0	1	1	1	0	0	0	0	0	0	0	0	2	0	0	1	1	1	1	0	0	2	2	0	0	0	1	1	1	0	1	1	1	0	0	0	2	0	0	0	1	1
495	0	0	2	1	1	0	1	0	0	0	2	0	0	0	0	0	2	0	1	1	1	0	2	0	0	0	0	1	2	2	0	0	1	1	0	2	1	1	0	1	1	0	0	0	0	1	0	2	2
496	1	2	1	2	0	0	2	0	0	0	0	0	0	0	0	0	1	2	1	0	1	0	2	0	0	0	0	1	2	1	1	1	1	1	1	1	2	0	0	0	0	0	0	1	0	1	0	2	0
497	1	1	1	0	1	0	2	0	0	0	2	1	1	1	0	0	1	1	0	1	0	0	1	0	0	0	0	1	2	2	1	0	1	1	0	2	1	0	0	1	1	2	2	2	2	1	0	2	0
498	0	1	1	0	0	0	1	0	1	1	1	0	1	1	0	0	1	1	0	1	0	0	2	0	0	0	0	0	2	2	1	0	0	1	0	2	1	0	0	0	0	1	1	2	1	2	0	0	1
499	1	0	2	0	0	1	1	0	1	1	1	0	1	1	0	0	1	0	1	1	0	0	1	1	1	1	0	0	2	2	1	1	1	1	1	1	2	0	0	2	2	1	1	1	1	0	0	1	1
500	1	0	1	0	0	0	2	1	0	1	0	1	1	0	0	1	2	0	0	2	1	0	1	0	0	0	0	0	2	1	1	0	1	1	1	1	1	0	0	1	1	0	0	2	0	0	0	1	2
501	0	2	1	1	0	0	2	0	0	0	2	0	1	1	0	0	2	1	1	1	1	0	2	0	1	1	0	0	2	2	1	0	1	0	0	2	1	0	0	1	1	1	1	2	1	1	0	2	1
502	1	0	2	0	0	1	1	1	0	1	0	1	1	0	0	1	2	0	0	2	0	0	2	0	0	0	0	0	1	1	2	0	0	2	1	2	1	0	0	1	1	0	1	2	0	1	0	2	0
503	1	0	2	0	0	0	1	1	0	1	0	0	2	1	0	0	2	1	0	2	0	1	0	1	0	1	0	0	2	2	0	1	2	0	1	1	2	0	0	1	1	0	0	1	0	1	0	2	0
504	0	1	1	0	0	0	2	0	1	1	1	1	1	0	0	0	0	1	1	1	0	0	2	0	1	1	1	0	2	2	0	1	1	1	0	2	1	1	1	1	1	0	0	0	0	0	0	2	0
505	1	2	1	1	0	0	0	0	1	1	1	0	0	0	0	0	1	2	1	0	1	0	2	0	0	0	0	2	2	2	1	1	1	0	1	1	1	0	0	1	1	0	1	2	0	1	0	0	2
506	1	2	0	0	0	0	2	0	0	0	0	0	1	0	0	0	1	1	1	1	1	1	2	0	0	0	0	0	2	2	1	0	0	0	0	2	1	0	0	0	0	1	1	2	0	0	0	1	1
507	0	2	0	0	0	0	1	0	0	0	0	0	0	0	0	0	2	0	0	2	0	0	2	0	0	0	0	0	2	2	1	1	1	2	1	2	1	0	0	2	2	0	0	1	0	0	0	2	0
508	1	2	1	1	0	0	2	1	0	1	1	1	2	2	0	0	1	1	1	1	1	0	1	0	0	0	1	1	1	1	1	0	2	0	1	2	0	1	1	0	0	2	1	2	1	0	0	1	1
509	0	0	2	0	0	2	0	0	2	2	0	0	2	1	0	0	0	2	2	0	0	0	2	0	0	0	0	0	2	2	0	0	1	2	0	2	1	0	0	0	0	0	1	2	0	0	0	1	0
510	1	1	1	0	0	0	0	0	1	1	1	0	2	1	1	0	1	0	1	1	1	0	2	0	0	0	0	2	2	2	1	0	0	1	0	2	1	0	0	2	2	0	1	1	1	0	0	1	1
511	1	1	1	0	0	1	2	0	0	0	0	0	1	1	0	0	0	0	0	2	0	0	1	1	1	1	0	1	2	2	2	0	0	0	0	1	1	0	0	1	1	0	0	2	0	0	0	2	1
512	0	2	1	1	0	0	1	0	2	2	0	1	1	0	0	1	0	0	0	2	0	0	1	0	0	0	0	1	2	2	1	0	1	0	0	2	2	0	0	1	1	0	1	1	1	0	0	2	0
513	0	1	2	1	0	0	1	0	1	1	0	0	0	0	0	0	1	1	1	1	1	0	1	1	1	1	0	0	2	2	0	0	2	0	1	2	1	0	0	2	2	0	1	2	1	0	1	0	2
514	0	2	1	0	0	0	0	0	1	1	0	2	1	1	0	0	1	1	0	1	0	0	1	1	1	1	0	0	2	2	1	2	2	1	0	2	2	0	0	1	1	0	0	0	0	0	0	2	0
515	1	1	1	1	0	0	2	0	0	0	2	1	1	0	0	1	0	0	1	1	1	0	2	0	1	1	2	1	2	2	1	1	0	0	1	1	2	0	0	2	2	0	0	2	0	1	0	2	1
516	0	1	1	1	0	1	2	1	0	1	0	0	1	1	0	0	0	0	1	1	1	0	2	0	0	0	0	0	2	2	0	1	0	0	0	2	1	0	0	0	0	1	1	2	1	1	0	2	1
517	0	1	1	1	0	1	2	0	0	0	0	0	1	1	0	0	1	0	0	2	0	1	2	0	0	0	0	2	1	1	1	0	0	0	0	2	1	0	0	0	0	1	1	2	1	2	0	2	0
518	0	2	0	1	0	0	2	1	0	1	0	0	1	1	0	0	1	2	1	0	1	0	2	0	0	0	0	1	1	1	1	2	2	0	1	1	1	0	0	1	1	0	0	2	0	0	1	1	1
519	0	1	1	0	0	0	2	0	0	0	0	0	0	0	0	0	1	2	1	0	1	0	2	0	1	1	0	2	2	2	0	0	0	0	2	1	2	0	0	2	2	0	1	1	1	1	1	0	1
520	0	2	0	0	0	0	0	0	2	2	0	0	1	1	0	0	2	2	1	1	1	1	2	0	0	0	0	0	2	2	1	1	1	0	0	2	1	1	1	1	1	0	0	2	0	0	0	2	1
521	0	1	2	1	0	0	2	0	1	1	1	0	0	0	0	0	2	0	0	2	0	0	2	0	0	0	0	0	2	2	0	1	1	2	2	1	2	0	0	1	1	0	0	1	0	1	0	1	1
522	0	0	1	0	0	0	2	1	0	1	0	1	0	0	0	0	0	2	0	1	0	0	2	0	0	0	0	0	2	2	0	1	1	1	1	2	0	0	0	0	0	1	1	2	1	1	0	1	1
523	1	1	2	1	0	0	1	1	1	2	0	0	0	0	0	0	1	2	0	1	0	0	2	0	0	0	0	0	2	2	0	0	0	0	0	2	0	0	0	1	1	1	0	0	1	1	0	2	1
524	1	0	2	0	0	1	1	0	1	1	0	1	2	2	0	0	0	0	1	1	1	0	2	0	0	0	0	1	2	2	2	1	1	1	1	2	1	0	0	1	1	1	1	2	1	0	1	2	1
525	1	0	2	1	0	1	1	0	0	0	1	0	0	0	0	0	1	1	2	0	1	0	2	0	0	0	0	0	2	2	0	0	1	0	1	1	2	0	0	2	2	0	0	1	0	1	1	1	1
526	1	2	0	0	0	0	2	1	0	1	1	0	0	0	0	0	1	0	1	1	1	0	2	0	0	0	0	2	2	2	0	0	0	1	0	2	2	0	0	2	2	0	1	2	1	0	0	0	2
527	0	0	2	0	0	1	2	1	0	1	0	0	2	1	0	0	1	1	0	1	0	0	1	1	1	2	0	0	2	2	1	0	0	0	0	2	1	0	0	1	1	1	0	1	0	1	0	1	1
528	1	1	0	1	0	0	1	0	1	1	1	1	0	0	0	0	2	1	1	1	1	0	2	0	0	0	0	0	2	2	1	0	0	0	0	2	2	0	0	1	1	0	0	1	0	1	0	0	1
529	0	0	2	0	0	1	1	0	1	1	0	0	2	1	0	0	1	1	0	1	0	1	0	1	0	1	0	0	2	2	1	2	2	0	1	1	1	0	0	1	1	0	2	2	1	1	0	1	1
530	0	0	2	0	0	0	0	0	0	0	1	0	0	0	0	0	1	2	1	0	1	1	0	1	0	1	0	1	2	2	2	1	1	1	0	2	2	0	1	2	1	0	1	2	0	0	0	2	0
531	1	0	2	0	0	1	2	0	0	0	0	0	0	0	0	0	2	0	0	1	0	0	2	0	0	0	0	1	2	1	1	0	1	0	0	2	1	0	0	0	0	0	0	2	1	1	0	2	1
532	0	1	1	0	0	0	2	0	0	0	2	1	1	0	0	1	1	0	0	2	0	0	2	0	0	0	0	0	2	2	0	0	1	0	1	1	2	0	1	2	1	0	0	1	0	0	0	2	0
533	0	1	2	1	0	0	1	0	1	1	1	1	0	0	0	0	0	1	1	1	0	0	1	0	0	0	0	1	1	1	1	0	1	1	0	2	1	0	0	1	1	0	0	2	0	0	0	2	0
534	1	2	0	0	0	0	2	0	0	0	1	0	1	1	0	0	1	0	0	2	0	0	2	0	0	0	0	0	2	2	0	1	1	0	1	1	1	0	0	2	2	1	1	1	1	0	0	1	2
535	1	1	2	1	0	0	1	1	0	1	0	2	2	1	0	1	2	1	1	1	1	0	2	0	0	0	0	0	1	1	1	0	1	0	0	2	1	0	0	1	1	1	1	2	1	1	0	0	2
536	1	1	1	0	0	0	1	1	1	2	0	0	0	0	0	0	1	1	1	1	0	0	1	0	0	0	0	0	1	1	1	0	2	0	1	2	2	0	0	1	1	0	1	2	1	0	0	1	1
537	0	1	1	0	0	0	2	0	0	0	1	1	1	0	0	0	1	1	1	1	1	0	1	1	1	1	0	0	2	2	0	2	1	0	1	1	1	0	0	1	1	1	2	2	0	0	0	1	1
538	1	1	2	1	0	0	1	1	0	1	0	0	0	0	0	0	0	2	0	1	0	0	2	0	0	0	0	0	2	2	1	1	0	1	0	2	2	0	0	0	0	0	0	1	0	0	1	0	2
539	0	0	2	1	0	0	1	1	0	1	0	1	1	1	0	0	2	1	1	1	1	0	0	1	1	1	0	1	1	2	2	0	0	1	0	2	1	0	1	2	0	0	0	0	0	0	0	1	1
540	0	2	0	0	0	0	1	0	0	0	0	1	1	0	0	0	1	1	2	0	1	1	1	0	0	0	1	1	1	1	1	0	2	0	0	2	2	0	1	2	1	1	0	0	2	0	0	1	1
541	1	0	2	0	1	0	1	0	1	1	1	0	1	1	0	0	0	1	1	1	1	0	2	0	0	0	0	0	2	1	0	0	0	1	0	2	1	0	0	2	2	1	1	2	1	0	0	2	0
542	1	2	0	0	0	0	2	1	0	1	0	0	0	0	0	0	0	0	0	2	0	0	2	0	0	0	0	1	1	2	1	0	0	1	0	2	1	0	0	1	1	1	1	2	1	0	0	1	1
543	1	2	0	0	0	0	0	0	1	1	1	0	0	0	0	0	2	1	1	1	1	0	2	0	0	0	1	0	1	1	1	1	1	2	1	2	1	0	0	0	0	0	1	2	0	1	0	2	0
544	0	1	1	1	0	0	1	0	1	1	1	1	1	0	0	1	2	1	1	1	0	0	2	0	1	1	0	0	2	2	1	0	0	1	1	1	1	1	0	0	0	0	0	0	0	0	0	0	2
545	0	1	1	0	1	2	1	0	0	0	1	1	1	0	0	1	2	0	0	2	0	0	2	0	0	0	0	2	2	2	0	0	1	0	1	1	2	0	0	2	2	0	0	1	1	0	0	2	1
546	0	2	1	1	0	0	1	0	0	0	2	1	1	0	0	0	1	1	0	1	0	0	2	0	0	0	0	0	1	1	2	1	2	0	0	2	1	0	0	1	1	0	0	2	0	0	1	1	1
547	0	1	1	1	0	0	1	0	1	1	1	0	0	0	0	0	1	1	0	2	0	0	1	0	0	0	0	0	2	2	0	1	1	2	0	2	1	0	0	1	1	0	0	2	1	1	0	1	2
548	1	2	1	0	0	0	1	1	1	2	0	0	0	0	0	0	1	1	1	1	1	0	1	0	0	0	0	0	2	2	0	2	1	0	0	2	1	1	0	0	0	0	0	1	1	0	1	1	1
549	1	1	1	0	0	0	1	1	1	1	0	0	1	1	0	0	1	2	1	0	1	0	2	0	0	0	0	1	2	2	1	0	1	0	1	1	1	0	0	1	1	1	2	2	1	1	0	1	1
550	1	1	1	1	0	0	1	0	2	2	0	0	0	0	0	0	1	1	1	1	0	0	2	0	1	1	0	1	2	1	1	1	2	0	0	2	2	0	0	1	1	0	1	1	0	0	1	0	2
551	1	2	0	0	0	0	1	0	0	0	0	1	1	0	0	1	2	0	0	2	1	0	2	0	1	1	0	0	2	2	0	1	2	0	2	0	1	0	0	2	1	0	1	2	0	0	0	1	1
552	0	2	0	0	0	0	2	0	1	1	1	0	2	1	1	0	1	1	1	1	1	0	2	0	0	0	0	0	2	1	0	1	1	0	0	2	1	0	0	1	1	0	0	2	0	0	0	2	0
553	0	2	1	1	0	0	1	1	0	1	0	0	2	2	0	0	1	0	0	2	0	0	2	0	0	0	0	1	2	2	1	0	0	0	0	2	0	1	1	1	0	1	1	2	1	1	0	1	0
554	1	1	2	1	0	0	0	0	2	2	0	0	0	0	0	0	1	1	1	1	1	1	2	0	0	0	0	0	2	2	1	0	1	0	1	1	2	0	0	1	1	0	0	0	0	1	0	2	1
555	0	0	2	0	0	0	0	0	1	1	1	0	0	0	0	0	1	1	0	1	0	0	2	0	0	0	0	1	2	2	0	0	1	1	0	2	1	0	0	1	1	0	2	2	1	1	0	1	1
556	1	0	2	0	1	0	1	1	1	2	0	0	0	0	0	0	1	1	1	1	1	0	1	0	0	0	0	0	2	2	0	0	2	0	0	2	2	0	0	1	1	1	1	2	2	2	0	2	1
557	1	2	0	0	0	0	0	0	2	2	0	0	0	0	0	0	0	1	0	1	0	0	2	0	0	0	0	0	2	2	0	0	0	1	1	1	2	0	0	2	2	0	1	1	1	0	0	1	0
558	1	2	0	1	0	0	1	1	0	1	0	0	2	2	0	0	2	0	0	2	0	0	2	0	0	0	0	0	2	2	0	1	1	0	1	1	2	0	0	1	1	0	0	1	0	0	0	2	1
559	1	1	1	1	0	1	0	0	1	1	0	0	0	0	0	0	1	1	1	1	0	0	2	0	1	1	0	1	2	1	2	0	1	1	0	2	2	0	0	1	1	2	2	2	2	1	0	1	0
560	1	1	1	0	0	0	1	0	1	1	0	0	0	0	0	0	0	0	0	2	0	0	2	0	0	0	0	0	2	2	0	1	1	2	1	1	1	0	0	0	0	1	0	0	2	0	0	2	0
561	1	0	1	0	0	0	1	0	0	0	1	0	0	0	0	0	1	1	1	0	1	0	2	0	0	0	0	0	2	2	0	1	1	0	1	1	2	0	1	2	1	0	1	2	2	0	0	2	0
562	0	0	1	0	0	0	0	0	1	1	0	1	2	2	0	0	0	2	2	0	0	0	2	0	0	0	0	0	1	1	0	0	1	1	1	1	2	0	0	1	1	0	1	2	0	1	0	2	0
563	1	1	1	0	0	0	0	0	0	0	1	0	2	2	0	0	1	1	1	1	0	0	2	0	1	1	0	1	1	0	2	1	1	1	2	0	2	0	0	1	1	0	1	2	1	1	0	1	1
564	0	1	1	0	0	0	2	1	0	1	0	0	1	1	0	0	2	1	0	2	1	0	2	0	0	0	0	1	2	2	1	0	1	1	1	1	2	0	0	1	1	0	0	1	0	0	0	1	1
565	0	2	1	1	0	0	1	0	1	1	1	1	1	1	0	0	0	0	1	1	1	0	1	0	0	0	0	1	2	2	0	0	1	0	1	1	1	0	1	1	0	1	1	1	1	0	0	1	1
566	1	2	1	1	0	0	1	0	1	1	1	0	0	0	0	0	2	1	1	1	1	0	2	0	0	0	0	0	2	2	0	0	0	0	1	1	2	0	0	2	2	0	1	2	1	0	0	2	0
567	0	1	1	1	0	1	1	0	0	0	1	1	1	0	0	1	1	2	2	0	2	0	2	0	0	0	0	1	2	1	1	0	1	1	0	2	0	0	0	1	0	0	0	2	0	0	0	2	0
568	1	1	1	0	0	1	2	0	0	0	1	1	1	1	0	0	2	1	0	2	1	0	2	0	0	0	1	0	1	1	1	1	1	0	0	2	1	0	0	1	1	1	0	0	1	1	0	2	1
569	1	1	2	1	0	0	0	0	1	1	1	0	1	1	0	0	2	2	2	0	1	0	2	0	2	2	1	0	1	1	1	0	0	0	0	2	1	0	0	1	1	1	1	2	1	2	0	1	1
570	0	1	1	0	0	0	2	0	0	0	0	1	1	0	0	1	1	1	1	1	0	0	2	0	0	0	1	1	2	2	0	1	2	0	1	1	1	0	0	1	1	0	0	2	0	0	0	0	2
571	1	0	1	0	0	0	0	0	1	1	1	0	1	1	0	0	1	1	0	1	0	0	2	0	0	0	0	0	1	1	0	0	1	0	0	2	1	0	0	1	1	0	0	2	2	0	0	2	1
572	0	1	1	1	0	1	1	0	0	0	0	0	2	2	0	0	2	0	0	2	1	0	1	0	1	1	0	0	2	1	0	2	1	0	1	1	1	0	0	2	1	0	1	2	1	0	0	1	1
573	0	0	2	1	0	0	1	0	1	1	0	1	2	1	0	1	2	1	1	1	1	0	1	1	1	1	0	2	1	1	2	1	0	1	0	2	0	1	0	0	0	1	1	2	0	2	0	2	0
574	0	2	1	2	0	0	0	0	1	1	0	1	1	0	0	1	1	1	1	1	1	0	2	0	0	0	0	0	2	2	0	1	1	0	0	1	2	0	1	2	1	0	1	2	1	0	0	2	0
575	1	1	1	0	0	1	2	0	0	0	0	0	1	1	0	0	2	2	2	0	1	0	2	0	0	0	0	0	2	2	0	1	1	0	1	2	1	0	0	2	1	0	0	1	0	0	1	0	2
576	1	1	1	0	1	0	2	0	0	0	0	0	0	0	0	0	1	0	0	2	0	0	2	0	0	0	0	0	2	2	0	2	2	0	1	1	1	0	1	1	0	1	1	2	1	0	0	2	1
577	0	1	1	1	0	0	1	0	1	1	0	0	1	1	0	0	2	0	0	2	0	0	1	1	2	2	0	1	2	2	1	1	1	0	1	2	2	0	0	2	2	0	0	0	0	1	1	1	1
578	0	2	1	0	0	0	2	0	0	0	0	1	1	0	0	1	1	1	1	1	0	0	2	0	0	0	0	1	2	2	1	0	0	0	1	1	1	1	1	0	0	0	0	2	0	0	1	0	2
579	1	1	2	0	0	1	1	0	1	1	0	0	0	0	0	0	2	1	0	2	1	0	2	0	0	0	0	2	2	2	1	1	1	1	0	2	1	0	0	0	0	0	0	2	0	0	1	1	1
580	0	1	2	1	0	0	1	0	1	1	0	0	0	0	0	0	1	1	0	2	0	0	2	0	0	0	0	0	2	2	1	1	2	0	1	1	1	1	1	1	1	0	0	1	1	1	0	1	0
581	0	1	1	0	1	1	1	1	1	2	0	0	0	0	0	0	0	0	1	1	1	0	1	0	0	0	0	0	1	1	0	0	1	1	0	2	2	0	0	2	2	0	0	2	0	0	0	1	1
582	1	1	1	1	1	1	1	0	1	1	1	0	0	0	0	0	0	1	1	1	0	0	2	0	1	1	1	0	2	2	0	1	1	0	0	2	2	0	0	2	2	0	0	1	0	1	0	2	0
583	0	1	1	0	0	1	0	0	2	2	0	0	1	0	0	0	0	2	2	0	1	0	2	0	0	0	0	0	2	2	0	0	0	0	0	2	0	1	1	0	0	0	0	2	0	0	0	1	1
584	0	2	1	1	0	0	1	0	1	1	0	1	1	1	0	0	0	2	2	0	0	0	1	1	1	1	0	0	2	2	0	0	1	1	0	2	1	1	1	1	1	0	0	1	0	0	0	1	1
585	1	1	2	1	0	0	2	1	0	1	0	0	0	0	0	0	0	1	1	1	1	0	2	0	0	0	0	2	2	2	1	1	2	1	1	2	0	0	0	1	1	1	1	1	1	0	0	2	0
586	1	2	1	0	0	0	1	1	1	2	0	1	1	0	0	1	1	1	1	1	1	0	2	0	0	0	0	1	2	2	1	0	2	0	0	2	1	0	0	2	2	0	0	1	0	0	0	0	2
587	1	2	1	1	0	0	1	1	1	2	0	0	0	0	0	0	1	1	1	0	0	0	2	0	0	0	0	0	2	2	0	0	1	0	0	2	1	1	1	0	0	0	0	1	1	1	0	2	0
588	1	2	1	1	0	0	1	0	1	1	0	1	1	1	0	0	2	1	1	1	1	0	1	1	1	2	0	0	2	2	1	2	1	0	0	2	1	0	0	2	2	0	2	2	0	0	0	2	0
589	0	1	1	1	0	0	1	1	1	2	0	1	1	1	0	0	2	1	0	2	0	0	1	1	1	1	0	1	1	1	2	1	1	1	0	2	1	1	1	1	1	2	2	2	2	1	1	1	1
590	1	1	2	1	0	0	1	0	1	1	0	0	1	0	0	0	2	2	1	1	1	0	2	0	0	0	0	0	2	2	0	2	2	0	0	2	1	1	0	1	0	0	0	2	0	0	0	2	0
591	1	1	1	0	0	1	2	0	0	0	1	1	1	0	0	1	2	2	1	1	1	0	2	0	0	0	0	0	2	2	1	1	1	0	0	2	2	0	0	1	1	0	0	1	0	0	0	2	0
592	1	1	1	0	1	0	0	0	2	2	0	2	2	1	0	1	0	1	1	1	1	0	1	1	1	1	0	0	2	2	2	1	1	0	0	2	0	1	1	1	0	0	1	2	1	1	0	0	2
593	0	1	2	1	0	0	1	0	0	0	1	0	2	2	0	0	2	1	1	1	1	0	2	0	0	0	0	1	2	2	0	0	2	1	2	1	1	0	0	1	1	1	1	2	1	0	0	1	1
594	1	2	0	0	0	0	1	1	0	1	0	0	2	2	0	0	0	0	0	2	0	0	2	0	0	0	0	1	2	2	1	0	0	1	2	2	2	0	0	2	2	0	1	2	1	0	0	2	0
595	1	1	1	0	0	0	1	0	0	0	0	0	0	0	0	0	2	1	0	2	0	0	2	0	0	0	1	0	2	2	0	2	1	0	2	0	1	1	0	1	0	0	0	1	0	0	0	1	1
596	0	0	2	0	0	0	1	0	1	1	1	0	2	1	0	0	2	0	0	2	0	0	2	0	0	0	0	0	2	2	0	0	0	0	0	2	0	1	1	0	0	0	0	2	0	0	1	1	1
597	0	1	1	0	0	1	1	0	1	1	1	1	1	0	0	1	1	0	0	2	0	0	2	0	0	0	0	0	2	2	0	1	0	1	0	2	0	1	1	0	0	0	0	2	0	0	0	2	0
598	1	2	0	0	0	0	1	1	0	1	0	0	1	0	1	0	1	0	0	2	0	0	1	1	1	1	0	0	2	2	2	0	0	0	0	2	2	0	0	1	1	0	0	0	0	0	1	0	1
599	0	2	0	0	0	0	2	0	0	0	1	0	2	0	1	0	1	1	1	1	0	0	2	0	0	0	1	1	2	2	0	1	2	0	0	2	2	0	0	1	1	0	0	2	0	0	0	2	2
600	0	0	2	0	0	1	0	0	1	1	0	1	1	0	0	0	1	0	1	1	1	0	2	0	0	0	0	0	2	1	1	1	1	1	1	2	1	1	1	0	0	1	0	1	0	0	0	1	2
601	1	2	0	0	0	0	0	0	2	2	0	0	1	1	0	0	2	0	0	2	0	0	2	0	1	1	0	1	1	2	1	1	0	2	1	2	1	0	0	2	1	1	1	1	1	1	1	0	2
602	1	1	1	1	0	0	1	0	0	0	0	0	0	0	0	0	2	1	1	1	0	1	2	0	0	0	0	0	1	1	0	1	1	1	1	1	1	1	1	1	1	0	0	1	0	0	0	1	1
603	0	2	1	0	0	0	1	0	1	1	1	0	1	1	0	0	2	0	0	2	0	0	2	0	0	0	0	0	2	2	1	1	1	1	0	2	2	0	0	1	1	0	0	2	1	0	0	2	0
604	1	2	1	1	0	0	1	0	1	1	0	0	0	0	0	0	1	2	0	1	0	0	1	0	0	0	0	0	1	2	1	1	1	0	1	1	2	0	0	2	2	1	1	1	1	1	0	1	1
605	0	2	1	0	0	0	0	0	2	2	0	0	0	0	0	0	1	1	2	0	1	0	1	0	0	0	0	1	2	2	0	0	1	0	0	2	1	0	0	2	2	0	0	1	0	0	0	2	0
606	0	2	1	1	0	0	0	0	1	1	0	0	0	0	0	0	1	1	0	1	0	0	2	0	0	0	0	0	1	1	0	1	0	0	1	1	2	0	0	2	2	0	0	0	0	0	0	2	0
607	1	1	1	0	0	0	0	0	2	2	0	0	2	2	0	0	2	2	1	1	0	0	2	0	0	0	0	0	1	1	0	1	1	0	0	2	2	0	0	2	2	0	1	1	1	0	0	2	0
608	0	2	0	0	0	0	1	0	0	0	1	0	1	0	1	0	0	1	1	1	0	0	2	0	0	0	0	0	2	2	0	1	1	0	0	1	2	0	0	2	2	0	0	0	0	0	0	2	1
609	0	1	2	1	0	0	0	0	1	1	0	0	1	1	0	0	2	0	0	1	0	0	0	1	1	1	1	0	1	1	1	0	1	1	0	2	2	0	0	2	2	1	0	1	1	0	0	1	1
610	1	1	1	0	0	0	0	0	2	2	0	0	1	1	0	0	0	1	2	0	1	0	2	0	0	0	0	0	2	2	0	0	1	0	1	1	1	0	0	1	1	0	0	0	2	1	0	2	0
611	1	1	0	1	0	0	0	0	1	1	0	1	2	2	0	0	0	1	1	0	1	0	1	0	1	1	0	0	2	2	0	0	0	0	0	2	1	0	0	0	0	1	1	1	0	0	0	1	1
612	1	1	1	1	0	0	0	0	2	2	0	1	2	1	0	0	0	2	2	0	0	0	1	0	1	1	0	0	2	2	1	1	2	1	1	2	2	0	0	1	1	1	1	2	1	1	0	2	0
613	0	2	1	1	0	0	1	0	0	0	1	1	2	2	0	0	1	0	0	2	0	0	2	0	0	0	0	1	2	2	2	0	0	0	0	1	2	0	0	1	1	0	0	1	0	0	0	2	0
614	0	2	0	1	1	0	1	0	2	2	0	0	1	1	0	0	1	1	1	1	0	0	1	0	0	0	0	0	2	2	0	0	1	0	1	2	1	0	0	2	2	0	0	1	0	0	0	2	0
615	1	2	0	0	0	0	1	1	0	1	0	0	1	1	0	0	1	2	1	0	1	0	2	0	0	0	1	2	2	2	1	0	1	1	0	2	1	1	1	1	1	1	1	1	1	2	0	1	1
616	0	2	1	0	0	0	2	1	0	1	0	1	2	2	0	0	1	0	0	2	0	0	2	0	0	0	0	0	1	1	1	0	0	0	0	2	2	0	0	1	1	1	1	2	1	1	0	2	0
617	1	1	1	0	0	0	2	1	0	1	1	0	1	1	0	0	1	0	1	1	1	0	0	1	1	1	1	1	2	2	0	0	2	0	1	2	0	1	1	0	0	2	1	2	1	0	1	1	1
618	0	0	2	0	0	1	1	1	1	2	0	0	0	0	0	0	1	0	0	2	0	0	2	0	0	0	0	1	2	2	1	0	1	1	1	1	1	1	1	0	0	0	0	1	0	0	0	1	1
619	1	2	0	0	0	0	1	1	0	1	0	1	2	1	0	0	2	2	1	1	1	0	2	0	0	0	0	1	1	1	1	1	2	0	1	1	1	0	0	1	1	0	0	1	0	0	0	1	0
620	1	2	0	1	0	0	1	0	0	0	1	1	2	2	0	0	1	0	0	2	0	0	1	1	1	1	0	0	1	1	1	0	1	1	0	2	2	0	0	1	1	1	1	2	2	1	0	2	0
621	0	1	1	0	0	1	1	0	1	1	1	0	0	0	0	0	1	1	1	0	1	0	1	0	1	1	0	0	2	2	0	1	0	0	0	2	2	0	0	2	2	1	1	2	1	2	1	1	1
622	1	1	1	0	0	0	2	1	0	1	0	1	0	0	0	0	1	0	1	1	1	0	1	0	0	0	0	0	2	2	1	1	1	0	0	2	1	0	0	1	1	1	1	2	1	0	0	0	1
623	1	1	2	1	0	0	2	0	0	0	1	0	0	0	0	0	1	1	1	1	1	0	2	0	0	0	0	0	2	2	0	1	1	1	0	2	1	1	1	0	0	0	0	0	0	0	0	2	0
624	0	1	1	0	0	1	0	0	2	2	0	0	1	1	0	0	0	0	1	1	1	0	2	0	0	0	0	0	1	2	1	0	2	0	2	1	1	0	0	0	0	0	0	2	0	0	0	1	1
625	1	2	0	0	0	0	0	0	0	0	1	0	1	0	1	0	1	0	0	2	0	0	0	0	0	0	0	0	2	2	0	1	1	0	1	1	1	0	0	1	1	0	1	2	0	2	0	2	0
626	1	1	1	1	0	0	0	0	1	1	1	0	0	0	0	0	1	1	2	0	1	0	2	0	0	0	0	0	1	1	1	1	1	0	0	2	1	0	0	0	0	0	1	2	1	2	0	1	1
627	1	1	2	1	0	0	1	1	0	1	0	0	1	1	0	0	1	1	1	1	0	0	2	0	0	0	0	0	2	2	1	0	0	1	0	2	1	0	0	1	1	0	0	1	0	0	0	0	2
628	0	1	2	1	0	0	2	0	0	0	0	0	1	0	0	0	0	2	2	0	0	0	2	0	0	0	1	0	2	2	0	1	2	0	1	1	2	0	0	1	1	1	0	1	0	1	0	2	0
629	1	2	1	2	0	0	1	0	2	2	0	0	1	1	0	0	2	1	0	2	0	0	2	0	0	0	0	0	2	1	0	0	0	0	2	1	2	0	0	2	2	0	0	2	0	0	0	1	1
630	0	0	2	0	0	1	1	0	1	1	0	0	1	0	0	0	2	2	2	0	1	0	1	0	0	0	0	1	2	2	1	1	0	1	0	2	2	0	0	0	0	0	1	2	1	1	0	2	0
631	0	1	1	1	0	0	0	0	1	1	0	0	2	2	0	0	1	0	0	2	0	0	1	0	0	0	0	1	2	2	1	0	1	2	1	1	1	0	0	0	0	0	0	0	2	1	0	0	1
632	0	1	1	0	0	0	1	0	1	1	0	0	0	0	0	0	2	1	1	1	1	0	2	0	0	0	1	0	2	2	0	2	2	0	1	1	2	0	0	2	2	1	0	1	0	0	0	2	0
633	1	2	0	0	0	0	2	0	0	0	1	1	2	2	0	0	1	1	1	1	0	1	2	0	0	0	0	0	2	2	1	0	0	0	0	2	1	0	0	1	1	0	0	1	0	0	0	0	1
634	0	0	2	0	0	0	2	0	1	1	0	0	1	1	0	0	1	0	1	1	1	0	2	0	0	0	0	0	2	2	1	0	0	2	1	1	2	0	0	0	0	1	1	2	1	1	1	1	1
635	0	1	1	1	0	0	1	0	1	1	0	1	1	0	0	0	0	0	0	2	0	0	2	0	1	1	0	0	2	2	2	0	1	0	1	1	1	0	0	1	0	0	0	2	0	0	1	0	2
636	0	0	2	0	0	0	1	0	0	0	1	1	1	0	0	0	1	1	0	1	0	0	1	0	0	0	0	1	1	1	2	0	1	1	1	2	0	0	0	0	0	0	0	2	0	0	0	2	1
637	0	1	1	0	0	0	2	0	0	0	2	1	1	1	0	0	1	0	0	1	0	0	2	0	0	0	0	0	2	2	1	0	1	0	0	2	1	1	0	1	1	0	0	1	0	0	0	1	1
638	0	0	2	1	0	0	0	0	1	1	0	0	0	0	0	0	1	0	0	2	0	0	2	0	0	0	0	0	2	2	1	1	2	0	2	0	1	0	0	1	0	0	1	1	1	0	0	2	0
639	0	1	2	1	0	0	1	0	1	1	0	0	0	0	0	0	1	1	1	1	1	0	1	0	0	0	0	0	2	2	0	0	0	1	0	2	0	0	0	1	0	1	1	1	1	0	0	2	0
640	1	1	2	1	0	0	1	1	1	2	1	0	0	0	0	0	1	1	1	1	0	0	2	0	0	0	0	1	1	1	2	0	2	0	0	2	1	0	0	1	1	0	1	2	1	0	0	0	2
641	1	1	1	0	0	0	1	0	0	0	1	1	1	1	0	0	1	0	1	1	1	0	2	0	0	0	0	0	1	1	1	1	0	0	0	2	1	0	1	1	0	0	0	2	0	0	1	1	2
642	1	0	2	0	1	0	1	0	0	0	1	0	1	1	0	0	1	0	1	1	1	0	1	0	0	0	0	0	2	1	1	0	0	2	0	2	1	0	0	1	1	0	0	2	1	1	0	2	1
643	0	0	1	0	0	0	2	1	0	1	0	2	2	1	0	1	1	0	0	2	0	0	1	0	0	0	1	1	2	2	0	0	1	1	0	2	2	0	0	2	2	0	0	2	1	1	1	0	2
644	0	2	0	1	0	0	0	0	2	2	0	0	1	1	0	0	0	2	1	1	1	0	0	0	0	0	0	0	2	2	1	0	1	1	1	1	1	1	1	1	1	1	2	2	0	0	0	1	0
645	0	1	2	1	0	1	1	0	0	0	0	0	1	1	0	0	2	1	1	1	1	0	2	0	0	0	0	1	2	2	1	1	0	1	1	1	1	0	0	0	0	0	0	2	0	1	0	2	0
646	1	1	1	0	0	1	2	0	0	0	1	1	1	0	0	1	2	0	0	2	0	0	2	0	0	0	1	1	2	2	0	0	0	1	0	2	2	0	0	2	2	0	0	2	1	0	0	2	0
647	0	1	2	1	0	0	0	0	2	2	0	0	1	1	0	0	2	1	1	1	1	1	2	0	0	0	0	0	2	2	0	0	1	2	1	2	1	0	0	1	1	0	1	1	0	0	0	2	0
648	1	1	1	0	0	1	2	0	0	0	0	0	0	0	0	0	1	0	1	1	1	0	1	0	0	0	0	1	2	1	1	0	0	1	0	2	1	0	0	2	2	0	1	2	1	0	0	1	2
649	0	1	1	1	0	0	2	1	0	1	0	1	2	2	0	0	2	0	0	2	0	1	1	0	0	0	0	0	1	1	1	1	1	0	0	2	2	0	0	1	1	1	1	2	1	1	1	0	2
650	0	2	0	0	0	0	1	0	1	1	0	0	1	1	0	0	0	0	1	1	1	0	2	0	0	0	0	1	2	2	1	0	0	1	0	2	2	0	0	1	1	0	0	1	0	1	1	1	1
651	0	1	1	0	0	1	2	1	0	1	1	0	2	1	0	0	1	2	1	0	1	0	2	0	0	0	0	0	2	2	1	2	1	0	1	1	1	0	0	1	1	1	0	0	1	1	0	1	1
652	0	1	1	0	0	0	1	0	1	1	0	1	2	1	0	0	1	0	0	2	0	0	0	0	0	0	0	1	2	2	0	1	1	1	1	1	2	0	0	1	1	1	0	0	2	1	0	1	1
653	1	0	2	0	0	0	2	0	1	1	1	0	0	0	0	0	2	0	0	2	0	0	1	1	1	1	0	0	2	2	1	0	0	1	0	2	2	0	0	0	0	0	2	2	1	1	0	2	0
654	1	0	2	2	0	1	1	0	0	0	1	0	2	2	0	0	0	1	1	1	1	0	2	0	0	0	0	0	2	2	1	0	0	0	1	1	2	0	0	1	1	0	0	2	0	0	0	2	1
655	0	1	1	0	0	0	0	0	2	2	0	0	0	0	0	0	2	0	0	2	1	0	0	1	1	1	0	0	2	1	1	0	1	1	0	2	1	0	0	0	0	0	0	2	0	1	0	2	2
656	1	1	1	1	0	0	1	0	1	1	1	1	1	0	0	1	2	0	0	2	0	0	0	1	1	1	0	0	2	2	1	0	0	0	0	2	2	0	0	2	2	0	0	1	0	0	0	0	2
657	1	1	1	0	0	0	2	1	0	1	0	1	1	0	0	1	0	2	2	0	0	0	2	0	0	0	0	0	2	2	0	0	1	0	1	2	1	0	0	1	1	1	2	2	1	1	0	1	0
658	0	1	1	0	0	1	1	0	1	1	1	0	1	1	0	0	1	0	0	2	0	0	1	0	1	1	0	0	2	2	0	1	0	0	0	2	2	0	0	1	1	0	0	2	0	0	0	2	1
659	1	1	1	0	0	1	1	0	1	1	0	0	0	0	0	0	0	2	0	1	0	0	1	0	0	0	0	0	2	1	1	0	1	0	1	1	1	0	0	2	1	1	1	2	2	1	0	2	0
660	1	0	2	0	0	0	2	1	0	1	0	0	2	2	0	0	2	0	0	2	0	0	1	1	1	1	0	1	2	1	1	0	0	0	0	2	1	0	1	1	0	1	0	1	0	0	0	0	1
661	1	0	2	0	0	1	1	0	2	2	0	1	1	0	0	1	2	0	0	2	0	0	2	0	0	0	0	1	2	2	1	1	0	2	1	2	1	0	0	2	2	0	0	0	0	0	0	1	1
662	0	0	2	0	0	0	0	0	1	1	1	0	0	0	0	0	1	1	1	1	1	0	2	0	0	0	0	0	1	1	1	1	0	0	0	2	0	1	1	0	0	1	1	1	1	2	0	2	0
663	1	2	0	0	0	0	1	1	1	2	0	1	1	0	0	1	2	1	1	1	1	0	2	0	0	1	0	0	2	1	0	0	1	0	1	2	1	1	1	1	1	0	0	0	0	0	0	2	0
664	1	0	2	0	0	0	1	1	1	2	0	1	2	2	0	0	1	1	0	1	0	0	2	0	0	0	0	0	1	1	0	0	1	0	1	1	2	0	0	2	2	0	0	2	0	0	0	2	0
665	1	0	2	1	0	0	2	1	0	1	0	1	1	1	0	0	1	2	0	0	0	0	1	0	0	0	0	0	2	2	0	0	1	1	2	1	0	0	0	0	0	0	0	2	0	0	0	2	0
666	0	2	1	0	1	1	1	0	1	1	1	1	1	0	0	0	1	1	0	1	0	0	1	1	1	1	1	0	2	2	0	1	2	0	1	2	1	0	0	1	1	0	0	1	0	1	0	2	0
667	1	2	0	0	0	0	2	0	0	0	2	0	1	1	0	0	1	1	1	1	1	0	2	0	1	1	0	1	2	2	1	1	2	0	1	1	1	0	0	0	0	0	0	2	1	1	0	1	1
668	1	1	1	1	0	1	1	1	1	1	0	0	1	1	0	0	1	1	1	1	1	0	0	0	0	0	0	0	2	1	0	0	1	0	1	1	2	0	0	0	0	0	0	1	0	0	0	2	1
669	1	2	1	0	0	0	1	1	1	1	0	0	1	1	0	0	1	1	0	1	0	0	2	0	1	1	0	0	2	2	1	0	1	0	1	1	1	1	0	0	0	1	0	0	1	0	0	1	1
670	0	0	2	1	0	0	1	1	1	2	0	0	1	1	0	0	1	1	1	1	0	0	2	0	0	0	0	0	2	2	1	1	1	1	2	0	1	0	1	2	0	0	0	0	0	0	0	2	0
671	1	1	1	1	0	0	1	0	0	0	1	1	0	0	0	0	1	1	1	1	0	0	2	0	0	0	0	0	2	2	0	2	1	1	0	2	2	0	0	1	1	0	0	2	0	0	1	1	1
672	1	2	0	0	0	0	0	0	0	0	1	0	2	1	0	0	1	1	1	0	1	0	1	1	1	1	0	0	2	2	1	1	1	0	0	2	1	1	1	1	1	0	0	0	0	0	0	2	0
673	0	1	1	0	0	1	1	0	0	0	0	0	1	0	0	0	0	2	1	0	1	0	2	0	0	0	0	0	2	2	0	0	2	1	2	2	1	0	0	2	2	0	1	1	1	0	1	0	2
674	1	1	1	0	0	0	2	0	2	2	0	0	1	0	0	0	1	0	0	2	0	0	1	1	1	1	0	0	2	2	0	1	0	0	0	2	1	0	0	1	0	0	1	1	1	0	0	1	2
675	1	2	0	0	0	0	2	0	0	0	0	0	1	1	0	0	1	0	0	2	0	0	0	0	0	0	0	1	2	2	1	1	1	0	0	2	1	0	0	1	1	0	0	2	0	0	0	0	2
676	0	1	1	1	0	0	1	0	1	1	0	1	0	0	0	0	2	0	0	2	0	0	1	0	0	0	0	1	2	2	1	0	2	0	2	1	2	0	0	1	1	1	2	2	1	1	0	2	0
677	1	1	1	0	0	0	2	0	1	1	0	1	2	1	0	0	1	1	1	1	0	0	2	0	0	0	0	1	1	1	1	2	1	0	1	1	1	1	0	1	1	0	0	2	0	2	0	0	1
678	0	2	2	1	0	0	0	0	2	2	0	0	1	1	0	0	1	1	1	1	0	0	2	0	1	1	0	1	2	1	1	1	1	0	0	2	2	0	0	1	1	1	1	2	1	0	1	0	1
679	0	1	2	0	0	1	0	0	1	1	1	0	1	1	0	0	0	0	0	2	0	0	2	0	0	0	0	0	2	1	0	0	1	1	1	1	1	0	0	2	2	0	0	1	0	1	1	1	1
680	0	1	1	0	1	1	0	0	2	2	0	0	0	0	0	0	2	0	0	2	0	0	2	0	0	0	0	0	2	2	0	0	0	1	0	2	1	0	0	2	2	0	1	1	0	1	0	2	0
681	1	2	1	0	0	0	1	0	0	0	1	0	0	0	0	0	1	0	1	1	0	0	2	0	1	1	0	0	2	1	1	0	0	0	0	2	1	1	1	0	0	1	1	1	1	2	0	1	1
682	1	1	1	0	0	1	1	0	0	0	2	0	0	0	0	0	0	1	0	1	0	0	2	0	0	0	0	2	1	1	1	1	2	0	2	0	1	0	0	1	1	1	1	2	1	0	0	2	0
683	0	0	2	0	0	1	1	0	0	0	1	0	2	1	0	0	2	1	1	1	1	0	2	0	0	0	0	1	0	0	2	0	1	0	1	1	0	0	0	0	0	1	1	2	0	0	0	2	0
684	0	1	1	0	0	0	1	0	0	0	0	1	1	0	0	1	0	2	0	2	0	0	1	0	0	0	0	0	2	2	1	0	1	0	0	2	2	0	0	1	1	0	2	2	0	0	0	0	1
685	0	1	2	1	0	0	2	0	1	1	0	0	0	0	0	0	0	0	1	1	1	0	2	0	0	0	0	0	1	1	2	0	0	0	0	2	2	0	0	1	1	0	2	2	1	1	0	1	1
686	1	0	2	0	0	0	1	1	1	2	0	0	0	0	0	0	1	0	0	2	0	0	2	0	0	0	0	0	2	2	0	0	0	0	2	1	1	1	1	1	1	0	0	1	0	0	0	0	2
687	1	1	2	0	0	0	0	0	1	1	0	0	1	1	0	0	1	0	0	2	0	1	2	0	0	0	0	1	1	1	1	0	0	1	1	1	2	0	0	1	1	1	1	2	1	2	0	1	1
688	0	2	1	1	0	0	2	0	1	1	0	1	2	1	0	0	1	1	1	1	1	0	2	0	0	0	0	0	2	2	0	0	0	0	0	2	1	0	0	1	1	0	0	2	0	0	1	1	1
689	1	2	0	0	0	0	0	0	1	1	0	1	2	1	0	0	0	2	2	0	0	0	2	0	0	0	0	0	1	1	1	1	1	1	1	1	1	0	0	1	1	0	0	2	0	1	0	2	0
690	0	0	2	0	0	1	0	0	1	1	1	0	1	1	0	0	1	0	1	1	1	0	1	0	1	1	0	0	2	2	0	0	0	0	2	1	2	0	0	2	2	1	1	2	0	0	1	1	1
691	1	0	2	0	0	0	2	1	0	1	0	0	1	1	0	0	0	0	1	1	1	0	1	0	0	0	0	1	2	2	2	1	1	0	0	2	0	0	0	0	0	1	0	0	1	0	1	1	1
692	1	2	0	1	1	0	1	0	0	0	2	0	0	0	0	0	2	2	1	1	1	0	2	0	0	0	0	0	2	2	1	2	2	0	1	2	2	0	0	1	1	0	0	2	0	1	0	1	1
693	0	1	1	0	0	0	1	0	0	0	1	0	0	0	0	0	1	0	0	1	0	0	1	0	0	0	0	0	2	2	0	1	2	0	1	2	1	0	0	1	1	0	0	2	1	0	0	2	0
694	0	2	0	0	0	0	2	0	1	1	0	0	0	0	0	0	2	2	0	1	0	1	1	0	0	0	0	0	2	1	1	0	1	0	1	1	1	0	0	2	2	1	0	1	1	1	0	2	0
695	0	2	2	1	0	0	0	0	1	1	1	0	0	0	0	0	1	0	0	2	0	0	2	0	0	0	0	0	1	1	0	1	2	1	1	2	0	0	0	1	1	1	1	2	1	1	0	1	0
696	0	1	1	0	1	2	1	0	1	1	0	0	1	1	0	0	1	1	0	1	0	0	2	0	0	0	1	0	2	2	0	0	0	0	0	2	2	0	0	1	1	1	0	0	1	1	0	2	0
697	0	2	1	1	0	0	0	0	2	2	0	0	2	1	0	0	2	0	0	2	1	0	2	0	0	0	0	0	1	1	1	0	0	1	1	1	0	1	1	1	0	0	0	2	0	0	0	2	1
698	1	2	0	0	0	0	1	0	0	0	1	2	2	1	0	1	1	1	0	1	0	0	1	1	2	2	1	1	2	2	0	0	2	0	2	1	1	0	0	2	2	0	1	2	1	1	0	2	0
699	0	0	2	0	0	2	1	0	1	1	1	0	0	0	0	0	2	2	1	1	0	0	2	0	0	0	1	0	2	2	1	0	1	1	0	2	2	0	0	2	2	1	0	1	1	1	0	2	0
700	1	1	0	0	0	0	2	0	1	1	1	0	0	0	0	0	2	0	0	2	1	0	0	0	0	1	0	0	2	1	1	1	1	0	2	1	2	0	0	1	1	1	2	2	0	0	0	2	0
701	1	1	1	0	0	1	1	1	1	2	0	0	0	0	0	0	1	1	1	1	1	0	2	0	0	0	0	0	2	2	0	0	2	0	0	2	1	2	1	1	1	1	0	1	0	1	0	2	0
702	1	2	1	0	0	0	2	0	0	0	0	0	0	0	0	0	1	0	1	1	0	0	2	0	0	0	0	0	2	2	0	1	1	0	1	1	2	0	0	1	1	2	2	2	2	1	0	1	1
703	1	1	1	0	0	0	1	0	0	0	1	0	0	0	0	0	0	2	2	0	0	1	2	0	0	0	0	1	1	1	1	0	1	1	1	1	1	0	1	2	1	0	0	1	0	0	0	2	0
704	0	1	1	0	1	0	2	0	0	0	0	0	1	1	0	0	2	2	2	0	2	0	2	0	0	0	0	0	2	2	0	1	0	1	0	2	1	0	0	0	0	1	1	1	1	1	0	2	1
705	0	0	2	0	0	1	2	1	0	1	0	1	1	1	0	0	1	1	1	1	1	2	0	0	0	0	0	1	1	1	1	0	1	0	1	1	1	0	0	2	1	1	1	2	1	0	0	2	0
706	0	2	0	1	0	0	1	0	1	1	0	0	1	1	0	0	1	0	1	1	0	0	2	0	0	0	0	0	2	2	1	1	0	1	0	2	1	1	1	0	0	0	1	2	0	0	0	2	1
707	0	1	1	0	0	0	1	0	0	0	2	1	1	1	0	0	0	2	1	0	0	0	1	0	0	0	0	0	2	2	1	0	0	0	0	2	2	0	0	2	2	0	0	2	0	1	1	0	2
708	0	1	1	0	0	0	2	0	0	0	1	1	1	0	0	0	1	1	1	1	1	0	1	0	0	0	0	0	2	1	0	0	0	0	0	2	2	0	0	2	2	0	0	1	0	0	1	1	1
709	0	2	1	2	0	0	1	0	0	0	1	1	2	1	0	0	0	1	0	2	0	0	2	0	0	0	0	0	2	2	1	0	0	0	2	1	2	0	0	2	2	1	1	2	1	0	1	0	1
710	0	1	1	1	0	0	2	1	0	1	1	0	0	0	0	0	0	0	1	1	1	0	2	0	0	0	0	0	2	2	0	1	0	2	1	2	2	0	0	2	2	0	0	2	0	0	0	2	0
711	0	1	1	0	1	2	2	0	0	0	1	0	0	0	0	0	2	0	0	1	0	0	2	0	0	0	0	2	2	2	1	0	2	0	1	2	2	0	0	1	1	0	0	1	0	0	0	0	1
712	1	2	0	0	0	0	2	0	1	1	0	0	1	1	0	0	1	2	2	0	1	0	1	0	0	0	0	0	2	2	0	0	1	0	1	1	2	0	0	2	2	0	1	2	1	2	0	0	1
713	0	0	2	2	0	1	1	1	0	1	0	1	1	1	0	0	1	1	1	0	1	0	2	0	0	0	0	2	1	1	2	0	0	0	1	1	1	1	1	0	0	0	1	2	2	0	0	1	1
714	0	1	1	0	0	0	1	0	0	0	0	0	0	0	0	0	1	0	0	2	0	0	1	0	0	0	0	1	2	1	1	1	1	0	1	1	1	0	0	1	1	1	1	1	1	0	1	1	2
715	0	1	1	0	0	0	2	1	0	1	0	0	1	1	0	0	1	1	0	1	0	1	1	0	1	1	2	1	2	2	1	2	2	1	0	2	1	0	0	2	1	0	1	2	1	1	0	1	0
716	0	2	0	0	0	0	2	0	1	1	1	0	1	1	0	0	0	0	0	2	0	0	0	1	1	1	0	1	1	0	1	1	2	0	0	2	1	0	0	1	1	0	0	2	0	2	1	1	1
717	0	0	2	0	0	1	2	1	0	1	0	1	0	0	0	0	1	0	0	2	0	0	2	0	0	0	0	0	2	2	0	1	1	1	1	2	1	0	0	2	1	1	1	1	1	2	0	0	2
718	1	1	1	0	0	0	1	0	1	1	1	0	0	0	0	0	1	0	0	2	0	0	2	0	0	0	0	0	2	2	0	0	0	1	1	1	2	0	0	2	1	1	1	2	1	1	0	0	2
719	1	1	2	1	0	0	0	0	2	2	0	0	1	1	0	0	2	0	0	2	0	0	0	1	1	1	0	1	2	2	1	0	1	1	0	2	2	1	0	0	0	2	2	2	1	1	2	0	2
720	1	2	1	1	0	0	2	0	1	1	1	0	2	0	1	0	1	2	2	0	0	0	2	0	0	0	0	0	2	2	1	1	2	0	1	2	1	0	0	1	1	1	1	2	1	1	0	2	0
721	1	1	2	1	0	1	0	0	0	0	1	0	0	0	0	0	0	2	2	0	1	0	1	1	1	1	0	0	2	2	0	2	2	1	0	2	1	0	0	1	1	0	2	2	1	0	0	0	2
722	0	0	2	0	0	1	2	0	0	0	1	0	0	0	0	0	0	1	0	1	0	0	2	0	0	0	0	0	2	2	0	1	1	1	1	1	1	0	0	2	1	0	0	1	0	0	1	1	1
723	1	0	2	0	1	0	1	0	1	1	0	1	1	1	0	0	1	1	1	1	0	0	2	0	0	0	1	0	1	1	1	0	1	1	1	1	1	0	0	2	2	0	0	2	0	0	1	0	1
724	0	2	1	1	0	0	1	0	0	0	1	0	0	0	0	0	1	1	1	1	1	0	2	0	0	0	0	0	2	2	1	0	1	0	1	1	0	0	0	1	1	0	1	1	1	0	0	1	1
725	1	1	2	1	0	0	2	0	0	0	2	2	2	1	0	1	2	0	0	1	0	0	2	0	1	1	0	2	1	1	2	1	1	1	1	1	1	0	0	1	0	2	2	2	2	1	0	2	1
726	1	1	2	0	0	1	1	0	1	1	1	0	0	0	0	0	1	1	1	1	0	0	0	0	0	0	0	0	1	1	1	2	1	0	0	2	1	0	0	0	0	1	0	1	1	1	0	2	0
727	1	1	1	0	0	0	1	0	0	0	0	0	1	1	0	0	2	0	0	2	1	0	2	0	0	0	0	0	1	1	0	2	1	0	1	1	1	0	0	1	1	0	0	1	0	0	1	0	2
728	0	2	1	0	0	1	1	0	1	1	1	0	0	0	0	0	0	2	2	0	0	0	2	0	1	1	0	1	1	1	1	1	0	1	1	1	0	0	0	1	1	1	0	1	1	1	0	2	0
729	0	2	1	0	0	0	2	0	1	1	0	0	1	0	0	0	1	0	0	2	0	0	2	0	0	0	0	1	2	2	1	0	0	0	0	2	1	0	0	0	0	1	1	1	1	1	0	2	0
730	1	2	0	0	0	0	0	0	1	1	1	0	0	0	0	0	2	0	0	2	0	1	2	0	0	0	0	2	2	2	1	1	1	1	0	2	1	0	0	1	1	0	1	1	1	0	0	2	0
731	0	0	2	1	1	0	2	1	0	2	1	0	0	0	0	0	2	1	1	1	1	0	2	0	0	0	0	0	1	2	1	0	0	0	0	2	1	0	0	1	1	0	1	2	1	0	0	1	1
732	0	1	1	1	0	0	1	0	0	0	0	1	0	0	0	0	0	1	1	1	1	0	0	0	1	1	0	1	2	2	2	1	1	0	0	2	2	0	0	0	0	0	2	2	1	1	0	1	1
733	1	2	1	2	0	0	2	1	0	2	1	0	0	0	0	0	2	1	1	1	0	0	0	0	0	1	0	0	2	2	2	0	1	1	0	2	2	0	0	1	1	0	2	2	0	2	0	2	0
734	0	1	2	0	0	0	1	1	0	1	0	1	2	2	0	0	1	1	1	1	0	0	1	1	1	1	0	0	2	2	1	1	1	0	0	2	0	0	0	0	0	1	0	0	1	1	1	1	1
735	0	2	0	0	0	0	0	0	2	2	0	0	1	1	0	0	1	1	1	1	1	0	2	0	0	0	0	1	2	2	2	1	1	1	0	2	1	0	0	1	1	0	0	2	1	1	0	2	0
736	0	2	0	0	0	0	1	0	0	0	1	0	1	1	0	0	1	0	0	2	0	0	1	1	1	1	0	0	2	2	0	0	1	1	1	1	2	0	0	2	2	0	0	2	0	1	0	2	0
737	0	0	2	1	0	1	1	0	0	0	1	0	0	0	0	0	1	0	0	2	0	0	1	1	1	1	1	1	2	2	1	2	2	0	1	1	1	1	1	0	0	0	0	1	0	1	0	1	1
738	1	1	1	0	0	0	1	0	1	1	1	1	0	0	0	0	1	0	0	2	0	0	2	0	0	0	0	0	1	1	0	2	1	0	0	2	2	0	0	2	2	1	2	2	1	1	0	2	0
739	1	1	2	1	0	0	0	0	0	0	1	0	0	0	0	0	2	1	1	1	1	0	2	0	0	0	0	0	2	1	1	0	2	0	0	2	0	0	0	1	1	0	1	2	2	1	0	0	2
740	1	1	0	1	0	0	0	0	1	1	1	0	2	2	0	0	2	0	1	1	1	0	1	0	0	0	0	0	2	2	1	1	2	1	1	2	1	0	0	2	2	0	0	0	0	0	0	2	0
741	0	2	1	2	0	0	2	0	0	0	1	0	1	1	0	0	1	0	0	2	0	0	1	0	1	1	0	0	2	2	1	0	2	0	0	2	2	0	0	2	2	1	1	1	1	1	0	2	1
742	1	1	2	1	0	1	2	1	0	1	0	0	1	1	0	0	0	1	0	1	0	0	2	0	0	0	0	0	2	2	1	1	2	0	1	1	1	0	0	1	1	1	2	2	1	1	0	0	1
743	1	1	1	0	0	0	0	0	2	2	0	0	0	0	0	0	2	2	2	0	2	0	2	0	1	1	0	1	1	1	1	1	1	2	2	1	1	0	0	1	1	1	2	2	1	1	0	2	1
744	1	2	1	0	0	0	2	1	0	1	1	1	0	0	0	0	1	1	1	0	1	0	1	0	0	0	0	0	2	2	2	0	2	1	1	2	2	0	0	1	1	0	0	1	0	0	1	0	1
745	1	0	2	0	0	0	1	0	1	1	1	0	0	0	0	0	2	0	0	2	0	0	2	0	0	0	0	0	2	2	0	0	0	0	0	2	2	0	0	2	2	1	0	0	1	0	0	2	1
746	1	0	1	0	0	0	1	0	1	1	0	0	0	0	0	0	1	2	2	0	1	0	2	0	0	0	0	1	2	1	2	1	1	0	1	1	0	0	0	0	0	1	1	1	1	2	0	2	1
747	0	1	1	0	0	0	2	0	1	1	0	1	2	1	0	1	1	1	1	1	0	0	2	0	0	0	0	0	2	2	0	0	1	1	1	1	1	1	1	1	1	1	0	0	1	0	0	1	1
748	0	2	1	0	0	0	1	0	0	0	1	1	0	0	0	0	2	0	0	2	0	0	1	0	1	1	0	0	2	2	1	1	1	1	1	2	1	0	0	1	1	0	1	1	1	0	0	2	1
749	1	1	1	0	0	0	1	0	1	1	1	2	1	1	0	0	0	2	2	0	0	0	0	0	0	0	0	1	2	2	0	1	2	1	2	2	1	0	0	1	1	0	0	1	0	0	0	0	2
750	1	0	2	0	0	0	2	0	0	0	0	1	2	0	0	1	1	2	2	0	0	1	1	0	0	0	0	0	2	2	0	0	0	0	0	1	2	0	0	2	2	0	0	1	0	0	1	1	1
751	1	0	2	1	0	1	1	0	1	1	1	0	0	0	0	0	1	1	0	1	0	0	2	0	0	0	0	0	2	1	1	1	1	0	2	2	2	0	0	0	0	0	0	2	0	1	0	1	1
752	1	2	0	1	0	0	1	0	1	1	1	1	1	0	0	1	1	0	0	2	0	2	0	0	0	0	0	0	1	1	0	1	1	2	0	2	1	0	0	2	2	0	0	1	0	0	1	0	2
753	1	2	0	1	0	0	1	1	1	2	0	2	2	1	0	0	1	1	1	1	1	0	1	1	1	1	0	0	2	2	1	0	1	0	1	1	2	0	0	2	2	1	1	1	1	0	1	0	2
754	0	0	2	0	0	1	1	0	0	0	1	0	0	0	0	0	2	0	0	2	0	0	2	0	0	0	1	1	2	2	0	0	0	1	0	2	0	1	1	0	0	0	1	2	1	0	0	2	1
755	0	1	1	0	0	0	2	1	0	1	0	0	1	1	0	0	0	2	1	1	1	0	2	0	1	1	1	0	2	1	0	0	1	0	0	2	1	0	0	1	1	0	1	2	1	1	0	2	0
756	0	0	1	0	0	0	2	0	0	0	1	1	1	0	0	1	1	0	0	2	0	0	2	0	0	0	0	0	2	2	0	0	2	1	1	2	1	0	0	2	1	0	0	0	0	0	0	2	2
757	1	1	1	0	1	0	2	0	1	1	0	1	2	2	0	0	1	0	0	2	0	0	1	0	1	1	0	1	2	2	2	0	0	0	0	2	1	1	1	0	0	1	1	2	1	1	0	0	0
758	0	1	2	0	0	0	2	0	1	1	1	0	1	1	0	0	0	0	0	2	0	0	1	1	1	1	0	1	2	2	1	2	2	0	0	2	1	0	0	0	0	0	0	2	0	2	0	1	1
759	0	1	1	0	1	2	2	0	2	2	0	0	0	0	0	0	0	0	1	1	1	0	2	0	1	1	0	0	2	2	1	1	0	0	1	1	0	0	0	1	0	0	0	2	0	0	0	1	1
760	0	0	2	0	0	0	1	0	0	0	1	1	2	1	0	1	1	0	1	1	1	0	2	0	1	1	0	0	2	1	0	0	0	0	0	2	1	0	1	1	0	0	0	2	1	1	0	1	1
761	0	1	2	0	0	0	1	0	0	0	0	1	1	0	0	1	1	0	0	2	0	0	2	0	1	1	0	0	2	2	1	0	1	0	1	2	2	0	0	1	1	0	0	2	0	0	0	2	1
762	1	1	1	0	0	0	1	0	1	1	1	1	1	1	0	0	2	0	1	1	1	0	1	0	0	0	2	1	2	2	1	2	2	0	2	1	1	0	0	1	0	0	0	1	1	1	0	1	1
763	1	1	0	1	0	0	2	0	0	0	1	0	1	0	1	0	1	1	1	1	0	0	2	0	0	0	0	0	2	2	1	1	1	1	1	1	1	0	0	0	0	0	0	1	0	0	0	1	1
764	0	1	1	0	0	0	2	1	0	1	1	0	0	0	0	0	1	2	1	0	1	0	2	1	1	2	0	0	2	1	0	0	2	0	2	1	1	0	0	1	1	0	1	2	1	0	0	0	2
765	0	2	2	1	0	0	2	0	1	1	0	2	2	0	0	1	1	1	0	1	0	0	2	0	0	0	0	0	2	2	0	1	0	0	1	1	1	1	1	1	1	0	1	2	0	0	0	2	1
766	1	1	2	0	0	1	1	0	1	1	1	1	1	1	0	0	2	0	0	2	1	0	2	0	1	1	0	0	2	1	0	0	2	0	0	2	0	0	0	0	0	0	0	2	2	0	0	2	0
767	0	1	1	0	0	0	1	0	1	1	1	0	1	1	0	0	1	0	0	2	0	0	2	0	1	1	0	0	2	2	0	1	1	0	0	2	2	0	0	1	1	0	0	2	0	2	0	1	1
768	0	2	0	0	0	0	1	0	1	1	0	0	1	1	0	0	1	1	1	1	1	1	1	0	0	0	0	0	2	2	0	0	0	1	0	2	2	0	0	0	0	0	0	0	0	0	1	0	2
769	0	1	2	0	0	0	1	1	0	1	0	0	0	0	0	0	1	0	0	2	0	0	1	0	0	0	1	1	2	2	0	0	0	0	2	1	1	0	0	1	1	0	0	2	0	1	0	2	0
770	0	2	0	1	0	0	1	1	1	2	0	1	1	1	0	0	1	0	1	1	1	0	2	1	1	2	0	0	2	2	0	1	0	2	1	2	0	0	0	0	0	0	0	1	1	1	0	2	0
771	1	1	1	0	0	0	1	0	0	0	2	0	1	1	0	0	1	0	0	2	0	0	1	0	0	0	0	0	2	2	0	2	2	0	0	2	2	0	0	1	1	1	1	2	1	1	0	1	1
772	1	2	0	0	0	0	2	0	0	0	2	0	1	1	0	0	1	1	2	0	1	0	2	0	0	0	0	0	2	2	1	2	2	1	0	2	1	0	0	1	1	0	0	2	0	1	0	1	1
773	1	0	2	1	0	0	1	0	0	0	0	0	1	1	0	0	1	1	1	1	0	0	2	0	0	0	0	2	1	2	2	1	1	1	0	2	1	0	0	1	1	1	1	2	1	1	0	2	0
774	0	2	2	0	0	1	0	0	2	2	0	0	0	0	0	0	0	1	1	0	1	0	2	0	0	0	0	0	2	2	1	0	2	0	0	2	1	0	1	1	0	1	1	2	1	2	0	2	0
775	1	0	2	0	0	0	0	0	1	1	0	0	1	0	0	0	0	1	1	1	1	1	2	0	0	0	0	0	2	2	1	1	1	0	1	1	1	0	0	2	2	0	0	1	0	1	0	1	1
776	0	2	1	1	0	0	1	0	0	0	1	0	1	1	0	0	1	2	0	2	0	0	2	0	0	0	1	1	2	2	1	1	1	0	2	2	1	0	0	2	2	0	1	2	1	0	0	1	0
777	0	2	0	0	0	0	2	0	0	0	0	0	0	0	0	0	0	1	1	1	1	0	1	1	1	1	0	1	2	2	0	0	1	0	1	1	1	1	1	1	1	0	1	1	0	0	0	1	1
778	0	1	1	0	0	0	1	0	0	0	2	0	0	0	0	0	2	0	0	2	0	0	2	0	0	0	0	0	1	1	1	1	1	2	2	1	1	0	0	2	1	1	0	1	1	0	0	2	2
779	1	1	2	0	0	1	2	0	1	1	1	0	0	0	0	0	1	2	1	0	1	0	1	0	0	0	0	1	2	2	1	0	0	0	1	1	1	0	0	1	1	0	1	2	2	0	0	1	0
780	1	2	1	0	0	0	1	0	1	1	0	0	1	0	0	0	2	0	0	2	0	0	2	0	0	0	0	2	1	1	2	0	1	0	1	1	1	0	0	1	1	0	1	2	1	1	0	2	1
781	1	2	1	0	0	0	1	0	0	0	1	0	1	1	0	0	0	1	1	1	0	0	1	0	0	0	0	0	1	1	1	2	1	0	0	2	1	0	0	0	0	0	0	2	0	0	0	1	1
782	1	1	1	0	0	1	0	0	2	2	0	0	1	0	0	0	0	2	2	0	1	0	2	0	0	0	0	0	2	2	1	1	2	0	0	2	2	0	0	1	1	1	1	2	1	1	1	0	2
783	0	1	2	1	0	0	2	1	0	1	1	1	1	0	0	1	1	1	1	1	1	0	2	0	0	1	0	1	2	2	1	0	0	0	0	2	1	0	0	1	1	0	0	1	1	0	0	1	1
784	0	1	1	0	0	1	1	1	0	1	0	0	1	0	1	0	1	1	1	1	0	1	1	0	0	0	0	0	2	2	0	2	2	0	1	2	1	0	0	2	2	0	0	1	1	0	0	1	0
785	0	2	1	2	0	0	1	0	0	0	1	0	0	0	0	0	2	1	1	1	0	0	1	0	0	0	0	1	2	2	1	1	1	0	2	1	2	0	0	0	0	0	0	2	0	0	0	1	1
786	1	1	1	1	0	0	1	0	1	1	0	1	1	0	0	1	2	1	1	1	1	0	2	0	0	0	0	0	1	2	1	0	1	0	0	2	1	1	1	1	1	0	1	1	1	0	0	2	0
787	0	1	0	0	0	0	2	1	0	1	0	0	0	0	0	0	1	1	1	1	0	0	0	0	0	0	0	0	2	2	1	0	1	0	1	2	0	1	0	0	0	2	1	2	1	0	0	1	0
788	1	2	0	0	0	0	2	1	0	1	0	0	2	2	0	0	1	0	0	1	0	0	2	0	0	0	0	1	1	1	1	1	1	0	2	1	1	0	0	1	1	1	1	2	1	1	0	2	0
789	1	2	1	0	0	0	0	0	2	2	0	1	0	0	0	0	1	0	0	2	0	0	2	0	0	0	0	0	2	2	0	1	1	1	1	1	1	1	1	1	1	0	0	2	1	1	0	2	0
790	0	1	1	1	0	1	0	0	1	1	0	1	1	1	0	0	1	1	0	1	0	0	1	0	0	0	0	1	2	1	2	0	0	1	0	2	1	2	1	1	1	0	1	2	1	0	0	2	1
791	1	2	0	0	0	0	2	1	0	1	1	0	0	0	0	0	2	0	0	2	0	0	2	0	0	0	0	1	1	1	1	0	0	1	1	1	2	0	0	1	1	0	0	2	0	0	0	1	1
792	0	1	2	1	0	0	1	1	1	2	0	0	0	0	0	0	1	2	1	1	0	0	2	0	2	2	0	0	1	1	1	0	1	1	0	2	1	1	1	0	0	0	0	1	0	0	1	0	2
793	0	1	2	0	0	1	1	0	1	1	1	0	1	1	0	0	1	1	0	1	0	0	0	0	0	0	0	1	2	2	1	0	0	0	0	2	1	0	0	1	1	0	0	0	0	0	0	1	1
794	0	1	1	0	0	1	0	0	2	2	0	1	1	1	0	0	1	2	1	0	1	0	2	0	0	0	0	2	2	2	1	0	0	0	0	2	1	0	0	1	1	0	0	1	0	0	0	1	2
795	0	1	2	0	0	0	1	0	1	1	1	1	2	1	0	1	1	2	1	0	1	2	0	0	0	0	0	0	2	2	0	0	2	1	2	1	1	0	0	1	1	0	0	0	0	0	1	0	1
796	0	0	2	0	0	0	2	1	0	1	1	1	1	0	0	1	2	2	2	0	1	0	2	0	0	0	0	1	2	1	1	0	0	1	0	2	1	0	0	2	2	0	0	0	0	1	0	1	0
797	0	1	1	1	0	1	1	0	0	0	0	1	2	1	1	0	1	1	1	1	0	0	2	0	0	0	0	0	2	2	0	2	2	0	1	2	1	0	0	1	1	2	2	2	1	1	0	2	0
798	1	2	1	1	0	0	0	0	1	1	1	0	0	0	0	0	2	2	1	1	0	0	1	1	1	1	0	0	1	1	1	0	1	1	0	2	1	0	0	1	1	0	1	1	1	0	1	0	1
799	0	2	0	0	0	0	0	0	1	1	1	1	1	0	0	1	1	0	0	2	0	0	2	0	0	0	1	0	2	2	0	0	0	2	1	2	1	0	0	1	1	0	1	2	2	0	0	1	1
800	0	1	1	0	0	0	0	0	2	2	0	0	0	0	0	0	1	0	1	1	1	0	2	0	0	0	0	0	2	2	1	1	1	0	1	2	0	0	0	0	0	1	1	2	1	2	0	1	1
801	1	1	1	0	0	0	0	0	2	2	0	0	1	1	0	0	0	1	0	1	0	0	1	0	0	0	0	1	2	1	1	1	2	0	1	1	1	0	0	1	1	0	1	1	1	1	0	2	2
802	0	1	1	1	0	0	1	0	0	0	0	0	2	0	1	0	1	2	1	0	1	0	2	0	0	0	1	1	2	2	1	0	0	0	0	2	1	0	1	1	0	1	0	1	1	0	0	2	0
803	0	1	0	0	0	0	1	2	0	2	0	0	1	1	0	0	1	2	0	1	1	0	1	0	0	0	0	0	2	1	0	1	0	1	1	2	1	0	0	1	1	0	0	0	0	0	0	2	1
804	0	1	2	1	0	0	0	0	2	2	0	1	1	0	0	0	1	1	0	1	0	0	2	0	0	0	0	0	2	2	1	0	0	0	0	2	0	0	0	1	1	0	1	1	1	0	0	1	0
805	0	1	2	1	0	0	1	0	2	2	0	1	2	1	0	0	2	1	0	2	1	0	1	1	1	1	0	0	2	2	1	0	1	1	1	2	1	0	0	1	1	0	0	2	0	0	0	2	0
806	1	0	2	0	0	1	1	0	0	0	1	0	0	0	0	0	1	0	1	1	1	0	2	0	0	0	0	0	2	2	0	2	1	1	0	2	0	0	0	1	1	1	0	0	2	1	0	1	1
807	0	2	0	0	0	0	2	1	0	1	0	1	0	0	0	0	1	1	2	0	2	0	2	0	0	0	0	0	1	1	1	1	0	1	1	2	2	0	0	1	1	0	1	1	1	0	0	2	0
808	1	2	0	0	0	0	1	0	0	0	2	0	0	0	0	0	1	1	2	0	1	0	2	0	1	1	0	2	2	2	1	0	0	0	0	2	1	0	0	0	0	0	2	2	0	0	0	0	2
809	0	2	1	0	0	0	1	0	1	1	1	2	2	2	0	0	2	2	2	0	2	0	2	0	0	0	0	0	2	2	2	0	2	1	1	2	1	0	1	1	0	0	0	1	0	1	0	2	0
810	0	1	1	0	0	0	1	0	1	1	0	1	1	1	0	0	2	2	2	0	2	0	2	0	0	0	0	1	2	2	0	1	2	0	0	2	1	0	0	2	2	0	0	2	0	2	0	2	0
811	0	1	1	0	0	0	1	0	1	1	0	0	1	0	1	0	2	0	0	2	0	0	2	0	1	1	0	1	0	0	2	0	1	0	1	1	2	0	0	2	2	0	0	2	1	1	0	2	0
812	1	1	1	0	0	0	2	1	0	1	0	0	2	1	1	0	2	0	0	1	0	0	1	0	0	0	0	1	2	2	0	0	1	0	1	1	2	0	0	0	0	0	0	1	0	0	0	2	0
813	0	0	2	0	0	0	1	0	0	0	0	0	0	0	0	0	1	0	1	1	1	0	2	0	1	1	0	1	2	2	0	1	1	0	1	1	2	0	0	1	1	0	1	2	1	0	0	2	0
814	1	2	1	1	0	0	0	0	1	1	2	0	1	1	0	0	1	1	1	1	1	0	1	0	0	0	1	1	2	2	0	1	2	0	1	1	1	0	0	2	2	0	1	1	1	0	0	1	1
815	0	1	1	0	1	1	2	0	1	1	0	0	0	0	0	0	1	1	2	0	1	0	2	0	0	0	0	0	2	2	2	0	0	0	2	1	2	0	0	0	0	1	1	1	1	0	0	1	1
816	0	2	2	1	0	0	1	1	1	2	0	0	1	1	0	0	0	2	2	0	0	0	1	0	0	0	0	1	2	2	1	0	1	0	0	2	2	0	0	1	1	0	0	2	0	0	0	1	0
817	0	2	1	0	0	0	1	0	1	1	0	0	1	0	0	0	0	2	0	1	0	1	1	0	1	1	0	1	1	1	2	0	2	1	2	2	1	0	0	1	1	0	1	2	0	1	0	1	0
818	0	2	0	0	0	0	2	0	0	0	1	0	0	0	0	0	2	0	0	2	0	0	2	0	1	1	0	0	1	1	2	1	2	0	0	2	1	0	0	0	0	0	0	2	1	1	1	0	2
819	0	2	0	1	0	0	0	0	1	1	1	0	1	1	0	0	2	1	1	1	1	0	2	0	0	0	0	0	2	2	1	0	0	0	1	2	0	1	1	0	0	1	1	2	1	0	0	2	1
820	1	1	1	0	0	0	1	0	0	0	0	0	0	0	0	0	1	2	1	0	1	0	1	0	0	0	0	0	2	2	0	0	0	1	1	1	1	0	0	1	1	2	2	2	2	1	1	1	1
821	1	1	1	1	0	0	2	0	0	0	1	0	2	1	1	0	1	1	0	2	0	0	1	0	0	0	0	0	2	1	0	2	1	0	1	1	1	1	1	1	1	0	1	2	0	0	0	2	1
822	0	1	1	1	0	0	1	0	0	0	1	0	0	0	0	0	1	0	1	1	1	0	2	0	0	0	0	0	1	1	1	2	2	0	1	2	2	0	0	1	1	0	0	2	0	0	0	2	0
823	1	2	0	0	0	0	2	1	0	1	1	0	1	0	0	0	0	0	0	2	0	0	1	0	0	0	0	1	1	2	2	1	1	0	1	2	1	1	0	1	0	0	0	2	0	0	1	1	1
824	1	2	1	1	0	0	1	0	0	0	1	0	1	1	0	0	0	2	0	2	0	0	2	0	0	0	0	1	2	2	2	2	2	0	1	2	1	0	0	0	0	0	1	1	1	1	1	0	1
825	0	1	0	0	0	0	0	0	1	1	1	0	0	0	0	0	1	0	1	1	1	0	2	0	0	0	0	1	2	1	1	0	0	1	0	2	1	1	1	1	1	0	0	2	0	2	0	1	1
826	1	2	0	0	0	0	1	1	1	2	0	0	0	0	0	0	1	1	0	1	0	0	0	0	0	0	0	0	2	2	0	1	1	1	0	2	1	0	0	0	0	0	0	2	0	0	0	0	2
827	1	0	2	0	0	1	2	1	0	1	0	1	1	0	0	1	0	2	1	0	1	0	2	0	0	0	0	0	2	2	0	1	1	0	0	2	0	1	0	0	0	1	1	2	1	1	0	1	1
828	0	2	1	0	0	0	1	0	1	1	1	0	1	1	0	0	0	1	0	1	0	0	1	1	1	1	0	0	1	2	1	1	1	0	0	2	1	0	0	0	0	1	1	1	1	1	0	1	1
829	1	1	1	0	0	1	2	0	1	1	1	0	0	0	0	0	1	0	1	1	1	0	2	0	0	0	0	1	2	2	1	2	1	0	1	0	1	0	0	2	2	0	0	1	0	0	0	1	0
830	1	2	1	1	0	0	2	0	0	0	2	0	0	0	0	0	1	1	1	1	0	1	0	1	1	1	0	1	1	1	1	1	2	0	1	1	2	0	1	2	1	0	1	2	1	0	0	1	0
831	0	1	2	1	0	0	1	0	1	1	0	1	1	1	0	0	2	0	0	2	0	0	0	0	0	0	0	0	1	1	2	2	2	0	0	2	1	0	0	1	1	0	1	2	2	0	0	2	0
832	1	1	1	0	0	1	1	1	1	2	0	1	2	2	0	0	1	0	1	1	0	0	0	1	1	1	0	0	1	2	1	1	2	0	1	1	2	0	0	1	1	1	1	2	1	2	0	1	1
833	1	1	1	0	0	0	0	0	1	1	2	0	1	0	0	0	1	1	1	1	0	0	2	0	0	0	0	0	2	2	0	0	0	0	0	2	1	1	1	1	1	1	0	0	2	1	0	2	0
834	0	1	1	1	0	1	0	0	1	1	0	0	1	0	1	0	0	2	2	0	0	0	2	0	1	1	0	1	1	1	1	1	2	0	1	1	1	1	1	0	0	0	1	2	2	1	1	0	2
835	1	0	2	0	0	1	2	0	0	0	1	0	0	0	0	0	1	1	1	1	1	0	2	0	0	0	1	0	2	2	1	0	1	1	1	1	2	1	1	1	1	0	0	2	1	0	0	0	2
836	1	2	0	1	0	0	2	0	1	1	0	0	0	0	0	0	2	0	0	2	0	0	2	0	0	0	1	1	2	2	0	1	1	0	0	2	1	0	0	0	0	2	2	2	2	1	0	0	1
837	1	1	1	1	0	0	1	1	1	2	0	0	1	1	0	0	2	0	0	2	0	0	1	0	0	0	0	1	1	1	2	0	1	0	0	2	1	0	0	2	2	0	0	2	1	1	0	0	2
838	1	2	0	0	0	0	2	0	1	1	0	0	0	0	0	0	0	1	2	0	1	0	1	0	0	0	0	1	1	2	1	1	1	0	1	2	1	0	1	2	0	1	1	1	1	0	1	1	1
839	1	0	1	0	0	0	1	0	1	1	0	0	0	0	0	0	1	0	0	2	0	0	2	0	0	0	0	2	2	2	0	0	2	1	2	2	1	0	0	0	0	0	0	0	1	0	0	2	0
840	1	1	2	1	0	0	2	0	0	0	1	0	0	0	0	0	1	2	1	0	1	0	1	0	0	0	0	1	1	1	2	1	1	0	2	1	2	0	0	1	1	1	1	2	1	1	0	0	2
841	0	2	1	0	0	0	1	0	1	1	0	0	0	0	0	0	1	2	0	0	0	0	1	0	0	0	0	0	2	2	0	1	2	0	0	2	1	0	0	1	1	0	0	0	0	1	1	1	1
842	0	0	2	0	0	1	0	0	2	2	0	0	0	0	0	0	1	1	1	1	0	0	2	0	0	0	0	0	2	2	0	1	1	0	0	2	1	0	1	2	0	0	1	1	1	0	1	1	1
843	1	2	0	0	0	0	2	1	0	1	0	0	0	0	0	0	0	0	0	2	0	0	2	0	1	1	0	1	2	2	1	0	1	1	1	2	1	0	0	0	0	0	0	2	0	0	0	1	2
844	1	0	2	0	0	0	1	1	1	2	0	0	1	1	0	0	1	1	1	1	0	0	1	1	1	1	0	0	2	2	0	2	1	0	1	1	1	0	0	2	2	0	0	0	0	0	0	2	1
845	1	2	0	1	0	0	0	0	1	1	0	1	1	1	0	0	2	0	0	2	1	0	2	0	0	0	0	0	2	1	0	0	2	0	0	2	2	0	0	1	1	2	2	2	2	1	0	2	0
846	0	1	1	1	0	0	2	0	0	0	1	0	0	0	0	0	1	2	0	1	1	0	2	0	0	0	0	1	1	1	1	0	2	0	0	2	1	0	0	1	1	0	0	1	0	0	0	2	0
847	0	2	0	0	0	0	1	1	0	1	0	0	0	0	0	0	2	1	1	1	1	0	2	0	0	0	1	0	2	2	0	0	0	0	0	2	1	1	1	0	0	0	1	2	0	0	0	1	1
848	1	0	2	0	0	1	1	0	1	1	1	0	0	0	0	0	1	0	0	2	0	0	2	0	0	0	0	0	1	1	0	0	0	0	0	2	1	0	0	1	1	1	1	2	0	0	1	0	2
849	1	1	1	0	0	0	1	0	0	0	1	0	1	1	0	0	1	0	1	1	1	0	2	0	0	0	0	1	2	2	2	0	1	1	0	2	1	0	0	2	2	0	0	0	0	0	0	0	2
850	1	1	1	1	0	0	1	0	2	2	0	0	0	0	0	0	1	0	0	2	0	0	1	0	0	0	0	1	2	2	0	1	1	0	0	1	1	0	0	1	1	0	0	1	0	0	0	2	0
851	0	1	1	0	0	0	2	0	1	1	0	1	2	1	0	1	2	1	1	1	1	0	2	0	0	0	0	0	2	2	1	1	1	0	1	2	1	0	0	1	1	0	0	2	0	0	0	2	0
852	0	1	1	1	0	0	0	0	2	2	0	1	1	1	0	0	2	1	1	1	0	1	2	0	0	0	1	1	1	1	1	0	0	0	0	2	1	0	0	2	2	0	2	2	1	0	0	1	1
853	0	1	1	0	1	0	2	1	0	1	1	1	1	0	0	1	0	1	2	0	1	1	1	0	0	0	0	0	1	1	1	0	1	0	0	2	1	0	0	1	1	0	1	2	1	2	0	1	2
854	0	2	0	0	0	0	0	0	1	1	0	1	1	1	0	0	1	1	1	1	1	0	2	0	0	0	0	0	2	2	1	0	1	1	1	1	2	0	0	1	1	1	1	2	1	0	0	2	0
855	0	0	2	0	0	1	2	1	0	1	0	1	1	1	0	0	2	1	0	2	0	0	2	0	1	1	0	0	2	2	1	1	1	0	0	2	2	0	0	1	1	0	0	1	0	0	0	2	0
856	0	1	1	0	0	0	2	0	1	1	0	0	1	0	0	0	0	0	0	2	1	0	2	0	0	0	0	0	2	2	2	1	0	0	0	2	2	0	0	2	2	0	0	2	0	2	0	2	0
857	0	2	1	1	0	0	1	0	0	0	1	0	2	2	0	0	1	2	1	0	1	0	2	0	0	0	0	2	1	1	1	0	1	1	0	2	1	0	0	2	2	0	0	0	1	0	1	1	1
858	1	1	1	0	0	0	1	0	1	1	1	0	0	0	0	0	1	0	0	2	0	0	2	0	0	0	0	0	2	2	0	0	2	0	2	1	0	1	1	0	0	1	1	1	1	0	1	0	2
859	0	1	1	1	0	0	1	0	1	1	0	1	1	1	0	0	0	2	0	1	0	0	2	0	0	0	0	0	2	2	1	0	0	2	0	2	1	1	1	1	1	0	0	2	0	2	0	1	2
860	0	2	1	0	0	0	1	0	1	1	0	1	1	0	0	1	0	0	0	2	1	0	0	0	0	1	0	0	2	2	1	2	2	0	0	2	2	0	0	1	1	1	1	1	1	1	1	0	2
861	0	1	2	1	0	0	2	1	0	1	1	0	2	0	1	0	2	0	0	2	0	0	2	0	0	0	0	0	2	2	2	2	2	1	0	2	1	0	0	1	1	1	1	1	1	1	0	2	1
862	0	2	0	1	0	0	1	0	1	1	0	0	1	1	0	0	1	1	1	1	1	0	0	0	0	0	0	0	2	2	1	1	2	0	1	1	1	0	0	1	0	1	0	1	1	1	0	2	1
863	0	1	1	1	0	0	0	0	2	2	0	0	1	1	0	0	1	0	0	2	0	0	2	0	2	2	0	0	1	2	1	0	1	0	1	1	1	2	1	1	1	1	0	0	1	1	0	1	1
864	0	0	2	0	1	0	0	0	1	1	0	1	1	0	0	1	1	1	0	2	0	0	1	0	1	1	1	1	2	2	0	0	1	2	2	2	1	0	0	1	1	0	0	1	0	1	0	2	0
865	0	2	0	0	0	1	1	0	1	1	0	1	0	0	0	0	2	0	0	2	0	0	2	0	0	0	0	1	2	2	1	1	1	0	1	1	2	0	0	1	1	1	0	1	1	0	0	1	0
866	1	1	1	0	0	1	1	0	0	0	0	0	1	1	0	0	0	0	1	1	1	0	2	0	0	0	0	1	1	0	2	2	1	0	0	2	1	0	0	0	0	0	0	2	1	1	1	0	2
867	0	1	1	0	0	1	1	1	1	2	0	0	0	0	0	0	1	0	1	1	1	0	2	0	0	0	0	0	2	2	1	2	1	0	1	1	2	0	0	2	2	1	1	1	1	0	1	2	1
868	0	0	2	0	0	1	0	0	1	1	2	0	0	0	0	0	1	0	0	2	0	1	2	0	0	0	0	0	2	1	0	0	0	0	0	2	1	0	0	1	1	0	0	0	0	0	0	2	0
869	1	0	2	0	0	0	1	0	1	1	0	0	0	0	0	0	1	1	1	1	1	0	2	0	0	0	0	0	2	2	2	0	1	0	1	2	1	0	0	2	2	0	0	1	0	1	0	2	0
870	0	1	1	1	0	0	1	0	1	1	0	0	1	1	0	0	2	1	1	1	1	0	1	0	0	0	0	1	2	2	1	2	1	0	1	1	2	0	0	1	1	1	0	1	0	1	0	2	0
871	1	2	0	0	0	0	0	0	2	2	0	1	2	0	0	1	2	0	0	2	0	0	1	1	1	1	0	1	2	2	2	1	2	0	1	1	1	0	0	1	1	0	1	2	1	1	0	2	0
872	1	1	1	1	0	0	1	0	0	0	2	1	1	0	0	1	2	0	0	1	0	0	2	0	0	0	0	0	1	1	2	0	1	1	1	2	1	0	0	2	2	0	1	2	2	0	0	2	0
873	1	1	1	0	0	0	0	0	1	1	1	0	0	0	0	0	1	2	0	0	0	0	2	0	0	0	0	0	2	1	0	0	1	1	0	2	1	1	1	1	1	0	1	1	1	0	0	1	1
874	0	1	2	1	0	0	1	1	1	2	0	0	0	0	0	0	1	1	0	1	0	0	1	0	0	0	0	0	2	1	0	0	1	1	1	1	2	0	0	1	1	0	1	1	1	1	0	2	0
875	1	1	1	0	0	0	1	0	1	1	2	2	2	1	0	1	1	2	2	0	1	0	2	0	0	0	0	1	2	2	2	0	0	0	0	2	1	1	1	1	1	1	1	1	1	1	0	1	1
876	0	0	2	0	0	0	1	0	0	0	0	0	2	2	0	0	1	0	0	2	0	0	1	0	0	0	0	1	2	2	2	0	0	0	0	2	2	0	0	0	0	1	0	0	2	1	0	1	1
877	1	1	2	0	0	0	1	1	1	2	0	1	2	2	0	0	1	1	1	1	1	0	2	0	0	0	0	1	1	1	2	2	1	0	0	2	1	0	0	1	1	0	0	1	0	0	0	1	0
878	1	1	1	0	1	1	1	1	1	2	0	0	1	1	0	0	2	1	0	2	0	0	1	0	0	0	0	1	2	2	2	1	1	1	0	2	1	0	0	1	1	0	0	2	0	0	0	0	1
879	1	2	0	0	0	0	1	0	1	1	0	0	0	0	0	0	2	0	0	2	0	0	2	0	0	0	0	2	1	1	2	1	1	0	0	2	1	0	1	1	0	0	1	2	1	0	0	2	0
880	0	1	1	0	1	2	1	1	1	2	0	0	0	0	0	0	1	1	1	1	1	0	2	0	0	0	0	1	2	2	1	1	1	1	1	2	1	0	0	1	1	0	0	1	0	0	1	1	1
881	0	1	2	1	0	0	0	0	1	1	0	0	0	0	0	0	1	0	1	1	1	0	2	0	0	0	0	1	2	2	2	1	1	1	1	1	2	0	0	2	2	1	1	2	1	1	0	2	2
882	1	1	2	1	0	0	1	0	0	0	1	1	1	1	0	0	1	0	0	2	0	0	1	1	1	1	0	0	2	2	1	0	1	0	1	1	1	1	1	1	1	0	0	1	0	0	0	1	1
883	1	1	1	0	0	0	2	1	0	1	0	1	1	0	1	0	0	0	0	2	0	0	1	0	1	1	0	0	2	2	1	0	1	0	0	2	0	1	1	0	0	0	0	1	0	0	0	1	1
884	1	1	1	1	0	0	2	1	0	1	1	0	1	1	0	0	1	2	1	0	1	0	2	0	0	0	0	0	1	1	2	0	1	1	1	1	1	0	0	0	0	0	0	2	1	1	0	2	0
885	0	1	1	0	0	0	1	0	1	1	0	0	1	1	0	0	2	1	0	2	1	0	2	0	0	0	0	2	2	2	0	0	1	2	1	1	1	0	0	1	1	0	0	2	1	0	0	2	0
886	1	1	1	0	0	1	1	1	1	2	0	0	0	0	0	0	2	0	1	1	1	0	2	0	0	0	0	0	2	2	1	2	2	0	0	2	2	0	0	2	2	1	1	1	1	0	0	1	0
887	0	2	2	1	0	0	2	0	0	0	2	0	0	0	0	0	0	2	1	0	0	0	2	0	0	0	0	1	2	1	0	1	2	0	0	2	1	0	0	2	2	0	0	2	2	0	0	2	0
888	0	2	1	0	0	0	2	0	0	0	0	0	1	1	0	0	1	0	0	2	0	0	2	0	0	1	0	0	1	1	1	1	1	0	1	1	1	0	0	1	1	1	1	1	1	0	0	1	1
889	1	0	1	0	0	0	1	0	2	2	0	1	1	0	0	1	2	0	0	2	0	0	2	0	0	0	1	0	2	2	0	1	1	1	1	1	2	0	0	1	1	1	1	2	0	0	0	0	1
890	1	0	2	1	1	0	1	0	1	1	0	0	0	0	0	0	2	0	0	2	0	0	1	1	1	1	0	0	2	1	0	1	2	0	1	1	2	0	0	0	0	0	0	2	0	0	0	1	0
891	1	0	2	0	0	1	1	1	1	2	0	0	0	0	0	0	2	1	1	1	1	0	1	0	1	1	0	1	0	0	2	2	2	1	0	2	1	0	0	2	2	2	2	2	1	1	0	1	1
892	1	1	1	0	0	0	0	0	0	0	0	0	1	1	0	0	1	1	1	1	1	0	2	0	0	0	0	0	2	1	0	0	0	0	0	2	2	0	0	2	2	0	0	1	0	0	0	2	1
893	1	1	1	0	1	0	2	0	1	1	0	0	0	0	0	0	1	0	0	2	0	0	2	0	1	1	0	0	1	1	2	1	1	0	1	1	2	0	0	0	0	1	1	2	1	1	0	2	1
894	0	0	2	2	0	1	1	0	0	0	1	0	0	0	0	1	2	0	0	2	1	0	2	0	0	0	0	0	1	1	2	1	1	1	0	2	0	0	0	1	1	0	1	1	1	0	1	1	1
895	0	2	1	0	0	0	1	0	1	1	0	0	0	0	0	0	2	1	0	2	0	0	1	1	1	1	0	0	2	2	0	1	0	1	0	2	0	0	0	1	0	1	1	1	1	2	0	1	1
896	0	0	2	0	0	0	2	1	0	1	1	0	0	0	0	0	1	0	0	2	0	0	2	0	0	0	0	0	2	2	0	1	2	0	1	2	0	0	0	0	0	1	1	1	1	0	0	2	0
897	0	0	2	1	0	0	1	0	2	2	0	0	1	1	0	0	0	0	1	1	1	0	1	1	1	1	0	0	2	2	1	0	0	1	0	2	2	0	0	2	2	1	1	2	1	0	0	2	0
898	1	0	2	0	0	0	2	1	0	1	0	0	1	1	0	0	1	0	0	2	0	0	1	0	1	1	0	0	2	2	0	1	2	1	1	2	2	0	0	2	2	0	0	1	1	0	0	1	1
899	1	0	2	0	0	1	2	0	1	1	0	0	1	1	0	0	2	2	2	0	2	1	1	0	0	0	0	0	2	2	1	1	1	0	0	2	0	0	0	1	1	0	0	1	0	1	1	0	2
900	1	1	2	0	0	1	2	0	0	0	1	1	2	1	0	0	1	0	0	2	0	0	1	0	0	0	1	0	2	2	0	1	1	1	2	0	0	0	0	0	0	1	1	1	1	0	0	1	2
901	0	0	2	0	0	0	0	0	2	2	0	0	0	0	0	0	1	2	1	0	1	0	2	0	0	0	0	1	2	2	0	1	1	0	1	1	1	0	0	1	1	2	2	2	2	1	0	2	0
902	1	1	2	1	0	0	2	0	0	0	2	0	1	1	0	0	2	1	0	2	0	0	2	0	0	0	0	1	2	2	2	0	1	1	1	1	2	0	0	1	1	1	1	1	1	1	0	0	2
903	1	1	1	0	0	0	1	0	1	1	1	0	0	0	0	0	1	2	1	0	1	0	2	0	1	1	0	1	2	2	1	1	1	0	0	2	1	1	1	1	1	1	1	2	0	1	0	1	1
904	1	2	2	0	0	1	0	0	0	0	1	1	1	0	0	1	1	1	1	1	1	0	2	0	0	0	0	1	1	1	1	1	2	0	1	1	1	0	0	2	2	1	0	1	1	0	1	0	2
905	1	1	2	1	0	0	1	0	0	0	0	0	0	0	0	0	1	0	1	1	0	0	2	0	0	0	0	0	2	2	0	0	0	1	1	1	1	0	0	1	1	1	1	1	2	0	0	1	2
906	1	1	1	1	1	1	1	0	1	1	1	2	2	1	0	1	2	0	0	2	0	1	1	0	1	1	0	0	2	2	0	0	1	0	1	1	1	0	0	1	1	1	1	1	1	1	0	0	2
907	0	1	2	0	0	1	0	0	1	1	0	0	1	1	0	0	0	2	1	1	1	0	1	0	0	0	0	0	2	2	0	0	0	0	0	2	1	0	0	1	1	1	1	2	1	1	0	1	1
908	0	0	2	1	0	0	2	0	1	1	1	0	0	0	0	0	0	2	1	0	0	0	0	1	1	1	0	1	2	2	1	0	0	2	0	2	0	1	1	0	0	0	0	2	0	0	0	1	1
909	1	0	1	0	0	0	1	1	0	1	0	0	0	0	0	0	1	2	1	1	0	0	1	1	1	1	0	0	2	1	1	1	1	0	1	1	1	0	0	1	1	1	1	2	1	1	0	1	1
910	1	1	2	0	0	1	1	0	1	1	1	1	1	0	0	0	1	1	1	1	1	0	2	0	1	1	0	0	2	2	0	1	1	0	1	1	1	0	0	1	1	0	1	2	0	0	1	0	1
911	1	1	1	0	0	0	1	1	1	2	0	0	0	0	0	0	2	1	1	1	1	2	0	0	0	0	0	1	2	2	0	0	0	2	1	1	1	0	0	1	0	0	0	2	1	1	0	2	1
912	0	1	2	0	0	0	1	0	2	2	0	0	0	0	0	0	0	1	2	0	1	1	2	0	1	1	0	1	2	2	2	0	0	0	0	2	1	0	0	2	2	0	1	1	1	0	1	0	2
913	1	0	2	0	0	1	1	0	1	1	0	0	0	0	0	0	2	0	0	2	0	0	2	0	0	0	0	0	2	2	1	2	1	0	2	0	2	0	0	2	2	1	0	1	1	1	0	2	0
914	1	1	2	0	0	1	1	0	1	1	0	1	1	1	0	0	1	1	2	0	2	0	2	0	0	0	0	0	2	2	0	1	1	0	1	1	2	0	0	1	1	0	1	1	1	0	0	0	2
915	1	1	1	0	0	0	1	0	0	0	0	1	1	0	0	1	1	1	1	1	0	0	2	0	0	0	2	1	2	2	1	1	1	0	1	2	1	0	0	2	2	1	0	1	2	1	1	0	2
916	1	0	2	0	0	0	0	0	2	2	0	0	1	1	0	0	1	2	1	0	0	0	2	0	1	1	0	0	2	2	0	1	2	1	2	2	0	1	1	0	0	0	0	2	0	1	0	1	1
917	1	2	1	0	0	0	2	0	1	1	0	0	0	0	0	0	0	1	0	2	0	0	1	1	1	1	1	1	2	2	0	1	1	0	0	1	1	0	1	1	0	0	0	2	0	0	0	1	1
918	0	0	2	0	0	0	0	0	2	2	0	0	1	1	0	0	1	0	1	1	1	0	1	0	0	0	0	2	1	1	2	2	2	0	2	0	2	0	0	1	1	0	0	1	0	0	0	2	0
919	0	1	1	1	0	0	1	0	1	1	0	0	0	0	0	0	0	2	0	1	0	0	2	0	0	0	0	0	2	2	0	2	2	0	2	0	2	0	0	1	1	0	0	2	0	0	0	2	0
920	1	0	2	0	0	0	1	0	0	0	1	0	1	1	0	0	2	0	0	2	0	0	1	0	0	0	0	1	1	0	1	0	1	1	2	0	1	0	0	0	0	0	0	0	0	0	0	2	2
921	1	1	1	1	0	0	1	0	2	2	0	1	2	1	0	0	1	2	1	0	0	0	2	0	0	0	0	1	1	0	2	1	2	1	1	2	1	1	1	1	1	0	0	1	0	1	0	1	1
922	1	1	2	0	0	0	2	1	0	1	1	0	0	0	0	0	1	1	0	1	0	0	1	1	1	1	0	0	2	2	0	0	1	0	1	2	0	0	0	0	0	0	0	2	0	0	0	2	1
923	1	0	2	0	0	0	0	0	1	1	0	0	0	0	0	0	0	2	1	0	1	0	2	0	1	1	0	0	2	2	1	0	1	2	0	2	1	0	1	1	0	0	0	2	0	0	0	1	1
924	1	1	2	0	0	0	1	1	0	1	0	1	2	0	0	1	1	0	0	2	0	0	2	0	0	0	0	0	2	2	0	1	1	0	0	2	2	0	0	2	2	1	1	1	1	0	0	2	0
925	0	2	1	1	0	0	0	0	2	2	0	0	1	1	0	0	0	1	1	1	1	0	2	0	0	0	1	1	2	2	0	0	0	0	0	2	0	0	0	0	0	1	1	1	1	0	0	1	2
926	0	2	1	1	0	0	2	0	0	0	1	2	2	1	0	1	2	0	0	2	0	0	2	0	1	1	0	0	2	2	0	2	1	1	0	2	1	0	0	1	1	0	0	2	1	1	0	1	0
927	0	0	2	1	1	0	0	0	1	1	1	1	2	2	0	0	2	1	0	2	1	0	2	0	0	0	0	0	2	1	0	2	2	0	0	2	2	0	1	2	1	0	0	2	0	2	0	2	1
928	0	1	2	1	0	0	2	0	1	1	1	0	1	1	0	0	1	1	1	1	0	0	2	0	0	0	0	0	2	2	1	0	0	0	0	2	1	0	0	1	0	1	0	0	1	0	0	2	1
929	0	2	0	0	0	0	0	0	1	1	1	0	0	0	0	0	0	1	1	1	0	0	2	0	1	1	0	0	2	2	1	0	2	0	1	2	0	0	0	0	0	0	1	1	1	0	0	1	1
930	1	1	1	0	0	1	2	0	0	0	1	0	0	0	0	0	1	1	1	1	1	1	2	0	0	0	0	1	1	1	2	0	0	0	0	2	2	0	0	2	2	0	2	2	1	0	0	2	0
931	1	1	1	1	0	0	0	0	2	2	0	1	1	0	0	1	2	1	1	1	1	0	2	0	0	0	0	1	2	2	2	0	1	0	0	2	2	0	0	1	1	0	0	2	0	0	1	1	2
932	0	2	0	1	0	0	2	0	1	1	1	1	1	0	0	1	2	0	0	2	0	0	2	0	0	0	0	1	2	2	1	2	2	0	1	1	1	1	1	1	1	1	1	1	1	0	0	0	1
933	0	1	1	0	0	0	2	0	0	0	1	0	0	0	0	0	1	1	1	1	0	1	2	0	0	0	0	0	1	1	0	0	1	0	1	1	0	1	1	0	0	1	0	0	1	0	1	0	2
934	1	2	1	0	0	0	0	0	2	2	0	0	0	0	0	0	2	2	1	1	1	0	2	0	1	1	0	0	2	2	1	0	0	0	2	1	1	0	0	1	1	0	1	2	1	0	0	0	2
935	0	1	1	0	0	0	1	0	1	1	1	1	2	2	0	0	0	0	0	2	0	0	0	0	0	0	0	0	2	2	1	1	2	0	1	1	1	0	0	1	1	0	0	2	0	0	1	1	1
936	1	0	2	0	0	1	1	0	1	1	0	0	0	0	0	0	1	1	2	0	1	0	2	0	0	0	0	1	2	2	1	0	1	0	1	2	1	0	0	0	0	1	1	1	1	1	0	1	0
937	0	0	2	0	0	1	1	0	0	0	1	0	0	0	0	0	0	1	0	1	0	0	1	0	0	0	0	0	1	1	1	0	0	0	2	1	1	1	1	1	1	0	0	0	0	0	1	0	2
938	0	1	2	1	0	0	1	0	0	0	2	0	0	0	0	0	0	2	0	1	0	0	2	0	0	0	0	1	2	2	2	1	1	0	0	2	2	0	0	1	1	0	2	2	0	2	0	0	2
939	0	1	1	0	0	0	1	0	1	1	0	1	2	0	0	1	2	0	0	2	0	0	1	1	1	2	0	1	2	2	1	1	1	0	1	1	1	0	0	0	0	1	1	1	1	0	0	1	1
940	0	2	0	0	0	1	1	0	0	0	0	0	0	0	0	0	1	0	1	1	1	0	2	0	0	0	0	2	2	2	2	0	2	0	0	2	2	0	0	1	1	0	0	1	0	1	0	1	1
941	1	0	2	0	0	0	0	0	2	2	0	0	0	0	0	0	0	0	0	2	0	0	2	0	0	0	0	1	2	2	2	0	2	1	2	2	1	0	0	0	0	1	1	2	1	1	0	1	0
942	1	1	1	0	0	0	0	0	2	2	0	1	1	0	0	1	2	1	0	2	0	0	2	0	0	0	0	0	2	2	0	1	1	2	1	2	1	0	0	2	1	0	0	0	0	0	0	0	1
943	1	0	2	0	0	1	1	0	1	1	1	0	1	1	0	0	2	0	0	2	0	0	2	0	1	1	0	1	1	1	1	1	1	2	0	2	1	0	0	0	0	1	1	1	0	0	0	2	0
944	0	1	1	0	0	0	1	0	0	0	0	0	1	1	0	0	1	0	1	1	1	0	2	0	1	1	0	0	2	2	0	0	0	2	1	1	1	0	0	0	0	1	1	1	1	0	0	2	0
945	0	0	2	0	0	0	0	0	1	1	0	0	0	0	0	0	0	0	1	1	1	0	2	0	0	0	1	0	2	2	0	1	2	0	1	1	1	0	0	0	0	0	0	1	1	1	0	1	0
946	0	1	1	1	0	0	2	0	1	1	0	2	2	1	0	1	2	1	1	1	0	0	1	1	1	1	0	0	2	2	0	1	1	1	0	2	1	0	0	1	0	0	0	1	1	1	1	0	1
947	1	0	2	0	0	2	0	0	2	2	0	0	0	0	0	0	1	2	2	0	2	0	2	0	0	0	0	1	2	1	1	1	2	1	2	2	0	0	0	0	0	0	0	2	0	0	0	1	1
948	1	2	0	0	0	0	2	1	0	1	0	1	1	0	0	1	0	1	1	1	0	0	2	0	0	0	0	0	2	2	1	0	1	0	0	2	1	0	0	2	1	1	0	1	1	0	0	1	0
949	1	1	1	0	0	0	1	0	1	1	1	0	0	0	0	0	0	2	1	1	1	0	2	0	0	0	0	0	2	2	0	0	2	1	1	2	1	0	0	1	1	0	0	0	0	0	0	1	1
950	1	1	2	0	0	0	1	1	1	2	0	1	2	1	0	0	1	2	2	0	2	1	2	0	0	0	0	0	2	1	0	0	1	0	1	2	2	0	0	2	1	0	0	1	0	0	0	0	1
951	1	2	1	0	0	0	0	0	2	2	0	0	1	1	0	0	1	1	1	0	0	1	2	0	0	0	0	0	2	2	0	2	1	0	1	1	2	0	0	2	2	1	1	2	1	2	0	2	0
952	0	0	2	1	0	0	1	0	0	0	1	0	1	1	0	0	1	2	1	0	1	0	2	0	0	0	1	0	1	1	1	0	1	0	0	2	2	0	0	2	2	1	1	1	1	1	0	0	2
953	1	1	1	1	0	0	0	0	2	2	0	0	0	0	0	0	2	0	0	2	0	0	2	0	0	0	0	0	2	1	0	0	1	1	1	2	1	0	0	2	2	0	0	1	0	1	0	1	1
954	0	1	1	0	0	0	2	1	0	1	1	0	0	0	0	0	1	0	0	2	0	0	2	0	0	0	1	0	2	1	0	1	1	1	2	0	1	0	0	0	0	0	0	2	0	0	0	2	1
955	0	1	1	1	0	1	1	0	0	0	1	0	0	0	0	0	1	2	0	0	0	0	2	0	0	0	0	0	2	2	1	2	1	0	1	1	1	0	0	1	1	0	0	1	0	0	1	1	1
956	0	0	2	0	0	2	1	1	1	2	0	0	1	1	0	0	0	2	2	0	0	0	2	0	1	1	0	0	2	2	0	0	0	0	0	2	1	0	0	1	1	1	1	2	2	1	0	2	0
957	0	1	1	0	0	1	2	1	0	2	1	0	1	1	0	0	2	2	1	1	0	1	2	0	0	0	0	2	1	1	1	1	1	1	1	2	1	0	0	2	1	0	0	0	0	0	0	1	1
958	0	2	0	1	1	0	0	0	1	1	0	1	2	1	0	0	1	1	0	1	0	0	1	0	0	0	0	0	2	2	0	2	2	0	1	1	1	0	0	1	1	0	0	2	1	1	0	1	1
959	0	0	2	0	0	1	1	0	1	1	1	1	1	0	0	1	1	1	0	1	0	0	2	0	1	1	0	0	2	2	2	0	2	0	0	2	1	0	0	0	0	0	0	2	0	0	0	1	1
960	1	0	2	0	1	0	2	0	0	0	1	0	0	0	0	0	1	2	0	1	1	0	2	0	0	0	1	0	2	2	0	1	1	0	0	2	1	0	0	0	0	0	1	2	1	1	0	2	0
961	1	0	2	0	0	0	1	1	1	2	0	1	1	0	0	0	1	2	1	0	1	0	1	0	1	1	0	1	2	2	1	0	2	0	0	2	2	0	0	1	1	1	1	2	0	1	0	2	0
962	1	0	2	0	1	0	2	1	0	1	1	0	1	1	0	0	1	1	1	1	1	0	2	0	0	0	0	1	1	1	1	0	0	0	1	1	1	0	0	1	1	0	0	1	1	1	0	1	1
963	1	2	0	0	0	0	2	1	0	1	1	0	1	1	0	0	0	0	1	1	1	0	2	0	0	0	0	0	2	2	0	0	2	1	2	2	2	0	0	1	1	0	1	1	0	1	0	1	1
964	1	2	1	0	0	0	1	1	1	2	0	1	1	1	0	0	1	1	1	1	1	0	1	1	1	1	0	0	2	1	1	1	1	2	1	2	1	0	0	2	2	0	0	2	0	0	1	1	1
965	0	1	1	0	0	0	1	1	1	2	0	0	1	1	0	0	1	1	1	1	1	0	2	0	0	0	0	0	2	2	0	1	1	0	0	2	0	0	0	1	1	1	1	2	0	0	0	1	2
966	0	1	1	0	0	0	1	1	0	1	0	1	1	0	0	1	1	0	0	2	0	0	2	0	0	0	0	2	1	1	2	1	1	0	0	2	0	0	0	0	0	0	1	2	0	0	0	2	0
967	0	2	1	1	0	0	1	0	1	1	1	0	0	0	0	0	1	2	1	1	0	0	2	0	0	0	0	0	2	2	0	1	1	1	0	2	2	0	0	0	0	0	1	2	1	0	0	0	2
968	0	2	1	0	0	1	0	0	0	0	1	0	0	0	0	0	2	1	1	1	1	0	2	0	0	0	1	0	2	2	0	0	2	0	0	2	1	1	1	1	1	0	1	1	1	0	1	0	2
969	0	2	1	0	0	0	0	0	1	1	1	0	1	1	0	0	1	1	1	1	0	0	1	0	0	0	0	1	2	2	2	0	2	0	1	2	1	0	0	0	0	0	1	1	1	0	1	0	2
970	0	1	1	0	0	0	0	0	1	1	0	1	2	1	0	0	1	2	1	0	1	0	2	0	0	0	0	1	1	1	1	0	0	0	1	2	2	0	0	0	0	0	0	2	2	0	0	2	0
971	1	1	1	1	0	0	1	0	0	0	1	0	1	1	0	0	1	1	0	1	0	0	0	0	0	0	0	1	1	1	1	0	0	1	0	2	2	0	0	1	1	0	1	1	0	1	0	2	0
972	1	2	1	0	0	0	0	0	1	1	1	0	0	0	0	0	1	1	1	1	1	0	2	0	0	0	0	0	2	2	1	0	2	1	1	2	1	2	1	1	1	0	0	1	0	0	1	0	2
973	1	1	1	0	0	1	1	0	1	1	0	0	2	2	0	0	0	1	1	1	1	0	2	0	0	0	0	1	2	2	1	0	1	1	0	2	1	0	0	1	1	0	0	2	0	0	0	1	1
974	1	1	2	1	0	0	1	0	1	1	0	0	0	0	0	0	1	1	1	1	0	0	2	0	0	0	0	0	1	1	2	1	1	1	1	1	0	0	0	0	0	0	1	2	1	1	0	1	1
975	0	0	2	0	1	0	0	0	1	1	0	1	0	0	0	0	1	0	0	2	0	1	0	1	1	1	0	0	2	2	0	0	0	1	1	1	1	0	0	1	1	0	0	1	0	1	0	1	1
976	0	1	2	1	0	1	1	0	0	0	1	0	1	1	0	0	2	0	0	1	0	0	2	0	0	0	0	1	1	1	1	2	1	0	2	0	1	0	0	0	0	0	0	2	1	1	0	2	1
977	1	0	2	0	1	0	1	0	1	1	0	0	2	1	0	0	2	1	1	1	0	0	2	0	0	0	0	1	2	1	0	1	1	0	1	1	2	0	0	1	1	1	1	2	2	0	1	0	2
978	1	1	1	0	0	0	1	0	1	1	0	0	1	1	0	0	1	2	2	0	2	0	1	1	1	1	0	0	2	2	0	1	0	1	1	2	1	0	0	1	1	0	0	1	0	1	0	2	0
979	1	1	1	1	0	0	1	1	1	2	0	1	2	1	0	0	1	1	0	1	0	0	2	0	0	0	0	2	1	1	1	2	1	0	1	1	1	0	0	2	2	1	0	0	1	0	0	0	2
980	1	2	1	0	0	0	0	0	2	2	0	0	0	0	0	0	0	0	0	2	0	0	1	1	1	1	0	0	2	1	1	0	1	0	1	1	1	0	0	1	1	0	0	2	0	0	1	0	1
981	0	0	2	0	0	0	2	0	0	0	1	0	0	0	0	0	0	2	1	1	1	0	2	0	0	0	1	0	2	2	0	2	1	0	0	2	2	0	0	2	2	1	1	2	2	0	1	0	2
982	0	1	1	1	0	0	0	0	2	2	0	1	1	0	0	0	1	1	1	1	1	0	2	0	0	0	0	0	2	2	1	0	1	1	2	1	2	1	0	0	0	0	0	1	0	0	1	0	2
983	0	2	1	1	0	0	2	0	0	0	2	0	1	0	0	0	1	0	0	2	0	0	2	0	1	1	0	0	2	2	1	0	1	1	1	1	0	0	0	1	1	0	0	1	1	1	0	2	1
984	0	2	0	0	0	0	1	0	1	1	0	0	1	1	0	0	1	0	1	1	0	0	2	0	0	0	0	0	1	1	0	0	1	1	0	2	1	0	0	0	0	0	0	1	0	0	0	2	2
985	0	1	2	1	0	0	2	1	0	1	1	1	2	2	0	0	1	0	0	2	0	0	2	0	0	0	0	0	1	1	1	1	1	0	0	2	1	0	0	1	1	0	0	1	0	1	0	2	1
986	0	2	0	0	0	0	2	0	1	1	0	0	0	0	0	0	1	0	0	2	0	0	2	0	1	1	0	0	2	2	0	0	1	1	1	2	1	1	1	1	1	0	0	2	0	0	2	0	2
987	1	1	2	1	0	0	2	0	0	0	0	0	1	1	0	0	1	1	1	0	1	0	2	0	0	0	0	0	2	2	1	1	1	1	1	2	1	0	0	1	0	0	0	2	1	1	0	1	0
988	1	1	1	0	1	1	0	0	2	2	0	1	1	0	0	1	2	1	1	1	1	0	2	0	1	1	0	2	1	1	1	0	0	0	0	2	2	0	0	2	2	0	1	1	1	0	0	1	1
989	1	0	2	1	0	0	0	0	2	2	0	0	0	0	0	0	0	2	2	0	0	0	1	1	1	1	0	2	1	2	2	0	1	1	1	1	1	0	0	1	1	1	1	2	1	2	1	1	1
990	0	1	1	1	0	0	1	0	1	1	0	1	2	2	0	0	1	0	1	1	1	1	2	0	0	0	1	0	2	2	1	0	1	0	0	2	1	0	0	1	1	0	0	1	0	0	1	1	1
991	1	1	2	1	0	0	2	0	1	1	1	0	1	1	0	0	1	1	1	1	0	0	2	0	0	0	0	2	2	2	0	0	0	0	0	2	2	1	0	0	0	1	2	2	0	0	0	1	1
992	1	0	2	0	0	2	2	0	2	2	0	1	1	0	0	1	2	0	0	2	0	0	2	0	0	0	0	1	2	2	1	1	2	0	1	1	2	0	0	2	2	0	1	1	0	0	0	2	1
993	1	2	0	0	0	0	1	0	0	0	1	0	1	1	0	0	2	1	1	1	1	0	1	0	0	0	0	1	2	2	2	1	1	0	0	2	2	0	0	2	2	0	0	0	2	1	1	1	1
994	1	2	0	0	0	0	1	0	0	0	0	1	1	0	0	1	1	0	2	0	1	0	2	0	1	1	0	1	2	2	0	2	2	0	2	1	1	0	0	2	1	0	0	1	0	0	0	0	2
995	0	2	1	0	0	0	0	0	2	2	0	0	1	0	0	0	1	0	1	1	1	0	1	0	0	0	0	0	2	2	1	1	1	0	0	2	2	0	0	1	1	0	1	1	1	0	0	2	1
996	1	1	0	0	0	0	0	0	2	2	0	0	0	0	0	0	2	0	0	2	0	0	1	0	0	0	0	0	2	2	0	2	1	0	1	1	0	0	0	0	0	0	0	2	0	0	0	2	0
997	1	0	2	0	0	1	1	0	1	1	1	0	0	0	0	0	2	1	1	1	1	0	2	0	1	1	0	1	2	2	0	1	2	0	0	2	1	0	0	1	0	1	0	1	0	1	0	2	1
998	1	2	1	0	0	1	1	0	1	1	0	0	0	0	0	0	2	1	0	2	0	0	2	0	0	0	0	0	2	2	0	2	2	0	2	0	2	0	0	2	2	0	1	2	2	1	0	1	0
999	0	0	2	1	0	1	0	0	1	1	1	1	1	0	1	0	2	0	0	2	0	0	2	0	0	0	0	1	1	1	1	0	1	0	0	2	1	0	0	0	0	0	0	2	0	0	0	2	1
1000	1	1	2	1	0	0	2	0	1	1	0	0	1	1	0	0	0	0	1	1	1	0	2	0	0	0	0	0	2	2	2	1	1	0	0	1	0	1	1	0	0	0	0	1	0	0	0	1	1
[truncated: 952 more columns]
