# Supplementary material for: KNN-MDR: a learning approach for improving interactions mapping performances in genome wide association studies
Source: BMC Bioinformatics. 2017 Mar 21;18:184. doi: 10.1186/s12859-017-1599-7 (PMC5361736; doi:10.1186/s12859-017-1599-7)
Supplement: Supplementary file 2 — The data set(s) supporting the results of Table 1. (ZIP 22742 kb) [file 12859_2017_1599_MOESM2_ESM.zip › Nouveau dossier/S22/mkallsimul.dat]

1	0	2	0	0	0	0	1	1	1	1	1	1	1	0	1	1	0	1	1	0	0	0	2	2	0	0	2	0	0	2	1	0	1	1	0	2	2	0	0	0	0	0	0	0	0	0	0	1	0
2	0	1	1	1	0	0	1	1	2	2	1	1	1	0	0	0	0	2	2	2	1	0	2	2	0	0	1	0	2	2	0	0	1	1	1	1	1	0	1	1	0	0	0	0	1	0	0	1	0
3	1	1	1	0	0	0	1	1	1	1	0	1	1	0	0	0	0	0	0	1	0	0	1	1	0	1	1	0	1	2	0	2	1	2	0	2	2	0	1	1	0	0	0	0	1	0	0	2	0
4	0	0	2	0	0	0	1	1	1	0	1	0	1	1	1	1	0	1	0	1	0	0	1	1	0	0	2	0	0	2	1	1	1	0	1	1	0	0	0	0	0	0	0	0	2	1	0	0	2
5	1	1	1	0	0	1	2	1	0	0	0	0	0	0	0	0	1	2	0	0	0	0	1	1	0	0	2	0	0	2	1	1	0	2	0	2	2	0	0	0	0	0	1	0	1	1	0	1	1
6	1	1	1	0	0	0	2	2	1	0	1	1	1	1	1	0	0	1	0	0	0	0	2	2	0	0	2	1	1	2	0	0	0	2	0	2	1	0	1	0	1	0	0	0	0	1	0	1	0
7	0	1	1	1	0	0	1	1	1	0	1	0	0	0	0	0	0	1	1	1	1	1	0	1	1	1	1	0	1	2	1	0	0	2	0	2	2	0	1	1	0	0	0	0	1	1	0	2	0
8	1	1	1	0	0	0	2	2	1	1	0	1	1	0	0	1	0	0	0	0	0	0	1	1	1	0	2	0	0	1	1	1	1	2	0	2	2	1	0	0	0	2	2	0	0	0	0	2	0
9	0	0	2	0	0	0	1	1	1	1	1	1	1	0	0	0	0	1	1	1	0	0	2	2	0	0	1	0	1	2	0	0	0	0	1	1	1	0	0	0	0	0	1	0	1	0	0	2	0
10	1	0	2	0	0	0	1	2	1	1	0	0	0	0	0	0	0	0	0	0	0	0	2	2	0	0	0	1	0	0	2	2	2	2	0	2	1	1	1	1	0	0	0	0	0	0	0	2	0
11	1	1	1	0	0	0	2	2	1	1	0	1	1	0	1	1	0	2	0	1	1	0	2	2	0	1	1	1	2	2	0	1	2	2	0	2	1	0	1	1	0	0	1	0	0	0	0	2	0
12	0	0	1	0	0	0	1	0	2	2	0	1	2	2	2	0	0	1	1	1	1	0	2	2	0	0	2	1	1	2	1	1	1	0	2	1	1	0	1	1	0	0	0	0	0	0	0	1	0
13	0	2	1	0	0	0	2	0	2	2	0	0	0	0	0	0	0	1	1	1	1	0	2	2	0	0	1	2	2	2	0	2	1	0	1	1	1	0	0	0	0	0	0	1	0	0	0	2	0
14	1	2	1	2	0	0	1	2	0	0	1	0	0	0	0	0	0	2	0	0	0	1	2	2	0	0	0	1	1	2	1	0	0	0	1	1	1	0	0	0	0	0	1	0	1	1	0	1	1
15	1	1	1	0	0	0	2	1	2	2	0	0	0	0	0	0	0	1	0	0	0	0	2	2	0	0	1	1	2	2	1	1	1	0	0	2	1	0	2	2	0	0	1	1	1	2	0	0	2
16	1	2	1	0	0	0	1	2	1	1	0	0	0	0	0	0	0	0	0	0	0	0	0	1	0	1	1	2	2	1	2	1	1	1	0	2	1	0	0	0	0	1	1	1	0	1	0	1	1
17	1	0	2	0	0	0	2	2	1	1	0	0	1	1	1	0	1	2	0	0	0	0	1	1	0	0	1	0	0	2	0	1	1	2	1	2	1	0	0	0	0	0	1	0	1	1	0	2	0
18	0	2	0	0	0	0	1	2	1	1	1	1	2	1	1	0	1	1	0	0	0	0	2	2	0	0	1	0	1	2	0	0	0	1	1	1	1	0	1	1	0	0	0	1	0	0	0	2	0
19	1	1	1	1	0	0	0	2	0	0	2	0	1	0	1	1	0	0	0	0	0	0	2	2	0	0	2	0	0	2	1	1	1	1	1	1	1	1	0	0	0	0	0	0	1	0	0	2	0
20	1	1	2	0	1	1	2	1	1	1	0	0	0	0	0	0	0	2	0	1	0	0	1	1	1	1	1	1	1	1	1	0	0	2	0	2	1	2	0	0	1	1	1	0	2	0	0	2	0
21	0	1	1	0	1	2	1	2	0	0	2	0	1	1	1	0	0	0	0	1	0	0	2	2	0	0	2	0	0	2	0	1	1	2	0	2	1	0	1	1	0	1	1	0	1	0	0	2	0
22	0	1	1	0	1	1	2	1	2	2	0	0	0	0	0	0	0	0	0	0	0	0	2	2	0	0	2	1	1	2	0	1	1	2	1	1	1	0	1	0	1	0	0	0	1	1	0	2	0
23	1	1	2	2	0	0	2	0	2	2	0	0	2	2	2	1	0	1	0	0	0	0	1	2	0	0	1	1	1	2	0	1	1	1	0	2	1	0	0	0	0	0	0	0	0	0	0	2	0
24	0	1	1	0	0	0	0	1	1	1	1	0	0	0	0	0	0	2	2	1	0	0	2	2	0	1	1	1	1	1	1	1	1	1	1	1	0	0	0	0	0	0	0	2	0	2	0	2	0
25	1	1	0	0	0	0	0	2	0	0	1	0	1	1	1	0	0	1	0	0	0	0	1	1	0	0	1	0	2	2	0	1	0	2	0	2	2	0	1	0	1	2	2	0	1	0	1	0	0
26	1	0	2	0	2	2	1	1	2	2	0	1	1	0	1	1	0	0	0	1	0	0	2	2	0	0	2	0	0	2	0	0	0	1	1	1	2	0	1	1	0	0	1	0	1	1	0	1	1
27	0	0	2	1	1	1	1	2	1	0	1	0	0	0	0	0	1	1	0	0	0	0	2	2	0	0	1	0	2	2	0	2	2	0	1	1	1	0	1	1	0	0	0	1	0	1	1	0	0
28	0	1	1	0	0	0	2	2	1	0	0	1	1	0	1	1	0	2	1	1	1	0	2	2	0	0	1	0	1	2	0	2	1	0	1	1	2	0	2	2	0	0	1	0	1	0	0	2	0
29	0	2	1	0	0	0	2	1	2	2	0	0	1	0	0	0	0	0	0	0	0	1	2	2	0	0	1	0	1	2	0	2	2	1	1	1	2	0	1	0	1	0	1	0	1	1	0	2	0
30	1	0	2	0	2	2	2	1	0	0	0	0	1	0	0	0	0	2	1	1	1	0	1	1	0	0	0	0	0	1	1	0	1	1	0	2	2	0	1	1	0	0	1	0	1	0	0	1	1
31	0	0	2	0	0	0	2	1	2	2	0	1	1	0	0	0	1	0	1	1	1	0	0	1	0	0	1	0	0	1	0	0	0	2	0	2	1	0	2	2	0	1	1	0	0	0	0	1	1
32	0	1	1	1	1	1	2	1	2	1	0	0	0	0	0	0	0	0	1	1	1	0	2	2	0	0	2	0	0	2	0	1	1	0	2	0	1	1	0	0	0	0	0	1	0	0	1	0	0
33	0	2	2	1	0	0	2	0	2	2	0	0	1	1	1	0	0	0	1	1	1	0	2	2	0	0	1	1	0	1	2	2	2	0	1	1	2	0	0	0	0	0	2	0	2	1	0	2	0
34	1	1	1	0	0	0	2	2	1	1	0	1	1	1	1	0	1	2	0	0	0	1	2	2	0	0	1	0	0	2	0	2	2	0	2	0	1	0	1	1	1	0	1	1	1	2	0	1	0
35	0	2	1	0	0	1	1	1	1	1	0	1	2	1	1	1	1	2	1	0	0	0	2	2	0	0	2	0	0	2	1	0	1	1	1	1	2	0	1	1	0	1	2	0	1	1	0	2	0
36	1	2	1	0	0	0	1	1	2	2	0	0	0	0	0	0	0	1	1	1	1	0	1	1	1	1	2	0	0	1	0	2	1	2	0	2	1	0	0	0	0	0	0	0	1	1	0	2	0
37	1	1	1	0	1	1	2	2	2	0	0	0	0	0	0	0	0	1	0	0	0	0	2	2	0	1	1	1	2	2	1	1	1	2	0	2	1	0	1	0	1	0	2	0	2	1	0	1	1
38	1	1	1	0	0	0	1	2	0	0	0	0	0	0	0	0	0	1	0	0	0	0	1	1	1	1	1	0	0	1	1	0	1	0	1	2	0	0	1	1	0	0	0	1	0	0	0	2	0
39	1	0	2	0	2	2	1	2	1	1	1	0	1	1	1	0	0	1	0	0	0	0	2	2	0	0	2	0	0	2	0	1	0	2	1	2	2	0	1	1	0	0	1	0	1	0	0	2	0
40	1	2	1	0	0	1	2	2	2	1	0	0	1	1	1	0	0	0	0	0	0	0	1	1	1	1	1	1	1	1	2	2	2	0	2	0	0	0	0	0	0	1	1	0	0	0	0	0	0
41	1	0	2	0	2	2	2	1	2	1	0	1	1	0	0	0	0	0	0	0	0	0	0	1	1	1	0	0	0	1	2	0	0	2	0	2	2	0	1	1	0	2	2	0	1	0	0	1	1
42	1	1	1	0	0	0	2	1	1	1	1	1	1	0	0	0	0	1	1	1	1	0	2	2	0	0	1	1	0	1	2	1	2	1	0	2	2	0	1	1	1	0	0	0	1	0	0	2	0
43	1	1	2	0	0	0	2	1	2	2	0	1	2	2	2	0	0	0	1	1	1	0	2	2	0	0	2	0	0	2	0	1	1	1	1	1	2	0	2	2	0	0	0	0	0	1	0	1	1
44	0	0	2	0	1	1	2	2	1	1	0	1	1	0	0	0	0	1	1	0	0	0	2	2	0	0	1	1	2	2	1	1	0	2	2	0	2	0	1	1	0	0	1	0	1	1	1	0	1
45	1	1	1	0	1	1	2	0	2	2	0	1	1	0	0	0	0	0	0	0	0	0	1	1	1	1	2	0	0	2	2	2	2	1	1	1	1	0	1	1	0	0	0	1	0	0	0	1	0
46	0	0	2	0	1	1	2	0	2	2	0	0	1	1	1	1	0	2	1	1	1	0	1	1	0	0	2	1	1	1	0	1	1	0	1	1	0	0	0	0	0	0	1	0	1	0	0	2	0
47	1	1	1	1	1	1	1	1	1	1	0	1	1	0	0	0	0	0	0	0	0	0	0	1	1	1	2	0	0	2	1	1	1	1	1	1	1	0	0	0	0	0	0	0	0	0	0	0	1
48	1	2	0	0	0	0	2	2	2	1	0	0	0	0	0	0	0	1	1	1	1	0	2	2	0	0	1	0	0	1	1	2	1	0	0	2	2	0	2	2	0	0	1	0	0	2	0	1	1
49	0	1	2	1	0	0	2	2	2	1	0	1	1	0	0	0	0	0	0	0	0	0	2	2	0	0	2	1	1	2	2	1	1	2	0	2	1	0	0	0	0	0	1	0	0	0	0	1	1
50	0	1	2	1	0	0	2	1	2	2	0	0	1	1	1	0	0	0	0	0	0	0	1	1	0	0	0	0	1	2	0	0	1	2	1	2	1	0	0	0	0	0	0	0	0	0	0	1	0
51	1	0	2	0	0	0	2	1	2	1	0	0	0	0	0	0	0	0	0	1	1	0	1	1	0	0	2	1	1	2	1	0	0	1	0	2	0	0	0	0	0	1	1	0	1	1	0	2	0
52	1	2	1	1	0	0	2	1	0	0	0	0	1	1	1	0	0	0	0	0	0	0	2	2	0	0	2	0	0	1	0	0	0	1	0	2	1	0	1	1	0	0	0	1	1	0	0	2	0
53	0	1	1	0	0	0	2	1	1	1	0	1	1	0	1	1	0	1	1	1	1	0	1	1	0	1	1	0	1	2	0	1	1	0	1	1	1	0	0	0	0	0	0	0	0	0	0	0	0
54	1	1	1	1	0	0	1	1	1	1	1	0	1	1	1	0	0	0	0	0	0	0	2	2	0	1	2	0	0	2	2	0	0	2	0	2	2	0	1	1	0	0	1	0	1	2	1	0	0
55	1	1	1	1	0	0	2	2	2	0	1	0	1	1	1	0	0	1	1	0	0	0	1	1	1	1	2	0	0	2	1	1	2	1	2	1	2	0	1	1	0	1	1	0	1	1	0	2	0
56	1	2	1	1	0	0	2	1	1	1	1	0	1	0	0	1	0	1	1	0	1	0	1	1	0	0	0	0	0	1	1	0	0	2	0	2	2	1	1	1	0	1	1	0	1	0	0	2	0
57	0	2	0	0	0	0	2	2	1	0	1	0	0	0	0	0	1	1	0	0	0	0	1	1	1	1	2	1	1	2	2	1	1	1	0	2	1	0	2	2	0	0	0	0	0	0	0	0	0
58	1	1	2	0	1	1	1	2	0	0	0	1	2	1	1	0	0	0	1	1	1	0	2	2	0	0	0	1	2	1	1	1	1	1	0	2	2	0	1	1	0	0	0	0	0	0	0	2	0
59	0	1	1	1	0	0	2	1	1	1	0	0	0	0	0	0	0	1	0	1	0	0	2	2	0	0	1	0	0	1	1	2	2	0	2	0	2	0	1	1	0	0	1	0	1	1	0	1	1
60	1	1	1	0	0	0	2	1	2	2	0	0	0	0	0	0	0	1	2	1	1	0	2	2	0	0	2	1	1	2	1	1	1	2	0	2	2	0	2	1	1	2	2	0	0	2	0	1	1
61	0	2	1	2	0	0	1	2	1	1	0	0	0	0	0	0	0	1	1	1	0	0	2	2	0	0	1	0	0	1	0	0	1	0	1	2	1	0	1	1	1	0	0	0	1	1	0	1	0
62	1	2	0	0	0	0	2	2	2	1	0	0	1	1	1	0	0	1	0	0	0	1	2	2	0	0	2	0	0	1	1	1	1	1	0	2	1	0	0	0	0	0	0	1	1	1	0	2	0
63	1	1	2	1	0	0	1	1	1	1	1	0	1	1	1	1	0	0	0	1	1	0	2	2	0	1	1	1	2	2	1	0	0	2	0	2	2	0	1	1	0	0	1	1	0	0	0	0	0
64	1	1	1	0	0	0	1	2	0	0	1	1	1	0	0	0	0	2	1	1	1	0	2	2	0	0	1	1	2	2	0	1	1	0	0	2	0	0	0	0	0	0	0	0	0	0	0	2	0
65	1	1	1	0	1	1	1	2	0	0	1	0	2	0	0	1	0	1	1	1	0	0	0	1	0	0	2	0	0	1	0	1	1	2	0	2	2	0	1	1	0	0	1	0	1	1	0	2	0
66	1	2	0	0	0	0	1	1	1	1	1	0	0	0	0	0	0	0	0	0	0	0	2	2	0	1	2	0	1	2	0	1	2	1	1	1	1	0	1	1	0	2	2	0	0	0	0	2	0
67	1	1	1	1	0	0	2	0	2	2	0	0	0	0	0	0	0	0	0	0	0	0	2	2	0	0	2	1	1	2	1	1	1	1	1	1	0	0	1	1	0	0	0	0	1	1	0	1	0
68	0	1	2	1	0	0	1	1	0	0	1	0	0	0	0	0	0	0	0	0	0	0	2	2	0	0	2	1	1	1	2	2	1	1	1	2	1	0	0	0	1	0	0	0	0	0	0	2	0
69	1	1	1	0	1	1	2	1	2	2	0	0	0	0	0	0	0	1	0	1	0	0	1	1	0	0	1	0	0	1	0	0	0	1	1	1	2	1	0	0	0	2	2	0	1	0	0	2	0
70	1	0	2	0	2	2	1	1	1	1	0	1	2	1	1	1	0	0	0	0	0	0	2	2	0	0	1	0	0	2	0	0	1	1	1	1	1	0	2	2	0	0	0	1	0	0	2	0	0
71	0	1	1	0	1	1	1	2	0	0	2	0	1	1	1	0	0	1	1	0	0	0	2	2	0	1	2	0	0	2	0	0	1	2	1	2	1	1	0	0	0	0	0	0	1	1	0	2	0
72	1	2	0	0	0	0	2	2	1	1	1	0	0	0	0	0	0	0	1	1	1	0	2	2	0	0	1	2	2	2	2	2	2	1	0	2	2	0	1	1	0	1	1	0	1	0	0	1	0
73	1	0	2	0	1	1	2	0	2	2	0	1	1	0	1	1	0	1	1	1	1	0	2	2	0	0	2	0	0	2	2	1	0	2	1	2	2	0	2	2	1	0	0	1	0	0	0	2	0
74	0	0	2	1	0	0	1	1	1	1	1	1	1	0	0	0	0	0	0	0	0	0	1	1	0	0	2	1	1	2	0	0	1	1	1	1	2	0	2	2	0	0	0	0	1	1	1	1	0
75	1	1	2	0	1	1	1	1	2	1	0	1	1	0	0	0	0	0	0	0	0	0	2	2	0	0	1	1	0	1	1	1	1	1	0	2	1	0	0	0	0	0	0	0	0	0	0	2	0
76	0	1	1	0	0	1	1	2	1	0	1	1	1	0	0	0	0	1	0	0	0	0	2	2	0	0	1	1	1	2	2	0	0	2	0	2	1	0	1	1	0	0	1	0	1	0	0	1	1
77	1	2	0	0	0	0	2	2	1	1	1	1	1	1	1	0	0	1	0	0	0	0	2	2	0	1	2	0	1	2	1	1	1	2	0	2	1	0	0	0	1	0	0	0	1	0	0	1	1
78	0	1	1	0	0	0	1	2	1	1	1	0	0	0	0	0	0	0	0	0	0	0	2	2	0	0	2	1	1	1	1	1	1	2	1	2	0	0	0	1	0	0	0	0	2	0	0	1	0
79	1	1	1	0	0	0	2	1	2	1	0	0	0	0	0	0	0	0	1	0	0	0	2	2	0	0	1	0	0	1	0	0	0	2	0	2	1	1	0	0	0	0	0	0	0	0	0	2	0
80	0	1	1	0	0	0	2	2	2	0	0	1	1	0	0	0	0	0	1	1	1	0	2	2	0	0	2	0	0	2	0	1	1	2	0	2	1	0	0	0	0	0	1	0	2	0	0	2	0
81	1	1	1	0	0	0	2	0	1	1	0	0	1	0	0	1	0	1	1	1	0	0	2	2	0	0	2	0	0	1	0	1	1	0	1	1	0	0	0	0	0	0	0	0	0	0	0	1	0
82	1	1	2	0	1	1	0	2	0	0	2	1	1	1	1	0	0	2	2	1	1	1	0	1	1	1	1	0	0	2	0	2	2	0	1	1	1	0	0	0	0	0	0	1	0	0	0	2	0
83	0	0	2	0	0	0	2	2	1	1	0	0	0	0	0	0	0	0	0	0	0	0	2	2	0	0	2	1	1	2	0	1	1	1	1	1	2	0	2	2	0	0	0	0	1	1	0	2	0
84	0	2	1	1	0	0	1	2	1	1	1	1	2	2	2	0	0	1	1	1	0	0	1	1	0	0	2	0	0	2	0	1	0	2	0	2	2	0	1	1	0	0	1	0	1	1	0	1	0
85	0	1	2	1	0	0	2	0	2	2	0	1	2	1	1	1	0	1	0	0	0	0	2	2	0	1	1	2	2	1	2	2	1	0	1	1	0	0	0	0	0	0	0	0	0	1	0	1	0
86	0	1	1	1	0	0	2	0	2	2	0	1	1	1	1	0	0	1	0	1	0	0	2	2	0	0	1	1	2	2	1	2	2	1	1	1	1	0	2	2	0	0	0	2	0	0	0	1	1
87	0	0	2	0	0	0	2	1	2	2	0	1	2	1	1	0	1	2	0	0	0	0	1	1	1	1	1	0	1	2	0	2	2	0	2	0	1	0	0	0	0	0	0	0	0	0	1	0	1
88	1	2	0	0	0	0	2	1	2	2	0	0	2	1	1	1	0	0	0	0	0	0	2	2	0	1	2	0	0	2	1	2	2	2	0	2	1	0	0	0	0	0	0	1	0	1	1	0	0
89	0	1	1	0	1	1	2	2	0	0	1	0	1	1	1	0	0	1	0	0	0	0	2	2	0	0	1	0	0	1	1	0	1	0	1	2	2	0	2	1	1	0	0	0	0	0	0	1	0
90	1	1	1	0	0	0	2	1	2	2	0	0	0	0	0	0	0	0	0	0	0	0	0	0	0	1	1	1	1	1	2	0	0	2	0	1	2	0	1	1	0	0	0	0	0	0	1	0	0
91	1	1	1	0	0	0	1	1	2	2	0	1	1	1	1	0	0	0	0	0	0	0	2	2	0	0	2	1	1	2	1	1	1	0	1	1	2	1	0	0	0	0	0	0	0	0	1	0	0
92	0	1	1	0	0	0	2	2	0	0	0	1	1	0	0	0	0	2	0	1	0	0	2	2	0	0	2	1	1	2	2	1	2	1	0	2	0	0	0	1	0	0	0	0	1	1	0	2	0
93	1	1	1	1	0	0	2	2	2	1	0	1	2	1	1	0	0	1	0	0	0	0	2	2	0	1	2	0	0	2	1	2	2	0	1	1	2	0	0	0	1	0	0	0	1	0	0	1	1
94	0	1	2	0	0	0	2	0	2	2	0	1	2	1	1	1	0	0	0	0	0	0	2	2	0	0	2	0	0	2	0	1	1	0	1	1	2	0	1	1	0	0	0	1	0	0	0	2	0
95	1	1	1	0	0	0	2	1	2	1	0	0	0	0	0	0	1	1	0	0	0	1	0	1	1	1	2	0	0	1	1	2	2	2	0	2	1	0	0	0	0	0	0	0	0	0	0	2	0
96	1	0	2	0	0	0	2	2	2	1	0	1	1	0	0	0	0	1	1	0	1	0	2	2	0	0	2	0	0	2	1	1	1	1	0	2	1	0	0	0	0	1	2	0	0	0	0	1	1
97	1	1	1	1	1	1	2	1	2	0	0	1	2	1	2	1	0	2	1	1	1	0	2	2	0	1	1	0	1	2	0	0	1	1	1	1	2	0	0	1	0	1	1	1	0	1	0	1	0
98	1	2	0	0	0	0	2	1	2	1	0	0	0	0	0	0	0	2	1	1	0	1	2	2	0	0	1	1	1	1	2	1	1	2	1	2	0	0	0	0	0	0	1	0	0	0	0	1	1
99	1	2	1	0	0	0	1	2	1	1	0	0	1	1	1	0	0	0	0	0	0	0	2	2	0	0	2	0	0	2	0	2	2	0	1	1	2	0	1	0	1	0	1	0	1	0	0	2	0
100	1	0	2	0	0	0	2	1	1	1	0	0	0	0	0	0	0	1	0	1	0	0	1	1	1	2	2	1	1	1	2	2	2	0	1	1	1	0	1	1	0	0	0	1	0	0	0	2	0
101	0	2	1	0	0	0	1	1	1	1	0	0	1	0	0	0	0	0	1	1	1	0	1	1	1	1	0	1	2	1	1	0	1	1	1	1	0	0	0	0	0	0	1	0	1	0	1	1	0
102	0	1	1	1	0	0	1	1	1	1	1	0	0	0	0	0	0	1	1	1	1	0	1	1	1	1	2	1	1	2	2	2	1	2	0	2	0	0	0	0	0	0	1	0	0	0	0	0	0
103	0	1	1	0	1	1	1	0	2	2	0	0	0	0	0	0	0	2	1	1	1	0	2	2	0	0	2	0	0	2	0	1	0	1	1	1	1	0	2	2	0	0	0	0	0	0	0	1	0
104	0	0	1	0	0	0	1	2	0	0	1	0	0	0	0	0	0	0	1	1	1	0	2	2	0	0	2	0	0	2	2	0	1	1	1	1	2	0	2	2	0	1	1	0	1	1	0	2	0
105	0	2	1	1	0	0	2	0	2	2	0	1	1	0	1	1	0	2	2	2	0	0	1	1	0	1	1	1	2	2	1	2	1	1	0	2	1	0	1	1	0	0	0	0	0	0	0	1	0
106	0	2	1	1	0	0	2	2	2	1	0	0	1	1	1	0	0	1	0	0	0	0	1	1	0	1	1	0	0	1	0	1	1	1	2	1	1	0	1	0	1	0	0	1	1	0	0	1	1
107	1	2	0	1	0	0	1	1	1	1	1	1	1	1	1	0	0	0	0	0	0	0	2	2	0	0	1	0	1	2	0	0	1	2	1	2	1	0	1	1	0	0	0	0	0	0	0	0	0
108	1	1	1	1	0	0	1	2	1	1	1	0	1	1	1	0	1	0	1	1	1	0	1	1	1	1	1	1	1	2	2	1	1	1	1	1	2	0	1	1	1	0	1	0	1	0	0	2	0
109	1	1	2	0	1	1	2	1	2	2	0	0	0	0	0	0	0	1	1	0	0	0	2	2	0	0	2	0	0	1	1	0	0	1	0	2	2	1	1	1	0	0	1	0	2	1	0	2	0
110	0	2	0	0	1	1	2	2	2	0	0	1	2	1	1	0	0	1	1	1	0	0	2	2	0	0	0	0	1	2	1	2	2	2	0	2	2	0	2	2	1	0	1	0	1	0	0	2	0
111	0	1	2	1	1	1	2	1	1	1	0	0	2	1	1	1	0	0	1	1	1	0	2	2	0	0	2	0	1	2	0	0	1	1	0	2	1	0	0	0	0	0	0	0	0	0	0	0	0
112	1	0	2	0	1	1	2	1	2	2	0	0	0	0	0	0	0	2	2	2	2	0	2	2	0	0	1	0	0	1	1	2	1	1	1	1	2	0	2	2	0	1	1	0	1	0	0	2	0
113	1	0	2	0	1	1	2	1	2	1	0	0	0	0	0	0	0	0	0	1	0	0	2	2	0	1	1	0	1	2	0	1	1	2	1	2	2	0	1	1	0	0	0	0	0	2	0	0	1
114	1	1	2	0	1	1	2	0	2	2	0	1	2	1	2	1	0	0	0	0	0	0	2	2	0	0	1	1	1	1	2	1	1	0	2	1	1	0	0	0	1	0	0	0	0	0	1	1	0
115	0	1	2	0	0	0	2	1	2	2	0	2	2	1	2	1	0	2	0	0	0	0	2	2	0	0	2	0	0	2	1	1	1	2	0	2	2	0	2	1	1	0	0	0	2	0	0	1	1
116	0	2	1	1	0	0	2	2	2	1	0	0	1	0	0	0	0	1	0	0	0	0	1	1	0	0	2	1	1	2	1	1	1	1	0	2	2	0	2	1	1	0	1	0	1	0	0	1	0
117	1	2	1	0	1	1	1	1	1	1	1	0	0	0	0	0	0	0	0	0	0	0	2	2	0	0	1	0	1	2	1	1	0	1	1	1	1	0	0	0	0	0	0	0	1	1	0	1	1
118	1	2	0	0	0	0	1	2	1	1	1	0	0	0	0	0	0	1	1	1	1	0	2	2	0	0	2	0	1	1	1	2	2	1	0	2	1	0	0	0	0	0	0	0	1	0	0	0	2
119	1	1	2	0	0	0	2	1	2	1	0	0	0	0	0	0	0	1	0	1	0	0	2	2	0	0	0	0	1	2	0	1	1	2	0	2	1	0	1	1	0	1	1	0	1	0	0	0	0
120	0	1	1	0	0	1	2	2	1	0	0	0	1	1	1	0	0	0	0	1	0	0	2	2	0	0	0	2	2	2	2	1	1	2	0	2	1	0	0	0	0	0	0	0	0	0	0	1	0
121	0	2	1	0	0	0	1	1	0	0	1	1	1	0	0	0	0	1	1	1	1	0	2	2	0	0	1	2	2	1	1	1	1	1	1	1	2	0	1	1	0	0	0	0	2	1	0	2	0
122	1	2	1	1	0	0	1	1	1	1	0	0	1	1	1	0	0	1	0	0	0	0	2	2	0	0	1	0	0	2	1	1	1	0	2	0	2	1	1	1	0	0	1	0	1	0	0	2	0
123	0	2	1	0	0	0	1	2	0	0	1	0	1	1	1	0	0	2	1	1	1	0	1	1	0	1	2	1	1	2	1	2	2	0	2	0	2	1	1	1	0	0	0	1	0	0	0	1	0
124	1	2	1	0	0	0	1	1	0	0	1	0	0	0	0	0	0	1	0	0	0	0	1	1	0	0	1	0	1	2	0	1	1	2	1	1	1	0	1	1	0	1	1	0	0	0	0	1	1
125	1	2	1	1	0	0	2	1	1	0	0	0	0	0	0	0	1	0	1	1	1	0	2	2	0	0	2	0	0	2	0	2	2	0	1	1	0	0	0	0	0	0	0	0	0	0	0	1	0
126	0	1	1	1	0	0	1	1	2	2	0	0	1	1	1	0	0	1	0	0	0	0	2	2	0	0	1	0	1	2	0	2	1	1	0	2	1	0	0	0	0	0	1	0	1	0	0	1	0
127	1	2	0	0	0	0	2	2	1	1	0	2	2	1	2	1	0	1	1	1	1	0	2	2	0	0	2	1	1	2	2	2	1	2	0	2	1	0	0	0	0	0	0	0	0	0	0	2	0
128	1	0	2	0	0	0	2	2	1	0	0	0	0	0	0	0	0	1	1	1	1	0	1	1	1	1	2	0	0	2	1	1	1	1	1	1	2	1	1	1	0	2	2	0	0	2	0	1	0
129	0	1	2	1	0	0	1	2	1	0	1	1	1	0	0	0	0	0	0	0	0	0	0	1	1	1	2	0	0	1	1	1	1	1	0	2	2	0	1	1	0	1	1	0	1	0	0	1	1
130	1	0	2	0	1	1	2	2	2	1	0	0	1	0	0	0	0	0	0	0	0	0	2	2	0	0	1	1	2	2	0	1	1	0	2	0	2	0	2	2	0	1	2	0	0	0	0	0	0
131	1	0	2	0	1	1	2	2	1	1	0	0	0	0	0	0	0	0	0	0	0	0	2	2	0	0	2	1	1	2	1	1	0	1	1	1	1	0	0	0	0	0	2	0	2	1	0	2	0
132	1	1	2	1	0	0	1	1	1	1	1	0	1	0	0	0	0	1	1	1	1	2	0	2	0	0	1	0	1	2	1	1	1	0	2	1	2	0	1	1	0	0	0	0	0	0	0	2	0
133	1	1	2	1	0	0	1	1	2	1	0	1	2	1	2	1	0	1	0	0	0	0	2	2	0	0	0	1	1	2	1	1	1	1	1	1	1	0	0	0	0	0	0	0	0	1	0	1	1
134	1	1	1	1	0	0	2	2	1	0	0	0	0	0	0	0	0	0	0	0	0	0	2	2	0	0	2	0	0	1	0	0	0	1	1	1	0	0	0	0	0	1	1	0	1	0	0	1	1
135	1	0	2	0	2	2	1	1	2	1	0	0	0	0	0	0	0	1	1	1	0	1	1	2	0	0	1	1	2	2	1	2	2	0	1	1	1	0	1	1	0	0	1	0	1	0	0	1	0
136	1	1	1	0	0	0	2	0	2	2	0	0	0	0	0	0	0	2	1	1	1	0	2	2	0	1	0	0	0	1	1	1	1	0	1	1	1	0	1	1	0	0	0	0	0	0	1	0	0
137	1	1	1	0	1	1	1	1	2	2	1	1	1	2	2	0	0	1	1	1	0	0	2	2	0	0	2	1	1	2	0	2	1	2	0	2	0	0	1	1	0	0	0	0	1	1	0	1	0
138	1	1	2	1	0	0	2	1	2	0	0	0	1	1	1	0	1	1	0	0	0	0	2	2	0	0	1	1	2	2	0	2	2	1	0	2	1	0	1	1	0	1	1	0	1	2	1	0	0
139	0	0	2	1	1	1	2	1	2	2	0	1	0	0	0	0	0	2	0	0	0	0	2	2	0	0	0	0	0	1	2	0	0	2	0	2	2	0	2	2	1	1	1	0	0	0	0	1	0
140	0	1	1	0	0	0	2	2	0	0	1	1	2	1	1	0	0	1	0	0	0	1	1	2	0	0	0	0	0	1	2	1	1	1	1	1	1	0	0	0	0	0	0	0	0	0	0	2	0
141	0	1	1	0	0	0	2	2	1	1	0	0	0	0	0	0	1	2	2	2	1	0	2	2	0	1	0	1	0	0	2	0	0	2	0	2	2	0	0	0	0	0	1	0	1	1	0	0	0
142	0	1	1	0	0	0	2	2	0	0	0	0	2	1	1	0	0	1	1	1	1	0	2	2	0	0	0	0	0	1	1	1	1	1	0	2	1	0	1	1	0	0	0	2	0	0	0	2	0
143	1	2	0	0	0	0	2	1	2	2	0	1	1	0	0	0	0	0	0	1	1	0	2	2	0	0	1	0	0	1	1	2	1	0	1	1	1	0	0	0	0	0	0	0	0	0	0	1	1
144	0	0	2	0	0	0	2	1	2	1	0	0	0	0	0	0	0	1	1	1	0	0	1	1	1	1	0	1	2	1	1	2	2	0	1	1	2	0	1	1	1	0	2	0	2	1	0	0	1
145	0	2	0	0	0	0	2	2	2	1	0	0	0	0	0	0	0	0	0	0	0	0	1	1	0	0	0	1	1	1	1	1	2	1	0	2	1	0	1	1	1	1	1	0	0	0	2	0	0
146	0	0	2	0	0	0	2	2	0	0	1	0	0	1	1	0	0	1	1	1	0	0	2	2	0	0	2	1	1	2	1	1	0	2	0	2	2	0	2	2	1	1	1	0	1	1	0	2	0
147	0	2	1	0	0	0	2	1	2	1	0	1	2	1	1	0	0	0	0	0	0	0	2	2	0	0	1	0	1	2	0	2	1	0	1	1	2	1	1	1	0	0	1	0	0	0	1	1	0
148	1	2	1	2	0	0	1	0	2	2	0	1	1	1	1	0	1	2	1	0	0	0	1	1	1	1	2	0	0	2	1	0	0	2	0	2	0	1	0	0	0	0	0	0	0	1	0	2	0
149	1	1	2	0	0	0	1	2	0	0	1	1	1	1	1	0	0	0	0	1	1	0	2	2	0	0	1	0	1	2	0	1	1	1	1	1	1	0	2	2	0	0	0	0	0	1	0	0	0
150	0	1	1	0	0	0	1	1	2	2	0	0	2	0	0	1	0	0	0	0	0	0	2	2	0	0	2	0	0	1	0	1	1	1	1	1	1	0	0	0	0	0	0	1	0	0	0	2	0
151	1	1	1	1	0	0	1	2	1	0	1	0	0	0	0	0	0	2	1	1	1	1	2	2	0	0	0	0	1	2	0	0	1	2	1	2	1	0	0	0	0	1	1	1	1	0	0	2	0
152	0	1	1	1	1	1	1	1	2	1	0	0	0	0	0	0	0	1	1	1	0	0	0	1	1	1	2	0	1	2	0	0	1	2	1	2	2	0	1	0	1	0	1	0	1	2	0	0	1
153	1	1	1	1	1	1	2	2	1	0	0	1	1	0	0	0	0	1	0	0	0	0	0	1	0	1	2	0	0	1	0	0	0	2	0	2	1	0	2	2	0	0	0	0	0	0	0	1	0
154	1	2	0	0	0	0	2	0	2	2	0	1	1	0	0	0	1	2	1	0	0	0	1	1	1	1	1	0	0	2	1	0	2	0	2	1	1	1	1	1	0	0	0	0	0	1	0	2	0
155	1	2	0	0	0	0	2	1	0	0	0	0	1	1	1	0	0	0	0	0	0	0	0	0	1	1	1	0	0	1	1	1	1	0	1	1	2	1	0	0	0	0	1	0	1	0	1	1	1
156	1	2	0	1	0	0	2	1	1	1	0	0	1	1	1	0	1	1	0	0	0	0	1	1	0	1	1	1	2	2	1	1	1	2	0	2	2	0	1	1	0	0	1	0	1	0	0	0	2
157	0	2	0	0	0	0	1	2	1	0	1	0	0	0	0	0	0	0	0	0	0	0	1	1	0	0	2	0	1	1	1	1	2	1	0	2	2	0	0	0	0	0	1	0	0	1	0	1	0
158	0	1	2	0	0	0	2	1	0	0	0	0	0	0	0	0	0	1	1	1	0	0	2	2	0	0	0	1	2	1	1	1	1	1	1	1	2	0	2	1	1	1	1	0	0	0	0	2	0
159	1	2	0	0	0	0	2	1	1	1	0	1	1	0	1	1	0	1	0	0	0	0	2	2	0	0	2	0	0	2	1	1	2	0	0	2	1	0	0	0	0	0	0	1	1	0	0	2	0
160	1	1	1	0	0	0	2	2	1	0	0	0	1	1	0	0	0	2	1	1	1	0	1	1	0	0	0	1	1	2	1	1	1	2	0	2	0	0	0	0	0	0	0	0	0	0	0	1	0
161	0	1	1	0	0	0	2	1	2	0	0	0	2	1	1	1	0	2	2	1	0	0	2	2	0	0	2	0	0	1	1	1	1	1	0	2	1	0	1	1	1	0	1	0	1	1	0	1	1
162	0	1	1	0	0	0	2	1	2	0	0	0	0	0	0	0	0	0	0	0	0	0	0	0	1	1	1	0	1	2	1	1	1	0	1	1	2	1	1	1	0	0	0	0	2	1	0	1	0
163	0	2	2	0	1	1	2	2	1	1	1	0	0	0	0	0	0	1	1	1	1	0	2	2	0	0	1	0	1	2	0	1	1	2	0	2	2	0	1	1	0	0	0	0	0	0	0	1	0
164	1	1	2	1	0	0	2	2	2	1	0	0	2	1	1	1	0	0	0	0	0	0	2	2	0	1	1	0	0	1	0	1	1	0	1	1	1	1	0	0	0	0	0	0	1	1	0	1	0
165	1	1	1	1	0	0	2	2	1	1	0	0	0	0	0	0	0	1	1	1	0	0	1	1	1	2	1	0	2	2	0	1	1	0	2	0	0	0	1	0	1	2	2	0	1	1	0	2	0
166	1	0	2	0	0	0	2	2	0	0	0	0	0	0	0	0	0	1	1	1	1	1	2	2	0	0	2	1	1	2	1	1	1	1	0	2	1	0	0	0	0	0	1	0	1	2	0	2	0
167	0	1	1	0	0	0	2	2	0	0	0	0	1	1	1	0	0	1	1	1	1	0	2	2	0	0	1	1	2	2	1	1	0	2	1	2	1	0	2	2	0	0	0	0	1	0	0	2	0
168	1	2	1	1	0	0	2	1	2	1	0	0	0	0	0	0	0	0	0	0	0	0	2	2	0	0	2	0	0	2	1	1	1	1	0	2	2	0	1	1	0	0	0	1	1	0	1	0	0
169	0	2	1	0	0	0	2	1	1	0	1	1	1	0	0	0	0	1	1	1	1	0	2	2	0	0	2	0	0	1	1	1	1	1	1	1	0	0	0	0	0	0	0	0	1	0	1	1	0
170	1	1	2	0	1	1	2	0	2	2	0	0	1	1	1	0	1	2	0	0	0	0	2	2	0	0	0	0	1	2	0	1	1	1	1	1	0	0	0	0	0	0	0	0	1	0	0	2	0
171	0	1	1	1	0	0	2	1	2	1	0	0	0	0	0	0	0	0	0	0	0	0	2	2	0	0	2	1	1	2	0	1	2	1	0	2	2	0	2	2	0	0	0	1	0	0	0	1	0
172	0	1	1	0	1	1	2	1	2	1	0	0	0	0	0	0	0	0	2	1	1	0	2	2	0	0	2	1	1	1	1	1	0	2	2	0	2	0	1	1	0	0	0	0	0	0	0	2	0
173	0	1	1	1	1	1	2	0	2	2	0	0	2	1	1	0	0	0	0	1	1	0	2	2	0	0	2	0	0	2	1	2	1	0	1	1	0	0	1	0	1	0	0	0	0	0	0	1	1
174	0	2	0	0	0	0	2	1	2	1	0	0	1	0	0	0	0	1	1	1	0	0	2	2	0	0	2	0	0	1	2	1	1	1	0	2	1	0	1	1	0	0	1	0	1	1	0	0	0
175	1	0	2	0	0	0	2	1	2	1	1	1	2	2	2	0	0	1	1	1	1	1	1	2	0	1	1	0	1	2	1	0	0	2	0	2	1	0	0	0	0	0	0	1	0	0	0	2	0
176	0	1	1	0	0	0	2	1	2	2	0	1	1	1	1	0	1	1	0	0	0	0	1	1	1	1	1	0	1	2	1	1	1	1	0	2	1	0	1	1	0	0	0	0	0	0	0	1	0
177	1	2	0	0	0	0	1	1	2	1	0	0	0	0	0	0	1	1	1	1	1	0	2	2	0	0	2	0	0	2	2	1	1	0	1	1	1	1	0	0	0	2	2	0	1	0	0	1	0
178	0	0	2	0	1	1	1	0	2	2	0	1	2	1	1	0	0	0	1	1	1	0	1	1	1	1	2	0	0	2	1	1	1	2	1	1	2	0	1	1	0	0	0	0	0	0	0	0	0
179	1	1	2	1	0	0	1	1	1	1	0	1	2	1	2	1	0	0	0	0	0	0	1	2	0	0	2	0	0	1	0	2	1	2	0	2	2	0	1	1	0	0	0	0	2	1	0	0	0
180	0	2	1	0	0	0	2	2	1	0	1	0	0	0	0	0	0	0	0	0	0	0	2	2	0	1	1	0	1	2	0	2	2	0	2	0	1	0	1	1	0	0	1	0	1	1	0	1	0
181	1	1	2	1	0	0	0	2	1	1	0	1	2	1	1	1	0	0	0	0	0	0	0	0	0	1	2	0	0	2	1	0	0	2	0	2	2	0	2	1	1	0	0	0	0	0	1	1	0
182	1	1	1	0	1	1	1	2	0	0	1	0	1	1	1	1	1	2	0	0	0	0	2	2	0	0	0	2	2	1	2	1	0	2	1	2	1	0	0	0	0	0	0	0	1	1	0	2	0
183	0	2	0	0	0	0	1	1	2	1	0	0	1	1	1	0	0	2	1	0	0	0	2	2	0	0	1	0	0	1	0	1	1	1	1	1	2	0	1	0	2	0	1	0	1	1	0	1	1
184	0	1	1	1	0	0	1	2	1	1	1	0	1	1	1	0	0	0	0	0	0	0	1	1	1	2	0	1	1	1	1	2	1	1	0	2	2	0	0	1	0	0	0	0	0	0	2	0	0
185	0	0	2	0	0	0	2	1	2	1	0	0	0	0	0	0	0	2	2	1	1	0	2	2	0	0	1	1	2	2	1	1	1	1	1	1	1	0	0	0	0	0	1	1	1	2	0	1	0
186	1	2	1	0	0	0	1	1	1	1	1	0	1	0	0	1	0	0	0	0	0	0	2	2	0	0	1	0	2	2	0	1	0	1	1	1	2	0	1	1	0	0	0	1	0	0	0	0	0
187	0	0	2	1	1	1	2	0	2	1	0	1	1	0	1	1	0	0	1	1	1	1	2	2	0	0	2	2	2	2	1	1	0	2	1	2	1	0	0	0	0	0	1	0	1	1	0	2	0
188	0	0	2	0	1	1	2	2	1	1	0	0	0	0	0	0	0	1	1	1	0	0	1	1	0	0	1	1	1	2	2	1	1	1	1	1	0	0	0	0	0	0	0	0	0	1	2	0	0
189	0	1	1	0	0	0	2	1	2	2	0	0	1	1	1	0	0	0	0	0	0	0	2	2	0	0	1	1	1	1	1	1	1	2	0	2	0	0	1	1	0	0	0	0	0	0	0	2	0
190	0	1	1	1	0	0	1	2	1	0	1	1	0	0	0	0	0	0	1	1	1	0	1	1	0	0	2	0	0	2	0	0	2	0	2	1	1	0	0	0	0	0	1	0	1	1	0	1	0
191	0	0	2	1	1	1	1	1	1	1	1	1	1	0	0	0	0	0	0	0	0	0	1	1	1	2	2	0	0	2	2	0	0	0	1	1	1	0	0	0	0	0	0	1	0	0	1	0	0
192	0	0	2	0	0	0	2	2	2	1	0	0	1	1	1	0	1	2	2	2	1	1	1	2	0	0	2	0	0	2	1	1	1	1	1	1	1	0	1	1	0	0	0	0	1	1	1	0	1
193	1	1	1	1	0	0	2	2	1	1	0	0	0	0	0	0	0	2	1	0	0	0	2	2	0	1	1	0	1	2	1	0	1	1	1	1	1	0	1	1	0	0	0	0	0	0	0	0	1
194	1	1	1	0	1	1	2	1	2	0	0	0	0	0	0	0	0	0	1	1	1	0	2	2	0	1	1	0	0	1	1	1	1	1	1	1	2	0	2	2	1	1	1	0	1	0	0	2	0
195	0	2	0	0	0	0	2	1	2	2	0	0	0	0	0	0	0	1	1	1	0	0	2	2	0	0	2	0	0	2	0	1	1	2	0	2	0	0	1	1	0	0	1	0	1	2	0	2	0
196	0	0	1	0	0	0	2	2	0	0	0	1	2	1	1	1	0	1	0	1	0	1	1	2	0	1	1	1	1	1	1	2	2	2	0	2	1	0	0	0	0	0	0	0	0	0	0	0	1
197	1	1	1	0	1	1	2	2	1	0	0	0	1	1	1	0	0	0	0	1	1	0	2	2	0	0	2	0	0	2	1	0	0	2	0	2	2	0	1	1	0	0	0	1	0	1	0	0	2
198	1	1	1	1	0	0	2	0	2	2	0	0	1	0	0	0	0	0	0	0	0	0	1	1	0	0	2	0	0	2	0	1	0	1	1	1	1	0	0	0	0	1	1	0	0	1	0	0	2
199	1	1	2	1	0	0	1	1	2	2	0	0	1	1	1	0	0	2	2	1	1	0	2	2	0	0	2	0	0	2	0	1	0	1	1	1	1	0	0	0	0	0	1	0	2	1	0	2	0
200	0	1	1	0	1	1	2	1	2	1	1	0	0	0	0	0	0	1	2	1	1	0	2	2	0	0	1	0	1	2	0	2	2	1	1	1	2	0	1	1	1	0	0	0	1	1	0	2	0
201	0	1	2	1	0	0	2	2	1	0	0	0	1	0	0	0	0	0	0	0	0	0	1	1	1	1	2	0	0	2	0	1	1	1	1	1	2	0	2	2	0	0	0	0	2	0	0	0	1
202	0	0	1	0	0	0	1	1	2	2	0	0	0	0	0	0	0	1	0	0	0	0	1	1	0	0	1	1	0	1	2	2	2	1	1	1	1	1	1	1	0	0	0	2	0	2	1	1	0
203	0	1	1	0	0	0	1	2	1	1	1	0	1	0	0	0	0	2	1	1	1	0	2	1	1	2	2	0	1	2	1	0	0	1	2	1	2	0	0	0	0	0	0	0	0	0	0	2	0
204	0	2	1	0	0	0	1	0	2	2	0	0	0	0	0	0	0	0	1	1	1	0	2	2	0	0	2	0	0	2	0	0	0	2	0	2	1	1	0	0	0	0	1	0	1	2	0	1	1
205	1	2	0	0	1	1	2	0	2	2	0	0	0	0	0	0	0	0	0	0	0	0	2	2	0	0	1	0	1	2	1	1	1	2	0	2	1	0	2	2	1	0	0	0	2	1	0	1	0
206	0	1	1	1	1	1	1	1	1	1	1	1	1	0	0	0	0	0	1	1	1	0	2	2	0	1	1	0	1	2	0	2	1	2	0	2	1	0	1	1	0	0	0	0	0	0	0	2	0
207	0	1	1	0	0	0	2	1	2	2	0	0	1	1	1	0	0	1	0	0	0	0	1	1	0	1	1	0	0	1	1	1	0	1	1	1	2	0	1	1	0	0	1	0	1	1	0	2	0
208	1	1	1	0	0	0	2	0	2	2	0	1	1	0	1	1	0	0	1	0	0	0	2	2	0	0	2	0	0	2	0	2	1	1	0	2	1	0	0	0	0	0	1	0	1	0	1	1	0
209	1	0	2	0	0	0	1	1	1	1	1	0	0	0	0	0	0	1	0	0	0	0	0	0	1	1	1	0	0	1	1	1	1	0	1	1	0	0	0	0	0	1	1	0	1	1	1	1	0
210	0	0	2	0	2	2	1	1	2	2	0	1	1	0	1	1	0	0	0	0	0	0	1	1	0	1	1	0	1	2	1	1	1	2	1	2	2	0	2	1	1	0	0	0	2	0	0	0	0
211	1	2	1	0	0	0	1	1	1	1	0	0	0	0	0	0	0	1	1	1	1	0	2	2	0	0	1	0	2	2	0	1	1	2	0	2	2	1	0	0	0	1	1	0	1	0	0	2	0
212	1	0	2	0	0	0	2	1	2	1	0	0	0	0	0	0	0	1	1	1	1	0	2	2	0	1	2	2	2	2	1	1	2	0	2	0	1	0	0	0	0	0	0	2	0	0	0	1	0
213	0	1	1	0	0	0	1	2	1	1	1	0	0	0	0	0	0	0	0	0	0	0	1	2	0	0	1	1	1	1	1	1	1	2	2	1	1	0	0	0	0	0	0	1	0	0	0	2	0
214	0	0	2	0	2	2	2	2	1	1	0	0	0	0	0	0	1	1	1	1	1	0	1	1	0	0	2	2	1	2	1	1	1	2	0	2	1	0	1	0	1	0	1	0	1	0	0	1	1
215	0	2	0	0	0	0	2	2	2	1	0	0	0	0	0	0	0	0	0	0	0	0	2	2	0	0	1	1	1	2	1	2	2	0	1	1	2	0	2	2	0	0	0	1	0	0	0	1	0
216	1	0	2	1	0	0	1	1	2	2	0	0	0	0	0	0	0	0	0	0	0	0	2	2	0	0	1	0	0	1	1	1	0	1	1	1	1	0	2	2	0	1	1	0	1	1	0	1	1
217	0	1	1	0	0	0	2	2	1	0	0	0	1	1	1	0	0	2	1	1	1	0	2	2	0	0	1	0	0	2	0	0	0	2	0	1	1	1	0	0	0	0	1	0	1	0	0	1	1
218	0	2	1	1	0	0	1	2	1	0	1	0	2	2	2	0	0	1	0	1	0	0	2	2	0	0	2	0	0	2	1	0	0	2	0	2	1	0	0	0	0	0	0	0	0	2	0	2	0
219	1	1	1	0	0	0	1	2	0	0	1	0	0	0	0	0	0	0	0	0	0	0	1	1	1	1	1	0	2	2	0	0	0	2	0	2	1	0	0	0	0	0	1	1	0	0	1	1	0
220	1	1	2	1	0	0	2	1	2	1	1	0	0	0	0	0	0	1	0	0	0	0	2	2	0	0	1	0	0	1	0	1	1	0	2	0	0	0	0	0	0	0	0	0	0	0	0	1	0
221	0	1	1	0	0	1	2	1	1	0	0	0	0	0	0	0	0	1	1	1	1	0	2	2	0	1	0	1	0	0	2	0	1	2	1	2	0	0	0	0	0	0	0	0	1	1	1	1	0
222	1	1	1	0	0	0	2	0	2	2	0	1	1	0	0	0	0	1	1	1	1	0	2	2	0	0	2	1	1	2	1	1	2	0	0	2	1	0	1	1	0	0	0	1	0	0	0	2	0
223	1	1	1	1	0	0	1	2	1	1	1	0	1	1	1	1	0	1	0	0	0	0	2	2	0	0	1	0	1	2	0	0	0	2	0	2	1	0	1	1	1	0	0	0	0	0	1	1	0
224	1	1	1	1	0	1	1	0	2	2	0	0	0	0	0	0	1	1	1	1	1	0	1	1	1	1	2	0	0	2	0	1	1	1	0	2	2	0	1	1	0	0	1	0	1	0	0	1	0
225	1	2	1	0	0	0	2	0	2	1	0	0	0	0	0	0	0	2	1	1	1	0	2	2	0	0	0	0	0	1	1	1	2	2	0	2	2	0	1	0	1	1	2	0	0	0	0	0	0
226	0	1	2	0	0	0	1	2	0	0	2	0	0	0	0	0	0	1	1	1	0	0	2	2	0	0	2	0	0	2	2	0	0	2	0	2	0	0	0	0	0	0	0	0	1	1	0	1	1
227	0	0	2	0	1	1	2	0	2	2	0	0	1	1	1	1	1	0	1	1	1	0	1	1	0	0	2	0	0	1	1	1	1	2	0	2	1	1	0	0	0	0	1	0	1	1	0	1	0
228	0	1	2	1	0	0	2	1	2	2	0	1	1	1	1	0	0	0	0	0	0	0	0	1	0	0	2	0	0	2	2	1	1	1	1	1	1	0	0	0	0	1	1	0	1	0	0	2	0
229	0	1	1	1	0	0	1	2	1	1	1	0	2	2	2	0	0	0	1	0	0	1	2	2	0	0	1	0	0	1	1	2	1	1	2	2	2	0	2	2	0	0	0	0	1	0	0	1	1
230	0	1	1	0	1	1	2	2	2	0	1	0	1	1	1	0	0	0	0	0	0	0	1	1	1	1	2	0	0	2	1	1	1	1	1	1	1	1	0	0	0	1	1	1	0	1	1	1	0
231	0	1	1	0	0	0	2	0	2	2	0	1	1	0	0	0	0	1	1	0	0	1	1	2	0	1	1	0	1	2	0	1	0	2	0	2	0	0	1	1	0	0	0	0	1	1	1	1	1
232	1	0	1	0	0	0	1	2	1	1	1	0	0	0	0	0	0	1	1	1	1	0	1	1	1	1	1	1	2	2	0	1	1	0	2	1	2	0	1	1	0	1	1	0	0	0	0	2	0
233	0	0	2	0	1	1	1	2	1	1	1	0	0	0	0	0	0	0	1	1	1	0	2	2	0	0	2	0	0	1	1	2	2	0	1	1	0	0	0	0	0	0	0	1	0	0	0	1	1
234	1	0	2	0	1	1	1	2	1	1	1	0	1	1	1	0	0	1	1	1	1	1	1	1	0	0	2	1	1	2	0	1	1	0	2	0	2	1	0	0	0	1	1	0	1	1	1	1	0
235	0	2	1	0	0	0	1	2	0	0	1	0	0	0	0	0	0	1	1	1	1	0	1	1	0	1	1	0	1	2	0	1	1	1	0	2	0	0	0	0	0	0	1	0	1	2	0	1	0
236	1	1	1	0	0	0	1	1	2	2	0	0	1	0	0	0	0	0	0	0	0	0	2	2	0	0	2	0	0	1	1	0	0	2	0	2	1	0	1	1	0	0	0	0	0	1	0	1	1
237	0	2	1	0	0	0	2	2	1	1	0	0	0	0	0	0	0	0	0	0	0	0	2	2	0	0	1	1	1	0	2	0	0	1	2	0	2	0	2	2	0	1	1	0	0	0	0	2	0
238	1	1	1	0	0	0	1	1	1	1	1	0	1	1	1	0	0	1	2	2	1	0	1	1	0	0	1	0	0	1	1	1	1	1	1	1	2	1	0	0	0	0	0	1	0	0	0	1	0
239	0	1	2	1	0	0	1	2	1	1	1	0	1	1	1	0	0	2	0	1	0	0	2	2	0	1	1	0	1	2	0	1	1	1	1	1	0	0	0	0	0	0	0	0	0	0	0	2	0
240	1	0	2	1	0	0	1	1	0	0	1	0	0	0	0	0	0	2	2	2	1	0	1	1	0	0	1	0	1	2	0	1	1	0	2	0	0	1	0	0	0	0	0	1	0	0	0	0	0
241	1	1	1	0	1	1	2	2	2	1	0	0	0	0	0	0	0	0	0	1	0	0	2	2	0	0	2	0	1	2	0	0	0	2	0	2	0	0	0	1	0	0	2	0	2	1	1	0	0
242	1	2	1	0	1	1	1	1	0	0	2	1	1	0	0	0	0	0	2	1	1	0	2	2	0	0	1	1	2	2	1	2	2	0	1	1	2	1	1	1	0	0	0	0	0	0	0	2	0
243	1	1	1	0	0	0	2	1	1	1	0	1	2	2	2	0	0	2	1	1	1	0	2	2	0	0	2	0	0	2	2	1	1	2	0	2	0	0	1	0	1	0	1	0	1	0	1	1	0
244	1	1	2	0	1	1	2	0	2	1	0	0	1	0	1	1	0	1	1	0	0	0	2	2	0	0	1	0	1	2	1	0	1	1	0	2	1	0	1	1	0	1	1	0	1	0	0	1	0
245	0	2	2	1	0	0	2	2	2	1	0	1	1	0	0	0	0	1	1	0	0	0	2	2	0	0	1	0	1	2	1	1	1	1	0	2	1	0	0	0	0	0	0	0	0	0	0	2	0
246	0	2	0	0	0	0	2	2	1	1	0	0	1	1	1	0	1	2	0	0	0	0	2	2	0	0	1	0	2	2	0	1	0	1	1	1	1	0	0	0	0	1	2	0	1	1	0	1	0
247	0	1	2	1	0	0	2	1	1	1	0	1	1	1	1	0	1	2	1	1	0	0	2	2	0	0	1	1	1	2	1	1	2	0	2	0	2	0	1	1	1	0	0	0	0	0	0	1	1
248	1	2	0	0	0	0	2	2	1	1	0	0	1	1	1	0	0	1	1	1	1	0	2	2	0	0	2	0	0	2	0	1	1	1	0	2	1	0	0	0	0	0	0	1	0	0	0	2	0
249	0	2	0	0	0	0	0	2	0	0	1	0	1	1	1	0	0	0	0	0	0	0	1	1	1	1	1	0	0	2	1	1	1	0	2	0	1	0	0	0	0	0	0	0	0	0	0	0	0
250	0	0	2	0	2	2	2	1	1	1	0	1	2	1	1	1	0	0	1	0	0	1	1	1	0	0	2	0	0	2	0	2	1	0	0	2	2	1	0	0	0	0	0	1	0	0	0	1	0
251	0	1	1	0	0	0	1	2	1	1	1	0	1	1	1	0	0	2	1	1	1	1	2	2	0	0	1	0	0	2	0	2	2	0	1	1	2	0	2	1	1	0	1	0	1	0	0	2	0
252	1	2	0	0	0	0	2	0	2	2	0	0	1	1	1	0	0	0	0	0	0	0	1	1	0	0	1	0	1	2	0	1	1	1	1	1	1	0	0	0	1	0	0	0	0	1	0	2	0
253	1	2	0	0	1	1	2	1	2	1	0	1	1	0	0	0	0	1	1	1	0	0	2	2	0	0	1	1	1	1	1	2	1	0	0	2	0	0	0	0	0	0	1	0	2	0	0	1	1
254	0	1	1	0	0	0	1	2	1	0	1	0	0	0	0	0	0	0	0	0	0	0	2	2	0	1	1	0	1	2	0	1	1	1	1	1	2	0	1	1	0	0	1	0	1	1	0	0	1
255	0	0	2	0	1	1	2	0	2	2	0	1	2	0	0	0	1	2	0	0	0	0	2	2	0	0	1	0	1	2	0	0	0	2	0	1	2	0	1	1	0	0	0	0	0	0	0	1	1
256	0	1	1	0	0	0	2	2	1	0	0	0	1	1	1	0	0	0	0	0	0	0	2	2	0	0	2	0	1	2	0	0	0	2	0	2	1	0	0	0	0	0	0	0	0	0	0	2	0
257	1	1	2	1	0	0	1	2	0	0	2	1	1	0	0	0	0	2	0	0	0	0	1	1	1	1	0	2	2	1	2	2	1	1	0	2	2	0	1	1	0	1	1	0	0	0	0	1	0
258	0	2	0	0	0	0	2	1	2	1	0	0	0	0	0	0	0	1	0	0	0	0	2	2	0	0	1	0	1	2	0	1	1	1	0	2	1	0	1	1	0	1	1	1	2	0	0	2	0
259	1	1	1	0	0	0	1	0	2	2	0	1	1	0	0	0	0	0	0	0	0	0	2	2	0	0	1	0	2	2	0	2	2	0	1	1	2	0	1	1	0	0	0	0	2	0	1	1	0
260	1	1	1	0	1	2	2	2	2	1	0	0	0	0	0	0	1	1	0	0	0	1	1	2	0	0	1	1	1	1	1	1	2	0	1	1	0	0	0	1	0	0	0	0	0	0	0	2	0
261	0	2	1	2	0	0	2	0	2	2	0	0	0	0	0	0	0	2	0	0	0	1	2	2	0	0	1	0	0	2	0	1	2	1	1	1	2	0	1	1	0	0	1	0	1	1	0	1	0
262	1	0	2	0	1	1	2	2	1	0	1	1	1	0	0	0	0	1	1	1	1	0	1	1	0	0	2	0	0	2	1	0	0	2	0	2	1	0	0	0	0	1	1	0	0	0	0	1	1
263	0	1	1	0	0	0	2	2	1	0	0	1	1	0	0	0	0	1	1	1	1	0	2	2	0	1	2	0	0	2	1	2	2	0	2	0	2	0	2	1	1	1	1	0	1	0	0	2	0
264	0	1	1	0	0	0	2	1	2	1	0	0	0	0	0	0	0	0	1	1	1	0	2	2	0	0	2	2	2	2	0	0	0	2	0	2	1	0	0	0	0	0	0	1	0	0	0	2	0
265	0	0	2	0	0	0	1	1	1	1	1	0	1	1	1	0	0	1	1	1	1	0	2	2	0	0	1	1	1	1	1	0	0	1	0	2	2	0	2	2	1	1	1	0	1	0	0	2	0
266	0	0	2	0	0	0	2	2	2	0	1	0	1	1	0	0	0	0	0	0	0	0	2	2	0	0	2	0	0	2	1	1	1	1	0	2	1	0	1	1	1	2	2	0	1	0	0	2	0
267	0	2	0	1	0	0	2	1	1	1	0	0	1	1	1	0	0	0	1	0	0	0	2	2	0	0	0	0	1	2	0	0	0	2	0	2	2	0	1	1	0	0	1	0	1	2	0	2	0
268	1	1	1	0	0	1	2	2	2	1	0	0	2	1	1	1	0	1	1	1	1	0	2	2	0	0	2	0	0	2	1	2	1	1	1	1	1	1	0	0	0	1	1	0	0	0	1	0	0
269	0	2	1	0	0	0	2	1	2	2	0	0	0	0	0	0	0	1	1	1	1	0	2	2	0	1	2	1	1	1	2	1	1	1	0	2	1	0	2	2	1	1	1	0	0	0	1	0	0
270	1	2	1	1	0	0	2	0	2	2	0	2	2	2	2	0	0	1	0	0	0	0	1	1	1	1	2	1	1	2	2	0	0	2	0	2	1	2	0	0	1	0	0	0	0	0	0	1	0
271	1	1	0	1	0	0	2	2	1	1	0	0	1	0	1	1	0	2	2	1	1	0	1	1	0	0	2	0	0	2	2	2	1	0	1	1	1	1	0	0	0	0	1	0	1	2	0	2	0
272	1	1	1	0	0	0	1	1	1	1	0	2	2	2	2	0	0	1	1	1	0	0	1	1	0	0	1	0	0	1	0	1	2	0	1	1	2	0	1	1	1	0	0	0	2	1	0	1	0
273	1	1	1	0	1	1	2	0	2	2	0	0	1	1	1	0	0	0	0	0	0	0	1	1	0	1	1	1	1	2	2	2	1	2	0	2	2	0	2	2	1	0	1	1	0	0	1	0	0
274	1	0	2	0	1	1	1	1	1	1	1	0	1	1	1	0	0	1	1	1	1	0	1	1	0	0	1	1	1	1	1	0	1	1	1	1	0	0	0	0	0	0	1	0	2	1	0	1	0
275	0	0	2	0	0	0	1	1	2	2	0	0	1	1	1	0	0	2	1	1	1	0	2	2	0	0	1	0	0	2	1	1	1	0	2	0	2	0	2	2	0	0	0	0	0	0	0	1	0
276	1	2	1	0	0	0	2	2	0	0	1	0	0	0	0	0	0	1	0	0	0	0	1	1	1	0	2	0	0	2	1	2	1	0	1	1	1	0	1	0	1	0	0	0	0	0	0	2	0
277	0	1	2	0	1	1	1	2	0	0	0	1	1	1	1	0	0	1	1	1	1	0	2	2	0	0	1	0	0	2	0	1	0	1	1	1	1	0	0	0	0	0	0	1	0	0	0	2	0
278	1	1	1	1	1	1	2	1	1	1	1	1	1	0	1	1	1	0	1	1	1	0	2	2	0	1	2	0	0	2	2	0	1	0	1	2	2	0	2	2	0	1	1	1	0	1	1	2	0
279	0	1	1	0	0	0	1	1	1	0	1	0	1	1	1	0	0	2	1	0	0	0	2	2	0	0	1	0	0	2	2	1	1	1	0	2	1	1	0	0	0	0	0	0	0	1	0	1	0
280	0	0	2	0	2	2	1	2	1	0	1	0	0	0	0	0	0	0	1	1	1	0	2	2	0	0	2	0	0	2	0	1	1	2	0	2	1	1	1	1	0	0	0	0	0	1	0	1	1
281	0	1	1	0	1	1	2	0	2	2	0	2	2	0	0	0	0	2	0	1	0	0	2	2	0	0	2	0	0	2	0	1	1	1	1	1	0	0	0	0	0	0	0	0	2	0	0	1	1
282	1	1	2	0	1	1	1	2	0	0	0	0	1	1	1	0	0	0	0	0	0	0	0	1	1	1	1	1	1	1	2	1	1	0	1	1	1	0	2	2	1	1	1	0	2	0	0	1	0
283	0	1	1	0	0	0	2	1	1	1	0	1	1	0	1	1	0	1	1	1	1	0	2	2	0	0	2	0	0	2	0	1	1	0	2	0	1	0	0	0	0	0	0	1	1	1	1	1	0
284	0	2	1	0	0	0	1	1	1	1	1	0	1	0	0	0	0	0	0	0	0	0	1	1	0	0	2	1	1	2	1	1	1	2	0	2	0	0	1	1	0	0	0	0	0	0	0	2	0
285	1	1	1	0	1	1	2	1	2	0	0	0	0	0	0	0	0	0	0	0	0	0	1	1	1	1	1	0	1	2	0	1	1	1	1	1	2	1	1	1	0	0	1	0	1	0	0	2	0
286	1	1	1	0	0	1	1	2	2	2	0	0	1	1	1	0	0	1	1	0	0	0	2	2	0	0	1	0	0	2	1	1	1	1	2	1	2	1	0	0	0	0	0	0	0	0	1	0	1
287	0	1	2	0	1	1	2	1	2	2	0	0	1	1	1	0	0	0	1	1	1	0	2	2	0	0	2	0	0	2	1	1	0	1	1	1	2	0	1	1	0	0	0	0	0	0	1	1	0
288	1	1	2	1	0	0	2	1	1	1	1	0	0	0	0	0	0	2	1	0	0	0	2	2	0	0	1	0	1	2	0	1	1	2	0	2	1	0	1	0	1	0	1	0	1	0	1	0	0
289	0	2	1	0	0	1	1	2	1	0	1	0	1	0	0	0	0	0	0	0	0	0	1	1	0	0	0	1	2	1	1	1	0	2	1	2	1	0	1	1	0	0	0	0	1	1	0	2	0
290	0	0	2	0	2	2	1	2	0	0	1	0	0	0	0	0	0	1	0	0	0	0	2	2	0	0	2	0	1	2	0	1	1	1	0	2	1	0	0	0	0	0	1	0	1	1	0	1	0
291	1	1	2	0	0	0	1	1	2	2	0	0	0	0	0	0	0	0	0	0	0	0	1	1	1	1	1	1	1	2	2	0	0	2	0	2	2	0	0	0	0	0	1	0	0	0	0	2	0
292	0	0	2	0	0	0	2	1	1	1	0	0	0	0	0	0	0	0	0	0	0	0	2	2	0	0	2	1	1	2	1	1	1	1	1	1	1	0	0	0	0	1	1	0	1	2	0	2	0
293	0	0	2	0	0	0	2	2	2	0	0	0	0	0	0	0	1	2	2	2	1	0	1	1	0	0	2	1	1	1	0	2	2	1	2	0	2	0	0	1	0	0	0	0	0	0	1	0	0
294	1	1	1	0	1	1	2	2	2	0	1	1	1	0	1	1	0	1	1	1	1	0	2	2	0	0	1	1	0	1	1	1	1	1	1	1	0	0	1	0	1	1	1	0	1	1	0	2	0
295	1	1	2	1	0	0	2	2	2	0	0	0	0	0	0	0	0	2	0	0	0	0	2	2	0	1	1	1	1	1	1	1	1	1	0	2	2	0	1	1	0	0	0	0	1	0	0	2	0
296	0	2	0	1	0	0	2	1	1	1	0	0	0	0	0	0	0	1	1	1	1	0	2	2	0	1	1	2	2	2	2	1	1	1	1	1	2	0	1	1	0	0	0	1	0	0	1	1	0
297	1	1	1	0	0	0	1	2	0	0	1	0	0	0	0	0	0	1	1	1	0	1	2	2	0	1	1	0	1	2	0	1	0	1	1	1	2	0	1	1	0	0	1	0	1	1	0	1	0
298	1	1	1	0	0	0	2	0	2	1	0	0	0	0	0	0	0	0	0	0	0	0	2	2	0	0	0	0	1	2	0	2	1	2	0	2	1	0	0	0	0	0	1	0	1	0	0	0	0
299	0	0	2	0	1	1	2	1	2	2	0	1	1	1	1	0	0	0	0	0	0	0	1	1	0	0	1	0	1	2	0	1	1	1	1	1	1	0	1	1	0	0	1	0	1	0	0	1	0
300	0	1	1	1	0	0	2	1	1	1	0	1	1	0	0	0	0	1	1	1	1	0	2	2	0	0	2	1	1	2	2	1	2	2	0	2	2	0	2	2	0	0	1	0	1	0	0	0	0
301	1	1	2	0	0	0	2	2	2	1	0	0	1	1	1	0	0	2	2	1	0	0	2	2	0	0	1	0	0	2	0	1	0	1	1	1	1	1	0	0	0	1	1	0	1	1	0	0	1
302	1	2	1	0	0	0	2	0	2	2	0	0	1	1	1	0	1	2	0	0	0	0	2	2	0	0	1	0	0	2	2	0	0	2	0	2	1	0	0	0	1	0	0	0	0	0	0	2	0
303	1	1	1	0	0	0	0	2	0	0	2	1	1	0	0	0	0	2	0	1	1	0	1	1	1	1	1	0	2	2	0	1	1	1	1	1	1	0	0	0	0	0	0	0	0	0	0	1	1
304	1	1	2	1	0	0	2	1	2	1	0	0	1	1	1	1	0	0	0	0	0	1	1	1	0	0	2	0	0	2	0	1	1	1	0	2	1	0	1	1	1	1	1	0	0	0	0	1	0
305	1	2	0	0	0	0	2	0	2	2	0	0	1	1	1	0	0	0	0	0	0	1	1	2	0	1	1	0	0	1	1	1	1	0	2	0	1	0	0	0	0	0	1	0	1	1	0	1	0
306	0	1	1	0	0	0	2	0	2	1	0	0	1	1	1	0	1	2	1	0	0	0	1	1	0	1	1	0	0	2	1	2	1	1	1	1	0	0	0	0	0	0	1	0	1	0	0	0	2
307	0	1	1	0	0	0	2	1	2	1	0	1	1	0	0	0	0	1	2	2	1	0	2	2	0	0	2	1	1	2	0	1	1	0	2	0	1	1	0	0	0	0	0	0	0	0	0	1	0
308	1	1	1	0	0	0	1	1	1	1	1	0	0	0	0	0	0	1	1	1	1	0	2	2	0	0	2	2	2	2	0	2	1	0	1	1	1	0	0	0	0	0	0	0	0	0	1	0	0
309	1	1	2	1	0	0	0	2	1	1	0	0	0	0	0	0	0	1	1	1	1	0	2	2	0	0	0	2	2	1	2	1	1	0	2	0	1	0	0	0	0	0	0	0	1	1	0	1	1
310	1	1	2	1	0	0	1	2	1	1	1	0	0	0	0	0	0	0	0	0	0	0	2	2	0	0	1	1	1	1	1	0	0	2	0	2	0	0	1	1	0	0	1	0	1	0	0	2	0
311	0	2	0	0	0	0	2	0	2	2	0	0	1	1	1	0	0	0	0	0	0	0	1	1	0	0	2	1	1	1	0	0	0	2	0	2	2	0	1	1	0	0	0	0	0	0	0	1	1
312	0	1	0	0	0	0	1	2	0	0	0	0	1	1	1	0	0	0	0	0	0	0	2	2	0	0	1	0	0	2	1	0	1	0	1	2	1	0	0	0	0	0	0	0	0	1	0	2	0
313	0	0	1	0	0	0	2	0	2	2	0	0	0	0	0	0	0	0	0	0	0	0	2	2	0	1	2	0	0	2	2	2	2	1	0	2	2	1	1	1	0	0	1	0	1	0	0	2	0
314	1	1	1	0	0	0	1	2	0	0	1	1	1	0	1	1	0	2	2	2	0	0	2	2	0	0	0	0	1	2	1	0	0	2	1	1	1	0	1	0	1	0	1	0	1	0	0	1	0
315	0	1	2	0	0	0	2	1	2	2	0	0	1	1	1	0	0	0	0	0	0	0	2	2	0	0	1	0	1	2	1	0	0	2	0	2	2	0	0	0	0	2	2	0	0	2	1	1	0
316	1	2	1	0	0	0	2	0	1	1	0	0	0	0	0	0	0	1	0	0	0	0	2	2	0	0	0	1	2	2	1	2	2	2	0	2	2	0	0	0	0	0	0	0	0	0	0	2	0
317	0	2	1	0	0	0	2	2	0	0	0	2	2	2	2	0	0	0	0	0	0	0	2	2	0	0	1	0	0	2	1	1	1	1	1	1	1	0	1	0	1	0	0	2	0	2	0	1	1
318	1	1	1	1	0	0	1	2	1	1	1	0	0	0	0	0	0	0	0	1	0	0	2	2	0	0	2	0	0	2	1	1	2	0	0	2	1	0	1	1	0	0	0	0	1	0	0	0	1
319	1	0	2	0	1	1	2	2	2	1	0	0	0	0	0	0	0	0	0	0	0	0	2	2	0	0	1	0	1	2	0	2	2	1	0	2	1	1	0	0	0	0	1	0	1	1	0	1	0
320	1	1	1	1	0	0	2	0	2	1	0	1	1	1	1	0	0	1	0	0	0	0	2	2	0	0	1	0	0	1	0	2	2	0	1	0	0	0	0	0	0	0	1	0	1	2	0	1	1
321	0	1	2	1	0	0	2	2	2	1	0	1	2	1	1	0	0	2	0	0	0	0	2	2	0	0	1	0	1	2	0	1	0	2	0	2	1	1	0	0	1	0	1	0	0	1	0	0	0
322	1	1	1	0	0	0	2	2	2	0	0	0	1	1	1	0	0	2	1	0	0	1	0	1	1	1	2	0	0	2	0	1	1	2	0	2	1	1	0	0	0	1	2	0	1	1	1	1	0
323	1	2	1	1	0	0	1	1	1	1	0	0	1	1	1	0	0	1	0	0	0	0	2	2	0	0	1	0	1	2	0	1	1	1	0	2	1	1	1	1	0	0	0	0	0	0	0	0	0
324	0	2	1	0	0	0	1	2	1	1	1	0	1	1	1	0	0	0	0	0	0	0	1	1	0	0	2	0	0	2	1	1	1	2	0	2	1	0	1	1	0	0	0	0	0	0	0	2	0
325	1	2	1	2	0	0	2	1	2	2	0	0	0	0	0	0	0	0	0	1	1	0	2	2	0	0	1	0	1	2	0	2	2	0	2	0	1	0	0	0	0	0	1	0	1	1	0	1	0
326	0	2	0	0	0	0	2	0	1	1	1	0	1	0	0	1	0	1	0	0	0	0	2	2	0	0	1	0	1	2	0	1	1	2	0	2	1	0	0	0	0	0	1	0	1	0	0	0	0
327	1	2	1	2	0	0	2	0	2	2	0	0	0	0	0	0	0	1	1	1	1	0	0	0	1	1	1	0	2	2	0	1	1	1	0	2	0	0	1	1	0	0	0	0	0	0	0	0	1
328	1	2	1	0	0	0	2	1	2	1	0	1	1	1	1	0	0	1	0	0	0	0	1	2	0	0	2	0	0	1	1	1	0	1	1	1	1	0	0	0	0	0	1	0	1	0	0	2	0
329	0	2	1	0	0	0	1	2	1	0	1	0	2	0	0	1	0	0	0	0	0	0	0	1	0	0	2	1	1	2	2	1	2	0	1	1	2	0	0	0	0	0	1	0	1	0	1	2	0
330	1	2	1	0	0	0	2	1	2	2	0	0	1	1	1	0	0	0	0	1	0	0	2	2	0	0	1	1	1	2	0	1	1	2	0	2	1	1	0	0	0	0	0	0	0	0	0	2	0
331	0	1	2	1	0	0	2	0	2	2	0	0	1	1	1	0	1	2	1	1	1	0	0	0	0	0	2	1	1	2	1	1	2	1	0	2	1	0	0	0	0	0	0	0	0	0	0	1	0
332	0	2	0	0	0	0	2	2	1	0	0	0	0	0	0	0	0	1	1	1	0	0	2	2	0	0	2	0	0	1	1	2	1	1	0	2	1	0	0	0	0	0	0	0	0	0	0	2	0
333	0	2	0	0	0	0	1	1	1	1	1	0	1	0	0	0	0	0	0	0	0	0	2	2	0	1	2	0	0	1	0	0	0	1	0	2	2	0	2	2	1	0	0	0	0	1	0	2	0
334	1	2	0	0	0	0	2	2	1	1	0	1	2	1	1	1	0	0	1	0	0	1	1	2	0	0	2	0	0	2	0	2	1	2	0	2	0	0	0	1	0	0	0	0	1	0	0	0	0
335	1	2	1	0	0	0	2	1	2	1	0	0	1	1	1	0	1	1	0	1	1	0	1	1	1	1	2	0	0	2	2	2	2	2	0	2	0	0	0	0	0	0	0	0	0	0	0	2	0
336	1	2	2	1	0	0	2	1	1	1	0	0	1	1	1	0	0	1	0	0	0	0	2	2	0	0	2	0	0	2	1	2	1	0	1	0	0	0	1	1	0	0	0	0	0	0	0	0	0
337	1	2	1	0	0	0	1	2	0	0	2	1	2	0	0	0	0	2	0	0	0	0	2	2	0	0	1	1	2	2	1	1	1	1	1	1	2	1	0	0	0	0	1	0	1	2	1	0	0
338	0	1	2	1	0	0	1	2	0	0	0	0	0	0	0	0	0	1	1	1	0	1	1	2	0	0	0	1	1	2	1	1	2	1	1	1	2	0	1	1	0	1	2	0	1	1	0	2	0
339	1	1	2	0	1	1	2	2	1	0	0	0	1	1	1	0	0	0	0	0	0	0	2	2	0	0	0	0	1	2	0	2	2	0	1	1	1	0	1	1	0	0	1	0	1	1	0	2	0
340	1	1	1	0	0	0	2	2	2	1	0	0	0	0	0	0	1	0	1	1	1	0	1	1	0	0	2	1	1	1	1	1	0	2	0	2	0	0	0	0	0	1	1	1	1	0	0	1	0
341	0	2	1	0	0	0	1	1	1	1	0	1	2	1	1	1	0	0	0	0	0	1	0	1	1	1	1	1	1	0	2	1	1	2	0	2	1	1	0	0	1	0	0	0	0	0	1	0	0
342	1	1	1	1	0	0	2	0	2	2	0	0	1	1	1	0	0	1	0	0	0	0	1	1	0	0	1	0	0	2	1	0	1	1	1	1	2	0	1	1	0	0	0	0	0	0	0	2	0
343	1	1	2	1	0	0	1	2	1	1	1	0	0	0	0	0	0	0	0	0	0	0	2	2	0	0	1	1	1	1	1	1	1	2	0	2	1	0	0	0	0	0	0	0	0	1	0	2	0
344	0	1	2	1	0	0	2	0	2	1	0	0	1	1	1	0	0	1	0	1	0	0	1	1	1	1	1	0	2	2	0	1	1	1	0	2	1	0	0	0	0	0	0	2	0	2	0	2	0
345	1	1	1	0	1	1	2	1	2	1	0	0	0	0	0	0	0	2	0	0	0	0	2	2	0	1	1	1	2	2	1	0	1	0	1	2	2	1	1	1	0	0	0	1	0	0	0	2	0
346	1	2	1	0	0	0	1	2	1	0	1	0	2	2	2	0	0	0	0	0	0	0	2	2	0	0	1	0	1	2	0	2	1	2	0	2	2	0	2	2	0	0	1	1	1	2	0	2	0
347	0	1	2	0	1	1	1	2	0	0	2	0	1	0	0	0	0	0	0	0	0	0	1	2	0	0	1	0	0	2	0	0	0	2	0	2	0	0	0	0	0	0	1	0	1	0	0	2	0
348	0	1	1	0	0	0	2	1	1	0	0	1	1	0	0	0	1	1	1	1	0	0	1	1	1	1	2	0	0	2	1	2	2	0	1	1	2	0	2	2	0	0	0	0	0	0	0	1	0
349	0	2	0	0	0	0	2	1	2	1	0	1	2	1	1	0	0	2	1	1	1	1	2	2	0	0	0	0	1	2	0	2	1	2	0	2	0	0	0	0	0	0	1	0	1	0	0	2	0
350	0	1	2	0	0	0	2	0	1	1	1	1	2	1	2	1	0	0	0	0	0	0	2	2	0	1	2	0	0	2	0	0	0	1	1	1	1	1	0	0	0	1	1	0	0	2	0	1	0
351	1	1	1	0	0	0	2	2	1	0	0	0	1	1	1	0	0	0	0	0	0	0	1	1	0	1	2	0	0	2	1	1	1	2	0	2	0	1	0	0	0	0	1	0	1	0	0	1	0
352	1	1	1	0	0	0	2	2	2	1	0	2	2	1	2	1	0	0	0	0	0	0	1	1	0	0	1	1	1	1	2	0	1	0	1	2	2	0	1	1	0	0	0	0	1	0	1	0	1
353	1	0	2	0	0	0	2	0	2	2	0	0	0	0	0	0	0	1	1	1	1	0	2	2	0	0	1	0	1	2	0	1	1	2	0	2	2	0	2	2	0	1	1	0	0	2	0	2	0
354	0	2	0	1	0	0	2	2	1	1	0	1	2	1	1	0	0	1	2	2	1	0	2	2	0	0	1	0	0	2	0	0	0	0	1	1	1	1	1	1	0	0	0	0	1	1	0	2	0
355	0	0	2	0	0	0	1	1	2	2	0	0	2	2	2	1	0	1	0	0	0	1	2	2	0	0	1	0	0	1	1	2	1	1	0	2	1	0	2	2	0	0	0	0	1	1	0	1	1
356	1	1	2	1	0	0	1	1	1	1	1	0	0	0	0	0	0	2	2	2	0	0	2	2	0	0	0	1	2	1	1	2	2	1	1	1	1	1	0	0	0	1	1	0	0	1	0	2	0
357	1	1	2	1	0	0	1	1	1	1	1	0	0	0	0	0	0	0	0	1	0	0	1	1	1	2	1	1	1	1	1	0	0	1	2	1	1	0	0	0	0	0	1	0	1	0	0	2	0
358	1	0	2	1	1	1	1	1	1	1	0	0	0	0	0	0	0	2	1	1	1	0	1	1	0	0	2	0	0	2	0	1	1	1	1	1	0	0	1	1	0	0	0	0	0	0	0	1	0
359	0	2	0	0	0	0	1	1	2	1	0	0	1	1	1	0	0	1	1	1	0	0	2	2	0	1	1	0	0	1	0	1	1	2	0	2	1	1	0	0	0	0	1	0	1	1	0	2	0
360	1	1	1	0	0	0	1	2	1	1	0	0	1	1	1	0	0	1	1	1	1	0	2	2	0	0	1	0	0	1	0	2	2	0	1	1	2	0	2	2	0	0	0	1	0	0	0	1	0
361	0	1	1	0	0	0	1	2	0	0	0	0	0	0	0	0	0	0	0	0	0	1	1	2	0	0	2	0	0	1	1	1	1	2	1	2	1	0	1	1	0	0	0	0	0	1	0	1	0
362	1	1	2	0	1	1	1	2	1	0	1	0	0	0	0	0	0	1	0	0	0	0	1	1	1	1	2	0	0	1	0	2	2	0	1	1	2	0	1	1	0	0	0	0	0	0	0	1	0
363	0	0	2	0	1	1	2	2	2	1	0	0	0	0	0	0	0	1	1	1	1	0	2	2	0	0	1	0	1	2	0	1	0	2	0	2	1	0	0	0	0	0	0	0	0	1	0	0	1
364	0	1	1	0	0	0	2	0	2	2	0	1	2	1	1	0	0	2	1	1	1	0	2	2	0	0	1	1	1	0	2	1	0	1	1	1	2	0	0	0	0	0	1	0	1	0	0	1	0
365	0	1	1	0	1	2	2	0	2	2	0	1	1	0	0	0	0	0	0	0	0	0	2	2	0	0	2	1	1	2	1	1	1	1	0	1	1	0	0	0	0	1	1	0	1	0	0	0	0
366	1	2	1	0	0	0	1	2	1	1	0	1	2	1	1	0	0	1	0	0	0	0	2	2	0	0	2	0	0	1	0	1	0	2	0	2	1	0	1	0	1	0	0	0	0	1	0	1	1
367	0	1	1	1	1	1	1	1	1	0	1	0	1	1	1	0	0	1	1	1	1	0	2	2	0	0	1	0	1	2	0	2	2	0	1	1	2	0	1	1	0	2	2	0	0	2	0	1	0
368	1	2	1	0	0	0	2	0	2	1	0	0	0	0	0	0	0	1	0	0	0	1	1	1	0	0	1	1	1	1	1	2	2	1	1	1	2	0	2	2	0	1	2	0	1	1	0	1	0
369	0	0	2	0	1	1	2	1	1	1	0	0	1	1	0	0	0	1	1	1	0	1	2	2	0	0	2	0	0	2	1	1	1	1	0	2	2	0	0	0	0	0	0	1	0	0	0	2	0
370	0	1	1	0	0	0	2	1	2	1	0	0	1	1	1	0	0	0	0	0	0	0	2	2	0	0	0	0	1	2	0	0	0	2	0	2	1	0	1	1	0	0	0	0	0	2	0	1	0
371	1	0	2	0	1	1	2	0	2	1	0	0	0	0	0	0	0	1	1	1	0	0	1	1	1	1	2	0	0	2	1	1	1	1	1	1	1	0	0	0	1	1	1	1	1	0	0	2	0
372	0	1	1	0	0	0	2	2	2	1	0	0	0	0	0	0	0	0	0	0	0	0	2	2	0	0	1	1	2	2	1	1	1	1	1	1	1	1	0	0	0	1	1	0	2	1	0	1	1
373	0	1	2	1	0	0	2	2	1	0	0	1	2	1	1	1	0	0	0	0	0	0	1	1	1	1	1	0	1	2	0	0	0	2	1	1	1	0	0	0	0	0	0	0	0	0	0	1	0
374	1	0	2	1	0	0	2	1	2	1	0	0	2	0	0	1	0	1	0	0	0	0	1	1	1	1	1	0	1	2	1	1	1	2	0	2	1	0	0	0	0	0	1	0	0	0	1	1	0
375	0	1	1	1	0	0	1	2	0	0	2	0	1	0	0	1	0	1	1	1	0	0	2	2	0	0	1	0	0	2	1	0	0	1	1	1	1	0	1	1	0	0	1	0	0	0	0	2	0
376	1	1	1	1	0	0	2	0	2	2	0	1	1	0	1	1	0	1	0	0	0	1	1	1	0	0	1	0	2	2	0	0	0	1	0	2	1	0	2	2	0	1	1	0	1	1	0	2	0
377	1	0	2	0	0	1	2	0	2	2	0	0	0	0	0	0	0	1	0	0	0	0	2	2	0	0	1	0	0	2	0	2	1	0	1	1	1	1	0	0	0	0	0	0	0	0	0	2	0
378	0	2	0	0	0	0	2	1	2	2	0	1	1	0	1	1	0	0	1	1	1	0	2	2	0	0	1	0	2	2	0	2	1	0	1	1	1	1	0	0	0	1	1	1	1	0	0	0	0
379	0	1	1	1	0	0	2	2	1	1	0	0	1	1	1	1	1	0	1	1	1	0	2	2	0	0	1	2	2	2	1	1	1	1	1	1	1	1	0	0	0	0	0	2	0	0	0	1	1
380	0	2	1	0	0	0	2	1	2	2	0	0	0	0	0	0	0	1	0	1	0	0	2	2	0	0	2	0	0	2	1	2	2	0	1	1	1	0	1	1	1	0	0	2	0	0	0	2	0
381	1	1	2	1	0	0	2	2	2	0	0	1	1	0	0	0	0	1	1	1	1	0	1	1	1	1	2	0	0	2	2	1	1	1	1	1	1	0	0	0	0	0	0	0	0	0	0	2	0
382	1	2	0	0	0	0	2	1	2	2	0	1	1	0	0	0	0	1	2	1	1	0	2	2	0	1	1	0	0	1	0	1	2	1	2	1	0	0	0	0	0	1	1	0	1	1	1	1	0
383	0	1	1	1	0	0	2	1	1	0	0	0	0	0	0	0	0	0	1	1	1	0	1	1	0	0	1	0	1	2	0	0	0	2	0	2	0	0	0	1	0	0	0	1	1	0	0	1	0
384	1	1	1	1	1	1	2	1	2	1	0	0	0	0	0	0	0	2	2	2	0	0	2	2	0	0	1	0	0	1	0	2	2	0	2	0	2	0	1	1	1	0	1	0	1	0	0	2	0
385	1	1	1	1	1	1	2	2	1	0	0	0	0	0	0	0	0	1	0	0	0	0	1	1	1	1	2	0	0	2	0	1	1	1	1	1	1	0	1	1	0	0	0	1	0	0	0	2	0
386	0	1	2	1	1	1	2	2	2	1	0	0	0	0	0	0	0	0	0	0	0	0	2	2	0	0	1	0	1	2	1	1	2	0	1	1	1	0	1	1	1	0	0	0	0	1	0	2	0
387	1	0	2	0	0	0	2	0	2	2	0	0	0	0	0	0	0	1	1	1	1	1	2	2	0	0	2	1	1	2	2	1	1	2	1	1	0	0	0	0	0	0	0	0	0	0	0	2	0
388	0	2	0	0	0	0	1	1	1	0	1	0	1	1	1	0	0	1	1	0	0	0	2	2	0	0	0	0	0	1	2	2	2	2	0	2	1	0	0	0	0	0	0	0	1	1	2	0	0
389	0	2	1	2	0	0	1	1	1	1	1	0	2	2	2	0	0	2	1	1	1	0	2	2	0	1	0	0	0	1	1	2	1	0	1	1	1	0	0	0	0	0	0	2	0	2	1	1	0
390	0	1	2	1	0	0	2	2	1	0	1	0	2	2	2	1	0	0	0	0	0	0	2	2	0	0	1	0	0	1	2	0	0	2	0	2	1	0	1	1	0	0	0	0	0	0	0	2	0
391	0	1	1	0	1	1	2	2	0	0	0	0	0	0	0	0	0	1	1	1	1	0	1	1	1	1	0	0	1	2	0	1	1	2	0	2	1	0	0	0	0	1	1	0	1	1	0	1	1
392	0	1	2	0	1	1	2	0	2	2	0	0	2	2	2	1	0	0	0	0	0	0	1	1	0	0	1	2	2	1	2	0	0	2	0	2	2	0	1	1	0	0	0	0	1	1	0	2	0
393	1	1	1	1	0	1	1	2	1	0	1	0	2	2	2	0	1	2	2	2	2	0	1	2	0	0	1	0	0	1	0	1	1	1	1	1	2	0	2	2	0	0	0	0	0	0	0	2	0
394	1	1	1	1	0	0	2	1	2	1	0	1	2	2	2	0	0	1	0	0	0	0	2	2	0	0	1	1	1	2	2	1	0	2	0	2	1	1	1	1	0	0	0	0	0	0	0	2	0
395	1	1	0	1	0	0	2	1	2	2	0	1	2	1	1	0	1	1	0	0	0	0	2	2	0	0	2	1	1	2	1	1	1	1	1	1	1	0	0	0	0	1	2	0	0	0	1	0	0
396	1	1	1	0	1	1	1	2	1	1	0	2	2	2	2	0	0	1	1	1	1	0	2	2	0	1	2	1	1	2	1	1	0	1	1	1	1	1	0	0	0	0	1	0	2	0	0	1	1
397	1	2	0	0	0	0	1	1	1	1	0	1	2	2	2	0	0	0	0	0	0	0	2	2	0	0	2	0	0	2	1	1	1	1	1	1	1	0	1	1	0	0	0	0	0	0	1	0	1
398	0	1	1	1	0	1	2	0	2	2	0	0	0	0	0	0	0	1	1	1	0	0	0	0	0	0	0	0	1	2	0	1	1	0	1	1	1	0	1	1	0	0	0	0	0	0	0	0	0
399	1	2	0	1	0	0	0	2	0	0	1	0	1	1	1	0	0	2	2	1	1	0	2	2	0	0	1	0	1	2	0	2	2	0	2	0	2	0	0	0	0	0	1	0	1	2	0	1	0
400	1	2	1	0	0	0	1	2	1	1	1	0	0	0	0	0	0	0	0	1	0	0	2	2	0	0	2	0	0	2	1	1	0	2	0	2	0	0	1	1	0	0	1	1	1	2	0	1	1
401	1	1	2	1	0	0	2	2	1	1	0	0	0	0	0	0	0	0	0	0	0	0	1	1	1	1	2	1	1	2	1	0	0	2	0	2	1	0	1	1	0	0	1	0	1	0	0	1	0
402	1	0	2	0	0	0	0	2	0	0	2	0	0	0	0	0	0	0	1	1	1	1	2	2	0	0	2	0	0	1	1	1	0	2	0	2	1	0	1	1	0	0	1	0	1	1	0	2	0
403	0	1	1	0	0	0	2	2	2	2	0	1	1	0	0	0	0	0	0	0	0	0	1	1	0	1	1	1	1	1	1	2	1	0	1	0	1	0	2	2	1	0	0	0	1	1	0	2	0
404	1	0	2	2	1	1	1	0	2	2	0	1	0	0	0	0	0	1	0	0	0	0	2	2	0	0	0	1	0	0	2	1	0	1	1	1	1	0	0	0	0	0	0	0	1	0	1	0	1
405	0	2	1	0	0	0	2	2	2	1	0	1	1	2	2	0	0	0	0	0	0	0	2	2	0	0	1	0	2	2	0	1	0	2	0	2	1	0	1	1	0	0	1	0	1	0	0	1	1
406	1	2	0	0	0	0	1	2	1	1	1	1	1	1	1	0	1	2	0	0	0	0	1	1	0	1	2	2	2	2	0	1	1	1	1	1	1	0	0	0	0	0	0	0	1	0	0	1	0
407	0	1	1	0	0	0	2	0	2	2	0	1	1	0	0	0	0	1	0	1	0	0	2	2	0	0	1	1	1	1	1	1	1	2	1	1	1	0	1	1	0	0	1	0	0	1	0	1	0
408	0	1	1	1	0	0	1	0	2	2	0	0	1	1	1	0	1	1	1	1	0	0	2	2	0	0	2	0	0	2	0	1	1	0	1	1	0	0	0	0	0	1	1	0	1	1	0	1	0
409	1	0	2	0	1	1	1	1	1	1	2	0	0	0	0	0	0	2	2	2	2	0	2	2	0	0	2	0	1	2	0	1	1	0	0	2	2	0	1	1	0	0	0	0	0	0	0	1	0
410	0	1	1	0	1	1	1	2	1	0	1	0	1	1	1	0	0	1	0	0	0	0	2	2	0	1	0	0	1	1	0	0	0	2	0	2	1	0	0	0	1	0	0	0	2	0	0	0	0
411	1	1	2	0	1	1	1	2	0	0	1	0	0	0	0	0	0	1	0	0	0	0	2	2	0	1	2	0	0	2	0	2	2	0	2	0	1	0	0	0	0	0	1	0	1	0	0	2	0
412	1	0	2	1	1	1	1	1	1	1	1	0	0	0	0	0	0	1	1	1	1	0	1	1	0	0	1	0	0	1	2	1	1	1	1	1	1	1	1	1	0	0	0	1	0	0	0	1	0
413	1	1	1	0	0	0	2	2	1	1	0	1	2	2	2	0	0	1	1	2	1	0	2	2	0	0	2	0	0	2	1	0	0	2	0	2	0	0	1	1	0	0	1	0	1	2	0	2	0
414	1	2	0	1	0	0	2	1	2	0	0	0	0	0	0	0	0	1	1	1	0	0	2	2	0	0	1	1	0	1	2	1	1	0	1	1	1	0	0	0	0	0	0	0	0	1	0	1	0
415	0	1	1	1	0	0	2	2	2	1	0	0	2	2	2	1	0	0	0	0	0	0	0	0	1	1	1	0	1	2	1	0	0	2	0	2	2	0	2	2	0	0	0	0	0	0	0	2	0
416	0	1	2	1	0	0	1	1	1	1	0	1	1	0	1	1	0	1	1	2	1	0	2	2	0	0	2	1	1	1	1	2	1	2	0	2	2	0	1	1	0	0	1	0	1	0	0	2	0
417	1	1	1	0	0	0	1	2	1	1	1	0	1	1	1	0	0	0	0	0	0	0	2	2	0	0	0	0	1	2	1	2	1	1	0	2	0	0	0	0	0	0	0	0	0	1	0	1	0
418	0	0	2	0	0	0	1	2	1	1	0	0	1	1	1	0	0	1	0	0	0	0	2	2	0	0	2	0	0	2	1	1	1	0	1	1	1	1	0	0	0	0	1	0	1	2	0	2	0
419	0	1	1	0	0	0	2	2	1	1	0	0	1	0	1	1	0	1	1	1	1	0	1	1	1	1	1	0	0	1	1	0	1	1	0	2	2	0	1	1	0	1	1	0	2	1	0	1	0
420	0	2	1	0	0	0	2	1	1	1	1	0	1	1	1	0	0	0	0	0	0	0	2	2	0	0	2	0	0	2	1	0	2	0	2	1	0	0	0	1	0	1	1	0	1	0	1	0	0
421	1	1	2	1	0	0	2	2	2	1	0	0	1	1	1	0	0	2	1	1	1	0	0	0	0	0	2	0	0	2	2	0	0	2	0	2	0	0	0	0	0	1	1	0	0	0	0	1	1
422	0	0	2	1	1	1	0	2	0	0	2	1	1	0	0	0	0	1	0	0	0	2	0	2	0	0	2	0	0	2	1	1	1	0	2	0	1	0	0	0	0	0	0	0	1	0	1	0	1
423	0	0	2	1	0	0	2	1	2	2	0	0	0	0	0	0	0	1	1	1	1	0	1	2	0	0	2	0	0	2	0	0	0	2	0	2	1	0	1	1	0	0	0	1	0	0	1	0	0
424	0	0	2	0	1	1	2	1	2	1	0	0	1	1	1	0	0	2	1	1	1	0	1	1	1	1	2	0	1	2	0	1	1	1	0	2	1	1	0	0	0	0	0	0	1	0	0	2	0
425	0	1	0	0	0	0	2	2	2	0	0	0	0	0	0	0	1	0	1	1	1	0	1	1	0	0	2	0	0	1	0	2	1	0	1	1	2	0	2	1	1	0	0	0	0	0	0	1	1
426	1	1	1	1	1	1	1	1	2	1	0	0	1	0	0	0	0	1	1	1	1	0	2	2	0	0	2	0	0	2	2	0	0	2	0	2	1	0	1	1	0	0	0	0	0	0	0	2	0
427	0	0	2	0	1	1	0	2	0	0	2	0	0	0	0	0	0	0	0	0	0	0	1	1	1	1	2	0	0	1	0	0	1	0	1	2	2	0	0	0	0	0	1	1	1	2	0	2	0
428	0	2	1	0	0	0	1	2	0	0	2	1	1	0	1	1	0	1	1	1	1	0	2	2	0	0	1	0	0	2	0	1	0	2	0	2	2	1	0	0	0	2	2	0	0	2	0	2	0
429	0	2	1	0	0	0	2	2	2	2	0	0	0	0	0	0	0	1	1	1	1	0	1	1	0	0	2	2	2	2	1	2	2	1	1	1	2	0	1	1	0	0	0	0	0	0	1	0	0
430	0	1	1	0	1	1	1	2	0	0	1	1	1	0	0	0	0	1	1	1	1	0	2	2	0	0	2	0	0	2	1	1	1	2	0	2	1	0	2	2	0	0	1	0	1	1	0	0	1
431	0	2	0	1	0	0	1	2	1	1	1	0	1	1	1	0	0	0	0	0	0	0	2	2	0	0	2	0	1	2	1	1	0	2	0	2	1	0	1	0	1	0	1	0	0	0	0	1	0
432	0	1	1	0	0	1	2	0	1	1	1	1	1	0	0	1	0	1	0	0	0	0	2	2	0	1	0	0	0	1	1	1	1	1	0	2	2	1	1	0	1	1	1	1	2	0	1	1	0
433	0	1	1	0	0	1	2	2	1	1	0	0	0	0	0	0	0	0	0	0	0	0	1	1	1	1	1	0	1	2	0	1	1	2	0	2	1	0	2	2	1	0	1	0	1	1	1	1	0
434	0	1	1	0	0	0	2	1	1	0	0	0	0	0	0	0	1	2	1	1	1	0	2	2	0	0	2	2	1	2	1	1	1	2	0	2	2	0	1	1	0	0	0	0	0	1	0	1	1
435	0	1	2	1	0	0	1	2	1	1	1	0	1	1	1	0	0	0	0	0	0	0	2	2	0	1	1	2	2	1	2	1	1	2	0	2	0	0	1	0	1	0	1	0	1	1	0	2	0
436	1	2	1	1	0	0	1	1	1	1	0	1	1	0	1	1	0	1	1	1	1	0	1	1	0	0	2	0	0	1	0	2	2	0	1	0	1	0	0	0	0	0	0	0	0	1	1	0	0
437	1	2	1	0	0	0	2	2	2	2	0	0	2	2	2	1	0	1	1	1	0	0	1	1	1	1	2	1	1	2	1	1	1	1	1	1	2	0	2	2	0	0	1	0	1	0	0	1	1
438	1	1	2	0	1	1	1	2	1	1	0	1	1	0	0	0	0	1	0	0	0	1	2	2	0	0	2	0	0	2	0	1	1	2	1	1	2	1	1	1	0	1	1	0	1	0	0	1	1
439	0	1	1	1	1	1	2	0	2	2	0	0	1	1	1	0	0	1	1	0	0	0	2	2	0	1	0	1	1	1	1	1	1	1	1	1	2	0	2	2	0	0	0	0	0	0	1	0	0
440	1	1	1	0	0	0	2	1	2	1	0	0	0	0	0	0	0	1	0	0	0	0	1	1	0	0	2	1	1	1	1	1	1	1	1	1	1	0	0	0	0	0	1	0	1	0	0	1	1
441	1	2	1	1	0	0	1	1	1	1	0	1	1	0	1	1	0	1	1	0	0	0	0	1	0	1	1	1	1	1	1	0	0	1	2	1	2	0	2	2	0	0	0	0	0	0	0	1	0
442	0	2	1	0	0	1	2	2	2	0	0	0	0	0	0	0	0	0	1	1	1	0	1	1	1	1	2	1	1	2	0	1	1	0	2	1	0	1	0	0	0	0	1	0	1	0	1	0	0
443	1	2	0	0	0	0	1	1	1	1	1	0	1	0	0	1	1	0	1	1	1	1	2	2	0	0	1	0	1	2	0	2	1	0	1	1	1	0	0	0	0	1	1	1	1	0	0	2	0
444	1	2	0	0	0	0	1	1	1	1	1	1	1	0	0	1	0	0	0	0	0	0	2	2	0	0	1	0	0	2	1	0	0	2	0	2	0	0	0	0	0	1	1	0	1	0	0	1	1
445	0	1	2	1	0	0	2	2	1	0	0	1	2	1	2	1	0	1	1	1	1	1	2	2	0	0	2	0	0	1	1	1	1	1	1	1	1	0	0	0	0	0	1	0	0	2	0	1	1
446	1	1	1	0	0	0	2	2	1	0	0	0	0	0	0	0	0	1	1	1	1	0	2	2	0	0	1	1	1	2	2	1	1	0	1	1	1	0	0	0	0	0	0	1	1	0	0	2	0
447	1	2	0	0	1	1	2	2	2	2	0	0	1	0	0	0	1	0	1	1	1	0	1	2	0	0	2	1	1	2	0	0	0	2	0	2	0	0	0	0	0	0	1	0	1	0	0	0	0
448	1	1	1	1	0	0	1	2	0	0	1	0	1	1	1	0	1	2	1	1	1	0	2	2	0	0	2	0	0	1	1	1	1	0	2	0	1	0	0	0	0	0	0	1	0	0	1	0	0
449	1	1	1	0	0	0	2	0	2	2	0	1	1	0	1	1	0	1	2	1	1	0	1	1	1	1	1	1	1	1	1	1	1	0	1	1	2	0	2	2	0	0	0	0	1	0	0	0	1
450	0	0	2	0	1	1	1	2	1	0	1	0	0	0	0	0	0	0	0	0	0	0	2	2	0	0	1	0	0	1	1	1	1	0	1	1	1	0	0	0	0	2	2	0	1	1	0	1	1
451	1	0	2	0	1	1	1	0	2	2	0	0	1	1	1	0	0	2	2	2	2	0	0	0	0	0	1	0	2	2	0	1	1	1	2	1	2	0	1	1	0	0	0	0	0	0	0	1	0
452	0	1	1	0	0	0	2	1	2	1	0	0	0	0	0	0	0	0	0	0	0	0	2	2	0	1	1	0	2	2	0	1	0	1	1	1	0	0	0	0	0	1	1	1	1	0	0	2	0
453	0	2	0	1	0	0	2	0	2	2	0	0	1	1	1	0	0	0	0	0	0	0	1	1	0	0	2	0	0	2	2	1	1	1	1	1	2	0	0	0	0	0	1	0	1	0	0	0	1
454	1	0	1	0	0	0	1	1	2	1	0	2	2	2	2	0	0	2	1	1	1	0	1	1	0	0	1	0	1	2	0	1	0	2	0	2	1	0	1	0	1	0	0	1	1	1	0	2	0
455	1	2	1	1	0	0	1	2	0	0	1	1	1	2	2	0	0	1	1	1	1	0	1	1	0	0	0	1	1	1	1	0	0	2	0	2	1	1	0	0	0	0	2	0	2	1	0	0	1
456	1	2	1	0	1	1	1	1	1	0	1	1	2	1	1	0	0	1	1	1	1	0	2	2	0	0	2	0	0	2	1	2	2	1	1	1	1	1	0	0	0	0	0	0	2	0	1	0	0
457	1	1	1	0	0	0	2	0	2	2	0	1	1	1	1	0	0	1	1	1	1	0	2	2	0	0	1	0	1	2	1	1	1	2	0	2	0	0	0	0	0	1	1	0	1	0	0	0	1
458	1	2	1	0	1	1	1	2	1	1	1	0	1	1	1	0	0	2	2	1	0	0	2	2	0	0	2	1	1	2	1	2	2	2	0	2	2	0	2	1	1	1	2	0	1	1	0	2	0
459	0	1	1	1	0	0	2	2	2	1	0	0	1	0	0	0	0	1	1	1	1	0	2	2	0	0	2	0	0	2	1	1	1	1	0	2	2	0	1	1	0	0	0	0	0	0	0	2	0
460	0	1	2	2	0	0	1	2	1	1	0	0	1	0	0	0	0	1	0	0	0	0	1	1	0	0	1	0	2	2	0	2	1	0	1	1	1	0	0	0	0	0	1	0	0	0	0	1	0
461	0	2	1	0	0	0	2	2	2	0	1	0	2	2	2	0	0	1	1	1	1	0	1	1	1	1	1	0	1	2	0	1	0	2	2	0	1	0	0	0	0	0	0	0	0	0	0	0	1
462	0	1	1	0	1	1	0	2	0	0	2	0	2	2	2	1	0	0	2	1	1	0	2	2	0	0	1	0	0	2	0	1	1	1	0	2	1	0	1	0	1	0	0	1	0	0	0	2	0
463	1	1	2	1	0	0	1	2	0	0	1	0	0	0	0	0	0	1	1	0	0	1	1	2	0	1	2	1	1	2	2	0	0	1	0	2	1	0	0	0	0	0	0	0	0	0	1	1	0
464	1	2	2	1	0	0	2	2	2	1	0	0	1	0	0	0	0	1	1	1	0	0	0	1	1	1	1	0	0	2	0	1	2	1	1	1	2	0	1	1	0	0	0	0	0	0	0	0	0
465	0	1	1	0	0	0	2	1	2	1	0	1	1	0	0	0	0	0	0	0	0	0	2	2	0	0	1	0	1	2	0	1	1	2	0	2	1	0	1	1	0	0	0	1	0	1	1	1	0
466	0	1	2	1	0	0	2	2	0	0	0	0	1	1	1	0	0	0	1	1	1	0	2	2	0	0	2	0	0	2	2	1	0	2	0	2	1	0	0	0	0	0	0	0	0	1	0	2	0
467	0	2	0	1	0	0	2	2	1	1	0	1	1	0	0	0	0	0	0	0	0	0	2	2	0	0	1	0	0	2	1	0	1	1	1	1	1	1	1	1	0	0	0	0	1	0	0	2	0
468	1	1	0	0	0	0	1	1	2	2	0	1	2	2	2	0	0	1	0	0	0	0	1	2	0	0	1	0	1	2	1	2	2	1	1	1	1	0	1	1	1	0	1	0	0	0	0	2	0
469	0	1	2	1	0	0	2	2	2	1	0	0	1	1	1	0	0	0	0	0	0	0	1	1	1	1	2	0	0	1	0	1	1	1	1	1	2	0	2	2	1	1	1	0	1	0	0	1	0
470	0	1	1	1	0	0	2	0	2	2	0	1	2	2	2	0	0	0	0	0	0	0	1	1	0	0	2	0	0	1	2	2	1	2	0	2	0	0	0	0	0	0	0	0	1	1	1	0	1
471	1	1	1	0	0	0	1	2	0	0	1	1	1	0	0	0	0	0	0	0	0	0	1	1	1	1	1	0	1	2	1	1	1	2	0	2	2	0	2	2	0	0	0	1	0	1	1	0	0
472	1	1	1	1	0	0	1	2	0	0	1	0	0	0	0	0	0	2	2	1	0	0	2	2	0	0	1	0	1	2	1	0	0	2	0	2	1	0	0	0	0	0	0	0	2	1	0	2	0
473	0	0	2	0	0	0	2	2	1	1	0	1	1	0	0	0	1	2	2	2	2	0	2	2	0	0	1	1	1	1	1	1	0	1	1	1	2	0	1	1	0	0	2	0	2	1	0	1	0
474	1	1	2	1	0	0	2	2	2	0	0	0	0	0	0	0	0	0	0	0	0	0	2	2	0	0	2	1	1	2	1	1	1	0	1	1	2	1	0	0	0	0	1	0	2	2	0	1	0
475	1	1	2	2	0	0	1	1	1	1	0	0	0	0	0	0	0	0	0	0	0	0	2	2	0	0	2	0	0	2	1	1	2	0	0	2	1	0	0	0	0	2	2	0	0	0	0	1	1
476	1	2	0	0	0	0	1	2	0	0	2	1	1	0	0	0	0	1	0	0	0	0	2	2	0	0	0	1	1	1	1	0	0	2	0	2	1	0	1	1	0	0	0	0	0	0	0	1	0
477	1	1	1	0	0	0	1	2	1	1	0	1	1	1	1	0	0	1	1	2	1	0	2	2	0	0	0	1	2	1	1	0	0	2	0	2	2	1	0	0	0	0	0	0	0	1	0	0	1
478	0	1	0	0	0	0	2	0	2	2	0	0	1	1	1	0	0	0	1	0	0	0	2	2	0	0	2	0	0	1	0	0	0	2	0	2	1	0	0	0	0	1	1	0	0	0	1	1	0
479	1	2	1	0	0	0	1	2	0	0	1	0	0	0	0	0	0	0	0	0	0	0	2	2	0	1	1	0	1	2	1	2	1	1	1	1	1	0	0	0	0	0	0	1	0	0	0	2	0
480	0	1	1	0	0	0	2	0	2	2	0	0	1	1	1	0	1	2	1	1	1	0	2	2	0	0	2	1	1	1	1	2	2	1	1	1	1	0	1	0	1	0	2	0	2	1	0	1	0
481	1	1	1	0	0	1	2	2	1	0	0	0	1	1	1	0	0	1	2	1	1	0	2	2	0	1	1	0	0	2	0	0	0	2	0	2	1	0	0	0	0	0	1	0	0	0	0	1	0
482	1	2	0	0	0	0	2	1	2	1	0	0	0	0	0	0	0	2	2	1	1	0	1	1	0	0	1	0	0	1	2	0	0	2	0	2	2	1	1	1	0	0	0	0	0	1	0	1	0
483	1	1	1	1	0	0	2	2	2	0	0	1	1	0	0	0	0	1	1	0	0	0	2	2	0	0	1	1	1	1	1	1	1	1	1	1	1	0	0	0	1	1	1	1	1	0	0	0	0
484	1	1	1	1	0	0	1	1	1	0	1	0	0	1	1	0	1	2	2	2	2	0	1	1	0	0	1	2	2	2	2	1	1	0	1	1	1	0	0	0	0	0	1	0	1	1	0	0	0
485	0	1	1	0	0	0	2	1	2	1	0	1	1	0	1	1	0	0	0	0	0	0	2	2	0	0	1	1	1	1	1	0	0	1	2	0	0	1	0	0	0	0	0	0	0	0	0	1	0
486	1	0	2	0	0	0	1	1	1	1	1	1	2	1	1	0	1	2	1	1	0	1	2	2	0	0	1	0	0	1	1	1	1	2	0	2	1	0	0	0	0	0	0	0	0	0	0	2	0
487	0	1	1	0	1	1	2	2	2	1	0	0	1	0	0	1	0	2	2	1	1	0	2	2	0	1	2	0	0	2	0	1	1	1	1	1	1	1	0	0	0	0	1	0	1	1	1	0	0
488	1	2	0	0	0	0	2	2	0	0	0	0	1	1	1	0	0	0	1	1	1	0	2	2	0	0	2	0	1	2	1	1	2	1	0	2	0	0	1	1	0	0	1	0	1	0	0	1	0
489	1	1	1	1	0	1	2	1	2	0	0	0	0	0	0	0	0	0	0	0	0	0	2	2	0	0	1	0	1	2	0	1	1	2	0	2	1	0	0	0	0	0	0	1	0	0	0	2	0
490	1	2	1	1	0	0	2	1	2	2	0	0	0	0	0	0	0	0	0	0	0	0	2	2	0	0	1	0	0	2	0	1	1	2	0	2	2	1	0	0	0	0	1	0	0	1	0	2	0
491	1	1	2	1	0	0	2	1	2	2	0	0	1	1	1	0	0	1	2	1	1	0	2	2	0	0	2	1	1	2	2	1	1	0	1	1	2	0	1	1	0	0	0	0	0	1	0	0	0
492	0	1	2	0	0	0	2	2	2	1	0	0	1	1	1	0	0	2	1	1	1	0	2	2	0	0	1	0	0	2	2	0	0	1	2	0	1	1	0	0	0	0	0	0	0	0	0	2	0
493	1	1	1	0	0	0	2	2	1	1	0	0	0	0	0	0	0	0	0	0	0	0	1	1	0	0	2	0	0	2	1	1	1	1	1	1	1	1	0	0	0	0	1	0	1	0	0	1	0
494	0	1	1	0	1	2	2	1	1	1	0	1	1	0	0	0	1	1	0	1	1	0	2	2	0	0	2	0	0	1	0	2	2	1	1	1	0	0	0	0	0	1	1	0	1	0	0	2	0
495	0	2	1	0	0	0	2	2	1	1	0	0	1	0	0	0	0	1	1	1	1	0	2	2	0	0	0	2	2	2	2	1	1	1	1	1	1	0	1	1	0	1	1	1	2	0	0	1	0
496	0	2	1	0	1	1	2	0	2	2	0	0	0	0	0	0	0	0	1	1	1	0	1	1	1	1	1	1	1	2	2	0	0	2	0	2	2	0	1	0	2	0	1	0	1	0	0	2	0
497	1	0	2	1	0	0	2	0	2	2	0	0	1	1	1	0	0	0	0	0	0	0	2	2	0	0	2	1	1	2	2	0	0	1	0	2	1	0	0	0	0	1	1	0	1	1	1	1	1
498	1	0	2	0	1	1	1	1	1	1	1	0	1	1	1	0	0	0	1	0	0	0	1	1	1	1	1	1	1	1	1	2	1	1	0	2	0	0	1	1	0	1	2	0	1	1	0	1	1
499	1	1	1	1	0	0	2	2	1	0	1	1	1	0	0	0	0	1	1	1	0	0	2	2	0	1	1	1	1	1	2	1	1	2	0	2	1	0	1	1	0	0	1	1	0	0	0	1	0
500	1	0	2	0	2	2	0	2	0	0	2	0	0	0	0	0	0	1	1	1	1	0	2	2	0	0	0	1	1	1	1	0	0	2	0	2	1	0	1	1	0	0	1	0	1	1	0	2	0
501	1	2	1	0	0	0	1	2	1	1	1	1	1	1	1	0	1	1	0	0	0	0	2	2	0	0	2	0	0	2	0	2	2	0	1	0	0	0	0	0	0	0	0	1	0	0	0	1	1
502	1	2	0	0	0	0	1	1	2	1	0	0	1	1	1	0	0	1	0	0	0	0	2	2	0	1	2	0	0	2	1	2	2	0	2	0	1	0	0	0	0	0	0	0	1	1	0	2	0
503	0	1	1	0	0	0	1	2	0	0	0	2	2	2	2	0	0	1	1	1	1	0	2	2	0	0	2	0	0	2	0	1	1	1	0	2	0	0	0	0	0	0	0	0	1	1	0	1	1
504	1	1	2	1	0	0	2	1	1	1	0	2	2	1	2	1	0	0	0	0	0	0	2	2	0	0	2	0	0	2	2	1	0	2	0	2	1	0	2	2	1	1	1	0	1	0	2	0	0
505	0	2	1	0	0	0	1	2	1	1	1	0	0	0	0	0	0	0	1	0	0	0	0	0	0	0	0	0	1	2	0	0	0	2	0	1	2	0	1	0	1	0	0	0	0	0	0	0	1
506	1	1	1	0	0	0	1	1	0	0	1	0	0	0	0	0	0	1	1	1	1	0	1	1	0	1	0	0	1	2	0	1	0	1	1	1	1	0	0	0	0	0	0	0	0	0	1	1	0
507	1	1	1	0	1	1	2	1	1	1	0	0	0	0	0	0	0	0	0	0	0	1	2	2	0	0	2	0	0	2	0	0	0	2	0	2	1	0	2	2	0	0	0	2	0	0	0	1	0
508	1	1	2	0	1	1	1	1	1	1	1	1	1	0	1	1	1	1	0	0	0	1	0	1	1	1	2	2	2	2	1	1	1	2	1	2	2	0	1	0	1	0	1	0	2	2	0	2	0
509	0	1	2	1	0	0	2	1	2	1	0	1	1	1	1	0	0	2	1	1	1	0	2	2	0	0	2	0	0	2	1	1	1	1	0	2	0	0	0	0	0	2	2	0	1	0	0	2	0
510	0	2	0	0	0	0	1	2	1	1	1	0	1	1	1	0	0	1	1	1	1	0	1	2	0	0	2	0	0	2	1	0	2	0	2	1	2	0	1	1	0	0	0	1	1	1	0	2	0
511	1	1	1	0	0	0	2	1	2	2	0	1	1	0	0	0	0	0	0	0	0	0	2	2	0	1	0	0	0	1	1	1	0	2	0	2	1	1	0	0	0	0	0	0	0	0	0	1	1
512	1	1	0	1	0	0	2	2	2	1	0	0	0	0	0	0	0	0	0	0	0	0	2	2	0	0	1	0	0	1	2	1	1	1	1	1	2	0	1	1	0	0	0	0	1	1	0	2	0
513	1	2	1	0	0	0	1	2	1	0	1	0	1	1	1	0	0	1	1	1	1	0	2	2	0	0	1	1	1	1	1	1	0	1	1	1	0	0	0	0	0	0	0	0	0	1	0	2	0
514	0	2	0	0	0	0	2	2	1	0	0	0	0	0	0	0	0	0	0	0	0	0	1	1	1	1	1	0	0	2	1	1	1	1	1	1	1	0	0	0	0	0	0	0	0	0	0	1	0
515	1	1	1	0	1	1	1	1	1	1	0	0	0	0	0	0	0	0	1	1	1	0	2	2	0	0	2	0	0	1	0	1	2	1	1	1	1	0	1	1	0	1	1	0	0	1	0	0	0
516	0	0	2	0	1	1	2	2	1	1	0	1	1	0	1	1	0	0	0	0	0	0	0	1	1	1	2	0	0	2	1	0	0	1	0	2	1	0	1	1	0	0	0	0	0	0	0	0	1
517	1	1	2	1	1	1	1	1	1	1	0	0	1	0	0	0	0	0	0	0	0	0	2	2	0	0	1	1	1	1	2	1	1	2	0	2	2	0	1	1	0	1	1	0	1	0	0	2	0
518	1	1	2	1	0	0	2	0	2	2	0	0	1	1	1	0	0	1	0	0	0	0	1	1	1	1	1	0	1	2	0	2	2	0	1	1	2	0	2	2	0	1	1	1	0	1	0	1	0
519	0	0	2	1	1	1	2	2	1	1	0	0	0	0	0	0	0	1	0	0	0	0	2	2	0	0	1	0	0	2	0	2	2	0	2	0	1	0	0	0	1	0	0	0	0	0	0	2	0
520	0	0	2	0	1	1	2	0	2	2	0	0	1	1	1	0	0	1	1	1	1	0	2	2	0	0	0	0	1	2	0	1	1	1	0	2	2	0	0	0	0	0	1	0	1	0	0	1	0
521	0	1	1	0	1	1	1	0	2	2	0	0	1	1	1	0	0	0	1	1	1	0	1	1	1	1	2	1	1	1	1	2	1	0	1	1	0	0	0	0	0	0	0	0	0	0	0	1	1
522	1	0	2	0	0	0	2	1	1	1	0	0	0	0	0	0	0	2	0	0	0	0	2	2	0	0	1	0	2	2	0	2	2	1	2	0	2	1	1	1	0	0	0	0	0	1	0	1	1
523	0	2	0	1	0	0	0	2	0	0	1	0	0	0	0	0	0	1	1	1	1	0	2	2	0	0	2	0	0	2	1	1	0	1	1	1	2	0	1	1	0	0	0	0	0	0	0	1	0
524	0	0	2	0	1	1	2	1	2	2	0	0	1	1	1	0	0	0	0	0	0	0	2	2	0	0	2	0	0	2	0	1	1	1	1	1	1	1	0	0	0	1	1	0	0	0	0	1	0
525	1	1	2	1	0	0	1	2	1	1	1	0	1	1	1	0	0	2	0	1	0	0	2	2	0	0	0	0	0	1	1	2	1	0	0	2	1	0	1	1	0	2	2	0	1	0	0	1	0
526	1	1	1	0	0	0	1	1	1	1	1	0	1	1	1	1	0	1	1	1	1	0	2	2	0	0	2	1	1	2	0	0	1	1	1	1	1	0	0	0	0	1	1	1	1	0	0	1	1
527	1	1	1	0	1	1	1	2	1	0	1	0	1	1	0	0	0	1	1	1	1	0	2	2	0	1	1	1	2	2	0	1	1	1	1	1	1	0	1	0	1	0	0	0	2	1	0	1	0
528	0	1	1	1	0	0	2	2	2	1	0	0	0	0	0	0	1	2	0	0	0	0	2	2	0	0	1	0	0	2	1	0	0	2	0	2	2	0	1	1	0	0	0	0	0	0	0	1	1
529	0	1	1	0	0	0	0	2	0	0	2	0	2	2	2	0	0	1	0	0	0	0	2	2	0	0	1	2	2	2	0	1	2	1	1	1	1	0	2	2	0	0	0	0	0	0	0	2	0
530	1	1	1	0	0	0	2	1	2	1	1	0	1	1	1	1	0	1	1	1	1	0	2	2	0	1	2	1	1	2	1	2	2	0	1	1	2	0	2	2	0	0	1	0	1	0	0	1	0
531	0	1	1	0	0	0	0	2	0	0	2	0	0	0	0	0	0	1	1	1	1	0	2	2	0	0	1	1	1	2	2	1	1	1	1	1	1	0	1	0	1	0	1	0	0	2	0	2	0
532	1	1	2	0	1	1	1	1	1	1	1	0	1	1	1	0	0	1	1	1	1	0	2	2	0	0	2	0	0	2	2	1	0	2	2	0	1	0	0	0	0	0	0	0	1	1	1	1	0
533	0	0	2	1	0	0	1	2	1	0	1	1	1	0	0	0	0	1	0	0	0	0	2	2	0	0	0	0	0	1	2	0	0	2	0	2	0	0	0	1	0	1	1	0	2	1	0	2	0
534	1	0	1	0	0	0	2	1	1	0	0	0	0	0	0	0	0	0	0	0	0	0	2	2	0	1	2	0	0	2	0	1	1	2	0	2	2	0	0	0	0	1	2	0	0	0	0	0	1
535	1	2	0	1	0	0	1	1	1	1	1	0	0	0	0	0	0	1	1	1	1	0	2	2	0	1	1	1	1	2	2	2	1	2	0	2	1	0	0	0	0	0	0	0	0	0	0	2	0
536	1	1	1	0	1	1	2	1	2	2	0	0	0	0	0	0	0	1	0	0	0	0	2	2	0	0	1	1	2	2	0	0	0	1	1	1	2	0	1	0	1	0	0	0	0	0	0	1	0
537	1	1	1	0	0	0	1	2	0	0	0	0	0	0	0	0	1	2	2	2	2	0	2	2	0	1	2	1	1	2	0	1	2	1	2	1	2	0	0	0	0	0	0	0	0	0	0	0	2
538	0	1	1	0	0	0	2	1	2	2	0	0	0	0	0	0	0	0	0	1	1	0	2	2	0	0	1	1	2	2	1	1	0	2	0	2	1	1	0	0	0	0	0	0	1	1	1	0	1
539	0	1	2	1	0	0	1	1	1	1	0	0	1	2	1	0	0	0	0	1	0	0	2	2	0	0	1	1	2	2	1	1	1	0	0	2	2	0	1	1	0	0	0	0	0	0	0	2	0
540	0	1	1	0	0	1	2	1	2	0	0	0	1	1	1	1	0	1	0	0	0	0	0	1	1	1	2	0	0	1	0	1	1	2	1	2	2	0	1	1	1	0	0	1	0	0	0	1	0
541	0	1	1	0	0	0	2	1	2	1	0	0	0	0	0	0	0	0	0	0	0	0	0	0	1	1	2	0	0	2	1	2	2	1	1	1	0	0	0	0	0	0	0	0	0	0	0	1	1
542	1	2	1	1	0	0	2	2	2	1	0	0	0	0	0	0	0	2	2	1	0	0	2	2	0	1	0	2	2	2	2	1	1	2	0	2	1	0	1	1	0	0	1	0	1	1	0	0	1
543	1	1	1	0	0	0	1	2	0	0	0	0	0	0	0	0	0	0	0	0	0	0	1	1	0	0	2	0	0	2	0	1	1	2	1	1	1	1	0	0	0	0	0	1	1	1	0	0	0
544	1	1	1	0	0	0	2	0	2	1	0	1	1	0	0	0	0	0	0	0	0	0	2	2	0	0	1	0	1	2	0	2	1	0	1	0	0	0	0	0	0	0	0	0	1	0	0	2	0
545	0	1	1	0	0	0	1	2	1	0	1	1	1	0	0	0	1	2	0	0	0	0	1	1	0	0	2	0	0	2	1	0	1	1	1	1	2	0	0	1	0	0	0	0	0	0	0	1	0
546	0	2	0	0	0	0	2	2	2	1	0	0	1	1	1	0	0	1	0	0	0	0	2	2	0	0	2	0	0	2	1	1	1	2	1	1	1	1	0	0	1	1	1	0	1	0	0	1	0
547	0	1	1	0	0	0	2	1	1	0	1	1	1	0	0	1	0	2	2	2	1	0	2	2	0	1	1	0	1	2	1	0	0	2	0	2	2	0	1	1	0	0	1	0	1	1	0	2	0
548	0	0	2	0	0	1	2	2	2	0	1	0	0	0	0	0	0	1	0	0	0	0	2	2	0	0	2	0	0	2	1	1	1	0	1	1	2	0	2	2	0	0	0	0	1	0	0	1	1
549	1	2	0	0	0	0	0	1	1	1	1	0	0	0	0	0	0	1	0	0	0	0	1	1	0	0	1	1	1	1	2	2	2	1	1	1	1	0	0	0	0	0	0	1	0	1	0	2	0
550	0	0	2	0	1	1	2	2	0	0	0	0	1	0	0	0	0	0	0	0	0	0	1	1	1	1	2	0	0	2	0	2	1	0	1	1	0	0	0	0	0	0	1	1	1	2	0	2	0
551	0	2	1	0	0	0	2	2	2	1	0	0	0	0	0	0	0	1	1	1	1	0	2	2	0	0	1	0	1	2	0	1	1	2	0	2	0	0	1	0	1	0	0	1	0	1	0	2	0
552	0	1	1	1	0	0	2	0	2	2	0	0	1	1	1	0	0	1	0	0	0	0	2	2	0	0	2	1	1	2	2	1	1	1	1	1	2	0	1	1	0	0	0	0	2	1	1	1	0
553	0	1	1	0	0	0	2	2	1	0	1	1	1	0	0	0	0	1	1	1	1	0	2	2	0	0	2	0	0	2	1	1	1	1	1	1	0	0	1	1	0	0	0	1	0	0	0	1	1
554	0	2	1	0	0	0	1	1	2	2	0	0	0	0	0	0	0	1	1	1	1	0	2	2	0	1	1	1	1	1	2	0	1	1	0	2	1	0	1	0	1	0	0	0	1	0	0	2	0
555	1	1	2	1	0	0	1	2	0	0	0	0	0	0	0	0	0	0	0	0	0	0	2	2	0	1	2	1	1	2	1	1	1	1	2	1	2	0	1	1	0	0	1	0	1	0	0	1	1
556	0	0	2	0	0	0	2	1	2	2	0	0	2	1	1	1	0	0	0	0	0	0	2	2	0	0	2	0	0	2	0	1	1	1	0	2	1	0	1	1	0	0	1	0	0	2	0	2	0
557	1	1	1	0	0	1	1	2	0	0	1	0	0	0	0	0	0	1	1	1	0	0	2	2	0	0	0	1	1	0	1	1	1	1	1	1	0	0	0	0	0	0	1	0	1	0	0	1	1
558	1	1	1	0	0	0	2	1	2	1	0	1	1	0	0	0	0	1	1	1	1	1	1	1	0	0	2	0	0	2	1	0	0	2	0	2	1	0	1	1	0	0	1	0	1	2	0	1	1
559	1	1	1	1	0	0	1	2	0	0	2	0	0	0	0	0	0	1	1	1	1	0	2	2	0	1	2	0	1	2	1	2	2	0	1	1	2	1	0	0	0	1	1	0	1	1	0	2	0
560	1	0	1	0	0	0	1	2	0	0	1	1	1	0	1	1	0	1	0	0	0	0	2	2	0	0	2	1	1	2	1	1	1	1	0	2	1	0	1	1	0	0	0	0	0	0	0	1	0
561	1	1	2	1	0	0	2	2	2	1	0	0	1	1	1	0	0	1	0	0	0	0	1	1	0	1	2	1	1	2	0	0	0	2	0	2	1	0	2	2	0	0	1	0	1	1	0	1	0
562	0	1	1	0	0	0	2	1	1	1	0	0	0	0	0	0	0	1	1	1	1	0	2	2	0	0	1	0	0	1	1	1	1	1	0	2	2	0	1	1	0	0	0	0	0	0	0	0	1
563	1	0	2	0	0	0	2	2	1	1	0	1	1	1	1	0	0	2	0	0	0	0	2	2	0	0	1	0	2	2	0	1	1	1	1	1	2	0	1	0	1	2	2	0	0	2	0	1	0
564	0	0	2	0	0	0	2	0	2	1	1	0	2	2	2	0	0	0	0	0	0	0	2	2	0	0	1	0	1	2	0	1	1	2	0	2	1	1	0	0	0	0	0	0	0	0	0	2	0
565	0	2	0	0	0	0	2	0	2	1	0	0	0	0	0	0	0	0	0	0	0	0	2	2	0	0	2	0	0	2	0	2	2	1	0	2	2	0	0	0	0	0	1	0	1	0	0	2	0
566	0	0	2	1	1	1	2	1	2	1	0	1	2	1	1	1	0	1	2	1	1	0	1	2	0	0	2	0	0	2	0	1	1	1	1	1	1	0	0	0	0	0	0	0	0	0	0	1	0
567	1	0	2	0	0	0	2	1	2	2	0	1	1	0	0	0	0	0	0	0	0	0	2	2	0	0	1	1	1	2	0	1	2	2	0	2	0	0	0	0	0	1	1	0	0	0	0	0	0
568	0	1	1	0	0	0	1	1	2	2	0	0	2	1	1	1	0	1	1	1	1	0	1	1	1	1	1	2	2	1	2	1	1	0	2	0	0	0	1	0	1	1	1	0	1	1	1	0	0
569	0	1	2	1	0	0	2	0	2	2	0	0	0	0	0	0	1	1	1	1	0	0	1	1	0	0	1	1	1	1	2	2	1	2	0	2	2	0	1	1	0	0	1	0	1	2	0	1	0
570	0	1	1	0	0	0	1	1	1	0	1	1	2	1	1	0	1	2	1	0	0	0	2	2	0	0	2	0	0	2	1	1	1	1	1	1	2	0	1	1	0	0	0	0	0	0	0	1	1
571	1	2	1	0	0	0	0	1	1	1	1	1	2	1	1	0	0	2	1	0	0	0	2	2	0	0	1	0	1	2	0	1	1	1	1	1	0	0	0	0	0	2	2	0	0	0	0	2	0
572	0	1	2	1	0	0	2	2	1	1	0	0	0	0	0	0	0	1	1	1	0	0	1	1	1	1	1	0	1	2	0	1	1	1	0	2	0	0	0	0	0	0	1	0	1	0	0	2	0
573	0	2	0	0	0	0	2	0	2	1	0	0	0	0	0	0	0	2	1	1	1	0	2	2	0	0	2	1	1	1	0	1	0	2	0	2	0	0	0	1	0	0	1	0	0	0	0	2	0
574	0	1	1	1	1	1	2	2	2	1	0	1	1	0	0	0	1	2	2	2	2	0	2	2	0	0	1	0	1	2	1	1	0	1	1	1	0	0	0	0	0	0	0	0	0	0	0	2	0
575	0	0	2	0	1	1	1	1	2	2	1	0	0	0	0	0	0	1	0	1	0	0	2	2	0	1	2	0	0	2	0	1	1	1	1	1	2	0	0	0	0	0	0	0	0	0	0	2	0
576	1	1	2	1	0	0	1	2	1	1	1	0	1	1	0	0	1	0	1	1	1	1	1	2	0	0	2	0	0	2	1	1	1	2	0	2	1	0	1	1	0	0	0	0	1	0	0	2	0
577	1	0	2	0	1	1	2	2	2	1	0	1	2	1	1	1	0	1	0	0	0	0	2	2	0	0	2	1	1	2	1	2	1	2	0	2	2	0	0	0	0	0	1	0	1	1	0	1	1
578	1	1	1	1	0	0	1	2	1	1	1	2	2	0	0	0	0	2	2	1	0	0	1	1	1	1	0	0	1	2	0	2	1	0	0	2	1	0	1	1	0	0	0	0	0	0	0	1	0
579	0	2	0	0	0	0	2	0	2	2	0	0	0	0	0	0	0	0	0	1	0	0	2	2	0	0	2	1	1	2	0	1	1	1	0	2	2	0	2	2	0	0	0	0	0	0	0	2	0
580	1	0	2	0	0	0	2	1	1	1	0	0	1	1	1	0	0	1	0	0	0	0	1	1	0	0	2	0	0	2	2	1	1	0	2	1	2	0	0	0	0	0	1	0	1	0	1	1	0
581	1	2	1	0	0	1	2	1	0	0	0	1	1	0	0	0	0	0	0	1	0	0	2	2	0	0	1	0	0	1	1	1	0	1	1	1	2	0	2	2	0	0	1	0	1	0	1	1	0
582	1	1	2	0	0	0	1	1	1	1	1	0	1	1	1	0	0	0	0	0	0	0	2	2	0	0	1	1	1	1	2	2	2	1	1	1	1	0	0	0	0	0	1	0	1	0	0	1	0
583	0	1	1	0	0	0	2	1	2	1	0	0	0	0	0	0	0	1	1	1	0	0	2	2	0	0	1	0	1	2	0	2	2	0	2	0	2	0	1	1	0	1	1	0	1	0	0	1	0
584	0	1	2	1	0	0	0	1	1	1	1	1	1	0	0	0	0	0	0	1	1	0	1	1	1	1	1	0	1	2	0	1	2	2	0	2	1	0	0	0	0	0	0	0	1	1	0	0	1
585	1	0	2	2	1	1	2	1	1	1	0	0	0	0	0	0	0	0	0	0	0	0	2	2	0	0	2	0	0	2	0	1	0	2	0	2	1	0	1	1	0	0	1	0	1	1	0	0	1
586	1	2	0	1	0	0	2	2	0	0	0	0	0	0	0	0	0	1	2	1	1	0	2	2	0	1	2	0	0	1	1	1	0	1	1	1	2	1	0	0	0	1	1	0	0	0	0	2	0
587	0	1	1	1	0	0	2	1	1	1	0	0	2	1	1	1	0	1	1	1	1	1	2	2	0	0	1	0	0	1	2	2	1	1	1	1	0	0	0	0	0	0	0	1	1	0	0	1	1
588	1	2	1	1	0	0	1	1	1	1	1	0	0	0	0	0	0	1	2	2	1	0	1	1	1	1	1	1	1	2	2	2	2	0	2	0	1	1	1	1	0	0	1	0	1	0	0	2	0
589	1	1	1	0	1	1	1	1	2	2	0	1	1	0	0	1	0	0	0	0	0	0	2	2	0	0	1	0	1	2	1	0	0	2	0	2	0	0	0	0	0	0	0	0	0	0	0	0	1
590	0	2	1	0	0	0	1	1	1	1	1	0	0	0	0	0	0	2	1	0	0	0	1	2	0	0	1	2	2	2	2	1	0	1	1	1	2	0	1	1	0	0	0	0	0	0	0	2	0
591	1	1	2	0	0	0	2	0	2	2	0	0	0	0	0	0	1	1	0	0	0	0	2	2	0	0	2	1	1	2	1	2	1	0	1	1	2	0	1	1	0	0	1	0	1	1	0	2	0
592	0	1	1	0	0	0	1	1	1	1	1	2	2	1	1	0	0	0	0	0	0	0	2	2	0	0	2	0	0	2	1	2	1	1	0	2	2	0	2	2	0	0	0	0	1	1	0	0	1
593	1	1	1	0	0	0	2	0	1	1	1	0	1	1	0	0	0	1	0	0	0	1	2	2	0	0	1	0	1	2	0	0	0	2	0	2	1	0	0	0	0	0	0	0	0	0	0	2	0
594	1	2	1	0	0	0	1	2	1	0	1	0	1	1	1	0	0	0	0	0	0	0	2	1	1	2	2	0	0	2	1	1	1	2	1	2	2	0	1	1	0	0	0	0	2	1	0	1	0
595	0	0	2	0	0	0	2	0	2	1	0	0	0	0	0	0	0	2	2	1	0	0	2	2	0	0	1	0	1	2	0	2	1	2	0	2	1	0	0	0	0	0	0	1	0	0	0	2	0
596	1	2	1	1	0	0	1	1	0	0	1	0	0	0	0	0	0	2	1	1	1	0	2	2	0	0	1	0	0	1	1	1	1	0	1	1	2	0	2	1	1	0	0	0	0	0	0	0	1
597	0	1	1	0	0	0	2	0	2	2	0	1	1	0	0	0	0	0	0	0	0	0	0	1	0	1	2	0	0	2	1	2	1	0	1	1	1	0	0	0	0	1	1	0	0	0	0	2	0
598	1	1	1	0	1	1	1	1	2	2	0	0	0	0	0	0	0	1	1	1	0	0	1	1	1	0	1	0	1	2	0	2	1	1	2	2	2	0	1	1	0	2	2	0	1	1	0	2	0
599	0	1	1	0	0	0	1	2	1	1	1	1	1	0	0	0	0	1	0	0	0	0	2	2	0	1	1	1	1	2	0	2	2	1	1	1	1	0	2	2	0	0	0	0	1	0	0	2	0
600	0	1	1	0	1	1	2	0	1	1	0	0	1	1	1	0	0	0	1	1	1	0	2	2	0	0	1	0	1	2	0	2	2	1	1	1	1	1	0	0	0	2	2	0	1	0	0	2	0
601	1	1	1	1	0	0	2	1	2	1	0	0	0	0	0	0	1	1	1	1	0	0	2	2	0	0	1	2	2	2	1	1	1	0	0	2	1	0	0	0	0	1	1	0	0	0	0	1	0
602	1	2	1	0	0	0	2	0	2	2	0	0	0	0	0	0	0	1	2	1	1	0	2	2	0	0	0	1	2	1	1	1	0	2	0	2	1	0	1	1	0	0	0	0	0	0	0	2	0
603	0	1	2	1	0	0	1	1	2	2	0	0	1	0	0	0	0	0	0	0	0	1	2	2	0	0	2	1	1	2	0	0	1	2	1	2	2	0	2	2	0	0	1	0	0	1	0	1	1
604	0	2	1	0	0	0	2	2	1	0	0	1	2	1	1	0	0	1	2	2	1	0	2	2	0	0	1	0	1	2	0	0	1	1	0	2	1	0	0	0	0	0	1	0	2	0	0	0	1
605	0	1	1	0	0	0	1	1	2	2	0	0	1	1	1	0	0	1	1	1	1	0	2	2	0	1	1	0	0	2	0	1	1	2	0	2	1	0	1	1	0	1	1	0	1	1	0	2	0
606	1	1	2	0	0	0	1	1	1	1	1	0	1	1	1	0	0	2	2	1	0	0	2	2	0	0	2	0	1	1	1	1	1	2	0	2	1	0	1	1	0	1	1	1	1	0	0	2	0
607	1	1	1	0	0	0	2	2	2	1	0	0	0	0	0	0	1	2	1	1	1	0	2	2	0	0	0	0	1	2	1	1	2	1	0	2	1	0	1	1	0	0	0	1	0	0	0	2	0
608	0	1	2	1	0	0	2	2	2	0	1	0	0	0	0	0	0	0	0	0	0	0	1	1	1	1	1	2	2	2	1	0	1	1	1	1	2	0	1	1	0	0	1	0	1	1	0	2	0
609	0	1	2	1	0	0	1	2	0	0	1	1	1	0	0	0	0	2	0	0	0	0	1	1	0	0	0	0	1	2	0	2	1	2	0	2	2	0	1	1	0	0	0	0	1	0	0	1	0
610	0	1	1	0	1	1	2	2	0	0	1	1	2	1	1	0	0	2	0	1	1	0	2	2	0	0	2	0	0	1	1	1	1	2	0	2	1	0	1	1	0	1	1	0	0	0	0	1	0
611	0	1	2	1	1	1	0	2	0	0	1	0	1	1	1	0	0	1	1	1	1	1	1	2	0	0	1	1	1	1	1	2	2	0	2	0	2	0	0	0	0	0	0	0	0	0	1	0	0
612	1	0	2	1	0	0	2	0	2	2	0	0	0	0	0	0	0	2	1	1	1	0	1	1	0	0	0	0	1	2	0	2	2	0	2	0	1	0	0	0	0	1	1	1	2	0	1	0	0
613	1	1	2	2	0	0	2	2	2	2	0	1	2	0	0	0	0	0	0	0	0	0	2	2	0	0	2	1	1	2	1	1	0	2	0	2	2	0	0	0	1	0	0	0	0	1	0	1	1
614	1	1	1	0	0	0	2	0	2	1	0	0	1	1	1	0	0	1	1	0	0	0	2	2	0	0	2	0	0	2	1	1	0	1	1	1	0	0	1	0	1	0	1	0	0	1	0	1	0
615	1	1	1	1	0	0	2	1	2	0	0	1	1	0	0	0	0	2	0	0	0	0	2	2	0	1	1	1	2	2	1	2	1	2	0	2	0	0	0	0	0	0	1	0	1	0	0	1	1
616	0	1	2	1	0	0	1	2	0	0	1	0	1	1	1	0	0	0	0	0	0	0	1	1	0	0	2	1	1	2	2	1	1	1	1	1	0	0	0	0	0	0	0	0	1	1	0	0	2
617	0	2	0	1	0	0	1	1	1	1	0	0	0	0	0	0	0	2	2	1	0	0	2	2	0	1	1	0	0	2	0	1	1	0	1	1	1	0	0	0	0	1	1	0	1	0	0	2	0
618	1	1	1	1	0	0	2	0	2	2	0	0	1	0	0	0	0	0	0	0	0	0	1	1	1	1	2	0	0	2	1	0	0	2	0	2	1	0	0	0	0	0	1	0	1	0	1	0	0
619	0	2	0	1	0	0	1	2	1	1	1	0	0	0	0	0	0	0	0	0	0	0	1	1	0	0	1	0	1	2	1	2	2	1	1	1	0	0	0	0	0	0	0	0	1	1	0	1	0
620	1	1	2	0	0	0	0	2	0	0	2	0	0	0	0	0	0	0	0	0	0	0	2	2	0	0	2	0	0	1	1	0	0	2	0	2	1	1	0	0	0	1	1	0	1	2	0	1	0
621	0	1	1	1	1	1	1	1	1	1	1	0	0	0	0	0	0	2	1	0	0	1	0	1	1	1	2	0	1	1	1	2	2	1	0	2	2	0	0	0	0	0	1	0	1	1	0	2	0
622	1	1	1	1	0	1	2	2	1	1	0	0	0	0	0	0	0	1	1	1	1	0	1	1	0	0	2	0	0	2	0	1	1	2	0	2	2	0	0	0	0	0	0	0	0	0	0	1	0
623	0	0	2	0	1	1	1	1	2	2	1	1	0	0	0	0	0	0	0	0	0	0	0	1	0	0	2	0	0	2	1	0	1	1	0	2	0	0	1	1	0	0	1	1	0	0	0	1	0
624	0	2	2	1	0	0	2	0	2	1	0	1	1	0	0	0	1	2	1	1	0	0	2	2	0	0	1	0	0	2	1	1	1	0	2	1	1	0	1	0	1	0	0	1	0	0	0	2	0
625	1	2	1	1	0	0	2	1	1	0	0	1	1	1	1	0	0	1	1	1	1	0	2	2	0	0	2	0	0	1	1	1	0	2	2	0	1	0	0	0	0	0	1	0	1	1	0	2	0
626	1	0	2	1	0	0	2	1	2	2	0	1	1	0	1	1	0	1	0	0	0	0	2	2	0	1	1	1	2	2	0	1	1	0	1	1	1	2	0	0	1	1	1	0	0	0	1	1	0
627	0	1	2	0	1	1	1	1	1	1	0	0	1	1	1	0	0	1	1	1	1	0	2	2	0	0	2	0	0	2	0	0	0	2	0	2	1	0	1	1	1	0	0	1	0	0	0	0	1
628	0	1	2	0	0	0	2	2	2	1	0	0	0	0	0	0	0	0	1	0	0	0	2	2	0	0	2	0	0	1	1	2	2	0	1	1	1	0	0	0	0	2	2	0	0	0	0	0	0
629	1	1	0	1	0	0	1	2	1	1	1	2	2	1	1	0	1	1	1	1	1	1	0	1	1	1	1	0	0	2	0	2	2	1	0	2	0	0	1	1	0	0	0	1	1	0	0	2	0
630	0	1	0	0	0	0	1	1	2	2	0	0	0	0	0	0	0	1	1	1	1	0	1	1	1	0	2	0	0	2	1	2	2	1	0	2	2	0	2	2	0	2	2	0	1	1	1	0	0
631	0	2	0	1	0	0	2	1	2	2	0	2	2	0	0	1	0	0	1	0	0	0	2	2	0	0	1	1	0	1	2	1	1	2	0	2	2	0	1	1	0	0	1	0	0	2	0	2	0
632	0	1	1	0	0	0	2	1	2	1	0	0	0	0	0	0	0	2	0	0	0	0	2	2	0	0	2	0	0	1	0	0	0	2	0	1	1	0	1	1	0	0	0	0	1	1	0	2	0
633	1	0	2	0	2	2	2	1	1	1	0	0	0	0	0	0	0	1	1	1	1	1	0	1	1	1	1	0	1	2	1	1	1	2	0	2	2	0	2	1	1	0	0	0	0	0	1	1	0
634	1	0	1	0	0	0	2	1	2	1	0	1	1	0	0	0	0	0	1	1	1	0	2	2	0	0	1	0	0	2	0	0	0	2	1	1	2	0	0	0	1	0	0	0	0	0	0	0	1
635	1	1	1	0	1	1	2	1	1	1	1	0	1	0	0	0	0	1	1	1	0	0	2	2	0	0	1	1	1	1	1	1	1	2	0	2	1	0	0	0	0	0	0	0	2	1	0	2	0
636	1	0	2	0	1	1	2	1	1	1	0	1	2	1	1	0	0	2	2	1	1	0	0	0	0	0	2	1	1	2	1	1	0	1	1	1	2	0	1	1	0	0	1	0	0	2	0	2	0
637	1	0	2	1	0	0	2	2	1	0	0	0	0	0	0	0	0	1	1	1	0	0	2	2	0	0	2	0	0	2	1	2	1	2	1	1	1	0	1	1	0	0	0	0	1	0	0	1	0
638	1	0	2	0	1	1	2	0	2	2	0	0	2	2	2	0	0	2	1	1	1	0	2	2	0	0	2	0	0	2	0	0	0	1	1	1	1	0	2	2	0	1	1	0	1	1	0	0	0
639	0	0	2	0	1	1	2	1	2	0	0	0	0	0	0	0	0	1	1	1	0	0	1	1	0	1	2	0	0	1	0	1	1	1	2	1	1	1	0	0	0	0	1	0	1	2	0	2	0
640	0	1	1	0	0	0	2	2	1	0	0	0	0	0	0	0	0	1	0	1	0	0	2	2	0	0	2	1	1	2	1	1	0	2	0	2	2	0	2	2	0	0	0	0	0	0	0	2	0
641	0	1	1	1	0	0	1	0	2	2	0	1	1	0	1	1	0	2	0	1	0	0	2	2	0	0	1	0	1	2	1	1	1	0	1	1	1	0	1	1	0	0	0	1	1	1	1	1	0
642	0	1	2	1	0	0	2	1	1	1	0	0	1	1	1	0	0	0	1	1	1	0	2	2	0	0	2	1	1	2	2	1	1	1	0	2	1	0	0	0	0	0	0	0	1	0	0	0	1
643	1	2	1	0	0	0	0	2	0	0	1	1	1	0	0	0	0	0	0	0	0	0	1	1	1	1	1	0	2	2	0	2	1	1	1	2	1	0	0	0	0	1	1	0	1	0	0	1	1
644	1	1	1	0	0	0	1	2	1	0	1	0	0	0	0	0	0	1	1	1	1	0	2	2	0	2	1	0	0	1	1	1	1	1	1	1	1	1	0	0	1	0	0	0	0	0	0	2	0
645	1	1	1	1	0	0	1	2	0	0	2	0	0	0	0	0	0	1	1	1	1	0	2	2	0	0	1	0	2	2	0	1	1	2	1	1	1	0	0	0	0	1	1	0	1	0	0	0	0
646	1	1	2	1	0	0	1	2	0	0	2	0	1	1	1	0	1	1	0	0	0	0	2	2	0	0	0	1	0	0	2	1	1	2	0	2	1	0	0	0	0	0	0	1	0	0	1	0	0
647	0	1	1	0	0	0	2	2	1	1	0	0	0	0	0	0	0	0	1	1	1	1	2	2	0	0	1	0	1	2	0	1	1	1	1	1	0	0	1	1	0	1	1	0	0	0	0	2	0
648	0	2	0	0	0	0	1	1	1	1	2	0	0	0	0	0	0	0	0	0	0	0	1	1	0	0	0	1	1	2	1	1	1	2	2	1	2	0	1	1	0	0	0	0	0	0	0	2	0
649	0	1	1	1	0	0	2	2	1	0	0	0	1	1	1	1	0	1	1	1	0	0	2	2	0	1	1	0	1	2	0	1	0	2	0	2	1	1	0	0	0	0	1	0	1	0	0	2	0
650	1	1	1	0	0	0	2	1	2	2	0	1	1	0	0	0	0	0	0	0	0	0	1	1	1	1	1	0	2	2	0	1	1	1	1	1	2	0	0	0	0	0	0	0	0	0	0	0	1
651	1	1	2	0	0	0	2	0	2	1	1	0	0	0	0	0	0	1	1	0	0	0	2	2	0	0	2	1	1	2	1	1	2	1	1	1	1	0	1	1	0	1	1	0	1	0	0	0	1
652	0	1	1	0	1	1	1	1	1	1	1	0	0	0	0	0	0	0	0	0	0	0	2	2	0	1	2	0	0	2	0	1	2	1	1	1	1	0	1	0	1	0	1	0	1	1	1	2	0
653	1	2	0	0	0	0	2	2	1	0	0	0	1	0	0	1	0	2	2	2	2	0	2	2	0	0	1	1	2	2	0	1	1	1	1	1	1	1	0	0	0	0	1	0	0	0	0	2	0
654	1	1	1	0	0	0	1	1	0	0	1	0	0	0	0	0	0	1	1	1	0	0	2	2	0	1	2	0	0	2	0	0	0	2	0	2	1	0	0	0	0	0	0	0	0	0	1	0	0
655	1	1	2	1	0	0	0	2	0	0	1	0	1	0	0	0	0	1	1	1	0	0	2	2	0	0	2	0	0	2	0	1	1	1	1	1	1	1	0	0	0	0	0	1	0	0	0	2	0
656	0	2	1	1	0	0	1	1	1	0	1	1	1	0	0	1	0	1	1	1	1	0	2	2	0	0	1	0	1	2	0	1	1	1	0	2	0	0	0	0	0	0	0	0	0	0	0	2	0
657	1	2	1	1	0	0	1	1	1	1	1	0	0	0	0	0	0	1	0	0	0	0	1	1	0	0	1	0	2	2	0	1	1	2	0	2	1	0	1	1	0	0	0	1	0	0	0	0	0
658	1	2	1	0	0	0	2	1	2	2	0	0	1	1	1	0	0	1	1	1	0	0	2	2	0	0	2	1	1	2	2	2	2	1	1	1	2	0	0	0	0	0	1	0	1	0	1	0	0
659	1	0	2	0	0	0	1	2	1	1	1	1	1	0	0	0	0	1	1	0	0	0	2	2	0	0	1	0	2	2	0	2	1	1	0	2	2	0	1	1	0	0	1	0	0	1	0	1	1
660	1	1	1	0	0	1	1	2	1	1	1	0	0	0	0	0	0	1	0	0	0	0	2	2	0	1	2	0	0	2	0	0	0	2	0	2	1	0	1	1	0	1	1	0	2	0	0	2	0
661	0	1	2	1	0	0	2	2	2	1	0	0	1	1	1	1	0	0	1	1	1	0	2	2	0	0	0	1	2	1	1	1	1	2	0	2	2	0	0	0	0	0	0	0	0	0	0	1	1
662	1	1	1	1	0	0	2	0	2	1	0	0	1	1	1	0	0	0	0	0	0	0	1	2	0	0	2	1	1	2	2	2	1	1	2	2	1	0	0	0	0	0	1	0	0	2	0	2	0
663	1	0	2	0	0	0	2	1	1	1	0	1	1	0	0	1	0	1	1	1	1	0	2	2	0	0	1	0	2	2	0	2	2	1	1	1	0	0	0	1	0	1	1	1	2	0	0	2	0
664	1	1	1	0	1	1	2	2	2	2	0	0	0	0	0	0	1	2	0	0	0	0	2	2	0	0	2	1	1	2	2	0	0	2	1	1	0	0	0	0	0	1	1	0	1	2	1	1	0
665	0	2	1	0	0	1	2	2	1	1	1	0	1	1	1	0	0	0	0	0	0	0	2	2	0	0	1	0	1	2	0	2	2	1	1	1	1	0	0	0	0	0	0	0	0	0	0	1	1
666	0	1	1	1	1	1	1	2	0	0	1	1	2	2	2	0	0	1	1	1	1	0	2	2	0	0	2	0	0	2	0	1	0	1	1	1	1	1	0	0	0	0	1	0	2	0	0	2	0
667	0	1	1	0	0	0	2	2	1	1	0	0	1	1	1	0	0	1	1	1	0	0	2	2	0	0	1	1	1	1	2	1	1	0	1	1	2	0	1	1	0	0	0	1	0	0	0	1	0
668	0	0	2	0	0	0	1	2	1	1	1	0	1	0	0	0	0	0	0	0	0	0	2	2	0	0	2	2	1	2	1	1	1	1	0	2	2	0	0	0	0	1	1	0	1	0	1	0	0
669	0	2	0	0	0	0	1	2	1	1	1	0	1	0	0	1	0	2	1	1	1	0	2	2	0	0	1	1	2	2	0	1	1	2	0	2	1	0	0	0	0	0	1	0	1	0	0	2	0
670	1	0	2	0	0	0	1	2	0	0	1	0	1	1	1	0	0	1	1	1	1	0	2	2	0	0	0	0	0	1	1	0	0	2	0	1	0	0	0	0	0	0	1	0	1	2	0	2	0
671	0	0	2	0	1	1	2	2	1	1	1	1	1	0	0	0	0	0	0	0	0	0	2	2	0	0	1	0	0	1	1	2	2	1	1	1	1	0	1	1	0	0	0	2	0	2	0	0	1
672	0	1	2	0	0	0	2	1	2	1	0	1	2	1	1	0	0	1	1	0	0	0	2	2	0	0	1	0	1	2	0	1	1	0	1	1	0	0	0	0	0	0	1	0	1	1	0	2	0
673	0	0	2	1	0	0	2	1	1	1	0	0	1	1	1	0	0	1	0	0	0	0	2	2	0	0	2	0	0	1	1	2	1	1	1	1	1	0	2	2	0	1	1	0	1	0	0	2	0
674	1	2	1	0	0	0	1	1	2	2	0	0	0	0	0	0	0	1	1	1	1	0	2	2	0	0	1	0	0	1	2	2	1	1	1	2	1	0	1	1	0	0	0	0	0	1	1	0	0
675	1	1	2	1	0	0	2	1	2	0	0	0	0	0	0	0	0	2	1	1	1	0	2	2	0	0	0	0	1	1	0	0	1	1	1	1	2	0	1	1	0	1	1	0	1	1	0	1	0
676	1	0	2	0	0	0	2	0	2	1	0	0	1	0	1	1	0	1	1	1	1	0	1	1	0	0	2	1	1	2	1	2	1	0	0	2	1	0	1	1	0	0	1	1	0	0	0	0	0
677	0	1	1	1	0	0	1	1	2	1	0	0	0	0	0	0	0	1	1	1	1	0	2	2	0	0	2	1	1	2	1	0	0	2	0	2	2	0	2	2	0	0	0	0	0	0	0	1	1
678	1	1	2	1	0	0	2	1	2	1	0	1	1	0	0	0	0	1	1	2	1	0	2	2	0	0	2	1	1	2	0	2	2	1	1	1	1	0	1	1	0	0	0	0	0	1	0	2	0
679	1	1	1	0	1	1	2	2	1	0	1	0	0	0	0	0	0	0	0	0	0	0	1	1	1	1	1	1	0	1	1	0	0	1	1	1	1	0	1	1	0	0	2	0	2	1	0	2	0
680	1	1	1	0	0	0	1	2	1	1	1	1	2	2	2	0	0	0	0	1	0	0	2	2	0	0	1	0	2	2	0	2	2	1	2	0	1	0	1	1	0	0	0	0	0	0	0	1	0
681	1	1	1	1	0	0	1	2	0	0	1	0	0	0	0	0	0	0	1	0	0	0	0	0	0	0	2	0	0	2	0	1	1	1	0	2	1	0	0	0	0	0	0	0	1	0	0	2	0
682	1	2	1	0	0	0	2	1	2	2	0	1	1	0	1	1	0	0	0	0	0	0	2	2	0	0	1	0	0	1	1	0	0	1	0	2	1	1	1	1	0	0	1	0	1	0	0	1	1
683	0	0	2	0	0	0	2	1	2	0	0	1	1	0	0	1	0	0	0	0	0	0	1	1	0	1	2	0	0	2	0	1	1	1	0	2	2	0	1	1	0	0	1	0	1	0	0	2	0
684	1	2	1	1	0	0	1	1	1	1	1	1	1	0	0	0	0	1	1	1	1	0	2	2	0	0	1	0	0	1	0	2	2	0	1	1	1	0	0	0	0	0	1	0	0	0	0	1	1
685	1	2	1	0	0	0	1	1	2	2	0	0	0	0	0	0	0	0	0	0	0	0	1	1	1	1	1	1	2	2	0	1	2	1	1	1	0	0	1	1	0	1	1	0	1	0	1	0	1
686	1	2	1	1	0	0	2	2	1	1	0	0	0	0	0	0	0	0	0	0	0	0	1	1	1	1	1	1	1	1	1	1	2	1	1	1	1	0	0	0	0	0	0	0	1	1	0	1	0
687	1	1	2	0	1	1	1	1	2	2	0	1	1	0	0	0	0	0	0	0	0	0	1	1	1	1	1	0	1	2	0	0	0	1	2	0	1	0	1	0	1	1	1	0	1	0	0	0	1
688	1	1	1	0	0	0	1	2	1	1	0	0	0	0	0	0	0	1	1	1	1	0	1	1	0	1	2	0	0	2	0	0	0	2	0	2	1	0	1	0	1	0	1	0	1	0	0	1	0
689	0	2	1	2	0	0	2	1	2	0	0	0	0	0	0	0	0	1	1	1	1	0	2	2	0	1	1	1	2	2	0	1	0	2	0	2	1	0	1	1	0	1	1	0	0	0	0	1	1
690	1	1	1	0	0	1	2	2	1	1	0	0	0	0	0	0	0	2	0	0	0	0	2	2	0	1	1	1	1	1	2	0	0	2	0	2	0	0	0	0	0	0	0	1	0	1	0	1	0
691	0	1	1	1	1	1	2	1	1	1	0	0	2	2	2	0	0	0	0	0	0	0	2	2	0	0	1	0	0	1	1	1	1	1	1	1	1	0	0	0	0	0	1	0	0	0	1	2	0
692	1	1	1	0	1	1	2	2	2	1	0	1	1	0	0	0	0	2	1	1	1	0	2	2	0	1	2	0	0	2	0	1	1	2	0	2	1	1	0	0	1	1	1	0	0	0	0	2	0
693	0	1	2	0	0	0	2	2	2	0	0	0	1	1	1	0	0	2	1	0	0	0	2	2	0	1	2	0	1	2	1	2	1	2	0	2	2	0	1	1	0	0	0	0	0	0	0	2	0
694	1	1	2	0	0	0	2	2	1	0	0	0	1	1	1	0	0	0	1	1	1	0	2	2	0	0	2	0	0	2	0	1	1	0	2	0	1	0	0	0	0	0	0	0	2	1	0	2	0
695	0	1	1	0	1	1	2	0	2	1	0	0	2	1	1	1	0	2	1	1	1	0	2	1	1	2	2	0	0	1	0	2	1	1	1	1	2	0	1	1	1	0	0	0	1	1	0	2	0
696	0	0	2	0	1	1	2	0	2	1	0	0	0	0	0	0	0	0	1	1	1	0	2	2	0	0	0	0	1	2	0	0	0	2	0	2	1	1	0	0	0	0	0	0	0	1	0	1	0
697	1	1	1	0	0	0	1	1	0	0	1	0	0	0	0	0	0	0	0	0	0	0	2	2	0	0	0	1	1	2	1	0	0	2	0	2	2	0	0	0	0	0	0	0	0	0	1	0	0
698	0	1	2	0	0	0	2	1	2	1	0	0	1	0	0	0	0	2	2	1	0	0	1	1	0	0	2	0	0	2	0	0	0	2	0	2	2	1	1	1	0	0	0	0	0	0	0	0	0
699	0	0	2	0	1	1	1	1	1	1	1	0	0	1	1	0	0	1	1	1	1	0	1	1	1	1	1	1	1	1	1	0	0	2	0	2	2	0	2	1	1	0	0	1	0	0	0	0	1
700	1	1	1	0	0	1	1	2	1	0	1	0	0	0	0	0	0	1	1	1	1	0	2	2	0	0	1	2	2	1	1	1	1	1	1	1	2	1	1	0	1	0	0	0	0	0	1	0	0
701	0	1	2	1	0	0	2	2	1	1	0	0	0	0	0	0	0	0	0	0	0	0	2	2	0	0	2	0	1	1	1	0	0	2	0	2	2	0	1	1	0	0	0	0	1	1	0	1	0
702	1	1	1	0	1	1	2	2	1	1	0	0	1	1	1	0	0	0	0	0	0	0	2	2	0	0	0	1	1	1	1	1	1	1	0	2	1	1	0	0	0	0	1	0	0	0	0	2	0
703	1	0	2	1	1	1	1	1	1	1	1	0	0	0	0	0	0	0	0	0	0	0	2	2	0	0	1	0	0	1	0	1	1	1	1	1	1	1	1	1	0	0	0	2	0	0	0	2	0
704	1	2	0	1	0	0	2	2	2	2	0	0	0	0	0	0	0	1	1	1	1	0	2	2	0	0	1	1	1	1	1	1	0	1	1	1	2	0	0	0	0	0	1	0	1	0	0	0	0
705	0	1	2	1	0	0	1	1	2	2	0	1	1	0	0	0	0	0	1	0	0	0	1	1	0	0	0	1	1	0	1	0	0	2	0	2	1	1	0	0	0	0	1	0	0	0	0	1	0
706	0	1	2	0	0	0	2	0	2	2	0	1	1	1	1	0	0	2	1	1	1	0	1	1	0	1	1	0	1	2	0	1	0	2	0	2	2	0	2	1	1	0	0	0	0	0	0	1	1
707	0	0	2	0	0	0	2	0	2	2	0	0	0	0	0	0	0	0	1	1	1	0	2	2	0	0	1	1	0	1	1	2	1	0	1	1	1	1	0	0	0	0	0	1	1	0	0	2	0
708	0	2	1	0	1	1	1	1	2	2	0	1	1	0	0	0	0	0	1	0	0	0	1	1	1	1	1	1	2	2	1	1	2	1	2	1	0	0	0	0	0	0	0	1	0	1	1	0	0
709	1	0	2	0	0	0	1	2	1	1	1	0	1	1	1	0	1	2	1	1	1	0	0	0	0	0	2	0	0	1	0	2	1	1	0	2	1	0	0	0	0	0	0	0	0	0	2	0	0
710	1	0	2	0	2	2	2	2	1	1	1	0	0	0	0	0	0	2	2	2	1	0	0	0	0	0	2	0	0	2	1	2	1	1	0	2	2	0	0	0	1	0	0	1	0	1	0	1	1
711	0	1	1	0	0	0	1	2	0	0	1	1	2	1	1	0	0	0	0	0	0	0	2	2	0	0	2	0	0	2	1	2	1	0	1	0	2	0	1	1	0	0	1	0	1	0	0	0	1
712	0	1	2	1	0	0	2	2	1	1	0	0	0	0	0	0	0	2	1	0	0	0	2	2	0	1	1	0	1	2	0	1	2	1	2	1	0	0	0	0	0	0	1	0	1	1	0	0	1
713	0	1	2	1	0	0	1	1	1	1	0	0	2	2	2	0	0	0	0	1	1	0	2	2	0	0	1	1	1	2	0	1	1	1	1	1	1	0	1	1	0	0	0	0	2	0	0	1	1
714	1	2	0	0	0	0	2	2	1	0	1	0	0	0	0	0	1	1	1	1	1	0	1	1	1	1	2	0	0	1	1	1	1	0	2	0	2	0	1	1	0	1	2	0	1	1	0	2	0
715	1	1	1	0	0	0	2	2	1	0	0	1	1	1	1	0	0	0	0	1	1	0	2	2	0	0	2	0	0	2	0	0	0	2	0	2	2	0	1	1	0	1	1	0	0	0	1	1	0
716	1	0	2	1	1	1	2	0	2	1	1	1	1	0	0	0	0	1	1	1	1	0	2	2	0	1	2	0	0	2	2	1	0	2	0	2	1	0	1	1	0	0	0	0	0	0	0	0	1
717	0	0	2	0	0	0	2	2	0	0	0	0	0	0	0	0	0	1	1	1	1	0	1	1	0	0	2	0	0	2	2	1	1	0	1	1	2	0	0	0	0	0	0	0	0	0	1	2	0
718	1	2	1	1	0	0	2	0	2	2	0	0	1	1	1	0	1	0	1	1	1	0	1	1	1	1	1	0	1	2	1	1	1	2	0	2	2	0	2	2	0	0	0	0	0	0	0	1	1
719	1	1	2	0	1	1	2	2	1	1	1	0	0	0	0	0	0	1	0	1	0	0	2	2	0	0	1	0	2	2	0	0	0	2	0	2	2	0	1	0	1	2	2	0	1	0	0	1	0
720	0	1	2	0	0	0	2	2	1	1	0	1	1	0	0	0	0	1	1	1	1	0	2	2	0	0	2	0	0	2	1	0	1	1	0	2	1	1	0	0	0	0	0	1	0	1	0	0	0
721	1	2	0	0	0	0	1	2	1	1	1	1	1	0	0	0	0	0	0	0	0	1	1	2	0	0	1	2	2	2	2	0	1	0	1	2	2	0	0	0	0	0	0	0	2	1	0	2	0
722	0	0	2	0	2	2	2	1	2	1	0	1	2	1	1	0	0	2	1	1	1	1	2	2	0	0	2	2	2	2	0	1	1	2	0	2	0	0	1	0	1	1	1	0	0	0	1	1	0
723	0	1	1	0	0	0	2	2	1	0	0	0	0	0	0	0	0	1	1	0	0	0	2	2	0	0	1	1	1	1	2	2	1	1	1	1	2	0	0	0	0	2	2	0	0	2	0	0	1
724	1	1	1	1	0	0	1	1	1	0	1	1	1	0	0	0	0	0	1	1	1	0	2	2	0	0	2	1	1	1	1	0	1	1	0	2	1	0	2	2	0	0	0	0	0	0	0	1	0
725	0	1	1	0	0	0	2	1	2	1	1	0	0	0	0	0	1	2	2	2	1	0	2	2	0	0	1	1	1	2	0	1	0	2	0	2	2	0	1	1	0	0	0	0	1	0	0	0	1
726	0	1	1	0	0	0	2	1	2	0	0	0	0	0	0	0	0	0	0	1	0	0	1	1	0	1	2	0	0	1	0	0	0	2	0	2	1	0	0	0	0	1	1	0	1	0	0	1	1
727	1	1	1	1	1	1	0	2	0	0	1	1	2	2	2	0	0	1	1	1	1	0	2	2	0	0	1	0	0	1	1	2	1	1	1	1	1	0	0	0	0	0	1	0	1	0	0	0	0
728	0	1	2	0	0	0	2	1	2	1	0	1	1	1	1	0	0	1	1	1	1	0	0	1	0	1	2	1	1	2	1	0	0	1	1	1	1	0	0	0	0	0	0	0	1	0	1	0	0
729	0	0	2	0	0	0	2	2	1	1	1	0	0	0	0	0	0	2	2	1	1	0	0	0	0	0	2	2	1	2	1	1	1	1	2	1	2	0	2	2	0	0	0	0	0	2	0	2	0
730	0	2	1	0	0	0	2	1	1	0	0	0	1	0	0	1	0	0	0	0	0	0	2	2	0	0	0	0	0	1	1	2	2	2	0	2	1	0	0	0	0	0	0	0	0	0	0	0	2
731	1	0	1	0	0	0	1	1	1	1	1	1	1	0	0	0	0	1	1	0	0	0	2	2	0	0	1	2	2	1	1	1	2	0	0	2	2	1	0	0	0	0	0	0	2	1	0	0	0
732	0	0	2	0	1	1	2	1	1	1	0	1	2	1	1	0	0	0	0	0	0	0	2	2	0	0	2	0	0	2	0	2	2	1	1	1	1	0	0	0	0	0	1	0	1	1	0	1	1
733	0	1	1	1	0	0	2	0	2	2	0	1	1	0	0	0	0	1	1	1	0	0	2	2	0	0	1	1	1	0	2	1	1	2	1	1	2	0	2	2	1	0	1	0	1	0	1	1	0
734	0	1	1	0	0	0	2	2	1	1	0	1	1	1	1	0	0	0	0	0	0	0	1	1	1	1	2	0	0	2	1	1	1	2	1	1	0	0	0	0	0	1	1	0	0	2	0	2	0
735	0	2	1	0	0	0	1	1	1	1	1	0	1	0	0	0	0	1	1	0	0	0	2	2	0	0	0	0	1	2	0	1	1	1	1	1	1	0	0	0	0	0	0	0	0	0	0	1	1
736	1	2	1	0	0	0	1	2	1	1	1	0	0	0	0	0	1	0	1	1	1	0	1	1	0	0	1	0	1	2	0	1	1	1	1	1	1	0	0	0	0	0	1	0	1	1	0	2	0
737	1	2	0	0	0	0	1	1	1	0	1	0	0	0	0	0	1	1	1	1	1	0	2	2	0	0	1	1	2	2	1	1	1	1	0	2	1	1	0	0	0	0	1	0	1	1	0	0	1
738	1	1	1	0	0	0	2	2	1	1	1	0	1	1	1	0	0	0	0	0	0	0	2	2	0	0	0	1	1	1	1	0	1	0	1	2	0	0	1	0	1	1	1	0	0	0	1	0	1
739	1	0	2	0	1	1	1	1	0	0	1	0	2	2	2	0	0	1	1	1	1	0	2	2	0	0	2	0	0	2	2	1	1	1	1	1	1	0	1	1	0	1	1	0	0	0	0	1	0
740	1	1	1	0	0	0	2	2	1	1	0	0	0	0	0	0	0	1	0	1	0	0	2	2	0	0	1	1	1	1	1	0	0	1	0	2	2	0	0	0	0	0	2	0	2	1	0	2	0
741	0	1	2	1	0	0	2	1	2	2	0	0	1	1	1	0	0	0	0	0	0	0	1	1	1	1	1	0	1	2	0	1	0	1	1	1	1	0	1	1	0	0	0	0	0	0	0	1	0
742	0	0	2	0	0	0	2	1	2	2	0	0	1	1	1	0	0	2	0	1	1	0	1	1	0	0	2	1	1	2	1	1	1	1	0	2	2	1	1	1	0	0	0	0	0	0	0	0	0
743	1	1	1	0	1	1	1	0	2	2	0	0	1	0	0	1	1	2	1	1	1	0	1	1	1	1	2	0	0	2	1	1	1	2	1	1	2	0	1	1	0	0	1	0	1	2	0	2	0
744	0	2	1	0	0	0	1	1	1	1	0	0	1	1	1	0	0	0	0	0	0	1	1	1	0	0	2	0	0	2	0	1	0	1	1	1	0	0	0	0	0	1	1	0	1	0	0	2	0
745	1	2	1	0	0	0	1	1	2	1	0	0	0	0	0	0	0	1	1	1	1	0	2	2	0	0	2	0	0	2	1	1	1	1	1	1	0	0	0	0	0	0	1	0	1	0	0	2	0
746	0	1	2	1	0	0	2	1	2	2	0	1	1	1	1	0	1	1	0	0	0	0	1	1	1	1	2	0	0	2	0	1	2	1	1	1	1	0	0	0	0	0	0	0	1	1	0	2	0
747	1	2	1	0	0	0	0	2	0	0	2	0	1	0	1	1	0	0	1	0	0	0	2	2	0	0	2	0	0	2	1	2	1	2	0	2	1	0	0	0	0	1	1	0	1	1	0	1	0
748	1	2	0	0	0	0	2	2	1	1	0	0	1	0	0	0	0	1	1	1	1	0	1	1	1	2	2	0	0	2	1	0	1	1	1	1	2	0	1	0	1	0	0	0	0	0	0	2	0
749	1	2	1	0	0	0	1	1	1	1	1	0	1	1	1	0	0	1	1	1	1	0	1	1	0	1	2	1	1	2	0	1	1	0	2	0	2	0	2	2	1	1	2	0	0	0	0	2	0
750	1	2	1	1	0	0	1	1	1	1	0	0	1	1	1	0	0	1	1	1	1	0	2	2	0	0	2	0	0	1	0	1	1	2	0	2	1	0	1	1	0	0	0	0	0	0	0	1	1
751	0	1	2	1	0	0	1	2	0	0	1	0	1	1	1	0	0	1	1	1	1	0	2	2	0	0	1	0	1	2	1	0	0	2	0	2	1	0	1	1	0	0	0	0	0	0	1	1	0
752	1	1	1	0	0	0	1	2	0	0	0	0	1	1	1	0	0	1	1	1	1	0	2	2	0	1	2	0	0	2	1	0	0	2	0	2	0	0	1	1	0	2	2	0	0	0	0	2	0
753	0	1	1	1	1	1	2	1	2	2	0	0	2	2	2	0	0	0	0	0	0	0	2	2	0	0	1	0	2	2	0	1	1	2	0	2	1	0	1	1	0	1	1	0	1	1	0	1	0
754	0	2	0	0	0	0	1	2	1	0	1	1	1	1	1	0	0	0	0	0	0	0	1	2	0	0	1	0	1	2	0	2	2	2	0	2	0	0	0	0	0	0	1	1	1	2	0	1	0
755	0	2	2	1	0	0	0	2	1	1	0	0	0	0	0	0	0	1	1	0	1	0	1	1	0	0	0	0	1	2	0	1	0	1	1	1	0	0	0	0	0	0	0	1	0	1	0	2	0
756	0	1	1	0	1	1	1	1	1	1	1	0	1	1	0	0	0	1	1	1	0	0	2	2	0	0	1	0	0	2	1	0	0	2	0	2	0	0	0	1	0	0	0	0	0	0	0	1	0
757	1	0	2	1	1	1	2	2	2	1	0	2	2	2	2	0	1	2	1	1	0	0	2	2	0	1	1	1	1	1	1	1	1	1	0	2	1	0	0	0	1	0	1	0	1	1	0	2	0
758	0	2	1	1	0	0	2	1	2	2	0	0	1	0	0	1	0	0	0	0	0	0	2	2	0	0	1	2	2	2	1	1	1	1	1	1	0	0	0	0	0	0	0	0	1	0	0	2	0
759	0	2	1	0	0	1	1	2	1	1	1	0	1	1	1	1	0	0	0	0	0	0	1	1	0	0	1	1	0	1	1	1	1	1	1	1	1	0	1	1	0	2	2	0	0	2	0	1	0
760	1	1	1	1	0	0	2	2	2	0	1	1	1	1	1	0	0	0	1	0	0	0	2	2	0	0	1	1	2	2	1	2	1	2	0	2	2	0	0	1	0	1	1	0	1	0	0	1	0
761	1	2	1	1	0	0	2	1	2	1	0	0	0	0	0	0	0	1	1	1	1	0	1	1	0	0	0	0	1	2	0	0	1	1	0	2	1	0	0	0	0	0	0	0	0	0	0	2	0
762	0	0	2	0	1	1	2	2	2	0	0	0	0	0	0	0	0	0	1	1	1	0	2	2	0	0	1	1	1	1	2	1	1	0	2	1	2	0	1	0	1	0	1	0	1	0	0	0	1
763	1	2	1	1	0	0	2	2	1	0	0	1	2	2	2	0	0	1	1	1	0	0	1	1	1	1	0	0	1	2	0	1	1	1	0	2	1	0	1	1	0	0	1	0	1	0	1	1	0
764	1	1	1	0	1	2	2	2	2	1	0	0	1	1	1	0	0	1	1	1	1	1	1	2	0	0	1	1	2	2	0	1	1	2	0	2	0	0	0	1	0	0	0	0	0	0	0	0	0
765	0	1	2	1	0	0	2	1	2	1	0	1	2	1	1	0	0	2	0	0	0	1	2	2	0	0	1	0	1	2	0	1	1	2	0	2	1	0	0	0	0	0	1	0	1	1	0	0	1
766	0	2	1	0	0	0	1	2	0	0	2	1	1	0	0	0	0	2	1	1	1	0	2	2	0	1	1	0	0	1	1	2	1	0	1	1	0	0	0	0	0	0	1	0	1	0	0	1	1
767	0	1	1	0	0	0	1	2	1	0	1	1	1	0	1	1	0	1	1	1	1	0	2	2	0	0	2	0	0	2	1	2	1	2	0	2	2	0	1	1	0	0	1	1	1	2	0	1	0
768	1	0	2	0	0	0	1	1	1	0	1	1	1	0	0	0	0	1	1	1	0	0	1	1	1	1	2	0	0	2	0	0	0	2	0	2	2	0	2	2	0	0	1	0	1	0	0	2	0
769	0	1	0	0	0	0	2	1	1	1	0	0	1	1	1	0	0	0	0	0	0	0	2	2	0	0	2	0	0	1	1	2	2	1	0	2	1	0	0	0	0	1	1	0	0	0	0	2	0
770	0	2	1	0	0	0	2	1	1	1	0	0	0	0	0	0	0	2	0	0	0	0	2	2	0	0	0	1	2	1	1	1	2	0	0	2	1	0	1	1	0	0	1	0	1	1	0	2	0
771	0	1	2	0	0	0	2	2	1	1	0	1	1	0	0	0	0	1	0	0	0	0	2	2	0	0	1	1	0	1	1	2	2	0	1	1	1	0	0	0	0	0	0	0	1	0	1	1	0
772	1	2	1	0	0	1	2	1	1	1	1	0	0	0	0	0	0	1	1	1	1	0	2	2	0	0	1	1	1	2	0	1	2	1	0	2	0	0	1	0	1	0	0	1	0	0	0	1	1
773	0	2	0	0	0	0	1	1	1	1	2	1	1	0	1	1	0	0	1	0	0	0	2	2	0	0	2	0	0	2	1	1	0	1	1	1	2	0	0	0	0	0	1	0	2	2	0	2	0
774	1	1	1	0	0	0	2	1	2	1	1	0	0	0	0	0	0	1	0	0	0	0	1	1	1	1	1	0	1	2	0	1	1	2	0	2	0	0	0	1	0	0	1	0	1	0	0	0	1
775	1	1	2	1	0	0	2	0	2	2	0	0	1	0	0	1	0	1	1	0	0	0	0	1	1	1	1	0	1	2	0	0	0	2	0	2	1	1	0	0	0	0	0	0	0	0	0	2	0
776	1	2	1	0	0	0	2	2	2	0	0	0	1	1	1	0	0	1	0	0	0	0	2	2	0	1	0	1	1	1	1	0	0	0	1	1	2	0	2	2	0	1	2	0	1	1	1	1	0
777	0	0	1	0	0	0	1	1	1	0	1	0	0	0	0	0	0	1	1	1	1	0	2	2	0	0	1	0	1	2	0	0	0	1	1	1	1	0	1	1	0	0	2	0	1	1	1	0	1
778	0	1	1	0	0	1	2	0	2	2	0	1	2	2	2	0	0	0	0	0	0	1	0	1	1	1	1	0	1	2	0	1	0	1	1	1	2	0	1	0	1	0	0	1	0	0	0	1	0
779	0	2	1	2	0	0	2	2	1	0	1	2	2	1	1	0	0	1	1	1	1	0	2	2	0	0	1	2	2	1	2	1	1	1	1	1	1	0	2	2	0	0	2	0	1	1	0	2	0
780	0	1	2	0	0	0	1	2	2	2	0	0	0	0	0	0	0	1	1	1	0	0	2	2	0	0	2	1	1	2	2	0	0	1	0	2	2	1	1	1	0	0	0	0	1	1	0	1	1
781	1	2	1	1	0	0	1	1	1	1	0	0	0	0	0	0	0	0	0	1	1	0	2	2	0	0	0	1	2	1	1	1	0	2	0	2	0	0	1	0	1	0	0	1	0	0	0	2	0
782	1	1	2	0	1	1	2	1	1	1	0	0	0	0	0	0	0	0	1	1	1	0	2	2	0	0	1	1	1	2	0	1	2	1	2	1	2	0	0	0	0	1	2	0	1	1	0	2	0
783	1	1	2	2	0	0	2	1	2	2	0	0	0	0	0	0	0	1	1	1	0	0	1	2	0	0	2	0	1	2	0	1	1	2	0	2	1	1	1	1	0	0	0	0	1	1	1	1	0
784	0	2	0	0	0	0	2	1	2	1	0	1	1	0	0	0	1	0	1	1	1	0	2	2	0	0	1	1	1	1	1	1	1	1	1	1	1	0	1	1	0	0	0	1	0	0	0	1	0
785	0	1	1	0	1	1	1	2	1	1	1	0	0	0	0	0	1	0	1	1	1	0	1	1	1	1	1	0	2	2	0	1	0	1	1	1	1	0	0	0	0	0	2	0	2	1	0	1	0
786	1	1	1	0	0	0	1	1	1	1	1	1	1	0	0	0	0	1	1	0	0	0	2	2	0	0	1	1	1	2	2	1	1	2	0	2	1	0	0	0	0	0	1	0	2	1	1	2	0
787	0	1	2	1	0	0	2	2	2	0	0	1	1	0	1	1	1	1	0	1	1	0	2	2	0	0	1	0	2	2	0	1	0	2	1	2	1	0	0	0	0	0	0	0	0	0	0	2	0
788	1	1	2	1	0	0	0	2	1	1	0	1	1	0	0	0	0	2	0	0	0	0	2	2	0	0	1	1	2	2	1	0	0	2	0	2	0	0	0	0	0	0	1	0	0	2	0	2	0
789	0	2	0	0	0	0	2	2	1	0	1	0	0	0	0	0	0	1	0	0	0	0	1	1	0	0	2	0	0	1	0	0	0	2	0	2	2	0	0	1	0	0	1	0	1	1	0	0	1
790	0	2	1	2	0	0	2	2	2	1	0	1	1	0	0	0	0	0	0	0	0	0	1	1	0	0	1	1	1	1	2	1	1	0	1	1	1	0	1	1	0	0	0	1	0	0	0	1	0
791	0	2	0	0	0	0	2	1	2	1	0	0	0	0	0	0	0	0	0	0	0	0	2	2	0	0	1	0	0	2	1	2	2	0	1	1	2	0	2	2	0	0	0	0	0	0	0	2	0
792	0	0	2	0	0	0	1	2	0	0	1	1	1	0	0	0	0	0	0	0	0	0	2	2	0	0	2	0	0	2	0	2	1	0	1	0	1	0	0	0	0	1	1	1	2	0	0	2	0
793	1	2	0	0	0	0	1	2	0	0	1	0	1	1	1	0	0	0	1	1	1	0	2	2	0	0	2	0	0	2	0	0	0	1	1	1	1	0	0	0	1	0	1	0	1	1	0	2	0
794	1	1	1	1	0	0	2	2	2	2	0	0	0	0	0	0	0	0	1	1	1	0	1	1	0	0	1	0	2	2	0	1	0	1	1	1	1	0	1	1	0	1	1	0	1	1	0	2	0
795	1	1	2	0	1	1	2	2	1	1	0	0	0	0	0	0	0	1	1	1	1	0	2	2	0	1	1	1	1	1	1	0	1	0	1	2	0	0	0	0	0	1	1	0	1	1	0	2	0
796	0	0	2	0	0	0	2	2	1	1	0	0	0	0	0	0	0	1	0	0	0	0	2	2	0	0	2	0	0	2	1	1	1	0	0	1	2	0	0	0	0	2	2	0	0	0	1	1	0
797	1	0	2	0	2	2	1	1	2	2	1	0	2	2	2	0	1	2	1	1	1	0	1	1	1	1	1	0	1	2	1	2	1	2	0	2	1	0	0	0	0	1	1	0	1	0	0	2	0
798	0	1	1	1	0	0	1	2	0	0	1	1	2	1	1	0	0	0	1	0	0	0	1	2	0	0	1	0	0	2	1	2	2	0	1	1	1	0	2	2	0	0	0	2	0	2	0	2	0
799	1	2	1	0	0	0	2	2	2	0	0	1	2	2	2	0	0	0	1	1	1	0	2	2	0	1	1	1	2	2	1	2	2	1	1	1	2	0	1	1	0	0	1	0	2	1	0	2	0
800	1	1	1	1	0	0	1	1	1	1	1	1	1	0	0	0	0	1	0	0	0	0	2	2	0	1	2	0	0	2	2	1	1	0	1	1	1	0	1	1	0	0	0	0	1	1	0	0	0
801	0	0	2	1	0	0	1	1	1	1	0	0	0	0	0	0	0	0	0	0	0	0	2	2	0	0	2	0	0	1	1	2	1	0	1	0	1	0	0	0	1	0	1	0	1	2	1	1	0
802	0	1	1	0	1	1	2	0	2	2	0	1	1	2	2	0	0	2	1	1	0	0	2	2	0	0	2	0	0	1	1	1	0	1	1	1	1	0	1	1	0	0	0	1	0	0	0	2	0
803	0	2	0	0	1	1	2	2	0	0	0	1	2	1	1	0	0	0	0	0	0	0	1	1	1	1	1	0	1	2	0	1	1	0	2	0	2	0	0	0	1	0	1	0	2	2	0	1	1
804	0	2	0	0	0	0	1	1	0	0	2	0	0	0	0	0	0	0	0	0	0	0	0	1	0	1	1	0	1	2	0	1	1	1	0	2	2	0	0	0	0	0	1	0	2	2	0	2	0
805	0	2	0	0	0	0	0	2	0	0	2	1	1	0	0	0	0	0	0	0	0	0	2	2	0	0	1	1	1	0	2	2	2	0	2	0	1	0	0	0	0	2	2	0	1	1	1	0	0
806	1	0	2	0	1	1	1	1	1	1	1	0	0	0	0	0	0	0	0	0	0	0	2	2	0	0	2	1	1	2	1	1	0	2	0	2	2	0	2	2	1	0	1	0	1	0	0	2	0
807	0	1	1	1	0	0	1	2	1	1	1	0	0	0	0	0	0	0	1	0	0	0	0	0	1	1	0	1	2	1	1	1	1	1	1	1	0	0	0	0	0	0	1	0	1	1	0	1	1
808	0	1	1	0	0	0	2	2	2	2	0	1	1	1	1	0	0	1	1	0	0	0	2	2	0	0	2	0	0	2	1	2	2	1	0	2	0	0	1	1	0	1	1	0	1	1	0	1	0
809	0	1	1	0	1	1	1	1	1	1	1	0	1	1	1	0	0	2	1	1	1	0	2	2	0	0	2	0	0	2	1	1	1	1	2	1	0	0	0	0	0	0	1	0	1	0	1	0	0
810	0	1	1	1	0	0	1	2	0	0	1	1	2	1	1	0	0	1	0	0	0	0	1	1	0	0	1	2	2	1	2	1	1	1	0	2	2	0	1	1	0	1	1	0	1	0	0	2	0
811	1	1	1	1	1	1	2	2	2	1	0	0	1	1	1	0	0	0	0	0	0	0	1	1	1	1	0	1	0	0	2	2	1	0	1	1	0	0	0	0	0	1	1	0	1	0	0	2	0
812	0	1	1	0	0	0	1	2	0	0	1	1	1	0	1	1	0	2	1	1	1	0	2	2	0	1	1	0	2	2	0	1	1	2	0	2	2	0	2	2	0	0	1	0	0	1	1	1	0
813	0	0	2	1	1	1	2	1	2	1	0	0	2	1	1	1	0	0	0	0	0	0	2	2	0	1	2	1	1	2	1	2	1	0	1	1	1	0	0	0	0	0	1	0	1	2	0	2	0
814	1	0	2	0	0	0	2	1	0	0	0	0	1	1	1	0	0	0	0	0	0	0	2	2	0	0	1	0	2	2	0	2	2	1	1	1	1	0	2	2	0	1	1	1	0	1	0	2	0
815	1	0	2	0	0	0	2	2	0	0	0	0	1	1	1	0	0	1	1	1	1	0	1	1	0	0	1	0	0	2	2	2	1	0	1	1	1	0	0	0	0	0	0	0	0	0	0	2	0
816	1	1	2	0	1	1	2	2	2	1	0	0	2	2	2	0	0	1	0	0	0	0	2	2	0	0	2	1	1	2	1	1	1	1	1	1	1	0	1	1	0	0	1	1	1	2	0	1	0
817	1	1	1	0	1	2	2	2	2	0	0	1	1	0	0	0	0	0	0	0	0	0	2	2	0	0	1	1	1	2	1	0	1	0	1	2	2	0	1	1	0	0	0	0	0	0	0	1	1
818	0	2	1	2	0	0	2	2	1	0	1	1	2	2	2	0	0	2	0	0	0	0	2	2	0	0	0	1	2	1	1	1	1	1	1	1	2	0	1	0	1	1	1	0	1	0	0	2	0
819	0	1	1	0	0	0	2	0	2	2	0	0	1	0	0	1	0	0	0	0	0	0	2	2	0	0	2	0	0	2	1	2	2	0	2	0	0	0	0	0	0	1	1	0	0	0	0	1	0
820	1	1	1	0	0	0	0	2	0	0	1	1	1	0	0	0	0	2	1	1	1	0	2	2	0	0	2	0	0	2	1	1	1	1	0	2	2	0	0	0	0	2	2	0	1	0	0	0	1
821	0	0	2	1	0	0	2	1	1	1	0	0	1	1	1	0	0	0	0	1	1	1	2	2	0	0	2	1	1	2	1	1	1	1	1	1	2	0	0	1	0	0	0	0	1	0	0	1	0
822	1	0	2	0	1	1	1	1	1	1	0	0	0	0	0	0	0	1	1	0	0	0	2	2	0	0	1	0	0	2	0	0	1	1	0	2	2	0	2	1	1	0	0	0	1	0	0	1	1
823	1	2	2	0	1	1	2	2	1	0	0	1	2	2	2	0	0	1	0	0	0	0	2	2	0	1	2	0	0	2	0	0	1	0	1	2	1	0	1	1	0	0	1	0	1	1	0	0	1
824	1	0	2	0	0	0	1	2	1	1	1	0	0	0	0	0	0	0	1	0	0	0	2	2	0	0	2	0	0	2	1	1	2	1	2	1	0	0	0	0	0	0	0	0	0	1	0	1	0
825	1	0	2	1	0	0	2	2	2	1	0	0	0	0	0	0	0	1	0	1	0	1	2	2	0	0	1	1	1	2	0	0	0	2	0	2	2	0	2	1	1	0	0	0	0	1	1	0	0
826	0	2	0	0	0	0	1	1	1	1	0	0	0	0	0	0	0	1	1	1	1	0	1	1	1	1	2	0	0	2	1	2	1	2	0	2	1	0	0	0	0	0	1	0	1	2	0	1	0
827	1	1	2	1	0	0	1	2	1	1	1	1	1	0	0	0	0	1	1	0	0	0	2	2	0	0	1	0	0	1	0	2	2	0	2	0	2	0	1	1	0	0	1	0	1	2	0	2	0
828	1	0	2	0	2	2	2	1	2	1	0	0	0	0	0	0	0	0	0	0	0	0	2	2	0	1	1	1	1	1	2	1	2	1	2	1	1	0	1	1	0	0	0	0	0	0	0	0	1
829	0	2	2	0	0	0	2	0	2	1	0	1	1	2	2	0	1	0	1	1	1	0	2	2	0	0	0	0	0	1	2	2	1	1	1	1	2	0	1	1	0	0	1	0	1	1	0	1	0
830	0	1	2	0	0	0	2	1	1	1	0	0	0	0	0	0	0	1	0	0	0	0	1	1	0	0	2	0	0	2	0	2	1	1	0	2	1	0	0	0	0	0	0	1	0	1	0	2	0
831	1	1	1	0	0	0	1	2	1	0	1	0	2	1	1	1	0	1	1	1	0	0	1	1	0	0	1	0	2	2	0	0	0	2	0	2	2	1	1	0	1	0	0	0	0	1	0	1	0
832	1	1	0	0	0	0	0	2	0	0	1	0	0	0	0	0	0	0	0	0	0	0	2	2	0	0	2	0	0	1	0	2	2	0	1	0	2	0	0	0	1	0	1	0	1	0	1	1	0
833	0	2	1	2	0	0	1	2	1	1	1	1	2	2	2	0	0	0	0	0	0	0	1	1	1	1	1	0	1	2	1	1	2	0	2	0	1	0	1	1	0	1	1	1	1	0	0	1	0
834	0	2	0	1	0	0	2	1	2	0	0	0	0	0	0	0	0	1	2	1	1	0	1	1	1	1	0	0	1	2	0	1	1	2	0	2	1	0	0	0	0	0	0	0	1	0	0	1	0
835	0	0	1	0	0	0	2	1	2	1	0	0	1	2	1	0	0	0	0	0	0	0	1	1	0	1	1	2	2	1	2	1	1	1	1	1	2	0	2	1	1	0	0	0	2	1	0	2	0
836	1	1	1	0	0	0	1	2	1	0	1	0	0	0	0	0	0	1	1	1	1	0	1	1	1	0	1	0	0	2	0	1	0	2	0	2	2	0	2	2	1	0	1	0	1	1	0	2	0
837	1	2	0	0	0	0	1	2	0	0	1	1	2	0	0	0	0	1	1	1	0	0	2	2	0	0	2	0	0	2	0	1	1	1	0	2	1	0	1	1	0	0	0	1	0	0	0	0	0
838	0	1	1	0	0	1	2	2	2	1	0	1	2	1	1	0	0	0	0	0	0	0	2	2	0	0	2	0	0	2	1	1	1	0	1	1	1	0	0	0	0	0	0	0	0	0	0	2	0
839	0	1	1	0	0	0	1	1	1	1	1	0	1	1	1	0	0	2	1	1	1	0	2	2	0	0	1	0	1	2	0	0	1	1	0	2	1	0	1	0	1	0	0	0	1	1	1	0	0
840	0	0	2	0	0	0	2	0	2	2	0	0	1	1	1	0	0	0	0	0	0	0	2	2	0	1	1	1	1	1	1	1	1	1	1	1	2	0	1	1	1	0	1	0	1	2	1	0	0
841	0	2	2	0	1	1	2	1	2	1	0	0	0	0	0	0	0	1	1	0	0	0	2	2	0	0	2	0	0	2	1	1	2	0	2	0	2	0	1	1	0	0	1	0	1	1	0	2	0
842	0	1	1	1	0	0	2	0	2	2	0	0	0	0	0	0	0	1	0	0	0	0	0	0	0	0	2	0	0	1	0	1	1	2	0	2	2	0	1	1	0	0	0	0	0	0	0	2	0
843	1	2	1	0	0	0	1	2	2	2	0	1	1	0	1	1	0	0	0	1	0	0	2	2	0	0	1	0	0	2	0	2	2	0	1	1	2	1	1	1	0	0	1	0	1	1	0	2	0
844	0	2	0	0	0	0	2	2	1	0	1	2	2	1	2	1	0	0	0	0	0	0	2	2	0	0	1	0	0	2	1	0	0	2	0	2	1	1	0	0	0	0	0	1	1	1	1	1	0
845	0	1	1	0	0	0	1	1	0	0	2	1	2	1	1	0	0	2	2	1	0	0	2	2	0	0	2	0	0	2	0	1	1	1	0	2	1	0	0	0	0	0	1	0	1	2	0	1	0
846	1	1	1	0	0	0	2	0	2	2	0	0	0	0	0	0	1	2	1	1	1	0	1	1	1	1	0	0	0	1	2	1	1	2	0	2	1	0	0	0	0	2	2	0	1	0	1	0	1
847	0	1	1	1	0	0	1	1	1	1	1	2	2	1	1	0	0	1	1	1	0	0	2	2	0	1	1	0	0	1	1	2	2	0	2	0	1	0	1	1	0	0	0	0	1	1	0	0	2
848	1	2	1	1	0	0	1	2	1	0	1	0	1	1	1	0	0	0	0	0	0	0	2	2	0	0	1	0	1	2	0	1	1	1	1	1	1	1	0	0	0	0	0	0	0	0	1	1	0
849	0	2	1	0	0	0	2	0	2	2	0	0	1	1	1	0	0	1	1	1	1	0	2	2	0	1	2	0	0	2	0	0	0	1	0	2	1	0	1	1	0	2	2	0	1	0	0	2	0
850	0	1	1	0	1	1	1	1	0	0	1	0	0	0	0	0	0	1	1	1	1	0	2	2	0	0	2	0	0	2	1	0	0	2	0	2	1	0	1	0	1	0	0	0	1	1	0	2	0
851	0	1	1	0	1	1	2	2	1	1	0	0	1	0	0	0	0	1	1	1	0	0	2	2	0	0	1	1	2	2	0	2	1	2	0	2	1	0	0	0	0	1	1	0	1	1	0	2	0
852	1	2	0	0	0	0	2	0	2	2	0	0	0	0	0	0	0	1	1	1	1	0	2	2	0	0	1	1	1	1	1	2	1	0	1	1	0	0	0	0	0	0	0	1	0	0	0	2	0
853	1	2	0	0	0	0	2	0	2	2	0	0	0	0	0	0	0	0	0	0	0	0	2	2	0	0	1	0	0	1	1	0	0	2	0	2	2	0	1	1	0	0	1	0	1	0	1	1	0
854	0	2	1	0	0	0	0	2	0	0	2	0	1	1	1	0	0	0	0	0	0	0	2	2	0	0	2	0	0	2	0	2	1	0	1	1	1	0	1	1	0	0	0	1	0	0	0	0	1
855	0	2	0	0	0	0	1	2	1	0	1	0	1	1	1	0	0	0	0	0	0	0	1	1	0	0	2	1	1	2	1	1	1	0	1	1	2	0	2	2	0	1	2	0	0	0	0	2	0
856	0	1	1	0	0	0	2	2	1	0	0	1	1	0	0	1	0	1	0	0	0	0	2	2	0	0	2	0	0	2	0	1	0	2	0	2	1	0	0	0	0	0	1	0	1	1	0	1	0
857	0	0	2	0	0	0	2	2	1	0	0	1	1	0	0	0	0	1	0	0	0	0	2	2	0	1	1	0	0	1	2	0	0	2	0	2	0	0	0	1	0	0	1	0	0	0	0	2	0
858	1	2	1	2	0	0	1	2	0	0	0	0	1	1	1	0	0	1	1	1	0	0	2	2	0	1	1	1	1	2	2	2	2	2	0	2	2	0	1	1	0	0	0	0	0	0	0	1	0
859	0	0	2	0	1	1	1	2	1	1	0	0	0	0	0	0	0	1	1	1	1	0	2	2	0	0	2	1	1	2	0	2	1	2	0	2	2	0	1	1	0	0	0	0	1	1	0	2	0
860	1	0	2	2	1	1	2	2	1	1	0	0	1	2	1	0	0	1	0	0	0	0	2	2	0	0	2	2	2	2	1	1	1	1	0	2	2	0	2	1	1	0	1	0	0	0	0	0	1
861	1	2	1	0	0	0	2	2	0	0	1	1	2	1	1	0	0	1	1	0	0	0	1	2	0	0	2	0	1	2	1	1	2	1	0	2	2	0	0	0	0	1	1	0	0	0	0	0	0
862	1	1	2	0	0	0	2	1	2	2	0	1	1	0	0	0	0	0	0	0	0	0	2	2	0	0	2	1	1	2	2	2	1	0	0	2	1	0	0	0	0	0	0	0	1	0	0	1	1
863	1	1	1	1	0	0	2	2	1	0	0	1	2	1	1	0	0	1	0	1	0	0	2	2	0	1	1	1	1	2	0	0	1	0	1	2	2	0	2	2	1	0	0	0	1	0	0	2	0
864	1	1	2	1	0	0	2	0	2	2	0	1	2	1	1	1	0	0	0	0	0	0	1	2	0	0	1	1	1	1	1	2	2	2	0	2	2	0	0	0	0	0	0	0	1	0	0	1	0
865	0	2	0	0	0	0	2	2	0	0	0	0	0	0	0	0	0	0	1	1	1	0	1	1	0	0	1	1	1	1	1	0	0	1	1	1	1	0	0	0	0	0	0	0	0	1	0	2	0
866	0	1	2	0	0	0	1	2	1	1	1	0	1	2	1	0	0	0	0	0	0	0	2	2	0	0	2	0	0	2	1	0	0	2	0	2	1	1	0	0	0	1	1	0	0	2	0	1	0
867	1	1	1	1	0	0	2	1	1	1	0	0	0	0	0	0	0	0	0	0	0	0	1	1	0	0	2	1	1	2	0	1	1	0	2	1	1	0	1	1	0	0	0	0	1	0	0	2	0
868	0	2	0	1	0	0	2	1	1	1	0	0	1	1	1	0	0	1	1	1	1	0	1	1	1	1	2	0	0	2	2	0	1	1	0	2	0	0	0	1	0	1	1	0	1	1	0	1	0
869	0	1	1	1	0	0	2	2	1	1	0	1	1	1	1	0	0	1	0	0	0	0	2	2	0	0	1	1	0	1	2	1	1	1	1	1	2	0	2	2	1	1	1	0	2	1	0	2	0
870	1	0	2	1	0	0	2	1	1	1	0	0	1	1	1	0	0	2	1	1	1	0	1	1	0	0	1	2	2	1	1	1	1	0	1	1	2	0	1	1	1	0	1	0	1	1	0	1	0
871	0	1	2	1	0	0	2	2	1	0	0	0	0	0	0	0	0	0	0	1	1	0	2	2	0	0	2	2	2	2	0	0	0	2	0	2	1	0	0	0	0	0	0	0	1	1	0	1	1
872	0	2	0	1	0	0	1	1	2	2	0	0	0	0	0	0	0	1	0	0	0	0	2	2	0	0	0	0	1	2	0	1	0	2	0	2	0	0	0	0	0	0	1	0	1	1	0	1	1
873	1	2	0	0	0	0	2	2	2	2	0	0	1	1	1	0	0	2	1	1	1	0	2	2	0	0	2	0	0	2	0	0	0	2	0	1	2	0	2	1	1	1	1	0	1	2	0	2	0
874	0	1	2	0	0	0	1	2	1	1	1	0	0	0	0	0	0	0	0	0	0	0	0	1	0	0	0	1	1	0	1	0	1	2	1	2	2	0	1	1	0	0	0	2	0	0	0	2	0
875	1	2	0	0	0	0	2	1	2	2	0	0	1	1	0	0	0	0	0	0	0	0	1	1	1	1	0	0	0	1	1	0	0	1	0	2	1	0	0	0	0	0	0	0	0	0	0	2	0
876	0	1	1	1	1	1	1	2	0	0	0	0	0	0	0	0	0	1	1	1	0	0	2	2	0	0	2	0	0	2	1	0	0	2	0	2	2	0	1	1	0	0	1	1	1	2	0	2	0
877	1	0	2	0	0	0	2	2	2	1	0	0	0	0	0	0	0	0	1	1	1	0	2	2	0	0	2	0	0	2	2	0	0	2	0	2	1	0	0	0	0	1	1	0	1	1	1	1	0
878	0	1	1	0	0	0	2	1	2	0	0	0	0	0	0	0	0	1	1	1	0	0	2	2	0	0	1	0	0	2	0	1	1	0	2	0	1	0	0	0	1	0	0	0	0	1	0	2	0
879	0	1	2	1	0	0	2	2	1	0	1	0	1	1	1	0	0	2	1	1	1	0	2	2	0	0	1	1	1	2	2	1	1	1	0	2	1	0	0	0	0	0	0	0	0	2	0	0	1
880	0	1	1	0	0	0	2	2	1	1	0	1	1	0	1	1	0	0	1	1	1	0	1	1	0	0	1	1	1	1	1	1	1	1	1	1	1	0	1	1	0	0	0	0	0	0	0	2	0
881	1	2	1	0	0	0	2	1	1	0	1	0	2	2	2	0	0	0	0	0	0	0	2	2	0	0	1	2	2	1	2	0	0	2	0	2	2	0	1	1	0	0	0	0	0	0	0	1	0
882	1	2	1	1	0	0	1	1	2	2	0	1	1	1	1	0	0	1	0	0	0	0	1	1	0	1	2	0	0	2	1	1	0	2	0	2	1	0	1	1	0	1	1	1	0	1	0	1	0
883	0	0	2	0	0	0	2	2	0	0	0	0	1	1	1	0	0	1	2	2	1	0	2	2	0	0	1	0	0	1	1	2	2	2	0	2	0	0	0	0	0	1	1	0	0	0	0	2	0
884	0	2	0	0	0	0	1	2	0	0	1	1	1	0	0	0	0	2	2	1	0	0	2	2	0	0	2	1	1	2	2	2	2	2	0	2	0	0	0	0	0	1	1	0	1	0	0	2	0
885	0	0	2	0	0	0	1	1	2	2	1	0	1	1	1	0	0	2	0	0	0	0	2	2	0	0	0	0	0	1	1	1	0	2	0	2	1	0	1	1	0	0	1	1	1	2	0	1	0
886	1	0	2	0	0	0	0	1	1	1	1	0	1	1	1	0	0	0	0	0	0	0	2	2	0	0	1	0	0	2	0	1	1	2	0	2	1	0	1	0	1	0	1	0	1	1	0	1	1
887	1	1	1	1	0	0	2	2	1	0	0	0	1	1	1	0	0	2	1	1	1	0	1	1	0	0	1	0	1	2	0	1	0	1	1	1	0	0	0	0	0	0	0	0	0	0	1	1	0
888	1	1	2	1	1	1	2	2	1	0	1	1	2	2	2	0	0	0	0	0	0	0	2	2	0	0	2	0	0	1	1	0	2	0	2	1	1	0	0	0	0	0	1	0	1	0	0	1	0
889	0	1	1	1	0	0	2	1	1	1	0	0	1	1	1	0	0	1	0	1	0	0	2	2	0	0	1	1	1	1	2	0	0	0	1	1	0	0	1	1	0	0	0	0	0	0	0	1	1
890	0	1	0	0	0	0	2	2	1	0	1	0	0	0	0	0	0	1	1	1	0	0	1	1	1	1	0	0	0	1	1	0	0	2	0	2	2	0	1	1	0	0	1	0	1	0	1	0	0
891	1	1	1	0	1	1	2	2	1	0	1	0	0	0	0	0	0	1	1	1	1	0	2	2	0	0	2	1	1	2	1	2	2	1	0	2	1	1	1	1	0	0	0	0	0	0	0	2	0
892	1	1	1	0	1	1	2	2	1	1	0	0	0	0	0	0	0	0	0	0	0	0	2	2	0	0	1	1	2	2	1	2	2	0	2	0	0	0	0	0	0	0	0	0	0	0	0	1	1
893	1	1	1	0	0	0	2	1	2	2	0	1	2	1	2	1	0	1	1	1	0	0	2	2	0	0	1	1	1	1	2	1	1	2	1	1	1	1	0	0	0	0	1	0	0	0	0	1	1
894	1	1	1	1	0	0	2	2	1	1	0	0	1	1	1	0	0	1	0	0	0	0	1	1	1	1	2	0	0	2	2	2	1	1	0	2	2	1	1	1	0	1	1	0	1	0	0	1	1
895	1	2	0	0	0	0	1	0	2	2	0	0	2	2	2	1	0	1	1	1	1	0	2	2	0	0	1	0	1	2	0	1	1	1	0	2	0	0	0	0	0	0	0	0	0	0	0	1	0
896	1	2	0	0	0	0	0	2	0	0	1	0	0	0	0	0	0	2	1	1	1	0	1	1	0	0	2	1	1	2	1	1	0	1	1	1	1	0	1	1	1	0	1	0	1	1	0	2	0
897	0	1	1	0	1	1	2	1	2	2	0	0	0	0	0	0	0	1	1	1	1	0	2	2	0	1	1	1	2	2	1	1	1	0	2	0	1	0	0	0	0	0	0	0	1	1	0	1	0
898	0	2	0	0	1	1	1	1	2	1	0	0	1	1	1	0	0	1	1	1	0	0	2	2	0	1	2	1	1	2	2	1	1	2	0	2	2	0	0	0	0	0	1	0	1	2	0	2	0
899	0	0	2	0	1	1	1	2	1	0	1	1	1	1	1	0	0	0	0	0	0	0	2	2	0	0	2	0	0	2	0	1	2	1	0	2	1	0	2	2	0	0	0	0	2	0	0	2	0
900	0	0	2	1	0	0	2	2	1	0	0	0	0	0	0	0	0	1	1	1	1	0	1	2	0	0	2	0	0	2	1	2	2	0	2	0	1	0	0	0	0	0	1	0	1	1	0	2	0
901	0	1	1	0	0	0	1	2	1	1	1	0	0	0	0	0	0	1	0	1	0	0	2	2	0	0	2	0	0	2	1	2	2	0	2	0	1	0	1	1	0	0	0	0	1	1	0	1	0
902	0	0	2	0	0	0	2	1	1	1	0	0	0	0	0	0	0	0	0	0	0	0	2	2	0	0	1	0	1	2	1	1	1	2	1	2	2	1	0	0	0	0	0	0	2	0	0	2	0
903	1	1	1	1	1	1	2	1	2	1	0	0	0	0	0	0	0	0	0	0	0	0	1	1	1	2	2	0	0	2	1	1	2	1	1	1	1	0	1	0	1	0	1	0	0	0	1	1	0
904	0	1	1	0	0	0	2	2	1	1	0	1	2	1	1	0	0	1	0	0	0	0	2	2	0	0	1	0	1	2	0	0	1	2	1	2	2	0	1	1	0	0	1	0	1	0	0	2	0
905	1	0	2	0	0	0	2	2	2	0	0	0	0	0	0	0	0	1	1	1	1	0	2	2	0	0	2	0	0	2	0	1	1	1	1	1	1	0	0	0	0	0	0	0	0	0	1	1	0
906	0	2	0	0	0	0	2	0	2	2	0	0	0	0	0	0	0	2	2	2	0	0	2	2	0	0	2	0	0	1	0	1	1	2	1	2	1	0	0	0	0	1	1	0	1	0	0	0	1
907	0	1	2	1	0	0	2	1	1	1	0	1	2	2	2	0	0	0	0	0	0	0	2	2	0	0	2	0	0	2	1	2	2	0	2	0	2	0	0	0	0	0	0	0	1	0	1	1	0
908	1	1	1	1	0	0	2	2	1	1	1	1	1	0	0	0	0	0	0	1	0	0	2	2	0	0	1	0	0	1	2	0	1	0	1	2	1	0	2	2	0	1	1	0	0	0	1	0	0
909	1	1	1	1	0	0	2	2	1	0	0	1	1	1	1	0	1	2	0	0	0	0	1	1	0	1	2	0	0	2	0	1	1	2	0	2	1	2	0	0	1	1	1	1	0	1	0	0	0
910	0	0	2	0	0	0	2	0	2	2	0	0	1	2	1	0	0	1	1	1	1	0	2	2	0	0	1	1	1	2	2	2	1	0	1	1	1	2	0	0	1	0	1	0	1	0	0	1	0
911	0	2	2	0	1	1	2	2	2	1	0	1	1	0	0	0	0	1	2	2	2	0	2	2	0	0	2	0	0	2	0	1	1	0	2	0	2	0	1	1	0	0	1	0	0	0	1	1	0
912	1	1	1	0	1	1	1	2	0	0	2	0	0	0	0	0	0	0	0	0	0	0	2	2	0	0	1	0	0	1	2	2	2	2	0	2	0	0	1	1	0	0	0	0	0	0	0	1	0
913	0	2	0	0	0	0	2	0	2	2	0	1	1	0	0	0	0	0	0	0	0	1	1	2	0	0	1	1	1	0	2	1	1	1	0	2	1	0	0	0	0	0	0	0	0	0	1	0	0
914	1	2	0	0	0	0	1	1	0	0	1	1	2	1	1	0	0	0	0	0	0	0	2	2	0	0	1	2	2	1	1	1	0	2	0	2	2	0	1	0	1	0	1	1	1	2	0	1	0
915	0	2	0	0	0	0	1	2	1	1	1	0	1	0	1	1	0	2	2	1	0	0	2	2	0	0	1	0	1	2	0	1	0	2	0	2	2	0	1	1	0	0	0	0	2	1	0	2	0
916	1	2	1	0	0	0	1	1	2	2	0	0	0	0	0	0	0	0	0	0	0	0	1	1	1	1	0	1	2	2	1	0	0	1	2	1	2	0	1	0	1	0	1	0	1	0	0	1	0
917	1	1	1	0	0	0	2	1	1	0	1	0	1	1	1	0	0	2	1	1	1	0	2	2	0	0	1	0	1	2	1	1	1	1	1	1	2	1	1	1	0	2	2	0	1	0	0	1	0
918	0	2	1	0	0	0	2	0	2	1	1	0	0	0	0	0	0	0	0	0	0	0	2	1	1	2	2	0	0	2	0	2	2	1	2	0	1	0	1	1	0	1	2	0	1	1	1	0	1
919	0	2	1	0	0	0	2	0	2	2	0	1	2	1	1	1	0	0	1	1	1	0	2	2	0	1	0	1	2	1	1	1	2	1	0	2	2	1	1	1	0	0	0	0	1	1	0	1	1
920	1	0	2	1	1	1	0	2	0	0	2	0	0	0	0	0	0	1	0	0	0	0	2	2	0	0	1	1	1	1	1	2	2	0	1	1	2	0	2	1	1	0	1	0	1	0	0	0	0
921	0	1	1	0	0	0	1	2	0	0	1	1	1	0	0	0	0	1	0	0	0	0	1	1	0	1	1	1	1	1	2	2	2	0	1	1	2	0	1	1	0	1	1	0	2	0	0	1	0
922	0	1	2	0	1	1	1	2	1	1	1	0	1	1	1	1	0	1	1	1	1	0	2	2	0	0	1	0	0	1	0	0	0	2	0	2	2	0	1	1	0	1	1	0	0	0	0	1	0
923	1	1	1	0	0	0	2	1	2	1	0	0	1	1	1	0	0	2	2	1	1	0	2	2	0	0	0	0	1	2	0	2	2	1	1	1	0	0	1	1	0	0	0	0	0	0	0	2	0
924	0	0	2	1	0	0	1	2	0	0	1	0	1	1	1	0	0	2	0	0	0	0	2	2	0	0	2	0	0	1	0	2	1	0	1	1	1	1	0	0	0	0	0	0	0	0	2	0	0
925	0	1	1	1	0	0	2	1	2	0	0	0	1	1	1	0	0	1	2	2	2	0	1	1	1	0	2	1	1	2	0	0	0	1	1	1	1	0	1	1	0	0	0	0	0	1	2	0	0
926	1	0	2	0	0	0	1	1	2	2	0	0	1	0	0	0	1	2	2	2	1	0	2	2	0	1	0	1	2	1	1	0	1	1	1	1	2	1	0	0	0	0	0	1	0	1	0	2	0
927	0	1	2	1	0	0	2	1	1	1	0	0	1	1	1	0	0	0	0	0	0	0	2	2	0	0	2	1	1	2	2	0	0	2	0	2	1	0	0	0	0	1	1	0	1	1	0	0	2
928	1	2	2	0	1	1	2	2	1	0	0	0	0	0	0	0	0	0	0	0	0	0	1	1	1	1	2	1	1	1	0	0	0	2	0	2	2	0	2	1	1	0	2	0	2	1	0	1	0
929	0	0	1	0	0	0	2	1	2	0	0	1	1	0	0	0	0	0	0	0	0	0	1	1	0	0	2	1	1	2	2	2	2	0	2	0	2	0	1	1	0	0	0	0	1	1	0	2	0
930	0	2	1	0	0	0	2	1	2	2	0	0	0	0	0	0	0	0	0	0	0	0	0	0	0	1	2	0	1	2	1	2	2	2	0	2	2	0	0	0	1	1	2	0	0	0	0	2	0
931	1	0	2	1	1	1	1	2	1	1	0	0	1	1	1	0	0	1	1	0	0	0	0	1	1	1	2	1	1	2	1	1	0	2	1	2	2	0	0	0	0	0	0	0	2	1	0	0	0
932	1	1	1	1	0	0	2	2	1	1	1	0	1	1	0	0	0	0	0	0	0	0	1	1	1	1	2	0	0	2	1	1	0	2	0	2	0	0	0	0	0	0	2	0	1	1	0	2	0
933	1	1	1	0	0	0	1	2	1	1	1	1	1	0	0	0	0	0	1	0	0	0	1	1	1	1	1	1	1	0	2	1	1	1	0	2	2	0	2	2	0	1	1	0	1	1	0	0	0
934	1	2	1	1	0	0	2	2	2	0	0	0	0	0	0	0	1	2	0	0	0	0	1	1	0	0	2	0	0	1	0	0	0	1	0	2	1	0	1	1	0	0	0	0	0	0	0	2	0
935	1	1	2	0	0	0	2	1	1	1	0	0	2	1	1	0	0	0	1	1	1	2	0	2	0	0	2	0	0	1	1	2	2	0	1	1	1	0	0	0	0	0	0	0	0	0	0	0	0
936	1	1	1	1	0	0	2	2	0	0	1	1	2	1	1	0	0	1	1	1	0	0	2	2	0	0	2	0	1	2	0	1	0	2	1	2	1	0	0	0	0	0	0	1	0	0	0	1	0
937	0	2	0	0	1	1	2	2	1	1	0	1	2	1	1	0	0	2	1	1	1	0	0	0	0	1	1	1	1	2	0	2	2	1	1	1	2	1	0	0	0	1	1	0	1	0	0	2	0
938	0	1	2	1	0	0	2	2	2	1	0	0	1	0	0	0	0	2	1	0	0	0	2	2	0	0	1	1	1	1	1	2	1	1	0	2	1	0	1	1	0	1	1	0	0	0	1	1	0
939	0	0	2	1	0	0	1	2	0	0	1	0	2	1	1	0	0	2	2	1	0	0	1	1	1	1	2	1	1	2	2	1	1	0	1	1	2	1	1	1	0	0	1	0	1	1	0	0	1
940	1	2	0	0	0	0	1	2	1	1	0	0	1	1	1	0	0	1	0	1	0	0	2	2	0	0	2	0	0	2	0	1	0	1	1	1	1	0	0	0	0	0	0	0	0	0	0	1	0
941	0	1	1	0	0	0	1	2	0	0	1	2	2	2	2	0	0	1	1	1	0	0	2	2	0	0	1	0	1	2	0	1	1	2	0	2	1	0	0	0	0	0	0	0	0	1	0	2	0
942	1	2	1	0	0	0	2	0	2	2	0	0	1	1	1	0	0	1	1	0	0	0	2	2	0	0	1	0	1	2	1	1	1	1	0	2	2	0	1	1	0	0	0	0	0	0	0	1	0
943	0	1	1	0	0	0	2	1	1	1	0	0	0	0	0	0	0	0	1	1	1	0	2	2	0	0	2	0	0	2	0	0	1	0	1	2	1	0	0	0	0	0	1	0	1	2	0	2	0
944	0	0	2	0	0	0	1	1	1	1	1	0	1	1	0	0	1	2	1	1	1	0	2	2	0	0	2	0	0	2	1	0	0	2	0	2	0	0	0	0	0	0	1	0	2	2	0	2	0
945	0	0	2	0	0	0	2	0	1	1	0	0	0	0	0	0	0	1	1	1	0	0	2	2	0	1	2	0	0	1	1	1	1	2	0	2	0	0	0	0	0	0	0	0	0	1	0	2	0
946	1	2	1	2	0	0	2	1	2	2	0	0	0	0	0	0	1	2	2	2	2	0	2	2	0	0	1	0	0	1	1	2	1	0	1	1	0	0	0	0	0	0	0	0	0	0	0	2	0
947	0	1	2	1	0	0	1	0	2	2	0	0	0	0	0	0	0	1	1	1	1	0	2	2	0	0	2	1	1	1	0	1	1	1	1	1	2	0	2	2	0	0	0	0	1	0	0	2	0
948	0	1	1	0	0	0	1	2	1	1	1	0	1	1	1	0	0	0	0	1	1	0	2	2	0	2	1	1	2	2	1	1	1	1	0	2	1	0	1	1	0	0	0	0	0	0	0	0	0
949	1	0	2	0	1	1	1	2	1	1	1	1	1	0	1	1	0	1	1	1	1	0	1	1	1	1	2	0	0	2	1	1	1	0	2	0	1	0	1	1	0	0	0	1	0	0	0	1	0
950	0	1	1	0	0	1	2	0	2	2	0	0	1	1	1	0	1	1	0	0	0	0	1	1	0	0	0	0	0	1	1	1	1	0	0	2	1	0	0	0	0	0	1	0	1	0	0	1	0
951	0	1	1	1	0	0	2	0	2	2	0	0	0	0	0	0	0	0	1	1	1	0	2	2	0	1	2	1	1	2	0	1	1	1	1	1	2	0	1	0	2	0	1	0	1	0	0	2	0
952	1	1	2	0	1	1	2	1	2	1	0	0	0	0	0	0	0	0	0	0	0	0	1	1	1	1	1	1	1	2	0	1	1	2	1	1	2	0	1	1	0	0	0	0	0	0	0	2	0
953	0	1	1	0	0	0	2	2	1	1	0	1	2	2	2	0	0	2	1	1	1	0	2	2	0	0	2	1	1	2	0	1	2	1	2	1	1	0	1	1	0	0	0	0	1	0	0	1	0
954	0	1	1	0	1	1	1	2	1	1	1	1	2	1	1	1	0	1	0	0	0	0	1	1	0	0	2	0	0	2	0	0	0	1	1	1	0	0	0	0	0	0	1	0	1	0	0	1	1
955	1	1	2	0	0	0	1	1	2	2	0	0	0	0	0	0	0	1	1	2	1	1	2	2	0	0	1	1	1	2	2	1	1	0	2	0	1	1	0	0	0	0	0	1	0	0	0	2	0
956	0	1	1	0	0	0	2	1	0	0	0	1	1	0	0	0	0	0	1	1	1	0	1	1	1	1	2	0	0	2	1	1	1	2	0	2	2	0	0	0	1	0	0	0	0	0	0	2	0
957	0	0	2	0	2	2	2	2	2	1	0	1	1	1	1	0	0	1	1	1	1	0	2	2	0	1	2	1	1	2	1	1	1	1	0	2	1	0	0	0	0	0	0	0	0	0	0	2	0
958	0	2	1	0	0	0	2	2	2	1	0	1	1	0	1	1	0	0	1	0	0	0	2	2	0	0	2	0	0	2	1	1	1	1	0	2	1	0	1	0	1	0	1	0	1	0	1	0	1
959	1	2	2	1	0	0	1	2	1	1	0	0	1	1	1	0	0	0	0	0	0	0	2	2	0	0	1	1	1	1	1	2	2	0	1	1	0	0	0	0	0	0	1	0	1	2	0	1	0
960	0	0	2	0	0	0	1	2	1	1	0	0	0	0	0	0	0	1	0	0	0	0	2	2	0	0	1	1	1	0	2	0	0	2	0	2	1	1	0	0	1	0	0	0	0	0	0	2	0
961	1	1	1	0	0	0	1	1	1	1	0	0	0	0	0	0	0	0	0	0	0	0	2	2	0	2	2	0	0	1	0	2	2	0	2	0	0	0	0	1	0	1	1	1	0	1	0	1	1
962	0	1	0	0	0	0	2	0	2	2	0	0	0	0	0	0	0	1	1	1	0	0	2	2	0	0	2	1	1	2	1	2	2	0	2	0	1	0	0	0	0	0	0	1	0	0	0	2	0
963	0	1	1	0	0	0	2	2	2	1	0	1	0	0	0	0	0	0	0	0	0	0	1	1	1	1	2	0	0	2	0	1	1	2	0	2	1	0	0	0	0	0	0	0	0	0	0	1	1
964	0	1	1	0	0	0	2	2	2	1	0	2	2	1	1	0	0	1	1	1	0	0	2	2	0	0	1	0	0	2	2	0	0	2	1	1	2	0	1	1	0	0	0	1	0	0	1	0	1
965	0	2	1	1	0	0	2	1	2	1	0	0	1	1	1	0	0	1	0	0	0	0	1	1	1	2	1	0	0	2	2	0	2	0	2	1	2	0	1	1	0	0	1	0	1	0	1	0	1
966	1	2	0	0	0	0	2	2	1	1	0	1	2	1	2	1	0	2	1	1	0	1	1	2	0	0	1	0	0	2	0	0	1	2	1	2	0	0	1	0	1	0	1	0	1	1	0	0	0
967	1	1	1	0	0	0	1	2	1	1	0	0	0	0	0	0	1	2	0	0	0	0	2	2	0	0	1	1	2	2	1	2	2	0	2	0	2	0	2	2	0	0	0	0	0	0	0	2	0
968	0	2	0	0	0	0	1	1	2	2	0	0	1	1	1	0	0	1	1	1	1	0	2	2	0	0	1	0	0	1	2	1	1	2	0	2	0	0	0	0	0	0	0	1	0	0	0	2	0
969	1	1	1	1	0	0	2	1	2	2	0	1	2	1	1	0	0	1	1	0	0	0	2	2	0	1	2	0	0	2	0	1	0	1	1	1	1	0	0	0	0	0	0	0	0	1	1	0	1
970	1	1	1	0	1	1	2	2	2	1	0	0	1	1	1	0	0	1	1	1	1	0	2	2	0	0	1	1	1	2	2	1	2	1	2	1	1	0	0	0	0	2	2	0	0	0	0	1	0
971	0	1	2	1	0	0	0	1	1	1	1	0	1	1	1	0	0	1	1	1	1	0	1	1	0	1	2	0	0	2	2	2	2	1	1	1	1	0	0	0	0	1	1	0	1	0	1	1	0
972	1	1	0	0	0	0	1	0	2	2	0	0	1	1	1	0	0	2	2	1	0	0	1	1	1	1	1	0	0	2	0	2	2	2	0	2	1	0	2	2	0	0	1	0	1	1	0	2	0
973	1	2	1	0	0	0	1	1	1	1	0	1	1	0	0	0	0	1	0	1	0	1	2	2	0	0	1	1	1	0	2	1	1	2	2	1	2	1	1	1	0	0	0	0	0	0	0	2	0
974	1	1	1	0	0	0	2	2	1	1	0	0	0	0	0	0	0	0	0	0	0	0	0	0	0	0	2	0	0	2	1	1	1	0	2	1	2	0	1	1	0	0	1	0	1	0	0	0	2
975	1	0	2	0	0	0	2	1	1	0	0	0	0	0	0	0	1	1	0	0	0	0	0	0	0	0	2	1	1	2	2	2	1	1	0	2	2	0	1	1	0	0	1	0	0	1	0	1	0
976	1	1	1	1	0	0	2	2	2	1	0	0	1	1	1	0	1	2	0	0	0	0	2	2	0	0	1	2	2	2	2	0	1	1	0	2	2	0	1	1	0	1	1	0	1	0	0	0	0
977	0	1	1	0	0	0	2	1	2	0	0	1	2	2	2	0	1	2	1	1	0	0	2	2	0	0	1	0	0	1	1	1	1	0	1	1	1	0	0	0	0	0	1	0	1	0	1	0	0
978	1	0	1	0	0	0	0	2	1	1	0	1	1	0	0	0	0	1	1	0	0	0	2	2	0	0	0	0	0	1	2	0	0	2	0	2	1	0	1	1	0	0	1	0	1	2	0	2	0
979	0	1	1	0	0	0	1	1	2	2	0	1	1	0	1	1	0	0	0	0	0	0	1	1	0	0	1	0	0	2	0	2	1	1	0	2	2	0	2	2	0	1	2	0	0	0	0	2	0
980	0	1	2	0	0	0	2	1	2	2	0	0	0	0	0	0	0	1	1	1	0	0	2	2	0	0	1	1	1	2	0	1	1	0	1	1	0	0	0	0	0	0	0	0	0	0	0	2	0
981	1	1	1	1	0	0	1	1	1	1	1	0	1	1	1	0	0	0	0	0	0	0	2	2	0	0	2	0	0	2	1	0	0	1	1	1	2	0	1	0	1	1	1	0	0	0	0	2	0
982	0	0	2	1	1	1	1	1	2	1	0	0	2	1	1	1	0	0	1	1	1	0	1	1	0	0	2	0	0	1	0	2	1	1	1	1	0	0	0	0	0	0	1	0	0	0	0	2	0
983	1	2	2	0	1	1	1	2	1	1	1	0	0	0	0	0	0	1	1	1	0	0	1	2	0	0	2	0	1	1	1	2	1	0	1	1	1	0	0	0	0	0	0	1	0	0	0	0	0
984	1	2	0	0	0	0	2	1	2	1	0	2	2	0	0	1	0	0	0	0	0	0	2	2	0	0	2	0	0	2	1	1	1	0	2	1	0	0	0	0	0	1	1	0	1	0	0	1	0
985	0	2	0	0	0	0	2	2	1	1	0	1	1	0	0	0	0	0	0	0	0	0	2	2	0	1	2	0	0	1	0	1	2	0	2	0	1	0	1	1	0	0	2	0	2	1	0	1	0
986	0	1	1	0	0	0	1	1	1	1	0	0	1	1	1	0	0	1	1	1	1	0	2	2	0	0	1	1	2	2	1	1	1	1	1	1	1	0	0	0	0	0	0	0	0	2	0	2	0
987	0	1	2	1	0	0	2	2	2	2	0	0	1	0	0	1	0	0	0	0	0	0	0	1	1	1	0	1	0	0	2	0	0	2	0	2	0	0	1	1	0	1	1	0	1	0	1	0	1
988	1	2	0	0	0	0	2	2	2	1	0	1	2	1	1	1	0	1	0	0	0	0	2	2	0	0	2	0	0	2	1	0	1	1	0	2	1	0	0	0	1	0	1	1	1	2	0	2	0
989	0	1	2	1	0	0	1	2	1	1	1	1	1	0	0	0	1	2	0	0	0	0	1	1	0	0	1	2	2	1	1	1	1	2	1	1	1	0	1	1	0	0	1	0	0	1	0	1	1
990	1	2	0	0	0	0	2	1	2	1	0	1	1	0	1	1	0	1	0	0	0	0	2	2	0	1	1	0	0	2	0	1	0	2	0	2	2	0	0	0	0	0	0	0	2	1	0	2	0
991	1	2	1	1	0	0	2	2	2	1	0	1	1	0	0	0	0	1	1	0	1	0	0	1	0	1	2	0	0	2	0	0	0	2	0	2	1	0	1	1	0	1	1	0	2	0	0	2	0
992	0	1	1	1	0	0	2	2	1	1	0	0	0	0	0	0	0	1	0	0	0	1	2	2	0	0	1	0	1	2	1	2	1	0	1	1	1	0	1	1	0	0	0	0	0	2	1	1	0
993	1	1	1	0	0	0	2	2	1	1	0	0	1	1	1	0	0	1	1	1	1	0	2	2	0	0	1	0	1	2	1	1	1	1	1	1	2	0	1	1	0	0	1	0	1	0	0	2	0
994	1	0	1	0	0	0	2	0	2	1	1	0	0	0	0	0	0	0	0	0	0	0	2	2	0	0	2	0	1	2	1	0	0	2	0	2	1	0	0	0	0	0	1	0	1	0	0	1	0
995	0	1	1	0	1	1	2	1	2	1	0	0	1	1	1	0	0	1	0	1	0	0	2	2	0	1	2	1	1	2	2	1	1	1	1	1	1	0	0	0	0	1	1	0	1	1	0	2	0
996	0	0	2	0	1	1	2	1	2	2	0	0	0	0	0	0	0	0	0	0	0	0	2	2	0	0	0	0	1	2	0	1	1	0	1	1	2	0	2	2	0	0	0	0	0	1	0	2	0
997	1	2	0	0	0	0	2	1	1	1	0	0	0	0	0	0	0	1	0	0	0	0	2	2	0	0	2	0	0	1	0	0	0	2	0	2	1	0	0	0	0	0	1	0	0	0	0	2	0
998	1	1	1	1	0	0	2	2	1	1	0	0	0	0	0	0	0	1	0	0	0	1	1	2	0	0	2	0	0	2	2	1	1	1	1	1	0	0	0	1	0	2	2	0	0	0	0	2	0
999	0	1	1	1	0	0	2	1	0	0	0	1	1	1	1	0	0	2	0	0	0	0	2	2	0	0	1	0	1	2	0	1	1	1	1	1	2	0	1	0	1	0	1	0	0	2	0	0	1
1000	1	2	1	0	0	0	2	2	2	1	0	0	1	1	1	0	0	1	1	1	1	0	2	2	0	0	0	0	1	2	0	0	1	1	1	1	1	0	0	0	0	0	1	0	1	0	0	2	0
[truncated: 952 more columns]
