# Supplementary material for: KNN-MDR: a learning approach for improving interactions mapping performances in genome wide association studies
Source: BMC Bioinformatics. 2017 Mar 21;18:184. doi: 10.1186/s12859-017-1599-7 (PMC5361736; doi:10.1186/s12859-017-1599-7)
Supplement: Supplementary file 2 — The data set(s) supporting the results of Table 1. (ZIP 22742 kb) [file 12859_2017_1599_MOESM2_ESM.zip › Nouveau dossier/S23/mkallsimul.dat]

1	1	2	1	1	0	0	0	0	1	1	0	1	1	0	0	0	1	1	0	0	1	0	0	0	0	1	0	2	1	1	1	1	2	1	1	2	1	0	0	1	1	1	1	0	1	0	0	1	0
2	0	1	0	0	0	1	2	1	0	1	0	0	1	0	0	0	0	0	0	1	1	0	0	0	0	0	0	2	0	2	2	0	1	1	1	2	2	0	0	1	1	0	0	1	2	1	0	2	0
3	0	1	0	0	0	1	2	0	0	0	2	0	0	0	0	0	0	0	2	1	2	0	0	0	0	1	0	2	0	1	0	1	1	1	1	2	0	1	0	0	0	1	1	0	1	1	0	2	0
4	0	0	0	0	0	1	1	0	1	1	0	0	1	0	0	0	1	1	1	1	1	1	1	1	1	1	0	2	0	1	2	0	0	1	1	1	2	0	0	1	1	1	1	0	2	1	0	2	0
5	1	2	0	0	0	0	1	0	1	1	1	2	2	1	1	1	2	1	1	1	2	0	0	0	0	0	0	2	1	2	1	1	0	1	0	2	2	0	0	1	1	0	0	0	0	0	0	2	0
6	0	1	0	1	0	0	0	0	2	2	0	0	0	0	0	0	1	1	1	1	1	0	2	0	0	0	0	1	1	2	0	1	1	2	2	1	1	0	0	1	1	0	0	0	0	1	0	2	0
7	1	1	0	1	0	0	2	1	0	1	0	1	1	0	0	0	1	1	0	0	1	0	0	0	0	0	0	1	0	1	0	1	1	0	1	1	1	0	0	0	0	1	0	0	2	1	0	1	1
8	1	1	0	1	0	1	2	0	0	0	2	0	0	0	0	0	0	1	2	2	2	0	0	0	0	0	0	2	1	2	1	1	1	0	0	2	2	1	0	1	1	1	0	0	1	0	0	0	0
9	1	2	0	0	0	0	1	0	0	0	0	1	2	0	0	1	0	0	2	2	2	0	0	0	0	0	0	1	0	1	1	1	1	0	1	1	2	0	0	2	2	0	0	0	1	1	1	0	0
10	0	1	0	0	0	0	2	0	1	1	1	0	0	0	0	0	2	0	1	1	2	0	0	0	0	1	0	2	0	1	0	2	2	0	2	1	0	1	1	0	0	1	1	0	1	1	0	2	0
11	1	1	0	1	0	0	1	0	0	0	1	0	1	0	0	0	1	0	1	1	2	1	0	0	0	1	0	2	0	2	2	1	1	0	1	2	1	1	1	1	0	0	0	0	0	0	0	1	0
12	1	1	1	1	0	1	1	1	1	2	0	1	2	0	0	0	1	1	1	1	2	0	0	0	0	1	0	1	0	1	1	0	0	0	1	1	0	1	0	0	0	0	0	0	0	0	0	0	1
13	1	1	0	0	0	0	1	1	1	2	0	1	2	0	0	0	1	1	1	1	1	0	1	1	1	1	0	1	1	2	0	2	2	0	2	1	2	0	0	1	1	1	1	0	2	0	0	2	0
14	0	0	0	1	0	0	1	0	1	1	1	0	1	0	0	0	2	2	0	0	0	1	0	0	0	0	0	1	2	2	1	1	0	1	1	2	2	0	0	0	0	1	0	0	2	0	0	1	0
15	1	2	0	0	0	0	1	0	1	1	0	1	2	1	1	1	1	0	1	1	1	0	0	0	0	0	0	1	2	2	0	1	1	0	1	1	2	0	0	2	2	0	0	0	0	0	1	0	1
16	0	1	0	1	0	0	2	1	0	1	0	0	1	0	0	0	1	1	1	1	2	0	0	0	0	1	0	2	0	1	1	0	0	0	1	1	1	0	0	1	1	0	0	1	0	1	0	1	0
17	1	0	0	0	0	1	2	1	0	1	0	0	0	0	0	0	1	1	0	0	1	0	0	0	0	2	0	2	0	2	0	2	1	1	1	1	0	0	0	0	0	2	2	0	1	1	1	2	0
18	0	0	0	0	0	2	1	1	1	2	0	0	0	0	0	0	1	0	2	1	2	0	0	0	0	0	0	1	2	2	0	1	1	0	0	2	1	0	0	1	1	0	0	1	2	0	1	0	0
19	1	1	0	1	0	0	1	1	0	1	0	0	0	0	0	0	0	0	0	0	0	0	0	0	0	2	0	2	1	2	1	1	0	2	1	1	1	0	0	0	0	1	0	0	0	0	0	2	0
20	1	1	0	0	0	0	2	0	1	1	1	1	1	0	0	0	2	0	1	1	1	0	0	0	0	1	0	2	0	2	1	1	1	0	0	2	1	1	0	1	1	0	0	0	1	0	0	2	0
21	1	2	0	0	0	0	0	0	2	2	0	1	0	0	0	0	1	0	1	1	1	0	0	0	0	0	0	1	1	2	0	0	0	0	1	1	1	1	0	1	1	0	0	0	0	1	0	0	0
22	0	0	0	0	0	1	1	1	1	2	0	1	1	0	0	0	2	1	2	2	2	0	0	0	0	1	2	2	1	2	1	1	1	0	0	2	2	0	0	2	2	0	0	0	0	1	0	0	0
23	0	1	0	2	0	0	1	0	1	1	0	1	1	0	0	0	0	0	0	0	0	0	1	1	1	1	0	1	0	1	1	1	1	0	1	1	1	1	0	1	1	0	0	1	0	0	0	1	0
24	0	1	1	0	1	1	1	0	1	1	0	0	1	0	0	0	2	0	2	2	2	0	0	0	0	2	0	1	0	1	1	1	1	2	1	2	1	0	1	1	1	1	0	0	1	1	0	1	0
25	1	2	0	1	0	0	0	0	1	1	0	0	0	0	0	0	1	0	1	1	1	0	0	0	0	1	0	1	1	2	0	2	1	1	0	2	2	1	1	2	1	1	1	0	1	0	0	2	0
26	0	2	0	0	0	0	1	0	0	0	1	0	1	0	0	0	2	2	1	1	1	1	0	0	0	1	0	1	0	0	2	1	0	1	0	2	1	0	0	0	0	0	0	1	0	1	0	1	1
27	0	0	0	0	0	1	1	0	1	1	0	0	1	0	0	0	1	0	1	1	1	0	0	0	0	1	0	2	1	1	1	1	1	0	1	2	0	0	1	0	0	1	1	0	1	1	0	2	0
28	0	1	0	0	0	0	2	0	0	0	1	0	0	0	0	0	1	0	1	1	1	0	0	0	0	1	0	2	1	2	2	1	0	1	0	2	1	1	0	1	1	0	1	0	1	0	1	1	0
29	0	1	0	1	0	0	1	0	2	2	0	0	1	0	0	0	1	0	1	1	1	0	1	0	0	1	0	2	0	2	2	0	1	1	1	2	1	1	1	0	0	1	1	0	1	1	1	1	1
30	0	0	0	0	0	1	2	0	0	0	1	0	1	0	0	0	1	1	1	1	1	0	1	0	0	0	0	2	1	1	2	1	1	0	0	2	1	0	0	1	1	1	1	0	1	0	0	2	0
31	0	1	0	0	0	1	2	1	0	1	0	0	0	0	0	0	1	1	0	0	1	0	1	0	0	0	0	1	1	1	1	1	1	1	2	0	0	0	0	0	0	0	0	0	0	0	0	2	0
32	0	2	0	1	0	0	2	0	0	0	1	0	1	0	0	0	1	1	1	1	1	0	0	0	0	0	0	0	1	1	1	0	0	1	2	2	1	0	1	1	1	0	0	1	0	1	0	2	0
33	0	1	0	1	0	0	1	0	1	1	1	0	0	0	0	0	0	0	2	2	2	0	0	0	0	2	0	2	0	2	0	1	2	0	0	2	2	1	0	1	1	0	0	1	0	0	0	1	0
34	1	1	0	1	0	0	1	1	1	2	0	0	1	0	0	0	2	1	1	1	1	0	0	0	0	2	0	1	0	1	1	1	0	1	0	2	1	1	0	1	1	1	0	0	1	1	0	1	1
35	0	1	0	0	0	1	2	0	0	0	0	1	0	0	0	1	0	0	1	2	2	0	1	0	0	2	0	2	0	1	0	1	0	0	0	2	1	1	0	1	1	0	0	0	1	0	0	2	0
36	1	2	0	0	0	0	2	1	0	1	1	0	0	0	0	0	0	0	0	0	0	0	0	0	0	1	1	2	1	2	0	1	1	0	0	2	1	0	0	1	1	0	0	0	0	1	0	0	1
37	1	0	0	0	0	0	0	0	2	2	0	0	1	0	0	1	1	1	1	0	0	0	1	0	0	1	0	2	1	2	0	1	0	1	1	1	1	0	0	0	0	0	0	0	0	1	0	2	0
38	1	0	0	0	0	0	2	1	0	2	0	0	0	0	0	0	0	0	1	1	2	0	0	0	0	2	1	2	1	2	1	0	1	1	1	2	0	2	0	0	0	0	0	0	0	1	0	2	0
39	0	1	0	0	0	0	2	0	0	0	0	0	0	0	0	0	2	1	2	2	2	0	1	0	0	0	0	2	0	2	1	0	0	0	0	1	1	0	0	1	1	1	1	0	1	1	0	2	0
40	1	1	0	1	0	0	2	0	1	1	0	0	0	0	0	0	1	1	0	0	0	0	0	0	0	2	0	0	1	2	1	2	2	0	0	2	0	1	0	0	0	0	0	0	1	1	0	2	0
41	1	0	1	1	1	0	0	0	2	2	0	0	1	0	0	0	1	1	0	0	2	0	1	0	0	1	0	2	1	2	1	2	1	0	2	2	1	1	0	1	1	0	0	0	0	1	0	2	0
42	0	1	0	0	0	1	2	0	0	0	0	0	0	0	0	0	1	1	2	2	2	0	1	1	1	2	1	1	1	2	0	0	0	1	0	2	2	0	0	1	1	1	1	1	1	2	0	2	0
43	1	2	0	0	0	0	0	0	1	1	1	1	1	0	0	0	1	1	1	0	2	1	1	1	1	1	0	1	2	2	0	2	1	0	0	2	2	1	0	0	0	0	0	0	1	0	0	0	1
44	0	0	0	0	0	0	0	0	0	0	0	0	1	0	0	0	0	0	0	0	0	0	1	0	0	0	0	2	1	1	2	0	0	1	1	1	1	1	1	2	0	1	1	0	1	0	0	2	0
45	1	1	1	1	0	1	0	0	1	1	0	0	1	0	0	1	0	1	1	1	1	0	0	0	0	0	0	2	1	2	2	1	1	0	1	1	2	0	0	2	2	0	0	1	0	1	1	1	0
46	0	1	0	1	0	0	2	0	1	1	0	0	0	0	0	0	2	1	1	1	1	0	0	0	0	0	0	1	0	1	0	1	1	0	0	2	1	0	0	2	1	0	0	0	0	1	0	1	0
47	0	0	0	0	0	0	1	0	1	1	1	1	0	0	0	1	2	1	2	2	2	0	0	0	0	2	0	2	0	2	1	2	1	1	0	2	2	0	0	0	0	0	0	2	0	2	0	2	0
48	0	1	0	0	0	0	0	0	2	2	0	0	0	0	0	0	1	0	1	1	1	0	0	0	0	0	0	1	0	1	2	0	0	0	0	2	1	0	1	1	1	0	0	0	1	0	0	1	1
49	0	1	0	0	0	0	0	0	1	1	0	2	1	0	0	1	0	0	1	1	2	1	0	0	0	2	0	2	0	2	1	1	1	1	1	1	1	1	0	1	1	0	0	0	0	1	0	0	2
50	0	0	0	1	0	0	1	0	1	1	1	0	0	0	0	0	2	0	1	1	1	0	2	0	0	0	0	2	0	2	0	0	0	2	1	2	2	0	0	1	1	0	0	0	0	0	0	1	0
51	1	1	0	0	0	0	1	0	1	1	0	0	0	0	0	0	1	1	0	0	1	1	0	0	0	1	0	2	1	1	2	1	1	0	0	2	2	0	0	2	2	0	0	0	0	0	0	1	0
52	1	1	0	0	0	0	2	1	0	1	0	0	1	0	0	0	0	0	1	1	1	0	0	0	0	1	0	0	2	2	0	1	1	0	0	2	1	0	0	2	2	0	0	0	0	0	1	1	0
53	0	1	0	0	0	0	0	0	1	1	0	0	0	0	0	0	0	0	0	0	0	0	0	0	0	2	0	1	1	2	0	0	0	0	0	2	1	0	0	2	1	0	0	1	0	1	1	1	0
54	0	1	0	0	0	1	0	0	1	1	0	0	0	0	0	0	0	0	0	0	1	0	0	0	0	0	0	2	1	2	1	2	1	0	0	2	1	0	0	2	2	0	0	0	0	2	0	2	0
55	0	0	0	0	0	0	1	0	1	1	0	0	1	0	0	0	1	1	1	1	2	0	0	0	0	0	0	2	1	1	1	1	1	0	1	1	1	0	0	2	2	2	2	0	1	1	1	0	0
56	1	1	0	0	0	1	2	0	0	0	1	0	1	0	0	0	0	0	0	0	0	0	0	0	0	0	0	2	0	1	1	0	0	1	0	2	2	0	0	1	1	0	0	0	0	0	0	2	0
57	0	1	0	0	0	1	0	0	2	2	0	1	1	0	0	0	0	0	1	1	1	1	0	0	0	2	0	2	2	1	1	1	1	0	1	1	1	0	1	1	1	0	0	0	0	0	0	1	1
58	1	0	0	1	0	1	1	0	1	1	1	0	0	0	0	0	1	0	1	1	1	0	0	0	0	0	0	2	0	2	0	1	1	0	1	1	1	0	0	1	1	0	0	0	0	1	0	1	1
59	0	0	0	0	0	2	0	0	0	0	0	0	1	0	0	0	1	1	0	1	1	0	0	0	0	2	0	2	1	1	2	2	1	0	0	2	1	0	0	2	2	2	2	0	2	0	0	1	0
60	0	1	0	0	0	0	1	0	1	1	1	0	0	0	0	0	0	0	0	0	2	0	0	0	0	1	0	1	1	2	1	1	1	1	0	2	1	0	0	1	0	1	0	0	1	1	1	1	0
61	1	2	0	0	0	0	1	1	0	1	0	0	0	0	0	0	1	0	2	1	2	0	0	0	0	0	0	2	0	2	1	2	2	0	0	2	1	0	0	1	1	1	1	0	1	2	1	0	0
62	0	0	0	0	0	0	2	0	0	0	0	1	0	0	0	1	0	1	2	2	2	0	0	0	0	2	0	2	0	1	1	1	1	0	1	1	1	0	1	1	1	0	0	0	0	1	0	2	0
63	0	1	0	0	0	0	2	0	0	0	1	0	0	0	0	0	1	0	1	1	1	0	0	0	0	1	0	2	0	1	0	2	1	1	0	2	1	0	0	2	2	0	0	0	1	1	0	1	1
64	0	0	0	1	0	0	0	0	1	1	1	0	1	0	0	0	1	0	1	1	1	0	1	0	0	2	0	2	0	2	0	1	1	0	0	2	0	0	1	0	0	0	0	0	0	0	0	2	0
65	1	1	0	0	0	0	0	0	2	2	0	0	0	0	0	0	0	0	0	0	1	1	0	0	0	1	0	1	0	1	2	1	0	2	0	2	0	1	0	0	0	1	0	0	0	0	0	0	1
66	1	1	0	0	0	0	0	0	1	1	0	0	1	0	0	0	1	1	1	1	1	0	1	0	0	0	0	2	0	2	0	1	1	0	1	1	2	0	0	1	1	0	0	0	0	0	0	0	1
67	1	1	0	1	0	0	0	0	1	1	1	0	0	0	0	0	2	0	2	2	2	0	0	0	0	1	1	2	1	2	0	1	1	1	1	1	1	1	1	0	0	0	0	0	0	1	0	1	0
68	0	1	0	0	0	0	2	1	0	1	0	1	1	0	0	0	1	1	0	0	0	0	1	1	1	1	0	1	2	2	1	1	1	0	0	2	1	0	0	1	1	0	0	0	0	0	0	0	1
69	0	2	0	0	0	0	0	0	1	1	1	0	2	1	1	1	1	0	2	2	2	0	0	0	0	1	0	2	2	2	0	2	1	1	1	1	2	1	0	1	1	1	1	0	2	0	1	0	0
70	1	1	0	0	0	0	1	0	2	2	0	0	0	0	0	0	2	1	2	2	2	0	1	1	1	1	0	1	1	2	1	0	0	0	0	2	1	0	1	1	1	0	0	0	0	0	0	2	0
71	0	1	1	0	1	1	1	1	1	2	0	0	0	0	0	0	0	0	2	2	2	0	0	0	0	2	0	0	2	2	0	1	1	0	0	1	1	1	0	1	1	1	1	0	2	1	0	1	0
72	0	2	0	0	0	0	2	1	0	1	1	1	2	0	0	0	0	0	1	1	1	0	0	0	0	1	0	2	0	2	1	1	2	0	0	2	2	0	0	2	2	1	0	0	1	2	0	2	0
73	0	1	0	0	0	0	2	0	1	1	1	0	0	0	0	0	1	1	1	1	2	0	0	0	0	0	0	2	0	2	0	1	1	1	2	1	1	0	0	1	1	1	0	0	2	0	0	1	0
74	1	2	0	0	0	0	2	1	0	1	0	0	2	1	1	1	1	0	2	1	2	0	0	0	0	0	0	1	1	1	1	1	1	0	0	2	1	0	0	0	0	1	0	0	1	0	0	2	0
75	1	1	0	0	0	0	1	0	1	1	0	0	0	0	0	0	2	1	0	0	1	0	0	0	0	0	0	1	0	1	1	1	1	0	0	2	2	0	0	2	2	1	1	0	1	1	0	0	1
76	1	1	0	1	0	0	2	0	0	0	0	0	1	0	0	0	0	1	2	2	2	0	0	0	0	0	0	1	1	2	1	1	1	0	0	2	2	0	0	1	1	1	0	0	1	1	0	1	0
77	0	1	0	0	0	0	2	0	1	1	0	1	2	0	0	1	1	0	2	1	2	0	0	0	0	2	0	2	1	1	2	1	0	1	0	2	1	0	0	2	2	1	0	0	2	1	1	1	0
78	1	2	0	1	0	0	1	0	0	0	0	0	0	0	0	0	2	2	2	2	2	0	0	0	0	0	0	2	0	2	0	2	2	0	1	1	1	0	0	1	1	1	1	0	1	0	0	1	1
79	0	2	0	0	0	0	1	0	1	1	1	1	1	0	0	0	0	0	1	1	0	0	0	0	0	1	0	1	1	2	0	1	0	0	1	2	1	1	1	0	0	1	1	1	0	1	0	0	1
80	1	1	0	0	0	1	2	0	0	0	0	1	1	0	0	0	2	1	2	2	2	0	0	0	0	2	0	1	1	2	0	0	0	0	0	2	1	0	0	1	0	0	0	0	2	2	0	1	1
81	1	1	0	0	0	1	2	1	0	1	0	0	0	0	0	0	1	0	1	1	2	0	0	0	0	1	0	2	0	1	0	1	1	0	1	1	2	1	0	1	1	0	0	0	0	0	0	2	0
82	1	0	0	1	0	0	1	0	1	1	0	0	0	0	0	0	2	2	2	2	1	0	0	0	0	1	1	2	1	1	1	1	1	0	0	2	1	1	0	1	1	0	0	0	1	0	0	1	1
83	1	1	0	0	0	0	0	0	1	1	0	1	0	0	0	1	1	1	1	1	2	0	1	1	1	2	0	1	1	2	0	0	0	1	1	1	1	0	0	0	0	1	0	0	1	0	0	0	1
84	0	2	0	0	0	0	2	0	1	1	1	0	1	0	0	0	2	1	2	2	2	0	0	0	0	2	1	2	0	1	0	2	1	0	1	1	1	0	1	0	0	1	0	0	1	0	0	2	0
85	1	1	0	1	0	0	0	0	1	1	0	2	1	0	0	1	1	1	1	1	2	0	0	0	0	1	0	2	0	2	0	0	0	0	0	2	1	0	0	1	1	2	2	0	2	1	2	0	0
86	1	1	0	1	0	0	0	0	1	1	0	0	1	0	0	0	2	1	2	2	2	0	0	0	0	2	0	2	2	1	2	0	0	0	0	2	2	1	0	1	1	1	1	0	1	1	1	0	1
87	1	1	0	0	0	0	1	0	0	0	0	1	1	0	0	0	2	0	2	2	2	0	0	0	0	1	0	2	0	2	2	0	0	0	1	1	2	0	0	2	2	0	0	0	0	0	1	1	0
88	0	2	1	0	0	1	1	0	1	1	1	0	1	0	0	1	2	1	2	2	1	0	0	0	0	2	0	1	1	2	1	1	0	0	2	1	2	0	0	2	2	0	0	0	1	1	0	1	0
89	0	1	0	0	0	1	0	0	2	2	0	0	1	0	0	0	2	0	2	2	2	0	0	0	0	1	0	1	1	2	0	2	2	0	1	1	0	0	1	0	0	0	1	0	1	0	0	2	0
90	1	0	0	0	0	0	0	0	1	1	0	0	0	0	0	0	2	0	2	2	2	1	0	0	0	1	0	2	0	2	0	1	1	0	0	2	1	0	0	0	0	0	0	0	0	1	0	2	0
91	0	2	0	0	0	0	2	0	0	0	1	0	1	0	0	0	2	2	1	1	1	0	2	0	0	0	0	1	1	2	1	1	1	0	0	2	2	0	0	1	1	0	0	1	0	0	0	2	0
92	1	2	1	1	0	0	1	0	1	1	0	2	2	0	0	0	1	0	2	1	2	0	0	0	0	2	0	2	1	1	1	2	2	0	1	1	2	0	0	0	0	0	0	0	1	1	0	2	0
93	0	1	0	0	0	0	1	0	1	1	1	0	0	0	0	0	1	1	0	0	1	0	0	0	0	1	0	1	1	2	0	1	1	1	0	2	2	0	0	0	0	0	0	0	1	1	0	2	0
94	1	2	0	0	0	0	0	0	2	2	0	0	0	0	0	0	1	0	1	1	1	0	1	0	0	1	0	2	0	2	1	0	0	0	1	1	1	0	0	1	1	0	0	0	1	0	0	1	0
95	0	1	1	1	1	1	0	0	2	2	0	0	0	0	0	0	2	1	2	2	2	0	1	1	1	1	0	1	1	2	0	1	1	1	1	1	2	0	0	2	2	0	0	1	1	1	1	1	0
96	0	1	0	1	0	0	1	0	1	1	1	0	1	0	0	0	1	1	1	0	2	0	1	1	1	1	0	2	0	2	0	1	1	0	1	1	1	0	0	0	0	1	1	0	1	0	0	1	0
97	1	1	1	0	1	0	1	0	1	1	0	0	0	0	0	0	1	1	1	1	1	1	0	0	0	1	0	1	1	2	0	0	0	0	1	1	1	1	0	2	2	0	0	0	1	0	0	1	1
98	0	1	1	0	1	0	2	0	1	1	0	0	1	0	0	0	1	0	2	2	2	0	0	0	0	2	0	1	1	2	1	2	2	0	1	1	1	0	0	2	1	1	0	0	0	0	0	2	0
99	0	2	1	0	0	0	1	0	0	0	0	0	1	0	0	0	2	0	1	2	2	0	0	0	0	0	0	2	0	2	0	2	1	0	1	1	2	0	0	0	0	0	0	0	1	0	0	0	0
100	0	2	0	0	0	0	2	0	0	0	1	0	1	1	1	1	2	1	2	2	2	0	0	0	0	0	1	1	0	1	1	1	1	0	1	1	2	0	0	1	1	0	0	0	0	0	0	2	0
101	1	1	0	1	0	0	1	0	0	0	1	0	0	0	0	0	0	0	0	1	2	0	0	0	0	2	0	2	0	2	1	1	1	0	1	1	0	1	0	0	0	1	0	0	2	0	0	1	0
102	0	2	1	1	0	0	1	0	1	1	0	0	0	0	0	0	1	1	1	1	2	0	0	0	0	0	0	2	1	2	2	1	0	0	1	1	2	0	0	2	2	0	0	0	2	0	0	2	0
103	1	0	0	0	0	1	1	1	1	2	0	0	1	0	0	0	0	0	1	1	1	0	0	0	0	1	0	1	2	2	1	0	0	1	2	2	2	0	0	1	1	0	0	0	0	1	0	1	1
104	0	1	0	0	0	0	0	0	2	2	0	1	1	0	0	0	2	1	1	2	2	0	1	1	1	1	0	1	1	2	1	2	2	0	0	2	1	0	0	1	1	1	0	0	1	0	2	0	0
105	1	2	0	0	0	0	1	0	1	1	0	1	2	0	0	0	2	2	1	1	1	0	0	0	0	0	0	2	1	1	0	1	1	0	2	0	2	0	0	1	1	0	0	0	0	0	0	2	0
106	0	0	1	0	1	0	1	0	1	1	0	0	1	0	0	1	0	0	2	1	2	0	0	0	0	1	0	2	1	2	1	0	0	1	0	2	2	0	0	2	2	0	0	0	0	0	1	2	0
107	1	1	0	0	0	0	1	1	1	1	0	0	2	0	0	1	0	1	0	1	2	0	0	0	0	0	0	1	2	1	1	2	2	0	2	1	1	0	0	1	1	1	0	0	2	0	0	1	1
108	0	0	0	0	0	0	2	0	0	0	0	0	0	0	0	0	1	1	0	0	0	0	0	0	0	1	0	1	0	1	0	1	1	0	1	1	1	0	0	1	0	1	1	0	1	1	0	0	1
109	0	1	0	0	0	0	1	0	1	1	0	1	1	0	0	0	1	0	1	0	1	0	1	0	0	2	0	2	2	2	0	1	1	0	1	0	1	0	1	1	1	0	0	1	0	1	0	1	1
110	1	1	0	1	0	0	1	0	1	1	0	1	0	0	0	1	2	1	2	2	2	0	0	0	0	0	0	2	0	2	2	2	2	0	1	1	2	0	0	2	2	0	0	0	1	1	0	1	0
111	0	1	2	0	1	0	1	0	1	1	0	0	0	0	0	0	0	0	1	1	0	0	0	0	0	2	0	2	1	0	2	1	0	1	1	1	1	0	0	0	0	0	0	1	0	0	0	2	0
112	0	2	0	0	0	0	2	0	1	1	1	0	1	0	0	0	1	1	1	2	2	0	0	0	0	1	0	2	1	2	2	1	1	0	0	2	1	0	0	2	2	1	0	0	1	2	1	1	0
113	1	2	0	0	0	0	1	1	1	2	0	0	0	0	0	0	2	1	2	2	2	0	0	0	0	0	0	2	0	2	0	1	1	1	2	0	2	0	0	1	1	0	0	0	1	0	0	1	0
114	0	2	0	0	0	0	1	0	1	1	0	0	0	0	0	0	1	0	1	1	1	0	0	0	0	1	0	2	0	1	0	1	1	0	0	2	1	0	0	2	2	0	0	0	0	1	0	1	0
115	1	2	1	1	0	0	0	0	1	1	0	1	2	1	1	1	2	1	2	2	1	0	0	0	0	1	0	2	0	2	1	2	2	0	1	1	2	0	0	2	2	0	0	0	0	0	0	2	0
116	1	1	0	0	0	1	1	0	1	1	0	1	1	0	0	0	2	1	2	2	2	0	0	0	0	2	0	2	1	2	0	1	1	0	0	2	1	0	0	1	1	0	0	1	0	1	0	2	0
117	1	0	0	1	0	0	2	1	0	1	1	0	0	0	0	0	2	2	1	1	1	0	1	0	0	0	1	2	0	2	0	1	1	0	1	1	2	0	0	1	1	0	0	0	1	1	0	2	0
118	0	1	0	0	0	1	1	0	1	1	1	1	2	0	0	0	2	1	0	0	1	1	0	0	0	0	0	2	1	2	0	1	0	0	1	2	2	0	0	1	1	1	0	0	1	1	0	1	0
119	0	2	0	0	0	0	1	0	0	0	1	0	1	0	0	0	0	0	0	0	0	0	0	0	0	1	0	1	0	0	2	2	1	0	0	2	1	0	1	1	1	0	0	0	0	0	0	1	1
120	0	1	1	0	0	0	1	0	1	1	0	0	1	0	0	0	0	0	2	2	2	1	0	0	0	2	0	2	1	1	1	1	0	1	0	2	1	0	0	2	2	0	0	0	0	1	0	2	0
121	1	1	0	0	0	0	1	1	1	2	1	2	2	0	0	0	0	0	0	0	0	0	1	1	1	0	0	2	0	2	1	1	1	0	0	2	1	1	0	1	1	1	1	0	1	0	0	2	0
122	0	1	0	1	0	0	0	0	0	0	1	0	1	0	0	0	1	2	1	1	2	0	0	0	0	2	0	1	1	2	0	1	1	0	0	2	1	0	0	1	1	0	0	0	0	0	0	0	0
123	1	1	0	1	0	0	2	0	0	0	0	0	0	0	0	0	2	2	1	1	2	0	0	0	0	0	0	2	1	2	2	2	1	0	2	2	2	0	1	1	1	0	0	0	0	1	0	2	0
124	0	2	0	1	0	0	1	0	1	1	0	0	2	0	0	0	0	0	0	0	0	0	0	0	0	1	0	2	0	2	1	2	1	1	1	1	2	0	0	1	1	0	0	1	0	1	0	0	1
125	1	2	0	0	0	0	1	0	1	1	1	0	1	0	0	0	1	0	2	2	2	0	0	0	0	2	0	1	1	2	1	2	1	1	0	2	1	0	1	0	0	0	0	0	0	0	1	1	0
126	1	0	0	0	0	2	2	0	0	0	2	0	0	0	0	0	1	1	1	0	1	0	1	0	0	0	1	2	1	2	0	2	1	2	1	2	1	1	1	0	0	0	0	0	0	1	0	2	0
127	1	1	0	0	0	1	2	0	0	0	2	0	0	0	0	0	1	0	2	2	2	0	0	0	0	0	0	0	2	2	0	0	0	0	0	2	1	1	0	1	1	0	0	0	1	1	0	1	1
128	1	1	0	0	0	1	1	0	1	1	0	0	0	0	0	0	1	0	1	1	1	0	0	0	0	1	0	0	2	2	0	1	0	1	1	2	1	0	0	1	1	0	0	0	0	0	0	1	0
129	1	1	0	1	0	0	2	0	0	0	0	1	2	0	0	0	2	0	2	1	2	0	1	1	1	1	0	2	0	2	1	1	1	2	1	1	1	0	0	0	0	0	0	0	1	0	0	1	0
130	0	0	0	0	0	1	2	0	1	1	0	0	1	0	0	0	2	1	1	1	2	0	0	0	0	0	0	1	1	2	1	1	0	1	1	1	1	0	0	0	0	1	1	1	1	1	0	1	0
131	0	1	0	1	0	0	2	0	1	1	1	0	0	0	0	0	1	0	0	0	1	0	0	0	0	0	0	2	2	2	0	1	1	0	0	2	2	0	0	1	1	0	0	0	1	0	0	1	1
132	0	0	0	0	0	2	1	0	1	1	0	1	1	0	0	0	2	2	2	2	2	1	0	0	0	0	0	2	1	2	1	1	1	0	1	2	1	1	1	0	0	0	0	1	0	1	1	0	0
133	1	1	0	1	0	0	1	0	0	0	0	0	0	0	0	0	0	0	1	1	2	0	0	0	0	2	1	2	1	2	0	2	2	0	0	2	2	0	0	2	2	1	1	0	0	1	0	2	0
134	1	2	1	1	0	0	0	0	0	0	0	1	1	0	0	0	1	1	2	2	2	0	0	0	0	2	0	1	2	2	0	0	0	1	0	2	2	0	0	1	1	2	2	0	2	1	0	1	1
135	1	1	0	0	0	0	0	0	1	1	0	0	1	0	0	0	1	1	1	1	1	0	0	0	0	2	0	2	0	1	1	1	0	1	1	1	1	0	1	1	1	1	0	0	0	0	0	2	0
136	1	0	0	0	0	0	1	0	1	1	1	0	0	0	0	0	0	0	2	2	2	0	0	0	0	1	0	1	1	2	0	1	2	1	2	2	1	0	0	0	0	0	0	0	0	1	0	2	0
137	1	1	0	0	0	0	2	0	0	0	2	0	1	0	0	0	1	2	2	2	2	0	1	1	1	1	0	2	0	1	0	2	1	0	0	2	1	0	0	1	1	0	0	0	0	1	0	0	0
138	0	2	0	0	0	0	0	0	1	1	1	0	1	0	0	0	1	0	1	2	2	0	0	0	0	0	0	1	0	1	1	2	2	0	1	1	1	0	0	1	1	0	0	0	0	0	0	2	0
139	0	2	1	1	0	0	1	0	1	1	0	1	2	0	0	0	0	1	2	2	2	1	0	0	0	2	0	1	1	2	0	1	1	1	2	1	1	1	0	1	1	0	0	0	0	1	0	2	0
140	1	1	0	0	0	1	2	1	0	1	0	0	1	0	0	0	1	0	1	1	2	0	0	0	0	0	0	2	1	2	1	2	2	0	1	1	2	0	0	2	2	0	0	0	1	1	0	2	0
141	1	2	0	0	0	0	0	0	1	1	0	1	1	0	0	0	1	0	1	1	2	0	0	0	0	1	0	1	1	2	0	0	1	0	0	2	0	0	0	0	0	0	1	0	1	0	0	1	1
142	0	2	0	1	0	0	2	0	1	1	1	2	2	0	0	0	1	1	1	1	2	0	0	0	0	0	0	1	1	2	0	1	1	0	0	2	1	0	0	2	2	0	0	0	1	0	0	2	0
143	0	0	0	1	0	0	2	1	0	2	0	0	0	0	0	0	0	0	1	1	1	0	0	0	0	2	0	2	0	2	0	1	1	1	0	2	2	0	0	2	2	0	0	0	1	0	0	2	0
144	0	2	0	0	0	0	2	0	1	1	0	0	0	0	0	0	0	1	2	2	2	1	0	0	0	2	0	0	1	1	0	1	0	2	1	1	1	0	0	0	0	0	0	0	0	1	1	1	0
145	0	2	0	0	0	0	2	0	0	0	0	0	0	0	0	0	1	1	1	1	2	0	0	0	0	1	0	1	1	0	1	0	0	0	2	2	0	1	0	0	0	0	0	1	0	1	0	1	1
146	1	1	0	0	0	0	2	0	0	0	1	0	1	0	0	0	1	1	1	1	1	0	1	0	0	1	0	1	2	2	0	2	2	0	1	1	0	1	1	0	0	1	1	0	1	0	0	2	0
147	1	0	0	0	0	1	1	0	1	1	0	0	0	0	0	0	2	0	1	1	2	0	0	0	0	1	0	2	1	2	2	1	1	0	0	2	2	0	0	0	0	0	0	0	1	0	0	0	0
148	1	2	0	0	0	0	1	0	0	0	1	1	2	0	0	0	1	0	1	1	1	0	1	1	1	1	0	1	1	1	1	1	1	0	0	2	1	0	0	1	1	0	0	0	0	0	0	1	0
149	0	2	0	0	0	0	2	0	0	0	1	0	0	0	0	0	1	0	1	1	1	2	0	0	0	1	0	1	1	2	0	1	1	0	0	2	1	1	1	0	0	0	0	0	1	0	0	1	0
150	1	1	1	0	1	1	0	0	1	1	0	0	1	1	1	1	2	0	1	2	2	0	0	0	0	0	0	2	0	1	0	2	2	0	1	1	1	0	1	1	1	0	0	0	0	0	0	2	0
151	1	1	0	0	0	0	1	0	1	1	1	0	0	0	0	0	0	0	2	1	2	0	1	1	1	1	0	2	0	2	0	1	1	0	0	2	2	0	0	0	0	0	0	0	0	0	1	0	0
152	0	2	0	1	0	0	1	0	0	0	0	0	0	0	0	0	0	0	2	1	2	0	0	0	0	1	0	2	1	1	2	1	1	0	0	2	1	1	0	1	1	1	0	0	1	0	0	1	0
153	0	1	0	0	0	0	1	0	1	1	1	1	2	0	0	0	1	1	0	0	0	0	0	0	0	1	0	2	0	2	2	2	2	0	2	0	1	0	0	0	0	0	0	0	0	1	0	2	0
154	0	1	1	1	0	1	1	1	1	2	0	0	0	0	0	0	2	1	1	1	1	0	1	0	0	1	1	1	1	2	0	2	2	0	2	0	0	1	1	0	0	0	0	0	0	0	0	1	0
155	0	1	0	1	0	1	1	0	0	0	0	1	1	0	0	0	1	1	1	1	1	0	0	0	0	1	0	2	2	2	2	1	0	1	1	1	2	0	0	1	1	0	0	0	0	1	0	2	0
156	0	2	0	0	0	0	1	1	0	1	0	0	0	0	0	0	2	2	1	1	2	0	0	0	0	1	0	2	1	2	1	2	1	0	1	1	1	0	0	0	0	1	1	0	1	1	0	2	0
157	0	0	0	1	0	0	1	0	1	1	0	0	0	0	0	0	1	1	1	1	2	0	1	0	0	1	0	2	0	2	1	1	1	0	1	1	1	0	0	1	1	0	0	1	0	0	0	1	0
158	0	2	0	0	0	0	1	1	0	1	0	0	1	1	1	1	2	1	2	2	1	0	0	0	0	0	0	1	1	2	0	1	0	1	1	1	1	1	1	1	0	2	2	0	2	1	0	2	0
159	1	1	0	0	0	0	1	0	0	0	0	1	1	0	0	0	1	1	0	1	1	0	0	0	0	0	0	2	1	2	2	1	1	0	1	2	2	0	0	2	2	2	2	0	2	1	0	1	1
160	0	2	0	0	0	0	0	0	2	2	0	1	1	0	0	0	2	1	2	2	2	0	0	0	0	2	0	1	2	2	0	1	1	0	2	0	0	0	0	0	0	0	0	0	0	0	0	1	0
161	1	2	0	1	0	0	1	0	1	1	1	0	0	0	0	0	1	1	1	1	1	0	1	0	0	0	0	2	0	2	0	2	2	0	1	1	2	0	0	2	2	1	1	0	2	0	0	1	0
162	1	2	0	1	0	0	1	0	1	1	0	0	0	0	0	0	1	0	2	1	2	0	0	0	0	1	0	2	0	2	1	1	0	2	1	1	1	0	0	1	1	2	2	0	2	0	0	1	0
163	1	1	0	1	0	0	1	0	1	1	1	0	1	0	0	0	2	2	1	1	1	0	0	0	0	2	0	2	1	2	1	1	1	0	1	1	2	0	0	1	1	0	0	0	1	1	0	0	2
164	0	1	0	0	0	0	0	0	2	2	0	0	2	0	0	1	2	0	2	2	2	0	0	0	0	2	0	1	1	2	0	1	1	0	0	2	1	0	0	2	1	0	0	0	0	0	0	1	0
165	1	2	0	0	0	0	1	0	1	1	1	0	1	0	0	0	0	1	1	1	1	0	0	0	0	1	0	0	1	1	1	1	0	0	1	1	2	1	1	2	1	0	0	0	1	0	0	0	0
166	1	1	0	0	0	0	1	0	1	1	1	1	1	0	0	0	1	1	1	2	2	1	0	0	0	0	0	2	0	2	1	1	1	1	0	2	1	0	0	2	2	0	0	0	0	0	0	2	0
167	1	0	0	0	0	1	2	0	1	1	0	0	0	0	0	0	2	0	1	1	2	1	0	0	0	2	1	2	0	2	1	1	0	1	1	2	1	0	0	1	1	2	2	0	2	0	0	2	0
168	0	1	1	1	0	0	1	1	1	2	0	0	0	0	0	0	0	0	1	1	1	1	0	0	0	1	0	1	1	2	1	2	2	0	0	2	2	0	0	1	1	1	1	1	1	2	0	2	0
169	1	1	0	0	0	0	0	0	2	2	0	1	2	0	0	0	0	0	2	2	2	0	0	0	0	1	0	2	0	2	0	1	0	2	1	1	1	0	0	0	0	0	0	0	0	1	0	1	0
170	1	1	0	0	0	0	1	1	1	2	0	0	1	1	0	0	1	0	2	1	2	0	0	0	0	1	0	2	0	1	1	1	1	2	2	1	1	0	0	1	1	0	0	0	0	1	0	2	0
171	1	0	0	1	0	0	0	0	2	2	0	1	1	0	0	0	1	1	2	2	2	0	0	0	0	0	0	1	0	1	1	2	1	0	1	1	2	1	0	1	1	0	0	0	0	1	0	0	0
172	1	1	0	0	0	0	1	0	1	1	1	0	0	0	0	0	2	1	1	1	1	0	0	0	0	1	0	2	1	1	0	2	2	0	2	0	2	0	0	0	0	1	1	0	1	0	0	0	0
173	0	2	0	1	0	0	1	0	1	1	0	1	2	0	0	0	1	1	0	1	1	0	0	0	0	0	0	1	1	2	0	0	1	1	0	2	1	0	0	1	1	0	0	0	1	0	0	1	0
174	0	0	0	1	0	1	2	1	0	1	0	1	1	0	0	0	2	0	0	1	2	0	1	0	0	2	0	2	0	2	1	1	0	1	1	1	1	0	0	2	1	0	0	0	1	0	0	2	0
175	1	1	0	1	0	1	0	0	2	2	0	1	1	0	0	0	1	0	2	2	2	0	0	0	0	1	0	1	1	2	0	1	1	0	1	1	2	0	0	1	1	0	0	0	0	1	0	0	1
176	0	2	1	1	0	0	1	0	0	0	0	0	0	0	0	0	1	0	1	1	1	0	0	0	0	1	0	2	1	2	2	1	1	0	0	2	1	0	0	2	2	1	1	0	1	2	0	2	0
177	0	0	0	0	0	0	1	1	1	2	0	1	2	0	0	0	1	0	1	1	1	0	0	0	0	1	0	0	2	2	0	2	2	0	1	1	0	1	0	1	1	0	0	0	1	0	0	2	0
178	1	1	0	0	0	0	2	0	0	0	0	0	0	0	0	0	1	0	2	2	2	0	1	0	0	2	0	1	1	2	1	1	0	1	0	2	0	2	0	0	0	1	0	0	1	0	0	2	0
179	0	2	0	0	0	0	1	0	1	1	0	0	0	0	0	0	1	0	2	2	2	0	0	0	0	1	0	2	2	2	0	1	1	1	0	2	1	1	0	0	0	0	0	1	0	1	0	1	0
180	0	1	0	1	0	0	1	1	0	1	0	0	0	0	0	0	0	0	1	1	2	0	0	0	0	2	0	2	0	2	0	0	0	0	0	1	2	0	0	2	2	1	1	0	1	0	0	2	0
181	0	1	1	0	0	0	1	1	1	2	0	0	0	0	0	0	2	2	1	1	2	0	0	0	0	0	0	2	0	2	1	2	1	0	1	1	2	0	0	1	1	0	0	1	1	2	1	1	0
182	0	2	0	0	0	0	1	0	0	0	0	0	0	0	0	0	2	1	1	2	2	0	0	0	0	1	0	1	0	2	1	1	1	0	0	2	2	0	0	1	1	0	0	0	1	0	0	1	0
183	0	0	0	0	0	0	2	0	0	0	2	0	0	0	0	0	1	1	1	1	1	1	0	0	0	0	0	2	2	2	2	2	1	0	1	1	1	1	1	2	1	0	0	0	2	2	0	2	0
184	0	2	0	0	0	0	1	0	0	0	1	0	0	0	0	0	1	1	2	2	2	0	0	0	0	1	0	2	0	2	0	1	0	1	1	1	1	0	0	0	0	0	0	0	1	0	0	2	0
185	1	1	1	1	0	0	0	0	2	2	0	0	0	0	0	0	1	1	1	0	2	0	0	0	0	0	0	1	1	2	0	1	1	0	0	2	2	0	0	1	1	0	0	0	1	1	1	1	0
186	1	2	0	0	0	0	1	1	1	2	0	0	0	0	0	0	1	1	0	0	1	0	0	0	0	0	0	2	0	2	0	1	2	0	1	2	2	0	0	1	1	1	0	0	2	0	0	1	0
187	0	1	1	1	0	0	1	0	1	1	1	0	0	0	0	0	1	0	2	1	2	0	1	0	0	0	0	2	1	2	1	1	1	1	0	2	1	1	0	0	0	0	0	0	1	0	0	1	1
188	1	2	1	2	0	0	1	0	0	0	0	0	0	0	0	0	0	0	0	0	1	0	0	0	0	1	0	2	1	2	1	0	1	2	1	2	1	0	0	2	2	0	0	0	0	0	0	2	0
189	0	1	0	1	0	0	0	0	2	2	0	1	1	0	0	0	0	1	0	1	2	0	0	0	0	2	0	2	0	2	1	1	1	2	0	2	1	0	0	0	0	0	0	0	0	1	1	1	0
190	0	1	1	1	0	0	1	1	1	2	0	1	2	0	0	0	2	2	2	1	2	1	0	0	0	2	0	2	0	2	0	2	1	1	0	2	0	1	1	0	0	0	0	0	0	1	0	1	1
191	1	1	0	2	0	0	2	1	0	1	1	1	2	0	0	0	1	0	1	1	2	0	0	0	0	1	0	2	0	2	1	2	1	0	1	1	1	0	1	1	1	0	0	1	2	1	0	2	0
192	0	1	0	1	0	0	0	0	1	1	1	0	0	0	0	0	0	0	1	1	1	0	0	0	0	2	0	2	0	2	1	1	1	0	1	1	1	0	0	0	0	0	0	1	2	0	1	0	0
193	1	1	0	0	0	0	2	0	0	0	1	1	1	0	0	0	2	1	1	2	2	0	0	0	0	0	0	1	1	1	1	2	1	0	1	1	1	0	0	2	2	0	0	0	0	0	0	1	1
194	0	2	0	0	0	0	2	0	0	0	1	1	1	0	0	0	0	0	0	0	0	0	0	0	0	0	0	2	0	2	0	2	2	0	1	1	1	0	0	2	2	1	1	0	1	1	0	2	0
195	0	2	1	1	0	0	1	0	1	1	0	0	1	0	0	0	1	0	1	1	1	0	0	0	0	2	0	2	0	2	1	1	1	0	0	2	1	0	0	2	1	0	0	0	0	1	1	0	0
196	0	2	0	0	0	0	1	0	0	0	1	0	0	0	0	0	0	0	0	1	1	0	0	0	0	1	0	2	0	1	0	0	0	0	1	1	1	0	0	2	1	0	0	0	1	1	0	2	0
197	1	2	0	0	0	0	1	1	1	2	0	2	2	0	0	0	1	0	2	2	2	0	2	0	0	0	0	2	2	0	2	1	1	0	1	2	1	0	0	0	0	0	0	1	2	0	0	1	0
198	0	1	0	0	0	0	1	0	0	0	1	1	1	0	0	0	1	1	1	1	1	1	0	0	0	1	0	1	2	2	1	2	1	1	1	1	0	0	0	0	0	0	0	0	0	1	0	1	0
199	0	1	0	0	0	1	1	0	1	1	1	1	1	0	0	0	1	0	1	1	1	0	0	0	0	1	0	1	1	2	0	2	2	0	2	0	1	1	0	1	1	0	0	0	1	0	0	2	0
200	1	2	0	0	0	0	1	2	0	2	0	0	0	0	0	0	1	1	1	2	2	0	0	0	0	1	0	1	1	2	0	1	2	0	1	2	1	1	0	1	1	0	0	2	0	1	0	2	0
201	0	2	0	0	0	0	0	0	1	1	1	0	2	1	1	1	2	2	2	2	2	0	1	0	0	0	0	2	1	2	1	1	1	0	0	1	1	0	0	0	0	0	0	0	0	1	0	2	0
202	0	1	0	1	0	1	0	0	0	0	1	0	0	0	0	0	1	0	2	2	2	0	0	0	0	0	0	1	0	1	0	2	1	0	2	2	1	0	0	1	0	0	0	0	0	0	0	2	0
203	1	1	0	0	0	1	2	0	0	0	1	0	0	0	0	0	1	1	0	0	1	1	0	0	0	0	0	2	1	2	0	2	1	0	1	1	1	1	0	1	1	0	0	0	1	0	0	2	0
204	0	1	0	1	0	0	1	1	1	2	1	1	2	0	0	1	1	1	1	2	2	0	0	0	0	1	0	1	1	2	1	0	0	0	0	2	2	0	0	2	2	1	1	0	1	0	0	2	0
205	0	1	0	0	0	0	0	0	2	2	0	1	1	0	0	0	1	0	1	1	1	0	0	0	0	0	0	2	0	1	1	0	0	0	0	2	0	0	0	0	0	0	0	0	1	0	0	1	1
206	0	1	0	1	0	0	0	0	2	2	0	1	1	0	0	0	0	1	0	1	2	0	0	0	0	1	0	2	0	1	0	1	1	2	0	2	1	1	0	0	0	0	0	0	0	1	0	1	0
207	1	0	0	0	0	1	1	1	1	2	0	1	1	0	0	0	1	1	1	2	2	1	1	0	0	1	0	2	0	1	2	1	1	0	1	1	1	0	0	2	2	0	0	0	1	0	0	1	0
208	0	1	0	0	0	1	0	0	2	2	0	0	1	0	0	0	1	1	1	1	1	0	0	0	0	1	0	2	1	2	1	1	1	0	0	2	1	0	0	1	1	0	0	1	1	2	0	2	0
209	0	0	1	0	1	0	2	0	0	0	0	0	2	0	0	0	1	0	2	2	2	0	0	0	0	1	0	1	2	1	1	0	0	0	0	2	1	0	0	1	1	0	0	0	0	0	0	2	0
210	0	1	0	0	0	0	0	0	2	2	0	1	0	0	0	1	1	1	2	2	2	0	1	0	0	0	0	2	1	2	1	0	0	0	0	2	1	0	0	2	2	0	0	0	0	1	0	2	0
211	0	0	0	1	0	1	1	0	1	1	1	0	0	0	0	0	1	1	1	1	1	0	0	0	0	1	0	0	1	1	1	2	2	0	0	2	2	0	0	1	1	0	0	1	0	0	0	2	0
212	0	1	0	0	0	1	1	0	1	1	0	1	1	0	0	0	1	0	2	1	2	0	1	0	0	1	0	2	0	2	0	1	1	0	0	2	1	0	0	1	0	0	0	0	0	0	0	1	0
213	1	2	0	0	0	0	0	0	2	2	0	1	1	0	0	0	1	1	0	0	1	0	0	0	0	0	1	2	1	2	1	1	1	0	2	1	1	0	0	0	0	0	0	0	0	1	0	1	0
214	0	1	0	0	0	0	0	0	1	1	0	0	0	0	0	0	2	2	0	0	0	0	1	0	0	1	0	1	1	2	0	0	1	1	1	2	2	0	0	1	1	0	0	0	0	0	0	0	0
215	1	1	1	1	0	0	0	0	2	2	0	0	1	0	0	0	2	0	2	2	2	0	2	0	0	1	0	2	0	1	1	2	1	1	1	1	1	0	1	1	1	0	0	0	1	1	0	0	0
216	1	1	0	0	0	0	1	0	0	0	1	2	2	0	0	0	0	0	1	1	2	0	0	0	0	0	1	2	1	2	0	1	1	1	1	1	1	1	0	1	1	0	0	0	0	0	0	2	0
217	1	1	0	1	0	0	1	0	1	1	1	0	1	0	0	0	1	1	1	1	1	0	1	0	0	2	0	1	2	1	1	0	0	0	0	2	1	1	0	0	0	1	0	0	1	0	1	1	0
218	0	2	1	0	0	0	2	0	1	1	1	0	0	0	0	0	2	1	1	1	2	0	0	0	0	2	0	1	2	2	0	1	1	0	0	1	1	0	0	1	0	0	0	0	0	0	0	0	0
219	0	1	1	0	1	0	1	0	1	1	0	0	0	0	0	0	1	1	2	2	1	0	0	0	0	1	0	2	0	2	0	0	1	1	0	2	2	1	1	2	1	1	0	0	1	2	0	1	1
220	1	2	0	0	0	0	2	0	0	0	2	0	0	0	0	0	1	1	1	1	1	0	0	0	0	0	0	2	1	2	0	2	1	0	2	2	1	0	0	1	1	0	0	0	0	1	0	2	0
221	1	1	0	0	0	0	1	0	2	2	0	1	1	0	0	0	2	1	2	2	2	2	0	0	0	1	0	1	1	2	1	2	2	0	2	0	1	0	0	0	0	0	0	0	0	1	1	1	0
222	1	1	2	0	1	0	0	0	2	2	0	0	0	0	0	0	1	0	1	1	1	0	0	0	0	1	0	2	0	1	1	1	1	0	1	2	0	1	0	0	0	0	0	2	0	1	0	2	0
223	0	2	0	1	0	0	1	0	1	1	0	0	0	0	0	0	0	0	1	2	2	0	0	0	0	1	0	1	1	2	0	0	0	0	0	2	2	0	0	1	1	0	0	1	0	0	0	2	0
224	0	1	0	1	0	0	2	0	0	0	1	0	0	0	0	0	1	0	2	1	2	0	0	0	0	1	1	2	0	2	0	2	1	1	0	2	1	0	0	1	0	0	0	0	0	0	0	2	0
225	0	0	0	1	0	1	2	0	1	1	1	1	1	0	0	0	1	1	1	1	1	1	0	0	0	0	0	1	1	2	0	1	1	1	1	1	1	1	1	1	0	0	0	0	0	0	0	2	0
226	0	2	0	0	0	0	2	1	0	1	0	0	0	0	0	0	1	0	1	1	2	0	0	0	0	0	0	2	2	2	0	1	0	2	1	1	1	1	0	1	1	0	0	0	0	1	0	2	0
227	1	2	0	0	0	0	1	0	1	1	1	0	1	0	0	1	1	1	1	1	1	0	0	0	0	2	0	2	0	2	2	2	2	0	0	2	2	0	0	1	1	0	0	0	0	0	0	1	1
228	0	2	0	0	0	0	1	1	1	2	0	0	1	0	0	0	1	0	2	2	2	0	0	0	0	0	0	2	0	2	0	0	0	1	0	2	2	0	0	0	0	0	0	1	0	1	0	2	0
229	1	1	0	0	0	1	1	0	2	2	0	1	1	0	0	0	1	0	1	1	2	0	0	0	0	1	0	1	0	1	0	1	1	1	2	0	2	1	1	2	1	0	0	0	0	1	0	1	0
230	1	0	1	0	1	0	1	1	1	2	0	0	1	0	0	0	1	1	1	1	1	0	2	1	1	0	0	2	0	2	0	1	1	1	0	2	1	0	0	2	1	0	0	0	0	1	0	2	0
231	0	1	0	1	0	0	2	1	0	1	0	1	2	0	0	0	1	2	1	1	2	0	1	0	0	1	0	2	0	1	2	1	1	0	1	1	1	1	0	1	1	1	0	0	1	0	0	2	0
232	1	2	0	0	0	0	1	1	0	1	0	1	1	0	0	0	2	1	2	2	2	0	1	0	0	0	1	1	1	2	0	0	1	2	1	2	1	0	0	1	1	1	0	0	2	0	1	1	0
233	0	1	0	0	0	1	1	0	0	0	0	0	0	0	0	0	1	0	1	1	2	0	0	0	0	1	0	2	0	2	1	1	1	0	1	1	1	0	0	1	1	0	0	0	1	0	0	1	0
234	0	1	0	0	0	0	0	0	0	0	0	0	0	0	0	0	2	1	2	2	2	0	0	0	0	0	0	1	1	2	0	1	1	0	1	1	1	0	0	2	2	0	0	1	0	0	0	2	0
235	1	1	0	0	0	1	2	0	0	0	0	1	0	0	0	1	1	1	2	2	2	0	0	0	0	1	0	2	0	2	0	1	0	1	1	1	1	0	0	1	1	0	0	0	0	2	0	2	0
236	0	1	0	0	0	0	0	0	1	1	0	1	1	0	0	0	2	1	0	0	1	0	1	1	1	2	0	2	0	2	0	1	0	1	1	1	2	0	0	1	1	0	0	0	0	1	0	2	0
237	0	2	1	1	0	0	0	0	0	0	1	0	0	0	0	0	2	0	2	2	2	0	2	0	0	1	0	2	0	1	0	1	1	1	1	1	0	0	0	0	0	0	0	0	1	0	0	2	0
238	0	1	0	1	0	0	1	1	0	1	0	0	0	0	0	0	1	1	0	0	1	0	1	0	0	0	0	1	1	1	1	2	1	0	1	1	1	0	0	1	1	1	0	0	1	0	1	1	0
239	0	0	0	0	0	0	1	0	0	0	1	0	0	0	0	0	1	1	0	0	0	0	0	0	0	2	0	2	0	1	1	0	2	1	2	2	2	0	0	1	1	0	0	0	1	0	0	0	1
240	1	0	0	0	0	1	1	0	1	1	1	0	0	0	0	0	2	0	2	1	2	0	2	0	0	0	0	2	0	2	1	0	0	0	1	1	2	0	0	2	2	1	1	1	1	1	0	2	0
241	1	0	0	1	0	0	2	0	1	1	0	0	0	0	0	0	2	2	1	1	1	0	0	0	0	1	0	1	1	2	0	1	1	0	1	2	1	0	1	1	1	0	0	0	0	0	0	2	0
242	0	1	0	0	0	0	1	0	1	1	1	0	0	0	0	0	0	0	0	0	2	0	1	0	0	1	0	2	1	2	2	1	1	1	0	2	1	0	1	1	1	0	0	0	0	1	0	1	0
243	1	1	0	1	0	1	2	0	1	1	0	1	1	0	0	0	0	0	0	0	0	0	0	0	0	1	0	2	0	1	0	2	2	0	1	1	1	0	0	2	2	1	0	0	1	1	0	2	0
244	1	1	0	1	0	0	0	0	2	2	0	0	2	1	1	1	2	0	1	1	1	1	1	1	1	1	0	1	2	2	1	0	1	1	0	2	1	0	0	2	2	0	0	0	0	1	0	2	0
245	0	2	1	1	0	0	2	0	0	0	0	2	1	0	0	1	0	0	0	1	1	0	0	0	0	0	0	1	1	2	0	0	1	1	1	2	2	0	0	0	0	0	0	0	0	0	0	1	0
246	1	1	0	0	0	1	1	0	0	0	1	1	2	0	0	0	1	1	1	1	2	0	1	1	1	1	1	1	0	1	1	1	1	1	2	0	0	0	0	0	0	0	0	0	1	0	1	1	0
247	1	2	0	0	0	0	1	0	1	1	0	2	2	0	0	0	2	2	1	1	2	0	0	0	0	1	0	1	1	2	1	0	1	1	1	2	1	0	0	1	1	0	0	1	0	0	0	2	0
248	1	1	0	1	0	0	1	0	1	1	0	1	0	0	0	1	2	1	1	1	2	0	0	0	0	0	0	1	1	2	0	1	0	0	2	1	1	0	0	2	2	0	0	0	1	0	0	1	1
249	1	0	0	2	0	1	1	1	1	2	0	1	0	0	0	1	1	1	1	1	1	0	0	0	0	1	0	2	1	2	2	0	0	0	0	2	1	0	0	1	1	0	0	0	1	0	0	2	0
250	0	0	0	0	0	1	1	0	1	1	1	0	1	0	0	0	0	0	0	0	2	0	1	1	1	1	0	1	1	2	0	2	1	2	1	1	0	1	1	0	0	0	0	0	1	1	0	1	1
251	0	2	0	0	0	0	1	0	0	0	0	0	0	0	0	0	2	0	1	1	2	0	1	0	0	1	0	2	1	2	0	2	2	0	2	1	1	1	0	1	1	0	0	0	0	1	0	2	0
252	0	2	0	0	0	0	1	1	1	2	0	1	2	0	0	0	2	1	1	1	1	0	1	0	0	2	0	2	0	2	0	1	1	0	0	2	1	0	0	0	0	0	0	0	0	1	0	2	0
253	1	1	0	0	0	0	0	0	0	0	0	0	0	0	0	0	2	0	2	1	2	0	0	0	0	1	0	1	2	2	1	2	2	0	2	0	1	0	0	1	1	0	0	0	1	1	0	1	0
254	1	1	0	0	0	1	0	0	2	2	0	0	1	1	1	1	2	0	1	1	2	0	0	0	0	1	0	2	0	2	0	1	1	1	0	2	1	0	0	2	1	1	1	0	1	1	0	1	1
255	0	2	1	0	0	1	2	0	0	0	2	1	0	0	0	1	0	0	2	2	2	0	0	0	0	1	0	2	2	1	2	0	1	1	1	2	0	0	0	1	0	1	1	0	1	0	0	1	1
256	1	2	0	0	0	0	2	1	0	1	1	0	0	0	0	0	1	0	2	2	2	0	1	1	1	1	0	2	1	2	1	1	1	1	0	2	1	0	0	1	1	0	0	0	0	0	0	1	1
257	0	2	0	0	0	0	1	0	1	1	1	0	1	0	0	0	0	0	1	1	1	1	0	0	0	1	1	2	2	2	1	1	1	0	0	2	1	0	1	1	1	1	1	0	0	1	0	2	0
258	0	2	0	1	0	0	1	1	0	1	0	0	0	0	0	0	0	0	0	1	2	0	0	0	0	1	1	2	0	1	0	2	2	0	2	0	1	1	0	1	1	0	0	1	0	1	1	1	0
259	0	2	0	0	0	0	0	0	2	2	0	1	0	0	0	0	1	0	1	1	2	0	0	0	0	2	0	2	0	1	1	1	2	0	0	2	1	0	0	2	1	0	1	0	1	0	0	1	0
260	0	1	0	1	0	0	2	0	0	0	0	0	0	0	0	0	2	0	2	2	2	0	0	0	0	0	0	2	1	2	1	2	2	1	1	2	1	0	0	0	0	1	1	0	1	1	0	2	0
261	0	1	0	0	0	0	1	0	1	1	0	1	2	0	0	0	0	0	2	2	1	0	0	0	0	1	0	2	0	1	0	2	2	0	1	1	1	0	0	1	0	1	1	0	1	1	1	0	1
262	1	1	0	0	0	0	2	0	0	0	1	0	0	0	0	0	1	1	0	0	0	0	1	0	0	1	0	2	0	2	1	1	1	0	1	2	1	1	1	2	1	0	0	0	0	0	0	2	0
263	1	1	0	1	0	0	1	0	0	0	1	0	0	0	0	0	1	1	1	1	1	0	0	0	0	2	0	1	2	1	1	1	1	1	1	1	2	1	0	1	1	1	1	0	1	0	0	1	0
264	1	2	0	1	0	0	1	0	1	1	1	0	1	1	1	1	0	0	2	1	2	0	0	0	0	1	1	2	0	2	0	0	0	0	1	1	1	0	0	2	1	0	0	0	0	0	0	2	0
265	0	1	0	1	0	0	1	0	0	0	0	1	0	0	0	1	1	0	1	1	1	0	0	0	0	1	0	2	1	2	1	2	1	1	0	2	1	0	0	0	0	1	1	0	1	0	0	1	0
266	1	2	0	0	0	0	1	0	0	0	1	0	2	0	0	0	0	0	2	2	2	0	0	0	0	1	1	2	1	2	0	0	0	0	0	2	2	0	0	1	1	0	0	0	2	0	0	2	0
267	1	0	0	0	0	0	1	0	1	1	1	0	1	0	0	0	1	0	2	2	2	1	1	0	0	1	0	2	0	1	0	1	1	0	0	2	1	0	0	1	1	0	0	1	1	0	0	2	0
268	1	1	0	1	0	1	2	1	0	1	0	2	2	0	0	0	0	1	1	1	1	0	0	0	0	1	1	1	1	2	0	1	0	1	1	1	2	0	0	1	1	1	1	0	1	0	0	2	0
269	0	1	0	1	0	0	1	0	1	1	1	0	1	0	0	0	1	0	1	1	2	0	0	0	0	1	0	2	2	1	2	1	1	1	1	2	1	0	0	0	0	0	0	0	1	0	2	0	0
270	1	2	0	0	0	1	0	0	1	1	1	1	2	0	0	0	2	1	1	1	2	0	1	1	1	1	0	1	1	2	0	1	1	1	0	2	2	1	0	0	0	0	0	0	0	0	1	1	0
271	1	2	0	0	0	0	1	1	1	1	0	1	2	0	0	0	1	0	2	1	2	0	0	0	0	1	0	1	1	2	0	1	1	0	1	2	1	0	0	1	1	1	1	0	1	1	0	2	0
272	0	1	1	1	0	1	1	0	2	2	0	0	0	0	0	0	2	1	1	1	2	0	0	0	0	1	1	2	1	2	1	1	1	1	0	2	1	0	0	2	1	0	0	0	0	0	1	0	1
273	0	1	1	1	0	0	0	0	1	1	0	0	2	0	0	0	1	1	2	2	1	1	0	0	0	1	0	2	0	2	1	1	0	1	1	1	1	0	1	1	1	2	2	0	1	1	0	1	0
274	1	1	0	1	0	0	0	0	2	2	0	0	0	0	0	0	1	1	0	0	1	0	0	0	0	0	0	2	1	1	2	1	0	1	0	2	2	0	1	1	1	0	0	1	0	1	0	2	0
275	0	1	0	1	0	0	2	1	0	1	0	1	1	0	0	0	1	0	1	1	1	0	0	0	0	1	0	2	0	1	2	1	1	0	1	1	2	0	0	1	1	0	0	0	0	0	0	0	0
276	0	1	0	0	0	0	2	1	0	1	0	0	1	0	0	0	1	0	1	1	1	0	0	0	0	1	0	2	0	2	0	1	1	1	0	2	1	1	0	1	1	1	1	0	2	1	0	2	0
277	0	1	0	1	0	1	1	1	0	1	0	1	1	0	0	0	1	0	2	1	2	0	1	0	0	0	1	2	1	2	1	1	1	1	1	1	1	0	1	1	1	0	0	0	0	0	0	1	0
278	0	2	1	1	0	0	1	1	1	2	0	0	0	0	0	0	1	0	1	1	1	0	0	0	0	0	0	2	0	2	0	1	2	1	1	2	1	0	0	0	0	0	0	0	0	1	0	2	0
279	0	0	0	1	0	0	1	0	1	1	0	0	0	0	0	0	1	1	0	1	1	0	0	0	0	1	0	1	2	2	0	1	1	2	1	2	2	0	0	1	1	0	0	0	0	2	0	2	0
280	1	2	0	0	0	0	0	0	1	1	0	2	2	1	1	1	0	0	0	0	2	0	1	1	1	1	0	2	1	1	2	1	1	0	2	1	1	0	0	0	0	1	1	0	1	1	0	1	1
281	1	1	0	0	0	0	2	0	2	2	0	1	1	0	0	0	1	1	1	1	1	0	0	0	0	1	0	1	1	2	0	1	1	1	0	2	1	0	0	1	1	1	1	1	1	2	0	1	0
282	1	2	0	0	0	0	2	0	0	0	0	0	0	0	0	0	0	0	2	2	2	0	0	0	0	1	0	2	1	1	2	1	1	0	1	1	0	1	0	0	0	1	1	0	1	1	1	0	0
283	0	1	1	0	1	1	1	0	0	0	1	1	1	0	0	0	1	1	1	1	2	0	0	0	0	1	0	1	1	2	1	1	1	0	0	2	1	0	0	1	0	0	0	0	1	1	0	1	1
284	0	1	0	0	0	0	0	0	2	2	0	0	0	0	0	0	1	0	1	1	1	1	0	0	0	0	0	1	0	1	1	0	0	1	0	2	1	1	0	1	1	0	0	0	1	0	0	1	1
285	1	1	0	0	0	0	1	0	1	1	0	0	1	0	0	0	1	0	1	1	2	0	0	0	0	1	1	1	1	2	0	1	0	2	1	1	0	0	0	1	1	0	0	0	1	0	1	0	0
286	1	0	0	0	0	0	1	1	0	1	0	0	1	0	0	0	1	1	1	1	1	0	1	0	0	1	0	2	1	1	1	0	0	0	1	1	0	0	0	1	0	0	0	0	1	1	0	2	0
287	0	1	0	1	0	0	1	0	0	0	1	2	2	0	0	0	1	0	1	1	2	0	0	0	0	1	0	2	1	1	1	1	1	0	0	2	1	0	1	1	1	0	0	0	0	1	0	0	0
288	0	0	0	1	0	0	0	0	2	2	0	0	0	0	0	0	2	2	1	1	2	1	0	0	0	1	0	1	2	2	0	1	1	2	1	1	1	1	0	0	0	0	0	1	2	0	0	2	0
289	1	0	0	1	0	0	0	0	1	1	1	1	2	0	0	0	2	0	1	1	2	0	1	1	1	0	0	2	0	2	1	1	0	0	1	1	2	1	0	1	1	0	0	0	0	0	0	2	0
290	1	1	0	1	0	0	1	0	1	1	0	0	0	0	0	0	1	0	1	2	2	0	1	0	0	0	0	2	0	1	2	0	1	0	1	2	1	1	1	0	0	0	0	1	1	0	0	1	0
291	0	2	0	0	0	0	1	0	1	1	0	1	1	0	0	0	1	1	1	2	2	0	0	0	0	2	0	2	1	2	1	1	1	1	1	1	2	0	0	0	0	0	0	0	0	1	0	1	1
292	0	1	1	0	1	1	1	1	1	2	0	0	0	0	0	0	2	1	1	1	2	2	0	0	0	1	0	2	1	2	1	1	2	1	2	1	0	0	0	1	1	0	0	1	1	0	0	2	0
293	1	0	0	0	0	2	0	0	2	2	0	0	0	0	0	0	0	0	0	0	0	0	0	0	0	1	0	0	1	2	1	0	0	0	0	2	2	0	0	2	2	0	0	1	0	0	0	1	0
294	0	1	0	0	0	1	0	0	2	2	0	0	0	0	0	0	2	2	1	1	2	0	0	0	0	0	0	2	0	1	0	1	1	0	1	1	0	0	1	1	0	0	0	1	0	1	0	1	0
295	1	1	0	1	0	0	1	1	1	2	1	0	0	0	0	0	1	1	1	1	1	0	0	0	0	2	0	2	0	2	0	0	0	0	0	2	1	1	0	1	1	0	0	0	1	0	0	2	0
296	0	0	0	0	0	0	1	0	1	1	0	0	0	0	0	0	1	0	2	1	2	0	0	0	0	2	1	2	1	2	1	2	1	0	0	2	2	1	0	1	1	0	0	0	0	1	0	1	0
297	1	1	0	0	0	0	2	0	0	0	1	0	1	0	0	0	1	1	0	0	0	0	0	0	0	1	0	0	1	2	1	2	1	2	1	2	0	1	1	0	0	0	0	0	1	0	0	2	0
298	0	1	0	0	0	0	1	0	1	1	1	2	2	0	0	0	2	2	1	1	2	0	1	0	0	1	0	2	0	2	1	2	1	0	0	2	2	1	0	1	1	1	1	0	1	0	0	0	1
299	1	0	0	0	0	0	2	0	0	0	0	0	0	0	0	0	1	1	0	0	0	0	0	0	0	1	0	2	1	2	1	1	1	0	0	2	1	0	1	1	1	0	0	0	0	0	0	2	0
300	1	0	0	0	0	0	1	1	0	1	0	0	0	0	0	0	2	2	0	0	0	0	1	1	1	1	0	2	0	2	1	2	2	0	1	1	2	0	0	2	2	0	0	0	0	1	0	2	0
301	0	1	0	0	0	0	0	0	1	1	0	1	2	0	0	0	1	0	0	0	1	0	0	0	0	1	0	2	0	2	0	1	1	0	1	1	2	0	0	2	2	0	0	1	2	0	0	2	0
302	1	0	0	0	0	0	1	0	2	2	0	0	0	0	0	0	1	1	0	1	1	1	0	0	0	0	0	2	0	2	1	1	1	1	0	2	1	0	1	1	1	0	0	0	0	0	0	2	0
303	1	1	2	0	1	0	2	1	0	1	0	0	0	0	0	0	1	1	1	2	2	0	0	0	0	0	0	2	0	2	1	2	1	0	1	1	2	0	0	1	1	1	1	0	1	1	1	0	1
304	1	2	1	1	0	0	2	1	0	1	1	0	1	0	0	0	2	2	1	1	2	0	0	0	0	1	2	2	1	2	1	1	1	1	1	1	1	1	0	0	0	1	1	0	0	0	0	1	0
305	0	1	0	1	0	0	1	0	1	1	0	0	1	0	0	0	0	0	1	1	0	0	0	0	0	0	0	1	0	1	0	1	1	1	0	2	2	0	0	2	2	0	0	0	1	0	0	1	1
306	1	1	1	0	1	1	1	0	0	0	1	1	2	0	0	0	1	1	0	1	1	0	0	0	0	0	0	1	2	2	1	1	1	0	0	2	1	0	0	1	1	0	0	0	1	0	0	1	1
307	1	1	0	0	0	0	2	0	1	1	0	0	0	0	0	0	0	0	0	1	1	0	0	0	0	2	0	2	0	2	0	2	2	0	1	1	1	0	0	1	1	0	0	0	1	0	0	1	1
308	0	1	0	1	0	0	2	0	1	1	1	0	1	0	0	0	2	1	1	1	1	0	0	0	0	2	0	2	0	2	2	1	1	0	0	2	2	0	0	1	1	1	1	0	1	1	0	1	0
309	1	2	0	1	0	0	1	0	1	1	1	2	1	0	0	1	0	0	2	2	2	0	0	0	0	1	0	2	2	1	2	1	1	2	2	2	2	0	0	2	1	0	0	0	1	0	1	0	0
310	1	1	0	1	0	0	0	0	2	2	0	0	1	1	0	0	0	0	0	0	0	0	0	0	0	1	0	2	0	2	0	2	2	0	1	1	1	0	0	0	0	1	1	0	1	0	0	1	0
311	0	1	0	0	0	1	0	0	1	1	0	1	1	0	0	0	2	1	2	1	2	0	0	0	0	2	0	1	0	2	1	2	2	0	0	2	0	1	0	0	0	0	0	1	0	0	0	2	0
312	0	2	0	0	0	0	1	0	0	0	0	1	2	0	0	0	0	1	2	2	2	0	1	0	0	1	0	1	1	2	1	2	1	1	1	1	0	0	0	1	0	1	1	0	1	0	0	2	0
313	0	0	0	0	0	0	0	0	2	2	0	0	2	0	0	0	0	0	1	1	0	0	0	0	0	0	0	2	2	2	2	1	1	1	0	2	2	0	0	1	1	0	0	0	1	0	0	1	1
314	1	1	0	0	0	1	2	0	0	0	1	0	1	0	0	0	1	1	1	1	1	0	0	0	0	1	0	2	0	2	0	1	1	0	0	2	2	0	0	2	2	1	1	1	1	2	0	2	0
315	0	1	0	1	0	0	0	0	0	0	1	2	2	0	0	0	1	1	0	0	0	0	2	0	0	0	0	0	2	2	0	2	2	0	2	0	1	0	0	1	1	0	1	0	1	0	1	0	0
316	0	1	0	1	0	0	0	0	2	2	0	0	0	0	0	0	2	2	0	0	2	0	1	1	1	2	0	2	1	1	1	0	1	0	0	2	2	0	0	2	2	0	0	0	0	1	0	1	0
317	1	0	0	0	0	2	1	0	0	0	0	0	0	0	0	0	1	0	0	0	1	0	0	0	0	2	0	1	1	2	0	0	0	0	0	2	1	1	0	1	1	0	0	0	0	1	1	0	0
318	0	0	1	0	0	1	1	0	1	1	1	0	2	0	0	1	0	1	1	1	1	0	0	0	0	0	0	2	0	2	1	1	1	0	0	2	2	0	0	1	1	0	0	0	0	0	1	1	0
319	0	1	0	0	0	0	1	0	1	1	0	0	0	0	0	0	1	0	1	1	1	0	1	0	0	1	0	1	1	2	1	0	0	0	0	2	1	0	0	2	2	0	0	0	0	1	0	1	0
320	0	0	1	0	1	0	1	1	1	2	0	0	1	0	0	0	1	1	1	1	2	0	0	0	0	1	0	2	0	2	2	1	1	2	0	2	1	0	0	2	2	1	1	0	1	1	1	2	0
321	1	2	0	0	0	0	1	0	0	0	1	0	0	0	0	0	0	0	0	0	0	0	0	0	0	1	0	1	1	2	1	1	1	1	1	2	1	0	0	1	1	0	0	0	0	0	0	1	0
322	0	0	0	0	0	2	2	1	0	1	0	0	0	0	0	0	1	1	1	1	2	0	1	0	0	0	0	2	0	2	1	1	1	1	1	1	2	0	0	2	2	1	0	0	0	1	0	1	0
323	1	0	0	0	0	1	2	1	0	1	1	0	0	0	0	0	2	0	2	2	2	0	0	0	0	0	1	1	1	2	0	1	2	1	2	2	1	1	0	1	1	0	0	0	1	0	1	0	0
324	0	1	0	0	0	0	0	0	1	1	1	0	0	0	0	0	1	1	1	1	1	1	0	0	0	1	0	1	1	2	0	1	0	1	1	1	1	1	0	2	2	1	0	0	2	1	0	2	0
325	1	2	1	2	0	0	2	1	0	1	1	2	2	0	0	0	2	1	2	2	2	0	0	0	0	2	0	2	0	1	1	2	2	0	1	1	1	1	0	1	1	0	0	0	0	0	0	0	2
326	0	1	0	1	0	0	2	0	0	0	0	0	1	0	0	0	2	1	2	2	2	0	0	0	0	0	0	2	0	2	0	2	1	0	1	1	0	1	0	1	1	1	1	0	1	1	1	0	0
327	1	0	0	0	0	2	2	0	0	0	1	1	1	0	0	0	2	1	1	2	2	1	0	0	0	0	0	2	0	2	0	1	1	2	1	2	1	1	0	1	1	0	0	0	0	1	0	1	0
328	0	1	0	0	0	0	2	1	0	1	1	0	0	0	0	0	1	0	1	1	1	0	1	0	0	2	0	1	2	2	1	0	1	0	0	2	1	0	0	1	1	0	0	0	0	0	1	1	1
329	1	2	0	1	0	0	2	1	0	1	0	2	2	0	0	0	1	0	1	1	1	0	0	0	0	2	0	2	0	2	0	1	1	0	1	1	1	0	0	0	0	1	1	0	1	0	0	2	0
330	1	2	0	0	0	0	0	0	2	2	0	0	0	0	0	0	2	2	1	1	2	0	0	0	0	0	0	2	1	2	1	0	0	0	0	2	2	0	0	1	1	1	1	1	0	1	0	1	0
331	1	1	0	0	0	0	1	0	1	1	1	0	0	0	0	0	0	0	0	0	0	0	1	1	1	0	0	2	0	2	1	1	1	0	0	2	2	0	0	1	1	1	1	0	1	1	0	0	0
332	1	1	0	0	0	0	2	1	0	1	0	1	0	0	0	0	1	1	1	1	2	0	0	0	0	2	0	2	0	2	1	2	2	0	0	2	1	0	0	2	1	1	1	0	1	1	0	1	1
333	1	0	0	0	0	0	2	1	0	1	0	0	2	0	0	1	2	2	1	1	2	0	0	0	0	2	0	2	0	2	1	0	0	0	0	2	1	0	0	2	2	0	0	0	1	1	0	0	2
334	1	1	0	1	0	0	1	0	2	2	0	0	1	0	0	0	1	1	1	1	1	0	1	0	0	1	0	2	0	2	2	1	1	0	0	2	1	0	0	2	2	0	0	1	0	1	0	1	0
335	0	1	1	1	0	1	0	0	1	1	0	0	0	0	0	0	1	1	2	2	2	0	0	0	0	0	0	2	2	2	2	1	1	0	1	1	1	0	0	2	2	0	0	0	1	1	0	2	0
336	0	1	0	0	0	1	1	1	1	2	0	0	0	0	0	0	0	0	2	1	2	0	0	0	0	1	0	2	1	2	0	1	1	0	1	1	0	0	0	1	1	0	0	0	1	0	0	1	0
337	1	2	0	0	0	1	0	0	1	1	0	0	1	0	0	0	1	0	2	1	2	0	0	0	0	2	0	2	0	2	0	0	0	1	2	2	2	0	0	1	1	1	1	0	0	1	1	1	0
338	0	1	0	0	0	0	1	0	2	2	0	0	1	0	0	0	1	1	1	2	2	0	0	0	0	1	0	2	2	1	1	2	1	2	1	2	1	0	0	2	1	0	0	0	2	1	0	1	1
339	1	0	0	0	0	1	0	0	2	2	0	0	0	0	0	0	1	0	1	1	2	0	0	0	0	2	0	2	1	1	1	1	1	1	2	1	1	0	0	1	1	0	0	0	1	0	0	1	0
340	0	2	0	1	0	0	1	0	1	1	1	0	0	0	0	0	1	0	1	1	2	0	0	0	0	0	0	2	0	2	0	1	1	0	1	2	2	0	0	1	1	1	1	0	1	1	0	0	1
341	0	2	1	1	1	0	1	0	0	0	0	1	2	0	0	0	2	1	1	1	2	0	0	0	0	1	0	2	1	2	1	2	2	0	1	1	1	0	1	1	1	1	1	0	1	1	0	1	0
342	0	1	0	0	0	0	0	0	0	0	1	0	0	0	0	0	2	1	1	1	2	0	0	0	0	0	0	2	0	1	1	1	1	0	1	1	1	0	0	2	1	0	0	0	0	1	0	2	0
343	0	0	0	0	0	0	1	0	1	1	0	0	1	1	1	1	0	0	1	1	2	0	0	0	0	2	0	2	1	2	1	2	1	2	1	1	1	0	0	0	0	0	0	0	0	0	0	1	0
344	0	2	0	0	0	0	1	0	0	0	1	1	1	0	0	0	1	1	0	0	1	1	1	1	1	0	0	0	2	2	0	0	0	0	0	2	1	0	0	2	2	0	0	0	0	2	0	0	0
345	1	1	0	0	0	1	1	1	1	2	0	0	0	0	0	0	2	1	2	2	2	0	1	0	0	0	0	1	2	2	0	1	0	1	0	2	1	0	0	0	0	1	0	0	1	0	0	1	1
346	1	2	0	0	0	0	0	0	1	1	1	0	0	0	0	0	0	0	2	2	2	0	1	1	1	1	0	1	2	2	1	1	1	1	1	1	1	0	0	2	2	0	0	0	1	0	0	1	1
347	0	1	0	0	0	0	1	0	1	1	1	0	1	0	0	0	0	0	0	0	0	0	1	1	1	1	0	2	0	2	2	2	1	1	0	2	1	1	0	0	0	0	0	2	0	1	0	2	0
348	0	1	0	1	0	1	1	0	1	1	0	0	0	0	0	0	0	0	2	1	2	0	0	0	0	2	0	1	2	1	1	2	1	1	0	2	2	0	0	0	0	0	0	0	1	0	0	2	0
349	1	1	0	0	0	1	2	1	0	1	1	1	2	0	0	1	0	0	2	1	2	0	0	0	0	1	0	1	2	1	1	1	1	1	1	1	2	1	1	2	1	0	0	1	0	0	0	1	0
350	1	0	0	0	0	1	1	0	1	1	0	1	1	0	0	0	1	1	0	0	1	0	0	0	0	2	0	1	0	1	0	1	1	1	1	2	1	1	0	0	0	0	1	0	1	0	1	0	0
351	1	1	0	1	0	1	2	0	0	0	0	0	1	0	0	0	1	1	1	1	2	0	0	0	0	1	0	1	0	0	2	1	2	0	1	2	1	0	0	2	1	1	1	0	0	1	1	1	0
352	1	0	0	0	0	1	1	0	0	0	1	1	2	0	0	0	0	0	1	1	0	0	0	0	0	0	0	2	1	2	2	2	2	0	1	1	2	0	0	1	1	0	0	1	1	0	0	2	0
353	0	1	0	1	0	0	2	0	1	1	0	0	1	0	0	0	2	2	2	2	2	0	1	1	1	0	0	1	1	2	0	1	1	1	0	2	1	0	0	0	0	2	2	0	1	1	0	1	0
354	0	2	1	1	0	0	1	0	1	1	1	0	2	0	0	1	2	0	2	2	2	0	0	0	0	0	0	2	1	2	2	2	1	1	1	1	2	0	1	1	1	1	0	0	1	0	0	2	0
355	1	0	0	0	0	1	2	0	0	0	1	0	0	0	0	0	1	1	2	0	2	0	0	0	0	0	0	2	0	2	1	1	1	2	1	1	2	0	0	1	1	1	1	0	1	2	0	0	1
356	0	1	0	1	0	0	2	1	0	1	0	0	1	0	0	1	1	0	2	2	2	0	0	0	0	1	0	1	1	2	0	2	1	1	0	2	2	0	0	1	1	0	0	0	0	2	0	1	1
357	0	0	0	0	0	1	1	0	1	1	1	0	0	0	0	0	0	0	0	0	0	0	1	1	1	1	0	2	2	1	1	1	1	0	0	2	1	0	0	0	0	0	0	0	1	0	0	2	0
358	0	0	0	0	0	1	0	0	2	2	0	1	2	0	0	0	1	1	0	1	1	0	0	0	0	1	0	2	0	2	1	2	2	0	2	1	1	0	0	0	0	0	0	0	0	1	0	2	0
359	0	1	1	1	0	0	1	0	0	0	1	1	2	0	0	0	1	1	2	0	2	0	0	0	0	2	0	1	2	1	1	1	1	0	1	1	1	0	0	1	1	1	0	0	1	0	0	0	1
360	0	1	0	1	0	0	1	0	0	0	1	0	1	0	0	0	1	0	1	1	1	0	0	0	0	0	0	2	1	0	1	1	2	0	0	2	1	0	0	1	1	0	0	0	1	0	0	2	0
361	1	2	0	0	0	1	1	0	1	1	1	1	2	0	0	0	0	0	0	0	0	0	1	0	0	1	0	2	1	2	1	1	0	1	1	1	1	1	0	1	1	0	0	2	0	1	1	1	1
362	1	0	0	0	0	0	2	0	1	1	0	0	0	0	0	0	2	2	1	1	1	0	1	0	0	0	0	2	0	2	1	2	1	0	1	1	0	1	0	0	0	1	1	0	1	1	0	0	1
363	1	1	2	0	1	0	0	0	2	2	0	0	1	0	0	0	0	0	2	2	2	0	1	1	1	1	0	2	0	1	2	1	1	0	1	1	1	0	0	1	1	1	1	0	1	1	0	2	0
364	1	1	0	0	0	1	2	0	0	0	1	0	1	0	0	0	1	1	1	2	2	0	1	1	1	1	0	2	0	1	1	0	0	1	0	2	1	0	0	1	1	2	2	0	1	1	1	0	0
365	1	1	0	1	0	0	1	0	1	1	1	2	2	0	0	0	1	0	1	1	1	0	0	0	0	1	0	2	0	2	1	0	1	1	1	2	1	1	0	1	1	0	0	0	0	0	0	1	0
366	0	1	0	0	0	0	1	0	0	0	0	1	1	0	0	0	1	0	1	1	1	0	1	0	0	0	0	2	1	2	0	1	1	2	2	2	2	0	0	2	2	0	0	0	0	0	0	0	1
367	0	0	0	1	0	0	1	1	1	2	0	0	2	0	0	0	1	0	2	2	2	0	1	1	1	1	0	2	0	2	1	1	2	0	2	1	1	0	0	1	1	0	0	0	1	0	0	0	1
368	1	1	0	0	0	0	1	0	1	1	0	0	1	0	0	0	1	1	1	1	1	0	0	0	0	1	0	2	0	2	1	1	1	1	1	1	1	0	0	1	1	0	0	1	0	0	1	0	1
369	0	1	0	0	0	0	1	1	1	2	0	0	1	0	0	1	2	2	0	0	0	0	0	0	0	0	0	2	1	1	2	2	2	0	0	2	1	0	1	1	1	0	0	0	0	0	1	1	0
370	0	1	1	1	0	0	1	0	0	0	0	0	1	0	0	0	2	2	2	2	2	0	0	0	0	1	0	1	2	1	1	1	1	0	0	2	1	1	0	1	1	1	1	0	0	1	1	0	0
371	0	1	0	0	0	0	2	1	0	1	0	0	0	0	0	0	2	0	2	2	2	0	0	0	0	1	0	0	2	2	0	0	1	0	1	2	2	0	0	1	1	0	0	0	0	1	0	1	1
372	0	1	0	1	0	0	2	1	0	1	1	1	0	0	0	0	0	0	2	2	2	0	0	0	0	0	0	1	1	2	1	2	2	0	1	1	2	0	0	2	2	0	0	0	0	0	0	1	0
373	0	2	0	0	0	0	2	0	1	1	0	0	0	0	0	0	0	0	1	1	1	0	0	0	0	0	0	2	0	2	0	1	2	0	0	2	1	0	1	1	1	0	0	0	0	0	0	2	0
374	1	2	1	1	1	0	2	0	0	0	1	2	2	0	0	0	2	0	1	1	1	1	0	0	0	1	0	2	0	2	0	0	1	1	1	2	1	0	0	1	0	0	0	2	0	1	0	2	0
375	1	0	0	0	0	1	1	0	2	2	0	0	2	0	0	0	1	0	2	1	2	0	1	1	1	1	0	2	1	2	2	2	1	1	1	1	0	0	1	0	0	0	0	0	2	0	0	2	0
376	1	1	0	0	0	0	0	0	2	2	0	0	1	0	0	1	1	1	0	0	1	0	0	0	0	1	0	1	2	2	0	1	1	0	1	2	1	0	0	1	1	0	0	0	0	0	0	2	0
377	1	1	1	0	1	1	0	0	2	2	0	1	1	0	0	0	1	1	0	0	1	0	0	0	0	2	0	0	1	2	1	1	1	0	1	2	2	0	0	2	2	0	0	0	0	2	1	0	1
378	0	2	0	0	0	0	0	0	0	0	1	0	0	0	0	0	1	0	1	1	1	0	2	1	1	1	0	2	2	1	2	1	1	0	0	2	1	1	0	0	0	1	1	0	1	1	0	1	0
379	1	2	0	0	0	0	2	1	0	1	0	0	0	0	0	0	2	1	2	2	2	0	0	0	0	2	0	2	1	1	1	2	2	0	0	2	1	0	1	1	1	0	0	1	1	2	1	1	0
380	1	1	0	0	0	1	1	0	0	0	1	0	0	0	0	0	0	0	1	1	1	0	0	0	0	0	0	2	0	1	1	1	2	1	1	2	0	1	0	0	0	0	0	0	0	0	0	1	1
381	0	2	0	0	0	0	2	0	0	0	1	0	1	0	0	0	2	1	2	2	2	0	0	0	0	2	0	0	2	2	0	0	0	0	0	2	2	0	0	1	1	1	0	0	1	0	0	1	0
382	1	1	0	0	0	1	2	1	0	1	1	0	1	0	0	0	1	1	1	1	1	0	0	0	0	0	0	2	0	2	0	1	0	1	1	1	2	0	0	2	2	1	1	0	1	1	0	1	0
383	0	1	2	0	1	0	1	1	1	2	0	0	1	0	0	0	1	0	2	1	2	0	1	0	0	2	0	1	1	2	1	1	1	0	1	1	2	0	0	1	1	0	0	0	0	1	1	0	0
384	1	0	0	1	0	0	0	0	2	2	0	1	1	0	0	0	1	1	1	1	1	0	0	0	0	0	0	0	2	2	0	1	1	2	2	1	2	0	0	0	0	0	0	0	0	0	0	2	0
385	0	1	0	1	0	0	1	0	1	1	2	2	2	0	0	0	1	1	2	2	2	0	0	0	0	0	0	2	2	2	0	0	0	1	0	2	1	0	0	1	1	0	0	0	0	0	0	1	0
386	1	1	1	0	1	1	1	1	1	2	0	0	1	0	0	1	1	0	1	1	2	0	0	0	0	1	0	2	0	2	2	1	1	0	0	2	1	0	0	0	0	0	0	0	0	0	1	1	0
387	0	2	0	1	0	0	2	0	0	0	2	0	0	0	0	0	2	0	2	1	2	0	1	1	1	1	0	2	0	2	1	1	1	0	0	2	2	0	0	2	2	0	0	0	0	1	0	1	0
388	1	1	1	1	0	1	2	1	0	1	0	1	1	0	0	0	1	1	2	0	2	0	0	0	0	1	1	2	2	2	1	2	1	0	0	2	1	1	0	0	0	0	0	0	0	0	0	2	0
389	0	1	0	0	0	1	2	0	0	0	1	0	1	0	0	0	1	1	0	0	1	0	1	1	1	1	0	2	0	2	1	0	0	0	0	2	2	0	0	2	2	0	0	0	0	0	0	1	0
390	0	2	0	0	0	0	2	1	0	1	0	1	2	0	0	0	0	0	1	1	2	0	0	0	0	1	0	0	2	2	0	1	1	0	0	2	0	1	0	1	1	0	0	0	0	1	0	2	0
391	1	2	0	1	0	0	2	0	0	0	2	0	0	0	0	0	1	1	0	0	1	0	0	0	0	0	0	1	1	2	1	1	1	0	0	2	1	0	0	0	0	0	0	1	1	1	0	2	0
392	0	2	1	1	1	0	1	0	1	1	1	1	1	0	0	0	1	1	1	1	1	0	0	0	0	1	0	2	0	1	2	2	2	1	0	2	1	0	0	0	0	1	1	0	1	0	0	2	0
393	1	2	0	0	0	0	1	0	0	0	1	1	1	0	0	0	1	1	1	2	2	0	2	1	1	1	0	2	0	1	0	2	2	0	1	1	1	1	1	2	0	1	1	0	1	0	1	0	0
394	1	2	0	0	0	0	0	0	1	1	0	1	1	0	0	1	1	0	1	1	1	0	0	0	0	2	0	2	0	2	1	1	2	0	0	2	2	0	0	2	2	0	0	0	1	0	0	2	0
395	0	2	0	1	0	0	1	0	0	0	0	0	0	0	0	0	2	0	2	1	2	0	0	0	0	0	0	2	2	2	0	1	1	0	0	2	0	0	0	0	0	1	0	0	1	1	0	0	1
396	0	2	0	0	0	0	2	0	2	2	0	0	0	0	0	0	0	0	0	0	0	0	0	0	0	1	0	1	1	2	1	1	1	0	0	2	1	1	0	1	1	0	0	0	0	1	0	1	0
397	0	1	0	0	0	1	2	0	1	1	1	0	1	1	1	1	2	2	1	1	1	0	0	0	0	1	0	2	0	2	2	1	1	0	1	2	2	0	0	0	0	0	0	0	0	1	0	1	1
398	0	1	0	0	0	0	0	0	2	2	0	2	2	0	0	0	1	1	0	0	0	0	2	0	0	0	0	2	0	1	2	1	1	1	0	2	1	1	1	0	0	1	1	0	1	0	0	0	2
399	0	1	0	0	0	0	1	0	1	1	0	0	2	0	0	0	1	1	1	0	1	0	2	1	1	0	0	2	0	1	1	1	1	0	0	2	1	1	0	0	0	0	0	0	0	2	0	0	1
400	0	1	0	1	0	1	2	0	1	1	0	1	2	0	0	0	2	2	1	1	1	0	0	0	0	1	0	1	1	2	1	1	1	2	2	2	1	0	1	1	1	1	1	0	2	1	0	2	0
401	0	0	0	0	0	0	2	0	1	1	1	0	0	0	0	0	1	1	1	0	2	0	0	0	0	0	0	2	0	1	0	0	0	1	0	2	1	2	0	0	0	1	0	0	1	0	0	1	0
402	0	2	0	0	0	0	1	0	1	1	1	1	1	0	0	0	1	1	1	1	2	0	0	0	0	0	0	2	1	2	2	2	1	0	0	2	1	0	1	1	1	0	0	1	0	0	0	1	0
403	0	2	1	0	0	1	2	0	0	0	1	0	1	0	0	0	1	1	1	1	1	0	0	0	0	0	1	2	1	2	0	1	1	0	0	2	1	0	0	0	0	1	1	0	1	0	0	1	0
404	1	1	0	0	0	0	0	0	2	2	0	0	1	0	0	1	1	0	2	2	2	1	1	1	1	0	0	1	1	2	0	1	1	1	2	0	1	0	0	1	0	1	1	1	0	1	1	2	0
405	0	0	0	0	0	1	1	0	1	1	0	0	1	0	0	0	2	1	2	2	2	0	0	0	0	0	0	1	0	1	0	0	0	1	2	2	1	0	0	1	1	0	0	0	0	2	0	0	0
406	1	2	0	0	0	0	2	1	0	1	0	0	2	1	1	1	0	0	1	1	1	0	0	0	0	2	0	2	0	2	0	1	1	0	1	2	1	0	0	1	1	0	0	0	1	0	0	2	0
407	1	1	0	2	0	0	1	0	1	1	0	0	1	0	0	0	2	1	2	2	2	0	0	0	0	0	2	2	1	2	1	2	2	0	1	2	1	0	1	1	1	1	0	0	2	1	0	0	0
408	0	1	0	0	0	0	1	0	0	0	0	0	0	0	0	0	2	1	1	1	2	0	0	0	0	1	0	2	1	1	2	1	1	0	0	2	2	0	0	1	1	0	0	0	0	0	0	1	1
409	0	0	1	1	1	0	1	0	1	1	1	1	1	1	1	1	0	0	2	2	2	0	0	0	0	1	0	1	0	1	2	1	1	0	1	2	1	0	1	1	1	1	0	0	2	0	0	1	0
410	0	1	0	1	0	0	1	0	1	1	0	1	2	0	0	0	1	0	2	1	2	0	0	0	0	2	0	2	0	2	0	2	1	0	0	2	1	1	1	1	0	0	0	0	0	0	0	1	1
411	0	0	0	1	0	0	1	0	0	0	0	2	2	1	1	1	1	1	0	0	1	0	0	0	0	1	0	2	1	1	1	0	0	1	0	2	0	0	0	1	1	0	0	0	0	0	0	2	0
412	1	1	0	1	0	0	0	0	1	1	1	0	0	0	0	0	1	1	1	1	1	0	0	0	0	1	0	1	1	1	1	1	1	2	0	2	2	0	0	1	1	1	1	0	1	0	0	2	0
413	1	1	0	1	0	0	1	0	1	1	1	1	2	0	0	0	2	1	2	2	2	0	1	1	1	1	0	2	2	1	2	1	1	1	0	2	1	0	0	1	1	1	1	0	1	1	0	2	0
414	0	1	0	0	0	0	1	1	0	1	0	0	0	0	0	0	1	1	1	2	2	0	0	0	0	2	0	2	1	2	1	2	1	1	0	2	1	0	0	0	0	0	0	1	1	2	0	2	0
415	1	0	0	0	0	1	2	0	0	0	0	0	1	0	0	0	1	1	1	1	1	0	0	0	0	1	0	2	2	1	1	1	1	1	1	1	0	1	1	0	0	0	0	0	0	1	0	2	0
416	1	1	0	1	0	0	0	0	0	0	0	0	2	0	0	0	2	2	1	1	1	0	0	0	0	2	0	0	2	2	0	1	1	0	0	2	2	1	0	1	1	0	0	0	1	1	1	0	0
417	0	1	0	0	0	0	1	0	1	1	0	0	0	0	0	0	2	0	2	1	2	0	0	0	0	0	0	0	2	2	0	2	2	0	1	1	1	0	0	2	2	0	0	0	0	0	0	0	1
418	0	0	0	0	0	0	1	0	1	1	0	1	1	0	0	0	1	1	1	2	2	1	0	0	0	1	0	2	1	2	2	0	0	1	0	2	1	0	0	1	0	0	0	0	1	0	0	2	0
419	1	2	0	0	0	0	2	0	0	0	1	2	2	0	0	0	1	1	2	2	2	0	0	0	0	2	0	1	1	2	0	1	0	1	1	1	1	0	0	1	1	0	0	0	1	0	0	2	0
420	1	0	0	0	0	1	0	0	2	2	0	1	1	1	1	1	1	1	0	1	1	0	0	0	0	0	0	2	0	2	1	0	0	1	0	2	1	1	0	0	0	0	0	0	1	1	0	2	0
421	0	2	0	0	0	0	1	1	1	2	0	0	1	1	1	1	1	0	2	1	2	1	0	0	0	2	0	2	0	2	2	2	2	0	1	1	1	0	0	0	0	0	0	0	0	1	0	0	2
422	1	2	0	0	0	0	0	0	2	2	0	0	1	0	0	0	0	0	2	1	2	0	0	0	0	1	0	2	0	2	0	2	2	0	1	1	2	0	0	0	0	0	0	0	0	1	0	1	1
423	1	1	0	1	0	0	1	0	1	1	0	0	0	0	0	0	1	1	0	1	1	0	1	0	0	0	0	2	1	1	1	2	2	0	0	2	2	1	0	1	1	0	0	1	2	1	0	0	1
424	1	1	0	0	0	0	2	1	0	1	1	0	1	0	0	0	2	0	1	1	1	0	1	1	1	2	0	2	1	1	1	0	1	2	1	2	1	1	0	1	1	0	0	1	1	1	0	1	0
425	0	1	0	0	0	1	0	0	2	2	0	1	1	0	0	0	0	0	1	2	2	0	0	0	0	0	0	2	0	2	1	0	0	0	2	2	1	0	0	2	1	0	0	0	0	0	0	0	0
426	1	0	0	1	0	1	2	1	0	1	0	0	1	0	0	0	1	0	0	0	1	0	0	0	0	1	0	2	0	2	0	1	1	0	0	2	1	0	0	1	1	2	2	0	1	1	0	1	1
427	1	2	0	1	0	0	2	0	1	1	0	0	1	0	0	0	0	0	0	0	1	0	0	0	0	0	0	2	1	2	2	0	0	0	0	2	1	0	0	2	2	1	1	1	0	1	0	1	0
428	0	2	0	0	0	0	1	0	1	1	0	0	1	0	0	0	1	0	1	1	1	0	1	0	0	1	0	2	1	2	1	1	1	1	0	2	1	0	0	2	2	0	0	1	0	1	0	1	0
429	0	0	0	1	0	1	1	0	0	0	1	0	0	0	0	0	1	1	2	2	2	1	0	0	0	2	0	2	0	2	0	0	0	0	0	2	1	0	0	2	2	0	0	0	0	0	1	0	0
430	1	1	0	0	0	0	2	0	0	0	0	0	1	0	0	0	1	1	0	0	0	0	0	0	0	2	0	2	0	2	1	0	2	1	2	2	1	0	0	1	1	1	1	0	1	0	0	1	1
431	1	2	0	0	0	0	2	0	0	0	0	1	1	0	0	1	1	0	1	1	1	0	0	0	0	2	0	2	0	2	2	1	1	0	2	1	1	0	0	1	1	0	0	0	1	0	0	1	1
432	1	2	0	0	0	0	2	1	0	1	0	1	1	0	0	0	1	1	1	2	2	0	0	0	0	0	0	1	2	2	0	1	1	0	0	2	1	1	1	2	0	1	1	0	1	0	0	1	0
433	1	0	0	0	0	2	1	0	0	0	0	0	0	0	0	0	0	0	0	0	0	1	1	0	0	1	0	2	0	2	0	0	0	0	0	2	1	0	0	1	1	0	0	0	1	1	0	1	1
434	0	2	0	0	0	0	1	0	0	0	1	0	1	0	0	0	0	0	2	1	2	0	0	0	0	2	0	2	0	2	1	0	0	2	1	2	1	0	0	0	0	0	0	0	0	0	0	0	1
435	0	2	0	1	0	0	1	0	1	1	1	0	1	0	0	1	0	0	1	1	2	0	0	0	0	0	2	2	1	2	1	0	0	0	2	2	2	0	0	2	2	1	1	0	0	0	1	0	0
436	0	0	0	1	0	0	2	0	1	1	0	0	1	0	0	0	0	1	2	2	2	0	1	0	0	1	0	2	1	2	2	1	2	1	1	2	2	0	0	0	0	0	0	0	0	1	0	0	1
437	0	2	0	0	0	0	0	0	1	1	1	0	1	0	0	1	1	1	1	1	2	0	1	1	1	1	0	1	0	1	2	0	1	1	1	2	1	0	0	0	0	0	0	0	0	0	0	2	0
438	1	1	1	0	1	2	1	0	1	1	1	0	0	0	0	0	0	0	2	1	2	0	0	0	0	1	0	2	0	2	0	1	1	0	0	2	1	0	0	0	0	1	1	0	1	2	0	1	1
439	0	1	0	1	0	0	2	1	0	1	1	1	0	0	0	1	2	0	2	2	2	0	0	0	0	1	0	1	0	1	2	0	1	1	1	2	2	0	0	1	1	0	0	0	0	1	0	1	0
440	0	0	0	0	0	2	1	1	1	2	0	0	0	0	0	0	1	1	2	2	1	0	0	0	0	0	0	1	2	2	1	1	1	0	1	1	2	0	0	1	1	0	0	1	0	0	0	1	0
441	0	0	0	0	0	0	1	0	1	1	0	0	1	0	0	0	2	1	1	1	2	0	0	0	0	1	0	2	0	2	1	1	1	1	1	1	1	0	0	0	0	0	0	0	0	1	0	0	0
442	0	1	0	1	0	0	2	1	0	1	0	0	0	0	0	0	0	0	0	0	0	0	0	0	0	1	0	2	0	2	0	0	1	0	0	2	1	0	0	2	2	1	1	0	1	2	0	1	0
443	0	1	0	1	0	0	0	0	1	1	0	0	0	0	0	0	1	0	1	1	1	0	0	0	0	0	0	1	2	2	0	0	0	0	0	1	1	0	0	1	1	0	1	0	1	0	0	2	0
444	0	1	0	0	0	1	1	1	0	1	0	0	0	0	0	0	1	1	1	1	1	0	1	1	1	1	1	2	1	2	0	1	1	0	1	1	2	0	0	1	1	0	0	0	0	0	0	2	0
445	1	2	0	0	0	0	1	1	1	2	0	1	1	0	0	0	0	0	0	0	0	0	2	0	0	1	0	2	2	1	2	1	1	0	1	2	1	0	0	1	1	1	0	0	2	1	0	2	0
446	0	1	0	0	0	0	2	0	0	0	0	1	1	0	0	0	1	1	1	2	2	0	1	0	0	2	0	2	0	2	0	1	1	1	2	1	1	1	0	1	1	0	0	0	0	1	0	2	0
447	0	1	1	0	1	2	1	0	0	0	0	0	0	0	0	0	2	1	2	2	2	0	1	0	0	1	0	2	0	2	0	0	0	0	0	2	1	0	1	1	1	0	0	0	0	0	0	0	1
448	1	1	0	0	0	1	0	0	1	1	0	0	0	0	0	0	1	1	1	1	1	0	1	1	1	1	0	1	0	1	1	1	1	2	2	2	2	1	0	0	0	0	0	0	1	0	0	2	0
449	0	1	0	1	0	0	2	0	1	1	0	0	1	0	0	0	2	2	0	0	2	1	1	1	1	1	0	2	2	2	0	1	0	0	0	2	2	0	0	2	2	1	0	0	2	0	0	1	1
450	0	1	1	1	0	0	0	0	2	2	0	0	1	0	0	0	0	0	2	1	2	0	0	0	0	0	0	2	1	2	1	1	1	0	1	2	1	0	0	1	1	0	0	0	0	0	0	1	1
451	1	1	0	0	0	0	1	0	1	1	1	1	2	0	0	0	1	1	1	1	2	0	0	0	0	1	0	1	2	1	1	0	0	0	0	2	1	0	0	2	2	0	0	0	1	0	1	1	0
452	1	0	0	0	0	1	0	0	1	1	1	1	1	0	0	0	1	0	2	1	2	0	1	0	0	1	0	1	2	1	1	1	1	0	0	2	2	0	0	1	1	0	0	0	0	0	0	0	1
453	0	0	0	1	0	1	0	0	2	2	0	1	2	1	1	1	0	0	2	2	2	0	1	1	1	1	0	1	1	2	0	1	1	1	1	1	1	0	0	0	0	0	0	0	0	0	0	1	1
454	1	2	0	0	0	0	2	1	0	1	0	0	1	0	0	0	1	1	2	2	2	0	0	0	0	1	1	2	1	2	0	1	0	1	0	2	1	1	0	1	1	0	0	0	0	0	0	2	0
455	1	2	0	0	0	0	2	0	0	0	0	0	0	0	0	0	1	0	1	1	1	0	0	0	0	1	0	1	0	1	1	0	0	1	0	2	2	0	0	1	1	0	0	0	0	0	0	2	0
456	0	2	0	0	0	0	0	0	1	1	1	0	0	0	0	0	1	0	2	1	2	0	0	0	0	1	0	2	1	1	1	1	1	0	0	2	1	0	0	0	0	0	0	0	0	1	0	0	0
457	0	1	0	0	0	0	1	0	1	1	0	0	0	0	0	0	1	0	0	0	2	1	0	0	0	0	0	1	2	2	1	1	1	1	2	1	0	0	0	1	1	0	0	0	1	1	0	2	0
458	1	2	0	0	0	0	1	0	1	1	0	1	1	0	0	0	1	1	1	1	1	1	0	0	0	2	0	2	2	2	2	2	1	1	0	2	2	0	0	1	1	1	1	0	1	0	1	0	1
459	1	1	0	0	0	0	2	1	0	1	0	0	0	0	0	0	2	1	2	2	2	0	0	0	0	0	0	1	2	2	0	0	0	1	0	2	2	0	0	1	1	0	0	0	0	0	0	1	1
460	0	0	0	1	0	1	2	1	0	1	1	0	1	0	0	0	1	0	1	1	1	0	1	0	0	1	0	1	1	2	0	0	0	0	0	2	1	0	0	0	0	1	1	0	1	0	0	2	0
461	1	1	0	0	0	0	1	0	1	1	0	1	2	0	0	0	1	1	1	2	2	0	0	0	0	2	0	1	1	2	0	2	1	0	1	1	2	0	0	1	1	2	2	0	2	1	0	0	0
462	0	2	0	0	0	0	2	1	0	1	0	0	0	0	0	0	2	2	1	1	2	0	1	1	1	2	1	2	0	2	0	1	1	0	1	1	2	0	0	0	0	1	1	0	1	1	0	2	0
463	0	2	0	0	0	0	2	1	0	1	1	0	2	1	1	1	0	0	0	0	0	0	0	0	0	1	0	1	1	2	0	1	1	0	1	1	2	0	0	0	0	1	1	0	1	1	0	1	1
464	1	2	0	0	0	0	1	2	0	2	0	0	0	0	0	0	1	1	1	1	1	0	0	0	0	1	1	2	0	2	0	1	1	0	0	1	2	0	0	1	1	0	0	0	0	1	0	1	0
465	0	2	1	2	0	0	1	0	0	0	1	0	0	0	0	0	2	1	2	2	2	0	1	1	1	1	0	2	0	2	1	1	1	0	1	1	1	0	0	0	0	0	0	0	0	0	0	2	0
466	0	0	1	0	1	0	1	0	0	0	1	0	0	0	0	0	1	1	1	2	2	0	0	0	0	1	0	2	1	2	2	2	1	0	0	2	1	0	0	0	0	1	1	0	1	1	0	1	0
467	0	1	0	0	0	0	0	0	1	1	1	1	2	0	0	0	1	1	2	2	2	1	0	0	0	1	0	1	1	2	0	2	2	0	2	0	1	0	0	2	1	1	0	0	1	0	0	0	1
468	0	0	0	0	0	1	0	0	1	1	1	1	2	0	0	0	1	0	0	0	2	0	0	0	0	1	0	2	1	2	0	1	1	0	0	2	2	0	0	1	1	1	1	0	1	0	0	2	0
469	0	2	0	0	0	0	2	0	0	0	0	0	0	0	0	0	2	2	2	2	2	1	0	0	0	0	0	2	0	1	1	1	1	0	0	2	1	0	0	1	1	0	0	1	0	1	0	2	0
470	0	1	0	0	0	0	0	0	2	2	0	0	0	0	0	0	0	0	0	0	0	1	0	0	0	0	1	2	1	2	0	1	1	1	2	1	1	0	0	1	1	1	0	0	0	0	0	1	0
471	1	1	0	0	0	0	2	1	0	1	0	0	0	0	0	0	0	0	0	0	0	1	0	0	0	2	0	2	1	2	2	1	1	2	1	2	1	0	0	2	1	0	0	0	0	1	0	1	1
472	0	1	0	0	0	0	0	0	2	2	0	1	0	0	0	0	0	0	2	1	2	0	1	0	0	0	0	1	0	1	2	1	0	2	1	1	1	0	1	1	1	0	0	0	0	1	0	1	0
473	1	1	0	0	0	1	2	1	0	1	1	0	1	0	0	0	1	1	1	1	1	0	0	0	0	0	0	2	2	1	2	2	2	0	1	1	2	0	0	2	2	0	0	0	0	1	1	2	0
474	0	0	0	0	0	0	2	1	0	1	1	1	2	0	0	0	1	0	1	1	2	0	0	0	0	2	0	2	1	1	1	1	1	0	2	1	0	1	0	1	1	0	1	0	1	0	0	2	0
475	1	1	0	2	0	0	1	0	0	0	1	1	1	0	0	0	2	0	1	1	2	0	0	0	0	2	0	2	0	2	0	2	2	0	1	1	2	0	0	2	2	2	1	0	1	0	0	0	1
476	1	0	0	0	0	0	1	0	1	1	1	1	1	0	0	0	1	1	2	2	2	0	0	0	0	1	0	2	1	2	1	2	2	0	2	0	1	0	0	2	2	0	0	0	0	0	0	1	0
477	0	0	0	1	0	0	2	0	0	0	1	0	2	1	1	1	0	0	0	0	1	0	0	0	0	2	0	2	0	2	0	0	0	0	0	2	2	0	0	2	2	0	0	0	0	0	0	1	0
478	1	2	0	1	0	0	1	0	0	0	0	0	0	0	0	0	1	0	1	1	2	0	1	0	0	0	0	2	0	2	1	1	1	0	1	1	0	0	0	0	0	0	0	1	0	1	0	0	1
479	0	2	0	0	0	0	1	0	1	1	0	1	1	0	0	0	1	1	0	0	1	0	0	0	0	1	0	2	0	2	0	2	2	0	1	1	2	0	0	1	1	0	0	0	0	1	0	1	0
480	1	1	1	1	0	0	1	0	1	1	1	0	0	0	0	0	1	0	2	2	2	0	1	1	1	1	0	1	2	2	0	1	1	0	1	1	1	0	0	0	0	0	0	0	1	0	0	0	2
481	1	1	1	1	0	0	2	0	1	1	0	1	1	0	0	0	2	1	2	1	2	0	1	0	0	1	0	2	2	2	0	1	1	0	0	2	1	1	0	1	1	0	0	0	1	0	0	1	0
482	1	0	0	0	0	2	1	0	1	1	1	0	2	0	0	0	1	0	2	1	2	0	0	0	0	1	0	1	0	1	0	0	0	1	0	2	1	0	0	1	0	0	0	0	0	1	0	2	0
483	1	1	1	0	1	2	1	1	1	2	0	1	1	0	0	0	1	0	2	2	2	1	0	0	0	1	0	2	0	1	0	2	1	2	1	2	1	0	0	1	1	1	1	0	1	1	0	2	0
484	0	2	0	0	0	0	1	0	1	1	0	1	1	0	0	0	1	0	2	2	2	0	1	1	1	0	0	2	0	2	0	0	1	1	1	2	1	0	0	1	1	2	2	0	2	0	0	0	1
485	0	1	0	1	0	0	2	0	0	0	0	0	1	0	0	0	2	0	2	2	2	0	2	0	0	1	0	1	0	1	1	1	1	2	2	1	1	0	0	1	1	0	0	0	0	0	0	2	0
486	1	2	1	2	0	0	2	0	0	0	0	2	2	0	0	0	0	0	1	1	0	0	0	0	0	0	1	2	0	2	0	1	0	2	1	2	2	0	0	1	1	0	0	0	1	1	0	1	0
487	0	2	0	0	0	0	2	0	0	0	1	0	0	0	0	0	1	1	0	1	1	1	0	0	0	1	1	2	0	2	0	1	2	1	1	2	2	0	0	2	2	1	1	0	0	0	0	1	1
488	0	2	0	0	0	0	2	0	1	1	0	0	0	0	0	0	1	0	2	1	2	0	0	0	0	0	0	1	0	0	2	1	0	2	1	1	0	0	0	0	0	0	0	1	1	1	0	2	0
489	0	1	0	0	0	0	2	0	1	1	0	1	1	0	0	0	1	0	1	1	1	1	0	0	0	0	0	2	0	2	0	1	1	0	0	2	2	0	0	1	1	0	0	0	0	1	0	1	0
490	0	2	0	0	0	0	0	0	2	2	0	1	2	0	0	0	1	1	1	1	1	0	0	0	0	1	0	2	0	2	0	1	0	1	1	1	1	0	0	2	1	0	0	0	0	2	0	1	1
491	1	1	0	0	0	1	1	1	0	1	0	0	0	0	0	0	1	1	0	0	0	0	0	0	0	0	0	1	2	2	1	0	1	0	1	2	0	1	1	0	0	0	0	1	0	1	0	1	1
492	0	1	0	0	0	0	1	0	0	0	1	0	1	0	0	0	1	0	1	1	1	0	0	0	0	2	0	2	0	1	0	1	1	1	1	1	1	1	0	1	1	0	0	2	0	2	0	1	1
493	1	0	0	0	0	1	1	0	1	1	0	0	1	0	0	0	2	0	1	1	2	0	1	0	0	0	0	1	0	2	1	1	1	0	0	2	2	0	0	0	0	1	1	0	1	1	0	1	1
494	0	0	0	0	0	0	1	0	1	1	1	1	1	0	0	0	2	2	1	1	1	0	0	0	0	1	0	2	0	2	0	1	1	0	0	2	2	1	0	0	0	0	0	0	0	2	1	1	0
495	1	1	0	1	0	0	1	0	1	1	0	0	0	0	0	0	0	0	0	0	2	0	0	0	0	0	0	2	2	2	0	2	2	0	2	1	0	0	0	1	1	0	0	0	0	1	0	0	0
496	1	0	0	0	0	0	1	0	0	0	1	1	2	0	0	0	1	1	0	0	1	0	0	0	0	2	0	1	0	1	0	1	1	0	0	2	1	0	0	1	1	0	0	1	0	0	1	0	1
497	1	1	0	1	0	0	1	0	1	1	1	1	0	0	0	1	2	2	0	0	0	1	0	0	0	2	0	2	0	2	1	1	1	0	1	1	0	0	0	0	0	0	0	0	0	0	0	2	0
498	1	2	0	0	0	0	1	0	1	1	1	2	2	1	1	1	2	2	2	1	2	0	0	0	0	1	0	1	2	2	1	2	1	1	0	2	2	0	0	1	1	0	0	0	1	1	0	1	0
499	0	1	0	0	0	0	1	1	1	2	0	1	2	0	0	0	1	0	1	1	2	0	1	1	1	0	0	2	0	2	0	1	1	0	0	2	2	0	0	1	1	1	1	0	1	1	0	1	0
500	1	2	0	0	0	0	0	0	2	2	0	0	0	0	0	0	0	1	0	1	2	0	0	0	0	0	0	1	1	2	0	0	1	1	1	2	2	1	1	2	1	1	1	0	0	1	0	2	0
501	0	1	0	1	0	1	2	0	0	0	0	2	2	1	1	1	0	0	1	1	2	0	0	0	0	1	0	2	0	2	0	1	1	0	0	2	2	0	0	2	2	1	1	0	1	0	0	1	0
502	1	2	0	1	0	0	1	1	1	1	0	0	0	0	0	0	1	1	2	2	2	0	0	0	0	1	0	2	2	2	1	0	2	1	2	2	1	0	0	1	1	0	0	2	0	2	0	0	2
503	0	2	0	0	0	0	2	1	0	1	0	0	0	0	0	0	1	1	0	0	1	0	0	0	0	1	0	2	1	2	1	0	0	0	0	1	1	0	1	0	0	1	1	0	0	1	0	1	1
504	1	1	1	0	1	2	2	1	0	1	0	1	2	0	0	0	0	0	1	2	2	0	1	1	1	1	0	2	0	2	1	1	1	0	0	2	0	0	0	0	0	1	1	0	1	1	0	1	1
505	0	1	1	1	0	0	1	0	0	0	0	0	0	0	0	0	2	2	1	1	1	1	1	0	0	1	0	1	1	2	0	2	1	0	0	2	1	0	0	0	0	0	0	0	1	1	0	1	0
506	0	0	0	0	0	0	2	1	0	1	1	1	1	1	1	1	2	1	1	1	1	1	1	1	1	0	0	2	0	1	0	1	1	0	0	2	1	0	0	0	0	0	1	0	1	1	0	0	2
507	0	0	0	1	0	1	1	0	0	0	1	0	0	0	0	0	1	1	0	0	1	0	1	0	0	1	0	2	1	2	1	1	1	0	1	1	1	0	0	1	1	0	0	0	0	1	0	2	0
508	1	2	0	0	0	0	0	0	2	2	0	0	2	0	0	1	0	0	2	2	2	0	0	0	0	2	0	1	1	2	0	1	1	0	0	2	1	0	0	1	1	0	0	0	0	0	0	0	1
509	1	1	0	1	0	0	2	1	0	1	0	1	1	0	0	0	1	0	2	1	2	0	0	0	0	1	1	2	1	1	1	1	2	1	2	2	2	0	0	0	0	0	0	0	0	1	0	1	1
510	0	0	0	0	0	0	1	0	2	2	0	0	1	0	0	0	1	1	1	1	1	0	0	0	0	0	0	2	0	2	0	1	0	1	0	2	2	0	0	2	2	0	0	0	0	1	0	1	1
511	1	2	1	2	0	0	1	0	1	1	0	0	0	0	0	0	1	0	1	1	2	0	0	0	0	1	0	2	0	2	2	1	1	1	1	1	1	0	0	0	0	1	1	0	1	1	0	2	0
512	1	1	0	0	0	0	2	0	0	0	0	0	0	0	0	0	0	0	1	1	1	1	0	0	0	2	0	2	0	1	0	1	1	1	2	0	2	1	0	1	1	1	1	0	0	0	0	1	0
513	1	1	0	0	0	0	1	1	1	1	0	0	0	0	0	0	2	1	1	1	1	0	0	0	0	1	0	1	1	2	0	2	2	0	2	1	1	0	1	1	1	0	0	0	0	0	0	2	0
514	0	1	0	0	0	0	1	0	1	1	1	0	0	0	0	0	1	1	0	1	1	1	1	0	0	1	0	0	1	2	1	1	1	0	1	1	1	1	1	2	0	0	0	0	0	1	0	2	0
515	1	2	0	1	0	0	1	1	0	1	0	0	1	0	0	0	1	1	2	0	2	0	0	0	0	1	1	2	1	2	0	1	0	1	1	1	1	1	1	2	1	0	0	0	2	2	0	2	0
516	0	1	0	1	0	0	2	0	0	0	2	0	0	0	0	0	0	0	1	1	1	0	0	0	0	0	0	2	2	0	2	1	0	1	0	2	1	0	0	0	0	1	0	0	2	1	0	1	0
517	1	1	0	0	0	1	0	0	1	1	0	0	0	0	0	0	1	1	0	0	1	0	1	1	1	1	0	2	2	2	2	1	1	0	0	2	1	0	0	2	1	0	0	0	0	0	0	2	0
518	1	2	0	2	0	0	0	0	1	1	0	1	1	0	0	0	1	0	2	2	2	0	1	0	0	1	0	2	0	1	2	0	1	0	1	2	1	0	0	0	0	1	0	0	2	1	0	1	1
519	1	1	0	0	0	1	2	1	0	1	1	0	2	0	0	1	1	0	1	1	1	0	0	0	0	1	0	2	1	1	1	1	1	0	0	2	2	0	0	1	1	0	0	0	0	1	0	0	0
520	1	2	0	0	0	0	0	0	1	1	1	0	2	0	0	0	1	1	1	0	1	0	0	0	0	0	0	2	1	2	2	1	1	1	0	2	2	0	0	2	2	1	1	0	1	0	1	1	0
521	1	1	0	0	0	1	2	0	0	0	1	0	0	0	0	0	0	0	2	2	2	0	0	0	0	1	0	2	1	2	0	0	0	1	2	2	1	0	0	0	0	1	1	0	1	2	0	1	0
522	0	0	0	0	0	1	1	0	0	0	1	1	0	0	0	1	1	2	1	1	2	0	0	0	0	2	0	2	0	1	1	1	0	1	1	1	2	0	0	2	1	0	0	0	1	0	0	2	0
523	1	2	0	0	0	0	2	1	0	1	0	0	0	0	0	0	2	1	1	1	1	0	1	1	1	0	0	2	2	2	0	1	0	1	1	1	1	1	0	1	1	0	0	0	0	0	1	0	0
524	0	2	1	1	0	0	1	1	1	2	0	1	0	0	0	0	1	1	0	0	1	0	0	0	0	0	0	2	0	2	0	2	2	0	0	2	1	0	0	0	0	0	0	0	1	0	0	2	0
525	1	1	0	0	0	1	1	0	1	1	1	1	1	0	0	0	2	0	0	1	2	0	1	0	0	0	0	2	0	2	1	1	1	0	1	1	2	0	0	1	1	0	0	0	0	0	0	1	0
526	0	1	0	0	0	1	1	1	1	1	0	0	0	0	0	0	1	0	1	1	1	0	1	0	0	1	0	2	1	2	2	1	2	0	1	2	1	0	0	0	0	0	0	0	0	1	0	2	0
527	0	0	0	0	0	0	0	0	2	2	0	0	0	0	0	0	1	1	2	2	2	0	0	0	0	2	0	1	0	1	0	2	2	0	2	1	2	0	0	2	2	0	0	1	0	0	0	2	0
528	1	0	0	0	0	0	1	0	1	1	1	0	1	1	1	1	2	1	0	0	1	0	0	0	0	1	0	1	0	1	1	1	2	1	2	2	0	0	0	1	0	0	0	0	1	0	0	1	0
529	1	2	0	0	0	0	2	0	0	0	1	1	1	0	0	0	0	0	2	2	2	0	0	0	0	1	0	2	1	2	1	1	1	0	0	2	2	0	0	2	2	0	0	0	1	0	0	2	0
530	1	0	1	1	1	0	1	0	1	1	1	0	0	0	0	0	1	1	2	2	2	0	0	0	0	1	1	2	0	1	0	1	1	1	1	1	2	0	0	1	1	1	1	0	1	0	0	1	0
531	1	2	0	0	0	0	2	0	0	0	0	0	0	0	0	0	1	0	1	1	1	0	0	0	0	0	1	2	0	2	0	2	2	0	2	0	2	0	0	1	1	0	0	0	1	0	0	0	1
532	1	2	0	0	0	0	1	0	1	1	1	0	0	0	0	0	2	1	1	1	1	0	0	0	0	1	0	2	0	2	2	2	1	0	1	1	2	0	0	0	0	0	0	1	0	0	0	0	0
533	1	0	0	0	0	0	2	1	0	1	0	0	1	0	0	0	1	0	1	1	1	0	0	0	0	0	0	2	0	1	1	2	1	0	2	2	2	0	0	2	2	1	1	0	1	0	0	0	0
534	1	1	0	0	0	1	1	0	1	1	1	1	1	1	1	1	0	0	0	1	1	0	0	0	0	1	0	2	0	1	1	1	1	0	1	1	2	1	1	2	1	0	0	0	0	0	0	1	0
535	0	1	0	1	0	0	1	1	1	2	0	1	1	0	0	0	1	1	1	1	1	0	1	0	0	2	0	2	1	2	2	1	1	1	0	2	1	0	0	2	2	1	1	0	1	1	0	0	0
536	1	1	0	0	0	0	2	1	0	1	0	0	0	0	0	0	1	0	1	1	1	1	1	0	0	1	1	1	1	2	0	1	0	0	0	2	0	0	0	1	0	0	0	0	0	0	1	0	1
537	1	0	0	0	0	1	2	1	0	1	0	0	0	0	0	0	1	1	1	1	1	0	1	0	0	2	0	1	1	2	0	1	1	0	1	1	1	2	0	0	0	1	0	0	0	0	0	1	0
538	0	0	0	0	0	1	1	0	0	0	1	0	0	0	0	0	0	0	0	0	0	0	0	0	0	1	0	2	2	1	2	2	2	0	0	2	1	1	1	1	0	0	0	1	0	1	0	2	0
539	0	0	0	0	0	2	1	0	1	1	0	1	2	0	0	0	2	2	1	1	1	1	0	0	0	0	0	2	0	2	0	0	1	0	1	2	2	0	0	1	1	1	1	0	1	2	0	2	0
540	1	2	0	0	0	0	1	0	1	1	1	1	1	0	0	0	2	0	2	1	2	0	0	0	0	1	0	1	1	2	0	0	0	0	0	2	1	0	1	0	0	1	1	0	1	1	0	2	0
541	0	2	0	0	0	0	1	0	1	1	0	1	2	0	0	0	2	1	2	1	2	0	0	0	0	1	0	2	1	2	2	2	1	1	0	2	1	0	0	1	1	0	0	0	0	1	0	2	0
542	0	1	0	1	0	0	1	0	0	0	0	1	1	0	0	0	1	2	1	1	2	0	0	0	0	1	0	2	0	2	0	0	0	0	0	2	2	0	0	2	2	2	2	0	2	0	0	1	0
543	0	2	0	0	0	0	1	0	2	2	0	0	0	0	0	0	1	1	2	2	2	0	0	0	0	2	0	2	0	2	1	0	0	0	0	2	1	0	0	1	1	0	0	0	1	0	0	1	0
544	1	2	0	1	0	0	1	0	1	1	0	0	2	0	0	0	1	1	1	1	1	0	1	0	0	2	0	2	2	2	1	1	1	1	0	2	1	1	0	1	1	0	0	0	0	1	0	0	1
545	0	1	0	0	0	1	2	1	0	1	1	1	1	0	0	0	1	1	1	1	1	0	0	0	0	1	1	2	1	2	0	2	2	0	2	0	1	0	1	1	1	0	0	0	0	0	1	0	1
546	1	1	0	0	0	0	2	1	0	2	0	1	1	1	1	1	1	0	2	2	2	0	1	0	0	0	0	1	1	2	0	1	1	1	1	1	1	0	0	2	2	0	0	0	0	1	1	1	0
547	1	0	0	1	0	1	2	0	1	1	1	2	2	0	0	0	2	0	2	2	2	1	0	0	0	1	0	2	1	1	1	2	1	1	0	2	2	0	0	1	1	1	0	0	1	0	0	1	0
548	0	1	1	1	0	0	2	0	0	0	1	0	1	0	0	0	2	2	1	1	2	0	0	0	0	0	0	1	1	2	0	1	0	0	1	2	2	0	0	2	2	1	1	0	1	1	0	2	0
549	0	2	1	1	0	0	1	0	1	1	1	0	1	0	0	0	2	0	2	2	2	0	0	0	0	2	0	2	0	2	1	2	2	0	0	2	2	0	0	1	1	0	0	1	0	0	0	2	0
550	1	0	0	1	0	0	1	0	0	0	0	0	0	0	0	0	2	0	2	2	2	1	0	0	0	1	0	2	1	2	1	1	1	0	1	1	1	0	1	1	1	1	1	0	1	0	1	1	0
551	0	1	1	1	0	0	2	0	0	0	1	0	1	0	0	1	1	1	0	0	1	0	0	0	0	1	0	2	0	1	2	0	1	2	1	2	1	0	0	2	2	0	0	0	0	0	0	1	0
552	0	2	0	0	0	0	1	2	0	2	0	1	2	0	0	0	1	1	1	1	2	1	0	0	0	0	0	2	0	2	0	1	1	1	1	1	1	0	0	0	0	0	0	0	0	0	0	1	1
553	1	1	0	0	0	0	1	0	2	2	0	0	0	0	0	0	1	1	2	2	1	0	0	0	0	1	0	1	2	2	1	2	2	0	2	1	1	0	0	1	1	0	0	0	0	0	0	1	0
554	1	0	0	0	0	0	0	0	0	0	0	0	1	0	0	0	0	0	1	1	0	0	1	1	1	1	0	2	0	2	1	0	1	0	0	2	1	1	0	1	1	0	0	0	0	1	0	2	0
555	1	2	0	0	0	0	1	1	0	1	0	1	1	0	0	0	1	0	0	0	1	0	0	0	0	2	0	2	0	2	0	2	2	0	2	0	1	0	0	2	1	1	1	0	1	1	1	1	0
556	1	1	1	1	1	1	1	0	1	1	0	0	1	0	0	0	0	0	0	0	0	0	0	0	0	2	0	2	0	2	0	2	2	0	1	1	1	1	0	1	1	0	0	0	1	1	0	1	0
557	1	1	0	0	0	0	1	0	1	1	0	0	0	0	0	0	1	1	0	0	1	1	0	0	0	1	0	1	2	2	0	1	1	2	1	1	0	0	0	0	0	1	0	0	1	0	0	2	0
558	0	0	0	1	0	0	1	0	1	1	1	1	2	0	0	0	1	0	1	1	1	0	0	0	0	1	0	2	0	1	0	1	1	0	1	1	0	0	1	0	0	0	0	1	1	1	2	0	0
559	0	0	0	0	0	1	0	0	0	0	1	0	1	0	0	0	1	1	1	1	2	1	0	0	0	0	0	1	2	1	1	1	1	0	1	2	1	0	0	0	0	0	0	0	1	0	0	2	0
560	0	1	0	1	0	0	1	0	1	1	0	0	0	0	0	0	2	2	1	1	2	0	0	0	0	1	0	2	2	1	1	1	1	2	2	2	1	1	0	1	1	1	0	0	2	1	0	2	0
561	0	1	0	1	0	1	0	0	2	2	0	0	0	0	0	0	0	0	1	1	1	0	0	0	0	2	0	2	1	1	1	1	0	1	1	1	2	0	0	2	1	0	0	0	0	0	1	0	1
562	1	1	0	1	0	1	2	1	0	1	0	0	1	0	0	0	2	1	2	2	2	0	1	1	1	1	0	2	0	1	0	0	0	0	0	2	2	0	0	1	1	0	0	0	0	1	1	1	0
563	0	0	0	0	0	2	0	0	2	2	0	0	0	0	0	0	0	0	1	1	1	0	1	0	0	1	0	2	1	2	1	1	1	0	1	1	1	0	0	2	2	1	1	1	1	1	1	0	0
564	0	1	1	1	0	0	1	1	1	2	0	0	0	0	0	0	2	1	1	1	2	0	1	0	0	0	0	2	1	2	2	1	1	0	2	0	0	0	0	1	1	0	0	1	0	1	0	1	0
565	0	1	0	0	0	0	1	0	1	1	0	2	2	0	0	0	0	0	2	1	2	0	1	1	1	1	0	2	0	1	1	1	1	0	1	1	2	0	0	1	1	0	0	0	1	1	1	1	0
566	1	1	1	1	0	0	1	0	1	1	0	1	1	0	0	0	1	0	1	1	2	1	1	1	1	1	0	2	0	1	2	0	0	0	0	2	2	0	0	2	1	1	0	0	1	0	0	2	0
567	1	2	0	0	0	0	2	0	1	1	0	1	1	0	0	0	2	1	2	2	2	0	0	0	0	1	0	2	1	2	1	1	1	0	1	1	1	0	0	1	1	0	0	1	0	1	0	2	0
568	0	1	0	1	0	0	1	0	1	1	1	0	1	0	0	0	1	1	0	0	1	0	0	0	0	1	0	2	1	2	1	1	1	1	0	2	0	1	0	1	1	0	0	0	0	0	0	2	0
569	1	1	0	0	0	0	1	0	1	1	0	1	2	0	0	0	2	2	1	1	1	0	0	0	0	1	0	2	1	2	0	2	2	1	1	2	0	1	0	1	1	1	0	0	1	1	0	2	0
570	1	2	1	0	0	0	1	1	1	2	0	2	2	0	0	0	1	1	1	1	2	1	1	0	0	1	0	1	2	2	0	0	1	0	0	2	1	0	0	1	1	0	0	0	0	0	0	2	0
571	1	1	0	1	0	0	0	0	1	1	0	0	1	0	0	0	1	0	1	1	1	0	0	0	0	1	0	0	1	1	0	0	0	1	0	2	0	0	0	1	1	0	0	0	1	0	0	2	0
572	0	1	0	0	0	0	1	1	1	2	0	1	2	0	0	0	1	1	1	1	2	0	0	0	0	0	0	2	0	1	0	0	0	0	0	1	1	0	0	0	0	1	1	0	1	0	0	2	0
573	1	0	0	1	0	0	2	1	0	1	0	0	0	0	0	0	1	1	2	2	2	0	0	0	0	1	0	1	0	1	1	1	1	0	0	2	0	0	0	0	0	0	0	0	1	0	0	2	0
574	1	2	0	0	0	0	2	0	0	0	0	1	1	0	0	0	1	1	0	0	1	0	0	0	0	1	0	2	0	2	0	1	1	0	2	1	1	0	0	0	0	1	1	0	1	0	0	2	0
575	1	1	0	1	0	0	2	1	0	1	0	1	1	0	0	0	1	0	1	1	1	0	0	0	0	1	0	2	0	2	1	1	1	0	1	1	1	1	0	0	0	1	1	0	1	0	0	2	0
576	0	1	0	0	0	0	2	1	0	1	1	1	0	0	0	1	2	2	1	1	2	0	1	1	1	2	1	1	1	2	0	2	1	0	1	1	1	0	0	1	1	0	0	0	0	1	0	1	1
577	1	2	0	1	0	0	1	1	0	1	0	1	1	0	0	0	1	0	2	2	2	0	0	0	0	0	0	2	0	2	0	1	1	0	1	2	1	0	0	0	0	1	1	0	1	0	0	1	1
578	1	2	0	0	0	0	2	0	1	1	1	2	1	0	0	1	0	0	0	0	0	0	0	0	0	1	0	2	0	2	1	0	1	1	1	2	1	0	0	1	1	0	0	0	0	2	0	1	1
579	0	0	0	0	0	0	1	1	1	2	0	0	0	0	0	0	2	1	2	2	2	0	0	0	0	0	0	2	0	2	0	1	1	0	1	1	1	0	0	1	0	2	2	0	1	1	0	1	1
580	0	1	0	0	0	1	1	1	1	2	0	0	0	0	0	0	1	1	1	1	2	0	0	0	0	1	0	1	1	2	0	2	2	0	2	1	2	0	0	1	1	0	0	0	0	0	0	2	0
581	0	1	0	0	0	1	2	0	0	0	0	0	0	0	0	0	0	0	0	1	1	0	1	0	0	1	0	2	0	2	0	0	1	1	0	2	1	0	0	1	1	0	0	0	0	0	0	1	1
582	0	1	0	1	0	0	2	0	0	0	0	0	1	0	0	0	1	0	0	0	1	0	2	1	1	0	0	2	0	2	1	1	1	0	0	2	1	1	1	2	0	0	0	0	1	0	0	1	0
583	1	0	0	0	0	1	1	0	0	0	0	0	0	0	0	0	2	0	1	1	1	0	1	1	1	2	0	2	1	1	0	0	0	0	0	2	1	1	0	1	1	0	0	0	0	1	0	1	0
584	0	2	0	0	0	0	2	0	1	1	0	1	1	0	0	0	1	1	1	1	1	0	0	0	0	1	0	2	0	1	1	0	1	1	1	2	1	1	0	1	1	0	0	0	0	0	2	0	0
585	1	1	0	1	0	0	2	1	0	1	0	0	1	0	0	0	1	0	2	1	2	0	0	0	0	1	0	1	2	2	0	1	1	0	1	2	1	0	0	0	0	1	1	0	1	1	0	1	0
586	1	1	0	0	0	0	1	0	0	0	2	0	2	0	0	0	2	1	2	2	2	0	0	0	0	0	0	2	0	1	1	2	1	0	0	2	0	1	0	0	0	0	0	1	2	1	2	0	0
587	1	2	0	1	0	0	1	0	1	1	0	0	0	0	0	0	1	0	1	1	2	0	1	0	0	2	0	2	0	2	0	0	0	0	0	2	1	0	0	2	1	0	0	0	0	0	0	1	1
588	0	0	0	0	0	0	1	1	1	2	0	1	2	0	0	0	1	1	0	0	1	0	0	0	0	1	0	1	1	2	1	2	1	0	1	1	2	0	0	2	2	0	0	1	2	0	0	2	0
589	0	1	0	0	0	0	1	0	1	1	0	0	1	0	0	0	1	1	1	1	2	0	0	0	0	1	0	1	1	2	0	1	1	0	0	2	1	1	1	2	0	1	0	0	1	0	0	1	0
590	1	2	0	0	0	0	1	1	0	1	0	0	0	0	0	0	0	0	2	1	2	0	0	0	0	0	0	1	2	2	0	2	2	0	1	1	1	0	0	0	0	0	0	0	0	2	0	1	0
591	1	1	0	0	0	0	1	0	0	0	1	0	0	0	0	0	0	0	1	2	2	0	0	0	0	0	0	2	1	0	1	1	1	0	1	1	1	0	0	1	1	0	0	1	1	1	1	0	0
592	0	2	0	1	0	0	2	0	0	0	0	0	0	0	0	0	1	1	2	2	2	0	0	0	0	1	0	1	1	2	0	0	1	0	0	2	2	0	0	2	2	0	0	0	1	0	0	1	0
593	0	2	0	0	0	0	2	1	0	1	0	1	2	0	0	0	1	0	2	2	2	0	0	0	0	1	0	1	1	2	0	1	0	1	1	2	1	0	0	0	0	0	0	0	0	0	0	1	0
594	1	1	0	0	0	0	1	0	1	1	0	1	2	0	0	0	1	1	1	1	2	0	0	0	0	0	0	2	0	1	1	0	0	0	1	1	0	1	1	0	0	0	0	1	2	0	0	2	0
595	1	1	0	1	0	0	2	0	0	0	1	0	0	0	0	0	1	1	2	2	2	0	0	0	0	2	0	2	0	2	1	2	2	0	1	1	1	0	1	1	1	0	0	0	1	0	1	0	0
596	1	1	0	0	0	0	2	0	0	0	0	0	1	0	0	1	2	2	1	1	2	0	0	0	0	1	0	2	1	2	0	2	1	0	0	2	1	0	0	1	1	0	0	0	0	1	0	2	0
597	1	0	0	0	0	1	1	0	1	1	1	0	1	0	0	0	1	1	0	0	0	0	0	0	0	1	0	1	1	2	1	1	1	0	0	2	1	0	1	1	1	1	1	0	1	1	1	0	0
598	1	1	0	0	0	0	0	0	0	0	0	0	1	0	0	0	1	0	1	1	1	0	1	0	0	1	1	2	1	2	0	0	0	0	0	2	2	0	0	1	1	1	1	0	1	0	1	0	0
599	1	1	0	1	0	0	1	0	2	2	0	0	1	0	0	0	1	0	1	0	1	0	0	0	0	0	0	2	1	2	2	0	1	2	1	2	2	0	0	1	1	0	0	0	0	0	1	0	1
600	1	2	0	0	0	0	1	0	1	1	1	0	0	0	0	0	2	1	1	1	2	0	0	0	0	1	0	1	1	2	0	0	0	0	0	2	1	0	1	1	1	0	0	0	0	1	1	0	0
601	1	2	0	0	0	0	2	1	0	1	0	0	1	0	0	0	0	0	1	1	1	0	2	1	1	1	0	2	1	2	1	1	2	1	2	1	1	0	1	1	1	0	0	0	1	1	1	0	0
602	0	0	1	0	1	0	1	0	0	0	1	0	1	0	0	0	2	0	2	1	2	0	0	0	0	1	0	1	1	2	0	1	1	1	0	2	0	0	0	0	0	0	1	0	1	0	0	2	0
603	0	0	0	0	0	0	1	0	2	2	0	0	1	0	0	0	0	0	1	2	2	1	0	0	0	1	0	2	0	2	1	1	1	2	1	1	2	0	0	2	2	0	0	0	1	0	0	1	1
604	1	1	0	0	0	0	1	0	0	0	1	0	1	0	0	0	1	0	2	1	2	0	0	0	0	1	0	2	2	2	1	1	1	0	1	0	2	0	0	1	1	1	0	0	1	0	0	2	0
605	0	1	0	1	0	0	1	0	2	2	0	0	2	0	0	1	2	1	2	2	2	0	0	0	0	0	0	2	1	2	0	1	1	0	2	1	2	0	0	1	1	0	0	1	1	0	0	2	0
606	1	0	0	0	0	1	2	0	0	0	1	0	1	0	0	0	2	2	1	1	2	0	1	1	1	1	0	1	1	2	0	2	2	0	1	1	1	0	1	1	1	0	0	1	0	0	0	0	1
607	0	1	0	0	0	0	2	0	1	1	0	0	0	0	0	0	1	1	2	2	2	0	0	0	0	0	0	1	1	2	0	1	1	1	2	0	1	1	1	2	0	1	1	0	1	1	0	2	0
608	1	0	0	2	0	1	0	0	1	1	0	1	0	0	0	1	1	0	2	2	2	0	0	0	0	1	0	1	1	2	0	1	1	1	1	1	0	0	0	1	1	0	0	2	0	2	0	1	1
609	0	2	0	0	0	0	1	1	1	2	1	1	0	0	0	1	1	0	1	1	1	0	0	0	0	0	0	1	1	2	1	0	0	0	0	2	2	0	0	1	1	1	1	0	1	0	0	1	0
610	1	2	0	0	0	0	0	0	2	2	0	0	1	0	0	0	0	0	1	1	1	0	1	1	1	0	0	2	2	2	2	0	0	0	1	1	1	0	0	2	2	0	0	0	1	1	0	2	0
611	1	1	0	1	0	0	1	0	0	0	0	2	2	0	0	0	1	1	0	0	1	0	1	1	1	0	0	1	1	2	1	1	0	0	1	1	2	0	0	1	1	0	0	0	1	0	0	2	0
612	1	1	1	1	0	0	0	0	1	1	1	0	1	0	0	0	0	0	2	2	2	0	0	0	0	0	0	2	1	2	2	1	0	0	1	1	2	0	0	2	2	1	1	0	1	0	1	0	0
613	0	2	0	0	0	0	1	0	1	1	0	0	2	0	0	0	1	1	0	0	0	0	1	0	0	0	1	2	1	2	1	0	0	0	2	2	1	1	0	1	1	1	1	0	0	1	0	2	0
614	1	2	0	1	0	0	0	0	2	2	0	1	1	0	0	1	1	0	2	2	2	0	0	0	0	0	0	2	0	2	1	1	0	2	1	2	2	0	0	2	2	1	1	0	2	2	1	1	0
615	0	0	0	0	0	2	0	0	2	2	0	2	2	0	0	0	1	0	1	1	1	0	0	0	0	0	0	2	1	1	1	1	1	0	0	2	1	0	0	2	2	0	0	0	0	1	0	2	0
616	1	1	1	0	1	2	1	0	1	1	0	1	1	0	0	0	1	1	2	2	1	0	1	0	0	1	0	1	2	2	1	1	0	0	1	1	1	1	0	1	1	1	1	0	1	1	0	2	0
617	0	2	0	0	0	0	0	0	1	1	0	0	0	0	0	0	0	0	2	2	2	0	0	0	0	0	0	2	0	2	0	0	1	1	0	2	1	0	0	1	1	1	1	0	1	0	2	0	0
618	1	1	0	0	0	0	2	1	0	1	1	0	1	0	0	0	1	0	2	2	2	0	1	0	0	0	0	2	0	2	1	1	0	0	0	2	1	1	0	1	1	0	0	0	0	1	0	1	0
619	1	2	0	0	0	0	1	1	1	2	0	0	0	0	0	0	0	1	0	1	2	0	0	0	0	1	0	2	0	2	1	1	1	0	1	1	2	0	0	0	0	2	2	0	2	0	0	1	1
620	0	0	0	0	0	0	1	0	1	1	1	1	2	0	0	0	1	1	1	2	2	1	0	0	0	2	0	2	0	2	2	1	1	0	0	2	0	0	0	0	0	0	0	0	0	0	0	0	0
621	1	0	0	0	0	1	2	0	0	0	1	1	0	0	0	1	1	0	1	1	2	0	0	0	0	0	0	0	2	2	0	1	1	0	1	1	0	0	1	0	0	1	1	0	1	1	1	0	0
622	0	1	0	0	0	0	1	1	1	2	0	0	0	0	0	0	1	1	1	2	2	0	0	0	0	0	0	2	1	2	0	0	0	0	0	2	2	0	0	1	1	1	0	0	1	1	1	1	0
623	1	1	0	0	0	1	0	0	1	1	0	1	2	0	0	0	2	2	2	1	2	0	0	0	0	1	0	2	0	2	1	1	1	0	0	2	1	0	0	1	1	0	0	0	0	1	0	2	0
624	1	2	0	1	0	0	1	0	1	1	0	0	0	0	0	0	2	0	2	1	2	0	0	0	0	1	0	1	0	1	2	2	2	0	2	0	1	1	0	1	1	2	2	0	2	1	0	1	1
625	1	0	0	0	0	0	1	1	1	2	0	0	1	0	0	0	0	0	0	0	1	0	0	0	0	1	0	2	0	2	1	1	1	0	0	2	1	0	0	2	2	1	0	0	1	0	0	1	1
626	1	2	0	0	0	0	0	0	1	1	0	0	0	0	0	0	1	0	1	1	1	1	0	0	0	2	0	2	1	2	0	0	1	2	1	2	1	0	0	2	2	0	0	0	1	1	0	1	1
627	0	2	0	0	0	0	2	1	0	2	0	0	1	0	0	0	2	2	1	1	1	0	0	0	0	2	0	2	1	1	1	1	1	1	1	1	1	1	0	1	1	0	0	0	0	1	0	2	0
628	0	1	0	0	0	0	1	0	1	1	1	1	1	0	0	0	2	1	0	0	1	0	0	0	0	2	0	2	1	2	1	1	2	0	0	2	1	0	0	2	1	0	0	0	1	0	0	2	0
629	1	2	0	0	0	0	1	0	0	0	1	0	1	0	0	0	1	1	0	0	2	0	0	0	0	1	0	1	1	2	1	2	1	0	1	1	1	0	0	1	1	0	0	0	0	0	0	1	1
630	0	1	1	1	1	1	2	1	0	1	1	0	1	0	0	1	0	0	0	0	0	0	0	0	0	1	0	1	1	2	0	2	2	0	1	1	2	0	0	0	0	0	1	0	1	0	0	1	0
631	1	1	0	0	0	1	2	0	0	0	0	1	2	0	0	1	1	1	2	2	2	0	1	1	1	2	0	1	0	1	0	0	0	0	1	1	2	0	0	2	1	0	0	1	0	0	0	1	0
632	0	1	0	0	0	0	2	0	0	0	0	1	1	0	0	0	2	2	1	1	1	0	1	0	0	1	0	2	0	2	1	1	2	0	0	2	2	0	0	1	1	1	1	0	1	0	0	2	0
633	1	1	0	1	0	0	1	0	1	1	0	0	0	0	0	0	0	0	0	0	2	0	1	1	1	1	0	2	1	2	0	1	1	0	0	2	2	0	0	1	1	0	0	0	1	0	0	2	0
634	1	0	0	0	0	1	2	0	1	1	1	1	2	0	0	0	0	0	0	1	1	0	0	0	0	1	0	2	2	1	2	1	1	0	0	2	1	0	0	1	1	0	0	0	0	0	0	1	1
635	1	1	0	0	0	1	2	0	1	1	1	0	1	0	0	0	1	0	1	1	1	0	0	0	0	0	0	2	0	2	0	1	1	0	2	0	2	0	0	1	1	1	1	0	2	2	0	1	1
636	1	1	0	0	0	0	1	0	0	0	1	0	1	0	0	0	0	0	0	0	0	0	0	0	0	1	0	2	0	1	0	0	1	0	0	2	1	0	0	2	1	1	1	0	1	2	0	1	1
637	0	1	0	0	0	0	1	0	2	2	0	0	1	1	1	1	1	1	2	2	2	0	0	0	0	1	0	2	1	2	1	1	2	0	0	2	1	0	0	2	2	0	0	0	0	1	0	1	1
638	0	1	1	1	0	0	0	0	2	2	0	1	2	0	0	0	1	0	2	2	2	2	0	0	0	1	0	2	1	2	1	1	1	0	0	2	1	0	0	0	0	2	2	0	2	1	0	2	0
639	0	1	1	1	0	0	1	0	2	2	0	0	0	0	0	0	0	0	0	0	0	0	1	1	1	0	0	2	0	2	1	1	2	0	1	2	1	0	0	2	1	0	0	0	0	1	1	0	0
640	1	1	1	1	0	0	2	0	0	0	2	0	0	0	0	0	2	1	1	1	2	1	0	0	0	2	0	2	1	2	1	1	1	1	2	0	0	1	0	0	0	1	0	0	1	1	0	1	0
641	1	2	0	0	0	0	2	1	0	2	0	0	0	0	0	0	1	1	1	2	2	0	0	0	0	1	0	1	1	2	0	1	1	1	0	2	1	1	1	1	0	1	1	0	2	1	0	2	0
642	1	1	0	1	0	0	1	1	1	2	0	2	2	1	1	1	1	0	1	1	1	0	0	0	0	0	0	2	1	2	1	2	2	0	2	0	1	0	0	0	0	0	0	1	0	1	0	2	0
643	0	2	0	0	0	0	0	0	1	1	0	0	0	0	0	0	1	0	2	1	2	0	0	0	0	1	0	2	1	1	1	1	0	0	0	2	2	0	0	1	1	0	0	0	0	2	0	2	0
644	0	2	0	0	0	0	1	0	1	1	1	0	0	0	0	0	1	1	1	2	2	0	0	0	0	1	0	1	2	2	1	1	1	0	0	2	1	0	0	2	2	0	0	0	0	0	0	2	0
645	1	0	0	0	0	1	2	0	0	0	1	0	1	0	0	0	1	1	2	2	2	0	0	0	0	2	0	2	1	2	2	2	2	0	1	2	1	0	0	0	0	0	0	0	0	0	0	1	0
646	1	0	0	0	0	2	2	0	0	0	0	0	0	0	0	0	2	2	1	1	2	0	1	1	1	2	0	1	1	2	1	1	2	0	1	2	0	0	0	0	0	1	1	0	0	0	1	1	0
647	1	1	0	0	0	0	2	0	0	0	2	0	2	1	1	1	2	1	1	1	1	1	0	0	0	2	1	2	0	1	0	1	2	0	0	2	2	1	1	2	1	0	0	0	0	0	0	2	0
648	1	0	0	0	0	1	1	0	0	0	1	0	1	0	0	0	0	0	1	1	0	0	0	0	0	1	0	2	1	1	1	1	1	0	1	1	1	0	0	2	1	0	0	0	1	0	0	2	0
649	0	0	0	0	0	0	2	1	0	1	0	0	0	0	0	0	1	1	1	2	2	0	0	0	0	1	0	1	0	1	1	1	0	0	1	1	1	0	0	2	2	0	0	0	0	0	0	0	0
650	1	2	0	0	0	0	2	1	0	1	0	0	1	1	0	0	1	0	2	1	2	0	1	0	0	0	0	2	0	2	1	0	1	1	0	2	0	1	1	0	0	0	1	0	1	0	0	0	0
651	0	1	0	1	0	0	2	1	0	1	1	1	0	0	0	1	2	2	2	2	2	0	1	1	1	1	0	2	1	2	1	1	1	0	0	2	2	0	0	0	0	1	1	0	1	1	0	0	0
652	0	0	0	0	0	0	1	0	1	1	1	0	1	0	0	0	0	0	0	0	0	0	0	0	0	1	0	1	1	2	0	0	1	0	0	2	0	0	0	1	1	0	0	0	1	0	0	1	0
653	0	1	0	0	0	1	0	0	1	1	1	2	2	0	0	0	0	0	0	1	1	0	1	0	0	2	0	1	0	1	1	0	1	1	1	2	1	0	0	1	0	0	0	0	0	0	1	1	0
654	1	1	1	1	0	1	1	1	1	2	0	1	2	0	0	0	0	0	2	1	2	0	1	0	0	2	0	2	0	2	0	0	0	1	2	2	2	0	0	0	0	0	0	0	1	0	0	2	0
655	1	0	0	0	0	0	1	0	1	1	0	0	0	0	0	0	2	0	2	2	2	0	0	0	0	1	0	1	1	2	0	2	1	1	0	2	0	1	1	0	0	0	0	1	0	0	0	2	0
656	1	2	0	0	0	1	1	0	2	2	0	0	2	1	1	1	2	1	1	1	2	0	0	0	0	1	0	2	0	1	2	0	0	1	0	2	2	0	0	2	2	0	0	0	1	0	0	2	0
657	1	1	0	0	0	1	2	0	0	0	0	0	0	0	0	0	1	1	1	1	1	0	0	0	0	1	0	1	1	2	1	1	1	0	0	2	1	0	1	0	0	1	0	0	0	1	0	2	0
658	0	0	0	1	0	1	1	0	0	0	0	2	2	0	0	0	1	1	0	0	1	0	0	0	0	1	0	1	1	2	1	0	0	0	0	2	1	0	0	2	2	0	0	0	0	0	0	1	0
659	1	1	0	0	0	0	2	1	0	1	1	0	0	0	0	0	1	1	1	1	1	0	0	0	0	1	1	1	0	1	1	1	1	1	0	2	2	0	0	0	0	1	0	0	1	0	1	1	0
660	1	1	0	1	0	0	1	0	1	1	1	1	2	0	0	0	1	1	1	1	1	0	1	1	1	2	0	0	1	1	0	1	0	2	1	1	0	0	0	0	0	0	0	0	0	1	0	1	1
661	1	2	1	1	0	0	0	0	1	1	0	0	1	0	0	0	0	0	1	1	1	0	1	0	0	0	0	2	2	2	2	0	1	0	0	2	2	0	0	1	1	1	1	1	1	2	0	2	0
662	0	1	1	1	1	1	2	1	0	1	1	0	0	0	0	0	0	0	2	1	2	0	0	0	0	1	0	2	0	2	2	1	1	0	0	2	2	0	0	0	0	0	0	0	0	1	1	0	0
663	1	2	0	0	0	0	1	1	1	2	0	0	1	0	0	0	1	0	1	1	1	0	1	1	1	2	0	1	1	2	0	0	1	0	1	2	1	0	0	0	0	0	0	0	0	0	0	0	2
664	1	2	0	0	0	0	0	0	1	1	0	0	0	0	0	0	0	0	0	0	1	0	1	1	1	0	0	2	1	1	1	0	0	1	1	1	2	0	0	1	1	0	0	0	1	0	0	2	0
665	1	2	1	0	0	0	1	0	0	0	0	0	0	0	0	0	1	0	2	2	2	0	1	0	0	0	0	2	0	2	0	1	1	1	0	2	1	1	0	0	0	1	1	0	0	1	0	2	0
666	1	1	0	0	0	0	0	0	2	2	0	1	1	0	0	0	1	1	2	2	2	0	0	0	0	1	0	2	0	2	0	1	1	0	0	2	1	0	0	1	1	0	0	0	0	0	0	1	0
667	0	2	0	1	0	0	1	0	1	1	1	0	0	0	0	0	2	2	1	1	2	0	0	0	0	0	0	1	2	2	1	2	1	0	1	1	0	0	0	1	0	0	0	0	0	0	0	1	1
668	1	2	0	1	0	0	2	0	0	0	0	0	1	0	0	0	2	2	2	2	2	0	0	0	0	1	0	1	0	1	1	2	1	1	1	1	1	0	0	2	2	1	1	0	1	0	0	1	0
669	0	1	0	1	0	0	0	0	2	2	0	0	1	0	0	0	1	0	2	2	2	0	0	0	0	0	0	2	1	1	2	1	1	1	0	2	2	0	0	1	1	2	2	0	2	1	0	2	0
670	1	1	0	0	0	0	0	0	0	0	1	0	1	0	0	0	2	0	1	1	1	0	0	0	0	2	0	2	1	2	0	0	0	0	0	2	1	0	1	1	1	0	0	0	0	1	0	2	0
671	0	2	0	0	0	0	0	0	1	1	1	0	0	0	0	0	1	1	2	2	1	0	0	0	0	2	0	2	0	2	0	0	0	0	0	2	2	1	0	1	1	0	0	0	0	1	0	1	0
672	1	0	0	0	0	1	0	0	1	1	0	0	2	0	0	0	2	0	1	2	2	0	1	1	1	1	0	2	0	2	2	1	1	0	0	2	1	0	0	1	1	0	0	1	0	1	0	2	0
673	1	1	1	1	0	0	1	0	2	2	0	0	0	0	0	0	0	0	1	1	0	0	0	0	0	0	0	2	1	1	2	2	2	0	0	2	1	0	0	1	1	0	0	0	0	0	0	1	0
674	0	1	0	0	0	0	2	1	0	1	1	0	1	0	0	0	1	1	1	1	2	0	0	0	0	0	0	1	1	2	0	0	1	0	0	2	1	0	0	2	2	0	0	0	0	0	0	0	2
675	1	1	0	0	0	1	0	0	1	1	1	0	1	0	0	0	1	1	1	1	1	1	0	0	0	2	0	1	2	2	0	1	0	2	0	2	1	0	0	0	0	1	1	1	1	1	0	2	0
676	0	0	0	0	0	1	0	0	1	1	0	0	2	0	0	1	1	0	0	0	2	0	0	0	0	0	0	2	2	2	2	1	0	1	0	2	1	1	0	1	1	1	0	0	1	1	0	2	0
677	1	2	0	0	0	0	1	0	1	1	1	0	1	0	0	1	1	0	1	1	2	0	0	0	0	0	0	2	0	2	2	2	1	1	1	1	2	0	0	1	1	0	0	0	1	0	0	1	0
678	1	1	1	0	1	1	1	0	0	0	0	0	1	0	0	0	0	0	2	1	2	0	0	0	0	2	0	2	0	2	2	1	1	1	2	0	1	1	0	1	1	1	1	0	1	0	1	1	1
679	1	1	1	0	1	0	0	0	2	2	0	0	1	0	0	0	2	1	2	2	2	0	0	0	0	0	0	1	1	2	0	1	1	0	0	2	1	0	0	2	2	0	0	0	0	1	1	0	0
680	0	1	0	0	0	0	2	0	0	0	0	1	1	0	0	0	1	0	1	1	1	0	1	0	0	1	0	2	0	1	2	1	1	0	0	2	2	0	0	2	2	0	0	0	2	2	0	1	0
681	1	2	1	1	0	0	2	0	0	0	1	0	1	0	0	0	1	1	1	2	2	1	0	0	0	1	0	2	0	1	0	2	2	0	0	2	2	1	0	1	1	0	1	0	1	0	0	2	0
682	0	1	0	1	0	0	2	1	0	1	0	0	0	0	0	0	2	2	0	0	0	0	1	1	1	1	0	2	0	2	1	2	2	0	1	1	2	0	0	2	2	0	0	0	0	0	0	1	1
683	1	1	1	1	0	0	1	0	0	0	1	0	1	0	0	0	0	0	2	1	2	0	1	0	0	2	0	2	1	2	0	1	1	1	2	1	1	0	0	0	0	1	0	0	1	0	0	1	0
684	1	0	0	0	0	0	1	0	1	1	1	1	0	0	0	1	0	1	2	2	2	0	1	0	0	1	0	2	1	2	1	1	1	1	0	2	2	0	0	1	1	0	0	0	0	1	0	2	0
685	1	1	0	0	0	1	0	0	0	0	0	0	0	0	0	0	2	2	2	1	2	0	0	0	0	2	0	2	0	1	1	1	1	0	0	2	2	0	0	2	2	0	0	0	0	0	0	0	0
686	0	1	0	0	0	1	0	0	0	0	1	0	2	0	0	0	1	1	1	2	2	0	0	0	0	2	0	2	1	2	0	2	2	0	1	1	1	0	0	1	1	0	0	2	0	2	0	1	0
687	1	2	0	0	0	0	1	0	1	1	2	0	0	0	0	0	0	0	1	1	2	0	0	0	0	1	0	2	1	1	2	2	2	0	1	1	2	0	0	2	2	0	0	0	0	2	0	1	1
688	1	1	0	1	0	1	1	0	0	0	2	1	2	0	0	0	1	1	0	0	1	0	1	1	1	0	0	2	0	1	2	1	1	0	0	2	1	1	1	2	1	1	1	0	1	1	0	1	0
689	1	2	1	1	0	0	2	0	1	1	1	0	1	1	0	0	1	1	1	2	2	0	2	0	0	0	0	2	0	2	1	0	1	1	1	2	0	0	0	1	0	0	0	0	1	1	0	2	0
690	0	2	0	0	0	0	1	1	1	2	0	1	1	0	0	0	2	1	1	1	1	0	0	0	0	2	0	1	2	2	0	1	1	0	0	2	2	0	0	0	0	1	1	0	1	0	0	0	0
691	1	1	0	0	0	0	2	1	0	1	1	0	0	0	0	0	2	1	1	1	1	0	1	1	1	1	0	2	1	2	0	1	1	0	0	2	2	0	0	0	0	0	0	0	0	2	1	0	1
692	0	1	0	0	0	0	0	0	0	0	0	1	1	0	0	0	0	0	2	2	2	0	1	1	1	0	0	2	0	1	0	2	2	0	2	0	2	0	0	2	2	0	0	0	0	1	0	1	0
693	1	1	0	0	0	1	2	0	0	0	1	0	0	0	0	0	2	2	1	1	2	0	0	0	0	2	0	2	1	0	2	1	1	0	1	1	1	0	0	1	1	0	1	0	1	0	0	1	0
694	1	0	0	0	0	0	1	0	1	1	0	0	1	0	0	0	1	0	1	1	1	0	0	0	0	2	0	2	0	2	1	1	0	0	2	1	1	0	0	2	2	0	0	1	1	0	0	1	0
695	1	1	1	1	1	1	1	1	1	1	0	0	1	1	1	1	1	1	2	2	2	1	0	0	0	2	0	2	0	2	0	1	1	1	2	1	1	0	0	0	0	1	0	0	2	1	0	2	0
696	0	2	1	2	0	0	1	2	0	2	0	1	1	0	0	0	0	0	1	2	2	1	0	0	0	2	0	1	1	1	1	1	1	0	1	2	1	1	0	1	1	0	0	0	0	0	0	2	0
697	1	1	0	0	0	0	1	0	2	2	0	0	0	0	0	0	2	0	2	2	2	0	1	1	1	0	0	2	1	2	1	1	1	0	1	1	1	0	1	0	0	0	0	0	1	0	0	1	1
698	0	1	0	0	0	0	0	0	2	2	0	1	1	0	0	0	2	1	1	1	1	0	0	0	0	1	0	2	1	2	2	1	1	0	1	2	2	0	0	1	1	2	2	0	2	1	0	1	1
699	1	0	1	0	1	0	0	0	0	0	0	0	0	0	0	0	1	0	1	1	1	0	1	0	0	2	0	2	0	2	2	2	1	0	1	1	2	0	0	1	1	0	0	1	1	1	0	2	0
700	0	0	0	0	0	1	1	0	1	1	0	1	1	0	0	0	1	0	1	0	1	0	0	0	0	2	0	2	0	2	0	0	2	1	2	2	1	0	0	0	0	1	0	0	1	1	1	0	1
701	1	0	0	0	0	0	2	0	0	0	1	0	0	0	0	0	2	2	2	2	2	0	0	0	0	1	0	1	1	2	0	1	0	1	1	1	2	0	0	2	2	0	1	0	1	0	0	1	0
702	1	1	0	1	0	0	2	0	0	0	2	1	1	0	0	0	1	1	1	1	2	0	0	0	0	2	0	2	0	2	1	1	0	0	0	2	2	0	0	1	1	0	0	0	0	0	1	0	0
703	1	1	0	0	0	0	0	0	1	1	0	1	2	0	0	0	1	1	1	2	2	0	2	0	0	0	0	2	0	2	0	1	0	2	1	1	0	1	1	0	0	0	0	0	0	1	0	1	1
704	1	2	0	0	0	0	1	1	0	1	0	0	0	0	0	0	0	0	2	2	2	0	1	0	0	1	0	2	1	1	1	2	2	0	2	0	2	0	0	0	0	1	1	0	1	0	0	0	2
705	1	2	0	0	0	0	2	0	0	0	1	0	1	0	0	0	2	0	2	2	2	0	0	0	0	2	0	1	1	2	1	1	1	0	1	1	1	0	0	1	1	0	0	0	0	0	0	0	2
706	0	0	0	0	0	0	1	1	1	2	0	1	1	0	0	0	1	1	0	0	0	0	0	0	0	1	0	1	0	1	1	0	0	0	0	2	2	0	0	1	1	0	0	1	1	0	0	1	0
707	1	1	0	1	0	0	0	0	0	0	0	0	1	0	0	0	1	1	2	2	2	0	0	0	0	0	0	1	1	2	0	2	2	0	1	1	1	0	0	1	1	0	0	0	0	1	0	0	2
708	0	2	0	0	0	0	1	0	1	1	0	0	0	0	0	0	2	0	2	2	2	0	0	0	0	1	0	2	1	1	1	1	2	0	1	2	1	0	1	1	1	0	0	0	0	0	0	1	0
709	0	1	0	0	0	0	1	0	2	2	0	0	0	0	0	0	2	1	1	2	2	0	1	0	0	1	0	2	1	2	0	2	2	0	0	2	1	0	0	2	2	0	0	1	0	1	1	1	1
710	1	1	0	0	0	0	0	0	1	1	0	1	1	0	0	0	1	1	1	1	1	0	0	0	0	1	0	2	0	2	1	0	0	0	0	2	1	0	1	1	1	0	0	0	1	0	0	2	0
711	0	1	0	1	0	0	2	0	0	0	1	1	1	0	0	1	1	0	1	1	2	0	0	0	0	0	0	1	1	2	1	0	1	1	1	2	1	1	0	1	1	0	0	0	0	0	0	2	0
712	0	1	0	1	0	0	1	0	1	1	1	0	0	0	0	0	2	1	1	1	2	0	0	0	0	0	0	1	0	2	1	2	1	1	0	2	1	0	0	2	2	1	0	0	1	0	0	2	0
713	0	1	0	1	0	0	1	0	0	0	1	0	1	0	0	0	1	1	0	0	2	0	0	0	0	0	0	2	1	2	0	2	1	2	1	2	1	0	0	1	1	1	1	0	1	1	0	1	0
714	1	1	0	0	0	1	1	1	1	2	0	1	1	0	0	0	1	0	1	1	1	1	0	0	0	0	0	1	0	0	2	2	1	0	2	2	1	1	0	1	1	0	0	1	1	0	0	1	0
715	0	0	0	0	0	1	2	0	1	1	1	0	1	0	0	0	2	1	1	1	2	0	0	0	0	0	0	2	1	2	1	1	1	0	1	1	1	0	0	1	1	1	1	0	1	1	0	2	0
716	0	1	0	0	0	0	2	0	1	1	1	0	0	0	0	0	0	0	2	1	2	1	0	0	0	1	0	2	1	1	1	2	2	0	1	1	1	1	0	1	1	0	0	0	0	0	1	1	1
717	0	0	0	0	0	1	1	0	1	1	1	0	2	1	1	1	2	2	2	2	2	0	0	0	0	1	0	2	0	2	0	2	2	0	2	0	1	1	0	0	0	0	0	0	1	1	0	2	0
718	1	0	0	0	0	0	0	0	1	1	1	0	0	0	0	0	1	0	1	1	1	0	0	0	0	0	0	2	0	1	0	1	1	2	1	2	1	0	0	0	0	1	1	0	0	1	0	0	1
719	1	0	0	0	0	1	1	0	2	2	0	1	1	0	0	0	2	0	1	1	2	0	1	0	0	2	1	1	0	1	1	0	0	0	2	2	2	0	0	0	0	0	0	0	1	0	0	2	0
720	0	1	0	0	0	0	1	0	0	0	1	0	0	0	0	0	2	2	0	0	2	0	0	0	0	0	0	2	0	1	0	1	1	1	1	2	2	0	0	1	1	1	1	0	1	1	0	2	0
721	0	1	0	0	0	0	0	0	1	1	0	0	0	0	0	0	0	0	2	2	2	1	0	0	0	0	0	1	1	2	0	1	1	0	0	2	1	0	0	1	1	0	0	1	0	0	0	2	0
722	0	1	1	0	1	2	1	0	1	1	0	0	0	0	0	0	2	0	1	1	2	0	0	0	0	1	0	2	0	2	1	2	1	0	1	1	0	1	0	0	0	1	1	0	1	0	0	1	0
723	1	1	0	0	0	1	0	0	1	1	1	0	0	0	0	0	0	0	1	1	1	1	0	0	0	1	0	2	0	2	1	0	1	1	1	2	1	0	0	2	1	0	0	0	0	2	0	0	1
724	1	1	0	1	0	0	1	0	1	1	0	0	0	0	0	0	2	1	2	2	1	0	1	1	1	2	0	1	1	2	0	1	1	1	1	2	1	1	0	2	2	0	0	0	1	0	0	1	0
725	0	0	0	0	0	0	2	1	0	1	0	0	1	0	0	0	0	0	2	1	2	1	0	0	0	2	0	1	1	2	0	1	1	0	1	1	0	0	0	1	0	0	0	0	0	0	0	2	0
726	0	1	0	0	0	1	0	0	2	2	0	1	2	0	0	0	1	1	0	0	0	0	1	0	0	1	0	2	0	2	0	2	1	1	1	1	1	0	1	1	1	1	1	0	2	0	0	1	1
727	1	2	0	0	0	0	0	0	1	1	0	0	0	0	0	0	1	0	2	1	2	0	0	0	0	0	0	2	1	2	2	1	1	0	0	2	2	0	0	1	1	0	0	0	0	1	0	1	1
728	0	0	0	1	0	1	1	0	0	0	0	0	0	0	0	0	0	0	2	2	2	0	0	0	0	1	0	1	1	2	0	0	0	0	0	2	2	0	0	0	0	0	0	0	0	1	0	1	0
729	1	0	0	0	0	2	1	0	1	1	0	0	1	0	0	0	2	1	2	2	2	1	1	0	0	1	0	2	0	1	0	1	1	0	0	2	1	0	0	1	1	1	1	0	1	0	0	1	1
730	0	0	0	0	0	2	0	0	1	1	0	0	0	0	0	0	1	0	1	1	1	0	1	0	0	1	0	1	1	2	0	1	1	0	1	1	1	0	0	1	1	0	0	0	0	0	1	0	0
731	1	1	0	0	0	1	1	1	0	1	0	1	1	0	0	0	1	1	1	1	1	0	1	1	1	1	0	1	1	2	1	1	1	2	1	1	2	0	0	2	2	0	0	0	0	0	0	2	0
732	1	0	0	1	0	0	0	0	2	2	0	0	1	0	0	0	2	2	2	2	1	0	0	0	0	1	0	2	0	2	1	1	1	0	1	2	1	1	0	0	0	0	0	1	0	0	0	2	0
733	0	2	1	1	0	0	0	0	0	0	0	0	0	0	0	0	2	2	2	2	2	0	0	0	0	2	0	2	1	1	2	1	1	0	0	2	1	0	0	2	2	0	0	0	0	0	1	1	0
734	0	2	0	0	0	0	1	0	0	0	1	0	1	0	0	0	1	1	1	1	1	0	0	0	0	1	1	2	1	2	0	1	2	0	1	2	1	0	0	2	2	1	1	0	1	1	0	0	0
735	1	2	0	0	0	0	1	0	0	0	0	0	0	0	0	0	1	0	1	1	1	0	1	1	1	1	0	2	0	1	2	1	1	0	0	2	1	0	0	0	0	0	0	1	0	0	0	2	0
736	0	2	1	0	1	1	2	1	0	1	0	1	2	0	0	0	2	0	2	2	2	0	0	0	0	1	0	1	1	2	0	1	1	0	1	2	2	0	0	2	2	1	1	0	1	2	0	1	0
737	1	0	0	2	0	1	0	0	0	0	1	1	2	0	0	0	2	1	1	1	1	0	0	0	0	2	0	2	1	2	1	1	2	0	0	2	2	0	0	2	1	0	0	0	1	0	0	1	1
738	0	2	1	0	0	0	1	0	1	1	0	0	0	0	0	0	0	0	0	1	1	0	1	0	0	1	0	1	1	2	0	1	0	1	1	2	2	0	0	2	2	0	0	0	0	0	1	0	0
739	0	1	0	0	0	0	2	0	0	0	1	1	1	0	0	0	0	0	1	2	2	1	0	0	0	1	0	2	1	1	1	1	1	2	1	1	2	0	0	1	1	1	0	0	1	2	0	2	0
740	0	0	0	1	0	1	1	0	0	0	1	0	0	0	0	0	1	1	0	0	1	0	0	0	0	0	0	2	0	2	0	1	1	0	0	2	1	1	0	1	1	0	0	0	0	0	0	2	0
741	0	1	0	0	0	0	2	0	2	2	0	0	1	0	0	0	1	0	1	1	1	0	1	1	1	2	0	1	1	2	1	1	1	2	1	1	1	0	0	1	1	0	0	0	0	1	0	1	0
742	1	1	0	0	0	0	0	0	1	1	0	0	1	0	0	0	1	1	1	2	2	0	0	0	0	1	0	2	2	2	0	1	1	0	0	2	1	0	0	1	1	1	1	0	1	1	0	2	0
743	0	2	1	0	0	1	1	0	0	0	1	1	2	0	0	0	0	0	2	2	2	1	0	0	0	1	0	2	0	2	0	2	2	0	1	1	1	0	1	1	1	0	0	0	0	1	0	2	0
744	1	2	0	1	0	0	0	0	1	1	0	1	2	0	0	0	1	1	1	1	1	0	0	0	0	2	0	1	1	2	1	1	1	0	1	1	2	0	0	0	0	1	1	0	1	0	0	2	0
745	1	2	0	0	0	0	1	0	0	0	1	0	1	0	0	0	0	0	2	2	1	0	1	1	1	1	0	1	1	2	1	2	2	0	2	0	1	0	0	0	0	1	0	0	2	0	0	0	1
746	0	2	0	0	0	0	1	0	1	1	1	0	1	0	0	0	2	2	1	1	1	0	1	1	1	1	0	1	1	2	0	1	1	0	0	2	1	0	0	1	1	0	0	1	2	1	0	2	0
747	0	0	1	0	1	0	2	0	0	0	2	0	0	0	0	0	1	0	2	2	2	0	0	0	0	1	0	2	0	1	0	1	1	0	1	1	1	1	0	1	1	0	0	0	1	0	0	2	0
748	1	1	0	0	0	0	2	0	0	0	0	0	0	0	0	0	2	0	2	2	2	0	0	0	0	0	0	2	0	1	2	1	2	1	2	1	2	0	0	0	0	1	0	0	1	2	0	0	2
749	0	0	0	0	0	0	1	0	1	1	1	0	0	0	0	0	1	1	1	1	1	0	0	0	0	2	0	2	0	1	1	1	1	2	0	2	2	0	0	1	1	0	0	0	2	0	0	2	0
750	1	1	0	1	0	0	1	1	1	2	0	1	1	0	0	0	1	0	2	1	2	1	0	0	0	2	1	1	0	1	1	1	1	2	0	2	1	0	0	2	2	0	0	0	0	1	0	1	0
751	1	2	0	1	0	0	1	0	1	1	1	0	0	0	0	0	1	1	2	2	2	0	1	1	1	1	1	1	0	1	1	1	2	0	0	2	2	0	0	2	1	0	0	0	0	0	1	1	0
752	0	1	0	0	0	0	1	1	1	2	0	1	1	0	0	0	1	1	0	0	1	0	0	0	0	0	0	1	0	1	2	2	1	1	0	2	1	0	0	2	1	1	0	0	1	0	0	2	0
753	1	1	0	0	0	0	0	0	1	1	0	1	0	0	0	1	0	0	2	2	2	0	0	0	0	1	0	1	1	2	1	2	2	0	0	2	2	0	0	2	2	1	0	0	1	1	0	2	0
754	1	1	0	1	0	0	0	0	1	1	0	0	0	0	0	0	1	1	0	0	1	0	0	0	0	1	0	1	1	2	0	2	2	0	0	2	1	0	0	1	1	0	0	0	0	0	0	0	0
755	0	2	0	0	0	0	2	0	0	0	0	0	1	0	0	0	2	0	2	2	2	0	0	0	0	2	0	1	2	2	1	1	0	0	1	2	2	1	0	1	1	1	1	0	1	1	0	2	0
756	1	1	0	0	0	0	2	0	0	0	1	2	2	0	0	0	1	1	2	0	2	0	0	0	0	0	0	2	0	2	1	2	2	0	1	1	1	0	0	2	2	0	0	0	0	1	0	2	0
757	0	0	1	0	0	1	2	0	1	1	1	0	0	0	0	0	1	1	2	2	2	0	0	0	0	2	0	2	2	2	0	1	1	0	1	1	2	0	0	1	1	0	0	0	0	0	0	1	0
758	1	0	0	0	0	0	1	0	1	1	0	0	0	0	0	0	0	0	2	2	2	0	0	0	0	1	1	2	1	2	0	1	2	1	2	1	1	1	0	1	1	0	0	0	0	1	0	0	2
759	1	0	0	0	0	1	1	1	1	2	0	0	1	0	0	0	1	1	1	2	2	0	0	0	0	1	0	2	0	2	1	1	1	0	1	1	1	0	0	0	0	1	0	0	0	0	0	2	0
760	1	1	0	1	0	0	0	0	1	1	0	0	1	0	0	0	1	0	0	0	1	0	1	1	1	0	0	1	1	2	0	2	1	1	0	2	1	1	1	1	0	0	0	1	0	1	0	0	0
761	0	2	0	0	0	0	1	0	1	1	1	0	1	0	0	0	1	1	2	2	2	0	0	0	0	1	0	2	0	2	1	1	1	1	0	2	2	0	0	1	1	0	0	0	0	1	1	0	0
762	1	1	1	0	1	0	2	0	1	1	1	1	1	0	0	0	1	0	1	1	1	0	1	1	1	1	0	1	1	2	0	0	0	0	2	2	2	0	0	2	2	0	0	1	0	1	0	2	0
763	1	1	0	0	0	1	1	0	1	1	0	0	0	0	0	0	1	1	1	1	1	0	1	0	0	0	0	1	0	0	2	1	1	0	1	1	1	1	1	1	0	1	1	0	1	1	0	1	0
764	0	1	0	0	0	1	2	0	0	0	1	0	0	0	0	0	2	0	2	2	2	0	0	0	0	0	0	2	0	2	1	1	1	1	2	0	2	0	1	1	1	1	1	0	1	1	0	2	0
765	1	1	0	0	0	0	1	1	1	2	0	0	1	0	0	0	1	1	1	1	1	0	0	0	0	0	0	2	0	2	0	2	2	0	0	2	1	1	1	2	1	1	1	0	1	0	1	0	0
766	0	1	0	0	0	1	0	0	1	1	1	0	0	0	0	0	2	0	2	2	2	0	1	0	0	2	0	1	1	2	1	1	1	1	1	1	1	1	0	1	1	0	0	0	0	0	0	2	0
767	1	1	0	0	0	0	1	0	1	1	0	0	1	0	0	0	0	0	2	2	1	0	0	0	0	1	0	1	1	2	0	1	1	0	1	2	2	0	0	2	2	0	0	0	1	0	0	1	1
768	1	2	0	0	0	0	0	0	1	1	0	1	1	1	1	1	0	1	2	2	2	0	0	0	0	1	0	2	1	2	0	2	1	2	1	2	2	0	0	1	1	2	2	0	2	0	0	1	0
769	0	0	0	1	0	0	0	0	2	2	0	0	0	0	0	0	1	0	1	1	1	0	1	1	1	2	0	2	1	2	1	1	1	0	0	2	1	0	0	1	1	0	0	0	1	1	1	0	0
770	0	0	1	0	0	1	1	0	0	0	1	0	0	0	0	0	0	0	0	1	1	0	0	0	0	2	1	2	1	2	0	2	1	1	0	2	1	0	0	2	1	0	0	0	0	1	0	0	2
771	0	1	0	1	0	0	1	0	1	1	0	0	0	0	0	0	1	1	1	1	2	0	2	0	0	0	0	2	1	2	1	1	1	0	0	2	1	0	1	0	0	0	0	0	0	0	0	1	1
772	0	1	0	1	0	0	1	0	1	1	0	0	0	0	0	0	0	0	2	1	2	0	0	0	0	2	0	2	0	2	1	1	0	0	2	1	1	0	0	1	0	1	1	0	1	2	0	2	0
773	1	1	0	1	0	0	0	0	1	1	0	2	2	1	1	1	1	1	1	1	2	0	0	0	0	0	0	2	0	2	2	2	1	1	1	1	1	0	0	0	0	0	0	1	0	1	0	1	0
774	1	0	0	0	0	2	2	0	0	0	0	0	0	0	0	0	1	1	1	1	2	0	0	0	0	0	1	1	0	1	1	2	1	0	0	2	2	0	0	0	0	0	0	0	0	1	0	1	0
775	1	0	0	0	0	1	1	0	1	1	0	0	1	0	0	1	2	1	1	1	1	0	1	0	0	2	0	2	2	1	2	2	2	0	1	2	1	0	0	1	0	0	0	1	2	1	0	1	0
776	0	1	0	1	0	0	2	0	0	0	0	0	0	0	0	0	1	1	2	2	2	0	0	0	0	1	0	0	1	1	0	1	0	1	0	2	1	0	1	1	1	0	0	0	0	0	0	1	0
777	1	1	0	1	0	0	1	0	1	1	0	0	0	0	0	0	2	1	2	1	2	0	0	0	0	0	0	2	0	1	1	1	0	0	1	1	1	0	0	1	1	0	0	0	0	0	1	0	0
778	1	1	0	1	0	0	1	0	0	0	1	0	0	0	0	0	1	1	2	2	2	0	0	0	0	2	0	2	0	2	1	0	0	0	1	1	1	1	0	1	1	1	1	0	1	2	0	1	0
779	0	2	1	1	1	0	1	0	1	1	0	1	1	0	0	0	2	1	0	0	1	0	1	0	0	1	0	2	1	2	1	1	1	1	0	2	1	0	0	2	1	0	0	0	0	1	0	2	0
780	0	1	0	0	0	1	1	0	0	0	1	0	0	0	0	0	0	0	0	0	0	2	0	0	0	1	0	2	1	2	1	1	1	0	0	2	1	0	1	1	1	1	1	0	1	0	0	2	0
781	1	1	0	0	0	0	1	1	1	2	0	0	0	0	0	0	1	2	2	2	2	0	0	0	0	0	0	2	0	1	1	1	1	1	0	2	1	1	1	2	0	2	2	0	1	1	0	1	0
782	1	0	0	1	0	0	2	0	0	0	0	0	0	0	0	0	1	1	1	1	1	0	1	0	0	0	0	2	0	1	2	2	1	2	1	1	1	0	0	1	1	0	0	0	0	1	0	1	1
783	0	1	0	0	0	1	2	0	0	0	1	0	1	0	0	1	0	0	0	0	0	0	0	0	0	2	0	2	0	2	1	1	1	0	1	1	1	0	0	0	0	0	1	0	1	0	0	2	0
784	0	1	1	1	1	1	1	0	1	1	0	0	1	0	0	0	2	0	2	2	2	0	0	0	0	1	0	2	0	2	0	1	1	1	0	2	2	0	0	1	1	0	0	1	1	1	0	1	1
785	1	2	0	0	0	0	0	0	0	0	0	1	1	0	0	0	1	0	1	1	1	0	0	0	0	1	1	2	0	1	0	0	1	0	1	2	1	0	0	1	1	1	0	0	1	2	0	1	0
786	1	1	0	1	0	0	1	0	1	1	0	1	1	0	0	0	2	2	1	1	1	0	0	0	0	0	0	2	1	2	0	1	0	1	1	1	1	0	0	2	2	1	1	0	1	0	0	1	1
787	0	1	0	0	0	0	1	1	1	2	0	1	0	0	0	1	1	0	1	1	1	0	1	0	0	1	0	2	0	1	0	1	2	0	0	2	1	0	0	2	1	0	0	0	1	0	0	2	0
788	0	1	0	0	0	0	2	0	0	0	1	0	0	0	0	0	1	1	0	0	1	0	1	1	1	1	0	1	1	0	1	1	1	0	0	2	2	0	0	1	1	0	0	0	0	1	1	2	0
789	0	0	0	0	0	1	0	0	1	1	0	1	2	0	0	0	2	1	2	2	2	0	0	0	0	1	0	1	0	2	1	1	1	0	0	2	2	0	0	1	1	0	0	0	1	0	0	1	1
790	1	1	0	0	0	0	0	0	2	2	0	0	1	0	0	1	1	1	2	2	2	0	0	0	0	1	0	2	1	2	2	1	2	0	0	2	1	0	0	1	1	1	1	0	1	1	0	2	0
791	0	0	0	0	0	0	1	1	1	2	0	0	0	0	0	0	0	0	2	1	2	0	0	0	0	0	0	2	1	1	2	2	2	0	1	1	1	0	0	1	1	0	0	0	1	0	1	0	1
792	1	2	0	0	0	0	0	0	1	1	0	0	2	0	0	0	1	1	1	1	1	0	0	0	0	0	0	2	1	2	0	2	1	0	1	1	2	1	0	0	0	1	1	0	1	1	0	2	0
793	1	0	0	0	0	2	1	0	0	0	0	0	1	0	0	0	1	0	2	1	2	0	1	0	0	0	0	1	0	1	1	1	1	1	0	2	1	1	1	2	0	0	0	0	0	0	0	0	0
794	1	0	0	0	0	1	2	0	1	1	1	1	1	0	0	0	1	1	1	1	1	0	1	1	1	1	0	2	0	2	0	0	0	1	1	1	0	1	0	0	0	1	1	0	0	0	0	2	0
795	1	2	0	0	0	0	2	0	0	0	1	0	1	1	0	0	1	1	1	2	2	0	0	0	0	1	1	2	1	2	0	1	1	0	1	0	2	0	0	2	2	1	1	0	1	0	0	2	0
796	1	2	1	1	0	0	1	1	1	2	0	0	2	1	1	1	0	1	1	1	1	0	2	0	0	0	0	2	0	2	0	0	0	0	0	2	1	1	0	1	1	1	1	0	1	0	1	1	0
797	0	0	0	1	0	0	1	0	0	0	0	1	1	0	0	0	1	1	0	0	1	0	0	0	0	2	0	1	2	2	1	1	1	0	0	2	0	0	0	0	0	0	0	0	0	0	1	0	0
798	0	2	0	0	0	0	1	0	0	0	0	0	1	0	0	0	1	1	1	1	2	1	0	0	0	1	0	1	1	2	1	1	1	0	1	1	2	1	0	0	0	2	2	0	2	1	0	2	0
799	0	2	0	0	0	0	1	1	0	1	0	0	0	0	0	0	2	0	2	2	2	0	0	0	0	1	1	2	0	2	0	2	1	1	0	2	1	0	1	1	1	0	0	0	0	2	0	1	0
800	1	2	0	0	0	0	1	0	0	0	0	1	1	0	0	0	1	0	0	0	1	0	0	0	0	0	0	2	0	2	0	1	0	1	0	2	2	1	1	2	1	0	0	0	1	1	0	1	0
801	0	0	0	1	0	1	0	0	1	1	0	0	0	0	0	0	1	0	2	2	2	0	0	0	0	1	0	2	0	2	1	1	1	2	1	1	1	0	0	1	1	2	2	0	1	1	0	1	1
802	1	0	0	0	0	1	1	0	0	0	1	0	2	0	0	1	2	1	2	1	2	0	1	0	0	1	0	2	0	2	0	1	2	0	1	2	2	1	1	2	1	0	0	0	0	0	0	2	0
803	0	2	0	0	0	0	0	0	1	1	0	0	0	0	0	0	1	1	1	1	1	0	1	1	1	1	0	1	1	2	0	0	0	0	0	2	2	1	0	1	1	0	0	0	0	2	0	2	0
804	0	1	0	0	0	1	2	1	0	1	1	0	0	0	0	0	1	1	2	0	2	1	0	0	0	1	0	1	1	2	1	1	1	1	1	1	1	1	0	1	1	1	1	1	1	2	0	0	1
805	1	1	0	1	0	0	2	0	0	0	2	1	0	0	0	1	2	2	0	0	0	0	0	0	0	1	0	2	0	2	0	1	1	0	1	1	1	0	1	1	1	0	0	1	1	0	0	2	0
806	1	2	0	0	0	1	2	1	0	2	0	0	1	0	0	0	2	0	2	2	2	0	0	0	0	0	0	1	1	2	0	1	0	1	0	2	0	2	0	0	0	0	0	1	0	1	1	1	0
807	0	1	0	0	0	0	0	0	2	2	0	1	1	0	0	0	1	1	1	1	1	0	0	0	0	0	0	2	0	1	0	0	0	1	2	2	1	0	0	2	2	1	1	0	0	0	0	0	1
808	0	0	1	0	0	1	1	0	0	0	0	0	0	0	0	0	1	0	2	2	2	0	1	0	0	0	1	2	1	2	0	1	1	0	1	1	1	1	0	1	1	0	0	0	0	1	0	1	0
809	0	2	0	0	0	0	0	0	2	2	0	0	0	0	0	0	2	1	1	1	1	0	0	0	0	1	0	2	1	2	2	2	1	0	2	2	2	0	0	1	1	0	0	2	0	2	1	0	0
810	1	1	0	0	0	1	1	1	1	2	0	1	2	0	0	0	0	0	2	2	2	0	1	1	1	0	0	2	2	1	2	1	1	0	0	2	2	0	0	0	0	2	2	0	2	1	0	1	0
811	0	1	0	0	0	0	2	0	1	1	0	0	1	0	0	0	0	0	0	1	1	0	0	0	0	1	0	2	1	2	2	1	0	0	0	2	1	0	0	1	1	1	0	0	1	0	0	2	0
812	1	1	0	0	0	0	0	0	2	2	0	0	1	0	0	0	2	1	1	1	2	0	0	0	0	1	0	2	1	2	0	0	0	1	0	2	1	0	0	1	1	0	0	0	0	1	0	1	0
813	1	0	0	1	0	1	1	0	1	1	0	1	1	0	0	0	1	1	0	0	2	1	0	0	0	1	0	2	0	2	1	0	0	0	1	1	1	0	0	2	2	0	0	0	1	0	0	1	1
814	0	0	0	0	0	1	1	1	1	2	0	1	1	0	0	0	0	0	0	0	0	0	0	0	0	1	0	1	2	2	0	2	1	0	1	1	2	1	0	1	1	1	1	0	1	1	0	2	0
815	0	0	0	0	0	1	1	0	1	1	1	0	0	0	0	0	2	2	1	1	2	0	1	0	0	0	0	2	2	1	2	1	1	0	0	2	2	0	0	1	1	1	0	0	0	0	0	1	1
816	0	2	1	0	0	1	1	0	1	1	0	1	2	0	0	0	0	1	0	1	2	0	0	0	0	1	0	1	1	2	0	1	1	2	2	2	1	1	0	1	1	0	0	1	0	0	0	1	1
817	0	1	0	0	0	0	1	0	0	0	1	0	0	0	0	0	1	1	1	2	2	1	0	0	0	2	0	2	2	0	2	1	1	0	0	2	2	0	0	2	1	0	0	0	0	0	0	1	0
818	0	2	0	0	0	0	1	0	0	0	0	0	1	1	1	1	0	0	1	1	0	0	2	0	0	0	1	2	0	2	0	1	1	0	0	2	0	1	1	0	0	0	0	0	0	1	0	2	0
819	0	2	1	1	0	0	1	0	0	0	0	0	1	0	0	0	2	1	2	1	2	0	0	0	0	0	0	2	0	2	1	2	2	0	0	2	1	1	0	2	2	0	0	2	0	1	0	1	0
820	0	1	0	0	0	0	2	0	0	0	2	0	0	0	0	0	1	1	1	1	1	0	1	1	1	1	1	2	1	2	0	1	1	0	0	2	1	0	0	2	2	1	1	0	1	1	1	0	0
821	1	0	0	0	0	0	0	0	2	2	0	1	1	0	0	0	1	0	0	0	2	0	0	0	0	1	0	2	0	2	1	1	0	1	0	2	1	0	0	2	2	1	1	0	0	0	1	1	0
822	1	2	0	0	0	0	1	0	0	0	1	0	0	0	0	0	0	1	1	1	1	0	0	0	0	1	1	2	1	2	1	1	1	0	1	1	0	1	1	0	0	1	1	0	1	1	1	0	0
823	1	1	1	0	1	0	2	1	0	1	0	1	1	0	0	0	1	1	1	1	1	0	0	0	0	2	0	2	1	1	1	2	1	2	1	1	2	0	0	2	2	1	1	0	1	1	0	2	0
824	0	2	0	0	0	0	1	0	0	0	0	0	1	0	0	0	0	0	0	0	0	0	0	0	0	2	0	1	0	1	0	1	1	0	0	2	1	0	0	1	1	0	0	0	1	0	1	1	0
825	1	2	0	0	0	0	2	1	0	1	0	1	1	0	0	0	0	1	0	1	2	0	0	0	0	1	0	2	0	2	0	0	0	0	0	2	1	0	1	1	1	1	0	0	1	1	0	1	1
826	1	0	0	1	0	1	1	0	0	0	1	0	1	0	0	0	1	1	1	0	0	1	0	0	0	0	0	2	0	2	0	2	1	0	0	2	1	0	0	1	1	1	1	0	0	1	0	1	0
827	0	2	0	0	0	0	1	0	1	1	0	2	2	0	0	0	0	0	0	0	1	0	1	1	1	1	0	1	2	2	1	0	0	0	1	1	1	1	0	1	1	0	0	0	0	2	0	1	1
828	1	1	0	0	0	0	1	0	0	0	0	0	0	0	0	0	0	0	1	1	1	1	0	0	0	0	0	2	1	2	1	1	1	0	2	1	1	0	0	0	0	1	1	0	1	1	0	2	0
829	1	1	0	0	0	0	1	2	0	2	0	0	0	0	0	0	1	1	2	2	2	0	0	0	0	0	0	2	2	1	2	1	1	1	1	1	1	0	1	1	1	0	0	0	0	0	0	1	1
830	1	2	0	0	0	0	2	1	0	1	0	0	0	0	0	0	1	0	1	1	1	0	0	0	0	2	0	1	1	2	0	2	1	1	1	1	1	0	1	1	1	1	0	0	1	0	0	2	0
831	1	1	2	0	1	0	2	0	0	0	0	1	1	0	0	1	0	0	0	0	0	0	0	0	0	0	0	2	0	1	1	2	1	0	0	2	1	0	0	2	2	1	0	0	1	1	0	1	1
832	0	1	0	1	0	0	1	1	1	2	1	0	1	0	0	0	2	1	2	1	2	1	1	0	0	1	0	1	1	2	0	1	0	0	0	2	1	0	0	2	2	0	0	0	0	0	1	1	0
833	1	2	0	0	0	0	1	0	1	1	1	0	0	0	0	0	1	1	1	1	1	0	0	0	0	2	0	2	0	2	2	1	1	1	1	1	2	0	0	2	2	1	0	0	1	1	0	2	0
834	0	1	0	1	0	0	1	0	0	0	0	0	0	0	0	0	1	1	2	2	2	0	0	0	0	0	0	2	0	1	1	1	1	1	2	1	1	0	0	1	1	0	0	0	0	1	0	2	0
835	1	1	0	0	0	0	2	0	1	1	1	0	0	0	0	0	2	1	1	1	1	0	0	0	0	0	0	2	1	2	0	2	2	0	1	2	1	1	0	1	1	0	0	0	2	0	0	1	0
836	0	0	0	0	0	1	1	1	1	2	0	0	0	0	0	0	1	1	1	1	1	0	0	0	0	0	1	1	1	2	0	1	1	0	1	2	2	0	0	1	1	0	0	0	1	0	1	0	0
837	1	2	0	0	0	0	1	0	0	0	0	1	1	0	0	0	1	0	0	0	2	0	0	0	0	1	0	2	0	2	1	0	0	1	1	1	1	1	1	0	0	0	0	0	0	0	0	2	0
838	0	2	1	1	0	0	1	0	1	1	0	0	0	0	0	0	1	1	2	2	2	0	0	0	0	0	0	2	1	2	0	2	1	1	1	1	2	0	0	1	1	1	1	0	2	0	0	0	0
839	1	0	1	0	1	0	1	0	0	0	0	0	0	0	0	0	2	2	1	1	1	0	0	0	0	1	0	0	1	2	1	2	1	1	0	2	0	0	0	1	1	0	0	0	0	0	0	2	0
840	1	2	0	0	0	0	0	0	2	2	0	1	1	0	0	0	0	1	2	2	2	0	0	0	0	0	0	1	2	2	1	1	0	1	0	2	2	0	0	2	1	0	0	0	1	1	0	1	0
841	1	2	0	0	0	0	0	0	2	2	0	0	0	0	0	0	1	0	1	1	1	0	0	0	0	2	0	2	1	2	1	1	0	1	0	2	1	0	0	2	2	0	0	1	0	0	0	1	0
842	0	1	0	0	0	0	0	0	1	1	0	1	2	0	0	0	1	0	2	2	2	0	0	0	0	0	0	2	1	1	0	1	1	0	0	2	1	0	0	1	1	0	0	0	1	0	0	2	0
843	1	0	0	1	0	0	2	0	0	0	1	0	0	0	0	0	2	0	2	2	2	0	2	1	1	1	0	2	1	2	1	1	1	0	1	2	2	0	0	1	1	1	0	0	1	0	0	2	0
844	0	2	0	0	0	0	0	0	2	2	0	0	2	0	0	1	1	1	0	0	0	0	0	0	0	1	0	2	0	1	0	1	2	0	1	2	1	0	0	1	1	0	0	0	0	0	0	2	0
845	1	1	0	0	0	0	1	0	1	1	0	0	2	0	0	0	0	0	0	1	1	0	1	0	0	1	0	1	2	2	0	0	0	0	1	1	1	0	0	0	0	1	1	1	0	1	0	1	0
846	0	2	0	0	0	0	1	0	1	1	0	0	1	0	0	0	1	0	1	1	1	0	0	0	0	1	0	1	1	2	0	1	1	0	1	1	1	1	1	2	1	0	0	1	0	1	0	2	0
847	0	2	0	0	0	0	2	0	0	0	0	0	1	0	0	0	2	2	2	2	1	0	0	0	0	0	0	1	1	2	1	2	2	0	2	1	2	1	0	1	1	1	1	0	2	0	0	2	0
848	1	0	1	0	1	0	1	0	0	0	1	2	2	0	0	0	1	0	1	1	1	1	0	0	0	1	0	2	1	1	1	1	1	0	0	2	1	0	0	1	1	0	0	1	1	0	0	1	1
849	0	1	0	0	0	0	1	0	0	0	1	0	1	1	1	1	2	1	1	2	2	0	0	0	0	2	0	2	0	2	1	0	0	2	1	2	1	0	0	1	1	1	1	0	1	0	0	1	0
850	0	1	0	0	0	0	1	0	0	0	1	1	1	0	0	0	1	0	2	1	2	0	0	0	0	1	0	1	0	1	1	1	1	1	1	1	1	0	1	1	1	0	0	0	0	0	0	1	0
851	1	1	0	1	0	0	1	0	2	2	0	1	2	0	0	0	0	0	0	0	1	0	1	0	0	0	0	2	1	1	1	2	1	1	0	2	2	0	0	2	2	1	1	0	0	0	0	2	0
852	0	1	0	1	0	0	1	0	1	1	0	1	1	0	0	0	2	1	2	1	2	0	0	0	0	0	0	1	0	2	1	1	1	1	1	1	1	0	0	2	2	1	1	0	1	0	2	0	0
853	1	2	0	0	0	0	1	0	1	1	0	1	1	0	0	0	1	0	1	1	2	0	0	0	0	0	0	1	1	2	1	0	1	1	1	2	1	0	0	2	2	0	0	0	1	0	0	2	0
854	0	0	0	0	0	0	2	0	1	1	0	0	0	0	0	0	1	1	1	1	2	0	1	1	1	0	0	1	1	2	0	0	0	0	0	2	1	1	0	1	1	0	0	0	0	0	0	2	0
855	0	1	0	1	0	0	2	1	0	1	0	0	0	0	0	0	2	0	0	1	2	0	1	1	1	0	0	2	1	2	1	1	1	0	1	2	1	1	0	1	1	1	1	0	1	0	1	1	0
856	1	0	1	1	1	0	1	0	1	1	0	0	1	0	0	0	2	2	1	1	2	0	1	1	1	1	0	1	1	2	0	1	1	0	1	1	1	1	1	2	1	1	1	0	0	1	0	2	0
857	1	0	0	0	0	0	1	0	1	1	1	0	0	0	0	0	2	1	1	1	1	0	0	0	0	1	0	2	0	2	0	1	2	0	1	2	1	1	0	1	1	0	0	0	0	1	0	0	2
858	0	1	0	1	0	0	0	0	1	1	0	0	1	0	0	0	0	0	1	1	0	0	0	0	0	0	1	2	0	2	0	1	1	1	0	2	2	0	0	2	2	1	0	0	2	1	0	2	0
859	1	1	0	0	0	0	1	0	1	1	0	0	2	0	0	0	2	2	2	2	1	0	0	0	0	2	0	2	1	1	1	1	1	0	0	2	2	0	0	1	1	1	1	0	1	1	0	0	0
860	1	1	1	1	0	0	1	0	1	1	1	0	0	0	0	0	1	1	2	2	2	0	0	0	0	1	0	2	0	2	1	2	1	0	0	2	1	0	1	1	1	0	0	0	0	0	1	0	0
861	1	0	0	1	0	0	0	0	1	1	0	0	2	0	0	0	1	1	0	0	0	0	1	0	0	1	0	2	2	1	2	1	0	1	1	1	1	1	0	1	1	0	0	0	0	0	0	1	1
862	0	1	0	0	0	1	0	0	1	1	0	1	1	0	0	0	1	1	2	2	2	0	0	0	0	0	0	2	0	2	1	1	1	0	1	1	1	0	0	0	0	0	0	0	1	0	0	0	1
863	0	1	0	0	0	1	1	0	0	0	1	1	1	0	0	0	2	2	0	0	0	0	0	0	0	0	0	2	0	2	0	1	1	0	1	2	1	0	0	2	2	0	0	0	0	1	0	2	0
864	0	1	1	0	1	2	2	0	1	1	1	0	1	0	0	1	1	1	0	0	2	1	0	0	0	1	2	2	1	2	1	1	0	1	1	1	1	0	1	1	1	1	0	0	1	0	0	2	0
865	1	2	0	0	0	0	2	0	0	0	1	0	0	0	0	0	2	2	2	2	2	0	0	0	0	2	0	2	1	1	2	2	1	1	0	2	2	0	0	1	1	0	0	0	0	0	0	1	0
866	0	2	0	0	0	0	0	0	2	2	0	0	1	0	0	0	0	0	0	0	2	0	0	0	0	0	0	2	1	1	1	2	1	0	0	2	1	0	1	1	1	0	0	0	1	1	0	1	0
867	0	2	0	0	0	0	1	1	0	1	0	2	2	0	0	0	1	1	2	2	2	0	1	1	1	0	0	2	1	1	1	0	0	0	0	2	1	0	0	1	1	0	0	0	0	1	0	2	0
868	1	1	0	1	0	0	2	1	0	2	0	1	1	0	0	0	1	1	0	1	1	0	0	0	0	1	0	1	1	2	0	1	1	0	1	1	1	0	0	1	1	0	0	0	1	1	0	0	0
869	0	1	1	1	1	1	1	0	0	0	1	0	1	0	0	0	1	0	2	2	2	1	0	0	0	2	0	2	0	2	0	1	1	2	2	2	2	0	1	1	1	0	0	0	1	1	0	2	0
870	1	1	1	1	0	0	1	0	0	0	0	0	1	0	0	0	1	0	1	1	2	0	1	0	0	1	0	2	0	2	1	1	1	2	1	1	2	0	0	2	2	0	0	0	0	1	1	1	0
871	1	1	0	2	0	0	2	0	0	0	1	0	1	1	1	1	1	1	1	2	2	0	0	0	0	1	0	1	2	2	0	0	0	1	0	2	1	1	0	1	1	2	2	0	2	1	1	1	0
872	0	2	0	0	0	0	2	1	0	1	0	1	1	0	0	0	1	1	1	1	1	0	2	0	0	1	0	1	2	2	0	0	0	1	0	2	0	0	0	0	0	1	0	0	1	0	0	1	0
873	0	1	0	1	0	0	1	0	0	0	1	0	1	0	0	0	2	2	1	1	2	0	0	0	0	1	1	2	2	2	1	2	2	0	1	1	2	0	0	0	0	0	0	0	0	1	0	0	0
874	1	1	0	1	0	0	1	0	0	0	0	1	1	0	0	0	0	0	2	2	2	0	1	1	1	0	0	2	1	1	2	1	1	1	0	2	1	0	0	1	1	0	0	0	1	0	0	0	1
875	0	1	1	1	0	0	1	0	1	1	0	1	1	0	0	0	0	0	1	1	1	1	0	0	0	0	0	1	2	2	0	1	1	1	0	2	1	0	0	0	0	0	0	0	1	0	0	0	1
876	1	1	0	2	0	0	1	1	1	2	1	1	1	0	0	1	1	0	0	0	1	0	0	0	0	2	0	2	0	1	2	1	1	0	0	2	2	0	0	2	2	0	0	0	0	1	0	0	1
877	1	1	0	1	0	0	1	0	0	0	1	0	0	0	0	0	2	2	2	2	2	0	0	0	0	0	0	2	1	1	1	1	2	1	1	2	1	0	0	1	0	1	1	0	1	1	0	1	1
878	1	1	0	1	0	0	0	0	2	2	0	1	1	0	0	1	1	0	2	2	2	0	0	0	0	0	0	2	2	1	2	0	0	1	0	2	2	0	0	0	0	0	0	0	0	1	1	1	0
879	0	1	0	0	0	0	1	0	1	1	1	0	1	0	0	0	1	1	2	2	2	0	0	0	0	1	0	2	1	2	1	1	1	0	0	2	2	0	0	1	1	0	0	0	0	1	0	2	0
880	0	2	0	0	0	0	1	0	0	0	0	0	1	0	0	0	1	1	1	1	1	0	1	1	1	1	0	1	0	1	0	1	0	1	0	2	1	0	0	1	1	1	0	0	0	1	1	1	0
881	1	2	0	0	0	0	0	0	1	1	0	0	0	0	0	0	2	0	1	1	2	0	0	0	0	1	0	2	1	0	2	2	1	0	0	2	2	0	0	2	2	1	1	0	0	1	1	0	1
882	1	2	0	1	0	0	1	1	0	1	0	1	2	0	0	1	2	1	2	2	2	0	0	0	0	1	0	2	0	1	2	1	1	0	0	2	1	0	1	1	1	0	1	0	1	0	0	2	0
883	0	1	0	0	0	1	1	1	1	2	0	0	2	0	0	0	1	0	1	1	1	0	0	0	0	0	1	1	0	1	1	2	1	0	2	2	1	0	1	1	1	0	0	0	1	0	1	0	0
884	1	1	0	1	0	0	0	0	2	2	0	0	1	0	0	0	1	1	2	2	2	0	1	1	1	1	0	1	1	2	1	1	1	0	0	2	2	0	0	1	1	0	1	0	1	0	0	1	1
885	1	1	0	0	0	0	1	0	1	1	0	0	0	0	0	0	1	2	1	1	2	0	0	0	0	1	0	2	0	2	1	1	1	2	1	1	1	0	0	0	0	0	0	0	0	2	0	2	0
886	1	2	0	0	0	0	1	1	1	2	0	0	0	0	0	0	0	0	1	1	1	0	0	0	0	1	0	2	0	2	0	1	1	0	1	2	2	0	0	1	1	0	0	0	0	0	0	0	1
887	0	2	1	0	1	1	2	0	0	0	0	1	2	0	0	0	2	0	2	2	2	0	0	0	0	0	0	2	0	1	2	1	2	1	1	2	1	1	0	1	1	0	0	1	0	1	0	2	0
888	1	1	1	1	1	1	0	0	1	1	0	0	1	0	0	0	1	0	1	1	1	0	0	0	0	1	1	2	1	1	1	1	1	0	1	1	1	1	0	1	1	0	0	0	1	0	0	1	0
889	0	2	0	0	0	0	1	0	1	1	0	0	0	0	0	0	1	0	2	2	2	0	0	0	0	0	0	1	1	2	0	2	1	0	0	2	0	1	0	1	1	0	0	0	1	1	0	1	1
890	1	1	0	0	0	0	0	0	1	1	1	0	1	0	0	0	2	0	2	2	2	0	0	0	0	0	0	2	0	1	0	1	1	2	1	1	2	0	0	1	1	0	0	0	1	0	1	1	0
891	1	1	0	0	0	0	1	0	1	1	0	0	0	0	0	0	1	1	0	0	0	0	0	0	0	1	0	2	0	1	1	0	0	0	0	2	1	0	0	1	1	0	0	0	1	0	0	2	0
892	0	1	0	0	0	0	0	0	2	2	0	1	1	0	0	0	2	1	1	2	2	0	0	0	0	1	0	1	1	2	0	1	1	0	2	1	1	0	0	0	0	1	1	0	1	2	0	1	0
893	1	1	0	1	0	0	1	1	1	2	0	0	2	0	0	0	0	0	2	1	2	0	0	0	0	1	0	1	1	2	0	1	1	0	0	2	2	0	0	2	2	0	0	0	1	0	0	2	0
894	0	1	0	0	0	1	1	0	0	0	1	1	1	0	0	0	1	0	2	2	2	0	1	1	1	2	0	2	1	2	0	0	0	1	1	1	0	1	1	0	0	1	0	0	1	2	0	2	0
895	0	0	0	0	0	0	0	0	2	2	0	0	1	0	0	0	1	0	1	1	1	0	2	0	0	1	0	2	1	2	1	1	1	0	0	2	2	0	0	2	2	0	0	0	0	1	0	2	0
896	1	1	0	0	0	0	2	0	0	0	0	1	1	0	0	0	1	1	2	2	2	0	1	0	0	1	0	1	1	2	1	1	0	2	1	2	1	0	1	1	1	0	0	0	0	1	0	1	0
897	1	1	0	1	0	0	2	0	0	0	1	0	0	0	0	0	2	2	2	2	1	0	1	1	1	0	0	1	2	2	1	1	1	0	0	2	2	0	0	2	2	0	0	0	2	0	0	0	0
898	0	0	0	0	0	0	2	1	0	1	0	0	0	0	0	0	1	0	1	1	2	0	1	0	0	0	0	2	0	2	2	1	1	0	0	2	2	0	0	2	1	0	0	0	0	1	0	2	0
899	0	2	0	0	0	0	1	0	0	0	0	0	0	0	0	0	2	1	1	2	2	0	0	0	0	1	0	2	0	2	0	1	0	1	0	2	0	1	0	0	0	0	0	0	1	1	0	2	0
900	0	1	0	1	0	0	1	0	1	1	0	0	0	0	0	0	1	0	2	2	2	0	0	0	0	1	0	2	1	2	2	1	1	1	1	1	2	0	0	1	1	0	0	1	1	1	0	0	0
901	1	0	0	0	0	0	1	0	1	1	0	1	2	0	0	0	1	1	1	1	1	0	0	0	0	1	0	1	1	2	1	0	0	0	0	2	1	0	0	2	2	0	0	0	1	0	0	0	0
902	1	1	0	1	0	0	1	0	0	0	0	0	1	0	0	0	0	0	1	1	1	0	0	0	0	0	0	2	0	2	0	2	2	0	1	1	2	0	0	1	1	2	2	0	1	1	0	1	1
903	0	2	0	0	0	0	2	0	1	1	0	0	2	0	0	1	0	0	0	1	1	0	0	0	0	2	0	2	0	2	0	1	1	0	1	2	2	0	0	2	2	1	1	0	2	1	0	0	1
904	1	0	0	2	0	1	2	1	0	1	0	0	0	0	0	0	0	0	2	2	2	0	0	0	0	1	1	2	0	2	0	0	0	0	0	2	1	0	0	1	1	0	0	0	0	1	1	1	0
905	0	0	0	1	0	0	2	0	0	0	2	1	0	0	0	0	0	0	2	2	2	1	0	0	0	1	0	2	0	2	0	1	1	1	2	0	1	1	0	1	1	1	0	0	0	0	1	0	0
906	0	2	0	0	0	0	1	1	1	1	0	0	1	0	0	0	2	1	0	0	1	0	0	0	0	1	0	2	1	1	1	2	2	0	2	0	1	0	1	1	1	0	0	0	1	1	0	2	0
907	0	2	0	0	0	0	2	0	2	2	0	1	1	0	0	1	0	0	0	0	0	0	0	0	0	2	0	2	0	1	1	2	1	1	0	2	2	0	0	2	2	0	0	0	0	1	0	2	0
908	0	1	0	1	0	0	0	0	1	1	0	1	0	0	0	1	2	1	2	2	2	0	1	1	1	0	0	2	2	1	2	1	1	0	1	1	1	1	0	1	1	0	1	0	1	0	0	2	0
909	1	1	0	0	0	1	2	0	2	2	0	0	1	0	0	0	1	1	1	1	1	0	0	0	0	0	0	2	0	2	1	0	0	0	0	2	1	1	1	2	0	0	0	0	0	2	0	0	1
910	1	0	0	1	0	0	1	1	1	2	0	0	1	0	0	0	1	0	1	1	2	0	0	0	0	1	0	2	1	2	0	1	2	1	1	2	1	0	1	0	0	1	0	0	2	1	0	1	0
911	1	1	1	1	1	1	1	0	0	0	1	0	0	0	0	0	1	1	2	2	2	0	0	0	0	1	0	2	0	2	0	0	1	0	0	2	1	0	0	0	0	1	0	0	2	0	0	1	0
912	1	1	0	0	0	0	1	0	2	2	0	1	0	0	0	1	0	0	1	1	1	0	0	0	0	1	0	2	1	2	1	1	0	2	1	1	2	1	1	2	1	1	1	0	1	0	0	1	1
913	0	0	0	1	0	0	2	0	0	0	0	0	1	0	0	0	1	0	0	0	1	0	1	0	0	0	0	2	1	2	2	2	1	0	1	1	2	1	1	2	1	0	0	0	0	1	0	0	1
914	0	2	0	0	0	0	1	0	0	0	1	0	0	0	0	0	2	0	2	2	2	0	0	0	0	0	0	2	0	1	0	1	1	0	0	2	1	1	1	0	0	1	1	0	1	0	0	1	1
915	1	0	0	0	0	0	1	0	0	0	0	0	1	0	0	0	2	0	1	2	2	0	0	0	0	1	0	1	2	2	0	2	1	0	1	1	1	1	0	1	1	0	0	0	0	1	0	2	0
916	1	0	0	2	0	1	2	0	0	0	0	1	2	0	0	0	2	1	2	2	1	0	0	0	0	0	0	2	2	1	2	1	0	1	0	2	2	0	0	1	1	0	0	0	1	1	0	1	0
917	1	2	0	0	0	0	1	0	0	0	0	0	0	0	0	0	1	1	1	1	1	0	0	0	0	0	0	2	0	2	1	1	1	1	0	2	2	0	0	1	1	1	1	1	1	1	1	1	0
918	0	2	0	0	0	0	1	0	1	1	0	0	0	0	0	0	2	1	1	2	2	0	0	0	0	2	0	1	1	2	1	1	0	0	1	2	0	1	0	0	0	0	0	0	0	2	0	1	0
919	1	2	0	0	0	0	0	0	1	1	0	1	1	0	0	0	1	0	1	1	2	0	0	0	0	1	0	1	1	1	1	1	1	0	1	1	1	0	1	1	1	0	0	0	0	1	0	2	0
920	0	0	0	0	0	1	2	1	0	1	0	0	0	0	0	0	1	0	2	1	2	0	0	0	0	1	0	2	0	1	1	2	1	1	1	1	1	0	1	1	1	0	0	0	1	0	0	1	0
921	0	0	0	1	0	0	1	1	0	1	0	1	2	1	1	1	1	1	1	1	1	1	1	0	0	1	0	1	1	2	0	1	1	0	1	1	2	0	0	1	1	0	0	0	0	2	0	2	0
922	0	2	0	0	0	0	1	0	1	1	0	0	0	0	0	0	1	1	1	1	1	1	0	0	0	0	0	1	2	1	1	1	1	0	0	2	1	0	0	2	2	1	0	0	1	1	0	1	1
923	0	2	0	1	0	0	2	0	0	0	0	0	0	0	0	0	2	1	2	2	2	0	0	0	0	0	0	1	0	0	2	0	0	1	2	2	0	0	1	0	0	0	0	0	0	1	0	2	0
924	0	1	0	1	0	0	1	0	1	1	0	1	2	0	0	0	2	2	1	1	2	1	1	1	1	1	0	0	2	2	0	2	2	1	0	2	0	0	0	0	0	0	0	0	1	1	0	0	1
925	1	1	0	0	0	1	1	0	2	2	0	0	1	0	0	0	0	0	0	0	0	0	0	0	0	1	0	1	2	2	1	1	1	0	0	2	1	0	1	1	1	0	0	0	1	0	0	2	0
926	1	2	0	0	0	0	0	0	2	2	0	0	2	1	1	1	2	0	2	2	2	0	0	0	0	0	0	1	1	2	0	0	1	1	0	2	1	0	0	1	1	0	0	0	0	0	0	2	0
927	1	2	0	1	0	0	0	0	0	0	0	1	1	0	0	0	1	1	1	2	2	1	0	0	0	1	1	2	0	2	1	1	2	0	0	2	1	1	0	1	1	0	0	1	1	1	0	0	2
928	0	0	0	0	0	0	1	0	1	1	0	0	0	0	0	0	1	1	0	0	1	0	0	0	0	1	0	1	1	2	1	2	2	0	1	1	1	1	1	2	1	0	0	0	1	0	1	1	0
929	1	0	1	0	1	0	0	0	1	1	0	0	1	1	1	1	2	1	2	2	2	0	0	0	0	1	0	1	0	1	1	1	1	1	0	2	2	0	0	1	1	0	0	0	0	1	0	1	0
930	1	1	0	0	0	0	2	0	1	1	1	0	0	0	0	0	1	1	1	2	2	1	0	0	0	1	0	2	0	1	1	2	2	0	1	1	2	0	0	2	2	1	1	0	2	0	0	0	1
931	0	2	0	0	0	0	1	0	0	0	1	1	0	0	0	1	0	0	0	0	0	0	0	0	0	1	0	2	1	2	2	0	0	0	1	1	1	0	1	1	1	0	0	0	0	2	0	1	1
932	1	1	0	0	0	0	2	0	1	1	1	1	1	0	0	0	2	1	2	2	2	0	0	0	0	2	0	0	1	1	0	1	0	1	0	2	1	0	0	1	1	0	0	0	0	0	0	2	0
933	1	2	0	0	0	0	1	1	1	2	0	0	1	0	0	0	0	0	0	0	0	0	0	0	0	0	0	1	0	1	0	1	1	1	1	1	1	0	0	2	1	0	0	0	0	0	0	2	0
934	0	0	0	1	0	0	2	0	1	1	0	1	1	0	0	0	1	1	0	0	1	0	1	1	1	1	0	2	1	2	2	0	2	1	2	2	2	0	0	1	1	0	0	0	0	1	0	2	0
935	1	1	0	1	0	0	0	0	2	2	0	0	0	0	0	0	1	0	2	1	2	0	1	0	0	0	0	2	1	2	1	1	1	0	1	1	0	0	0	1	1	0	0	0	1	1	0	2	0
936	1	0	0	0	0	0	1	0	0	0	0	0	0	0	0	0	1	1	1	0	1	0	0	0	0	2	0	1	1	2	1	2	2	0	0	2	1	0	0	2	1	0	0	0	1	0	0	1	1
937	0	0	0	0	0	1	1	0	1	1	1	0	1	0	0	0	1	1	1	1	2	0	0	0	0	0	0	1	0	2	1	1	2	0	1	2	1	0	0	1	1	0	0	1	1	0	0	2	0
938	0	1	0	2	0	0	1	0	1	1	0	1	2	0	0	0	1	0	2	2	2	0	0	0	0	1	0	2	0	2	0	1	1	0	0	2	0	0	1	1	0	0	0	0	0	0	0	2	0
939	0	1	0	0	0	0	2	1	0	1	0	0	1	0	0	0	2	2	0	0	0	0	0	0	0	1	0	2	0	2	1	2	1	0	1	1	0	1	0	1	1	0	0	0	0	1	0	1	1
940	1	2	0	0	0	0	1	0	1	1	0	0	0	0	0	0	1	0	1	0	1	0	1	1	1	1	0	2	1	1	0	1	1	0	1	1	1	0	0	2	2	1	0	0	1	1	0	1	0
941	0	1	0	1	0	0	1	1	1	2	0	0	1	0	0	1	1	0	1	1	1	0	0	0	0	1	0	2	0	2	0	2	2	0	1	1	1	0	0	1	1	0	0	0	0	1	0	0	0
942	1	2	0	1	0	0	2	0	2	2	0	0	1	0	0	0	1	1	0	0	1	1	0	0	0	0	0	1	1	2	1	1	1	0	1	1	2	0	0	2	2	0	0	0	0	0	0	2	0
943	1	2	0	0	0	0	1	1	1	2	0	0	0	0	0	0	0	0	0	0	0	0	1	0	0	1	0	2	0	2	1	2	2	0	0	2	1	0	0	1	1	1	1	0	2	1	0	2	0
944	1	1	0	0	0	1	2	0	0	0	1	1	1	0	0	0	2	1	1	1	1	0	0	0	0	1	0	2	0	2	0	0	1	0	1	2	1	0	0	0	0	0	0	1	1	1	1	0	0
945	1	1	0	1	0	0	1	1	0	1	0	0	0	0	0	0	1	1	1	1	1	0	0	0	0	0	0	2	0	2	1	1	1	0	0	2	1	1	0	1	1	0	0	1	0	1	0	1	0
946	0	2	0	0	0	0	1	0	1	1	1	0	0	0	0	0	1	1	1	1	2	0	0	0	0	1	0	2	1	2	0	1	2	0	1	2	2	0	0	2	2	0	0	0	0	0	0	1	0
947	1	2	0	0	0	0	1	0	1	1	0	1	2	0	0	0	0	0	1	1	2	0	0	0	0	1	0	2	0	2	1	0	0	1	1	1	1	1	1	1	0	0	1	0	1	0	0	2	0
948	1	1	0	1	0	1	1	0	1	1	0	1	1	0	0	0	2	2	1	1	2	0	1	0	0	1	0	2	0	1	0	1	0	0	0	2	1	0	0	2	2	0	1	0	1	0	0	1	1
949	1	0	0	1	0	0	1	0	1	1	1	0	0	0	0	0	0	0	2	1	2	0	2	0	0	0	0	1	1	2	1	2	2	0	1	1	0	0	0	0	0	0	0	0	0	0	0	2	0
950	0	1	0	1	0	0	1	0	2	2	0	0	1	0	0	0	2	0	1	1	2	0	1	0	0	1	1	2	1	2	0	1	1	1	1	1	1	0	0	1	1	1	0	0	1	1	1	0	0
951	1	1	0	0	0	0	1	0	2	2	0	1	1	0	0	0	1	0	1	2	2	0	0	0	0	2	0	2	0	2	0	1	1	0	1	1	2	0	0	2	2	0	0	0	1	0	0	2	0
952	0	1	0	1	0	0	1	0	1	1	0	0	1	0	0	0	1	1	1	1	1	0	0	0	0	1	0	2	0	2	2	1	1	0	1	1	1	0	0	2	1	1	1	0	1	1	1	1	0
953	0	0	0	0	0	2	2	0	1	1	1	1	1	0	0	0	1	1	1	2	2	0	0	0	0	0	0	1	1	2	0	0	0	0	0	2	1	0	0	0	0	0	0	0	0	2	0	2	0
954	1	1	0	0	0	0	1	0	0	0	0	0	0	0	0	0	1	1	1	1	1	0	0	0	0	1	0	2	2	2	0	1	2	1	2	1	1	0	1	1	1	0	0	0	2	0	0	1	0
955	0	2	0	1	0	0	1	0	1	1	1	0	1	0	0	1	0	0	0	0	2	0	0	0	0	1	0	2	1	2	1	0	0	1	0	2	1	1	0	1	1	0	0	0	2	2	0	0	1
956	0	2	0	2	0	0	1	0	1	1	1	2	1	0	0	1	2	1	2	2	2	0	0	0	0	1	0	2	1	2	2	2	2	0	0	2	1	1	1	2	1	1	1	0	0	1	0	2	0
957	1	0	0	0	0	1	2	0	0	0	0	0	0	0	0	0	1	1	1	1	1	0	0	0	0	0	0	0	2	2	0	1	1	0	1	1	2	0	0	1	1	1	1	0	1	1	0	2	0
958	1	1	0	1	0	0	0	0	1	1	0	1	1	0	0	0	1	1	2	2	2	0	1	1	1	1	0	1	1	2	1	1	0	2	1	1	2	0	0	0	0	0	0	0	0	1	0	2	0
959	1	2	1	0	0	1	2	1	0	1	0	0	0	0	0	0	2	1	2	2	2	0	0	0	0	1	0	2	0	2	1	1	0	1	0	2	1	0	0	0	0	1	1	1	1	2	0	2	0
960	0	1	0	0	0	1	2	0	1	1	0	1	2	0	0	0	1	1	1	1	1	0	0	0	0	1	0	2	0	2	2	2	1	0	0	2	1	0	0	2	1	0	0	0	1	0	1	0	0
961	1	1	0	0	0	1	1	0	1	1	0	0	0	0	0	0	1	1	1	1	1	0	0	0	0	2	0	2	1	1	0	1	1	1	2	0	1	0	0	0	0	1	0	0	1	1	0	1	0
962	1	2	1	0	1	1	0	0	2	2	0	0	1	0	0	0	0	0	0	0	1	0	0	0	0	2	0	1	1	2	0	2	1	0	1	1	1	0	0	2	2	1	1	0	1	1	0	1	0
963	0	1	0	0	0	0	2	0	0	0	0	0	1	0	0	0	1	0	2	2	2	0	0	0	0	1	0	1	0	1	1	1	1	1	1	1	2	0	0	1	1	0	0	0	0	1	0	1	0
964	1	2	0	0	0	0	0	0	1	1	0	1	1	0	0	1	2	1	2	2	2	0	0	0	0	1	0	2	2	1	2	2	2	0	1	1	0	0	1	1	0	1	1	0	1	0	0	2	0
965	1	1	0	0	0	0	1	0	1	1	1	0	0	0	0	0	2	2	2	2	1	0	2	0	0	1	0	2	0	2	1	0	1	2	1	2	0	0	1	0	0	1	0	0	1	0	0	2	0
966	1	1	1	1	1	1	2	0	0	0	0	0	1	0	0	0	1	1	1	2	2	0	0	0	0	0	0	2	0	2	2	2	1	1	0	2	0	0	0	1	0	1	1	0	0	0	0	1	0
967	1	1	0	1	0	1	1	1	1	2	0	0	2	0	0	0	0	0	0	0	2	0	1	1	1	1	0	2	1	1	2	0	1	0	0	2	1	1	0	1	1	0	0	0	1	0	0	0	2
968	1	0	0	0	0	2	1	1	0	1	0	1	1	1	1	1	1	0	2	2	2	1	0	0	0	0	0	2	0	2	1	2	1	2	1	1	1	0	0	0	0	0	0	0	0	1	0	2	0
969	1	0	0	0	0	0	0	0	0	0	0	0	0	0	0	0	1	2	1	1	2	0	0	0	0	1	0	2	0	1	0	1	1	0	1	2	2	0	0	0	0	0	0	1	0	0	0	2	0
970	1	0	0	0	0	0	1	0	1	1	0	0	1	0	0	0	2	2	2	2	2	0	1	1	1	0	0	2	0	2	0	1	1	0	0	2	1	0	0	2	2	0	0	0	0	0	0	2	0
971	0	1	0	0	0	1	0	0	2	2	0	1	1	0	0	0	0	0	2	1	2	0	0	0	0	1	0	2	0	1	0	1	1	0	0	2	2	0	0	1	1	0	0	0	0	0	0	1	0
972	0	2	1	1	0	0	0	0	2	2	0	1	1	0	0	0	1	1	1	1	1	0	0	0	0	1	0	2	2	2	0	2	1	0	1	1	2	1	0	1	1	1	1	1	1	1	0	1	0
973	1	2	0	0	0	0	0	0	1	1	0	0	0	0	0	0	0	0	0	0	0	0	0	0	0	1	0	2	0	2	0	2	2	0	1	1	2	0	0	1	1	0	0	0	0	1	0	2	0
974	0	2	0	1	0	0	1	1	0	1	0	0	2	1	1	1	0	0	2	1	2	1	1	1	1	1	0	2	0	2	1	1	1	0	0	2	2	0	0	1	1	0	0	1	0	0	0	1	1
975	1	1	0	0	0	1	0	0	0	0	1	0	1	0	0	0	2	0	1	2	2	0	0	0	0	2	0	2	0	2	1	1	1	0	1	1	2	1	0	1	1	1	1	1	1	2	0	2	0
976	0	1	1	0	1	1	1	0	0	0	1	0	0	0	0	0	1	0	0	0	1	0	1	1	1	1	0	2	1	2	1	1	1	0	1	1	1	0	1	1	1	0	0	0	1	0	1	0	1
977	1	1	0	0	0	0	0	0	0	0	0	0	0	0	0	0	0	0	2	1	2	0	1	1	1	1	0	2	1	2	2	1	1	0	0	2	1	0	0	0	0	0	0	1	1	1	1	0	0
978	0	2	0	0	0	0	1	0	1	1	1	0	0	0	0	0	1	1	1	1	1	0	0	0	0	1	0	2	0	2	1	1	1	0	0	2	2	0	0	2	2	1	1	0	2	2	0	2	0
979	0	2	0	0	0	0	0	0	1	1	0	0	0	0	0	0	1	0	2	1	2	0	0	0	0	1	0	2	1	1	2	2	2	0	1	1	2	0	0	1	1	0	0	1	1	0	1	0	0
980	1	2	0	0	0	0	2	1	0	1	0	0	1	0	0	0	1	0	1	1	1	1	0	0	0	2	0	2	0	2	2	1	0	0	0	2	0	2	0	0	0	0	0	0	0	0	0	1	0
981	0	1	0	1	0	0	1	0	1	1	1	0	0	0	0	0	1	0	1	1	1	1	0	0	0	0	0	2	1	2	0	1	1	0	1	1	2	0	0	1	1	0	0	0	0	0	0	1	0
982	1	1	1	0	0	0	0	0	2	2	0	1	2	0	0	1	2	2	1	1	2	0	0	0	0	1	0	1	1	2	0	0	0	2	1	2	0	0	0	0	0	1	0	0	2	0	0	1	0
983	0	2	0	2	0	0	1	0	2	2	0	0	0	0	0	0	1	1	0	0	1	0	0	0	0	2	0	2	0	1	2	1	1	0	0	2	2	1	1	2	1	1	1	0	1	1	0	1	0
984	1	0	1	0	0	1	1	0	2	2	0	0	1	0	0	0	2	1	1	1	2	0	0	0	0	0	0	2	0	2	1	0	0	0	1	1	1	0	0	0	0	0	0	0	1	0	0	0	0
985	0	1	0	0	0	0	1	0	2	2	0	0	0	0	0	0	0	0	0	0	0	0	1	0	0	1	0	2	0	2	0	0	0	0	0	2	1	0	0	1	1	0	0	0	1	1	0	2	0
986	1	0	1	0	1	0	2	0	0	0	1	0	2	0	0	0	0	0	1	1	1	0	0	0	0	1	0	2	1	2	2	1	1	0	0	2	2	0	0	2	2	0	0	0	0	1	0	1	1
987	0	1	0	0	0	0	2	1	0	1	0	1	0	0	0	1	1	1	1	1	2	1	0	0	0	0	0	1	1	2	1	1	2	1	2	1	0	1	0	0	0	2	1	0	1	0	0	1	0
988	1	2	0	0	0	0	1	0	1	1	0	0	1	0	0	0	1	1	2	2	2	0	1	1	1	1	0	2	0	2	0	1	1	0	1	2	1	1	0	1	1	0	0	0	0	0	0	2	0
989	0	1	0	0	0	1	1	0	0	0	0	0	0	0	0	0	0	1	2	2	2	0	0	0	0	2	0	1	1	2	1	1	1	1	1	1	1	0	0	0	0	1	1	0	1	1	0	0	1
990	0	2	0	0	0	0	2	0	0	0	1	0	0	0	0	0	0	0	0	1	1	0	0	0	0	1	0	2	0	1	1	1	1	0	0	2	1	1	0	1	1	1	0	0	0	0	0	1	0
991	0	1	0	0	0	0	1	0	1	1	1	0	1	0	0	0	1	1	1	1	1	0	0	0	0	0	1	1	1	2	0	1	2	0	2	1	1	0	0	1	1	1	1	0	1	0	0	0	1
992	0	2	1	1	0	0	1	1	0	1	0	0	1	0	0	0	1	0	1	1	1	0	2	1	1	0	0	2	1	1	2	1	1	0	0	2	1	2	0	0	0	0	0	0	0	1	0	1	1
993	1	1	0	1	0	0	0	0	2	2	0	0	0	0	0	0	2	1	1	1	2	0	2	1	1	0	0	2	0	2	2	2	1	1	0	2	1	0	0	2	2	1	1	1	1	1	0	2	0
994	1	1	1	0	1	1	0	0	1	1	0	1	1	0	0	0	2	1	1	2	2	0	0	0	0	0	0	0	1	2	1	0	1	1	1	2	1	0	1	1	1	1	1	0	0	1	0	2	0
995	0	2	0	0	0	0	2	0	0	0	1	1	1	0	0	0	0	1	2	2	2	0	0	0	0	1	0	1	2	2	0	2	2	0	1	1	1	0	0	2	1	1	1	0	1	1	0	2	0
996	1	0	0	0	0	0	0	0	1	1	0	0	0	0	0	0	1	0	2	1	2	0	0	0	0	1	0	1	1	2	1	1	1	1	0	2	1	0	1	1	1	0	0	0	1	0	0	2	0
997	1	0	0	0	0	1	2	0	0	0	1	1	0	0	0	0	2	1	2	2	2	1	1	1	1	0	0	2	0	2	0	1	1	1	2	0	2	0	0	0	0	0	0	1	0	0	0	2	0
998	0	1	0	0	0	0	1	0	0	0	0	0	1	1	1	1	2	1	2	1	2	0	1	0	0	0	0	2	1	1	1	2	1	2	1	2	1	1	0	1	1	1	1	0	1	1	0	0	1
999	1	1	0	0	0	0	1	0	0	0	0	1	2	0	0	1	1	0	1	1	1	0	1	0	0	1	0	2	0	2	1	0	0	1	1	1	1	0	0	1	0	0	0	0	1	0	0	1	1
1000	1	1	1	0	1	1	1	0	0	0	1	1	1	0	0	0	1	1	1	1	1	0	0	0	0	1	0	0	1	2	1	2	1	2	1	1	2	0	0	1	1	0	0	0	0	0	0	1	0
[truncated: 952 more columns]
