# Supplementary material for: KNN-MDR: a learning approach for improving interactions mapping performances in genome wide association studies
Source: BMC Bioinformatics. 2017 Mar 21;18:184. doi: 10.1186/s12859-017-1599-7 (PMC5361736; doi:10.1186/s12859-017-1599-7)
Supplement: Supplementary file 2 — The data set(s) supporting the results of Table 1. (ZIP 22742 kb) [file 12859_2017_1599_MOESM2_ESM.zip › Nouveau dossier/S24/mkallsimul.dat]

1	1	2	0	0	0	0	1	2	1	1	0	1	2	0	2	0	0	1	0	0	2	2	0	1	1	1	0	1	1	2	2	2	2	0	0	2	0	0	0	2	0	0	1	1	1	2	0	2	0
2	0	2	1	1	1	1	1	2	0	0	0	0	0	0	0	0	0	2	0	0	2	0	2	0	0	1	0	0	1	2	0	1	2	1	1	1	1	0	1	1	1	0	0	1	1	0	0	1	0
3	0	1	0	0	0	0	1	2	0	0	2	0	1	0	1	1	0	0	1	1	2	1	0	0	0	0	0	0	0	2	0	1	1	1	0	2	2	0	1	1	0	0	0	2	0	1	0	2	0
4	1	1	0	0	0	0	1	2	1	1	0	1	1	0	1	0	0	0	0	0	1	1	2	0	0	0	0	0	1	2	0	1	1	2	0	2	1	0	1	1	1	0	0	2	0	0	0	1	0
5	1	1	0	0	0	1	2	2	1	1	1	0	1	0	1	0	1	2	1	1	1	0	2	0	0	0	0	0	0	2	1	2	2	1	0	2	2	0	1	1	0	0	0	1	0	1	0	1	1
6	1	0	0	0	0	1	0	2	0	0	1	1	2	0	2	0	0	1	1	0	2	0	2	0	0	0	0	0	0	1	0	1	1	1	1	1	0	0	0	2	0	0	0	1	1	1	0	1	1
7	1	1	0	0	0	1	2	1	1	1	1	1	1	0	1	0	0	0	1	1	1	1	1	1	1	1	1	0	1	2	0	1	1	2	0	2	1	0	0	2	0	0	0	0	2	0	1	1	0
8	1	1	0	0	0	1	1	1	0	0	1	1	1	0	1	0	0	0	1	1	2	0	2	0	0	0	0	0	0	1	1	1	1	2	0	2	1	0	1	0	0	0	0	1	0	0	1	0	0
9	0	0	0	0	0	1	2	0	2	2	0	1	1	0	0	0	0	1	1	0	1	0	2	0	0	0	0	1	1	1	0	1	1	1	1	0	1	0	2	0	0	1	1	2	0	1	0	2	0
10	0	1	0	0	0	0	2	1	2	1	0	1	1	0	1	0	0	1	0	0	2	0	1	1	1	1	1	1	1	2	0	1	1	2	0	2	2	2	0	0	0	0	0	2	1	0	0	2	0
11	1	1	0	0	0	0	2	2	1	1	0	0	0	0	0	0	0	0	0	0	2	0	2	0	0	0	0	1	1	2	2	1	1	1	1	2	1	1	0	1	0	1	0	2	1	1	0	1	0
12	1	1	1	1	1	1	2	0	2	2	0	0	0	0	0	0	0	1	1	1	2	0	2	0	0	0	1	0	0	2	0	0	0	1	0	2	1	0	0	1	0	1	1	2	0	1	0	1	0
13	0	1	1	1	1	1	1	2	0	0	2	0	0	0	0	0	1	2	2	2	2	1	2	0	0	0	0	0	1	2	0	1	1	1	0	2	0	0	1	1	0	1	0	1	1	1	0	1	1
14	1	1	0	0	0	1	1	2	1	0	1	1	1	0	1	0	0	2	1	1	2	0	2	0	0	2	0	0	0	2	1	1	1	1	0	2	0	0	1	2	1	0	0	2	0	1	0	2	0
15	1	2	0	0	0	0	2	0	2	2	0	0	0	0	0	0	0	0	0	0	1	0	2	0	0	1	0	0	0	2	0	0	0	2	0	2	1	0	0	1	1	0	2	2	1	1	0	1	1
16	0	1	0	0	0	0	1	2	1	1	1	0	0	0	0	0	0	0	1	1	2	1	1	0	0	0	0	1	1	2	1	0	2	1	0	2	2	0	2	0	0	0	0	2	0	2	0	2	0
17	0	0	0	0	0	1	1	2	0	0	1	0	1	0	0	0	0	1	0	1	1	1	1	1	1	1	1	1	1	2	0	1	1	2	0	2	2	0	1	0	0	0	0	2	0	2	0	2	0
18	1	1	0	0	0	0	1	1	1	1	0	0	1	0	1	1	0	2	2	2	0	0	1	0	0	0	1	0	0	1	0	1	1	1	1	1	1	0	1	2	1	1	0	2	0	0	0	0	1
19	0	0	0	0	0	1	1	2	1	1	1	0	0	0	0	0	0	0	0	0	2	1	1	1	1	1	0	1	1	1	1	1	2	1	0	2	1	1	0	2	0	0	0	1	0	0	0	0	1
20	1	0	1	0	1	0	1	2	0	0	2	0	2	1	0	1	0	0	0	1	2	1	2	0	0	0	0	0	0	2	0	1	1	2	0	2	0	1	0	1	0	0	0	2	1	0	0	0	1
21	1	1	0	0	0	0	2	2	1	1	0	0	1	0	1	1	0	0	0	0	2	1	2	0	0	0	0	0	1	2	0	1	1	1	1	2	2	0	2	0	1	0	0	2	0	0	0	1	1
22	0	1	0	0	0	0	2	2	1	0	0	1	1	0	1	0	0	0	0	0	1	0	2	0	0	0	0	0	1	2	1	1	1	1	0	2	2	1	0	0	0	0	0	2	0	0	0	2	0
23	0	0	0	0	0	0	1	2	1	1	0	1	2	1	0	1	0	0	0	0	1	0	2	0	0	0	0	0	0	2	0	2	2	1	1	1	1	0	2	0	0	0	0	2	0	1	0	2	0
24	1	1	0	0	0	0	2	2	1	1	0	1	1	0	1	0	0	1	1	1	2	0	1	0	0	1	0	0	0	2	1	1	1	1	0	2	1	0	0	0	0	0	0	2	0	1	0	0	1
25	0	1	0	0	0	0	2	2	2	0	0	2	2	0	2	0	0	2	1	1	2	0	2	0	0	0	0	0	2	2	0	1	1	1	0	2	1	0	0	0	0	1	1	2	1	0	0	2	0
26	1	1	0	0	0	0	2	0	2	2	0	1	1	0	1	0	0	0	0	0	2	0	2	0	0	0	0	0	0	2	0	1	1	0	2	0	2	0	2	0	0	0	0	0	1	0	0	2	0
27	0	1	0	0	0	1	0	2	0	0	2	0	1	0	0	0	0	2	1	1	1	1	1	0	0	0	0	0	1	2	0	1	1	2	1	2	2	0	1	2	1	1	0	2	0	0	0	1	0
28	0	0	0	0	0	1	1	1	1	1	1	1	1	1	0	1	0	0	1	1	2	0	2	0	0	0	0	0	0	2	0	2	2	0	2	0	1	0	2	0	1	0	1	1	1	2	0	2	0
29	0	2	0	0	0	0	2	1	2	2	0	1	1	0	1	0	0	0	1	1	1	1	2	0	0	0	0	0	0	2	0	1	1	2	0	2	2	0	2	0	0	0	2	2	2	0	0	0	1
30	1	0	0	0	0	1	2	1	2	2	0	1	1	0	1	0	0	1	2	2	1	0	2	0	0	0	0	0	2	2	0	0	0	2	1	1	1	0	0	1	0	2	0	2	0	0	0	0	1
31	0	0	0	0	0	1	2	0	2	2	0	1	1	0	1	0	0	1	0	0	2	1	1	0	0	0	0	0	1	2	0	1	2	1	1	1	1	0	0	1	0	1	0	2	1	0	0	0	1
32	1	0	0	0	0	2	2	1	2	2	0	0	0	0	0	0	0	0	1	0	2	1	2	0	0	0	0	0	0	2	1	1	2	2	0	2	2	0	2	0	1	0	0	2	0	1	0	0	0
33	1	1	0	0	0	0	2	2	1	0	1	1	2	0	1	0	0	1	2	1	2	1	2	0	0	1	0	1	1	1	1	1	1	2	1	2	2	0	2	0	0	0	0	0	0	0	0	1	0
34	1	1	0	0	0	0	1	2	1	1	0	0	0	0	0	0	0	0	0	0	2	0	2	0	0	0	0	1	1	1	1	1	1	1	1	1	2	0	1	0	0	0	0	2	0	0	0	2	0
35	0	1	0	0	0	0	2	2	2	1	0	1	0	0	0	0	0	1	2	1	2	1	1	1	1	1	0	1	2	2	1	2	2	0	1	1	1	0	0	1	0	0	0	2	1	0	0	2	0
36	1	1	0	0	0	0	1	1	2	1	0	0	1	0	0	0	1	2	0	0	1	2	1	1	1	1	0	0	0	1	0	2	2	0	0	2	1	0	0	2	0	0	1	2	1	0	0	2	0
37	1	1	0	0	0	0	2	1	1	1	0	1	2	0	1	0	0	0	1	1	2	0	1	0	0	0	0	0	0	1	0	1	1	0	1	1	2	0	1	2	1	0	1	2	1	1	2	0	0
38	1	0	0	0	0	0	2	1	1	1	0	0	0	0	1	1	0	0	0	0	2	0	2	0	0	0	1	0	0	1	0	2	2	2	0	2	2	0	2	0	1	0	0	1	0	0	0	2	0
39	1	1	1	0	0	0	2	1	1	1	0	0	2	0	1	1	0	1	0	0	2	0	2	0	0	0	0	0	1	2	0	0	1	1	1	2	0	0	0	1	0	1	0	2	2	0	0	2	0
40	0	2	0	0	0	0	1	2	1	1	1	2	2	0	2	0	0	1	1	1	1	0	1	0	0	0	0	0	0	2	1	2	2	0	1	1	2	0	1	1	0	0	1	2	1	0	0	1	1
41	1	0	0	0	0	1	2	2	2	0	0	0	1	0	1	1	0	0	2	1	0	0	2	0	0	1	0	0	2	2	0	1	1	2	0	2	2	0	1	1	0	0	0	2	0	1	0	2	0
42	0	1	0	0	0	1	1	2	1	0	1	0	0	0	0	0	0	1	0	1	1	0	2	0	0	0	1	0	0	2	0	0	0	2	0	2	0	0	0	1	0	0	0	2	0	0	0	1	0
43	1	1	0	0	0	0	2	0	2	1	1	0	1	0	0	0	0	0	0	0	1	1	0	1	1	1	0	2	2	1	0	0	0	2	0	2	1	0	0	2	1	0	0	1	0	0	0	2	0
44	1	2	1	0	0	0	2	2	1	1	0	0	0	0	1	1	0	0	1	1	1	0	1	0	0	0	0	0	1	2	0	2	2	2	0	2	2	0	0	1	0	0	0	1	2	1	0	0	0
45	1	2	0	0	0	0	2	2	1	0	0	1	1	0	1	0	0	0	0	0	2	0	2	0	0	0	0	0	1	2	0	1	1	1	1	1	1	0	1	2	1	0	1	2	1	1	0	2	0
46	0	1	0	0	0	1	2	1	2	1	0	1	1	0	1	0	0	0	0	0	2	1	2	0	0	0	0	1	2	1	0	2	2	2	0	2	0	0	1	1	0	0	1	1	0	1	0	1	1
47	1	1	0	0	0	0	2	1	2	1	0	0	0	0	0	0	0	0	0	0	2	0	1	0	0	0	0	1	2	2	1	1	1	0	1	1	0	0	0	1	0	0	0	2	0	1	0	1	1
48	0	1	0	0	0	0	2	2	1	1	0	0	1	0	0	0	0	1	1	1	1	1	2	0	0	0	0	1	1	2	1	0	2	0	2	2	1	0	0	0	0	0	0	2	0	1	0	2	0
49	1	2	0	0	0	0	2	1	1	0	0	0	0	0	0	0	0	1	0	0	1	1	1	1	1	1	0	2	2	1	1	1	2	1	1	2	1	0	0	0	0	0	0	1	0	0	1	0	0
50	1	0	0	0	0	0	0	2	1	1	0	1	1	0	1	0	0	0	0	0	2	1	1	1	1	1	0	0	1	2	0	2	2	2	0	2	0	0	0	1	0	0	0	2	1	0	1	1	0
51	1	1	0	0	0	1	1	2	1	1	1	0	0	0	0	0	0	0	0	0	2	1	1	1	1	1	0	0	1	2	0	1	1	2	1	2	2	1	0	0	0	0	0	2	0	2	0	1	0
52	1	2	0	0	0	0	2	1	2	1	0	1	2	0	2	1	0	1	1	1	1	0	2	0	0	0	0	0	0	2	0	2	2	1	0	2	2	0	2	1	1	0	0	2	0	1	0	0	1
53	1	1	0	0	0	0	2	2	2	0	0	1	1	0	1	0	0	1	1	1	2	0	2	0	0	0	0	1	0	1	2	1	1	2	1	2	1	0	0	1	0	1	0	2	1	0	0	0	1
54	0	1	0	0	0	1	1	2	1	0	1	1	1	0	1	0	0	1	1	1	1	0	2	0	0	0	1	1	1	2	0	1	1	2	0	2	1	0	1	1	0	0	0	1	1	1	0	2	0
55	1	0	1	0	1	0	1	1	2	2	1	1	1	1	0	1	0	2	0	0	2	0	2	0	0	0	0	1	2	2	1	1	1	0	2	0	0	0	0	2	0	1	0	1	0	2	1	0	0
56	1	2	1	1	1	1	2	2	0	0	0	1	1	1	0	1	0	1	0	0	2	2	1	1	1	1	0	0	1	2	0	0	0	1	1	1	1	0	0	1	0	0	1	1	1	0	0	1	0
57	0	0	0	0	0	0	1	2	1	0	1	0	2	0	0	0	0	0	2	1	0	2	2	0	0	0	0	0	0	1	0	1	1	0	2	0	1	0	0	2	0	2	0	2	0	0	0	2	0
58	1	1	0	0	0	0	1	2	1	1	0	0	1	0	1	0	0	0	1	1	2	1	2	0	0	0	0	0	0	2	1	2	2	0	1	1	1	0	0	2	0	0	0	2	0	2	0	2	0
59	0	1	0	0	0	1	1	2	0	0	0	1	1	0	1	0	0	0	0	0	2	0	2	0	0	0	0	0	0	2	0	2	2	1	1	1	1	0	0	1	0	0	1	2	1	1	0	2	0
60	0	1	2	0	1	0	1	2	2	2	0	0	0	0	0	0	0	0	2	1	1	2	0	1	1	1	0	1	1	2	0	1	2	1	1	1	2	0	2	0	0	0	0	1	0	1	1	0	0
61	1	0	0	0	0	0	2	1	1	1	0	0	1	1	0	0	0	0	1	1	0	0	1	1	1	1	0	0	0	1	0	1	1	2	1	2	1	1	0	0	0	0	1	2	1	1	0	1	1
62	0	2	0	0	0	0	2	1	2	1	0	1	1	0	1	0	1	1	0	0	2	0	2	0	0	0	0	0	1	2	0	0	0	2	0	2	1	0	1	2	1	0	0	1	0	1	0	2	0
63	0	2	0	0	0	0	1	2	0	0	1	1	1	0	2	0	0	2	0	1	2	0	2	0	0	1	0	0	1	2	0	0	1	2	0	2	0	0	0	2	0	1	0	2	0	1	0	2	0
64	1	2	0	0	0	0	2	0	1	1	1	0	0	0	0	0	0	0	1	1	0	1	0	1	1	1	0	0	2	2	0	1	2	2	0	2	1	0	0	2	0	0	0	2	0	0	0	1	1
65	1	1	0	0	0	0	1	2	1	1	1	0	0	0	0	0	0	1	1	1	2	1	2	0	0	0	0	0	1	2	0	2	2	1	1	1	2	0	2	0	0	0	0	1	0	0	0	2	0
66	1	0	1	0	1	0	1	2	1	0	1	1	1	0	1	0	0	0	0	0	0	0	2	0	0	1	0	0	1	2	0	1	2	2	1	2	2	1	1	2	2	0	1	2	1	0	1	1	0
67	1	1	1	0	0	0	2	1	2	1	0	0	1	0	0	0	0	0	0	0	1	0	2	0	0	1	0	0	0	2	2	2	2	2	0	2	1	1	0	1	0	0	0	1	0	1	1	1	0
68	0	1	0	0	0	0	1	2	0	0	1	1	1	0	1	0	0	1	2	2	1	0	2	0	0	0	0	0	0	2	0	1	2	2	0	2	2	0	1	0	0	0	0	0	0	0	0	1	1
69	1	0	0	0	0	0	2	0	2	1	0	0	0	0	0	0	0	0	0	0	2	1	1	0	0	0	0	1	1	2	0	2	2	0	1	1	1	1	0	1	0	0	0	2	1	0	0	2	0
70	1	1	0	0	0	1	2	0	2	1	1	0	1	0	1	0	0	1	2	1	2	0	2	0	0	1	0	0	0	2	0	1	1	1	1	2	0	0	1	0	0	0	1	1	1	1	0	1	0
71	1	2	0	0	0	0	2	2	1	1	0	0	0	0	0	0	0	0	1	1	1	0	2	0	0	0	0	1	1	2	0	0	1	0	1	2	2	0	2	1	0	0	0	2	0	1	0	1	0
72	1	1	0	0	0	1	2	1	2	2	0	1	1	0	1	0	0	0	0	0	2	0	2	0	0	0	0	0	0	1	0	0	0	1	1	1	0	0	0	1	0	0	1	1	0	0	0	0	2
73	1	1	0	0	0	1	2	1	2	1	0	0	0	0	0	0	0	1	1	0	2	0	2	0	0	0	0	0	0	2	1	1	0	0	1	1	1	0	1	1	0	1	0	2	2	0	0	2	0
74	0	1	0	0	0	1	2	0	2	2	0	0	0	0	0	0	0	2	2	2	0	1	2	0	0	0	0	0	0	1	0	1	2	0	2	1	2	2	0	0	0	0	0	2	0	1	0	1	1
75	0	0	0	0	0	0	2	1	1	0	0	0	1	0	1	0	0	2	1	1	1	0	2	0	0	0	0	0	0	1	0	1	1	0	2	1	1	0	1	1	1	0	0	2	0	0	0	0	2
76	0	1	0	0	0	0	1	1	2	2	0	1	2	0	1	0	1	1	1	0	1	0	1	0	0	0	0	2	2	2	1	1	1	0	1	1	1	0	1	0	0	0	0	2	0	2	0	1	0
77	1	0	0	0	0	1	2	2	2	1	0	1	2	0	1	0	0	0	1	0	2	0	1	0	0	1	0	0	2	2	0	2	2	1	1	1	1	0	0	1	0	0	0	1	2	1	0	0	0
78	1	2	0	0	0	0	2	2	1	1	0	0	1	0	1	1	0	0	0	0	2	1	2	0	0	0	0	1	1	1	1	1	1	1	1	1	1	0	0	1	1	1	0	2	1	0	0	2	0
79	0	1	0	0	0	1	2	0	2	2	0	0	0	0	0	0	0	1	1	0	2	0	2	0	0	0	0	0	0	2	1	2	2	2	0	2	0	0	0	1	0	0	0	1	0	0	0	2	0
80	1	2	1	0	0	0	2	2	1	1	0	0	0	0	1	1	0	1	2	1	0	1	2	0	0	0	0	0	0	2	0	2	2	0	2	0	1	0	0	2	0	0	0	1	0	0	0	2	0
81	1	1	0	0	0	1	2	1	2	1	0	1	1	0	1	0	0	1	0	0	2	0	2	1	1	2	0	0	0	1	0	0	0	1	2	2	1	0	2	0	1	0	0	1	1	1	0	2	0
82	0	1	0	0	0	0	2	1	1	1	1	0	2	0	1	1	0	2	1	1	1	0	2	0	0	0	0	0	1	2	1	2	2	1	1	1	1	0	0	2	0	0	0	2	0	0	0	1	0
83	0	2	1	0	0	0	2	1	2	1	0	0	0	0	0	0	0	1	2	2	1	0	2	0	0	0	0	2	2	2	0	0	0	2	0	2	2	0	1	0	0	0	1	2	2	2	0	1	1
84	1	2	0	0	0	0	1	1	1	1	0	1	1	0	1	0	0	0	1	0	1	1	2	0	0	1	0	0	0	2	0	2	2	0	1	1	1	1	0	1	0	1	0	2	1	0	0	1	1
85	0	1	1	0	0	0	2	2	2	2	0	0	1	0	0	0	0	0	1	1	1	1	2	0	0	0	0	0	0	1	0	1	1	1	0	2	1	1	0	1	0	0	0	1	0	0	0	0	0
86	0	1	0	0	0	1	2	1	0	0	0	1	2	0	1	0	0	0	0	1	2	0	2	0	0	0	0	0	0	2	1	1	2	1	0	2	2	1	1	0	0	0	0	1	0	1	0	2	0
87	1	1	0	0	0	0	1	1	1	1	1	1	2	0	1	0	0	2	1	1	2	1	1	1	1	1	0	0	0	2	0	1	2	1	0	2	2	2	0	0	0	0	1	2	1	1	0	1	1
88	0	2	1	0	0	0	2	1	1	0	0	0	0	0	0	0	0	1	2	1	0	0	1	0	0	0	1	2	2	2	1	0	1	1	1	2	2	0	0	1	0	0	1	1	1	1	0	1	1
89	0	2	0	0	0	0	2	2	1	1	0	0	0	0	0	0	0	0	1	1	2	0	2	0	0	0	0	0	0	2	1	2	2	0	2	0	1	0	0	1	0	0	0	2	0	1	0	1	1
90	0	1	0	0	0	0	2	1	2	2	0	0	2	1	0	1	0	0	0	0	1	0	2	0	0	0	0	1	1	2	2	0	1	1	1	2	0	0	0	2	0	2	0	2	0	0	0	2	0
91	0	0	0	0	0	0	1	1	2	2	0	0	0	0	0	0	0	0	1	1	0	1	0	1	1	1	1	0	0	2	1	0	1	1	0	2	2	1	0	0	0	0	0	2	0	1	0	2	0
92	0	2	1	0	0	0	2	2	1	0	1	0	0	0	0	0	0	1	1	1	2	0	2	0	0	0	1	1	1	2	1	2	1	2	0	2	1	0	0	2	1	0	0	1	0	1	0	2	0
93	0	1	0	0	0	0	1	1	1	0	1	0	1	0	0	0	0	2	0	0	2	0	2	0	0	0	0	2	2	2	2	0	0	2	0	2	1	0	1	1	1	0	0	2	1	0	0	1	1
94	1	1	0	0	0	1	1	1	1	1	0	0	2	0	2	0	0	0	0	0	2	1	2	0	0	0	0	2	2	2	1	2	2	0	1	1	1	0	0	0	0	2	0	2	0	1	0	2	0
95	1	1	0	0	0	1	2	2	1	1	1	1	1	1	0	1	0	0	1	1	1	1	2	0	0	0	0	1	1	2	1	0	0	1	2	2	1	0	0	1	0	0	1	1	1	1	0	2	0
96	1	2	0	0	0	0	2	2	2	1	0	0	1	0	1	0	0	0	1	1	2	0	2	0	0	1	0	0	0	1	0	0	0	1	1	1	1	0	0	0	0	0	0	1	0	1	0	2	0
97	0	1	0	0	0	0	1	2	1	1	1	0	0	0	0	0	0	0	1	1	2	0	2	0	0	0	0	0	1	2	0	1	1	1	2	1	1	0	1	1	0	1	0	2	1	0	0	2	0
98	0	0	0	0	0	1	1	2	0	0	1	0	2	0	2	1	1	1	1	1	1	0	2	0	0	0	0	0	1	2	0	1	2	1	1	1	1	1	0	2	0	0	0	2	0	1	0	1	0
99	0	2	1	0	0	0	2	1	1	1	0	0	0	0	0	0	0	1	0	1	2	0	2	0	0	0	0	0	0	2	1	2	2	0	1	1	0	0	0	2	0	1	0	1	1	0	0	0	1
100	0	1	0	0	0	0	2	1	2	2	0	0	0	0	0	0	0	1	0	0	2	0	1	0	0	0	0	0	0	2	1	1	2	1	1	1	1	0	0	2	0	1	0	2	0	0	0	1	0
101	0	1	0	0	0	0	0	1	1	1	1	1	2	0	2	1	0	0	1	1	1	0	2	0	0	0	0	1	1	2	1	0	0	1	2	2	2	0	1	0	0	0	1	2	1	0	0	1	0
102	1	0	0	0	0	1	2	1	2	0	0	1	1	0	1	0	0	1	0	0	2	0	0	0	0	0	0	0	0	2	1	0	0	2	0	2	2	0	1	1	0	0	1	1	1	1	0	2	0
103	0	1	0	0	0	0	2	1	2	0	0	0	0	0	0	0	0	1	1	1	1	0	1	1	1	1	0	0	0	1	0	1	1	1	1	1	0	0	1	1	0	0	0	2	0	1	0	0	1
104	0	2	0	0	0	0	2	2	0	0	0	1	1	0	1	0	0	1	0	0	2	0	1	1	1	1	1	0	1	2	0	1	1	1	1	1	1	0	0	2	0	0	0	0	0	1	0	0	1
105	0	0	0	0	0	0	1	1	2	2	0	0	1	0	0	0	0	1	1	1	0	1	2	0	0	0	0	0	0	1	0	0	0	2	0	2	1	1	0	0	0	0	1	2	1	1	0	0	2
106	1	1	0	0	0	0	1	1	1	1	0	0	0	0	0	0	0	2	1	1	2	0	2	0	0	0	1	0	0	1	0	2	2	0	1	1	1	0	1	0	0	1	0	2	0	1	0	2	0
107	0	0	0	0	0	0	2	1	2	1	0	0	2	0	2	0	0	0	0	0	1	0	2	0	0	0	0	1	2	2	0	1	0	0	1	1	0	0	0	2	0	0	0	0	0	1	1	1	0
108	1	1	1	0	1	0	1	2	0	0	2	1	1	0	2	1	0	1	1	1	2	0	2	0	0	1	0	1	2	2	0	1	1	1	1	1	1	1	0	1	0	0	0	1	0	0	1	0	0
109	0	1	0	0	0	0	2	2	2	1	0	1	1	0	1	0	0	2	0	1	2	0	2	0	0	1	0	0	1	2	1	1	2	2	0	2	0	0	0	2	0	0	1	1	1	1	1	0	1
110	1	2	0	0	0	0	1	1	2	2	0	0	0	0	0	0	1	1	1	1	1	0	2	0	0	1	0	0	0	2	0	1	0	2	0	2	1	0	1	1	0	0	0	2	0	1	0	1	0
111	1	1	0	0	0	0	2	0	2	2	0	0	0	0	0	0	1	1	0	0	2	2	2	0	0	0	0	0	1	2	0	1	1	2	1	2	1	0	2	0	0	0	0	1	0	0	0	2	0
112	1	1	1	1	1	1	1	2	1	1	1	0	2	1	0	1	0	0	2	1	0	0	2	0	0	0	0	1	1	2	2	1	1	2	0	2	1	0	1	1	0	0	1	1	0	0	0	1	0
113	1	1	0	0	0	0	0	2	0	0	2	1	1	0	1	0	0	0	1	0	1	1	2	0	0	0	0	0	0	2	1	2	2	0	1	1	1	0	0	2	0	2	0	2	0	0	0	2	0
114	1	1	0	0	0	1	2	1	2	2	0	0	0	0	0	0	0	1	0	0	2	0	2	0	0	0	0	1	1	2	1	0	1	2	1	2	1	0	1	1	0	0	0	1	0	1	0	2	0
115	0	0	0	0	0	0	1	2	0	0	1	1	2	0	1	0	0	0	1	1	2	0	2	0	0	0	0	1	2	2	0	2	2	1	0	2	2	0	1	1	1	0	0	1	0	0	0	1	0
116	0	1	1	0	0	0	2	2	1	1	1	1	1	0	2	1	0	1	1	1	1	0	1	0	0	1	0	1	1	1	0	1	2	1	1	2	0	0	0	2	0	0	0	1	0	0	0	1	0
117	1	1	1	0	0	0	1	1	1	1	0	0	0	0	0	0	0	0	0	0	0	1	2	0	0	1	0	0	0	2	0	1	1	1	1	1	1	0	0	2	0	0	0	2	0	1	0	1	1
118	0	2	0	0	0	0	2	2	2	1	0	0	0	0	0	0	0	0	1	1	2	0	2	0	0	0	0	0	1	2	1	2	2	2	0	2	0	0	0	2	0	0	0	2	0	0	0	1	0
119	1	0	0	0	0	0	1	2	0	0	2	0	1	0	2	1	0	0	1	1	0	1	0	1	1	1	0	1	1	2	0	0	0	2	0	2	2	1	0	1	0	0	1	2	1	1	0	2	0
120	1	2	1	0	0	0	0	2	1	1	0	0	0	0	0	0	0	1	1	1	1	0	1	0	0	0	0	0	0	1	0	0	1	1	0	2	0	0	0	2	0	0	0	0	0	0	0	2	0
121	1	1	0	0	0	1	2	1	1	1	0	0	0	0	0	0	0	1	0	0	1	0	2	0	0	1	0	1	2	1	0	1	1	2	0	2	0	0	0	1	0	0	1	2	1	2	0	0	1
122	0	1	0	0	0	0	1	1	2	2	1	1	1	0	1	0	0	1	1	1	0	0	2	0	0	0	0	0	1	2	0	1	1	2	0	2	1	0	1	1	0	0	1	2	1	1	0	1	0
123	1	1	0	0	0	0	2	2	2	1	0	0	0	0	0	0	0	1	0	0	1	0	2	0	0	0	0	0	0	2	1	0	0	2	0	2	2	0	1	1	0	0	0	2	1	0	0	0	2
124	1	1	0	0	0	0	1	2	1	1	1	1	1	0	1	0	0	2	1	1	1	0	1	0	0	0	0	0	1	2	0	0	1	0	1	2	1	0	0	2	0	1	0	2	1	0	0	1	0
125	1	0	0	0	0	1	2	2	2	0	0	0	0	0	0	0	0	2	1	1	2	0	2	0	0	1	0	0	0	2	1	1	1	1	1	2	1	0	1	1	0	0	1	2	1	0	0	2	0
126	1	1	0	0	0	0	1	2	0	0	0	0	0	0	0	0	1	0	1	1	2	0	2	0	0	1	0	2	2	1	1	0	1	1	1	2	2	0	2	0	0	0	1	2	2	2	1	0	1
127	0	0	0	0	0	1	2	2	0	0	0	1	0	0	0	0	0	1	1	1	1	0	0	0	0	1	0	0	1	2	0	1	1	2	0	2	2	0	2	1	1	0	2	2	1	1	1	0	0
128	1	1	0	0	0	1	1	1	1	1	0	0	1	0	1	1	0	1	1	1	1	0	2	0	0	1	0	0	0	2	2	2	2	2	0	2	0	0	1	1	0	0	0	2	0	0	1	0	0
129	0	2	0	0	0	0	2	2	2	1	0	0	0	0	0	0	0	0	2	1	0	1	2	0	0	0	0	0	0	2	0	0	2	1	0	2	1	0	0	2	0	0	0	2	0	0	0	2	0
130	0	0	0	0	0	1	2	0	2	2	0	1	1	0	1	0	0	1	1	1	2	0	2	0	0	2	0	0	0	2	1	1	1	2	0	2	2	0	1	2	1	0	1	2	1	1	0	2	0
131	1	1	0	0	0	1	2	2	1	0	1	0	1	0	0	0	0	0	1	1	1	0	2	0	0	1	0	0	0	2	0	1	1	2	0	2	1	0	1	1	0	0	0	2	0	2	1	0	0
132	1	0	0	0	0	1	1	2	1	1	1	0	0	0	0	0	0	1	1	1	1	0	1	0	0	0	0	1	2	2	0	0	1	1	1	2	2	0	1	1	0	0	1	2	0	0	0	2	0
133	0	1	0	0	0	0	2	1	2	1	0	0	0	0	0	0	0	0	2	2	0	0	2	0	0	2	0	0	0	2	0	1	1	0	2	0	0	1	0	1	0	0	0	1	0	0	1	0	1
134	0	1	0	0	0	1	1	1	1	0	1	1	2	0	2	0	0	0	0	0	1	0	2	0	0	0	0	1	1	2	0	0	2	2	0	2	2	0	2	0	1	0	0	1	0	0	0	2	0
135	1	2	0	0	0	0	1	1	1	1	1	0	2	0	0	0	0	2	0	1	2	0	2	0	0	0	0	0	0	2	1	1	2	1	0	2	2	2	0	0	0	0	1	2	1	0	0	0	0
136	1	0	0	0	0	1	1	1	1	1	2	1	1	0	1	0	0	1	0	0	2	0	2	0	0	0	0	0	1	1	0	0	0	2	1	1	1	0	1	1	0	0	0	1	1	1	0	2	0
137	1	1	0	0	0	0	2	1	1	1	1	0	0	0	0	0	0	1	0	0	2	0	2	0	0	0	0	2	2	2	0	2	2	0	1	2	2	0	1	1	0	0	0	2	0	0	0	2	0
138	0	2	0	0	0	0	0	2	0	0	2	0	0	0	0	0	0	0	0	0	1	0	2	0	0	1	0	2	2	2	0	0	1	2	0	2	1	0	1	1	0	1	0	1	0	1	0	2	0
139	0	2	0	0	0	0	2	1	2	1	0	0	2	0	1	0	0	1	1	1	1	0	2	0	0	1	0	0	1	2	0	2	2	1	1	1	1	0	0	0	0	0	1	2	1	1	0	2	0
140	1	0	0	0	0	0	2	1	1	1	0	0	1	0	1	0	0	0	0	0	2	0	1	1	1	2	0	0	1	2	1	1	1	1	1	1	1	0	1	1	0	0	0	1	0	0	0	1	1
141	1	1	0	0	0	0	2	1	1	0	1	0	0	0	0	0	1	0	1	1	2	1	2	0	0	1	0	1	1	2	0	2	2	1	2	2	1	1	0	1	0	0	0	1	0	1	0	1	0
142	0	1	0	0	0	0	1	2	0	0	1	1	1	0	1	0	0	0	0	0	2	0	1	1	1	1	0	1	1	2	1	0	1	1	1	2	0	0	1	1	0	0	0	2	1	0	0	1	0
143	1	2	0	0	0	0	2	1	2	2	0	1	2	0	2	0	1	1	0	1	2	1	2	0	0	0	0	2	2	1	0	0	2	1	0	2	1	0	1	1	0	0	0	1	0	1	0	1	1
144	1	1	0	0	0	0	1	1	1	1	0	0	0	0	0	0	0	1	1	1	1	1	1	1	1	1	0	1	2	2	0	2	2	0	1	1	2	0	1	0	0	0	0	1	0	0	0	1	0
145	0	0	0	0	0	0	2	2	1	1	1	1	1	0	1	0	1	0	1	1	2	1	2	0	0	0	0	0	0	2	0	2	2	2	0	2	1	0	0	1	0	0	0	2	1	0	0	1	0
146	1	1	0	0	0	0	2	2	2	1	0	1	1	0	1	0	0	0	2	1	1	0	1	0	0	0	0	1	1	2	0	1	2	0	1	2	1	0	0	2	0	2	0	2	1	0	1	0	0
147	1	1	0	0	0	1	2	1	1	1	0	0	0	0	1	1	0	0	1	1	2	0	1	1	1	1	0	0	0	1	0	0	1	2	0	2	1	0	2	0	0	0	2	2	2	1	0	1	0
148	0	1	0	0	0	0	1	1	2	1	0	2	2	0	2	0	0	1	1	0	2	1	1	1	1	1	0	0	1	2	0	2	2	0	1	1	1	0	1	1	1	0	1	2	1	0	0	1	1
149	1	0	1	0	0	1	1	1	1	1	1	0	0	0	0	0	0	0	1	1	2	1	2	0	0	0	0	0	1	2	0	0	0	2	0	2	2	0	2	0	0	0	0	2	0	0	0	2	0
150	1	2	0	0	0	0	1	2	0	0	1	0	0	0	0	0	0	1	0	0	2	0	1	0	0	1	0	0	1	1	0	1	2	0	1	2	1	0	0	1	0	0	0	2	0	2	1	1	0
151	1	1	0	0	0	0	1	1	1	1	1	0	0	0	0	0	0	0	0	0	2	1	2	0	0	1	0	0	0	1	0	0	0	2	0	2	1	0	1	1	0	1	0	1	1	0	0	2	0
152	1	1	0	0	0	0	1	1	1	1	1	1	1	0	1	0	0	1	0	0	2	0	2	0	0	0	0	0	0	1	0	2	2	0	0	2	2	1	0	1	0	1	0	1	0	1	0	2	0
153	1	1	0	0	0	1	1	2	2	2	0	0	2	0	0	0	0	0	1	1	2	1	1	0	0	0	0	0	1	2	0	1	2	1	0	2	1	1	0	1	0	0	0	1	1	1	0	1	0
154	0	0	0	0	0	0	2	1	2	2	0	0	0	0	0	0	0	0	1	0	1	0	1	0	0	0	0	0	0	2	1	1	1	2	1	1	1	0	0	2	0	2	0	2	0	1	0	2	0
155	1	1	0	0	0	1	1	1	1	1	1	0	1	0	0	0	0	0	1	1	2	1	2	0	0	0	0	2	2	1	0	1	1	1	0	2	1	0	1	1	0	0	0	1	0	1	0	1	0
156	1	1	0	0	0	0	1	2	1	1	1	0	2	1	0	1	0	1	0	0	1	0	2	0	0	0	0	1	0	0	1	1	2	2	1	2	2	1	0	1	0	1	0	2	0	1	0	0	0
157	0	1	0	0	0	0	2	1	2	2	0	0	0	0	0	0	0	2	1	1	2	0	2	0	0	0	0	2	2	2	2	2	2	0	1	2	0	0	0	2	0	0	0	2	1	0	0	1	1
158	0	1	0	0	0	0	1	2	0	0	0	1	1	1	0	1	0	0	0	0	1	0	2	0	0	0	0	1	1	2	0	1	2	1	1	2	2	1	1	1	1	0	0	2	0	1	0	0	1
159	0	2	0	0	0	0	1	1	1	1	1	1	1	0	1	0	0	2	1	1	2	0	1	0	0	0	0	0	0	2	0	0	1	1	0	2	1	0	1	1	0	0	0	0	0	1	0	1	1
160	0	2	0	0	0	0	1	2	1	1	1	0	2	0	1	0	0	0	1	1	1	0	1	0	0	0	0	0	0	2	0	2	2	1	2	2	1	1	0	2	0	0	0	2	0	1	0	2	0
161	0	2	1	0	0	0	1	1	1	1	1	0	0	0	0	0	0	1	1	0	2	1	2	0	0	1	0	1	1	2	1	1	1	1	0	2	2	0	1	1	0	0	0	1	0	0	0	2	0
162	0	1	0	0	0	0	2	0	2	2	0	0	0	0	0	0	0	2	1	1	2	1	2	0	0	0	0	0	1	2	0	1	1	0	2	1	2	1	0	2	1	0	0	0	0	1	0	1	1
163	0	0	0	0	0	1	1	1	1	1	1	0	1	0	1	0	0	2	1	1	2	0	2	0	0	0	1	0	0	2	0	0	0	2	0	2	2	1	1	0	0	0	0	2	0	1	0	0	1
164	1	1	1	1	1	1	2	2	1	1	1	0	0	0	1	1	0	1	0	0	2	0	2	1	1	2	0	0	0	2	1	0	0	1	2	2	2	0	2	0	1	0	0	1	0	1	0	2	0
165	1	0	0	0	0	1	2	2	1	1	1	0	2	1	0	1	0	0	1	1	1	0	2	0	0	1	0	1	1	2	0	1	1	0	2	1	0	1	0	1	0	0	0	2	0	1	0	1	0
166	0	1	0	0	0	0	2	1	1	0	0	0	0	0	0	0	0	1	0	0	2	0	1	0	0	0	0	1	0	1	1	1	1	1	1	1	0	0	1	1	0	0	0	1	1	0	0	1	1
167	0	2	0	0	0	0	2	1	2	2	0	0	0	0	0	0	0	0	1	1	2	1	1	1	1	1	0	1	1	2	0	1	1	1	1	1	1	1	0	0	0	0	0	1	0	1	1	0	0
168	0	2	0	0	0	0	2	0	1	1	0	0	1	1	0	1	0	1	1	0	2	2	0	1	1	1	0	1	1	2	2	0	0	1	0	2	0	0	1	1	0	0	1	2	1	1	0	2	0
169	0	1	0	0	0	0	2	1	2	2	0	1	1	1	0	1	1	1	1	1	1	0	1	0	0	1	0	0	1	2	0	1	2	1	1	1	0	0	1	1	0	1	0	2	1	0	0	2	0
170	0	1	0	0	0	0	1	2	1	1	1	0	1	0	1	0	0	1	0	0	2	0	0	0	0	0	0	1	0	1	2	0	0	2	0	2	1	0	1	2	1	0	0	1	0	1	0	0	1
171	0	1	0	0	0	1	2	1	1	0	0	0	0	0	0	0	0	0	1	0	2	0	1	0	0	0	0	2	2	2	1	2	2	1	1	2	1	0	0	2	0	1	1	2	0	1	0	1	1
172	1	2	0	0	0	0	2	1	2	2	0	1	1	0	1	0	0	0	1	1	2	1	1	1	1	2	0	0	0	2	1	0	0	1	0	2	1	0	2	0	0	0	1	2	1	1	0	1	1
173	1	2	0	0	0	0	2	2	1	0	1	0	1	0	0	0	0	0	0	0	2	0	1	0	0	0	0	0	0	2	1	2	2	0	1	2	1	0	0	1	0	0	0	1	0	1	0	2	0
174	0	1	0	0	0	0	1	2	0	0	1	2	2	0	2	0	0	0	0	0	1	0	2	0	0	0	0	0	0	2	0	0	1	1	0	2	2	1	1	1	1	0	0	1	1	1	0	1	1
175	0	2	0	0	0	0	2	2	1	0	0	1	2	0	2	0	0	2	2	2	0	0	2	0	0	0	0	0	0	2	0	1	1	2	1	2	0	0	0	2	0	0	0	1	2	1	0	1	1
176	1	2	0	0	0	0	2	1	2	2	0	1	1	0	1	0	0	0	1	1	2	1	2	0	0	1	1	2	2	2	1	2	1	2	0	2	1	0	1	1	0	0	2	2	2	1	0	2	0
177	1	1	0	0	0	0	2	2	2	1	0	1	1	0	1	0	0	1	0	0	0	0	1	0	0	0	1	0	1	2	0	1	1	1	1	1	2	1	1	0	0	0	0	1	0	0	0	1	1
178	1	1	0	0	0	0	1	1	2	2	0	1	2	0	2	0	0	0	0	0	1	1	2	0	0	0	0	0	1	2	0	2	2	1	0	2	1	0	0	1	0	0	2	2	1	1	0	1	1
179	1	2	0	0	0	0	1	1	1	1	0	0	1	0	1	1	0	0	0	0	1	0	2	0	0	0	0	0	0	1	0	1	1	1	1	1	1	0	0	2	0	0	0	1	0	1	1	1	0
180	1	0	0	0	0	1	1	1	1	0	1	0	0	0	0	0	0	1	0	0	2	0	2	0	0	1	0	1	1	1	1	1	2	2	0	2	0	0	0	1	0	0	0	0	1	1	1	0	0
181	0	2	0	0	0	0	2	0	2	2	0	0	1	0	0	0	0	1	0	0	2	1	2	0	0	0	0	0	0	1	0	0	1	1	1	2	2	0	2	0	1	0	0	2	0	1	1	0	0
182	0	1	0	0	0	1	2	1	1	0	0	0	0	0	0	0	0	1	1	0	2	0	2	0	0	1	0	0	0	2	2	0	1	2	1	2	2	1	1	1	1	0	1	1	1	2	0	2	0
183	0	0	0	0	0	1	1	2	1	0	1	0	0	0	1	1	0	0	0	1	1	0	2	0	0	0	1	0	0	1	0	1	2	1	1	2	0	0	0	2	0	0	0	2	0	0	0	2	0
184	1	1	0	0	0	0	2	0	2	2	0	2	2	0	2	0	0	0	0	0	0	0	1	0	0	0	0	1	1	1	1	2	2	1	1	1	2	1	1	1	1	0	0	2	1	0	0	1	0
185	1	1	0	0	0	0	2	2	1	0	0	0	0	0	0	0	0	1	1	1	1	1	2	0	0	0	1	0	1	2	0	2	1	2	0	2	2	0	1	2	1	0	0	1	0	1	1	0	0
186	0	1	0	0	0	0	2	0	2	2	0	2	2	1	1	1	1	1	1	1	1	0	2	0	0	0	0	2	2	2	1	2	2	1	1	2	0	0	0	2	0	0	0	1	0	0	0	0	1
187	0	0	0	0	0	0	2	2	2	0	0	1	1	1	0	1	0	0	1	1	1	0	0	0	0	0	1	0	1	2	0	2	2	1	2	1	1	0	1	1	0	1	0	2	1	0	1	0	0
188	1	1	0	0	0	0	2	2	1	1	0	1	1	0	1	0	0	2	1	1	1	0	1	0	0	1	0	2	2	1	1	1	1	2	0	2	1	1	0	1	0	0	0	1	0	0	0	1	0
189	0	0	0	0	0	0	2	0	2	2	0	1	1	0	1	0	0	0	1	1	2	1	2	0	0	0	0	1	0	1	1	1	1	2	0	2	1	0	1	0	0	0	2	2	2	0	0	2	0
190	0	1	0	0	0	0	1	1	1	0	1	0	0	0	1	1	1	2	2	2	2	0	1	0	0	0	0	0	0	2	1	1	1	2	0	2	2	0	1	0	0	0	0	0	2	2	0	0	1
191	0	2	0	0	0	0	1	2	0	0	1	0	0	0	1	1	1	1	1	1	1	0	2	0	0	1	0	2	2	2	1	1	2	1	1	1	1	0	0	0	0	0	0	2	0	2	0	2	0
192	1	0	0	0	0	1	1	2	1	0	1	0	0	0	0	0	0	0	0	0	1	0	2	0	0	0	1	0	0	2	1	1	1	0	1	1	1	0	1	1	0	0	0	1	0	0	0	1	1
193	1	1	0	0	0	1	2	1	1	1	0	0	1	0	0	0	0	1	1	1	1	1	2	0	0	0	0	1	2	1	0	1	1	1	1	1	0	0	0	1	0	0	0	0	0	1	0	1	1
194	1	1	0	0	0	0	1	1	1	1	1	0	0	0	0	0	0	0	1	1	2	1	1	1	1	1	0	1	2	2	0	1	1	1	1	1	2	0	1	1	0	0	1	1	1	2	0	1	0
195	0	2	1	0	0	0	2	2	2	2	0	1	1	0	1	0	0	1	0	0	2	0	1	0	0	0	1	1	1	2	0	1	0	0	1	1	2	0	2	0	1	0	0	2	0	0	0	1	0
196	0	2	0	0	0	0	1	1	1	1	1	1	2	0	1	0	0	2	0	0	2	2	0	1	1	1	0	1	1	2	2	0	0	2	0	2	2	1	1	0	0	0	0	1	0	1	0	2	0
197	1	0	0	0	0	0	0	2	0	0	2	0	0	0	0	0	0	1	1	1	1	2	0	1	1	1	0	0	1	2	1	1	1	2	0	2	0	0	1	1	0	0	0	1	0	0	0	2	0
198	0	2	1	0	0	0	1	2	1	1	1	0	1	0	0	0	0	1	1	1	2	0	2	0	0	1	0	0	0	2	2	0	0	2	0	2	2	0	1	1	1	0	1	1	1	1	0	2	0
199	1	1	0	0	0	0	1	2	1	0	1	0	0	0	0	0	0	0	2	2	1	0	2	0	0	1	0	1	2	2	1	2	2	1	1	1	2	0	1	1	0	0	1	1	1	2	0	0	0
200	1	2	1	0	0	0	2	0	1	1	1	1	2	0	1	0	0	0	0	0	2	0	2	0	0	0	0	0	0	2	1	2	2	1	1	1	1	1	0	0	0	0	0	2	0	2	0	2	0
201	0	1	0	0	0	0	1	1	1	1	0	1	2	0	1	0	0	0	1	1	2	0	2	0	0	0	0	0	0	2	1	1	2	0	2	1	0	0	0	2	0	0	1	1	1	1	0	1	0
202	0	2	0	0	0	0	2	0	2	2	0	1	2	1	0	1	0	1	0	1	1	1	2	0	0	0	0	0	0	1	0	1	2	0	2	1	0	0	0	1	0	0	0	2	0	1	0	2	0
203	1	1	0	0	0	0	2	1	2	2	0	0	0	0	0	0	0	0	1	1	2	1	2	0	0	0	0	1	1	1	0	0	1	2	0	2	1	0	0	2	0	0	0	2	0	0	0	1	1
204	0	0	0	0	0	0	2	0	2	2	0	2	2	1	1	1	0	1	1	1	1	1	2	0	0	1	0	1	2	1	0	0	0	2	0	2	2	0	2	0	0	0	0	0	1	0	1	1	0
205	0	1	0	0	0	0	0	2	1	1	0	0	0	0	0	0	0	1	1	0	2	0	2	0	0	0	0	1	1	1	0	1	1	1	0	2	2	0	1	0	0	0	0	1	1	0	0	1	0
206	1	0	0	0	0	0	2	2	2	1	0	0	0	0	0	0	0	1	0	0	2	0	2	0	0	0	0	0	2	2	0	0	0	2	1	1	1	0	1	1	0	0	2	2	2	1	0	1	1
207	1	1	0	0	0	0	1	2	1	1	1	0	0	0	0	0	0	1	0	0	2	1	1	1	1	1	0	1	1	1	0	1	1	2	1	2	0	0	0	1	0	0	0	2	0	2	1	1	0
208	0	2	0	0	0	0	1	1	1	1	2	0	0	0	0	0	0	0	1	1	2	0	2	0	0	0	0	1	1	2	2	0	1	0	1	2	1	1	0	1	0	0	0	1	0	0	0	1	0
209	1	1	0	0	0	0	2	2	2	1	0	0	0	0	0	0	0	2	1	1	1	0	2	0	0	0	0	0	0	2	0	1	1	2	1	1	1	0	0	0	0	0	0	0	2	2	0	1	1
210	1	1	0	0	0	1	2	1	1	1	0	1	1	0	1	0	0	0	0	0	2	1	1	0	0	0	0	0	0	1	1	1	2	0	1	2	1	0	1	2	1	1	0	2	1	0	0	2	0
211	0	0	0	0	0	0	2	1	2	2	0	0	1	0	0	0	0	2	0	0	2	0	2	0	0	1	1	1	1	1	0	1	0	2	0	2	2	0	1	1	0	0	1	2	0	0	1	0	0
212	1	0	0	0	0	1	1	1	2	2	0	0	0	0	0	0	0	1	0	0	2	2	0	1	1	1	0	0	0	2	0	1	2	1	1	2	0	0	0	2	0	0	1	2	1	0	0	1	0
213	0	1	0	0	0	0	2	2	1	0	1	0	0	0	0	0	0	0	1	0	2	1	2	0	0	0	0	1	1	2	0	1	0	0	0	2	0	0	1	1	0	0	0	2	1	1	0	2	0
214	1	0	1	0	1	0	2	0	2	1	0	1	2	1	0	1	1	2	1	1	2	0	2	0	0	0	1	0	0	1	0	0	0	2	0	2	1	1	0	2	1	0	0	1	1	1	0	1	0
215	1	1	0	0	0	0	2	1	2	1	0	0	0	0	0	0	0	0	0	0	2	1	1	1	1	1	0	1	1	2	1	0	1	2	0	2	1	0	0	1	0	1	0	2	1	0	0	1	0
216	1	1	0	0	0	0	2	0	2	2	0	1	2	0	2	0	0	1	0	0	1	1	1	1	1	1	0	1	1	2	1	1	2	1	1	2	0	0	0	2	0	2	0	2	0	1	0	1	1
217	0	0	0	0	0	1	1	2	0	0	1	0	0	0	0	0	0	2	0	0	2	0	2	0	0	0	1	0	0	2	0	1	1	1	1	1	1	1	0	1	0	0	0	2	0	1	0	1	1
218	1	2	0	0	0	0	2	1	1	1	0	0	2	0	1	1	0	0	1	1	2	0	2	0	0	0	0	0	0	2	1	0	0	1	2	2	2	0	1	1	0	2	0	2	1	0	0	1	0
219	1	2	0	0	0	0	1	1	2	2	1	0	0	0	0	0	0	0	0	0	2	0	2	0	0	0	0	0	0	1	1	1	1	1	1	0	0	1	0	1	0	0	0	1	0	0	0	1	0
220	1	2	0	0	0	0	2	1	1	0	1	1	2	1	1	1	0	0	1	1	1	0	2	0	0	0	0	1	1	1	1	1	1	1	1	1	0	0	0	2	0	0	0	2	1	0	0	1	0
221	0	1	0	0	0	0	2	1	2	2	0	0	1	0	1	0	0	0	0	0	2	1	2	0	0	0	0	1	1	2	0	0	1	1	1	2	1	0	1	1	0	0	0	1	0	1	0	1	1
222	0	1	0	0	0	0	2	2	1	1	0	0	2	0	1	0	0	2	1	1	2	0	0	0	0	0	0	0	1	2	0	2	2	1	1	1	2	0	0	1	0	2	0	2	1	0	0	2	0
223	1	2	0	0	0	0	2	1	2	2	0	1	1	0	0	0	0	1	0	0	2	0	1	0	0	0	0	0	0	2	1	2	2	2	0	2	2	0	1	0	0	0	1	2	1	0	1	0	0
224	0	0	0	0	0	0	1	2	0	0	2	0	0	0	0	0	0	1	2	2	1	0	2	0	0	0	0	0	0	2	0	1	1	2	0	2	0	1	0	1	0	0	0	2	0	1	1	0	1
225	1	2	0	0	0	0	0	1	1	1	1	1	1	0	1	0	0	0	1	1	2	1	2	0	0	0	0	2	2	2	2	0	1	2	0	2	0	0	0	1	0	0	1	2	1	1	0	1	0
226	0	2	0	0	0	0	2	2	2	1	0	1	2	0	2	1	0	0	1	1	1	0	2	0	0	0	0	1	1	0	0	2	2	0	2	0	2	0	2	0	1	0	1	2	2	0	0	0	2
227	0	0	0	0	0	1	1	1	1	1	1	0	0	0	0	0	0	1	0	0	2	1	1	0	0	0	0	0	0	2	1	2	2	0	2	0	1	0	1	1	0	0	1	1	1	1	0	2	0
228	1	0	0	0	0	1	2	1	2	1	0	0	0	0	0	0	0	1	0	0	2	0	2	0	0	0	0	0	1	1	0	0	1	2	0	2	2	1	0	0	0	0	1	2	0	1	0	1	0
229	0	1	0	0	0	1	2	2	1	0	1	1	2	0	1	0	0	0	1	1	2	1	1	0	0	0	0	0	1	2	0	0	0	1	2	2	2	0	1	0	0	0	0	2	1	1	0	2	0
230	1	1	0	0	0	0	2	1	2	1	0	0	0	0	0	0	0	0	1	1	1	2	0	1	1	1	1	1	1	2	0	2	2	1	1	1	1	0	0	2	0	0	0	2	0	2	0	2	0
231	0	2	0	0	0	0	0	1	1	1	1	1	2	0	1	0	0	1	0	0	1	1	2	0	0	0	0	0	1	1	0	2	2	0	2	0	1	1	0	0	0	1	0	1	1	0	0	1	0
232	0	1	2	0	1	0	1	1	1	1	0	1	1	0	1	0	0	0	1	1	2	0	2	0	0	1	0	0	1	2	0	1	1	1	1	1	1	0	1	1	0	0	0	1	0	1	0	2	0
233	0	0	0	0	0	0	2	1	2	2	0	0	2	0	0	0	0	0	0	0	1	0	2	0	0	0	0	0	0	2	0	1	1	1	1	2	1	0	1	2	1	0	0	2	1	0	0	2	0
234	0	2	0	0	0	0	2	2	2	0	0	0	0	0	0	0	0	1	2	1	1	0	1	1	1	1	0	1	1	2	0	2	2	0	1	1	1	1	0	1	0	0	1	1	1	0	0	0	0
235	1	0	0	0	0	0	2	2	1	0	0	0	1	0	0	0	0	0	1	1	2	0	1	0	0	0	0	0	0	2	1	1	1	2	0	2	2	1	0	2	1	0	1	1	1	1	1	1	0
236	1	2	0	0	0	0	2	2	2	0	1	0	0	0	0	0	0	1	2	1	1	0	2	0	0	0	0	0	1	2	0	1	2	1	0	2	2	1	1	0	0	0	1	1	1	0	0	2	0
237	1	1	1	1	1	1	1	1	1	0	1	0	0	0	1	1	0	1	0	0	2	1	2	0	0	1	0	1	1	2	0	1	1	1	1	1	2	0	1	1	0	0	1	1	1	1	0	2	0
238	1	1	0	0	0	0	1	2	1	1	1	0	2	0	2	0	0	0	0	0	2	1	0	1	1	1	0	1	1	2	0	1	2	1	2	1	1	0	1	1	1	0	1	1	1	0	0	2	0
239	0	2	1	0	0	0	1	2	1	1	1	0	0	0	0	0	0	0	1	1	2	0	2	0	0	1	0	0	0	2	1	0	0	1	1	1	2	0	2	0	0	1	0	2	2	0	0	0	0
240	0	1	0	0	0	1	2	2	2	1	0	1	1	0	1	0	0	1	0	0	2	1	2	0	0	0	0	1	1	1	0	1	1	1	0	2	1	0	0	1	0	0	1	1	1	2	0	2	0
241	0	0	0	0	0	1	2	2	1	1	0	1	1	0	1	0	0	1	0	0	2	0	2	0	0	0	0	0	1	2	0	2	2	0	0	2	2	1	0	1	0	0	2	2	2	1	0	2	0
242	1	1	0	0	0	0	1	1	2	2	0	0	1	1	0	0	0	0	1	1	2	0	2	0	0	0	0	2	1	2	1	2	2	0	1	1	1	0	1	1	1	0	1	2	2	1	0	1	1
243	1	0	0	0	0	0	2	2	1	1	0	0	0	0	0	0	1	1	0	0	2	0	2	0	0	0	1	2	2	2	1	1	1	1	1	1	1	0	1	1	0	0	1	1	1	1	0	1	1
244	0	2	0	0	0	0	2	1	2	2	0	0	1	0	0	0	0	1	1	1	2	1	2	0	0	0	0	1	1	2	2	1	0	0	0	2	2	0	2	0	0	1	0	1	1	1	0	2	0
245	0	2	0	0	0	0	2	1	2	2	0	0	0	0	0	0	0	1	0	0	2	0	2	0	0	2	0	0	0	1	0	0	1	0	1	2	2	0	0	1	0	0	0	1	0	1	0	1	0
246	1	1	0	0	0	1	2	2	1	0	0	0	1	0	0	0	0	0	1	1	2	0	1	0	0	0	0	0	0	2	1	1	1	1	2	1	0	0	1	1	1	0	1	1	1	1	0	1	0
247	1	2	0	0	0	0	2	1	1	1	0	0	0	0	0	0	0	0	0	0	2	0	0	0	0	0	0	0	1	2	1	2	2	1	2	2	2	0	1	1	0	0	1	2	1	1	0	2	0
248	1	2	1	0	0	0	1	2	0	0	1	0	0	0	0	0	0	1	2	1	0	1	1	0	0	0	0	1	0	1	1	1	0	0	1	1	2	1	1	1	1	0	0	1	0	1	0	2	0
249	0	1	0	0	0	0	1	2	0	0	1	0	0	0	0	0	0	0	0	0	2	1	0	0	0	0	0	0	0	2	0	0	1	1	0	2	0	0	0	1	0	0	0	2	1	0	0	2	0
250	0	2	1	1	1	1	2	2	0	0	1	0	0	0	0	0	0	0	0	0	1	0	2	0	0	1	0	0	0	1	1	0	1	1	0	2	1	0	1	1	0	0	1	2	1	0	0	2	0
251	1	2	0	0	0	0	2	2	2	1	0	1	1	0	1	0	0	1	1	0	2	0	2	0	0	0	0	0	1	2	0	0	1	2	0	2	2	0	1	1	0	0	1	2	2	1	0	2	0
252	0	0	0	0	0	1	1	1	1	1	1	1	1	0	1	0	0	2	1	1	2	0	2	0	0	0	1	1	1	2	0	1	1	0	1	2	0	0	0	1	0	0	0	1	0	0	0	2	0
253	0	2	0	0	0	0	1	2	1	1	0	0	1	0	1	0	0	2	2	2	0	0	2	0	0	1	0	0	0	2	0	2	2	1	0	2	1	1	0	0	0	0	0	0	1	1	0	2	0
254	0	2	0	0	0	0	1	2	0	0	2	0	1	0	0	0	0	1	2	2	1	1	1	0	0	1	0	0	2	2	0	2	1	1	0	2	0	0	0	1	0	0	1	1	1	1	1	1	0
255	0	1	0	0	0	1	2	0	2	2	0	1	2	0	2	0	0	0	1	0	1	1	2	0	0	0	0	0	0	1	0	1	1	1	0	2	1	0	0	1	0	0	0	2	0	1	0	2	0
256	0	2	0	0	0	0	1	2	0	0	1	1	2	0	2	0	0	0	0	0	2	1	1	0	0	0	0	1	1	2	1	2	2	2	0	2	1	0	0	2	0	0	0	2	1	0	0	1	0
257	1	0	0	0	0	0	2	2	1	1	0	0	0	0	0	0	0	1	0	1	1	1	0	1	1	1	0	1	1	1	1	0	0	2	0	2	2	0	2	0	0	0	0	2	1	2	0	2	0
258	1	2	1	0	0	0	2	1	1	0	0	0	1	0	0	0	0	0	1	1	1	0	2	0	0	0	1	0	1	2	0	2	1	1	0	2	0	0	0	2	0	0	1	2	1	0	1	0	0
259	1	1	0	0	0	0	1	0	2	2	0	1	1	0	1	0	0	0	0	0	2	0	2	0	0	0	0	0	1	2	0	0	0	1	0	2	2	0	2	1	1	1	0	1	1	1	0	2	0
260	0	2	0	0	0	0	1	2	1	1	1	1	2	0	2	0	0	1	0	0	2	0	2	0	0	0	0	0	1	1	0	1	2	2	0	2	1	0	0	2	0	0	0	0	1	1	0	2	0
261	1	1	0	0	0	0	2	2	1	1	0	1	2	0	2	1	0	0	1	1	2	1	2	0	0	0	0	1	1	1	1	1	1	1	1	1	1	0	0	0	0	1	0	1	0	1	0	2	0
262	1	2	0	0	0	0	2	2	1	1	0	0	0	0	1	1	0	0	0	0	2	0	2	0	0	0	0	0	0	2	0	0	0	2	0	2	1	0	0	1	0	2	0	2	1	0	0	2	0
263	1	0	0	0	0	2	1	1	1	1	1	0	2	0	1	1	0	0	0	0	2	0	1	0	0	0	0	0	1	2	0	1	0	2	0	2	1	0	1	1	0	0	0	1	1	1	0	2	0
264	1	0	0	0	0	0	2	1	2	1	0	0	0	0	1	1	0	1	0	0	2	0	2	0	0	0	0	0	1	2	0	1	1	0	2	0	0	0	0	1	0	0	0	1	1	1	0	2	0
265	1	2	0	0	0	0	2	1	2	1	0	0	0	0	0	0	0	2	0	0	1	0	2	0	0	0	0	0	0	2	0	1	1	1	0	2	0	1	0	1	0	0	0	1	0	1	0	1	0
266	0	2	0	0	0	0	2	1	2	1	0	0	1	0	0	0	0	0	1	1	2	1	1	1	1	1	0	0	1	2	0	0	0	1	1	1	2	2	0	0	0	0	0	1	0	0	0	1	0
267	0	1	0	0	0	0	2	1	1	1	0	2	2	0	2	0	0	1	1	0	2	0	2	0	0	0	0	0	1	2	0	0	1	2	0	2	2	0	1	0	0	0	1	2	1	0	0	1	0
268	1	1	0	0	0	0	1	2	1	1	0	0	1	0	0	0	0	1	0	0	2	0	2	0	0	0	0	0	0	2	0	2	2	0	1	1	1	0	0	1	1	0	0	0	1	0	0	2	0
269	0	2	0	0	0	0	2	1	1	1	0	0	1	0	0	0	0	1	1	1	2	0	2	0	0	0	0	1	2	2	0	1	1	2	0	2	2	0	2	0	0	0	0	1	1	1	0	1	1
270	1	2	1	0	0	0	1	2	1	0	1	0	0	0	0	0	0	0	0	0	2	0	2	0	0	0	0	0	1	2	0	1	2	2	1	2	0	0	1	0	0	1	0	1	1	1	0	0	0
271	1	2	0	0	0	0	2	1	2	1	0	0	0	0	0	0	0	1	0	0	1	1	0	1	1	1	0	0	0	2	0	1	1	2	1	2	2	0	1	1	0	0	0	1	0	1	1	1	0
272	0	1	0	0	0	0	2	1	2	1	0	1	1	0	1	0	0	1	0	1	1	0	2	0	0	0	1	0	0	2	1	1	2	1	0	2	1	0	2	0	1	0	0	2	0	1	1	1	0
273	0	0	0	0	0	1	2	2	0	0	0	0	1	0	0	0	0	0	1	1	1	0	2	0	0	0	0	0	0	1	0	0	0	2	0	2	2	0	1	0	0	0	0	1	0	0	0	1	0
274	1	0	0	0	0	0	1	1	1	1	1	0	0	0	0	0	0	0	0	0	2	0	2	0	0	0	0	0	0	2	0	1	1	2	1	2	2	0	1	1	0	1	0	2	1	0	0	0	0
275	0	1	1	0	0	0	1	2	1	1	1	0	0	0	0	0	0	0	0	0	1	0	2	0	0	0	0	0	0	2	0	1	1	1	0	2	2	0	1	0	0	1	0	1	1	1	0	2	0
276	0	1	0	0	0	0	2	2	1	0	0	0	1	0	0	0	0	0	0	1	2	0	2	0	0	0	0	1	1	2	2	2	1	1	0	2	1	0	1	1	0	0	0	1	0	0	0	2	0
277	1	2	0	0	0	0	2	0	1	1	1	0	0	0	0	0	0	0	0	0	2	2	1	1	1	1	0	0	0	1	0	1	1	1	1	2	1	0	0	1	0	0	2	2	2	0	0	2	0
278	1	1	0	0	0	0	2	2	1	0	0	0	0	0	0	0	0	0	0	0	1	1	1	0	0	0	0	0	0	1	1	2	2	0	1	1	0	1	0	1	0	0	0	2	1	0	0	1	1
279	1	0	0	0	0	1	2	1	1	0	0	0	0	0	0	0	0	1	1	1	1	0	2	0	0	0	0	0	0	2	0	1	1	1	1	1	0	1	0	1	0	0	0	1	0	0	0	1	0
280	1	1	0	0	0	0	2	0	1	1	1	0	0	0	0	0	0	0	0	0	1	1	2	0	0	0	1	0	1	2	0	1	0	0	1	1	2	0	2	0	1	0	0	2	0	0	0	0	0
281	0	1	0	0	0	0	1	2	1	1	1	0	0	0	0	0	0	0	0	0	1	1	2	0	0	0	0	1	2	2	1	2	2	1	2	1	1	0	0	1	0	0	1	2	1	0	0	1	0
282	0	1	0	0	0	0	1	1	1	1	1	1	0	0	0	0	0	1	1	1	1	0	2	0	0	0	0	0	1	2	0	1	2	1	1	1	1	1	0	0	0	0	0	1	0	0	0	2	0
283	1	0	0	0	0	0	2	0	2	2	0	0	0	0	0	0	0	2	2	2	0	1	0	1	1	1	0	1	1	2	0	1	2	1	1	2	1	1	0	0	0	0	0	2	0	2	0	2	0
284	1	2	0	0	0	0	1	1	1	1	1	1	2	0	2	0	0	0	0	0	2	1	2	0	0	0	0	1	1	2	0	0	0	2	0	2	2	0	2	1	0	0	0	2	0	2	1	1	0
285	0	1	0	0	0	1	0	2	1	1	0	0	0	0	0	0	0	0	1	1	2	0	1	0	0	0	0	1	2	2	1	0	0	1	0	2	1	0	0	2	0	0	0	1	1	0	1	1	0
286	0	1	0	0	0	0	1	1	2	2	1	0	0	0	0	0	0	0	0	0	0	1	2	0	0	0	0	0	0	1	1	0	1	2	0	2	1	1	0	1	0	0	1	1	1	2	0	0	0
287	0	1	0	0	0	0	2	1	2	1	0	0	1	0	0	0	0	0	2	2	1	0	2	0	0	0	0	0	1	2	0	2	2	0	1	1	2	0	1	1	0	0	0	1	1	1	0	1	0
288	0	1	0	0	0	1	2	1	1	1	0	0	1	0	0	0	0	1	2	1	1	0	2	0	0	0	0	0	0	1	0	1	1	1	0	2	2	0	2	0	1	2	0	2	1	0	0	0	1
289	1	1	0	0	0	0	0	2	0	0	1	0	0	0	0	0	0	0	1	1	1	1	1	1	1	2	0	1	1	2	2	1	1	1	1	1	2	1	1	1	0	0	1	1	1	0	1	1	0
290	1	1	0	0	0	0	2	2	2	0	1	1	1	0	1	0	0	0	1	1	1	0	2	0	0	0	0	0	0	2	0	2	2	1	1	1	1	0	0	0	0	0	1	1	1	1	1	1	0
291	1	2	0	0	0	0	2	1	2	2	0	0	0	0	0	0	0	1	0	0	2	0	2	0	0	0	0	0	1	2	0	1	1	0	2	2	0	0	1	1	0	0	0	1	1	1	0	2	0
292	1	0	0	0	0	0	1	2	1	0	1	1	1	0	1	0	0	2	1	1	2	0	2	0	0	0	0	0	0	2	1	0	0	1	1	1	1	1	0	1	0	0	1	1	1	1	0	1	1
293	1	2	0	0	0	0	2	2	2	1	0	1	1	0	1	0	0	0	0	0	2	0	2	0	0	0	0	0	1	2	0	2	1	1	0	2	2	0	1	1	0	0	0	1	0	1	0	0	1
294	1	2	0	0	0	0	1	1	1	0	1	1	1	0	1	0	0	1	0	0	2	0	1	1	1	1	0	0	0	1	1	2	2	2	0	2	0	0	0	2	0	0	1	2	0	0	0	2	0
295	0	0	0	0	0	0	1	1	2	2	0	1	1	0	1	0	0	2	1	1	2	0	1	1	1	1	0	1	1	1	1	0	2	2	0	2	1	1	0	2	0	1	1	2	1	0	0	0	2
296	1	2	1	0	0	1	2	2	2	2	0	0	1	0	1	0	0	1	2	1	2	0	2	0	0	0	0	2	2	2	1	1	1	1	0	2	2	1	0	0	0	0	0	0	1	1	0	1	0
297	1	1	0	0	0	0	1	1	2	2	0	1	2	0	2	1	1	1	1	0	1	0	2	0	0	0	1	0	1	2	0	1	1	1	1	1	2	0	1	2	1	1	0	2	0	1	0	0	0
298	0	1	0	0	0	1	1	2	0	0	1	1	1	0	1	0	0	1	2	2	1	0	1	0	0	0	0	0	0	1	1	1	1	2	0	2	2	1	1	0	0	1	0	1	1	1	0	1	0
299	0	1	0	0	0	0	2	2	0	0	0	1	1	0	1	0	0	1	1	1	0	0	2	0	0	0	0	1	1	2	0	0	0	1	0	2	0	0	0	2	0	0	0	1	1	1	0	1	1
300	0	2	1	0	0	0	1	2	0	0	1	0	0	0	1	1	0	0	0	0	2	1	2	0	0	0	0	1	1	1	1	0	0	1	1	1	2	1	0	1	0	0	1	2	1	0	0	0	0
301	1	0	0	0	0	1	2	2	1	0	1	0	1	0	0	0	0	0	0	0	2	0	2	0	0	1	0	2	2	2	0	1	1	2	0	2	1	0	0	1	0	0	0	2	0	0	0	2	0
302	0	0	0	0	0	0	1	0	2	2	0	0	0	0	0	0	0	0	1	1	2	0	2	0	0	0	0	2	2	2	1	1	1	1	0	2	1	0	1	1	0	0	0	1	0	0	0	1	1
303	1	1	0	0	0	0	2	2	1	1	0	0	0	0	0	0	0	0	1	1	2	0	2	0	0	0	1	0	0	1	0	1	2	0	0	2	2	1	1	1	1	0	0	2	0	0	0	2	0
304	0	1	1	0	0	0	1	1	2	2	0	0	0	0	0	0	0	0	1	1	2	0	2	0	0	0	0	0	0	2	0	0	2	1	0	2	1	0	1	1	1	0	0	2	1	0	0	1	1
305	0	1	0	0	0	0	2	2	1	1	1	0	0	0	0	0	0	0	1	1	2	1	2	0	0	0	0	2	2	2	0	1	1	0	1	1	2	0	1	0	0	0	0	2	0	1	0	2	0
306	0	0	0	0	0	0	2	2	1	1	0	0	1	0	0	0	0	0	0	0	2	0	1	1	1	2	0	0	0	2	1	2	1	2	0	2	0	0	0	1	0	0	1	1	0	0	0	2	0
307	0	0	0	0	0	0	0	2	1	1	0	1	1	0	1	0	0	1	0	0	2	1	2	0	0	0	0	0	1	2	0	2	2	0	2	0	2	0	2	1	1	0	1	2	1	0	0	1	1
308	0	1	0	0	0	0	2	2	1	1	0	1	2	1	1	1	0	1	1	1	2	0	2	0	0	1	0	0	0	1	0	1	1	1	0	2	2	0	1	1	0	0	0	2	0	2	0	1	1
309	1	0	0	0	0	2	2	2	2	1	0	0	1	0	0	0	0	2	0	1	2	0	1	0	0	0	0	2	2	2	2	2	2	1	2	1	2	1	1	0	0	2	0	2	1	0	0	2	0
310	1	2	1	0	1	0	1	1	1	1	1	0	0	0	1	1	0	0	0	0	0	1	0	1	1	1	0	1	1	2	1	1	2	2	0	2	1	0	1	1	0	0	0	1	0	0	0	1	0
311	0	1	0	0	0	0	1	1	1	1	1	0	0	0	0	0	0	1	1	1	2	0	2	0	0	0	0	0	0	2	1	2	2	2	0	2	2	1	1	1	0	0	0	2	0	1	0	2	0
312	1	1	0	0	0	1	1	2	0	0	0	1	1	0	1	0	0	0	0	0	1	1	2	0	0	0	0	1	1	2	1	1	1	1	0	2	2	0	1	1	0	0	1	2	1	1	0	0	1
313	0	2	0	0	0	0	2	1	1	0	0	0	0	0	0	0	0	0	1	1	1	2	2	0	0	0	0	0	0	2	0	1	1	0	0	1	1	0	0	2	0	0	0	1	1	1	0	1	1
314	0	1	0	0	0	0	1	2	1	1	1	1	1	0	1	0	0	0	1	1	1	0	1	0	0	0	0	1	1	2	1	1	1	0	1	1	0	0	0	1	0	0	0	2	0	0	0	0	1
315	1	1	0	0	0	0	2	2	1	1	0	0	0	0	0	0	0	2	1	1	1	0	2	0	0	0	0	0	0	1	0	1	2	1	1	2	1	0	0	1	0	1	0	2	1	0	0	1	0
316	0	0	0	0	0	0	2	0	2	2	0	0	1	0	0	0	0	0	0	0	2	1	2	0	0	0	0	1	1	1	1	2	2	2	0	2	2	0	2	0	0	0	2	2	2	1	0	2	0
317	1	1	0	0	0	0	2	2	1	1	1	1	2	1	1	1	0	1	1	1	1	0	2	0	0	0	0	0	0	2	0	0	2	0	2	2	1	0	0	2	0	0	0	1	0	0	0	2	0
318	0	1	0	0	0	0	1	2	1	0	1	0	0	0	0	0	0	0	1	0	2	0	2	0	0	0	0	0	0	2	1	2	1	1	0	2	2	1	1	0	0	0	0	1	0	0	0	2	0
319	1	1	0	0	0	0	1	2	1	0	1	1	2	0	2	0	0	0	1	1	0	1	2	0	0	1	0	0	0	1	0	1	1	1	1	2	2	1	0	0	0	1	0	1	1	0	0	1	0
320	0	0	0	0	0	0	2	0	2	2	0	0	2	0	1	1	0	1	1	0	0	0	2	0	0	0	0	1	1	2	1	1	1	2	0	2	1	0	0	2	0	0	1	1	1	1	0	1	1
321	0	0	0	0	0	0	2	2	1	1	1	0	0	0	0	0	0	1	0	0	2	0	2	0	0	0	0	1	1	2	0	2	2	1	1	2	0	0	1	1	0	0	1	2	2	0	0	0	1
322	1	1	0	0	0	0	2	1	2	2	0	1	2	1	0	1	0	1	1	1	0	0	1	0	0	0	0	0	1	2	0	1	1	1	0	2	0	0	1	0	0	0	1	2	2	1	0	1	0
323	1	2	0	0	0	0	2	2	1	0	0	0	0	0	0	0	0	1	0	1	2	1	2	0	0	0	0	0	0	2	0	1	1	2	0	2	1	0	2	0	0	0	0	1	0	1	0	1	0
324	0	1	1	0	0	1	2	1	1	1	0	1	1	0	1	0	0	1	0	1	1	0	2	0	0	1	0	0	0	2	0	1	2	1	1	1	1	0	1	1	0	2	0	2	1	0	0	1	0
325	1	1	0	0	0	0	1	1	2	2	0	2	2	0	2	0	0	2	1	1	2	1	2	0	0	0	0	1	2	2	0	0	0	1	1	1	2	0	1	0	0	0	0	2	0	2	0	2	0
326	0	1	0	0	0	0	2	2	2	0	0	0	0	0	0	0	0	1	1	0	1	0	2	0	0	0	0	0	0	1	0	2	2	0	0	2	1	0	0	2	0	0	0	2	0	1	0	1	1
327	1	1	0	0	0	1	2	1	1	1	1	0	0	0	0	0	0	1	2	2	1	1	2	0	0	0	0	0	0	1	1	2	2	1	2	1	2	0	2	0	0	0	0	1	1	1	0	1	0
328	1	1	0	0	0	0	1	2	1	1	1	2	2	0	2	0	0	2	2	2	0	1	1	1	1	1	0	0	2	2	0	1	1	2	0	2	1	0	0	2	0	0	2	2	1	1	0	1	0
329	1	1	0	0	0	1	2	0	2	1	1	1	0	0	0	0	0	1	0	0	2	0	1	1	1	1	0	1	1	1	1	1	2	1	2	1	0	0	0	2	0	2	0	2	0	0	0	0	0
330	0	2	0	0	0	0	2	1	1	1	0	0	1	0	0	0	0	0	0	0	2	0	0	0	0	0	0	1	1	2	1	1	1	1	1	1	1	0	0	2	0	1	0	2	1	0	0	1	0
331	1	2	0	0	0	0	2	2	1	1	0	1	2	0	1	0	0	1	0	0	2	0	2	0	0	0	0	0	0	2	2	1	1	2	0	2	1	0	0	1	1	0	0	1	0	0	0	1	0
332	1	1	0	0	0	1	2	1	2	1	0	0	1	0	2	1	0	1	1	1	1	1	2	0	0	0	0	0	0	2	1	1	1	1	1	1	1	1	0	1	0	0	0	2	0	1	0	2	0
333	0	0	1	0	1	0	1	2	1	0	1	0	1	0	1	0	0	0	1	1	0	0	2	0	0	0	0	0	1	2	0	1	2	0	0	2	1	0	2	0	0	1	0	1	1	0	0	1	0
334	1	1	1	0	0	0	1	1	1	1	0	1	1	0	1	0	0	0	1	1	2	1	2	0	0	0	0	1	1	2	1	2	2	1	1	2	1	0	1	2	1	1	1	2	1	0	0	2	0
335	0	1	0	0	0	1	2	1	2	2	0	1	1	0	1	0	0	1	0	0	2	0	2	0	0	0	0	0	0	1	0	0	1	1	1	2	1	0	0	2	0	0	0	1	0	1	0	2	0
336	1	1	0	0	0	0	2	1	2	2	0	0	1	0	1	0	0	0	0	0	1	1	2	0	0	1	0	1	1	1	1	2	2	1	0	2	0	0	0	2	0	0	1	2	1	0	0	2	0
337	1	0	0	0	0	2	2	2	1	1	1	0	0	0	0	0	0	0	2	1	1	1	0	1	1	1	0	2	2	2	1	1	2	2	0	2	2	1	0	1	0	0	0	0	2	1	0	1	0
338	1	2	0	0	0	0	2	0	1	1	1	0	0	0	0	0	0	0	1	1	0	0	1	0	0	0	0	0	1	2	0	2	2	0	1	1	1	0	1	1	0	0	0	2	0	0	0	2	0
339	0	1	0	0	0	1	2	1	2	2	0	0	1	0	1	0	0	0	0	0	1	0	1	0	0	0	0	1	1	2	0	1	2	1	0	2	2	0	1	1	0	0	1	1	1	1	0	2	0
340	0	0	0	0	0	1	2	2	2	0	1	2	2	0	2	0	1	0	1	1	2	0	2	0	0	0	0	1	0	0	1	1	2	2	0	2	1	0	0	1	0	0	2	2	1	1	1	1	0
341	1	0	0	0	0	0	1	2	1	0	1	0	1	0	0	0	1	2	2	2	2	1	1	1	1	1	0	2	2	1	1	2	2	2	0	2	1	0	2	0	1	0	0	1	0	1	0	1	0
342	1	1	0	0	0	0	1	1	2	1	0	0	0	0	0	0	0	0	1	1	1	0	2	0	0	1	0	0	0	2	1	1	2	1	1	2	2	1	1	1	1	0	0	1	1	1	0	1	1
343	0	1	0	0	0	0	1	1	1	1	1	0	0	0	0	0	1	1	0	0	2	0	1	0	0	0	0	0	0	2	0	1	1	2	0	2	1	1	0	1	0	0	2	2	1	1	0	1	0
344	0	1	0	0	0	0	2	1	2	2	0	0	0	0	0	0	0	0	0	0	1	0	2	0	0	0	0	0	2	2	0	0	2	0	1	2	2	0	1	2	1	0	1	2	0	0	0	1	1
345	0	1	0	0	0	1	1	2	0	0	0	0	0	0	0	0	0	1	0	1	1	1	2	0	0	0	0	2	2	2	1	1	1	1	0	2	1	0	0	2	0	0	0	2	0	1	0	0	1
346	0	2	0	0	0	0	2	2	2	1	0	0	0	0	0	0	0	0	0	0	0	0	2	0	0	0	0	0	2	2	0	2	2	0	1	1	1	0	2	0	1	0	1	1	1	0	0	2	0
347	0	2	0	0	0	0	2	0	2	2	0	0	1	0	1	1	0	0	2	1	2	0	2	0	0	0	0	1	1	2	1	1	2	1	1	1	1	1	0	0	0	0	1	2	1	0	0	1	0
348	0	2	0	0	0	0	2	2	0	0	0	0	0	0	0	0	0	1	1	1	1	0	2	0	0	0	0	0	1	2	0	1	2	2	1	2	2	0	2	1	0	0	1	2	1	0	0	2	0
349	1	2	0	0	0	0	2	0	2	1	0	0	0	0	0	0	1	2	1	1	1	0	1	0	0	0	0	1	1	1	1	1	2	2	0	2	1	0	1	1	0	0	0	0	0	0	1	0	1
350	1	1	0	0	0	1	2	1	1	1	0	0	0	0	0	0	0	1	1	1	1	0	2	0	0	0	0	0	0	1	0	1	1	2	1	1	1	1	0	1	0	0	0	1	1	1	0	2	0
351	1	0	0	0	0	1	2	2	1	1	0	0	0	0	0	0	0	0	1	1	1	1	2	0	0	0	0	0	0	1	0	2	2	2	0	2	1	0	2	0	0	0	0	1	1	2	0	1	0
352	1	0	0	0	0	0	1	1	1	1	1	0	0	0	0	0	0	0	1	1	2	0	2	0	0	1	0	0	1	2	0	0	1	2	0	2	2	1	0	1	0	0	0	2	0	1	0	2	0
353	1	2	0	0	0	0	2	0	2	1	0	0	0	0	0	0	0	1	1	1	2	1	0	0	0	1	0	1	1	1	1	1	1	1	1	1	2	0	1	1	0	1	0	1	1	0	0	2	0
354	1	1	0	0	0	0	2	2	1	1	0	0	1	0	0	0	0	0	1	1	2	1	2	0	0	0	0	0	1	2	1	1	1	2	1	1	1	0	0	0	0	0	1	2	1	0	0	2	0
355	0	1	0	0	0	1	2	2	1	0	0	0	0	0	0	0	0	0	0	0	1	1	2	0	0	0	0	2	1	2	1	2	2	1	0	2	2	0	2	0	0	0	0	1	0	1	0	1	1
356	0	1	0	0	0	0	1	2	0	0	2	0	1	0	0	0	0	0	1	1	1	0	2	0	0	0	0	1	1	2	1	2	2	0	2	1	1	0	0	2	0	0	0	1	0	1	0	1	1
357	1	1	0	0	0	0	2	1	2	1	0	1	1	0	1	0	0	0	1	1	2	0	2	0	0	0	0	0	0	1	0	1	1	2	0	2	0	0	0	2	0	0	0	2	0	2	0	1	1
358	1	0	0	0	0	0	2	2	1	1	1	1	0	0	0	0	0	0	1	1	2	1	2	0	0	0	0	1	1	2	2	1	2	2	0	2	2	0	1	2	1	0	0	1	0	1	0	1	0
359	0	1	1	0	0	0	1	2	1	0	1	0	0	0	0	0	0	1	0	0	1	0	2	0	0	0	0	0	0	2	1	0	0	1	0	2	1	0	0	1	0	1	0	2	0	1	0	0	0
360	1	0	0	0	0	0	1	2	1	1	1	0	0	0	0	0	0	1	1	1	2	0	1	0	0	0	0	1	2	1	0	1	1	1	1	1	0	0	1	1	0	0	1	2	1	0	1	0	0
361	0	1	0	0	0	0	1	1	1	1	1	1	1	0	1	0	0	0	1	1	1	0	1	1	1	1	0	0	0	2	0	1	1	2	1	2	0	0	0	1	0	1	0	2	1	0	0	2	0
362	0	0	0	0	0	1	2	2	1	0	0	1	2	0	1	0	0	1	2	2	1	0	2	0	0	0	0	0	0	1	0	0	0	1	1	1	1	1	0	1	0	1	0	2	1	0	0	2	0
363	0	2	0	0	0	0	2	2	1	0	0	0	0	0	1	1	1	1	1	1	1	1	2	0	0	0	0	1	1	0	0	2	2	1	2	2	0	0	0	2	0	0	0	0	1	0	2	0	0
364	1	1	0	0	0	0	1	2	0	0	2	0	0	0	0	0	0	0	0	0	1	1	2	0	0	0	0	0	0	2	1	0	1	1	1	2	0	0	1	2	1	0	0	1	0	1	0	2	0
365	0	2	1	0	0	0	2	1	2	1	0	1	1	0	2	1	0	1	0	0	2	0	2	0	0	0	0	0	1	2	0	0	1	2	0	2	1	0	0	2	0	0	1	1	1	1	0	2	0
366	1	2	0	0	0	0	1	1	1	0	1	0	2	0	2	0	0	0	1	0	2	0	2	0	0	1	0	0	1	2	0	1	1	0	2	0	1	0	0	1	0	0	0	1	0	1	0	0	1
367	1	0	0	0	0	0	2	0	2	2	0	1	2	0	2	0	0	1	0	0	1	1	1	1	1	1	0	1	2	2	0	1	2	2	0	2	1	1	0	2	0	0	1	2	2	1	1	0	0
368	0	2	0	0	0	0	2	1	2	1	0	0	1	0	0	0	0	0	1	2	1	0	2	0	0	0	0	0	0	1	0	2	2	0	1	1	0	0	1	0	0	0	0	2	0	0	0	1	0
369	1	1	2	0	1	0	2	2	1	0	0	1	1	1	0	1	0	0	0	0	1	0	1	0	0	0	0	0	1	2	0	1	1	2	0	2	1	1	0	1	0	0	1	1	1	2	0	2	0
370	1	1	1	0	0	0	2	2	1	0	1	0	0	0	0	0	0	1	1	1	1	0	2	0	0	0	0	0	0	2	2	0	0	2	0	2	1	0	0	2	0	0	0	2	1	0	1	1	0
371	0	0	0	0	0	1	2	1	1	1	0	1	1	0	1	0	0	0	1	0	2	1	2	0	0	0	0	1	1	2	1	2	2	2	0	2	2	0	2	0	0	0	0	1	0	0	0	2	0
372	1	1	0	0	0	1	2	0	2	2	0	1	2	0	1	0	0	1	1	1	1	0	0	0	0	0	0	1	1	2	1	1	2	1	1	1	2	0	2	1	1	0	0	2	1	0	0	1	1
373	1	2	0	0	0	0	1	2	2	2	0	0	0	0	0	0	0	0	1	1	2	1	2	0	0	0	0	1	1	1	1	1	1	1	1	2	2	0	1	1	0	0	0	1	1	2	0	1	1
374	0	1	0	0	0	1	2	1	2	2	0	1	1	0	1	0	0	1	0	0	2	1	2	0	0	0	0	0	2	2	0	1	1	1	2	1	1	1	0	2	1	1	0	2	1	0	0	2	0
375	0	1	0	0	0	0	2	2	1	1	0	1	1	0	1	0	0	1	1	1	1	0	2	0	0	0	0	0	0	1	0	0	0	2	0	2	1	0	0	2	0	0	1	2	2	1	0	2	0
376	0	1	0	0	0	0	2	0	2	2	0	0	0	0	0	0	0	1	1	1	1	0	2	0	0	0	0	0	0	2	1	1	1	2	0	2	2	1	0	0	0	0	0	0	0	0	0	0	0
377	1	1	0	0	0	0	2	2	1	1	0	0	1	0	0	0	0	2	1	1	1	0	1	0	0	0	0	2	1	2	1	0	0	2	0	2	1	0	0	2	0	1	0	1	0	1	0	2	0
378	0	0	0	0	0	0	2	1	2	2	0	1	1	0	1	0	0	0	0	0	2	0	2	0	0	0	0	1	2	2	1	1	2	0	2	1	0	1	0	1	0	0	0	1	2	1	0	2	0
379	1	2	0	0	0	0	2	0	2	2	0	0	0	0	1	1	0	1	1	1	2	0	2	0	0	0	0	0	1	2	1	1	1	2	0	2	2	1	1	1	1	1	0	1	1	1	0	1	1
380	1	1	0	0	0	0	1	1	1	1	0	0	0	0	0	0	0	0	1	1	1	0	2	0	0	0	0	0	0	2	0	0	1	1	1	2	1	1	0	0	0	0	1	1	0	0	0	1	0
381	0	1	0	0	0	0	2	2	2	1	0	0	1	0	0	0	0	0	1	1	2	0	2	0	0	0	0	0	1	2	0	0	0	2	0	2	2	0	1	0	0	1	0	1	1	1	1	0	0
382	1	1	0	0	0	0	1	1	1	1	0	0	1	0	0	0	0	1	0	0	2	0	2	0	0	0	0	1	2	2	1	1	2	0	2	1	1	0	1	1	0	1	0	2	2	1	0	0	2
383	1	1	0	0	0	0	2	1	1	0	0	2	2	0	2	0	0	0	0	0	0	0	2	0	0	0	0	1	1	2	2	2	2	2	0	2	1	0	2	0	0	0	1	1	1	2	1	1	0
384	1	1	0	0	0	1	2	1	2	2	0	1	2	0	1	0	0	1	0	0	2	1	0	0	0	0	0	2	2	1	1	1	1	1	1	1	1	0	0	2	0	0	1	2	0	1	1	0	1
385	0	1	0	0	0	1	1	2	1	1	1	0	0	0	0	0	0	1	1	1	2	0	2	0	0	0	0	1	0	0	1	2	2	1	2	2	1	0	1	1	0	0	1	1	1	1	0	1	1
386	1	1	0	0	0	0	2	2	2	0	1	1	1	0	1	0	0	2	0	1	2	0	2	0	0	1	0	0	2	2	0	0	0	2	0	1	2	0	0	1	0	1	0	1	1	0	0	0	0
387	1	1	0	0	0	1	2	2	0	0	0	0	2	0	1	1	0	0	1	1	2	0	2	0	0	0	0	0	1	2	0	0	1	1	1	2	0	0	0	1	0	2	0	2	0	0	0	2	0
388	0	0	0	0	0	1	1	2	0	0	1	0	0	0	0	0	0	0	0	0	1	1	2	0	0	0	0	0	0	2	1	1	2	2	1	2	0	0	0	2	0	0	0	2	0	0	0	1	0
389	1	2	0	0	0	0	2	1	2	2	0	0	2	0	0	0	0	0	0	0	1	1	2	0	0	0	0	0	0	2	1	1	2	1	0	2	1	0	0	2	0	0	0	1	0	1	0	2	0
390	1	2	0	0	0	0	2	1	2	1	0	0	0	0	0	0	0	0	1	1	1	0	2	0	0	1	0	0	0	2	0	2	2	0	2	0	1	0	1	0	0	0	1	2	1	0	0	1	0
391	1	1	0	0	0	0	2	2	1	1	0	0	0	0	0	0	0	0	2	1	2	1	1	1	1	1	0	0	0	1	1	1	1	2	0	2	1	0	0	2	0	0	0	2	0	0	0	1	0
392	1	1	0	0	0	0	1	1	2	2	0	1	1	0	1	0	0	0	1	0	2	1	2	0	0	1	0	0	0	1	0	2	2	0	1	1	1	1	0	1	0	0	0	2	1	1	0	2	0
393	0	1	0	0	0	0	1	2	1	1	1	0	0	0	0	0	0	0	1	1	1	1	2	0	0	0	0	0	0	2	1	1	0	2	0	2	2	0	2	1	1	0	2	2	2	1	0	1	0
394	1	1	1	0	0	0	0	1	1	1	1	0	0	0	0	0	0	0	1	0	1	0	1	0	0	0	0	1	1	2	2	1	1	1	1	1	2	1	1	0	0	0	1	1	1	0	1	1	0
395	0	0	0	0	0	0	1	1	1	1	1	0	2	0	1	0	0	0	0	0	1	0	2	0	0	0	0	1	2	2	1	0	1	2	1	2	0	0	0	1	0	1	0	2	1	0	0	2	0
396	1	1	0	0	0	0	2	2	2	2	0	0	2	0	2	1	0	0	1	1	1	0	2	0	0	1	0	1	1	1	0	2	2	2	0	2	1	0	2	0	0	0	0	2	0	0	0	1	1
397	1	1	0	0	0	0	1	1	1	1	1	1	2	0	2	0	0	2	0	0	1	1	1	1	1	1	0	2	2	1	1	1	0	0	0	2	2	0	2	0	1	0	0	2	0	1	0	1	1
398	0	2	0	0	0	0	2	2	1	1	0	2	1	0	1	0	1	1	0	0	2	1	2	0	0	0	0	0	1	2	1	1	2	2	1	2	0	0	0	1	0	0	1	2	2	0	0	2	0
399	0	1	0	0	0	0	2	1	2	2	0	0	0	0	0	0	0	0	0	0	2	0	2	0	0	0	0	0	1	2	0	2	1	1	0	2	1	1	0	1	0	0	0	1	0	0	1	1	0
400	0	0	0	0	0	0	1	1	2	2	0	0	1	0	1	0	0	1	0	0	1	0	2	0	0	0	0	2	2	1	0	1	2	1	0	2	1	1	0	0	0	0	0	1	1	1	0	1	0
401	1	1	0	0	0	0	1	1	1	0	1	0	0	0	0	0	0	0	1	1	2	1	2	0	0	0	0	0	0	2	0	1	1	0	1	1	1	0	2	0	0	0	0	2	0	0	1	0	0
402	1	1	0	0	0	0	1	2	1	0	1	1	1	1	0	1	0	0	0	0	1	0	1	0	0	0	1	0	0	2	1	1	1	1	1	1	0	0	0	1	0	0	0	2	0	0	0	2	0
403	1	0	0	0	0	0	1	1	2	1	0	1	1	0	1	0	0	1	2	2	1	1	0	1	1	1	0	1	1	2	2	1	2	0	0	2	1	1	0	1	0	1	0	1	1	0	0	2	0
404	0	1	0	0	0	0	2	2	2	2	0	0	1	0	0	0	0	0	0	0	2	1	1	1	1	1	0	0	1	2	0	1	0	0	1	1	2	0	1	1	0	0	0	1	0	1	0	1	1
405	1	1	0	0	0	1	2	1	2	1	0	0	0	0	0	0	1	1	0	0	2	0	2	0	0	0	0	1	1	2	1	0	0	1	1	1	1	0	0	2	0	0	1	1	1	0	0	1	0
406	0	1	0	0	0	0	2	1	2	2	0	0	0	0	0	0	0	1	0	0	2	0	2	0	0	0	0	1	2	2	0	1	1	0	1	1	0	0	0	2	0	0	1	1	1	1	0	2	0
407	0	0	0	0	0	0	1	1	1	1	1	0	0	0	0	0	0	0	1	1	2	0	2	0	0	0	1	0	0	2	1	1	1	2	0	2	2	1	0	2	1	0	0	0	0	0	0	0	0
408	0	0	1	0	1	0	2	0	2	2	0	0	0	0	0	0	0	0	0	0	2	1	2	0	0	0	1	0	0	2	0	1	1	2	0	2	1	0	0	2	0	0	0	0	2	0	0	2	0
409	1	0	0	0	0	2	1	2	1	1	1	0	0	0	0	0	1	2	0	0	1	0	2	0	0	0	1	2	2	2	1	1	2	1	0	2	1	0	1	2	1	0	0	2	0	0	0	2	0
410	0	1	0	0	0	0	1	1	1	0	1	0	0	0	0	0	0	0	0	0	2	0	2	0	0	0	0	0	0	2	1	1	2	1	1	2	1	0	1	1	0	1	1	2	1	0	1	1	0
411	1	2	1	0	1	0	2	2	1	0	0	0	0	0	0	0	0	1	1	1	1	1	2	0	0	0	0	0	0	2	0	1	2	0	1	2	1	0	1	1	0	0	0	2	0	0	0	2	0
412	1	2	0	0	0	0	2	2	1	1	1	0	0	0	0	0	0	0	0	1	1	0	2	0	0	0	0	1	0	1	1	0	2	1	0	2	1	0	2	0	0	0	0	2	1	0	0	1	1
413	1	1	0	0	0	0	1	1	2	1	0	1	2	0	1	0	0	1	2	1	2	0	2	0	0	0	0	0	0	2	0	2	2	0	1	1	1	0	0	2	0	0	0	2	0	0	0	2	0
414	0	1	0	0	0	0	1	2	1	1	0	1	1	0	1	0	0	2	0	0	2	0	2	1	1	2	1	0	0	2	1	2	2	0	1	1	0	0	0	1	0	0	0	1	0	0	0	1	0
415	1	2	0	0	0	0	0	2	0	0	1	0	0	0	0	0	0	2	0	0	1	0	2	0	0	0	0	0	0	2	0	2	2	0	1	1	1	0	1	1	0	0	0	2	0	1	0	2	0
416	0	1	0	0	0	0	1	2	0	0	1	0	0	0	1	1	0	0	0	0	2	0	2	0	0	1	0	0	0	1	0	2	2	1	1	1	1	1	0	1	0	0	0	2	0	1	0	1	0
417	0	0	0	0	0	0	2	0	2	2	0	0	1	0	1	0	0	1	1	0	2	0	2	0	0	1	0	1	1	1	1	1	2	2	0	2	2	1	1	0	0	0	1	1	1	2	0	2	0
418	0	0	0	0	0	1	1	0	2	2	0	0	0	0	0	0	0	0	1	0	2	0	2	0	0	0	0	0	0	1	0	2	2	2	0	2	1	0	0	1	1	0	0	2	0	1	0	2	0
419	0	1	0	0	0	0	2	0	2	2	0	1	1	0	1	0	0	0	0	0	1	1	1	0	0	0	0	0	0	2	0	1	2	1	2	2	1	0	0	1	0	1	0	2	2	0	0	1	1
420	0	1	0	0	0	0	2	1	2	2	0	1	1	0	1	0	0	0	1	1	1	0	1	0	0	1	0	0	0	1	0	1	2	0	2	1	1	0	1	1	0	0	0	2	0	1	0	1	1
421	0	1	0	0	0	0	1	2	1	1	1	0	0	0	0	0	0	1	1	0	2	1	2	0	0	0	0	0	0	2	1	1	2	2	0	2	1	1	0	1	0	0	1	1	1	1	1	1	0
422	0	1	0	0	0	0	2	0	2	2	0	2	2	0	2	0	0	1	1	1	2	1	2	0	0	0	0	0	1	1	0	0	1	1	0	2	1	0	2	0	0	0	1	2	1	0	0	1	0
423	0	1	0	0	0	0	1	0	2	2	0	0	0	0	0	0	1	1	1	1	1	0	2	0	0	0	0	0	1	2	0	2	2	0	1	2	1	0	1	1	1	0	0	1	0	0	0	1	1
424	0	1	0	0	0	0	2	2	1	1	0	0	0	0	0	0	0	0	0	0	2	2	2	0	0	0	0	0	0	2	0	1	2	1	0	2	1	0	0	1	0	0	1	1	1	1	0	2	0
425	0	1	0	0	0	1	2	0	2	2	0	1	1	1	0	1	1	0	1	1	2	1	2	0	0	1	0	2	2	1	0	1	1	1	0	2	1	0	1	1	0	2	0	2	1	0	1	0	0
426	1	0	0	0	0	0	2	1	2	0	0	0	1	0	0	0	0	2	0	0	2	1	2	0	0	0	0	1	1	0	0	1	1	1	1	1	2	0	1	1	0	0	0	2	0	0	0	1	1
427	1	1	0	0	0	0	2	2	1	1	0	0	1	0	0	0	0	1	0	0	2	0	2	0	0	0	0	0	0	2	1	1	2	0	2	1	1	0	0	2	0	0	1	2	1	1	0	1	0
428	0	1	0	0	0	0	1	1	2	2	1	0	1	0	0	0	0	0	1	1	1	1	0	1	1	1	0	1	1	2	2	2	2	0	1	1	1	0	0	2	1	0	0	1	0	0	0	1	0
429	1	2	0	0	0	0	2	0	1	1	1	0	0	0	0	0	0	1	0	0	2	0	1	0	0	1	0	0	1	2	0	0	2	1	0	2	2	0	1	1	0	0	0	2	0	0	0	1	1
430	0	1	0	0	0	0	2	2	0	0	1	1	1	0	1	0	0	0	1	1	2	2	1	1	1	1	0	0	0	2	0	1	2	1	1	2	1	0	0	2	0	0	0	1	2	1	0	2	0
431	1	1	0	0	0	0	1	2	0	0	1	1	2	0	1	0	0	0	0	0	2	0	1	0	0	0	0	0	1	2	0	1	1	1	1	1	2	1	0	1	0	0	1	2	1	0	0	2	0
432	1	1	0	0	0	0	2	2	2	1	0	2	2	1	1	1	0	0	0	0	2	1	1	1	1	1	0	1	1	1	1	1	1	2	0	2	1	0	1	2	1	0	0	2	0	0	0	2	0
433	1	1	0	0	0	0	2	1	2	1	0	0	1	0	0	0	0	1	0	0	2	1	2	0	0	0	0	1	2	1	0	1	2	2	0	2	2	0	1	0	0	0	0	2	0	0	0	2	0
434	1	2	0	0	0	1	2	2	2	1	0	1	2	0	1	0	0	1	0	0	2	0	1	0	0	0	0	0	0	2	1	1	2	1	1	2	1	1	0	0	0	1	1	2	1	0	0	2	0
435	1	2	0	0	0	0	1	1	1	1	1	0	1	0	1	1	0	0	0	1	1	0	1	0	0	1	0	1	2	2	1	1	1	1	1	1	0	0	0	1	0	0	0	0	1	0	1	0	0
436	0	2	1	0	0	0	2	1	1	0	0	0	1	0	1	1	0	0	0	0	2	1	1	0	0	0	0	0	1	2	0	1	0	2	0	2	1	0	0	1	0	0	1	2	1	0	0	0	0
437	1	1	0	0	0	0	2	1	2	1	0	0	1	0	0	0	0	0	0	0	2	0	1	0	0	0	0	1	1	0	0	1	2	1	0	2	1	0	1	1	0	0	1	1	1	1	0	1	0
438	1	1	0	0	0	1	1	1	1	1	1	1	2	0	2	0	0	1	0	1	2	0	2	0	0	0	0	1	2	2	1	1	2	2	0	2	1	0	0	2	0	1	0	2	0	1	0	2	0
439	0	1	0	0	0	0	2	0	1	1	1	0	0	0	0	0	0	2	2	2	0	0	2	0	0	0	0	0	1	2	0	1	2	2	0	2	2	1	1	1	1	0	0	0	2	1	0	1	0
440	0	2	0	0	0	0	1	1	1	1	0	0	2	0	2	0	0	1	1	0	0	0	2	0	0	0	0	0	0	2	1	2	2	1	0	2	2	0	2	0	0	0	1	2	1	0	1	1	0
441	0	2	0	0	0	0	1	2	1	0	1	0	1	0	1	0	1	2	0	0	1	0	1	1	1	1	0	0	0	2	0	2	2	0	2	0	0	0	0	2	0	1	0	1	2	0	0	0	1
442	1	0	0	0	0	0	2	2	2	1	0	1	2	0	1	0	0	2	0	0	2	0	2	0	0	2	0	0	1	2	0	1	1	0	2	0	1	0	1	1	0	0	1	1	1	1	0	2	0
443	1	1	0	0	0	1	1	2	1	1	1	0	0	0	0	0	0	0	1	1	1	0	2	0	0	0	1	2	2	2	1	1	2	2	0	2	0	0	0	2	0	0	1	1	0	0	0	1	1
444	0	1	0	0	0	1	2	2	0	0	0	0	1	0	0	0	0	0	1	1	0	1	0	0	0	1	0	1	1	2	1	1	2	1	0	2	1	0	0	2	0	0	0	1	0	0	0	1	1
445	0	1	0	0	0	0	2	2	1	1	0	0	1	0	0	0	0	1	1	0	2	0	2	0	0	0	0	2	2	2	0	1	2	1	1	2	1	0	1	1	0	0	0	1	0	1	0	2	0
446	0	2	0	0	0	0	1	2	1	1	1	1	2	0	2	0	0	1	0	0	2	0	2	0	0	0	1	0	0	2	0	1	1	1	1	0	1	0	0	1	0	1	0	2	0	0	1	0	0
447	0	1	0	0	0	0	2	1	2	1	0	0	1	0	1	0	0	0	1	2	1	0	2	0	0	0	0	0	0	1	0	1	1	0	2	1	2	1	1	1	1	0	0	1	1	1	1	1	0
448	0	1	0	0	0	0	2	2	2	1	0	0	1	1	0	1	0	0	0	0	1	1	2	0	0	0	0	0	1	2	0	1	1	1	1	1	0	0	0	2	0	1	0	2	1	0	0	2	0
449	1	1	0	0	0	1	2	1	2	2	0	0	0	0	0	0	0	1	1	1	1	2	2	0	0	0	1	0	0	2	0	1	1	0	2	1	2	0	2	1	1	0	0	1	0	1	0	1	0
450	0	1	0	0	0	0	2	2	2	2	0	0	1	0	0	0	0	1	0	0	2	0	2	0	0	0	0	1	1	2	0	1	2	0	2	1	2	0	2	0	1	0	0	2	0	2	0	0	0
451	0	1	0	0	0	0	1	2	0	0	2	0	0	0	0	0	0	1	1	1	0	0	2	0	0	0	0	0	0	2	1	1	1	1	1	1	2	1	0	1	0	0	1	2	2	2	0	1	1
452	1	1	0	0	0	1	1	2	1	0	1	1	1	0	1	0	0	1	2	1	0	0	0	0	0	0	0	0	1	2	0	0	1	2	1	2	2	1	0	1	0	0	1	1	1	1	0	1	0
453	0	1	0	0	0	0	0	2	0	0	1	0	1	0	0	0	0	0	0	0	1	1	1	1	1	1	0	0	1	2	1	1	1	1	0	2	1	0	2	0	0	1	0	2	0	0	0	1	0
454	0	2	0	0	0	0	2	2	1	1	0	0	1	0	1	0	0	0	1	1	2	0	1	0	0	0	0	1	1	2	1	0	0	2	0	2	2	1	1	0	0	0	0	1	0	0	0	0	2
455	0	1	0	0	0	0	2	1	2	2	0	0	1	0	1	0	0	1	0	0	2	0	2	0	0	0	1	0	0	1	0	1	1	1	0	2	0	0	0	2	0	0	1	1	1	1	0	1	0
456	0	1	0	0	0	1	1	2	1	1	1	0	0	0	0	0	0	0	0	0	2	0	2	0	0	0	1	0	0	1	0	2	2	2	0	2	2	0	1	1	0	1	0	1	0	2	0	1	0
457	0	1	0	0	0	0	2	1	2	2	0	0	1	0	1	0	0	1	0	1	2	1	2	0	0	0	0	0	0	2	0	1	1	2	0	2	1	0	0	2	0	1	0	2	1	0	1	1	0
458	0	1	0	0	0	0	2	1	2	1	0	0	1	0	0	0	0	1	2	2	1	0	1	1	1	1	0	0	1	2	0	1	1	2	0	2	2	0	1	0	0	0	1	1	1	2	0	1	1
459	0	1	1	1	1	2	2	2	2	1	0	0	1	0	1	1	0	0	1	1	2	0	2	0	0	0	0	0	1	2	0	1	1	1	1	1	0	0	0	1	0	0	0	1	0	0	1	1	0
460	1	0	0	0	0	2	1	1	1	1	0	0	0	0	0	0	0	0	1	1	1	0	1	0	0	0	0	0	0	2	1	1	2	1	1	2	2	0	1	0	0	2	0	2	0	1	0	0	2
461	0	1	0	0	0	1	2	2	1	1	1	0	0	0	0	0	0	1	1	1	1	1	1	1	1	1	0	1	2	2	0	2	2	1	1	1	1	0	0	2	0	0	0	1	1	0	0	1	0
462	0	2	0	0	0	0	2	2	1	1	0	1	1	0	1	0	0	1	0	0	1	0	0	0	0	1	0	1	1	1	1	1	1	1	1	1	1	1	0	1	0	1	1	2	0	1	0	2	0
463	1	1	0	0	0	1	2	1	1	1	0	0	0	0	0	0	0	1	0	0	1	0	2	0	0	2	0	0	0	2	0	2	2	1	1	1	2	0	1	2	1	0	0	1	0	0	0	1	0
464	0	0	0	0	0	1	1	1	1	0	1	0	1	0	1	0	0	0	1	2	1	1	0	1	1	1	0	0	1	2	0	0	0	1	1	1	2	0	1	0	0	0	1	2	1	0	0	2	0
465	1	1	0	0	0	0	2	0	2	1	0	1	2	0	1	0	0	0	0	0	2	0	2	0	0	0	0	0	0	2	1	0	0	2	0	2	2	0	1	0	0	0	1	1	1	1	0	1	0
466	1	1	0	0	0	0	2	1	1	0	1	0	0	0	0	0	0	0	1	0	2	1	2	0	0	0	0	0	1	2	0	2	2	2	0	2	1	0	0	2	0	1	1	2	1	0	1	0	0
467	1	1	0	0	0	0	2	1	1	1	0	0	1	0	0	0	0	1	1	1	2	1	0	1	1	1	0	0	0	2	1	0	0	1	2	2	2	1	0	2	1	2	0	2	1	0	0	1	1
468	1	1	1	1	1	1	2	1	1	1	0	1	2	0	2	0	0	1	1	0	2	0	2	0	0	0	0	2	2	1	0	2	2	2	0	2	1	1	0	1	0	0	1	2	2	0	0	1	1
469	0	1	0	0	0	0	2	2	0	0	0	0	1	0	1	1	0	1	1	0	0	1	1	1	1	1	0	1	1	2	1	0	1	1	1	2	0	0	1	1	0	0	1	2	1	1	0	2	0
470	0	2	0	0	0	0	1	2	1	1	1	0	0	0	0	0	1	1	1	1	1	0	1	0	0	0	0	0	0	2	2	2	2	1	1	1	2	0	2	1	1	0	0	1	1	0	0	1	0
471	1	2	0	0	0	0	2	1	2	2	0	1	2	0	1	0	0	0	0	0	2	1	2	0	0	0	0	0	0	1	0	1	1	2	0	2	1	0	0	1	0	0	2	2	2	0	0	1	0
472	1	2	0	0	0	0	1	2	0	0	0	1	1	0	1	0	0	2	0	0	2	0	2	1	1	2	0	0	1	2	1	2	2	2	0	2	1	0	1	0	0	0	0	2	0	0	0	0	0
473	0	2	0	0	0	0	2	0	2	1	0	0	0	0	0	0	0	0	2	1	1	0	1	0	0	0	0	1	1	0	0	0	1	1	0	2	1	0	0	1	1	0	1	1	1	1	0	1	1
474	0	0	0	0	0	0	2	2	0	0	0	1	2	0	1	0	0	1	0	1	1	0	1	0	0	1	0	1	1	2	1	2	2	0	1	2	1	0	2	0	0	1	0	2	1	0	1	1	0
475	1	2	0	0	0	0	2	2	0	0	0	1	2	0	1	0	0	0	1	1	2	1	2	0	0	0	0	2	2	2	1	1	1	1	0	2	0	0	0	2	0	0	0	1	1	0	0	0	2
476	1	0	0	0	0	1	1	2	1	0	1	0	1	0	0	0	0	1	1	1	2	0	2	0	0	0	1	0	0	1	0	1	1	1	1	1	2	2	0	0	0	0	0	2	0	1	0	0	2
477	0	2	0	0	0	0	1	2	0	0	0	1	1	0	1	0	1	1	0	0	1	0	2	0	0	1	0	1	1	1	0	0	1	2	0	2	0	0	0	2	0	0	0	0	0	1	0	0	1
478	0	1	0	0	0	0	1	1	1	1	0	0	1	0	0	0	0	1	0	0	2	0	2	0	0	0	1	1	1	2	0	1	2	0	2	1	0	0	0	1	0	0	0	2	0	1	0	1	0
479	1	0	1	0	0	1	1	1	1	0	1	0	1	0	1	1	0	0	0	0	2	1	2	0	0	0	0	0	0	1	0	1	2	2	0	2	0	0	0	2	0	0	1	2	0	1	1	2	0
480	0	1	0	0	0	0	1	2	1	1	1	0	1	0	0	0	1	2	0	0	1	0	0	0	0	0	0	0	1	2	0	2	2	1	1	2	1	0	0	1	0	0	1	2	1	1	0	2	0
481	1	1	0	0	0	0	2	1	2	2	0	0	0	0	0	0	0	0	1	0	2	0	2	0	0	0	0	0	1	2	1	1	2	1	1	1	2	0	0	2	0	0	1	2	1	0	0	1	1
482	1	1	1	0	0	0	2	0	2	2	0	1	1	0	1	0	0	0	2	1	0	1	2	0	0	0	0	1	2	1	0	2	2	0	1	1	2	1	0	1	0	0	2	2	2	1	0	2	0
483	1	1	0	0	0	0	1	2	0	0	0	0	1	0	1	0	1	2	0	0	1	1	2	0	0	0	0	0	1	2	0	1	2	2	0	2	1	0	0	2	0	0	1	2	2	1	0	1	1
484	1	1	0	0	0	0	2	1	2	0	0	0	1	0	0	0	0	0	2	1	0	1	2	0	0	0	1	0	0	2	0	1	0	0	0	2	1	0	0	2	0	0	1	2	0	1	0	1	0
485	1	1	0	0	0	1	2	0	2	1	1	0	0	0	0	0	0	1	0	0	2	1	2	0	0	0	0	1	1	0	0	0	0	1	0	2	1	0	0	2	0	0	0	1	0	0	0	1	0
486	1	2	0	0	0	0	2	2	1	1	0	0	1	0	0	0	0	1	0	0	2	2	1	1	1	1	1	0	0	2	1	1	1	0	1	1	1	0	1	1	0	0	0	2	0	0	1	1	1
487	1	2	0	0	0	0	1	1	1	1	1	0	0	0	0	0	0	1	2	2	1	0	2	0	0	0	0	0	1	1	0	2	2	0	2	1	1	0	0	1	0	0	0	1	0	1	0	1	0
488	1	1	0	0	0	0	1	1	2	2	0	1	2	0	2	1	0	0	0	0	1	2	0	1	1	1	0	0	0	1	0	0	1	2	0	2	1	1	0	1	0	0	0	1	1	0	0	2	0
489	1	2	1	0	0	0	2	0	2	1	1	1	1	0	1	0	1	1	1	0	1	1	1	1	1	1	0	1	1	2	1	2	1	2	0	2	1	0	0	1	0	1	0	2	2	1	0	1	0
490	1	2	0	0	0	0	2	2	1	1	0	0	1	0	0	0	0	1	0	0	2	1	1	1	1	1	0	1	2	2	1	0	0	2	0	2	1	0	0	1	0	0	1	2	2	2	0	2	0
491	0	1	0	0	0	0	1	2	1	1	1	1	1	0	1	0	0	1	0	0	2	1	1	1	1	1	0	1	1	2	1	2	2	1	1	1	1	0	1	1	0	0	1	1	0	1	0	1	0
492	1	1	0	0	0	0	0	2	0	0	2	0	0	0	0	0	0	1	0	1	1	0	2	0	0	0	0	0	1	2	0	0	0	2	0	2	0	0	1	1	1	2	0	2	1	0	1	1	0
493	1	0	0	0	0	1	2	2	0	0	0	2	2	0	2	0	0	0	1	1	1	1	0	0	0	1	0	1	1	2	2	2	2	1	1	1	1	0	0	1	0	0	0	0	2	2	0	2	0
494	0	1	0	0	0	1	1	2	0	0	1	0	0	0	0	0	0	0	2	1	2	1	2	0	0	0	0	0	0	1	0	1	2	0	2	1	2	0	1	0	0	0	0	2	0	1	0	1	1
495	0	2	1	0	0	0	2	1	1	1	0	1	0	0	0	0	0	0	0	1	1	0	2	0	0	0	0	0	2	2	0	1	1	1	0	2	2	1	1	1	1	0	2	2	2	0	0	0	1
496	1	0	0	0	0	0	1	2	0	0	2	0	0	0	0	0	0	0	0	0	2	0	2	0	0	0	0	0	1	2	0	1	1	2	0	2	0	0	0	2	0	0	0	0	2	2	0	2	0
497	0	1	0	0	0	0	2	1	2	2	0	0	0	0	0	0	0	0	1	0	2	0	2	0	0	0	0	1	1	1	1	1	2	2	0	2	2	0	1	0	0	0	0	1	0	1	0	2	0
498	1	1	1	1	1	1	2	2	2	0	0	1	1	0	1	0	0	1	0	0	2	0	1	0	0	0	0	0	0	2	0	2	1	2	0	2	1	1	0	1	0	0	0	2	1	0	0	2	0
499	0	0	0	0	0	0	2	2	0	0	1	0	0	0	0	0	0	1	1	1	2	1	2	0	0	0	0	1	1	2	2	1	1	1	1	1	1	0	1	1	0	0	0	2	0	0	0	0	2
500	1	2	0	0	0	0	1	2	1	1	0	1	1	0	2	0	0	0	1	1	1	0	1	0	0	0	0	0	0	2	0	1	2	1	1	1	1	0	0	2	0	0	0	2	0	1	0	2	0
501	0	1	1	1	1	1	2	2	2	0	0	1	1	1	0	1	0	1	1	0	2	1	1	0	0	1	0	1	1	2	1	1	2	1	1	2	2	1	0	1	0	0	1	2	1	2	0	2	0
502	1	2	0	0	0	0	1	1	1	1	1	1	0	0	0	0	0	0	0	0	2	0	1	0	0	0	0	0	1	2	0	2	2	0	2	0	1	0	0	2	0	0	0	2	0	1	1	0	1
503	0	1	0	0	0	0	1	0	2	2	0	0	0	0	0	0	0	1	0	0	2	0	2	0	0	1	0	0	0	2	0	0	1	1	1	2	2	0	2	0	1	2	0	2	0	0	0	1	0
504	0	0	0	0	0	0	1	2	0	0	1	2	2	0	2	0	0	0	0	0	2	0	2	0	0	0	0	0	0	2	1	1	2	1	1	2	1	0	2	0	1	0	0	2	0	2	0	1	0
505	1	1	0	0	0	0	1	1	1	0	1	0	0	0	0	0	0	0	0	0	1	0	1	1	1	1	0	0	1	1	0	0	1	2	0	2	1	0	0	2	0	0	1	2	1	1	0	0	0
506	1	1	0	0	0	0	2	2	1	1	0	1	1	0	1	0	0	0	1	1	2	1	2	0	0	0	0	0	0	1	0	1	1	2	1	1	1	1	0	1	0	0	1	1	1	1	0	1	0
507	1	1	0	0	0	0	2	1	2	2	0	0	1	0	0	0	0	0	1	1	2	1	2	0	0	0	0	0	1	2	0	1	2	0	1	2	2	1	0	1	0	0	0	1	0	0	0	1	0
508	0	0	0	0	0	1	2	2	1	1	0	0	1	0	1	1	0	0	0	0	0	0	1	0	0	0	0	1	2	2	1	1	1	1	1	1	2	0	1	0	0	0	0	0	0	1	0	0	0
509	0	1	0	0	0	1	2	2	1	0	0	2	2	1	1	1	0	1	0	0	2	0	2	0	0	0	0	1	1	2	1	1	1	0	2	1	2	0	1	0	0	0	1	2	2	0	0	2	0
510	0	1	0	0	0	1	2	1	2	1	0	0	0	0	0	0	0	0	1	1	2	0	2	0	0	0	0	1	2	2	1	2	2	0	2	0	1	0	1	1	0	0	1	2	1	2	1	0	0
511	1	2	0	0	0	0	1	1	2	2	0	0	0	0	0	0	0	0	1	1	1	0	2	0	0	1	0	1	2	2	1	2	2	1	1	1	1	0	0	1	0	0	1	1	0	1	0	1	1
512	1	2	0	0	0	0	2	2	2	0	0	0	0	0	0	0	0	2	1	1	2	0	2	0	0	0	0	1	0	1	1	1	1	2	1	2	2	1	0	0	0	0	1	2	2	2	0	2	0
513	1	2	0	0	0	0	1	2	1	0	1	0	1	0	0	0	0	0	1	0	1	0	2	0	0	1	0	0	2	2	0	0	0	2	0	2	2	0	1	0	0	0	1	2	1	0	0	2	0
514	1	1	0	0	0	0	2	1	2	1	0	0	1	0	0	0	0	0	1	0	2	1	2	0	0	0	0	0	1	2	1	1	1	1	1	1	1	1	0	0	0	0	0	1	0	1	0	1	0
515	1	1	0	0	0	0	1	1	1	1	0	1	2	0	1	0	0	1	0	0	2	1	1	0	0	1	0	2	2	2	2	1	1	1	0	2	1	0	0	2	0	0	0	2	0	1	1	1	0
516	1	1	1	1	1	1	2	2	1	0	0	0	1	0	0	0	0	1	0	0	2	0	2	0	0	0	0	0	0	1	1	1	2	2	1	2	2	0	1	1	0	0	1	1	1	0	0	2	0
517	0	1	0	0	0	0	1	2	1	0	1	0	0	0	0	0	0	0	1	1	1	1	1	1	1	1	0	0	0	1	0	2	2	0	1	1	2	1	1	0	0	0	0	1	0	0	0	1	1
518	1	2	0	0	0	0	2	0	2	1	0	0	1	0	0	0	0	0	1	1	2	2	0	1	1	1	0	1	1	2	2	2	2	1	1	1	2	0	1	0	0	0	1	2	1	1	0	1	0
519	0	1	0	0	0	1	1	2	1	1	1	1	2	0	1	0	0	1	0	0	2	0	1	0	0	0	0	1	1	2	2	1	1	2	1	2	1	0	0	1	1	1	0	2	1	0	0	1	0
520	1	0	0	0	0	0	2	2	2	2	0	0	0	0	1	1	0	0	0	0	2	0	2	0	0	0	0	0	1	1	0	0	2	0	2	2	1	0	0	1	0	0	1	2	1	0	0	2	0
521	0	1	1	1	1	1	1	1	1	0	1	0	0	0	0	0	0	2	2	2	0	0	2	0	0	0	0	1	1	1	0	2	2	1	1	1	2	1	1	2	2	1	0	1	1	0	0	1	1
522	0	1	0	0	0	0	2	1	1	1	0	1	1	0	1	0	0	1	0	1	2	1	2	0	0	0	0	1	1	2	2	2	2	1	2	1	1	0	0	2	0	1	0	2	2	1	0	1	1
523	0	2	0	0	0	0	2	1	0	0	0	1	1	0	1	0	0	1	0	0	2	0	2	0	0	1	0	0	1	2	0	2	2	1	1	1	1	0	1	1	0	0	0	0	0	0	1	1	0
524	0	0	0	0	0	0	2	2	1	1	0	1	1	0	1	0	0	1	1	1	1	1	1	1	1	1	0	0	0	2	1	1	0	0	1	1	1	0	0	1	0	0	0	0	2	0	0	1	0
525	0	1	0	0	0	0	2	0	2	1	0	0	0	0	0	0	0	2	0	0	2	0	1	0	0	1	0	0	0	1	0	2	2	0	1	1	2	1	0	1	0	0	1	1	1	0	1	1	0
526	0	0	1	0	1	0	2	0	2	2	0	0	0	0	0	0	0	0	1	1	2	0	2	0	0	0	0	0	1	2	0	1	1	1	1	2	2	0	2	0	0	0	1	2	1	0	0	2	0
527	0	1	1	0	0	1	2	0	2	2	0	1	1	0	2	1	0	1	1	0	2	0	2	0	0	0	1	0	1	2	0	2	2	0	1	1	2	0	1	0	0	0	1	1	1	1	0	0	0
528	1	1	1	0	0	0	1	1	2	2	0	0	2	0	2	1	0	0	0	0	1	0	2	0	0	1	0	1	1	1	0	0	2	0	1	2	2	0	1	2	1	0	1	2	0	1	0	1	1
529	0	1	0	0	0	1	1	2	1	1	1	1	2	0	1	0	0	2	0	0	1	0	2	0	0	0	0	0	0	2	0	0	1	2	0	2	1	0	0	1	0	0	1	1	1	1	1	1	0
530	0	0	0	0	0	0	1	1	0	0	1	1	1	1	0	1	0	1	0	0	2	0	2	0	0	1	0	0	0	2	2	1	1	2	2	1	2	0	1	1	0	0	0	2	2	1	0	2	0
531	0	1	0	0	0	0	1	1	2	2	0	0	1	0	0	0	0	1	0	0	2	0	2	0	0	0	0	1	2	2	1	1	2	2	0	2	1	1	0	2	0	0	0	1	1	1	0	2	0
532	1	0	0	0	0	1	2	2	1	0	1	0	0	0	0	0	0	0	1	1	1	0	2	0	0	0	0	0	1	2	0	2	2	1	0	2	0	0	1	1	0	0	1	1	1	1	0	2	0
533	1	2	1	0	0	0	1	2	1	0	1	1	2	0	2	0	1	1	0	0	2	1	0	0	0	1	0	0	1	2	0	2	2	0	1	2	2	0	1	2	1	0	0	2	0	1	1	1	0
534	0	0	0	0	0	0	2	1	2	1	0	1	1	0	1	0	0	1	1	0	2	0	1	0	0	1	0	1	2	2	1	1	1	2	0	2	1	0	0	2	0	0	1	2	1	0	0	2	0
535	0	0	0	0	0	1	1	1	1	1	1	0	0	0	0	0	0	0	1	1	1	0	2	0	0	0	0	1	1	2	2	1	1	1	1	1	1	0	1	1	0	0	0	1	0	0	0	1	0
536	0	2	0	0	0	0	2	1	2	1	0	1	1	0	1	0	1	1	0	0	1	0	2	0	0	0	1	0	0	1	0	1	2	0	1	2	1	0	0	1	0	0	0	0	0	0	0	2	0
537	0	0	0	0	0	0	1	1	1	1	0	0	0	0	0	0	0	0	2	2	0	1	1	1	1	1	0	0	0	1	1	1	1	2	0	2	1	0	0	0	0	0	0	1	0	1	0	1	1
538	0	2	0	0	0	0	2	1	2	0	0	0	0	0	0	0	0	1	0	0	1	0	2	0	0	0	0	0	1	2	1	0	1	1	0	2	2	1	1	1	1	0	0	1	1	0	0	1	0
539	1	1	0	0	0	1	1	1	1	1	1	1	2	0	2	1	0	0	0	0	2	0	2	0	0	0	0	0	0	2	1	2	2	0	2	1	1	1	0	1	0	0	0	2	0	1	0	2	0
540	1	2	0	0	0	0	1	2	1	1	1	0	0	0	1	1	0	0	0	0	1	0	2	0	0	0	0	0	0	1	1	2	2	1	0	2	2	1	1	0	0	0	0	0	0	1	0	1	1
541	1	0	0	0	0	1	2	2	2	1	0	0	0	0	0	0	0	1	1	1	1	1	1	1	1	2	0	1	1	2	1	1	2	1	0	2	0	0	0	2	0	0	1	2	1	0	0	1	0
542	1	1	0	0	0	0	2	2	1	1	0	0	0	0	0	0	0	1	0	0	2	0	2	0	0	0	0	0	1	2	0	0	0	2	1	1	1	0	1	1	0	0	0	1	0	1	0	1	0
543	1	2	0	0	0	0	2	0	2	1	1	2	1	0	1	0	0	0	0	0	2	0	2	0	0	0	0	0	0	1	0	0	1	1	1	2	1	0	1	1	0	1	1	2	1	0	0	1	1
544	0	2	0	0	0	0	1	1	1	1	1	2	2	0	2	0	0	0	0	0	2	0	2	0	0	0	0	0	2	2	0	1	1	2	0	2	1	0	0	1	0	0	1	2	0	0	0	1	1
545	1	1	0	0	0	1	1	1	2	1	0	0	1	0	0	0	0	1	2	1	1	0	2	0	0	0	0	0	0	2	1	0	0	2	0	2	1	1	0	0	0	0	0	2	0	0	1	0	0
546	0	1	0	0	0	0	2	1	1	1	0	0	1	0	0	0	0	0	0	0	2	1	2	0	0	0	0	0	0	2	0	1	1	1	0	2	0	0	0	2	0	1	0	1	1	1	0	2	0
547	1	1	0	0	0	1	2	0	2	1	0	0	0	0	0	0	0	1	0	0	2	0	2	0	0	0	1	1	1	2	0	1	2	1	1	2	0	0	1	1	0	0	0	2	1	0	0	2	0
548	1	2	0	0	0	0	2	1	2	1	0	0	1	0	0	0	0	2	1	1	2	1	2	0	0	0	0	0	2	2	0	1	1	1	1	1	2	0	1	1	0	0	0	0	2	1	0	2	0
549	0	2	0	0	0	0	2	0	2	2	0	0	0	0	0	0	0	0	0	0	1	0	2	0	0	1	0	0	0	2	0	1	1	1	1	2	0	0	0	2	0	0	0	2	1	1	1	0	0
550	1	1	1	0	0	0	1	1	1	1	0	0	0	0	0	0	0	1	0	0	2	1	1	0	0	0	0	1	1	1	0	0	0	2	0	2	2	0	2	0	1	0	0	1	2	1	0	1	0
551	0	1	0	0	0	0	1	2	0	0	0	0	1	0	1	0	0	1	0	0	2	1	2	0	0	0	0	2	2	2	0	1	2	1	1	2	2	2	0	0	0	0	0	1	0	1	0	2	0
552	1	1	0	0	0	0	1	2	0	0	0	0	1	0	0	0	0	1	1	1	1	1	1	1	1	1	0	1	1	2	1	0	1	1	0	2	0	0	0	2	0	1	1	2	1	0	0	2	0
553	1	1	0	0	0	0	1	1	1	1	1	0	0	0	0	0	0	0	1	1	1	0	2	0	0	0	0	1	2	1	0	2	2	0	1	1	1	0	1	1	0	0	0	1	0	0	0	1	1
554	0	1	0	0	0	0	2	1	2	1	0	0	0	0	0	0	0	0	1	1	2	1	2	0	0	0	0	0	1	2	0	1	1	1	0	2	1	0	0	1	0	0	0	0	2	1	0	2	0
555	1	2	0	0	0	0	2	2	2	1	0	0	2	0	0	0	0	1	0	0	1	1	2	0	0	0	0	0	0	2	0	1	1	2	1	2	2	0	2	1	1	0	0	2	2	1	0	1	1
556	0	1	0	0	0	0	2	0	2	1	0	1	1	0	1	0	0	0	0	0	2	0	2	0	0	2	0	0	0	1	1	0	0	1	2	2	1	0	2	0	0	0	1	1	1	0	0	2	0
557	1	1	0	0	0	0	1	2	0	0	1	1	1	0	1	0	0	1	0	0	2	0	2	0	0	0	0	0	0	2	1	1	2	1	0	2	2	0	1	1	0	0	0	2	0	1	0	1	0
558	0	2	0	0	0	0	2	1	2	2	0	2	2	0	2	0	0	1	1	0	0	0	2	0	0	1	0	0	0	2	1	1	1	1	0	2	2	1	1	1	0	0	1	1	1	1	0	0	2
559	0	2	0	0	0	0	1	2	0	0	0	0	2	0	2	0	0	0	1	1	1	0	2	0	0	1	0	1	1	1	0	1	1	2	0	2	1	0	1	2	1	0	0	2	1	1	0	1	1
560	0	1	1	1	1	2	2	0	2	1	0	2	1	0	1	0	0	1	1	1	1	1	1	1	1	1	0	0	0	2	1	2	2	0	1	1	2	0	2	0	1	0	0	2	0	1	0	1	1
561	1	1	0	0	0	0	2	1	2	2	0	0	1	0	1	1	0	0	2	2	0	0	2	0	0	0	0	0	0	1	0	1	1	1	0	2	0	0	0	2	0	1	0	1	1	1	0	0	0
562	0	2	0	0	0	0	1	2	1	1	1	0	0	0	0	0	0	0	1	0	2	1	0	1	1	1	0	1	1	2	2	2	2	1	0	2	2	0	2	1	0	1	0	2	0	1	0	1	1
563	0	0	0	0	0	0	0	2	0	0	1	1	1	0	1	0	1	1	1	1	1	1	2	0	0	0	0	1	1	1	1	1	2	1	1	2	0	0	0	2	0	0	1	2	1	0	0	2	0
564	1	2	1	1	1	1	2	1	2	2	0	0	0	0	0	0	0	0	1	0	1	2	2	0	0	0	0	0	1	2	0	0	2	1	0	2	1	0	0	2	0	0	0	2	2	1	0	2	0
565	0	0	0	0	0	0	2	2	1	0	0	1	1	0	1	0	0	0	1	1	2	1	2	0	0	0	0	0	1	2	0	1	0	0	0	2	1	0	1	1	0	2	0	2	1	0	0	1	1
566	1	0	0	0	0	0	2	0	2	2	0	1	1	0	1	0	0	0	0	1	1	0	2	0	0	1	1	1	1	2	0	1	1	2	1	2	1	0	1	0	0	0	0	0	0	1	0	2	0
567	0	1	0	0	0	1	2	1	1	1	0	0	1	0	0	0	0	0	1	0	2	1	2	0	0	0	0	1	1	2	0	1	1	0	1	1	0	0	1	1	0	0	1	1	1	0	0	2	0
568	0	1	0	0	0	0	1	1	1	1	1	1	1	0	1	0	0	0	1	2	1	1	2	0	0	1	1	0	0	2	1	1	1	1	1	0	2	0	0	1	0	0	0	1	0	1	0	1	1
569	1	0	0	0	0	0	2	2	2	1	0	0	0	0	1	1	0	1	1	0	1	0	2	0	0	1	0	0	0	2	0	0	0	1	1	1	2	0	2	0	0	0	0	1	1	0	0	2	0
570	1	1	0	0	0	0	2	0	2	2	0	0	0	0	0	0	0	2	1	1	2	0	2	0	0	0	0	0	0	1	1	0	0	2	0	2	0	0	0	2	0	0	1	2	2	2	0	2	0
571	1	2	0	0	0	0	1	1	2	2	0	0	2	0	0	0	0	0	1	1	1	1	1	0	0	0	0	0	1	2	0	1	2	1	0	2	1	1	0	1	0	0	0	1	0	0	0	2	0
572	0	0	0	0	0	2	1	1	1	1	1	0	0	0	0	0	0	0	0	0	2	1	2	0	0	0	0	2	2	2	0	1	2	1	1	1	1	0	1	0	0	0	0	1	0	1	1	1	0
573	1	1	1	1	1	2	1	1	0	0	1	1	1	0	1	0	0	1	1	1	0	0	2	0	0	0	0	0	0	1	0	1	1	1	1	1	0	0	1	1	0	0	0	1	0	0	0	2	0
574	1	0	0	0	0	2	1	1	1	1	1	1	2	0	2	0	0	1	0	1	2	0	2	0	0	0	0	0	0	2	1	2	2	0	1	1	1	0	0	1	0	0	0	1	0	1	0	2	0
575	0	1	0	0	0	1	2	2	2	2	0	0	0	0	0	0	0	1	1	1	1	0	2	0	0	0	0	0	0	2	0	1	2	2	0	2	2	1	0	0	0	0	0	1	0	0	0	1	1
576	1	1	0	0	0	1	1	2	1	0	1	0	1	0	1	1	1	2	0	0	1	0	2	0	0	0	0	0	1	2	0	1	1	1	1	1	1	1	0	0	0	0	0	0	0	1	0	2	0
577	1	2	1	0	0	0	2	0	2	2	0	1	1	0	1	0	0	1	0	0	1	0	2	0	0	0	0	0	2	2	0	2	2	1	0	2	0	0	0	2	0	1	0	2	1	0	0	2	0
578	1	1	0	0	0	1	2	0	2	2	0	0	0	0	0	0	0	1	0	0	2	0	1	0	0	1	1	0	1	2	0	0	0	2	0	2	1	0	1	1	0	2	0	2	0	1	0	2	0
579	0	1	0	0	0	0	2	0	2	2	0	1	1	0	1	0	0	0	1	1	2	0	1	0	0	0	0	0	1	2	0	2	2	1	1	2	1	0	2	0	1	1	1	2	1	0	0	1	0
580	1	0	0	0	0	0	2	2	1	0	0	1	1	0	1	0	0	0	0	0	1	1	0	1	1	1	0	1	2	2	1	1	1	0	1	1	2	0	1	0	0	0	0	0	2	0	0	1	0
581	1	0	0	0	0	1	1	2	0	0	1	1	1	0	0	0	0	0	0	0	1	0	2	0	0	1	0	1	2	1	0	1	1	1	0	2	2	1	1	0	0	0	1	1	1	0	0	1	1
582	1	2	1	0	0	0	1	2	1	1	0	1	1	0	1	0	0	2	1	1	2	0	2	0	0	0	0	0	1	2	0	0	0	2	0	2	1	1	0	1	0	1	0	2	2	0	1	0	1
583	1	2	1	0	1	0	1	2	1	1	1	0	0	0	0	0	0	0	1	1	2	1	2	0	0	1	0	1	2	2	0	2	2	2	0	2	2	0	2	1	1	1	0	2	1	0	1	0	0
584	0	0	0	0	0	0	2	1	2	2	0	0	1	1	0	0	0	0	0	0	0	1	2	0	0	0	0	1	2	2	1	1	1	1	1	1	1	0	2	0	0	0	1	2	1	1	0	2	0
585	1	2	0	0	0	0	1	2	2	2	0	1	0	0	0	0	0	0	1	1	2	1	1	1	1	1	1	0	0	1	0	2	2	2	0	2	2	0	1	1	0	0	0	2	0	1	0	2	0
586	0	1	0	0	0	1	1	1	1	1	1	0	1	0	0	0	0	0	0	0	1	1	1	0	0	0	0	0	0	1	0	1	2	1	2	2	1	0	0	1	0	1	0	1	1	1	1	1	0
587	1	1	0	0	0	0	2	2	2	0	0	0	0	0	0	0	1	2	0	0	1	0	2	0	0	0	0	0	1	2	0	1	0	0	0	2	2	1	0	1	0	0	1	2	1	0	0	2	0
588	0	1	0	0	0	0	2	1	2	2	0	1	1	0	1	0	0	1	0	1	2	1	0	0	0	1	0	1	1	2	1	0	0	1	0	2	0	0	0	1	0	0	0	0	1	0	1	1	0
589	1	1	0	0	0	0	2	1	2	2	0	0	1	0	0	0	0	1	2	1	0	0	1	0	0	0	0	1	2	2	1	2	2	0	2	0	1	0	1	1	0	0	1	1	1	0	0	1	1
590	0	2	0	0	0	0	1	1	2	2	0	1	1	0	1	0	1	1	1	1	1	1	1	1	1	1	0	0	0	1	0	2	2	2	1	1	1	0	1	1	0	1	1	2	1	0	0	0	0
591	0	1	0	0	0	0	2	2	1	1	1	1	0	0	0	0	0	1	1	0	1	1	0	1	1	1	0	0	1	2	1	2	2	0	1	1	1	0	1	2	1	0	0	1	0	0	0	2	0
592	0	2	0	0	0	0	2	0	2	2	0	0	0	0	0	0	0	0	1	1	1	0	2	0	0	0	0	0	0	1	0	0	0	2	0	2	1	0	0	2	0	0	0	1	0	0	0	1	0
593	1	2	0	0	0	0	2	1	1	1	0	0	0	0	0	0	1	1	2	2	1	0	2	0	0	0	2	1	1	2	1	0	0	1	0	2	1	0	1	1	0	0	0	1	1	2	0	1	0
594	0	0	0	0	0	1	2	1	2	0	0	0	0	0	0	0	0	0	2	2	0	0	2	0	0	0	0	0	1	2	0	1	2	2	0	2	0	0	0	2	0	0	1	1	1	2	0	1	0
595	0	2	1	0	1	0	1	1	1	1	1	1	1	0	1	0	0	0	2	1	0	0	2	0	0	0	0	1	1	1	0	0	0	1	1	1	0	0	0	2	0	0	0	0	2	0	0	2	0
596	0	1	1	1	1	2	1	2	0	0	1	0	0	0	0	0	0	0	0	0	1	1	2	0	0	0	0	1	1	2	0	0	0	2	0	2	0	0	0	2	0	0	0	0	1	0	1	1	1
597	0	1	1	0	0	0	2	2	1	0	1	0	0	0	0	0	0	0	1	1	2	0	1	0	0	0	0	0	0	2	0	1	2	2	0	2	1	0	1	1	0	0	0	2	0	1	0	1	0
598	0	0	0	0	0	1	2	2	2	0	0	1	1	0	1	0	0	0	1	1	2	1	1	1	1	0	1	1	1	2	0	2	2	2	0	2	0	0	1	0	0	1	0	1	0	1	0	2	0
599	1	0	0	0	0	0	1	2	0	0	1	0	0	0	0	0	0	1	0	0	2	1	2	0	0	0	0	1	1	2	1	0	0	2	1	1	1	0	1	1	0	0	1	1	1	1	0	1	0
600	1	1	0	0	0	0	1	1	1	1	1	1	1	0	1	0	0	1	2	1	0	1	2	0	0	1	0	2	2	2	0	1	1	2	0	2	2	0	0	1	0	1	0	2	1	0	0	2	0
601	0	0	0	0	0	1	2	1	1	1	0	0	0	0	0	0	1	2	0	0	1	0	2	0	0	1	0	0	0	2	0	0	2	0	2	2	2	1	1	0	0	0	0	2	1	0	0	2	0
602	0	1	0	0	0	1	2	2	2	0	0	0	1	0	1	1	0	1	1	0	2	1	2	0	0	0	0	2	2	1	0	1	1	0	2	0	1	1	0	0	0	1	0	2	1	0	0	1	0
603	1	2	0	0	0	0	2	1	2	2	0	0	0	0	0	0	0	1	0	0	2	2	0	1	1	1	0	1	1	2	1	1	1	0	1	1	1	1	0	0	0	0	0	1	0	1	0	2	0
604	0	1	0	0	0	0	1	2	1	1	1	1	2	0	1	0	0	2	0	1	2	0	2	0	0	1	2	1	1	2	1	1	1	1	1	1	1	1	0	0	0	0	0	1	0	0	0	1	0
605	0	2	0	0	0	0	2	2	1	1	0	1	2	1	0	1	0	1	1	1	2	1	2	0	0	1	0	1	2	1	0	1	1	1	1	1	1	0	0	1	0	0	0	1	1	1	0	0	0
606	1	1	0	0	0	0	2	2	1	1	0	0	0	0	0	0	0	1	1	1	1	0	2	0	0	0	0	0	0	2	2	0	0	2	0	2	2	0	1	1	0	0	0	2	1	1	0	1	0
607	1	0	0	0	0	0	1	0	2	2	0	0	0	0	0	0	1	1	0	1	2	0	2	0	0	0	0	0	1	2	0	0	1	2	1	2	2	0	1	0	0	1	0	2	0	0	0	0	0
608	0	0	0	0	0	0	0	1	1	1	1	0	2	1	0	1	0	1	0	0	1	0	2	0	0	0	0	1	1	0	0	1	1	0	1	1	2	0	2	0	0	0	0	1	0	1	0	2	0
609	0	1	0	0	0	1	2	2	2	2	0	0	0	0	0	0	0	1	0	0	2	1	1	1	1	1	1	1	1	2	0	1	1	1	1	1	1	0	1	1	0	2	0	2	0	0	0	0	1
610	0	1	0	0	0	0	1	2	1	0	1	1	1	0	1	0	0	0	1	1	1	0	2	0	0	0	0	0	0	2	1	1	2	0	2	1	2	0	2	0	0	2	0	2	0	1	0	1	1
611	1	2	0	0	0	0	1	2	0	0	2	0	1	0	0	0	0	0	0	0	2	0	2	0	0	0	0	0	0	2	0	0	0	2	0	2	0	0	0	2	0	0	0	0	0	1	0	1	0
612	1	1	0	0	0	0	2	2	1	0	0	1	1	0	2	0	0	1	1	1	1	0	2	0	0	0	0	0	1	2	0	1	2	1	0	2	1	0	1	1	0	0	1	1	1	0	0	1	0
613	0	0	1	0	0	1	1	1	1	1	1	1	0	0	0	0	0	1	1	1	1	0	1	1	1	2	0	2	2	2	0	2	2	1	0	2	1	0	0	0	0	0	0	0	1	0	0	0	0
614	0	2	1	0	0	0	2	1	2	2	0	0	0	0	0	0	0	0	0	0	1	1	2	0	0	1	0	0	0	2	0	1	1	0	1	1	1	0	0	1	0	0	1	1	1	1	0	1	0
615	1	1	0	0	0	1	1	2	0	0	1	0	1	0	0	0	0	0	0	1	2	1	2	0	0	0	0	0	1	2	0	2	2	1	1	1	1	0	0	1	0	1	0	1	0	2	0	2	0
616	0	1	0	0	0	0	2	1	2	1	0	0	0	0	0	0	0	1	0	0	2	0	2	0	0	0	0	2	2	2	0	1	1	1	1	1	2	0	1	0	0	0	1	1	1	1	0	2	0
617	1	2	0	0	0	1	2	2	1	1	0	1	1	0	1	0	0	0	0	0	0	0	1	0	0	0	0	0	0	2	0	1	1	0	1	2	1	0	0	2	0	0	0	2	0	0	0	0	0
618	1	0	0	0	0	1	1	2	0	0	0	2	2	0	2	0	0	0	1	1	2	1	2	0	0	0	0	0	0	1	1	0	1	2	1	2	1	0	2	0	1	0	1	2	0	0	0	2	0
619	1	0	0	0	0	1	2	1	2	1	0	0	0	0	0	0	0	1	0	1	2	0	2	0	0	0	0	1	2	2	0	2	2	2	0	2	1	0	0	1	1	0	1	1	0	0	0	2	0
620	0	0	0	0	0	1	1	0	2	2	0	0	0	0	0	0	0	1	0	0	2	1	2	0	0	0	0	0	1	2	0	1	1	1	1	1	1	0	2	0	0	0	0	0	1	0	0	0	0
621	0	2	0	0	0	0	1	1	1	1	1	1	2	0	1	0	0	0	0	0	2	0	2	0	0	0	0	0	0	1	0	1	1	1	0	2	1	1	0	1	0	0	0	2	0	2	0	2	0
622	1	1	0	0	0	0	1	2	1	1	1	1	2	1	0	1	0	1	1	1	0	1	2	0	0	0	0	1	1	2	0	2	2	1	0	2	2	0	1	0	0	1	0	2	0	0	0	2	0
623	0	2	0	0	0	0	2	2	0	0	1	1	0	0	0	0	0	0	0	0	2	0	2	0	0	1	0	2	2	1	1	1	2	1	0	2	0	0	0	2	0	0	1	2	1	2	1	1	0
624	0	1	0	0	0	1	1	1	2	1	0	0	0	0	0	0	0	1	0	0	2	0	1	0	0	0	0	0	0	1	1	1	1	0	2	1	0	0	0	2	0	0	0	2	0	1	0	1	1
625	1	1	0	0	0	0	1	2	0	0	1	0	0	0	0	0	0	0	1	1	0	0	2	0	0	0	0	0	1	2	0	1	1	2	0	2	1	0	0	1	0	0	0	1	0	1	0	0	1
626	0	2	1	0	0	0	1	2	0	0	1	1	1	0	0	0	0	0	0	0	1	1	1	0	0	0	0	0	1	2	0	0	0	2	1	1	2	0	1	1	0	0	1	2	1	0	0	0	2
627	0	1	0	0	0	1	2	1	1	1	0	0	1	0	1	0	1	2	2	2	2	1	2	0	0	1	0	1	1	2	0	2	2	0	2	0	0	0	0	2	0	0	0	1	0	1	0	2	0
628	0	2	0	0	0	0	2	2	1	0	0	0	0	0	0	0	1	1	1	1	1	0	2	0	0	0	0	0	0	2	1	2	2	1	1	2	1	0	1	1	0	0	0	1	0	1	0	1	0
629	1	2	0	0	0	0	1	1	2	2	0	0	0	0	0	0	0	0	0	0	0	1	2	0	0	0	0	0	1	2	0	1	1	2	0	2	2	0	2	0	0	2	0	2	1	0	0	2	0
630	0	1	0	0	0	0	1	1	2	2	0	0	0	0	0	0	0	1	1	1	1	0	2	0	0	0	0	1	1	1	1	0	1	2	0	2	1	0	1	2	1	1	0	1	1	1	0	1	0
631	0	2	0	0	0	0	2	1	2	0	0	0	2	1	0	1	0	0	0	0	2	1	2	0	0	0	0	2	2	1	0	2	2	2	0	2	2	1	1	2	2	1	0	2	1	0	0	0	2
632	0	1	0	0	0	0	2	1	2	1	0	0	1	0	0	0	0	1	0	0	2	1	2	0	0	0	0	1	1	1	1	0	0	0	1	1	1	0	1	1	0	0	0	0	0	1	1	1	0
633	0	0	1	0	0	1	2	2	2	0	0	0	0	0	0	0	0	1	0	0	1	1	2	0	0	0	0	0	1	2	0	1	1	2	1	1	1	0	1	1	1	0	0	2	0	0	1	0	0
634	0	0	0	0	0	1	2	1	2	1	0	0	1	0	1	0	0	0	1	1	2	1	2	0	0	0	0	1	1	0	0	1	1	2	0	2	0	0	0	2	0	0	1	2	0	0	0	2	0
635	1	2	0	0	0	0	0	2	0	0	2	0	0	0	0	0	0	1	0	0	2	0	1	0	0	0	0	1	1	0	0	2	1	2	0	2	1	0	1	1	0	1	0	1	1	1	0	2	0
636	0	1	0	0	0	0	2	2	1	1	0	1	1	0	1	0	0	2	1	1	2	0	2	0	0	0	0	1	1	2	2	2	2	0	1	1	0	0	0	2	0	0	1	1	1	1	0	2	0
637	0	2	0	0	0	0	2	2	2	1	0	0	1	0	1	0	0	1	1	1	2	0	2	0	0	0	0	0	0	1	0	1	2	1	0	2	2	0	0	2	0	2	0	2	0	1	0	2	0
638	1	1	0	0	0	1	2	0	2	2	0	0	0	0	0	0	0	1	1	1	1	0	2	0	0	0	0	1	2	2	1	1	1	1	0	2	1	0	0	0	0	0	0	2	0	0	0	2	0
639	1	0	0	0	0	0	2	1	1	1	0	0	0	0	0	0	0	0	0	0	1	0	2	0	0	0	1	1	1	2	0	0	2	0	1	2	0	0	0	2	0	0	0	2	0	1	0	2	0
640	1	1	1	0	0	0	2	1	2	2	0	0	0	0	0	0	0	0	1	1	1	1	2	0	0	0	0	1	1	2	0	2	2	1	1	1	2	1	1	1	0	0	0	1	0	1	0	1	0
641	1	0	0	0	0	1	2	2	1	0	1	0	0	0	0	0	0	1	1	1	2	1	2	0	0	0	0	1	1	2	1	1	1	1	1	1	0	0	0	2	0	1	0	1	1	0	0	1	0
642	0	1	0	0	0	1	1	2	1	0	1	1	2	0	2	1	1	2	0	0	1	1	2	0	0	0	0	0	1	2	0	1	2	0	0	2	1	0	1	1	0	2	0	2	1	0	0	1	0
643	0	2	0	0	0	0	1	2	0	0	0	0	1	0	0	0	0	0	2	1	1	1	2	0	0	0	0	1	0	1	2	2	2	0	1	1	1	0	1	2	1	0	1	2	1	1	0	1	0
644	1	1	0	0	0	0	2	2	2	1	0	0	0	0	0	0	0	0	0	0	2	0	2	0	0	0	0	0	1	2	0	2	2	1	1	1	1	0	0	0	0	0	0	2	0	1	2	0	0
645	0	2	0	0	0	0	1	2	1	0	1	1	1	0	1	0	0	0	1	1	2	0	2	0	0	0	0	1	1	1	0	0	0	1	0	2	2	0	1	0	0	1	0	2	1	1	0	2	0
646	1	1	0	0	0	0	1	1	2	2	0	1	1	0	1	0	0	0	2	2	1	0	2	0	0	0	0	1	1	2	0	1	1	0	2	2	2	0	2	1	1	0	1	1	1	2	0	0	2
647	0	1	0	0	0	0	2	0	2	1	0	0	0	0	0	0	1	1	0	0	2	0	2	0	0	0	0	1	2	1	0	0	0	2	0	2	2	0	2	0	0	0	0	0	1	0	1	1	0
648	0	0	0	0	0	0	1	2	2	2	0	0	0	0	0	0	0	0	1	1	2	1	2	0	0	0	0	1	1	0	0	1	1	0	2	0	2	1	1	0	0	0	0	1	0	0	0	1	1
649	0	2	0	0	0	0	2	2	2	1	0	1	1	0	2	0	0	0	0	0	1	2	0	1	1	1	0	0	1	2	0	1	2	2	0	2	1	0	0	0	0	0	0	2	1	0	0	2	0
650	1	0	0	0	0	0	2	0	2	2	0	1	0	0	0	0	1	2	0	0	1	1	2	0	0	0	0	0	0	2	1	2	2	0	1	1	2	0	2	0	0	0	0	2	0	1	0	1	0
651	0	1	0	0	0	1	2	1	2	1	1	1	1	0	1	0	0	0	0	0	0	1	1	0	0	0	0	0	1	2	0	1	1	1	1	1	1	0	0	2	0	0	0	2	0	0	0	1	0
652	1	0	0	0	0	0	2	0	2	2	0	0	0	0	0	0	0	2	0	0	2	0	2	0	0	0	0	0	0	1	0	1	1	1	1	1	1	0	0	2	0	0	1	2	1	0	0	2	0
653	0	2	0	0	0	0	2	2	2	1	0	0	0	0	0	0	0	1	0	0	2	0	2	0	0	0	0	1	1	0	0	1	1	1	0	2	2	0	1	1	0	0	0	2	0	1	0	2	0
654	1	1	1	0	0	0	1	2	1	1	0	0	0	0	0	0	0	1	1	1	1	0	2	0	0	0	0	0	0	2	1	0	1	1	1	2	1	0	0	1	0	0	0	2	1	1	0	1	1
655	1	0	0	0	0	1	2	2	1	1	0	1	2	0	1	0	0	0	0	0	2	1	1	1	1	1	0	0	0	2	0	1	1	1	2	1	1	0	1	1	0	1	0	1	1	1	0	2	0
656	0	1	0	0	0	0	2	1	0	0	0	1	0	0	0	0	1	2	0	0	1	0	1	0	0	0	1	0	1	2	0	2	2	2	0	2	1	0	0	1	0	0	0	1	0	1	0	2	0
657	1	2	0	0	0	0	2	0	2	1	0	0	0	0	0	0	0	0	0	0	2	0	1	0	0	0	0	0	0	2	1	0	1	2	0	2	2	1	1	2	2	1	0	2	0	1	0	0	0
658	0	1	0	0	0	1	2	0	2	2	0	1	1	1	0	1	0	0	1	1	2	1	1	1	1	1	1	0	0	2	1	0	0	1	0	2	2	0	1	2	1	0	0	1	0	1	0	2	0
659	1	2	0	0	0	0	1	1	2	2	0	0	0	0	0	0	0	1	1	1	2	0	2	0	0	0	0	1	1	2	2	1	1	0	1	1	2	0	1	2	1	0	1	2	1	1	0	2	0
660	0	2	0	0	0	0	1	1	2	1	0	0	1	0	0	0	0	1	1	1	2	0	2	0	0	0	0	1	1	1	0	0	1	0	1	2	0	0	0	1	0	0	1	2	0	1	0	2	0
661	1	2	0	0	0	0	2	2	1	1	0	0	1	0	0	0	0	2	1	1	2	0	2	0	0	1	0	0	0	2	0	2	2	2	0	2	1	0	0	1	0	0	1	2	1	0	0	2	0
662	1	0	0	0	0	0	2	0	2	2	0	1	1	0	1	0	0	0	0	0	0	1	1	0	0	0	0	0	0	1	0	1	1	1	1	2	0	0	0	2	0	0	1	2	1	0	0	1	1
663	0	0	0	0	0	1	1	2	1	0	1	1	1	0	1	0	0	1	0	0	2	0	1	0	0	0	0	0	1	2	1	2	2	0	1	1	1	1	0	1	0	0	0	2	1	1	0	1	0
664	1	1	0	0	0	0	1	1	1	1	0	0	1	0	0	0	1	1	1	1	1	0	2	0	0	0	1	1	1	1	0	1	2	2	0	2	1	0	1	1	0	0	1	2	1	0	0	1	1
665	1	1	0	0	0	0	2	1	2	1	0	0	0	0	0	0	0	0	0	0	2	0	2	0	0	0	0	0	0	2	0	1	1	0	2	0	1	0	2	0	0	0	1	1	1	1	0	2	0
666	1	1	1	0	1	0	2	2	2	0	0	1	1	1	0	1	0	1	0	0	2	1	2	0	0	0	0	1	1	1	1	1	2	2	0	2	2	0	1	1	0	0	1	1	1	2	0	1	1
667	1	2	1	0	0	0	1	1	1	1	0	0	0	0	0	0	0	2	1	1	2	0	2	0	0	0	0	0	1	2	0	2	2	0	1	1	1	0	2	0	0	1	0	2	1	0	0	0	2
668	1	1	1	1	1	2	1	0	2	2	0	1	1	0	1	0	0	1	1	1	1	0	1	0	0	0	0	0	0	1	0	1	1	2	1	2	0	0	0	2	0	0	0	0	1	0	0	1	1
669	1	1	0	0	0	0	1	1	1	1	1	0	0	0	0	0	0	1	0	0	1	1	0	1	1	1	0	0	1	2	0	1	1	1	1	1	1	0	0	2	0	0	0	1	0	0	0	1	0
670	0	2	1	0	0	0	2	2	2	0	0	1	1	0	1	0	0	1	1	1	1	1	0	1	1	1	0	0	1	2	1	1	2	1	1	2	2	1	1	0	0	0	0	1	0	0	0	1	1
671	1	1	1	0	0	0	1	2	1	0	1	0	0	0	0	0	0	1	0	0	1	0	2	0	0	0	0	1	1	0	0	2	2	2	0	2	1	0	2	0	0	0	0	1	0	0	0	2	0
672	0	1	0	0	0	0	0	2	0	0	1	1	1	0	1	0	0	0	0	0	0	1	2	0	0	0	0	0	0	2	1	0	0	2	0	2	2	0	1	1	0	0	0	2	1	0	0	1	1
673	0	1	0	0	0	0	2	1	2	0	0	1	2	0	2	0	0	1	2	1	1	0	2	0	0	0	0	0	0	1	1	1	1	2	0	2	0	0	0	2	0	0	1	1	1	2	0	1	0
674	1	1	0	0	0	0	1	1	0	0	1	0	0	0	0	0	0	0	2	1	0	0	2	0	0	0	0	0	0	1	1	0	0	2	0	2	1	1	0	2	0	0	1	1	0	1	0	2	0
675	0	2	0	0	0	0	1	1	2	2	0	0	1	0	1	0	0	0	1	1	2	0	2	0	0	0	0	0	0	2	1	0	1	2	1	2	1	0	0	0	0	0	0	2	1	0	1	1	1
676	1	1	0	0	0	0	1	1	2	1	0	0	1	0	0	0	0	1	2	2	1	0	2	0	0	1	1	0	0	2	1	1	1	2	0	2	2	0	1	0	0	0	0	1	0	1	0	2	0
677	1	1	1	0	1	0	1	1	0	0	1	0	0	0	0	0	0	1	1	1	0	1	1	1	1	1	0	0	0	2	0	2	2	1	1	1	2	1	1	1	1	0	0	1	0	0	0	1	0
678	0	1	0	0	0	1	1	1	1	1	1	0	0	0	0	0	0	1	1	0	2	1	2	0	0	0	0	0	2	2	0	1	1	1	1	1	1	0	0	2	0	0	0	2	0	0	0	0	0
679	0	1	0	0	0	0	1	2	0	0	0	0	0	0	0	0	0	0	1	1	2	0	1	0	0	1	0	0	0	2	0	1	1	2	0	2	2	0	0	1	0	0	0	1	0	0	0	2	0
680	1	1	0	0	0	0	1	2	1	0	1	0	1	0	1	0	0	1	1	1	2	1	2	0	0	0	0	0	2	2	0	1	2	2	0	2	1	0	1	1	0	1	1	2	1	0	0	2	0
681	1	1	0	0	0	0	2	2	2	0	0	0	0	0	0	0	1	2	1	1	2	1	0	1	1	1	0	0	0	2	0	0	1	2	0	2	1	0	0	2	0	0	0	2	0	1	1	1	0
682	0	2	0	0	0	0	2	0	2	2	0	0	1	0	0	0	1	2	1	1	2	0	1	1	1	1	0	0	1	2	1	1	1	0	1	2	1	0	1	1	0	1	0	2	0	0	0	1	0
683	1	1	1	0	1	0	2	2	1	0	0	0	0	0	0	0	0	0	0	0	1	0	2	0	0	0	0	0	0	2	0	1	2	1	2	1	0	0	1	1	1	0	0	1	1	1	1	0	0
684	1	0	0	0	0	1	2	1	1	0	1	1	1	0	1	0	0	0	1	2	1	0	2	0	0	0	0	0	0	2	0	2	2	0	1	1	2	1	0	0	0	1	0	2	1	0	0	2	0
685	0	2	0	0	0	0	2	1	1	0	0	0	0	0	0	0	1	1	0	0	1	0	1	0	0	0	0	0	0	1	0	1	2	2	1	2	0	0	1	1	1	0	1	2	1	0	1	1	0
686	0	1	1	1	1	1	1	1	1	1	0	0	0	0	0	0	0	0	1	1	1	2	0	1	1	1	0	1	2	2	1	1	1	1	1	1	1	1	0	1	0	1	0	2	1	0	0	1	0
687	1	2	0	0	0	0	1	1	1	1	1	0	0	0	0	0	0	1	1	1	2	0	2	0	0	0	0	1	1	2	1	2	2	1	0	2	2	0	2	0	0	0	1	2	1	0	0	2	0
688	1	0	0	0	0	0	0	1	1	1	1	0	0	0	0	0	0	0	0	0	1	1	0	1	1	1	0	1	1	2	1	1	1	1	1	1	1	1	0	1	0	0	0	1	0	0	1	1	0
689	1	2	0	0	0	0	2	1	2	1	0	0	0	0	0	0	0	0	1	1	2	0	2	0	0	1	0	0	2	2	0	0	1	2	0	2	2	0	1	1	0	0	1	2	1	0	0	1	1
690	1	1	0	0	0	0	1	2	1	1	0	0	1	0	0	0	0	1	0	0	2	1	2	0	0	0	0	2	2	1	1	0	1	1	0	2	2	2	0	0	0	0	0	1	0	1	0	1	0
691	0	2	0	0	0	0	2	2	0	0	0	0	2	0	2	0	0	0	0	1	1	0	2	0	0	1	0	1	2	2	0	1	1	1	0	2	1	0	1	1	0	0	1	2	1	0	0	2	0
692	0	1	0	0	0	0	2	1	2	1	0	0	1	0	0	0	1	1	1	1	1	0	2	0	0	0	0	1	1	0	0	2	2	0	1	1	1	0	0	2	0	0	0	2	0	1	0	2	0
693	1	1	0	0	0	0	1	2	0	0	1	1	2	0	2	0	0	1	2	2	1	0	1	0	0	0	0	0	0	1	0	0	1	1	1	2	2	0	1	1	0	0	0	1	0	1	0	1	1
694	1	1	1	1	1	1	2	2	2	1	0	0	0	0	0	0	0	0	0	0	1	0	1	0	0	0	0	1	1	2	0	2	2	0	1	1	1	0	1	1	0	1	0	2	1	0	0	1	0
695	1	1	0	0	0	0	2	1	2	1	0	0	0	0	0	0	0	0	0	0	1	1	0	1	1	1	0	0	0	2	0	0	0	1	0	2	1	0	0	1	0	0	0	2	0	2	0	1	1
696	0	1	0	0	0	0	2	0	2	1	0	0	0	0	0	0	0	1	0	0	2	0	2	0	0	0	0	0	0	2	0	1	1	0	2	2	1	0	0	2	0	1	0	1	0	1	0	1	0
697	0	2	0	0	0	0	1	1	2	1	0	0	2	0	2	0	0	1	1	1	1	1	0	0	0	0	0	0	0	1	1	2	2	0	1	1	2	1	0	0	0	1	0	1	0	1	0	2	0
698	0	2	0	0	0	0	1	1	0	0	2	0	1	0	0	0	0	0	0	0	1	1	2	0	0	0	0	0	1	2	0	1	1	2	0	2	1	0	1	2	1	0	0	2	0	1	1	1	0
699	0	1	0	0	0	0	2	1	2	1	0	0	1	0	0	0	0	0	1	1	1	0	2	0	0	0	1	0	0	1	0	0	0	2	0	2	1	0	1	1	0	0	0	1	0	0	1	0	1
700	1	2	0	0	0	0	1	2	0	0	1	1	1	0	1	0	0	1	0	1	1	1	2	0	0	0	0	0	0	1	1	1	2	1	1	1	1	0	0	2	0	1	0	2	0	1	1	1	0
701	1	1	0	0	0	1	1	2	0	0	0	0	1	0	0	0	0	0	1	1	1	0	2	0	0	0	0	2	1	2	1	1	2	0	1	2	0	0	1	2	1	0	0	0	2	2	1	2	0
702	1	1	0	0	0	1	2	2	1	1	0	1	1	0	2	0	0	0	2	2	0	0	2	0	0	0	0	1	1	2	2	1	1	0	1	1	0	0	0	2	0	1	0	2	2	1	0	1	1
703	0	1	0	0	0	0	2	1	1	1	0	1	2	0	1	0	0	0	1	1	1	0	2	1	1	2	0	0	0	2	0	2	2	0	1	1	1	0	1	1	0	2	0	2	1	0	0	2	0
704	0	1	0	0	0	0	2	2	2	1	0	0	2	0	1	0	0	0	0	1	1	0	2	0	0	0	0	0	0	1	1	0	0	2	1	1	0	0	0	1	0	0	0	2	1	1	0	2	0
705	0	0	0	0	0	1	0	2	0	0	1	1	2	0	2	1	0	2	0	0	2	1	0	1	1	1	0	0	1	2	0	0	1	2	1	2	2	1	1	1	0	0	2	2	2	1	0	0	1
706	0	0	0	0	0	0	2	1	1	1	0	0	0	0	0	0	0	1	1	0	2	1	2	0	0	0	0	0	0	1	0	0	0	2	0	2	2	0	1	1	0	0	0	0	0	1	0	0	1
707	1	1	0	0	0	0	2	1	1	1	0	1	1	0	1	0	0	2	0	0	2	1	1	1	1	1	1	0	1	2	0	1	1	0	2	2	0	0	0	1	0	1	0	1	1	0	0	0	1
708	0	2	0	0	0	0	2	1	1	1	1	0	0	0	0	0	0	1	0	0	2	0	2	0	0	1	1	0	1	2	0	1	1	2	0	2	1	1	0	1	0	0	1	1	0	1	0	2	0
709	0	2	0	0	0	0	2	1	2	2	0	1	1	1	0	1	0	1	0	1	2	0	2	0	0	0	1	0	0	1	0	2	2	1	1	1	2	0	2	0	1	0	0	1	1	1	0	2	0
710	0	1	0	0	0	0	2	2	1	1	0	0	0	0	0	0	0	1	1	1	0	1	2	0	0	0	0	0	0	2	0	1	1	1	0	2	1	1	0	1	0	1	0	1	1	1	0	1	0
711	1	2	0	0	0	0	1	1	1	1	1	1	1	0	1	0	0	0	0	0	2	0	2	0	0	0	1	0	0	2	1	1	2	1	0	2	1	0	0	1	0	0	0	1	1	1	0	1	0
712	0	1	0	0	0	0	1	2	0	0	1	1	1	0	1	0	0	0	0	1	2	2	0	1	1	1	0	0	1	2	0	1	1	1	0	2	1	0	2	0	0	0	0	2	1	2	0	1	0
713	0	2	0	0	0	0	0	2	1	1	0	0	0	0	0	0	1	1	0	0	2	1	2	0	0	0	0	0	1	2	0	1	2	1	2	1	2	0	1	1	0	2	0	2	0	1	0	1	1
714	1	2	0	0	0	0	1	2	1	0	1	1	1	0	1	0	0	1	0	0	2	1	2	0	0	0	0	1	1	1	1	1	2	1	1	1	2	0	1	2	1	0	0	0	0	1	0	1	0
715	0	2	0	0	0	0	2	2	2	1	0	1	2	0	2	0	1	1	1	1	1	1	2	0	0	0	0	1	1	1	1	1	1	1	0	2	1	0	1	1	0	0	0	2	0	1	0	0	0
716	0	2	0	0	0	0	2	2	1	0	0	1	2	0	1	0	0	1	0	0	2	0	2	0	0	0	0	0	0	2	1	2	2	1	2	1	0	0	1	1	0	2	0	2	0	0	0	2	0
717	1	1	0	0	0	0	1	1	1	1	2	2	2	1	1	1	0	0	1	1	2	0	2	0	0	0	0	2	2	1	0	2	2	2	0	2	2	0	2	0	1	1	0	1	1	1	0	1	0
718	0	1	0	0	0	0	2	2	1	0	0	1	2	0	2	0	1	2	2	2	2	1	2	0	0	0	1	0	0	2	1	1	1	1	1	1	0	0	0	2	0	0	0	1	0	1	0	1	0
719	1	1	0	0	0	0	1	1	2	2	0	0	0	0	0	0	0	1	0	0	2	0	1	0	0	0	0	0	1	2	0	1	1	1	1	1	1	0	0	1	0	1	1	2	1	0	0	1	0
720	0	1	1	1	1	1	1	2	1	1	1	0	1	0	1	0	0	1	0	1	2	0	2	0	0	0	0	1	1	2	1	1	1	2	0	2	1	0	1	1	0	0	1	2	1	0	0	1	0
721	0	1	0	0	0	1	2	0	2	2	0	0	0	0	1	1	0	1	1	1	1	0	2	0	0	1	0	0	1	2	0	2	2	1	2	2	1	1	0	1	0	0	0	1	0	1	0	2	0
722	0	1	0	0	0	0	1	1	1	1	0	1	1	0	2	0	0	0	0	0	2	0	2	0	0	0	0	0	0	2	1	1	1	1	1	1	0	1	0	1	0	0	1	2	0	1	1	0	0
723	1	1	0	0	0	0	2	2	2	1	0	0	0	0	0	0	0	0	1	0	2	1	1	0	0	1	0	0	0	2	0	1	1	1	1	1	2	1	0	1	0	0	0	0	2	1	0	1	1
724	1	1	0	0	0	0	1	1	1	1	1	1	1	0	1	0	1	0	1	1	2	1	2	0	0	1	0	1	1	2	2	1	1	2	0	2	1	0	1	1	0	0	1	2	1	0	0	2	0
725	1	1	0	0	0	0	2	2	1	0	0	0	1	0	0	0	0	1	0	0	2	1	2	0	0	0	0	1	0	1	2	0	0	2	0	2	1	0	0	2	0	0	1	1	1	0	0	2	0
726	0	1	1	1	1	1	2	1	2	1	0	0	1	0	0	0	0	0	0	0	1	1	2	0	0	0	1	0	0	1	0	0	1	2	1	2	2	0	1	0	0	0	0	1	0	0	0	1	1
727	1	2	0	0	0	0	1	2	1	0	1	2	2	0	2	0	0	0	1	1	2	0	1	0	0	1	0	1	1	2	2	0	2	1	0	2	1	0	0	2	0	0	0	1	1	1	0	2	0
728	1	0	0	0	0	1	2	2	1	1	0	1	1	0	1	0	0	0	0	0	2	0	2	0	0	0	0	0	0	1	0	1	2	2	0	2	2	0	2	0	0	1	0	2	0	1	0	1	0
729	0	1	0	0	0	0	2	2	1	1	1	1	1	0	1	0	0	0	2	2	0	0	2	0	0	0	0	0	1	2	0	0	0	2	0	2	1	0	0	2	0	1	0	2	1	0	1	1	0
730	1	1	1	0	0	0	2	2	1	1	0	1	2	0	2	0	0	2	1	1	2	0	2	0	0	0	0	1	1	2	1	1	1	2	0	2	2	0	0	2	0	0	0	1	0	0	0	0	0
731	0	2	0	0	0	0	0	2	0	0	1	1	1	0	1	0	0	0	0	0	1	0	2	0	0	0	0	0	0	1	0	1	2	1	1	1	0	0	0	2	0	1	1	2	1	0	0	1	1
732	1	1	1	1	1	1	2	2	1	1	1	1	2	0	2	0	0	0	1	1	2	1	2	0	0	0	0	0	1	2	0	2	2	1	1	1	2	0	2	0	1	0	0	2	0	1	0	0	2
733	1	2	0	0	0	0	2	0	2	2	0	0	0	0	0	0	0	1	2	1	1	2	0	1	1	1	0	0	0	2	0	1	1	0	2	0	2	0	1	1	0	0	2	2	1	1	0	2	0
734	0	1	0	0	0	0	1	1	1	1	1	1	1	0	1	0	0	0	0	0	0	0	2	0	0	0	0	0	1	2	0	0	0	2	0	1	0	0	0	1	0	2	0	2	1	0	0	1	1
735	1	0	0	0	0	0	2	2	2	2	0	2	2	0	2	0	0	1	1	0	2	1	2	0	0	0	0	0	0	2	0	1	1	2	0	2	2	0	0	1	0	0	0	1	0	0	0	1	1
736	1	0	0	0	0	0	2	2	1	0	0	1	2	0	2	1	0	1	1	1	2	1	2	0	0	0	0	0	0	2	1	1	1	0	1	1	0	0	1	1	0	0	1	2	1	2	0	2	0
737	1	1	0	0	0	1	1	2	0	0	1	0	1	0	0	0	0	2	2	2	0	0	2	0	0	0	0	0	0	1	0	1	1	1	1	1	1	0	1	1	0	0	0	2	1	0	0	1	1
738	1	0	0	0	0	1	2	1	1	1	0	0	0	0	0	0	0	1	2	2	1	1	2	0	0	0	0	0	0	2	0	1	1	1	1	1	2	0	1	2	1	0	1	1	1	1	1	1	0
739	0	1	0	0	0	0	2	1	2	1	0	0	0	0	0	0	0	1	0	0	2	1	2	0	0	0	0	0	1	2	1	1	1	2	1	1	2	0	1	0	0	0	1	1	1	0	0	2	0
740	0	0	0	0	0	0	2	1	2	2	0	0	0	0	0	0	0	0	0	0	2	0	2	0	0	1	0	0	0	2	0	2	2	0	2	0	1	0	1	1	0	0	0	2	0	0	0	1	1
741	1	2	1	0	1	0	2	2	2	1	0	0	0	0	0	0	0	0	1	1	1	0	2	0	0	0	0	0	2	2	0	1	2	2	0	2	0	1	0	1	0	0	0	1	1	0	0	2	0
742	0	1	0	0	0	0	2	2	1	1	0	1	0	0	0	0	0	1	0	0	2	2	2	0	0	0	0	0	0	2	0	2	2	0	1	1	1	0	0	2	0	0	1	1	1	2	1	0	0
743	1	1	0	0	0	0	2	2	2	1	0	0	0	0	0	0	0	1	1	1	2	1	2	0	0	0	0	2	2	1	1	1	1	1	1	1	2	0	1	0	0	0	0	1	1	1	0	2	0
744	0	0	0	0	0	2	2	1	2	1	0	1	2	1	1	1	0	0	1	1	1	1	2	0	0	0	0	0	0	2	0	2	2	2	1	1	2	1	1	0	0	0	0	1	1	0	1	1	0
745	0	0	0	0	0	0	0	2	0	0	1	1	1	0	1	0	0	1	1	1	1	0	1	0	0	0	1	1	1	2	0	2	2	0	1	1	0	0	1	1	1	0	1	1	1	2	1	0	0
746	0	2	0	0	0	0	1	2	1	0	1	0	0	0	0	0	0	0	0	1	2	0	1	1	1	1	0	2	2	1	0	2	2	1	1	1	1	0	1	1	0	0	1	2	0	1	0	0	2
747	1	1	1	0	0	0	2	0	2	2	0	0	1	0	1	0	0	0	1	0	1	1	2	0	0	0	0	0	1	2	0	2	2	1	1	1	2	0	1	2	1	0	1	2	1	1	0	2	0
748	1	1	0	0	0	0	1	1	1	0	1	1	2	0	1	0	0	0	1	0	2	0	2	0	0	1	0	0	1	2	1	2	2	0	1	1	2	0	1	1	1	0	1	2	1	1	0	0	2
749	1	1	0	0	0	0	2	2	2	1	0	0	1	0	0	0	1	1	0	0	2	1	2	0	0	1	0	0	1	2	0	1	2	2	0	2	2	0	2	1	1	0	1	1	1	1	0	2	0
750	0	1	0	0	0	0	2	2	1	0	1	0	0	0	1	1	0	0	0	0	0	0	2	0	0	0	1	0	0	2	1	2	2	1	0	2	1	0	1	1	0	0	1	1	1	1	0	2	0
751	1	0	0	0	0	1	2	1	2	2	0	1	2	0	1	0	1	1	0	1	2	0	2	0	0	0	0	0	0	2	0	2	2	2	0	2	1	1	0	2	0	0	0	2	0	1	0	2	0
752	0	0	0	0	0	0	1	1	0	0	2	0	2	0	2	1	0	0	0	1	2	1	2	0	0	0	0	0	0	1	1	1	1	1	1	0	1	0	1	0	0	0	0	2	0	0	0	2	0
753	0	1	0	0	0	0	1	1	2	1	0	1	1	0	1	0	0	0	0	1	1	2	0	1	1	1	0	0	0	1	0	2	2	0	2	0	0	0	0	1	0	0	0	1	0	1	0	1	1
754	0	2	0	0	0	0	1	1	1	0	1	1	2	0	1	0	0	1	0	1	2	0	2	0	0	0	0	1	1	2	2	1	1	0	2	1	2	1	0	1	0	0	0	2	0	0	0	2	0
755	1	1	0	0	0	0	1	2	1	0	1	1	2	0	1	0	1	1	1	1	1	0	1	0	0	0	0	0	0	2	0	0	1	2	1	2	2	1	0	1	0	0	0	2	0	1	0	2	0
756	0	1	1	0	0	0	2	1	1	1	0	1	1	0	1	0	0	1	1	1	1	1	2	0	0	0	0	0	1	2	1	1	2	1	2	1	1	0	0	1	0	1	0	1	1	1	0	2	0
757	0	0	0	0	0	1	2	2	1	1	0	0	0	0	0	0	0	0	1	1	2	1	0	1	1	1	0	0	0	2	0	0	0	2	0	2	2	1	0	1	0	0	1	1	0	0	0	0	2
758	0	1	0	0	0	1	0	2	0	0	1	0	0	0	0	0	0	0	0	0	2	0	2	0	0	0	0	0	0	2	1	1	1	1	1	1	1	0	1	1	0	0	1	2	1	0	0	2	0
759	0	2	0	0	0	0	1	1	1	1	0	0	0	0	0	0	0	1	0	0	1	0	1	0	0	0	0	0	0	1	0	0	1	2	1	2	1	0	0	1	0	0	1	1	1	1	0	2	0
760	1	2	0	0	0	0	1	1	1	0	1	1	1	1	0	1	0	1	1	1	2	0	2	0	0	0	0	2	2	2	0	1	1	2	0	2	1	0	1	1	0	0	1	1	1	2	0	1	1
761	1	0	0	0	0	0	1	2	1	1	0	0	1	0	0	0	0	1	0	1	2	1	2	0	0	0	0	0	0	2	2	1	1	2	2	1	1	0	1	1	1	0	1	2	1	0	1	0	0
762	1	1	0	0	0	0	2	1	2	2	0	0	1	0	0	0	0	2	0	0	1	0	2	0	0	0	0	1	2	2	1	1	1	1	1	2	2	1	0	1	0	0	0	1	0	1	0	2	0
763	1	0	0	0	0	0	2	1	2	2	0	0	1	0	1	1	0	0	1	1	2	0	2	0	0	0	0	0	1	1	0	2	2	0	1	1	1	0	1	1	0	0	0	1	0	1	0	2	0
764	0	1	0	0	0	0	2	2	2	1	0	0	0	0	0	0	0	1	1	1	2	0	2	0	0	0	0	0	0	2	1	2	2	2	0	2	0	0	0	2	0	0	0	2	0	0	0	2	0
765	1	2	0	0	0	0	2	2	2	1	0	0	1	0	0	0	0	1	2	2	1	0	2	0	0	0	0	0	1	2	0	0	1	2	1	2	2	0	2	1	1	0	0	0	1	0	0	0	0
766	0	1	0	0	0	0	1	1	1	1	2	1	2	1	1	1	0	0	1	1	2	0	2	0	0	1	0	1	1	0	0	2	2	2	0	2	0	0	0	1	0	0	0	2	0	1	0	2	0
767	1	0	0	0	0	1	2	0	2	2	0	0	1	0	1	1	0	1	0	1	1	0	2	0	0	0	2	1	1	2	1	1	1	1	1	1	1	0	1	1	0	0	0	1	0	0	1	1	0
768	1	1	0	0	0	0	2	2	1	1	0	1	1	0	1	0	0	0	0	0	2	0	2	0	0	0	0	0	1	2	1	1	2	1	1	2	0	0	0	2	0	1	0	1	1	1	0	0	0
769	1	1	0	0	0	0	1	1	0	0	1	0	0	0	0	0	0	1	1	1	1	1	2	0	0	0	0	0	2	2	0	1	1	0	0	1	1	0	1	1	0	0	0	1	0	0	0	0	0
770	1	1	0	0	0	0	2	2	1	0	0	1	1	0	2	1	0	1	0	1	2	0	2	0	0	0	0	0	1	1	0	0	0	1	1	1	1	1	0	0	0	0	0	2	1	0	0	2	0
771	1	0	0	0	0	0	2	2	2	0	0	0	1	0	0	0	0	1	0	0	1	0	2	0	0	0	0	1	1	2	2	1	2	1	2	2	2	1	0	1	0	0	0	1	0	1	0	0	1
772	1	0	0	0	0	0	1	2	1	1	1	0	0	0	0	0	0	1	0	0	2	0	2	0	0	1	0	0	0	1	0	0	1	0	1	2	2	0	2	1	1	0	1	2	1	0	0	1	0
773	0	0	0	0	0	0	2	1	2	0	0	0	0	0	0	0	0	0	1	1	2	0	2	0	0	0	1	1	1	2	0	1	1	1	0	2	2	0	2	0	0	1	0	1	0	2	0	1	0
774	1	1	0	0	0	0	2	2	2	1	0	0	0	0	0	0	0	1	0	0	2	0	2	0	0	0	0	0	0	2	1	1	1	1	1	1	1	0	1	2	1	0	0	2	0	1	0	2	0
775	1	2	0	0	0	0	2	1	1	1	1	1	2	1	0	1	0	0	0	0	1	1	2	0	0	1	0	1	1	2	0	0	1	2	0	2	0	0	0	2	0	0	0	1	1	1	0	2	0
776	1	0	0	0	0	0	2	2	1	1	1	1	1	0	1	0	0	1	2	1	2	0	2	0	0	1	0	0	0	2	0	1	1	2	1	1	1	0	2	0	1	0	0	2	0	0	0	2	0
777	0	0	0	0	0	1	1	2	0	0	1	0	0	0	0	0	0	0	0	0	2	0	1	0	0	0	0	2	1	2	1	0	2	0	1	2	1	0	1	1	0	0	1	2	2	0	0	1	1
778	1	0	0	0	0	2	2	1	1	1	0	0	1	0	0	0	0	0	1	1	2	1	2	0	0	0	0	1	1	1	0	0	0	2	0	2	1	0	0	1	0	0	1	1	1	0	0	2	0
779	0	0	0	0	0	1	2	2	0	0	0	1	1	0	1	0	0	0	1	2	1	1	0	0	0	1	0	0	0	2	0	1	1	1	1	1	1	0	2	0	0	0	1	1	1	1	0	2	0
780	0	0	0	0	0	1	1	1	2	1	0	0	1	0	0	0	1	1	1	1	1	1	2	0	0	1	1	1	1	2	0	2	2	2	0	2	1	0	1	1	1	0	0	1	0	0	0	1	0
781	1	2	0	0	0	0	1	2	1	0	1	0	0	0	0	0	0	2	0	1	2	0	2	0	0	0	0	0	1	2	0	1	1	1	1	1	0	0	0	2	0	0	0	1	1	1	0	0	1
782	0	2	1	0	0	0	2	2	1	0	1	1	1	1	0	1	0	0	0	1	1	1	2	0	0	0	0	1	1	2	1	2	2	0	1	1	2	0	1	1	0	0	0	2	0	1	0	1	1
783	1	1	0	0	0	0	2	2	1	1	0	0	1	0	1	0	0	1	1	1	1	0	1	0	0	0	0	0	1	2	0	1	2	2	0	2	1	0	1	1	0	0	0	0	0	0	0	1	0
784	0	2	0	0	0	0	1	2	1	0	1	0	0	0	0	0	0	0	0	0	1	0	2	0	0	0	0	1	1	2	0	1	1	1	0	2	1	0	1	1	0	0	0	0	0	1	0	0	0
785	0	1	0	0	0	0	1	1	1	1	1	0	0	0	0	0	0	1	2	1	2	0	2	0	0	1	0	1	1	2	1	1	1	1	1	1	1	0	2	0	0	0	0	1	0	0	1	0	1
786	0	1	0	0	0	0	1	2	0	0	1	0	1	0	1	0	1	1	2	2	1	1	2	0	0	0	2	1	1	2	1	2	2	0	1	1	2	0	2	1	1	0	0	0	1	0	0	1	0
787	1	2	0	0	0	0	2	2	2	1	0	1	1	0	1	0	0	1	0	0	2	0	2	0	0	0	0	0	1	2	0	2	2	1	1	1	2	0	0	2	0	0	1	1	1	1	1	1	0
788	1	1	0	0	0	1	2	1	2	1	1	0	1	0	0	0	0	0	0	0	2	0	2	0	0	0	0	0	0	2	0	0	2	0	1	2	0	0	0	2	0	0	0	1	0	1	0	1	0
789	0	2	0	0	0	0	1	0	2	2	0	0	0	0	0	0	0	1	0	0	1	0	2	0	0	1	0	1	0	1	2	1	1	0	2	0	1	0	1	1	0	0	2	2	1	1	0	1	0
790	1	2	0	0	0	0	2	1	1	1	1	1	2	0	2	0	0	1	0	0	0	1	2	0	0	0	0	1	1	2	1	2	2	1	1	1	1	1	0	2	0	0	0	1	2	1	0	2	0
791	0	1	0	0	0	0	2	0	2	2	0	0	0	0	0	0	0	1	1	1	2	1	2	0	0	0	0	1	1	2	0	1	0	0	0	2	2	0	1	1	0	0	0	0	0	0	1	0	0
792	1	2	0	0	0	0	1	2	1	1	1	0	0	0	0	0	0	1	1	1	2	1	2	0	0	0	0	1	2	2	1	1	1	0	1	1	1	1	0	1	0	0	0	1	0	1	0	1	1
793	1	0	0	0	0	2	1	2	1	1	1	0	0	0	0	0	0	0	1	2	1	0	2	0	0	0	0	0	1	2	0	2	2	1	0	2	1	0	1	2	1	0	0	0	0	1	0	2	0
794	0	1	0	0	0	1	2	1	1	1	1	1	1	0	1	0	0	1	0	0	1	1	2	0	0	0	0	2	2	2	0	0	1	2	1	2	0	0	1	1	0	0	1	1	1	0	0	2	0
795	1	1	0	0	0	0	2	0	2	2	0	1	2	1	0	1	1	1	0	1	2	0	1	0	0	0	0	1	1	0	0	1	1	1	0	2	2	0	0	1	0	0	0	1	1	1	0	2	0
796	0	2	0	0	0	0	1	2	1	1	1	0	0	0	0	0	1	1	0	0	2	0	2	0	0	0	0	0	1	2	1	0	1	0	1	2	2	1	0	1	0	1	0	2	2	0	0	1	1
797	0	2	1	0	0	0	1	2	1	1	0	1	1	0	1	0	0	1	0	1	2	0	2	0	0	0	0	1	1	1	1	1	2	1	0	2	0	0	0	2	0	0	0	2	1	0	0	0	1
798	0	1	0	0	0	1	2	0	2	1	0	0	0	0	0	0	0	0	1	1	2	0	1	0	0	0	0	1	1	1	1	0	0	2	0	2	1	1	0	1	0	0	0	2	0	1	0	2	0
799	0	1	0	0	0	1	1	2	1	1	0	0	1	0	1	0	0	1	1	0	2	0	2	0	0	1	1	0	1	2	0	2	2	0	1	1	1	1	0	2	1	0	0	0	2	1	0	1	1
800	1	1	0	0	0	0	1	1	1	1	0	1	2	0	1	0	0	0	1	1	2	0	1	0	0	0	0	0	0	2	1	1	1	2	2	1	2	0	1	0	0	1	1	2	0	1	0	2	0
801	1	1	0	0	0	0	1	1	1	1	1	0	0	0	0	0	0	1	1	1	1	0	2	0	0	0	0	0	0	1	1	1	1	1	1	1	1	0	1	2	1	1	0	2	0	1	1	1	0
802	1	2	0	0	0	0	2	1	2	2	0	0	0	0	0	0	0	1	1	0	1	2	2	0	0	0	1	0	0	2	1	1	1	1	1	2	0	0	0	2	0	1	0	2	1	0	0	2	0
803	0	0	0	0	0	1	2	2	1	0	0	1	1	0	1	0	0	1	0	0	2	1	2	0	0	0	0	0	0	2	0	0	0	2	0	2	1	0	0	1	0	1	1	2	0	1	1	0	0
804	0	2	0	0	0	0	2	0	2	2	0	1	1	0	1	0	0	0	1	1	2	1	1	1	1	1	0	0	0	2	0	1	2	1	0	2	1	0	1	1	0	2	0	2	0	0	0	1	0
805	0	0	0	0	0	2	1	1	2	2	0	0	2	0	1	1	0	0	1	1	2	0	2	0	0	0	0	2	2	0	0	2	2	0	1	1	1	1	0	0	0	0	2	2	1	1	0	1	0
806	1	1	0	0	0	0	2	1	2	2	0	0	1	0	1	0	0	1	0	0	2	1	1	0	0	0	0	1	1	1	1	0	1	1	1	2	1	0	1	1	0	0	0	1	0	1	0	1	0
807	1	0	0	0	0	0	2	1	2	1	0	0	0	0	0	0	0	1	0	0	2	0	2	0	0	0	0	0	0	2	0	2	2	1	0	2	2	1	1	0	0	1	0	2	0	1	0	2	0
808	0	1	0	0	0	0	2	2	2	1	0	1	1	0	2	1	0	0	1	1	2	0	2	0	0	0	1	2	2	2	1	2	2	0	2	0	2	0	1	1	0	0	0	2	0	1	0	2	0
809	1	0	0	0	0	0	1	1	1	1	1	0	0	0	0	0	0	0	0	0	2	0	2	0	0	0	0	1	2	2	1	0	0	2	0	2	1	0	0	2	0	0	0	2	0	1	1	0	1
810	1	0	0	0	0	1	2	1	2	2	0	0	0	0	0	0	0	0	1	1	1	0	2	0	0	0	1	1	1	2	0	1	1	1	0	2	1	0	0	1	0	0	1	1	1	0	0	1	0
811	1	2	0	0	0	0	2	0	2	2	0	0	0	0	0	0	0	1	0	0	2	0	2	0	0	1	0	0	0	2	1	1	0	2	0	2	0	0	0	2	0	0	1	2	1	0	0	1	0
812	1	2	0	0	0	0	1	2	1	1	1	0	1	0	0	0	1	1	0	0	2	1	1	1	1	1	0	0	0	2	1	2	2	0	1	1	1	0	0	0	0	0	0	2	0	2	0	1	0
813	0	1	1	0	0	0	2	0	2	2	0	0	0	0	0	0	0	0	0	0	1	1	2	0	0	0	0	1	1	1	1	2	2	0	2	0	1	0	0	2	0	0	0	0	0	1	0	2	0
814	1	2	1	0	0	0	1	2	1	0	1	0	2	0	1	1	0	0	1	1	1	0	2	0	0	1	0	0	2	2	0	1	1	1	0	2	2	1	1	1	0	1	1	2	1	0	0	0	1
815	0	2	0	0	0	0	1	1	1	1	1	1	2	0	2	0	0	0	1	1	1	1	2	0	0	0	0	1	1	2	1	2	2	0	1	1	1	1	0	0	0	0	1	1	1	1	0	1	1
816	0	1	0	0	0	0	2	2	0	0	0	0	1	0	1	0	0	0	0	0	1	0	2	0	0	0	1	2	2	2	1	1	2	2	0	2	1	0	0	1	0	0	0	2	0	1	0	2	0
817	0	2	0	0	0	0	2	2	1	1	1	0	0	0	0	0	0	1	2	2	1	1	2	0	0	0	0	1	2	2	1	1	2	2	0	2	1	0	2	0	0	0	1	1	1	2	0	2	0
818	1	1	0	0	0	0	2	2	1	1	0	1	1	0	0	0	0	2	1	1	2	1	2	0	0	0	0	0	1	2	1	2	2	1	1	1	1	0	0	1	1	0	1	1	1	0	0	1	0
819	1	0	0	0	0	0	2	2	2	1	0	0	1	0	0	0	0	1	1	1	2	0	2	0	0	0	0	0	0	1	0	1	1	2	0	2	2	0	1	0	0	0	1	2	1	0	0	2	0
820	0	1	0	0	0	0	1	2	1	1	1	1	2	0	1	0	0	1	0	1	2	0	2	0	0	1	0	1	1	0	0	2	2	1	0	2	1	0	1	1	0	0	0	0	1	1	0	1	0
821	1	0	0	0	0	1	2	1	2	1	0	1	2	0	2	1	0	0	1	1	0	0	1	1	1	1	0	0	0	2	1	2	2	1	1	1	0	0	1	2	1	0	0	1	0	1	0	1	1
822	0	0	0	0	0	0	1	2	1	0	1	1	1	1	0	1	0	1	0	1	1	1	2	0	0	0	0	1	1	2	1	1	1	1	1	1	1	0	0	1	0	1	0	2	0	0	0	2	0
823	0	2	0	0	0	0	1	1	2	2	0	0	0	0	0	0	0	1	1	1	1	1	1	1	1	2	0	0	0	2	1	1	1	1	1	1	0	1	0	1	0	0	1	2	0	1	0	2	0
824	1	1	0	0	0	0	2	1	1	1	0	1	1	0	1	0	0	1	1	1	1	0	2	0	0	1	0	0	0	2	1	0	1	1	1	2	1	0	2	0	0	1	0	2	0	0	0	2	0
825	1	1	0	0	0	0	2	1	0	0	0	0	1	0	0	0	0	1	0	1	2	0	2	0	0	1	1	2	2	2	1	1	1	1	0	2	2	2	0	0	0	0	1	1	1	1	0	2	0
826	1	1	0	0	0	1	2	2	1	0	0	0	0	0	1	1	0	0	1	2	1	1	2	0	0	0	0	0	1	2	1	1	1	1	1	1	1	0	1	1	0	1	0	2	1	0	0	0	1
827	1	1	0	0	0	0	2	1	2	1	1	2	1	0	1	0	0	0	1	1	2	0	2	0	0	1	0	0	0	2	0	1	1	2	0	2	1	0	1	1	0	0	0	2	0	1	0	1	1
828	0	0	0	0	0	1	2	1	1	1	1	0	1	0	0	0	0	0	1	1	2	1	2	0	0	0	0	1	1	2	1	1	1	0	2	0	2	1	0	1	0	0	0	1	0	1	0	1	1
829	1	0	0	0	0	1	1	1	1	1	0	0	0	0	0	0	0	1	2	1	2	0	2	0	0	1	0	0	0	2	0	0	0	2	0	2	1	0	0	2	0	1	0	2	0	0	0	2	0
830	1	1	0	0	0	0	1	1	0	0	1	1	1	0	1	0	0	1	2	2	1	1	1	0	0	0	0	0	0	1	0	0	0	2	0	1	2	0	1	1	0	0	0	2	0	0	0	1	0
831	0	2	1	0	0	0	1	1	1	1	1	1	1	0	2	0	0	1	1	1	1	0	2	0	0	0	0	1	1	0	0	1	1	1	0	2	0	0	0	1	0	0	1	1	1	1	0	2	0
832	0	1	0	0	0	1	2	2	1	1	1	0	0	0	0	0	0	1	0	0	2	1	2	0	0	0	1	1	1	2	0	1	1	0	0	1	1	0	0	1	0	1	0	1	1	0	1	1	0
833	1	1	0	0	0	0	1	1	1	0	1	0	0	0	0	0	1	1	0	0	1	0	2	0	0	0	0	0	1	2	0	1	1	1	1	2	2	0	0	2	0	0	0	2	1	0	0	1	1
834	0	0	0	0	0	0	2	2	1	0	1	0	1	0	2	1	0	0	0	0	2	0	2	0	0	0	0	0	0	2	1	0	2	0	1	2	1	1	0	0	0	2	0	2	1	0	0	2	0
835	1	2	1	0	0	0	2	2	1	1	0	0	1	0	0	0	0	1	0	0	2	1	2	0	0	0	0	1	1	2	1	1	1	1	0	2	2	1	1	2	2	0	0	2	0	0	1	1	0
836	1	1	0	0	0	0	1	0	2	2	0	1	1	0	1	0	0	0	0	0	2	1	1	1	1	0	0	1	2	2	0	0	0	2	0	2	2	0	2	1	1	0	0	0	0	0	1	0	0
837	0	2	0	0	0	0	1	2	0	0	0	1	1	1	0	1	0	1	2	1	0	0	2	0	0	0	0	1	2	2	1	1	1	2	0	2	1	1	0	2	1	0	1	1	1	0	1	1	0
838	1	1	2	0	1	0	2	2	1	1	0	1	2	0	2	0	0	0	0	0	1	2	1	1	1	1	0	1	2	2	0	0	0	1	0	2	2	0	1	0	0	0	0	1	0	0	0	2	0
839	0	0	0	0	0	1	2	1	2	2	0	0	0	0	0	0	0	1	2	1	1	0	2	0	0	0	0	0	0	1	0	1	1	0	2	2	1	0	1	1	0	0	1	2	1	1	0	2	0
840	0	2	0	0	0	0	0	1	1	1	1	0	1	0	0	0	0	1	0	0	2	0	1	0	0	0	0	1	1	2	1	1	1	1	1	1	1	0	0	2	0	0	0	2	1	1	0	0	1
841	0	2	0	0	0	0	2	1	1	1	1	0	0	0	0	0	0	0	0	1	2	0	2	0	0	0	0	0	0	1	0	1	1	2	0	2	2	1	1	1	0	0	0	2	0	1	0	1	1
842	0	1	0	0	0	0	2	2	1	1	1	0	2	1	0	1	0	0	2	1	0	1	1	1	1	2	0	0	0	2	1	1	1	1	1	1	2	2	0	0	0	0	0	2	0	1	0	2	0
843	0	0	0	0	0	0	1	0	2	2	0	0	0	0	0	0	0	0	0	0	1	1	1	1	1	1	0	0	0	2	0	1	2	1	1	2	1	0	1	1	0	0	1	2	1	1	0	2	0
844	1	2	0	0	0	0	2	2	1	0	0	1	2	0	2	0	0	0	1	1	2	0	2	0	0	0	2	1	1	2	1	1	1	1	0	2	1	0	2	0	0	0	0	2	0	1	0	1	0
845	1	1	0	0	0	1	2	2	2	1	0	0	0	0	1	1	0	1	1	1	1	0	1	0	0	0	0	0	0	2	0	2	2	0	1	1	1	0	1	1	0	1	0	2	2	1	1	0	1
846	0	1	1	0	0	1	1	0	2	2	0	0	0	0	0	0	1	2	0	0	1	0	2	0	0	0	0	0	0	2	2	0	0	2	0	2	0	0	1	1	0	1	0	1	1	0	0	0	0
847	1	1	0	0	0	0	2	2	1	1	0	1	2	0	1	0	0	0	1	1	1	1	2	0	0	0	0	0	1	2	0	2	2	1	1	1	1	0	1	1	0	0	0	1	0	0	0	2	0
848	0	1	0	0	0	0	2	2	2	1	0	1	1	0	1	0	0	0	1	1	1	0	2	0	0	0	0	0	0	2	1	1	1	1	0	2	1	0	1	1	0	2	0	2	1	0	1	0	0
849	1	2	0	0	0	0	1	1	2	2	0	0	0	0	0	0	0	0	1	2	1	1	1	1	1	1	0	0	1	2	0	0	2	1	0	2	1	0	1	2	1	1	0	1	1	1	0	2	0
850	1	1	0	0	0	1	2	1	2	2	0	1	2	0	1	0	0	0	0	0	2	1	2	0	0	0	0	1	1	2	0	0	1	2	0	2	2	1	1	1	0	0	0	2	0	1	1	1	0
851	1	0	0	0	0	0	2	1	2	1	1	1	2	0	1	0	0	0	1	1	1	1	2	0	0	1	0	0	0	2	0	1	1	2	0	2	0	0	0	1	0	0	0	1	0	1	0	2	0
852	1	1	0	0	0	1	2	2	1	1	0	0	0	0	0	0	0	1	0	0	2	0	2	0	0	0	1	1	1	2	0	1	2	0	1	2	2	0	1	1	0	0	0	0	1	0	1	1	0
853	0	0	0	0	0	1	1	0	2	2	0	0	0	0	1	1	0	1	1	0	2	1	2	0	0	0	0	0	0	2	0	0	2	0	2	2	2	0	2	0	0	1	0	2	1	0	0	1	1
854	1	2	0	0	0	0	1	2	1	0	1	1	1	0	2	0	0	1	0	1	1	1	2	0	0	0	0	0	0	1	0	1	1	1	0	2	1	1	0	0	0	0	0	1	0	0	0	0	0
855	0	1	0	0	0	1	2	1	2	2	0	0	0	0	0	0	0	0	1	1	1	0	2	0	0	0	0	1	1	2	0	1	1	0	2	0	2	2	0	0	0	0	0	1	0	1	0	1	0
856	0	1	1	0	0	0	1	1	1	1	1	0	0	0	0	0	1	2	0	0	1	1	2	0	0	0	0	1	1	1	1	2	2	1	0	2	1	0	0	2	0	0	0	0	0	0	1	0	0
857	0	1	1	0	0	1	2	2	1	0	0	0	1	0	1	0	0	0	0	0	0	0	2	0	0	0	0	0	0	2	0	2	2	1	1	1	1	0	1	1	0	0	0	2	0	0	0	2	0
858	1	1	0	0	0	0	2	0	2	2	0	1	2	0	1	0	0	0	1	0	1	0	2	0	0	1	0	0	0	2	0	0	1	2	0	2	1	1	0	1	0	0	0	0	0	1	0	1	0
859	0	0	0	0	0	1	2	0	2	2	0	1	2	0	1	0	0	0	1	1	1	1	1	1	1	1	1	0	1	2	0	0	1	2	0	2	2	0	2	1	1	0	1	2	0	1	0	2	0
860	0	0	0	0	0	0	1	1	1	1	0	0	1	0	0	0	0	0	0	0	2	0	2	0	0	0	0	1	2	2	1	0	0	2	0	2	2	0	2	1	1	0	2	2	2	1	0	0	2
861	0	0	0	0	0	1	2	1	1	1	0	0	0	0	0	0	0	0	0	0	1	0	2	0	0	0	0	0	0	1	0	0	0	1	2	2	2	2	0	0	0	0	1	1	1	0	0	2	0
862	0	2	0	0	0	0	2	1	1	1	0	0	1	0	0	0	0	1	2	2	1	0	0	0	0	0	0	1	1	0	0	0	2	1	0	2	2	0	2	0	0	0	1	2	1	0	0	2	0
863	1	2	0	0	0	0	1	2	0	0	1	1	1	0	1	0	0	0	0	0	2	1	1	1	1	1	0	1	2	1	0	0	0	2	0	2	1	0	0	2	0	0	0	1	0	1	0	2	0
864	1	1	0	0	0	1	2	1	2	2	0	0	2	0	1	0	0	0	0	0	2	0	1	0	0	0	0	1	1	2	1	1	1	2	0	2	1	0	1	1	0	0	0	1	1	1	0	2	0
865	0	1	1	0	0	0	1	1	2	2	0	0	0	0	0	0	0	1	2	2	1	1	2	0	0	1	0	0	0	1	0	2	2	0	1	1	2	0	2	1	1	0	0	2	0	2	1	1	0
866	1	0	0	0	0	0	1	2	2	2	0	0	0	0	0	0	0	1	0	0	2	0	2	0	0	0	1	0	0	1	0	1	1	1	2	1	2	0	0	1	0	0	0	2	1	0	0	1	0
867	0	0	0	0	0	2	1	2	1	0	1	0	1	0	1	1	0	0	1	1	1	0	2	0	0	0	0	1	1	2	0	2	2	1	1	1	2	0	1	1	1	0	0	1	0	0	0	1	0
868	1	2	0	0	0	0	1	2	2	2	0	1	2	0	2	0	1	1	0	1	2	1	1	0	0	0	0	0	0	1	0	1	2	1	1	2	1	0	0	0	0	0	0	0	0	0	0	1	1
869	0	1	0	0	0	0	2	1	1	1	0	0	0	0	0	0	0	0	2	1	0	0	1	0	0	1	0	1	0	1	1	1	1	1	0	2	1	0	0	2	0	0	0	1	0	0	0	1	0
870	1	0	0	0	0	1	2	1	1	0	1	0	0	0	0	0	0	0	2	1	1	1	2	0	0	0	0	0	1	2	0	1	1	1	0	2	2	0	2	0	0	0	0	1	0	0	0	1	0
871	1	2	0	0	0	0	1	2	1	1	1	0	0	0	0	0	0	1	0	0	2	1	2	0	0	0	1	1	1	2	0	1	1	1	0	2	2	1	0	1	0	0	0	2	1	0	0	0	0
872	1	0	0	0	0	0	2	2	1	1	0	1	1	0	1	0	0	1	1	0	2	1	2	0	0	0	0	2	2	2	0	2	2	0	1	1	2	1	1	1	0	0	0	1	1	0	0	1	0
873	0	1	0	0	0	1	1	2	0	0	0	0	1	0	0	0	0	1	1	1	2	0	2	0	0	0	0	2	2	2	0	0	1	1	1	2	1	0	0	1	1	0	0	0	1	0	0	1	1
874	1	1	1	0	0	0	2	1	2	2	0	0	0	0	0	0	1	1	2	2	1	1	2	0	0	0	0	0	0	2	1	2	2	2	0	2	0	0	0	1	0	1	0	2	1	0	0	0	0
875	1	1	0	0	0	1	2	1	1	1	0	0	2	0	2	0	0	0	1	1	2	0	2	0	0	0	0	1	1	2	2	2	2	2	0	2	1	1	0	1	0	0	0	0	2	2	0	1	1
876	0	1	0	0	0	0	1	2	0	0	1	0	2	1	0	1	0	0	2	1	1	1	1	0	0	0	0	0	0	2	0	1	1	2	1	2	1	0	0	2	0	0	0	1	0	1	1	1	0
877	1	0	0	0	0	1	2	2	1	0	0	1	1	0	1	0	0	0	0	0	1	0	2	0	0	0	0	1	1	2	0	1	1	2	0	2	2	0	0	2	0	2	0	2	0	1	0	1	0
878	0	1	0	0	0	0	1	1	0	0	1	1	2	0	1	0	0	1	1	1	2	1	1	1	1	1	0	1	2	2	0	2	2	1	0	2	1	0	1	1	1	1	0	2	1	0	1	1	0
879	1	2	0	0	0	0	2	0	2	1	0	0	1	0	0	0	0	1	0	0	1	0	2	0	0	0	0	0	0	2	2	0	1	1	0	2	2	0	1	0	0	1	0	1	1	0	0	2	0
880	0	0	0	0	0	1	1	1	1	1	0	0	1	0	0	0	0	1	1	1	1	0	2	0	0	0	0	0	0	1	1	1	1	1	0	2	2	1	0	1	0	0	0	2	0	0	0	1	0
881	1	1	0	0	0	0	2	2	1	1	0	0	1	1	0	0	0	1	0	0	2	0	2	0	0	0	0	0	0	2	0	2	2	0	2	0	0	0	0	1	0	0	1	2	1	1	0	2	0
882	0	1	0	0	0	0	0	2	0	0	2	0	1	0	1	0	0	0	0	0	2	0	1	0	0	0	0	2	2	2	0	0	0	2	0	2	0	0	0	2	0	0	0	0	0	1	0	2	0
883	1	2	0	0	0	0	2	2	2	1	0	2	2	1	1	1	1	1	0	0	1	0	2	0	0	0	0	0	0	2	1	2	2	0	1	1	2	0	2	1	1	0	1	2	0	1	0	1	0
884	1	0	0	0	0	0	2	1	2	2	0	1	2	0	1	0	0	1	2	1	1	0	2	0	0	0	0	1	2	2	1	1	2	1	1	2	2	0	1	0	0	0	0	1	0	1	0	1	0
885	0	2	1	0	0	0	2	1	2	2	0	1	1	0	1	0	0	0	1	1	1	1	2	0	0	0	0	1	0	1	1	1	1	1	1	1	1	0	0	1	0	0	0	2	0	1	1	1	0
886	1	1	1	1	1	1	1	1	1	1	1	1	1	0	1	0	0	0	1	1	2	1	2	0	0	0	0	0	0	2	1	1	2	2	0	2	1	0	1	1	0	0	0	2	1	0	0	0	2
887	1	1	0	0	0	1	2	1	1	1	1	0	1	0	0	0	0	0	0	0	2	1	1	1	1	1	0	0	0	2	0	0	0	1	2	2	1	0	0	1	0	0	1	1	1	0	1	0	0
888	1	2	0	0	0	0	2	2	2	1	0	0	0	0	0	0	0	0	2	1	0	0	0	0	0	0	0	2	2	0	0	1	1	2	1	2	2	1	0	2	1	0	1	2	2	2	0	1	1
889	1	1	0	0	0	1	2	2	0	0	0	0	1	0	0	0	0	0	1	1	2	0	2	0	0	1	1	0	0	2	1	1	2	1	0	2	2	0	1	1	0	1	0	2	0	0	0	1	0
890	1	1	0	0	0	0	2	2	2	1	0	0	1	0	1	1	1	1	1	0	1	1	1	1	1	1	0	0	2	2	0	0	1	2	0	2	1	0	2	0	0	0	0	2	0	0	0	1	1
891	1	1	0	0	0	0	2	1	2	0	0	0	0	0	0	0	0	1	0	0	2	0	2	0	0	0	0	0	0	1	0	0	1	0	1	2	1	0	1	1	0	0	1	1	1	0	0	2	0
892	1	1	0	0	0	1	2	2	1	1	0	0	0	0	0	0	0	0	0	0	2	0	2	0	0	0	0	0	0	1	0	1	1	0	2	0	2	0	0	2	0	0	1	2	1	1	0	2	0
893	1	2	0	0	0	0	0	2	0	0	1	0	0	0	0	0	0	0	1	1	2	0	2	0	0	1	0	0	1	2	1	1	1	1	0	2	2	1	1	1	0	0	2	2	1	1	0	2	0
894	1	0	0	0	0	0	2	1	2	1	0	0	1	0	1	0	0	1	1	1	2	1	2	0	0	0	0	1	1	2	1	1	2	0	1	2	1	0	1	1	0	0	0	2	0	2	0	1	1
895	1	1	0	0	0	0	1	1	1	1	1	2	1	0	1	0	0	0	0	0	0	0	1	0	0	0	0	1	1	0	0	2	2	2	0	2	1	0	0	2	0	0	0	1	0	0	0	2	0
896	1	0	0	0	0	0	0	1	1	1	1	0	0	0	0	0	1	0	1	1	2	0	1	0	0	0	0	0	0	2	2	1	2	0	2	1	1	0	2	0	0	0	0	2	1	0	1	1	0
897	0	0	0	0	0	0	2	1	2	2	0	1	1	0	1	0	0	0	1	2	1	0	1	0	0	0	0	1	2	2	0	1	1	2	0	2	2	0	2	1	1	0	0	0	1	0	0	2	0
898	0	1	0	0	0	0	1	1	1	1	1	0	1	1	0	0	0	0	0	0	1	2	2	0	0	0	0	0	0	2	1	1	1	1	1	1	2	0	2	1	1	0	0	1	0	0	0	1	0
899	0	1	0	0	0	0	1	1	1	1	1	1	1	0	1	0	0	0	1	1	1	2	0	1	1	1	0	0	1	2	0	0	1	1	1	2	1	1	0	1	0	0	0	2	0	0	0	2	0
900	0	1	0	0	0	0	1	2	1	1	1	2	2	0	2	0	0	0	0	1	2	1	1	1	1	1	0	0	0	2	0	1	1	0	2	1	1	0	0	2	0	0	1	2	1	1	0	2	0
901	0	2	0	0	0	0	2	0	2	2	0	0	0	0	0	0	0	1	2	2	1	1	2	0	0	0	0	2	2	1	0	1	1	1	1	1	1	0	0	2	0	0	0	1	1	1	0	2	0
902	0	1	0	0	0	1	2	0	2	1	1	0	2	0	2	0	1	1	1	1	1	1	1	1	1	1	0	1	1	2	1	1	1	0	2	1	1	1	0	1	0	1	0	2	1	0	0	2	0
903	0	0	0	0	0	1	2	2	1	0	0	0	1	0	0	0	0	0	1	1	1	0	2	0	0	0	0	0	0	2	0	1	1	2	0	2	1	0	1	1	0	0	0	1	0	0	0	2	0
904	0	2	0	0	0	0	2	0	2	2	0	0	0	0	0	0	0	0	1	0	2	0	1	0	0	0	0	0	1	2	0	1	1	1	1	1	2	0	2	1	1	0	1	2	1	0	1	0	1
905	0	2	0	0	0	0	2	0	2	2	0	0	1	0	0	0	0	2	2	2	0	0	2	0	0	0	0	0	0	2	0	1	2	2	0	2	2	0	1	1	0	0	0	2	0	0	1	0	1
906	0	1	0	0	0	0	2	1	1	1	1	0	1	0	0	0	0	1	1	1	2	0	2	0	0	0	0	0	1	2	1	2	2	1	0	2	2	0	2	0	0	2	0	2	0	0	1	1	0
907	0	1	0	0	0	0	2	2	1	0	1	0	0	0	0	0	0	0	1	1	2	0	2	0	0	0	0	1	1	2	1	1	1	0	1	1	2	0	2	1	1	0	1	2	1	1	0	1	0
908	0	2	0	0	0	0	1	1	2	1	0	0	0	0	0	0	1	1	0	0	2	0	2	0	0	0	0	0	0	1	0	1	2	1	0	2	0	0	0	1	0	0	0	1	0	1	0	1	0
909	0	1	0	0	0	0	2	1	1	0	1	0	1	0	1	0	0	0	1	1	2	0	2	0	0	0	0	0	0	2	0	2	2	0	1	1	0	0	0	2	0	0	0	1	1	2	0	1	0
910	0	1	1	0	0	1	2	2	2	0	0	0	0	0	0	0	0	0	0	1	2	0	2	0	0	0	0	0	0	2	0	1	1	0	2	2	2	1	0	2	1	0	0	0	1	0	0	2	0
911	0	2	0	0	0	0	1	2	1	0	1	0	0	0	0	0	0	2	1	1	2	0	2	0	0	0	1	1	1	2	0	2	2	0	1	1	2	1	1	0	0	0	0	0	0	1	0	0	1
912	0	2	0	0	0	0	2	2	1	1	0	0	1	0	0	0	0	0	1	0	1	1	2	0	0	0	0	0	1	2	1	2	2	0	1	1	1	0	1	1	0	0	1	2	1	0	0	2	0
913	1	1	0	0	0	1	2	2	1	0	1	0	0	0	0	0	0	1	2	1	2	1	2	0	0	0	1	2	2	2	1	0	1	2	0	2	2	0	1	1	1	1	0	2	1	1	0	2	0
914	1	1	0	0	0	0	1	2	0	0	0	0	2	0	2	1	0	1	1	0	2	1	1	0	0	0	0	1	1	0	0	1	1	1	0	2	1	0	1	1	0	0	0	1	1	1	0	0	0
915	0	2	0	0	0	0	2	1	2	0	0	1	1	0	1	0	0	1	0	0	1	0	2	0	0	0	0	0	0	2	1	2	2	0	1	1	2	0	0	1	0	0	0	2	0	1	1	0	0
916	0	2	0	0	0	0	2	2	2	1	0	0	0	0	0	0	0	0	1	1	2	0	2	0	0	0	0	1	2	1	0	0	0	1	1	1	2	0	1	0	0	0	0	2	0	0	0	1	1
917	1	2	0	0	0	0	1	2	1	1	1	0	2	0	0	0	0	1	0	0	2	0	2	0	0	0	0	1	1	2	2	2	2	0	1	1	1	0	1	1	0	0	1	1	1	2	0	2	0
918	0	1	0	0	0	1	1	1	1	1	0	1	1	0	1	0	0	1	2	1	2	0	2	0	0	0	0	0	0	2	1	0	0	1	0	2	2	1	0	1	0	1	0	2	0	0	0	1	1
919	0	1	0	0	0	0	2	2	1	1	1	0	1	0	0	0	0	0	0	0	2	1	2	0	0	0	1	0	0	2	1	0	1	1	0	2	2	0	2	0	0	1	0	1	0	1	0	1	0
920	0	0	0	0	0	0	2	2	2	0	0	0	1	0	0	0	0	1	0	0	2	0	2	0	0	0	0	0	1	2	0	1	1	0	2	0	1	0	1	1	0	0	1	1	0	1	0	2	0
921	0	0	0	0	0	2	2	2	1	0	1	0	0	0	0	0	0	1	1	1	1	0	2	0	0	1	0	0	0	2	0	1	2	2	0	2	1	0	0	1	0	0	2	2	1	1	0	1	0
922	0	2	0	0	0	0	1	2	0	0	1	0	0	0	0	0	0	0	1	1	1	0	2	0	0	1	0	0	1	2	0	1	1	0	1	1	2	0	2	1	1	0	0	2	0	0	0	2	0
923	1	0	0	0	0	0	2	2	2	0	0	0	0	0	0	0	0	1	0	0	2	0	2	0	0	1	0	0	1	1	0	1	2	1	0	2	1	1	0	1	0	0	0	0	0	0	0	1	0
924	1	1	1	0	0	0	2	1	2	1	0	0	1	0	0	0	0	0	0	0	2	0	2	0	0	0	0	0	2	2	0	0	0	2	0	2	1	0	1	1	0	2	0	2	0	1	0	1	1
925	1	1	0	0	0	0	2	0	1	1	1	1	2	0	1	0	0	0	2	1	1	0	2	0	0	1	0	1	0	0	1	1	2	1	0	2	0	0	0	2	0	0	1	2	0	1	1	1	0
926	0	0	0	0	0	0	2	0	2	1	0	0	0	0	0	0	0	1	1	1	2	0	2	0	0	0	0	1	0	1	2	1	1	1	1	1	1	0	0	2	0	0	1	2	1	0	0	1	0
927	1	0	0	0	0	0	1	2	1	1	1	0	0	0	0	0	0	1	1	0	2	0	2	0	0	0	0	0	0	1	0	1	1	2	0	2	2	1	0	1	0	0	0	0	1	0	0	2	0
928	0	1	0	0	0	0	2	2	1	1	0	0	0	0	1	1	0	1	0	1	1	1	2	0	0	0	0	0	0	2	0	1	1	2	1	2	0	0	0	1	0	0	1	2	1	1	0	0	1
929	1	1	0	0	0	0	2	0	2	2	0	0	1	0	0	0	0	0	0	0	1	1	1	1	1	1	0	0	1	2	1	1	2	1	1	1	0	0	0	1	0	0	0	2	0	1	1	0	0
930	1	1	0	0	0	1	2	2	1	0	1	1	2	0	2	1	0	0	1	1	2	0	1	0	0	0	1	1	1	2	1	1	1	1	1	0	2	0	0	1	0	0	0	0	1	1	0	0	0
931	1	1	1	0	1	0	1	1	1	1	1	0	0	0	0	0	0	0	0	0	2	1	1	1	1	1	0	1	1	1	1	1	1	0	1	1	1	0	0	2	1	0	0	0	2	0	0	1	0
932	0	1	0	0	0	0	1	2	1	1	1	0	2	0	0	0	0	1	0	0	1	0	2	0	0	0	0	0	1	2	0	1	1	2	1	2	1	0	1	1	0	0	0	2	0	0	0	2	0
933	1	1	0	0	0	0	1	1	1	0	1	0	1	0	0	0	0	1	0	0	2	1	2	0	0	0	0	0	0	2	0	1	1	1	1	1	1	0	1	1	0	0	0	1	0	1	0	1	0
934	1	1	0	0	0	0	2	2	1	1	1	0	0	0	0	0	0	1	0	0	1	0	1	0	0	1	0	0	1	2	0	1	1	1	0	2	2	1	1	1	0	0	1	2	1	0	0	1	1
935	1	1	0	0	0	0	1	0	2	2	0	0	0	0	1	1	0	0	1	1	1	0	2	0	0	0	0	0	1	2	1	1	1	2	0	2	0	0	0	1	0	0	1	1	1	1	0	1	0
936	0	1	1	1	1	1	1	2	1	1	1	0	2	1	0	1	0	0	1	1	2	1	2	0	0	0	0	0	1	2	0	1	2	0	2	1	2	0	1	0	0	1	0	2	1	0	0	2	0
937	0	1	0	0	0	1	2	1	2	2	0	1	1	0	0	0	0	1	0	1	2	0	1	0	0	0	1	0	0	2	1	1	1	1	0	2	2	2	0	0	0	0	0	1	0	1	0	1	0
938	1	0	0	0	0	1	2	1	1	1	0	1	1	0	2	1	0	0	1	1	1	1	1	1	1	1	0	1	1	2	0	2	2	1	0	2	0	0	1	0	0	0	1	2	1	1	0	1	0
939	1	1	0	0	0	1	2	2	1	1	0	0	1	0	0	0	0	0	0	0	2	0	2	0	0	0	0	0	0	1	1	2	2	2	0	2	0	0	0	2	0	0	0	0	1	0	0	2	0
940	0	2	1	0	0	0	2	2	2	1	0	0	0	0	0	0	0	1	0	0	2	0	2	0	0	0	0	0	0	1	0	0	0	1	2	2	2	0	1	1	0	0	1	1	1	0	1	0	0
941	0	2	0	0	0	0	1	1	1	1	1	2	1	0	1	0	0	0	0	0	2	1	1	1	1	1	0	0	0	2	1	1	1	0	2	0	1	0	0	1	0	2	0	2	1	0	0	0	0
942	1	2	0	0	0	0	1	2	1	1	1	1	2	0	2	0	1	1	0	0	2	0	2	0	0	0	0	0	1	2	1	1	1	1	1	1	1	0	1	1	0	0	0	2	0	2	0	0	1
943	1	1	0	0	0	0	2	0	2	2	0	0	1	0	0	0	0	1	1	1	1	0	2	0	0	0	0	1	1	1	1	1	1	1	1	1	0	0	0	2	0	0	1	2	1	0	0	2	0
944	1	1	0	0	0	0	1	2	1	0	1	1	1	0	1	0	0	0	0	1	1	1	2	0	0	0	0	0	2	2	0	1	1	1	0	2	2	1	1	0	0	0	0	0	2	2	0	1	0
945	0	0	0	0	0	0	1	2	1	1	1	0	1	0	0	0	1	1	1	0	1	0	2	0	0	0	0	2	2	2	0	2	2	1	1	1	1	1	0	1	0	0	0	2	0	1	0	1	0
946	0	1	1	0	0	0	2	2	2	1	0	0	0	0	0	0	0	1	1	1	1	0	2	0	0	1	0	1	0	0	1	1	1	0	2	1	2	0	1	1	0	0	1	2	0	0	0	2	0
947	1	0	0	0	0	1	2	1	2	2	0	0	0	0	0	0	0	0	2	2	1	2	1	1	1	1	0	1	1	2	1	1	1	2	0	2	1	0	0	1	0	0	0	1	1	0	0	2	0
948	1	2	0	0	0	0	1	2	1	1	1	1	1	0	1	0	0	0	1	1	2	0	2	0	0	0	0	0	1	2	1	1	1	2	2	1	2	0	2	1	1	1	0	2	0	1	0	0	2
949	1	2	0	0	0	0	2	2	1	0	0	2	2	0	2	0	0	1	0	0	1	0	2	0	0	1	0	1	1	1	1	0	0	2	0	2	0	0	0	2	0	0	0	0	0	0	0	0	0
950	0	0	1	0	1	0	2	2	1	0	0	1	1	0	1	0	0	0	0	0	2	1	2	0	0	0	0	1	1	1	1	2	2	2	0	2	2	0	2	1	0	0	1	2	1	1	0	2	0
951	0	0	0	0	0	1	2	1	2	1	0	0	0	0	0	0	0	1	0	0	2	0	1	0	0	0	0	1	2	2	1	1	1	2	0	2	2	0	2	1	1	0	0	1	0	1	0	0	0
952	1	0	0	0	0	0	0	2	0	0	2	1	0	0	0	0	0	1	0	1	2	1	2	0	0	0	0	0	0	2	0	1	0	2	0	2	2	0	2	0	0	0	1	2	1	1	1	0	1
953	1	1	0	0	0	0	1	2	0	0	0	0	0	0	0	0	0	1	1	1	1	0	2	0	0	0	0	1	2	1	0	0	0	2	0	2	2	1	1	0	0	0	0	1	0	0	0	2	0
954	0	2	1	0	0	0	2	0	1	1	0	0	0	0	0	0	1	1	1	1	1	1	0	1	1	1	0	1	1	2	0	0	1	0	1	2	1	0	1	1	0	1	0	2	1	0	0	1	1
955	1	2	0	0	0	0	1	2	0	0	1	1	2	0	1	0	0	2	1	1	2	1	2	0	0	0	0	1	1	2	2	1	1	0	2	0	1	0	1	1	0	0	0	2	0	1	0	0	2
956	0	1	0	0	0	1	1	2	1	1	0	0	1	1	0	0	0	1	0	0	2	0	2	0	0	0	0	0	1	2	0	2	2	1	0	2	1	0	2	0	0	0	1	2	0	1	0	0	1
957	1	2	1	0	0	0	1	2	1	0	1	1	2	0	1	0	0	1	0	0	2	0	1	0	0	0	1	1	1	2	0	1	2	2	1	2	1	0	1	1	0	0	0	1	0	0	0	2	0
958	1	0	0	0	0	1	2	2	1	0	0	0	1	0	1	0	0	0	1	0	1	1	1	0	0	0	0	0	0	1	0	1	1	1	1	1	1	0	2	0	1	0	1	1	1	1	0	2	0
959	0	2	0	0	0	0	2	2	0	0	1	0	0	0	0	0	0	0	1	1	2	1	1	1	1	1	0	0	2	2	0	1	1	0	1	1	1	0	0	2	0	2	0	2	0	1	0	0	0
960	1	2	0	0	0	0	2	1	2	2	0	0	0	0	0	0	1	0	1	1	2	0	2	0	0	0	0	1	1	1	0	1	2	1	1	1	2	1	1	0	0	0	1	2	1	0	0	1	1
961	0	1	0	0	0	0	2	0	2	1	0	0	1	0	0	0	0	1	0	0	1	0	1	0	0	0	1	1	1	2	0	1	1	2	1	1	1	0	1	1	0	0	1	2	1	0	0	1	1
962	0	2	0	0	0	0	2	1	1	1	0	0	0	0	0	0	0	0	2	1	2	0	0	0	0	0	0	0	0	2	2	1	1	1	0	2	0	0	0	2	0	0	0	1	0	1	0	2	0
963	1	1	0	0	0	0	2	1	2	2	0	2	2	0	2	0	0	0	2	1	1	0	2	0	0	0	0	0	0	2	1	1	1	1	1	1	2	0	2	0	1	0	1	1	0	0	0	2	0
964	1	1	1	0	0	1	1	1	1	1	0	0	0	0	0	0	0	1	0	0	2	0	2	0	0	0	0	0	0	1	0	2	2	0	1	1	2	0	2	1	1	0	0	2	0	0	0	2	0
965	1	2	1	0	0	0	1	2	1	0	1	0	0	0	0	0	0	0	0	0	1	0	2	0	0	1	0	1	1	1	1	1	1	1	1	1	0	0	0	1	0	0	0	2	0	1	0	2	0
966	1	1	0	0	0	0	1	2	0	0	2	1	2	0	2	0	0	1	1	0	2	0	2	0	0	0	0	0	1	2	0	0	0	1	0	2	0	0	0	2	0	0	0	2	0	2	0	0	2
967	0	1	1	1	1	1	2	1	2	2	0	1	1	0	1	0	0	1	0	0	2	0	2	0	0	0	0	0	1	2	0	2	2	0	1	1	0	0	1	1	1	0	0	2	0	1	0	2	0
968	1	2	0	0	0	0	2	2	2	1	0	0	0	0	0	0	0	0	0	0	2	1	1	0	0	0	0	0	1	2	1	0	0	1	0	2	2	0	2	0	0	0	0	1	0	0	0	1	0
969	1	2	1	0	0	0	2	2	2	1	0	1	0	0	0	0	0	1	0	0	2	0	2	0	0	0	0	0	0	2	1	1	1	0	2	0	0	0	0	2	0	0	0	1	1	0	1	1	0
970	0	2	1	0	0	0	1	2	0	0	0	1	1	0	1	0	0	0	0	0	2	0	2	0	0	0	0	1	1	2	1	0	0	0	1	1	0	0	1	2	1	0	0	2	0	1	0	2	0
971	0	2	0	0	0	0	2	1	2	1	0	0	0	0	0	0	0	2	1	1	2	1	2	0	0	0	1	0	0	1	0	1	2	2	0	2	1	0	0	2	0	0	1	2	1	0	0	1	1
972	0	1	0	0	0	1	1	2	1	1	1	0	0	0	0	0	0	2	1	1	2	0	2	0	0	1	0	1	1	1	0	2	2	1	0	2	1	1	0	1	0	1	0	1	1	1	0	2	0
973	0	0	0	0	0	2	2	1	2	1	0	0	1	0	0	0	0	1	1	1	2	1	1	0	0	0	0	1	2	2	1	2	2	0	1	1	2	0	2	0	1	0	0	1	1	1	0	1	0
974	0	1	1	0	0	0	1	2	1	0	1	1	1	0	1	0	0	0	1	1	2	0	2	0	0	0	0	0	0	2	0	1	1	1	0	2	2	0	1	0	0	0	1	2	1	1	0	1	1
975	1	2	0	0	0	0	1	2	1	1	0	1	2	0	2	1	0	1	0	0	2	0	2	0	0	1	1	1	1	2	0	2	2	0	1	1	1	0	0	1	0	0	1	2	1	1	0	2	0
976	0	1	0	0	0	0	2	2	1	0	1	0	0	0	1	1	0	0	1	1	1	0	0	0	0	0	0	0	1	2	0	1	1	2	0	2	2	0	1	1	0	0	0	2	0	1	0	0	2
977	1	0	0	0	0	1	2	2	0	0	0	0	1	0	0	0	0	0	1	1	2	1	2	0	0	0	0	0	0	2	0	1	1	1	1	1	2	1	1	1	1	0	0	0	1	0	0	1	0
978	0	0	0	0	0	1	1	1	0	0	1	0	0	0	0	0	0	0	0	0	2	0	2	0	0	1	0	0	0	1	1	1	1	2	1	2	0	0	1	0	0	2	0	2	1	0	0	1	1
979	0	0	0	0	0	1	1	2	1	1	1	1	2	0	2	0	1	2	1	1	2	1	2	0	0	0	0	0	1	2	0	1	1	2	0	2	0	0	0	2	0	1	0	2	2	0	0	0	0
980	0	1	0	0	0	0	2	2	2	1	0	0	0	0	0	0	0	0	1	1	2	0	2	0	0	0	0	1	1	2	0	1	2	2	0	2	2	0	1	2	1	1	0	2	1	0	0	0	0
981	0	2	1	0	0	0	2	2	2	0	1	0	0	0	0	0	0	2	1	1	2	0	2	0	0	0	0	0	0	2	1	1	1	1	1	1	1	0	1	1	0	0	0	1	0	1	1	0	0
982	1	1	0	0	0	1	2	1	2	1	0	1	2	0	2	0	0	0	1	0	2	0	1	0	0	0	0	0	0	2	1	1	1	0	2	2	1	0	0	1	0	2	0	2	0	0	1	1	0
983	0	1	0	0	0	0	1	1	2	2	0	0	2	0	1	0	0	1	1	1	1	0	2	0	0	1	0	0	0	2	1	1	1	2	0	2	1	1	0	1	0	0	1	2	1	0	0	1	1
984	0	0	0	0	0	0	1	1	2	1	0	1	2	1	0	1	1	1	1	0	1	0	2	0	0	1	0	0	1	2	0	2	2	0	1	1	2	1	0	0	0	0	2	2	2	1	0	2	0
985	1	2	0	0	0	0	2	2	0	0	0	0	1	0	0	0	0	1	1	1	2	0	2	0	0	1	0	0	1	2	1	2	2	1	2	2	1	1	0	1	0	0	0	0	1	0	0	1	1
986	1	1	0	0	0	1	2	0	2	2	0	0	0	0	0	0	0	1	0	0	2	1	2	0	0	0	0	0	0	2	1	0	1	1	0	2	1	0	1	1	0	0	1	2	1	0	0	1	0
987	1	0	0	0	0	0	2	0	2	2	0	1	1	0	1	0	0	0	0	0	2	0	2	0	0	0	0	0	1	2	0	1	1	1	0	2	1	0	1	1	0	0	1	1	1	1	0	2	0
988	1	2	0	0	0	0	1	1	2	2	0	1	2	0	2	0	0	0	1	1	2	1	2	0	0	0	0	0	0	2	0	2	2	0	1	1	1	0	2	0	0	0	0	2	0	1	0	1	0
989	0	2	0	0	0	1	1	2	1	1	1	1	1	0	1	0	0	1	0	1	1	1	2	0	0	0	1	0	0	1	0	0	1	2	0	2	0	0	0	1	0	0	0	1	0	1	0	0	1
990	0	1	0	0	0	1	2	1	2	2	0	0	0	0	0	0	0	0	1	1	2	1	1	1	1	1	0	0	0	2	2	0	1	2	1	2	1	1	0	1	0	1	0	1	0	1	1	0	0
991	1	2	0	0	0	0	2	2	1	1	1	1	1	0	1	0	0	1	0	0	2	1	2	0	0	0	0	0	0	2	0	0	0	1	0	2	2	1	1	2	2	0	0	2	0	1	0	1	0
992	0	0	1	0	0	1	2	2	1	0	0	0	1	0	1	1	0	2	1	1	2	0	2	0	0	0	0	0	0	1	0	2	2	1	0	2	1	0	1	1	0	0	0	0	0	0	0	0	1
993	1	0	0	0	0	2	0	2	0	0	2	0	0	0	0	0	0	0	1	1	1	1	2	0	0	0	0	1	1	2	2	0	1	1	1	2	2	0	0	1	0	0	0	0	1	0	0	1	1
994	1	1	0	0	0	0	1	2	1	1	1	0	0	0	0	0	0	1	1	0	2	0	2	0	0	0	0	0	1	2	0	0	0	1	0	2	2	2	0	0	0	0	0	2	0	0	0	2	0
995	0	2	0	0	0	0	2	2	2	1	0	1	1	0	1	0	0	0	1	1	2	2	0	1	1	1	0	1	1	1	0	2	2	1	1	2	0	0	1	1	0	1	0	1	1	1	0	1	0
996	1	1	1	0	0	0	2	0	2	2	0	0	0	0	0	0	0	1	0	0	2	1	2	0	0	0	0	0	1	2	1	1	1	1	1	1	2	0	1	1	0	0	0	0	0	0	0	2	0
997	1	0	0	0	0	0	2	2	1	0	0	0	1	0	0	0	0	0	1	1	2	0	2	0	0	0	0	0	1	2	0	1	1	1	1	2	1	0	2	0	0	0	1	2	1	0	0	2	0
998	0	1	0	0	0	0	0	1	1	1	1	0	0	0	0	0	0	0	0	0	2	0	2	0	0	1	0	0	0	2	1	0	0	2	0	2	2	0	1	2	1	0	1	2	1	1	2	0	0
999	0	0	0	0	0	1	2	2	1	0	1	0	0	0	0	0	0	1	0	0	2	0	2	0	0	1	0	0	1	2	0	1	1	2	0	2	2	0	1	1	0	0	0	2	0	1	0	1	0
1000	0	2	0	0	0	0	1	1	2	2	0	0	1	0	0	0	0	0	0	0	2	0	1	1	1	2	0	0	0	1	0	2	2	0	1	1	2	0	2	1	1	0	1	2	0	1	0	2	0
[truncated: 952 more columns]
