# Supplementary material for: KNN-MDR: a learning approach for improving interactions mapping performances in genome wide association studies
Source: BMC Bioinformatics. 2017 Mar 21;18:184. doi: 10.1186/s12859-017-1599-7 (PMC5361736; doi:10.1186/s12859-017-1599-7)
Supplement: Supplementary file 2 — The data set(s) supporting the results of Table 1. (ZIP 22742 kb) [file 12859_2017_1599_MOESM2_ESM.zip › Nouveau dossier/S25/mkallsimul.dat]

1	1	0	1	0	0	1	2	1	2	1	0	0	0	0	0	0	0	2	1	0	1	0	0	0	0	1	0	2	2	1	1	0	1	0	1	1	1	0	0	2	0	2	1	2	1	0	0	0	0
2	1	0	1	1	0	1	0	0	2	2	0	0	0	0	0	0	1	2	2	0	1	0	1	0	0	0	0	2	2	2	1	0	1	0	2	1	2	0	0	0	2	0	1	2	1	0	0	0	1
3	1	0	1	0	0	0	0	0	2	1	0	1	1	0	0	1	0	0	0	2	2	2	0	0	0	0	0	2	2	2	2	0	0	2	0	2	1	0	0	0	0	1	1	2	0	1	0	0	0
4	1	0	1	0	0	0	1	0	1	0	0	2	1	0	0	0	1	1	2	0	2	1	1	1	1	1	0	1	2	2	0	0	2	1	0	2	1	1	1	0	0	0	0	2	0	0	0	2	0
5	0	0	1	1	0	2	0	0	2	2	0	0	0	0	0	0	1	1	1	1	2	1	0	0	0	2	0	2	2	2	0	0	1	2	1	1	1	0	0	0	1	0	0	2	0	1	0	1	1
6	1	0	0	0	0	1	0	0	2	2	0	0	2	1	1	0	1	2	1	0	2	0	0	0	0	1	0	1	1	0	0	1	1	2	1	1	0	0	0	0	2	0	0	2	0	1	0	2	0
7	0	0	0	0	0	0	0	0	2	2	0	0	0	0	0	0	1	0	0	2	2	0	2	0	0	0	0	1	1	1	0	0	0	2	0	2	1	0	0	0	1	0	0	2	0	0	0	2	0
8	1	0	1	1	0	1	2	1	1	1	1	1	1	0	0	0	1	0	1	1	2	0	0	0	0	2	0	1	2	2	0	1	1	2	0	2	1	0	0	0	2	1	1	2	1	0	1	0	0
9	0	0	0	0	0	1	1	0	1	0	0	0	0	0	0	0	1	0	0	2	2	1	0	0	0	1	0	1	1	1	0	0	1	1	0	2	1	1	1	0	1	1	0	1	1	0	1	0	1
10	0	0	0	0	0	0	0	0	2	2	0	1	2	0	0	0	1	0	0	2	2	1	0	0	0	1	0	2	2	2	1	1	0	1	1	1	1	0	0	0	1	0	0	1	0	1	0	1	1
11	0	0	2	0	0	1	1	0	1	1	0	0	2	0	0	0	1	1	0	1	1	0	0	0	0	0	0	2	2	2	0	1	1	1	1	1	1	1	1	0	1	0	0	2	1	0	0	0	2
12	1	0	0	0	0	0	0	0	2	2	0	0	0	0	0	0	2	0	0	2	2	0	0	0	0	1	0	2	2	2	2	2	2	2	0	2	1	0	0	1	1	0	0	1	1	0	0	1	0
13	0	1	1	0	0	1	0	0	2	2	0	1	1	0	0	0	0	1	2	0	1	0	0	0	0	2	0	1	2	2	1	0	1	1	1	1	1	0	0	0	1	0	0	2	0	0	0	0	0
14	1	0	1	0	0	1	1	0	1	0	1	0	2	0	0	0	2	0	0	2	2	0	1	1	1	1	0	2	2	2	0	0	1	0	1	1	1	0	0	0	1	0	0	0	1	1	0	1	1
15	0	0	2	0	0	1	1	0	1	1	0	0	0	0	0	0	1	1	1	1	2	1	1	1	1	0	0	2	2	2	1	0	1	1	0	2	2	0	0	1	0	1	1	2	0	0	0	2	0
16	1	0	1	0	0	2	2	0	1	0	2	1	2	0	0	0	1	1	2	0	1	0	0	0	0	1	0	1	2	2	0	1	2	2	0	2	2	0	0	2	0	0	0	2	0	1	0	1	1
17	1	0	2	0	0	1	0	0	2	2	0	0	0	0	0	0	2	1	1	1	1	0	1	0	0	0	0	2	2	2	1	0	0	1	1	1	2	0	0	1	1	0	0	2	2	1	1	0	0
18	0	1	2	1	1	1	2	1	1	1	1	1	2	0	0	0	2	1	1	1	2	0	1	0	0	1	0	1	2	2	0	1	1	1	1	1	0	0	0	1	1	0	0	1	0	0	0	2	0
19	1	0	1	0	0	2	1	1	2	1	0	0	0	0	0	0	2	1	0	2	1	0	0	0	0	2	0	2	1	1	0	1	1	2	0	2	1	1	1	0	1	0	0	2	2	1	0	2	0
20	1	0	2	1	0	1	1	0	1	0	1	0	1	1	1	0	1	0	0	2	2	0	1	0	0	1	0	2	1	2	1	1	1	1	0	2	0	0	0	0	1	0	0	2	0	1	0	2	0
21	0	0	2	1	0	2	2	1	1	1	0	0	0	0	0	0	0	0	0	2	2	1	2	1	1	1	0	1	1	1	0	0	1	2	0	2	2	0	0	1	0	1	0	1	2	1	0	1	0
22	0	0	2	1	0	1	0	0	2	2	0	0	1	0	0	0	0	0	1	1	2	1	1	0	0	1	1	2	2	2	1	0	2	1	2	1	1	0	0	0	0	1	1	2	1	1	0	0	0
23	1	0	2	0	0	1	0	0	2	1	0	0	0	0	0	0	2	1	0	2	2	0	0	0	0	0	0	2	2	2	1	0	1	1	1	1	2	1	1	0	1	1	0	1	1	2	0	2	0
24	1	0	1	1	0	1	1	0	1	0	1	0	0	0	0	0	1	0	1	1	1	0	0	0	0	1	0	2	2	2	2	1	1	2	1	2	1	0	0	0	1	1	1	2	1	0	0	2	0
25	0	0	1	0	0	1	1	0	1	1	1	2	2	0	0	1	1	1	1	1	1	1	0	0	0	1	0	1	2	2	0	2	2	1	0	2	2	0	0	1	1	0	0	0	2	2	1	0	0
26	0	0	1	1	0	2	2	1	2	1	0	0	0	0	0	0	1	0	0	2	2	0	0	0	0	0	0	2	1	1	1	0	1	1	1	1	1	0	0	2	0	0	0	1	0	0	0	1	0
27	0	0	2	0	0	1	1	0	1	0	2	0	1	0	0	0	0	2	2	0	0	0	0	0	0	0	1	2	2	2	1	0	0	2	0	2	0	0	0	0	1	0	0	1	0	0	0	1	1
28	0	1	1	0	0	1	1	0	2	0	0	1	1	0	0	1	1	2	1	0	1	0	1	0	0	1	0	1	2	2	1	1	1	1	2	1	0	0	0	0	2	0	0	1	0	0	0	2	0
29	0	0	1	0	0	1	1	1	2	2	0	0	1	0	0	0	1	0	0	2	2	0	0	0	0	2	0	2	2	2	2	1	0	1	1	1	2	0	0	1	0	0	0	2	0	0	0	2	0
30	1	0	1	0	0	0	0	0	2	2	0	0	1	0	0	0	2	1	1	1	2	0	0	0	0	1	1	2	2	2	1	0	0	2	1	1	2	0	0	1	0	1	1	1	1	2	0	1	0
31	1	0	0	0	0	0	1	1	2	2	0	1	1	0	0	1	1	1	0	2	2	0	0	0	0	0	0	1	2	2	0	1	1	1	1	1	1	0	0	0	0	0	0	1	0	0	0	2	0
32	0	1	1	0	0	0	1	0	0	0	1	0	0	0	0	0	2	1	1	1	1	1	1	0	0	0	0	1	2	2	0	1	1	1	0	2	1	0	0	0	0	0	1	2	1	0	0	1	0
33	0	0	1	1	0	1	2	1	1	1	0	0	1	0	0	0	1	1	1	1	1	0	0	0	0	1	0	2	2	2	1	1	1	1	0	2	1	0	0	0	2	0	0	2	1	0	1	0	1
34	0	0	1	0	0	0	1	2	2	2	0	1	2	0	0	0	1	2	1	0	1	2	1	1	1	1	0	2	2	2	2	1	1	2	0	2	1	0	0	0	2	0	0	2	1	0	1	1	0
35	0	0	1	0	0	1	1	0	1	1	0	0	0	0	0	0	2	0	0	2	2	1	0	0	0	1	0	2	2	2	0	0	0	2	0	2	1	0	0	1	1	0	0	2	2	1	0	2	0
36	1	0	1	0	0	1	2	1	1	1	0	0	1	1	1	0	1	1	0	1	1	0	0	0	0	0	0	2	0	0	0	0	0	2	0	2	1	0	0	1	1	0	0	2	0	1	0	1	1
37	0	0	1	0	0	0	2	0	2	1	1	0	0	0	0	0	1	0	1	1	2	0	1	0	0	1	0	2	2	2	0	0	0	2	0	2	1	0	0	1	1	0	0	2	0	1	0	1	0
38	1	0	1	0	0	0	1	0	2	0	1	1	1	0	0	1	2	0	0	2	1	1	1	1	1	1	0	2	1	1	1	0	1	2	0	2	2	0	0	1	0	1	1	1	1	2	0	0	1
39	1	1	1	0	0	1	1	0	1	1	1	0	0	0	0	0	0	1	0	0	0	1	0	0	0	0	1	1	1	1	0	1	0	2	0	2	1	0	0	0	1	0	0	1	1	1	0	1	0
40	1	0	0	0	0	0	1	0	1	1	0	2	2	0	0	1	1	1	1	1	2	0	0	0	0	1	0	1	2	2	0	0	0	2	0	2	0	0	0	0	2	1	0	0	1	0	0	1	1
41	0	0	0	1	0	1	1	0	1	1	1	1	1	0	0	0	1	1	1	1	2	1	1	1	1	1	1	2	2	1	0	2	2	1	0	2	1	0	0	1	1	1	1	2	1	0	0	1	1
42	1	0	1	0	0	2	1	1	2	2	1	1	0	0	0	0	1	0	0	2	2	0	0	0	0	1	0	2	2	2	2	1	0	1	1	1	2	0	1	0	1	0	0	2	0	0	0	2	0
43	1	0	0	0	0	0	1	0	1	1	0	2	1	0	0	0	2	0	0	2	2	0	1	0	0	0	0	1	2	2	1	0	0	2	0	1	1	0	0	1	1	0	0	2	0	1	0	2	0
44	1	0	1	0	0	0	0	0	2	1	1	0	1	0	0	0	1	0	0	2	2	0	0	0	0	0	0	2	2	2	1	1	1	0	1	1	0	0	0	0	1	0	0	0	0	1	0	2	0
45	1	0	1	1	0	1	2	0	0	0	1	0	0	0	0	0	2	2	0	1	1	0	0	0	0	1	0	2	2	1	0	2	1	2	0	2	0	0	0	0	1	0	0	2	0	0	0	2	0
46	0	0	2	1	0	2	1	0	1	1	0	1	1	0	0	1	1	1	1	1	2	1	0	0	0	0	0	2	2	2	0	0	1	1	0	2	1	0	0	0	2	1	1	1	1	1	0	2	0
47	0	0	2	1	0	2	2	1	1	1	0	0	0	0	0	0	2	0	0	1	1	0	0	0	0	2	0	2	2	2	0	0	1	0	2	1	1	1	1	0	1	0	0	2	0	0	0	2	0
48	1	0	1	1	0	2	1	1	2	1	0	0	2	0	0	0	1	2	1	0	1	0	0	0	0	1	1	2	2	2	0	0	1	2	1	2	1	0	0	0	1	0	1	2	1	0	0	1	1
49	1	0	1	0	0	0	1	0	2	0	1	1	2	0	0	0	1	0	1	1	1	0	0	0	0	1	0	2	2	2	0	1	1	2	0	2	1	1	1	0	1	1	1	2	0	1	0	1	1
50	1	0	2	1	0	1	1	0	1	1	0	0	0	0	0	0	2	0	0	2	2	0	1	0	0	0	0	1	2	2	0	0	0	2	0	2	1	0	0	0	1	1	0	1	0	0	0	2	0
51	1	0	1	0	0	1	2	1	1	1	0	1	2	0	0	0	0	1	2	0	1	0	0	0	0	0	0	2	2	2	0	2	2	2	0	2	0	0	0	1	1	1	1	2	0	1	0	2	0
52	1	0	1	0	0	2	1	1	2	1	0	1	1	0	0	1	2	1	1	1	2	0	0	0	0	1	0	1	1	1	1	0	1	0	2	0	2	0	0	1	0	0	0	1	0	0	0	1	0
53	0	0	1	1	0	2	1	0	1	0	0	1	1	0	0	1	2	0	0	2	2	0	0	0	0	0	0	1	2	2	0	0	1	1	0	2	2	0	0	1	1	0	0	1	0	0	0	1	1
54	0	0	1	0	1	1	1	0	2	0	0	0	0	0	0	0	1	0	1	1	1	0	0	0	0	0	0	2	2	2	1	0	2	0	2	1	0	0	0	0	1	0	0	2	0	0	0	0	2
55	0	0	1	0	0	1	2	0	1	1	0	0	0	0	0	0	2	2	2	0	2	0	2	0	0	1	0	1	2	2	0	2	2	1	1	1	2	0	0	2	0	0	0	1	0	0	1	1	0
56	0	1	1	0	0	0	1	0	1	1	1	0	1	0	0	0	1	0	1	1	1	2	0	0	0	0	0	2	1	1	1	0	1	2	0	2	1	0	0	0	2	0	0	1	0	0	0	1	1
57	0	0	1	0	0	0	1	1	2	1	0	0	0	0	0	0	0	0	0	2	2	1	0	0	0	0	0	2	2	2	1	0	1	2	1	1	1	0	0	0	1	0	0	1	0	1	0	2	0
58	1	0	2	0	0	1	2	0	1	0	0	0	1	0	0	0	1	0	0	2	2	0	2	0	0	0	0	1	2	2	0	2	1	2	0	2	1	0	0	0	1	0	0	2	0	2	1	1	0
59	0	0	0	0	0	0	2	1	1	1	1	1	2	0	0	1	1	0	0	2	1	1	1	0	0	1	0	1	1	0	0	0	0	2	0	2	1	1	0	0	1	0	0	1	0	0	1	0	0
60	1	0	1	0	0	1	1	0	1	0	1	1	1	0	0	1	1	1	2	0	2	0	0	0	0	1	0	1	1	0	1	0	1	2	1	1	2	0	0	2	0	0	1	1	1	0	1	1	0
61	1	0	1	0	0	1	0	0	2	1	0	1	2	0	0	0	0	0	0	2	2	1	0	0	0	2	0	2	2	2	2	1	1	1	0	2	2	0	0	0	1	0	0	1	0	0	0	1	0
62	1	1	1	0	0	1	1	1	2	1	0	1	1	0	0	1	0	0	0	2	2	1	1	0	0	1	0	2	2	2	1	0	0	1	1	1	1	0	0	0	2	0	0	0	0	1	0	2	0
63	1	1	1	0	0	1	0	0	2	1	1	0	0	0	0	0	0	0	1	1	1	1	0	0	0	2	0	1	2	2	1	2	2	2	0	2	2	0	0	1	0	1	0	0	2	0	0	0	0
64	0	0	2	0	0	1	1	1	2	2	0	0	1	0	0	0	1	0	0	2	2	0	0	0	0	0	0	2	1	1	1	1	1	1	0	2	2	0	0	0	0	1	0	0	1	0	0	2	0
65	0	0	1	0	0	1	0	0	1	0	1	1	1	1	1	0	2	2	1	1	2	1	0	0	0	1	0	2	2	2	0	2	1	1	1	1	1	0	0	0	1	1	1	2	1	0	0	0	1
66	1	1	1	0	0	2	1	0	1	0	1	1	1	0	0	0	1	0	0	2	2	0	0	0	0	2	0	0	2	2	0	1	1	1	1	1	2	1	1	0	1	0	0	1	0	0	0	1	1
67	1	0	2	0	0	1	0	0	2	2	0	0	0	0	0	0	0	2	0	1	1	0	1	0	0	1	0	1	2	2	1	1	1	1	0	2	2	0	0	2	0	0	0	1	0	1	0	2	0
68	0	0	0	1	0	1	1	0	1	1	1	1	1	0	0	0	1	1	0	1	2	0	1	0	0	1	0	2	2	2	1	1	1	2	2	1	2	0	0	1	1	0	0	2	0	0	0	1	1
69	0	0	2	0	0	2	1	0	1	0	0	0	1	0	0	0	2	0	0	2	2	0	1	1	1	2	0	2	2	2	0	1	1	0	0	2	2	0	0	1	0	1	0	0	1	0	0	0	1
70	1	0	2	0	0	1	1	1	2	2	0	0	0	0	0	0	0	1	0	1	0	1	0	0	0	0	0	2	1	1	0	2	1	2	0	2	1	0	0	1	1	0	0	1	0	0	0	1	0
71	0	0	2	0	0	0	1	1	2	2	0	0	2	0	0	0	2	0	0	2	2	0	0	0	0	1	0	1	2	2	0	1	1	1	1	1	2	0	0	1	1	0	0	2	1	0	0	1	1
72	1	0	2	0	0	2	2	0	0	0	2	1	2	1	1	0	1	0	1	1	2	1	1	1	1	1	0	1	1	1	0	0	1	2	0	2	2	0	0	2	0	1	0	0	1	0	0	2	0
73	0	0	1	2	0	2	2	0	0	0	2	0	0	0	0	0	0	1	1	1	1	1	1	0	0	0	0	1	2	2	0	0	1	1	1	1	0	0	0	0	2	0	0	1	1	0	0	1	1
74	1	0	1	0	0	1	1	0	2	1	0	0	0	0	0	0	0	2	0	1	1	0	0	0	0	1	0	2	2	2	1	0	2	0	1	1	2	0	0	1	0	0	0	2	1	0	0	1	0
75	1	0	1	0	1	0	1	0	2	1	1	0	0	0	0	0	1	0	0	2	2	0	0	0	0	0	0	2	2	2	1	2	1	1	0	2	1	0	0	1	1	0	0	2	1	0	1	0	0
76	0	0	2	0	0	2	0	0	1	1	1	0	1	0	0	0	2	1	1	1	2	1	0	0	0	0	0	2	1	1	1	0	1	2	1	1	2	0	0	0	1	0	0	2	1	0	0	1	1
77	0	0	0	0	0	0	2	0	0	0	1	0	0	0	0	0	1	0	0	2	2	1	0	0	0	0	0	1	2	2	0	1	2	1	1	1	2	1	1	0	1	0	0	2	0	1	0	1	0
78	0	1	1	0	0	2	1	0	1	1	1	1	1	0	0	1	1	1	0	1	1	0	1	0	0	2	0	2	1	2	1	1	0	2	0	2	0	0	0	0	1	0	0	1	1	1	0	2	0
79	0	0	2	0	1	1	1	0	1	0	1	1	2	0	0	1	2	2	2	0	0	0	0	0	0	1	1	1	2	2	0	1	2	1	1	1	1	0	0	0	1	0	0	2	0	1	0	2	0
80	0	1	1	0	0	1	1	1	2	1	0	0	0	0	0	0	1	1	1	1	1	1	1	1	1	0	0	2	2	2	1	0	0	1	1	1	1	0	0	0	1	1	0	0	2	1	0	2	0
81	1	0	0	1	0	1	1	0	1	0	0	1	1	0	0	0	1	0	2	0	2	0	0	0	0	0	0	1	1	1	0	1	2	1	1	1	1	1	1	0	1	0	0	2	0	0	1	2	0
82	1	0	1	0	0	1	2	1	1	1	0	0	0	0	0	0	1	1	0	1	1	0	2	0	0	1	0	2	2	2	1	1	1	0	0	1	1	0	0	2	0	1	1	2	0	1	0	2	0
83	0	0	2	0	0	2	2	0	0	0	0	0	1	0	0	0	0	2	0	1	1	1	0	0	0	0	0	2	2	2	1	0	0	1	1	1	1	0	0	0	2	0	0	0	0	1	0	1	0
84	1	0	0	0	0	1	0	0	2	2	0	1	1	0	0	1	1	1	1	1	1	0	0	0	0	1	0	2	2	2	2	1	1	0	2	1	1	0	0	1	1	0	0	1	1	1	0	1	1
85	0	0	2	0	0	2	0	0	2	1	0	1	0	0	0	0	0	1	0	1	0	1	0	0	0	1	0	2	2	2	0	0	1	1	1	1	2	0	0	1	1	0	0	1	0	1	0	0	0
86	0	0	1	0	0	0	1	0	2	1	0	0	1	1	1	0	2	1	0	2	2	1	0	0	0	0	0	1	2	2	0	0	0	2	1	1	2	1	1	0	1	0	0	2	0	0	0	2	0
87	0	0	2	0	0	2	0	0	1	1	1	1	1	0	0	1	0	2	1	1	2	0	0	0	0	0	1	2	2	2	0	0	0	2	0	2	0	0	0	0	2	0	0	2	0	0	0	2	0
88	1	0	2	1	0	2	2	1	1	1	0	0	0	0	0	0	0	1	0	1	1	0	0	0	0	1	1	1	1	1	0	1	0	2	0	2	2	0	0	2	0	0	0	2	0	1	0	1	0
89	1	0	1	0	0	2	2	0	1	1	0	0	0	0	0	0	1	1	1	1	1	1	1	1	1	2	0	2	2	2	1	0	2	1	1	1	2	0	0	2	0	0	0	1	0	1	1	0	0
90	0	0	1	0	0	1	2	1	1	1	1	0	1	0	0	0	1	1	1	1	2	0	0	0	0	1	0	1	1	1	1	1	1	2	0	2	2	0	0	1	1	1	0	0	1	0	0	2	0
91	1	0	1	0	0	0	2	0	1	1	0	1	1	0	0	0	2	1	1	1	2	1	0	0	0	0	0	1	1	1	0	0	1	1	1	1	1	0	0	2	0	1	1	2	1	0	0	2	0
92	1	0	1	0	1	0	1	0	1	0	1	0	0	0	0	0	2	0	0	1	1	0	1	0	0	1	0	2	1	1	1	1	1	1	2	1	1	1	0	0	1	0	0	1	0	0	1	0	0
93	0	0	1	1	0	1	1	1	2	1	0	0	1	0	0	0	1	0	0	2	2	0	0	0	0	0	0	1	1	1	0	2	1	2	0	2	2	0	0	1	0	0	0	1	0	1	0	2	0
94	0	0	1	0	0	1	1	0	1	1	0	0	0	0	0	0	1	0	0	2	2	2	1	1	1	1	0	2	1	1	0	0	2	1	2	1	2	0	1	1	0	1	1	2	0	0	0	2	0
95	0	0	1	0	1	1	1	0	1	1	0	0	0	0	0	0	1	1	2	0	1	0	0	0	0	0	0	2	2	2	0	1	1	2	0	2	1	0	0	2	0	1	1	1	0	1	0	0	0
96	1	0	1	0	0	1	2	0	1	1	0	0	1	0	0	0	1	2	1	0	2	2	1	1	1	1	0	2	2	2	1	0	1	0	1	2	2	0	0	0	1	1	1	2	2	2	0	1	0
97	0	0	1	1	0	1	1	0	1	0	1	0	0	0	0	0	2	0	0	2	2	0	0	0	0	2	0	2	2	2	0	2	1	2	0	2	0	0	0	0	2	0	0	2	1	1	0	2	0
98	1	0	1	0	0	1	2	0	1	1	0	1	0	0	0	0	0	0	1	1	2	0	0	0	0	1	0	1	2	2	1	0	1	1	0	2	1	0	0	1	1	1	1	1	0	1	0	1	1
99	0	0	1	0	0	2	1	0	1	1	0	1	1	0	0	1	1	0	0	2	2	0	0	0	0	0	0	0	1	2	0	0	1	2	0	2	0	0	0	0	2	1	0	0	1	0	0	2	0
100	1	0	1	0	1	1	2	1	2	1	0	1	1	0	0	0	0	0	0	2	1	0	0	0	0	1	2	2	2	2	1	1	0	2	0	2	1	1	1	0	0	0	0	2	0	1	0	2	0
101	1	0	2	1	0	1	1	0	1	1	1	0	1	0	0	0	1	0	0	2	2	1	1	1	1	0	0	2	1	1	1	2	1	1	1	1	0	0	0	0	2	1	1	1	1	1	0	1	1
102	0	0	2	0	0	1	1	0	1	0	1	0	0	0	0	0	2	1	1	1	2	1	0	0	0	2	1	2	2	2	0	1	1	1	1	2	0	0	0	0	2	1	1	2	0	1	1	1	1
103	1	0	1	0	0	0	0	0	2	2	0	1	2	0	0	0	0	1	1	1	2	1	1	1	1	0	0	1	1	1	0	0	1	1	0	2	0	0	0	0	2	0	0	1	0	1	0	2	0
104	1	0	2	0	0	0	1	0	2	1	1	0	1	0	0	0	2	2	2	0	2	1	0	0	0	1	0	2	1	1	1	1	1	1	1	1	2	0	0	2	0	0	0	1	0	0	1	1	0
105	1	0	2	1	0	1	2	0	0	0	1	1	1	0	0	0	0	2	2	0	0	0	0	0	0	1	0	1	2	2	1	1	0	2	0	2	0	0	0	0	2	0	0	2	0	0	0	2	0
106	0	0	2	0	0	1	1	1	2	1	0	1	0	0	0	0	1	1	1	1	1	1	2	1	1	1	0	2	1	1	0	0	0	2	0	2	0	0	0	0	1	0	0	2	1	0	0	2	0
107	1	0	1	0	0	1	0	0	2	2	0	0	0	0	0	0	2	0	0	2	2	0	1	0	0	0	0	2	2	2	1	1	1	0	1	1	1	0	0	0	0	0	0	2	1	0	0	0	0
108	1	0	0	0	0	0	0	0	2	1	0	2	2	0	0	1	1	1	1	1	2	0	0	0	0	1	1	2	2	2	1	0	0	1	0	2	2	1	1	1	0	0	0	1	0	1	0	2	0
109	0	0	1	1	0	1	0	0	1	1	1	1	2	0	0	0	1	1	1	1	2	0	0	0	0	1	1	2	2	2	1	1	1	0	0	1	1	0	0	0	1	1	0	1	1	2	0	2	0
110	0	0	2	0	0	1	0	0	2	0	1	0	2	0	0	0	1	0	0	1	1	0	1	0	0	2	0	2	1	1	1	0	1	1	1	1	2	1	1	0	1	1	1	2	1	0	0	2	0
111	0	0	1	0	0	1	2	1	1	1	0	0	0	0	0	0	1	2	0	1	1	1	1	1	1	0	0	1	1	1	0	1	1	2	0	2	0	0	0	0	2	0	0	1	0	0	0	2	0
112	0	0	2	1	0	2	1	0	2	2	0	1	0	0	0	0	0	2	0	1	1	0	0	0	0	1	0	2	2	1	0	0	0	2	0	2	1	0	0	0	2	0	0	0	0	1	1	0	0
113	0	0	2	1	0	1	1	1	2	1	0	1	2	0	0	0	2	1	1	1	2	1	0	0	0	0	1	2	2	2	1	1	2	1	1	1	1	0	0	0	2	0	0	2	1	0	0	2	0
114	1	0	2	1	0	2	1	0	0	0	1	0	0	0	0	0	1	1	0	1	1	0	0	0	0	1	0	2	2	2	2	0	0	2	0	2	2	0	0	0	1	0	0	1	0	1	0	2	0
115	1	0	1	1	0	1	1	0	2	1	0	0	0	0	0	0	0	2	1	1	2	0	0	0	0	1	0	2	2	2	0	0	2	1	0	2	1	0	0	0	1	0	0	1	0	0	0	2	0
116	0	0	1	0	0	1	2	0	1	0	1	0	1	0	0	0	0	2	2	0	0	1	0	0	0	1	0	1	1	1	0	0	1	2	0	2	1	1	1	0	1	0	1	1	1	1	0	1	1
117	0	0	2	1	0	1	1	0	1	0	0	0	1	0	0	0	2	2	1	1	2	0	0	0	0	1	0	1	1	1	0	1	1	0	1	1	2	0	0	1	1	1	0	1	0	0	0	1	0
118	0	0	1	1	0	2	1	0	1	1	0	1	2	0	0	1	1	1	0	1	1	0	1	1	1	1	0	1	1	1	0	1	1	2	2	1	1	0	1	0	1	0	0	2	0	0	0	1	1
119	0	0	1	0	0	1	1	0	2	1	1	0	1	0	0	0	2	0	0	2	2	0	0	0	0	0	0	1	2	2	1	1	1	1	2	1	2	0	0	1	0	0	0	2	1	0	0	1	1
120	1	0	2	0	0	2	0	0	2	2	0	0	0	0	0	0	2	0	0	2	2	1	1	0	0	0	0	2	2	2	1	0	0	1	2	0	2	0	0	1	1	1	0	0	1	0	0	1	0
121	1	0	2	1	0	2	1	0	2	2	0	0	0	0	0	0	2	0	0	2	1	1	0	0	0	0	0	1	2	2	0	1	0	2	0	2	1	0	0	0	2	1	1	2	0	1	0	2	0
122	0	0	1	1	0	1	2	0	0	0	0	1	1	0	0	1	1	1	1	1	2	0	0	0	0	0	0	2	1	1	0	0	1	0	1	1	2	0	0	0	1	0	0	2	1	0	0	1	0
123	1	0	1	1	0	1	1	1	2	1	0	1	2	0	0	0	2	0	0	2	2	2	1	1	1	1	0	1	1	1	0	1	1	0	0	1	0	0	0	0	1	1	1	1	1	1	0	1	1
124	1	0	0	1	1	1	0	0	2	1	1	0	1	0	0	0	1	1	1	1	2	0	0	0	0	2	1	1	1	1	0	0	1	1	0	2	0	0	0	0	2	0	0	1	1	1	0	2	0
125	0	0	1	1	0	1	2	1	1	1	1	0	0	0	0	0	1	0	0	2	2	0	0	0	0	2	0	1	1	1	0	0	1	1	0	2	2	0	0	2	0	0	0	2	1	1	0	1	0
126	0	0	1	1	0	2	0	0	2	2	0	0	1	1	1	0	1	1	1	1	1	0	0	0	0	1	0	1	2	2	1	0	0	1	1	1	1	0	0	0	1	2	2	2	1	1	1	1	0
127	1	0	0	0	0	0	2	0	2	2	0	1	1	0	0	1	1	2	2	0	1	0	0	0	0	0	0	2	2	2	0	1	2	2	0	2	0	0	0	0	1	0	0	2	1	0	0	2	0
128	0	1	1	0	0	2	1	0	1	1	1	1	2	0	0	0	2	0	0	2	2	0	1	1	1	0	0	1	1	1	0	1	1	0	1	1	2	0	0	0	1	1	1	1	1	0	0	1	1
129	0	1	0	0	0	1	2	0	0	0	1	1	2	0	0	0	1	1	0	1	1	0	0	0	0	2	0	1	2	2	0	1	0	2	0	2	2	1	1	1	0	0	0	2	0	0	0	0	0
130	0	0	1	1	0	1	2	1	1	1	1	0	2	0	0	0	1	1	0	1	2	1	0	0	0	1	0	2	2	2	0	1	1	2	1	1	2	0	0	1	0	0	0	2	1	0	0	2	0
131	1	0	2	1	0	2	1	0	2	1	0	0	1	0	0	0	1	1	1	1	2	0	1	0	0	2	0	2	2	1	0	1	1	1	0	2	2	0	0	0	0	0	0	1	0	1	0	2	0
132	0	0	1	0	0	0	1	0	1	1	1	1	1	0	0	0	0	0	0	2	1	0	0	0	0	1	0	2	2	2	2	1	0	2	0	2	2	0	0	1	1	0	0	2	0	1	0	2	0
133	1	0	1	0	0	0	1	1	2	2	0	0	0	0	0	0	1	2	1	0	1	0	0	0	0	2	0	2	2	2	1	0	0	2	0	2	1	0	0	0	1	0	0	2	0	1	1	0	1
134	1	0	0	0	0	0	1	1	2	2	1	2	1	0	0	0	0	1	1	1	1	0	0	0	0	0	1	2	2	1	0	1	2	1	1	1	1	0	0	0	1	0	0	0	0	0	0	0	2
135	0	0	1	0	0	1	1	0	2	1	1	0	1	0	0	0	0	0	1	1	2	0	0	0	0	1	0	0	1	2	0	0	1	1	0	2	2	0	1	1	0	0	0	2	0	1	0	2	0
136	0	0	1	0	0	2	1	1	2	2	0	1	2	1	1	0	1	0	0	2	1	1	0	0	0	1	0	0	1	2	0	0	0	2	0	2	2	0	0	1	0	0	0	2	0	1	0	1	0
137	0	0	1	0	1	2	2	1	1	1	1	0	0	0	0	0	1	1	0	1	1	0	0	0	0	2	0	2	2	1	1	1	2	0	1	0	1	0	0	0	0	1	1	2	1	1	0	2	0
138	1	0	1	1	0	1	0	0	2	1	0	0	0	0	0	0	0	0	0	2	2	1	0	0	0	1	0	2	2	2	0	1	1	0	0	2	2	0	0	0	1	1	1	2	1	1	0	1	1
139	0	0	1	1	0	1	2	0	0	0	1	0	0	0	0	0	2	1	0	2	1	2	1	1	1	1	0	2	2	2	0	0	0	2	0	2	2	0	0	1	1	1	0	1	2	1	0	2	0
140	1	0	1	0	1	1	1	0	1	1	1	1	1	0	0	0	1	2	2	0	1	0	0	0	0	0	1	2	2	2	1	0	1	1	1	1	2	1	0	0	0	1	1	1	1	1	0	1	0
141	1	0	2	0	0	2	0	0	1	0	0	1	1	0	0	0	0	0	1	1	1	0	0	0	0	1	0	1	2	2	1	1	0	1	1	1	0	0	0	0	1	0	0	2	1	0	0	1	0
142	1	0	1	1	0	2	2	0	1	1	0	0	0	0	0	0	1	1	1	1	2	2	0	0	0	0	0	1	2	2	0	1	1	1	1	1	2	0	0	1	1	2	2	2	1	1	0	1	0
143	1	0	2	1	0	1	0	0	2	1	0	0	0	0	0	0	0	1	1	0	0	1	1	1	1	1	0	2	2	2	0	2	1	0	1	1	1	0	0	0	1	1	1	2	1	0	0	1	0
144	0	0	0	0	0	1	2	1	1	1	1	0	0	0	0	0	1	1	1	1	2	1	1	1	1	0	0	2	2	2	0	0	1	1	0	2	1	0	0	0	1	0	0	1	0	1	0	0	0
145	1	1	2	1	1	1	1	0	1	1	0	0	1	0	0	0	2	1	1	1	2	0	0	0	0	0	0	2	2	1	1	0	1	1	0	2	2	0	0	1	0	0	0	1	0	1	0	1	0
146	1	0	1	0	0	1	1	0	1	1	1	1	2	0	0	0	2	0	0	1	1	0	0	0	0	0	0	0	1	2	0	1	1	1	0	2	1	0	0	1	1	1	1	1	1	1	0	1	0
147	0	0	1	0	0	2	1	0	1	1	1	1	1	0	0	0	2	0	0	1	1	0	0	0	0	0	0	2	2	2	0	0	1	2	0	2	1	0	0	1	1	1	1	1	1	1	0	0	0
148	1	0	1	0	0	1	2	0	1	1	1	1	2	0	0	0	1	1	1	1	1	1	1	1	1	2	1	2	2	2	0	1	1	1	1	2	1	0	0	1	1	1	1	2	1	1	0	1	1
149	1	0	1	1	0	1	1	0	1	1	0	0	1	0	0	0	0	1	1	1	1	0	0	0	0	1	0	2	2	1	0	1	0	1	0	2	1	0	0	1	1	0	0	0	0	1	0	1	0
150	0	0	2	0	1	1	1	1	2	2	0	1	1	0	0	0	2	0	0	2	1	0	0	0	0	0	0	2	2	1	1	0	0	2	1	2	1	0	0	0	1	1	0	1	1	0	0	1	0
151	0	0	2	1	0	2	0	0	2	1	0	0	0	0	0	0	1	1	1	1	2	0	0	0	0	1	0	1	2	2	0	1	1	0	2	0	1	0	0	0	2	0	0	2	0	0	0	1	1
152	0	0	2	0	0	2	1	0	0	0	1	0	0	0	0	0	2	2	0	1	1	1	0	0	0	0	0	2	2	2	0	2	2	1	0	2	1	0	0	1	1	0	0	1	0	1	0	2	0
153	0	0	0	0	0	0	1	1	2	1	0	0	1	0	0	0	0	0	0	2	2	0	1	1	1	1	0	1	2	2	0	0	0	2	0	2	1	1	0	0	1	0	0	0	1	1	0	2	0
154	1	0	2	0	0	2	1	1	2	1	0	0	1	0	0	0	0	0	1	1	2	1	0	0	0	1	0	1	1	1	0	1	1	2	1	1	2	0	0	1	1	0	0	2	0	1	0	1	1
155	0	0	0	0	0	0	1	0	1	0	1	0	0	0	0	0	1	1	0	1	1	0	0	0	0	2	1	2	2	2	1	1	1	0	1	1	0	0	0	0	2	0	0	0	0	1	0	1	1
156	1	0	2	1	0	2	1	0	1	0	0	1	1	0	0	1	1	1	2	0	1	0	0	0	0	2	1	2	2	2	0	0	1	2	0	2	1	0	0	1	1	0	0	1	0	1	0	2	0
157	1	0	2	0	0	2	0	0	1	0	1	0	0	0	0	0	1	1	1	1	1	0	1	0	0	1	0	2	2	2	2	1	1	0	2	0	1	0	0	1	1	0	0	1	0	1	0	1	0
158	1	1	1	0	0	1	1	1	2	1	0	0	0	0	0	0	1	1	1	1	2	1	0	0	0	2	0	2	2	1	0	1	1	2	0	2	1	1	1	0	1	0	0	2	1	0	0	2	0
159	0	0	1	1	0	1	0	0	2	0	1	1	1	0	0	0	1	0	0	2	2	1	0	0	0	1	0	0	1	2	0	0	0	2	0	2	2	0	0	1	0	1	1	2	0	1	0	1	1
160	0	0	2	1	0	2	2	0	1	1	1	1	1	0	0	1	1	1	0	1	1	1	1	1	1	2	0	2	2	1	0	0	0	2	0	2	1	0	0	1	1	1	1	2	1	1	0	2	0
161	1	0	1	0	0	2	2	1	1	1	1	0	1	0	0	0	2	0	0	2	2	1	0	0	0	2	0	2	2	1	0	1	1	2	1	1	1	1	0	0	0	1	1	2	1	0	0	1	1
162	1	1	2	0	0	1	2	0	1	1	0	1	1	0	0	1	2	1	1	1	2	1	0	0	0	2	0	2	2	2	2	0	1	1	1	1	1	0	0	0	2	0	0	2	0	0	0	1	1
163	0	0	2	1	0	2	2	0	1	0	1	0	0	0	0	0	1	1	2	0	1	1	0	0	0	0	0	2	2	2	0	1	1	2	0	2	1	0	0	1	1	1	0	0	2	1	0	0	0
164	0	0	0	1	0	1	1	1	2	2	0	0	0	0	0	0	1	1	0	1	1	1	0	0	0	0	0	2	2	2	0	0	0	1	0	2	1	0	0	1	1	1	1	2	1	2	0	1	1
165	1	0	2	1	0	2	2	0	0	0	1	1	0	0	0	0	0	2	2	0	1	0	1	1	1	0	0	1	2	2	0	1	0	1	1	1	1	0	0	0	2	0	0	2	1	0	0	2	0
166	0	0	2	1	0	1	2	0	1	1	1	1	1	0	0	1	1	2	1	0	1	0	1	0	0	0	0	2	2	2	0	0	0	1	1	1	1	0	0	1	1	0	0	1	1	0	0	2	0
167	1	0	2	0	0	1	1	1	2	1	0	1	2	0	0	0	1	1	2	0	1	0	0	0	0	0	0	1	2	2	0	0	0	1	1	1	0	0	0	0	1	1	0	0	2	0	0	0	0
168	1	0	1	1	0	2	0	0	2	2	0	0	1	0	0	0	1	2	0	2	2	0	0	0	0	2	0	1	1	0	0	1	1	1	0	2	2	0	0	2	0	1	1	2	1	1	0	2	0
169	1	0	1	0	0	1	0	0	2	2	0	1	1	0	0	0	0	0	0	2	2	0	0	0	0	1	0	2	2	2	0	1	1	1	0	2	2	0	0	0	1	1	1	2	1	0	0	1	1
170	1	0	1	0	0	2	1	1	2	2	0	1	2	0	0	1	2	1	1	1	1	0	2	0	0	0	0	2	2	2	0	0	1	1	1	1	0	0	0	0	1	1	1	2	1	0	0	1	0
171	0	0	2	0	0	2	2	0	1	0	1	0	0	0	0	0	1	0	0	2	2	0	0	0	0	0	0	2	2	1	1	0	1	1	0	2	2	0	0	1	1	1	0	1	1	0	0	0	0
172	0	0	2	0	0	2	1	0	2	2	0	1	1	0	0	0	1	1	0	1	1	0	0	0	0	1	0	2	2	2	0	0	0	2	2	0	2	0	0	1	1	0	0	1	1	1	0	2	0
173	0	0	0	0	0	0	1	0	0	0	1	1	1	0	0	0	1	1	1	1	1	0	0	0	0	1	0	2	2	2	1	1	2	2	0	2	1	1	1	0	1	0	0	1	0	1	0	1	0
174	0	0	2	0	0	1	1	0	2	1	1	1	1	0	0	0	1	1	0	2	2	0	0	0	0	1	0	2	0	0	0	0	0	2	0	2	1	0	0	0	1	0	0	2	1	0	0	0	1
175	0	0	2	0	0	2	1	0	2	2	0	1	2	0	0	1	2	1	0	2	2	1	0	0	0	2	1	2	2	2	0	1	1	1	0	2	0	0	0	0	2	0	0	2	0	1	0	1	1
176	1	1	1	0	0	2	2	0	1	1	0	0	1	0	0	0	0	1	1	1	2	0	1	0	0	0	0	2	2	2	0	1	0	2	0	2	1	1	0	0	0	1	1	2	0	0	0	1	1
177	1	0	2	0	0	1	0	0	2	2	0	1	1	0	0	1	2	1	1	1	1	0	1	0	0	2	0	2	1	1	0	0	0	1	1	1	1	0	0	1	1	1	0	1	1	1	0	2	0
178	0	0	0	0	0	0	0	0	2	2	0	1	1	0	0	0	2	2	0	1	1	1	0	0	0	1	0	1	1	1	0	1	1	2	2	1	1	0	0	0	2	0	0	1	0	1	0	2	0
179	1	0	2	0	0	1	1	1	2	2	0	1	1	0	0	0	1	1	2	0	1	0	0	0	0	0	1	2	2	2	1	1	1	1	1	1	1	0	0	1	1	1	1	2	0	0	1	2	0
180	0	0	2	1	0	2	1	0	2	1	1	0	2	1	1	0	2	1	1	1	2	0	0	0	0	0	0	1	2	2	0	0	2	0	1	1	1	1	0	0	1	0	0	1	0	1	0	0	1
181	0	1	1	0	0	1	0	0	2	1	0	0	0	0	0	0	1	1	1	1	2	0	0	0	0	0	0	2	1	1	1	1	1	1	0	2	0	0	0	0	1	1	0	1	2	1	1	0	0
182	1	0	2	1	0	1	1	0	1	1	1	1	1	0	0	1	1	1	1	1	2	1	0	0	0	1	0	1	2	2	0	1	1	1	2	1	1	0	1	0	1	0	0	1	0	1	1	1	0
183	0	0	1	1	0	1	1	0	1	1	1	0	1	1	1	0	1	1	1	1	2	0	0	0	0	1	0	1	2	2	0	1	1	1	1	2	1	0	0	0	2	1	1	2	1	0	1	1	0
184	1	0	1	0	0	0	1	0	1	1	0	1	0	0	0	0	1	2	0	1	1	1	0	0	0	0	0	1	2	2	0	2	1	2	0	2	2	0	0	1	1	1	1	2	1	0	0	2	0
185	1	0	2	0	0	2	2	0	0	0	0	0	1	0	0	0	1	1	1	1	2	2	0	0	0	0	0	2	2	2	0	1	1	2	0	2	2	0	0	1	0	1	1	2	1	0	0	1	1
186	0	0	1	0	0	2	1	0	1	0	0	0	0	0	0	0	1	0	1	1	2	1	0	0	0	0	0	2	2	1	0	0	2	2	0	2	0	0	0	0	1	0	0	1	0	1	0	1	0
187	1	0	2	0	0	2	1	1	2	2	0	1	2	0	0	1	2	0	0	2	1	0	0	0	0	1	0	1	1	2	0	0	1	2	0	2	1	0	0	0	1	0	0	1	0	0	1	0	1
188	1	0	2	0	0	1	2	0	1	0	0	0	0	0	0	0	1	1	1	1	2	2	1	1	1	1	0	2	2	2	1	1	2	0	1	0	2	0	0	0	1	0	0	2	0	0	0	1	1
189	0	0	0	0	0	1	0	0	2	1	0	0	0	0	0	0	2	2	2	0	1	1	0	0	0	1	0	1	2	2	1	1	1	0	2	0	2	0	0	2	0	0	0	0	0	1	1	0	0
190	1	0	1	1	0	2	1	0	1	1	0	1	2	0	0	0	0	0	1	1	1	1	1	1	1	1	0	1	2	2	0	0	1	2	1	1	1	0	0	2	0	0	0	2	0	0	0	1	1
191	0	0	0	0	0	0	2	0	1	1	0	0	0	0	0	0	2	0	0	2	2	0	1	0	0	1	0	2	2	2	1	0	0	2	0	2	1	0	0	0	1	0	0	1	1	1	0	2	0
192	1	0	1	1	0	1	2	0	1	1	1	0	1	0	0	0	1	1	1	0	0	0	2	0	0	1	0	2	2	2	1	2	1	2	0	2	2	0	0	1	1	1	1	2	1	1	0	0	1
193	0	0	2	0	0	2	0	0	2	1	1	0	1	1	1	0	2	0	0	2	2	0	0	0	0	1	0	2	2	2	2	0	0	2	0	2	2	0	0	2	0	2	2	2	2	0	0	0	2
194	0	0	1	1	0	2	2	1	1	1	0	0	1	1	1	0	2	0	0	2	2	0	0	0	0	0	0	2	1	1	1	1	1	1	0	2	0	0	0	1	1	1	1	2	1	0	0	2	0
195	0	0	1	2	0	2	1	0	1	1	0	1	1	0	0	1	1	0	0	2	2	0	0	0	0	0	0	2	2	1	0	1	2	1	2	1	0	0	0	0	2	1	1	2	1	0	0	2	0
196	0	0	2	1	0	1	1	0	1	0	0	0	0	0	0	0	1	0	0	2	2	1	0	0	0	0	0	1	1	1	1	1	1	2	0	2	1	0	0	0	1	0	0	2	0	0	0	2	0
197	0	0	2	0	0	1	1	0	1	1	1	0	0	0	0	0	1	1	1	1	2	0	0	0	0	0	0	1	2	2	0	1	1	2	0	2	2	0	0	1	1	1	1	2	1	0	0	2	0
198	0	0	0	0	0	0	2	0	1	0	1	0	1	0	0	0	2	1	1	1	2	1	0	0	0	0	0	2	2	2	1	2	1	0	2	0	1	0	0	1	1	1	1	2	1	1	0	2	0
199	1	1	1	0	0	1	2	0	0	0	0	0	1	0	0	0	1	1	1	1	2	0	0	0	0	2	0	0	1	2	0	0	1	0	2	0	0	0	0	0	1	0	0	2	1	0	0	1	1
200	1	0	1	0	0	1	0	0	2	2	0	1	1	0	0	0	1	0	0	2	2	0	1	0	0	0	0	2	1	1	0	0	1	2	0	2	1	0	0	1	1	0	0	2	1	0	1	1	0
201	1	0	1	0	0	1	0	0	2	2	0	1	1	0	0	1	1	0	1	1	2	1	0	0	0	0	0	2	2	2	0	1	1	1	0	2	2	0	0	1	1	1	1	1	1	0	0	0	1
202	1	0	2	1	0	2	0	0	2	2	0	1	1	0	0	0	1	0	0	2	2	2	0	0	0	0	0	2	1	1	1	1	1	0	0	2	2	0	0	2	0	0	0	2	1	0	1	0	1
203	0	0	1	0	0	1	2	1	1	1	0	1	2	0	0	0	2	2	1	1	2	0	0	0	0	0	0	2	2	2	0	1	1	2	0	2	1	0	0	2	0	0	0	2	0	0	0	1	0
204	1	0	2	1	0	2	2	0	0	0	0	0	1	0	0	0	1	2	0	0	0	0	0	0	0	0	0	2	2	2	2	1	1	2	2	1	2	0	0	1	0	1	0	0	2	1	0	1	0
205	0	0	2	1	0	1	2	1	1	1	1	0	1	1	1	0	1	0	0	2	2	0	0	0	0	1	0	1	2	2	1	0	1	1	0	1	1	0	0	0	1	0	0	2	0	1	1	1	0
206	1	0	2	1	0	1	2	0	0	0	0	0	1	0	0	0	1	1	1	1	2	0	0	0	0	1	0	2	1	1	0	1	1	1	1	1	1	0	0	0	2	0	0	2	2	0	1	1	0
207	0	0	0	0	0	0	0	0	1	1	1	0	1	0	0	0	0	2	2	0	0	0	0	0	0	0	0	2	1	1	1	1	2	1	1	1	0	0	0	0	2	0	0	1	0	1	0	2	0
208	1	0	1	1	0	1	1	0	1	0	1	1	2	0	0	0	1	1	1	1	2	1	0	0	0	1	2	2	2	2	1	0	1	1	0	2	1	0	0	0	1	0	0	1	0	0	1	1	0
209	0	0	0	0	0	0	1	1	2	1	0	0	0	0	0	0	1	1	0	1	1	0	1	0	0	1	0	2	2	2	1	0	0	2	0	2	2	0	0	2	0	0	0	0	2	2	0	1	0
210	0	0	0	0	0	0	1	1	2	1	0	0	0	0	0	0	1	1	0	1	1	1	0	0	0	1	0	0	1	2	0	0	2	1	0	2	2	0	0	2	0	0	0	1	0	1	0	1	1
211	1	0	1	1	0	1	1	1	2	2	0	0	0	0	0	0	2	0	0	2	2	0	0	0	0	2	0	2	2	2	2	0	1	1	0	2	2	0	0	1	1	0	0	2	0	0	0	1	0
212	0	0	1	0	0	0	2	0	1	1	0	1	1	0	0	1	2	2	1	1	2	1	0	0	0	1	0	1	2	2	0	1	2	1	2	1	2	0	0	1	1	0	0	1	0	0	1	1	0
213	1	0	2	0	0	1	0	0	2	2	0	2	1	0	0	0	1	0	0	2	2	0	0	0	0	1	0	1	2	2	0	1	2	1	1	1	1	0	0	0	2	0	0	0	0	0	0	1	0
214	1	0	0	0	0	0	1	1	2	1	0	0	1	0	0	0	0	0	0	2	2	1	0	0	0	0	0	0	1	2	0	0	1	0	1	2	2	0	0	2	0	0	0	1	0	1	1	1	0
215	1	0	2	1	0	1	1	0	2	1	0	1	1	0	0	1	1	1	1	1	1	0	1	0	0	0	0	2	1	1	1	0	0	2	0	2	2	0	0	1	1	0	0	0	0	1	0	2	0
216	1	0	2	0	0	0	2	0	0	0	1	0	0	0	0	0	0	1	1	1	1	0	0	0	0	2	0	2	2	2	2	1	1	2	2	1	0	0	0	1	0	1	0	1	0	0	1	1	0
217	1	0	2	0	0	2	1	0	0	0	1	2	1	0	0	0	1	0	1	1	1	0	0	0	0	0	0	2	2	2	0	2	1	2	0	2	0	0	0	0	2	0	0	1	1	1	0	1	0
218	1	0	1	0	0	1	1	1	2	1	0	0	0	0	0	0	1	0	0	2	2	1	1	1	1	1	0	2	2	2	0	0	1	1	1	1	1	1	1	0	0	0	0	0	2	2	0	2	0
219	1	0	2	0	0	2	2	1	1	1	0	0	1	0	0	0	2	0	0	2	2	2	1	1	1	1	0	1	2	2	0	1	1	1	0	2	1	0	0	0	1	0	0	1	0	1	0	1	1
220	0	0	2	0	0	2	2	0	1	1	1	0	1	0	0	0	0	2	0	1	1	1	0	0	0	1	0	2	2	2	0	0	1	0	2	0	2	0	0	0	0	0	0	2	2	0	0	1	1
221	1	0	0	0	0	0	1	0	1	0	0	0	0	0	0	0	2	1	1	1	2	0	1	0	0	1	1	1	2	2	0	2	1	1	1	1	0	0	0	1	1	0	0	2	1	0	0	2	0
222	0	0	1	1	1	2	2	0	0	0	1	1	2	0	0	0	0	2	0	2	2	0	0	0	0	1	0	1	1	1	0	2	2	0	2	0	1	0	0	1	1	0	0	2	0	1	0	1	0
223	0	0	0	0	0	0	2	0	1	0	0	2	2	0	0	1	1	1	2	0	2	0	0	0	0	1	0	2	2	2	0	2	2	1	1	1	2	0	0	0	1	1	0	1	1	0	0	2	0
224	1	0	2	0	0	1	0	0	2	2	0	0	1	0	0	0	0	2	2	0	0	0	0	0	0	1	0	2	2	2	0	0	1	2	0	2	2	0	0	2	0	0	0	1	1	0	0	1	1
225	1	0	2	0	0	1	1	0	2	1	1	0	2	0	0	0	1	2	0	0	0	1	1	1	1	0	0	2	2	2	1	1	1	0	1	1	1	0	0	0	1	0	0	2	0	1	0	1	1
226	0	0	0	1	0	1	1	0	1	0	0	0	1	0	0	0	1	0	1	1	2	0	1	0	0	1	0	1	1	2	0	1	2	1	1	1	1	0	0	1	1	0	0	2	1	0	0	1	1
227	1	0	1	0	0	1	2	1	1	1	0	0	1	0	0	0	2	0	0	2	2	0	0	0	0	1	0	1	2	2	0	0	1	1	1	1	1	0	0	0	2	0	0	2	0	1	0	1	1
228	0	0	2	0	0	2	2	1	1	1	0	0	0	0	0	0	2	0	0	2	2	0	0	0	0	1	0	2	2	2	1	0	1	1	1	1	2	0	0	2	0	2	2	2	1	1	0	0	1
229	0	0	2	1	0	2	2	0	0	0	0	0	0	0	0	0	2	2	1	1	2	0	0	0	0	0	0	1	2	2	0	0	1	1	1	1	2	1	1	1	0	0	0	2	0	0	0	2	0
230	0	0	1	1	0	1	1	0	1	1	0	1	1	0	0	1	2	0	0	2	2	0	0	0	0	0	0	2	2	2	1	0	0	1	1	1	2	0	0	1	1	1	1	1	1	1	0	2	0
231	0	0	2	1	0	2	2	1	1	1	0	2	2	0	0	1	0	1	0	1	0	1	0	0	0	0	0	2	2	2	0	0	0	1	0	2	1	0	0	1	1	1	1	2	0	1	0	2	0
232	0	0	1	0	0	1	2	1	1	1	0	0	0	0	0	0	1	1	1	1	1	1	0	0	0	2	0	2	2	2	2	0	1	2	0	2	2	1	1	1	0	0	0	1	0	1	0	1	1
233	1	0	2	0	0	2	2	0	1	1	1	0	1	0	0	0	1	1	1	1	1	0	0	0	0	1	0	2	0	0	0	0	1	0	1	1	2	0	0	1	0	0	0	2	0	0	0	2	0
234	0	0	2	0	0	1	2	0	0	0	2	0	0	0	0	0	2	0	0	2	2	0	0	0	0	1	0	1	2	2	0	0	0	2	0	2	1	0	0	0	2	0	0	2	1	0	0	1	0
235	1	0	0	0	0	0	1	1	2	2	0	0	1	0	0	0	0	1	0	1	0	0	0	0	0	1	1	2	2	2	0	2	2	0	2	0	1	0	0	0	1	0	0	1	0	1	0	2	0
236	1	1	1	0	0	1	0	0	2	2	0	0	0	0	0	0	1	0	1	1	2	1	0	0	0	2	0	1	2	2	0	0	1	0	1	1	0	0	0	0	2	1	1	2	0	0	0	1	0
237	1	0	1	0	0	0	2	0	0	0	1	0	0	0	0	0	0	1	1	1	1	0	0	0	0	1	0	1	1	1	1	1	1	2	0	2	2	0	0	1	0	0	0	2	0	1	0	1	0
238	0	0	1	1	0	2	1	0	0	0	1	1	2	0	0	0	1	1	1	1	2	0	1	0	0	1	0	2	2	2	0	0	1	1	1	1	0	0	0	0	2	0	0	2	0	0	0	0	2
239	0	0	0	0	0	0	1	0	0	0	1	2	2	0	0	0	1	1	1	1	1	0	0	0	0	1	0	2	2	2	0	0	2	0	2	0	2	0	0	2	1	0	0	0	0	1	0	1	1
240	0	0	2	1	0	1	1	0	1	1	0	1	2	0	0	0	0	1	1	0	0	1	1	1	1	1	1	2	2	1	0	1	1	1	1	1	2	0	0	1	1	1	1	2	1	0	0	1	0
241	1	0	2	1	0	1	1	1	2	2	0	0	1	0	0	0	1	1	1	1	2	1	0	0	0	0	0	2	2	2	1	0	0	2	0	2	1	1	1	0	1	0	0	1	1	0	1	1	0
242	0	0	1	1	0	2	1	0	1	0	1	0	0	0	0	0	1	2	2	0	1	1	0	0	0	0	0	2	1	2	1	1	1	1	0	2	2	0	0	1	1	0	0	1	0	1	0	1	0
243	1	0	2	0	0	1	1	0	1	0	0	2	1	0	0	0	1	0	0	2	2	0	0	0	0	1	0	2	2	2	1	0	1	1	1	1	2	1	1	0	1	0	0	2	0	0	0	1	1
244	1	0	0	0	0	0	1	0	1	1	1	0	1	0	0	0	2	2	1	1	1	1	0	0	0	0	0	2	2	2	1	1	1	1	0	2	1	0	0	0	1	0	0	2	2	1	0	1	0
245	0	0	0	0	0	0	1	0	1	0	0	1	2	0	0	0	2	0	0	1	1	1	0	0	0	0	0	1	2	2	0	1	1	0	2	0	1	1	1	0	1	1	0	1	1	1	0	2	0
246	0	0	1	0	0	0	1	0	2	1	0	1	1	0	0	1	1	1	1	1	2	0	0	0	0	2	1	1	2	2	0	0	2	0	2	0	0	0	0	1	1	0	0	2	0	0	0	2	0
247	0	0	0	0	0	0	0	0	2	2	0	1	2	0	0	0	1	1	1	1	1	1	0	0	0	1	1	1	2	2	0	1	1	1	0	2	1	0	0	1	1	1	1	2	1	0	0	1	0
248	1	0	1	0	0	1	1	0	1	1	0	0	1	0	0	0	0	1	1	1	2	2	1	1	1	1	0	2	2	1	0	0	0	2	1	1	1	0	0	0	1	0	0	1	0	0	0	1	0
249	0	0	2	0	0	0	1	0	1	0	1	1	1	0	0	0	1	1	2	0	1	0	0	0	0	2	0	1	2	2	1	0	1	1	0	2	0	0	0	0	2	0	0	2	1	0	0	1	0
250	1	1	1	0	0	1	2	1	1	1	1	1	1	0	0	1	2	0	0	2	2	0	0	0	0	1	0	2	2	2	0	1	0	2	0	2	2	1	1	1	0	0	0	2	0	0	0	2	0
251	1	0	1	0	0	0	1	0	2	0	1	0	0	0	0	0	1	0	2	0	2	0	1	0	0	1	0	2	1	2	1	1	1	2	0	2	0	0	0	0	2	1	1	2	1	1	0	1	0
252	0	0	2	0	0	1	1	0	0	0	1	0	1	0	0	0	1	1	1	1	2	0	0	0	0	0	0	1	1	1	0	0	1	0	1	2	2	0	0	2	0	0	0	2	0	2	0	2	0
253	0	0	0	1	0	1	2	0	2	2	0	0	1	0	0	0	2	0	0	2	2	2	0	0	0	0	0	2	2	1	0	0	0	2	0	2	2	0	0	1	1	2	2	2	1	1	0	1	1
254	1	0	1	1	0	1	1	0	1	0	0	1	1	0	0	0	2	2	0	1	1	0	0	0	0	2	0	2	2	2	0	1	2	1	1	1	2	0	0	1	0	1	1	1	0	1	0	1	0
255	1	0	0	0	0	1	1	1	2	1	0	1	1	0	0	0	2	2	2	0	1	0	0	0	0	1	0	2	2	1	1	0	0	2	0	2	1	0	0	0	1	0	1	2	1	0	0	2	0
256	0	0	1	0	0	1	0	0	2	1	2	0	1	0	0	0	2	1	0	2	2	0	0	0	0	0	0	2	2	2	1	0	0	2	0	2	1	0	0	0	1	0	0	2	1	0	0	1	0
257	0	0	1	1	0	1	1	0	2	2	0	0	0	0	0	0	0	0	0	2	1	1	0	0	0	0	0	2	2	1	1	0	1	0	1	2	1	0	0	0	1	0	0	2	0	0	0	2	0
258	1	0	1	0	0	2	1	0	1	1	1	0	0	0	0	0	2	1	1	1	2	0	0	0	0	1	0	2	2	2	1	0	0	2	0	2	1	0	0	0	2	0	0	1	0	1	1	1	0
259	0	0	2	0	0	2	2	1	1	1	0	0	0	0	0	0	1	1	1	1	2	0	2	0	0	0	0	2	2	2	1	2	2	0	2	0	2	0	0	1	1	0	0	2	0	1	0	1	1
260	1	0	1	0	0	1	1	0	2	1	1	0	1	0	0	0	1	0	0	2	2	1	1	0	0	0	0	2	2	2	0	0	1	1	0	2	1	0	0	0	1	0	0	2	1	1	0	0	1
261	1	0	2	0	0	0	2	1	1	1	1	0	0	0	0	0	1	1	1	1	2	1	0	0	0	1	0	2	2	2	1	2	1	1	1	1	1	0	0	1	1	0	0	2	1	0	0	1	0
262	1	0	1	1	0	1	0	0	2	1	0	0	2	0	0	0	1	1	0	1	1	0	1	0	0	2	0	2	1	1	1	0	0	2	0	2	1	1	1	0	1	0	0	2	0	1	0	1	0
263	0	0	1	0	0	1	2	1	1	1	1	0	0	0	0	1	1	0	0	2	2	0	0	0	0	0	0	1	2	1	1	2	2	0	1	1	1	0	0	1	1	0	0	1	1	1	0	2	0
264	1	0	1	0	0	1	1	2	2	2	0	1	1	0	0	0	1	0	1	1	1	0	1	0	0	1	0	2	1	1	1	0	0	1	0	2	2	1	1	1	0	1	0	1	1	2	0	1	1
265	1	0	1	0	1	1	2	0	0	0	0	0	0	0	0	0	1	1	0	1	1	0	2	0	0	0	1	2	2	2	0	1	0	2	0	2	1	0	0	0	1	0	0	0	0	1	0	1	1
266	1	0	2	0	0	1	2	0	1	1	1	0	1	0	0	0	0	1	1	1	2	1	0	0	0	2	0	1	2	2	0	1	1	1	1	1	2	1	1	1	0	0	0	1	0	1	0	2	0
267	0	0	1	0	0	0	0	0	2	2	0	0	1	0	0	0	1	1	0	1	1	0	0	0	0	2	0	2	2	2	1	1	2	1	1	1	2	0	0	0	0	1	0	1	0	0	0	1	0
268	1	0	1	0	0	1	2	0	0	0	2	0	0	0	0	1	1	1	1	0	0	2	0	0	0	0	0	1	2	2	0	1	1	1	1	1	1	0	0	2	0	1	1	2	1	1	0	2	0
269	1	0	1	0	0	1	1	1	2	1	0	0	0	0	0	0	0	2	1	0	0	1	2	1	1	0	0	1	2	1	1	0	0	1	0	2	2	0	0	1	0	0	0	2	0	0	0	1	1
270	1	0	1	1	0	2	2	0	0	0	1	0	0	0	0	0	2	0	0	2	2	0	0	0	0	1	1	2	2	2	0	0	1	0	1	1	1	1	1	0	1	1	0	0	1	0	1	0	0
271	1	0	1	0	0	1	0	0	2	2	0	0	0	0	0	0	1	1	1	1	1	0	0	0	0	1	0	1	2	2	1	1	2	0	0	2	2	0	0	1	0	1	1	2	0	0	1	0	0
272	0	0	1	0	0	1	1	0	2	0	1	0	1	0	0	0	1	0	0	2	2	1	0	0	0	0	0	2	2	1	0	2	1	1	1	1	2	0	1	0	1	1	0	0	1	0	1	1	0
273	1	0	1	0	0	1	1	0	2	1	1	0	1	0	0	0	0	2	2	0	0	1	2	1	1	1	0	2	2	2	0	0	0	1	0	2	2	0	0	1	1	0	0	1	0	1	0	0	1
274	1	1	2	1	1	1	2	1	1	1	1	1	2	0	0	0	1	0	0	2	2	0	2	0	0	1	0	1	2	2	0	1	1	0	2	0	2	0	0	0	1	0	0	1	1	1	0	2	0
275	0	0	0	1	0	1	1	0	1	0	1	0	1	0	0	0	2	1	0	2	1	0	0	0	0	1	0	2	2	2	0	0	0	2	0	2	1	0	0	0	1	2	1	2	1	0	0	1	0
276	0	0	1	0	0	1	1	0	1	0	1	1	1	0	0	1	1	1	0	1	1	0	0	0	0	1	0	2	2	2	0	1	1	2	0	2	2	0	0	2	0	0	0	1	0	0	0	2	0
277	0	0	2	0	0	1	1	0	2	0	0	1	1	0	0	0	2	1	1	1	2	0	1	1	1	1	0	0	2	2	0	2	1	2	0	2	2	0	0	1	1	1	1	2	1	0	0	0	1
278	0	0	2	1	0	1	1	1	2	1	0	0	0	0	0	0	1	1	1	1	1	2	1	1	1	1	1	2	2	2	0	2	2	2	0	2	0	0	0	0	1	1	0	1	2	0	0	1	1
279	0	0	2	0	0	1	1	0	1	1	1	0	0	0	0	0	2	1	1	1	1	1	0	0	0	1	0	2	2	2	2	1	1	1	0	2	1	1	1	0	0	0	0	2	0	1	0	2	0
280	1	0	1	1	0	1	0	0	2	1	0	1	1	0	0	1	1	2	0	1	1	0	0	0	0	1	0	1	2	2	0	1	1	1	1	1	2	0	0	2	0	2	2	2	1	1	0	2	0
281	1	0	1	1	0	1	1	0	1	1	1	0	1	1	1	0	1	1	1	0	0	0	0	0	0	1	0	2	1	1	0	1	1	0	1	1	2	0	0	1	1	0	0	2	0	1	0	1	1
282	1	0	0	0	0	0	2	0	1	0	2	0	0	0	0	0	2	0	0	2	2	0	0	0	0	2	0	1	1	1	0	0	0	1	1	1	1	0	0	0	2	0	0	1	0	0	1	0	0
283	0	0	0	1	0	1	2	1	1	1	0	2	2	0	0	1	2	0	0	2	2	0	0	0	0	1	0	2	2	2	0	0	1	2	1	1	2	1	1	0	1	0	1	1	1	1	0	2	0
284	0	0	1	0	0	1	2	0	0	0	1	1	2	0	0	0	0	1	1	1	2	0	1	0	0	2	0	1	1	1	0	1	2	1	1	1	0	0	0	1	1	0	0	1	0	0	0	0	0
285	1	0	1	0	0	0	2	0	1	1	0	0	1	0	0	0	0	1	2	0	1	0	0	0	0	1	0	1	1	1	0	2	1	2	0	2	1	1	1	0	1	1	1	1	0	0	0	2	0
286	1	0	1	0	0	0	1	0	1	1	0	0	0	0	0	0	1	1	1	1	1	0	0	0	0	1	0	2	2	1	0	0	1	2	1	2	1	0	1	0	1	0	0	1	1	1	1	1	0
287	0	0	1	1	0	1	1	0	1	1	1	0	1	0	0	0	2	1	1	1	2	0	0	0	0	1	0	2	2	2	0	0	2	0	2	0	0	0	0	0	2	0	0	1	1	1	2	0	0
288	1	0	2	1	0	2	1	0	1	0	1	0	1	0	0	0	0	1	2	0	1	1	0	0	0	1	0	1	2	2	0	2	2	1	1	1	2	0	0	0	1	0	0	2	0	0	0	2	0
289	0	0	2	0	0	1	2	0	1	1	1	0	1	0	0	0	1	0	1	1	2	0	1	0	0	0	0	2	1	1	0	1	2	1	1	1	2	0	0	2	0	0	0	0	0	1	0	2	0
290	1	0	1	0	0	0	1	0	1	0	0	0	0	0	0	1	1	2	1	0	1	0	0	0	0	0	0	1	2	1	1	0	0	1	1	1	2	0	0	2	0	0	0	2	0	0	0	1	0
291	0	0	2	1	0	2	1	1	2	2	0	1	1	0	0	1	1	2	1	0	1	0	0	0	0	1	0	2	2	2	2	0	2	1	2	1	0	0	0	0	1	0	0	2	0	2	0	2	0
292	1	0	1	0	0	0	1	0	0	0	2	0	1	0	0	0	1	1	1	1	2	0	0	0	0	1	0	1	1	1	0	0	1	2	1	2	1	0	0	1	1	0	0	1	0	1	1	0	0
293	1	0	0	1	0	1	1	0	0	0	1	2	2	0	0	1	1	0	1	1	1	0	0	0	0	1	0	2	2	2	2	1	1	2	0	2	1	0	0	0	0	0	0	1	1	1	0	1	0
294	0	0	1	0	0	0	1	0	1	1	0	0	0	0	0	0	1	0	1	1	2	0	0	0	0	2	1	2	2	2	0	0	0	1	1	1	2	0	0	0	1	1	1	2	1	1	0	2	0
295	1	0	2	0	0	1	0	0	2	2	0	0	0	0	0	0	2	0	0	2	2	1	0	0	0	2	0	2	1	1	0	0	0	2	0	2	0	0	0	0	1	0	0	2	0	2	0	1	0
296	0	0	2	1	0	2	2	0	2	1	1	1	1	0	0	1	0	1	2	0	2	2	0	0	0	0	0	2	2	2	1	0	0	1	1	1	2	0	1	0	1	1	1	2	1	2	0	2	0
297	0	0	1	1	0	1	1	0	2	1	0	0	2	0	0	0	2	1	0	2	1	1	0	0	0	0	0	2	2	1	0	1	1	0	1	1	1	0	0	0	2	0	0	1	1	1	0	1	1
298	0	0	0	0	0	0	0	0	1	0	1	0	0	0	0	0	2	0	0	2	2	1	0	0	0	0	0	0	2	2	0	0	1	2	0	2	1	0	0	1	1	0	0	1	0	1	0	1	0
299	0	0	1	0	0	2	2	0	1	0	1	0	0	0	0	0	2	1	1	1	2	0	0	0	0	1	0	2	2	2	0	1	2	2	0	2	1	0	0	0	2	1	0	1	1	2	0	2	0
300	0	0	1	0	0	2	1	0	0	0	1	1	1	0	0	0	1	0	0	2	2	1	0	0	0	0	0	2	2	2	2	1	1	1	1	1	0	0	0	1	1	0	0	2	0	1	0	2	0
301	1	0	0	0	0	0	2	0	0	0	1	2	2	0	0	1	2	1	1	1	1	1	0	0	0	0	0	2	2	2	1	1	0	2	0	2	1	0	0	0	1	0	0	1	0	1	0	1	1
302	0	1	2	1	1	1	1	0	1	1	1	1	2	0	0	0	1	0	0	2	2	0	0	0	0	2	0	2	2	2	0	0	1	2	0	2	2	0	0	1	1	0	0	2	0	0	0	2	0
303	1	0	1	0	0	1	2	0	1	0	1	0	1	0	0	0	0	2	2	0	1	0	0	0	0	1	0	2	0	0	0	1	1	0	1	1	1	0	0	1	1	0	0	2	0	0	0	2	0
304	0	0	1	0	0	0	2	1	1	1	0	0	0	0	0	0	1	0	0	2	2	0	0	0	0	2	0	2	1	1	0	1	1	1	0	2	0	0	0	0	1	1	1	1	1	1	0	1	0
305	1	0	2	0	0	1	0	0	2	2	0	0	0	0	0	0	2	1	1	1	2	0	1	0	0	2	0	2	1	2	1	0	1	0	1	2	1	0	0	0	1	0	0	1	0	1	0	1	0
306	1	0	2	0	0	0	0	0	2	2	0	0	0	0	0	0	1	1	0	2	2	0	1	0	0	2	0	1	2	2	1	0	1	0	1	1	2	0	0	1	0	1	0	0	1	0	1	0	1
307	1	0	1	0	1	1	1	0	1	0	0	0	0	0	0	0	1	1	0	1	1	2	1	1	1	1	1	2	2	2	0	2	2	1	1	1	2	0	0	0	2	2	2	2	2	0	0	2	0
308	0	0	1	0	0	1	2	1	1	1	0	0	1	0	0	0	1	2	1	0	1	0	0	0	0	0	0	1	2	2	1	1	1	2	0	2	1	0	0	1	1	0	0	2	0	2	0	1	0
309	0	0	2	1	0	2	1	0	1	0	1	1	1	0	0	1	1	1	2	0	2	1	1	1	1	0	0	2	2	1	1	2	1	2	0	2	2	0	0	2	0	0	0	1	1	0	0	2	0
310	1	0	2	0	0	0	1	0	2	0	1	1	1	0	0	1	1	1	1	1	1	1	1	1	1	0	1	2	2	1	0	1	1	0	1	1	1	0	0	0	2	0	0	1	1	0	0	1	0
311	0	0	2	0	0	2	1	1	2	2	0	1	0	0	0	0	1	1	1	1	2	0	0	0	0	0	1	1	2	2	0	1	1	1	1	1	1	0	0	0	2	0	0	2	1	0	0	2	0
312	1	0	2	1	0	1	1	0	2	2	0	0	0	0	0	0	2	0	0	2	2	0	1	0	0	0	0	1	2	2	1	0	1	1	1	1	1	0	0	1	1	0	0	0	0	1	0	1	1
313	0	0	2	0	0	1	1	0	0	0	1	0	2	1	1	0	2	2	2	0	0	1	1	1	1	0	1	1	2	2	0	0	2	0	1	1	1	1	1	0	1	0	0	2	2	0	1	0	0
314	0	0	2	0	0	2	0	0	2	2	0	0	0	0	0	0	2	2	2	0	0	0	0	0	0	1	0	1	1	1	0	0	1	2	0	2	1	1	0	0	0	1	1	2	2	2	0	0	1
315	1	0	1	0	0	1	2	1	1	1	0	0	1	0	0	0	0	2	1	0	0	1	0	0	0	0	0	2	2	2	2	1	1	2	1	2	1	0	0	0	2	0	0	2	1	0	0	0	0
316	1	0	1	1	0	1	1	0	1	1	0	0	0	0	0	0	0	0	1	1	2	1	0	0	0	0	0	2	1	1	0	1	1	1	2	2	0	1	1	0	1	1	1	2	1	1	0	1	0
317	0	0	1	0	0	0	2	0	0	0	0	0	0	0	0	0	0	0	0	2	2	0	0	0	0	2	0	2	2	2	2	0	1	1	0	1	1	0	0	1	1	0	0	2	0	1	0	0	1
318	1	0	0	0	0	1	1	0	1	1	0	1	2	0	0	0	1	1	1	1	1	0	0	0	0	2	0	2	2	2	0	1	1	1	1	1	1	0	0	0	0	0	0	2	2	1	0	2	0
319	1	0	0	1	0	1	1	0	1	0	2	1	0	0	0	0	1	0	0	2	2	1	0	0	0	0	0	1	2	2	0	0	0	1	0	2	1	0	0	1	1	1	1	2	1	2	1	0	0
320	0	0	1	0	0	0	1	0	1	1	1	1	1	0	0	1	1	0	0	1	1	0	1	0	0	0	0	2	1	1	0	1	2	0	0	2	1	0	0	0	2	1	0	1	0	1	0	2	0
321	1	0	0	0	0	0	0	0	2	2	0	0	0	0	0	0	1	0	0	2	2	0	0	0	0	2	0	2	2	2	0	0	1	2	1	1	2	0	1	0	1	1	0	1	0	1	0	0	2
322	0	0	1	0	0	0	1	0	1	0	0	0	1	0	0	0	1	0	0	2	2	1	0	0	0	1	0	1	2	2	1	1	2	0	1	0	0	0	0	0	2	1	1	2	1	0	0	1	0
323	0	0	1	1	0	1	1	0	1	1	0	1	2	0	0	0	1	2	0	2	2	0	0	0	0	2	0	1	1	0	1	1	1	1	1	1	0	0	0	0	2	0	0	1	1	1	0	2	0
324	0	0	1	1	0	1	2	1	1	1	1	0	0	0	0	0	1	0	0	2	2	1	1	0	0	0	1	2	2	2	0	0	1	0	1	1	2	0	0	1	0	1	1	2	2	2	0	2	0
325	0	0	2	0	0	1	1	0	1	1	2	0	0	0	0	0	1	1	2	0	1	0	0	0	0	2	0	2	2	2	0	0	0	2	0	2	1	0	0	1	1	0	0	2	1	0	0	2	0
326	1	0	0	0	0	0	0	0	2	2	0	0	1	0	0	0	2	0	0	2	2	0	0	0	0	1	1	2	2	2	1	0	1	1	1	1	2	0	0	2	0	2	2	2	2	1	0	2	0
327	1	0	1	1	0	1	1	0	1	1	1	1	1	0	0	0	2	1	1	1	2	0	0	0	0	0	0	1	2	2	1	1	2	1	1	1	0	0	0	0	2	0	0	2	0	1	1	0	1
328	0	0	2	0	0	2	0	0	2	1	1	0	0	0	0	0	0	0	1	1	2	0	0	0	0	0	0	2	1	2	1	1	1	1	0	2	2	0	0	2	0	0	0	2	1	0	0	2	0
329	1	0	2	0	0	2	0	0	1	1	1	1	2	0	0	1	1	0	0	2	2	0	0	0	0	2	0	1	2	2	0	1	1	2	0	2	0	0	0	0	2	0	0	1	0	1	0	2	0
330	0	0	0	0	0	0	2	0	0	0	1	0	1	0	0	0	1	1	1	1	2	0	0	0	0	2	0	1	2	2	1	0	1	1	1	1	1	0	0	1	1	1	1	2	1	1	0	1	1
331	1	0	1	0	0	1	1	0	2	1	1	0	1	1	1	0	1	0	0	2	2	0	0	0	0	1	0	1	2	2	0	1	1	1	0	2	2	0	0	1	1	1	1	2	1	1	0	1	1
332	0	0	2	0	0	1	0	0	2	2	0	1	1	0	0	1	2	0	0	2	2	1	1	0	0	0	0	2	2	2	1	0	0	2	0	2	2	0	0	2	0	0	0	1	1	0	0	1	0
333	0	0	0	0	0	0	0	0	2	1	0	0	0	0	0	0	0	1	0	0	0	1	0	0	0	0	0	2	1	2	0	0	2	0	1	1	2	0	0	1	0	0	0	1	1	1	1	0	0
334	1	0	1	0	0	1	0	0	2	2	0	0	0	0	0	0	1	0	0	2	2	0	0	0	0	1	0	1	2	2	0	1	1	2	0	2	1	0	0	0	2	0	0	2	0	2	1	1	0
335	0	0	0	0	0	1	1	0	2	2	0	0	0	0	0	0	2	0	0	1	1	0	0	0	0	1	1	2	2	1	0	1	1	2	0	2	1	1	1	0	1	0	0	2	0	0	0	1	1
336	1	0	1	0	1	1	2	0	1	0	2	1	1	0	0	0	2	0	0	1	1	0	0	0	0	0	0	2	2	2	0	1	2	0	1	1	1	0	0	0	2	0	0	2	0	2	0	1	0
337	1	0	2	0	0	1	1	1	2	2	1	0	1	0	0	0	2	0	0	2	2	0	1	0	0	2	0	1	2	2	0	1	1	1	1	1	2	0	0	2	0	1	1	1	1	0	0	1	1
338	1	0	2	0	0	1	1	0	1	1	0	0	1	0	0	0	2	0	0	2	2	0	0	0	0	2	1	2	2	2	0	0	2	0	2	0	1	0	0	1	1	0	0	2	2	1	0	1	0
339	1	0	2	1	0	1	1	0	2	1	0	0	1	0	0	0	1	2	2	0	0	0	0	0	0	1	0	2	2	1	1	0	0	2	0	2	2	0	0	1	1	0	0	2	0	0	0	1	1
340	0	0	0	0	0	0	2	0	1	0	2	1	0	0	0	0	1	1	0	1	1	0	0	0	0	1	0	2	2	2	0	1	1	1	1	1	2	0	0	2	0	1	1	1	1	0	0	1	1
341	1	0	2	1	0	2	1	0	1	1	1	0	0	0	0	0	1	2	1	0	1	0	0	0	0	1	0	2	1	1	1	1	1	0	2	0	1	0	0	0	2	0	0	2	0	1	0	1	1
342	0	0	1	0	1	0	1	1	2	2	0	0	0	0	0	0	0	1	0	0	0	1	1	0	0	0	0	2	2	2	2	0	0	2	0	2	0	0	0	0	2	0	0	1	0	1	0	2	0
343	1	0	0	0	0	0	1	0	2	1	0	1	2	1	1	0	1	2	1	0	1	0	0	0	0	1	0	2	2	1	0	2	2	0	2	0	2	0	0	0	0	1	0	1	1	0	1	1	0
344	0	0	1	1	1	2	0	0	2	0	1	0	1	0	0	0	1	1	1	1	1	0	0	0	0	1	0	1	2	2	0	0	1	0	1	2	2	0	0	1	1	0	0	0	0	1	0	0	2
345	1	1	1	0	0	1	2	0	1	1	0	1	0	0	0	0	1	0	1	1	2	0	1	0	0	0	0	1	1	1	0	0	1	1	1	1	2	0	0	1	0	0	0	1	0	1	0	1	1
346	0	0	2	2	0	2	1	1	2	2	0	1	1	0	0	0	1	0	0	2	2	1	0	0	0	1	0	2	2	2	0	0	1	0	2	1	1	1	1	0	1	1	1	1	1	0	0	2	0
347	0	0	1	0	0	0	1	0	2	1	0	0	2	0	0	0	2	1	1	1	1	0	1	0	0	2	0	1	1	1	0	1	1	2	0	2	1	0	0	0	1	1	0	1	1	0	0	1	0
348	0	0	1	0	0	0	2	0	1	0	1	0	0	0	0	0	1	0	0	2	2	2	1	1	1	1	0	1	1	1	0	2	1	1	0	2	2	1	1	1	0	1	1	2	1	1	0	0	0
349	0	0	1	0	1	2	0	0	2	2	0	0	1	0	0	0	1	1	0	1	1	0	0	0	0	1	0	1	2	2	1	1	0	1	1	1	1	0	0	0	1	1	1	2	0	1	0	1	1
350	1	0	2	1	0	1	1	0	1	1	0	1	2	0	0	0	2	0	0	2	2	0	0	0	0	0	0	2	2	2	1	0	1	1	1	1	2	1	1	1	0	0	0	1	0	1	0	0	1
351	0	0	1	0	0	1	1	1	2	2	0	1	1	0	0	1	0	0	1	1	1	0	0	0	0	1	0	1	1	1	0	0	0	1	1	1	2	1	1	0	1	0	0	2	0	0	1	1	0
352	1	0	1	0	1	1	2	0	0	0	2	1	1	0	0	0	1	1	1	1	1	0	0	0	0	1	0	2	2	2	0	1	0	1	1	1	2	0	0	1	0	0	0	2	1	0	0	2	0
353	0	0	0	1	0	1	1	0	1	1	0	0	1	0	0	0	0	0	0	2	2	0	0	0	0	1	0	2	2	2	0	0	0	2	0	2	2	0	0	1	1	0	0	1	0	1	0	1	1
354	0	0	1	0	0	1	2	0	1	0	0	0	0	0	0	0	0	1	0	1	0	0	0	0	0	1	0	2	2	1	1	0	2	0	1	1	0	0	0	0	1	0	0	2	0	1	0	2	0
355	0	1	2	0	0	1	1	0	1	1	0	1	1	0	0	0	2	0	0	2	2	0	1	0	0	2	0	2	2	2	1	0	1	2	1	1	1	1	1	0	1	0	0	1	1	1	0	2	0
356	1	0	0	0	0	0	2	1	1	1	0	0	1	1	1	0	0	0	1	1	2	0	0	0	0	1	0	2	2	1	2	0	1	1	0	2	1	0	0	1	1	0	0	2	1	1	0	2	0
357	0	0	0	0	0	0	0	0	2	2	0	0	0	0	0	0	2	0	0	2	2	0	0	0	0	0	0	2	2	1	1	0	0	2	0	2	2	1	1	1	0	0	0	2	0	2	0	2	0
358	0	1	2	0	1	1	1	0	1	1	0	0	2	0	0	0	1	2	1	1	1	1	0	0	0	0	0	2	2	1	1	1	1	2	0	2	2	0	0	2	0	0	1	2	1	0	0	2	0
359	1	0	1	0	0	0	2	1	2	1	0	0	0	0	0	0	1	0	1	1	2	0	0	0	0	1	0	2	0	0	0	1	0	2	0	2	2	0	0	1	0	0	0	2	1	0	1	1	0
360	0	0	2	0	0	2	1	0	2	0	1	0	0	0	0	0	2	0	0	1	1	0	0	0	0	1	0	1	2	2	0	0	1	1	1	1	1	1	0	1	0	1	1	1	1	1	0	1	1
361	1	0	1	0	0	0	0	0	2	2	0	0	2	0	0	0	0	1	0	0	0	1	0	0	0	1	0	2	2	2	0	1	2	1	1	1	1	0	0	1	1	1	1	1	0	0	0	1	0
362	0	0	1	0	0	0	1	0	1	0	0	0	1	0	0	0	0	0	0	2	2	0	1	0	0	1	0	2	2	2	2	1	0	1	1	1	1	0	0	0	2	0	0	1	1	0	0	1	1
363	0	1	2	0	0	1	0	0	2	2	0	0	0	0	0	0	0	0	1	1	2	0	1	0	0	2	0	2	1	0	0	1	1	2	0	2	2	0	0	1	1	1	1	2	1	0	1	1	0
364	0	0	0	0	0	0	1	0	1	0	1	0	1	0	0	0	1	0	0	2	2	1	0	0	0	1	0	2	2	2	0	0	2	0	1	1	1	1	0	1	0	1	1	2	0	1	1	1	0
365	1	0	0	1	0	1	0	0	2	1	0	0	0	0	0	0	1	0	0	1	1	0	1	0	0	2	1	2	2	2	1	2	2	0	1	1	0	0	0	1	1	0	0	2	1	0	0	2	0
366	0	1	1	0	0	1	1	1	2	2	0	1	1	0	0	1	1	2	1	0	2	0	0	0	0	1	0	2	2	1	0	1	1	1	1	1	1	0	0	1	1	1	1	1	1	1	0	0	2
367	0	0	2	0	0	2	0	0	1	1	0	0	0	0	0	0	1	1	0	2	2	0	0	0	0	1	0	2	2	2	0	1	1	1	1	1	1	0	0	0	1	0	0	2	0	0	0	1	1
368	0	0	2	0	0	1	1	1	2	2	0	0	1	0	0	0	0	1	0	1	0	0	0	0	0	1	0	2	2	2	2	0	0	1	0	2	1	0	0	0	1	1	0	1	1	1	0	0	1
369	0	0	1	1	0	1	0	0	1	1	1	0	0	0	0	0	1	0	0	2	2	1	1	1	1	1	0	1	1	0	1	0	1	2	0	2	2	0	0	1	1	1	0	1	1	0	0	2	0
370	0	0	2	1	0	2	0	0	2	2	0	1	2	0	0	0	1	0	0	2	2	0	0	0	0	2	0	1	1	1	0	1	1	0	2	0	2	0	0	1	1	0	0	2	0	1	0	2	0
371	0	0	2	0	0	2	1	1	2	2	0	0	0	0	0	0	1	1	1	1	2	1	0	0	0	0	0	2	1	1	0	0	1	2	1	1	2	1	1	0	0	0	0	2	0	2	0	1	1
372	0	0	0	0	0	1	1	0	1	1	1	1	2	0	0	0	0	0	1	1	1	0	0	0	0	1	0	2	2	2	0	0	0	1	1	1	1	0	0	0	1	1	1	2	2	2	0	2	0
373	1	0	1	0	0	0	2	0	0	0	2	0	0	0	0	0	1	0	1	1	2	0	0	0	0	1	0	2	2	2	2	1	1	0	1	1	0	0	0	0	2	0	0	1	1	1	0	2	0
374	1	0	1	0	0	1	1	1	2	2	0	0	1	0	0	0	2	0	0	1	1	1	0	0	0	1	0	2	2	1	0	0	1	0	2	1	2	0	0	0	1	0	1	1	1	1	1	1	0
375	1	0	0	0	0	1	2	1	1	1	0	0	1	0	0	0	1	1	0	1	1	1	0	0	0	0	0	2	2	2	1	2	2	0	1	1	0	0	0	0	1	0	0	2	0	0	1	1	0
376	1	0	0	0	0	0	1	0	1	1	0	0	0	0	0	0	1	0	0	2	2	1	0	0	0	1	0	2	1	1	0	0	1	1	1	1	0	0	0	0	2	1	1	1	1	2	0	1	1
377	0	0	1	0	0	1	1	0	2	1	0	0	1	0	0	0	2	1	0	2	1	0	0	0	0	1	0	2	2	2	1	1	1	1	1	1	2	0	0	1	0	0	0	2	1	0	1	0	0
378	0	1	2	0	0	1	1	0	1	1	0	0	1	0	0	0	1	1	1	1	1	1	0	0	0	1	0	2	2	2	0	0	0	1	2	1	2	1	1	1	0	0	0	0	0	1	0	1	0
379	0	1	2	0	0	2	2	1	1	1	0	0	0	0	0	0	0	2	0	1	1	0	0	0	0	0	0	2	2	2	2	2	1	2	0	2	0	0	0	0	2	1	0	0	1	0	0	0	1
380	0	0	0	0	0	1	0	0	2	2	0	1	2	0	0	1	1	1	1	1	1	0	0	0	0	1	0	1	2	2	1	0	1	2	1	2	1	0	0	0	1	0	0	2	0	1	0	1	1
381	1	0	0	0	0	1	1	1	2	2	0	0	1	1	0	0	0	0	0	2	2	0	0	0	0	1	0	1	2	2	0	0	2	0	2	1	2	0	0	2	0	0	0	2	0	2	1	1	0
382	0	0	1	0	0	1	1	1	2	1	0	0	0	0	0	0	2	1	1	1	2	1	0	0	0	1	0	1	2	2	0	1	1	1	1	1	2	1	0	0	0	1	1	2	2	2	0	2	0
383	1	0	2	0	0	1	1	0	2	2	0	0	0	0	0	0	1	1	0	1	1	0	0	0	0	1	0	2	2	2	0	1	2	1	1	1	1	0	0	0	1	0	0	2	0	0	1	0	0
384	0	0	0	0	0	0	1	1	2	2	0	1	1	0	0	1	0	0	0	2	2	1	0	0	0	0	0	2	2	2	1	0	1	2	0	2	1	0	0	2	0	1	0	1	2	1	0	2	0
385	1	0	0	1	0	1	2	0	0	0	2	0	1	0	0	0	2	1	1	1	1	0	0	0	0	0	1	2	2	2	0	0	1	0	1	1	1	0	0	0	2	0	0	2	0	1	1	0	0
386	1	0	1	1	0	2	1	0	1	1	0	0	0	0	0	0	1	1	1	1	2	1	0	0	0	2	0	1	2	2	0	1	1	0	1	1	1	0	0	1	1	0	0	2	0	0	0	0	0
387	1	0	1	0	0	1	1	0	2	1	0	1	0	0	0	0	1	1	0	1	1	0	1	0	0	0	0	1	2	2	0	2	1	0	1	1	1	1	0	0	0	0	0	0	2	2	0	2	0
388	1	0	2	0	0	0	0	0	1	1	1	0	0	0	0	0	1	0	0	2	2	1	1	1	1	1	0	2	2	2	0	1	1	2	2	1	1	0	0	0	1	0	0	2	0	0	1	1	0
389	1	0	0	1	0	1	1	0	1	0	1	2	2	0	0	0	1	0	1	1	2	0	0	0	0	1	0	2	2	2	0	2	2	1	0	2	1	0	0	0	1	0	0	2	1	1	0	1	0
390	0	0	0	0	0	0	1	0	1	1	0	2	2	1	1	1	1	2	0	1	1	0	0	0	0	0	0	2	2	2	0	0	1	1	1	1	2	0	0	1	0	0	0	2	0	0	1	0	0
391	0	0	1	0	0	0	1	0	1	1	0	0	1	0	0	0	2	1	1	1	2	0	0	0	0	0	1	2	2	2	0	0	0	2	2	0	1	0	0	0	1	2	2	2	2	1	0	1	1
392	0	0	0	0	0	0	2	0	0	0	2	1	1	0	0	0	0	0	0	2	2	0	2	0	0	1	0	2	2	2	2	2	2	0	2	0	2	0	0	0	2	0	0	2	0	1	0	2	0
393	1	0	2	2	0	2	0	0	2	0	1	0	1	0	0	0	1	0	0	2	2	1	0	0	0	1	1	2	2	2	1	0	1	2	0	2	2	0	0	1	1	1	1	2	1	1	0	1	0
394	0	0	1	0	0	0	1	1	2	2	0	0	1	0	0	0	1	0	0	2	2	0	1	0	0	1	0	1	1	2	0	1	1	1	0	2	1	0	0	0	0	1	0	1	1	1	0	1	1
395	0	0	1	2	0	2	0	0	2	2	0	1	0	0	0	0	1	1	1	1	2	0	1	1	1	1	0	2	1	1	1	1	1	1	1	1	1	1	0	0	0	0	0	1	1	1	0	2	0
396	1	1	1	0	0	1	1	0	1	0	0	1	2	1	1	0	1	0	2	0	2	1	0	0	0	0	0	2	2	2	0	0	1	1	1	1	2	0	0	0	0	1	0	0	1	0	0	2	0
397	1	0	0	0	0	0	0	0	2	1	0	0	0	0	0	0	1	1	2	0	2	1	0	0	0	1	0	2	2	1	0	1	1	1	0	2	1	0	0	1	1	1	1	2	0	1	0	2	0
398	0	0	2	0	0	2	2	1	1	1	1	1	1	0	0	0	1	1	0	2	2	1	0	0	0	2	0	1	2	2	0	0	0	1	2	1	1	1	0	0	1	1	1	1	1	1	0	2	0
399	0	0	1	0	0	0	2	1	1	1	0	0	0	0	0	0	1	2	1	1	1	0	0	0	0	1	0	2	1	1	1	1	2	0	2	0	2	0	0	1	1	0	0	2	2	1	0	2	0
400	0	0	1	0	0	1	1	1	2	1	0	0	0	0	0	0	2	1	1	1	1	0	0	0	0	1	1	1	2	2	0	1	1	2	1	2	0	0	0	0	1	1	0	1	2	1	0	2	0
401	0	0	2	1	0	1	2	0	0	0	2	0	0	0	0	0	0	0	1	1	2	0	1	0	0	1	0	2	2	1	1	0	0	1	2	1	2	0	0	1	1	0	0	1	0	1	0	2	0
402	0	0	1	1	0	1	0	0	2	2	0	1	0	0	0	0	0	2	1	1	2	1	0	0	0	1	0	2	2	2	1	0	0	2	0	2	0	0	0	0	2	0	0	2	0	1	0	1	0
403	0	0	1	0	0	1	1	0	1	1	1	0	0	0	0	0	0	0	1	1	2	0	1	0	0	1	0	2	1	1	1	1	2	0	2	0	0	0	0	1	1	0	0	1	0	0	0	1	0
404	1	0	2	0	0	1	2	1	1	1	0	0	0	0	0	0	1	0	0	2	2	0	0	0	0	2	0	2	2	2	2	1	1	2	0	2	2	0	0	1	1	0	0	2	2	0	0	2	0
405	0	0	0	0	0	0	1	0	1	1	2	0	0	0	0	0	2	1	1	1	1	0	0	0	0	1	0	1	2	2	1	1	1	2	0	2	1	0	0	0	1	1	1	1	0	1	0	1	0
406	1	0	2	1	0	1	1	0	1	0	1	1	2	0	0	0	0	2	1	0	0	1	1	1	1	0	0	2	2	2	1	1	0	2	1	2	2	1	1	1	0	0	1	2	1	0	0	1	0
407	0	1	1	1	0	2	1	0	1	1	0	0	1	0	0	0	1	2	0	0	0	0	0	0	0	2	0	2	1	1	1	0	1	1	0	1	1	0	0	1	1	0	0	2	0	1	0	1	0
408	1	0	2	0	0	1	1	0	0	0	2	0	2	0	0	0	1	1	1	1	2	0	0	0	0	0	0	2	1	1	1	0	1	1	0	2	2	0	0	2	0	0	0	0	2	2	0	2	0
409	0	0	1	0	0	2	2	0	1	1	0	0	0	0	0	0	1	1	1	0	0	1	0	0	0	0	0	1	2	2	0	0	1	1	1	1	0	0	0	1	1	0	0	2	1	0	0	1	0
410	1	0	0	0	0	0	2	0	0	0	1	0	0	0	0	0	1	1	1	1	2	1	0	0	0	0	0	2	0	0	0	1	0	2	0	2	2	0	0	1	1	0	0	1	0	1	1	1	0
411	0	0	1	0	0	1	2	0	1	0	1	0	1	0	0	0	1	2	1	0	1	1	0	0	0	0	0	2	2	2	1	1	1	0	1	0	2	0	1	0	0	2	2	2	2	1	1	1	0
412	0	0	1	0	0	1	1	0	2	1	0	0	0	0	0	0	1	1	0	2	2	0	1	0	0	2	1	2	2	2	0	1	1	1	2	1	2	0	0	0	2	0	0	2	0	0	0	0	1
413	0	0	2	0	0	2	0	0	2	2	0	1	1	0	0	1	0	1	1	1	1	0	0	0	0	1	0	1	1	1	1	2	2	1	1	1	1	0	0	0	2	0	0	1	0	1	0	1	0
414	0	0	1	1	0	1	1	1	2	2	0	1	1	0	0	1	2	0	0	2	2	1	0	0	0	0	0	2	2	2	0	1	1	0	1	1	2	0	0	1	0	0	0	2	1	0	0	2	0
415	0	0	1	0	0	1	1	0	1	0	0	1	2	0	0	0	1	0	0	2	2	1	1	1	1	1	0	2	1	1	1	0	0	0	1	1	1	0	0	1	1	0	0	1	1	1	0	2	0
416	0	0	1	0	0	0	2	1	1	1	1	0	0	0	0	0	1	1	0	1	1	0	0	0	0	1	0	2	2	1	2	1	1	1	1	1	0	0	0	0	1	1	1	2	1	0	0	1	0
417	0	0	1	1	0	1	2	0	0	0	1	0	1	0	0	0	2	0	0	2	2	0	0	0	0	1	0	2	1	1	1	2	2	0	2	0	1	1	0	0	0	0	0	2	1	0	0	2	0
418	1	0	1	0	1	1	2	0	0	0	2	1	2	0	0	1	1	1	1	1	2	0	0	0	0	2	0	0	1	2	0	2	1	0	1	1	0	0	0	0	2	0	0	2	1	0	0	2	0
419	1	0	2	0	0	1	1	0	1	0	1	0	0	0	0	0	1	1	0	1	1	0	0	0	0	1	0	2	2	2	1	0	1	1	0	2	2	0	0	1	1	0	0	1	1	0	1	1	0
420	0	0	0	0	0	0	2	0	0	0	2	0	2	0	0	0	1	2	1	0	0	0	0	0	0	2	0	2	2	1	0	1	0	2	0	2	2	1	1	0	1	0	0	2	0	2	0	2	0
421	0	0	2	0	0	2	2	1	1	1	0	0	0	0	0	0	0	0	0	2	2	0	1	0	0	0	1	2	2	1	0	0	0	2	0	2	0	0	0	0	2	1	1	1	1	2	0	1	0
422	0	0	1	1	0	2	1	1	2	2	0	0	0	0	0	0	0	1	0	1	1	0	0	0	0	1	0	1	2	1	1	0	1	0	2	0	1	0	0	0	2	0	0	2	1	0	0	2	0
423	1	0	1	0	0	2	2	0	0	0	2	0	0	0	0	0	1	2	0	0	0	0	0	0	0	1	0	1	2	2	0	1	0	2	0	2	1	0	0	1	1	0	0	2	0	1	0	2	0
424	1	0	0	1	1	1	2	0	0	0	0	0	1	0	0	0	1	0	1	1	2	0	0	0	0	2	0	1	2	2	0	0	2	1	0	2	1	1	1	0	1	0	0	1	1	0	0	2	0
425	0	0	0	0	0	0	0	0	2	0	1	0	0	0	0	0	2	0	0	2	2	0	0	0	0	1	0	2	2	2	0	0	0	2	0	2	1	0	0	0	1	1	0	1	0	0	0	2	0
426	1	0	2	1	0	1	1	1	1	1	0	0	0	0	0	0	0	1	1	1	1	1	0	0	0	0	0	2	2	2	2	1	0	2	0	2	1	0	0	0	2	1	1	2	0	0	0	1	0
427	0	0	2	1	0	1	0	0	2	1	0	1	2	0	0	1	2	0	1	1	2	0	0	0	0	0	0	0	2	2	0	1	1	1	1	1	2	0	0	0	1	0	0	2	0	0	0	0	2
428	0	0	1	0	0	1	1	0	1	0	1	0	1	0	0	0	2	0	0	2	2	0	1	0	0	1	0	1	1	1	1	1	1	2	0	2	0	0	0	0	2	1	1	2	0	0	0	0	1
429	1	0	2	1	0	2	0	0	2	0	1	0	0	0	0	0	1	1	2	0	1	1	1	0	0	0	0	2	2	2	0	0	0	2	1	1	0	0	0	0	2	0	0	1	0	0	0	0	1
430	1	0	1	0	0	1	1	0	1	0	1	0	0	0	0	0	2	2	2	0	1	1	0	0	0	0	0	2	2	2	2	0	1	0	1	1	1	0	0	0	1	2	2	2	1	1	0	2	0
431	0	0	0	1	0	1	2	0	2	1	1	1	2	0	0	0	1	1	1	1	2	0	0	0	0	1	0	2	2	2	2	2	2	0	2	0	2	0	0	1	1	0	0	2	0	1	0	1	1
432	0	0	2	0	0	1	2	0	2	1	1	0	1	0	0	0	1	0	1	1	1	1	1	0	0	0	0	2	2	2	1	2	2	1	1	1	2	0	0	1	0	0	0	1	0	0	0	0	2
433	1	0	2	1	0	1	1	0	1	1	0	0	1	0	0	0	0	2	2	0	0	0	0	0	0	1	0	1	1	1	1	1	0	2	0	2	2	0	0	1	0	1	0	0	2	0	0	2	0
434	1	0	0	1	0	1	1	1	2	2	0	0	0	0	0	0	0	1	1	1	1	0	0	0	0	2	0	2	2	2	1	1	2	1	2	1	0	0	0	1	0	0	0	2	0	1	0	1	0
435	1	0	1	0	0	0	2	0	0	0	1	1	2	0	0	0	1	1	0	1	1	0	1	0	0	1	0	2	1	1	0	0	0	1	1	1	1	0	0	0	1	0	0	2	0	1	0	2	0
436	1	0	2	0	0	1	1	0	1	0	0	1	1	0	0	1	2	0	0	2	2	1	0	0	0	1	0	2	2	2	0	0	1	1	1	1	0	0	0	0	2	0	0	2	0	0	0	2	0
437	1	0	1	1	0	1	0	0	2	1	1	0	0	0	0	0	1	1	1	1	2	1	1	1	1	1	0	0	2	1	0	2	1	0	1	1	0	0	0	1	1	1	1	2	1	1	0	0	1
438	1	0	1	0	0	1	2	1	1	1	1	0	0	0	0	0	1	1	2	0	2	1	0	0	0	1	0	2	2	2	1	0	1	1	0	1	2	1	1	1	0	1	0	1	1	0	1	1	0
439	0	0	1	0	0	0	1	0	1	1	1	0	1	0	0	0	0	1	1	1	2	1	0	0	0	0	1	2	2	2	1	1	2	0	2	0	0	0	0	1	1	0	0	2	0	0	0	1	0
440	0	0	1	0	0	0	0	0	2	2	0	0	0	0	0	0	0	0	1	1	2	0	0	0	0	2	0	2	2	1	1	1	0	1	1	1	0	0	0	0	2	0	0	2	0	0	0	2	0
441	0	0	0	0	0	0	2	1	1	1	0	0	0	0	0	0	2	2	1	1	1	0	0	0	0	1	0	1	1	1	1	2	1	0	1	1	1	0	0	1	1	0	0	1	0	1	0	1	1
442	0	0	2	1	0	2	2	0	1	1	0	0	0	0	0	0	2	0	0	2	2	1	0	0	0	1	0	2	2	2	0	1	1	2	0	2	2	0	0	0	1	0	0	1	1	1	1	0	0
443	1	0	1	0	0	1	1	0	1	1	1	2	2	0	0	1	1	0	0	2	2	0	2	0	0	0	0	1	2	2	0	1	0	2	0	2	1	0	0	0	1	0	0	0	0	0	0	2	0
444	1	0	1	0	0	1	0	0	2	2	0	1	0	0	0	0	1	1	2	0	1	1	0	0	0	1	0	2	2	2	0	0	1	1	1	1	1	0	0	0	1	1	0	1	0	1	0	0	2
445	1	0	2	1	0	2	1	1	2	2	0	1	1	0	0	1	2	1	1	1	2	0	0	0	0	1	0	1	2	2	1	0	1	1	1	1	2	0	0	0	2	0	0	1	1	1	0	1	0
446	1	0	1	0	0	0	2	1	2	1	0	0	1	0	0	0	1	0	0	2	2	0	0	0	0	1	0	1	1	1	0	0	1	2	1	2	0	0	0	0	1	0	0	0	0	1	0	2	0
447	1	0	1	2	0	2	0	0	2	1	0	0	1	0	0	0	1	0	0	2	2	1	0	0	0	1	0	2	2	2	2	2	2	0	1	1	0	0	0	0	2	1	0	1	1	2	0	2	0
448	0	0	1	0	0	1	0	0	2	1	1	0	0	0	0	0	1	1	1	1	2	1	1	0	0	0	0	1	2	2	0	1	1	1	1	1	2	1	0	0	0	1	1	2	2	2	0	2	0
449	1	0	2	1	0	2	2	1	2	2	1	1	2	0	0	0	2	0	0	2	2	1	0	0	0	1	0	1	2	2	1	1	1	2	0	2	1	0	0	2	0	0	0	2	1	0	0	1	0
450	1	0	0	0	0	0	1	0	1	0	0	1	1	0	0	1	2	2	2	0	2	1	0	0	0	0	0	1	2	2	0	0	0	1	1	1	0	0	0	0	1	0	0	1	0	1	1	1	0
451	1	0	2	0	0	0	1	1	2	1	0	0	1	0	0	0	2	1	0	2	1	1	0	0	0	0	0	1	2	2	1	1	2	0	1	0	0	0	0	0	2	1	1	2	1	1	0	2	0
452	1	0	1	1	0	1	2	0	0	0	0	2	2	0	0	1	1	0	0	2	2	1	1	0	0	1	1	2	2	2	0	0	0	2	0	2	1	0	0	1	1	1	1	2	1	0	0	1	0
453	0	1	2	0	0	2	1	1	2	1	0	0	1	0	0	0	1	1	1	1	1	0	0	0	0	1	0	2	2	2	1	0	1	1	1	1	1	0	0	0	0	0	0	2	0	1	0	1	0
454	0	0	1	0	0	1	1	0	2	2	0	0	0	0	0	0	2	0	0	2	2	1	1	0	0	0	0	1	2	2	0	0	2	0	1	1	0	0	0	0	2	0	0	1	1	1	0	0	1
455	0	0	1	1	0	1	0	0	2	2	0	0	1	0	0	0	1	1	1	1	2	1	1	0	0	0	0	2	1	1	1	0	1	2	0	2	2	0	0	0	0	0	0	1	0	1	0	2	0
456	1	0	2	0	0	2	1	0	2	2	0	0	2	0	0	0	0	2	1	0	0	0	0	0	0	0	0	2	2	1	2	0	0	1	2	0	2	0	0	1	0	0	0	1	0	0	0	0	1
457	1	0	2	0	0	2	2	0	0	0	1	0	1	0	0	0	0	2	1	1	2	1	0	0	0	0	0	1	1	1	1	0	2	1	0	2	2	0	0	0	0	1	1	2	1	1	0	2	0
458	0	0	0	0	0	0	2	1	1	1	1	1	1	1	1	0	0	2	1	1	2	1	0	0	0	2	0	1	1	2	0	1	1	2	0	2	1	1	1	0	0	0	0	1	1	1	0	0	1
459	0	0	2	0	0	2	0	0	2	1	0	1	2	0	0	0	2	0	0	2	2	0	0	0	0	2	0	2	2	2	0	0	1	1	0	2	0	0	0	0	2	0	0	2	1	0	0	2	0
460	0	0	1	2	0	2	2	1	2	1	0	0	0	0	0	0	2	0	0	2	2	1	0	0	0	0	0	2	1	1	0	0	1	2	0	2	1	0	0	0	2	1	1	2	2	1	0	0	2
461	0	0	1	0	0	0	2	0	0	0	2	0	0	0	0	0	1	2	1	0	1	1	0	0	0	2	0	2	2	2	1	0	2	1	2	0	0	0	0	0	2	1	0	0	1	0	0	1	1
462	1	0	1	1	0	1	1	1	2	2	0	1	2	0	0	1	1	2	0	1	1	0	0	0	0	0	0	2	2	2	0	1	1	2	1	2	0	0	0	0	1	0	0	1	0	0	0	1	0
463	0	1	2	0	1	1	1	0	1	0	1	0	1	1	0	0	0	1	1	1	1	0	0	0	0	1	0	2	1	1	1	2	1	2	0	2	2	0	0	1	0	1	0	1	0	0	1	0	0
464	1	0	2	0	0	1	1	0	1	1	1	0	0	0	0	0	2	0	0	2	2	0	0	0	0	1	0	2	2	2	1	0	0	2	0	2	0	1	1	0	1	1	1	2	1	0	0	1	0
465	0	1	2	0	1	1	0	0	1	1	1	0	1	0	0	0	0	2	1	0	0	0	0	0	0	2	0	1	1	1	0	0	0	2	0	2	0	0	0	0	1	0	0	2	1	0	1	1	0
466	0	0	1	0	0	1	0	0	1	1	0	0	0	0	0	0	0	0	1	1	2	1	1	1	1	1	0	2	2	2	0	1	1	1	1	1	1	0	0	0	0	0	0	2	1	0	0	0	1
467	1	0	1	0	0	1	1	0	2	0	0	0	1	1	0	0	1	2	1	0	1	1	0	0	0	1	0	2	2	2	1	1	1	0	2	0	2	0	0	1	1	0	0	2	1	0	0	0	2
468	0	0	1	1	0	2	0	0	2	2	0	0	0	0	0	0	1	2	0	1	1	0	0	0	0	2	0	2	2	2	0	0	1	0	1	1	2	0	0	2	0	0	0	0	0	0	0	1	1
469	0	0	1	0	0	0	2	1	2	1	0	1	1	0	0	1	1	1	1	1	2	1	0	0	0	0	0	1	2	2	1	0	1	1	0	2	1	0	0	0	2	1	1	1	0	1	0	2	0
470	0	0	1	0	0	1	0	0	2	1	0	0	1	0	0	0	1	1	1	1	2	0	0	0	0	0	0	1	2	2	1	0	0	1	1	1	1	1	1	0	1	0	0	2	0	1	0	2	0
471	1	0	1	1	0	1	1	0	1	0	0	0	1	0	0	0	0	2	2	0	0	0	0	0	0	1	0	2	2	1	0	1	1	2	2	1	2	0	0	2	0	0	0	1	0	0	0	0	1
472	1	1	2	0	0	1	2	0	1	0	2	1	2	0	0	1	0	2	0	1	1	0	0	0	0	2	0	1	2	2	1	0	0	2	0	2	1	0	0	1	1	0	0	2	0	1	0	2	0
473	0	0	2	0	0	1	0	0	2	1	0	0	0	0	0	0	1	1	1	1	1	0	0	0	0	0	0	2	2	1	1	0	0	1	1	1	2	1	1	1	0	1	1	2	2	0	0	1	1
474	1	0	1	0	0	1	0	0	2	2	0	0	1	0	0	0	0	1	1	1	2	0	0	0	0	1	1	1	2	2	0	1	1	2	0	2	2	0	1	0	1	0	0	1	0	1	1	1	0
475	1	0	0	0	0	0	2	1	1	1	0	0	1	0	0	0	1	2	1	0	1	0	0	0	0	2	0	1	2	2	0	0	0	2	0	2	0	0	0	0	2	1	0	1	1	2	0	1	1
476	0	0	2	1	0	2	1	0	1	1	1	0	0	0	0	0	1	2	2	0	0	0	0	0	0	1	0	1	2	2	0	1	1	1	2	2	1	1	1	0	1	0	0	2	0	0	1	0	1
477	0	0	2	1	0	2	0	0	2	2	0	0	1	0	0	0	1	0	0	2	2	0	1	0	0	0	0	2	2	2	0	0	1	2	1	2	2	0	0	2	0	0	0	1	0	1	1	1	1
478	1	0	2	1	0	2	2	1	1	1	0	0	1	0	0	0	1	1	1	1	1	0	0	0	0	1	0	2	2	2	1	2	1	2	0	2	2	0	0	1	0	0	0	2	0	0	0	1	0
479	1	0	1	0	0	1	1	0	1	0	1	0	0	0	0	0	1	0	0	2	2	0	1	1	1	1	0	2	2	2	1	0	0	1	1	1	1	0	0	2	0	0	0	2	0	0	0	2	0
480	0	0	1	0	0	0	0	0	2	2	0	0	1	0	0	0	1	0	1	1	2	0	0	0	0	1	0	2	2	2	1	1	0	2	0	2	1	0	0	1	1	0	0	2	1	0	0	1	0
481	1	0	1	1	0	2	0	0	1	0	0	0	0	0	0	0	1	1	1	1	1	0	0	0	0	0	0	2	1	1	1	1	1	1	1	2	2	0	0	1	1	0	0	2	0	2	0	1	0
482	1	0	2	1	0	2	1	0	1	1	1	1	1	0	0	1	0	1	1	0	0	1	1	1	1	1	0	1	2	2	0	0	1	1	1	1	0	0	0	1	1	0	0	2	1	0	0	2	0
483	1	0	2	0	0	1	1	1	2	1	0	0	0	0	0	0	1	0	0	2	2	1	1	1	1	1	0	2	2	2	0	1	2	0	2	0	0	0	0	1	1	1	1	1	0	1	0	2	0
484	0	0	1	0	0	1	1	0	1	0	0	1	1	0	0	1	2	0	0	2	2	0	1	0	0	1	1	2	2	2	0	1	2	0	1	0	1	0	0	0	2	1	1	1	1	1	0	2	0
485	1	0	2	0	0	1	2	1	2	2	1	0	0	0	0	0	2	0	0	1	1	0	1	1	1	1	0	2	2	2	1	0	1	1	1	1	1	0	0	0	1	0	0	2	1	2	0	1	1
486	1	0	2	1	0	2	2	1	1	1	1	0	0	0	0	0	2	1	1	1	2	0	0	0	0	1	0	0	2	1	0	2	1	0	2	0	0	0	0	0	1	0	0	1	0	0	0	2	0
487	1	0	1	0	0	0	0	0	2	1	0	0	0	0	0	0	2	1	1	1	2	1	0	0	0	0	0	1	2	2	1	2	1	0	2	0	2	0	0	0	1	1	1	1	1	1	0	1	1
488	0	0	1	0	0	0	1	1	2	1	0	0	1	0	0	0	1	1	1	1	2	0	0	0	0	1	0	2	2	1	0	1	2	1	1	1	2	0	0	1	1	0	0	1	0	0	0	0	0
489	1	0	1	0	0	1	2	1	1	1	1	0	0	0	0	0	2	1	1	1	1	0	0	0	0	2	0	2	1	0	0	0	1	1	0	2	1	1	1	0	0	0	1	2	1	0	0	0	1
490	0	0	2	1	0	2	0	0	2	2	0	0	0	0	0	0	0	2	0	1	1	0	0	0	0	0	0	2	0	0	0	2	1	0	1	1	1	0	0	0	2	0	0	2	0	0	0	2	0
491	0	0	2	0	0	2	1	0	0	0	1	0	1	0	0	0	1	2	1	0	1	1	1	1	1	1	0	2	2	2	1	1	0	1	1	1	2	0	0	1	1	0	0	2	1	0	1	0	1
492	1	0	1	0	0	0	0	0	2	1	0	0	1	0	0	0	2	0	0	2	2	0	1	0	0	2	0	1	2	2	0	1	1	2	0	2	2	0	0	2	1	0	0	1	0	1	0	1	0
493	0	0	0	1	1	1	2	0	2	2	0	0	0	0	0	0	1	0	0	2	2	0	2	0	0	1	0	2	2	2	1	0	1	1	1	1	1	0	0	0	2	0	0	2	0	0	0	2	0
494	1	1	1	1	0	2	1	1	2	2	0	1	2	1	1	0	1	1	2	0	2	0	0	0	0	2	0	1	2	2	0	2	2	0	2	0	0	0	0	0	2	1	1	2	1	1	1	1	0
495	1	0	1	1	0	1	1	0	2	0	1	0	0	0	0	0	0	2	0	2	2	0	0	0	0	0	0	1	2	2	0	0	0	2	2	0	2	0	0	2	0	0	0	2	1	0	1	0	0
496	1	0	2	1	0	2	1	0	1	0	0	0	0	0	0	0	0	1	2	0	1	0	1	0	0	1	0	1	2	2	0	0	1	0	1	1	0	1	1	0	1	0	0	1	0	0	0	1	0
497	0	0	1	0	1	1	0	0	1	1	1	0	0	0	0	0	0	1	0	1	0	1	0	0	0	1	0	2	2	2	1	2	1	1	1	1	1	1	1	0	0	1	0	1	1	1	0	2	0
498	1	0	1	0	0	2	0	0	1	1	0	0	0	0	0	0	1	0	0	2	2	0	0	0	0	1	0	1	2	2	0	2	2	1	0	2	2	0	0	2	0	0	0	2	0	0	0	1	0
499	0	0	2	1	0	1	1	0	2	2	0	0	0	0	0	0	1	1	1	1	1	1	0	0	0	1	0	1	2	2	1	0	1	1	0	2	1	0	0	1	1	0	0	2	0	0	0	2	0
500	0	0	1	0	0	0	1	0	2	0	0	2	1	0	0	0	1	1	0	2	2	1	0	0	0	1	0	1	1	1	0	1	1	2	0	2	0	0	0	1	1	0	0	2	0	0	0	1	0
501	0	1	1	0	0	1	1	0	2	2	0	0	1	0	0	0	0	0	0	2	2	0	1	0	0	0	0	2	2	2	1	1	1	0	1	1	2	0	0	1	1	1	1	1	1	1	0	2	0
502	1	0	1	0	1	1	1	1	2	1	0	0	1	0	0	0	0	0	1	1	2	0	0	0	0	0	0	2	2	2	0	0	0	2	0	2	2	0	0	2	0	0	0	0	0	0	0	1	1
503	1	0	1	0	0	1	1	0	1	1	1	2	2	0	0	0	1	1	0	2	2	0	0	0	0	0	0	2	2	2	0	0	1	1	0	2	0	0	0	1	1	0	0	2	0	0	1	1	0
504	1	0	1	0	0	0	1	0	1	1	1	0	0	0	0	0	2	0	0	1	1	0	2	0	0	0	0	1	2	2	0	0	1	0	1	1	2	0	0	1	0	0	0	2	0	1	0	2	0
505	0	0	2	1	0	1	2	1	1	1	1	0	0	0	0	0	2	0	0	2	2	0	1	0	0	2	0	2	2	2	1	1	2	0	1	1	1	1	0	1	0	1	1	1	1	0	0	1	0
506	0	1	2	0	0	2	1	0	2	1	0	0	1	0	0	0	1	0	0	2	2	1	0	0	0	0	0	2	2	2	1	1	1	1	0	2	2	0	1	1	0	0	0	2	0	0	0	2	0
507	0	0	2	1	0	2	0	0	2	2	0	0	1	0	0	0	1	0	0	1	1	1	1	1	1	1	0	2	1	1	1	0	2	0	2	1	1	0	0	0	2	0	0	1	0	1	0	1	1
508	0	0	0	0	0	0	2	1	1	1	1	0	1	0	0	0	2	0	0	2	2	0	0	0	0	2	0	2	2	1	0	2	2	0	1	1	1	1	0	1	0	1	1	1	1	0	0	1	0
509	1	0	1	0	0	1	2	1	1	1	0	0	0	0	0	0	2	0	0	2	2	1	0	0	0	1	0	2	1	1	0	1	0	1	1	1	0	0	0	0	1	0	0	2	0	0	0	1	1
510	0	0	1	0	0	1	0	0	2	2	0	0	1	0	0	0	1	0	1	1	2	0	0	0	0	1	0	2	2	2	0	1	1	2	0	2	0	0	0	0	1	2	1	2	1	0	0	2	0
511	0	0	1	0	0	1	1	0	1	0	1	1	1	1	1	0	0	1	0	1	0	1	0	0	0	2	0	2	2	2	2	0	0	0	1	1	1	0	0	1	1	0	0	2	1	1	0	0	1
512	1	0	1	1	0	2	1	0	0	0	0	0	1	0	0	0	2	0	0	2	1	1	1	0	0	0	0	2	2	2	0	2	1	2	0	2	1	1	1	0	1	0	0	1	0	1	1	0	0
513	1	0	0	1	0	1	1	0	2	2	0	0	1	0	0	0	2	0	0	2	2	0	1	0	0	1	0	1	1	1	0	1	0	2	0	2	2	0	0	2	1	0	0	1	1	1	0	1	1
514	0	0	2	0	0	2	2	0	1	1	1	0	2	0	0	0	1	1	0	1	1	0	1	0	0	0	0	2	2	1	0	0	0	2	0	2	1	0	0	0	2	1	1	2	1	0	0	2	0
515	1	0	1	0	1	0	2	0	1	0	0	0	1	0	0	0	1	0	1	1	2	0	1	0	0	1	0	1	2	2	1	1	2	2	0	2	0	0	0	0	1	2	2	2	2	1	1	1	0
516	1	0	1	0	0	1	0	0	2	1	1	0	1	0	0	0	1	1	0	1	1	1	0	0	0	0	0	1	2	2	0	0	1	2	0	2	1	0	0	0	1	0	0	2	2	0	0	1	0
517	0	0	2	2	0	2	2	1	1	1	1	0	1	0	0	0	2	2	2	0	1	0	0	0	0	1	0	1	2	2	0	1	2	1	1	1	2	0	0	0	0	1	0	1	1	2	0	2	0
518	1	0	2	1	0	2	1	0	1	1	1	0	2	0	0	0	1	1	1	0	0	0	0	0	0	0	0	2	2	2	2	0	0	2	0	2	1	0	0	0	2	0	0	2	0	1	0	1	0
519	0	1	2	0	0	1	2	0	1	1	1	0	2	1	1	0	1	1	1	1	1	1	0	0	0	1	0	2	2	2	1	0	1	0	2	0	1	0	0	0	2	0	0	1	0	0	0	1	1
520	1	0	1	0	0	0	2	0	0	0	2	1	2	0	0	0	0	2	2	0	0	0	0	0	0	2	0	1	2	2	1	0	1	0	2	0	0	0	0	1	1	0	0	2	0	0	0	2	0
521	0	0	2	0	0	2	0	0	2	2	0	0	0	0	0	0	2	2	2	0	1	1	0	0	0	0	0	2	1	1	1	0	1	1	0	2	1	0	0	0	1	0	0	1	1	1	0	1	1
522	1	0	2	1	0	2	2	0	0	0	0	0	0	0	0	0	2	0	0	2	2	1	1	1	1	1	0	2	2	2	0	0	0	1	1	1	0	0	0	0	2	0	0	2	0	1	1	0	0
523	1	0	1	1	0	1	2	1	1	1	0	0	1	0	0	0	0	2	0	1	1	0	0	0	0	2	0	2	1	1	1	0	1	2	0	2	1	0	0	0	2	0	0	1	0	1	0	2	0
524	1	0	2	0	0	1	1	1	2	1	0	0	0	0	0	0	2	0	0	2	2	0	0	0	0	0	0	2	2	2	2	1	2	0	0	2	1	0	0	1	1	0	0	2	0	0	0	2	0
525	1	1	1	0	0	0	1	0	1	0	1	0	0	0	0	0	2	1	1	1	2	0	0	0	0	2	0	2	2	1	0	0	0	1	0	2	0	0	0	0	2	1	0	1	0	0	0	2	0
526	1	0	0	0	0	0	1	0	1	0	2	0	0	0	0	0	2	1	1	1	2	0	0	0	0	1	0	2	2	2	0	2	2	2	0	2	1	0	0	0	1	0	0	2	0	1	0	1	0
527	0	0	1	1	0	1	2	1	2	1	0	0	0	0	0	0	1	0	0	2	2	1	1	1	1	0	0	2	2	2	0	1	1	0	2	0	0	0	0	1	1	0	0	2	0	0	0	2	0
528	0	0	2	0	0	2	2	0	0	0	2	0	1	0	0	0	1	0	1	1	2	1	1	0	0	0	0	2	2	2	1	1	0	2	1	2	2	0	0	2	0	0	0	0	0	1	0	2	0
529	1	0	1	1	0	1	2	1	1	1	0	1	1	0	0	0	1	1	1	1	2	0	0	0	0	0	0	2	2	2	0	1	1	1	1	1	2	0	0	2	0	0	0	2	0	1	0	2	0
530	0	0	1	0	0	1	2	1	1	1	0	2	2	0	0	0	1	0	0	2	2	0	1	1	1	1	0	0	2	2	0	2	2	2	0	2	2	0	0	0	1	2	2	2	2	1	1	1	1
531	1	0	2	1	0	2	2	1	1	1	1	0	1	1	1	0	0	1	1	1	1	0	1	0	0	2	0	1	2	2	1	2	1	1	1	1	1	0	0	1	1	0	0	2	0	0	0	0	1
532	0	0	2	1	0	1	0	0	2	1	0	0	1	0	0	0	1	2	1	0	1	1	0	0	0	1	0	2	2	2	1	2	2	0	1	1	0	0	0	1	1	0	0	1	1	0	0	1	0
533	0	0	2	0	0	0	1	1	2	2	0	0	0	0	0	0	1	0	0	2	2	0	0	0	0	1	0	2	2	2	0	1	1	1	0	2	0	0	0	1	1	0	1	2	1	0	0	1	1
534	0	0	0	0	0	0	0	0	1	1	0	1	2	0	0	0	1	1	1	1	1	0	0	0	0	1	0	1	1	1	0	0	1	1	1	1	2	0	1	0	0	0	0	0	0	1	1	1	0
535	0	0	1	0	0	1	0	0	1	0	0	1	1	0	0	1	0	2	2	0	0	0	1	0	0	1	0	1	1	1	0	0	1	1	1	1	2	0	0	2	0	0	0	2	0	1	0	2	0
536	0	1	1	0	0	1	1	0	2	1	1	0	0	0	0	0	1	0	0	2	2	0	0	0	0	1	0	2	1	1	1	0	1	1	0	2	1	1	1	0	1	0	0	2	2	0	0	1	1
537	1	0	1	1	0	1	0	0	2	0	1	1	0	0	0	0	1	0	0	2	2	0	0	0	0	2	0	2	1	1	0	0	1	1	1	1	2	0	0	1	1	0	0	2	0	2	1	0	0
538	1	0	1	0	1	0	1	0	2	1	0	0	0	0	0	0	2	1	1	1	1	0	0	0	0	0	0	2	2	2	0	0	0	2	0	2	0	0	0	1	1	0	0	2	0	0	0	2	0
539	0	1	0	0	0	1	1	0	1	1	1	0	1	0	0	0	1	0	0	2	1	1	0	0	0	0	0	2	2	2	1	1	1	1	0	2	2	0	0	0	0	0	0	2	1	0	1	0	0
540	1	0	1	1	0	1	2	1	1	1	0	0	1	0	0	0	1	2	2	0	1	1	0	0	0	0	0	1	2	2	1	0	0	2	0	2	0	0	0	1	0	0	0	2	1	0	0	2	0
541	1	0	1	0	0	1	0	0	2	2	0	1	1	0	0	1	2	2	1	1	2	1	0	0	0	0	0	2	1	2	1	1	1	1	0	2	1	1	1	0	0	0	0	2	0	0	0	0	2
542	0	0	1	0	0	1	2	0	1	0	1	1	0	0	0	0	0	0	0	2	2	1	0	0	0	0	0	2	2	2	1	0	1	2	0	2	1	0	0	0	1	0	0	1	0	1	0	2	0
543	1	0	1	0	0	1	0	0	2	1	0	0	2	0	0	0	1	0	0	2	2	1	1	0	0	0	0	0	2	1	0	0	1	1	1	1	1	0	0	0	0	1	0	1	1	1	2	0	0
544	0	0	2	2	0	2	1	0	2	1	0	1	1	0	0	1	1	0	0	2	2	0	0	0	0	1	0	2	2	2	2	0	1	2	0	2	2	0	0	1	0	0	0	2	0	1	0	2	0
545	0	0	2	0	0	2	0	0	2	1	1	0	0	0	0	0	0	0	0	2	2	1	0	0	0	0	0	1	2	2	1	0	1	1	1	1	2	0	1	0	1	0	0	2	0	0	1	0	0
546	1	0	1	0	0	0	2	0	1	1	0	0	0	0	0	0	1	1	2	0	1	0	0	0	0	1	1	2	2	2	0	0	1	0	2	0	0	0	0	1	1	1	0	1	1	1	0	1	1
547	1	0	2	0	0	1	1	0	1	1	0	0	0	0	0	0	1	1	1	1	2	0	0	0	0	1	1	2	2	1	0	0	2	0	1	1	1	1	1	0	0	0	0	1	0	1	0	1	1
548	1	0	1	1	0	2	1	0	1	1	0	1	1	0	0	0	1	0	1	1	1	1	0	0	0	2	0	2	2	2	1	2	1	1	1	1	1	1	0	1	0	0	0	2	0	1	1	1	0
549	0	1	1	1	0	2	1	1	2	2	0	0	0	0	0	0	2	1	1	1	1	1	0	0	0	2	0	1	2	2	0	1	0	1	1	1	1	1	0	0	0	0	0	2	0	1	1	0	0
550	1	0	1	1	0	1	2	1	1	1	1	0	0	0	0	0	2	1	1	1	1	1	0	0	0	0	0	2	2	1	1	1	2	1	1	1	2	0	0	0	1	0	0	1	0	2	1	0	0
551	0	0	0	0	0	0	1	0	1	1	2	1	1	0	0	1	1	2	1	0	1	1	0	0	0	0	0	2	2	2	0	1	1	0	2	0	1	2	1	0	1	0	0	2	0	1	0	2	0
552	1	0	1	0	0	2	2	1	2	1	0	0	0	0	0	0	0	0	0	2	2	1	0	0	0	0	0	2	2	2	2	1	1	1	0	2	2	0	0	2	0	0	0	2	1	0	1	1	0
553	1	0	1	0	0	1	1	0	0	0	2	1	2	0	0	1	1	0	0	2	2	1	0	0	0	0	0	1	1	1	0	1	1	2	0	2	1	0	0	1	1	0	0	2	0	1	0	1	1
554	1	0	0	0	0	0	2	0	1	1	0	0	2	1	1	0	0	2	0	1	1	1	1	0	0	1	0	2	2	2	1	1	1	2	1	2	1	0	0	1	1	1	1	2	1	0	0	1	1
555	0	0	2	1	0	2	1	0	1	0	2	0	1	0	0	0	2	1	1	1	2	1	0	0	0	0	0	1	1	1	0	1	1	2	0	2	2	0	0	0	1	0	0	1	0	1	0	2	0
556	0	0	2	0	0	2	1	0	0	0	1	0	1	1	1	0	2	1	1	1	2	1	0	0	0	1	0	1	2	2	0	0	1	1	1	1	1	0	0	0	1	1	1	1	1	1	0	1	1
557	1	0	0	0	0	0	0	0	1	1	1	0	0	0	0	1	2	0	0	1	1	1	0	0	0	0	0	2	2	2	1	0	1	1	0	2	0	0	0	0	2	1	1	2	1	0	0	1	0
558	0	0	1	1	0	1	1	0	1	0	0	0	1	0	0	0	1	1	2	0	2	0	0	0	0	1	0	1	1	1	0	0	1	0	1	1	2	0	0	0	0	0	0	2	2	1	0	1	1
559	1	0	2	0	0	0	2	0	1	0	1	0	0	0	0	0	1	2	1	0	0	0	1	1	1	1	0	1	2	2	1	0	0	1	1	1	1	0	0	0	0	0	0	1	0	1	1	1	0
560	1	0	1	0	0	1	1	0	1	1	0	0	1	0	0	0	0	0	0	2	2	1	0	0	0	0	0	1	2	2	1	1	1	1	0	2	2	0	0	1	0	0	0	2	0	1	0	1	1
561	1	0	2	0	0	2	0	0	2	2	0	1	2	0	0	0	0	0	0	2	2	0	0	0	0	2	0	1	1	1	0	0	0	2	0	2	2	0	0	2	0	0	0	2	0	1	1	2	0
562	1	0	1	1	0	1	2	0	1	0	1	0	2	0	0	0	2	2	0	1	1	1	1	1	1	0	0	2	2	2	0	0	1	2	0	2	1	0	0	0	1	0	0	1	0	0	1	1	0
563	0	0	2	0	0	0	1	0	2	0	0	1	1	0	0	1	1	0	0	2	2	0	0	0	0	1	0	2	1	1	0	0	1	1	0	1	1	0	0	0	2	0	0	2	1	0	0	0	2
564	1	0	2	2	0	2	2	0	0	0	2	0	0	0	0	0	0	1	0	0	0	2	0	0	0	0	0	2	2	2	1	1	2	0	1	0	2	0	0	1	1	0	0	2	1	0	0	2	0
565	0	0	2	2	0	2	2	0	1	0	1	0	0	0	0	0	2	0	0	1	1	1	1	1	1	2	0	1	2	2	0	0	1	0	0	2	2	0	0	2	0	0	0	1	0	1	0	0	1
566	0	0	1	1	0	2	1	0	2	1	1	0	0	0	0	0	1	0	0	2	2	0	0	0	0	0	0	2	1	1	1	0	1	2	0	2	1	0	0	1	1	2	2	2	1	1	0	2	0
567	0	0	1	0	0	1	1	0	1	1	1	0	0	0	0	0	1	1	1	1	2	0	1	0	0	1	1	2	2	2	1	1	1	1	0	2	1	0	0	0	2	1	1	1	1	1	0	0	1
568	0	0	1	1	0	1	2	1	1	1	0	1	2	1	1	0	1	1	1	1	2	0	1	0	0	1	0	1	2	2	1	0	2	1	2	1	0	0	0	0	1	1	1	2	2	2	0	1	0
569	0	0	2	0	0	2	1	0	2	2	0	1	1	0	0	0	1	0	0	2	2	1	1	1	1	1	2	2	2	2	1	0	1	0	2	0	1	0	0	0	2	1	0	0	1	0	0	1	1
570	0	1	1	1	0	2	1	0	1	1	1	0	1	1	0	0	0	0	1	1	2	0	1	0	0	1	0	2	2	2	0	1	1	1	1	2	1	1	1	0	1	2	2	2	1	1	0	2	0
571	1	0	1	0	0	1	2	1	1	1	1	0	1	0	0	0	1	1	1	1	1	1	0	0	0	0	0	1	2	2	1	0	0	1	1	1	2	0	0	1	1	0	0	1	1	1	0	0	2
572	0	0	2	1	0	2	0	0	2	1	1	1	1	0	0	1	1	1	1	0	0	1	0	0	0	0	0	2	1	1	0	0	1	1	1	1	2	0	0	2	1	1	1	2	1	0	0	2	0
573	1	0	0	0	0	0	1	0	2	1	1	1	1	0	0	0	1	1	1	1	1	0	0	0	0	2	0	1	2	2	1	1	2	1	1	1	1	0	0	1	1	0	0	2	0	1	0	2	0
574	1	0	1	1	0	1	1	0	2	1	1	0	1	0	0	0	1	1	2	0	2	0	2	0	0	1	0	2	2	2	1	1	0	2	1	2	1	0	0	0	2	0	1	1	1	0	1	0	0
575	0	0	2	0	0	2	2	0	1	0	1	0	0	0	0	0	1	1	1	1	2	0	0	0	0	1	0	2	2	1	1	1	1	0	0	2	1	0	0	0	1	0	0	1	0	0	0	1	0
576	1	0	2	0	0	2	2	1	1	1	0	0	1	0	0	0	1	0	1	1	1	0	1	0	0	1	0	2	2	1	0	1	1	0	2	1	1	0	0	1	1	2	2	2	2	1	0	1	0
577	1	0	2	1	0	2	1	0	1	0	1	0	1	0	0	0	1	0	2	0	2	0	0	0	0	1	0	2	2	2	0	2	1	2	0	2	2	0	0	1	0	1	1	2	1	1	0	2	0
578	0	0	2	1	0	2	0	0	2	2	0	1	2	0	0	0	2	0	0	2	2	1	0	0	0	0	0	2	2	2	0	0	2	0	2	1	0	0	0	1	1	0	0	2	1	0	1	0	0
579	0	0	1	0	0	1	1	0	1	1	1	0	1	0	0	0	0	2	0	2	2	0	0	0	0	1	0	2	2	2	1	1	1	0	2	0	1	0	0	1	1	1	0	0	1	0	0	1	1
580	1	0	1	0	0	1	2	0	1	0	0	0	1	0	0	0	1	0	0	1	1	0	0	0	0	0	0	2	1	0	0	1	0	1	0	2	2	0	0	1	0	0	0	0	0	1	0	2	0
581	1	0	1	0	1	2	0	0	2	1	0	0	0	0	0	0	2	0	0	2	2	0	0	0	0	1	0	0	2	2	0	2	2	0	2	0	1	0	0	1	1	0	0	2	2	0	0	2	0
582	0	0	1	0	0	1	1	0	1	0	1	0	0	0	0	0	1	1	0	1	1	0	0	0	0	2	0	2	1	2	1	1	2	0	1	1	1	0	0	0	1	1	1	2	1	1	0	1	1
583	0	0	0	0	0	1	0	0	1	0	1	1	1	0	0	0	1	1	0	1	1	1	1	1	1	2	0	1	2	2	1	0	1	0	0	2	2	0	1	0	0	0	1	1	1	1	0	1	0
584	1	0	2	1	0	2	2	1	2	1	0	0	0	0	0	0	1	2	1	0	2	0	0	0	0	1	0	1	1	1	1	0	1	0	2	0	2	0	0	1	0	0	0	1	0	1	0	0	1
585	1	0	1	0	0	0	2	0	0	0	1	0	0	0	0	0	1	0	0	2	2	1	0	0	0	0	0	1	1	0	1	2	1	2	0	2	1	1	1	0	1	0	0	1	0	1	0	1	1
586	1	1	1	0	0	1	1	1	2	2	0	0	1	0	0	0	1	1	1	1	1	0	1	0	0	1	0	2	2	2	0	0	0	2	1	2	0	0	0	0	1	0	0	1	1	1	0	1	0
587	0	0	0	0	0	0	2	1	1	1	1	0	0	0	0	0	1	0	1	1	1	1	0	0	0	1	0	2	2	2	1	1	2	0	2	0	2	0	1	0	1	0	0	0	0	1	0	1	1
588	0	1	2	0	0	1	0	0	2	2	0	0	0	0	0	0	0	1	0	1	0	1	0	0	0	0	1	2	2	2	0	1	1	1	1	1	2	0	0	0	1	0	0	2	1	0	1	1	0
589	0	1	1	0	0	1	1	1	2	2	0	0	0	0	0	0	0	0	0	2	2	0	0	0	0	0	0	2	1	1	0	1	0	1	1	1	0	0	0	0	2	1	1	2	1	1	0	2	0
590	1	0	1	1	0	1	1	1	2	2	0	0	0	0	0	0	2	0	0	2	1	0	0	0	0	0	0	2	2	2	0	1	1	1	1	1	2	0	1	1	0	1	1	2	1	1	1	1	0
591	1	0	1	0	0	0	1	0	2	1	0	0	1	0	0	0	1	1	2	0	1	1	0	0	0	1	0	2	2	2	1	0	0	1	1	1	1	0	0	0	1	0	0	2	0	1	0	2	0
592	1	0	2	0	0	0	2	1	1	1	1	1	1	0	0	1	1	1	0	1	1	0	0	0	0	1	0	2	1	1	0	0	1	0	1	1	2	0	0	1	0	0	0	2	0	0	0	2	0
593	1	0	2	1	0	2	1	0	1	1	1	2	2	0	0	0	2	2	1	1	2	0	1	0	0	1	1	2	2	2	0	0	2	0	2	0	1	0	0	0	1	0	0	2	0	0	1	1	0
594	1	0	1	0	0	0	1	0	0	0	1	0	0	0	0	0	1	1	1	0	0	1	1	0	0	0	0	0	2	2	0	0	1	1	1	1	1	0	0	0	2	0	0	1	0	1	0	2	0
595	0	0	0	0	0	0	0	0	2	2	0	2	2	0	0	0	0	2	2	0	1	0	0	0	0	1	0	2	2	1	0	0	1	1	1	1	1	0	0	0	1	0	0	2	0	1	0	0	1
596	0	0	2	0	0	2	0	0	2	2	0	0	1	0	0	0	0	0	0	2	2	1	0	0	0	0	0	2	2	2	0	0	0	2	0	2	1	0	0	2	0	0	0	1	0	2	2	0	0
597	1	0	1	0	0	1	0	0	2	1	0	1	1	0	0	0	2	2	1	1	2	0	0	0	0	0	0	2	1	1	0	1	0	2	0	2	1	0	0	0	1	1	1	2	1	1	0	1	0
598	0	0	2	0	0	2	2	0	1	1	1	0	0	0	0	0	1	1	1	1	2	0	0	0	0	0	0	2	2	2	0	2	1	2	0	2	1	0	0	1	1	2	2	2	2	0	1	1	0
599	1	0	2	1	0	2	1	1	2	1	0	0	0	0	0	0	1	2	0	2	2	1	0	0	0	1	1	2	2	2	1	1	0	2	0	2	1	0	0	0	2	1	1	2	0	0	1	1	0
600	0	0	2	1	0	1	1	0	2	1	1	0	1	0	0	0	1	2	1	0	1	1	0	0	0	2	0	1	1	2	0	0	0	2	0	2	1	0	0	1	1	0	0	2	2	1	0	2	0
601	0	0	2	1	0	2	0	0	2	2	0	0	0	0	0	0	1	1	2	0	1	0	0	0	0	1	0	1	2	2	0	0	2	2	0	2	0	0	0	1	1	0	0	1	0	0	0	2	0
602	0	0	2	2	0	2	1	0	1	1	1	0	1	0	0	0	1	2	2	0	1	0	0	0	0	1	0	2	2	2	0	1	1	1	0	2	2	0	0	1	1	1	1	1	0	0	0	1	0
603	0	0	2	0	0	0	1	0	0	0	1	0	0	0	0	0	0	2	0	1	1	0	0	0	0	1	0	2	1	1	1	0	1	1	1	1	1	0	0	1	1	0	0	2	0	1	1	1	1
604	1	0	1	0	0	1	1	1	2	1	0	0	1	0	0	0	1	1	0	1	1	0	0	0	0	0	0	2	2	2	1	0	1	0	1	2	2	0	0	2	0	0	0	1	0	0	1	1	0
605	0	0	2	0	0	2	0	0	2	2	0	1	1	0	0	1	1	1	1	1	2	1	0	0	0	0	0	1	1	1	0	1	1	2	2	1	0	0	0	0	2	0	0	2	0	2	0	1	1
606	0	0	2	0	0	1	0	0	2	1	1	0	0	0	0	0	2	0	0	1	1	0	0	0	0	1	0	2	1	1	0	1	1	1	0	2	1	0	0	1	1	0	0	2	1	0	0	2	0
607	1	0	2	0	0	2	2	1	1	1	1	0	0	0	0	0	0	2	1	0	1	1	1	1	1	2	0	2	2	2	1	0	0	1	2	1	2	0	1	1	0	0	0	2	0	1	0	2	0
608	0	0	1	0	0	2	0	0	2	2	0	0	0	0	0	0	0	0	1	1	2	1	0	0	0	2	0	2	2	2	1	0	1	2	1	2	0	0	0	0	1	1	1	2	2	0	0	0	0
609	1	1	2	0	1	1	2	1	1	1	1	0	0	0	0	0	0	1	1	0	0	0	0	0	0	2	1	2	2	2	0	0	1	2	0	2	1	0	0	0	1	1	0	1	2	1	0	2	0
610	1	0	1	1	0	2	0	0	2	1	0	0	2	1	1	0	2	0	0	2	2	1	0	0	0	2	0	1	2	2	0	1	2	2	0	2	0	0	0	1	1	0	0	1	0	0	0	2	0
611	0	0	2	0	0	2	0	0	2	1	0	0	0	0	0	0	1	0	0	2	2	1	0	0	0	0	0	0	2	2	0	0	0	2	1	2	2	0	0	1	1	0	0	2	0	0	0	1	1
612	1	0	2	0	0	0	1	1	2	2	0	1	0	0	0	0	1	0	2	0	2	1	0	0	0	0	0	2	2	2	1	1	1	0	1	1	1	0	0	0	1	1	1	2	1	0	0	2	0
613	1	0	1	1	0	2	1	1	2	2	1	0	2	0	0	0	0	2	1	0	1	0	0	0	0	1	0	1	2	2	0	1	1	1	1	1	0	0	0	0	2	0	0	1	0	0	0	0	2
614	1	0	2	1	0	2	1	1	2	2	0	0	1	0	0	0	2	1	1	1	1	0	1	1	1	0	1	2	2	2	0	1	1	2	0	2	0	0	0	0	2	1	1	2	1	1	0	2	0
615	0	0	2	0	0	2	1	0	0	0	2	0	1	0	0	0	2	0	0	2	2	0	0	0	0	0	1	1	2	2	0	0	1	1	0	2	0	0	0	0	2	1	1	2	0	1	0	2	0
616	0	0	2	0	0	2	1	0	1	1	1	0	1	0	0	0	1	1	1	1	2	0	0	0	0	1	0	2	2	1	0	0	0	2	0	2	2	1	1	1	0	0	0	1	0	0	0	0	1
617	0	0	1	0	0	2	1	0	2	2	0	0	1	0	0	0	0	1	1	1	2	0	0	0	0	2	0	2	1	1	0	0	0	2	0	1	2	0	1	1	0	0	0	1	0	0	0	1	0
618	1	0	1	0	1	1	1	0	1	1	1	0	1	0	0	0	1	1	0	1	1	0	0	0	0	0	0	2	2	2	0	0	1	1	1	1	0	0	0	1	1	0	0	2	0	1	1	0	0
619	0	0	1	1	0	1	1	1	2	2	0	0	0	0	0	0	0	1	0	1	1	0	1	0	0	0	0	2	2	2	0	1	2	1	1	1	0	0	0	0	1	0	0	1	0	1	0	2	0
620	1	0	1	0	0	0	1	0	0	0	1	0	0	0	0	0	0	2	1	1	2	1	0	0	0	1	0	2	2	2	1	0	0	2	0	2	2	0	0	1	0	0	0	1	0	0	0	2	0
621	0	1	1	0	0	0	0	0	2	2	0	1	1	0	0	1	0	2	1	0	1	0	0	0	0	1	0	2	1	1	0	0	1	0	1	1	2	0	0	1	1	1	1	2	2	0	0	2	0
622	1	1	2	0	0	2	1	0	1	0	0	0	0	0	0	0	0	0	1	1	2	1	1	1	1	0	0	1	2	2	0	1	1	0	0	2	2	0	0	2	0	0	0	1	0	0	0	0	1
623	0	0	2	1	0	1	0	0	1	1	1	0	0	0	0	0	0	1	1	1	2	0	2	0	0	0	1	2	2	2	0	0	1	2	0	2	2	0	0	2	0	0	0	0	0	0	0	2	0
624	0	0	2	0	0	1	1	1	2	1	0	0	1	0	0	0	1	1	1	1	2	0	1	0	0	2	0	2	2	2	0	1	1	1	1	1	1	0	0	1	1	0	0	1	0	0	0	1	0
625	1	0	1	0	0	2	2	0	0	0	0	0	0	0	0	0	2	1	1	1	2	1	0	0	0	0	0	1	2	2	0	1	1	0	1	0	1	0	0	2	0	0	0	2	0	1	1	1	0
626	0	0	2	1	0	1	2	0	0	0	0	1	1	0	0	1	1	1	0	1	1	0	0	0	0	1	0	2	2	2	2	2	1	1	0	2	1	0	0	2	0	1	0	0	1	0	0	1	0
627	1	0	1	0	0	0	1	0	1	1	1	1	2	0	0	1	2	0	0	1	1	1	0	0	0	2	0	1	1	1	1	1	1	0	1	1	1	0	0	0	1	0	0	0	0	1	1	0	1
628	0	0	2	1	0	2	2	1	1	1	1	1	1	0	0	1	2	0	0	2	2	0	1	0	0	0	0	2	2	2	0	0	0	2	2	0	1	0	0	1	1	0	0	2	0	0	0	2	0
629	1	0	0	0	0	1	1	0	1	0	0	1	2	0	0	1	2	1	1	1	2	0	0	0	0	1	0	2	2	2	1	0	1	2	0	2	0	0	0	0	2	1	1	2	1	1	1	1	0
630	1	0	2	2	0	2	2	0	0	0	2	0	0	0	0	0	1	2	0	1	1	0	0	0	0	1	0	2	2	1	0	1	1	1	0	2	1	0	0	2	0	2	2	2	2	1	0	1	1
631	0	0	2	0	0	2	1	0	1	0	0	0	0	0	0	0	1	0	0	2	2	1	0	0	0	0	0	2	2	2	1	0	1	1	1	1	1	0	0	0	2	1	1	2	1	0	0	2	0
632	1	0	1	0	0	2	1	0	1	1	1	0	2	0	0	0	1	0	0	2	2	0	1	0	0	1	1	2	2	2	1	1	1	2	1	1	0	0	0	0	1	0	0	2	1	0	0	0	0
633	1	0	2	0	0	2	2	0	0	0	1	0	0	0	0	0	1	2	0	1	1	0	1	1	1	1	0	1	1	0	1	0	0	1	1	1	1	0	0	0	1	0	0	2	1	0	0	0	1
634	1	0	2	1	0	2	1	0	1	0	1	0	1	1	1	0	2	0	0	2	2	1	0	0	0	1	1	2	2	2	0	1	1	0	1	0	0	0	0	0	2	0	0	1	1	0	0	1	0
635	0	0	2	0	0	2	0	0	1	1	1	1	2	0	0	0	0	0	0	2	2	0	0	0	0	1	0	2	2	2	0	1	0	1	1	1	1	0	0	0	1	0	0	1	0	0	0	0	2
636	0	0	1	0	1	1	1	1	2	2	0	0	1	0	0	0	1	1	0	1	1	1	0	0	0	1	1	2	2	1	0	0	0	2	0	2	2	0	0	1	0	1	0	1	1	1	1	1	0
637	1	0	1	0	1	1	1	0	0	0	1	1	0	0	0	0	2	0	0	2	2	1	0	0	0	0	0	2	2	1	2	1	2	1	1	1	1	0	0	0	2	1	0	1	0	0	0	0	0
638	0	0	0	0	0	0	2	1	1	1	1	0	0	0	0	0	1	2	1	0	2	0	1	0	0	0	0	1	2	2	1	0	1	2	0	2	1	0	0	0	1	0	0	0	0	0	1	0	0
639	1	0	0	0	0	0	1	0	1	0	0	0	0	0	0	0	1	0	1	1	2	1	1	1	1	2	0	2	2	2	1	0	2	1	2	1	0	0	0	0	2	1	0	1	2	0	0	1	0
640	0	0	2	0	0	2	1	2	2	2	0	0	1	0	0	0	1	0	1	1	1	0	0	0	0	1	0	1	1	1	0	0	1	1	0	2	1	1	0	0	1	0	0	2	1	0	0	2	0
641	1	0	1	1	0	1	0	0	2	2	0	0	0	0	0	0	2	0	0	2	2	1	0	0	0	0	0	2	2	2	0	0	1	0	2	0	1	0	0	1	1	0	0	1	1	1	0	1	1
642	1	0	2	1	0	2	1	1	2	1	0	0	1	0	0	0	0	2	1	0	0	1	1	1	1	1	0	2	2	2	1	2	1	1	1	1	2	0	0	1	0	0	0	1	0	0	0	1	0
643	1	1	1	0	0	2	2	1	1	1	0	1	0	0	0	0	1	0	1	1	1	0	0	0	0	1	1	2	2	2	1	0	0	1	1	1	1	0	0	0	2	0	0	2	0	0	0	1	0
644	1	0	1	1	0	1	0	0	2	2	0	0	0	0	0	0	2	2	2	0	0	1	0	0	0	1	0	2	2	2	0	0	1	1	0	2	0	0	0	0	1	0	0	1	0	0	0	0	0
645	0	0	1	0	0	0	1	1	2	2	0	0	1	0	0	0	1	1	1	1	2	1	2	1	1	0	0	2	2	2	2	0	0	1	0	2	1	0	0	0	0	0	0	1	0	0	1	1	0
646	1	0	2	0	0	1	2	0	0	0	1	1	2	0	0	0	1	0	0	2	2	0	1	0	0	0	0	1	2	2	0	0	2	1	0	2	2	1	1	1	0	1	1	2	2	1	0	1	1
647	1	0	1	0	0	1	2	0	1	1	0	0	0	0	0	0	1	1	1	1	2	0	0	0	0	0	0	2	2	2	0	0	0	1	1	1	1	0	0	1	1	0	0	0	0	0	1	0	0
648	1	1	2	0	0	1	1	0	2	2	0	1	1	0	0	0	1	0	1	1	1	1	0	0	0	2	0	1	2	1	1	0	1	1	0	2	2	0	0	1	1	1	1	1	1	0	0	0	1
649	1	0	2	0	0	1	1	0	0	0	1	1	2	0	0	0	0	0	0	2	2	0	1	0	0	1	0	0	1	1	0	0	1	0	1	2	1	0	0	1	1	1	1	2	0	1	0	2	0
650	1	0	1	0	0	0	1	2	2	2	0	0	1	0	0	0	2	0	0	2	2	1	0	0	0	2	0	1	1	1	1	0	1	1	1	1	1	0	0	1	1	0	0	1	0	1	0	1	1
651	0	0	1	0	0	1	1	0	1	0	1	0	0	0	0	0	2	1	1	1	2	0	0	0	0	2	0	2	2	2	0	1	0	1	0	2	0	0	0	1	1	1	1	2	1	2	1	1	0
652	0	0	2	0	0	1	1	1	2	1	0	0	0	0	0	0	1	0	1	1	1	1	0	0	0	1	0	1	2	2	1	1	1	2	1	2	0	0	0	1	1	0	0	2	0	1	0	1	0
653	0	1	1	0	0	1	0	0	2	0	1	1	1	0	0	0	1	1	1	1	2	0	0	0	0	0	0	2	2	2	0	1	1	1	0	2	0	0	0	1	1	1	1	1	1	1	0	2	0
654	0	1	2	1	1	1	0	0	2	1	0	0	0	0	0	0	0	2	1	1	2	0	0	0	0	2	0	2	2	2	0	1	1	1	1	1	0	0	0	0	1	1	1	2	0	1	1	0	1
655	1	0	1	1	0	1	1	0	1	0	1	1	0	0	0	0	1	2	0	0	0	0	1	0	0	1	0	2	2	2	2	0	1	0	1	1	2	0	0	0	1	1	1	2	1	0	0	2	0
656	0	0	1	0	0	1	2	0	1	1	1	0	0	0	0	0	2	1	1	1	2	0	0	0	0	1	0	2	2	1	1	1	1	0	0	1	1	0	0	2	0	0	0	2	1	2	0	1	1
657	1	0	1	0	0	1	0	0	2	1	0	0	0	0	0	0	2	1	1	1	2	0	1	0	0	1	0	2	2	1	1	1	2	2	0	2	2	0	0	2	0	0	0	1	1	1	1	0	0
658	0	0	1	1	0	1	1	0	1	0	0	0	1	0	0	0	1	2	0	1	1	0	0	0	0	1	0	2	2	2	0	1	2	2	0	2	1	0	0	1	1	0	0	2	0	0	0	2	0
659	0	0	2	0	0	2	1	1	2	1	0	0	1	0	0	0	2	0	0	2	2	0	2	0	0	0	0	1	2	2	1	0	1	2	0	2	1	1	1	0	1	1	1	2	0	1	0	1	0
660	1	1	2	0	0	1	1	0	1	0	1	0	0	0	0	0	2	0	0	2	1	1	1	0	0	0	0	2	2	2	0	1	1	1	0	2	2	0	0	1	1	1	1	1	1	0	0	2	0
661	0	0	2	0	0	2	1	0	2	1	1	0	0	0	0	0	0	2	2	0	0	0	1	0	0	0	0	1	2	2	0	0	1	1	1	1	2	0	0	0	1	0	0	1	0	0	0	2	0
662	1	0	2	0	0	1	1	0	0	0	0	0	0	0	0	0	1	0	0	2	2	1	0	0	0	0	1	2	2	2	0	0	0	2	0	2	1	1	0	0	1	0	0	1	0	0	0	1	0
663	0	0	0	0	0	1	0	0	2	2	0	1	1	0	0	1	0	0	0	2	2	1	1	0	0	0	0	2	2	2	1	1	1	0	2	1	1	0	0	0	2	0	0	1	0	0	0	1	0
664	1	0	2	0	0	1	0	0	1	0	0	0	1	0	0	0	2	1	1	1	2	0	0	0	0	1	0	1	1	1	0	0	1	1	1	1	1	0	0	0	1	0	0	2	0	1	0	2	0
665	0	0	0	1	0	1	1	0	1	1	0	1	1	0	0	1	0	0	0	2	2	1	0	0	0	0	0	1	2	2	0	1	2	1	1	1	2	0	0	1	1	0	0	1	0	0	0	2	0
666	1	0	2	0	0	1	1	0	1	0	0	0	1	1	1	0	1	1	0	1	1	0	0	0	0	1	0	1	2	2	0	0	1	1	0	2	0	0	0	0	1	0	0	0	0	1	1	0	0
667	0	0	1	0	0	1	1	0	1	0	0	0	0	0	0	0	0	1	1	1	1	1	0	0	0	0	0	2	2	2	0	0	1	1	1	1	1	0	0	1	1	0	0	2	1	0	0	2	0
668	1	0	2	0	0	2	1	0	1	1	1	1	2	0	0	1	1	0	1	1	2	0	0	0	0	1	0	2	2	2	0	2	1	2	0	2	1	0	0	0	1	2	2	2	1	1	0	2	0
669	0	1	1	0	0	1	1	1	2	2	0	2	2	0	0	0	0	1	2	0	1	1	1	1	1	1	0	2	2	2	1	0	0	2	0	2	2	0	0	1	0	1	1	1	1	1	0	2	0
670	1	0	2	0	0	2	2	0	0	0	0	0	0	0	0	0	2	0	0	2	2	1	1	0	0	0	0	1	2	2	1	1	2	1	2	1	1	0	0	1	1	1	1	2	1	0	1	1	0
671	0	0	2	1	0	2	2	0	0	0	0	0	1	0	0	0	0	1	1	1	2	1	0	0	0	0	0	2	2	2	0	2	1	0	2	0	0	0	0	0	1	0	0	2	0	1	0	1	0
672	0	0	1	1	0	1	1	0	1	0	1	0	2	1	1	0	2	1	0	2	2	0	0	0	0	2	0	2	1	1	1	1	1	0	1	1	1	0	0	0	2	0	0	2	0	0	0	1	1
673	0	0	1	1	0	1	1	0	1	1	2	1	1	0	0	0	1	1	0	1	1	0	2	0	0	1	0	2	1	1	0	2	1	2	0	2	0	1	1	0	1	0	0	2	0	1	0	2	0
674	1	0	0	0	0	0	2	0	0	0	2	0	0	0	0	0	1	0	0	2	2	0	1	0	0	1	0	1	1	1	0	1	1	1	1	1	1	1	1	0	0	1	0	1	1	0	0	1	0
675	0	0	1	1	0	1	0	0	2	1	1	0	0	0	0	0	2	2	1	1	1	0	0	0	0	2	0	2	2	1	2	0	2	2	0	2	0	0	0	0	1	0	0	0	0	0	0	1	0
676	1	0	1	0	0	0	2	0	2	2	0	1	1	0	0	0	2	0	0	1	1	0	0	0	0	1	0	1	2	2	0	1	0	2	0	2	0	0	0	0	2	1	1	1	1	1	0	2	0
677	1	0	2	0	0	1	1	0	1	1	0	1	1	0	0	1	1	0	0	2	2	0	0	0	0	1	1	2	2	2	0	1	1	2	1	2	0	1	1	0	1	1	1	2	1	0	0	2	0
678	1	0	1	1	0	1	1	1	2	1	0	0	2	0	0	0	1	1	1	1	1	0	1	0	0	0	0	2	1	2	1	0	0	1	1	1	0	0	0	0	1	0	0	2	1	0	0	2	0
679	1	0	2	1	0	2	0	0	2	2	0	0	0	0	0	0	1	0	0	2	2	0	0	0	0	1	0	0	1	2	0	0	2	1	1	1	2	0	0	1	0	0	0	2	1	0	0	1	0
680	1	0	1	0	0	0	0	0	2	2	0	1	2	0	0	0	2	0	1	1	2	1	0	0	0	2	1	2	2	2	0	1	1	2	0	2	0	0	0	1	1	0	0	2	0	0	0	2	0
681	1	0	2	1	0	1	1	0	2	2	0	1	1	0	0	1	2	0	0	2	2	0	1	0	0	1	0	2	2	2	1	1	1	1	1	1	2	0	0	2	0	1	1	2	1	0	0	1	1
682	1	0	0	0	0	0	2	1	1	1	1	0	1	0	0	0	0	0	0	2	2	0	0	0	0	0	0	1	2	2	1	0	1	1	1	1	0	0	0	0	1	0	0	1	0	2	0	2	0
683	0	0	1	0	0	1	0	0	2	2	0	0	1	0	0	0	0	2	0	1	1	0	0	0	0	1	0	2	1	1	1	1	1	1	1	1	1	0	0	0	1	1	1	2	1	0	0	1	0
684	0	0	0	0	0	0	0	0	2	1	1	0	1	0	0	0	0	1	1	0	0	0	2	0	0	1	1	2	2	2	1	0	1	2	0	2	1	1	1	0	0	0	0	1	0	1	1	0	0
685	1	0	0	1	1	1	1	1	2	2	0	0	1	0	0	0	2	2	1	1	2	0	0	0	0	0	0	1	1	1	0	1	2	1	1	1	1	0	0	0	0	0	0	2	1	0	0	1	0
686	0	0	1	0	0	0	2	0	1	0	1	0	1	0	0	0	2	0	0	2	2	0	0	0	0	0	1	2	2	2	0	1	0	2	0	2	1	0	0	0	1	0	0	1	0	1	0	2	0
687	1	0	2	1	0	2	0	0	2	2	0	0	1	0	0	0	1	1	1	1	1	0	0	0	0	1	0	2	2	1	1	1	0	2	0	2	0	0	0	0	1	0	0	2	1	0	0	0	0
688	0	0	2	1	0	2	2	0	0	0	1	0	1	0	0	0	2	2	2	0	1	0	0	0	0	1	0	2	2	1	1	0	0	2	0	2	1	0	0	0	0	0	0	1	0	1	0	1	0
689	1	0	1	0	0	1	2	0	0	0	0	0	0	0	0	0	1	1	1	1	1	0	0	0	0	0	1	1	1	1	0	1	2	2	0	2	2	0	0	1	0	0	0	1	1	1	1	1	0
690	1	0	1	0	0	1	0	0	2	1	0	0	0	0	0	0	1	2	1	0	1	0	0	0	0	1	0	2	0	0	0	0	2	1	1	1	2	0	0	1	1	0	0	2	0	1	0	0	0
691	0	0	1	0	0	0	1	1	2	1	0	0	1	0	0	0	1	0	0	2	2	1	0	0	0	1	0	2	2	2	1	0	0	2	0	2	1	0	0	1	1	1	1	2	2	0	0	2	0
692	0	0	2	0	0	2	2	0	1	0	1	0	1	0	0	0	1	2	1	0	1	0	0	0	0	1	0	2	2	2	2	1	2	0	1	1	0	0	0	1	1	1	1	2	1	0	0	1	0
693	0	0	1	0	0	2	2	0	0	0	2	1	1	0	0	0	1	1	1	1	1	0	1	0	0	0	0	2	0	0	0	0	1	0	2	1	0	0	0	0	1	1	1	2	2	0	1	0	0
694	0	0	2	1	0	1	1	0	1	0	2	1	2	0	0	0	0	1	0	0	0	0	0	0	0	0	0	2	2	2	1	1	0	2	0	2	2	1	1	1	0	1	0	1	2	1	0	1	1
695	0	0	1	0	0	1	2	0	0	0	1	1	1	0	0	0	1	1	0	1	1	0	1	0	0	0	0	2	2	2	0	0	0	1	1	1	1	0	0	0	1	0	0	2	1	0	0	1	1
696	1	1	1	0	0	2	1	0	1	1	0	1	1	0	0	0	0	1	0	1	1	0	0	0	0	0	0	2	2	2	1	0	1	1	1	1	1	0	0	2	0	0	0	1	1	1	0	2	0
697	1	0	1	0	0	1	0	0	2	1	0	1	1	0	0	1	2	2	2	0	2	1	0	0	0	1	0	2	2	1	1	1	1	0	1	1	1	1	1	0	1	0	0	2	1	0	0	2	0
698	1	0	1	0	0	1	1	1	2	1	0	0	1	1	0	0	1	1	0	1	1	2	0	0	0	0	0	1	2	2	0	1	1	0	1	1	2	0	1	0	1	0	0	0	2	2	0	1	0
699	1	0	2	1	0	1	2	1	1	1	1	0	0	0	0	0	1	0	0	2	2	1	1	1	1	0	0	2	2	2	0	0	1	2	0	2	1	0	0	1	1	1	1	1	1	2	0	2	0
700	0	0	2	0	0	1	1	0	0	0	1	0	0	0	0	0	0	1	1	1	1	1	0	0	0	0	0	2	2	2	0	1	2	0	2	0	0	0	0	0	2	1	1	1	1	1	0	2	0
701	0	0	2	0	0	2	1	0	2	2	0	1	1	0	0	0	1	0	0	2	2	1	1	1	1	0	0	1	2	2	1	1	0	2	0	2	0	0	0	0	2	0	0	1	0	1	0	2	0
702	1	1	0	0	0	1	1	1	2	2	0	1	1	0	0	1	1	1	0	1	1	0	1	0	0	1	0	2	2	2	0	2	1	0	1	1	2	0	0	1	0	1	1	2	1	1	0	2	0
703	1	0	2	1	0	1	1	0	1	1	1	0	0	0	0	0	1	2	1	1	1	0	0	0	0	2	0	2	2	1	0	1	2	1	1	1	1	0	0	0	2	0	1	1	1	0	0	1	0
704	0	0	2	0	0	1	1	1	1	1	0	0	0	0	0	0	1	1	1	0	0	0	1	1	1	0	0	2	2	1	0	0	1	1	1	1	1	1	0	0	0	1	1	2	1	2	0	1	0
705	0	0	0	0	0	1	2	0	1	1	0	1	2	0	0	0	2	0	0	2	2	0	1	0	0	1	0	2	2	1	0	1	0	1	1	1	2	0	0	1	0	0	0	2	0	2	0	2	0
706	1	0	2	0	0	0	0	0	2	2	0	1	1	0	0	0	1	0	0	2	2	1	0	0	0	1	0	1	2	2	0	0	1	1	0	2	2	0	0	1	0	0	0	1	0	1	0	1	0
707	0	0	1	0	0	2	2	1	1	1	0	1	1	0	0	0	2	0	0	2	2	0	0	0	0	1	0	2	1	1	1	1	1	1	1	1	0	0	0	0	2	0	0	2	1	0	0	1	0
708	0	0	2	1	0	2	1	0	1	1	0	0	0	0	0	0	0	2	0	1	1	0	0	0	0	2	0	2	2	2	0	1	1	1	2	2	0	0	0	0	2	1	1	2	1	1	0	1	0
709	1	0	2	0	0	1	2	0	0	0	1	0	0	0	0	1	0	1	1	0	0	0	0	0	0	1	0	2	2	2	0	1	1	2	0	2	1	0	0	0	2	0	0	0	0	1	0	1	1
710	1	0	1	1	0	1	0	0	2	1	1	1	1	0	0	1	1	1	1	1	1	0	0	0	0	0	0	2	2	2	1	0	1	2	0	2	0	0	0	0	2	0	0	2	2	1	0	1	1
711	1	0	1	1	0	1	1	0	1	1	1	0	2	0	0	0	1	1	1	1	2	1	1	1	1	1	0	2	2	2	2	0	0	1	0	2	2	0	0	1	1	2	2	2	2	0	0	0	1
712	1	0	2	0	0	1	2	1	1	1	0	1	1	0	0	0	0	0	0	2	2	1	0	0	0	1	0	2	2	2	0	1	0	2	0	2	1	0	0	1	1	1	0	0	1	0	0	2	0
713	1	0	1	0	1	0	2	0	0	0	2	0	0	0	0	0	2	1	1	1	2	1	1	1	1	2	0	2	2	2	1	1	0	2	0	2	1	0	0	0	2	2	2	2	2	0	0	1	0
714	1	1	1	0	0	1	0	0	1	1	1	1	1	0	0	1	2	0	0	2	2	0	0	0	0	0	0	2	2	2	0	0	0	2	0	2	1	0	0	0	1	0	0	2	1	1	0	0	1
715	0	0	0	0	0	0	1	0	1	1	0	0	0	0	0	0	0	2	1	0	0	1	0	0	0	1	1	2	2	2	1	0	1	1	1	1	2	0	0	1	1	0	0	1	1	1	0	2	0
716	1	0	0	0	0	1	1	0	1	1	1	0	0	0	0	0	0	2	0	1	1	0	0	0	0	1	1	2	2	2	1	1	1	1	0	2	1	0	0	0	2	0	0	1	0	0	0	2	0
717	1	0	0	1	0	1	1	0	1	1	0	0	1	0	0	0	0	2	1	0	1	0	0	0	0	0	0	2	2	2	0	0	1	2	1	1	2	0	0	1	0	0	0	2	0	1	0	1	1
718	1	0	1	0	0	0	0	0	2	2	0	1	2	0	0	0	1	1	1	1	2	0	0	0	0	1	0	2	1	1	1	0	1	2	0	2	1	0	0	0	2	0	0	2	0	1	0	2	0
719	1	1	1	0	0	2	1	1	2	1	0	0	0	0	0	0	1	2	1	1	1	1	1	1	1	0	0	1	2	2	1	1	1	0	1	1	2	0	0	1	0	0	0	2	2	1	0	2	0
720	0	0	2	0	1	1	1	0	0	0	1	0	2	1	1	0	1	1	1	1	2	1	0	0	0	0	0	2	1	1	1	0	0	2	0	2	1	0	0	1	1	0	0	0	0	0	0	0	1
721	0	0	2	1	0	2	1	0	1	0	0	0	1	0	0	0	1	1	1	1	1	1	1	1	1	1	0	2	2	2	2	0	0	2	0	2	0	0	0	0	2	1	0	1	1	1	0	1	0
722	1	0	1	1	0	1	2	1	1	1	1	0	0	0	0	0	1	1	1	1	1	0	0	0	0	0	0	2	1	2	1	0	1	0	0	2	0	0	0	0	2	0	0	2	0	1	0	1	0
723	1	0	1	1	0	2	0	0	2	0	1	0	0	0	0	0	1	0	1	1	2	1	1	1	1	1	0	2	2	2	1	0	0	1	2	0	1	0	0	0	1	0	0	0	0	0	0	1	1
724	0	0	1	0	0	1	1	0	1	1	0	2	2	1	1	1	1	1	0	1	1	1	0	0	0	0	0	1	2	2	0	1	1	0	1	1	1	0	0	0	1	0	0	2	0	1	0	1	1
725	1	0	0	0	0	0	0	0	2	1	0	1	1	0	0	1	0	0	0	2	1	0	0	0	0	1	1	2	2	2	0	1	0	1	1	1	2	1	1	1	0	0	0	1	1	0	0	2	0
726	0	0	1	2	0	2	1	0	1	1	0	1	1	0	0	1	1	0	0	2	2	0	0	0	0	1	0	2	2	2	1	0	0	2	0	2	1	1	1	0	0	0	0	2	1	0	0	2	0
727	0	0	2	2	0	2	1	0	2	1	0	0	1	0	0	0	2	2	1	1	2	1	0	0	0	1	0	2	2	2	1	0	0	2	0	2	2	1	1	1	0	0	0	1	0	1	0	1	0
728	1	0	1	0	0	1	1	0	2	0	0	0	2	0	0	0	0	1	0	1	0	1	0	0	0	1	0	1	2	2	0	1	2	2	0	2	2	1	0	0	0	0	0	2	1	0	0	1	0
729	1	0	0	0	0	0	1	1	2	2	0	1	0	0	0	0	2	0	0	2	2	0	0	0	0	0	0	1	2	2	0	0	0	2	0	2	1	0	0	0	2	0	1	2	1	0	0	0	0
730	0	0	2	0	0	1	0	0	1	0	0	0	0	0	0	0	1	0	1	1	2	1	0	0	0	0	0	1	1	1	1	1	0	2	0	2	1	0	0	0	2	1	1	2	2	2	0	0	1
731	0	0	1	2	0	2	0	0	2	2	0	0	1	0	0	0	1	1	1	1	1	0	0	0	0	1	0	2	1	1	0	1	1	1	0	2	0	0	0	0	1	0	0	1	0	0	0	1	0
732	1	1	2	0	0	1	2	0	1	0	1	0	1	0	0	0	2	0	0	2	2	1	0	0	0	2	1	2	2	2	0	1	2	0	1	1	1	0	0	0	2	0	0	2	2	0	0	1	1
733	0	0	1	0	0	1	1	0	1	1	1	2	2	0	0	1	0	0	0	2	2	0	0	0	0	2	0	2	2	2	0	0	1	1	1	1	1	0	0	0	2	1	1	2	1	1	0	1	0
734	1	1	1	0	0	1	1	0	2	1	0	0	0	0	0	0	1	1	0	1	1	0	0	0	0	1	0	2	1	1	0	1	2	0	2	0	1	0	0	0	2	0	0	2	0	0	0	2	0
735	0	0	1	1	0	2	1	0	1	1	1	1	1	0	0	0	2	0	0	2	2	1	0	0	0	0	0	1	2	2	0	2	1	0	1	1	2	0	0	0	0	0	1	1	1	0	0	2	0
736	1	0	0	1	0	1	1	1	2	1	0	0	1	0	0	0	1	1	1	1	2	0	0	0	0	2	0	1	1	1	0	0	2	0	2	1	0	0	0	1	1	2	2	2	2	1	0	0	1
737	0	1	2	1	1	1	0	0	2	2	0	0	1	0	0	0	1	1	1	1	1	0	0	0	0	1	0	1	2	2	0	0	0	2	0	2	2	0	0	2	0	0	0	1	1	1	0	1	1
738	1	0	0	0	0	0	0	0	2	2	0	1	1	0	0	1	1	0	0	2	2	1	1	1	1	1	0	1	2	2	0	0	1	1	1	1	1	0	0	2	0	0	1	2	1	0	0	2	0
739	0	0	1	1	0	1	2	0	1	0	1	1	1	0	0	1	1	1	1	1	2	1	0	0	0	1	0	1	1	1	0	0	1	1	0	2	2	0	0	1	1	0	0	1	1	1	0	1	0
740	1	0	1	0	0	0	0	0	2	2	0	0	1	0	0	0	1	1	1	1	2	0	0	0	0	2	0	1	2	2	1	0	1	1	1	1	1	0	0	0	2	1	0	1	0	1	0	1	0
741	1	0	1	0	0	2	2	0	0	0	1	0	0	0	0	0	1	0	0	2	2	0	0	0	0	0	0	2	2	2	1	1	1	0	1	1	1	0	0	0	1	1	1	2	1	1	0	1	0
742	0	0	1	0	0	0	2	0	1	1	1	1	1	0	0	1	1	0	0	2	2	1	0	0	0	1	0	2	2	2	1	0	0	2	0	2	0	0	0	0	1	1	1	2	0	0	0	0	1
743	0	0	2	1	0	2	0	0	2	1	0	0	0	0	0	0	0	0	0	2	2	0	0	0	0	1	0	2	2	2	1	0	1	2	0	2	1	1	1	0	1	1	1	1	1	1	0	1	0
744	1	0	1	0	1	0	0	0	2	2	0	1	1	0	0	0	1	2	1	0	1	1	2	1	1	0	0	1	1	1	0	0	0	2	0	1	1	0	0	2	0	1	0	1	1	2	1	0	0
745	1	0	1	2	0	2	1	1	2	2	0	1	1	0	0	1	1	0	0	2	2	0	0	0	0	2	0	2	2	2	2	1	1	1	1	2	0	1	1	0	1	1	0	1	1	1	0	2	0
746	0	0	1	0	0	0	1	1	2	1	0	0	0	0	0	0	2	0	0	2	2	0	0	0	0	1	0	1	2	2	1	2	2	1	1	1	2	0	0	2	0	0	0	2	0	1	0	2	0
747	0	0	2	1	0	2	2	0	0	0	0	1	2	0	0	0	1	0	0	2	2	1	1	1	1	1	0	1	2	2	1	1	1	1	1	2	1	0	0	0	2	0	0	1	0	0	0	0	0
748	1	0	1	0	0	0	0	0	2	2	0	0	1	0	0	0	1	1	1	1	2	0	0	0	0	1	0	2	0	0	0	0	1	2	0	2	2	0	1	0	1	1	0	1	2	1	0	2	0
749	0	0	1	1	0	1	1	1	2	2	0	1	2	0	0	0	2	2	2	0	1	1	0	0	0	1	1	2	2	2	0	0	1	2	1	2	2	0	0	0	1	0	0	2	0	1	0	1	1
750	1	0	0	0	0	0	1	0	2	1	1	0	0	0	0	0	1	1	1	1	1	0	0	0	0	0	0	2	1	1	0	2	2	0	1	1	1	0	0	0	1	0	0	2	0	0	0	0	1
751	0	1	1	0	0	1	0	0	2	2	0	1	2	0	0	0	1	0	0	2	2	0	0	0	0	1	0	2	2	2	1	1	1	1	0	2	2	1	1	1	0	1	1	2	1	0	0	1	0
752	1	0	1	1	0	2	1	0	1	0	1	0	0	0	0	0	0	2	2	0	0	1	1	1	1	2	0	2	2	2	0	1	2	1	1	1	1	0	0	1	1	1	1	2	1	0	0	1	0
753	1	0	2	1	0	1	1	0	1	1	0	0	0	0	0	0	2	0	0	2	2	0	0	0	0	1	0	1	2	2	1	1	2	0	1	1	1	0	0	1	1	1	1	2	1	0	1	1	0
754	0	0	1	0	0	1	0	0	2	1	0	1	0	0	0	0	0	0	0	2	2	1	1	0	0	1	0	1	2	2	0	0	1	1	1	1	2	0	0	1	1	0	0	2	0	1	0	2	0
755	1	0	1	0	0	1	1	1	2	2	0	0	0	0	0	0	0	1	0	2	2	1	0	0	0	2	2	2	2	2	1	0	0	2	2	0	1	0	0	0	1	1	1	2	0	0	0	1	1
756	1	0	1	0	0	0	2	1	2	2	1	1	0	0	0	0	2	0	1	1	2	0	0	0	0	2	0	0	1	1	0	1	1	2	2	1	0	1	1	0	1	1	1	2	0	1	0	2	0
757	1	0	1	0	0	1	1	0	1	0	1	0	1	0	0	0	1	1	1	1	2	0	0	0	0	2	0	2	1	1	0	1	1	0	1	1	2	0	0	1	0	0	0	2	2	1	0	2	0
758	1	0	2	0	0	1	2	1	1	1	1	0	0	0	0	0	2	0	0	2	2	0	0	0	0	2	0	2	2	1	0	1	1	1	1	2	1	0	0	0	1	0	0	2	2	0	0	0	0
759	1	0	0	0	0	0	1	0	1	1	0	0	0	0	0	0	1	1	0	1	1	0	0	0	0	1	0	1	1	1	0	0	1	0	2	0	2	0	0	1	1	1	0	1	2	0	0	0	2
760	1	0	1	1	0	1	0	0	1	1	1	2	2	0	0	1	1	1	1	1	2	0	0	0	0	1	0	1	1	1	0	1	1	1	1	1	0	0	0	0	2	0	0	2	0	2	0	1	0
761	1	0	1	0	0	1	2	1	2	1	0	0	0	0	0	0	1	0	0	1	1	1	0	0	0	1	0	2	2	1	0	0	1	1	1	1	1	0	0	0	2	2	2	2	1	1	0	2	0
762	0	0	1	0	0	2	1	0	1	1	1	0	0	0	0	0	1	0	1	1	2	0	0	0	0	1	0	2	2	2	1	1	2	1	1	1	0	0	0	0	2	0	0	2	0	0	1	0	1
763	1	0	2	2	0	2	1	0	2	2	0	0	2	0	0	0	2	2	1	1	1	0	1	0	0	1	0	2	2	1	0	0	0	2	0	2	1	0	0	0	1	0	0	2	2	0	0	0	2
764	0	0	2	0	0	0	1	0	0	0	0	1	2	0	0	0	0	0	0	2	2	0	0	0	0	2	0	2	1	0	0	0	0	2	0	1	0	0	0	1	1	0	0	1	0	1	0	2	0
765	0	1	1	0	0	0	2	1	1	1	1	2	2	0	0	1	1	1	1	1	1	0	0	0	0	1	0	2	2	2	1	2	1	2	0	2	2	0	0	0	1	0	0	0	0	0	0	2	0
766	1	0	2	0	0	1	1	1	2	1	0	1	1	0	0	1	2	0	0	1	1	0	0	0	0	0	0	2	2	2	1	2	2	0	2	0	2	0	0	2	0	1	1	2	1	0	0	2	0
767	1	0	2	0	0	2	1	0	1	1	1	1	1	0	0	0	2	0	0	2	2	1	1	1	1	1	0	2	2	1	0	0	0	2	0	2	1	1	1	0	1	1	1	2	1	1	0	2	0
768	1	0	0	0	0	0	0	0	1	1	1	0	0	0	0	0	1	1	1	1	2	0	1	0	0	1	0	1	2	2	1	1	1	0	2	1	2	0	0	1	1	0	0	2	0	0	0	1	1
769	0	0	1	0	1	2	0	0	2	1	1	0	0	0	0	0	2	2	1	1	2	1	1	1	1	2	0	2	2	1	0	0	1	1	1	1	0	0	0	0	2	0	0	2	0	1	0	2	0
770	1	1	1	0	0	0	1	1	2	1	0	0	1	0	0	0	2	0	0	2	2	1	0	0	0	1	0	2	1	2	1	0	1	1	1	1	1	0	0	0	2	0	0	2	1	0	0	2	0
771	1	0	1	1	0	1	2	1	1	1	0	0	1	0	0	0	1	1	1	1	1	1	1	1	1	1	0	1	1	1	0	0	1	0	1	1	0	0	0	1	1	0	0	2	2	0	0	2	0
772	0	0	1	1	0	2	1	0	2	0	1	1	1	0	0	1	0	1	1	1	2	0	2	0	0	0	0	2	2	2	1	0	1	0	1	1	1	0	0	0	2	0	0	1	0	0	0	2	0
773	1	0	0	0	0	0	1	0	1	1	0	0	0	0	0	0	2	2	1	1	1	0	0	0	0	2	0	1	2	2	0	0	1	2	0	2	1	0	0	1	1	0	0	0	1	1	0	0	1
774	0	0	2	1	0	2	2	0	2	1	1	0	0	0	0	0	1	1	1	1	1	0	2	0	0	1	0	2	2	1	0	0	1	0	1	1	1	0	0	1	1	0	0	0	0	0	0	1	0
775	0	0	1	0	0	1	1	1	2	2	0	1	2	0	0	0	0	0	0	2	2	1	0	0	0	0	0	2	2	2	1	1	1	1	1	1	1	0	0	1	1	0	0	0	0	1	0	0	0
776	0	0	1	0	1	1	1	0	1	1	1	0	0	0	0	0	1	0	1	1	2	0	0	0	0	1	0	1	1	1	0	0	1	1	1	1	0	0	0	0	2	0	0	1	0	1	0	2	0
777	0	0	1	0	1	1	2	1	1	1	1	1	1	0	0	0	0	2	1	0	1	1	1	1	1	1	0	2	2	1	0	1	2	0	1	1	1	0	0	1	1	1	1	2	0	0	0	2	0
778	0	0	2	0	0	1	2	0	1	1	0	0	0	0	0	0	1	1	1	1	1	0	0	0	0	0	0	2	2	2	1	1	1	1	1	1	2	0	0	0	0	0	0	1	0	0	0	1	1
779	0	0	1	0	0	2	1	0	1	1	1	0	0	0	0	0	2	2	0	1	1	0	1	0	0	1	0	1	2	2	0	1	1	0	1	1	0	0	0	0	2	0	0	2	0	1	1	1	0
780	1	0	2	0	0	2	2	0	1	1	1	1	1	0	0	1	0	1	0	1	0	0	0	0	0	2	0	1	2	2	0	1	1	1	1	1	1	0	0	1	1	0	0	0	0	1	0	2	0
781	1	0	1	0	0	1	1	1	1	1	0	0	0	0	0	0	2	1	1	1	2	1	0	0	0	1	0	2	2	1	0	0	1	2	0	2	2	0	1	0	0	0	0	2	0	0	0	2	0
782	1	0	2	0	0	0	2	0	0	0	2	2	2	0	0	0	0	0	0	2	2	1	1	1	1	1	0	1	2	2	0	1	2	0	1	1	2	0	0	1	0	1	1	1	1	0	0	1	1
783	0	0	0	0	0	0	2	0	0	0	0	0	1	0	0	0	2	1	1	1	2	1	0	0	0	1	0	2	2	2	0	0	1	0	1	1	1	0	0	0	1	1	0	0	1	0	0	0	1
784	0	0	1	0	0	0	0	0	2	1	1	0	2	1	1	0	1	0	0	1	1	0	0	0	0	1	0	1	2	2	1	0	2	0	2	1	0	0	0	0	2	2	2	2	2	1	0	2	0
785	1	0	1	0	0	0	2	1	1	1	1	0	0	0	0	0	0	2	2	0	0	0	0	0	0	1	0	1	1	1	1	0	2	0	1	1	2	0	0	1	1	0	1	2	1	0	0	1	1
786	0	0	1	0	0	1	1	0	2	1	0	0	1	0	0	0	0	1	1	1	2	1	0	0	0	1	0	2	1	1	0	1	2	1	1	1	1	0	0	2	0	1	1	2	1	1	0	0	0
787	1	0	2	1	0	2	1	0	1	1	1	1	1	0	0	0	0	0	1	1	2	0	0	0	0	2	1	2	2	2	0	1	2	0	2	0	1	0	0	1	1	0	0	0	0	0	0	1	1
788	0	0	1	0	0	1	0	0	2	1	0	1	1	0	0	1	2	2	1	1	2	0	0	0	0	1	0	1	2	1	1	1	1	2	0	2	1	1	1	0	0	0	0	1	1	1	0	1	0
789	1	0	0	0	0	0	0	0	2	2	0	0	0	0	0	0	1	0	1	1	1	1	1	1	1	1	0	0	1	1	0	0	0	2	0	2	1	0	0	0	1	0	0	2	0	0	1	2	0
790	0	0	1	0	0	1	1	0	1	1	1	0	1	0	0	0	1	1	1	0	0	0	0	0	0	0	1	2	2	2	0	0	1	1	1	1	0	0	0	0	2	1	1	1	1	1	2	0	0
791	0	0	2	0	0	2	1	0	1	1	0	0	0	0	0	0	1	0	0	2	1	0	1	0	0	2	0	2	2	2	0	1	1	1	0	2	2	0	0	2	0	1	1	2	1	1	0	1	1
792	1	1	2	0	0	1	1	1	2	2	0	0	1	0	0	0	2	0	0	2	2	1	0	0	0	0	0	2	2	2	1	1	0	1	1	1	1	0	0	1	1	0	0	2	0	0	0	1	0
793	1	0	0	0	0	0	2	0	0	0	1	0	1	0	0	0	1	1	1	1	1	0	0	0	0	2	0	2	1	1	0	0	2	0	1	1	1	1	0	1	0	0	0	2	1	1	1	0	0
794	0	0	1	0	0	0	1	0	1	1	1	1	1	0	0	0	0	0	0	2	2	0	0	0	0	1	0	2	2	1	1	1	2	0	1	0	0	0	0	0	1	1	0	1	1	1	1	1	0
795	1	0	1	0	0	1	1	0	1	1	0	0	0	0	0	0	0	1	2	0	1	0	0	0	0	2	0	1	2	2	1	0	1	2	0	2	2	1	1	1	0	0	0	1	0	1	0	2	0
796	1	0	1	1	0	1	1	1	2	1	0	0	1	0	0	0	1	1	0	2	2	0	0	0	0	1	0	2	2	2	0	0	2	1	2	0	1	1	0	1	0	0	0	2	0	1	1	1	0
797	0	0	1	1	0	1	0	0	2	2	0	0	0	0	0	0	2	1	1	1	1	0	0	0	0	0	0	1	2	2	0	0	1	2	1	2	2	0	1	0	0	1	1	2	1	1	0	2	0
798	1	0	2	0	0	1	1	1	2	2	0	0	1	0	0	0	1	0	1	1	2	2	0	0	0	0	0	1	2	2	0	1	0	2	0	2	0	0	0	0	1	0	0	2	1	0	0	1	0
799	0	0	0	0	0	0	0	0	2	2	0	1	2	0	0	1	1	2	1	1	1	0	0	0	0	1	0	2	2	2	1	0	1	1	1	1	2	1	1	1	0	0	0	1	1	0	0	1	1
800	1	0	1	0	0	1	1	1	2	2	0	0	0	0	0	0	2	1	1	1	1	1	0	0	0	2	0	1	2	2	0	1	1	2	0	2	1	0	0	0	1	1	0	0	1	0	0	1	0
801	0	0	2	0	1	1	0	0	2	1	0	1	1	0	0	1	2	0	0	2	2	1	1	1	1	1	0	2	2	2	2	1	1	2	0	2	2	0	0	0	2	0	0	2	2	0	1	1	0
802	1	0	1	0	0	0	1	0	2	1	0	0	0	0	0	0	1	1	1	1	1	0	0	0	0	0	0	2	1	1	0	0	1	1	0	1	1	1	1	0	0	0	1	2	1	0	0	2	0
803	0	0	2	1	0	1	1	0	0	0	1	1	2	0	0	1	1	0	0	2	2	1	1	0	0	0	0	1	2	2	0	1	1	1	1	1	2	0	0	2	0	0	0	1	0	1	0	0	1
804	0	0	2	0	0	0	2	1	1	1	1	0	1	0	0	0	1	0	0	2	2	1	1	1	1	1	0	1	2	2	1	2	2	0	2	0	1	0	0	2	0	0	0	1	1	0	0	1	1
805	0	0	1	1	1	2	1	1	2	2	0	0	0	0	0	0	1	0	0	2	2	1	0	0	0	0	0	1	1	1	0	0	0	2	0	2	1	1	0	1	0	1	1	2	1	1	0	1	0
806	0	0	0	1	0	1	2	1	1	1	1	0	1	0	0	0	1	1	1	1	2	0	0	0	0	1	0	2	2	2	0	1	1	1	1	1	1	0	0	1	1	1	0	1	1	1	0	2	0
807	0	0	1	1	0	2	1	0	2	2	0	0	0	0	0	0	2	0	0	2	2	1	0	0	0	0	0	1	2	2	0	0	1	1	1	1	1	0	0	0	1	0	0	1	1	0	1	0	0
808	1	0	1	1	0	1	0	0	2	1	1	0	0	0	0	0	1	1	1	1	1	0	0	0	0	2	1	1	2	2	0	0	1	1	1	1	1	0	0	1	1	0	0	2	1	0	1	0	0
809	1	0	1	0	1	1	1	0	2	2	0	1	2	0	0	0	0	0	0	2	2	1	0	0	0	0	0	2	2	2	1	0	1	1	1	1	2	0	0	1	0	0	0	1	0	1	0	0	1
810	0	1	2	0	0	2	2	0	1	0	1	0	0	0	0	0	1	0	0	2	2	0	0	0	0	1	0	2	1	1	0	1	1	0	1	0	1	1	1	0	1	1	1	2	0	1	0	1	0
811	0	0	1	0	0	2	1	0	2	1	0	0	0	0	0	0	2	2	1	1	2	0	0	0	0	1	0	2	2	1	0	1	2	2	0	2	1	0	0	0	1	0	0	1	0	1	0	1	0
812	1	0	1	0	1	1	1	1	2	1	0	0	1	0	0	0	0	0	1	1	1	0	0	0	0	1	0	1	2	2	0	1	1	1	0	2	2	0	0	1	1	0	0	1	0	0	0	1	0
813	0	0	0	0	0	0	1	0	1	1	0	0	1	0	0	0	2	0	0	2	2	0	0	0	0	1	0	0	2	1	0	2	1	2	0	2	1	1	0	0	0	0	0	1	0	0	0	1	0
814	0	1	0	0	0	1	1	0	1	0	1	2	2	0	0	1	1	1	1	1	2	0	0	0	0	1	0	2	2	2	0	0	1	0	1	1	1	0	0	1	1	1	1	2	1	1	0	2	0
815	0	0	1	1	0	2	2	1	1	1	1	0	0	0	0	0	1	1	2	0	1	0	0	0	0	1	0	2	2	1	1	0	1	2	1	1	0	0	0	0	2	0	0	1	0	0	0	2	0
816	0	0	1	1	0	2	1	0	1	0	1	0	1	0	0	0	0	0	1	1	2	0	2	0	0	0	0	2	1	1	0	0	0	2	0	2	1	0	0	1	1	0	0	2	0	1	0	1	0
817	1	0	1	1	0	1	0	0	1	1	0	0	1	0	0	0	0	0	0	2	2	0	0	0	0	1	0	1	1	1	0	1	1	2	0	2	0	0	0	0	1	0	0	1	1	1	0	2	0
818	0	0	0	0	0	0	0	0	2	1	0	0	1	0	0	0	1	2	0	2	2	0	1	0	0	0	0	2	2	2	0	0	1	0	1	1	1	0	0	1	1	1	1	1	1	1	0	1	0
819	1	0	2	1	0	1	1	0	1	1	0	1	2	0	0	0	0	1	0	1	1	0	0	0	0	1	0	2	1	1	0	2	2	2	0	2	2	1	1	1	0	1	1	2	1	0	0	2	0
820	0	0	0	0	0	1	0	0	2	2	0	0	1	0	0	0	2	0	0	1	1	0	0	0	0	1	0	2	2	2	0	1	1	0	1	1	1	0	0	0	1	2	2	2	2	1	0	1	1
821	0	1	0	0	0	1	2	0	1	0	0	0	0	0	0	0	0	2	0	1	1	1	0	0	0	1	0	2	2	2	1	2	2	1	1	1	2	0	0	0	1	0	0	2	0	1	0	1	0
822	1	0	1	0	0	1	1	0	1	0	0	0	1	0	0	0	1	2	0	1	1	1	0	0	0	0	1	1	1	1	0	0	0	2	0	2	1	0	0	0	1	1	0	1	0	1	0	1	0
823	1	0	2	1	0	2	1	0	2	0	1	1	0	0	0	0	1	1	1	0	0	0	2	0	0	0	0	2	2	2	1	1	1	1	1	1	1	0	0	0	2	0	0	1	0	1	0	0	0
824	1	0	0	0	0	0	1	0	1	1	0	0	0	0	0	0	0	0	1	1	2	0	0	0	0	0	0	2	1	2	1	0	2	1	2	0	2	1	1	0	1	0	0	2	0	0	0	1	1
825	1	0	2	1	0	2	2	1	1	1	0	1	2	0	0	1	2	1	1	1	2	0	0	0	0	1	0	1	2	2	0	1	1	1	1	1	0	0	0	0	1	1	1	2	1	0	1	1	0
826	0	0	1	0	0	0	2	1	1	1	0	1	1	0	0	0	2	2	0	1	1	0	0	0	0	1	1	1	1	1	0	0	0	2	0	2	1	0	0	0	2	0	0	2	1	1	0	1	1
827	1	0	1	0	0	0	1	1	2	2	0	0	0	0	0	0	1	2	1	0	1	0	0	0	0	0	0	1	2	2	0	1	1	1	0	2	2	0	1	0	0	1	1	2	1	0	0	1	1
828	1	0	0	0	0	0	1	0	1	1	1	0	1	1	1	0	2	2	2	0	2	0	1	0	0	0	0	2	2	2	2	0	1	2	0	2	1	0	0	0	2	1	0	0	1	0	0	0	0
829	0	0	2	0	0	2	1	0	1	0	1	0	1	0	0	0	0	0	0	2	2	1	1	0	0	0	0	2	2	2	0	2	2	0	2	0	0	0	0	0	1	0	1	1	1	1	0	1	0
830	1	0	2	1	0	1	0	0	2	1	1	0	0	0	0	0	2	2	1	1	2	2	0	0	0	0	0	2	2	2	0	0	1	1	1	1	1	1	0	1	0	0	0	2	2	0	0	1	1
831	0	0	1	1	0	2	1	0	0	0	0	0	1	0	0	0	0	0	0	2	2	1	1	0	0	1	0	1	2	2	1	0	0	2	0	2	2	0	0	0	1	1	1	2	1	1	0	0	1
832	1	0	0	1	0	1	2	0	1	0	1	2	1	0	0	0	1	2	0	2	2	2	0	0	0	0	0	2	2	2	0	1	1	1	1	1	1	0	0	0	2	1	1	2	1	0	0	2	0
833	1	0	1	1	0	2	2	0	0	0	1	0	0	0	0	0	0	2	0	1	1	0	0	0	0	2	0	1	2	2	0	1	1	1	1	1	1	0	0	0	1	1	1	2	1	0	1	1	1
834	0	0	2	1	0	2	1	0	0	0	2	0	0	0	0	0	0	2	2	0	0	0	0	0	0	1	0	2	1	2	1	2	2	1	1	1	2	0	0	1	0	0	0	1	1	1	0	2	0
835	0	0	1	0	0	2	1	1	2	2	0	0	1	0	0	0	2	2	2	0	1	0	1	0	0	1	0	1	2	2	1	0	0	1	1	1	1	0	0	1	1	1	1	2	1	0	0	2	0
836	0	0	1	0	0	0	2	0	0	0	0	0	0	0	0	0	1	1	0	1	1	1	1	1	1	2	1	2	2	2	1	1	1	1	0	2	2	1	1	1	0	1	1	2	0	0	0	0	1
837	0	0	1	0	1	1	1	0	1	1	1	0	0	0	0	0	1	1	1	1	1	0	0	0	0	0	0	1	2	2	0	0	0	2	0	2	2	0	0	1	1	0	0	2	0	2	0	0	0
838	1	0	2	0	0	2	2	0	1	1	0	1	1	0	0	1	1	1	1	1	1	0	0	0	0	1	0	2	2	2	0	0	0	2	0	2	2	0	0	2	0	2	2	2	2	1	0	0	1
839	0	0	0	1	0	1	2	0	1	0	0	0	0	0	0	0	2	0	0	2	2	0	0	0	0	1	0	2	1	1	0	1	2	2	0	2	2	0	0	1	1	0	0	2	1	0	0	2	0
840	0	0	2	1	0	2	1	2	2	2	0	0	1	0	0	0	0	2	1	0	0	1	0	0	0	0	0	2	2	1	1	1	1	1	0	2	1	0	0	0	2	1	0	0	2	0	1	0	1
841	1	0	0	1	0	1	2	1	1	1	0	0	0	0	0	0	1	0	0	2	2	0	0	0	0	1	0	2	1	1	1	2	2	2	0	2	1	0	0	0	1	0	0	2	0	1	0	2	0
842	0	0	0	0	0	0	1	0	1	1	1	0	0	0	0	0	1	2	0	1	1	0	0	0	0	1	0	2	2	2	0	0	1	1	0	2	1	0	0	1	1	1	0	1	1	2	0	2	0
843	1	0	2	1	0	1	1	0	1	1	1	1	1	0	0	1	1	1	1	1	2	0	1	0	0	1	0	2	2	1	0	1	1	2	0	2	1	0	0	0	2	0	0	2	0	1	0	1	1
844	1	0	1	0	0	2	0	0	2	2	0	0	0	0	0	1	1	1	1	1	1	1	0	0	0	1	0	2	2	2	1	0	0	2	0	2	1	0	0	1	1	0	0	1	0	1	0	1	1
845	0	0	2	0	0	1	1	1	2	2	1	0	1	0	0	0	1	0	0	2	2	0	0	0	0	1	0	2	2	2	1	1	1	2	0	2	1	0	0	0	0	0	0	1	0	1	1	1	0
846	1	0	0	0	0	0	1	0	2	1	0	0	0	0	0	0	1	0	1	1	2	0	0	0	0	1	0	1	2	2	0	1	1	1	1	1	1	0	0	1	1	1	0	1	2	1	0	2	0
847	1	0	0	1	0	1	1	0	2	2	0	1	1	0	0	0	1	1	1	1	1	1	0	0	0	2	0	2	2	2	1	1	1	0	0	1	1	0	0	2	0	0	0	2	1	0	0	2	0
848	0	0	2	0	1	1	1	0	2	0	0	1	1	0	0	0	0	1	0	1	1	0	0	0	0	0	0	2	2	2	2	2	2	2	0	2	1	0	0	0	2	0	0	2	0	1	0	1	0
849	1	0	1	0	1	1	2	1	1	1	0	2	1	0	0	0	1	2	1	1	1	0	0	0	0	2	1	2	2	2	0	2	2	2	0	2	1	1	1	0	1	1	1	2	1	1	0	0	2
850	1	0	0	0	0	0	1	0	1	0	2	0	1	0	0	0	1	1	1	1	1	0	0	0	0	1	0	1	2	2	1	0	2	1	0	2	0	0	0	0	1	0	0	1	1	1	0	1	0
851	0	0	1	0	0	0	2	0	0	0	0	0	1	1	1	0	2	0	1	1	2	1	0	0	0	0	0	2	2	2	1	0	1	2	0	2	1	0	0	0	0	0	0	2	1	0	1	1	0
852	1	0	1	0	0	1	1	1	2	2	0	0	1	0	0	0	1	1	0	1	1	0	0	0	0	0	0	2	2	2	0	0	1	1	0	2	2	0	1	1	0	2	2	2	2	0	0	1	1
853	0	0	1	0	0	1	2	1	1	1	0	1	1	0	0	1	2	0	0	1	1	1	0	0	0	2	0	2	2	2	1	0	0	2	0	2	1	0	0	1	1	0	0	2	0	1	0	2	0
854	0	0	1	1	0	1	1	1	2	2	0	0	1	0	0	0	1	0	0	2	2	0	0	0	0	1	0	2	2	2	0	1	1	1	1	2	1	0	0	0	2	0	0	1	0	2	0	2	0
855	1	0	2	0	0	1	1	0	2	1	1	0	2	0	0	0	2	2	0	1	1	0	0	0	0	1	0	2	1	1	1	0	1	0	1	1	1	0	0	1	1	1	1	1	1	2	1	0	1
856	0	0	0	0	0	0	0	0	2	2	0	0	1	0	0	0	0	2	2	0	0	1	0	0	0	1	0	2	2	2	1	1	0	2	1	2	2	0	0	2	0	2	2	2	2	0	0	1	1
857	1	0	1	0	0	1	1	1	2	2	0	1	2	0	0	0	2	2	0	1	1	1	0	0	0	0	0	2	2	2	0	1	1	0	1	0	1	0	0	1	1	0	0	1	0	1	0	0	0
858	1	0	2	1	0	2	1	1	2	2	0	1	1	0	0	0	1	0	0	2	2	0	1	0	0	2	0	2	2	2	0	2	2	1	0	2	2	0	0	0	1	0	0	2	0	1	0	2	0
859	1	0	1	0	0	2	1	0	2	2	0	0	0	0	0	0	1	1	1	1	1	0	0	0	0	2	0	2	2	2	0	0	1	2	0	2	2	0	0	2	0	1	1	2	1	0	0	2	0
860	1	0	1	0	0	1	1	0	0	0	1	1	1	0	0	0	1	0	0	2	2	0	0	0	0	2	0	2	2	2	1	1	1	1	0	2	2	0	0	1	0	0	0	2	0	1	0	1	1
861	0	0	1	0	1	1	1	1	2	2	0	1	1	0	0	1	0	1	1	1	2	0	0	0	0	1	0	2	2	2	1	0	1	2	0	2	1	0	0	0	2	0	0	2	0	1	0	1	1
862	0	1	2	0	0	1	1	1	2	1	0	0	0	0	0	0	0	0	0	2	2	1	0	0	0	1	0	2	2	2	1	0	0	2	2	0	1	0	0	2	0	1	1	2	1	1	0	2	0
863	1	0	0	0	0	0	1	1	2	1	0	1	2	0	0	1	1	1	0	1	1	0	1	0	0	2	1	2	1	1	0	1	2	1	1	1	2	1	1	1	0	0	0	0	2	2	0	1	1
864	0	0	1	0	0	2	2	0	0	0	0	0	1	0	0	0	1	0	0	2	2	0	1	0	0	1	0	2	1	2	1	1	1	1	1	1	1	0	0	0	1	1	1	2	1	1	0	1	0
865	1	0	0	0	0	1	0	0	2	1	0	1	2	0	0	1	1	1	2	0	1	0	0	0	0	0	0	1	2	2	0	1	1	1	0	2	0	0	0	1	1	1	0	1	0	1	0	2	0
866	1	0	2	1	0	1	1	0	1	1	0	1	1	0	0	1	1	2	0	1	1	1	0	0	0	0	0	1	2	2	0	1	1	1	1	1	2	0	1	0	1	0	0	1	0	0	0	1	1
867	1	0	0	0	0	1	1	0	2	1	0	0	0	0	0	1	2	1	0	2	2	1	0	0	0	1	0	2	2	2	1	0	1	1	0	2	1	1	1	0	1	0	0	2	1	0	0	1	0
868	1	0	1	0	0	0	1	0	1	0	0	2	2	1	1	1	1	1	2	0	2	1	1	1	1	0	0	2	2	2	0	0	2	0	2	1	2	0	0	0	1	0	0	2	1	0	1	0	1
869	0	0	1	0	0	2	1	0	1	1	1	0	0	0	0	0	1	1	1	1	1	1	0	0	0	0	1	2	2	1	0	1	1	1	1	1	2	0	0	1	0	1	1	2	0	0	0	0	1
870	0	0	1	0	0	0	2	0	1	1	0	1	1	0	0	1	0	2	0	1	1	1	1	0	0	0	0	2	1	1	1	1	1	2	0	2	0	0	0	0	2	0	0	2	0	0	0	1	1
871	0	0	1	0	0	1	1	1	2	2	0	0	1	0	0	0	2	0	0	2	2	1	0	0	0	0	0	1	2	2	1	1	0	1	1	1	2	0	0	0	2	1	1	1	1	1	0	1	0
872	0	0	1	0	0	1	0	0	2	2	0	1	1	0	0	1	2	0	0	2	2	1	0	0	0	0	0	2	2	2	0	1	2	1	1	1	0	0	0	0	1	0	0	0	0	0	0	1	1
873	1	0	1	0	0	0	1	1	2	2	0	1	1	0	0	1	2	1	1	1	2	0	0	0	0	1	0	2	2	2	1	0	1	0	1	1	1	0	0	1	1	0	0	1	0	1	0	1	0
874	1	0	1	0	0	1	0	0	2	2	0	0	0	0	0	0	1	1	1	1	2	1	0	0	0	1	0	2	2	2	2	1	1	2	0	2	2	0	0	1	1	1	1	2	2	2	0	1	0
875	1	0	1	0	0	1	0	0	2	2	0	0	0	0	0	0	1	1	2	0	2	1	0	0	0	1	0	2	2	1	0	0	2	1	0	2	2	0	1	1	0	1	1	1	1	0	0	2	0
876	1	0	2	1	0	2	1	0	1	0	2	0	1	0	0	0	2	2	1	1	2	0	0	0	0	2	0	2	2	2	1	0	0	1	2	1	1	1	1	0	1	0	1	2	1	0	0	0	0
877	1	0	2	1	0	2	2	0	1	0	2	1	1	0	0	1	1	0	1	1	2	1	0	0	0	1	0	1	2	2	0	0	0	2	0	2	0	0	0	0	2	0	0	2	1	0	0	1	1
878	0	0	2	1	0	2	1	2	2	2	0	0	1	0	0	0	0	1	1	0	0	1	0	0	0	1	0	2	1	1	1	1	0	1	1	1	0	0	0	0	2	0	0	2	0	1	0	1	0
879	1	0	0	0	0	1	2	0	2	2	0	0	0	0	0	0	0	2	1	0	1	1	1	1	1	1	0	2	2	2	2	1	1	2	0	2	1	1	1	0	0	0	1	2	1	0	0	2	0
880	1	0	1	1	0	2	2	1	1	1	0	0	1	0	0	0	1	2	1	0	1	0	1	0	0	0	0	2	2	1	0	0	1	2	0	2	0	0	0	0	2	2	2	2	2	1	0	2	0
881	1	0	2	0	0	2	1	0	1	1	1	0	1	0	0	0	1	1	1	0	0	0	0	0	0	1	0	1	2	2	1	0	0	2	2	0	2	1	1	0	0	0	0	2	0	2	0	2	0
882	0	0	1	1	0	1	1	0	1	1	0	0	0	0	0	0	1	1	0	2	2	0	0	0	0	1	0	2	2	2	0	1	1	2	0	2	1	0	0	0	1	0	1	2	1	0	0	2	0
883	1	0	0	0	0	0	2	0	2	1	1	0	1	0	0	0	1	1	0	1	1	0	0	0	0	2	0	1	1	1	0	1	0	1	1	1	1	0	0	0	2	2	2	2	2	1	0	1	0
884	1	0	1	0	0	1	2	1	1	1	0	1	1	0	0	1	0	1	1	1	1	0	0	0	0	0	0	2	1	1	1	0	2	0	2	1	1	0	0	1	1	0	0	2	1	0	0	1	1
885	0	0	1	0	0	1	2	1	1	1	0	0	0	0	0	0	1	2	0	1	1	0	0	0	0	1	0	0	1	1	0	1	1	1	1	1	1	1	1	0	1	0	0	2	1	0	0	2	0
886	1	0	1	0	0	0	1	0	2	2	0	0	0	0	0	0	2	0	0	2	2	0	0	0	0	2	0	2	2	2	1	1	2	0	1	1	1	0	0	0	0	0	0	1	0	0	0	1	0
887	1	0	1	0	0	1	1	0	0	0	2	0	0	0	0	0	2	1	0	2	2	0	0	0	0	1	0	2	2	2	0	1	1	0	1	1	1	0	0	1	1	0	0	2	0	0	0	1	1
888	1	0	1	0	1	2	0	0	2	2	0	0	0	0	0	0	0	0	0	2	2	1	1	1	1	1	0	1	2	2	0	1	0	1	1	1	1	0	0	2	0	1	1	1	1	0	0	2	0
889	0	0	2	1	0	2	2	0	1	0	1	1	1	0	0	0	2	2	1	1	1	0	0	0	0	1	0	2	1	1	0	1	0	2	0	2	1	1	1	0	1	0	0	2	0	2	0	2	0
890	1	0	1	1	0	1	1	2	2	2	0	0	0	0	0	0	2	0	0	2	2	1	1	1	1	2	0	2	2	2	1	0	0	2	0	2	2	1	1	1	0	0	0	2	0	0	0	1	1
891	0	0	0	1	0	1	0	0	2	2	0	0	0	0	0	0	1	0	0	2	2	0	1	0	0	2	0	2	2	1	0	0	2	0	1	1	2	0	0	0	0	0	0	2	0	0	1	1	0
892	0	0	0	1	0	1	2	1	1	1	1	0	1	0	0	0	2	0	0	2	2	0	0	0	0	1	0	1	2	2	0	0	1	1	1	1	2	0	0	0	1	2	2	2	1	1	0	2	0
893	0	0	0	0	0	0	2	0	0	0	2	0	1	0	0	0	2	1	0	2	2	1	0	0	0	0	0	2	2	2	1	0	1	1	1	1	1	0	0	1	1	0	0	2	0	0	0	0	0
894	0	0	1	1	0	1	2	0	0	0	2	0	1	0	0	0	2	1	1	1	2	0	0	0	0	1	0	2	2	1	0	0	1	1	1	1	1	0	0	0	1	0	0	1	0	1	0	2	0
895	0	0	2	1	0	2	0	0	2	2	0	0	0	0	0	0	1	0	0	2	2	0	0	0	0	1	0	1	2	1	1	1	2	1	1	1	1	1	1	0	0	2	2	2	1	1	0	0	1
896	0	0	0	0	0	0	1	1	2	2	0	0	1	0	0	0	1	1	1	1	1	0	0	0	0	2	1	2	2	2	0	0	1	1	1	1	1	0	0	1	1	0	0	2	1	0	0	1	0
897	0	0	1	1	0	1	1	0	1	0	0	0	2	0	0	0	0	1	1	1	1	0	0	0	0	2	0	1	1	1	0	1	0	2	0	2	1	1	1	0	1	0	0	2	0	1	0	1	1
898	0	0	2	1	0	1	2	1	1	1	1	1	1	0	0	0	2	0	0	2	2	0	0	0	0	2	0	2	2	2	1	2	2	1	0	2	1	0	0	0	1	0	0	2	1	0	1	1	0
899	1	0	2	0	0	2	1	0	1	0	0	0	0	0	0	0	2	2	2	0	2	1	0	0	0	2	0	1	2	2	0	0	1	0	2	0	2	0	0	0	0	1	1	2	0	1	0	1	0
900	0	0	2	1	0	1	2	0	0	0	0	0	2	0	0	0	1	1	0	1	1	0	0	0	0	2	0	1	2	2	0	0	0	2	0	2	0	0	0	1	1	0	0	2	0	1	0	2	0
901	1	0	2	0	0	2	1	0	1	1	1	0	1	0	0	0	1	0	0	2	2	0	0	0	0	1	0	2	2	2	0	1	1	0	2	0	1	0	0	1	1	0	0	2	1	0	0	1	0
902	0	0	2	0	0	1	1	0	2	1	0	0	0	0	0	0	1	2	0	1	1	0	0	0	0	0	0	2	1	1	0	2	2	1	0	2	2	0	0	1	1	0	0	1	1	0	0	2	0
903	0	0	1	1	0	1	0	0	2	1	1	0	1	0	0	0	2	1	1	1	2	0	0	0	0	1	0	2	2	2	0	0	0	1	1	1	1	0	0	2	0	0	0	1	0	0	0	0	0
904	0	0	0	1	1	1	2	1	1	1	0	0	1	1	1	0	1	2	2	0	1	0	0	0	0	1	0	1	1	1	0	0	1	0	2	1	1	0	0	1	1	0	0	1	0	0	0	0	1
905	0	1	2	0	0	1	1	0	1	1	1	0	0	0	0	0	1	0	1	1	2	0	1	0	0	1	0	1	2	2	0	1	1	1	0	2	2	0	0	1	0	0	0	2	0	2	1	0	0
906	0	1	1	0	0	1	1	1	2	2	1	0	0	0	0	0	1	0	2	0	2	1	0	0	0	1	0	2	2	2	1	2	2	1	1	1	1	0	0	0	2	0	0	2	0	1	0	2	0
907	0	0	0	0	0	0	2	1	1	1	0	1	1	0	0	1	0	1	0	1	1	0	0	0	0	2	0	1	2	2	1	1	1	0	2	1	2	0	0	1	0	1	0	0	1	0	0	2	0
908	1	0	0	0	0	1	0	0	2	2	0	0	0	0	0	0	1	1	1	1	2	0	0	0	0	0	0	0	2	2	0	0	1	0	0	2	1	1	0	0	1	0	0	1	0	1	0	1	1
909	1	1	2	0	0	1	1	0	2	1	1	0	0	0	0	0	2	0	0	2	2	0	0	0	0	0	0	2	2	2	0	1	1	1	0	2	2	0	0	2	0	0	0	1	0	1	1	1	0
910	1	1	1	0	0	1	2	1	1	1	0	0	1	0	0	0	1	1	1	1	2	1	1	1	1	1	0	2	2	2	0	1	1	0	0	1	2	0	0	2	0	0	0	2	1	1	0	0	1
911	1	0	2	1	0	1	0	0	2	1	1	1	1	0	0	1	0	2	1	0	1	0	0	0	0	1	0	0	2	1	0	2	2	0	1	1	1	0	0	1	1	0	0	1	0	1	0	2	0
912	0	0	2	0	0	1	1	0	2	1	0	2	2	0	0	1	1	0	1	1	2	0	0	0	0	2	0	1	1	1	1	0	1	0	1	1	2	0	0	1	1	0	0	2	0	1	0	1	1
913	1	0	1	0	0	0	0	0	2	2	0	0	0	0	0	0	1	2	1	0	1	1	0	0	0	0	0	1	2	2	1	1	1	0	2	1	0	0	0	0	1	0	0	2	0	2	0	2	0
914	1	0	2	1	0	2	1	0	1	1	1	0	0	0	0	0	0	1	0	0	0	0	0	0	0	0	0	1	2	2	0	1	1	1	0	2	2	0	0	1	1	1	0	0	1	0	0	1	0
915	0	0	1	0	0	1	1	0	1	0	0	0	1	0	0	0	1	1	0	1	1	1	1	1	1	1	0	2	2	2	0	0	1	0	2	1	2	0	0	1	1	0	0	1	1	1	0	2	0
916	1	0	2	0	0	2	1	0	2	1	1	2	1	0	0	0	0	1	1	1	1	1	1	0	0	0	0	2	2	2	0	0	1	2	0	2	1	1	0	0	1	0	0	2	0	1	0	1	1
917	1	0	2	1	0	2	0	0	2	0	1	0	0	0	0	0	1	1	2	0	2	0	0	0	0	0	0	1	1	1	0	1	0	2	0	2	2	0	0	2	0	1	1	2	1	1	1	0	0
918	0	0	1	1	0	1	1	0	1	1	0	2	2	0	0	0	2	1	1	1	1	0	0	0	0	1	0	2	1	1	1	0	0	2	0	2	1	0	0	0	1	0	0	2	1	0	0	2	0
919	1	0	2	1	0	2	0	0	2	2	0	1	1	0	0	1	0	1	1	0	0	1	0	0	0	2	0	1	1	1	0	0	1	1	1	1	1	0	0	0	1	1	1	2	1	1	0	1	0
920	1	0	1	0	0	1	0	0	2	1	0	0	0	0	0	0	1	0	0	2	2	0	0	0	0	1	1	2	2	2	0	0	1	1	1	1	1	0	0	1	1	2	2	2	2	0	0	1	0
921	0	0	2	1	0	2	1	0	1	0	1	0	1	0	0	0	2	1	0	2	1	0	0	0	0	0	0	2	1	1	0	0	0	2	0	2	0	0	0	0	2	0	0	2	0	2	0	0	1
922	1	0	2	1	0	1	2	1	2	2	1	1	1	0	0	0	0	0	0	2	2	1	0	0	0	0	0	2	0	0	0	1	2	1	1	1	1	1	1	0	0	0	0	2	0	1	0	1	0
923	0	0	0	0	0	0	2	0	0	0	2	1	1	0	0	1	0	2	2	0	0	0	0	0	0	0	0	2	2	2	2	1	1	1	1	1	2	0	0	2	0	0	0	2	0	1	0	0	2
924	1	0	1	0	0	1	2	0	2	2	0	1	1	0	0	1	1	1	1	1	2	0	0	0	0	2	0	1	2	2	0	1	1	1	0	2	1	0	0	1	1	0	0	1	1	1	0	2	0
925	0	0	2	0	0	2	2	1	1	1	1	0	0	0	0	0	1	1	1	0	0	1	0	0	0	0	0	2	2	2	1	1	2	0	2	0	2	0	0	1	0	1	1	2	0	0	0	2	0
926	0	0	2	2	0	2	1	0	1	1	1	0	1	0	0	0	0	2	2	0	0	1	0	0	0	1	0	1	2	2	0	0	1	1	0	2	1	0	0	0	2	1	1	2	1	0	0	1	0
927	1	0	1	0	1	1	2	1	2	2	1	0	1	0	0	0	2	1	1	1	2	0	0	0	0	2	0	2	2	2	0	1	1	0	0	1	1	0	0	0	2	0	0	2	2	1	0	2	0
928	0	0	1	0	0	1	0	0	2	1	0	1	2	0	0	0	0	2	1	0	1	1	1	1	1	1	0	2	2	2	0	2	2	2	0	2	1	0	0	1	1	0	0	2	0	1	1	1	0
929	0	0	2	0	0	2	2	0	1	1	0	0	0	0	0	0	0	0	0	2	2	0	0	0	0	1	0	1	2	2	0	1	1	1	0	2	0	0	0	0	2	0	0	2	2	1	0	1	0
930	1	1	1	0	0	1	2	0	0	0	0	0	1	0	0	0	2	2	2	0	0	0	0	0	0	1	0	2	1	2	0	1	1	2	0	2	1	0	0	1	1	0	0	1	0	1	0	0	1
931	0	0	2	0	0	2	0	0	2	1	0	1	0	0	0	0	2	2	1	1	2	0	1	1	1	0	0	2	2	2	1	0	1	2	0	2	0	0	0	0	1	0	0	0	0	1	0	1	1
932	0	0	2	0	0	2	1	0	1	0	0	0	1	0	0	0	1	1	1	1	1	0	0	0	0	1	0	1	1	1	0	2	1	1	1	1	0	0	0	0	1	0	0	2	2	1	0	1	0
933	0	0	0	1	0	1	2	1	1	1	1	0	0	0	0	0	0	1	1	1	1	0	1	0	0	0	0	2	2	2	0	0	2	1	0	2	1	0	0	1	1	0	0	2	1	1	0	2	0
934	1	0	2	0	1	1	2	0	0	0	0	0	1	0	0	0	2	0	0	2	2	0	0	0	0	1	0	2	2	2	2	0	1	2	0	2	2	0	0	1	1	1	0	1	1	1	0	0	1
935	0	0	1	1	0	2	1	0	2	0	1	0	1	0	0	0	1	1	0	1	1	1	1	1	1	1	0	1	2	1	1	2	2	0	2	0	2	0	1	1	0	0	0	2	0	0	0	1	0
936	1	0	1	0	0	1	1	0	1	1	1	1	1	0	0	0	0	1	2	0	1	0	0	0	0	1	0	0	2	2	0	1	1	1	1	1	0	0	0	0	2	1	1	1	1	0	0	2	0
937	0	0	1	0	0	1	1	1	2	1	0	0	0	0	0	0	1	0	0	2	2	0	0	0	0	1	0	2	2	2	1	0	2	1	2	0	0	0	0	1	1	1	1	2	0	0	0	1	0
938	0	0	1	0	0	1	0	0	2	1	0	0	1	0	0	0	1	0	0	2	2	1	1	0	0	0	0	1	1	2	0	1	1	0	1	1	1	0	0	0	1	1	1	2	2	0	0	2	0
939	1	1	1	0	0	1	1	0	2	1	0	0	0	0	0	0	0	1	0	0	0	0	0	0	0	1	0	1	2	2	0	1	2	0	2	0	1	1	0	0	0	0	0	1	0	0	0	1	1
940	1	0	2	0	0	0	0	0	2	2	0	2	2	1	1	1	2	0	0	2	2	0	0	0	0	1	0	2	2	2	2	1	0	2	0	2	1	1	1	0	1	0	0	2	0	0	0	2	0
941	1	0	2	1	0	1	0	0	1	1	1	0	0	0	0	0	1	0	0	2	2	0	0	0	0	2	0	1	2	2	1	1	0	2	0	2	1	0	0	1	1	0	0	2	1	0	0	1	0
942	0	0	2	0	0	1	0	0	2	2	0	1	1	0	0	0	1	2	0	1	1	0	0	0	0	0	0	1	2	2	0	1	2	0	1	1	0	0	0	0	2	0	0	2	0	1	0	1	1
943	1	0	2	0	0	2	1	0	2	0	1	0	1	1	1	0	1	1	1	1	1	1	0	0	0	1	0	1	2	2	0	1	1	2	0	2	1	0	0	2	0	1	0	0	1	0	0	2	0
944	0	0	2	0	0	0	0	0	2	2	0	0	0	0	0	0	1	2	1	0	2	0	0	0	0	2	0	2	2	2	0	0	2	0	1	1	2	0	0	1	1	0	0	2	0	1	1	1	0
945	0	0	0	0	0	0	1	1	2	1	0	1	1	0	0	0	2	0	0	2	2	1	0	0	0	2	0	2	2	2	0	0	0	2	0	2	1	0	0	0	2	0	0	1	0	1	0	1	0
946	1	0	2	1	0	2	1	0	1	1	1	0	2	0	0	0	2	2	1	1	2	0	2	0	0	0	0	2	2	2	0	1	1	1	2	1	2	0	0	1	1	1	0	0	1	0	0	2	0
947	0	0	1	0	0	0	2	0	1	1	0	0	2	1	1	0	1	0	1	1	2	0	0	0	0	2	0	1	2	2	1	0	1	1	1	1	1	0	0	0	1	1	1	2	1	0	0	2	0
948	1	0	1	0	0	1	0	0	2	1	1	0	0	0	0	0	1	2	0	1	1	0	0	0	0	2	0	1	1	1	0	0	1	2	0	2	1	0	0	0	1	0	0	1	0	1	0	1	0
949	1	0	1	0	1	1	1	0	1	1	0	1	1	0	0	1	0	1	1	1	1	0	0	0	0	1	0	2	2	2	1	1	1	2	2	1	2	0	0	1	1	2	1	2	1	0	1	1	0
950	1	0	0	0	0	1	1	0	2	1	0	0	1	0	0	0	2	1	0	2	1	0	0	0	0	0	0	1	2	2	1	1	1	0	1	1	2	0	0	1	0	1	1	2	1	1	0	1	0
951	0	0	1	0	0	1	1	1	2	2	0	0	1	0	0	0	0	2	1	1	2	0	0	0	0	2	0	2	2	2	1	1	1	0	1	1	2	0	0	1	1	0	0	2	1	0	0	1	0
952	0	0	1	1	0	1	1	1	2	2	0	0	1	0	0	0	1	2	1	1	1	0	0	0	0	1	0	2	2	1	0	0	1	0	0	2	2	0	0	2	0	0	0	0	0	1	0	2	0
953	0	0	2	1	0	2	1	0	1	1	0	1	1	0	0	0	1	2	1	0	1	0	2	0	0	0	0	2	2	2	2	1	1	1	0	2	2	0	0	2	0	0	0	2	0	0	0	0	1
954	0	0	1	1	0	1	2	1	1	1	0	0	0	0	0	0	1	2	2	0	0	0	0	0	0	1	0	2	2	2	0	0	0	2	0	2	2	0	0	1	1	0	0	1	0	0	0	1	0
955	1	0	2	0	0	2	2	0	1	1	0	0	0	0	0	0	1	2	2	0	1	0	0	0	0	1	0	2	2	2	0	1	1	1	1	1	1	0	0	2	0	1	1	1	0	0	1	1	0
956	0	0	2	0	0	2	1	0	1	0	0	1	1	0	0	1	0	0	1	1	2	0	0	0	0	1	0	2	2	2	1	1	1	1	1	1	2	0	1	1	0	0	0	1	0	1	0	1	0
957	1	0	2	1	0	2	1	0	2	2	0	1	2	0	0	1	2	1	1	1	2	0	0	0	0	1	0	2	2	2	0	1	1	1	1	1	0	0	0	1	1	0	0	2	0	1	0	0	0
958	1	0	2	0	0	2	0	0	2	1	0	0	0	0	0	0	2	0	0	2	2	0	2	0	0	0	0	1	1	1	0	2	2	1	0	2	1	0	0	0	2	1	1	2	1	1	0	1	1
959	1	0	2	1	0	2	2	1	1	1	1	0	0	0	0	0	0	0	0	2	2	1	1	1	1	0	0	2	2	2	2	1	1	0	1	1	0	0	0	1	1	1	1	1	0	0	1	0	0
960	0	0	1	0	1	0	2	1	1	1	1	0	1	0	0	0	1	1	2	0	2	0	0	0	0	0	0	1	2	2	1	1	1	0	1	1	1	0	0	1	1	0	0	1	0	0	0	2	0
961	1	0	2	0	0	1	1	0	1	1	0	1	1	0	0	1	0	0	1	1	2	0	0	0	0	0	0	2	1	1	1	0	1	2	0	2	0	0	0	1	1	2	2	2	2	1	0	2	0
962	1	0	1	0	0	1	1	0	1	1	0	0	0	0	0	0	1	1	0	2	2	0	0	0	0	2	0	1	1	0	0	0	2	0	1	1	2	0	1	0	0	0	0	1	0	1	0	0	2
963	0	0	0	1	0	1	2	0	1	0	2	0	0	0	0	0	1	1	0	1	1	1	0	0	0	0	1	2	2	2	1	0	1	1	1	1	1	1	0	1	0	1	0	1	1	0	0	1	1
964	0	0	2	0	0	2	1	0	2	2	0	0	0	0	0	0	1	2	1	0	1	0	1	0	0	1	0	2	2	2	1	1	2	2	0	2	2	0	0	1	0	0	0	0	0	0	0	2	0
965	0	0	0	0	0	0	1	0	0	0	1	0	1	0	0	0	1	1	0	1	1	0	1	0	0	0	0	2	2	2	1	1	1	1	1	1	0	0	0	1	1	0	0	2	0	0	0	1	1
966	0	0	2	0	0	2	0	0	2	2	0	0	0	0	0	0	0	1	1	1	2	0	0	0	0	0	0	2	1	1	1	2	2	2	0	2	1	0	0	0	1	0	1	1	1	0	0	2	0
967	1	0	1	0	0	1	1	0	1	1	1	0	0	0	0	0	2	2	0	1	1	0	0	0	0	0	0	1	1	1	0	0	0	1	1	1	1	0	0	0	2	0	0	2	0	0	0	1	1
968	0	0	1	0	0	1	0	0	2	1	1	1	1	0	0	0	1	0	0	2	2	0	0	0	0	1	0	2	2	1	0	1	1	1	2	1	0	0	0	0	1	0	0	2	1	0	1	0	0
969	1	0	2	0	0	2	2	1	1	1	1	0	0	0	0	0	1	2	2	0	1	1	0	0	0	0	0	2	1	1	0	0	1	2	0	2	1	0	0	0	1	0	0	2	1	1	0	0	1
970	0	0	1	0	0	0	2	1	1	1	1	1	0	0	0	0	0	1	1	1	1	0	0	0	0	1	0	1	2	2	1	1	2	1	1	1	1	0	0	1	1	0	0	1	0	0	0	1	0
971	1	0	2	0	0	2	2	0	2	2	0	1	1	0	0	0	1	1	1	0	0	1	0	0	0	0	0	1	2	2	0	2	2	0	1	1	2	0	0	2	0	0	0	2	1	0	0	2	0
972	1	0	0	0	0	0	1	2	2	2	0	0	0	0	0	0	0	1	2	0	2	1	0	0	0	0	0	2	2	2	0	0	0	2	0	2	1	0	0	0	1	1	0	1	1	0	0	1	1
973	1	1	1	0	0	1	0	0	2	1	1	0	1	0	0	0	2	1	1	1	2	0	0	0	0	2	0	2	2	2	0	1	2	0	1	0	1	0	0	0	1	0	0	1	0	1	0	1	0
974	1	0	1	1	1	2	0	0	2	2	0	0	0	0	0	0	2	1	1	1	2	0	0	0	0	1	0	2	2	2	1	0	0	2	0	2	2	0	0	2	0	0	0	1	0	1	0	1	0
975	0	0	1	0	0	0	2	0	0	0	0	0	2	0	0	0	1	2	0	0	0	0	0	0	0	0	1	2	2	2	1	1	0	2	0	2	1	1	1	0	0	0	1	2	1	0	0	1	0
976	1	0	2	0	0	2	1	1	2	2	0	1	1	0	0	0	2	0	0	2	2	1	1	1	1	1	0	2	2	2	0	1	1	2	0	2	1	0	0	0	2	1	1	2	1	1	0	1	0
977	0	1	2	0	0	1	1	0	0	0	2	0	1	1	0	0	2	0	0	1	1	0	0	0	0	1	0	2	1	1	1	0	1	1	1	1	1	0	0	0	2	0	0	1	1	1	0	1	0
978	0	0	1	0	0	0	2	0	0	0	2	1	2	0	0	0	1	1	0	2	2	1	0	0	0	2	0	2	2	2	0	2	2	1	1	1	1	0	0	1	1	2	2	2	1	1	0	0	2
979	0	0	1	0	0	0	1	0	1	0	1	0	0	0	0	0	1	1	0	1	1	1	1	1	1	0	0	0	1	2	0	2	1	1	1	1	2	0	0	2	1	0	0	2	0	0	0	1	0
980	1	0	2	1	0	1	1	0	0	0	1	0	1	0	0	0	1	1	0	1	1	0	0	0	0	0	0	1	2	2	0	0	1	0	1	1	1	1	1	0	1	0	0	2	1	1	0	2	0
981	1	0	2	0	0	0	1	0	1	1	1	0	1	0	0	0	2	0	0	2	2	0	0	0	0	0	1	2	2	2	1	0	1	1	1	1	2	0	0	2	0	0	0	0	0	1	1	0	1
982	1	0	1	0	0	1	2	0	0	0	1	1	1	0	0	0	1	1	1	1	2	0	0	0	0	2	0	2	1	1	1	2	1	1	1	1	0	0	0	1	0	1	0	1	1	1	0	2	0
983	0	0	2	0	0	1	2	0	1	0	1	1	2	0	0	0	1	1	2	0	1	1	1	1	1	1	0	2	1	1	0	2	1	2	0	2	1	0	0	0	2	1	0	1	1	1	0	1	1
984	0	0	2	0	0	2	1	0	1	1	0	0	2	1	1	0	0	0	0	2	2	0	0	0	0	0	0	1	2	1	1	0	0	2	0	2	1	0	0	0	2	1	1	1	1	0	0	0	1
985	1	0	2	0	0	2	1	1	2	1	0	0	0	0	0	0	0	2	1	0	0	0	0	0	0	0	0	2	2	2	1	0	0	2	0	2	2	1	0	0	0	0	0	1	0	0	0	1	1
986	1	0	0	1	1	1	0	0	1	1	1	1	1	0	0	1	0	1	0	1	1	0	0	0	0	2	0	2	2	2	0	0	2	1	0	2	2	1	0	0	0	0	0	1	0	0	0	2	0
987	1	1	1	0	0	1	0	0	2	2	0	0	0	0	0	0	1	0	0	2	2	1	0	0	0	1	0	2	2	2	0	1	1	0	2	0	1	0	0	0	2	0	0	2	0	2	0	2	0
988	0	0	1	0	0	0	1	0	2	1	0	0	0	0	0	0	0	2	1	0	0	0	1	1	1	0	0	2	1	1	1	1	2	1	1	1	2	0	1	1	0	0	0	2	0	2	0	2	0
989	1	0	0	1	1	1	1	0	1	1	0	0	0	0	0	0	0	1	0	2	2	0	1	0	0	1	0	1	1	1	0	0	0	2	0	2	1	0	0	0	2	1	1	1	1	0	0	1	0
990	0	0	2	0	0	2	2	1	2	2	1	1	2	0	0	0	1	0	1	1	2	0	0	0	0	1	0	2	2	1	0	0	0	2	0	2	1	1	1	0	1	0	0	2	1	0	0	2	0
991	1	0	2	1	0	1	0	0	2	1	0	1	1	0	0	1	1	2	1	1	1	1	0	0	0	1	0	2	1	1	0	1	2	0	1	1	2	0	0	1	1	0	1	2	1	0	0	0	1
992	0	0	2	1	0	2	0	0	2	1	0	0	1	1	1	0	1	1	1	1	2	1	0	0	0	1	0	2	1	1	1	1	0	2	1	2	0	0	0	0	1	0	0	2	1	0	0	1	0
993	0	0	0	0	0	0	1	0	1	0	2	0	1	0	0	0	0	1	2	0	2	0	0	0	0	0	0	2	2	2	0	1	2	1	2	1	2	0	0	2	0	0	0	1	1	1	0	1	0
994	1	0	1	1	0	2	0	0	2	1	0	0	2	0	0	0	1	2	1	1	1	0	0	0	0	1	0	2	2	2	0	1	2	1	1	1	1	0	0	1	1	0	0	1	0	0	1	1	0
995	0	0	1	0	0	1	0	0	2	1	0	0	0	0	0	0	1	2	1	0	0	0	0	0	0	1	0	2	2	2	0	0	0	1	1	1	2	0	0	0	1	1	1	2	1	0	1	1	0
996	1	0	0	0	0	0	0	0	2	1	2	0	0	0	0	0	1	1	1	1	2	1	0	0	0	1	0	2	2	2	2	1	1	1	1	1	2	0	0	2	0	0	0	1	1	0	0	0	1
997	1	0	1	0	0	2	2	0	0	0	0	0	0	0	0	0	1	1	0	1	1	0	0	0	0	2	0	1	2	2	0	0	2	1	2	0	2	0	0	1	1	1	1	2	1	0	0	1	1
998	0	0	2	0	0	1	2	1	1	1	0	0	1	0	0	0	2	2	1	1	1	0	1	0	0	1	0	2	1	1	0	0	0	1	1	1	1	0	0	0	1	0	0	1	1	0	1	1	0
999	0	0	2	0	0	0	1	0	1	1	0	1	1	1	1	0	1	0	0	2	2	1	0	0	0	0	0	1	2	2	0	1	1	1	0	2	1	0	0	0	0	1	1	1	0	1	0	1	0
1000	1	0	1	0	0	1	1	0	2	2	0	1	2	0	0	0	1	1	1	1	2	0	0	0	0	1	1	2	2	2	0	0	0	2	0	2	1	1	0	0	0	0	0	2	0	0	0	2	0
[truncated: 952 more columns]
