# Supplementary material for: KNN-MDR: a learning approach for improving interactions mapping performances in genome wide association studies
Source: BMC Bioinformatics. 2017 Mar 21;18:184. doi: 10.1186/s12859-017-1599-7 (PMC5361736; doi:10.1186/s12859-017-1599-7)
Supplement: Supplementary file 2 — The data set(s) supporting the results of Table 1. (ZIP 22742 kb) [file 12859_2017_1599_MOESM2_ESM.zip › Nouveau dossier/S26/mkallsimul.dat]

1	0	0	0	0	1	1	1	1	0	1	0	0	0	0	0	0	0	0	1	1	2	0	1	0	0	0	0	0	1	2	0	1	2	0	0	1	2	0	2	2	1	0	0	1	1	0	0	1	0
2	1	0	1	0	1	2	2	2	0	0	2	0	1	0	0	1	0	0	0	1	1	0	2	0	0	0	0	1	1	2	0	0	2	2	2	2	2	1	0	0	0	1	1	0	1	1	0	2	0
3	0	0	0	0	0	1	0	0	2	2	0	0	0	0	0	0	0	1	0	2	2	0	2	0	0	0	0	0	1	2	0	0	1	0	0	2	2	1	0	1	1	0	0	1	0	0	0	1	0
4	1	0	1	1	0	2	1	1	2	2	0	0	0	0	0	0	0	0	1	1	2	0	2	0	0	0	0	0	1	2	0	0	0	0	0	2	2	0	2	2	0	1	0	0	0	0	0	0	0
5	1	0	0	1	0	1	1	2	0	0	0	0	0	0	0	0	0	0	2	0	1	0	2	0	0	0	0	0	0	1	0	1	1	0	0	2	1	0	0	0	1	1	0	0	0	1	0	1	1
6	0	0	0	0	0	0	2	2	0	0	2	2	2	0	0	0	0	0	0	2	2	0	2	0	0	0	0	2	2	2	2	1	2	1	0	0	2	0	2	2	0	0	0	0	0	1	0	2	0
7	1	0	1	1	0	1	1	2	0	0	0	0	0	0	0	0	0	1	0	2	2	0	2	0	0	0	0	1	1	1	1	2	2	0	1	2	2	1	0	0	1	0	1	0	0	1	0	1	1
8	1	1	0	0	0	1	1	1	1	1	1	0	1	0	0	0	0	1	0	2	2	0	2	0	0	0	0	1	2	2	1	0	2	2	2	2	2	0	2	1	0	0	1	0	0	1	0	1	0
9	1	0	0	1	0	1	1	2	0	1	0	0	1	0	0	0	0	1	1	1	2	0	2	0	0	0	0	0	1	2	1	0	1	0	0	2	0	0	1	1	1	0	0	0	0	1	0	1	1
10	0	0	0	1	0	1	0	0	2	2	0	0	0	0	0	0	1	0	1	1	2	0	2	0	0	0	0	1	1	1	0	1	1	0	0	2	2	1	1	1	0	1	1	0	1	0	0	1	0
11	0	1	0	0	1	1	0	0	2	2	0	0	0	0	0	0	0	0	1	1	2	0	2	0	0	1	0	1	1	2	2	0	0	0	0	2	2	0	2	2	0	0	0	1	0	1	0	0	0
12	1	0	0	0	1	2	0	0	1	1	1	1	1	0	0	0	0	1	1	1	1	0	2	0	0	0	0	0	0	2	0	2	1	0	0	1	1	0	0	0	2	1	0	0	0	0	0	2	0
13	0	0	1	0	0	1	1	2	0	0	0	0	0	0	0	0	0	0	0	1	1	1	2	0	0	0	0	0	0	2	1	0	2	0	0	2	2	1	0	0	0	1	1	1	1	2	0	2	0
14	1	0	1	0	0	2	2	2	1	1	0	1	2	1	1	0	0	1	1	1	1	0	1	1	1	1	0	1	1	0	0	0	1	1	1	2	0	1	0	0	1	0	0	0	1	1	0	2	0
15	0	0	0	0	0	0	2	2	0	0	0	0	0	0	0	0	1	1	1	0	1	0	1	0	0	0	0	2	2	2	1	2	1	0	0	1	1	1	0	0	0	0	0	0	0	0	1	1	0
16	1	0	0	0	0	0	2	2	0	0	1	0	0	0	0	0	0	1	2	0	2	0	2	0	0	0	0	1	1	2	0	1	0	0	0	2	2	1	1	1	0	1	1	0	1	1	0	2	0
17	1	0	0	0	1	1	2	2	0	1	0	1	1	0	0	0	0	0	0	1	1	0	0	1	1	1	0	1	1	1	0	1	2	1	0	2	2	0	2	1	0	0	0	0	1	0	0	2	0
18	1	0	0	0	0	1	1	1	1	2	0	0	0	0	0	0	0	0	1	1	2	0	2	0	0	1	1	1	1	2	1	0	0	0	1	2	2	1	0	0	0	2	2	0	1	1	0	1	0
19	0	0	0	1	0	1	2	2	1	1	0	0	0	0	0	0	0	1	0	2	2	0	2	0	0	1	0	0	1	2	0	0	0	0	0	1	2	0	1	0	2	1	1	0	1	1	0	0	1
20	1	0	1	0	0	2	1	1	1	1	1	0	1	0	0	1	1	2	2	0	2	0	2	0	0	0	0	0	1	2	0	0	1	2	1	1	1	0	0	0	1	1	1	0	1	2	0	2	0
21	1	0	0	0	0	1	1	1	1	1	1	1	1	0	0	0	0	1	1	0	0	0	2	0	0	0	0	0	0	1	1	1	2	0	0	1	1	0	0	0	2	0	0	0	2	1	0	1	0
22	1	0	0	1	0	1	0	0	2	2	0	0	1	0	0	0	0	1	1	0	0	1	2	0	0	0	0	1	1	2	0	1	0	0	0	1	2	0	1	1	0	0	1	0	1	1	0	2	0
23	0	0	0	1	0	2	1	1	0	0	1	1	1	0	0	0	0	1	0	2	1	0	2	0	0	0	0	0	0	2	0	0	0	0	1	2	2	0	1	0	0	2	2	0	1	1	0	1	0
24	0	0	0	2	1	2	2	2	0	0	0	1	2	0	0	0	0	1	1	1	2	0	2	0	0	0	0	0	2	2	0	1	1	0	0	1	1	0	2	2	0	0	0	0	1	0	0	1	0
25	0	0	0	1	0	1	2	2	0	0	0	0	0	0	0	0	0	0	1	1	2	0	2	0	0	0	0	1	1	2	1	0	0	0	0	2	1	0	1	1	1	0	0	0	0	0	0	2	0
26	1	0	0	0	0	1	1	1	1	1	1	1	1	0	0	0	0	1	2	0	1	0	1	0	0	0	0	0	0	1	1	1	1	1	2	2	2	0	1	1	1	0	0	0	0	0	0	0	1
27	1	0	0	1	0	1	2	2	0	1	1	1	1	0	0	0	0	2	1	1	2	0	2	0	0	0	0	0	1	2	0	2	1	0	0	1	0	0	0	0	1	0	0	0	0	2	0	2	0
28	0	1	0	0	0	0	1	1	2	2	0	0	0	0	0	0	0	2	0	2	2	1	1	0	0	0	0	0	0	1	0	0	1	1	0	2	1	0	1	1	1	1	0	0	2	0	0	2	0
29	0	0	0	0	0	0	1	2	0	0	0	0	0	0	0	0	0	0	0	2	2	0	2	0	0	0	0	0	0	1	1	1	1	0	0	2	1	1	0	0	2	1	0	0	0	0	0	1	1
30	0	0	0	1	1	2	0	1	1	1	0	0	0	0	0	0	1	1	1	0	1	0	2	0	0	0	0	0	1	2	1	0	1	0	0	1	1	0	0	0	2	0	0	0	0	1	0	2	0
31	0	0	1	1	0	1	0	0	2	2	0	2	2	0	0	0	0	0	0	2	2	1	2	0	0	0	0	0	1	2	0	1	1	1	2	2	1	0	0	0	1	0	0	1	2	0	0	1	1
32	0	0	0	1	0	1	1	2	1	1	0	0	0	0	0	0	0	0	2	0	0	0	2	0	0	1	0	1	1	1	0	0	2	0	0	0	1	0	1	0	1	0	0	0	0	1	0	1	1
33	1	0	0	1	1	2	0	2	0	0	1	0	1	0	0	0	0	0	0	2	2	0	2	0	0	1	0	1	2	2	0	0	1	0	0	2	2	0	1	0	1	0	0	0	0	0	0	1	0
34	0	0	1	0	1	2	1	1	1	1	1	2	2	0	0	0	0	2	0	2	2	1	2	0	0	0	0	0	0	1	0	2	2	0	0	0	2	1	0	0	0	0	0	1	0	1	0	1	0
35	0	0	0	0	0	0	0	0	2	2	0	0	0	0	0	0	0	0	0	1	1	0	2	0	0	0	1	0	0	1	0	2	2	0	1	2	2	2	0	0	0	0	0	0	1	0	0	1	0
36	0	0	1	1	0	1	1	1	1	2	0	0	0	0	0	0	0	1	0	2	2	0	2	0	0	1	0	1	1	1	1	1	2	2	0	2	2	0	2	2	0	0	0	1	0	0	0	2	0
37	1	1	1	1	0	2	0	1	0	0	0	0	0	0	0	0	0	0	0	2	2	1	2	0	0	0	0	1	1	1	0	0	1	1	0	2	1	0	1	1	1	0	0	0	1	0	0	1	0
38	0	0	0	0	0	1	1	1	1	1	0	1	1	0	0	0	0	1	0	1	1	0	2	0	0	1	0	0	1	2	0	2	1	0	1	2	1	0	0	0	1	1	1	0	2	0	0	0	0
39	1	0	0	0	0	0	0	1	1	1	1	1	1	0	0	0	0	1	2	0	1	0	2	0	0	0	0	0	0	2	0	0	2	1	1	2	1	0	1	1	1	1	1	0	1	0	0	1	0
40	1	0	0	1	0	1	1	1	1	2	0	0	0	0	0	0	0	0	1	0	1	0	0	1	1	1	0	0	0	2	0	0	2	0	0	2	2	0	1	1	1	0	0	0	0	0	0	1	1
41	0	0	0	0	1	1	0	1	1	1	1	0	1	0	0	0	0	1	0	1	1	0	1	1	1	1	0	0	0	2	1	2	2	1	1	2	1	1	0	0	1	0	0	0	0	0	0	1	0
42	0	0	0	0	0	0	1	1	1	1	0	1	1	0	0	0	0	0	1	1	2	0	2	0	0	0	1	1	1	2	0	1	1	0	0	2	1	0	1	0	1	0	0	1	2	0	0	0	0
43	1	0	0	0	0	0	1	1	2	2	0	1	1	0	0	0	0	1	0	2	1	0	2	0	0	0	1	0	0	1	0	1	1	0	0	2	1	0	0	0	2	1	1	0	0	0	0	2	0
44	0	0	0	0	0	2	1	1	1	1	1	0	2	1	1	1	1	1	1	0	1	0	2	0	0	0	0	0	0	2	0	0	1	1	1	1	2	0	2	2	0	0	0	1	0	1	0	2	0
45	0	0	0	1	0	1	1	1	1	1	2	1	1	0	0	0	0	1	0	2	2	0	1	0	0	0	0	0	1	2	0	1	1	2	1	1	0	0	0	0	2	2	1	0	1	0	0	1	1
46	1	0	1	1	0	1	1	1	0	0	0	0	1	0	0	0	0	0	0	1	1	0	1	0	0	0	0	0	0	2	0	0	0	1	1	1	0	0	1	0	1	1	1	0	1	1	0	2	0
47	0	0	0	0	0	1	2	2	0	0	0	0	0	0	0	0	0	1	1	0	0	0	2	0	0	0	0	0	2	2	0	0	2	0	0	2	2	0	2	2	1	0	0	0	1	0	0	1	0
48	0	0	0	0	0	2	2	2	0	0	0	0	1	0	0	0	0	0	0	2	2	0	1	0	0	0	0	1	1	2	1	1	2	1	0	0	1	1	0	0	1	0	0	0	1	0	0	2	0
49	0	0	0	1	0	1	0	0	2	2	0	0	0	0	0	0	0	0	0	2	2	0	1	1	1	2	0	1	1	1	0	1	1	0	1	2	0	0	0	0	2	1	0	0	2	1	0	0	1
50	1	0	0	0	0	0	2	2	0	0	0	0	1	0	0	0	0	1	2	0	2	0	2	0	0	0	0	1	1	1	1	0	1	0	0	1	1	1	0	0	1	1	1	0	1	1	0	1	0
51	1	0	0	1	0	1	1	1	0	0	1	0	0	0	0	0	0	0	1	1	2	0	2	0	0	0	0	0	0	1	0	0	1	0	0	2	1	0	1	1	1	0	0	1	0	1	0	0	0
52	0	1	1	0	0	1	2	2	0	1	0	0	1	1	0	0	0	1	2	0	1	0	1	0	0	0	0	1	1	2	1	2	2	0	1	2	2	0	1	1	1	1	0	0	0	0	0	1	1
53	1	0	2	0	0	0	0	0	2	2	0	0	0	0	0	0	0	1	0	2	2	0	2	0	0	0	0	0	0	2	1	2	1	0	1	2	1	1	0	0	1	0	0	0	0	0	0	1	0
54	0	0	0	0	0	0	1	2	0	0	1	1	1	0	0	0	0	1	0	2	2	0	2	0	0	0	0	0	0	2	1	0	2	1	0	1	0	0	0	0	2	0	0	0	0	0	0	2	0
55	0	0	0	0	1	1	1	1	0	0	0	0	1	0	0	0	0	1	0	2	2	0	2	0	0	0	0	0	2	2	0	0	2	0	0	2	2	1	0	0	0	0	0	0	0	2	0	1	0
56	0	0	0	0	0	0	1	1	1	1	0	0	1	0	0	0	0	1	0	1	1	0	1	1	1	1	0	1	2	2	1	1	2	1	0	0	0	0	1	1	1	1	1	1	0	0	0	1	0
57	0	0	0	0	0	0	1	1	1	1	0	1	1	0	0	0	0	1	0	2	2	0	1	0	0	0	0	1	2	2	1	0	1	0	0	1	0	0	0	0	2	1	1	0	1	1	0	0	1
58	1	0	1	1	0	1	1	1	1	1	0	0	0	0	0	0	0	2	0	2	2	0	2	0	0	0	0	2	2	0	0	0	2	0	0	2	0	1	0	0	1	0	0	0	0	1	0	1	0
59	0	0	1	1	0	1	0	0	2	2	0	1	1	0	0	0	0	0	1	0	1	0	2	0	0	0	1	1	1	2	0	1	1	1	0	1	2	0	2	2	0	1	0	0	2	1	0	0	0
60	0	0	0	0	0	0	2	2	1	1	0	1	1	0	0	0	0	1	2	0	2	0	2	0	0	1	0	0	0	2	1	0	2	0	0	2	1	0	0	0	2	1	1	0	1	0	1	0	1
61	0	0	0	2	0	2	1	2	0	0	0	0	1	0	0	1	0	0	0	2	2	0	2	0	0	0	0	0	0	2	1	1	0	0	0	2	2	0	2	2	0	0	0	0	1	0	0	1	0
62	0	0	0	0	0	0	1	1	1	2	0	0	2	0	0	0	0	0	1	0	1	0	2	0	0	0	0	0	0	2	0	0	2	2	0	1	1	0	0	0	2	0	0	0	0	0	0	2	0
63	0	0	0	0	0	1	1	2	1	1	0	0	1	0	0	1	0	2	0	1	1	0	0	1	1	1	0	0	1	2	0	0	2	0	0	2	2	0	2	2	0	1	0	0	0	0	0	1	1
64	1	0	0	1	0	1	2	2	0	1	0	1	1	0	0	0	1	0	1	1	2	1	2	0	0	0	0	1	1	1	1	0	2	0	0	2	1	0	1	1	1	1	1	0	1	2	0	2	0
65	0	0	0	0	0	2	1	2	0	0	1	0	2	0	0	1	0	1	1	1	1	0	2	0	0	0	0	1	2	2	0	0	2	2	2	2	1	0	0	0	2	0	0	0	0	0	0	1	1
66	0	0	1	0	0	1	0	1	0	0	0	0	1	0	0	0	0	0	1	1	1	0	2	0	0	0	0	0	0	2	1	0	0	0	0	2	2	1	0	0	1	1	0	0	1	1	0	1	0
67	0	0	0	0	0	2	1	1	2	2	0	1	2	0	0	1	0	0	0	1	1	1	2	0	0	0	0	0	0	1	0	0	1	1	0	1	1	1	0	0	1	0	0	0	0	0	0	0	0
68	0	0	0	0	1	1	1	2	1	1	0	1	1	0	0	0	0	1	2	0	1	0	2	0	0	0	0	1	1	2	0	1	2	0	0	2	1	0	0	0	1	1	1	0	1	0	0	2	0
69	0	0	0	1	0	2	1	2	0	0	1	0	2	0	0	1	0	0	1	1	1	0	2	0	0	0	0	0	2	2	0	1	1	0	0	2	2	1	0	0	0	0	0	2	0	0	0	1	1
70	0	0	0	1	0	2	1	1	1	2	0	1	1	0	0	0	0	1	0	2	1	0	1	0	0	0	1	1	1	2	0	0	1	1	0	0	2	0	1	1	1	0	0	0	0	0	0	2	0
71	0	0	0	1	0	1	1	1	1	1	0	0	0	0	0	0	0	0	0	1	0	0	2	0	0	0	0	0	1	2	0	1	2	0	1	2	1	0	1	1	1	0	0	0	0	0	0	1	0
72	0	1	1	1	0	1	1	1	1	1	1	1	2	0	0	0	0	2	1	1	2	0	1	1	1	1	0	1	2	2	1	0	1	0	0	0	0	0	0	0	1	0	0	0	0	0	0	2	0
73	0	0	0	1	0	1	1	1	1	2	0	1	0	0	0	0	0	0	1	1	1	0	2	0	0	1	0	1	1	0	0	1	1	0	0	1	1	0	1	0	1	1	1	0	1	1	0	2	0
74	1	1	0	0	1	2	0	1	1	1	0	1	1	0	0	0	0	0	0	1	1	0	1	0	0	1	0	1	1	2	0	0	1	1	1	2	0	0	0	0	2	0	0	0	0	1	0	2	0
75	0	0	0	0	0	2	1	1	1	1	0	1	0	0	0	0	0	0	2	0	1	0	2	0	0	0	0	2	2	2	0	0	2	0	0	2	0	0	0	0	2	2	2	0	1	1	0	0	1
76	0	0	0	0	0	0	1	1	1	1	0	1	1	0	0	0	0	0	1	1	2	0	2	0	0	0	0	0	1	2	0	1	1	2	1	1	2	0	1	1	0	0	0	0	0	0	0	2	0
77	0	1	1	0	0	1	1	2	0	0	0	0	1	1	0	0	1	1	0	2	2	0	2	0	0	0	0	0	1	2	0	1	1	1	0	0	2	0	1	1	1	0	0	0	0	0	0	0	1
78	0	1	0	0	1	1	2	2	0	0	1	1	2	0	0	0	0	1	2	0	1	0	1	0	0	0	0	1	2	2	0	0	0	0	1	2	1	0	1	1	1	1	1	0	0	0	0	2	0
79	0	0	0	0	0	0	0	0	2	2	0	0	0	0	0	0	0	0	1	1	2	0	2	0	0	0	0	1	1	1	1	1	1	1	0	1	1	1	0	0	1	0	0	0	0	0	0	1	0
80	1	0	0	0	0	0	0	0	2	2	0	1	1	0	0	0	0	0	0	1	1	0	1	0	0	1	0	0	1	2	0	0	2	0	0	2	1	0	1	1	1	0	0	1	2	0	0	1	1
81	0	0	0	1	0	1	1	2	1	1	0	0	0	0	0	0	1	2	0	1	1	0	2	0	0	1	1	0	0	2	0	0	1	2	1	1	0	0	1	1	1	0	0	0	0	0	0	2	0
82	1	0	0	0	1	1	0	0	1	1	1	0	1	0	0	0	0	1	1	0	1	0	2	0	0	0	0	0	0	1	0	2	2	0	0	0	1	1	0	0	1	1	1	0	1	2	0	1	0
83	0	0	1	1	0	1	2	2	0	0	2	0	0	0	0	0	0	0	1	1	2	0	2	0	0	0	1	1	1	2	0	0	1	1	0	1	2	0	2	2	0	1	1	0	1	1	0	1	0
84	1	0	1	1	0	1	2	2	0	0	0	1	0	0	0	0	0	0	1	1	2	0	2	0	0	0	0	0	2	2	0	2	1	0	1	2	1	0	1	1	1	1	0	0	0	1	0	1	0
85	0	0	0	0	0	1	2	2	0	0	0	0	1	0	0	0	0	0	1	1	2	0	2	0	0	0	0	0	0	1	1	1	1	0	0	1	2	0	2	1	0	1	1	0	0	1	0	2	0
86	1	0	0	0	0	1	1	1	2	2	0	1	2	0	0	0	0	0	1	1	1	0	0	1	1	1	0	1	1	1	0	0	0	1	1	1	2	1	0	0	1	2	2	0	1	1	0	1	1
87	1	0	0	0	1	2	2	2	0	1	0	0	0	0	0	0	0	2	0	1	1	0	2	0	0	1	0	1	1	2	1	1	2	0	0	2	0	0	1	1	1	1	1	0	1	1	0	2	0
88	1	1	0	0	0	1	2	2	0	0	0	0	0	0	0	0	0	1	0	1	1	0	2	0	0	0	0	0	1	2	0	1	1	0	0	2	2	0	1	1	1	0	0	2	0	0	0	1	0
89	1	0	1	1	0	1	1	2	0	0	0	1	1	0	0	0	1	1	2	0	1	0	2	0	0	0	0	1	1	1	0	0	0	1	0	2	1	0	0	0	1	0	0	0	0	1	0	2	0
90	0	0	0	1	1	2	2	2	0	0	0	1	1	0	0	0	0	0	0	2	2	1	1	0	0	0	0	0	0	1	0	2	2	0	1	2	1	0	1	1	1	1	1	0	1	2	0	1	0
91	0	0	0	1	0	2	0	0	2	2	0	1	2	0	0	0	0	0	0	1	0	0	2	0	0	0	0	0	0	2	1	0	1	1	0	1	2	0	0	0	2	0	0	0	1	1	0	0	0
92	0	0	0	0	1	1	2	2	0	0	1	2	1	0	0	0	1	1	2	0	1	0	1	0	0	1	0	2	2	2	0	0	0	0	1	2	0	0	0	0	2	0	0	1	0	1	0	1	1
93	0	0	0	0	0	1	0	0	2	2	0	0	0	0	0	1	0	0	2	0	1	0	2	0	0	0	0	0	0	2	1	1	1	0	0	1	1	0	1	1	1	0	0	0	0	0	0	2	0
94	1	0	0	1	0	2	1	2	0	0	1	0	0	0	0	0	0	1	0	2	2	0	2	0	0	2	1	1	1	2	0	0	0	0	0	0	1	0	0	0	2	0	0	0	1	0	0	0	1
95	1	0	0	0	0	0	2	2	0	0	1	0	1	0	0	0	1	2	0	2	1	0	2	0	0	1	0	0	0	2	0	0	1	1	0	1	2	0	0	0	1	0	0	0	0	0	0	2	0
96	0	0	0	0	0	0	1	1	0	0	0	0	1	0	0	0	0	0	1	1	2	0	0	0	0	0	0	0	2	2	0	1	1	0	0	2	2	0	1	1	1	1	1	0	1	1	0	2	0
97	1	0	0	1	0	1	1	1	1	2	0	0	1	0	0	0	0	1	1	1	2	2	0	0	0	0	0	0	1	2	0	0	2	1	0	1	2	0	2	2	0	0	0	0	0	1	0	2	0
98	0	0	0	1	0	1	1	1	1	1	1	1	1	0	0	0	0	1	1	1	1	0	2	0	0	0	0	0	0	2	1	1	1	0	0	2	1	0	1	1	1	0	0	0	0	0	0	2	0
99	0	0	0	1	1	2	1	1	1	2	0	1	1	0	0	0	0	1	0	2	2	1	2	0	0	0	0	1	1	2	2	2	1	0	0	0	2	0	2	2	0	0	0	0	0	0	0	1	0
100	1	0	1	0	0	2	1	1	1	1	1	0	0	0	0	0	0	0	0	1	1	0	2	0	0	0	0	1	1	0	0	0	1	1	1	1	1	0	0	0	2	0	0	0	0	1	0	1	1
101	1	0	0	0	0	0	1	1	1	2	0	1	2	0	0	0	0	1	0	2	2	0	2	0	0	1	0	0	1	2	1	1	2	0	0	1	1	0	1	0	1	0	0	1	1	1	0	1	0
102	1	0	0	0	2	2	2	2	0	0	1	0	0	0	0	0	0	0	1	1	1	0	2	0	0	0	0	1	1	0	0	2	2	1	1	2	1	0	1	1	1	1	1	0	1	2	0	1	0
103	1	0	0	0	0	1	2	2	0	1	1	0	0	0	0	0	0	1	2	0	2	0	1	0	0	0	0	0	1	2	0	2	1	0	0	2	1	0	0	0	2	1	1	0	1	1	0	0	0
104	1	0	0	1	0	1	1	1	1	1	0	0	1	0	0	0	0	1	1	0	0	0	2	0	0	0	0	0	0	2	0	1	2	1	0	2	1	0	2	2	0	0	0	0	1	1	0	2	0
105	0	0	0	1	1	2	0	0	2	2	0	1	2	0	0	0	0	1	0	2	2	0	2	0	0	0	0	0	0	2	1	2	2	0	0	1	1	1	0	0	0	0	1	0	1	1	0	1	0
106	1	0	0	1	0	1	0	1	1	1	0	1	0	0	0	0	0	0	1	1	2	0	2	0	0	0	0	1	1	1	0	0	0	1	0	1	2	2	0	0	0	0	0	0	0	0	0	1	1
107	1	0	0	0	0	0	2	2	0	1	0	0	0	0	0	0	1	1	1	1	1	0	2	0	0	0	0	0	0	2	1	1	1	0	0	1	1	0	1	1	1	0	0	1	0	1	0	2	0
108	1	0	0	1	0	1	1	1	1	1	1	0	0	0	0	0	0	0	0	1	1	0	2	0	0	0	0	0	0	2	1	2	2	0	0	0	1	0	1	1	1	1	0	0	0	0	0	1	0
109	1	0	0	1	0	2	2	2	1	1	1	0	1	0	0	0	0	1	1	1	2	0	1	0	0	0	0	1	2	2	0	2	2	0	0	0	0	0	1	1	1	1	1	1	1	2	0	2	0
110	1	0	0	0	0	0	0	0	2	2	0	0	0	0	0	0	0	1	0	2	2	1	2	0	0	0	0	1	2	1	0	1	1	1	1	1	1	0	0	0	1	1	1	1	1	2	0	0	0
111	0	0	0	0	0	1	1	1	2	2	0	1	1	0	0	0	0	0	0	2	2	0	2	0	0	0	0	0	1	2	0	0	2	2	2	2	2	2	0	0	0	1	1	0	1	0	0	2	0
112	1	0	0	0	0	0	1	1	1	2	0	0	1	0	0	0	0	1	0	2	2	0	2	0	0	0	0	0	1	2	1	0	2	1	0	1	1	0	2	2	0	1	1	0	1	0	0	1	1
113	1	1	0	0	1	1	2	2	0	1	0	0	1	0	0	1	0	0	0	2	2	0	1	1	1	1	0	1	1	2	0	1	1	2	1	2	0	0	0	0	2	1	1	0	1	0	0	2	0
114	1	0	0	1	0	2	1	1	1	1	0	1	1	0	0	0	0	0	1	1	1	0	2	0	0	2	0	0	0	2	2	0	0	1	0	2	1	0	0	0	1	1	1	0	1	1	0	0	1
115	1	0	0	0	0	2	1	1	1	1	1	1	1	0	0	0	0	1	0	2	2	0	2	0	0	0	0	0	1	2	1	1	2	0	0	1	2	0	1	1	1	0	0	2	0	2	0	1	1
116	1	0	0	0	0	0	1	1	2	2	0	1	1	0	0	0	0	0	1	1	2	0	2	0	0	0	0	0	0	2	0	0	1	1	1	2	1	0	1	1	1	0	0	0	0	0	0	2	0
117	1	0	0	1	0	2	0	1	0	0	0	1	0	0	0	0	1	1	1	0	1	0	2	0	0	0	0	1	0	1	2	2	1	0	0	2	2	0	2	2	1	1	1	0	0	1	0	1	0
118	0	0	0	1	0	2	1	1	1	2	0	0	1	0	0	0	0	0	1	1	2	0	2	0	0	0	0	0	0	1	0	0	0	0	0	2	1	0	0	0	1	0	0	0	0	0	0	2	0
119	0	0	0	1	0	1	2	2	0	0	2	1	2	0	0	0	0	1	1	1	2	0	1	0	0	0	0	1	1	1	0	0	1	1	1	2	2	1	1	1	0	0	0	0	1	0	0	2	0
120	1	0	0	0	0	1	2	2	0	0	1	2	2	0	0	0	0	1	1	1	2	0	1	1	1	1	1	0	0	2	0	0	2	0	0	2	2	0	1	1	1	0	1	0	1	0	0	1	0
121	0	0	1	1	0	1	0	1	1	1	0	0	0	0	0	0	1	1	1	0	1	0	1	1	1	1	0	0	1	2	0	0	1	1	1	1	2	1	1	1	1	1	1	0	0	1	0	1	0
122	1	0	0	0	0	0	1	2	1	1	0	1	2	0	0	0	0	1	2	0	1	0	2	0	0	0	0	0	0	2	0	0	1	0	0	1	0	0	0	0	2	0	0	0	0	0	0	1	0
123	1	0	0	0	0	0	1	2	0	1	0	0	0	0	0	0	0	0	2	0	0	0	1	1	1	1	0	0	0	2	0	0	0	0	0	1	1	0	0	0	2	0	0	0	0	0	0	2	0
124	0	0	0	1	0	1	1	1	1	1	0	0	0	0	0	0	0	1	1	1	1	0	2	0	0	0	0	0	0	1	1	1	0	0	0	1	1	0	1	0	1	1	1	0	1	1	0	0	1
125	0	0	0	0	0	1	2	2	1	1	0	0	0	0	0	0	0	0	2	0	2	0	2	0	0	0	0	0	0	2	0	1	1	2	1	2	1	0	0	0	1	0	0	0	0	0	0	0	1
126	1	0	0	0	0	0	1	1	1	1	0	1	2	0	0	0	0	1	0	2	2	0	1	1	1	1	0	0	0	1	0	0	0	0	0	2	2	0	1	1	1	0	0	1	0	1	0	0	0
127	1	0	0	0	0	1	2	2	0	1	0	0	1	1	0	0	0	1	1	1	1	0	1	1	1	1	0	1	1	1	1	0	1	0	0	1	0	0	1	1	1	0	0	0	1	0	0	1	0
128	0	0	1	1	0	2	2	2	0	1	0	2	2	0	0	0	0	0	1	1	2	0	2	0	0	0	0	1	1	2	0	1	1	1	1	2	0	0	1	0	1	0	0	0	0	0	0	1	0
129	0	0	0	1	0	1	2	2	0	0	0	0	1	0	0	0	0	1	1	0	2	0	2	0	0	0	0	2	2	1	0	0	2	1	1	1	2	0	2	2	0	0	0	0	0	0	0	1	1
130	1	0	1	1	0	2	2	2	0	1	0	0	0	0	0	0	0	1	2	0	1	0	2	0	0	1	0	0	1	2	0	0	2	0	0	2	2	0	2	1	0	1	0	0	0	0	0	1	0
131	0	0	0	1	0	1	1	2	0	0	1	0	1	0	0	1	0	0	1	1	1	0	2	0	0	1	0	0	0	2	0	2	2	0	0	1	0	0	0	0	1	1	1	0	0	0	0	1	1
132	0	0	0	0	0	1	1	1	1	1	1	0	0	0	0	0	0	1	0	2	2	0	1	1	1	1	0	0	0	1	1	0	2	0	0	0	2	1	0	0	1	0	0	1	0	0	0	0	0
133	1	0	0	1	0	2	1	1	2	2	0	0	1	0	0	1	0	2	1	1	1	1	2	0	0	0	0	1	2	2	1	0	2	0	0	1	1	0	1	1	1	0	0	0	1	0	0	2	0
134	0	1	1	1	0	2	1	1	1	1	0	1	1	0	0	0	0	1	2	0	2	0	1	1	1	1	0	0	0	2	0	0	0	0	1	2	2	0	2	2	0	0	0	0	0	1	0	1	1
135	0	0	0	0	0	0	1	1	1	1	1	0	2	0	0	0	0	0	0	2	2	1	2	0	0	0	0	1	1	1	0	0	1	0	0	1	1	0	1	1	1	2	2	0	0	1	0	2	0
136	1	0	0	0	0	0	1	2	0	1	0	1	1	0	0	0	0	1	1	1	2	1	2	0	0	0	0	1	1	1	0	1	2	0	1	2	2	0	1	1	0	0	0	0	0	0	0	1	0
137	1	0	0	1	1	2	1	1	1	1	0	1	1	0	0	0	0	0	2	0	1	0	2	0	0	0	0	0	1	2	1	0	1	0	0	1	0	0	0	1	1	0	0	0	0	0	0	0	2
138	0	0	0	0	0	1	1	2	0	1	0	0	1	0	0	0	0	0	1	1	2	0	1	0	0	0	0	1	1	1	0	2	2	0	0	0	1	1	0	0	1	0	0	0	0	0	0	2	0
139	0	0	0	1	0	1	1	1	0	0	1	0	0	0	0	0	1	1	0	2	2	0	1	1	1	1	0	0	2	2	0	0	0	0	0	0	1	0	0	0	1	0	0	1	1	1	0	1	0
140	1	0	0	0	0	0	1	1	1	2	0	1	1	0	0	0	0	0	1	1	1	0	2	0	0	0	0	1	1	2	1	2	2	0	0	0	1	0	1	1	1	0	0	0	0	2	0	1	0
141	1	0	1	0	0	0	2	2	0	0	2	0	0	0	0	0	0	2	1	1	2	0	2	0	0	0	0	0	0	1	0	0	1	1	0	0	1	1	0	0	0	0	0	1	0	0	0	2	0
142	0	0	0	1	1	2	1	1	1	1	1	0	1	0	0	0	0	0	1	1	2	0	2	0	0	0	0	0	1	2	0	1	2	0	0	2	1	0	1	1	1	0	0	0	0	0	0	2	0
143	1	0	0	0	0	0	2	2	1	1	1	0	0	0	0	0	0	0	0	2	2	0	2	0	0	0	0	0	0	1	0	0	1	0	0	2	0	0	1	1	0	0	0	1	0	0	0	2	0
144	0	0	0	0	0	1	0	0	2	2	0	0	0	0	0	0	0	0	0	1	1	0	2	0	0	0	0	0	0	2	0	1	0	0	0	1	1	0	0	0	2	0	0	0	1	0	0	2	0
145	1	0	0	0	1	1	1	1	1	2	0	0	0	0	0	0	0	0	1	1	2	0	2	0	0	0	0	2	2	2	1	0	0	0	0	2	2	0	1	1	0	1	1	0	2	0	0	1	1
146	0	0	1	0	0	1	0	1	1	1	0	0	1	0	0	1	0	0	2	0	0	0	2	0	0	0	0	0	0	2	1	0	1	0	0	1	2	0	1	1	0	1	0	0	2	1	0	1	0
147	0	0	0	0	0	0	1	1	1	1	1	1	1	0	0	0	0	1	0	2	2	0	2	0	0	1	0	1	1	2	1	0	1	0	0	1	2	1	0	0	1	1	0	0	0	0	0	1	0
148	0	0	1	1	0	1	1	1	0	1	0	0	0	0	0	0	0	0	0	2	2	0	2	0	0	0	0	1	1	1	1	1	2	0	0	2	0	0	0	0	2	0	0	0	1	0	0	1	0
149	0	0	0	0	0	0	1	1	0	0	0	0	1	0	0	1	1	1	0	2	2	0	2	0	0	1	1	1	1	2	0	0	2	0	0	1	1	0	0	0	2	0	0	0	0	0	0	0	1
150	1	1	0	0	1	2	1	1	1	2	1	0	0	0	0	0	0	1	1	0	2	0	2	0	0	1	0	0	0	2	0	0	1	2	1	1	2	0	0	0	1	0	0	0	1	0	1	2	0
151	0	1	0	0	0	1	2	2	0	1	0	1	2	0	0	0	0	0	0	2	2	0	2	0	0	1	0	2	2	0	0	1	1	1	0	0	1	0	0	0	1	1	1	0	1	1	0	0	1
152	1	0	1	1	0	1	2	2	1	1	0	0	1	0	0	0	0	1	0	2	2	1	1	0	0	0	0	1	2	2	1	2	2	0	0	2	1	1	0	0	1	0	0	0	0	0	0	0	0
153	0	0	0	0	0	0	1	1	1	2	0	0	1	0	0	0	0	0	0	2	2	1	1	0	0	0	0	0	1	2	0	0	0	0	0	0	0	0	0	0	2	1	0	0	0	0	0	1	1
154	0	0	0	0	0	0	1	1	1	1	0	0	0	0	0	0	0	0	2	0	0	0	2	0	0	0	0	0	1	2	0	0	2	2	2	2	1	1	0	0	2	0	0	0	0	0	0	1	1
155	0	0	0	0	0	2	1	1	1	1	0	0	1	0	0	0	0	0	0	2	2	0	1	0	0	1	0	0	0	2	0	1	0	0	0	2	1	0	1	1	1	1	1	0	1	0	0	1	1
156	0	0	0	0	1	1	2	2	0	1	1	1	1	0	0	0	1	1	1	0	1	0	0	0	0	0	0	2	2	1	1	1	1	0	0	1	1	0	2	2	0	1	1	0	1	0	0	1	0
157	1	0	1	1	0	1	1	1	0	0	0	0	0	0	0	0	0	1	1	1	2	0	1	1	1	1	1	0	0	2	0	0	2	1	0	1	2	0	1	1	0	1	1	0	0	0	0	1	0
158	0	0	0	0	0	0	2	2	1	1	0	0	1	0	0	0	0	1	1	1	2	0	0	0	0	0	0	1	1	2	2	1	1	0	1	1	2	0	2	2	1	1	0	0	1	1	0	1	0
159	1	0	0	0	0	0	1	1	1	1	0	1	1	1	1	0	0	0	2	0	1	0	2	0	0	1	0	0	0	1	0	1	1	0	0	2	1	0	1	1	1	1	0	0	1	1	0	1	0
160	1	0	0	0	1	2	1	2	0	1	0	1	2	0	0	0	0	1	1	1	2	0	2	0	0	0	0	0	2	2	0	1	2	0	0	1	2	0	2	2	0	0	0	0	1	0	0	1	1
161	1	0	0	0	0	1	0	0	2	2	0	1	2	0	0	1	0	1	2	0	2	0	1	0	0	1	1	1	1	2	0	1	1	0	0	2	1	0	1	1	1	0	0	1	0	1	0	1	0
162	1	0	1	0	0	1	0	1	0	0	1	0	1	0	0	0	0	0	2	0	0	0	2	0	0	1	0	0	0	2	0	1	2	0	1	1	1	1	0	0	1	0	0	0	0	0	0	2	0
163	1	1	0	0	0	0	0	0	2	2	0	0	0	0	0	0	0	2	1	1	2	0	2	0	0	0	0	0	1	2	1	1	2	2	0	2	2	1	0	0	0	0	0	1	0	0	0	2	0
164	1	0	0	1	0	1	0	1	1	1	0	0	1	0	0	0	0	2	0	1	1	0	1	1	1	1	0	0	0	2	1	1	1	0	1	1	1	1	0	0	1	1	0	0	1	1	0	2	0
165	1	0	0	0	0	1	0	0	1	1	0	0	1	0	0	1	0	1	1	1	1	0	1	1	1	1	0	1	1	2	1	1	1	0	0	2	1	0	0	0	0	1	0	0	0	1	0	0	0
166	0	0	0	0	0	0	2	2	0	0	0	0	0	0	0	0	0	2	1	1	1	0	2	0	0	2	0	0	2	2	0	1	1	0	0	2	1	1	0	0	2	1	0	0	0	0	0	2	0
167	0	0	0	0	0	2	2	2	0	1	0	0	0	0	0	0	0	0	0	2	2	0	1	0	0	1	0	0	0	1	0	0	1	2	1	1	1	0	1	1	1	1	1	0	1	1	0	1	1
168	1	0	0	0	0	2	1	1	1	1	1	0	0	0	0	0	0	0	0	1	1	1	1	0	0	0	0	0	0	2	0	0	1	0	0	1	1	0	0	0	1	0	0	0	0	0	0	1	0
169	0	0	0	0	0	1	1	2	1	2	0	0	0	0	0	1	0	1	0	2	2	0	2	0	0	0	0	0	1	2	0	2	2	0	0	1	0	0	1	0	1	0	0	0	0	0	0	2	0
170	1	0	0	0	0	1	2	2	0	1	1	0	2	1	1	1	0	0	0	2	2	0	0	0	0	0	0	1	1	2	2	1	2	1	0	1	1	0	0	0	1	0	0	1	1	0	0	1	1
171	0	0	0	0	0	0	2	2	0	1	1	0	1	0	0	0	0	2	1	1	2	0	2	0	0	0	0	1	1	2	1	0	1	0	0	2	2	1	1	1	0	0	0	0	0	1	0	1	0
172	0	0	0	1	0	2	0	0	2	2	0	0	0	0	0	0	0	2	0	2	2	0	2	0	0	0	1	1	1	2	0	2	2	0	0	0	1	0	0	0	1	1	0	0	0	1	0	1	1
173	0	0	0	1	0	1	1	2	0	1	0	0	1	0	0	1	0	0	0	2	1	0	2	0	0	0	0	0	1	2	0	1	1	1	2	2	2	1	1	0	0	1	1	0	2	0	0	2	0
174	1	0	0	1	0	1	1	1	0	2	0	1	1	0	0	0	0	1	1	1	2	0	2	0	0	0	0	0	0	1	0	0	2	0	0	2	1	0	2	2	0	1	1	0	2	0	0	1	0
175	1	0	0	1	0	2	0	1	1	1	0	1	1	0	0	0	0	0	1	0	0	0	1	0	0	1	0	1	1	2	1	0	0	0	0	2	2	0	2	2	1	0	0	0	0	2	0	0	1
176	0	1	0	0	1	1	2	2	1	1	1	1	1	0	0	0	0	0	0	2	2	1	2	0	0	1	0	1	1	2	1	0	1	1	0	0	1	0	2	2	0	1	0	0	1	1	0	1	0
177	1	0	0	0	0	0	1	1	1	1	0	0	2	0	0	1	0	0	1	0	2	0	2	0	0	0	0	0	0	2	1	1	1	0	0	2	1	1	0	0	1	0	0	0	0	1	0	2	0
178	1	0	0	0	0	1	0	0	1	1	1	0	0	0	0	0	1	0	1	1	2	1	2	0	0	0	0	1	1	2	1	0	2	1	1	1	2	0	1	1	1	0	0	1	0	1	0	1	0
179	0	0	0	0	1	1	1	1	1	2	0	0	1	0	0	1	0	0	1	1	2	0	2	0	0	0	0	1	1	2	2	0	0	0	1	2	1	0	1	1	0	1	1	0	0	1	0	1	0
180	1	0	0	0	1	1	2	2	0	1	0	1	2	0	0	1	0	1	1	1	2	0	1	1	1	1	0	0	1	2	0	0	0	0	0	1	1	0	0	0	2	1	1	0	1	1	0	0	0
181	1	0	0	0	0	0	1	1	1	1	0	0	0	0	0	0	0	1	0	1	1	0	2	0	0	0	0	0	0	2	0	1	1	0	0	1	2	2	0	0	0	1	1	0	1	1	0	2	0
182	0	0	0	0	1	2	2	2	0	0	1	0	2	0	0	1	0	2	1	1	2	0	2	0	0	0	0	0	2	2	0	1	1	0	0	1	2	0	2	2	0	1	1	0	1	2	0	1	0
183	1	0	1	0	0	0	2	2	0	1	1	0	0	0	0	0	0	0	1	1	2	0	0	1	1	1	0	0	0	1	0	1	1	2	1	1	1	0	1	1	1	0	0	0	0	0	0	2	0
184	0	0	0	1	0	2	0	1	1	1	1	0	0	0	0	0	0	0	0	1	0	0	1	0	0	0	0	1	1	1	0	1	1	1	0	0	2	1	0	1	1	1	0	0	0	1	0	2	0
185	1	0	0	0	0	1	1	1	0	0	0	0	1	0	0	1	0	1	1	1	2	0	2	0	0	0	1	0	0	1	0	1	2	0	1	1	1	0	1	1	1	0	1	0	1	1	0	2	0
186	1	0	0	0	0	0	0	1	1	1	1	0	0	0	0	0	0	0	2	0	1	0	2	0	0	0	0	0	1	2	0	1	2	0	0	1	0	0	0	0	2	0	0	0	0	1	0	2	0
187	1	0	0	0	0	0	1	1	0	0	1	1	1	0	0	0	0	1	0	1	2	0	2	0	0	0	0	0	0	2	0	0	1	1	1	2	1	0	1	1	1	0	0	0	1	0	0	2	0
188	1	0	0	0	0	0	0	0	1	1	0	0	0	0	0	0	0	0	0	2	2	0	2	0	0	1	0	1	1	2	1	0	2	1	0	1	2	1	0	0	1	0	0	0	0	0	0	1	0
189	1	0	0	1	0	1	1	1	1	1	1	0	1	0	0	0	0	1	2	0	1	0	1	0	0	0	0	0	0	2	1	1	1	1	2	2	0	0	0	0	2	0	0	1	1	1	0	2	0
190	1	0	0	0	0	0	2	2	0	1	0	1	1	1	1	0	0	1	1	1	2	0	1	0	0	0	0	1	2	2	1	1	2	0	0	1	1	0	1	1	1	0	0	0	0	0	0	0	1
191	1	0	0	1	0	1	1	1	0	0	1	0	1	0	0	1	0	2	1	1	2	0	2	0	0	0	0	0	0	2	2	0	1	0	0	2	0	0	0	0	1	0	0	0	1	0	0	1	0
192	1	0	1	0	0	0	2	2	0	0	2	0	0	0	0	0	0	0	0	2	2	0	2	0	0	1	0	2	2	0	0	1	1	0	0	2	2	1	1	1	0	0	0	0	0	1	0	1	1
193	1	0	0	0	1	1	0	0	2	2	0	0	1	0	0	0	0	1	1	1	2	0	2	0	0	1	0	0	0	2	1	0	0	0	1	2	1	1	0	0	1	0	0	0	0	2	0	1	1
194	1	1	0	0	0	1	1	1	1	1	2	0	0	0	0	0	0	2	1	1	1	0	2	0	0	0	0	1	1	1	0	2	2	0	1	2	1	1	0	0	2	0	0	1	2	0	0	2	0
195	1	0	0	0	0	1	2	2	1	1	1	0	2	0	0	1	0	2	1	1	2	0	1	0	0	0	0	0	1	2	0	1	1	0	0	2	1	0	0	0	1	0	0	0	0	0	0	0	0
196	0	0	0	0	0	0	0	1	1	1	0	0	0	0	0	1	0	1	0	2	2	0	1	1	1	1	0	2	2	1	0	2	2	0	0	0	0	0	0	0	2	0	0	0	0	1	0	1	0
197	1	0	0	1	0	1	1	1	0	0	0	0	0	0	0	0	0	1	0	2	2	1	0	1	1	1	0	2	2	1	1	0	2	0	0	1	1	0	0	0	2	1	0	0	1	1	0	0	0
198	1	0	0	1	0	1	1	2	0	0	0	0	0	0	0	0	0	0	0	2	2	0	2	0	0	0	0	0	0	2	1	2	1	0	1	2	1	0	0	0	1	0	0	0	0	0	0	1	0
199	0	0	0	0	1	1	1	2	0	0	0	0	0	0	0	0	0	1	2	0	1	0	2	0	0	0	0	1	0	0	1	0	1	1	1	2	1	0	1	1	1	0	0	1	2	0	0	0	2
200	0	0	0	0	1	1	0	0	2	2	0	2	2	1	1	0	0	1	1	1	2	0	1	0	0	0	0	0	0	2	0	0	2	2	2	2	2	1	0	0	1	0	0	1	1	1	0	0	0
201	0	0	0	0	0	0	1	2	0	0	1	0	1	1	1	0	0	0	2	0	1	0	1	1	1	1	0	1	1	1	1	0	2	1	0	1	0	0	0	0	2	0	0	0	1	1	0	1	1
202	0	0	0	1	1	2	1	1	0	0	1	1	1	1	1	0	0	1	1	1	2	0	2	0	0	0	0	0	1	2	0	0	1	1	1	2	1	0	0	0	1	0	0	1	0	0	0	2	0
203	0	0	0	0	1	2	2	2	0	0	0	1	0	0	0	0	0	2	1	1	2	0	2	1	1	2	0	0	1	2	0	1	2	0	0	1	0	1	0	0	1	0	0	1	0	0	0	2	0
204	1	0	0	0	0	0	1	2	0	0	0	0	1	0	0	1	0	1	1	1	2	0	2	0	0	0	0	0	0	1	1	0	2	0	0	2	2	1	1	1	1	1	1	0	1	0	0	2	0
205	1	0	0	0	0	0	2	2	1	1	0	0	1	0	0	0	0	0	0	2	2	0	2	0	0	0	1	0	0	2	1	0	1	0	0	2	2	1	1	1	0	0	0	0	1	0	0	1	0
206	1	0	0	0	0	1	2	2	0	0	0	0	0	0	0	0	0	1	0	2	2	0	2	0	0	0	0	0	1	2	0	1	1	2	1	2	1	0	0	0	2	0	0	0	1	0	0	2	0
207	1	0	0	1	0	1	1	2	0	1	0	0	0	0	0	0	0	1	0	1	1	0	2	0	0	0	1	1	1	2	0	0	2	1	1	1	1	0	1	1	0	0	0	0	0	1	0	1	1
208	1	0	0	0	0	2	2	2	0	0	0	0	1	0	0	1	0	1	1	1	2	0	2	0	0	0	0	0	1	2	0	1	2	0	0	1	1	0	1	1	1	0	0	1	0	0	0	1	0
209	1	0	1	0	0	0	1	1	1	1	0	0	0	0	0	0	0	0	0	2	2	0	1	1	1	1	0	1	1	2	2	1	2	1	1	2	1	0	0	0	1	0	0	0	1	0	0	2	0
210	1	0	0	0	0	1	1	1	1	1	1	0	0	0	0	0	0	0	0	1	1	0	2	0	0	0	0	1	1	2	1	1	2	1	0	2	1	0	1	1	1	1	1	0	1	0	0	1	0
211	0	0	0	0	0	1	1	2	0	0	0	0	0	0	0	0	0	2	1	1	2	0	1	0	0	0	0	0	1	2	0	0	2	0	0	2	1	0	2	2	0	0	0	0	0	1	0	0	0
212	0	0	0	0	0	0	0	0	2	2	0	0	1	0	0	0	0	0	0	1	1	0	2	0	0	0	0	0	0	2	0	1	1	1	0	1	2	0	1	1	0	0	0	0	2	1	0	2	0
213	1	0	0	0	2	2	1	0	1	1	0	0	1	0	0	0	0	0	1	1	2	0	2	0	0	0	0	1	1	2	1	1	2	1	0	0	2	1	1	0	0	0	0	0	0	0	0	1	0
214	1	0	0	0	1	2	0	1	1	1	0	1	1	0	0	0	0	1	1	1	1	0	1	1	1	1	0	0	0	2	0	1	1	1	1	2	1	0	0	0	1	0	0	0	1	0	0	1	0
215	0	0	0	0	0	1	1	2	0	1	0	0	0	0	0	0	0	2	1	1	1	1	2	0	0	0	0	0	1	2	0	2	2	0	0	0	2	1	1	1	0	0	0	0	0	0	0	2	0
216	0	0	0	0	0	0	1	1	1	1	0	2	2	0	0	0	0	0	1	1	2	0	1	1	1	1	0	0	0	1	1	0	2	1	1	2	2	0	2	2	0	1	1	0	1	1	0	1	1
217	0	0	0	1	1	2	1	2	0	0	1	0	0	0	0	0	0	1	0	1	1	1	2	0	0	0	0	1	1	2	2	0	1	0	0	2	2	0	2	2	0	1	1	0	1	0	0	1	0
218	0	1	0	0	0	1	1	1	1	1	2	0	0	0	0	0	0	0	0	2	2	0	2	0	0	0	0	0	0	1	1	1	2	0	1	2	1	0	1	1	1	1	1	0	1	1	0	0	0
219	1	0	0	0	1	1	1	2	0	0	1	0	0	0	0	0	0	0	0	2	2	0	2	0	0	0	0	1	2	2	0	1	1	0	0	1	1	0	1	1	1	0	0	0	0	0	0	1	0
220	0	0	0	1	0	2	0	0	2	2	0	0	1	0	0	1	0	0	1	1	2	0	2	0	0	2	0	0	0	1	0	1	2	2	0	1	1	0	1	1	0	1	1	0	1	2	0	1	1
221	1	0	0	0	0	1	0	0	2	2	0	2	2	1	1	0	0	1	0	1	1	0	2	0	0	0	0	0	0	1	0	2	1	0	0	0	0	0	1	0	1	0	0	0	0	0	0	2	0
222	1	0	0	1	0	2	2	2	0	0	1	1	1	0	0	0	0	1	1	1	1	0	2	0	0	0	0	0	0	2	1	1	2	0	0	1	2	0	2	1	0	0	0	0	0	0	0	2	0
223	1	0	0	0	0	1	0	1	1	1	0	0	2	0	0	0	0	0	0	2	2	0	2	0	0	0	0	0	0	1	0	2	2	0	1	2	0	0	0	0	2	0	0	0	1	0	0	1	0
224	1	0	0	0	0	2	1	2	0	1	0	0	0	0	0	0	0	1	2	0	1	0	2	0	0	0	0	0	0	2	1	0	2	2	2	2	2	0	1	1	1	0	0	0	1	1	0	0	0
225	1	0	0	0	0	0	1	1	1	1	0	0	0	0	0	0	0	0	1	1	2	1	2	0	0	0	0	0	0	2	1	1	2	0	0	0	2	1	0	0	1	0	0	0	0	0	0	2	0
226	1	0	0	0	1	1	0	0	2	2	0	0	1	0	0	0	0	0	1	1	2	0	1	0	0	1	0	1	1	1	0	0	0	0	0	2	2	1	0	0	1	1	0	0	0	0	0	0	2
227	1	0	0	0	0	0	2	2	0	0	2	0	1	0	0	0	0	0	1	1	2	0	2	0	0	0	0	1	1	1	1	1	1	0	0	1	1	1	0	0	1	0	0	0	0	0	0	2	0
228	1	0	0	0	0	1	2	2	0	0	0	0	0	0	0	0	0	1	1	1	2	0	2	0	0	0	0	1	1	2	2	1	2	0	1	2	1	1	0	0	0	1	0	0	0	0	0	0	0
229	0	0	0	0	0	1	0	1	0	0	0	0	0	0	0	0	0	0	1	0	0	0	1	0	0	0	0	0	0	1	0	1	1	1	1	1	2	0	2	2	0	0	0	0	1	1	0	1	1
230	0	0	1	1	0	2	1	1	1	2	0	1	1	0	0	0	0	0	0	0	0	0	2	0	0	0	0	1	2	2	0	0	0	0	0	2	2	1	0	0	1	0	0	1	0	0	0	0	0
231	0	0	0	0	0	0	0	1	1	1	0	0	0	0	0	0	0	1	0	2	2	1	1	0	0	0	0	0	0	1	0	0	1	1	0	1	1	0	1	1	1	1	1	0	1	2	0	1	1
232	1	0	0	0	0	0	1	1	1	1	0	0	1	0	0	1	0	1	0	2	2	0	2	0	0	0	0	1	1	2	1	0	1	1	0	1	1	1	0	0	0	1	1	0	1	0	0	2	0
233	1	0	0	0	0	1	1	2	0	0	0	0	1	0	0	1	0	1	1	1	1	0	2	0	0	0	0	1	1	2	0	1	1	0	0	1	2	0	1	1	1	1	0	0	2	1	0	1	0
234	0	1	0	0	0	1	2	2	0	0	0	2	2	0	0	0	0	0	1	1	2	0	2	0	0	1	0	0	0	1	0	0	0	0	0	0	1	0	0	0	1	0	0	0	1	0	0	1	1
235	1	0	0	1	0	1	0	1	1	1	1	1	1	0	0	0	0	1	1	1	2	0	2	0	0	1	0	1	2	2	1	1	1	1	0	1	2	0	1	1	1	1	1	0	1	1	0	2	0
236	1	0	0	1	0	1	2	2	0	1	1	0	0	0	0	0	0	1	1	1	2	1	1	0	0	0	0	0	0	2	0	0	2	1	1	2	0	0	0	0	2	0	0	0	1	1	0	0	1
237	1	0	1	0	0	1	0	1	1	1	0	0	2	1	1	1	0	1	0	1	1	0	2	0	0	0	1	0	0	2	1	1	1	0	0	1	0	0	0	0	2	0	0	0	1	1	0	0	0
238	1	0	0	0	0	0	1	1	1	1	1	0	1	0	0	0	0	1	0	2	2	0	2	0	0	0	0	0	2	2	0	1	1	0	1	2	1	0	2	2	0	0	0	0	0	0	0	0	1
239	0	0	0	0	0	1	0	1	2	2	0	0	1	0	0	0	0	0	0	1	1	1	1	0	0	0	1	1	1	2	0	0	2	0	0	2	2	0	2	1	0	0	0	1	1	0	0	1	1
240	1	0	1	0	0	1	1	1	1	1	1	1	2	0	0	1	0	1	1	1	2	0	2	0	0	0	0	0	0	2	1	0	0	0	1	2	2	0	1	1	1	0	0	0	0	0	0	1	0
241	1	0	0	1	0	1	2	2	1	1	1	0	1	0	0	1	0	1	0	2	2	0	2	0	0	1	0	0	0	2	0	2	1	0	1	2	1	0	1	0	1	0	0	2	0	2	0	1	0
242	0	0	1	0	0	1	1	1	1	1	0	0	1	0	0	1	0	1	0	2	2	0	2	0	0	0	0	0	0	2	0	0	0	0	0	1	1	0	1	1	1	1	1	0	1	0	0	2	0
243	1	0	0	0	1	2	1	1	0	0	1	0	1	0	0	0	0	1	0	2	2	0	2	0	0	0	0	0	0	2	1	0	1	1	1	1	1	1	0	0	0	2	2	0	1	1	0	2	0
244	1	0	0	0	0	0	0	0	2	2	0	0	1	0	0	1	0	2	1	1	2	0	1	0	0	1	1	1	1	2	0	0	1	0	0	2	2	1	1	1	0	0	0	0	1	1	0	0	0
245	0	1	0	0	1	1	1	1	1	1	0	0	0	0	0	0	0	1	0	2	2	0	2	0	0	0	0	1	1	1	0	0	0	0	0	2	0	0	0	0	1	1	1	0	1	0	0	1	1
246	0	0	0	0	0	0	1	1	1	1	0	1	2	1	1	0	0	1	1	1	2	0	1	0	0	1	0	0	1	2	0	1	2	0	1	1	1	0	1	1	1	0	0	0	0	0	0	1	0
247	0	0	0	1	0	1	0	0	1	1	0	1	1	0	0	0	0	0	0	1	1	0	2	0	0	0	1	0	0	2	1	1	2	1	0	1	1	0	1	1	1	0	0	1	0	0	0	1	1
248	1	0	0	0	0	0	1	1	1	1	0	1	1	0	0	0	0	0	0	1	1	0	2	0	0	0	0	0	0	2	1	0	2	0	0	2	2	0	1	1	1	1	1	0	0	0	0	1	1
249	0	0	0	1	0	2	1	2	0	0	1	0	2	0	0	1	0	1	0	2	2	0	2	0	0	1	0	0	0	2	0	0	0	0	0	2	0	0	0	1	1	2	2	0	1	1	0	0	0
250	1	0	0	0	0	0	1	2	0	1	0	1	1	0	0	0	0	0	0	1	1	0	2	0	0	0	0	2	2	2	0	0	2	1	0	1	0	0	0	0	2	0	0	0	0	1	0	2	0
251	0	0	0	0	0	0	2	2	0	0	0	0	2	0	0	0	0	0	1	1	2	0	2	0	0	0	1	0	0	2	0	0	0	0	1	2	0	0	0	0	2	1	0	0	1	1	0	0	0
252	1	0	0	0	0	0	1	1	1	1	0	0	0	0	0	0	0	1	1	0	2	0	2	0	0	1	0	1	1	2	1	2	1	0	0	1	1	0	0	0	1	0	0	0	0	0	0	1	1
253	1	1	0	0	0	1	1	2	0	1	0	0	0	0	0	0	0	1	0	2	2	0	1	0	0	0	0	0	0	2	1	1	1	0	0	2	2	0	1	1	1	1	1	0	0	0	0	1	1
254	0	0	0	0	1	1	1	1	1	2	0	1	1	0	0	0	1	2	1	1	1	0	2	0	0	0	0	0	1	2	0	1	2	2	0	2	2	0	2	1	0	1	1	0	2	0	0	1	0
255	0	0	0	0	0	2	2	2	0	1	0	0	1	0	0	1	0	2	1	1	2	0	2	0	0	1	0	1	1	2	0	0	2	0	0	1	1	0	0	0	2	0	0	0	1	1	0	1	0
256	0	0	0	0	1	1	0	1	1	1	1	0	1	0	0	0	0	0	0	1	1	0	2	0	0	0	1	1	1	2	0	0	0	0	1	2	2	0	1	0	2	0	0	0	0	0	0	2	0
257	0	0	0	1	0	1	1	1	1	1	1	1	1	0	0	0	1	2	0	1	1	0	2	0	0	0	0	0	0	2	0	0	2	2	0	1	2	0	1	1	1	0	0	0	1	1	0	2	0
258	1	0	0	0	0	0	2	2	0	0	0	0	1	0	0	1	0	0	1	1	2	0	2	0	0	1	0	1	1	1	1	2	2	0	0	0	1	0	1	1	0	2	2	0	1	1	0	2	0
259	0	0	0	0	1	1	2	2	0	0	1	0	1	0	0	0	1	1	1	1	1	0	2	0	0	0	1	0	0	2	1	2	2	0	0	0	0	1	0	0	1	0	0	0	1	0	0	2	0
260	0	0	0	0	0	1	0	0	1	1	1	0	1	0	0	1	0	0	1	0	1	0	2	0	0	0	0	0	0	1	0	0	2	0	0	1	2	0	1	1	1	0	0	0	1	0	0	1	0
261	1	0	0	0	0	0	1	1	1	1	0	0	0	0	0	0	0	0	1	0	2	0	2	0	0	0	0	1	2	2	1	0	1	1	2	2	2	0	2	2	0	1	0	0	1	1	0	1	0
262	1	0	0	0	0	0	2	2	0	1	1	0	0	0	0	0	0	0	1	1	2	0	2	0	0	0	0	1	1	2	0	0	1	0	0	1	1	1	0	0	1	1	1	0	2	0	0	2	0
263	1	0	0	0	0	1	1	1	1	1	0	1	1	0	0	0	0	0	0	1	1	0	2	0	0	0	0	0	1	2	0	2	2	0	0	0	1	1	0	0	0	1	1	0	1	0	0	0	0
264	0	0	0	1	0	1	1	2	1	2	0	2	1	0	0	0	0	1	2	0	1	0	1	0	0	1	0	0	0	2	1	0	1	1	1	2	2	0	0	0	1	0	0	0	1	0	0	1	0
265	1	0	0	1	1	2	2	2	0	0	0	0	1	0	0	0	0	1	1	1	2	0	2	0	0	0	0	0	1	1	0	1	2	1	0	1	2	1	0	0	0	0	0	0	0	0	0	1	0
266	0	0	0	0	0	1	2	2	0	0	2	1	1	0	0	0	0	1	1	0	0	0	2	0	0	0	0	1	1	2	2	1	1	0	1	1	1	0	0	0	2	0	0	0	0	0	0	2	0
267	0	0	1	1	0	1	1	1	0	0	1	1	1	0	0	0	0	0	1	0	1	0	2	0	0	0	0	1	1	1	0	0	0	1	0	1	1	1	0	0	1	1	1	0	1	1	0	2	0
268	0	0	0	0	0	1	0	0	2	2	0	1	2	0	0	0	0	0	0	2	2	0	1	0	0	1	0	0	0	1	0	0	2	1	0	1	1	0	0	0	2	0	0	0	1	0	0	2	0
269	1	1	1	1	0	1	1	1	1	2	0	1	1	0	0	0	0	1	1	1	1	0	2	0	0	0	0	0	0	1	1	0	0	0	0	2	2	0	1	1	1	0	0	1	0	0	0	1	0
270	1	1	0	0	1	1	0	1	1	1	0	1	2	0	0	1	0	1	0	2	2	0	1	0	0	0	0	0	1	2	0	0	1	1	1	1	1	0	2	2	0	0	0	0	1	0	0	0	0
271	1	0	0	0	0	0	2	2	1	1	0	0	0	0	0	0	0	1	2	0	1	0	2	0	0	0	0	1	1	2	0	1	1	1	1	1	1	0	0	0	2	0	0	0	0	1	0	2	0
272	1	0	0	0	0	0	1	2	0	0	0	0	0	0	0	0	0	1	0	2	2	0	1	0	0	1	0	0	0	1	1	2	1	0	1	2	2	0	2	2	0	1	1	0	1	0	0	1	0
273	0	0	0	0	0	0	1	1	0	0	0	1	2	0	0	0	1	2	0	1	1	0	2	0	0	1	0	1	1	2	0	1	0	0	0	2	2	0	2	2	0	0	0	0	0	0	0	1	0
274	0	0	0	0	0	1	1	1	1	1	0	0	0	0	0	1	0	0	1	1	2	0	2	0	0	0	0	0	0	1	0	2	1	0	0	2	1	1	0	0	1	0	0	1	0	1	0	1	0
275	1	0	0	1	0	1	2	2	0	1	1	0	0	0	0	0	0	0	1	1	2	0	2	0	0	0	0	0	0	2	2	0	1	0	0	1	0	0	0	0	2	0	0	0	0	1	0	1	0
276	0	0	0	0	0	0	2	2	0	0	0	0	2	0	0	0	0	2	2	0	0	0	2	0	0	1	0	0	0	2	2	0	1	1	0	1	2	0	0	0	1	0	0	0	1	0	0	1	0
277	0	0	0	0	0	0	0	0	2	2	0	1	1	0	0	0	0	0	1	1	2	0	0	1	1	1	0	2	2	2	2	1	1	0	0	2	1	0	0	0	0	1	1	0	0	0	0	1	0
278	0	0	1	1	0	2	2	2	0	0	2	1	2	0	0	1	0	1	1	1	2	0	2	0	0	0	0	0	0	2	1	1	2	0	0	2	2	1	1	1	0	0	0	0	0	0	0	2	0
279	0	0	0	0	0	0	1	2	0	0	0	1	1	1	1	0	0	0	0	2	2	0	2	0	0	1	0	1	1	2	1	1	2	0	0	2	1	0	0	0	1	0	0	1	1	0	0	1	0
280	0	0	0	0	0	1	2	2	1	1	0	1	2	0	0	0	0	0	0	2	2	0	2	0	0	0	0	0	0	2	1	0	0	1	1	1	1	0	0	0	2	0	0	0	0	0	0	0	0
281	0	0	1	0	0	1	2	2	0	0	1	0	0	0	0	0	0	2	1	1	1	0	2	0	0	0	0	1	1	2	0	0	2	0	0	1	1	0	0	0	1	0	0	0	0	0	0	2	0
282	0	0	0	0	0	0	2	2	0	0	2	1	1	1	1	0	0	1	1	1	2	0	2	0	0	0	0	1	1	2	1	0	1	2	1	1	2	1	1	1	0	0	0	1	0	0	0	0	1
283	0	0	0	0	0	1	1	1	1	1	0	1	1	0	0	0	0	0	1	1	2	0	2	0	0	0	0	0	0	2	1	2	1	1	1	2	1	0	1	0	1	1	1	0	1	2	0	2	0
284	0	0	0	0	0	0	1	1	1	1	1	0	1	0	0	0	0	0	1	1	2	0	1	0	0	0	0	0	0	1	0	0	0	0	0	2	1	0	0	0	2	0	0	0	0	0	0	0	1
285	0	0	1	1	0	2	0	0	2	2	0	0	0	0	0	0	0	0	1	1	1	0	2	0	0	0	1	0	0	2	0	0	1	1	0	1	2	0	1	0	1	1	1	0	0	0	0	1	1
286	1	0	0	0	0	0	2	2	0	1	1	0	0	0	0	0	1	1	0	2	2	0	2	0	0	0	1	0	0	1	0	0	2	0	0	2	1	0	0	0	2	0	0	0	0	0	0	2	0
287	1	0	0	0	2	2	2	2	0	1	1	0	0	0	0	0	0	0	1	0	1	0	1	0	0	0	0	1	2	2	1	2	1	0	0	2	2	1	1	1	0	0	0	0	0	0	0	1	0
288	1	0	0	0	0	1	2	2	0	0	1	0	0	0	0	0	0	0	0	2	2	0	1	1	1	1	0	0	0	2	0	1	1	2	1	1	1	0	1	1	1	0	0	0	0	0	0	1	0
289	0	0	0	1	0	1	2	2	1	1	1	0	0	0	0	0	0	1	0	2	2	0	2	0	0	0	0	0	1	2	1	0	1	1	1	1	1	0	1	1	1	0	0	1	0	0	0	0	0
290	0	0	0	0	0	1	1	1	1	1	1	0	0	0	0	0	0	1	0	1	1	0	2	0	0	2	0	0	0	2	2	1	1	0	0	2	1	0	1	1	1	0	0	0	0	0	0	0	0
291	1	0	0	0	1	1	2	2	0	0	0	0	1	0	0	0	0	1	0	2	2	0	1	0	0	1	0	0	2	2	0	0	2	1	0	1	1	1	0	0	1	1	0	0	1	1	0	1	1
292	1	0	0	0	0	1	2	2	0	0	1	0	0	0	0	0	0	0	1	1	1	1	2	0	0	0	1	0	0	1	0	0	1	0	0	1	1	0	0	0	2	1	1	0	1	0	0	0	1
293	0	0	1	0	1	1	2	2	0	0	0	0	0	0	0	0	0	0	0	2	2	0	2	0	0	0	0	0	1	2	0	0	0	0	0	1	1	0	0	0	1	0	0	0	0	1	0	1	0
294	0	0	0	1	0	2	0	0	2	2	0	1	2	0	0	1	0	0	1	1	2	0	2	0	0	0	0	1	1	0	0	1	2	0	0	1	0	0	0	0	2	0	0	0	0	0	0	2	0
295	1	0	1	2	0	2	0	0	2	2	0	0	1	0	0	0	0	0	0	2	2	0	2	0	0	0	0	0	2	2	0	1	2	2	0	2	1	0	0	0	2	1	1	0	0	1	0	2	0
296	1	0	0	1	0	2	1	1	1	2	0	0	0	0	0	0	0	1	1	1	2	0	2	0	0	0	0	0	0	1	0	1	1	0	0	2	0	0	0	0	2	2	1	0	1	0	0	2	0
297	0	0	0	0	0	1	0	0	1	1	1	1	1	0	0	0	0	1	0	1	2	0	1	1	1	1	0	0	1	2	0	1	1	1	0	0	1	0	0	0	2	1	1	0	1	0	0	1	0
298	0	0	0	1	0	2	0	1	2	2	0	0	2	0	0	0	0	0	1	1	2	1	2	0	0	0	0	2	2	2	1	2	1	0	0	1	0	0	0	1	1	0	0	0	0	0	0	2	0
299	1	0	0	0	1	2	2	2	2	2	0	0	1	0	0	1	0	0	0	1	1	0	2	0	0	1	0	0	1	2	0	1	1	0	0	1	0	0	0	0	2	0	0	1	0	1	0	1	0
300	0	0	0	1	0	2	1	1	0	0	1	0	0	0	0	0	0	0	1	0	1	0	1	0	0	1	0	1	1	2	0	1	2	0	0	1	0	1	0	0	1	1	1	0	2	2	0	0	1
301	0	0	0	0	0	0	1	1	1	1	2	0	1	0	0	1	0	1	1	1	1	0	2	0	0	0	0	1	1	1	1	0	2	2	0	1	1	0	0	0	1	2	2	0	1	1	0	1	0
302	1	0	0	0	0	0	2	2	1	1	0	0	0	0	0	0	0	1	0	2	2	0	2	0	0	0	0	0	0	2	0	2	2	0	0	1	1	0	1	1	1	1	0	0	0	0	0	2	0
303	0	1	1	1	0	1	1	1	0	0	1	1	2	0	0	0	0	0	1	1	2	0	1	0	0	1	0	1	2	2	0	0	2	0	0	0	2	0	1	0	2	0	0	0	0	0	0	1	1
304	1	0	0	0	0	1	1	1	0	1	0	0	1	0	0	0	0	1	1	1	2	0	2	0	0	0	0	1	1	2	0	0	2	2	2	2	2	0	2	2	0	0	0	0	0	0	0	2	0
305	0	0	0	0	0	2	2	2	0	0	1	0	0	0	0	0	0	0	1	1	2	0	2	0	0	0	0	1	1	1	0	1	2	0	1	1	1	0	0	0	2	0	0	0	1	1	0	0	0
306	1	0	2	0	0	0	0	1	1	1	0	0	1	0	0	0	0	0	2	0	2	0	2	0	0	0	0	0	1	1	0	1	1	1	0	1	0	0	0	0	1	1	1	0	1	1	0	2	0
307	1	0	0	0	0	0	1	1	1	1	1	0	1	0	0	0	1	1	1	1	1	0	2	0	0	0	0	0	1	2	0	0	2	0	0	0	1	0	0	0	1	1	1	0	0	0	0	2	0
308	0	0	1	1	0	1	2	2	0	1	1	1	1	0	0	0	0	0	0	2	2	0	2	0	0	0	0	0	1	2	0	1	2	0	0	1	1	1	0	0	0	0	0	1	1	0	0	1	1
309	0	0	1	0	0	1	0	0	2	2	0	0	0	0	0	0	1	1	1	0	1	0	2	0	0	0	0	1	0	1	1	0	2	0	0	2	2	0	2	2	0	0	0	0	0	0	0	1	0
310	0	0	0	1	0	2	1	1	1	1	0	1	1	0	0	0	0	1	0	2	2	0	2	0	0	0	0	0	0	2	1	1	2	0	0	1	2	0	2	2	0	1	0	0	0	0	0	1	0
311	1	0	0	0	0	1	2	2	2	2	0	1	0	0	0	0	0	2	1	1	2	0	2	0	0	0	0	0	1	2	0	1	1	1	0	0	1	0	0	0	1	0	0	0	1	0	0	2	0
312	0	0	0	1	0	2	1	1	2	2	0	0	0	0	0	0	0	0	2	0	0	0	1	0	0	0	0	1	1	2	1	1	1	1	1	2	1	0	2	2	0	0	0	1	0	0	0	1	0
313	1	1	0	0	0	1	1	1	1	1	0	0	2	0	0	0	0	0	0	1	1	0	2	0	0	1	0	0	0	2	0	2	1	0	0	1	1	0	1	1	0	0	0	0	1	0	0	1	0
314	1	0	0	0	0	2	1	2	0	0	0	1	2	0	0	0	0	1	0	2	2	0	2	0	0	0	0	1	1	2	2	0	2	1	0	1	2	0	1	1	0	0	0	0	0	0	0	1	1
315	0	0	0	0	0	1	0	0	2	2	0	0	0	0	0	0	0	2	0	2	2	0	1	1	1	2	0	0	0	1	0	1	2	1	1	2	2	0	1	1	1	0	0	1	1	0	0	2	0
316	1	0	0	0	1	1	0	1	1	1	0	0	1	0	0	0	0	1	1	0	2	0	2	0	0	0	0	0	0	2	0	0	2	0	0	2	1	0	1	1	0	0	0	1	0	1	0	1	0
317	0	0	1	1	0	1	0	0	2	2	0	1	2	0	0	0	0	1	1	1	1	0	2	0	0	0	1	0	0	2	0	0	1	0	0	1	2	0	0	0	2	0	0	0	0	0	0	0	1
318	0	0	0	0	0	1	0	1	0	0	1	0	1	0	0	0	0	0	1	1	1	0	1	0	0	1	1	0	0	2	1	1	2	1	0	1	1	0	1	1	1	0	0	0	0	2	0	0	0
319	0	0	0	0	0	1	2	2	0	0	1	1	1	0	0	0	0	2	1	1	2	0	2	0	0	1	0	0	0	2	0	0	1	1	0	2	1	0	1	1	1	0	0	0	1	1	1	1	0
320	1	0	0	1	0	1	2	2	0	1	0	1	1	0	0	0	1	1	0	2	2	1	2	0	0	0	0	1	0	1	1	0	1	0	0	2	1	1	0	0	1	0	0	0	0	0	0	1	0
321	0	0	0	0	1	1	0	0	2	2	0	0	0	0	0	0	0	0	1	1	2	0	2	0	0	0	0	0	0	2	0	0	2	2	2	2	1	0	1	1	0	1	1	0	1	0	0	2	0
322	1	0	0	2	0	2	0	1	1	1	0	1	1	0	0	0	1	0	1	1	2	0	2	0	0	0	0	1	2	1	0	0	2	0	0	2	1	0	1	1	1	1	1	0	0	0	0	2	0
323	1	0	0	0	1	1	1	1	1	2	0	0	1	0	0	0	0	1	2	0	2	0	1	0	0	0	0	0	0	2	0	1	0	0	0	1	0	0	0	0	1	1	1	0	1	2	0	0	0
324	0	0	0	0	1	1	1	1	1	1	0	0	1	0	0	0	1	2	1	1	2	0	1	1	1	1	0	0	0	2	1	2	2	0	1	2	1	1	0	0	1	0	0	0	0	0	0	2	0
325	1	0	0	0	1	1	1	2	0	1	0	0	0	0	0	0	0	0	1	1	2	0	2	0	0	0	0	1	1	2	2	2	2	0	0	1	1	0	0	0	2	0	0	0	0	0	0	0	2
326	0	0	0	0	0	1	0	1	1	1	0	1	1	0	0	0	0	1	2	0	2	0	0	1	1	1	0	0	0	2	0	1	1	0	0	2	2	1	1	1	0	1	0	0	0	0	0	2	0
327	0	0	0	0	0	1	1	2	0	0	0	0	2	0	0	0	0	0	0	1	1	0	1	1	1	1	0	0	0	2	0	1	1	0	0	2	1	1	0	0	0	0	1	0	0	1	0	1	0
328	1	0	0	0	1	2	0	0	2	2	0	1	2	0	0	0	0	1	0	2	2	0	1	0	0	0	0	1	2	2	0	2	2	0	0	0	2	0	1	1	1	0	0	0	0	0	0	2	0
329	0	0	0	0	0	2	1	1	0	0	1	1	1	0	0	0	0	1	0	2	2	0	2	0	0	0	0	1	1	1	1	0	2	1	0	1	2	0	1	1	1	2	2	0	1	1	0	2	0
330	0	0	0	1	0	1	1	1	1	1	0	0	0	0	0	0	0	1	2	0	1	0	1	1	1	1	0	0	0	2	1	0	1	0	0	2	1	1	0	0	0	1	0	0	0	0	0	1	0
331	0	0	0	0	1	1	1	2	0	1	0	2	2	0	0	0	0	1	0	2	2	0	2	0	0	0	0	0	1	2	0	1	2	0	0	2	1	0	0	0	1	0	0	0	0	0	0	1	0
332	1	0	1	1	0	1	2	2	0	0	0	1	0	0	0	0	0	0	0	1	1	0	2	0	0	0	0	1	1	2	0	2	1	0	1	2	2	1	1	1	0	0	0	0	0	0	0	1	1
333	1	0	0	0	0	1	2	2	0	0	0	0	0	0	0	0	0	1	0	2	2	0	2	0	0	0	0	1	1	2	1	0	1	1	1	2	1	0	0	0	0	0	0	0	0	1	0	1	0
334	0	0	0	0	0	0	1	1	1	1	0	0	0	0	0	0	0	1	0	2	2	1	2	0	0	0	0	0	1	2	0	1	0	0	0	1	1	1	0	0	0	1	0	0	1	0	0	1	0
335	0	0	0	0	0	1	2	2	0	1	1	0	1	0	0	1	0	0	1	1	1	0	2	0	0	0	0	1	1	1	0	0	2	0	0	0	2	0	1	1	1	0	0	0	0	0	0	1	0
336	1	0	0	1	0	2	1	2	0	1	0	0	0	0	0	0	0	2	1	1	2	0	2	0	0	0	0	1	0	0	1	0	0	1	0	2	2	0	2	2	0	0	0	0	0	0	0	1	1
337	1	0	1	0	0	1	0	1	0	0	0	0	1	0	0	0	0	0	0	2	2	0	2	0	0	0	0	0	0	1	0	2	1	0	0	0	1	1	0	0	1	0	0	0	0	0	0	1	0
338	1	0	1	1	0	2	1	1	1	1	0	0	0	0	0	0	0	0	1	1	1	0	2	0	0	0	0	0	0	1	0	0	0	1	0	1	1	0	1	1	1	0	0	0	0	0	1	1	0
339	0	0	1	0	1	2	1	2	0	0	0	1	2	0	0	0	0	0	1	1	2	0	2	0	0	0	0	0	0	2	2	1	1	0	0	2	2	0	1	1	1	0	0	0	0	2	0	1	0
340	1	0	0	0	0	0	2	2	0	0	0	0	1	0	0	0	0	0	2	0	1	0	1	1	1	1	0	2	2	2	0	1	1	1	1	1	2	0	2	2	0	0	0	0	0	0	0	2	0
341	1	0	0	0	0	1	2	2	0	1	0	0	0	0	0	0	0	1	1	1	1	0	1	0	0	1	1	1	1	2	0	1	1	0	0	1	1	0	1	1	1	0	0	1	0	0	0	1	1
342	1	0	0	0	0	1	1	1	1	2	1	0	0	0	0	0	0	0	0	2	2	0	2	0	0	1	0	0	0	1	0	1	2	1	1	2	1	0	2	2	0	0	0	0	0	2	0	0	1
343	0	0	0	0	0	1	0	1	0	0	0	0	0	0	0	0	0	1	0	2	2	0	1	1	1	1	0	0	0	1	0	0	0	1	2	2	2	1	1	1	0	0	0	1	0	0	0	0	0
344	0	0	0	0	0	0	1	1	2	2	0	0	2	0	0	0	0	1	0	2	2	0	2	0	0	1	0	0	0	2	2	0	2	0	0	2	1	0	2	2	0	1	1	0	1	1	0	2	0
345	0	0	0	0	0	1	1	1	1	2	0	0	0	0	0	0	0	1	1	1	2	0	2	0	0	0	0	1	1	2	1	0	1	0	0	2	2	0	2	2	0	0	0	0	0	1	0	1	1
346	0	0	0	1	0	2	0	1	1	1	0	0	1	0	0	0	1	2	2	0	2	0	2	0	0	0	0	0	0	2	0	0	1	1	0	2	2	1	0	0	1	0	0	0	0	0	0	1	1
347	0	0	0	1	0	1	2	2	0	0	1	1	2	0	0	0	0	0	0	2	2	0	2	0	0	1	0	0	0	2	1	0	0	0	0	1	0	0	0	0	1	1	1	0	1	0	0	0	0
348	1	1	0	0	0	1	0	1	1	1	0	1	1	1	1	0	0	0	1	1	2	0	1	1	1	1	0	0	0	1	1	0	1	0	0	1	1	0	0	0	2	0	1	0	1	1	0	2	0
349	1	0	0	0	1	1	1	2	0	0	1	0	0	0	0	0	0	1	0	2	2	0	1	0	0	0	0	1	1	2	2	0	1	0	0	2	2	2	0	0	0	0	0	1	2	0	0	1	0
350	0	0	0	1	0	1	1	1	1	2	0	2	2	1	1	0	1	1	1	0	1	0	2	1	1	2	0	1	1	2	1	0	1	0	0	2	2	0	2	2	0	1	0	0	0	0	1	1	0
351	0	0	0	0	0	1	1	2	0	0	1	0	0	0	0	0	0	1	2	0	2	0	1	1	1	1	0	1	1	2	1	0	0	0	0	1	1	0	0	0	2	0	0	0	0	0	0	1	0
352	0	0	0	0	0	0	0	1	1	1	0	0	0	0	0	0	0	1	0	2	2	0	2	0	0	0	0	0	1	2	0	1	0	0	0	2	0	0	0	0	2	0	0	0	0	0	0	2	0
353	1	0	0	0	0	2	1	1	1	1	0	0	0	0	0	0	0	1	0	2	2	0	1	0	0	0	0	1	1	2	0	1	1	1	0	0	1	0	0	0	2	0	0	0	0	0	0	0	2
354	1	0	0	0	0	0	0	0	2	2	0	0	1	0	0	0	0	0	1	1	2	0	1	0	0	0	0	2	2	2	2	0	2	1	0	1	1	1	0	0	0	0	0	0	0	0	0	2	0
355	1	0	0	0	0	1	2	2	0	1	0	1	1	0	0	0	0	1	0	2	2	0	2	0	0	1	0	2	2	2	2	1	1	0	0	2	2	0	2	2	0	0	0	0	1	0	0	0	0
356	0	0	0	0	0	0	1	1	1	1	0	0	1	0	0	0	0	2	0	2	2	0	2	0	0	0	0	0	0	1	0	1	2	0	0	0	2	0	1	0	1	1	0	0	2	1	0	2	0
357	1	0	0	1	0	1	0	1	0	0	0	1	2	0	0	0	0	0	2	0	1	0	2	0	0	0	1	0	0	2	1	2	2	0	0	1	1	0	0	0	2	1	1	0	1	2	0	1	0
358	0	0	0	0	0	1	0	0	1	1	0	0	1	0	0	1	0	1	1	1	2	0	2	0	0	0	0	1	1	1	0	1	1	1	0	0	2	0	1	1	0	0	0	0	1	0	1	1	0
359	0	0	0	2	1	2	2	2	1	1	1	0	1	1	0	0	0	1	2	0	2	0	2	0	0	0	0	0	0	2	1	0	1	1	1	2	1	1	0	0	1	1	1	0	1	0	0	1	0
360	1	0	0	0	0	1	1	2	0	0	0	0	0	0	0	0	0	0	0	1	1	0	1	0	0	0	0	0	1	2	0	0	2	1	1	2	0	0	1	1	1	0	0	1	0	0	0	1	1
361	0	0	0	0	0	1	2	2	1	1	0	0	1	0	0	1	0	0	1	1	2	1	0	1	1	1	0	0	0	2	0	0	2	2	1	2	1	0	0	0	1	0	0	0	0	1	1	2	0
362	1	0	0	0	0	0	1	1	1	2	0	1	1	0	0	0	0	1	2	0	2	0	1	0	0	0	0	0	0	2	1	0	2	1	1	1	1	0	0	0	2	0	0	0	1	0	0	0	0
363	0	0	0	0	2	2	1	1	0	0	1	1	1	0	0	0	0	1	0	2	2	0	1	1	1	1	0	0	0	1	1	0	2	0	0	2	2	0	1	1	0	0	0	0	1	1	0	0	0
364	0	0	0	2	1	2	1	1	2	2	0	0	0	0	0	0	0	1	1	1	1	0	2	0	0	0	0	1	1	0	0	1	1	0	0	1	2	0	1	1	1	0	0	0	0	1	0	1	0
365	1	0	0	1	0	2	2	2	0	1	0	0	0	0	0	0	0	0	0	1	1	0	2	0	0	0	0	1	2	2	1	0	1	0	0	1	0	0	0	1	1	0	0	1	1	1	0	2	0
366	1	0	0	0	0	1	1	2	0	0	1	0	0	0	0	0	0	1	0	1	1	0	1	0	0	1	0	1	1	1	1	1	2	1	0	2	1	0	2	2	0	0	0	0	2	1	0	1	0
367	0	0	0	0	0	2	2	2	0	1	0	0	0	0	0	0	0	1	0	2	1	0	2	0	0	1	0	0	0	2	0	1	2	1	0	0	1	0	0	0	1	1	1	0	1	2	0	1	1
368	1	0	0	1	0	2	0	1	1	1	0	0	0	0	0	0	0	0	1	1	1	0	1	1	1	1	1	1	1	2	1	0	2	1	1	1	2	0	0	0	1	0	0	0	0	0	0	1	1
369	0	0	1	1	0	2	2	2	0	1	0	0	1	1	0	0	0	1	1	0	2	0	2	0	0	0	0	2	2	0	0	1	0	0	0	2	1	0	2	2	0	0	0	1	0	1	0	1	0
370	1	0	1	1	0	1	2	2	0	0	1	0	1	0	0	0	0	0	2	0	0	0	1	0	0	1	0	1	1	2	1	1	2	0	1	1	0	0	1	1	1	0	0	0	0	0	0	0	0
371	0	0	0	0	1	2	2	2	0	0	1	1	0	0	0	0	0	0	1	1	1	0	1	0	0	1	0	0	0	2	0	1	1	0	0	2	1	0	0	0	1	0	0	1	0	0	0	1	1
372	1	0	0	0	0	1	1	1	1	2	0	0	1	0	0	0	1	1	0	1	1	0	2	0	0	0	1	1	1	1	0	1	1	2	1	1	2	1	0	0	1	0	0	1	0	1	0	1	0
373	1	0	0	1	0	1	1	1	2	2	0	0	0	0	0	0	0	2	2	0	0	0	1	0	0	1	1	0	0	2	1	0	1	0	0	2	0	0	0	0	2	0	0	0	0	0	0	1	0
374	1	0	0	1	1	2	1	1	2	2	0	0	1	0	0	0	0	0	0	2	2	0	1	1	1	1	0	2	2	0	0	0	1	1	0	2	0	0	1	1	1	0	0	1	1	0	0	1	0
375	1	1	0	0	0	1	1	1	0	0	1	0	1	0	0	0	0	1	1	0	0	0	1	1	1	1	0	1	1	2	0	0	2	0	0	1	1	0	0	0	0	0	0	1	0	0	0	2	0
376	0	0	0	0	0	1	2	2	0	1	0	0	1	0	0	0	0	1	1	1	1	0	2	0	0	1	0	1	1	0	0	1	1	0	0	1	1	0	0	0	2	0	0	0	0	0	0	0	2
377	1	0	2	0	0	0	2	2	0	1	1	0	0	0	0	0	1	1	0	2	2	0	2	0	0	0	0	1	2	2	0	0	0	0	1	2	1	0	1	1	1	1	1	0	0	0	0	0	1
378	0	0	1	1	1	2	0	0	2	2	0	1	1	0	0	0	1	2	1	1	2	0	2	0	0	0	0	0	0	2	0	0	1	1	0	2	1	1	0	0	0	1	0	0	1	1	0	2	0
379	1	0	0	1	0	1	2	2	0	0	1	0	0	0	0	0	0	0	1	1	1	0	2	0	0	0	0	0	0	1	0	1	1	0	1	2	1	0	1	1	1	1	1	0	1	0	0	1	1
380	0	0	1	0	0	1	1	1	0	0	0	0	1	0	0	0	0	1	0	2	2	0	2	0	0	0	0	0	0	2	1	1	1	1	0	0	0	1	0	0	1	0	0	0	0	2	0	2	0
381	1	0	0	0	0	2	1	2	0	0	0	2	1	0	0	0	0	0	0	2	2	0	2	0	0	0	0	0	0	2	0	0	1	1	0	1	1	1	0	0	1	0	0	0	0	0	0	2	0
382	0	0	0	0	0	2	0	2	0	0	1	0	0	0	0	0	0	1	1	1	1	0	2	0	0	0	0	0	0	2	0	1	2	1	0	0	1	0	0	0	2	0	0	1	0	0	0	1	0
383	0	0	0	0	0	2	1	2	0	1	0	0	0	0	0	0	1	1	0	2	2	0	2	0	0	0	0	1	1	2	0	0	1	0	0	1	2	0	2	2	0	0	0	0	0	1	1	1	0
384	0	0	0	1	1	2	0	0	1	1	1	0	1	0	0	0	1	1	0	2	2	0	2	0	0	0	0	0	0	2	0	1	1	0	1	2	1	0	2	2	0	1	1	0	1	1	0	0	0
385	0	0	0	0	1	1	1	1	2	2	0	0	1	0	0	1	0	2	0	2	2	0	2	0	0	0	0	0	0	2	1	2	2	0	0	0	0	0	1	1	0	0	1	0	1	0	0	0	0
386	1	0	0	0	0	0	2	2	1	1	0	0	0	0	0	0	0	1	1	0	0	1	1	0	0	1	0	1	1	2	2	0	2	2	2	2	2	1	0	0	1	0	0	1	1	1	0	1	1
387	1	0	0	0	0	0	1	1	0	2	0	0	1	0	0	1	0	1	1	1	1	0	2	0	0	0	0	0	0	1	1	2	1	0	0	1	1	0	1	1	1	1	0	0	2	1	0	1	0
388	1	0	0	0	0	0	2	2	2	2	0	0	0	0	0	0	0	0	0	2	2	0	0	0	0	1	0	0	0	2	1	1	0	0	0	2	2	0	2	1	0	1	0	0	0	0	0	1	1
389	1	0	0	0	0	0	0	1	1	1	0	0	1	0	0	0	0	0	0	2	2	0	1	0	0	1	0	1	1	1	0	0	1	1	0	1	2	0	0	0	1	0	0	0	0	0	0	1	0
390	0	0	0	1	0	2	1	1	1	1	1	1	1	0	0	0	0	2	1	1	1	0	2	0	0	0	0	1	1	1	1	1	2	0	0	2	1	0	1	1	1	0	0	0	0	0	0	1	1
391	1	0	0	1	0	1	1	2	1	2	0	1	2	0	0	0	0	1	0	2	2	0	1	0	0	0	0	1	1	2	1	2	2	0	0	0	0	0	0	0	1	0	0	0	1	0	0	1	0
392	1	0	1	0	1	1	0	0	1	1	0	1	1	0	0	0	0	1	2	0	2	0	1	0	0	0	0	0	0	2	0	1	2	0	0	1	0	0	0	0	1	0	0	0	0	0	0	0	0
393	1	0	0	1	0	2	2	2	0	0	1	0	0	0	0	0	0	2	1	1	2	0	2	0	0	1	0	0	0	1	1	0	1	0	0	2	1	0	1	0	1	0	0	0	0	0	0	2	0
394	0	0	0	1	0	2	1	1	1	1	0	0	0	0	0	0	0	1	1	1	2	0	2	0	0	1	0	0	0	1	0	1	2	1	1	2	2	1	1	1	1	0	0	0	0	0	0	2	0
395	0	0	0	0	0	0	1	2	0	0	1	1	1	0	0	0	0	0	1	1	1	0	0	1	1	1	0	1	2	1	0	1	0	0	0	2	2	1	0	0	1	1	1	0	1	1	0	1	0
396	0	0	0	1	0	1	2	2	0	0	2	1	1	0	0	0	0	0	1	1	1	0	2	0	0	0	0	1	2	2	0	0	1	1	0	2	2	1	0	0	0	1	0	0	0	0	0	1	0
397	0	0	0	1	0	2	0	1	1	1	0	0	0	0	0	0	0	1	1	1	1	0	1	0	0	0	0	1	2	2	0	0	2	1	1	1	2	0	1	1	0	2	2	0	1	1	0	2	0
398	1	0	0	0	0	2	1	2	0	0	0	1	1	0	0	0	0	1	0	1	1	0	2	0	0	1	0	0	1	2	0	0	1	0	0	1	1	0	0	0	2	0	0	0	0	0	0	1	0
399	1	0	0	0	0	1	1	1	1	2	0	0	1	0	0	0	0	1	0	2	2	0	2	0	0	0	0	0	0	2	1	0	2	0	0	1	2	0	2	2	0	0	0	0	0	1	0	0	0
400	1	0	0	0	0	1	2	2	0	0	0	0	0	0	0	0	0	0	1	1	1	0	2	0	0	1	0	1	2	2	0	1	1	0	1	1	1	1	0	0	1	0	0	0	1	1	1	1	0
401	1	0	1	0	1	2	2	2	0	1	0	2	1	0	0	0	0	1	1	1	2	0	0	0	0	0	1	1	1	2	1	1	1	1	0	0	0	0	1	0	1	0	0	0	0	2	0	0	2
402	1	0	0	0	0	1	1	1	1	1	0	0	0	0	0	0	0	1	1	0	1	0	2	0	0	0	0	1	2	1	0	0	1	1	1	2	0	0	0	0	2	1	1	0	0	0	0	1	0
403	1	0	0	0	1	1	0	0	2	2	0	0	2	0	0	0	0	0	0	1	1	0	2	0	0	0	0	0	0	2	1	1	2	1	0	0	2	0	1	1	0	0	0	1	0	1	0	1	0
404	0	0	0	0	0	1	1	1	0	0	1	1	1	0	0	0	0	1	0	2	2	0	2	1	1	2	0	1	2	2	1	1	1	0	1	1	1	1	0	0	2	0	0	0	0	1	0	2	0
405	1	0	0	0	0	0	0	2	0	0	1	0	1	0	0	1	1	1	1	1	1	0	1	1	1	1	0	0	1	2	0	0	1	1	1	1	1	1	0	0	0	1	0	0	2	1	0	2	0
406	1	0	0	1	1	2	1	2	0	1	0	1	2	0	0	0	0	0	0	1	1	0	2	0	0	0	0	0	1	2	0	0	1	1	1	1	2	1	1	0	0	0	0	0	0	0	0	0	0
407	1	0	0	1	0	2	1	1	1	1	1	0	1	0	0	0	0	0	0	1	1	0	1	0	0	0	0	0	0	1	0	0	1	0	0	0	2	0	2	2	0	0	0	0	0	0	0	1	1
408	1	0	0	0	1	1	1	1	1	1	1	1	1	0	0	0	0	0	1	0	1	0	2	0	0	0	1	1	1	2	0	1	1	0	0	1	0	0	0	0	2	0	0	0	0	1	0	1	0
409	1	0	1	1	0	2	2	2	0	0	0	2	1	0	0	0	0	0	1	1	1	0	2	0	0	0	0	0	2	2	0	1	2	0	0	0	1	0	2	2	0	1	1	0	1	1	0	2	0
410	0	0	0	0	1	1	1	2	0	0	0	0	0	0	0	0	0	0	1	1	1	0	2	0	0	0	0	0	0	2	1	0	0	0	0	1	2	0	1	0	1	1	0	0	0	1	0	1	1
411	1	0	0	2	0	2	1	2	0	0	1	1	1	0	0	0	0	0	0	1	1	0	2	0	0	0	0	0	1	2	0	1	2	1	0	2	2	2	0	0	0	1	0	0	0	0	0	2	0
412	0	0	0	0	0	0	2	2	0	1	1	0	0	0	0	0	0	0	2	0	0	0	2	0	0	0	0	0	1	1	0	1	1	0	0	2	1	0	2	2	0	1	1	0	1	1	0	2	0
413	0	0	1	1	0	2	1	2	0	0	0	0	0	0	0	0	0	0	1	1	2	0	2	0	0	0	0	1	1	1	0	1	0	0	0	2	2	0	0	0	1	1	0	0	1	0	0	1	1
414	1	0	0	0	0	1	2	2	0	1	1	1	1	0	0	0	0	0	0	0	0	0	2	0	0	1	0	0	1	2	0	1	1	1	0	0	1	0	0	0	2	0	0	0	1	0	0	1	0
415	0	0	0	0	1	2	1	1	0	0	1	1	2	1	1	0	0	0	0	1	1	1	2	0	0	0	0	0	1	2	0	2	2	0	0	0	1	0	0	0	2	0	0	2	0	0	0	1	0
416	1	0	0	0	0	2	0	2	0	0	1	0	0	0	0	0	0	1	0	2	1	0	2	0	0	1	0	0	0	2	0	0	1	0	0	2	1	0	1	1	1	0	0	0	0	1	0	2	0
417	1	0	0	0	0	1	1	1	1	1	1	0	1	0	0	0	0	1	2	0	1	0	1	1	1	0	0	0	0	1	0	0	1	2	1	1	2	0	0	0	1	1	0	0	1	1	0	0	0
418	1	0	1	0	0	1	2	2	0	0	1	0	0	0	0	0	0	0	1	1	1	0	2	0	0	0	1	1	1	2	0	1	2	0	1	2	0	0	1	1	1	0	0	0	0	1	0	0	2
419	1	0	0	0	0	0	0	1	1	1	0	0	0	0	0	0	0	1	1	0	2	0	2	0	0	0	0	1	2	2	1	1	1	0	1	1	1	0	2	2	0	0	0	0	0	0	0	1	0
420	1	0	0	1	0	1	1	1	1	2	0	1	2	0	0	0	1	2	1	1	2	0	1	1	1	1	0	0	0	1	0	1	1	1	0	1	1	1	0	0	1	1	1	0	0	1	0	1	0
421	1	0	0	0	0	0	2	2	0	0	0	0	0	0	0	0	0	0	1	1	2	0	2	0	0	1	0	1	1	2	1	0	1	1	1	1	2	0	1	1	0	1	0	0	0	1	0	0	2
422	0	0	0	0	0	2	2	2	2	2	0	0	0	0	0	0	0	1	0	1	1	0	2	0	0	0	0	0	1	1	0	0	1	0	0	2	1	0	1	1	1	0	0	0	0	1	0	2	0
423	0	0	0	0	0	0	1	2	0	0	0	0	1	0	0	0	0	1	1	1	2	0	2	0	0	0	0	0	0	1	0	0	0	0	0	2	0	0	1	1	0	0	0	0	0	0	0	1	0
424	0	0	0	0	0	1	0	1	1	1	0	0	2	1	1	1	0	0	1	1	1	0	2	0	0	1	0	1	1	2	0	0	2	2	2	2	1	0	0	0	1	0	1	0	1	0	0	2	0
425	1	1	1	0	0	1	2	2	1	1	0	2	2	0	0	0	0	0	0	1	1	0	2	0	0	0	0	1	1	2	0	2	2	0	0	0	0	0	0	0	1	0	0	0	0	1	0	2	0
426	0	0	0	1	0	2	2	2	0	0	0	1	2	0	0	1	0	2	1	1	1	1	2	0	0	0	0	0	1	2	0	0	2	2	2	2	0	0	0	0	1	0	0	0	0	1	0	1	0
427	0	0	0	1	0	1	1	1	1	1	1	1	2	0	0	0	0	0	1	1	2	0	1	0	0	0	0	0	1	2	0	1	1	0	1	1	2	1	0	0	1	1	1	0	0	1	0	2	0
428	0	0	1	0	0	1	0	0	1	1	0	0	0	0	0	0	0	1	2	0	1	0	0	0	0	1	0	0	1	2	0	0	1	0	0	2	1	1	0	0	1	0	0	1	0	0	0	1	0
429	1	0	0	0	0	0	2	2	1	1	1	0	0	0	0	0	0	1	1	1	2	0	2	0	0	0	1	0	0	1	0	0	1	0	0	2	2	0	2	2	0	1	1	0	1	1	0	0	0
430	1	0	1	1	0	1	1	1	1	1	1	1	2	1	1	0	0	1	0	1	1	0	1	1	1	1	0	0	0	2	1	0	2	1	0	1	1	0	0	0	1	0	0	0	0	0	0	0	0
431	0	0	0	1	0	1	1	1	1	1	0	0	0	0	0	0	0	0	1	1	2	0	2	0	0	0	0	0	0	2	0	1	2	0	0	1	0	0	0	0	2	0	0	0	0	1	0	2	0
432	0	0	1	2	0	2	1	2	1	1	0	0	0	0	0	0	0	2	1	1	2	1	1	0	0	0	0	1	2	2	0	1	1	0	1	1	1	1	0	0	1	1	1	0	1	1	0	0	0
433	1	0	1	0	0	1	0	0	2	2	0	1	1	0	0	0	0	2	1	1	2	0	2	0	0	0	0	0	0	2	1	1	1	0	0	1	0	0	0	0	1	1	0	0	0	0	0	2	0
434	0	0	0	0	0	1	0	0	2	2	0	0	0	0	0	0	1	0	1	1	2	0	2	0	0	0	0	2	2	0	0	1	2	0	0	1	2	0	2	2	0	1	1	0	1	1	0	2	0
435	1	0	0	0	0	1	1	1	2	2	0	1	1	0	0	0	0	1	2	0	2	0	1	1	1	1	0	0	2	2	0	1	2	0	1	1	0	1	0	0	1	0	0	0	0	1	0	1	0
436	0	0	0	0	0	1	1	1	0	2	0	1	1	0	0	0	0	1	0	2	2	0	2	0	0	0	0	0	1	2	0	1	1	1	1	2	2	0	0	0	1	1	1	0	1	1	0	1	0
437	1	0	0	0	1	1	2	2	1	1	0	0	2	0	0	0	0	1	0	2	2	0	2	0	0	0	0	0	0	2	0	0	2	2	2	2	1	0	1	1	1	0	0	0	0	0	0	2	0
438	0	0	0	0	1	1	2	2	1	1	0	0	0	0	0	0	0	1	0	2	1	0	2	0	0	1	0	1	1	1	0	0	1	0	0	2	2	0	1	1	1	0	0	0	0	0	0	1	1
439	1	0	0	0	0	2	0	1	1	1	0	1	2	0	0	0	0	0	1	1	2	0	1	0	0	1	0	1	1	1	1	0	2	2	1	1	1	0	0	0	1	0	0	0	1	1	0	1	0
440	0	0	0	1	0	1	2	2	1	1	0	1	1	0	0	0	0	1	0	2	2	0	2	0	0	0	0	1	2	2	0	1	1	1	1	1	1	0	1	1	1	1	1	0	1	1	0	2	0
441	0	0	0	0	0	2	0	1	1	1	0	0	0	0	0	0	0	1	0	2	2	1	2	0	0	0	0	0	0	2	0	0	2	1	1	1	1	0	0	0	2	0	0	0	0	1	0	1	1
442	0	0	0	1	1	2	1	1	1	1	0	0	2	0	0	1	0	1	1	1	2	0	2	0	0	0	0	1	2	2	1	0	0	0	0	2	0	0	0	0	2	0	0	0	1	0	0	2	0
443	0	0	0	1	0	2	2	2	0	2	0	0	0	0	0	0	0	1	0	1	1	0	2	0	0	0	0	1	2	1	0	1	1	0	1	1	2	0	2	2	0	0	0	0	0	2	0	2	0
444	0	0	0	0	0	0	2	2	0	1	0	1	1	1	1	0	0	0	0	1	1	0	1	0	0	1	0	0	0	1	0	0	1	2	1	1	2	1	0	0	1	0	0	0	0	0	0	2	0
445	1	0	0	0	0	0	1	2	0	1	0	0	1	0	0	0	1	1	1	1	1	0	2	0	0	0	0	0	0	2	1	0	1	1	0	1	2	1	1	1	0	0	0	1	0	1	0	0	0
446	0	0	0	1	0	1	1	1	1	2	0	0	0	0	0	0	0	0	0	1	1	0	2	0	0	1	0	1	1	2	2	1	1	1	1	1	1	1	0	0	1	0	0	1	0	1	0	0	2
447	0	0	0	1	0	2	1	1	1	1	0	0	0	0	0	0	1	1	0	2	2	0	2	0	0	0	0	0	1	2	0	0	1	1	0	1	2	0	2	2	0	0	0	0	0	0	0	2	0
448	1	0	1	1	0	1	2	2	0	1	0	0	0	0	0	0	0	0	0	1	1	0	1	1	1	1	0	0	0	2	0	0	2	0	0	2	1	0	0	0	2	1	1	0	2	0	0	1	1
449	1	0	0	0	1	1	2	2	1	1	0	0	1	0	0	1	0	0	1	1	2	0	2	0	0	1	0	0	0	2	1	0	1	1	1	2	2	0	1	1	1	0	0	0	0	0	0	0	1
450	1	0	0	1	0	1	1	2	0	0	0	0	0	0	0	0	0	2	0	1	1	0	2	0	0	1	0	1	1	0	0	1	2	0	0	2	1	0	1	0	1	0	0	0	0	0	0	2	0
451	1	0	1	1	0	1	1	1	1	1	0	0	0	0	0	0	0	1	0	2	2	0	2	0	0	0	0	0	1	2	0	1	2	0	0	2	2	1	0	0	1	0	0	0	2	1	0	2	0
452	1	0	1	0	1	2	1	1	1	1	0	0	0	0	0	0	0	0	1	1	2	0	2	0	0	1	0	0	0	1	0	0	1	1	2	2	1	0	0	0	2	0	0	0	1	0	0	2	0
453	1	0	0	0	0	2	1	2	0	0	0	0	0	0	0	0	0	1	0	2	2	0	2	0	0	0	0	0	2	2	0	1	1	0	0	2	1	0	0	0	1	0	0	0	0	0	0	1	0
454	0	0	0	1	0	2	1	1	1	1	0	0	0	0	0	0	1	2	1	1	2	0	2	0	0	0	0	0	0	1	0	0	2	0	0	0	1	1	0	0	1	0	0	0	2	1	0	0	0
455	1	1	0	0	0	1	1	1	1	2	0	0	0	0	0	0	0	0	1	1	1	0	2	0	0	0	0	0	0	1	0	1	2	0	0	2	1	0	0	0	2	1	0	0	0	0	0	0	0
456	1	1	0	0	0	1	1	1	1	2	0	0	0	0	0	0	0	0	1	1	2	1	2	0	0	0	0	1	1	1	0	1	2	0	0	1	2	0	2	2	0	0	0	0	0	0	0	0	2
457	1	1	0	0	0	1	1	1	1	1	1	1	1	0	0	0	0	0	2	0	2	0	2	0	0	0	0	1	1	1	0	0	0	1	1	1	2	0	2	1	0	0	1	0	0	1	0	2	0
458	0	0	0	1	0	2	0	1	1	1	0	0	0	0	0	0	0	0	0	2	2	0	2	0	0	0	0	0	0	2	1	1	2	0	0	0	1	1	0	0	1	0	0	0	0	0	0	1	0
459	0	0	0	1	0	1	2	2	1	1	1	1	1	0	0	0	0	0	0	1	1	0	2	0	0	0	0	0	0	2	1	0	2	1	1	1	2	1	0	0	0	1	0	0	1	0	0	0	0
460	0	0	0	0	1	1	0	0	2	2	0	0	1	0	0	1	0	1	0	2	2	0	2	0	0	0	0	0	0	2	0	1	1	0	1	1	2	0	2	2	0	0	0	0	0	2	0	2	0
461	0	0	0	0	0	1	1	1	1	1	0	1	0	0	0	0	0	0	1	0	1	0	2	0	0	0	0	0	0	2	1	0	0	0	0	1	1	0	2	2	0	0	0	0	0	0	0	1	0
462	1	0	1	0	1	1	1	1	1	1	1	0	1	0	0	0	0	1	2	0	2	0	2	0	0	1	0	1	1	2	0	1	2	0	1	1	1	0	1	1	1	1	1	0	0	0	0	2	0
463	0	0	0	0	0	0	1	1	1	1	1	0	0	0	0	0	0	0	1	1	2	0	2	0	0	0	1	0	1	2	0	2	2	0	0	1	2	1	1	0	0	0	0	1	0	0	0	0	0
464	1	0	0	1	0	2	1	1	1	1	0	0	0	0	0	0	1	0	1	1	2	0	1	0	0	0	0	0	0	1	0	2	2	0	0	1	1	1	0	0	1	0	0	0	0	1	0	0	2
465	1	0	0	0	0	0	1	1	1	1	0	0	0	0	0	0	0	0	0	2	2	0	1	0	0	1	0	0	0	1	0	1	2	0	0	2	1	0	1	1	1	0	0	0	2	1	0	2	0
466	0	0	0	0	0	1	2	2	0	0	0	0	1	0	0	1	0	1	2	0	1	1	2	0	0	0	0	0	0	2	1	1	1	0	0	1	1	0	1	1	0	0	0	0	0	0	1	2	0
467	1	0	1	0	0	2	2	2	0	0	0	1	2	0	0	0	0	0	1	1	2	0	2	0	0	0	0	0	1	2	1	1	0	0	0	2	2	1	0	0	0	0	0	0	0	0	0	0	1
468	0	0	0	1	0	1	0	1	1	1	0	0	0	0	0	0	0	0	0	2	2	0	2	0	0	0	0	0	0	1	0	0	2	1	0	1	0	0	0	0	2	1	0	0	0	0	0	0	0
469	0	0	0	0	1	1	2	2	0	0	0	0	0	0	0	0	0	2	0	2	2	0	2	0	0	0	0	0	0	1	0	1	1	0	0	2	2	1	0	0	1	2	2	0	1	1	0	1	0
470	0	0	0	0	0	1	0	0	2	2	0	0	0	0	0	0	1	1	1	0	1	0	2	0	0	0	0	0	0	1	0	1	1	1	1	2	2	0	1	1	1	0	0	0	0	2	0	0	0
471	0	0	0	0	0	0	1	2	1	2	0	1	1	0	0	0	0	1	0	2	2	0	1	0	0	1	0	1	1	1	0	1	1	1	0	1	1	0	0	0	0	0	0	1	0	1	0	1	1
472	1	0	0	1	0	2	1	1	1	2	0	0	0	0	0	0	0	0	0	2	2	0	2	0	0	0	0	1	1	2	0	0	1	1	0	2	2	0	1	1	1	0	0	0	0	2	0	1	0
473	1	0	1	1	0	1	0	0	1	1	0	0	0	0	0	0	0	1	0	1	1	0	1	0	0	0	0	0	0	2	1	0	2	0	0	1	1	1	0	0	1	1	0	0	2	1	0	1	1
474	0	0	0	0	1	1	2	2	0	0	1	0	1	0	0	1	0	0	1	1	1	0	2	0	0	0	0	0	0	2	1	1	1	0	0	1	1	0	0	0	2	1	0	0	0	0	0	0	0
475	1	0	0	0	0	0	1	1	1	2	0	0	0	0	0	0	0	1	0	2	2	0	2	0	0	0	0	0	0	2	0	0	2	1	0	1	1	0	0	0	2	0	0	0	0	0	0	1	0
476	1	0	0	0	0	0	0	0	2	2	0	1	1	0	0	0	0	2	1	1	2	0	2	0	0	1	0	0	1	1	0	1	1	0	0	2	1	0	1	1	1	2	2	0	1	1	0	0	2
477	0	1	0	0	0	0	0	0	2	2	0	1	2	0	0	0	0	0	1	1	1	0	2	0	0	0	0	1	1	2	2	1	2	0	1	2	0	0	0	0	2	0	0	0	0	1	0	0	1
478	0	0	2	0	0	0	0	1	0	0	1	0	1	0	0	0	0	1	0	2	2	0	2	0	0	0	0	0	2	2	0	1	1	0	0	2	2	0	2	2	0	0	0	0	0	0	0	2	0
479	0	0	0	0	0	1	1	1	1	1	0	0	0	0	0	0	0	1	1	1	2	0	2	0	0	0	0	1	0	1	2	1	2	0	1	1	1	0	2	2	0	1	1	1	0	0	0	1	0
480	1	0	0	0	0	0	0	0	2	2	0	0	1	0	0	1	0	0	0	2	2	0	2	0	0	0	0	0	0	2	0	1	1	1	1	2	2	1	1	1	0	1	1	0	2	2	0	2	0
481	1	0	0	2	0	2	0	0	1	1	0	0	0	0	0	0	0	1	1	1	1	0	2	0	0	0	0	0	2	2	0	0	0	1	0	1	2	0	1	1	0	0	0	0	0	0	0	2	0
482	0	0	1	0	1	2	1	1	1	2	0	0	0	0	0	0	0	0	1	1	2	0	1	1	1	1	0	0	1	2	0	0	0	0	1	2	1	1	0	0	0	0	0	0	0	0	0	1	0
483	1	0	0	1	0	2	2	2	0	1	0	1	1	0	0	0	0	0	1	1	1	1	2	0	0	0	0	1	1	2	2	0	1	0	0	1	1	0	1	1	1	0	0	0	1	0	0	2	0
484	1	0	0	0	0	1	2	2	0	0	0	0	0	0	0	0	0	0	0	1	1	0	2	0	0	0	0	1	2	2	1	1	1	0	0	2	2	0	2	1	0	0	0	0	0	0	0	2	0
485	1	0	0	0	0	0	1	1	1	1	0	0	2	0	0	0	0	0	0	1	1	0	2	1	1	2	0	0	1	1	0	1	1	1	1	2	1	0	0	0	2	0	0	1	1	0	0	2	0
486	0	0	0	0	0	0	2	2	0	1	1	1	1	0	0	0	0	0	1	0	0	0	2	0	0	0	0	0	0	2	1	2	2	0	0	1	0	0	0	0	2	0	0	0	0	0	0	2	0
487	0	1	0	0	1	1	2	2	0	0	0	0	0	0	0	0	0	0	1	1	1	0	2	0	0	0	0	1	2	2	1	0	1	1	2	2	1	0	0	0	2	0	0	1	1	1	0	0	1
488	1	0	0	0	0	0	0	0	2	2	0	0	0	0	0	0	0	0	1	0	1	0	2	0	0	0	0	0	1	1	0	0	2	0	0	2	2	1	1	1	0	0	0	1	1	0	0	2	0
489	0	0	0	1	1	2	1	1	0	0	1	0	0	0	0	0	0	1	2	0	2	0	2	0	0	0	0	0	1	2	0	0	1	1	1	1	1	1	0	0	1	0	0	0	0	0	0	2	0
490	1	0	0	0	0	1	2	2	0	1	1	0	1	0	0	1	0	1	0	0	0	1	0	1	1	1	0	1	1	2	0	1	1	0	0	1	2	0	2	2	0	0	0	0	0	0	0	1	1
491	1	0	0	0	0	1	0	0	2	2	0	0	2	0	0	1	1	0	1	1	2	0	2	0	0	0	0	0	0	2	0	0	1	1	1	2	2	1	1	1	0	1	1	0	1	2	0	0	1
492	0	0	0	0	0	0	2	2	0	1	0	0	0	0	0	0	0	1	1	1	1	0	2	0	0	0	0	0	0	1	0	0	2	0	0	2	2	0	2	2	0	0	0	0	0	0	0	0	1
493	0	0	0	0	0	2	1	2	0	0	0	0	0	0	0	0	0	0	1	1	2	0	2	0	0	0	0	1	1	2	2	1	2	1	1	2	1	0	1	1	1	1	0	0	1	1	0	2	0
494	0	0	0	1	0	1	2	2	1	1	0	1	1	0	0	0	0	1	0	1	1	0	2	0	0	0	0	0	0	2	1	1	2	0	1	2	2	0	2	1	0	0	0	0	1	0	0	1	0
495	1	0	0	0	0	2	2	2	0	0	0	0	1	0	0	1	0	1	1	1	2	0	2	0	0	0	0	0	0	2	0	0	0	1	0	1	0	0	0	0	2	1	1	0	1	0	0	0	0
496	0	0	1	0	1	2	0	1	0	0	0	0	0	0	0	0	0	0	1	0	0	0	2	0	0	0	0	0	1	2	0	0	2	0	0	2	0	0	1	1	1	0	0	0	0	1	0	2	0
497	1	0	0	0	0	0	1	1	2	2	0	1	1	0	0	0	0	1	1	1	1	0	2	0	0	0	0	0	1	2	0	1	2	0	0	1	2	1	1	1	1	0	0	0	1	0	0	1	1
498	0	0	0	1	0	2	0	0	1	1	1	1	1	1	1	0	0	1	2	0	0	0	2	0	0	1	0	0	1	1	0	0	1	0	0	1	1	0	1	1	1	0	0	1	2	0	0	2	0
499	0	0	0	1	0	1	2	2	1	1	0	0	0	0	0	0	0	1	2	0	1	0	2	0	0	0	0	1	1	2	1	0	2	2	1	2	1	0	1	1	1	0	0	0	1	0	0	1	0
500	1	0	0	1	1	2	2	2	0	0	0	1	2	0	0	0	0	0	0	2	2	0	2	0	0	0	0	0	1	2	0	1	2	0	0	2	1	0	1	1	0	0	0	0	0	1	0	1	1
501	1	0	1	1	0	1	2	2	1	1	0	0	1	0	0	1	0	1	2	0	1	0	2	0	0	0	0	0	1	2	0	0	1	1	0	0	1	0	0	0	2	0	0	0	0	1	0	0	0
502	1	0	0	0	1	2	2	2	0	1	1	1	2	0	0	0	0	0	2	0	1	0	2	0	0	1	0	0	1	1	0	0	1	1	0	0	1	0	1	1	1	0	0	0	0	0	0	2	0
503	1	0	0	0	0	1	0	0	1	1	0	2	2	0	0	0	0	0	2	0	0	0	2	0	0	0	0	1	0	1	1	0	1	1	0	1	1	0	1	1	1	1	1	0	1	1	0	1	1
504	1	0	0	1	0	1	1	2	0	1	0	0	0	0	0	1	0	0	0	1	1	0	2	0	0	0	0	0	2	2	0	1	1	0	1	2	2	0	1	1	0	0	0	0	0	0	0	0	0
505	1	0	0	0	0	1	2	2	0	2	0	0	0	0	0	0	0	0	2	0	1	0	2	0	0	0	0	0	0	2	1	0	1	1	0	2	1	0	0	0	2	0	0	1	0	0	0	0	0
506	1	0	0	0	0	2	1	2	0	1	0	0	0	0	0	0	1	1	0	2	2	0	2	0	0	0	0	0	1	2	0	1	2	0	0	1	2	0	1	1	1	1	1	0	0	0	0	1	1
507	1	0	0	1	0	1	0	1	0	0	0	0	1	0	0	1	0	0	1	1	2	0	2	0	0	0	0	0	0	2	0	1	2	1	1	2	1	0	0	0	2	1	1	0	1	2	0	1	0
508	0	0	0	0	0	0	1	1	0	0	0	1	1	0	0	0	0	0	2	0	0	0	2	0	0	0	0	0	0	2	0	0	2	1	0	1	2	1	1	1	0	0	0	0	1	1	0	0	0
509	1	0	0	0	1	2	0	0	2	2	0	1	1	0	0	0	0	0	0	1	1	2	0	0	0	0	0	1	1	2	2	0	1	1	0	1	0	0	0	0	2	1	1	0	0	0	0	1	0
510	0	0	0	0	1	2	0	1	0	0	0	0	0	0	0	0	0	1	1	1	1	0	1	1	1	1	0	1	1	2	1	0	2	2	0	1	0	0	1	1	1	1	0	0	0	0	0	1	0
511	1	0	0	1	0	1	2	2	0	0	0	2	2	0	0	0	0	2	0	2	2	0	1	1	1	1	0	1	1	1	1	1	1	1	1	2	0	0	0	0	2	0	0	0	0	0	0	2	0
512	1	0	0	1	1	2	1	2	0	0	0	0	0	0	0	0	0	2	1	1	1	0	2	0	0	0	0	0	0	2	1	1	1	0	0	1	1	0	1	1	0	1	1	0	0	0	0	2	0
513	0	0	0	0	1	1	2	2	0	0	0	1	1	0	0	0	0	2	0	2	2	0	2	0	0	0	0	0	0	2	1	0	2	1	1	2	1	0	1	1	1	0	0	0	0	0	0	0	1
514	1	0	0	0	0	1	2	2	0	0	0	1	1	0	0	0	0	1	0	2	2	0	2	0	0	0	0	1	1	2	2	1	1	0	0	2	1	0	1	0	1	0	0	0	1	1	0	1	0
515	0	0	0	1	0	1	0	1	1	1	0	0	0	0	0	0	0	1	0	2	2	0	1	0	0	1	0	0	1	2	0	2	1	0	0	1	1	0	0	0	1	0	0	0	0	1	0	0	0
516	0	0	0	1	1	2	0	0	2	2	0	0	0	0	0	0	0	0	0	2	2	0	2	0	0	0	1	0	1	2	0	1	1	0	0	1	0	0	0	0	2	0	0	0	0	0	0	0	0
517	0	1	0	0	1	1	0	0	2	2	0	0	0	0	0	0	0	0	1	1	2	1	2	0	0	0	0	0	0	1	0	0	0	0	0	2	2	0	2	2	0	1	1	1	1	2	0	1	0
518	1	0	0	1	1	2	2	2	0	0	1	0	0	0	0	0	0	0	1	1	1	1	1	0	0	0	0	0	1	2	0	2	1	0	0	2	2	0	0	0	1	0	0	1	0	0	0	2	0
519	0	0	0	1	0	2	2	2	0	0	0	1	0	0	0	0	0	0	2	0	2	0	2	0	0	1	1	0	0	2	1	2	2	0	1	2	0	0	0	0	2	1	1	0	1	0	0	1	0
520	1	0	0	1	0	1	0	0	1	1	1	1	1	0	0	0	1	1	1	1	1	0	2	0	0	1	0	1	1	2	1	0	1	0	0	1	1	0	1	1	1	1	1	0	1	1	0	1	1
521	0	0	1	1	0	2	2	2	1	1	1	0	0	0	0	0	0	0	1	1	2	1	0	1	1	1	0	0	0	2	1	1	1	1	1	2	2	0	1	1	0	0	0	0	0	0	0	0	0
522	0	1	1	0	0	1	1	1	1	1	0	0	0	0	0	0	0	1	0	2	2	1	1	0	0	1	1	0	0	2	1	1	1	0	1	2	2	0	2	2	0	1	1	0	0	0	0	1	0
523	1	0	0	1	0	1	1	1	1	2	1	0	0	0	0	0	0	0	1	0	1	0	2	0	0	0	1	2	2	2	1	0	1	1	0	0	0	0	1	1	1	0	0	0	1	1	0	2	0
524	0	0	0	0	0	1	2	2	0	0	1	0	0	0	0	0	0	0	0	1	1	2	0	0	0	0	0	0	1	2	0	1	1	0	0	1	1	0	1	1	1	0	0	0	0	0	0	2	0
525	1	0	1	0	0	2	2	2	0	0	0	0	0	0	0	0	0	0	0	2	2	0	1	0	0	0	1	1	1	2	0	1	2	0	0	1	1	0	0	0	0	1	1	0	1	1	0	1	0
526	1	1	0	0	0	1	2	2	0	0	1	0	1	0	0	0	0	1	0	2	2	0	2	0	0	0	0	1	1	1	1	2	1	0	0	1	2	0	1	1	1	0	0	0	0	0	0	1	0
527	1	0	0	0	0	0	1	1	1	1	1	0	0	0	0	0	0	0	0	2	2	0	2	0	0	0	0	0	1	1	0	0	0	0	0	1	0	0	1	1	1	0	0	0	0	1	0	0	1
528	0	0	0	1	0	2	1	1	0	0	1	0	0	0	0	0	0	0	0	1	1	0	2	0	0	0	0	1	1	2	1	1	2	0	1	1	1	0	0	0	2	0	0	0	0	0	0	0	0
529	1	0	0	0	1	2	1	1	2	2	0	1	1	1	1	0	0	0	1	0	1	0	2	0	0	0	0	0	0	2	0	1	1	1	2	2	1	0	1	1	1	0	0	0	0	0	0	1	0
530	0	0	0	1	0	1	1	1	1	1	0	1	1	0	0	0	0	0	1	1	1	0	0	0	0	0	0	1	1	2	1	1	2	0	0	1	0	0	0	0	1	1	1	0	0	1	0	1	0
531	1	1	0	0	0	0	1	1	1	1	0	1	2	0	0	0	0	0	1	1	1	0	2	0	0	1	0	1	2	2	0	2	1	0	0	2	1	0	1	1	1	1	1	0	1	2	0	1	0
532	0	0	1	0	0	0	2	2	0	1	0	0	0	0	0	0	0	0	0	1	1	0	1	0	0	0	0	1	1	2	1	0	0	1	2	2	1	0	0	0	1	0	0	0	0	0	0	2	0
533	0	1	1	0	0	1	1	1	0	0	0	2	2	0	0	0	0	1	0	2	2	0	1	0	0	0	0	0	1	2	1	1	2	0	0	1	2	0	0	0	1	0	0	0	0	0	0	1	0
534	1	0	0	0	0	1	2	2	0	0	1	0	0	0	0	0	0	0	1	1	2	0	2	0	0	0	0	0	0	1	0	1	2	2	0	1	1	1	0	0	1	0	1	0	0	1	0	2	0
535	0	1	0	0	0	0	2	2	0	1	0	1	2	1	1	0	0	0	1	1	2	0	2	0	0	0	0	0	0	1	0	0	1	1	0	0	1	0	0	0	2	0	0	1	1	0	0	1	1
536	1	0	0	0	0	0	1	2	1	2	0	0	1	0	0	1	0	0	1	1	2	0	2	0	0	0	0	1	1	2	1	0	1	1	0	0	2	0	1	0	1	1	1	0	1	0	0	2	0
537	1	0	1	1	0	1	1	1	1	2	0	1	1	0	0	0	0	0	1	1	2	0	0	0	0	0	0	0	1	2	0	2	2	0	0	0	1	0	1	0	1	0	0	0	0	0	0	2	0
538	0	0	0	0	0	0	2	2	1	1	0	0	0	0	0	0	0	0	1	1	2	0	0	0	0	1	0	1	1	2	2	0	1	1	1	2	2	0	0	0	1	0	0	0	0	1	0	2	0
539	0	0	1	0	0	1	2	2	0	0	2	0	1	0	0	0	0	0	0	2	2	0	2	0	0	0	1	1	1	2	0	0	2	0	0	1	1	0	0	0	2	1	1	0	1	1	0	1	1
540	0	0	0	0	0	1	1	1	0	2	0	0	0	0	0	0	0	2	1	1	2	0	2	0	0	1	0	0	1	2	0	2	2	0	1	2	2	1	1	1	0	1	0	0	0	0	0	1	1
541	1	0	0	0	0	0	1	1	0	0	1	0	1	0	0	1	0	0	1	1	1	0	1	0	0	0	0	0	0	2	0	0	1	2	0	1	1	1	0	0	0	0	0	0	0	1	0	0	1
542	0	0	0	1	0	1	2	2	0	0	1	0	0	0	0	0	0	0	1	1	2	0	2	0	0	0	0	0	0	2	1	0	2	0	0	2	0	0	0	0	1	0	0	0	0	0	0	2	0
543	0	0	0	0	1	1	1	2	1	1	0	1	1	0	0	0	0	1	1	1	2	0	2	0	0	1	1	0	0	2	0	1	1	0	0	1	1	1	0	0	1	2	2	0	0	1	0	2	0
544	1	0	0	1	0	1	1	1	1	2	0	0	0	0	0	0	0	1	1	0	0	0	0	0	0	1	0	0	0	2	1	0	2	0	0	2	2	1	1	1	0	1	1	0	1	0	0	0	0
545	1	0	0	0	0	1	2	2	0	1	1	2	1	0	0	0	0	0	0	2	2	0	2	0	0	1	0	1	1	1	0	0	2	1	0	1	1	0	1	1	1	0	0	1	0	0	0	2	0
546	1	0	0	0	0	0	1	1	0	0	1	0	0	0	0	1	0	0	1	1	2	0	2	0	0	0	0	0	0	2	1	1	1	0	0	1	1	0	2	2	0	0	0	0	1	0	0	1	0
547	1	0	0	0	0	0	1	2	0	0	0	1	2	1	1	0	0	2	1	1	2	0	2	0	0	0	0	0	0	1	0	1	2	0	0	1	0	0	0	0	1	0	0	0	1	0	0	2	0
548	1	0	0	1	0	1	2	2	0	0	0	0	0	0	0	0	0	1	0	1	1	0	2	1	1	2	0	1	1	2	0	0	1	0	0	0	2	0	1	1	1	0	0	0	0	0	0	0	1
549	0	0	0	0	0	2	2	2	0	0	1	1	2	0	0	0	0	1	0	1	1	0	2	0	0	0	0	1	1	2	1	1	1	0	0	1	1	0	1	1	1	0	0	0	0	0	0	0	1
550	0	1	0	0	1	1	0	1	1	1	1	0	0	0	0	0	1	2	2	0	2	0	2	0	0	1	0	0	0	1	0	0	0	1	2	2	2	0	2	2	0	0	0	0	0	0	0	1	0
551	0	0	1	0	1	2	1	1	1	2	0	0	0	0	0	0	0	1	1	1	2	0	1	0	0	0	0	1	2	1	0	1	2	1	0	0	0	0	1	0	1	0	0	0	0	0	0	1	1
552	1	0	0	0	1	2	1	2	0	1	0	0	0	0	0	0	0	0	1	0	1	0	1	1	1	1	0	1	2	2	1	0	1	0	0	2	2	1	0	0	1	0	0	0	1	1	0	1	0
553	1	0	0	0	0	1	0	1	1	1	1	1	1	0	0	0	0	1	2	0	1	0	2	0	0	0	0	1	2	2	0	0	2	1	0	1	1	0	1	1	1	1	1	0	0	0	0	2	0
554	0	0	0	1	0	1	1	1	1	1	0	0	2	0	0	1	0	0	2	0	1	0	1	1	1	2	0	0	0	2	0	0	1	1	1	1	1	0	0	0	2	0	0	0	0	0	0	2	0
555	0	0	0	0	0	1	2	2	0	0	0	0	0	0	0	0	1	2	0	1	1	0	2	0	0	0	0	1	1	2	1	0	0	1	0	2	2	1	0	0	1	0	0	0	0	1	0	0	0
556	1	0	0	1	0	1	1	1	1	1	1	1	0	0	0	0	0	0	1	0	1	0	2	0	0	0	0	0	1	2	1	1	1	0	0	1	0	0	1	1	1	0	0	1	0	0	0	1	1
557	1	0	0	0	0	0	1	1	0	0	1	1	1	0	0	0	0	0	1	0	1	0	2	0	0	0	0	0	0	2	0	1	1	0	0	2	1	0	1	1	1	0	0	0	0	0	0	1	0
558	1	0	0	0	0	1	1	1	1	1	0	0	1	1	0	0	0	0	1	0	2	0	2	0	0	0	0	1	1	2	1	1	1	1	1	1	2	1	1	1	0	1	1	0	0	0	0	2	0
559	1	1	0	0	0	1	2	2	0	1	1	0	0	0	0	0	0	1	2	0	2	0	2	0	0	0	0	0	0	1	1	1	2	1	1	2	0	0	1	1	1	0	0	1	0	0	0	1	0
560	0	0	0	1	0	1	1	1	1	2	0	1	1	1	1	0	1	0	1	1	2	0	2	0	0	1	0	1	1	1	1	0	1	1	0	2	2	0	2	2	0	0	0	0	0	1	0	1	1
561	0	0	0	1	0	1	1	1	1	1	1	0	1	0	0	0	0	1	1	1	2	0	2	0	0	0	0	1	0	0	1	0	0	0	1	2	0	0	0	0	2	1	0	0	0	1	0	0	2
562	0	0	0	0	0	1	1	1	1	2	0	0	0	0	0	0	0	0	1	1	2	0	2	0	0	0	0	0	0	2	0	2	1	0	0	0	2	1	0	0	1	1	1	0	0	0	0	2	0
563	0	0	0	0	2	2	1	1	0	2	0	1	1	0	0	0	0	0	1	1	1	0	2	1	1	2	0	1	0	1	2	0	1	0	0	1	1	1	0	0	0	0	0	1	0	1	0	1	0
564	1	0	0	1	0	1	2	2	0	1	1	0	0	0	0	0	0	0	1	1	2	0	2	0	0	0	0	0	0	1	0	1	2	1	0	0	2	0	1	1	1	1	1	0	1	1	0	0	1
565	0	0	0	0	0	0	2	2	1	1	1	0	0	0	0	0	0	1	0	2	2	0	2	0	0	0	1	0	1	2	0	0	2	1	1	1	1	0	1	1	1	0	0	1	0	1	0	1	0
566	1	0	0	0	0	0	2	2	1	1	0	0	0	0	0	0	0	1	0	2	2	0	0	0	0	0	0	0	0	2	0	0	0	0	0	2	1	0	1	1	0	1	1	0	0	0	0	2	0
567	1	1	0	0	0	1	1	1	1	1	0	1	2	0	0	0	0	2	1	1	1	0	2	0	0	0	0	0	2	2	0	2	2	0	0	1	2	0	2	2	0	0	0	0	1	0	0	0	0
568	0	0	0	0	0	0	0	0	2	2	0	0	0	0	0	0	0	1	0	1	1	0	2	0	0	0	0	0	0	2	0	1	2	0	0	1	2	1	0	0	1	1	1	0	1	0	0	1	0
569	0	0	0	1	0	1	0	0	1	1	0	0	0	0	0	0	0	0	0	2	2	1	2	0	0	0	0	0	0	2	1	0	1	1	0	1	1	0	0	0	2	0	0	0	0	0	0	1	0
570	1	1	0	0	0	0	2	2	0	1	0	0	0	0	0	0	1	1	0	2	2	0	1	1	1	1	0	0	0	2	0	0	0	0	1	2	1	0	1	1	1	1	0	0	0	0	0	1	1
571	0	0	0	0	0	0	1	1	1	1	1	0	0	0	0	0	0	0	0	2	2	0	2	0	0	0	0	2	2	1	0	1	0	0	0	1	1	0	0	0	1	0	0	0	0	0	1	0	1
572	1	0	0	0	0	0	1	1	1	1	1	2	1	0	0	0	0	0	1	1	2	0	2	0	0	1	0	0	1	2	0	1	2	0	0	2	2	0	2	1	0	0	0	0	0	0	0	2	0
573	0	0	0	0	0	0	0	1	1	1	1	0	2	0	0	0	0	0	0	1	1	1	0	1	1	1	0	0	1	2	0	0	1	1	2	2	0	0	0	0	1	0	0	0	0	0	0	1	1
574	1	0	0	1	0	1	2	2	0	1	0	0	1	0	0	1	0	1	2	0	2	0	2	0	0	1	0	0	0	2	0	1	2	0	0	1	0	0	0	0	2	0	0	0	0	0	0	2	0
575	0	0	0	0	1	1	1	2	0	0	0	0	0	0	0	0	0	0	2	0	0	0	2	0	0	0	0	1	1	1	1	0	1	1	0	2	2	1	0	0	1	1	0	0	0	1	0	0	1
576	0	0	0	0	0	0	2	2	0	0	0	0	0	0	0	0	0	0	1	1	2	0	2	0	0	0	0	1	1	0	0	0	1	1	0	2	1	0	0	0	1	1	1	0	2	2	0	2	0
577	0	0	0	0	0	0	0	0	2	2	0	0	0	0	0	0	0	0	1	1	2	1	1	0	0	0	0	0	0	2	0	0	1	0	0	2	1	0	1	0	1	0	0	0	1	0	0	2	0
578	1	0	0	0	0	0	1	2	0	0	0	1	1	1	1	0	0	1	0	2	2	0	2	0	0	0	0	1	1	2	1	0	1	1	0	1	2	0	2	2	0	1	0	0	0	0	0	2	0
579	0	0	1	0	0	0	0	1	1	1	0	2	2	0	0	0	0	2	1	1	1	0	1	1	1	1	0	0	1	2	0	2	1	0	1	2	1	1	0	0	2	2	2	0	1	1	0	1	0
580	1	0	0	0	0	1	1	1	1	1	0	0	0	0	0	0	1	2	1	1	1	0	2	0	0	0	1	1	1	2	0	1	2	1	0	1	1	0	1	1	1	1	0	0	1	1	0	1	0
581	0	1	0	0	0	1	1	1	1	2	0	0	1	0	0	1	0	1	2	0	2	0	2	0	0	0	1	0	1	2	0	1	1	0	0	2	2	0	2	1	0	0	0	0	0	0	0	2	0
582	1	0	0	1	0	2	1	1	1	2	0	1	1	0	0	0	0	0	1	0	1	0	2	0	0	0	1	1	1	2	1	1	1	1	0	1	0	0	1	1	1	0	0	0	0	0	0	2	0
583	1	0	1	1	0	1	1	1	2	2	0	0	0	0	0	0	0	2	1	1	1	0	1	1	1	1	0	1	1	2	0	0	1	0	0	0	1	0	0	0	1	0	0	0	1	1	0	1	1
584	0	0	0	1	0	1	1	1	1	2	0	1	1	0	0	0	0	0	1	1	2	0	2	0	0	1	1	0	1	2	0	2	2	1	1	2	1	1	0	0	1	0	0	0	1	0	0	2	0
585	0	0	0	0	0	1	1	1	2	2	0	1	1	1	1	0	0	0	1	1	1	0	2	0	0	0	0	0	0	2	1	0	0	0	0	1	1	0	1	1	1	0	0	1	0	0	0	2	0
586	0	0	0	0	0	1	0	1	1	1	0	0	1	0	0	1	0	0	0	2	1	0	2	0	0	0	0	2	2	1	1	0	1	1	0	1	2	0	1	1	1	1	0	0	0	0	1	0	1
587	0	0	0	0	0	0	1	1	1	2	0	0	0	0	0	0	0	1	2	0	1	0	2	0	0	0	0	0	1	2	0	1	2	0	0	1	1	0	1	0	1	0	0	0	1	0	0	1	0
588	1	0	0	1	0	2	1	1	1	1	0	1	0	0	0	0	0	1	1	1	1	1	2	0	0	0	0	0	0	1	1	0	2	2	2	2	1	0	0	0	2	0	0	1	1	1	0	2	0
589	0	0	0	1	0	1	1	1	1	1	0	0	0	0	0	0	0	0	1	1	2	0	2	0	0	0	0	1	1	1	0	1	2	0	1	2	0	0	0	0	1	0	0	0	0	0	0	1	0
590	0	0	0	0	0	1	0	0	2	2	0	1	2	0	0	1	0	0	0	2	2	0	2	0	0	0	0	0	0	2	2	0	2	0	0	2	0	0	0	0	2	0	0	1	0	0	0	1	0
591	1	0	0	0	0	1	1	2	0	0	1	0	1	0	0	0	0	2	0	2	2	0	2	0	0	0	0	0	0	1	1	1	2	0	0	1	1	0	0	0	2	0	0	0	0	0	0	2	0
592	0	0	0	0	0	1	1	1	0	0	0	1	1	0	0	0	0	0	1	1	1	0	2	0	0	0	1	1	1	2	0	0	0	1	2	2	1	0	1	1	1	0	0	0	0	0	1	1	0
593	1	0	0	0	0	1	0	0	2	2	0	0	1	0	0	1	1	2	1	1	1	0	2	0	0	2	0	0	1	2	0	0	1	0	0	2	2	1	1	1	1	0	0	0	0	0	0	2	0
594	0	0	1	0	0	0	0	0	2	2	0	0	0	0	0	0	0	0	2	0	0	0	2	0	0	1	0	0	1	2	0	0	2	1	2	2	2	1	0	0	1	1	1	0	1	0	0	1	0
595	1	1	0	0	1	1	0	0	2	2	0	0	0	0	0	0	1	1	1	1	1	0	2	0	0	1	1	0	1	2	0	0	1	2	1	1	2	0	1	1	0	0	0	0	0	0	0	2	0
596	1	0	0	1	0	1	1	1	1	1	0	1	1	0	0	0	0	0	0	1	1	0	2	0	0	0	0	1	1	2	0	1	0	0	0	2	2	0	1	1	1	1	1	0	1	1	0	0	2
597	0	0	0	1	0	2	1	2	0	0	0	1	1	0	0	0	0	0	2	0	0	0	2	0	0	0	0	1	1	2	1	0	2	1	2	2	2	1	0	0	1	0	0	0	0	0	0	2	0
598	1	0	0	0	0	0	0	1	1	1	1	0	0	0	0	0	0	0	1	1	2	0	2	0	0	0	0	0	0	2	0	1	1	0	0	2	2	0	1	1	1	1	1	1	1	2	0	2	0
599	0	1	1	0	0	1	0	0	2	2	0	1	1	0	0	0	0	0	1	1	1	0	2	0	0	1	0	0	1	2	0	0	2	2	1	2	2	0	2	2	0	1	0	0	0	1	0	2	0
600	0	0	0	0	0	1	2	2	0	1	0	0	0	0	0	1	1	0	1	1	2	0	2	0	0	0	0	0	0	1	0	1	2	0	0	1	1	0	0	0	1	0	0	1	0	1	0	2	0
601	1	1	1	1	0	1	2	2	0	1	0	0	0	0	0	0	1	1	2	0	1	0	2	0	0	0	0	0	1	2	0	0	2	1	0	1	2	0	1	1	0	1	1	0	0	0	0	0	0
602	0	0	1	0	0	1	1	2	0	0	1	0	2	1	1	1	0	0	0	2	2	0	1	0	0	0	1	1	1	2	0	0	1	0	0	2	0	0	0	0	1	0	0	1	1	0	0	1	0
603	0	1	0	0	1	1	2	2	0	0	1	0	0	0	0	0	0	0	0	2	2	0	1	1	1	1	0	0	2	2	0	0	2	0	0	2	0	0	0	0	1	1	1	0	1	1	0	2	0
604	1	0	0	0	1	2	2	2	0	0	1	0	0	0	0	0	0	0	0	2	2	0	2	0	0	0	0	0	0	2	0	1	2	0	1	2	1	0	1	0	1	0	0	0	0	1	0	1	1
605	0	0	0	0	0	0	1	1	1	1	1	1	1	0	0	0	1	1	1	1	1	0	1	0	0	0	0	0	1	2	0	0	2	0	0	2	2	1	1	1	0	0	0	1	1	0	0	1	0
606	0	0	0	0	1	2	0	0	1	1	0	0	0	0	0	0	0	0	0	1	1	0	2	0	0	0	0	0	0	2	1	1	2	2	0	1	0	1	0	0	1	0	0	0	0	2	0	2	0
607	0	0	0	0	0	0	1	1	0	0	1	0	0	0	0	0	0	1	1	0	0	0	2	0	0	1	0	1	2	1	0	1	2	1	0	1	1	0	0	0	1	1	1	0	1	1	0	0	0
608	0	0	0	0	0	0	2	2	0	1	1	0	1	0	0	0	0	0	1	0	0	0	2	0	0	1	0	2	2	1	1	0	0	0	0	2	0	0	1	0	1	0	0	0	1	1	1	2	0
609	1	1	0	0	0	1	1	1	0	0	0	0	0	0	0	0	0	1	1	1	2	0	2	0	0	0	0	2	2	1	0	1	1	0	0	2	1	1	0	0	1	0	0	1	0	0	0	0	0
610	0	0	1	0	1	1	1	1	1	1	1	2	2	0	0	0	0	1	0	2	2	0	2	0	0	0	0	1	1	2	0	1	2	1	0	0	1	0	2	2	0	0	0	0	1	0	0	1	0
611	0	0	0	0	0	0	1	1	1	2	0	0	0	0	0	0	0	1	0	2	2	0	1	0	0	0	0	1	2	1	0	1	1	1	0	0	1	0	0	0	2	0	0	0	0	1	0	1	0
612	0	0	0	1	0	2	1	1	1	2	0	0	0	0	0	0	0	0	1	1	2	0	2	0	0	0	0	1	1	2	2	0	1	1	1	2	1	0	1	1	1	1	1	1	0	0	1	0	1
613	1	0	0	0	0	0	1	2	1	1	0	1	1	1	1	0	0	0	1	1	2	0	1	1	1	1	0	0	1	2	1	0	0	0	0	1	2	0	2	2	0	1	1	0	0	0	0	2	0
614	1	0	0	0	0	2	0	1	1	1	0	0	1	0	0	0	1	2	1	1	1	0	1	0	0	1	0	0	0	2	1	0	1	1	0	1	2	1	1	0	0	0	0	2	0	0	0	1	0
615	1	0	0	0	0	0	2	2	0	0	2	0	0	0	0	0	0	1	2	0	2	0	2	0	0	0	0	0	0	2	0	1	1	0	1	2	0	0	0	0	2	1	1	0	1	0	0	1	0
616	0	0	0	0	0	1	2	2	0	1	0	0	1	0	0	1	0	0	0	1	1	0	2	0	0	0	0	1	1	1	1	1	1	1	0	0	2	0	0	0	1	0	0	1	0	1	0	2	0
617	0	0	0	0	1	1	1	1	1	1	0	0	1	0	0	0	1	2	0	1	1	0	2	0	0	0	0	0	1	2	1	0	1	0	0	1	2	0	0	0	2	0	0	0	0	1	0	2	0
618	1	0	0	0	0	0	2	2	0	0	1	0	0	0	0	0	0	1	0	1	1	0	1	0	0	0	0	0	1	2	1	0	1	0	0	2	2	0	2	2	1	0	0	0	0	0	0	2	0
619	0	1	0	0	1	2	2	2	0	0	2	0	2	0	0	1	0	0	1	0	0	0	2	0	0	0	0	1	1	1	0	1	2	0	0	1	1	0	2	2	0	0	0	1	0	0	0	0	1
620	1	0	0	0	1	2	1	1	1	1	0	1	1	0	0	0	0	1	0	2	2	0	0	0	0	0	0	0	0	2	0	1	2	0	0	2	1	0	0	0	2	0	0	0	1	0	0	1	0
621	1	0	0	0	0	1	1	1	1	2	0	0	0	0	0	0	0	0	1	1	2	0	2	1	1	2	0	0	0	2	1	1	1	0	0	2	1	0	2	2	0	0	0	0	0	0	0	1	0
622	0	0	1	1	0	1	1	1	1	1	0	0	0	0	0	0	0	0	1	1	2	0	0	1	1	1	0	1	1	1	0	1	2	0	1	2	1	0	1	1	1	0	0	0	1	0	0	0	1
623	0	0	0	1	1	2	2	2	0	0	1	0	0	0	0	0	0	0	0	1	1	0	1	1	1	1	0	0	0	1	0	0	1	2	1	1	0	0	0	0	2	0	0	0	0	1	0	1	0
624	1	0	0	1	0	2	1	2	1	1	0	1	1	0	0	0	0	0	1	1	2	1	2	0	0	1	0	1	0	1	1	1	1	1	1	1	1	0	1	1	1	1	1	0	1	1	0	2	0
625	0	0	0	1	0	1	2	2	0	0	2	1	0	0	0	0	0	0	2	0	1	0	1	0	0	0	0	0	0	2	1	0	1	1	0	2	2	0	0	0	1	1	1	0	1	1	0	2	0
626	0	0	1	0	0	0	0	0	1	1	0	1	1	0	0	0	0	0	0	2	2	0	2	0	0	0	0	1	1	2	0	0	1	1	0	1	2	0	1	1	1	0	0	1	0	0	0	2	0
627	1	0	1	1	0	2	0	1	1	1	0	0	1	0	0	0	0	1	1	1	1	0	1	1	1	1	0	0	1	2	0	0	0	1	0	2	2	0	1	0	1	0	0	0	0	1	0	1	0
628	1	0	1	0	0	0	1	1	1	1	1	0	0	0	0	0	0	0	1	1	2	0	2	0	0	0	1	0	0	1	0	2	2	0	0	0	0	0	1	1	1	0	0	0	0	0	0	2	0
629	1	0	0	0	0	0	0	1	1	1	0	0	0	0	0	0	0	0	0	2	2	0	2	0	0	0	0	2	2	2	2	1	1	2	1	1	2	0	0	0	1	0	0	0	1	0	0	0	1
630	0	0	0	0	0	1	2	2	0	0	1	0	0	0	0	0	0	0	0	1	1	0	2	0	0	0	0	1	2	2	1	2	2	0	0	1	2	0	1	1	0	1	0	0	1	1	0	1	0
631	0	1	0	0	0	1	2	2	0	0	0	0	0	0	0	0	0	1	1	0	0	0	2	0	0	0	0	0	0	1	0	1	1	1	1	1	1	0	0	0	0	0	0	0	0	0	1	1	0
632	1	0	2	0	0	0	2	2	2	2	0	0	1	0	0	0	0	0	1	1	2	1	1	0	0	1	0	0	1	2	1	0	2	2	1	2	2	1	0	0	1	1	1	0	0	0	0	1	0
633	0	0	0	0	0	1	0	0	1	1	0	0	0	0	0	0	0	0	1	1	2	0	2	0	0	0	0	0	0	2	0	1	2	1	0	0	1	0	0	0	1	0	0	0	0	0	0	1	0
634	0	0	0	0	0	0	1	1	1	1	0	0	2	0	0	1	0	0	0	2	2	0	1	0	0	1	0	0	0	1	1	0	2	1	0	1	1	0	0	0	0	1	0	0	0	0	0	2	0
635	0	0	0	0	0	0	2	2	1	1	1	1	1	0	0	0	0	1	1	1	2	0	2	0	0	0	0	0	1	2	1	0	2	2	2	2	2	0	0	0	2	0	0	0	0	0	0	1	0
636	1	0	0	0	1	1	1	1	0	0	0	0	0	0	0	0	0	0	0	1	1	0	2	0	0	0	0	1	1	2	1	1	2	2	0	2	1	0	1	1	1	0	0	0	1	0	0	0	1
637	0	0	0	0	0	0	1	2	0	0	1	0	1	0	0	0	1	1	0	1	1	0	2	0	0	0	0	0	0	1	1	2	2	0	0	1	0	0	1	1	1	0	0	0	0	0	0	1	0
638	0	0	1	1	0	1	2	2	0	0	0	0	0	0	0	0	0	0	1	1	2	0	2	0	0	0	0	0	1	2	0	1	1	1	1	2	2	0	0	0	1	0	0	0	1	0	0	1	1
639	0	0	0	1	0	1	1	1	2	2	0	0	2	0	0	1	0	0	1	1	2	0	2	0	0	0	0	0	2	2	0	1	1	1	1	2	0	0	1	1	1	0	0	0	0	0	0	0	0
640	1	0	1	1	0	1	1	1	1	1	0	0	1	0	0	0	0	1	1	1	1	0	2	0	0	0	0	0	0	1	1	0	0	0	1	2	1	0	0	0	2	0	0	0	0	1	0	2	0
641	1	0	0	0	1	2	1	2	0	1	0	0	0	0	0	0	0	1	2	0	1	0	1	0	0	0	0	0	0	1	0	0	0	0	1	2	2	0	2	1	0	0	0	0	0	0	0	0	0
642	0	0	0	0	0	0	1	1	1	1	1	1	1	0	0	0	1	0	1	1	2	0	1	1	1	1	0	0	1	2	1	1	2	0	1	1	1	0	0	0	1	0	0	0	0	0	0	2	0
643	1	0	0	0	1	2	2	2	0	0	1	0	0	0	0	0	0	0	1	1	2	0	2	0	0	0	0	2	2	1	1	2	2	0	0	1	1	0	0	0	2	0	0	0	0	1	0	2	0
644	0	0	0	0	0	0	1	1	0	2	0	1	1	0	0	0	0	1	1	0	0	0	1	1	1	1	0	1	2	2	1	1	0	0	0	2	1	0	0	0	1	0	0	0	1	1	0	2	0
645	1	0	0	0	0	1	2	2	0	0	0	0	1	0	0	1	0	1	0	1	1	0	2	0	0	0	0	0	1	1	0	1	1	1	1	2	1	1	0	0	0	2	2	0	1	1	0	2	0
646	1	1	1	1	0	1	2	2	0	0	1	0	2	0	0	1	0	0	1	0	1	0	2	0	0	1	0	0	1	2	0	0	1	0	0	1	1	1	0	0	1	0	0	0	1	0	0	0	0
647	0	0	0	0	0	1	1	2	0	1	0	0	0	0	0	0	0	0	1	0	0	0	2	0	0	0	0	0	0	2	1	0	1	0	0	1	0	0	1	1	1	0	0	0	0	1	0	2	0
648	0	0	0	1	0	2	1	1	1	2	0	0	1	0	0	1	0	0	0	2	2	0	2	0	0	0	0	0	1	2	0	1	2	0	1	2	2	1	1	1	0	1	1	0	0	0	0	1	1
649	1	0	0	0	0	1	1	1	1	1	0	0	0	0	0	0	0	1	2	0	2	0	2	0	0	0	0	0	0	2	0	0	2	1	0	1	1	0	0	0	1	1	1	0	1	2	0	2	0
650	0	0	0	1	0	1	0	0	2	2	0	0	1	0	0	1	0	0	1	1	2	0	1	1	1	1	0	0	0	2	0	0	1	1	1	1	2	0	1	0	1	0	0	0	0	0	0	0	1
651	0	0	1	0	0	0	2	2	0	0	1	0	1	0	0	1	1	1	1	0	1	0	1	0	0	0	0	0	0	2	2	0	2	2	2	2	2	1	1	1	0	0	0	0	0	0	0	1	1
652	1	0	0	0	0	1	2	2	0	1	0	0	0	0	0	0	0	1	0	2	2	0	2	0	0	0	0	0	0	1	0	2	1	0	0	0	0	0	0	1	1	0	0	0	0	1	0	2	0
653	1	0	0	1	0	1	2	2	0	1	1	1	1	0	0	0	0	0	1	0	1	0	1	1	1	1	0	1	1	2	0	1	1	0	0	2	2	1	0	1	1	0	0	0	0	1	0	1	0
654	1	0	0	1	0	1	2	2	0	1	1	0	0	0	0	0	0	0	0	2	2	0	2	0	0	0	0	0	0	1	0	0	2	1	2	2	2	2	0	0	0	0	0	0	0	1	0	2	0
655	1	0	0	0	0	1	0	0	2	2	0	0	0	0	0	0	0	1	0	2	1	0	2	0	0	0	0	0	0	2	1	2	2	0	0	1	1	0	0	0	2	0	0	0	0	0	0	1	0
656	0	0	0	0	1	1	0	0	2	2	0	0	0	0	0	0	0	2	1	1	2	0	2	0	0	1	0	1	1	2	1	1	2	0	1	1	2	1	1	1	1	0	0	0	0	0	0	0	1
657	1	0	0	1	0	2	2	2	0	0	0	0	1	0	0	0	0	0	1	1	2	0	2	0	0	0	0	1	1	2	1	0	1	0	0	2	1	0	1	1	1	0	0	0	0	0	1	0	1
658	1	0	1	1	1	2	1	1	2	2	0	0	0	0	0	0	0	1	1	0	2	0	2	0	0	0	0	0	1	2	0	0	0	0	1	2	1	0	1	1	1	0	0	0	0	2	0	0	0
659	1	0	0	0	0	0	0	0	2	2	0	1	0	0	0	0	0	1	0	0	0	0	1	1	1	2	1	0	0	2	0	0	0	0	0	2	0	0	1	0	1	1	1	0	0	0	0	2	0
660	0	0	0	1	0	1	2	2	0	1	1	0	0	0	0	0	0	0	1	1	2	0	2	0	0	0	0	0	0	2	0	1	1	2	1	1	1	0	1	0	1	1	1	0	1	1	0	2	0
661	0	0	0	1	0	2	0	0	1	1	1	0	0	0	0	0	0	1	0	2	2	0	1	0	0	0	0	0	2	2	0	0	2	2	2	2	2	1	0	0	1	0	0	0	0	0	0	1	0
662	0	0	0	0	1	2	0	1	1	1	0	0	0	0	0	0	0	0	2	0	0	0	2	0	0	0	0	0	0	1	1	0	0	1	0	1	1	0	1	1	1	0	0	0	1	1	0	2	0
663	1	0	0	1	0	1	2	2	1	1	0	0	1	0	0	0	0	0	0	2	2	0	1	1	1	1	0	0	0	1	0	1	2	0	0	2	1	0	1	1	1	0	0	0	1	0	0	1	0
664	0	0	0	1	0	2	1	1	1	1	0	0	0	0	0	1	0	2	2	0	0	0	2	0	0	0	0	0	0	2	1	0	1	1	1	1	2	1	0	0	1	0	0	0	0	1	0	2	0
665	1	0	0	0	2	2	1	0	1	1	0	1	2	0	0	0	0	0	0	2	2	0	2	0	0	0	0	0	0	2	0	0	2	0	0	2	2	0	2	2	0	0	0	0	0	0	0	1	1
666	1	0	0	1	0	1	2	2	0	1	1	0	0	0	0	0	0	0	1	0	1	0	2	0	0	0	0	0	2	2	0	0	1	0	0	2	1	0	0	0	1	0	0	0	0	0	0	0	0
667	0	0	0	0	0	1	1	2	0	0	1	0	0	0	0	0	0	0	1	0	0	1	1	0	0	0	0	1	1	2	2	1	1	2	1	2	1	1	0	0	0	0	0	0	0	1	0	2	0
668	1	1	0	0	0	1	0	1	1	1	0	0	1	0	0	0	0	0	1	1	2	0	2	0	0	0	0	1	1	1	0	0	0	1	1	2	1	1	0	0	0	0	0	0	0	0	0	1	1
669	0	0	1	1	0	1	1	2	0	0	1	0	2	0	0	0	0	0	1	1	2	0	2	0	0	0	0	1	0	1	2	1	1	1	0	0	2	0	1	1	1	1	0	0	1	1	0	2	0
670	0	0	1	2	0	2	2	2	0	1	0	0	0	0	0	0	0	1	0	2	2	0	1	0	0	0	0	0	0	1	1	1	1	0	0	2	1	0	0	0	2	0	0	0	1	1	0	1	1
671	0	1	0	0	0	1	1	2	0	0	1	1	1	0	0	0	0	0	1	1	2	0	2	0	0	0	0	2	2	1	1	1	1	0	1	1	0	0	0	0	1	0	0	0	0	0	0	2	0
672	1	0	0	0	0	0	0	1	1	1	0	0	1	0	0	0	0	0	0	1	0	0	2	0	0	0	0	1	2	2	0	0	2	0	0	1	1	0	0	0	2	0	0	0	0	1	0	1	1
673	0	0	1	0	1	2	2	2	2	2	0	0	0	0	0	0	1	1	0	2	2	0	2	0	0	0	0	0	0	2	0	0	1	0	0	2	1	0	2	2	0	2	2	0	1	1	0	1	1
674	0	0	0	0	0	1	1	1	1	2	0	0	0	0	0	0	1	0	1	1	2	0	2	0	0	0	0	1	0	1	2	0	2	1	0	1	1	0	0	0	1	0	0	0	0	0	0	0	1
675	1	0	0	1	0	1	1	1	1	1	0	0	2	0	0	0	0	0	0	2	2	0	1	1	1	1	0	1	1	2	0	0	1	0	0	2	1	0	0	0	2	1	1	0	1	2	0	2	0
676	0	0	2	0	0	0	2	2	1	1	0	0	1	0	0	0	0	0	1	0	0	0	1	0	0	0	0	2	2	0	0	2	2	0	0	1	0	0	0	0	2	1	1	0	2	0	0	1	0
677	1	0	0	1	0	1	2	2	0	0	0	0	0	0	0	0	0	0	0	2	2	0	1	0	0	0	0	0	0	2	2	0	2	1	1	2	1	0	0	0	1	0	0	0	0	0	0	1	0
678	0	0	0	0	0	0	1	1	1	1	0	1	2	0	0	0	0	2	1	1	1	0	1	0	0	0	0	0	1	2	0	1	1	1	2	2	2	0	1	1	0	0	0	1	1	0	0	1	0
679	0	0	0	2	0	2	1	1	1	1	1	0	1	0	0	1	0	0	0	2	2	0	1	1	1	1	1	1	1	2	0	0	1	0	0	1	1	0	0	0	2	0	0	0	1	0	0	1	0
680	1	1	0	0	0	1	1	2	1	2	0	0	2	0	0	0	0	0	1	0	1	0	1	1	1	1	0	0	0	2	0	0	1	0	0	2	0	0	0	0	1	1	0	0	0	1	0	1	1
681	1	0	0	0	0	0	1	1	1	1	0	0	0	0	0	0	0	1	1	0	0	0	2	0	0	0	0	0	0	2	0	2	2	1	1	2	2	0	0	0	2	0	0	1	2	0	1	0	1
682	1	0	0	0	0	1	2	2	0	1	0	1	1	0	0	0	0	0	1	1	1	0	2	0	0	0	0	0	0	2	0	2	2	0	0	0	0	0	1	0	1	0	0	1	1	1	0	1	0
683	1	0	0	0	0	1	1	2	1	1	0	0	0	0	0	0	0	0	0	2	2	0	2	0	0	0	1	0	0	2	1	2	1	0	0	2	2	1	1	1	1	0	0	1	0	1	0	0	0
684	1	0	0	0	1	1	1	1	1	2	0	0	0	0	0	0	0	0	2	0	0	1	2	0	0	0	0	2	2	2	0	0	1	0	0	1	2	0	1	1	0	0	0	0	0	0	0	0	1
685	0	0	0	0	0	2	1	1	1	1	1	0	1	0	0	0	0	1	0	2	2	0	2	0	0	0	0	2	2	1	0	0	2	1	1	1	0	0	0	0	2	0	0	1	1	0	0	2	0
686	1	0	0	0	1	1	1	2	0	0	1	0	0	0	0	0	0	1	0	2	2	0	1	0	0	0	0	1	1	1	0	1	2	1	0	0	1	0	1	1	1	0	0	1	0	0	0	2	0
687	0	0	0	1	0	1	1	1	0	0	0	1	1	1	1	0	0	0	1	1	2	0	2	0	0	0	0	0	0	2	0	0	1	1	0	1	2	1	0	0	1	0	0	0	1	1	0	1	0
688	1	0	0	0	0	1	1	2	0	1	0	0	0	0	0	0	0	1	0	2	2	0	2	0	0	0	0	1	0	1	1	0	0	0	1	2	0	0	0	0	1	0	0	0	0	1	0	1	1
689	0	0	0	1	0	2	2	2	0	1	0	0	1	0	0	0	0	0	0	2	2	0	2	1	1	2	0	1	2	1	0	0	1	0	0	1	1	1	0	0	0	0	0	0	0	0	0	1	1
690	0	1	0	0	1	2	0	0	2	2	0	0	1	0	0	0	1	2	0	1	1	0	2	0	0	0	0	0	0	2	1	0	1	0	0	2	1	0	1	1	1	1	1	0	0	0	0	1	0
691	1	0	0	0	0	1	2	2	0	0	0	1	1	0	0	0	0	1	0	2	2	0	0	0	0	0	1	0	0	1	0	2	1	0	1	2	0	0	0	0	2	0	0	0	1	1	0	0	1
692	0	0	0	0	0	0	0	0	1	1	1	0	1	0	0	0	1	2	0	1	1	0	2	0	0	1	1	0	0	1	0	0	1	0	0	2	2	1	1	1	0	2	2	0	1	1	0	0	1
693	1	0	1	1	0	1	0	1	1	1	0	1	1	0	0	0	1	1	1	0	1	0	1	1	1	1	0	1	1	1	0	1	1	0	0	2	1	0	1	1	1	0	0	0	0	0	0	0	0
694	1	0	0	0	0	1	2	2	0	1	1	0	0	0	0	0	0	0	1	1	2	0	2	0	0	0	1	0	0	2	0	1	1	2	1	2	0	0	1	1	1	0	0	0	0	0	0	2	0
695	0	0	0	1	0	2	1	2	0	0	1	0	1	0	0	1	0	0	0	2	2	0	2	0	0	0	0	1	1	0	0	1	0	0	0	1	1	0	2	2	0	0	0	0	0	1	0	1	1
696	0	1	1	1	0	1	0	0	2	2	0	0	1	0	0	1	0	1	2	0	2	0	2	0	0	1	0	2	2	1	1	1	2	0	1	1	1	0	1	1	1	0	0	1	0	0	0	2	0
697	1	0	0	0	0	1	1	1	1	1	0	0	0	0	0	0	0	0	0	1	0	0	2	0	0	1	0	0	0	2	1	1	1	0	0	2	2	1	0	0	0	0	0	0	1	0	0	1	0
698	0	0	0	0	0	1	2	2	1	1	0	1	2	1	1	0	0	2	0	2	2	1	1	0	0	0	0	0	2	2	0	0	0	0	1	2	1	0	1	1	1	1	1	0	1	1	0	2	0
699	0	0	1	1	0	1	2	2	0	1	0	1	1	0	0	0	0	1	1	1	2	0	1	0	0	1	0	0	1	2	1	0	2	1	1	2	1	0	1	1	1	0	0	0	0	0	0	0	1
700	0	0	0	0	1	2	0	0	1	1	0	1	1	0	0	0	0	0	0	2	2	0	1	1	1	1	0	0	0	1	1	0	1	1	0	0	1	0	2	2	0	0	0	0	1	0	0	2	0
701	0	0	0	0	0	2	0	1	1	1	1	0	0	0	0	1	0	2	1	1	2	0	2	0	0	0	0	1	1	1	0	2	2	0	0	1	0	0	0	0	2	1	1	0	1	1	0	0	2
702	1	0	1	0	0	1	0	0	2	2	0	0	1	0	0	0	0	0	1	1	1	0	2	0	0	1	0	0	0	2	1	1	2	1	1	2	2	0	2	2	0	0	0	0	0	1	0	2	0
703	1	0	0	0	0	0	2	2	0	1	1	1	1	0	0	0	0	1	0	2	2	0	2	0	0	0	0	0	2	2	0	0	2	1	0	1	2	0	2	2	0	1	1	0	1	1	0	0	0
704	0	0	0	2	1	2	1	1	1	2	0	0	1	0	0	0	0	0	2	0	0	0	2	0	0	0	0	2	2	2	1	0	1	1	0	1	2	1	1	1	0	0	0	1	0	1	0	0	1
705	0	0	0	0	2	2	0	0	2	2	0	0	0	0	0	0	0	0	1	0	1	0	2	0	0	0	0	0	0	1	0	0	1	0	0	1	1	0	0	0	2	0	0	0	0	1	0	2	0
706	1	0	0	1	0	1	1	1	2	2	0	1	1	0	0	0	1	1	1	0	1	0	2	0	0	0	0	0	0	1	0	1	2	0	1	2	0	0	0	0	2	0	0	0	1	0	0	1	0
707	0	0	0	1	0	1	1	1	1	1	1	1	1	0	0	0	0	0	1	0	1	0	1	0	0	0	0	0	1	2	0	0	1	0	0	1	0	0	1	1	1	0	0	0	1	0	0	1	1
708	0	0	0	1	0	1	0	0	2	2	0	0	0	0	0	0	0	0	0	2	1	0	2	0	0	0	1	0	0	2	1	0	1	1	0	1	1	0	0	0	2	1	1	0	1	0	1	1	0
709	1	0	0	0	0	0	1	1	1	2	0	1	1	0	0	0	0	0	1	1	2	0	2	0	0	0	0	1	1	1	0	0	1	2	1	1	1	0	1	1	1	1	1	0	1	1	0	2	0
710	1	0	0	0	0	2	1	1	1	1	0	0	1	0	0	1	0	1	1	1	1	0	0	1	1	1	0	0	0	2	1	1	2	0	0	1	1	1	0	0	1	1	0	0	1	1	0	0	1
711	0	0	0	0	0	0	2	2	0	0	1	0	0	0	0	0	0	2	0	1	1	0	2	0	0	0	0	1	2	1	0	2	1	0	0	1	1	0	0	0	1	0	0	0	0	0	0	1	0
712	0	0	0	0	0	1	2	2	2	2	0	0	1	0	0	0	0	2	0	2	2	0	1	0	0	0	1	1	1	2	0	0	1	0	0	1	1	1	0	0	1	1	1	0	0	0	0	1	0
713	0	0	0	0	0	1	2	2	0	0	0	1	1	0	0	0	0	1	0	2	2	0	0	0	0	0	0	1	1	2	1	1	2	1	0	1	0	0	0	0	2	0	0	0	1	1	0	2	0
714	1	0	0	0	0	0	0	1	1	1	0	1	2	0	0	0	0	0	1	1	2	0	1	0	0	0	0	0	0	2	0	0	1	0	0	2	1	0	1	1	1	1	0	0	0	0	0	0	0
715	1	0	0	0	0	2	2	2	0	0	1	1	2	1	1	0	0	0	1	1	2	0	2	1	1	2	0	1	1	2	0	1	1	2	1	1	2	1	0	0	1	0	0	0	1	0	0	1	0
716	0	0	0	0	0	1	1	1	1	1	1	0	0	0	0	0	0	0	1	1	1	1	2	0	0	0	0	1	1	1	0	0	2	2	2	2	1	1	0	0	0	0	0	0	0	0	0	2	0
717	1	0	0	1	0	1	1	2	0	0	0	0	1	0	0	0	1	1	1	0	1	0	2	0	0	0	0	0	0	2	1	1	1	0	1	1	1	0	2	2	0	0	0	0	1	0	0	2	0
718	1	0	0	1	0	1	0	0	1	1	0	0	0	0	0	0	0	1	1	1	2	0	2	0	0	0	0	1	2	1	0	0	1	0	0	2	2	0	2	1	0	1	1	0	0	0	0	0	1
719	0	0	0	0	0	2	2	2	0	1	0	1	1	0	0	0	0	1	2	0	1	0	0	0	0	1	0	0	0	2	1	0	0	1	2	2	0	0	1	0	1	0	0	0	1	0	0	2	0
720	0	0	0	1	1	2	2	2	0	0	0	1	1	1	1	0	0	1	1	1	2	0	2	0	0	0	0	0	0	1	0	1	2	2	0	2	2	0	2	2	0	0	0	0	0	0	0	1	1
721	1	0	0	1	0	1	1	1	1	1	1	0	0	0	0	0	0	0	1	0	1	0	1	1	1	1	0	0	0	1	0	0	1	0	0	0	1	0	0	0	0	0	0	0	0	0	0	1	0
722	1	0	0	1	1	2	0	0	2	2	0	1	0	0	0	0	0	1	1	0	0	0	2	0	0	0	0	1	0	1	1	0	1	0	0	1	2	0	2	1	0	1	1	0	1	0	0	1	0
723	1	0	0	0	0	2	1	2	0	1	0	0	2	0	0	0	0	1	0	1	2	0	0	1	1	1	0	0	0	1	0	1	2	0	0	1	2	0	1	0	1	1	1	0	0	0	0	2	0
724	1	0	0	0	0	0	1	2	1	1	0	0	0	0	0	0	0	1	2	0	1	0	2	0	0	0	0	1	2	2	0	1	2	0	0	1	0	0	0	0	2	0	0	0	1	0	0	1	0
725	0	0	0	0	0	1	1	1	1	2	0	0	1	0	0	1	0	2	0	2	2	0	2	0	0	0	0	0	0	1	0	0	1	1	0	1	1	0	1	1	1	0	0	0	0	0	0	2	0
726	0	0	1	0	0	1	2	2	0	1	0	2	2	1	1	0	0	2	1	1	2	0	2	0	0	0	0	1	1	1	0	0	1	1	0	1	1	0	0	0	1	0	0	0	0	1	0	1	0
727	1	0	0	0	0	0	1	1	2	2	0	0	0	0	0	0	0	0	0	2	2	0	2	0	0	0	0	1	1	2	1	0	1	2	0	1	1	0	0	0	1	0	0	0	1	1	0	0	1
728	0	0	0	0	1	1	0	0	2	2	0	0	1	0	0	1	0	0	0	1	1	1	0	1	1	1	0	0	0	2	1	1	1	0	0	1	1	0	1	1	1	1	1	0	1	1	0	0	1
729	0	1	1	0	0	1	1	1	1	1	1	1	1	0	0	0	0	0	0	2	2	0	0	0	0	0	0	1	0	1	1	0	2	1	0	1	2	0	2	2	0	1	0	0	2	0	0	1	0
730	1	0	0	0	1	1	2	2	0	1	0	0	0	0	0	0	0	0	0	2	2	0	2	0	0	1	0	2	2	2	0	0	1	0	0	1	0	0	1	1	1	0	0	1	1	1	0	2	0
731	1	0	0	0	2	2	1	1	0	0	0	0	1	0	0	1	0	0	0	1	1	0	1	0	0	0	1	1	1	2	0	0	2	2	0	1	1	0	1	1	1	2	2	0	1	1	0	2	0
732	1	0	0	0	1	1	1	1	1	1	1	0	1	0	0	1	0	0	0	2	2	0	0	0	0	0	0	1	1	1	0	0	0	1	1	2	2	0	2	2	0	1	0	0	0	0	0	2	0
733	0	1	0	0	0	1	1	1	1	1	1	0	1	0	0	0	0	0	1	1	1	1	2	0	0	0	0	1	0	0	1	1	1	1	1	2	1	0	0	0	2	0	0	0	0	0	0	1	0
734	0	0	0	1	0	1	1	2	0	0	1	1	1	0	0	0	0	1	0	1	1	0	1	0	0	0	1	1	1	1	0	1	2	1	0	2	1	0	1	1	1	1	1	0	1	0	1	2	0
735	1	0	0	0	0	2	2	2	0	0	0	0	0	0	0	0	0	1	0	2	2	0	2	0	0	0	0	0	0	2	0	1	1	1	0	1	0	0	0	0	1	0	0	0	1	0	0	0	0
736	0	0	0	1	0	1	1	1	1	2	0	1	1	0	0	0	0	0	1	0	0	0	2	0	0	0	0	0	0	2	0	0	2	1	0	2	2	0	0	0	1	0	0	0	0	0	0	0	0
737	1	0	0	0	0	0	2	2	0	0	0	0	0	0	0	0	0	0	0	2	2	0	2	0	0	0	0	0	1	2	1	0	1	0	0	2	2	0	2	1	0	0	0	0	0	1	0	2	0
738	1	1	0	0	0	1	1	1	1	1	1	0	0	0	0	0	0	0	1	0	0	0	1	1	1	1	1	1	1	1	0	0	0	1	1	2	1	0	1	1	1	0	0	0	0	0	0	1	1
739	0	0	0	0	1	2	1	1	1	2	1	1	1	0	0	0	1	0	1	1	2	0	1	0	0	0	0	0	1	2	0	0	2	1	1	2	1	0	1	1	1	2	1	0	1	0	0	2	0
740	1	0	1	0	0	0	0	0	2	2	0	0	0	0	0	0	0	2	1	1	2	1	2	0	0	0	0	1	1	2	2	0	0	0	0	2	2	1	0	0	1	0	0	1	0	1	0	2	0
741	1	0	0	1	0	1	2	2	0	0	2	1	1	0	0	0	0	0	0	2	2	0	2	0	0	0	0	1	1	1	0	1	2	0	1	2	2	0	1	0	2	1	0	0	0	0	0	2	0
742	0	0	0	0	0	0	0	0	1	1	1	0	0	0	0	0	0	0	0	1	1	0	2	0	0	0	0	0	0	2	0	1	2	0	0	1	1	0	0	0	1	0	0	0	0	0	0	2	0
743	1	0	1	1	0	1	1	1	0	0	0	0	0	0	0	0	1	1	1	1	1	0	2	0	0	1	1	0	0	1	0	0	1	0	0	2	2	0	1	1	0	0	0	0	0	0	0	1	0
744	1	1	0	0	1	1	2	2	0	1	1	0	0	0	0	0	0	0	0	1	1	1	0	1	1	1	0	2	2	2	0	0	0	0	0	1	0	0	0	0	1	0	0	0	1	0	0	2	0
745	1	0	0	1	0	2	0	1	1	1	1	0	2	0	0	0	0	1	0	2	2	0	2	0	0	1	0	0	1	2	0	1	1	2	1	1	2	1	1	1	0	0	0	1	0	1	0	0	0
746	1	0	0	1	0	1	1	2	0	1	0	0	0	0	0	0	0	1	0	2	2	0	2	0	0	0	0	1	2	2	0	1	1	0	0	1	2	1	1	1	0	1	1	0	1	1	0	1	0
747	0	0	1	0	0	1	1	1	1	2	1	0	0	0	0	0	0	2	1	1	2	0	2	0	0	1	0	0	1	2	1	0	1	1	0	0	1	1	0	0	1	0	0	1	0	0	0	0	0
748	0	0	0	0	0	0	2	2	0	1	0	1	1	0	0	0	0	0	0	2	2	0	2	0	0	0	0	0	0	1	1	1	1	1	1	2	0	0	1	0	1	0	0	0	0	0	0	1	0
749	1	0	2	0	0	0	0	0	2	2	0	0	0	0	0	0	0	0	0	2	2	0	2	0	0	0	0	0	0	1	0	1	1	0	0	2	1	0	1	1	1	0	0	0	1	0	0	2	0
750	1	0	0	0	0	1	1	1	2	2	0	1	1	0	0	0	0	0	1	1	2	0	2	0	0	0	0	0	1	2	0	2	2	0	0	0	1	1	0	0	1	0	0	0	1	0	0	0	1
751	1	0	1	0	1	1	0	0	2	2	0	1	1	0	0	0	0	0	1	0	1	0	2	0	0	0	0	0	1	2	0	1	2	0	0	2	2	0	2	2	0	0	0	0	0	0	0	2	0
752	1	0	0	0	0	0	1	1	2	2	0	0	0	0	0	0	0	0	1	1	2	0	2	0	0	0	1	0	1	2	0	0	0	1	0	2	1	0	1	1	1	0	0	1	0	0	0	1	0
753	0	0	0	1	0	2	0	0	2	2	0	0	0	0	0	0	0	0	1	1	2	1	2	0	0	0	0	0	0	1	0	0	2	1	1	1	0	0	0	0	1	1	0	0	1	1	0	2	0
754	1	0	0	0	0	1	1	2	0	1	0	0	0	0	0	0	0	0	0	2	2	0	2	0	0	0	0	0	1	2	0	1	2	0	0	2	1	0	0	0	0	0	0	0	0	0	0	1	0
755	0	0	0	0	1	2	2	2	0	0	0	0	0	0	0	0	0	0	1	1	2	0	2	0	0	1	0	1	1	1	1	1	1	1	1	2	0	0	0	0	2	0	0	1	0	1	0	0	0
756	0	0	0	0	0	0	0	1	0	0	1	0	1	0	0	1	0	2	1	1	2	0	2	0	0	0	0	0	0	2	0	0	0	0	1	2	1	0	1	0	1	0	0	0	0	0	0	1	0
757	0	0	0	0	0	0	1	2	0	0	1	0	0	0	0	0	0	0	2	0	2	0	2	0	0	0	0	0	0	1	0	1	2	0	0	2	1	0	0	0	2	0	0	1	1	1	0	2	0
758	1	0	1	1	0	1	0	0	2	2	0	0	0	0	0	0	0	0	0	1	1	0	2	0	0	0	0	0	0	1	1	1	2	0	1	2	2	1	0	0	1	0	0	0	0	0	0	2	0
759	0	1	0	0	1	1	1	1	1	1	1	1	1	0	0	0	0	0	1	0	2	0	2	0	0	0	0	0	1	2	0	0	1	1	1	1	1	0	0	0	2	1	1	0	1	1	0	0	0
760	0	0	1	1	0	1	1	1	2	2	0	0	0	0	0	0	0	1	1	0	0	0	1	0	0	0	0	0	0	1	0	0	2	2	1	2	1	0	0	0	0	0	0	1	2	0	0	2	0
761	0	0	0	2	1	2	1	1	1	2	0	1	1	0	0	0	0	1	1	1	2	0	2	0	0	0	0	0	0	1	0	0	2	0	0	1	2	0	2	2	0	2	2	0	1	1	0	2	0
762	1	0	0	1	0	2	1	1	1	1	0	1	2	0	0	0	0	0	1	1	2	0	2	0	0	0	0	2	2	2	2	0	2	1	0	1	1	1	0	0	0	0	0	0	1	0	0	1	0
763	1	0	0	1	0	2	1	1	1	1	0	0	0	0	0	0	0	0	0	1	1	0	2	0	0	0	0	0	0	2	1	0	0	0	0	1	1	0	0	0	1	1	0	0	0	0	0	1	0
764	0	0	0	0	0	1	0	1	1	1	1	1	1	0	0	0	0	0	1	1	2	0	0	0	0	0	0	0	0	2	0	2	2	0	0	0	1	0	1	1	1	0	0	0	0	0	0	0	2
765	0	0	1	1	0	1	1	1	1	2	1	0	1	0	0	0	0	1	0	0	0	0	2	0	0	0	0	1	1	1	1	1	2	1	1	2	2	0	1	0	1	1	1	0	1	2	0	1	0
766	1	0	0	0	0	0	1	2	0	0	0	1	1	0	0	0	0	1	1	1	1	0	2	0	0	0	1	0	0	2	0	0	0	1	2	2	1	0	0	0	1	0	0	0	1	0	0	2	0
767	1	1	0	0	1	1	1	1	1	1	0	0	0	0	0	0	0	2	0	1	1	0	2	0	0	0	0	0	1	2	0	0	1	1	0	2	1	0	1	1	1	0	0	0	0	0	0	2	0
768	1	0	0	0	0	0	1	1	2	2	0	0	0	0	0	0	1	1	1	0	1	0	2	0	0	0	0	0	0	2	0	1	2	2	0	1	1	0	0	0	2	0	0	0	0	1	0	2	0
769	0	0	0	0	0	0	2	2	0	1	0	0	0	0	0	0	1	0	1	1	2	0	2	0	0	1	0	1	2	2	1	1	1	0	0	1	2	0	1	1	0	2	2	0	1	1	0	1	1
770	1	0	0	0	1	2	1	1	1	1	2	1	2	0	0	0	0	1	0	1	2	0	2	0	0	0	0	1	1	1	0	1	0	0	0	1	2	0	1	1	1	0	0	2	0	2	0	2	0
771	1	0	0	0	0	1	1	1	0	0	1	0	1	0	0	0	0	1	1	1	1	0	2	0	0	1	0	1	1	1	1	1	1	0	0	2	1	0	2	2	0	0	0	0	0	0	0	2	0
772	1	0	1	1	0	1	1	1	1	2	0	1	1	0	0	0	0	1	0	2	2	1	2	0	0	0	1	0	1	2	0	0	1	0	0	1	1	0	1	1	1	0	0	0	0	1	0	2	0
773	0	0	1	0	1	2	0	1	0	0	1	0	0	0	0	0	0	1	1	1	2	0	2	0	0	0	0	0	0	1	1	0	1	2	1	1	1	0	0	0	1	0	0	0	0	2	0	0	1
774	0	0	0	0	0	1	1	1	1	2	0	0	0	0	0	0	0	1	1	1	2	0	2	0	0	1	0	1	1	2	1	1	1	0	0	1	1	0	1	1	0	1	1	0	0	0	0	0	1
775	1	0	0	0	0	1	0	0	2	2	0	1	1	0	0	0	0	2	0	1	1	0	2	0	0	0	0	0	0	2	1	0	1	1	0	2	0	0	0	0	1	1	1	0	1	1	0	0	1
776	0	0	0	0	0	0	0	1	2	2	0	0	0	0	0	0	0	0	1	1	2	0	2	0	0	0	0	0	0	1	0	1	1	1	0	1	1	1	0	0	0	0	0	0	0	0	0	2	0
777	0	0	0	0	0	0	2	2	0	0	0	0	0	0	0	0	0	0	0	2	2	1	1	0	0	1	0	1	1	0	0	0	2	0	0	1	2	0	2	2	0	0	0	0	0	1	0	0	0
778	0	0	0	1	0	2	0	0	2	2	0	0	1	0	0	1	0	0	2	0	0	1	2	0	0	0	0	0	0	1	1	1	2	0	0	1	2	0	2	2	0	0	0	0	0	1	0	1	1
779	0	0	0	0	0	0	2	2	0	0	0	1	0	0	0	0	0	1	2	0	1	0	2	0	0	0	0	0	0	1	0	0	0	0	0	1	2	1	1	1	0	1	1	0	0	0	0	0	2
780	0	1	0	0	1	1	1	1	0	0	1	0	2	0	0	0	0	0	0	1	1	2	0	0	0	0	0	0	0	1	1	2	1	0	0	1	0	0	1	1	0	0	0	0	0	1	0	1	0
781	1	0	2	0	0	0	1	1	0	0	0	0	1	0	0	0	0	1	2	0	0	0	1	1	1	1	0	1	1	2	1	1	1	0	0	1	1	0	1	1	1	0	0	1	1	0	0	1	0
782	0	0	0	0	0	0	0	2	0	0	1	0	0	0	0	0	0	1	0	2	2	0	2	0	0	0	0	1	1	2	2	0	1	1	0	1	0	0	1	1	1	0	1	0	1	1	0	0	0
783	1	0	1	0	0	1	0	1	1	1	0	0	2	0	0	0	0	1	0	2	2	0	2	0	0	0	0	0	0	1	0	0	1	1	1	2	2	0	0	0	2	0	1	0	0	1	0	1	1
784	1	0	0	1	0	1	1	1	1	1	0	0	0	0	0	0	0	1	0	0	0	0	2	0	0	0	1	0	0	1	0	0	2	0	0	1	1	1	0	0	0	0	0	0	0	0	0	2	0
785	1	0	0	0	0	0	0	0	2	2	0	0	0	0	0	0	0	1	1	0	2	0	2	0	0	0	0	1	2	2	1	1	1	1	0	0	2	0	1	1	1	0	0	0	1	0	0	2	0
786	0	0	0	1	0	2	0	0	2	2	0	1	2	0	0	0	1	2	1	1	2	0	2	0	0	0	0	0	1	2	0	0	0	0	0	2	1	0	0	0	2	0	0	0	0	0	0	0	1
787	0	0	0	1	0	1	2	2	1	1	1	0	1	0	0	0	0	1	1	1	2	0	1	0	0	0	1	0	0	1	0	2	2	0	0	1	2	1	1	1	0	0	0	2	0	2	0	2	0
788	0	0	0	0	0	0	1	1	1	2	0	1	1	0	0	0	0	0	0	2	2	1	2	0	0	0	0	0	0	2	0	0	2	2	2	2	1	1	0	0	1	0	0	0	0	0	0	0	1
789	0	0	0	0	1	1	0	1	1	1	0	1	1	0	0	0	0	0	0	2	2	0	2	0	0	0	1	0	0	1	0	0	0	1	0	1	2	0	1	1	1	0	0	1	0	1	0	1	0
790	1	1	1	1	0	2	1	1	1	2	0	0	0	0	0	0	1	2	0	2	1	0	1	0	0	0	0	0	1	2	0	0	2	0	0	2	1	0	1	1	1	1	1	0	1	1	0	2	0
791	1	0	0	0	0	2	1	1	2	2	0	1	2	0	0	0	0	0	0	1	1	1	2	0	0	0	0	1	2	1	0	1	2	0	0	2	1	0	1	1	0	0	0	0	0	0	0	0	1
792	1	0	1	1	0	1	2	2	0	1	0	0	1	0	0	1	1	1	0	2	2	0	1	1	1	1	0	1	1	1	0	1	1	1	2	2	2	0	1	1	1	0	0	0	0	0	0	1	0
793	1	0	0	1	0	1	1	1	1	1	0	0	0	0	0	0	0	0	1	1	2	0	2	0	0	0	0	1	2	2	0	2	2	0	1	2	2	0	1	1	1	0	0	0	0	0	1	1	0
794	1	0	0	0	0	2	1	1	1	2	0	1	1	0	0	0	0	0	0	1	1	0	2	0	0	1	0	1	1	2	2	2	2	0	0	1	1	0	1	1	1	1	1	0	1	0	0	2	0
795	1	0	1	0	0	1	2	2	0	0	1	0	1	0	0	0	0	1	1	1	2	0	2	0	0	0	1	1	1	2	0	1	2	1	1	2	0	0	1	1	1	0	0	0	0	0	0	2	0
796	1	0	0	0	0	1	1	2	0	0	1	0	2	0	0	0	0	1	0	0	0	0	2	0	0	1	0	0	1	2	0	1	2	1	0	2	0	0	0	0	2	0	0	2	0	0	0	1	1
797	1	0	0	1	0	1	2	2	0	1	0	0	1	0	0	1	0	0	1	1	2	0	2	0	0	1	0	0	0	2	2	1	2	1	0	1	0	1	0	0	1	0	0	1	1	0	0	0	1
798	1	0	1	0	1	1	1	1	1	1	0	0	0	0	0	0	1	1	2	0	1	0	1	0	0	0	0	1	1	1	1	0	1	0	0	2	1	0	0	0	2	0	0	1	1	0	0	0	1
799	0	0	1	0	1	2	1	1	0	2	0	1	2	0	0	0	0	1	1	0	0	0	2	0	0	0	0	0	1	2	0	1	2	0	1	2	1	0	1	1	1	1	1	0	1	1	0	0	0
800	0	0	0	2	1	2	0	1	0	0	0	0	0	0	0	0	0	1	1	1	1	0	1	0	0	0	0	1	1	1	0	0	1	1	2	2	2	1	1	1	0	1	1	0	1	2	0	0	1
801	1	0	0	0	0	0	2	2	0	1	0	1	2	0	0	0	0	0	0	1	0	0	2	0	0	1	0	0	0	2	1	1	2	1	0	1	0	0	0	0	2	0	1	0	1	1	0	0	0
802	0	0	1	0	0	1	1	1	1	1	1	0	0	0	0	0	0	0	0	2	2	0	1	1	1	2	0	0	1	2	0	1	1	0	0	2	2	1	1	0	0	0	0	0	0	1	0	1	1
803	0	0	0	1	0	1	1	1	0	0	1	0	0	0	0	0	0	0	0	1	1	0	2	0	0	1	1	1	1	2	0	2	1	0	0	2	0	0	1	1	1	0	0	0	1	0	0	2	0
804	1	0	0	1	0	2	1	1	1	1	0	0	2	0	0	1	0	1	1	1	1	0	1	0	0	0	0	0	0	2	1	0	1	0	0	1	2	1	0	0	0	1	0	0	0	1	1	1	0
805	0	0	0	0	0	0	1	2	0	0	1	1	1	0	0	0	0	0	1	0	0	1	2	0	0	0	0	0	1	2	0	2	2	0	1	2	2	0	2	2	1	0	0	0	0	0	0	1	0
806	1	0	0	0	1	1	0	0	2	2	0	0	0	0	0	0	1	1	2	0	1	0	2	0	0	0	0	0	1	2	0	1	1	1	2	2	2	1	0	0	1	0	0	0	0	0	0	1	0
807	1	0	0	0	0	1	2	2	0	0	1	1	1	0	0	0	0	1	0	2	2	0	2	0	0	0	0	0	0	1	1	1	1	0	0	1	1	0	0	0	0	1	1	0	1	2	0	1	0
808	0	0	0	0	0	0	2	2	0	0	0	0	0	0	0	0	0	1	1	0	2	0	2	0	0	1	0	0	1	2	0	0	2	0	0	2	1	1	0	0	1	1	0	0	1	1	0	1	0
809	1	0	1	2	0	2	1	1	1	1	0	0	1	0	0	0	0	0	0	2	2	0	1	1	1	1	0	1	2	2	0	1	1	0	0	2	2	0	2	2	0	0	0	0	1	1	0	1	0
810	0	0	0	0	0	1	1	1	1	1	0	0	0	0	0	0	1	2	1	1	1	0	2	0	0	0	0	1	2	2	1	0	1	1	2	2	2	1	1	0	0	1	1	0	1	0	0	2	0
811	0	1	0	0	0	1	0	0	2	2	0	0	2	1	1	1	0	1	0	2	2	0	2	0	0	0	0	0	0	2	1	1	0	0	0	2	2	1	0	0	1	0	0	0	0	1	0	1	0
812	1	0	0	1	0	1	2	2	0	1	0	0	0	0	0	0	0	1	0	1	1	0	2	0	0	0	0	0	0	2	2	0	2	1	0	1	2	0	1	1	1	1	1	0	1	0	0	1	1
813	1	0	0	0	0	1	0	0	2	2	0	0	0	0	0	0	0	0	0	2	1	0	2	0	0	1	0	1	1	2	0	0	0	0	1	2	2	0	2	2	0	0	0	0	0	0	0	2	0
814	1	0	0	1	0	1	2	2	0	0	0	0	0	0	0	1	0	1	0	2	2	0	2	0	0	0	0	0	0	2	0	1	1	0	0	1	2	0	1	1	1	0	0	0	0	2	0	0	2
815	1	0	0	0	0	1	1	1	0	0	1	0	0	0	0	0	0	1	0	2	2	0	2	0	0	0	0	0	0	2	0	1	2	2	0	1	2	0	1	1	0	2	2	0	1	1	0	1	0
816	0	0	0	1	0	1	1	2	0	0	0	0	0	0	0	0	0	0	0	1	0	0	1	0	0	0	0	0	1	2	0	0	2	0	0	2	2	0	2	2	0	0	0	0	0	0	0	1	0
817	0	0	0	1	0	1	0	1	1	1	1	0	0	0	0	0	0	1	1	1	2	0	1	0	0	0	0	0	1	2	0	1	2	0	0	1	1	0	0	0	2	1	1	0	1	1	0	0	1
818	1	0	0	0	1	2	1	1	1	1	1	0	0	0	0	0	0	1	1	1	1	0	2	0	0	1	0	0	1	2	0	0	1	0	0	1	2	0	2	2	0	0	0	1	2	0	0	1	0
819	0	0	0	0	0	0	1	1	1	1	0	0	1	0	0	0	0	0	1	1	2	0	2	0	0	0	0	0	0	1	1	0	0	0	0	2	1	0	1	1	1	1	1	0	1	1	0	0	1
820	0	0	0	0	1	1	1	2	0	1	0	0	0	0	0	0	1	2	0	2	1	0	1	1	1	1	0	0	0	2	0	1	0	0	0	2	1	0	1	1	1	0	0	0	0	0	0	1	0
821	0	0	0	0	0	1	0	1	0	0	0	0	1	0	0	0	0	1	0	2	2	0	2	0	0	0	1	0	1	2	0	0	0	0	0	2	2	0	2	2	0	0	0	0	0	0	0	0	0
822	0	0	0	1	1	2	2	2	0	1	1	1	1	0	0	0	0	1	0	2	2	0	1	0	0	1	0	1	1	1	0	1	1	1	0	1	0	0	0	0	2	0	0	0	0	0	0	2	0
823	0	0	0	0	1	2	0	1	1	1	0	1	2	0	0	0	0	0	2	0	0	0	2	0	0	0	0	0	1	2	0	2	1	0	0	2	2	1	0	0	1	0	0	0	0	0	0	1	1
824	0	0	0	1	0	2	0	1	1	1	1	0	0	0	0	0	0	1	2	0	2	0	2	0	0	0	0	1	2	2	1	0	1	0	0	1	1	1	0	0	1	1	1	1	0	0	0	2	0
825	0	0	0	0	0	0	2	2	0	1	0	1	1	0	0	0	0	0	0	2	2	0	2	0	0	0	0	1	2	2	0	0	2	1	0	2	2	0	2	2	0	0	0	0	0	0	0	1	0
826	0	0	0	1	0	2	1	1	0	0	0	0	0	0	0	0	0	0	1	1	2	1	0	1	1	1	0	0	1	2	0	1	2	2	0	1	0	1	0	0	1	0	0	1	0	0	0	1	1
827	0	0	1	1	0	1	2	2	0	0	1	0	0	0	0	0	0	0	1	1	2	1	2	0	0	0	0	0	0	2	2	0	1	1	0	2	2	0	1	0	1	1	1	0	1	1	1	2	0
828	1	0	0	0	0	0	2	2	1	1	1	0	1	0	0	1	0	0	1	1	2	0	2	0	0	0	0	0	0	2	0	0	0	0	0	2	2	1	0	0	1	0	0	0	1	1	0	2	0
829	0	0	0	0	0	0	1	1	2	2	0	0	0	0	0	0	0	1	0	1	1	0	2	0	0	0	0	2	2	2	1	0	2	1	0	1	1	0	0	0	1	0	0	0	0	0	0	1	0
830	0	1	0	0	1	1	2	2	0	1	0	0	1	0	0	1	0	1	0	2	2	0	1	0	0	0	0	0	0	2	1	0	0	0	0	1	0	0	0	0	1	1	1	1	0	0	0	0	2
831	0	0	0	0	1	2	1	1	1	1	0	1	1	0	0	0	0	1	0	1	1	0	2	0	0	0	0	0	0	2	1	1	2	0	0	1	1	0	1	0	1	0	0	0	0	0	0	2	0
832	0	0	0	1	0	1	1	2	0	0	1	0	0	0	0	0	1	2	1	1	2	0	1	1	1	1	0	1	0	1	2	1	1	0	0	1	0	0	0	0	2	0	0	0	0	1	0	1	0
833	0	0	0	0	1	1	2	2	0	1	1	1	2	0	0	1	0	1	0	2	1	0	2	0	0	0	1	0	0	2	0	0	1	0	0	1	1	0	1	1	1	0	0	0	0	1	0	1	1
834	1	0	0	0	1	1	2	2	0	0	1	1	1	0	0	0	0	1	0	2	2	0	2	0	0	0	0	0	2	2	0	1	0	0	0	1	2	0	1	1	1	0	0	0	1	0	0	0	1
835	0	0	0	0	0	1	2	2	0	2	0	0	1	0	0	1	0	0	0	1	1	0	2	0	0	0	0	0	0	2	1	1	0	0	0	1	0	0	0	0	1	0	0	0	0	1	0	1	0
836	1	0	0	1	0	1	0	1	1	1	1	2	2	0	0	0	1	1	1	1	1	0	2	0	0	0	0	0	0	2	0	1	0	0	0	2	1	0	1	0	1	1	1	0	2	2	0	2	0
837	1	0	0	0	1	1	1	1	0	0	1	0	1	0	0	0	0	1	0	2	2	0	1	0	0	1	0	0	0	2	0	1	2	0	0	1	2	1	1	1	0	0	0	1	2	0	0	1	1
838	0	0	0	1	0	1	1	2	0	0	0	2	2	1	1	0	0	1	1	0	2	0	1	1	1	1	0	1	1	2	1	1	0	0	0	2	2	1	1	0	0	1	1	0	1	1	0	0	0
839	1	0	0	0	0	2	2	2	0	2	0	1	0	0	0	0	0	1	0	2	2	0	1	0	0	0	0	0	0	1	0	1	2	1	0	1	0	0	0	0	2	0	0	0	0	1	0	1	0
840	1	0	0	0	0	0	2	2	0	1	1	0	0	0	0	0	0	1	0	0	0	0	2	0	0	0	2	1	1	2	1	0	1	1	0	1	0	0	0	1	1	1	0	0	0	0	0	2	0
841	1	0	0	0	0	0	1	1	1	1	1	0	0	0	0	0	0	1	1	0	2	1	0	1	1	1	0	0	1	2	0	0	2	2	1	1	2	1	0	0	1	0	0	0	1	0	0	0	1
842	1	0	0	0	0	0	2	2	0	0	0	1	1	0	0	0	0	0	0	1	1	0	2	0	0	0	0	0	1	2	0	0	0	0	0	1	1	0	0	0	1	0	0	0	1	0	1	1	0
843	0	0	0	0	0	1	2	2	0	1	1	0	1	0	0	1	1	1	1	1	1	0	1	0	0	0	0	0	0	2	0	0	1	2	1	1	1	0	1	0	1	1	0	0	1	1	1	2	0
844	0	0	0	0	0	1	1	2	0	0	1	0	1	0	0	0	0	0	0	1	1	0	2	0	0	0	0	0	0	2	1	0	1	2	0	1	0	0	0	0	1	0	0	0	1	0	1	0	1
845	1	0	0	0	1	1	2	2	0	1	0	1	1	0	0	0	0	1	1	1	2	0	2	0	0	0	1	1	1	2	0	1	1	2	1	2	1	0	1	0	1	1	1	0	1	0	0	1	0
846	1	0	0	1	0	2	2	2	0	2	0	0	1	0	0	1	0	0	0	1	1	1	0	1	1	1	0	1	1	2	0	0	1	1	0	0	0	0	1	0	1	1	1	0	1	0	0	0	1
847	1	0	0	0	1	1	1	1	0	0	1	0	0	0	0	0	0	1	0	2	2	0	1	0	0	0	0	0	0	1	1	0	0	1	1	1	1	0	1	1	0	0	0	0	0	0	0	1	1
848	1	0	1	1	0	1	0	0	2	2	0	0	2	0	0	1	0	0	1	1	2	0	1	0	0	0	0	1	2	2	1	0	1	1	1	2	2	2	0	0	0	1	1	0	1	0	0	1	0
849	0	1	1	1	0	2	1	1	1	1	0	1	2	0	0	0	0	1	0	2	2	0	2	0	0	0	0	1	1	0	0	1	0	0	0	2	0	1	0	0	1	0	0	0	0	2	0	0	2
850	1	0	0	0	2	2	0	0	2	2	0	1	1	0	0	0	0	0	0	2	2	0	2	0	0	0	1	0	0	2	1	0	2	1	0	1	0	0	0	0	1	0	0	0	1	0	0	1	1
851	0	0	0	1	0	2	1	2	0	0	0	1	1	0	0	0	0	1	1	1	1	0	1	1	1	0	0	0	1	2	1	1	2	0	1	1	0	0	1	1	1	1	1	0	0	1	0	0	1
852	0	0	1	0	0	1	1	2	0	1	0	2	2	0	0	0	0	1	0	1	1	0	1	1	1	1	0	0	0	2	1	1	2	0	0	1	0	0	0	1	1	0	0	0	1	1	0	2	0
853	0	0	0	1	0	1	0	1	1	1	1	1	1	0	0	0	0	0	0	1	1	0	2	0	0	0	0	0	0	2	0	1	2	1	0	1	0	0	0	0	1	0	0	0	0	0	0	1	1
854	0	0	0	1	0	1	1	2	0	0	0	1	2	0	0	0	0	2	0	1	1	0	2	0	0	0	0	1	1	0	0	1	1	0	0	2	1	0	1	1	1	0	0	0	0	2	0	0	1
855	1	0	1	0	0	1	1	1	1	1	1	0	1	0	0	0	1	1	1	1	1	0	2	0	0	0	0	0	0	1	1	0	1	0	0	2	2	0	2	1	0	0	0	0	1	1	0	2	0
856	1	0	0	0	0	0	1	1	1	1	0	1	1	0	0	0	0	1	2	0	2	0	1	1	1	1	0	0	0	1	0	2	1	0	0	0	2	1	1	0	0	0	0	1	0	1	0	1	0
857	0	0	0	0	0	1	1	1	1	1	0	1	0	0	0	0	0	0	0	2	2	0	2	0	0	0	0	2	2	2	1	0	1	1	1	2	2	1	1	1	1	0	0	0	1	0	0	2	0
858	1	1	0	0	1	1	2	2	0	0	1	0	1	0	0	1	0	1	1	1	2	0	2	0	0	0	0	0	0	2	0	2	2	0	0	0	1	0	0	0	1	0	0	0	1	1	0	1	1
859	1	0	0	1	0	2	2	2	0	1	1	1	2	0	0	0	0	0	1	1	1	0	1	0	0	0	0	1	1	2	2	0	1	2	1	1	1	0	1	1	1	0	0	0	0	1	0	2	0
860	0	0	0	0	0	2	2	2	0	0	1	0	0	0	0	0	1	2	2	0	2	0	2	0	0	0	0	0	0	2	2	1	0	0	0	2	0	0	0	0	2	0	0	1	0	0	0	2	0
861	1	0	1	0	1	1	1	1	2	2	0	0	0	0	0	0	0	1	1	1	2	0	1	0	0	1	0	0	0	2	2	1	1	1	2	2	1	0	1	1	1	0	0	0	0	0	0	2	0
862	1	0	0	0	0	1	1	1	1	1	1	1	1	0	0	0	0	1	0	2	2	0	2	0	0	0	1	0	0	2	1	0	1	1	0	0	1	0	1	1	1	1	0	0	2	0	0	0	0
863	1	0	0	0	0	0	0	0	2	2	0	0	1	0	0	1	0	1	1	1	2	0	2	0	0	0	1	0	0	1	0	1	1	0	1	2	1	1	0	0	0	0	0	1	0	0	0	2	0
864	0	0	0	0	0	2	2	2	0	1	1	1	2	0	0	1	0	1	0	2	2	2	0	0	0	0	0	0	1	2	0	1	2	0	0	2	1	0	1	0	1	1	1	0	1	0	0	1	0
865	1	0	0	1	1	2	2	2	0	0	0	0	0	0	0	0	0	0	0	2	2	0	2	0	0	0	0	0	0	1	0	1	1	0	0	2	0	0	1	0	1	1	0	0	0	0	0	0	1
866	1	0	0	1	0	1	1	2	0	0	0	0	1	0	0	1	1	2	1	1	1	0	2	0	0	0	0	2	2	1	0	0	0	0	0	2	0	0	1	1	1	0	0	0	0	0	0	0	1
867	0	0	0	0	0	0	2	2	0	0	1	0	2	0	0	0	0	1	0	2	1	0	2	0	0	0	0	0	1	2	0	1	1	1	1	1	1	0	2	2	0	0	0	2	0	0	0	2	0
868	1	0	0	2	1	2	1	1	1	1	0	1	1	0	0	0	0	2	0	2	2	0	1	1	1	1	0	1	1	0	0	0	1	0	0	1	1	0	1	1	1	0	0	0	1	1	1	1	0
869	0	0	0	0	0	1	0	0	2	2	0	0	0	0	0	0	0	0	1	1	2	0	1	0	0	0	0	0	0	1	1	0	1	0	0	2	1	0	0	0	2	0	0	0	0	0	0	1	1
870	1	0	1	1	0	1	2	2	0	0	1	0	1	0	0	1	0	0	0	2	2	0	1	0	0	0	0	2	1	2	1	0	1	1	0	2	1	0	0	0	2	0	0	0	0	1	0	0	0
871	0	0	0	0	1	1	2	2	0	1	0	0	0	0	0	0	0	1	2	0	1	0	1	0	0	0	0	0	0	1	0	0	1	1	2	2	2	0	1	1	1	0	0	1	0	0	0	0	0
872	0	0	0	0	1	2	0	0	2	2	0	0	0	0	0	0	0	0	0	1	1	0	2	0	0	0	1	1	1	2	0	1	1	0	0	2	2	0	2	2	0	1	1	1	0	0	0	2	0
873	0	0	0	2	0	2	0	1	1	1	0	0	0	0	0	0	0	1	0	1	1	0	2	0	0	0	0	0	0	1	0	0	0	0	0	2	2	0	1	1	1	0	0	0	0	1	0	2	0
874	1	1	0	0	0	1	2	2	1	1	1	1	1	1	1	0	0	1	1	1	2	0	1	1	1	1	0	0	1	2	0	0	0	0	0	1	2	0	2	1	0	0	0	1	0	0	0	2	0
875	0	0	0	0	0	0	1	1	1	1	0	0	2	0	0	1	0	0	1	1	2	0	1	0	0	0	0	0	0	2	0	0	0	0	0	2	0	0	0	0	2	0	0	0	1	0	0	0	1
876	0	0	0	0	1	1	2	2	1	1	1	1	1	0	0	0	0	1	1	0	1	0	1	1	1	2	0	0	1	2	0	1	1	0	0	1	2	0	1	1	0	0	0	1	2	0	0	1	1
877	1	0	0	1	0	1	2	2	0	0	0	1	2	0	0	1	1	1	1	1	1	0	2	0	0	0	0	0	0	1	0	0	0	0	0	1	0	0	0	0	2	1	1	0	0	0	0	0	0
878	0	0	0	0	0	1	1	2	0	0	1	0	1	0	0	1	0	1	0	2	2	0	2	0	0	0	1	1	1	2	0	1	2	1	0	1	1	1	0	0	0	1	1	0	1	0	0	0	2
879	1	1	0	0	1	1	2	2	1	1	0	1	2	1	1	0	0	1	0	2	2	0	1	0	0	0	0	0	0	2	0	1	2	0	0	2	0	0	0	0	1	0	0	0	0	0	0	2	0
880	0	0	0	0	0	1	1	2	0	0	1	0	0	0	0	0	0	1	0	2	2	0	2	0	0	1	0	1	1	1	0	0	1	0	0	0	2	0	1	1	1	0	0	1	1	0	0	2	0
881	1	0	0	0	0	1	1	1	2	2	0	0	0	0	0	0	0	0	0	1	1	0	1	0	0	0	0	1	1	1	0	0	1	0	0	2	2	1	1	1	0	0	0	0	0	0	0	2	0
882	0	0	0	1	0	1	0	0	2	2	0	1	1	0	0	0	0	0	1	1	1	0	0	0	0	1	0	1	2	2	1	0	1	0	0	2	1	0	1	1	1	0	0	0	0	0	0	0	0
883	1	0	0	0	0	2	1	1	2	2	0	0	1	0	0	0	0	0	0	1	1	0	2	0	0	0	0	1	1	2	0	1	1	1	1	2	2	0	1	0	1	1	1	0	1	0	0	2	0
884	1	0	0	1	0	2	1	1	1	1	0	0	1	0	0	1	0	0	0	1	0	0	2	0	0	0	0	2	2	1	0	0	1	0	0	1	2	1	1	1	0	1	0	0	0	0	0	1	1
885	1	0	1	0	1	1	1	1	1	2	0	1	0	0	0	0	0	1	0	2	2	0	2	0	0	0	0	0	0	2	2	1	2	0	0	1	1	1	0	0	0	0	0	0	0	0	0	1	1
886	0	0	0	1	0	1	1	2	0	0	0	1	1	0	0	0	0	1	0	2	2	0	1	0	0	0	0	0	0	2	0	2	1	0	1	2	2	0	2	1	0	0	0	0	0	0	0	0	2
887	0	0	0	1	0	1	1	2	0	0	1	0	1	0	0	1	0	0	1	1	1	0	2	0	0	0	0	0	1	2	0	2	1	0	0	1	2	1	0	0	0	1	1	0	1	0	0	2	0
888	0	0	0	0	2	2	2	2	0	0	0	1	1	0	0	0	0	1	1	1	1	0	1	1	1	1	1	0	0	2	1	1	2	0	1	2	2	0	1	1	1	1	1	1	1	2	0	1	0
889	0	0	0	0	0	0	0	1	0	0	1	0	1	0	0	0	0	0	1	1	2	0	2	0	0	0	0	1	1	2	0	1	1	0	0	2	1	0	0	0	2	0	0	1	0	0	0	1	0
890	0	0	0	0	0	0	1	1	1	1	2	0	0	0	0	0	0	1	0	2	2	0	2	0	0	1	0	0	1	2	0	0	1	0	0	1	1	0	0	0	1	0	0	0	0	0	0	1	1
891	1	0	0	0	0	2	1	2	0	0	0	0	1	0	0	1	0	0	0	1	1	0	2	0	0	0	0	0	1	2	0	2	2	0	0	0	2	1	0	0	1	0	1	0	1	0	0	1	0
892	1	0	0	0	0	1	1	2	0	0	0	1	1	0	0	0	0	1	1	1	2	0	2	0	0	1	1	1	1	2	1	0	1	0	0	2	1	0	0	0	1	1	0	0	0	0	0	0	0
893	1	0	0	1	0	1	1	1	1	1	1	1	2	0	0	0	0	0	0	2	2	0	2	0	0	0	0	0	0	2	1	1	1	1	0	1	1	0	0	0	2	0	0	0	0	0	0	1	0
894	0	0	0	1	0	2	1	2	0	0	0	1	1	0	0	0	0	0	2	0	2	0	2	0	0	0	0	0	0	1	0	0	0	0	0	1	2	0	1	1	1	1	1	0	1	2	0	2	0
895	0	0	0	1	0	2	0	1	1	1	0	1	1	0	0	0	0	1	1	1	2	0	1	1	1	1	0	0	1	2	0	0	1	1	1	2	2	0	1	1	1	0	0	0	0	0	0	2	0
896	0	0	0	0	0	0	1	1	2	2	0	1	1	0	0	0	0	1	2	0	0	0	2	0	0	0	0	0	0	2	1	1	2	0	0	0	2	0	1	1	1	1	1	0	1	1	0	2	0
897	0	0	0	1	0	2	1	1	1	1	0	0	0	0	0	1	0	0	0	2	2	0	2	0	0	1	0	0	0	2	1	1	0	0	0	1	2	0	2	1	0	1	1	0	1	0	0	0	0
898	1	0	0	0	0	1	1	1	1	2	0	0	1	0	0	1	0	1	1	1	1	0	1	0	0	0	0	1	1	2	0	1	0	0	0	2	0	0	1	1	0	1	1	1	1	2	1	0	1
899	1	0	0	0	1	2	2	2	0	1	0	0	0	0	0	0	0	0	0	1	0	0	1	0	0	0	0	0	1	2	1	0	0	0	1	2	0	0	0	0	1	0	0	0	0	0	0	2	0
900	0	0	1	0	0	1	1	1	2	2	0	0	0	0	0	0	0	0	1	1	1	1	2	0	0	0	0	0	1	2	0	1	1	0	1	2	2	0	1	1	0	0	0	0	1	1	0	2	0
901	1	0	0	1	0	2	1	1	1	2	0	1	2	0	0	0	0	1	2	0	1	0	2	0	0	0	0	0	1	2	0	0	1	0	0	1	2	0	2	2	0	0	0	0	0	0	0	0	1
902	0	0	1	0	0	1	1	1	0	0	0	1	1	0	0	0	0	0	0	1	1	0	2	0	0	1	0	2	2	2	1	1	1	0	0	2	1	0	0	0	1	0	0	0	1	0	0	2	0
903	1	0	1	1	0	1	1	1	1	1	0	0	0	0	0	0	0	2	1	1	2	2	0	0	0	0	1	1	1	2	0	0	2	1	0	1	2	0	1	0	1	0	0	0	1	0	0	1	0
904	0	0	1	1	0	1	1	2	0	0	0	0	0	0	0	0	0	1	0	2	2	0	1	1	1	1	0	0	0	2	1	0	1	0	0	1	1	0	0	0	1	0	0	0	1	1	0	1	1
905	0	0	0	1	0	1	1	2	0	0	0	0	1	0	0	0	0	1	0	2	2	0	1	1	1	1	0	1	2	2	1	0	1	0	0	2	0	0	0	0	2	0	0	0	0	1	0	2	0
906	1	0	0	1	0	1	1	1	1	1	1	0	2	1	1	1	0	0	0	2	2	0	2	0	0	0	0	1	2	2	1	1	1	1	1	1	2	0	1	1	1	0	0	0	0	0	0	1	0
907	1	0	0	0	1	1	2	2	0	0	1	0	0	0	0	0	0	0	1	1	2	0	2	0	0	0	0	0	0	1	0	2	1	0	0	1	1	0	2	2	0	0	0	0	0	1	0	1	0
908	1	0	0	0	0	0	1	1	1	1	0	1	2	0	0	1	0	1	0	2	2	1	1	0	0	0	0	0	0	1	1	0	0	1	0	1	1	0	1	1	1	1	1	0	1	1	0	0	0
909	0	0	0	1	0	2	2	2	0	0	0	0	1	0	0	0	0	1	0	1	1	0	2	0	0	0	1	0	0	2	1	1	2	0	0	1	2	1	1	0	0	0	0	0	0	0	0	1	0
910	0	0	0	0	1	1	1	2	0	1	0	0	0	0	0	0	0	0	0	1	1	0	2	0	0	0	0	1	1	1	1	0	1	1	0	2	1	1	0	0	1	1	1	0	1	0	0	2	0
911	0	0	0	0	1	2	1	1	0	0	1	0	0	0	0	0	0	0	1	0	0	0	2	0	0	0	0	0	0	2	1	1	1	1	1	2	2	1	1	1	1	0	0	1	0	1	0	0	0
912	0	0	0	0	0	1	2	2	0	0	0	0	0	0	0	0	0	0	1	1	2	0	2	0	0	0	0	0	1	2	1	2	2	0	0	1	2	0	0	0	1	1	1	0	1	0	0	2	0
913	1	0	0	0	1	2	0	0	1	1	1	0	0	0	0	0	0	0	1	1	2	1	2	0	0	0	0	1	1	1	1	0	1	1	0	1	1	0	0	0	1	1	0	0	0	0	0	1	1
914	1	0	0	0	0	0	1	1	0	0	1	1	1	0	0	0	0	1	0	1	2	1	2	0	0	0	0	0	1	2	0	1	1	0	0	1	1	0	0	0	2	0	0	0	1	0	0	1	0
915	0	0	0	1	0	1	2	2	0	1	1	2	1	0	0	0	0	0	0	2	2	0	1	0	0	0	0	0	1	2	0	0	1	0	0	1	0	0	0	0	2	0	0	0	0	0	0	2	0
916	1	0	0	1	1	2	1	2	0	1	0	2	2	0	0	0	0	0	1	1	1	0	2	0	0	0	0	0	0	2	2	0	1	0	0	1	1	0	1	0	1	0	0	0	0	1	0	2	0
917	1	0	0	0	0	2	2	2	0	1	0	0	1	0	0	1	0	0	1	1	1	0	0	1	1	1	0	0	1	2	0	2	2	0	1	2	2	1	1	1	0	1	0	0	1	1	0	2	0
918	1	0	0	0	0	0	1	2	0	0	0	0	0	0	0	0	0	0	0	2	2	0	2	0	0	0	0	1	0	1	1	0	1	1	1	2	1	0	1	1	1	1	0	0	0	1	0	1	0
919	0	0	0	0	0	0	2	2	0	0	1	1	1	0	0	0	0	1	1	1	1	0	2	0	0	0	1	0	1	2	0	1	1	0	0	2	1	0	0	0	1	1	1	0	0	2	0	2	0
920	1	0	0	0	1	2	0	0	2	2	0	1	1	0	0	0	0	0	1	1	2	0	0	1	1	1	0	0	0	2	1	0	0	0	0	2	2	0	1	1	1	0	0	0	0	0	0	0	0
921	1	0	0	0	1	1	1	1	1	1	1	0	1	0	0	1	0	0	0	1	1	0	2	0	0	0	0	0	1	2	0	0	2	2	2	2	0	0	1	1	1	0	0	0	0	0	0	2	0
922	0	0	0	0	0	1	0	1	0	0	0	2	2	0	0	0	0	1	1	1	1	0	2	0	0	0	0	0	1	2	1	1	1	0	0	2	1	0	1	1	1	1	1	0	1	0	0	2	0
923	1	0	0	1	0	1	1	1	1	1	1	0	1	0	0	0	0	1	0	1	1	0	2	0	0	0	0	1	1	2	1	0	0	0	0	2	2	0	2	1	0	1	1	0	1	1	0	1	1
924	0	0	0	0	0	1	1	1	0	2	0	0	1	0	0	0	1	0	1	1	2	0	2	0	0	0	0	1	1	2	0	2	2	0	0	0	0	1	0	0	1	1	1	0	1	1	0	1	1
925	1	0	0	1	0	1	1	1	1	2	0	0	2	0	0	0	0	0	0	2	2	0	2	0	0	0	0	1	1	1	1	0	1	1	0	0	1	0	1	1	1	0	0	1	0	1	0	2	0
926	0	1	0	0	1	1	1	1	1	1	0	0	1	0	0	0	0	0	1	1	2	0	2	0	0	0	0	1	1	1	0	0	2	2	2	2	1	0	0	0	1	0	0	0	0	0	0	2	0
927	0	0	0	0	0	0	1	1	1	1	0	1	1	0	0	0	0	0	1	0	1	0	2	0	0	1	0	2	2	2	1	0	2	0	0	2	0	0	1	1	1	0	0	0	0	1	0	2	0
928	0	0	1	0	1	2	0	1	0	0	0	0	0	0	0	0	0	1	0	1	1	0	2	0	0	0	0	0	2	2	0	0	0	0	0	1	1	0	0	0	2	0	0	0	1	0	0	2	0
929	1	0	0	1	1	2	2	2	0	0	0	1	1	0	0	0	0	1	1	1	1	0	1	0	0	0	0	0	0	1	0	1	2	0	0	0	1	0	1	1	1	2	2	0	1	1	0	2	0
930	1	0	0	0	0	1	2	2	0	0	2	0	1	0	0	1	0	1	1	1	1	0	0	1	1	1	0	0	0	2	1	0	1	0	0	0	2	1	1	1	0	1	1	0	0	2	0	1	1
931	0	0	0	1	0	2	0	0	1	1	0	2	2	0	0	0	0	0	1	1	1	0	2	0	0	0	0	1	0	1	2	0	1	0	0	1	1	0	1	1	1	1	1	0	1	1	0	1	0
932	0	0	0	0	0	1	2	2	0	1	0	0	0	0	0	0	0	2	1	1	2	0	2	0	0	0	0	1	1	1	1	0	2	0	0	2	2	0	1	1	1	0	0	0	0	0	0	1	1
933	0	0	0	0	0	1	1	1	1	1	0	0	0	0	0	0	0	1	0	1	1	0	2	0	0	0	0	0	2	2	0	0	2	0	0	1	1	0	0	0	2	0	0	2	0	0	0	2	0
934	1	0	0	1	0	2	0	0	1	1	0	0	1	0	0	1	1	0	1	1	2	0	2	0	0	1	0	0	1	2	0	2	2	0	0	1	1	0	0	0	2	0	0	0	0	1	0	1	0
935	1	0	0	0	0	1	1	1	1	1	1	1	1	0	0	0	0	0	1	1	2	1	2	0	0	0	0	1	1	2	0	0	2	1	0	1	1	0	2	2	0	1	1	0	1	1	0	1	0
936	0	1	0	0	0	1	2	2	0	1	0	0	0	0	0	0	0	1	1	0	0	0	2	0	0	0	0	1	1	2	1	0	0	0	0	0	1	1	0	0	1	1	0	0	0	1	0	1	0
937	1	1	0	0	0	1	1	1	1	1	1	0	1	0	0	0	0	1	0	2	2	0	0	0	0	0	0	2	2	2	2	0	2	2	1	2	1	0	1	1	0	0	0	0	1	0	0	1	1
938	1	0	0	0	0	0	1	1	1	1	1	0	0	0	0	0	0	0	1	1	2	0	2	0	0	0	0	1	1	1	0	0	1	0	0	0	1	0	0	0	0	1	0	0	1	0	0	2	0
939	0	0	0	0	0	0	1	1	1	1	0	1	2	0	0	0	0	0	1	1	1	0	2	0	0	1	0	1	1	1	1	0	1	0	0	1	0	0	0	0	2	0	0	1	0	1	0	1	1
940	1	0	0	0	0	0	2	2	1	1	1	0	0	0	0	0	0	0	1	1	2	0	2	0	0	0	0	1	1	2	1	0	1	1	0	2	1	1	0	0	1	0	0	0	0	0	0	1	0
941	1	1	0	0	0	0	2	2	0	0	2	0	0	0	0	0	0	2	0	2	2	0	2	0	0	0	0	0	0	1	0	0	1	0	0	1	1	0	1	1	1	1	1	0	1	0	0	1	1
942	1	0	0	0	0	0	1	2	0	0	0	1	2	0	0	0	0	1	1	1	2	1	1	0	0	0	0	0	0	2	1	0	1	0	0	1	1	0	1	1	1	0	0	0	0	0	0	2	0
943	0	0	0	0	0	0	1	2	0	1	0	0	1	0	0	0	0	0	1	1	2	1	2	0	0	0	0	1	1	2	0	0	1	1	0	2	1	0	0	0	1	1	1	0	1	0	0	2	0
944	0	0	0	1	0	1	0	0	2	2	0	0	1	0	0	1	0	2	0	2	2	0	2	0	0	0	0	0	1	2	0	1	2	0	0	1	2	0	1	1	0	0	0	0	1	0	0	1	0
945	0	0	0	1	0	1	2	2	0	0	0	0	0	0	0	0	0	1	1	0	0	0	1	0	0	0	0	0	0	1	1	0	2	1	0	1	2	0	2	2	0	0	0	0	1	0	0	1	1
946	1	0	0	1	0	1	1	1	1	2	0	0	1	0	0	0	0	1	0	0	0	0	1	1	1	1	0	0	1	2	0	0	1	0	0	2	2	0	2	2	0	0	0	0	2	1	0	1	0
947	0	0	0	0	1	1	1	2	0	1	0	1	1	0	0	0	0	2	1	1	2	0	2	0	0	0	0	0	0	2	0	1	2	1	0	2	1	0	2	2	0	0	0	0	2	1	0	0	0
948	1	1	0	0	0	0	1	2	0	0	0	1	1	0	0	0	1	0	1	1	2	0	2	0	0	0	0	2	1	2	1	1	1	0	1	2	1	0	1	1	0	0	0	0	1	0	0	1	0
949	0	0	0	0	1	1	0	1	1	1	1	0	0	0	0	0	1	1	1	1	1	0	2	0	0	0	0	2	2	1	1	0	2	2	2	2	2	1	1	1	0	1	0	0	2	0	0	2	0
950	1	0	1	2	0	2	0	1	0	0	0	1	1	0	0	0	0	1	0	2	2	0	2	0	0	0	0	1	2	2	1	1	1	0	0	2	2	0	2	2	0	0	0	0	0	0	0	1	0
951	1	0	0	0	0	2	0	0	2	2	0	1	1	0	0	0	0	0	0	1	1	0	2	0	0	1	0	0	0	2	0	1	0	0	0	1	1	0	1	0	1	1	0	0	1	0	0	2	0
952	0	0	0	0	1	2	2	2	1	1	0	2	1	0	0	0	0	0	1	1	2	0	0	0	0	0	0	0	1	2	0	0	2	1	0	1	1	0	0	0	2	1	0	0	0	0	0	1	0
953	1	0	0	1	0	1	1	1	1	2	0	0	1	0	0	0	0	1	0	1	1	0	2	0	0	0	1	0	0	2	0	0	2	2	0	1	1	0	2	2	0	0	0	0	0	0	0	2	0
954	1	0	0	1	0	1	0	0	2	2	0	0	0	0	0	0	0	1	1	0	0	0	2	0	0	0	0	0	0	1	0	1	1	0	0	1	1	0	1	1	1	1	1	1	1	2	0	1	1
955	1	1	0	0	1	1	1	1	1	1	0	1	1	0	0	0	0	0	0	1	1	0	2	0	0	0	0	0	1	2	0	1	1	1	1	1	1	1	0	0	1	1	1	0	1	0	0	2	0
956	1	0	0	0	0	1	1	1	1	1	0	1	1	0	0	0	0	0	1	0	1	0	1	0	0	0	0	1	1	2	1	0	0	0	1	2	2	0	1	1	1	0	0	0	1	1	0	1	0
957	1	0	0	0	0	2	2	2	0	1	0	0	0	0	0	0	0	0	1	0	1	0	2	0	0	0	0	0	1	2	0	1	1	0	0	2	1	0	1	1	1	1	1	0	0	0	0	2	0
958	1	0	0	0	0	0	0	0	2	2	0	0	1	0	0	1	0	0	1	1	1	0	2	0	0	0	0	0	1	2	1	1	1	0	0	1	1	1	0	0	1	1	1	0	0	0	0	2	0
959	0	0	0	1	0	2	1	2	0	0	1	0	0	0	0	0	0	0	2	0	1	0	1	1	1	1	0	0	0	2	0	2	1	0	0	1	1	0	1	1	1	0	0	0	0	1	0	2	0
960	1	1	0	0	0	0	2	2	0	0	1	0	0	0	0	0	0	0	0	2	2	0	2	0	0	0	0	0	1	2	0	0	2	2	2	2	2	1	0	0	1	0	0	1	1	0	1	1	0
961	1	0	0	1	0	1	1	1	1	2	0	2	2	0	0	0	0	0	0	0	0	0	1	0	0	1	0	0	2	2	0	1	2	0	0	1	1	0	0	0	1	0	0	0	1	0	0	0	1
962	1	0	1	0	0	2	1	2	0	0	0	0	0	0	0	0	0	1	1	0	0	0	2	0	0	0	0	0	2	2	0	0	1	0	0	0	2	0	2	2	0	0	0	0	1	0	0	2	0
963	0	0	0	0	0	0	1	1	1	1	1	0	0	0	0	0	0	1	0	2	2	0	2	0	0	0	0	0	0	2	1	0	1	2	0	1	1	0	1	1	0	2	1	0	1	0	0	0	1
964	1	0	0	0	0	0	1	1	1	1	1	0	1	0	0	0	0	2	1	1	2	0	1	1	1	1	0	2	2	2	1	2	2	0	0	0	0	0	0	0	2	0	0	0	1	1	0	2	0
965	1	0	0	0	0	0	1	2	0	0	0	0	1	0	0	1	0	0	1	1	2	0	0	1	1	1	1	0	0	2	1	0	1	2	0	1	1	0	0	0	2	1	1	0	1	1	0	0	1
966	1	0	0	0	1	2	1	1	1	1	1	1	2	0	0	0	0	0	0	2	2	0	2	0	0	0	0	1	1	0	0	1	1	0	0	1	2	0	0	0	1	0	0	0	0	0	0	1	0
967	0	0	0	1	0	1	0	1	1	1	0	0	0	0	0	0	0	0	1	1	2	0	2	0	0	0	0	0	0	2	0	0	1	0	0	2	1	1	0	0	0	0	0	0	0	0	0	2	0
968	1	0	1	0	1	1	2	2	0	1	1	0	1	0	0	0	0	1	0	2	2	0	2	0	0	1	0	1	1	1	0	0	1	1	0	1	2	0	1	1	1	1	1	0	1	1	0	1	1
969	0	0	0	0	0	1	1	1	1	1	1	0	0	0	0	0	0	0	1	1	1	0	1	1	1	1	0	1	1	2	2	0	0	1	0	1	1	0	0	0	1	0	0	1	0	0	0	1	1
970	0	0	0	0	1	1	1	2	0	0	1	0	0	0	0	0	0	0	1	1	1	0	1	0	0	0	0	1	1	2	1	0	2	0	0	1	1	0	2	2	0	0	0	2	0	2	0	1	1
971	0	0	0	0	2	2	0	1	1	1	0	0	0	0	0	1	0	0	0	2	2	0	2	0	0	1	0	0	2	2	0	1	2	0	0	1	0	0	0	0	2	0	0	0	1	0	0	0	0
972	0	0	0	0	0	1	2	2	0	0	2	1	1	0	0	0	1	1	0	2	2	0	2	0	0	0	0	0	0	1	0	1	2	1	0	0	1	0	0	0	1	1	1	0	1	1	0	2	0
973	1	0	2	0	0	0	2	2	0	0	2	1	1	0	0	0	0	1	1	1	1	0	2	0	0	0	0	2	2	2	1	0	1	0	0	2	2	0	2	1	0	1	1	0	1	1	0	0	1
974	0	1	0	0	1	2	1	1	0	0	1	1	0	0	0	0	0	0	1	1	2	0	2	0	0	0	1	0	1	2	0	0	0	0	1	2	1	1	0	0	1	0	1	0	1	0	0	2	0
975	1	0	0	0	0	0	0	0	2	2	0	0	1	0	0	0	0	0	1	1	2	0	1	0	0	1	0	1	1	1	1	0	1	0	0	1	1	0	0	0	1	1	0	0	0	0	0	0	1
976	0	0	0	0	1	1	1	1	1	2	0	1	1	0	0	0	0	1	1	1	1	0	2	0	0	2	0	0	1	2	0	1	2	1	0	0	1	1	0	0	1	0	0	0	0	0	0	2	0
977	0	0	0	0	1	1	1	1	1	2	0	1	2	0	0	0	0	2	0	2	2	0	2	0	0	0	0	1	2	1	0	0	2	0	0	0	1	0	1	0	1	0	0	0	0	0	0	2	0
978	0	0	0	0	1	1	1	1	2	2	0	0	1	0	0	1	0	0	1	0	1	0	2	0	0	0	0	1	0	1	2	0	1	1	2	2	0	0	0	0	1	1	0	0	2	1	0	2	0
979	0	0	0	0	1	2	0	0	2	2	0	0	0	0	0	0	0	1	1	1	2	0	1	1	1	1	0	0	0	1	0	0	1	1	0	2	0	0	0	0	1	1	0	0	0	0	0	2	0
980	1	0	0	0	0	0	0	0	2	2	0	0	1	0	0	1	0	1	0	2	2	0	1	0	0	1	0	0	0	2	1	0	1	0	0	2	2	0	1	1	1	0	0	0	0	0	0	1	1
981	1	0	1	1	0	2	1	2	0	0	1	0	0	0	0	0	0	0	1	1	1	0	2	0	0	0	0	0	0	2	0	1	1	0	0	2	1	1	0	0	0	0	0	0	0	1	0	0	0
982	1	0	0	0	1	1	1	1	1	1	0	0	0	0	0	0	0	0	1	1	2	0	2	0	0	1	0	0	0	1	0	1	1	1	2	2	2	0	1	0	0	1	0	0	0	0	0	1	0
983	1	0	0	1	0	2	1	1	2	2	0	1	2	0	0	1	0	0	2	0	2	0	2	0	0	0	0	1	1	2	0	1	1	0	0	1	0	0	1	1	1	1	1	0	1	1	0	2	0
984	1	1	0	0	1	1	2	2	0	1	1	0	1	0	0	1	0	0	1	1	2	1	2	0	0	0	0	2	2	2	1	0	2	1	1	2	2	1	0	0	1	1	1	0	1	1	0	2	0
985	0	0	0	1	1	2	1	2	0	0	1	1	1	0	0	0	0	0	1	1	1	1	2	0	0	0	0	1	0	1	2	2	1	0	0	2	2	0	1	0	0	0	0	0	0	0	0	2	0
986	1	0	0	1	1	2	2	2	0	0	0	1	2	0	0	0	0	0	0	1	1	0	2	0	0	0	0	0	1	2	0	2	2	1	1	2	0	0	0	0	2	0	0	0	2	1	0	1	0
987	0	1	1	1	0	2	1	2	0	0	1	0	0	0	0	0	0	2	1	1	2	0	2	0	0	0	0	0	0	2	1	0	2	0	0	2	1	0	0	0	2	0	0	0	0	0	0	1	0
988	0	0	0	0	0	0	1	2	0	0	0	0	1	0	0	0	0	0	0	2	2	0	1	0	0	0	0	2	2	2	1	0	0	0	0	2	2	0	2	2	0	0	0	0	1	0	0	0	0
989	0	1	0	0	1	1	1	1	1	1	1	1	1	0	0	0	0	2	1	1	2	0	2	0	0	0	0	2	2	2	1	2	2	0	0	2	2	1	1	1	1	2	1	0	1	0	0	1	1
990	1	1	0	0	0	1	0	0	2	2	0	1	2	0	0	0	0	0	1	1	2	0	1	1	1	1	0	0	2	2	0	0	1	1	0	0	2	1	1	1	1	0	0	0	1	1	0	1	1
991	0	0	0	0	0	1	2	2	0	1	1	0	0	0	0	0	0	0	0	2	2	1	0	1	1	1	1	0	0	2	1	0	1	1	0	2	2	1	0	0	0	0	0	0	0	0	0	0	1
992	0	0	1	2	0	2	0	1	0	0	0	0	1	0	0	1	0	1	1	1	1	0	2	0	0	0	0	0	1	2	0	0	0	0	1	2	2	1	0	0	0	0	0	0	1	0	0	0	0
993	0	0	0	0	0	0	1	1	0	2	0	1	1	0	0	0	0	0	0	1	0	0	2	0	0	0	0	1	1	2	0	0	2	0	0	2	1	0	0	0	2	0	0	1	1	0	0	1	0
994	0	1	0	0	0	1	2	2	0	1	1	0	1	0	0	1	0	0	1	1	1	1	1	0	0	0	0	2	2	2	0	1	1	0	0	2	2	1	1	1	0	0	0	2	0	0	0	1	0
995	0	0	0	0	0	0	2	2	0	1	1	0	0	0	0	0	0	2	1	1	1	0	2	0	0	0	0	0	0	2	2	1	2	0	1	2	1	0	0	0	2	0	0	0	0	0	0	2	0
996	0	0	0	1	0	1	2	2	0	1	1	1	1	0	0	0	0	1	0	2	2	0	1	0	0	0	0	1	1	2	1	1	1	1	1	1	1	0	0	0	2	0	0	0	0	0	0	1	0
997	0	0	0	0	0	0	1	1	1	2	0	0	0	0	0	0	0	0	1	1	1	0	0	1	1	1	0	0	0	2	1	1	1	1	1	1	2	0	2	2	0	0	0	0	0	1	0	0	1
998	1	0	0	0	0	0	2	2	0	0	2	2	2	0	0	0	0	1	1	1	2	0	2	0	0	0	0	0	1	2	0	1	2	1	0	2	1	0	0	0	2	0	0	0	0	1	0	2	0
999	0	0	0	0	0	0	2	2	1	1	1	2	1	0	0	0	0	0	1	1	2	0	2	0	0	0	0	0	0	2	1	0	2	0	0	0	2	0	1	1	0	1	0	0	0	0	0	0	1
1000	1	0	0	0	0	1	1	1	1	1	0	0	0	0	0	0	0	0	1	1	2	0	1	1	1	2	0	1	1	2	1	1	1	1	0	0	1	0	2	2	0	1	0	0	0	1	0	1	0
[truncated: 952 more columns]
