# Supplementary material for: KNN-MDR: a learning approach for improving interactions mapping performances in genome wide association studies
Source: BMC Bioinformatics. 2017 Mar 21;18:184. doi: 10.1186/s12859-017-1599-7 (PMC5361736; doi:10.1186/s12859-017-1599-7)
Supplement: Supplementary file 2 — The data set(s) supporting the results of Table 1. (ZIP 22742 kb) [file 12859_2017_1599_MOESM2_ESM.zip › Nouveau dossier/S27/mkallsimul.dat]

1	1	0	0	0	0	1	1	1	2	2	0	2	2	0	0	1	0	1	1	0	0	0	2	2	0	0	0	1	1	1	1	0	0	2	0	1	2	0	0	2	0	0	0	1	1	1	0	2	0
2	1	2	1	1	0	1	1	2	0	0	1	0	0	0	0	0	0	1	1	1	1	0	2	2	0	0	0	0	1	0	1	0	2	0	0	2	2	0	0	1	1	1	0	2	1	0	0	1	1
3	0	1	0	0	0	0	2	2	1	0	1	0	0	0	0	0	0	1	1	2	1	0	2	2	0	0	1	0	0	1	2	0	1	2	0	2	2	0	0	2	0	0	0	1	0	1	0	2	0
4	1	0	0	0	0	1	2	1	2	1	0	1	1	0	0	1	0	2	0	1	0	0	2	2	0	0	1	0	1	1	0	0	1	1	0	2	0	1	1	0	0	0	0	0	0	1	0	0	2
5	0	1	0	1	0	2	2	1	2	1	0	0	2	1	1	0	0	0	2	1	1	0	2	2	0	1	2	0	0	2	0	0	2	1	0	0	1	0	0	1	0	0	0	1	2	1	0	2	2
6	0	1	1	0	1	1	2	2	1	0	0	1	1	0	1	0	0	0	2	0	0	0	2	2	0	0	2	0	0	2	1	0	1	1	0	1	2	0	0	1	0	0	0	2	0	2	0	0	1
7	0	0	1	0	1	1	1	2	1	1	0	0	2	2	2	0	0	0	2	0	0	0	1	1	0	0	2	1	1	2	1	2	2	0	0	1	2	0	0	0	1	1	1	2	0	1	0	2	1
8	1	1	0	0	0	0	2	1	2	1	0	0	1	1	1	0	0	1	1	1	1	1	2	2	0	1	2	1	1	1	2	2	2	2	1	2	1	0	0	1	0	0	0	2	0	0	0	1	1
9	0	2	0	0	0	1	2	1	1	0	0	0	0	0	0	0	0	1	2	1	0	1	0	0	1	1	1	0	1	1	1	1	2	0	0	0	2	0	0	1	0	0	1	1	1	0	0	1	2
10	0	1	0	1	0	1	2	0	2	2	0	0	1	0	0	0	0	0	2	0	0	1	2	2	0	1	1	2	2	1	1	2	2	2	1	2	1	0	0	1	0	0	0	2	1	0	0	1	0
11	0	1	0	1	0	2	1	1	1	1	1	0	1	0	1	0	0	2	1	0	0	0	2	2	0	0	1	1	1	1	1	2	1	1	0	1	1	1	1	0	0	0	1	1	0	0	0	2	0
12	1	1	0	0	0	1	2	1	2	0	1	0	2	1	1	0	0	0	2	1	1	1	2	2	0	0	2	1	1	1	2	1	1	1	1	1	2	0	0	1	0	0	0	2	0	1	0	2	0
13	0	0	0	0	0	1	2	2	2	0	0	0	1	0	0	0	0	0	2	0	0	0	1	2	0	1	2	0	0	2	1	1	1	0	0	0	1	0	0	1	0	1	0	1	2	0	0	1	1
14	0	1	1	0	1	1	2	0	2	2	0	0	1	1	1	0	0	2	0	1	0	1	2	2	0	0	0	2	2	0	2	0	1	1	0	1	1	1	1	1	0	0	1	2	1	1	0	1	1
15	0	0	0	0	0	2	2	1	2	1	0	1	1	0	0	1	0	0	2	1	1	0	2	2	0	0	2	0	0	2	0	0	1	0	0	1	0	0	0	0	0	0	1	2	1	0	0	2	0
16	0	1	0	0	0	1	2	1	2	2	0	0	2	0	0	0	0	2	0	1	0	0	2	2	0	0	2	1	1	1	2	0	1	2	0	0	0	1	1	0	0	0	0	1	0	0	0	2	1
17	1	1	0	0	0	0	2	1	2	2	0	0	1	1	1	0	0	1	2	0	0	1	1	1	1	1	0	0	1	1	0	0	1	2	1	2	2	0	0	2	0	0	0	0	2	2	1	1	0
18	1	2	0	0	0	0	1	1	1	1	1	0	1	0	0	0	1	2	1	0	0	0	2	2	0	0	1	0	0	2	0	2	1	2	1	2	1	0	0	1	0	0	0	2	1	0	0	2	1
19	0	1	0	0	0	0	1	2	1	1	1	0	1	1	1	0	0	0	2	1	1	0	2	2	0	0	2	2	1	1	1	1	0	2	0	2	1	0	0	1	0	1	1	2	1	0	0	1	2
20	1	2	0	0	0	0	1	2	1	1	1	0	0	0	0	0	0	2	0	1	0	1	2	2	0	1	2	0	0	2	1	1	1	0	0	1	1	1	1	1	1	0	0	2	0	2	0	2	0
21	0	1	0	0	0	1	1	1	1	1	1	0	2	2	2	0	0	1	1	1	1	0	2	2	0	0	2	0	0	2	1	0	1	2	0	2	1	0	0	1	0	0	1	1	1	1	0	2	1
22	1	2	0	0	0	1	2	0	2	2	0	0	1	0	0	0	0	1	1	1	0	0	2	2	0	0	2	0	0	2	1	0	2	1	1	1	0	0	0	1	0	0	1	2	1	0	0	0	2
23	1	0	0	0	0	1	2	1	1	1	0	0	1	1	1	0	0	1	0	1	1	0	2	2	0	0	0	1	2	0	1	0	0	2	0	2	2	0	0	1	0	0	0	2	0	0	0	0	2
24	0	1	0	0	0	1	1	2	1	1	1	0	0	1	1	0	0	1	1	1	1	0	2	2	0	1	2	0	0	0	0	1	1	1	0	2	1	0	0	2	1	0	1	2	1	0	0	0	2
25	1	2	0	1	0	1	1	1	1	1	1	1	1	0	0	1	0	0	2	1	0	0	1	1	1	1	2	0	0	2	0	0	2	2	2	2	2	0	0	0	0	1	0	2	2	0	0	1	1
26	1	2	1	0	0	0	2	2	2	0	1	1	1	1	1	0	0	0	2	0	0	0	1	1	0	0	1	0	1	1	1	0	1	2	1	2	1	0	0	2	0	0	1	1	1	1	0	1	2
27	1	1	0	0	0	0	1	1	1	1	0	0	0	0	0	0	0	0	2	0	0	1	0	0	1	1	2	0	0	2	0	2	1	1	0	1	1	0	0	2	0	0	0	2	0	1	0	0	1
28	1	1	0	0	0	1	2	1	1	1	0	1	1	0	0	1	0	1	1	0	0	1	2	2	0	0	1	1	1	1	0	0	1	2	0	2	1	0	0	0	0	0	0	1	0	1	0	1	1
29	1	1	0	0	0	0	2	2	2	0	0	1	1	0	0	1	0	0	2	0	0	1	1	1	1	1	0	1	1	1	1	1	2	0	0	0	1	1	1	1	0	1	0	2	1	0	0	2	0
30	1	2	0	0	0	2	2	2	1	0	0	1	1	0	0	1	0	0	2	1	0	0	2	2	0	0	1	1	2	0	1	2	2	0	0	1	1	0	0	2	0	0	0	0	0	0	0	0	1
31	0	2	0	0	0	0	1	2	1	1	1	0	0	0	0	0	0	0	1	0	0	0	1	1	0	0	2	1	1	1	2	1	2	1	0	1	2	0	0	2	0	0	1	2	1	0	0	2	0
32	0	2	1	0	0	0	1	1	1	1	0	1	1	0	0	0	0	2	0	1	1	1	2	2	0	1	1	1	1	1	1	0	1	2	1	2	2	0	0	1	0	1	0	2	0	0	0	2	0
33	0	2	1	1	0	1	2	1	1	1	0	0	0	0	0	0	0	1	1	1	0	0	2	1	1	2	1	1	1	1	0	0	2	1	0	1	1	0	0	1	0	0	0	0	0	1	0	1	2
34	0	1	0	1	0	1	2	1	2	2	0	1	1	0	0	1	0	1	2	1	1	1	2	2	0	0	1	1	2	1	0	1	2	1	1	1	1	0	0	1	0	0	0	1	1	1	0	2	0
35	0	1	1	0	1	1	1	2	0	0	1	0	0	0	0	0	0	1	1	1	1	1	1	1	0	1	1	0	1	0	1	0	0	1	1	2	1	0	1	2	2	1	0	2	1	0	0	1	1
36	1	2	0	0	0	0	1	1	1	1	1	1	1	1	1	0	0	0	2	0	0	0	2	2	0	0	2	2	2	2	0	0	2	1	0	1	1	0	0	0	0	1	0	1	1	0	0	1	1
37	1	2	0	0	0	1	2	2	1	0	0	1	1	0	0	1	0	2	0	1	1	0	1	1	0	0	2	2	2	2	0	0	2	1	0	1	2	0	0	1	0	0	0	2	0	0	0	0	2
38	0	2	0	0	0	2	2	1	2	2	0	1	2	1	1	0	0	0	2	1	1	1	1	2	0	0	2	0	0	2	0	0	2	0	0	1	1	0	0	1	0	0	0	1	0	1	0	1	0
39	0	1	0	0	0	0	0	2	0	0	2	1	2	1	1	0	0	1	1	0	0	1	2	2	0	0	1	0	0	1	0	2	2	1	0	1	1	0	0	1	0	0	0	2	0	1	0	2	0
40	1	2	1	1	0	1	0	2	0	0	2	1	0	0	0	0	0	0	1	0	0	0	2	2	0	0	1	0	0	1	0	1	1	1	0	1	2	0	0	2	0	0	0	1	1	1	0	0	2
41	1	2	0	0	0	1	1	2	0	0	1	0	1	1	1	0	0	1	1	1	0	1	2	2	0	0	1	1	1	2	0	1	2	0	0	0	1	0	0	1	1	1	0	2	1	0	0	1	0
42	1	1	0	0	0	0	2	2	0	0	0	0	1	1	1	0	0	1	1	1	1	0	2	2	0	1	2	0	0	2	0	1	1	2	2	2	1	0	0	0	0	0	0	1	0	0	0	1	1
43	0	0	0	0	0	2	1	1	1	1	1	0	1	0	0	0	1	2	1	0	0	1	2	2	0	0	1	0	0	2	1	0	1	1	1	1	2	0	0	2	0	1	0	2	0	0	0	0	2
44	1	1	0	1	0	2	1	2	1	0	1	0	0	0	0	0	0	0	2	0	0	1	2	2	0	0	1	0	0	1	0	1	1	0	0	1	2	0	0	1	0	2	0	2	1	0	0	1	0
45	0	1	0	1	0	1	2	2	2	1	0	0	0	0	0	0	0	2	1	0	0	0	1	2	0	0	2	1	1	0	2	1	1	1	0	2	1	1	1	1	0	0	0	1	0	1	1	0	1
46	0	1	0	1	0	1	2	2	1	0	1	0	1	1	1	0	0	2	0	1	0	1	2	2	0	0	1	1	2	0	1	0	2	0	0	1	2	0	0	0	0	0	1	1	1	1	0	2	0
47	1	0	0	0	0	1	1	1	1	1	1	0	1	0	0	0	0	1	1	0	0	0	1	1	0	0	1	0	1	2	0	0	1	2	0	2	2	0	0	2	0	0	1	2	2	0	0	1	1
48	1	1	1	0	1	1	2	1	2	1	1	0	0	0	0	0	0	0	1	1	1	0	1	1	1	1	1	1	1	1	2	1	2	1	0	1	2	0	0	2	0	0	0	0	0	0	0	2	0
49	1	1	0	0	0	1	1	1	2	2	0	1	1	0	0	0	0	0	2	0	0	0	2	2	0	0	2	0	0	2	1	0	1	1	0	2	2	0	0	1	0	1	0	1	0	2	0	1	1
50	1	2	0	0	0	0	2	0	2	1	2	1	1	0	0	0	0	0	1	0	0	0	2	2	0	1	1	0	0	0	1	1	2	1	0	2	2	1	0	0	0	0	0	1	0	0	0	1	0
51	0	2	0	0	0	0	2	2	1	0	0	1	2	2	2	0	0	1	1	1	1	0	2	2	0	0	1	0	1	1	0	0	1	2	0	2	1	0	0	1	0	0	0	1	0	1	0	2	0
52	1	1	0	1	0	2	2	2	2	2	0	0	0	0	0	0	0	1	1	1	1	0	2	2	0	0	2	0	0	2	0	1	2	2	0	2	2	0	0	1	0	0	0	1	0	1	0	2	0
53	1	2	0	0	0	1	2	1	2	2	0	2	2	0	0	1	0	0	2	0	0	2	0	1	1	1	0	1	1	1	1	1	2	1	0	1	2	0	0	1	0	0	0	0	0	0	0	2	0
54	0	2	0	0	0	0	2	2	1	0	0	0	0	0	0	0	0	1	1	1	0	0	2	2	0	0	1	0	0	1	2	1	1	2	0	2	2	0	0	2	0	0	2	2	2	1	0	0	1
55	0	1	0	1	0	2	1	1	2	2	0	0	0	0	0	0	0	1	1	0	0	1	2	2	0	0	0	1	1	1	1	2	2	1	0	2	1	0	0	1	0	1	0	2	1	1	0	0	0
56	0	2	1	0	1	1	1	1	1	1	1	0	0	0	0	0	0	0	2	0	0	0	1	1	1	1	1	1	1	0	2	1	1	1	0	2	1	0	0	1	0	0	0	2	0	2	0	1	1
57	1	2	0	0	0	1	1	0	2	2	0	0	1	1	1	0	0	0	2	0	0	1	1	1	1	1	2	0	0	2	0	1	2	1	0	1	1	2	1	1	1	0	1	2	1	1	0	2	1
58	1	1	1	0	1	1	2	1	2	2	0	0	0	0	0	0	0	1	1	1	1	0	2	2	0	0	2	1	1	2	0	0	0	1	0	1	2	0	0	0	1	0	1	2	0	1	0	1	0
59	1	1	0	0	0	1	2	2	2	2	0	1	1	0	0	1	1	2	0	1	1	0	1	1	0	1	1	1	1	1	2	2	1	1	0	1	1	0	0	2	1	0	0	1	0	1	0	2	0
60	0	2	1	0	0	0	1	1	1	1	1	0	0	0	0	0	0	2	0	1	1	0	2	2	0	0	1	1	1	2	0	2	2	1	0	1	1	1	1	1	0	0	0	1	0	0	0	0	2
61	0	2	0	0	0	0	2	1	1	0	1	0	0	0	0	0	0	0	2	0	0	0	1	1	0	0	2	0	0	1	0	0	1	1	0	1	1	0	0	0	0	0	1	2	1	1	0	1	1
62	1	1	1	1	1	2	2	0	2	1	1	0	0	0	0	0	0	1	1	1	0	0	2	2	0	0	2	0	0	2	0	2	1	0	0	0	2	0	0	1	0	0	0	2	0	0	0	1	1
63	1	0	0	0	0	2	2	2	1	1	0	1	2	1	1	1	0	1	1	1	1	1	1	1	1	1	1	1	0	1	1	1	2	1	0	1	1	0	0	1	0	0	0	2	0	1	0	2	0
64	0	1	0	0	0	2	1	1	2	1	0	0	1	1	1	0	0	0	2	0	0	0	2	2	0	0	2	0	0	2	1	0	2	0	0	1	1	0	0	1	0	0	0	1	0	1	0	2	0
65	1	0	0	1	0	2	2	1	2	2	0	1	1	0	0	1	0	0	2	0	0	1	1	1	1	1	2	0	0	1	0	0	0	2	0	2	2	0	0	1	0	0	0	2	0	1	0	0	2
66	0	1	0	0	0	1	0	2	1	1	0	0	1	1	1	0	0	0	2	0	0	1	2	2	0	1	0	1	2	0	1	2	2	0	0	1	1	0	0	2	0	0	1	1	1	2	0	2	0
67	0	1	1	1	0	2	1	0	2	2	0	1	0	0	0	0	0	1	1	1	1	1	2	2	0	0	2	0	0	2	0	0	1	1	0	1	1	0	0	2	1	0	0	0	1	0	0	2	0
68	0	2	0	0	0	0	1	2	1	1	0	0	1	0	0	0	0	2	0	0	0	1	1	1	1	1	0	1	1	1	1	0	0	2	2	2	2	0	0	0	0	0	0	2	1	1	0	2	0
69	1	1	0	0	0	1	2	2	1	1	1	0	1	0	0	0	0	1	1	1	1	0	2	2	0	0	2	0	1	1	1	2	2	1	0	2	1	1	0	0	0	0	0	0	1	0	0	1	1
70	0	1	0	0	0	1	2	2	1	1	0	0	1	1	1	0	0	1	1	0	0	1	0	1	1	1	2	0	0	0	1	1	1	1	0	2	1	0	0	1	0	0	0	2	0	1	0	2	1
71	1	1	0	0	0	2	2	0	2	1	2	0	0	0	0	0	0	1	1	0	0	0	2	2	0	0	2	1	1	1	1	1	2	2	1	2	2	0	0	1	0	0	1	2	1	0	0	2	0
72	0	1	0	0	0	1	2	1	1	1	0	0	1	1	1	0	0	1	1	0	0	0	2	2	0	0	2	0	0	1	0	0	0	1	1	2	2	0	0	0	0	0	0	2	0	2	0	2	1
73	0	2	0	0	0	1	1	2	1	0	1	0	1	1	1	0	1	1	1	1	1	0	1	2	0	0	1	0	0	1	1	1	2	2	1	2	1	0	0	2	0	0	0	2	0	1	0	0	1
74	1	2	0	0	0	0	1	1	1	1	0	1	1	0	0	1	0	1	1	1	1	1	2	2	0	0	2	0	0	2	1	0	1	2	2	2	1	0	0	2	0	0	0	0	1	0	0	2	0
75	1	2	0	0	0	0	2	2	1	0	0	0	2	2	2	0	0	0	2	0	0	0	1	1	0	0	1	0	1	0	1	2	1	2	0	2	1	0	0	1	0	0	1	1	1	0	0	1	1
76	1	0	0	1	0	2	2	2	2	2	0	0	1	0	0	0	0	1	0	2	2	0	1	1	0	1	1	0	0	1	0	1	1	0	0	0	2	0	0	2	1	1	0	1	1	0	0	0	2
77	0	1	0	0	0	1	1	2	1	0	2	1	1	0	0	1	0	0	2	0	0	0	2	2	0	0	1	1	1	1	1	0	1	2	0	2	1	0	0	1	0	0	2	2	2	1	0	1	2
78	0	2	0	0	0	0	1	1	1	1	1	1	1	0	0	1	0	1	1	1	0	0	2	2	0	0	2	0	1	0	1	0	2	2	2	2	1	0	0	1	0	0	0	2	1	0	0	2	0
79	1	1	0	0	0	1	2	2	1	1	1	0	1	1	1	0	0	1	1	1	1	0	0	0	0	0	1	1	1	1	2	1	1	2	2	2	1	0	0	1	1	0	0	1	0	0	0	1	1
80	0	1	0	0	0	0	1	2	1	0	2	0	2	0	0	0	0	1	1	1	1	1	2	2	0	0	1	0	1	1	0	1	2	0	0	1	2	0	0	2	0	0	0	2	1	2	0	1	1
81	1	2	0	0	0	1	2	2	2	0	0	0	1	0	0	0	0	0	1	1	1	0	2	2	0	0	1	0	1	1	0	0	2	2	2	2	1	0	0	1	0	0	1	1	1	0	0	1	2
82	1	1	1	1	0	1	2	2	0	0	1	1	1	0	0	1	1	0	2	1	1	0	2	2	0	0	2	0	0	1	0	1	1	1	0	1	2	0	0	1	0	0	0	2	1	2	0	2	0
83	1	1	0	1	0	2	1	2	1	0	2	0	1	0	0	0	0	0	2	0	0	0	2	2	0	0	2	0	0	2	1	0	2	1	1	2	1	0	0	1	0	0	0	2	0	1	0	2	0
84	0	2	0	0	0	0	1	1	2	1	0	0	1	0	0	0	0	0	1	1	1	0	2	2	0	1	0	1	1	0	1	0	2	2	0	2	1	0	0	1	0	0	0	2	0	1	0	1	1
85	1	1	0	0	0	1	1	1	1	1	0	1	1	1	1	0	0	1	2	1	0	0	1	1	0	1	0	1	1	1	1	1	2	2	0	2	1	0	0	2	0	0	0	2	0	1	0	1	1
86	0	0	0	0	0	2	2	0	2	2	0	1	1	0	1	0	0	1	0	0	0	0	2	2	0	0	1	0	0	2	0	2	2	1	0	2	1	0	0	2	1	0	1	2	1	0	0	1	1
87	0	1	0	0	0	1	1	1	1	1	1	0	1	0	0	0	0	0	2	0	0	0	2	2	0	0	1	1	2	1	0	0	2	0	0	2	2	0	0	0	0	0	1	2	1	0	0	2	2
88	1	2	0	0	0	0	2	2	2	1	0	1	1	1	1	0	0	2	0	1	1	0	1	1	0	1	2	0	0	1	0	0	1	1	0	1	1	0	0	0	0	1	0	2	1	0	0	2	0
89	1	1	0	0	0	1	2	1	1	1	0	0	1	0	0	0	1	2	1	0	0	0	2	2	0	0	2	0	0	2	1	1	1	2	2	2	1	0	0	1	0	0	0	1	1	0	0	2	0
90	0	0	0	0	0	2	1	2	1	1	0	0	0	0	0	0	0	1	1	0	0	0	2	2	0	1	1	0	0	1	1	0	1	0	0	1	2	0	0	0	0	0	0	2	0	0	0	1	1
91	1	0	0	0	0	0	1	1	1	1	1	0	0	0	0	0	1	2	1	0	0	0	2	2	0	0	2	0	0	2	1	1	2	0	0	1	1	0	0	1	0	1	0	1	0	2	0	2	0
92	1	1	0	0	0	2	1	2	1	1	0	0	2	2	2	0	0	1	1	1	1	1	2	2	0	0	0	1	1	1	1	1	2	0	0	0	1	0	0	0	0	0	0	2	0	0	0	1	1
93	0	1	0	1	0	2	2	1	1	1	0	1	1	0	1	0	0	1	1	0	0	0	1	1	0	1	2	0	0	2	0	1	1	1	1	1	1	0	0	1	0	0	0	0	0	1	0	2	0
94	1	2	0	0	0	1	2	2	2	2	0	1	2	2	2	0	0	0	2	1	0	0	0	0	0	1	2	0	0	2	0	1	1	2	0	2	0	1	1	0	0	0	1	2	1	0	0	2	0
95	1	2	0	0	0	0	1	1	2	1	0	0	0	0	0	0	0	2	0	1	1	0	1	1	1	1	2	1	1	1	1	1	0	1	0	2	0	0	0	0	0	0	1	2	1	1	0	1	2
96	1	0	0	0	0	2	1	0	2	2	0	0	1	1	2	0	1	1	2	0	0	1	1	2	0	0	1	1	1	1	1	2	2	0	0	0	2	0	0	2	0	0	0	2	0	1	0	2	0
97	1	2	1	0	0	0	2	2	1	0	0	1	2	2	2	0	0	1	1	0	0	0	2	2	0	0	1	1	1	1	1	1	1	1	1	1	1	0	0	2	0	1	0	1	1	1	0	2	0
98	0	1	0	0	0	0	1	2	0	0	0	0	0	0	0	0	0	1	1	0	0	0	1	1	0	0	1	2	2	1	1	0	0	2	0	2	2	0	0	0	0	0	0	1	0	1	0	0	2
99	0	1	0	0	0	1	1	2	2	2	1	0	1	1	1	0	0	1	1	2	1	0	2	2	0	0	2	0	0	1	2	0	2	2	2	2	1	0	0	1	0	0	0	2	1	0	0	0	2
100	0	1	0	0	0	2	2	2	1	1	0	0	0	0	0	1	0	2	0	1	0	0	2	2	0	0	1	2	2	2	0	1	0	2	0	2	1	0	0	1	0	0	1	2	2	0	0	2	0
101	1	1	0	0	0	0	2	2	1	1	0	0	0	0	0	0	0	0	2	0	0	0	2	2	0	0	2	0	0	2	1	0	1	2	0	2	2	0	0	1	0	0	0	1	0	1	0	1	1
102	1	0	0	0	0	2	2	1	1	1	0	0	0	0	0	0	0	0	2	0	0	0	2	2	0	0	1	1	1	1	0	1	2	0	0	0	1	0	0	1	0	1	0	1	1	1	0	2	0
103	1	2	0	0	0	0	1	2	1	1	1	0	0	0	0	0	0	0	2	0	0	0	2	2	0	0	1	0	2	0	0	1	1	1	1	1	0	0	0	1	1	0	1	1	1	0	0	1	1
104	0	0	0	0	0	2	2	2	2	1	0	0	1	1	1	0	0	2	0	1	1	1	2	2	0	0	2	0	0	0	1	1	2	2	1	2	1	0	0	1	1	0	1	2	1	0	0	0	2
105	1	2	1	1	1	1	1	2	0	0	1	0	0	0	0	0	1	2	1	0	0	0	2	2	0	0	1	1	2	0	1	1	0	2	0	2	0	0	0	1	0	0	0	0	0	1	0	0	1
106	0	0	0	0	0	2	1	2	1	0	1	0	1	1	1	0	0	1	1	0	0	0	1	1	0	0	2	0	0	2	0	1	2	1	0	1	1	0	1	2	2	1	0	2	2	1	0	0	2
107	1	0	0	0	0	0	1	1	1	1	1	0	0	0	0	0	0	1	2	1	1	0	1	1	0	1	1	0	0	2	0	0	2	0	0	1	1	0	0	0	0	0	1	1	1	1	0	0	2
108	1	1	0	0	0	1	2	1	2	1	0	2	2	1	1	0	0	1	2	0	0	1	1	1	1	1	1	2	2	1	2	0	1	2	0	2	1	1	0	0	0	0	1	2	1	1	0	2	1
109	0	0	0	0	0	1	1	1	1	1	0	1	2	1	1	1	0	0	2	1	1	1	2	2	0	0	1	0	1	1	0	1	0	1	0	2	2	0	0	2	0	0	2	2	2	1	0	2	0
110	1	2	0	0	0	1	2	0	2	2	0	0	1	1	1	0	0	0	1	2	1	1	2	2	0	0	2	0	0	2	0	0	2	1	0	1	2	0	0	1	0	0	0	2	1	0	0	2	0
111	1	0	0	0	0	2	1	1	1	1	1	0	0	0	0	0	0	1	1	1	0	2	0	1	1	1	2	0	1	0	1	0	1	2	0	2	1	0	0	1	0	0	0	2	0	2	0	1	1
112	1	2	1	1	0	1	2	1	2	0	0	2	2	1	1	0	0	2	0	0	0	0	2	2	0	0	2	0	0	1	2	0	0	2	0	2	2	0	0	2	0	0	0	2	0	1	0	1	1
113	1	2	1	0	0	0	2	2	1	1	0	1	1	0	1	0	0	0	2	0	0	0	2	2	0	0	1	1	1	1	1	0	1	0	0	1	0	1	0	0	0	0	0	2	0	1	0	1	1
114	0	2	0	0	0	0	2	0	2	2	0	1	1	0	1	0	0	0	1	0	0	0	1	1	0	0	2	1	1	2	1	1	1	1	1	2	2	1	0	0	0	0	1	2	0	1	0	2	0
115	0	1	0	0	0	0	2	1	1	1	0	0	0	0	0	0	0	1	1	1	1	0	2	2	0	0	0	1	2	0	1	0	2	2	2	2	1	0	0	2	0	0	0	2	0	1	0	1	1
116	1	2	0	1	0	1	1	1	1	1	1	0	0	0	0	0	0	1	1	0	0	0	1	1	0	0	2	0	0	2	1	2	1	1	0	2	1	0	1	1	1	0	1	2	1	0	0	1	1
117	0	1	1	0	1	2	0	2	0	0	2	1	1	0	0	1	0	1	1	1	1	0	2	2	0	0	2	0	0	2	0	1	1	2	2	2	1	0	0	2	1	0	2	2	1	1	0	2	0
118	1	2	1	1	0	1	2	0	2	1	1	0	0	0	0	0	0	0	2	0	0	0	2	2	0	0	2	0	0	2	0	1	2	2	1	2	1	0	0	2	1	0	0	1	0	0	0	2	0
119	1	2	0	0	0	1	1	2	0	0	1	1	1	0	0	1	0	1	1	0	1	0	2	2	0	1	2	0	0	2	0	0	1	2	0	2	1	1	1	0	0	0	0	2	1	1	0	2	1
120	1	2	0	1	0	1	2	0	2	2	0	0	1	1	1	0	0	1	1	0	0	1	1	1	1	0	1	0	0	1	2	0	0	2	1	1	1	0	0	1	0	0	0	1	0	1	0	2	2
121	0	2	0	0	0	0	2	2	1	0	1	0	0	0	0	0	1	1	1	0	0	0	2	2	0	1	2	0	0	1	2	0	1	1	0	1	0	1	1	0	0	0	1	1	0	1	0	2	1
122	1	1	0	0	0	0	2	1	2	2	0	0	1	1	1	0	0	1	1	2	1	0	2	2	0	0	2	1	1	2	0	2	1	1	0	1	2	0	0	1	0	2	0	2	1	0	0	2	1
123	0	2	0	0	0	0	1	2	0	0	0	0	1	1	1	0	0	1	1	1	0	1	2	2	0	0	1	0	0	2	0	1	2	1	0	1	2	0	0	2	1	1	0	2	1	0	0	1	1
124	1	1	0	0	0	1	1	2	0	0	1	1	1	0	0	1	0	0	1	1	1	0	2	2	0	0	2	0	0	2	1	0	1	1	1	1	1	1	0	0	0	1	0	1	0	1	0	2	1
125	0	1	0	0	0	1	1	1	1	1	1	1	1	1	1	0	0	1	1	0	0	0	2	2	0	0	1	0	2	0	0	0	1	0	0	1	1	0	0	0	0	0	1	1	0	0	0	2	0
126	1	1	0	0	0	1	0	1	1	1	1	2	2	0	0	1	0	1	0	1	1	1	2	2	0	1	1	1	2	1	0	2	1	1	0	1	1	0	0	1	0	0	0	2	0	1	0	0	2
127	0	1	0	0	0	2	2	0	2	1	1	1	1	1	1	0	0	2	0	1	1	0	2	2	0	0	2	1	1	2	0	0	1	1	0	1	1	0	0	0	0	0	0	2	1	0	0	2	1
128	0	2	0	1	0	1	2	2	1	0	0	0	1	1	1	0	0	0	1	0	0	1	1	2	0	0	1	1	1	1	1	1	1	1	0	1	2	0	0	0	0	2	0	2	0	0	0	2	0
129	1	1	0	1	0	2	1	1	1	0	1	0	1	2	1	0	0	1	1	1	0	1	2	2	0	0	0	1	2	0	1	1	0	1	0	1	0	0	0	0	0	0	0	0	1	1	0	1	1
130	0	1	0	0	0	2	2	0	2	2	0	0	2	2	2	0	0	0	2	1	1	1	2	2	0	1	0	0	1	1	0	2	2	0	0	1	1	0	0	2	0	0	1	2	1	0	0	1	1
131	0	2	1	1	1	1	2	1	2	0	0	0	0	1	1	0	0	2	0	1	1	1	1	1	1	1	1	0	1	1	1	0	0	2	1	2	2	0	0	1	0	1	0	2	0	1	0	2	1
132	0	2	1	1	0	1	2	2	0	0	1	1	1	0	0	1	1	1	1	1	0	0	2	2	0	0	2	0	0	2	0	0	1	0	0	1	2	0	0	2	0	0	1	1	1	0	0	2	1
133	1	2	0	0	0	1	1	2	0	0	0	1	1	0	0	0	0	1	1	1	0	1	2	2	0	0	0	1	1	0	1	0	2	2	0	1	2	0	0	0	0	0	0	1	0	1	0	1	1
134	1	2	1	1	0	1	2	2	2	0	1	0	1	1	1	0	0	1	1	0	0	0	2	2	0	0	0	1	0	0	2	0	0	2	2	2	0	0	0	1	1	0	0	0	0	1	0	2	0
135	1	2	0	2	0	2	1	2	1	1	1	0	0	0	0	0	0	1	1	0	0	0	2	2	0	0	2	1	1	1	1	1	0	1	0	2	1	0	0	2	0	0	0	2	0	1	0	1	1
136	0	1	0	0	0	0	1	1	1	0	2	1	2	1	1	0	0	1	1	1	1	1	1	2	0	0	1	0	0	1	0	2	2	0	0	1	1	0	0	0	0	0	0	2	0	0	0	1	1
137	1	0	0	0	0	2	2	1	2	2	0	1	2	2	2	0	0	0	2	0	0	1	2	2	0	0	1	0	0	1	2	0	0	1	0	1	1	0	0	1	1	0	0	2	1	0	0	1	0
138	1	0	0	0	0	1	2	1	2	1	1	0	0	0	0	0	0	1	1	0	0	1	2	2	0	0	0	1	0	0	2	0	1	0	0	1	2	0	0	1	1	0	0	2	0	2	0	0	2
139	0	1	0	0	0	1	1	1	1	1	1	0	1	1	1	0	0	2	0	2	1	1	1	1	1	1	2	0	0	1	0	0	1	2	1	2	0	0	0	0	0	0	0	1	0	1	0	1	1
140	1	1	1	1	0	1	1	2	0	0	1	0	0	0	0	0	0	1	1	1	0	1	2	2	0	0	2	0	0	1	2	1	2	1	0	1	1	0	0	1	0	0	0	1	1	1	0	0	2
141	0	0	0	2	0	2	2	0	1	1	0	0	0	0	0	0	0	1	2	1	1	1	1	2	0	0	0	1	2	0	1	2	1	1	0	1	2	0	0	0	0	0	0	1	0	1	0	1	1
142	0	0	0	0	0	1	1	1	1	1	0	0	0	0	0	0	0	1	1	0	0	1	2	2	0	0	2	0	0	1	1	0	1	1	0	1	2	0	0	1	0	0	0	1	0	0	0	2	0
143	0	2	0	0	0	0	2	1	1	0	1	0	1	1	1	0	0	1	1	1	0	1	2	2	0	0	2	0	0	1	0	0	2	2	2	2	1	0	0	1	0	0	0	1	0	1	0	2	0
144	1	1	0	1	0	1	2	1	2	1	0	2	2	1	1	1	0	1	1	1	1	1	2	2	0	0	1	0	0	1	0	1	1	1	0	2	1	1	1	1	0	0	0	1	1	1	0	2	0
145	0	2	0	0	0	1	1	2	1	1	0	2	2	1	2	0	0	0	2	0	0	1	2	2	0	0	1	0	1	1	0	1	1	2	1	2	0	0	0	0	0	0	0	1	0	0	0	2	1
146	0	1	0	1	0	1	2	2	2	1	0	1	2	1	1	0	0	1	1	1	0	0	1	1	0	0	1	1	1	1	2	1	2	0	0	1	1	0	1	1	1	0	0	1	0	0	0	0	2
147	0	0	0	1	0	2	2	1	2	2	0	0	0	0	0	0	0	0	2	0	0	1	2	2	0	0	1	2	2	2	0	2	2	2	1	2	1	0	0	1	0	0	1	2	1	0	0	2	1
148	0	0	0	1	0	2	1	1	1	1	1	0	2	1	1	0	0	1	2	1	1	0	2	2	0	1	2	0	0	2	1	1	1	1	1	1	0	0	0	1	0	0	0	1	0	1	0	2	1
149	1	2	0	0	0	0	1	2	0	0	0	1	1	0	0	1	0	1	1	1	1	1	2	2	0	0	2	0	0	2	1	0	1	1	0	1	1	0	0	2	0	0	0	2	0	0	0	1	1
150	1	1	0	1	0	1	1	1	1	1	0	1	1	0	1	0	0	0	2	0	0	0	2	2	0	0	2	0	0	2	1	1	1	2	0	2	1	0	0	0	0	0	0	1	0	0	0	1	1
151	1	2	0	0	0	0	2	1	2	1	0	2	2	1	1	1	0	1	1	0	0	1	2	2	0	0	2	0	0	2	0	0	0	1	0	1	1	0	0	1	0	0	0	2	0	1	0	1	1
152	0	1	0	0	0	1	2	2	1	1	0	0	1	0	0	0	0	1	1	1	1	0	2	2	0	0	2	1	1	0	2	0	2	0	0	1	0	0	0	1	0	0	0	0	0	1	0	1	1
153	0	1	0	0	0	1	2	2	1	0	0	0	1	1	1	0	0	2	1	1	1	0	2	2	0	1	2	0	0	2	0	1	1	1	0	2	1	0	0	1	0	0	2	2	1	1	0	2	1
154	1	0	0	0	0	1	2	2	2	0	1	1	1	0	0	1	0	0	2	0	0	0	1	1	0	1	2	0	0	2	0	2	1	2	1	2	1	0	0	1	0	0	0	2	0	0	0	0	2
155	1	2	0	1	0	1	1	2	1	1	0	0	0	0	0	0	0	0	2	0	0	0	2	2	0	0	1	0	1	0	1	0	0	2	1	2	1	0	0	2	1	1	1	2	1	0	0	2	1
156	0	0	0	0	0	1	2	1	2	2	0	1	2	2	2	0	0	0	1	1	1	0	2	2	0	0	1	0	0	1	0	1	1	1	1	1	1	0	0	1	0	0	0	1	0	1	0	2	0
157	1	0	0	0	0	1	1	2	1	0	2	0	1	1	0	0	0	1	1	0	0	2	2	2	0	0	1	0	1	1	0	0	1	2	1	1	2	0	0	1	0	0	0	1	0	0	0	2	1
158	1	1	0	0	0	0	2	1	1	1	0	0	1	1	1	0	0	1	1	0	0	1	1	1	1	1	1	1	1	1	1	0	2	1	0	1	0	1	1	0	0	0	0	0	0	0	0	2	1
159	0	1	0	0	0	2	1	1	1	1	1	1	2	1	2	0	0	0	2	0	0	1	2	2	0	0	1	0	1	2	0	0	2	2	0	1	0	0	0	1	0	2	0	2	1	0	0	1	1
160	1	1	0	1	0	1	1	2	1	1	0	0	1	0	0	0	0	1	1	2	1	0	2	2	0	0	2	0	0	2	1	0	0	2	0	2	2	0	0	1	0	0	1	2	2	2	0	2	1
161	1	1	0	0	0	1	2	1	1	1	0	1	1	0	0	1	1	2	0	2	1	1	1	1	0	1	1	1	2	1	0	1	1	1	1	2	1	1	0	0	0	1	0	2	1	0	0	0	2
162	0	0	0	0	0	1	2	2	1	0	0	0	1	0	0	0	0	1	1	1	0	0	2	2	0	0	1	0	1	1	0	1	2	2	1	2	2	0	0	1	0	0	1	2	1	0	0	2	0
163	1	2	0	1	0	1	1	2	1	1	1	0	1	0	0	0	0	1	1	1	0	1	2	2	0	0	2	1	1	2	0	1	2	0	0	2	2	0	0	2	0	0	0	1	0	0	0	2	0
164	1	1	0	0	0	1	2	2	2	0	0	0	0	0	0	0	0	1	1	1	0	0	1	1	0	0	2	1	1	2	0	1	2	2	1	2	1	0	0	0	0	0	2	2	2	1	0	1	1
165	0	1	1	1	0	2	1	2	1	0	1	0	0	0	0	1	0	0	2	0	0	1	2	2	0	1	2	0	0	2	1	0	1	1	0	2	1	1	0	0	0	0	0	0	0	1	0	2	0
166	1	2	0	0	0	0	1	2	1	0	1	0	0	0	0	0	0	0	2	0	0	0	2	2	0	0	1	0	1	0	1	0	2	1	1	1	1	0	0	0	0	0	1	1	1	0	0	2	0
167	1	2	0	1	0	1	2	2	1	0	0	0	1	1	1	0	0	0	2	0	0	0	2	2	0	1	2	0	0	2	1	1	2	1	0	1	1	0	0	1	1	0	0	0	0	0	0	2	0
168	1	2	0	1	0	1	2	1	1	0	0	1	2	1	1	1	0	0	2	0	0	0	2	2	0	0	2	1	1	2	0	2	2	0	0	1	2	0	0	1	0	0	2	2	2	1	0	1	1
169	0	1	0	1	0	1	2	0	2	2	0	1	2	1	1	0	0	2	0	1	1	0	1	2	0	0	2	0	0	1	2	1	1	1	0	2	1	0	0	1	0	1	0	1	1	1	0	2	0
170	0	0	0	0	0	1	2	2	1	1	0	1	2	1	1	1	0	0	1	0	0	1	2	2	0	0	2	1	1	0	2	0	0	2	0	2	0	0	0	0	0	0	0	2	0	1	0	1	1
171	0	2	0	0	0	0	2	1	1	1	0	0	0	0	0	1	1	2	0	1	1	0	2	2	0	0	1	0	1	0	1	2	1	1	0	2	1	0	0	1	0	0	0	0	0	0	0	2	0
172	0	1	0	1	0	2	1	1	1	1	1	0	0	0	0	0	0	0	2	1	1	1	1	1	1	2	1	1	2	0	1	0	0	2	2	2	2	0	0	1	0	0	1	1	1	1	0	1	1
173	0	1	0	0	0	1	1	1	1	1	1	1	1	0	0	1	0	0	1	0	0	1	2	2	0	0	1	0	1	2	0	0	0	2	2	2	1	0	0	1	0	1	0	2	1	0	0	2	0
174	0	1	0	0	0	1	1	2	1	1	1	0	0	0	0	0	0	0	2	0	0	0	1	1	0	0	1	0	0	1	2	1	2	0	0	2	1	0	0	1	0	0	0	1	0	0	0	1	0
175	1	0	1	1	1	1	2	2	2	1	0	0	0	0	0	0	0	1	1	1	1	1	1	2	0	0	1	1	1	1	1	1	2	0	0	0	1	0	0	1	0	0	0	2	0	0	0	0	2
176	1	2	0	0	0	1	1	2	1	1	1	0	1	0	0	0	1	0	2	1	1	1	2	2	0	0	2	0	1	1	0	0	2	2	0	1	1	0	0	1	0	1	0	1	1	1	0	1	0
177	1	1	0	0	0	1	1	2	1	0	1	0	0	0	0	0	0	0	2	0	0	0	1	1	0	0	2	0	0	2	0	2	2	0	0	1	2	0	0	1	0	0	1	1	1	0	0	2	0
178	1	2	0	0	0	2	2	2	1	1	1	1	2	1	1	0	0	1	1	1	0	1	2	2	0	1	1	0	0	2	0	0	0	2	2	2	1	0	0	2	1	0	0	1	0	1	0	2	0
179	0	1	0	0	0	1	2	2	2	1	0	0	0	0	0	0	0	1	1	1	1	0	2	2	0	1	2	2	2	2	0	0	2	1	1	1	1	0	0	1	0	0	0	1	0	1	0	1	0
180	0	0	0	0	0	1	1	1	1	0	1	2	2	1	1	1	0	0	2	0	0	0	2	2	0	0	1	1	1	1	2	2	1	2	1	2	1	0	0	1	0	0	0	1	0	1	0	1	1
181	0	2	0	0	0	1	1	2	0	0	1	0	1	0	1	0	0	0	2	0	0	0	2	2	0	0	1	1	1	1	0	0	2	1	0	2	1	0	0	1	0	1	0	2	1	0	0	2	0
182	1	1	0	0	0	0	2	2	1	1	1	0	1	1	1	0	0	2	0	1	1	0	2	2	0	0	2	0	0	1	2	1	2	2	1	2	1	1	0	0	0	0	0	0	0	1	0	2	0
183	0	1	0	0	0	2	1	1	2	2	0	1	2	1	1	1	1	2	1	0	0	0	2	2	0	0	2	0	0	2	0	0	1	1	0	1	1	0	0	1	0	0	0	2	0	2	0	2	1
184	0	1	1	1	0	1	1	2	0	0	0	1	2	1	1	0	0	1	1	1	0	0	2	2	0	0	2	0	0	2	1	2	1	1	0	1	0	0	0	0	1	0	0	0	0	0	0	2	1
185	0	1	0	0	0	1	2	0	2	2	0	0	2	2	2	0	0	0	2	0	0	1	2	2	0	1	0	0	0	1	1	0	0	2	0	2	1	0	0	1	0	0	0	2	1	1	0	2	2
186	0	1	0	1	0	2	1	2	1	1	1	0	0	0	0	0	0	1	1	2	1	0	2	2	0	0	2	0	0	2	0	0	1	2	2	2	0	0	0	1	0	0	0	2	0	1	0	2	0
187	0	1	0	0	0	1	2	1	1	1	1	1	1	0	0	1	0	1	1	1	0	1	1	1	1	1	1	0	1	0	0	0	2	0	0	1	0	1	1	0	0	0	0	2	0	0	0	2	0
188	0	2	0	1	0	1	2	2	2	1	0	0	1	1	1	0	0	0	1	0	0	0	2	2	0	0	1	0	1	1	1	0	2	1	1	2	2	0	0	1	0	0	0	2	0	0	0	2	0
189	0	2	0	0	0	0	2	2	2	1	0	0	0	0	0	0	0	1	1	0	0	0	2	2	0	0	1	1	1	1	0	0	0	2	0	2	1	0	0	2	0	0	0	1	1	0	0	0	1
190	1	1	1	1	0	1	1	0	2	2	0	0	0	0	0	0	0	0	1	1	1	1	1	2	0	0	2	1	1	1	2	1	1	1	0	2	2	0	0	2	0	0	0	2	0	1	0	2	0
191	0	2	0	0	0	1	2	1	2	0	1	0	2	1	1	0	0	1	1	1	0	0	2	2	0	1	2	1	1	1	1	0	1	2	0	2	1	0	0	1	0	1	1	2	0	1	0	2	0
192	1	1	0	0	0	1	1	1	0	0	2	1	1	1	1	0	0	0	2	0	0	1	2	2	0	0	1	0	2	0	0	1	1	1	1	1	1	1	1	1	0	0	1	2	1	0	0	1	1
193	1	0	0	0	0	1	2	1	0	0	0	0	0	0	0	0	0	0	2	1	1	1	2	2	0	0	2	0	0	2	0	1	2	1	0	1	1	0	0	1	0	0	0	1	0	0	1	1	0
194	1	0	0	0	0	2	2	1	2	1	0	0	0	0	0	0	0	0	2	0	0	0	2	2	0	0	2	0	0	1	1	0	2	2	0	2	1	0	0	2	1	0	1	2	1	0	0	0	2
195	1	1	0	0	0	1	1	1	2	2	0	1	1	0	0	1	0	0	2	1	1	0	2	2	0	1	2	1	1	1	2	1	1	1	1	1	1	0	0	2	0	0	1	2	0	0	0	1	0
196	0	0	0	0	0	1	1	2	1	1	1	1	1	1	1	0	0	1	1	1	1	0	2	2	0	0	2	0	0	1	1	1	0	1	0	2	1	0	0	0	0	0	0	2	2	1	0	1	1
197	0	0	0	1	0	2	1	1	2	2	0	0	0	0	0	0	0	1	1	0	0	1	2	2	0	1	2	0	0	1	1	0	1	2	1	2	2	0	0	1	0	0	1	1	1	1	0	1	1
198	0	0	0	0	0	1	1	1	1	1	0	0	0	0	0	0	1	2	0	2	1	1	2	2	0	1	2	0	1	1	1	0	0	2	1	2	2	0	0	1	0	2	0	2	1	0	0	2	1
199	1	1	0	0	0	0	2	2	2	1	0	0	1	0	0	0	0	1	1	1	1	1	2	2	0	0	2	0	0	2	0	2	2	0	0	1	0	1	1	1	1	0	1	1	1	2	0	1	1
200	1	1	0	1	0	2	2	1	1	1	1	1	2	2	2	0	0	0	2	1	1	1	1	1	1	0	2	0	0	2	0	0	0	0	0	1	1	0	0	2	1	0	1	2	0	1	0	2	0
201	0	2	1	1	0	1	1	2	0	0	1	0	0	0	0	0	0	0	2	0	0	0	2	2	0	0	1	0	2	0	0	0	1	0	0	1	0	0	0	1	0	0	0	2	1	0	0	2	0
202	1	0	0	0	0	2	1	1	1	1	1	0	0	0	0	0	0	1	1	1	1	0	2	2	0	1	2	0	0	1	1	1	0	1	0	2	2	0	0	0	0	0	0	1	1	0	0	2	1
203	1	2	0	0	0	1	2	2	2	1	0	0	1	0	0	0	0	2	0	0	0	0	2	2	0	1	2	0	0	0	1	1	1	2	2	2	2	0	0	2	0	0	0	1	1	0	0	2	0
204	1	1	0	0	0	2	2	2	2	1	0	0	0	0	0	0	0	0	2	1	1	1	2	2	0	0	2	0	0	1	2	0	0	0	0	1	1	1	1	1	0	0	0	2	0	0	0	1	2
205	1	0	0	0	0	1	2	0	2	1	2	0	0	0	0	0	0	2	0	1	1	1	1	1	1	1	1	0	1	1	0	0	2	1	0	2	2	0	0	2	0	0	0	1	0	1	0	1	1
206	0	0	0	0	0	2	1	2	1	0	1	0	1	0	0	0	0	1	2	0	0	0	2	2	0	0	1	0	1	2	0	1	2	1	0	1	1	0	0	2	0	0	1	1	1	1	0	1	1
207	0	0	0	0	0	2	2	1	1	1	0	0	0	0	0	0	0	1	1	0	0	0	2	2	0	0	1	0	0	1	0	0	2	1	0	2	1	0	0	1	0	0	2	2	2	1	0	1	1
208	0	2	0	1	0	1	2	0	2	1	1	0	0	0	0	0	0	2	0	1	0	0	2	2	0	0	2	0	0	2	1	0	1	1	1	1	1	0	0	1	0	0	0	2	0	0	0	0	2
209	0	0	0	0	0	1	2	2	1	0	1	0	1	1	2	0	0	0	2	1	1	0	2	2	0	0	1	1	1	1	1	0	1	1	0	1	1	0	0	2	0	0	0	1	1	2	0	1	1
210	0	1	0	0	0	0	1	2	1	1	1	1	0	0	0	0	0	1	1	1	1	0	1	1	0	1	2	1	1	1	2	0	0	0	0	1	2	0	0	1	0	0	0	1	0	0	1	1	0
211	1	0	0	0	0	2	2	2	1	1	0	0	0	0	0	0	0	0	2	0	0	0	2	1	1	2	1	0	0	2	0	0	1	1	0	2	1	1	1	0	0	0	0	0	0	1	0	1	1
212	1	1	0	0	0	1	1	0	2	2	0	1	1	0	0	1	0	2	0	1	1	0	2	2	0	1	2	0	0	2	1	1	2	1	0	1	2	0	0	1	0	0	0	2	0	1	0	2	0
213	0	0	0	0	0	1	1	1	1	1	0	0	1	1	1	0	0	1	1	1	0	0	1	1	0	1	1	0	0	2	0	2	2	0	0	0	0	1	1	1	1	0	0	1	0	1	0	2	0
214	1	2	1	1	0	1	1	1	2	1	0	1	1	0	1	0	0	0	1	1	1	1	1	1	1	1	2	0	0	2	0	2	1	2	1	2	1	0	0	1	0	0	0	2	1	1	0	2	0
215	0	2	1	1	0	1	1	1	0	0	2	0	0	0	0	0	0	1	0	2	2	1	1	1	1	1	2	1	1	1	2	1	1	1	0	1	2	0	0	2	0	0	0	1	0	0	0	1	1
216	0	2	0	0	0	0	1	2	2	2	1	0	2	1	1	0	0	0	2	0	0	1	2	2	0	0	1	0	2	0	0	0	0	2	1	2	1	1	1	1	0	1	0	2	0	1	0	0	2
217	1	1	0	0	0	0	2	2	1	1	0	0	0	0	0	0	0	0	2	0	0	0	2	2	0	0	2	1	1	1	2	2	1	1	0	1	1	0	0	1	0	0	0	0	0	1	0	1	1
218	1	1	0	1	0	1	1	1	1	1	0	1	2	2	2	0	0	0	2	0	0	0	0	0	0	1	2	0	0	2	1	0	0	2	0	2	0	0	0	1	1	0	0	2	1	0	0	0	2
219	1	1	1	1	0	2	1	2	1	0	1	0	1	1	1	0	1	2	1	0	0	1	2	2	0	0	1	0	1	1	1	2	1	2	0	2	1	1	1	1	0	0	1	1	1	1	0	1	1
220	0	2	0	0	0	2	0	2	1	1	0	2	2	1	1	1	0	1	1	0	0	0	2	2	0	0	1	0	1	1	0	2	2	0	0	0	1	0	0	0	0	0	1	2	1	0	0	1	1
221	0	2	0	0	0	1	1	2	0	0	2	1	2	2	2	0	0	1	1	1	0	1	2	2	0	0	2	0	0	0	1	0	1	2	0	2	0	0	0	0	0	0	0	2	0	1	0	2	0
222	0	1	0	1	0	1	2	1	2	2	0	1	1	0	0	1	0	0	2	0	0	0	2	2	0	1	1	2	2	0	2	1	2	0	0	0	2	0	0	1	0	0	1	1	1	1	0	0	2
223	1	0	0	2	0	2	2	2	2	0	1	0	0	0	0	0	0	1	1	1	1	0	1	1	0	0	2	2	2	1	1	1	2	1	0	2	2	0	0	1	0	1	0	1	1	1	0	2	1
224	0	0	0	0	0	2	2	1	1	1	0	1	1	0	0	1	0	2	0	1	1	1	1	1	1	0	1	0	1	2	0	0	0	2	0	1	1	0	0	0	0	0	0	1	0	1	0	1	1
225	0	1	0	0	0	1	2	2	0	0	0	0	1	0	0	0	0	1	2	0	0	0	2	2	0	1	2	1	1	1	2	1	1	0	0	1	2	0	0	2	0	0	0	1	0	1	0	1	1
226	1	1	0	0	0	2	0	1	1	1	1	0	1	0	1	0	0	1	1	0	0	1	0	1	1	1	2	2	1	1	1	2	1	0	0	0	0	0	0	0	0	0	0	1	1	0	0	0	1
227	1	2	0	0	0	1	1	2	1	1	1	1	1	0	1	0	0	0	2	1	1	1	2	2	0	0	0	1	1	1	1	0	1	1	0	2	1	0	0	1	0	1	0	1	1	0	0	2	0
228	1	0	0	1	0	2	2	1	2	0	0	1	1	0	0	1	0	2	0	0	0	0	2	2	0	1	1	0	0	1	2	1	2	0	0	1	1	0	0	2	0	0	1	2	1	0	0	1	2
229	1	1	0	1	0	1	1	1	2	2	0	0	0	0	0	1	0	1	1	1	1	1	2	2	0	0	2	0	0	2	0	0	1	2	0	2	1	0	0	2	0	1	0	1	1	1	0	1	1
230	0	0	0	0	0	2	1	1	2	1	0	0	1	1	1	0	0	0	1	0	0	0	2	2	0	0	2	0	0	2	0	1	2	1	0	1	2	0	0	1	0	1	0	2	0	1	0	1	1
231	1	1	0	0	0	1	2	1	2	1	0	1	2	1	1	0	1	1	1	1	0	1	2	2	0	0	0	1	2	0	1	0	1	2	0	2	1	1	1	1	0	0	1	2	1	0	0	1	1
232	0	2	0	0	0	0	2	2	1	0	1	1	1	0	0	1	0	0	2	0	0	0	1	1	0	0	2	0	0	2	0	0	2	2	2	2	1	0	0	0	0	1	0	2	1	0	0	2	0
233	1	2	1	0	0	1	2	1	1	1	0	2	2	1	1	1	0	0	2	0	0	1	1	2	0	0	2	0	0	1	0	0	2	2	2	2	2	0	0	2	0	0	0	2	0	1	0	2	0
234	1	1	0	1	0	1	1	1	2	2	0	0	0	0	0	0	0	1	1	0	0	0	2	2	0	0	0	0	1	1	0	2	1	1	0	2	0	0	0	0	0	0	0	1	0	1	0	0	1
235	0	2	0	0	0	1	2	0	2	1	1	0	0	0	0	0	0	1	1	2	1	1	2	2	0	0	2	0	0	1	1	0	2	0	0	1	1	1	1	1	0	0	1	1	1	0	0	1	1
236	0	1	0	0	0	0	2	0	2	2	0	1	1	0	0	0	0	0	2	0	0	0	2	2	0	0	2	1	1	0	1	0	0	2	0	2	2	0	0	1	0	0	0	1	0	0	0	0	2
237	0	1	0	0	0	1	2	2	1	0	1	1	1	0	0	1	0	1	1	2	1	0	2	2	0	0	1	0	0	1	0	1	2	1	0	1	2	0	1	2	1	0	0	0	1	1	0	1	1
238	1	0	0	0	0	1	2	1	1	0	0	0	2	0	0	0	0	2	1	0	0	1	1	2	0	0	1	0	1	2	0	0	2	2	1	2	1	0	0	1	0	0	0	1	0	1	0	2	1
239	0	0	0	0	0	0	2	2	2	1	0	1	1	1	1	0	0	1	1	0	0	1	2	2	0	0	2	0	0	2	0	2	2	1	0	1	2	0	0	2	0	1	0	2	1	1	0	0	1
240	1	2	0	0	0	1	1	2	0	0	0	0	1	1	1	0	0	1	1	1	1	0	2	2	0	0	0	0	1	1	0	1	1	1	0	2	1	0	1	2	1	0	0	2	0	1	0	1	1
241	1	1	0	0	0	0	1	1	1	1	1	0	1	1	1	0	0	2	0	0	0	1	2	2	0	0	1	0	0	1	0	1	1	1	0	2	2	0	0	1	0	0	0	1	1	0	0	2	1
242	1	0	1	0	0	2	2	1	2	1	0	1	1	1	1	0	0	2	0	1	0	1	1	1	1	1	2	0	0	1	1	2	1	0	0	0	1	0	0	2	1	0	1	1	1	1	0	1	1
243	0	1	0	1	0	2	2	0	2	2	0	0	1	1	1	0	0	1	1	1	1	1	0	1	0	1	2	0	0	1	1	0	2	1	1	2	0	0	0	1	1	1	0	1	2	0	0	1	1
244	1	1	0	1	0	1	2	0	2	2	0	2	2	0	0	1	0	2	0	1	1	0	2	2	0	0	2	1	1	1	1	0	0	2	0	2	2	0	0	1	0	0	0	2	1	1	0	2	0
245	1	1	0	1	0	1	1	1	2	2	0	0	1	1	1	0	0	0	2	0	0	1	2	2	0	0	1	1	2	1	0	2	2	1	0	2	1	1	1	1	0	0	0	2	2	1	0	1	1
246	0	2	0	0	0	1	1	1	1	0	1	0	2	1	1	0	0	0	2	0	0	1	2	2	0	0	2	0	0	1	1	1	2	1	1	1	1	0	0	0	0	0	0	1	0	0	0	2	0
247	1	2	0	1	0	1	2	0	2	2	0	0	0	0	0	0	0	0	2	0	0	0	1	1	0	0	2	0	0	1	2	1	2	0	0	1	1	1	1	1	0	0	0	2	0	0	0	2	0
248	0	0	0	0	0	2	1	2	1	0	1	0	0	0	0	0	0	1	1	1	0	0	0	0	0	0	1	1	2	0	1	1	2	2	1	2	0	1	1	0	0	0	0	2	1	0	0	2	0
249	1	1	0	0	0	0	2	2	1	1	0	0	1	1	1	0	0	1	1	0	0	0	2	2	0	1	1	0	0	1	1	1	2	0	0	0	1	0	0	0	0	0	0	1	2	1	0	1	1
250	1	2	0	0	0	1	2	1	2	2	0	0	0	0	0	0	0	1	1	1	1	1	2	2	0	0	0	1	1	0	1	0	2	0	0	1	1	0	0	0	0	0	0	2	0	0	0	0	2
251	0	1	0	0	0	1	1	1	0	0	1	0	0	0	0	0	0	0	2	0	0	0	2	2	0	0	2	0	0	2	0	2	1	2	1	2	1	0	0	1	0	1	0	1	1	1	0	0	2
252	1	1	0	1	0	2	2	2	1	1	0	0	0	0	0	0	0	1	1	1	1	0	2	2	0	0	1	0	0	1	0	1	2	0	0	1	0	0	0	0	0	0	1	2	1	1	0	0	2
253	1	1	0	0	0	1	2	2	2	1	1	0	0	0	0	0	0	1	1	0	0	0	2	2	0	0	1	0	0	1	1	0	1	1	1	1	1	0	0	1	0	0	0	2	0	0	0	2	0
254	0	1	2	0	1	0	2	1	2	2	0	0	0	0	0	0	0	1	1	1	0	1	2	2	0	0	1	2	2	0	2	0	2	1	0	2	1	0	0	1	0	0	0	2	0	1	0	2	0
255	0	2	0	0	0	0	2	1	2	2	0	1	2	1	1	1	0	1	1	0	0	0	1	1	0	0	2	0	0	2	0	1	2	1	1	1	1	0	0	1	0	0	1	2	1	0	0	2	0
256	0	2	0	0	0	0	2	2	2	1	0	1	1	0	0	1	0	0	1	1	1	0	2	2	0	1	0	1	2	0	1	1	2	0	0	1	2	0	0	2	0	0	0	2	1	1	0	2	0
257	1	1	0	0	0	0	1	1	1	1	1	2	2	0	0	1	0	0	2	0	0	1	2	2	0	0	2	1	1	1	1	1	1	1	0	2	0	0	0	0	1	0	1	2	1	0	0	2	0
258	0	1	1	1	0	2	1	1	1	1	1	0	0	0	0	0	0	0	2	0	0	1	2	2	0	0	1	1	1	1	0	0	0	2	1	2	1	0	0	0	0	0	0	1	0	0	0	2	0
259	0	2	1	1	0	1	2	1	1	0	1	0	1	0	0	0	0	0	2	0	0	0	2	2	0	0	0	0	0	0	1	0	1	1	0	1	1	0	0	2	0	0	0	2	0	1	0	0	2
260	0	1	0	0	0	1	2	2	1	0	0	1	1	1	1	0	0	0	2	0	0	0	1	1	0	0	1	1	0	1	2	1	2	1	0	1	1	0	0	1	0	0	0	2	1	1	0	2	1
261	1	2	0	0	0	2	1	2	0	0	1	0	0	0	0	0	1	2	1	0	0	1	0	1	0	1	1	1	1	1	1	1	1	2	1	2	2	0	0	0	0	0	1	2	1	0	0	1	1
262	1	2	0	1	0	2	1	0	2	2	0	0	1	1	1	0	0	1	1	0	0	0	2	2	0	0	1	0	0	0	1	1	2	0	0	0	1	0	0	1	0	2	0	2	1	0	0	2	1
263	1	1	0	1	0	1	1	1	1	1	1	0	1	0	0	0	0	0	1	0	0	0	1	1	0	1	1	1	2	1	0	1	1	1	0	2	2	0	0	1	0	0	1	2	1	0	0	0	2
264	1	1	0	0	0	1	2	2	1	0	0	2	2	1	1	0	1	1	1	1	0	0	2	2	0	0	1	0	1	1	0	0	2	1	0	2	1	1	1	1	0	0	1	2	2	1	0	0	1
265	1	1	0	0	0	1	2	2	1	0	1	1	2	1	1	0	0	1	1	0	0	0	2	2	0	0	2	1	1	1	2	2	1	1	0	1	2	0	0	0	0	0	2	2	2	1	0	0	2
266	0	2	0	0	0	0	2	1	1	1	0	0	1	0	0	0	0	2	0	1	1	0	1	1	0	0	0	1	1	0	1	0	1	2	0	2	2	0	0	1	0	0	1	2	1	1	1	2	0
267	1	1	0	0	0	1	1	1	2	2	0	0	1	1	1	0	0	0	2	1	0	0	1	1	0	0	2	1	1	0	2	0	1	1	0	1	0	1	1	0	0	0	0	2	0	2	0	0	2
268	0	1	0	1	0	2	2	2	1	1	0	0	0	0	0	0	0	0	2	0	0	0	0	2	0	0	2	0	0	2	1	1	2	0	0	1	1	0	0	0	0	0	0	2	1	0	0	2	1
269	0	1	0	1	0	2	1	2	1	1	0	1	2	2	2	0	0	2	0	1	0	1	1	1	1	0	2	1	1	1	2	1	2	2	0	2	1	0	0	1	0	0	0	2	0	2	0	2	0
270	0	0	0	0	0	2	1	1	2	1	0	1	1	0	0	1	0	1	1	0	0	1	1	1	1	1	0	1	2	0	1	0	1	2	1	2	2	0	0	2	0	0	0	2	0	0	0	1	1
271	1	1	0	0	0	1	2	1	2	1	1	0	2	1	1	0	0	0	1	1	1	0	1	1	1	1	1	1	2	1	0	0	2	1	0	1	1	0	0	1	0	0	2	2	2	1	0	1	1
272	1	1	0	0	0	1	1	1	1	1	0	0	0	0	0	0	0	1	1	1	1	0	2	2	0	0	1	0	1	0	1	1	2	0	0	1	1	0	0	0	0	0	1	2	1	0	0	1	2
273	1	0	0	0	0	1	2	1	2	1	0	1	1	0	0	1	0	1	0	1	1	0	1	1	1	1	1	0	0	2	1	0	0	2	0	2	1	0	0	1	0	1	0	2	2	0	0	1	1
274	0	1	0	1	0	1	2	1	2	1	0	1	1	0	0	1	0	2	0	1	1	1	2	2	0	0	2	0	0	2	1	0	1	2	2	2	1	0	0	0	0	0	0	2	0	0	0	2	0
275	1	2	0	0	0	0	2	2	2	1	0	0	1	0	0	0	0	1	2	1	1	0	2	2	0	0	2	0	0	2	1	2	1	0	0	0	1	0	0	1	0	0	0	1	2	1	0	1	1
276	0	2	0	1	0	1	1	1	2	2	0	1	1	0	0	1	0	0	2	1	1	1	0	0	1	1	2	0	0	2	0	0	0	2	0	2	1	0	0	1	0	0	0	2	0	0	0	1	0
277	0	0	1	1	1	1	1	1	1	1	1	0	2	2	2	0	0	1	1	1	0	0	2	2	0	0	2	0	0	2	1	1	2	1	0	2	2	0	0	1	0	0	1	2	1	0	0	0	2
278	0	1	0	0	0	1	1	1	1	1	1	0	0	0	0	0	0	0	2	1	1	0	2	2	0	0	2	0	0	2	1	1	2	1	0	1	2	0	0	1	1	0	0	0	1	0	0	1	1
279	1	0	0	0	0	1	2	2	2	1	0	1	1	0	0	1	1	2	1	0	0	0	1	1	0	0	1	1	1	1	2	1	1	0	0	1	1	0	0	0	0	2	0	2	0	0	0	0	2
280	0	2	0	0	0	0	2	2	1	1	0	2	2	1	1	0	0	0	2	0	0	0	2	2	0	1	2	0	0	2	1	0	2	1	1	2	1	1	0	0	0	0	0	1	0	1	0	1	1
281	0	1	0	1	0	1	1	1	1	1	0	1	2	1	1	0	0	1	1	1	1	0	1	1	0	0	2	0	0	1	2	0	0	2	0	2	2	0	0	0	0	1	0	2	1	0	0	0	2
282	1	1	0	1	0	1	1	1	2	2	0	0	0	0	0	0	0	0	2	0	0	0	2	2	0	0	0	1	0	0	2	0	1	2	0	2	0	1	1	0	0	0	1	2	2	1	0	0	2
283	1	1	1	1	0	1	1	2	1	1	0	0	0	0	0	0	0	0	2	0	0	0	2	2	0	1	2	0	1	0	1	0	2	1	0	1	1	0	0	0	0	0	0	1	0	0	0	2	1
284	0	1	0	1	0	2	2	1	1	1	0	0	1	1	2	0	0	1	1	1	1	0	2	2	0	0	1	0	0	2	1	0	1	2	0	0	2	0	0	1	0	0	0	1	1	2	0	1	1
285	0	1	0	1	0	1	1	1	1	1	1	1	1	0	0	1	1	2	1	1	1	1	1	1	1	0	2	2	2	2	0	1	2	0	0	1	1	0	0	1	0	0	0	1	0	1	0	1	1
286	0	2	0	0	0	0	2	1	1	1	0	0	0	0	0	0	0	0	2	0	0	0	2	2	0	1	2	0	0	2	1	0	2	2	2	2	2	0	0	2	0	1	0	1	2	0	0	2	1
287	0	2	0	0	0	2	2	0	2	2	0	0	1	1	1	0	0	1	1	1	0	0	2	2	0	0	2	0	1	0	1	1	2	2	1	2	2	0	0	1	0	0	0	1	0	0	0	1	0
288	0	1	0	0	0	0	2	0	2	2	0	0	0	0	0	0	0	0	2	1	1	1	2	2	0	1	1	0	1	1	0	0	1	2	1	2	0	0	0	0	0	0	1	1	1	1	0	2	0
289	0	1	0	1	0	1	2	2	2	0	0	0	0	1	1	0	1	1	2	1	1	1	2	2	0	0	2	1	1	1	1	2	1	2	1	2	2	0	0	1	0	1	0	2	1	1	0	1	1
290	0	0	0	1	0	2	0	2	0	0	1	0	1	0	1	0	0	0	2	1	1	0	1	1	1	2	1	0	0	2	0	0	2	2	0	2	2	0	0	1	0	0	0	1	1	1	0	1	1
291	1	1	0	0	0	0	0	2	0	0	2	2	2	1	1	1	1	2	0	2	1	1	0	1	0	0	1	0	0	2	1	0	1	1	0	1	2	1	0	0	0	0	0	2	0	1	0	0	1
292	1	1	0	0	0	1	1	1	1	1	1	0	0	0	0	0	0	2	0	1	1	0	2	2	0	0	1	1	1	1	2	0	2	1	0	1	0	0	0	0	0	0	0	2	1	1	0	0	2
293	0	1	0	1	0	2	1	1	1	1	0	1	1	0	1	0	0	1	1	1	1	0	2	2	0	0	1	1	1	1	1	2	1	1	0	1	2	0	0	2	0	2	0	2	1	0	0	1	1
294	1	1	0	0	0	0	2	1	2	2	0	0	1	1	1	0	0	1	1	1	1	1	2	2	0	0	2	0	0	1	1	0	1	1	0	1	2	0	0	1	1	0	0	0	0	1	0	2	0
295	1	2	0	0	0	0	1	1	1	1	2	1	1	1	1	0	0	1	1	0	0	0	2	2	0	0	1	1	1	1	1	0	0	2	0	2	1	1	1	0	0	0	1	2	2	2	0	1	1
296	0	0	0	0	0	0	1	1	1	0	2	0	0	0	0	0	0	1	1	1	1	0	2	2	0	0	2	0	0	2	0	0	0	2	1	2	1	0	0	0	1	0	0	2	0	0	0	0	2
297	0	2	1	0	0	1	2	1	2	1	0	0	0	0	0	0	0	1	1	1	1	0	2	2	0	0	2	0	0	2	1	1	2	1	0	1	2	0	0	1	0	1	0	2	1	0	0	1	1
298	1	1	0	0	0	1	2	0	2	2	0	0	0	0	0	0	0	1	1	1	0	0	2	2	0	0	1	1	1	1	1	0	1	2	0	2	2	0	0	1	1	1	0	2	1	1	0	1	0
299	0	0	0	0	0	1	0	2	0	0	2	0	0	0	0	0	0	0	1	0	0	1	2	2	0	0	1	2	2	1	1	0	2	2	2	2	1	0	0	2	1	0	1	2	1	1	0	2	1
300	0	0	1	0	1	1	0	2	1	1	0	0	0	0	0	0	0	0	2	1	1	1	1	1	1	1	1	1	2	0	1	0	0	2	1	1	1	0	0	2	1	0	0	1	0	0	0	0	1
301	0	1	0	1	0	1	1	2	0	0	2	0	1	0	0	0	1	1	2	0	0	0	1	1	0	0	2	2	2	2	0	0	2	1	1	1	1	0	0	0	0	0	1	1	1	2	0	1	1
302	1	1	0	1	0	2	2	2	1	1	1	0	0	0	0	0	0	1	1	1	1	0	2	2	0	1	1	0	1	1	0	0	0	2	0	2	1	0	0	1	0	0	0	2	0	2	0	0	2
303	1	1	0	0	0	0	2	0	2	2	0	1	2	1	1	1	0	0	2	0	0	0	1	1	1	1	2	0	0	2	1	0	1	0	0	2	2	0	0	0	0	0	0	1	0	1	0	2	0
304	1	2	0	0	0	0	2	1	2	0	1	1	2	1	1	0	0	0	2	0	0	0	2	2	0	0	2	0	0	1	1	1	1	2	2	2	2	0	0	1	0	0	1	2	0	0	0	2	1
305	0	0	0	0	0	1	2	2	1	1	0	0	0	0	0	0	0	1	1	1	0	0	2	2	0	1	2	1	1	1	1	1	1	1	0	1	1	0	0	1	0	0	1	2	1	0	0	1	1
306	1	1	0	0	0	1	2	2	1	1	1	1	1	0	1	0	0	1	1	1	1	0	2	2	0	0	2	0	1	1	0	0	2	1	1	1	2	0	0	1	0	0	0	0	0	1	0	2	0
307	1	0	1	1	1	1	1	0	2	2	0	1	1	1	1	0	0	2	1	0	0	0	2	2	0	0	2	1	1	1	1	1	1	2	1	1	1	0	0	1	0	2	0	2	1	0	0	1	1
308	1	2	0	1	0	1	2	1	2	2	0	0	0	0	0	0	0	2	0	0	0	1	2	2	0	0	2	0	0	0	1	2	2	0	0	0	1	0	0	2	0	0	0	1	0	1	0	2	0
309	1	1	1	1	0	2	2	2	1	1	0	0	1	1	1	0	1	1	2	1	1	0	2	2	0	1	1	0	2	0	0	0	1	2	0	2	0	1	1	0	0	0	0	1	0	1	0	1	0
310	0	0	0	1	0	2	2	0	2	1	1	0	0	0	0	0	1	2	1	0	0	1	2	2	0	0	1	0	0	0	1	1	1	1	0	2	2	0	0	1	0	0	0	2	0	2	0	2	0
311	1	1	0	0	0	0	2	0	2	2	0	0	0	0	0	0	0	0	2	1	1	1	2	2	0	0	2	1	1	2	0	0	2	2	0	1	1	0	0	2	1	0	0	2	0	0	0	1	1
312	1	2	0	0	0	1	1	2	1	1	1	0	2	1	1	0	0	0	1	1	1	1	2	2	0	0	1	1	1	1	1	1	1	1	1	1	1	0	0	0	0	0	0	2	1	0	0	0	1
313	1	2	0	0	0	0	1	2	1	0	2	0	0	0	0	0	0	1	1	1	1	0	2	2	0	0	2	0	1	1	0	0	1	2	2	2	2	0	0	1	0	0	0	1	1	0	0	1	1
314	1	1	0	1	0	2	2	1	2	2	0	1	1	0	1	0	0	0	2	0	0	0	2	2	0	0	1	0	0	1	2	0	1	1	0	1	2	0	0	2	0	0	0	1	0	1	0	1	1
315	0	1	0	1	0	1	1	2	1	1	1	0	1	1	1	0	0	0	2	0	0	0	2	2	0	1	2	0	0	2	0	1	2	0	0	0	1	0	0	1	1	0	0	1	0	0	0	1	0
316	0	1	0	0	0	0	2	2	0	0	0	0	1	1	2	0	0	0	2	1	1	0	0	0	0	0	1	0	0	1	2	1	1	1	0	2	2	0	0	1	0	0	0	1	0	0	0	2	0
317	0	0	0	1	0	2	2	0	2	2	0	0	0	0	0	0	0	1	1	1	0	0	2	2	0	1	1	0	1	0	1	1	2	2	0	2	1	0	0	1	0	0	0	1	0	1	0	1	1
318	0	2	0	0	0	0	1	1	2	2	0	1	1	1	1	0	0	1	1	1	1	0	0	2	0	0	2	2	1	1	1	0	1	1	0	2	1	0	0	0	0	0	0	2	0	0	0	1	1
319	0	1	0	0	0	1	2	2	1	1	0	1	1	0	1	0	0	0	1	0	0	1	1	1	0	0	0	0	1	1	0	0	1	1	0	1	0	0	0	1	1	1	0	1	1	0	0	0	2
320	0	1	0	1	0	1	1	1	2	2	1	1	1	0	1	0	0	2	1	0	0	2	2	2	0	0	1	1	2	0	1	0	1	1	0	1	2	0	0	1	0	1	0	2	1	0	0	1	1
321	1	2	0	0	0	0	1	1	1	1	0	0	0	0	0	0	0	0	2	0	0	1	1	1	0	0	1	0	1	1	1	0	0	1	0	0	1	0	0	2	1	0	0	0	0	1	0	1	1
322	0	2	0	0	0	0	2	1	2	1	0	1	1	1	1	0	0	0	2	0	0	0	2	2	0	0	1	1	1	1	1	1	1	1	0	2	2	0	0	1	0	0	1	2	1	1	0	1	0
323	1	1	0	0	0	0	1	2	0	0	1	1	2	1	1	0	0	1	1	0	0	0	2	2	0	0	2	0	0	2	0	2	2	0	0	0	2	0	0	0	0	1	0	2	1	0	0	2	0
324	1	2	0	1	0	1	0	2	0	0	2	0	1	1	1	0	0	1	1	1	1	0	2	2	0	1	1	0	0	2	0	0	1	1	0	1	1	0	0	1	0	0	0	2	0	1	0	2	0
325	0	1	0	1	0	1	1	2	1	1	1	1	1	1	1	0	0	1	1	0	0	1	2	2	0	0	2	1	1	1	1	1	2	1	0	1	1	0	0	2	0	0	0	1	0	1	0	2	0
326	1	0	0	1	0	2	1	2	1	1	1	0	1	1	1	0	0	0	2	0	0	0	2	2	0	0	2	1	1	1	2	1	1	1	0	1	2	0	0	2	0	0	0	1	0	1	0	0	2
327	1	0	1	0	1	1	1	2	1	1	1	0	1	0	0	0	0	0	2	0	0	1	2	2	0	0	2	1	1	2	0	1	1	1	1	2	2	0	0	2	0	0	0	1	0	1	0	1	1
328	0	2	0	0	0	0	2	2	1	1	0	0	0	0	0	0	0	0	1	0	0	0	2	2	0	0	2	0	1	0	1	0	0	2	1	2	2	0	0	1	0	0	1	1	1	0	0	2	0
329	1	1	0	0	0	1	2	1	2	1	0	0	0	0	0	0	0	1	1	0	0	1	2	2	0	0	2	0	0	2	2	0	0	2	0	2	1	0	0	1	1	1	0	2	1	0	0	1	1
330	0	1	0	1	0	2	2	2	1	0	1	0	0	0	0	0	0	1	1	1	1	1	1	1	1	1	2	0	0	1	1	1	1	1	1	1	1	0	0	1	0	0	0	1	0	1	0	1	1
331	0	0	1	1	1	1	2	1	1	1	0	0	0	0	0	0	1	2	1	0	0	0	1	1	0	0	2	0	0	2	0	0	2	2	2	2	2	0	0	2	0	1	0	1	0	1	0	2	1
332	1	1	0	0	0	1	1	2	1	1	0	0	0	0	0	0	0	1	1	0	0	1	1	1	1	1	1	0	1	1	0	0	2	1	0	1	1	0	0	2	0	2	0	2	0	0	0	2	0
333	1	1	0	1	0	1	1	1	1	1	1	0	0	0	0	0	0	0	1	0	0	1	2	2	0	0	0	0	1	0	0	0	0	2	0	2	1	1	0	1	0	0	0	2	1	0	0	1	2
334	0	1	0	1	0	2	2	1	2	1	1	0	1	1	1	0	0	0	2	0	0	0	2	2	0	0	1	0	0	2	0	1	2	1	0	1	2	0	0	1	0	1	1	2	1	0	0	0	2
335	1	1	0	0	0	1	2	2	2	1	0	1	2	2	2	0	0	2	0	1	1	0	2	2	0	0	1	0	1	1	1	0	2	1	0	1	1	0	0	1	0	0	1	2	1	1	0	1	1
336	0	1	0	0	0	1	0	1	1	1	1	0	0	0	0	0	0	1	1	1	0	1	2	2	0	0	1	1	1	1	1	0	1	0	0	0	1	0	0	2	0	0	1	2	1	1	0	1	1
337	1	1	0	0	0	1	2	1	2	2	0	0	1	0	0	0	0	2	0	0	0	1	2	2	0	0	1	1	1	1	0	0	1	1	0	1	1	0	0	1	0	0	1	1	1	1	0	1	1
338	1	0	0	0	0	1	1	2	0	0	2	0	0	0	0	0	0	2	1	0	0	1	1	2	0	0	2	0	0	2	1	1	2	1	0	1	1	0	0	1	0	1	0	1	1	1	0	1	1
339	0	1	1	0	1	1	1	2	1	0	2	1	1	2	2	0	0	1	1	1	0	0	2	2	0	0	0	2	2	0	2	0	1	1	0	1	2	0	0	2	0	0	0	1	1	1	0	2	0
340	1	1	0	1	0	2	2	2	2	1	0	2	2	1	2	0	0	0	2	1	1	0	2	2	0	0	1	1	1	1	2	1	2	2	0	2	1	0	0	1	0	0	0	2	0	1	0	0	1
341	1	0	0	1	0	2	1	1	0	0	1	1	1	0	0	1	0	0	1	1	1	0	2	2	0	0	1	1	2	0	1	0	0	0	0	1	1	0	0	1	0	1	0	2	0	0	0	1	1
342	1	1	0	1	0	1	2	2	1	0	0	0	0	0	0	0	0	0	2	1	0	0	1	2	0	0	1	0	1	1	0	1	1	0	0	0	2	0	0	1	0	0	1	1	1	2	0	2	0
343	1	0	0	0	0	1	1	1	1	1	2	1	1	0	0	0	0	1	1	1	0	1	2	2	0	0	2	0	0	2	0	0	1	1	0	1	1	0	0	2	1	0	0	1	1	0	0	2	0
344	1	1	0	1	0	2	1	2	1	1	1	0	1	1	1	0	0	0	1	0	0	0	1	1	0	1	2	0	0	2	0	1	1	2	2	2	1	0	0	1	0	0	0	1	1	0	0	0	2
345	1	0	0	0	0	1	1	1	0	0	1	0	2	2	2	0	0	0	1	0	0	1	2	2	0	0	1	0	2	0	0	0	0	2	2	2	1	1	1	1	0	0	1	2	0	1	0	2	0
346	1	1	0	0	0	2	2	2	2	0	1	0	1	1	1	0	0	1	1	1	0	1	1	2	0	0	1	1	1	1	1	0	2	0	0	1	2	0	0	2	0	0	0	0	1	0	0	2	2
347	0	1	0	0	0	0	2	0	2	1	2	0	0	0	0	0	0	0	1	0	0	1	2	2	0	0	2	1	1	1	1	0	2	1	1	1	1	0	0	0	0	0	0	1	1	1	0	1	1
348	0	0	0	0	0	2	2	2	2	1	1	1	2	1	2	0	0	1	1	1	0	0	2	2	0	1	2	0	0	2	0	1	1	1	0	2	2	0	0	1	0	0	0	2	0	2	0	0	2
349	1	1	0	1	0	1	2	2	2	1	1	0	1	1	1	0	0	1	1	1	1	1	2	2	0	0	2	0	0	1	1	1	2	1	0	1	1	0	0	1	0	0	1	1	1	0	1	1	0
350	0	1	0	0	0	1	2	2	2	1	0	0	0	0	0	0	0	0	1	1	1	1	2	2	0	0	2	0	1	1	0	0	1	0	0	0	2	0	1	2	1	0	1	2	0	0	0	2	1
351	1	0	1	0	1	1	1	2	1	1	1	1	1	1	1	0	0	0	2	0	0	0	2	2	0	0	2	0	0	1	2	0	0	1	1	2	1	0	0	1	0	0	0	1	0	0	0	1	1
352	0	1	0	1	0	1	2	0	1	1	0	1	1	0	0	1	0	0	2	0	0	0	0	1	0	0	2	1	1	1	2	1	2	0	0	1	1	0	0	0	1	1	0	2	2	0	0	1	1
353	1	1	0	1	0	2	2	2	2	1	0	1	1	0	0	1	0	0	1	0	0	0	2	2	0	0	2	0	0	2	0	0	1	2	0	2	1	0	0	1	1	1	0	1	1	1	0	2	1
354	0	1	1	1	0	2	2	2	1	1	1	0	0	0	0	0	0	0	2	0	0	0	2	2	0	0	2	1	1	1	1	1	1	2	1	2	0	0	0	0	0	0	0	0	0	0	0	0	1
355	0	1	0	0	0	1	2	1	2	1	0	0	1	1	1	0	0	0	1	0	0	2	2	2	0	0	2	1	1	2	1	2	2	0	0	0	2	0	0	1	0	0	0	2	0	1	0	2	0
356	0	0	0	0	0	1	2	1	2	1	1	0	1	1	1	0	0	2	0	1	1	0	2	2	0	2	2	0	0	1	0	1	2	1	0	1	1	1	1	1	0	1	0	2	0	0	0	1	1
357	0	2	0	2	0	2	1	2	0	0	2	0	0	0	0	0	0	0	2	0	0	1	2	2	0	0	2	0	0	1	0	0	2	0	0	1	1	0	0	2	0	0	0	2	0	1	0	1	0
358	1	1	0	0	0	0	1	1	2	2	0	1	2	2	2	0	0	0	2	0	0	1	2	2	0	0	1	0	0	1	0	1	2	2	0	2	1	0	0	2	0	1	0	1	2	0	0	0	2
359	0	0	0	0	0	1	0	1	1	1	1	1	0	0	0	0	0	0	1	1	1	1	2	2	0	0	1	0	0	1	0	2	1	2	1	2	1	0	0	0	1	0	1	2	1	1	0	2	0
360	1	1	0	0	0	0	2	1	2	2	0	0	1	1	1	0	0	0	2	1	1	0	1	2	0	0	1	2	2	0	2	0	2	2	1	2	0	0	0	0	0	0	1	2	1	1	0	1	1
361	1	1	0	2	0	2	1	1	2	1	0	1	2	2	2	0	0	2	0	2	1	0	2	2	0	0	1	0	1	1	1	0	2	2	0	2	1	0	0	0	0	0	0	0	0	0	0	2	0
362	1	1	0	1	0	1	2	1	2	2	0	0	1	1	1	0	0	0	2	0	0	0	2	2	0	1	2	0	0	2	1	1	1	1	0	2	2	0	0	2	0	0	0	1	0	0	0	2	0
363	0	0	1	1	1	1	2	2	2	0	1	0	1	0	0	0	0	1	1	1	1	0	2	2	0	0	1	0	0	1	0	1	2	0	0	1	1	0	0	1	0	0	0	1	0	0	0	2	0
364	1	1	0	1	0	1	2	2	1	1	0	1	1	0	0	0	0	2	0	0	0	0	2	2	0	1	1	0	0	1	0	1	1	2	1	2	1	1	1	0	0	0	1	2	1	1	0	0	2
365	0	0	0	0	0	1	0	2	0	0	1	0	0	0	0	0	0	0	2	0	0	0	2	2	0	0	1	0	0	1	1	1	1	1	0	1	1	0	0	2	0	0	0	2	0	0	0	2	0
366	1	2	0	0	0	0	2	1	2	1	1	0	0	0	0	0	0	0	2	0	0	0	2	2	0	0	1	1	0	1	1	1	1	1	0	2	2	0	0	0	0	0	0	1	0	1	0	1	1
367	0	1	0	0	0	0	2	2	1	0	0	1	1	0	0	1	0	2	1	1	1	0	2	2	0	1	0	1	2	0	1	1	2	1	0	1	0	1	1	0	0	0	0	1	0	1	0	2	0
368	1	0	0	0	0	2	2	1	2	1	0	0	1	1	1	0	0	1	0	1	1	1	2	2	0	1	2	1	1	2	1	0	0	2	0	2	1	0	0	1	0	0	1	2	0	1	0	1	1
369	0	1	0	1	0	1	2	2	2	2	0	0	0	0	0	0	0	1	1	1	1	1	2	2	0	0	2	0	0	1	2	0	0	1	0	1	1	1	1	0	0	0	0	1	0	1	0	2	2
370	1	1	0	1	0	1	1	2	1	0	1	0	1	1	1	0	0	1	1	2	1	1	2	2	0	0	1	0	1	1	0	0	1	1	0	1	1	0	0	1	0	1	0	2	1	0	0	0	2
371	0	1	0	1	0	1	2	2	1	0	1	1	2	1	1	0	0	1	1	1	1	1	0	1	0	0	1	0	0	1	1	1	2	1	0	1	1	1	1	1	0	0	0	2	0	1	1	1	0
372	0	1	0	0	0	2	2	1	1	1	0	0	1	1	1	0	0	1	1	0	0	1	0	0	1	1	2	0	0	2	1	0	1	2	1	2	2	0	0	1	0	1	0	1	0	1	0	1	1
373	0	1	0	1	0	2	2	2	2	0	1	0	0	0	0	0	0	0	2	1	1	0	1	1	0	0	1	1	1	1	2	0	0	2	1	1	0	0	0	1	0	0	0	2	0	2	0	2	0
374	0	1	0	1	0	1	1	1	2	2	0	0	0	0	0	0	0	1	1	1	0	0	2	2	0	1	1	0	1	1	0	2	2	0	0	0	2	0	0	1	0	0	0	2	0	0	0	2	0
375	1	0	0	0	0	1	2	2	2	1	0	0	0	0	0	0	0	2	1	0	0	0	2	2	0	0	2	1	1	1	1	0	1	1	0	1	1	1	1	1	0	0	1	2	1	1	0	2	1
376	1	1	0	0	0	1	1	2	1	1	1	1	2	2	2	0	0	1	1	0	0	0	1	1	0	0	2	1	1	2	0	1	0	1	0	2	2	0	0	1	0	0	0	0	0	0	0	2	1
377	0	1	1	0	1	1	2	2	1	1	0	0	2	1	1	0	0	0	1	0	0	0	2	2	0	0	2	0	0	2	0	0	2	0	0	1	0	0	0	0	0	0	0	1	0	1	0	2	1
378	0	2	0	0	0	0	2	2	2	1	0	0	1	1	1	0	0	1	2	1	1	0	2	2	0	0	2	1	1	2	0	1	1	1	0	2	1	0	0	1	0	1	0	1	1	1	0	2	0
379	0	1	1	1	0	1	1	1	1	1	1	0	1	1	1	0	1	2	0	2	1	0	2	2	0	0	2	0	1	1	1	0	1	2	0	2	1	0	0	1	0	0	0	2	0	2	0	0	1
380	1	2	0	0	0	0	2	2	2	1	0	0	1	0	0	0	0	1	1	1	0	1	2	2	0	0	1	0	0	1	0	0	1	1	0	1	1	0	0	2	0	0	0	1	0	1	0	2	0
381	0	1	0	1	0	2	2	1	1	1	0	0	0	0	0	0	0	0	2	1	1	0	2	2	0	0	2	1	1	2	1	0	2	1	0	2	1	1	1	0	0	1	0	1	1	1	0	1	0
382	0	1	0	1	0	1	2	0	2	1	1	1	1	0	0	1	0	2	0	1	1	1	0	1	0	1	2	2	1	1	1	2	1	2	1	2	1	0	0	1	0	0	0	2	0	0	0	1	0
383	0	1	0	1	0	2	2	1	1	1	1	0	0	0	0	0	0	0	2	1	1	0	1	1	0	0	1	0	0	1	0	0	0	2	1	1	0	1	1	0	0	0	1	1	1	0	0	0	2
384	0	2	0	0	0	0	2	2	2	1	1	0	0	0	0	0	0	1	1	1	1	1	2	2	0	0	0	1	1	0	1	1	1	1	0	1	1	0	0	1	0	0	1	2	1	1	0	2	1
385	0	1	0	1	0	1	2	2	1	0	0	1	2	1	2	0	0	0	2	0	0	0	1	1	1	1	1	0	0	1	2	0	0	2	1	2	2	0	0	2	0	0	0	1	0	1	0	2	0
386	1	2	0	0	0	0	1	1	1	1	0	1	2	2	2	0	0	0	2	1	1	0	0	1	0	0	1	0	1	1	0	0	1	1	0	1	1	0	0	2	0	0	0	1	0	0	0	2	0
387	1	2	0	0	0	0	2	1	2	1	1	0	1	1	1	0	0	0	2	1	1	0	2	2	0	0	2	1	1	1	2	1	1	1	0	1	1	0	0	1	0	0	2	2	1	1	0	2	2
388	1	2	0	0	0	0	2	1	2	1	0	0	1	1	1	0	0	0	2	1	1	0	0	1	0	0	1	0	0	1	0	1	1	1	1	1	1	0	0	1	0	0	0	1	0	0	0	2	0
389	0	0	0	0	0	1	1	1	2	2	0	1	1	0	0	0	0	0	2	0	0	0	2	2	0	1	2	0	0	2	1	0	0	2	1	2	1	1	1	1	0	1	0	2	1	0	0	2	0
390	0	0	0	1	0	2	2	2	1	0	1	0	0	0	0	0	1	2	0	2	1	0	2	2	0	0	1	0	0	1	0	0	1	0	0	1	2	0	0	2	0	0	0	1	0	0	0	1	1
391	1	1	0	0	0	1	2	1	1	1	0	0	0	0	0	0	0	1	1	0	0	1	2	2	0	0	2	0	0	2	1	0	1	1	0	1	0	0	0	0	0	1	0	2	1	0	0	0	2
392	0	2	0	0	0	0	1	1	1	1	1	0	0	0	0	0	0	0	2	1	0	0	2	2	0	0	2	0	0	2	0	1	1	1	0	1	2	0	0	0	0	0	0	1	1	1	0	2	0
393	1	1	0	0	0	2	2	2	1	0	0	0	2	2	2	0	0	2	0	0	0	0	2	2	0	0	1	0	0	1	1	1	1	1	1	2	1	0	0	2	0	0	1	1	1	0	0	2	1
394	0	2	0	0	0	0	1	2	0	0	0	0	1	1	1	0	1	1	2	0	0	0	2	2	0	1	2	1	1	1	2	2	1	2	0	2	0	0	0	0	0	1	0	1	1	0	0	0	2
395	0	1	0	0	0	2	2	2	2	2	0	0	0	0	0	0	0	2	0	1	1	0	2	2	0	0	1	0	0	1	1	0	1	2	1	2	2	0	0	1	0	1	0	1	1	0	0	0	2
396	1	0	0	0	0	1	2	2	2	1	0	0	0	0	0	0	0	1	1	1	1	0	2	2	0	0	2	1	1	1	1	0	1	1	1	1	1	0	0	2	0	0	0	1	1	0	0	1	2
397	0	2	1	1	1	1	1	1	2	1	0	1	0	0	0	0	0	0	1	1	1	0	1	1	1	1	1	0	0	1	2	0	1	1	0	1	1	0	0	1	0	0	0	0	0	1	0	2	0
398	0	2	0	0	0	0	2	0	2	2	0	1	1	0	0	0	1	2	0	2	2	1	2	2	0	1	2	1	1	1	1	2	2	0	0	1	2	0	0	1	1	0	0	1	0	1	0	0	1
399	1	1	1	1	0	1	1	2	1	1	1	0	2	1	1	0	0	1	1	1	1	0	2	2	0	0	0	1	1	0	1	0	0	2	1	1	0	0	0	0	0	0	0	1	0	0	0	2	0
400	0	1	0	0	0	0	1	2	1	0	1	0	0	0	0	0	0	0	2	0	0	0	2	2	0	0	1	0	0	1	0	1	1	1	0	2	2	0	0	1	1	0	0	0	0	0	0	2	1
401	0	2	0	0	0	1	2	1	2	1	0	0	0	0	0	0	0	0	1	0	0	1	2	2	0	1	1	0	0	2	0	0	1	2	0	2	2	0	0	1	0	0	0	1	1	2	0	2	0
402	1	1	0	1	0	1	2	1	2	2	0	1	0	0	0	0	0	1	1	1	0	1	1	1	1	1	2	1	1	2	0	2	2	2	1	2	1	1	1	1	0	0	0	0	0	0	0	1	1
403	0	1	0	1	0	1	2	1	2	1	0	0	0	0	0	0	0	1	2	1	1	0	2	2	0	1	2	0	0	2	1	2	2	0	0	0	2	0	0	1	0	0	0	2	0	0	0	1	1
404	1	0	0	0	0	2	2	1	2	1	0	0	0	0	0	0	1	1	1	1	1	1	2	2	0	0	2	0	0	2	1	0	2	2	0	2	1	1	0	1	0	0	1	1	1	1	0	0	2
405	1	0	0	0	0	0	2	1	1	1	0	0	0	0	0	0	0	1	1	1	1	0	1	1	0	0	2	2	2	2	0	0	1	2	0	2	1	0	0	1	0	0	0	2	0	1	0	2	0
406	1	0	0	0	0	1	1	1	0	0	2	0	0	0	0	0	0	1	0	0	0	0	2	2	0	0	0	0	0	1	1	0	1	2	0	2	0	0	0	0	0	0	0	2	0	0	0	2	0
407	0	1	1	1	0	2	1	1	1	1	1	0	0	0	0	0	0	0	2	1	1	0	2	2	0	0	1	1	1	2	0	1	2	1	0	1	1	1	1	1	0	0	0	0	1	0	0	2	0
408	1	1	0	0	0	1	2	2	1	0	1	0	0	0	0	0	0	0	2	1	0	0	2	2	0	0	1	1	1	0	2	0	0	2	0	2	2	0	0	2	0	0	2	2	1	1	0	2	2
409	0	2	0	0	0	1	2	1	1	1	1	0	0	0	0	0	0	1	1	0	0	0	2	2	0	1	1	1	2	0	1	0	1	0	0	0	2	0	0	0	0	0	1	1	1	0	0	1	0
410	0	0	0	0	0	1	2	1	1	1	1	0	0	0	0	0	0	0	1	0	0	1	2	2	0	0	1	0	0	2	0	0	1	1	0	1	1	0	0	1	0	2	0	2	0	0	0	1	1
411	1	2	0	0	0	0	0	1	1	1	1	0	0	0	0	0	0	1	1	1	0	0	2	2	0	0	2	0	1	1	0	2	2	0	0	1	1	0	0	1	0	0	0	1	0	0	0	0	2
412	0	0	0	0	0	2	1	2	0	0	0	1	1	0	1	0	0	0	2	1	1	0	2	2	0	0	2	0	0	2	1	0	1	1	0	1	2	0	0	1	0	0	0	0	0	0	0	0	2
413	0	2	0	0	0	0	1	1	0	0	1	0	1	1	1	0	0	1	1	0	0	0	2	2	0	0	1	1	0	1	2	1	2	1	1	1	1	0	0	1	0	0	0	2	2	1	0	1	1
414	1	0	0	1	0	2	2	2	1	1	0	0	1	1	1	0	0	0	2	0	0	1	2	2	0	0	0	1	2	0	1	2	1	1	0	2	1	0	0	2	1	0	0	1	1	2	0	1	1
415	0	1	0	1	0	1	2	2	1	0	1	0	1	0	0	0	0	1	1	1	1	0	2	2	0	0	0	0	0	0	1	1	1	1	0	2	1	0	0	1	0	1	0	2	2	0	0	2	0
416	1	2	0	0	0	0	1	1	2	2	0	0	1	1	1	0	0	1	0	1	1	1	1	1	0	1	1	0	1	1	1	2	2	0	0	1	2	0	0	1	0	0	0	2	1	0	0	0	2
417	1	2	0	0	0	0	2	2	1	1	0	0	0	0	0	0	0	2	0	1	1	0	2	2	0	0	0	0	0	1	1	1	1	1	0	2	1	0	0	1	0	0	1	1	1	1	0	1	2
418	0	2	1	0	1	1	2	1	2	1	0	0	0	0	0	0	0	1	1	1	0	1	2	2	0	0	1	1	1	1	1	2	2	0	0	0	1	0	0	1	0	0	0	2	0	1	0	2	0
419	1	1	0	1	0	2	2	2	1	0	0	1	1	0	0	0	0	0	2	1	1	0	1	1	0	0	1	0	0	1	0	0	1	1	0	1	1	0	0	0	0	0	0	2	0	1	0	2	0
420	1	1	0	0	0	2	0	2	1	1	0	0	0	0	0	0	0	1	1	1	1	0	2	2	0	1	1	0	1	0	0	1	2	1	0	1	1	0	0	1	0	1	0	1	1	0	0	2	0
421	1	0	0	1	0	2	2	1	1	0	1	0	1	1	0	0	0	2	0	1	1	0	2	2	0	0	1	1	1	1	1	0	0	2	1	2	2	0	0	1	1	0	0	0	2	0	0	0	2
422	0	1	2	0	1	0	1	1	1	1	1	1	1	0	1	0	0	2	0	0	0	0	2	2	0	0	0	2	2	0	2	0	1	2	1	2	1	0	0	1	0	1	0	2	0	1	0	2	0
423	1	1	0	0	0	1	1	1	2	2	0	1	1	0	0	1	0	0	2	0	0	1	2	2	0	0	2	0	0	1	1	2	2	0	0	0	2	0	0	1	0	0	1	2	1	1	0	1	1
424	1	1	0	1	0	2	2	1	2	1	0	1	2	1	1	0	0	1	1	0	0	0	2	2	0	0	1	1	1	1	1	1	2	2	1	2	0	1	1	1	1	0	0	2	0	2	0	2	0
425	0	1	0	0	0	2	2	1	2	1	1	0	0	0	0	0	1	2	1	1	1	1	1	2	0	0	2	0	0	2	1	1	1	1	0	1	2	0	0	2	0	0	0	2	0	1	0	2	0
426	0	0	0	1	0	2	0	2	0	0	2	1	2	1	1	0	0	1	1	1	1	1	2	2	0	0	1	0	0	1	0	0	1	1	0	1	1	0	0	1	0	0	1	1	1	1	0	0	2
427	0	2	0	0	0	0	2	1	2	2	0	0	1	1	1	0	0	0	2	0	0	0	2	2	0	0	0	1	2	0	1	2	1	1	0	2	2	0	0	2	0	1	1	2	1	0	0	2	0
428	0	0	1	0	1	1	2	1	1	1	0	1	2	1	2	0	0	0	2	1	1	1	2	2	0	0	1	0	0	2	1	2	1	2	0	2	2	0	0	2	0	0	1	1	1	1	0	1	1
429	0	1	0	1	0	2	1	1	2	2	0	0	0	0	0	0	0	1	1	1	1	0	2	2	0	0	1	0	1	1	1	1	2	0	0	0	1	0	0	0	0	0	1	2	1	0	0	2	0
430	1	1	1	0	1	1	2	2	2	1	0	0	1	1	1	0	0	0	2	0	0	0	2	2	0	0	1	1	1	1	0	0	1	0	0	0	1	0	0	0	1	1	0	1	1	1	0	2	0
431	1	1	0	1	0	1	2	2	0	0	1	1	2	1	1	1	0	0	2	0	0	0	2	2	0	0	0	0	0	1	1	0	2	1	0	1	1	0	0	0	0	0	1	2	0	0	0	1	0
432	1	0	1	0	0	2	2	1	2	2	0	1	2	1	1	1	0	1	1	1	1	2	2	2	0	0	2	1	1	1	1	0	1	2	1	1	2	0	0	2	0	0	0	1	1	1	0	2	0
433	0	0	1	1	1	1	2	2	1	1	1	0	0	0	0	0	1	1	1	1	0	0	2	2	0	0	2	0	0	0	1	0	2	2	0	2	2	0	0	0	0	0	0	2	0	2	0	1	1
434	0	2	0	0	0	0	2	1	2	1	0	0	0	0	0	0	0	0	1	0	0	1	0	1	1	1	2	0	0	1	2	0	0	2	0	2	2	1	1	1	0	0	1	2	0	1	0	0	1
435	1	1	0	0	0	2	2	0	2	2	0	0	0	0	0	0	0	1	1	1	1	0	2	2	0	0	2	0	0	1	2	1	1	2	1	2	1	0	0	2	0	0	0	2	0	0	0	1	1
436	0	1	0	1	0	1	2	2	1	0	0	1	1	0	0	1	0	0	2	0	0	0	1	1	0	0	1	0	1	1	0	0	1	1	0	1	2	0	0	0	1	0	1	2	0	0	0	2	2
437	0	1	0	1	0	2	2	2	1	1	0	0	1	0	1	0	0	2	0	0	0	0	1	1	0	0	0	2	2	0	2	0	0	1	0	0	1	1	1	1	0	0	0	1	1	1	0	1	0
438	0	2	0	2	0	2	2	2	1	1	0	0	0	0	0	0	0	0	2	1	1	1	1	1	1	1	2	2	2	2	0	1	2	0	0	0	2	0	0	2	0	0	0	1	0	0	0	1	0
439	0	1	0	0	0	2	2	2	1	1	1	0	0	0	0	0	0	0	2	1	1	0	2	2	0	1	2	1	1	1	2	1	0	1	0	1	2	1	1	1	0	1	0	2	0	0	0	1	0
440	0	1	0	1	0	1	1	2	1	0	1	0	1	1	1	0	0	1	1	1	0	1	0	1	1	1	1	1	1	1	1	1	2	0	0	1	2	0	0	1	0	0	1	2	2	0	0	0	2
441	0	1	0	0	0	2	2	1	2	1	0	0	0	0	0	0	0	1	1	1	1	1	1	1	1	1	2	1	1	2	0	2	1	2	1	2	0	0	0	1	0	0	1	2	1	2	0	2	0
442	1	2	1	0	0	0	2	2	0	0	0	0	0	0	0	0	0	1	1	1	0	0	1	2	0	0	1	0	1	1	0	0	1	2	1	1	1	0	0	1	0	0	0	2	0	1	0	0	1
443	0	1	0	0	0	0	1	1	1	1	1	0	0	0	0	0	0	1	1	1	0	2	0	1	1	1	1	1	2	0	1	2	2	2	1	2	1	1	1	0	0	0	0	1	1	1	0	1	1
444	0	2	0	0	0	0	2	0	2	1	1	0	1	1	1	0	0	2	0	0	0	1	2	2	0	0	1	0	0	1	1	2	2	0	0	1	2	0	0	2	1	0	1	2	0	1	0	2	0
445	1	1	0	1	0	2	1	1	0	0	2	1	2	1	2	0	0	0	2	1	1	1	2	2	0	0	2	1	1	2	0	0	1	2	1	2	0	1	0	0	0	1	0	1	1	1	1	1	0
446	1	0	0	0	0	2	1	2	0	0	0	0	0	0	0	0	0	0	2	0	0	0	2	2	0	0	2	0	0	1	1	0	1	0	0	1	1	0	0	1	0	0	0	2	0	0	0	2	0
447	1	1	0	1	0	2	2	2	1	0	1	0	0	0	0	0	0	0	2	0	0	1	0	1	1	1	1	2	2	1	1	2	2	0	0	0	1	0	0	1	1	0	0	1	0	0	0	0	2
448	0	1	1	1	0	2	2	2	1	1	0	0	1	0	0	0	0	2	0	1	1	0	1	1	1	1	1	1	2	0	1	1	1	2	1	1	1	0	0	0	1	0	0	1	0	0	0	2	0
449	1	1	0	0	0	1	2	1	1	1	0	2	2	2	2	0	0	1	1	1	1	0	2	2	0	0	2	0	0	2	0	1	2	0	0	1	1	0	0	0	0	2	0	2	1	0	0	1	2
450	1	1	0	0	0	1	2	1	2	1	0	0	0	0	0	0	0	0	2	0	0	0	2	2	0	0	1	2	2	2	0	0	1	2	0	2	2	0	0	2	0	0	0	1	1	1	0	0	2
451	1	1	0	1	0	1	2	1	2	2	0	0	0	0	0	0	0	0	2	1	1	0	1	1	0	0	1	1	2	1	0	0	2	2	2	2	1	0	0	2	1	0	1	1	1	1	0	2	1
452	0	0	0	0	0	1	2	2	0	0	0	0	1	1	1	0	0	1	1	1	1	0	2	2	0	1	2	0	0	2	0	0	1	0	0	1	2	0	0	1	0	2	0	2	1	0	0	2	0
453	1	0	1	1	1	1	2	1	1	1	1	0	2	1	1	0	0	0	2	1	1	1	0	0	1	1	1	0	1	1	0	0	1	1	1	1	1	0	0	0	0	0	1	2	1	1	0	0	2
454	0	2	0	1	0	1	1	1	1	0	1	1	1	0	0	0	0	2	0	1	1	0	1	1	0	1	1	0	1	0	1	2	1	1	0	1	2	0	0	0	0	0	1	1	1	0	0	1	1
455	1	1	0	1	0	2	2	0	2	1	2	0	0	0	0	0	0	0	1	0	0	0	2	2	0	1	1	1	1	1	1	1	1	1	0	1	2	0	0	2	0	0	0	2	0	0	0	1	0
456	0	0	1	0	0	2	2	2	1	0	1	1	1	0	0	1	0	0	2	0	0	0	2	2	0	0	2	2	2	1	1	0	0	2	1	2	1	0	0	1	0	0	1	2	1	0	0	1	1
457	1	2	0	1	0	1	2	2	1	1	0	0	0	0	0	0	0	1	1	1	1	0	2	2	0	0	2	0	0	2	0	0	2	2	0	2	2	0	0	1	0	0	0	2	0	1	0	2	0
458	0	0	0	0	0	1	2	1	2	1	0	1	2	2	2	0	0	2	0	0	0	0	2	2	0	0	1	2	2	1	2	0	1	2	0	2	1	1	1	1	0	0	0	2	0	1	0	1	1
459	0	0	0	0	0	1	2	1	2	1	0	1	2	2	2	0	0	1	1	1	0	1	2	2	0	0	1	0	2	0	0	1	1	1	1	1	2	0	0	1	0	1	0	1	1	1	0	1	1
460	1	2	0	1	0	1	2	1	1	1	1	0	1	0	0	0	0	0	2	0	0	1	1	2	0	0	1	0	2	0	0	0	2	1	1	1	2	0	0	1	0	0	1	2	1	1	0	1	1
461	0	1	0	0	0	1	2	2	1	1	1	0	1	1	1	0	0	1	1	1	0	1	2	2	0	0	1	1	1	1	1	1	2	1	1	1	0	0	0	0	0	0	0	2	0	1	0	2	0
462	0	2	0	0	0	0	2	1	1	1	0	1	1	0	0	0	0	1	0	1	1	0	2	2	0	0	2	1	1	1	2	1	2	1	0	2	1	0	0	0	0	2	0	2	1	0	0	2	0
463	1	0	0	0	0	1	2	0	1	1	0	1	1	0	1	0	1	2	0	2	1	0	2	2	0	0	1	0	1	1	1	1	2	0	0	1	1	0	0	2	0	0	0	1	0	1	0	1	1
464	1	0	0	0	0	2	2	1	2	2	0	1	2	0	0	1	0	1	1	0	1	0	2	2	0	0	2	0	1	1	1	0	1	2	0	2	1	0	0	1	0	0	0	2	1	1	0	2	0
465	1	1	0	1	0	2	0	2	0	0	2	1	1	0	0	1	0	0	2	0	0	1	2	2	0	0	0	0	1	1	0	1	1	2	1	2	2	0	0	2	0	1	0	2	1	0	0	1	1
466	0	2	0	0	0	0	1	1	2	2	0	0	2	2	2	0	0	2	1	0	0	1	1	1	1	0	1	1	1	1	2	2	1	2	1	2	2	0	0	1	0	0	0	2	0	2	0	1	1
467	0	1	0	1	0	1	2	1	2	2	0	0	1	0	0	0	0	1	0	1	1	1	1	1	1	1	2	1	1	2	0	0	2	1	0	1	1	1	1	1	0	0	1	1	1	0	0	2	0
468	0	1	0	1	0	2	1	2	0	0	1	1	2	1	2	0	0	2	0	1	1	0	1	1	0	0	1	0	0	1	0	1	1	0	0	1	2	0	0	1	0	0	0	2	1	0	0	2	0
469	1	1	0	0	0	0	1	1	1	1	0	1	2	2	2	0	0	0	2	0	0	0	2	2	0	0	2	1	1	1	2	0	1	2	1	1	1	0	0	1	0	0	1	2	0	0	1	1	0
470	1	2	0	0	0	0	0	2	0	0	1	0	2	1	1	0	0	1	1	1	1	0	2	2	0	0	1	0	1	0	1	0	1	1	0	1	0	1	1	0	0	0	1	1	1	1	0	1	1
471	0	1	0	0	0	2	2	1	1	1	0	1	2	1	1	0	0	2	0	1	1	1	2	2	0	0	2	0	0	2	0	2	1	2	1	2	1	0	0	2	1	0	0	2	0	1	0	0	2
472	0	1	0	0	0	1	2	2	0	0	0	0	0	0	0	0	0	0	2	0	0	1	2	2	0	0	2	1	1	2	1	1	1	1	1	1	1	0	0	1	0	0	1	2	1	1	0	0	2
473	1	1	1	0	1	1	2	1	2	1	0	0	0	0	0	0	0	2	0	1	0	0	1	2	0	0	2	0	1	1	0	1	2	1	0	1	1	0	0	1	0	0	1	2	1	2	0	1	1
474	1	1	0	1	0	2	1	1	0	0	1	0	0	0	0	0	0	0	2	0	0	0	2	2	0	0	2	0	0	2	0	2	2	0	0	0	0	1	1	0	0	0	0	1	0	1	0	0	2
475	1	0	0	0	0	2	2	1	1	1	0	1	1	0	1	0	0	1	1	1	0	0	1	1	1	2	2	0	0	1	1	1	1	0	0	1	2	0	0	2	0	0	0	2	0	0	0	1	2
476	0	2	0	0	0	0	2	1	2	0	1	1	1	1	1	0	0	1	1	1	1	0	2	2	0	0	2	0	0	2	1	1	1	2	0	2	1	0	0	1	0	0	0	1	2	1	0	1	1
477	1	0	0	0	0	1	2	0	2	2	0	0	2	1	1	0	0	1	2	1	0	0	2	2	0	0	2	0	0	2	1	0	2	1	0	1	1	0	0	1	1	0	0	0	0	1	0	2	1
478	1	2	1	0	1	1	2	2	1	1	1	0	0	0	0	0	0	0	2	0	0	0	2	2	0	0	0	0	0	0	1	1	0	2	0	2	2	1	1	1	0	0	0	1	0	0	0	1	1
479	1	1	0	1	0	2	1	2	0	0	1	1	2	1	1	1	0	1	1	0	0	0	2	2	0	1	2	0	0	2	1	0	2	1	0	1	2	0	0	1	0	1	0	2	1	0	0	1	0
480	1	0	0	0	0	1	1	1	2	2	1	0	1	1	1	0	0	1	1	0	0	1	2	2	0	0	1	0	0	1	0	1	1	1	0	1	1	0	0	1	0	0	0	1	0	1	0	1	1
481	1	2	0	0	0	1	1	2	1	0	1	0	0	0	0	0	0	0	1	1	1	0	2	2	0	1	2	0	0	2	1	1	2	1	0	2	1	1	1	1	0	0	0	0	1	0	0	2	0
482	0	1	0	0	0	1	1	2	1	1	1	0	0	0	0	0	0	2	0	0	0	0	0	0	0	0	1	1	2	0	1	1	1	1	0	1	1	0	0	1	0	0	0	2	0	0	0	1	1
483	0	0	0	1	0	2	1	1	1	1	1	1	1	0	0	1	0	0	2	0	0	0	2	2	0	0	1	0	1	1	0	1	1	1	1	2	1	0	0	0	0	2	0	2	0	1	0	0	2
484	0	1	0	1	0	1	2	0	2	2	0	1	1	0	0	1	0	0	2	0	0	0	1	2	0	1	0	1	2	0	1	2	2	2	1	2	2	1	0	0	0	1	0	2	1	0	0	0	2
485	0	2	0	0	0	0	0	1	1	1	1	1	2	1	2	0	0	2	0	0	0	0	2	2	0	1	2	0	0	2	0	0	0	0	0	1	0	0	0	0	0	1	0	2	2	0	0	1	1
486	1	0	1	1	1	1	1	2	0	0	1	1	1	1	1	0	0	1	1	1	1	1	1	1	1	2	0	0	1	1	0	1	2	0	0	1	1	0	0	2	0	1	0	1	1	0	0	1	1
487	1	1	0	1	0	1	2	1	2	2	0	0	2	2	2	0	0	2	0	0	0	1	0	0	1	1	2	0	0	2	1	1	1	1	0	1	2	0	0	2	0	0	0	0	0	1	0	1	1
488	1	0	0	0	0	2	1	1	2	2	0	0	0	0	0	0	0	0	1	0	0	0	2	2	0	0	2	0	0	1	0	1	2	2	0	2	2	0	0	1	1	1	0	2	1	0	0	2	1
489	0	1	0	0	0	2	2	1	1	0	0	1	1	0	0	1	0	1	1	1	1	0	1	1	0	1	2	0	0	2	0	0	2	2	2	2	1	1	1	1	0	1	0	2	1	1	0	2	1
490	1	0	0	2	0	2	2	2	1	0	0	0	0	0	0	0	0	0	2	0	0	0	1	1	0	0	1	0	1	1	1	1	1	2	2	2	1	0	0	1	0	0	0	1	2	1	0	2	0
491	1	0	0	0	0	1	2	1	0	0	0	0	0	0	0	0	0	2	0	1	1	1	1	1	1	2	1	0	1	1	1	0	1	0	0	1	0	0	0	0	1	0	0	1	0	0	0	1	0
492	1	2	0	0	0	0	1	1	1	1	1	1	1	0	0	1	0	0	2	0	0	0	2	2	0	0	2	0	0	2	1	1	0	1	0	1	2	0	0	1	0	0	0	2	0	1	0	2	0
493	0	2	0	0	0	0	1	2	0	0	2	0	0	0	0	0	0	1	2	1	1	1	2	2	0	0	1	0	1	0	1	0	0	2	1	1	2	0	0	1	0	1	0	2	2	0	0	1	1
494	1	0	0	0	0	1	1	1	1	1	1	0	0	0	0	0	0	1	2	1	0	0	2	2	0	0	2	0	0	2	0	2	1	1	0	1	1	0	0	1	0	0	0	1	0	0	0	1	1
495	1	0	0	1	0	2	2	2	2	1	0	0	0	0	0	0	0	0	1	0	0	0	2	2	0	0	1	1	1	1	2	1	1	2	1	2	2	0	0	2	0	0	0	2	0	0	0	1	1
496	1	2	0	1	0	1	2	1	2	2	0	0	1	1	1	0	0	0	1	0	0	2	1	1	1	1	2	0	0	2	0	0	0	2	0	2	1	0	0	1	0	0	1	2	1	0	0	0	2
497	1	0	0	0	0	1	1	0	2	2	0	0	1	1	2	0	0	1	1	0	0	1	2	2	0	0	1	0	1	1	0	0	1	2	0	2	2	0	0	1	1	0	0	1	0	0	0	0	2
498	0	2	0	1	0	1	1	2	1	1	1	0	0	0	0	0	0	0	2	0	0	1	2	2	0	0	2	2	2	1	1	1	1	1	0	2	2	0	0	1	0	0	0	0	1	0	0	2	0
499	1	2	0	0	0	1	2	2	1	0	0	0	0	0	0	0	0	0	2	0	0	0	2	2	0	0	2	0	0	2	1	0	1	2	0	0	2	0	0	1	1	0	1	2	1	1	0	2	0
500	1	0	0	0	0	1	2	1	1	1	0	0	0	0	0	0	0	0	2	1	1	0	1	2	0	1	2	0	0	2	0	1	1	1	0	2	2	0	0	2	0	0	1	1	1	1	0	2	0
501	0	2	1	0	0	0	1	1	1	1	1	0	0	0	0	0	0	1	1	1	0	0	1	1	0	0	2	0	0	2	0	1	2	0	0	0	1	0	0	2	1	0	0	1	0	0	0	0	2
502	1	0	0	0	0	1	2	2	1	1	0	1	1	0	0	1	0	0	1	0	0	0	0	0	0	0	2	1	1	2	0	0	1	0	0	0	2	0	0	2	1	0	0	1	0	1	0	0	2
503	1	1	0	1	0	1	2	2	2	0	0	0	1	1	1	0	0	1	0	1	1	0	2	2	0	0	1	0	0	1	0	0	0	1	1	2	1	1	0	0	0	0	1	2	1	0	0	1	1
504	1	2	0	0	0	0	1	2	1	1	1	0	0	0	0	0	0	1	1	0	0	0	2	2	0	1	2	0	0	1	1	0	1	2	0	2	2	0	0	0	0	0	1	1	1	0	0	2	0
505	1	2	0	0	0	0	1	2	1	1	1	1	2	1	1	0	1	2	0	1	1	1	1	2	0	0	1	0	0	2	0	0	1	1	0	1	2	0	0	2	0	1	1	2	1	0	0	1	1
506	1	0	0	0	0	2	2	1	1	0	0	0	0	0	0	0	0	2	1	0	0	0	1	1	0	0	2	1	1	1	1	1	1	1	0	1	0	0	0	0	1	1	0	2	1	0	0	0	2
507	1	1	0	1	0	1	1	0	2	2	0	0	1	1	1	0	0	1	2	1	1	0	2	2	0	1	1	1	2	1	0	2	2	2	1	2	2	0	0	2	0	0	1	1	1	1	0	1	1
508	0	0	0	0	0	1	1	0	2	2	0	0	1	0	0	0	0	1	1	0	0	0	2	2	0	0	1	0	1	1	0	0	1	1	0	1	1	0	0	2	0	0	0	2	0	0	0	2	1
509	0	1	0	0	0	1	1	1	1	1	1	0	0	0	0	0	0	0	2	1	1	0	2	2	0	0	1	0	0	1	1	1	2	1	0	1	1	0	0	1	0	0	0	2	0	0	0	0	2
510	0	1	0	1	0	2	1	2	0	0	2	0	1	1	1	0	0	0	1	0	0	1	1	2	0	0	2	0	0	1	1	2	2	0	0	1	1	0	0	2	0	0	0	2	1	0	0	1	1
511	1	1	0	1	0	1	1	2	1	0	1	0	1	1	1	0	0	1	1	0	0	1	2	2	0	0	1	1	0	1	1	0	1	1	0	1	1	0	0	0	1	0	1	1	1	0	0	2	0
512	1	2	0	1	0	1	2	1	2	2	0	0	0	0	0	0	0	0	2	0	0	0	2	2	0	0	0	1	0	0	2	1	2	1	0	1	1	0	0	2	1	0	0	2	0	1	0	2	0
513	0	1	0	1	0	1	2	1	2	1	0	0	1	1	1	0	0	1	2	1	1	0	2	2	0	0	2	0	0	1	1	0	2	0	0	1	1	0	0	1	0	0	0	0	1	0	0	2	0
514	0	1	0	1	0	2	2	2	2	1	0	0	0	0	0	0	0	2	0	1	1	1	2	2	0	0	2	0	0	1	2	1	0	2	0	2	2	0	0	1	1	0	1	1	1	1	0	1	1
515	1	0	0	1	0	2	2	1	1	1	0	1	2	1	1	0	0	1	1	0	0	1	0	1	0	0	2	0	0	2	1	0	2	1	0	1	1	0	0	1	0	0	0	2	1	0	0	1	1
516	1	0	0	1	0	2	1	0	2	2	0	1	1	1	1	0	0	0	2	1	1	1	2	2	0	0	2	0	0	2	1	1	1	1	1	1	2	0	0	0	1	1	0	1	1	1	0	1	1
517	1	0	0	1	0	2	2	2	1	1	1	1	1	0	0	1	1	2	1	0	0	0	1	1	0	0	2	1	1	1	2	1	1	2	0	2	1	1	1	1	0	0	0	0	2	1	0	2	0
518	0	2	0	1	0	1	1	1	1	1	0	0	0	0	0	0	0	2	1	0	0	0	2	2	0	0	1	0	0	1	2	0	2	1	1	1	1	0	0	2	0	0	0	2	0	1	0	2	0
519	0	1	1	0	1	2	2	2	1	1	1	0	0	0	0	0	0	1	1	1	1	0	2	2	0	0	0	2	2	0	2	0	0	2	1	1	2	0	0	1	0	0	0	2	1	0	0	2	0
520	0	1	0	1	0	2	2	1	2	1	1	0	0	0	0	0	0	0	2	0	0	1	1	1	1	1	1	0	1	1	0	0	2	2	1	2	2	0	0	2	1	0	0	2	1	2	0	2	0
521	0	0	0	0	0	1	2	2	2	0	1	1	1	0	0	1	1	2	0	1	1	0	1	2	0	1	2	0	1	1	0	2	2	0	0	0	2	1	0	0	0	0	0	2	1	2	0	1	1
522	0	1	0	1	0	2	2	1	2	2	0	0	0	0	0	0	0	1	2	1	1	0	2	2	0	0	2	0	0	2	1	0	2	0	0	1	2	0	0	0	0	2	0	2	0	0	0	2	2
523	1	2	0	0	0	0	2	1	2	1	0	0	0	0	0	0	0	2	1	1	1	1	2	2	0	0	1	0	2	0	0	0	1	1	1	1	1	1	1	1	0	0	1	2	0	0	0	2	2
524	1	2	0	0	0	0	2	0	1	1	0	1	1	0	0	0	0	1	1	1	1	1	2	2	0	1	2	0	0	2	1	0	2	2	2	2	2	0	0	1	0	0	1	2	0	1	0	0	0
525	1	0	0	0	0	2	1	1	2	2	0	0	0	0	0	0	0	0	1	2	1	0	2	2	0	0	1	0	0	2	1	0	1	1	0	1	2	0	0	2	0	0	0	1	2	1	0	1	1
526	0	0	0	2	0	2	2	1	2	0	1	0	1	1	1	0	0	0	2	0	0	0	2	2	0	0	1	1	0	1	1	0	1	2	0	2	0	1	1	0	0	0	0	1	0	1	0	1	1
527	1	0	0	0	0	1	2	2	1	1	1	0	2	2	2	0	0	2	0	1	0	0	2	2	0	1	2	0	0	1	1	0	0	2	2	2	0	0	0	0	0	0	0	1	1	0	0	0	2
528	0	2	0	0	0	0	2	2	1	1	0	0	2	2	2	0	0	1	1	0	0	0	1	2	0	1	2	1	1	1	2	0	0	1	0	1	0	0	0	1	1	1	0	2	1	1	0	1	1
529	0	1	1	0	0	2	2	2	1	0	0	0	0	0	0	0	0	0	2	1	0	0	2	2	0	1	2	0	0	2	0	1	1	0	0	1	2	0	0	2	0	0	0	2	0	1	0	2	1
530	1	1	0	0	0	0	2	1	2	2	0	1	2	1	1	1	0	0	2	0	0	1	2	2	0	0	1	0	1	1	0	1	1	1	0	2	1	0	0	1	0	0	0	2	1	1	0	1	1
531	0	1	0	0	0	2	2	1	2	1	0	0	1	1	1	0	0	0	2	1	1	0	2	2	0	0	2	0	0	1	2	1	2	1	0	1	2	0	0	1	0	0	0	1	1	0	0	0	1
532	1	2	0	0	0	0	2	1	2	1	0	1	1	1	1	0	0	1	1	0	1	0	1	2	0	0	0	0	1	1	0	1	1	2	0	2	1	0	0	0	0	0	0	2	0	1	0	2	0
533	1	2	1	0	1	1	1	0	2	2	0	0	0	0	0	0	0	1	1	0	0	0	2	2	0	0	0	0	0	1	1	1	2	1	0	2	2	0	0	1	0	0	0	2	0	1	0	1	1
534	1	2	0	0	0	0	0	1	1	1	1	0	1	1	1	0	0	0	2	0	0	0	1	2	0	0	0	0	1	1	0	2	2	0	0	1	1	0	0	0	0	1	0	2	1	0	0	2	0
535	1	2	0	0	0	2	2	2	1	0	0	0	0	0	0	0	0	2	0	1	1	0	2	2	0	1	1	1	2	0	1	1	2	0	0	0	0	0	0	0	0	0	2	2	1	1	0	1	1
536	1	1	2	0	1	0	1	1	1	1	1	0	0	0	0	0	0	0	2	1	1	0	1	1	1	1	2	0	0	2	1	0	0	1	1	2	1	0	0	2	1	0	1	2	1	1	0	1	2
537	0	0	0	0	0	2	1	2	1	1	0	0	0	0	0	0	1	2	0	1	1	0	1	1	0	0	2	1	1	1	2	0	0	2	1	2	1	0	0	0	0	0	1	2	1	0	0	2	0
538	0	2	1	1	0	1	2	1	2	2	0	0	1	1	1	0	0	1	1	0	0	1	2	2	0	0	1	0	1	1	0	0	0	0	0	1	2	0	0	1	0	1	0	2	1	0	1	2	0
539	1	1	1	1	1	2	1	1	1	1	0	0	0	0	0	0	0	0	2	0	0	0	2	2	0	0	1	0	0	1	0	0	0	0	0	1	2	0	1	2	1	2	0	2	0	0	0	1	1
540	0	1	0	0	0	1	2	0	2	2	0	0	0	0	0	0	0	0	1	0	0	0	0	0	0	1	2	0	0	1	1	1	1	2	0	2	1	0	0	1	0	0	0	1	0	0	0	2	1
541	0	1	0	0	0	0	2	1	2	1	1	1	0	0	0	0	0	1	1	0	0	0	2	2	0	0	1	0	1	1	1	1	2	2	1	2	1	0	0	1	0	0	2	2	2	1	0	0	2
542	0	2	0	0	0	0	2	1	2	2	0	0	1	1	1	0	0	0	1	1	1	0	2	2	0	0	2	1	1	0	1	2	2	1	0	2	1	0	0	2	0	0	1	2	1	0	0	1	1
543	0	2	0	0	0	1	2	2	1	1	0	0	0	0	0	0	0	0	2	0	0	1	2	2	0	0	2	1	1	1	1	1	2	1	1	2	0	1	1	1	1	2	0	2	0	0	0	1	1
544	1	2	0	1	0	1	2	1	1	1	1	2	2	1	2	0	0	1	1	0	1	1	1	1	1	1	2	0	0	2	1	0	1	2	1	1	2	0	0	1	0	0	1	2	1	1	0	0	2
545	0	0	0	0	0	1	2	1	1	1	0	1	1	1	1	0	0	0	2	0	0	1	1	1	1	1	2	0	0	2	0	0	0	2	0	2	1	0	0	1	0	0	0	0	1	1	0	0	1
546	1	2	0	0	0	0	2	0	2	2	0	0	0	0	0	0	0	0	2	1	0	0	2	2	0	1	1	0	0	1	0	2	1	1	0	2	2	0	0	1	0	0	0	1	0	1	0	0	2
547	0	1	0	1	0	1	1	1	1	1	1	0	0	0	0	0	0	1	1	1	1	1	2	2	0	0	2	0	0	2	0	2	1	2	0	2	1	1	1	0	0	1	0	2	1	0	0	2	0
548	1	1	0	0	0	1	2	2	1	1	0	1	1	0	0	0	0	1	1	1	0	0	0	0	0	1	1	0	1	1	0	2	2	0	0	1	1	0	0	0	0	0	0	2	0	2	0	0	2
549	1	0	1	0	1	1	2	1	2	2	0	0	1	1	1	0	0	0	2	0	0	0	2	2	0	0	1	1	1	1	2	0	2	1	0	1	1	0	0	1	0	0	1	2	1	1	0	0	2
550	0	0	1	0	0	2	2	1	1	1	1	0	1	1	1	0	0	1	1	1	1	1	1	1	1	1	1	1	2	1	0	1	2	0	0	2	2	0	0	1	0	0	0	2	0	0	0	2	0
551	1	2	0	0	0	0	2	1	1	1	0	1	1	0	0	0	0	1	1	0	0	1	0	1	0	1	2	1	1	2	0	2	2	2	1	2	2	0	0	0	0	0	0	2	2	1	0	1	1
552	0	1	0	0	0	0	1	1	2	2	0	0	1	0	1	0	0	1	1	1	1	0	2	2	0	1	1	0	0	1	0	1	1	2	0	2	1	0	1	1	1	0	0	2	0	0	0	0	1
553	0	1	0	0	0	1	2	1	1	1	0	1	1	0	0	1	0	1	1	1	1	0	1	2	0	0	0	1	2	0	1	1	1	2	0	2	1	0	0	1	0	0	0	1	0	1	0	0	2
554	0	2	0	0	0	0	1	1	1	1	1	1	2	2	2	0	0	1	1	0	0	1	2	2	0	0	1	1	1	0	2	0	1	2	0	2	2	0	0	1	0	1	0	1	0	1	0	1	1
555	1	2	0	0	0	1	2	0	2	2	0	0	2	2	2	0	0	1	1	1	1	1	1	1	1	1	2	0	0	2	0	1	2	1	1	1	1	1	1	0	0	2	0	2	0	0	0	1	2
556	1	2	1	1	0	1	2	2	2	1	1	0	0	0	0	0	0	2	1	0	0	0	2	2	0	0	1	0	1	1	0	1	1	0	0	1	2	0	0	1	0	0	1	1	0	0	0	1	2
557	0	1	0	1	0	2	2	1	2	2	0	0	0	0	0	0	1	2	0	2	1	1	2	2	0	0	2	0	0	2	1	1	1	2	0	2	2	0	0	2	0	1	0	2	1	1	0	0	1
558	0	0	0	0	0	1	1	1	1	1	1	0	1	1	1	0	0	0	1	0	0	0	1	1	0	0	1	1	2	1	0	0	2	1	0	2	2	0	0	1	0	0	1	2	1	0	0	0	2
559	0	2	0	0	0	1	0	2	0	0	2	0	0	0	0	0	0	0	2	1	1	0	2	2	0	0	2	1	1	1	2	1	1	1	1	1	2	0	0	1	0	0	0	1	0	1	1	1	1
560	0	0	0	0	0	1	1	2	1	0	2	1	1	0	0	0	0	0	2	0	0	0	2	2	0	0	0	1	1	0	1	1	1	1	1	1	2	0	0	1	0	0	0	2	1	0	0	1	0
561	0	2	1	1	0	1	1	2	1	0	2	0	2	1	1	0	0	2	0	1	0	1	2	2	0	0	1	0	0	1	2	0	1	0	0	1	0	0	0	1	0	0	0	2	0	1	0	1	1
562	0	2	0	1	0	1	2	1	2	2	0	0	1	1	1	0	0	1	0	1	1	1	2	2	0	1	2	0	0	0	0	2	2	0	0	1	1	0	0	1	0	0	2	2	2	1	0	1	1
563	0	2	0	0	0	0	2	1	2	1	0	0	1	0	0	0	0	1	1	1	0	0	2	2	0	0	2	0	0	2	1	1	1	2	0	1	1	0	0	2	0	0	0	2	0	1	0	1	1
564	1	2	1	1	0	1	1	2	0	0	1	0	0	0	0	0	0	2	0	1	1	0	2	2	0	0	1	1	1	1	2	1	1	2	2	2	2	0	0	1	0	1	0	2	1	0	0	2	0
565	0	1	0	0	0	0	2	2	1	0	0	1	1	1	1	0	0	1	0	2	2	0	2	2	0	1	1	1	1	1	0	0	1	1	0	1	2	0	0	2	0	0	0	0	0	0	0	2	1
566	1	0	0	0	0	1	2	1	2	2	0	1	2	2	2	0	0	0	2	0	0	0	2	2	0	0	1	0	1	1	0	2	2	0	0	0	2	0	0	2	0	1	0	2	0	0	0	0	2
567	1	2	0	0	0	1	2	1	2	0	0	1	1	0	0	1	1	2	1	0	0	1	1	1	1	1	0	0	0	1	1	1	2	1	0	1	1	0	0	1	0	0	0	2	0	1	0	1	1
568	0	1	0	0	0	0	2	2	1	1	0	0	0	0	0	0	0	2	1	0	0	0	2	2	0	0	2	0	0	2	2	0	2	2	2	2	2	0	0	1	0	0	0	2	0	1	0	2	0
569	0	1	1	0	1	1	1	2	1	1	0	0	0	0	0	0	0	1	1	1	0	1	1	2	0	0	1	1	1	1	1	1	1	2	0	2	0	0	0	1	0	1	0	1	1	1	0	2	1
570	0	2	1	0	1	1	2	2	1	1	0	0	0	0	0	0	0	0	1	1	1	0	1	1	0	0	2	1	1	2	0	1	1	1	1	2	1	0	0	1	0	0	0	0	0	0	0	1	2
571	1	1	0	1	0	1	2	1	2	0	1	1	2	1	1	1	0	1	2	1	1	0	2	2	0	1	1	0	2	0	0	1	2	2	1	2	1	1	0	0	0	0	0	2	0	0	0	1	1
572	0	0	0	0	0	1	1	1	1	1	1	1	2	2	2	0	0	2	0	1	1	0	2	2	0	0	1	0	1	1	1	1	2	2	0	2	1	0	0	1	0	0	0	2	0	1	0	2	1
573	1	1	0	0	0	0	2	0	2	2	0	2	2	0	0	1	0	0	2	0	0	0	2	2	0	1	1	0	0	1	1	1	2	0	0	1	1	1	0	1	0	0	0	1	0	1	0	1	1
574	0	2	0	0	0	1	2	2	2	2	0	0	0	0	0	0	0	0	1	1	1	0	1	2	0	0	2	0	0	2	0	0	0	1	1	2	2	0	0	1	1	0	1	2	0	1	0	1	1
575	0	1	0	0	0	1	1	1	1	1	1	0	1	1	1	0	0	1	1	1	1	0	2	2	0	0	2	0	0	2	0	0	1	1	0	1	2	0	0	1	0	0	1	2	2	1	0	2	0
576	1	1	0	0	0	1	2	2	1	1	1	0	0	0	0	0	0	2	0	1	1	0	2	2	0	0	1	0	0	1	2	0	1	2	0	2	1	1	1	1	0	0	1	1	1	0	0	2	1
577	1	2	0	0	0	1	2	2	1	1	1	1	1	0	0	1	0	0	2	1	1	2	1	1	1	1	0	1	2	0	1	0	1	2	1	1	2	0	0	2	0	0	0	0	1	0	0	1	0
578	1	0	0	1	0	2	2	1	1	0	0	1	1	2	2	0	0	1	1	1	0	0	2	2	0	0	2	0	0	1	2	0	1	1	0	1	1	0	0	1	0	1	0	2	1	0	0	1	1
579	1	1	0	1	0	1	1	2	0	0	1	0	2	2	2	0	0	1	2	1	1	0	2	2	0	0	1	0	2	0	0	0	2	1	0	2	2	0	0	2	0	0	0	2	0	0	0	1	2
580	1	1	0	0	0	1	1	1	1	1	0	1	1	0	0	1	0	1	1	1	1	0	2	2	0	0	1	0	1	0	0	2	1	1	0	2	1	0	0	1	0	0	0	2	1	0	0	1	1
581	1	1	0	1	0	2	1	1	1	1	1	0	0	0	0	0	0	1	1	1	0	0	2	2	0	1	2	0	1	1	0	0	2	2	0	2	2	0	0	1	0	0	1	1	1	0	0	0	2
582	0	2	0	0	0	1	2	2	2	1	0	1	2	1	1	0	0	1	1	1	0	0	2	2	0	0	2	1	1	1	1	1	1	1	0	1	1	0	0	1	0	0	1	1	0	1	0	1	2
583	0	1	1	1	0	1	2	2	2	2	0	1	1	1	1	0	0	1	1	1	0	0	2	2	0	1	2	0	0	2	1	2	1	2	0	2	1	0	0	1	0	0	0	2	1	0	0	1	1
584	0	1	1	0	1	2	2	2	2	1	0	1	1	0	0	1	0	0	2	0	0	1	2	2	0	0	2	0	0	2	0	0	0	2	1	2	2	0	0	1	0	0	0	2	0	0	0	2	0
585	0	1	0	1	0	1	1	2	0	0	2	0	0	0	0	0	0	0	2	0	0	0	2	2	0	0	2	1	1	2	1	0	1	2	0	2	1	0	0	1	0	1	0	2	1	0	0	1	2
586	0	1	0	1	0	2	2	1	2	1	0	0	0	0	0	0	0	0	2	0	0	0	2	2	0	1	2	1	1	1	2	0	0	2	0	2	1	0	0	2	1	0	1	2	1	1	0	2	0
587	1	0	0	0	0	2	2	1	2	2	0	0	0	0	0	0	0	0	2	0	0	2	2	2	0	0	2	1	1	1	2	2	2	0	0	1	1	0	1	1	1	1	0	1	1	1	0	1	1
588	0	0	1	0	0	2	2	0	2	2	0	0	0	0	0	0	0	0	2	0	0	1	2	2	0	0	2	0	0	2	1	0	2	1	1	1	1	1	1	1	0	0	0	1	0	0	0	1	1
589	0	1	0	0	0	1	2	2	2	2	0	0	0	0	0	0	0	2	0	1	1	0	2	2	0	0	1	0	1	1	1	0	0	2	1	1	1	1	0	0	0	0	1	2	1	1	0	1	1
590	1	1	0	0	0	2	1	1	2	2	0	2	2	0	0	1	0	2	1	1	1	2	0	1	1	1	2	0	0	2	1	2	1	0	0	0	1	0	0	0	0	0	0	2	0	2	0	2	0
591	0	0	0	0	0	2	2	1	0	0	0	1	1	0	0	1	0	1	1	1	1	0	2	2	0	1	2	1	1	2	1	1	1	2	0	2	2	0	0	1	0	0	2	2	1	1	0	2	0
592	0	1	1	1	0	2	0	1	1	1	1	0	0	0	0	0	1	0	2	1	1	0	1	1	0	0	1	0	0	1	0	1	1	2	0	2	1	0	0	2	0	0	1	1	1	1	0	1	1
593	0	1	0	1	0	2	2	1	1	0	0	0	0	0	0	0	0	1	1	0	0	0	2	2	0	0	1	0	0	1	0	0	0	0	0	1	1	0	0	1	0	0	1	2	1	0	0	0	2
594	0	1	0	1	0	2	2	2	2	2	0	0	1	0	0	0	0	1	1	1	1	0	2	2	0	0	2	0	0	1	2	1	2	0	0	2	1	1	0	0	0	0	1	2	1	0	0	1	0
595	1	0	0	0	0	2	2	1	1	1	0	1	2	1	1	1	0	2	0	1	0	1	1	2	0	0	2	0	1	0	1	0	1	0	0	0	1	0	0	1	0	0	0	2	0	1	0	2	0
596	0	2	0	1	0	1	1	1	2	2	0	0	2	2	2	0	0	0	2	1	1	0	2	2	0	0	1	1	1	1	2	0	2	1	1	1	2	0	1	2	1	0	0	2	0	1	0	0	2
597	0	0	0	0	0	2	1	0	2	2	0	1	2	1	1	1	0	1	1	0	0	0	0	0	0	0	2	0	0	1	2	1	1	2	0	1	1	0	0	1	0	0	0	1	0	1	0	1	1
598	0	1	0	1	0	1	1	2	0	0	0	1	1	0	0	1	0	0	2	1	1	0	2	2	0	0	1	1	1	1	1	0	1	2	1	2	2	0	0	1	0	0	1	2	2	2	0	0	1
599	1	2	0	0	0	0	0	1	1	1	1	0	0	0	0	0	0	1	1	2	1	0	2	2	0	1	2	0	0	1	1	0	1	1	0	1	1	1	0	0	0	0	0	0	0	0	0	1	1
600	1	1	0	0	0	1	2	2	1	1	0	0	0	0	0	0	0	1	1	2	1	0	2	2	0	0	2	1	1	2	1	0	0	2	1	2	1	0	0	1	1	0	0	2	0	0	0	2	1
601	1	1	0	0	0	2	2	2	1	0	0	1	1	0	0	0	0	0	2	0	0	0	1	1	0	0	1	1	0	1	1	1	1	1	0	2	1	0	0	1	0	0	0	2	0	1	0	2	0
602	0	1	0	0	0	2	2	2	0	0	0	2	2	1	1	1	0	0	2	0	0	0	1	1	0	0	1	1	1	1	2	0	2	1	0	1	1	1	0	0	0	0	1	2	1	0	0	0	1
603	0	1	0	0	0	1	1	1	2	2	0	1	1	0	0	1	0	1	1	1	0	0	2	2	0	0	1	0	1	0	1	0	2	1	0	1	2	0	0	1	0	0	0	1	1	1	0	0	2
604	1	1	0	0	0	2	2	1	2	2	0	1	2	1	1	0	0	2	0	2	1	0	2	2	0	0	1	0	0	1	2	0	0	1	0	1	1	0	0	1	0	0	0	2	0	2	0	0	0
605	0	2	1	1	0	1	2	1	1	1	0	1	1	0	0	1	0	2	0	0	0	1	1	1	1	1	1	0	1	1	1	2	2	0	0	0	1	0	0	1	0	0	0	1	2	1	0	1	1
606	0	1	0	0	0	0	2	0	2	2	0	0	0	0	0	0	0	2	0	1	1	0	2	2	0	0	0	0	1	1	0	2	1	2	1	2	0	0	0	0	0	0	0	2	0	1	0	1	1
607	1	1	0	1	0	1	2	2	1	1	0	1	2	1	1	0	0	0	2	0	0	1	2	2	0	0	2	0	0	0	1	0	2	1	0	1	1	1	1	1	0	0	0	2	1	0	0	1	2
608	1	1	0	0	0	1	2	2	2	0	0	0	1	1	1	0	0	0	2	0	0	0	2	2	0	0	2	0	0	2	1	0	1	1	0	1	1	0	0	2	0	0	0	1	0	1	0	0	1
609	1	2	0	0	0	0	2	2	1	0	1	0	1	1	1	0	0	0	2	1	1	0	2	2	0	0	2	0	0	2	0	0	1	1	0	1	1	0	0	1	0	0	0	2	2	1	0	2	1
610	0	2	0	0	0	1	2	1	1	1	0	0	0	0	0	0	0	0	2	0	0	0	1	2	0	0	2	0	0	1	1	0	1	1	0	1	1	0	0	0	0	0	0	1	0	1	0	0	2
611	0	0	0	1	0	2	2	1	2	2	0	1	0	0	0	0	0	1	2	1	1	0	2	2	0	0	2	0	0	1	0	0	0	2	0	2	1	1	1	1	0	0	0	2	0	0	0	2	0
612	1	2	0	0	0	0	1	2	1	0	2	1	1	0	1	0	0	0	2	1	1	1	2	2	0	0	2	2	2	1	1	0	2	0	0	1	1	1	1	1	0	0	1	1	1	0	0	0	1
613	0	0	0	0	0	2	2	2	1	0	1	1	2	1	1	0	0	1	1	1	0	2	2	2	0	0	2	0	0	1	2	0	2	0	0	1	1	0	0	1	0	0	1	2	1	0	0	1	1
614	0	2	0	0	0	2	2	2	1	1	0	0	2	2	2	0	0	2	0	1	0	2	2	2	0	0	2	0	0	1	2	0	1	1	0	2	2	0	0	1	0	0	0	2	0	1	0	1	0
615	1	1	0	0	0	1	1	1	2	2	0	0	0	0	0	0	0	1	1	0	0	0	0	0	0	1	2	0	0	2	0	2	2	2	1	2	2	0	0	2	0	1	0	1	1	0	0	0	1
616	0	0	0	0	0	1	1	2	1	0	1	0	2	1	1	0	0	0	1	0	0	0	1	2	0	0	2	0	0	0	0	1	1	2	1	2	1	0	0	0	0	0	0	1	0	0	0	2	0
617	1	2	0	1	0	1	2	2	1	0	0	0	0	0	0	1	0	0	2	0	0	0	1	1	1	1	0	0	1	1	0	0	1	2	2	2	1	0	0	1	0	0	0	1	0	1	0	1	1
618	0	1	0	0	0	1	2	1	2	2	0	0	0	0	0	0	0	0	2	1	1	0	1	1	1	1	2	0	0	2	1	0	0	2	0	1	1	0	0	1	0	0	0	1	0	1	0	1	1
619	1	2	0	0	0	0	1	2	1	1	1	1	1	0	0	1	0	0	2	0	0	1	2	2	0	0	2	0	0	2	0	0	1	1	0	1	1	0	0	0	0	0	0	1	1	1	0	2	0
620	0	1	0	0	0	1	1	2	1	1	1	0	0	0	0	0	0	0	2	1	1	0	2	2	0	0	1	0	0	2	1	0	1	1	0	2	1	0	0	1	0	0	0	0	0	1	0	1	1
621	0	0	0	0	0	2	0	1	1	1	1	0	0	0	0	0	0	1	1	1	1	0	1	1	0	1	1	0	1	1	1	1	1	1	0	1	1	0	0	1	0	0	1	2	1	0	0	2	0
622	1	0	0	0	0	1	2	1	2	0	0	0	1	0	0	0	1	2	1	0	0	1	2	2	0	0	1	0	0	1	0	1	2	2	1	2	2	0	0	1	0	0	2	2	2	0	0	1	1
623	1	1	0	0	0	1	2	2	2	1	0	1	2	1	1	0	0	1	1	1	0	1	2	2	0	1	2	0	1	1	0	0	0	2	0	2	2	0	0	1	0	1	0	1	0	1	0	1	1
624	1	1	0	0	0	0	1	1	1	1	1	1	1	0	0	1	0	0	2	0	0	0	1	1	0	0	2	0	1	0	1	0	1	0	0	0	0	0	0	0	1	0	0	0	1	0	0	1	0
625	0	1	0	0	0	1	1	2	0	0	1	0	1	1	1	0	0	0	2	0	0	1	1	1	0	0	0	0	1	1	0	0	0	2	1	2	0	1	1	0	0	0	0	1	0	0	0	2	0
626	1	1	0	0	0	2	2	2	2	2	0	0	1	1	1	0	0	0	1	1	1	0	2	2	0	0	1	1	1	0	2	0	2	2	2	2	1	0	1	1	1	0	0	0	2	1	0	2	1
627	0	0	0	0	0	2	1	1	1	1	0	0	0	0	0	0	0	0	2	0	0	0	2	1	1	2	0	1	1	1	1	0	1	0	0	1	1	0	0	0	0	0	1	1	1	0	0	2	1
628	0	2	1	1	0	1	1	1	1	1	2	0	1	1	1	0	0	2	1	0	0	1	2	2	0	0	0	0	0	1	2	0	0	2	0	2	1	0	0	2	0	0	0	1	0	1	0	1	1
629	0	0	0	0	0	1	2	1	2	1	0	1	2	2	2	0	0	2	0	1	0	0	2	2	0	0	0	1	2	0	1	2	2	0	0	0	1	0	0	1	0	0	0	1	0	0	0	2	1
630	1	0	0	0	0	2	2	1	2	1	0	0	0	0	0	0	0	2	0	1	0	0	2	2	0	0	1	0	0	1	2	0	0	2	0	2	2	0	0	1	0	0	2	2	1	1	0	1	1
631	1	1	0	1	0	1	1	2	1	1	1	0	1	1	1	0	0	0	2	0	0	0	2	2	0	0	1	0	0	1	1	1	2	2	0	2	1	0	0	0	0	0	0	2	0	1	0	0	2
632	0	0	0	0	0	2	2	0	2	2	0	0	1	1	1	0	0	2	0	1	1	0	2	2	0	0	1	0	1	1	0	1	2	1	0	1	1	1	1	1	0	0	0	0	1	0	0	0	2
633	0	2	0	0	0	0	2	1	1	1	0	1	1	0	0	1	0	1	1	1	1	0	2	2	0	0	1	1	2	1	0	0	2	1	0	1	1	1	1	1	0	1	0	2	1	0	0	2	1
634	1	1	0	0	0	2	2	0	2	2	0	1	2	1	1	1	0	1	1	1	0	0	1	2	0	0	1	0	1	2	0	0	1	1	0	1	1	0	0	0	1	0	1	2	2	0	0	2	0
635	1	1	0	1	0	1	1	1	1	1	1	1	0	0	0	0	0	0	2	0	0	2	0	1	1	1	2	0	0	2	0	0	1	1	0	1	0	0	0	1	0	0	1	2	2	1	0	2	1
636	0	1	0	1	0	1	1	1	1	1	1	0	0	0	0	0	0	0	2	1	1	0	2	2	0	0	0	1	1	0	1	1	2	1	0	1	2	0	0	0	0	0	0	2	0	0	0	1	1
637	1	0	0	1	0	2	2	0	2	2	0	0	2	1	1	0	0	0	2	0	0	0	2	2	0	0	0	0	1	0	1	1	1	1	0	2	1	0	0	0	0	1	0	2	0	0	0	1	2
638	1	1	0	0	0	1	2	2	1	0	1	0	1	1	1	0	0	2	0	0	0	1	1	1	1	1	1	0	0	2	1	0	2	1	0	2	1	0	1	2	2	0	0	1	0	0	0	0	2
639	1	1	0	0	0	1	1	2	0	0	0	0	1	0	0	0	0	0	2	0	0	0	1	1	0	0	0	1	1	1	1	0	0	2	2	2	1	0	0	0	0	1	0	2	1	0	0	2	0
640	1	0	0	1	0	2	1	2	1	0	1	0	0	0	0	0	0	2	0	2	0	0	1	1	0	0	2	0	0	2	0	0	2	1	0	1	1	0	0	0	0	1	0	2	2	1	0	0	2
641	1	1	0	1	0	1	2	1	1	1	0	1	1	2	2	0	0	0	2	0	0	0	2	2	0	0	1	0	0	1	1	0	1	1	0	1	1	0	0	2	1	0	0	2	0	0	0	1	1
642	1	1	1	0	1	2	2	1	1	0	0	2	2	0	0	1	0	2	0	2	0	0	1	1	0	0	1	0	0	1	0	0	0	1	1	2	1	0	0	1	0	0	0	2	0	1	0	0	1
643	0	2	0	1	0	1	1	2	1	1	1	0	1	1	1	0	0	1	1	1	0	1	1	1	1	1	1	0	1	1	1	0	1	2	0	2	2	0	0	1	0	1	0	2	0	0	0	2	0
644	0	2	0	0	0	0	1	1	1	1	0	0	1	0	0	0	1	2	1	1	1	0	2	2	0	0	1	1	1	1	2	1	1	1	1	2	2	0	0	1	0	0	0	1	0	0	1	2	0
645	0	1	0	0	0	0	2	1	2	1	0	0	0	0	0	0	0	0	2	1	1	1	0	1	0	0	2	0	0	2	0	2	2	0	0	0	2	0	0	2	0	1	0	1	0	2	0	1	1
646	0	1	0	1	0	1	2	1	1	1	1	0	0	0	0	0	0	1	1	1	1	0	1	1	0	0	2	0	0	2	1	0	1	0	0	1	2	0	0	1	0	0	2	2	1	1	0	0	2
647	0	1	0	2	0	2	2	2	1	0	0	0	0	0	0	0	0	1	1	1	1	0	2	2	0	0	1	1	1	1	2	0	1	2	1	2	2	0	0	1	0	1	0	2	1	0	0	0	2
648	0	0	0	0	0	1	2	2	1	0	1	0	0	0	0	0	0	0	2	0	0	0	1	2	0	0	2	0	0	2	1	0	0	2	1	1	1	0	1	1	1	1	0	1	1	1	0	0	2
649	1	0	0	0	0	1	1	2	0	0	1	0	0	0	0	0	0	2	0	0	0	0	2	2	0	0	1	2	2	2	0	0	2	1	1	1	2	0	0	1	0	1	0	1	1	1	0	2	0
650	0	0	1	1	1	1	1	2	0	0	0	0	0	0	0	0	0	0	2	1	1	1	1	1	0	1	2	0	0	2	1	0	0	2	2	2	2	0	0	0	0	0	1	2	0	1	0	0	2
651	0	1	0	1	0	2	2	1	1	1	0	0	0	0	0	0	0	1	1	2	1	0	0	0	0	0	1	1	0	1	2	2	1	1	0	1	2	0	0	1	0	0	0	1	1	2	0	1	1
652	0	1	0	0	0	1	2	0	2	2	0	0	0	0	0	0	0	1	1	1	1	0	2	2	0	0	2	1	1	1	2	1	1	1	0	1	1	0	0	1	0	0	0	2	0	1	0	2	0
653	0	0	0	0	0	1	1	2	1	0	1	0	0	0	0	0	1	2	1	0	0	0	2	2	0	0	2	0	0	2	1	2	1	0	0	0	1	1	1	0	0	1	0	2	0	0	0	1	1
654	1	2	1	0	0	0	2	2	2	0	0	0	1	0	0	0	0	0	2	0	0	0	2	2	0	0	1	0	0	1	0	0	1	1	0	2	1	0	0	1	0	0	2	2	1	1	0	2	1
655	0	1	0	1	0	1	1	2	1	0	1	0	1	1	1	0	0	1	1	2	1	0	1	1	0	1	2	0	0	2	0	0	2	2	0	2	1	0	0	1	0	0	1	2	1	2	0	0	1
656	0	1	0	1	0	1	2	1	2	2	0	1	2	1	1	0	0	1	1	1	1	1	2	2	0	0	0	0	1	1	0	1	2	1	0	2	1	0	0	2	0	0	0	1	1	1	0	2	0
657	0	1	0	1	0	1	2	2	2	1	0	1	1	0	0	0	0	2	0	1	1	0	2	2	0	0	2	0	0	2	1	2	1	0	0	0	2	0	0	2	0	0	1	2	1	0	0	0	2
658	0	1	0	0	0	1	2	1	2	2	0	0	0	0	0	0	0	1	1	1	0	0	2	2	0	0	1	0	1	0	1	1	2	0	0	1	0	0	0	1	0	0	0	0	0	0	0	2	0
659	0	1	0	0	0	0	2	2	1	1	0	0	1	1	1	0	0	0	2	0	0	0	2	2	0	0	1	0	1	1	1	0	2	1	1	1	1	0	0	1	0	0	1	2	1	0	0	1	1
660	1	1	0	0	0	0	2	1	2	1	0	0	1	1	1	0	1	2	0	2	2	1	2	2	0	0	2	1	1	1	1	0	2	1	1	1	1	0	0	2	0	0	0	1	0	1	0	0	2
661	1	0	0	1	0	2	1	1	1	0	1	0	2	1	1	0	0	2	0	1	0	0	2	2	0	0	0	0	1	1	0	0	0	2	0	2	1	1	1	1	0	1	0	2	1	0	0	1	1
662	0	1	0	0	0	1	1	1	0	0	1	0	1	1	1	0	0	1	1	1	1	0	2	2	0	0	1	1	1	1	1	0	1	2	2	2	1	0	0	2	1	1	1	2	1	0	0	0	1
663	0	2	0	0	0	1	2	2	1	1	0	0	2	2	2	0	0	2	0	1	1	0	2	2	0	0	2	0	0	2	0	2	2	0	0	1	1	0	0	1	1	0	0	0	2	2	1	1	0
664	1	2	0	0	0	0	2	0	2	2	0	0	0	0	0	0	0	1	1	1	0	0	0	0	0	0	1	0	1	0	1	0	2	0	0	2	1	0	0	1	0	1	0	2	1	0	0	2	0
665	1	1	0	1	0	2	2	1	1	0	0	0	1	1	1	0	0	0	2	0	0	0	2	2	0	0	2	0	0	0	1	2	2	0	0	0	1	0	0	1	0	0	0	2	0	0	0	1	1
666	0	1	0	0	0	1	2	0	2	2	0	1	1	1	1	0	0	2	0	1	1	0	2	2	0	0	1	0	1	0	1	0	2	1	0	2	1	1	1	1	0	0	1	2	1	0	0	1	1
667	0	0	0	0	0	1	1	1	2	1	0	0	0	0	0	0	0	0	1	0	0	1	2	2	0	0	1	0	0	2	0	1	2	2	0	2	2	0	0	1	0	0	1	1	1	1	0	2	0
668	1	1	0	0	0	1	2	2	1	0	1	0	1	1	1	0	0	1	1	1	0	1	2	2	0	0	1	1	1	1	1	1	1	0	0	0	1	0	0	1	0	0	0	1	0	0	0	0	0
669	0	1	0	0	0	0	2	2	1	1	0	0	1	1	1	0	0	2	0	2	2	0	2	2	0	0	1	0	2	0	0	0	2	2	0	2	1	0	0	1	0	0	0	2	0	0	0	1	1
670	0	2	0	0	0	0	1	1	1	1	1	0	0	0	0	0	0	0	2	0	0	0	2	2	0	0	2	0	0	2	1	1	2	1	1	1	2	0	1	2	1	0	1	2	1	1	0	2	0
671	0	1	0	1	0	2	2	1	1	1	0	0	1	1	1	0	0	0	2	1	1	1	2	2	0	0	1	0	2	0	0	1	1	0	0	0	1	0	0	1	0	0	0	2	1	0	0	1	1
672	1	2	0	0	0	0	1	2	0	0	0	0	1	0	0	0	0	1	1	0	0	0	1	1	1	1	2	0	0	2	0	1	2	1	1	2	1	0	1	1	1	0	2	2	2	1	0	2	0
673	1	1	0	1	0	1	2	1	0	0	0	0	1	1	1	0	0	1	1	1	1	0	1	1	0	0	1	0	1	1	0	0	0	2	0	1	2	0	0	1	0	0	1	2	1	0	0	2	0
674	1	2	0	1	0	1	1	2	1	1	1	1	1	0	0	1	0	1	1	1	0	0	2	2	0	1	2	0	0	2	1	0	2	1	0	1	2	0	1	2	1	0	0	2	0	1	0	2	0
675	1	1	0	1	0	1	2	1	2	2	0	0	0	0	0	0	0	1	1	1	0	0	2	2	0	0	1	0	0	1	2	1	2	0	0	0	2	0	0	1	0	1	0	2	0	1	0	0	0
676	1	1	0	0	0	0	2	2	1	0	1	1	1	1	1	0	0	2	0	1	0	1	2	2	0	0	1	0	1	1	0	0	2	1	0	1	2	0	0	2	0	0	1	1	1	1	0	2	0
677	1	1	0	0	0	1	2	1	2	1	1	0	1	1	1	0	0	0	1	0	0	0	1	1	1	1	2	1	1	1	2	1	2	0	0	2	0	0	0	0	0	0	2	2	2	0	0	2	0
678	0	1	0	0	0	0	2	0	2	2	0	0	0	0	0	0	0	1	1	1	1	0	0	2	0	0	0	0	1	0	1	1	1	0	0	1	0	0	0	0	1	0	1	2	1	0	0	1	1
679	1	1	0	1	0	1	2	1	2	0	1	1	1	0	0	1	0	0	2	0	0	1	1	1	1	1	2	0	0	2	1	1	2	0	0	0	0	0	0	1	0	0	1	1	1	1	0	2	0
680	1	0	0	0	0	2	2	2	2	1	0	0	1	1	1	0	0	1	1	2	1	0	2	2	0	0	2	0	0	2	1	0	0	2	0	2	1	0	0	2	0	1	0	1	0	1	0	0	2
681	1	2	0	0	0	1	2	1	2	1	1	0	1	1	1	0	0	0	2	0	0	0	1	1	0	0	0	1	1	0	1	1	2	0	0	1	1	0	0	1	0	0	1	2	0	0	0	1	1
682	1	0	0	1	0	2	2	0	2	1	1	0	1	1	1	0	0	1	1	1	0	1	2	2	0	0	1	0	1	0	1	2	2	0	0	1	2	0	1	2	1	0	2	2	2	1	0	0	2
683	1	2	0	0	0	1	2	0	2	2	0	0	2	1	1	0	0	1	0	2	2	1	2	2	0	0	2	0	0	2	1	1	0	1	0	1	1	0	0	2	0	0	0	1	0	1	0	2	0
684	1	2	0	0	0	0	2	2	1	1	0	1	1	0	0	0	0	0	2	1	1	0	1	1	0	1	2	0	0	2	1	0	1	2	2	2	2	0	0	2	0	0	0	1	0	0	0	1	1
685	1	1	0	1	0	2	2	2	1	1	0	0	0	0	0	0	0	1	1	0	0	0	2	2	0	0	0	1	2	0	1	1	2	2	1	2	2	0	0	0	0	0	0	2	1	1	0	2	1
686	0	1	0	0	0	1	1	2	2	2	1	1	1	0	0	0	0	1	1	0	0	0	1	1	0	1	2	1	1	0	1	1	2	1	1	1	2	0	0	1	0	0	1	2	1	0	0	1	1
687	0	1	0	1	0	2	2	1	1	1	0	0	0	0	0	0	1	2	1	0	0	1	1	2	0	0	1	0	0	1	0	0	2	0	0	2	1	1	1	0	0	0	0	0	0	0	0	1	2
688	1	1	0	0	0	0	2	0	2	1	2	0	1	0	0	0	0	1	1	1	1	0	2	2	0	0	0	0	1	0	1	0	2	2	0	2	0	0	0	0	0	1	0	1	0	1	0	1	1
689	0	1	0	0	0	1	1	2	0	0	1	0	0	0	0	0	0	1	1	1	1	1	1	1	1	1	1	0	0	1	1	1	1	1	0	1	1	0	0	1	0	0	0	2	0	0	0	1	1
690	1	1	0	1	0	1	1	2	1	1	0	0	0	0	0	0	0	2	0	1	0	0	2	2	0	1	2	0	0	1	2	1	2	2	1	2	1	0	0	1	0	0	1	2	1	1	0	1	1
691	0	1	0	0	0	1	2	2	0	0	0	0	1	0	0	0	0	1	1	0	0	2	2	2	0	0	1	1	0	1	2	1	2	2	1	2	1	0	1	2	1	0	0	2	0	1	0	2	0
692	1	2	0	0	0	0	2	0	2	2	0	1	2	1	1	0	0	1	0	1	1	0	2	2	0	1	2	1	1	2	0	0	2	2	0	2	1	0	1	1	1	0	0	1	0	0	0	2	0
693	1	1	0	0	0	1	1	1	1	1	0	2	2	2	2	0	0	0	2	0	0	0	2	2	0	0	2	0	0	2	0	0	0	1	0	0	1	0	1	1	1	0	0	0	0	1	0	2	0
694	0	1	0	0	0	0	2	0	2	2	0	0	0	0	0	0	0	0	2	0	0	0	1	1	0	1	2	0	0	2	1	1	1	2	1	2	1	0	1	1	1	0	0	0	0	1	1	2	0
695	1	1	0	0	0	1	0	1	1	1	1	0	0	0	0	0	0	0	2	0	0	0	2	2	0	0	1	0	0	1	2	1	1	1	0	1	1	0	0	1	0	0	1	2	1	1	0	2	1
696	0	1	0	0	0	1	1	1	1	1	2	0	2	2	2	0	0	0	2	0	0	0	2	2	0	0	0	0	0	1	2	1	1	1	0	1	2	0	0	1	0	0	1	2	1	0	0	1	1
697	0	2	0	0	0	1	1	2	0	0	1	1	1	0	0	1	0	0	2	0	0	0	2	2	0	0	2	0	0	2	0	1	1	2	1	1	1	0	0	1	0	0	0	2	0	0	0	1	1
698	1	1	0	0	0	1	0	2	0	0	2	1	1	0	0	1	0	0	2	1	1	1	0	0	1	1	0	1	2	0	1	1	2	0	0	1	1	0	1	1	1	1	0	2	0	0	0	2	0
699	1	0	0	1	0	2	2	2	2	1	0	0	0	0	0	0	0	0	2	0	0	0	1	1	0	0	1	0	1	1	0	0	1	1	0	2	2	0	0	1	1	1	0	1	0	2	0	1	1
700	1	0	0	0	0	2	1	1	2	1	0	0	0	0	0	0	0	0	1	0	0	1	2	2	0	0	2	0	0	2	0	0	1	2	0	2	1	0	0	1	1	0	0	1	0	0	0	2	1
701	0	1	0	0	0	2	2	1	2	2	0	0	1	1	1	0	0	2	0	1	1	0	1	2	0	1	1	0	0	1	1	2	2	0	0	1	2	0	0	1	0	0	0	1	1	1	0	1	1
702	1	0	0	0	0	1	2	2	2	0	1	0	1	1	1	0	1	2	1	0	0	1	0	1	1	1	2	1	1	1	2	0	1	2	0	2	1	0	0	2	0	0	1	2	1	0	0	2	1
703	0	1	0	1	0	2	2	1	2	0	0	1	1	1	1	0	0	0	2	0	0	0	2	2	0	0	0	2	2	0	2	0	2	2	0	1	2	0	0	0	0	0	1	1	1	1	0	2	0
704	1	1	0	1	0	2	1	1	2	2	0	1	1	0	0	1	0	1	1	0	0	2	2	2	0	0	1	1	2	0	1	1	1	2	1	2	0	0	0	1	1	2	0	2	0	1	0	2	1
705	0	0	0	1	0	2	1	2	1	0	1	0	1	1	2	0	0	2	0	0	0	1	2	2	0	0	2	1	1	1	1	1	0	1	0	2	1	1	1	1	1	0	0	2	0	0	0	1	1
706	1	1	0	0	0	1	2	1	1	1	0	0	0	0	0	0	0	1	1	0	0	1	2	2	0	0	2	0	1	0	1	0	1	1	0	1	2	0	0	0	0	0	0	2	1	0	0	0	2
707	1	1	1	0	0	2	1	1	1	0	2	1	2	1	1	1	0	1	1	1	1	0	1	1	0	0	1	0	1	1	0	0	1	1	0	2	2	1	1	1	0	0	1	1	1	1	0	1	0
708	0	1	0	1	0	1	1	1	1	1	1	0	1	1	1	0	0	0	2	0	0	0	2	2	0	1	1	0	1	1	1	2	1	1	0	2	2	0	0	1	0	0	1	1	1	2	0	2	1
709	0	0	0	0	0	1	1	1	1	1	1	0	0	0	0	0	0	1	1	0	0	0	1	1	0	0	0	2	2	0	2	0	2	2	0	2	2	0	1	2	1	0	1	2	1	1	0	2	1
710	0	0	0	0	0	1	2	1	2	1	0	0	1	1	1	0	0	1	1	0	0	0	1	1	0	0	1	0	0	1	1	0	0	1	1	2	1	0	0	2	1	0	1	2	1	0	0	1	2
711	0	1	1	0	1	1	1	2	1	0	2	0	1	1	1	0	0	1	2	0	0	0	2	2	0	0	0	0	0	0	1	0	1	0	0	1	2	0	0	1	0	0	0	2	0	1	0	2	0
712	0	1	0	0	0	0	2	1	1	0	0	0	0	0	0	0	0	0	2	0	0	1	2	2	0	1	2	0	0	2	1	0	2	1	0	1	1	0	0	2	1	0	1	2	1	1	0	2	0
713	0	1	0	0	0	1	2	2	1	0	0	0	0	0	0	0	0	1	1	0	0	2	2	2	0	0	0	0	0	1	1	0	1	2	1	1	0	0	0	0	0	0	0	0	0	1	0	1	1
714	1	2	0	1	0	1	2	1	1	1	0	1	1	0	1	0	0	0	1	0	0	0	0	0	0	0	1	0	1	1	0	0	1	1	0	1	2	0	0	0	0	0	0	1	0	0	0	2	1
715	1	1	0	1	0	2	2	2	1	0	0	1	1	0	0	1	0	0	2	0	0	0	2	2	0	0	2	0	0	1	0	2	2	0	0	1	2	0	0	1	1	0	0	0	0	0	0	1	2
716	1	1	1	1	0	1	1	2	1	1	0	1	2	2	2	0	0	1	1	1	1	1	2	2	0	0	2	1	1	1	2	1	2	1	0	1	1	1	1	0	0	0	0	2	0	2	1	1	0
717	0	1	0	1	0	2	1	1	2	2	0	0	0	0	0	0	0	1	1	0	0	0	2	2	0	1	1	0	1	1	0	0	1	0	0	1	0	0	0	1	0	0	0	2	1	0	0	0	2
718	0	1	0	0	0	1	2	1	2	2	0	1	0	0	0	0	0	0	2	0	0	1	2	2	0	0	1	2	2	1	2	1	1	2	0	1	1	1	1	1	0	0	0	2	0	1	0	2	0
719	1	1	0	0	0	1	2	1	2	2	0	2	2	1	2	0	0	1	1	1	1	1	1	1	1	1	2	1	1	2	0	0	1	0	0	1	1	1	1	1	0	0	1	2	1	1	0	2	1
720	1	0	0	0	0	1	2	1	2	2	0	0	1	1	1	0	0	0	2	1	1	0	2	2	0	0	2	0	0	2	0	0	2	1	0	1	1	0	0	2	0	0	1	2	1	0	0	2	0
721	1	0	0	0	0	1	1	1	1	1	1	0	0	0	0	0	1	2	0	1	1	0	2	2	0	0	2	0	0	2	0	1	2	2	0	2	1	1	1	0	0	0	0	2	0	1	0	2	0
722	0	0	0	0	0	1	1	2	1	1	1	0	0	0	0	0	0	1	1	1	1	0	2	2	0	0	1	0	1	1	1	0	1	1	0	1	0	0	0	1	1	0	0	2	0	2	0	2	2
723	1	2	0	0	0	0	2	2	1	1	0	0	1	1	1	0	0	0	2	0	0	1	2	2	0	0	1	0	1	1	0	1	2	1	0	2	2	0	0	2	0	1	0	2	2	1	0	2	0
724	0	0	0	1	0	2	2	2	2	1	0	0	0	0	0	0	0	1	1	1	1	0	2	2	0	0	1	0	1	1	1	0	0	0	0	1	1	0	0	1	0	0	0	2	0	2	0	1	1
725	1	1	0	0	0	1	2	1	2	1	1	0	2	0	0	0	0	0	2	0	0	1	2	2	0	0	2	0	0	1	1	1	1	1	0	2	2	0	0	1	0	1	0	2	1	0	0	1	1
726	0	2	0	1	0	1	2	1	1	1	0	0	0	0	0	0	0	2	0	1	0	0	2	2	0	0	2	1	1	1	2	0	2	1	0	1	2	0	0	1	0	0	1	1	1	1	0	1	1
727	1	1	0	0	0	1	1	2	1	1	0	0	1	1	1	0	0	0	2	0	0	0	2	2	0	0	2	0	0	2	0	1	2	1	1	1	1	0	0	1	0	1	0	1	0	1	0	2	1
728	0	0	0	0	0	1	1	2	1	1	1	0	0	0	0	0	0	1	1	1	1	0	2	2	0	0	2	1	1	2	0	0	0	2	1	2	2	0	0	1	0	0	0	1	0	0	0	1	1
729	0	1	1	1	0	1	1	2	1	1	1	0	0	0	0	0	0	1	1	0	0	0	1	1	0	0	2	0	0	2	1	0	1	1	0	1	1	0	0	2	0	0	0	0	0	0	0	2	2
730	0	0	0	0	0	2	2	2	1	0	0	1	1	0	0	1	0	1	1	0	0	2	0	1	1	1	1	1	1	1	1	0	0	2	1	1	2	0	0	1	0	0	1	2	1	0	0	0	2
731	0	1	0	0	0	0	1	1	1	1	1	1	1	0	0	1	0	2	0	2	1	0	2	2	0	0	1	2	2	1	1	2	1	2	1	2	1	0	0	1	0	1	0	2	1	0	0	0	2
732	0	0	0	0	0	1	2	1	1	1	0	1	1	0	1	0	0	0	1	1	1	0	1	1	0	0	0	0	1	0	0	0	0	0	0	2	1	1	1	1	0	1	0	2	0	1	0	2	1
733	1	1	0	0	0	1	1	2	1	0	1	1	2	1	1	0	0	1	1	0	0	0	2	2	0	0	1	1	2	0	1	0	1	1	0	2	1	0	0	1	0	1	0	2	0	0	0	2	0
734	1	0	1	0	0	2	2	1	2	1	0	0	0	0	0	0	0	1	1	0	0	0	2	2	0	0	2	0	0	2	0	1	2	1	1	2	1	0	0	0	0	0	0	2	1	0	0	1	1
735	0	0	0	2	0	2	2	2	1	0	0	0	0	0	0	0	0	0	2	0	0	1	1	1	1	1	1	0	1	1	0	1	2	2	1	2	2	0	0	2	0	0	0	1	0	0	0	1	0
736	0	0	0	0	0	1	2	0	2	2	0	0	2	2	2	0	0	0	2	0	0	0	1	1	0	0	2	0	0	1	1	0	1	0	0	1	1	0	0	2	0	0	1	2	1	0	0	1	2
737	1	1	0	0	0	0	2	1	1	0	0	1	1	0	0	1	0	1	1	1	1	0	2	2	0	0	1	0	1	1	0	0	1	2	1	2	1	0	0	2	0	1	0	2	2	0	0	0	2
738	0	1	0	1	0	1	2	2	1	1	1	1	1	0	0	0	0	1	1	0	0	0	2	2	0	0	0	1	1	1	1	0	1	1	0	1	2	0	0	2	0	0	0	2	0	0	0	2	0
739	1	1	0	0	0	1	2	1	2	1	0	0	1	1	2	0	0	0	2	1	1	0	2	2	0	0	2	0	0	2	0	0	1	1	0	2	1	0	0	2	0	0	0	2	1	0	0	1	1
740	0	1	0	0	0	1	1	1	1	1	1	0	0	0	0	0	0	2	0	1	0	0	1	1	0	0	0	1	1	1	1	1	2	0	0	1	1	0	0	1	0	0	0	1	0	1	0	2	0
741	1	1	0	0	0	1	2	1	2	2	0	0	1	1	1	0	0	1	1	1	1	1	2	2	0	0	2	0	0	2	1	0	2	1	1	2	0	1	1	1	1	0	1	2	1	1	0	1	1
742	0	1	0	0	0	0	1	1	1	1	0	0	0	0	0	0	0	2	0	1	1	0	2	2	0	0	1	0	2	0	0	1	2	0	0	0	2	0	0	2	0	1	0	1	1	0	0	1	1
743	1	2	0	0	0	1	2	2	1	1	1	0	0	0	0	0	0	1	1	1	1	0	2	2	0	0	2	1	1	1	2	1	1	1	0	2	1	0	0	1	0	0	0	2	0	0	0	2	0
744	1	2	0	0	0	1	2	2	2	1	0	0	0	0	0	0	0	1	1	1	1	1	2	2	0	1	1	1	1	1	1	0	1	1	0	1	1	0	0	1	0	0	0	2	0	1	0	2	1
745	1	1	1	0	1	1	2	2	1	1	1	0	1	1	1	0	0	2	0	0	0	1	2	2	0	0	1	0	0	2	0	1	1	0	0	1	2	0	0	1	0	1	0	2	1	1	0	1	1
746	0	1	0	0	0	2	1	1	1	1	2	0	1	1	1	0	0	0	1	0	0	0	1	1	1	1	1	0	0	1	1	1	2	0	0	1	1	0	0	1	0	0	1	1	1	1	0	1	1
747	0	1	0	0	0	2	2	2	2	0	0	1	1	1	1	0	0	1	1	1	1	0	2	2	0	0	1	1	1	1	2	0	1	2	0	0	1	0	0	1	1	0	0	2	1	0	0	1	2
748	0	0	0	0	0	1	1	1	1	1	1	1	1	1	1	0	0	0	2	0	0	0	1	1	0	0	2	0	0	2	0	0	1	1	0	1	1	1	1	1	0	0	0	2	0	1	0	0	2
749	1	0	0	0	0	1	2	1	2	2	0	0	1	1	1	0	0	2	0	1	1	1	0	1	0	0	2	0	0	1	2	0	0	1	1	2	1	0	0	2	1	0	0	1	1	0	0	2	0
750	0	0	0	0	0	1	1	1	0	0	1	1	1	1	1	0	0	2	1	1	1	0	2	2	0	0	1	1	2	1	0	1	0	1	0	2	2	0	0	1	0	0	0	1	0	0	0	2	0
751	0	0	0	0	0	1	2	2	1	1	0	0	1	1	1	0	0	1	1	1	0	0	1	1	0	0	1	0	1	1	0	0	0	2	2	2	1	0	0	2	0	0	1	1	1	1	0	1	1
752	0	2	0	0	0	0	2	2	1	1	0	0	1	0	1	0	0	0	2	0	0	0	1	1	1	1	0	0	1	1	0	1	1	1	0	1	1	0	1	1	1	0	0	2	0	2	0	1	0
753	0	0	0	1	0	2	1	1	2	2	0	0	1	1	1	0	1	0	2	1	1	0	1	1	0	1	0	0	1	1	0	0	2	2	0	2	0	1	0	0	0	0	1	1	1	2	0	1	0
754	1	1	0	0	0	2	2	0	2	2	0	0	0	0	0	0	0	0	1	0	0	1	1	1	1	1	2	0	1	1	1	1	1	0	0	1	0	0	0	1	0	0	0	1	1	1	0	1	1
755	0	1	0	1	0	1	2	2	2	1	0	0	0	0	0	0	0	1	1	1	1	0	2	2	0	0	0	1	2	0	1	0	1	1	0	2	1	0	0	1	0	0	0	1	1	1	0	1	1
756	0	1	0	0	0	0	1	1	2	2	0	1	2	2	2	0	0	0	2	1	1	0	1	1	0	1	1	1	1	1	0	1	1	1	1	2	2	0	0	2	0	0	0	1	0	0	0	1	1
757	1	1	0	1	0	1	2	2	1	1	0	0	1	1	1	0	0	0	2	0	0	1	2	2	0	0	1	0	0	1	2	0	2	1	0	1	2	0	0	2	0	0	0	1	0	1	0	1	2
758	1	1	0	1	0	1	0	1	1	1	1	1	1	2	2	0	0	1	1	1	0	0	2	2	0	0	2	1	1	1	2	0	2	1	1	1	1	0	0	1	1	1	0	2	0	0	0	1	1
759	1	0	0	0	0	1	2	1	1	1	1	0	1	1	2	0	0	0	2	0	0	1	2	2	0	0	2	0	0	2	0	1	0	2	0	2	1	1	1	1	0	0	0	1	0	1	0	2	2
760	0	1	0	1	0	1	2	2	1	0	0	0	0	0	0	0	0	2	0	2	2	0	2	2	0	0	2	0	0	0	1	0	1	0	0	0	1	0	0	2	0	0	0	2	0	2	0	2	1
761	1	1	0	0	0	0	2	1	2	1	0	0	1	1	1	0	1	1	1	0	0	1	2	2	0	0	1	1	1	1	1	1	1	0	0	0	2	0	0	1	0	1	0	1	1	0	0	2	0
762	0	2	0	0	0	0	2	1	0	0	0	0	1	0	0	0	0	1	1	1	1	0	1	1	0	0	2	0	0	2	1	0	1	2	0	2	1	1	0	1	0	1	0	1	2	0	0	1	1
763	0	1	0	1	0	1	2	2	1	1	1	1	1	0	1	0	0	1	1	0	0	1	2	2	0	0	1	0	0	2	1	0	2	1	0	1	2	0	0	1	1	0	0	2	0	0	0	1	1
764	1	1	0	0	0	2	1	1	1	1	1	1	1	1	1	0	0	1	1	0	0	0	2	2	0	0	2	0	0	2	0	0	2	1	1	1	2	0	0	2	0	0	0	0	0	0	1	0	1
765	0	0	0	0	0	2	0	2	0	0	1	0	1	1	1	0	0	0	2	0	0	1	2	2	0	0	0	2	2	1	2	2	2	0	0	1	1	0	0	2	0	1	0	2	1	0	0	1	1
766	0	1	0	0	0	1	1	2	0	0	1	0	0	0	0	0	0	1	1	1	0	0	2	2	0	0	2	1	1	2	1	0	2	2	2	2	1	0	0	1	0	1	0	1	1	1	0	1	1
767	0	1	0	0	0	2	2	0	2	2	0	0	1	1	1	0	0	1	0	1	1	0	2	2	0	0	2	0	0	2	0	1	1	2	0	2	1	0	0	1	0	0	1	2	2	0	0	0	2
768	1	1	0	1	0	1	1	1	1	1	1	0	0	0	0	0	0	1	0	2	2	0	2	2	0	0	0	2	2	0	2	1	1	2	1	2	0	1	0	0	0	0	0	2	0	1	0	1	1
769	0	0	0	0	0	1	1	2	1	1	1	1	1	0	0	1	0	1	1	0	0	0	0	0	0	0	0	0	1	1	0	1	1	2	1	2	2	0	0	1	0	0	0	1	1	2	0	2	0
770	0	0	0	0	0	2	2	0	1	1	0	0	0	0	0	0	0	2	0	1	1	0	1	1	0	0	1	0	1	0	1	1	0	1	0	2	1	0	0	1	0	0	0	1	0	1	0	1	1
771	0	1	0	0	0	1	2	0	2	2	0	1	2	1	1	1	0	0	2	1	0	1	2	2	0	0	2	0	0	1	2	0	0	1	0	1	1	0	0	0	0	1	0	1	1	1	0	2	0
772	0	2	0	1	0	1	2	1	1	1	0	1	1	1	1	0	0	1	2	1	0	0	2	2	0	0	2	1	1	1	2	0	1	0	0	1	2	0	0	1	0	0	0	1	0	0	0	0	2
773	1	2	0	0	0	0	2	2	1	1	0	0	1	1	1	0	0	1	1	0	0	1	2	2	0	1	2	0	0	2	0	0	2	2	2	2	1	0	0	0	0	0	0	1	1	0	0	2	1
774	0	1	0	1	0	1	2	0	2	2	0	0	0	0	0	0	0	0	1	1	1	0	2	1	1	2	1	0	0	2	1	0	1	0	0	1	1	0	0	1	0	0	0	2	0	1	0	2	0
775	1	1	0	1	0	1	2	0	2	2	0	0	1	1	1	0	1	2	0	1	1	1	2	2	0	0	2	0	0	1	0	0	2	1	0	1	1	0	0	1	0	0	0	2	0	0	0	2	0
776	0	1	1	1	0	1	2	2	2	1	0	0	1	1	1	0	0	1	1	1	0	1	2	2	0	0	0	2	2	0	2	1	2	0	0	1	0	1	1	0	0	0	1	2	2	1	0	0	2
777	0	1	0	1	0	1	0	2	0	0	2	1	1	0	1	0	0	1	1	0	0	0	2	2	0	0	1	0	1	2	0	0	0	1	1	2	1	0	0	1	0	0	1	2	1	0	0	0	1
778	1	2	0	0	0	0	2	1	2	1	1	1	1	0	0	1	0	0	1	1	1	0	2	2	0	0	0	0	1	1	0	1	1	2	0	2	2	0	0	1	0	0	0	0	0	1	0	1	1
779	1	1	0	1	0	2	1	2	0	0	2	0	0	0	0	0	0	2	1	0	0	0	2	2	0	0	2	1	1	1	1	1	0	2	0	2	1	0	0	2	0	0	0	2	0	0	0	2	0
780	0	1	0	1	0	2	2	0	2	1	1	0	0	0	0	0	0	0	2	0	0	1	1	1	0	0	1	1	1	1	1	0	0	2	0	2	2	0	0	2	1	0	1	2	1	1	0	1	1
781	0	0	0	0	0	2	1	0	2	2	0	0	0	0	0	0	0	2	0	1	0	0	2	2	0	0	2	2	2	2	0	0	0	2	0	2	1	0	0	0	0	0	0	2	1	0	0	2	0
782	0	1	1	0	1	1	2	0	2	1	1	0	1	1	1	0	0	0	2	0	0	0	1	1	0	0	2	0	0	1	1	2	2	0	0	1	1	1	1	0	0	0	0	2	0	2	0	1	1
783	0	1	0	0	0	2	2	2	2	1	0	1	1	0	0	1	0	0	2	0	0	0	1	1	0	0	1	1	2	0	1	2	1	0	0	0	0	1	1	0	0	0	0	0	0	1	0	0	0
784	0	0	0	1	0	2	2	2	1	1	1	1	2	2	2	0	0	1	1	1	1	0	1	1	0	1	2	0	0	2	0	0	1	0	0	1	0	1	1	0	0	0	0	1	1	1	0	1	1
785	0	1	0	0	0	2	1	2	0	0	0	0	0	0	0	0	0	1	1	2	1	0	2	2	0	0	2	0	0	2	0	0	0	2	1	2	2	0	0	1	0	1	0	1	1	1	0	2	0
786	0	2	0	1	0	2	2	2	0	0	0	0	1	1	1	0	0	1	1	1	0	0	2	2	0	0	1	0	0	1	0	2	1	1	0	1	1	0	1	1	1	0	0	2	1	0	0	0	1
787	1	1	1	1	0	1	2	1	2	1	1	0	0	0	0	0	0	1	1	0	0	1	1	2	0	0	1	0	1	1	1	0	1	2	0	2	2	0	0	1	1	0	1	2	1	2	0	1	1
788	1	1	0	0	0	0	1	2	0	0	2	1	1	1	1	0	0	2	0	0	0	1	2	2	0	1	1	0	1	1	1	0	1	1	1	1	2	0	0	2	0	0	1	2	0	1	0	2	0
789	0	0	0	1	0	2	1	2	1	0	2	1	1	0	1	0	0	0	2	0	0	0	2	2	0	0	2	0	0	1	1	2	1	2	1	2	1	0	0	2	0	0	1	2	1	0	0	1	1
790	0	1	0	0	0	2	2	1	2	1	0	1	1	1	1	0	0	0	2	0	0	0	1	1	0	0	1	0	0	1	0	1	2	0	0	2	1	0	0	2	0	0	1	1	1	2	0	0	2
791	1	1	0	1	0	1	2	0	2	2	0	0	1	1	2	0	0	1	0	1	1	1	1	2	0	0	1	1	1	1	1	1	2	0	0	1	2	0	0	2	0	0	0	1	0	1	0	2	0
792	0	2	0	0	0	0	1	2	0	0	2	0	1	1	1	0	0	1	1	1	0	1	2	2	0	0	2	2	2	2	0	2	2	0	0	0	1	1	1	1	1	0	1	1	1	1	0	2	0
793	0	2	0	1	0	1	1	2	1	0	1	0	0	0	0	0	0	0	1	0	0	1	1	1	0	1	1	1	0	1	1	0	1	0	0	0	1	0	0	2	0	0	0	1	1	0	0	1	1
794	0	0	0	0	0	2	2	0	2	2	0	0	0	0	0	0	0	1	1	1	1	0	1	1	1	1	1	0	0	1	0	0	2	1	0	1	2	0	0	1	0	0	0	0	0	1	0	1	0
795	1	1	0	0	0	0	2	0	2	2	0	2	2	1	1	0	0	2	0	1	1	0	2	2	0	1	1	1	1	1	2	0	1	1	0	1	2	0	0	1	0	0	0	2	0	0	0	0	2
796	1	1	0	0	0	1	2	1	1	0	0	0	1	2	1	0	1	1	1	0	0	0	2	2	0	0	2	0	0	1	0	2	1	1	0	1	0	1	1	0	0	0	0	2	0	1	0	2	0
797	0	1	0	1	0	2	2	0	2	2	0	0	1	1	1	0	0	2	0	1	1	0	0	1	0	0	0	1	2	0	1	1	2	1	0	2	2	0	0	2	0	0	1	2	1	1	0	2	0
798	1	2	0	0	0	0	2	1	2	2	0	0	0	0	0	0	0	0	2	0	0	1	2	2	0	0	0	1	2	0	1	0	0	2	0	2	1	0	0	1	0	0	1	2	1	0	0	2	0
799	1	1	0	0	0	0	2	2	2	2	0	1	1	0	0	1	0	1	1	0	0	1	0	1	0	0	2	0	0	2	1	1	0	1	0	1	1	0	0	1	0	1	0	2	1	0	0	0	2
800	1	1	0	1	0	1	2	0	2	2	0	0	0	0	0	0	0	2	1	1	1	0	2	2	0	0	1	0	1	1	0	1	2	0	0	2	1	0	0	0	0	1	0	2	2	0	0	2	0
801	0	1	0	1	0	1	2	2	2	1	0	0	0	0	0	0	0	1	1	1	1	1	1	1	1	1	0	1	1	1	1	1	1	1	0	2	1	0	0	1	0	0	0	2	0	0	0	0	1
802	1	2	0	0	0	1	2	2	2	2	0	1	2	1	2	0	0	0	2	0	0	0	2	2	0	0	2	0	0	1	0	1	1	1	0	1	1	0	0	1	0	1	0	1	0	2	0	2	0
803	0	2	0	0	0	1	2	1	2	1	1	1	2	1	1	0	0	0	1	1	1	1	2	2	0	0	2	0	0	2	2	1	2	0	0	2	2	0	0	2	0	0	1	1	1	2	0	0	1
804	1	2	0	0	0	0	2	0	2	2	0	0	1	1	0	0	0	0	2	0	0	0	1	1	0	0	2	0	0	1	2	0	1	1	0	1	2	0	0	2	0	0	0	2	0	1	0	1	1
805	0	2	0	0	0	1	1	1	1	1	1	1	1	1	1	0	0	1	1	1	0	1	0	0	1	1	2	0	0	2	0	1	1	1	1	1	2	0	0	1	1	0	0	0	0	0	0	0	2
806	0	2	0	0	0	0	1	1	2	2	0	0	1	0	0	0	0	0	2	0	0	0	2	2	0	1	2	0	0	1	1	1	1	1	0	2	1	0	0	2	0	0	0	1	0	1	0	1	0
807	0	1	1	0	1	1	2	2	1	1	1	0	0	0	0	0	0	1	1	0	0	0	2	2	0	1	0	0	0	0	1	1	2	2	1	2	2	0	0	2	0	0	0	2	0	0	0	0	1
808	1	1	0	1	0	2	2	1	2	1	0	1	1	0	1	0	1	1	1	1	1	0	1	1	0	1	1	1	1	1	2	1	1	2	0	2	2	0	0	2	0	0	0	0	0	1	0	1	1
809	0	1	1	0	1	1	2	1	1	1	0	1	2	1	2	0	0	0	2	0	0	1	1	1	0	1	1	0	1	1	1	0	1	2	1	2	2	0	0	0	0	0	0	1	0	0	0	1	0
810	0	1	0	1	0	2	1	2	2	2	1	0	2	2	2	0	0	0	2	0	0	0	2	2	0	1	2	1	1	1	2	1	2	0	0	0	2	0	0	1	0	0	0	2	0	0	0	1	1
811	0	1	0	0	0	1	2	1	2	1	0	0	1	0	0	0	0	0	2	0	0	0	2	2	0	1	2	0	1	0	1	0	2	2	2	2	1	0	0	0	0	0	0	2	0	1	0	0	1
812	0	1	0	0	0	1	1	2	1	0	1	0	0	0	0	0	0	2	0	0	0	0	2	2	0	0	2	1	1	2	1	0	0	2	1	2	1	0	0	1	0	0	0	1	0	1	0	0	1
813	0	1	0	0	0	0	2	2	2	1	0	1	1	0	0	1	0	0	2	0	0	1	2	2	0	0	2	0	0	2	0	0	2	0	0	1	1	0	0	2	0	0	1	2	1	1	0	2	0
814	0	0	0	0	0	1	0	1	1	1	1	0	1	1	0	0	0	0	2	0	0	0	2	2	0	0	1	0	0	2	1	1	2	0	0	1	1	0	0	1	0	0	0	2	0	2	0	2	0
815	0	2	0	0	0	0	1	2	0	0	2	0	1	1	1	0	0	1	1	1	1	2	0	1	1	1	2	0	0	0	0	1	2	2	1	2	2	0	0	2	0	0	0	0	2	0	0	0	1
816	0	0	0	0	0	2	1	1	2	1	0	0	1	0	1	0	0	0	2	0	0	1	1	1	1	0	2	1	1	2	0	0	0	1	1	2	2	0	0	1	0	0	0	2	0	0	0	1	1
817	0	2	0	0	0	1	1	1	1	1	1	0	0	0	0	0	0	2	0	1	1	1	2	2	0	0	1	0	1	1	1	1	2	0	0	1	1	0	0	1	1	1	0	2	1	0	0	1	1
818	0	0	0	0	0	2	2	1	1	1	1	1	1	0	0	1	0	0	2	1	1	0	1	1	0	0	1	0	1	1	0	0	2	2	2	2	1	0	0	0	0	0	0	0	0	1	0	0	2
819	0	2	1	0	0	1	2	0	2	2	0	0	0	0	0	0	0	1	1	1	1	1	0	1	1	1	2	0	0	1	1	0	0	2	1	2	0	0	0	0	0	0	1	2	0	0	0	1	1
820	0	1	0	1	0	1	2	2	1	1	0	1	1	0	1	0	0	2	1	0	0	2	0	1	1	1	1	0	1	1	1	0	1	2	2	2	2	0	0	0	0	0	0	2	0	0	0	2	0
821	0	1	0	0	0	2	2	2	1	1	0	1	1	0	1	0	0	1	1	0	0	0	2	2	0	0	1	0	1	1	0	0	2	1	0	1	1	0	0	1	0	0	0	2	0	1	0	1	1
822	1	1	0	0	0	1	1	2	1	1	1	1	2	2	2	0	0	1	1	0	0	1	1	1	1	1	2	0	0	2	1	0	1	1	0	2	1	0	1	2	2	0	1	2	1	0	0	0	2
823	0	0	0	0	0	1	2	1	1	1	1	0	1	1	1	0	0	2	0	1	1	0	2	2	0	0	2	0	0	2	0	1	0	1	0	1	2	0	0	1	1	0	0	1	0	1	0	2	0
824	0	0	0	0	0	1	2	2	1	1	1	0	2	2	2	0	0	0	1	0	0	0	2	2	0	0	2	1	1	2	1	1	2	0	0	1	1	0	0	1	0	1	0	2	2	1	0	2	1
825	1	2	0	0	0	0	1	2	1	0	1	0	0	0	0	0	0	2	0	0	0	2	0	1	1	1	1	0	0	1	2	1	1	2	0	2	1	0	0	0	1	0	0	1	0	0	0	1	1
826	1	2	0	0	0	1	2	1	1	1	0	0	0	0	0	0	0	1	1	1	0	1	2	2	0	0	1	1	1	1	1	0	1	1	0	2	0	0	0	1	1	0	0	2	1	2	0	1	1
827	1	0	0	0	0	2	2	1	1	1	0	1	1	0	0	0	1	2	1	1	0	1	1	2	0	0	2	0	0	2	0	0	2	1	0	1	2	0	0	2	0	0	0	1	0	1	0	1	1
828	1	0	0	0	0	1	2	2	1	1	0	1	2	1	1	1	0	1	1	2	1	0	2	2	0	0	2	0	0	2	0	1	2	0	0	0	1	0	0	1	1	0	0	1	1	1	0	1	1
829	1	1	0	0	0	1	2	0	2	2	0	1	1	0	0	1	0	0	2	1	1	0	2	2	0	0	1	0	0	1	1	1	2	1	0	1	2	0	0	1	0	0	0	2	1	0	0	0	2
830	0	0	0	1	0	2	2	1	2	2	0	0	1	0	0	0	0	2	1	0	0	0	2	2	0	0	0	2	2	0	2	0	0	0	0	1	1	0	0	2	0	1	1	2	0	1	0	2	0
831	1	1	0	0	0	1	1	1	1	1	0	2	2	1	2	0	0	0	2	0	0	0	1	1	0	0	0	0	1	1	0	1	2	0	0	0	1	0	0	0	0	0	1	1	1	0	0	1	1
832	1	2	1	1	0	1	2	2	1	0	1	0	0	0	0	0	0	0	2	1	1	0	2	2	0	0	1	0	1	1	0	2	2	0	0	1	1	0	0	1	0	1	0	1	0	2	0	2	0
833	1	1	0	0	0	0	2	1	2	1	1	1	1	0	0	1	0	2	0	1	0	0	1	1	1	1	1	1	1	1	1	2	2	0	0	0	1	0	0	2	0	0	0	0	1	0	0	1	2
834	0	0	0	0	0	1	1	1	2	1	0	0	0	0	0	0	0	0	2	1	1	0	2	2	0	2	1	0	1	0	1	1	1	0	0	1	1	0	0	1	0	0	0	2	0	1	0	2	0
835	1	1	0	1	0	1	2	2	1	0	0	0	0	0	0	0	0	1	1	1	1	0	2	2	0	0	2	0	0	2	0	0	1	0	0	2	0	0	0	0	0	0	0	2	0	0	0	2	1
836	1	1	0	1	0	1	1	1	1	1	2	0	0	0	0	0	0	0	2	0	0	1	1	1	1	0	1	2	2	1	1	1	1	1	1	1	1	0	0	1	0	0	1	1	1	0	0	1	1
837	0	0	0	0	0	2	1	1	1	1	0	0	1	1	1	0	0	1	1	1	0	0	2	2	0	0	2	0	0	2	0	0	2	0	0	1	0	0	0	1	0	0	0	1	2	1	0	0	2
838	1	1	0	0	0	1	2	1	2	1	1	0	2	2	2	0	1	0	2	1	1	1	2	2	0	0	1	0	1	1	0	0	1	0	0	2	2	0	0	1	0	0	0	0	2	2	0	1	1
839	1	2	1	0	0	0	2	2	1	0	1	0	1	1	1	0	0	1	1	1	0	1	2	2	0	0	0	0	1	0	0	0	0	1	1	2	2	0	0	2	0	0	1	1	1	1	0	2	1
840	0	1	0	0	0	1	0	2	1	1	0	1	2	1	1	1	0	1	0	1	1	0	2	2	0	0	1	0	1	1	0	0	1	0	0	1	1	1	0	0	0	0	0	2	1	1	0	1	1
841	0	1	0	1	0	1	2	1	1	1	0	1	1	0	1	0	0	1	1	1	1	0	2	2	0	0	1	0	2	0	0	0	2	0	0	0	2	0	0	0	1	0	0	1	0	1	0	2	0
842	1	1	0	0	0	1	2	2	1	0	1	0	2	1	1	0	0	1	1	2	1	0	1	1	1	2	2	0	0	2	0	0	2	1	0	1	1	0	0	1	0	0	1	2	1	0	0	0	2
843	1	0	0	0	0	1	2	1	2	1	0	0	1	1	1	0	1	2	0	2	2	1	2	2	0	0	2	0	0	1	2	0	1	1	0	1	1	0	0	1	0	0	0	2	1	1	0	2	0
844	1	1	0	1	0	1	2	2	1	1	0	1	1	0	0	1	0	2	0	0	0	0	2	2	0	1	1	0	1	1	1	2	2	2	1	2	2	0	0	2	0	0	0	1	0	0	0	2	2
845	1	2	0	0	0	2	2	2	2	0	0	0	0	0	0	0	0	0	2	0	0	0	1	1	0	1	2	0	0	1	2	1	1	2	1	2	1	0	0	0	0	0	0	2	0	1	0	2	2
846	1	2	0	0	0	0	1	2	1	0	1	1	1	0	1	0	0	1	1	1	0	1	2	2	0	0	1	1	2	1	0	1	2	2	1	2	0	0	0	0	0	0	0	2	0	1	0	0	2
847	0	0	0	1	0	2	2	1	1	1	0	0	1	0	0	0	0	0	2	0	0	0	2	2	0	0	2	0	1	0	1	2	2	0	0	0	1	0	0	1	0	0	0	1	0	1	0	2	1
848	0	1	0	1	0	2	2	2	2	0	1	0	0	0	0	0	1	2	1	1	1	0	2	2	0	0	2	0	1	0	1	2	1	1	0	1	1	0	0	0	1	0	0	1	0	1	0	0	2
849	1	1	0	0	0	1	2	1	2	2	0	0	1	1	1	0	0	2	0	1	1	0	2	2	0	0	1	1	1	1	1	1	1	2	0	2	1	0	1	2	1	0	0	0	0	1	0	2	1
850	0	0	1	1	1	1	2	1	2	0	1	0	0	0	0	0	0	0	2	0	0	0	1	1	0	0	2	0	0	2	0	1	0	1	0	1	1	0	0	0	0	0	0	1	1	1	0	2	0
851	0	2	0	0	0	1	2	2	1	1	0	0	1	1	1	0	0	0	1	0	0	0	2	2	0	0	1	0	2	0	0	0	1	1	0	1	1	0	0	1	0	0	0	0	2	0	0	1	1
852	1	1	0	0	0	1	2	1	2	1	0	1	1	0	0	0	0	2	0	2	0	0	1	1	0	1	1	0	0	0	1	0	1	1	0	1	1	0	0	0	0	1	0	1	0	2	0	1	1
853	0	0	0	0	0	2	2	1	2	2	0	0	0	0	0	0	1	1	1	1	0	0	1	2	0	1	1	1	1	1	2	2	2	0	0	1	2	0	0	1	0	0	0	2	0	1	0	2	0
854	1	1	0	0	0	2	1	1	2	2	0	0	1	1	1	0	0	1	0	0	0	1	1	2	0	0	1	1	0	1	2	0	0	2	0	1	1	0	0	1	1	0	0	0	1	0	0	2	1
855	1	2	0	0	0	2	0	2	0	0	2	1	1	0	0	1	0	0	2	1	1	0	1	1	0	0	2	0	0	2	0	2	2	0	0	1	0	0	0	1	0	0	0	1	1	0	0	1	1
856	0	1	0	1	0	2	2	2	2	1	0	0	0	0	0	0	0	0	2	1	1	1	2	2	0	0	1	0	1	0	1	2	1	2	1	2	2	0	0	1	0	0	1	1	1	2	0	2	1
857	1	0	1	0	0	2	2	0	1	1	0	1	2	1	1	0	0	0	2	0	0	0	2	2	0	0	0	1	1	1	1	0	0	0	0	1	1	0	1	2	1	0	0	0	1	1	0	1	1
858	1	1	0	0	0	1	2	1	1	1	0	2	2	0	0	1	0	1	1	1	0	0	2	2	0	0	1	1	2	0	1	1	1	1	1	1	2	0	1	2	1	0	1	2	2	2	0	1	1
859	0	2	0	2	0	2	2	2	2	1	0	1	1	0	0	1	0	0	2	0	0	0	2	2	0	1	1	2	2	1	1	2	2	1	0	1	2	0	0	2	0	0	0	1	0	0	0	1	2
860	1	1	1	1	0	1	2	1	2	2	0	1	1	1	1	0	0	2	0	2	0	0	2	2	0	0	1	1	1	1	0	0	1	1	0	1	1	0	0	2	0	2	0	2	0	1	0	1	2
861	0	1	1	1	1	2	0	2	0	0	2	2	2	1	1	0	0	0	2	0	0	1	1	1	1	0	2	1	1	1	2	1	2	2	1	2	1	0	0	2	0	0	0	2	0	1	0	1	1
862	1	1	0	1	0	2	2	0	2	1	1	0	0	0	0	0	0	0	2	0	0	1	2	2	0	0	2	0	0	2	0	0	1	2	0	2	1	0	0	1	0	0	0	1	1	0	0	0	2
863	1	1	0	1	0	1	2	2	1	0	1	0	0	0	0	0	0	0	2	0	0	0	2	2	0	0	0	0	0	1	1	2	2	0	0	0	1	0	0	1	0	0	0	0	0	1	0	1	0
864	1	1	0	1	0	1	1	2	0	0	1	1	1	0	0	0	0	0	2	0	0	0	2	2	0	1	2	0	0	2	1	1	1	1	1	1	0	0	0	1	0	0	0	1	1	2	0	2	1
865	1	2	0	0	0	0	0	1	1	1	1	0	0	0	0	0	0	1	1	1	1	0	1	1	0	0	2	1	1	2	0	1	2	1	0	1	1	0	0	1	0	0	0	1	0	0	0	0	2
866	0	2	0	0	0	0	2	0	2	2	0	1	1	0	0	1	0	0	2	0	0	1	1	1	1	1	1	0	0	1	2	1	2	1	0	2	2	1	1	1	0	0	1	2	2	0	0	1	1
867	0	0	0	1	0	2	2	1	2	1	0	0	0	0	0	0	0	0	2	0	0	0	2	2	0	0	2	1	1	2	0	1	1	1	1	1	0	1	1	0	0	0	0	2	1	0	0	1	1
868	0	2	1	0	0	0	1	2	1	1	0	0	1	2	1	0	0	1	1	1	1	1	2	2	0	0	1	2	2	0	2	2	1	1	0	2	1	0	0	1	0	0	0	1	0	1	0	1	1
869	0	2	0	0	0	1	2	1	1	0	0	0	1	0	0	0	0	0	2	0	0	1	0	1	0	1	2	0	0	2	1	0	1	2	1	2	2	0	0	1	0	0	1	2	1	0	0	0	1
870	0	1	0	0	0	1	1	1	0	0	1	0	0	0	0	0	0	1	2	1	1	0	2	2	0	0	1	0	0	1	2	0	2	1	1	2	2	0	0	2	0	1	0	1	0	1	0	2	0
871	0	1	0	0	0	0	2	2	1	0	0	0	1	0	0	0	0	1	0	2	2	1	2	2	0	0	1	0	1	1	0	1	2	2	1	2	2	0	0	2	0	2	0	2	0	0	0	1	0
872	1	2	1	1	0	1	2	1	2	1	0	0	2	2	2	0	1	1	2	0	0	1	2	2	0	0	1	0	2	0	0	1	2	1	1	1	2	0	0	0	0	0	0	2	0	1	0	2	0
873	1	1	0	0	0	1	2	1	1	1	1	0	0	0	0	0	0	0	2	0	0	1	2	2	0	0	2	0	0	2	0	1	1	2	1	2	2	1	1	1	0	0	2	2	2	1	0	1	1
874	1	1	1	1	1	2	2	1	1	1	1	1	1	0	0	0	0	1	1	0	0	0	2	2	0	1	1	1	1	1	0	1	1	1	1	1	2	0	0	1	0	0	0	0	0	1	0	1	1
875	0	1	0	1	0	1	2	1	2	1	0	0	1	2	1	0	0	1	1	1	1	0	2	2	0	1	1	1	1	1	0	2	2	0	0	1	1	1	1	1	0	1	0	2	0	1	0	0	2
876	0	1	0	0	0	2	2	2	2	1	1	1	1	0	0	0	0	2	0	1	0	1	2	2	0	1	1	0	1	1	1	0	2	2	2	2	1	1	0	0	0	0	0	2	0	1	0	1	1
877	0	0	0	0	0	2	2	2	2	0	1	0	0	0	0	0	0	0	2	0	0	0	2	2	0	1	0	0	0	1	1	1	2	2	1	2	0	0	0	1	1	1	0	2	1	0	0	1	2
878	1	0	0	0	0	1	2	1	2	1	1	0	0	0	0	0	0	0	2	0	0	1	0	1	0	0	2	0	0	2	1	0	2	2	0	2	0	0	0	1	1	2	0	2	1	0	0	1	1
879	0	0	0	0	0	2	2	2	1	1	0	1	1	0	1	0	0	1	1	1	0	1	2	2	0	0	1	1	1	1	2	1	2	2	0	2	2	0	0	1	0	0	0	2	0	2	0	2	0
880	0	1	1	1	0	1	1	2	1	1	1	1	1	0	0	1	0	1	1	1	1	1	2	2	0	0	1	0	1	0	0	1	1	1	0	2	1	1	1	0	0	0	0	1	0	1	0	1	1
881	1	1	0	0	0	0	2	1	2	2	0	0	0	0	0	0	0	1	1	1	0	1	2	2	0	0	1	1	1	1	1	0	1	2	0	2	1	0	0	1	0	0	0	1	0	1	0	1	1
882	0	2	0	0	0	0	2	1	1	1	1	1	1	1	1	0	0	1	1	1	0	0	1	1	0	0	1	2	2	2	0	1	2	1	0	2	1	0	0	2	1	0	0	2	0	0	0	1	1
883	1	1	0	0	0	1	1	1	1	1	1	0	0	0	0	0	1	1	2	1	1	1	2	2	0	0	2	0	0	2	0	2	1	1	0	1	1	0	0	0	1	2	0	2	0	0	0	1	1
884	0	1	0	0	0	2	2	0	2	2	0	1	1	1	1	0	0	0	1	1	1	0	2	2	0	0	1	0	1	1	0	1	2	1	1	1	2	0	0	1	1	0	0	1	0	0	0	1	1
885	1	0	0	0	0	2	2	1	1	1	0	0	0	0	0	0	0	0	2	0	0	1	2	2	0	0	1	0	2	0	0	0	1	2	1	2	2	0	0	2	0	0	0	2	1	0	0	0	2
886	0	0	0	1	0	2	2	0	1	1	1	0	0	0	0	0	0	0	2	1	0	0	2	2	0	0	2	0	0	2	0	1	1	2	1	2	0	0	0	0	0	0	0	0	0	1	0	2	0
887	1	1	0	0	0	2	1	1	2	2	1	1	2	1	1	0	0	0	2	0	0	1	2	2	0	0	1	0	1	0	1	1	1	1	0	2	1	1	0	0	0	1	1	2	0	1	0	1	1
888	1	2	0	0	0	1	2	2	1	1	0	2	2	1	1	1	0	0	1	0	0	0	2	2	0	0	0	0	1	1	0	0	2	1	0	1	2	0	0	2	0	0	0	2	0	1	0	1	1
889	1	1	0	0	0	1	1	1	1	1	1	1	1	0	0	1	1	2	1	1	0	1	1	1	1	1	0	0	1	0	1	1	1	1	1	1	2	0	0	2	0	1	0	2	0	0	0	1	1
890	1	2	0	0	0	0	2	1	2	2	0	0	0	0	0	0	0	1	1	1	0	1	1	2	0	0	2	0	0	1	0	1	1	2	1	2	1	0	0	1	0	0	0	2	0	0	0	0	2
891	0	1	0	0	0	0	1	2	0	0	0	0	0	0	0	0	0	1	2	1	0	0	1	1	0	0	1	1	1	1	1	1	1	1	0	1	2	0	0	1	0	1	0	1	1	0	0	1	1
892	1	2	1	0	1	1	2	1	2	2	0	0	0	0	0	0	0	0	1	1	1	1	1	1	1	1	2	0	0	2	0	1	2	1	0	1	1	0	0	0	1	1	0	2	0	1	0	0	2
893	1	2	0	0	0	0	2	1	2	2	0	0	0	0	0	0	0	1	1	0	1	0	2	2	0	1	1	1	1	1	1	0	2	1	1	2	1	1	1	1	0	0	0	1	0	0	0	2	1
894	0	0	1	0	1	1	2	2	1	1	1	1	1	0	0	1	1	2	0	1	1	0	2	2	0	0	1	0	0	1	0	0	0	2	1	2	1	1	1	1	0	0	0	1	0	1	0	1	1
895	0	2	0	0	0	0	1	1	1	1	1	1	1	0	1	0	0	0	2	0	0	1	2	2	0	0	1	0	1	1	1	0	1	1	0	1	2	0	0	1	0	0	0	1	1	1	0	1	1
896	0	1	0	1	0	2	1	1	1	1	1	0	1	1	2	0	0	1	1	1	1	0	2	2	0	0	1	1	1	1	2	1	2	2	1	2	1	0	1	2	2	0	1	2	1	0	0	2	0
897	1	1	0	1	0	1	2	2	2	2	0	2	2	2	2	0	0	1	1	1	1	1	2	2	0	0	2	0	0	2	0	0	1	1	1	1	1	0	0	1	0	0	0	0	0	0	0	1	1
898	1	2	0	0	0	0	2	2	1	0	1	0	0	0	0	0	0	1	1	0	0	1	1	1	1	2	1	1	1	0	2	1	1	1	0	1	2	0	0	1	0	0	0	1	0	1	0	1	1
899	1	1	1	1	0	2	1	2	0	0	0	0	0	0	0	0	0	0	2	0	0	0	2	2	0	0	1	0	1	1	0	1	2	0	0	1	0	0	0	1	1	0	0	2	0	2	0	1	1
900	0	1	0	0	0	0	1	1	1	1	1	0	0	0	0	0	0	0	2	0	0	1	2	2	0	1	2	1	1	0	1	1	2	0	0	1	1	0	0	2	1	0	1	2	0	1	0	2	1
901	0	2	0	1	0	1	1	2	0	0	0	1	1	1	1	0	0	2	0	1	1	0	2	1	1	2	2	0	0	2	0	0	2	1	0	1	2	0	0	1	0	0	0	2	1	2	0	1	1
902	0	1	0	0	0	0	1	1	1	1	1	0	0	0	0	0	0	1	1	1	0	0	2	2	0	0	1	1	0	1	2	0	0	1	1	2	1	0	0	1	0	0	1	1	1	2	0	1	1
903	1	2	0	0	0	1	2	2	2	1	0	0	0	0	0	0	0	2	0	1	1	1	1	1	1	1	2	0	0	1	1	0	0	2	1	2	0	1	1	1	1	1	0	2	1	0	0	2	1
904	0	0	0	1	0	2	2	1	1	1	0	1	1	0	1	0	0	0	1	0	0	0	2	2	0	0	1	1	2	1	0	1	2	1	0	1	1	2	1	1	1	1	0	2	2	0	0	1	1
905	1	2	0	0	0	0	2	2	1	0	1	0	1	1	1	0	0	1	1	1	1	1	2	2	0	0	1	0	0	0	1	2	2	0	0	1	0	0	0	0	0	0	0	1	0	1	0	2	0
906	1	1	0	0	0	1	1	2	1	0	1	0	0	0	0	0	1	2	0	1	1	0	2	2	0	0	1	0	0	1	2	0	2	1	0	1	1	0	0	1	0	1	0	1	2	0	0	1	0
907	0	2	0	0	0	0	2	1	1	0	0	1	1	0	0	1	0	0	1	0	0	0	1	1	0	1	2	0	0	2	0	0	0	0	0	2	1	0	0	1	0	0	0	2	0	1	0	2	0
908	0	2	0	0	0	0	2	1	0	0	0	0	1	1	1	0	0	1	1	1	1	0	1	1	0	0	1	0	0	1	1	0	1	0	0	1	1	0	0	1	0	0	0	1	0	1	0	0	0
909	1	1	0	0	0	0	2	1	1	1	0	0	1	1	1	0	0	1	1	1	1	1	1	1	1	1	0	1	1	0	1	1	1	2	2	2	2	0	0	1	0	0	0	2	0	1	0	2	0
910	1	2	1	1	1	1	2	2	1	1	1	0	0	0	0	0	0	0	2	1	1	0	2	2	0	1	2	0	0	1	1	1	2	2	1	2	0	0	0	0	1	0	0	0	0	1	0	1	1
911	0	1	0	0	0	1	2	1	1	0	0	0	2	1	1	0	0	2	0	1	1	1	2	2	0	0	2	0	0	1	2	1	1	0	0	0	1	0	0	0	0	0	0	1	0	0	0	1	0
912	0	2	0	0	0	1	1	1	1	1	0	1	2	2	2	0	0	1	1	1	1	1	2	2	0	0	1	0	0	1	0	2	1	2	0	2	1	0	0	1	0	2	0	2	1	0	0	1	1
913	0	0	0	1	0	2	1	2	1	1	1	0	1	1	1	0	0	0	2	0	0	0	2	2	0	0	0	1	2	0	1	2	2	2	1	2	2	0	0	2	0	0	0	2	0	1	0	2	0
914	1	1	0	1	0	1	1	2	1	0	2	0	0	0	0	0	0	0	2	1	1	0	2	2	0	0	1	1	0	1	1	0	1	0	0	2	1	0	0	2	0	0	1	1	1	1	0	0	1
915	1	2	1	0	0	1	2	2	2	1	0	0	2	2	2	0	0	1	1	1	1	1	2	2	0	0	2	0	0	2	0	2	1	1	0	1	1	0	0	0	0	0	0	2	0	1	0	0	2
916	0	1	0	0	0	0	1	1	2	2	0	0	0	0	0	0	0	1	1	0	0	0	2	2	0	1	1	0	1	0	1	1	1	1	0	2	1	0	0	1	0	0	0	2	0	0	0	2	0
917	1	2	0	0	0	1	2	2	2	1	0	0	1	2	1	0	0	1	1	0	0	0	2	2	0	1	1	0	0	1	1	2	2	0	0	1	1	1	1	0	0	0	2	2	1	1	0	1	1
918	0	0	0	0	0	1	2	1	1	1	0	1	2	2	2	0	0	1	1	0	0	1	2	2	0	0	1	0	0	2	0	1	2	1	0	2	1	1	1	1	0	0	0	1	1	1	0	2	1
919	0	0	0	0	0	1	2	2	1	1	0	0	0	0	0	0	0	1	1	0	0	0	1	1	1	1	2	0	0	1	1	1	0	2	0	2	0	0	0	0	0	0	0	2	0	1	0	2	0
920	1	1	0	0	0	2	1	1	2	1	0	0	1	1	1	0	0	2	0	2	0	0	2	2	0	0	2	0	0	2	0	0	0	0	0	1	1	0	0	1	0	0	0	0	0	1	0	1	1
921	1	1	2	0	1	0	1	2	0	0	2	1	1	0	0	1	0	0	1	0	0	1	2	2	0	0	1	0	2	0	0	1	1	2	1	2	1	1	0	0	0	0	1	2	1	1	0	1	0
922	1	2	1	2	0	2	1	1	0	0	1	1	1	0	0	1	0	1	1	1	1	0	2	2	0	0	1	0	0	2	0	1	1	0	0	0	1	0	0	0	0	0	0	2	0	0	0	0	1
923	0	0	0	0	0	2	2	2	1	0	0	0	1	1	1	0	0	0	2	0	0	0	1	1	1	2	2	2	1	1	1	2	2	0	0	1	2	0	0	1	0	0	1	2	1	0	0	0	1
924	0	1	0	1	0	1	1	1	2	1	0	0	1	1	1	0	0	1	1	1	1	0	2	2	0	0	0	0	1	1	0	1	2	0	0	2	0	1	1	0	0	0	1	2	1	0	0	1	1
925	1	1	0	1	0	1	2	1	2	1	1	0	1	1	1	0	0	1	1	1	0	0	2	2	0	0	2	0	0	2	1	0	2	2	0	2	1	0	0	0	0	1	0	1	1	0	0	0	2
926	1	1	0	1	0	1	1	1	1	1	1	1	1	0	0	0	0	0	2	0	0	0	1	2	0	0	2	0	1	1	0	1	1	1	0	1	2	0	0	2	0	0	0	2	1	0	0	0	2
927	0	2	0	0	0	0	1	1	2	2	0	2	2	2	2	0	1	1	1	1	0	1	1	1	1	1	2	0	0	1	2	1	2	1	0	2	1	1	1	1	0	0	0	1	0	0	0	1	1
928	0	2	0	0	0	0	1	2	0	0	1	0	2	1	1	0	0	2	0	1	0	0	2	2	0	0	2	0	0	2	0	0	2	1	0	1	1	0	0	0	0	0	1	2	1	0	0	2	0
929	0	2	0	0	0	1	2	2	1	0	1	1	0	0	0	0	0	1	0	1	1	1	1	1	1	1	1	1	2	1	0	1	2	1	0	1	1	0	0	1	0	0	1	1	1	1	0	1	0
930	0	1	0	0	0	1	2	1	2	1	1	0	2	2	2	0	0	1	2	1	1	0	2	2	0	0	2	0	0	2	1	1	1	1	1	2	0	0	0	0	0	0	1	1	1	1	0	1	1
931	0	1	0	1	0	1	2	2	1	1	1	0	1	1	1	0	0	0	1	0	0	0	2	2	0	1	2	1	1	1	1	0	1	0	0	1	0	1	1	1	1	1	0	2	1	0	0	1	1
932	0	2	0	0	0	0	2	2	2	0	0	1	2	1	1	0	0	0	2	0	0	0	2	2	0	0	2	0	0	2	1	2	2	0	0	1	2	0	0	2	0	0	0	1	1	1	0	2	0
933	0	2	1	1	1	1	1	1	1	1	1	0	0	0	0	0	0	2	0	1	0	0	2	2	0	0	0	0	1	1	0	2	1	2	0	2	1	0	0	1	0	0	1	2	0	1	0	1	0
934	1	1	0	1	0	2	2	0	2	2	0	0	2	1	1	0	0	2	0	2	1	0	1	1	0	0	1	0	1	1	0	0	1	2	0	0	2	0	0	2	0	0	0	1	0	0	0	1	1
935	0	1	0	1	0	2	1	1	1	1	1	0	1	1	1	0	0	2	1	1	1	0	2	2	0	1	2	0	0	1	1	0	2	1	0	1	1	0	0	0	0	1	0	1	0	1	0	1	1
936	1	2	1	1	0	1	2	1	2	0	1	0	0	0	0	0	1	1	2	1	1	0	2	2	0	0	1	1	1	1	2	0	1	0	0	1	1	1	0	0	0	0	1	1	1	1	0	2	0
937	1	0	0	1	0	2	2	1	1	1	0	1	1	0	1	0	1	1	1	0	0	0	2	2	0	0	1	0	1	0	0	1	2	0	0	2	1	0	0	2	0	0	2	2	1	1	0	0	1
938	0	0	0	0	0	2	2	2	1	0	0	0	0	0	0	0	0	1	1	0	0	0	2	2	0	0	2	0	0	2	0	1	1	0	0	1	2	0	0	2	0	1	0	2	1	0	0	2	0
939	0	2	1	0	1	1	2	1	2	2	0	0	1	0	0	0	0	2	0	1	1	0	2	2	0	0	2	0	0	2	0	1	1	2	1	2	1	0	0	2	1	0	0	1	1	1	1	1	0
940	0	1	0	0	0	2	1	1	2	2	0	0	0	0	0	0	0	1	1	0	0	0	2	2	0	0	1	2	2	2	0	1	2	0	0	1	2	0	0	2	0	0	0	1	1	2	0	1	1
941	0	2	0	0	0	0	2	1	0	0	0	1	2	1	1	1	0	2	0	0	0	1	1	1	1	1	2	0	0	2	0	0	1	1	0	2	1	0	0	1	0	0	0	2	1	0	0	2	0
942	1	1	0	1	0	2	2	1	1	1	0	0	0	0	0	0	0	2	0	0	0	0	2	2	0	1	1	0	1	1	0	0	1	2	2	2	1	0	0	2	1	1	0	2	0	0	0	2	1
943	1	2	0	0	0	1	0	2	0	0	2	0	1	0	0	0	0	1	2	1	1	0	2	2	0	0	0	1	0	0	2	1	1	2	0	2	2	0	0	1	0	0	0	2	1	0	0	2	0
944	1	2	0	0	0	0	1	2	0	0	1	1	1	1	1	0	0	1	1	1	1	1	1	1	1	2	1	0	1	1	1	1	1	2	0	2	2	0	0	2	0	0	1	1	1	2	0	2	0
945	1	1	0	1	0	1	2	2	1	0	1	2	2	1	1	0	0	2	0	2	2	1	2	2	0	1	0	0	1	1	0	2	1	0	0	0	2	0	0	0	0	0	0	2	0	0	0	2	0
946	1	0	0	0	0	2	1	2	0	0	1	0	0	0	0	0	0	0	1	0	0	0	2	2	0	0	2	0	0	2	1	1	1	1	0	1	0	1	1	0	0	0	1	2	1	0	1	1	1
947	0	1	0	1	0	1	2	1	2	1	0	1	1	0	0	0	0	1	2	0	0	1	2	2	0	0	0	0	0	1	1	1	0	2	0	2	1	0	0	0	0	1	0	1	1	1	0	1	1
948	1	1	1	1	0	2	2	1	2	0	0	0	0	0	0	0	0	1	1	0	0	0	1	2	0	0	2	0	0	2	1	2	2	0	0	1	2	0	0	0	0	1	0	2	0	1	0	1	1
949	1	1	0	1	0	2	1	1	1	1	1	1	1	0	1	0	0	2	1	0	0	1	2	2	0	0	2	1	1	1	2	0	0	2	0	2	0	0	0	1	0	0	0	1	0	1	0	1	1
950	0	1	0	1	0	2	2	2	1	1	0	0	1	1	1	0	0	0	2	1	1	0	2	2	0	0	1	2	2	2	0	0	2	2	2	2	1	0	0	1	0	1	0	2	0	0	0	2	0
951	0	0	0	0	0	1	2	0	2	1	2	0	0	0	0	1	0	1	1	0	0	0	1	1	0	0	0	1	2	0	1	0	2	1	0	1	0	0	0	0	0	0	0	1	0	0	0	1	1
952	0	1	0	1	0	1	1	1	2	1	0	0	0	0	0	0	0	0	2	0	0	0	2	2	0	1	2	0	0	1	1	0	2	1	1	2	2	0	0	1	0	0	0	1	1	1	0	1	1
953	0	2	1	1	0	1	2	2	1	1	1	1	2	1	1	0	1	2	1	1	1	0	2	1	1	2	1	0	1	1	0	1	0	2	0	2	1	0	0	1	0	0	0	2	1	0	0	1	1
954	0	1	0	0	0	0	1	2	0	0	2	1	1	0	0	1	0	0	2	1	0	0	2	2	0	0	1	1	1	1	2	1	2	0	0	1	2	0	0	0	0	0	0	1	0	0	0	1	1
955	0	2	0	0	0	0	2	2	2	1	0	0	2	2	2	0	0	2	0	1	1	0	1	1	0	1	2	1	1	2	0	1	2	1	0	2	2	0	0	2	0	0	0	1	1	1	0	2	0
956	1	0	0	0	0	1	1	0	2	2	0	0	1	1	1	0	0	1	1	1	1	0	0	0	0	1	2	0	0	2	1	2	1	0	0	0	0	1	1	0	0	0	0	2	0	0	0	2	0
957	1	2	0	1	0	1	2	1	2	2	0	0	1	1	1	0	0	1	1	0	0	0	2	2	0	0	2	1	1	2	1	1	2	1	0	1	0	0	0	0	0	0	0	2	0	0	0	2	0
958	0	1	0	0	0	2	1	2	1	0	1	0	0	0	0	0	0	1	1	0	0	0	1	1	0	0	1	0	1	1	1	0	1	1	0	1	2	0	0	1	0	1	0	1	0	1	0	1	1
959	0	1	0	0	0	0	1	2	0	0	1	0	1	0	0	0	0	1	1	1	0	0	2	2	0	0	2	0	0	2	0	2	1	2	1	2	1	1	0	1	0	0	1	2	0	0	0	2	0
960	1	1	1	1	0	1	1	2	0	0	1	0	1	1	1	0	0	1	1	1	1	1	2	2	0	0	1	0	0	1	2	0	1	1	1	1	2	0	0	2	0	0	1	2	1	1	0	1	1
961	0	1	0	1	0	1	2	2	1	1	0	0	0	0	0	0	0	2	0	2	1	0	2	2	0	1	2	0	0	1	1	1	2	1	1	1	2	0	0	2	0	0	0	0	0	1	0	1	1
962	1	1	0	0	0	1	1	2	0	0	0	1	1	0	0	0	0	0	2	0	0	0	2	2	0	0	0	1	1	0	1	0	1	1	0	1	0	0	0	0	1	0	0	0	1	0	0	1	2
963	0	1	0	1	0	1	2	0	1	1	1	0	2	1	1	0	0	1	1	0	0	0	1	1	0	0	1	0	1	1	0	0	1	1	0	2	0	0	0	0	0	1	0	2	2	0	0	1	1
964	1	2	0	0	0	0	2	1	1	1	0	0	0	0	0	0	0	0	2	0	0	1	2	2	0	0	2	0	0	2	0	1	2	0	0	1	1	1	1	1	0	0	0	2	1	1	0	2	0
965	0	0	0	0	0	2	2	1	2	1	0	0	0	0	0	0	0	0	1	0	0	0	2	2	0	2	1	0	2	0	0	0	0	2	0	1	2	0	0	1	0	0	1	1	1	2	0	1	1
966	0	1	0	0	0	1	1	2	1	0	1	0	0	0	0	0	1	2	1	1	1	0	1	1	0	1	1	0	0	2	0	0	2	1	1	1	2	0	0	2	0	0	1	2	1	0	0	1	1
967	0	0	0	0	0	0	1	1	2	2	0	0	0	0	0	0	0	1	1	0	0	1	2	2	0	0	0	2	2	0	2	1	1	2	2	2	1	0	0	0	0	0	1	2	1	0	0	2	0
968	1	2	0	0	0	1	2	0	2	2	0	1	1	2	2	0	0	2	0	1	0	0	2	2	0	0	1	1	1	1	2	1	2	0	0	1	2	0	0	2	0	0	0	2	1	0	0	1	2
969	0	1	0	0	0	0	1	1	1	1	1	0	0	0	0	0	0	1	1	0	0	1	1	1	1	1	1	1	1	1	1	1	1	2	1	2	1	0	0	2	1	0	0	2	1	0	0	1	1
970	0	0	0	0	0	2	1	2	0	0	1	0	2	1	1	0	0	0	2	0	0	0	2	2	0	0	2	0	0	2	1	1	1	0	0	0	2	0	0	2	0	0	0	2	1	1	0	1	1
971	1	1	0	0	0	2	1	1	1	1	1	0	1	1	1	0	1	1	2	0	0	0	2	2	0	0	2	0	0	1	2	0	0	0	0	2	0	0	0	0	1	0	1	2	1	0	0	0	2
972	0	1	1	1	0	1	2	1	2	0	1	0	1	1	1	0	0	2	0	0	0	0	0	0	0	0	1	1	2	0	1	2	2	0	0	1	1	1	0	0	0	0	1	2	0	1	0	2	0
973	1	2	0	0	0	0	1	0	2	2	0	1	1	0	0	0	0	0	1	0	0	0	2	2	0	0	2	0	0	2	1	0	1	0	0	1	1	0	0	0	0	0	0	1	0	0	0	1	1
974	1	1	0	0	0	1	2	1	2	2	0	1	2	1	2	0	0	1	2	0	0	0	2	2	0	0	2	0	0	1	1	1	2	1	0	1	1	1	1	1	0	1	0	1	0	2	0	1	0
975	1	1	1	0	1	1	1	1	2	1	0	0	1	1	1	0	0	0	2	0	0	0	0	0	0	1	2	2	1	1	1	1	1	1	0	1	1	1	1	0	0	0	0	0	2	1	0	1	1
976	1	1	1	0	1	2	2	1	1	1	1	0	0	0	0	0	0	0	2	0	0	1	2	2	0	0	2	0	0	2	1	1	2	2	1	2	1	0	0	0	0	0	1	2	2	0	0	2	0
977	0	1	0	0	0	1	1	2	1	0	1	0	0	0	0	0	0	1	1	1	1	1	0	0	1	1	2	0	0	2	1	0	1	0	0	2	1	0	0	0	0	0	0	0	0	0	0	1	1
978	1	0	0	0	0	1	1	1	1	1	1	0	0	0	0	0	0	1	1	1	0	0	2	2	0	1	0	1	2	0	1	0	1	2	0	2	2	0	0	2	0	0	0	0	0	1	0	2	0
979	0	1	0	1	0	2	1	2	0	0	1	2	2	0	0	1	0	0	2	0	0	1	2	2	0	0	1	1	2	0	1	1	1	1	1	1	2	1	1	1	0	1	0	1	1	0	0	1	1
980	1	2	0	0	0	0	1	2	1	1	1	0	1	2	1	0	0	1	1	1	1	1	0	1	1	1	2	0	0	1	1	1	1	2	1	2	1	0	0	2	0	1	0	2	2	0	0	1	1
981	1	2	0	0	0	0	2	2	0	0	1	0	0	0	0	0	0	1	1	1	1	0	2	2	0	0	2	0	0	2	0	0	1	1	1	1	2	0	0	2	0	0	0	1	1	0	0	1	1
982	1	1	0	0	0	0	2	2	2	1	0	0	0	0	0	0	0	1	1	1	0	1	1	1	1	2	1	0	0	1	1	0	1	1	0	1	2	0	0	1	0	0	0	0	0	1	0	2	0
983	1	1	0	1	0	1	1	2	0	0	1	0	1	1	1	0	0	1	1	1	1	0	2	2	0	0	2	0	0	1	2	1	2	1	0	2	1	0	0	1	0	0	0	1	0	0	0	1	1
984	1	1	0	0	0	0	1	1	2	2	0	1	1	1	1	0	0	1	1	0	0	0	2	2	0	0	2	0	0	2	0	1	1	1	0	2	1	0	0	1	0	0	0	1	0	1	0	2	0
985	0	1	0	1	0	1	2	2	2	0	0	2	2	1	1	0	0	1	1	0	1	1	2	2	0	0	0	2	2	0	2	2	1	1	0	2	2	0	0	1	1	0	1	1	1	0	0	1	1
986	0	2	0	1	0	1	1	2	1	1	1	0	0	0	0	0	0	0	1	1	1	0	2	2	0	0	2	1	1	1	1	0	2	2	0	2	1	0	0	2	1	0	0	0	2	2	0	2	0
987	1	1	0	1	0	2	1	2	1	1	0	0	0	0	0	0	0	1	1	1	1	0	2	2	0	0	2	1	1	2	1	2	2	0	0	1	2	0	0	1	0	0	1	1	1	1	0	1	1
988	1	2	0	0	0	1	2	2	2	1	0	1	0	0	0	0	0	2	0	0	0	0	1	2	0	0	2	0	0	2	0	0	0	2	0	1	1	0	0	0	0	0	0	2	0	1	0	0	1
989	1	1	0	1	0	2	2	2	1	1	0	1	1	0	0	0	0	1	1	0	0	0	0	2	0	0	1	0	0	1	1	0	1	2	0	2	1	0	0	1	1	2	0	2	1	0	0	2	1
990	1	2	0	0	0	0	2	2	1	0	1	1	1	0	1	0	1	0	2	1	1	1	1	1	1	1	0	0	1	0	0	1	0	2	0	2	1	0	0	0	0	0	1	2	1	1	0	0	2
991	0	2	0	0	0	1	2	2	2	1	0	0	0	0	0	0	0	2	0	1	1	0	0	0	0	0	2	0	0	2	0	0	1	1	1	1	1	0	0	0	0	0	0	2	0	0	0	2	0
992	0	1	0	0	0	1	1	1	2	1	0	0	0	0	0	0	0	0	2	1	1	0	2	2	0	0	2	0	0	2	0	0	2	2	2	2	2	0	0	1	0	1	0	1	0	2	0	0	2
993	1	1	0	1	0	2	1	1	1	1	0	0	0	1	1	0	0	0	2	0	0	0	2	2	0	0	1	0	0	2	1	0	1	1	0	2	1	0	0	1	0	0	0	1	0	0	0	0	1
994	0	1	0	1	0	1	2	0	2	2	0	1	1	1	1	0	0	1	1	0	0	0	2	2	0	0	2	0	0	2	0	0	2	1	0	1	1	0	0	2	0	1	0	2	1	0	0	0	2
995	1	1	1	0	1	1	1	2	0	0	1	0	1	0	0	0	0	1	2	0	0	0	2	2	0	0	2	1	1	0	1	0	2	2	2	2	1	0	0	2	0	0	0	2	0	0	0	1	1
996	1	2	1	0	1	1	1	2	1	1	1	0	0	0	0	0	0	0	2	1	1	1	1	1	1	1	1	0	1	1	0	0	1	1	0	1	1	0	0	1	0	2	0	2	1	0	0	2	0
997	0	1	0	0	0	1	2	2	1	0	1	1	2	1	1	0	0	1	1	0	0	1	2	2	0	0	2	1	1	1	2	2	1	0	0	0	1	0	0	1	0	0	0	1	2	1	0	2	0
998	1	1	0	2	0	2	1	1	1	1	0	1	2	1	1	1	0	1	1	1	1	1	1	1	1	1	2	0	0	2	1	1	1	2	0	2	2	0	0	1	0	0	0	2	0	1	0	2	0
999	0	1	0	1	0	1	2	1	2	2	0	2	2	2	2	0	0	1	1	1	1	0	1	1	0	0	2	0	0	1	1	0	2	1	0	1	1	0	0	1	0	0	0	1	0	0	0	2	0
1000	0	0	0	0	0	1	1	2	1	0	1	0	1	1	1	0	0	1	1	1	1	0	0	0	0	0	0	0	0	1	1	0	2	0	0	1	1	0	1	1	1	0	0	0	2	1	0	1	1
[truncated: 952 more columns]
