# Supplementary material for: KNN-MDR: a learning approach for improving interactions mapping performances in genome wide association studies
Source: BMC Bioinformatics. 2017 Mar 21;18:184. doi: 10.1186/s12859-017-1599-7 (PMC5361736; doi:10.1186/s12859-017-1599-7)
Supplement: Supplementary file 2 — The data set(s) supporting the results of Table 1. (ZIP 22742 kb) [file 12859_2017_1599_MOESM2_ESM.zip › Nouveau dossier/S28/mkallsimul.dat]

1	0	0	2	0	1	1	2	1	2	0	0	1	2	2	0	0	0	1	1	0	0	0	2	2	0	0	0	2	0	2	1	1	0	2	1	2	1	0	0	2	1	0	0	2	0	0	0	2	0
2	0	2	0	0	0	0	2	2	2	1	1	0	0	0	0	0	1	0	0	2	2	1	1	1	1	1	0	2	0	0	0	1	1	1	1	1	1	0	0	1	0	0	1	2	0	0	0	1	1
3	0	1	2	0	1	1	1	2	1	0	1	1	1	1	0	0	2	0	0	2	2	0	2	2	0	0	0	2	0	2	0	0	0	1	2	2	2	0	0	1	0	0	0	2	0	1	0	1	1
4	1	0	1	0	0	0	1	2	1	0	0	0	0	0	0	0	1	0	0	2	2	0	2	2	0	0	1	1	1	2	0	1	1	1	1	1	1	0	0	0	0	0	0	0	1	0	0	1	1
5	0	0	1	0	0	0	1	2	1	0	1	0	1	0	0	1	2	0	0	2	2	0	2	2	0	0	0	2	1	2	0	1	1	0	2	2	1	0	0	2	0	0	0	0	1	1	0	2	0
6	1	1	1	0	1	1	1	1	1	0	0	0	0	0	0	0	1	0	1	1	1	0	1	1	0	0	0	2	0	2	0	1	2	1	2	2	2	0	0	0	0	1	1	2	2	0	0	1	0
7	0	1	2	0	0	0	2	2	1	0	1	1	1	1	0	0	2	2	2	0	2	0	2	2	0	0	0	1	2	0	1	2	1	0	1	1	1	0	0	0	0	0	0	2	0	2	0	2	0
8	1	2	0	0	0	0	2	2	2	0	0	0	0	0	0	0	1	1	1	1	2	1	2	2	0	0	0	0	1	0	0	0	1	0	1	2	2	0	0	0	0	0	1	1	1	0	0	2	0
9	1	0	2	0	1	1	1	1	1	0	0	0	0	0	0	0	1	1	1	1	1	0	1	1	0	0	0	2	0	1	1	1	0	1	1	1	2	0	0	0	0	0	0	1	1	1	0	2	0
10	1	1	2	0	0	0	1	2	0	0	1	0	0	0	0	0	2	0	0	1	1	0	2	2	0	0	0	1	1	2	0	1	0	1	1	1	1	0	0	0	0	1	1	2	1	1	0	0	0
11	0	0	2	0	0	0	1	2	1	0	1	0	0	0	0	0	2	1	1	1	2	1	2	2	0	0	0	2	0	2	1	1	1	1	1	2	1	1	1	0	0	2	2	2	1	1	0	2	0
12	1	2	1	0	0	0	2	1	1	0	1	0	0	0	0	0	1	1	0	1	1	0	2	2	0	1	0	2	1	1	1	1	0	2	0	2	2	0	0	0	0	1	1	1	0	1	0	1	0
13	0	1	1	0	1	1	2	2	2	0	0	1	2	0	1	0	1	1	2	0	1	1	2	2	0	0	0	2	0	1	0	1	1	0	2	2	2	0	0	0	0	0	1	2	1	0	0	1	0
14	1	1	1	0	0	0	2	1	1	1	0	1	2	2	0	0	1	1	0	1	1	0	2	2	0	1	1	2	0	1	0	1	1	1	1	1	2	0	0	0	1	1	1	2	0	0	0	1	1
15	1	1	1	0	0	0	2	1	2	0	0	0	1	1	0	0	1	1	1	1	1	1	2	2	0	0	0	2	0	2	2	1	0	2	1	2	1	0	0	1	0	0	0	1	0	0	1	0	1
16	1	0	1	0	0	0	2	0	2	0	0	0	0	0	0	0	2	1	1	1	1	0	2	2	0	0	0	1	1	1	0	0	0	2	0	2	2	0	0	0	1	0	0	0	2	1	0	0	0
17	0	1	1	0	1	1	2	2	2	0	0	0	0	0	0	0	0	2	0	1	1	1	1	1	1	1	0	2	0	2	0	2	2	0	2	0	1	1	0	1	0	0	0	1	0	0	0	2	0
18	1	1	2	0	0	0	1	1	2	0	0	0	0	0	0	0	2	1	0	2	2	0	0	0	0	0	0	2	0	1	0	2	1	0	1	1	1	0	0	0	0	0	0	2	0	0	0	1	0
19	0	0	2	0	0	0	1	2	0	0	0	0	0	0	0	0	2	1	1	1	1	0	1	2	0	1	0	2	0	2	1	2	2	1	0	2	1	0	0	1	0	0	1	1	1	2	0	1	1
20	1	2	1	1	0	1	1	2	1	0	1	0	0	0	0	0	0	1	1	1	2	0	2	2	0	0	0	2	0	2	1	1	1	2	0	2	1	0	0	0	0	0	0	2	0	2	0	0	2
21	1	1	1	0	0	0	2	1	2	0	0	0	0	0	0	0	2	0	0	2	2	0	2	2	0	1	0	2	0	2	0	0	1	1	0	2	1	0	0	0	0	0	1	2	0	2	0	1	0
22	0	1	1	0	1	1	2	2	2	0	0	1	2	1	0	0	0	2	0	1	1	0	2	2	0	0	0	1	2	0	1	0	0	2	0	1	2	0	0	1	0	0	0	2	0	1	0	2	0
23	1	0	2	0	0	0	2	1	0	0	0	0	1	0	0	0	2	0	0	2	2	0	2	2	0	0	0	2	2	0	0	2	1	2	0	2	1	1	1	0	0	0	0	1	2	1	0	1	0
24	0	1	2	0	0	0	2	1	2	0	0	0	1	1	0	0	0	2	2	0	0	0	1	2	0	0	0	1	1	1	0	0	0	1	1	2	1	0	0	0	0	0	0	1	0	0	0	2	0
25	0	0	2	0	0	0	2	1	2	0	0	0	0	0	0	0	0	1	0	2	2	0	2	2	0	0	0	1	0	1	0	0	0	2	0	2	2	0	1	0	1	2	2	2	0	2	0	2	0
26	0	1	1	0	0	0	2	2	2	0	0	0	0	0	0	0	0	1	1	0	0	0	1	2	0	1	0	1	1	1	0	1	1	0	2	0	1	0	0	0	0	0	0	2	0	0	0	1	0
27	0	0	2	0	0	0	2	2	1	0	0	0	0	0	0	0	1	1	1	1	1	0	2	2	0	0	0	1	0	1	0	1	1	0	1	1	2	0	0	0	0	1	1	2	1	0	0	2	0
28	1	2	1	0	0	0	1	1	1	1	2	0	2	1	0	0	0	2	2	0	1	0	2	2	0	1	0	2	0	2	0	1	1	2	2	1	0	0	0	1	0	0	0	0	0	0	0	2	0
29	1	2	0	0	1	1	0	2	0	0	2	0	0	0	0	0	2	2	1	1	2	0	2	2	0	0	0	2	0	2	0	0	1	1	1	2	2	0	0	0	0	0	0	1	0	0	1	1	0
30	1	2	0	0	0	0	2	0	1	0	0	0	1	1	0	0	1	0	0	2	2	1	1	1	1	1	0	2	1	0	1	0	0	1	1	1	1	0	1	1	1	0	0	2	0	0	0	1	0
31	1	2	0	0	0	0	2	1	1	0	0	0	1	0	0	0	1	1	2	0	1	2	0	1	1	1	0	1	2	0	1	1	1	2	0	2	1	0	0	0	0	1	1	2	0	1	0	1	1
32	0	0	2	0	0	0	2	1	2	0	0	1	1	1	0	0	1	2	0	1	1	1	1	1	1	1	0	1	1	1	0	0	0	2	0	2	1	0	0	1	0	0	0	0	1	0	0	1	1
33	0	1	2	0	0	0	2	0	2	0	0	1	2	1	1	0	1	2	0	0	0	1	1	1	1	1	0	2	2	1	1	2	1	1	0	2	1	1	1	0	0	1	1	2	1	1	0	1	0
34	0	1	2	0	1	1	2	1	2	0	1	1	1	1	0	0	1	0	0	2	2	0	2	2	0	0	0	1	1	1	1	0	0	0	1	1	2	0	0	1	0	0	0	2	0	0	0	2	0
35	1	0	2	0	1	1	1	2	1	0	1	0	0	0	0	0	1	0	1	1	1	1	2	2	0	0	0	2	0	0	0	1	0	2	2	1	1	0	0	0	0	0	0	2	0	0	1	2	0
36	1	1	1	0	0	0	2	1	2	0	0	1	1	1	0	0	2	1	1	1	1	0	2	2	0	0	0	1	0	1	0	1	0	2	2	1	1	0	0	0	0	1	1	2	0	1	0	0	0
37	1	1	1	0	1	1	2	0	2	0	2	0	0	0	0	0	2	1	1	1	1	0	2	2	0	0	0	1	1	1	0	2	2	1	0	2	1	0	0	1	0	0	0	2	0	0	0	2	0
38	0	2	1	0	0	0	2	0	2	0	1	0	0	0	0	0	1	1	1	1	2	1	2	2	0	0	0	1	0	1	0	1	1	0	1	1	1	0	0	2	0	1	1	2	1	0	0	2	0
39	0	1	2	0	1	1	2	2	2	0	0	0	0	0	0	0	2	1	1	1	1	1	2	2	0	0	0	2	1	1	1	2	2	1	1	1	1	0	0	0	0	0	0	2	0	1	1	2	0
40	1	1	1	0	0	0	1	1	1	0	2	0	1	1	0	0	1	0	2	0	2	0	2	2	0	0	0	0	2	0	0	2	2	1	1	1	2	0	0	1	1	0	1	2	1	0	0	0	2
41	1	2	1	0	0	0	1	2	0	0	2	0	1	0	0	1	1	2	1	0	1	0	2	2	0	1	0	1	2	1	0	2	2	0	2	0	1	0	0	1	0	0	1	1	0	0	0	1	0
42	1	0	2	0	2	2	2	1	1	0	0	0	1	0	0	1	0	0	0	2	2	1	2	2	0	0	0	0	1	0	0	1	1	1	1	2	0	0	0	1	1	0	1	1	0	0	0	1	0
43	0	2	1	0	0	0	1	1	1	0	0	0	0	0	0	0	1	2	2	0	1	0	1	1	0	0	0	1	1	1	1	1	1	0	2	0	2	0	0	0	0	0	0	0	0	0	0	2	0
44	0	1	1	0	0	0	1	2	1	1	1	0	0	0	0	0	0	1	0	1	0	1	1	1	1	1	0	2	0	2	0	1	1	2	0	2	1	0	0	1	0	0	1	2	0	1	0	1	1
45	1	1	2	0	0	0	1	1	2	0	0	0	0	0	0	0	1	0	1	1	2	1	1	1	1	1	0	1	0	1	1	1	2	1	0	2	0	1	0	0	0	1	2	2	0	0	0	2	0
46	1	1	1	0	0	0	2	1	2	0	1	1	1	1	0	0	1	1	1	1	2	0	2	2	0	1	1	2	1	2	0	0	0	2	0	2	1	0	0	0	0	0	1	2	2	0	0	1	0
47	0	1	2	0	0	0	2	2	1	0	0	0	2	1	0	0	2	0	0	2	2	0	2	2	0	2	0	1	1	1	1	0	0	1	1	2	1	0	0	2	1	1	1	1	1	1	0	2	0
48	0	0	2	0	2	2	2	2	0	0	1	0	0	0	0	0	1	0	0	2	2	1	2	2	0	0	0	2	0	2	0	0	1	1	0	2	2	0	0	1	0	0	2	2	2	1	0	1	0
49	1	0	2	0	1	1	2	2	1	0	0	1	0	0	0	0	1	0	1	1	2	0	2	2	0	0	0	1	0	2	1	1	0	2	0	2	1	0	0	0	0	0	0	2	0	0	0	2	0
50	0	2	1	0	0	0	1	2	1	1	1	0	0	0	0	0	1	1	1	1	1	0	2	2	0	0	0	2	1	2	0	1	1	1	1	1	1	0	0	2	0	0	0	2	1	1	0	2	0
51	1	2	0	0	0	0	2	2	1	0	0	0	0	0	0	0	2	1	1	1	2	1	2	2	0	0	1	2	1	0	1	1	1	0	2	0	2	0	0	0	0	1	1	1	0	1	0	2	0
52	0	1	2	0	0	0	2	0	2	0	0	0	2	1	0	0	2	1	0	2	2	0	2	2	0	0	1	2	0	1	0	1	1	2	1	2	1	0	0	0	0	0	1	1	1	1	0	0	0
53	1	1	1	0	1	1	1	0	2	0	0	1	1	0	1	0	1	0	1	1	1	0	2	2	0	1	0	2	2	1	1	2	1	1	1	1	1	0	0	1	0	0	0	2	0	0	0	0	0
54	0	2	1	0	0	0	2	2	2	0	1	0	1	1	0	0	2	2	1	1	2	0	2	2	0	0	0	2	0	2	0	1	1	1	0	2	1	0	0	1	0	0	0	2	0	1	0	2	0
55	0	1	1	0	0	0	1	2	1	0	1	0	1	1	0	0	1	2	1	1	1	0	2	2	0	0	0	1	2	1	0	0	0	2	0	2	2	0	0	1	0	0	0	1	0	1	0	1	0
56	0	2	0	0	0	0	2	1	2	0	0	0	2	0	0	1	2	0	0	2	2	2	0	1	1	1	0	2	0	2	0	1	0	1	1	1	1	1	1	0	0	0	0	2	0	0	0	1	0
57	1	1	2	0	0	0	2	1	2	0	0	0	0	0	0	0	0	1	1	1	1	0	1	1	0	1	0	2	1	1	1	1	1	0	1	1	2	1	1	0	0	0	0	1	0	0	0	1	0
58	1	1	2	0	0	0	2	2	1	0	0	0	0	0	0	0	0	1	1	0	0	0	0	0	0	0	0	2	1	1	1	2	2	1	2	1	1	1	1	0	0	0	0	1	0	1	0	1	1
59	1	1	1	0	0	0	2	2	1	0	1	1	2	1	0	1	1	1	0	1	1	0	2	1	1	2	0	2	1	2	1	2	2	0	1	1	1	0	0	0	0	0	0	2	2	0	0	1	0
60	1	1	1	0	0	0	1	2	0	0	0	1	1	1	0	0	2	1	1	1	2	0	2	2	0	1	0	1	1	1	0	1	1	1	1	1	2	0	0	0	0	0	0	2	0	0	0	1	1
61	0	1	2	0	0	0	1	2	1	0	1	0	1	0	0	1	1	1	1	1	2	0	0	1	0	0	0	1	1	0	0	1	1	1	1	2	1	0	0	1	0	0	0	2	1	1	0	1	0
62	0	1	1	0	0	0	1	1	2	0	1	0	1	0	0	0	2	0	0	2	2	0	2	2	0	0	0	0	1	0	0	0	0	1	1	1	0	0	0	2	1	0	0	1	0	0	0	1	1
63	0	1	1	1	0	1	2	1	1	0	0	1	2	2	0	0	1	0	1	1	2	1	1	2	0	0	0	2	1	1	0	1	1	1	0	2	1	0	0	0	1	0	1	1	1	1	0	0	1
64	0	2	0	0	0	0	1	1	2	0	0	0	0	0	0	0	0	0	0	2	2	1	2	2	0	0	0	2	0	2	1	1	0	2	0	2	2	0	0	1	0	0	0	2	0	0	0	1	0
65	1	1	2	0	0	0	1	1	1	0	0	1	1	1	0	0	0	0	0	2	2	0	2	2	0	0	0	2	1	1	2	1	0	2	0	2	0	0	0	2	0	0	1	2	2	2	0	0	1
66	0	2	1	0	0	0	2	0	2	0	0	0	0	0	0	0	1	0	0	2	2	0	2	2	0	0	0	2	1	0	0	0	0	2	0	2	1	0	1	0	2	0	1	1	1	0	0	2	0
67	0	2	1	0	0	0	2	2	2	0	0	0	1	1	0	0	2	2	1	1	2	0	2	2	0	0	0	1	2	0	1	1	1	0	0	1	1	0	0	1	0	1	1	2	2	1	0	2	0
68	0	1	1	1	1	2	2	2	1	1	1	1	1	1	0	0	2	1	1	1	1	1	2	2	0	0	0	2	1	0	1	1	1	0	1	1	1	0	0	1	1	0	1	2	0	0	0	0	1
69	1	2	0	0	0	0	1	1	1	0	1	1	1	1	0	0	1	2	1	0	1	0	2	2	0	0	0	1	2	1	0	1	1	0	1	1	2	0	0	1	0	0	0	2	0	0	0	2	0
70	1	1	1	0	0	0	1	1	0	1	2	0	0	0	0	0	1	0	2	0	2	1	1	1	1	1	1	2	1	1	0	1	0	2	0	2	2	0	0	1	0	0	0	2	0	0	0	2	0
71	0	1	2	0	0	0	2	2	2	0	0	0	0	0	0	0	0	1	1	1	2	0	2	2	0	0	0	0	1	0	0	2	2	0	2	0	2	0	0	1	0	0	0	1	0	0	0	1	1
72	0	0	2	0	1	1	2	2	1	0	0	0	1	0	0	0	1	1	1	1	1	1	2	2	0	0	0	2	1	1	1	2	2	0	1	1	1	0	0	0	0	1	1	1	0	0	0	0	0
73	0	2	1	0	0	0	2	2	1	0	0	0	1	0	0	0	1	1	2	0	1	1	0	1	0	0	0	1	1	0	0	1	1	1	0	2	1	1	1	0	0	0	0	2	0	0	0	0	0
74	0	1	1	0	0	0	2	0	2	0	0	2	2	2	0	0	1	1	1	1	1	0	2	2	0	0	0	1	0	1	0	0	0	2	0	2	1	0	0	0	1	0	1	2	0	1	0	1	1
75	1	1	1	0	0	0	2	0	2	0	1	1	1	2	0	0	0	1	0	1	0	1	2	2	0	0	0	1	1	1	0	1	1	1	1	1	0	1	1	0	1	0	0	1	0	0	0	1	1
76	0	1	1	0	0	0	2	2	2	0	0	0	1	1	0	0	1	2	2	0	0	0	2	2	0	0	0	2	0	1	1	2	1	1	1	2	1	0	0	2	0	0	1	2	1	0	0	0	2
77	1	0	2	0	0	0	2	2	2	0	0	1	2	1	0	0	1	0	0	2	2	1	1	1	1	1	0	2	1	1	2	1	1	1	1	1	1	0	0	1	0	0	0	2	0	0	0	2	0
78	1	2	1	0	0	0	1	2	1	0	1	0	0	0	0	0	1	0	0	2	2	1	1	1	1	1	0	1	2	0	0	0	0	2	0	2	2	0	0	0	0	0	0	0	0	0	0	2	0
79	1	1	1	0	0	0	1	1	1	0	1	0	1	0	0	1	1	1	0	1	1	1	1	1	1	2	0	2	2	1	1	1	1	1	0	2	0	1	1	1	0	0	0	1	0	0	0	0	0
80	1	1	2	0	1	1	2	0	2	0	0	0	1	0	0	0	1	1	1	1	2	0	2	2	0	0	0	2	1	1	0	1	0	1	1	1	0	0	0	1	0	0	0	1	0	0	0	1	1
81	1	0	2	0	1	1	2	2	1	0	1	1	1	1	0	0	2	0	0	1	1	1	2	2	0	0	0	2	1	2	0	1	1	1	1	1	1	0	1	0	2	0	0	1	0	0	0	1	0
82	1	1	1	0	0	0	2	2	1	0	0	1	1	0	0	0	1	0	1	1	2	0	2	2	0	0	0	1	0	1	0	0	0	2	0	2	1	0	0	0	0	0	2	2	2	1	0	0	1
83	0	2	1	0	0	0	2	2	2	0	0	0	0	0	0	0	1	0	1	1	2	0	1	1	0	0	0	1	2	0	0	2	1	0	1	1	1	0	0	0	0	0	0	2	1	1	0	2	0
84	1	1	1	0	0	0	2	0	2	0	0	0	0	0	0	0	0	2	2	0	0	1	2	2	0	0	0	2	1	2	0	1	1	1	1	1	2	0	0	1	0	0	0	1	1	0	0	2	0
85	1	2	1	0	0	0	2	0	2	0	1	0	0	0	0	0	1	1	1	1	1	0	1	1	0	0	1	2	0	1	0	1	0	1	1	1	1	0	0	2	0	0	1	2	2	0	0	1	1
86	1	2	0	0	0	0	2	1	2	0	1	0	0	0	0	0	1	1	1	1	1	0	2	2	0	0	0	2	0	1	0	2	1	1	1	1	1	0	0	0	1	0	2	2	1	1	0	2	0
87	1	1	1	0	0	0	1	1	2	0	0	1	1	1	0	0	1	2	2	0	1	1	2	2	0	0	1	1	1	2	0	0	1	0	1	2	1	0	0	2	0	1	1	2	1	0	0	1	1
88	0	1	2	0	1	1	2	2	1	0	0	0	0	0	0	0	1	1	0	1	1	1	2	2	0	0	0	2	2	2	0	1	1	2	0	2	2	0	0	2	1	0	0	2	0	0	0	2	0
89	0	0	2	0	2	2	2	1	2	0	0	1	1	1	0	0	1	1	0	1	1	0	2	2	0	0	0	1	1	1	1	1	1	1	1	1	0	1	1	0	1	0	1	2	1	1	0	2	0
90	0	1	2	0	0	0	0	1	1	1	1	0	0	0	0	0	1	2	0	1	1	1	2	2	0	0	0	1	1	1	0	1	1	0	2	1	2	0	0	0	1	2	2	2	1	0	0	2	0
91	0	1	1	1	1	2	2	0	2	0	1	0	1	0	0	0	1	1	0	1	1	0	2	2	0	1	0	2	1	1	2	0	0	1	1	2	1	0	0	0	0	0	0	1	0	1	0	1	1
92	1	2	0	0	0	0	1	1	2	0	0	0	0	0	0	0	1	0	0	2	2	0	2	2	0	1	1	2	1	0	1	1	0	2	1	2	2	0	1	0	1	0	0	1	0	0	0	2	0
93	0	1	2	0	0	0	1	1	2	0	0	0	0	0	0	0	1	0	0	2	2	0	1	1	1	1	0	1	1	1	0	1	1	2	0	2	2	0	0	0	0	1	1	1	1	0	0	1	1
94	1	2	1	0	0	0	2	2	2	0	0	1	1	0	1	0	2	1	0	2	2	0	2	2	0	0	0	1	0	1	0	1	1	1	1	1	2	0	0	0	0	1	1	2	1	0	0	2	0
95	1	1	2	0	0	0	1	1	2	0	0	0	0	0	0	0	1	1	1	1	2	1	0	1	1	1	0	2	0	2	1	1	0	2	0	2	1	0	0	0	0	0	0	2	0	0	0	1	1
96	0	1	1	0	0	0	2	2	2	0	0	0	1	0	0	1	2	0	0	2	2	0	1	1	0	0	0	2	1	0	0	2	2	0	2	0	1	0	0	0	0	0	1	2	2	0	0	0	1
97	0	1	1	0	0	0	2	2	0	0	0	1	1	1	0	0	2	0	0	2	1	1	2	2	0	0	0	2	1	2	0	2	2	0	2	0	2	0	0	2	0	0	0	0	2	1	0	1	0
98	1	2	1	0	0	0	2	1	2	0	0	0	0	0	0	0	1	1	1	1	2	2	2	2	0	0	1	2	1	1	0	1	1	1	0	2	1	1	1	0	1	0	1	1	1	0	0	0	1
99	1	1	0	0	0	0	1	1	1	0	1	0	0	0	0	0	0	0	1	1	2	1	1	2	0	0	0	2	0	2	1	0	0	1	1	1	1	1	1	0	1	0	0	1	0	0	0	1	0
100	0	2	0	0	0	0	1	1	1	0	1	0	0	0	0	0	1	0	0	2	2	0	2	2	0	0	0	2	0	2	0	1	1	1	0	2	1	0	0	1	0	1	1	1	1	0	0	1	0
101	1	2	0	0	0	0	2	2	2	0	0	0	0	0	0	0	0	0	1	1	2	0	2	2	0	0	0	0	1	0	0	1	1	1	1	1	0	1	1	0	0	0	1	1	1	0	0	2	0
102	1	2	2	0	0	0	1	2	0	0	1	0	1	0	0	1	2	0	0	2	2	0	1	1	0	0	1	1	0	0	0	1	1	0	1	1	1	0	0	1	0	1	1	2	1	1	0	1	0
103	1	1	1	0	0	0	2	2	1	0	0	0	0	0	0	0	1	1	2	0	2	1	1	1	1	1	1	2	0	1	0	0	0	2	0	2	1	1	1	0	0	0	1	1	1	2	0	0	0
104	1	0	2	0	0	0	1	1	0	1	1	1	1	1	0	0	2	1	1	1	2	1	2	2	0	0	0	0	2	0	0	1	1	1	0	2	1	0	0	0	0	0	0	0	2	1	0	2	0
105	1	0	2	0	0	1	1	0	2	0	0	1	1	1	0	0	1	0	0	2	2	0	2	2	0	0	0	2	1	1	2	1	1	1	1	1	1	0	0	0	1	0	1	1	0	0	0	0	1
106	1	2	0	0	0	0	1	2	0	0	0	1	2	2	0	0	1	0	2	0	2	1	2	2	0	0	0	1	2	0	1	1	1	2	0	2	1	0	0	2	0	0	0	2	0	0	0	1	0
107	0	1	1	0	0	0	1	1	0	1	2	1	1	1	0	0	1	2	1	0	0	0	2	2	0	0	0	2	2	0	1	1	1	1	1	1	2	0	0	0	0	1	1	2	2	1	0	1	0
108	1	1	1	1	0	1	1	1	1	0	0	0	0	0	0	0	0	2	1	0	0	1	1	2	0	0	0	2	0	2	0	1	2	1	1	2	2	0	0	0	0	0	0	2	0	1	0	2	0
109	0	1	1	0	0	0	1	1	1	1	2	0	0	0	0	0	1	1	0	1	1	0	2	1	1	2	0	1	1	0	0	0	0	2	0	1	2	0	0	1	0	0	0	0	0	0	0	2	0
110	0	0	2	0	0	0	2	2	2	0	0	0	0	0	0	0	2	1	0	2	2	1	1	1	0	1	0	2	0	2	1	1	1	1	1	1	2	0	0	0	0	0	2	2	2	1	0	1	1
111	0	1	2	0	0	0	1	1	1	0	1	0	0	0	0	0	2	1	1	1	2	0	2	2	0	0	0	2	0	2	1	1	1	2	0	2	0	0	0	1	0	0	1	2	1	1	0	2	0
112	1	1	1	0	0	0	1	2	1	0	1	0	0	0	0	0	1	0	1	1	2	0	2	2	0	0	0	2	0	1	1	1	1	1	0	2	2	0	0	0	0	0	2	2	1	1	0	2	0
113	1	0	2	0	0	0	1	2	1	0	1	1	2	2	0	0	1	1	0	1	1	1	1	1	1	1	1	1	1	0	0	2	1	0	1	1	1	0	0	1	0	1	1	1	0	0	0	1	0
114	0	2	0	0	0	0	1	1	1	0	1	0	0	0	0	0	0	1	1	0	0	0	2	2	0	1	0	2	0	2	2	2	1	1	1	1	2	0	0	0	0	0	1	2	1	1	0	2	0
115	0	1	1	0	0	0	1	0	2	0	0	1	1	1	0	0	2	0	0	2	2	1	1	1	1	1	0	1	1	1	0	0	0	2	0	2	1	0	0	2	0	0	1	2	1	0	1	1	0
116	1	1	0	0	0	0	2	1	1	1	0	1	2	1	0	1	0	1	1	1	2	1	2	2	0	0	0	1	1	1	0	1	0	2	2	1	1	0	0	0	0	0	0	1	0	0	0	1	0
117	1	2	0	0	0	0	1	2	1	0	1	0	1	0	0	1	2	2	2	0	1	0	2	2	0	0	0	2	1	2	1	1	1	0	1	1	1	1	1	0	0	2	2	2	0	0	0	2	0
118	0	1	2	0	0	0	2	2	1	0	0	0	0	0	0	0	1	0	0	2	2	0	2	2	0	0	0	1	1	1	0	2	2	1	1	1	2	0	0	1	0	0	0	1	0	0	0	2	0
119	0	2	1	0	1	1	2	2	1	0	1	0	1	1	0	0	1	0	0	2	2	0	2	2	0	1	0	1	0	1	1	0	0	1	1	2	2	0	0	0	0	0	1	2	1	0	0	2	0
120	1	2	1	0	0	0	0	1	1	1	1	0	2	0	0	1	0	0	1	1	2	0	1	1	0	1	0	1	1	1	1	1	1	1	0	2	1	0	0	0	0	0	0	2	0	0	0	1	1
121	1	1	1	0	0	0	2	2	2	0	0	0	0	0	0	0	0	2	2	0	0	1	2	2	0	0	0	2	0	2	1	1	1	1	1	1	2	0	0	0	0	0	0	0	1	0	0	1	1
122	1	1	1	0	0	0	1	1	1	0	0	1	1	1	0	0	2	0	0	2	2	0	2	2	0	0	0	2	0	2	0	1	1	1	1	1	2	0	0	1	0	0	1	2	1	2	0	2	0
123	1	2	1	0	0	0	2	2	2	0	0	0	1	0	0	0	0	0	1	1	2	0	2	2	0	1	0	1	2	1	0	1	1	1	1	1	2	0	1	0	1	0	2	2	1	1	0	1	0
124	1	2	1	0	0	0	1	1	2	0	0	1	1	1	0	0	1	1	0	1	2	0	2	2	0	0	0	1	1	1	0	1	0	2	2	1	1	1	0	0	0	0	1	2	1	0	0	2	0
125	0	1	1	0	1	1	1	1	2	0	0	1	1	1	0	0	1	2	2	0	0	0	1	1	0	0	0	2	0	2	0	1	1	1	0	2	1	0	0	0	0	0	1	2	1	0	0	1	1
126	1	1	2	0	0	0	2	1	2	0	1	0	0	0	0	0	1	2	0	1	1	0	1	1	0	0	0	1	2	1	0	1	1	1	1	1	2	0	0	0	0	0	0	1	0	0	0	2	0
127	0	1	1	0	0	0	1	2	1	0	0	0	0	0	0	0	2	1	1	1	2	0	2	2	0	0	0	1	1	1	0	1	1	1	1	1	1	0	0	0	0	1	1	2	1	0	0	1	0
128	1	1	2	0	1	1	2	1	1	0	0	0	0	0	0	0	1	0	0	2	2	1	1	1	1	1	0	2	0	2	1	2	1	1	1	1	1	0	0	1	1	0	0	1	0	1	0	0	2
129	1	1	1	0	0	0	2	1	2	0	0	0	0	0	0	0	0	1	1	1	1	0	2	2	0	1	0	0	2	0	0	2	2	1	0	2	2	0	0	0	0	2	2	2	0	0	0	1	0
130	1	0	2	0	0	0	2	1	2	0	0	0	0	0	0	1	1	1	1	1	1	0	1	1	1	2	0	2	0	1	1	1	1	1	0	2	1	1	0	0	0	0	0	2	0	0	0	1	0
131	0	1	1	0	0	0	1	1	2	0	0	1	1	1	0	0	0	1	1	1	1	0	2	2	0	0	0	2	0	1	1	1	1	1	0	2	2	0	0	0	0	0	0	0	0	1	0	1	0
132	0	1	1	0	0	0	1	2	0	0	0	1	2	0	1	0	2	0	0	2	2	0	2	2	0	0	0	2	0	1	0	1	1	1	0	2	1	1	0	0	0	0	0	1	0	0	0	1	1
133	1	1	2	0	0	0	2	0	2	0	0	0	1	1	0	0	1	1	2	0	2	0	2	2	0	0	0	2	2	0	1	2	2	2	0	2	2	0	0	0	0	0	0	1	1	0	0	1	0
134	0	1	2	0	0	0	1	2	1	0	1	0	0	0	0	0	1	1	1	1	2	0	2	2	0	0	0	2	1	1	0	2	1	0	1	1	2	0	0	0	0	0	0	2	0	0	0	2	0
135	1	0	2	0	0	0	2	2	1	0	0	0	0	0	0	0	1	2	2	0	1	0	2	2	0	0	0	2	1	2	0	2	2	1	1	1	1	0	0	1	0	0	0	2	0	0	0	1	1
136	1	1	2	0	0	0	2	1	1	0	1	0	0	0	0	0	1	0	1	1	2	0	2	2	0	0	0	2	1	2	0	1	1	2	1	1	2	0	0	1	0	0	0	1	1	1	0	1	1
137	1	2	0	0	0	0	2	2	2	0	1	0	0	0	0	0	1	1	0	1	1	0	2	2	0	1	0	2	0	2	0	0	1	1	1	2	0	0	0	1	0	0	1	2	1	0	0	0	1
138	0	1	1	0	1	1	2	0	2	0	1	0	1	0	0	1	2	1	1	1	1	0	2	2	0	1	0	2	2	0	0	1	1	2	1	2	0	1	1	0	1	0	2	2	1	1	0	0	1
139	1	1	2	0	0	0	2	2	1	0	0	0	1	0	0	1	0	1	0	1	1	0	0	0	0	1	1	2	0	1	0	1	0	1	1	1	2	0	0	2	0	0	0	2	0	0	0	2	0
140	1	1	1	0	0	0	2	1	1	0	1	0	0	0	0	0	2	0	0	2	2	0	2	2	0	0	0	1	1	1	0	1	0	1	1	1	1	0	0	1	0	0	0	0	0	0	0	1	1
141	0	1	2	0	0	0	2	1	2	0	0	1	1	1	0	0	1	2	0	0	0	0	1	1	0	0	0	0	2	0	0	1	1	1	0	2	1	0	0	1	0	0	1	1	1	0	0	2	0
142	0	2	0	0	0	0	1	0	2	0	0	0	1	0	0	1	0	0	1	1	1	0	2	2	0	0	0	1	1	1	0	1	2	1	0	2	1	0	0	1	0	0	0	1	0	1	1	1	0
143	1	1	1	0	0	0	2	1	2	0	0	0	1	0	0	1	1	0	1	1	1	1	2	2	0	0	0	2	0	1	0	2	1	2	0	2	1	1	0	0	0	0	0	2	0	1	0	1	1
144	1	2	1	0	0	0	2	2	1	0	1	0	0	0	0	0	0	1	0	1	0	0	2	2	0	0	0	1	2	1	0	0	0	2	0	2	2	0	0	0	0	0	0	1	0	0	0	2	0
145	0	0	2	0	2	2	1	2	1	0	0	0	0	0	0	0	0	1	0	1	0	1	2	2	0	0	0	1	1	1	0	2	1	1	1	1	2	0	0	1	0	0	0	1	0	0	0	1	0
146	0	2	0	0	0	0	1	2	0	0	1	0	0	0	0	0	2	1	0	2	2	1	1	1	1	1	0	2	0	2	2	0	0	2	0	2	0	0	0	0	0	0	1	1	1	2	0	1	0
147	1	2	1	0	0	0	1	2	1	0	1	0	0	0	0	0	0	1	0	1	0	1	2	2	0	0	0	2	0	1	0	2	2	1	1	2	2	0	0	1	0	0	1	1	1	1	0	2	0
148	1	0	2	0	1	1	2	2	2	0	0	0	0	0	0	0	2	0	0	1	1	1	2	2	0	0	0	1	1	1	1	1	1	1	1	2	1	0	0	0	0	0	2	2	2	1	0	1	0
149	0	1	1	0	0	0	2	0	2	0	0	1	0	0	0	0	2	1	1	1	2	0	2	2	0	0	0	2	0	2	1	0	0	2	0	2	2	0	0	1	0	0	0	1	1	0	0	0	1
150	1	1	1	0	0	0	1	2	1	0	1	0	0	0	0	0	2	0	0	1	1	0	2	2	0	0	0	1	1	1	0	1	0	2	0	2	2	0	0	0	0	0	0	1	0	0	0	2	0
151	0	0	2	0	0	0	2	2	2	1	1	2	2	2	0	0	2	1	1	1	1	1	1	1	1	1	0	0	1	0	0	1	1	1	0	2	2	0	0	1	0	0	2	2	2	1	0	2	0
152	1	1	2	0	0	0	2	1	2	0	0	0	1	0	0	0	1	1	0	1	2	1	2	2	0	0	0	1	0	1	0	2	2	1	1	1	2	0	0	2	0	0	1	1	1	1	0	1	0
153	1	0	2	0	0	1	1	2	0	0	1	0	0	0	0	0	1	0	0	2	2	0	2	2	0	0	0	1	1	1	0	1	1	1	0	2	1	0	0	0	1	0	1	2	1	1	0	2	0
154	1	1	1	0	1	1	2	1	2	0	0	0	0	0	0	0	1	0	0	2	2	0	1	1	0	1	0	2	1	0	1	1	0	1	1	1	2	0	0	0	0	0	0	1	0	1	0	1	0
155	0	0	2	0	1	1	2	1	2	0	0	0	0	0	0	0	1	0	0	2	2	1	1	1	1	1	0	2	2	2	0	2	2	0	2	1	1	0	0	2	1	0	0	1	0	0	0	1	0
156	0	0	2	0	0	0	1	2	1	0	2	1	1	1	0	0	0	1	1	1	1	1	1	1	1	2	1	2	0	1	0	1	1	2	0	2	1	0	0	1	0	1	2	2	1	1	0	2	0
157	0	1	1	0	0	0	1	0	2	0	0	0	1	1	0	0	2	1	1	1	1	1	1	1	1	1	0	2	1	0	1	1	0	2	0	2	2	0	0	0	0	0	2	2	2	1	0	2	0
158	1	1	2	0	0	0	2	1	1	0	0	0	0	0	0	0	1	0	0	2	2	0	0	1	0	0	0	2	0	1	0	1	1	1	0	2	1	0	0	1	0	0	0	1	1	0	0	1	0
159	0	1	2	0	0	0	1	1	1	0	0	0	0	0	0	0	1	0	0	2	2	1	1	1	0	0	1	2	1	0	0	2	2	2	0	2	2	0	0	1	0	0	0	1	0	1	0	2	0
160	1	2	0	0	0	0	1	2	1	0	1	0	0	0	0	0	1	2	2	0	1	0	2	2	0	0	1	2	1	1	0	2	1	1	0	2	1	0	0	1	0	2	2	2	0	2	0	1	1
161	0	2	1	0	0	0	1	2	1	0	1	1	1	1	0	0	1	2	2	0	1	0	2	2	0	0	1	1	1	0	0	0	0	2	0	2	1	0	0	0	0	2	2	2	0	0	0	1	1
162	0	2	1	0	0	0	2	1	2	0	0	0	0	0	0	0	1	1	1	1	1	1	2	2	0	0	1	2	0	1	0	1	0	2	2	1	2	0	0	2	0	0	0	0	0	0	0	2	0
163	1	0	2	0	1	1	2	2	1	0	0	0	0	0	0	1	1	2	1	0	1	1	2	2	0	0	0	2	0	1	0	0	0	2	0	2	2	0	0	1	0	0	1	2	1	1	0	1	1
164	1	0	2	0	0	0	2	0	2	0	0	0	0	0	0	0	0	2	1	1	2	0	2	2	0	0	1	2	1	2	0	1	1	1	0	2	2	0	0	0	0	0	0	1	0	0	0	1	1
165	1	0	2	0	0	0	1	2	1	0	0	1	2	1	1	0	0	2	0	2	2	0	1	1	0	0	0	2	1	1	2	0	1	1	1	2	1	0	0	0	0	0	0	2	0	0	0	1	1
166	1	1	1	0	0	0	2	2	1	0	0	0	1	0	0	1	1	2	1	0	1	1	2	2	0	0	0	2	0	2	0	1	1	2	0	2	2	0	0	0	0	0	0	1	0	0	0	2	0
167	0	0	2	0	1	1	1	2	0	0	2	0	1	0	0	1	1	1	1	1	1	0	1	1	0	0	0	2	2	1	2	1	0	2	1	2	1	0	0	1	0	1	1	2	0	0	0	2	0
168	1	1	1	0	0	0	1	1	1	1	2	0	0	0	0	0	2	0	0	1	1	0	2	2	0	1	0	1	1	0	0	0	0	2	0	2	1	0	0	1	0	0	1	1	1	1	0	1	1
169	1	0	2	0	1	1	1	1	1	0	0	0	0	0	0	0	1	0	0	2	2	0	1	1	0	0	0	2	0	2	1	2	1	2	0	2	1	1	0	0	0	0	0	0	0	0	0	1	1
170	1	1	2	0	1	1	1	1	1	0	1	1	1	0	1	0	1	1	0	1	1	0	2	2	0	0	1	2	0	1	1	0	1	2	1	2	2	1	0	0	0	1	1	2	1	1	0	1	1
171	1	1	1	0	1	1	2	1	1	0	0	0	0	0	0	0	1	1	1	1	2	0	2	2	0	1	0	2	1	1	1	1	1	1	1	2	2	0	0	1	0	0	1	2	1	1	0	1	1
172	1	0	2	0	1	1	2	1	2	0	0	0	0	0	0	0	1	2	1	0	0	1	0	1	0	0	0	2	2	0	0	1	1	1	1	1	0	1	0	0	0	0	0	2	0	1	0	1	1
173	0	2	1	0	0	0	2	1	1	0	1	0	0	0	0	0	0	2	0	1	1	0	2	2	0	0	0	2	1	2	0	1	0	2	1	2	2	0	0	0	0	0	1	1	1	2	0	2	0
174	0	2	1	0	0	0	2	1	2	0	0	1	1	1	0	0	1	0	0	2	2	1	2	2	0	0	0	1	1	1	0	0	0	0	1	1	1	0	0	0	0	0	0	1	0	0	0	1	1
175	1	0	2	0	0	0	2	0	2	0	0	0	1	1	0	0	0	2	0	1	1	0	2	2	0	0	0	1	0	2	1	1	0	1	1	1	1	0	0	1	0	0	1	2	1	1	0	1	1
176	0	2	0	0	0	0	2	1	2	0	1	1	2	1	0	1	1	0	1	1	2	0	1	1	0	0	0	2	0	1	0	1	1	2	1	2	1	0	0	0	0	0	0	0	0	1	0	1	1
177	0	1	2	0	0	0	2	0	2	0	0	2	2	2	0	0	1	2	2	0	1	0	2	2	0	0	1	1	0	0	0	1	1	1	1	1	1	0	0	0	0	0	2	2	2	1	0	2	0
178	0	0	2	0	1	1	1	1	0	0	1	0	2	2	0	0	1	1	1	1	2	1	1	1	1	1	0	2	0	2	1	2	2	0	1	1	1	0	0	1	0	0	0	2	0	0	0	0	0
179	1	1	2	0	1	1	1	1	2	0	0	0	0	0	0	0	2	0	0	1	1	1	2	2	0	0	0	1	1	1	0	2	2	0	1	1	2	0	0	1	0	0	0	1	0	0	0	0	0
180	1	1	1	1	0	1	1	1	2	0	1	0	1	0	0	1	2	0	0	1	1	1	2	2	0	0	0	1	1	1	0	1	1	1	1	2	2	0	0	0	0	0	0	2	1	0	0	2	0
181	0	2	0	0	0	0	2	2	1	0	0	0	1	0	0	1	1	1	1	1	1	0	2	2	0	0	0	2	2	1	2	1	1	2	0	2	1	0	0	1	0	2	2	2	1	0	0	0	0
182	1	0	2	0	1	1	2	2	2	0	0	0	1	0	0	0	0	2	0	1	1	0	2	2	0	0	0	1	1	1	0	2	2	1	1	1	2	0	0	0	1	0	2	2	2	1	0	0	0
183	1	1	2	0	0	0	0	2	0	1	2	1	2	2	0	0	2	1	1	1	2	1	2	2	0	0	0	2	1	1	2	0	0	2	0	2	2	0	0	0	0	1	1	2	0	2	0	0	0
184	1	1	1	0	0	0	0	2	0	1	2	1	1	1	0	0	1	0	1	1	1	0	2	2	0	1	1	2	0	1	1	0	1	0	1	2	2	0	0	0	0	0	1	2	0	0	0	2	0
185	1	2	1	0	0	0	1	1	1	1	1	0	0	0	0	0	2	0	0	2	2	1	1	1	0	1	0	2	0	1	0	2	1	2	1	1	1	1	1	0	0	0	1	2	1	0	0	2	0
186	0	1	1	0	0	0	2	2	1	0	0	1	1	1	0	0	1	1	0	1	1	0	2	2	0	0	0	2	0	2	0	1	0	1	1	1	1	1	1	0	0	0	0	1	0	0	0	1	0
187	1	2	0	0	0	0	1	1	2	1	0	0	0	0	0	0	0	2	1	1	2	1	2	2	0	0	0	1	1	1	0	0	2	0	2	2	1	1	1	0	0	1	1	2	0	1	0	2	0
188	0	0	2	0	0	0	2	2	2	0	0	1	2	1	0	0	1	1	1	1	1	1	1	2	0	0	0	1	1	1	1	1	1	2	0	2	0	0	0	1	0	2	2	2	1	0	0	1	0
189	1	2	0	0	0	0	1	1	0	0	1	1	1	1	0	0	0	1	1	1	2	0	2	2	0	0	0	2	2	2	0	2	1	0	1	1	2	0	0	2	0	0	0	1	0	1	0	2	0
190	0	1	1	0	1	1	2	2	1	0	0	1	1	0	1	0	2	0	0	1	1	2	2	2	0	0	0	0	2	0	0	2	2	0	1	1	2	0	0	2	0	0	1	1	1	1	1	1	0
191	0	1	1	0	0	0	2	1	2	0	0	1	2	1	0	0	1	1	0	1	1	0	0	0	0	0	0	2	1	2	0	1	0	1	1	1	1	0	0	2	0	0	0	2	0	2	0	0	0
192	1	1	1	0	1	1	2	1	1	0	1	0	0	0	0	0	1	1	2	0	2	0	2	1	1	2	0	2	0	2	1	0	0	2	0	2	2	0	0	0	0	0	0	0	0	0	0	0	0
193	0	2	1	0	0	0	1	1	1	1	1	2	2	2	0	0	1	1	1	1	2	1	2	2	0	0	0	2	0	2	1	2	1	0	0	2	2	0	0	1	1	1	1	1	1	1	0	2	0
194	1	1	1	0	0	0	2	1	1	0	0	1	1	1	0	0	0	1	1	1	2	1	2	2	0	0	0	2	1	1	1	1	1	2	0	2	1	0	0	1	0	0	1	2	0	1	0	1	0
195	1	1	1	0	1	1	2	2	1	0	1	0	1	1	0	0	0	0	1	1	2	1	1	1	1	1	0	2	1	1	1	1	1	2	0	2	1	0	0	1	1	0	0	1	0	0	0	2	0
196	0	1	2	0	0	0	2	2	2	0	1	1	1	1	0	0	2	1	1	1	2	0	1	1	1	2	0	2	1	1	1	1	1	2	0	2	1	2	1	0	1	1	1	1	2	0	0	2	0
197	1	1	2	0	0	0	2	2	1	0	0	0	2	0	0	1	2	0	0	2	2	0	2	2	0	1	0	1	1	1	0	1	1	2	0	2	1	0	0	0	0	0	1	2	0	1	0	1	0
198	1	1	1	0	0	0	1	1	0	0	1	1	2	1	0	1	1	0	1	1	1	0	2	2	0	0	0	2	0	2	0	1	1	1	1	1	0	0	0	1	0	0	0	1	0	0	0	2	0
199	0	2	0	0	0	0	0	2	0	0	1	1	0	0	0	0	0	1	1	1	1	1	2	2	0	1	0	2	1	2	0	0	0	2	0	2	2	0	0	0	0	0	0	1	0	0	0	0	2
200	1	2	0	0	0	0	2	1	2	0	0	0	0	0	0	0	0	0	1	1	2	1	2	2	0	0	0	1	1	1	0	2	2	0	2	0	1	0	0	1	0	1	1	1	1	1	0	1	0
201	1	1	1	0	0	0	0	2	0	1	2	1	2	2	0	0	0	2	2	0	0	0	2	2	0	0	1	2	1	0	0	1	1	1	0	2	1	0	0	1	1	1	1	2	1	1	0	2	0
202	0	1	1	0	0	0	2	0	1	0	0	1	0	0	0	0	1	1	1	1	2	1	0	0	1	1	1	1	0	0	0	0	0	2	0	2	1	0	0	1	0	0	1	2	0	0	0	0	0
203	0	2	0	0	0	0	2	0	1	0	0	1	1	1	0	0	1	1	0	1	1	2	0	1	1	1	0	2	1	2	0	2	1	0	0	2	2	0	0	1	0	0	0	1	0	1	0	1	1
204	0	2	1	0	0	0	2	1	2	0	0	1	1	1	0	0	1	1	0	1	1	1	1	1	1	1	0	2	0	1	0	2	2	0	1	1	1	0	0	0	1	0	1	2	1	0	0	1	1
205	0	0	2	0	1	1	2	2	2	0	0	0	1	0	0	0	0	1	0	1	1	0	1	1	0	0	0	2	0	2	0	1	1	2	0	2	1	0	0	1	0	0	0	1	0	0	0	0	0
206	1	1	1	0	0	0	1	2	1	0	1	0	1	0	0	0	1	1	0	2	2	0	2	2	0	1	0	1	2	0	1	1	2	0	0	2	1	0	0	0	0	0	0	2	0	2	0	1	1
207	1	0	2	0	1	1	1	2	1	0	1	0	2	2	0	0	1	2	1	0	1	0	1	2	0	0	0	2	0	1	0	2	2	2	0	2	2	0	0	2	0	0	0	1	0	0	0	2	0
208	0	1	1	0	0	0	2	2	2	0	1	1	1	1	0	0	1	2	1	0	2	0	2	2	0	0	0	0	2	0	0	1	1	0	0	1	0	0	0	1	1	1	2	2	1	1	0	2	0
209	0	0	2	0	0	0	1	2	0	0	0	0	0	0	0	0	2	2	1	1	2	1	0	0	1	1	0	2	0	2	0	1	1	2	0	2	1	0	0	0	1	0	0	2	0	0	0	2	0
210	0	0	1	0	0	0	1	1	2	0	0	0	0	0	0	0	0	1	1	1	2	1	2	2	0	0	0	1	1	0	0	2	2	1	0	2	0	0	0	1	1	0	1	1	1	2	0	1	1
211	1	1	2	0	0	0	1	2	1	0	1	0	0	0	0	0	1	2	1	1	1	0	2	1	1	2	0	1	2	0	1	1	0	1	1	1	1	0	0	0	0	0	0	2	0	0	0	0	0
212	0	0	2	0	0	0	2	1	2	0	0	0	1	0	0	1	2	2	1	1	2	1	1	1	1	1	0	1	1	2	0	2	2	0	1	1	1	0	0	1	0	0	0	1	0	0	1	0	1
213	0	1	2	0	1	1	1	2	1	0	1	1	2	1	0	1	2	0	0	2	2	0	2	2	0	0	1	2	0	1	1	0	2	0	2	2	1	0	0	1	0	0	1	2	1	0	0	2	0
214	0	2	0	0	0	0	1	1	1	0	1	0	0	0	0	0	1	0	0	2	2	0	2	2	0	0	0	2	0	2	1	1	2	0	0	2	1	0	0	1	0	0	0	1	0	0	0	1	0
215	0	2	1	0	0	0	1	1	1	0	1	0	0	0	0	0	1	0	0	2	2	1	2	2	0	1	0	1	2	1	0	2	1	1	0	2	1	0	0	1	0	0	0	0	0	0	0	1	1
216	0	1	1	0	0	0	2	2	2	0	1	1	1	1	0	0	0	1	0	1	0	0	2	2	0	0	0	1	1	1	0	1	1	2	0	2	2	0	0	0	0	0	0	2	0	0	0	1	0
217	1	1	1	0	1	1	2	1	2	0	0	1	1	1	0	0	0	0	1	1	1	1	1	1	1	1	0	1	0	0	1	1	0	2	2	1	1	0	0	0	1	0	0	1	0	1	0	1	0
218	1	0	2	0	1	1	2	0	2	0	0	1	2	1	0	1	0	1	0	2	2	1	2	2	0	0	0	1	1	1	0	0	0	1	1	1	1	0	0	0	0	0	0	1	1	0	0	2	0
219	0	1	1	0	0	0	2	0	2	0	0	0	0	0	0	0	2	0	0	2	2	1	1	1	1	1	1	2	1	0	0	1	1	2	0	2	2	0	0	0	1	1	1	2	1	0	0	2	0
220	1	1	1	0	1	1	2	0	2	0	2	0	0	0	0	0	0	1	0	1	1	0	2	2	0	1	0	2	0	2	1	1	1	1	1	1	2	0	0	2	1	0	0	1	0	0	0	1	0
221	1	1	1	0	1	1	2	1	2	0	0	0	2	0	0	1	2	0	0	2	2	0	1	1	0	1	0	1	1	1	0	1	1	2	0	2	2	0	0	1	0	0	0	1	0	1	0	1	0
222	0	2	0	0	0	0	2	1	2	0	0	0	0	0	0	0	1	0	0	2	2	0	1	1	0	0	0	1	1	1	0	2	2	1	1	1	2	0	0	1	0	0	0	0	0	0	0	2	0
223	0	2	2	0	1	1	1	1	1	0	1	0	1	1	0	0	0	0	0	2	2	1	1	2	0	0	0	2	0	1	1	1	1	2	0	2	0	1	0	0	0	1	1	1	1	0	1	1	0
224	1	1	1	0	0	0	1	1	2	0	0	0	0	0	0	0	1	0	1	1	2	0	0	0	0	0	0	2	0	1	0	1	1	2	0	2	0	1	1	0	0	2	2	2	0	0	0	2	0
225	0	1	1	0	1	1	2	2	1	0	0	1	1	1	0	0	2	0	0	1	1	1	1	2	0	0	0	2	2	1	1	2	1	1	0	2	2	0	0	0	0	1	1	2	1	1	0	2	0
226	0	1	1	0	0	0	2	2	0	0	0	0	2	0	1	1	1	0	1	1	2	0	1	1	0	0	0	2	1	1	1	1	1	0	1	1	2	0	0	0	0	0	0	1	0	0	0	1	1
227	0	0	2	0	0	1	0	2	0	0	1	0	0	0	0	0	0	0	0	2	1	0	2	2	0	0	0	2	0	2	0	1	2	1	2	1	0	0	0	0	0	0	0	2	0	0	0	1	0
228	1	1	1	0	0	0	1	0	2	0	0	2	2	1	1	0	2	0	0	2	2	1	0	1	0	1	0	2	1	1	1	0	0	1	0	2	1	0	0	1	0	0	1	2	1	0	0	0	0
229	1	0	2	0	0	0	1	1	2	1	0	0	0	0	0	0	2	0	0	2	2	0	2	2	0	0	0	2	0	2	1	1	1	0	0	1	1	0	0	0	0	0	0	2	0	1	0	1	0
230	1	1	2	0	0	0	2	1	2	0	1	1	2	2	0	0	2	1	1	1	2	0	1	1	0	0	0	2	0	0	0	1	1	2	0	2	1	1	1	0	0	0	0	0	0	0	0	0	0
231	1	1	2	0	0	0	2	1	1	0	1	0	2	1	0	1	2	0	0	2	2	0	0	2	0	0	0	2	0	2	0	0	0	1	2	2	2	0	0	0	0	0	0	0	0	0	0	1	1
232	1	2	0	0	0	0	1	1	2	0	1	0	0	0	0	0	1	1	1	1	1	1	2	2	0	0	0	1	1	1	0	2	2	1	1	2	1	0	0	0	0	0	1	2	1	1	0	1	0
233	1	0	2	0	1	1	2	1	1	0	1	0	0	0	0	0	2	1	1	1	1	0	1	1	0	0	0	1	2	0	0	0	0	2	0	2	2	0	0	0	0	0	0	1	1	0	0	1	1
234	1	0	2	0	2	2	2	2	2	0	0	0	1	0	0	1	1	0	0	2	2	0	2	2	0	0	0	1	1	1	1	0	0	2	0	2	1	0	0	2	1	0	1	2	1	1	0	0	0
235	1	1	1	0	0	0	2	1	2	0	0	0	2	1	0	0	1	0	0	2	2	0	2	2	0	0	0	2	0	2	0	2	2	2	0	2	1	0	0	0	0	0	0	1	0	0	0	2	0
236	0	0	2	0	0	0	2	0	2	0	0	0	1	1	0	0	1	0	0	2	2	0	1	1	0	0	0	2	2	1	1	0	0	1	0	2	1	0	0	2	0	0	0	1	0	0	0	2	0
237	0	0	2	0	2	2	1	2	1	0	0	0	1	0	0	1	0	0	0	2	2	1	2	2	0	0	0	2	0	1	0	1	0	1	1	1	2	0	1	0	1	0	0	1	1	0	0	1	0
238	0	1	1	0	0	0	2	0	2	0	0	0	0	0	0	0	2	2	1	1	2	0	2	2	0	1	0	1	1	1	1	0	0	2	0	2	1	0	1	0	1	0	0	1	0	1	0	1	1
239	0	2	1	0	0	0	2	2	1	0	0	1	0	0	0	0	1	0	0	2	2	0	1	1	0	0	0	2	0	2	1	2	1	0	1	1	1	0	0	0	0	0	0	2	0	0	0	2	0
240	1	1	1	0	0	0	2	2	2	0	0	1	2	2	0	0	0	1	1	1	2	1	2	2	0	0	0	2	0	2	0	1	0	2	1	2	2	0	0	1	0	0	0	1	0	1	0	0	1
241	0	1	1	0	0	0	1	1	1	1	1	1	2	1	0	1	1	0	0	2	2	1	2	2	0	1	0	2	0	2	2	2	1	0	0	2	1	0	0	0	0	0	1	2	1	1	0	2	0
242	1	0	1	0	0	0	2	1	2	0	0	0	0	0	0	0	0	1	0	1	0	0	2	2	0	1	0	1	1	1	0	2	2	1	1	1	0	0	0	1	0	0	0	1	0	0	0	1	0
243	1	0	2	0	1	1	2	1	2	0	0	0	1	0	0	1	0	0	0	2	2	0	2	2	0	0	0	2	1	2	0	1	1	1	1	2	2	0	0	1	0	0	0	2	0	0	0	2	0
244	1	0	2	0	1	1	0	2	0	0	1	0	0	0	0	0	0	0	0	2	2	1	2	2	0	0	0	2	1	1	0	1	0	2	0	2	1	1	0	1	0	0	0	1	0	1	0	1	1
245	0	0	2	0	1	1	1	2	1	0	1	1	1	1	0	0	1	2	1	0	1	0	1	1	0	0	0	2	0	2	0	1	0	2	1	2	2	0	0	0	0	0	1	2	2	2	0	2	0
246	0	1	1	0	0	0	2	0	2	0	0	0	2	1	0	0	0	0	1	1	2	1	2	2	0	0	0	2	0	1	0	1	1	2	0	2	1	0	0	2	0	1	1	1	1	1	0	2	0
247	1	1	1	0	0	0	1	1	1	0	0	0	1	0	0	0	2	1	1	1	2	0	2	1	1	2	0	2	0	1	1	1	1	1	0	2	1	0	0	0	1	0	1	2	1	1	0	2	0
248	1	0	2	0	1	1	2	1	2	0	0	0	0	0	0	0	1	2	1	0	1	1	2	2	0	0	0	2	0	1	1	2	1	1	0	2	1	0	0	0	0	1	2	2	1	1	0	1	0
249	1	1	1	0	1	1	2	1	2	0	0	0	0	0	0	0	1	0	1	1	1	1	2	2	0	1	1	1	1	0	0	0	1	1	1	2	1	0	0	0	1	2	2	2	1	0	0	0	0
250	1	2	1	0	0	0	2	2	1	0	0	0	0	0	0	0	2	1	1	1	1	0	2	2	0	0	0	1	2	0	1	0	0	2	0	2	2	0	0	0	0	0	0	0	0	0	0	2	0
251	1	0	2	0	0	0	2	2	1	0	0	0	0	0	0	0	1	2	1	0	1	1	2	2	0	0	0	2	0	2	1	2	2	2	0	2	2	0	0	0	0	0	1	2	2	2	0	0	0
252	0	1	2	0	0	0	2	0	2	0	0	0	0	0	0	0	0	2	2	0	1	0	2	2	0	0	0	2	0	0	0	2	1	2	0	2	1	0	0	1	0	0	0	2	0	2	0	0	0
253	0	0	2	0	0	0	2	1	1	0	0	0	0	0	0	0	1	1	1	1	2	0	2	2	0	0	0	2	2	0	0	1	2	1	1	2	2	0	0	0	0	0	1	2	1	1	0	1	0
254	1	1	1	0	1	1	2	2	1	0	0	0	2	2	0	0	1	1	1	1	2	0	2	2	0	0	0	2	0	1	2	1	0	2	1	2	1	0	0	0	1	1	2	2	0	0	0	2	0
255	0	2	0	0	0	0	2	0	2	0	0	0	0	0	0	0	1	1	1	1	2	0	2	2	0	0	0	2	0	2	0	1	0	2	0	2	1	0	0	0	0	0	0	1	0	0	0	0	1
256	1	2	0	0	0	0	1	2	1	0	1	0	1	1	0	0	1	2	1	0	1	0	2	2	0	0	0	1	2	0	0	1	1	1	1	1	1	0	0	0	0	0	0	2	0	0	0	1	0
257	1	1	1	0	1	1	1	2	0	0	2	2	2	2	0	0	0	2	1	0	0	0	2	2	0	0	0	2	2	0	1	0	0	1	2	2	1	0	0	0	1	1	1	1	1	0	0	1	1
258	1	0	2	0	1	1	2	2	2	0	0	0	1	0	1	0	0	1	0	1	1	0	2	2	0	0	0	2	0	1	0	1	1	1	0	2	1	0	0	1	0	0	0	1	0	0	0	0	0
259	0	1	1	0	0	0	2	0	2	0	0	0	0	0	0	0	0	1	2	0	2	1	2	2	0	0	0	2	0	2	1	0	0	2	0	1	2	0	0	0	0	0	0	1	1	1	0	1	1
260	1	2	0	0	0	0	2	2	2	0	0	0	0	0	0	0	1	1	1	1	2	1	2	2	0	0	0	2	0	2	0	1	1	1	1	1	2	0	0	0	0	2	2	2	0	0	0	2	0
261	1	1	1	0	0	0	0	2	0	1	2	0	1	1	0	0	2	0	0	2	2	0	2	2	0	0	0	2	1	2	0	1	1	2	0	2	1	0	0	1	0	0	0	1	0	1	0	0	0
262	0	1	1	0	0	0	2	1	2	0	0	0	0	0	0	0	1	0	0	2	2	1	2	2	0	0	0	2	1	1	1	1	1	2	0	2	0	1	1	0	1	0	0	2	0	0	0	0	0
263	0	1	1	0	1	1	2	2	1	0	0	0	0	0	0	0	0	2	1	1	2	2	2	2	0	0	0	1	1	1	0	1	2	1	1	2	2	1	1	0	0	0	0	2	0	1	0	0	1
264	1	1	1	0	0	0	2	0	2	0	0	1	1	1	0	0	1	1	1	1	2	0	1	1	0	0	0	1	1	1	0	0	0	2	0	2	2	0	0	1	0	0	1	1	1	0	0	0	0
265	0	2	0	0	0	0	2	1	2	0	0	0	0	0	0	0	0	2	0	2	2	0	2	2	0	0	0	1	1	1	1	1	0	2	1	2	0	0	0	2	1	0	0	0	0	1	0	0	0
266	0	1	1	0	1	1	2	2	1	0	1	0	0	0	0	0	2	1	1	1	2	0	1	1	0	0	0	2	2	2	0	0	0	1	1	2	1	0	0	0	0	0	0	1	0	0	0	2	0
267	0	2	1	0	0	0	2	0	2	0	0	1	1	1	0	0	2	1	0	2	2	0	1	1	0	1	0	1	0	1	0	2	2	2	0	2	0	1	1	0	0	1	1	2	1	0	0	1	0
268	1	1	2	0	0	0	2	1	2	0	1	2	2	2	0	0	2	0	0	2	2	1	2	2	0	0	0	2	0	2	0	0	0	2	0	2	1	0	0	0	0	0	0	2	0	0	0	1	0
269	1	0	1	0	0	0	2	1	2	0	0	0	0	0	0	0	1	1	1	1	1	0	1	2	0	0	0	2	0	2	0	2	2	1	1	2	2	0	0	0	0	0	0	1	0	0	0	2	0
270	0	0	2	0	0	0	1	2	1	0	1	0	0	0	0	0	0	1	2	0	2	1	1	1	1	1	0	2	1	1	1	1	2	1	1	2	1	0	0	2	0	0	2	2	2	1	0	1	0
271	0	1	1	0	0	0	2	1	2	0	0	1	1	1	0	0	0	1	1	1	1	1	1	1	1	1	0	1	1	1	0	1	0	1	1	1	1	0	0	2	0	0	0	0	1	0	0	0	1
272	0	1	1	0	0	0	1	1	1	0	1	0	0	0	0	0	1	0	2	0	2	1	2	2	0	0	0	2	2	2	0	2	2	2	0	2	1	0	0	0	0	0	1	1	1	2	0	2	0
273	1	2	0	0	0	0	2	1	1	0	0	0	0	0	0	0	1	0	0	2	2	0	2	2	0	0	0	2	2	2	0	1	1	1	0	2	1	0	0	1	0	1	1	1	1	0	0	1	1
274	1	1	1	0	0	0	1	1	2	0	0	0	0	0	0	0	1	1	0	1	1	1	2	2	0	0	0	2	1	1	2	1	1	2	0	2	1	0	0	0	0	0	0	0	0	0	0	1	0
275	0	0	2	0	2	2	0	2	1	0	0	1	2	1	0	1	0	2	1	1	2	0	2	2	0	0	0	2	2	1	0	0	0	1	1	2	1	0	0	0	0	0	1	2	0	1	0	2	0
276	0	1	1	0	0	1	2	2	1	0	0	1	2	2	0	0	0	0	1	1	2	0	2	2	0	0	1	1	1	2	0	1	1	1	0	2	1	1	1	0	0	0	0	1	0	0	0	2	0
277	1	2	1	0	0	0	1	2	1	0	2	0	0	0	0	0	1	2	1	0	2	0	2	2	0	0	0	2	1	1	1	1	0	1	1	1	1	0	0	2	0	1	2	2	1	1	0	0	0
278	0	2	0	0	0	0	2	1	2	0	0	1	1	1	0	0	2	1	1	1	2	0	2	2	0	1	0	1	1	1	0	1	2	2	0	2	1	0	0	1	0	0	0	2	1	1	0	2	0
279	1	2	0	0	0	0	2	1	1	0	0	1	1	1	0	0	2	0	1	1	2	1	2	2	0	0	0	2	0	1	0	2	2	1	0	2	2	0	0	0	0	0	0	2	0	0	0	1	1
280	1	0	2	0	0	0	2	0	2	0	1	0	0	0	0	0	1	0	0	2	2	0	1	2	0	0	0	2	0	1	1	1	0	1	1	1	0	0	0	2	0	0	0	1	1	1	0	1	0
281	0	1	1	0	1	1	2	0	2	0	0	1	2	2	0	0	2	1	1	1	1	0	2	2	0	0	0	1	1	1	0	0	0	1	1	1	1	0	0	0	0	0	0	0	1	0	0	1	0
282	0	1	2	0	0	0	1	2	0	0	0	0	0	0	0	0	0	1	0	0	0	0	0	1	0	0	2	2	1	0	1	0	0	2	0	2	1	0	0	0	1	0	1	1	0	0	0	1	1
283	1	1	1	0	0	0	2	1	1	0	1	0	1	0	0	1	0	0	0	2	2	1	1	2	0	0	0	2	0	2	0	2	2	1	0	2	2	0	0	0	0	0	0	2	1	1	0	1	0
284	0	1	1	0	0	0	2	1	2	0	0	0	2	1	0	0	1	0	1	1	2	0	1	1	0	1	0	2	1	1	1	1	1	1	1	1	1	0	0	0	0	0	1	1	0	0	0	2	0
285	1	1	1	1	1	2	1	2	1	0	1	1	1	1	0	0	0	0	1	1	2	0	2	2	0	0	0	1	2	0	1	0	1	0	1	2	1	1	1	0	0	1	1	2	0	1	0	1	0
286	0	2	0	0	0	0	1	2	0	0	1	0	0	0	0	0	0	2	2	0	0	1	2	2	0	0	0	0	2	0	0	2	1	2	0	2	1	0	1	1	1	0	0	0	0	0	0	1	0
287	0	1	1	0	0	0	1	2	1	0	0	0	0	0	0	0	1	1	0	1	1	0	2	2	0	0	0	1	1	1	0	0	0	2	0	2	2	0	0	1	0	0	0	0	0	0	1	1	0
288	0	2	0	0	0	0	2	2	2	0	0	0	0	0	0	0	1	1	1	1	1	1	2	2	0	0	0	2	0	1	1	2	2	0	1	1	1	0	0	0	0	0	0	1	0	0	0	2	0
289	1	2	1	0	0	0	2	2	2	0	0	1	2	1	0	1	1	2	2	0	1	0	2	2	0	1	0	2	0	2	2	0	0	2	0	2	1	0	0	2	0	0	0	1	0	0	0	1	1
290	1	2	0	0	0	0	2	0	2	0	1	0	0	0	0	0	1	1	0	1	1	0	2	2	0	0	0	2	0	1	0	1	1	1	0	2	1	0	1	0	2	0	0	0	2	0	0	1	0
291	0	2	1	0	0	0	0	2	0	0	1	0	0	0	0	0	0	1	1	1	2	1	0	1	1	1	0	2	0	2	1	1	1	0	1	1	2	0	1	0	1	1	1	2	2	1	0	0	1
292	1	1	1	0	0	0	2	0	2	0	2	0	0	0	0	0	0	0	1	1	2	0	2	2	0	0	0	1	1	1	0	1	0	2	2	1	2	0	0	0	0	0	1	1	1	1	0	2	0
293	0	1	2	0	1	1	2	1	2	0	1	0	0	0	0	0	0	0	1	1	2	1	2	2	0	0	0	0	2	0	0	0	1	0	1	2	2	0	0	0	0	0	1	1	0	0	0	1	0
294	0	0	2	0	2	2	1	1	2	0	0	0	0	0	0	0	0	2	2	0	0	1	2	2	0	0	0	1	1	1	0	0	2	0	2	2	2	0	0	0	0	0	0	2	0	0	0	1	0
295	0	2	2	0	1	1	2	1	1	0	0	0	1	1	0	0	1	0	0	2	2	0	2	2	0	0	0	1	1	1	1	1	2	2	0	2	0	0	0	1	0	0	0	1	0	1	0	1	0
296	1	1	2	0	0	0	2	1	2	0	0	0	0	0	0	0	0	0	1	1	2	0	2	2	0	1	0	1	2	0	1	1	1	2	2	1	2	0	0	0	0	0	0	2	0	0	0	1	0
297	0	1	1	0	0	0	1	1	1	0	2	0	0	0	0	0	1	1	1	0	0	0	2	2	0	0	2	2	1	0	1	2	1	1	1	1	1	0	0	0	1	0	0	1	0	1	0	1	0
298	1	1	1	0	0	0	2	2	2	0	0	0	0	0	0	0	1	1	1	1	1	0	2	2	0	0	0	1	0	2	1	1	1	0	2	0	2	0	0	0	0	0	2	2	1	1	0	1	1
299	1	0	2	0	1	1	2	1	1	0	1	1	1	1	0	0	1	0	0	2	2	0	1	1	0	0	0	2	1	1	1	1	1	2	0	2	1	0	0	1	0	1	1	2	1	2	0	1	0
300	1	1	2	0	0	0	2	1	2	0	0	0	0	0	0	0	0	0	0	2	2	2	0	1	1	1	0	2	1	1	1	2	1	2	0	2	1	1	0	1	0	0	0	1	1	1	0	1	0
301	0	2	0	0	0	0	2	1	2	0	0	1	2	1	0	0	2	0	0	2	2	0	1	1	0	0	0	2	0	0	0	0	0	2	1	1	1	1	1	0	0	0	0	0	0	1	0	0	0
302	0	2	1	0	0	0	1	2	1	0	1	1	2	2	0	0	1	2	1	1	1	0	1	2	0	0	0	1	2	0	1	1	0	2	1	2	1	0	0	1	0	0	1	1	1	1	0	2	0
303	1	1	2	0	0	0	2	2	2	0	0	0	2	0	1	1	0	1	0	1	1	0	2	2	0	0	0	1	1	1	0	1	1	0	2	1	2	0	0	1	0	0	1	2	0	0	0	2	0
304	1	1	2	0	0	0	2	1	1	0	1	0	1	0	0	1	1	1	0	1	1	0	2	2	0	0	0	2	1	2	0	1	1	2	0	2	2	0	0	0	1	0	0	2	1	1	0	0	2
305	0	2	0	0	0	0	1	2	1	0	1	1	1	1	0	0	1	1	1	1	1	1	0	1	1	1	0	2	0	1	1	2	2	2	0	2	2	0	0	0	1	0	0	2	0	0	0	0	0
306	1	2	1	0	0	0	1	2	0	0	0	0	0	0	0	0	1	0	0	2	2	0	2	2	0	0	0	1	0	2	1	1	1	1	2	1	0	0	0	1	1	0	0	2	0	0	0	1	0
307	0	2	1	0	0	0	1	2	1	0	1	1	2	1	0	0	1	1	1	1	2	0	2	2	0	1	0	2	0	2	0	2	1	2	0	2	2	0	0	1	0	0	1	2	0	0	0	2	0
308	1	2	0	0	0	0	2	1	1	1	0	0	0	0	0	0	0	1	0	0	0	0	1	2	0	0	0	2	1	1	0	1	0	1	1	1	2	0	0	0	0	2	2	2	0	2	0	0	1
309	0	2	0	0	0	0	2	1	2	0	0	0	1	0	0	1	2	1	1	1	1	0	1	1	0	1	0	2	0	2	1	1	1	1	0	2	0	0	0	2	1	0	2	2	2	1	0	1	0
310	0	1	1	0	0	0	1	2	1	0	0	0	1	0	0	1	1	2	1	0	0	0	1	1	0	0	0	2	1	1	1	1	0	1	1	1	1	0	0	1	0	0	0	0	2	1	0	1	1
311	0	2	0	0	0	0	2	1	1	0	0	0	1	0	0	1	0	0	1	1	2	1	2	2	0	0	0	2	0	1	1	2	2	1	1	2	0	0	0	1	0	1	1	2	1	0	0	1	0
312	0	1	1	0	0	0	1	1	1	0	1	1	0	0	0	0	1	1	1	1	1	1	2	2	0	0	0	2	1	2	1	0	1	1	1	2	1	0	0	1	0	0	0	2	1	1	0	2	0
313	1	1	1	0	0	0	1	1	1	0	0	0	0	0	0	1	1	0	0	2	2	0	2	2	0	0	0	1	2	0	1	0	0	2	0	2	1	0	0	0	0	0	1	2	1	1	0	2	0
314	0	1	1	0	0	0	2	2	1	0	0	0	0	0	0	0	1	1	2	0	1	0	1	1	0	0	0	2	1	1	0	2	2	1	1	1	1	0	0	0	0	0	0	2	1	1	0	2	0
315	0	0	2	0	0	0	1	1	2	0	1	1	1	1	0	0	1	2	1	0	2	0	1	1	1	1	0	2	0	1	0	1	1	1	1	1	2	0	0	0	0	0	1	1	1	0	0	2	0
316	1	1	1	0	0	0	2	2	0	0	0	0	2	0	1	1	0	0	1	1	2	1	2	2	0	0	0	2	0	2	0	0	0	2	0	2	2	0	0	0	0	0	1	2	1	1	0	2	0
317	1	1	1	0	0	0	0	2	1	0	0	0	0	0	0	0	2	1	0	2	1	1	1	1	1	1	0	2	1	1	1	0	0	2	0	2	2	0	0	0	0	0	1	2	1	0	0	1	0
318	1	2	1	0	0	0	2	2	1	0	1	1	1	1	0	0	1	2	1	0	0	0	2	2	0	1	0	2	0	1	0	1	2	1	0	2	2	0	0	0	0	0	1	2	1	0	0	0	0
319	1	2	1	0	0	0	2	1	2	0	0	0	1	0	0	1	1	1	2	0	1	1	1	1	1	1	1	2	1	0	1	1	1	1	2	1	2	0	0	0	0	0	0	0	0	0	0	1	1
320	0	1	1	0	0	0	2	1	1	0	1	0	1	0	0	1	1	1	1	1	1	1	2	2	0	0	0	1	2	1	0	2	2	0	2	0	1	0	0	0	0	1	1	2	1	0	0	1	1
321	0	0	2	0	1	1	2	0	2	0	0	0	0	0	0	0	0	1	1	1	2	1	2	2	0	0	0	2	0	1	0	2	2	2	0	2	1	0	0	0	0	0	1	1	1	1	0	2	0
322	0	1	1	0	0	0	1	1	1	0	1	0	1	0	0	0	1	0	0	2	2	1	2	2	0	0	0	1	1	1	0	1	1	0	1	1	1	0	0	0	1	0	0	1	0	0	0	2	0
323	0	0	2	0	1	1	1	2	1	0	0	0	0	0	0	0	2	1	1	1	2	0	2	2	0	0	0	2	0	1	1	2	2	2	0	2	1	0	0	0	0	0	0	1	0	0	0	1	0
324	0	0	2	0	1	1	2	2	1	0	0	0	0	0	0	0	2	1	1	1	1	1	2	2	0	0	0	1	1	1	1	2	2	0	2	0	1	0	0	1	0	0	1	2	1	1	0	2	0
325	1	0	2	0	2	2	2	2	1	0	0	1	2	2	0	0	2	0	0	1	1	0	2	2	0	0	0	2	0	2	0	2	2	0	1	1	1	1	1	0	0	0	0	1	0	0	0	1	1
326	1	0	2	0	1	1	2	1	1	0	0	0	0	0	0	0	0	1	1	1	1	0	2	2	0	1	1	2	0	1	0	0	0	2	0	2	2	0	0	0	0	1	1	1	1	0	0	2	0
327	1	0	2	0	0	0	2	0	1	0	0	1	2	1	0	0	1	1	1	1	2	1	2	2	0	0	0	2	0	2	1	1	1	1	1	1	0	0	0	1	0	0	1	2	1	0	0	2	0
328	0	1	1	0	0	0	2	2	2	0	0	1	2	1	0	1	2	1	0	2	2	0	2	2	0	0	1	2	1	2	0	1	0	1	1	1	1	0	0	0	0	0	0	0	0	0	0	0	0
329	1	1	1	0	1	1	2	2	2	0	0	0	1	1	0	0	0	2	1	0	1	0	2	2	0	1	0	2	1	2	0	2	2	0	2	1	2	0	0	0	1	0	0	1	0	1	0	1	1
330	1	1	1	0	0	0	2	1	2	0	0	0	1	1	0	0	1	0	1	1	2	0	2	2	0	0	0	1	2	0	1	2	1	1	0	2	2	0	0	1	0	0	0	2	0	0	0	1	0
331	1	1	1	0	0	0	2	2	2	0	1	0	0	0	0	0	1	1	0	1	1	0	2	2	0	0	0	1	1	1	0	2	1	2	1	1	0	1	1	0	1	0	0	2	0	0	0	2	0
332	0	1	1	0	0	0	1	2	2	0	1	0	1	0	0	1	2	1	1	1	2	2	0	1	1	1	0	1	1	1	0	1	1	1	1	2	1	1	1	0	0	0	1	1	1	1	0	2	0
333	1	1	2	0	0	0	2	1	1	0	0	0	0	0	0	0	1	0	1	1	2	0	2	2	0	0	0	2	0	1	0	1	1	1	0	2	2	0	0	1	0	1	1	1	0	0	0	0	0
334	1	1	2	0	0	0	1	1	0	1	2	0	0	0	0	0	1	2	1	0	1	0	2	2	0	1	0	1	1	1	0	1	1	2	0	2	0	0	0	1	0	0	0	1	0	0	0	0	2
335	0	2	0	0	0	0	1	2	0	0	2	0	1	0	1	0	1	1	1	1	1	0	2	2	0	0	0	2	1	2	0	1	1	1	1	1	1	0	0	1	0	0	0	1	1	1	0	2	0
336	0	1	1	1	0	1	1	2	1	0	1	1	1	1	0	0	2	1	1	1	2	0	2	2	0	0	0	2	0	2	0	1	1	1	0	2	1	0	0	2	0	1	1	2	1	1	0	2	0
337	1	2	1	0	0	0	2	0	2	0	0	2	2	2	0	0	2	2	2	0	0	0	2	2	0	0	0	1	0	1	1	0	1	2	1	2	1	1	0	0	0	0	0	2	0	0	0	0	0
338	1	2	0	0	0	0	1	1	1	0	0	0	0	0	0	0	1	1	1	1	2	1	2	2	0	0	1	1	1	2	0	1	1	1	0	2	0	0	0	1	0	0	0	2	1	1	0	2	0
339	1	1	1	1	1	2	1	1	1	0	1	0	0	0	0	0	1	1	1	1	1	0	2	2	0	0	0	1	1	1	0	1	0	2	2	1	1	0	0	2	1	0	0	2	0	1	0	0	1
340	0	1	1	0	0	0	2	2	1	1	1	0	1	0	0	1	0	2	0	1	1	0	2	2	0	0	2	2	1	0	1	2	2	0	1	1	2	0	0	0	0	1	2	2	1	1	0	2	0
341	0	0	2	0	0	0	2	2	1	0	1	0	0	0	0	0	1	2	1	0	1	2	0	1	1	1	0	2	1	1	1	0	1	2	1	2	2	0	0	0	0	0	0	1	0	0	0	1	1
342	0	2	0	0	0	0	2	2	2	0	0	0	1	0	0	1	1	0	0	2	2	1	2	2	0	0	0	1	2	0	1	0	0	2	0	2	1	0	0	2	0	0	0	1	1	0	0	0	1
343	1	2	0	0	0	0	2	2	1	0	1	0	0	0	0	0	1	2	0	0	0	0	0	1	0	0	1	2	1	1	0	1	2	0	2	1	0	1	1	0	1	0	0	0	1	1	0	1	0
344	1	0	2	0	0	0	1	2	0	0	1	1	2	1	0	1	0	2	0	1	1	0	2	2	0	0	0	1	2	0	1	1	1	1	1	1	1	0	0	1	0	0	0	1	0	0	0	2	0
345	1	0	1	0	0	0	2	2	1	0	1	0	2	1	0	1	0	1	2	0	1	1	2	2	0	0	0	2	1	2	0	1	1	0	1	1	0	1	1	0	1	1	1	2	0	0	0	2	0
346	0	2	0	0	0	0	2	2	1	0	0	0	0	0	0	0	2	0	0	2	2	0	2	2	0	0	0	2	1	1	0	2	1	2	1	1	1	0	0	1	0	0	0	1	0	0	0	1	1
347	0	0	1	0	0	0	1	2	0	0	1	0	0	0	0	0	1	0	1	1	2	1	2	2	0	0	0	2	0	2	2	1	1	1	0	2	2	0	0	1	1	0	1	2	1	0	0	2	0
348	0	1	1	0	1	1	1	2	0	0	1	0	1	0	0	0	0	2	1	0	1	1	2	2	0	1	0	2	0	2	0	0	0	2	0	2	2	0	0	1	0	0	0	1	0	0	0	0	1
349	1	1	2	0	1	1	2	2	2	0	0	0	0	0	0	0	2	0	0	2	2	1	1	2	0	0	0	2	0	1	0	1	1	2	0	2	1	0	0	2	0	0	0	1	0	0	0	1	0
350	1	0	2	0	2	2	2	2	1	0	0	1	1	1	0	0	1	1	0	1	1	0	1	1	0	0	1	2	0	1	0	1	1	0	1	1	2	1	0	0	0	0	0	2	1	1	0	1	0
351	0	2	1	0	0	0	2	1	2	0	0	0	0	0	0	0	1	1	1	1	2	0	2	2	0	0	0	2	0	2	1	1	1	1	1	1	1	0	0	2	0	0	0	1	0	0	0	2	0
352	1	0	2	0	0	0	2	1	2	0	0	0	0	0	0	0	1	0	0	2	2	1	2	2	0	0	0	2	1	1	2	2	2	0	2	0	1	0	0	0	0	0	1	2	0	0	0	1	0
353	0	1	1	0	0	0	2	2	1	0	1	0	0	0	0	0	2	2	1	1	2	0	2	2	0	0	0	2	1	2	0	2	1	1	1	2	2	0	0	0	0	1	1	1	1	0	0	1	1
354	0	1	1	0	1	1	1	2	1	0	2	1	1	1	0	0	2	1	1	1	2	0	1	1	0	0	0	1	1	1	1	1	1	1	0	2	1	0	0	0	1	1	1	1	0	0	0	1	1
355	1	1	1	0	0	0	1	2	1	0	1	0	2	1	0	0	1	2	1	0	1	0	1	2	0	1	0	2	0	2	0	1	2	1	1	2	0	1	1	1	0	0	0	0	0	0	0	0	1
356	1	1	1	0	1	1	1	2	1	0	1	0	0	0	0	0	0	0	1	1	2	0	1	1	0	0	0	1	0	0	1	0	0	2	0	2	2	0	0	1	0	1	1	1	1	0	0	2	0
357	0	1	1	0	1	1	1	1	2	0	0	0	0	0	0	0	2	0	0	2	2	0	2	2	0	0	0	2	0	2	1	1	1	1	1	1	0	1	1	1	0	1	1	1	0	0	0	1	0
358	0	1	1	0	0	0	2	0	2	0	0	0	1	0	0	1	1	1	0	2	2	0	2	2	0	0	0	1	1	0	0	1	1	0	0	1	1	1	1	0	0	1	1	1	0	1	0	1	0
359	1	0	2	0	1	1	1	1	1	0	0	0	2	0	0	1	2	1	1	1	1	0	1	1	0	1	0	1	2	0	1	0	0	2	0	2	1	0	0	2	0	0	0	2	0	1	0	2	0
360	0	1	0	0	0	0	2	2	1	1	1	0	0	0	0	0	2	1	1	1	2	0	1	1	0	0	0	2	0	2	2	1	1	1	0	2	1	0	0	0	0	0	0	1	0	1	0	1	0
361	1	1	0	0	0	0	1	2	0	0	0	0	0	0	0	0	2	1	1	1	2	1	1	1	1	1	0	1	2	0	1	2	1	2	0	2	0	1	1	1	0	0	2	2	2	1	0	1	1
362	1	2	2	0	1	1	2	2	2	0	0	1	1	1	0	0	2	0	0	2	2	1	1	2	0	0	0	1	1	0	0	0	1	1	1	2	2	0	0	2	0	0	0	0	0	0	0	1	0
363	1	0	2	0	0	0	2	0	1	0	1	1	2	1	0	0	0	0	0	2	2	0	1	1	0	0	0	2	0	1	1	1	1	1	0	2	2	0	0	0	0	0	0	2	0	2	0	1	0
364	1	0	2	0	0	0	2	2	2	0	0	1	1	1	0	0	0	2	2	0	0	1	2	2	0	0	0	1	2	0	1	1	2	1	2	1	1	0	1	0	2	0	0	2	0	0	0	1	1
365	0	2	0	0	0	0	2	1	2	0	1	0	0	0	0	0	1	0	0	2	2	0	2	2	0	0	0	1	2	0	0	2	1	0	1	1	1	0	0	0	1	0	0	2	0	0	0	2	0
366	0	0	2	0	0	0	2	1	1	0	0	0	1	0	0	1	1	0	0	2	2	0	1	1	0	0	1	2	0	1	0	0	0	2	0	2	0	0	0	1	0	2	2	2	1	0	0	2	0
367	1	0	2	0	1	1	1	2	0	0	0	0	0	0	0	0	2	1	1	1	1	0	2	2	0	1	0	2	2	1	2	2	2	1	0	2	1	0	0	2	1	0	0	2	0	0	0	1	0
368	0	0	2	0	0	0	2	1	2	0	0	0	0	0	0	0	1	0	0	2	2	0	1	1	0	0	0	2	0	2	1	1	1	2	0	2	2	0	0	0	0	0	0	1	0	0	0	2	0
369	1	0	2	0	0	0	1	2	1	0	1	0	0	0	0	0	1	2	1	0	1	0	2	2	0	1	0	2	1	2	0	1	1	2	0	2	1	0	0	0	0	0	1	2	0	0	0	1	0
370	0	1	1	0	0	0	2	1	2	0	0	0	0	0	0	0	1	1	0	1	1	1	2	2	0	0	0	2	0	2	0	1	1	1	0	2	0	1	1	0	0	0	1	1	1	1	0	2	0
371	1	2	0	0	0	0	2	0	2	0	1	0	0	0	0	0	1	1	1	1	1	0	2	2	0	0	0	2	0	2	0	1	1	0	2	0	1	0	0	1	0	0	0	2	0	1	0	1	0
372	1	1	1	0	0	0	2	0	2	0	0	1	1	1	0	0	0	1	0	1	0	0	2	2	0	0	0	2	0	2	1	0	0	2	0	2	1	1	1	0	0	1	1	1	1	0	0	2	0
373	1	1	2	0	0	0	1	2	1	0	1	1	1	1	0	0	0	1	1	1	2	1	1	1	1	2	0	1	0	0	1	1	1	2	0	2	1	0	0	1	0	0	2	2	2	1	0	1	0
374	1	1	1	0	0	0	2	0	2	0	1	1	1	1	0	0	0	0	0	2	2	0	2	2	0	0	0	2	2	2	0	1	1	1	0	2	0	1	1	1	0	0	0	1	1	1	0	2	0
375	1	0	2	0	1	1	0	2	0	1	2	0	0	0	0	0	1	1	1	0	0	0	2	2	0	0	0	1	1	1	0	0	1	2	1	2	2	0	0	0	0	1	1	1	1	0	0	2	0
376	0	0	2	0	0	0	2	2	1	0	0	1	2	1	0	0	1	0	0	2	2	0	1	2	0	0	0	2	0	2	0	2	1	1	1	1	0	0	0	0	0	0	0	2	0	0	0	0	1
377	1	0	2	0	0	0	1	1	1	0	1	0	1	0	0	1	0	0	0	2	2	0	2	2	0	0	0	2	1	1	1	0	0	2	0	2	2	0	0	0	0	1	1	2	0	2	0	1	0
378	0	1	1	0	1	1	2	2	1	0	0	0	1	0	0	0	2	1	1	1	1	0	2	2	0	0	0	2	1	1	1	1	1	1	1	1	2	0	0	0	0	0	0	2	2	0	0	1	1
379	1	1	0	0	0	0	2	2	2	0	0	0	1	0	0	1	2	0	0	2	2	0	2	2	0	0	0	1	2	0	1	1	1	1	1	2	1	1	1	0	0	0	0	2	1	1	0	2	0
380	1	2	1	1	0	1	1	1	1	1	1	1	1	2	0	0	0	2	2	0	0	1	2	2	0	0	0	2	1	2	0	0	0	1	1	1	1	0	0	1	0	0	1	1	1	1	0	0	2
381	0	2	1	0	0	0	1	1	1	1	1	0	2	1	0	1	2	0	0	2	2	0	2	2	0	0	0	2	0	2	2	2	1	0	1	1	1	0	0	0	0	0	0	1	1	0	0	1	0
382	1	1	2	0	1	1	1	1	0	0	1	0	0	0	0	0	2	1	0	2	2	1	2	2	0	0	0	2	0	1	1	1	1	1	1	2	1	0	0	0	0	1	2	2	0	0	0	1	1
383	0	1	2	0	0	0	2	2	1	0	1	0	1	0	0	1	1	2	0	1	1	0	0	0	0	1	0	2	0	2	0	1	1	1	1	1	1	0	0	2	0	0	0	1	0	0	0	0	1
384	0	1	1	0	0	1	2	2	1	0	0	1	1	1	0	0	1	2	1	0	1	0	2	2	0	0	0	2	0	1	1	2	2	1	1	1	1	0	0	1	0	1	1	2	2	1	0	2	0
385	1	2	0	0	0	0	1	1	0	1	1	0	0	0	0	0	0	2	0	2	2	0	2	2	0	0	0	1	0	1	0	1	0	2	1	2	2	0	0	0	0	0	0	2	0	0	0	0	0
386	1	1	1	0	0	0	1	1	1	0	1	0	0	0	0	0	2	1	1	1	1	0	1	1	1	2	0	1	2	0	0	1	1	0	1	1	1	0	0	1	0	0	0	2	0	0	0	1	0
387	1	1	1	0	0	0	1	1	2	0	0	0	0	0	0	0	0	1	1	1	1	1	2	2	0	0	0	2	1	2	0	0	0	0	1	1	2	0	0	1	0	0	0	2	1	1	0	2	0
388	0	1	1	0	0	0	2	0	2	0	0	1	1	1	0	0	0	0	1	1	2	0	2	2	0	1	1	2	0	1	0	1	1	1	2	1	1	0	0	0	0	1	1	2	1	0	0	2	0
389	0	2	0	0	0	0	2	2	1	0	0	1	2	1	0	0	1	0	0	2	2	1	0	0	1	1	0	2	0	2	0	2	2	0	2	1	1	0	0	2	0	1	1	2	0	0	0	2	0
390	1	1	2	0	0	0	2	0	1	0	1	0	1	0	0	0	0	1	0	2	2	0	1	1	0	0	0	2	0	1	1	1	1	0	2	2	1	0	0	0	0	0	0	2	0	0	0	0	0
391	1	1	2	0	1	1	1	2	1	1	1	0	0	0	0	0	0	0	0	2	2	0	1	1	0	0	0	1	1	1	0	2	2	2	0	2	2	0	0	0	0	0	0	2	1	1	0	2	0
392	1	1	2	0	0	0	2	0	2	0	1	0	1	0	0	1	1	1	0	1	1	0	2	2	0	0	0	2	1	2	0	2	2	0	2	0	0	0	0	0	0	0	0	2	0	0	0	2	0
393	0	1	2	0	0	0	2	0	2	0	1	0	0	0	0	0	0	1	1	1	1	0	2	2	0	0	0	2	0	2	1	1	1	1	0	2	1	0	0	1	0	1	1	1	1	0	0	2	0
394	1	2	2	0	0	0	1	1	2	0	0	0	0	0	0	0	1	2	1	0	1	0	2	2	0	0	0	2	0	1	0	2	1	0	1	1	1	0	0	0	0	0	0	0	0	0	0	0	1
395	1	2	2	0	0	0	1	2	2	0	1	0	1	1	0	0	0	2	0	1	1	1	2	2	0	0	0	1	1	1	0	1	0	1	1	1	1	0	0	0	0	2	2	2	1	0	0	2	0
396	1	1	2	0	0	0	2	2	1	0	0	1	1	1	0	0	2	1	1	1	2	1	1	1	1	0	0	2	0	2	1	0	1	1	1	2	0	1	1	1	0	0	0	2	0	0	1	1	0
397	0	1	2	0	0	0	1	1	1	1	2	0	1	1	0	0	2	2	1	1	2	1	2	2	0	0	0	1	2	1	0	0	0	2	0	2	0	1	1	0	0	0	0	2	0	0	0	0	0
398	0	0	2	0	1	1	1	2	1	0	1	1	1	1	0	0	2	0	0	2	2	0	1	1	0	0	0	2	1	1	0	2	1	0	1	1	1	0	0	0	0	1	1	1	1	0	0	2	0
399	1	0	2	0	0	0	2	1	2	0	0	0	0	0	0	0	1	0	0	2	2	0	1	1	0	0	0	2	0	2	0	0	1	1	0	2	2	0	0	0	0	0	1	1	1	1	0	0	1
400	0	1	1	0	0	0	2	2	1	0	0	0	1	0	0	1	2	0	0	2	2	0	2	2	0	0	0	2	0	1	1	0	0	2	0	2	2	0	0	0	0	0	0	2	0	0	0	1	0
401	0	1	1	0	0	0	2	2	1	0	0	1	1	1	0	0	1	2	2	0	0	0	2	2	0	0	0	2	0	2	0	2	1	1	0	2	2	0	0	0	0	1	1	2	1	0	1	1	0
402	0	2	1	0	0	0	2	2	2	1	1	0	1	0	0	0	1	1	0	2	2	1	2	2	0	1	0	2	0	2	0	2	1	0	1	1	2	0	0	1	0	0	0	0	0	0	0	1	0
403	0	1	1	0	1	1	1	2	1	0	1	1	1	1	0	0	1	1	1	1	1	0	0	1	0	0	0	2	0	2	1	1	1	1	1	1	1	0	1	1	1	0	1	1	1	0	0	1	0
404	1	2	1	0	0	0	1	1	1	0	2	0	0	0	0	0	0	1	0	1	1	0	2	2	0	0	0	2	0	2	1	2	1	0	0	2	2	0	0	0	0	0	0	1	0	1	0	2	0
405	0	1	0	0	0	0	2	1	1	0	0	0	1	1	0	0	1	1	1	1	2	1	2	2	0	1	0	2	0	1	1	0	0	2	0	2	1	0	0	0	1	1	2	2	1	1	0	2	0
406	1	0	2	0	1	1	1	2	0	0	0	0	0	0	0	0	0	0	1	1	2	0	2	2	0	1	0	2	2	1	0	1	1	0	2	0	1	0	0	2	0	0	0	1	1	1	0	2	0
407	0	1	2	0	0	0	2	1	1	1	0	0	0	0	0	0	2	0	0	2	2	2	1	1	1	1	0	2	0	2	0	0	0	2	0	2	1	1	1	0	0	0	0	1	0	1	0	1	0
408	0	0	2	0	1	1	1	2	1	0	1	0	1	0	0	1	1	2	1	1	1	0	2	2	0	0	0	2	0	2	0	1	1	1	1	1	1	0	0	1	0	2	2	2	0	0	0	2	0
409	1	1	1	0	0	0	1	2	1	0	1	0	1	0	0	0	1	2	2	0	1	0	1	2	0	1	0	2	1	2	0	0	1	1	0	2	1	1	0	1	0	0	0	1	0	0	0	1	1
410	0	1	1	0	0	0	2	2	2	0	0	1	1	1	0	0	1	1	0	1	2	2	2	2	0	0	0	1	0	1	1	2	2	0	1	1	2	0	0	1	1	0	0	2	0	1	0	1	0
411	1	1	1	0	0	0	2	1	2	0	1	1	1	1	0	0	2	1	1	1	2	1	2	2	0	0	1	2	1	1	0	1	1	1	0	2	1	0	0	0	0	0	0	1	0	0	0	1	1
412	1	0	2	0	0	0	1	1	1	0	1	1	1	1	0	0	0	0	1	1	2	0	2	2	0	1	0	1	1	1	0	2	1	0	1	1	1	0	0	0	0	0	0	1	0	0	0	1	0
413	0	0	2	0	0	0	2	1	2	0	0	0	1	0	0	0	2	1	1	1	2	0	2	2	0	0	0	1	0	1	1	1	1	0	2	1	1	0	0	0	0	0	0	2	2	0	0	2	0
414	0	1	1	0	0	0	2	1	1	0	1	0	1	0	0	0	0	2	0	1	1	0	2	2	0	0	0	1	1	1	0	0	0	2	0	2	2	0	0	0	0	1	1	1	1	1	0	0	1
415	1	1	1	0	0	0	2	0	2	0	0	1	2	1	0	0	1	0	0	2	2	1	2	2	0	0	0	0	2	0	0	1	1	1	0	2	1	0	0	0	0	1	1	1	1	0	0	1	1
416	0	1	1	0	0	0	2	2	1	0	0	1	1	1	0	0	1	2	1	0	1	2	2	2	0	0	0	1	0	1	0	1	1	2	0	2	1	1	0	1	0	0	1	2	1	0	0	2	0
417	1	1	2	0	0	0	0	2	0	1	2	1	2	2	0	0	1	2	0	1	1	0	2	2	0	0	0	0	1	0	0	1	1	0	2	0	2	0	0	0	0	0	0	2	0	0	0	0	1
418	0	2	1	0	0	0	2	2	1	0	0	0	2	1	0	0	2	0	0	2	2	0	1	1	0	0	1	2	1	0	1	2	1	0	0	2	1	0	0	0	1	0	2	2	1	1	0	0	0
419	0	0	2	0	0	1	2	2	2	0	1	0	1	0	0	1	2	1	1	1	2	1	2	2	0	0	0	2	0	2	1	1	1	2	1	1	1	0	0	2	1	0	1	2	1	0	0	2	0
420	1	2	0	0	0	0	1	2	1	0	1	0	1	0	0	1	1	0	0	2	2	1	1	1	1	1	0	2	2	0	0	2	1	0	1	1	1	0	0	1	0	0	0	1	0	1	0	2	0
421	1	0	2	0	1	1	0	1	1	0	1	1	1	0	1	0	1	0	0	2	2	0	1	1	0	1	0	2	0	1	1	1	1	2	0	2	2	0	0	1	0	0	1	2	0	0	0	2	0
422	0	1	2	0	0	0	2	1	2	0	0	0	1	0	0	1	2	0	0	2	2	0	0	1	0	0	0	2	1	1	1	0	1	1	0	2	1	0	0	0	0	0	0	1	0	0	0	1	1
423	0	0	2	0	0	0	2	0	2	0	1	0	1	0	0	0	2	1	1	1	1	1	1	1	1	1	0	1	0	1	1	2	2	1	0	2	2	0	0	0	0	0	0	0	0	0	0	2	0
424	0	1	1	0	0	0	2	2	1	0	0	1	2	1	0	0	2	0	0	2	2	0	1	1	0	1	0	1	1	1	1	1	1	2	1	1	1	0	0	1	0	1	1	2	1	1	0	2	0
425	1	1	2	0	0	0	2	1	2	0	0	0	0	0	0	1	2	0	0	2	2	0	2	2	0	0	0	2	2	1	0	1	1	1	1	1	1	0	0	1	1	0	0	2	0	0	0	2	0
426	1	1	1	0	0	0	2	1	1	0	0	0	2	1	0	0	1	0	0	2	2	1	2	2	0	0	0	1	1	1	1	1	1	2	0	2	1	0	0	0	0	0	0	1	1	1	0	2	0
427	1	2	0	0	0	0	1	2	1	0	1	0	2	1	0	1	2	1	1	1	2	0	2	2	0	0	0	2	2	0	0	1	1	1	1	1	1	0	0	2	1	0	1	1	1	1	0	2	0
428	0	1	1	0	0	0	2	1	1	0	1	0	1	0	0	1	1	1	1	1	1	0	2	2	0	0	0	2	2	2	0	0	1	1	1	2	2	0	0	2	0	2	2	2	1	0	0	1	0
429	1	0	2	0	2	2	1	2	1	0	1	0	0	0	0	0	1	0	0	2	2	1	2	2	0	0	0	2	0	1	1	1	2	1	1	2	2	0	0	0	0	0	0	1	0	0	0	1	0
430	0	1	1	0	0	0	2	1	2	0	0	1	1	1	0	0	1	0	0	2	2	0	2	2	0	0	0	2	1	1	1	2	1	1	0	2	1	0	0	0	0	2	2	2	0	0	0	0	1
431	1	2	0	0	0	0	2	2	1	0	0	0	0	0	0	0	1	2	0	2	2	1	2	2	0	1	0	1	1	1	0	1	0	2	0	2	1	0	0	0	0	1	1	1	2	0	0	2	0
432	0	2	0	0	0	0	1	2	1	0	1	0	1	1	0	0	0	2	0	1	1	0	2	2	0	0	0	1	2	0	0	1	1	1	1	2	1	0	0	1	0	0	1	1	1	2	0	1	1
433	0	0	2	0	1	1	2	0	2	0	0	1	1	1	0	0	2	0	0	2	2	2	0	1	1	1	0	2	0	2	1	1	1	1	1	1	2	0	0	1	1	0	0	1	0	0	0	2	0
434	0	2	1	0	0	0	1	2	1	0	1	1	2	2	0	0	1	2	1	0	2	0	1	1	0	1	0	2	1	1	0	2	1	1	0	2	1	0	0	0	1	1	1	2	0	0	1	1	0
435	0	1	2	0	0	0	2	0	2	0	0	0	0	0	0	0	1	2	0	1	1	0	2	2	0	0	0	2	1	2	0	2	1	1	0	2	1	0	0	0	0	0	0	1	0	0	0	0	0
436	1	1	2	0	0	0	2	0	2	0	0	0	0	0	0	0	0	1	2	0	1	0	2	2	0	0	0	1	0	1	0	1	1	1	0	2	2	0	0	0	0	0	0	1	1	1	0	2	0
437	0	2	0	0	0	0	1	1	1	0	1	0	0	0	0	0	2	0	0	2	2	1	2	2	0	0	0	1	2	0	0	1	1	1	1	1	1	0	0	0	0	0	1	1	1	0	0	1	1
438	1	2	0	0	0	0	1	2	1	0	0	0	1	1	0	0	2	1	1	1	2	0	2	2	0	0	0	2	1	2	0	1	2	1	1	2	2	0	0	0	1	0	1	1	1	1	0	1	0
439	1	1	1	0	0	0	2	2	0	0	0	0	0	0	0	0	2	2	2	0	0	0	2	2	0	2	0	1	1	0	0	1	1	2	1	1	2	0	0	2	0	0	1	2	1	0	0	2	0
440	1	2	0	0	0	0	1	2	0	0	1	1	1	1	0	0	1	2	2	0	1	0	0	0	0	0	0	1	1	1	0	0	0	2	0	2	1	1	0	0	0	0	0	1	0	1	0	1	0
441	0	1	1	0	0	0	2	2	1	0	1	0	2	0	0	1	1	1	0	1	1	0	2	2	0	0	0	2	0	1	1	2	1	0	1	1	1	1	1	0	0	0	0	1	0	0	0	2	0
442	0	0	2	0	1	1	2	1	1	0	1	1	1	1	0	0	1	2	1	1	1	0	2	2	0	1	0	2	0	1	1	2	2	0	1	1	1	0	0	0	0	0	0	1	0	0	0	0	0
443	1	1	1	0	0	0	1	2	1	0	1	1	1	1	0	0	0	0	0	2	1	2	0	1	1	1	0	2	0	2	0	1	1	0	1	1	2	0	0	0	0	0	0	1	1	0	0	2	0
444	0	2	1	0	0	0	2	1	2	0	1	0	1	0	0	1	1	0	1	1	2	0	1	2	0	0	0	2	2	1	1	1	2	1	0	2	0	0	0	1	0	0	0	1	1	1	0	2	0
445	0	1	2	0	0	0	2	2	1	0	0	0	0	0	0	0	1	1	1	1	1	1	1	1	1	1	0	1	1	1	0	2	2	0	1	1	1	0	0	1	0	0	0	2	0	0	0	0	0
446	1	1	1	0	0	0	1	1	0	0	1	1	1	1	0	0	2	1	1	1	2	2	1	1	1	1	0	2	2	0	1	0	0	2	0	2	0	0	0	2	1	1	2	2	1	1	1	1	0
447	1	1	1	0	0	0	1	1	1	0	0	0	0	0	0	0	2	0	0	2	2	0	2	2	0	0	0	2	0	1	0	1	0	1	1	1	1	0	0	1	0	0	0	0	2	1	0	1	1
448	1	2	0	0	0	0	1	2	1	0	1	1	1	1	0	0	1	1	1	1	1	0	2	2	0	0	0	1	1	1	0	1	1	1	0	2	1	0	0	0	0	0	0	1	1	1	0	1	0
449	0	0	2	0	0	0	1	2	1	0	0	1	1	0	1	0	1	1	1	1	1	1	2	2	0	0	0	1	1	1	1	2	1	1	1	1	1	0	0	1	0	0	0	0	1	0	0	1	0
450	1	1	1	0	0	0	2	2	2	0	1	0	0	0	0	0	1	1	0	1	1	0	2	2	0	0	0	2	0	2	1	2	2	0	2	0	2	0	0	1	0	2	2	2	1	1	0	0	1
451	1	1	1	1	0	1	2	0	1	0	1	0	0	0	0	0	2	1	1	1	2	0	2	2	0	1	0	2	2	1	1	0	1	1	0	2	0	0	0	2	0	0	0	0	0	0	0	0	0
452	1	2	1	0	0	0	2	1	2	0	0	1	1	1	0	0	2	2	2	0	1	1	2	2	0	0	0	2	0	2	0	1	1	2	2	1	1	0	0	0	0	0	0	2	0	1	0	1	0
453	0	1	2	0	1	1	1	2	1	0	0	1	1	1	0	0	2	2	1	1	2	0	2	2	0	0	1	1	1	2	0	2	1	0	1	1	2	0	0	0	1	0	1	2	1	0	0	1	0
454	1	1	1	0	0	0	1	2	1	0	1	1	1	1	0	0	2	0	0	2	2	0	2	2	0	0	0	1	1	2	0	1	0	2	0	2	1	0	0	0	0	0	0	1	0	0	0	0	1
455	1	2	0	0	0	0	2	1	2	0	0	0	0	0	0	0	2	0	0	1	1	0	1	1	0	1	0	2	0	2	0	0	0	2	0	2	1	0	0	1	0	0	0	2	0	0	0	2	0
456	0	1	1	0	0	0	2	2	2	0	1	0	1	1	0	0	1	0	0	2	2	0	2	2	0	0	1	2	1	1	0	2	1	0	1	1	1	0	0	0	0	0	1	1	1	1	0	0	1
457	1	0	2	0	1	1	2	2	2	0	0	1	1	0	0	0	2	1	1	1	2	0	2	2	0	0	0	2	1	2	0	1	0	1	1	1	1	0	0	0	1	0	1	2	0	0	0	2	0
458	1	0	2	0	0	0	1	2	1	0	1	1	2	2	0	0	0	1	2	0	2	0	2	2	0	1	0	1	2	1	0	2	2	0	1	1	1	0	0	0	0	0	0	1	0	0	0	2	0
459	0	1	2	0	1	1	2	1	2	0	0	0	0	0	0	0	0	1	0	1	0	1	2	2	0	0	0	2	0	2	1	1	1	2	0	2	2	0	0	0	0	0	1	2	1	0	0	0	0
460	0	1	2	0	0	0	2	2	1	0	0	0	1	0	0	0	0	1	1	1	2	0	0	0	0	1	0	2	0	2	1	2	2	1	0	2	2	0	0	1	0	2	2	2	0	2	0	0	0
461	1	2	0	0	0	0	1	1	1	0	1	0	0	0	0	0	1	0	0	2	2	0	2	2	0	1	0	2	1	1	2	1	2	1	1	2	1	0	0	0	0	0	0	2	0	0	0	0	0
462	0	0	2	0	1	1	1	2	1	0	1	1	1	1	0	0	0	1	2	0	2	1	2	2	0	0	1	2	1	0	1	2	1	1	0	2	2	0	0	1	0	0	1	2	2	0	0	1	0
463	1	2	0	0	0	0	2	1	1	0	1	1	1	0	0	0	2	1	1	1	1	0	1	1	0	0	0	0	2	0	0	1	1	0	2	0	1	0	1	0	2	0	0	2	0	1	0	1	1
464	0	1	1	0	0	0	1	1	1	0	1	0	1	1	0	0	1	1	1	1	1	0	2	1	1	2	0	2	0	2	0	1	1	0	2	1	2	0	0	1	0	1	1	2	1	1	0	1	0
465	0	2	0	0	1	1	2	2	1	0	0	0	0	0	0	0	1	1	1	1	1	1	2	2	0	0	0	2	1	1	1	1	1	1	1	2	1	0	0	1	0	0	1	2	1	0	0	2	0
466	1	1	2	0	0	0	2	2	0	0	0	1	0	0	0	0	2	0	0	2	2	0	2	2	0	0	0	2	1	1	0	1	1	1	1	1	0	0	0	2	0	2	2	2	0	0	0	0	0
467	0	2	0	0	0	0	2	1	2	0	0	1	2	2	0	0	2	1	1	1	2	0	1	2	0	0	0	0	2	0	0	0	1	2	1	2	2	0	0	2	0	0	2	2	2	1	0	1	1
468	0	1	1	0	0	0	1	2	0	0	1	0	1	0	0	0	1	1	1	1	2	0	2	2	0	2	1	1	0	0	0	1	1	1	1	1	0	1	1	1	0	0	1	1	1	2	1	0	1
469	0	0	2	0	0	0	1	1	2	1	0	0	0	0	0	0	1	0	0	2	2	0	2	2	0	1	0	2	0	2	1	1	1	0	1	1	1	0	0	2	0	0	0	2	0	0	0	0	1
470	1	1	2	0	0	0	2	2	1	0	0	0	1	0	0	1	1	1	1	1	2	0	2	2	0	1	0	2	1	0	1	1	0	1	1	1	1	1	1	0	0	0	0	2	0	2	0	2	0
471	0	0	2	0	0	0	2	2	2	0	0	1	0	0	0	0	2	0	0	2	2	0	2	2	0	0	0	2	0	2	1	1	1	0	1	1	1	0	0	0	1	0	1	2	1	1	0	0	0
472	1	1	2	0	0	0	1	2	1	1	1	0	0	0	0	0	1	0	0	2	2	0	2	2	0	0	0	2	0	2	0	2	2	0	1	1	2	0	0	0	0	0	0	2	1	1	0	2	0
473	0	2	1	0	0	0	2	2	1	0	1	1	1	1	0	0	0	2	2	0	0	1	1	1	1	1	0	1	1	1	1	1	2	1	1	2	1	0	0	0	0	1	1	2	1	0	0	0	2
474	1	1	1	0	0	0	2	0	2	0	0	1	2	1	0	0	2	0	0	2	2	0	2	2	0	0	0	2	1	1	0	1	0	2	0	2	1	0	0	1	0	0	0	2	0	0	0	1	0
475	1	1	1	0	0	0	2	2	1	0	1	1	2	2	0	0	1	1	0	2	2	0	1	2	0	0	0	1	1	1	1	0	0	1	2	2	1	0	0	0	0	0	0	1	0	0	0	0	0
476	0	2	0	0	0	0	2	1	2	0	1	0	0	0	0	1	2	2	2	0	2	0	0	0	0	0	0	2	1	1	1	1	1	1	0	2	1	0	0	0	0	0	0	2	1	1	0	2	0
477	0	1	1	0	0	0	2	0	2	0	0	1	1	1	0	0	1	1	1	1	2	1	2	2	0	0	0	2	1	2	0	0	1	2	1	2	1	0	0	1	0	0	0	1	0	0	0	2	0
478	1	1	2	0	0	0	2	1	2	0	0	1	1	1	0	0	0	2	1	0	1	0	2	2	0	0	1	2	0	1	0	0	1	1	1	2	2	0	0	0	0	0	0	0	0	0	0	1	0
479	0	0	2	0	0	1	2	1	1	0	1	0	1	1	0	0	1	0	1	1	2	0	1	2	0	0	0	2	0	2	1	1	1	1	1	1	1	0	0	2	0	0	0	1	0	1	0	1	1
480	1	2	2	0	0	0	2	2	1	0	0	0	2	2	0	0	1	1	1	1	1	0	1	1	1	1	0	1	1	1	1	1	1	1	0	2	2	0	0	2	0	0	0	0	1	0	0	2	0
481	1	1	2	0	0	0	2	2	1	0	0	0	0	0	0	0	2	1	1	1	2	1	0	1	0	0	0	2	0	2	1	0	1	1	0	2	0	1	0	0	0	0	1	1	1	1	0	0	0
482	0	2	0	0	0	0	2	2	0	0	0	0	0	0	0	0	2	1	0	2	2	0	2	2	0	0	0	2	0	1	1	2	2	2	0	2	1	0	0	0	0	0	0	1	0	0	0	2	0
483	1	1	1	0	1	1	2	1	2	0	0	0	0	0	0	0	0	2	2	0	1	1	2	2	0	0	0	1	1	1	0	0	0	1	1	1	0	0	0	1	0	0	0	2	1	1	0	2	0
484	1	1	1	0	0	0	2	2	1	1	1	0	1	0	0	0	0	0	0	2	2	0	2	2	0	0	0	1	2	0	1	1	1	1	0	2	2	0	0	1	0	0	0	2	1	1	0	1	0
485	1	1	1	0	0	0	1	2	0	0	1	1	1	1	0	0	1	0	0	2	2	0	2	2	0	0	0	2	1	1	1	1	1	2	0	2	1	0	0	1	0	0	0	1	0	0	0	1	0
486	1	1	1	0	0	0	2	2	1	0	0	1	2	1	0	0	2	2	2	0	1	1	2	2	0	0	1	2	1	0	0	1	1	1	0	2	1	0	0	2	0	0	0	0	1	1	0	2	0
487	0	1	2	0	0	0	2	2	1	0	0	0	0	0	0	0	1	0	0	2	1	0	1	1	0	0	0	0	2	0	0	1	1	1	1	1	1	0	0	2	1	0	0	2	0	2	0	2	0
488	1	1	2	0	0	0	1	2	1	0	1	0	0	0	0	0	2	0	0	2	2	1	2	2	0	0	0	1	1	1	0	1	1	2	0	2	2	1	1	0	0	0	0	1	0	0	0	2	0
489	0	1	1	0	0	0	2	2	1	0	0	0	0	0	0	0	0	1	1	1	1	0	1	2	0	0	0	2	0	2	0	1	1	2	0	2	1	0	0	0	0	0	1	2	1	0	0	2	0
490	0	2	0	0	0	0	2	1	2	0	0	0	0	0	0	0	0	2	0	1	1	0	2	2	0	0	0	2	1	1	1	1	2	1	2	2	0	1	0	0	0	1	1	2	0	0	0	1	1
491	1	2	0	0	0	0	0	2	0	1	2	0	1	1	0	0	0	2	0	2	2	1	2	2	0	0	0	2	1	1	0	1	1	2	0	2	2	0	0	0	0	0	0	2	0	0	0	1	1
492	1	2	1	0	0	0	1	1	1	1	1	0	1	0	0	0	1	0	0	2	2	1	2	2	0	0	0	2	1	1	2	1	1	2	0	2	1	0	0	1	0	0	0	2	0	2	0	2	0
493	1	1	1	0	0	0	2	1	1	0	0	0	1	0	0	1	1	0	1	1	2	1	2	2	0	0	0	2	2	0	0	1	2	1	2	2	1	0	0	1	0	0	1	1	1	2	0	2	0
494	1	1	1	0	0	0	2	0	2	0	0	1	0	0	0	0	2	0	0	1	1	1	1	1	1	0	0	2	1	0	0	0	0	1	1	1	2	0	0	2	0	0	0	1	0	0	0	2	0
495	1	0	2	0	0	0	1	2	0	0	2	0	1	0	0	1	2	1	1	1	2	0	2	2	0	0	0	2	0	2	0	1	1	1	1	1	1	0	0	2	0	0	0	1	0	0	0	2	0
496	1	2	1	0	0	0	2	2	2	0	0	0	0	0	0	0	0	1	0	1	0	0	1	1	0	0	0	2	0	2	1	1	1	1	1	2	1	0	0	1	0	0	0	2	1	1	0	0	0
497	0	2	1	0	0	0	2	1	2	0	0	0	0	0	0	0	1	1	1	1	2	0	1	1	0	0	0	2	2	1	1	2	1	2	0	2	1	0	0	1	0	0	0	2	0	1	0	2	0
498	0	0	2	0	0	0	1	1	1	0	0	0	0	0	0	0	1	2	0	1	1	1	2	2	0	0	1	2	0	1	1	1	1	1	0	2	1	0	0	1	0	1	1	2	1	0	0	0	1
499	0	1	2	0	0	0	1	2	2	0	1	1	1	1	0	0	2	0	0	2	2	0	1	1	0	0	0	0	1	0	0	1	2	1	0	2	1	0	0	2	0	1	1	2	1	1	0	2	0
500	1	1	1	0	0	0	2	1	2	0	0	0	0	0	0	0	1	2	0	1	1	1	1	1	1	1	0	2	0	2	1	1	0	2	0	2	1	0	0	1	0	0	1	2	1	1	0	1	1
501	0	2	1	0	0	0	1	1	2	0	0	1	2	2	0	0	1	1	1	1	1	1	2	2	0	0	0	2	0	2	0	1	0	2	0	2	1	0	0	1	0	0	1	2	1	0	0	2	0
502	1	0	2	0	0	0	1	2	1	0	2	0	0	0	0	0	1	1	1	1	1	1	1	1	1	1	0	2	1	2	0	0	1	0	1	2	2	0	0	0	0	1	1	1	0	0	0	2	0
503	1	1	1	0	0	0	2	2	1	0	0	1	0	0	0	0	2	2	2	0	1	0	2	2	0	0	0	0	2	0	0	1	2	2	0	2	1	0	0	0	1	0	0	1	0	0	0	1	1
504	0	2	1	0	0	0	2	1	1	0	0	0	0	0	0	0	1	1	2	0	1	1	1	1	1	1	0	1	1	0	0	0	0	2	0	2	2	0	0	1	0	0	0	1	0	0	0	0	1
505	1	0	2	0	1	1	2	1	1	0	0	2	2	2	0	0	1	1	0	1	1	0	2	2	0	1	0	1	0	1	0	0	0	1	0	2	1	0	0	1	0	1	1	2	2	1	1	1	0
506	1	2	0	0	0	0	0	2	0	0	2	0	0	0	0	0	1	1	1	1	1	0	2	2	0	0	0	1	0	1	0	1	0	1	1	1	1	0	0	0	0	0	1	2	1	2	0	2	0
507	0	1	2	0	0	0	1	1	2	1	0	1	1	1	0	0	2	0	0	2	2	1	2	2	0	0	0	2	0	1	0	1	0	2	0	2	1	0	0	1	0	0	0	2	0	0	0	2	0
508	1	1	1	0	0	0	1	1	2	0	0	0	1	0	0	0	1	0	0	2	2	0	2	2	0	0	0	2	0	1	0	1	1	1	0	2	2	0	0	1	0	0	0	2	0	0	0	1	0
509	0	1	2	0	0	0	2	2	2	0	0	1	0	0	0	0	2	1	0	2	2	0	2	2	0	0	0	1	0	1	0	2	1	1	1	1	1	0	0	0	0	0	1	2	1	1	0	1	0
510	0	1	2	0	0	0	0	2	1	0	0	1	1	1	0	0	2	0	0	2	2	1	1	1	1	2	0	2	0	2	0	1	1	2	0	2	0	0	0	1	0	0	0	2	0	0	0	2	0
511	0	2	0	0	0	0	2	1	2	0	0	0	1	0	0	0	1	0	0	2	2	1	2	2	0	0	0	2	0	2	0	1	1	2	1	2	1	0	0	0	0	0	0	0	1	1	0	1	0
512	0	0	2	0	1	1	0	1	1	0	1	0	2	2	0	0	1	2	1	0	2	0	1	1	0	0	0	2	0	1	2	1	1	0	2	1	1	0	1	0	1	0	0	2	0	2	0	1	0
513	1	2	0	0	0	0	2	2	1	0	1	0	0	0	0	0	1	0	0	2	2	0	2	2	0	0	0	2	0	2	1	1	1	0	1	1	1	0	0	0	0	0	0	2	0	0	0	2	0
514	0	1	1	0	1	1	1	2	1	0	1	1	1	0	1	0	0	0	0	2	2	1	2	2	0	0	0	2	1	1	2	0	0	2	0	2	1	0	0	0	0	0	0	1	0	0	0	1	1
515	0	2	0	0	0	0	0	2	1	0	0	0	0	0	0	0	1	1	1	1	2	0	1	1	0	1	0	2	0	2	0	1	2	1	1	2	2	0	0	0	0	0	0	1	1	0	0	2	0
516	0	2	0	0	0	0	1	2	1	0	1	1	2	1	0	1	2	1	1	1	1	0	2	2	0	1	0	2	1	1	1	2	2	0	1	1	2	0	0	0	0	0	1	1	0	0	0	0	2
517	0	2	1	0	0	0	0	2	0	0	2	0	1	0	0	1	1	2	0	1	1	1	0	1	0	0	0	0	2	0	0	2	1	1	0	2	0	0	0	0	0	0	0	1	0	0	0	2	0
518	0	0	2	0	0	0	1	0	2	0	0	1	1	1	0	0	0	0	0	2	2	1	2	2	0	0	0	1	0	1	0	1	0	1	1	1	2	0	0	1	0	0	0	1	0	0	0	1	1
519	0	0	2	0	0	0	1	2	1	0	1	1	1	1	0	0	1	0	0	2	2	1	2	2	0	0	0	2	0	2	0	1	0	2	0	2	2	0	0	0	0	0	0	0	1	1	0	2	0
520	0	1	1	0	0	0	2	1	1	1	0	1	0	0	0	0	1	1	1	1	1	1	2	2	0	0	0	2	2	2	0	1	1	1	1	1	1	0	0	0	0	2	2	2	1	0	0	2	0
521	0	2	1	0	0	0	1	1	0	1	2	0	1	0	0	1	1	0	0	2	2	1	1	2	0	0	0	1	2	1	0	1	0	1	1	1	0	1	1	1	0	0	1	2	1	0	0	1	1
522	0	2	0	0	0	0	2	0	2	0	0	1	1	1	0	0	1	0	1	1	2	1	2	2	0	0	0	1	1	1	0	1	1	0	1	1	1	0	0	1	0	0	0	1	0	0	0	2	0
523	0	1	2	0	1	1	1	2	1	0	1	1	2	1	0	0	0	1	1	1	2	1	1	1	1	1	0	2	0	1	1	1	1	1	1	1	2	0	0	1	0	0	0	0	0	0	0	2	0
524	0	1	1	0	0	0	1	1	0	1	2	0	1	0	0	1	1	2	1	0	2	1	1	2	0	0	1	2	1	1	0	1	2	1	2	2	1	0	0	0	1	1	1	1	1	0	0	1	1
525	1	1	2	0	0	0	2	2	2	0	0	0	0	0	0	0	1	0	0	2	2	1	1	1	1	1	0	2	1	2	0	1	0	2	1	2	1	0	0	1	0	0	2	2	1	1	0	0	0
526	1	2	1	0	0	0	2	1	2	0	0	1	1	1	0	0	1	1	1	1	2	1	2	2	0	0	0	1	1	1	0	2	2	1	1	1	2	0	0	0	0	0	0	0	0	0	0	0	1
527	1	1	1	0	0	0	1	1	1	1	1	0	2	1	0	0	1	1	0	1	1	0	2	2	0	1	0	2	2	0	1	1	1	2	0	2	2	0	0	0	0	0	0	2	1	1	0	0	0
528	0	1	1	0	0	0	0	2	0	0	2	0	0	0	0	0	2	0	0	2	2	0	2	2	0	0	1	2	1	0	0	1	0	2	0	2	1	0	0	0	1	0	1	2	1	1	0	1	1
529	1	2	1	0	0	0	0	2	0	0	1	0	0	0	0	0	0	1	0	0	0	0	2	2	0	0	0	1	1	1	1	0	0	1	2	2	1	0	0	0	0	0	0	1	0	0	0	1	0
530	1	1	1	0	0	0	2	1	2	0	0	0	0	0	0	0	2	1	1	1	2	0	2	2	0	1	0	1	2	0	1	0	1	0	1	2	1	0	0	0	0	0	1	2	1	2	1	2	0
531	1	1	1	0	0	0	1	1	1	0	0	0	0	0	0	0	1	0	0	2	2	1	2	2	0	0	0	2	0	2	0	1	1	1	1	1	0	1	1	0	0	0	0	2	0	1	0	1	1
532	1	1	2	0	0	0	2	2	2	0	0	0	1	0	0	1	1	0	1	1	2	0	2	2	0	0	0	2	0	1	1	2	1	2	0	2	0	0	0	0	0	0	1	2	1	0	0	2	0
533	1	0	2	0	0	0	2	2	1	0	0	0	1	0	0	1	2	0	0	2	2	1	1	1	1	1	0	1	1	1	0	2	2	0	1	2	1	1	1	0	0	0	0	2	0	0	0	2	0
534	1	1	2	0	1	1	1	2	1	0	1	1	2	1	0	1	1	1	1	1	1	0	2	2	0	0	0	2	0	2	0	2	1	1	0	2	2	0	0	2	1	0	0	0	2	1	0	2	0
535	1	1	1	0	0	0	1	1	2	0	1	0	2	2	0	0	1	1	1	1	2	0	0	0	0	0	0	2	1	2	0	0	0	2	0	2	1	1	1	0	0	0	1	2	1	0	0	1	0
536	0	2	0	0	0	0	2	2	2	0	0	1	1	1	0	0	2	1	1	1	2	1	0	0	1	1	0	2	0	2	2	2	2	2	0	2	1	0	0	0	0	0	0	1	1	0	0	0	0
537	0	0	2	0	1	1	2	0	2	0	1	2	2	2	0	0	2	1	1	1	1	1	2	2	0	0	0	2	0	1	0	1	1	0	1	1	1	0	0	2	0	0	0	0	1	0	0	2	0
538	0	0	2	0	0	0	2	1	2	0	0	0	0	0	0	0	1	0	0	1	1	0	2	2	0	0	0	2	0	1	1	1	1	2	0	2	1	0	0	0	0	1	1	1	1	0	0	2	0
539	0	0	2	0	1	1	2	1	1	0	1	0	2	1	0	1	1	2	1	0	0	0	2	2	0	0	1	1	1	0	0	2	2	0	1	1	1	1	0	0	0	0	0	2	0	1	0	2	0
540	1	0	2	0	0	0	2	2	1	0	0	1	1	0	1	0	2	0	0	1	1	0	2	2	0	2	0	1	1	1	0	1	2	1	2	2	2	0	0	0	0	0	0	0	0	0	0	2	0
541	0	1	1	0	0	0	2	0	2	0	0	0	0	0	0	0	0	1	0	2	2	1	2	2	0	1	1	2	1	1	0	1	0	1	1	1	1	0	0	0	0	0	1	2	1	1	0	2	0
542	0	1	1	0	0	0	2	0	2	0	1	0	0	0	0	0	1	2	1	0	1	0	2	2	0	0	0	1	1	1	0	2	2	2	0	2	0	0	0	2	1	0	0	1	0	0	0	1	0
543	0	1	1	0	0	0	2	2	2	0	0	1	1	1	0	0	2	1	0	2	2	1	1	1	1	0	0	2	0	1	0	1	1	0	2	1	1	0	0	0	0	0	0	2	0	0	0	1	1
544	0	1	2	0	0	0	2	0	2	0	0	0	0	0	0	0	2	1	1	1	2	0	1	1	0	0	0	2	0	2	0	1	1	2	0	2	2	0	0	2	1	1	1	2	0	1	0	0	1
545	1	2	1	0	0	0	2	2	2	0	0	0	1	1	0	0	1	1	0	1	1	0	2	2	0	0	0	1	1	1	0	2	2	0	2	0	2	0	0	1	0	1	1	1	1	0	0	1	0
546	0	1	1	0	0	0	2	2	1	0	0	0	0	0	0	1	0	2	2	0	0	0	1	1	0	0	0	1	0	1	0	2	1	0	1	1	2	0	0	1	0	0	0	0	0	0	0	2	0
547	0	1	2	0	0	0	2	1	1	0	1	0	0	0	0	0	2	0	0	1	1	0	1	1	0	1	0	1	1	1	0	1	1	1	1	2	1	1	1	0	0	0	0	2	0	0	0	0	2
548	0	0	2	0	0	0	2	1	2	0	0	1	2	1	0	1	0	0	0	2	2	1	2	2	0	0	0	1	1	1	0	1	1	2	0	2	1	0	1	0	2	0	1	1	1	1	0	1	0
549	0	2	1	0	0	0	1	0	2	0	0	0	0	0	0	0	1	1	0	2	2	0	1	1	0	0	0	2	0	1	1	0	0	2	0	2	2	0	0	0	0	0	1	1	1	0	0	2	0
550	0	0	2	0	0	0	2	2	2	0	0	0	1	0	0	1	2	1	0	2	1	0	1	1	0	0	0	2	0	2	1	2	2	1	1	1	1	0	0	1	0	0	0	2	2	0	1	2	0
551	1	1	1	0	1	1	2	1	2	0	0	0	1	1	0	0	1	1	1	1	2	0	2	2	0	0	0	2	0	2	1	1	1	0	1	1	1	0	0	0	0	0	0	1	0	0	0	1	1
552	0	2	1	0	0	0	2	1	2	0	1	0	1	0	0	1	0	0	0	2	2	0	2	2	0	0	0	2	1	1	1	1	0	1	1	1	1	0	0	0	1	0	1	1	0	0	0	1	0
553	1	1	1	0	0	0	1	2	0	0	1	1	2	2	0	0	1	1	1	1	2	1	2	2	0	0	0	2	0	2	0	0	0	2	0	2	1	0	0	0	0	0	0	2	0	0	0	1	0
554	1	0	2	0	1	1	2	1	1	0	0	0	1	1	0	0	0	1	1	1	1	1	1	1	1	1	0	1	1	1	0	1	1	2	0	2	0	1	1	1	0	0	0	0	2	1	0	2	0
555	1	1	2	0	1	1	1	0	2	0	0	1	1	1	0	0	2	2	2	0	0	1	2	2	0	1	0	2	1	2	0	0	1	1	0	2	2	0	0	1	0	1	1	2	0	2	0	0	0
556	0	0	2	0	0	0	2	1	1	0	0	1	1	1	0	0	2	1	0	2	2	1	2	2	0	1	0	2	0	2	0	0	0	2	0	2	0	0	0	1	0	2	2	2	0	0	0	2	0
557	0	1	1	1	0	1	2	1	1	0	0	1	2	2	0	0	1	1	0	1	1	1	0	1	0	1	0	1	2	0	0	0	0	2	0	2	1	0	0	1	0	0	0	2	0	0	0	1	0
558	1	1	1	1	0	1	1	2	1	0	1	1	2	1	0	0	2	2	0	1	1	0	1	1	0	0	0	2	0	1	1	1	1	1	0	2	1	0	0	0	0	0	2	2	1	1	0	1	0
559	1	1	1	0	0	0	2	1	2	0	1	0	1	0	0	1	2	0	0	2	2	1	2	2	0	0	0	1	2	0	1	2	2	0	2	0	1	0	0	2	0	0	0	1	0	0	0	2	0
560	0	2	0	0	0	0	0	2	0	0	1	1	2	2	0	0	0	0	0	2	2	1	2	2	0	0	0	1	2	0	0	2	1	1	0	2	1	1	1	0	0	0	0	2	0	0	0	1	0
561	1	1	1	0	0	0	1	2	1	0	1	0	0	0	0	0	2	1	1	1	2	1	1	2	0	0	1	2	0	1	1	1	2	2	0	2	2	0	1	0	1	0	1	1	1	0	0	1	1
562	0	1	2	0	0	0	2	2	1	0	0	0	1	0	0	1	0	1	0	1	0	1	0	0	1	1	0	1	1	1	0	1	1	0	1	1	1	1	1	0	0	0	0	1	0	1	0	2	0
563	1	1	1	0	0	0	1	2	1	0	1	0	1	1	0	0	1	1	0	1	2	1	2	2	0	0	0	1	2	1	0	0	0	2	0	2	2	0	0	1	0	0	0	2	0	0	0	1	1
564	1	0	2	0	0	1	2	1	1	0	1	1	1	1	0	0	1	1	0	1	1	0	2	2	0	0	0	2	0	2	2	1	1	2	0	2	2	0	0	1	0	1	1	2	1	0	0	2	0
565	0	0	2	0	1	1	1	2	1	0	2	0	0	0	0	0	2	0	0	2	2	1	1	1	1	1	1	2	1	1	0	0	1	0	1	2	1	0	0	2	0	0	0	1	0	1	0	1	1
566	0	1	1	0	0	0	2	1	2	0	0	1	1	1	0	0	0	1	1	1	1	0	2	2	0	1	0	1	0	1	0	2	2	0	1	1	2	0	0	1	0	0	1	2	1	0	0	2	0
567	1	2	1	0	0	0	1	2	0	0	1	0	0	0	0	0	1	0	1	1	2	0	2	2	0	1	0	1	1	1	0	2	1	0	1	1	1	0	1	0	2	0	0	1	0	1	0	2	0
568	0	1	1	0	0	0	0	1	1	0	1	0	2	1	0	0	1	0	0	2	2	1	0	0	1	1	0	2	0	2	2	1	1	0	1	1	1	0	0	1	0	0	1	1	1	2	0	0	1
569	0	0	2	0	1	1	2	1	2	0	0	0	1	1	0	0	1	0	0	2	2	0	2	2	0	0	0	1	1	0	0	1	1	2	0	2	1	0	0	0	0	0	1	2	1	0	0	0	0
570	0	1	1	0	1	1	2	0	2	0	0	0	0	0	0	0	2	2	2	0	2	0	1	1	0	1	0	1	1	1	0	1	2	0	2	1	1	0	0	1	0	0	0	2	0	1	0	2	0
571	1	2	1	0	0	0	2	2	1	0	1	0	0	0	0	1	2	1	0	2	2	1	2	2	0	0	0	2	1	1	0	2	2	0	1	1	1	0	0	0	0	0	1	2	1	1	0	2	0
572	1	1	1	0	1	1	2	1	2	0	1	0	1	1	0	0	2	1	1	1	2	0	2	2	0	0	0	1	0	1	0	2	1	2	0	2	1	0	0	0	0	0	0	1	0	0	0	0	1
573	0	2	0	0	0	0	1	2	1	0	1	1	1	1	0	0	1	1	0	1	1	1	1	1	1	2	0	2	0	2	0	1	2	1	2	1	2	0	0	0	0	0	0	1	0	0	0	1	0
574	0	1	2	0	0	0	1	1	1	0	0	0	1	0	0	1	0	2	0	1	1	1	2	2	0	0	0	2	0	2	0	1	1	0	2	0	2	0	0	0	0	0	0	2	0	0	0	1	1
575	0	1	1	0	0	0	2	1	1	0	0	1	1	1	0	0	0	1	1	1	2	0	1	1	0	0	0	2	0	2	1	1	0	2	0	2	2	0	0	1	0	0	0	2	0	0	0	1	1
576	0	1	2	0	0	0	1	2	1	1	1	1	1	1	0	0	0	0	0	2	1	0	2	2	0	0	0	1	1	1	1	1	1	2	1	2	1	1	1	0	0	2	2	2	0	2	0	2	0
577	0	0	2	0	0	0	1	2	0	0	0	0	1	0	0	1	1	1	1	1	1	0	1	1	0	0	0	2	0	1	0	1	2	1	1	2	2	0	0	0	0	0	0	1	0	0	0	1	0
578	1	0	2	0	0	0	1	1	2	0	0	0	2	1	0	0	0	0	0	2	2	2	2	2	0	0	0	2	1	1	1	2	2	0	1	1	1	0	0	2	1	0	0	2	1	1	0	1	0
579	0	1	2	0	0	0	1	2	1	0	2	1	1	1	0	0	2	1	1	1	1	0	2	2	0	0	0	2	0	1	0	1	1	1	1	1	2	0	0	1	0	0	0	1	0	0	0	0	1
580	1	0	2	0	0	0	1	0	2	0	0	0	0	0	0	0	1	1	2	0	1	0	2	2	0	0	0	1	2	1	0	1	2	1	1	2	0	0	0	1	1	0	0	1	1	1	0	2	0
581	1	1	1	0	0	0	2	2	2	0	0	0	0	0	0	0	2	1	0	2	2	1	2	2	0	0	0	2	1	1	0	1	1	2	0	2	0	1	1	1	0	1	1	2	0	0	0	2	0
582	0	0	2	0	1	1	2	0	2	0	0	1	0	0	0	0	2	0	0	2	2	0	2	2	0	0	0	2	0	2	1	2	2	0	1	1	1	0	0	0	0	0	1	2	1	1	0	1	0
583	0	2	0	0	0	0	2	1	1	0	0	0	1	0	0	1	1	1	1	1	1	0	1	2	0	0	0	2	0	2	2	2	2	2	0	2	1	0	0	0	0	2	2	2	1	1	0	1	0
584	0	1	1	0	0	0	2	1	1	0	0	0	1	1	0	0	1	1	1	1	1	0	0	1	0	0	0	2	0	2	0	1	1	0	2	0	1	1	1	0	0	0	1	2	2	0	0	1	0
585	0	1	1	0	0	0	2	2	2	0	0	0	0	0	0	0	1	1	0	1	1	0	2	2	0	0	0	2	0	2	0	0	0	1	2	2	1	0	0	0	0	0	1	2	1	2	0	2	0
586	1	1	2	0	1	1	2	2	0	0	1	0	1	1	0	0	1	0	0	2	2	2	0	1	1	1	0	2	0	2	0	0	0	1	0	2	1	1	1	0	0	0	1	2	1	0	0	1	1
587	1	0	2	0	1	1	2	2	1	0	1	1	1	1	0	0	1	1	1	0	0	0	1	2	0	1	0	2	0	2	0	2	1	2	0	2	1	0	0	0	0	0	1	1	1	0	0	0	0
588	1	2	0	0	0	0	0	2	0	0	2	1	1	1	0	0	1	2	2	0	1	0	1	1	0	0	0	1	2	0	0	1	1	1	1	2	1	0	0	0	0	0	1	2	1	2	0	1	0
589	1	2	0	0	0	0	2	2	1	0	0	1	1	1	0	0	2	0	0	2	2	0	2	2	0	0	0	2	1	1	2	2	2	0	2	0	2	0	0	1	0	2	2	2	0	0	0	1	0
590	0	1	0	0	0	0	1	2	1	0	1	0	0	0	0	0	1	0	0	2	2	0	2	2	0	0	1	2	1	0	0	1	1	2	0	2	1	0	0	0	0	0	1	2	1	1	0	1	0
591	0	2	1	0	0	0	2	0	2	0	0	1	1	1	0	0	1	2	1	0	1	1	1	1	1	1	0	2	0	2	0	0	0	1	0	2	0	1	1	1	0	1	1	2	1	1	0	1	1
592	0	2	1	0	0	0	2	0	1	0	0	0	1	1	0	0	0	0	0	2	2	0	2	2	0	0	0	1	0	2	1	1	1	2	1	2	2	0	0	0	0	0	0	1	0	0	0	0	0
593	0	2	1	0	0	0	2	1	1	0	0	0	0	0	0	0	1	1	1	1	2	0	2	2	0	0	0	2	0	1	1	2	2	0	1	1	2	0	0	0	0	1	1	2	1	1	1	1	0
594	0	1	1	0	0	0	2	1	1	0	0	0	0	0	0	0	1	2	0	0	0	1	2	2	0	0	0	2	1	1	0	2	2	1	1	1	2	0	0	0	0	0	0	2	2	0	0	2	0
595	0	1	1	0	0	0	2	1	2	0	0	0	0	0	0	0	1	1	1	0	0	0	1	1	0	0	0	1	1	1	0	0	0	0	1	1	1	0	0	0	0	0	0	2	0	0	0	0	0
596	0	2	0	0	0	0	2	0	2	0	1	1	2	1	0	0	1	0	0	2	1	1	2	2	0	0	0	2	1	1	2	0	0	2	0	2	1	0	0	0	1	1	1	2	1	1	0	0	1
597	1	0	2	0	1	1	2	0	2	0	0	0	2	0	0	1	1	1	1	1	2	1	1	1	1	0	0	2	0	2	1	2	2	0	1	1	2	0	0	0	0	0	0	1	1	0	0	1	1
598	0	2	0	0	0	0	1	2	1	0	0	0	0	0	0	0	0	1	0	1	0	0	2	2	0	0	0	2	0	2	1	1	0	1	1	1	2	0	0	0	0	0	0	1	0	0	0	2	0
599	1	1	1	0	1	1	2	2	2	0	0	0	0	0	0	0	0	0	0	2	2	0	2	2	0	0	0	2	0	1	1	2	1	1	2	2	2	0	0	1	0	0	0	1	1	0	0	2	0
600	1	1	1	0	0	0	1	1	1	0	1	0	0	0	0	0	1	1	0	1	1	0	2	2	0	0	0	1	0	1	1	2	2	1	1	1	1	1	1	0	0	0	0	0	2	1	0	1	0
601	1	0	2	0	1	1	2	2	1	0	0	1	2	2	0	0	1	1	2	0	2	0	1	1	0	0	0	1	1	1	0	1	1	0	0	1	2	0	0	1	0	1	1	2	0	0	0	2	0
602	1	1	2	0	0	0	2	1	2	0	0	1	1	1	0	0	1	0	0	2	2	0	2	2	0	1	0	2	1	2	0	2	2	1	1	1	1	1	0	1	0	0	1	1	0	0	0	2	0
603	1	0	2	0	0	0	2	0	2	0	0	0	1	0	0	0	1	2	0	2	2	0	0	2	0	0	0	1	1	1	0	1	1	0	2	0	1	1	1	0	0	1	1	2	0	0	0	2	0
604	1	1	1	0	1	1	2	2	1	0	0	1	1	0	1	0	1	0	1	1	2	0	2	2	0	0	0	2	1	1	2	0	0	2	0	2	0	0	0	1	0	0	1	1	1	0	0	2	0
605	0	0	2	0	0	0	2	1	1	0	1	1	1	0	0	0	0	2	1	0	1	1	2	2	0	0	0	2	0	2	1	2	2	0	2	0	1	0	0	0	1	0	1	1	1	0	0	2	0
606	1	2	1	0	0	0	2	0	1	0	1	0	0	0	0	0	2	0	0	2	2	2	2	2	0	0	0	2	0	0	0	1	0	2	0	2	2	0	0	0	0	0	1	2	1	1	1	0	1
607	0	2	0	0	0	0	2	1	1	0	0	0	0	0	0	0	1	1	1	1	1	1	1	1	1	1	0	2	1	1	1	1	0	2	0	2	2	0	0	1	0	0	1	2	1	0	0	2	0
608	0	2	2	0	0	0	1	1	1	0	1	0	0	0	0	0	1	0	1	1	2	1	2	2	0	0	0	1	1	1	0	2	2	1	0	2	2	0	0	0	0	0	0	2	1	1	0	1	0
609	1	1	1	0	0	0	2	1	2	0	0	0	0	0	0	0	1	1	0	1	1	0	2	2	0	0	0	2	1	1	2	0	1	0	1	2	1	0	0	2	0	0	0	1	0	1	0	1	0
610	0	1	1	0	0	0	2	1	1	0	1	0	0	0	0	0	1	1	1	1	2	1	2	2	0	0	0	1	1	1	0	1	1	1	0	2	2	0	0	0	0	0	0	0	1	1	0	2	0
611	1	1	1	0	1	1	2	2	2	0	1	0	0	0	0	0	1	0	1	1	2	0	2	2	0	0	0	2	1	1	0	1	1	1	1	1	2	0	0	0	0	0	0	1	1	0	0	2	0
612	1	1	2	0	0	0	2	2	1	0	0	1	1	1	0	0	2	1	1	1	2	0	2	2	0	1	0	2	1	2	0	2	2	1	0	2	1	0	0	1	0	1	1	2	1	2	0	1	0
613	0	1	2	0	0	0	2	1	2	0	1	0	1	0	0	1	2	0	0	2	1	0	2	2	0	1	0	1	1	1	1	2	1	2	0	2	2	0	0	1	1	0	0	1	0	0	1	1	0
614	1	1	1	0	0	0	1	1	0	1	1	0	0	0	0	0	1	1	1	1	1	1	2	2	0	0	0	1	1	0	0	1	1	1	1	1	1	0	0	2	0	0	0	2	0	1	0	1	1
615	1	1	2	0	0	0	1	1	2	0	1	0	0	0	0	0	1	2	1	0	1	1	0	1	0	1	0	1	1	1	0	1	0	1	1	1	2	0	0	1	0	0	0	0	2	0	0	0	0
616	1	1	1	0	0	0	2	0	2	0	0	1	2	2	0	0	1	0	0	2	2	0	2	2	0	0	0	2	0	1	1	1	1	2	0	2	1	1	1	0	0	0	0	2	0	0	0	2	0
617	0	1	1	0	0	0	1	1	2	0	0	0	0	0	0	0	2	1	1	1	2	1	2	2	0	0	0	1	1	1	0	1	2	1	1	2	2	0	0	0	0	1	1	1	1	0	0	2	0
618	0	1	1	0	0	0	1	1	1	1	2	1	1	1	0	0	1	1	0	1	1	0	1	1	0	0	0	1	1	1	0	2	1	1	0	2	0	1	1	0	1	0	0	2	0	2	0	2	0
619	0	0	2	0	2	2	1	0	2	0	0	1	1	1	0	0	1	1	0	1	1	1	1	1	1	0	0	2	0	1	0	2	1	1	1	2	1	0	0	0	0	0	1	2	1	0	0	1	1
620	1	2	0	0	0	0	2	1	2	0	1	0	0	0	0	0	1	1	0	2	2	1	2	2	0	0	0	2	0	1	0	1	1	0	0	2	2	0	0	1	0	0	0	1	0	0	0	2	0
621	0	1	1	1	0	1	1	2	0	0	2	0	0	0	0	0	1	0	1	1	1	0	2	2	0	0	0	2	1	1	0	1	1	2	0	2	2	0	0	0	0	1	2	2	1	1	0	2	0
622	1	2	0	0	0	0	1	2	1	0	0	0	0	0	0	0	1	1	1	1	1	1	2	2	0	0	0	1	1	1	0	2	2	2	0	2	1	0	0	0	0	0	0	1	1	1	0	0	0
623	1	1	2	0	0	0	2	1	2	0	0	1	1	1	0	0	2	0	0	2	2	0	2	2	0	0	0	1	1	1	1	0	0	2	1	1	1	0	0	0	0	1	1	1	0	0	0	2	0
624	0	1	2	0	0	0	1	2	0	0	1	1	1	1	0	0	1	2	1	0	1	1	1	1	0	1	0	2	1	1	0	0	0	1	2	2	1	0	0	2	1	0	1	2	0	0	0	2	0
625	1	1	1	0	0	0	1	2	2	0	1	0	1	0	0	1	1	1	1	1	1	0	1	1	0	0	0	2	0	1	1	1	1	2	1	1	2	0	0	0	0	0	0	0	0	0	0	2	0
626	0	1	1	0	1	1	2	1	1	0	0	1	1	1	0	0	0	2	1	1	2	0	2	2	0	0	0	1	1	0	0	1	0	1	1	1	2	0	0	1	0	0	1	2	1	0	0	0	1
627	1	0	2	0	1	1	2	1	2	0	0	0	1	0	0	1	2	0	0	2	2	1	2	2	0	0	0	1	1	1	0	1	1	2	0	2	1	0	0	0	1	0	2	2	2	1	0	2	0
628	0	2	1	0	0	0	1	2	1	0	1	0	0	0	0	1	2	0	0	2	2	0	2	2	0	1	0	2	1	1	0	2	2	0	2	0	1	0	0	1	0	0	1	1	1	1	0	1	1
629	0	2	2	0	0	0	2	2	2	0	0	0	0	0	0	0	1	1	0	1	1	1	1	1	1	0	0	2	2	1	0	2	2	2	0	2	1	0	0	1	0	2	2	2	1	1	0	1	0
630	1	1	1	0	1	1	1	2	0	0	2	0	0	0	0	0	1	0	0	2	2	0	2	2	0	0	0	2	1	1	0	1	1	0	1	1	1	0	1	1	1	0	0	2	0	0	0	2	0
631	0	1	2	0	0	0	2	1	2	0	0	0	2	0	0	1	1	0	1	1	2	1	0	1	1	1	0	2	0	2	2	1	1	2	0	2	0	0	0	1	0	1	1	2	0	0	0	1	0
632	0	0	2	0	0	0	2	2	1	0	0	0	0	0	0	0	1	1	1	1	2	0	2	2	0	0	0	1	1	1	0	0	0	2	0	2	1	0	0	0	0	0	0	2	0	0	0	0	0
633	1	2	1	0	0	0	1	2	1	0	1	1	2	1	0	0	2	1	1	1	2	0	1	1	0	1	1	2	1	0	1	0	0	2	0	2	1	1	1	0	0	0	1	2	2	1	0	1	1
634	0	1	1	0	1	1	2	2	1	0	0	0	0	0	0	0	0	1	0	1	1	0	2	2	0	0	0	2	1	1	0	1	1	1	1	1	1	0	0	0	0	0	0	1	0	0	0	1	1
635	0	1	1	0	0	0	2	1	2	0	0	0	0	0	0	0	0	1	0	1	0	0	2	2	0	0	0	2	1	0	1	1	1	0	2	1	1	0	0	2	0	0	0	0	1	0	0	1	0
636	0	1	2	0	0	0	2	0	2	0	0	1	2	1	0	1	0	1	2	0	1	0	2	2	0	0	0	2	1	0	0	2	1	1	0	2	1	0	0	0	0	0	1	1	1	1	0	2	0
637	0	0	1	0	0	0	2	2	2	0	0	1	2	2	0	0	2	1	1	1	2	1	2	2	0	0	0	0	1	0	0	0	1	0	1	2	1	0	0	1	0	0	1	2	1	0	0	1	0
638	1	2	0	0	0	0	1	2	1	0	1	1	1	1	0	0	1	0	0	2	2	0	2	2	0	0	0	1	1	1	1	2	2	0	1	1	1	0	0	0	1	2	2	2	0	2	0	1	1
639	1	1	1	0	0	0	2	0	2	0	1	0	1	0	0	0	1	0	1	1	1	0	2	2	0	1	0	1	1	1	0	0	0	2	0	2	1	0	1	1	1	0	0	2	0	0	0	1	1
640	0	1	1	0	0	0	2	1	2	0	0	0	1	0	0	0	1	1	0	1	1	0	1	1	0	0	0	1	1	1	0	1	1	1	1	1	1	1	1	0	0	0	0	0	0	0	0	2	0
641	1	2	1	0	0	0	2	2	2	0	0	2	2	1	1	0	0	1	0	1	0	0	2	2	0	1	0	2	0	2	1	1	1	0	1	1	2	0	0	1	0	0	1	2	1	0	0	1	1
642	0	0	2	0	1	1	2	2	1	0	0	0	1	0	0	0	2	1	0	2	1	0	1	1	0	1	0	1	1	1	1	1	1	0	1	1	1	0	0	1	0	1	2	2	1	1	0	0	1
643	1	1	1	0	0	0	1	1	2	0	0	0	0	0	0	0	1	0	1	1	2	1	2	2	0	0	1	2	0	1	0	1	1	0	2	1	2	0	0	0	0	0	0	1	0	0	0	0	1
644	0	0	2	0	1	1	2	2	1	0	0	1	1	1	0	0	1	2	1	0	1	0	2	2	0	1	0	2	1	2	0	1	1	1	1	0	2	0	0	1	0	0	0	1	0	0	0	2	0
645	1	1	2	0	0	0	1	2	1	0	0	0	1	0	0	1	1	1	0	1	1	0	2	2	0	1	0	1	0	1	1	1	1	0	0	2	1	0	0	0	1	0	0	2	0	0	0	2	0
646	1	1	1	0	1	1	2	2	1	0	0	1	1	1	0	0	1	2	2	0	0	0	1	2	0	0	0	2	0	2	1	1	1	1	0	2	2	0	0	0	0	1	1	1	0	1	0	1	0
647	1	1	1	0	0	0	2	2	1	0	1	0	0	0	0	0	0	1	1	1	1	0	2	2	0	1	0	1	2	0	1	1	1	1	0	2	2	0	0	1	0	1	1	1	1	1	0	2	0
648	0	2	1	0	0	0	2	0	2	0	0	1	1	1	0	0	0	1	1	1	1	0	2	2	0	0	0	1	2	0	0	1	2	0	0	2	1	2	1	0	1	0	0	1	0	0	0	1	1
649	1	1	1	0	0	0	2	1	2	0	0	0	2	1	0	0	1	1	1	1	1	0	2	2	0	1	1	2	0	1	0	2	1	0	1	1	2	0	0	1	0	0	1	1	1	1	0	1	0
650	1	1	2	0	0	0	2	1	2	0	0	0	1	0	0	0	2	1	0	2	2	1	2	2	0	0	0	2	0	2	1	2	1	2	0	2	1	1	1	0	0	0	1	1	0	0	0	1	0
651	1	1	1	0	0	0	1	1	1	0	0	0	0	0	0	0	1	1	0	1	1	0	2	2	0	0	0	0	1	0	0	1	2	2	0	2	1	0	0	0	0	0	0	2	0	0	0	2	0
652	0	1	2	0	0	0	2	2	1	0	1	0	0	0	0	0	1	1	0	1	1	0	2	2	0	0	0	1	0	1	0	1	1	1	1	1	1	0	0	0	0	0	1	2	1	1	0	0	0
653	1	0	2	0	0	0	1	1	1	1	1	1	1	1	0	0	0	1	1	1	1	0	1	1	1	2	0	2	0	2	0	2	2	1	0	2	2	0	0	0	0	0	0	2	0	0	0	2	0
654	0	2	1	0	0	0	0	2	0	1	2	1	1	1	0	0	1	1	1	1	2	1	1	2	0	0	0	2	1	1	1	1	1	2	0	2	1	0	0	1	0	0	0	0	0	0	0	1	0
655	1	1	1	0	1	1	2	2	1	1	1	1	1	1	0	0	1	2	0	1	1	0	2	2	0	1	0	2	0	2	1	2	1	0	1	1	1	0	0	1	0	0	1	2	1	0	0	0	0
656	1	0	2	0	1	1	1	2	1	0	0	0	0	0	0	0	2	1	1	1	2	1	1	1	1	1	0	2	1	1	0	1	0	1	1	1	1	0	0	0	0	2	2	2	0	0	0	1	0
657	0	2	0	0	0	0	2	1	1	0	0	0	1	0	0	0	1	0	0	2	2	0	2	2	0	0	0	1	2	1	0	0	0	1	1	2	1	0	0	1	0	1	1	2	0	0	0	2	0
658	0	2	1	0	0	0	2	1	1	0	0	1	2	2	0	0	0	2	2	0	0	0	1	1	0	0	0	2	0	2	0	1	0	2	0	2	2	0	0	0	0	0	0	1	0	0	0	2	0
659	1	0	1	0	0	0	1	2	1	0	1	0	0	0	0	0	0	0	0	2	1	0	2	2	0	0	0	2	0	1	0	1	1	2	2	1	1	1	1	0	0	0	1	1	1	1	0	2	0
660	0	0	2	0	1	1	2	1	2	0	0	0	2	1	0	0	1	1	1	1	1	0	1	1	0	0	0	2	0	1	1	2	2	1	1	1	1	1	1	0	0	0	1	1	1	0	0	2	0
661	1	0	2	0	1	1	1	1	2	0	0	0	1	0	0	1	2	0	0	2	2	1	1	2	0	0	0	1	1	1	0	0	0	1	1	1	0	1	1	0	0	1	1	2	2	0	0	1	1
662	1	1	2	0	0	0	2	1	2	0	0	1	0	0	0	0	1	1	1	0	0	1	2	2	0	0	0	2	0	1	1	1	2	1	2	1	2	0	0	0	0	0	0	1	0	0	0	1	0
663	0	1	1	0	0	0	1	1	2	0	0	0	0	0	0	0	0	0	0	2	2	0	2	2	0	0	0	1	1	1	0	0	0	2	0	2	0	0	0	2	1	0	0	0	2	1	0	1	0
664	0	0	2	0	1	1	2	0	2	0	1	1	1	1	0	0	0	2	2	0	0	0	2	2	0	0	0	2	0	2	0	0	1	2	1	2	1	0	0	1	0	0	1	2	0	1	0	2	0
665	1	1	1	0	0	0	1	1	1	0	0	0	0	0	0	0	2	0	0	2	2	1	1	1	1	1	0	1	1	1	0	2	2	0	1	1	2	0	0	1	0	0	0	1	0	0	0	1	0
666	1	2	2	0	0	0	1	2	0	0	1	1	1	1	0	0	2	1	1	1	2	1	1	1	1	1	0	0	2	0	0	1	1	0	1	1	1	0	0	0	0	1	1	2	1	1	0	2	0
667	0	2	1	0	0	0	2	2	2	0	0	0	1	0	0	0	1	1	1	1	1	1	2	2	0	0	0	2	1	2	0	1	1	1	1	1	1	0	0	2	0	0	0	1	0	0	0	1	1
668	1	2	0	0	0	0	1	2	0	0	1	0	0	0	0	0	1	0	1	1	2	1	1	1	1	2	0	1	2	0	1	2	1	2	1	1	2	0	0	0	0	0	1	1	0	0	0	1	0
669	0	0	2	0	1	1	1	1	1	0	1	0	0	0	0	0	0	1	0	1	1	0	2	2	0	0	0	2	0	1	1	1	1	2	0	2	1	1	1	0	0	0	0	2	0	0	0	1	0
670	0	0	2	0	0	0	2	0	2	0	0	2	2	2	0	0	0	1	0	1	1	0	2	2	0	1	0	2	0	2	0	0	0	1	1	1	1	1	1	0	0	0	0	2	0	1	0	1	0
671	1	2	1	0	0	0	2	1	2	0	0	1	1	1	0	0	1	0	0	2	2	1	2	2	0	0	0	2	0	1	1	1	1	1	1	1	1	0	0	2	0	0	2	2	1	1	0	1	0
672	0	0	2	0	1	1	2	1	2	0	0	0	1	1	0	0	2	0	0	2	2	0	2	2	0	0	0	2	2	0	1	2	2	0	1	2	0	0	0	1	0	1	2	2	1	1	0	1	1
673	0	1	1	0	0	0	1	2	0	0	1	1	1	1	0	0	1	1	1	1	2	0	2	2	0	0	1	2	1	1	0	1	1	1	1	1	2	0	0	0	0	1	1	1	1	0	0	1	0
674	1	1	2	0	0	0	2	2	1	0	0	0	1	0	0	0	2	2	0	1	1	1	2	2	0	0	0	2	0	1	1	0	0	2	0	2	0	1	1	0	1	0	1	1	1	1	0	1	0
675	1	2	0	0	0	0	1	2	0	0	2	0	0	0	0	0	1	2	1	0	1	0	2	2	0	0	1	2	1	1	0	2	2	1	1	2	2	0	0	0	0	2	2	2	1	0	0	1	1
676	0	1	1	0	0	0	1	2	1	0	2	1	2	2	0	0	1	0	2	0	2	0	2	2	0	0	0	1	1	1	1	2	2	1	1	1	2	0	0	0	0	0	0	2	0	0	0	0	2
677	0	1	1	0	0	0	2	1	0	0	0	0	2	1	0	1	1	2	2	0	0	0	1	1	0	0	0	2	0	2	0	1	1	1	1	1	2	0	0	0	0	0	1	1	1	0	0	2	0
678	0	1	1	0	0	0	1	1	2	1	0	1	2	2	0	0	1	0	1	1	1	1	2	2	0	0	0	1	0	1	0	1	1	2	0	2	2	0	0	2	0	0	1	1	1	1	0	1	0
679	1	1	1	0	1	1	1	0	2	0	0	0	0	0	0	0	1	1	1	1	2	0	2	2	0	1	0	1	1	1	0	2	1	2	1	1	1	0	0	0	0	0	0	1	0	0	0	1	0
680	1	1	2	0	0	0	2	1	2	0	0	1	1	1	0	0	1	0	1	1	2	1	2	2	0	1	0	2	1	1	0	2	1	0	0	2	1	0	0	2	0	0	1	2	1	1	0	0	1
681	0	1	2	0	1	1	2	0	2	0	0	0	0	0	0	0	1	0	1	1	1	1	2	2	0	0	0	1	0	1	0	0	1	2	1	2	1	0	0	1	0	0	0	2	0	0	0	2	0
682	1	2	0	0	0	0	1	1	0	0	1	0	0	0	0	0	0	2	1	0	0	0	2	2	0	0	0	1	0	1	0	1	0	2	1	2	0	0	0	1	0	0	0	2	0	0	0	2	0
683	1	2	0	0	0	0	1	1	1	0	1	1	1	1	0	0	1	0	0	2	2	0	2	2	0	0	0	2	0	2	1	0	1	1	1	2	1	0	0	2	0	0	0	1	0	0	0	1	0
684	1	2	0	0	0	0	2	0	1	0	0	0	0	0	0	0	1	0	0	2	2	0	2	2	0	0	0	1	1	1	0	0	0	2	0	2	1	0	0	1	0	1	1	2	0	0	0	1	0
685	1	2	1	0	1	1	1	2	1	0	1	0	0	0	0	0	2	0	0	2	2	1	2	2	0	0	0	2	0	2	0	1	1	1	1	1	2	0	0	0	0	1	1	1	2	0	0	1	0
686	1	2	0	0	0	0	1	2	2	0	1	0	0	0	0	0	1	1	0	1	1	0	1	1	0	0	0	2	1	2	0	1	1	1	0	2	2	0	0	0	0	0	0	0	0	0	0	1	1
687	1	1	1	0	0	0	2	2	1	0	1	0	1	0	0	1	1	1	1	1	1	0	2	2	0	0	0	2	0	1	0	1	2	1	1	2	2	0	0	0	0	0	0	2	2	0	0	1	1
688	0	2	2	0	0	0	2	1	2	0	0	1	1	1	0	0	0	0	0	2	2	0	2	2	0	0	0	1	2	0	1	2	1	0	1	1	1	0	1	0	2	0	1	1	1	1	0	0	0
689	0	1	1	0	0	0	2	2	1	0	1	1	2	0	1	0	2	1	1	1	1	0	2	2	0	0	0	1	1	1	0	1	1	0	2	1	0	1	1	0	0	0	0	1	0	0	0	0	0
690	1	1	1	0	0	0	2	2	2	0	0	0	0	0	0	0	2	1	1	1	2	0	2	2	0	0	0	2	1	1	0	1	1	1	1	1	1	0	0	0	0	1	1	2	1	1	0	2	0
691	0	1	1	0	1	1	2	2	1	0	1	0	1	0	0	1	2	2	0	1	1	1	0	1	1	1	0	1	1	1	0	1	1	1	1	1	1	0	0	1	0	0	1	2	1	0	0	1	1
692	1	2	1	0	1	1	2	2	1	1	1	0	0	0	0	0	0	1	1	1	2	1	2	2	0	0	0	2	1	2	0	2	1	0	1	1	1	0	0	0	0	0	1	2	1	0	0	0	0
693	1	1	1	0	0	0	1	1	1	0	2	1	2	0	1	0	1	1	1	1	2	0	1	1	0	0	0	2	0	1	1	2	2	1	0	2	2	0	0	0	0	0	0	0	0	1	0	2	0
694	0	1	2	0	0	0	1	1	1	0	1	0	1	1	0	0	1	1	1	1	1	1	0	0	1	1	0	1	1	1	0	2	1	1	1	1	1	0	0	0	0	0	0	0	0	0	0	0	0
695	1	2	0	0	0	0	2	1	2	0	1	0	1	0	0	0	1	1	0	2	2	0	2	2	0	0	0	2	1	1	2	1	1	0	1	1	1	0	0	0	0	0	0	2	1	1	0	1	0
696	1	0	2	0	1	1	2	1	2	0	1	2	2	1	1	0	0	2	1	0	0	1	1	2	0	0	0	1	2	1	0	2	2	1	0	2	2	1	1	0	0	0	0	2	0	0	0	2	0
697	1	0	2	0	2	2	2	1	2	0	0	1	1	1	0	0	1	1	1	0	0	1	0	1	0	0	0	1	2	1	0	0	0	2	0	2	2	0	0	0	0	2	2	2	0	0	0	2	0
698	1	1	2	0	0	0	2	2	2	0	0	1	0	0	0	0	2	2	2	0	2	0	0	1	0	0	0	1	1	0	0	1	1	0	1	1	0	1	1	1	0	0	0	1	0	0	0	0	0
699	0	1	2	0	0	0	2	0	2	0	0	0	0	0	0	0	1	0	1	1	2	0	1	1	0	0	0	0	2	0	0	1	1	0	0	2	2	0	0	1	0	0	0	0	1	1	0	0	0
700	1	1	1	0	1	1	2	0	2	0	0	0	2	1	0	1	1	0	1	1	1	1	2	2	0	0	0	1	2	1	0	1	1	0	2	1	1	0	0	2	0	0	0	2	0	0	0	1	1
701	1	1	2	0	0	0	1	2	0	0	0	1	1	1	0	0	2	2	0	1	1	1	2	2	0	0	0	2	0	2	0	2	2	0	1	1	2	1	0	0	0	1	1	2	1	1	0	2	0
702	1	1	1	0	1	1	1	2	0	0	1	0	0	0	0	0	2	0	0	2	2	0	2	2	0	0	0	1	1	1	0	1	1	1	1	1	1	0	0	1	1	0	0	1	0	0	0	1	0
703	0	1	1	0	0	0	2	1	2	0	1	0	0	0	0	0	1	1	1	1	2	0	2	2	0	0	1	2	1	1	0	1	1	1	1	1	1	0	0	1	0	1	1	1	1	0	1	0	1
704	0	0	2	0	0	0	2	0	2	0	0	0	2	0	1	1	1	1	0	2	2	2	2	2	0	0	0	1	0	1	0	0	0	2	0	2	1	0	0	1	0	0	1	2	1	0	0	1	0
705	1	2	2	0	1	1	2	1	1	0	0	0	1	0	0	1	1	2	1	0	1	0	2	2	0	0	0	2	0	1	0	0	0	2	0	2	2	0	0	1	0	0	0	2	0	2	0	2	0
706	1	1	1	0	0	0	2	1	1	1	0	0	1	0	0	0	1	2	0	1	1	0	2	2	0	0	0	1	1	1	1	1	1	1	1	1	1	0	0	0	0	0	0	1	1	0	0	1	0
707	1	2	1	0	0	0	2	2	0	0	1	0	0	0	0	0	2	1	1	1	1	1	1	1	1	1	0	1	0	0	1	0	1	1	1	2	2	0	0	0	1	0	1	1	1	0	0	1	0
708	0	1	2	0	0	0	1	2	1	0	1	1	1	1	0	0	1	2	2	0	1	0	1	1	0	0	0	1	2	0	1	1	1	0	2	1	1	0	0	1	0	0	0	0	0	0	0	2	0
709	1	0	1	0	0	0	2	2	1	0	1	1	2	1	0	0	1	1	1	1	1	0	2	2	0	0	0	2	0	2	0	1	0	1	1	1	1	0	0	1	0	0	1	1	1	1	0	0	1
710	0	0	2	0	0	0	2	2	1	0	1	1	1	1	0	0	1	1	1	1	1	0	2	2	0	0	0	2	0	2	0	1	0	2	2	1	2	0	0	1	1	0	0	0	0	0	0	2	0
711	0	2	0	0	1	1	1	1	2	0	0	0	1	0	0	0	0	1	1	1	1	0	2	2	0	0	0	1	1	1	0	1	1	1	1	1	1	0	0	0	0	0	0	2	0	0	0	1	0
712	0	2	1	0	0	0	1	2	1	0	1	0	0	0	0	0	1	0	0	2	2	0	2	2	0	0	1	2	1	0	1	1	1	0	1	1	1	0	0	1	0	0	0	1	0	0	0	1	0
713	0	1	2	0	1	1	2	2	2	0	0	0	1	0	0	1	0	0	0	2	2	1	2	2	0	1	0	2	0	2	1	1	1	1	0	2	0	1	0	0	0	0	1	2	1	0	0	1	0
714	0	1	1	0	0	0	1	1	1	0	0	0	0	0	0	0	2	0	1	1	2	0	2	2	0	0	0	1	1	1	0	0	0	2	0	2	2	0	0	2	0	0	1	2	1	0	0	1	0
715	0	0	2	0	1	1	2	2	1	0	0	0	0	0	0	0	1	1	1	0	0	0	2	2	0	0	0	2	1	1	2	2	2	0	2	0	2	0	0	0	1	0	0	0	0	0	0	2	0
716	1	1	1	0	0	0	0	2	0	1	2	0	0	0	0	0	1	1	0	1	1	2	0	1	1	1	0	2	1	1	1	1	2	1	0	2	1	0	0	0	1	0	0	2	0	1	0	1	0
717	0	1	1	1	0	1	2	0	2	0	0	0	1	0	0	1	2	1	0	2	1	2	0	1	1	1	0	1	2	0	1	1	1	1	0	2	1	0	0	1	0	0	1	1	1	0	0	1	1
718	0	2	0	0	0	0	2	2	2	0	0	1	1	0	1	0	1	1	1	1	2	1	1	1	1	1	0	2	0	2	0	1	0	2	0	2	1	0	0	1	0	0	0	0	1	0	0	0	2
719	1	0	2	0	1	1	2	2	1	0	0	0	0	0	0	0	1	0	1	1	2	0	2	2	0	0	0	2	0	2	0	0	0	1	0	2	2	0	0	2	0	1	1	1	1	0	0	0	0
720	1	1	1	0	1	1	1	1	1	1	2	0	1	0	0	1	0	0	1	1	2	0	2	2	0	0	0	1	1	1	0	1	1	1	1	1	1	0	0	1	0	0	2	2	1	1	0	2	0
721	1	1	1	0	0	0	2	0	2	0	0	0	0	0	0	0	0	2	2	0	1	2	1	1	1	1	0	1	0	1	1	2	1	2	0	2	1	1	1	0	0	0	1	2	1	2	0	1	0
722	0	0	2	0	2	2	1	2	2	0	1	0	0	0	0	0	2	0	0	2	2	0	2	2	0	0	0	2	2	1	1	2	2	2	0	2	1	0	0	0	0	0	0	1	0	1	0	1	0
723	1	2	0	0	0	0	2	2	1	0	0	1	1	0	1	0	0	0	0	2	2	1	1	1	1	1	0	2	2	1	2	1	1	1	1	1	2	0	0	0	0	0	1	1	1	0	1	1	0
724	1	2	1	1	0	1	2	1	1	0	0	0	0	0	0	0	1	2	1	0	1	1	2	2	0	0	0	1	1	1	0	2	1	2	0	2	1	0	0	1	0	0	2	2	2	1	0	2	0
725	0	0	2	0	1	1	1	2	1	0	1	1	1	1	0	0	1	1	1	0	0	0	1	1	1	2	0	2	0	2	0	1	1	1	1	1	1	0	0	1	0	0	0	2	0	0	0	0	1
726	1	1	1	0	0	0	1	1	0	1	2	0	0	0	0	0	1	1	1	1	1	0	1	1	1	1	2	2	1	0	1	0	0	2	0	2	2	0	0	0	0	0	0	2	0	0	0	0	0
727	0	1	1	0	0	0	1	1	0	0	1	0	1	0	0	1	2	0	0	2	2	1	2	2	0	0	0	2	2	0	1	1	0	1	1	1	2	0	0	0	0	0	0	1	0	1	0	1	1
728	0	0	1	0	0	0	1	2	1	0	1	1	1	1	0	0	0	0	1	1	2	0	2	2	0	0	0	2	1	2	0	1	1	1	0	2	1	0	0	0	0	0	0	2	0	0	0	2	0
729	1	2	0	0	0	0	2	2	0	0	0	0	1	0	0	0	1	0	2	0	2	1	2	2	0	0	0	2	0	2	0	1	0	1	1	1	2	0	0	1	1	1	1	2	1	1	0	1	1
730	1	1	1	0	1	1	2	1	2	0	0	1	1	1	0	0	1	1	0	1	1	0	2	2	0	1	0	2	1	2	0	1	1	1	1	1	1	0	0	0	0	0	0	1	1	0	0	1	0
731	0	0	2	0	2	2	2	2	1	0	0	0	1	0	0	1	0	2	1	0	0	2	2	2	0	0	0	2	1	0	1	1	1	1	1	2	2	1	0	0	0	1	1	2	1	1	0	2	0
732	1	0	2	0	0	0	2	0	1	0	1	0	0	0	0	0	1	2	0	0	0	0	1	1	0	1	0	1	1	1	0	2	2	0	1	1	0	0	0	2	1	0	0	1	1	0	0	1	0
733	1	0	2	0	1	1	2	1	1	1	0	0	1	1	0	0	1	1	1	1	1	0	2	2	0	0	0	1	0	1	0	1	0	2	1	2	1	0	0	0	0	0	1	2	2	2	0	2	0
734	1	0	1	0	0	0	1	1	2	0	0	0	0	0	0	0	2	0	0	2	1	0	2	2	0	1	0	1	2	0	1	2	2	1	0	2	2	0	0	0	0	0	1	1	1	1	0	2	0
735	1	1	1	1	1	2	2	1	1	0	0	0	1	0	0	0	1	1	0	1	2	1	1	1	1	1	0	2	1	1	1	2	2	0	1	1	1	0	0	0	0	2	2	2	0	0	0	2	0
736	1	2	1	0	0	0	2	1	1	0	0	1	2	1	0	0	1	0	0	1	1	0	1	1	0	0	1	2	1	1	0	2	2	0	1	1	2	0	0	0	0	0	0	1	0	1	0	1	1
737	0	0	2	0	2	2	2	1	2	0	0	1	1	0	1	0	1	0	0	2	2	1	1	1	0	0	0	0	1	0	0	2	1	0	1	1	1	0	0	0	0	1	1	2	0	0	0	1	0
738	1	1	1	0	0	0	1	2	0	0	1	1	1	1	0	0	1	0	0	2	2	1	1	1	1	1	2	2	1	0	1	0	0	2	0	2	1	0	0	0	1	0	1	1	0	0	0	1	1
739	1	1	2	0	0	0	2	2	1	1	1	1	1	1	0	0	2	1	0	2	2	0	2	2	0	0	0	2	2	0	1	1	1	1	1	1	0	0	0	1	0	2	2	2	0	0	0	1	0
740	1	0	2	0	1	1	1	2	1	0	2	0	0	0	0	0	2	1	1	1	2	0	2	2	0	0	0	2	0	2	0	0	1	1	0	2	1	0	0	1	0	0	0	2	0	2	0	1	0
741	0	2	1	0	0	0	1	0	2	0	0	1	1	1	0	0	1	1	1	1	1	1	2	2	0	0	0	2	1	1	2	2	2	1	1	1	2	0	0	0	1	0	0	1	0	0	0	2	0
742	0	1	1	0	1	1	2	1	2	0	0	0	1	1	0	0	2	0	0	2	2	0	1	1	1	1	0	2	2	1	1	0	0	2	0	2	2	0	0	0	0	0	1	1	1	0	0	2	0
743	1	0	2	0	2	2	2	1	2	0	1	0	0	0	0	0	1	1	1	1	1	1	2	2	0	0	0	2	0	2	0	1	1	1	0	2	1	1	1	0	0	0	0	1	0	0	0	2	0
744	1	1	2	0	0	0	2	1	1	0	1	1	2	1	0	1	2	1	1	1	2	0	1	2	0	0	0	1	2	0	0	0	0	2	0	2	0	1	1	1	0	1	1	2	1	1	0	1	1
745	0	1	2	0	1	1	1	1	1	0	1	1	1	1	0	0	2	1	1	1	2	0	1	1	0	1	0	1	1	1	0	1	1	2	0	2	1	0	0	0	0	0	1	2	1	0	0	1	0
746	1	1	1	0	1	1	2	2	2	0	1	0	0	0	0	0	1	2	1	0	2	1	2	2	0	0	0	0	2	0	0	2	2	1	1	1	1	0	0	0	0	0	1	2	0	0	0	1	0
747	0	2	0	0	0	0	2	1	2	0	0	1	0	0	0	0	0	0	1	1	2	0	1	1	0	0	0	1	2	0	0	1	0	1	1	1	2	0	0	0	0	0	0	1	0	0	0	1	0
748	1	2	0	0	0	0	2	2	2	0	0	1	1	1	0	0	1	0	0	2	2	0	2	2	0	0	0	2	0	1	1	2	1	1	1	1	1	0	0	1	0	0	0	2	0	0	0	2	0
749	0	2	1	0	0	0	1	2	1	1	1	0	0	0	0	0	2	0	0	2	2	1	1	1	1	1	0	2	0	1	0	1	1	2	0	2	1	0	0	0	0	0	0	2	0	0	0	1	0
750	0	0	2	0	1	1	2	1	2	0	0	0	0	0	0	0	1	0	1	1	2	1	2	2	0	0	0	2	1	1	0	0	0	1	2	2	1	0	0	0	0	1	1	2	0	2	0	0	0
751	0	1	1	0	0	0	1	1	1	1	2	1	1	1	0	0	2	0	0	2	2	0	2	2	0	0	0	2	0	2	1	1	2	1	2	1	1	0	0	1	0	0	0	0	2	0	0	1	1
752	1	0	1	0	0	0	2	2	1	0	0	1	1	0	1	0	1	2	0	2	2	1	2	2	0	0	0	2	0	2	0	1	1	2	1	2	1	0	0	1	0	0	1	2	1	1	0	1	1
753	1	2	1	0	0	0	1	2	1	0	1	0	0	0	0	0	1	2	1	0	2	1	0	0	1	1	0	1	1	1	1	2	2	2	0	2	2	0	0	1	1	0	1	2	1	0	0	2	0
754	1	1	1	0	0	0	1	1	2	1	0	1	1	1	0	0	1	2	1	0	1	0	2	2	0	0	0	2	0	2	2	1	1	2	0	2	0	0	0	1	1	0	0	1	0	0	0	1	0
755	0	1	1	0	0	0	2	0	2	0	1	0	0	0	0	0	1	0	0	2	1	0	2	2	0	1	0	2	0	2	0	2	2	1	1	1	1	1	1	0	0	0	0	2	0	0	0	0	2
756	0	0	2	0	1	1	1	2	0	0	0	0	1	0	0	0	1	2	1	0	1	0	2	2	0	0	0	2	1	1	2	1	2	1	0	2	2	0	0	1	1	0	1	2	1	0	0	1	1
757	1	2	0	0	0	0	2	1	2	0	1	0	1	1	0	0	2	1	1	1	2	0	2	2	0	0	0	1	1	1	1	2	2	0	1	1	2	0	0	2	0	1	1	1	1	0	0	2	0
758	0	0	2	0	2	2	2	1	2	0	1	0	2	1	0	0	0	1	1	1	1	1	2	2	0	0	0	2	0	0	0	2	2	0	1	1	2	0	0	0	0	0	0	1	0	0	0	2	0
759	1	1	1	0	0	0	2	2	2	0	0	1	1	1	0	0	1	1	0	1	1	1	2	2	0	1	0	1	2	0	1	0	0	1	1	1	2	0	0	1	0	0	0	0	0	0	0	2	0
760	1	2	0	0	0	0	2	1	2	0	0	1	1	1	0	0	1	0	1	1	2	0	2	2	0	1	0	1	2	0	1	0	0	2	0	2	2	0	0	0	0	0	1	2	1	1	0	0	0
761	0	2	0	0	0	0	2	2	2	0	0	0	0	0	0	0	2	1	0	2	2	0	2	2	0	0	0	2	0	1	1	1	1	2	0	2	1	0	0	1	0	2	2	2	1	1	0	1	1
762	1	1	1	1	0	1	2	0	2	0	1	1	1	0	1	0	1	1	1	1	1	0	1	1	0	0	0	2	1	1	0	1	1	1	2	1	1	0	0	2	0	0	1	2	1	0	0	1	0
763	1	2	0	0	0	0	2	0	2	0	0	0	0	0	0	0	0	0	0	2	2	1	1	1	0	0	0	0	1	1	0	2	1	1	0	2	1	0	0	1	0	0	0	0	2	1	0	1	0
764	0	0	2	0	1	1	1	2	1	0	0	0	1	0	0	0	1	1	0	2	2	0	2	2	0	1	0	2	1	2	0	2	2	0	1	1	1	0	0	2	0	0	0	1	0	0	0	0	0
765	0	0	2	0	0	0	2	1	2	0	0	0	0	0	0	0	2	0	0	2	2	0	0	2	0	0	0	2	0	2	0	1	1	2	0	2	1	0	1	1	1	0	0	1	1	1	0	0	1
766	1	1	1	0	0	0	2	1	2	0	1	0	0	0	0	0	1	1	1	1	1	0	2	2	0	1	0	2	1	1	2	2	1	1	0	2	0	0	0	1	0	0	1	1	1	0	0	1	0
767	1	1	2	0	1	1	2	0	2	0	0	0	1	1	0	0	2	1	1	1	2	0	1	1	0	0	0	2	0	2	0	1	1	1	1	1	2	0	0	0	1	0	0	2	1	0	0	1	0
768	1	0	2	0	1	1	1	2	1	0	1	1	1	1	0	0	1	1	0	1	1	0	2	2	0	0	0	2	1	1	1	1	1	1	1	1	2	0	0	0	0	2	2	2	1	1	0	2	0
769	0	2	2	0	0	0	1	2	0	0	1	1	1	0	0	0	1	2	1	0	1	0	2	2	0	0	0	2	2	1	2	1	1	2	1	1	2	0	0	1	0	0	0	2	1	1	0	1	1
770	0	2	1	0	0	0	0	2	0	0	2	0	0	0	0	0	2	1	1	1	1	2	0	1	1	1	1	2	1	2	0	1	1	2	0	2	2	0	0	0	0	1	1	2	1	2	0	2	0
771	1	1	2	0	0	0	2	1	2	0	1	1	2	1	1	0	1	2	1	1	1	1	2	2	0	0	0	2	0	2	1	1	1	2	0	2	1	0	0	0	0	0	0	1	0	0	0	1	0
772	0	2	0	0	0	0	2	2	1	0	0	1	1	1	0	0	1	2	1	0	1	1	2	2	0	0	0	2	1	0	1	0	0	2	0	2	1	0	0	2	0	0	0	1	0	0	0	2	0
773	1	2	0	0	0	0	2	0	2	0	1	0	0	0	0	0	1	1	1	1	2	0	2	2	0	0	0	1	2	0	0	2	1	0	1	1	2	0	0	0	0	0	0	0	2	0	0	1	1
774	1	1	1	0	1	1	2	1	2	0	1	0	0	0	0	0	2	0	0	2	2	1	2	2	0	0	0	2	0	2	1	0	0	1	1	2	1	0	0	0	0	0	0	2	0	1	0	1	0
775	1	1	2	0	1	1	1	1	0	1	2	0	0	0	0	0	0	0	1	1	2	0	2	2	0	0	0	1	0	1	1	1	1	2	0	2	0	1	1	0	1	0	1	2	1	0	0	0	0
776	0	2	0	0	0	0	1	2	1	0	1	0	0	0	0	0	2	0	0	2	2	1	2	2	0	0	0	2	2	2	0	0	1	1	0	2	1	0	0	0	0	0	0	1	0	0	0	2	0
777	0	2	1	0	0	0	0	2	0	0	2	0	0	0	0	0	2	0	0	1	1	1	2	2	0	0	1	1	0	0	0	2	2	1	0	2	0	0	0	1	1	0	0	1	0	0	0	0	2
778	1	1	1	0	1	1	1	2	0	0	1	0	0	0	0	0	1	2	0	2	2	0	0	0	0	1	0	1	0	1	0	2	1	1	1	2	2	0	0	0	0	1	1	1	1	0	0	2	0
779	1	2	0	0	0	0	1	2	0	0	1	0	0	0	0	0	2	1	1	1	2	1	0	1	1	1	0	2	0	2	1	2	2	0	2	0	1	1	0	0	0	0	0	1	1	1	0	1	0
780	1	2	2	0	0	0	1	2	1	0	1	1	1	1	0	0	2	1	1	1	1	1	1	1	1	1	0	2	0	1	0	2	1	0	1	1	2	0	0	0	0	0	1	1	1	0	0	1	0
781	1	1	1	0	0	0	2	2	2	0	1	0	0	0	0	0	1	0	1	1	1	0	2	2	0	1	0	2	0	2	1	0	0	0	1	1	2	0	0	0	0	0	0	2	0	1	0	0	0
782	0	1	1	0	0	0	1	1	1	0	1	0	0	0	0	0	1	0	1	1	1	0	2	2	0	0	0	2	0	2	0	0	0	0	1	1	1	0	0	0	0	2	2	2	0	0	0	1	1
783	1	1	2	0	0	0	2	0	2	0	1	0	0	0	0	0	1	1	1	1	1	2	0	1	1	1	0	2	0	2	0	1	1	2	0	2	2	0	0	0	0	0	0	1	0	1	0	2	0
784	0	2	0	0	0	0	0	2	0	1	2	0	1	0	1	0	2	2	1	1	2	0	2	2	0	0	0	2	0	1	1	1	1	1	0	2	1	1	1	0	0	0	1	2	1	2	0	2	0
785	1	1	1	0	0	0	2	2	2	0	0	0	0	0	0	0	1	2	2	0	1	1	2	2	0	0	0	2	2	0	0	2	2	1	1	1	1	0	0	0	0	0	1	1	1	0	0	0	1
786	0	1	2	0	0	0	1	1	1	0	1	0	0	0	0	0	1	2	0	2	2	0	2	2	0	0	0	1	1	1	0	1	0	2	0	2	1	0	0	1	0	0	0	0	0	0	0	2	0
787	0	2	1	0	0	0	1	1	2	0	0	0	0	0	0	0	1	0	0	2	2	0	1	1	0	0	0	2	1	2	0	0	0	2	0	2	2	0	0	1	0	0	0	2	0	0	0	2	0
788	1	2	0	0	0	0	2	1	2	0	0	0	0	0	0	0	0	2	0	2	2	0	2	2	0	0	0	2	0	2	0	1	1	2	0	2	1	0	0	2	0	0	1	2	1	0	0	2	0
789	1	1	1	0	0	0	2	1	2	0	0	0	0	0	0	0	2	0	0	2	2	0	2	2	0	0	0	1	0	1	0	1	1	2	0	2	2	0	0	0	0	0	2	2	2	1	0	1	1
790	1	0	2	0	1	1	2	1	2	0	0	0	0	0	0	0	0	1	1	1	1	0	2	2	0	1	0	2	1	0	1	0	0	2	0	2	1	0	0	0	0	0	0	1	0	0	0	2	0
791	1	0	1	0	0	0	2	2	1	0	1	0	0	0	0	0	1	0	0	2	2	0	2	2	0	1	1	1	1	2	0	2	2	2	0	2	2	0	0	1	0	0	0	2	0	0	0	0	1
792	1	1	1	0	1	1	1	2	1	0	1	1	1	1	0	0	2	0	0	2	2	0	2	2	0	1	0	2	0	2	0	1	1	1	1	1	1	0	0	0	0	0	0	1	0	0	0	0	2
793	1	1	1	0	0	0	1	2	1	0	1	1	1	2	0	0	1	1	1	1	2	1	2	2	0	1	0	1	2	0	1	1	2	1	0	2	1	0	0	1	0	0	2	2	2	1	0	2	0
794	0	1	1	0	0	0	2	2	2	0	0	0	0	0	0	0	1	1	0	1	1	1	1	1	1	1	0	2	1	2	0	2	2	0	1	1	1	0	0	1	0	1	1	2	1	1	0	1	1
795	0	0	2	0	1	1	2	2	1	0	0	0	0	0	0	0	2	0	0	2	2	0	2	2	0	1	0	1	1	2	0	1	1	1	1	1	1	0	0	1	0	0	1	1	1	0	0	1	0
796	1	0	2	0	1	1	2	1	0	0	0	1	1	1	0	0	2	1	1	1	2	1	1	2	0	0	0	2	0	2	1	2	2	1	1	1	0	0	0	1	0	0	1	1	0	0	0	1	1
797	1	1	2	0	0	0	2	1	2	0	0	0	0	0	0	0	2	1	0	2	2	0	1	1	1	1	0	2	1	1	0	1	0	2	0	2	1	0	0	0	0	0	0	2	0	0	0	1	0
798	1	1	1	0	0	0	2	2	1	0	0	1	1	1	0	0	2	0	0	2	1	0	2	2	0	0	0	2	0	1	0	1	1	0	0	2	1	2	1	0	1	0	1	2	1	2	0	2	0
799	0	1	1	0	0	0	2	2	2	0	0	0	0	0	0	0	2	1	1	1	2	0	1	1	0	0	0	1	1	1	0	2	1	0	1	1	1	0	0	1	0	0	0	2	0	1	0	1	1
800	0	1	2	0	1	1	2	1	2	0	1	1	1	1	0	0	0	0	0	2	2	0	2	2	0	0	0	1	1	1	0	0	0	2	0	2	1	0	0	0	0	0	1	2	1	0	0	2	0
801	1	0	2	0	1	1	2	2	1	0	1	0	0	0	0	0	0	0	0	2	2	0	1	1	0	0	0	2	0	2	0	2	2	2	0	2	1	1	1	0	0	2	2	2	0	0	1	1	0
802	1	2	0	0	0	0	2	2	1	1	1	1	0	0	0	0	0	1	1	1	2	0	1	1	0	0	0	1	1	1	0	1	1	2	1	1	2	0	0	0	0	1	1	2	1	1	0	1	0
803	1	1	2	0	1	1	2	2	2	0	0	0	1	0	0	1	0	0	0	2	2	1	1	2	0	0	0	2	1	2	0	1	0	1	1	1	1	0	0	0	0	0	1	2	0	1	0	1	0
804	1	1	2	0	0	0	2	1	2	0	1	0	0	0	0	0	1	2	1	0	1	0	2	2	0	0	0	1	1	1	0	2	1	2	0	2	1	0	0	0	0	0	0	2	0	2	1	0	1
805	1	2	0	0	0	0	0	2	1	0	0	0	1	0	0	0	2	0	0	2	2	1	2	2	0	0	0	1	1	1	1	1	1	0	1	1	1	0	0	0	1	0	0	0	1	0	0	1	0
806	0	1	1	0	0	0	1	2	0	0	1	0	1	1	0	0	2	0	0	1	1	1	2	2	0	0	0	1	0	1	0	2	2	0	2	0	2	0	0	0	0	1	1	2	0	2	0	2	0
807	1	2	1	1	0	1	2	1	1	0	0	0	1	1	0	0	2	1	1	1	2	1	2	2	0	0	0	1	1	1	0	0	0	2	0	2	0	0	0	1	0	1	1	1	1	0	0	1	0
808	0	1	1	0	0	0	0	2	0	0	2	0	0	0	0	0	2	2	2	0	0	0	2	2	0	0	0	2	0	2	0	1	1	2	1	2	1	0	0	1	0	0	0	0	2	1	0	2	0
809	1	0	2	0	0	0	1	2	1	0	1	0	0	0	0	0	0	0	0	2	2	0	1	1	0	0	0	1	1	1	1	1	1	2	0	2	1	0	0	0	1	0	1	1	1	2	0	1	1
810	1	2	0	0	0	0	2	1	1	0	0	0	1	1	0	0	1	1	1	1	2	1	1	1	1	2	0	2	0	2	0	0	0	2	0	2	1	0	0	0	1	0	0	2	0	0	0	1	0
811	0	0	2	0	0	0	1	2	1	0	1	0	1	0	1	0	1	1	2	0	1	0	2	2	0	0	0	2	1	1	0	1	1	0	2	1	1	0	0	0	0	0	0	1	1	0	0	1	1
812	0	1	2	0	0	0	0	2	0	0	2	0	1	1	0	0	1	2	1	0	2	1	1	1	1	1	0	2	0	2	0	0	0	2	0	2	2	0	0	0	0	1	1	2	1	1	0	0	0
813	0	1	1	0	0	1	2	0	2	0	0	1	0	0	0	0	2	0	0	2	2	1	0	1	0	0	0	2	2	1	0	1	1	0	2	2	1	0	0	2	0	0	0	1	1	1	0	1	0
814	0	1	2	0	0	0	1	2	1	0	1	0	1	0	0	1	0	0	1	1	2	0	2	2	0	1	0	1	0	1	0	1	2	0	0	2	2	0	0	2	0	0	0	1	0	0	0	2	0
815	0	1	1	0	0	0	1	1	1	0	1	0	0	0	0	0	2	0	1	1	2	1	1	1	1	2	0	2	2	1	1	0	0	2	0	1	1	0	0	1	0	0	0	0	2	1	0	1	0
816	0	1	2	0	0	0	1	1	2	0	0	0	0	0	0	0	1	2	2	0	0	1	1	2	0	0	0	2	0	2	0	1	0	2	1	2	1	0	0	1	0	0	0	2	0	1	0	2	0
817	0	1	1	0	0	0	2	1	2	0	0	0	2	1	0	0	0	1	0	1	1	0	2	2	0	0	0	2	0	2	1	0	0	2	0	2	1	0	0	1	0	0	0	2	0	0	0	2	0
818	0	0	2	0	0	0	2	1	1	0	0	0	1	0	0	0	2	2	2	0	1	0	1	2	0	0	0	1	1	1	1	1	1	2	0	2	1	0	0	2	1	0	1	2	0	0	0	1	0
819	0	1	2	0	0	0	2	1	2	0	0	0	0	0	0	0	0	0	0	2	2	0	2	2	0	0	0	1	1	1	0	0	0	2	0	2	1	0	0	2	0	0	0	1	0	0	0	1	1
820	1	1	1	0	0	0	1	1	1	0	1	1	2	1	1	0	1	2	1	1	1	0	1	1	0	0	0	2	1	2	0	1	1	1	0	2	1	0	0	0	0	0	0	0	0	0	0	2	0
821	1	1	2	0	0	0	2	2	1	0	1	0	0	0	0	0	1	1	1	1	1	1	2	2	0	0	1	2	0	1	1	0	0	2	0	2	1	0	0	0	0	0	0	1	0	0	0	1	1
822	1	0	2	0	1	1	1	1	1	0	1	0	1	0	1	0	1	0	0	2	2	1	2	2	0	0	0	0	1	0	0	1	2	0	2	1	1	0	0	1	0	0	0	1	1	1	0	2	0
823	0	2	1	1	0	1	1	1	1	1	1	0	1	0	0	1	2	0	0	2	2	0	2	2	0	1	0	1	0	1	0	1	1	0	0	2	0	0	0	2	0	0	1	2	1	0	0	0	0
824	0	2	1	0	0	0	1	1	1	1	1	0	1	0	0	1	0	0	0	2	2	0	2	2	0	0	0	1	1	1	0	1	1	1	1	1	2	0	0	1	1	0	0	1	0	0	0	0	0
825	0	1	1	0	0	0	1	1	2	0	0	1	2	2	0	0	1	0	1	1	2	0	2	2	0	0	0	1	2	1	0	1	1	1	1	1	2	0	0	0	0	0	0	1	1	1	0	1	1
826	0	1	1	0	0	0	2	1	1	0	1	0	1	0	0	1	2	1	1	1	2	0	2	2	0	0	0	2	1	1	0	0	1	2	1	2	2	0	0	0	0	1	1	2	1	1	0	2	0
827	1	2	1	0	0	0	1	1	2	0	1	0	1	1	0	0	1	1	2	0	1	0	1	1	0	0	0	1	1	1	0	1	1	0	1	1	1	1	1	0	0	0	1	1	0	0	0	2	0
828	1	0	2	0	1	1	1	2	0	0	0	0	1	1	0	0	1	1	1	1	1	0	2	2	0	1	0	2	1	1	0	1	2	1	1	2	2	0	0	2	0	0	1	2	1	0	0	2	0
829	1	2	1	0	0	0	1	2	0	0	1	1	1	1	0	0	2	0	0	2	2	0	2	2	0	0	0	2	0	2	0	2	1	1	2	2	2	0	0	1	0	1	1	2	2	1	0	2	0
830	1	1	1	0	0	0	2	1	1	0	1	0	0	0	0	0	1	1	0	2	2	1	1	1	1	1	0	1	2	1	0	2	2	0	2	0	0	0	0	2	1	0	0	2	0	0	0	1	0
831	0	1	2	0	0	0	2	0	2	0	0	0	0	0	0	0	2	1	0	2	2	0	2	2	0	0	0	1	1	1	0	2	2	1	1	1	2	1	0	0	0	0	0	0	1	1	0	1	0
832	1	0	2	0	1	1	1	2	1	0	2	1	2	2	0	0	1	1	2	0	2	1	1	1	1	1	0	2	0	1	1	0	0	1	1	1	2	0	0	0	0	1	2	2	1	1	0	2	0
833	1	1	1	0	0	0	2	2	0	0	0	0	1	0	0	0	0	0	0	2	2	0	2	2	0	0	0	2	0	2	1	1	1	0	1	1	2	0	0	2	1	0	0	0	0	0	0	1	1
834	0	1	1	0	0	0	2	1	2	0	0	0	1	1	0	0	1	1	1	1	1	0	2	2	0	0	0	1	1	1	0	1	2	1	0	2	1	1	1	0	0	0	2	2	1	1	0	1	0
835	0	1	1	0	0	0	2	1	2	0	0	0	0	0	0	0	0	1	0	1	1	0	2	2	0	0	0	1	1	1	0	1	1	2	2	1	1	0	0	0	0	0	1	1	1	2	0	0	1
836	0	1	1	0	0	0	2	2	1	1	1	0	0	0	0	0	0	0	0	2	2	1	2	2	0	0	0	1	1	1	0	1	1	1	1	1	2	0	0	0	0	2	2	2	0	0	0	1	0
837	0	0	2	0	0	0	1	2	1	0	1	0	2	1	0	1	0	1	0	2	2	1	0	0	1	1	0	1	2	0	1	1	0	2	0	2	0	0	0	2	0	1	1	2	1	1	0	2	0
838	1	1	1	0	1	1	2	1	2	0	0	0	0	0	0	0	2	0	0	2	2	0	2	2	0	0	0	2	1	1	1	1	0	2	0	2	0	1	1	1	0	0	0	0	0	0	0	2	0
839	1	2	0	0	0	0	2	2	1	0	1	0	0	0	0	0	0	0	0	2	2	1	2	2	0	1	0	2	1	0	1	2	2	1	0	2	1	0	0	0	0	0	0	2	1	1	0	1	1
840	1	0	2	0	0	0	2	1	1	0	0	0	1	1	0	0	0	2	1	0	0	1	2	2	0	0	0	1	2	1	0	1	2	1	1	2	0	0	0	1	0	0	1	2	1	2	0	1	0
841	1	1	2	0	0	0	1	1	1	0	1	0	1	1	0	0	2	2	1	1	1	0	2	2	0	1	0	2	0	2	0	1	0	1	1	1	1	0	0	1	0	0	0	2	0	0	0	0	0
842	0	2	1	0	0	0	1	1	0	1	1	0	0	0	0	0	1	0	0	2	1	1	2	2	0	0	1	2	1	1	0	0	0	2	0	2	2	0	0	0	0	0	0	2	0	1	0	0	2
843	0	1	1	0	0	0	2	1	2	0	0	0	1	1	0	0	0	1	2	0	2	0	2	2	0	1	0	2	1	1	2	1	1	1	0	2	1	1	1	0	0	1	1	2	1	0	0	2	0
844	1	1	2	0	0	0	2	0	2	0	0	1	2	2	0	0	2	0	0	2	2	1	2	2	0	0	0	2	0	2	1	1	0	2	1	2	1	0	0	0	0	0	1	2	1	2	0	2	0
845	1	1	2	0	0	0	1	2	1	0	1	0	1	0	0	1	1	2	0	1	1	0	2	2	0	0	0	2	0	2	1	1	0	2	0	2	1	0	0	0	0	0	1	2	1	0	0	1	0
846	0	1	1	0	0	0	1	1	1	0	1	1	2	1	0	1	0	0	0	2	2	1	2	2	0	0	0	2	0	2	0	2	2	0	1	1	1	0	0	0	0	1	1	1	1	0	0	1	1
847	1	0	2	0	0	0	2	1	2	0	0	0	0	0	0	1	0	2	2	0	0	0	1	1	0	0	0	2	2	0	0	2	2	0	1	1	1	0	0	0	1	1	1	1	1	0	0	2	0
848	1	1	1	0	0	0	1	1	2	0	0	0	1	0	0	0	1	1	0	1	1	0	2	2	0	0	2	2	1	0	1	2	1	1	0	2	2	1	0	0	0	0	0	1	0	0	0	0	2
849	0	1	1	0	0	0	2	1	2	0	0	0	2	1	0	1	1	2	2	0	1	0	1	1	0	0	0	2	2	1	0	2	2	2	0	2	1	0	1	1	1	0	0	1	1	0	0	1	0
850	1	2	0	0	0	0	2	1	1	0	0	0	0	0	0	0	1	0	0	2	2	1	0	1	1	1	0	2	1	1	2	1	1	2	1	2	0	0	0	1	0	0	0	1	0	0	0	0	1
851	0	2	0	0	0	0	2	2	1	0	0	0	0	0	0	0	1	1	2	0	1	0	2	2	0	0	0	1	0	1	0	1	1	2	0	2	1	0	0	1	0	2	2	2	1	0	0	1	0
852	1	1	1	0	0	0	1	1	2	0	0	0	0	0	0	0	0	1	0	1	0	0	1	1	0	0	0	0	2	0	0	2	2	1	1	1	2	0	0	1	0	0	0	2	0	0	0	2	0
853	0	0	2	0	1	1	2	2	2	0	0	0	0	0	0	0	1	1	1	0	0	1	2	2	0	0	0	1	2	0	0	1	2	1	1	2	1	0	0	0	0	0	0	2	0	2	0	0	0
854	0	2	0	0	0	0	2	2	1	0	0	0	1	1	0	0	0	2	0	1	1	1	1	1	1	1	0	2	0	2	1	1	1	0	1	1	0	0	0	1	0	0	0	2	0	0	0	1	0
855	1	0	2	0	0	0	2	1	1	0	1	1	2	2	0	0	1	1	1	1	1	0	2	2	0	0	0	2	1	2	0	2	2	0	1	1	0	1	1	0	1	0	0	0	1	0	0	2	0
856	0	2	2	0	0	0	2	2	1	0	0	0	1	0	0	1	1	2	1	0	1	0	2	2	0	0	0	2	0	2	0	1	1	2	0	2	2	0	0	0	0	0	1	2	1	2	0	0	2
857	1	1	2	0	0	0	2	2	1	0	1	0	1	0	0	1	2	1	1	1	1	0	0	0	0	1	0	2	0	0	0	1	1	0	1	1	2	0	0	0	0	1	1	2	0	1	0	1	1
858	0	0	2	0	0	0	1	1	1	0	1	0	0	0	0	1	2	1	1	1	1	1	2	2	0	0	0	2	1	2	0	0	0	2	0	2	2	0	0	0	0	0	0	1	1	0	0	0	0
859	0	0	2	0	0	0	1	1	1	0	0	1	2	2	0	0	0	0	1	1	2	0	1	1	0	1	0	2	2	0	0	1	1	2	0	2	1	0	0	0	0	0	0	0	1	0	0	1	0
860	0	2	2	0	0	0	2	0	2	0	0	1	2	2	0	0	1	2	1	1	1	0	2	2	0	0	0	2	1	1	0	0	0	2	0	2	1	0	0	2	0	0	1	2	1	0	0	2	0
861	0	2	2	0	1	1	2	1	1	0	0	0	0	0	0	0	1	1	1	1	2	0	2	2	0	0	1	1	1	0	0	1	1	1	1	1	2	0	0	0	0	1	1	2	0	2	0	2	0
862	1	2	0	0	0	0	2	2	1	0	0	0	0	0	0	0	1	2	2	0	0	0	2	2	0	0	0	1	1	1	0	0	1	1	1	2	2	0	1	0	1	1	1	1	1	0	0	2	0
863	1	0	2	0	0	0	1	1	0	1	1	0	0	0	0	0	0	2	0	1	1	1	2	2	0	0	1	2	0	1	0	1	1	2	0	2	2	0	0	0	0	1	1	2	0	0	0	2	0
864	1	1	1	0	0	0	2	2	1	0	0	1	2	1	0	1	0	2	0	1	1	0	2	2	0	0	0	2	1	0	0	2	2	2	0	2	2	0	0	0	0	0	0	1	0	0	0	2	0
865	1	1	2	0	0	0	2	1	2	0	0	0	0	0	0	0	1	1	1	1	2	0	2	2	0	0	0	1	2	1	0	2	2	2	0	2	1	0	0	1	0	0	1	2	0	1	0	0	1
866	0	2	0	0	0	0	0	2	1	0	0	0	1	0	0	1	1	2	2	0	0	1	1	1	1	1	0	1	1	1	1	0	0	1	1	1	1	0	0	2	0	0	1	2	1	1	0	2	0
867	1	2	1	0	0	0	2	2	2	0	0	0	1	0	0	0	1	0	1	1	2	0	2	2	0	1	0	1	0	2	1	1	1	1	1	1	2	0	0	1	0	0	1	2	2	0	0	1	0
868	1	1	1	1	0	1	1	1	1	0	1	0	0	0	0	0	2	2	2	0	0	0	1	1	0	0	0	0	1	0	0	1	2	1	1	2	2	0	0	1	1	1	1	2	2	0	0	0	0
869	1	0	2	0	0	0	2	2	2	0	0	0	1	0	0	1	1	1	2	0	2	0	2	2	0	0	1	1	1	2	0	0	1	0	1	2	1	1	1	0	0	0	0	1	1	1	0	1	0
870	0	1	1	0	1	1	1	2	0	0	1	1	1	0	1	0	0	2	2	0	1	2	0	1	1	1	0	0	1	0	0	0	1	2	1	2	1	0	0	0	0	0	0	1	0	0	0	1	0
871	0	2	1	0	0	0	1	1	2	0	0	1	1	1	0	0	1	1	0	1	1	0	1	1	0	0	0	1	0	1	0	0	0	2	0	2	1	0	0	1	0	0	1	1	1	1	0	2	0
872	0	0	2	0	0	0	2	1	2	0	0	1	1	0	1	0	1	2	1	0	2	0	2	2	0	0	0	2	0	1	1	1	2	2	0	2	2	0	0	1	0	0	0	2	0	0	0	2	0
873	1	1	1	0	0	0	1	1	0	1	1	0	0	0	0	0	0	1	1	1	1	0	2	2	0	0	0	2	1	0	1	0	0	2	0	2	1	0	0	2	1	0	0	1	1	0	0	2	0
874	1	1	1	0	0	0	1	2	2	0	1	0	1	1	0	0	1	2	1	0	0	1	0	1	0	1	0	2	0	2	0	0	1	1	1	2	0	0	0	1	0	0	0	1	0	1	0	0	1
875	1	1	1	1	0	1	1	1	1	0	1	1	1	2	0	0	1	1	0	2	2	0	2	2	0	0	0	1	1	1	0	1	0	2	2	1	1	0	0	1	0	0	1	2	0	0	0	2	0
876	0	1	2	0	0	0	1	2	0	0	1	0	0	0	0	0	1	0	2	0	2	1	2	2	0	0	0	2	0	2	0	1	1	1	2	1	1	1	0	1	0	0	1	1	1	0	0	0	0
877	1	1	1	0	0	0	2	2	1	0	1	0	1	0	1	0	1	0	0	2	2	1	2	2	0	0	0	2	1	1	2	0	0	2	0	2	1	0	0	1	0	0	0	2	0	0	0	2	0
878	0	2	1	0	0	0	1	1	0	1	2	0	0	0	0	0	1	0	1	1	1	0	2	2	0	0	0	2	0	2	0	0	1	0	1	2	2	0	0	0	0	0	1	2	1	0	0	0	1
879	0	1	1	0	0	0	1	1	1	1	1	0	0	0	0	0	0	1	0	1	1	1	2	2	0	0	0	2	0	2	0	2	2	1	2	1	1	0	0	0	0	0	1	1	1	0	0	1	1
880	0	2	0	0	0	0	1	2	1	0	1	0	0	0	0	0	1	1	1	1	1	1	2	2	0	1	0	2	1	1	2	0	1	2	1	2	1	0	0	1	0	1	1	1	1	1	0	2	0
881	1	2	0	0	0	0	2	1	2	0	0	1	1	1	0	0	2	0	0	2	2	1	2	2	0	0	0	2	0	2	1	0	0	2	0	2	2	1	0	0	0	0	0	1	0	0	0	2	0
882	0	1	1	0	1	1	2	0	2	0	1	0	2	1	0	1	1	0	1	1	2	0	2	2	0	0	0	1	1	0	0	1	1	2	1	2	2	0	0	1	0	0	2	2	2	1	0	2	0
883	0	2	0	0	0	0	1	2	0	0	1	0	0	0	0	0	1	0	0	2	2	0	2	2	0	0	0	1	1	1	1	2	2	0	2	0	2	0	0	0	0	0	0	2	0	2	0	1	1
884	1	1	1	0	0	0	2	1	2	0	0	1	1	1	0	0	1	2	0	1	1	0	2	2	0	0	0	2	0	1	0	0	0	2	0	2	1	0	0	0	0	0	1	2	0	1	0	0	1
885	1	1	0	0	0	0	0	1	1	0	1	1	1	1	0	0	2	0	0	1	1	1	1	2	0	0	0	0	2	0	0	0	0	2	0	2	1	0	0	2	0	0	0	0	1	0	0	1	0
886	1	0	2	0	2	2	2	0	2	0	1	0	2	2	0	0	1	0	0	2	1	1	1	1	1	1	0	2	2	2	0	1	1	1	0	2	2	0	0	0	0	1	2	2	0	0	0	1	0
887	1	0	2	0	0	0	0	2	0	0	2	0	0	0	0	0	1	1	0	2	2	0	0	2	0	0	0	2	1	1	1	2	1	1	1	1	2	0	0	0	0	1	1	1	1	0	0	1	0
888	1	1	1	0	0	0	2	2	2	0	0	1	1	1	0	0	2	1	1	1	2	0	2	2	0	0	0	0	2	0	0	0	1	0	1	2	2	1	1	0	0	0	0	0	0	0	0	2	0
889	0	1	1	0	1	1	1	2	2	0	1	0	1	1	0	0	2	1	0	2	2	0	0	0	0	0	0	2	0	2	1	1	1	0	1	1	2	0	0	0	0	0	1	2	1	1	1	1	0
890	1	0	1	0	0	0	2	1	2	0	0	0	1	1	0	0	1	0	0	2	2	1	2	2	0	0	2	2	1	0	1	1	1	0	2	1	1	0	0	0	0	1	1	1	2	0	0	2	0
891	1	2	1	0	0	0	1	0	2	0	0	1	1	1	0	0	2	1	1	1	1	0	1	1	0	1	0	1	2	0	1	0	1	0	1	2	1	0	0	0	0	1	1	1	1	0	0	1	0
892	1	1	1	0	0	0	2	1	2	0	0	1	1	1	0	0	1	0	0	2	2	0	2	2	0	0	0	2	2	1	0	2	2	2	0	2	1	0	0	2	0	0	0	1	0	0	0	1	0
893	0	1	2	0	0	0	1	2	1	0	0	0	1	0	0	1	1	1	1	1	1	0	1	1	0	0	0	2	0	1	0	1	2	1	0	2	0	0	0	1	0	0	1	2	2	1	0	1	1
894	0	2	0	0	0	0	1	2	1	0	2	0	0	0	0	0	2	1	1	1	2	0	2	2	0	0	0	2	0	2	0	1	2	1	1	2	1	0	0	0	0	1	1	2	1	1	0	2	0
895	1	0	2	0	0	0	1	1	1	1	1	2	2	1	1	0	0	2	1	0	0	0	2	2	0	1	0	2	0	1	0	1	1	1	1	1	0	0	0	1	0	0	1	2	2	1	0	2	0
896	1	1	1	0	0	0	2	1	1	0	0	1	2	2	0	0	1	0	0	2	2	0	1	1	0	0	0	0	2	0	0	2	1	0	1	1	1	0	0	0	0	1	1	1	2	0	0	0	2
897	0	0	2	0	1	1	1	2	1	0	1	1	1	1	0	0	1	1	1	0	0	0	2	2	0	1	0	2	0	2	0	1	1	1	1	2	0	0	0	2	0	0	1	1	0	0	0	2	0
898	0	0	2	0	1	1	2	2	2	1	1	0	1	1	0	0	1	2	1	0	1	0	2	2	0	1	0	2	0	2	2	1	0	2	0	2	1	0	0	0	0	0	1	2	1	0	0	2	0
899	0	0	2	0	0	0	2	1	1	0	0	0	0	0	0	0	2	2	2	0	1	1	2	2	0	0	0	1	1	1	0	1	1	1	1	1	0	0	0	1	0	0	0	2	0	0	0	1	0
900	1	1	1	0	0	0	1	1	1	0	1	1	1	1	0	0	2	0	0	2	2	0	2	2	0	0	0	1	1	1	0	1	1	1	1	1	1	1	1	0	0	0	1	2	1	1	0	1	0
901	1	2	0	0	0	0	2	2	2	0	0	0	0	0	0	0	1	2	1	0	1	0	2	2	0	0	0	2	0	1	1	0	1	0	1	2	2	0	0	0	0	0	0	2	0	0	0	2	0
902	1	0	2	0	0	0	1	2	0	0	1	0	0	0	0	0	1	1	1	1	1	0	2	2	0	2	1	1	1	0	0	2	1	0	1	1	1	0	0	0	1	1	1	1	0	0	0	0	0
903	1	2	0	0	0	0	2	1	1	0	1	1	2	2	0	0	1	1	1	1	1	0	2	2	0	0	0	1	1	1	0	1	1	1	1	1	2	0	0	0	0	0	0	1	0	0	0	0	0
904	1	1	2	0	0	0	2	0	1	0	1	1	1	1	0	0	1	2	1	0	0	0	2	2	0	1	0	2	0	2	1	2	2	1	1	1	1	0	0	0	0	0	0	1	0	0	0	2	0
905	0	1	2	0	1	1	2	2	1	0	0	0	0	0	0	0	0	2	1	0	0	0	2	2	0	0	0	2	0	1	1	1	2	0	2	1	2	0	0	0	0	1	1	1	1	0	0	1	1
906	1	1	2	0	0	0	1	2	1	0	1	0	0	0	0	0	1	0	0	2	2	1	2	2	0	0	0	2	1	1	0	2	1	0	1	1	2	0	0	0	0	2	2	2	0	2	0	2	0
907	1	1	2	0	0	0	0	2	0	0	2	1	2	1	0	0	1	1	1	0	0	1	2	2	0	0	0	2	1	1	1	0	0	1	1	1	1	0	0	0	0	0	0	2	0	0	0	2	0
908	0	1	1	0	1	1	2	1	2	0	0	0	0	0	0	0	1	2	1	0	1	1	2	2	0	0	0	1	0	1	1	2	2	2	0	2	1	0	0	0	0	0	0	1	0	1	0	1	0
909	0	0	2	0	1	1	2	1	2	0	0	0	0	0	0	0	1	1	0	1	1	1	2	2	0	1	0	0	1	0	0	2	1	1	2	2	1	0	0	0	0	1	1	1	2	0	0	1	0
910	1	1	1	0	1	1	1	1	2	0	0	1	1	0	0	0	1	0	0	2	2	0	2	2	0	0	0	2	0	2	0	0	0	2	0	2	1	0	0	1	0	0	0	0	0	0	0	1	0
911	1	0	2	0	0	0	2	2	2	0	0	1	1	1	0	0	0	2	0	1	1	0	2	2	0	1	0	0	1	0	0	2	2	1	1	1	1	0	0	0	0	0	0	1	0	1	0	1	0
912	1	0	2	0	1	1	2	1	1	0	0	0	0	0	0	0	1	1	0	1	1	0	2	2	0	1	1	2	1	2	0	0	1	1	1	2	2	0	0	0	0	0	0	2	0	0	0	1	0
913	0	0	2	0	0	0	2	2	1	0	0	0	1	0	0	1	1	2	0	1	1	1	2	2	0	0	0	2	1	0	1	1	2	1	1	2	2	0	0	1	0	0	1	1	1	0	0	2	0
914	0	2	0	0	0	0	2	2	1	0	1	1	1	1	0	0	1	0	1	1	1	0	2	2	0	1	0	2	1	1	0	2	2	2	0	2	2	0	0	0	0	0	0	2	0	0	0	2	0
915	1	1	2	0	0	0	1	1	1	0	2	1	2	1	0	1	1	2	1	1	1	1	2	2	0	0	0	2	1	1	1	1	0	1	1	1	2	0	0	0	0	0	0	1	1	0	0	0	1
916	1	1	2	0	0	0	2	2	2	0	0	0	0	0	0	0	2	1	1	1	1	2	0	1	1	1	0	2	0	0	0	1	1	0	0	2	1	0	0	0	0	0	0	2	0	0	0	1	0
917	0	2	0	0	0	0	2	0	2	0	0	0	0	0	0	0	1	1	0	2	2	1	2	2	0	0	0	2	1	1	0	0	1	2	1	2	2	0	0	2	0	0	1	2	0	2	0	2	0
918	1	0	2	0	1	1	2	1	2	0	1	0	1	0	1	0	1	0	1	1	2	1	1	1	1	1	0	2	0	1	2	1	1	1	0	2	2	0	0	2	0	0	0	1	1	0	0	1	0
919	1	0	2	0	0	0	2	2	2	0	0	0	1	0	1	0	2	2	2	0	0	0	1	1	0	0	0	2	0	2	1	1	1	0	2	1	1	0	0	1	1	0	0	2	1	1	0	0	1
920	0	2	0	0	0	0	1	2	1	0	0	1	1	1	0	0	1	0	0	2	2	0	2	2	0	0	0	2	1	0	0	1	1	1	1	1	2	0	0	2	0	0	1	2	1	0	0	2	0
921	0	0	2	0	0	0	2	0	2	0	0	0	1	0	0	0	1	1	0	1	1	1	1	2	0	0	0	2	0	2	0	2	1	0	1	1	2	0	0	0	0	0	1	1	1	1	0	2	0
922	1	1	1	0	1	1	2	2	1	0	0	0	0	0	0	0	2	1	0	2	2	0	2	2	0	0	0	2	2	1	1	1	1	1	0	2	2	0	0	0	0	0	0	2	1	1	0	1	0
923	1	0	2	0	1	1	2	1	2	0	0	0	1	1	0	0	1	1	1	1	2	1	2	2	0	0	0	1	2	0	0	0	0	1	0	2	2	0	0	0	0	0	1	1	1	0	0	1	0
924	1	2	0	0	0	0	2	2	2	0	0	1	2	2	0	0	0	1	1	1	2	1	2	2	0	0	1	2	0	1	1	1	1	0	0	1	2	0	1	0	1	0	1	1	1	0	0	0	0
925	0	2	1	0	0	0	1	2	0	0	0	0	0	0	0	0	1	0	0	2	2	1	1	2	0	0	0	2	0	1	0	2	2	0	2	0	1	0	0	1	0	0	1	2	0	0	0	2	0
926	1	1	1	0	0	0	2	2	0	0	0	0	1	1	0	0	1	0	1	1	1	0	2	2	0	0	0	2	1	1	2	1	0	2	0	2	2	0	0	1	1	0	1	2	0	1	0	0	0
927	0	1	2	0	0	0	1	2	1	0	1	0	0	0	0	0	0	2	0	1	1	1	2	2	0	0	0	2	0	2	1	2	1	1	1	1	1	0	0	1	0	0	1	2	0	2	0	2	0
928	0	1	1	0	0	0	2	0	2	0	0	0	0	0	0	0	1	1	1	1	2	0	1	2	0	0	0	2	0	1	1	1	1	1	2	1	1	0	0	1	0	0	1	2	0	1	0	0	1
929	0	1	2	0	0	0	1	1	2	0	0	1	2	1	0	0	0	1	0	0	0	1	1	1	1	1	0	2	0	1	1	1	1	1	0	2	2	0	0	0	0	1	1	2	1	1	0	2	0
930	1	0	2	0	1	1	2	0	2	0	0	0	0	0	0	0	2	2	2	0	2	0	0	0	0	1	0	2	0	2	1	1	2	1	1	2	1	1	1	0	0	0	0	1	0	0	0	0	0
931	0	2	0	0	0	0	2	2	1	0	1	1	0	0	0	0	1	1	1	1	2	0	2	2	0	1	0	2	1	1	0	2	1	1	2	2	1	0	0	0	0	0	1	1	1	0	0	2	0
932	0	2	0	0	0	0	1	2	2	0	1	1	1	1	0	0	1	1	1	0	0	1	2	2	0	0	0	2	1	1	1	0	0	2	0	2	1	0	0	1	0	0	0	0	0	0	0	1	0
933	0	0	2	0	0	1	2	0	2	0	0	0	0	0	0	0	1	1	0	1	1	1	1	1	0	1	1	1	0	0	0	1	0	1	1	1	1	0	0	2	0	0	1	2	1	0	0	2	0
934	1	1	2	0	0	0	1	1	1	0	1	0	0	0	0	0	2	0	0	2	2	0	2	2	0	0	0	1	2	0	0	1	1	0	2	2	1	1	1	0	0	0	0	1	0	0	0	1	0
935	0	1	1	0	0	0	2	1	2	0	1	0	1	0	0	1	1	1	1	1	1	0	2	2	0	0	0	1	2	1	0	1	1	2	0	2	1	1	1	0	0	0	0	2	0	0	0	1	0
936	1	1	1	0	0	0	2	1	2	0	0	1	1	1	0	0	1	2	1	0	1	0	2	2	0	0	0	2	2	0	0	2	1	2	0	2	1	0	0	1	0	1	1	2	0	0	0	0	1
937	1	1	2	0	0	0	2	1	1	0	0	1	0	0	0	0	1	2	0	1	1	0	0	2	0	0	0	1	0	1	1	1	2	1	2	1	2	0	0	1	0	0	0	2	0	0	0	2	0
938	0	1	1	0	1	1	1	1	1	0	0	0	0	0	0	0	1	2	2	0	1	0	1	1	0	0	0	2	2	1	2	1	0	2	1	2	2	0	0	1	0	0	0	2	0	0	1	0	1
939	0	2	0	0	0	0	2	0	2	0	1	1	1	0	1	0	0	0	1	1	2	0	1	2	0	0	1	1	1	2	0	1	1	0	2	1	1	0	0	0	1	2	2	2	0	0	0	1	0
940	0	1	1	0	0	0	2	2	2	0	0	1	2	2	0	0	2	0	0	2	2	1	2	2	0	0	0	2	0	2	0	2	2	0	2	0	1	0	1	1	1	1	1	2	0	0	0	1	0
941	0	1	1	0	0	0	2	1	2	0	0	1	1	1	0	0	1	1	0	1	1	1	2	2	0	0	0	2	2	1	0	1	1	2	1	2	2	0	0	0	0	0	0	2	0	1	0	1	1
942	0	0	2	0	1	1	2	1	1	0	1	0	0	0	0	0	2	2	2	0	0	0	2	2	0	0	0	1	0	1	0	1	1	2	0	2	2	0	0	1	0	0	1	2	2	2	0	1	0
943	0	1	1	0	0	0	2	1	2	0	0	1	1	1	0	0	1	1	0	1	1	1	2	2	0	0	0	2	0	2	1	2	1	1	0	2	2	0	0	0	0	0	0	1	0	1	0	1	1
944	1	0	2	0	2	2	2	0	2	0	0	0	0	0	0	0	1	1	1	1	2	0	2	2	0	0	0	2	0	1	1	0	0	2	0	2	0	0	0	2	1	2	2	2	0	0	0	0	0
945	1	0	2	0	1	1	2	2	1	0	0	1	1	1	0	0	1	0	0	2	2	1	1	2	0	0	0	2	2	1	1	1	0	2	0	2	2	0	0	2	0	0	0	2	0	0	0	1	0
946	0	0	2	0	0	1	2	2	2	0	0	0	1	0	0	1	2	0	0	2	2	0	0	1	0	0	0	2	1	1	2	1	0	1	1	1	0	0	0	1	0	1	1	2	2	0	0	0	0
947	0	2	0	0	0	0	2	1	2	0	1	1	1	1	0	0	1	1	0	1	1	1	0	1	0	0	0	2	0	2	0	1	1	2	0	2	0	1	1	0	0	0	0	1	1	1	0	0	0
948	0	1	2	0	0	0	2	1	1	0	0	0	0	0	0	0	2	2	1	1	2	1	2	2	0	0	0	1	0	1	0	1	1	1	1	2	2	0	0	1	0	0	0	2	0	0	0	1	0
949	1	1	1	0	1	1	1	2	1	0	1	1	2	1	0	0	2	1	0	2	2	1	0	1	1	1	0	2	0	1	0	2	2	1	1	1	1	0	0	0	1	0	1	2	2	2	0	2	0
950	1	1	2	0	0	0	2	1	2	0	0	1	1	1	0	0	1	2	1	0	1	0	2	2	0	0	0	1	0	1	0	2	1	0	1	1	0	0	0	1	0	1	1	2	1	1	0	1	0
951	1	2	0	0	0	0	1	1	1	0	2	0	1	0	0	0	1	1	1	1	1	0	2	2	0	0	0	2	0	1	1	2	2	0	2	0	2	0	0	1	0	0	0	1	1	0	0	1	0
952	1	1	1	0	1	1	2	2	1	0	1	1	1	1	0	0	1	1	2	0	2	0	1	1	0	0	1	2	1	1	0	1	1	1	1	2	2	0	0	1	0	0	1	2	0	0	0	2	0
953	1	1	1	0	0	0	1	1	1	1	2	0	0	0	0	0	2	0	0	2	2	0	1	1	0	1	0	2	0	2	0	1	1	2	0	2	2	0	0	0	0	0	0	1	0	0	0	2	0
954	1	0	2	0	1	1	2	1	2	0	1	0	0	0	0	0	2	1	1	1	1	1	1	1	1	1	0	2	1	1	2	2	1	0	1	1	2	0	0	0	0	0	0	1	0	0	0	1	0
955	0	1	1	0	0	0	2	1	2	0	0	0	0	0	0	0	1	1	1	1	2	0	2	2	0	0	0	2	0	2	1	1	1	2	0	2	1	1	0	1	0	0	0	1	1	0	0	1	0
956	1	1	1	0	1	1	2	2	2	0	0	1	1	1	0	0	1	0	1	1	2	0	2	2	0	0	0	0	2	0	0	1	2	1	2	2	1	0	0	1	0	0	0	1	0	1	0	2	0
957	1	1	1	0	0	0	2	1	2	0	1	0	0	0	0	0	2	0	0	1	1	1	1	1	1	1	0	1	1	1	0	1	1	1	0	2	2	0	0	1	0	0	1	1	1	0	0	1	0
958	1	0	2	0	1	1	2	1	2	0	0	0	1	0	0	0	2	1	1	1	1	1	2	2	0	0	0	2	2	2	0	2	2	2	0	2	1	1	1	0	0	0	1	2	0	0	0	1	0
959	1	2	0	0	0	0	1	1	1	0	0	0	1	0	0	0	1	1	1	1	2	0	1	2	0	1	0	2	0	2	0	1	1	0	1	2	2	0	0	1	0	0	0	1	0	0	0	2	0
960	1	1	1	0	0	0	2	1	2	0	0	1	1	0	0	0	1	2	1	0	0	0	2	2	0	0	0	2	0	2	1	1	1	0	1	2	1	0	0	2	0	0	0	1	0	0	0	2	0
961	1	1	1	0	1	1	1	1	1	0	0	1	0	0	0	0	2	0	0	2	2	0	2	2	0	1	0	2	1	2	1	0	0	2	0	2	2	0	1	0	1	0	0	2	0	0	0	2	0
962	0	2	0	0	0	0	2	1	2	0	0	0	0	0	0	0	0	2	0	1	1	0	2	2	0	0	0	2	0	2	0	0	0	2	0	2	1	0	0	1	0	0	0	2	0	0	0	1	1
963	1	1	1	1	0	1	2	1	2	0	0	0	0	0	0	0	2	0	0	2	2	0	2	2	0	0	0	1	1	1	0	1	0	1	1	1	2	0	0	0	0	1	1	1	0	0	0	1	0
964	1	1	1	0	0	0	1	2	1	0	1	0	0	0	0	0	1	1	1	1	1	0	1	1	0	1	0	2	2	1	1	2	1	2	1	1	1	0	0	1	0	1	1	2	1	1	0	1	1
965	0	1	2	0	0	0	1	2	0	0	1	0	0	0	0	0	2	0	0	2	2	0	2	2	0	1	0	2	0	2	0	2	1	0	1	1	2	0	0	1	0	0	0	2	0	0	0	1	0
966	1	2	1	0	0	0	2	1	1	0	0	0	0	0	0	0	1	1	0	1	2	1	1	2	0	0	0	2	0	1	1	2	2	2	0	2	2	0	0	1	0	0	0	2	1	1	0	2	0
967	1	2	1	0	0	0	2	1	2	0	0	0	1	1	0	0	0	1	1	1	2	0	2	2	0	0	0	1	0	1	1	1	0	2	1	2	2	0	0	0	0	0	1	2	0	1	0	1	1
968	1	1	2	0	0	0	1	2	1	0	1	1	1	1	0	0	0	2	2	0	0	0	1	1	0	0	0	2	0	2	1	1	1	1	2	1	2	0	0	1	0	1	1	2	0	1	0	2	0
969	1	1	1	0	0	1	2	2	2	0	1	0	1	0	0	0	1	0	0	2	2	0	2	2	0	0	0	2	1	2	0	1	0	1	1	1	2	0	0	1	0	0	0	1	0	0	0	2	0
970	0	2	0	0	0	0	2	2	1	0	1	0	0	0	0	0	2	0	0	2	2	0	2	2	0	0	0	2	0	2	1	0	0	2	0	2	2	0	0	0	0	0	0	2	0	0	0	0	1
971	0	0	2	0	1	1	2	0	2	0	0	0	0	0	0	0	1	1	0	2	2	0	1	1	1	1	0	2	0	2	2	0	0	2	1	1	1	1	1	0	0	0	1	2	1	0	0	2	0
972	0	0	2	0	0	0	1	1	2	0	0	0	1	0	0	0	1	1	0	1	1	0	1	1	0	0	0	2	0	1	1	0	0	2	0	1	1	0	0	0	0	0	0	2	0	2	0	2	0
973	1	0	2	0	0	0	1	2	0	0	0	1	2	2	0	0	1	0	0	2	2	0	1	1	1	2	0	2	1	1	1	2	2	0	1	1	1	0	0	0	1	0	0	1	0	0	0	1	1
974	1	0	2	0	1	1	1	1	0	1	1	0	0	0	0	0	1	2	1	1	1	1	1	2	0	0	0	0	2	0	0	1	1	0	0	2	2	1	0	0	0	0	0	2	0	0	0	1	0
975	1	1	1	0	0	0	2	2	1	0	0	0	1	0	0	1	0	0	0	2	2	1	1	1	1	0	0	1	1	1	0	1	1	0	0	1	1	0	0	0	0	0	0	1	1	1	0	1	1
976	1	1	2	0	0	0	2	2	1	0	1	1	2	1	0	0	1	1	0	1	1	1	2	2	0	0	0	2	0	1	1	2	2	0	2	0	2	0	0	0	0	0	1	1	1	2	0	2	0
977	1	0	2	0	0	0	2	1	2	0	0	0	0	0	0	0	2	0	1	1	2	0	2	2	0	0	0	1	0	0	1	2	2	1	1	1	1	0	0	1	0	0	0	2	2	0	0	2	0
978	1	0	1	0	0	0	2	2	0	0	0	0	1	0	0	1	1	0	0	2	2	0	2	2	0	0	0	1	0	1	0	1	1	1	0	2	2	0	0	0	0	0	0	0	0	0	0	1	0
979	0	2	1	0	0	0	2	2	2	0	0	1	1	1	0	0	0	1	1	1	2	0	1	1	0	0	0	2	1	1	0	1	1	1	1	2	1	0	0	1	1	0	1	2	0	1	0	1	1
980	0	1	2	0	0	0	2	2	2	0	1	2	2	1	1	0	0	2	2	0	0	0	1	2	0	0	0	1	1	1	0	0	1	2	1	2	1	0	0	0	0	0	1	1	0	0	0	2	0
981	1	2	1	0	1	1	2	1	2	0	1	0	0	0	0	0	1	2	1	0	1	1	2	2	0	0	0	2	0	1	0	1	1	0	2	0	2	0	0	0	0	0	1	2	0	0	0	2	0
982	0	1	1	0	0	0	1	2	0	0	1	0	0	0	0	0	1	1	1	1	1	2	0	1	1	1	0	2	1	1	1	1	1	0	1	1	0	0	0	2	1	1	1	2	2	1	0	2	0
983	0	1	2	0	0	0	1	1	1	0	1	1	2	2	0	0	1	1	0	1	1	0	2	2	0	1	0	1	1	1	0	1	0	1	1	1	1	0	0	0	0	0	1	2	1	0	0	1	1
984	1	2	1	0	0	0	2	2	1	0	0	1	1	1	0	0	0	1	1	0	0	1	2	2	0	0	0	2	0	2	0	1	1	2	0	2	0	0	0	1	0	0	0	2	0	0	0	1	1
985	1	0	2	0	1	1	2	2	2	0	0	0	0	0	0	0	1	1	2	0	2	0	2	2	0	0	0	2	0	2	0	1	1	2	0	2	2	0	0	0	0	0	0	2	1	1	0	2	0
986	0	2	1	0	0	0	1	1	1	0	0	0	0	0	0	0	1	1	0	1	1	0	2	2	0	0	0	2	1	1	1	1	1	0	2	0	2	0	0	0	0	0	1	1	1	2	0	0	0
987	1	0	2	0	0	0	2	2	2	0	0	0	0	0	0	0	1	1	1	1	2	1	2	2	0	0	0	2	0	2	1	1	1	1	1	1	2	0	0	1	0	1	1	2	2	1	0	2	0
988	0	0	2	0	0	0	0	2	0	0	2	0	0	0	0	0	0	0	0	2	2	0	1	1	0	0	0	2	0	2	1	0	0	2	0	2	0	0	0	1	0	0	0	1	0	0	0	0	1
989	0	0	2	0	1	1	2	1	2	0	0	0	0	0	0	0	1	1	1	1	1	0	2	2	0	0	0	1	0	1	0	2	2	0	1	1	2	0	0	0	0	0	1	2	1	0	0	2	0
990	1	0	2	0	1	1	1	2	0	0	1	0	0	0	0	0	2	2	2	0	1	1	1	2	0	0	0	2	2	1	1	1	0	1	1	1	2	0	0	0	0	0	0	2	0	0	0	1	0
991	1	1	2	0	1	1	2	2	2	0	1	0	0	0	0	0	0	0	0	2	2	1	2	2	0	0	0	1	1	1	1	0	0	0	1	1	1	1	1	0	1	0	0	0	2	0	0	0	0
992	0	1	1	0	0	0	2	2	2	0	0	1	1	1	0	0	0	0	0	2	2	1	2	2	0	0	0	2	2	2	0	1	1	2	0	2	2	0	0	1	0	0	1	2	1	1	0	2	0
993	0	2	0	0	0	0	2	1	2	0	0	0	0	0	0	0	1	0	1	1	2	1	2	2	0	0	0	2	1	2	0	1	1	0	2	0	1	0	0	0	1	1	1	2	0	1	0	1	0
994	0	1	1	0	1	1	1	2	1	0	1	0	0	0	0	0	2	2	2	0	1	0	2	2	0	1	0	1	1	1	0	1	1	0	1	1	2	0	0	0	0	0	2	2	1	1	0	2	0
995	1	1	1	0	1	1	1	1	1	0	0	1	1	1	0	0	0	0	1	1	2	0	2	2	0	0	0	2	0	2	0	1	0	1	1	1	1	0	0	0	0	0	0	1	0	0	0	2	0
996	1	1	2	0	0	0	2	1	2	0	0	0	0	0	0	0	1	1	0	1	1	0	1	1	0	0	0	2	0	1	0	1	1	1	0	2	2	0	0	2	0	0	1	1	1	0	0	1	1
997	1	1	2	0	0	0	1	2	0	0	0	1	1	1	0	0	0	0	0	2	2	0	0	2	0	0	0	1	2	0	0	1	1	2	0	2	0	1	1	1	0	0	0	2	0	1	0	1	0
998	1	1	1	0	0	0	2	1	2	0	0	1	1	1	0	0	2	0	0	1	1	1	2	2	0	0	0	2	0	2	1	1	1	2	0	2	1	0	0	0	0	0	1	1	1	2	0	1	1
999	1	1	1	0	1	1	1	2	1	0	1	0	0	0	0	0	2	1	1	1	1	0	1	1	0	0	0	2	1	1	0	0	1	1	0	2	1	0	0	0	0	0	0	1	0	0	0	1	0
1000	0	1	2	0	1	1	1	1	1	0	1	1	2	1	0	0	1	0	0	2	2	0	2	2	0	0	0	1	0	0	1	2	2	0	1	1	1	0	0	0	0	1	1	2	1	0	0	2	0
[truncated: 952 more columns]
