# Supplementary material for: KNN-MDR: a learning approach for improving interactions mapping performances in genome wide association studies
Source: BMC Bioinformatics. 2017 Mar 21;18:184. doi: 10.1186/s12859-017-1599-7 (PMC5361736; doi:10.1186/s12859-017-1599-7)
Supplement: Supplementary file 2 — The data set(s) supporting the results of Table 1. (ZIP 22742 kb) [file 12859_2017_1599_MOESM2_ESM.zip › Nouveau dossier/S29/mkallsimul.dat]

1	1	0	0	0	0	0	1	1	1	0	1	1	1	0	0	0	0	0	1	1	1	0	2	0	0	0	0	2	1	1	2	1	2	0	0	1	0	0	0	2	0	0	0	0	0	0	0	1	1
2	0	0	0	0	0	0	2	2	1	1	0	0	2	0	0	1	1	1	2	1	1	0	2	0	0	0	0	1	1	1	1	2	2	0	0	2	2	0	0	1	0	0	0	0	0	0	0	1	0
3	1	0	0	0	0	0	1	1	2	1	1	0	1	0	0	1	2	0	0	0	0	0	2	0	1	1	0	2	1	1	1	1	1	1	2	2	1	0	0	1	0	0	0	0	0	0	0	0	2
4	1	0	0	0	0	0	1	1	1	1	1	0	0	0	0	0	1	1	0	0	0	0	2	0	0	1	0	2	0	2	0	1	2	1	0	1	1	0	0	0	0	0	0	0	0	0	0	1	1
5	1	0	0	0	0	0	1	2	1	0	1	0	1	0	0	1	0	0	2	1	1	0	1	1	1	1	0	1	2	1	0	0	0	0	0	2	1	2	0	0	0	0	0	0	0	0	0	1	1
6	1	0	0	0	1	1	2	2	0	0	2	1	1	1	1	0	1	1	0	0	0	1	1	0	0	1	0	2	1	1	1	2	2	1	1	2	0	1	0	1	0	0	0	0	0	0	1	2	0
7	1	0	0	0	0	0	2	2	1	1	1	0	1	0	0	0	1	1	1	1	0	1	0	1	1	1	0	0	1	0	0	0	0	0	0	0	1	0	0	0	1	1	1	0	1	0	0	1	0
8	0	0	0	0	1	1	1	1	1	1	1	0	1	0	0	0	2	1	0	1	1	1	2	0	0	2	0	1	1	1	0	1	1	0	0	1	2	0	0	1	0	0	0	0	0	2	0	1	1
9	0	0	0	0	1	1	1	1	1	1	1	0	0	0	0	0	1	1	1	1	0	0	2	0	0	1	0	1	1	1	0	0	0	0	0	0	1	0	0	0	0	1	0	0	2	1	0	2	0
10	0	0	0	0	0	0	0	0	2	1	1	0	0	0	0	0	1	1	1	1	0	0	1	0	0	1	0	2	1	1	1	1	0	0	1	2	2	0	0	0	0	0	0	0	0	2	0	2	2
11	0	0	0	0	0	0	0	0	2	2	0	0	0	0	0	0	0	0	0	0	0	0	2	0	1	2	0	1	1	1	0	1	1	2	1	2	1	0	0	1	1	0	1	0	1	1	0	2	0
12	0	0	0	0	0	0	2	2	1	1	0	1	2	2	2	0	2	2	2	2	0	0	1	1	1	0	0	2	1	2	0	1	2	2	0	1	1	0	1	1	0	0	0	0	0	1	0	1	1
13	1	0	0	0	0	0	1	2	1	0	0	0	1	1	1	0	0	0	2	1	1	0	2	0	0	0	0	0	1	0	0	1	2	0	0	2	2	0	0	0	0	2	2	0	1	1	0	2	1
14	1	0	0	0	0	0	1	2	1	1	0	0	0	0	0	0	1	0	1	1	1	0	1	0	0	1	0	2	2	0	0	1	1	0	0	1	1	0	1	0	0	0	0	1	1	0	0	2	0
15	1	0	0	0	0	0	1	1	2	2	0	0	0	0	0	0	1	0	1	1	1	0	2	0	0	0	0	1	1	1	0	1	1	1	1	1	1	1	0	0	0	1	1	0	1	2	0	2	0
16	1	0	0	0	1	1	1	1	1	1	0	0	1	0	1	0	2	2	0	0	0	0	1	0	0	0	1	2	1	1	0	1	2	2	1	1	0	0	0	1	0	1	1	0	0	0	0	2	0
17	0	0	0	0	0	0	2	2	2	1	0	0	0	0	0	0	2	1	1	0	0	0	2	0	0	0	0	2	0	2	0	1	1	0	0	2	0	1	1	0	0	0	0	0	0	0	0	2	1
18	1	0	0	0	0	0	2	2	1	1	0	0	0	0	0	0	1	0	0	0	0	0	1	0	1	0	0	2	1	0	0	1	1	1	1	1	1	0	0	1	1	1	1	0	2	0	1	0	1
19	1	0	0	0	1	1	2	2	1	1	1	0	1	0	0	0	2	1	1	1	1	0	1	0	0	0	0	1	2	0	1	2	2	0	0	1	1	1	1	0	0	0	0	0	0	1	0	2	0
20	1	1	0	0	1	1	0	1	1	1	1	0	0	0	0	0	0	0	1	1	1	1	1	0	0	1	0	2	0	1	1	1	2	0	0	0	2	0	0	1	0	2	2	0	1	1	0	0	2
21	1	0	0	0	0	0	1	2	1	0	0	0	0	0	0	0	0	0	0	0	0	0	2	0	0	0	0	1	2	1	0	0	2	1	0	2	2	0	0	0	0	0	0	0	1	1	0	2	0
22	0	0	0	0	0	0	1	1	2	2	1	1	1	1	1	0	1	0	0	0	0	0	2	0	0	2	0	2	1	2	0	2	2	0	0	1	2	0	0	2	1	0	0	0	1	1	0	0	2
23	1	0	0	0	0	0	0	1	2	1	0	0	0	0	0	0	0	1	0	0	0	0	2	0	0	0	0	2	0	2	0	1	1	0	0	1	1	1	0	0	0	1	1	1	0	0	0	0	1
24	1	0	0	0	0	0	1	2	1	0	1	1	2	2	2	0	2	2	1	1	1	0	1	1	1	1	0	2	1	1	2	2	1	0	1	2	0	1	0	0	0	0	0	0	0	1	0	2	1
25	1	0	0	0	0	0	2	2	1	1	0	0	0	0	0	0	1	1	1	1	1	0	2	0	1	2	0	2	1	1	1	1	2	2	1	2	0	1	0	0	0	0	0	0	0	0	0	1	1
26	0	0	0	0	0	0	2	2	0	0	2	0	0	0	0	0	1	0	1	1	1	0	1	1	1	1	0	2	1	1	0	0	1	1	0	1	2	0	0	1	0	0	0	1	0	0	0	2	2
27	0	0	0	0	0	0	0	0	2	2	0	0	1	0	0	1	1	1	1	1	1	0	1	0	1	2	0	2	0	2	0	0	0	0	0	2	1	0	0	2	1	0	0	1	0	0	0	2	0
28	0	0	0	0	0	0	1	1	1	1	1	0	0	0	0	0	0	0	0	0	0	0	1	1	1	2	0	2	2	1	0	1	1	1	1	1	1	0	0	0	1	0	0	1	1	0	0	2	1
29	1	0	0	0	1	1	1	1	1	1	2	0	0	0	0	0	2	2	0	0	0	0	2	0	0	0	0	2	0	2	0	2	2	0	0	0	0	0	1	1	0	0	0	1	0	0	0	1	1
30	1	0	0	0	0	0	1	2	2	1	0	1	2	1	1	0	2	1	0	0	0	0	1	1	1	1	0	0	1	0	0	1	1	0	0	1	1	0	0	1	1	0	0	0	0	0	0	1	1
31	0	0	0	0	0	0	1	1	1	1	0	2	2	2	2	0	2	1	1	1	1	0	2	0	0	1	0	2	1	1	1	1	1	0	0	2	1	0	0	0	0	0	0	0	0	0	0	1	1
32	1	0	2	0	0	0	1	1	2	2	0	0	1	1	0	0	1	1	0	0	0	0	2	0	0	1	0	1	1	0	0	0	0	0	1	2	1	0	0	0	0	1	1	0	2	0	0	0	1
33	1	0	1	1	0	1	0	0	2	2	0	1	1	1	1	0	1	0	1	1	1	0	2	0	0	2	0	2	1	2	0	1	1	0	0	2	1	0	0	1	0	0	0	0	0	1	0	0	2
34	1	0	0	0	0	0	0	1	1	1	1	0	1	0	0	1	1	0	1	0	0	0	1	1	1	0	0	2	0	1	0	1	1	0	0	1	1	1	1	0	0	1	1	0	1	0	0	1	1
35	1	1	0	0	0	0	2	2	1	1	0	0	0	0	0	0	1	1	1	1	0	0	2	0	0	2	0	2	1	1	2	1	1	0	1	1	1	0	0	0	0	0	0	0	0	0	0	1	1
36	0	0	1	0	0	0	1	2	2	0	0	0	0	0	0	0	1	1	0	0	0	1	1	0	0	1	0	1	1	1	0	1	1	0	0	1	0	0	1	1	0	0	0	0	0	2	0	2	0
37	1	0	0	0	0	0	1	1	1	1	1	0	1	0	0	0	1	1	0	0	0	0	2	0	0	1	1	1	1	2	0	1	1	0	0	1	0	0	0	1	0	0	1	0	0	1	0	1	1
38	1	0	1	0	0	0	0	1	1	1	1	0	2	0	0	1	1	1	2	2	1	0	0	1	1	0	0	2	0	2	0	1	2	0	0	1	1	0	0	2	0	0	0	0	0	0	0	2	0
39	0	1	0	0	0	0	1	2	0	0	1	1	2	1	1	0	0	0	2	1	1	0	1	1	1	0	0	1	2	0	0	2	2	0	0	1	0	0	0	1	0	0	0	0	0	0	0	1	1
40	1	0	0	0	0	0	1	1	1	1	0	0	1	0	0	1	2	0	0	0	0	0	0	0	0	1	0	2	0	2	1	0	0	0	0	0	0	0	0	1	0	1	1	0	1	1	0	1	1
41	1	0	0	0	0	0	1	1	1	1	0	1	2	1	1	0	2	2	1	1	1	0	1	0	0	1	0	2	1	2	0	1	2	0	0	2	2	0	0	1	0	0	0	0	0	0	0	1	1
42	1	0	0	0	1	1	1	1	1	0	2	0	0	0	0	0	1	1	1	1	1	0	1	0	0	0	0	2	1	2	0	0	1	1	0	1	1	0	0	0	0	0	0	0	1	0	0	1	1
43	0	1	0	0	0	0	1	1	1	1	1	0	0	0	0	0	1	1	1	1	0	0	2	0	0	2	0	2	0	2	0	0	0	0	0	2	1	0	0	1	0	0	0	0	1	1	0	2	0
44	1	0	0	0	0	0	2	2	2	2	0	0	0	0	0	0	0	0	1	1	1	0	2	0	0	0	0	2	2	2	0	1	1	1	0	1	1	2	0	0	0	0	0	0	0	0	0	1	1
45	0	0	0	0	1	1	1	1	1	1	0	0	0	0	0	0	2	2	0	0	0	0	1	1	1	1	0	2	2	0	1	1	2	1	1	1	2	0	0	1	0	0	0	0	0	0	0	2	0
46	0	0	1	1	0	1	2	2	0	0	1	2	2	1	1	0	0	0	2	1	1	0	2	0	0	0	0	2	1	1	1	1	1	2	1	1	2	0	0	0	0	0	1	0	1	0	0	1	1
47	1	0	0	0	1	1	1	1	1	1	0	0	0	0	0	0	0	0	1	0	0	0	2	0	0	1	1	2	1	1	0	1	1	1	0	1	2	0	0	1	0	0	0	0	0	1	0	1	0
48	1	0	0	0	0	0	2	2	0	0	1	0	1	0	0	1	1	1	1	1	0	0	1	0	0	1	0	2	0	1	1	1	1	0	0	1	1	2	0	0	0	0	0	1	1	1	0	2	1
49	1	0	0	0	0	0	0	1	2	2	0	2	1	1	1	0	1	0	1	1	1	0	2	0	0	0	1	2	1	1	0	1	2	1	0	1	1	1	0	0	0	2	2	0	1	1	0	2	0
50	1	1	0	0	0	0	2	2	1	1	0	1	1	0	0	0	0	0	1	1	1	0	2	0	0	1	0	1	1	1	0	0	0	0	0	2	2	0	0	0	1	0	0	0	0	0	0	1	1
51	1	0	0	0	0	0	2	2	0	0	0	0	1	0	0	1	1	0	0	0	0	0	2	0	0	1	0	2	0	2	0	1	1	1	1	1	1	0	0	1	0	1	1	0	1	2	0	2	0
52	0	1	0	0	1	1	0	0	1	1	1	1	1	1	2	0	2	1	0	0	0	0	2	0	0	1	0	2	1	1	1	1	1	1	1	2	2	0	0	0	0	1	0	0	1	1	0	2	0
53	0	0	0	0	0	0	1	1	0	0	2	0	1	2	2	0	2	2	0	0	0	0	2	0	0	1	0	1	2	1	0	2	2	2	0	1	2	0	0	0	0	0	0	0	0	0	0	2	1
54	0	0	0	0	0	0	1	1	1	1	0	0	0	0	0	0	2	2	0	0	0	2	0	0	0	1	0	2	2	1	1	1	2	1	1	2	1	0	0	2	0	0	0	0	0	0	0	2	0
55	1	0	0	0	0	0	2	2	1	1	1	1	0	0	0	0	0	0	0	0	0	0	2	0	0	1	0	2	1	2	0	2	2	0	1	2	2	0	0	0	0	0	0	1	0	0	0	0	1
56	1	0	0	0	0	0	1	2	2	0	0	1	2	1	1	0	1	0	0	0	0	0	2	0	0	0	0	1	1	1	0	1	1	1	1	2	1	0	0	1	0	0	0	0	0	0	0	1	1
57	1	0	0	0	0	0	1	1	2	2	0	1	1	1	1	0	2	0	0	0	0	0	2	0	1	2	0	2	0	2	1	1	2	0	0	2	2	0	0	0	1	0	0	0	0	0	0	1	1
58	1	0	2	0	0	0	1	1	1	1	0	0	0	0	0	0	0	0	1	1	1	0	2	0	0	1	0	1	1	1	0	1	2	0	0	2	2	0	0	0	0	0	0	0	0	1	0	1	1
59	0	0	0	0	0	0	0	0	2	2	0	0	1	0	1	0	2	1	1	0	0	0	2	0	0	1	0	2	0	1	1	0	0	0	1	2	2	0	0	0	0	0	0	2	0	2	0	1	1
60	1	0	0	0	0	0	1	1	2	2	0	1	1	1	1	0	1	1	0	0	0	0	2	0	0	0	0	2	1	2	0	1	1	0	0	2	2	0	1	0	0	0	0	0	0	0	0	0	2
61	0	1	0	0	1	1	1	0	2	1	1	0	0	0	0	0	2	1	1	1	1	0	2	0	1	2	0	1	1	0	0	1	1	0	0	0	1	0	0	0	0	0	0	1	0	0	0	1	0
62	1	0	1	1	0	1	1	2	2	1	0	1	0	0	0	0	2	1	0	0	0	0	2	0	0	0	0	2	2	1	1	1	2	0	0	1	1	0	1	0	0	2	2	0	1	1	0	2	0
63	1	0	0	0	0	0	0	0	2	2	0	0	0	0	0	0	1	0	1	1	1	0	1	0	0	1	0	2	0	2	0	2	2	0	1	2	1	0	0	0	0	1	1	0	2	2	0	0	2
64	0	0	0	0	0	0	1	1	1	1	1	1	2	1	1	1	1	0	1	1	1	0	2	0	0	0	1	2	1	2	0	1	1	0	0	2	2	0	0	2	0	0	0	0	1	0	0	2	1
65	0	0	0	0	0	0	1	1	0	0	2	1	1	2	1	0	0	0	0	0	0	0	0	0	1	0	0	1	0	1	0	1	1	2	1	2	2	0	0	1	0	1	1	0	1	1	0	1	1
66	0	0	0	0	0	0	1	2	2	1	0	1	1	1	1	0	1	1	0	0	0	0	2	0	0	0	0	2	0	2	0	1	1	0	0	1	1	0	0	0	0	0	0	0	0	1	0	0	2
67	1	0	0	0	0	0	1	2	2	0	1	2	2	2	2	0	0	0	0	0	0	0	2	0	1	0	0	2	0	2	0	1	2	0	0	1	1	0	0	0	1	1	0	0	0	0	0	1	1
68	0	0	0	0	0	0	0	0	2	1	1	0	0	0	0	0	1	0	0	0	0	0	2	0	0	1	0	2	0	2	1	2	2	0	0	1	1	0	0	2	0	1	0	0	0	1	0	2	1
69	0	0	0	0	0	0	2	2	1	1	0	0	1	0	1	0	1	1	1	1	1	0	2	0	1	0	0	2	0	2	0	1	1	2	1	1	1	1	0	0	0	0	0	0	0	0	0	1	1
70	0	0	0	0	0	0	0	1	2	2	0	1	2	2	2	0	1	0	1	0	0	0	2	0	1	2	0	2	0	2	0	2	2	0	0	1	1	0	0	0	1	2	2	0	0	1	0	0	0
71	1	1	0	0	0	0	2	2	1	1	0	0	1	1	1	0	1	1	1	1	0	0	2	0	0	0	0	1	2	0	0	1	1	0	0	2	1	0	0	0	0	1	0	0	2	0	0	0	2
72	0	0	0	0	0	0	2	2	0	0	1	0	0	0	0	0	0	0	1	1	1	0	1	0	1	0	0	2	1	2	0	1	1	2	1	1	0	1	1	1	0	0	0	0	0	0	0	0	2
73	0	0	0	0	0	0	2	2	0	0	0	0	1	0	0	0	1	0	1	1	1	0	2	0	1	2	0	2	0	1	1	2	2	1	0	1	1	1	1	0	1	0	0	0	0	1	0	2	1
74	0	0	0	0	0	0	0	0	2	2	0	2	2	2	2	0	2	1	0	0	0	1	1	0	0	1	0	1	1	1	0	2	2	0	0	0	2	0	0	2	0	0	0	0	0	1	0	2	0
75	0	0	0	0	0	0	0	1	2	1	0	1	1	1	1	0	2	0	0	1	0	0	2	0	0	1	0	1	1	2	0	1	1	1	0	2	1	0	0	0	0	0	0	1	1	1	0	2	0
76	1	0	0	0	0	0	1	1	1	1	1	0	0	0	0	0	0	0	0	0	0	0	2	0	1	2	0	2	0	1	1	1	2	1	1	1	1	0	1	0	0	0	0	0	1	0	0	2	0
77	1	0	0	0	0	0	0	0	2	2	0	0	0	0	0	0	1	1	0	0	0	0	2	0	0	1	0	1	1	1	0	1	2	1	1	1	0	1	0	1	0	0	0	0	0	0	0	1	1
78	0	0	0	0	0	0	2	2	0	0	1	0	1	0	1	0	2	1	2	2	1	0	1	1	1	0	0	2	1	1	0	0	0	0	1	2	2	0	0	0	0	1	1	0	0	0	1	0	1
79	0	0	0	0	1	1	1	1	0	0	2	1	2	0	0	0	1	0	1	1	0	1	2	0	0	1	0	1	2	0	0	1	2	0	0	2	1	0	0	1	0	0	0	0	0	0	0	0	2
80	1	0	1	0	0	0	1	1	2	1	1	0	1	0	0	0	1	1	2	2	2	0	2	0	0	2	0	2	0	2	1	2	2	0	0	2	1	0	1	1	0	0	0	0	1	0	0	1	1
81	1	0	0	0	0	0	1	2	1	0	0	1	2	1	1	0	1	1	0	0	0	0	1	0	0	0	0	1	0	1	1	0	0	0	1	2	0	1	0	0	0	1	1	0	1	1	0	2	0
82	0	0	0	0	0	0	1	1	1	1	0	0	1	1	1	0	0	0	0	0	0	0	2	0	0	1	0	1	0	1	0	0	1	1	1	2	1	1	0	0	0	0	0	0	0	0	0	1	1
83	1	0	0	0	1	1	2	2	0	0	1	0	1	1	1	0	1	0	1	1	0	0	1	0	0	0	0	2	2	1	1	2	2	1	2	2	1	1	1	0	0	0	0	0	1	1	0	1	1
84	0	0	1	0	0	0	1	1	1	1	0	0	0	0	0	0	2	1	1	1	1	0	2	0	0	1	0	2	1	2	0	2	2	0	0	0	1	0	0	0	0	0	0	0	0	0	0	0	2
85	1	0	0	0	0	0	1	1	0	0	2	1	1	1	1	0	2	2	1	1	1	0	2	0	0	0	0	0	1	0	0	1	2	2	0	1	0	1	0	1	0	1	1	1	0	0	0	2	0
86	1	1	0	0	0	0	1	1	2	2	0	1	2	2	2	0	1	2	0	0	0	0	2	0	0	1	0	2	1	1	1	2	2	0	0	1	1	0	1	0	1	0	0	0	0	1	0	0	2
87	0	0	0	0	0	0	2	2	1	0	1	0	0	0	0	0	0	0	1	1	1	2	0	0	0	1	0	1	2	0	0	0	2	0	0	2	2	0	0	0	0	0	0	0	1	0	0	0	1
88	0	0	0	0	0	0	1	1	1	1	1	2	2	2	2	0	2	2	0	0	0	1	1	0	0	1	0	2	1	1	1	1	1	1	1	1	2	0	0	1	0	0	0	0	0	0	0	0	2
89	1	0	1	0	0	0	1	2	1	0	1	1	1	1	1	0	0	1	1	0	0	0	1	0	0	2	1	1	0	0	0	1	1	0	0	2	1	0	0	0	0	1	1	0	0	0	0	1	1
90	1	0	0	0	1	1	2	2	1	1	0	0	2	1	2	0	0	0	1	1	1	0	1	0	0	1	0	2	0	2	1	1	1	0	1	1	1	0	0	0	1	0	0	1	0	0	0	2	1
91	1	0	0	0	1	1	2	2	1	1	0	1	2	1	1	0	1	1	0	0	0	1	2	0	0	0	0	2	0	2	1	1	1	1	2	2	2	0	0	1	0	1	1	0	0	0	0	0	2
92	1	1	0	0	0	0	1	1	2	1	1	0	0	0	0	0	1	1	1	1	1	0	2	0	0	0	1	2	1	1	0	1	1	1	0	1	0	0	0	1	0	2	1	0	1	0	0	1	1
93	0	0	0	0	0	0	1	1	1	1	1	2	2	2	2	0	2	1	0	0	0	0	2	0	1	1	0	2	0	1	2	2	2	1	0	2	2	0	0	1	0	0	0	0	0	0	0	1	1
94	0	0	0	0	0	0	2	2	2	2	0	0	0	0	0	0	0	0	1	1	1	0	1	0	0	2	1	2	1	2	0	0	2	1	0	2	1	0	1	0	0	1	1	0	1	0	0	2	0
95	1	0	0	0	0	0	1	1	1	1	0	1	0	0	0	0	1	1	0	0	0	0	2	0	0	2	0	1	2	0	1	1	1	1	0	1	2	0	0	1	1	1	1	1	1	2	0	2	1
96	0	1	0	0	1	1	0	0	2	2	0	1	1	1	1	0	0	0	1	1	1	1	2	0	0	2	0	1	1	1	1	2	2	1	1	2	2	0	0	1	0	0	0	0	1	0	0	0	2
97	0	0	1	0	0	0	2	2	1	1	0	0	0	0	0	0	0	0	0	0	0	0	2	0	0	0	0	2	1	2	0	1	2	2	1	1	1	0	0	1	0	0	0	0	2	1	0	2	0
98	1	0	0	0	0	0	1	2	2	1	0	0	0	0	0	0	0	0	1	1	1	1	2	0	0	0	0	2	1	1	1	2	2	0	0	0	1	0	0	1	0	0	0	0	1	0	0	0	2
99	0	0	0	0	0	0	0	0	2	2	0	0	0	0	0	0	1	1	2	1	1	0	2	0	0	2	0	2	2	0	1	1	1	1	1	1	1	1	1	0	2	1	0	0	0	0	0	2	0
100	0	0	1	0	0	0	2	2	1	1	1	0	0	0	0	0	1	0	0	0	0	0	2	0	0	0	0	2	0	1	0	1	2	0	0	2	2	0	0	1	1	1	1	0	1	0	0	2	0
101	1	0	0	0	1	1	0	1	2	2	0	0	0	0	0	0	0	0	2	1	1	1	1	0	0	1	0	2	1	1	2	1	1	0	0	1	1	0	0	1	0	0	0	0	0	0	0	0	2
102	0	0	0	0	0	0	1	1	2	2	0	0	0	0	0	0	1	0	0	0	0	0	2	0	0	1	0	2	1	1	2	2	2	0	0	1	2	0	0	1	0	0	0	0	0	2	0	2	1
103	0	0	0	0	0	0	0	0	2	2	0	1	1	2	1	0	1	1	2	1	0	1	1	0	0	0	0	1	0	1	1	1	2	2	2	2	2	0	0	0	0	0	0	0	0	2	0	1	1
104	1	0	0	0	1	1	2	2	1	1	1	1	1	1	1	0	1	1	1	1	1	1	0	1	1	1	0	1	1	1	1	0	0	0	0	2	1	0	0	0	0	1	1	0	1	1	0	1	2
105	0	1	0	0	0	0	2	2	1	1	1	0	0	0	0	0	2	1	0	0	0	0	2	0	0	0	2	2	1	0	1	1	0	1	0	2	1	1	1	0	0	1	1	0	0	1	0	2	0
106	1	0	0	0	0	0	2	2	1	1	0	0	0	0	0	0	2	1	0	0	0	0	0	0	0	0	0	2	0	2	0	1	1	0	0	0	1	1	0	1	0	0	0	0	0	0	0	2	0
107	1	0	0	0	0	0	2	2	2	2	1	0	1	0	0	1	1	0	0	0	0	0	2	0	0	1	0	1	1	0	0	1	1	1	0	0	1	0	0	1	0	0	0	1	2	0	0	1	1
108	1	0	0	0	0	0	0	0	2	2	0	0	0	0	0	0	1	1	1	1	0	0	1	0	0	2	0	0	2	0	0	0	2	1	0	1	1	0	0	1	0	0	0	2	0	0	0	2	0
109	0	0	0	0	0	0	0	1	1	0	0	1	2	1	1	0	2	1	0	0	0	0	1	1	1	1	0	2	1	2	0	2	2	1	2	2	0	0	0	1	0	0	0	0	0	0	0	1	1
110	1	0	0	0	0	0	1	2	1	0	0	0	2	1	2	0	2	1	0	0	0	0	2	0	0	1	0	2	1	1	1	1	2	0	0	2	0	1	0	0	0	0	0	1	2	0	1	1	0
111	0	0	0	0	1	1	1	1	2	2	0	1	1	2	1	0	0	0	2	1	1	1	1	0	0	1	0	1	1	1	0	1	1	0	0	0	1	2	0	0	0	0	0	0	0	0	0	1	1
112	1	0	0	0	0	0	0	0	2	2	0	1	1	1	1	0	1	0	1	1	1	0	2	0	0	1	0	2	2	1	1	1	1	0	0	0	2	0	0	1	0	2	2	0	0	1	0	2	0
113	0	1	0	0	0	0	1	1	1	1	2	0	1	0	0	0	1	0	1	1	1	0	2	0	0	1	1	2	2	1	1	0	0	0	0	2	0	1	0	0	0	0	0	0	0	0	1	1	0
114	0	0	0	0	0	0	1	1	2	2	1	0	1	0	0	0	2	0	1	1	1	0	2	0	0	2	0	1	0	1	0	2	2	0	1	1	1	0	0	1	1	1	1	1	1	2	0	1	1
115	1	0	0	0	0	0	0	0	2	1	1	1	1	1	1	0	1	1	1	1	1	0	2	0	0	1	0	2	0	2	0	1	1	0	0	0	2	0	0	1	0	0	0	0	0	2	0	1	1
116	1	0	0	0	0	0	2	2	1	1	1	1	1	1	1	0	0	0	1	1	0	1	2	0	0	2	0	2	0	2	0	1	1	0	0	1	1	1	0	0	0	1	0	0	0	1	0	1	2
117	1	0	0	0	1	1	0	0	2	1	1	0	0	0	0	0	1	0	1	1	1	1	2	0	0	2	0	2	1	1	1	1	1	1	0	1	2	0	0	2	0	0	0	0	0	1	0	1	1
118	0	0	1	0	0	0	2	2	0	0	1	1	1	1	1	0	2	0	0	0	0	0	1	0	0	0	0	0	1	0	0	1	1	0	0	1	0	0	1	1	0	0	0	0	0	0	0	1	0
119	1	0	0	0	0	0	1	1	2	2	0	1	2	2	2	0	0	0	2	1	1	0	1	1	1	1	0	1	1	1	0	1	1	1	0	1	1	1	0	0	0	1	0	0	0	0	0	1	1
120	0	0	0	0	0	0	1	1	1	1	0	0	0	0	0	0	1	1	0	0	0	0	2	0	0	1	0	2	0	2	0	0	0	0	0	2	0	1	0	0	0	0	0	0	0	0	0	0	1
121	0	0	0	0	0	0	2	2	1	0	2	0	0	0	0	0	0	0	2	1	0	0	0	0	0	0	0	1	1	1	0	2	1	0	1	2	1	1	0	1	0	0	0	0	0	0	0	1	1
122	1	0	0	0	0	0	1	1	1	1	1	0	1	1	1	0	0	0	0	0	0	0	2	0	0	1	0	2	2	0	0	1	1	0	0	1	1	0	0	1	0	0	0	0	1	0	0	0	2
123	0	1	0	0	0	0	1	1	2	1	1	0	1	1	1	0	2	2	1	1	1	0	2	0	0	0	0	2	0	2	2	2	2	0	0	0	2	0	0	1	0	2	1	0	1	0	0	2	2
124	1	0	0	0	1	1	1	1	1	1	2	1	2	1	1	0	1	1	0	1	1	0	2	0	2	1	0	2	1	1	1	2	2	0	0	0	2	0	0	0	0	0	0	0	0	1	0	0	2
125	1	0	0	0	1	1	2	2	0	0	0	0	0	0	0	0	2	1	1	0	0	0	2	0	0	0	0	2	0	2	0	1	1	0	1	1	2	1	0	0	0	1	1	1	1	2	0	1	0
126	1	0	0	0	0	0	1	1	1	1	0	2	2	2	2	0	2	2	0	0	0	0	2	0	0	0	0	2	0	1	1	1	1	0	0	1	2	0	0	0	0	0	0	0	0	0	0	2	0
127	1	1	0	0	0	0	2	2	1	1	1	1	0	0	0	0	1	0	1	1	0	0	2	0	0	1	0	2	0	1	1	1	1	0	0	2	1	0	0	2	0	0	0	2	0	0	0	0	2
128	0	0	0	0	0	0	0	1	2	1	0	1	1	1	1	0	1	1	0	0	0	0	2	0	0	1	0	1	1	1	0	0	1	0	0	2	1	0	0	2	1	1	1	0	2	2	0	1	1
129	0	0	0	0	0	0	0	1	2	1	0	0	0	0	0	0	1	1	0	0	0	0	2	0	0	2	0	2	1	0	1	2	2	2	0	2	2	0	0	2	0	1	0	0	2	1	0	1	1
130	0	0	0	0	0	0	1	2	2	1	0	0	0	0	0	0	0	0	0	0	0	0	2	0	1	0	0	2	1	1	2	0	2	1	1	2	1	0	0	1	0	0	0	0	0	2	0	1	1
131	1	0	0	0	1	1	1	2	0	0	1	1	2	2	2	0	2	1	1	1	1	0	1	1	1	1	0	2	1	1	0	1	1	0	0	2	2	0	0	0	0	0	0	0	0	0	0	1	1
132	0	0	1	0	0	0	2	2	1	1	0	1	1	1	1	0	1	0	1	1	0	0	2	0	0	1	0	2	0	0	0	1	2	1	1	1	1	1	1	1	1	0	0	0	0	0	0	2	0
133	1	0	0	0	1	1	2	2	1	1	1	0	1	1	1	0	0	0	1	1	1	0	1	0	0	2	0	1	0	0	1	1	2	0	0	1	1	0	0	1	0	0	1	0	1	0	0	1	1
134	0	0	1	0	0	0	2	2	0	0	2	0	0	0	0	0	1	1	0	0	0	0	2	0	1	2	0	1	2	0	1	0	0	0	0	1	0	0	0	1	0	1	1	1	0	0	0	2	1
135	1	0	0	0	0	0	1	1	1	1	0	1	1	1	1	0	1	1	0	0	0	0	1	1	1	1	0	1	1	1	1	2	2	0	0	2	2	0	0	0	0	0	0	0	0	0	0	2	0
136	0	0	0	0	0	0	1	1	2	2	0	0	2	0	0	1	1	0	1	1	1	0	1	0	0	0	0	2	0	2	1	1	1	0	0	1	2	0	0	0	0	0	0	0	0	1	0	0	2
137	0	0	0	0	1	1	0	1	2	0	1	1	1	1	1	0	2	1	0	0	0	0	2	0	0	0	0	1	1	1	0	2	2	0	0	2	1	0	1	1	0	1	1	0	1	0	0	2	1
138	0	0	0	0	1	1	0	0	2	2	0	2	2	2	2	0	2	1	0	0	0	0	0	0	0	1	0	1	1	1	1	1	2	1	1	2	1	0	0	1	0	0	0	0	0	0	0	2	0
139	1	0	0	0	0	0	0	1	2	1	0	0	0	0	0	0	0	0	1	1	0	0	1	0	0	1	0	2	1	1	1	0	1	2	0	2	2	0	0	1	0	0	0	0	0	0	0	1	1
140	1	0	0	0	1	1	1	1	2	2	0	0	1	0	0	1	0	0	2	1	0	0	2	0	0	0	0	2	2	2	0	2	2	0	0	1	1	0	0	2	0	0	0	0	1	0	0	1	1
141	1	0	0	0	0	0	0	0	2	2	0	1	2	1	1	0	1	1	0	0	0	0	2	0	1	2	0	2	0	2	1	1	2	0	0	2	2	0	1	0	0	0	0	0	1	0	0	1	1
142	1	0	0	0	2	2	1	2	2	1	0	0	1	0	0	0	2	0	0	0	0	0	2	0	1	1	0	2	0	2	1	0	1	1	0	1	1	0	0	2	1	0	0	0	0	0	0	2	0
143	0	1	0	0	0	0	0	1	2	1	0	0	0	0	0	0	2	1	1	1	1	0	1	0	0	0	0	1	0	1	1	2	2	1	0	2	1	0	0	1	0	0	1	0	1	1	0	0	2
144	0	0	0	0	0	0	1	1	2	2	0	2	2	2	2	0	1	1	0	1	1	1	0	1	1	1	0	2	0	1	1	1	1	0	0	1	2	0	0	0	0	0	0	0	1	0	0	1	1
145	1	1	0	0	0	0	1	1	1	1	1	1	1	1	1	0	1	0	0	1	0	0	2	0	0	2	0	2	1	1	2	1	1	1	1	2	1	0	1	0	0	0	0	0	0	0	0	1	1
146	0	0	0	0	0	0	1	1	1	1	0	0	1	0	0	0	2	0	0	0	0	0	2	0	0	1	1	2	1	2	0	1	1	1	1	1	1	0	0	1	0	0	0	0	0	2	0	1	1
147	0	0	0	0	0	0	1	1	2	1	1	1	1	2	1	0	1	0	0	0	0	0	2	0	0	2	0	2	0	2	0	1	1	0	0	2	1	0	1	1	0	0	0	0	0	0	0	1	1
148	1	0	0	0	0	0	1	1	2	2	0	0	1	0	0	1	1	1	0	0	0	0	2	0	0	0	1	2	1	0	0	1	2	0	0	1	2	0	0	2	0	0	0	0	1	0	0	0	1
149	1	0	0	0	0	0	0	0	2	2	0	1	2	2	2	0	2	1	0	0	0	0	1	1	1	2	0	2	1	1	1	1	2	0	0	2	1	1	0	0	0	1	1	0	1	0	1	2	0
150	0	0	0	0	0	0	1	2	2	0	0	0	0	0	0	0	1	1	1	1	0	0	2	0	0	2	0	2	2	1	2	1	1	0	0	1	1	0	0	1	0	1	1	0	1	1	0	1	1
151	1	0	0	0	0	0	1	1	1	1	0	1	1	1	1	0	0	0	1	1	1	1	0	1	0	0	0	2	1	1	1	1	1	1	1	1	1	0	0	0	1	0	0	1	1	1	0	1	2
152	0	1	0	0	1	1	0	0	2	2	0	1	2	1	1	0	0	0	0	0	0	0	1	1	1	1	0	0	2	0	0	1	1	1	2	2	1	0	0	0	0	2	1	0	1	0	0	1	1
153	0	0	0	0	0	0	0	0	2	2	0	0	0	0	0	0	1	0	1	1	0	0	2	0	1	1	0	2	1	1	1	1	1	1	1	1	1	0	0	2	0	0	0	0	0	0	0	1	0
154	0	0	0	0	0	0	0	0	2	2	0	0	1	0	0	1	1	0	0	0	0	0	1	0	0	1	0	2	1	1	0	0	0	0	0	2	1	0	0	2	0	0	0	0	0	0	0	2	1
155	0	0	0	0	0	0	0	0	2	2	0	0	2	0	0	1	0	0	1	1	1	0	2	0	0	1	0	2	0	2	0	2	2	1	0	1	2	0	0	1	0	1	0	0	0	0	0	2	0
156	1	0	0	0	0	0	1	1	1	1	1	0	0	0	0	0	1	0	1	1	1	0	1	1	1	1	0	2	0	2	0	0	2	1	0	1	0	0	0	1	0	0	1	0	0	1	0	1	1
157	0	0	0	0	0	1	0	1	1	0	1	1	2	1	1	0	2	1	2	2	1	0	1	0	0	0	0	2	1	1	2	0	0	1	1	1	2	0	0	2	0	1	0	0	0	0	0	0	2
158	0	0	0	0	1	1	1	1	1	1	0	2	2	2	2	0	1	1	1	1	0	0	2	0	0	0	0	2	2	0	0	0	0	0	1	2	1	0	0	2	0	0	0	1	0	1	0	1	2
159	0	1	0	0	1	1	2	2	2	1	0	0	1	0	0	0	1	0	1	1	0	0	1	0	0	2	0	2	1	1	1	1	2	0	0	2	1	0	0	1	0	1	0	0	0	0	0	1	0
160	1	0	0	0	0	0	0	0	2	2	0	0	0	0	0	0	1	0	1	1	1	0	2	0	0	1	0	2	1	1	1	1	1	0	0	2	1	0	0	0	0	1	1	0	0	2	0	2	0
161	0	0	0	0	0	0	2	2	0	0	1	1	0	0	0	0	2	1	2	1	1	0	1	0	1	0	1	2	1	2	0	1	1	1	1	2	1	0	0	0	0	0	0	0	0	0	0	0	2
162	1	0	0	0	0	0	1	2	2	0	1	0	1	0	1	0	1	1	1	1	1	0	2	0	0	1	0	0	1	0	0	1	1	2	1	1	0	1	1	1	0	1	0	0	0	1	0	2	0
163	0	0	0	0	0	0	2	2	1	0	1	0	1	1	1	0	1	0	0	0	0	0	2	0	0	1	0	2	0	1	1	1	1	2	1	1	0	1	1	0	0	0	0	0	0	0	0	1	1
164	0	0	1	0	1	1	2	2	0	0	0	0	0	0	0	0	1	0	1	1	1	0	2	0	0	1	0	2	0	2	0	1	2	0	0	1	2	0	0	1	0	1	1	0	1	1	0	0	1
165	1	0	1	0	0	0	1	1	2	1	0	2	2	1	1	0	2	2	1	1	1	0	2	0	0	1	0	2	1	1	1	2	2	0	0	1	1	1	1	1	1	0	0	1	1	0	0	0	2
166	0	0	0	0	0	0	2	2	1	0	0	0	2	0	0	1	1	2	1	1	1	0	2	0	0	1	1	2	0	1	0	1	1	0	0	2	2	0	0	1	0	1	1	0	0	0	0	1	1
167	1	1	0	0	0	0	1	2	2	1	0	2	1	1	1	0	1	1	1	1	1	0	2	0	0	1	0	2	0	1	1	1	1	1	0	2	1	0	1	0	0	0	0	0	1	1	0	1	0
168	0	0	0	0	0	0	1	2	1	0	1	1	1	1	1	0	2	2	0	0	0	1	2	0	0	0	0	2	0	2	1	0	1	0	0	2	2	0	0	2	0	0	0	0	0	0	0	1	1
169	0	0	0	0	0	0	1	2	2	1	0	1	1	1	1	0	1	1	0	0	0	0	2	0	1	1	0	1	1	0	0	2	2	0	0	1	1	0	0	1	0	0	0	2	0	2	0	2	0
170	1	0	0	0	1	1	2	2	1	1	0	0	1	1	1	0	0	0	1	1	0	0	2	0	0	1	0	2	0	2	0	0	1	0	0	2	1	0	0	0	0	0	0	0	0	0	0	0	2
171	0	0	0	0	0	0	2	2	2	2	0	0	1	0	0	1	2	1	0	0	0	0	0	0	1	0	0	2	1	1	1	1	1	0	1	1	1	0	0	0	0	0	0	0	0	1	0	2	0
172	1	0	1	0	0	0	1	1	2	2	0	0	2	1	1	0	2	1	0	0	0	0	1	1	1	1	0	2	0	2	0	1	1	1	1	1	2	1	0	0	0	2	1	0	1	0	0	2	0
173	0	0	0	0	0	0	2	2	0	0	1	0	0	0	0	0	2	1	0	1	1	0	1	1	1	0	0	2	1	2	0	2	2	0	0	1	2	0	0	1	0	0	0	1	1	0	1	1	0
174	0	0	0	0	0	0	1	2	1	0	0	0	0	0	0	0	1	1	1	1	1	0	2	0	1	1	0	2	1	2	0	1	1	0	0	1	2	1	0	0	0	1	1	0	0	2	0	2	0
175	0	0	0	0	0	0	1	1	0	0	1	0	2	1	2	0	1	0	0	0	0	0	2	0	0	0	0	1	0	1	0	2	2	0	0	2	0	0	0	1	1	0	0	1	0	1	0	2	0
176	1	0	0	0	0	0	1	2	1	0	1	0	0	0	0	0	0	0	0	0	0	0	2	0	0	1	0	2	0	1	1	1	1	0	0	1	1	0	0	0	0	1	1	0	1	1	0	2	0
177	0	1	0	0	0	0	1	2	2	0	0	1	1	1	1	0	1	1	1	1	1	0	2	0	0	0	0	2	0	2	1	1	2	2	2	2	2	0	0	2	0	0	0	0	0	1	0	2	1
178	0	0	0	0	1	1	1	1	1	1	1	1	2	1	1	0	1	1	1	1	1	0	0	0	0	0	0	2	0	2	1	1	1	1	0	1	2	0	0	1	0	1	1	0	1	1	0	1	2
179	1	0	0	0	0	0	2	2	1	0	1	0	0	0	0	0	2	2	1	1	0	1	1	0	1	0	0	2	0	2	1	0	1	1	1	2	1	0	0	1	1	1	0	0	0	0	0	0	2
180	0	0	0	0	1	1	0	1	1	0	1	0	0	0	0	0	1	0	1	1	1	1	2	0	0	1	0	2	1	1	1	0	0	0	0	2	1	0	0	0	0	0	1	0	0	1	0	1	1
181	0	0	0	0	0	0	2	2	2	2	0	1	2	0	0	0	0	0	0	0	0	0	1	0	0	1	0	2	0	2	0	2	2	2	0	1	2	0	0	1	0	0	0	0	0	0	0	1	1
182	0	0	0	0	0	0	1	1	2	2	0	0	1	0	1	0	1	1	1	1	1	0	1	0	0	1	0	0	2	0	0	2	1	0	0	2	1	0	1	0	0	0	0	0	1	0	0	2	0
183	1	0	0	0	0	0	0	0	2	2	0	0	0	0	0	0	0	0	1	1	1	0	2	0	0	0	0	2	1	1	1	2	2	0	0	1	2	0	0	0	0	1	0	0	1	1	0	1	1
184	1	0	0	0	0	0	1	1	1	1	1	2	2	1	1	0	1	1	0	0	0	0	2	0	0	0	0	2	0	2	0	2	1	0	1	2	2	0	0	0	0	0	0	0	0	1	0	1	1
185	0	0	1	0	0	0	1	1	1	1	0	0	1	1	1	0	1	1	0	0	0	1	0	1	0	0	0	2	1	1	0	1	1	0	0	2	1	0	0	0	0	0	0	0	0	0	0	2	1
186	1	1	0	0	1	1	2	2	0	0	1	0	0	0	0	0	1	0	1	1	1	0	2	0	1	2	0	2	1	1	0	1	1	0	0	2	1	0	0	0	0	0	0	0	0	1	0	0	1
187	0	0	0	0	0	0	2	2	2	2	0	2	2	2	2	0	1	1	0	0	0	0	1	0	1	1	1	2	0	1	1	1	2	1	0	1	0	1	1	1	0	0	0	0	1	1	0	1	1
188	0	0	0	0	1	1	2	2	0	0	1	0	0	1	1	0	1	0	1	1	1	0	1	1	1	0	0	2	1	0	1	1	1	1	1	2	0	0	1	0	1	0	0	0	0	1	0	2	0
189	0	0	0	0	0	0	1	1	1	1	1	0	0	0	0	0	2	2	0	0	0	0	2	0	0	1	0	2	0	2	1	1	1	0	0	1	1	0	0	1	0	1	1	0	1	0	0	1	0
190	1	0	0	0	1	1	2	2	2	2	1	0	2	1	1	0	2	1	0	1	1	0	1	0	0	1	0	2	1	1	0	1	1	0	0	1	2	1	0	0	0	0	0	0	0	0	0	1	1
191	1	0	1	0	1	1	1	1	1	1	1	1	1	2	1	0	1	0	1	1	1	1	1	0	0	1	0	1	0	1	0	1	1	0	0	2	1	0	0	1	0	1	1	0	1	1	1	1	1
192	1	0	1	1	0	1	1	1	1	1	1	1	1	1	1	0	2	1	0	0	0	0	2	0	0	2	0	2	1	2	0	2	2	0	1	2	1	0	0	1	0	0	0	0	2	1	0	1	0
193	1	0	0	0	0	0	2	2	1	0	1	0	0	0	0	0	2	0	1	0	0	0	2	0	1	1	0	1	2	1	0	1	1	2	1	1	2	0	0	2	0	0	0	0	0	1	0	2	1
194	1	0	0	0	0	0	1	1	1	1	1	1	2	0	0	0	2	2	0	0	0	0	2	0	0	1	0	2	0	2	0	0	0	0	0	2	1	0	0	0	0	2	2	0	1	1	0	2	1
195	1	1	0	0	0	0	1	1	2	2	0	0	1	0	1	0	0	0	1	1	1	0	2	0	0	1	0	1	0	1	1	1	2	0	0	2	1	1	0	0	0	1	0	0	0	0	0	1	1
196	1	0	0	0	1	1	0	0	2	2	0	0	0	0	0	0	1	1	0	0	0	0	2	0	0	1	0	2	0	2	0	1	1	1	2	2	0	0	1	1	0	1	0	0	0	1	0	2	0
197	0	0	0	0	0	0	2	2	1	1	1	0	0	0	0	0	1	0	1	1	1	0	2	0	0	2	0	1	1	1	1	1	1	0	0	1	1	0	0	2	1	1	1	0	1	1	0	2	0
198	0	0	0	0	0	0	2	2	1	0	2	0	0	0	0	0	0	0	1	1	1	0	1	1	1	0	0	1	1	1	1	2	2	1	0	2	1	0	0	0	0	0	0	0	0	0	0	2	0
199	1	0	0	0	1	1	1	1	2	1	1	0	1	0	0	1	1	0	1	1	1	0	2	0	0	1	0	2	2	1	1	1	1	0	0	1	0	0	0	1	0	0	0	0	0	0	0	1	1
200	1	0	1	0	0	0	2	2	0	0	1	1	0	0	0	0	1	1	0	0	0	0	2	0	0	0	0	2	0	2	1	0	0	0	0	2	1	0	1	0	0	0	0	0	1	0	0	1	1
201	1	0	0	0	0	0	2	2	1	0	1	1	1	1	1	0	1	1	1	1	0	0	2	0	0	1	1	1	1	0	0	2	2	0	0	2	1	0	1	1	0	1	1	0	1	1	0	2	0
202	0	0	0	0	0	0	0	0	2	2	0	1	2	2	2	0	1	0	1	1	1	0	2	0	0	1	0	1	0	1	0	0	1	2	0	2	1	1	1	1	1	0	0	0	0	1	0	0	2
203	1	1	1	0	0	0	1	2	2	1	0	1	2	1	1	1	2	0	0	0	0	0	2	0	0	0	0	2	1	1	1	2	1	0	1	2	1	0	0	0	1	1	1	0	0	1	0	2	0
204	1	0	0	0	0	0	1	1	2	2	0	1	1	1	1	0	2	2	1	1	1	0	2	0	1	1	1	2	0	1	0	1	1	1	1	2	2	0	0	1	0	1	0	0	0	0	0	2	1
205	1	0	0	0	0	0	2	2	1	1	1	0	1	1	1	0	1	0	0	0	0	1	0	1	1	1	0	2	1	1	1	1	2	0	0	2	1	1	0	0	0	1	1	1	0	0	0	2	1
206	1	0	0	0	0	0	1	1	2	2	0	1	0	0	0	0	1	0	0	0	0	0	2	0	0	1	0	2	1	0	1	0	0	1	2	2	2	1	0	0	0	2	2	0	1	1	0	1	2
207	0	0	1	0	0	0	1	1	1	1	1	1	2	1	2	0	1	0	0	0	0	0	2	0	0	2	0	1	1	1	0	2	2	1	2	2	2	1	0	0	0	1	1	0	1	2	1	1	0
208	0	1	0	0	0	0	0	0	2	2	0	0	2	0	0	1	2	0	1	0	0	0	2	0	0	1	0	1	2	0	1	2	2	0	1	1	2	0	0	1	0	0	0	0	0	0	0	0	1
209	0	0	0	0	0	0	1	1	2	2	0	0	0	0	0	1	1	1	0	1	1	0	0	1	1	1	0	2	1	1	0	0	0	0	0	2	1	0	1	0	0	2	2	0	1	1	0	0	2
210	0	0	1	0	0	0	1	1	2	1	0	0	0	0	0	0	0	0	0	0	0	0	2	0	1	0	0	2	1	2	0	1	2	0	0	1	1	0	0	1	0	1	1	0	0	0	0	1	1
211	1	0	0	0	0	0	2	2	0	0	1	0	1	0	0	1	1	0	1	1	1	0	2	0	0	0	0	2	0	2	0	0	1	0	0	2	1	0	1	0	1	1	1	0	1	0	0	2	0
212	0	0	0	0	1	1	1	1	1	1	0	1	0	0	0	0	1	1	1	1	0	1	2	0	0	2	0	2	0	1	1	1	1	0	0	1	1	0	0	1	0	0	0	0	1	0	0	2	2
213	1	0	0	0	0	0	1	1	1	1	2	1	1	0	0	0	1	1	0	0	0	0	2	0	0	1	0	2	1	1	1	1	2	2	1	1	1	0	1	0	0	0	0	0	1	0	0	0	2
214	0	0	0	0	0	0	1	2	2	1	0	0	0	0	0	0	1	0	1	1	1	0	1	1	1	0	0	0	1	0	0	1	1	1	0	0	1	0	0	0	0	1	0	0	0	1	0	1	1
215	0	0	0	0	1	1	1	1	2	2	0	0	0	1	1	0	1	0	1	1	0	0	2	0	0	1	0	2	0	2	0	1	2	2	0	1	2	0	0	1	0	1	1	0	1	0	0	1	1
216	0	0	1	0	0	0	1	2	2	0	1	0	0	0	0	0	1	2	0	0	0	0	2	0	0	1	0	1	0	1	0	1	1	1	2	2	1	0	0	1	0	0	0	0	0	1	0	1	1
217	1	0	0	0	0	0	1	1	2	2	0	0	1	1	1	0	2	0	0	1	0	0	1	0	0	1	0	2	0	2	0	2	2	0	0	0	1	0	1	0	0	1	0	0	2	1	0	1	1
218	1	0	0	0	0	0	2	2	1	1	1	2	2	2	2	0	2	0	0	0	0	0	2	0	0	0	0	1	1	1	1	1	1	1	0	0	2	0	0	2	1	0	0	0	0	0	0	1	1
219	0	0	1	0	0	0	1	1	1	1	0	1	2	2	2	0	2	0	0	0	0	0	2	0	0	0	0	2	0	2	1	1	2	2	0	1	1	0	0	0	0	1	1	0	1	0	0	2	0
220	0	0	0	0	0	0	1	2	2	1	0	0	1	0	0	1	2	0	0	0	0	0	2	0	0	2	1	2	1	0	0	0	2	1	0	2	1	1	1	0	1	1	1	0	0	1	0	1	1
221	0	0	0	0	0	0	0	1	2	1	0	0	0	0	0	0	2	1	0	0	0	0	2	0	0	0	0	2	0	2	0	2	2	0	0	1	2	0	0	0	0	0	0	0	1	0	0	0	2
222	0	0	0	0	1	1	2	2	1	1	0	1	2	1	1	0	0	0	1	1	1	0	1	0	0	0	0	2	0	2	0	1	2	2	1	2	1	1	0	0	0	1	1	0	1	1	0	2	0
223	1	0	0	0	1	1	2	2	0	0	0	1	1	1	1	0	2	1	2	1	1	0	1	0	0	1	0	1	2	0	1	1	1	0	1	1	1	0	0	2	0	0	0	0	0	0	0	1	2
224	1	0	0	0	1	1	1	1	1	1	1	1	1	1	1	0	1	1	1	1	0	0	2	0	0	2	0	2	0	1	1	1	1	0	0	1	1	0	1	0	0	0	0	0	0	0	1	1	0
225	1	0	0	0	0	0	0	0	2	2	0	0	0	0	0	0	0	0	0	0	0	1	0	1	1	1	0	2	0	2	0	1	1	0	0	2	1	0	0	1	1	0	0	0	1	0	0	2	0
226	0	1	0	0	1	1	0	0	2	2	0	1	1	1	1	0	1	1	0	0	0	0	2	0	0	1	0	2	1	1	0	1	1	0	0	2	2	0	0	0	0	0	0	0	0	0	0	1	1
227	1	0	0	0	0	0	0	0	1	1	1	0	0	0	0	0	1	1	1	1	1	0	2	0	1	1	0	2	0	1	1	1	2	0	0	2	1	0	0	0	0	1	1	0	1	1	0	2	1
228	1	0	0	0	1	1	1	1	2	2	0	0	1	1	1	0	0	0	1	1	1	0	2	0	0	0	0	1	0	0	1	1	1	0	1	1	1	0	0	2	1	0	0	0	1	0	0	1	2
229	1	0	0	0	2	2	1	1	2	2	0	0	0	0	0	0	2	0	1	1	1	0	1	0	0	1	0	2	1	2	0	1	2	1	1	2	2	0	0	1	1	1	1	0	1	1	0	1	1
230	1	0	0	0	1	1	0	0	2	2	0	1	1	1	1	0	1	0	0	0	0	0	2	0	0	0	0	1	0	1	0	2	2	0	0	1	2	0	0	2	0	0	0	0	1	0	0	0	1
231	0	0	0	0	0	0	0	1	2	2	0	1	2	0	0	0	1	1	1	1	1	0	2	0	0	1	0	2	0	0	0	0	1	1	0	2	2	0	0	0	0	1	1	0	0	0	0	1	1
232	0	0	0	0	0	0	2	2	1	1	0	1	1	0	0	0	2	2	1	1	1	0	1	1	0	1	0	1	2	0	1	0	0	0	0	2	1	0	0	0	0	1	1	0	2	0	0	1	1
233	1	0	0	0	1	1	0	1	1	0	0	0	0	0	0	0	2	0	0	0	0	0	2	0	0	1	0	1	2	1	0	1	2	0	0	2	2	0	0	1	0	2	2	0	1	1	0	2	1
234	0	0	0	0	0	0	2	2	2	2	0	0	1	1	1	0	0	0	1	1	1	0	2	0	0	1	0	2	0	1	1	1	1	0	1	2	1	0	0	1	1	0	0	1	0	0	0	2	0
235	1	1	0	0	1	1	1	1	1	1	1	1	2	2	2	0	0	0	1	1	1	0	2	0	0	0	1	2	1	2	0	2	2	0	0	1	1	0	0	0	0	1	0	0	0	0	0	1	1
236	1	0	0	0	0	0	1	1	2	2	0	0	1	0	0	0	1	0	0	0	0	0	2	1	1	1	1	2	0	1	1	1	1	0	0	1	1	0	0	0	0	1	0	0	0	1	0	0	1
237	1	0	0	0	0	0	2	2	1	1	1	1	1	1	1	0	2	1	1	1	0	1	2	0	0	0	0	1	1	1	0	1	1	0	0	1	2	0	0	1	0	1	1	0	1	1	0	0	2
238	1	0	0	0	0	0	1	1	1	1	0	0	1	0	0	0	1	0	1	1	1	0	2	0	0	1	0	2	2	0	1	1	1	0	0	1	0	0	0	1	0	1	1	0	1	1	0	1	2
239	0	0	0	0	0	0	1	1	1	1	0	1	1	1	2	0	1	1	1	0	1	0	0	1	1	1	0	2	0	1	1	2	1	0	1	2	2	0	0	1	0	0	0	1	1	1	0	0	2
240	1	0	2	0	0	0	0	1	1	0	1	2	2	1	1	0	0	0	2	1	1	0	2	0	1	0	0	1	1	1	0	1	2	1	0	1	1	1	0	0	0	0	0	0	0	1	0	2	0
241	0	0	0	0	0	0	1	1	2	2	0	1	1	0	0	0	1	1	1	1	1	0	2	0	0	0	0	1	1	1	0	1	1	2	1	1	1	1	1	0	0	0	0	0	0	0	0	1	1
242	1	0	1	0	0	0	2	2	1	1	1	0	0	0	0	0	1	0	2	2	1	0	1	0	0	1	0	2	0	2	0	1	2	0	0	1	1	0	0	1	0	0	0	0	0	0	0	0	1
243	0	0	0	0	0	0	1	1	2	2	0	0	2	2	2	0	1	0	1	1	1	0	2	0	0	0	0	2	0	2	1	1	1	0	0	1	1	0	0	2	0	0	0	0	0	0	0	2	1
244	1	0	0	0	0	1	1	1	2	2	0	0	1	1	1	0	0	0	0	1	0	0	2	0	0	0	0	2	0	1	0	1	1	1	1	1	1	1	1	0	1	0	0	1	1	1	0	2	0
245	0	0	0	0	1	1	0	0	2	1	1	1	2	1	1	0	0	0	1	0	0	0	2	0	0	1	0	2	1	1	2	2	2	1	0	1	2	1	0	0	0	1	0	0	1	1	0	1	0
246	1	0	0	0	0	0	0	0	2	2	0	0	0	0	0	0	1	1	0	0	0	0	1	0	1	1	0	1	0	0	1	0	2	1	1	2	1	0	0	1	0	1	1	0	1	0	0	1	1
247	1	0	1	0	0	0	1	1	1	1	2	1	1	1	1	0	2	0	1	0	0	0	2	0	1	0	0	1	1	1	0	0	0	0	1	2	2	0	0	1	0	0	0	0	0	0	0	0	2
248	1	0	0	0	0	0	1	2	1	0	1	0	0	0	0	0	1	0	1	1	1	0	2	0	0	1	0	2	0	2	1	2	2	1	0	0	1	0	0	1	0	1	1	0	0	0	0	1	0
249	0	0	0	0	0	0	2	2	0	0	0	0	1	1	1	0	2	1	2	2	1	0	1	0	0	1	0	2	1	1	1	1	1	0	0	1	1	1	1	0	1	0	0	0	0	0	0	2	0
250	0	0	0	0	0	0	2	2	1	1	1	1	1	0	0	0	2	1	2	1	1	0	2	0	0	1	0	2	1	0	1	1	1	0	1	1	2	0	0	0	1	0	0	0	2	1	0	1	0
251	0	1	0	0	0	0	2	2	0	0	1	0	1	0	1	0	1	1	0	0	0	0	2	0	0	0	1	2	0	1	0	0	0	0	0	2	1	0	0	0	0	0	0	0	0	0	0	1	1
252	0	0	0	0	0	0	1	1	2	2	0	0	0	0	0	0	2	0	1	1	1	2	0	0	0	1	0	2	0	1	2	1	1	0	0	0	1	0	0	0	1	1	1	0	0	0	1	1	1
253	1	0	0	0	0	0	2	2	1	1	0	0	2	1	2	0	1	1	2	2	1	0	2	0	0	2	0	2	0	2	1	2	2	0	0	2	1	0	0	1	0	0	0	2	0	2	0	1	1
254	0	0	0	0	0	0	1	2	2	0	1	0	1	0	1	0	1	1	0	0	0	0	1	0	0	1	0	2	0	1	0	1	1	0	0	1	1	0	0	1	0	0	0	0	0	1	0	2	1
255	1	0	0	0	0	0	1	1	1	1	0	1	1	1	1	0	1	0	1	1	0	0	2	0	0	2	0	1	1	1	0	0	1	1	0	2	2	0	0	0	0	2	2	0	1	1	0	2	0
256	0	0	0	0	0	0	1	1	2	2	0	1	2	1	1	0	1	1	2	1	0	0	2	0	0	1	0	1	2	0	1	0	0	0	0	0	1	0	0	0	1	1	1	0	2	2	0	1	1
257	0	0	0	0	0	0	0	1	2	1	0	0	0	0	0	0	2	0	0	0	0	0	2	0	0	2	0	1	0	1	1	1	1	0	0	2	1	0	0	0	1	0	0	0	0	0	0	1	0
258	0	1	0	0	1	1	2	2	1	1	1	1	2	2	2	0	1	0	1	1	0	0	2	0	0	0	0	2	1	0	1	1	2	1	1	1	1	0	0	2	0	0	0	0	0	0	0	2	0
259	1	0	1	0	0	0	2	2	1	0	1	0	1	0	0	1	1	1	1	1	1	0	2	0	0	0	0	1	1	1	0	1	1	0	0	1	1	1	0	0	0	1	1	1	0	0	1	2	0
260	1	0	0	0	0	0	2	2	0	0	0	0	1	1	1	0	1	1	1	1	1	0	2	0	0	1	0	2	0	1	1	1	1	0	0	1	2	0	0	0	0	0	0	1	0	0	0	0	2
261	1	0	0	0	1	1	1	1	1	1	0	1	2	2	2	0	1	1	1	1	0	0	2	0	0	1	0	2	2	1	1	1	0	1	0	2	2	1	0	0	0	1	1	0	1	0	0	1	1
262	0	0	1	0	0	0	1	1	1	1	0	0	1	0	0	1	1	1	1	1	1	0	2	0	0	2	0	2	1	1	1	0	0	1	1	1	1	0	0	1	0	1	1	0	1	0	0	1	1
263	0	0	0	0	2	2	1	2	2	0	0	1	2	1	2	0	1	1	0	0	0	0	2	0	1	1	0	0	1	0	0	1	2	0	0	1	2	0	0	0	0	0	0	0	1	0	0	1	1
264	0	1	0	0	0	0	1	1	1	0	2	0	1	0	0	1	1	0	0	0	0	0	2	0	0	1	0	2	1	1	1	1	2	0	0	1	1	1	1	0	1	1	0	0	1	1	0	1	1
265	1	0	0	0	0	0	2	2	0	0	0	0	0	0	0	0	0	0	2	1	0	1	1	0	1	0	0	2	1	1	1	2	2	0	0	2	1	0	0	2	0	1	1	0	0	1	0	1	1
266	0	0	0	0	0	0	1	1	1	0	1	0	1	0	0	1	2	1	1	1	0	0	0	1	1	1	1	2	2	1	1	1	1	1	1	2	0	1	0	1	0	0	1	0	1	1	0	2	0
267	1	0	0	0	0	0	1	1	2	2	0	0	0	0	0	0	2	0	1	1	1	1	2	0	0	0	0	2	0	2	1	2	2	1	0	2	0	0	0	1	1	0	0	1	1	1	0	1	1
268	1	0	0	0	1	1	1	2	2	0	0	0	0	0	0	0	0	0	0	1	0	0	2	0	0	1	0	2	1	1	1	1	1	1	2	2	0	0	1	1	0	0	0	0	1	1	0	2	0
269	0	0	0	0	1	1	1	1	1	1	0	0	2	0	0	1	2	2	1	1	1	0	0	1	1	1	0	2	1	1	0	1	2	1	1	2	2	0	0	2	0	0	0	1	0	0	1	2	0
270	0	1	0	0	0	0	1	2	2	1	0	0	1	2	2	0	0	0	1	1	1	0	2	0	0	0	0	2	0	1	0	1	0	0	0	1	2	0	0	0	0	0	0	0	0	0	0	0	2
271	1	0	1	1	1	2	0	0	2	2	0	1	2	1	1	1	1	0	1	1	1	0	1	1	1	0	0	2	1	1	2	1	1	0	0	0	0	0	0	2	1	0	0	0	0	0	0	0	2
272	1	0	0	0	0	0	2	2	1	1	0	1	1	1	1	0	2	1	1	0	0	0	2	0	0	0	0	2	0	2	0	1	1	0	0	2	1	1	0	0	0	0	0	1	0	1	0	0	1
273	0	0	0	0	0	0	2	2	1	0	1	1	2	2	2	0	1	1	0	0	0	1	2	0	0	0	0	1	1	1	0	1	1	0	1	2	1	0	0	0	1	1	1	0	1	1	1	0	1
274	0	0	0	0	0	0	1	1	1	1	1	0	1	0	0	0	1	1	0	1	1	0	1	1	1	1	0	2	0	2	0	1	2	1	0	1	0	1	0	1	0	1	1	0	1	1	0	1	1
275	0	0	0	0	0	0	0	0	2	2	0	0	1	1	1	0	0	0	1	1	1	0	2	0	0	1	0	1	2	0	1	2	2	0	0	1	1	0	1	1	0	1	0	0	1	1	0	2	0
276	0	0	0	0	1	1	1	1	1	0	2	0	0	0	0	0	0	0	0	0	0	0	1	0	0	1	0	1	1	1	1	2	1	0	1	2	2	0	0	1	0	1	0	0	0	0	0	1	1
277	0	0	0	0	0	0	1	1	1	1	0	1	2	1	1	0	2	1	0	0	0	0	1	0	0	1	0	2	0	2	0	0	0	0	0	2	1	0	0	2	0	0	0	0	0	1	0	2	0
278	1	0	0	0	0	0	1	1	2	2	0	2	2	2	2	0	0	0	1	2	1	0	1	0	0	1	0	2	1	1	0	2	2	0	0	0	2	0	0	2	0	1	0	0	0	1	0	0	2
279	0	0	0	0	0	0	2	2	2	1	0	0	0	0	0	0	1	1	0	0	0	0	2	0	0	1	0	1	1	1	0	1	2	0	0	2	1	0	0	0	0	2	2	0	1	1	0	0	2
280	0	0	0	0	0	0	1	1	1	1	1	0	1	0	1	0	1	0	1	1	1	0	2	0	0	1	0	1	2	1	0	1	2	2	2	2	2	1	0	0	0	0	0	1	0	1	0	1	1
281	1	0	0	0	1	1	0	1	2	1	0	0	0	0	0	0	1	1	0	0	0	0	2	0	1	1	0	1	2	0	1	1	2	2	2	2	0	1	0	1	0	0	0	0	0	0	0	1	1
282	0	0	0	0	0	0	1	1	2	2	0	0	0	0	0	0	0	0	1	0	0	0	1	1	1	1	0	1	0	1	1	1	1	0	0	1	0	0	0	1	1	1	0	0	0	1	0	0	1
283	0	0	0	0	0	0	1	2	1	1	0	1	1	1	1	0	0	0	1	1	1	0	2	0	0	0	0	2	1	2	0	1	1	1	0	1	2	0	0	0	0	0	0	0	1	0	0	2	0
284	0	0	0	0	0	0	1	1	2	2	0	0	0	0	0	0	1	1	1	1	0	0	2	0	1	2	0	2	1	2	0	0	0	0	1	2	2	0	0	0	0	1	0	0	0	1	0	0	2
285	1	1	0	0	0	0	1	1	2	2	0	2	2	1	1	0	1	1	0	0	0	0	2	0	0	0	0	1	1	1	0	1	2	2	0	1	1	0	0	2	0	0	0	0	1	0	0	2	0
286	1	0	0	0	0	0	2	2	0	0	1	1	0	0	0	0	1	1	1	1	0	0	2	0	0	0	0	2	0	2	0	1	2	0	0	1	2	0	0	0	1	0	1	0	1	1	0	2	0
287	1	0	0	0	0	0	1	1	1	1	2	2	2	1	1	0	1	0	0	0	0	0	2	0	1	0	0	1	2	0	1	2	2	2	0	2	2	0	0	0	0	0	0	0	0	0	0	2	0
288	1	0	0	0	1	1	1	1	2	2	0	1	1	1	1	0	1	1	2	1	0	0	2	0	0	1	0	1	0	1	1	2	2	1	0	1	1	0	0	0	1	0	0	0	1	1	0	2	0
289	1	0	0	0	0	0	1	2	2	1	0	0	0	0	0	0	0	0	0	0	0	0	2	0	0	0	0	2	0	1	1	1	1	0	0	2	2	0	0	0	0	0	0	0	0	0	0	2	1
290	1	0	0	0	0	0	1	1	1	1	1	1	1	1	1	0	0	0	1	1	1	0	1	1	1	1	0	2	1	1	1	1	2	2	2	2	1	0	0	0	0	0	0	0	0	1	0	1	2
291	0	0	0	0	2	2	1	1	0	0	1	1	0	0	0	0	1	0	0	0	0	0	2	0	0	1	0	2	0	1	1	1	1	0	0	2	1	0	1	0	0	0	0	1	0	0	0	1	0
292	1	0	0	0	0	0	1	2	2	1	0	1	1	1	1	0	0	0	1	1	1	0	1	0	1	2	0	2	0	2	0	1	1	0	0	2	1	0	1	0	0	0	0	0	0	0	0	2	1
293	1	0	0	0	0	0	1	1	1	1	2	1	2	2	2	0	0	0	0	0	0	0	1	0	0	1	1	2	0	1	1	0	1	2	0	2	1	0	1	0	1	0	0	1	1	0	0	2	0
294	1	0	0	0	0	0	2	2	1	1	0	0	0	0	0	0	2	2	1	1	0	0	2	0	0	1	1	2	1	0	1	1	1	0	0	2	1	0	0	1	0	1	1	0	1	1	0	2	0
295	0	0	0	0	0	0	2	2	0	0	1	0	0	0	0	1	1	0	2	2	1	0	2	0	0	1	0	2	0	2	0	1	2	1	0	1	1	1	0	1	0	0	0	0	0	0	0	1	2
296	1	0	0	0	0	0	1	1	1	0	2	1	1	1	1	0	0	0	1	1	1	0	1	0	0	2	0	2	0	2	0	0	0	0	0	1	1	0	0	1	1	0	0	0	1	1	0	1	1
297	1	0	0	0	0	0	0	0	2	2	0	1	1	1	1	0	0	0	0	0	0	0	2	0	0	1	0	2	0	2	1	0	0	0	1	2	1	0	0	1	0	2	2	0	1	1	0	2	2
298	0	0	0	0	0	0	2	2	1	0	1	0	0	0	0	0	0	0	1	1	1	0	2	0	0	1	0	2	0	2	1	1	2	0	0	1	2	0	0	1	0	0	0	0	1	0	0	2	1
299	1	0	0	0	0	0	1	1	1	1	0	0	1	1	1	0	0	0	0	1	0	0	2	0	1	0	0	2	2	1	1	1	1	0	0	1	1	0	0	1	0	0	0	0	0	0	0	2	0
300	1	0	1	0	1	1	1	1	1	1	1	0	1	0	0	1	1	1	0	0	0	0	2	0	1	1	1	2	0	1	1	1	1	0	0	2	1	0	0	0	0	0	1	0	1	0	0	1	1
301	1	0	0	0	0	0	1	2	2	1	0	0	0	0	0	0	2	0	0	0	0	1	2	0	0	1	0	1	1	1	0	1	1	0	0	1	0	1	0	1	0	1	0	0	0	0	0	2	0
302	0	1	0	0	0	0	1	1	1	0	0	0	0	1	1	0	1	0	1	1	1	0	2	0	0	0	0	2	0	2	1	2	2	1	0	2	2	0	0	0	0	0	0	0	1	0	0	1	1
303	0	0	0	0	0	0	0	0	1	1	0	0	0	0	0	0	2	1	0	1	1	0	1	1	1	1	0	1	2	0	1	0	0	0	1	2	2	0	0	0	1	0	0	0	0	0	0	1	1
304	1	0	0	0	0	0	1	1	2	2	0	0	1	0	1	0	1	0	0	0	0	0	2	0	0	0	0	2	2	1	1	1	2	0	0	2	2	0	0	0	0	0	0	0	0	0	0	1	1
305	1	0	0	0	0	0	1	1	1	1	0	0	0	0	0	0	1	0	0	0	0	0	2	1	1	1	0	2	0	2	1	0	0	0	0	2	2	0	0	1	0	0	0	0	0	2	0	2	0
306	0	0	0	0	0	0	0	1	2	1	0	0	2	0	0	1	2	1	1	1	1	0	1	1	1	1	0	2	0	2	0	2	2	1	2	2	1	0	0	1	0	0	0	0	0	1	0	0	2
307	0	0	1	0	0	0	1	1	2	1	0	0	0	0	0	0	0	0	1	1	1	0	2	0	1	2	0	1	0	1	1	0	0	1	1	1	1	0	0	0	0	0	0	0	0	0	0	1	1
308	0	0	0	0	0	0	0	0	2	2	0	2	1	1	1	0	1	1	1	1	0	0	2	0	0	0	0	1	0	1	0	2	2	0	0	1	1	1	0	1	0	0	0	1	0	0	0	0	0
309	1	0	1	0	0	0	1	1	2	2	0	0	0	0	0	0	1	1	1	1	1	0	2	0	1	2	1	1	0	0	0	1	2	2	1	2	1	0	0	1	0	0	0	0	0	0	0	1	1
310	1	0	0	0	0	0	1	1	1	1	0	0	0	0	0	0	1	1	0	0	0	0	2	0	1	0	0	1	1	1	0	0	0	0	1	2	1	0	1	0	0	1	0	0	0	0	0	1	1
311	1	0	1	0	0	0	1	1	1	1	1	0	1	0	0	0	1	1	0	0	0	0	2	0	0	2	0	2	0	2	2	0	1	0	0	2	0	0	0	1	0	0	0	1	1	1	0	1	2
312	0	0	0	0	0	0	0	1	2	1	1	0	1	1	1	0	1	1	2	1	0	1	0	1	0	0	0	2	0	2	0	1	2	1	1	1	1	1	0	0	0	0	0	0	0	0	0	2	0
313	0	0	1	0	0	0	1	1	1	1	1	1	1	0	0	0	0	0	0	0	0	0	1	1	0	1	0	1	1	1	0	2	2	0	0	1	1	0	0	0	1	0	0	0	1	1	0	0	2
314	0	1	0	0	0	0	1	1	1	1	0	0	0	0	0	1	1	1	1	1	0	0	2	0	0	1	0	2	1	1	2	1	1	1	1	2	1	0	1	0	0	1	0	0	0	0	1	1	0
315	0	0	0	0	0	0	2	2	0	0	2	0	0	0	0	0	1	1	1	1	0	0	2	0	0	0	0	2	0	2	1	2	2	0	0	0	1	0	1	0	1	0	0	0	0	0	0	2	0
316	0	0	1	1	0	1	1	1	1	1	1	1	1	1	1	0	2	1	0	0	0	0	1	1	1	1	0	1	1	1	0	0	1	0	0	2	2	0	0	1	0	1	1	0	1	2	0	2	1
317	1	0	0	0	0	0	2	2	1	1	0	1	2	2	2	0	1	1	0	1	0	0	2	0	0	2	0	1	1	1	0	2	2	1	1	2	2	0	0	0	0	0	0	0	0	2	0	1	0
318	1	0	0	0	0	0	1	1	1	1	0	0	2	2	2	0	2	1	0	0	0	0	0	1	1	1	0	2	1	1	1	1	1	1	0	0	1	1	0	0	0	1	1	0	0	0	1	0	1
319	1	0	0	0	0	0	2	2	2	1	1	0	0	0	0	0	0	0	1	1	1	0	2	0	0	2	0	2	1	1	1	2	2	1	0	1	1	1	0	0	0	0	0	1	0	0	0	2	0
320	1	0	0	0	0	0	2	2	0	0	1	0	1	0	0	0	2	2	1	1	1	0	2	0	0	0	0	1	0	1	1	1	1	0	0	1	1	1	0	0	0	0	0	0	0	1	0	0	1
321	0	0	0	0	0	0	0	0	2	2	0	0	0	0	0	0	0	0	0	0	0	0	2	0	0	0	0	2	0	2	0	1	1	0	0	1	1	0	0	1	0	1	1	0	1	2	0	1	1
322	0	0	0	0	0	0	1	0	2	1	1	1	1	1	1	0	2	1	1	0	0	0	2	0	0	1	0	2	0	2	1	0	0	0	0	1	1	0	0	1	0	0	0	0	0	0	0	1	1
323	0	0	0	0	0	0	1	1	2	1	0	0	0	0	0	0	1	0	1	1	0	1	2	0	0	0	0	1	0	1	1	2	2	1	0	1	1	0	0	2	0	1	1	0	0	1	0	1	1
324	1	0	0	0	0	0	0	1	1	1	1	1	2	1	1	0	1	0	1	1	1	2	0	0	0	1	0	2	0	2	0	1	1	1	0	1	1	0	0	1	0	0	0	0	1	0	0	1	1
325	0	0	0	0	0	0	1	1	1	1	1	1	2	2	2	0	1	0	0	0	0	0	1	0	0	1	0	2	2	2	0	0	2	1	0	1	1	2	0	0	0	0	0	0	2	1	0	0	1
326	1	0	0	0	0	0	1	1	2	0	0	0	1	0	0	1	0	0	0	0	0	0	2	0	0	1	0	2	1	1	1	1	1	0	0	2	1	0	0	2	0	0	0	0	0	0	0	0	2
327	1	0	0	0	0	0	2	2	0	0	1	0	1	0	1	0	1	1	0	0	0	0	1	1	1	0	0	1	0	1	0	1	2	1	1	2	1	0	0	1	0	1	1	0	1	1	0	2	1
328	1	0	0	0	0	1	1	1	1	1	1	1	1	1	1	0	1	0	0	0	0	0	2	0	0	1	0	2	0	2	0	1	1	0	0	2	1	1	0	0	0	1	0	0	0	0	0	1	1
329	1	0	0	0	1	1	0	0	2	2	0	0	1	0	0	1	0	0	1	1	1	0	2	0	0	1	0	2	0	1	0	1	1	1	0	0	1	0	1	0	1	0	0	0	0	1	0	1	1
330	1	0	0	0	0	0	0	1	2	1	0	0	1	0	0	0	2	1	0	0	0	0	1	1	1	1	1	1	1	0	0	1	2	1	0	1	1	0	0	1	0	1	1	0	2	2	0	0	2
331	1	0	0	0	0	0	2	2	0	0	2	0	0	0	0	0	2	2	1	1	1	0	1	1	0	1	0	2	1	1	1	2	2	1	0	1	2	0	0	0	0	1	1	0	0	0	0	2	1
332	0	0	0	0	0	0	2	2	1	1	0	1	2	2	2	0	1	0	2	2	1	0	2	0	0	1	0	2	0	2	0	1	1	0	0	2	2	0	0	0	1	0	0	0	0	0	0	1	1
333	1	0	0	0	0	0	0	0	2	2	0	0	0	0	0	0	2	0	1	1	1	0	2	1	1	1	0	2	0	1	1	0	1	2	1	1	1	0	0	0	1	1	1	0	1	0	0	2	0
334	0	0	0	0	0	0	2	2	0	0	1	0	0	0	0	0	0	0	0	1	0	0	2	0	0	1	0	2	0	2	0	2	2	0	0	2	2	1	1	0	1	0	0	0	1	1	0	2	0
335	0	0	1	0	0	0	0	0	2	2	0	0	0	0	0	0	2	2	2	2	2	0	0	0	0	1	1	2	1	0	0	1	2	0	0	1	0	0	0	2	1	0	0	0	0	1	0	1	2
336	0	0	1	1	0	1	1	2	1	0	0	1	1	1	1	0	0	0	0	0	0	0	2	0	0	0	1	2	1	1	0	0	2	0	0	2	2	0	0	0	0	1	1	0	1	2	0	2	0
337	0	0	0	0	0	0	1	2	2	1	0	1	1	1	1	0	2	2	1	1	0	1	0	1	0	0	0	2	0	1	1	1	1	0	0	1	1	0	0	0	0	0	0	0	0	0	0	1	0
338	1	0	0	0	0	0	2	2	1	1	1	1	2	1	1	0	1	1	1	1	1	0	2	0	0	0	0	2	1	1	2	1	2	1	0	1	2	0	0	0	0	0	0	0	0	1	0	2	0
339	1	0	0	0	0	0	0	0	2	2	0	1	1	1	1	0	0	0	2	1	0	0	1	0	0	1	0	1	1	1	0	2	2	1	1	2	1	0	0	0	1	2	2	0	1	1	0	0	2
340	1	0	0	0	0	0	1	1	2	2	0	1	1	1	1	0	0	0	2	1	0	0	2	0	1	0	0	2	1	1	2	1	2	0	0	2	0	0	0	1	0	0	0	1	1	0	0	1	1
341	1	0	0	0	0	0	2	2	1	1	1	0	0	0	0	0	1	1	1	1	0	0	2	0	1	0	0	2	0	1	0	0	2	1	0	2	1	0	0	0	1	0	0	0	0	0	0	2	1
342	1	0	0	0	0	0	1	2	2	0	0	1	1	1	1	0	0	1	1	0	0	0	1	1	1	1	0	2	1	1	0	2	2	0	0	1	0	1	1	1	0	1	0	0	0	0	0	1	1
343	1	0	0	0	0	0	0	1	2	0	1	0	0	0	0	0	2	1	1	0	0	0	2	0	0	1	0	1	2	1	0	0	2	1	0	1	1	0	0	1	0	0	0	0	0	0	0	0	2
344	1	0	0	0	1	1	2	2	1	1	0	1	2	2	2	0	1	0	0	0	0	0	2	0	0	0	0	2	2	2	0	1	1	0	0	1	0	1	0	1	0	1	1	0	1	1	0	1	1
345	1	0	0	0	0	0	1	2	0	0	1	1	2	2	2	0	2	0	0	1	0	0	2	0	0	0	0	2	1	1	1	1	1	0	0	2	2	1	0	0	0	0	0	1	0	0	0	0	2
346	0	0	0	0	1	1	1	2	1	0	0	0	0	0	0	0	2	1	0	0	0	0	0	0	0	1	0	1	0	1	0	0	2	1	0	2	2	1	0	0	0	1	1	0	1	0	0	2	0
347	1	0	0	0	0	0	1	1	1	1	1	0	1	0	1	0	1	1	1	0	0	0	1	0	1	2	0	1	0	1	0	2	2	0	0	1	2	0	0	0	0	0	0	0	0	0	0	2	0
348	0	0	0	0	0	0	1	1	2	2	0	0	1	0	0	0	0	0	2	1	0	0	2	0	1	2	0	2	1	1	1	1	0	1	0	2	1	0	0	0	0	1	1	0	1	0	0	2	0
349	1	0	0	0	1	1	2	2	1	1	0	1	1	1	2	0	0	0	1	1	1	1	2	0	0	0	0	2	2	1	1	0	1	1	1	2	1	0	0	2	0	1	1	0	1	2	0	2	0
350	1	1	0	0	0	0	0	1	2	0	1	0	0	0	0	0	1	0	1	1	1	0	0	1	1	1	0	2	0	1	0	2	2	1	0	1	2	0	0	1	0	0	0	0	0	0	0	0	2
351	0	0	0	0	0	0	1	1	2	2	0	0	0	0	0	0	0	1	1	1	1	0	0	0	0	1	0	1	2	0	0	1	1	0	0	0	1	1	1	1	1	0	0	0	0	1	0	1	1
352	0	0	0	0	0	0	1	2	2	1	0	1	1	1	1	0	1	1	0	0	0	0	1	0	0	1	0	1	2	1	0	0	1	1	0	1	1	0	0	0	1	1	1	1	0	0	0	2	0
353	1	1	0	0	1	1	1	2	2	1	0	1	1	1	1	0	2	1	1	0	0	0	2	0	0	2	0	2	1	1	1	1	1	0	0	2	0	0	0	1	0	0	0	0	1	0	0	1	0
354	0	0	0	0	0	0	2	2	1	1	0	1	1	1	1	0	1	0	1	0	0	0	1	0	0	1	0	2	0	1	0	1	2	1	0	1	0	0	0	1	0	0	0	0	1	0	0	2	0
355	0	0	0	0	0	0	2	2	2	1	0	1	1	1	1	0	1	1	2	1	1	1	2	0	1	1	0	2	1	2	0	1	1	0	0	1	1	0	0	0	0	0	0	1	1	0	0	2	1
356	1	0	0	0	0	0	2	2	2	1	0	0	1	1	1	0	0	0	2	2	0	0	2	0	0	1	0	0	2	0	0	1	1	0	0	2	1	0	0	2	0	1	0	0	1	0	0	0	2
357	1	0	0	0	0	0	2	2	1	1	1	1	1	0	0	0	1	1	1	0	0	0	1	0	0	0	0	1	1	1	1	2	2	0	0	2	1	1	0	0	0	1	0	0	0	0	0	0	2
358	0	0	0	0	0	0	0	1	2	1	0	0	2	0	0	1	2	0	0	0	0	1	2	0	0	0	1	2	1	1	0	2	2	0	0	0	1	0	1	0	0	0	0	0	0	0	0	1	1
359	1	0	0	0	1	1	1	1	2	0	0	1	1	1	1	0	0	0	1	1	1	1	2	0	0	0	0	1	2	0	0	0	0	0	1	2	0	1	0	1	0	1	1	0	1	0	0	1	1
360	0	0	0	0	0	0	2	2	1	1	0	1	2	1	1	0	2	1	0	0	0	0	2	0	0	1	0	1	1	1	0	0	0	0	1	2	1	1	1	1	1	1	1	0	0	0	0	2	0
361	1	0	0	0	0	0	0	1	1	1	1	1	2	2	2	0	2	1	0	0	0	0	1	1	1	1	0	2	0	1	0	0	0	0	0	2	1	0	0	0	0	0	0	0	0	1	0	2	0
362	0	0	0	0	0	0	2	2	1	1	0	1	2	2	2	0	0	0	1	1	1	1	2	0	0	1	0	2	1	0	1	0	0	0	0	1	2	0	0	1	0	0	0	0	0	0	0	0	2
363	0	0	0	0	0	0	1	1	2	2	0	0	0	0	0	0	1	1	0	0	0	0	2	0	0	2	1	1	1	0	0	1	1	0	0	2	1	0	0	0	0	0	0	0	0	0	0	2	1
364	1	0	0	0	1	1	1	1	1	1	0	1	2	1	1	1	1	1	1	1	1	0	1	1	1	0	1	2	1	2	0	1	1	0	0	2	1	0	0	2	1	0	0	0	2	1	0	1	1
365	1	0	1	0	0	0	1	1	2	1	0	0	0	0	0	0	2	2	1	1	1	0	0	0	0	1	0	2	0	1	1	1	1	2	1	2	1	1	0	1	0	2	2	0	1	1	0	1	1
366	1	0	0	0	0	0	2	2	1	1	1	0	0	0	0	0	2	2	0	0	0	0	2	0	0	1	0	2	1	0	1	1	1	1	0	2	2	0	0	1	1	0	0	0	0	1	0	1	1
367	0	0	0	0	0	0	2	2	0	0	2	0	1	0	0	1	0	0	2	1	1	0	2	0	0	1	0	2	1	2	0	1	1	0	0	1	1	1	0	0	0	1	1	0	1	1	0	2	1
368	1	0	0	0	0	0	0	0	2	2	0	0	0	0	0	0	1	0	1	1	1	0	1	0	1	1	0	2	0	2	0	2	2	0	0	1	1	0	0	0	1	0	0	0	0	1	0	1	1
369	0	0	0	0	0	0	2	2	0	0	2	2	2	2	2	0	2	2	1	1	1	0	0	1	1	1	0	2	0	1	1	0	1	1	0	2	1	1	0	0	0	1	1	1	1	2	0	2	1
370	1	0	0	0	0	0	2	2	1	1	0	0	0	0	0	0	1	1	2	1	1	0	2	0	0	1	0	1	2	1	0	2	2	0	0	1	1	0	0	2	0	0	0	0	0	0	0	2	0
371	1	1	0	0	0	0	1	2	2	0	1	0	2	1	2	0	1	1	0	1	0	0	2	0	0	1	0	2	1	1	0	1	2	0	0	2	0	0	0	1	0	0	0	1	1	0	0	2	0
372	0	0	0	0	0	0	1	1	1	1	1	0	0	0	0	0	0	0	0	1	1	0	1	0	0	1	0	1	1	1	0	1	1	2	0	1	2	0	0	1	0	0	0	0	1	0	0	0	2
373	1	0	0	0	1	1	1	2	2	0	0	0	0	0	0	0	0	0	1	1	1	0	2	0	0	1	0	2	1	2	0	1	1	1	1	1	1	0	0	1	0	1	1	0	1	1	0	2	0
374	1	0	0	0	0	0	2	2	1	1	0	0	2	2	2	0	1	1	1	1	1	0	2	0	0	1	0	2	0	2	1	0	0	0	0	2	1	1	1	0	0	0	0	1	0	0	0	2	0
375	1	0	0	0	1	1	1	1	1	1	0	1	1	1	1	0	1	1	1	1	1	0	1	1	1	1	0	2	0	1	0	1	2	2	2	2	1	0	0	1	0	0	0	0	0	0	0	0	2
376	1	0	0	0	0	0	1	1	1	1	1	0	0	0	0	0	1	1	0	0	0	0	0	0	0	1	0	2	1	2	0	2	1	0	0	2	1	0	0	1	0	1	0	0	2	1	0	2	0
377	1	0	0	0	0	0	1	1	1	1	0	0	0	0	0	0	1	1	1	1	0	0	1	1	1	0	0	2	1	1	2	0	0	0	0	2	2	0	0	0	0	0	0	0	0	0	0	2	0
378	1	0	0	0	0	0	1	1	1	1	1	1	2	1	1	1	2	1	0	0	0	2	0	0	0	1	0	2	1	1	0	2	2	0	0	0	1	0	0	0	0	1	1	0	0	0	0	1	1
379	1	0	0	0	0	0	2	2	1	1	0	0	1	1	1	0	1	0	1	1	1	0	1	0	1	0	0	2	1	2	0	1	0	0	1	2	2	0	0	2	0	0	0	0	1	0	0	1	1
380	0	0	1	1	0	1	2	2	0	0	0	0	0	0	0	0	2	1	0	0	0	0	2	0	0	1	0	2	0	1	0	2	2	1	0	1	2	0	0	0	0	1	1	0	1	1	0	1	1
381	0	0	0	0	0	0	1	1	2	0	0	0	0	0	0	0	1	1	2	1	1	0	2	0	0	0	0	2	0	2	0	1	2	1	1	1	1	1	1	0	0	0	0	1	0	1	0	0	2
382	1	0	1	0	0	0	1	2	1	0	1	1	1	1	2	0	1	1	0	0	0	0	1	1	0	1	0	1	2	0	1	2	2	1	0	2	2	0	0	0	0	1	1	0	1	0	0	0	2
383	1	0	1	1	0	1	1	1	1	1	1	0	0	0	0	0	2	0	0	0	0	0	2	0	0	0	0	1	1	1	0	1	2	0	1	2	2	0	0	0	0	0	0	0	1	0	0	2	0
384	0	0	0	0	0	0	2	2	1	1	0	0	0	0	0	0	0	0	0	0	0	1	2	0	0	0	0	2	0	2	0	1	1	0	0	2	1	0	0	1	0	0	0	0	0	0	0	1	0
385	0	0	1	0	1	1	1	1	1	1	1	1	1	1	1	0	2	2	1	1	0	0	2	0	0	1	0	1	2	0	1	1	1	0	0	1	1	0	1	0	0	0	0	0	0	1	0	0	2
386	0	1	0	0	0	0	2	2	0	0	0	0	0	0	0	0	1	0	0	0	0	1	2	0	0	2	0	2	1	2	0	0	1	1	1	2	1	0	1	0	1	0	0	0	0	0	0	1	1
387	1	0	0	0	0	0	2	2	0	0	2	0	1	0	0	0	2	1	0	0	0	0	1	1	1	1	0	2	1	2	1	0	1	1	0	2	2	0	0	0	0	0	0	0	1	0	0	2	0
388	1	1	0	0	1	1	1	1	0	0	2	0	1	1	1	0	1	0	1	2	1	0	1	1	1	1	0	1	1	1	0	1	2	1	0	1	1	0	0	2	0	0	0	0	0	0	0	2	0
389	1	0	0	0	0	0	2	2	1	1	0	1	1	1	1	0	1	1	1	1	1	0	2	0	0	0	1	1	1	0	0	1	2	0	0	1	1	0	0	1	0	0	0	0	0	1	0	2	0
390	0	0	0	0	0	0	2	2	1	0	0	0	0	0	0	0	1	1	1	0	0	0	2	0	0	0	0	2	0	1	0	2	2	0	1	2	2	0	0	0	0	0	0	0	0	0	0	1	1
391	1	0	0	0	0	0	2	2	1	1	0	0	0	0	0	0	0	1	1	0	0	0	2	0	0	0	0	2	0	2	1	2	2	0	1	2	2	0	0	1	0	0	0	1	0	1	0	1	1
392	0	0	0	0	0	0	2	2	0	0	2	0	0	0	0	0	1	0	1	1	1	0	1	0	0	1	0	1	2	0	1	0	0	0	1	2	1	0	0	1	0	0	0	0	0	1	0	1	1
393	0	0	0	0	0	0	1	1	2	2	0	0	1	1	1	0	1	0	0	0	0	0	1	0	0	0	1	2	2	1	1	1	1	1	1	1	1	1	0	0	0	0	0	0	1	0	0	1	1
394	1	0	0	0	0	0	0	0	2	2	0	0	0	0	0	0	1	1	0	0	0	0	2	0	1	0	0	0	1	0	0	0	0	0	0	2	1	1	0	0	0	0	0	0	0	1	0	0	2
395	1	0	1	0	0	0	1	1	2	2	0	0	0	0	0	0	1	1	1	1	1	0	1	0	0	1	1	2	1	1	0	1	1	2	1	1	1	0	0	0	0	1	0	0	0	0	0	2	1
396	0	0	1	0	0	0	1	2	1	0	1	1	1	1	1	0	1	0	0	0	0	0	2	0	0	0	0	2	0	1	0	2	2	0	0	1	1	0	0	2	0	0	0	0	1	0	0	1	1
397	0	0	0	0	0	1	1	1	1	1	2	1	1	1	1	0	1	0	1	1	1	0	2	0	0	2	0	1	1	1	1	1	1	1	1	1	2	0	0	0	1	0	0	0	0	1	0	0	1
398	0	1	0	0	0	0	1	2	2	1	0	1	2	2	2	0	1	1	0	0	0	0	1	1	2	2	0	2	2	2	0	2	2	0	1	1	1	0	0	0	0	1	0	0	1	0	0	1	1
399	1	0	0	0	0	0	1	1	1	0	1	0	2	1	1	1	1	2	0	0	0	0	1	0	0	0	0	2	0	2	1	1	2	1	1	2	1	0	0	0	0	1	0	0	0	0	0	0	2
400	0	0	0	0	0	0	1	1	1	0	0	1	2	2	2	0	2	0	0	1	0	0	2	0	1	1	0	2	0	2	1	2	2	0	0	1	1	1	0	1	0	0	0	0	0	1	0	2	1
401	1	0	0	0	0	0	2	2	1	1	0	0	1	0	1	0	1	1	0	0	0	0	0	0	0	0	0	1	1	1	0	1	1	1	0	1	1	0	0	2	0	1	1	0	0	1	0	1	1
402	1	0	0	0	1	1	1	2	2	1	0	1	2	2	2	0	2	1	2	2	1	0	2	0	0	2	0	2	1	2	0	0	0	0	0	2	1	1	0	1	0	1	1	0	1	0	0	0	2
403	1	0	1	0	1	1	1	2	1	0	0	1	1	1	1	0	2	1	1	1	1	0	2	0	0	2	0	2	0	2	0	0	1	0	0	2	1	0	0	1	0	0	1	0	1	0	0	1	1
404	1	0	0	0	0	0	0	0	2	2	0	1	2	2	2	0	1	1	1	1	1	0	2	0	0	1	1	2	1	1	0	0	0	0	0	2	1	0	0	1	1	0	0	0	0	0	0	2	0
405	0	0	0	0	0	0	2	2	1	1	0	1	1	1	1	0	1	2	1	1	1	1	2	0	0	2	1	2	1	0	1	0	0	0	0	1	2	0	0	0	0	0	0	0	0	0	0	0	2
406	0	1	0	0	0	0	0	0	2	2	0	0	1	0	1	0	1	0	1	1	1	0	2	0	0	1	0	2	0	2	0	0	1	2	1	1	2	0	0	0	0	2	2	0	1	1	0	0	1
407	0	0	0	0	0	0	0	1	1	1	1	0	1	0	0	1	2	2	1	1	1	0	2	0	1	0	0	1	2	0	1	2	2	0	1	1	1	1	0	0	0	2	2	0	0	1	0	1	1
408	1	0	1	0	0	0	0	0	2	2	0	0	0	0	0	0	2	1	0	0	0	0	2	0	0	1	0	0	1	0	0	1	2	2	2	2	2	0	0	2	0	0	0	0	0	1	0	1	1
409	1	0	0	0	0	0	1	1	2	2	0	0	0	0	0	0	2	1	0	0	0	0	1	1	1	1	0	2	1	1	0	2	2	0	0	1	1	0	0	1	0	0	0	0	0	0	0	2	0
410	1	0	0	0	0	0	2	2	0	0	1	0	0	0	0	0	2	2	0	0	0	0	1	0	1	0	0	1	2	0	0	2	2	2	0	2	1	1	0	0	0	1	1	0	2	2	0	1	1
411	1	0	0	0	0	0	1	2	2	1	0	0	1	0	1	0	1	1	0	1	1	1	2	0	0	1	0	2	1	1	2	1	1	1	2	2	1	0	1	0	1	1	1	0	2	0	0	1	1
412	0	0	1	0	0	0	1	1	1	1	1	1	2	1	1	0	2	2	0	0	0	0	2	0	0	1	0	2	0	1	0	1	1	1	1	2	1	0	1	0	0	1	1	0	0	1	0	0	2
413	1	0	0	0	0	0	0	0	2	2	0	0	1	0	0	0	2	0	0	0	0	0	2	0	0	1	0	1	0	1	0	1	1	1	0	1	1	0	0	0	1	0	0	0	1	0	0	1	1
414	1	0	0	0	1	1	1	1	1	1	2	0	1	1	1	0	2	1	2	1	1	0	2	0	0	1	0	1	2	0	0	1	1	1	0	0	1	0	0	0	0	0	0	0	1	1	0	1	1
415	1	0	0	0	0	0	0	0	2	2	0	0	0	0	0	0	1	1	1	1	1	0	2	0	0	0	0	1	1	1	0	2	2	1	0	0	2	0	0	0	0	2	2	0	1	1	0	2	1
416	0	0	0	0	0	1	2	2	1	1	0	0	0	0	0	0	1	1	1	1	1	0	1	0	0	0	0	2	0	2	0	0	2	1	1	2	2	0	0	0	0	0	0	0	0	2	0	1	1
417	0	0	1	0	0	0	1	2	1	0	1	0	0	0	0	0	1	1	1	1	1	0	1	0	1	2	0	2	1	1	2	2	2	0	0	0	2	0	0	1	0	1	1	0	1	1	0	0	2
418	0	0	0	0	0	0	0	1	1	1	1	1	2	1	1	0	0	0	0	0	0	0	2	0	1	1	0	2	2	1	0	1	1	0	0	1	0	0	0	1	0	1	1	0	0	0	0	2	0
419	0	0	0	0	0	0	1	1	2	2	0	1	1	0	0	0	1	1	0	0	0	0	1	0	0	0	0	1	2	0	0	0	0	0	0	2	2	0	0	1	0	1	1	0	1	0	0	2	0
420	0	0	0	0	0	0	1	1	1	1	1	0	1	0	0	0	1	0	0	0	0	0	2	0	0	1	0	2	0	2	1	1	1	0	0	2	2	0	0	1	0	1	0	0	0	1	0	1	1
421	1	0	0	0	1	1	1	2	0	0	1	0	0	0	0	0	1	2	0	0	0	0	2	0	1	2	1	2	0	1	0	1	1	0	0	1	1	1	0	1	0	1	1	0	0	0	0	1	1
422	0	0	0	0	0	0	1	1	1	0	0	0	2	1	1	0	2	1	0	1	1	0	2	0	0	1	0	2	0	1	1	1	1	2	1	1	2	0	0	0	0	0	0	0	0	0	0	0	2
423	1	0	0	0	0	0	0	1	2	1	0	0	0	0	0	1	1	0	1	0	0	0	2	0	0	1	0	2	0	2	1	0	0	0	0	2	1	0	0	1	0	0	1	0	0	1	0	0	2
424	1	0	0	0	0	0	1	2	2	1	0	0	1	1	1	0	1	1	1	1	1	0	2	0	0	2	0	2	1	1	1	1	2	0	0	1	2	0	0	0	0	0	0	0	0	0	0	1	1
425	1	0	0	0	0	0	2	2	0	0	1	0	1	0	0	1	1	0	1	1	1	0	1	0	0	1	0	1	1	1	0	2	2	0	1	1	1	0	0	0	1	0	0	0	0	0	0	1	1
426	0	0	0	0	0	0	2	2	1	1	0	1	2	2	2	0	1	0	1	1	1	1	2	0	0	0	0	2	0	2	0	1	2	0	0	1	2	0	0	0	0	0	0	0	0	1	0	0	2
427	0	0	1	0	1	1	1	1	1	1	0	1	1	1	1	0	2	2	1	1	1	0	2	0	0	0	0	2	1	1	0	2	2	1	0	2	1	0	0	1	0	0	0	0	0	0	0	1	1
428	0	0	0	0	1	1	2	2	2	2	1	0	0	0	0	0	1	1	0	1	0	0	0	0	0	0	0	2	1	0	1	1	1	2	1	1	1	0	0	0	0	1	0	0	1	1	0	1	1
429	0	0	0	0	1	1	2	2	1	1	1	0	0	0	0	0	1	1	1	1	0	0	0	0	0	0	0	2	1	1	2	2	2	0	0	0	2	0	0	1	0	1	0	0	0	1	0	0	2
430	0	0	1	0	1	1	1	1	1	0	0	0	0	0	0	0	1	0	1	2	1	0	2	0	0	0	0	1	0	1	0	1	1	0	0	2	2	0	0	2	0	1	1	0	1	2	0	1	1
431	0	0	0	0	1	1	1	1	1	1	0	1	1	1	1	0	0	0	0	0	0	0	2	0	0	0	0	2	1	2	1	2	2	1	2	2	2	1	0	0	0	1	1	0	1	0	0	2	2
432	1	0	1	0	1	1	0	1	2	1	0	0	1	1	1	0	1	0	0	0	0	0	2	0	0	1	1	1	1	2	0	0	0	0	0	2	1	1	0	0	0	0	0	0	0	1	0	1	2
433	0	1	0	0	0	0	1	1	1	1	1	1	1	1	1	0	0	0	2	1	0	0	1	0	1	1	0	1	0	1	0	2	2	1	1	2	0	1	0	1	0	0	0	0	0	1	0	1	1
434	0	0	1	0	0	0	1	1	1	1	1	0	0	0	0	0	1	0	1	1	1	0	1	0	0	0	0	2	0	1	1	0	0	0	0	2	0	0	1	0	1	1	1	0	1	0	0	0	2
435	0	0	1	0	0	0	0	0	1	1	0	0	1	1	1	0	2	1	1	0	0	0	1	0	0	0	0	1	1	1	1	2	2	1	0	1	1	0	0	1	0	0	0	0	0	1	0	0	1
436	0	0	0	0	0	0	1	1	1	1	1	1	0	0	0	0	1	0	1	1	1	0	2	0	1	0	0	2	0	1	0	2	2	0	0	1	1	0	1	0	0	0	0	1	1	0	0	1	0
437	0	1	0	0	1	1	1	1	2	2	0	0	1	0	0	0	2	1	0	1	1	1	2	0	0	2	0	2	1	1	1	2	2	1	0	1	2	0	0	0	0	1	0	0	1	0	0	2	0
438	0	0	0	0	0	0	1	2	2	1	0	1	0	0	0	0	0	1	1	0	0	0	1	1	1	2	0	1	1	0	0	0	0	0	0	2	1	0	1	0	0	0	0	0	1	0	0	2	0
439	0	0	0	0	0	0	0	0	2	2	0	1	2	2	2	0	2	1	0	1	1	0	1	0	0	2	0	2	0	2	1	1	1	1	1	2	1	0	1	0	1	1	0	0	0	0	0	2	1
440	1	0	1	1	0	1	1	1	2	2	0	1	2	0	0	0	1	0	0	1	0	0	2	0	0	0	0	2	1	1	1	1	2	0	0	2	0	2	0	0	0	0	0	0	0	0	0	1	1
441	0	0	1	1	0	1	1	1	1	1	1	0	1	0	0	0	2	0	0	0	0	0	2	0	0	1	0	2	1	0	1	1	1	0	0	2	1	0	0	0	1	0	0	0	1	0	0	2	0
442	1	0	0	0	0	0	1	2	0	0	1	1	1	1	1	0	1	1	1	0	0	0	2	0	0	1	0	2	1	0	1	1	1	2	1	1	2	0	0	0	0	0	0	0	0	1	0	1	0
443	0	0	0	0	0	0	1	2	1	0	0	2	2	2	2	0	0	0	0	1	0	0	2	0	0	0	0	2	0	2	0	1	1	0	0	1	1	0	0	0	0	0	0	0	0	0	0	1	1
444	0	0	0	0	0	0	0	1	2	1	1	1	2	1	1	0	1	1	1	1	0	0	2	0	0	1	0	2	0	2	0	2	2	0	0	1	2	0	0	0	0	0	0	0	1	0	0	1	1
445	0	0	0	0	0	0	0	0	2	2	0	0	2	1	2	0	2	2	1	1	1	0	1	1	1	1	0	2	0	2	0	1	0	0	1	2	2	0	0	1	0	2	2	0	1	1	0	0	2
446	0	0	0	0	0	0	0	0	2	2	0	1	1	1	1	0	1	1	1	1	1	0	2	0	0	1	0	1	1	1	0	0	0	0	1	2	0	0	0	2	0	0	0	0	0	2	0	1	1
447	0	0	0	0	0	0	0	0	1	1	0	0	2	0	0	1	2	2	0	0	0	0	2	0	0	2	0	0	1	0	0	1	2	0	0	2	1	0	0	1	0	1	1	0	0	0	0	2	0
448	0	0	0	0	0	1	0	1	2	1	0	1	2	1	1	0	2	2	1	1	1	0	2	0	0	2	0	2	2	2	0	0	1	0	0	2	1	0	0	2	1	0	0	0	0	0	0	0	2
449	0	0	0	0	0	0	2	2	1	1	0	0	2	1	2	0	1	0	1	1	0	0	2	0	1	2	0	0	2	0	0	2	2	0	0	1	0	0	0	1	0	0	0	1	0	1	0	2	0
450	1	0	0	0	0	0	2	2	2	1	1	0	0	0	0	0	0	1	1	0	0	0	2	0	0	0	0	2	1	1	0	1	1	0	0	2	1	0	0	0	0	1	1	0	1	2	0	2	0
451	0	0	0	0	0	0	2	2	0	0	0	0	1	1	1	0	2	0	1	1	1	0	0	0	0	1	0	1	1	1	0	1	1	0	0	1	0	1	1	1	0	0	0	0	0	0	0	1	1
452	0	0	0	0	0	0	1	1	2	2	0	0	0	0	0	0	2	1	1	1	1	0	1	1	1	1	0	2	1	2	0	1	1	1	0	0	1	0	0	0	0	0	0	0	0	0	0	2	0
453	0	0	0	0	1	1	1	1	1	1	1	0	1	0	0	0	2	0	0	0	0	0	2	0	1	0	0	1	1	1	0	1	1	0	0	2	2	0	0	0	0	1	1	0	0	1	0	1	1
454	0	1	0	0	0	0	2	2	0	0	0	1	1	1	1	0	0	0	1	1	1	0	1	0	0	0	0	2	0	2	1	1	2	1	1	2	1	0	0	1	0	1	1	0	1	1	0	1	0
455	0	0	0	0	1	1	2	2	1	1	0	0	0	1	1	0	1	1	0	0	0	0	2	0	0	0	0	2	0	1	2	1	1	1	1	1	1	0	0	2	0	0	0	1	0	0	1	1	1
456	1	0	0	0	1	1	2	2	1	0	2	1	1	1	1	0	2	0	0	0	0	0	2	0	0	1	0	2	0	1	0	0	2	1	1	2	1	0	0	1	0	0	0	0	0	0	0	1	1
457	1	0	1	0	0	0	0	1	2	1	0	0	0	0	0	0	0	0	0	1	0	0	2	0	0	2	0	2	2	1	0	1	1	0	0	2	2	0	0	1	0	1	1	0	1	0	0	2	1
458	0	0	0	0	0	0	2	2	1	1	0	0	1	0	1	0	2	0	0	0	0	1	1	0	0	1	0	2	0	2	0	2	2	0	0	0	1	0	0	1	0	0	0	0	0	0	0	2	2
459	0	0	0	0	0	1	1	1	2	1	0	1	2	1	1	0	0	0	2	1	0	0	2	0	0	1	0	1	0	1	0	1	1	0	0	1	2	0	0	0	0	0	0	0	0	1	0	1	1
460	1	1	0	0	0	0	1	2	1	0	1	0	1	0	0	1	1	0	0	0	0	0	2	0	1	0	0	2	0	1	0	1	1	1	1	2	2	0	0	0	0	1	1	0	1	0	0	0	1
461	1	0	0	0	0	0	2	2	1	1	1	0	2	0	0	1	1	1	1	0	0	0	2	0	0	1	0	2	1	1	1	2	2	0	0	1	2	0	0	0	0	0	0	0	0	2	0	1	1
462	0	0	1	1	0	1	2	2	1	1	0	0	1	0	0	1	0	0	0	0	0	0	1	0	0	1	0	2	0	2	0	1	1	1	0	0	1	1	1	0	0	0	1	0	1	1	0	1	1
463	1	0	0	0	0	0	1	1	2	1	1	0	1	1	1	0	1	1	1	1	0	0	2	0	0	2	0	2	1	1	2	0	0	0	0	2	2	0	0	0	1	1	0	0	0	0	0	0	1
464	0	0	0	0	0	0	0	0	2	2	0	0	0	0	0	0	2	2	0	0	0	0	2	0	1	0	0	1	1	1	0	1	1	0	0	1	2	1	1	0	1	0	0	1	2	0	0	0	2
465	0	0	0	0	0	0	1	1	1	0	1	2	2	1	1	0	2	1	1	1	1	0	2	0	0	0	0	2	0	2	1	2	2	0	0	0	2	0	0	0	0	0	0	0	1	1	0	1	0
466	1	0	0	0	0	0	0	0	2	2	0	0	1	0	0	1	0	0	0	0	0	0	2	0	0	1	0	2	0	1	1	2	2	1	0	1	2	0	0	1	0	2	2	0	1	1	0	2	1
467	0	0	0	0	0	0	2	2	2	1	0	0	1	1	1	0	1	1	0	1	0	0	1	1	1	0	0	2	0	1	1	1	1	0	0	2	2	0	0	0	0	0	0	0	0	1	0	2	1
468	0	1	0	0	0	0	1	1	2	2	0	0	0	0	0	0	0	0	2	1	1	0	2	0	0	1	0	2	0	1	1	1	2	0	0	2	1	1	0	0	0	1	0	0	0	0	0	2	0
469	0	0	0	0	0	0	0	0	2	2	0	0	1	0	0	1	1	0	1	0	0	0	2	0	0	1	0	2	0	0	0	1	0	0	1	2	1	0	0	1	0	0	0	0	0	0	0	2	0
470	0	0	0	0	0	0	2	2	0	0	0	0	1	0	0	1	1	0	0	0	0	0	2	0	0	1	0	2	0	2	0	1	1	2	0	1	2	0	0	1	0	0	0	0	1	0	0	1	0
471	1	0	0	0	0	0	2	2	0	0	1	1	2	2	2	0	0	0	0	0	0	0	1	0	0	1	0	1	2	0	0	0	0	0	0	2	1	0	1	0	0	2	2	0	1	1	0	2	0
472	1	0	0	0	0	0	2	2	1	1	0	0	1	1	1	0	2	1	1	0	0	0	2	0	0	2	0	2	0	2	0	0	0	0	1	2	1	0	0	1	0	0	0	0	0	1	0	0	2
473	1	0	1	0	1	1	0	2	2	0	1	0	1	1	1	0	1	0	1	1	1	0	2	0	0	1	0	2	1	2	1	1	1	0	0	1	2	0	0	1	0	1	0	0	2	0	0	1	0
474	0	1	0	0	0	0	0	0	1	1	1	0	1	0	0	1	1	1	1	1	1	0	0	0	1	0	0	1	1	1	0	1	1	1	1	2	0	0	1	1	0	0	0	0	0	0	0	1	1
475	0	1	0	0	0	0	1	1	2	2	0	1	1	0	0	0	1	0	1	1	1	0	2	0	1	0	2	2	1	0	1	1	1	0	0	1	0	0	0	1	0	0	0	0	0	0	0	2	0
476	0	0	0	0	0	0	1	2	1	0	0	1	1	0	0	0	1	0	1	1	1	0	2	0	1	2	0	2	2	0	0	1	1	0	0	2	0	1	0	1	0	0	0	0	0	0	0	1	1
477	0	0	0	0	0	0	1	1	2	2	0	1	1	1	1	0	1	1	1	1	1	0	2	0	0	0	0	2	0	1	1	2	2	0	1	1	1	2	0	0	0	0	0	0	1	0	0	1	1
478	1	0	0	0	0	0	2	2	2	1	1	1	1	1	1	0	2	1	0	0	0	0	2	0	1	0	0	2	0	1	1	2	2	0	0	0	2	0	0	1	1	0	0	0	0	1	0	1	1
479	1	0	0	0	2	2	1	1	2	2	0	1	1	1	1	0	1	1	1	1	0	0	2	0	0	1	0	2	1	1	1	1	1	2	0	1	2	0	0	0	0	0	0	0	0	0	1	1	0
480	0	0	0	0	0	0	0	0	2	2	0	0	0	0	0	0	1	0	1	1	0	0	2	0	1	1	0	2	0	1	1	2	2	0	0	0	1	0	0	2	0	0	0	0	0	0	0	0	1
481	0	0	0	0	0	0	1	2	1	0	0	0	1	0	1	0	1	1	0	0	0	0	2	0	0	1	0	1	0	1	1	1	2	0	0	2	2	0	0	0	0	0	0	2	0	2	0	1	1
482	0	0	0	0	0	0	0	1	2	1	0	0	2	0	0	1	1	1	1	1	0	0	2	0	0	1	0	2	0	2	1	1	2	0	1	2	2	0	0	1	0	0	0	1	0	0	0	2	1
483	0	0	0	0	0	0	0	0	2	2	0	0	0	0	0	0	0	0	0	0	0	0	2	0	0	0	0	2	0	2	0	1	1	0	0	2	1	0	0	0	0	0	0	1	0	0	0	0	2
484	1	0	0	0	0	0	2	2	0	0	0	1	2	2	2	0	1	1	0	0	0	0	2	0	0	0	0	2	0	2	0	2	2	0	0	2	1	0	1	0	0	0	0	0	0	0	0	0	2
485	0	0	1	0	0	0	0	1	2	1	0	0	0	0	0	1	2	1	0	0	0	0	2	0	1	1	0	2	1	2	0	1	1	0	0	1	0	1	0	1	0	0	0	0	1	1	0	2	1
486	1	0	0	0	1	1	0	0	2	2	0	0	0	0	0	0	2	2	2	2	0	1	2	0	0	0	0	2	1	1	0	1	1	0	0	1	2	1	0	0	0	1	1	0	1	1	0	2	0
487	1	1	1	0	0	0	1	1	1	1	0	1	2	1	1	0	1	0	1	1	1	0	1	1	1	1	0	2	1	1	0	0	0	0	0	1	1	0	0	1	0	0	1	0	0	1	0	0	2
488	0	0	0	0	0	0	0	0	2	2	0	0	1	0	1	0	1	0	1	1	1	0	1	1	1	2	0	2	0	2	1	0	0	0	0	2	2	0	0	0	0	0	1	0	1	1	0	2	0
489	0	0	1	0	0	0	2	2	0	0	0	0	1	0	0	1	2	0	0	0	0	0	2	0	0	1	1	2	1	0	1	1	0	0	0	1	1	0	0	1	0	0	0	1	1	0	0	1	1
490	1	0	0	0	0	0	2	2	0	0	0	1	1	1	1	0	0	0	1	1	1	0	2	0	0	2	0	2	1	0	1	1	1	0	0	1	2	0	0	1	0	0	0	0	0	0	0	0	1
491	1	0	1	0	0	0	1	2	2	1	0	0	1	0	0	1	0	0	0	0	0	0	2	0	0	2	0	2	0	1	1	2	2	0	0	2	2	0	0	0	1	1	0	0	0	0	0	1	1
492	1	0	0	0	0	0	1	1	2	1	0	0	1	0	0	1	2	0	0	0	0	0	0	1	1	1	0	1	2	0	0	2	2	1	0	1	2	0	0	0	0	1	1	0	1	1	0	1	0
493	0	0	1	0	1	1	1	1	2	2	0	0	0	0	0	0	0	0	1	1	1	0	0	1	1	1	0	1	1	1	1	1	2	2	0	1	2	1	1	0	1	1	1	0	2	2	0	1	1
494	1	0	0	0	0	0	0	1	2	1	0	0	1	1	1	0	2	0	1	1	1	0	0	0	0	0	0	1	1	1	0	0	1	1	0	2	2	0	0	1	0	0	0	0	0	0	0	2	0
495	1	0	1	0	0	0	1	1	1	1	1	1	1	1	1	0	0	0	1	1	1	0	0	1	1	0	0	2	1	0	0	1	2	0	0	2	2	0	0	1	0	1	0	0	0	0	0	1	1
496	0	0	1	0	0	0	1	2	2	1	0	1	2	1	1	0	0	0	0	0	0	0	2	0	1	1	0	1	0	1	0	1	1	1	0	0	1	0	0	1	0	0	0	0	0	0	0	1	1
497	1	0	0	0	0	0	0	0	2	1	1	0	0	0	0	0	1	1	2	2	1	0	1	0	0	2	0	1	2	1	0	1	1	0	0	2	2	0	0	2	0	0	0	1	0	0	0	0	2
498	1	0	1	0	0	0	0	1	1	0	1	0	1	0	1	0	1	1	0	1	0	0	2	0	0	1	0	1	0	1	0	1	1	2	1	2	1	0	0	1	0	1	1	0	1	1	0	2	0
499	0	0	0	0	2	2	1	1	1	0	2	0	1	1	1	0	0	0	0	0	0	0	2	0	0	2	0	2	0	1	0	1	1	1	2	2	2	0	0	0	0	0	0	0	0	0	0	0	2
500	0	0	1	0	0	0	2	2	1	1	0	1	1	1	1	0	2	2	1	1	1	0	2	0	1	0	0	2	0	0	0	2	2	0	0	1	2	0	0	0	1	1	1	0	1	0	0	0	2
501	0	0	0	0	0	0	1	2	1	0	0	2	2	1	1	0	2	1	1	1	0	0	1	1	1	0	0	2	2	1	1	1	1	0	0	1	2	0	0	2	0	0	0	0	0	0	0	2	0
502	0	0	0	0	2	2	2	2	0	0	0	1	2	1	1	0	2	1	0	1	1	0	1	1	1	0	0	1	1	1	0	1	2	0	0	2	1	0	0	0	1	0	0	0	1	1	0	2	0
503	0	0	0	0	0	0	1	1	2	2	0	0	1	1	1	0	0	1	0	0	0	0	2	0	0	1	0	2	0	1	0	2	2	0	0	0	1	0	0	1	0	1	1	0	0	0	0	1	0
504	0	0	0	0	0	0	2	2	0	0	0	0	1	0	0	1	0	0	1	1	1	0	2	0	0	1	1	2	0	1	0	1	2	0	0	2	1	1	0	0	0	0	0	0	1	1	0	1	1
505	0	0	0	0	0	0	1	1	1	1	0	0	1	0	1	0	2	2	0	0	0	0	1	1	1	1	0	2	0	2	1	1	1	1	1	2	2	0	0	0	0	0	0	1	0	1	0	0	2
506	1	0	0	0	0	0	1	1	2	2	0	0	0	0	0	0	1	1	1	1	0	0	1	0	0	1	0	1	0	2	1	1	2	0	0	2	1	1	0	0	0	0	1	0	1	0	0	0	0
507	1	0	0	0	0	0	2	2	0	0	0	1	1	1	1	0	1	0	1	0	0	0	1	0	0	2	0	2	0	1	0	1	2	0	0	1	2	0	0	0	1	0	0	0	0	0	0	1	1
508	1	0	0	0	0	0	1	1	1	1	0	0	0	0	0	0	0	1	1	0	0	0	2	0	1	2	0	0	1	0	0	2	2	1	0	0	1	0	0	0	0	0	0	0	1	0	0	1	1
509	0	0	0	0	1	1	2	2	0	0	0	0	0	0	0	0	2	0	0	0	0	0	1	0	0	1	0	2	0	2	1	0	0	0	1	2	1	1	0	1	0	0	0	0	0	0	0	2	0
510	0	0	0	0	0	0	0	0	2	2	0	1	1	2	1	0	2	2	1	1	1	0	1	0	0	2	0	2	0	2	0	1	2	0	0	1	2	0	0	1	0	1	1	0	1	1	0	1	1
511	1	0	0	0	0	0	2	2	0	0	1	0	1	0	0	1	2	0	1	1	1	0	2	0	0	1	0	1	1	1	0	2	2	0	0	1	1	0	0	0	1	1	1	0	1	0	0	1	1
512	1	0	0	0	1	1	2	2	0	0	2	1	2	2	2	0	0	0	1	1	1	0	2	0	0	1	0	2	1	1	1	1	1	1	0	1	1	0	0	2	0	1	1	0	0	0	0	1	1
513	0	0	0	0	0	0	0	0	2	2	0	1	1	2	1	0	1	0	0	0	0	0	0	1	1	1	0	2	1	1	1	1	1	1	0	0	0	1	0	1	0	2	2	0	1	1	0	1	1
514	1	0	0	0	0	0	0	0	2	2	0	0	1	1	0	0	2	2	1	1	1	1	0	1	1	1	0	1	1	1	0	1	1	0	0	1	2	0	0	0	0	0	0	0	0	0	0	1	1
515	1	0	0	0	0	0	2	2	0	0	0	0	1	0	0	1	1	0	0	0	0	0	2	0	1	1	0	1	0	1	0	2	2	0	0	1	1	0	0	2	1	0	0	0	0	1	0	1	1
516	1	0	0	0	1	1	0	0	2	2	0	1	0	0	0	0	2	1	1	1	1	1	2	0	0	0	0	2	1	1	2	0	1	0	0	2	1	0	0	0	1	0	0	0	1	1	0	1	1
517	0	0	0	0	1	1	2	2	1	1	1	1	2	1	1	1	1	0	1	1	1	0	0	0	0	0	1	2	1	1	0	2	2	2	0	2	1	1	0	1	0	1	0	0	1	1	0	1	1
518	1	1	1	0	0	0	0	1	2	1	0	0	0	0	0	0	2	1	0	0	0	0	2	0	0	0	0	1	1	1	0	0	0	1	2	2	1	1	1	0	0	0	0	0	1	1	0	1	1
519	1	0	0	0	0	0	0	1	2	1	0	0	1	0	0	1	2	1	1	0	0	0	0	0	0	0	0	2	2	1	1	2	2	0	0	0	1	1	0	0	0	0	0	0	0	0	0	1	1
520	1	0	0	0	0	0	0	1	2	1	0	1	1	1	1	0	1	0	1	1	1	2	0	0	0	1	0	2	1	1	0	2	2	0	0	2	2	0	0	2	1	1	1	0	1	1	0	1	1
521	1	0	0	0	0	0	1	1	1	1	2	0	2	2	2	0	0	0	1	1	0	0	2	0	0	1	0	2	0	1	1	0	1	0	0	2	0	0	0	1	0	0	0	0	0	0	0	2	0
522	0	0	1	1	1	2	2	2	0	0	2	0	0	0	0	0	2	0	0	0	0	0	2	0	0	1	0	2	1	1	2	0	0	0	1	2	1	0	0	2	0	1	1	0	1	1	0	1	1
523	1	0	1	0	0	0	2	2	1	1	0	1	1	1	1	0	1	0	0	0	0	0	2	0	0	2	0	1	0	1	0	2	2	1	0	2	1	1	0	1	0	0	0	0	0	0	0	1	1
524	0	0	0	0	1	1	0	0	2	2	0	1	2	1	1	0	2	2	0	0	0	0	1	1	1	1	0	2	1	1	2	0	0	0	0	2	1	1	1	0	0	1	1	0	0	0	0	0	2
525	0	0	1	0	0	0	1	1	2	2	0	0	0	0	0	0	1	0	0	0	0	0	1	0	1	1	0	1	1	1	1	1	2	0	0	2	1	0	0	1	0	0	0	0	0	1	0	2	0
526	0	0	0	0	0	0	1	1	1	1	0	1	2	1	1	0	1	0	1	1	1	0	1	1	1	2	0	2	1	0	1	0	0	0	1	2	1	1	1	0	0	1	1	0	1	0	0	2	0
527	1	0	0	0	0	0	1	1	1	1	2	0	0	0	0	0	1	0	1	1	1	0	1	0	0	1	0	2	0	2	0	1	1	0	0	1	2	0	0	0	0	0	0	0	0	1	0	2	0
528	1	0	0	0	0	0	1	1	1	1	1	0	2	1	2	0	0	0	1	1	1	0	2	0	0	2	0	1	1	0	0	1	1	2	1	1	1	0	0	2	0	1	1	0	1	0	0	1	1
529	1	0	0	0	0	0	0	1	2	1	0	0	0	0	0	0	1	0	1	1	1	0	2	0	1	0	0	0	1	0	0	1	1	0	1	2	1	0	1	0	0	0	0	0	0	0	0	1	1
530	1	0	0	0	1	1	1	1	1	1	1	1	1	1	1	0	2	1	1	1	1	0	2	0	0	1	0	1	1	1	1	0	0	0	0	1	1	1	1	1	1	1	1	0	2	2	0	2	0
531	0	0	0	0	0	0	2	2	0	0	0	0	2	2	2	0	1	1	0	0	0	0	2	0	0	2	0	1	1	1	0	1	1	0	0	2	1	0	0	0	0	0	0	0	1	0	0	0	2
532	0	0	0	0	0	0	1	2	1	0	0	0	0	0	0	0	2	1	1	1	0	0	1	1	1	2	0	2	1	1	0	1	2	0	0	2	2	0	0	0	0	0	0	0	0	0	0	2	0
533	0	0	0	0	0	0	0	0	2	1	1	1	1	1	1	0	1	1	1	1	0	1	1	0	0	0	0	2	0	0	0	1	1	0	0	1	1	1	0	1	0	1	1	0	0	2	0	0	2
534	0	0	0	0	0	0	1	2	2	2	0	0	0	0	0	0	0	0	1	1	1	1	2	0	0	2	0	1	1	1	0	2	2	0	0	1	2	0	0	2	0	0	0	0	1	0	0	1	1
535	1	0	0	0	0	0	1	1	2	2	0	0	1	1	1	0	2	2	2	2	0	0	1	1	2	2	0	2	0	2	0	1	2	1	1	1	2	0	0	0	0	1	1	1	1	2	0	2	1
536	1	1	1	0	0	0	0	1	2	1	0	1	2	2	2	0	1	1	1	1	1	0	2	0	0	1	0	1	2	0	1	0	0	0	0	1	1	1	0	1	0	1	1	0	1	2	0	0	2
537	1	0	0	0	1	1	2	2	1	0	1	1	1	0	0	0	1	0	0	0	0	0	0	0	1	0	0	2	0	2	0	1	2	0	0	2	1	0	0	0	0	0	0	1	2	0	0	2	1
538	1	0	0	0	2	2	0	0	2	2	0	0	0	0	0	0	1	1	1	1	0	0	2	0	0	2	0	2	1	0	1	0	1	2	0	2	1	0	0	1	0	0	0	0	1	0	0	1	1
539	1	1	0	0	0	0	0	0	2	2	0	0	1	1	0	0	1	0	1	1	1	0	2	0	0	1	1	2	1	1	0	0	2	1	0	1	2	0	1	0	0	0	0	0	0	0	0	2	0
540	0	0	1	0	0	0	0	0	2	1	1	0	0	0	0	0	0	0	0	1	0	0	2	0	0	1	0	2	1	1	0	2	2	0	0	2	1	0	0	0	0	1	1	0	2	2	0	1	1
541	0	0	0	0	1	1	2	2	1	0	0	0	0	0	0	0	0	0	1	1	1	0	1	1	1	0	0	2	0	2	0	1	2	0	0	1	2	0	0	0	0	1	1	0	1	2	0	2	1
542	1	0	0	0	0	0	1	2	1	1	0	0	0	0	0	0	2	0	1	1	1	0	2	0	0	0	0	1	0	1	1	1	1	1	0	1	1	0	0	2	0	0	0	0	0	0	0	2	1
543	1	0	0	0	1	1	1	1	0	0	0	1	1	0	0	0	1	0	1	1	1	0	2	0	0	1	0	2	0	2	0	1	1	0	0	0	1	1	0	1	0	0	0	1	0	0	0	2	0
544	0	0	1	0	0	0	1	1	1	1	0	0	0	0	0	0	2	1	0	1	1	0	2	0	0	2	0	1	1	1	0	1	1	0	0	2	0	0	0	2	1	0	0	0	0	0	0	1	1
545	0	0	0	0	0	0	1	1	1	1	1	0	0	0	0	0	0	0	0	0	0	0	1	1	1	1	0	2	1	1	1	2	2	0	0	2	1	0	1	0	0	1	0	0	1	1	0	1	1
546	1	0	0	0	1	1	2	2	0	0	0	1	1	1	1	0	0	0	1	1	1	1	2	0	1	1	0	1	2	0	0	0	0	0	0	2	1	1	1	0	2	0	0	0	1	1	0	1	1
547	0	0	0	0	0	0	1	2	1	0	1	1	2	1	1	1	1	1	0	0	0	0	2	0	0	1	0	1	2	1	0	1	2	0	0	2	2	0	0	1	0	0	0	0	1	1	0	0	2
548	0	0	1	1	1	2	1	1	1	1	1	0	0	0	0	0	1	0	0	0	0	0	1	0	1	0	1	2	1	1	0	1	1	0	0	0	2	0	0	0	0	1	0	0	1	1	0	1	0
549	0	0	0	0	0	0	1	1	2	2	0	1	1	0	0	0	2	0	1	0	0	0	1	1	1	1	0	2	0	2	0	2	2	0	0	0	1	0	0	2	1	1	0	0	0	0	0	2	0
550	0	0	0	0	1	1	0	1	2	1	0	0	0	0	0	0	2	1	0	0	0	1	2	0	0	1	0	1	1	1	0	1	1	0	1	1	0	0	1	0	1	1	1	0	1	1	0	0	1
551	0	0	0	0	1	1	1	1	1	1	0	0	0	0	0	0	1	1	0	0	0	0	2	0	2	1	0	0	1	0	0	0	1	1	0	2	1	0	0	0	0	0	0	0	0	1	0	2	0
552	0	0	0	0	0	0	2	2	1	1	0	0	1	0	0	1	2	0	0	1	0	0	2	0	0	1	0	1	2	0	1	1	1	0	0	0	1	0	0	1	0	0	0	0	0	2	0	2	0
553	0	0	1	0	0	0	1	2	1	0	1	0	2	1	1	0	0	0	0	1	1	1	0	1	1	1	0	2	1	1	1	0	2	1	0	2	2	1	0	0	0	1	1	0	0	1	0	1	1
554	0	0	0	0	0	0	1	1	1	1	1	1	1	1	1	0	0	0	1	1	1	0	1	1	1	0	0	1	1	1	0	1	2	1	1	2	2	0	0	2	0	1	0	0	0	0	0	1	1
555	0	0	0	0	0	0	0	1	1	0	1	0	1	0	0	1	1	0	2	2	1	0	2	0	0	1	0	2	0	2	0	0	0	0	0	1	1	1	0	0	0	0	0	0	1	0	0	2	0
556	0	0	1	0	0	0	2	2	1	0	2	0	1	1	1	0	1	1	1	1	1	0	2	0	0	1	0	2	1	2	1	1	1	2	0	1	2	0	0	0	0	1	0	0	1	1	0	1	1
557	0	0	0	0	0	0	1	2	2	0	1	1	2	1	1	0	1	1	1	1	1	0	1	0	1	2	1	2	2	1	1	1	1	2	0	1	1	0	0	1	0	0	0	0	1	0	0	0	0
558	1	0	0	0	0	0	0	0	2	2	0	0	1	1	1	0	1	0	0	0	0	0	2	0	0	1	0	2	1	1	1	1	1	1	2	2	2	0	0	0	0	0	0	1	0	0	0	1	1
559	0	0	0	0	0	0	2	2	1	0	1	1	1	1	1	0	1	1	0	0	0	0	1	0	0	2	0	1	0	1	1	1	2	0	0	2	1	0	0	0	0	0	0	0	0	1	0	1	1
560	1	1	0	0	1	1	2	2	1	1	1	0	0	0	0	0	2	0	0	0	0	0	2	0	0	0	0	1	0	1	1	2	2	0	0	0	0	0	0	1	1	1	1	0	1	1	1	1	0
561	0	0	0	0	0	0	1	1	2	2	1	1	1	1	1	0	1	1	0	0	0	0	2	0	0	2	0	2	0	2	0	1	1	1	0	0	1	2	0	0	0	1	1	0	1	2	0	1	1
562	0	0	0	0	0	0	2	2	0	0	0	0	0	0	0	0	1	0	1	1	1	0	2	0	0	0	1	2	0	1	1	1	1	0	0	1	1	0	0	0	0	0	0	0	1	0	0	0	2
563	0	0	0	0	0	0	1	0	2	1	1	1	1	1	1	0	1	1	1	1	1	0	1	1	1	1	0	2	1	1	0	1	1	1	0	0	2	0	0	1	0	1	1	0	1	0	0	1	1
564	1	0	0	0	0	0	1	1	1	1	0	0	0	0	0	0	1	0	2	2	1	0	2	0	0	2	0	1	1	1	0	2	2	0	0	2	1	0	1	0	0	0	0	1	0	0	0	2	0
565	1	0	0	0	0	0	2	2	1	1	0	0	1	0	0	0	2	0	1	1	1	0	2	0	0	0	0	1	1	1	0	2	2	1	0	2	1	0	0	0	0	0	0	0	0	1	0	1	1
566	1	0	0	0	0	0	1	1	1	1	0	0	1	0	0	1	1	0	0	0	0	0	1	0	0	2	1	2	0	1	1	0	1	1	0	2	2	0	0	1	0	0	0	1	0	1	0	1	0
567	1	0	2	0	0	0	0	1	2	1	0	1	1	0	0	0	0	0	1	1	1	0	1	1	1	1	0	2	2	1	1	1	1	0	0	1	1	0	0	0	0	1	1	0	0	0	0	2	0
568	1	0	0	0	0	0	1	1	1	1	1	1	2	2	2	0	1	1	0	1	0	0	2	0	1	1	0	2	2	1	1	0	1	1	0	1	1	0	0	1	0	0	0	0	1	0	0	0	2
569	1	0	0	0	0	0	1	1	1	1	0	1	1	1	1	0	0	0	1	1	1	1	2	0	0	0	1	1	0	0	0	1	1	1	1	2	2	0	0	0	0	0	0	0	0	0	0	2	0
570	0	1	0	0	0	0	1	2	2	1	0	1	2	1	1	1	2	2	0	1	0	0	2	0	0	1	0	2	0	1	0	1	1	1	0	1	1	0	0	1	0	0	0	1	0	0	0	2	0
571	0	1	0	0	0	0	2	2	1	1	0	0	0	0	0	0	1	0	1	1	1	0	1	0	1	1	0	2	0	0	0	1	2	1	1	1	2	0	0	0	0	0	0	0	1	0	0	2	1
572	0	0	0	0	1	1	1	1	2	1	0	0	1	0	0	0	1	1	0	0	0	0	2	0	0	2	0	2	0	2	0	2	2	0	0	1	1	0	0	2	0	0	0	0	0	1	0	2	1
573	1	0	1	0	0	0	1	2	1	0	1	0	0	0	0	0	1	1	1	1	1	0	2	0	1	0	0	1	2	0	0	2	2	1	0	1	1	0	0	0	1	0	0	0	0	0	0	2	0
574	0	0	0	0	0	0	1	1	2	1	0	0	0	0	0	0	2	1	0	0	0	0	1	0	0	2	0	2	0	2	0	2	2	1	0	0	1	0	1	0	1	0	0	0	1	1	0	1	1
575	0	0	0	0	0	0	1	1	1	1	0	0	0	0	0	0	0	0	1	1	1	0	2	0	0	2	0	1	2	0	0	0	1	1	0	1	1	0	0	2	0	1	1	0	0	2	0	2	0
576	1	0	0	0	0	1	1	2	1	0	1	1	1	1	1	0	1	0	0	0	0	0	2	0	0	0	0	1	1	1	0	1	1	0	0	1	1	0	0	1	0	1	1	0	1	1	0	0	1
577	1	0	0	0	0	0	1	1	2	0	0	1	2	2	2	0	1	0	1	0	0	0	1	1	1	1	0	1	1	1	1	0	1	1	1	2	1	0	0	2	1	0	0	0	0	0	0	1	1
578	0	0	0	0	0	0	1	1	2	1	1	0	1	1	1	0	1	0	1	1	1	0	0	1	1	1	0	2	0	2	0	1	1	0	0	1	1	1	1	0	2	1	1	0	0	1	0	1	1
579	1	0	1	0	0	0	2	2	0	0	1	0	0	0	0	0	1	0	1	0	0	0	1	1	1	1	0	2	1	1	1	2	1	0	1	2	1	0	0	0	0	0	0	0	0	0	0	0	2
580	1	0	0	0	2	2	1	1	1	1	0	0	0	0	0	0	2	2	1	1	0	0	2	0	0	0	0	2	1	2	0	0	0	1	1	1	1	0	0	0	0	0	0	0	0	0	0	2	0
581	0	0	0	0	0	0	2	2	1	1	0	1	2	1	1	1	0	0	1	1	0	1	1	0	0	0	0	2	1	2	0	1	2	0	0	2	2	0	0	1	0	0	0	0	0	2	0	1	1
582	0	0	0	0	0	0	1	2	1	0	1	0	2	1	1	0	2	0	1	0	0	0	1	0	0	1	0	0	1	0	0	1	1	1	1	1	2	0	0	0	0	1	1	0	0	0	0	1	1
583	1	0	0	0	0	0	0	0	2	2	0	0	0	0	0	0	0	0	1	1	1	0	2	0	0	0	0	2	0	2	0	2	2	0	0	1	1	0	0	1	0	1	1	0	1	1	0	2	1
584	0	0	1	1	0	1	2	2	1	1	1	0	0	0	0	0	1	1	1	1	1	0	2	0	0	1	0	2	0	2	1	1	1	1	0	1	1	0	0	2	0	0	0	1	1	0	0	0	2
585	0	0	0	0	0	0	1	1	2	1	1	1	1	1	1	0	1	0	1	1	1	0	0	1	1	0	1	1	1	2	0	2	2	0	0	2	1	0	0	1	0	0	0	0	1	1	0	2	0
586	0	0	0	0	0	0	1	1	2	2	0	0	2	0	0	1	1	1	1	1	0	0	2	0	0	1	0	2	1	2	0	1	1	0	0	2	1	0	1	0	0	0	0	1	2	0	0	1	1
587	1	0	0	0	1	1	2	2	0	0	0	0	0	0	0	0	2	0	0	0	0	0	2	0	0	1	1	2	1	0	1	2	2	1	0	2	2	0	0	0	0	1	0	0	0	1	0	2	1
588	0	0	0	0	1	1	1	1	2	1	0	0	0	0	0	0	1	1	0	0	0	0	1	0	0	0	0	1	1	1	0	1	0	0	1	2	1	0	1	0	0	0	0	0	0	0	0	2	1
589	0	0	1	0	0	0	0	1	2	1	0	2	1	1	1	0	1	1	0	1	0	0	0	1	1	0	1	2	1	0	0	0	1	1	0	1	0	1	0	1	0	0	0	0	0	1	0	2	0
590	1	0	0	0	0	0	2	2	0	0	1	0	0	0	0	0	0	0	1	1	1	0	1	1	1	0	1	2	0	1	1	0	1	0	0	2	1	1	0	0	0	0	0	0	0	1	0	0	1
591	0	1	0	0	1	1	2	2	1	1	1	0	0	0	0	0	1	0	1	0	0	1	0	1	1	1	0	1	1	1	0	1	2	2	1	2	1	0	0	1	0	0	0	0	1	0	0	2	0
592	0	0	0	0	1	1	2	2	1	1	0	1	1	1	1	0	1	0	1	0	0	0	2	0	1	0	0	1	1	1	0	1	1	0	0	2	2	0	1	0	0	0	0	0	1	1	0	1	1
593	1	0	0	0	0	0	0	1	1	1	1	0	1	1	1	0	2	2	1	1	1	0	2	0	0	1	0	1	2	0	1	1	1	0	0	2	2	0	0	0	0	0	0	0	1	1	0	1	1
594	1	0	1	0	0	0	2	2	1	1	1	0	1	1	0	0	2	1	0	0	0	0	2	0	0	1	0	2	0	2	1	1	2	2	0	1	2	0	0	0	0	1	0	0	0	1	0	2	1
595	0	0	0	0	1	1	2	2	1	0	0	1	1	1	1	0	1	0	0	0	0	0	2	0	0	0	0	2	1	1	2	1	1	0	1	2	1	0	1	0	0	1	1	0	0	1	0	1	1
596	1	0	0	0	2	2	1	1	1	1	1	0	0	0	0	0	1	0	1	1	1	0	2	0	0	1	0	2	0	2	1	2	2	1	0	1	2	0	0	0	0	0	0	0	0	0	0	2	1
597	0	0	0	0	0	0	1	2	1	0	0	1	1	1	1	0	1	0	1	1	1	0	2	0	0	1	0	1	1	1	0	1	1	0	0	2	2	0	0	0	0	1	1	0	0	0	0	2	0
598	0	0	0	0	0	0	1	1	1	1	1	0	1	1	1	0	1	1	1	1	1	0	2	0	1	0	0	1	1	1	0	0	0	0	0	1	1	0	0	1	0	0	0	0	0	0	0	2	0
599	1	0	0	0	0	0	2	2	1	0	2	1	0	0	0	0	0	0	1	1	1	0	2	0	0	2	0	2	1	2	0	1	1	0	0	2	1	0	0	0	0	0	0	2	0	0	0	1	1
600	0	0	1	0	1	1	0	1	1	1	1	0	1	0	0	1	2	0	0	0	0	0	1	0	0	0	1	2	1	1	0	0	1	1	1	2	1	0	0	0	0	1	1	0	2	2	0	0	2
601	0	0	0	0	0	0	1	2	2	1	0	0	1	0	0	0	1	1	1	1	1	0	2	0	0	1	0	2	0	2	0	0	1	1	0	1	1	0	1	0	0	1	0	0	0	0	0	2	0
602	1	0	1	0	0	0	2	2	1	1	1	0	1	0	0	0	1	1	0	0	0	0	2	0	0	0	0	2	1	1	1	1	1	0	1	1	1	0	0	1	0	0	0	0	0	2	0	2	0
603	0	0	0	0	0	0	2	2	1	1	0	1	1	1	1	0	1	0	2	2	1	1	1	0	0	0	0	1	2	0	1	0	1	1	0	1	2	0	0	0	0	1	1	0	0	0	0	1	1
604	1	0	0	0	0	0	1	2	1	0	0	1	1	1	1	0	1	1	0	0	0	0	1	0	0	1	0	2	1	1	2	0	0	0	0	2	2	1	0	0	0	1	1	0	1	1	0	0	2
605	0	0	0	0	0	0	2	2	1	1	0	0	0	0	0	0	0	0	1	0	0	0	2	0	0	1	0	1	1	0	0	2	2	0	0	2	2	0	0	0	0	1	0	0	0	0	0	2	1
606	0	0	0	0	0	0	0	1	2	1	0	0	2	0	0	1	1	1	0	0	0	0	2	0	0	2	0	1	1	1	1	1	2	1	1	2	1	0	0	0	0	0	0	0	0	1	0	1	2
607	0	0	0	0	0	0	1	1	2	2	0	1	1	1	1	0	0	0	0	0	0	1	2	0	0	2	0	1	0	1	0	0	0	0	0	2	1	0	0	1	0	0	0	0	1	0	0	0	2
608	0	0	0	0	1	1	2	2	1	0	1	2	1	1	1	0	1	0	1	0	0	0	1	0	0	0	0	2	0	2	0	1	0	0	1	2	0	0	0	2	1	0	0	0	0	1	0	0	2
609	0	0	0	0	0	0	0	1	2	1	0	1	0	0	0	0	1	1	1	1	1	1	1	0	0	0	0	2	0	2	0	0	1	0	0	2	2	0	0	1	0	0	0	1	1	0	0	0	2
610	0	0	0	0	0	0	1	1	1	1	1	0	0	0	0	0	1	1	1	1	0	0	2	0	0	1	0	1	2	0	1	1	1	1	0	0	2	0	0	0	0	0	0	0	0	0	0	0	2
611	1	0	0	0	0	1	2	2	1	1	1	0	1	1	1	0	1	1	1	1	1	0	1	0	1	0	0	2	1	2	0	1	1	0	0	2	2	0	0	0	0	0	0	0	0	0	0	2	0
612	1	0	0	0	1	1	2	2	1	0	1	1	1	1	1	0	2	0	0	0	0	0	2	0	0	1	0	2	0	2	0	2	2	2	0	1	1	0	0	0	0	1	0	0	0	1	0	0	2
613	0	0	1	1	1	2	1	2	1	0	1	0	0	0	0	0	1	1	2	2	2	0	1	0	0	0	0	2	1	0	1	2	2	0	0	1	2	1	0	0	0	0	0	0	0	1	0	1	1
614	1	0	0	0	0	0	0	1	2	1	1	1	1	1	1	0	2	1	0	1	1	0	2	0	0	1	0	2	2	2	0	1	2	1	0	1	0	0	0	1	1	0	1	0	1	0	0	0	2
615	1	0	0	0	0	0	0	0	2	2	0	1	2	1	1	0	0	0	2	1	0	0	2	0	1	0	0	2	0	2	0	1	1	0	0	2	1	0	1	0	0	0	0	1	1	0	0	2	1
616	0	0	0	0	0	0	1	1	0	0	1	1	2	0	0	0	0	0	0	0	0	0	2	0	2	1	0	2	1	1	1	1	1	1	1	1	2	0	0	1	0	0	0	0	0	0	0	1	1
617	1	0	0	0	2	2	0	0	2	2	0	1	1	1	1	0	2	2	2	2	0	0	1	0	1	2	0	2	1	1	1	1	1	0	1	1	1	2	0	0	0	1	0	0	0	0	0	0	1
618	0	0	0	0	0	0	2	2	1	1	1	1	2	1	1	0	0	0	0	1	0	0	1	0	0	1	0	2	2	2	0	1	1	0	0	1	0	0	0	1	1	0	0	0	2	1	0	0	2
619	0	0	0	0	0	0	1	1	1	1	1	0	0	0	0	0	1	0	1	1	1	0	2	0	1	2	0	2	0	2	0	2	2	0	0	2	0	1	0	0	0	1	1	0	1	0	0	0	2
620	1	0	0	0	0	0	0	0	2	2	0	1	1	0	0	0	2	0	1	1	1	0	2	0	0	1	0	1	1	1	0	0	0	0	0	2	1	0	0	0	0	1	1	0	2	2	0	1	0
621	1	0	0	0	1	1	1	1	1	1	2	0	0	0	0	0	0	0	0	0	0	0	2	0	0	0	0	1	2	1	0	1	2	0	0	2	2	0	0	0	0	0	0	0	0	1	0	1	0
622	1	0	0	0	0	0	2	2	2	1	0	0	0	0	0	0	1	0	1	1	0	0	2	0	0	0	0	2	2	2	0	2	2	0	0	1	1	0	0	1	0	0	0	0	0	0	0	0	2
623	1	0	0	0	0	0	0	0	2	2	0	0	0	0	0	1	1	0	1	1	0	0	2	0	0	1	0	2	0	1	1	0	1	0	0	2	1	0	0	1	0	0	0	0	1	0	0	1	1
624	0	0	0	0	0	0	0	0	2	2	0	1	1	1	1	0	2	0	1	1	1	0	2	0	1	1	0	2	0	2	1	2	2	1	1	2	2	0	0	1	0	1	1	0	1	1	0	1	1
625	1	0	0	0	0	0	1	1	1	1	0	0	1	1	1	0	2	2	1	1	1	0	1	0	0	1	0	2	0	2	1	2	2	0	0	1	2	0	0	1	0	0	0	0	0	0	0	0	0
626	0	0	0	0	1	1	2	2	1	1	0	0	0	0	0	0	1	1	0	0	0	0	1	0	0	1	0	2	0	2	0	1	2	2	0	1	1	1	1	0	1	1	0	0	1	0	0	2	0
627	1	0	0	0	1	1	0	1	2	1	0	1	2	1	1	0	1	0	0	0	0	0	2	1	1	1	1	2	0	1	0	1	2	0	0	2	2	0	0	0	0	0	0	0	1	0	0	1	1
628	1	0	0	0	0	0	2	2	1	1	1	2	2	1	1	0	1	0	1	1	1	0	2	0	0	0	0	2	1	2	0	1	2	1	1	2	1	0	0	1	0	0	0	0	0	0	1	1	0
629	1	0	0	0	0	0	1	2	2	1	0	0	0	0	0	0	1	1	1	1	0	0	2	0	0	2	0	1	1	1	1	1	1	0	0	2	2	1	0	0	0	0	0	1	0	0	0	2	0
630	0	0	0	0	0	0	2	2	1	1	1	1	1	1	1	0	0	0	1	1	0	0	2	0	0	2	1	2	1	0	0	1	1	1	1	2	2	0	0	0	0	0	0	0	0	0	0	1	0
631	0	0	0	0	0	0	1	2	1	0	1	0	0	0	0	0	0	0	0	0	0	0	2	0	0	2	0	1	1	1	0	2	2	0	0	0	1	0	0	2	0	1	1	0	0	0	0	0	1
632	0	0	0	0	0	1	1	1	1	1	0	0	0	0	0	1	1	1	1	0	1	0	1	0	1	2	0	2	1	1	1	1	1	0	0	2	1	0	0	1	0	0	0	1	0	0	0	1	1
633	0	0	0	0	0	0	1	1	1	1	0	1	2	2	2	0	1	0	1	0	0	0	2	0	0	0	0	1	2	1	0	1	1	0	0	1	1	0	1	0	0	0	0	0	1	0	0	1	1
634	1	0	0	0	0	0	2	2	0	0	0	1	1	1	1	0	1	1	0	1	1	0	2	0	0	0	0	2	1	1	1	0	0	0	0	2	1	0	0	0	0	0	0	0	0	0	0	1	1
635	1	0	0	0	1	1	2	2	1	1	1	0	0	0	0	0	1	0	0	0	0	0	2	0	0	0	1	1	1	2	0	1	2	2	0	1	2	0	0	0	0	1	1	0	1	1	0	1	1
636	1	0	1	0	0	0	1	1	2	2	0	1	1	0	0	0	1	1	0	0	0	0	2	0	0	2	0	1	1	1	0	0	0	0	0	2	1	2	0	0	0	0	0	0	0	1	0	2	0
637	1	0	0	0	0	0	1	1	1	0	0	0	0	0	0	0	1	1	0	0	0	0	2	0	0	2	0	2	0	2	0	1	1	1	1	2	1	0	0	0	0	1	1	0	1	0	0	2	1
638	1	0	0	0	0	0	1	1	1	0	0	0	1	0	0	0	0	0	2	1	1	0	2	0	1	0	0	2	0	2	0	0	1	0	0	2	0	0	1	1	0	0	0	1	0	0	0	1	0
639	0	0	0	0	0	0	2	2	0	0	1	0	0	0	0	0	1	0	1	1	1	0	1	0	0	2	0	1	2	0	1	1	2	2	2	2	0	1	0	1	0	0	0	0	0	1	0	0	2
640	0	0	1	0	0	0	2	2	2	1	0	0	1	0	1	0	0	0	2	1	0	0	1	0	1	2	0	1	2	1	0	1	1	1	1	1	2	1	1	0	1	1	0	0	2	1	0	1	1
641	1	0	0	0	1	1	1	2	1	0	1	0	1	0	0	0	0	0	1	1	1	0	2	0	0	1	0	0	1	0	0	1	1	2	0	1	1	1	0	1	0	0	0	0	0	0	0	1	1
642	0	0	1	0	0	0	1	1	2	2	0	1	1	1	1	0	1	1	0	0	0	1	0	1	1	1	0	2	1	1	0	1	1	2	1	1	2	0	0	0	0	1	1	0	1	1	0	1	1
643	0	0	0	0	0	0	2	2	0	0	2	1	2	1	1	0	1	0	0	0	0	1	2	0	0	0	0	2	0	2	0	0	0	0	1	2	1	0	0	1	0	0	1	0	0	1	0	1	1
644	1	0	0	0	0	0	2	2	1	1	0	1	1	1	1	0	1	1	0	0	0	0	2	0	0	1	0	2	2	1	1	1	2	0	0	2	2	0	0	1	0	1	1	0	1	1	0	1	1
645	0	0	0	0	0	0	1	1	1	1	0	0	1	0	0	1	0	0	0	0	0	0	2	0	0	0	0	1	0	1	0	1	0	0	1	2	2	0	0	2	0	0	0	0	1	0	0	1	1
646	0	0	0	0	0	0	1	1	2	1	1	1	2	1	1	0	0	0	1	1	1	0	2	0	0	1	0	2	1	0	1	1	1	1	1	1	2	0	0	0	0	1	1	0	1	1	0	1	1
647	0	0	0	0	0	0	1	1	2	2	0	0	1	0	0	1	2	0	1	1	1	0	2	0	0	0	0	1	2	0	0	0	1	0	0	2	1	1	0	0	0	1	1	1	1	2	0	1	1
648	0	0	0	0	0	0	1	2	0	0	1	0	2	0	0	1	1	0	0	0	0	0	1	0	0	2	1	2	0	1	0	0	0	0	0	2	2	1	1	0	1	0	0	0	0	0	0	2	0
649	0	0	0	0	1	1	1	2	1	0	0	1	1	2	1	0	2	0	0	0	0	0	2	0	0	0	0	2	1	1	1	2	2	0	0	0	2	0	0	1	0	1	1	0	1	0	0	0	2
650	1	0	0	0	0	0	1	1	2	0	0	0	1	0	0	1	1	1	0	0	0	0	1	0	0	2	0	1	2	0	1	1	1	0	0	2	1	0	0	1	0	1	1	0	1	0	0	2	1
651	1	0	1	0	0	0	1	1	2	2	0	0	2	0	0	1	1	1	1	1	0	0	0	0	0	0	0	2	2	0	0	1	2	1	1	2	1	0	1	0	0	0	1	0	0	1	0	1	1
652	1	0	1	0	1	1	2	2	2	2	0	1	1	1	1	0	1	1	1	1	0	0	2	0	0	1	0	2	1	1	1	1	1	1	0	1	1	0	0	0	0	1	1	0	1	0	0	0	2
653	1	0	0	0	0	0	1	2	2	1	0	0	1	0	0	0	1	0	1	1	1	1	2	0	0	2	0	2	0	2	0	1	1	1	0	1	2	0	0	0	0	1	1	0	1	0	0	2	0
654	0	0	1	0	0	0	1	1	2	1	0	0	0	0	0	0	2	2	0	0	0	0	2	0	0	1	0	2	0	1	1	1	2	0	0	1	0	1	1	0	0	0	0	2	0	2	0	2	0
655	0	0	0	0	1	1	0	0	2	2	0	1	2	1	1	1	2	2	1	1	1	0	2	0	0	1	0	2	0	1	0	2	2	0	0	2	2	0	0	1	0	1	0	0	0	0	0	2	0
656	0	1	0	0	0	0	2	2	0	0	2	1	2	1	1	0	1	0	0	0	0	0	1	1	1	1	0	2	0	2	1	1	1	1	1	1	1	0	0	1	0	1	1	0	0	0	0	1	1
657	0	0	0	0	0	0	0	1	2	1	0	0	0	0	0	0	2	0	0	0	0	0	2	0	0	1	0	2	2	0	1	2	2	0	0	1	2	0	0	0	0	0	0	0	0	0	0	1	2
658	1	1	1	0	0	0	1	1	1	1	1	1	1	1	1	0	1	0	0	0	0	0	2	0	0	1	0	2	0	1	1	2	2	0	0	1	2	0	0	1	0	1	1	1	1	2	0	2	0
659	1	0	0	0	0	0	0	0	2	2	0	0	0	0	0	0	1	1	0	1	1	0	2	0	2	1	0	2	0	2	0	2	2	0	0	2	1	0	0	1	1	1	1	1	0	0	0	1	2
660	0	0	0	0	0	0	0	0	2	2	0	0	2	0	0	1	2	2	1	1	1	0	0	0	0	1	1	2	1	1	0	0	0	0	1	2	1	0	1	0	0	0	0	0	1	0	0	1	2
661	0	0	0	0	0	0	0	0	2	2	0	1	2	1	1	0	0	0	0	0	0	0	2	0	0	1	0	1	0	1	0	0	0	0	0	1	0	1	0	0	0	0	0	0	0	0	0	2	0
662	0	0	0	0	0	0	2	2	1	1	1	1	1	1	1	0	1	1	1	1	1	1	1	0	0	0	0	1	1	1	0	1	1	2	1	1	1	1	0	0	0	1	0	0	1	0	0	1	1
663	0	0	0	0	0	0	1	1	2	1	0	1	1	1	1	0	1	1	1	1	0	0	1	1	1	0	0	0	1	0	0	0	0	1	0	1	1	0	0	1	0	0	0	0	0	0	0	2	0
664	1	0	0	0	0	0	1	1	0	0	1	0	0	0	0	0	1	0	1	2	1	0	2	0	0	1	0	1	0	1	0	0	0	0	1	2	1	0	0	1	0	0	0	1	0	0	0	2	0
665	0	0	0	0	0	0	1	1	1	1	1	0	0	0	0	0	2	0	0	1	0	1	1	0	0	1	0	2	0	0	0	1	1	1	0	0	2	0	0	1	0	0	0	0	0	0	0	0	2
666	1	0	0	0	0	0	0	0	2	2	0	1	2	1	1	0	1	1	1	1	1	2	0	0	0	1	0	2	1	1	2	0	0	0	0	2	1	0	1	0	1	0	0	0	0	1	0	2	1
667	0	0	0	0	0	0	2	2	1	1	1	0	1	0	0	1	1	1	0	1	1	0	2	0	0	0	0	1	1	1	0	2	2	0	1	2	1	0	0	1	0	0	0	0	1	0	0	1	1
668	1	0	0	0	0	0	1	1	1	1	1	2	2	2	2	0	2	0	0	0	0	0	1	1	2	2	0	2	1	2	0	0	0	0	0	1	1	0	0	0	1	0	0	0	1	0	0	2	0
669	0	0	1	1	0	1	0	1	2	1	0	1	1	2	1	0	1	1	0	0	0	0	2	0	0	0	0	1	1	1	1	2	2	1	0	0	0	0	0	2	1	0	0	0	0	1	0	1	0
670	0	0	0	0	0	0	1	2	2	1	0	1	0	0	0	0	1	1	1	1	1	0	2	0	0	1	0	2	1	1	0	1	0	0	1	2	2	0	0	0	0	1	1	0	1	2	0	2	2
671	0	0	0	0	0	0	1	1	1	1	0	0	0	0	0	0	0	0	0	0	0	0	1	1	1	1	0	2	1	2	1	0	1	1	0	1	0	0	0	2	0	1	1	0	1	2	0	2	1
672	1	0	0	0	0	0	1	1	2	2	1	0	1	0	1	0	1	1	1	1	1	0	2	0	0	1	0	1	1	1	0	1	1	0	1	1	1	0	0	0	0	0	0	0	0	0	0	1	1
673	0	0	0	0	1	1	0	1	2	1	0	0	0	0	0	0	2	0	0	0	0	0	2	0	0	1	1	1	0	0	0	1	1	0	0	1	2	0	0	0	0	0	0	1	0	0	0	2	1
674	0	0	0	0	1	1	0	1	2	1	0	1	1	1	1	0	0	0	0	0	0	0	2	0	0	2	0	2	1	1	1	1	1	2	1	1	1	1	0	0	0	1	1	1	1	2	0	1	1
675	1	0	0	0	0	0	1	1	2	1	1	0	1	1	1	0	2	1	1	1	1	0	1	1	1	2	0	1	1	1	0	1	2	1	1	1	1	0	0	1	0	0	0	0	0	1	0	0	2
676	1	0	0	0	0	0	1	2	1	0	1	0	1	0	0	1	1	1	1	0	0	0	2	0	0	0	0	2	2	1	0	0	1	0	0	2	2	0	0	0	0	0	0	0	0	0	0	1	1
677	0	0	0	0	0	0	1	1	2	2	1	0	1	0	0	1	2	2	0	0	0	0	2	0	0	0	0	2	1	2	0	1	1	1	0	0	2	0	0	2	0	0	0	1	1	0	0	1	1
678	0	0	1	1	0	1	1	1	1	1	0	0	1	1	1	0	2	1	1	0	0	0	2	0	0	0	0	2	0	2	0	2	2	0	1	2	2	0	0	1	0	1	1	0	1	0	0	2	1
679	0	0	0	0	0	0	0	0	2	1	2	0	1	0	0	0	2	2	2	2	2	0	2	0	0	0	0	1	0	1	0	1	1	1	0	1	0	0	0	2	1	0	0	0	0	1	0	1	1
680	1	0	0	0	0	0	2	2	1	1	0	0	1	0	0	1	0	0	0	0	0	0	2	0	1	2	0	1	2	0	0	1	2	1	0	1	1	0	0	1	1	0	0	0	0	0	0	1	1
681	0	0	0	0	0	0	1	1	2	2	0	0	1	0	0	1	1	0	0	0	0	0	2	0	0	0	0	1	1	0	0	2	2	0	1	2	1	0	0	1	0	1	0	0	0	0	0	2	0
682	0	0	0	0	1	1	1	2	2	1	0	0	2	0	0	1	0	0	1	1	1	0	1	1	1	1	0	2	1	2	0	1	1	0	0	2	2	0	0	2	0	0	0	0	0	0	0	0	2
683	0	0	0	0	0	0	0	1	2	1	0	0	2	0	0	1	2	1	0	0	0	0	2	0	0	1	0	2	0	2	0	2	2	0	0	2	2	0	0	1	1	2	2	0	1	1	0	2	0
684	1	1	0	0	1	1	1	2	1	0	0	0	1	0	1	0	0	0	2	2	0	0	1	0	0	1	0	2	1	1	0	1	1	0	0	2	1	0	0	0	0	1	0	0	1	1	0	2	0
685	1	0	0	0	0	0	1	1	1	0	1	0	1	1	1	0	2	0	1	0	0	0	1	0	1	1	0	1	0	1	1	1	1	0	0	2	2	0	0	0	0	0	0	0	0	2	0	1	0
686	1	0	0	0	0	0	1	1	1	1	0	0	0	0	0	0	2	2	1	1	1	0	1	1	1	1	0	1	2	0	0	2	2	0	0	2	1	0	0	0	0	0	0	0	0	0	0	0	2
687	1	0	0	0	1	1	1	2	1	0	0	0	0	0	0	0	0	0	2	1	0	0	2	0	0	1	0	2	0	1	1	1	1	0	0	2	2	0	0	2	0	0	0	2	0	2	0	1	1
688	0	0	0	0	0	0	1	1	1	1	1	1	1	1	1	0	2	2	0	0	0	0	2	0	0	1	0	2	1	2	1	1	1	1	1	1	1	1	0	0	0	0	0	0	0	0	0	2	0
689	1	0	0	0	1	1	0	1	2	1	1	0	1	0	1	0	2	0	1	1	1	1	0	1	1	1	0	2	0	2	1	2	2	0	0	0	1	0	0	2	1	0	0	0	1	0	0	2	2
690	1	0	0	0	0	0	1	1	1	1	1	1	0	0	0	0	2	2	0	0	0	0	2	0	0	2	0	2	0	1	1	1	1	0	0	1	1	1	0	0	0	0	0	0	1	0	0	2	0
691	1	0	0	0	1	1	1	1	1	1	0	0	1	1	1	0	1	0	1	1	1	0	1	0	0	1	0	1	0	1	1	2	2	0	1	1	1	0	0	1	0	1	1	0	1	1	0	1	1
692	1	0	0	0	0	0	1	1	1	1	0	0	1	1	1	0	1	1	1	1	0	1	1	0	0	1	0	2	1	1	2	1	1	2	0	1	1	0	0	0	0	0	0	0	0	2	0	0	2
693	0	0	0	0	0	0	2	2	0	0	0	0	1	0	1	0	1	0	1	1	1	0	2	0	0	1	0	1	1	1	1	1	2	2	0	1	1	1	0	0	0	2	2	0	1	1	0	2	0
694	1	0	1	0	0	0	1	2	1	0	1	0	1	0	0	1	1	0	0	0	0	0	1	1	1	1	0	2	0	1	0	1	1	0	0	2	2	0	0	0	1	0	0	0	1	1	0	2	1
695	1	0	1	0	1	1	1	1	2	2	0	0	1	0	0	0	2	0	1	1	1	0	2	0	0	1	0	2	1	1	2	1	1	1	2	2	1	0	0	1	0	0	1	0	1	1	0	2	0
696	1	0	0	0	0	0	0	1	2	1	0	0	0	0	0	0	1	1	2	1	1	0	2	0	0	1	0	2	0	2	0	2	1	0	1	2	1	0	0	0	0	1	1	0	1	0	0	1	1
697	0	0	0	0	0	0	1	1	1	1	0	0	1	0	0	1	1	1	2	2	2	0	1	0	0	0	0	2	0	2	0	1	2	0	0	2	1	1	1	1	1	0	0	0	0	0	0	1	0
698	0	0	0	0	0	0	1	2	1	0	1	1	1	0	0	0	1	0	0	0	0	0	2	0	0	0	0	2	1	1	2	1	2	0	0	1	1	1	0	0	0	1	1	0	0	0	0	0	2
699	0	0	0	0	0	0	2	2	1	0	1	0	1	0	1	0	0	0	2	1	0	0	2	0	0	0	0	2	1	2	0	2	2	0	0	2	1	1	1	0	0	2	2	0	1	1	0	1	0
700	0	0	0	0	0	0	2	2	0	0	2	1	1	1	1	0	0	0	1	0	0	0	2	0	2	1	0	2	1	1	1	1	1	1	1	2	1	0	0	0	0	0	0	0	1	1	0	1	1
701	0	0	1	1	0	1	1	1	2	2	0	0	0	1	1	0	1	0	1	1	1	0	0	0	0	0	0	0	1	0	0	0	0	0	0	1	1	0	0	0	0	0	0	0	0	2	0	0	2
702	1	0	0	0	1	1	2	2	0	0	0	2	2	2	2	0	0	0	1	1	1	1	0	1	0	0	0	1	2	1	0	2	2	0	0	0	1	0	0	0	0	0	0	0	0	0	1	1	0
703	0	0	0	0	0	0	0	1	2	1	0	0	0	0	0	0	1	1	1	1	1	0	2	0	1	1	0	2	0	2	2	0	0	0	0	2	1	1	0	0	0	0	0	0	1	0	0	1	1
704	1	0	0	0	0	0	1	2	1	0	1	1	1	1	1	0	2	2	0	0	0	0	1	1	1	1	0	2	0	1	1	0	2	1	1	2	1	0	0	0	0	1	1	0	2	2	0	0	1
705	1	0	0	0	0	0	1	1	1	1	1	1	2	2	2	0	2	1	1	1	0	0	2	0	1	1	0	2	0	1	1	0	0	0	0	1	1	1	1	0	1	1	1	0	1	1	1	1	0
706	0	0	0	0	0	0	2	2	0	0	2	0	0	0	0	0	2	2	0	0	0	0	2	0	0	1	0	1	0	1	0	2	2	0	0	1	1	0	0	2	0	0	0	0	1	1	0	2	0
707	0	0	0	0	0	0	0	0	2	2	0	0	0	0	0	0	1	1	1	1	0	0	2	0	1	2	0	1	0	1	0	1	1	0	0	1	1	0	0	1	0	1	1	0	1	1	0	0	2
708	0	0	0	0	0	0	0	1	1	1	1	0	1	1	1	0	0	0	1	2	1	0	1	0	0	1	0	2	1	1	2	1	2	1	0	1	1	0	0	0	1	0	0	0	0	0	0	2	1
709	1	0	0	0	0	0	0	0	1	1	0	1	1	1	1	0	2	0	0	0	0	0	2	0	0	1	0	2	1	1	0	2	2	1	1	2	2	0	0	0	1	0	0	0	0	0	0	1	1
710	1	0	0	0	0	0	2	2	0	0	1	0	1	0	0	1	1	0	0	0	0	0	1	1	1	2	0	2	0	1	0	0	1	0	0	2	2	0	0	0	0	0	0	0	1	0	0	1	1
711	1	0	0	0	0	0	1	1	1	1	1	0	0	0	0	0	0	0	1	1	0	0	2	0	1	0	0	2	0	1	1	1	1	0	0	2	1	0	0	1	0	0	0	0	0	2	0	0	1
712	0	0	0	0	0	0	1	1	1	1	1	1	1	1	1	0	0	0	2	1	1	0	1	1	1	1	0	1	0	2	1	1	2	1	0	1	0	1	0	0	0	1	1	0	1	1	0	1	1
713	1	0	0	0	0	0	2	2	1	0	1	1	1	1	1	0	1	1	1	1	0	0	1	1	2	2	0	2	1	1	2	1	2	0	0	0	1	0	0	1	1	0	0	0	0	0	0	2	0
714	1	0	0	0	0	0	2	2	1	1	0	1	1	0	0	0	2	1	1	1	1	0	1	0	0	2	0	2	1	1	0	0	0	0	1	2	2	0	0	0	0	0	0	0	0	0	0	1	1
715	1	0	0	0	0	0	1	1	1	1	0	1	1	1	1	0	0	0	0	0	0	0	2	0	0	0	0	0	2	0	0	1	2	0	0	1	1	0	0	2	0	0	0	1	1	0	0	1	1
716	0	0	0	0	0	0	1	1	1	1	1	1	2	2	2	0	2	1	0	0	0	0	2	0	0	2	0	1	1	1	1	0	2	0	0	2	1	0	0	0	0	0	0	0	0	0	0	2	0
717	1	0	0	0	0	0	2	2	0	0	0	0	1	0	0	1	2	1	1	1	1	0	2	0	0	0	0	1	1	1	0	0	2	1	1	2	0	0	0	1	0	0	0	0	0	1	0	2	1
718	0	0	1	0	0	0	0	0	2	2	0	1	1	1	1	0	0	0	1	1	1	0	2	0	0	1	0	2	0	2	0	1	1	0	0	2	1	1	0	0	0	0	0	0	1	1	0	2	1
719	0	0	0	0	0	0	2	2	1	0	0	1	1	1	1	0	0	0	2	1	1	0	1	0	0	1	0	2	1	1	1	1	2	0	0	1	1	0	0	2	0	0	0	0	1	0	0	2	1
720	0	0	0	0	0	0	2	2	1	1	1	0	0	0	0	0	2	1	1	0	0	0	0	0	0	1	0	2	1	1	1	1	1	0	0	1	2	0	0	0	0	0	0	0	0	0	0	2	0
721	1	0	0	0	0	0	2	2	1	1	0	0	2	1	1	1	2	0	1	1	1	0	2	0	0	0	0	1	1	1	1	1	1	1	2	2	0	0	1	0	1	0	0	1	1	1	0	0	2
722	1	0	0	0	1	1	2	2	1	1	1	0	1	0	0	1	0	0	2	1	0	0	2	0	0	2	0	2	1	1	1	0	0	0	1	2	1	1	0	1	0	0	0	1	1	0	0	2	0
723	1	0	0	0	2	2	1	2	1	0	1	0	0	0	0	0	0	0	1	1	1	0	2	0	0	1	0	2	1	1	2	0	1	1	1	2	2	0	0	1	0	1	1	0	0	2	0	1	1
724	0	0	0	0	0	0	2	2	2	1	0	0	0	0	0	0	0	0	0	0	0	0	2	0	0	0	0	2	0	1	0	1	1	0	0	2	1	0	0	0	0	0	0	0	0	0	0	2	0
725	1	1	0	0	0	0	2	2	1	0	1	0	2	0	0	1	1	1	1	1	0	0	2	0	0	1	0	2	0	2	0	2	2	0	0	1	1	1	0	0	0	1	1	0	1	2	0	1	1
726	1	0	0	0	0	0	2	2	1	1	1	0	1	1	1	0	1	1	2	1	1	0	2	0	1	1	0	2	1	0	1	1	1	0	0	1	1	0	0	1	0	2	2	0	1	1	0	1	1
727	1	0	0	0	0	0	1	1	1	1	1	0	1	0	0	1	1	1	0	0	0	0	1	1	1	1	0	1	0	0	1	2	2	0	1	1	2	0	0	1	0	0	0	0	0	1	0	1	1
728	1	0	0	0	1	1	1	1	1	1	0	1	1	1	1	0	2	2	1	1	1	0	1	0	1	2	0	2	1	1	2	0	1	2	0	2	1	0	0	0	0	0	0	0	1	1	0	1	1
729	0	0	1	1	0	1	1	2	2	1	0	0	0	0	0	0	2	0	0	0	0	0	2	0	0	1	0	2	0	2	0	2	1	0	0	2	2	1	0	0	0	0	0	0	1	0	0	1	1
730	1	0	0	0	0	0	2	2	0	0	2	1	2	2	2	0	2	2	0	0	0	0	0	1	1	1	0	2	1	2	0	1	1	1	0	1	1	1	0	0	0	0	0	0	0	0	0	2	0
731	0	0	0	0	0	0	1	1	1	1	0	0	0	0	0	0	2	2	1	1	1	1	2	0	0	2	0	1	1	2	0	2	2	0	0	0	2	0	0	2	0	1	1	0	0	0	0	2	1
732	1	0	0	0	0	0	0	1	2	0	1	1	1	0	0	0	1	1	1	0	0	0	2	0	1	1	0	1	0	1	0	0	1	0	0	2	1	0	0	1	0	1	0	0	0	0	0	2	2
733	0	0	0	0	0	0	2	2	1	1	1	2	2	1	1	0	2	0	0	0	0	0	0	1	1	1	0	2	1	1	0	2	2	0	1	2	2	0	0	0	0	0	0	1	0	1	0	2	1
734	1	0	0	0	1	1	0	0	2	2	0	0	0	0	0	0	2	1	1	1	1	0	2	0	0	1	0	2	2	2	0	1	1	1	1	1	1	0	0	0	1	0	1	0	1	0	0	1	0
735	1	0	0	0	0	0	1	1	1	0	2	0	1	0	0	1	1	0	1	1	0	0	1	0	0	1	0	2	0	1	1	1	2	1	0	1	0	1	0	0	0	1	1	0	0	1	0	1	1
736	0	0	0	0	0	0	1	2	1	0	0	1	0	0	0	0	1	0	0	0	0	0	2	0	0	1	0	2	1	2	0	1	1	0	0	1	1	0	0	2	1	1	1	0	1	0	0	2	0
737	1	0	0	0	0	0	1	1	1	0	1	0	0	0	0	0	2	0	1	0	0	0	1	1	1	1	1	1	0	0	0	2	2	2	0	2	1	0	0	0	0	0	0	1	1	0	0	0	2
738	1	0	1	1	1	2	1	1	1	1	0	1	1	1	1	0	0	0	0	0	0	0	1	1	1	1	0	2	0	2	1	2	2	1	0	1	1	0	0	0	0	0	0	0	0	0	0	2	0
739	1	0	1	1	0	1	1	2	0	0	1	1	2	1	1	0	1	0	0	0	0	0	2	0	0	2	0	1	1	2	0	1	1	0	0	2	1	1	1	0	1	0	0	0	1	1	0	1	1
740	1	0	0	0	1	1	2	2	1	1	0	0	0	0	0	0	1	0	0	0	0	1	2	0	0	2	0	0	1	0	0	0	0	0	0	1	1	0	0	1	1	1	1	0	2	0	0	2	0
741	1	0	0	0	0	0	1	2	2	1	0	1	2	1	1	0	0	0	0	0	0	0	2	0	0	0	0	2	1	1	0	1	1	0	0	2	2	0	0	1	0	0	0	0	0	0	0	0	1
742	1	0	0	0	1	1	1	1	2	2	0	1	2	1	1	1	2	0	0	0	0	0	1	1	1	1	0	1	0	0	1	1	2	2	2	2	1	0	0	0	0	1	1	0	0	1	0	2	0
743	0	0	0	0	1	1	0	1	2	1	0	0	0	0	0	0	0	1	0	0	0	0	2	0	0	0	0	2	1	1	2	1	1	0	0	1	1	0	0	1	0	0	0	2	0	0	0	2	1
744	1	0	0	0	0	0	1	1	2	2	0	0	1	0	0	0	0	0	0	0	0	0	2	0	0	0	0	2	0	2	0	1	1	1	0	0	2	0	0	2	0	2	2	0	1	1	0	2	0
745	1	0	0	0	0	0	1	1	1	1	1	1	2	0	0	0	0	0	0	0	0	0	2	0	0	1	0	2	1	1	2	1	0	0	0	1	1	0	0	1	0	0	1	0	1	0	0	2	0
746	1	0	0	0	0	0	2	2	1	1	1	1	2	1	1	0	1	0	1	1	1	0	1	1	1	0	0	2	1	1	1	0	2	1	0	1	1	0	0	2	0	1	1	0	1	2	0	1	1
747	1	0	0	0	0	0	2	2	1	0	0	0	1	2	2	0	1	0	0	0	0	0	2	0	0	0	1	2	1	2	0	2	2	0	0	2	1	1	1	0	0	1	1	0	0	1	0	1	1
748	1	0	0	0	0	0	0	0	2	2	0	0	1	0	0	1	1	0	1	1	1	0	1	1	1	1	0	1	1	1	0	0	0	0	0	2	1	0	0	0	0	0	0	0	0	0	0	2	1
749	0	0	0	0	0	0	1	1	1	1	0	0	2	1	1	1	1	0	2	2	1	0	2	0	1	0	0	2	0	2	1	1	1	2	1	2	1	0	1	0	0	0	0	0	0	0	0	0	2
750	1	0	0	0	0	0	1	1	2	2	1	0	0	0	0	0	1	0	0	0	0	0	2	0	0	1	0	2	1	1	1	2	1	0	0	2	1	0	0	0	0	1	1	0	0	0	0	2	0
751	0	0	0	0	0	0	1	2	1	0	0	0	0	0	0	0	1	1	1	0	1	0	2	0	0	1	0	2	1	2	0	1	1	1	0	0	2	0	0	1	0	1	1	0	1	0	0	2	0
752	1	0	0	0	0	0	1	1	1	1	1	1	1	1	1	0	1	1	0	1	1	0	2	0	0	1	1	2	1	1	0	2	2	0	0	1	1	0	1	0	1	0	0	0	1	1	0	2	0
753	0	0	0	0	0	0	1	2	2	0	0	0	0	0	0	0	1	0	1	1	1	0	1	0	0	1	0	1	0	1	0	1	1	0	0	1	1	0	0	0	0	0	0	0	1	0	0	2	0
754	1	0	0	0	0	0	1	2	1	0	1	1	1	0	0	0	1	0	1	1	0	0	2	0	0	0	0	1	1	1	1	0	0	0	0	1	0	0	0	1	0	0	0	0	1	0	0	2	0
755	1	0	0	0	0	0	2	2	1	1	1	0	0	0	0	0	0	0	0	1	1	1	2	0	0	1	0	1	2	0	0	1	2	0	0	2	1	1	0	0	0	1	1	0	0	2	0	1	1
756	1	0	0	0	0	0	1	1	1	1	1	0	1	0	0	1	1	1	1	1	1	0	2	0	0	0	0	1	1	1	0	1	1	1	1	2	1	0	0	1	0	1	1	0	1	0	0	1	1
757	1	0	0	0	0	0	2	2	1	1	1	0	0	0	0	0	1	0	1	1	0	0	0	0	0	0	0	2	1	1	2	1	1	0	1	2	0	1	0	0	0	0	0	0	0	0	0	0	2
758	1	0	0	0	0	0	2	2	1	1	0	0	0	0	0	0	2	1	1	0	0	0	2	0	0	0	0	1	1	0	0	2	2	0	0	1	1	0	0	0	0	0	0	0	0	0	0	2	0
759	1	0	1	0	0	0	1	1	1	1	0	1	2	0	0	0	1	1	1	1	0	0	2	0	0	0	1	2	1	2	0	1	1	0	0	2	2	0	0	1	0	1	1	0	1	1	0	1	1
760	0	0	0	0	0	0	1	2	2	0	0	2	2	2	2	0	0	0	0	0	0	0	1	0	1	0	0	0	1	0	0	1	1	0	0	2	1	1	0	0	0	0	0	0	0	0	0	1	1
761	0	0	0	0	0	0	1	2	2	1	0	0	1	0	0	1	1	1	2	2	2	0	1	1	1	0	0	2	1	2	1	1	1	1	1	2	1	0	1	0	0	1	1	1	1	2	0	0	2
762	1	0	0	0	0	0	2	2	0	0	0	1	2	1	1	0	0	0	2	1	0	0	1	1	1	1	0	1	0	1	1	0	0	0	0	2	1	1	1	1	1	0	0	0	0	0	0	1	1
763	0	1	0	0	0	0	2	2	1	1	1	1	1	1	1	0	2	0	0	0	0	0	2	0	1	1	1	2	1	2	0	1	2	0	0	1	2	0	0	1	0	0	0	0	0	1	0	1	1
764	0	0	0	0	0	0	1	1	2	2	0	0	0	0	0	0	1	1	1	1	0	0	1	0	0	1	0	2	0	1	1	1	2	0	0	1	1	0	0	0	0	2	2	0	1	1	0	1	1
765	0	0	0	0	0	0	2	2	1	1	0	1	2	1	1	0	0	0	0	0	0	0	1	1	1	0	0	1	1	2	0	0	0	0	1	2	2	0	0	1	0	0	0	1	0	1	1	2	0
766	0	0	2	0	0	0	1	1	2	2	0	0	2	1	1	1	0	0	0	0	0	0	0	0	0	0	0	2	1	2	1	0	1	1	1	2	1	0	0	0	1	0	0	0	0	0	0	1	0
767	0	0	0	0	0	0	2	2	0	0	0	0	2	1	1	0	0	0	2	2	0	0	2	0	0	1	0	2	1	1	1	1	1	1	1	1	1	1	0	0	0	0	0	0	0	0	0	1	1
768	0	0	0	0	0	0	1	1	1	1	1	1	1	1	1	0	0	0	0	0	0	0	2	0	1	0	0	2	1	1	1	0	0	0	0	1	1	2	0	0	0	0	0	0	1	0	0	1	1
769	1	0	0	0	0	0	1	1	2	2	0	0	1	0	0	0	1	1	1	1	1	1	0	1	1	1	0	1	1	1	0	1	2	0	0	1	1	1	0	1	0	2	2	0	1	1	0	2	0
770	0	0	0	0	1	1	1	2	1	0	0	0	0	0	0	1	1	0	1	1	1	0	2	0	0	2	0	2	0	2	1	0	1	1	1	2	2	0	0	2	0	0	0	0	1	0	0	0	1
771	0	0	0	0	0	0	1	2	2	0	0	2	2	2	2	0	2	0	1	1	1	0	2	0	0	2	0	2	1	1	0	1	2	1	1	2	1	0	0	1	0	0	0	0	0	0	0	1	0
772	0	0	0	0	0	0	2	2	1	1	0	0	0	0	0	0	1	0	1	1	1	0	2	0	0	1	0	2	0	2	1	2	2	0	0	1	2	0	0	0	0	0	0	0	0	1	0	0	1
773	0	0	0	0	0	0	0	0	2	1	2	1	1	1	1	0	1	0	0	0	0	0	2	0	0	1	0	2	0	2	0	1	1	0	0	1	2	1	0	0	0	1	1	0	2	2	0	1	1
774	1	0	0	0	0	0	1	1	1	1	1	0	0	0	0	0	0	0	0	1	0	0	2	0	0	0	0	1	1	1	1	0	0	0	0	2	2	0	0	0	0	0	0	0	0	0	0	1	1
775	1	0	0	0	0	0	2	2	1	1	0	0	0	0	0	0	2	1	2	2	1	0	1	0	0	1	0	1	1	2	0	1	2	0	0	2	2	0	0	0	0	0	0	0	0	0	0	2	0
776	0	0	0	0	0	0	1	1	1	1	1	0	1	1	1	0	1	1	0	1	0	0	2	0	0	0	0	2	1	1	2	1	1	1	0	0	1	0	0	2	0	1	0	0	1	1	0	0	2
777	1	0	0	0	0	0	2	2	1	0	1	0	1	1	1	0	0	0	0	0	0	0	2	0	1	2	0	1	1	1	0	0	0	0	1	2	2	0	0	1	0	0	0	0	1	0	0	2	0
778	0	1	0	0	1	1	2	2	1	1	1	0	0	0	0	0	2	0	0	0	0	0	2	0	1	0	1	2	0	1	1	0	0	1	0	1	0	0	0	1	1	1	0	0	0	0	0	2	1
779	1	1	0	0	0	0	0	0	2	2	0	0	0	0	0	0	2	1	1	1	0	0	2	0	0	0	0	2	2	1	2	2	2	0	0	1	2	0	0	1	0	0	0	0	1	1	0	1	1
780	1	0	0	0	0	0	1	1	1	1	1	1	2	0	0	0	2	2	2	2	0	1	2	0	0	1	0	2	0	2	0	2	2	0	1	2	1	0	0	2	0	1	1	0	0	0	0	2	0
781	1	0	0	0	0	0	0	1	2	1	0	0	0	0	0	0	1	0	1	1	0	0	2	0	0	1	0	0	1	0	0	1	2	2	0	1	1	0	0	2	0	1	1	0	1	0	0	1	1
782	1	0	0	0	0	0	2	2	0	0	1	1	1	1	1	0	0	0	1	1	1	0	1	1	1	1	0	2	0	2	1	1	1	2	1	1	1	0	0	0	0	0	0	0	0	1	0	2	0
783	1	0	0	0	0	0	1	1	1	1	1	0	0	0	0	0	0	0	0	0	0	1	2	0	0	2	0	1	1	1	0	2	2	0	0	0	1	0	0	1	0	0	0	0	0	0	0	1	1
784	1	0	0	0	0	0	2	2	0	0	1	0	0	0	0	0	0	0	1	1	1	0	2	0	0	1	0	2	1	2	1	1	1	0	0	2	1	1	0	0	0	0	0	0	1	0	0	2	0
785	1	0	0	0	0	0	2	2	1	1	1	1	1	1	1	0	1	0	0	0	0	0	2	0	0	0	0	0	2	0	0	0	1	0	0	2	1	0	0	2	0	0	0	0	0	0	0	2	0
786	0	0	0	0	1	1	2	2	0	0	0	0	1	0	0	1	0	0	0	0	0	0	2	0	1	0	1	1	0	0	0	1	1	1	0	0	1	0	0	2	0	1	0	0	1	1	0	2	1
787	0	0	1	0	1	1	0	1	2	1	0	0	1	0	0	0	0	1	0	0	0	0	1	0	0	1	0	1	1	1	0	1	1	1	1	2	1	1	0	0	0	0	0	0	0	0	0	1	0
788	1	0	0	0	0	0	0	1	2	1	0	1	1	0	0	0	1	1	2	2	2	0	2	0	0	1	0	2	1	1	1	0	0	0	1	2	1	0	0	0	0	0	0	0	0	0	0	1	0
789	0	1	0	0	1	1	0	1	2	1	0	0	2	1	1	1	1	1	0	0	0	0	1	0	0	2	0	1	2	0	1	0	2	0	0	2	1	0	1	0	0	0	0	0	0	1	0	0	2
790	1	0	0	0	1	1	0	0	2	2	0	0	1	0	0	1	2	2	0	0	0	0	2	0	0	1	0	1	1	1	0	2	2	0	0	1	1	0	0	0	0	0	0	1	0	1	0	0	2
791	0	0	0	0	0	0	1	1	1	1	1	1	0	0	0	0	1	1	0	0	0	0	1	0	0	2	0	2	0	2	0	1	0	0	0	1	0	1	0	0	0	1	1	0	1	2	0	2	0
792	0	0	0	0	1	1	1	2	2	1	0	1	1	1	1	0	1	1	1	1	0	1	2	0	0	2	0	1	1	1	0	2	2	1	0	1	2	0	0	0	0	1	1	0	1	0	0	1	1
793	1	0	0	0	0	0	1	1	1	1	0	0	0	0	0	0	1	1	1	1	0	0	2	0	1	1	0	2	2	1	0	1	1	1	0	0	1	0	0	0	0	0	0	0	0	0	0	1	1
794	0	0	0	0	0	0	1	1	2	2	1	0	1	0	0	0	0	0	1	1	1	0	1	0	0	2	0	2	0	1	1	1	1	0	0	2	1	0	0	1	0	0	0	0	1	1	0	1	2
795	0	0	0	0	0	0	1	1	1	1	1	1	2	1	1	0	0	0	1	1	0	0	2	0	0	1	0	2	0	2	1	0	1	1	1	2	0	1	0	1	0	0	0	1	0	1	0	1	1
796	1	0	0	0	0	0	2	2	1	1	0	0	1	0	0	1	2	2	1	1	1	0	2	0	0	2	0	2	0	1	0	1	1	0	0	1	1	0	1	0	0	2	2	0	1	1	0	0	2
797	0	0	0	0	0	0	2	2	1	1	1	0	1	0	0	1	0	0	1	2	1	0	2	0	0	1	0	1	2	0	0	1	1	0	0	0	1	0	0	0	0	1	0	0	0	0	0	1	1
798	0	0	1	0	0	0	1	1	2	2	0	0	1	0	0	1	2	1	0	0	0	0	2	0	0	1	0	1	0	1	0	0	0	0	1	2	1	1	0	0	0	1	1	0	0	0	0	0	2
799	1	0	0	0	0	0	2	2	1	0	0	1	2	2	2	0	2	2	1	1	1	0	2	0	0	1	0	2	0	2	0	0	1	1	1	2	2	0	0	0	0	1	1	0	1	2	0	2	0
800	1	0	0	0	0	0	2	2	1	1	1	0	0	0	0	0	1	0	1	0	0	0	2	0	1	0	0	1	1	1	0	2	2	1	0	2	1	0	0	1	0	0	0	1	1	1	1	0	1
801	0	0	0	0	0	0	1	1	2	2	0	0	0	0	0	0	2	0	1	1	1	0	2	0	0	1	0	2	2	1	0	1	1	2	1	1	2	1	0	0	0	1	0	0	0	1	0	2	0
802	1	0	0	0	1	1	2	2	1	1	0	0	1	0	0	1	2	2	0	1	0	0	2	0	0	1	0	2	1	2	0	1	2	1	1	2	1	0	0	1	0	0	0	0	0	1	0	1	1
803	1	0	0	0	0	0	1	1	2	2	0	1	2	2	2	0	0	0	0	1	0	0	2	0	0	2	0	2	0	2	1	2	2	1	0	2	2	0	0	0	0	0	0	0	0	1	0	1	1
804	0	0	0	0	1	1	1	1	0	0	2	0	1	2	2	0	1	1	0	1	0	0	1	1	1	0	0	0	1	0	0	2	2	0	0	1	0	0	0	1	1	1	1	0	1	1	0	2	0
805	1	0	1	1	1	2	0	1	2	0	1	0	1	1	1	0	0	0	1	1	1	0	2	0	0	1	0	2	0	1	2	1	1	0	1	2	2	0	0	0	1	0	0	0	0	0	0	0	2
806	1	0	0	0	0	0	1	2	1	0	1	0	0	0	0	0	1	0	1	1	1	0	2	0	0	2	0	2	0	1	1	0	0	0	0	1	2	0	0	0	0	0	0	0	1	0	0	0	2
807	1	0	0	0	0	0	2	2	1	1	1	0	0	0	0	0	2	2	1	1	1	0	2	0	0	2	0	2	0	1	1	1	1	1	1	2	2	0	0	0	0	0	0	0	0	1	0	0	2
808	1	1	0	0	0	0	1	1	1	1	0	0	1	1	1	0	1	1	1	0	1	0	2	0	1	1	0	1	0	1	0	1	1	0	0	1	2	0	0	0	0	1	0	0	0	1	0	1	1
809	1	0	0	0	0	0	0	1	2	1	0	0	0	0	0	0	1	1	1	1	1	1	2	0	0	1	0	2	0	1	1	1	1	0	0	2	1	1	0	0	0	1	1	0	1	2	0	2	0
810	1	0	0	0	1	1	1	2	2	0	1	0	0	0	0	0	1	1	1	1	0	0	2	0	1	0	0	2	1	1	1	1	1	0	0	1	1	1	1	0	0	1	1	0	1	1	0	1	1
811	0	0	0	0	0	0	1	1	1	1	0	0	2	0	0	1	0	0	0	1	0	0	1	0	0	1	0	2	0	2	0	2	2	0	0	1	1	0	0	0	1	1	0	0	0	0	0	1	1
812	0	0	0	0	0	0	0	1	1	0	0	1	1	0	0	0	1	1	1	1	1	0	2	0	0	1	0	2	0	1	0	1	2	2	1	2	1	0	0	0	0	1	0	0	0	0	0	2	0
813	0	0	0	0	0	0	2	2	1	1	0	0	0	0	0	0	0	0	0	1	0	1	2	0	0	0	0	2	1	1	0	1	2	0	0	2	2	0	0	0	0	0	0	0	1	0	0	1	2
814	1	0	0	0	0	0	0	2	2	0	1	0	0	0	0	0	1	1	0	0	0	0	2	0	0	1	0	1	1	1	0	2	2	1	1	2	1	1	0	0	0	0	0	0	0	0	0	1	1
815	1	0	0	0	0	0	0	0	2	2	0	1	2	1	1	1	0	1	0	0	0	1	2	0	0	1	0	2	0	2	0	1	1	1	1	1	1	0	0	1	0	1	0	0	0	0	0	2	0
816	0	1	0	0	0	0	1	1	1	1	1	1	1	1	1	0	1	1	1	1	0	0	1	0	0	1	0	1	1	1	0	1	1	1	0	0	2	0	0	0	0	1	1	0	1	1	1	1	1
817	0	0	0	0	0	0	1	2	2	2	0	0	1	1	1	0	1	0	0	0	0	1	2	0	0	1	0	2	0	2	0	1	1	0	0	1	2	0	0	1	0	0	0	1	0	0	0	1	1
818	0	0	0	0	1	1	1	1	1	1	1	0	1	0	0	1	1	0	0	0	0	0	2	0	0	2	0	2	1	0	0	0	0	1	1	2	1	1	0	0	0	0	0	0	1	1	0	2	0
819	0	0	1	0	0	0	0	1	2	1	0	0	0	0	0	0	1	1	0	0	0	0	1	0	0	1	0	1	1	1	0	1	1	1	1	1	0	2	0	0	0	0	1	0	1	0	0	1	1
820	1	0	0	0	0	0	0	0	2	2	0	0	1	1	1	0	1	0	1	1	1	0	2	0	0	1	0	2	0	1	1	1	2	0	0	2	2	0	0	1	0	1	1	0	1	1	0	2	0
821	0	0	0	0	0	0	1	1	1	1	1	1	2	1	1	0	1	1	1	1	0	0	2	0	1	2	1	2	0	1	1	1	1	0	0	2	1	1	1	1	1	0	0	0	0	0	0	2	0
822	0	0	0	0	0	0	1	1	1	0	2	0	1	0	1	0	0	1	0	0	0	0	2	0	0	0	0	2	2	1	1	2	2	0	0	1	0	0	1	1	0	1	1	0	1	2	0	2	0
823	0	0	0	0	1	1	0	1	2	1	1	0	1	0	0	1	1	0	0	0	0	0	1	0	0	1	1	2	1	1	0	1	2	0	0	2	1	0	0	1	1	1	1	0	0	0	0	0	2
824	1	0	0	0	0	0	1	1	2	2	0	1	1	1	1	0	1	1	0	0	0	0	2	0	0	1	0	2	1	2	0	0	0	0	0	1	2	0	0	0	0	0	0	1	1	0	0	0	2
825	1	0	0	0	1	1	1	1	2	1	0	0	0	0	0	0	1	1	0	0	0	0	2	0	0	0	1	2	0	1	0	1	1	0	0	1	1	0	0	1	0	1	1	0	1	1	0	0	2
826	0	0	0	0	0	0	1	1	2	2	0	1	2	2	2	0	0	0	2	2	0	0	2	0	0	1	0	2	1	2	0	1	2	2	2	2	2	0	0	0	0	0	0	0	0	2	1	0	1
827	0	0	0	0	2	2	0	0	2	1	2	0	1	0	1	0	0	0	1	0	0	0	2	0	1	0	0	2	0	2	1	2	2	0	1	1	1	1	0	1	0	0	0	0	1	1	0	2	1
828	0	0	1	0	1	1	2	2	1	1	1	0	0	0	0	0	2	1	2	2	1	0	2	0	0	1	0	2	0	1	1	0	0	0	0	2	0	0	0	2	0	0	0	0	0	0	0	2	0
829	0	1	0	0	0	0	2	2	1	1	0	0	1	1	1	0	2	0	0	0	0	0	1	0	0	0	0	1	1	1	0	1	2	0	0	2	0	0	0	2	0	0	0	0	1	0	0	2	0
830	1	0	0	0	0	0	2	2	1	0	2	0	0	0	0	0	1	0	1	1	1	0	2	0	2	1	0	1	0	1	0	0	0	1	1	2	1	0	0	0	0	0	0	0	0	0	0	2	0
831	0	0	0	0	0	0	0	0	1	1	1	0	0	0	0	0	0	0	0	0	0	0	0	1	1	1	0	0	2	0	0	0	0	0	1	2	1	2	0	0	0	1	0	0	2	1	0	1	2
832	0	0	1	0	1	1	2	2	1	0	2	0	1	1	1	0	0	0	0	0	0	0	2	0	0	1	0	2	2	1	0	1	2	1	0	1	1	1	0	0	0	1	0	0	0	0	0	2	0
833	1	0	0	0	0	0	2	2	1	1	1	0	1	1	1	0	1	1	2	2	1	0	2	0	0	1	0	2	0	1	1	1	1	0	0	2	1	0	0	0	0	0	0	0	0	0	0	1	1
834	0	0	0	0	0	0	1	2	1	0	1	1	1	1	1	0	2	1	0	0	0	0	2	0	0	0	0	0	1	0	0	1	2	0	0	2	1	0	0	1	1	0	0	0	1	1	0	0	2
835	1	0	0	0	0	0	0	0	2	2	0	0	1	0	1	0	2	1	1	1	1	0	1	0	0	0	1	1	1	2	0	0	1	1	0	2	2	0	0	2	0	0	0	0	0	1	0	2	0
836	1	0	1	0	0	0	1	1	2	2	0	0	1	0	0	1	1	0	1	1	1	0	2	0	1	0	0	2	1	0	0	0	0	0	0	0	1	0	0	0	0	0	0	1	1	1	0	0	1
837	0	0	1	0	0	0	1	2	2	2	0	0	0	0	0	0	2	1	0	0	0	0	1	0	0	0	0	1	1	1	0	1	1	0	0	2	2	0	0	0	0	0	0	0	0	0	0	2	0
838	1	0	0	0	0	0	1	1	1	1	1	1	1	1	1	0	2	2	0	0	0	0	1	0	1	0	0	2	0	1	1	2	2	0	0	1	2	0	0	0	0	0	0	0	1	1	0	0	2
839	0	0	0	0	0	0	1	1	2	2	0	0	0	0	0	0	2	2	1	1	1	0	1	0	0	2	0	2	1	1	1	1	1	0	0	1	2	0	0	1	1	1	1	0	1	1	0	1	1
840	1	0	1	1	0	1	2	2	1	1	1	1	2	1	1	0	2	1	1	0	0	0	2	0	0	2	0	1	1	1	0	1	1	0	0	1	1	1	0	0	0	0	0	1	1	1	0	2	1
841	0	0	1	0	0	0	1	1	1	1	1	1	2	2	2	0	0	1	1	0	0	0	2	0	0	1	0	1	2	0	0	0	0	0	0	1	2	0	0	0	0	0	0	0	0	0	0	1	1
842	0	0	0	0	0	0	0	1	2	1	1	0	0	0	0	0	1	1	0	1	0	0	1	1	1	0	1	2	0	1	0	1	1	0	0	2	1	0	0	2	1	0	0	0	0	0	0	0	2
843	0	0	0	0	0	0	1	1	2	2	0	0	0	0	0	0	2	1	0	0	0	1	2	0	0	1	0	1	2	1	0	1	0	0	1	2	2	0	0	1	0	2	2	0	1	1	0	0	2
844	0	0	0	0	0	0	0	0	2	2	0	0	1	0	0	0	2	1	1	0	0	0	2	0	1	0	0	2	0	1	1	1	1	0	0	1	2	0	0	1	0	0	0	0	0	0	0	1	1
845	1	0	0	0	0	0	1	1	1	1	2	1	2	2	2	0	0	0	0	1	0	0	2	0	0	2	0	2	0	2	0	2	2	0	0	2	1	1	0	0	0	0	0	1	1	1	0	0	1
846	0	0	1	0	0	0	1	1	2	2	0	0	0	0	0	0	1	0	1	1	1	0	2	0	1	1	0	1	1	1	0	1	2	1	0	1	1	1	0	1	0	1	1	0	1	0	0	1	1
847	0	0	1	0	0	0	1	1	0	0	1	0	1	1	0	0	0	0	1	0	0	0	2	0	0	1	0	0	1	1	0	1	1	0	0	2	1	0	0	2	0	0	0	0	0	0	0	1	1
848	0	0	0	0	1	1	2	2	1	1	1	0	1	0	1	0	1	1	0	0	0	0	0	1	1	1	0	1	1	1	0	1	1	0	0	2	1	0	0	1	0	0	0	0	1	1	0	1	0
849	1	0	0	0	0	1	1	1	2	2	0	0	0	0	0	0	0	0	0	0	0	0	2	0	1	0	0	2	0	0	0	1	1	1	1	2	2	1	0	0	0	1	1	0	1	1	0	2	0
850	0	0	1	0	0	0	1	1	1	1	0	1	1	1	1	0	1	1	0	0	0	0	2	0	1	2	0	2	0	1	1	1	1	1	1	2	1	1	0	0	0	1	0	0	0	1	0	1	1
851	1	0	1	1	0	1	2	2	0	0	0	0	1	1	1	0	1	0	0	0	0	0	2	0	0	1	0	1	2	0	1	1	1	1	1	1	2	1	0	0	0	0	0	0	0	0	0	2	1
852	1	0	0	0	0	0	0	0	2	1	2	0	0	0	0	0	1	1	0	0	0	0	2	0	0	1	0	1	2	0	0	0	0	0	0	2	2	1	1	0	1	1	1	0	1	0	0	1	0
853	0	0	0	0	0	0	1	1	2	1	1	0	1	0	1	0	2	0	1	1	1	0	2	0	0	1	0	2	0	2	1	1	1	0	0	1	1	0	0	0	1	0	0	0	0	0	0	1	1
854	0	0	0	0	0	0	2	2	1	1	0	1	1	1	1	0	1	0	1	1	0	0	2	0	0	1	0	2	1	0	1	1	2	0	1	2	1	0	0	1	0	1	1	0	1	1	0	1	1
855	1	0	1	0	0	0	1	1	2	2	0	2	2	2	2	0	1	1	1	0	0	0	2	0	0	1	0	1	1	1	0	0	0	0	0	2	0	0	0	1	0	0	0	0	0	1	0	1	0
856	0	0	0	0	0	0	1	2	2	1	0	0	1	1	1	0	1	1	0	0	0	0	2	0	0	1	0	2	1	1	2	0	0	0	0	2	2	0	0	1	0	1	1	0	1	0	0	1	1
857	0	0	0	0	0	0	0	1	2	1	0	0	1	0	0	0	1	0	0	0	0	0	2	0	1	0	0	2	0	2	0	1	1	1	1	2	1	1	1	1	1	1	0	0	0	0	0	1	1
858	1	0	1	0	0	0	1	1	1	1	1	0	1	0	0	1	1	1	1	0	0	0	2	0	1	0	1	2	0	1	0	1	1	0	0	1	2	0	0	1	0	0	1	0	1	0	0	2	1
859	0	0	1	0	0	0	2	2	0	0	0	0	0	0	0	0	1	1	1	0	0	1	1	0	0	0	0	1	1	1	0	0	0	0	0	2	1	1	0	0	0	0	0	1	1	0	1	1	0
860	0	0	0	0	0	0	0	0	2	2	0	0	2	1	1	0	1	1	1	1	1	1	2	0	1	1	0	1	1	1	1	1	1	1	1	2	1	2	0	0	0	0	0	0	0	1	0	2	0
861	0	0	0	0	0	0	1	1	0	0	2	1	2	1	1	0	0	0	0	1	1	0	2	0	0	2	0	2	0	1	1	2	2	1	0	1	2	1	0	0	0	0	0	0	1	1	0	2	0
862	1	0	0	0	1	1	2	2	1	0	1	1	1	1	1	0	2	0	0	0	0	0	1	1	1	0	0	2	0	1	0	0	0	0	0	2	2	0	0	1	0	0	0	0	0	0	0	1	1
863	1	0	0	0	0	0	2	2	0	0	1	0	0	0	0	0	0	0	1	1	1	0	1	0	0	0	0	1	1	1	0	1	1	0	0	2	1	0	1	0	0	1	1	0	1	0	0	2	0
864	0	0	0	0	1	1	2	2	1	1	1	0	1	0	1	0	1	0	0	0	0	1	2	0	1	1	0	2	0	2	1	1	2	0	0	2	1	0	1	0	0	0	0	0	0	1	0	2	1
865	0	0	0	0	0	0	0	1	2	1	0	0	1	0	0	1	0	0	0	0	0	0	2	0	0	2	0	1	1	1	0	1	1	1	1	2	0	0	0	1	0	0	0	0	0	0	0	1	2
866	1	0	0	0	0	0	1	1	1	1	1	0	0	0	0	0	1	1	0	0	0	0	2	0	0	1	0	1	1	1	0	1	1	1	0	0	2	0	0	1	0	0	0	0	1	1	0	2	1
867	1	0	0	0	0	0	1	1	1	1	1	0	0	0	0	0	1	0	0	0	0	0	1	1	1	0	0	0	2	0	0	1	1	1	1	1	2	0	0	0	0	0	0	0	1	0	0	0	2
868	0	0	0	0	0	0	2	2	0	0	0	1	1	1	1	0	1	1	0	0	0	0	1	0	1	0	1	1	1	2	0	1	2	2	0	1	1	0	0	0	0	0	0	0	0	0	0	2	0
869	1	0	0	0	1	1	2	2	1	1	1	1	1	1	1	0	1	0	1	1	1	0	1	0	1	2	0	2	0	2	0	1	2	0	0	1	1	0	0	0	1	0	0	0	1	0	0	2	0
870	0	0	0	0	0	0	2	2	1	1	1	1	1	1	1	0	1	0	1	2	1	0	1	1	1	1	0	2	0	2	1	2	2	0	0	1	1	1	1	0	0	0	0	0	0	0	0	2	1
871	0	0	1	0	0	0	1	1	2	2	0	0	1	0	0	1	2	0	1	1	1	0	2	0	0	2	0	2	0	2	2	2	1	0	0	2	1	0	0	0	0	0	0	1	0	0	0	0	2
872	0	0	0	0	0	0	1	2	2	1	0	1	1	1	1	0	2	1	1	1	0	0	1	0	0	1	0	2	0	2	2	0	0	0	0	2	1	1	0	1	0	0	0	0	1	1	0	1	1
873	1	0	1	0	0	0	2	2	2	1	0	0	0	0	0	1	0	0	0	0	0	0	2	0	0	0	0	2	1	2	0	2	2	1	0	0	2	0	0	2	1	0	0	0	1	1	1	2	0
874	1	0	0	0	0	0	0	1	2	1	0	1	0	0	0	0	1	1	1	1	1	0	2	0	0	1	0	2	0	2	0	1	1	0	1	2	1	1	0	0	0	0	0	1	1	0	0	1	0
875	1	0	0	0	0	0	1	1	1	1	1	2	2	2	2	0	2	0	1	1	1	1	0	1	1	1	0	2	0	2	1	1	1	1	1	1	1	0	0	0	0	0	0	0	0	0	0	2	0
876	1	0	0	0	0	0	1	1	2	2	0	0	0	0	0	0	1	0	0	1	0	0	2	0	0	2	0	2	0	2	1	1	1	0	0	1	2	0	0	0	0	0	0	0	0	0	0	2	0
877	1	1	0	0	0	0	1	1	0	0	1	0	0	0	0	0	0	0	2	1	1	0	2	0	0	0	0	2	0	1	2	2	1	0	1	2	2	0	0	0	0	1	1	0	1	0	0	1	0
878	0	0	1	0	0	0	1	1	2	2	0	0	0	0	0	0	1	0	1	1	1	0	2	0	0	1	0	2	0	1	1	1	2	0	0	2	1	1	0	0	0	0	0	0	0	0	0	0	2
879	0	0	0	0	0	0	1	2	1	0	0	1	2	1	1	0	1	1	1	1	1	0	2	0	0	1	0	0	1	0	0	0	0	0	0	2	1	0	0	1	0	1	1	0	1	1	0	1	2
880	1	0	0	0	0	0	1	1	1	1	0	0	0	0	0	0	0	0	1	1	1	0	2	0	0	0	0	2	1	1	1	2	2	1	0	0	2	0	0	0	0	0	0	0	0	2	0	2	0
881	1	0	0	0	0	0	1	1	2	2	0	2	2	1	1	0	2	2	1	1	1	0	1	1	1	2	0	1	1	1	1	1	1	0	0	2	2	0	0	1	0	1	1	0	0	0	0	1	1
882	1	0	0	0	0	0	1	1	2	2	0	0	1	0	0	0	0	0	0	0	0	0	1	0	0	2	0	1	2	0	0	2	1	0	1	2	1	2	0	0	0	0	0	0	0	1	0	0	2
883	1	0	1	0	1	1	1	1	2	1	0	0	0	0	0	0	2	1	1	1	1	0	2	0	0	2	1	2	1	2	0	1	1	0	0	1	1	0	0	0	1	0	0	1	1	0	0	1	2
884	0	0	0	0	0	0	1	0	2	1	1	0	0	0	0	0	0	0	1	1	1	0	2	0	0	1	0	2	1	2	0	0	2	1	1	2	2	0	0	0	0	1	0	0	2	0	0	1	0
885	0	0	0	0	0	0	1	1	2	2	1	1	1	1	1	0	1	1	1	1	1	0	2	0	0	1	0	2	1	1	1	1	2	2	2	2	2	0	0	1	0	1	0	0	1	1	0	1	0
886	0	0	0	0	0	0	1	1	1	1	0	1	1	1	1	0	2	2	0	0	0	1	2	0	0	1	0	2	0	2	0	2	2	0	1	1	2	0	0	2	0	2	2	0	1	1	0	0	2
887	0	0	0	0	1	1	1	2	1	0	1	0	0	0	0	0	1	0	1	1	1	0	2	0	0	1	0	2	0	2	0	1	2	0	0	2	1	0	0	2	0	1	1	0	1	0	0	2	1
888	0	0	0	0	0	0	1	1	1	1	0	0	0	0	0	0	1	0	1	0	0	0	0	1	1	0	0	2	1	1	1	1	2	1	0	1	1	0	0	2	0	0	0	0	0	1	1	1	0
889	1	0	0	0	0	0	1	1	2	2	0	1	1	1	1	0	1	0	1	1	1	0	2	0	0	0	0	2	0	1	0	2	2	0	0	1	1	0	0	0	1	0	0	1	0	1	0	1	0
890	0	0	1	0	0	0	2	2	1	1	0	0	0	0	0	0	1	0	1	0	0	1	2	0	0	2	0	2	1	1	1	0	0	0	0	2	2	0	0	0	0	0	0	0	0	0	0	0	0
891	0	0	0	0	0	0	2	2	1	1	1	0	0	0	0	0	0	0	2	1	1	0	2	0	1	0	1	2	1	1	0	1	1	2	1	1	2	0	0	1	0	0	0	0	0	0	0	1	1
892	0	0	1	0	0	0	2	2	1	1	1	1	1	0	0	0	0	0	1	2	1	0	2	0	0	1	1	2	1	1	0	1	1	1	0	1	1	1	0	0	0	0	0	1	0	0	0	0	2
893	0	0	0	0	0	0	1	1	2	2	0	1	1	2	1	0	0	0	1	1	1	0	1	1	1	0	0	2	0	2	1	1	0	1	0	2	0	1	0	1	0	0	0	0	1	1	0	2	1
894	1	0	1	0	0	0	1	1	1	1	0	0	1	0	1	0	2	2	0	0	0	0	2	0	0	1	0	2	0	2	1	0	1	1	1	2	1	0	0	0	0	0	0	1	0	0	0	0	1
895	1	0	1	0	0	0	1	1	2	2	1	0	0	0	0	0	1	0	0	0	0	0	2	0	1	0	0	2	1	0	1	1	1	0	0	2	2	0	0	0	0	1	1	0	0	0	0	1	1
896	1	1	0	0	0	0	1	2	2	1	0	1	1	1	1	0	0	0	2	2	0	0	2	1	1	1	0	1	1	1	0	2	2	1	0	1	2	0	0	1	0	0	0	0	0	0	0	2	2
897	0	0	0	0	0	0	2	2	1	0	1	1	1	1	1	0	1	1	0	0	0	1	1	0	0	1	0	2	2	0	1	1	1	0	1	2	1	0	0	0	0	0	0	0	0	0	0	2	0
898	1	1	0	0	1	1	1	2	2	1	0	0	1	0	1	0	1	0	0	0	0	0	1	0	0	1	0	2	0	2	1	0	0	1	1	2	2	0	0	1	0	1	1	0	1	1	0	1	1
899	0	0	0	0	0	0	1	1	2	2	0	0	0	0	0	0	1	1	1	0	1	0	1	0	1	0	0	2	0	2	0	2	2	0	0	2	2	0	0	1	0	1	1	0	0	2	0	2	0
900	0	0	0	0	0	0	1	2	1	0	1	0	0	0	0	0	2	1	0	0	0	0	2	0	0	2	0	2	0	1	0	1	2	0	0	1	1	0	0	0	0	1	1	1	1	2	0	1	1
901	0	0	0	0	0	0	1	1	2	2	0	0	0	0	0	0	2	2	1	1	1	0	1	1	1	1	0	2	0	1	0	1	1	2	1	1	1	1	1	0	1	0	0	0	0	0	0	1	2
902	0	0	0	0	1	1	1	1	2	2	0	1	2	1	1	0	1	1	0	0	0	0	1	0	0	2	0	2	0	2	0	0	2	1	0	2	1	1	0	0	0	1	1	0	0	0	0	1	1
903	0	0	0	0	0	0	2	2	1	1	0	1	2	1	2	0	1	1	1	1	1	0	2	0	0	1	0	2	1	1	1	0	1	1	0	1	1	0	0	0	0	0	0	0	0	1	0	1	1
904	1	0	0	0	0	0	1	1	2	2	0	0	0	0	0	0	1	1	1	1	1	0	2	0	0	1	0	1	1	1	0	0	1	0	0	2	0	0	0	2	1	0	0	0	0	0	0	2	0
905	1	0	0	0	0	0	1	2	1	0	0	0	1	0	1	0	1	1	1	1	1	1	1	0	0	1	0	2	1	2	0	2	2	0	0	0	1	0	0	1	0	1	0	0	1	1	0	0	2
906	1	0	0	0	0	0	2	2	1	1	0	1	1	1	1	0	1	1	1	1	1	0	2	0	0	1	0	2	1	1	2	1	1	0	0	1	1	1	1	1	1	1	1	0	1	0	0	1	2
907	1	0	0	0	0	0	2	2	1	0	1	1	2	1	1	0	1	0	1	1	1	1	2	0	0	2	1	2	0	1	1	2	2	0	0	2	2	0	0	1	0	0	0	0	0	0	0	1	0
908	0	0	0	0	0	0	2	2	1	0	2	0	0	0	0	0	2	1	1	1	1	0	2	0	0	1	0	1	2	0	1	1	1	1	1	2	0	1	0	1	0	0	0	0	0	0	0	2	0
909	0	0	1	0	0	0	2	2	1	1	0	1	1	1	1	0	1	1	1	1	1	0	2	0	1	0	1	2	1	1	0	2	2	0	0	1	1	0	0	1	0	0	0	0	0	0	0	1	1
910	0	0	0	0	0	0	0	0	2	2	0	1	2	2	2	0	2	1	0	1	1	0	2	0	0	0	0	2	2	1	1	0	0	1	0	1	1	0	1	0	1	0	0	0	0	0	0	2	0
911	1	0	1	0	0	0	1	2	1	1	0	0	0	0	0	0	1	1	0	0	0	1	2	0	0	2	0	2	1	1	0	1	1	0	0	1	1	0	0	1	0	0	0	0	0	0	0	1	1
912	0	0	1	0	0	0	1	2	2	1	0	0	0	0	0	0	1	1	0	1	0	0	1	1	1	0	0	1	2	0	1	1	1	0	0	1	1	1	0	1	0	0	0	0	0	0	0	1	1
913	1	0	0	0	0	0	2	2	1	1	0	0	0	0	0	0	1	1	1	1	0	0	2	0	0	2	0	2	0	2	1	0	0	0	0	2	1	0	0	1	0	0	0	0	2	1	0	2	0
914	0	0	0	0	0	0	2	2	1	1	1	1	1	1	1	0	1	1	1	1	1	0	1	0	0	1	1	2	0	1	0	1	1	1	1	1	1	0	0	0	0	0	0	0	1	0	0	2	0
915	0	0	0	0	0	0	1	1	2	2	0	0	0	0	0	0	0	0	0	1	1	0	1	0	0	0	1	2	0	1	0	1	1	2	1	1	2	0	0	2	1	0	0	0	0	0	0	2	0
916	1	0	0	0	0	0	2	2	2	1	0	0	1	1	1	0	2	2	1	1	1	1	2	0	0	0	2	2	1	0	1	1	1	0	0	2	2	0	0	0	0	0	0	0	0	1	0	0	2
917	0	0	0	0	1	1	2	2	1	0	2	0	0	0	0	0	1	1	1	1	0	0	1	0	0	1	0	1	1	1	0	1	1	1	2	2	2	0	0	1	1	0	0	0	0	1	0	1	1
918	1	0	0	0	2	2	1	1	1	1	1	0	0	1	1	0	1	1	1	1	0	0	2	0	0	0	1	2	0	1	0	1	0	1	0	2	2	0	0	1	0	0	0	0	0	2	0	0	1
919	0	0	0	0	0	0	2	2	1	1	0	0	0	0	0	0	1	0	1	1	1	0	2	0	0	2	0	2	1	1	1	1	1	0	0	2	1	1	0	1	0	0	0	0	0	0	0	0	2
920	0	0	1	0	0	0	0	0	2	2	0	1	1	1	1	0	1	0	1	1	1	0	2	0	0	0	0	2	0	2	1	2	2	0	1	2	1	0	1	0	0	0	0	0	0	0	0	1	1
921	1	0	0	0	1	1	0	0	2	2	0	0	1	0	0	0	1	0	1	0	0	0	2	0	0	0	0	2	0	1	1	1	1	0	0	1	2	0	0	1	0	0	0	0	1	1	0	1	1
922	0	0	0	0	0	0	1	1	2	2	0	0	1	0	0	1	1	0	1	1	0	0	2	0	1	0	0	2	1	1	2	1	1	0	0	1	2	0	0	0	0	0	0	0	0	0	0	2	0
923	1	0	0	0	0	0	1	2	1	1	0	1	1	1	1	0	0	0	1	1	1	0	2	0	1	2	0	1	1	1	0	0	0	0	0	1	1	0	1	0	0	0	0	0	1	1	0	2	0
924	0	0	0	0	0	0	2	2	0	0	0	0	1	0	0	1	0	0	0	0	0	0	2	0	0	0	1	2	1	0	0	2	2	0	1	1	2	0	0	2	0	1	1	0	1	2	0	1	1
925	1	0	0	0	0	0	2	2	1	1	1	0	0	0	0	0	2	0	0	0	0	0	2	0	0	1	0	2	0	1	1	2	2	0	0	1	0	1	1	1	0	0	0	0	0	1	0	1	1
926	0	0	0	0	0	0	1	1	1	1	0	1	2	2	2	0	2	1	0	0	0	0	2	0	0	1	0	1	1	1	0	1	1	2	1	1	1	0	0	1	0	0	0	0	0	1	0	0	2
927	0	0	0	0	0	0	1	1	1	1	0	0	1	2	2	0	1	0	1	1	0	0	2	0	0	0	0	1	1	1	0	0	2	1	1	2	1	1	0	0	0	0	0	0	0	0	0	2	2
928	1	0	0	0	0	0	0	0	2	2	0	0	1	0	0	0	1	0	0	0	0	0	1	0	0	2	0	2	1	1	2	2	2	0	0	1	1	0	1	0	1	0	0	0	0	0	0	1	1
929	1	0	0	0	0	0	1	1	2	2	0	0	0	0	0	0	0	0	1	1	1	0	2	0	0	1	0	2	0	1	1	1	1	0	0	2	0	1	0	1	0	0	0	0	0	0	0	0	2
930	1	0	0	0	1	1	2	2	2	2	0	0	0	0	0	0	2	0	0	0	0	0	2	0	0	1	0	2	0	1	0	2	2	0	0	0	2	0	0	2	0	1	1	0	1	2	0	1	1
931	0	0	0	0	0	0	2	2	1	1	1	0	0	0	0	1	2	1	0	0	0	0	2	0	0	0	0	2	0	2	0	1	1	0	0	1	1	0	0	1	0	0	0	0	0	0	0	0	2
932	1	0	0	0	1	1	1	1	2	2	0	2	2	2	2	0	0	0	2	1	1	0	1	0	0	0	0	2	0	2	0	1	1	0	0	1	1	0	0	2	0	0	0	0	0	2	0	2	0
933	1	0	1	0	0	0	0	1	1	0	0	0	1	0	0	1	0	0	2	1	0	0	2	0	0	1	0	1	1	1	0	0	0	1	1	2	2	0	0	0	0	0	0	1	0	0	0	0	1
934	1	0	0	0	0	0	0	0	2	2	0	0	0	1	1	0	0	0	1	1	1	0	1	0	0	1	0	2	1	1	1	0	0	1	1	1	1	0	0	2	0	0	0	0	0	0	0	2	2
935	1	0	0	0	1	1	1	2	2	1	0	0	0	0	0	0	1	0	1	1	1	0	1	1	0	1	0	1	1	1	0	2	2	0	0	1	1	0	1	0	0	0	0	1	0	1	0	2	1
936	1	1	0	0	0	0	2	2	0	0	1	0	1	0	0	0	1	0	1	1	1	0	2	0	0	0	0	1	1	1	0	1	1	0	0	1	2	0	0	1	0	0	0	1	2	0	0	2	0
937	1	0	0	0	0	0	2	2	1	1	1	1	2	1	1	0	1	1	1	0	0	0	2	0	0	1	0	2	0	2	0	1	1	0	0	1	1	0	0	1	0	2	2	0	1	1	0	1	1
938	1	1	0	0	0	0	1	1	2	2	0	0	1	0	0	1	1	0	1	1	1	0	2	0	0	0	0	2	0	2	0	1	1	0	1	1	1	0	0	2	1	1	1	0	1	2	0	2	0
939	0	0	0	0	0	0	0	0	2	2	0	1	2	2	2	0	0	0	1	1	1	0	1	0	0	1	0	2	0	2	1	2	2	1	1	2	1	0	1	0	0	0	0	0	0	2	0	2	1
940	1	0	0	0	0	0	2	2	1	1	0	1	1	1	1	0	0	0	1	0	0	0	2	0	0	0	0	2	0	1	0	0	1	0	0	2	1	0	0	0	0	0	0	1	0	1	0	1	0
941	1	0	1	0	0	0	1	1	2	1	0	1	2	1	1	0	1	2	1	1	1	0	2	0	0	2	0	2	1	1	1	1	1	0	0	1	1	1	0	1	0	1	1	0	0	1	0	2	1
942	1	0	0	0	1	1	1	1	1	1	1	1	1	1	1	0	1	0	0	0	0	0	1	0	1	0	0	2	0	2	1	1	2	0	0	2	2	0	0	2	0	0	0	0	0	0	0	1	1
943	0	0	0	0	0	0	2	2	1	1	0	1	1	1	2	0	1	0	1	1	1	0	2	0	0	1	0	1	2	0	1	0	0	0	1	2	1	0	0	0	0	0	0	1	0	0	0	0	2
944	0	0	0	0	0	0	1	1	2	2	0	0	0	0	0	0	1	0	1	1	1	0	1	1	0	1	0	2	0	2	1	1	1	0	0	1	2	0	0	0	0	0	0	0	0	2	0	2	1
945	0	0	0	0	0	0	0	0	2	2	0	1	2	1	1	0	1	1	0	1	0	0	1	1	1	1	0	2	0	1	0	0	1	1	0	2	1	0	0	2	0	1	1	0	0	0	0	2	1
946	0	0	0	0	0	0	1	1	1	1	1	0	0	0	0	0	0	0	1	1	1	0	1	1	1	1	0	1	1	1	0	1	1	0	0	2	1	0	0	0	0	0	0	1	0	0	0	1	1
947	1	0	0	0	0	0	1	2	2	1	0	0	0	0	0	0	2	1	1	1	1	0	2	0	1	0	0	2	0	1	1	2	2	0	0	2	1	0	0	1	0	0	0	1	2	0	0	2	0
948	1	0	0	0	1	1	0	1	2	1	0	0	0	0	0	0	2	1	0	1	1	0	2	0	0	1	0	2	2	0	0	1	1	1	1	2	1	0	1	0	0	0	0	0	0	0	0	2	0
949	1	0	0	0	1	1	1	1	1	1	1	0	0	0	0	0	2	1	0	1	1	1	2	0	0	2	0	2	2	2	0	0	0	0	0	1	1	0	0	0	0	0	0	0	1	0	0	2	0
950	1	0	0	0	0	0	1	2	2	0	0	1	1	0	0	0	1	1	1	1	0	0	1	0	0	1	0	2	0	1	1	0	1	1	0	1	0	1	1	0	0	0	0	1	2	0	0	1	1
951	1	0	0	0	0	0	1	1	2	2	0	0	1	1	1	0	2	1	0	1	1	0	2	0	0	1	0	2	0	1	1	2	2	0	0	1	1	0	0	0	0	0	0	0	0	0	0	1	1
952	0	1	0	0	0	0	1	1	2	2	0	0	1	1	1	0	0	0	1	1	1	0	1	1	1	1	1	2	1	0	1	2	2	0	1	1	1	0	0	2	0	0	0	0	1	0	0	2	1
953	1	0	0	0	0	1	1	2	0	0	1	0	0	0	0	0	2	1	0	0	0	0	1	0	1	1	0	1	2	1	0	0	1	0	0	2	0	1	0	1	0	1	1	1	1	2	0	0	2
954	1	0	0	0	0	0	2	2	0	0	1	0	2	1	1	0	1	0	0	0	0	0	2	0	0	1	0	2	0	1	1	0	1	2	1	1	2	0	0	0	0	0	0	1	0	0	0	1	0
955	1	0	0	0	0	0	1	1	1	1	1	0	0	0	0	0	2	0	1	1	1	0	1	0	0	2	0	2	0	2	1	2	2	0	1	2	1	0	0	1	1	0	0	0	1	0	0	0	1
956	0	0	0	0	0	0	1	1	2	2	0	0	1	0	1	0	1	0	0	0	0	0	2	0	1	0	0	2	1	1	1	2	2	1	1	2	1	0	0	0	0	1	1	0	1	2	0	1	1
957	0	0	0	0	0	0	1	1	2	2	0	0	1	0	0	1	1	1	0	0	0	0	2	0	1	2	0	2	1	2	1	2	2	1	0	1	1	1	0	0	0	0	0	0	0	2	0	1	1
958	0	0	0	0	0	0	0	1	2	0	1	0	2	0	0	1	1	1	1	0	1	0	2	0	0	2	0	2	0	2	0	1	1	1	1	2	1	0	1	0	1	0	0	0	0	2	0	1	1
959	1	0	0	0	0	0	1	1	2	2	0	0	1	0	1	0	1	1	0	0	0	0	2	0	0	1	0	1	2	0	0	1	2	0	0	1	1	0	0	0	0	1	1	0	1	1	0	2	0
960	0	0	0	0	0	0	1	1	2	2	0	0	1	1	1	0	2	2	1	1	1	0	1	0	0	0	0	2	0	1	2	1	1	0	1	2	1	1	0	0	0	0	0	0	0	2	0	2	0
961	1	0	0	0	0	0	2	2	1	1	0	0	0	0	0	0	1	1	0	0	0	0	1	0	0	2	0	2	0	2	0	1	1	1	0	0	0	0	0	1	1	0	0	0	0	0	0	1	1
962	1	0	0	0	0	0	2	2	1	0	2	0	1	1	1	0	1	1	1	1	0	0	2	0	0	0	0	1	2	0	0	0	1	1	0	2	1	1	0	0	0	1	1	0	0	2	0	1	2
963	1	0	0	0	0	0	1	2	0	0	1	1	2	2	2	0	1	1	0	0	0	0	2	0	0	1	0	1	1	0	0	0	0	0	0	1	0	0	0	1	1	1	1	0	1	1	0	1	1
964	1	0	0	0	0	0	1	1	1	0	1	1	2	2	2	0	2	0	0	1	0	0	2	0	0	1	0	1	1	1	0	2	2	0	0	2	2	0	0	1	0	0	0	0	1	0	0	1	1
965	1	0	0	0	0	0	1	2	2	0	1	0	1	0	0	0	0	0	1	1	1	0	2	0	0	1	0	2	1	1	1	2	2	1	0	2	2	0	0	0	0	1	1	1	1	2	0	1	1
966	1	0	0	0	0	0	0	1	2	1	0	0	1	0	0	1	1	1	0	0	0	0	2	0	0	1	0	1	0	1	1	1	1	0	0	2	2	1	0	0	0	0	0	0	0	1	0	2	1
967	1	0	1	0	0	0	2	2	1	1	1	0	1	1	1	0	2	0	1	1	1	0	2	0	0	0	0	2	2	1	0	0	1	0	0	2	0	0	1	1	0	0	0	0	0	0	0	1	1
968	1	0	1	1	0	1	2	2	1	1	0	0	0	0	0	0	1	0	1	0	0	0	2	0	0	1	0	1	0	0	1	2	2	1	0	2	0	0	0	1	0	0	0	0	0	0	0	1	1
969	0	0	0	0	0	0	2	2	1	1	1	1	1	0	0	0	0	0	0	0	0	0	2	0	0	0	0	2	0	2	1	1	2	1	0	1	1	0	0	1	0	1	1	0	1	1	0	1	1
970	1	0	0	0	1	1	2	2	1	1	0	0	0	0	0	0	1	1	0	0	0	0	2	0	0	0	0	1	2	0	0	1	2	1	1	2	1	1	1	1	1	0	0	1	0	0	0	1	1
971	1	0	0	0	0	0	0	1	2	1	0	0	1	0	0	1	1	0	0	0	0	0	2	0	0	1	1	2	0	1	1	1	2	0	1	2	1	0	0	1	1	0	0	2	0	0	1	2	0
972	0	0	0	0	0	0	1	1	1	1	0	0	0	0	0	0	1	1	1	1	1	0	1	0	0	1	0	2	1	1	1	2	2	0	0	0	1	0	0	0	1	0	0	1	0	0	0	1	1
973	1	0	0	0	0	0	1	1	0	0	1	0	1	0	0	0	1	0	0	0	0	0	2	0	0	1	0	1	2	1	0	1	2	0	0	2	1	0	0	0	1	1	1	0	1	0	0	0	2
974	0	0	0	0	0	0	1	2	0	0	1	1	2	2	2	0	2	1	0	0	0	0	2	0	0	1	0	2	1	2	0	2	2	0	0	1	1	1	1	1	1	0	0	0	1	0	0	2	0
975	0	0	0	0	0	0	0	0	2	2	0	1	1	1	1	0	0	0	0	0	0	0	0	0	1	0	0	2	0	1	1	0	0	0	1	2	2	1	0	0	0	1	1	0	0	0	0	1	1
976	1	0	0	0	0	0	0	0	2	2	0	0	0	0	0	0	1	1	1	1	1	0	2	0	0	1	0	2	0	2	1	1	1	2	1	1	0	0	1	1	0	0	0	0	1	0	0	2	0
977	0	0	0	0	0	0	2	2	1	1	0	0	2	1	1	1	2	1	1	0	0	0	2	0	0	1	0	2	2	1	0	1	1	0	0	2	0	1	0	0	0	0	0	0	0	1	0	1	1
978	1	0	1	0	0	0	2	2	1	0	1	0	2	2	2	0	2	0	0	0	0	0	2	0	0	1	0	2	0	2	0	2	2	0	0	1	2	0	0	1	0	2	2	0	1	1	0	0	1
979	1	1	0	0	0	0	2	2	2	2	1	1	1	0	0	0	1	1	1	1	0	0	2	0	0	1	0	1	2	0	0	0	1	1	1	2	2	1	1	0	1	0	0	0	0	0	0	1	1
980	0	0	0	0	0	0	1	1	0	0	1	0	1	0	0	1	1	1	2	2	1	0	1	0	1	2	0	1	0	1	0	0	1	1	0	1	1	0	0	2	0	1	1	0	2	0	0	2	2
981	1	0	0	0	0	0	2	2	0	0	1	0	0	0	0	0	1	0	1	1	1	1	2	0	0	2	0	1	1	1	0	1	1	0	0	2	0	0	0	1	1	0	0	0	1	1	0	0	1
982	0	0	0	0	0	0	0	0	2	2	0	0	1	0	0	1	2	2	2	2	0	0	2	0	0	1	0	2	0	2	0	0	1	1	0	1	0	1	0	0	0	1	1	0	1	0	0	2	2
983	1	0	0	0	0	0	1	1	0	0	0	0	1	0	0	0	2	0	0	0	0	0	1	1	1	0	0	2	1	1	0	2	2	0	0	0	1	0	0	0	0	1	1	0	1	0	0	2	0
984	1	0	1	0	0	0	1	1	2	2	0	0	0	0	0	0	0	0	0	0	0	0	2	0	0	0	0	2	0	2	1	1	1	0	0	1	1	0	0	2	0	1	0	0	2	1	0	1	1
985	0	0	0	0	1	1	0	1	2	0	1	0	2	1	1	1	2	2	1	1	1	0	2	0	0	2	0	2	1	1	0	2	2	0	0	1	2	0	0	1	0	0	0	0	0	0	0	0	2
986	0	0	0	0	0	0	0	0	2	2	0	0	1	0	0	1	1	1	1	0	0	0	1	1	1	1	0	2	0	1	2	1	1	0	0	1	1	0	0	2	0	1	1	0	1	0	0	2	0
987	0	0	0	0	1	1	2	2	0	0	0	0	0	0	0	1	2	0	1	1	1	0	2	0	0	1	0	2	1	1	1	1	1	0	0	1	1	0	1	0	0	0	0	0	0	0	0	2	0
988	1	0	0	0	0	0	1	1	1	1	1	0	0	0	0	0	1	0	1	1	0	0	2	0	0	0	0	1	1	1	0	1	1	0	0	1	1	0	0	2	0	0	0	1	0	0	0	0	2
989	0	0	0	0	0	0	0	0	2	1	2	0	0	0	0	0	1	1	0	0	0	0	1	1	1	2	0	2	1	1	1	1	1	2	1	2	1	0	0	0	1	1	0	0	0	0	0	0	2
990	0	0	0	0	1	1	1	1	2	1	0	0	0	0	0	0	1	0	1	0	0	0	2	0	0	0	1	1	1	0	0	1	1	0	0	1	1	0	0	1	0	1	0	0	0	0	0	1	2
991	0	0	0	0	1	1	0	1	2	1	0	1	1	1	1	0	1	1	1	1	0	0	2	0	0	1	0	1	1	1	0	1	2	0	0	2	1	0	0	1	0	1	0	0	0	0	0	2	0
992	0	0	1	1	0	1	2	2	0	0	1	0	0	0	0	0	2	1	0	1	1	0	1	1	1	2	0	2	1	1	0	2	2	0	0	2	1	1	1	0	2	0	0	0	0	0	0	1	0
993	1	0	0	0	1	1	1	2	1	0	1	2	2	2	2	0	1	1	1	1	0	0	2	0	0	0	0	1	2	0	0	1	1	0	0	2	1	0	0	0	0	2	2	0	1	1	0	2	1
994	0	0	0	0	0	0	0	1	2	1	0	0	1	1	1	0	1	1	1	1	1	0	1	1	1	1	0	2	1	1	0	1	0	0	0	1	0	0	1	1	0	0	0	0	0	0	0	2	1
995	1	0	0	0	0	0	1	1	1	1	0	0	0	0	0	0	2	2	1	1	1	0	2	0	0	1	0	1	2	0	0	1	1	1	1	2	1	0	1	0	0	0	0	0	0	1	0	0	2
996	1	0	1	1	0	1	0	0	2	2	0	1	2	2	2	0	0	0	1	1	0	0	1	0	0	2	0	2	1	1	0	1	2	0	0	1	1	1	1	0	0	1	1	0	1	1	0	0	2
997	0	0	0	0	0	0	1	1	1	1	0	0	1	0	0	0	2	2	1	1	1	1	2	0	0	2	0	2	0	2	0	2	2	0	1	2	2	0	0	1	0	0	0	0	0	0	0	2	0
998	1	0	0	0	0	0	1	1	2	2	0	0	1	1	1	0	1	0	1	1	1	0	1	0	0	1	0	1	2	0	1	2	2	0	1	2	2	0	0	0	0	0	0	1	0	0	0	2	0
999	1	0	1	0	0	0	1	1	1	1	1	0	1	0	0	0	1	0	0	0	0	0	2	0	0	1	0	1	1	1	1	2	2	0	0	0	0	0	0	1	0	0	0	0	0	1	0	1	2
1000	0	0	0	0	0	0	1	1	2	2	0	0	0	0	0	0	0	0	0	0	0	0	2	0	1	1	0	1	1	1	1	2	1	0	0	2	2	0	0	1	0	0	0	0	0	0	0	0	2
[truncated: 952 more columns]
