# Supplementary material for: KNN-MDR: a learning approach for improving interactions mapping performances in genome wide association studies
Source: BMC Bioinformatics. 2017 Mar 21;18:184. doi: 10.1186/s12859-017-1599-7 (PMC5361736; doi:10.1186/s12859-017-1599-7)
Supplement: Supplementary file 2 — The data set(s) supporting the results of Table 1. (ZIP 22742 kb) [file 12859_2017_1599_MOESM2_ESM.zip › Nouveau dossier/S2/mkallsimul.dat]

1	0	2	1	0	0	1	1	0	1	0	0	0	0	0	0	0	0	2	2	0	0	1	0	0	0	0	0	0	1	1	0	0	1	0	0	2	1	0	2	2	0	0	0	0	1	0	0	1	0
2	1	1	2	0	0	0	1	0	1	0	1	0	1	1	1	0	1	0	0	2	2	1	1	1	1	2	0	0	0	2	1	0	0	0	0	2	1	1	1	1	0	1	0	0	1	0	0	0	0
3	1	2	0	0	0	1	0	0	1	0	0	0	2	1	1	0	1	1	1	0	0	1	2	1	1	1	0	0	1	0	0	1	1	0	1	1	1	0	0	0	0	0	0	0	1	1	0	0	1
4	0	2	0	0	0	1	1	0	1	1	1	0	0	0	0	0	2	0	0	2	2	0	0	0	0	2	0	0	1	1	0	0	1	0	0	2	0	0	0	0	0	0	0	0	1	0	0	0	1
5	1	0	2	0	0	2	2	1	1	0	0	0	1	0	0	1	2	1	1	1	2	0	0	0	1	2	0	1	1	2	0	0	0	1	0	2	1	0	1	1	0	0	0	0	0	1	0	0	1
6	1	1	1	0	1	1	2	1	1	0	0	0	0	0	0	0	1	0	1	1	2	0	0	0	0	0	0	0	0	1	1	1	0	1	0	2	1	0	1	0	1	0	0	1	0	1	0	1	1
7	1	1	2	0	0	2	2	0	0	0	1	2	2	1	1	0	0	1	0	1	1	1	0	0	0	0	1	0	0	1	0	1	1	0	2	1	2	0	1	1	0	0	0	0	0	1	0	0	0
8	0	2	0	0	0	1	1	1	2	0	0	0	0	0	0	1	1	1	1	1	1	0	0	0	0	2	0	1	1	1	1	2	2	0	2	0	2	0	1	1	0	0	1	0	1	0	0	0	0
9	1	2	0	0	0	1	0	0	2	0	0	1	1	1	1	0	1	0	0	2	2	1	0	0	0	0	0	1	1	1	1	0	2	1	2	1	2	0	1	1	0	0	0	0	0	0	0	0	0
10	1	0	2	0	0	1	2	0	2	0	1	0	0	0	1	0	1	1	1	1	1	0	1	0	1	2	1	0	0	0	0	0	2	0	2	1	1	0	0	0	0	1	0	1	1	1	0	0	0
11	0	2	0	0	0	1	0	0	2	0	0	0	1	0	0	0	2	1	0	2	2	1	0	0	0	0	0	0	1	1	0	0	1	0	1	1	1	0	1	1	0	0	1	0	1	0	0	0	0
12	1	0	2	0	0	2	1	1	1	1	0	0	0	0	0	0	0	0	0	2	2	1	0	0	0	2	0	0	1	0	0	0	1	0	1	1	0	0	0	0	0	0	0	1	0	0	0	0	1
13	1	2	0	0	0	0	2	1	1	0	1	1	1	1	1	0	2	0	0	2	2	0	0	0	1	0	0	0	0	2	0	1	1	1	0	2	1	0	0	0	0	0	0	0	0	0	0	0	0
14	1	1	1	0	0	0	1	0	1	0	2	0	0	0	0	0	1	1	0	1	1	1	0	0	0	2	0	1	2	1	0	1	1	0	0	2	1	0	0	0	1	0	2	0	1	1	0	0	0
15	0	0	2	0	0	2	1	1	2	0	0	0	1	1	0	0	1	1	1	1	2	1	0	0	0	0	1	0	0	1	0	0	1	1	0	2	0	0	0	0	0	0	1	0	1	0	0	0	1
16	1	0	2	0	0	2	2	1	1	0	1	0	0	0	0	0	1	0	0	2	2	1	1	1	0	0	0	0	1	1	0	1	2	0	0	2	2	1	0	0	0	0	0	0	1	0	0	1	0
17	0	1	1	0	0	2	1	0	2	0	1	1	1	2	1	0	1	0	0	2	2	0	0	0	1	1	0	1	1	1	0	1	1	0	0	2	1	0	1	1	0	0	1	0	1	2	0	0	2
18	0	1	2	0	0	2	1	1	2	0	0	1	0	0	0	0	1	1	0	1	1	0	0	0	1	0	0	1	1	1	0	1	1	0	2	1	1	0	1	0	1	1	1	0	1	0	0	0	0
19	1	2	1	0	0	1	2	1	1	0	0	0	0	0	0	0	1	0	1	1	2	0	1	0	0	1	0	0	0	0	0	1	1	1	1	1	2	1	1	1	0	0	0	0	1	0	0	0	0
20	0	2	1	0	0	1	2	1	1	0	1	0	0	0	0	0	2	0	0	2	2	1	0	0	1	0	0	0	0	1	1	1	1	1	1	1	1	0	0	0	0	1	0	0	0	0	0	0	0
21	0	1	2	0	0	0	1	1	2	0	0	0	0	0	1	0	2	2	2	0	1	1	1	1	1	1	0	0	1	1	0	0	0	0	0	2	1	0	0	0	0	1	0	0	0	1	0	1	0
22	0	2	1	0	0	2	2	1	1	0	0	1	2	1	1	0	1	2	1	0	1	2	1	1	1	1	0	0	1	1	0	1	1	0	0	2	0	0	0	0	0	1	0	0	0	1	0	0	1
23	0	0	2	0	0	2	1	1	2	0	0	0	0	0	0	0	0	0	1	1	2	0	1	1	1	1	0	0	0	1	0	0	2	0	0	2	2	0	0	0	0	0	0	0	2	1	0	0	0
24	1	2	1	0	0	1	0	0	2	0	0	0	0	0	0	0	2	1	1	1	2	0	0	0	0	1	0	0	0	1	1	1	0	1	1	2	0	0	0	0	0	0	0	1	0	0	0	0	0
25	1	1	1	0	0	1	2	1	1	0	0	1	1	1	1	0	1	2	1	0	1	0	0	0	0	2	0	1	2	0	0	0	2	0	0	2	1	1	0	0	0	0	0	0	0	1	0	1	0
26	1	2	0	0	0	0	1	0	1	0	0	1	1	1	1	0	1	1	0	1	1	0	1	0	1	2	0	1	1	1	1	2	2	0	1	1	2	0	1	1	0	0	0	0	0	1	0	0	0
27	1	2	0	0	0	0	2	1	1	0	0	0	0	0	0	0	2	1	1	1	2	0	0	0	0	0	2	1	1	0	1	1	0	1	1	2	2	1	1	0	1	0	0	1	0	0	0	0	0
28	1	1	1	1	1	2	1	1	2	0	0	1	0	0	0	0	1	1	0	1	1	0	0	0	0	1	0	0	0	2	1	0	0	1	1	1	2	0	1	0	1	0	0	1	0	0	0	0	0
29	1	1	2	0	0	2	1	0	1	0	1	0	1	0	0	0	1	1	1	1	1	0	0	0	0	0	0	0	0	2	1	0	0	0	1	1	1	0	0	0	0	1	0	0	1	0	0	0	0
30	0	1	1	0	0	1	1	0	1	0	1	2	2	1	1	0	2	2	1	1	1	0	0	0	0	0	0	1	1	1	1	0	1	1	0	2	2	0	2	2	0	0	0	1	0	0	0	0	1
31	1	1	2	0	0	2	2	0	0	0	2	0	2	2	2	0	2	1	0	2	2	0	0	0	0	1	0	0	1	1	0	2	1	0	1	0	1	0	1	1	0	0	1	0	1	0	0	0	1
32	0	2	1	0	0	1	0	0	2	0	0	0	1	0	0	1	1	1	0	1	2	0	1	0	0	0	0	0	1	1	0	1	1	0	0	2	1	1	0	0	0	0	0	0	1	1	0	0	0
33	1	1	1	0	0	1	1	0	1	0	0	0	0	0	0	0	1	1	0	1	1	1	1	1	1	2	0	0	0	2	0	2	1	0	1	1	2	0	1	1	0	0	0	0	0	2	0	0	0
34	1	1	1	0	0	2	1	0	2	0	0	0	0	0	0	0	0	1	1	1	2	1	2	1	1	0	0	0	0	2	0	0	2	1	2	1	2	0	2	1	1	0	0	0	1	0	0	1	0
35	0	2	0	0	0	0	1	0	2	0	1	0	2	0	0	1	0	2	1	0	0	0	0	0	1	0	0	0	0	2	0	1	1	2	1	1	0	0	0	0	0	0	0	0	0	1	0	0	0
36	0	1	2	0	0	2	2	0	1	0	1	1	1	1	1	0	1	1	1	1	2	0	0	0	0	0	0	1	1	2	0	1	0	1	0	2	1	0	1	1	0	0	0	0	1	1	0	0	0
37	1	0	2	0	0	2	1	0	1	0	1	0	0	0	0	0	0	0	0	2	2	1	1	1	1	1	0	1	1	0	1	1	2	0	1	2	1	0	2	2	0	0	0	0	1	0	0	0	0
38	1	2	1	0	0	0	2	0	0	0	2	0	0	0	0	0	1	1	0	1	1	1	0	0	0	0	1	0	1	0	0	2	2	0	1	1	2	0	1	1	0	0	1	0	0	0	0	0	0
39	0	2	0	0	0	1	1	0	1	0	0	1	1	0	0	0	2	0	0	2	2	0	0	0	0	2	1	1	1	0	1	2	1	0	0	2	2	0	0	0	0	0	0	0	0	1	0	0	0
40	1	1	1	0	0	1	1	0	2	1	1	0	0	0	0	0	0	1	1	1	1	0	0	0	0	0	0	0	1	1	0	1	0	1	0	2	2	0	0	0	0	0	0	1	0	0	0	0	0
41	0	0	2	0	0	2	1	1	2	0	0	1	1	1	1	0	0	1	2	0	2	1	0	0	0	0	0	0	0	1	1	1	1	0	1	1	1	0	0	0	0	0	0	1	0	1	0	0	0
42	1	2	0	0	0	0	0	0	2	0	0	0	0	0	0	0	2	0	1	1	2	0	0	0	0	1	1	0	0	1	0	2	2	1	0	2	0	0	1	1	0	0	0	0	1	0	0	1	0
43	0	1	2	0	0	1	2	1	1	0	1	0	0	0	0	1	0	0	0	2	1	0	0	0	0	0	0	0	0	2	1	0	1	1	1	2	2	0	2	2	0	0	0	0	1	0	0	0	0
44	1	1	1	0	0	1	2	1	1	0	0	0	1	1	1	0	1	2	1	1	1	0	1	0	0	1	0	1	1	2	0	2	1	0	2	0	2	0	0	0	0	1	0	1	0	1	0	1	0
45	1	2	0	0	0	0	2	1	2	0	1	1	1	1	1	0	1	0	1	1	2	0	1	1	1	1	0	0	1	0	0	1	1	0	1	2	1	0	0	0	0	0	0	0	2	1	0	1	0
46	0	0	2	0	0	2	1	0	1	0	0	1	2	2	2	0	1	0	0	2	2	1	0	0	0	0	0	0	0	1	0	0	0	0	0	2	1	2	0	0	1	0	0	1	0	1	0	0	1
47	1	0	2	0	0	2	2	0	1	0	1	0	1	0	0	1	1	2	1	0	2	1	0	0	1	0	0	0	1	0	0	0	2	0	2	1	1	0	0	0	0	1	0	0	1	0	0	0	0
48	1	2	1	0	0	0	1	0	1	0	2	0	0	0	0	0	0	0	0	2	2	0	0	0	2	1	1	0	0	0	0	0	1	1	1	1	1	0	1	1	0	2	0	0	0	1	0	0	0
49	0	1	1	0	0	1	0	0	1	0	0	1	1	1	1	0	0	2	1	1	2	0	1	0	0	1	0	0	0	2	1	1	1	0	1	2	1	0	0	0	0	0	1	0	1	1	0	0	0
50	1	0	2	0	0	1	1	0	1	0	0	0	0	0	0	0	1	1	1	1	2	0	0	0	0	0	0	1	1	1	0	0	1	0	0	2	1	1	0	0	0	0	1	0	1	1	0	0	0
51	1	1	1	0	0	1	1	0	1	0	0	1	2	1	1	0	1	1	0	1	1	1	0	0	0	0	0	0	0	2	1	0	2	0	1	1	0	0	0	0	0	0	0	1	0	0	0	1	0
52	0	1	2	0	0	1	1	0	2	0	1	1	1	1	1	0	1	2	1	0	2	1	0	0	0	0	0	0	1	1	0	0	1	2	2	2	1	0	0	0	0	1	0	1	1	0	0	0	1
53	1	2	1	0	0	2	0	0	2	0	0	0	0	0	0	0	1	1	1	1	2	0	2	0	0	1	0	0	0	2	2	0	0	2	0	2	1	0	0	0	0	0	1	0	1	1	0	0	0
54	1	1	1	0	0	0	1	0	1	0	1	0	0	0	0	0	1	2	1	0	1	0	0	0	0	1	1	0	0	1	1	1	1	0	1	1	0	0	0	0	0	1	0	1	2	0	0	0	2
55	1	2	2	0	0	1	1	0	1	0	0	0	0	0	0	0	2	0	0	2	2	0	0	0	0	0	0	0	1	1	0	0	0	1	0	2	1	1	0	0	0	1	0	0	1	0	0	0	0
56	1	1	1	0	1	1	0	0	2	0	2	0	0	0	0	0	1	2	1	0	1	0	0	0	0	2	0	0	1	1	0	2	1	0	0	2	1	0	0	0	0	1	0	0	1	0	0	1	0
57	0	1	1	0	0	1	2	1	1	0	1	0	0	0	0	0	2	0	0	1	1	0	1	0	0	0	0	0	0	2	1	0	0	0	0	2	0	0	0	0	0	0	0	0	0	0	0	0	1
58	1	1	1	0	0	0	1	0	1	0	1	0	1	1	1	0	1	2	0	1	1	1	0	0	0	0	0	0	0	0	0	0	1	0	0	2	0	0	0	0	0	0	0	0	0	0	0	0	0
59	0	0	2	0	0	1	2	1	1	0	0	1	2	1	1	0	1	1	0	1	1	0	0	0	0	1	0	1	2	1	0	1	1	0	1	1	1	1	0	0	0	0	0	0	0	0	0	0	0
60	0	2	1	0	0	1	0	0	2	0	0	1	1	1	1	0	1	1	1	1	2	1	0	0	0	1	0	0	0	1	1	0	1	1	0	2	2	0	1	1	0	0	0	1	0	1	0	1	0
61	1	2	1	0	0	0	1	0	1	0	1	0	0	0	0	0	0	2	0	1	1	1	0	0	0	2	0	0	0	2	0	0	1	1	1	2	0	0	0	0	0	1	0	1	2	0	0	0	0
62	1	1	2	0	0	2	1	0	1	1	1	0	0	0	0	0	0	2	1	0	0	0	0	0	1	0	0	0	1	0	0	1	1	0	0	2	1	0	0	0	0	0	2	0	2	0	0	0	0
63	1	2	1	0	0	1	1	0	0	0	1	0	1	0	0	0	1	1	0	1	1	0	1	0	0	1	0	1	0	1	1	1	1	0	0	2	2	0	2	1	1	0	0	0	0	0	0	0	1
64	0	1	1	0	0	1	2	0	0	0	0	0	0	0	0	0	1	1	1	1	2	1	0	0	0	1	0	2	2	0	0	1	1	0	0	2	2	0	2	2	0	0	0	0	0	0	0	0	0
65	1	1	1	0	0	1	1	1	2	0	0	1	1	1	1	0	1	0	1	1	2	0	0	0	0	2	0	1	2	0	0	0	1	1	0	2	1	0	0	0	0	0	0	0	0	0	0	1	0
66	1	2	0	0	0	0	2	0	1	0	2	1	0	0	0	0	2	1	1	1	2	0	1	0	0	0	0	0	0	2	1	0	2	0	1	1	1	0	0	0	0	0	0	0	0	1	0	2	0
67	0	2	0	0	0	0	1	0	1	0	0	0	1	0	0	1	1	2	2	0	0	1	1	1	0	1	0	2	2	1	0	0	0	0	0	1	0	0	1	0	1	0	1	0	1	1	0	0	1
68	1	2	1	0	0	1	1	1	2	0	0	0	0	0	0	0	1	0	1	1	2	1	1	0	0	0	0	0	1	0	0	2	2	0	0	2	1	0	1	1	0	1	0	0	1	0	0	0	0
69	1	1	2	0	0	2	1	0	1	0	1	0	1	1	1	0	0	1	1	1	2	0	0	0	0	1	0	0	0	2	0	2	2	0	1	1	1	0	1	1	0	0	1	0	1	0	0	0	1
70	0	0	2	0	0	2	2	0	1	0	1	1	1	0	0	0	0	0	0	2	2	0	0	0	0	2	0	0	0	1	1	0	1	1	1	2	2	0	0	0	1	0	1	0	0	1	0	0	0
71	1	0	1	0	0	1	2	1	1	0	0	1	1	1	1	0	0	2	1	1	2	0	0	0	1	0	0	0	1	1	0	0	1	0	0	2	1	1	0	0	0	0	1	0	1	0	0	0	1
72	1	2	0	0	0	0	0	0	2	0	0	0	1	1	1	0	0	0	0	2	2	0	1	0	0	1	0	0	0	2	2	1	2	0	2	0	2	0	1	1	0	0	0	0	0	1	0	0	2
73	0	0	2	0	1	1	1	0	2	0	1	0	1	0	0	1	1	1	1	1	2	1	1	1	1	1	0	1	1	1	0	2	2	0	0	2	1	0	2	2	0	0	0	0	0	0	0	0	0
74	0	1	2	0	0	2	2	0	0	0	0	1	1	1	1	0	0	1	0	1	0	0	0	0	0	2	0	0	1	1	0	0	1	2	0	2	1	0	0	0	0	1	0	1	0	1	0	0	0
75	1	1	2	0	0	2	1	0	2	0	0	0	0	0	0	0	2	1	1	1	1	0	0	0	1	2	0	0	0	2	1	1	1	2	1	2	1	0	1	1	0	0	0	0	0	0	0	0	1
76	1	0	2	0	0	1	1	0	2	1	1	0	1	0	0	1	1	0	0	1	1	1	0	0	0	0	0	0	0	1	0	1	1	1	0	2	1	0	1	1	0	0	0	0	0	1	0	0	1
77	1	1	1	0	0	1	2	1	2	0	1	0	1	1	1	0	0	2	0	1	1	1	0	0	0	0	1	1	1	1	0	1	1	1	1	1	2	0	0	0	0	0	0	0	0	1	1	0	0
78	1	1	1	0	0	1	1	0	1	0	0	1	1	0	0	0	1	1	1	1	1	1	0	0	0	1	0	0	0	1	0	0	0	1	1	1	1	0	0	0	0	0	0	0	1	1	0	0	0
79	0	2	1	0	0	1	1	0	0	0	1	0	0	0	1	0	0	1	1	1	1	0	0	0	0	2	0	0	1	1	0	0	1	0	0	2	0	0	0	0	0	2	0	0	1	0	0	2	0
80	0	1	1	0	0	1	1	0	2	0	0	1	2	1	1	0	1	2	1	0	2	0	0	0	1	0	0	1	1	1	1	0	1	0	0	2	2	0	2	1	1	0	1	0	1	1	0	1	0
81	0	2	0	0	0	1	2	0	0	0	1	0	1	1	1	0	0	1	1	1	2	0	0	0	0	2	0	1	2	0	1	1	1	0	0	2	2	0	2	1	1	0	0	0	2	2	0	0	1
82	1	1	1	0	0	2	2	0	1	0	1	1	2	2	2	0	2	1	1	1	2	0	0	0	0	1	0	1	1	1	2	0	0	1	0	2	2	1	0	0	0	0	0	1	0	0	0	0	0
83	1	1	2	0	0	0	2	1	1	0	1	1	1	1	1	0	1	2	1	1	1	0	1	0	0	1	0	0	1	1	0	1	1	0	1	2	2	0	2	2	0	0	0	1	0	0	0	0	0
84	1	2	0	0	0	1	1	0	2	0	0	0	0	0	0	0	2	1	1	1	1	1	1	1	1	1	0	0	0	1	1	1	1	1	1	1	2	0	2	1	1	0	0	0	0	0	0	1	0
85	1	1	1	0	0	1	2	1	2	0	1	0	0	0	0	0	2	0	0	2	2	0	0	0	0	1	0	0	0	1	0	0	0	1	1	1	1	1	0	0	0	1	0	1	1	1	0	0	0
86	1	1	1	0	0	1	0	0	2	0	0	0	1	1	1	0	2	0	0	1	1	0	1	0	1	2	0	0	0	2	0	0	1	0	1	2	0	0	0	0	0	0	0	0	1	1	0	0	0
87	0	0	1	0	0	1	0	0	2	0	1	2	2	2	2	0	0	1	2	0	1	0	0	0	0	2	0	1	1	2	0	0	2	1	1	2	1	0	1	1	0	0	0	0	0	1	0	0	0
88	1	1	1	0	0	1	0	0	2	0	1	0	1	1	1	0	0	0	1	1	2	1	0	0	0	1	0	0	1	1	0	0	0	2	1	2	0	0	0	0	0	0	0	0	0	0	0	0	0
89	0	2	0	0	0	0	1	0	1	1	1	0	0	0	0	0	2	2	1	1	1	0	0	0	1	1	0	1	2	0	1	0	0	0	0	2	2	0	1	1	0	0	0	0	0	0	0	1	0
90	1	2	0	0	0	1	0	0	2	0	0	1	1	1	1	0	0	2	0	1	1	0	0	0	0	0	0	1	1	0	1	1	2	0	0	2	2	0	1	1	0	1	1	0	0	1	0	0	0
91	0	1	2	0	0	2	2	1	1	0	1	1	1	1	1	0	2	0	0	2	2	1	0	0	0	0	0	2	2	2	0	0	1	1	1	1	2	0	2	2	1	0	0	1	0	1	0	0	0
92	0	1	1	0	0	1	2	0	1	0	0	0	0	0	0	0	1	0	1	1	2	0	0	0	0	1	0	0	1	1	0	0	2	0	0	2	0	0	1	1	0	0	1	0	1	0	0	0	0
93	0	1	1	0	0	1	2	0	0	0	2	1	1	1	1	0	2	1	1	1	2	0	1	0	1	2	0	0	0	2	1	0	1	1	0	2	2	0	1	1	0	0	0	0	0	0	0	1	0
94	0	1	0	0	0	1	1	1	2	0	0	1	1	1	2	0	1	1	1	1	1	0	0	0	0	1	0	0	0	2	1	1	1	0	0	2	1	1	0	0	0	0	0	2	0	1	0	0	0
95	0	1	1	0	0	1	2	0	1	0	1	0	1	0	0	1	1	1	0	2	2	0	1	0	0	1	0	0	0	0	0	0	0	1	2	2	2	1	1	1	0	0	0	0	2	1	0	0	0
96	1	1	1	0	0	2	1	0	0	0	1	0	1	0	0	0	2	0	0	2	2	0	1	1	2	2	0	0	1	1	0	0	0	0	1	1	1	0	1	1	0	0	1	0	1	1	0	1	0
97	1	1	2	0	0	2	1	0	1	1	1	0	2	1	1	1	0	2	1	0	0	1	0	0	0	1	1	0	0	1	0	2	1	0	1	1	0	0	0	0	0	0	0	0	0	1	0	0	0
98	0	1	1	0	0	1	2	0	0	1	2	0	0	0	0	0	1	1	0	1	1	1	0	0	0	2	0	0	0	2	0	0	0	1	1	1	1	1	0	0	0	0	0	0	0	1	0	1	0
99	1	1	1	0	0	2	2	1	1	0	0	1	1	1	1	0	0	1	1	1	2	0	0	0	0	1	0	0	0	2	0	0	1	0	1	1	2	0	0	0	0	0	0	0	0	1	0	0	0
100	0	0	2	0	1	1	1	0	1	0	0	0	0	0	0	0	1	1	2	0	1	2	0	0	0	0	1	0	0	0	0	0	1	1	1	2	1	0	1	1	0	0	1	0	1	0	0	0	0
101	1	2	1	0	0	1	1	0	0	0	1	0	0	0	0	0	1	0	0	1	1	0	1	0	0	1	1	0	0	1	1	0	0	1	1	1	1	1	0	0	0	0	0	0	0	0	0	0	0
102	1	1	1	0	0	0	0	0	1	0	1	1	1	1	1	0	0	0	0	2	2	1	0	0	0	0	0	0	0	0	0	1	1	0	2	1	2	0	0	0	0	1	0	0	0	1	0	0	0
103	0	2	0	0	0	0	2	0	1	0	0	1	0	0	0	0	2	1	0	2	1	1	0	0	0	2	0	0	0	1	1	1	1	2	1	2	0	0	1	0	1	0	1	0	1	0	0	0	1
104	1	1	2	0	0	2	1	0	1	0	1	1	1	1	2	0	0	2	0	1	1	2	0	0	0	0	1	0	0	1	0	1	0	0	1	1	2	0	1	1	0	0	0	0	0	1	0	0	0
105	1	2	1	0	0	1	1	0	2	0	0	1	1	1	1	0	1	1	0	1	1	1	0	0	0	1	0	2	1	1	1	1	1	0	1	1	1	0	1	1	0	0	0	0	2	0	0	0	0
106	0	1	1	0	0	1	2	0	0	0	0	0	0	0	0	0	0	1	0	1	0	0	0	0	0	0	0	0	1	1	0	2	2	1	0	2	0	0	0	0	0	0	0	0	0	0	0	0	1
107	0	0	2	0	0	2	0	0	2	0	0	0	1	0	1	0	1	2	1	1	1	0	0	0	0	1	0	0	0	2	0	0	1	0	1	1	2	0	2	2	0	0	1	0	1	1	0	0	0
108	0	0	2	0	0	2	1	0	1	0	1	0	1	0	1	0	1	0	0	1	1	0	0	0	0	0	1	1	1	1	0	0	0	0	0	2	1	0	0	0	0	0	0	0	0	0	0	0	0
109	1	2	0	0	0	0	1	1	2	0	0	1	2	2	2	0	1	0	0	2	2	0	0	0	1	0	0	0	1	0	0	2	2	0	1	1	2	0	0	0	0	0	0	0	0	0	0	1	0
110	0	2	0	0	0	0	1	0	1	0	0	0	1	0	0	0	0	2	1	0	1	1	0	0	0	0	1	0	1	2	0	0	0	2	1	1	1	1	0	0	0	0	0	0	2	1	0	0	1
111	1	2	0	0	0	0	1	0	1	0	1	1	2	1	1	0	0	0	1	1	2	1	0	0	0	0	0	0	0	1	0	1	1	0	1	1	1	0	0	0	0	0	1	0	1	2	0	0	0
112	1	2	0	0	0	1	1	1	2	0	0	0	0	0	0	0	1	1	1	1	1	0	0	0	0	1	0	1	0	0	1	1	2	1	1	2	0	0	1	0	1	1	0	0	0	0	0	0	0
113	0	1	1	0	0	2	1	1	2	0	0	0	0	0	0	0	1	1	1	1	1	0	0	0	0	1	0	0	0	2	0	0	2	0	2	1	1	1	0	0	0	0	0	0	0	0	0	0	0
114	1	2	1	0	0	1	1	1	2	0	0	0	0	0	0	0	1	1	0	1	1	0	0	0	0	1	0	0	0	2	0	0	1	0	1	2	2	0	1	1	0	1	1	0	0	1	0	0	0
115	1	1	1	0	0	1	2	0	1	0	1	0	0	0	0	0	1	0	0	2	2	0	0	0	0	2	0	1	1	1	0	2	2	0	1	1	0	0	0	0	0	0	0	0	0	0	0	0	0
116	1	0	2	0	0	2	2	1	1	0	0	0	0	0	1	0	1	1	0	1	1	2	0	0	0	0	0	1	2	0	1	1	0	1	0	2	1	0	1	0	1	0	0	0	1	0	0	0	1
117	1	0	2	0	0	1	2	0	1	0	0	0	1	1	1	0	0	0	0	2	2	0	0	0	0	1	0	0	1	2	0	0	1	0	1	1	1	1	0	0	0	0	0	0	2	1	0	1	0
118	0	1	1	0	0	1	1	0	1	0	1	0	0	0	0	0	2	0	0	2	2	0	0	0	0	0	1	1	1	1	0	0	1	2	0	2	2	0	2	2	0	1	0	0	1	0	0	0	0
119	0	1	1	0	0	1	1	0	2	0	0	0	0	0	1	0	1	1	1	1	2	0	1	0	1	0	0	1	1	1	1	0	2	0	2	1	1	1	0	0	0	0	0	0	2	2	0	0	0
120	0	2	0	0	0	0	1	1	2	0	0	0	0	0	0	0	1	0	0	2	2	2	1	1	1	1	0	0	2	0	0	0	0	0	1	1	0	0	0	0	0	0	1	0	1	2	0	2	0
121	1	1	1	0	0	1	1	1	2	0	0	1	1	1	1	0	0	2	1	1	2	1	0	0	0	0	0	1	2	0	0	1	1	0	1	1	1	0	1	1	0	0	0	0	0	1	0	1	0
122	0	1	2	0	0	2	2	0	1	0	1	2	2	2	2	0	1	0	0	2	2	0	0	0	0	1	0	0	0	2	0	2	2	0	0	2	0	0	0	0	0	0	0	0	1	0	0	0	0
123	1	1	2	0	0	1	1	0	2	0	0	0	0	0	0	0	1	1	1	1	2	1	1	0	1	0	0	0	0	1	0	1	1	1	2	1	1	0	0	0	0	0	0	0	0	1	0	0	0
124	1	0	2	0	0	2	0	0	2	0	0	1	1	1	1	0	2	0	0	1	1	0	0	0	1	0	0	0	2	0	0	0	0	1	0	2	2	0	1	1	0	1	0	0	1	0	0	0	0
125	1	1	2	0	0	2	1	1	2	0	0	0	1	0	0	0	0	1	0	1	1	0	0	0	0	1	0	0	0	2	0	1	2	1	1	2	1	0	1	0	1	0	0	0	0	1	0	0	0
126	1	1	1	0	0	2	1	0	1	0	1	1	1	1	1	0	1	0	1	1	2	1	0	0	0	1	0	1	1	0	1	2	1	0	1	1	0	0	0	0	0	0	0	0	1	0	0	0	1
127	0	2	0	0	0	0	1	1	2	0	0	0	0	0	0	0	1	1	1	1	1	1	0	0	0	2	0	0	1	0	0	2	1	0	1	0	2	0	0	0	0	0	1	0	1	1	0	1	0
128	1	2	1	0	0	1	0	0	2	0	0	0	2	0	0	1	0	0	0	2	2	0	0	0	0	0	0	1	1	1	2	0	1	0	1	1	1	0	1	0	1	0	0	0	1	1	0	0	0
129	0	0	1	0	0	1	2	0	1	0	0	1	2	2	2	0	0	1	0	2	2	0	1	0	0	2	0	0	0	2	2	0	1	1	1	2	2	0	0	0	0	0	0	0	0	2	0	0	1
130	0	2	1	0	0	2	2	0	0	0	1	0	0	0	0	0	0	2	1	0	1	0	0	0	1	0	0	0	0	2	1	1	0	0	1	1	2	0	0	0	0	0	0	1	0	0	0	0	0
131	0	2	1	0	0	0	1	0	1	0	1	0	0	0	0	0	2	0	0	2	2	0	0	0	0	1	0	2	2	0	1	1	2	0	1	1	1	0	1	1	0	0	0	0	0	0	0	0	2
132	0	2	0	0	0	0	1	0	1	0	0	1	1	1	1	0	1	0	1	1	1	0	0	0	0	1	0	1	2	0	1	1	1	1	1	1	1	0	1	1	0	0	0	0	0	0	0	0	1
133	1	1	1	0	0	2	2	1	1	0	0	0	0	0	0	0	0	0	1	1	2	0	1	0	0	2	0	0	0	1	0	0	1	2	0	2	1	0	0	0	0	0	0	0	0	1	0	1	0
134	0	2	0	0	0	1	2	0	0	0	1	1	1	1	1	0	1	0	0	2	2	0	0	0	0	0	0	0	0	1	0	1	1	0	0	2	2	1	1	1	0	0	0	1	0	1	0	1	0
135	0	1	1	0	0	0	1	0	2	0	1	1	1	1	1	0	1	1	1	1	2	0	0	0	0	0	1	1	1	1	0	1	1	1	2	1	2	0	1	1	0	0	0	0	0	2	0	0	0
136	0	2	0	0	0	0	1	0	1	0	1	0	0	0	0	0	1	1	1	1	1	0	0	0	0	1	0	0	0	2	0	1	0	1	1	2	0	0	0	0	0	1	0	0	1	1	0	0	0
137	1	2	1	0	0	1	1	0	0	0	0	0	0	0	0	0	2	0	0	2	2	0	0	0	0	1	0	1	1	1	1	1	1	0	1	1	2	0	1	1	0	1	0	0	0	0	0	0	0
138	0	2	0	0	1	1	1	0	1	0	1	1	2	1	1	0	2	1	1	1	2	1	0	0	0	0	0	0	0	2	1	0	1	2	1	1	0	0	0	0	0	0	1	0	2	0	0	0	0
139	1	1	1	0	0	1	1	0	1	0	0	0	0	0	0	0	2	0	0	2	2	0	0	0	0	0	1	1	1	0	1	1	2	0	2	0	1	0	1	1	0	0	0	0	0	0	0	0	0
140	0	1	2	0	0	0	1	0	2	0	0	0	2	1	1	0	0	1	2	0	2	0	1	0	0	1	0	0	0	1	0	1	1	0	1	1	1	0	1	1	0	1	0	0	1	0	0	0	0
141	0	1	1	0	0	2	1	1	2	0	0	0	1	1	1	0	1	0	0	2	2	0	1	0	0	0	0	0	1	1	0	1	1	0	0	2	1	0	1	1	0	1	0	1	1	0	0	0	0
142	1	0	2	0	0	2	2	0	1	0	1	0	1	1	1	0	2	1	0	2	2	0	2	0	0	0	0	1	1	2	0	1	2	0	0	2	0	0	0	0	0	0	1	0	1	1	0	0	0
143	1	2	2	0	0	1	1	0	0	0	0	0	2	1	1	1	1	2	0	1	1	1	0	0	0	1	0	0	1	1	0	0	1	0	1	2	1	0	0	0	0	0	0	1	1	1	0	1	0
144	0	2	1	0	0	1	1	0	1	0	1	0	0	0	0	0	2	1	1	1	2	0	0	0	0	2	1	0	0	1	0	1	1	0	2	1	1	0	0	0	0	0	0	0	0	1	0	0	0
145	1	2	0	0	0	0	0	0	2	0	1	0	0	0	0	0	2	0	0	2	2	1	2	1	1	0	0	0	0	2	0	1	1	1	1	2	2	0	1	1	0	0	0	0	0	2	0	0	0
146	1	0	2	0	0	2	1	0	1	0	1	0	1	0	0	1	1	2	1	0	1	1	0	0	0	1	0	1	1	2	0	0	1	0	1	2	2	1	1	1	0	0	0	0	0	0	0	0	1
147	0	2	0	0	0	1	0	0	2	0	0	0	0	0	0	0	1	2	2	0	1	0	0	0	0	1	0	0	1	0	0	1	0	2	1	2	1	0	0	0	0	0	1	0	1	0	0	0	0
148	1	0	2	0	0	2	1	0	1	0	2	0	0	0	0	0	1	2	0	1	1	0	0	0	0	2	0	0	0	2	0	0	1	1	1	1	0	0	0	0	0	0	0	0	0	1	0	0	1
149	1	0	2	0	0	1	0	0	2	0	0	1	1	1	1	0	1	0	1	1	2	1	1	0	1	0	0	0	0	2	1	2	1	0	1	1	1	0	0	0	0	1	0	0	1	0	0	0	0
150	0	1	1	0	0	1	1	0	1	0	1	0	0	0	0	0	0	2	0	1	1	1	1	1	1	0	0	0	2	0	0	0	0	0	0	2	1	0	0	0	0	0	0	1	0	0	0	1	0
151	0	1	2	0	0	1	2	0	0	0	1	0	0	0	0	0	1	0	0	2	2	2	0	0	0	0	0	0	0	2	0	0	0	1	0	2	1	1	0	0	0	0	0	0	1	1	0	0	1
152	0	2	0	0	0	0	2	0	0	0	2	0	0	0	0	1	1	1	0	2	2	0	0	0	0	1	1	0	0	1	1	1	1	1	0	2	1	0	1	1	0	0	0	0	2	1	0	0	0
153	0	2	1	0	0	1	1	1	2	0	0	0	1	0	0	1	1	2	1	0	2	0	0	0	0	1	0	1	1	1	2	0	1	1	1	2	0	0	0	0	0	1	0	0	2	0	0	0	0
154	1	1	2	0	0	1	0	0	2	0	0	0	1	0	0	1	0	1	0	0	0	0	0	0	1	0	0	0	0	2	0	0	1	0	0	2	1	0	0	0	0	0	1	0	1	2	0	0	0
155	0	0	2	0	0	1	0	0	2	0	0	1	1	1	2	0	1	0	1	1	2	0	0	0	0	0	0	0	0	2	1	1	1	2	1	1	0	0	0	0	0	1	0	0	1	1	0	0	0
156	1	1	2	0	0	1	2	1	1	1	1	0	0	0	0	0	1	0	0	2	2	1	1	1	1	1	0	2	2	2	0	1	1	1	1	1	2	0	1	1	0	1	0	0	0	2	1	0	0
157	0	2	1	0	0	1	1	1	2	0	0	0	1	0	1	0	2	0	0	2	2	0	0	0	0	1	0	0	0	1	1	0	1	1	0	2	1	1	0	0	0	1	0	0	1	0	0	0	0
158	1	0	2	0	0	1	2	0	0	0	0	0	1	0	0	1	1	1	0	1	1	1	1	1	1	0	0	1	2	0	1	2	2	0	2	1	1	0	0	0	0	1	0	0	2	0	0	0	0
159	1	1	1	0	0	1	1	0	1	0	0	0	1	0	0	1	2	2	2	0	1	1	0	0	0	1	0	0	1	0	0	0	0	2	1	1	2	0	1	1	0	0	0	0	0	0	0	0	1
160	0	1	1	0	0	2	1	0	1	0	0	0	0	0	0	0	0	2	2	0	0	0	1	1	1	0	0	0	0	1	1	0	1	1	1	2	2	1	0	0	0	0	1	0	1	2	0	0	1
161	1	1	1	0	0	1	0	0	2	0	0	2	2	1	1	0	1	2	0	1	1	1	0	0	0	0	0	1	1	2	0	1	1	0	1	1	2	0	0	0	0	0	1	0	1	1	0	0	1
162	0	0	2	0	0	1	0	0	2	0	0	1	0	0	0	0	1	2	1	1	1	0	0	0	0	1	0	0	0	1	1	0	0	0	0	2	0	0	0	0	0	0	1	0	1	1	0	0	0
163	1	2	1	0	0	1	2	0	1	0	2	0	0	0	1	0	1	2	1	0	1	0	0	0	0	1	0	0	0	2	0	0	2	1	2	2	0	0	0	0	0	1	0	0	1	1	0	1	0
164	0	1	2	0	0	2	1	1	2	0	0	0	0	0	0	0	1	0	0	2	2	1	0	0	0	0	0	1	1	1	1	0	1	1	0	2	0	0	1	1	0	0	1	0	1	2	0	0	1
165	0	2	0	0	0	0	1	0	2	0	1	0	0	0	0	0	1	2	0	1	1	0	0	0	1	1	0	1	1	1	1	1	1	2	1	2	1	1	0	0	0	0	0	0	0	0	0	0	1
166	0	2	1	0	0	1	2	0	0	0	2	0	0	0	1	0	2	0	0	1	1	0	0	0	0	1	0	1	0	1	2	0	0	1	1	1	0	0	0	0	0	0	0	0	0	1	0	0	0
167	1	0	2	0	0	2	0	0	2	0	0	0	0	0	0	0	1	0	0	2	2	0	1	1	1	1	0	2	2	2	0	0	1	2	1	1	1	0	0	0	0	0	0	1	0	0	0	0	0
168	0	1	1	0	0	1	1	0	1	0	1	1	2	1	1	1	1	0	1	1	1	0	0	0	1	2	1	0	0	1	0	0	1	0	1	1	2	0	1	1	0	0	1	0	1	1	0	0	0
169	1	2	1	0	0	0	1	0	1	0	1	0	2	0	0	1	0	0	1	1	1	1	1	0	1	1	0	2	2	1	0	0	1	1	1	1	1	0	1	1	0	0	0	0	1	0	0	0	0
170	1	1	1	0	1	0	2	0	1	0	0	0	0	0	0	0	0	0	1	1	2	0	0	0	0	2	0	0	0	2	0	0	1	1	1	2	1	0	0	0	0	0	0	0	1	0	0	0	0
171	1	2	0	0	0	0	2	0	1	0	1	1	2	1	1	1	0	0	1	1	2	0	0	0	0	1	0	1	1	1	0	1	1	2	1	2	2	0	1	1	0	0	0	0	0	1	0	0	0
172	0	2	0	0	0	0	2	1	2	0	0	1	2	1	1	0	2	2	2	0	1	1	0	0	0	2	0	0	1	1	0	1	2	0	1	1	1	0	0	0	0	0	0	0	0	0	0	0	1
173	0	1	1	0	0	1	0	0	2	0	0	0	0	0	0	0	0	1	2	0	1	1	1	0	0	1	0	1	2	0	0	1	1	0	1	1	1	0	1	1	0	0	0	0	0	1	0	0	0
174	1	2	0	0	0	0	2	0	0	0	0	1	1	1	1	0	2	2	1	1	2	1	1	1	0	1	0	0	0	0	0	1	2	0	2	0	2	0	1	1	0	0	0	0	1	0	0	2	0
175	0	1	1	0	0	1	1	0	1	1	1	1	2	1	1	0	0	1	0	1	0	0	0	0	0	1	0	0	0	2	0	2	2	1	0	2	2	0	1	1	0	0	0	0	0	0	0	0	1
176	1	1	2	0	0	2	1	1	1	1	0	2	1	1	1	0	1	0	1	1	1	0	1	0	0	2	1	0	0	1	1	2	1	0	1	0	2	1	0	0	0	1	1	0	1	0	0	0	0
177	1	1	2	0	0	2	2	0	1	0	2	0	0	0	0	0	1	0	0	1	1	1	1	1	1	1	0	0	0	2	1	0	0	0	0	2	2	0	0	0	0	0	0	0	0	0	0	0	1
178	1	2	1	0	0	0	2	0	0	0	0	0	0	0	0	0	1	0	1	1	2	1	0	0	0	1	0	0	1	1	0	1	0	1	0	2	2	0	1	1	0	0	0	0	0	1	0	0	0
179	0	0	2	0	0	2	0	0	2	0	0	1	1	1	1	0	0	0	0	2	2	0	0	0	0	2	0	1	2	0	1	1	2	0	0	2	2	0	2	2	0	0	0	0	0	1	0	0	0
180	1	0	2	0	0	1	0	0	2	0	0	1	1	1	1	0	0	1	0	1	0	0	0	0	1	0	0	2	2	2	0	1	1	1	1	1	1	0	2	2	1	1	0	0	1	0	0	0	1
181	0	1	2	0	0	1	1	1	2	0	0	0	1	1	1	0	2	1	1	1	2	0	0	0	0	1	0	0	0	2	0	0	0	0	0	2	1	0	0	0	0	1	0	0	0	1	0	0	1
182	1	2	0	0	0	1	0	0	2	0	0	1	1	1	1	0	1	1	0	1	1	1	1	1	1	1	0	0	0	2	0	1	2	0	2	0	1	0	1	0	1	0	1	0	1	0	0	0	1
183	1	0	2	0	0	1	0	0	2	0	0	1	1	1	1	0	0	1	1	1	2	1	1	0	0	1	0	1	1	1	1	0	0	0	0	2	1	1	0	0	0	0	0	0	0	1	0	0	0
184	0	1	1	0	0	2	2	1	2	0	0	1	1	1	1	0	2	0	0	1	1	0	0	0	0	1	0	1	1	2	0	0	1	1	1	2	0	0	0	0	0	0	0	0	0	0	0	0	0
185	1	1	1	0	0	1	2	0	1	0	2	0	1	1	1	0	1	1	0	1	1	0	1	0	0	1	0	1	0	1	2	0	0	1	2	2	2	0	2	2	1	2	0	0	1	0	0	0	0
186	1	1	2	0	0	1	0	0	2	0	0	1	1	1	1	0	1	0	1	1	2	1	1	1	1	1	0	0	1	1	0	1	0	0	0	2	0	0	0	0	0	1	0	0	1	0	0	0	1
187	0	1	1	0	0	1	1	0	2	1	1	1	1	1	1	0	1	2	1	1	1	1	1	0	0	0	0	0	0	1	0	1	1	0	0	1	1	0	0	0	0	0	0	0	0	0	0	0	1
188	0	2	1	0	0	0	0	0	2	0	0	0	1	1	2	0	1	1	0	1	1	0	0	0	0	2	0	1	1	1	0	0	1	0	0	2	1	0	0	0	0	0	0	0	0	1	0	0	1
189	0	1	2	0	0	2	2	0	1	0	0	0	0	0	0	0	2	1	1	1	2	1	0	0	0	1	0	0	0	1	1	1	1	0	1	1	1	0	1	0	1	1	0	0	1	0	0	0	1
190	0	1	1	0	0	1	1	1	2	0	0	2	2	1	1	0	0	1	1	1	2	1	1	0	0	0	0	1	2	0	1	0	1	0	0	2	1	0	0	0	0	0	1	0	1	2	0	0	0
191	1	0	2	0	0	2	2	0	0	0	0	0	2	1	1	0	0	0	0	2	2	1	0	0	0	1	0	0	0	2	0	1	1	0	0	2	1	0	1	1	0	0	0	0	0	0	0	0	0
192	0	2	2	0	0	1	0	0	2	0	0	0	1	0	0	1	0	0	0	2	2	1	0	0	1	0	0	1	2	1	0	0	0	1	0	2	2	0	2	2	0	0	0	0	0	1	0	0	0
193	0	1	0	0	0	0	1	0	2	1	0	0	1	0	0	0	2	1	1	1	1	0	0	0	1	0	0	0	1	1	0	0	1	1	1	2	1	0	0	0	0	0	0	1	1	1	0	0	0
194	1	1	1	0	0	1	1	0	2	0	0	0	0	0	0	0	1	0	0	2	2	0	0	0	0	1	0	0	1	1	0	0	0	0	0	2	0	0	1	1	0	1	0	0	1	0	0	0	0
195	1	1	1	0	0	1	2	1	1	0	1	1	0	0	0	0	1	0	0	2	2	1	0	0	0	0	0	0	0	2	1	0	1	0	0	2	2	0	2	2	0	1	0	0	1	1	0	0	0
196	1	1	2	0	0	0	1	0	2	0	0	2	2	2	2	0	1	1	0	1	1	1	0	0	0	0	0	1	1	2	0	0	1	0	1	1	1	0	1	1	0	0	1	0	1	0	0	0	0
197	0	0	2	0	0	1	0	0	2	0	1	0	0	0	0	0	0	1	1	1	2	0	1	0	0	2	0	0	0	1	1	0	0	1	0	2	0	0	0	0	0	0	2	0	2	1	0	0	1
198	1	1	2	0	0	1	0	0	2	0	0	1	1	1	1	0	1	1	0	1	1	0	0	0	0	1	1	2	2	1	1	1	0	0	0	2	2	0	2	2	0	0	1	0	1	1	1	0	0
199	0	0	2	0	0	2	1	1	2	0	0	1	1	1	1	0	1	1	0	1	1	0	0	0	0	1	0	1	1	1	1	0	0	1	0	2	1	0	0	0	0	0	0	0	0	1	0	0	0
200	0	1	1	0	0	1	1	1	2	0	0	1	1	1	1	0	0	2	2	0	0	0	0	0	0	1	0	0	0	2	0	0	0	0	0	2	1	0	0	0	0	0	1	1	1	1	0	0	0
201	0	2	0	0	1	1	2	0	0	0	2	0	0	0	0	0	0	1	0	0	0	1	0	0	0	1	0	0	1	1	0	0	1	2	1	2	1	0	1	1	0	0	0	0	0	0	0	0	0
202	1	1	1	0	0	2	2	0	1	0	0	1	1	1	1	0	2	1	1	1	2	0	0	0	1	0	0	0	0	2	0	0	0	0	0	2	2	0	0	0	0	0	1	0	1	0	0	0	0
203	1	1	2	0	0	1	1	0	1	0	1	0	2	1	1	0	1	1	1	1	2	2	1	1	1	1	0	1	1	1	1	0	1	0	0	2	1	1	0	0	0	1	0	0	1	1	0	0	0
204	0	0	2	0	0	1	0	0	2	0	1	1	1	1	1	0	0	0	0	2	2	0	0	0	0	0	0	0	0	2	0	0	0	0	0	2	2	0	1	0	1	0	1	0	2	0	0	0	0
205	0	1	1	0	0	1	0	0	2	0	0	1	2	1	1	0	1	0	1	1	2	0	0	0	1	0	0	1	1	0	0	0	0	0	0	2	1	1	0	0	0	0	0	0	0	0	0	1	0
206	1	1	2	0	0	1	1	1	2	0	0	0	0	0	0	0	1	0	1	1	1	1	1	1	1	1	0	1	1	1	2	1	1	1	0	2	1	1	1	1	0	0	0	0	1	0	0	0	1
207	0	1	1	0	0	2	0	0	1	0	1	0	1	0	0	1	1	1	2	0	1	0	1	0	0	0	0	2	2	0	0	0	0	1	0	2	1	0	0	0	0	0	0	0	0	1	0	2	0
208	1	1	2	0	0	1	0	0	2	0	1	1	0	0	0	0	1	0	0	2	2	0	1	0	1	0	0	1	1	1	0	2	2	0	2	0	2	0	1	1	0	0	0	1	1	1	0	1	0
209	0	1	2	0	0	2	2	1	1	0	0	1	1	0	0	0	1	1	1	1	2	1	0	0	0	0	0	1	1	1	2	0	1	1	1	1	1	0	1	0	1	0	0	0	0	0	0	0	0
210	0	1	1	0	0	1	1	0	1	0	1	1	1	1	1	0	1	1	1	1	1	1	1	0	0	0	0	0	0	2	0	1	1	1	0	2	1	0	0	0	0	0	0	0	1	0	0	1	0
211	0	1	1	0	0	2	1	0	1	0	0	0	0	0	0	0	2	1	0	2	2	0	0	0	0	1	0	0	0	1	1	1	1	2	1	1	1	0	1	1	0	0	1	0	1	1	0	0	0
212	0	1	1	0	1	0	1	0	1	0	1	0	0	0	0	0	1	0	0	2	2	1	1	1	1	0	0	1	1	2	0	0	0	1	1	1	1	0	0	0	0	1	0	0	1	0	0	1	0
213	1	1	1	0	0	0	1	0	1	0	0	0	2	0	0	1	1	0	1	1	2	0	0	0	1	1	0	0	0	1	0	0	0	1	0	2	2	0	0	0	0	0	0	0	0	1	0	0	1
214	0	0	2	0	0	2	0	0	2	0	1	0	0	0	0	0	2	2	2	0	2	1	0	0	0	1	0	0	0	2	2	0	0	0	0	2	1	1	0	0	0	0	1	0	2	0	0	0	0
215	1	1	1	0	0	1	0	0	2	0	1	0	1	0	0	0	2	1	1	1	2	0	0	0	0	1	0	0	1	1	0	0	1	0	1	1	1	0	0	0	0	1	0	0	1	0	0	0	0
216	1	1	2	0	0	2	1	0	1	0	1	0	0	0	0	0	1	2	1	1	1	0	0	0	1	1	0	2	2	1	2	2	1	0	1	1	0	0	1	1	0	0	2	0	2	1	0	0	0
217	1	2	0	0	0	0	1	0	1	0	1	0	0	0	0	0	1	0	1	1	2	0	0	0	1	1	1	0	0	0	0	1	1	1	0	2	2	0	2	1	1	0	0	0	1	0	0	0	0
218	0	0	2	0	0	1	2	1	1	0	0	1	2	1	1	0	2	0	0	2	2	0	0	0	0	0	0	0	0	2	0	0	0	0	2	1	1	0	2	2	0	0	1	0	0	1	0	0	2
219	1	0	1	0	0	1	0	0	2	0	0	0	0	0	0	0	0	0	0	2	1	1	0	0	0	0	0	0	0	1	0	0	0	1	1	1	1	0	0	0	0	0	0	1	0	1	0	0	1
220	1	2	0	0	0	0	1	0	1	0	0	2	2	2	2	0	0	0	0	2	2	0	1	0	0	1	0	1	1	2	0	0	1	1	0	2	1	0	1	1	0	0	2	0	2	1	0	0	0
221	1	1	2	0	0	2	1	0	1	1	1	0	2	1	2	0	1	2	0	1	1	0	0	0	0	1	0	0	0	1	1	0	1	1	1	1	2	0	1	1	0	0	1	0	2	2	0	2	0
222	0	2	0	0	0	0	1	0	1	0	1	0	0	0	0	0	0	0	0	2	2	0	0	0	0	2	0	1	1	1	0	1	1	1	1	2	1	0	0	0	0	0	1	0	1	1	0	0	1
223	1	2	0	0	0	1	2	1	1	0	0	0	2	2	2	0	1	0	0	2	2	0	1	0	0	1	1	0	0	1	0	2	2	0	1	2	1	0	1	1	0	0	0	0	0	1	0	0	0
224	1	1	1	0	0	1	2	0	1	0	1	0	0	0	0	0	1	0	1	1	2	0	0	0	0	1	0	1	2	0	1	0	1	1	0	2	1	0	0	0	0	0	1	0	1	1	0	0	0
225	1	1	1	0	0	1	2	0	0	0	0	1	1	1	2	0	0	0	1	1	1	0	0	0	0	1	0	1	2	1	0	0	1	0	0	2	2	0	1	1	1	0	0	0	0	1	0	0	0
226	1	1	2	0	0	1	1	0	2	1	1	0	0	0	0	0	2	0	0	2	2	0	0	0	0	1	0	1	1	2	0	0	0	0	0	2	2	0	1	1	0	1	0	1	1	0	0	1	0
227	0	1	2	0	0	2	0	0	2	0	0	1	1	1	1	0	1	1	0	1	1	1	0	0	0	1	1	0	0	0	0	0	1	1	1	2	1	0	0	0	0	1	0	0	2	0	0	0	0
228	0	1	2	0	0	2	0	0	2	0	0	0	1	1	1	0	2	1	1	1	2	0	0	0	0	1	0	1	1	1	1	0	2	0	1	2	2	1	0	0	0	0	0	0	1	0	0	0	0
229	1	1	1	0	0	1	1	0	2	0	1	1	0	0	0	0	2	0	1	1	2	0	0	0	0	2	0	0	0	1	1	2	2	0	1	1	1	1	0	0	0	1	0	0	1	0	0	0	0
230	1	0	2	0	0	2	1	0	2	0	0	1	1	0	0	0	2	1	1	1	2	1	0	0	0	0	0	0	0	1	0	2	1	0	0	2	2	0	1	1	1	0	0	0	0	0	0	0	0
231	1	1	1	0	0	1	1	0	0	1	1	1	1	1	1	0	1	0	0	2	2	0	2	0	0	1	0	1	1	2	0	0	0	0	0	2	0	0	0	0	0	1	0	0	1	0	0	0	1
232	0	1	1	0	0	1	1	1	2	0	0	0	0	0	0	0	0	2	1	1	2	0	0	0	0	1	0	2	2	0	0	0	1	0	1	1	2	0	1	1	0	0	0	0	0	1	0	0	1
233	1	1	2	0	0	1	2	0	0	0	1	1	1	1	1	0	1	1	1	1	2	1	0	0	0	1	0	0	0	2	0	1	2	0	0	2	1	1	0	0	0	0	1	1	1	2	0	0	0
234	0	2	1	0	0	0	1	0	1	0	0	0	1	0	0	1	0	0	1	1	2	1	0	0	0	0	0	0	0	1	0	1	1	0	0	2	1	0	2	2	1	0	0	0	0	2	0	0	0
235	0	1	1	0	0	1	2	0	1	0	0	0	1	1	1	0	0	1	0	1	0	0	1	1	1	1	0	0	1	1	0	0	1	0	1	1	1	0	1	1	0	0	0	0	0	2	0	1	0
236	1	0	2	0	0	2	2	0	0	0	0	0	0	0	0	0	1	0	0	2	2	1	1	1	1	1	1	0	0	1	0	0	1	0	1	1	2	1	1	1	0	1	0	0	1	0	0	0	0
237	0	1	1	1	1	1	1	0	0	1	2	0	0	0	0	0	2	0	0	2	2	1	0	0	0	1	0	0	1	1	0	0	1	1	0	2	1	0	0	0	0	0	1	0	1	1	0	0	0
238	0	1	1	0	0	1	0	0	1	0	1	0	1	0	0	1	1	0	1	1	1	0	1	0	1	0	0	0	1	1	0	0	1	2	1	1	1	1	0	0	0	0	0	1	1	1	0	0	0
239	0	2	0	0	0	1	1	1	2	0	0	0	1	1	1	0	1	0	0	2	2	0	1	0	0	1	1	1	1	1	0	1	1	1	2	0	2	1	1	1	0	0	0	1	1	1	0	0	0
240	0	1	2	0	0	2	1	0	1	0	0	0	0	0	0	0	0	1	1	1	1	0	1	0	0	2	0	0	1	1	1	1	1	2	1	2	0	0	0	0	0	0	1	0	1	1	0	1	1
241	0	1	1	0	0	2	0	0	2	0	0	1	1	1	1	0	1	0	0	2	2	0	1	0	0	1	0	1	0	1	1	0	1	1	0	2	1	0	2	2	0	0	1	0	1	0	0	0	1
242	0	1	2	0	0	1	2	0	0	0	2	2	1	1	1	0	0	2	2	0	0	0	1	0	0	0	0	1	1	2	0	1	1	1	1	1	1	0	0	0	0	1	0	0	1	0	0	0	0
243	1	1	1	0	0	1	2	1	1	0	0	1	1	1	1	0	2	2	2	0	1	0	1	1	1	0	0	1	1	1	1	0	0	1	1	1	1	0	0	0	0	0	1	0	1	0	0	0	0
244	1	1	1	0	0	2	1	0	0	0	1	0	1	0	0	1	1	2	0	2	2	1	0	0	0	0	0	0	0	2	0	0	0	2	1	1	1	1	0	0	0	0	1	0	1	0	0	0	0
245	1	1	1	0	1	0	2	1	1	0	1	0	1	0	0	0	1	1	0	1	2	0	0	0	0	1	1	0	0	1	0	0	0	0	0	2	2	0	1	1	0	0	0	0	0	0	0	1	0
246	1	0	2	0	0	1	1	0	1	0	1	0	2	1	1	0	0	2	1	1	2	0	0	0	0	1	0	1	1	1	0	1	2	0	1	1	2	0	1	1	1	0	0	0	0	1	0	0	0
247	0	1	2	0	0	0	2	0	1	0	1	0	0	0	0	0	1	1	1	1	2	0	0	0	1	2	0	2	2	2	0	1	2	1	1	2	1	1	0	0	0	0	0	0	2	2	0	0	0
248	0	0	2	0	0	2	2	1	1	0	0	0	1	0	1	0	1	2	2	0	1	0	0	0	0	1	1	0	0	1	1	0	1	0	0	2	1	0	1	1	0	0	1	0	1	1	0	1	0
249	0	1	1	0	0	1	1	0	1	0	0	2	2	1	1	0	1	1	1	1	1	1	0	0	0	1	0	1	1	1	0	0	0	1	2	2	2	0	2	1	1	0	0	0	0	1	0	0	0
250	1	1	1	0	0	1	1	0	1	0	1	0	1	0	0	0	1	1	0	1	1	0	0	0	1	1	0	1	1	1	0	1	1	0	0	2	2	0	1	1	0	0	0	0	0	0	1	0	0
251	1	1	1	0	1	0	0	0	2	0	0	1	1	1	1	0	0	1	0	1	0	0	0	0	0	1	0	0	0	2	0	1	1	0	0	2	1	0	0	0	0	0	0	0	0	1	0	0	0
252	0	1	2	0	0	2	1	0	1	0	1	0	0	0	1	0	1	0	1	1	2	0	0	0	0	2	0	0	0	1	1	2	2	0	1	1	2	0	0	0	1	0	0	0	0	1	0	0	0
253	1	2	1	0	0	1	1	0	1	0	1	0	0	0	0	0	0	2	0	1	1	0	0	0	0	1	0	1	1	1	2	1	1	0	0	2	0	0	0	0	0	0	1	0	1	1	0	0	1
254	0	0	2	0	0	2	1	0	2	0	0	0	0	0	0	0	2	0	0	2	2	0	1	0	1	2	0	1	2	0	1	0	1	1	0	2	0	0	0	0	0	1	0	0	1	0	0	0	0
255	0	1	1	0	0	0	0	0	2	0	1	0	1	0	0	1	1	0	0	2	2	0	0	0	0	1	0	0	0	0	0	1	2	0	1	1	1	1	0	0	0	0	0	0	0	0	0	0	0
256	0	2	1	0	0	1	1	0	2	0	0	0	1	0	0	1	1	1	0	1	1	0	1	0	0	1	0	0	1	1	0	1	0	1	1	1	2	0	1	0	1	0	0	1	1	1	0	0	0
257	1	2	1	0	0	1	2	0	0	0	1	1	0	0	0	0	0	2	2	0	0	2	1	1	1	1	0	1	1	1	1	0	0	0	0	2	1	0	2	2	0	1	0	1	0	1	0	1	0
258	1	0	2	0	0	2	1	0	1	0	1	0	1	1	1	0	2	1	1	1	2	0	0	0	1	1	0	0	0	0	0	1	1	0	0	2	2	0	1	1	0	0	0	0	0	1	0	1	0
259	1	1	0	0	0	1	2	0	1	1	1	0	1	1	1	0	2	0	0	1	1	0	0	0	0	1	0	0	2	0	0	0	0	0	0	2	1	1	0	0	0	1	0	1	1	0	0	0	0
260	1	1	2	0	0	0	1	0	2	0	0	0	0	0	0	0	0	1	0	1	1	1	0	0	0	1	0	0	0	1	0	1	1	0	0	2	1	0	1	1	0	1	0	0	1	0	0	2	0
261	0	1	1	0	0	1	0	0	2	0	0	0	0	0	0	0	1	1	1	0	0	0	0	0	1	2	1	0	1	2	0	0	1	2	0	2	2	0	1	0	1	0	0	0	0	0	0	0	1
262	0	1	1	0	0	1	2	1	1	0	1	0	0	0	0	0	2	0	0	2	2	0	0	0	0	1	1	0	0	1	0	0	1	1	1	1	1	1	1	1	0	1	0	0	1	1	0	0	0
263	1	1	1	0	0	1	2	0	1	0	0	0	0	0	0	0	2	0	0	1	1	1	0	0	0	0	0	0	1	0	0	2	1	0	0	2	2	0	0	0	1	0	1	0	0	1	0	0	1
264	1	0	2	0	0	2	1	0	1	0	0	0	1	0	0	1	2	2	2	0	1	0	0	0	1	0	0	0	0	2	0	2	1	0	1	1	1	0	2	2	1	0	0	0	1	1	0	0	1
265	0	2	1	0	0	1	0	0	2	0	0	0	1	0	0	1	1	1	0	1	2	0	0	0	0	2	1	1	1	1	0	1	1	0	1	1	1	0	1	1	0	0	0	0	0	0	0	0	0
266	0	1	1	0	1	1	1	1	2	0	0	0	0	0	0	0	2	0	0	2	2	0	1	0	1	2	0	1	1	0	1	2	2	0	2	0	1	0	1	1	0	0	1	0	0	1	0	2	0
267	0	0	2	0	0	1	2	0	0	0	1	0	2	0	0	1	0	0	0	2	2	0	0	0	0	2	0	0	1	1	0	0	0	0	0	2	2	0	1	1	0	0	1	0	1	0	0	0	0
268	0	1	1	0	0	1	0	0	2	0	0	0	0	0	0	0	2	0	1	1	2	0	1	0	1	0	0	0	0	1	1	0	1	1	1	1	2	0	0	1	0	0	0	0	1	0	0	0	1
269	0	1	1	0	0	2	0	0	1	0	1	0	0	0	0	0	0	2	1	0	0	0	1	0	0	2	0	0	0	2	0	1	2	0	2	0	2	1	0	0	0	0	0	0	0	0	0	0	0
270	0	2	0	0	0	0	0	0	2	0	0	0	0	0	0	0	2	1	1	1	1	0	0	0	0	0	0	0	0	2	1	1	2	1	1	2	1	0	0	0	0	0	1	0	1	0	0	0	0
271	1	0	2	0	0	2	1	1	1	1	0	1	1	1	1	0	2	1	0	2	2	0	0	0	0	0	0	2	2	1	2	2	1	1	0	2	0	0	0	0	0	0	0	0	0	0	0	0	0
272	1	1	1	0	0	0	1	0	2	0	1	0	1	0	0	1	0	2	1	0	1	0	0	0	2	1	0	0	0	2	1	1	2	0	1	1	2	0	2	1	1	0	1	0	1	2	0	0	0
273	0	1	1	0	0	1	0	0	2	0	0	0	0	0	0	0	1	1	0	2	2	0	0	0	0	0	0	1	1	1	2	2	1	0	1	1	1	0	2	2	1	0	0	0	0	0	0	0	0
274	1	1	1	0	0	0	1	1	2	0	0	0	0	0	0	0	0	2	2	0	1	0	0	0	1	0	0	0	0	1	0	1	1	0	1	1	1	0	1	1	0	1	0	0	1	0	0	1	1
275	0	1	2	0	0	1	1	1	2	0	0	1	1	1	1	0	2	2	1	1	2	1	0	0	0	2	0	0	1	0	0	1	0	0	1	1	1	0	0	0	0	2	0	0	1	0	0	0	0
276	1	2	1	1	1	1	2	0	0	0	2	1	0	0	0	0	0	1	0	2	2	1	1	1	1	0	0	0	0	2	1	1	1	1	0	2	0	0	0	1	0	0	0	0	0	0	0	0	0
277	1	2	0	0	0	1	2	0	1	0	1	0	0	0	0	0	1	1	1	1	2	0	0	0	0	1	0	1	0	1	1	0	1	0	1	1	2	0	2	2	0	2	0	0	1	0	0	0	0
278	1	0	2	0	0	1	1	0	1	0	0	0	0	0	0	0	2	0	0	2	2	0	0	0	0	0	0	0	0	1	1	2	1	0	1	1	1	0	1	0	1	0	0	1	0	0	0	0	0
279	0	1	2	0	0	2	0	0	2	0	0	1	1	0	0	0	0	1	1	1	1	0	0	0	0	1	0	0	0	2	0	1	1	0	0	2	1	0	1	1	0	0	0	0	0	0	0	1	1
280	0	1	1	0	0	1	1	1	2	0	0	0	0	0	0	0	1	2	1	1	1	0	0	0	1	2	0	0	0	1	0	0	2	1	2	2	2	0	1	0	1	0	0	1	0	0	0	0	1
281	0	0	2	0	0	2	0	0	2	0	1	0	2	0	0	1	2	0	0	2	2	1	0	0	0	0	0	0	0	1	0	0	1	1	1	1	1	0	0	0	0	0	0	0	1	0	0	0	0
282	1	1	2	0	0	2	0	0	2	0	0	0	0	0	0	0	1	2	2	0	1	1	2	1	1	0	0	1	1	1	0	0	1	1	0	2	2	1	0	0	0	2	0	0	1	0	0	0	0
283	1	1	2	0	0	2	1	0	1	0	1	0	0	0	0	0	2	0	0	2	2	0	0	0	2	1	0	0	0	2	0	0	1	0	1	1	1	2	0	0	1	1	0	0	0	0	0	0	0
284	1	1	2	0	0	1	0	0	2	0	1	1	1	1	1	0	1	0	0	2	2	0	0	0	0	1	0	0	1	0	0	0	0	0	0	2	1	0	0	0	0	0	0	0	0	0	0	0	0
285	0	2	0	0	0	0	1	0	1	0	0	1	2	2	2	0	2	1	1	1	2	0	1	0	0	1	0	0	0	1	0	2	2	0	1	1	1	0	1	1	0	2	0	0	1	0	0	0	0
286	1	1	1	0	0	2	1	1	2	0	0	1	1	1	1	0	1	1	1	1	1	0	0	0	1	0	0	0	0	1	1	0	1	0	1	2	2	0	0	0	0	1	0	0	1	0	0	0	0
287	1	1	1	0	0	1	1	0	1	0	0	0	0	0	0	0	0	0	1	1	2	0	0	0	0	0	0	1	2	0	1	0	1	1	1	1	1	0	0	0	0	0	0	0	0	1	0	0	0
288	0	1	1	0	0	2	0	0	2	0	0	0	1	0	0	1	1	1	1	1	1	0	0	0	0	2	0	0	1	1	0	0	0	2	0	2	2	0	1	1	0	0	1	0	1	2	0	1	0
289	0	1	1	0	0	1	0	0	2	0	1	1	1	1	1	0	1	2	1	1	1	0	1	0	0	2	0	2	2	1	1	0	1	0	0	2	1	1	0	0	1	0	2	0	2	0	0	0	0
290	1	1	2	0	0	2	2	1	1	1	1	0	0	0	0	0	0	2	1	0	0	0	1	0	1	2	0	1	1	1	2	0	0	0	1	1	2	0	2	2	0	0	1	0	1	1	0	0	0
291	0	1	1	0	0	1	1	0	1	0	1	0	0	0	0	0	2	2	0	1	1	0	1	0	0	1	0	0	0	1	1	0	1	0	0	2	1	0	1	1	0	1	0	0	0	0	0	2	0
292	1	1	1	0	0	1	0	0	2	0	0	1	1	1	1	0	0	2	0	1	1	0	0	0	0	0	0	1	1	1	1	0	0	2	0	2	1	0	0	0	0	2	0	0	0	0	0	0	1
293	1	2	1	1	1	1	1	1	2	0	0	0	1	0	0	0	1	0	0	2	2	0	2	0	0	0	0	0	0	1	0	2	1	0	0	2	2	0	1	1	0	0	0	0	0	0	0	1	0
294	0	0	2	0	0	1	1	1	2	0	0	0	0	0	0	0	0	0	1	1	1	1	1	1	1	1	0	1	1	1	0	2	2	0	2	0	1	1	0	0	0	1	0	0	1	0	0	0	0
295	0	1	1	0	0	1	1	0	1	0	0	1	1	0	0	0	2	1	1	1	1	0	0	0	0	0	0	1	1	1	0	0	0	1	0	2	0	0	0	1	0	1	0	1	1	0	0	0	2
296	0	0	2	0	1	1	2	1	1	0	1	1	1	1	1	0	2	1	0	2	2	1	0	0	0	0	0	1	1	1	2	0	1	0	1	1	1	1	0	0	0	0	2	0	2	1	0	1	0
297	1	1	1	0	0	1	1	0	1	0	0	0	0	0	0	0	1	0	1	1	1	0	0	0	0	0	0	0	0	1	0	1	2	0	2	0	1	0	0	0	0	0	1	0	1	1	1	0	0
298	1	2	1	1	1	1	1	0	1	0	0	2	2	2	2	0	1	0	0	2	2	0	0	0	0	1	0	1	1	1	1	0	1	0	1	1	2	1	1	1	0	0	0	0	0	1	0	1	0
299	0	1	2	0	0	1	1	0	2	0	0	0	0	0	0	0	1	1	2	0	2	0	0	0	0	2	0	0	0	2	1	0	0	0	0	1	1	0	1	0	1	0	2	0	1	1	0	0	1
300	1	2	0	0	0	0	1	1	2	0	0	0	0	0	0	0	0	0	0	2	2	0	0	0	1	0	0	1	1	2	0	2	1	0	1	1	1	0	0	0	0	0	0	2	0	1	0	0	1
301	1	2	0	0	0	1	0	0	2	0	0	2	1	1	1	0	1	0	1	1	2	0	0	0	0	2	0	0	0	2	1	0	2	0	0	2	2	0	1	1	0	0	0	0	1	0	0	1	0
302	1	1	2	0	0	1	1	0	1	0	1	0	2	0	0	1	1	1	1	1	2	1	1	0	1	1	0	0	0	1	0	0	1	1	0	2	2	1	0	0	0	0	1	0	1	1	0	0	0
303	1	1	1	0	0	0	2	0	0	0	0	1	1	0	0	0	2	0	0	2	2	0	0	0	0	2	0	1	1	1	0	1	0	1	0	2	1	0	2	2	0	0	0	0	0	1	0	0	0
304	1	2	1	0	0	2	2	1	1	0	1	0	0	0	0	0	0	1	1	1	1	1	0	0	0	1	2	1	1	0	1	0	1	0	0	2	1	0	0	0	0	0	1	0	1	1	0	0	0
305	0	1	2	0	0	0	2	1	1	0	0	0	0	0	0	0	2	1	1	1	1	0	0	0	0	1	0	0	0	1	0	1	2	0	1	1	1	0	0	0	0	1	0	1	0	1	0	0	0
306	1	1	1	0	0	1	2	0	1	0	1	0	0	0	0	0	2	1	1	1	2	0	2	0	0	1	0	1	1	1	0	0	2	0	0	2	1	0	0	0	0	0	1	0	1	1	0	0	1
307	0	1	1	0	0	0	0	0	2	0	0	0	0	0	0	0	1	1	0	1	1	1	0	0	0	2	0	1	1	2	0	1	2	0	1	2	1	0	0	0	0	0	0	1	0	1	0	0	0
308	1	1	1	0	0	0	2	0	0	0	1	0	1	0	0	1	2	0	0	2	2	0	0	0	0	0	0	0	1	1	0	0	1	0	0	2	0	0	1	1	0	0	0	0	0	1	0	0	1
309	1	1	2	0	0	1	1	1	2	0	0	1	1	1	1	0	1	1	2	0	1	0	0	0	0	1	0	0	1	1	0	1	1	0	1	1	1	1	0	0	0	0	1	0	1	0	0	0	0
310	0	1	1	0	0	1	2	1	1	0	0	1	1	1	1	0	1	1	1	1	2	0	0	0	1	0	0	0	1	1	0	2	1	0	2	0	2	0	1	1	0	1	0	1	1	0	0	0	0
311	0	2	0	0	1	1	2	1	1	0	1	1	2	1	1	0	2	1	1	1	2	1	0	0	0	1	0	1	1	1	2	0	1	0	1	1	1	0	1	0	1	0	1	0	1	0	0	0	0
312	0	1	1	0	0	1	2	0	0	0	2	1	1	1	1	0	1	1	0	1	1	0	0	0	0	1	0	0	0	1	1	0	1	2	0	2	1	1	1	1	0	0	0	0	1	1	0	0	0
313	1	1	1	1	1	2	1	1	2	0	0	0	0	0	0	0	1	1	1	1	1	1	1	1	0	0	0	1	1	1	0	1	1	1	0	2	2	0	1	1	0	0	0	0	0	2	0	0	0
314	0	1	2	0	0	2	0	0	2	0	0	0	0	0	0	0	2	0	0	2	2	1	1	0	0	0	0	1	1	1	1	0	1	1	0	2	2	0	1	1	0	0	0	0	0	1	0	0	0
315	1	1	2	0	0	1	1	0	1	0	0	0	0	0	0	0	2	2	1	1	2	0	0	0	0	0	0	0	0	2	0	1	2	0	2	0	1	0	0	0	0	0	0	0	1	0	0	0	0
316	1	1	1	1	1	1	1	0	1	0	1	0	0	0	1	0	2	0	0	2	2	0	0	0	0	1	0	0	0	2	0	2	1	0	1	0	2	0	0	1	0	0	0	0	0	1	0	0	0
317	0	1	1	0	0	1	1	0	1	1	2	0	0	0	0	0	0	1	2	0	1	0	0	0	0	1	0	2	2	1	0	1	0	0	0	2	1	0	1	1	0	0	1	0	1	0	0	0	0
318	1	2	0	0	0	0	0	0	2	0	0	0	0	0	0	0	0	0	0	2	2	1	0	0	0	1	0	1	1	1	1	0	1	0	1	2	2	0	1	0	2	0	1	0	2	0	0	0	0
319	1	2	0	0	0	0	1	1	2	0	0	1	1	1	1	0	1	1	1	1	1	0	0	0	0	1	0	0	0	1	1	0	0	1	0	2	1	0	1	1	0	0	1	1	0	1	0	0	0
320	0	2	0	0	0	1	1	0	1	0	1	0	2	1	1	0	0	1	2	0	2	0	0	0	0	0	0	0	0	2	0	1	1	0	0	2	1	0	1	0	1	1	1	0	1	0	0	0	0
321	1	0	2	0	0	2	1	1	2	0	0	1	1	1	1	0	2	1	1	1	2	0	1	0	0	1	0	2	2	1	0	1	1	1	0	2	2	0	1	1	0	0	0	0	1	0	0	0	0
322	1	1	1	0	0	2	1	0	2	0	0	0	2	1	1	0	2	0	1	1	2	1	0	0	0	1	0	0	0	1	1	0	2	1	2	1	1	0	0	0	0	0	1	0	1	0	0	0	1
323	0	2	1	0	0	2	2	0	1	1	1	0	1	1	1	0	1	0	0	2	2	0	1	0	0	1	0	0	1	1	0	0	0	0	0	2	1	0	1	1	0	1	0	0	0	1	0	0	0
324	1	1	2	0	0	1	1	0	2	0	1	0	1	1	1	0	0	2	1	1	2	1	1	1	1	0	0	0	1	0	0	0	0	2	1	2	2	0	1	1	0	0	0	0	0	2	0	0	1
325	0	1	1	0	0	2	2	0	1	0	1	0	1	0	0	1	1	2	1	0	2	0	1	0	0	2	0	0	0	2	0	0	1	2	1	1	2	0	1	0	1	0	0	0	0	1	0	0	0
326	0	2	0	0	0	1	1	1	2	0	0	0	1	0	0	1	1	0	0	2	2	0	1	0	0	0	1	0	1	0	0	0	0	0	0	2	1	0	0	0	0	0	0	0	0	0	0	0	0
327	1	2	0	0	0	0	2	1	1	0	1	0	2	1	1	0	0	0	0	2	2	1	0	0	0	2	0	0	0	2	0	0	2	0	2	1	1	0	1	1	0	0	2	0	1	1	0	0	0
328	1	1	2	0	0	2	1	0	2	0	1	0	1	0	0	1	1	1	1	1	2	0	0	0	0	2	0	0	0	1	1	0	1	1	1	1	0	0	0	0	0	0	0	0	1	2	0	0	0
329	0	1	1	0	1	0	1	0	1	0	0	0	1	0	0	1	1	2	1	0	2	2	1	1	1	1	0	0	0	2	1	1	0	0	0	2	1	1	1	1	0	0	0	0	0	1	1	0	0
330	0	2	1	0	0	0	1	1	2	0	0	0	0	0	0	0	0	1	1	1	2	0	1	1	2	2	1	1	1	0	0	0	1	2	1	2	1	1	0	0	0	0	0	0	1	0	0	0	1
331	1	2	1	0	0	0	1	1	2	0	0	0	0	0	0	0	0	0	1	1	2	0	0	0	0	1	0	1	1	1	0	2	2	0	2	0	2	0	1	1	0	0	0	0	0	1	0	1	0
332	1	2	1	0	0	1	0	0	2	0	0	0	0	0	0	0	2	1	0	2	2	0	0	0	0	0	0	1	2	0	1	1	0	1	0	2	1	0	1	1	0	0	0	0	1	1	0	0	0
333	1	1	2	0	0	2	1	1	2	0	0	0	0	0	0	0	2	0	0	2	2	0	0	0	0	1	0	0	0	1	0	1	1	0	1	1	1	0	0	0	0	0	1	0	1	1	0	1	0
334	1	2	0	0	0	1	1	0	1	0	0	0	0	0	0	0	1	0	0	2	2	0	0	0	0	1	0	0	0	1	0	1	0	0	1	1	1	0	0	0	0	0	0	0	0	0	0	0	0
335	1	1	0	0	0	0	0	0	2	0	0	0	0	0	0	0	2	0	0	2	2	0	0	0	0	1	0	0	0	2	0	0	1	0	1	1	0	0	0	0	0	0	2	0	1	1	0	0	0
336	1	1	2	0	0	1	1	0	1	1	1	0	0	0	1	0	1	0	1	1	2	0	0	0	1	0	0	0	0	2	1	2	1	0	0	2	2	0	0	0	0	0	1	0	2	1	0	0	0
337	0	2	1	0	0	1	1	0	2	1	1	1	1	1	1	0	1	1	0	1	1	0	0	0	0	2	0	1	1	1	1	1	2	0	1	1	2	0	0	1	0	0	1	1	1	2	0	0	0
338	0	1	1	0	0	2	1	1	2	0	0	1	2	1	1	0	1	1	1	1	2	0	0	0	0	2	1	1	1	1	0	0	1	1	1	2	1	1	0	0	0	0	0	0	1	0	0	0	1
339	1	2	0	0	0	0	1	0	1	0	1	0	1	0	1	0	2	1	1	1	2	1	0	0	0	1	0	0	0	0	0	0	1	0	1	2	1	0	0	0	0	0	0	0	1	0	0	0	0
340	0	0	2	0	0	2	2	0	1	0	1	1	2	2	2	0	1	0	0	2	2	0	0	0	1	1	0	0	0	1	1	0	2	0	2	1	2	0	2	2	0	0	1	0	1	1	0	0	1
341	1	2	0	0	0	0	0	0	1	0	1	0	1	0	0	1	1	0	0	2	2	0	0	0	0	1	0	1	1	1	1	0	1	1	1	2	2	0	1	1	0	0	1	0	1	1	0	0	0
342	0	1	1	0	0	1	0	0	2	0	0	1	2	0	0	0	2	0	0	1	1	0	0	0	1	0	0	0	0	2	0	0	0	0	0	2	1	0	1	1	0	0	0	0	0	1	0	0	0
343	1	2	0	0	0	0	2	0	1	0	1	0	0	0	0	0	0	0	0	2	2	0	1	0	1	2	0	1	1	2	0	0	0	1	0	2	1	0	1	0	1	0	0	0	1	0	0	0	0
344	1	0	2	0	0	2	0	0	2	0	0	0	0	0	0	0	2	0	0	1	1	0	0	0	0	2	0	1	1	2	0	0	1	1	0	2	1	1	0	0	0	0	1	0	1	1	0	0	0
345	0	2	1	0	0	1	2	0	2	0	0	1	2	1	1	0	1	0	0	2	2	0	0	0	0	1	0	0	0	1	0	1	1	1	1	2	0	0	1	1	0	0	2	0	1	1	0	0	0
346	1	2	0	0	0	0	1	1	2	0	0	1	1	1	1	0	1	1	0	1	1	1	0	0	0	2	0	0	0	2	0	0	1	0	1	2	2	0	1	1	0	1	0	0	0	1	0	2	0
347	0	0	2	0	0	2	0	0	2	0	0	0	0	0	0	0	2	1	1	1	2	0	0	0	0	1	1	0	0	1	1	0	1	1	1	1	2	0	0	0	0	0	0	0	1	1	0	0	0
348	0	2	1	0	0	2	1	0	2	0	0	0	1	0	0	1	2	1	0	2	2	0	0	0	0	1	0	1	1	1	0	0	1	1	2	0	2	0	2	2	0	0	0	0	0	2	0	0	0
349	1	1	0	0	0	0	1	0	2	0	1	0	0	0	0	0	1	0	0	2	2	1	0	0	0	1	0	1	1	1	0	1	1	1	0	2	2	1	1	1	0	0	0	0	1	1	0	1	0
350	1	2	0	0	0	0	0	0	2	0	0	1	1	1	1	0	1	1	1	1	1	0	0	0	1	0	0	0	1	0	0	2	1	0	0	2	2	0	2	2	0	0	0	0	0	1	0	0	1
351	1	0	2	0	0	2	1	1	2	0	0	0	0	0	0	1	0	1	0	1	0	0	0	0	0	1	0	1	1	1	2	0	0	2	1	1	0	0	1	1	0	1	0	0	0	1	0	0	1
352	1	0	2	0	0	1	1	0	1	0	1	0	0	0	0	0	1	2	2	0	0	0	0	0	0	1	0	0	1	1	0	1	1	0	0	2	1	0	1	1	0	0	0	0	0	1	1	0	0
353	0	0	2	0	1	1	2	0	1	0	1	0	0	0	1	0	0	0	1	1	2	0	0	0	0	1	0	0	0	1	1	0	1	1	0	2	2	0	1	0	1	0	1	0	1	1	0	1	0
354	0	2	0	0	0	0	2	0	0	0	0	1	1	1	1	0	0	2	2	0	1	0	1	1	1	1	0	0	0	2	0	1	0	0	1	1	2	0	0	0	0	0	1	0	1	1	0	0	0
355	0	0	2	0	0	2	0	0	2	0	1	0	0	0	0	0	1	0	0	1	1	1	0	0	0	0	0	0	0	2	0	0	2	1	1	2	2	0	1	1	0	1	0	0	1	0	0	0	0
356	0	0	2	0	0	1	0	0	1	0	1	1	1	1	1	0	0	1	0	1	0	0	0	0	2	1	0	1	1	0	1	0	1	0	1	1	0	0	0	0	0	1	1	0	1	0	0	0	0
357	1	0	2	0	0	1	2	0	1	0	1	0	0	0	0	0	2	2	1	1	2	1	1	1	1	2	0	0	0	1	1	0	1	0	0	2	1	0	0	0	0	0	0	0	1	1	0	1	0
358	0	2	1	0	0	0	2	0	0	0	0	0	0	0	0	0	2	1	0	2	2	0	1	0	0	1	0	1	1	2	0	0	1	2	1	2	1	0	2	2	0	0	1	0	1	0	0	1	1
359	0	1	1	0	0	1	2	1	1	0	0	0	1	0	0	0	1	1	0	1	1	0	0	0	0	2	0	0	0	2	1	2	2	0	1	2	2	0	2	2	0	0	0	0	0	0	0	1	0
360	1	0	2	0	0	2	2	1	1	0	0	0	1	1	1	0	0	0	1	1	2	0	0	0	0	2	0	0	0	1	1	0	1	0	1	1	2	0	1	1	0	0	0	0	0	0	0	0	0
361	0	2	0	0	0	1	2	1	1	0	1	0	2	1	1	1	0	1	1	1	1	0	0	0	0	0	0	0	0	1	1	0	1	1	1	2	0	0	0	0	0	0	1	0	1	0	0	1	0
362	0	1	2	0	0	0	1	0	2	0	0	0	0	0	0	0	1	1	1	1	1	0	0	0	0	1	1	1	1	1	0	1	1	0	0	2	1	0	2	2	1	0	1	0	1	0	0	1	0
363	1	2	0	0	0	0	2	1	2	0	1	1	1	1	1	0	2	2	2	0	0	0	0	0	0	1	0	0	0	0	0	1	1	2	1	1	1	0	1	1	0	0	0	0	1	0	0	2	0
364	1	2	0	0	0	1	2	0	0	1	2	0	0	0	0	0	2	0	0	2	2	0	0	0	0	1	1	0	0	1	1	0	1	0	1	1	1	0	0	0	0	0	0	0	0	0	0	1	0
365	1	2	0	0	0	1	1	0	2	1	0	0	0	0	0	0	2	1	0	2	2	0	0	0	0	1	0	0	1	1	0	0	0	2	0	2	1	0	0	0	0	0	0	0	0	0	0	0	0
366	0	1	1	0	0	1	1	1	2	0	0	0	1	0	0	1	2	0	0	2	2	0	2	0	0	1	0	0	1	1	0	2	2	1	0	2	2	0	1	1	0	0	0	0	0	0	0	0	0
367	0	1	1	0	0	1	0	0	2	0	1	0	0	0	0	1	0	2	0	1	1	0	0	0	0	1	0	0	0	1	0	1	1	0	0	2	2	0	1	1	0	1	0	0	1	1	0	1	0
368	0	2	0	0	0	1	1	0	2	0	0	0	0	0	1	0	1	1	0	1	1	0	0	0	0	1	0	2	1	1	1	0	0	0	1	1	2	0	1	1	0	1	0	1	1	0	0	0	2
369	1	1	1	0	0	1	2	1	1	1	1	0	0	0	0	0	1	1	1	1	2	0	1	0	0	1	0	1	1	2	0	1	1	0	2	1	2	0	2	2	0	0	0	0	0	0	0	0	0
370	1	1	1	0	0	1	1	0	2	0	0	0	1	0	0	0	0	0	0	2	2	0	1	0	0	0	0	0	1	0	0	1	1	0	0	1	2	0	1	1	0	1	0	1	0	1	0	0	0
371	0	1	2	0	0	0	2	1	1	0	0	0	0	0	0	0	0	2	2	0	0	1	1	1	1	2	0	0	0	0	0	1	2	0	1	2	1	0	0	0	0	0	1	0	1	0	0	0	0
372	1	1	2	0	0	2	2	0	0	0	2	0	1	0	0	1	2	0	0	2	2	0	0	0	0	1	0	0	0	2	0	1	1	1	0	2	0	0	0	0	0	0	0	0	0	0	0	0	0
373	1	1	1	0	0	0	1	0	1	0	0	0	0	0	0	0	1	1	0	1	1	0	0	0	1	1	0	1	1	2	0	2	2	0	1	1	2	1	1	0	1	0	1	0	1	1	0	0	1
374	1	0	2	0	0	1	1	0	2	0	0	0	0	0	0	0	1	2	1	0	1	1	0	0	0	0	0	1	1	1	1	1	1	0	2	2	2	1	1	0	1	0	1	0	0	1	0	0	0
375	0	1	1	1	1	2	1	0	0	0	0	1	1	1	1	0	1	2	1	0	0	1	0	0	0	1	0	2	1	1	1	1	1	2	2	1	1	0	0	0	0	0	0	0	0	0	0	0	0
376	0	0	2	0	0	1	1	0	1	0	0	0	0	0	0	0	1	1	1	1	2	0	0	0	0	0	0	1	2	0	1	0	0	1	1	1	1	0	2	2	1	0	1	0	0	1	0	1	0
377	1	2	1	0	0	1	2	1	1	0	0	0	0	0	0	0	1	0	0	2	2	0	0	0	0	1	0	0	0	2	1	1	1	0	0	1	1	2	0	0	1	0	0	0	0	0	0	0	0
378	0	1	1	0	0	1	1	1	2	0	0	0	0	0	0	0	0	1	2	0	1	0	0	0	0	1	0	0	0	1	0	1	1	0	1	2	1	0	1	1	0	0	2	0	2	0	0	0	0
379	1	0	2	0	0	1	1	0	1	0	1	0	0	0	0	0	2	0	0	1	1	0	0	0	0	1	0	0	0	2	1	0	1	0	1	1	1	1	1	1	0	0	0	0	0	1	0	0	0
380	1	0	2	0	0	1	1	0	1	0	1	0	0	0	0	0	1	0	0	2	2	1	0	0	0	0	0	1	1	1	2	1	2	0	2	0	0	0	1	0	1	0	0	0	0	1	0	0	0
381	0	2	0	0	0	0	1	1	2	0	1	1	1	1	1	0	2	1	0	2	2	1	0	0	0	1	0	0	1	1	0	0	1	1	0	2	1	0	0	0	0	0	0	0	1	1	0	0	0
382	0	1	1	1	1	1	1	0	1	1	1	0	0	0	0	0	2	0	0	2	2	0	0	0	1	1	0	2	2	2	0	1	1	1	2	1	2	1	1	0	1	0	0	1	0	1	0	0	0
383	1	1	2	0	0	2	2	0	1	0	1	0	0	0	1	0	0	2	2	0	0	0	0	0	0	2	0	0	0	2	1	0	1	2	1	1	1	0	0	0	0	0	0	0	0	1	0	0	1
384	1	1	1	0	0	2	1	0	1	0	1	0	0	0	0	0	2	2	2	0	2	0	0	0	0	1	1	1	1	0	0	0	0	1	1	1	2	0	0	0	0	0	1	0	1	1	0	0	0
385	0	2	0	0	0	0	2	0	1	0	0	0	0	0	0	0	0	0	1	1	2	1	0	0	0	2	0	0	0	1	1	1	1	0	1	2	2	0	2	2	0	0	0	0	1	1	0	1	1
386	1	1	1	0	0	1	0	0	2	0	0	0	1	1	1	0	0	0	1	1	1	0	0	0	1	1	0	1	1	2	1	0	1	0	0	2	2	0	2	1	1	0	0	1	0	1	0	0	0
387	0	1	1	0	0	2	2	0	1	0	1	1	1	1	1	0	1	2	1	0	2	1	1	0	0	1	1	0	0	1	1	0	0	0	1	1	2	0	1	1	0	0	0	0	1	1	0	0	0
388	1	1	1	0	0	1	1	0	1	0	1	0	0	0	0	1	2	0	0	2	2	1	0	0	1	1	0	0	0	2	1	2	1	0	2	0	2	0	2	2	1	0	0	0	0	0	0	0	0
389	0	1	1	0	0	1	1	0	1	0	1	0	0	0	0	0	2	1	1	1	1	0	0	0	0	2	0	1	1	2	1	2	1	0	1	1	1	0	0	0	0	0	0	0	0	2	0	1	0
390	1	2	1	0	0	1	0	0	2	0	0	1	1	1	1	0	1	2	1	0	2	0	0	0	0	1	0	0	1	1	0	1	1	1	2	0	1	0	0	0	0	0	1	1	1	1	0	0	0
391	0	1	1	0	0	1	2	0	0	0	2	0	0	0	0	0	2	0	0	1	1	0	1	1	1	1	0	0	1	1	0	0	0	2	0	2	1	0	0	0	0	1	0	0	0	0	0	0	0
392	1	1	1	0	0	1	2	0	1	0	0	0	0	0	0	0	0	0	0	2	1	0	0	0	0	1	0	0	1	1	0	0	0	0	0	2	0	0	0	1	0	0	1	0	1	0	0	0	0
393	0	2	0	0	0	1	1	0	1	0	0	0	1	0	0	1	2	0	0	2	2	1	0	0	0	0	1	2	2	1	1	1	2	0	1	1	2	0	1	1	1	0	0	1	0	0	0	0	0
394	0	1	1	0	0	1	0	0	2	0	0	0	0	0	0	0	1	1	0	2	2	2	1	1	1	1	0	0	2	0	0	1	1	0	0	2	0	0	1	1	0	0	0	1	0	1	0	1	0
395	0	0	2	0	0	2	0	0	2	0	0	0	0	0	1	0	1	1	1	1	2	0	0	0	0	1	0	0	1	1	0	1	1	0	0	2	2	0	1	1	0	0	0	0	1	0	0	0	1
396	0	1	1	0	0	1	0	0	1	0	0	0	1	0	0	0	1	0	1	1	2	0	0	0	0	1	0	0	0	1	1	0	0	2	1	1	1	1	0	0	0	0	0	1	0	1	0	1	0
397	0	1	1	0	0	1	1	0	1	0	0	0	1	0	0	0	2	0	0	2	1	0	2	0	0	0	0	0	0	2	1	0	1	2	0	2	2	0	0	0	0	0	0	1	0	1	0	1	0
398	0	1	1	0	0	0	1	1	2	0	0	1	2	2	2	0	1	1	1	0	0	1	1	1	1	1	0	0	0	2	1	0	1	0	1	2	1	1	0	0	0	0	0	0	0	0	0	1	0
399	0	2	1	0	0	1	1	1	1	1	0	0	1	0	0	0	1	2	0	1	1	1	1	1	1	1	0	0	0	1	0	1	1	0	1	2	0	0	0	0	0	0	0	0	0	1	0	0	0
400	1	1	1	1	1	2	1	1	2	0	0	0	0	0	0	0	1	2	1	0	1	0	0	0	0	1	1	1	1	1	0	1	1	1	0	2	2	0	0	0	0	1	0	0	1	0	0	0	0
401	0	2	1	1	1	1	1	0	1	0	1	1	1	1	1	0	0	1	1	1	2	0	0	0	0	1	0	0	1	1	0	1	1	0	0	2	1	0	0	0	0	0	0	0	1	0	0	0	2
402	1	0	2	0	0	2	1	0	2	0	0	1	1	1	1	0	2	0	0	2	2	1	0	0	0	1	0	1	1	0	1	0	2	0	2	1	1	0	0	0	0	0	1	0	1	0	0	0	0
403	0	2	1	0	0	0	1	0	2	0	0	0	0	0	0	0	1	1	1	1	2	0	0	0	0	0	0	0	0	1	0	0	0	0	0	2	0	0	1	1	0	0	1	0	1	0	0	1	0
404	0	0	2	0	0	2	1	0	2	0	1	1	1	1	1	0	2	1	0	2	2	0	0	0	1	2	0	0	1	1	1	1	2	0	1	1	1	1	0	0	0	0	0	0	0	1	0	0	0
405	1	2	1	0	0	1	2	0	0	0	0	0	0	0	0	0	0	1	1	1	2	0	0	0	0	1	0	0	1	1	1	1	1	0	0	2	2	0	1	1	0	0	1	0	1	1	0	0	0
406	0	2	0	0	0	0	0	0	2	0	0	0	0	0	0	0	1	0	0	2	2	0	0	0	1	0	0	0	0	1	1	0	1	1	1	2	2	1	1	0	1	0	0	0	0	1	0	0	1
407	0	1	1	0	0	1	0	0	2	0	1	0	0	0	0	0	2	0	0	2	2	0	1	0	0	1	0	2	2	0	0	2	2	0	0	2	1	0	0	0	0	1	0	0	2	0	0	0	0
408	1	1	1	1	1	2	0	0	2	0	0	1	1	1	1	0	2	0	0	2	2	0	0	0	0	1	1	0	0	1	0	1	0	1	1	2	0	0	0	0	0	0	1	0	1	0	0	1	1
409	0	0	2	0	0	2	1	0	0	1	2	1	2	1	1	0	1	1	1	0	0	1	0	0	0	0	0	2	2	1	1	0	1	2	1	2	0	0	1	1	0	1	1	0	0	1	0	0	0
410	1	1	1	0	0	1	1	0	1	0	0	1	2	1	1	0	1	1	0	1	1	0	0	0	0	0	1	1	1	0	0	1	1	0	0	2	1	0	2	2	0	1	1	0	1	0	0	0	0
411	0	2	1	0	0	1	1	0	1	0	0	1	1	1	1	0	1	1	2	0	1	0	0	0	0	2	0	1	2	0	1	1	2	1	1	2	2	0	1	1	0	0	1	0	1	1	0	0	1
412	1	2	0	0	0	0	1	0	1	1	1	0	1	0	0	1	2	0	0	2	2	0	0	0	0	1	0	0	1	1	0	0	0	0	0	2	1	0	0	0	0	0	0	0	0	0	0	0	0
413	0	2	1	0	0	0	2	1	1	0	0	1	2	1	1	1	2	0	0	2	2	1	1	1	0	1	0	2	2	2	0	0	0	2	0	2	2	0	2	2	0	0	1	0	1	0	0	0	0
414	0	1	2	0	0	2	1	0	1	0	1	0	0	0	0	0	2	0	0	2	2	0	0	0	0	2	0	0	0	2	0	0	1	0	1	2	2	0	2	2	1	1	0	0	0	2	0	0	0
415	1	2	0	0	0	0	0	0	2	0	0	0	1	0	0	1	1	2	1	0	1	0	0	0	0	1	0	1	1	2	0	1	1	0	0	2	1	0	0	0	0	0	0	0	0	1	0	0	0
416	0	1	0	0	0	1	0	0	2	0	0	1	1	1	1	0	1	1	2	0	1	0	0	0	1	2	0	0	1	1	0	0	2	0	0	2	1	1	1	1	0	0	0	0	0	1	0	0	0
417	1	1	1	0	0	1	1	0	1	0	0	0	0	0	0	0	0	0	0	2	2	0	0	0	0	0	0	1	1	1	1	0	0	0	0	2	1	0	0	0	0	0	1	0	1	0	0	0	0
418	1	1	2	0	0	2	1	1	2	0	0	0	0	0	0	0	1	1	1	1	1	1	1	0	0	0	0	1	2	0	0	0	2	0	2	1	0	0	0	0	0	0	0	0	0	1	0	1	0
419	1	1	2	0	0	2	1	0	2	1	0	0	0	0	0	0	0	1	0	1	1	0	0	0	0	1	0	0	1	1	0	1	2	0	0	2	1	0	0	0	0	0	0	0	0	1	0	0	1
420	1	0	2	0	0	2	2	0	0	1	2	0	0	0	0	0	1	0	0	2	1	0	0	0	0	2	0	0	0	1	0	1	1	1	2	1	0	0	1	1	0	0	1	0	1	0	0	0	0
421	1	1	1	0	0	1	0	0	2	0	0	0	1	1	1	0	2	2	1	1	2	0	0	0	1	0	1	0	1	2	0	1	1	1	2	1	2	1	1	1	0	0	0	0	0	2	0	0	0
422	0	1	1	0	0	1	1	0	2	0	0	1	2	1	1	0	2	1	1	1	2	0	0	0	1	2	0	0	0	2	1	0	1	1	1	1	0	0	0	0	0	0	2	0	1	1	0	0	1
423	0	2	0	0	0	0	2	1	2	0	1	0	1	0	0	1	0	1	1	0	0	0	1	0	0	2	0	0	0	2	0	1	1	1	1	1	0	0	0	0	0	0	1	0	1	1	0	1	1
424	1	2	1	0	0	0	1	0	1	0	1	1	0	0	0	0	1	2	1	0	1	1	1	0	0	0	0	0	1	0	0	0	1	1	1	2	1	0	0	0	1	0	0	1	0	1	0	0	0
425	0	1	1	0	0	0	2	1	2	0	0	1	2	2	2	0	1	2	1	0	1	0	0	0	1	1	1	1	1	1	0	0	1	0	1	1	0	1	0	0	0	0	1	0	1	0	0	0	0
426	1	2	0	0	0	1	2	0	1	0	0	0	1	0	0	1	1	0	1	1	1	0	0	0	0	1	0	0	1	1	0	1	1	0	0	2	0	0	0	0	0	0	1	0	1	0	0	1	0
427	1	1	1	0	0	1	0	0	2	0	0	0	0	0	0	0	1	1	0	1	1	1	2	1	1	0	0	0	1	1	0	0	0	0	0	2	1	0	1	1	0	1	0	1	1	0	0	0	0
428	0	2	1	0	0	0	1	0	0	0	0	1	1	1	1	0	1	2	2	0	1	1	0	0	0	0	0	0	1	2	0	1	1	1	0	2	2	0	1	1	0	0	1	0	1	0	0	1	0
429	0	0	2	0	0	2	2	0	0	0	0	0	1	0	0	1	2	1	0	2	2	0	0	0	0	1	1	0	0	1	0	2	2	0	1	1	0	0	0	0	0	0	1	0	0	1	0	0	0
430	0	2	0	0	0	1	2	0	0	0	2	0	1	1	0	0	1	1	1	1	1	0	0	0	0	1	0	0	0	2	0	1	1	0	1	1	2	1	0	0	0	0	1	0	1	1	0	0	1
431	1	1	1	0	0	1	2	1	1	0	0	0	1	1	1	0	0	1	0	1	1	1	0	0	0	1	0	0	0	1	0	0	1	1	1	2	2	0	1	0	1	0	0	1	0	0	0	1	0
432	1	0	2	0	0	2	1	0	1	0	1	0	0	0	0	0	2	2	1	1	2	0	0	0	0	1	0	2	1	1	1	0	1	0	0	2	1	1	0	0	0	0	1	0	1	1	0	0	0
433	0	2	2	0	0	1	2	1	1	0	1	0	0	0	0	0	1	2	1	0	1	0	0	0	0	0	1	0	0	1	0	1	1	0	1	1	2	0	1	1	0	0	0	0	0	1	0	0	0
434	1	1	1	0	0	2	1	0	0	0	1	0	0	0	0	0	1	1	0	2	2	0	0	0	0	1	1	0	0	1	1	1	2	0	0	2	1	0	0	0	0	0	0	0	0	0	0	0	0
435	0	1	2	0	0	2	0	0	2	0	0	0	1	1	1	0	1	1	1	1	1	0	0	0	0	1	0	1	1	0	0	0	0	0	0	2	2	0	2	2	1	0	2	0	1	1	0	0	0
436	0	2	1	0	0	2	1	0	2	0	1	1	0	0	0	0	1	1	0	1	1	1	0	0	0	0	0	0	1	1	1	1	1	0	0	2	2	0	2	2	0	0	1	0	1	2	0	0	0
437	0	0	2	0	0	2	1	0	1	0	1	0	0	0	0	0	1	1	1	1	2	0	0	0	0	1	0	1	1	1	0	1	2	0	1	1	1	0	0	0	0	0	0	0	0	1	0	1	0
438	0	2	0	0	0	0	1	0	1	0	0	0	1	1	1	0	2	2	2	0	2	1	1	1	0	1	0	0	0	1	0	0	1	1	1	1	1	0	0	0	0	0	1	0	1	0	0	0	0
439	1	0	2	0	0	2	2	1	1	0	1	0	1	0	0	1	0	2	0	2	2	0	0	0	0	1	0	0	0	1	0	0	1	0	0	2	0	0	0	0	0	0	1	0	1	0	0	1	0
440	1	0	1	0	0	1	0	0	2	0	0	0	1	1	1	0	2	0	0	1	1	1	0	0	0	1	0	0	1	1	1	0	1	0	0	2	2	0	1	1	0	0	1	0	1	0	0	0	1
441	0	1	1	0	1	0	1	0	2	0	0	0	1	0	0	1	1	2	2	0	1	0	0	0	0	2	0	0	0	1	1	0	1	1	1	1	1	0	1	1	0	0	1	0	1	0	0	1	0
442	0	2	1	0	0	2	0	0	2	0	0	1	1	1	1	0	0	1	0	2	2	0	0	0	0	1	0	0	1	1	0	0	0	1	0	2	2	0	1	1	0	0	1	0	1	0	0	0	0
443	1	0	2	0	0	2	2	1	1	0	0	0	1	1	1	0	0	2	1	1	2	0	0	0	1	1	0	0	0	2	0	2	1	0	1	1	1	0	0	0	0	0	0	0	0	0	0	1	0
444	0	2	1	0	0	0	1	0	1	0	0	0	1	1	1	0	0	0	1	1	2	1	0	0	0	0	0	0	0	2	0	2	2	0	2	0	2	0	0	0	0	0	1	0	1	0	0	0	0
445	0	1	1	0	0	0	2	0	2	0	0	0	0	0	0	0	2	1	1	1	1	0	0	0	0	2	0	1	1	0	1	0	0	1	1	1	1	1	1	1	0	0	0	0	0	1	0	0	0
446	1	0	2	0	0	2	2	0	1	0	1	1	1	1	1	0	0	0	0	2	2	0	0	0	1	1	0	1	1	2	0	1	1	1	0	2	1	0	0	0	0	0	0	0	0	0	0	1	1
447	1	1	1	0	0	2	1	0	1	0	1	0	0	0	0	0	2	0	0	2	2	0	0	0	1	0	1	0	1	0	0	0	0	0	1	1	2	0	1	0	1	0	0	0	0	1	0	0	1
448	1	1	1	0	0	1	1	0	2	0	0	1	2	2	2	0	2	0	0	2	2	0	0	0	0	1	0	0	1	0	0	1	1	1	1	1	1	1	1	1	0	0	0	0	0	2	0	0	0
449	0	1	1	0	0	1	2	0	1	0	1	0	0	0	0	0	2	0	0	2	2	0	0	0	1	2	0	0	0	1	0	0	0	0	0	2	0	0	0	0	0	0	1	1	1	2	0	0	0
450	1	2	1	0	0	1	1	1	2	0	0	0	0	0	0	0	0	1	0	1	0	1	1	1	1	2	1	1	1	1	0	0	1	1	0	2	1	0	1	1	0	0	1	0	1	0	0	0	0
451	1	1	1	0	1	0	0	0	2	0	1	1	1	1	2	0	0	0	0	2	2	0	0	0	0	1	0	1	0	0	1	2	2	0	1	1	0	0	0	0	0	0	1	0	1	0	0	0	0
452	0	1	1	0	0	1	2	0	1	0	1	0	1	1	0	0	1	1	1	1	1	0	0	0	1	0	0	0	0	2	0	0	1	0	1	1	0	0	0	0	0	0	1	0	1	0	0	0	0
453	0	1	2	0	0	2	1	0	2	0	1	0	0	0	0	0	0	1	1	1	2	1	0	0	1	1	0	0	0	2	1	2	2	0	0	2	2	0	1	1	0	0	0	0	0	1	0	0	0
454	1	1	1	1	1	2	2	1	1	0	0	1	1	1	1	0	1	1	1	1	2	1	2	1	1	0	0	1	1	1	2	0	0	2	0	2	1	0	0	0	0	0	0	1	0	0	0	0	0
455	1	2	1	0	0	1	1	1	2	0	0	0	2	0	0	1	1	1	1	1	1	1	0	0	0	1	0	0	0	1	0	1	1	0	1	1	2	0	1	1	0	0	1	0	1	1	0	0	0
456	1	2	1	0	0	1	1	1	2	0	0	0	2	2	2	0	1	1	1	1	1	1	0	0	0	2	0	0	0	1	1	0	2	0	1	1	1	0	2	2	0	1	0	0	1	0	0	1	0
457	1	1	1	0	0	0	1	1	2	0	0	0	0	0	0	0	1	1	1	1	2	1	0	0	1	0	0	1	2	1	0	1	0	1	1	1	1	0	2	2	0	1	0	0	1	0	1	0	1
458	0	1	1	0	0	1	2	0	1	0	1	0	2	0	0	1	1	1	1	1	2	1	0	0	0	0	0	1	1	2	1	0	1	1	0	2	1	0	2	2	1	2	0	0	1	0	0	0	1
459	0	0	2	0	0	2	2	0	0	0	1	0	0	0	0	0	1	1	1	1	2	0	0	0	1	1	0	0	0	1	1	0	0	1	1	1	2	1	1	1	0	0	0	0	0	0	0	1	0
460	1	1	1	0	0	1	1	1	2	0	0	0	2	1	2	0	0	2	0	1	1	1	0	0	0	0	0	1	1	2	0	2	2	0	2	0	2	1	0	0	0	0	0	0	0	0	0	0	0
461	1	2	0	0	0	1	0	0	2	0	0	0	1	0	0	0	1	1	0	1	1	2	1	1	1	1	0	0	1	0	0	1	1	0	2	1	1	0	0	0	0	0	0	0	2	1	0	0	1
462	0	0	2	0	0	1	1	1	2	0	0	0	1	0	0	1	0	0	1	1	2	0	0	0	1	1	0	0	1	1	0	0	1	1	0	2	1	0	0	0	0	0	2	0	2	1	0	0	0
463	0	2	1	0	0	1	2	1	1	0	0	0	1	0	0	1	1	0	1	1	2	0	0	0	0	1	0	0	2	0	0	2	2	0	1	1	1	0	1	1	0	0	0	0	0	1	0	0	0
464	1	1	2	0	0	2	1	1	2	0	0	0	0	0	0	0	1	0	0	2	2	1	0	0	0	0	0	1	1	1	0	0	1	1	1	2	1	0	0	0	0	0	0	2	0	2	0	1	0
465	1	1	1	0	0	1	0	0	2	0	1	1	1	2	1	0	0	1	0	1	1	1	0	0	0	2	0	0	1	1	0	0	1	0	1	1	1	0	0	0	0	1	0	0	0	0	0	0	1
466	0	1	1	0	0	2	1	0	2	0	1	1	1	1	1	0	1	2	1	0	2	0	0	0	0	1	0	0	1	1	0	1	1	1	1	2	1	0	0	0	0	1	0	0	0	2	0	0	0
467	0	1	1	0	0	1	1	0	1	0	1	0	0	0	0	0	2	0	0	1	1	0	0	0	0	1	0	1	2	0	0	1	1	2	1	2	1	0	0	0	0	0	0	0	2	0	0	0	0
468	1	1	2	0	0	2	1	0	1	0	0	0	0	0	0	0	1	0	0	2	2	0	1	0	0	1	0	0	0	1	0	2	2	0	2	0	0	0	0	0	0	0	0	0	0	0	0	0	1
469	1	2	0	0	0	1	2	1	1	0	1	0	0	0	1	0	1	0	0	2	2	1	1	1	1	1	0	0	2	0	0	0	2	1	2	2	1	0	0	0	0	0	1	0	0	0	0	0	0
470	0	1	1	1	1	1	1	0	1	0	1	0	1	0	0	1	0	1	1	1	1	1	0	0	0	1	0	0	0	1	0	0	0	1	0	2	2	0	0	0	0	0	0	0	0	0	0	0	1
471	0	1	2	0	0	2	0	0	2	0	0	0	0	0	0	0	2	1	1	1	2	0	1	0	1	2	0	1	1	1	2	2	2	0	0	2	1	0	0	0	0	0	0	1	0	0	0	1	0
472	1	1	2	0	0	2	2	0	1	0	1	1	1	1	1	0	1	0	0	2	2	1	0	0	0	0	0	0	0	1	1	0	2	1	2	2	0	0	0	0	0	0	0	0	0	1	0	0	0
473	0	1	2	0	0	1	0	0	2	0	0	0	0	0	0	0	1	0	2	0	2	0	0	0	0	1	0	1	2	0	0	0	0	1	0	2	1	0	0	0	0	0	0	0	0	0	0	1	0
474	1	2	1	0	0	0	1	1	2	0	0	0	1	1	1	0	1	1	0	1	1	0	1	0	0	0	0	2	2	2	0	1	0	1	0	2	2	0	1	1	0	0	0	0	0	0	0	0	1
475	1	0	1	0	0	1	0	0	2	0	1	0	0	0	0	0	1	1	0	1	1	0	2	0	0	1	0	0	1	1	0	2	1	0	2	0	1	0	1	1	0	0	1	0	0	1	0	1	0
476	1	2	0	0	0	1	0	0	1	0	1	1	2	1	1	0	1	2	1	0	1	1	0	0	0	1	0	1	1	1	2	0	1	1	0	2	1	0	0	0	0	0	0	0	1	2	0	0	1
477	0	1	0	0	0	1	2	0	1	0	0	1	1	1	1	0	0	1	1	1	2	0	0	0	0	1	0	1	1	0	1	0	1	0	0	2	1	0	0	0	0	0	1	0	1	0	0	0	0
478	0	0	2	0	0	2	2	0	1	0	0	0	1	0	0	1	0	2	1	1	2	1	0	0	1	0	0	2	2	0	1	0	1	1	1	1	1	0	1	1	0	0	0	1	0	1	0	0	1
479	1	1	2	0	0	1	1	0	1	1	1	0	0	0	0	0	2	0	0	1	1	0	0	0	1	0	1	1	1	1	0	2	1	0	0	2	2	0	2	1	1	0	1	0	1	1	0	0	0
480	0	0	1	0	0	1	2	0	0	0	2	0	1	0	0	0	1	2	1	0	1	0	0	0	0	1	0	1	1	1	2	1	2	0	1	1	2	0	1	1	0	0	1	0	1	1	0	0	0
481	1	0	2	0	0	1	1	1	2	0	0	0	2	2	2	0	1	2	0	0	0	2	1	1	1	1	0	1	1	1	0	0	0	0	0	2	1	1	0	0	0	0	0	0	0	2	0	1	0
482	0	2	1	0	0	1	0	0	2	0	1	0	0	0	0	0	2	0	0	2	2	0	1	0	1	0	0	0	2	0	0	0	1	1	0	2	1	0	0	0	0	0	0	0	0	1	0	1	0
483	1	2	1	0	0	2	1	0	1	0	0	0	1	0	0	1	1	0	1	1	1	1	0	0	0	1	0	2	2	2	0	2	2	0	1	1	1	0	0	0	0	0	0	0	0	1	0	0	0
484	1	0	2	0	0	2	1	1	2	0	0	0	1	0	0	1	0	1	1	1	1	1	1	1	1	0	0	1	1	1	1	1	1	2	1	1	1	0	0	0	0	0	0	0	0	0	0	0	0
485	1	1	1	0	0	1	0	0	2	0	0	0	1	0	0	1	2	0	0	2	2	1	0	0	0	1	0	2	2	2	0	0	1	2	2	2	0	0	0	0	0	0	0	1	0	0	0	0	1
486	0	1	1	0	0	1	1	0	1	0	0	0	1	0	0	0	2	0	0	2	2	1	0	0	0	1	1	0	0	1	0	0	2	0	2	1	0	0	0	0	0	0	1	0	1	0	0	0	0
487	0	2	1	0	0	1	1	0	1	0	1	0	0	0	0	0	1	1	0	1	1	0	0	0	0	0	0	0	0	2	1	0	2	0	2	1	1	0	2	2	0	0	2	0	2	1	0	0	1
488	1	1	1	1	1	2	0	0	2	0	0	0	0	0	0	0	0	1	0	1	0	1	1	1	0	1	1	1	1	0	1	0	1	0	0	2	2	0	1	1	0	0	0	0	0	1	1	0	0
489	1	0	2	0	0	1	2	0	1	0	1	1	1	1	1	0	1	1	1	0	0	0	1	0	1	0	0	0	0	2	2	0	0	0	2	1	1	0	0	0	0	1	0	1	1	0	0	0	0
490	0	2	1	0	0	0	1	0	1	1	1	0	2	2	2	0	1	1	1	1	2	1	1	1	1	2	0	0	0	0	0	1	2	0	0	2	1	0	1	1	0	0	2	0	2	0	0	0	0
491	1	2	1	0	0	1	1	0	2	0	0	0	0	0	0	0	1	2	1	0	1	0	0	0	2	1	1	1	1	2	0	0	2	0	1	1	0	0	0	0	0	0	0	0	0	2	0	0	1
492	1	2	0	0	0	0	2	0	2	0	0	1	2	1	1	0	1	1	2	0	2	1	2	1	1	1	0	0	0	2	0	1	0	0	0	2	1	0	0	0	0	0	1	0	1	1	0	1	1
493	0	0	2	0	0	1	1	0	2	0	0	0	0	0	0	0	2	0	1	1	2	0	0	0	0	0	0	0	0	2	0	0	1	1	0	2	0	0	1	1	0	0	0	1	0	1	0	0	0
494	0	2	1	0	0	1	2	0	0	0	0	0	0	0	0	0	2	1	1	1	2	1	0	0	0	0	0	0	0	2	2	1	1	1	1	1	2	0	2	2	0	0	0	0	0	1	0	0	1
495	0	1	1	0	0	0	1	0	1	0	0	0	0	0	0	0	1	1	0	1	1	0	0	0	1	2	0	0	1	0	0	0	2	0	2	1	2	0	1	1	0	0	1	0	1	2	0	1	0
496	1	1	2	0	0	2	0	0	2	0	1	1	1	1	1	0	1	1	1	0	0	1	0	0	0	1	0	1	1	1	1	1	1	1	0	2	1	0	0	0	0	0	0	0	1	0	0	0	1
497	0	1	2	0	0	0	0	0	2	0	0	1	2	1	1	0	0	0	0	2	2	0	0	0	0	1	1	0	0	1	0	0	1	1	2	0	2	0	2	2	0	2	0	0	0	0	0	0	0
498	1	1	0	0	0	1	2	1	1	0	0	0	1	0	0	0	0	1	0	0	0	1	0	0	0	0	0	0	0	1	1	0	0	0	0	2	2	0	1	1	0	0	0	0	2	1	0	0	0
499	0	1	1	0	0	1	1	1	2	0	0	0	0	0	0	0	0	2	0	1	1	0	0	0	1	0	0	1	2	1	0	0	1	2	2	2	0	0	0	0	0	0	0	0	1	0	0	0	0
500	0	1	1	0	0	2	1	1	2	0	0	0	0	0	0	0	2	1	1	1	2	0	0	0	0	1	0	1	2	0	1	2	1	0	2	0	1	0	0	0	0	0	0	0	0	2	0	0	0
501	1	0	2	0	0	1	1	0	2	0	0	0	1	1	2	0	0	1	0	0	0	1	1	0	1	1	1	2	2	1	1	0	1	0	1	1	0	0	0	0	0	2	0	0	0	0	0	0	0
502	1	1	2	0	0	1	1	0	1	0	1	1	1	0	0	0	2	0	0	2	2	1	0	0	0	0	0	0	1	0	0	0	2	0	0	2	1	0	1	1	0	0	0	1	0	0	0	0	0
503	1	0	2	0	0	2	0	0	2	0	2	1	0	0	0	0	2	0	0	2	2	1	0	0	0	1	0	0	0	2	1	1	1	0	0	2	1	0	2	2	0	0	0	0	0	1	0	0	0
504	0	2	0	0	0	0	2	0	0	0	1	1	2	1	1	0	2	0	0	1	1	1	0	0	0	1	0	0	1	1	0	0	0	1	1	1	1	1	1	1	0	1	0	0	1	0	0	0	1
505	0	2	1	0	0	1	1	0	1	0	0	1	2	1	1	1	1	1	1	1	1	0	0	0	0	2	0	1	1	0	1	1	2	0	1	1	2	0	1	0	1	0	0	0	0	1	0	0	0
506	1	0	2	0	0	2	1	0	1	0	0	0	2	1	1	0	1	2	2	0	1	0	0	0	0	1	0	0	1	0	0	0	1	0	1	1	2	1	1	0	1	0	0	0	0	2	0	0	0
507	0	1	2	0	0	1	0	0	2	0	0	0	0	0	0	0	2	0	0	2	2	0	0	0	0	1	0	0	1	1	0	0	1	1	1	2	0	0	1	0	1	0	1	0	0	1	0	0	1
508	0	0	2	0	0	2	2	0	1	0	1	0	1	0	0	0	0	0	0	2	2	0	0	0	0	1	0	0	1	1	0	1	1	0	1	1	1	0	0	0	0	0	0	0	0	0	0	0	0
509	0	0	2	0	0	2	1	0	0	0	0	0	0	0	0	0	0	1	2	0	1	0	0	0	0	2	0	0	0	2	0	2	1	1	0	2	2	0	1	0	1	1	0	0	1	0	0	0	0
510	0	1	1	0	0	0	2	0	0	0	2	0	0	0	0	0	2	0	0	2	2	0	0	0	0	1	0	1	1	1	2	0	0	0	0	2	2	0	2	2	1	0	0	0	0	1	0	0	1
511	1	1	2	0	0	2	2	1	1	0	1	0	2	0	0	1	1	1	1	1	2	1	0	0	1	0	0	0	1	1	0	1	1	0	2	1	1	0	0	0	0	1	0	0	1	0	0	0	0
512	0	0	2	0	0	1	1	0	1	0	0	1	1	1	1	0	2	0	0	2	2	0	1	0	0	2	0	0	0	2	0	1	1	0	0	2	2	0	2	2	1	0	0	0	0	2	0	0	1
513	1	0	2	0	0	2	2	1	1	0	1	0	0	0	0	0	1	2	1	0	1	0	0	0	0	1	0	0	0	2	0	0	1	0	0	2	2	0	2	2	0	0	0	0	0	2	0	0	1
514	1	1	0	0	0	1	2	0	1	0	0	0	0	0	0	0	2	1	1	1	1	0	0	0	1	0	0	0	0	2	1	1	1	0	0	2	1	0	0	0	0	0	1	0	1	0	0	0	1
515	1	2	0	0	0	0	0	0	2	0	0	0	0	0	0	0	1	2	1	0	2	1	1	1	1	1	1	0	0	0	0	0	1	0	0	2	2	0	1	1	0	0	0	0	0	0	0	0	1
516	1	1	2	0	0	1	1	0	1	0	1	0	1	0	0	0	2	1	1	1	2	0	0	0	0	1	0	0	0	0	0	1	1	0	0	2	2	0	1	1	0	1	0	1	2	1	0	1	0
517	0	0	2	0	0	1	1	0	1	0	0	1	2	2	2	0	1	0	2	0	2	1	0	0	0	2	0	1	1	2	0	1	1	0	1	2	1	0	1	1	0	2	0	0	0	0	0	0	1
518	0	2	0	0	0	0	1	0	1	0	0	0	2	0	0	1	2	0	0	2	2	1	1	1	1	0	0	0	1	1	1	1	1	1	0	2	1	0	1	1	0	0	1	0	1	1	0	1	0
519	1	1	1	0	0	1	1	1	2	0	0	0	1	0	0	0	2	1	0	2	2	0	1	0	1	2	0	0	2	0	0	0	0	0	0	2	1	0	0	0	0	0	0	0	0	1	0	0	0
520	1	1	1	0	0	2	1	0	1	0	1	1	1	1	2	0	2	1	1	1	2	0	0	0	0	0	0	0	1	1	0	1	1	0	1	2	1	1	0	0	0	1	0	0	1	0	0	1	0
521	0	1	1	1	1	2	1	0	1	0	1	0	0	0	0	0	0	2	2	0	0	0	0	0	0	2	0	0	1	1	0	0	1	0	0	2	2	0	2	2	0	0	1	0	2	2	0	0	0
522	1	0	2	0	0	1	2	0	1	0	0	0	1	0	1	0	1	2	0	1	1	0	0	0	0	1	1	0	0	0	0	1	1	0	1	1	2	0	0	0	0	1	0	1	1	0	0	0	0
523	0	0	2	0	0	1	2	0	0	0	2	1	1	1	1	0	0	0	1	1	2	1	1	1	0	1	0	0	1	0	0	2	2	0	1	1	2	0	0	0	0	0	0	0	0	1	0	0	0
524	1	1	1	0	0	1	1	0	1	0	1	0	0	0	0	0	1	0	1	1	2	1	0	0	0	1	0	0	0	1	0	0	0	0	0	2	1	1	1	1	0	0	0	1	0	1	0	0	0
525	0	2	0	0	0	0	2	1	1	0	0	0	1	0	0	0	1	1	2	0	1	0	1	0	0	2	0	2	2	1	1	0	2	1	1	2	1	0	1	1	1	0	1	0	1	0	0	0	1
526	0	1	1	0	0	1	1	1	2	0	0	1	1	1	1	0	0	1	1	1	1	1	2	1	1	1	0	1	1	1	1	1	1	0	0	2	1	0	1	0	1	0	0	0	0	0	0	0	1
527	1	1	2	0	0	1	1	1	2	0	0	1	1	0	0	0	2	0	0	2	1	0	0	0	0	1	0	0	1	1	0	2	1	0	1	0	1	0	0	0	0	0	1	0	0	0	0	0	0
528	0	1	2	0	0	1	0	0	2	0	0	0	1	1	1	0	1	2	1	0	1	0	0	0	0	0	0	1	2	0	0	0	1	0	0	2	1	0	1	0	1	1	0	1	2	1	0	0	1
529	1	1	1	0	0	1	2	1	1	0	1	2	2	2	2	0	1	2	1	0	1	1	0	0	0	1	0	0	0	2	1	0	1	0	0	2	0	0	0	0	0	0	0	0	0	0	0	0	1
530	1	2	0	0	0	0	0	0	2	0	1	1	2	1	1	0	0	1	0	1	1	0	2	0	0	1	0	2	2	0	1	0	2	1	2	1	1	0	1	1	0	1	0	0	1	0	0	0	1
531	1	1	2	0	0	0	2	1	1	0	1	1	1	0	0	0	2	1	0	2	2	0	1	0	0	1	1	1	1	2	0	0	1	1	0	2	1	0	0	0	0	0	0	0	1	0	0	2	0
532	1	1	1	0	0	1	2	0	2	0	1	0	0	0	0	0	1	1	1	1	1	0	0	0	1	1	0	0	0	1	0	1	1	0	1	1	0	0	0	0	0	0	0	0	0	2	0	0	0
533	1	1	2	0	0	0	2	1	1	0	1	0	0	0	0	0	1	1	1	0	0	1	1	1	1	2	0	0	0	2	1	0	1	1	1	2	1	0	1	1	0	0	0	0	1	1	0	0	0
534	0	2	2	0	0	1	1	0	1	0	1	0	0	0	0	0	1	1	0	1	1	1	0	0	0	1	0	2	2	1	1	1	1	2	2	1	0	0	0	0	0	0	1	0	1	0	0	0	0
535	0	0	2	0	1	1	1	0	1	0	0	1	1	1	1	0	1	2	1	0	2	0	0	0	0	1	0	0	1	1	0	2	2	0	1	1	1	0	1	0	1	1	0	0	1	0	0	0	1
536	1	1	2	0	0	1	1	0	2	0	1	0	1	0	0	0	2	2	1	1	2	1	0	0	0	0	0	1	1	2	0	0	1	0	0	2	1	0	0	0	0	0	0	1	0	1	0	0	0
537	0	2	1	0	0	2	2	1	1	0	1	2	2	2	2	0	2	0	0	2	2	1	0	0	0	0	0	2	1	1	1	1	1	0	0	2	2	0	2	1	1	0	0	0	0	1	0	0	0
538	0	2	0	0	0	0	2	1	2	0	0	0	1	1	1	0	0	1	1	1	1	0	0	0	0	1	0	0	0	2	0	0	2	0	0	2	1	0	0	0	0	0	0	0	2	1	0	0	0
539	1	0	2	0	0	1	1	0	1	0	1	0	2	2	2	0	0	0	1	1	2	1	0	0	1	0	0	0	1	0	0	1	1	0	1	2	2	0	1	1	0	0	0	0	0	1	0	0	0
540	1	1	2	0	0	2	0	0	2	0	0	0	0	0	0	0	0	2	0	1	1	0	0	0	0	1	1	0	0	1	1	0	1	0	1	1	1	0	0	0	0	0	0	0	0	0	0	0	0
541	1	1	1	0	0	2	1	0	1	0	1	1	1	1	1	0	1	2	2	0	0	0	0	0	0	1	0	0	1	1	0	1	1	1	1	1	0	1	0	0	0	0	0	2	0	1	0	1	0
542	1	1	1	0	0	2	2	1	1	0	1	0	0	0	0	0	2	2	1	1	2	0	1	0	0	1	0	0	0	1	1	1	0	1	1	2	0	0	1	1	0	0	0	0	0	1	0	0	0
543	1	1	2	0	0	1	2	1	1	0	0	1	1	1	1	0	1	1	0	1	2	0	0	0	0	1	0	0	2	0	0	1	1	0	0	1	1	1	0	0	0	0	0	2	0	2	0	0	0
544	1	0	2	0	0	2	2	0	0	0	2	1	1	1	1	0	1	2	2	0	1	0	0	0	0	2	0	0	0	2	0	0	1	2	1	2	0	0	0	0	0	0	1	0	1	1	0	0	0
545	0	2	0	0	0	0	1	0	1	0	0	1	1	1	1	0	1	1	1	1	1	0	0	0	0	1	0	0	1	1	1	0	0	1	0	2	2	0	0	0	1	1	0	0	1	0	0	0	0
546	0	1	1	0	0	1	1	0	1	0	0	0	0	0	0	0	1	0	0	2	2	0	0	0	0	1	0	0	0	1	1	2	1	0	0	2	2	0	1	1	0	0	0	1	0	1	0	1	0
547	1	0	2	0	0	1	2	0	1	0	1	2	2	1	1	0	1	1	0	1	1	0	1	0	1	2	0	0	0	2	2	1	2	0	1	1	2	0	2	2	0	0	1	0	0	1	0	0	0
548	1	1	1	0	0	1	2	0	0	0	1	0	1	0	0	1	1	1	1	0	0	1	1	1	1	1	0	0	0	2	0	1	1	2	1	2	1	1	0	0	0	1	0	0	1	0	0	2	0
549	1	0	2	0	0	2	1	0	1	0	1	0	2	2	2	0	2	1	1	1	1	0	0	0	0	2	0	0	0	2	0	0	1	1	1	2	2	0	2	2	0	1	0	0	0	0	0	0	1
550	1	2	1	0	0	1	1	1	2	0	0	1	1	1	2	0	1	0	1	1	1	0	0	0	1	1	0	0	0	1	0	0	1	1	1	1	1	0	0	0	0	1	0	0	0	1	0	0	0
551	1	1	1	0	0	1	2	0	0	0	1	0	0	0	0	0	1	2	1	0	2	1	1	1	1	1	0	1	1	1	0	0	1	1	1	2	0	0	0	0	0	0	1	0	1	0	0	0	1
552	1	1	1	0	0	0	2	0	1	0	1	1	1	1	1	0	2	1	1	1	2	1	0	0	0	2	0	0	1	0	0	0	2	0	0	2	2	0	0	0	0	0	1	0	1	0	0	0	0
553	0	2	0	0	0	0	1	0	1	0	1	2	2	1	1	0	1	1	0	1	1	0	0	0	1	0	0	0	0	2	1	0	0	0	1	1	1	0	0	0	0	0	1	0	1	1	0	0	0
554	0	2	2	0	0	1	1	1	2	0	0	0	0	0	1	0	2	0	0	2	2	0	0	0	0	1	0	0	2	0	0	1	1	1	1	2	1	0	0	0	0	0	0	0	1	0	0	0	1
555	0	0	2	0	0	1	2	1	1	0	0	1	1	1	1	0	1	0	1	1	2	0	0	0	0	1	0	2	2	1	1	0	1	0	1	1	1	0	0	0	0	0	0	0	0	1	0	0	0
556	0	2	0	0	0	0	2	0	0	0	2	0	1	1	1	0	1	0	1	1	2	1	0	0	1	0	0	1	1	1	0	0	1	1	0	2	1	0	1	1	0	0	1	0	1	1	0	0	1
557	1	2	0	0	0	1	2	1	1	0	0	1	1	1	1	0	0	1	0	1	1	0	0	0	0	1	0	0	0	2	1	1	0	0	1	1	1	0	0	0	0	0	0	0	1	0	0	0	0
558	1	1	1	0	0	1	1	0	1	0	0	0	1	0	0	0	0	1	0	1	0	0	0	0	0	1	0	0	0	1	0	0	1	1	0	2	1	0	0	0	0	0	0	0	0	0	0	0	0
559	0	2	1	1	1	1	1	0	1	0	0	1	1	1	1	0	0	1	0	1	0	0	0	0	0	1	1	0	0	0	0	0	2	0	1	1	0	0	0	0	0	0	0	0	0	1	0	0	0
560	0	1	1	0	0	1	1	1	2	0	0	1	1	1	1	0	0	0	1	1	2	0	0	0	0	1	1	2	2	1	1	0	1	0	1	1	1	0	2	2	0	0	1	0	1	2	0	0	0
561	1	1	2	0	0	0	0	0	2	0	0	0	1	0	0	0	1	2	1	0	1	1	0	0	0	1	0	0	0	2	0	0	1	1	1	1	0	0	1	0	1	0	0	1	0	1	0	0	0
562	0	1	1	0	0	1	2	0	0	0	0	0	0	0	0	0	1	2	0	0	0	0	0	0	1	2	0	0	0	1	1	1	1	0	0	1	2	0	0	1	0	0	0	0	1	0	0	0	0
563	0	2	1	0	0	2	1	0	0	0	1	1	1	0	0	0	0	1	1	1	2	0	0	0	0	2	0	0	0	2	0	0	1	1	1	1	1	0	0	0	0	0	1	0	1	1	0	0	0
564	1	1	2	0	0	1	1	1	2	0	0	0	0	0	0	0	2	1	1	1	1	0	2	0	0	0	0	2	2	1	1	1	1	0	1	1	1	1	0	0	1	2	0	0	0	0	0	0	0
565	1	1	1	0	0	2	1	1	2	0	0	0	2	2	2	0	1	2	1	0	1	0	0	0	0	2	0	0	0	2	1	1	1	0	1	1	1	1	0	0	0	0	0	0	0	0	0	0	0
566	1	1	1	0	0	1	1	0	2	1	0	0	2	1	1	0	1	1	1	1	1	0	0	0	1	0	0	0	0	1	0	0	0	1	0	2	1	0	0	0	0	1	0	1	0	1	1	0	1
567	1	2	0	0	0	0	2	1	1	0	1	0	0	0	0	0	1	1	0	1	1	0	0	0	0	1	1	0	0	0	0	2	1	0	0	2	1	0	1	1	0	1	0	0	1	0	0	0	0
568	1	2	0	0	0	0	2	1	1	0	1	1	0	0	0	0	1	1	0	1	1	1	1	0	0	0	0	0	0	1	0	0	0	0	0	2	0	0	0	0	0	0	0	1	0	0	0	1	0
569	1	1	1	0	0	1	1	0	1	1	1	0	1	0	0	1	2	0	0	2	2	1	0	0	0	0	0	1	1	1	0	1	2	1	1	2	1	2	0	0	1	0	0	0	1	0	0	0	0
570	1	1	1	0	0	1	2	0	1	0	1	0	0	0	0	0	1	1	1	1	1	0	0	0	0	1	0	0	0	2	0	1	0	0	0	2	2	0	0	0	0	0	0	0	0	0	0	0	0
571	0	1	1	0	0	0	1	0	2	0	1	1	1	1	1	0	1	2	0	2	2	1	1	1	1	1	1	0	0	1	0	0	0	0	0	2	0	0	0	0	0	0	1	0	1	1	0	0	0
572	1	1	2	0	0	2	1	0	1	0	1	0	2	1	1	1	1	0	1	1	1	0	0	0	0	1	0	1	1	1	2	1	1	0	2	1	1	0	0	0	0	1	0	0	1	0	0	0	0
573	0	2	1	0	0	1	1	0	1	0	0	1	1	1	1	0	1	0	0	2	2	0	1	0	0	1	0	0	1	1	0	1	0	1	0	2	1	0	1	1	0	0	1	0	0	1	0	0	1
574	1	1	1	0	0	1	1	0	1	0	0	0	0	0	0	0	1	0	1	1	2	0	0	0	1	0	0	0	1	1	0	0	1	0	1	1	1	0	0	0	0	1	0	0	1	0	0	1	0
575	0	1	1	0	0	2	2	0	1	0	1	0	1	0	0	0	0	2	2	0	0	1	0	0	0	0	0	0	0	2	0	1	0	1	1	2	0	0	0	0	0	1	1	0	1	0	0	0	0
576	1	1	1	0	0	1	2	1	1	0	1	0	0	0	0	0	2	0	0	2	2	2	1	1	1	1	0	0	0	2	1	0	0	1	0	2	1	0	1	1	0	0	0	0	0	0	0	0	0
577	0	1	1	0	0	1	1	0	1	0	0	0	2	2	2	0	2	0	0	2	2	0	1	1	1	1	1	0	1	2	0	2	1	0	2	0	1	0	0	0	0	1	0	1	0	1	0	1	0
578	0	1	2	0	0	2	2	0	1	0	1	1	1	1	1	0	2	0	0	2	2	2	1	1	1	1	1	0	0	0	0	0	1	1	1	1	1	0	2	2	0	1	0	0	1	0	0	0	0
579	1	2	1	0	0	2	2	1	1	0	1	0	0	0	0	0	1	2	2	0	1	0	0	0	1	1	0	0	0	2	0	0	1	0	1	1	2	0	0	0	0	0	0	0	0	1	0	1	0
580	1	2	0	0	0	0	1	0	1	0	1	1	1	1	1	0	2	1	1	1	2	1	0	0	0	2	1	1	1	0	0	1	1	0	0	2	0	0	0	0	0	0	0	0	0	0	0	0	0
581	0	2	0	0	0	0	2	1	1	0	1	0	0	0	0	0	1	0	0	2	2	0	1	0	1	1	0	2	2	0	0	0	1	1	0	2	1	0	1	1	0	1	0	0	0	1	0	1	0
582	0	1	1	0	0	2	1	1	2	0	1	0	0	0	0	1	2	0	0	2	2	0	0	0	1	2	0	0	1	0	0	0	0	1	1	1	1	0	0	0	0	0	0	1	0	0	0	0	0
583	1	1	1	0	0	1	2	0	0	0	1	0	0	0	0	0	1	2	1	0	2	1	0	0	0	2	0	2	2	1	1	0	1	1	0	2	1	0	0	0	0	0	1	0	1	0	0	1	0
584	0	0	2	0	0	2	1	0	2	0	1	1	1	1	1	0	1	0	1	1	2	0	1	0	0	1	0	0	0	1	1	0	2	1	1	2	1	0	0	0	0	0	0	0	2	0	0	0	0
585	1	0	2	0	0	2	2	0	1	0	1	1	2	1	1	1	2	1	1	1	2	0	0	0	0	1	0	1	1	2	0	0	0	2	1	2	2	0	1	1	0	0	1	0	1	1	0	0	0
586	0	2	1	0	0	1	0	0	2	0	0	0	0	0	0	0	1	1	0	1	1	0	0	0	0	2	0	0	0	2	2	1	1	0	0	2	1	0	0	0	0	0	2	0	2	0	0	0	0
587	0	2	0	0	0	0	1	0	1	0	0	0	0	0	0	0	1	1	0	1	1	0	0	0	0	1	0	1	2	0	1	0	2	1	2	1	2	0	1	1	0	0	0	0	0	0	0	0	1
588	0	2	0	0	0	0	1	1	2	0	0	0	1	0	0	0	2	0	0	1	1	0	0	0	0	2	0	0	0	2	0	0	1	2	0	2	1	1	0	0	0	0	0	0	0	1	0	1	0
589	1	2	0	0	0	1	1	0	2	0	1	0	1	1	1	0	2	2	1	1	2	1	1	0	1	1	0	1	1	1	2	2	2	0	1	1	1	0	0	0	0	0	0	0	1	0	0	0	0
590	1	0	1	0	0	1	1	0	2	0	0	0	0	0	0	0	0	0	0	2	2	1	0	0	0	2	0	2	1	1	1	0	1	1	0	2	1	0	0	0	0	0	1	0	0	0	0	0	0
591	0	1	1	0	0	1	1	0	1	0	1	0	0	0	0	0	1	2	2	0	1	0	0	0	0	1	0	0	1	1	0	0	1	0	1	2	1	0	0	0	0	0	1	0	1	0	0	0	0
592	0	2	1	1	1	1	2	0	0	0	0	0	0	0	0	0	1	1	1	1	2	0	0	0	0	1	1	0	1	0	0	1	1	0	1	1	1	0	1	0	1	0	1	0	2	0	0	0	0
593	1	1	1	1	1	2	2	1	2	0	0	0	0	0	0	0	1	2	1	0	1	0	0	0	2	1	1	1	1	1	0	1	1	1	0	2	1	1	0	0	0	0	2	0	1	1	0	0	0
594	0	2	1	0	0	0	0	0	2	0	1	0	0	0	0	0	2	0	0	2	2	1	0	0	0	2	0	0	0	2	0	0	0	0	0	2	1	0	0	0	0	1	1	0	1	0	0	0	1
595	1	1	2	0	0	1	1	1	2	0	0	1	0	0	0	0	2	1	1	1	2	0	0	0	1	1	0	0	0	2	1	2	2	0	1	1	1	1	0	0	0	0	1	0	1	1	0	0	0
596	1	1	2	0	0	2	2	0	1	0	2	1	2	1	1	0	0	0	0	2	2	0	0	0	0	1	0	1	1	2	0	0	0	2	1	2	0	0	1	0	1	0	0	0	2	1	0	0	1
597	1	0	2	0	0	2	1	1	2	0	0	0	0	0	0	0	1	0	0	2	2	0	0	0	0	1	1	1	1	2	0	0	1	0	0	2	2	1	1	1	0	0	0	0	1	1	0	0	0
598	0	0	2	0	0	2	1	0	1	0	0	0	0	0	0	0	1	2	1	0	1	1	2	1	1	0	0	1	1	2	0	2	1	0	0	2	1	1	0	0	0	0	0	0	0	0	0	0	0
599	0	0	2	0	0	2	2	0	1	0	0	0	1	1	1	0	1	1	1	1	1	0	0	0	1	0	1	0	1	0	0	1	1	1	1	1	1	0	1	1	0	0	0	0	0	0	0	2	0
600	0	1	2	0	0	0	2	0	2	0	0	0	0	0	0	0	1	1	1	1	1	0	0	0	0	1	0	0	0	1	0	0	1	1	0	2	1	0	1	1	0	1	0	0	2	0	0	0	1
601	1	1	2	0	0	2	1	0	2	0	0	0	0	0	0	0	2	0	0	2	2	1	0	0	0	0	0	0	0	2	1	2	2	0	2	0	2	0	1	0	2	0	0	0	0	0	0	0	1
602	1	1	1	0	0	2	0	0	2	0	0	0	2	0	0	1	1	1	1	1	1	0	1	0	0	0	0	0	0	2	1	1	0	0	0	2	2	1	1	1	0	1	0	0	2	0	0	1	0
603	0	2	0	0	0	1	2	1	2	0	0	1	1	1	1	0	1	2	1	0	2	0	0	0	0	0	0	0	0	1	0	1	1	1	1	2	1	0	2	2	0	0	1	0	1	1	0	0	0
604	0	0	2	0	0	1	2	0	1	0	1	0	1	0	0	1	1	0	0	2	2	0	0	0	0	1	0	0	1	1	0	1	1	0	2	1	1	0	1	1	0	0	0	0	0	0	0	0	0
605	0	2	1	0	0	1	0	0	2	0	0	1	2	0	0	0	0	0	0	2	2	1	1	0	1	0	1	0	0	1	0	0	1	0	1	1	2	0	1	1	0	0	0	1	0	1	0	0	0
606	0	1	2	0	0	1	0	0	2	0	0	0	0	0	0	0	2	1	0	2	2	0	1	0	0	1	0	1	1	1	1	2	2	0	0	2	1	0	1	0	1	1	0	1	1	0	0	0	0
607	1	1	1	0	0	2	2	0	1	0	1	0	1	0	0	0	0	0	0	2	2	0	0	0	0	0	0	0	1	1	0	0	0	0	1	1	0	0	0	0	0	0	1	0	1	0	0	0	0
608	1	0	2	0	0	2	0	0	2	0	0	0	0	0	1	0	2	0	0	2	2	0	0	0	0	1	0	0	0	1	1	0	1	0	1	1	1	0	0	0	0	1	0	0	1	1	0	0	1
609	1	2	1	0	0	2	1	1	2	0	0	1	1	1	1	0	0	0	1	1	1	0	0	0	1	0	0	0	1	1	0	0	0	1	2	2	2	0	2	2	0	0	1	1	0	1	0	0	0
610	0	2	0	0	0	0	1	0	2	0	1	1	1	1	1	0	1	1	1	1	1	0	0	0	0	1	0	0	1	1	0	1	2	0	0	2	2	0	2	2	1	0	1	0	1	0	0	0	0
611	0	1	1	0	0	1	1	0	1	0	1	0	0	0	0	1	1	1	0	1	1	0	0	0	1	0	0	0	0	2	0	1	1	0	1	1	0	0	0	0	0	0	0	0	0	1	0	1	0
612	0	1	2	0	0	1	2	0	1	0	1	1	1	1	1	0	2	1	1	1	2	0	0	0	0	1	0	1	2	0	1	0	1	1	1	1	0	0	0	0	0	0	0	1	0	1	0	1	0
613	1	1	2	0	0	0	1	1	2	0	0	0	1	0	0	1	2	1	1	1	2	0	0	0	0	1	0	0	0	1	0	0	0	1	0	2	0	0	1	1	0	0	0	0	0	0	0	2	0
614	1	1	2	0	0	2	2	0	0	0	1	0	1	0	0	0	1	2	0	1	1	0	0	0	0	2	0	1	1	2	0	0	1	1	1	1	2	0	1	1	0	0	0	0	0	0	0	0	1
615	1	1	2	0	0	2	0	0	2	0	1	0	2	1	2	0	0	0	0	2	2	1	2	1	1	0	0	0	0	2	0	1	1	1	1	2	2	0	1	1	0	0	0	0	0	0	0	0	1
616	0	1	2	0	0	1	1	1	2	0	0	2	2	2	2	0	1	1	1	1	1	0	1	0	0	1	0	0	0	2	0	0	0	0	0	2	2	0	1	0	1	0	0	0	1	0	0	0	0
617	0	2	0	0	0	0	2	1	1	0	1	0	0	0	0	0	1	1	1	1	2	1	0	0	0	0	0	1	0	1	1	0	1	0	0	2	0	0	0	1	0	0	0	2	0	2	0	0	0
618	0	1	1	0	0	2	1	0	1	0	1	0	0	0	0	0	1	0	0	2	2	0	0	0	0	1	0	0	2	0	0	0	0	1	0	2	2	0	1	1	0	1	0	1	2	0	0	0	1
619	0	2	1	0	0	1	1	0	2	0	1	0	0	0	0	0	1	1	2	0	2	0	0	0	0	2	0	1	1	1	1	1	2	0	1	1	1	0	1	1	0	0	0	0	1	1	0	0	1
620	1	1	1	0	0	0	1	1	2	0	0	1	1	0	0	0	2	0	0	2	2	0	0	0	0	1	0	0	0	1	1	0	1	1	0	2	2	0	1	1	0	0	0	0	0	0	0	1	0
621	0	1	1	0	0	1	2	1	1	0	0	0	1	0	1	0	2	0	0	2	2	0	0	0	0	0	0	0	0	2	0	2	1	0	0	2	1	0	0	0	0	0	1	0	1	0	0	0	0
622	0	0	2	0	0	1	1	0	1	0	1	0	2	1	2	0	0	1	0	1	0	0	0	0	0	1	0	0	0	1	0	1	2	0	1	2	1	1	0	0	0	0	0	0	0	0	0	0	1
623	0	0	1	0	0	1	0	0	2	0	0	1	1	1	1	0	1	1	1	1	2	1	0	0	0	2	0	0	0	1	1	0	0	2	1	1	2	1	0	0	0	0	0	0	1	0	0	1	0
624	0	1	1	0	0	1	2	0	0	0	1	0	1	1	0	0	1	1	0	1	1	1	1	1	1	0	1	0	0	1	0	0	2	1	2	1	1	0	0	0	0	1	0	1	1	1	0	0	0
625	1	2	2	0	0	1	2	0	0	0	0	1	2	2	2	0	1	1	1	1	1	1	1	1	1	2	0	0	0	2	2	0	1	2	0	2	1	0	0	0	0	0	1	0	0	0	1	0	0
626	1	2	1	0	0	1	2	0	0	0	1	1	2	1	1	0	0	0	1	1	2	0	1	0	0	1	0	0	0	1	1	0	1	0	0	2	1	0	1	1	0	0	0	0	1	0	0	0	0
627	1	1	2	0	0	2	2	0	0	0	1	0	1	1	1	0	1	1	0	2	2	1	0	0	0	0	1	0	0	0	0	1	1	0	1	1	0	0	0	0	0	0	0	0	0	0	0	0	0
628	0	1	1	0	0	1	2	0	0	0	0	0	0	0	0	0	0	1	1	0	0	1	0	0	0	1	0	0	2	0	0	0	1	1	0	2	1	0	0	0	0	0	1	0	1	1	0	1	0
629	0	1	1	0	0	2	1	0	1	0	1	1	2	2	2	0	2	0	0	2	2	0	0	0	0	0	0	0	0	0	0	0	1	0	1	1	0	0	0	0	0	1	0	0	1	0	0	0	0
630	1	1	1	0	0	0	2	0	2	0	1	0	1	0	0	1	1	0	1	1	1	0	0	0	0	0	0	0	0	1	1	0	0	0	0	2	2	1	1	0	1	1	0	0	0	0	0	0	0
631	0	1	2	0	0	1	2	1	1	0	0	0	1	0	0	1	1	1	1	1	1	0	0	0	0	1	0	1	1	1	1	1	1	0	1	2	2	0	1	1	0	0	1	0	1	1	0	0	0
632	1	2	2	0	0	1	1	0	1	0	0	1	1	1	1	0	1	1	0	1	1	0	0	0	0	1	0	1	1	1	0	0	0	1	2	2	1	0	0	0	0	0	0	1	0	1	0	0	0
633	0	2	1	0	0	0	2	0	1	0	1	0	0	0	0	0	2	1	1	1	2	0	2	0	0	0	0	0	0	2	1	0	0	0	0	2	1	0	0	0	0	0	0	2	0	2	0	0	0
634	1	1	1	1	1	2	1	0	0	1	1	0	1	1	1	0	0	2	2	0	0	0	0	0	0	0	0	0	0	2	1	1	1	0	0	2	2	0	1	1	0	0	0	0	0	0	0	0	0
635	1	2	1	0	0	1	1	0	1	0	1	1	1	1	2	0	2	1	0	2	2	1	0	0	0	0	0	1	1	0	0	0	0	0	0	2	1	0	1	1	0	0	1	0	1	1	0	0	0
636	0	1	1	0	0	2	1	0	1	0	0	1	1	1	1	0	1	1	1	1	1	0	0	0	0	1	0	0	1	1	0	0	1	0	1	2	2	0	2	2	0	0	0	1	0	0	0	0	0
637	1	0	2	0	0	2	1	1	2	0	0	0	0	0	0	0	2	0	0	2	2	1	1	1	1	1	0	0	1	1	1	2	1	0	0	2	2	0	2	1	1	0	1	0	0	0	0	0	0
638	0	0	2	0	0	2	0	0	2	0	2	0	1	0	0	1	0	0	0	2	2	0	0	0	0	1	1	1	1	1	0	0	1	0	1	1	2	0	1	1	0	0	0	0	2	0	0	0	0
639	1	2	1	0	0	0	1	1	2	0	0	0	0	0	0	0	1	1	1	1	1	0	0	0	0	0	0	0	1	1	1	0	0	0	0	2	1	1	0	0	0	1	0	0	2	0	0	0	0
640	0	1	1	0	0	1	1	2	2	0	0	0	1	1	2	0	1	2	1	1	1	1	0	0	0	2	0	0	0	2	0	0	1	0	1	1	1	0	1	1	0	0	0	0	0	0	0	0	1
641	0	1	1	0	0	1	1	0	2	0	1	1	2	2	2	0	1	1	1	1	1	1	1	1	1	2	0	0	1	1	0	1	1	1	0	2	1	0	1	1	0	1	0	0	1	0	0	0	0
642	1	1	2	0	0	2	2	0	0	0	1	0	2	2	2	0	0	1	0	0	0	1	0	0	0	1	1	1	1	1	0	2	2	0	1	1	1	0	1	1	0	0	1	0	1	0	0	0	0
643	1	1	1	0	0	2	1	1	2	0	0	0	1	0	0	1	1	1	1	1	1	1	1	1	1	2	0	0	0	1	1	0	0	2	1	1	1	0	1	1	0	0	0	0	0	0	0	0	0
644	0	0	2	0	0	2	0	0	2	0	0	2	2	1	1	0	1	2	1	0	1	0	1	1	1	0	0	0	0	1	0	1	1	0	2	1	0	0	0	0	0	1	0	1	2	0	0	1	0
645	1	1	1	0	0	1	2	0	1	0	2	0	0	0	0	0	1	1	0	1	1	0	0	0	0	2	0	0	0	2	0	0	0	2	1	1	0	0	0	1	0	0	0	0	0	1	0	1	1
646	0	1	1	0	0	2	1	1	2	0	0	0	1	0	0	0	1	2	1	0	0	0	0	0	0	2	0	0	0	2	1	0	0	0	2	1	2	0	2	2	0	0	0	0	0	1	0	1	0
647	1	1	2	0	0	1	2	0	1	0	1	2	2	2	2	0	1	0	2	0	2	0	0	0	0	0	0	1	1	0	0	0	0	0	0	2	2	0	2	1	1	0	0	1	1	1	0	0	0
648	0	2	0	0	0	1	1	0	2	0	0	1	2	1	1	1	1	1	0	1	1	0	0	0	0	1	0	0	0	1	0	2	1	0	0	2	1	0	2	2	0	1	0	0	0	1	0	0	0
649	1	1	1	0	0	1	1	0	1	0	1	0	1	0	0	1	0	1	1	1	2	0	0	0	0	0	0	2	2	1	1	2	1	0	1	0	1	0	0	0	0	0	0	0	0	1	0	1	0
650	1	2	1	0	0	1	2	0	0	0	1	1	1	1	1	0	0	0	1	1	1	1	1	1	1	1	0	0	0	2	0	0	1	0	1	1	1	0	1	1	0	0	0	0	0	0	0	0	1
651	1	1	1	0	0	0	1	0	1	0	1	0	0	0	0	0	2	0	0	2	2	1	1	0	0	1	0	1	0	1	2	0	1	0	0	2	2	1	1	0	1	0	0	0	0	1	0	1	0
652	1	2	1	0	0	2	1	0	1	1	1	0	0	0	0	0	0	1	1	1	1	0	0	0	1	1	0	1	1	0	0	0	1	0	1	2	2	0	2	2	0	0	1	0	2	1	0	0	0
653	1	1	1	0	0	1	0	0	2	0	0	1	2	1	1	0	1	0	0	2	2	0	0	0	0	1	0	0	0	1	0	1	1	1	0	2	2	0	2	2	0	2	0	0	0	1	1	0	0
654	1	1	1	0	0	1	0	0	2	0	0	0	1	0	0	0	1	1	1	1	2	0	1	1	1	1	0	0	0	2	0	0	1	1	0	2	1	0	0	0	0	0	0	0	1	0	0	0	0
655	1	2	0	0	0	0	1	0	2	0	0	0	1	0	0	1	1	1	0	1	1	0	2	0	0	0	0	1	1	2	0	0	2	0	2	1	2	1	0	0	0	0	1	0	1	1	0	0	1
656	0	1	2	0	0	2	2	1	1	0	0	1	1	1	1	0	0	2	2	0	0	0	0	0	1	1	0	1	2	1	0	2	1	0	1	1	0	0	0	0	0	0	1	0	1	1	0	0	1
657	1	1	1	0	0	0	0	0	2	0	1	0	0	0	0	0	2	1	1	1	2	1	0	0	0	1	0	2	2	1	1	2	2	0	1	1	2	0	2	2	1	0	1	0	1	0	0	1	0
658	1	2	0	0	0	1	1	0	2	0	0	0	1	0	0	0	0	2	0	1	1	0	0	0	0	1	0	1	2	1	0	2	1	0	1	1	1	0	0	0	0	0	0	0	0	0	0	0	1
659	0	0	2	0	0	2	2	1	1	0	0	0	2	2	2	0	0	1	0	1	1	0	0	0	0	1	0	0	0	2	1	2	2	0	2	1	2	0	1	1	0	0	0	0	1	0	0	0	1
660	1	1	2	0	0	0	1	0	1	0	1	0	0	0	0	0	1	0	0	2	2	0	0	0	0	1	0	0	0	1	0	0	1	0	1	2	2	0	1	1	0	0	2	0	1	1	1	0	0
661	1	2	0	0	0	0	0	0	2	0	0	1	2	2	2	0	2	0	0	2	2	1	0	0	0	0	1	1	1	0	0	1	0	1	1	2	2	0	2	2	1	0	1	0	1	0	0	0	0
662	1	1	1	0	0	1	1	0	2	0	0	0	0	0	0	0	0	1	0	1	1	1	1	0	0	1	1	1	1	1	0	2	1	0	1	0	1	1	0	0	0	0	1	0	1	0	0	0	1
663	1	1	2	0	0	0	1	0	0	0	0	0	0	0	1	0	2	1	1	1	1	1	0	0	0	1	0	0	0	2	0	0	1	1	1	2	1	0	0	0	0	0	0	0	0	0	0	1	0
664	1	1	2	0	0	1	2	0	0	0	0	0	2	1	1	0	2	2	2	0	2	0	1	0	0	2	0	2	2	2	0	0	0	0	0	2	1	0	0	0	0	0	1	1	1	1	0	0	1
665	1	2	0	0	0	0	2	1	1	0	1	0	0	0	0	0	1	0	0	2	2	0	0	0	0	1	0	1	1	1	0	1	0	0	0	2	1	0	1	1	0	0	0	0	1	1	0	0	1
666	0	1	1	0	0	0	1	1	2	0	0	1	1	1	1	0	0	2	0	2	2	0	0	0	0	1	1	0	0	1	0	1	1	1	0	2	0	0	1	1	0	1	0	1	1	0	0	1	0
667	1	1	2	0	0	1	2	0	0	0	0	1	1	1	1	0	0	0	0	2	2	2	1	1	1	1	0	0	0	2	0	0	0	0	0	2	1	0	0	0	0	0	0	0	0	0	0	0	0
668	0	0	2	0	0	1	1	0	1	1	1	0	0	0	0	0	1	2	1	0	1	0	0	0	0	1	0	0	1	1	1	1	1	0	1	2	2	1	1	0	1	0	2	0	2	1	0	0	1
669	1	2	0	0	0	1	2	0	1	0	0	1	1	1	1	0	2	2	1	1	2	0	1	0	0	0	0	0	0	1	0	0	1	1	1	1	1	0	1	1	0	0	1	0	1	0	0	1	0
670	1	2	1	0	0	1	0	0	2	0	1	1	1	1	1	0	0	0	1	1	2	1	0	0	0	0	0	1	1	1	0	1	1	0	0	2	2	0	2	2	0	0	0	0	0	0	0	0	0
671	0	1	2	0	0	2	2	0	0	0	1	1	2	2	2	0	0	2	0	2	2	0	1	0	0	1	0	0	1	1	0	1	1	0	1	1	2	0	0	0	0	0	0	0	0	1	0	0	1
672	1	0	2	0	0	1	0	0	2	0	0	0	0	0	0	0	1	1	1	1	1	0	1	0	0	2	0	0	1	1	0	0	1	0	0	2	1	0	1	1	0	1	0	0	0	0	0	0	1
673	0	0	2	0	0	1	2	0	1	0	0	0	1	0	0	0	1	1	0	2	2	0	0	0	0	1	0	0	0	2	0	1	2	1	1	2	2	1	0	0	0	0	0	0	1	0	0	0	1
674	1	1	1	0	0	1	2	1	1	0	0	0	0	0	0	0	2	0	0	2	2	0	1	1	1	1	0	0	0	2	0	1	0	1	0	2	0	0	1	0	1	0	0	1	0	0	0	1	0
675	1	1	2	0	0	1	1	1	2	0	0	0	1	1	1	0	1	1	0	1	1	2	0	0	0	0	0	1	1	1	0	0	1	0	0	2	1	0	0	0	1	0	0	0	1	0	0	0	0
676	1	0	2	0	0	2	1	0	2	0	1	1	1	1	1	0	1	2	2	0	1	0	0	0	0	1	0	0	1	1	0	2	2	0	2	0	0	0	0	0	0	0	2	0	1	1	0	1	0
677	1	1	1	0	0	1	0	0	2	0	0	0	0	0	0	1	0	0	1	1	2	0	0	0	1	0	0	0	0	2	1	1	1	0	1	1	1	1	0	0	0	0	0	0	0	2	0	0	0
678	1	1	1	0	0	2	2	0	1	0	1	1	1	1	1	0	0	2	0	1	1	1	0	0	0	1	0	0	1	0	0	2	2	0	0	2	1	0	1	1	0	0	1	1	0	1	0	0	1
679	1	1	2	0	0	1	1	1	2	0	0	1	1	1	1	0	2	1	1	1	2	0	1	0	0	2	0	1	1	1	2	1	2	0	1	1	2	0	1	1	0	0	0	0	0	1	0	0	0
680	0	1	2	0	0	0	2	1	1	0	0	1	2	1	1	0	1	2	1	0	1	0	0	0	0	1	0	0	0	1	1	0	0	0	0	2	1	0	0	0	0	1	0	0	0	0	0	0	0
681	1	1	1	0	0	0	1	0	2	0	1	1	2	1	1	0	1	1	1	1	2	0	0	0	1	2	0	0	0	1	0	0	1	1	0	2	2	0	1	1	0	1	0	0	0	0	0	0	1
682	0	0	2	0	0	1	0	0	2	0	0	1	1	1	1	0	1	0	0	2	2	0	0	0	0	0	0	0	0	2	1	1	2	0	0	2	1	0	0	0	0	0	0	0	1	0	0	0	1
683	1	0	2	0	0	2	2	1	1	0	1	0	1	1	1	0	1	1	0	1	2	1	2	1	1	1	0	0	0	2	2	1	1	0	0	2	1	0	2	2	0	0	1	0	1	1	0	1	0
684	1	1	2	0	0	1	2	0	1	0	2	1	0	0	0	0	2	1	1	1	2	1	2	1	1	0	0	1	1	1	1	1	1	0	0	2	2	0	1	1	0	0	1	0	1	1	0	1	0
685	0	1	1	0	0	1	2	0	0	0	1	0	0	0	0	0	1	0	2	0	2	1	1	1	0	0	0	0	0	2	1	0	2	0	1	1	2	1	0	0	0	0	0	0	2	1	0	0	0
686	1	1	1	0	0	0	1	0	2	0	0	0	0	0	0	0	0	0	1	1	2	1	0	0	0	0	0	0	1	1	1	1	1	1	2	1	1	0	0	0	0	0	0	0	0	1	0	0	0
687	1	2	1	0	0	1	2	1	1	1	1	0	1	1	1	0	1	0	0	2	2	0	1	0	0	1	0	1	2	1	0	0	1	0	1	1	1	0	0	0	0	0	0	0	0	1	0	0	0
688	0	0	2	0	0	1	0	0	2	0	0	2	2	2	2	0	0	0	0	2	2	0	1	0	1	0	0	1	1	2	0	1	1	0	0	2	2	0	0	1	0	1	0	0	1	1	0	0	0
689	0	2	1	0	0	0	1	0	1	0	0	2	2	2	2	0	0	0	1	1	2	0	0	0	0	1	1	1	1	1	0	0	2	1	1	2	2	0	1	1	0	0	0	0	0	0	0	1	0
690	0	1	1	0	0	1	2	1	1	0	1	0	1	0	0	1	1	0	0	2	2	0	0	0	1	1	0	1	1	1	0	2	2	0	2	0	2	0	1	1	0	0	0	0	1	0	0	0	1
691	1	1	1	0	0	0	0	0	1	0	1	1	1	1	1	0	1	0	0	2	2	0	0	0	0	0	0	0	0	1	1	1	1	0	1	1	1	1	1	1	0	0	0	0	0	1	0	0	0
692	0	2	1	0	0	0	1	0	2	0	0	0	0	0	0	0	0	1	0	1	0	1	1	1	1	1	0	0	0	1	1	0	1	1	1	2	1	0	1	1	0	0	1	0	0	0	0	1	0
693	0	1	1	0	0	1	1	0	2	0	0	0	0	0	0	0	1	0	0	2	2	1	1	1	1	1	0	0	0	2	0	0	1	1	0	2	2	0	1	1	0	0	0	0	1	0	0	0	1
694	0	1	1	0	0	1	1	0	1	1	2	0	0	0	0	0	1	0	0	2	2	1	0	0	1	0	0	0	0	2	0	2	2	0	2	0	1	0	0	0	0	0	0	0	1	2	0	0	0
695	1	1	1	0	0	1	1	0	1	0	1	0	2	1	1	0	1	1	0	1	1	0	0	0	0	2	0	0	1	0	0	0	0	2	1	1	1	1	0	0	0	0	1	0	1	0	0	0	0
696	0	1	1	0	0	1	0	0	2	0	1	0	0	0	0	0	2	0	0	2	2	0	0	0	0	1	0	1	1	1	0	2	1	0	0	2	2	0	0	0	0	1	0	0	1	0	0	0	0
697	1	2	1	0	0	0	2	0	1	0	1	0	0	0	0	0	1	2	1	0	1	0	1	1	1	1	0	0	1	1	0	0	0	0	0	2	0	0	0	0	0	0	0	0	2	1	0	0	1
698	1	2	1	0	0	1	2	1	2	0	0	1	1	1	1	0	2	0	0	2	1	0	1	0	0	0	0	1	1	1	1	0	0	1	0	2	1	0	0	0	1	1	0	1	1	0	0	0	1
699	1	1	1	1	1	1	2	0	0	0	1	0	0	0	0	0	2	2	2	0	1	1	0	0	0	0	0	0	0	2	0	0	1	0	1	1	0	0	0	0	0	1	0	0	0	0	0	0	0
700	1	2	0	0	0	0	1	1	2	0	0	0	0	0	0	0	1	2	2	0	1	0	0	0	0	1	0	0	0	2	0	0	1	0	0	2	1	1	0	0	0	0	0	0	0	1	0	1	0
701	0	2	0	0	0	0	2	0	1	0	1	0	0	0	0	0	1	1	1	1	1	0	0	0	0	2	0	0	0	2	2	0	1	0	1	1	0	0	0	0	0	0	1	0	1	2	0	0	0
702	1	0	2	0	0	1	2	0	2	0	1	0	0	0	0	0	1	2	1	0	1	0	0	0	0	0	0	0	1	1	0	0	0	2	1	1	1	0	0	0	0	1	1	0	0	1	0	0	1
703	1	1	1	0	0	2	2	1	1	1	1	1	1	1	1	0	0	1	1	1	1	0	1	1	2	2	0	0	0	2	0	0	0	2	0	2	1	0	2	2	0	0	0	0	0	0	0	0	0
704	0	1	1	0	0	1	2	0	0	0	1	0	0	0	0	0	2	1	1	1	2	0	0	0	0	1	1	0	0	1	0	2	2	1	0	2	1	0	1	1	0	0	0	0	0	2	0	0	1
705	0	1	1	0	0	1	1	0	2	0	0	0	1	0	0	1	2	1	1	1	1	1	0	0	0	1	0	0	1	1	0	0	0	0	0	2	2	0	1	1	0	0	1	0	1	0	0	0	0
706	0	2	0	0	0	0	0	0	2	0	0	0	1	1	1	0	2	2	1	1	2	0	1	0	0	1	0	1	1	1	0	1	1	0	0	2	0	0	0	0	0	1	1	0	1	0	0	0	0
707	0	0	2	0	0	2	1	1	2	0	0	1	1	1	1	0	2	0	0	2	2	0	1	1	1	1	0	0	0	2	0	0	2	0	0	2	1	1	0	0	0	1	0	0	0	1	0	0	0
708	0	1	1	0	1	0	2	0	1	0	0	1	2	2	2	0	2	0	0	2	2	0	1	0	0	0	0	0	0	1	0	0	1	0	1	1	1	0	1	1	0	0	1	1	1	1	0	0	0
709	1	2	0	0	0	0	1	0	0	0	1	0	0	0	0	0	1	0	0	1	1	0	0	0	0	2	0	0	0	1	0	0	1	0	0	2	1	0	0	0	0	1	0	0	2	0	0	1	0
710	0	0	2	0	0	2	2	1	1	0	1	0	0	0	0	0	1	1	1	1	2	0	0	0	0	2	0	0	0	1	0	0	1	1	1	1	1	0	0	0	0	0	1	0	1	1	0	0	0
711	0	2	0	0	0	0	2	0	0	0	1	0	0	0	0	0	2	2	1	1	2	0	0	0	0	1	0	1	1	2	0	1	1	0	0	2	1	0	1	1	0	0	0	0	0	2	0	0	0
712	1	2	1	0	0	1	1	0	1	0	0	0	0	0	0	0	0	2	0	1	1	0	0	0	1	0	1	0	0	1	0	1	1	0	0	2	0	0	1	1	0	0	0	0	1	0	0	0	0
713	1	0	2	0	0	2	1	1	2	0	0	1	2	1	1	0	0	0	1	1	2	1	2	1	1	0	0	0	2	0	0	1	2	0	1	2	2	0	0	0	0	0	0	0	0	1	0	1	0
714	1	1	1	0	0	1	0	0	2	0	0	0	0	0	0	0	2	0	0	1	1	0	0	0	0	1	0	1	1	1	1	0	1	0	1	1	2	0	1	1	0	0	0	0	0	1	0	1	0
715	1	1	1	0	0	2	1	0	1	1	1	1	1	1	1	0	1	0	1	1	2	0	0	0	1	0	0	0	0	1	1	2	2	0	0	2	2	0	0	0	0	1	0	0	1	0	0	0	0
716	0	1	1	1	1	2	0	0	2	0	0	0	0	0	0	0	1	0	0	2	2	0	0	0	0	1	1	1	1	1	0	1	2	1	1	2	2	0	1	0	1	2	0	0	1	0	0	0	0
717	1	2	0	0	0	0	1	0	1	0	0	0	0	0	0	0	1	0	1	1	1	0	0	0	0	1	0	1	1	1	0	0	2	1	2	2	1	0	1	1	0	1	0	0	0	1	0	0	2
718	1	0	2	0	0	2	1	0	2	0	0	0	0	0	0	0	1	1	1	1	2	1	0	0	0	0	0	0	0	0	0	2	1	0	0	2	2	0	1	1	0	0	0	0	0	0	0	0	0
719	0	1	1	0	0	1	1	1	2	0	0	0	0	0	0	0	0	2	1	1	2	0	0	0	0	1	0	0	0	0	0	0	0	1	0	2	1	0	1	1	0	0	1	0	1	0	0	0	1
720	1	1	2	0	0	2	2	0	0	1	2	0	0	0	0	0	0	1	0	1	1	0	0	0	0	1	0	0	0	1	0	1	1	0	1	1	2	0	1	1	0	2	0	0	0	0	0	0	0
721	0	1	1	0	0	0	2	1	1	0	1	0	0	0	0	0	2	0	0	2	2	1	0	0	0	2	1	0	0	1	1	1	1	0	1	1	2	0	2	2	0	0	0	0	1	2	0	0	1
722	1	2	0	0	0	1	1	0	1	0	1	0	0	0	0	0	0	0	0	2	2	0	0	0	0	0	0	0	0	1	0	0	0	0	0	1	2	1	0	0	0	0	0	0	0	1	0	0	0
723	0	2	1	0	0	0	1	0	1	0	1	0	2	1	2	0	1	0	1	1	2	0	1	1	1	0	0	1	1	1	2	2	2	1	0	2	1	0	1	1	0	0	0	0	0	0	0	1	0
724	1	0	2	0	0	2	2	1	1	1	1	0	0	0	0	0	0	1	1	0	0	0	0	0	0	2	0	0	0	0	0	0	0	1	1	1	2	0	2	2	1	1	0	0	0	0	0	1	0
725	0	0	2	0	0	2	2	1	1	0	1	0	0	0	0	0	1	1	0	1	1	1	0	0	0	0	0	1	1	0	1	2	2	1	0	2	1	0	1	1	0	2	0	0	0	0	0	0	0
726	1	1	1	0	0	2	0	0	2	0	0	1	2	0	0	0	1	1	1	1	2	1	0	0	0	1	0	0	1	1	0	1	1	0	0	2	0	0	0	0	0	0	0	0	0	1	0	0	0
727	0	0	2	0	0	2	1	0	1	0	1	1	1	1	1	0	2	1	0	2	2	1	1	0	0	1	0	1	1	0	1	1	2	0	1	2	1	1	0	0	0	0	0	0	0	0	0	0	1
728	0	1	1	0	0	1	2	1	1	0	1	0	0	0	0	0	2	1	1	1	1	1	0	0	0	0	1	1	1	1	0	1	1	0	0	2	0	0	0	0	0	0	0	0	1	0	0	0	0
729	1	1	2	0	0	1	0	0	2	0	0	0	0	0	0	0	0	0	0	2	2	0	2	0	0	0	0	0	2	0	0	2	2	0	0	2	2	0	2	1	1	1	0	0	2	0	0	0	0
730	1	1	1	0	0	2	0	0	2	0	1	1	1	1	1	0	0	1	1	1	2	1	2	1	1	0	0	0	0	1	0	1	1	0	1	1	2	0	2	2	1	0	0	0	0	1	0	0	0
731	0	1	1	0	0	0	1	1	2	0	0	0	0	0	0	0	2	1	1	1	2	0	0	0	0	0	0	0	0	2	0	0	0	0	2	2	1	1	0	0	0	0	0	0	2	1	0	0	0
732	1	2	1	0	0	2	1	0	1	0	0	0	0	0	0	0	1	1	1	1	2	1	0	0	0	1	0	1	2	0	1	0	0	0	1	1	1	0	0	0	0	0	0	0	0	1	0	0	0
733	1	2	1	0	0	0	2	1	1	0	0	0	1	0	1	0	2	1	1	1	2	0	0	0	0	2	0	1	1	1	2	2	1	0	0	2	2	0	0	0	0	0	0	0	1	0	0	1	0
734	1	0	2	0	0	2	1	0	2	0	0	0	0	0	0	0	2	0	0	1	1	0	0	0	1	0	0	1	1	2	0	0	1	0	1	2	2	0	1	1	0	0	0	0	1	1	0	0	0
735	0	2	0	0	0	1	1	0	1	0	0	0	1	0	1	0	0	1	0	0	0	0	0	0	0	0	0	0	1	0	0	2	1	0	1	1	2	0	0	0	0	0	0	0	0	0	0	1	0
736	1	1	1	0	0	1	1	0	2	0	0	0	1	0	0	0	0	1	0	0	0	0	0	0	0	1	0	0	0	2	0	2	2	0	0	2	1	0	2	2	0	0	0	0	0	0	0	0	0
737	1	2	0	0	0	0	1	0	1	0	1	0	0	0	0	0	1	1	1	1	1	1	0	0	0	1	0	0	0	2	0	0	0	0	0	2	2	0	0	1	0	0	1	0	2	1	0	0	0
738	1	1	1	0	0	1	0	0	2	0	0	1	1	1	1	0	2	1	1	1	2	1	0	0	0	0	0	0	0	2	0	1	2	1	2	2	2	0	1	0	1	0	0	0	0	1	0	0	0
739	1	0	2	0	1	1	2	1	1	0	0	1	2	1	1	0	2	2	1	1	2	0	0	0	0	0	0	0	1	0	0	0	1	1	0	2	1	0	0	0	1	0	0	0	1	1	0	0	0
740	1	2	1	0	0	1	1	1	2	0	0	0	0	0	0	0	1	2	1	1	1	0	0	0	0	0	0	0	1	1	1	0	0	1	1	1	0	0	0	0	0	0	0	1	0	1	0	0	0
741	1	1	1	0	0	1	1	0	1	0	0	1	2	2	2	0	1	1	0	2	2	1	1	1	1	1	1	1	1	1	0	1	1	1	1	2	2	0	1	1	0	0	0	0	1	1	0	0	0
742	1	1	0	0	0	1	2	0	1	0	1	0	0	0	0	0	1	0	2	0	2	0	0	0	0	2	0	0	0	2	0	0	0	1	0	2	1	0	2	2	0	0	0	1	0	1	0	1	0
743	1	0	2	0	0	1	1	0	1	0	0	0	1	0	0	0	0	2	1	0	1	1	0	0	0	1	0	0	0	2	0	1	2	0	0	2	2	0	0	0	0	0	1	0	2	2	0	0	0
744	0	1	1	0	0	2	1	0	1	0	0	1	2	1	1	0	0	0	1	1	2	1	0	0	0	2	0	1	1	1	0	1	2	0	1	1	1	0	1	1	0	0	0	0	0	1	0	0	0
745	1	1	1	0	0	2	0	0	2	0	0	0	1	1	1	0	0	0	0	2	2	0	0	0	0	2	0	0	0	1	1	1	2	0	0	2	1	0	1	1	0	0	0	0	0	1	0	0	0
746	0	2	0	0	0	0	1	1	2	0	0	1	1	1	1	0	1	2	1	0	1	1	0	0	1	0	0	0	0	2	0	1	2	0	1	1	1	0	0	0	0	0	0	0	1	0	0	0	0
747	1	1	2	0	0	2	1	0	1	0	0	1	1	1	1	0	0	1	1	1	2	0	0	0	0	1	0	0	0	1	1	0	0	1	2	2	2	0	0	0	0	0	0	0	2	1	0	0	1
748	1	0	2	0	0	1	1	1	2	0	0	0	0	0	0	0	1	2	1	0	1	1	1	0	0	0	0	1	2	1	0	0	0	1	1	1	0	0	1	1	0	0	0	1	0	0	0	1	0
749	0	1	2	0	0	0	1	0	1	0	0	0	0	0	0	0	1	0	0	2	2	1	1	1	1	2	0	1	1	1	0	0	1	0	0	2	1	0	2	2	0	0	0	0	0	2	0	0	1
750	1	0	1	0	0	1	1	0	2	0	1	1	1	1	1	0	2	2	0	1	1	1	0	0	0	0	0	0	0	2	0	0	0	0	1	1	2	0	2	2	0	0	0	0	1	0	0	0	1
751	0	2	0	0	0	0	0	0	2	0	0	1	2	0	0	0	0	1	1	1	2	0	0	0	0	1	0	1	2	1	0	0	2	0	0	2	1	0	1	0	1	0	0	0	0	1	0	0	0
752	0	1	1	0	0	1	1	0	1	0	0	0	0	0	0	0	0	0	0	2	2	0	1	0	0	1	0	0	0	2	1	1	1	2	0	2	1	0	0	0	0	0	0	0	0	1	0	0	0
753	1	1	1	0	0	1	2	1	1	0	0	0	1	1	1	0	2	1	1	1	1	0	0	0	0	2	0	0	0	1	0	2	2	0	2	0	2	1	1	1	0	1	0	0	1	0	0	2	0
754	1	1	1	0	0	0	2	0	0	0	0	1	1	1	1	0	2	2	2	0	1	0	0	0	1	1	0	0	0	2	0	0	1	0	1	1	1	0	0	0	0	1	0	0	1	1	0	0	0
755	1	1	1	0	0	1	1	0	1	1	1	1	1	1	1	0	1	1	0	2	2	0	0	0	0	1	0	0	0	1	1	1	1	0	1	1	2	0	1	1	0	0	0	0	1	0	0	0	0
756	0	2	0	0	0	1	1	0	1	0	0	1	1	1	1	0	1	0	0	2	2	0	0	0	0	1	0	0	1	1	0	2	1	0	0	2	1	0	1	1	0	1	0	0	1	0	0	1	1
757	1	1	1	0	0	1	0	0	2	0	0	0	1	1	1	0	0	0	0	2	2	2	1	1	1	1	0	0	0	1	0	0	0	1	1	1	2	0	1	1	0	1	0	0	0	0	0	0	0
758	0	1	1	0	0	0	1	0	0	0	1	0	0	0	1	0	2	1	1	1	2	0	0	0	0	1	0	0	0	1	1	1	1	0	0	2	0	0	1	1	0	1	1	0	0	1	0	0	0
759	1	1	2	0	0	2	1	1	1	1	0	0	1	1	1	0	2	1	1	1	1	1	0	0	0	1	1	0	0	1	0	1	2	0	1	1	1	0	0	0	0	0	0	0	0	2	0	0	0
760	1	1	1	0	0	2	2	0	1	0	0	0	1	1	1	0	1	1	1	1	1	0	0	0	0	1	0	1	1	2	1	2	1	0	0	2	1	0	0	0	0	0	0	0	1	0	0	0	0
761	0	2	0	0	0	0	1	0	1	1	1	1	2	1	1	0	1	0	1	1	1	1	0	0	0	1	0	0	0	2	0	1	1	0	1	1	1	0	0	0	0	0	1	0	1	0	0	0	1
762	1	2	0	0	0	1	2	0	1	0	1	0	0	0	1	0	1	2	1	1	1	0	0	0	0	2	0	1	1	1	1	0	1	0	1	2	1	1	0	0	0	0	1	0	1	0	0	1	0
763	1	0	2	0	0	2	1	0	1	0	0	0	2	1	1	1	1	0	0	2	2	0	0	0	0	1	0	0	2	0	0	1	1	0	0	2	0	0	0	0	0	0	0	1	0	0	0	0	0
764	0	0	2	0	0	2	2	0	1	0	2	0	0	0	0	0	2	1	1	1	1	1	0	0	0	0	0	2	2	0	0	0	0	1	0	2	2	0	1	1	0	0	1	0	1	0	0	0	0
765	0	1	1	1	1	2	1	1	2	0	0	0	1	0	0	1	1	1	1	1	1	1	2	1	1	1	0	1	1	1	1	0	0	0	0	2	1	0	0	0	0	0	0	0	1	0	0	0	0
766	1	1	1	0	0	1	1	0	1	0	0	0	0	0	0	0	1	0	0	2	2	1	0	0	0	0	0	0	0	2	1	0	1	0	0	2	1	1	0	0	0	0	1	0	1	1	0	0	0
767	1	0	2	0	0	2	0	0	2	0	1	1	2	1	1	0	2	2	2	0	1	1	0	0	0	0	0	1	1	1	0	1	1	1	1	2	1	0	1	1	1	0	0	0	0	0	0	0	1
768	0	2	1	0	0	1	0	0	2	0	0	1	1	1	2	0	1	1	1	1	1	0	0	0	1	0	0	1	2	0	1	0	1	1	1	1	2	0	1	1	0	1	0	0	1	0	0	0	1
769	0	1	1	0	0	1	0	0	2	0	0	1	1	1	1	0	1	2	2	0	1	1	0	0	0	0	1	0	1	0	0	2	1	0	0	2	2	0	0	0	1	0	0	0	1	1	0	0	0
770	1	0	2	0	0	1	0	0	2	0	0	1	2	1	1	1	2	0	0	1	1	0	0	0	0	2	0	1	1	1	1	1	2	0	0	2	2	0	2	2	1	0	0	0	1	0	0	0	0
771	0	2	1	0	0	1	1	0	1	0	0	0	1	0	0	0	0	2	1	0	0	0	0	0	0	2	0	0	1	1	0	2	2	0	1	1	2	0	2	2	1	0	0	0	0	1	0	0	0
772	1	0	2	0	0	1	2	0	2	0	1	1	2	1	1	0	0	1	0	1	1	0	1	0	0	2	0	1	1	1	1	1	1	0	1	2	2	0	1	1	0	0	1	0	1	0	0	0	2
773	1	1	1	0	0	1	2	1	1	1	1	0	1	0	0	1	2	0	0	2	2	0	0	0	0	1	0	0	0	2	0	1	1	1	1	1	2	1	0	0	0	1	0	0	1	1	0	0	1
774	1	2	0	0	0	1	1	1	2	0	0	0	0	0	0	0	1	2	0	1	1	0	1	0	0	1	0	1	1	2	0	1	2	0	0	2	1	0	0	0	0	2	0	0	0	0	0	0	0
775	1	1	1	0	0	1	1	0	1	0	1	0	2	0	0	1	0	2	2	0	1	1	1	1	1	1	0	0	0	2	1	1	2	0	0	2	2	0	2	2	0	0	0	0	2	1	0	0	0
776	1	1	1	0	0	1	2	1	1	0	0	0	1	0	0	0	2	1	1	1	1	1	1	1	1	2	0	1	1	2	0	2	1	0	1	1	0	0	1	1	0	0	1	0	1	0	0	0	0
777	1	2	1	1	1	1	1	1	2	0	1	1	2	0	0	0	2	1	0	2	2	0	0	0	0	2	0	2	2	1	0	0	0	0	0	2	2	0	2	1	1	0	0	0	0	0	0	0	0
778	1	1	1	0	0	0	2	0	0	0	1	1	2	2	2	0	2	0	0	2	2	1	1	1	0	1	0	1	1	2	0	0	0	0	0	2	2	0	0	0	0	0	0	0	1	0	0	0	0
779	0	2	1	0	0	1	0	0	1	0	1	0	0	0	1	0	0	1	0	1	0	1	0	0	0	2	0	0	0	2	1	1	1	0	2	1	2	0	1	1	0	0	1	0	0	1	0	0	0
780	1	1	2	0	0	0	1	0	2	0	0	1	1	1	1	0	0	1	0	1	0	0	0	0	0	1	0	0	1	1	0	1	1	1	0	2	1	0	1	1	0	0	2	0	2	0	0	0	0
781	1	2	0	0	0	1	1	2	2	0	0	0	0	0	0	0	0	0	0	2	2	0	0	0	0	1	0	0	0	2	0	0	1	1	1	2	0	0	0	0	0	1	0	1	1	0	0	0	1
782	0	1	1	0	0	0	2	0	1	0	1	0	1	1	1	0	1	0	0	2	2	1	0	0	0	1	0	1	1	1	2	2	1	0	1	1	1	1	1	1	0	0	0	1	0	1	0	1	0
783	0	2	1	1	1	1	0	0	2	0	0	0	0	0	0	0	0	0	1	1	1	0	0	0	1	2	0	0	1	1	0	1	0	1	1	2	2	0	0	0	0	0	1	0	1	1	0	2	0
784	1	0	2	0	1	1	1	1	2	0	0	1	1	1	1	0	1	0	0	2	2	1	0	0	1	1	0	0	0	2	1	0	1	0	0	2	0	0	1	1	0	0	0	0	0	0	0	0	0
785	1	0	1	0	0	1	0	0	2	0	1	1	0	0	0	0	1	1	1	1	2	1	1	1	1	1	0	0	2	0	0	0	0	0	0	2	0	0	0	0	0	1	0	1	2	1	0	0	1
786	0	1	1	0	0	1	1	0	1	1	1	0	1	0	0	0	1	1	0	1	1	1	0	0	0	0	0	2	1	1	1	1	0	2	1	2	2	0	0	0	0	0	0	0	0	0	0	0	0
787	0	2	1	0	0	1	2	0	1	0	1	0	0	0	1	0	0	1	0	1	1	1	1	1	1	1	0	1	1	2	0	0	1	1	1	1	2	0	1	1	0	0	1	0	1	0	0	1	0
788	1	2	1	0	0	0	1	0	2	0	0	1	1	1	1	0	1	0	1	1	2	0	0	0	0	1	0	1	1	1	1	1	1	0	1	1	2	0	1	1	1	1	0	0	0	0	0	0	0
789	1	0	2	0	0	2	2	0	0	0	0	1	0	0	0	0	1	1	1	1	1	0	0	0	0	1	0	1	2	0	1	0	0	0	1	1	1	1	0	0	0	1	0	0	1	0	0	0	0
790	1	2	0	0	0	0	0	0	2	0	1	0	0	0	0	0	0	2	2	0	0	0	0	0	0	0	0	0	0	1	1	2	2	0	2	1	0	0	1	1	0	0	1	0	1	1	0	0	0
791	1	1	2	0	0	2	1	2	2	0	0	0	1	1	1	0	0	2	2	0	0	0	0	0	0	1	1	0	0	0	0	0	0	0	0	2	2	0	2	2	0	0	0	1	0	0	0	0	0
792	1	1	2	0	0	1	0	0	2	0	0	0	0	0	0	0	1	1	0	1	1	0	0	0	1	0	0	0	1	1	0	1	1	0	0	2	1	0	0	0	0	0	0	0	1	1	0	1	1
793	0	1	1	0	0	1	1	0	1	0	0	1	1	1	1	0	1	0	0	2	2	0	0	0	0	1	0	0	0	1	1	1	1	0	0	2	0	0	0	0	0	1	0	0	1	0	0	0	0
794	0	2	0	0	0	1	0	0	2	0	1	1	1	1	1	0	1	1	0	1	1	1	0	0	0	1	0	0	0	1	1	1	0	1	1	2	1	0	0	0	0	0	0	0	0	0	0	0	0
795	1	0	2	0	0	2	2	0	1	0	0	0	2	1	1	0	1	1	1	1	2	0	0	0	0	0	0	0	0	1	0	0	0	0	1	2	2	0	2	2	0	0	0	0	0	1	0	0	0
796	1	0	2	0	0	1	2	0	0	0	0	1	0	0	0	0	1	0	0	2	2	1	0	0	0	2	0	0	1	1	0	0	0	1	0	2	1	1	0	0	0	0	0	1	0	0	0	0	0
797	1	0	2	0	0	1	0	0	2	0	0	0	2	1	1	0	0	2	2	0	0	0	0	0	1	0	0	0	0	1	1	0	1	1	0	2	1	0	1	0	1	0	0	0	0	0	0	0	0
798	0	1	2	0	0	1	1	1	2	0	0	1	1	1	1	0	1	1	1	1	2	1	1	1	1	1	0	0	0	1	1	2	1	0	0	2	1	0	1	1	0	0	1	0	2	1	0	1	0
799	1	0	2	0	0	1	1	0	2	0	0	1	1	1	1	0	1	0	0	2	2	1	0	0	0	2	0	0	0	2	0	0	0	0	0	2	2	0	0	0	0	2	0	0	0	1	0	0	0
800	1	1	1	0	0	1	1	0	1	0	0	0	0	0	0	0	1	1	1	1	2	1	1	1	1	0	0	0	2	0	0	0	0	1	0	2	1	0	2	2	1	0	1	0	1	0	0	0	0
801	0	1	2	0	0	2	1	0	1	0	1	0	0	0	0	0	1	0	1	1	1	1	1	1	1	1	0	2	2	2	0	1	1	1	0	2	1	0	0	0	0	0	1	0	1	1	0	0	1
802	0	1	1	0	0	2	2	1	1	0	0	0	0	0	0	0	1	2	1	0	1	0	0	0	0	1	0	1	2	0	0	0	2	0	0	2	1	0	1	1	0	0	0	0	0	0	0	0	1
803	0	0	2	0	0	2	0	0	2	0	0	0	0	0	0	0	0	1	1	1	2	1	0	0	0	2	0	0	1	1	1	0	1	1	2	0	1	0	1	0	1	0	0	0	1	1	0	0	0
804	1	1	1	0	0	1	2	1	1	0	0	1	1	1	1	0	1	1	0	1	1	0	0	0	1	1	0	0	1	0	0	2	2	0	0	2	0	0	0	0	0	0	1	0	1	0	0	0	0
805	0	0	2	0	0	1	1	0	1	0	1	0	1	0	0	1	1	1	1	1	1	2	1	1	1	1	0	1	1	1	2	1	1	1	1	2	1	0	1	1	0	0	0	2	0	1	0	0	0
806	0	1	1	0	0	1	0	0	2	0	0	0	0	0	0	0	1	0	1	1	2	0	0	0	0	1	0	1	2	0	1	2	1	0	0	2	0	0	0	0	0	0	0	0	0	1	0	0	0
807	0	1	2	0	0	2	2	1	2	0	0	0	1	0	0	1	1	1	1	1	2	1	0	0	0	2	0	0	0	1	1	2	1	0	1	1	0	0	1	0	1	0	0	1	0	1	0	0	0
808	0	1	1	0	0	0	2	0	1	0	1	0	0	0	0	0	1	1	2	0	2	0	0	0	1	0	0	0	1	1	1	0	1	2	2	2	1	0	0	0	1	0	0	0	0	0	0	0	0
809	1	0	2	0	0	2	2	0	0	0	1	0	2	1	1	0	2	0	0	2	2	0	0	0	0	1	0	0	0	2	1	0	0	0	0	2	2	0	0	0	0	1	0	0	1	0	0	0	1
810	1	2	0	0	1	1	2	0	1	0	1	0	2	0	0	1	0	0	1	1	2	0	0	0	0	1	0	0	0	1	1	0	1	0	0	2	1	0	0	0	0	0	0	0	1	1	0	0	0
811	1	2	1	0	0	0	1	0	2	0	0	0	0	0	0	0	1	2	0	2	2	1	0	0	0	1	0	0	0	1	0	0	0	0	0	2	2	0	1	1	0	0	1	0	1	1	0	1	0
812	0	2	1	0	0	1	0	0	1	0	1	0	0	0	0	0	1	1	0	1	1	0	0	0	0	1	0	1	1	2	0	2	2	0	2	0	2	0	1	1	0	0	0	0	0	0	0	0	0
813	0	1	2	0	0	2	1	0	2	0	0	1	1	1	1	0	1	2	2	0	1	0	0	0	0	2	0	0	0	2	0	1	1	1	0	2	2	0	2	1	1	1	0	0	1	0	0	1	1
814	1	0	2	0	1	1	1	0	1	0	0	1	2	1	1	1	2	1	1	1	2	0	0	0	0	1	0	0	1	1	0	1	1	0	0	2	1	2	0	0	1	0	0	0	0	1	0	1	0
815	1	1	1	0	0	1	1	0	2	0	0	0	0	0	0	0	1	1	0	1	1	1	0	0	0	0	0	0	0	2	1	0	0	0	0	1	1	0	0	0	0	0	0	1	0	0	0	0	0
816	1	0	2	0	0	2	2	1	1	0	0	0	0	0	0	0	0	1	1	1	2	1	1	0	1	0	0	0	0	1	0	1	0	1	0	2	1	0	1	1	0	0	0	0	0	1	0	0	0
817	1	1	1	0	0	1	2	0	1	0	1	0	0	0	0	0	0	0	0	2	2	0	0	0	0	2	0	0	1	0	0	1	1	1	2	1	1	0	1	1	0	1	0	0	0	0	0	0	0
818	0	1	1	0	0	1	2	0	0	0	2	0	0	0	0	0	1	1	1	1	2	0	0	0	0	1	0	0	1	1	0	0	2	0	2	1	2	0	1	1	0	0	0	2	0	2	0	0	0
819	1	2	1	0	0	1	0	0	2	0	0	0	0	0	0	0	1	2	0	1	1	0	0	0	0	1	0	0	0	1	1	1	1	2	1	1	1	0	0	0	0	1	0	0	0	2	0	0	0
820	1	1	1	0	0	1	1	0	0	1	1	0	1	0	0	1	1	1	0	2	2	1	0	0	0	1	0	1	2	0	1	0	0	0	0	2	2	0	0	0	0	0	0	0	1	0	0	0	0
821	0	1	1	0	0	2	0	0	1	0	1	0	1	0	0	0	1	1	1	1	2	0	0	0	0	2	0	0	1	2	0	1	1	0	1	1	1	0	1	1	0	0	0	2	0	2	0	0	1
822	1	1	2	0	0	2	2	1	1	0	1	1	1	0	0	0	1	1	0	2	2	0	0	0	0	1	0	1	1	1	1	0	1	1	1	2	1	0	0	0	0	0	0	0	1	0	0	0	0
823	0	1	1	0	0	1	0	0	2	0	0	1	1	1	1	0	0	0	0	2	2	1	2	1	1	1	0	1	1	1	0	1	2	0	1	2	2	0	2	2	0	0	0	0	0	1	0	0	0
824	1	1	1	0	0	2	0	0	2	0	1	0	2	1	1	1	1	1	1	1	2	1	1	1	0	1	0	0	0	2	0	1	1	1	0	2	1	0	0	0	0	0	1	0	1	0	0	1	0
825	1	2	1	0	0	1	2	1	1	0	0	0	0	0	0	0	1	1	0	1	1	0	1	0	0	2	0	2	2	2	0	0	2	0	2	1	2	0	1	0	1	1	0	1	1	0	0	1	0
826	0	2	1	0	0	2	1	0	2	1	0	0	0	0	0	0	1	0	0	2	2	0	0	0	0	2	1	0	0	1	0	0	0	1	0	2	0	0	0	1	0	0	1	0	1	1	0	0	0
827	1	0	2	0	0	1	0	0	2	0	2	1	1	1	2	0	2	1	0	2	2	0	0	0	0	0	0	0	0	1	0	1	2	0	1	1	2	0	2	2	0	0	0	0	0	0	0	0	0
828	0	2	1	0	0	2	2	0	0	0	0	0	0	0	0	0	1	0	0	2	2	1	0	0	0	1	0	0	1	0	0	0	0	2	1	2	1	0	0	0	0	0	0	0	1	0	0	0	0
829	1	1	1	0	0	1	0	0	2	0	0	0	1	1	1	0	1	1	1	0	0	1	0	0	1	0	0	0	0	2	0	1	0	0	1	1	2	0	2	2	0	0	0	1	1	1	0	0	0
830	0	1	1	0	0	1	1	0	1	1	1	1	2	2	2	0	1	1	1	1	2	1	1	0	1	0	0	0	1	1	1	0	1	0	0	2	1	1	0	0	0	1	0	0	1	1	0	0	0
831	1	1	1	0	0	1	1	0	1	0	1	1	0	0	0	0	1	1	1	0	0	1	0	0	0	1	1	1	1	1	0	0	1	1	0	2	1	0	2	2	1	0	0	0	0	0	0	0	0
832	0	1	2	0	0	0	1	0	0	0	1	0	0	0	0	0	0	2	0	2	2	0	0	0	0	1	0	0	0	2	0	0	1	0	0	2	1	1	0	0	0	0	1	0	1	0	0	0	0
833	0	1	2	0	0	1	0	0	2	0	0	0	1	1	1	0	1	0	0	2	2	1	0	0	0	1	0	1	0	1	1	2	2	0	0	2	1	0	2	2	1	0	0	0	0	0	0	0	1
834	0	1	1	0	0	0	1	0	1	0	1	0	1	0	0	0	1	0	0	2	2	1	0	0	0	1	0	0	0	1	0	1	0	2	1	2	0	0	0	0	0	1	0	0	2	0	0	0	0
835	0	2	1	0	0	0	1	0	1	0	0	1	0	0	0	0	1	0	0	2	2	0	0	0	0	1	0	2	2	2	0	1	2	0	1	2	2	0	1	1	0	1	0	0	0	1	0	0	0
836	1	0	2	0	0	1	0	0	2	0	0	1	1	0	0	0	1	0	0	2	2	1	0	0	0	0	0	0	0	2	0	0	1	0	1	1	2	0	0	0	1	0	0	0	1	0	0	0	0
837	0	2	0	0	0	0	2	0	1	0	0	0	0	0	0	0	0	1	1	1	1	0	0	0	0	0	1	1	1	1	0	0	0	2	1	1	2	0	0	0	0	0	1	0	0	1	0	0	0
838	0	2	1	0	0	1	1	0	1	0	0	0	0	0	0	0	1	1	1	1	1	0	0	0	1	1	0	0	1	0	0	0	1	1	1	1	2	0	2	1	1	0	0	0	0	1	0	0	0
839	0	0	2	0	0	2	1	0	1	0	1	0	1	0	0	0	1	0	0	1	1	0	0	0	0	1	0	1	1	1	1	0	2	0	0	2	0	0	0	0	0	1	0	0	1	0	0	0	0
840	1	1	1	0	0	1	1	1	2	0	0	1	1	1	2	0	2	1	1	1	2	2	1	1	1	1	0	1	1	1	0	1	1	1	1	2	2	0	0	0	0	0	0	0	0	1	0	0	0
841	0	1	2	0	0	2	1	0	0	1	1	0	1	1	1	0	1	2	1	0	1	0	0	0	0	2	0	1	2	0	0	1	1	1	1	1	0	1	0	0	0	0	0	0	0	0	0	1	0
842	1	2	0	0	0	1	2	0	2	0	0	0	1	0	0	0	1	0	0	1	1	0	0	0	0	1	0	0	0	1	1	2	1	0	1	1	1	1	0	0	0	0	2	0	1	1	0	0	0
843	0	1	1	0	0	1	0	0	2	0	1	0	0	0	0	0	1	0	2	0	2	0	0	0	0	0	0	0	0	2	0	2	2	0	0	2	1	0	1	0	1	0	1	0	1	0	0	0	0
844	1	0	2	0	0	2	1	1	2	0	0	0	0	0	0	0	1	1	2	0	1	0	0	0	0	2	1	1	1	2	0	0	1	0	0	2	1	0	2	2	0	0	1	0	1	1	0	0	1
845	1	2	0	0	0	0	0	0	2	0	0	1	1	1	1	0	2	1	1	1	2	0	0	0	0	1	0	1	1	2	0	0	0	2	1	1	2	0	2	2	0	0	0	0	2	1	0	0	0
846	1	1	1	0	0	0	2	0	1	0	1	1	2	1	1	0	0	1	2	0	1	0	0	0	0	1	0	0	0	2	1	0	1	0	0	2	1	1	0	0	0	0	0	0	0	0	0	0	0
847	1	2	0	0	0	1	2	0	0	0	0	0	0	0	0	0	2	0	0	1	1	1	0	0	0	1	0	2	2	0	0	0	0	2	1	2	2	0	2	2	0	1	0	0	1	0	0	0	1
848	0	2	1	0	0	0	0	0	1	0	0	0	1	0	0	0	2	1	0	2	2	0	0	0	0	1	0	1	1	0	0	1	2	0	1	1	2	0	2	2	0	0	0	0	0	1	0	0	0
849	1	0	2	0	0	2	1	0	1	0	1	1	1	0	0	0	2	0	0	2	2	0	0	0	0	0	0	0	0	2	1	1	1	2	1	2	1	0	2	2	0	0	1	0	1	1	0	0	0
850	1	1	1	0	0	1	0	0	2	0	0	0	0	0	0	0	2	0	1	1	2	1	1	0	0	0	0	0	0	2	1	0	1	1	0	2	1	0	0	0	0	0	2	0	1	1	0	0	0
851	0	2	1	0	0	1	0	0	2	0	1	1	2	1	1	0	2	1	0	2	1	0	0	0	0	0	0	1	1	0	1	0	1	1	1	2	0	0	1	1	0	0	0	0	0	0	0	0	0
852	1	2	1	0	0	2	1	0	1	0	0	0	0	0	0	0	0	2	1	1	2	0	0	0	0	2	0	0	0	1	0	1	2	0	1	2	1	0	0	0	0	0	0	0	1	0	0	0	0
853	0	0	2	0	0	2	1	0	1	0	1	0	0	0	0	0	1	1	2	0	1	0	0	0	1	1	0	1	1	1	1	0	1	0	1	2	1	1	0	0	0	0	0	0	0	0	0	0	0
854	0	2	1	0	0	0	0	0	2	0	0	0	0	0	0	0	2	0	0	2	2	0	0	0	0	0	0	1	2	0	1	0	1	0	1	1	1	0	1	1	1	1	0	0	0	2	0	0	0
855	0	0	2	0	0	1	2	0	1	0	0	1	1	0	0	0	2	0	0	2	2	0	0	0	0	0	0	0	1	1	1	0	0	0	2	2	2	0	2	2	0	0	0	1	0	0	0	0	1
856	1	1	2	0	0	1	2	1	2	0	1	0	1	0	0	0	2	0	0	2	1	1	1	1	1	0	1	0	1	2	0	0	0	1	1	1	2	0	2	2	0	0	0	0	1	0	0	0	0
857	1	2	0	0	0	1	2	1	1	0	1	0	1	1	2	0	1	0	0	2	2	1	0	0	0	0	0	0	0	1	1	2	2	0	2	0	1	0	1	1	1	2	0	0	0	1	0	0	1
858	1	1	1	0	0	1	2	1	1	0	0	1	1	1	1	0	2	0	0	2	2	0	0	0	0	1	0	0	0	2	0	2	1	0	1	1	1	0	1	1	0	2	0	0	1	0	0	0	0
859	0	1	0	0	0	1	1	0	1	0	0	0	0	0	0	0	0	2	0	2	2	0	0	0	0	2	0	1	1	1	1	1	1	0	1	1	1	0	1	1	0	0	0	0	0	0	0	0	0
860	0	1	1	0	0	2	1	0	1	0	1	0	2	1	1	1	2	1	1	1	2	1	0	0	1	1	1	0	0	1	0	0	0	0	0	2	2	0	0	0	0	1	0	0	0	0	0	1	0
861	1	0	2	0	0	1	2	0	1	0	1	0	1	0	1	0	2	1	1	1	2	0	0	0	0	1	0	1	2	0	1	1	0	0	0	2	2	0	1	1	0	0	0	0	0	1	0	0	1
862	1	0	2	0	0	1	2	1	1	0	1	1	1	1	1	0	1	1	0	2	2	0	0	0	0	1	0	0	0	1	1	1	1	1	1	2	2	0	1	1	0	0	0	0	0	1	0	0	1
863	0	0	2	0	0	1	2	1	1	0	1	1	1	1	1	0	1	2	1	0	0	1	1	1	1	1	0	0	0	2	0	1	0	2	1	2	0	0	0	0	0	0	0	0	0	1	0	0	0
864	0	0	1	0	0	1	1	0	2	0	0	0	0	0	0	0	1	1	1	1	1	0	0	0	2	1	0	0	0	2	0	0	0	0	2	1	0	0	0	0	0	0	1	0	1	1	0	0	0
865	0	0	2	0	0	2	0	0	2	0	0	0	1	1	1	0	2	1	0	2	1	1	0	0	0	2	0	0	0	2	1	0	1	0	0	2	0	0	0	0	0	0	0	1	0	1	0	0	0
866	0	2	0	0	0	0	1	0	1	0	0	1	1	1	1	0	1	1	1	1	1	0	0	0	1	1	0	0	0	1	0	1	1	1	0	2	2	0	1	1	0	0	0	0	1	0	0	0	0
867	1	0	2	0	0	2	1	0	2	0	1	1	1	1	1	0	0	1	1	1	2	0	2	0	0	0	0	0	0	2	0	0	1	0	1	2	1	0	1	1	0	1	0	0	2	0	0	1	0
868	0	1	1	0	0	1	2	0	1	0	0	0	0	0	0	0	1	0	1	1	2	0	0	0	0	2	0	0	0	2	0	0	1	1	1	1	1	2	0	0	1	2	0	0	1	0	0	1	0
869	0	1	1	0	0	1	0	0	2	0	0	0	0	0	0	0	0	1	1	1	1	0	1	0	0	2	0	0	1	1	0	0	0	2	1	1	1	0	0	0	0	0	0	2	0	1	0	1	1
870	1	1	1	0	0	1	2	0	0	0	1	1	1	1	1	0	1	0	0	2	2	0	0	0	0	2	0	1	1	1	1	1	1	1	0	2	2	0	2	2	0	0	1	0	1	1	0	0	0
871	0	0	1	0	0	1	1	0	1	0	1	0	0	0	0	0	1	0	1	1	2	1	0	0	0	1	0	0	1	1	0	0	1	0	1	2	1	0	0	0	1	1	0	0	1	0	0	1	0
872	1	0	2	0	0	1	1	0	1	0	0	1	1	1	1	0	1	2	1	0	1	2	0	0	0	0	2	1	1	0	1	1	1	0	0	2	1	0	1	1	0	0	0	0	0	1	0	0	0
873	0	0	2	0	0	1	1	0	1	0	1	1	1	1	1	0	1	0	0	2	2	0	0	0	0	2	0	0	0	1	1	1	2	0	0	2	2	0	2	2	0	0	1	0	1	1	0	1	0
874	0	0	2	0	0	1	1	0	2	0	0	0	0	0	0	0	2	0	0	2	2	1	1	1	0	1	1	0	0	0	0	0	1	1	1	1	1	0	0	0	0	0	1	0	0	1	0	0	1
875	1	1	2	0	0	1	2	0	0	0	1	0	2	1	2	0	0	1	0	1	1	0	0	0	0	1	0	2	2	0	1	2	1	0	1	0	1	0	0	0	0	0	0	1	0	1	0	0	1
876	0	1	2	0	0	2	1	0	1	0	1	1	1	1	1	0	2	1	1	1	2	1	0	0	0	0	0	0	0	0	0	0	1	0	1	2	2	0	0	0	0	1	0	1	1	1	0	0	0
877	1	1	1	0	0	2	2	0	1	0	2	2	2	1	1	0	0	2	2	0	0	0	0	0	0	0	0	1	2	0	1	2	2	0	1	1	1	0	1	1	1	0	0	0	1	0	0	0	0
878	1	2	0	0	0	0	1	0	2	0	1	1	1	1	1	0	2	0	0	2	2	1	0	0	0	1	0	0	0	2	0	0	1	1	2	1	2	0	2	2	0	0	0	0	1	0	0	0	0
879	1	1	1	0	0	1	2	0	1	0	2	1	1	1	1	0	1	1	1	1	1	0	0	0	0	1	0	0	0	2	2	1	1	0	1	2	1	0	0	0	0	0	1	0	1	0	1	0	0
880	0	2	1	0	0	0	1	1	2	0	0	1	1	1	1	0	1	0	0	2	2	0	0	0	0	1	0	2	1	1	1	2	1	0	0	2	2	0	2	2	0	0	0	0	0	1	0	0	0
881	1	2	0	0	0	0	1	0	2	1	1	0	1	0	0	0	1	2	1	0	0	1	0	0	0	0	0	1	1	0	0	0	0	1	1	1	1	0	2	2	0	0	1	0	1	0	0	0	1
882	1	1	1	1	1	2	2	0	1	0	0	0	0	0	0	0	2	1	0	2	2	0	0	0	0	0	1	1	1	1	0	0	0	0	1	1	0	0	0	0	0	0	0	0	0	1	0	0	0
883	1	1	2	0	0	1	1	0	1	0	1	2	2	2	2	0	0	1	1	1	1	0	1	0	1	0	0	1	1	1	1	1	0	1	1	2	2	0	1	0	2	0	0	0	1	1	0	0	2
884	1	1	1	0	0	0	0	0	2	0	1	0	0	0	0	0	1	0	0	2	2	2	1	1	1	1	0	0	0	1	0	0	2	0	2	1	0	0	0	0	0	1	0	0	0	0	0	0	0
885	0	1	2	0	0	1	2	1	1	0	1	0	0	0	0	0	2	1	1	1	2	0	0	0	1	1	0	0	0	1	0	1	1	0	0	2	1	0	0	0	0	0	0	0	1	0	0	0	0
886	0	2	0	0	0	0	2	0	0	0	2	1	1	1	1	0	1	1	0	1	1	0	1	0	1	1	0	2	2	2	0	0	0	1	0	2	2	0	2	2	0	1	0	0	1	0	0	0	1
887	0	2	0	0	0	0	0	0	2	0	0	0	0	0	0	0	2	0	0	2	2	0	2	0	0	1	1	0	0	1	0	1	1	0	1	1	2	1	1	1	0	0	0	0	0	0	0	0	0
888	1	2	0	0	0	0	2	1	1	0	1	0	1	0	0	1	1	0	0	2	2	0	0	0	0	1	0	1	1	1	1	1	1	0	0	2	1	1	0	0	0	1	0	0	1	0	0	0	0
889	0	1	2	0	0	2	2	0	0	0	0	0	0	0	0	0	1	1	0	1	1	1	0	0	0	2	0	0	0	2	1	0	0	0	1	1	2	0	2	2	0	0	0	0	0	0	0	0	0
890	0	1	1	0	0	0	2	1	1	0	1	2	2	2	2	0	2	0	0	2	2	1	1	1	1	1	1	0	1	2	0	1	1	0	0	2	1	0	0	0	0	1	0	0	1	0	0	0	0
891	1	2	0	0	0	1	1	0	1	0	1	1	2	2	2	0	1	1	1	1	1	0	0	0	1	1	0	1	1	2	0	1	1	0	1	1	1	0	1	1	0	1	0	0	0	1	0	0	1
892	0	1	1	0	0	1	2	0	0	1	2	0	0	0	0	0	0	0	1	1	2	2	1	1	1	1	0	0	0	2	0	1	1	1	1	1	0	0	0	1	0	0	0	0	0	2	0	0	0
893	1	1	2	0	0	0	2	0	1	0	0	0	0	0	0	0	2	0	0	2	2	0	0	0	0	2	0	0	0	2	1	1	2	1	2	2	2	0	1	1	0	0	1	0	1	0	0	0	0
894	0	2	1	1	1	1	2	0	1	0	0	1	1	1	1	0	2	0	0	2	2	0	1	1	1	1	0	1	2	1	0	1	2	0	0	2	1	0	1	1	0	0	0	0	0	1	0	0	0
895	1	0	2	0	0	1	2	0	1	0	1	0	0	0	0	0	1	1	1	1	2	0	0	0	0	1	0	0	1	0	0	0	1	0	0	2	0	0	0	0	0	0	0	0	1	1	0	0	0
896	0	0	2	0	0	2	1	0	2	0	0	0	1	0	0	1	2	0	0	2	2	0	0	0	0	1	0	1	1	1	1	1	1	0	0	2	2	0	1	1	0	0	0	1	0	1	0	0	1
897	1	2	0	0	0	0	1	0	1	0	0	1	1	1	1	0	0	2	2	0	0	1	1	1	0	0	0	0	1	1	0	0	1	0	0	2	2	0	0	0	1	0	2	0	2	0	0	0	2
898	0	1	2	0	0	1	2	1	2	0	0	2	2	2	2	0	0	0	1	1	2	0	0	0	0	0	0	1	1	2	0	1	1	0	0	2	1	0	1	1	0	0	0	0	1	0	0	0	0
899	0	0	2	0	0	2	2	0	1	0	1	0	0	0	0	0	1	2	1	1	1	0	0	0	0	2	0	0	1	0	0	1	2	0	0	2	2	1	0	0	0	0	1	0	2	1	0	0	1
900	1	0	2	0	0	2	2	0	1	0	0	0	0	0	0	0	1	2	0	1	1	1	0	0	0	0	0	1	1	0	0	2	1	0	1	0	1	0	0	0	0	1	0	0	0	0	0	0	1
901	0	1	1	0	0	2	0	0	2	0	1	0	1	0	0	1	0	0	0	2	2	0	0	0	0	1	0	0	1	1	0	1	1	0	0	2	2	0	0	0	0	0	0	0	1	0	0	0	0
902	0	2	1	0	0	0	2	0	0	0	2	1	1	1	1	0	2	2	2	0	0	0	1	0	1	2	0	1	0	0	1	1	1	1	1	1	1	1	0	0	0	1	0	0	1	1	0	0	0
903	0	1	1	0	0	1	0	0	1	0	0	1	2	2	2	0	1	1	1	1	1	0	0	0	0	1	0	0	0	2	0	1	1	0	0	2	1	0	0	0	0	0	0	1	0	1	0	0	0
904	1	0	2	0	0	1	2	0	1	1	1	1	1	1	1	0	0	0	0	2	2	1	0	0	0	1	0	0	0	1	0	0	0	0	2	1	1	0	0	0	1	0	0	0	1	1	0	0	0
905	1	0	2	0	0	2	0	0	2	0	0	1	1	1	1	0	1	1	1	1	2	0	0	0	0	0	1	0	1	0	0	1	1	2	1	2	2	0	2	2	0	1	0	0	1	1	0	0	0
906	1	1	1	0	0	1	1	0	1	1	1	0	0	0	0	0	0	0	0	2	2	1	1	1	1	1	0	0	1	1	0	1	0	1	0	2	1	0	1	1	0	0	1	0	1	1	0	0	0
907	0	2	1	0	0	1	2	0	1	0	2	0	0	0	0	0	2	1	1	1	1	1	1	1	1	1	0	0	1	1	1	0	2	0	0	2	1	1	0	0	0	1	0	0	0	2	0	0	0
908	1	1	1	0	1	0	2	0	1	0	1	1	1	1	1	0	2	2	1	1	2	0	0	0	0	1	0	0	1	0	0	0	1	1	1	1	2	1	0	0	0	0	0	0	0	1	0	0	1
909	0	1	2	0	0	1	1	1	2	0	0	1	1	1	1	0	0	2	0	1	1	1	0	0	1	0	0	1	1	1	1	1	1	0	0	2	1	0	2	2	0	0	1	0	0	0	0	0	0
910	0	2	1	0	0	1	1	0	1	0	1	0	0	0	0	0	1	1	0	1	1	0	0	0	0	0	0	0	0	2	0	1	0	0	1	1	2	0	1	1	0	0	0	1	0	0	0	0	0
911	0	0	2	0	0	2	1	0	1	0	0	0	1	0	0	1	2	2	1	1	2	0	0	0	0	1	0	0	0	2	0	2	2	0	1	1	0	0	0	0	0	1	0	0	1	1	0	0	0
912	1	0	2	0	0	2	1	0	1	0	0	1	1	1	1	0	1	0	1	1	1	0	1	0	0	0	0	1	1	1	1	0	2	1	2	1	1	0	0	0	0	2	0	0	0	0	0	0	1
913	0	1	1	0	0	2	0	0	2	0	0	1	1	1	1	0	1	2	1	0	1	0	0	0	1	1	0	0	0	2	0	1	2	1	1	2	2	0	1	1	1	1	0	0	1	0	0	0	0
914	1	1	1	1	1	1	1	0	1	0	1	0	1	1	2	0	2	0	0	1	1	0	0	0	0	1	0	0	0	2	0	0	0	0	2	1	0	0	0	0	0	2	0	0	1	0	0	0	1
915	0	2	0	0	0	1	1	1	2	0	0	0	0	0	0	0	1	0	0	2	2	1	2	1	1	0	0	0	0	2	1	0	1	1	1	1	2	1	1	0	1	0	0	0	0	1	0	0	0
916	0	0	2	0	0	1	2	1	1	0	1	0	1	1	2	0	0	2	1	1	2	0	0	0	0	1	0	0	0	1	0	0	1	0	1	1	2	0	1	1	0	0	0	0	0	1	0	0	1
917	0	1	1	0	0	0	2	0	0	0	0	1	0	0	0	0	1	1	1	1	2	1	2	1	1	0	1	1	1	0	0	0	2	0	0	2	2	0	1	1	0	0	1	0	1	1	0	0	1
918	1	1	1	0	0	0	1	0	2	0	1	0	2	2	2	0	1	1	2	0	1	1	1	0	0	1	1	0	0	1	0	0	1	1	2	1	1	0	0	0	1	0	0	0	1	0	0	0	0
919	1	1	1	0	0	1	0	0	2	0	0	0	0	0	0	0	1	1	0	1	1	0	1	0	0	1	0	0	0	1	0	0	0	0	1	1	1	0	1	1	0	0	0	0	0	1	0	0	0
920	0	1	1	0	0	0	2	1	1	0	1	0	1	0	0	0	0	0	1	1	2	0	1	0	1	2	0	0	1	1	0	2	1	0	1	0	0	0	0	0	0	0	0	0	0	1	0	1	0
921	1	0	2	0	0	2	1	0	1	0	1	2	2	2	2	0	0	1	0	1	1	1	1	1	1	1	0	0	0	2	1	1	1	0	1	1	1	0	1	1	0	1	0	0	1	1	0	0	0
922	0	1	1	0	0	1	1	0	1	0	1	0	0	0	0	0	1	1	0	1	1	0	0	0	0	0	0	1	2	0	1	0	0	0	1	2	1	1	0	0	0	1	1	0	1	0	0	1	0
923	1	0	1	0	0	0	1	0	0	0	1	0	1	0	0	1	1	0	0	2	2	0	0	0	0	1	0	0	0	2	0	0	0	1	0	2	1	1	0	0	0	0	0	1	0	1	0	0	0
924	0	1	2	0	0	2	1	0	1	0	0	0	1	0	0	1	1	1	1	0	0	0	0	0	0	1	0	0	0	2	1	0	1	0	1	1	2	0	2	2	0	0	1	0	1	0	0	0	0
925	0	2	1	0	0	1	2	0	0	0	2	1	1	1	1	0	2	0	0	2	2	1	0	0	0	2	0	0	0	1	1	0	0	0	2	1	1	0	1	1	0	0	0	0	1	0	0	0	0
926	1	1	1	0	0	1	1	0	1	0	0	1	1	1	1	0	1	1	1	1	1	2	1	1	1	1	0	0	0	2	0	1	1	0	0	2	1	0	0	0	0	0	0	2	0	1	0	0	0
927	0	2	0	0	0	0	1	0	0	0	1	1	2	2	2	0	2	1	1	1	2	1	0	0	0	1	0	0	1	1	0	0	1	0	1	1	0	0	0	0	0	0	0	0	0	1	0	0	1
928	1	0	2	0	0	2	1	0	1	0	0	0	0	0	0	0	1	1	1	1	2	0	0	0	0	2	0	0	1	1	0	0	1	0	0	2	2	0	1	1	0	0	0	0	0	0	0	2	0
929	0	2	1	0	0	1	0	0	2	0	0	0	0	0	0	0	2	0	0	1	1	1	0	0	0	0	0	0	1	1	1	0	1	1	0	2	2	0	1	1	0	1	0	0	0	2	0	0	0
930	0	1	2	0	0	2	0	0	2	0	0	0	1	0	0	1	1	0	0	2	2	1	1	1	0	0	0	0	0	2	0	1	1	0	0	2	0	0	0	0	0	0	0	0	0	1	0	0	0
931	0	0	2	0	0	2	2	1	1	0	1	0	0	0	0	0	0	1	0	1	0	1	0	0	0	0	0	1	1	1	2	1	1	0	0	2	2	1	1	1	0	0	0	0	0	1	0	0	0
932	0	1	1	0	0	2	1	1	2	0	0	1	2	1	1	1	1	1	1	1	1	1	0	0	0	2	0	0	1	1	0	0	1	0	0	2	1	0	0	0	0	0	1	0	1	0	0	0	1
933	1	2	0	0	0	1	1	0	2	0	0	0	0	0	0	0	1	1	0	2	2	0	1	1	1	1	0	0	0	1	0	0	1	0	1	1	1	0	0	0	0	0	1	0	1	1	0	1	0
934	0	1	1	0	0	2	2	0	1	0	1	0	0	0	1	0	1	1	1	1	2	0	1	0	0	1	0	0	0	2	2	0	2	0	1	1	2	0	2	2	0	0	2	0	1	1	0	0	0
935	0	0	1	0	0	0	0	0	2	0	0	0	1	0	0	1	2	0	0	2	2	0	0	0	0	2	0	0	0	1	0	0	1	1	1	2	1	1	0	0	0	0	0	0	0	0	0	0	0
936	1	2	1	0	0	0	0	0	2	0	0	0	0	0	0	0	0	1	0	1	0	0	1	1	1	1	0	1	1	1	1	1	1	0	1	2	1	0	1	1	0	1	0	0	0	1	0	0	2
937	0	1	1	0	0	1	0	0	2	0	2	0	0	0	0	0	2	0	0	2	2	0	0	0	0	1	0	0	0	2	0	0	1	0	0	2	1	0	0	0	0	0	2	0	2	1	0	0	0
938	1	1	2	0	0	1	2	0	0	0	2	0	0	0	1	0	2	0	0	2	2	0	0	0	0	1	1	1	1	1	0	1	1	0	1	2	1	0	0	0	0	0	0	0	0	1	0	0	0
939	0	0	2	0	0	1	0	0	2	0	0	0	0	0	0	0	1	1	1	1	2	0	1	1	1	1	0	0	1	1	0	1	1	1	1	1	0	0	1	0	1	0	0	0	0	1	0	0	1
940	0	1	1	0	0	2	0	0	1	0	0	0	0	0	0	0	0	1	2	0	1	1	1	1	1	1	0	1	1	2	0	2	1	0	1	0	1	0	0	0	0	0	1	1	0	1	0	0	0
941	0	2	0	0	0	0	2	1	1	0	0	0	1	0	0	1	1	1	0	1	1	1	0	0	0	0	0	0	0	1	1	0	0	2	1	2	1	0	0	0	0	0	0	0	0	0	0	0	0
942	0	1	1	0	0	0	2	0	1	0	0	0	0	0	0	0	2	0	0	2	2	0	0	0	1	0	0	0	1	1	1	1	1	2	1	2	2	0	1	0	1	0	1	0	1	1	0	0	0
943	0	1	1	1	1	2	1	0	2	0	1	0	1	0	0	1	2	0	0	2	2	1	0	0	0	0	0	0	0	1	1	1	2	0	1	1	1	0	2	2	0	0	1	0	1	1	0	0	1
944	1	1	1	0	0	1	1	1	2	0	0	0	1	1	1	0	2	1	1	1	1	0	0	0	1	1	0	0	0	1	1	0	0	0	0	2	1	1	0	0	0	0	0	0	1	0	0	0	1
945	0	1	2	0	0	0	2	0	1	0	0	0	1	1	1	0	1	0	1	1	1	0	1	0	0	1	0	1	1	2	0	1	1	0	0	2	1	0	1	1	0	0	1	0	1	1	0	0	1
946	1	1	1	0	0	1	1	0	1	0	0	0	1	0	0	0	2	0	0	2	2	0	0	0	1	1	0	1	1	1	2	0	0	0	1	1	1	0	1	1	0	0	0	0	1	0	0	0	0
947	1	1	1	0	0	1	1	0	1	1	1	0	0	0	0	0	1	0	2	0	2	1	0	0	0	2	0	0	0	2	1	0	1	0	1	1	1	1	0	0	0	0	0	1	0	1	0	0	0
948	1	2	0	0	0	0	1	0	1	1	1	1	1	1	1	0	1	1	0	2	2	1	2	1	1	0	0	1	2	0	1	1	2	0	1	1	1	1	0	0	0	0	0	0	0	0	0	0	0
949	1	0	2	0	0	1	1	0	0	0	0	1	2	1	1	1	0	0	0	2	2	0	1	0	0	2	0	2	2	1	1	0	2	0	0	2	2	0	1	1	0	0	0	0	1	1	0	0	0
950	0	2	1	0	0	1	0	0	2	0	0	0	0	0	0	0	2	1	1	1	2	1	1	1	1	1	1	1	1	0	0	2	2	0	1	1	1	0	1	1	0	2	0	0	1	0	0	0	0
951	0	1	2	0	0	1	1	1	2	0	0	0	1	0	0	1	1	2	1	0	1	0	2	0	0	0	0	0	0	1	0	0	1	0	1	1	0	0	1	1	0	0	0	0	1	1	0	1	0
952	1	2	0	0	0	1	2	1	1	0	1	0	0	0	0	0	1	1	0	1	1	1	0	0	0	2	0	1	1	1	1	2	1	0	0	2	1	0	1	0	1	0	0	0	0	0	0	0	0
953	1	0	2	0	0	2	1	1	2	0	0	0	2	2	2	0	2	1	0	2	1	0	0	0	0	1	0	1	1	2	0	0	2	1	2	1	0	0	0	0	0	0	1	0	1	1	0	0	0
954	1	1	2	0	0	2	1	0	1	0	0	0	0	0	0	0	2	2	2	0	1	0	0	0	0	1	0	0	1	1	0	0	1	0	1	1	1	0	0	0	0	0	1	0	1	0	0	0	0
955	1	1	1	0	0	1	0	0	1	0	0	1	1	1	1	0	1	2	2	0	1	1	0	0	0	1	0	0	1	1	0	0	0	1	0	2	0	0	1	0	1	0	1	0	0	0	0	0	0
956	0	1	1	1	1	1	2	0	1	0	0	1	1	1	1	0	0	1	0	1	0	0	0	0	0	0	0	0	0	1	0	0	1	2	1	1	1	1	0	0	0	0	1	0	1	2	1	0	0
957	0	2	0	0	0	0	1	0	2	0	1	0	1	1	1	0	1	0	0	2	2	1	1	1	0	1	0	0	0	1	0	0	0	1	1	1	1	0	1	1	0	0	1	1	0	1	0	0	0
958	1	0	2	0	0	2	1	0	0	1	2	0	0	0	0	0	0	0	0	2	2	0	1	0	0	1	0	0	0	1	1	0	2	1	1	2	1	1	0	0	0	1	0	0	1	1	0	0	0
959	0	0	2	0	0	2	2	0	0	0	0	0	1	0	1	0	0	0	0	2	2	1	1	1	1	1	0	1	1	2	0	1	1	0	1	2	1	1	0	0	0	0	0	0	2	1	0	0	0
960	1	2	0	0	0	0	0	0	2	0	0	0	0	0	1	0	2	0	0	2	2	1	0	0	0	0	0	0	1	1	0	1	1	0	1	2	2	0	1	1	0	1	0	0	0	1	0	0	1
961	0	2	1	0	0	1	1	1	2	0	0	0	2	0	0	1	1	1	1	1	1	0	0	0	0	1	0	0	0	1	0	0	1	1	1	2	1	1	0	0	0	0	0	0	0	2	0	0	0
962	0	2	0	0	0	0	1	0	0	0	1	0	0	0	0	0	0	0	0	2	2	0	1	0	0	2	0	0	1	1	0	2	1	0	0	2	1	0	0	0	0	0	2	0	1	1	0	0	0
963	1	1	1	0	0	1	1	0	1	1	1	0	0	0	1	0	0	0	0	2	2	1	0	0	0	0	0	0	0	2	0	1	2	1	2	2	1	0	1	1	0	0	0	1	0	0	0	0	0
964	1	2	1	0	0	2	2	0	0	0	1	0	1	0	0	0	2	2	1	1	2	0	0	0	1	1	0	0	1	2	0	1	0	1	0	2	2	0	1	1	0	0	0	0	2	1	0	0	0
965	1	1	1	0	0	2	1	1	2	0	0	1	1	1	1	0	1	2	1	0	1	0	0	0	1	2	0	1	1	2	0	1	1	0	1	2	1	1	0	0	0	0	0	0	0	1	0	0	0
966	0	0	2	0	0	2	1	0	2	1	1	1	1	1	1	0	0	2	0	1	1	1	0	0	0	2	0	0	0	1	1	1	0	0	1	1	1	0	1	1	0	0	0	2	0	2	0	0	1
967	0	1	1	0	0	2	1	1	2	0	0	0	0	0	0	0	2	1	1	1	2	1	0	0	0	0	0	0	0	2	0	0	0	1	1	1	1	0	0	0	0	0	0	0	0	0	0	0	1
968	1	1	1	0	0	1	1	0	2	1	0	1	2	1	1	1	1	1	1	1	2	0	0	0	0	2	0	0	0	2	2	0	1	1	1	2	2	0	1	0	2	0	0	1	0	1	0	0	0
969	0	1	1	0	0	1	2	1	1	0	0	2	2	2	2	0	1	0	1	1	1	0	0	0	0	1	0	0	0	0	0	1	0	0	1	1	1	0	1	1	0	1	0	0	2	0	0	1	0
970	1	2	0	0	0	0	1	0	2	0	0	0	0	0	0	0	1	0	0	1	1	1	0	0	0	0	0	1	1	1	0	0	0	0	0	2	2	0	1	1	0	0	0	0	0	1	0	0	0
971	1	2	0	0	1	1	2	1	1	0	1	0	0	0	0	0	2	0	0	2	2	0	0	0	1	0	0	0	0	1	0	1	1	0	0	2	2	0	1	1	0	0	0	0	0	0	0	1	0
972	0	0	2	0	0	1	1	1	2	0	0	1	1	1	1	0	1	1	1	1	1	0	0	0	0	0	0	1	1	2	0	0	0	1	0	2	2	0	1	1	0	0	0	0	0	1	0	0	0
973	1	2	0	0	0	0	2	0	0	0	2	0	0	0	0	0	1	1	1	1	1	0	0	0	1	2	0	0	0	1	0	0	1	0	1	1	2	0	1	1	0	1	0	0	1	0	0	0	1
974	1	2	0	0	0	0	1	0	2	0	0	0	0	0	0	0	2	1	1	1	2	0	0	0	0	1	0	1	1	1	2	1	2	0	0	2	1	1	0	0	0	0	0	2	0	2	0	0	0
975	1	0	2	0	0	2	1	0	1	1	2	0	0	0	0	0	0	2	2	0	0	0	1	0	0	0	0	0	0	2	1	0	0	0	0	1	1	0	0	0	0	0	0	0	1	2	0	1	0
976	1	1	2	0	0	1	2	1	1	1	1	1	2	2	2	0	0	0	0	2	2	1	0	0	0	0	0	1	1	2	0	2	2	0	2	0	1	0	0	0	0	2	0	0	1	0	0	0	0
977	1	1	0	0	0	0	2	0	1	0	1	0	0	0	0	0	0	0	0	2	2	0	0	0	0	1	0	0	1	0	0	1	0	0	0	2	1	1	0	0	0	0	1	0	1	1	0	0	0
978	0	2	0	0	0	1	1	0	1	0	1	0	0	0	0	0	1	0	0	2	2	0	0	0	0	2	0	0	0	1	0	1	1	0	0	2	2	0	1	1	1	0	1	0	0	0	0	0	0
979	0	0	2	0	0	2	1	0	1	0	1	1	1	1	1	0	2	0	0	2	2	1	0	0	0	1	0	0	2	0	0	1	1	1	2	0	2	0	1	0	1	1	0	0	1	0	0	1	0
980	1	2	1	0	0	0	0	0	2	0	0	1	1	1	1	0	1	1	1	0	0	0	0	0	1	1	0	0	1	0	0	0	0	0	0	2	0	0	0	0	0	0	0	0	0	2	0	0	0
981	0	1	1	0	0	1	2	0	0	0	1	0	1	0	0	1	0	0	1	1	2	1	0	0	0	0	0	0	1	1	0	2	2	1	0	2	1	0	0	0	0	0	0	0	1	0	0	1	0
982	0	2	0	0	0	0	1	0	1	0	0	1	2	1	1	0	0	0	0	2	2	1	0	0	0	2	0	0	0	1	0	1	1	0	0	2	1	0	0	0	1	0	1	0	1	0	0	1	0
983	0	1	1	0	0	1	1	0	2	0	1	0	1	1	2	0	1	1	0	1	1	0	0	0	0	2	0	0	1	1	1	2	2	0	1	1	1	0	1	0	1	1	0	0	1	0	0	0	0
984	1	0	2	0	0	2	1	0	2	0	0	0	0	0	0	0	1	0	0	2	2	0	0	0	0	2	0	0	1	0	0	1	1	0	0	2	2	0	0	0	0	0	0	1	0	0	0	0	0
985	1	1	2	0	0	2	1	0	1	0	1	2	2	2	2	0	1	1	0	1	1	0	0	0	0	1	0	1	1	0	0	0	1	0	0	2	2	0	2	2	0	0	1	0	2	1	0	0	1
986	1	1	1	0	0	1	2	1	2	0	0	0	0	0	0	0	2	2	2	0	2	0	0	0	1	0	1	1	1	1	0	0	2	1	2	1	0	0	0	0	0	0	0	1	0	1	0	0	0
987	0	1	2	0	0	2	1	0	2	0	0	1	1	1	1	0	1	0	1	1	2	1	0	0	0	1	0	0	1	1	0	1	1	2	1	1	2	0	1	0	1	0	0	1	0	1	0	0	0
988	1	0	2	0	0	1	1	1	2	0	0	1	1	0	0	0	1	0	0	2	1	0	0	0	0	2	1	1	1	2	0	0	0	0	0	2	2	1	0	0	0	0	1	0	1	0	0	0	1
989	0	1	2	0	0	2	2	1	1	0	1	0	0	0	0	0	1	0	0	2	2	0	0	0	0	1	0	1	1	2	0	2	1	1	0	2	0	0	1	1	0	0	0	0	0	2	0	1	1
990	1	0	2	0	0	2	2	0	1	0	0	0	0	0	0	0	2	1	1	1	2	1	1	1	1	1	0	0	1	0	0	1	1	0	1	1	1	0	1	1	0	0	0	0	2	1	0	0	0
991	0	2	1	0	0	1	1	0	2	0	1	0	0	0	0	0	1	0	0	2	2	0	0	0	0	1	0	1	2	0	1	0	1	0	1	1	2	0	0	0	0	0	0	0	1	0	0	1	0
992	0	1	2	0	0	1	2	1	1	0	0	0	0	0	0	0	1	1	0	1	1	0	0	0	2	1	0	0	0	2	2	0	0	1	0	2	1	0	1	1	0	1	0	0	0	0	0	0	0
993	1	0	1	0	0	1	2	1	1	0	0	0	0	0	0	0	1	1	0	1	1	0	0	0	0	2	0	1	1	1	0	2	1	0	0	2	1	1	0	0	0	0	0	0	0	0	0	0	0
994	1	2	1	0	0	1	1	0	2	0	0	0	1	0	0	1	2	0	0	2	1	1	0	0	0	2	0	0	0	1	0	0	1	0	0	2	0	0	0	0	0	0	0	0	0	0	0	1	0
995	1	1	1	0	0	1	1	1	2	0	0	0	1	0	0	1	2	1	1	1	2	2	1	1	1	1	0	1	1	1	2	0	1	0	0	2	1	1	1	1	0	0	0	0	1	0	0	0	0
996	1	1	1	0	0	0	0	0	2	0	0	1	0	0	0	0	1	0	0	2	2	1	0	0	0	1	0	2	2	1	2	2	1	1	0	2	0	0	0	0	0	1	1	0	1	0	0	0	0
997	1	2	1	1	1	1	2	1	1	0	0	1	2	2	2	0	0	0	0	2	2	0	0	0	0	1	0	0	0	2	0	1	1	0	1	1	2	0	2	2	1	0	0	0	1	1	0	0	1
998	1	1	1	0	0	2	1	1	2	0	0	0	1	1	2	0	0	0	0	2	2	1	0	0	0	2	0	1	1	0	0	0	0	0	0	2	1	0	1	1	1	1	0	0	2	0	0	0	0
999	0	1	2	0	0	1	1	0	2	0	0	0	0	0	0	0	0	0	0	2	2	1	0	0	0	1	0	1	1	2	0	2	2	0	2	1	1	0	0	0	0	0	1	0	0	0	0	0	0
1000	1	2	2	0	0	1	1	1	2	0	0	0	1	0	0	0	1	2	1	0	1	1	0	0	0	0	0	0	0	1	0	1	0	0	1	1	2	0	1	1	0	2	0	0	0	0	0	0	0
[truncated: 952 more columns]
