# Supplementary material for: KNN-MDR: a learning approach for improving interactions mapping performances in genome wide association studies
Source: BMC Bioinformatics. 2017 Mar 21;18:184. doi: 10.1186/s12859-017-1599-7 (PMC5361736; doi:10.1186/s12859-017-1599-7)
Supplement: Supplementary file 2 — The data set(s) supporting the results of Table 1. (ZIP 22742 kb) [file 12859_2017_1599_MOESM2_ESM.zip › Nouveau dossier/S30/mkallsimul.dat]

1	1	0	0	1	0	1	0	0	2	0	0	0	1	1	1	0	0	0	2	0	2	0	0	0	0	0	0	1	1	1	0	1	0	0	0	2	2	0	1	1	0	1	1	0	1	1	0	0	1
2	0	0	0	1	0	1	2	1	1	0	0	0	0	0	0	0	0	1	1	1	2	0	0	0	0	1	0	0	1	1	0	1	0	0	0	2	1	0	0	0	0	0	0	0	0	1	0	0	0
3	1	0	0	0	0	1	2	1	1	0	0	1	1	1	1	0	1	2	0	1	1	1	0	0	0	0	0	0	2	1	1	1	1	1	1	1	2	0	2	2	1	0	0	0	0	2	0	1	1
4	0	0	0	0	0	0	1	0	1	0	0	1	0	0	1	0	1	2	0	1	1	0	0	0	0	1	1	1	2	1	0	2	2	0	1	1	2	0	1	1	0	0	0	0	1	1	0	0	1
5	1	0	0	0	0	0	2	1	1	0	0	0	0	0	0	0	2	2	0	2	1	0	0	0	0	0	0	0	2	1	1	2	2	0	1	1	0	0	0	0	0	0	0	0	0	2	0	0	2
6	1	0	0	0	0	2	1	0	1	0	1	0	0	0	0	0	0	1	2	0	2	0	0	0	0	1	0	1	2	0	1	0	1	1	1	2	0	0	0	0	0	1	0	0	0	1	0	0	1
7	0	0	0	0	0	0	2	0	2	0	0	1	1	0	0	1	0	1	0	1	0	0	1	1	1	1	0	2	2	2	0	1	0	2	1	2	2	0	2	2	0	1	0	0	2	1	0	0	0
8	0	0	1	1	0	1	2	1	2	0	0	0	1	0	0	0	2	0	2	0	2	0	1	0	0	0	0	1	2	1	1	1	2	0	1	2	2	1	1	1	0	1	1	0	0	1	0	0	1
9	0	0	0	0	0	1	2	0	0	0	0	0	1	1	1	0	0	0	2	1	2	0	0	0	0	0	0	1	2	1	1	1	1	0	0	2	1	0	0	0	0	0	1	0	1	0	0	0	1
10	0	0	0	1	1	2	0	0	2	0	0	0	0	0	0	0	1	1	1	1	1	0	0	0	0	0	0	0	2	2	0	0	1	0	1	2	1	0	0	0	0	1	1	0	0	0	0	0	1
11	0	0	1	0	0	1	2	0	0	0	2	1	1	0	0	1	2	2	1	1	2	0	0	0	0	2	0	0	2	2	0	0	1	0	0	2	1	0	2	2	0	0	0	0	0	2	0	0	0
12	1	0	1	2	0	2	1	0	1	0	1	0	1	0	0	0	2	0	2	0	2	0	0	0	0	0	0	0	2	1	1	2	1	0	1	1	1	0	1	1	0	1	1	0	1	1	0	0	1
13	0	0	0	0	0	1	2	0	0	0	2	1	2	1	1	0	2	0	1	0	1	0	0	0	0	0	0	0	2	1	1	1	0	1	0	2	2	0	1	1	1	0	0	0	0	0	1	0	2
14	0	0	0	1	0	1	2	0	1	0	1	1	2	1	1	1	1	1	1	0	1	0	0	0	0	0	0	1	2	1	0	1	2	1	1	2	0	0	0	0	0	1	0	0	1	0	1	0	1
15	1	0	0	0	0	0	1	0	1	0	0	0	0	0	0	0	1	2	0	1	1	1	0	0	0	0	0	1	1	0	0	2	1	1	0	2	1	1	0	0	0	1	1	1	0	1	0	0	0
16	1	0	0	0	0	0	1	0	1	0	1	0	2	2	2	0	1	0	2	1	2	0	0	0	0	1	0	0	2	2	1	2	1	0	0	2	2	0	1	1	0	0	1	0	1	0	0	0	1
17	0	0	0	1	1	2	2	0	1	0	1	0	0	0	0	0	2	0	2	0	2	0	1	0	0	0	0	0	2	1	0	2	2	0	2	0	2	0	1	0	1	1	1	0	1	2	0	0	0
18	1	0	0	0	0	1	1	0	1	0	1	0	2	2	2	0	0	2	0	1	2	0	0	0	0	0	0	0	2	0	0	0	0	0	0	2	0	0	0	0	0	0	0	0	0	1	0	0	1
19	1	0	0	0	0	0	2	0	1	0	0	0	1	1	1	0	1	1	1	1	2	0	0	0	0	0	0	0	1	1	0	1	1	1	1	1	2	1	0	0	0	0	0	0	0	1	0	0	1
20	1	0	0	0	0	0	1	0	1	0	0	0	0	0	0	0	1	1	1	1	1	0	0	0	0	0	0	0	2	2	0	1	0	0	0	2	0	0	0	0	0	0	0	0	0	0	0	1	2
21	1	0	0	1	1	2	2	0	0	0	2	1	1	0	0	1	1	1	1	0	1	0	0	0	0	1	0	1	2	0	1	1	1	0	1	1	2	0	1	1	0	0	0	0	0	2	0	0	0
22	1	0	0	1	0	1	2	0	1	0	1	0	0	0	0	0	1	1	1	1	1	0	1	0	0	0	0	0	2	2	2	1	1	0	0	2	0	0	0	0	0	1	0	0	0	0	0	0	0
23	1	0	0	0	0	0	1	0	1	0	0	0	1	1	1	0	1	0	2	0	2	0	0	0	0	0	0	1	1	0	0	1	1	2	2	2	2	0	1	1	0	0	1	0	1	0	1	0	1
24	1	0	0	1	0	1	1	0	2	0	0	0	2	1	1	0	1	0	1	0	2	0	0	0	0	0	1	1	1	0	0	0	1	2	1	2	1	1	0	0	0	1	0	0	0	1	0	1	2
25	1	0	1	0	1	2	0	0	2	0	0	0	0	0	0	0	0	2	0	1	0	0	1	0	0	1	0	1	1	1	0	2	1	1	0	2	2	0	1	1	0	0	1	0	1	1	0	0	0
26	0	0	2	0	0	0	2	0	0	0	0	1	1	0	0	1	2	2	0	1	1	0	0	0	0	0	0	0	2	1	1	1	2	0	0	2	1	0	0	0	0	1	0	0	0	0	0	0	1
27	1	0	0	0	0	1	1	1	2	0	0	0	2	0	0	0	1	0	1	0	2	0	0	0	0	0	0	0	2	1	1	2	2	0	0	2	1	0	0	0	0	0	0	0	0	1	0	0	0
28	0	0	0	0	1	1	1	0	2	0	0	1	0	0	1	0	1	0	2	0	2	0	0	0	0	0	0	0	2	2	0	0	1	2	1	2	2	0	1	1	0	0	0	0	0	0	0	0	0
29	1	0	1	1	0	1	2	1	1	0	1	0	0	0	0	0	2	0	1	0	1	0	1	0	0	0	0	0	2	2	1	2	1	1	0	2	0	0	0	0	0	0	0	0	0	1	1	1	2
30	0	0	0	1	0	1	2	0	0	0	2	0	0	0	0	0	0	1	1	1	1	0	1	0	0	0	0	0	2	2	0	1	1	1	0	2	2	1	1	1	0	0	0	1	1	1	1	0	1
31	1	0	0	0	0	1	1	0	1	0	1	0	0	0	0	0	2	1	1	1	1	0	0	0	0	0	0	0	2	1	0	1	1	1	1	2	1	0	0	0	0	0	0	0	0	0	0	0	0
32	1	0	0	0	0	0	1	0	1	1	1	1	1	0	0	1	0	1	1	0	1	0	0	0	0	0	0	0	2	2	0	2	2	0	2	0	0	0	0	0	0	0	0	0	0	1	0	0	1
33	1	1	0	0	1	2	1	1	2	0	0	0	0	0	0	0	1	0	2	1	2	1	0	0	0	0	0	0	2	2	0	2	2	0	0	2	2	1	1	0	1	1	2	0	1	0	0	0	1
34	0	0	0	0	1	2	2	1	2	0	0	0	1	1	1	0	1	1	1	1	2	0	1	1	1	1	0	0	2	2	1	0	0	0	0	2	1	0	0	0	0	0	0	1	0	1	0	0	0
35	0	0	0	0	0	2	2	0	1	0	0	1	2	1	1	0	2	0	1	0	1	0	0	0	0	1	0	0	2	1	1	1	0	1	0	2	1	0	2	2	1	0	0	0	0	0	0	0	1
36	0	0	0	0	0	1	0	0	2	0	0	0	0	0	0	0	0	2	0	1	2	0	0	0	0	0	2	1	2	0	1	2	1	2	1	1	2	0	1	1	0	0	1	0	1	0	0	0	1
37	0	0	0	0	0	1	1	0	2	0	0	0	1	1	1	0	1	0	2	0	2	0	1	1	1	1	0	0	2	1	0	0	0	1	2	2	2	0	1	1	0	1	1	1	0	1	1	0	2
38	1	0	0	0	0	1	0	0	2	0	0	0	0	0	0	0	0	2	0	1	1	0	0	0	0	0	0	1	1	0	1	1	1	0	1	1	1	0	1	1	0	1	1	0	2	0	0	0	1
39	0	0	0	0	0	2	1	0	2	0	0	0	0	0	0	1	2	2	0	2	2	0	0	0	0	1	0	0	2	1	0	0	0	2	1	2	0	0	0	0	0	1	1	0	1	0	0	0	1
40	0	0	0	0	1	1	2	1	1	0	1	0	0	0	0	0	1	1	1	1	1	0	0	0	0	0	0	0	2	2	0	1	2	0	1	2	1	0	1	1	0	0	0	0	0	1	0	0	0
41	1	0	0	0	0	1	1	0	2	1	0	0	1	0	0	0	1	1	1	1	1	0	0	0	0	0	0	0	2	1	0	2	1	1	1	1	1	0	2	2	0	1	1	0	1	1	0	0	1
42	0	0	0	0	0	0	1	0	1	0	1	0	0	0	0	0	1	0	2	0	2	0	0	0	0	0	0	0	2	2	0	0	0	0	1	1	1	0	0	0	0	0	1	0	0	1	0	0	2
43	0	0	0	1	0	2	1	0	2	0	0	0	0	0	0	0	0	0	2	0	1	1	0	0	0	0	0	0	1	1	1	2	1	1	0	2	1	0	0	0	0	0	1	0	1	0	0	0	1
44	1	0	0	0	2	2	1	1	2	0	0	0	0	0	0	0	1	0	2	0	2	0	0	0	0	1	0	0	2	1	0	2	2	0	1	1	1	1	0	0	0	1	0	0	0	0	0	0	0
45	0	0	0	0	0	0	1	0	2	0	0	0	0	0	0	0	1	1	1	1	2	0	0	0	0	1	1	1	2	1	0	1	0	0	0	2	1	0	1	1	0	1	1	0	0	1	0	1	0
46	1	0	0	0	1	2	2	0	1	0	0	1	2	1	1	0	1	1	1	0	1	0	1	1	1	1	0	0	2	2	1	1	1	0	0	2	0	0	1	1	0	1	1	0	1	1	0	0	0
47	1	0	0	0	1	1	0	0	2	0	0	0	0	0	0	0	1	1	1	1	1	0	0	0	0	0	0	1	2	2	0	1	0	2	1	1	0	0	0	0	0	1	1	0	1	0	1	0	1
48	1	0	0	0	0	1	1	1	2	0	1	2	2	0	0	1	1	1	0	2	1	0	0	0	0	1	0	1	2	2	1	1	1	1	0	2	2	0	2	1	1	0	0	0	0	1	0	0	1
49	1	0	0	0	0	0	2	1	1	1	1	1	1	1	1	0	2	1	1	0	2	0	0	0	0	0	0	0	2	2	2	1	1	2	2	2	2	0	0	0	0	1	2	0	1	0	0	0	2
50	0	0	0	0	0	0	1	1	2	0	0	0	0	0	0	0	0	1	1	0	1	0	0	0	0	1	1	0	2	1	1	1	1	1	1	2	0	0	1	1	0	0	0	0	0	0	0	0	1
51	0	0	0	1	0	2	2	1	2	0	0	0	0	0	0	0	0	1	1	1	2	0	1	0	0	0	0	1	2	1	1	1	1	1	1	1	0	0	1	1	0	1	1	0	1	0	1	0	1
52	0	0	0	0	0	1	1	0	1	0	1	1	2	1	1	0	0	0	2	1	2	0	0	0	0	0	0	0	2	2	0	1	1	0	1	1	2	0	1	0	2	0	0	1	1	1	0	0	2
53	0	0	0	0	0	0	0	0	2	0	0	0	0	0	0	0	1	1	1	1	2	0	1	0	0	0	0	1	1	1	0	2	1	0	1	1	1	0	0	0	0	0	0	0	0	2	0	0	0
54	1	0	0	0	0	0	0	0	2	0	0	1	2	1	1	1	1	0	2	0	2	1	0	0	0	0	0	1	1	1	1	2	2	0	2	1	2	0	1	1	0	1	1	0	1	0	0	0	0
55	1	0	0	1	0	1	2	1	1	0	1	0	2	2	2	0	2	0	2	0	2	0	0	0	0	1	0	0	1	1	0	0	0	1	0	2	1	0	1	1	0	0	0	0	0	0	0	0	0
56	0	0	0	1	0	1	1	0	1	0	1	0	0	0	0	0	2	2	0	1	2	0	0	0	0	0	0	1	1	1	1	1	0	1	1	1	1	1	0	0	0	1	1	0	1	1	2	0	2
57	1	0	0	0	0	0	1	0	1	0	1	0	0	0	0	0	2	1	1	1	2	0	0	0	0	0	0	1	1	1	1	1	1	0	2	1	2	0	2	1	1	0	0	1	0	1	0	0	1
58	1	1	0	0	1	1	1	0	1	0	1	1	2	1	1	0	1	1	1	1	2	0	0	0	0	0	0	0	2	1	0	1	0	1	1	1	1	0	0	0	0	0	0	0	0	1	0	1	0
59	0	0	0	0	0	2	2	0	1	0	1	1	1	0	0	1	2	1	1	1	2	0	0	0	0	0	0	0	1	1	0	0	1	0	0	2	1	0	0	0	0	0	0	0	0	0	0	0	1
60	0	0	0	0	0	0	1	0	1	0	1	0	1	1	1	0	1	1	1	0	1	0	1	1	1	1	0	0	1	0	0	1	1	0	0	2	2	0	2	2	0	0	0	0	0	1	0	0	0
61	0	0	0	0	0	2	1	0	1	0	0	2	2	1	1	0	1	0	2	1	2	2	0	0	0	0	0	0	2	2	0	1	1	0	0	2	1	0	1	1	0	1	0	0	0	0	0	0	1
62	1	0	0	1	0	2	2	1	1	0	1	1	1	0	0	1	1	0	2	0	2	1	0	0	0	0	0	0	2	1	0	1	1	1	1	1	2	0	0	0	0	0	1	0	1	1	0	1	0
63	0	0	0	0	1	1	1	0	1	0	1	0	1	1	1	0	1	1	1	1	1	0	0	0	0	0	0	0	1	1	1	1	1	1	0	2	2	1	1	1	0	2	2	0	1	1	0	0	0
64	0	0	0	0	0	1	2	0	1	1	0	0	0	0	0	0	1	2	0	0	0	0	0	0	0	1	0	0	2	0	0	1	2	0	1	2	2	0	2	2	1	0	1	1	0	1	0	0	0
65	1	0	0	0	0	1	0	0	1	0	0	1	1	0	0	0	1	0	2	0	2	0	0	0	0	0	0	1	1	0	1	2	2	0	0	2	2	0	1	1	0	1	1	0	1	0	0	0	1
66	0	0	0	1	0	2	1	0	1	1	1	1	0	0	1	0	1	1	1	0	2	0	0	0	0	0	0	1	1	1	1	0	0	0	0	2	1	0	1	1	1	0	1	0	0	0	0	0	0
67	0	1	1	0	0	1	1	0	2	0	0	1	1	0	0	0	1	2	1	0	2	0	0	0	0	0	0	0	2	2	0	1	1	0	1	2	2	0	1	1	0	2	2	0	1	1	1	0	1
68	0	0	0	1	0	2	1	0	1	0	0	1	1	1	1	0	0	2	0	1	1	0	0	0	0	0	0	0	2	1	0	0	0	0	0	2	2	0	0	0	0	1	0	0	0	1	0	1	2
69	0	0	0	0	0	0	1	0	2	0	0	0	0	0	0	0	1	1	1	1	1	0	0	0	0	1	0	1	1	1	1	2	1	0	1	1	0	0	1	0	1	1	1	0	1	1	0	0	1
70	1	0	0	0	0	1	2	0	1	0	0	0	1	0	0	0	1	0	2	0	2	0	1	1	1	1	0	0	2	2	0	1	0	1	1	2	2	0	1	1	0	0	0	0	0	1	0	1	0
71	0	0	0	0	0	0	2	1	1	0	0	1	1	1	1	0	1	0	2	0	2	0	1	0	0	0	0	0	2	2	0	1	1	0	0	2	2	0	2	2	0	1	1	0	1	1	0	0	1
72	1	0	0	1	0	1	1	0	1	0	0	0	0	0	0	0	2	1	1	0	2	0	1	1	1	1	0	0	2	0	0	1	1	1	0	2	1	0	1	1	0	0	0	1	0	0	0	0	1
73	0	0	0	0	0	2	1	1	2	0	0	1	1	0	0	0	2	2	1	1	2	0	0	0	0	0	0	0	2	1	0	1	1	1	0	2	1	1	0	0	0	0	0	0	0	0	0	0	0
74	0	0	0	0	0	0	0	0	2	0	0	0	2	1	1	0	1	1	1	0	2	0	0	0	0	0	0	1	2	0	1	2	1	1	0	2	0	0	0	0	0	0	0	0	0	1	1	0	2
75	0	0	0	0	1	1	0	0	2	0	1	0	0	0	0	0	1	0	2	0	2	0	0	0	0	0	1	1	2	1	0	2	2	0	0	2	2	0	2	2	0	0	2	0	0	0	0	1	0
76	1	1	0	0	0	1	1	0	1	0	0	0	1	1	0	0	1	1	1	1	1	0	0	0	0	0	0	1	2	1	1	1	1	2	0	2	1	0	0	0	0	0	1	0	0	0	0	0	1
77	1	0	0	1	0	1	1	0	0	0	1	0	0	0	0	0	0	1	0	1	0	0	0	0	0	1	0	0	2	2	0	0	0	0	1	1	2	1	0	0	0	0	0	0	1	0	0	0	1
78	1	0	0	1	0	1	2	0	1	0	1	0	0	0	0	0	2	1	1	1	1	0	0	0	0	0	0	0	2	0	0	0	0	0	0	2	1	1	0	0	0	0	0	0	0	2	0	0	1
79	0	0	1	1	0	1	0	0	2	0	0	1	0	0	1	0	1	0	2	1	2	0	0	0	0	0	0	0	1	1	0	0	0	1	1	1	2	0	1	1	1	0	0	0	0	0	0	0	2
80	1	0	0	0	0	0	2	0	0	0	2	0	0	0	0	0	1	2	0	0	1	0	0	0	0	0	0	1	2	2	0	1	1	0	1	1	1	0	0	0	0	0	0	0	0	0	0	1	0
81	0	0	0	1	0	1	2	0	0	0	0	0	1	1	1	0	0	1	0	1	2	1	0	0	0	1	0	0	2	1	1	2	2	0	0	2	1	0	1	1	0	0	0	0	0	0	0	0	1
82	1	0	0	1	0	2	1	0	1	0	1	1	1	0	1	0	1	2	1	0	1	0	0	0	0	1	0	0	2	2	1	2	1	1	0	2	1	0	0	0	0	0	0	0	1	0	1	0	1
83	0	0	0	0	0	1	1	0	2	0	0	1	1	0	0	1	2	0	1	0	1	0	1	0	0	0	0	0	2	1	1	0	0	0	0	2	0	0	1	1	0	0	0	0	0	1	0	0	1
84	1	0	0	0	0	1	1	0	2	0	0	0	1	0	0	0	1	1	1	1	1	0	1	0	0	0	0	0	2	2	0	1	1	1	2	0	1	0	0	0	0	1	1	0	0	0	0	0	1
85	0	0	0	0	0	0	2	0	1	0	0	1	2	1	1	0	1	1	1	1	1	0	1	1	1	1	0	0	2	1	0	0	0	1	0	2	2	0	1	1	0	0	1	0	1	0	0	1	1
86	0	0	0	0	0	0	0	0	2	0	0	0	1	1	1	0	2	0	1	0	2	0	0	0	0	0	0	1	2	1	2	1	1	0	1	1	2	0	1	1	1	0	0	0	0	0	1	0	2
87	0	0	0	0	0	1	2	0	1	0	0	0	0	0	0	0	0	2	0	2	0	1	0	0	0	0	0	1	1	1	0	1	1	0	1	1	2	0	0	0	0	0	0	2	0	1	1	0	1
88	1	0	0	0	0	0	2	0	0	0	0	0	1	0	0	0	0	2	1	0	1	0	0	0	0	0	0	2	1	1	0	1	1	0	0	2	2	0	2	2	0	0	1	0	0	0	0	0	1
89	1	0	0	1	1	2	2	0	0	0	1	0	0	0	0	0	2	0	1	0	1	0	0	0	0	0	0	1	2	1	1	1	2	0	0	2	1	0	0	0	0	1	1	0	1	1	0	0	0
90	1	0	0	1	0	1	2	0	1	0	1	0	1	1	1	0	2	0	2	0	2	0	0	0	0	0	0	0	1	1	1	1	1	2	1	2	1	0	0	0	0	1	0	0	0	0	0	0	0
91	0	0	0	0	0	0	1	0	2	1	0	0	1	1	1	0	2	2	1	0	2	0	0	0	0	0	0	0	2	1	1	0	0	0	0	2	1	0	0	0	0	0	0	1	1	1	0	0	0
92	1	0	0	1	0	1	2	1	1	0	1	0	1	1	1	0	0	0	1	1	2	0	1	0	0	0	0	0	2	2	0	1	1	2	1	1	0	0	0	0	0	0	2	0	1	0	0	0	2
93	0	1	0	0	1	2	2	0	1	0	0	0	1	1	1	0	0	1	0	1	2	0	1	1	1	1	0	0	1	1	0	1	1	2	1	2	1	0	0	0	0	0	1	0	1	0	0	0	1
94	1	0	0	0	0	1	0	0	2	0	0	0	0	0	0	0	1	1	1	1	1	0	1	0	0	0	0	1	1	1	0	0	0	0	0	2	1	0	1	1	1	0	0	0	0	1	1	0	2
95	0	0	0	0	0	0	1	0	1	0	0	0	0	0	0	0	2	1	2	0	1	0	1	1	1	1	0	0	2	1	0	1	1	0	1	1	1	0	0	0	0	0	0	0	0	0	0	0	1
96	1	0	0	0	0	1	2	0	0	0	2	0	1	1	1	0	1	1	1	0	1	0	0	0	0	0	0	1	1	1	0	1	2	1	1	2	0	0	1	1	0	1	1	0	1	0	0	0	0
97	1	0	1	0	0	1	1	1	2	0	0	0	0	0	0	0	0	1	1	0	1	0	0	0	0	0	0	2	2	2	0	2	2	0	0	2	2	0	1	0	1	0	0	0	0	1	1	0	1
98	1	0	0	0	0	1	2	0	1	0	1	0	1	1	1	0	1	1	1	1	1	0	0	0	0	1	0	0	2	2	1	2	1	0	0	2	2	1	0	0	0	1	1	0	1	1	1	0	1
99	1	0	0	1	0	1	1	0	1	0	0	0	0	0	0	0	1	0	2	0	2	0	0	0	0	0	0	0	2	2	0	0	1	1	1	2	2	0	0	0	1	0	0	0	0	0	0	0	1
100	0	0	0	0	0	0	1	0	1	1	2	1	2	2	2	0	1	2	1	0	1	0	0	0	0	0	0	1	2	1	1	2	2	0	0	2	1	0	0	0	0	0	0	0	0	1	0	1	0
101	1	0	0	0	0	1	1	1	1	1	0	1	1	1	1	0	1	0	2	0	2	0	1	0	0	0	0	1	1	0	1	0	0	0	1	1	2	0	1	1	0	0	0	2	0	2	0	0	0
102	1	0	0	1	0	1	1	1	2	0	0	1	1	0	0	1	2	1	1	0	2	0	0	0	0	0	1	1	2	1	0	1	1	2	0	2	2	0	2	2	1	0	0	0	0	1	0	0	1
103	0	0	0	1	0	2	2	1	1	0	1	2	1	1	2	0	1	1	1	0	1	0	0	0	0	0	0	0	1	1	1	0	0	0	0	2	2	0	0	0	1	0	0	0	0	0	0	0	0
104	0	0	0	0	0	0	1	1	2	0	0	0	1	1	1	0	0	2	0	1	0	1	0	0	0	0	0	1	2	2	0	2	2	0	2	0	2	1	0	0	0	1	1	0	1	0	0	0	1
105	0	0	0	0	0	2	2	1	1	0	0	1	1	0	0	1	0	1	1	0	1	0	0	0	0	1	0	2	2	1	2	2	1	0	2	2	0	0	0	0	0	1	2	0	1	0	0	0	2
106	1	0	0	0	0	1	0	0	2	0	0	0	1	1	1	0	1	1	1	0	1	1	0	0	0	0	0	0	2	2	0	2	2	0	2	1	1	0	1	0	1	0	0	1	0	1	0	0	1
107	0	0	0	0	0	0	2	0	1	0	1	0	0	0	0	0	1	1	1	1	1	0	2	1	1	1	0	0	2	2	1	2	1	0	1	1	1	0	0	0	0	1	1	1	1	2	1	0	1
108	0	0	0	1	0	1	1	1	2	0	0	0	1	1	1	0	1	1	1	0	2	0	0	0	0	0	1	1	2	0	1	2	1	1	1	1	2	0	1	0	2	1	1	0	1	0	0	0	1
109	0	0	0	0	1	1	1	0	0	0	1	1	2	1	2	0	2	1	2	1	2	0	0	0	0	0	0	1	2	2	0	1	1	0	1	1	2	1	1	1	0	0	0	0	0	0	0	0	1
110	0	0	0	0	1	2	2	0	0	0	0	1	2	2	2	0	0	2	0	1	0	0	0	0	0	0	1	1	2	1	0	1	0	1	1	2	0	0	0	0	0	0	1	0	1	0	0	2	2
111	1	0	1	0	0	2	0	0	2	0	0	2	2	2	2	0	1	1	1	0	1	0	0	0	0	0	0	0	2	2	0	1	1	1	0	2	2	0	1	0	2	0	0	0	0	0	0	0	1
112	1	0	0	1	0	1	1	1	2	0	0	0	0	0	0	0	1	0	2	0	2	1	0	0	0	0	0	0	2	2	2	0	0	1	0	2	1	1	0	0	0	1	1	0	2	2	0	1	1
113	0	0	0	1	0	2	0	0	2	0	0	0	2	1	1	0	1	0	1	0	1	0	0	0	0	0	0	1	2	1	2	2	2	0	1	1	1	0	0	0	0	1	0	0	0	1	0	0	0
114	0	0	0	0	1	1	0	0	2	0	0	1	2	1	1	0	0	0	2	0	2	0	1	0	0	0	0	0	2	2	0	1	0	1	0	2	1	0	2	2	0	0	0	0	1	1	1	1	2
115	1	0	1	1	0	1	1	0	1	0	0	1	2	2	2	0	2	1	1	1	1	0	0	0	0	0	0	0	1	1	0	2	2	0	0	2	1	0	1	1	0	0	1	1	1	1	0	0	0
116	0	0	0	0	1	1	0	0	2	0	0	0	1	1	1	0	1	1	1	1	2	0	0	0	0	0	0	0	1	1	0	2	1	0	0	2	2	0	0	0	1	0	0	1	1	1	0	0	1
117	0	0	1	0	0	0	1	0	1	1	1	0	0	0	0	0	1	0	2	0	2	0	1	0	0	0	0	1	2	1	1	2	2	0	2	1	1	0	0	0	0	1	1	0	1	0	0	0	0
118	1	0	0	0	0	2	1	0	2	0	0	0	0	0	0	0	1	0	1	0	2	0	0	0	0	0	0	0	2	2	1	0	1	0	1	2	2	0	1	1	0	0	0	0	0	2	0	1	2
119	0	0	0	1	0	1	1	1	2	0	0	1	0	0	0	0	2	1	2	1	2	1	0	0	0	0	1	1	1	0	0	1	1	0	0	2	1	0	1	1	0	1	0	0	0	1	0	0	0
120	1	0	0	0	0	0	1	0	1	0	0	0	0	0	0	0	1	1	1	0	2	0	0	0	0	1	1	0	2	1	0	1	1	0	0	2	0	0	0	0	0	1	0	0	0	1	0	1	1
121	0	0	1	1	0	2	1	0	1	0	0	1	1	0	0	1	2	1	1	1	1	0	0	0	0	0	0	0	1	1	0	0	0	1	0	2	1	1	0	0	0	1	1	0	1	0	0	2	2
122	1	0	0	1	0	1	0	0	2	0	0	0	0	0	0	0	1	2	1	0	2	0	0	0	0	0	0	0	2	1	1	0	0	1	0	2	1	0	1	1	0	0	1	0	1	0	0	0	1
123	0	0	1	1	0	1	2	0	0	0	0	0	0	0	0	0	1	1	1	0	2	0	0	0	0	0	1	0	2	1	1	1	1	0	1	1	2	0	0	0	0	1	0	0	0	0	0	0	0
124	0	1	0	0	0	1	0	0	2	0	0	0	1	1	1	0	1	1	1	1	1	0	1	1	1	1	0	0	2	2	0	0	1	1	0	2	1	0	1	1	0	0	0	0	0	1	0	1	1
125	0	1	0	0	0	1	1	0	2	0	0	0	0	0	0	0	1	2	0	1	1	1	0	0	0	0	0	0	2	2	1	2	2	0	0	2	1	0	2	2	0	0	1	0	0	1	0	0	0
126	1	0	0	0	0	0	2	1	1	0	0	0	0	0	0	0	2	0	2	1	2	0	1	1	1	1	0	0	1	0	0	0	0	0	0	2	0	0	0	0	0	0	1	0	0	1	0	0	1
127	1	0	0	0	0	1	1	0	1	0	0	0	0	0	0	0	1	1	1	1	2	0	0	0	0	0	0	0	2	2	1	0	0	0	0	2	1	0	1	1	0	0	0	0	0	0	1	1	2
128	0	1	0	0	1	2	1	0	1	0	0	0	1	1	1	0	2	1	1	0	2	0	0	0	0	0	0	0	1	1	0	1	1	0	1	1	2	0	1	1	0	1	0	0	0	0	1	0	2
129	1	0	0	1	0	1	2	0	1	0	1	0	0	0	0	1	2	1	2	0	1	0	0	0	0	0	0	0	2	2	1	1	1	1	0	2	1	0	1	1	0	0	0	0	0	1	0	0	1
130	0	0	0	1	0	2	2	1	1	0	1	0	1	1	0	0	0	2	0	2	0	0	0	0	0	0	0	0	1	0	0	2	2	0	2	1	1	0	2	2	0	0	0	0	0	0	0	0	0
131	1	0	0	0	0	1	0	0	2	0	0	0	1	0	0	0	1	0	1	0	1	0	0	0	0	0	2	1	2	0	1	1	1	0	1	1	2	0	2	2	0	1	2	0	0	1	0	0	0
132	0	0	1	2	0	2	1	1	2	0	0	0	0	0	0	0	1	1	1	0	1	1	0	0	0	0	0	1	1	1	1	1	1	0	0	2	1	0	2	2	0	0	0	1	0	0	0	0	1
133	1	0	0	1	0	2	0	0	2	0	0	0	1	1	1	0	0	2	0	1	1	0	0	0	0	1	0	0	2	1	0	1	1	0	1	1	2	0	1	1	0	0	0	0	0	1	0	0	1
134	0	0	0	0	0	0	0	0	2	0	0	1	2	2	2	0	1	0	2	0	2	0	1	0	0	0	1	1	1	0	0	1	1	0	0	2	1	0	2	2	0	0	0	0	0	1	0	0	1
135	1	0	0	2	0	2	0	0	2	0	0	0	1	1	1	0	1	1	1	0	2	0	0	0	0	0	0	0	2	2	1	1	1	0	0	2	1	0	2	2	0	0	0	2	0	1	0	0	0
136	1	0	0	0	0	2	2	0	1	0	1	0	1	1	1	0	1	0	2	0	2	0	0	0	0	0	0	0	2	2	0	2	1	0	1	1	2	1	0	0	0	2	2	0	0	1	0	0	0
137	0	0	0	1	0	1	2	0	0	0	1	0	1	1	1	0	1	1	1	0	1	0	1	0	0	0	0	0	2	2	1	1	1	2	1	1	1	0	0	0	0	1	0	0	2	1	0	0	1
138	1	0	0	0	0	1	1	0	1	0	1	0	0	0	0	0	2	0	2	0	2	0	0	0	0	2	0	0	2	2	1	1	1	0	1	1	0	0	0	0	0	0	0	0	0	1	0	0	1
139	0	0	0	0	0	2	2	0	2	0	0	2	2	1	1	1	1	1	1	0	1	1	0	0	0	0	0	0	2	2	0	0	1	1	1	2	1	0	0	0	0	0	2	0	1	0	0	0	0
140	1	0	0	1	1	2	1	1	2	0	0	0	0	0	0	1	1	0	2	0	2	0	0	0	0	0	0	0	2	2	0	1	1	0	1	1	2	0	1	1	0	0	0	1	1	1	0	0	1
141	0	0	0	0	1	1	0	0	2	0	0	0	0	0	0	0	1	1	1	1	2	0	0	0	0	0	0	0	2	2	0	2	2	0	0	2	2	0	1	1	0	0	0	0	0	1	0	1	0
142	1	0	0	0	0	1	2	0	1	0	1	0	0	0	0	0	2	0	2	1	2	0	0	0	0	1	1	0	2	1	0	2	2	0	2	1	1	0	0	0	0	1	1	0	1	0	0	0	0
143	0	0	0	1	0	2	0	0	2	0	0	0	0	0	0	0	0	0	2	1	2	1	0	0	0	0	0	0	2	1	0	1	1	0	0	2	2	0	1	1	0	0	0	0	0	0	1	0	2
144	1	0	0	1	0	1	0	0	1	0	1	2	2	0	0	1	0	1	1	1	1	0	0	0	0	0	0	1	2	1	1	1	0	1	1	1	1	0	0	0	0	0	0	0	0	1	1	0	1
145	0	1	0	0	1	1	0	0	2	0	1	0	0	0	0	0	2	1	2	1	2	0	0	0	0	0	0	0	2	1	0	2	2	0	0	2	1	0	0	0	0	0	0	1	0	1	0	0	0
146	0	0	0	0	0	1	1	0	2	0	0	0	0	0	0	0	1	1	1	1	1	0	0	0	0	0	0	0	2	1	0	1	1	1	0	2	2	0	2	1	1	0	0	0	0	1	0	0	0
147	0	0	0	0	0	1	1	0	1	0	1	1	1	0	0	0	0	1	1	2	1	0	0	0	0	0	1	1	2	1	0	2	2	0	1	1	0	0	0	0	0	1	1	0	1	1	0	0	0
148	0	0	0	2	0	2	1	0	1	0	0	0	1	0	0	0	2	1	1	1	2	1	0	0	0	0	0	2	1	1	0	2	1	1	1	1	1	0	0	0	0	0	0	0	0	1	0	0	1
149	1	0	0	0	0	1	1	0	1	0	0	1	2	2	2	0	1	1	1	2	1	0	1	1	1	1	0	0	2	1	0	2	1	1	1	1	1	0	1	1	0	0	1	0	1	0	1	0	1
150	0	0	0	1	0	1	2	1	1	0	0	0	1	1	2	0	2	1	1	0	2	0	0	0	0	0	0	1	2	0	1	0	0	0	0	2	0	0	0	0	0	1	1	0	1	1	0	0	2
151	1	0	0	0	0	0	2	0	0	0	1	0	0	0	0	0	0	1	1	1	1	1	0	0	0	0	0	1	2	1	2	2	2	0	0	2	1	0	0	0	0	1	1	0	1	1	0	0	0
152	1	0	0	0	0	1	2	0	0	1	1	0	2	2	2	0	0	1	0	1	2	0	0	0	0	0	0	0	2	1	1	1	2	0	0	2	2	0	1	1	0	0	2	0	0	0	0	0	0
153	1	0	0	0	1	2	1	1	2	0	0	0	1	1	1	0	1	0	2	1	2	0	0	0	0	0	0	1	2	2	0	0	0	0	0	2	2	0	0	0	1	1	0	0	0	0	0	1	1
154	0	0	0	1	0	1	0	0	2	0	0	0	0	0	0	0	2	0	2	0	2	0	0	0	0	0	0	1	2	1	1	1	1	1	1	1	1	0	0	0	0	0	0	0	0	1	0	0	0
155	0	0	0	1	0	2	2	0	1	0	0	0	0	0	0	0	2	0	2	0	2	0	0	0	0	0	0	0	2	1	0	0	1	1	1	2	2	1	1	1	0	0	0	0	0	1	0	0	0
156	0	0	0	0	0	1	1	1	1	1	0	0	0	0	0	0	1	1	1	0	2	0	0	0	0	0	0	0	2	2	1	1	0	1	1	1	0	0	1	1	0	0	0	0	0	1	1	0	2
157	0	0	0	0	0	2	2	0	0	0	1	0	0	0	0	0	1	1	1	0	2	0	2	1	1	1	1	0	2	2	0	0	0	0	1	1	1	0	0	0	0	1	0	0	0	1	1	0	2
158	1	0	0	0	0	0	0	0	2	0	0	0	0	0	0	0	1	1	1	0	1	0	0	0	0	0	0	0	2	2	1	1	1	0	1	2	1	0	0	0	0	1	1	0	0	0	0	0	0
159	1	0	1	1	0	2	2	1	1	0	0	0	0	0	0	0	1	0	1	1	1	0	0	0	0	0	0	1	1	1	1	1	1	0	0	2	1	0	0	0	0	0	0	0	0	1	0	0	2
160	0	0	0	0	1	2	1	0	1	1	2	0	0	0	0	0	0	2	0	0	1	0	0	0	0	0	0	1	2	2	0	1	1	1	0	2	1	0	0	0	0	1	1	0	0	1	0	0	2
161	1	0	0	0	0	0	1	0	1	0	0	1	1	1	1	0	2	0	2	0	2	0	0	0	0	0	1	0	2	1	0	1	1	1	0	2	0	0	0	0	0	1	0	0	2	0	0	0	1
162	0	1	0	0	0	1	0	0	2	0	0	0	0	0	0	0	1	0	2	0	2	0	0	0	0	0	0	2	2	1	1	0	0	0	0	1	0	0	1	1	0	0	0	0	0	0	0	1	1
163	0	0	1	1	0	1	1	0	1	0	1	0	1	0	0	0	1	1	1	1	1	0	1	0	0	0	0	0	2	2	0	0	0	1	0	2	2	1	1	1	0	0	2	0	0	0	0	0	0
164	1	0	1	0	0	1	1	1	2	0	0	0	0	0	0	0	1	1	1	0	1	0	0	0	0	1	0	0	2	2	0	1	0	1	1	1	2	0	1	1	0	0	2	0	0	1	0	1	2
165	1	0	0	0	0	0	0	0	2	0	0	0	2	0	0	0	1	0	2	1	2	0	1	1	1	1	0	0	2	1	1	0	0	0	2	2	2	0	0	0	0	0	0	0	0	2	0	0	1
166	1	0	1	0	0	1	0	0	2	0	0	0	1	0	0	0	2	0	1	0	1	0	0	0	0	0	0	1	1	1	0	1	1	0	0	2	0	0	1	1	0	0	0	0	0	1	0	0	2
167	1	0	1	0	0	0	1	0	1	0	0	0	0	0	0	0	2	0	2	0	2	0	0	0	0	0	0	0	2	1	1	0	0	0	2	2	1	0	1	1	0	0	0	1	0	0	0	0	2
168	1	0	0	0	0	1	1	1	2	0	0	0	1	1	1	0	1	0	2	0	2	0	1	0	0	0	0	0	2	1	0	2	1	1	0	2	2	1	0	0	0	0	0	0	0	1	0	0	1
169	0	0	0	2	0	2	1	0	1	0	0	0	0	0	0	0	0	2	1	0	2	0	0	0	0	1	0	0	2	0	0	2	2	0	1	1	2	0	1	1	0	0	0	0	0	1	0	0	0
170	0	0	0	1	0	1	1	1	2	0	0	0	0	0	0	0	1	1	1	1	1	0	0	0	0	0	0	0	2	1	0	1	0	1	0	2	0	0	0	0	0	0	2	0	0	0	0	0	0
171	0	0	0	1	0	2	0	0	1	0	0	0	0	0	0	0	0	2	0	1	1	0	0	0	0	0	0	1	2	1	1	1	1	0	0	2	1	0	0	0	0	0	0	0	0	0	0	0	0
172	1	0	0	0	1	1	0	0	2	0	1	1	1	0	0	0	1	1	1	0	1	0	0	0	0	0	0	0	1	1	0	1	2	0	0	2	2	0	2	1	1	0	1	0	1	0	1	0	1
173	0	0	0	1	0	1	0	0	2	0	0	0	0	0	0	0	1	0	2	0	1	0	0	0	0	0	0	1	1	0	0	2	2	0	1	1	2	0	1	1	1	0	0	0	0	1	0	0	0
174	1	0	0	0	0	0	1	0	1	0	0	0	0	0	0	0	0	2	1	0	1	0	1	0	0	0	0	2	2	1	1	1	1	0	1	1	0	0	0	0	0	0	1	1	1	0	0	0	1
175	1	0	0	0	0	2	1	0	1	0	0	2	2	1	1	1	2	0	2	0	2	0	1	1	1	1	0	1	2	0	1	0	0	0	0	2	2	0	1	1	0	0	0	0	0	1	0	1	2
176	1	0	0	0	0	0	1	1	2	0	0	0	0	0	0	0	0	2	1	0	1	0	0	0	0	0	0	0	2	2	0	2	2	0	1	1	0	0	1	1	0	0	0	0	0	0	0	0	1
177	1	1	1	0	0	1	0	0	2	0	0	1	1	1	1	0	2	0	2	1	2	2	0	0	0	0	0	0	2	2	0	2	1	1	1	1	2	0	0	0	1	0	1	0	1	0	0	0	0
178	1	0	0	0	0	0	0	0	2	0	0	1	1	1	2	0	2	2	1	1	2	0	1	0	0	0	1	0	2	1	0	1	0	1	1	1	0	0	0	0	0	0	0	1	0	1	0	0	0
179	1	0	0	0	1	1	1	0	0	0	1	0	0	0	0	0	1	1	2	0	2	0	1	1	1	1	0	1	2	1	2	1	1	0	1	1	2	0	2	1	1	0	0	0	0	1	0	0	1
180	1	1	1	0	0	1	1	0	2	0	0	0	0	0	0	0	1	1	1	0	1	0	0	0	0	0	0	0	2	1	1	1	1	1	0	2	2	0	1	1	1	1	1	0	1	0	1	0	2
181	0	0	1	0	0	1	2	0	1	0	0	1	2	1	1	0	0	0	2	1	2	0	1	1	1	2	0	0	2	1	0	1	1	0	1	2	1	0	0	0	0	0	0	0	0	0	0	0	0
182	1	0	0	0	1	2	2	0	1	0	0	1	1	0	0	1	2	0	2	0	2	0	0	0	0	0	0	0	2	0	0	1	1	2	2	1	2	0	2	1	1	0	2	0	1	0	0	0	0
183	0	0	0	1	0	1	2	1	1	0	0	0	1	1	1	0	1	1	1	0	1	0	1	1	1	1	0	0	1	1	0	1	1	0	0	2	2	0	2	2	1	0	1	0	0	0	0	2	2
184	0	0	0	0	0	1	0	0	2	0	0	1	1	0	0	1	1	1	1	0	2	0	0	0	0	0	0	0	2	2	1	1	1	0	0	2	1	0	0	0	0	0	0	0	0	0	0	0	1
185	1	0	0	2	0	2	2	0	0	0	1	1	2	2	2	0	1	2	0	0	1	0	1	1	1	1	0	0	2	1	0	2	1	1	0	2	0	0	0	0	0	0	0	1	0	0	0	0	1
186	0	0	0	0	0	0	2	0	1	0	1	0	0	0	0	0	1	0	2	0	2	0	1	1	1	1	1	0	2	1	0	1	2	0	1	2	0	0	1	1	0	0	0	1	0	1	0	0	0
187	0	0	0	0	0	0	2	0	1	0	1	0	0	0	0	0	0	1	1	1	2	0	1	1	1	1	0	0	2	0	0	1	2	0	0	2	1	1	0	0	0	1	1	0	1	1	0	0	1
188	0	0	0	0	0	1	1	0	2	0	0	1	2	2	2	0	1	1	1	1	2	0	0	0	0	0	0	0	1	1	0	1	1	0	0	2	1	0	0	0	0	1	1	0	1	1	0	0	1
189	0	0	0	0	1	1	2	0	1	0	0	0	2	1	1	0	2	0	2	0	2	0	1	1	1	1	0	1	2	1	1	0	0	2	1	2	1	0	0	0	0	0	0	0	0	0	1	1	2
190	1	0	0	1	0	1	1	0	2	0	0	0	0	0	0	0	2	0	2	0	2	0	0	0	0	1	0	0	2	1	1	1	1	1	0	2	1	0	2	2	0	1	1	1	1	2	0	0	1
191	1	0	0	0	0	0	1	0	0	0	0	1	0	0	1	0	2	0	2	0	2	0	0	0	0	0	0	0	2	2	0	1	0	1	0	2	2	0	1	1	0	0	0	0	0	2	0	0	1
192	1	0	1	1	0	1	0	0	2	0	0	1	1	0	0	1	1	0	2	0	2	1	0	0	0	0	0	0	2	2	0	1	1	2	1	2	1	0	0	0	0	0	0	1	0	1	0	0	0
193	1	1	1	1	0	1	0	0	2	0	0	0	0	0	0	0	1	2	1	1	1	0	0	0	0	0	0	0	1	0	0	0	1	1	1	2	2	0	2	1	1	0	0	1	1	1	0	0	0
194	0	0	0	0	0	0	2	0	0	0	2	0	0	0	0	0	2	2	0	2	1	0	0	0	0	0	0	1	1	1	0	0	1	1	1	2	1	1	0	0	0	1	1	0	1	1	1	1	1
195	1	0	0	0	0	1	1	0	1	1	1	0	1	0	1	0	0	1	2	1	2	0	0	0	0	0	2	1	2	0	1	1	2	0	0	2	1	0	0	0	0	0	0	0	0	1	0	0	0
196	1	0	0	0	0	1	2	0	0	0	0	0	1	1	1	0	1	2	0	0	0	0	0	0	0	0	1	0	2	1	0	1	1	0	0	2	1	1	0	0	0	0	0	0	0	1	0	0	0
197	1	0	0	0	0	1	2	1	1	0	0	0	0	0	0	0	1	1	1	1	1	0	0	0	0	0	0	2	2	1	2	1	1	0	0	2	2	0	1	1	0	0	0	1	0	0	0	0	0
198	0	0	0	1	0	1	0	0	1	0	0	2	2	0	0	1	2	2	1	1	2	0	1	1	1	1	0	1	2	0	1	1	1	1	2	0	1	1	1	1	0	0	1	1	2	1	0	0	0
199	1	0	0	1	1	2	2	1	1	0	1	0	1	1	1	0	1	1	2	0	2	0	0	0	0	1	0	1	2	1	2	1	1	0	0	2	1	0	1	0	1	0	0	0	0	0	0	0	1
200	0	0	1	1	1	2	1	0	1	0	1	0	0	0	0	0	2	0	2	1	1	0	0	0	0	0	1	2	2	1	1	1	1	0	0	2	1	1	0	0	0	0	0	0	0	1	0	1	0
201	0	0	0	0	0	0	0	0	2	0	0	1	1	0	0	1	1	1	1	0	1	0	0	0	0	0	0	1	2	1	2	0	0	0	0	2	1	0	0	0	0	0	0	0	0	0	0	0	1
202	0	0	0	0	0	0	1	0	2	1	0	0	1	1	1	0	2	0	2	0	2	0	1	1	1	2	0	0	2	1	0	2	1	1	0	2	0	0	0	0	0	1	1	0	1	0	0	0	0
203	0	1	0	0	0	0	0	0	2	0	0	0	1	1	1	0	1	0	1	0	2	0	1	0	0	0	0	2	1	1	0	1	1	2	0	2	1	1	0	0	0	0	1	0	1	0	0	0	1
204	1	0	0	0	0	0	1	0	1	0	0	0	0	0	0	0	0	0	2	1	2	0	0	0	0	0	0	0	2	2	0	1	1	0	2	1	2	0	2	2	0	0	0	1	0	1	0	0	0
205	1	0	0	2	0	2	1	0	1	0	1	1	1	1	1	0	1	1	0	2	1	0	0	0	0	0	0	0	2	1	1	1	1	1	0	2	2	0	0	1	0	0	1	0	1	1	0	0	1
206	0	0	0	0	0	1	1	0	2	0	0	1	1	0	0	1	1	1	2	0	2	0	1	0	0	0	0	0	2	0	0	0	0	0	0	2	0	0	0	1	0	0	0	0	0	1	0	0	0
207	0	0	0	1	0	1	2	0	1	0	0	1	1	0	0	1	1	1	1	0	2	0	0	0	0	0	1	0	1	0	0	0	0	0	1	1	1	0	0	0	1	0	0	1	0	0	0	0	1
208	0	0	0	0	0	1	1	0	1	0	0	0	0	0	0	0	1	1	1	0	1	0	1	0	0	1	0	0	2	2	2	0	2	1	2	2	1	0	1	0	1	0	0	0	0	0	0	2	2
209	1	0	0	0	0	1	1	0	1	1	1	0	1	1	1	0	0	0	2	0	2	0	0	0	0	1	0	0	1	1	1	2	2	0	1	1	2	0	1	1	0	0	0	0	0	2	0	0	0
210	0	0	0	0	0	0	2	0	1	0	1	1	1	0	0	1	1	1	1	1	1	0	0	0	0	0	0	2	2	2	0	0	0	1	1	1	2	0	2	2	0	1	1	0	1	0	0	0	0
211	1	0	0	1	1	2	0	0	2	0	0	0	0	0	0	0	0	1	2	1	2	0	1	1	1	2	0	2	2	1	2	1	1	1	0	2	2	0	1	1	0	0	0	0	0	0	0	0	1
212	0	0	0	1	0	1	1	0	1	0	1	0	1	1	1	0	1	1	1	1	2	0	0	0	0	0	0	0	2	1	1	1	0	2	1	1	1	0	1	1	0	0	1	0	0	0	0	0	0
213	1	0	0	1	1	2	1	1	2	0	0	1	1	0	0	1	0	1	1	1	2	1	0	0	0	0	0	0	1	1	1	1	1	0	1	1	1	0	0	0	0	0	0	0	0	1	1	0	1
214	0	0	0	1	0	1	2	1	1	0	1	1	1	0	0	0	0	2	0	2	0	0	0	0	0	0	0	0	2	2	2	1	2	1	1	2	1	0	0	0	0	1	1	0	1	1	0	0	1
215	1	0	0	0	0	0	1	1	2	0	1	1	1	0	0	1	1	2	0	1	2	0	0	0	0	0	0	0	1	1	1	1	1	0	0	2	0	0	0	0	0	0	0	0	0	0	1	0	1
216	1	1	1	1	0	1	1	0	1	1	2	0	0	0	0	0	1	1	1	1	1	1	0	0	0	0	0	0	1	1	1	1	0	1	1	1	1	0	1	1	0	0	1	0	1	1	0	0	2
217	1	0	0	0	0	1	2	0	1	0	0	1	1	0	1	0	2	1	1	0	2	0	0	0	0	0	0	0	1	1	1	0	0	0	0	2	1	0	0	0	0	0	0	0	1	1	1	1	1
218	0	0	0	1	0	1	1	0	1	0	1	1	2	2	2	0	1	2	1	0	1	0	1	1	1	1	0	0	1	0	0	2	1	0	1	1	2	1	1	1	0	1	0	0	0	0	0	0	1
219	1	0	0	1	0	1	0	0	2	0	0	0	1	1	1	0	2	0	1	0	2	0	1	1	1	2	0	0	2	0	0	2	2	0	2	0	1	1	0	0	0	1	1	0	1	0	0	0	0
220	0	0	0	0	0	1	2	0	0	0	2	0	1	1	1	0	1	1	1	0	1	1	0	0	0	1	0	0	2	2	1	1	1	0	1	2	1	0	1	1	0	0	0	0	1	1	0	1	1
221	1	0	1	1	0	1	1	0	2	0	0	0	1	1	1	0	1	1	1	0	2	0	1	1	1	1	0	0	2	2	0	1	0	2	1	1	1	0	1	1	0	0	1	0	0	0	0	0	0
222	0	0	0	1	0	1	2	1	1	0	0	1	1	0	0	1	0	1	1	0	1	0	0	0	0	0	0	1	1	0	0	1	2	1	2	1	1	0	0	0	0	1	1	0	1	1	0	0	2
223	1	0	0	0	0	2	0	0	2	0	1	1	1	1	1	0	2	2	0	2	0	0	0	0	0	1	0	1	1	0	1	0	0	1	0	2	2	0	2	2	0	0	0	0	0	1	0	0	2
224	1	0	0	0	1	1	2	0	1	0	1	0	0	0	0	0	2	1	1	1	2	1	0	0	0	0	0	0	2	1	0	0	1	2	1	2	0	0	0	0	0	0	0	0	0	0	0	0	0
225	0	0	0	0	0	1	1	0	2	0	0	0	2	1	1	0	2	0	2	1	2	0	0	0	0	0	0	1	1	1	1	1	2	0	1	2	1	0	1	1	0	0	2	0	0	1	0	0	1
226	1	0	0	0	0	0	1	0	1	0	0	0	2	1	1	0	2	0	2	0	2	0	0	0	0	0	0	1	2	0	1	1	1	0	0	2	1	0	0	0	0	1	1	0	1	0	0	0	0
227	1	0	0	0	0	0	0	0	2	0	0	0	0	0	0	0	2	2	0	1	1	0	0	0	0	0	0	1	2	2	0	0	0	1	0	2	0	0	1	1	0	0	1	0	0	0	0	0	1
228	0	0	0	0	0	1	0	0	2	0	0	1	1	0	0	0	1	0	1	0	1	0	1	1	1	1	0	2	1	0	1	1	1	0	1	1	1	0	2	2	0	0	1	0	1	0	0	0	1
229	0	0	0	0	0	1	1	0	1	0	0	0	0	0	0	0	0	2	0	1	1	0	1	1	1	1	0	1	1	1	1	1	1	0	0	2	2	0	2	2	1	0	1	0	1	0	0	0	1
230	1	0	0	0	1	2	1	0	2	1	0	0	1	1	2	0	2	1	1	0	2	0	1	0	0	1	0	0	2	2	0	1	1	0	1	1	1	0	0	0	0	1	1	0	1	1	1	1	2
231	1	0	0	0	0	1	2	1	1	0	0	0	0	0	0	0	1	0	1	0	2	0	0	0	0	0	0	0	2	1	0	2	2	0	1	1	2	0	2	2	0	1	1	0	1	0	0	0	0
232	0	0	0	0	0	1	1	0	1	0	1	1	1	0	0	0	2	0	2	0	2	1	1	1	1	1	0	0	1	0	0	1	2	0	0	2	1	0	0	0	0	0	0	0	0	1	0	0	0
233	0	0	1	1	0	1	2	0	1	0	1	0	1	1	1	0	1	1	1	2	1	0	0	0	0	0	0	0	2	0	0	1	1	2	2	2	1	0	0	0	0	0	1	0	0	1	0	1	2
234	1	0	0	0	1	2	1	0	1	0	0	0	1	1	1	0	1	0	2	0	2	1	0	0	0	0	1	1	2	0	1	2	1	1	1	1	1	0	0	0	0	1	1	0	1	0	0	0	0
235	0	0	0	0	0	0	2	1	1	0	1	1	0	0	0	0	2	0	2	1	2	0	0	0	0	0	0	0	2	2	1	2	1	0	0	2	0	0	1	1	0	1	1	0	1	1	0	0	0
236	0	0	0	0	0	1	2	1	1	0	0	0	1	0	0	0	1	1	1	0	2	0	0	0	0	0	0	0	2	1	1	1	1	0	2	1	2	1	1	1	0	0	0	0	0	1	0	0	0
237	1	0	0	1	0	2	2	0	0	0	0	0	0	0	0	0	0	1	0	1	2	0	0	0	0	0	0	1	2	1	1	1	0	2	1	2	2	0	1	1	0	0	2	0	0	0	0	0	1
238	1	0	1	0	1	2	1	1	2	0	0	0	1	1	1	0	1	1	1	1	2	0	1	0	0	1	0	2	2	1	1	1	1	0	0	2	1	0	0	0	0	1	1	1	1	1	1	0	2
239	1	0	0	1	0	1	2	1	1	0	0	0	0	0	0	0	1	0	2	0	1	0	0	0	0	0	0	1	1	0	1	1	1	0	1	1	2	0	1	1	0	1	1	0	1	0	0	0	1
240	1	0	0	0	0	2	1	1	2	0	0	1	1	1	1	0	2	1	1	1	2	2	0	0	0	0	0	0	2	1	0	2	2	0	1	1	2	0	2	2	0	0	2	0	0	0	0	0	2
241	1	0	1	1	0	1	0	0	2	0	0	1	1	0	0	1	1	1	1	1	1	0	1	0	0	1	0	1	2	1	1	1	0	1	1	1	1	0	0	0	0	0	0	0	0	0	0	0	0
242	1	0	0	0	1	1	1	0	2	0	0	0	1	1	0	0	1	1	1	2	1	0	1	0	0	0	0	0	2	1	0	0	0	0	1	1	1	0	0	0	0	0	0	0	1	1	0	0	0
243	0	0	1	0	0	1	1	0	1	0	1	0	0	0	0	0	2	1	2	1	2	1	0	0	0	0	0	0	2	1	1	0	0	0	0	2	0	0	1	1	0	0	0	0	0	1	0	0	2
244	1	1	0	0	1	1	2	1	1	0	0	0	0	0	0	0	2	1	1	0	2	0	0	0	0	0	0	2	2	2	0	1	1	0	1	2	1	0	0	0	0	1	1	0	1	0	0	0	0
245	0	0	0	0	0	0	2	0	1	0	1	0	2	1	1	0	2	1	1	1	1	0	1	0	0	0	0	1	1	1	1	1	1	1	0	2	2	0	2	1	1	0	0	1	0	0	0	0	0
246	1	0	0	1	0	2	1	0	0	0	1	0	0	0	0	0	2	0	2	1	2	0	0	0	0	0	0	1	2	1	2	1	0	1	0	2	1	0	1	1	0	1	1	0	0	0	0	1	2
247	1	0	0	0	0	0	1	0	1	0	1	0	0	0	0	0	1	0	2	0	2	0	0	0	0	0	0	0	1	0	0	1	1	1	1	2	1	0	0	0	0	1	1	0	1	1	0	0	2
248	0	0	0	1	0	1	2	1	1	0	0	0	0	0	0	0	2	1	1	1	1	0	0	0	0	0	0	0	1	0	0	2	2	0	1	1	1	0	1	1	1	0	0	0	0	1	0	0	1
249	0	0	0	0	2	2	1	0	2	0	0	1	1	1	2	0	2	1	1	1	1	0	0	0	0	0	0	1	2	1	1	0	0	0	0	2	2	0	2	2	1	0	1	0	1	1	0	1	1
250	1	0	0	1	0	2	1	0	1	0	1	0	0	0	0	0	1	1	1	1	1	0	0	0	0	1	0	0	2	1	0	2	2	0	2	0	0	0	0	0	0	1	0	0	0	0	0	0	1
251	0	0	0	0	0	1	0	0	2	0	1	0	0	0	0	0	2	0	1	0	1	0	0	0	0	0	0	0	2	1	1	0	0	1	0	2	2	0	1	1	0	0	0	1	1	1	0	0	1
252	1	0	0	1	0	1	1	0	2	0	0	0	1	1	1	0	1	0	2	0	1	0	1	1	1	0	0	0	1	1	0	1	1	1	0	2	1	1	0	0	0	0	0	0	0	0	0	1	2
253	0	0	0	0	0	0	0	0	1	0	1	0	0	0	0	0	1	0	2	0	2	0	0	0	0	1	0	0	2	1	0	1	1	0	0	2	0	0	0	0	0	0	0	0	0	2	0	0	0
254	1	0	0	1	0	1	0	0	2	0	0	1	1	0	0	1	1	1	1	1	2	0	1	1	1	0	0	1	2	1	1	1	1	0	1	1	0	0	0	0	0	0	1	0	0	0	0	0	1
255	0	0	1	0	0	1	2	0	0	0	2	0	1	1	1	0	0	0	2	0	2	0	2	0	0	0	0	0	2	1	0	1	1	0	0	2	1	0	1	1	1	0	2	0	0	0	0	0	1
256	1	0	0	0	0	0	1	0	1	0	1	0	0	0	0	0	1	0	2	0	2	0	0	0	0	0	0	1	2	1	1	1	1	0	0	2	1	0	0	0	0	0	1	0	0	0	0	1	0
257	0	0	0	0	0	1	1	1	2	0	0	0	2	0	0	0	0	1	1	0	0	0	1	0	0	0	0	0	2	1	1	1	1	0	1	1	2	0	2	2	0	0	0	0	0	1	0	0	1
258	0	0	0	1	0	2	0	0	2	0	0	0	1	0	1	0	0	0	2	0	2	1	1	0	0	0	0	0	2	1	0	1	1	2	2	1	1	0	0	0	0	0	1	0	0	1	0	0	1
259	1	1	0	0	0	1	1	0	2	0	0	0	0	0	0	0	1	1	1	1	2	0	1	1	1	2	0	0	1	1	0	1	2	0	0	2	2	0	0	0	0	1	1	0	0	1	0	0	0
260	0	0	0	1	0	1	1	0	1	1	1	0	0	0	0	0	2	2	1	1	1	0	0	0	0	0	0	0	2	1	0	1	1	0	0	2	1	1	0	0	0	0	0	0	0	0	0	0	1
261	0	0	0	1	0	2	1	1	2	0	0	0	1	1	1	0	1	0	2	1	2	0	1	0	0	0	0	1	2	0	1	2	1	1	1	1	1	0	0	0	0	1	2	0	1	0	1	0	1
262	1	0	0	0	0	1	2	1	1	0	1	0	0	0	0	0	1	1	1	0	1	0	0	0	0	0	0	1	1	1	1	2	2	0	0	2	0	0	0	0	0	0	0	0	0	1	0	0	0
263	0	0	0	1	0	2	0	0	2	0	1	1	1	0	0	1	2	0	2	1	2	0	1	1	1	1	0	0	2	2	1	1	1	0	1	2	2	0	2	2	0	0	2	0	1	0	0	1	1
264	1	0	1	1	0	2	1	0	2	0	0	1	0	0	1	0	1	1	1	2	1	0	0	0	0	0	0	0	2	2	0	1	1	0	1	1	2	0	1	0	2	0	0	0	0	1	0	0	1
265	0	0	0	0	0	0	1	0	1	0	0	1	1	1	1	0	1	0	2	0	2	0	1	0	0	0	0	1	2	2	0	1	1	1	0	2	2	0	2	2	0	0	0	0	0	1	0	0	1
266	1	0	0	0	0	2	2	0	1	0	1	1	1	0	0	1	2	0	2	0	2	0	0	0	0	0	0	1	1	0	0	1	0	0	0	2	2	0	2	2	1	2	2	0	1	1	1	0	1
267	1	0	0	1	0	1	1	0	1	1	1	0	0	0	0	0	1	1	0	1	0	0	1	0	0	0	2	1	2	0	1	1	0	1	1	1	1	0	0	0	0	0	1	0	0	2	1	0	2
268	0	0	0	0	0	2	0	0	2	0	1	1	0	0	0	0	1	2	1	0	1	0	1	1	1	1	0	0	1	1	1	2	1	0	0	2	2	0	2	2	0	1	1	0	1	1	1	0	1
269	0	0	0	0	0	0	1	0	2	0	0	0	0	0	0	0	1	1	1	1	1	0	0	0	0	0	0	0	2	1	1	0	1	2	1	2	1	0	1	0	1	1	1	0	1	2	0	0	0
270	0	0	0	1	0	1	2	0	0	1	1	0	1	1	1	0	1	1	1	1	1	0	0	0	0	0	0	0	2	2	0	2	1	1	0	2	1	0	0	0	0	0	0	0	0	1	0	0	0
271	0	0	0	0	2	2	1	0	1	0	0	0	1	1	1	0	2	0	2	0	2	1	1	1	1	1	1	1	2	1	0	1	1	1	0	2	0	0	1	1	0	1	1	0	0	1	0	0	0
272	1	0	0	1	0	1	2	0	1	0	0	1	1	0	0	1	1	0	2	1	2	0	0	0	0	0	0	2	1	1	1	1	1	1	0	2	2	0	2	2	0	0	0	2	0	2	0	0	1
273	0	0	0	0	0	1	2	1	2	0	0	0	0	0	0	0	1	2	0	1	1	0	0	0	0	0	0	0	2	1	0	0	0	1	0	2	1	0	1	0	1	0	1	0	0	0	0	0	0
274	0	0	1	0	0	1	0	0	2	0	0	0	0	0	0	0	2	1	2	1	2	0	0	0	0	0	0	1	2	1	2	1	1	0	0	2	0	0	0	0	0	0	0	0	0	0	1	0	2
275	0	0	0	0	1	2	1	0	1	1	1	1	1	0	0	1	1	0	2	0	2	0	0	0	0	0	0	1	2	1	1	1	1	0	1	2	2	0	2	1	1	0	1	0	0	0	0	0	1
276	0	0	0	0	1	2	1	0	2	0	0	0	0	0	0	0	1	2	0	1	1	0	0	0	0	1	0	1	2	0	1	1	0	0	0	2	1	0	0	0	0	1	1	1	0	1	0	0	1
277	1	0	0	0	0	0	2	0	0	0	1	0	0	0	0	0	2	1	1	1	1	0	1	0	0	0	0	1	2	1	2	1	1	0	0	2	1	0	1	1	0	0	2	0	1	0	0	0	1
278	1	0	1	1	0	1	1	0	1	0	0	0	1	1	1	0	1	2	0	0	1	0	0	0	0	0	0	0	2	2	0	2	1	0	1	1	0	0	0	0	0	0	2	0	0	0	0	0	0
279	1	0	1	1	0	2	2	0	0	0	2	0	1	0	0	0	0	1	1	1	1	0	0	0	0	0	0	1	1	1	0	1	1	1	1	1	2	0	2	1	1	1	1	0	1	0	0	0	0
280	1	0	0	0	0	1	0	0	2	0	0	0	0	0	0	0	1	1	1	1	1	0	0	0	0	0	0	0	2	1	0	2	2	0	2	0	2	0	2	1	1	0	1	0	0	1	0	0	0
281	1	0	0	1	0	1	1	0	1	0	1	1	1	0	0	1	1	2	1	0	2	1	0	0	0	0	0	1	2	1	2	0	0	0	0	2	1	0	1	0	1	0	1	0	0	1	0	0	1
282	1	0	0	0	0	0	0	0	2	0	0	0	0	0	0	0	1	1	1	1	2	0	0	0	0	0	0	0	2	1	0	2	2	0	1	1	1	1	0	0	0	0	0	0	0	1	0	0	2
283	0	0	0	0	1	1	1	0	1	0	0	0	1	0	0	0	1	0	1	0	2	0	0	0	0	0	0	0	2	2	0	0	0	0	1	1	1	0	1	1	0	0	2	0	0	0	0	0	1
284	1	1	0	0	0	1	1	0	2	0	0	0	0	0	0	0	1	0	2	0	2	0	0	0	0	0	0	0	2	2	1	2	1	0	1	1	1	0	0	0	0	1	1	0	1	1	0	0	0
285	1	0	0	1	0	1	1	0	2	0	0	0	1	2	1	0	1	1	1	1	2	0	0	0	0	0	0	1	2	2	0	1	0	0	0	2	1	0	0	0	0	1	0	0	0	0	0	1	1
286	0	0	0	0	1	1	2	0	0	0	0	0	1	1	1	0	0	0	2	0	2	0	0	0	0	0	0	0	2	0	0	1	1	0	1	1	2	0	1	1	0	0	1	0	0	0	0	0	1
287	1	1	0	0	1	1	1	0	1	0	0	0	1	1	1	0	1	0	1	1	1	0	1	0	0	1	0	1	2	2	1	2	2	0	1	1	0	0	0	0	0	0	2	0	0	0	0	0	1
288	0	0	0	0	0	2	2	1	1	0	1	0	0	0	0	0	0	1	0	0	0	0	0	0	0	1	0	0	2	1	0	2	1	0	0	2	0	1	0	0	0	0	1	0	1	0	0	0	1
289	1	0	0	0	1	1	2	0	0	0	1	0	0	0	0	0	1	1	1	1	2	0	0	0	0	0	0	1	1	1	1	0	1	1	1	2	2	0	2	2	0	0	0	0	0	0	0	0	1
290	1	0	1	1	0	1	1	0	1	0	0	0	0	0	0	0	1	0	1	0	2	0	0	0	0	0	0	0	2	1	1	1	1	0	0	2	2	0	1	0	1	0	0	0	0	1	1	0	1
291	1	0	1	0	0	0	1	0	0	0	1	0	1	0	0	0	1	1	1	2	1	0	0	0	0	0	0	0	2	2	0	1	1	0	1	1	1	0	0	0	0	0	1	0	0	2	1	0	1
292	0	0	0	0	1	1	0	0	2	0	0	0	0	0	0	0	2	0	2	0	2	0	0	0	0	1	0	1	1	1	1	1	1	0	0	2	2	0	2	2	0	1	1	0	1	0	0	0	1
293	0	0	0	1	0	2	1	0	1	0	0	1	2	1	1	1	1	1	1	0	2	0	0	0	0	1	1	1	2	2	0	2	1	0	0	2	0	0	1	1	0	1	1	0	1	1	0	0	0
294	0	1	1	0	0	1	1	0	1	0	1	2	2	0	0	1	1	2	0	1	1	0	1	0	0	0	0	1	1	1	0	2	1	1	1	1	1	0	0	0	0	0	0	0	0	1	1	1	2
295	1	0	0	0	0	0	1	0	1	0	1	1	1	0	0	1	2	1	1	1	1	0	1	0	0	0	0	0	2	2	0	2	1	0	1	1	1	0	0	0	1	0	0	0	0	1	0	0	0
296	1	0	0	2	0	2	0	0	2	0	0	1	1	0	0	1	1	0	2	0	2	0	0	0	0	0	0	0	2	0	0	1	1	0	0	2	1	0	0	0	0	0	0	0	1	0	1	1	2
297	1	0	1	0	1	2	2	0	0	0	1	1	1	0	0	1	2	1	1	1	1	1	0	0	0	0	0	1	1	1	0	1	1	1	1	1	1	0	0	0	0	1	1	0	0	1	0	2	2
298	0	0	0	0	0	2	1	0	2	0	0	0	0	0	0	0	1	1	1	2	1	0	1	0	0	0	0	0	2	0	0	2	2	0	2	0	1	0	0	0	0	1	1	0	1	1	0	1	1
299	0	0	0	0	0	1	0	0	2	0	0	0	1	1	1	0	0	1	1	1	1	0	0	0	0	0	0	0	2	0	0	0	0	0	0	2	2	0	0	0	0	1	1	0	2	0	0	0	1
300	1	0	0	1	0	1	1	0	1	0	0	1	2	1	1	1	0	1	1	1	1	0	0	0	0	0	2	1	2	0	1	1	1	0	0	2	1	0	0	0	0	0	0	0	0	0	0	0	2
301	0	0	1	1	0	1	2	1	1	0	0	1	1	0	0	0	1	1	1	1	1	0	2	0	0	0	0	0	2	2	0	1	2	1	2	2	1	0	1	1	0	0	0	0	0	0	0	0	0
302	1	0	0	0	0	0	2	0	1	0	1	0	2	2	2	0	2	1	1	1	1	0	0	0	0	0	0	0	1	1	0	2	2	0	2	1	1	0	0	0	0	0	0	0	0	0	0	0	1
303	1	0	0	0	0	1	2	0	1	0	0	0	0	0	0	0	0	2	0	1	1	0	0	0	0	0	0	0	2	2	0	0	0	1	0	2	1	1	0	0	0	0	0	1	1	1	0	0	0
304	0	0	0	0	1	2	2	0	1	0	1	0	2	2	2	0	1	0	1	2	1	0	0	0	0	0	0	1	2	2	0	2	1	1	0	2	1	1	0	0	0	1	1	0	0	0	0	0	1
305	1	0	0	0	0	2	1	0	1	0	1	1	0	0	0	0	2	1	1	1	2	0	0	0	0	0	1	0	2	2	0	2	1	1	0	2	2	0	1	0	1	1	1	0	1	0	0	0	1
306	1	0	0	0	0	2	1	0	1	0	1	0	0	0	0	1	1	0	2	0	2	0	0	0	0	0	0	0	2	2	0	0	0	0	1	1	2	0	0	0	0	1	1	0	1	1	0	0	0
307	0	0	0	1	1	2	0	0	2	0	0	1	1	1	2	0	2	1	1	1	2	0	0	0	0	0	0	0	2	2	1	1	1	0	0	2	1	1	1	1	0	1	1	0	1	0	0	0	0
308	1	0	0	0	0	1	1	0	1	0	0	1	0	0	0	0	0	0	2	0	2	0	0	0	0	0	0	1	2	1	0	1	0	1	1	1	0	0	1	1	0	1	0	0	0	0	0	0	1
309	1	0	0	1	0	2	2	0	0	0	0	0	0	0	0	0	2	1	1	1	1	0	1	0	0	1	0	0	2	1	1	2	2	0	0	2	0	0	0	0	0	1	2	0	1	0	2	0	2
310	0	0	1	0	0	1	1	0	2	1	0	1	2	2	2	0	1	1	1	1	2	0	0	0	0	0	1	1	2	1	0	1	1	0	1	1	1	2	0	0	1	1	1	0	1	1	1	1	1
311	1	0	0	0	1	1	0	0	2	0	0	0	1	1	1	0	0	0	2	0	2	0	1	1	1	1	0	1	2	2	1	1	1	1	2	0	2	0	1	1	0	1	1	0	2	0	1	0	2
312	0	0	0	0	0	1	1	0	0	0	1	0	0	0	0	0	1	1	1	0	2	0	0	0	0	0	0	0	2	2	1	1	1	0	0	2	0	0	1	1	0	0	0	0	0	0	0	0	1
313	0	0	1	0	0	0	0	0	2	0	0	0	0	0	0	0	2	0	1	0	2	0	1	1	1	1	0	0	2	2	0	2	1	2	1	1	0	0	1	1	0	0	1	1	0	1	0	0	1
314	0	0	0	0	0	1	1	1	2	0	0	1	1	1	1	0	1	2	0	0	1	0	0	0	0	0	0	0	1	1	1	0	0	1	0	2	1	0	0	0	0	0	1	0	0	0	0	0	1
315	0	0	0	0	0	1	1	0	1	0	0	0	0	0	0	0	0	0	2	1	2	0	0	0	0	0	0	0	2	1	0	0	1	1	1	2	0	0	0	0	0	0	0	0	0	0	0	0	0
316	1	1	1	1	0	1	1	0	1	0	1	0	1	1	1	0	2	1	2	0	1	0	0	0	0	0	1	1	2	1	0	1	1	0	1	1	0	0	1	1	0	0	0	0	0	1	0	0	0
317	0	0	0	0	1	2	2	0	1	0	0	0	1	1	1	0	1	0	2	1	2	0	0	0	0	0	0	0	2	0	0	1	0	2	1	2	2	0	0	1	0	0	2	0	0	0	0	0	0
318	1	0	0	1	0	1	1	0	1	0	0	0	2	2	2	0	0	1	1	0	1	0	0	0	0	0	0	0	2	1	1	1	1	0	1	1	1	0	0	0	0	0	1	0	0	1	1	0	1
319	0	0	0	1	0	1	0	0	2	0	0	1	0	0	0	0	2	1	2	1	2	0	1	1	1	1	0	1	1	0	1	0	0	0	0	2	2	1	1	0	1	2	1	0	1	0	0	0	0
320	0	0	0	0	0	1	1	1	2	0	0	0	2	1	1	0	2	1	1	1	1	0	1	0	0	1	0	0	2	0	0	1	1	0	0	2	1	0	0	0	0	0	0	1	0	1	0	0	0
321	1	0	2	0	0	0	0	0	1	0	1	1	1	1	1	0	0	2	0	1	1	0	1	1	1	1	0	0	1	1	1	2	1	1	0	2	1	0	1	1	0	0	1	0	0	0	0	0	1
322	0	0	0	0	0	1	0	0	2	0	0	1	0	0	0	0	0	0	1	0	2	0	2	1	1	1	0	0	2	2	0	2	2	0	1	2	2	0	2	2	0	0	1	0	1	0	0	0	0
323	0	0	0	1	0	1	0	0	2	0	0	0	1	1	1	0	0	2	0	0	1	0	0	0	0	0	0	0	2	2	0	1	1	0	1	1	2	0	0	0	0	0	0	0	1	1	0	0	0
324	0	0	0	1	0	2	1	0	1	0	1	0	0	0	0	0	1	0	2	0	2	0	0	0	0	1	0	2	1	1	0	2	2	0	1	1	2	0	1	1	0	0	0	0	0	1	0	0	0
325	0	0	0	1	0	2	1	0	1	0	0	1	2	1	1	0	1	1	1	1	2	0	0	0	0	1	0	1	1	0	1	1	1	1	1	2	2	1	0	0	0	1	1	0	0	0	0	0	0
326	1	0	0	0	0	1	2	0	1	0	1	0	0	0	0	0	1	1	1	1	1	0	0	0	0	0	0	0	1	0	0	1	1	0	0	2	2	0	1	1	0	0	0	0	1	0	0	0	1
327	1	0	0	0	0	0	0	0	2	0	0	1	2	2	2	0	0	2	0	1	0	0	0	0	0	1	0	1	1	1	0	1	1	0	1	2	1	0	1	1	0	0	1	0	1	0	0	0	1
328	0	1	0	0	0	1	1	0	2	0	0	1	1	0	0	1	1	0	1	0	2	0	1	1	1	1	0	0	2	2	0	1	1	0	1	1	1	1	0	0	0	0	1	0	1	0	0	0	1
329	0	0	1	1	0	1	1	0	1	0	1	0	1	1	1	0	0	2	0	1	1	0	0	0	0	0	0	1	1	1	0	1	1	0	0	2	1	0	0	0	0	0	0	0	0	0	0	0	1
330	0	0	0	0	1	1	2	1	2	0	0	1	1	1	2	0	1	0	2	1	2	0	0	0	0	0	0	1	2	2	0	1	1	1	0	2	2	0	0	0	0	0	0	0	0	1	0	0	0
331	0	0	0	0	1	2	2	0	0	0	1	1	2	1	1	1	0	0	2	0	2	0	0	0	0	0	0	2	1	1	1	2	1	0	0	2	1	1	0	0	0	0	0	1	1	1	0	0	1
332	1	0	0	0	1	1	2	1	2	0	0	0	2	2	2	0	1	0	1	0	2	0	0	0	0	0	0	0	2	2	0	1	1	2	1	1	0	0	0	0	0	0	1	0	1	1	0	1	2
333	0	0	1	1	0	2	0	0	2	0	0	0	0	0	0	0	2	0	2	0	2	0	0	0	0	0	1	1	1	0	0	1	1	0	0	2	2	1	0	0	0	0	1	0	0	0	0	0	0
334	0	0	0	1	0	2	2	0	1	0	1	2	2	1	1	1	1	1	1	0	1	0	0	0	0	0	0	1	2	2	0	2	1	0	0	2	1	0	0	0	0	0	1	0	0	0	0	0	1
335	0	0	1	0	0	1	1	0	2	0	0	1	1	1	1	0	1	0	1	1	2	0	0	0	0	1	0	0	2	0	0	0	0	0	0	2	1	0	1	1	0	0	1	0	1	0	0	0	1
336	1	0	0	1	0	1	1	0	1	0	0	1	1	0	0	1	2	0	2	0	2	0	0	0	0	0	0	0	2	2	0	1	1	1	0	2	2	0	1	1	0	0	0	1	1	1	0	2	2
337	0	1	0	0	0	0	1	0	2	0	0	0	1	0	0	0	2	0	1	0	1	0	1	1	1	2	0	0	2	2	0	2	1	1	0	2	1	0	1	1	0	0	0	0	0	1	0	0	1
338	1	0	0	1	0	2	1	0	2	1	0	1	1	1	1	0	1	2	0	1	2	0	1	0	0	0	0	0	2	0	0	1	1	0	0	2	1	0	0	0	0	1	1	0	1	1	0	0	0
339	0	0	0	0	0	0	1	0	1	0	0	1	1	0	1	0	2	1	1	0	2	1	0	0	0	0	0	2	1	0	1	0	0	0	0	2	2	0	2	2	0	0	0	0	0	1	0	1	2
340	1	0	0	0	0	2	1	1	2	0	1	0	0	0	0	0	0	2	0	1	0	0	0	0	0	0	0	0	1	1	1	0	0	0	0	2	1	0	1	1	0	0	1	0	0	0	1	0	1
341	1	0	0	0	0	0	1	0	2	0	0	1	2	1	2	0	0	2	0	2	0	0	2	0	0	0	0	1	2	2	0	2	1	2	1	2	0	0	0	0	0	1	1	0	0	0	0	0	1
342	1	0	0	1	0	1	1	0	1	0	1	0	0	0	0	0	2	0	1	0	1	0	0	0	0	0	0	0	2	1	0	0	0	1	0	2	1	0	0	0	0	0	2	0	0	0	0	1	1
343	0	0	0	1	0	1	0	0	2	0	0	2	2	1	1	0	1	1	1	1	2	0	0	0	0	0	0	0	2	0	0	1	1	2	1	1	2	0	1	1	1	1	0	0	0	1	0	0	1
344	0	0	0	1	0	1	1	1	2	0	0	0	0	0	0	0	1	1	1	0	1	0	0	0	0	0	0	1	2	0	1	2	2	0	1	1	2	0	1	1	0	0	0	1	0	1	0	0	1
345	0	0	0	0	0	1	1	0	1	0	1	0	0	0	0	0	1	1	1	1	1	0	0	0	0	0	0	0	2	1	1	2	2	0	0	2	0	0	0	0	0	1	0	0	0	1	0	0	0
346	0	1	0	0	1	1	1	1	2	0	0	0	0	0	0	0	2	1	1	1	2	0	0	0	0	0	1	1	2	2	0	1	2	0	2	1	2	0	1	1	0	0	0	0	0	0	1	0	2
347	0	0	0	1	0	1	1	1	2	0	0	0	0	0	0	0	1	1	1	0	1	0	1	0	0	0	0	0	2	1	1	2	2	0	0	2	0	0	0	0	0	0	0	0	1	0	0	0	1
348	1	0	0	0	0	1	2	0	1	0	0	0	0	0	0	0	1	0	1	0	2	0	0	0	0	0	0	0	1	1	1	1	1	2	0	2	2	0	1	1	0	0	1	0	1	0	0	0	2
349	1	0	0	0	0	2	2	1	1	0	0	0	0	0	0	0	1	1	1	0	1	0	0	0	0	0	0	0	2	2	2	1	0	2	1	1	2	0	2	2	1	0	0	0	0	2	0	0	2
350	1	0	0	0	0	1	2	0	0	0	1	0	0	0	0	0	1	2	0	1	2	0	0	0	0	0	0	0	2	1	0	1	2	0	1	2	1	0	1	1	0	0	0	0	0	1	0	0	0
351	1	0	1	1	0	1	1	0	1	0	1	0	0	0	0	0	1	1	1	1	2	1	0	0	0	0	0	1	2	2	0	1	1	0	1	1	2	0	1	1	0	0	0	0	0	1	1	0	1
352	1	0	0	1	0	2	2	0	2	0	0	1	1	0	0	0	1	1	1	1	1	0	0	0	0	0	0	1	2	0	1	2	2	0	1	1	1	0	0	0	0	0	0	0	0	1	0	1	0
353	0	0	0	0	1	1	1	1	2	0	0	0	0	0	0	0	2	1	1	1	2	0	0	0	0	0	0	0	2	2	0	2	1	2	1	2	2	0	1	0	1	0	0	0	0	0	0	0	1
354	1	0	0	0	0	0	1	0	2	0	0	0	0	0	0	0	2	0	2	1	2	0	0	0	0	0	1	0	2	0	0	0	0	0	0	2	0	0	0	0	0	0	1	0	0	1	0	0	1
355	0	0	1	0	0	1	0	0	2	0	0	1	2	1	1	1	0	1	1	2	1	1	0	0	0	0	0	0	2	0	0	0	0	0	0	2	0	0	0	1	0	1	1	1	1	1	1	0	1
356	1	0	0	1	0	1	1	1	2	0	0	0	1	1	1	0	1	1	1	0	2	0	1	0	0	0	0	1	2	2	0	1	0	1	1	1	2	0	1	1	0	0	0	1	0	1	0	0	1
357	0	0	0	0	1	2	1	0	2	0	0	0	0	0	0	0	1	0	2	0	2	0	0	0	0	0	0	0	2	2	0	0	1	1	1	2	2	0	2	1	1	0	0	0	0	0	0	0	1
358	1	0	0	1	1	2	1	0	1	0	1	0	1	0	0	0	2	1	1	1	2	0	0	0	0	0	0	1	2	2	1	0	0	0	0	2	0	0	0	0	0	0	0	1	1	2	0	0	1
359	0	0	0	1	0	1	1	0	1	0	1	0	0	0	0	0	2	0	2	0	2	0	0	0	0	1	0	2	2	1	1	0	1	1	1	2	1	0	0	0	0	0	0	1	0	1	0	1	1
360	0	0	0	0	0	0	2	1	1	0	0	0	0	0	0	0	2	0	2	0	2	1	0	0	0	0	0	1	2	1	2	2	2	0	1	1	2	0	0	0	1	0	1	0	1	0	0	0	1
361	1	0	0	0	0	0	1	1	2	0	0	0	1	0	1	0	1	1	1	0	1	0	1	1	1	0	0	1	2	2	0	1	1	0	1	1	1	0	1	1	1	0	1	0	1	0	0	0	0
362	0	0	0	0	0	2	1	1	2	0	0	1	1	0	0	1	2	0	2	0	2	0	0	0	0	0	0	0	2	2	0	1	2	0	1	2	2	0	0	0	0	1	0	0	0	0	0	0	1
363	1	0	0	1	1	2	2	1	1	0	1	0	0	0	0	0	2	1	2	1	2	0	0	0	0	0	0	0	1	1	0	0	1	1	1	2	1	0	0	0	1	0	0	0	1	1	0	0	2
364	1	0	0	0	0	0	1	1	2	0	0	1	1	0	0	1	0	2	0	1	2	0	0	0	0	0	0	1	2	1	2	2	1	0	1	1	1	1	0	0	0	1	1	0	1	0	0	0	0
365	0	0	0	1	0	1	2	0	0	0	0	0	1	1	1	0	1	1	2	0	2	1	0	0	0	0	0	1	2	1	1	0	0	0	1	1	1	0	1	1	0	0	0	0	0	0	0	0	1
366	1	0	0	0	0	0	1	0	2	1	0	0	1	1	1	0	0	1	2	0	2	0	0	0	0	1	0	0	2	0	0	1	0	1	0	2	2	0	1	1	1	0	0	0	0	1	0	0	0
367	1	0	0	0	1	2	1	1	2	0	0	0	0	0	0	0	1	0	1	0	2	0	1	1	1	1	0	0	2	2	1	1	2	1	1	2	2	0	1	1	0	0	1	0	0	0	1	0	2
368	0	0	0	0	0	1	0	0	2	0	0	0	0	0	0	0	2	2	0	1	1	0	2	0	0	0	0	1	1	0	0	1	1	1	0	2	2	0	2	2	1	1	1	0	1	0	0	0	0
369	0	0	0	0	1	2	1	0	2	0	0	0	1	1	1	0	2	0	2	1	2	0	0	0	0	0	0	0	2	1	0	1	1	1	1	1	1	0	0	0	0	0	1	0	0	1	0	0	0
370	1	0	0	0	0	1	2	0	1	0	1	1	2	2	2	0	2	1	2	1	2	0	0	0	0	0	0	0	2	1	0	1	2	0	0	2	1	0	0	0	0	1	1	0	1	2	1	1	2
371	1	0	0	0	0	0	0	0	1	0	1	0	0	0	0	0	2	2	0	1	1	0	1	1	1	1	0	0	2	0	0	1	0	0	1	1	2	0	2	2	0	0	0	0	0	2	2	0	2
372	0	0	0	1	0	2	0	0	2	0	0	2	2	0	0	1	1	2	0	0	1	0	0	0	0	0	0	2	1	0	0	2	1	1	1	1	1	0	0	0	0	0	1	0	1	1	0	0	1
373	0	0	0	1	0	1	1	1	2	0	1	1	2	1	1	0	1	2	1	0	1	0	0	0	0	0	0	1	2	1	2	1	0	1	0	2	0	0	1	1	0	0	1	0	1	0	0	0	0
374	0	0	0	0	1	1	2	1	1	0	0	0	1	1	1	0	1	0	1	0	2	0	0	0	0	0	0	0	2	2	0	2	1	0	2	2	2	0	1	1	0	1	1	0	0	0	0	1	2
375	0	0	0	0	0	0	1	0	0	0	1	1	2	1	1	1	1	0	1	0	2	0	0	0	0	1	0	2	2	1	2	1	1	0	0	2	1	0	0	0	0	0	0	0	0	0	0	0	1
376	1	0	0	0	0	0	1	0	1	0	1	0	0	0	0	0	0	1	1	0	0	1	0	0	0	1	0	0	2	2	1	2	1	0	0	2	1	0	0	0	0	0	2	0	0	0	1	0	2
377	0	0	0	0	0	1	1	1	2	0	0	0	1	1	1	0	2	2	1	1	1	1	0	0	0	0	0	2	1	1	0	1	0	0	0	2	2	0	1	1	0	2	2	0	0	1	0	0	1
378	0	0	0	1	0	1	2	1	1	0	1	1	1	0	0	1	2	0	2	0	2	0	0	0	0	0	0	0	1	1	0	2	1	1	0	2	0	0	0	0	0	1	1	0	1	1	0	1	1
379	1	0	1	0	1	1	0	0	1	0	0	1	1	1	1	0	2	1	1	1	2	0	1	0	0	0	0	1	2	2	0	1	1	0	1	1	1	0	0	0	0	1	1	0	1	1	0	0	0
380	1	0	1	1	0	2	1	0	1	0	1	0	1	1	1	0	1	1	1	1	1	0	1	1	1	1	2	1	2	0	1	1	2	0	0	2	1	0	0	0	0	0	0	0	0	0	0	0	2
381	0	0	1	2	0	2	1	0	1	0	0	0	0	0	0	0	0	1	0	1	0	0	0	0	0	0	0	0	2	1	0	1	1	1	2	0	1	0	0	0	0	0	2	0	0	0	0	0	0
382	0	0	0	0	0	1	1	0	1	0	0	0	0	0	0	0	1	2	1	0	2	0	0	0	0	0	0	0	2	2	0	1	0	1	1	1	1	0	0	0	0	0	2	0	0	0	0	0	2
383	0	1	0	0	0	1	2	1	1	0	0	1	2	1	1	0	1	1	1	1	2	0	2	1	1	1	0	1	2	1	2	1	1	2	1	1	1	0	0	0	0	1	1	0	1	2	0	0	1
384	0	0	0	0	0	1	0	0	2	0	1	1	2	2	2	0	1	0	2	1	2	0	0	0	0	0	0	0	2	2	2	1	1	1	0	2	0	0	0	0	0	0	0	0	0	1	0	1	2
385	1	0	0	0	0	0	1	1	2	0	0	0	1	1	1	0	1	1	1	1	1	1	0	0	0	0	0	0	2	1	0	1	1	0	1	1	0	0	0	0	0	0	0	0	0	2	0	1	0
386	1	1	0	0	0	1	1	0	1	0	0	0	1	0	0	0	0	2	0	0	1	0	0	0	0	0	0	0	2	1	0	0	0	0	1	1	1	1	0	0	0	0	0	0	0	1	1	1	1
387	0	0	0	0	0	1	1	0	2	0	0	0	1	1	0	0	1	2	0	0	0	0	0	0	0	0	0	0	2	1	0	0	1	1	1	2	1	0	1	1	0	0	0	1	0	1	1	0	2
388	1	0	0	2	0	2	0	0	2	0	0	0	1	0	0	0	0	1	2	1	2	0	0	0	0	1	0	0	2	1	0	1	1	0	0	2	1	0	1	1	0	0	0	0	0	0	0	1	1
389	1	0	0	1	1	2	2	0	0	0	0	1	0	0	1	0	1	0	2	0	1	0	0	0	0	0	0	0	2	2	1	1	0	1	0	2	2	0	1	1	0	0	0	0	0	1	0	1	2
390	1	0	0	0	1	1	1	1	2	0	0	1	0	0	1	0	1	0	1	1	2	0	0	0	0	0	1	1	2	1	0	2	1	0	1	1	1	0	0	0	0	0	0	2	0	2	0	0	1
391	0	0	0	0	0	1	1	1	2	0	0	0	0	0	0	0	0	1	1	1	2	0	0	0	0	0	0	0	2	1	0	1	1	2	1	1	0	0	0	0	0	0	0	0	0	1	0	0	0
392	0	0	0	0	0	1	1	0	1	0	1	1	2	2	2	0	1	0	2	0	2	0	0	0	0	0	0	0	2	0	0	0	1	1	0	2	2	0	0	0	0	0	0	0	0	0	1	1	2
393	0	0	0	1	0	2	2	1	1	0	1	0	1	1	1	0	1	0	2	0	2	0	0	0	0	0	0	0	1	0	0	1	1	2	1	1	0	0	0	0	0	0	0	0	0	0	0	0	1
394	1	0	0	0	0	1	2	0	2	0	0	1	0	0	1	0	0	1	1	1	2	0	0	0	0	0	0	0	2	1	0	1	1	0	1	1	1	1	0	0	0	1	1	0	1	1	0	0	0
395	1	0	0	1	0	1	2	0	0	0	1	1	1	1	1	0	2	0	2	0	2	0	0	0	0	0	0	0	2	1	0	2	1	0	1	1	1	1	0	0	0	1	2	0	1	0	0	0	0
396	0	0	0	1	1	2	1	1	2	0	0	1	1	1	1	0	0	1	0	0	0	0	0	0	0	0	0	0	2	1	0	1	0	0	2	1	1	0	0	0	0	0	1	0	0	0	1	0	2
397	1	0	0	0	1	2	1	0	1	0	1	1	0	0	1	0	0	2	0	1	1	2	0	0	0	0	0	0	2	0	0	0	0	1	0	2	1	0	1	0	1	1	0	0	1	1	1	0	1
398	0	0	0	1	0	1	2	0	2	0	0	1	2	1	1	1	1	1	1	1	1	1	1	0	0	0	0	0	2	2	0	0	0	0	0	2	1	0	1	1	0	0	1	0	0	0	0	1	1
399	1	0	1	0	0	1	1	0	1	1	1	0	0	0	0	0	0	0	1	1	2	1	0	0	0	1	0	0	1	0	0	2	2	0	2	0	1	0	0	0	0	1	1	0	0	1	0	0	1
400	0	0	0	0	0	0	2	0	0	0	1	1	2	1	1	1	1	1	1	1	2	0	1	1	1	1	0	0	2	1	1	1	2	0	0	2	2	0	0	0	1	0	0	1	0	0	0	0	0
401	1	0	0	1	0	2	2	1	1	0	0	0	0	0	0	0	1	2	0	1	1	0	1	0	0	1	0	0	2	1	1	2	2	0	1	1	1	0	2	2	1	1	1	0	1	1	1	1	2
402	0	0	0	0	0	0	1	0	2	0	0	0	0	0	0	0	1	1	1	1	1	0	0	0	0	0	0	0	1	1	0	1	1	0	1	1	1	0	1	1	0	1	0	0	1	0	0	0	0
403	0	0	0	0	2	2	1	0	1	1	0	2	2	0	0	1	0	1	1	2	1	1	0	0	0	0	0	0	2	2	1	1	1	0	1	2	2	0	1	1	0	0	0	0	0	0	0	1	1
404	0	0	0	1	0	1	1	0	1	1	0	0	1	1	1	0	0	0	2	1	2	0	0	0	0	0	0	0	2	2	0	1	0	1	1	1	1	0	1	1	0	0	0	0	1	0	0	0	1
405	0	0	0	1	0	2	1	0	1	0	1	0	0	0	0	0	1	0	2	1	2	0	0	0	0	0	0	1	2	2	0	0	0	0	1	1	1	0	1	1	1	1	1	0	1	2	0	0	1
406	0	0	0	0	0	0	1	0	0	1	2	1	1	0	0	1	1	0	2	0	2	0	1	0	0	0	0	0	2	1	1	0	0	0	0	2	0	0	0	0	0	1	2	0	0	1	0	0	1
407	1	0	0	1	0	2	1	1	2	0	0	0	0	0	0	0	1	2	0	2	1	1	0	0	0	0	0	1	2	2	0	2	2	0	1	1	2	0	2	1	1	0	0	0	0	0	0	0	0
408	0	0	1	0	0	1	2	0	1	0	0	1	2	1	1	1	1	0	2	0	2	0	0	0	0	0	0	0	2	2	0	0	0	0	0	2	2	0	0	0	1	0	1	0	1	0	0	0	0
409	1	0	1	0	1	2	2	1	1	0	1	0	0	0	0	0	1	1	1	1	2	0	0	0	0	0	0	0	2	2	0	1	1	0	1	1	0	0	1	1	0	1	1	0	1	0	0	0	1
410	1	0	0	0	0	0	1	0	1	1	2	1	1	1	1	0	1	1	1	1	1	0	0	0	0	0	0	0	2	1	0	1	1	0	1	2	2	0	2	2	1	0	0	0	0	0	0	1	0
411	1	0	0	0	0	0	1	0	1	0	1	0	0	0	0	0	1	1	1	1	2	0	0	0	0	0	1	1	2	2	0	0	0	0	0	2	1	0	0	0	0	1	1	0	1	1	0	0	0
412	1	0	0	1	0	2	1	1	2	0	0	1	2	1	1	1	1	2	0	1	2	0	1	0	0	0	0	0	2	1	1	1	2	0	1	2	1	1	1	1	0	0	0	0	0	1	0	0	2
413	0	0	0	0	1	1	1	0	1	0	0	1	1	0	0	1	2	0	2	0	2	0	1	0	0	0	0	0	2	1	1	0	0	0	0	2	2	0	1	1	0	0	0	0	0	0	0	0	1
414	0	0	0	1	0	2	1	0	2	1	0	1	2	1	1	0	1	2	0	1	1	0	0	0	0	1	0	1	1	1	1	1	1	0	0	1	1	0	1	1	0	1	2	0	1	0	0	2	2
415	1	0	0	0	0	0	2	0	0	0	2	0	1	1	1	0	1	1	2	0	2	0	1	1	1	2	0	1	1	1	0	1	1	2	1	1	2	0	2	2	1	1	1	0	1	0	0	0	1
416	1	0	0	1	1	2	1	1	2	0	0	0	0	0	0	0	1	0	2	0	2	0	1	1	1	2	0	1	2	2	0	2	2	0	2	0	2	1	1	1	0	0	1	0	0	1	0	0	0
417	1	0	0	1	0	1	1	0	1	0	1	1	1	0	0	0	1	1	1	1	1	0	0	0	0	0	0	0	2	0	0	1	1	1	1	1	2	0	0	0	1	1	1	0	1	0	0	0	1
418	1	0	0	0	0	1	1	0	0	1	1	2	2	1	1	0	1	1	0	2	1	0	0	0	0	1	0	0	2	2	0	2	1	0	2	2	0	0	0	0	0	0	0	0	0	0	0	0	1
419	1	0	0	1	0	1	1	1	2	0	0	0	0	0	0	0	2	2	0	2	2	0	0	0	0	1	0	0	2	2	1	1	1	1	1	2	2	1	1	1	0	0	0	0	0	1	1	0	2
420	1	0	0	0	1	1	1	0	1	0	1	0	0	0	0	0	2	1	1	0	2	0	1	1	1	1	0	1	2	2	0	1	0	1	0	2	1	0	0	0	0	0	0	0	0	0	0	1	2
421	1	0	0	1	0	2	1	0	1	0	0	0	1	1	1	0	2	0	2	1	2	0	1	0	0	0	0	0	2	2	2	1	1	0	1	2	2	1	1	1	0	0	0	1	1	2	0	0	1
422	1	0	0	0	0	1	0	0	1	0	0	0	0	0	0	0	0	2	0	1	0	0	0	0	0	0	1	0	2	1	1	2	2	0	2	0	1	0	0	0	0	1	1	0	0	0	0	0	1
423	0	0	0	1	0	1	0	0	1	0	1	0	0	0	0	0	0	1	0	1	0	0	0	0	0	0	0	1	1	0	0	2	1	0	0	2	1	0	0	0	1	0	1	1	1	0	0	0	2
424	1	0	0	1	0	1	1	0	2	0	0	1	1	0	0	1	0	1	1	0	0	0	0	0	0	0	0	0	1	1	1	0	0	0	1	1	1	0	0	0	0	1	2	0	1	0	0	1	2
425	0	0	0	1	0	2	1	0	1	0	0	0	0	0	0	0	0	1	2	0	2	0	0	0	0	0	0	0	2	1	0	0	0	0	0	2	1	0	0	0	0	1	0	0	0	0	0	0	1
426	0	0	0	0	0	1	1	1	2	0	0	0	1	1	1	0	1	1	1	2	1	0	0	0	0	0	0	0	1	1	0	1	2	0	1	2	1	0	2	2	0	1	1	1	1	1	1	0	1
427	0	0	0	0	1	1	2	1	1	0	1	0	0	0	0	0	1	1	1	1	1	0	1	0	0	0	0	1	2	2	0	1	1	0	1	1	2	1	1	1	0	0	0	0	0	2	0	0	1
428	0	0	0	0	0	0	1	0	1	0	0	0	0	0	0	0	1	2	1	0	1	0	0	0	0	0	0	1	1	0	1	2	2	1	0	2	1	0	1	1	0	1	1	0	1	2	1	0	1
429	0	0	0	0	0	1	0	0	2	0	0	2	1	1	2	0	2	1	1	1	2	0	0	0	0	0	0	1	2	1	1	1	0	1	1	1	2	0	2	2	0	1	1	0	1	0	0	0	0
430	1	1	0	0	0	1	0	0	2	0	0	0	0	0	0	0	2	0	2	0	2	0	1	0	0	0	0	0	1	1	1	2	2	0	2	0	2	0	2	1	1	0	1	1	1	0	0	2	2
431	0	0	0	0	1	2	1	1	2	0	0	0	0	0	0	0	0	1	2	0	2	0	1	0	0	1	0	0	2	1	1	2	2	0	1	1	2	0	2	2	0	1	1	0	1	0	0	1	2
432	1	0	0	0	0	2	2	0	0	0	1	0	0	0	0	0	1	2	0	0	1	0	0	0	0	0	0	2	1	0	0	2	1	0	0	2	1	0	1	1	0	1	1	0	0	1	0	0	1
433	0	0	0	1	0	1	1	0	1	0	0	0	0	0	0	0	1	1	1	0	2	0	2	0	0	1	0	0	2	1	0	1	1	0	0	2	1	0	2	2	1	0	1	0	1	0	0	0	2
434	1	0	0	0	0	0	1	1	2	0	0	1	1	0	0	0	1	1	1	0	1	0	1	1	1	1	0	0	2	1	1	1	1	0	0	2	1	0	0	0	0	0	0	1	0	0	0	1	1
435	1	0	0	0	1	1	1	0	0	1	2	0	2	2	2	0	1	0	1	0	1	0	1	0	0	1	0	1	2	0	1	0	1	0	1	2	2	1	0	0	0	0	1	0	1	0	0	0	1
436	0	0	1	1	0	1	1	1	2	0	1	0	1	0	1	0	1	0	2	0	2	1	0	0	0	0	0	0	2	2	0	1	0	1	0	2	1	0	0	0	0	1	1	0	1	0	0	0	2
437	0	0	0	0	0	0	1	0	1	1	1	0	1	0	0	0	2	1	1	0	2	0	0	0	0	0	0	0	2	1	0	2	1	1	1	1	1	0	0	0	0	1	0	0	0	1	0	1	1
438	1	0	0	0	0	1	1	0	1	0	0	0	0	0	0	0	0	1	1	1	1	0	0	0	0	0	0	0	2	2	0	1	1	0	0	2	2	1	0	0	0	0	0	0	1	1	0	0	0
439	0	0	0	0	0	1	2	1	1	1	1	0	0	0	0	0	1	2	0	1	1	0	1	0	0	0	0	0	2	0	0	1	1	0	0	2	1	0	0	0	0	0	0	0	1	1	0	0	1
440	0	0	1	1	0	1	1	1	2	0	0	1	1	1	1	0	1	1	1	0	1	0	0	0	0	0	0	2	1	1	0	1	1	1	1	1	1	0	1	0	1	0	2	0	1	0	0	0	1
441	0	0	0	0	0	0	2	1	1	0	1	0	1	0	0	0	2	0	2	0	2	0	1	0	0	0	0	2	1	1	1	1	1	0	0	2	0	0	0	0	0	1	1	0	1	1	0	0	0
442	0	0	0	1	0	1	1	1	2	0	0	0	0	0	0	0	0	1	1	1	2	0	1	1	1	1	0	0	2	1	0	1	0	1	0	2	1	1	0	0	0	1	1	0	1	0	0	0	1
443	0	0	0	1	0	1	2	0	0	0	2	0	0	0	0	0	1	2	0	1	1	0	0	0	0	0	0	1	2	0	1	1	1	0	0	2	2	0	1	1	0	0	0	0	0	0	0	0	0
444	0	0	0	1	0	2	0	0	2	0	0	0	0	0	0	0	1	1	2	1	2	0	0	0	0	0	0	0	2	2	0	2	1	1	0	2	2	0	2	1	1	1	1	0	1	1	0	0	1
445	0	0	0	0	0	2	2	1	1	0	0	0	1	1	1	0	2	0	2	0	2	2	0	0	0	0	0	2	2	2	0	1	1	0	1	1	1	1	0	0	0	0	1	0	1	1	0	0	1
446	1	0	0	1	0	1	0	0	2	0	0	0	0	0	0	0	1	1	1	1	1	0	0	0	0	0	1	1	2	0	1	1	1	0	0	2	0	0	1	1	0	0	0	0	2	2	0	0	1
447	0	0	1	1	0	1	1	0	1	0	0	0	1	1	1	0	1	1	0	1	0	0	0	0	0	0	0	1	2	1	2	1	1	0	1	2	1	1	0	0	0	1	1	0	1	1	0	0	1
448	1	0	0	0	0	1	2	0	0	0	1	0	1	1	1	0	0	2	0	1	2	0	0	0	0	0	0	1	2	2	0	1	1	0	1	0	0	0	1	1	0	2	2	0	0	1	0	0	1
449	0	0	0	1	1	2	2	0	1	0	0	0	0	0	0	0	2	2	1	0	2	0	1	0	0	1	0	0	1	1	0	0	1	1	1	2	1	0	1	1	0	0	1	0	1	1	1	1	2
450	0	0	0	0	0	0	1	1	2	0	0	0	0	0	0	0	1	1	1	1	1	0	1	0	0	1	0	0	2	2	0	1	1	1	1	1	2	0	0	1	0	1	0	0	0	0	0	2	2
451	0	0	0	1	0	2	1	0	2	0	0	0	0	0	0	0	0	1	1	2	1	0	0	0	0	0	0	2	2	1	1	2	2	0	1	1	2	0	2	1	1	0	2	0	0	0	0	0	1
452	1	0	0	0	1	1	1	0	1	0	1	0	0	0	0	0	2	2	1	1	1	0	1	1	1	1	0	1	2	0	1	1	1	0	0	2	0	0	0	0	0	1	1	1	1	2	0	1	1
453	0	0	1	1	0	1	1	0	1	0	1	0	0	0	0	0	1	2	0	1	0	0	0	0	0	0	0	1	2	0	1	1	1	1	0	2	1	0	1	0	1	0	0	0	2	2	0	0	0
454	1	0	0	0	0	2	1	0	1	0	1	0	1	1	1	0	2	1	2	1	2	1	0	0	0	0	1	1	2	2	0	0	0	1	1	1	2	0	2	1	1	0	1	0	0	1	0	0	1
455	0	0	0	0	0	0	2	0	1	0	1	0	0	0	0	0	0	0	2	0	1	0	1	1	1	1	0	0	2	0	0	2	1	1	0	2	0	0	0	0	0	0	0	0	0	0	0	0	0
456	1	1	0	0	1	2	2	0	0	0	0	0	0	0	0	0	0	1	1	1	2	0	0	0	0	0	0	2	1	1	1	0	0	1	0	2	1	0	0	0	0	1	1	0	1	2	1	0	1
457	1	0	0	0	0	1	1	1	2	0	0	0	0	0	0	0	2	0	2	0	2	0	1	1	1	1	0	0	1	0	0	1	0	2	1	2	0	0	0	0	0	0	1	0	0	0	0	0	0
458	1	0	0	0	1	2	0	0	1	0	0	1	0	0	1	0	2	0	2	0	2	0	1	1	1	2	0	1	1	1	0	1	0	1	1	1	2	0	0	0	0	0	0	0	0	0	0	0	2
459	0	0	0	0	0	1	0	0	2	0	0	1	0	0	1	0	1	0	1	0	2	0	0	0	0	0	0	0	2	2	1	0	0	1	0	2	1	0	2	2	0	1	0	0	0	1	0	0	0
460	1	0	0	0	0	1	0	0	2	0	0	0	0	0	0	0	1	0	1	2	1	0	0	0	0	0	0	0	1	1	0	2	2	0	1	1	1	0	0	0	0	0	0	0	0	1	0	0	0
461	0	0	0	0	0	1	1	0	1	0	1	1	2	0	0	1	0	2	0	1	0	1	1	1	1	1	0	0	2	2	0	1	1	1	2	0	0	0	0	1	0	0	0	0	0	1	0	0	1
462	0	0	0	1	0	1	2	0	0	0	1	0	0	0	0	0	0	0	2	1	2	0	0	0	0	0	0	1	2	1	1	1	1	0	0	2	2	0	2	2	0	1	1	0	1	0	1	1	2
463	1	0	0	0	0	0	1	1	2	0	0	0	0	0	0	0	1	1	1	1	1	0	0	0	0	0	0	0	1	1	1	0	0	0	0	2	1	0	1	1	0	0	1	0	1	0	0	0	0
464	1	1	1	1	0	1	2	0	1	0	1	0	0	0	0	0	2	0	2	0	2	0	1	0	0	0	0	0	1	1	0	2	2	1	0	2	0	0	0	0	0	1	1	0	1	0	0	1	1
465	0	0	1	0	0	0	0	0	2	0	0	0	0	0	0	0	2	1	1	0	2	0	1	1	1	1	0	1	1	1	0	0	0	0	0	2	2	0	1	1	0	0	1	1	1	1	0	1	1
466	1	0	0	0	0	1	2	0	1	0	1	0	0	0	0	0	2	1	2	1	2	0	0	0	0	1	0	0	1	0	0	1	1	0	2	0	2	0	1	1	0	0	0	0	0	1	0	0	0
467	1	0	0	0	0	0	2	0	0	0	0	0	1	0	0	0	1	1	1	0	1	0	0	0	0	0	0	0	2	2	1	2	1	1	1	1	1	0	0	0	1	0	0	0	1	1	0	1	1
468	0	0	0	0	0	0	2	0	0	0	1	0	0	0	0	0	1	0	1	1	2	0	0	0	0	0	0	0	2	1	0	1	1	0	2	1	2	0	2	2	1	0	1	1	2	1	0	0	1
469	1	1	0	0	0	1	2	1	1	0	0	0	1	1	1	0	1	1	1	1	2	0	0	0	0	0	0	1	1	1	0	0	0	0	0	2	0	0	0	0	0	0	0	0	0	2	0	0	0
470	1	0	0	0	1	2	1	0	1	0	0	1	1	0	0	1	1	1	1	1	1	0	0	0	0	0	1	0	2	2	0	2	1	0	0	2	0	0	0	0	0	0	0	0	0	1	1	0	1
471	1	0	1	2	0	2	2	0	1	0	1	0	0	0	0	0	1	1	1	1	1	0	0	0	0	0	0	1	1	1	0	2	2	0	1	1	2	0	0	0	0	0	0	0	0	1	0	0	1
472	1	0	0	0	0	1	1	2	2	0	0	0	1	0	0	0	1	0	2	0	2	0	1	0	0	0	0	1	2	1	2	1	1	1	2	1	2	0	1	1	0	0	1	1	2	0	1	0	2
473	1	0	0	0	0	1	0	0	2	0	0	1	1	0	0	1	2	1	1	1	1	0	0	0	0	0	0	1	1	1	0	0	0	0	0	2	0	0	0	0	0	0	1	0	1	0	0	0	1
474	0	0	0	0	0	0	1	0	1	1	1	0	1	1	1	0	1	1	1	1	1	1	0	0	0	0	0	0	2	2	0	2	1	1	0	2	2	0	1	0	1	1	1	0	1	0	0	0	1
475	0	0	0	1	1	2	1	1	2	0	0	1	2	1	1	1	1	1	1	1	1	0	1	0	0	0	0	1	1	1	0	0	0	1	0	2	2	0	2	2	0	0	0	0	0	1	0	1	0
476	0	0	1	1	1	2	0	0	2	0	0	1	1	0	0	0	2	1	2	1	2	0	1	1	1	1	0	0	2	1	0	0	0	1	2	2	1	0	0	0	0	1	1	0	1	1	1	0	1
477	0	0	0	0	0	1	2	0	0	1	1	0	1	0	0	0	1	0	2	1	2	0	1	1	1	1	0	1	2	2	0	2	2	0	0	2	2	0	0	0	0	1	1	0	1	0	1	1	2
478	0	0	0	0	1	1	0	0	1	0	0	0	1	1	1	0	1	2	0	2	1	0	1	1	1	1	0	0	2	0	0	1	1	2	0	2	2	0	1	1	0	0	0	1	0	0	0	0	1
479	1	0	0	1	0	1	1	0	1	0	1	0	1	1	1	0	1	1	1	1	2	1	0	0	0	0	1	1	1	0	0	1	1	2	1	1	2	0	2	2	0	1	1	1	0	1	0	0	1
480	0	0	0	0	0	0	2	0	0	0	0	0	1	1	1	0	1	1	1	1	0	1	0	0	0	0	0	0	2	1	0	1	2	0	1	2	2	1	1	0	1	0	0	0	0	0	0	0	1
481	1	0	0	0	0	2	2	1	1	0	0	0	0	0	0	0	0	0	2	0	2	0	0	0	0	0	0	0	2	2	2	2	1	1	0	2	2	0	1	1	0	2	2	0	1	1	0	0	0
482	1	0	0	0	0	0	0	0	2	0	0	1	0	0	1	0	1	2	0	1	1	0	0	0	0	0	0	1	2	2	0	1	1	1	2	0	1	0	0	0	0	1	1	0	0	0	0	0	1
483	0	0	1	1	0	1	1	1	2	0	0	0	1	1	1	0	2	0	1	0	1	0	0	0	0	0	0	0	1	1	1	1	0	1	1	1	2	0	2	2	1	1	0	0	2	1	0	0	1
484	1	0	0	1	0	1	1	0	2	0	0	0	2	1	1	0	1	2	0	1	2	1	0	0	0	0	0	0	2	1	0	1	1	0	1	0	2	1	0	0	0	0	0	0	0	1	0	0	0
485	0	1	0	0	0	1	1	0	1	0	0	0	0	0	0	0	2	0	2	1	2	1	0	0	0	0	1	1	2	2	0	2	1	1	0	2	2	0	2	2	0	1	1	0	1	1	0	0	2
486	0	0	0	0	0	0	2	1	2	0	0	2	2	2	2	0	1	2	0	1	1	0	0	0	0	0	0	0	2	1	1	1	1	0	0	2	1	0	0	0	0	1	0	0	0	1	1	1	2
487	0	0	0	0	0	0	1	0	1	0	0	0	0	0	0	0	2	1	1	0	2	0	0	0	0	0	1	1	2	1	0	1	0	1	1	2	0	0	0	0	0	1	1	0	0	0	1	0	1
488	0	0	0	0	0	1	1	0	1	0	1	1	0	0	1	0	0	2	0	1	0	0	0	0	0	0	0	1	1	1	0	2	2	0	2	1	1	0	1	1	0	1	1	0	1	1	0	0	0
489	0	0	1	0	1	2	2	0	1	0	0	0	1	1	1	0	0	1	0	1	2	1	1	1	1	1	1	0	2	1	0	2	1	1	1	1	2	0	0	0	0	0	0	0	0	1	0	1	2
490	1	0	0	0	1	2	0	0	1	0	1	1	1	0	0	1	1	0	2	0	2	0	0	0	0	0	0	1	2	1	2	0	0	0	0	2	2	0	2	2	1	0	1	0	0	1	0	0	0
491	1	0	0	0	1	1	1	1	1	1	0	0	0	0	0	0	1	2	0	1	2	0	0	0	0	1	0	0	1	1	0	1	2	0	1	2	2	0	0	0	0	1	0	0	0	0	1	0	1
492	1	0	0	0	0	0	1	0	2	0	0	0	1	0	0	0	1	1	1	1	2	0	0	0	0	0	0	0	2	1	0	1	1	0	1	1	2	0	1	1	0	0	0	0	1	1	0	0	1
493	0	0	1	1	0	1	1	0	1	0	0	1	2	1	1	0	2	1	1	1	2	0	0	0	0	1	0	0	2	2	0	1	1	1	1	1	1	0	0	0	0	0	0	0	0	1	0	0	1
494	1	0	0	0	0	0	1	0	2	0	0	0	0	0	0	0	0	0	2	1	2	0	0	0	0	1	0	0	1	1	0	1	0	2	1	1	1	1	0	0	0	1	1	0	0	1	0	1	2
495	0	0	0	1	0	1	0	0	2	0	0	0	0	0	0	0	2	1	1	0	2	0	0	0	0	0	0	0	1	1	0	1	1	0	1	1	2	0	1	1	0	1	1	0	1	1	0	0	1
496	0	0	0	0	1	1	0	0	2	0	0	0	1	1	1	0	0	1	1	1	1	1	0	0	0	0	0	0	2	2	0	1	1	0	1	1	0	0	0	0	0	0	0	1	0	0	0	1	1
497	0	0	0	0	0	0	2	0	1	0	0	1	1	0	0	1	1	0	1	0	2	1	1	1	1	1	0	0	2	1	0	2	1	1	0	2	2	0	1	1	0	0	1	0	1	0	0	1	2
498	0	0	0	0	0	1	2	0	0	0	1	0	1	1	1	0	1	0	2	0	2	0	0	0	0	0	1	2	2	1	1	1	1	0	0	2	2	0	1	1	0	0	0	0	0	0	0	0	0
499	1	0	0	0	0	0	0	0	2	0	0	1	0	0	1	0	0	1	1	0	1	0	0	0	0	0	0	0	1	1	1	2	2	0	1	1	1	1	0	0	0	0	1	0	1	0	0	0	0
500	1	0	0	1	0	1	1	0	1	0	1	0	0	0	0	0	1	1	1	0	1	0	0	0	0	0	0	0	2	2	1	2	2	0	2	0	1	1	1	1	0	1	0	0	0	0	0	0	1
501	1	0	0	0	0	1	1	0	1	0	1	0	0	0	0	0	1	1	1	1	2	0	0	0	0	0	0	0	1	1	0	2	1	0	1	1	2	1	1	1	0	0	1	0	1	0	0	0	0
502	1	0	0	1	0	1	0	0	2	0	0	0	0	0	0	0	1	1	1	0	1	0	0	0	0	0	1	0	2	1	0	1	1	0	1	1	0	0	1	1	0	1	1	0	1	0	0	0	1
503	1	0	0	0	0	0	2	0	1	0	0	0	0	0	0	0	1	1	1	0	1	0	0	0	0	0	1	1	2	2	0	1	0	0	2	1	0	0	0	0	0	1	0	0	2	0	0	0	0
504	0	0	0	0	1	2	1	0	1	1	1	0	2	2	2	0	1	0	2	1	2	0	0	0	0	0	0	1	2	2	0	0	0	0	0	2	2	0	1	1	0	0	1	1	2	0	0	0	2
505	0	0	0	1	0	1	1	0	1	0	0	1	1	0	0	0	1	2	1	0	2	0	0	0	0	0	0	1	2	0	1	1	1	0	0	2	1	0	2	2	0	0	0	0	0	0	0	0	1
506	1	0	0	0	0	1	2	1	1	0	1	0	1	0	0	0	1	1	1	1	1	0	0	0	0	0	0	0	2	2	1	0	1	1	0	2	1	1	0	0	0	1	1	0	1	0	0	2	2
507	1	0	0	1	0	1	1	0	1	0	1	0	0	0	0	0	1	0	1	1	2	0	1	1	1	1	0	0	1	1	0	1	1	1	0	2	2	0	1	1	0	1	1	0	0	1	0	2	2
508	0	0	1	1	0	1	1	0	2	0	0	0	0	0	0	0	1	1	1	1	2	0	0	0	0	0	0	0	2	1	0	1	1	0	0	2	2	0	1	0	2	0	1	0	1	0	0	0	0
509	0	0	0	0	0	1	0	0	2	0	0	0	0	0	0	0	1	0	2	0	2	0	0	0	0	1	0	1	2	0	1	1	1	1	1	2	1	0	0	0	0	0	0	0	0	1	0	0	1
510	0	1	0	0	0	1	2	0	1	1	0	0	0	0	0	0	2	2	0	2	2	0	0	0	0	0	0	0	1	1	1	1	1	2	1	1	2	0	2	2	1	0	0	1	0	1	0	0	2
511	1	0	0	1	0	1	2	0	0	0	0	0	0	0	0	0	2	0	2	0	2	0	0	0	0	0	0	0	2	1	1	2	1	1	1	1	0	0	0	0	0	1	1	0	0	0	0	0	0
512	1	0	0	0	1	2	1	0	1	0	1	0	1	0	1	0	2	1	2	0	1	0	1	0	0	0	0	0	2	1	0	1	1	0	1	2	1	0	2	2	0	0	0	0	0	0	0	0	1
513	0	0	1	1	0	1	0	0	2	0	0	0	0	0	0	0	1	1	1	0	1	0	1	0	0	0	0	1	2	1	1	1	1	1	2	1	0	0	0	0	0	1	0	0	2	0	0	1	0
514	1	0	0	0	0	0	1	0	1	0	0	0	1	0	0	0	0	0	2	1	2	0	0	0	0	2	0	1	2	1	2	1	1	1	1	2	2	0	1	0	1	1	1	0	1	0	0	0	0
515	1	0	0	1	0	1	1	0	1	1	0	0	0	0	0	0	0	2	0	1	1	0	1	1	1	1	0	0	2	1	1	1	0	1	0	2	0	0	0	0	0	1	1	0	1	0	1	0	1
516	1	0	1	1	0	1	1	0	2	0	0	0	0	0	0	0	0	1	2	1	2	0	0	0	0	1	0	2	2	1	1	2	1	1	0	2	2	1	1	0	1	0	0	0	0	0	0	0	1
517	0	0	0	0	0	0	1	0	1	0	0	1	1	1	1	0	2	2	0	1	2	0	0	0	0	0	0	0	1	1	0	0	1	0	0	2	0	0	1	1	0	0	1	1	1	0	0	1	0
518	1	1	1	1	0	2	1	1	2	0	0	0	2	1	1	0	1	0	1	0	2	0	0	0	0	0	0	0	2	0	0	1	1	0	0	2	0	0	0	0	0	1	1	0	1	1	1	0	2
519	1	0	0	0	0	0	1	1	2	0	0	0	1	1	1	0	1	1	1	1	1	0	0	0	0	0	0	0	2	2	0	0	0	0	0	2	2	0	1	1	1	0	1	0	1	0	0	0	1
520	1	0	0	0	2	2	2	0	1	0	1	0	0	0	0	0	1	2	0	1	1	0	0	0	0	1	0	1	2	0	1	0	0	0	0	2	1	0	1	1	0	0	0	0	0	1	0	0	1
521	1	0	1	0	0	1	1	1	2	0	0	1	2	1	1	0	1	1	1	1	2	0	0	0	0	0	0	0	2	2	2	1	0	0	2	1	0	0	0	0	0	0	1	0	1	1	1	1	1
522	0	0	0	0	0	1	1	1	2	0	0	0	1	1	1	0	1	2	1	0	1	0	1	0	0	0	0	1	2	1	2	1	0	1	0	2	0	0	0	0	0	1	0	0	0	0	0	0	2
523	1	0	0	1	0	1	1	1	2	0	0	0	2	2	2	0	1	0	2	1	2	0	0	0	0	0	0	1	2	1	2	1	1	2	1	1	1	0	0	0	0	0	0	0	0	0	0	0	1
524	0	0	0	0	0	1	1	1	2	0	0	0	1	1	1	0	2	0	2	0	2	0	0	0	0	0	0	0	2	0	0	1	2	0	2	1	1	0	1	0	1	0	0	0	0	1	0	0	0
525	1	0	0	1	0	2	0	0	1	0	1	0	1	1	1	0	1	2	0	0	0	0	1	0	0	0	0	0	1	1	1	1	2	0	1	2	1	0	1	1	0	1	1	0	1	1	0	0	0
526	1	0	0	0	0	0	1	0	1	0	0	1	0	0	1	0	0	0	2	1	2	0	0	0	0	0	0	0	2	2	1	2	2	0	1	1	2	0	0	0	1	1	1	0	0	1	0	0	1
527	0	0	0	0	0	2	1	0	1	1	1	1	2	1	1	1	1	1	1	0	2	1	0	0	0	0	0	0	2	2	0	0	0	0	1	1	2	0	2	2	1	1	1	0	1	1	0	0	0
528	0	0	0	1	1	2	2	1	1	0	0	0	1	1	1	0	1	2	0	1	0	0	0	0	0	1	0	0	2	2	0	0	1	1	1	2	1	1	0	0	0	0	0	0	0	1	0	1	1
529	0	0	0	2	1	2	1	0	2	0	0	0	0	0	0	0	2	0	2	0	2	0	0	0	0	0	1	0	2	1	1	0	0	0	1	1	2	0	1	1	0	1	0	0	0	0	0	0	0
530	1	0	0	0	1	2	1	0	1	0	1	0	0	0	0	1	1	0	2	0	2	0	0	0	0	0	0	1	2	0	1	1	1	0	1	2	1	0	1	1	0	0	0	0	0	1	0	0	0
531	1	0	0	0	0	1	1	0	1	0	0	1	1	1	1	0	2	0	1	0	2	1	0	0	0	1	0	0	2	2	0	0	0	0	0	2	1	0	1	1	0	0	0	1	0	0	0	0	1
532	0	0	0	0	0	0	0	0	2	0	0	0	0	0	0	0	1	1	1	0	1	0	0	0	0	0	0	0	2	2	2	0	0	0	1	1	2	0	1	1	0	1	1	0	1	0	1	1	2
533	1	0	0	0	0	0	2	0	0	0	0	0	0	0	0	0	1	1	1	1	1	0	1	1	1	1	0	2	1	0	1	1	1	1	0	2	1	0	0	0	0	0	0	0	0	2	1	1	2
534	0	0	0	0	1	1	1	1	2	0	0	2	2	2	2	0	1	1	0	2	1	0	0	0	0	0	0	1	2	0	1	1	1	2	2	2	2	0	0	0	0	0	1	0	1	1	0	2	2
535	1	0	0	0	0	2	1	0	1	0	1	0	1	1	1	0	2	0	2	0	2	0	0	0	0	0	0	0	2	2	0	1	1	1	0	2	1	0	1	1	0	1	0	0	0	0	0	0	1
536	1	0	0	0	0	0	1	0	1	0	0	1	1	0	0	1	2	1	1	1	1	0	0	0	0	0	0	0	2	1	1	1	0	1	1	1	1	0	2	2	1	0	0	0	0	1	1	0	2
537	1	0	0	0	1	2	1	0	1	0	1	0	2	1	1	0	2	1	1	1	1	0	0	0	0	1	0	0	2	0	0	0	1	2	1	2	1	0	1	1	0	0	1	0	1	1	0	0	1
538	1	0	0	2	0	2	0	0	2	0	0	0	0	0	0	1	1	1	1	1	1	0	2	0	0	0	1	1	1	0	0	1	0	1	0	2	1	0	0	0	0	0	0	0	0	1	0	0	1
539	0	0	0	0	0	0	0	0	2	0	0	0	1	0	0	0	1	1	1	1	2	0	1	1	1	1	0	0	2	1	1	2	1	0	0	2	0	0	0	0	0	0	0	0	0	0	1	0	1
540	0	0	0	0	2	2	1	0	0	1	2	1	1	0	0	1	2	1	1	1	2	0	1	0	0	1	0	0	1	1	0	1	1	0	0	2	1	0	1	1	0	0	2	0	0	0	0	0	0
541	1	0	0	1	0	2	1	1	2	0	0	0	1	1	1	0	0	1	2	1	2	0	0	0	0	2	0	1	2	2	0	2	2	0	2	0	2	1	1	1	0	0	0	1	0	0	0	0	2
542	1	0	0	1	0	1	1	0	2	0	0	0	1	1	1	0	1	2	0	1	1	0	1	0	0	0	0	2	2	1	1	0	1	0	0	2	1	0	1	1	0	0	0	0	0	0	0	0	1
543	1	0	1	0	0	1	2	1	1	0	0	0	0	0	0	0	1	1	1	1	1	0	0	0	0	0	0	0	2	2	0	1	1	2	1	1	2	0	2	2	0	0	0	0	1	1	0	1	2
544	0	0	0	1	0	1	0	0	2	0	1	0	1	1	1	0	1	1	1	1	2	0	1	1	1	1	0	0	2	0	0	1	1	0	0	2	0	0	0	0	0	0	0	1	0	0	0	0	0
545	0	0	0	1	0	1	2	0	0	0	1	0	0	0	0	0	1	0	2	0	2	0	1	0	0	0	0	1	2	2	0	0	0	1	2	2	1	1	0	0	1	0	1	0	1	1	1	0	2
546	1	0	0	0	0	1	1	0	1	0	1	2	2	1	1	0	0	1	1	1	1	0	0	0	0	1	1	1	2	2	0	1	1	1	0	2	0	0	0	1	0	1	1	0	0	1	0	0	1
547	0	1	1	1	0	1	2	0	1	0	0	0	1	0	1	0	2	0	2	0	2	0	1	1	1	1	0	1	1	1	1	1	0	1	1	1	2	0	1	1	0	1	1	0	1	0	0	0	2
548	0	0	0	0	0	0	0	0	2	0	0	0	0	0	0	0	2	0	2	0	2	0	0	0	0	0	0	0	2	1	0	1	1	1	2	0	1	0	0	0	0	1	1	0	1	0	1	0	1
549	0	0	0	0	0	0	1	1	2	0	1	1	1	0	0	1	1	0	1	2	1	0	0	0	0	0	0	0	2	2	0	1	1	0	0	2	2	0	2	2	0	0	0	0	0	0	0	0	0
550	0	0	0	0	0	0	2	0	0	0	0	0	0	0	0	0	2	1	1	1	1	0	0	0	0	0	1	0	2	1	1	2	1	1	0	2	2	0	2	2	1	0	0	1	0	1	0	0	0
551	1	0	0	0	0	1	0	0	2	0	0	0	0	0	0	0	1	1	1	1	2	0	0	0	0	0	0	0	2	0	0	1	1	1	2	0	0	0	0	0	0	0	0	0	0	0	0	0	0
552	0	0	1	1	0	2	1	1	2	0	0	0	2	2	2	0	2	2	0	2	2	0	2	0	0	0	0	0	1	0	0	1	1	0	0	2	1	0	0	0	0	0	1	0	1	0	1	0	1
553	0	0	0	0	1	2	1	0	1	0	1	0	1	1	1	0	0	0	1	0	2	0	0	0	0	0	0	0	2	1	0	0	0	1	0	2	2	0	2	2	0	0	1	0	1	0	0	0	2
554	0	0	0	1	0	2	2	0	0	0	0	1	2	1	1	1	0	1	1	0	1	0	1	0	0	1	0	0	2	2	1	2	1	1	0	2	2	0	1	0	1	0	0	0	1	0	0	0	2
555	1	0	1	0	1	2	1	0	1	0	0	0	0	0	0	0	1	0	1	1	2	0	1	1	1	1	0	1	2	2	0	2	1	0	1	1	2	0	2	2	1	0	0	0	0	1	0	0	0
556	0	0	0	0	0	2	1	0	1	0	0	0	0	0	0	0	1	1	1	1	2	0	0	0	0	0	0	1	1	1	1	1	0	1	1	1	2	0	1	0	1	1	1	0	1	0	1	0	2
557	1	0	0	0	0	1	0	0	2	0	0	0	1	1	1	0	2	0	2	1	2	0	0	0	0	0	0	0	2	1	0	1	1	0	1	2	1	1	0	0	0	0	1	0	0	1	0	1	2
558	1	0	1	0	0	1	1	1	1	1	0	0	1	0	0	0	2	0	2	0	2	0	1	1	1	1	1	1	2	1	0	1	1	1	0	2	1	1	0	0	1	0	0	0	1	1	0	0	1
559	1	0	0	0	0	1	1	0	1	0	1	0	1	0	0	0	1	1	2	0	2	0	0	0	0	1	0	2	2	2	0	0	1	0	0	2	2	0	1	0	1	1	1	0	0	1	0	1	1
560	0	0	0	0	1	2	2	0	1	0	1	0	1	1	1	0	0	0	2	1	2	0	0	0	0	1	0	0	2	0	0	1	1	0	1	1	0	0	1	1	0	0	2	0	1	0	0	0	0
561	1	0	1	0	0	1	1	1	2	0	0	1	1	0	0	1	2	1	1	0	2	0	0	0	0	0	0	0	1	1	1	2	2	0	1	1	1	0	1	1	1	1	0	0	0	0	0	1	1
562	1	0	0	0	0	0	2	1	1	0	0	0	0	0	0	0	2	1	1	1	1	0	0	0	0	0	1	0	2	1	0	1	1	1	0	2	2	0	2	2	0	0	0	1	0	0	0	0	0
563	1	0	0	0	0	0	1	0	1	0	1	1	1	1	1	0	2	1	1	1	2	0	0	0	0	0	0	1	2	2	0	2	1	0	1	1	1	0	0	0	1	0	0	0	0	0	0	0	1
564	0	0	0	0	0	2	0	0	2	0	0	1	1	0	0	1	2	0	2	0	2	0	0	0	0	0	0	0	1	1	0	0	1	1	1	2	1	1	0	0	0	0	2	0	0	0	0	0	0
565	1	0	0	0	0	2	1	0	1	0	0	1	1	0	0	1	0	1	1	1	2	0	1	0	0	1	0	0	1	1	1	1	1	0	1	2	2	0	2	2	1	0	0	1	0	1	0	0	0
566	0	0	0	0	0	0	1	0	1	0	0	0	0	0	0	0	1	0	2	1	2	0	0	0	0	1	1	0	2	0	0	2	1	0	0	2	2	1	0	0	0	0	0	0	0	1	0	0	0
567	1	0	0	0	0	1	1	1	2	0	0	1	1	0	0	1	2	2	1	0	2	0	0	0	0	0	0	0	2	1	0	1	1	0	1	1	1	0	1	0	1	1	1	0	1	1	0	0	0
568	1	0	1	0	1	2	0	0	1	0	1	0	0	0	0	0	1	0	2	0	2	0	0	0	0	0	0	0	2	2	0	2	1	1	0	2	2	1	0	0	0	0	0	0	0	0	0	0	1
569	1	0	0	1	0	2	2	0	1	0	1	0	0	0	0	0	2	0	2	0	2	1	0	0	0	0	1	2	2	1	1	0	1	1	1	2	0	0	0	0	0	0	0	0	0	1	0	0	0
570	0	0	0	0	1	1	1	1	2	0	0	0	0	0	0	0	1	0	2	1	2	0	0	0	0	1	0	0	2	0	0	0	1	1	1	2	1	0	2	2	0	0	0	0	0	1	0	0	1
571	0	0	0	1	0	2	0	0	1	0	1	0	0	0	0	0	1	0	2	0	2	0	0	0	0	0	0	0	2	1	1	1	1	1	1	2	1	0	1	1	0	1	0	0	2	1	0	0	1
572	1	0	0	0	0	0	0	0	2	0	0	0	0	0	0	0	2	1	1	0	2	0	0	0	0	0	0	0	1	1	0	1	2	0	1	2	2	0	1	1	0	0	0	0	0	0	1	1	2
573	0	0	0	0	0	0	1	0	2	0	0	0	0	0	0	0	2	0	2	0	2	0	0	0	0	0	0	0	2	1	0	0	0	0	0	2	1	0	0	0	0	0	0	0	0	2	0	0	0
574	0	1	1	1	0	2	0	0	1	0	0	0	0	0	0	0	2	0	2	0	2	0	0	0	0	0	0	0	2	1	1	2	2	0	0	2	1	0	0	0	0	1	0	0	0	1	0	0	2
575	0	0	1	1	0	1	2	1	1	0	0	0	0	0	0	0	2	0	2	0	2	0	0	0	0	0	0	1	2	1	2	1	1	0	0	2	0	0	1	1	0	0	0	0	0	1	0	1	0
576	1	0	0	0	1	2	0	0	2	0	0	2	2	1	1	0	0	1	1	1	2	0	0	0	0	1	0	0	1	1	0	1	1	0	1	1	2	1	0	0	0	0	0	0	0	0	0	0	1
577	0	0	0	0	0	0	2	1	1	0	0	0	0	0	0	0	0	0	1	1	2	0	0	0	0	0	0	0	1	1	1	2	1	1	1	1	1	0	0	0	0	2	2	0	1	1	1	1	2
578	1	0	0	1	0	1	1	0	1	0	1	1	2	1	1	0	1	2	0	2	1	0	0	0	0	0	0	1	2	0	1	2	1	0	0	2	2	0	1	1	0	1	1	0	0	1	0	0	1
579	0	1	1	0	0	1	0	0	2	0	0	0	1	1	1	0	1	2	0	0	0	0	0	0	0	0	0	1	2	0	1	1	1	0	1	1	2	0	1	1	1	0	1	0	1	0	1	0	1
580	0	0	0	1	0	1	1	1	2	0	0	1	1	0	0	0	1	2	0	1	1	0	0	0	0	0	0	0	2	0	0	2	2	0	2	0	2	0	0	0	1	0	2	0	0	0	0	0	1
581	1	1	0	0	1	2	2	0	0	0	0	0	0	0	0	0	1	2	0	0	0	0	0	0	0	1	0	1	2	1	1	2	1	1	1	1	1	0	0	0	0	0	0	1	1	1	0	0	1
582	1	0	0	1	0	1	2	0	0	1	1	0	1	1	1	0	1	2	1	0	2	0	1	1	1	0	0	1	2	1	1	0	0	0	2	2	1	0	1	1	1	0	0	0	0	0	0	0	0
583	0	1	0	0	0	1	0	0	2	0	1	1	1	0	0	0	0	1	1	1	1	0	0	0	0	0	0	0	2	1	0	1	0	2	1	2	2	0	1	1	0	0	0	1	0	1	0	0	0
584	0	1	0	0	0	1	0	0	2	0	0	0	0	0	0	0	1	0	2	0	2	0	0	0	0	0	0	0	1	1	0	0	0	0	1	1	1	0	0	0	0	0	0	0	0	0	1	1	2
585	0	0	0	0	1	2	1	0	2	0	0	1	2	1	1	1	1	1	1	2	1	0	0	0	0	0	0	0	2	2	1	0	0	0	0	2	2	0	0	0	0	0	0	1	0	0	0	0	0
586	0	0	0	1	0	1	0	0	2	0	0	0	1	1	1	0	1	0	2	0	2	0	0	0	0	0	0	0	2	2	0	0	0	1	0	2	2	0	1	1	0	1	1	0	0	0	1	0	1
587	1	0	0	1	0	1	2	0	0	0	2	1	2	1	1	0	1	1	1	0	2	0	0	0	0	0	0	0	2	1	0	2	1	1	0	2	1	1	0	0	0	0	0	0	0	1	0	0	1
588	1	0	0	0	1	1	0	0	2	0	0	1	2	1	1	1	2	2	1	1	1	0	0	0	0	0	0	0	2	2	0	1	1	0	0	2	1	1	0	0	0	0	0	0	0	0	0	0	0
589	0	0	0	1	0	2	1	1	2	0	0	1	2	1	1	1	0	1	1	1	2	0	1	0	0	0	0	1	1	1	1	1	1	0	0	1	0	0	0	0	0	2	1	0	1	0	0	0	0
590	0	0	1	0	0	0	2	0	0	0	0	0	0	0	0	0	2	1	1	0	2	0	0	0	0	0	0	0	2	2	0	1	2	0	0	2	1	0	0	0	0	1	1	0	1	0	0	0	0
591	0	1	0	0	1	2	2	1	1	0	1	0	0	0	0	0	1	1	1	1	2	0	0	0	0	0	0	0	2	1	1	0	1	1	1	2	1	0	0	0	0	0	0	0	1	0	1	0	1
592	0	0	0	1	0	2	1	1	2	0	0	0	0	0	0	0	2	1	1	1	1	0	1	1	1	0	0	1	1	1	0	0	0	0	0	2	2	0	1	1	0	1	0	0	0	1	0	0	1
593	0	1	1	0	0	1	1	0	1	0	1	0	0	0	0	0	0	2	0	1	0	0	1	1	1	1	0	0	2	1	1	1	1	0	0	2	1	0	1	1	0	2	2	0	1	1	0	0	1
594	0	0	0	0	0	0	2	0	0	0	1	0	0	0	0	0	2	0	2	1	2	0	2	0	0	0	1	0	2	1	1	1	0	1	1	2	1	0	1	0	1	0	2	0	1	0	0	0	0
595	0	0	0	0	1	1	1	0	2	0	0	1	0	0	1	0	2	0	2	0	2	0	0	0	0	0	0	1	2	2	0	1	1	0	0	2	0	0	0	0	0	0	0	0	0	1	0	0	1
596	1	1	0	0	0	0	1	0	1	1	1	0	0	0	0	0	1	0	2	1	2	0	0	0	0	0	0	0	2	2	1	2	2	0	2	0	2	1	1	1	0	1	0	0	0	1	0	0	1
597	0	0	0	0	0	1	2	1	1	0	1	0	1	0	0	0	1	2	0	1	1	0	0	0	0	0	0	1	2	0	1	1	1	0	1	1	2	1	1	1	0	0	0	0	1	1	0	0	1
598	0	0	0	1	0	2	2	0	0	0	1	1	1	0	0	1	1	2	0	1	2	0	0	0	0	0	0	2	1	1	1	1	2	0	1	2	2	1	1	0	1	0	1	0	0	0	0	1	1
599	0	0	0	0	0	1	2	1	1	0	1	0	0	0	0	0	1	1	1	1	1	0	0	0	0	0	0	0	2	2	0	0	1	0	0	2	1	0	2	2	0	0	0	0	0	1	1	1	2
600	1	0	0	1	0	1	1	1	2	0	0	0	0	0	0	0	2	0	1	0	1	0	0	0	0	0	0	0	2	2	0	1	1	0	1	1	2	0	2	2	0	1	1	0	1	1	0	0	1
601	0	1	1	1	0	1	1	0	2	0	0	0	1	1	1	0	1	1	1	1	2	0	0	0	0	1	0	0	1	1	0	1	2	0	1	2	1	0	1	0	1	0	0	0	0	1	0	0	1
602	0	0	0	0	0	1	0	0	2	0	0	0	0	0	0	0	0	0	2	0	1	0	0	0	0	0	0	0	2	2	0	0	0	0	0	2	1	0	1	1	0	0	0	1	1	2	1	0	1
603	0	0	0	1	0	2	1	0	1	0	1	0	0	0	0	0	1	1	1	1	1	0	0	0	0	0	0	0	2	1	0	1	1	1	1	1	1	0	1	1	1	1	1	0	1	0	0	1	2
604	0	0	0	1	0	2	2	0	1	0	1	0	1	1	1	0	1	1	1	1	1	0	0	0	0	0	0	0	2	1	0	1	0	0	0	2	2	0	1	1	0	0	0	0	0	1	1	1	2
605	1	0	0	1	0	1	0	0	2	0	0	1	1	0	0	1	1	0	2	0	2	0	1	1	1	2	0	1	2	1	2	0	0	0	1	1	2	0	1	1	0	1	1	0	1	0	0	0	0
606	0	0	0	0	0	0	1	0	2	0	0	1	1	0	0	0	1	0	2	1	2	0	1	1	1	1	0	1	2	2	0	2	1	1	1	1	1	0	2	2	0	0	1	0	0	1	0	1	1
607	0	0	1	1	0	1	2	0	1	1	0	0	1	1	2	0	1	1	1	1	1	0	0	0	0	0	0	0	2	2	0	1	1	0	1	1	1	1	0	0	0	1	1	0	0	0	0	2	2
608	0	0	0	0	0	1	2	0	1	0	0	0	0	0	0	0	0	2	0	2	0	0	0	0	0	0	0	0	1	1	0	1	0	2	1	1	1	1	0	0	0	0	0	0	0	1	0	0	0
609	1	0	1	0	0	0	2	0	1	0	1	1	1	1	1	0	0	1	1	0	1	0	1	1	1	1	1	2	2	1	1	2	2	0	1	1	2	0	2	1	1	0	0	0	0	1	0	0	2
610	0	0	0	0	0	2	1	1	2	0	0	0	1	1	1	0	2	0	2	0	2	2	0	0	0	0	0	1	2	2	1	0	0	0	0	2	1	0	1	0	1	1	1	0	0	0	1	0	1
611	1	1	0	0	0	1	2	0	1	0	0	1	1	0	0	0	1	1	1	1	1	0	0	0	0	0	1	0	1	0	0	1	1	1	2	1	2	0	1	1	0	0	0	0	0	0	0	0	0
612	0	0	0	0	0	1	1	1	2	0	0	0	0	0	0	0	2	0	2	0	2	0	0	0	0	1	0	0	2	2	1	1	1	1	1	1	2	0	1	0	2	0	0	0	0	0	0	0	1
613	1	0	0	1	0	1	2	0	0	0	2	0	1	1	1	0	2	0	1	0	1	0	0	0	0	0	0	0	2	2	1	0	0	0	1	1	1	0	0	0	1	0	0	0	0	0	1	0	1
614	1	0	0	0	0	0	1	0	1	0	1	0	0	0	0	0	1	1	1	1	1	0	0	0	0	0	1	0	1	0	0	0	0	0	0	2	0	0	1	1	0	0	0	0	0	0	0	0	1
615	0	0	0	1	1	2	1	0	1	0	1	1	1	0	0	1	0	1	1	1	1	0	0	0	0	0	0	1	2	0	1	2	2	0	0	2	1	0	1	1	0	0	1	0	0	1	0	0	0
616	0	0	0	0	0	0	1	0	1	0	1	0	1	1	1	0	1	1	1	1	1	0	0	0	0	0	0	0	2	0	0	0	0	0	0	2	2	0	2	2	0	1	1	0	1	1	0	0	1
617	0	0	0	0	0	0	1	1	2	0	0	0	1	0	0	0	1	1	1	1	2	0	0	0	0	1	0	1	1	0	1	2	1	2	1	1	2	0	0	0	0	0	2	0	1	0	0	0	1
618	1	0	0	1	0	1	2	0	1	0	0	0	1	1	1	0	2	2	1	1	1	0	0	0	0	0	1	1	2	2	0	0	0	0	0	2	1	0	0	0	0	1	1	0	1	0	0	0	0
619	1	0	0	0	0	0	0	0	2	0	0	0	1	1	1	0	1	1	1	1	2	0	0	0	0	0	1	0	2	1	1	1	1	2	0	2	1	0	0	0	0	0	0	0	0	1	0	0	0
620	0	0	0	1	0	1	2	0	0	0	0	1	0	0	1	0	0	0	2	0	2	0	0	0	0	0	0	0	2	1	0	0	0	1	0	2	2	0	1	1	0	0	1	0	1	0	0	0	1
621	1	0	0	0	0	0	0	0	1	0	1	1	2	2	2	0	1	0	2	0	2	0	0	0	0	0	0	1	2	1	0	1	1	0	1	1	2	0	0	0	0	0	0	0	0	1	0	0	0
622	0	1	0	0	1	1	1	0	1	0	0	1	1	0	0	0	1	0	2	0	2	0	1	1	1	2	0	1	1	1	1	1	1	0	1	1	0	0	1	1	0	1	1	0	1	0	0	0	1
623	0	0	1	0	1	1	1	1	2	0	0	0	0	0	0	0	1	2	0	1	1	0	1	0	0	0	0	0	2	1	0	2	1	1	1	1	2	0	1	0	2	1	1	0	1	1	0	0	2
624	1	0	0	1	0	1	1	0	0	1	1	0	1	1	1	0	2	1	1	1	1	0	0	0	0	0	0	0	2	1	1	0	0	0	0	2	2	1	0	0	0	1	1	0	1	0	0	0	0
625	1	0	0	1	0	1	2	1	2	0	0	0	1	0	0	0	1	1	1	1	1	0	1	1	1	1	0	0	2	1	0	2	1	0	0	2	1	0	0	0	0	1	1	0	1	1	1	0	1
626	1	1	0	0	1	1	2	1	1	0	0	0	1	1	1	0	2	1	1	1	1	0	1	0	0	0	0	0	2	0	0	1	1	0	1	2	1	0	0	0	0	1	1	0	1	0	1	0	1
627	1	0	0	1	1	2	0	0	2	0	0	0	0	0	0	0	1	1	1	0	1	0	0	0	0	1	0	0	2	1	0	0	0	0	0	1	2	0	1	1	0	2	2	0	1	1	0	0	1
628	0	0	0	0	0	2	1	0	1	0	1	2	2	0	0	1	0	1	1	0	0	0	0	0	0	0	0	0	2	1	0	0	1	0	0	2	1	0	2	2	1	1	1	0	0	1	0	0	0
629	1	0	0	0	0	0	2	0	0	0	2	0	0	0	0	0	1	0	2	1	2	1	0	0	0	0	0	1	2	0	1	0	1	0	0	2	1	1	0	0	0	0	0	0	0	1	0	0	0
630	0	1	0	0	0	0	1	1	2	0	0	0	0	0	0	0	0	1	1	1	1	0	0	0	0	2	0	1	0	0	0	1	1	0	0	2	2	0	1	0	1	2	2	0	0	1	0	0	0
631	1	0	1	1	0	1	0	0	1	0	1	0	0	0	0	0	0	1	0	0	0	0	0	0	0	0	0	0	2	2	1	2	2	0	0	2	1	0	1	0	1	0	2	0	0	0	0	0	2
632	1	1	0	0	0	1	1	0	1	0	1	0	0	0	0	0	2	1	1	0	2	0	0	0	0	0	0	1	0	0	0	1	2	0	0	2	1	0	1	1	0	0	0	1	0	1	0	0	0
633	0	0	0	0	0	0	1	0	1	0	1	1	1	0	0	0	2	0	1	0	1	0	0	0	0	0	0	0	2	1	0	1	0	0	0	2	2	1	1	1	0	1	1	0	1	0	1	0	1
634	1	0	1	0	0	1	1	1	2	0	0	0	0	0	0	0	1	1	1	1	2	0	0	0	0	1	0	0	2	1	0	1	1	0	0	2	2	0	2	1	1	1	1	1	0	1	0	0	1
635	0	0	0	0	0	1	0	0	2	0	0	0	1	1	1	0	2	2	0	2	2	0	0	0	0	0	0	1	1	1	0	1	2	0	0	2	1	0	0	0	0	1	1	0	2	2	0	0	0
636	0	0	0	0	0	0	2	0	1	0	0	0	1	1	1	0	0	2	0	1	2	1	0	0	0	0	0	0	2	2	0	0	1	1	1	2	2	0	0	0	0	1	0	0	0	1	0	0	0
637	0	0	0	1	0	1	1	0	1	0	0	0	0	0	0	0	1	2	0	2	1	0	0	0	0	0	0	1	2	1	2	2	2	0	1	1	2	0	1	1	0	0	0	0	0	1	0	0	1
638	0	0	0	1	0	1	2	0	0	0	2	0	1	1	1	0	2	2	0	2	2	0	0	0	0	0	0	0	1	0	0	1	1	0	1	2	2	0	1	1	0	1	1	0	0	0	0	0	1
639	0	0	0	1	0	2	0	0	1	0	1	0	1	1	1	0	0	0	1	1	2	0	0	0	0	0	1	2	2	1	1	1	0	1	1	2	0	0	0	0	0	1	0	0	0	1	0	0	0
640	0	0	0	1	0	2	2	1	1	0	0	0	0	0	0	0	1	1	1	0	1	0	1	0	0	0	0	0	2	1	1	1	1	0	1	1	1	0	0	0	0	0	0	0	0	0	0	0	1
641	0	0	0	1	0	1	1	1	2	0	0	0	0	0	0	0	0	1	1	0	1	0	2	0	0	1	0	1	1	1	0	2	2	1	0	2	2	0	2	2	0	1	2	0	0	1	1	1	2
642	1	0	0	1	0	2	1	0	1	0	0	1	2	1	2	0	0	0	2	0	2	0	0	0	0	0	0	0	2	1	0	1	0	1	0	2	1	1	0	0	0	0	0	1	0	1	0	0	0
643	1	0	0	0	0	2	1	0	1	0	0	0	1	1	1	0	2	0	2	0	2	0	0	0	0	1	0	0	2	2	0	2	1	1	0	2	1	0	0	0	0	0	0	0	0	0	1	1	2
644	0	0	0	1	0	1	0	0	2	0	0	0	1	1	1	0	1	0	1	0	2	1	0	0	0	0	0	0	2	1	0	1	1	0	1	2	2	0	1	1	0	0	1	0	0	0	0	1	2
645	1	0	0	1	0	2	1	0	1	0	0	2	2	2	2	0	1	0	1	0	1	0	0	0	0	0	0	0	1	1	0	1	2	0	0	2	2	0	2	1	1	0	0	0	0	1	0	0	1
646	0	0	0	0	1	1	0	0	2	0	0	1	2	1	1	1	1	0	1	0	2	0	0	0	0	1	0	1	1	1	0	1	1	0	0	2	0	0	0	0	0	1	1	0	1	1	0	0	0
647	0	1	0	0	0	0	1	0	1	0	1	1	2	1	1	1	1	1	1	1	2	0	0	0	0	0	0	0	2	0	0	0	1	1	1	2	1	0	1	1	0	0	1	0	1	0	0	0	1
648	0	0	0	0	0	1	2	0	1	0	1	2	2	0	0	1	1	0	1	1	2	0	1	1	1	1	0	0	2	2	1	1	2	0	1	2	2	0	1	1	0	0	1	0	1	0	0	0	1
649	1	0	0	0	1	2	2	0	0	0	0	0	0	0	0	0	1	1	1	1	2	0	0	0	0	0	0	0	2	1	0	1	2	0	1	2	0	0	0	0	0	0	0	0	0	1	0	0	1
650	1	0	0	0	1	2	1	0	1	0	0	0	0	0	0	0	2	1	1	1	1	0	0	0	0	0	0	0	2	2	0	1	1	1	2	0	1	1	0	0	0	1	1	0	1	2	0	0	0
651	0	0	0	0	2	2	2	1	1	0	1	0	1	1	1	0	1	1	1	1	2	0	1	0	0	0	0	0	2	2	0	1	2	0	1	2	1	0	0	0	0	0	0	0	0	1	1	0	2
652	0	1	0	0	0	1	1	1	2	0	0	0	0	0	0	0	2	0	2	0	2	0	0	0	0	0	0	1	2	1	0	1	1	0	1	1	1	0	0	0	0	0	0	1	0	0	1	0	1
653	0	1	0	0	1	2	0	0	2	0	1	0	0	0	0	0	2	1	1	1	1	0	0	0	0	0	0	1	2	0	1	1	1	0	0	2	1	0	0	0	0	0	0	0	0	0	0	0	1
654	1	0	0	0	0	1	2	1	1	0	1	1	1	0	0	0	1	2	0	0	0	0	0	0	0	0	0	0	1	1	0	1	2	0	2	1	1	1	0	0	0	0	2	0	0	0	0	0	0
655	0	0	1	0	1	2	2	0	1	0	1	0	0	0	0	0	1	1	1	1	1	0	1	0	0	0	0	1	2	1	2	1	2	0	1	2	1	2	0	0	1	0	0	1	0	0	0	1	1
656	0	0	0	0	0	1	2	1	2	0	0	1	1	1	1	0	1	2	0	1	1	0	0	0	0	0	0	0	1	1	1	1	1	1	1	1	2	0	1	1	0	0	0	0	1	1	0	0	0
657	0	0	0	0	1	2	1	0	1	0	0	0	1	1	1	0	1	1	1	2	1	0	0	0	0	0	1	1	2	1	0	2	2	0	2	1	1	0	0	0	0	0	0	1	0	1	0	0	2
658	1	0	0	0	0	1	0	0	2	0	0	0	1	1	1	0	2	0	2	0	2	0	1	0	0	0	0	0	1	1	1	2	2	0	1	1	1	0	0	0	0	0	0	0	0	1	0	0	1
659	1	0	0	1	0	1	2	1	1	0	0	0	1	1	1	0	1	0	2	0	2	0	0	0	0	1	0	1	2	1	1	1	1	0	1	1	2	1	0	0	0	0	1	0	0	1	0	0	0
660	1	0	0	0	0	1	1	1	2	0	0	0	1	1	1	0	2	1	1	1	2	0	1	1	1	1	0	0	2	1	1	1	1	0	1	1	1	0	1	1	0	1	1	0	1	0	0	0	1
661	1	0	0	0	0	1	2	0	0	0	2	0	1	1	1	0	1	1	1	0	1	0	0	0	0	0	0	0	2	1	1	1	2	1	2	1	2	0	0	0	0	0	0	0	0	0	1	0	1
662	0	0	0	0	1	2	2	0	0	0	2	0	0	0	0	0	1	0	2	1	2	0	1	1	1	1	1	1	2	1	0	1	1	0	0	2	1	0	0	0	0	0	0	1	1	2	0	0	0
663	0	1	0	0	0	1	1	0	0	0	1	0	0	0	0	0	1	2	0	1	1	0	0	0	0	0	1	1	2	1	0	1	1	2	0	2	2	0	1	0	1	0	0	0	0	0	0	0	0
664	0	0	1	0	0	1	2	1	1	0	0	0	1	1	1	0	2	0	2	0	2	0	0	0	0	0	0	1	1	1	0	1	2	0	1	2	0	0	0	0	0	1	0	0	0	0	0	0	1
665	0	0	1	2	0	2	2	1	1	0	0	1	0	0	0	0	2	1	1	0	2	0	0	0	0	0	0	2	1	0	1	1	1	0	0	2	1	0	2	2	1	0	0	1	0	0	1	0	1
666	0	0	0	1	0	2	2	0	0	0	0	0	0	0	0	0	1	1	1	1	1	1	0	0	0	1	0	0	2	1	0	2	2	0	1	1	2	0	1	1	0	0	1	0	1	1	0	0	1
667	0	0	0	0	0	2	0	0	2	0	0	1	1	0	0	1	1	0	2	0	2	0	0	0	0	0	0	0	1	1	1	1	0	0	2	1	2	0	1	1	0	0	0	0	0	1	0	0	1
668	1	0	0	1	0	1	2	1	1	0	0	0	0	0	0	0	1	0	2	0	2	1	0	0	0	0	0	1	2	2	0	1	2	0	0	2	2	1	1	1	0	0	2	0	0	1	0	0	1
669	0	0	0	1	1	2	2	1	2	0	0	1	2	2	2	0	1	1	1	0	1	0	0	0	0	0	0	0	2	1	1	1	1	0	1	1	2	0	1	0	1	0	0	0	0	0	0	0	0
670	0	0	0	0	0	0	0	0	2	0	1	0	0	0	0	0	2	0	2	0	2	0	0	0	0	0	0	1	2	1	1	0	0	0	0	2	1	0	1	1	0	1	0	0	0	0	0	0	1
671	1	0	0	0	0	1	2	0	0	0	0	1	1	0	0	0	2	0	2	1	2	0	1	0	0	0	0	1	1	1	0	1	1	0	1	1	1	0	1	1	0	0	0	0	1	0	0	0	0
672	0	1	0	0	0	1	1	0	1	0	0	0	0	0	0	0	1	1	1	1	0	0	0	0	0	0	0	1	2	1	1	0	0	2	1	2	0	0	0	0	0	1	1	0	1	1	0	0	0
673	1	0	0	0	0	1	2	0	1	0	1	0	1	1	1	0	1	0	2	0	2	1	0	0	0	0	0	0	2	2	1	1	1	0	1	1	1	0	0	0	1	0	1	0	0	0	0	0	1
674	1	0	0	0	0	1	2	1	2	0	0	1	2	0	0	1	1	0	2	0	2	0	0	0	0	0	0	0	2	1	0	1	0	1	1	1	2	0	2	2	0	0	0	0	0	1	0	0	0
675	0	0	1	1	0	1	0	0	2	0	0	1	1	0	0	0	1	1	1	1	1	0	0	0	0	0	0	0	2	0	0	2	2	0	1	1	0	0	0	0	0	0	2	0	0	1	0	1	1
676	0	0	0	0	0	0	1	1	2	0	0	1	1	1	1	0	1	0	2	0	2	0	0	0	0	1	0	0	2	1	0	1	0	0	0	2	2	1	1	1	0	1	1	0	0	1	0	0	2
677	0	1	0	0	1	1	1	0	2	0	0	0	1	2	1	0	1	0	1	0	1	0	0	0	0	0	0	0	2	2	0	1	1	0	0	2	2	0	1	1	0	2	2	0	1	1	0	0	0
678	1	0	0	0	0	0	2	1	1	0	1	0	1	0	0	0	1	0	1	2	1	0	0	0	0	0	0	0	2	1	1	0	0	2	1	2	1	0	1	1	0	0	0	0	0	1	0	0	0
679	1	0	0	0	0	0	0	0	1	0	1	0	1	1	1	0	1	0	1	0	2	0	0	0	0	0	0	0	2	1	1	1	1	0	0	2	1	0	0	0	0	0	0	0	1	1	0	0	1
680	1	0	0	1	0	1	2	0	0	0	0	0	1	1	1	0	1	2	0	0	0	0	0	0	0	0	0	0	2	2	0	1	1	1	2	1	2	0	1	1	1	1	1	0	0	1	1	0	2
681	1	0	0	0	1	2	1	0	1	0	0	0	1	1	1	0	1	0	2	0	2	0	0	0	0	0	0	0	2	1	0	1	1	0	0	2	1	1	0	0	0	0	0	0	0	1	0	0	0
682	0	0	0	1	0	1	1	0	1	1	1	1	1	0	0	0	1	1	1	1	1	0	0	0	0	0	0	0	2	2	0	1	1	1	1	1	1	0	0	0	0	1	1	0	1	1	1	0	1
683	0	0	0	0	1	1	1	0	1	0	0	1	1	1	1	0	1	0	2	0	2	1	0	0	0	0	0	1	2	1	1	2	2	0	0	2	2	0	2	1	1	2	2	0	1	0	0	0	0
684	1	0	0	0	0	0	0	0	2	0	0	0	0	0	0	0	2	0	2	0	2	0	0	0	0	0	0	0	2	1	0	1	1	0	1	2	1	0	1	1	0	1	1	0	1	1	0	0	0
685	1	0	0	0	1	1	1	1	2	0	0	1	0	0	0	0	0	0	2	1	2	0	1	1	1	2	0	0	2	2	0	1	1	0	0	2	0	0	0	0	0	0	0	1	0	1	0	0	1
686	1	0	0	0	1	2	2	0	0	0	0	0	0	0	0	0	1	1	1	0	1	0	0	0	0	0	0	0	2	2	1	0	0	0	2	2	0	0	0	0	0	0	1	0	1	0	0	0	1
687	0	0	0	0	0	1	2	0	0	0	2	1	0	0	1	0	0	1	0	1	2	0	1	1	1	2	0	0	1	1	0	1	1	0	0	2	2	0	0	1	0	1	1	0	0	1	0	0	1
688	1	0	0	0	0	0	2	1	1	0	1	0	0	0	0	0	1	1	1	0	1	0	0	0	0	0	0	1	1	0	1	2	2	0	0	2	1	0	0	0	0	0	1	1	1	0	0	1	1
689	1	0	0	0	0	0	1	0	1	0	1	0	0	0	0	0	2	2	1	1	2	0	0	0	0	0	0	0	2	0	0	0	1	0	0	2	1	0	0	0	0	0	0	1	1	1	1	0	2
690	1	0	0	0	0	1	0	0	2	0	0	0	1	1	1	0	1	1	1	2	1	0	1	0	0	0	0	0	2	2	0	0	1	0	0	2	2	0	2	2	0	0	0	1	0	0	0	0	2
691	1	0	0	0	0	1	2	1	1	0	0	0	0	0	0	0	1	1	1	1	1	0	0	0	0	0	0	0	2	2	0	1	1	0	1	1	1	0	0	0	0	0	0	0	0	1	0	0	0
692	1	0	0	0	0	0	2	1	1	0	0	0	1	1	1	0	0	1	1	0	0	0	0	0	0	0	0	0	2	1	1	1	1	0	1	1	1	0	2	2	0	1	1	0	2	0	0	1	0
693	1	0	0	1	1	2	1	0	1	0	0	0	1	1	0	0	2	1	2	1	2	0	1	0	0	0	0	0	1	1	1	2	2	0	1	1	0	0	0	0	0	1	1	0	1	1	0	0	1
694	1	0	1	0	0	1	1	0	0	1	1	1	1	0	0	1	2	2	1	0	1	0	1	1	1	1	0	0	2	0	0	0	0	0	0	2	1	0	1	0	1	1	1	0	2	2	0	0	0
695	0	0	0	0	0	1	1	1	2	0	0	0	0	0	0	0	1	1	1	1	2	0	0	0	0	0	0	0	2	2	0	2	2	0	1	1	1	1	1	1	0	0	2	0	1	0	0	0	1
696	1	0	0	0	2	2	0	0	2	0	0	0	0	0	0	0	1	0	1	1	1	0	0	0	0	0	1	0	2	1	0	2	2	0	1	1	1	0	2	2	0	0	1	0	1	0	0	0	1
697	1	0	0	0	0	0	1	0	1	0	0	0	0	0	0	0	0	1	1	1	2	0	1	1	1	1	0	1	1	0	0	0	0	0	1	1	2	0	0	0	0	0	0	0	0	1	0	1	1
698	1	0	0	1	0	2	1	1	2	0	0	0	0	0	0	0	1	1	1	0	1	0	1	0	0	0	0	0	2	1	1	1	0	1	1	2	1	0	0	0	0	1	1	0	1	1	0	0	0
699	0	1	0	0	1	2	0	0	2	0	1	0	0	0	0	0	1	1	1	1	2	0	0	0	0	0	0	0	2	2	0	1	1	0	2	1	1	0	1	1	0	0	2	0	1	0	0	0	1
700	1	0	0	0	0	1	1	1	2	0	0	0	0	0	0	0	2	1	1	1	1	0	0	0	0	0	1	0	2	1	0	0	0	1	1	1	1	0	0	0	0	0	0	0	0	1	0	0	1
701	0	1	1	1	0	1	1	0	1	0	0	1	1	1	1	0	0	2	0	1	0	0	0	0	0	0	0	0	2	2	0	2	2	0	2	1	1	0	0	0	0	0	0	0	0	0	0	0	1
702	1	0	0	1	1	2	2	0	1	0	1	0	0	0	0	0	2	1	2	1	2	0	1	1	1	1	0	1	1	1	0	0	0	1	0	2	2	0	1	1	0	0	0	1	1	2	0	0	0
703	0	0	0	1	0	2	1	0	2	1	0	0	0	0	0	0	1	0	2	0	2	0	0	0	0	0	0	0	1	1	1	1	2	1	1	2	0	0	0	0	0	1	1	1	0	1	0	0	2
704	0	1	0	0	0	1	2	0	1	0	0	0	1	1	1	0	0	0	2	1	2	0	0	0	0	1	0	0	1	1	0	0	0	0	0	2	2	1	1	1	0	0	1	1	0	1	0	0	1
705	0	0	0	1	0	1	2	1	1	0	0	0	0	0	0	0	1	0	2	1	2	0	0	0	0	0	0	1	2	1	2	1	2	0	1	2	2	0	1	1	0	1	1	0	1	0	0	1	0
706	1	0	1	1	0	1	1	0	1	0	1	0	0	0	0	0	2	1	1	1	1	0	0	0	0	1	0	1	1	1	0	0	0	0	0	2	0	0	1	1	0	1	1	0	1	1	0	0	0
707	1	0	0	0	0	2	0	0	2	0	0	0	0	0	0	0	0	1	1	1	2	0	0	0	0	0	0	0	1	1	0	1	1	2	1	1	2	0	1	0	2	1	1	0	1	0	1	1	2
708	1	0	1	1	0	2	0	0	2	0	0	1	1	0	0	0	1	1	1	1	1	2	0	0	0	0	0	1	1	1	0	2	1	0	1	1	2	0	1	1	0	0	0	0	0	1	0	0	0
709	0	0	0	0	0	0	1	1	2	0	0	0	0	0	0	0	2	1	2	1	2	0	0	0	0	1	0	0	2	2	1	0	0	1	0	2	1	0	0	0	0	0	0	0	0	1	1	0	1
710	1	0	1	1	0	1	1	1	2	0	0	0	1	0	0	0	1	0	1	0	2	0	0	0	0	0	0	2	2	1	1	1	1	2	1	1	0	0	1	1	0	1	1	0	1	0	0	0	0
711	0	1	0	0	0	1	2	0	0	0	0	1	1	0	0	0	1	1	1	0	2	0	1	0	0	0	0	0	2	2	1	1	1	1	1	1	0	0	1	0	1	0	0	0	0	0	0	0	1
712	0	0	0	0	1	1	2	1	1	0	1	0	2	0	0	0	1	1	1	1	1	0	0	0	0	0	0	1	2	1	2	1	1	2	1	2	2	0	0	0	0	1	1	0	1	0	1	1	2
713	0	0	1	0	0	1	2	0	1	0	0	1	2	1	1	1	2	0	1	0	1	0	1	1	1	1	0	1	2	2	0	1	1	0	0	2	1	1	0	0	0	1	1	1	1	2	0	0	0
714	0	0	1	1	0	2	0	0	1	0	0	1	1	0	0	1	1	1	1	1	1	0	0	0	0	0	0	1	2	2	0	1	1	1	0	2	1	0	1	1	0	0	0	0	0	1	0	0	1
715	1	1	0	0	0	1	0	0	2	0	0	1	1	1	1	0	0	2	0	1	1	0	0	0	0	0	0	0	2	1	0	2	2	0	2	0	1	0	1	0	1	1	1	0	0	1	0	1	2
716	1	0	2	0	0	0	1	0	2	0	0	0	1	1	1	0	1	2	0	1	1	0	0	0	0	0	0	0	2	2	1	0	0	0	0	2	1	0	0	0	0	0	0	0	0	0	0	0	1
717	0	1	1	0	0	1	1	0	1	0	0	0	2	2	2	0	1	0	2	0	2	1	0	0	0	0	0	1	2	2	0	1	1	0	1	1	2	0	1	1	0	1	1	0	1	0	0	0	1
718	1	1	0	0	1	1	0	0	2	0	0	0	0	0	0	0	1	0	1	0	2	0	0	0	0	1	0	0	2	2	1	1	1	2	1	2	0	0	1	1	0	1	1	0	1	1	0	0	0
719	0	0	0	1	0	2	2	1	1	0	0	1	2	1	1	0	1	1	1	1	2	0	0	0	0	0	0	0	2	1	1	2	2	0	1	2	2	0	0	0	0	0	0	0	1	0	0	0	0
720	1	1	0	0	1	2	1	1	2	0	0	0	1	1	1	0	2	1	1	0	2	0	0	0	0	0	0	0	2	1	0	0	0	0	0	2	2	0	2	2	0	0	1	0	1	0	0	0	0
721	0	0	0	1	0	1	0	0	2	0	0	0	0	0	0	0	1	2	0	2	1	0	0	0	0	0	0	1	2	1	2	2	2	0	2	0	2	0	2	1	1	0	0	0	0	1	0	0	1
722	1	0	0	0	1	1	0	0	2	0	0	0	0	0	0	0	1	2	0	1	1	0	0	0	0	0	0	0	2	2	0	1	1	0	2	1	2	0	2	2	0	0	1	0	1	1	0	0	2
723	1	0	0	0	0	0	2	1	1	0	0	1	1	1	1	0	1	0	2	0	2	0	0	0	0	0	0	0	2	2	0	0	0	0	1	1	1	0	0	0	0	0	0	0	0	1	0	0	0
724	0	0	0	0	0	0	1	1	2	0	0	1	2	1	1	1	0	2	1	0	1	0	1	1	1	1	0	1	1	0	1	1	2	0	1	2	2	0	2	2	1	0	0	0	1	0	0	0	2
725	1	0	0	1	0	2	1	0	0	0	1	0	2	1	1	0	2	0	2	0	2	0	0	0	0	0	2	1	2	0	1	1	1	0	1	2	2	0	2	1	1	0	1	0	0	0	0	0	0
726	0	1	1	1	0	1	0	0	1	0	1	1	1	0	0	1	0	2	0	1	2	0	0	0	0	0	0	0	2	1	0	1	1	0	1	1	2	0	0	0	0	0	0	0	0	1	0	1	1
727	0	0	0	0	0	1	1	0	1	0	0	0	1	1	1	0	1	0	1	0	2	0	0	0	0	0	2	1	2	0	1	2	2	0	1	2	1	0	1	1	0	0	0	0	2	2	0	1	2
728	1	0	0	0	0	0	1	1	2	0	0	0	1	1	1	0	0	2	0	1	1	0	1	0	0	1	0	0	2	0	0	1	1	0	1	1	2	1	1	0	1	0	1	0	0	1	0	0	0
729	0	0	0	1	0	1	1	1	2	0	0	0	0	0	0	0	1	1	2	0	2	0	1	0	0	0	0	1	1	1	0	2	2	0	1	1	2	0	1	1	0	0	0	1	1	1	0	0	1
730	1	0	1	1	0	1	2	0	1	0	0	0	0	0	0	0	2	0	2	1	2	0	1	0	0	0	0	1	1	1	1	1	1	0	0	2	1	0	0	0	0	0	0	0	1	1	0	1	2
731	1	1	0	0	0	1	2	1	1	0	0	1	2	1	1	0	1	1	2	0	2	0	0	0	0	1	0	0	2	0	0	0	0	0	0	2	0	0	1	1	0	0	1	0	1	0	0	0	0
732	1	0	0	0	0	0	0	0	2	0	0	1	1	0	0	1	1	1	1	2	1	0	0	0	0	0	0	0	2	1	1	1	2	1	2	2	1	0	0	0	0	0	0	0	0	0	0	0	0
733	0	0	2	0	0	0	2	1	1	0	0	0	0	0	0	0	1	0	2	0	2	0	0	0	0	1	1	2	2	1	1	0	0	1	0	2	1	0	1	0	1	0	1	0	0	0	0	0	0
734	0	0	0	1	0	1	0	0	2	0	0	0	0	0	0	0	1	1	1	1	2	0	0	0	0	0	0	1	2	2	0	0	0	0	0	2	1	0	0	0	0	0	1	0	0	0	0	0	1
735	0	0	0	0	0	1	1	1	2	0	0	0	1	1	1	0	0	2	0	1	2	0	0	0	0	0	1	0	2	1	1	1	1	1	2	0	0	0	0	0	0	1	1	0	1	1	0	0	0
736	1	0	1	0	0	1	0	0	1	0	1	1	1	0	0	1	1	1	1	2	1	1	0	0	0	0	0	2	2	2	0	1	1	2	0	2	1	0	1	0	1	0	0	0	1	0	0	0	0
737	1	0	0	0	0	0	1	0	1	0	1	1	2	1	1	0	0	1	1	0	1	1	0	0	0	0	0	0	2	1	0	1	1	1	2	0	2	0	1	0	2	0	0	0	0	1	0	0	2
738	1	0	0	0	1	2	1	0	1	0	1	0	1	1	1	0	2	1	1	0	2	0	1	0	0	1	0	2	1	0	1	1	2	0	0	2	1	1	0	0	0	1	1	0	2	0	0	0	1
739	0	0	0	0	1	2	0	0	2	0	0	1	1	1	2	0	2	0	2	1	2	0	0	0	0	0	0	0	2	1	1	1	1	0	0	2	1	0	1	1	0	0	0	0	0	0	0	0	0
740	1	0	0	0	0	0	1	0	1	0	0	1	1	0	0	1	0	2	0	1	0	0	0	0	0	0	0	0	2	1	1	0	0	0	0	2	0	0	0	0	0	0	0	0	0	1	0	0	1
741	0	0	0	1	0	1	1	2	2	0	0	1	1	0	0	1	1	2	0	1	1	0	1	1	1	1	0	0	2	1	1	1	1	0	1	1	1	0	0	0	0	1	1	0	0	0	0	0	1
742	1	0	0	1	0	1	1	0	2	0	0	0	1	1	1	0	1	0	2	1	2	0	0	0	0	0	0	0	2	2	1	1	2	0	1	2	1	0	1	1	0	0	0	1	0	1	1	0	1
743	1	0	0	0	2	2	0	0	1	0	1	0	0	0	0	0	2	0	2	1	2	0	1	0	0	0	0	1	1	1	1	1	2	0	0	2	1	0	0	0	0	1	1	0	1	1	0	0	1
744	0	0	0	0	0	1	1	2	2	0	0	0	1	0	1	0	1	1	1	1	1	0	0	0	0	0	0	0	2	1	0	2	2	0	1	1	2	0	1	1	0	1	1	0	0	1	0	0	1
745	1	0	0	0	0	1	0	0	2	0	0	1	1	0	0	1	1	1	1	1	2	0	0	0	0	0	0	0	2	0	0	1	1	0	1	2	2	0	1	1	0	1	1	0	1	1	0	0	0
746	0	0	1	0	0	0	1	1	2	0	0	0	1	0	0	0	1	1	1	2	1	0	0	0	0	0	1	1	2	1	0	0	0	0	1	1	1	0	1	1	0	0	0	0	0	1	0	0	0
747	0	0	0	0	0	0	2	0	0	0	1	0	2	2	2	0	2	1	1	1	2	0	0	0	0	0	0	0	1	1	1	2	2	0	2	0	2	0	1	1	0	1	2	0	1	0	0	0	0
748	0	0	0	1	1	2	1	0	1	1	1	1	2	2	2	0	0	0	2	0	2	0	1	1	1	1	0	0	2	1	0	1	1	0	0	2	1	0	0	0	0	0	0	0	0	1	1	1	2
749	1	1	0	0	0	1	1	1	2	0	0	0	0	0	0	0	0	2	0	1	0	0	0	0	0	0	0	1	1	0	0	1	1	1	0	2	2	0	0	0	0	1	0	0	0	0	1	0	2
750	1	0	0	0	0	0	1	1	2	0	0	0	1	1	1	0	1	0	2	0	2	0	0	0	0	0	0	0	2	2	1	0	0	0	0	2	1	0	1	1	0	1	1	0	1	2	0	0	0
751	0	0	0	0	0	1	1	0	1	0	0	0	0	0	0	1	0	1	1	0	0	0	1	1	1	0	0	0	2	2	0	0	0	1	1	1	1	0	0	0	0	0	0	0	0	0	0	1	0
752	0	0	0	1	0	2	1	0	1	0	0	0	1	1	1	0	1	1	1	0	1	0	0	0	0	0	0	0	2	1	0	0	0	1	0	2	2	0	1	0	1	0	0	1	1	2	0	0	1
753	1	0	0	0	0	0	2	1	1	0	0	0	0	0	0	0	0	0	2	1	2	0	1	0	0	0	0	0	2	1	0	0	0	0	1	1	0	0	0	0	0	1	1	0	1	1	0	0	0
754	0	0	0	1	0	1	2	1	1	0	1	0	1	1	1	0	1	0	1	0	1	0	0	0	0	1	0	1	1	0	0	1	1	0	1	1	1	0	0	0	0	0	0	0	0	1	0	0	2
755	0	0	0	1	1	2	2	0	0	0	1	0	0	0	0	0	0	2	0	1	1	0	0	0	0	0	1	1	2	1	0	2	2	1	0	2	1	0	0	0	0	0	0	1	0	1	0	0	1
756	1	0	1	1	0	2	2	0	0	0	1	0	1	1	1	0	1	1	0	1	0	0	2	1	1	1	0	0	2	0	0	1	1	0	0	2	1	0	2	2	0	1	1	0	1	0	0	0	0
757	0	0	0	0	0	1	2	1	1	0	1	1	2	1	1	0	2	0	2	0	2	1	0	0	0	0	0	0	2	1	1	2	2	0	1	1	0	0	0	0	0	0	0	0	0	1	1	0	1
758	0	0	0	1	0	1	1	0	1	1	0	0	0	0	0	0	1	2	0	1	1	0	0	0	0	0	0	0	2	2	1	2	1	1	1	1	1	0	0	0	0	0	0	0	0	0	0	0	0
759	0	0	0	1	0	2	0	0	2	0	0	0	1	1	1	0	1	2	0	0	1	0	0	0	0	0	0	0	1	1	0	1	0	1	0	2	1	1	0	0	0	0	0	0	0	1	0	1	1
760	0	0	0	0	0	0	1	0	1	0	1	0	0	0	0	0	2	1	1	0	2	0	0	0	0	0	0	0	2	1	1	1	1	0	1	2	1	0	2	2	1	2	2	0	1	1	0	0	2
761	0	0	1	0	1	1	1	0	2	0	0	0	0	0	0	0	2	0	2	0	2	0	0	0	0	0	0	0	2	1	1	0	0	0	0	2	1	1	0	0	0	0	0	0	0	1	1	1	2
762	0	0	0	0	1	1	0	0	2	0	1	0	0	0	0	0	1	1	1	0	1	0	0	0	0	0	0	0	2	0	0	1	1	1	1	1	1	1	0	0	0	1	1	0	0	0	0	0	0
763	0	0	0	0	0	0	2	0	1	0	1	1	1	0	0	1	2	1	1	1	1	0	0	0	0	0	0	0	1	1	0	1	0	0	2	1	0	0	0	0	0	0	0	0	0	1	0	0	0
764	0	0	1	0	1	2	2	0	1	0	0	0	1	1	1	0	1	0	2	0	2	1	1	1	1	1	0	0	2	2	1	0	0	1	0	2	1	1	0	0	0	0	0	1	0	0	0	0	1
765	1	0	0	2	0	2	0	0	2	0	0	0	2	2	2	0	0	0	2	0	2	1	0	0	0	0	0	0	1	1	0	1	0	0	2	1	1	0	0	0	0	0	1	0	1	0	0	1	2
766	0	0	0	0	0	1	1	1	2	0	1	1	1	0	0	0	2	1	1	0	2	0	0	0	0	1	0	0	2	0	0	1	1	0	0	2	2	0	0	0	0	0	2	0	0	0	0	0	0
767	0	0	0	2	1	2	1	0	1	1	1	0	0	0	0	0	1	1	2	0	2	0	0	0	0	0	0	1	2	0	1	1	1	0	0	2	2	0	1	1	0	0	0	0	0	0	0	0	1
768	0	0	0	0	0	1	1	0	1	0	0	0	0	0	0	0	1	1	1	1	1	0	2	0	0	1	0	1	2	2	0	2	1	1	1	1	1	0	1	1	0	0	0	0	0	1	0	0	0
769	1	0	0	0	1	1	1	0	1	0	0	1	0	0	0	0	0	1	2	0	2	0	0	0	0	0	0	0	2	1	1	1	1	1	2	0	2	0	1	0	1	0	1	0	1	0	0	0	2
770	0	0	0	0	0	1	1	1	2	0	0	0	1	1	1	0	0	1	1	1	1	0	1	1	1	1	0	0	1	0	0	0	0	0	2	2	1	1	0	0	0	1	1	0	2	0	0	1	1
771	0	1	0	0	0	1	1	0	2	0	0	0	2	1	1	0	0	0	2	0	2	0	0	0	0	0	0	0	2	2	0	1	1	0	0	2	2	1	1	1	0	0	0	0	0	0	0	0	1
772	1	1	0	0	1	2	2	0	1	0	1	1	0	0	0	0	1	1	1	1	1	0	0	0	0	0	0	0	2	2	0	1	1	0	0	2	1	1	0	0	0	0	1	0	1	1	0	0	1
773	1	0	0	0	0	1	0	0	2	0	0	0	1	1	1	0	1	0	2	0	2	0	0	0	0	0	0	0	2	2	0	2	2	0	0	2	2	1	1	1	0	1	1	0	1	0	0	0	0
774	0	0	0	0	0	0	2	0	1	0	1	1	2	1	1	0	0	2	0	2	0	0	0	0	0	0	0	0	2	2	0	2	2	0	0	2	1	0	0	0	0	1	1	0	1	0	0	1	0
775	1	0	0	0	0	1	2	0	0	0	2	1	1	0	0	1	2	1	1	1	2	0	1	0	0	0	0	0	2	1	1	2	1	2	1	2	2	0	1	1	0	0	1	0	1	0	0	0	1
776	0	0	0	0	0	1	1	1	2	0	0	0	0	0	0	0	1	2	0	2	1	0	0	0	0	0	0	0	2	1	0	1	1	1	1	1	1	1	0	0	0	0	0	0	0	2	0	0	0
777	1	0	0	0	0	0	1	0	1	0	0	0	1	1	1	0	2	1	2	1	2	0	0	0	0	1	0	0	2	1	0	0	0	0	0	2	1	0	1	1	0	0	2	0	1	0	0	0	1
778	0	0	0	1	0	1	0	0	2	0	0	0	0	0	0	0	1	1	0	1	0	0	0	0	0	1	0	0	2	2	1	0	0	1	0	2	1	1	0	0	0	0	0	1	0	0	0	0	1
779	1	0	1	0	1	2	2	1	2	0	0	0	0	0	0	0	1	1	1	1	2	0	0	0	0	0	0	0	2	1	0	1	1	0	0	2	0	0	0	0	0	1	0	0	0	0	0	0	0
780	0	0	0	0	0	0	1	0	1	0	1	0	0	0	0	0	1	1	1	0	1	0	0	0	0	0	0	0	2	1	1	1	0	2	1	1	0	0	0	0	0	0	0	0	0	1	0	0	0
781	0	0	0	0	0	1	1	0	1	0	1	1	1	0	0	0	1	2	0	1	2	0	0	0	0	0	0	0	2	2	1	1	1	1	0	2	0	0	0	0	0	0	0	0	0	1	0	0	0
782	0	0	0	0	0	0	1	1	1	1	0	0	0	0	0	0	1	0	2	1	2	0	0	0	0	1	0	1	1	1	0	2	2	1	0	2	2	0	0	0	1	0	0	0	0	1	0	0	1
783	0	0	0	0	0	2	1	0	2	0	0	0	0	0	0	0	0	1	2	1	2	0	2	0	0	1	0	1	1	1	1	2	2	0	2	1	1	0	0	0	0	1	1	1	0	1	0	0	0
784	1	0	0	1	1	2	2	0	0	0	2	2	2	1	1	1	1	1	1	2	1	1	0	0	0	0	0	1	2	0	1	1	1	0	1	1	1	0	1	1	0	0	0	0	1	0	0	1	2
785	1	0	0	0	0	0	2	1	1	0	1	0	0	0	0	0	1	1	1	0	1	1	0	0	0	0	0	0	1	1	0	0	1	1	1	2	2	0	2	2	1	0	2	0	0	0	0	0	1
786	0	0	0	0	0	0	0	0	2	0	0	1	2	2	2	0	2	1	1	1	2	0	0	0	0	0	0	0	2	2	0	1	1	0	1	1	2	0	1	1	0	1	1	0	1	1	0	2	2
787	1	0	1	0	0	0	1	0	1	0	0	0	0	0	0	0	1	0	2	1	2	0	1	0	0	0	0	0	2	2	1	1	1	0	2	1	2	0	1	1	0	0	2	0	0	0	0	0	1
788	0	0	0	0	0	1	2	0	0	0	2	0	1	1	1	0	0	2	0	1	0	0	0	0	0	0	0	0	1	1	1	1	0	1	1	1	2	1	1	1	0	1	1	0	0	1	0	0	0
789	1	0	0	1	0	2	1	0	1	1	0	0	2	2	2	0	1	1	1	0	1	0	0	0	0	0	0	1	2	2	0	0	1	0	0	2	1	0	0	0	1	1	1	0	1	0	0	0	1
790	0	0	0	0	0	1	2	0	0	0	0	0	1	1	1	0	1	0	2	0	2	0	1	1	1	1	0	0	2	2	0	1	1	0	1	1	1	0	0	0	0	0	0	0	0	0	0	0	2
791	0	0	0	0	0	1	1	2	2	0	0	0	0	0	0	0	2	0	1	0	1	0	0	0	0	0	0	0	2	1	1	2	1	1	1	1	2	0	1	1	0	1	1	0	1	1	1	0	1
792	1	0	0	0	1	1	2	1	1	0	0	0	1	0	0	0	2	2	0	1	1	0	0	0	0	0	0	1	2	2	0	2	2	0	2	1	2	0	2	2	0	1	1	0	0	1	0	1	2
793	0	0	1	0	0	1	0	0	2	0	0	1	1	0	0	1	1	0	1	0	2	0	1	1	1	1	0	0	2	2	0	0	1	1	1	2	2	1	0	0	0	0	2	0	1	0	0	0	1
794	0	0	0	2	0	2	1	1	2	0	0	0	1	1	1	0	2	2	1	0	1	0	0	0	0	0	1	0	1	0	0	0	0	0	1	1	2	0	1	1	0	1	2	0	1	0	0	0	0
795	0	0	0	2	1	2	0	0	2	0	0	0	2	2	2	0	1	0	2	1	2	0	0	0	0	0	0	0	2	2	0	1	1	0	0	2	0	0	0	0	0	0	1	1	1	0	0	0	1
796	0	0	0	0	2	2	1	0	0	0	1	0	1	1	1	0	1	1	2	1	2	0	0	0	0	0	0	2	2	1	2	1	1	0	0	2	2	0	1	1	0	0	0	1	0	1	0	0	1
797	1	1	0	0	0	1	0	0	2	0	1	0	0	0	0	0	1	0	2	0	2	0	1	0	0	0	0	0	2	1	0	0	0	0	0	2	0	0	0	0	0	0	0	0	0	1	0	0	2
798	0	1	0	0	1	1	0	0	2	0	0	0	0	0	0	0	1	2	0	1	1	0	0	0	0	1	0	1	2	1	2	1	1	1	1	2	1	0	1	1	0	1	1	0	1	0	0	0	0
799	1	1	1	1	0	1	1	0	1	0	0	0	1	1	1	0	1	1	1	0	2	0	1	0	0	0	0	1	2	1	1	1	1	1	1	1	0	0	0	0	0	0	0	0	0	1	0	1	2
800	1	0	0	0	0	1	1	0	1	0	0	0	1	1	1	0	1	1	1	1	1	0	0	0	0	0	0	0	2	1	1	1	2	1	1	2	0	0	0	0	0	1	0	0	0	1	0	1	0
801	1	0	0	0	0	2	1	1	2	0	0	1	1	0	0	0	2	2	1	1	1	1	0	0	0	0	0	1	1	0	0	0	1	1	1	2	1	0	1	1	0	1	2	0	0	1	0	1	1
802	0	0	0	0	0	1	0	0	2	0	0	1	2	2	2	0	2	1	1	1	2	0	0	0	0	0	0	0	2	1	0	1	0	1	0	2	0	0	0	0	0	1	1	0	2	2	0	0	1
803	1	0	0	0	0	0	0	0	2	0	0	0	0	0	0	1	1	0	2	0	2	0	0	0	0	0	1	0	1	0	0	0	0	1	0	2	2	0	0	1	0	0	0	0	0	1	0	0	2
804	0	0	0	0	1	1	1	0	1	1	1	0	2	1	1	0	1	0	1	0	2	0	0	0	0	1	0	0	2	2	1	1	1	1	0	2	1	0	0	0	1	0	0	0	0	1	0	1	0
805	1	0	0	0	0	0	2	0	0	0	1	0	0	0	0	0	2	1	1	1	2	1	0	0	0	0	0	1	0	0	0	0	0	1	0	2	0	0	1	0	1	0	0	0	0	0	1	0	1
806	0	0	0	0	0	0	0	0	2	0	0	0	0	0	0	0	0	2	1	0	1	0	0	0	0	1	0	0	2	2	0	1	0	1	1	1	0	0	0	0	0	0	0	1	0	0	1	0	1
807	0	0	0	0	0	0	1	2	2	0	0	0	1	1	1	0	1	1	1	0	2	0	0	0	0	0	0	0	2	1	0	2	1	2	1	2	2	0	2	1	1	0	1	0	1	0	0	0	0
808	1	0	0	0	1	1	0	0	2	0	0	0	0	0	0	0	2	0	2	1	1	0	1	0	0	1	1	1	2	2	0	1	1	0	0	2	2	0	1	1	0	1	1	0	1	0	0	1	0
809	1	0	0	0	0	0	2	1	1	0	1	0	1	0	0	0	1	1	1	1	2	1	1	1	1	1	0	1	2	1	2	2	1	2	1	1	1	0	0	0	0	1	0	0	0	0	0	0	0
810	1	0	1	0	1	1	1	0	1	0	0	0	0	0	0	0	1	0	2	0	2	0	0	0	0	0	0	1	2	1	2	1	2	0	0	2	2	0	2	2	1	0	1	0	1	0	0	0	1
811	1	0	0	1	0	2	1	1	2	0	0	0	0	0	0	0	0	2	0	1	2	0	0	0	0	1	1	0	2	0	0	1	0	0	0	2	1	0	0	0	0	0	0	0	1	1	0	1	1
812	0	0	1	0	1	1	2	0	0	1	1	1	1	0	0	1	1	0	2	1	2	0	0	0	0	0	0	0	2	1	1	2	2	0	1	1	1	0	0	0	0	1	1	0	0	0	0	0	2
813	1	0	0	1	0	2	1	0	2	1	0	0	1	1	1	0	1	1	1	1	1	0	1	0	0	0	0	1	2	1	1	1	1	0	0	2	1	0	0	0	0	0	0	0	0	0	1	0	1
814	1	0	0	1	0	1	2	0	1	0	1	1	1	0	0	1	2	1	1	1	2	0	1	0	0	1	0	0	2	2	0	2	2	0	1	1	0	0	0	0	0	1	1	0	1	0	1	0	1
815	1	0	0	0	0	0	0	0	2	0	0	0	0	0	0	0	1	1	1	1	1	0	0	0	0	0	1	0	2	1	0	1	0	2	1	2	0	0	0	0	0	1	1	0	1	1	1	0	1
816	0	0	0	0	0	0	1	0	1	0	0	0	1	1	1	0	1	0	1	2	1	0	0	0	0	0	1	0	2	1	0	2	2	0	2	1	2	0	1	1	0	1	1	0	1	0	1	1	2
817	0	0	0	0	0	1	2	0	1	0	0	0	2	2	2	0	2	1	1	0	2	0	0	0	0	0	0	0	2	2	0	1	0	1	0	2	0	0	0	0	0	1	1	0	1	1	0	0	0
818	0	0	1	0	0	1	1	1	2	0	1	1	2	1	1	1	1	1	1	0	2	0	0	0	0	0	0	0	2	1	0	1	2	1	2	2	1	0	0	0	0	2	2	0	0	1	0	0	0
819	1	0	0	0	0	0	1	0	2	0	0	1	1	0	0	0	1	1	1	0	1	0	0	0	0	0	0	0	1	1	1	0	1	1	1	2	2	0	1	1	0	2	2	0	0	1	0	1	0
820	1	0	0	1	0	2	0	0	2	0	1	0	0	0	0	0	2	1	2	0	1	0	0	0	0	0	0	0	2	0	0	1	1	0	1	1	1	0	0	0	0	1	1	0	1	1	0	0	1
821	1	0	0	1	0	1	0	0	2	0	0	2	1	1	2	0	1	1	1	0	1	0	0	0	0	0	1	1	2	0	1	1	1	2	1	1	1	0	0	0	0	0	0	0	0	0	0	0	2
822	1	0	0	0	0	0	2	0	1	0	0	0	0	0	0	0	2	0	2	0	2	0	0	0	0	1	0	1	2	2	0	1	1	0	0	2	0	0	0	0	0	0	2	0	0	1	0	0	0
823	0	0	0	0	0	1	1	0	1	0	0	0	0	0	0	0	2	0	2	1	2	0	0	0	0	0	1	0	2	1	1	1	2	0	0	2	1	0	0	0	0	0	0	0	0	2	0	0	1
824	1	0	0	0	0	0	1	0	1	0	1	0	0	0	0	0	1	1	1	1	2	1	1	1	1	1	0	0	2	1	0	1	1	0	0	2	2	0	0	0	0	1	1	0	1	0	0	1	1
825	1	0	0	0	0	1	2	0	1	0	0	0	1	0	0	0	1	1	1	0	2	0	1	1	1	1	0	1	2	1	2	1	1	1	1	1	0	0	0	0	0	0	0	0	0	1	0	0	1
826	1	0	0	0	0	1	1	1	2	0	0	1	1	0	0	1	0	2	1	0	2	0	1	1	1	2	1	1	2	1	0	2	2	0	1	1	2	0	1	1	0	0	0	0	0	1	0	1	1
827	0	0	0	1	0	2	0	0	2	0	0	0	0	0	0	0	1	2	0	1	1	0	0	0	0	0	0	0	2	2	1	1	1	0	2	0	1	1	0	0	0	0	0	0	0	0	0	0	1
828	1	0	1	0	0	0	0	0	2	0	0	2	2	1	1	1	2	0	2	1	2	0	1	0	0	0	0	1	2	2	0	1	1	0	1	1	2	0	1	0	1	1	1	0	0	1	0	0	1
829	1	0	1	1	0	1	1	1	2	0	0	0	2	1	1	0	2	0	2	1	2	0	1	0	0	1	0	0	2	0	0	0	0	0	0	2	0	0	0	0	0	0	0	0	1	0	0	0	2
830	0	0	0	1	0	1	1	0	1	0	0	1	1	0	0	1	2	1	1	0	2	0	0	0	0	0	0	0	2	1	1	1	1	0	1	1	1	0	0	0	1	0	1	0	0	0	0	0	1
831	1	0	0	0	0	1	2	0	1	0	0	0	1	1	1	0	0	2	0	0	1	0	0	0	0	0	0	1	1	1	1	2	1	0	0	2	1	0	0	0	0	1	0	0	0	0	1	0	1
832	1	1	0	0	0	0	0	0	1	0	0	0	1	1	1	0	1	0	1	2	1	1	0	0	0	0	0	0	2	2	0	0	0	0	0	2	2	0	2	2	0	0	1	0	1	0	0	0	1
833	1	0	0	1	0	1	1	0	0	0	1	0	1	1	1	0	0	1	1	1	1	0	0	0	0	1	0	0	2	1	0	2	1	0	1	1	1	0	0	0	0	0	0	0	2	2	0	0	1
834	0	0	0	0	0	1	0	0	2	0	0	0	1	1	1	0	1	1	1	1	1	0	1	1	1	1	0	1	2	1	1	2	2	0	0	2	2	0	1	1	0	1	1	0	1	0	0	1	2
835	0	0	0	0	0	0	1	0	1	0	1	1	0	0	1	0	1	1	1	0	1	0	0	0	0	0	0	2	1	0	1	1	1	1	0	2	1	0	1	1	1	0	0	0	0	1	0	0	0
836	1	0	0	1	1	2	2	0	0	0	1	0	1	1	1	0	2	2	1	1	1	0	1	0	0	1	1	0	1	0	0	1	1	0	0	2	2	0	1	1	0	1	1	0	0	1	0	0	0
837	0	0	0	1	0	1	1	0	1	1	2	0	0	0	0	0	0	1	2	0	2	0	0	0	0	0	0	0	2	2	1	1	2	0	1	2	1	0	0	0	0	0	0	0	0	0	0	0	2
838	0	0	0	0	0	1	2	0	1	1	0	1	1	0	0	0	0	0	2	1	2	0	0	0	0	0	0	1	2	1	1	0	1	0	1	2	1	0	2	2	0	0	1	0	1	1	1	0	1
839	1	0	0	0	1	2	1	0	1	1	1	1	2	0	0	1	0	2	0	1	2	0	0	0	0	0	0	0	2	2	0	2	2	0	1	1	2	0	2	2	0	0	0	0	0	1	0	0	0
840	0	0	0	0	0	0	1	0	1	0	0	0	1	1	1	0	1	1	1	0	2	0	1	0	0	0	0	0	1	1	0	2	2	0	0	2	1	0	0	0	0	0	0	0	0	1	0	0	1
841	1	0	0	0	0	1	0	0	2	0	0	1	2	1	1	0	2	2	0	1	2	0	0	0	0	0	0	0	2	0	0	1	2	1	2	1	1	0	0	0	0	0	0	2	0	1	1	0	1
842	0	1	0	0	1	1	0	0	2	0	0	0	2	2	2	0	1	1	1	0	1	0	0	0	0	1	0	0	2	2	1	0	0	0	0	2	2	0	2	2	1	0	1	1	0	1	0	1	2
843	1	0	0	1	0	1	1	1	2	0	0	0	1	1	0	0	0	0	1	0	2	0	1	0	0	0	0	0	2	2	0	1	1	1	0	2	1	0	2	2	0	0	1	0	0	1	0	0	0
844	1	0	0	0	2	2	1	0	1	1	1	0	2	2	2	0	0	2	0	1	2	0	2	0	0	0	0	0	2	2	0	1	1	0	0	2	1	0	0	0	0	0	0	0	0	0	0	0	0
845	0	0	0	0	1	2	2	0	0	0	0	0	1	2	1	0	0	2	0	1	1	0	0	0	0	0	0	0	1	1	1	2	2	0	1	1	1	1	0	0	0	0	0	0	0	0	0	0	0
846	0	0	0	0	0	0	1	0	1	0	1	1	1	0	0	1	0	2	0	1	1	1	0	0	0	0	0	0	2	1	1	0	0	1	0	2	0	0	0	0	0	1	1	0	1	1	0	1	2
847	0	0	0	1	0	1	1	0	2	1	0	1	1	1	1	0	0	1	1	1	2	1	0	0	0	0	0	0	2	1	0	1	1	0	0	2	1	0	1	1	0	0	0	0	0	1	0	0	1
848	1	1	0	0	0	0	2	1	2	0	0	0	1	1	1	0	1	1	1	1	2	0	1	1	1	1	0	1	2	1	2	2	2	0	2	0	0	0	0	0	0	1	0	0	1	0	1	0	1
849	1	0	0	1	0	2	1	0	1	0	1	0	1	1	1	0	2	0	2	0	2	0	0	0	0	0	0	1	1	0	1	2	2	0	1	1	0	0	0	0	0	0	1	0	0	0	0	0	0
850	0	1	0	0	1	1	2	0	1	0	0	0	2	1	1	0	2	0	2	0	2	0	0	0	0	0	0	0	2	0	0	1	1	0	0	2	2	0	1	1	0	0	0	0	0	0	0	0	2
851	0	1	0	0	0	1	1	0	1	0	1	0	0	0	0	0	0	1	1	0	1	0	1	1	1	0	0	1	2	0	1	2	1	1	1	1	2	0	2	1	1	0	1	0	1	0	0	0	1
852	0	0	0	1	0	1	1	0	1	0	1	0	1	1	1	0	1	0	1	0	1	0	1	1	1	1	0	1	2	1	1	2	2	0	1	1	2	1	0	0	0	0	1	0	1	0	0	0	0
853	0	0	0	0	1	2	2	1	1	0	1	0	0	0	0	0	1	1	1	1	2	0	0	0	0	0	0	0	2	1	0	2	1	2	1	2	1	0	0	0	0	0	1	0	1	0	0	0	1
854	0	0	0	0	0	1	1	0	2	1	0	0	1	1	1	0	1	0	2	0	2	0	0	0	0	1	0	0	2	1	1	2	1	0	0	2	1	0	1	1	0	0	0	1	1	1	0	0	1
855	1	0	0	0	0	0	0	0	2	0	0	0	0	0	0	0	2	0	2	0	2	0	0	0	0	0	0	0	2	1	0	1	1	0	0	2	2	0	1	0	2	1	0	0	1	0	0	0	1
856	0	0	0	1	0	2	1	0	2	1	0	1	1	0	0	1	0	1	1	0	0	0	0	0	0	0	0	1	2	1	1	0	0	0	0	2	2	0	1	1	1	0	0	0	0	1	0	0	0
857	1	0	0	1	0	2	0	0	2	0	0	1	1	0	0	1	1	2	1	0	1	0	1	1	1	1	0	0	2	2	0	1	1	0	0	2	1	0	0	0	0	0	1	0	0	1	0	0	1
858	0	0	0	0	1	1	0	0	2	0	0	0	0	0	0	0	2	0	2	1	2	0	1	0	0	0	0	0	2	1	0	0	0	0	1	1	2	0	1	1	1	0	0	1	0	1	0	0	0
859	1	0	0	0	0	0	2	1	1	0	0	0	0	0	0	0	2	1	2	1	2	0	2	1	1	1	1	0	2	0	0	1	2	0	0	2	1	0	1	1	0	0	0	2	0	1	0	0	0
860	1	0	0	1	0	1	0	0	1	0	0	1	1	1	2	0	1	1	1	1	1	0	0	0	0	0	0	1	2	2	0	1	1	0	1	2	1	0	0	0	0	0	0	0	1	0	0	1	2
861	0	0	0	0	0	1	0	0	2	0	0	0	1	1	1	0	1	0	2	0	2	0	1	1	1	1	0	0	1	1	0	0	1	0	0	2	1	0	1	0	1	0	0	0	0	1	0	0	1
862	1	0	0	0	0	0	2	0	0	0	1	1	1	0	0	1	1	1	1	0	1	0	1	1	1	1	0	2	1	0	0	0	0	0	0	2	2	0	2	2	0	2	2	0	1	1	0	0	1
863	0	0	1	1	1	2	2	1	1	0	0	0	1	0	0	0	1	0	2	0	2	0	1	0	0	1	0	0	2	2	0	2	2	0	0	2	0	0	0	1	0	0	1	0	0	0	1	0	2
864	0	1	0	0	0	1	1	0	1	0	1	1	1	1	1	0	1	1	1	1	1	0	0	0	0	1	0	0	2	0	0	2	1	1	0	2	1	0	2	2	0	0	0	0	0	0	0	0	0
865	0	0	0	1	0	2	2	0	0	0	0	0	1	1	1	0	0	0	2	0	2	0	0	0	0	0	0	1	2	1	1	1	0	0	2	1	2	0	1	1	0	0	0	0	1	0	0	0	0
866	0	0	0	0	1	2	1	1	2	0	0	1	1	0	0	1	2	2	0	2	1	0	1	0	0	0	0	0	2	1	0	1	2	0	2	1	1	0	0	0	0	0	0	0	0	1	1	0	1
867	0	0	1	1	0	1	0	0	2	0	0	2	2	0	0	1	2	0	1	0	1	0	0	0	0	1	0	0	2	1	0	2	2	0	1	2	2	0	0	0	0	0	0	0	0	1	0	0	2
868	1	0	0	1	0	1	1	1	2	0	0	0	0	0	0	0	1	2	0	1	1	0	0	0	0	0	0	2	1	1	1	1	2	0	0	2	1	1	0	0	0	0	1	0	1	1	0	0	1
869	1	0	0	0	0	1	2	0	0	0	2	0	1	1	1	0	1	0	2	0	2	0	0	0	0	0	0	0	2	1	1	0	1	1	1	2	1	0	0	0	0	1	1	0	1	0	0	0	0
870	1	0	0	1	0	2	0	0	1	0	1	0	0	0	0	0	0	1	1	1	1	1	0	0	0	0	0	0	1	1	0	1	1	1	1	1	1	0	0	0	0	0	0	0	0	2	0	0	0
871	0	0	0	1	0	2	1	0	1	0	0	1	0	0	1	0	2	0	2	1	2	0	0	0	0	0	0	1	2	1	0	1	1	1	0	2	0	0	0	1	0	0	1	0	1	0	0	0	0
872	1	0	0	0	0	0	2	0	1	0	1	1	1	0	0	1	1	0	2	1	2	0	1	0	0	0	0	0	2	1	0	1	1	1	2	0	1	0	0	0	0	0	0	0	0	1	0	0	1
873	0	0	0	0	1	1	1	0	1	1	1	0	0	0	0	0	1	1	1	1	1	0	0	0	0	0	0	0	2	2	0	1	1	1	2	1	1	0	1	1	0	0	1	0	1	0	0	0	1
874	0	0	1	0	0	1	1	0	1	0	1	1	0	0	0	0	0	1	0	0	0	0	0	0	0	0	0	0	2	2	0	0	0	0	0	2	1	0	1	0	1	0	0	0	0	0	1	0	1
875	0	0	0	0	1	2	2	0	0	0	2	0	1	1	1	0	2	0	2	0	2	0	0	0	0	1	0	0	2	1	0	2	2	0	2	0	0	0	0	0	0	1	1	0	0	0	0	0	1
876	1	0	0	0	0	1	0	0	2	0	1	0	1	1	1	0	0	1	2	0	2	0	0	0	0	0	0	0	2	1	0	0	1	1	0	2	0	0	0	0	0	1	1	0	1	1	0	0	1
877	1	0	0	0	0	1	1	0	1	0	0	0	1	1	1	0	0	1	1	1	2	0	0	0	0	0	0	0	2	2	0	1	1	0	0	2	1	0	1	1	0	0	0	0	0	1	0	0	1
878	1	0	0	0	0	0	0	0	2	0	0	0	0	0	0	0	2	1	1	1	2	0	1	1	1	1	0	0	2	2	1	1	1	0	1	1	2	0	1	0	1	1	0	0	0	0	0	0	0
879	1	0	0	0	0	0	2	0	0	0	2	0	1	0	0	0	1	1	1	1	2	0	0	0	0	0	0	1	2	0	1	1	1	1	0	2	1	0	2	2	0	1	1	0	2	0	0	0	1
880	0	0	0	0	0	1	1	0	2	0	0	0	0	0	0	0	2	0	2	0	2	0	1	1	1	1	0	0	1	1	1	1	1	0	1	0	2	0	1	1	0	1	1	0	0	1	1	0	1
881	0	0	0	0	0	1	2	1	1	0	0	0	0	0	0	0	0	2	0	1	2	0	1	0	0	0	1	0	2	2	0	0	0	1	0	2	2	0	1	1	0	1	0	0	0	1	0	0	2
882	1	0	0	1	1	2	0	0	2	0	1	0	0	0	0	0	1	2	0	2	1	0	0	0	0	0	0	0	2	0	0	0	0	0	0	2	1	0	0	0	1	0	1	0	1	0	0	0	0
883	1	0	0	0	1	1	1	1	2	0	0	0	0	0	0	0	2	2	1	0	1	1	0	0	0	0	0	0	2	1	1	1	1	1	0	2	1	0	1	1	0	0	0	1	0	1	0	1	1
884	1	0	1	0	1	2	1	0	1	0	0	0	1	1	1	0	0	1	1	1	1	0	0	0	0	0	0	0	2	1	0	2	1	1	0	2	2	1	1	1	0	1	1	0	0	0	0	0	1
885	0	0	0	0	1	2	2	0	0	0	2	0	0	0	0	0	0	1	1	1	1	0	0	0	0	0	0	0	2	1	0	1	1	1	0	2	2	0	1	1	1	1	1	0	1	1	1	0	1
886	1	0	0	1	0	1	2	0	0	0	1	0	0	0	0	0	1	0	2	0	2	0	1	1	1	1	0	0	2	1	0	1	1	0	1	2	1	0	0	0	0	0	0	0	0	0	0	0	1
887	0	0	0	0	1	2	1	0	2	0	0	0	2	1	1	0	1	1	1	1	2	0	0	0	0	0	0	1	2	2	0	1	2	1	2	1	1	0	0	0	0	1	1	0	1	2	0	0	2
888	1	0	0	1	0	1	1	0	2	0	0	1	1	0	0	0	0	0	2	0	1	0	0	0	0	0	0	1	2	1	0	0	1	1	1	2	1	0	0	0	0	0	0	0	0	0	0	0	0
889	1	0	1	1	0	1	1	0	2	0	0	0	0	0	0	0	1	1	1	1	2	0	1	1	1	1	0	0	2	2	1	1	1	2	0	2	1	0	2	2	0	0	0	1	0	1	1	0	1
890	1	0	0	1	0	2	2	0	0	0	1	0	2	1	1	0	0	2	0	1	1	0	0	0	0	0	0	0	2	2	0	1	0	1	0	2	1	1	0	0	0	0	0	0	0	1	0	1	1
891	0	0	0	0	1	2	0	0	2	0	0	0	1	1	1	0	1	1	1	1	1	0	0	0	0	0	0	2	0	0	0	2	2	0	1	1	1	0	1	0	1	1	2	0	1	0	0	0	2
892	1	0	0	1	0	1	1	0	2	0	0	1	2	1	1	0	1	2	0	1	1	0	1	0	0	0	0	0	2	2	1	1	0	1	1	2	1	0	1	1	0	0	0	1	0	1	0	0	1
893	1	0	1	1	0	1	1	0	2	0	0	0	0	0	0	0	2	1	1	1	2	0	0	0	0	0	0	1	2	1	2	2	2	1	0	2	1	0	0	0	0	1	1	0	1	1	0	0	0
894	1	0	0	1	0	1	1	1	2	0	0	0	0	0	0	0	1	1	1	1	1	0	0	0	0	0	0	1	2	2	0	0	0	2	1	2	2	1	1	1	0	0	0	0	0	0	0	0	1
895	1	0	0	0	0	2	2	1	1	0	1	0	0	0	0	0	1	1	1	0	1	0	0	0	0	1	0	0	2	1	1	0	0	0	0	2	1	0	1	1	0	0	1	0	0	1	0	0	1
896	1	0	0	0	0	2	1	0	2	0	0	0	0	0	0	0	1	1	1	1	1	0	1	1	1	1	0	0	2	1	0	2	1	1	0	2	1	0	1	1	0	1	1	0	2	2	0	0	1
897	1	0	0	0	0	0	2	1	1	0	1	0	0	0	0	0	1	2	0	1	1	0	1	0	0	0	0	0	2	0	0	0	0	0	0	2	1	1	0	0	0	0	0	0	0	1	0	0	1
898	0	0	0	0	0	1	1	0	1	0	0	0	1	0	0	0	1	0	2	0	2	0	0	0	0	0	0	1	1	1	1	2	1	1	0	2	0	0	1	1	0	1	0	0	1	1	0	0	2
899	1	0	0	0	1	1	1	0	1	0	1	1	2	1	1	0	1	1	1	1	1	0	0	0	0	0	0	2	1	1	1	2	2	0	2	0	2	0	1	1	0	0	0	1	0	1	0	0	1
900	1	0	0	0	0	0	1	0	2	0	0	0	0	0	0	0	1	1	1	0	1	0	0	0	0	0	0	0	1	0	0	1	0	2	1	1	1	1	0	0	1	1	1	0	1	1	0	0	1
901	0	0	0	1	1	2	1	0	1	0	1	1	1	0	0	1	1	1	1	1	2	0	0	0	0	0	0	1	1	1	0	0	1	1	1	2	1	0	1	1	0	2	2	0	1	1	0	0	0
902	0	0	0	1	0	1	1	0	1	0	1	1	2	1	1	0	1	1	1	1	2	0	0	0	0	1	0	0	2	1	0	0	0	0	0	2	1	0	1	1	0	0	1	0	1	0	0	0	0
903	0	0	0	0	0	1	0	0	1	0	0	0	0	0	0	0	0	1	1	1	1	0	1	0	0	0	0	1	2	2	0	0	0	0	1	1	0	0	1	1	0	1	1	0	1	0	0	0	0
904	0	0	1	0	1	1	1	1	2	0	0	0	2	2	2	0	0	1	1	0	1	0	0	0	0	0	0	1	2	1	0	1	1	0	0	2	1	0	0	0	0	1	0	0	0	0	0	0	0
905	0	0	0	0	1	1	2	0	1	0	0	0	2	1	1	0	2	0	2	0	2	0	0	0	0	0	0	2	2	1	1	1	0	2	1	1	1	0	0	0	0	0	2	0	0	0	0	1	0
906	1	0	0	1	1	2	1	0	1	1	2	0	0	0	0	0	2	2	0	2	2	0	0	0	0	1	0	1	2	0	1	0	0	1	0	2	2	0	1	1	0	0	1	0	1	1	0	0	0
907	1	0	0	1	0	1	2	1	1	0	0	0	1	1	1	0	1	2	0	0	0	0	0	0	0	0	1	1	2	1	0	1	2	0	0	2	1	0	1	1	0	0	0	0	1	0	0	2	2
908	0	0	0	0	0	0	2	0	0	1	1	0	0	0	0	0	1	1	1	0	1	0	0	0	0	0	0	0	2	2	0	0	1	1	1	2	1	0	0	0	0	1	0	0	2	0	0	0	1
909	0	0	0	1	0	1	1	0	1	0	0	0	0	0	0	0	2	2	1	0	2	0	1	0	0	1	0	0	2	2	0	2	1	1	0	2	0	0	0	0	0	1	1	0	0	0	0	1	1
910	0	0	0	1	0	1	1	0	2	0	0	0	0	0	0	0	1	1	1	1	1	0	0	0	0	1	0	1	2	2	0	0	1	0	0	2	0	0	0	0	0	0	0	0	0	1	0	0	0
911	1	0	1	0	0	2	1	0	1	0	0	1	2	1	2	0	1	1	1	1	2	0	0	0	0	0	0	0	2	2	0	1	1	0	1	1	1	0	1	1	0	1	1	0	1	1	0	0	2
912	1	0	0	0	0	0	1	0	1	0	0	0	0	0	0	0	1	1	2	1	2	0	2	0	0	0	0	1	2	2	1	1	1	0	1	1	0	0	1	1	0	0	0	1	0	1	0	1	1
913	0	0	0	0	0	0	2	0	2	0	0	0	1	0	0	0	1	2	0	0	0	0	0	0	0	0	0	1	2	1	2	1	1	0	0	2	1	0	1	1	0	1	0	0	0	1	0	0	0
914	0	0	0	1	0	1	1	0	2	1	0	0	0	0	0	0	1	2	1	1	1	0	1	1	1	1	1	0	2	1	0	1	0	1	1	1	0	0	0	0	0	1	1	0	1	1	0	0	2
915	0	1	0	0	0	1	2	1	1	0	0	0	0	0	0	0	1	1	1	0	2	0	0	0	0	0	0	1	2	0	1	1	1	0	0	2	1	0	0	0	0	1	1	0	2	2	0	1	0
916	0	0	1	0	0	2	1	0	1	0	0	0	2	1	1	0	0	2	0	1	1	0	0	0	0	0	0	0	2	0	0	1	1	1	1	1	1	1	0	0	0	0	0	0	0	2	0	0	2
917	0	0	1	1	0	1	2	1	2	0	0	0	0	0	0	0	1	1	1	1	2	0	0	0	0	1	0	1	2	1	0	2	2	0	0	2	1	0	1	0	1	1	0	0	0	1	0	0	1
918	0	0	1	1	0	1	1	0	1	0	1	0	0	0	0	0	2	0	2	1	1	0	1	1	1	1	0	1	2	2	0	0	1	2	1	2	1	0	1	1	0	0	0	0	0	0	0	0	1
919	0	0	0	0	1	2	1	1	2	0	0	0	0	0	0	0	1	0	2	1	2	0	0	0	0	1	0	0	1	1	0	2	2	0	1	1	2	1	1	1	0	0	0	0	1	1	0	0	2
920	0	0	0	1	0	2	0	0	2	0	0	0	1	0	0	0	0	2	0	1	1	0	1	1	1	1	0	0	1	0	0	2	2	0	2	0	2	0	2	2	0	1	1	0	1	1	0	0	1
921	1	1	0	0	0	1	0	0	2	0	0	0	2	2	2	0	1	0	2	0	2	0	1	0	0	0	0	0	1	1	0	1	1	0	0	2	0	0	1	1	0	1	1	0	0	1	0	0	0
922	0	0	0	0	0	0	0	0	2	0	0	0	1	1	1	0	2	1	1	1	1	0	0	0	0	1	0	0	2	1	0	1	1	1	1	1	1	0	1	0	1	1	0	0	0	0	0	1	2
923	1	0	0	1	0	1	2	1	1	0	1	0	0	0	0	0	0	2	1	0	1	0	1	1	1	1	0	0	2	1	0	2	1	0	1	1	0	0	1	1	0	0	0	0	0	0	0	0	1
924	0	0	0	0	0	0	1	1	2	0	0	2	2	1	1	1	1	1	1	1	0	0	1	1	1	1	0	0	2	1	1	0	1	0	1	2	0	0	0	0	0	2	2	0	1	1	0	0	0
925	1	0	0	0	1	1	1	0	1	0	1	1	0	0	1	0	2	2	1	0	1	0	0	0	0	0	0	0	2	1	0	0	0	1	0	2	2	0	1	1	0	1	1	0	1	0	0	0	1
926	1	0	0	1	0	2	1	0	1	0	1	0	0	0	0	0	1	0	2	0	2	0	1	1	1	1	0	0	2	1	0	0	0	0	2	2	0	0	0	0	0	0	0	0	0	0	0	0	1
927	0	0	0	1	0	1	1	0	2	0	0	1	1	1	1	0	1	0	2	0	2	0	0	0	0	1	0	0	2	1	0	1	2	0	1	2	1	0	0	0	0	0	1	0	1	0	0	0	0
928	1	0	0	1	0	2	1	0	2	0	0	0	1	1	1	0	1	0	1	1	2	0	1	1	1	1	0	0	2	2	0	2	2	0	1	1	2	1	0	0	0	0	0	0	1	1	0	0	1
929	1	0	0	0	0	0	0	0	2	0	0	0	1	1	1	0	1	1	1	1	2	0	1	1	1	1	0	1	1	1	1	1	1	1	0	2	1	0	1	1	0	0	1	0	0	0	0	0	2
930	1	0	0	1	0	1	2	0	0	0	0	0	0	0	0	0	1	0	1	2	1	0	0	0	0	0	0	0	2	0	0	1	1	0	1	1	2	0	1	1	0	0	1	0	1	0	0	0	0
931	0	0	0	1	0	1	1	0	1	0	1	1	1	0	0	0	1	1	1	1	1	0	0	0	0	0	0	0	2	2	1	1	1	0	1	1	1	0	1	1	0	0	2	0	0	1	0	0	1
932	1	0	0	0	0	1	1	0	1	0	1	0	1	0	0	0	1	1	1	1	1	0	0	0	0	0	0	1	1	1	0	0	0	0	0	2	1	0	2	2	0	0	1	1	1	0	1	0	1
933	0	0	1	1	0	1	0	0	1	0	0	1	1	1	1	0	0	1	1	0	1	0	0	0	0	0	0	0	2	2	0	1	1	0	1	1	0	0	1	1	0	0	0	0	0	0	0	0	2
934	0	0	0	0	0	0	1	0	2	1	0	0	1	1	1	0	1	1	1	2	1	0	0	0	0	0	0	0	2	1	1	2	2	0	2	0	2	0	1	0	1	2	2	0	0	1	1	0	1
935	1	0	0	1	0	2	0	0	2	0	0	0	1	1	1	0	1	1	1	1	1	0	0	0	0	0	2	1	2	0	1	1	1	1	1	1	1	0	0	0	0	1	2	0	0	1	0	0	1
936	0	0	1	0	0	1	1	0	1	1	1	0	1	1	1	0	1	0	1	0	1	0	0	0	0	0	0	1	2	0	1	1	1	1	1	1	2	0	0	0	0	0	0	0	0	1	0	0	0
937	0	0	0	0	0	0	1	1	2	0	1	0	1	1	1	0	1	2	0	0	1	0	0	0	0	0	0	1	1	1	1	0	0	0	1	1	0	0	0	0	0	0	0	0	2	2	0	0	1
938	0	0	1	0	0	0	0	0	2	0	0	0	0	0	0	0	0	1	1	2	1	0	1	1	1	1	0	2	0	0	0	2	1	1	1	1	1	0	1	1	0	1	0	0	0	0	0	0	1
939	1	0	0	0	0	0	1	1	2	0	0	0	1	1	1	0	1	0	2	0	2	0	0	0	0	1	0	0	2	0	0	2	2	0	1	1	2	0	1	1	0	0	0	0	1	1	0	0	1
940	1	0	0	0	0	1	2	0	0	0	1	1	1	0	0	1	1	2	0	0	1	0	1	0	0	0	1	2	2	1	1	2	2	0	1	1	0	0	0	0	0	0	0	0	1	1	0	0	1
941	1	0	0	0	0	0	0	0	2	0	0	0	0	0	0	0	2	2	0	2	2	0	0	0	0	0	0	1	2	0	1	1	0	1	1	2	2	1	1	1	0	1	1	0	1	1	0	0	1
942	1	0	0	0	1	2	1	0	1	0	0	1	2	2	2	0	1	1	1	1	1	0	1	0	0	0	1	1	2	1	0	0	0	0	0	2	1	1	0	0	0	1	1	0	1	2	0	0	0
943	0	0	0	1	1	2	0	0	1	0	1	0	1	1	1	0	1	1	1	1	1	0	0	0	0	0	0	0	1	1	0	0	0	0	0	2	1	0	1	0	1	1	1	0	1	1	0	0	2
944	1	0	0	0	1	1	1	0	2	0	0	1	0	0	1	0	0	0	2	1	2	0	1	0	0	0	0	0	2	2	1	2	1	1	1	1	1	0	0	0	0	0	0	0	0	0	0	0	1
945	1	0	0	1	0	2	0	0	2	0	0	0	1	1	1	0	1	2	0	0	0	0	1	1	1	2	0	0	1	1	1	1	1	1	1	2	1	0	0	0	0	0	1	0	0	0	0	0	0
946	0	0	0	0	0	2	0	0	2	0	0	1	2	1	1	0	1	0	1	1	2	1	0	0	0	0	1	1	2	2	0	1	1	0	1	1	1	0	0	0	0	0	0	0	0	1	0	0	0
947	0	0	0	0	2	2	1	0	2	0	0	1	0	0	0	0	1	2	0	1	2	0	0	0	0	0	0	0	2	1	0	1	2	0	0	2	0	0	1	1	0	0	0	0	0	2	1	0	2
948	0	0	0	1	0	1	1	0	1	1	1	0	0	0	0	0	1	1	1	1	2	0	1	0	0	1	0	0	1	1	0	0	0	0	0	2	0	0	1	1	0	0	0	0	0	0	1	0	1
949	0	0	0	0	0	1	2	0	0	0	0	0	0	0	0	0	1	2	0	2	1	0	0	0	0	0	1	1	2	1	0	1	1	1	0	2	0	0	0	0	0	0	0	0	0	0	0	0	0
950	0	0	0	0	0	1	2	0	0	0	0	1	2	1	2	0	1	2	0	1	2	0	1	0	0	0	0	0	2	2	0	0	0	1	0	2	2	1	1	1	0	0	0	0	0	1	1	0	1
951	1	0	0	0	0	1	1	1	2	0	0	0	1	1	1	0	2	1	1	0	2	0	1	1	1	2	0	0	1	1	0	0	1	0	0	2	1	1	0	0	0	0	1	0	0	0	1	0	1
952	0	0	0	0	0	0	1	1	1	1	0	0	2	2	2	0	0	1	1	1	2	0	1	1	1	1	1	0	2	1	0	0	1	1	0	2	1	0	0	0	0	1	1	0	1	0	0	0	1
953	0	0	0	0	0	0	2	1	1	0	0	0	0	0	0	0	1	0	1	0	1	0	1	0	0	0	1	0	2	1	1	0	1	0	0	2	2	0	2	1	1	1	1	0	1	0	0	0	1
954	0	0	0	0	0	1	1	0	1	0	0	1	1	0	0	0	1	1	1	1	1	0	1	0	0	0	0	1	2	0	1	1	2	1	2	2	2	0	2	2	0	0	1	1	1	0	0	0	1
955	1	0	0	0	0	0	1	0	1	0	1	1	0	0	1	0	1	1	1	0	2	0	0	0	0	1	0	0	2	2	1	2	2	0	1	1	2	0	1	1	0	0	0	0	0	1	0	0	0
956	1	0	1	0	0	1	1	0	1	0	0	1	1	0	1	0	1	2	1	0	2	0	0	0	0	0	0	2	2	2	0	1	1	0	1	2	1	0	1	1	0	0	1	0	0	1	0	0	0
957	1	0	0	0	0	0	1	0	1	0	1	0	0	0	0	0	0	0	1	0	2	1	0	0	0	0	0	1	2	0	1	0	0	0	2	2	1	0	1	1	0	0	0	0	0	0	0	0	0
958	0	0	0	0	0	1	1	0	1	0	0	0	0	0	0	0	2	2	0	1	1	0	1	0	0	0	1	1	2	1	0	2	1	1	0	2	1	0	0	0	0	0	1	0	0	1	1	0	1
959	0	0	0	0	0	0	1	0	1	0	0	1	1	0	0	1	2	0	1	0	1	0	1	0	0	0	0	1	1	1	0	1	0	2	1	1	2	0	1	0	1	0	0	0	0	0	0	0	1
960	0	0	0	0	0	1	1	0	1	0	1	0	0	0	0	0	0	1	1	1	2	0	0	0	0	0	0	0	2	1	0	2	2	0	1	1	0	0	0	0	0	1	0	0	0	0	0	0	1
961	1	0	0	1	0	1	0	0	2	0	0	0	0	0	0	0	1	1	1	0	2	0	0	0	0	0	0	1	2	2	0	1	2	1	1	2	2	0	2	1	1	0	0	0	0	1	0	0	0
962	0	0	0	0	0	1	2	0	2	0	0	0	0	0	0	0	1	2	1	0	2	0	0	0	0	0	0	1	0	0	0	1	1	1	1	1	1	0	1	1	0	1	1	0	1	1	0	0	0
963	0	0	0	0	0	0	2	0	1	1	0	2	1	1	2	0	0	0	2	1	2	0	0	0	0	1	0	1	1	0	0	0	1	1	1	2	2	0	2	2	0	0	1	1	1	0	0	0	2
964	0	0	1	1	1	2	1	0	1	0	1	0	1	1	1	0	1	1	1	0	1	0	1	1	1	2	0	1	1	0	1	2	2	1	1	2	1	0	0	0	0	0	1	0	0	0	0	0	2
965	1	0	0	0	1	2	2	0	0	0	1	0	0	0	0	0	1	0	2	0	2	0	0	0	0	0	0	0	2	2	0	1	2	0	1	2	1	1	0	0	1	1	1	0	1	0	0	0	2
966	1	0	0	0	0	1	1	0	1	0	0	0	1	1	1	0	0	1	1	1	2	0	0	0	0	0	0	1	2	1	2	1	1	0	1	1	0	0	0	0	0	1	1	0	1	1	0	0	1
967	1	1	1	1	0	1	0	0	2	0	0	0	1	1	1	0	0	1	2	0	2	0	0	0	0	1	0	0	1	1	0	0	0	0	1	1	0	0	1	0	1	0	0	0	0	0	0	0	0
968	0	0	0	1	0	2	0	0	2	0	0	2	2	0	0	1	1	1	1	0	1	0	0	0	0	1	0	1	2	1	1	1	1	0	0	2	2	0	1	1	0	0	0	0	0	0	0	0	1
969	0	1	0	0	0	1	2	0	1	0	1	0	0	0	0	0	0	0	1	1	1	0	0	0	0	0	0	1	2	1	2	0	0	1	2	2	1	0	0	0	0	0	1	0	1	0	0	0	0
970	1	0	1	1	0	1	0	0	2	0	0	0	0	0	0	0	2	1	2	1	2	0	0	0	0	0	0	1	2	2	0	0	0	0	0	2	1	1	0	0	0	0	0	0	0	1	0	0	2
971	0	0	0	1	0	1	1	0	2	0	0	0	0	0	0	0	2	1	1	1	1	0	0	0	0	1	0	1	2	0	1	1	1	0	0	2	1	0	1	1	0	0	0	0	0	0	0	0	0
972	0	0	0	1	0	1	1	0	1	0	1	1	0	0	0	0	0	0	2	1	2	0	0	0	0	0	0	0	2	1	0	1	1	0	0	2	2	0	2	2	0	0	0	0	0	0	0	0	1
973	0	0	0	0	0	2	0	0	2	0	0	1	1	0	0	1	1	0	2	1	2	0	0	0	0	0	0	0	2	2	0	1	2	0	1	2	1	0	0	0	0	0	0	0	0	0	0	0	0
974	1	0	0	0	0	0	1	1	2	0	0	0	0	0	0	0	0	1	1	0	1	0	0	0	0	0	0	0	1	1	1	0	1	0	1	2	1	0	1	1	0	0	0	0	0	0	0	0	1
975	1	0	0	1	0	1	1	1	2	0	0	0	0	0	0	0	0	0	1	0	2	0	0	0	0	1	0	0	2	2	1	0	0	0	0	2	1	0	0	0	0	0	0	0	0	1	0	0	2
976	0	0	0	0	0	0	2	0	0	0	2	0	1	1	1	0	0	0	1	1	1	0	0	0	0	0	0	1	2	1	1	1	0	2	1	1	1	0	2	2	0	0	0	0	0	1	0	0	0
977	0	1	0	0	1	1	1	1	2	0	0	1	2	2	2	0	0	1	1	0	1	0	0	0	0	0	0	0	1	1	0	1	2	0	0	2	1	0	2	2	1	1	0	0	0	1	1	1	2
978	0	0	0	0	0	0	1	0	1	0	0	0	0	0	0	0	1	0	1	1	2	0	0	0	0	0	0	1	2	0	1	2	1	1	0	2	1	0	0	0	0	0	1	1	0	1	1	1	2
979	1	0	0	0	0	1	1	0	0	0	0	1	1	1	1	0	1	1	1	1	2	0	0	0	0	0	0	0	1	1	1	2	2	0	1	1	2	0	1	0	1	0	0	0	0	1	1	0	1
980	1	0	0	0	0	0	1	1	2	0	0	1	1	1	1	0	0	1	1	0	1	0	0	0	0	0	0	0	2	2	0	1	1	1	1	1	2	0	2	2	0	0	1	1	1	1	0	0	0
981	0	1	0	0	0	1	0	0	2	0	0	1	1	0	0	0	2	0	2	0	2	0	1	1	1	1	0	0	1	0	0	2	2	0	0	2	0	0	0	0	0	0	0	0	0	1	0	1	2
982	0	0	0	1	0	1	1	1	2	0	0	0	0	0	0	0	0	1	1	1	2	0	2	1	1	1	0	0	2	0	0	1	1	0	1	1	0	0	1	0	1	0	0	0	0	1	0	0	0
983	1	0	0	1	0	2	0	0	2	0	0	0	1	2	1	0	2	0	2	0	2	0	0	0	0	0	0	0	2	1	0	2	1	1	0	2	2	0	1	1	0	0	0	1	0	0	1	0	1
984	1	0	0	1	0	2	1	0	2	0	0	1	2	1	1	0	0	2	0	1	0	0	0	0	0	0	0	0	2	2	0	1	1	0	0	2	1	0	1	1	0	0	2	0	0	0	0	0	1
985	0	0	0	1	0	2	0	0	1	0	1	0	1	0	0	0	1	1	1	1	1	0	0	0	0	0	0	1	1	0	0	2	1	1	1	1	0	0	0	0	0	0	1	0	0	0	0	0	0
986	0	0	0	0	0	0	2	1	1	0	1	0	0	0	0	0	1	2	0	1	1	0	2	1	1	1	0	1	1	1	0	1	1	0	1	2	0	0	0	0	0	0	1	0	0	2	0	0	0
987	0	1	0	0	1	2	2	0	1	0	0	0	1	0	0	0	0	0	1	1	2	0	0	0	0	0	0	0	2	1	1	1	2	0	0	2	2	0	1	1	0	0	0	0	0	1	0	0	1
988	1	0	0	0	0	1	0	0	1	0	0	0	1	1	1	0	0	1	0	0	0	1	1	0	0	0	0	0	1	0	0	1	1	0	0	2	0	0	1	1	0	0	0	2	0	1	0	0	1
989	0	0	0	0	0	0	1	0	1	0	0	1	2	1	1	1	0	1	1	1	2	0	1	1	1	1	0	1	1	1	1	0	0	1	1	1	2	0	1	1	0	0	1	0	0	1	0	0	2
990	1	1	0	0	0	1	0	0	2	0	0	0	1	2	1	0	1	0	1	1	1	0	1	1	1	1	0	0	2	1	0	0	1	2	1	2	2	0	2	2	0	1	1	0	0	1	0	0	1
991	1	0	0	0	0	0	0	0	2	0	0	0	0	0	0	0	2	1	1	0	2	0	0	0	0	0	0	0	1	0	0	1	0	1	1	1	2	0	0	0	0	0	0	0	0	0	1	1	1
992	1	0	1	1	0	2	2	0	0	0	1	0	0	0	0	0	0	0	2	1	2	0	0	0	0	0	0	0	2	1	0	1	1	0	1	1	2	1	1	0	1	1	0	0	1	1	0	1	1
993	1	0	0	0	0	1	1	0	1	0	1	0	0	0	0	0	0	2	0	1	1	0	1	1	1	1	0	0	2	1	1	1	1	2	1	1	1	0	0	0	0	1	0	0	2	1	0	0	0
994	0	0	0	1	0	2	2	0	0	0	0	0	0	0	0	0	1	0	2	0	2	0	0	0	0	0	0	0	2	2	1	0	1	0	0	2	0	0	0	0	0	1	1	0	1	1	0	0	0
995	0	0	1	1	0	1	1	0	1	0	1	1	1	0	0	1	1	0	2	0	2	0	0	0	0	0	1	0	2	2	0	2	1	0	0	2	1	0	1	1	0	0	0	1	1	2	0	0	0
996	1	0	0	0	0	1	1	0	1	0	1	0	1	1	1	0	1	2	0	1	2	1	0	0	0	0	1	0	1	0	0	2	1	1	1	1	1	1	0	0	1	0	1	0	0	1	0	0	0
997	1	0	0	1	0	1	1	0	1	0	0	0	0	0	0	0	2	0	2	1	2	0	1	1	1	1	0	0	2	2	0	1	1	0	0	2	1	1	0	0	1	1	1	1	1	2	0	1	1
998	1	0	1	1	0	2	1	1	2	0	0	0	0	0	0	0	2	2	1	0	2	2	0	0	0	0	0	0	2	1	1	0	0	0	0	2	1	0	0	0	0	0	0	0	1	1	1	1	1
999	1	0	0	1	0	2	1	1	2	0	0	0	0	0	0	0	1	2	0	1	1	0	0	0	0	1	0	1	2	1	1	1	1	0	1	1	0	0	0	0	0	1	1	0	0	0	1	0	1
1000	0	0	0	0	0	1	0	0	2	0	1	1	1	1	1	0	0	0	2	0	2	0	0	0	0	0	1	0	2	0	0	2	2	0	0	2	1	0	0	0	0	0	0	0	0	0	0	0	2
[truncated: 952 more columns]
