# Supplementary material for: KNN-MDR: a learning approach for improving interactions mapping performances in genome wide association studies
Source: BMC Bioinformatics. 2017 Mar 21;18:184. doi: 10.1186/s12859-017-1599-7 (PMC5361736; doi:10.1186/s12859-017-1599-7)
Supplement: Supplementary file 2 — The data set(s) supporting the results of Table 1. (ZIP 22742 kb) [file 12859_2017_1599_MOESM2_ESM.zip › Nouveau dossier/S31/mkallsimul.dat]

1	0	1	2	0	0	1	2	0	0	1	1	1	1	1	1	0	0	0	2	1	1	1	1	1	1	1	0	0	0	1	0	1	2	0	1	2	1	1	0	0	0	0	0	2	0	0	0	1	1
2	0	0	2	0	0	1	2	0	0	0	0	0	1	1	1	0	2	1	2	2	0	1	0	2	0	0	0	0	2	2	0	1	1	1	0	2	1	0	1	1	0	0	0	2	1	0	0	0	2
3	0	0	2	0	0	2	2	0	1	0	0	0	2	2	2	0	1	1	2	2	0	0	1	1	0	0	0	1	1	2	2	2	2	0	1	1	1	0	1	1	0	0	0	2	0	2	0	0	1
4	0	2	0	0	1	0	2	0	2	0	0	1	2	2	2	0	1	0	1	1	1	0	1	1	1	1	0	0	0	2	0	2	2	0	1	1	0	0	1	1	0	1	1	2	0	0	0	2	0
5	0	1	0	0	0	0	2	0	0	0	0	0	1	1	1	0	0	0	2	1	1	0	0	2	0	0	0	0	0	2	1	0	1	1	0	2	0	0	0	0	0	0	0	2	0	1	0	1	1
6	0	1	1	0	0	0	2	1	0	0	0	0	0	0	0	0	2	2	1	1	0	2	1	1	1	1	0	0	1	2	0	0	1	1	1	2	0	0	0	0	0	1	0	1	0	1	0	1	1
7	0	2	0	0	0	1	2	1	1	0	0	1	1	0	0	0	0	0	2	2	0	0	0	2	0	0	0	0	0	2	1	1	1	1	0	2	1	0	1	1	0	1	1	2	0	0	0	1	0
8	0	1	1	0	0	0	2	0	2	0	0	0	0	0	0	0	1	0	2	2	0	0	1	1	0	0	0	1	1	2	0	1	1	0	0	2	0	0	0	0	0	0	0	0	0	0	0	2	1
9	1	0	1	0	0	0	2	0	1	0	0	0	1	1	1	0	0	0	0	1	0	1	0	2	0	0	0	1	1	2	0	1	2	0	1	2	2	0	2	2	0	0	0	2	0	1	0	0	2
10	0	1	1	0	0	1	1	0	2	0	0	0	2	2	2	0	0	0	2	1	1	1	1	1	1	1	0	0	1	2	1	0	0	0	1	1	2	0	1	1	0	1	1	1	1	1	0	1	1
11	1	1	1	0	0	0	2	0	1	0	0	0	1	1	1	0	1	0	2	1	1	1	0	2	0	0	1	1	1	2	0	1	1	0	1	1	1	0	1	1	0	0	0	2	1	0	0	1	1
12	1	1	1	0	0	0	2	0	1	0	0	0	0	0	0	0	1	0	1	1	1	1	0	2	0	0	0	0	1	2	1	1	1	0	1	1	0	0	0	0	0	0	0	1	0	1	1	0	1
13	0	2	0	0	0	0	1	0	0	0	1	0	2	0	0	0	1	0	0	0	1	0	1	1	0	0	1	1	1	2	0	1	1	0	1	1	2	1	1	0	2	1	0	1	1	0	0	0	2
14	0	2	1	0	0	0	2	0	2	0	0	0	1	1	1	0	1	1	1	1	0	0	0	2	0	0	0	1	1	2	1	1	1	1	2	1	1	0	1	1	0	0	0	2	0	0	0	2	0
15	0	1	1	0	0	1	2	1	1	1	0	0	1	0	0	0	0	0	1	1	1	0	0	2	0	0	0	1	2	2	1	2	2	1	0	2	2	1	0	0	0	0	0	2	0	0	0	1	2
16	1	1	1	0	0	1	1	0	1	0	0	2	2	0	0	1	1	1	1	0	0	0	0	2	0	0	0	1	1	0	1	1	1	0	0	2	1	0	0	0	0	0	0	2	1	0	0	1	1
17	0	1	2	0	0	0	0	0	0	1	2	0	0	0	0	0	1	0	2	1	1	0	0	2	0	0	0	1	1	1	2	1	1	1	1	1	1	0	2	2	0	0	0	2	0	2	0	0	2
18	1	1	2	0	0	0	1	1	0	1	1	1	1	1	1	0	1	1	2	2	0	1	0	2	0	0	0	2	2	2	0	2	2	1	0	2	1	0	1	1	1	0	0	0	0	0	0	2	1
19	1	2	1	0	0	0	2	0	1	0	1	0	0	0	0	0	1	2	2	2	0	1	1	1	0	0	0	1	2	2	1	2	2	0	2	0	1	0	1	1	0	0	0	2	0	1	0	0	2
20	1	1	1	0	0	0	1	0	1	1	2	0	1	1	1	0	1	1	1	1	0	0	0	2	1	1	0	0	1	2	1	0	1	2	1	2	1	0	0	0	0	0	0	1	0	1	0	1	1
21	1	2	0	0	0	0	1	0	0	0	1	0	0	0	0	0	0	0	2	2	0	0	0	2	0	0	0	0	0	1	0	2	2	0	2	1	2	0	1	1	0	0	1	2	1	0	0	2	0
22	1	1	1	0	0	1	2	0	1	0	0	0	0	0	0	0	2	1	2	2	1	1	0	2	0	0	0	0	0	2	1	1	1	2	0	2	1	0	1	1	0	2	2	2	1	0	0	0	1
23	0	2	1	0	0	0	2	0	2	0	0	0	0	0	0	0	1	1	2	0	1	2	1	1	1	1	0	0	1	2	1	1	1	0	2	0	2	0	1	1	0	1	1	1	1	1	0	2	0
24	1	2	1	0	0	0	2	0	1	0	0	1	2	1	1	1	2	1	1	1	1	0	1	1	0	0	0	1	2	1	1	1	1	0	1	1	1	0	0	0	0	0	0	1	0	0	0	0	2
25	0	1	2	0	0	0	1	0	0	0	1	1	0	0	1	0	2	2	2	2	0	0	0	2	1	1	0	0	1	2	0	2	2	1	1	1	1	0	0	0	0	0	0	1	0	1	0	1	0
26	0	1	1	0	0	1	2	0	0	0	1	0	0	0	0	0	1	1	1	1	0	0	1	1	0	0	0	2	2	1	1	1	1	0	1	1	2	0	1	0	1	0	0	2	0	1	1	0	1
27	0	2	0	0	0	0	2	1	0	0	0	0	0	0	0	0	1	0	1	1	0	0	1	1	1	1	1	0	0	1	1	1	1	0	0	1	1	0	1	1	0	1	0	1	0	1	0	2	1
28	0	1	2	0	0	0	2	1	0	0	0	0	1	1	1	0	2	0	1	2	0	0	0	2	0	0	0	1	2	1	1	1	1	1	1	1	2	1	1	1	1	1	1	2	1	0	0	0	2
29	0	0	2	0	0	0	2	0	1	0	0	0	1	1	2	0	0	0	2	2	0	0	0	2	0	0	0	0	1	2	0	1	2	0	1	2	0	0	0	0	0	1	1	1	0	1	0	1	2
30	0	0	2	0	0	0	0	0	1	0	0	0	0	0	0	0	1	1	1	1	1	0	0	2	0	0	0	0	0	2	1	0	0	0	0	2	1	0	0	0	0	1	0	1	0	1	0	1	1
31	1	2	1	0	0	0	2	0	1	0	1	0	2	1	1	0	1	0	1	1	0	0	1	1	1	1	0	2	2	2	1	1	1	0	1	1	2	0	2	2	0	1	1	2	1	0	0	2	0
32	1	1	1	0	0	0	2	1	0	0	0	0	0	0	0	0	1	0	1	1	0	1	0	2	0	0	0	0	1	2	1	2	2	2	1	2	1	0	0	0	0	0	0	2	0	2	0	2	1
33	0	1	1	0	0	0	2	1	1	0	0	1	1	0	0	0	2	1	2	2	0	0	0	2	0	0	0	0	0	2	1	1	1	0	1	0	2	0	1	0	1	0	0	2	0	0	0	1	1
34	1	1	1	0	0	0	2	0	0	0	0	1	2	1	1	0	1	1	1	1	0	0	1	1	1	2	0	0	0	2	1	1	1	0	0	2	1	0	0	0	1	1	1	2	1	1	0	1	1
35	1	2	1	0	0	0	2	0	2	0	0	0	1	0	0	0	2	0	1	2	0	0	0	2	0	0	0	1	1	1	1	1	2	2	0	2	0	0	1	0	1	0	0	0	0	1	0	0	2
36	0	1	2	0	0	1	2	0	0	0	1	0	1	0	0	0	2	2	1	1	1	0	0	2	1	1	0	0	0	2	0	1	1	0	0	2	0	0	1	0	1	1	1	1	1	2	0	2	0
37	0	1	2	0	0	0	2	1	0	0	0	0	1	1	1	0	0	0	1	1	0	1	1	1	1	1	0	0	0	2	0	2	2	1	0	2	0	0	0	0	0	0	0	1	0	1	0	1	1
38	0	0	2	0	0	1	2	0	0	0	1	1	1	1	1	0	2	0	2	1	1	1	0	2	0	0	0	1	1	1	1	1	1	0	1	2	0	0	0	0	0	1	1	2	1	0	0	1	1
39	0	2	2	0	0	0	2	0	1	0	0	2	2	2	2	0	2	0	2	2	0	0	0	2	0	0	1	0	1	2	0	2	2	0	0	2	0	0	0	0	0	1	1	1	1	1	0	2	0
40	1	2	0	0	0	0	1	1	1	0	0	1	1	1	1	0	2	1	1	1	0	0	1	1	1	1	0	1	1	2	1	0	0	0	1	1	2	0	0	0	0	0	0	2	2	1	0	1	1
41	1	1	1	0	0	0	2	0	2	0	0	1	1	0	0	0	2	0	2	2	0	0	0	2	0	0	0	0	1	2	1	1	1	0	1	2	1	1	0	0	1	0	0	2	0	1	0	2	1
42	1	0	2	0	0	1	1	0	0	0	0	1	0	0	1	0	2	2	1	1	0	0	0	2	0	0	0	1	2	2	1	1	1	0	0	2	0	0	1	1	0	0	0	2	1	0	0	1	1
43	0	1	1	0	0	0	2	0	1	0	1	0	0	0	0	0	2	2	1	1	1	0	0	2	1	1	0	1	1	1	2	2	2	0	0	2	1	1	0	0	0	0	0	1	0	0	0	2	0
44	0	0	2	0	0	1	1	0	1	0	1	1	1	1	1	0	1	0	1	1	0	1	1	1	1	1	0	0	0	2	1	1	1	1	2	0	2	0	2	1	1	0	0	1	0	1	0	1	1
45	0	2	0	0	0	0	1	1	0	0	1	0	2	1	1	0	1	1	1	2	0	0	1	1	0	0	0	1	1	2	1	0	2	1	2	2	1	0	0	0	0	0	1	1	1	0	0	0	1
46	1	0	2	0	0	0	1	0	1	0	1	0	1	1	1	0	1	0	0	0	1	0	0	2	0	0	0	0	0	1	2	0	0	0	0	2	2	0	1	1	0	0	0	2	0	2	0	2	0
47	0	0	2	0	0	1	0	0	1	0	0	0	1	1	1	0	0	0	2	2	0	0	1	1	0	0	0	1	1	2	2	1	1	0	2	1	1	0	0	0	0	0	0	1	1	0	0	0	2
48	0	1	1	0	0	0	2	0	1	0	0	0	1	1	1	0	2	0	2	2	0	0	1	1	0	0	0	1	1	2	0	2	1	0	0	2	2	0	2	2	0	1	0	1	0	0	1	1	0
49	1	1	1	0	0	1	2	0	0	0	0	0	0	0	0	0	0	0	1	1	1	1	0	2	0	0	0	0	0	1	0	0	2	0	0	2	1	0	0	0	0	1	0	1	0	1	0	2	0
50	1	1	2	0	0	0	2	1	1	1	0	1	2	2	2	0	1	0	2	2	0	0	0	2	0	0	0	0	0	2	0	1	1	0	0	2	0	0	1	1	0	0	1	2	1	0	0	2	0
51	0	2	1	0	0	0	1	0	0	0	1	1	2	1	1	1	1	0	1	1	1	0	1	1	0	0	0	1	1	2	0	0	1	2	1	2	2	0	1	1	0	1	1	2	1	0	0	1	1
52	0	2	1	0	0	0	1	0	1	0	0	0	1	1	1	0	2	0	0	1	1	0	0	2	0	0	0	0	1	2	0	2	2	0	0	2	1	0	1	1	0	1	1	2	0	1	0	2	0
53	1	1	1	0	0	0	1	1	1	0	1	0	1	1	1	0	1	1	1	0	1	1	0	2	0	0	0	0	0	1	0	1	1	0	0	2	2	0	2	2	1	1	0	1	0	0	0	2	1
54	1	1	1	0	0	1	1	0	2	0	0	0	0	0	0	0	1	1	0	0	2	1	0	2	0	0	0	0	1	2	0	2	2	0	1	1	1	0	0	0	0	0	0	1	0	1	1	0	1
55	1	2	1	0	0	0	2	1	1	0	0	0	0	0	0	0	0	0	0	0	1	0	0	2	0	0	0	1	1	1	1	0	0	1	2	2	1	0	0	0	0	0	0	2	0	1	0	2	0
56	1	2	1	0	0	0	1	0	1	0	0	2	2	1	1	0	0	0	0	0	1	1	0	2	0	0	0	1	2	2	1	2	2	1	0	2	2	0	2	2	0	0	0	2	0	2	0	2	0
57	1	0	2	0	0	1	1	1	0	0	1	2	2	1	1	0	1	0	1	1	1	1	0	2	1	1	0	0	0	2	2	0	0	0	0	2	0	0	0	0	0	0	0	2	0	1	0	1	1
58	1	1	1	0	0	0	2	0	2	0	0	0	0	0	0	0	2	0	2	2	0	1	1	2	0	0	0	0	0	2	0	0	1	1	1	2	1	0	0	0	0	0	0	1	0	0	0	0	2
59	1	1	2	0	0	1	1	0	1	0	1	0	0	0	0	0	2	2	0	0	2	1	0	2	0	0	0	0	1	2	0	2	2	1	0	2	1	0	1	1	0	0	0	2	0	2	0	1	1
60	1	1	0	0	0	0	2	1	0	0	0	0	0	0	0	0	1	1	0	0	2	0	1	1	0	0	1	1	1	2	1	2	2	0	2	1	0	0	0	1	0	0	0	2	0	1	0	2	0
61	0	1	1	0	0	0	2	0	2	0	0	0	1	1	1	0	0	0	1	0	1	1	0	2	0	0	0	2	2	2	0	1	1	1	0	2	1	1	0	0	0	0	0	1	0	0	0	1	1
62	0	2	1	0	0	0	2	1	0	0	0	1	1	0	0	1	1	0	1	1	1	1	0	2	0	0	0	0	0	1	1	1	1	0	0	2	1	0	0	0	0	0	0	1	0	0	0	1	1
63	1	1	1	1	1	1	1	0	0	1	2	1	2	1	1	0	1	1	1	1	1	0	0	2	1	1	0	0	0	1	1	1	1	1	1	1	1	0	1	1	0	0	0	2	0	0	0	1	0
64	0	1	1	0	0	0	2	1	0	0	0	0	0	0	0	0	0	0	2	1	1	0	1	1	0	0	0	0	1	1	0	1	2	0	1	2	2	0	2	1	1	1	1	1	1	0	0	0	2
65	0	1	1	0	0	1	2	0	2	0	0	1	2	1	1	1	0	1	2	2	0	0	0	2	0	1	0	1	1	0	1	1	1	0	2	1	2	0	1	1	0	1	1	2	1	0	0	1	1
66	1	1	1	0	0	0	2	0	1	0	0	2	2	1	1	1	2	1	1	1	1	0	0	2	0	0	0	0	0	1	0	2	2	0	0	2	0	0	0	0	0	1	0	1	0	1	0	2	0
67	0	1	1	0	0	0	1	0	0	0	0	0	0	0	0	0	2	2	2	2	0	0	0	2	0	0	0	0	0	2	1	2	2	1	1	1	2	0	2	2	1	1	1	2	0	1	0	0	2
68	0	0	2	0	0	1	2	0	2	0	0	0	0	0	0	0	2	1	1	1	0	0	0	2	0	0	0	0	2	2	0	1	1	0	0	2	2	1	1	0	1	1	1	2	2	0	0	1	1
69	1	0	2	0	0	0	2	1	0	0	0	1	1	0	0	0	2	1	0	0	1	0	0	2	0	0	0	0	1	2	1	2	2	1	1	1	2	0	2	2	0	0	0	1	0	1	0	0	2
70	0	1	1	0	0	0	2	0	0	0	0	0	0	0	0	0	1	1	2	2	0	1	0	2	0	0	0	0	0	1	2	1	2	0	1	2	1	0	0	0	0	0	0	2	0	2	0	1	1
71	0	0	2	0	0	1	1	0	0	0	0	0	0	0	0	0	2	1	2	2	0	0	0	2	0	0	0	1	1	2	1	2	2	0	2	1	1	0	1	1	0	0	0	2	2	0	0	1	0
72	0	1	1	0	0	1	1	0	1	0	1	0	0	0	0	0	1	1	1	1	0	1	0	2	0	0	0	0	0	1	0	1	1	0	1	1	1	0	2	2	0	1	0	1	0	1	0	2	1
73	1	1	1	0	0	0	2	1	1	0	0	0	0	0	0	0	1	0	1	1	0	0	1	1	0	0	0	0	1	2	0	1	1	0	0	2	2	0	0	0	0	0	0	1	0	0	0	2	0
74	1	1	2	0	0	0	2	1	0	0	1	0	1	1	1	0	0	0	0	0	1	1	0	2	0	0	0	0	0	2	0	1	1	0	0	2	1	0	1	1	0	0	0	2	0	0	0	1	1
75	1	2	0	0	0	0	2	0	0	0	0	1	1	1	1	0	1	1	1	1	1	1	0	2	0	0	0	0	0	2	1	1	1	0	1	1	0	0	0	0	0	0	0	2	1	2	0	2	0
76	0	0	2	0	1	0	2	1	0	0	0	0	0	0	0	0	0	0	0	1	0	0	0	2	0	0	0	0	0	1	0	2	2	0	1	1	0	0	1	1	0	1	1	2	0	0	0	2	2
77	1	2	2	0	0	0	2	1	1	0	0	0	1	1	0	0	2	2	1	1	1	1	0	2	0	0	0	0	1	2	1	2	2	0	1	1	1	0	1	1	0	0	0	1	0	1	0	0	2
78	1	2	0	0	0	0	2	0	1	0	1	0	1	1	1	0	1	0	2	2	0	0	0	2	0	0	0	0	1	2	0	1	1	0	1	2	1	1	0	0	0	0	0	2	0	0	0	0	2
79	0	2	1	0	0	0	2	0	0	0	0	0	0	0	0	0	2	1	1	1	0	1	0	2	0	0	0	0	0	1	0	0	0	1	2	2	1	0	0	0	0	0	0	2	0	2	0	1	1
80	1	1	1	0	0	0	2	1	0	0	0	0	0	0	0	0	0	1	2	2	0	1	0	2	0	0	0	0	1	2	0	1	1	0	1	1	0	0	0	0	0	0	0	1	0	1	0	0	1
81	1	0	2	0	0	1	1	0	0	0	1	0	0	0	0	0	2	1	2	2	0	0	0	2	1	1	0	0	0	1	1	1	1	1	2	1	2	0	1	1	0	0	0	1	1	0	0	0	1
82	0	2	0	0	0	0	2	1	0	0	1	0	0	0	0	0	2	1	1	1	1	1	1	1	1	1	0	1	1	2	2	1	1	0	2	1	2	1	0	0	0	0	0	2	0	0	0	0	2
83	0	1	1	0	0	0	1	0	2	0	0	1	0	0	1	0	2	2	1	1	1	0	0	2	1	1	0	0	0	1	0	2	2	0	1	1	2	0	1	1	0	1	1	2	1	1	0	0	2
84	1	0	2	0	0	1	2	0	0	0	0	0	2	1	1	0	0	0	0	1	0	0	1	1	1	1	0	0	1	2	0	2	2	0	2	1	1	0	0	0	0	0	0	2	0	0	1	0	1
85	1	1	1	0	0	1	2	0	1	0	0	0	1	2	1	0	2	2	1	1	1	0	1	1	1	1	1	0	0	1	1	1	1	1	2	1	1	0	2	2	0	0	0	2	0	0	0	0	2
86	1	2	2	0	0	1	2	0	0	0	0	0	1	2	1	0	1	0	1	1	0	0	0	2	1	1	0	1	1	2	2	1	1	0	0	2	2	0	0	0	0	1	0	1	2	1	0	1	1
87	1	2	1	0	0	0	0	0	0	0	2	1	1	0	0	0	1	0	0	0	1	0	1	1	1	1	0	1	1	1	1	2	2	0	0	2	1	0	0	0	0	0	0	1	0	1	0	0	2
88	0	2	0	0	0	0	2	0	1	0	0	1	1	0	0	0	1	1	0	0	1	0	0	2	0	0	0	1	1	1	1	1	1	1	2	1	1	0	0	0	1	1	0	1	2	1	0	2	0
89	0	1	1	0	0	0	2	1	0	0	0	0	0	0	0	0	2	0	2	1	1	0	0	2	0	0	0	0	0	1	0	2	2	0	2	0	1	0	0	0	0	1	0	0	1	0	0	0	2
90	0	0	2	0	0	1	1	0	0	0	0	0	0	0	0	0	0	0	1	1	1	0	0	2	0	0	0	1	1	2	0	1	2	2	0	2	1	0	0	0	0	1	1	2	0	1	0	2	1
91	1	2	0	0	0	0	2	0	1	0	2	0	1	1	1	0	2	2	2	2	0	0	0	2	0	0	0	0	0	2	2	1	1	0	0	2	1	0	0	0	0	2	2	2	1	0	0	1	1
92	1	1	1	0	0	0	2	0	1	0	0	2	2	0	0	1	2	2	1	1	1	0	0	2	1	1	1	1	1	2	0	2	2	1	1	1	1	0	0	0	0	2	1	2	1	0	0	2	1
93	0	2	1	0	0	0	2	1	1	0	0	1	1	0	0	1	0	0	1	1	1	0	0	2	0	0	0	0	1	2	0	1	2	0	1	2	2	2	0	0	0	0	0	1	1	1	0	1	0
94	1	2	0	0	0	0	1	0	1	0	1	0	0	0	0	0	1	1	2	2	0	0	0	2	0	0	0	2	2	1	2	1	1	0	1	1	1	1	0	0	0	0	0	2	0	0	0	1	1
95	1	2	0	0	0	0	2	0	0	0	0	0	0	0	0	0	1	1	1	1	0	1	1	2	0	0	1	0	0	2	0	1	1	0	1	1	1	0	0	0	0	1	1	2	1	1	0	2	0
96	0	2	0	0	1	0	2	0	2	0	0	0	1	0	0	0	2	1	1	1	0	0	0	2	0	0	0	0	0	1	1	1	1	1	2	1	1	1	0	0	0	2	2	2	1	1	0	0	2
97	1	2	0	0	0	0	2	0	2	0	0	1	2	1	1	0	2	0	2	2	0	0	1	1	0	0	0	0	0	1	1	1	1	0	0	2	0	0	0	0	0	0	0	2	0	0	0	2	0
98	1	1	1	0	0	0	2	0	1	0	1	1	1	0	0	1	0	0	2	2	0	0	0	2	0	0	0	1	1	2	1	1	1	1	1	2	1	0	0	0	0	0	0	2	2	0	0	2	0
99	1	2	1	0	0	0	2	0	0	0	0	0	1	1	1	0	1	0	0	0	1	0	0	2	0	0	0	2	2	2	2	1	1	1	1	1	2	1	0	0	1	1	1	2	0	0	0	2	1
100	1	0	2	0	0	1	2	0	0	0	0	0	0	0	0	0	2	2	1	1	0	0	0	2	1	1	0	1	1	2	0	1	0	0	0	2	1	1	0	0	0	0	0	1	0	1	0	1	1
101	1	0	2	0	0	1	2	0	1	0	0	0	0	0	0	0	0	0	1	2	0	0	0	2	0	0	0	0	1	2	0	1	1	2	1	1	1	1	0	0	0	0	0	0	0	1	0	1	2
102	1	1	2	0	0	0	2	0	0	0	1	2	2	0	0	1	2	2	1	1	1	0	0	2	0	0	0	1	2	2	1	2	2	0	1	1	1	1	0	0	0	0	0	2	1	0	0	0	1
103	0	0	2	0	0	2	1	0	1	0	0	2	2	0	0	1	1	1	2	2	0	1	1	1	1	1	0	0	1	2	1	0	0	0	1	1	1	0	0	0	0	1	1	1	1	0	0	0	2
104	1	1	1	0	0	0	2	0	1	0	0	0	0	0	0	0	0	0	2	1	1	1	0	2	0	0	0	1	2	2	1	2	2	1	0	2	1	0	0	0	0	1	1	2	0	0	0	0	2
105	0	1	1	0	0	0	1	0	0	0	1	0	1	1	1	0	1	0	1	1	0	1	0	2	0	0	0	1	2	2	1	1	1	2	1	1	2	0	1	1	0	1	1	1	1	1	0	1	1
106	0	2	1	0	0	0	2	0	2	0	0	0	1	1	1	0	0	0	0	1	0	0	0	2	0	0	0	0	0	2	0	2	2	1	1	1	1	0	0	0	1	0	0	2	0	0	0	2	0
107	0	1	2	0	0	0	2	0	2	0	0	1	1	0	0	1	0	1	0	1	1	1	0	2	0	0	0	0	0	1	0	0	0	0	1	1	0	0	1	1	0	0	0	2	0	0	0	1	0
108	0	0	2	0	0	1	1	0	0	0	0	1	1	0	0	0	0	0	2	1	1	0	0	2	1	1	0	0	0	2	1	1	1	0	0	2	1	0	1	1	0	0	0	1	0	0	1	0	1
109	1	0	2	0	0	1	2	0	0	0	0	2	2	0	0	1	1	1	0	0	0	0	0	2	0	0	0	1	1	1	0	2	2	1	0	2	1	0	0	0	0	0	0	1	1	1	0	2	0
110	1	0	1	0	0	0	2	0	2	0	0	0	1	1	1	0	1	1	1	2	0	0	0	2	0	0	0	0	1	2	1	1	1	0	0	2	1	0	2	2	0	0	0	2	0	1	0	1	1
111	1	2	0	0	0	0	2	0	2	0	0	0	0	0	0	0	0	1	0	1	1	0	0	2	0	1	0	0	0	2	1	2	2	0	1	1	1	1	0	0	0	0	0	2	0	0	0	1	1
112	0	1	2	0	0	0	0	0	1	0	0	0	0	0	0	0	0	0	1	1	0	0	0	2	1	1	0	1	1	2	1	0	0	1	1	1	1	1	0	0	0	1	1	1	1	1	0	1	2
113	1	2	0	0	0	0	1	0	1	0	0	0	0	0	0	0	1	1	1	1	1	0	0	2	1	1	0	2	2	2	2	0	2	1	0	2	1	1	0	0	0	1	0	0	1	0	0	0	1
114	1	1	2	0	0	1	1	0	0	0	1	0	0	0	0	0	1	0	0	0	1	1	1	1	1	1	0	1	1	1	2	2	2	0	2	0	2	0	1	1	0	0	0	1	0	1	1	0	1
115	1	2	2	0	0	0	1	0	1	0	0	1	1	1	1	0	1	2	1	1	1	0	0	2	0	0	0	2	2	1	2	1	0	1	0	2	1	0	1	1	0	0	0	0	0	0	0	0	2
116	1	1	2	0	0	0	2	0	1	0	1	0	1	1	1	0	2	1	2	2	1	0	0	2	0	0	0	0	0	2	1	2	2	0	2	0	2	0	2	2	0	0	0	0	2	2	0	2	0
117	1	1	1	1	1	2	1	0	2	0	0	0	0	0	0	0	1	1	0	1	0	0	1	1	0	0	0	0	1	2	0	2	2	1	1	1	1	0	0	0	0	0	0	2	0	0	0	2	0
118	1	1	1	0	0	0	2	0	0	0	1	1	1	0	0	0	0	0	0	0	0	2	1	1	1	1	0	0	0	2	2	1	2	2	1	2	2	2	0	0	0	0	0	1	1	1	0	1	1
119	1	1	1	0	0	0	2	1	0	0	0	1	1	1	1	0	1	0	1	1	0	0	0	2	0	0	0	1	1	2	2	1	1	0	1	1	2	0	0	0	0	0	0	2	0	1	0	2	0
120	1	0	2	0	0	0	1	0	0	0	1	0	0	0	0	0	1	2	2	2	0	1	2	0	1	1	0	1	1	1	1	2	2	0	0	2	1	0	0	0	0	0	0	2	0	0	0	2	0
121	1	0	2	0	0	1	1	0	0	0	2	0	1	1	2	0	0	1	2	2	0	0	0	2	0	0	0	0	0	1	2	0	0	0	0	2	1	0	1	1	0	0	0	2	2	1	0	2	0
122	1	2	1	0	0	0	1	0	0	0	1	0	0	0	0	0	2	2	1	1	1	0	2	0	0	1	0	0	0	2	1	2	2	0	1	1	1	1	0	0	0	0	0	0	0	0	0	0	2
123	0	2	1	0	0	0	2	0	0	0	0	0	0	0	0	0	1	0	1	1	0	0	0	2	1	1	0	0	0	1	1	2	2	0	1	1	0	0	0	0	0	1	1	2	0	0	0	1	0
124	1	1	1	1	1	1	1	0	0	0	1	0	1	1	1	0	0	0	1	1	1	0	0	2	0	0	0	0	1	1	1	0	0	1	2	2	2	1	1	1	0	0	0	0	0	0	0	2	0
125	1	2	1	0	0	0	2	0	0	0	0	1	2	2	2	0	1	1	1	1	0	1	0	2	0	0	0	1	1	2	1	1	0	0	0	2	1	0	1	0	1	0	0	0	0	0	0	2	1
126	1	2	1	0	0	0	1	0	0	0	1	0	0	0	0	0	1	1	2	2	0	0	0	2	0	0	0	0	0	2	0	1	1	0	1	2	2	0	1	1	0	1	1	2	1	0	0	1	0
127	0	1	2	0	0	0	1	1	1	0	0	1	2	1	1	0	2	1	1	1	0	0	0	2	0	0	0	1	1	2	1	1	2	1	1	2	0	0	1	1	0	0	0	2	0	1	0	1	1
128	1	1	1	1	1	1	2	0	0	0	1	0	0	0	0	0	1	1	0	0	2	0	1	1	0	0	0	0	1	2	0	1	2	0	2	1	0	0	0	0	0	0	0	2	1	0	0	0	2
129	1	1	2	0	0	0	1	0	1	0	0	1	2	1	1	0	1	1	0	0	0	1	0	2	0	0	0	1	2	2	0	1	1	1	0	2	1	0	1	0	1	0	0	1	0	0	0	1	1
130	1	0	2	0	0	1	2	1	0	0	0	0	0	0	0	0	1	1	2	2	0	0	1	1	2	2	0	0	0	2	0	0	0	0	0	2	2	0	0	0	0	0	0	2	1	0	0	1	1
131	1	2	0	0	0	0	2	1	0	0	1	0	1	1	2	0	2	1	2	2	0	1	1	1	0	0	0	0	0	2	1	2	2	1	0	2	1	0	0	0	0	0	0	1	0	0	0	0	2
132	0	2	1	0	0	0	1	0	0	0	2	2	2	1	1	0	1	1	2	2	0	1	1	1	1	1	0	1	0	0	2	2	2	0	0	2	2	1	0	0	0	0	0	1	0	0	0	2	1
133	1	1	2	0	0	0	2	0	1	0	0	1	1	0	0	1	1	1	0	0	2	0	0	2	0	0	0	0	1	2	0	0	1	1	0	2	2	1	0	0	1	0	0	2	1	0	0	2	1
134	0	1	2	0	0	0	2	0	0	0	1	0	0	0	0	0	0	0	2	1	1	0	0	2	0	0	0	0	0	1	0	0	0	0	0	2	1	1	0	0	0	0	0	1	0	1	0	2	0
135	1	1	1	0	0	0	2	0	0	1	1	0	1	1	1	0	0	0	2	1	1	0	0	2	0	0	0	1	1	2	1	2	2	1	1	2	2	1	1	1	0	0	0	1	1	1	0	2	0
136	1	2	0	0	0	0	2	0	1	0	0	0	1	0	0	0	1	1	2	2	0	0	0	2	0	0	0	0	0	2	0	2	2	0	0	2	2	0	2	2	0	0	0	1	0	1	0	2	1
137	1	2	1	0	0	0	2	0	2	0	0	0	2	2	2	0	0	1	0	1	1	0	0	2	0	0	0	0	1	2	0	2	2	1	0	2	2	1	0	0	1	0	0	0	2	2	0	2	1
138	1	2	1	0	0	0	2	0	2	0	0	0	2	1	1	0	1	1	0	1	1	0	0	2	0	0	0	1	1	0	2	1	2	2	1	2	1	0	0	0	0	1	1	2	1	0	0	2	1
139	1	1	2	0	0	1	1	0	0	0	1	0	0	0	0	0	1	1	2	2	0	0	0	2	0	0	0	0	0	2	1	1	1	1	0	2	2	1	1	1	0	0	0	1	0	1	0	2	0
140	1	1	2	0	0	0	2	0	0	0	0	0	0	0	0	0	2	1	0	0	1	1	0	2	0	0	0	0	0	1	1	1	1	1	0	2	1	0	1	1	0	1	1	1	0	0	0	1	1
141	0	1	1	0	0	0	2	0	2	0	0	1	1	0	0	1	2	0	1	1	0	0	0	2	0	0	0	1	1	2	2	1	2	0	0	2	1	0	0	0	0	0	0	1	0	1	0	1	2
142	1	1	1	0	0	0	2	0	1	0	0	1	0	0	1	0	1	0	2	1	1	0	0	2	1	1	0	1	2	2	0	1	1	1	2	0	1	1	0	0	0	0	0	1	0	0	0	1	1
143	1	1	1	0	1	0	2	1	0	0	0	0	1	1	1	0	1	1	0	0	1	0	0	2	0	0	0	0	1	1	1	0	0	0	1	1	2	0	1	1	0	0	0	1	1	1	0	1	1
144	0	1	1	0	0	1	1	1	0	0	1	0	0	0	0	0	2	2	1	1	0	0	0	2	1	1	0	1	0	1	2	2	2	0	0	2	2	2	0	0	0	2	1	2	1	0	0	1	2
145	0	0	2	0	0	1	2	1	0	0	1	0	1	1	1	0	0	0	0	0	0	0	1	1	0	0	0	0	0	1	0	1	1	0	0	2	1	1	0	0	0	0	0	1	0	0	0	1	1
146	1	0	2	0	0	1	1	0	0	1	1	0	0	0	0	0	0	0	0	0	0	1	2	0	1	1	0	1	1	1	1	1	2	1	1	1	0	0	0	0	0	0	0	2	0	0	0	2	0
147	0	1	2	0	0	0	2	0	0	0	0	0	0	0	0	0	2	0	1	2	0	0	0	2	0	0	0	0	1	2	1	2	2	0	2	0	0	0	1	1	0	1	1	2	0	1	0	1	1
148	1	2	1	0	0	0	1	0	1	0	0	1	2	0	0	1	1	1	0	0	1	1	0	2	0	0	0	0	1	2	0	1	1	1	1	1	1	1	0	0	0	0	0	1	0	0	0	0	2
149	0	1	1	0	0	0	1	1	0	0	1	2	2	1	1	1	1	0	0	0	1	1	0	2	0	0	0	0	1	2	1	1	1	0	1	2	2	0	0	0	0	1	1	2	0	1	0	0	1
150	1	2	1	0	0	0	1	1	0	0	0	0	2	2	2	0	1	1	1	0	1	0	1	1	0	0	0	0	0	2	1	1	1	0	0	2	1	0	1	1	0	0	0	1	0	0	0	0	1
151	0	1	1	0	0	0	1	0	1	0	1	1	2	1	1	0	1	1	2	2	0	0	1	1	2	2	0	1	1	2	2	1	1	1	1	1	1	1	0	0	1	1	0	1	0	1	0	1	1
152	0	1	2	0	0	0	2	0	2	0	0	2	2	0	0	1	2	0	2	2	0	0	0	2	0	0	0	2	2	2	1	2	2	0	1	1	0	0	0	0	0	0	0	0	0	0	0	2	0
153	0	2	1	0	0	0	2	1	0	0	0	0	1	0	0	0	0	0	2	2	0	0	0	2	1	1	0	0	0	2	2	2	2	1	1	1	2	0	0	0	0	0	0	1	0	0	0	1	1
154	0	1	0	0	0	0	1	1	1	0	0	1	1	0	0	1	1	0	1	1	0	0	1	1	0	0	0	0	0	2	1	1	1	1	1	2	2	0	1	0	1	1	1	1	1	0	0	1	0
155	0	2	1	0	0	0	2	0	1	0	0	1	1	0	0	1	0	0	1	0	1	2	1	1	1	1	0	0	0	2	0	0	0	0	0	2	1	1	0	0	0	1	1	2	0	0	0	1	1
156	1	1	1	0	0	0	0	0	0	1	2	0	1	0	1	0	1	1	2	2	0	0	0	2	0	0	0	0	0	1	2	2	2	1	1	1	2	0	0	0	0	0	0	1	0	1	0	2	0
157	1	1	2	0	0	0	2	0	1	0	1	0	0	0	0	1	1	1	1	1	0	0	0	2	0	1	0	1	1	2	0	1	1	0	1	1	1	0	0	0	0	0	0	2	1	0	0	2	1
158	1	0	1	0	0	0	2	0	1	0	0	0	1	1	1	0	1	1	1	1	0	1	0	2	0	0	0	0	0	1	1	1	2	2	1	2	1	0	1	1	0	1	0	1	0	0	0	2	0
159	0	0	2	0	0	2	1	0	1	0	1	0	0	0	0	0	0	0	0	0	0	1	0	2	0	0	0	0	0	2	2	0	1	1	1	2	1	1	0	0	0	1	1	2	1	1	0	1	1
160	0	1	2	0	0	0	2	0	2	0	0	1	2	1	2	0	2	2	1	1	1	0	1	1	1	1	0	0	1	2	0	2	2	0	1	1	1	0	1	1	1	0	0	1	0	1	0	2	0
161	1	1	2	0	0	0	1	0	2	0	0	0	0	0	0	0	0	0	2	2	0	0	0	2	0	0	0	0	0	2	2	1	1	1	0	2	2	1	0	0	0	0	0	1	0	0	0	2	1
162	0	2	0	0	0	0	2	1	0	0	0	0	0	0	0	0	1	1	1	1	1	1	1	1	1	1	1	1	1	2	0	2	2	1	1	1	2	0	1	0	1	1	1	2	1	1	0	1	1
163	1	2	0	0	0	0	2	1	1	0	0	1	2	1	1	1	1	0	1	1	1	1	1	1	0	1	0	0	1	2	1	1	0	0	1	1	2	1	0	1	0	0	0	1	0	0	0	1	2
164	0	1	2	0	0	0	0	0	1	0	0	0	1	1	1	0	2	1	2	2	0	0	1	1	1	2	0	0	0	1	0	1	1	1	1	1	1	0	1	1	0	0	0	2	1	0	0	2	0
165	1	0	2	0	0	1	2	0	1	0	1	0	1	0	0	0	0	0	2	1	1	0	1	1	1	1	0	0	0	1	1	0	1	1	1	2	1	0	0	0	0	0	0	2	0	0	1	1	0
166	1	0	2	0	0	0	1	0	1	0	0	0	0	0	0	0	1	1	1	1	0	1	0	2	0	0	0	1	1	2	2	1	2	2	1	1	1	0	1	1	0	1	1	1	1	2	0	1	1
167	0	1	1	0	0	0	2	0	2	0	0	0	0	0	0	0	2	1	2	2	0	1	0	2	1	1	0	1	2	1	1	2	2	0	2	0	0	0	1	1	0	0	0	1	0	1	0	1	1
168	1	1	2	0	0	0	2	0	0	0	0	1	0	0	0	0	0	0	0	0	0	0	0	2	0	0	0	2	2	2	0	1	0	0	0	2	1	0	0	0	0	0	0	2	1	0	0	2	0
169	0	1	1	0	0	1	1	1	0	0	1	0	1	1	1	0	0	0	1	1	1	1	0	2	0	0	0	1	2	2	1	1	1	1	2	0	2	1	1	1	1	0	0	2	0	0	0	1	1
170	0	0	2	0	0	2	2	0	1	0	0	1	0	0	1	0	1	2	2	2	0	0	1	1	0	0	0	0	0	2	0	0	0	0	0	2	2	0	0	0	0	0	0	0	0	1	0	2	0
171	0	2	0	0	0	0	2	0	0	0	0	0	0	0	0	0	1	1	0	0	1	0	0	2	0	0	0	0	0	2	0	2	2	0	0	2	0	0	0	0	0	1	1	2	1	0	0	0	1
172	0	0	2	0	0	0	2	0	2	0	0	0	0	0	0	0	2	2	1	1	1	1	0	2	0	0	0	1	1	2	0	1	1	1	0	2	1	0	0	0	0	1	1	1	1	0	0	2	0
173	0	1	1	0	0	0	1	0	0	0	1	0	0	0	0	0	1	0	2	2	0	1	0	2	0	0	0	1	1	1	0	1	1	0	0	2	2	1	0	0	0	0	0	2	0	0	0	2	1
174	0	0	2	0	0	0	1	0	0	0	2	1	0	0	1	0	1	1	1	1	0	1	1	1	0	0	0	1	1	2	2	2	2	0	1	1	1	0	0	0	0	0	0	2	0	1	0	2	0
175	0	1	2	0	0	0	0	0	0	0	2	0	1	1	1	0	1	0	1	0	1	1	0	2	0	0	0	1	1	2	2	1	1	1	0	2	2	0	2	2	0	0	0	1	0	0	0	2	1
176	1	2	0	0	0	0	1	0	0	0	0	0	0	0	0	0	1	0	1	1	1	0	0	2	0	0	0	1	1	1	1	2	2	0	1	1	1	0	0	0	0	2	2	2	1	1	0	1	1
177	0	0	2	0	0	1	1	0	0	0	1	0	0	0	0	0	1	1	0	0	1	1	0	2	0	0	1	0	1	2	0	1	1	1	2	0	1	0	0	0	0	0	0	2	0	0	0	1	2
178	0	2	0	0	0	0	1	2	0	0	0	1	1	0	0	0	2	1	1	1	0	0	0	2	0	0	0	1	2	2	1	1	1	1	1	1	2	0	2	2	1	0	0	0	0	1	0	2	1
179	1	1	1	0	0	0	1	1	1	0	0	0	0	0	0	0	0	0	1	1	1	0	0	2	0	0	0	0	0	2	0	2	2	0	0	2	2	1	0	0	1	0	0	1	0	0	0	2	0
180	0	1	1	0	0	1	2	1	1	0	0	1	1	1	1	0	2	2	2	2	0	0	1	1	1	2	0	1	1	0	2	1	0	0	0	2	2	1	0	0	0	1	0	0	0	0	0	1	1
181	0	1	1	0	0	0	1	0	0	0	1	0	1	1	1	0	1	0	2	2	0	0	0	2	0	0	0	0	0	1	0	2	1	0	0	2	2	0	2	2	0	0	0	2	1	0	0	2	0
182	0	0	2	0	0	1	2	0	1	0	1	1	0	0	1	0	1	1	1	1	0	0	1	1	0	0	0	0	0	2	2	2	2	0	2	0	1	0	2	2	0	0	0	1	0	1	0	1	1
183	0	2	1	0	0	0	0	0	0	1	2	1	2	1	1	1	1	1	2	2	0	0	0	2	0	0	1	1	1	2	0	1	1	1	0	2	2	0	2	1	1	0	0	0	0	1	0	1	1
184	1	1	1	0	0	0	2	0	0	1	1	1	1	0	0	1	1	1	2	2	0	0	0	2	0	0	1	1	1	2	0	2	2	0	1	1	2	0	2	2	0	1	1	2	0	1	0	1	1
185	1	2	1	0	0	0	1	0	1	1	1	0	0	0	0	0	0	0	0	0	0	1	1	1	1	1	0	0	1	2	0	2	2	0	0	2	2	0	2	1	1	0	0	0	0	0	0	2	1
186	0	0	2	0	0	0	2	0	2	0	0	0	0	0	0	0	1	1	1	2	0	2	0	2	0	0	0	2	2	0	2	0	0	0	1	1	1	0	0	0	0	0	0	0	2	2	0	2	0
187	1	1	1	0	0	1	2	0	2	0	0	1	1	1	1	0	0	1	2	2	0	1	0	2	0	0	1	0	1	2	0	2	2	2	1	2	0	0	1	1	0	1	1	1	1	0	1	1	0
188	1	2	0	0	0	0	1	1	0	0	1	0	1	0	0	0	2	0	1	1	0	1	1	1	0	0	0	1	1	1	1	2	2	1	0	2	0	0	0	0	0	1	1	2	0	0	0	1	1
189	1	1	1	0	1	0	2	0	0	0	0	1	2	2	2	0	1	1	1	1	0	1	0	2	0	0	0	0	0	2	0	2	2	0	0	2	1	0	0	0	0	0	0	0	2	2	0	1	1
190	0	1	2	0	0	0	1	0	0	0	0	0	0	0	0	0	0	0	0	1	1	0	0	2	0	0	0	0	0	2	2	0	1	1	0	2	1	0	0	0	1	1	1	2	0	1	1	1	0
191	0	2	1	0	0	1	1	1	0	0	0	1	1	1	1	0	1	0	2	2	0	0	1	1	0	0	0	1	2	2	0	1	2	0	0	2	1	1	0	0	1	0	0	0	0	0	0	0	2
192	0	1	1	0	0	0	1	0	1	1	1	0	2	1	1	0	2	2	2	2	0	0	0	2	1	1	1	0	0	1	1	0	1	1	1	2	2	0	1	1	0	0	0	2	1	0	0	2	0
193	1	2	1	0	0	0	2	0	1	0	0	0	1	1	1	0	1	2	2	2	0	1	0	2	0	0	0	1	2	1	1	2	2	0	0	2	1	0	0	0	0	0	0	1	0	0	0	1	0
194	0	2	1	0	0	0	1	0	0	0	1	0	1	1	1	0	1	0	2	2	0	1	0	2	0	0	0	0	1	2	1	1	1	1	1	1	1	0	1	1	1	1	1	2	0	1	0	0	0
195	1	2	0	0	0	0	2	0	2	0	0	1	1	1	1	0	2	0	2	2	0	0	0	2	0	0	0	1	1	0	1	1	1	1	0	2	2	0	2	1	1	1	0	0	1	1	0	2	0
196	1	0	2	0	0	0	2	0	0	0	0	0	1	1	1	0	0	0	2	2	1	0	0	2	0	0	0	1	1	2	1	1	1	0	1	1	1	1	0	0	0	0	0	1	0	1	0	0	2
197	0	1	1	0	0	1	1	0	0	0	1	1	0	0	1	0	1	1	2	2	0	0	0	2	0	0	0	0	0	1	1	2	2	0	2	0	2	0	2	2	0	0	0	1	0	1	0	1	0
198	1	0	2	0	0	1	0	0	0	0	1	1	2	1	1	0	1	1	1	1	1	0	0	2	0	0	1	1	1	2	1	2	1	0	0	2	1	0	1	1	0	1	0	0	2	0	0	1	2
199	0	0	2	0	1	0	1	0	1	0	0	0	1	1	1	0	1	1	2	2	0	1	1	1	1	1	1	0	0	1	0	2	2	1	1	1	1	0	1	1	1	0	0	2	1	0	0	2	0
200	0	0	2	0	0	1	1	0	0	0	1	0	1	0	0	0	2	2	1	1	1	1	0	2	0	0	0	0	0	2	0	1	1	0	1	2	1	0	0	0	0	0	0	2	0	1	0	1	1
201	1	0	2	0	0	1	1	0	0	0	2	0	1	1	1	0	2	1	1	1	0	0	0	2	0	0	0	2	2	2	1	0	0	0	0	1	0	0	0	0	0	0	0	2	0	0	0	2	0
202	1	2	0	0	0	0	1	0	0	0	1	0	0	0	0	0	1	1	1	1	0	1	0	2	0	0	0	0	0	1	0	1	2	0	0	2	1	0	1	1	0	0	0	2	1	0	0	2	0
203	0	2	1	0	0	0	0	0	0	0	1	0	0	0	0	0	0	0	1	1	1	1	0	2	0	0	0	0	2	2	0	0	1	1	1	2	1	0	0	0	0	0	0	2	0	0	0	2	0
204	1	0	2	0	0	1	2	0	0	0	0	0	0	0	0	0	2	1	2	2	1	2	1	1	1	1	0	0	1	2	0	2	2	0	2	0	2	0	2	2	1	0	0	2	1	1	0	1	1
205	1	2	1	0	0	0	0	0	0	0	1	1	1	0	0	0	1	0	1	1	1	0	0	2	0	0	1	0	1	2	0	2	2	0	0	2	1	0	1	1	0	0	0	2	0	0	0	1	1
206	1	0	2	0	0	1	1	1	1	0	0	1	1	0	0	1	1	0	2	1	1	0	2	0	0	0	0	0	1	2	0	1	1	0	0	2	1	1	0	0	0	0	0	1	0	1	0	2	0
207	1	0	2	0	0	0	1	0	1	0	1	1	0	0	1	0	1	1	1	2	0	0	0	2	0	0	0	0	0	2	2	1	0	0	0	2	1	0	0	0	0	0	0	0	0	1	0	2	0
208	0	1	1	0	0	0	0	0	1	1	1	0	0	0	0	0	0	0	2	2	0	0	0	2	0	0	0	0	0	1	2	1	1	1	0	2	2	0	2	1	1	1	1	1	1	1	0	1	0
209	0	1	1	0	0	0	2	0	2	0	0	1	2	1	1	1	1	0	2	1	0	1	0	2	0	0	0	0	0	1	2	2	2	0	2	0	2	1	1	0	2	1	0	1	0	0	0	2	1
210	1	0	2	0	0	1	2	0	2	0	0	0	2	2	2	0	0	0	0	0	1	0	0	2	0	0	0	0	1	2	0	0	0	1	0	2	1	0	1	1	0	1	1	1	1	1	0	1	1
211	0	2	1	0	0	0	2	0	1	0	0	1	1	0	0	0	2	1	2	2	0	0	0	2	0	0	1	0	1	2	0	1	1	0	0	2	0	0	0	0	0	0	0	2	1	0	0	2	0
212	0	2	1	0	0	0	1	0	0	0	1	0	0	0	0	0	0	0	1	1	1	1	0	2	0	0	0	0	1	2	0	1	1	0	1	1	1	0	0	0	0	0	0	1	0	0	0	0	1
213	1	2	0	0	0	0	2	1	0	0	0	0	1	1	1	0	1	0	1	1	0	1	0	2	0	0	0	2	2	2	0	1	2	0	1	2	2	0	1	1	0	1	1	1	0	0	0	1	1
214	0	0	2	0	0	0	1	0	1	0	1	1	1	0	0	1	1	1	1	0	1	0	0	2	0	0	1	1	1	2	0	1	1	0	1	2	2	2	0	0	0	1	1	1	1	1	0	2	0
215	1	1	2	0	0	0	1	0	1	0	0	1	1	0	0	0	2	1	2	2	1	1	0	2	1	1	0	1	1	2	1	2	2	2	1	2	2	2	0	0	0	0	0	1	1	1	0	2	1
216	1	0	2	0	0	0	1	1	0	1	1	1	2	0	0	1	2	2	0	0	0	1	1	1	1	1	0	0	1	2	0	1	1	0	0	2	1	0	1	0	1	0	0	2	0	1	0	1	0
217	0	2	1	0	0	0	1	1	1	0	0	2	2	2	2	0	2	2	0	0	2	0	0	2	0	0	0	1	1	1	1	1	1	0	0	2	2	0	2	2	0	1	1	2	1	0	0	1	0
218	0	0	2	0	0	0	2	0	1	0	0	0	1	0	0	0	2	0	1	1	0	1	0	2	0	0	2	1	1	2	1	1	1	1	0	2	1	0	0	0	0	0	0	2	0	0	0	0	2
219	1	1	2	0	0	0	1	0	0	0	2	1	1	0	0	1	1	0	1	1	0	1	0	2	0	0	0	0	1	2	1	1	1	0	1	2	1	0	0	0	0	0	0	2	0	0	0	0	2
220	0	1	1	0	0	0	2	0	1	0	1	2	2	0	0	1	1	1	2	2	0	0	0	2	0	0	0	1	2	2	0	0	1	1	0	2	1	0	1	1	0	1	1	1	1	1	0	2	0
221	1	0	2	0	0	0	1	0	0	0	2	0	0	0	0	0	1	1	1	1	0	0	1	1	0	0	0	1	1	2	2	2	2	1	1	1	2	0	2	2	0	0	0	2	1	1	0	2	0
222	0	0	1	0	0	0	0	0	0	1	2	0	1	1	1	0	1	1	0	0	2	0	1	1	0	0	0	0	0	2	0	1	1	0	1	1	1	0	1	1	0	0	0	2	0	0	0	1	1
223	0	0	2	0	0	0	1	1	1	0	0	1	1	0	0	1	2	1	1	1	0	1	0	2	0	0	0	0	0	2	1	2	1	0	0	2	1	0	1	1	0	0	0	2	0	0	0	1	1
224	1	2	1	0	0	0	1	0	1	0	1	0	0	0	0	0	1	0	1	1	0	0	0	2	0	0	0	1	1	1	1	1	1	1	1	2	1	0	1	1	0	2	2	2	0	1	0	0	2
225	1	2	1	0	0	0	1	1	0	0	0	0	0	0	0	0	1	0	1	1	0	0	1	1	0	0	0	0	1	2	0	1	1	2	1	1	1	0	0	0	0	1	1	2	1	1	0	2	0
226	1	1	2	0	0	0	2	0	1	0	1	1	1	0	0	0	2	2	2	1	1	0	0	2	1	1	0	1	1	1	2	1	2	1	2	2	1	0	1	0	1	0	0	2	0	0	0	1	1
227	0	2	0	0	0	0	2	0	0	0	0	0	1	0	0	0	0	0	1	1	1	1	0	2	0	0	0	0	0	1	1	1	1	1	1	2	2	0	2	2	1	0	0	1	0	1	0	1	1
228	0	2	1	0	0	0	2	1	1	0	0	0	0	0	0	0	1	1	0	0	2	0	0	2	1	1	0	1	2	2	0	2	2	0	1	1	2	1	0	0	1	0	0	2	0	0	0	1	1
229	1	1	1	0	0	0	2	0	2	0	0	0	0	0	0	0	1	1	1	1	1	0	0	2	0	0	0	0	0	2	1	0	1	0	1	2	1	0	1	0	1	0	0	1	1	0	0	1	1
230	1	0	2	0	0	0	1	0	1	1	2	0	1	0	0	0	0	0	0	0	1	0	0	2	0	0	0	1	1	2	2	1	2	1	2	2	2	1	0	0	0	0	0	1	1	0	0	2	0
231	1	2	0	0	0	0	1	0	0	0	1	1	2	2	2	0	1	1	2	2	0	0	0	2	1	1	0	0	1	2	0	1	0	0	0	2	2	0	0	0	0	0	0	2	0	1	0	0	1
232	1	1	2	0	0	0	2	0	1	0	0	0	0	0	0	0	0	0	2	1	1	1	0	2	0	0	0	0	1	1	1	0	0	0	1	1	1	0	1	0	1	0	0	2	0	1	0	1	1
233	0	0	2	0	0	1	2	1	0	0	0	0	0	0	0	0	1	1	1	1	0	0	1	1	0	0	0	0	1	2	0	0	0	0	0	2	2	1	1	1	1	1	1	2	1	1	0	2	1
234	1	1	1	0	0	0	1	0	1	0	0	0	1	1	1	0	2	1	2	2	0	0	0	2	0	0	0	0	0	1	0	2	2	2	1	2	1	1	0	0	0	0	0	2	0	0	1	1	0
235	1	2	1	0	0	0	2	1	0	0	0	0	0	0	0	0	1	1	2	2	0	1	0	2	0	0	0	0	1	2	0	1	1	0	0	2	1	0	0	0	0	0	0	2	0	0	0	1	1
236	1	2	0	0	0	0	2	0	2	0	0	0	1	1	1	0	2	2	1	1	1	1	0	2	0	0	0	0	1	2	0	1	1	0	0	2	1	0	0	0	0	0	0	1	0	0	0	0	1
237	0	1	1	0	0	1	1	0	1	0	1	0	0	0	0	0	1	1	1	1	0	1	1	1	0	0	0	0	0	2	0	1	1	0	0	2	2	1	1	0	2	1	1	2	1	0	0	1	1
238	0	2	1	0	0	0	1	0	0	0	1	0	1	1	1	0	2	1	1	1	0	0	0	2	0	0	0	2	2	2	2	2	2	0	1	1	0	0	0	0	0	1	1	2	1	0	0	0	2
239	1	2	0	0	0	0	1	0	0	0	1	0	1	0	1	0	1	0	1	1	1	0	1	1	0	0	0	0	1	2	0	0	0	0	0	2	0	1	0	0	0	0	1	2	1	0	0	2	0
240	0	1	1	0	0	1	0	0	0	1	2	1	1	0	0	1	1	0	1	2	0	1	0	2	0	0	0	1	1	2	0	2	2	0	0	2	1	1	0	0	0	2	2	2	1	0	0	1	1
241	1	2	0	0	0	0	2	0	0	0	1	0	2	0	0	0	1	0	1	1	0	1	2	0	1	1	0	0	0	2	1	2	2	0	1	1	0	0	0	0	0	0	0	1	0	1	0	2	0
242	1	1	1	0	0	0	2	1	0	0	0	0	1	1	1	0	2	2	1	1	1	1	0	2	0	0	1	1	1	2	0	1	2	1	1	1	2	0	1	1	0	0	0	1	0	0	0	2	0
243	1	2	1	0	0	0	1	0	1	1	1	0	1	2	1	0	2	1	1	1	0	1	0	2	0	0	0	0	0	2	0	1	1	1	1	1	1	0	0	0	0	0	0	1	0	1	0	1	1
244	1	1	2	0	0	0	2	0	0	0	1	1	2	1	1	0	1	1	0	0	0	1	2	0	1	1	0	0	0	2	1	0	1	2	1	2	2	0	2	2	0	0	0	1	0	0	0	2	0
245	0	1	2	0	0	1	1	0	1	0	1	0	1	1	1	0	2	1	0	0	1	0	0	2	1	1	0	0	0	2	1	0	0	1	1	1	1	0	0	0	0	0	0	2	1	0	0	2	1
246	1	0	2	0	0	1	2	0	1	0	1	0	0	0	0	0	0	0	2	1	1	1	0	2	0	0	1	1	1	1	1	2	2	1	1	1	1	1	0	0	0	0	0	1	0	0	0	1	1
247	1	1	1	0	0	0	2	0	1	0	0	1	1	0	0	1	2	2	2	2	0	0	1	1	1	1	0	0	2	2	0	1	1	1	1	1	1	0	2	2	0	1	1	2	0	0	0	0	2
248	1	1	1	0	0	0	2	0	1	0	1	1	1	0	0	1	2	2	0	0	0	1	0	2	0	0	0	0	0	2	0	2	2	2	1	2	1	0	0	0	0	0	0	1	0	0	0	1	1
249	0	1	2	0	0	0	2	0	1	0	1	2	2	0	0	1	2	1	0	0	1	0	0	2	1	1	0	2	2	2	0	1	1	0	1	0	1	1	0	0	0	1	1	1	0	0	1	1	0
250	0	2	2	0	0	0	2	0	0	0	1	0	0	0	0	0	1	0	1	1	0	0	0	2	0	0	0	1	2	1	1	0	0	0	0	2	0	0	0	0	0	1	0	1	0	0	0	2	0
251	1	1	2	0	0	0	2	0	1	0	1	0	1	1	1	0	0	0	2	1	1	0	1	1	0	0	0	1	1	2	0	1	2	0	0	2	2	1	0	0	0	0	0	1	0	1	0	2	0
252	0	1	2	0	0	0	1	0	1	0	1	0	0	0	0	0	2	2	0	0	0	0	0	2	0	0	0	0	0	1	1	2	2	0	2	0	1	1	0	0	0	0	0	2	0	0	0	1	1
253	1	2	0	0	0	0	1	0	0	0	1	0	0	0	0	0	1	0	2	2	0	0	0	2	0	0	0	0	1	2	1	1	1	1	1	1	2	0	1	1	0	0	0	0	0	1	0	1	1
254	0	2	1	0	0	0	2	0	1	0	1	0	0	0	0	0	0	0	2	1	1	0	0	2	0	0	0	1	1	2	2	2	2	1	1	2	1	0	1	1	0	0	0	1	0	2	0	1	1
255	0	1	1	0	0	1	0	0	1	1	1	1	1	1	1	0	1	1	0	0	1	0	1	1	0	0	0	0	0	2	0	1	2	0	0	2	2	0	1	1	0	1	1	2	1	2	0	0	2
256	1	1	1	0	0	0	2	0	2	0	0	0	0	0	0	0	2	2	1	1	1	0	0	2	0	0	0	0	0	1	0	1	1	0	1	1	2	0	2	1	1	1	1	1	1	1	0	1	2
257	1	0	2	0	0	0	2	0	1	0	1	0	1	0	0	0	0	0	1	1	0	1	1	1	1	1	0	1	2	2	1	1	1	1	0	2	2	1	1	1	0	1	1	2	2	0	0	2	0
258	1	0	2	0	0	0	2	0	2	0	0	0	2	1	1	0	0	0	2	1	1	0	0	2	2	2	0	0	1	2	0	2	2	0	1	1	2	1	1	0	1	0	0	0	0	1	0	1	1
259	1	0	2	0	0	2	2	0	1	0	0	0	0	0	0	0	1	0	1	1	0	0	0	2	0	0	0	0	0	2	1	2	2	0	1	1	0	0	0	0	0	0	0	2	0	0	0	1	1
260	0	0	2	0	0	1	2	0	1	0	0	0	0	0	0	0	1	1	0	1	1	0	0	2	0	0	0	1	1	1	2	1	1	1	0	2	2	0	2	2	0	0	0	2	0	0	0	1	1
261	0	0	2	0	0	2	0	0	0	0	1	0	1	1	1	0	0	0	0	0	0	0	0	2	0	0	0	0	0	2	0	1	1	0	0	1	2	0	2	1	1	1	0	0	0	0	0	2	1
262	0	0	2	0	0	2	1	2	0	0	0	1	2	2	2	0	0	0	2	2	0	0	0	2	0	0	0	0	0	2	0	0	1	0	0	2	2	0	1	1	0	0	0	2	1	0	0	2	0
263	1	1	0	0	0	0	2	0	1	0	0	0	0	0	0	0	2	0	2	2	0	0	0	2	0	0	0	0	0	1	0	1	2	0	0	2	0	0	1	1	0	0	0	2	0	1	0	2	1
264	0	2	1	0	0	0	2	0	1	0	0	0	0	0	0	0	2	0	2	2	0	0	1	1	1	1	0	0	0	2	1	1	2	0	0	2	2	1	1	0	2	0	0	2	0	1	0	0	2
265	1	0	2	0	0	1	1	0	2	0	0	1	1	0	0	1	2	2	0	0	0	0	1	1	0	0	1	0	0	2	0	2	2	1	1	1	1	0	1	1	0	0	0	1	0	0	0	2	0
266	0	1	1	0	0	0	2	1	1	0	0	0	1	1	1	0	2	2	1	1	1	1	0	2	0	0	0	2	2	2	2	2	2	0	1	1	1	0	0	0	0	0	0	1	0	0	0	2	0
267	0	1	1	0	0	0	2	1	0	0	0	0	0	0	0	0	1	1	1	1	1	0	0	2	0	0	0	1	1	2	2	0	0	0	1	1	1	0	0	0	0	0	1	2	1	0	0	2	0
268	1	1	1	0	0	0	2	0	1	0	0	0	1	0	0	0	1	0	1	1	0	1	1	1	1	1	0	0	0	2	2	1	2	2	0	2	1	0	0	0	0	1	1	1	1	1	0	1	1
269	1	1	1	0	0	0	2	0	2	0	0	0	0	0	0	0	1	0	1	1	0	0	0	2	1	1	0	1	1	2	2	1	2	1	0	2	2	1	1	1	0	1	1	2	1	0	0	0	1
270	0	2	2	0	0	1	2	0	2	0	0	0	0	0	0	0	2	0	2	2	0	0	0	2	0	0	0	1	1	2	1	2	2	0	1	1	0	0	0	0	0	1	1	1	1	1	0	2	0
271	1	2	1	0	0	0	2	0	1	0	0	0	1	1	1	0	1	2	1	1	1	1	0	2	0	0	0	2	2	1	1	1	2	0	0	2	1	1	0	0	0	0	0	2	0	0	0	1	1
272	1	0	2	0	0	1	1	0	0	0	1	0	0	0	0	0	1	1	1	2	0	1	0	2	0	0	0	0	0	2	1	1	1	1	0	2	2	0	1	1	0	0	0	2	0	1	0	0	2
273	0	0	2	0	0	0	2	0	2	0	0	0	1	0	0	0	2	2	1	1	1	1	0	2	0	0	0	1	1	1	1	1	1	0	0	2	1	0	0	0	0	0	0	1	0	1	0	2	0
274	0	1	1	0	0	1	1	0	1	1	2	0	0	0	0	0	2	1	0	0	1	0	0	2	1	1	0	0	0	2	2	1	1	1	0	2	1	0	1	1	1	1	1	1	1	1	1	1	0
275	0	2	1	0	0	0	2	0	0	0	0	0	1	1	1	0	1	1	2	2	0	1	0	2	0	0	0	0	0	2	1	2	2	0	0	2	2	0	1	1	0	1	0	1	0	0	0	2	1
276	1	2	1	0	0	0	2	0	2	0	0	0	0	0	0	0	1	0	2	2	0	0	0	2	0	0	0	1	1	2	1	2	2	0	1	1	1	0	0	0	0	0	0	2	1	0	0	1	1
277	0	1	1	0	0	1	1	0	1	0	1	1	1	1	2	0	1	0	1	1	1	1	0	2	0	0	0	1	1	1	2	1	1	0	2	1	2	1	0	0	0	0	0	2	1	0	0	2	0
278	0	2	1	0	0	0	0	0	0	0	2	0	2	1	1	0	1	1	2	2	0	0	1	1	1	1	0	0	0	2	0	1	1	0	1	2	2	0	2	2	0	0	0	2	0	0	0	1	1
279	1	1	2	0	0	0	1	0	1	0	1	0	0	0	0	0	1	0	1	1	1	0	0	2	0	1	0	1	1	2	1	1	1	0	1	1	0	0	0	0	0	0	0	1	0	0	0	2	0
280	0	1	2	0	0	0	1	0	0	0	0	0	0	0	0	0	0	0	2	2	0	0	0	2	0	0	0	0	0	2	1	2	1	0	0	2	1	0	2	2	0	0	0	1	0	1	0	0	2
281	0	2	1	0	0	0	1	0	1	0	1	1	1	1	1	0	1	0	1	1	1	2	1	1	1	1	0	0	0	2	0	1	1	0	0	2	2	0	2	1	1	1	1	2	1	0	0	2	0
282	0	0	2	0	0	0	1	1	0	0	1	0	1	1	1	0	1	1	1	1	0	0	0	2	0	0	0	1	0	1	2	2	2	2	1	2	2	0	1	1	0	1	1	2	0	1	0	0	0
283	0	0	2	0	0	0	1	0	0	0	1	0	2	2	2	0	1	0	1	1	0	0	0	2	0	0	0	0	1	2	1	1	2	0	1	2	0	0	0	0	0	0	0	2	0	1	0	1	1
284	1	2	0	0	0	0	1	0	1	1	1	1	2	2	2	0	1	1	1	2	0	0	0	2	1	1	1	1	1	2	0	1	2	0	1	2	2	0	2	2	0	0	0	2	1	1	0	1	2
285	1	1	2	0	0	1	1	0	1	0	0	1	1	0	0	0	1	0	2	1	1	0	1	1	1	1	0	2	2	1	2	0	1	0	0	2	0	0	1	0	1	0	0	1	0	0	0	1	1
286	0	1	2	0	0	1	2	1	1	0	0	1	1	0	0	1	0	0	2	2	0	0	0	2	1	1	0	0	0	2	1	1	2	0	2	1	1	0	0	0	0	0	0	2	0	0	0	2	0
287	1	1	1	0	0	1	0	0	0	0	1	0	0	0	0	0	1	1	1	1	0	0	0	2	0	0	0	0	1	2	0	0	1	0	0	2	0	1	0	0	0	1	0	1	2	1	0	0	2
288	0	1	2	0	0	0	2	1	0	0	0	0	0	0	0	0	0	0	2	1	1	1	0	2	0	0	0	0	0	2	0	1	1	2	1	1	2	0	1	1	0	0	0	2	1	0	0	2	0
289	1	1	2	0	0	0	1	0	1	0	0	0	0	0	0	0	2	2	1	1	1	0	0	2	0	0	0	1	1	2	2	2	2	0	2	1	1	0	2	2	0	1	1	1	1	1	0	1	1
290	1	1	2	0	0	0	2	0	0	0	0	1	1	1	2	0	2	1	1	2	0	0	1	1	1	1	0	0	0	1	1	1	1	0	1	1	1	0	0	0	0	1	0	1	0	1	0	1	1
291	1	0	2	0	0	1	2	0	1	0	0	1	2	1	2	0	1	1	1	1	0	0	0	2	0	0	0	1	2	1	1	2	2	1	0	2	0	0	0	0	0	1	1	2	1	1	0	2	0
292	1	1	1	0	0	0	1	1	0	0	1	0	0	0	0	0	2	2	1	1	0	0	1	1	1	1	0	0	0	2	1	2	2	0	0	2	0	0	0	0	0	1	1	2	1	1	0	2	2
293	0	2	1	0	0	0	2	0	0	0	1	0	0	0	0	0	1	1	1	1	0	1	1	1	1	1	0	1	2	2	1	2	2	1	1	1	0	1	0	0	0	0	0	2	0	1	0	2	1
294	1	1	1	0	0	0	2	1	0	0	1	1	1	0	0	0	2	2	1	1	1	0	0	2	1	1	0	2	2	1	2	1	2	2	0	2	2	0	2	1	1	0	0	2	2	0	0	2	0
295	0	2	0	0	0	0	1	0	1	0	1	0	1	0	0	0	0	0	0	0	1	0	0	2	0	0	1	0	0	2	0	1	1	0	1	1	1	0	0	0	0	0	0	2	0	0	0	2	1
296	1	1	1	1	1	1	2	1	0	0	0	0	0	0	0	1	0	0	0	0	0	0	0	2	0	0	0	0	2	2	0	1	0	1	0	2	1	1	0	0	0	1	0	1	0	1	0	2	0
297	0	1	1	0	0	0	1	1	0	0	1	0	0	0	0	0	0	0	2	1	1	1	0	2	0	0	2	1	1	2	1	0	0	0	2	2	1	0	2	2	0	1	1	1	0	0	0	1	1
298	0	1	1	0	0	0	2	0	0	0	0	0	0	0	0	0	1	0	2	1	1	1	0	2	0	0	0	0	0	1	1	1	1	2	1	1	2	0	2	2	0	1	1	1	1	0	0	1	1
299	1	1	1	0	0	0	2	0	0	0	0	1	1	0	0	0	2	0	1	1	1	0	0	2	0	0	0	0	0	2	2	2	2	1	1	2	1	1	0	0	0	0	0	1	0	1	0	2	0
300	1	1	1	0	0	0	0	0	1	0	1	1	2	0	0	1	2	1	1	1	0	0	0	2	1	1	0	0	1	2	0	1	1	0	1	1	2	2	0	0	0	1	1	2	1	1	0	2	0
301	1	2	0	0	0	0	1	0	1	1	2	0	2	0	0	0	0	0	1	2	0	0	0	2	0	0	0	0	0	2	2	1	1	1	1	2	2	1	1	0	2	0	0	2	0	1	0	2	0
302	0	1	2	0	0	0	0	0	1	0	0	0	0	0	0	0	1	1	1	0	1	1	0	2	0	0	0	2	2	2	0	1	1	0	0	2	1	0	1	1	0	0	0	1	0	2	0	2	1
303	1	0	2	0	0	1	2	1	1	0	0	0	0	0	0	0	2	1	1	1	1	0	1	1	1	1	0	0	0	2	1	1	1	1	2	0	2	1	0	0	0	0	0	0	0	1	0	1	1
304	0	2	0	0	0	0	2	0	1	0	0	0	0	0	0	0	2	1	2	2	1	2	1	1	1	1	0	0	1	2	0	1	2	0	0	2	1	0	0	0	0	0	0	0	2	2	0	2	0
305	1	1	1	0	0	0	2	1	0	0	0	1	2	1	1	0	2	1	0	0	1	1	0	2	0	0	0	0	0	1	1	1	2	1	0	2	0	0	1	1	0	0	0	0	0	0	0	1	1
306	0	1	1	0	0	1	1	1	0	0	0	0	1	0	0	0	1	1	2	2	0	0	0	2	0	0	0	0	1	1	1	2	2	0	2	0	1	0	1	0	1	1	0	0	2	0	1	1	1
307	1	2	0	0	0	0	2	0	1	0	1	0	1	1	1	0	1	1	1	1	0	0	0	2	0	0	0	0	0	1	2	1	1	0	0	2	0	0	0	0	0	0	0	2	0	0	0	1	1
308	0	1	2	0	0	0	1	0	1	0	1	0	0	0	0	0	0	0	0	0	0	0	0	2	0	0	0	0	0	1	2	2	2	1	0	2	1	1	0	0	0	0	0	1	0	0	0	2	0
309	1	1	1	1	1	2	1	1	0	0	0	0	1	1	1	0	0	0	0	0	1	0	2	0	0	0	0	2	2	2	0	2	2	0	1	1	0	0	1	0	1	0	0	2	0	0	0	2	1
310	1	2	1	0	0	0	2	0	0	0	1	0	0	0	0	0	1	0	1	1	1	1	1	1	1	1	0	0	0	2	1	2	2	1	1	1	1	0	0	0	0	1	0	1	0	1	0	2	0
311	1	1	0	0	0	0	2	1	0	0	0	0	2	1	1	0	0	0	2	2	1	0	0	2	0	0	0	0	0	1	0	1	2	0	0	2	1	0	1	1	0	2	2	2	1	1	0	2	1
312	1	2	0	0	0	0	1	1	1	0	0	0	1	1	1	0	1	0	1	2	0	0	0	2	0	0	0	0	0	1	1	2	2	0	1	2	2	0	0	0	0	0	0	1	0	1	0	1	1
313	1	1	1	0	0	0	2	0	0	0	0	0	1	1	1	0	1	0	2	2	0	1	0	2	0	0	0	1	1	1	1	1	2	0	1	2	2	0	1	1	0	0	0	2	0	1	0	2	0
314	1	0	2	0	0	1	1	0	1	0	1	0	0	0	0	0	2	1	1	1	0	1	1	1	1	1	0	1	1	2	2	2	2	0	1	1	1	0	1	0	1	0	0	2	0	0	0	1	1
315	1	0	2	0	0	1	1	0	0	0	0	0	0	0	0	0	2	1	2	2	0	1	1	1	1	1	1	1	1	2	0	1	2	1	1	1	0	1	0	0	0	2	2	2	0	1	0	1	0
316	1	0	2	0	1	0	2	0	1	0	0	1	1	0	0	0	2	2	2	2	0	0	0	2	0	0	0	1	1	2	2	1	2	2	2	1	1	1	0	0	0	0	0	2	0	0	0	0	2
317	1	1	1	0	0	1	2	1	1	0	0	1	2	1	1	1	2	0	2	2	0	1	0	2	0	0	0	0	0	2	1	0	2	1	0	2	2	0	2	2	0	0	0	2	0	0	0	1	2
318	1	0	2	0	0	0	1	0	1	0	0	2	2	0	0	1	0	0	0	0	1	0	1	1	1	2	0	1	1	2	1	1	2	2	1	2	2	0	2	2	1	0	0	1	0	0	0	0	2
319	1	1	1	0	0	1	2	1	1	0	0	0	0	0	0	0	2	2	1	1	1	1	1	1	1	2	0	0	1	2	0	2	2	1	0	2	1	0	0	0	0	1	0	1	0	0	0	1	1
320	0	1	1	0	0	1	1	0	0	0	0	0	0	0	0	0	1	1	1	1	1	0	0	2	0	0	0	0	0	2	1	0	1	1	0	2	1	0	0	0	0	0	0	2	0	0	0	1	1
321	1	2	0	0	0	0	1	0	2	0	0	0	0	0	0	0	2	0	1	1	0	0	0	2	0	0	1	0	1	2	0	2	2	0	1	1	1	0	0	0	0	0	0	1	0	1	0	1	0
322	1	1	2	0	0	0	2	0	1	0	0	0	1	1	1	0	2	1	1	1	0	0	0	2	0	0	0	0	0	1	0	1	1	1	1	1	2	0	2	1	1	0	0	2	1	0	0	1	1
323	1	2	0	0	0	0	1	1	1	0	1	0	0	0	0	0	1	0	1	1	1	0	0	2	0	0	0	0	0	1	1	2	2	0	2	0	1	0	1	1	0	1	1	2	1	1	0	2	0
324	1	0	2	0	0	1	1	1	0	0	1	0	0	0	0	0	1	0	1	1	1	1	0	2	0	0	0	1	0	1	1	1	1	0	1	1	2	0	0	0	0	0	1	2	1	0	0	2	0
325	0	1	1	0	0	0	2	0	1	0	1	1	1	0	0	0	1	1	2	2	0	0	0	2	1	1	1	0	0	2	1	0	0	1	0	2	1	0	1	1	0	1	1	1	0	0	0	2	0
326	1	1	2	0	0	0	0	0	0	1	2	0	0	0	0	0	1	0	2	2	0	0	0	2	0	0	0	1	1	2	2	1	2	0	1	2	2	0	2	1	1	2	2	2	1	1	0	1	2
327	1	1	1	0	0	0	2	1	0	0	0	1	0	0	0	0	0	1	2	2	0	0	0	2	0	0	0	0	0	1	0	2	2	0	0	2	1	0	1	1	0	1	1	1	1	2	0	2	1
328	0	1	1	0	0	0	1	0	1	0	0	1	0	0	1	0	0	0	1	1	0	1	0	2	0	0	0	0	0	2	0	1	1	0	1	1	2	0	2	2	0	0	0	0	0	1	0	1	1
329	0	2	0	0	0	0	0	0	1	0	1	0	0	0	0	0	1	1	1	1	0	1	0	2	1	1	0	1	1	2	1	1	1	0	0	1	1	0	2	2	1	1	1	2	1	0	0	2	0
330	0	1	2	0	0	0	1	0	1	0	0	0	1	1	1	0	0	0	1	1	1	0	0	2	0	0	0	0	0	2	1	1	1	2	1	1	2	0	0	0	0	1	1	2	1	1	0	1	1
331	1	2	1	0	0	0	1	0	0	0	1	0	0	0	0	0	1	0	2	1	1	1	0	2	0	0	0	0	1	2	1	1	1	0	0	2	1	0	1	0	1	0	1	2	1	0	0	0	1
332	1	1	1	0	0	0	1	0	0	0	2	0	0	0	0	0	1	0	1	1	1	1	0	2	0	0	0	1	1	2	0	1	1	0	0	2	0	0	1	1	0	0	0	2	0	1	0	1	1
333	1	1	1	0	0	1	2	0	2	0	0	1	1	0	0	1	0	0	1	1	0	0	0	2	0	0	0	0	0	2	2	2	2	0	0	2	2	1	1	1	0	0	0	2	1	1	0	2	1
334	0	2	0	0	0	0	2	0	1	0	0	2	2	2	2	0	0	0	2	2	0	0	0	2	1	1	0	0	0	1	2	0	0	1	2	2	1	0	0	0	0	0	0	2	1	1	0	2	1
335	0	0	2	0	0	0	2	0	2	0	0	0	1	1	1	0	1	0	2	1	1	1	0	2	0	0	0	0	1	2	0	1	1	1	0	2	1	0	0	0	0	0	0	2	0	0	0	1	1
336	0	2	1	0	0	0	2	1	1	0	0	0	0	0	0	0	1	0	1	1	0	0	0	2	1	1	1	1	1	2	0	0	1	1	0	2	2	0	2	2	0	1	0	0	1	1	1	1	0
337	1	0	2	0	0	2	1	0	1	0	1	0	1	1	1	0	2	1	2	2	1	0	0	2	0	0	0	0	1	2	0	2	2	0	0	2	2	0	2	2	0	1	0	1	0	1	0	1	0
338	0	1	2	0	0	0	2	0	1	0	1	1	1	1	1	0	0	0	0	1	0	0	0	2	0	0	0	2	2	1	2	0	1	2	1	2	1	0	0	0	0	1	1	1	1	1	0	0	2
339	0	2	1	0	0	0	2	0	1	0	1	0	0	0	0	0	2	0	2	1	1	0	0	2	0	0	1	0	1	2	0	2	2	0	1	1	1	0	1	1	0	0	0	2	1	0	0	1	0
340	1	1	1	0	0	0	1	1	0	0	0	0	0	0	0	0	1	1	2	2	0	0	0	2	0	0	0	1	1	2	1	1	1	0	2	1	1	0	0	0	0	0	0	2	0	0	0	2	0
341	0	1	1	0	0	0	2	0	1	0	0	1	1	0	0	0	2	1	2	2	0	0	0	2	0	0	0	0	0	1	0	0	0	0	0	2	0	0	0	0	0	0	0	2	0	1	0	2	1
342	0	2	1	0	0	0	1	0	2	0	0	0	0	0	0	0	1	0	2	1	1	2	1	1	1	1	0	0	1	2	0	1	2	0	0	2	1	0	1	0	1	0	0	2	0	1	0	2	1
343	1	2	1	0	0	0	0	0	0	0	1	1	1	0	0	0	1	0	2	1	1	0	1	1	0	0	0	2	2	1	2	1	1	0	2	1	1	0	1	1	0	0	0	2	0	0	0	1	1
344	1	1	1	0	0	0	2	1	0	0	1	0	1	1	1	0	0	1	2	2	0	1	0	2	0	0	0	0	0	2	1	1	0	0	0	2	2	1	0	0	1	0	0	1	0	1	0	1	1
345	0	2	0	0	0	1	2	0	1	0	1	0	2	2	2	0	0	0	1	1	1	1	0	2	0	0	0	0	0	1	0	1	2	0	1	2	2	1	0	0	1	1	0	1	0	0	0	2	0
346	1	0	1	0	0	0	1	0	1	0	1	0	2	2	2	0	0	0	0	0	1	0	0	2	0	0	0	1	2	1	1	2	2	0	1	1	1	0	1	1	0	0	0	1	0	0	0	1	1
347	1	1	1	0	0	0	2	0	2	0	0	0	1	1	1	0	2	1	2	2	0	0	0	2	0	0	0	0	0	1	1	1	2	2	1	2	1	0	2	2	0	1	0	1	2	1	0	0	2
348	0	2	0	0	0	0	2	1	0	0	0	0	0	0	0	0	0	0	0	0	0	2	1	1	1	1	0	0	0	2	2	1	1	1	0	2	1	1	0	0	0	2	2	2	1	0	0	2	1
349	1	1	1	0	0	0	2	0	0	0	0	0	0	0	0	0	0	0	0	1	0	0	0	2	0	0	0	1	1	0	2	1	1	0	2	1	2	1	1	1	0	0	0	2	0	2	0	2	0
350	1	0	2	0	0	1	1	1	0	0	1	0	0	0	0	0	1	0	2	1	1	0	1	1	1	1	0	0	0	1	2	2	2	1	0	2	1	0	0	0	0	0	0	2	0	1	0	0	1
351	0	1	2	0	0	0	2	0	0	0	1	1	1	0	0	0	1	1	1	2	0	1	0	2	1	1	0	0	0	2	1	1	2	1	0	2	1	1	0	0	0	0	0	2	0	0	0	1	2
352	0	1	1	0	0	0	2	1	0	0	0	1	0	0	1	0	2	0	2	2	0	0	0	2	0	0	0	1	1	1	1	0	2	1	2	2	2	1	0	0	0	0	0	1	0	1	0	1	0
353	0	1	2	0	0	0	2	0	2	0	0	1	1	1	1	0	2	0	1	1	0	0	1	1	0	0	0	0	0	2	0	2	2	0	2	1	1	0	0	0	0	0	0	2	0	1	0	2	0
354	0	0	2	0	0	1	2	0	0	0	0	0	0	0	0	0	1	1	2	2	0	0	0	2	0	0	0	0	0	2	1	1	1	0	1	1	1	0	0	0	0	0	0	2	0	0	0	2	0
355	1	1	2	0	0	0	0	0	1	0	0	0	1	1	1	0	2	1	2	2	1	0	0	2	0	0	0	1	1	2	0	1	1	1	1	1	2	1	0	0	0	1	1	1	1	2	0	1	1
356	1	2	2	0	0	0	1	0	0	0	2	0	0	0	0	0	0	0	0	0	0	0	1	1	0	0	0	0	0	2	0	0	0	0	0	2	1	0	0	0	0	1	0	1	1	0	0	2	0
357	0	1	1	0	0	0	2	1	0	0	0	0	0	0	0	0	2	1	1	1	0	0	0	2	0	0	0	0	1	2	1	0	0	0	0	2	1	0	1	1	0	0	0	1	0	1	0	1	1
358	1	2	0	0	0	0	2	0	0	0	1	0	0	0	0	0	0	0	1	1	0	2	1	1	1	1	0	0	0	2	0	0	1	1	1	2	2	1	1	1	0	0	0	2	0	1	0	2	0
359	0	1	1	0	0	0	2	0	2	0	0	0	2	1	1	0	1	1	1	1	0	0	0	2	0	0	0	0	1	2	0	2	2	1	0	2	0	0	0	0	0	0	0	2	0	1	0	2	1
360	1	1	1	0	0	0	1	0	2	0	0	1	2	1	1	0	2	1	1	2	0	0	0	2	0	0	0	0	0	2	1	0	0	0	0	2	2	0	1	0	1	1	1	2	1	0	0	0	2
361	0	1	1	0	0	0	2	0	0	0	0	0	1	1	1	0	1	1	2	2	0	0	0	2	0	0	0	0	0	1	2	1	1	0	1	1	1	1	0	0	0	0	0	2	0	1	0	0	2
362	0	1	1	0	0	0	2	0	2	0	0	1	1	0	0	1	1	1	2	2	0	1	1	1	0	0	1	1	1	2	0	2	2	0	2	0	1	0	1	1	0	0	0	1	0	0	0	1	1
363	0	0	2	0	0	1	2	0	1	0	0	1	1	0	0	1	1	1	0	0	2	0	1	1	0	0	0	1	1	1	1	1	0	1	0	2	1	0	2	2	0	2	2	2	0	1	0	2	0
364	0	0	1	0	0	0	2	1	0	0	0	1	1	0	0	0	0	0	1	1	0	1	1	1	1	1	0	0	2	2	0	1	1	1	1	1	1	0	2	2	0	1	1	2	1	1	0	1	1
365	1	2	1	0	0	0	1	0	2	0	0	0	0	0	0	0	2	1	0	0	1	0	1	1	0	0	1	1	1	2	0	2	2	1	0	2	2	0	2	2	1	1	1	1	1	0	0	0	2
366	1	2	1	0	0	0	1	1	0	0	1	0	1	1	1	0	1	0	2	2	0	1	0	2	0	0	0	0	2	2	0	1	1	0	0	2	1	0	1	1	0	0	0	2	0	0	0	2	0
367	0	1	1	0	0	0	2	0	0	0	0	1	2	2	2	0	2	0	2	2	0	0	0	2	0	0	0	0	0	2	1	1	2	2	2	1	1	0	2	2	0	0	0	1	0	1	0	2	1
368	0	1	2	0	0	1	1	0	1	0	0	0	0	0	0	0	2	2	1	1	0	1	1	1	1	2	0	0	0	2	1	1	2	0	0	2	1	1	0	0	0	0	0	1	0	0	0	2	0
369	1	1	1	0	0	0	2	1	0	0	0	0	0	0	0	0	2	2	2	2	0	0	0	2	0	0	0	0	0	2	1	1	2	0	1	2	1	0	0	0	0	0	0	2	0	2	0	1	1
370	1	1	2	0	0	0	2	1	1	0	0	1	2	1	1	0	2	0	2	2	0	0	0	2	0	0	0	2	2	0	2	2	2	0	1	1	1	0	1	1	0	1	0	1	0	1	0	1	1
371	0	2	0	0	0	0	2	1	0	0	0	0	0	0	0	0	0	0	1	1	0	0	1	1	0	0	0	0	2	2	0	1	2	1	1	2	1	0	0	0	0	0	0	1	0	1	0	0	2
372	0	2	0	0	0	0	1	0	1	0	0	1	2	1	1	0	2	0	2	1	1	1	1	1	1	1	0	1	0	1	1	2	2	1	1	2	1	1	0	0	0	0	0	2	2	0	0	1	1
373	1	2	1	0	0	0	2	0	1	0	0	1	1	0	0	1	0	0	1	1	0	1	0	2	0	0	0	1	1	2	0	1	2	0	1	2	1	0	0	0	0	1	0	1	1	2	0	2	0
374	0	1	2	0	0	0	1	0	2	0	0	0	0	0	0	0	0	0	0	0	0	1	1	1	1	1	0	1	1	0	1	1	1	1	1	1	1	1	0	0	0	0	0	2	0	1	0	1	1
375	0	0	2	0	0	1	2	1	0	0	0	1	0	0	0	0	1	1	1	1	0	1	0	2	0	0	0	1	2	1	1	0	1	0	0	2	2	0	1	1	0	0	0	1	0	0	0	2	0
376	0	0	2	0	0	0	2	0	0	0	0	0	2	2	2	0	2	2	1	1	1	0	0	2	0	0	0	0	2	2	0	1	1	1	1	1	1	0	0	0	0	0	0	1	0	0	0	1	1
377	1	1	1	0	0	0	1	0	0	0	1	0	1	1	1	0	1	1	1	1	1	0	0	2	0	0	0	2	2	2	2	0	0	0	0	2	2	1	0	0	0	0	1	1	1	0	0	1	0
378	0	2	1	0	0	0	2	0	0	0	0	0	1	1	1	0	1	0	2	2	0	0	0	2	0	0	0	0	1	2	0	2	2	0	0	2	0	0	1	1	0	0	0	1	0	1	0	1	1
379	1	2	1	0	0	1	1	0	1	0	1	0	1	1	1	0	0	1	2	2	0	0	0	2	0	0	0	2	2	1	2	2	2	0	1	1	1	0	2	2	1	1	1	2	1	1	0	1	1
380	0	2	1	0	0	0	2	1	0	0	0	0	1	1	1	0	1	0	1	0	1	0	1	1	0	0	0	0	0	2	0	0	2	1	0	2	2	0	1	1	0	0	0	0	1	1	0	2	0
381	0	2	1	0	0	0	1	1	1	0	0	1	1	0	0	1	0	0	2	1	1	2	1	1	1	1	0	0	2	2	0	0	0	0	0	2	1	0	0	0	0	1	0	0	0	0	0	1	0
382	1	1	2	0	0	0	2	1	0	0	0	1	1	0	0	1	1	1	1	2	0	0	0	2	0	0	0	0	0	1	1	1	1	0	0	2	0	0	1	1	0	0	0	2	0	1	0	1	1
383	0	0	2	0	0	0	1	0	2	0	0	0	0	0	0	0	1	1	1	1	0	0	1	1	0	0	0	0	1	2	0	2	2	0	1	1	1	0	1	1	1	0	0	1	0	0	0	2	1
384	1	1	1	1	1	1	1	0	1	1	1	2	2	1	1	0	0	0	0	0	1	1	1	1	1	1	0	0	0	1	1	1	1	1	0	2	1	0	0	0	0	0	0	1	0	1	0	2	0
385	0	2	0	0	0	0	2	0	2	0	0	0	0	0	0	0	0	0	1	1	1	0	1	1	1	1	0	1	1	1	1	1	2	1	0	2	1	1	0	0	0	1	1	1	1	0	0	1	1
386	1	1	2	0	0	0	0	0	1	0	1	1	0	0	1	0	1	0	1	1	1	1	0	2	0	0	0	2	2	1	2	1	1	0	1	1	2	0	2	2	0	0	0	2	1	0	0	0	2
387	1	2	0	0	0	0	1	0	0	0	0	0	1	1	1	0	0	0	1	1	0	1	1	1	1	1	0	1	1	2	1	0	0	0	1	1	1	0	0	0	0	0	0	1	0	2	0	2	0
388	1	1	2	0	0	0	2	0	2	0	0	1	2	2	2	0	2	0	2	2	0	0	0	2	0	0	0	0	1	2	0	1	1	1	0	2	1	0	1	1	0	0	0	1	0	1	0	1	0
389	0	1	2	0	0	1	2	0	1	0	2	0	0	0	0	0	2	1	1	2	0	1	1	1	1	1	0	0	0	2	0	2	2	0	1	1	2	0	1	1	0	0	0	1	0	0	0	0	2
390	1	1	1	0	0	0	2	0	1	0	0	0	0	0	0	0	0	0	2	2	1	1	1	1	1	1	0	0	0	1	1	2	2	0	0	2	1	0	0	0	0	0	0	2	0	0	0	0	2
391	0	1	1	0	0	0	2	0	1	0	0	0	0	0	0	0	1	0	1	1	1	0	0	2	1	1	1	1	1	2	0	0	1	1	1	2	0	0	0	0	0	0	0	2	1	0	0	1	1
392	1	2	0	0	0	0	1	0	1	0	1	0	0	0	0	0	2	0	1	1	1	0	0	2	0	0	0	1	1	1	1	2	2	1	0	2	2	0	2	1	1	0	0	1	0	1	0	2	0
393	0	0	2	0	0	1	1	0	1	0	1	0	2	2	2	0	1	1	2	2	0	0	0	2	0	0	0	0	0	2	1	1	0	0	0	2	0	0	0	0	0	1	1	2	1	0	0	2	1
394	0	1	1	0	0	0	1	1	1	0	1	0	0	0	0	0	1	1	1	1	0	1	0	2	0	0	1	1	1	2	1	1	1	0	1	1	1	0	0	0	0	0	0	2	0	2	0	0	1
395	0	0	2	0	0	0	1	0	1	0	1	0	0	0	0	0	0	0	2	2	0	1	0	2	0	0	0	1	2	1	1	2	2	1	0	2	1	0	0	0	0	0	0	1	0	1	0	2	0
396	0	1	1	0	0	0	0	0	1	0	0	0	1	1	1	0	1	1	1	1	0	0	0	2	1	1	0	0	0	2	2	1	1	0	0	2	2	1	1	1	0	0	0	1	0	0	0	2	1
397	1	1	0	0	0	0	2	0	1	0	1	0	1	1	1	0	0	0	2	1	1	0	0	2	1	1	0	0	2	2	0	2	2	1	1	1	1	0	0	0	0	0	0	2	0	1	0	1	1
398	1	2	1	0	0	0	1	0	1	0	0	0	1	1	1	0	2	1	2	2	1	0	0	2	0	0	0	0	0	2	2	0	0	1	0	2	1	0	0	0	0	1	0	1	1	0	0	2	0
399	0	2	0	0	0	0	1	0	0	0	0	0	0	0	0	0	1	0	1	1	0	0	0	2	0	0	0	0	0	1	2	2	2	0	0	2	1	0	0	0	1	1	0	1	2	1	0	2	0
400	0	1	1	0	0	0	2	0	0	0	0	1	1	0	0	1	1	0	1	1	0	1	0	2	0	0	0	0	1	2	0	0	2	1	2	2	2	0	2	2	1	0	0	1	0	1	0	2	0
401	1	1	1	0	0	0	2	0	1	0	0	0	0	0	0	0	0	0	0	0	0	0	0	2	0	0	0	0	0	2	0	1	1	0	1	1	2	1	1	1	1	0	0	2	1	0	0	0	2
402	1	2	0	0	0	0	2	1	1	0	0	1	1	0	1	0	0	0	2	2	0	0	0	2	0	0	0	0	0	1	0	1	1	0	0	2	2	1	0	0	0	0	0	2	0	0	0	2	0
403	0	1	1	0	0	0	0	0	0	0	2	0	0	0	0	0	2	0	1	2	0	0	1	1	0	0	0	0	0	1	0	0	0	0	0	2	0	0	0	0	0	1	1	2	1	1	0	1	1
404	0	1	2	0	0	0	1	0	0	0	1	0	2	2	2	0	1	1	1	1	0	1	1	1	1	2	0	0	0	1	1	2	2	0	1	1	2	0	2	2	1	1	1	1	1	1	0	1	1
405	1	0	2	0	0	2	1	0	0	0	1	1	2	2	2	0	2	1	2	2	1	0	0	2	0	0	0	0	0	1	2	1	1	2	2	2	0	0	0	0	0	0	0	1	1	1	0	2	0
406	1	1	2	0	0	0	1	0	1	0	1	0	0	0	0	0	0	0	1	2	0	1	0	2	0	0	0	1	1	2	1	2	2	0	1	1	1	0	0	0	0	0	0	2	0	0	0	2	1
407	0	1	1	0	0	0	2	0	2	0	0	2	2	2	2	0	1	0	1	1	0	1	0	2	0	0	0	0	0	2	1	2	2	0	0	2	2	1	0	0	0	1	1	2	0	0	0	2	1
408	1	1	1	0	0	0	2	0	0	0	0	1	0	0	1	0	0	0	2	2	1	0	0	2	0	0	0	0	0	1	1	1	1	0	1	0	1	0	0	0	0	0	0	2	0	1	0	2	0
409	0	1	1	0	0	0	1	0	1	0	1	1	2	2	2	0	0	0	2	2	0	1	1	1	1	1	0	0	0	2	1	1	1	1	0	2	0	0	0	0	0	0	0	2	0	1	0	2	0
410	0	0	2	0	0	1	1	1	0	0	1	1	1	0	0	1	2	1	2	2	0	1	0	2	0	0	0	0	1	2	1	2	2	0	1	1	2	0	2	1	1	0	0	2	1	0	0	2	0
411	1	1	1	0	0	0	1	0	0	0	2	1	2	2	2	0	2	0	2	2	0	0	0	2	1	1	0	0	0	1	2	1	1	1	1	1	1	0	0	0	0	0	0	2	0	2	0	2	0
412	1	2	1	0	0	0	2	0	1	0	2	0	0	0	0	0	0	0	0	0	1	0	0	2	0	0	0	0	1	2	1	1	1	1	1	1	1	1	0	0	0	0	0	0	0	1	0	1	1
413	1	2	0	0	0	0	0	0	0	0	1	0	0	0	0	0	1	0	2	2	0	0	0	2	1	1	0	0	0	2	0	2	2	0	0	2	0	0	0	0	0	0	0	2	0	0	0	2	1
414	1	1	1	0	0	1	1	0	1	1	1	1	1	0	0	1	1	1	0	0	1	0	1	1	1	1	0	1	2	2	1	0	0	0	0	2	1	0	1	0	1	0	0	2	0	0	0	1	1
415	1	1	1	0	0	0	2	0	0	1	1	0	0	0	0	0	1	0	1	1	0	1	0	2	0	0	0	0	1	2	1	1	1	1	1	2	2	0	1	1	0	1	0	0	0	0	0	2	0
416	1	2	0	0	0	0	2	0	2	0	0	0	1	1	1	0	2	1	2	2	1	0	0	2	0	0	0	0	0	2	1	1	1	1	1	1	1	0	1	1	0	1	1	2	1	1	0	1	1
417	0	1	1	0	0	1	2	0	1	0	0	0	0	0	0	0	1	0	1	1	0	0	0	2	0	0	0	1	2	2	1	1	2	0	0	2	2	1	1	1	0	0	0	1	0	0	0	1	1
418	0	1	1	0	0	0	2	1	0	0	0	0	0	0	0	0	1	1	0	0	1	0	1	1	0	0	0	0	1	2	0	1	1	1	1	2	2	0	1	1	0	0	0	1	0	1	0	0	1
419	0	1	1	0	0	0	1	0	0	0	1	0	0	0	0	0	1	0	2	1	1	0	0	2	0	0	0	1	1	0	1	1	1	0	1	1	1	1	0	0	0	0	0	2	0	0	0	2	0
420	0	0	2	0	0	1	1	0	0	0	0	1	2	2	2	0	2	2	1	1	1	1	1	1	1	1	1	0	0	1	0	1	2	1	0	2	1	0	1	1	0	1	1	2	0	0	1	1	1
421	0	2	0	0	0	0	2	0	2	0	0	1	1	1	1	0	2	2	0	0	2	1	0	2	0	0	0	0	0	2	0	0	0	0	0	2	1	0	0	0	0	1	1	2	0	0	0	2	1
422	1	0	2	0	0	2	1	0	0	0	2	0	0	0	0	0	1	0	1	1	0	1	0	2	0	0	0	0	0	2	2	2	2	0	0	2	2	0	0	0	0	0	0	2	0	0	0	1	1
423	1	0	2	0	0	2	1	0	1	0	1	0	0	0	0	0	1	1	1	0	0	1	1	1	0	0	0	0	1	2	1	0	1	1	1	2	1	0	1	0	1	1	1	1	1	1	0	2	1
424	1	1	2	0	0	1	2	1	0	0	0	2	1	1	2	0	0	0	2	2	0	0	0	2	0	0	0	0	0	2	1	0	1	1	1	2	1	0	0	0	0	1	1	1	1	1	0	1	1
425	1	1	1	0	0	1	2	1	0	0	0	0	1	1	1	0	2	2	2	2	0	1	1	2	0	0	0	1	2	2	0	0	0	0	0	2	2	0	2	2	0	1	1	2	1	0	0	2	0
426	1	1	2	0	0	0	2	0	1	0	0	0	1	1	1	0	0	0	2	2	0	0	0	2	0	0	0	1	1	1	0	1	1	0	1	1	2	0	1	1	0	1	1	2	0	1	0	2	0
427	0	1	1	0	0	1	1	0	1	0	1	0	1	0	0	0	1	0	1	1	1	0	0	2	0	0	0	0	0	2	1	1	2	1	1	1	1	0	0	0	0	0	0	2	0	1	0	2	0
428	0	1	1	0	0	0	1	0	1	0	1	1	1	0	0	1	1	1	1	1	1	1	1	1	1	1	0	1	1	2	1	2	2	0	1	1	1	0	0	0	0	0	0	2	1	0	0	1	1
429	0	0	2	0	0	1	1	0	1	0	0	0	2	2	2	0	1	0	1	1	0	0	0	2	1	1	0	0	0	2	1	0	0	1	0	2	0	0	1	1	0	0	0	1	0	1	0	2	0
430	0	1	1	1	1	1	2	1	1	0	0	0	1	1	1	0	1	0	1	1	0	0	0	2	0	0	0	1	1	2	1	2	2	0	2	0	2	1	0	0	0	0	0	1	1	1	0	1	1
431	0	0	2	0	0	0	2	0	0	0	0	1	2	2	2	0	0	0	2	2	0	1	0	2	0	0	0	1	1	2	2	0	0	1	1	1	1	0	1	1	1	0	0	2	1	0	0	2	1
432	1	1	1	0	0	1	2	0	1	0	1	0	1	1	1	0	1	0	1	1	1	1	0	2	0	0	0	1	1	2	0	1	1	1	1	2	1	0	0	0	0	1	1	1	0	1	0	2	0
433	1	0	2	0	0	1	2	0	1	0	1	0	1	1	1	0	1	0	1	1	0	0	0	2	0	0	0	2	2	2	2	1	1	0	0	2	2	1	1	0	1	0	0	2	1	1	0	1	1
434	1	1	2	0	0	1	2	0	1	0	0	0	1	1	1	0	0	0	0	0	1	0	0	2	0	0	1	0	0	2	1	0	1	1	1	2	1	0	1	1	1	0	1	2	1	0	0	1	1
435	0	0	2	0	0	1	2	0	2	0	0	0	0	0	0	0	2	2	2	1	1	0	0	2	1	1	0	0	1	2	0	2	2	0	1	1	0	0	1	1	0	0	1	2	1	0	0	1	1
436	1	0	2	0	0	0	1	0	2	0	0	1	1	0	0	1	1	0	1	1	0	0	1	1	1	1	0	0	0	1	0	1	2	0	0	2	1	1	0	0	0	0	0	1	0	0	0	0	2
437	1	1	0	0	0	0	2	1	0	0	0	0	1	1	1	0	1	1	1	2	0	0	0	2	2	2	0	1	1	2	1	2	2	1	0	2	1	0	2	2	0	0	0	2	1	0	0	2	0
438	0	1	1	0	0	0	2	1	0	0	0	1	1	0	0	1	0	0	0	0	0	0	0	2	2	2	0	1	1	2	1	0	0	0	0	2	0	0	0	0	0	0	0	0	0	0	0	0	1
439	0	0	2	0	0	0	1	0	0	0	2	0	0	0	0	0	1	0	1	1	0	0	0	2	0	1	1	1	1	2	0	1	2	0	0	2	1	0	0	0	0	0	0	2	0	1	0	1	1
440	1	2	2	0	0	1	2	0	0	0	0	0	1	1	1	0	1	2	1	1	1	0	1	1	0	0	0	1	1	1	2	1	1	1	1	2	0	0	0	0	0	0	0	2	1	0	0	1	0
441	1	0	2	0	0	2	2	0	2	0	0	0	1	0	1	0	0	0	2	1	1	0	0	2	0	0	0	0	0	2	0	1	1	0	2	0	2	0	1	0	1	0	0	2	0	2	0	1	1
442	1	2	1	0	0	0	2	0	1	0	0	0	1	1	1	0	1	0	1	1	0	0	1	1	1	1	0	0	1	2	1	1	2	2	1	2	1	0	0	0	0	0	0	0	0	0	0	1	1
443	1	2	0	0	1	0	1	0	1	1	1	0	0	0	0	0	2	0	2	1	1	0	0	2	1	1	0	0	0	2	0	1	1	0	0	2	0	0	0	0	0	0	0	1	0	0	0	1	1
444	1	1	1	0	0	0	1	1	0	1	1	1	2	1	1	1	1	1	1	1	0	0	1	1	0	0	1	0	0	2	0	2	2	0	1	1	0	0	1	1	0	1	1	2	2	0	0	2	1
445	1	1	2	0	0	0	1	0	1	0	0	0	2	0	0	0	0	0	2	1	1	0	0	2	0	0	0	0	0	1	1	1	2	0	1	2	1	0	1	1	0	1	1	2	1	0	0	0	2
446	0	1	1	0	0	0	1	0	0	0	1	1	1	0	0	1	1	1	0	0	1	0	0	2	0	0	2	1	1	2	1	2	2	0	1	1	2	1	0	0	0	1	1	1	1	1	0	1	1
447	0	1	2	0	0	0	1	1	0	0	1	0	0	0	0	0	1	1	1	1	1	0	0	2	0	0	0	2	2	2	1	2	2	2	1	1	1	1	0	0	0	1	1	2	0	1	1	1	1
448	0	1	1	0	0	0	2	0	0	0	0	0	0	0	0	0	1	1	2	2	0	0	0	2	0	0	0	0	0	2	0	0	0	0	0	2	1	0	0	0	0	1	1	2	0	0	0	1	1
449	0	2	1	0	0	0	1	0	1	0	1	0	0	0	0	0	1	1	1	1	0	1	0	2	0	0	1	2	2	2	1	2	2	1	0	2	0	1	0	0	0	1	0	1	0	0	0	1	1
450	1	0	2	0	0	0	2	0	1	0	0	0	1	1	2	0	2	1	1	1	0	0	0	2	0	0	0	0	0	2	0	1	1	0	0	2	1	1	0	0	0	0	0	2	0	1	0	0	2
451	1	2	0	0	0	0	1	0	1	0	0	0	0	0	0	0	1	0	2	1	1	0	0	2	0	0	0	0	0	2	1	1	2	0	2	1	1	0	0	0	0	1	0	1	0	0	0	2	0
452	1	2	0	0	0	0	2	0	2	0	0	0	1	1	1	0	1	0	2	2	0	1	0	2	0	0	1	0	0	2	0	1	1	1	1	1	2	0	1	1	0	1	1	2	1	0	0	1	1
453	1	2	0	0	0	0	2	0	1	0	1	0	0	0	0	0	0	0	0	0	0	0	1	1	0	0	0	0	0	2	1	0	1	1	0	2	1	0	1	1	0	1	1	2	1	1	0	2	0
454	0	0	2	0	0	1	2	0	1	0	0	0	1	1	1	0	1	0	2	1	1	1	0	2	1	1	0	0	0	2	0	1	1	1	1	2	0	1	0	0	0	1	0	1	2	1	0	1	0
455	0	0	2	0	0	2	1	1	1	0	0	0	1	1	1	0	2	0	1	1	0	0	1	1	0	0	0	0	1	2	0	1	1	1	1	1	2	0	1	0	1	0	0	1	1	0	0	2	0
456	0	2	2	0	0	0	1	1	0	0	1	1	2	2	2	0	1	1	2	2	0	0	1	1	1	1	0	1	1	1	0	1	2	0	0	2	2	0	1	1	0	1	1	1	1	2	0	1	1
457	1	1	1	0	0	1	2	0	1	0	0	0	0	0	0	0	2	2	0	0	2	0	0	2	0	1	0	1	1	2	1	2	2	1	0	2	1	0	1	1	0	0	0	2	0	1	0	1	1
458	1	2	1	0	0	0	2	1	0	0	0	0	0	0	0	0	2	0	2	2	0	1	1	1	1	1	1	0	1	2	0	1	1	0	0	2	0	0	0	0	0	0	0	1	0	1	0	1	0
459	1	0	2	0	0	1	1	0	0	0	2	1	0	0	0	0	1	0	1	1	1	2	1	1	1	1	0	0	0	2	0	2	2	0	0	2	2	0	2	1	1	1	0	0	0	0	0	1	0
460	1	0	2	0	0	1	2	0	1	0	0	0	1	1	1	0	1	1	1	1	0	1	1	1	1	2	0	2	2	1	2	1	1	2	2	2	0	0	0	0	0	1	1	2	0	0	0	0	2
461	0	1	1	1	1	1	2	1	0	0	0	0	1	1	1	0	2	2	0	0	0	1	0	2	0	0	0	1	1	2	1	1	1	0	0	2	2	0	1	0	1	0	0	2	0	1	0	2	0
462	0	0	1	0	0	0	1	0	1	0	1	0	0	0	0	0	0	0	2	1	1	0	0	2	0	0	0	1	1	2	2	2	2	0	1	1	2	0	1	1	0	1	1	1	1	2	0	1	1
463	0	2	0	0	0	0	2	1	0	0	0	0	1	1	1	0	1	0	1	1	0	0	0	2	0	0	0	0	2	2	0	1	1	0	1	2	1	1	0	0	0	0	0	2	1	0	0	0	1
464	1	0	2	0	0	2	1	0	1	0	0	0	0	0	0	0	2	0	2	2	0	1	0	2	0	0	0	1	1	0	2	0	1	1	1	2	1	0	1	1	0	0	0	2	0	0	0	1	0
465	1	1	2	0	0	0	1	1	0	0	1	0	1	1	1	0	2	1	1	1	0	2	1	1	1	1	0	2	2	2	1	1	2	0	0	2	1	0	0	0	1	1	1	1	1	1	0	2	0
466	1	1	2	0	0	0	2	1	0	0	0	0	0	0	0	0	2	1	1	1	0	0	0	2	0	0	0	0	1	1	1	1	1	1	0	2	1	0	0	0	0	0	0	2	0	2	0	2	1
467	0	2	0	0	0	0	1	0	0	0	1	0	0	0	0	0	1	0	2	2	0	0	0	2	0	0	1	2	2	2	1	1	1	0	1	1	1	0	1	1	0	1	1	1	1	1	0	1	1
468	1	1	1	0	0	0	2	0	1	0	1	0	1	1	1	0	1	0	0	0	1	0	0	2	0	0	0	1	1	2	1	1	1	1	1	1	1	0	1	1	0	1	0	1	2	1	0	2	0
469	0	0	2	0	0	1	2	0	2	0	0	1	0	0	0	0	0	0	0	1	0	1	0	2	0	0	0	0	0	2	1	1	2	0	0	2	1	0	0	0	0	0	0	1	0	1	0	1	2
470	0	1	1	0	0	1	1	0	2	0	0	0	1	1	1	0	1	0	1	1	1	0	0	2	0	0	0	1	1	2	2	0	0	0	1	1	1	0	0	0	0	0	0	2	0	2	0	2	1
471	0	0	2	0	0	0	2	0	1	0	1	1	2	1	1	0	0	0	2	1	1	0	0	2	0	0	0	1	1	2	1	2	2	0	0	2	0	0	0	0	0	0	0	2	0	0	0	1	1
472	1	0	2	0	0	0	1	0	1	1	0	1	2	1	1	1	1	1	1	1	0	0	0	2	0	0	0	1	1	2	2	2	2	0	0	2	1	0	0	0	0	0	0	2	0	1	0	0	2
473	1	1	1	0	0	0	2	0	1	0	0	0	0	0	0	0	1	1	1	1	1	0	0	2	0	0	0	1	2	2	1	2	2	1	1	1	1	0	2	2	0	0	0	2	1	0	0	2	0
474	0	2	1	0	0	0	1	1	0	0	0	1	1	0	0	0	1	1	1	1	0	2	1	1	1	1	0	1	1	2	0	1	1	0	2	1	0	0	0	0	0	2	2	2	1	1	0	1	1
475	1	0	2	0	0	0	1	0	1	0	0	0	0	0	0	0	2	1	1	1	0	0	0	2	0	0	0	0	0	1	0	0	0	1	0	2	1	1	0	0	0	1	1	2	1	1	0	2	0
476	1	0	2	0	0	1	1	0	0	0	2	1	2	1	2	0	1	1	0	1	1	0	0	2	0	0	0	2	2	2	2	1	1	1	1	2	1	0	0	0	0	0	0	1	0	1	0	0	1
477	0	0	2	0	0	1	2	1	1	0	0	0	1	1	1	0	2	1	0	0	1	0	0	2	1	1	0	1	0	1	2	1	1	0	1	1	2	0	1	1	0	1	1	2	1	1	0	0	2
478	0	0	2	0	0	1	1	1	0	0	0	0	1	1	1	0	2	1	2	2	0	1	0	2	0	0	0	0	0	2	0	1	1	0	0	2	1	0	2	2	0	0	0	1	0	0	0	2	0
479	1	2	1	0	0	0	2	1	1	0	0	0	1	1	1	0	2	2	0	0	0	1	1	1	1	1	0	0	0	2	0	2	2	0	1	1	1	0	0	0	0	0	0	1	0	0	0	2	2
480	0	2	1	0	0	0	1	0	0	0	1	0	1	1	1	0	1	1	0	1	1	0	0	2	1	1	0	1	1	1	1	1	1	0	1	1	1	0	0	0	0	0	0	2	0	1	0	0	2
481	1	2	0	0	0	0	1	0	0	0	1	1	2	2	2	0	0	0	1	1	1	0	0	2	0	0	0	1	1	2	1	0	1	0	0	2	0	0	0	0	0	0	0	2	0	2	0	2	0
482	1	1	1	0	0	1	2	0	0	0	0	1	1	0	0	1	1	1	1	1	1	0	1	1	0	0	1	1	1	2	0	0	0	0	0	2	1	0	2	2	0	0	0	1	1	1	0	1	1
483	1	1	2	0	0	0	1	0	1	0	0	1	1	0	0	1	2	2	2	2	0	0	0	2	0	0	0	0	1	2	0	1	1	2	1	1	1	0	0	0	0	0	0	0	0	1	0	2	1
484	0	2	1	0	0	0	2	0	0	0	1	0	1	1	1	0	2	1	1	1	0	0	0	2	0	0	0	1	1	2	2	0	0	1	2	2	1	0	0	0	0	0	0	1	1	1	0	0	2
485	0	1	2	0	0	0	1	0	1	0	1	1	2	1	1	1	2	2	1	1	1	1	0	2	1	1	1	0	0	1	1	1	1	0	0	2	1	0	0	0	0	0	0	1	0	0	0	1	2
486	0	1	1	0	0	0	0	0	1	1	1	0	0	0	0	0	2	2	1	1	1	0	0	2	0	0	0	0	2	2	0	2	2	0	2	0	2	0	2	2	0	1	0	0	0	0	0	1	0
487	1	0	2	0	0	1	2	0	0	0	0	2	2	1	1	1	2	0	2	2	0	0	0	2	0	0	0	1	2	2	0	0	0	0	0	2	1	0	0	0	0	1	1	1	0	0	0	1	1
488	0	2	1	1	1	1	1	0	0	0	1	0	1	1	1	0	2	1	1	1	0	0	0	2	0	0	0	0	0	2	1	1	2	1	2	2	2	0	1	1	0	1	1	2	1	1	0	0	2
489	1	0	2	0	0	1	2	0	1	0	0	0	0	0	0	0	0	0	0	0	1	0	0	2	0	0	0	0	0	2	0	1	1	1	1	2	2	1	1	1	0	1	0	1	0	1	0	1	0
490	0	2	0	0	0	0	2	0	0	0	1	0	0	0	0	0	2	2	1	1	0	0	0	2	1	1	0	1	1	1	2	2	2	0	2	2	2	0	0	0	0	1	0	0	2	0	0	2	0
491	1	1	2	0	0	0	2	0	1	0	0	1	0	0	1	0	2	2	1	1	1	0	0	2	0	0	0	0	1	2	1	1	1	0	1	1	2	0	0	0	0	1	1	2	0	1	0	1	1
492	0	1	1	0	0	0	1	0	0	1	2	0	1	1	1	0	1	0	1	1	0	0	0	2	0	0	0	0	0	1	0	1	1	2	1	1	2	0	0	0	0	0	1	1	1	0	0	1	1
493	0	0	2	0	0	0	2	0	0	0	1	2	2	1	1	1	1	0	2	1	1	0	1	1	1	2	0	0	0	1	1	0	0	1	1	1	1	0	0	0	0	0	0	2	0	1	0	2	0
494	0	2	1	0	0	0	1	0	0	0	0	0	0	0	0	0	2	2	1	1	1	1	0	2	0	0	0	1	2	2	0	1	1	0	0	2	1	0	1	1	0	0	0	2	0	1	0	2	1
495	0	2	0	0	0	0	2	0	2	0	0	0	0	0	0	0	1	1	1	1	0	1	0	2	0	0	0	0	2	2	0	1	1	2	2	2	1	0	2	2	0	0	0	1	1	1	0	2	1
496	1	2	1	0	0	0	2	0	2	0	0	0	1	1	1	0	1	0	2	1	1	0	0	2	0	0	0	0	0	2	0	1	1	0	1	1	1	0	0	0	0	0	0	1	0	1	0	2	1
497	1	1	1	0	0	1	2	0	0	1	1	0	1	1	1	0	2	2	0	0	0	1	0	2	0	0	0	1	1	2	1	0	0	0	0	2	2	1	0	0	0	0	0	2	1	1	0	2	0
498	1	0	2	0	0	0	2	1	0	0	0	0	0	0	0	0	0	0	1	2	0	0	0	2	1	1	0	1	1	2	0	1	2	0	1	2	2	1	1	1	0	0	0	2	0	0	0	0	2
499	0	0	2	0	0	0	2	0	0	0	1	1	1	0	0	1	1	0	2	2	0	0	1	1	0	0	0	0	1	2	0	1	1	0	0	2	1	0	2	2	0	2	2	2	1	1	0	0	2
500	0	1	1	0	0	0	2	1	1	0	0	0	0	0	0	0	1	0	2	1	1	0	0	2	1	1	0	0	0	2	1	1	1	0	1	1	2	1	0	0	1	0	0	2	0	0	0	0	2
501	1	1	1	0	0	0	2	0	1	0	0	0	0	0	0	0	1	1	1	1	1	1	0	2	0	0	0	0	0	2	1	2	2	0	1	2	1	0	0	0	0	0	0	1	0	0	0	2	0
502	0	0	2	0	1	0	2	0	0	0	0	0	0	0	0	0	1	1	1	1	0	1	1	1	1	1	0	0	0	1	1	1	2	0	1	2	1	1	0	0	0	0	0	2	0	1	0	2	1
503	0	1	1	0	0	0	2	0	0	0	1	1	1	0	0	1	1	1	1	1	1	0	1	1	0	0	0	1	1	2	0	1	1	0	1	1	1	0	0	0	0	0	0	2	0	0	0	2	0
504	0	1	1	0	0	0	2	1	1	0	0	1	2	2	2	0	1	0	1	2	0	1	1	1	1	1	0	0	0	1	0	0	1	0	1	2	1	0	1	1	0	1	1	2	2	0	0	1	1
505	1	1	2	0	0	0	2	0	2	0	0	0	0	0	0	0	1	1	1	1	0	1	1	1	1	1	0	1	2	1	1	1	0	0	1	1	0	0	0	0	0	0	0	2	1	0	0	1	1
506	0	1	1	0	0	0	2	0	0	0	1	0	0	0	0	1	1	1	1	1	0	0	0	2	0	0	0	1	1	1	1	0	0	0	0	2	0	0	0	0	0	0	0	1	0	0	0	2	0
507	0	1	1	0	0	1	1	0	1	0	1	0	1	1	1	0	0	0	1	1	0	0	1	1	1	1	0	0	0	2	0	1	1	0	1	2	1	0	0	0	0	0	0	1	0	1	0	0	2
508	1	2	0	0	0	0	2	0	1	0	0	1	1	0	1	0	1	1	0	0	0	0	0	2	1	1	0	0	1	2	1	1	1	1	0	2	1	0	0	0	0	1	0	1	0	1	0	2	0
509	0	0	2	0	0	1	1	1	1	0	1	0	0	0	0	0	0	0	0	1	0	1	0	2	0	0	0	0	0	1	2	1	1	0	1	1	1	0	0	0	0	0	0	1	0	0	0	2	0
510	0	2	1	0	0	0	2	1	0	0	0	0	1	1	1	0	2	1	2	2	0	0	0	2	0	0	0	0	0	2	0	1	1	0	1	2	2	0	1	1	0	0	0	2	1	1	0	2	0
511	0	1	1	0	0	1	2	0	1	0	1	1	2	1	1	0	1	2	2	2	0	0	2	0	0	0	0	1	2	2	0	0	0	0	0	2	1	1	0	0	0	0	0	2	1	0	0	1	1
512	0	1	1	0	0	0	2	0	1	0	0	1	1	0	0	1	2	1	1	1	1	0	0	2	0	0	0	1	1	1	1	2	2	0	1	1	2	0	1	1	0	0	1	1	1	0	0	2	0
513	1	1	1	0	0	0	1	0	0	0	0	0	1	1	1	0	1	1	1	1	1	2	0	2	0	0	0	2	2	2	0	0	0	0	0	2	1	0	1	1	0	0	0	2	1	1	0	2	0
514	0	2	0	0	0	0	2	0	1	0	0	1	1	0	0	1	0	1	2	2	0	0	0	2	0	0	0	0	0	2	0	1	2	1	0	2	1	0	0	0	0	1	0	1	1	0	0	1	1
515	0	1	2	0	0	0	1	0	0	0	0	0	2	2	2	0	2	1	0	0	1	0	0	2	0	0	0	0	0	2	1	1	1	2	0	2	2	0	1	1	0	0	0	2	1	0	0	1	1
516	0	2	1	0	0	0	1	1	0	0	1	0	1	0	0	0	0	0	0	0	0	1	0	2	0	0	0	0	0	2	2	1	1	0	1	1	2	0	1	1	0	1	1	1	1	1	0	0	2
517	0	1	1	0	0	0	1	0	1	0	0	1	1	0	0	1	2	0	1	1	1	0	1	1	0	0	0	0	0	2	0	1	1	1	1	1	2	0	1	1	0	0	0	2	0	0	0	2	0
518	1	1	2	0	0	1	2	0	0	0	0	0	0	0	0	0	1	1	1	1	0	0	0	2	0	0	0	1	2	2	0	2	2	0	1	1	1	0	0	0	0	0	0	2	1	2	0	1	1
519	1	1	2	0	0	0	1	0	1	0	1	0	0	0	0	0	0	0	2	1	1	1	0	2	0	0	0	1	1	1	2	2	2	0	1	1	0	0	0	0	0	0	0	1	0	1	0	2	0
520	0	1	1	0	0	1	1	0	1	0	0	2	1	1	2	0	0	0	0	1	0	1	0	2	0	0	0	0	1	2	0	1	1	0	1	1	2	0	1	1	0	0	0	2	1	1	0	1	1
521	0	1	1	0	0	0	2	0	0	0	0	0	2	1	1	0	1	1	1	1	1	0	0	2	0	0	0	0	0	2	0	0	1	2	1	2	2	0	0	0	0	0	0	1	0	0	0	2	0
522	0	2	0	0	0	0	2	1	0	0	0	0	1	0	0	0	2	1	2	2	0	0	0	2	1	1	0	1	1	2	1	1	1	1	1	1	2	1	0	0	1	0	1	2	1	0	0	2	0
523	1	1	1	0	0	1	2	0	0	0	0	1	1	0	0	1	1	1	1	1	1	0	0	2	0	0	1	0	1	2	0	1	1	2	2	2	1	0	1	1	0	1	1	1	1	1	0	2	0
524	0	1	1	0	0	0	2	0	0	0	0	0	1	1	1	0	1	0	2	1	1	0	0	2	0	0	0	1	2	2	1	1	1	0	0	2	1	0	0	0	0	1	1	1	1	0	0	2	0
525	0	2	2	0	0	0	2	0	1	0	0	0	1	1	1	0	2	2	2	2	0	1	0	2	0	0	0	0	0	2	1	2	2	0	0	2	2	1	1	1	0	0	0	2	1	0	0	1	0
526	0	0	2	0	0	1	1	1	0	0	1	0	0	0	0	0	2	0	2	2	0	0	0	2	0	0	0	0	1	2	1	0	1	1	0	2	1	1	0	0	0	0	0	2	1	1	0	2	0
527	1	1	1	0	0	0	2	1	0	0	0	0	1	1	1	0	1	2	1	1	1	0	1	1	0	0	0	1	1	2	2	1	1	0	0	2	1	0	1	1	0	0	0	2	1	0	0	1	1
528	1	0	2	0	0	0	2	1	0	0	0	0	1	1	1	0	1	1	0	0	1	0	0	2	0	0	0	0	0	1	0	1	1	0	1	1	1	0	0	0	0	0	1	1	0	1	0	2	0
529	1	1	1	0	0	1	2	0	2	0	0	0	0	0	0	0	1	1	1	1	1	0	0	2	0	0	0	1	0	1	2	1	2	0	0	2	1	0	1	1	0	0	0	2	0	0	0	1	0
530	1	1	1	0	0	0	2	1	1	0	0	0	0	0	0	0	1	1	2	2	0	1	0	2	0	0	1	0	0	1	1	0	0	0	1	1	0	0	0	0	0	0	0	2	0	2	0	1	1
531	0	1	1	0	0	1	2	0	2	0	0	0	0	0	0	0	1	0	1	2	0	0	0	2	0	0	0	0	0	2	2	1	1	1	0	2	2	0	1	1	0	0	0	2	0	0	0	2	1
532	0	1	1	0	0	0	2	0	1	0	1	0	1	1	1	0	1	1	2	2	0	0	0	2	1	1	0	1	0	1	2	0	0	0	2	2	1	0	1	1	0	1	1	1	1	2	0	0	2
533	1	0	2	0	1	0	1	2	0	0	0	1	0	0	1	0	2	1	0	0	1	1	0	2	0	0	0	0	0	2	0	0	0	0	0	2	2	0	2	1	1	0	0	2	1	0	0	1	2
534	1	2	0	0	0	0	1	0	1	0	1	2	2	1	1	1	1	1	1	2	0	0	0	2	2	2	0	1	1	0	1	1	2	0	1	2	1	1	0	0	0	0	0	1	0	0	0	1	1
535	1	0	2	0	0	1	2	1	0	0	0	0	0	0	0	0	0	0	0	0	0	0	0	2	0	0	0	0	0	1	1	2	2	0	2	0	2	1	1	1	0	1	1	2	1	0	0	2	1
536	1	2	0	0	0	0	1	0	2	0	0	0	0	0	0	0	1	0	1	1	0	0	0	2	1	1	0	0	0	2	0	1	1	1	0	2	1	0	0	0	0	0	0	0	1	1	0	2	0
537	0	0	2	0	0	1	2	0	0	0	1	0	2	1	1	0	2	2	2	2	0	1	0	2	0	0	0	0	0	1	0	2	2	0	1	1	2	0	2	1	1	0	0	1	0	1	0	2	0
538	1	0	2	0	0	0	2	1	0	0	0	1	1	1	1	0	1	1	1	2	0	1	1	1	1	1	1	1	1	2	1	2	2	0	1	1	1	0	0	0	0	0	0	2	0	0	0	0	2
539	1	0	2	0	0	1	2	0	0	0	0	0	0	0	0	0	2	2	1	1	1	0	1	1	0	0	0	0	1	2	0	1	1	0	0	1	1	0	1	1	0	1	1	2	1	1	0	1	1
540	0	2	1	0	0	0	1	0	0	0	1	0	0	0	0	0	1	0	1	0	1	0	0	2	0	0	0	0	0	2	1	1	1	0	1	1	1	0	0	0	0	0	0	2	0	0	0	2	0
541	0	1	0	0	0	0	1	1	1	0	1	0	0	0	0	0	0	0	1	0	1	1	0	2	0	0	1	1	1	2	0	1	1	1	1	1	2	0	2	2	0	1	1	2	1	0	0	2	1
542	1	2	0	0	0	0	1	0	0	0	0	0	0	0	0	0	0	0	0	0	0	1	1	1	1	1	0	0	0	2	2	1	1	0	0	2	1	0	0	0	0	0	0	2	0	0	0	1	1
543	0	0	2	0	0	1	2	0	0	0	0	1	2	2	2	0	1	0	0	0	1	2	0	2	0	0	0	1	2	2	1	1	1	1	0	2	1	1	0	0	1	0	0	2	1	0	0	2	0
544	1	2	1	0	0	0	2	0	0	0	0	0	1	1	1	0	1	1	2	0	1	0	0	2	0	0	0	1	2	2	1	1	1	1	0	2	1	0	1	1	0	0	0	0	0	0	0	1	2
545	0	1	2	0	0	0	1	1	0	0	1	1	2	1	1	1	1	1	1	2	0	1	1	1	1	2	0	0	0	1	2	1	0	0	0	2	0	0	0	0	0	0	0	1	0	0	0	1	0
546	1	1	0	0	0	0	1	0	0	0	1	0	1	1	1	0	0	0	1	1	1	0	1	1	1	1	0	0	0	2	0	1	1	0	0	2	1	1	0	0	0	0	0	1	1	0	0	2	1
547	0	0	2	0	0	1	2	1	0	0	0	1	2	2	2	0	2	2	1	1	1	0	0	2	0	0	0	1	1	2	0	1	2	0	1	2	0	0	0	0	0	1	1	2	0	0	0	1	1
548	0	2	0	0	0	1	2	1	1	0	0	0	0	0	0	0	2	1	1	2	0	0	1	1	0	0	0	1	2	2	1	1	1	0	1	1	2	1	1	1	0	0	0	2	0	1	0	1	1
549	1	2	1	0	0	0	1	0	0	0	0	1	1	1	1	0	1	1	2	2	0	2	0	2	0	0	0	1	1	2	2	1	2	1	1	1	2	0	2	2	0	1	0	1	0	1	0	0	2
550	0	0	2	0	0	1	2	0	1	0	0	0	0	0	0	0	2	1	2	2	1	0	1	1	1	2	0	0	0	1	2	1	1	0	2	1	0	0	0	0	0	0	0	2	1	0	0	1	1
551	0	2	0	0	0	0	1	0	0	1	2	0	0	0	0	0	1	1	1	1	0	1	1	1	1	1	0	0	0	1	1	1	2	0	2	1	2	0	1	1	0	0	0	2	1	0	0	1	1
552	1	1	1	0	0	0	2	1	0	0	0	0	1	0	0	0	1	0	1	1	0	0	0	2	0	0	0	0	0	2	1	1	1	0	1	1	0	0	0	0	0	1	0	1	1	0	0	2	0
553	0	2	0	0	0	0	2	0	1	0	0	0	0	0	0	0	1	0	1	1	1	1	0	2	0	0	0	1	1	1	1	2	1	0	0	2	2	0	1	1	0	2	2	2	1	1	0	1	1
554	0	1	1	0	0	1	1	0	0	0	1	0	0	0	0	0	2	0	2	2	0	0	0	2	0	0	1	1	1	2	0	2	1	0	0	2	0	0	0	0	0	0	0	2	1	1	0	2	0
555	0	1	1	0	0	0	2	0	2	0	0	0	0	0	0	1	2	2	2	1	1	1	0	2	0	0	0	0	1	2	0	2	2	0	0	2	1	0	1	1	0	0	0	1	0	1	0	2	1
556	1	2	0	0	0	0	1	0	1	0	1	1	1	0	0	1	1	1	1	2	0	1	0	2	0	0	0	0	1	2	0	1	1	0	1	2	0	0	0	0	0	0	1	1	0	1	0	1	1
557	1	0	2	0	0	2	2	0	0	0	0	0	1	1	1	0	1	0	1	0	1	0	0	2	0	0	0	0	0	2	0	2	2	0	1	1	1	0	1	1	1	0	0	2	0	0	0	2	1
558	0	2	1	0	0	0	1	0	0	0	0	1	2	1	1	0	1	1	1	1	0	1	0	2	0	0	0	2	1	2	1	2	2	2	1	1	1	0	0	0	1	0	0	1	0	1	0	1	1
559	0	1	1	0	0	0	1	0	2	0	0	0	0	0	0	0	1	1	0	0	1	0	0	2	0	0	0	0	0	1	0	1	0	0	1	1	1	1	0	0	0	0	0	2	1	0	0	0	1
560	0	1	1	0	0	0	1	1	0	0	0	0	0	0	0	0	0	0	1	1	0	0	0	2	0	0	0	0	2	2	0	0	1	0	0	2	1	0	1	1	0	0	0	2	1	0	0	1	1
561	0	0	2	0	0	1	2	1	0	0	0	0	1	0	0	0	1	0	1	0	1	0	1	1	1	1	0	0	0	2	1	1	2	0	0	2	0	0	0	0	0	1	0	0	1	1	0	2	0
562	1	1	2	0	0	0	1	1	0	0	0	1	1	0	0	1	2	0	1	1	0	1	0	2	0	0	0	0	1	2	0	0	2	1	0	2	1	0	1	1	0	0	0	1	1	0	0	2	1
563	1	1	1	0	0	0	2	0	2	0	0	0	0	0	0	0	1	1	0	0	1	0	0	2	1	1	0	2	2	1	1	0	2	1	0	2	2	0	1	1	0	0	0	1	0	0	0	1	1
564	1	1	1	0	0	1	1	0	1	1	2	0	0	0	0	0	1	1	2	2	0	0	1	1	1	1	0	0	1	2	0	1	2	0	1	2	1	0	0	0	0	1	0	0	0	0	0	1	1
565	1	2	1	0	0	0	2	0	2	0	0	0	0	0	0	0	2	1	1	1	1	0	0	2	0	0	0	1	2	2	1	1	2	1	2	1	1	0	1	1	0	2	2	2	1	0	0	1	0
566	0	0	2	0	0	0	1	0	0	0	1	0	1	1	1	0	0	0	0	0	0	0	1	1	1	1	0	1	2	2	1	2	1	0	0	2	2	0	1	1	0	0	0	2	1	0	0	1	1
567	1	0	2	0	1	0	1	0	1	0	1	1	1	0	0	1	1	0	1	1	0	0	0	2	1	1	0	0	0	1	2	1	2	1	1	1	0	0	0	0	0	0	0	2	1	0	0	2	1
568	0	1	1	0	0	1	2	0	1	0	0	0	1	1	1	0	1	1	1	1	0	0	0	2	0	0	1	2	2	2	1	1	1	0	0	2	2	0	0	0	0	0	0	2	1	0	0	1	1
569	0	0	2	0	0	1	2	0	0	0	0	0	0	0	0	0	2	2	2	2	0	1	1	1	1	1	0	1	2	1	1	0	0	0	0	1	1	0	0	0	0	0	0	1	1	1	0	2	0
570	1	1	2	0	0	0	2	1	0	0	0	0	0	0	0	0	0	0	1	1	1	1	0	2	0	0	0	1	1	2	0	0	0	0	0	2	1	1	0	0	0	1	1	1	1	2	0	1	1
571	0	0	2	0	0	1	2	0	2	0	0	0	1	1	1	0	2	1	1	1	0	0	1	1	1	1	0	0	1	2	1	1	2	1	0	2	1	0	2	2	1	0	1	2	1	0	0	0	2
572	1	2	1	0	0	0	2	0	1	0	1	0	0	0	0	0	1	1	2	2	0	0	0	2	0	0	1	1	1	1	1	1	1	0	0	1	2	0	2	2	0	0	0	1	0	0	1	1	0
573	1	1	1	0	0	1	1	0	2	0	0	1	2	2	2	0	2	2	0	0	0	0	0	2	1	1	0	1	1	2	2	2	2	0	1	1	2	2	0	0	0	0	0	1	0	0	0	1	0
574	1	1	1	0	0	0	1	0	0	0	1	0	1	1	1	0	2	2	1	1	0	0	1	1	0	0	0	0	0	1	2	2	2	0	0	2	1	1	0	0	0	0	0	1	0	0	0	2	1
575	0	2	0	0	0	0	2	0	0	0	1	1	1	1	1	0	2	2	2	2	0	0	0	2	0	0	0	1	2	1	1	1	1	0	1	1	1	0	1	0	1	0	0	2	0	0	0	1	1
576	0	1	1	0	0	0	2	0	0	0	0	1	0	0	0	0	0	1	2	2	0	0	0	2	0	0	0	0	0	1	2	0	0	0	0	2	0	0	0	0	0	0	0	1	0	0	0	2	0
577	0	2	1	0	0	0	1	0	1	0	1	0	1	0	1	0	2	2	1	1	1	1	0	2	1	1	0	1	1	1	1	0	0	0	1	1	1	0	0	0	0	0	0	1	0	0	0	2	1
578	1	1	1	0	0	0	2	0	1	0	0	1	1	0	0	0	2	1	1	1	0	0	0	2	1	1	0	1	2	2	0	1	1	1	0	2	2	0	1	1	0	1	0	1	1	2	0	0	2
579	0	1	1	0	0	0	2	0	0	0	0	0	0	0	0	0	2	0	0	1	1	0	1	1	1	1	0	0	0	2	0	1	1	0	1	1	1	0	1	1	0	0	0	1	1	0	0	1	1
580	1	2	1	0	0	0	2	1	1	0	0	0	0	0	0	0	1	1	2	2	0	1	1	1	1	1	0	1	1	2	2	1	2	1	1	1	0	1	0	0	0	0	0	0	0	0	0	1	1
581	0	1	1	0	0	0	2	0	1	0	0	0	1	1	1	0	1	1	2	2	0	0	0	2	0	0	0	1	1	1	2	2	2	0	1	2	1	0	0	0	0	1	1	1	1	0	0	2	0
582	0	2	0	0	0	0	2	0	1	0	0	0	0	0	0	0	0	0	2	1	1	0	0	2	0	0	0	1	1	1	2	1	1	2	2	2	0	0	0	0	0	0	0	2	0	1	0	1	2
583	0	0	2	0	0	0	1	0	0	0	2	1	1	0	0	1	1	1	1	1	0	1	0	2	0	0	0	1	1	2	0	0	0	0	0	2	2	0	1	1	0	0	0	2	0	2	0	1	1
584	1	1	2	0	0	0	2	0	1	0	1	0	0	0	0	0	1	1	1	1	0	1	0	2	0	0	0	1	1	2	1	0	0	0	0	2	1	0	1	1	0	1	1	1	1	1	0	0	2
585	0	1	2	0	0	0	2	0	1	0	1	0	0	0	0	0	2	0	2	2	0	1	1	2	0	0	0	0	0	1	1	1	1	1	1	1	1	0	0	0	0	1	1	2	0	0	0	0	1
586	1	0	2	0	0	1	2	1	0	0	0	1	1	0	0	1	1	1	0	0	1	0	0	2	0	0	0	0	0	2	2	1	1	0	1	1	2	0	1	1	0	0	0	2	0	1	0	1	1
587	1	1	1	0	0	0	2	1	1	0	0	0	0	0	0	0	0	0	0	0	0	0	0	2	2	2	0	1	1	2	2	2	2	1	0	2	2	0	1	0	1	0	0	2	0	1	0	1	1
588	0	1	1	0	0	0	1	0	0	0	2	0	0	0	0	0	0	0	0	1	1	1	0	2	0	0	0	1	2	2	0	1	1	0	0	2	1	0	0	0	0	1	0	0	1	1	0	0	1
589	0	1	0	0	0	0	1	0	0	0	2	0	1	1	1	0	1	1	0	0	1	0	0	2	1	1	0	0	2	2	0	1	1	0	1	2	0	0	0	0	0	0	0	1	1	1	0	0	2
590	0	1	1	0	0	1	1	0	0	0	2	0	1	1	1	0	1	1	1	1	0	0	0	2	0	0	0	0	0	2	1	1	2	2	2	1	1	0	0	0	0	0	0	1	0	0	0	0	1
591	1	2	0	0	0	0	2	0	0	0	0	1	2	2	2	0	1	0	2	1	1	0	0	2	0	0	0	1	1	1	1	0	0	0	0	2	1	0	1	1	0	0	0	2	0	1	0	2	0
592	1	1	1	0	0	0	2	0	1	0	0	0	0	0	0	0	1	1	2	2	0	0	1	1	1	1	0	0	0	2	0	1	2	1	0	2	1	1	0	0	0	1	1	1	1	2	0	1	1
593	0	0	2	0	0	0	1	0	1	0	1	0	0	0	0	0	1	0	2	2	0	1	0	2	0	0	0	0	2	2	0	1	1	1	0	2	1	0	0	0	0	0	0	1	0	0	0	1	1
594	1	1	1	0	0	1	1	0	0	0	1	1	1	0	1	0	2	1	2	1	1	0	0	2	1	1	0	0	1	2	1	0	0	0	0	1	1	0	0	0	0	0	0	1	1	0	0	1	1
595	0	1	1	0	0	0	2	0	0	0	0	0	0	0	0	0	1	0	0	0	1	1	0	2	0	0	1	0	0	1	0	1	0	1	0	2	1	0	1	1	0	2	2	2	1	0	0	0	2
596	0	0	2	0	0	1	1	0	1	0	1	2	1	1	2	0	1	0	0	0	1	1	1	2	0	0	1	0	0	2	1	1	2	1	0	2	0	0	0	0	0	0	0	1	1	1	0	0	2
597	1	1	1	0	0	1	1	0	2	0	0	0	0	0	0	0	1	1	1	1	1	2	1	1	1	1	0	1	1	2	1	1	2	0	0	2	2	0	1	1	0	0	0	1	1	1	0	2	0
598	1	2	0	0	0	0	2	0	1	0	0	0	1	0	1	0	1	1	1	1	1	0	0	2	0	0	0	1	2	2	1	1	1	2	0	2	2	1	0	1	0	1	0	0	0	0	0	1	0
599	0	1	1	0	0	0	2	1	0	0	0	0	0	0	0	0	0	0	1	0	1	1	0	2	1	1	0	2	2	2	2	2	2	0	1	1	2	0	1	1	0	0	0	1	1	1	0	2	0
600	0	0	2	0	0	0	1	0	1	0	1	0	0	0	0	0	2	1	1	1	0	0	0	2	0	0	0	1	1	1	0	2	2	0	1	1	1	1	0	0	0	0	0	2	0	0	0	1	1
601	0	1	1	0	0	1	2	1	0	0	0	0	0	0	0	0	2	1	1	1	1	1	0	2	0	0	0	0	0	2	1	0	0	1	1	1	1	0	0	0	0	0	0	2	1	2	0	1	0
602	1	1	1	0	0	0	1	1	0	0	1	0	1	1	1	0	1	1	1	0	1	0	1	1	1	1	0	0	1	2	0	1	1	0	1	1	2	0	2	1	1	0	0	2	0	0	0	0	2
603	1	0	2	0	1	0	2	0	2	0	0	0	1	1	1	0	1	0	1	1	0	0	0	2	0	0	0	0	1	2	0	1	1	0	1	1	2	1	0	0	0	0	0	1	0	0	0	0	2
604	0	1	1	0	0	1	2	0	1	0	1	0	1	1	1	0	1	1	1	1	0	0	0	2	0	0	0	0	0	1	2	2	2	1	0	2	1	1	0	0	0	1	1	2	1	0	0	1	1
605	1	1	1	0	0	0	2	1	0	0	0	2	2	1	1	0	2	2	1	1	1	0	0	2	0	0	0	1	1	2	1	2	2	0	2	0	1	0	0	0	0	0	0	1	0	0	0	1	1
606	1	2	0	0	0	0	2	1	1	0	0	1	2	1	1	0	1	0	2	2	0	0	1	1	0	0	0	1	1	2	1	1	1	0	0	2	1	1	0	0	0	0	0	1	0	1	0	2	1
607	1	1	1	0	0	0	1	0	1	1	1	0	0	0	0	0	1	0	2	1	1	0	1	1	0	0	0	1	1	2	1	2	2	0	1	1	1	1	0	0	0	1	1	2	1	0	0	1	1
608	0	1	1	0	0	0	2	0	0	0	1	1	1	0	0	1	2	2	2	2	0	1	0	2	0	0	0	0	1	2	0	0	2	1	1	2	1	0	0	0	0	0	0	1	1	0	0	1	1
609	0	0	2	0	0	1	2	0	0	0	0	1	1	0	0	0	1	0	1	1	0	1	0	2	0	0	0	2	2	2	0	2	2	0	0	2	1	0	0	0	0	1	1	2	0	0	0	2	0
610	1	0	2	0	0	1	1	0	0	0	2	0	2	1	1	0	2	1	2	2	0	0	1	1	1	1	0	1	0	1	2	1	1	0	1	1	0	0	0	0	0	0	0	2	0	1	0	2	0
611	0	2	0	0	0	1	1	0	1	1	1	1	1	0	0	1	1	1	2	2	0	0	0	2	1	1	0	1	1	1	2	1	2	0	2	1	2	1	1	1	0	1	1	2	2	2	0	1	1
612	1	2	0	0	0	0	1	1	0	0	0	0	2	1	1	0	0	0	0	0	1	0	0	2	1	1	0	0	1	1	0	2	2	0	2	1	2	0	1	1	0	0	0	2	2	0	0	1	1
613	0	2	0	0	0	0	1	0	1	1	1	0	2	2	2	0	0	1	2	2	0	0	0	2	1	1	0	0	0	2	1	1	1	1	2	1	0	0	0	0	0	0	0	2	0	0	0	2	0
614	1	2	0	0	0	0	1	0	1	0	1	0	0	0	0	0	0	0	1	2	0	0	0	2	0	0	0	0	0	1	0	2	2	1	1	1	0	0	0	0	0	0	1	1	0	1	0	2	0
615	0	2	0	0	0	0	2	0	0	0	0	0	1	1	1	0	2	1	1	1	0	1	0	2	0	0	0	0	0	1	1	2	2	0	1	2	1	0	2	2	0	0	0	1	1	1	0	0	2
616	0	1	1	0	0	0	1	1	0	0	0	0	0	0	0	0	2	2	2	1	1	0	0	2	0	0	0	0	1	2	0	1	2	0	0	2	2	0	1	1	0	0	0	0	1	1	0	1	1
617	1	1	1	0	0	1	2	0	2	0	0	1	1	1	1	0	0	0	2	1	1	0	1	1	0	0	0	1	1	1	0	0	0	1	2	2	2	0	1	1	0	1	1	2	0	0	0	0	2
618	0	0	2	0	0	1	2	0	2	0	0	0	0	0	0	0	0	0	1	1	0	1	1	1	0	1	1	0	0	2	0	1	1	2	1	1	1	0	1	1	1	1	0	1	2	1	0	1	0
619	1	2	1	0	0	0	1	0	2	0	0	0	1	1	1	0	2	0	0	1	1	0	0	2	0	0	0	2	2	1	2	2	2	1	0	2	2	0	2	2	0	0	0	0	0	0	0	2	1
620	0	2	1	0	0	0	1	1	0	0	1	0	1	0	1	0	0	0	2	2	0	0	1	1	0	0	0	0	1	2	1	0	2	0	0	2	2	0	2	2	0	1	0	0	1	0	0	1	1
621	1	1	1	0	0	0	2	1	1	0	0	1	2	1	1	0	0	0	1	1	1	1	2	0	1	1	1	1	1	2	0	0	0	0	2	2	2	0	1	1	0	0	0	2	0	2	0	1	1
622	1	1	1	0	0	0	2	0	2	0	0	0	1	1	1	0	0	0	1	1	1	0	0	2	0	0	0	0	0	1	0	2	2	2	1	2	1	1	0	0	0	0	0	2	1	0	0	0	1
623	1	1	1	0	0	0	2	0	1	0	1	0	0	0	0	0	1	0	1	1	0	0	0	2	0	0	0	0	1	2	1	2	2	0	1	1	2	0	2	2	0	0	0	0	2	2	0	2	0
624	1	2	2	0	0	0	2	1	1	0	0	0	0	0	0	0	1	0	2	2	0	0	1	1	0	0	0	0	0	1	1	1	2	1	1	1	1	0	0	0	0	0	0	1	0	1	1	2	0
625	1	0	2	0	0	0	2	0	1	0	0	0	0	0	0	0	1	0	0	0	1	2	1	1	1	1	0	0	1	2	1	1	2	0	0	2	1	0	0	0	0	1	1	2	0	1	0	2	1
626	0	2	1	1	1	1	2	0	1	0	0	0	0	0	0	0	0	0	1	1	0	0	0	2	1	1	0	1	1	2	1	0	0	0	0	2	1	1	0	0	0	0	0	2	1	1	0	1	1
627	1	0	2	0	0	1	2	1	0	0	0	0	0	0	0	0	1	2	2	2	0	0	1	1	0	0	0	1	1	2	1	1	2	1	0	2	0	0	1	1	0	1	1	2	0	1	0	2	0
628	0	0	2	0	0	1	2	0	0	0	0	0	1	1	1	0	2	0	0	1	1	1	1	1	1	1	0	0	0	1	0	2	2	0	1	2	0	0	1	0	1	0	0	1	1	1	0	1	1
629	1	1	1	0	0	0	1	0	0	0	1	0	1	0	0	0	1	1	1	1	0	0	0	2	0	0	0	1	1	1	2	2	2	0	2	0	1	1	0	0	0	0	0	2	0	0	0	0	2
630	1	2	0	0	0	0	1	0	0	0	2	0	0	0	0	0	1	0	1	1	1	1	1	1	0	1	0	1	2	2	1	0	1	0	1	2	1	0	0	0	0	0	0	1	0	0	0	2	0
631	0	1	1	0	0	0	2	0	1	0	1	1	1	0	0	0	2	2	1	1	0	1	1	1	1	1	0	1	1	2	2	0	0	0	0	2	1	0	1	1	0	0	0	2	1	1	0	2	0
632	1	2	1	0	0	0	2	0	1	0	1	0	1	1	1	0	2	1	2	2	0	0	0	2	0	0	0	0	0	2	1	1	2	0	0	2	2	1	1	1	0	0	0	2	0	0	0	1	1
633	1	1	1	0	1	0	1	0	1	0	0	1	0	0	1	0	1	0	2	1	1	0	0	2	0	0	0	1	0	1	2	1	1	0	1	1	1	0	0	0	0	2	2	2	1	1	0	0	2
634	0	1	1	0	0	0	2	0	0	0	0	0	1	1	1	0	1	1	1	1	1	1	1	1	1	1	0	0	0	1	2	1	1	0	0	2	2	0	1	1	0	0	0	1	0	1	0	1	1
635	0	1	2	0	0	0	2	1	0	0	0	0	0	0	0	0	1	0	1	1	0	1	0	2	0	0	0	0	0	1	2	1	1	1	1	1	2	0	1	1	0	0	0	2	0	0	0	2	0
636	0	0	2	0	0	0	2	0	1	0	1	0	1	0	0	0	2	2	2	2	0	1	0	2	0	0	1	0	0	2	1	2	2	0	2	0	1	0	0	0	1	2	1	2	1	0	0	2	1
637	1	1	2	0	0	0	2	1	0	0	0	0	1	0	0	0	1	0	1	1	0	0	0	2	0	0	0	1	1	1	1	2	2	0	1	1	1	0	0	0	0	0	0	2	1	1	0	0	1
638	0	1	1	0	0	0	1	1	0	0	1	1	1	0	0	0	2	0	2	2	0	0	0	2	0	0	0	2	2	2	1	1	1	1	1	2	2	0	2	1	1	1	0	0	0	0	0	2	0
639	1	1	2	0	0	0	2	0	2	0	0	0	1	1	1	0	2	1	2	2	0	0	0	2	0	0	0	1	2	2	0	1	1	1	0	2	1	0	0	0	0	0	0	2	0	1	0	2	1
640	0	2	0	0	0	0	2	0	2	0	0	0	1	1	1	0	2	0	2	2	0	1	0	2	0	0	1	0	0	2	0	1	1	2	0	2	2	0	1	1	0	0	0	0	0	1	0	2	1
641	0	0	2	0	0	1	2	0	1	0	1	1	2	1	1	1	1	1	1	1	0	1	0	2	0	0	0	2	1	2	1	1	1	0	0	2	2	1	0	1	0	0	0	2	0	1	0	0	2
642	0	2	0	0	0	0	2	0	2	0	0	0	1	1	1	0	1	0	1	1	1	0	0	2	0	0	0	0	0	2	0	1	0	0	0	2	0	0	0	1	0	0	0	1	0	1	0	1	1
643	0	2	1	0	0	0	2	1	0	0	0	1	1	0	0	0	0	0	0	0	0	0	1	1	0	0	0	0	0	2	2	2	2	0	0	2	1	0	1	1	0	0	0	1	0	1	0	1	1
644	1	2	0	0	0	1	2	0	2	0	0	1	2	1	1	1	1	0	2	1	0	1	1	1	1	1	1	1	1	2	0	1	1	0	0	2	0	0	0	0	0	0	0	2	1	0	0	1	1
645	1	1	2	0	0	0	2	0	1	0	1	0	0	0	0	0	2	0	2	2	0	0	0	2	0	0	0	0	1	2	0	1	1	1	0	2	2	0	1	0	1	0	0	1	0	0	0	1	1
646	1	1	2	0	0	0	2	0	1	0	0	0	1	1	1	0	2	0	1	1	1	0	0	2	0	0	0	0	0	2	1	0	2	0	0	2	1	1	0	0	0	1	1	1	1	1	0	1	1
647	0	1	1	0	0	0	2	0	1	0	0	0	0	0	0	0	1	1	1	1	0	0	0	2	1	1	0	0	1	2	0	1	0	0	1	1	1	1	0	0	0	1	0	1	2	1	0	1	1
648	0	1	1	0	0	1	2	1	0	0	0	1	1	0	0	1	1	1	0	0	1	0	0	2	0	0	0	0	0	2	0	1	1	0	1	1	0	0	0	0	0	1	1	2	1	0	0	2	0
649	1	1	1	0	0	0	2	0	1	0	1	0	0	0	0	0	1	0	1	1	0	1	0	2	0	0	0	0	0	1	1	2	2	1	1	1	0	0	0	0	0	0	0	1	0	0	0	1	1
650	0	1	2	0	0	0	1	0	1	0	1	0	0	0	0	0	1	0	2	2	0	0	0	2	0	0	0	0	0	1	0	1	1	1	0	2	0	0	0	0	0	0	0	2	1	0	0	1	1
651	1	0	1	0	0	0	0	0	0	0	2	1	1	0	0	1	0	0	1	0	1	2	1	1	1	1	1	0	1	2	0	1	2	0	0	2	2	1	0	0	0	0	0	2	1	0	0	1	2
652	1	1	1	0	0	0	2	0	2	0	0	1	1	0	0	1	1	0	2	1	1	1	0	2	0	0	0	0	0	2	1	1	1	0	0	2	2	1	0	0	0	0	0	2	1	0	0	1	1
653	1	0	2	0	0	1	2	0	0	0	0	1	1	0	0	1	2	1	1	1	0	0	0	2	0	1	0	0	1	2	1	2	2	0	0	2	2	1	0	0	1	0	1	2	1	0	0	1	1
654	1	0	2	0	0	1	1	1	1	0	0	0	0	0	0	0	1	0	2	2	0	0	0	2	0	0	0	0	1	2	1	1	1	0	0	2	1	0	2	2	0	1	0	1	0	1	0	0	2
655	1	1	2	0	0	0	2	1	1	0	0	0	1	0	0	0	0	0	0	0	1	0	0	2	0	0	0	1	2	1	1	1	1	1	1	1	1	0	0	0	0	1	1	1	1	0	0	1	1
656	1	2	0	0	0	1	0	0	0	1	2	1	2	1	1	0	1	1	1	1	0	1	0	2	1	1	0	0	2	2	0	1	1	0	0	2	1	0	1	1	0	0	0	2	0	0	0	1	1
657	1	1	1	0	0	0	1	0	0	0	1	1	1	0	0	1	1	0	1	1	0	1	0	2	0	0	0	0	1	2	0	2	2	0	0	2	0	1	0	0	0	1	1	1	1	2	0	2	1
658	1	1	1	0	0	0	2	0	0	1	1	0	0	0	0	1	0	0	2	2	0	0	1	1	1	1	0	0	2	2	0	2	2	1	1	1	2	1	0	0	0	0	0	2	2	1	0	2	0
659	0	0	2	0	0	0	1	0	1	0	0	0	0	0	0	0	2	1	1	1	1	0	1	1	0	0	1	1	1	2	0	1	1	1	0	2	1	0	0	0	0	0	0	2	1	0	0	0	1
660	1	2	1	0	0	0	1	2	0	0	0	0	1	1	1	0	1	1	0	0	0	0	1	1	0	0	0	1	2	2	1	2	2	0	1	1	2	0	1	1	0	0	0	2	0	1	0	0	2
661	0	0	2	0	0	0	2	1	0	0	0	0	0	0	0	0	0	0	0	1	1	0	0	2	1	1	0	1	1	0	1	2	2	0	2	0	1	1	0	0	0	0	0	1	0	1	0	2	0
662	0	1	1	0	0	0	2	1	0	0	0	1	2	1	1	1	1	0	1	1	0	0	0	2	1	1	0	0	0	1	0	1	2	0	0	2	2	0	2	1	1	1	1	2	1	0	0	1	1
663	1	2	0	0	0	0	1	1	0	0	1	1	1	1	1	0	2	2	0	0	0	0	0	2	0	0	0	0	1	2	0	0	0	0	0	2	1	0	1	1	0	1	0	1	0	0	0	2	1
664	0	2	2	0	0	0	1	0	0	0	1	1	1	1	2	0	2	2	1	1	0	0	1	1	0	0	0	0	0	1	0	1	1	1	1	1	1	0	1	1	0	1	1	2	1	0	0	0	2
665	1	1	1	0	0	1	2	1	0	0	0	1	1	0	0	1	0	0	0	1	1	1	1	1	1	1	0	2	2	0	2	1	1	0	1	1	2	1	1	1	0	0	0	2	0	1	0	2	0
666	0	1	1	0	0	0	1	0	1	1	1	0	0	0	0	0	0	0	2	2	0	0	1	1	1	1	0	2	2	2	0	1	1	0	1	1	1	0	1	0	1	0	0	1	1	1	0	1	1
667	0	2	0	0	0	0	1	1	0	0	1	0	1	1	1	0	1	1	0	0	0	1	0	2	0	0	0	0	0	2	1	1	1	2	1	1	1	0	1	1	0	1	1	2	1	0	0	2	0
668	0	1	2	0	0	0	1	1	0	0	1	0	0	0	0	0	0	0	1	1	1	0	1	1	2	2	0	0	0	2	0	1	2	0	0	2	1	0	0	0	0	0	0	1	0	1	0	2	0
669	0	1	2	0	0	1	1	0	0	0	1	0	1	1	1	0	0	0	2	1	1	0	0	2	0	0	0	1	2	2	0	1	1	0	1	2	1	0	1	1	0	0	1	1	1	0	0	1	0
670	1	1	1	0	0	1	1	1	1	0	0	0	0	0	0	0	0	0	1	1	1	1	1	1	1	1	0	1	1	2	1	2	2	0	2	1	1	1	0	0	0	1	1	1	1	1	0	0	2
671	1	2	1	0	0	0	2	1	0	0	0	0	1	0	0	0	2	2	1	1	1	0	1	1	1	1	0	0	0	2	2	2	2	1	1	1	0	0	0	0	0	0	0	2	0	0	0	2	0
672	1	0	2	0	0	1	2	0	0	0	0	0	1	0	0	0	1	1	1	1	0	0	1	1	0	0	1	1	1	1	1	1	1	0	0	2	1	0	1	1	0	0	0	1	0	1	0	1	2
673	0	2	0	0	0	0	1	0	0	0	1	1	1	0	0	1	1	1	1	1	0	0	1	1	0	0	0	0	1	2	1	1	2	0	1	2	2	0	1	1	0	0	0	2	0	0	0	2	0
674	0	1	2	0	0	0	2	0	1	0	0	0	0	0	0	1	0	0	0	0	0	1	0	2	0	0	0	0	0	2	0	0	0	0	0	2	2	0	0	0	0	0	0	1	0	1	0	2	1
675	0	2	0	0	0	0	1	0	0	0	0	1	2	2	2	0	0	0	0	1	1	0	0	2	1	1	0	1	2	2	1	1	1	0	0	2	1	0	0	0	0	0	0	1	1	0	0	1	1
676	1	1	2	0	0	1	2	0	0	0	0	0	1	0	0	0	1	1	1	1	0	0	0	2	1	1	0	1	2	2	0	1	2	0	0	2	0	0	0	0	0	0	0	2	0	0	0	2	0
677	0	2	1	0	0	0	2	1	1	0	0	1	1	0	0	1	1	1	1	2	0	0	1	1	0	0	0	0	2	2	0	2	2	0	1	1	1	0	1	1	0	0	0	2	1	0	0	2	1
678	0	2	2	0	0	1	1	0	0	0	1	0	1	1	1	0	2	1	2	2	1	0	0	2	0	0	1	0	1	2	0	1	2	2	1	2	2	0	2	2	0	1	1	1	1	2	0	1	1
679	1	1	2	0	0	0	2	0	1	0	1	0	0	0	0	0	1	1	0	0	0	0	0	2	0	0	0	0	1	2	0	1	1	1	2	1	1	1	0	0	0	0	0	1	0	1	0	0	1
680	1	2	0	0	0	0	1	0	2	0	0	1	1	0	1	0	0	0	0	0	1	1	0	2	0	0	0	1	1	2	0	2	2	1	1	1	0	0	0	0	0	0	0	1	1	1	0	2	0
681	1	1	2	0	0	0	2	1	0	0	0	0	0	0	0	0	2	2	2	2	0	0	0	2	1	1	0	0	1	2	1	1	2	0	0	2	0	0	0	0	0	0	0	0	0	1	0	1	1
682	0	1	1	0	0	1	2	0	2	0	0	1	1	0	0	1	0	0	2	2	1	2	0	2	0	0	0	1	1	1	2	2	2	0	0	2	2	1	1	1	0	1	0	1	0	0	0	2	0
683	1	2	0	0	0	0	2	1	0	0	0	0	1	2	1	0	1	1	1	1	0	1	0	2	1	1	0	0	0	1	1	1	1	0	0	2	2	1	1	1	0	0	0	2	1	0	0	2	0
684	1	0	2	0	0	0	2	0	1	0	1	0	1	1	1	0	0	0	2	1	1	1	0	2	0	0	0	0	2	2	0	1	1	1	2	0	2	1	0	0	0	1	1	2	1	0	0	1	1
685	0	1	2	0	0	0	2	1	0	0	0	1	1	0	0	1	0	0	1	1	1	1	1	2	0	0	0	1	1	0	2	1	1	0	1	1	1	0	2	2	0	0	0	2	1	0	0	1	1
686	1	2	0	0	0	0	2	1	0	0	0	0	0	0	0	0	1	1	1	1	0	1	1	1	1	1	0	0	0	2	2	2	2	1	1	1	2	0	1	1	0	0	0	2	0	0	0	1	1
687	1	2	0	0	0	0	2	1	0	0	0	0	0	0	0	0	2	2	1	1	1	2	0	2	0	0	0	0	0	1	1	1	1	1	1	2	1	1	0	0	0	1	1	1	1	1	0	0	2
688	1	0	2	0	0	0	2	0	1	0	1	0	1	1	1	0	1	0	1	1	1	0	0	2	0	0	0	0	0	1	1	1	1	0	0	2	2	1	1	1	0	0	0	2	0	0	0	1	0
689	1	1	2	0	0	0	0	0	0	1	2	1	1	0	0	0	2	1	2	2	1	1	0	2	0	0	0	1	1	2	2	2	2	0	0	2	0	0	0	0	0	0	0	0	2	2	0	0	2
690	0	1	2	0	0	0	1	1	0	0	0	0	1	1	1	0	1	1	1	2	0	1	0	2	0	0	1	0	0	2	0	2	2	0	1	1	0	0	1	1	0	0	0	2	0	0	0	2	1
691	1	1	2	0	0	0	2	0	1	0	0	0	2	1	1	0	1	0	1	1	0	0	0	2	0	0	0	0	0	2	0	0	0	0	1	1	1	0	1	1	0	1	0	1	0	1	0	2	0
692	0	1	1	0	0	0	2	0	0	0	0	0	0	0	0	0	1	1	0	0	0	0	0	2	0	0	0	2	2	0	2	2	2	0	1	1	2	1	1	1	0	0	0	1	0	1	0	1	1
693	1	2	1	0	0	0	2	1	1	0	0	0	0	0	0	0	1	0	2	1	1	0	0	2	0	0	0	0	0	1	0	2	2	0	1	1	2	0	1	1	0	0	0	0	0	1	0	0	1
694	0	0	2	0	1	0	2	0	2	0	0	0	1	1	1	0	1	0	1	1	0	0	0	2	0	0	0	1	1	1	0	1	1	0	1	1	0	0	1	1	0	1	0	1	0	0	0	1	1
695	0	1	1	0	0	0	1	0	0	0	0	0	0	0	0	0	1	0	2	1	1	0	0	2	1	1	0	0	0	1	1	2	2	1	0	2	2	1	1	0	2	0	0	1	0	1	0	1	0
696	0	1	1	0	0	0	2	1	1	0	0	1	1	0	0	1	1	0	2	2	0	0	0	2	0	0	0	0	0	1	0	2	2	1	0	2	2	1	0	0	0	2	2	2	1	1	0	1	2
697	1	0	2	0	0	1	2	0	1	0	0	0	0	0	0	0	2	0	2	2	0	1	0	2	0	0	0	0	0	2	1	1	2	2	1	1	1	1	0	0	0	1	0	1	2	1	0	1	2
698	1	2	1	0	0	0	1	0	1	0	1	0	0	0	0	0	1	1	1	1	1	1	1	1	1	1	0	0	0	1	0	1	1	0	1	1	1	0	1	1	0	0	0	1	0	0	0	2	1
699	0	2	0	0	0	0	2	1	1	0	0	0	0	0	0	0	1	1	0	1	1	0	1	1	2	2	0	0	1	2	1	1	1	1	2	0	2	0	2	2	0	0	0	2	1	2	0	2	0
700	0	1	2	0	0	0	2	1	0	0	0	0	0	0	0	0	2	1	2	2	1	0	0	2	0	0	0	0	1	2	0	1	2	0	1	2	2	0	1	1	0	0	0	1	0	1	0	2	0
701	1	1	2	0	0	0	2	1	1	0	0	0	0	0	0	0	1	1	1	2	0	0	0	2	0	0	0	0	1	2	0	2	2	1	0	2	1	0	1	1	1	0	0	0	1	1	0	2	0
702	0	1	2	0	0	0	2	1	0	0	0	0	0	0	0	0	0	0	0	1	0	0	0	2	0	0	0	0	0	1	2	1	2	0	0	2	2	0	2	2	0	0	0	2	0	0	0	1	1
703	0	2	1	0	0	0	2	0	0	0	1	0	0	0	0	0	0	0	2	2	0	1	0	2	0	0	0	1	1	2	0	2	2	0	1	1	1	0	0	0	0	1	1	2	1	0	0	2	0
704	0	0	2	0	0	0	2	0	0	0	0	0	1	1	1	0	0	0	1	1	1	0	1	1	0	0	0	1	0	1	1	1	2	1	1	1	2	0	1	1	0	0	0	2	0	1	0	1	2
705	0	2	0	0	0	0	1	0	1	0	1	0	2	1	1	0	0	1	2	2	0	1	0	2	0	0	0	1	1	1	2	0	1	0	0	2	1	1	0	0	0	0	0	2	0	0	0	1	1
706	0	1	1	0	0	1	2	0	2	0	0	0	0	0	0	0	1	0	1	1	0	1	0	2	1	1	1	0	0	1	1	1	1	1	0	2	1	0	2	2	0	0	0	2	0	0	0	2	0
707	1	0	2	0	0	1	2	0	0	0	0	1	0	0	1	0	2	0	2	2	0	0	0	2	0	0	0	0	0	2	1	1	1	0	1	1	1	0	0	0	0	0	1	1	0	1	0	1	2
708	1	1	1	0	0	0	1	0	0	0	0	0	0	0	0	0	1	0	1	1	0	1	0	2	0	0	0	0	0	2	0	1	2	2	2	1	0	0	0	0	0	0	0	1	0	0	0	0	2
709	0	2	0	0	0	0	2	0	0	0	1	0	1	1	1	0	1	1	0	0	1	0	0	2	0	0	0	0	1	2	1	2	2	1	1	1	2	0	2	2	0	1	1	2	0	1	0	2	1
710	0	1	1	0	0	0	1	0	0	1	2	1	2	1	1	0	2	1	1	1	0	2	1	1	1	1	0	1	1	1	2	0	0	0	0	2	2	0	1	1	0	0	0	2	0	0	0	0	2
711	1	1	1	0	0	0	2	0	0	0	0	0	1	1	1	0	2	1	0	0	1	0	0	2	0	1	0	2	2	2	2	0	0	0	0	2	1	0	1	1	0	0	0	1	1	0	0	0	2
712	0	1	2	0	0	0	0	0	0	0	1	1	1	0	0	0	1	1	1	2	0	0	0	2	0	0	0	0	1	2	0	1	1	2	2	2	1	0	2	2	0	1	1	2	0	1	0	0	2
713	1	2	0	0	0	0	2	0	1	0	0	1	1	0	0	1	2	2	1	1	1	1	0	2	0	0	0	0	0	2	1	0	0	0	1	1	1	0	0	0	0	0	0	1	1	1	0	2	1
714	1	0	2	0	0	1	2	1	0	0	0	0	0	0	0	0	2	2	1	1	0	0	0	2	2	2	0	2	2	2	0	1	2	0	1	2	2	1	1	1	0	1	0	1	0	1	0	2	1
715	0	1	1	0	0	1	2	0	0	0	0	2	2	1	1	0	2	0	2	2	0	1	0	2	0	0	0	0	0	2	2	0	2	1	1	2	1	1	0	0	0	1	0	0	0	0	0	2	0
716	0	0	2	0	0	1	1	0	2	0	0	1	1	0	0	0	0	0	1	1	1	1	1	1	1	2	0	1	1	0	2	0	1	0	1	2	1	0	0	0	0	0	0	2	0	1	0	2	0
717	1	1	0	0	0	0	2	1	0	0	0	0	0	0	0	0	1	0	1	1	1	0	0	2	0	0	0	0	0	1	1	0	0	0	0	2	2	0	1	1	0	0	0	2	0	0	0	1	1
718	0	1	1	0	0	0	2	0	0	0	1	0	1	1	1	0	0	0	0	1	1	0	0	2	1	1	0	0	0	2	1	1	1	0	1	1	0	0	0	0	0	0	1	1	1	0	0	0	2
719	1	1	1	0	0	0	2	0	2	0	0	0	0	0	0	0	1	1	1	2	0	0	1	1	1	1	0	1	1	1	1	1	2	0	0	2	1	1	0	0	0	1	1	1	1	2	0	1	1
720	0	1	1	0	0	0	0	0	1	1	1	1	2	2	2	0	1	1	1	1	0	1	1	1	1	1	0	0	0	2	1	0	0	0	0	2	1	0	0	0	0	1	1	1	0	0	0	0	2
721	1	2	0	0	0	0	1	0	1	0	1	0	0	0	0	0	1	1	1	1	0	1	0	2	0	0	0	0	0	1	0	1	2	0	0	2	2	0	2	1	1	0	1	2	1	0	0	2	0
722	1	2	0	0	0	0	1	0	1	0	0	0	0	0	0	0	1	0	1	0	1	1	1	1	1	1	0	0	0	2	1	1	1	1	1	1	2	0	2	2	0	0	0	2	0	0	0	1	1
723	0	1	1	0	0	1	1	1	0	0	1	0	1	1	1	0	1	1	0	0	0	0	0	2	0	0	0	0	1	2	1	2	2	1	1	2	2	0	1	0	1	0	0	2	0	0	0	1	1
724	0	2	1	0	0	0	2	0	0	0	1	0	0	0	0	0	1	0	1	1	0	0	0	2	0	0	0	0	0	2	0	1	1	1	0	2	2	0	2	1	1	1	1	2	1	1	0	2	0
725	0	1	2	0	0	0	2	1	0	0	0	0	0	0	0	0	1	0	1	1	1	2	1	1	1	1	0	0	0	1	0	0	1	1	1	2	1	1	0	0	0	1	1	2	1	2	0	1	0
726	0	1	1	0	0	0	2	0	1	0	1	1	1	0	0	1	2	0	1	1	1	0	0	2	0	0	0	0	0	2	1	0	0	0	0	2	2	0	1	1	0	0	0	1	0	0	0	1	0
727	0	1	2	0	0	0	2	0	1	0	0	0	1	1	1	0	1	1	2	2	0	0	1	1	0	0	0	0	0	1	0	0	0	0	0	2	2	0	1	0	1	0	0	2	0	1	0	2	0
728	1	2	0	0	0	0	1	1	1	0	1	0	1	1	1	0	1	1	2	2	0	0	0	2	0	0	1	0	1	2	0	1	1	1	0	2	2	0	1	0	1	0	0	2	1	0	0	1	1
729	0	2	1	0	0	0	1	1	0	0	1	0	1	1	1	0	1	1	1	1	1	0	1	1	1	1	0	0	0	2	1	2	2	0	1	1	1	0	0	0	0	0	0	0	1	1	0	1	1
730	0	1	2	0	0	1	2	0	1	0	1	1	2	2	2	0	1	1	1	0	0	0	0	2	0	0	0	0	0	2	0	1	1	0	0	2	2	1	1	0	2	1	1	2	1	1	0	2	1
731	0	2	1	0	0	0	2	0	0	0	0	0	0	0	0	0	0	0	1	2	0	1	0	2	0	0	0	0	0	1	0	0	1	1	1	2	1	0	0	0	0	0	0	1	1	1	0	1	1
732	1	1	2	0	0	0	1	1	1	0	0	0	1	1	1	0	2	2	1	1	0	0	0	2	1	1	1	0	1	2	0	1	1	0	2	1	0	0	1	0	1	2	2	2	1	1	0	1	2
733	0	1	1	0	0	0	2	0	0	0	0	1	2	2	2	0	1	1	0	0	1	0	0	2	1	1	0	1	1	1	2	2	2	1	0	2	2	1	0	0	0	0	0	0	0	0	0	2	1
734	0	1	1	0	0	0	2	0	1	0	0	0	0	0	0	0	2	0	2	2	0	1	0	2	1	1	0	1	1	2	0	1	2	0	1	2	1	0	0	0	0	1	1	2	1	0	0	1	1
735	0	1	1	0	0	0	2	1	0	0	0	0	0	0	0	0	1	0	0	0	1	0	0	2	0	0	0	1	1	1	1	0	1	1	0	2	1	1	0	0	0	0	0	1	0	1	0	1	2
736	1	2	1	0	0	0	2	0	1	0	1	0	0	0	0	0	2	0	2	2	0	1	0	2	0	0	1	1	1	2	0	2	2	0	2	0	2	1	1	1	0	1	0	1	0	0	0	0	2
737	0	0	1	0	0	0	2	0	2	0	0	0	0	0	0	0	1	0	2	1	1	1	0	2	0	0	0	0	0	2	1	1	1	2	2	2	2	0	0	0	0	1	1	2	1	0	0	0	2
738	1	0	2	0	0	1	2	0	1	0	0	0	0	0	0	0	0	0	1	2	0	1	0	2	0	0	0	1	1	2	2	1	1	0	1	1	1	1	0	0	0	0	0	2	0	1	0	1	1
739	0	0	2	0	1	0	0	0	1	0	1	1	1	1	1	0	1	0	1	1	1	0	0	2	0	0	0	0	0	2	1	2	2	0	0	2	1	0	0	0	0	1	1	2	0	0	0	2	0
740	1	1	1	0	0	1	2	0	2	0	0	1	2	2	2	0	1	0	1	1	0	0	0	2	1	1	0	1	1	0	2	1	0	1	0	2	0	0	0	0	0	0	0	0	0	1	0	0	2
741	1	0	2	0	0	0	2	0	2	0	0	0	1	1	1	0	2	1	2	2	0	0	0	2	0	0	0	1	1	2	2	0	1	1	1	2	2	0	0	0	0	0	0	1	1	1	0	1	1
742	0	0	2	0	0	1	1	0	1	0	0	2	2	0	0	1	2	0	2	2	0	0	0	2	1	1	0	1	1	1	1	0	0	0	0	2	1	0	1	1	1	1	1	2	0	0	0	1	1
743	1	0	2	0	1	0	2	1	1	0	0	1	1	1	1	0	2	0	2	2	0	0	0	2	0	0	1	1	1	2	0	1	1	0	0	2	1	0	1	0	1	1	1	2	1	0	0	0	2
744	1	1	1	0	0	1	1	0	0	0	1	0	0	0	0	0	1	1	1	1	1	1	0	2	0	0	0	1	0	1	2	2	2	2	1	1	2	0	1	1	0	0	0	2	0	0	0	2	1
745	0	1	1	0	0	0	1	0	0	0	1	2	2	1	1	0	1	1	1	1	0	0	0	2	0	0	0	0	0	1	1	1	2	2	1	1	1	0	0	0	0	0	0	2	0	1	0	0	1
746	0	2	0	0	0	0	2	0	2	0	0	0	1	1	2	0	2	1	2	2	0	0	0	2	0	0	0	1	1	2	2	0	1	1	0	2	0	0	0	0	0	0	0	2	0	1	0	1	1
747	1	0	1	0	0	0	2	1	0	0	0	1	0	0	1	0	2	2	1	1	1	1	0	2	1	1	0	2	1	2	1	1	1	1	2	1	2	0	1	1	0	0	1	2	1	0	0	2	2
748	0	0	2	0	1	0	1	0	0	0	1	0	0	0	0	0	2	1	2	2	0	0	0	2	0	0	0	0	0	2	0	1	1	1	1	1	2	1	1	1	1	0	0	2	0	2	0	1	1
749	0	2	0	0	0	0	2	0	0	1	1	0	1	1	1	0	0	0	0	0	1	0	0	2	0	0	0	1	1	2	1	1	2	0	0	2	1	0	0	0	0	0	0	2	0	1	0	0	1
750	1	2	0	0	1	0	1	1	1	0	0	1	2	1	2	0	2	0	2	2	0	0	0	2	1	1	0	0	0	2	1	1	1	1	0	2	1	0	1	1	0	0	0	1	0	1	0	2	0
751	0	1	2	0	0	0	2	0	0	0	0	0	0	0	0	0	1	1	0	0	2	0	0	2	0	0	0	0	0	2	0	0	0	0	0	2	2	0	0	0	0	0	0	0	0	1	0	2	1
752	1	1	2	0	0	1	2	0	0	0	0	1	1	0	0	0	2	0	1	1	1	0	1	1	0	0	1	1	1	2	0	0	1	2	1	2	1	0	0	0	0	0	0	1	0	1	1	1	1
753	1	2	0	0	0	0	1	0	0	0	1	1	2	1	1	0	0	0	1	1	1	0	0	2	0	0	0	0	0	2	1	1	1	1	1	1	1	0	0	0	0	1	1	2	1	0	0	0	2
754	0	1	1	0	0	0	2	1	1	0	0	0	0	0	0	0	1	0	1	1	0	0	1	1	0	0	0	0	1	2	0	1	1	2	2	2	1	0	1	1	0	1	1	1	1	0	0	2	0
755	0	1	1	0	0	0	2	0	1	0	1	0	1	0	0	0	0	0	1	1	1	1	1	1	1	1	0	0	0	2	1	0	1	1	1	2	1	0	1	1	1	0	0	1	1	1	0	0	2
756	1	2	0	0	0	0	1	0	0	0	0	1	0	0	1	0	1	0	1	1	1	0	0	2	0	0	0	0	0	1	1	1	1	0	1	1	2	0	1	1	0	0	0	2	0	1	0	1	1
757	1	1	1	0	0	0	2	0	0	0	1	1	0	0	0	0	2	1	1	1	0	1	0	2	0	0	0	0	0	2	1	1	1	1	1	1	2	0	2	2	0	1	1	2	1	1	0	1	1
758	0	1	1	0	0	0	1	0	0	0	1	1	2	1	1	0	1	1	1	1	0	0	0	2	0	0	0	0	1	1	0	2	1	0	0	2	1	0	0	0	1	0	0	1	0	1	0	1	1
759	0	1	1	1	1	1	2	0	2	0	0	0	1	0	1	0	1	2	1	1	1	0	0	2	0	0	0	1	0	1	1	1	2	1	1	1	2	0	0	0	0	0	0	1	1	1	0	2	0
760	1	2	0	0	0	0	2	1	0	0	0	0	1	1	1	0	1	1	0	0	1	1	0	2	0	0	0	0	0	2	0	0	0	0	0	1	2	0	2	1	1	0	0	0	0	0	0	2	0
761	0	0	1	0	0	0	2	0	0	1	1	1	1	0	0	1	1	1	0	0	0	1	1	1	0	0	0	1	1	1	2	0	0	1	0	2	2	0	0	0	0	1	0	1	0	1	0	2	1
762	0	0	2	0	0	1	2	0	1	0	0	1	2	2	2	0	0	0	2	2	1	0	2	0	0	1	0	0	1	2	0	0	0	0	0	2	1	0	1	1	0	0	0	2	1	0	0	2	0
763	1	2	1	0	0	0	1	0	0	0	2	0	1	0	1	0	0	0	2	1	1	0	1	1	0	0	0	0	0	1	1	1	2	0	0	2	1	0	1	1	0	1	1	1	1	1	0	0	1
764	0	0	2	0	0	1	1	0	0	0	1	0	1	1	1	0	2	1	1	2	0	1	0	2	1	1	0	0	0	2	1	0	0	0	1	1	0	1	0	0	0	0	0	2	1	0	0	1	1
765	1	2	1	0	0	0	1	0	1	0	0	0	1	2	1	0	1	0	2	2	0	2	0	2	0	0	0	0	0	1	1	1	0	0	1	1	1	0	0	0	0	1	1	1	1	0	0	2	1
766	0	1	1	0	0	0	1	1	0	0	1	0	0	0	0	0	1	1	1	1	1	0	0	2	1	1	0	0	1	2	0	0	0	0	0	2	0	0	1	1	0	0	0	1	0	0	0	2	0
767	1	1	2	0	0	1	1	0	0	0	1	1	1	0	0	0	2	1	0	0	1	1	0	2	1	1	0	0	0	2	1	0	1	2	1	2	0	0	1	0	1	0	0	1	0	1	0	0	2
768	1	1	1	1	1	2	1	0	0	0	1	1	2	2	2	0	1	0	1	1	0	0	0	2	0	0	0	1	2	1	1	1	2	2	0	2	1	0	0	0	0	0	0	2	0	0	0	0	2
769	0	2	1	0	0	0	2	0	2	0	0	0	1	1	1	0	0	0	1	1	1	0	0	2	0	0	0	1	1	1	1	1	0	0	1	1	1	0	1	1	0	0	0	1	1	1	0	1	1
770	0	1	1	0	0	0	2	0	1	0	1	0	0	0	0	0	1	1	0	0	1	0	0	2	0	0	0	2	2	0	2	0	1	1	1	2	2	0	1	1	0	0	0	2	1	0	0	2	0
771	1	1	1	0	0	0	2	1	0	0	0	0	0	0	0	0	1	1	2	2	0	0	1	1	0	0	0	0	0	2	1	2	2	1	0	2	1	0	0	0	0	1	0	0	1	0	0	0	2
772	1	1	2	0	0	0	2	0	2	0	0	1	2	1	1	1	1	0	2	1	0	0	0	2	0	0	0	1	2	2	1	0	1	0	0	2	1	0	0	0	0	0	0	2	0	1	0	1	1
773	0	1	1	0	0	0	2	1	0	0	0	0	0	0	0	0	1	0	1	1	0	0	0	2	1	1	0	0	0	2	1	2	2	0	1	1	2	1	1	0	2	0	0	1	1	0	0	1	1
774	0	1	2	0	0	0	2	0	1	0	1	0	1	0	0	0	1	1	1	1	0	1	1	1	1	1	0	0	2	2	0	0	1	1	0	2	1	0	1	1	0	1	1	2	0	0	0	2	0
775	0	2	0	0	0	0	2	0	0	0	0	0	0	0	0	0	0	0	1	1	0	1	1	1	1	1	0	0	0	2	1	0	1	1	1	2	2	0	1	1	0	0	0	1	0	1	0	2	2
776	1	1	1	0	0	1	2	0	1	0	0	0	0	0	0	0	0	0	0	0	1	1	1	1	1	1	0	0	0	2	0	1	1	2	2	2	2	0	1	1	0	0	0	2	0	1	0	1	1
777	0	1	1	0	0	0	2	0	2	0	0	0	1	1	1	0	0	0	2	1	1	0	1	1	1	2	0	0	1	2	0	2	2	0	1	1	2	0	1	1	0	0	0	2	0	0	0	1	1
778	0	0	2	0	0	2	2	0	1	0	0	0	0	0	0	0	0	0	1	1	1	0	0	2	1	1	0	1	1	2	1	1	1	0	1	1	2	0	0	0	0	2	2	2	1	1	0	1	1
779	0	1	2	0	0	1	1	0	1	1	2	0	1	1	1	0	0	0	2	2	0	1	1	1	1	1	0	0	0	1	0	1	1	0	1	2	2	1	1	0	2	0	0	1	0	2	0	2	0
780	0	1	2	0	0	0	1	0	1	0	0	0	1	1	1	0	0	0	0	0	0	1	0	2	0	0	0	2	2	2	2	0	0	0	1	1	1	0	1	1	1	0	0	2	1	0	0	2	2
781	0	1	1	0	0	0	0	0	1	0	0	0	1	1	1	0	0	0	0	0	1	1	0	2	0	0	1	1	1	2	0	1	1	0	0	2	0	0	0	0	0	1	1	1	1	1	0	1	1
782	1	1	1	1	1	2	2	0	2	0	0	2	2	1	1	1	1	0	1	1	0	1	0	2	1	1	0	0	0	2	2	1	1	0	2	0	2	0	2	2	1	0	0	2	1	0	0	0	1
783	1	2	1	0	0	1	1	0	1	0	0	1	2	0	0	1	0	0	0	0	0	0	0	2	0	0	0	0	0	1	0	2	2	1	0	2	1	0	0	0	0	0	0	2	0	1	0	2	0
784	0	2	1	0	0	0	1	0	0	0	2	0	0	0	0	0	1	1	2	2	0	1	0	2	0	0	0	1	2	2	1	1	1	0	1	1	2	0	1	1	0	0	0	2	0	2	0	1	1
785	0	0	1	0	0	0	2	0	0	0	0	0	1	1	1	0	1	1	1	1	1	1	1	1	1	1	1	0	0	1	1	2	2	1	0	2	2	2	0	0	0	0	0	2	0	1	0	0	2
786	0	0	2	0	1	0	2	0	2	0	0	1	1	0	0	1	2	1	2	2	0	0	0	2	0	0	0	1	2	2	1	1	1	0	1	2	1	0	0	0	0	0	0	2	0	1	0	2	0
787	0	1	1	0	0	0	2	0	1	0	0	0	1	1	1	0	1	0	2	2	0	0	0	2	0	0	0	0	0	2	1	1	1	0	0	2	2	0	0	0	0	0	0	0	0	0	0	1	1
788	0	2	1	0	0	0	2	0	2	0	0	0	0	0	0	0	1	1	0	0	0	0	0	2	0	0	0	0	0	1	1	0	0	0	0	2	1	0	1	1	0	2	2	2	0	1	0	1	1
789	1	1	1	0	0	0	2	0	2	0	0	1	1	0	0	1	0	0	1	1	0	0	0	2	0	0	1	0	0	2	0	1	1	1	0	2	1	0	1	1	0	1	1	1	1	1	0	1	1
790	0	1	1	0	0	0	2	0	2	0	0	0	1	0	0	0	1	1	2	2	0	0	0	2	0	0	0	0	1	2	0	1	1	0	0	2	2	0	1	1	0	0	0	1	0	0	0	1	1
791	1	1	0	0	0	0	2	1	1	1	0	0	1	1	1	0	1	1	0	0	1	0	0	2	0	0	0	0	0	1	0	2	2	1	1	1	1	1	0	0	0	0	0	2	1	0	0	0	1
792	1	1	1	0	0	1	2	0	1	0	1	0	0	0	0	0	0	0	2	2	1	1	1	1	1	1	0	0	0	1	1	0	0	0	0	2	2	1	1	0	2	0	0	1	0	0	0	0	2
793	1	1	2	0	0	1	1	0	0	0	1	1	1	0	0	1	2	1	1	1	0	0	0	2	0	0	0	2	2	1	2	2	2	2	1	1	1	0	0	0	0	0	0	1	0	1	1	1	1
794	1	2	0	0	0	0	2	0	2	0	0	1	1	1	1	0	1	1	1	1	1	1	0	2	0	0	0	1	1	2	1	1	1	0	0	1	1	0	1	1	0	0	0	2	0	1	0	0	2
795	0	1	1	0	0	0	1	1	0	0	0	0	0	0	0	0	2	1	1	2	0	0	0	2	1	1	1	0	1	2	0	1	1	0	0	2	1	1	0	0	0	0	0	0	0	0	0	1	1
796	0	1	1	0	0	0	2	0	2	0	0	0	1	0	0	0	1	0	2	2	0	1	1	1	0	0	0	0	0	2	2	0	2	1	1	2	2	0	2	2	0	1	1	1	1	1	0	2	0
797	0	1	1	0	0	1	2	0	0	0	0	0	0	0	0	0	2	2	1	1	1	1	0	2	0	0	0	0	0	1	1	1	1	0	1	1	1	0	1	1	1	0	0	2	0	1	0	2	1
798	0	1	1	0	0	1	1	0	2	0	0	1	1	0	0	1	1	1	0	0	1	0	1	1	0	0	0	0	1	2	1	0	0	0	1	1	2	0	1	0	1	1	1	2	1	0	0	1	1
799	0	1	1	0	0	0	2	1	1	0	0	0	0	0	0	0	1	1	1	1	0	0	0	2	0	0	0	1	1	2	2	1	1	0	0	2	2	1	0	0	1	1	1	1	1	1	0	1	1
800	1	2	1	0	0	0	2	0	1	0	0	1	1	1	1	0	1	1	0	0	2	0	0	2	0	0	0	0	0	2	0	2	2	0	2	0	1	0	0	0	0	1	1	2	1	1	0	0	1
801	1	2	0	0	0	1	1	0	1	0	1	1	1	1	1	0	1	0	2	2	0	0	1	1	0	0	0	0	1	2	1	2	2	0	1	1	1	0	2	2	0	0	0	2	0	2	0	1	1
802	1	0	1	0	0	0	2	1	0	0	0	0	1	1	1	0	1	1	0	0	1	0	0	2	0	0	0	0	2	2	0	2	2	1	1	1	2	0	1	1	0	0	0	2	1	0	0	1	1
803	0	2	1	0	0	0	2	0	1	0	1	0	0	0	0	0	2	1	1	2	0	0	0	2	0	0	0	0	1	2	0	1	1	0	0	2	1	0	0	0	0	0	0	1	0	1	0	2	0
804	1	1	1	0	0	0	2	1	0	0	0	0	1	1	2	0	1	1	1	1	1	0	0	2	0	0	0	0	1	2	1	1	1	0	0	2	1	0	2	2	0	1	0	0	0	0	0	2	0
805	0	0	2	0	0	0	2	1	1	0	0	0	1	1	1	0	1	1	0	1	1	0	0	2	0	0	0	0	0	2	1	1	1	0	0	2	2	0	1	1	0	0	0	0	2	2	0	0	1
806	1	2	1	0	0	0	2	1	1	0	0	0	1	1	1	0	1	0	2	2	0	1	0	2	0	0	0	1	1	1	1	1	1	0	2	1	0	1	0	0	0	0	0	2	0	1	0	2	0
807	1	0	2	0	0	1	2	0	0	0	1	0	0	0	0	0	1	1	2	2	0	0	1	1	0	0	0	2	2	1	2	0	0	0	0	2	1	0	0	0	0	0	0	0	1	1	0	1	1
808	0	1	1	0	0	0	1	1	1	0	1	0	1	1	1	0	2	1	1	1	0	0	0	2	0	0	0	0	1	2	0	1	1	1	1	2	2	0	1	1	0	0	0	2	0	2	0	1	1
809	1	0	2	0	0	0	1	1	0	0	1	1	2	1	1	0	2	1	2	2	0	0	0	2	0	0	0	1	1	2	1	1	0	0	0	2	1	0	0	0	0	0	0	1	0	0	0	2	1
810	1	1	1	0	0	0	1	1	1	0	1	0	0	0	0	0	0	0	1	0	1	0	0	2	0	0	0	1	2	1	1	1	1	0	2	1	1	0	0	0	0	0	0	1	0	0	0	0	2
811	1	1	1	0	0	0	2	1	1	0	0	0	0	0	0	0	2	2	2	2	0	0	0	2	0	0	0	1	2	2	1	2	2	1	1	1	2	0	0	0	0	0	0	1	0	0	0	0	1
812	0	2	1	0	0	0	1	0	1	0	0	1	1	1	2	0	0	0	1	1	1	0	0	2	1	1	0	0	0	2	0	2	2	0	0	2	1	0	1	1	0	2	1	2	1	0	0	2	0
813	0	1	1	0	0	0	2	0	0	0	0	0	0	0	0	0	1	0	1	1	0	1	0	2	0	0	0	0	1	2	0	2	2	0	1	1	2	1	0	0	0	1	1	1	0	0	0	1	1
814	1	1	1	0	0	1	1	0	2	0	0	1	1	1	1	0	2	1	1	1	1	0	0	2	0	0	0	0	0	1	1	1	0	1	0	2	2	0	1	1	0	0	0	2	1	0	0	2	0
815	1	1	1	0	0	0	2	0	2	0	0	1	2	2	2	0	2	1	1	1	0	1	1	1	1	2	1	1	1	2	0	2	2	0	0	2	1	1	0	0	0	0	0	2	1	1	0	2	0
816	0	1	1	0	1	0	2	1	0	0	0	1	2	1	1	1	2	1	2	2	1	0	1	1	0	0	0	0	1	2	0	1	1	0	0	2	0	0	0	0	0	0	0	0	2	2	0	0	2
817	1	1	1	0	0	1	1	0	2	0	0	0	1	1	1	0	0	0	1	1	1	0	1	1	0	0	0	0	2	2	0	1	1	0	1	2	1	0	1	1	0	0	0	2	0	0	0	1	1
818	0	2	1	0	0	0	2	0	1	0	1	1	1	1	1	0	1	0	1	1	1	0	0	2	0	0	0	1	1	1	1	1	1	0	0	2	2	0	1	1	0	1	1	2	0	1	0	1	1
819	0	1	1	1	1	1	2	0	1	0	1	0	0	0	0	0	1	0	2	2	0	0	0	2	0	0	0	0	0	1	0	2	2	0	1	1	0	0	1	1	0	0	0	1	0	0	0	2	0
820	1	1	2	0	0	0	2	0	1	0	0	1	1	0	0	1	1	1	1	1	0	1	2	0	1	1	0	1	1	2	1	0	1	0	0	2	1	0	0	0	0	1	1	1	1	1	0	2	1
821	1	0	2	0	0	2	1	0	1	0	0	0	0	0	0	0	1	1	2	2	0	0	1	1	0	0	0	2	2	1	2	1	2	0	2	1	2	0	1	1	0	1	1	2	1	1	0	2	1
822	1	2	0	0	0	0	2	0	1	0	0	0	1	1	1	0	1	1	0	0	0	0	0	2	0	0	1	1	1	1	1	1	1	0	0	2	2	1	1	1	0	0	0	2	1	0	1	0	1
823	0	1	1	0	0	0	1	0	1	0	0	1	1	0	0	0	1	1	1	1	0	1	1	1	0	0	1	1	1	2	0	2	2	1	0	2	1	0	0	0	0	0	0	2	0	1	0	1	1
824	0	1	1	0	0	0	2	0	1	0	1	1	1	1	1	0	2	1	2	2	0	1	0	2	0	0	0	1	1	2	2	2	2	0	2	0	2	1	0	0	0	0	0	2	0	0	0	0	2
825	1	1	2	0	0	0	0	0	0	1	2	0	0	0	0	0	2	2	1	1	1	1	0	2	0	0	0	0	0	1	0	1	2	0	0	2	1	0	1	1	0	0	0	0	0	1	0	2	0
826	0	0	1	0	0	0	2	0	1	0	0	1	1	1	1	0	1	1	1	1	0	1	0	2	0	0	0	0	0	2	0	0	0	1	2	2	0	0	0	0	0	0	0	2	0	2	0	2	1
827	1	2	0	0	0	0	2	0	1	0	0	0	1	1	1	0	1	1	1	1	1	1	1	1	1	1	0	1	0	1	2	1	2	2	2	1	0	1	0	0	0	0	0	2	1	0	0	2	1
828	1	1	1	1	1	1	1	0	0	0	2	0	0	0	0	0	0	0	0	0	1	0	0	2	0	0	0	0	0	1	1	1	1	0	1	1	1	0	0	0	0	0	0	2	0	1	0	1	1
829	1	1	1	0	0	0	2	1	0	0	0	0	1	1	1	0	1	2	1	1	1	1	1	1	0	0	1	0	0	2	0	0	2	1	1	2	2	0	1	1	0	1	1	2	1	1	0	2	0
830	0	1	2	0	0	0	2	0	0	0	1	0	0	0	0	0	2	2	2	2	0	0	0	2	0	0	0	1	1	1	1	1	1	0	1	2	0	0	0	0	0	0	0	2	1	1	0	1	1
831	1	1	1	0	0	0	2	1	0	0	0	2	2	1	1	1	0	0	1	1	1	0	0	2	1	1	0	1	2	2	1	1	2	0	0	2	1	0	1	1	0	1	1	2	0	1	0	0	2
832	1	2	0	0	0	0	2	0	2	0	0	0	1	1	1	0	1	1	1	2	0	1	0	2	0	0	0	0	1	2	0	2	2	0	1	1	2	0	1	1	0	1	0	1	0	1	0	1	1
833	0	0	2	0	0	0	2	0	2	0	0	0	0	0	0	0	1	0	1	1	0	0	0	2	0	0	0	0	0	2	1	2	2	0	2	0	2	0	1	1	0	0	0	2	0	0	1	1	0
834	1	1	1	0	0	0	1	0	0	0	1	0	0	0	0	0	1	1	2	2	0	1	0	2	0	0	0	0	2	2	0	1	1	0	1	0	2	0	2	2	0	0	0	0	1	1	0	2	1
835	0	2	1	0	0	0	2	0	1	0	0	1	0	0	0	0	1	0	2	2	0	1	0	2	0	0	0	0	0	1	2	2	2	0	1	1	1	0	0	0	0	0	0	2	0	1	0	2	0
836	1	1	1	0	0	1	1	1	1	0	1	0	1	1	1	0	1	1	1	1	0	1	0	2	0	0	0	1	2	2	1	2	1	0	0	2	0	0	0	0	0	0	0	2	0	1	0	1	1
837	0	0	2	0	0	0	2	0	1	0	0	0	1	1	1	0	1	0	1	1	0	0	0	2	0	0	1	1	1	2	0	1	1	0	1	0	2	0	0	0	0	1	1	2	1	0	0	0	2
838	1	2	0	0	0	0	1	2	0	0	0	0	1	0	0	0	1	0	2	2	0	1	1	1	0	1	0	0	1	2	1	1	2	2	0	2	2	0	0	0	0	0	0	2	1	2	0	2	1
839	1	0	1	0	0	0	1	0	0	0	1	0	0	0	0	0	1	1	1	1	1	1	0	2	0	0	0	1	0	1	1	0	1	1	0	2	2	0	2	2	0	0	0	2	1	0	0	1	1
840	0	1	1	0	0	0	2	1	0	0	0	0	0	0	0	0	2	0	2	2	0	0	0	2	0	0	0	0	0	2	0	0	1	2	1	2	1	0	1	1	0	1	1	1	0	1	0	0	2
841	1	0	2	0	0	1	1	0	1	0	0	1	2	1	1	1	2	1	1	1	1	0	0	2	0	0	0	0	0	1	1	1	1	0	2	1	2	1	1	1	0	1	0	1	0	1	0	0	2
842	1	1	1	0	0	0	2	0	0	0	0	0	1	1	1	0	1	1	1	2	0	1	0	2	1	1	0	1	2	1	1	1	1	1	0	2	1	0	0	0	0	0	0	0	2	2	0	0	2
843	1	1	2	0	0	0	2	0	0	0	1	0	1	1	1	0	1	0	1	1	1	1	1	1	1	1	0	0	0	1	0	1	1	1	1	1	1	0	0	0	0	0	0	2	0	1	0	0	2
844	0	1	1	0	0	0	2	0	2	0	0	0	0	0	0	0	1	1	1	1	1	1	1	1	1	1	0	0	0	2	1	1	1	0	0	2	1	0	0	0	0	1	1	1	1	1	0	1	1
845	1	1	1	0	0	0	2	0	0	0	1	1	1	1	1	0	2	1	0	0	1	0	0	2	0	0	0	0	1	2	1	1	1	0	0	2	2	0	1	1	0	0	0	2	0	0	0	0	2
846	1	0	2	0	0	1	2	1	0	0	0	0	1	1	1	0	1	0	2	2	0	0	0	2	1	1	0	0	0	2	0	1	2	2	0	2	1	0	0	0	0	0	0	2	1	0	0	1	1
847	1	1	1	0	0	1	2	1	1	0	0	0	1	1	1	0	1	1	1	1	0	0	1	1	1	1	1	0	0	1	0	1	1	0	0	2	1	0	1	0	1	0	0	1	0	0	0	2	1
848	0	0	1	0	0	0	1	0	0	0	1	1	1	1	1	0	1	1	0	0	2	1	0	2	0	0	0	0	0	1	2	1	1	0	1	1	2	0	1	1	0	0	0	2	0	1	0	2	0
849	0	1	2	0	0	1	1	1	1	0	0	0	1	0	0	0	1	1	1	2	0	1	0	2	0	0	0	0	0	1	0	1	1	1	1	1	2	0	2	2	0	0	1	2	1	0	0	1	1
850	1	2	1	0	0	0	2	0	0	0	0	1	1	1	1	0	1	0	1	1	0	0	1	1	0	0	0	2	2	1	1	0	1	1	1	2	2	1	0	0	0	0	0	1	0	1	0	1	1
851	0	2	0	0	0	0	0	0	0	0	2	0	0	0	0	0	1	1	1	1	0	0	0	2	0	0	0	0	0	1	0	1	2	1	0	2	2	1	0	1	0	0	0	1	0	1	0	2	0
852	0	2	0	0	0	0	1	1	1	0	0	1	1	1	1	0	1	0	1	1	1	0	0	2	1	1	0	0	0	1	0	2	1	0	0	2	1	0	1	1	0	0	0	2	0	0	0	1	1
853	1	0	1	0	0	0	2	0	0	0	0	1	1	1	1	0	2	1	2	2	0	1	1	1	1	1	0	0	1	2	0	1	2	0	2	1	2	0	2	2	0	0	1	2	1	0	0	1	1
854	1	2	1	0	0	0	1	0	1	0	1	0	0	0	0	0	1	1	1	1	0	0	0	2	1	1	0	1	1	2	1	1	2	0	2	1	1	0	0	0	0	0	0	2	0	1	0	1	0
855	0	2	0	0	0	0	1	0	0	0	0	0	0	0	0	0	1	0	1	1	0	0	0	2	0	0	0	0	0	2	2	0	0	0	0	2	0	0	0	0	0	0	0	0	0	0	0	0	1
856	1	1	1	0	0	1	2	0	1	0	0	1	1	1	1	0	1	1	2	2	0	0	1	1	1	2	0	0	0	2	1	1	1	0	0	2	1	0	1	1	0	1	1	2	0	1	0	1	0
857	1	1	1	0	0	0	2	0	2	0	0	0	1	1	1	0	1	1	2	2	0	1	0	2	0	0	0	0	0	2	1	1	1	0	0	2	2	0	1	1	0	1	1	1	1	0	0	0	2
858	0	1	1	0	0	0	2	0	0	0	0	1	0	0	1	0	0	0	1	2	0	0	0	2	0	0	0	0	1	2	0	1	1	2	1	1	0	0	0	0	0	0	0	2	1	0	0	1	1
859	1	0	1	0	0	0	0	0	1	0	1	0	1	1	1	0	2	1	1	1	0	1	0	2	0	0	0	0	1	2	0	0	2	0	0	2	1	0	0	0	0	1	1	1	1	1	0	1	1
860	0	1	2	0	0	0	2	1	0	0	0	0	2	2	2	0	1	1	1	1	0	0	0	2	0	0	0	1	1	2	2	1	2	0	1	2	1	1	0	0	0	0	0	1	0	0	0	0	1
861	1	2	1	0	0	0	1	0	0	0	1	0	0	0	0	0	2	2	1	1	1	1	0	2	0	0	0	0	0	1	2	1	2	2	0	2	1	0	0	0	0	0	0	2	0	0	0	2	1
862	1	1	1	0	0	1	2	0	1	0	1	0	1	1	1	0	1	0	2	2	0	1	0	2	1	1	0	0	0	2	2	0	2	0	0	2	2	0	1	0	1	0	0	0	1	1	0	1	1
863	1	0	2	0	0	1	1	0	1	0	1	1	2	1	1	0	1	1	1	1	0	0	0	2	0	0	0	1	1	0	2	0	0	1	1	1	1	0	1	1	0	1	0	1	0	0	0	2	0
864	1	2	0	0	0	0	2	0	1	0	0	1	1	0	0	1	0	0	2	1	1	0	0	2	0	0	0	0	1	2	0	1	2	0	1	2	1	0	1	1	1	1	1	2	1	0	0	1	1
865	1	0	2	0	0	1	1	0	1	0	1	0	1	1	1	0	2	1	1	2	0	0	2	0	0	0	0	0	1	2	0	1	1	0	1	1	2	0	1	1	0	1	1	1	1	0	0	1	0
866	1	1	2	0	0	0	2	0	2	0	0	0	0	0	0	0	1	0	1	1	1	1	0	2	0	0	0	0	1	2	1	0	2	0	0	2	1	0	2	2	0	0	0	1	0	1	1	0	1
867	0	2	1	0	0	0	0	0	1	0	0	0	0	0	0	0	1	1	1	1	1	0	1	1	1	1	0	0	0	2	0	0	2	1	2	2	2	0	1	0	1	1	1	2	0	1	0	1	0
868	0	0	1	0	0	0	1	0	1	0	0	0	2	2	2	0	2	2	2	2	0	0	0	2	0	0	0	0	0	1	1	0	0	0	0	2	2	0	0	0	0	0	0	1	1	1	0	2	1
869	0	2	0	0	1	0	1	0	1	0	1	0	0	0	0	0	0	0	1	1	0	0	0	2	1	1	0	1	1	2	1	1	1	1	2	0	0	0	0	0	0	0	0	1	0	1	0	2	0
870	1	1	2	0	0	0	1	1	1	0	1	0	0	0	0	0	1	0	2	1	0	0	1	1	0	0	0	1	2	1	1	0	1	2	1	2	2	0	1	1	0	0	0	2	0	0	0	0	2
871	0	1	1	0	0	0	2	1	1	0	0	1	2	1	2	0	1	1	0	0	2	1	0	2	0	0	0	0	0	1	2	1	1	2	1	1	2	0	2	2	0	1	1	2	1	1	0	1	1
872	0	2	1	0	0	0	2	0	0	1	1	0	1	1	1	0	1	0	1	1	0	0	0	2	0	0	0	0	1	1	1	2	2	1	1	1	1	1	0	0	0	0	0	1	1	0	0	2	0
873	0	1	1	0	0	0	2	0	1	0	1	0	1	2	1	0	0	0	1	1	1	1	0	2	0	0	0	0	0	2	1	0	0	0	0	2	2	0	2	1	1	1	0	1	2	1	0	0	2
874	1	0	2	0	0	0	1	0	1	0	1	1	2	2	2	0	0	0	0	0	0	0	0	2	1	1	0	0	0	1	0	0	2	1	1	2	1	0	0	0	0	1	1	1	1	2	0	1	1
875	1	0	2	0	0	1	1	0	0	0	0	0	0	0	0	0	0	0	0	0	0	0	0	2	1	1	0	0	0	2	1	0	1	0	0	2	0	0	0	0	0	0	0	2	2	0	0	1	1
876	0	1	1	0	0	0	2	1	0	0	0	1	2	1	1	0	1	1	1	1	0	1	1	1	1	1	0	0	0	2	1	0	0	0	0	2	1	0	1	0	1	0	0	2	2	1	0	1	1
877	0	2	1	0	0	0	1	0	1	0	1	1	2	1	1	0	1	0	2	1	1	0	0	2	0	0	0	0	1	2	1	1	2	2	1	1	2	1	0	0	0	0	0	2	1	0	0	2	0
878	0	1	1	0	0	0	2	0	0	0	1	0	0	0	0	0	2	2	2	2	0	1	1	1	1	1	0	1	2	1	1	2	2	0	2	0	0	0	1	1	0	0	0	2	0	2	0	1	0
879	0	1	1	0	0	1	2	0	2	0	0	0	1	1	1	0	2	0	2	2	0	0	1	1	1	2	1	1	1	2	1	0	0	0	2	2	1	0	0	0	0	1	0	1	1	0	0	2	0
880	0	1	1	1	1	1	1	1	0	0	1	0	0	0	0	0	1	0	1	1	0	1	2	0	1	1	0	1	1	2	2	1	1	1	0	2	1	0	1	1	0	1	1	2	1	1	0	1	2
881	0	1	1	0	1	0	1	0	1	0	1	1	1	1	1	0	2	1	1	1	1	0	0	2	0	0	0	0	0	2	0	2	2	0	0	2	1	0	0	0	0	0	0	1	0	0	0	0	1
882	0	1	1	0	0	0	2	0	1	0	1	0	1	1	1	0	0	1	2	2	0	1	1	1	1	1	0	2	1	2	1	1	1	1	1	1	0	1	0	0	0	1	1	2	1	1	0	1	1
883	0	2	1	0	0	0	2	0	1	0	0	0	0	0	0	0	1	1	2	2	0	0	1	1	0	0	0	1	1	1	2	2	2	1	0	2	1	0	1	0	1	0	0	0	0	0	0	1	1
884	1	2	1	0	0	0	2	0	1	0	2	0	0	0	0	0	2	2	1	1	1	1	1	1	1	1	0	1	1	2	0	1	1	0	2	1	1	0	0	0	0	1	0	1	0	1	0	0	2
885	0	2	1	0	0	1	2	0	0	0	0	0	1	1	1	0	2	0	2	2	0	0	1	1	0	0	0	1	1	2	1	0	0	0	0	2	1	0	0	0	0	0	0	2	0	1	0	2	0
886	0	2	1	0	0	0	1	0	0	0	1	0	0	0	0	0	1	0	2	1	1	1	0	2	0	0	0	0	0	2	1	1	1	0	0	2	2	0	2	1	1	0	0	2	0	0	1	1	0
887	1	2	0	0	0	0	1	0	1	1	1	2	2	1	1	0	1	1	2	2	0	0	1	1	0	0	0	2	2	2	2	2	2	1	0	2	1	0	1	0	1	1	1	1	1	2	1	0	1
888	1	0	2	0	0	0	2	1	1	0	0	1	0	0	0	0	0	0	0	0	0	0	0	2	0	0	0	0	0	2	1	1	1	0	0	2	1	0	0	0	0	0	0	1	0	1	0	1	1
889	0	1	1	0	0	1	2	0	2	0	0	0	0	0	0	1	1	1	0	0	1	1	0	2	0	0	0	0	0	2	0	1	1	0	0	2	0	0	1	1	0	1	1	2	1	2	0	2	1
890	0	1	1	0	1	0	2	0	1	0	0	0	1	1	1	0	0	1	0	1	1	0	0	2	2	2	0	0	0	1	2	1	1	0	0	2	0	0	0	0	0	0	0	2	0	0	0	2	2
891	1	1	2	0	0	0	1	0	1	0	1	0	1	1	1	0	1	1	1	2	0	0	0	2	1	1	0	0	0	2	0	1	1	0	1	2	1	0	1	1	0	0	0	1	0	0	0	2	0
892	1	0	2	0	0	1	2	0	0	1	1	0	0	0	0	0	0	0	1	1	1	0	1	1	0	0	0	0	0	2	1	2	2	0	2	0	1	1	0	0	0	1	1	2	1	0	0	2	0
893	1	1	1	0	0	0	2	0	1	0	1	1	1	1	1	0	0	0	2	1	1	1	2	0	1	1	0	1	1	2	2	1	1	0	1	1	1	0	1	0	1	0	0	1	0	0	0	0	2
894	0	1	2	0	0	0	2	0	0	0	0	0	2	1	1	0	0	0	2	1	1	1	2	0	1	1	0	0	0	1	1	1	0	1	0	2	0	0	0	0	0	0	0	2	1	2	0	1	1
895	0	0	2	0	1	0	2	1	0	0	0	1	2	1	1	1	2	0	2	2	0	0	0	2	0	0	0	1	2	2	0	0	1	1	0	2	2	0	1	1	0	0	0	1	0	0	0	1	1
896	1	1	1	0	1	0	1	0	0	0	1	0	0	0	0	0	2	1	1	1	0	2	0	2	0	0	0	1	1	2	0	1	1	1	0	2	0	0	0	0	0	0	0	2	0	0	0	0	2
897	1	0	1	0	0	0	1	0	1	0	0	0	0	0	0	0	2	2	1	1	1	1	0	2	0	0	0	0	0	2	1	1	1	0	0	2	2	0	2	2	0	1	0	1	0	0	1	2	0
898	0	1	1	0	0	1	2	0	1	0	1	0	0	0	0	0	2	1	1	1	0	1	0	2	0	0	0	0	2	2	0	1	1	0	0	2	2	0	2	2	0	1	1	2	0	1	0	0	1
899	0	0	2	0	0	1	2	0	0	0	0	0	0	0	0	0	2	2	2	2	0	1	0	2	0	0	0	0	0	1	2	1	0	1	0	2	2	0	2	2	0	1	0	1	0	0	0	0	2
900	1	1	1	0	0	0	1	0	1	0	0	0	0	0	0	0	1	1	0	1	1	0	0	2	0	0	0	1	1	2	2	1	1	0	2	0	0	0	0	0	0	0	0	2	0	2	0	2	2
901	1	2	0	0	0	0	2	0	1	0	1	0	1	2	1	0	2	1	0	0	1	1	1	1	1	1	0	0	0	2	0	2	2	0	2	0	1	0	1	1	0	1	0	1	0	0	0	1	1
902	1	1	0	0	0	0	2	0	1	0	1	1	2	0	0	1	2	1	1	1	0	0	1	1	0	0	0	1	1	2	1	0	0	0	1	1	0	0	0	0	0	0	0	1	0	0	0	1	1
903	0	0	2	0	0	0	2	0	0	1	1	0	0	0	0	0	2	1	0	0	1	1	0	2	0	0	0	1	2	1	1	2	2	0	1	1	0	0	0	0	0	0	0	2	0	1	0	1	1
904	1	2	0	0	0	0	1	0	1	0	0	0	2	1	1	0	1	1	1	2	0	1	0	2	1	1	0	0	1	2	0	1	1	0	0	2	2	1	0	0	0	0	0	2	1	0	0	1	1
905	1	1	0	0	0	0	2	0	0	0	0	1	2	1	1	0	2	1	2	2	0	0	0	2	0	0	0	0	1	2	0	1	2	2	1	2	1	0	0	0	0	1	1	2	1	0	0	1	1
906	1	0	2	0	0	0	2	1	0	0	0	0	1	1	1	0	2	2	0	0	0	1	1	1	1	1	0	0	1	2	0	0	0	0	0	2	1	1	0	0	0	0	0	1	0	1	0	0	2
907	1	2	0	0	0	0	2	0	0	0	0	0	0	0	0	0	0	1	1	1	0	0	0	2	1	1	0	0	1	2	0	1	2	0	1	2	1	0	1	1	0	0	1	1	0	1	0	1	0
908	1	1	1	0	0	0	1	1	1	0	1	1	2	1	1	1	1	0	2	2	0	1	0	2	0	0	0	2	2	1	2	1	2	0	0	2	1	0	0	0	0	0	0	2	0	0	0	0	2
909	1	2	1	0	0	0	2	0	1	0	0	1	2	2	2	0	1	1	1	2	0	1	0	2	0	0	0	0	1	2	0	1	1	1	2	1	1	0	2	2	0	0	0	2	0	1	0	1	1
910	0	1	0	0	0	0	2	0	0	0	0	0	1	0	0	0	0	0	2	2	0	0	0	2	1	1	0	1	1	2	0	1	1	0	0	2	1	0	0	0	0	0	0	2	0	1	0	0	2
911	0	1	1	0	0	0	2	0	1	0	0	0	0	0	0	0	0	1	2	2	0	1	0	2	1	1	0	1	1	0	2	2	2	1	0	2	2	1	0	0	0	1	1	2	0	1	0	1	1
912	0	1	1	0	0	0	2	1	1	0	0	0	0	0	0	0	2	2	2	2	0	0	0	2	0	0	0	0	0	2	2	2	2	2	1	2	1	0	1	1	0	1	1	1	1	1	0	1	1
913	1	1	2	0	0	0	2	0	1	0	1	2	2	2	2	0	1	0	1	1	0	1	1	1	1	2	0	0	0	1	0	0	1	0	0	2	0	0	0	0	0	0	0	1	0	1	0	1	1
914	0	1	2	0	0	0	2	1	0	0	0	1	1	0	0	0	1	1	0	0	0	1	1	2	0	0	1	1	1	2	0	0	0	0	0	2	1	0	0	0	0	0	0	2	0	0	0	2	0
915	0	1	2	0	0	0	1	0	1	0	1	0	0	0	0	0	2	2	2	1	1	1	0	2	0	0	0	1	1	1	2	1	1	0	0	2	2	0	1	1	0	1	1	1	0	1	0	2	1
916	0	1	2	0	0	0	2	1	1	0	0	0	0	0	0	0	1	0	2	2	0	0	0	2	0	0	1	0	0	1	0	1	1	0	2	0	1	0	0	0	0	1	1	1	1	1	0	1	1
917	1	0	2	0	0	1	1	0	1	0	1	1	1	1	1	0	2	2	2	1	1	1	0	2	0	0	0	1	1	2	1	0	0	0	0	2	1	0	0	0	0	0	0	1	1	1	0	1	1
918	1	1	2	0	0	1	2	0	1	0	0	1	2	1	1	0	1	0	1	0	1	0	1	1	0	0	1	0	0	2	0	2	2	1	1	1	1	0	0	0	0	1	1	1	0	0	0	0	2
919	0	0	2	0	0	1	2	0	1	0	1	1	2	1	1	0	0	1	0	1	1	1	0	2	0	0	1	1	1	2	0	1	2	2	1	1	2	0	1	1	0	0	0	2	2	1	0	1	1
920	1	0	2	0	0	1	2	0	1	0	2	1	1	1	2	0	1	1	1	1	0	1	0	2	0	0	0	0	0	2	0	2	2	0	1	1	1	0	1	1	0	1	1	2	1	1	0	1	1
921	1	1	1	0	0	0	1	1	1	0	0	0	0	0	0	0	1	1	0	0	1	0	1	1	0	0	0	0	0	2	1	1	1	0	0	2	1	0	2	2	0	1	1	2	1	1	0	2	1
922	0	1	2	0	0	0	2	0	2	0	0	1	1	0	0	1	2	1	2	2	0	1	0	2	0	0	0	0	0	2	1	1	2	2	2	1	1	0	2	2	0	0	0	2	0	1	0	1	1
923	1	2	1	0	0	0	2	0	1	0	1	0	0	0	0	0	2	1	1	2	0	0	0	2	0	0	0	0	1	2	0	1	1	0	0	2	0	0	1	1	0	1	1	1	1	1	0	1	1
924	0	1	2	0	0	0	1	0	1	0	1	0	1	1	1	0	2	2	1	1	0	1	0	2	0	0	0	0	2	2	0	1	1	0	1	1	1	0	0	0	0	1	1	2	1	0	0	1	1
925	0	1	2	0	0	0	1	0	0	0	1	0	0	0	0	0	0	0	2	2	0	0	0	2	0	0	0	0	0	2	1	2	2	1	0	2	1	0	2	2	1	1	1	2	1	0	0	2	1
926	1	2	1	0	0	0	2	1	0	0	0	0	1	2	1	0	1	1	0	0	1	1	0	2	0	0	0	1	1	1	1	1	2	0	0	2	1	1	0	0	0	1	1	2	0	1	0	2	0
927	0	0	2	0	1	0	2	0	0	0	0	1	1	0	0	1	1	0	1	1	0	1	0	2	0	0	0	0	2	2	0	1	1	0	1	1	1	0	2	2	0	1	1	2	1	1	0	2	0
928	0	0	2	0	0	1	1	0	0	0	2	1	0	0	1	0	2	2	1	1	0	0	0	2	0	0	0	0	1	2	0	0	0	0	0	2	1	0	0	0	0	0	0	2	0	0	0	2	0
929	0	1	1	0	0	0	2	0	1	0	0	0	0	0	0	0	2	2	2	2	0	0	0	2	0	0	0	0	1	2	0	1	2	1	1	2	2	1	1	0	1	1	1	2	2	0	0	1	1
930	1	1	2	0	0	0	2	0	0	0	0	0	0	0	0	0	0	0	0	1	1	0	0	2	1	1	0	1	1	1	1	2	2	1	0	2	0	0	0	0	0	1	1	2	1	1	0	1	1
931	1	1	1	0	1	0	2	0	1	0	1	0	1	1	1	0	1	1	2	2	0	0	0	2	0	0	0	1	1	1	1	1	2	0	0	2	2	0	2	1	1	1	1	1	1	1	0	1	1
932	0	1	1	0	0	0	2	1	0	0	0	0	1	1	1	0	2	2	1	1	1	0	0	2	0	0	0	0	0	2	0	1	1	1	2	0	0	0	0	0	0	1	1	2	2	2	1	1	0
933	1	0	2	0	0	0	2	0	1	0	0	1	2	1	2	0	1	0	1	0	1	0	1	1	0	0	0	2	2	1	2	2	1	0	0	2	1	0	0	0	0	0	0	2	0	0	0	2	0
934	0	1	2	0	0	0	2	0	1	0	0	1	2	1	1	1	0	0	1	0	1	1	1	1	1	1	0	1	2	2	1	2	2	0	1	2	1	0	1	1	0	0	0	2	0	0	0	2	0
935	1	1	1	0	0	0	1	0	1	0	0	0	0	0	0	0	0	0	1	0	1	0	2	0	0	1	1	0	1	2	0	0	0	0	0	2	1	0	0	0	0	0	0	2	0	1	0	1	2
936	0	2	1	0	0	0	1	0	0	0	1	0	0	0	0	0	2	1	2	2	1	0	1	1	0	0	0	0	1	2	0	1	1	1	2	1	1	0	1	0	1	1	1	1	1	2	1	1	1
937	0	2	0	0	0	0	1	0	2	0	0	0	1	0	0	0	1	1	1	2	0	1	1	1	1	1	0	0	1	2	1	1	1	1	1	2	1	0	0	0	0	0	0	1	0	0	0	2	0
938	1	1	1	0	0	0	1	0	0	0	1	0	0	0	0	0	2	1	2	2	1	0	0	2	0	0	0	0	0	1	0	1	1	2	1	1	1	0	2	2	0	0	0	1	0	0	0	2	0
939	1	2	0	0	0	0	2	0	1	0	1	0	1	0	0	0	1	0	2	1	1	0	0	2	1	1	0	0	0	1	0	0	0	0	0	2	1	0	1	0	1	1	1	1	0	0	0	0	2
940	1	0	2	0	0	1	2	1	0	0	0	0	1	1	1	0	2	1	2	2	1	0	0	2	0	0	0	0	0	1	1	1	2	0	0	2	1	0	2	2	0	0	0	2	0	2	0	1	1
941	0	2	1	0	0	0	2	0	2	0	0	0	0	0	0	0	0	0	0	0	0	1	1	1	1	1	0	2	2	1	2	1	1	0	1	2	2	1	0	0	0	2	2	2	1	0	0	0	0
942	0	1	1	0	0	0	2	1	0	0	0	0	0	0	0	0	1	0	2	1	1	0	0	2	0	0	0	0	0	2	0	0	0	0	0	1	0	0	0	0	0	0	0	2	0	2	0	0	2
943	0	1	1	0	0	0	2	1	0	0	0	0	0	0	0	0	0	0	1	1	0	0	1	1	1	1	0	0	0	1	1	0	2	1	2	2	1	0	1	1	0	0	0	1	0	2	0	2	1
944	0	2	0	0	0	0	2	0	0	1	1	1	2	2	2	0	0	0	2	2	0	0	1	1	1	1	0	1	1	2	1	0	0	0	1	1	1	0	1	1	0	0	0	2	2	1	0	1	2
945	1	1	1	0	0	0	2	0	0	0	0	0	1	1	1	0	0	1	2	2	0	0	0	2	0	0	0	0	0	1	0	1	1	0	0	2	2	0	1	1	0	1	1	2	1	0	0	2	1
946	0	2	0	0	0	0	1	0	1	0	1	0	1	1	1	0	1	1	1	1	0	1	1	1	0	0	1	0	0	1	1	1	1	1	2	1	2	2	0	0	0	1	1	2	1	0	0	1	1
947	1	1	1	0	0	0	1	0	0	0	1	0	1	1	1	0	2	0	1	1	0	0	0	2	1	1	0	0	0	2	1	2	2	0	1	1	1	0	0	0	0	0	0	2	1	1	0	2	1
948	1	1	1	0	0	0	2	1	1	0	0	1	1	0	0	1	1	1	1	1	1	0	1	1	0	0	0	1	2	2	0	0	1	0	0	2	2	0	1	1	0	0	0	0	0	0	0	0	2
949	1	2	1	0	0	0	2	0	0	0	0	1	1	1	1	0	1	0	1	1	0	0	1	1	0	0	0	0	1	2	1	1	1	1	1	1	2	0	0	0	0	1	1	2	0	1	0	1	1
950	1	1	2	0	0	0	2	1	1	0	0	0	0	0	0	0	2	1	2	2	0	0	0	2	1	1	0	0	0	1	1	1	2	1	0	2	2	0	2	1	1	1	1	2	1	0	0	2	1
951	1	2	1	1	1	1	1	0	1	0	1	0	0	0	0	0	0	0	0	0	1	1	0	2	0	0	0	1	2	2	1	1	2	1	2	2	2	0	1	1	0	1	1	2	1	0	0	2	0
952	1	1	1	0	0	0	2	1	0	0	0	0	0	0	0	0	1	1	1	2	0	0	0	2	0	0	0	1	0	1	2	2	2	0	0	2	1	0	1	1	0	0	0	1	0	1	0	0	1
953	1	1	2	0	0	0	1	1	1	0	0	0	0	0	0	0	2	1	1	1	0	1	0	2	0	0	0	0	2	2	0	1	1	0	0	2	1	0	0	0	0	1	0	1	0	1	0	0	2
954	1	0	2	0	1	0	1	0	0	0	2	0	0	0	0	0	1	0	1	1	0	1	0	2	0	0	0	0	0	1	0	2	2	1	0	2	2	1	1	1	0	1	0	1	1	2	0	2	0
955	1	1	1	0	0	0	2	1	0	0	0	0	1	1	2	0	2	0	0	1	1	0	0	2	0	0	0	0	0	1	0	2	2	0	0	2	2	0	0	0	0	0	0	1	0	1	0	2	0
956	0	2	1	0	0	0	2	0	0	0	0	0	0	0	0	0	1	0	1	1	0	0	0	2	0	0	0	0	0	1	0	0	0	0	0	2	1	0	0	0	0	0	0	2	0	0	0	1	1
957	1	1	2	0	0	0	2	0	1	0	1	0	1	0	0	0	0	0	1	1	0	0	0	2	0	0	0	1	1	2	0	1	2	0	0	2	1	1	0	0	0	0	0	1	0	1	0	1	1
958	0	2	1	0	0	0	2	0	1	0	0	0	0	0	0	0	1	1	2	2	0	0	0	2	1	1	0	0	0	1	1	0	0	0	0	2	0	0	1	1	0	0	0	2	0	0	0	2	0
959	1	0	2	0	0	2	1	0	1	1	2	1	2	1	1	1	1	1	1	1	0	0	0	2	1	1	0	0	0	2	0	1	2	0	1	2	2	0	2	2	0	0	0	2	0	0	0	1	1
960	0	1	2	0	0	1	2	1	0	0	0	0	0	0	0	0	1	0	1	1	0	1	1	1	1	1	0	0	0	1	1	0	2	0	0	2	0	0	0	0	0	1	1	1	1	2	0	2	0
961	0	2	1	0	0	0	1	0	1	0	1	1	2	1	1	1	1	1	1	0	0	0	0	2	0	0	0	1	1	2	1	0	0	0	0	2	2	0	1	1	0	1	1	2	1	1	0	1	1
962	1	2	0	0	1	0	1	0	2	0	0	1	2	1	1	0	1	1	1	1	0	0	0	2	0	0	0	1	1	2	2	1	1	2	0	2	2	0	2	2	0	1	1	2	1	1	0	1	0
963	0	2	0	0	0	1	2	0	2	0	0	0	0	0	0	0	2	0	2	2	0	0	1	1	0	0	1	0	0	2	1	1	1	0	0	2	2	0	1	1	0	2	2	2	0	1	0	2	0
964	0	1	2	0	0	0	2	0	1	0	1	0	1	1	1	0	1	1	1	1	0	0	1	1	0	0	0	0	0	2	1	2	1	0	0	2	2	0	1	0	1	0	0	2	0	1	0	2	1
965	1	1	2	0	0	0	1	0	1	0	1	0	1	0	0	0	0	0	0	0	1	0	0	2	0	0	0	0	0	2	2	1	2	2	1	2	2	0	2	2	0	0	0	2	1	0	0	1	2
966	1	1	1	0	0	1	2	0	2	0	0	0	1	1	1	0	2	2	2	2	0	0	1	1	1	1	0	0	0	1	0	1	1	0	1	0	1	0	0	0	0	0	0	2	0	0	0	1	0
967	0	1	2	0	0	1	1	0	0	0	2	0	1	1	1	0	0	0	1	1	0	1	0	2	1	1	0	1	1	2	1	1	1	1	0	2	1	0	1	0	1	0	0	2	0	0	0	2	0
968	1	0	2	0	0	0	2	0	1	0	0	1	1	1	1	0	0	0	1	1	1	0	0	2	0	0	0	0	0	2	0	2	2	0	1	1	2	0	1	1	0	1	1	2	1	1	0	0	2
969	0	1	1	0	0	0	2	0	0	0	1	0	0	0	0	0	2	0	2	2	0	0	0	2	0	0	0	0	1	2	0	0	0	0	0	2	2	0	2	2	0	0	0	2	1	0	0	1	1
970	0	0	2	0	0	0	1	0	1	0	1	0	2	1	1	0	1	0	1	1	0	0	0	2	1	1	0	0	0	2	0	0	1	0	0	2	0	0	0	0	0	0	0	2	1	0	0	1	1
971	1	2	0	0	0	0	2	0	2	0	0	1	2	2	2	0	0	0	0	0	1	0	0	2	0	0	0	0	0	1	1	1	1	0	0	2	1	0	0	0	1	0	0	1	1	1	1	2	0
972	0	1	1	0	1	0	2	0	2	0	0	0	1	1	1	0	2	2	1	1	0	1	0	2	0	0	0	0	0	2	0	2	2	0	1	1	2	1	1	1	0	0	0	2	0	0	0	2	0
973	0	1	1	1	1	2	2	0	1	0	0	0	1	0	0	0	0	0	2	1	1	0	1	1	0	0	0	1	1	1	2	2	2	0	2	0	2	0	0	0	0	0	0	1	0	1	0	1	1
974	1	1	1	0	0	0	1	0	0	0	1	0	1	1	1	0	0	0	2	1	1	0	0	2	0	0	0	0	1	2	0	1	1	1	0	2	1	0	1	1	0	1	0	1	0	1	0	2	1
975	1	2	1	0	0	0	2	0	1	0	1	0	0	0	0	0	0	0	2	2	0	0	0	2	0	0	0	0	0	2	1	1	1	0	0	2	0	0	0	0	0	0	1	2	1	0	0	2	0
976	0	2	0	0	0	0	1	0	1	0	0	1	1	0	0	0	2	2	1	1	1	0	0	2	0	0	0	0	0	2	0	1	1	0	1	1	1	1	0	0	0	0	0	1	0	0	0	2	0
977	1	1	1	0	0	0	1	0	0	0	1	0	0	0	0	0	1	0	1	1	1	1	1	1	0	1	0	0	1	2	1	2	1	0	0	2	2	0	1	1	0	1	1	2	0	1	0	0	2
978	1	2	1	0	0	0	2	1	1	0	0	0	0	0	0	0	1	1	2	0	1	0	0	2	1	1	0	0	0	2	2	1	2	0	1	2	2	0	0	0	0	2	2	2	1	1	0	1	0
979	0	1	1	0	0	0	2	0	0	0	0	2	2	0	0	1	1	1	1	1	0	0	1	1	0	0	0	0	0	2	0	2	2	0	2	0	0	0	0	0	0	2	2	2	1	0	0	2	0
980	1	1	1	0	1	0	2	0	1	0	0	0	2	2	2	0	1	0	1	1	0	0	1	1	0	0	0	1	1	2	1	1	1	1	2	0	0	0	0	0	0	1	0	1	1	0	0	1	2
981	0	2	0	0	0	0	1	1	0	1	1	0	1	1	1	0	2	0	2	2	0	1	1	1	1	1	0	1	1	1	2	2	2	1	0	2	1	1	0	0	0	0	0	2	0	0	0	2	0
982	0	0	2	0	0	1	1	0	1	0	0	0	0	0	0	0	2	2	2	2	0	1	2	0	1	1	0	1	1	1	2	2	1	0	0	2	1	1	0	0	0	0	1	1	0	1	0	2	1
983	0	0	2	0	0	1	2	1	0	0	1	0	0	0	0	1	0	0	1	1	1	1	0	2	0	0	1	2	2	2	1	1	2	0	0	2	2	0	1	0	1	0	0	1	0	1	0	2	0
984	1	2	0	0	0	0	2	0	2	0	0	1	0	0	1	0	2	0	2	2	0	1	0	2	0	0	0	0	0	2	0	1	1	1	1	1	2	0	2	2	1	0	0	0	0	0	0	2	0
985	1	2	0	0	0	0	2	0	1	0	2	0	0	0	0	0	0	0	2	1	1	1	0	2	0	0	0	1	1	2	1	1	1	0	1	1	1	0	1	1	0	1	1	2	1	0	0	0	2
986	0	0	2	0	0	0	2	0	0	0	0	1	0	0	1	0	0	0	0	1	0	0	0	2	0	0	0	1	1	0	1	1	2	1	1	2	2	0	1	1	0	0	0	2	1	0	0	2	0
987	0	1	1	0	0	0	2	1	0	0	0	0	0	0	0	0	1	1	0	0	1	0	0	2	0	0	0	1	1	2	1	1	1	1	0	2	1	1	0	0	1	1	1	1	0	0	0	1	1
988	0	1	1	0	0	0	2	1	1	0	0	0	0	0	0	1	1	1	1	1	1	0	0	2	0	0	0	0	0	2	0	2	2	1	1	1	2	0	2	2	0	0	0	2	1	0	0	1	1
989	0	0	2	0	0	0	2	0	1	0	1	0	2	2	2	0	1	0	1	0	1	0	0	2	0	0	0	0	2	2	0	0	1	0	1	2	0	0	0	0	0	0	1	2	1	0	0	2	1
990	1	1	1	0	0	1	2	1	0	0	0	1	2	1	1	0	1	1	1	2	0	0	0	2	0	0	0	0	1	2	0	2	2	1	1	1	1	0	0	0	0	0	0	2	0	2	0	0	2
991	1	2	1	0	0	0	1	0	0	0	1	0	0	0	0	0	1	1	2	2	0	0	0	2	0	0	0	0	0	2	1	0	0	0	1	1	0	0	0	0	0	0	0	2	0	1	0	2	1
992	1	1	1	0	0	0	1	0	0	1	2	0	1	1	1	0	1	1	1	0	1	1	0	2	0	0	0	0	0	1	1	1	1	1	1	2	1	1	0	0	0	0	0	2	0	0	0	2	0
993	0	2	0	0	0	0	1	0	0	0	1	2	2	1	1	0	1	0	2	1	1	1	0	2	0	0	0	1	0	0	2	0	0	0	1	1	1	0	1	1	0	1	1	2	0	0	0	2	0
994	0	1	2	0	0	0	2	0	2	0	0	1	1	0	0	1	0	0	0	0	0	1	0	2	0	0	0	1	2	2	1	1	1	0	1	1	2	0	1	1	0	0	0	1	1	0	0	2	0
995	1	0	2	0	0	0	2	0	0	0	0	0	1	0	0	0	2	0	1	1	1	0	0	2	0	0	0	0	0	2	1	1	1	2	1	1	2	1	1	1	0	1	1	2	2	0	0	0	1
996	0	1	2	0	0	0	2	0	1	0	1	0	0	0	0	0	1	1	0	0	1	0	0	2	0	0	0	0	1	2	1	1	1	1	1	1	2	0	1	1	0	0	0	0	2	2	1	1	0
997	1	1	2	0	0	0	1	1	1	0	0	1	2	0	0	1	2	2	1	1	1	1	1	1	0	1	0	0	1	2	0	1	1	0	0	2	2	1	1	1	1	0	0	0	0	1	0	2	0
998	0	2	0	0	0	0	2	0	0	1	1	0	2	1	1	0	0	0	1	1	0	1	0	2	0	0	0	0	0	1	1	1	1	0	0	2	2	0	1	1	0	0	0	2	1	0	0	2	1
999	1	1	1	0	0	0	2	0	0	0	0	0	0	0	0	0	1	0	2	1	1	0	0	2	0	0	0	0	0	2	0	2	2	0	1	1	1	0	1	1	0	0	0	2	0	1	0	1	1
1000	0	1	1	0	0	0	1	0	0	0	2	0	2	2	2	0	0	0	0	0	0	0	0	2	0	0	0	0	0	1	0	0	0	1	1	1	2	0	0	0	0	0	0	1	0	0	0	1	1
[truncated: 952 more columns]
