# Supplementary material for: KNN-MDR: a learning approach for improving interactions mapping performances in genome wide association studies
Source: BMC Bioinformatics. 2017 Mar 21;18:184. doi: 10.1186/s12859-017-1599-7 (PMC5361736; doi:10.1186/s12859-017-1599-7)
Supplement: Supplementary file 2 — The data set(s) supporting the results of Table 1. (ZIP 22742 kb) [file 12859_2017_1599_MOESM2_ESM.zip › Nouveau dossier/S32/mkallsimul.dat]

1	0	1	0	0	0	0	2	0	1	1	1	0	0	0	0	0	1	0	2	1	0	0	0	2	0	1	0	2	1	1	1	1	1	0	1	1	1	1	0	0	0	0	0	0	0	0	0	1	0
2	0	1	1	0	1	2	2	1	0	1	0	0	2	0	0	0	0	0	0	0	1	1	1	1	1	0	0	1	1	1	0	1	2	1	0	1	0	0	0	2	0	2	0	0	1	1	0	0	1
3	1	1	1	0	1	2	2	0	1	1	1	0	1	0	0	0	2	1	1	1	0	0	1	1	1	1	0	1	1	1	0	0	2	0	0	2	1	1	0	1	0	0	0	0	0	0	0	0	0
4	1	0	2	0	1	2	2	1	1	2	0	1	2	1	1	1	2	0	1	2	0	0	0	2	0	1	0	1	1	0	1	1	1	0	0	1	2	1	0	1	0	0	1	0	1	0	0	0	0
5	1	2	1	0	0	1	2	0	2	2	0	0	0	0	0	0	2	0	1	1	0	0	0	2	0	1	0	2	1	0	0	2	2	0	0	1	1	0	0	2	1	0	1	0	1	0	0	0	1
6	0	1	2	0	0	1	2	0	0	0	1	1	1	0	0	0	1	1	2	2	0	0	0	2	0	0	0	0	1	0	0	1	1	0	0	2	2	0	0	1	0	0	1	0	1	1	0	0	0
7	0	1	2	0	0	2	2	0	2	2	0	0	1	0	0	0	2	2	0	0	0	0	0	2	0	1	0	0	2	2	1	1	1	1	1	2	2	0	0	1	0	1	0	0	1	0	0	0	0
8	0	1	1	0	0	1	1	0	0	0	0	0	0	0	0	0	1	1	2	2	0	0	0	2	0	1	0	1	2	2	0	1	1	0	0	1	1	0	1	1	0	0	0	0	0	1	0	0	1
9	0	0	2	0	0	2	1	0	1	1	0	0	2	0	0	1	0	0	2	2	1	0	2	0	0	0	0	0	2	2	0	2	2	0	1	1	2	0	0	1	0	0	1	0	0	2	0	0	0
10	0	1	2	0	0	2	2	1	1	2	0	1	2	0	0	0	0	0	1	1	0	0	0	2	0	0	0	0	2	2	1	1	1	0	0	2	1	0	1	1	1	0	0	0	0	0	0	0	0
11	1	2	1	0	0	0	2	1	1	2	0	1	1	0	0	0	1	1	1	1	0	0	0	2	0	1	0	1	2	1	2	2	2	0	0	2	1	1	0	0	0	0	0	0	0	0	0	0	0
12	1	1	1	0	0	0	1	0	0	0	1	0	2	0	0	1	1	1	0	0	2	0	0	2	0	2	0	1	2	1	2	0	1	2	1	1	2	0	0	1	0	1	0	0	0	0	0	0	0
13	0	1	1	0	0	1	1	0	1	1	1	2	2	1	1	1	2	1	1	2	0	0	0	2	0	1	0	0	2	2	1	1	1	1	0	0	2	0	0	1	0	0	0	0	1	1	1	0	0
14	1	0	2	0	0	1	1	1	0	1	1	0	0	0	0	1	2	0	2	2	0	0	0	2	0	1	0	0	2	2	2	0	0	0	1	2	1	1	0	1	0	0	0	0	0	0	0	0	1
15	1	1	1	0	0	1	1	0	2	2	0	0	0	0	0	0	1	1	2	0	1	1	1	1	1	1	0	0	2	1	1	1	1	0	1	1	1	0	0	0	0	0	0	0	0	0	0	0	0
16	1	2	0	0	0	0	2	0	1	1	1	0	2	0	0	0	2	0	0	1	1	0	0	2	0	1	1	0	2	1	0	1	2	2	2	2	1	0	0	1	0	0	0	0	0	0	0	0	0
17	1	2	1	0	0	2	2	0	1	1	0	1	1	0	0	0	2	0	1	1	0	0	0	2	0	1	0	1	1	0	1	1	2	0	0	2	2	2	0	0	0	0	1	0	1	1	0	0	1
18	0	1	1	0	0	1	1	0	1	1	0	0	0	0	0	0	0	0	0	0	0	1	0	2	0	0	0	0	2	2	0	2	2	0	0	1	2	1	1	2	1	0	0	0	1	0	0	0	1
19	0	2	1	0	0	1	2	1	1	2	0	0	0	0	0	0	0	0	1	1	0	0	1	1	0	1	0	1	2	2	1	1	1	0	0	1	1	1	0	1	0	0	0	0	0	0	0	1	0
20	0	1	1	0	1	1	1	0	1	1	1	0	0	0	0	0	1	2	1	1	1	0	0	2	0	0	0	1	1	0	1	1	1	1	1	2	2	0	0	1	0	1	0	0	1	0	0	0	0
21	0	1	2	0	1	2	2	0	1	1	0	1	1	0	0	1	1	0	2	1	1	0	0	2	0	1	1	1	1	0	0	1	2	0	0	1	2	0	0	1	0	1	0	0	1	0	0	0	0
22	0	1	2	0	0	2	1	0	1	1	1	1	2	0	0	0	0	0	2	2	1	0	0	2	0	1	0	1	2	2	0	1	1	1	1	1	2	1	0	0	0	0	0	0	0	0	0	1	0
23	1	0	2	0	1	2	2	0	0	0	0	0	0	0	0	0	1	0	2	2	0	1	0	2	0	0	0	0	2	2	1	1	1	1	0	0	1	0	0	2	0	0	0	1	0	0	0	0	0
24	1	0	2	0	1	2	1	0	1	1	1	1	1	0	0	0	1	1	1	1	0	0	0	2	0	0	0	1	2	1	1	2	2	0	0	0	1	0	0	1	0	0	0	0	1	1	0	0	1
25	1	1	2	0	0	2	2	0	1	1	0	1	1	0	0	0	1	0	1	1	1	0	2	0	0	0	0	0	2	2	0	0	1	1	0	1	1	0	0	1	0	0	0	0	0	0	0	0	1
26	1	0	2	0	0	1	2	0	2	2	0	0	0	0	0	0	1	1	2	2	0	0	0	2	0	1	0	0	2	1	0	1	2	0	0	2	0	1	0	1	0	0	1	0	0	1	0	0	0
27	0	1	2	0	0	1	1	1	1	2	0	0	0	0	0	0	1	0	2	1	0	0	0	2	0	2	0	0	2	1	0	1	0	0	0	1	1	0	0	1	0	2	0	0	0	0	0	0	0
28	0	0	2	0	0	2	2	0	0	0	1	0	0	0	0	0	1	1	1	1	0	0	1	1	1	2	0	0	2	1	0	2	2	0	0	1	1	0	1	1	1	0	0	0	2	1	0	1	0
29	1	0	2	0	1	2	2	0	1	1	0	1	1	0	0	0	1	0	1	1	0	0	0	2	0	1	1	0	2	1	0	1	1	1	0	1	2	1	0	1	0	0	0	1	0	1	0	0	1
30	1	1	2	0	0	2	2	1	0	1	0	0	0	0	0	0	1	0	1	1	0	0	1	1	1	1	0	1	1	1	0	0	0	0	0	1	1	1	0	1	0	0	1	0	2	0	0	0	0
31	0	2	0	0	0	0	1	0	1	1	1	0	0	0	0	0	1	0	1	1	0	0	1	1	1	1	0	0	2	1	1	0	0	0	0	1	2	0	0	0	0	0	1	0	2	0	0	0	0
32	0	0	2	0	0	2	1	0	0	0	1	0	1	0	0	0	2	1	2	2	1	0	0	2	0	0	0	0	2	1	1	1	2	2	2	2	2	1	1	1	1	0	2	0	2	1	0	0	0
33	1	1	1	0	0	1	2	0	1	1	0	0	0	0	0	0	1	0	1	1	1	0	0	2	0	2	0	1	2	0	1	1	2	0	0	1	1	1	0	2	0	0	0	0	0	0	0	0	0
34	0	1	1	0	1	1	2	0	1	1	1	1	1	0	0	0	1	1	1	0	1	0	0	2	0	0	0	0	2	1	0	1	1	0	0	1	2	1	0	0	0	0	0	0	0	0	0	1	0
35	0	2	1	0	1	1	2	1	1	2	0	0	0	0	0	0	1	1	0	0	1	0	0	2	0	1	0	1	2	2	0	0	0	0	0	2	2	1	1	2	1	1	0	0	0	1	0	1	0
36	0	2	1	0	0	0	2	1	0	1	0	0	1	0	0	0	1	0	1	1	0	0	0	2	0	1	0	0	1	1	0	1	1	0	0	1	1	0	0	0	0	0	1	0	1	1	0	0	0
37	0	2	1	0	0	1	1	1	0	2	1	0	0	0	0	0	1	1	1	1	1	0	1	1	1	1	0	2	0	0	0	2	2	0	1	2	2	1	0	1	0	0	0	0	0	1	0	0	0
38	0	0	2	0	0	1	2	0	1	1	0	0	1	0	0	0	0	0	1	2	0	0	0	2	0	1	0	0	1	0	0	1	1	0	0	2	2	0	0	1	0	1	0	0	0	2	0	0	0
39	1	1	1	0	0	0	0	0	1	1	1	0	0	0	0	0	2	1	1	1	0	0	0	2	0	0	0	0	2	1	1	1	1	0	0	1	2	0	0	2	0	0	1	0	1	0	0	0	0
40	0	2	1	0	0	0	1	1	0	1	1	0	0	0	0	0	1	1	2	2	0	1	0	2	0	1	0	1	2	1	1	1	1	0	0	2	2	0	0	0	0	0	0	1	0	0	0	1	0
41	0	0	2	0	0	2	2	1	1	1	0	0	1	0	0	0	1	1	0	1	0	1	0	2	0	1	0	0	2	2	0	1	2	2	1	2	2	0	0	0	0	0	0	0	1	1	0	0	1
42	1	1	1	0	0	2	2	1	0	1	0	1	1	0	0	0	2	1	2	2	0	0	0	2	0	0	0	1	2	1	1	2	2	0	1	1	2	0	0	0	1	0	0	0	0	0	0	0	0
43	1	1	1	0	1	2	2	1	0	1	0	0	2	0	0	1	2	1	1	1	0	0	0	2	0	2	0	0	2	1	0	1	2	0	0	1	2	1	1	1	1	0	2	0	1	1	0	1	0
44	0	1	1	0	0	1	1	0	1	1	0	0	0	0	0	0	1	1	1	2	0	0	0	2	0	1	0	0	2	0	0	2	1	0	0	2	0	0	0	2	0	0	2	0	2	1	0	0	1
45	0	2	0	0	0	0	2	0	0	0	1	0	0	0	0	0	2	2	1	1	0	0	0	2	0	1	0	0	2	2	0	1	1	0	0	1	2	1	0	1	0	0	0	0	0	0	0	0	0
46	1	1	2	0	0	2	2	1	0	1	0	0	1	0	0	0	1	0	1	1	1	0	0	2	0	0	0	0	1	1	0	1	1	1	1	1	1	1	0	0	0	0	0	0	0	0	0	1	0
47	0	2	1	0	0	1	1	0	0	0	1	1	0	0	0	0	1	1	2	2	0	0	0	2	0	1	0	2	0	0	0	1	1	0	0	1	2	0	1	0	0	2	0	0	1	0	0	0	1
48	0	1	1	0	0	1	2	0	2	2	0	0	0	0	0	0	0	0	1	1	0	0	1	1	1	1	0	1	2	2	0	2	2	0	0	1	2	0	0	1	0	0	1	0	0	0	0	0	0
49	0	1	2	0	0	0	1	0	2	2	0	0	0	0	0	0	2	2	1	1	1	1	0	2	0	1	0	0	2	2	1	0	0	0	0	2	2	0	1	1	0	0	0	0	1	0	0	0	0
50	1	1	1	0	1	1	1	0	0	0	1	0	0	0	0	0	1	1	1	1	0	0	0	2	0	0	0	0	2	2	1	1	2	0	0	2	2	1	0	1	0	0	1	0	1	2	0	0	0
51	1	1	2	0	0	2	2	0	2	2	0	1	0	0	0	0	0	0	0	0	1	0	0	2	0	1	0	0	2	2	1	2	1	0	0	2	1	0	0	0	0	1	0	0	1	0	0	1	1
52	0	0	2	0	1	1	0	0	0	0	2	0	0	0	0	0	1	0	1	1	1	0	1	1	0	0	0	0	1	0	0	1	1	0	0	1	1	0	0	1	0	0	0	1	1	1	0	0	0
53	0	1	2	0	0	1	2	0	1	1	0	0	2	1	1	1	0	0	0	1	0	0	1	1	0	1	0	0	2	2	1	1	1	0	0	2	2	0	0	1	0	1	0	0	0	0	0	0	0
54	0	2	0	0	0	0	1	0	2	2	0	0	1	0	0	1	1	0	1	1	0	0	0	2	0	1	0	1	2	2	0	0	1	1	1	2	0	0	0	2	1	0	0	0	0	0	0	0	0
55	0	0	1	0	0	1	1	0	0	0	1	0	1	0	0	0	2	2	1	1	0	0	0	2	0	1	0	0	1	1	0	2	2	1	0	1	2	1	1	1	1	0	0	0	0	0	0	1	0
56	1	1	1	0	0	2	2	0	1	1	0	0	1	0	0	0	0	0	0	0	0	0	0	2	0	1	0	1	1	1	0	1	2	0	0	2	1	0	0	2	0	0	0	0	0	0	0	0	0
57	0	1	1	0	1	1	2	0	1	1	0	0	1	0	0	0	2	2	2	2	0	0	0	2	0	2	1	0	2	1	1	0	0	0	0	2	1	0	0	1	0	0	0	0	0	0	0	0	0
58	1	1	2	0	0	1	1	0	0	0	1	0	0	0	0	0	0	0	2	2	0	0	1	1	0	1	0	0	2	2	1	2	2	1	0	2	2	0	0	2	1	0	1	0	1	1	0	0	0
59	1	2	1	1	0	1	2	0	1	1	0	0	0	0	0	0	1	1	1	1	0	0	0	2	0	2	0	0	2	1	0	1	1	0	0	1	1	0	0	0	0	0	0	0	1	0	0	0	1
60	1	0	2	0	0	1	2	1	0	1	0	0	0	0	0	0	0	0	0	0	1	0	0	2	0	1	0	0	2	0	0	1	1	0	0	1	1	0	0	1	0	0	0	1	0	0	0	0	1
61	1	0	2	0	1	2	1	0	2	2	0	0	1	0	0	0	2	1	0	0	1	0	0	2	0	1	0	0	2	1	0	0	0	0	0	2	1	1	1	0	0	0	1	0	1	1	0	1	0
62	0	0	2	0	1	2	2	0	1	1	0	0	0	0	0	1	1	0	1	1	1	1	1	1	1	1	0	0	1	1	0	1	1	0	1	2	0	0	0	2	0	0	0	0	0	0	0	0	1
63	1	1	2	0	0	0	2	0	1	1	1	1	1	0	0	0	0	0	1	1	0	0	0	2	0	0	0	0	2	1	1	2	2	0	0	1	1	1	1	0	0	0	1	0	1	1	0	0	0
64	0	0	2	0	1	2	2	0	2	2	0	1	2	0	0	0	2	1	1	2	0	0	1	1	0	1	0	0	2	1	0	1	2	0	0	2	2	2	0	0	0	1	0	0	0	0	0	0	0
65	0	0	2	0	1	1	2	0	2	2	0	1	1	0	0	0	0	0	1	1	0	0	0	2	0	1	0	0	2	1	1	2	2	0	0	1	1	0	0	1	0	0	0	1	0	1	0	0	1
66	0	1	1	0	0	0	1	0	0	0	2	0	0	0	0	0	1	0	2	2	0	0	0	2	0	1	0	0	2	1	0	1	1	0	0	2	2	1	0	1	0	0	1	0	1	0	0	0	0
67	0	0	2	0	0	1	2	1	1	2	0	1	1	0	0	0	1	1	0	0	2	0	1	1	0	2	0	0	2	2	1	0	0	0	0	2	2	1	0	1	0	0	0	0	0	0	0	1	0
68	0	0	1	0	0	1	2	0	2	2	0	0	1	0	0	0	1	0	1	1	1	0	0	2	0	2	0	1	2	1	2	0	1	2	0	2	0	0	0	1	0	0	1	0	1	1	0	0	0
69	1	1	1	0	0	1	1	0	1	1	1	1	1	0	0	0	2	1	0	0	1	0	1	1	0	1	1	1	2	1	0	1	1	1	1	2	1	0	0	2	0	2	0	0	0	0	0	0	0
70	1	1	2	0	0	0	1	0	2	2	0	0	1	0	0	0	1	0	1	1	0	0	0	2	0	1	0	0	1	0	0	1	2	2	0	1	1	0	1	1	0	0	0	0	1	1	0	0	0
71	0	1	2	0	0	2	2	0	2	2	0	0	0	0	0	0	1	0	1	1	0	0	1	1	0	1	0	1	2	1	2	2	2	1	0	1	0	0	0	2	0	0	0	0	0	0	0	0	1
72	0	2	1	0	0	1	2	0	2	2	0	0	1	0	0	1	2	1	2	2	1	1	0	2	0	0	0	1	2	1	0	2	2	0	0	2	1	0	0	0	0	0	1	0	0	0	0	0	1
73	0	1	2	0	0	1	2	0	2	2	0	0	0	0	0	0	2	2	1	1	0	0	2	0	0	0	0	0	2	1	0	2	2	0	0	1	1	0	0	1	0	0	0	0	0	0	0	0	1
74	0	2	0	0	0	0	2	0	2	2	0	0	0	0	0	0	1	0	1	1	0	0	0	2	0	2	0	0	2	1	0	1	1	1	2	2	0	0	0	2	0	0	1	0	1	0	0	0	0
75	1	2	0	0	0	1	1	1	1	2	0	0	1	0	0	0	2	1	1	1	0	0	0	2	0	0	0	0	1	1	0	1	1	0	0	2	2	0	0	1	1	0	1	0	1	1	0	1	0
76	1	0	2	0	2	2	2	1	0	1	0	0	2	0	0	0	1	1	1	2	0	0	0	2	0	1	0	1	2	1	1	1	1	0	0	2	0	0	0	2	0	0	1	0	1	0	0	0	1
77	0	2	1	0	0	0	2	0	1	1	1	1	1	0	0	0	1	0	2	1	1	1	0	2	0	1	0	1	2	1	1	1	1	1	0	0	2	0	0	0	0	1	0	0	1	0	0	0	0
78	1	1	2	0	1	1	2	0	1	1	0	2	2	0	0	0	1	0	1	1	0	1	0	2	0	2	0	0	2	1	0	1	1	0	0	1	1	0	0	2	1	1	0	1	2	0	0	0	0
79	1	1	1	0	0	1	2	0	1	1	1	0	1	1	1	1	1	0	0	0	1	0	1	1	0	0	1	0	2	1	1	2	2	0	0	1	1	0	0	2	0	0	0	0	1	0	0	0	0
80	0	1	2	0	0	1	2	0	2	2	0	1	1	0	0	0	1	1	1	1	1	0	1	1	0	0	0	0	2	2	0	0	0	0	1	2	1	0	0	1	0	0	0	0	2	1	0	0	0
81	1	0	2	0	0	1	2	0	1	1	0	0	2	0	0	1	1	1	1	1	0	0	0	2	0	0	0	0	1	1	1	2	2	0	1	2	1	0	0	1	0	0	0	0	0	0	0	1	0
82	0	1	1	0	1	1	1	0	1	1	0	0	0	0	0	0	2	1	2	2	1	0	0	2	0	1	0	1	1	0	0	1	1	0	1	1	1	0	0	1	1	0	1	0	0	0	0	1	0
83	0	2	0	0	0	0	1	0	0	0	1	0	0	0	0	0	2	1	1	2	0	0	0	2	0	0	0	0	1	1	1	2	2	2	0	1	0	0	0	2	0	0	0	0	0	0	0	0	0
84	1	2	1	1	0	1	2	0	1	1	0	1	1	0	0	0	1	1	1	0	1	1	1	1	1	0	0	2	2	2	0	2	2	0	0	0	1	0	0	0	0	0	0	0	0	0	0	0	1
85	0	1	1	0	0	2	2	0	1	1	1	0	0	0	0	0	1	1	2	2	0	0	0	2	0	2	0	0	1	1	0	1	1	0	0	1	1	0	0	0	0	2	0	0	0	2	0	0	0
86	0	1	1	0	1	1	2	1	1	1	0	1	1	0	0	0	1	0	1	1	0	0	0	2	0	1	0	2	1	0	1	2	2	2	0	2	1	0	0	0	0	0	0	0	2	1	0	0	0
87	1	0	2	0	1	1	2	0	1	1	0	0	0	0	0	0	2	1	1	2	0	1	0	2	0	2	0	0	1	1	0	2	2	0	0	2	0	0	0	1	0	0	0	0	0	0	0	0	0
88	1	1	1	0	0	1	1	0	0	0	1	0	0	0	0	0	1	1	1	0	1	1	1	1	1	0	0	0	2	1	1	1	1	0	0	1	0	0	0	2	0	0	0	0	0	0	0	0	0
89	1	2	1	0	0	0	1	0	1	1	1	1	1	0	0	0	1	1	1	1	0	0	0	2	0	1	0	1	2	1	2	2	2	0	0	2	0	0	0	2	0	0	0	0	0	0	0	0	0
90	1	0	2	0	1	2	1	0	1	1	1	1	1	0	0	0	0	0	2	2	0	0	0	2	0	0	0	0	1	1	0	2	2	0	0	1	2	1	0	1	0	0	1	0	1	0	0	0	0
91	0	1	1	0	0	0	2	0	0	0	1	0	2	0	0	0	2	1	1	1	0	0	0	2	0	1	0	0	2	1	0	1	1	1	0	0	2	1	0	0	0	0	0	0	0	1	0	0	0
92	0	2	1	0	0	1	1	0	1	1	1	1	2	0	0	0	1	0	2	2	0	0	0	2	0	0	0	1	1	0	1	1	1	0	0	2	0	0	0	1	0	0	0	1	0	0	0	2	0
93	1	1	1	0	0	1	2	0	1	1	1	0	2	0	0	1	1	1	1	2	0	0	0	2	0	0	0	1	2	1	0	0	0	0	0	2	1	1	0	2	0	0	0	1	0	0	0	0	0
94	0	1	2	0	0	2	1	0	0	0	1	1	2	0	0	0	0	0	0	1	0	0	0	2	0	2	0	0	2	1	1	2	2	0	0	0	1	0	0	1	0	0	1	0	2	0	0	0	0
95	1	1	1	0	0	1	1	1	0	1	1	0	0	0	0	0	1	1	1	1	0	0	0	2	0	2	0	0	2	1	1	0	1	0	0	2	1	0	1	1	0	0	0	0	0	0	0	1	0
96	0	0	2	0	0	2	1	0	1	1	1	0	0	0	0	0	2	0	1	1	1	0	0	2	0	0	0	1	2	1	1	0	1	1	0	2	1	0	0	1	0	0	1	0	1	0	0	1	0
97	0	0	2	0	0	1	1	1	0	2	1	0	2	0	0	0	2	1	1	1	0	0	0	2	0	2	1	0	2	0	0	1	2	0	0	2	1	0	0	2	0	0	1	0	1	0	0	0	1
98	1	1	2	0	0	2	0	0	1	1	1	0	0	0	0	0	1	1	1	1	1	0	0	2	0	0	0	0	2	1	0	2	2	0	0	0	1	0	0	1	1	0	0	0	0	0	0	0	2
99	0	1	1	0	0	1	2	0	2	2	0	0	1	0	0	0	1	1	1	1	0	0	0	2	0	0	0	0	2	2	2	1	2	2	2	2	1	1	0	1	0	2	0	0	1	1	0	1	0
100	1	1	1	0	0	1	2	1	0	1	0	0	0	0	0	0	2	1	1	1	0	0	0	2	0	2	0	0	2	1	1	1	2	0	1	2	1	1	1	0	0	1	1	0	1	1	0	2	0
101	1	2	0	0	0	1	2	0	1	1	0	0	0	0	0	0	2	2	0	0	2	0	0	2	0	0	0	1	2	0	1	1	1	0	0	2	1	1	0	1	0	0	1	0	1	1	1	0	0
102	0	0	2	0	1	1	1	0	0	0	1	0	0	0	0	0	2	1	1	1	0	0	0	2	0	0	0	1	1	1	1	2	2	0	0	0	1	0	0	1	0	0	1	0	1	0	0	0	0
103	0	0	2	0	2	2	2	0	2	2	0	1	1	0	0	0	1	1	1	1	0	1	0	2	0	2	0	0	1	1	0	0	1	2	0	2	1	1	0	1	0	0	1	0	0	0	0	0	1
104	0	2	1	0	0	0	2	0	1	1	1	0	0	0	0	0	1	1	2	2	0	0	1	1	1	0	0	0	2	2	1	1	1	0	0	1	2	0	0	1	1	0	1	0	1	0	0	0	1
105	0	2	0	0	0	0	2	1	0	1	0	0	0	0	0	0	1	1	0	1	1	0	0	2	0	0	0	0	2	1	0	2	2	0	0	1	2	1	0	1	0	0	0	0	0	1	0	0	0
106	0	1	2	0	0	1	2	0	1	1	1	0	0	0	0	0	1	0	1	1	1	0	1	1	1	1	0	0	2	2	0	1	1	1	1	2	0	0	0	2	0	0	0	0	0	0	0	0	1
107	1	1	2	0	0	1	1	1	0	1	1	0	1	0	0	0	1	0	1	1	1	0	0	2	0	1	0	0	2	1	0	0	0	0	1	2	1	0	0	2	0	1	0	0	0	0	0	0	0
108	0	1	1	0	0	2	2	0	2	2	0	0	1	0	0	0	2	2	1	1	1	0	0	2	0	1	0	0	2	1	0	0	0	0	0	2	1	0	0	1	0	0	0	0	2	0	0	1	0
109	1	0	2	0	1	1	1	0	1	1	0	0	2	0	0	0	2	0	2	2	0	1	0	2	0	1	0	1	1	1	0	2	2	0	0	2	2	0	0	0	0	0	0	0	1	1	1	0	0
110	0	1	1	0	0	1	2	0	0	0	0	0	2	0	0	0	1	0	1	1	1	0	0	2	0	0	0	0	2	1	0	1	2	0	0	1	1	0	1	1	0	0	0	0	0	0	0	0	0
111	0	2	2	0	0	1	1	0	1	1	0	0	0	0	0	0	1	0	2	2	0	0	2	0	0	0	0	1	2	0	1	0	0	0	0	1	2	0	1	1	0	0	1	0	1	0	0	0	0
112	0	1	1	0	0	0	2	0	1	1	0	0	0	0	0	0	2	0	2	1	1	0	0	2	0	2	0	0	2	2	0	1	1	1	0	1	1	0	0	1	0	0	1	0	0	0	0	0	0
113	0	1	1	0	0	1	2	0	0	0	1	1	1	0	0	0	1	1	2	2	0	0	0	2	0	1	0	1	2	1	1	2	2	2	0	1	1	0	0	0	0	0	0	0	0	0	0	0	1
114	1	2	1	0	0	0	2	0	1	1	0	0	1	0	0	0	2	2	2	2	0	0	0	2	0	0	2	1	2	0	1	1	1	0	0	1	2	1	1	2	1	1	0	1	0	1	0	0	0
115	0	1	1	0	0	1	2	0	2	2	0	0	1	0	0	1	0	0	0	1	0	0	0	2	0	1	0	2	2	1	1	1	2	1	0	1	2	1	1	1	1	0	0	0	1	1	0	0	1
116	0	1	1	0	0	1	2	0	0	0	1	1	2	0	0	0	1	1	1	1	0	0	0	2	0	2	0	0	2	1	1	1	1	0	0	2	0	0	0	2	0	0	0	1	0	0	0	0	0
117	0	1	2	0	0	0	2	0	2	2	0	1	2	0	0	0	1	1	0	0	0	1	0	2	0	0	0	0	2	1	0	0	0	1	0	1	2	0	0	2	1	0	1	0	1	0	0	0	1
118	0	1	2	0	0	2	2	0	1	1	0	1	1	0	0	0	1	1	2	2	0	0	0	2	0	1	0	0	1	1	0	2	2	0	0	2	0	0	0	2	0	1	0	0	0	0	0	0	0
119	0	2	0	0	0	1	1	0	1	1	0	1	1	0	0	0	2	1	2	2	1	0	1	1	1	1	0	1	1	0	0	2	2	0	0	1	2	0	0	1	0	1	0	0	1	0	0	2	0
120	0	0	1	0	0	1	1	0	0	0	0	0	1	0	0	0	2	0	2	2	0	0	1	2	0	0	0	0	2	2	0	2	2	0	0	1	2	0	0	1	0	0	0	0	1	1	0	0	1
121	0	0	2	0	0	2	2	0	1	1	0	0	0	0	0	0	2	1	2	2	0	0	0	2	0	1	0	0	2	2	1	1	1	0	0	2	1	0	0	0	1	0	0	0	0	0	0	0	0
122	1	0	2	0	1	2	2	0	1	1	0	0	1	0	0	0	2	0	1	1	0	0	0	2	0	0	0	0	2	1	0	1	2	2	2	2	2	0	0	1	0	1	0	1	1	0	0	0	0
123	1	2	1	0	0	1	2	0	2	2	0	0	0	0	0	0	0	0	0	0	1	0	0	2	0	0	0	2	1	1	0	1	2	2	1	2	2	1	0	1	0	0	0	0	0	0	0	0	0
124	1	1	1	0	0	1	2	0	1	1	0	1	1	0	0	0	2	1	2	1	1	0	0	2	0	2	0	0	2	2	0	1	2	0	0	2	2	0	1	0	0	1	0	0	1	0	0	0	0
125	1	0	2	0	1	2	1	0	0	0	2	0	1	0	0	0	0	0	0	1	1	0	1	1	0	1	0	2	2	1	1	2	2	0	0	1	1	0	0	1	0	0	1	0	1	1	0	0	1
126	1	2	1	0	0	0	1	0	1	1	0	0	1	0	0	0	1	1	1	1	1	0	0	2	0	1	0	0	1	0	0	1	1	0	0	1	1	0	0	1	1	0	0	0	1	1	0	0	1
127	1	2	0	0	0	1	2	0	1	1	1	1	1	0	0	0	1	1	1	1	0	0	1	1	1	1	0	0	2	2	1	1	2	2	2	2	2	0	0	0	0	0	1	0	1	1	0	0	0
128	0	1	1	0	0	0	2	1	0	1	0	0	1	0	0	1	2	2	0	0	2	0	1	1	0	0	0	2	2	2	0	1	1	1	0	1	2	1	0	0	0	0	0	0	0	1	0	0	0
129	1	0	1	0	0	1	1	0	0	0	1	0	0	0	0	0	0	0	1	1	1	0	0	2	0	2	0	1	2	1	2	2	2	0	0	2	2	0	0	1	0	1	0	1	2	0	0	0	0
130	1	0	2	0	0	1	2	0	1	1	0	1	1	0	0	0	1	1	1	1	0	0	0	2	0	2	0	0	2	2	0	1	1	0	0	2	2	0	0	2	1	2	0	0	1	1	0	0	0
131	1	1	2	0	0	0	2	0	0	0	0	0	0	0	0	0	0	0	1	1	1	0	0	2	0	1	0	0	1	0	0	1	1	1	1	1	1	1	0	1	0	2	0	0	1	0	0	0	0
132	0	1	1	0	0	1	2	0	1	1	0	0	1	0	0	0	1	0	1	1	0	0	0	2	0	1	0	0	2	1	1	1	1	1	1	2	0	0	0	1	0	1	0	1	1	0	0	0	0
133	0	1	1	0	1	1	2	0	2	2	0	0	1	0	0	0	0	0	1	1	1	0	1	1	0	0	0	0	2	1	1	1	2	0	1	2	2	0	0	0	0	0	0	0	0	1	0	0	0
134	0	1	1	0	0	0	1	1	0	1	1	0	0	0	0	0	1	0	2	2	0	0	1	1	0	0	0	1	2	2	0	0	0	0	0	2	1	1	0	1	0	0	1	0	1	0	0	1	0
135	1	2	1	0	1	1	1	0	0	0	1	0	0	0	0	0	1	1	1	1	1	0	1	1	0	1	0	0	2	0	0	1	2	2	2	2	2	0	0	0	1	0	1	0	1	2	0	0	0
136	1	1	2	0	1	2	2	0	0	0	0	1	1	0	0	0	1	0	1	1	1	0	0	2	0	2	0	1	1	0	0	1	1	2	1	2	2	1	1	1	1	1	0	1	1	0	0	1	0
137	1	0	2	0	1	1	2	0	1	1	0	0	1	0	0	1	0	1	2	2	0	0	1	1	0	0	0	0	2	2	0	2	2	0	0	2	0	0	0	2	1	1	0	0	2	0	0	0	1
138	0	1	1	0	0	0	2	0	1	1	1	0	1	0	0	0	1	0	1	2	0	0	0	2	0	1	0	0	2	0	0	0	0	0	1	2	0	0	0	2	0	0	0	1	0	0	0	0	1
139	0	2	1	0	0	1	2	0	0	0	1	0	1	0	0	0	1	1	2	2	0	0	1	1	0	1	0	1	2	1	1	2	2	2	0	1	2	0	0	1	0	0	1	1	1	2	0	0	0
140	1	2	0	0	0	1	2	1	0	1	0	0	0	0	0	0	0	0	1	2	0	0	0	2	0	1	0	0	1	1	0	2	2	0	0	2	1	0	0	2	0	0	0	0	0	0	0	0	1
141	0	2	1	0	0	1	1	0	0	0	2	1	2	0	0	0	1	1	1	2	0	0	0	2	0	1	0	0	1	1	0	1	2	0	0	2	2	0	0	0	0	0	0	0	0	1	0	0	0
142	1	2	1	0	0	1	2	1	0	1	0	0	1	0	0	0	0	0	0	0	0	0	0	2	0	1	0	1	2	0	1	2	2	0	0	1	2	0	1	0	0	0	1	0	1	1	0	0	1
143	0	1	1	0	0	2	2	0	1	1	0	0	2	0	0	0	1	0	1	1	1	0	1	1	0	1	0	0	2	0	0	2	2	2	0	1	1	1	1	0	0	1	0	1	2	0	0	0	0
144	0	2	1	0	0	0	2	0	1	1	0	0	0	0	0	0	0	0	0	0	0	0	0	2	0	2	0	1	2	2	0	2	2	0	0	2	1	1	0	1	0	0	0	0	0	0	0	0	0
145	1	1	1	0	0	1	2	0	1	1	1	1	2	0	0	0	0	0	1	2	0	0	1	1	1	1	1	1	2	1	0	1	1	1	1	1	0	0	0	2	0	1	0	0	1	1	0	0	1
146	1	0	2	0	1	2	2	0	2	2	0	0	0	0	0	0	1	0	1	1	1	0	1	1	0	1	0	1	1	0	1	1	1	1	1	2	2	0	0	0	0	0	1	0	0	0	0	1	0
147	0	1	1	0	1	1	0	0	1	1	1	1	1	0	0	0	1	0	2	2	0	0	1	1	0	0	0	0	2	1	0	1	1	1	1	2	1	0	0	1	0	0	0	0	0	0	0	0	0
148	0	1	1	0	0	1	1	0	0	0	1	0	0	0	0	0	0	0	0	1	0	0	1	1	0	1	0	0	1	0	0	0	0	0	1	2	1	0	0	1	1	0	0	0	1	1	0	0	0
149	1	1	1	0	1	1	1	0	2	2	0	0	1	0	0	0	1	0	2	2	0	0	0	2	0	0	0	1	2	0	1	0	0	0	0	2	2	1	0	1	0	0	0	0	0	0	0	0	0
150	0	1	1	0	0	1	1	0	1	1	1	1	1	0	0	0	1	0	2	2	0	0	0	2	0	2	0	2	2	1	1	0	2	1	0	1	1	0	0	0	0	0	0	0	0	1	0	0	0
151	1	1	2	0	0	2	2	0	1	1	1	1	1	0	0	0	2	1	2	2	0	0	0	2	0	1	0	0	2	2	0	2	2	0	0	1	0	0	0	1	0	0	0	0	1	1	0	0	1
152	0	0	2	0	0	1	2	0	0	0	0	0	2	0	0	0	1	0	1	1	1	0	0	2	0	2	0	0	2	1	0	2	2	0	0	1	1	0	0	2	0	0	0	1	1	1	0	0	1
153	0	1	2	0	0	0	2	0	1	1	0	0	0	0	0	0	1	0	2	2	0	0	0	2	0	2	0	0	2	1	0	1	2	0	0	2	1	0	0	2	0	0	1	0	1	1	0	0	0
154	0	2	1	0	0	1	2	0	0	0	0	0	0	0	0	0	1	1	1	2	0	0	0	2	0	1	0	1	1	1	0	2	2	1	1	2	1	0	0	1	0	1	0	0	1	0	0	0	1
155	0	2	1	0	0	0	2	0	2	2	0	0	0	0	0	0	1	0	0	0	1	0	0	2	0	1	0	2	2	1	1	1	1	1	0	1	1	0	1	1	0	0	0	0	0	0	0	0	0
156	0	2	1	0	0	2	1	0	1	1	2	1	1	0	0	0	1	1	2	2	0	0	1	1	1	2	1	0	1	0	0	2	2	0	1	2	1	0	0	2	0	0	0	0	2	1	0	0	0
157	0	1	1	0	0	1	2	1	0	1	0	0	1	0	0	1	0	0	2	1	1	1	0	2	0	0	0	0	2	1	1	1	1	0	0	2	1	0	0	1	0	0	0	0	0	1	0	0	0
158	1	1	1	0	1	2	2	1	1	2	0	1	1	0	0	0	1	0	1	1	0	0	1	1	0	1	0	0	2	1	0	1	1	2	1	1	1	0	0	2	0	0	2	0	2	1	0	0	0
159	1	1	1	0	0	1	1	0	0	0	1	1	1	0	0	0	1	1	1	1	1	0	1	1	1	2	0	0	1	0	0	2	2	0	0	0	1	0	0	0	0	0	1	0	0	0	0	0	0
160	0	2	0	0	0	0	2	0	0	0	0	1	2	0	0	0	1	1	1	1	0	0	1	1	1	2	1	0	1	0	0	1	2	2	2	2	2	0	0	1	0	1	1	0	1	1	0	1	0
161	0	2	0	0	0	0	2	1	1	2	0	1	1	0	0	0	1	1	0	0	1	0	0	2	0	1	0	1	2	1	1	1	1	1	1	2	1	0	0	0	0	0	0	0	0	0	0	0	0
162	1	0	1	0	0	0	1	0	0	0	1	0	1	0	0	0	1	1	0	1	1	0	0	2	0	1	1	0	2	0	0	1	1	1	1	2	0	1	0	1	0	0	1	0	1	0	0	0	0
163	0	0	2	0	0	2	2	0	2	2	0	0	1	0	0	1	2	2	2	2	0	0	1	1	0	1	0	0	2	1	0	2	2	0	0	1	2	0	0	1	1	0	0	0	0	0	0	0	0
164	0	2	0	0	0	0	2	0	0	0	0	1	2	1	1	1	2	1	1	1	1	0	0	2	0	0	0	0	2	2	0	0	0	0	0	2	1	0	0	2	1	0	2	0	1	1	0	0	0
165	0	0	2	0	1	1	1	1	0	2	1	0	0	0	0	0	2	2	1	1	1	1	1	1	0	1	0	0	2	2	0	2	2	0	0	0	1	1	1	0	0	1	0	0	0	2	0	0	0
166	0	0	2	0	0	2	1	0	0	0	1	1	1	0	0	0	1	1	1	1	0	0	1	1	1	1	0	0	2	1	0	0	0	1	1	1	1	0	0	2	0	0	0	0	1	1	0	0	1
167	0	0	2	0	0	1	2	0	1	1	0	0	2	0	0	0	1	0	1	1	0	0	1	1	0	0	0	0	2	2	1	1	1	0	0	1	1	0	0	1	0	0	2	0	1	1	0	0	1
168	1	0	2	0	2	2	2	0	1	1	1	0	0	0	0	0	1	0	0	0	1	0	0	2	0	2	0	1	1	1	0	1	1	0	0	1	2	1	1	1	1	0	0	1	0	0	0	0	0
169	0	1	1	0	1	1	2	0	1	1	1	0	0	0	0	0	0	0	0	0	0	0	0	2	0	2	0	0	2	2	1	0	0	1	1	1	2	0	0	1	0	0	0	0	0	0	0	0	0
170	0	0	2	0	0	1	1	0	1	1	0	1	1	0	0	0	1	0	0	0	1	0	0	2	0	0	0	0	2	2	0	0	1	0	0	2	1	0	0	2	0	0	0	0	0	0	0	0	0
171	0	0	2	0	0	1	1	0	1	1	1	0	0	0	0	0	2	2	0	0	0	0	0	2	0	0	0	1	2	2	0	1	1	0	0	1	2	0	0	0	0	0	0	0	1	0	0	0	0
172	1	2	0	0	0	0	2	0	2	2	0	0	0	0	0	0	2	1	2	2	0	0	0	2	0	2	0	1	2	0	1	0	0	0	1	2	2	1	0	1	0	0	0	0	1	0	0	0	2
173	1	1	1	0	0	1	2	0	2	2	0	1	2	0	0	0	2	1	1	2	0	0	0	2	0	1	0	0	2	1	0	0	0	0	0	2	1	0	0	0	0	0	2	0	2	1	0	0	0
174	0	2	0	0	1	1	1	0	0	0	2	0	0	0	0	0	0	0	0	0	1	0	1	1	0	2	0	0	2	1	0	2	2	0	0	1	1	0	0	2	1	0	0	0	0	0	0	0	0
175	0	0	2	0	1	1	1	0	1	1	0	0	0	0	0	1	0	0	2	2	0	0	0	2	0	0	0	0	2	2	1	1	1	0	0	1	0	0	0	2	0	0	1	0	1	1	0	0	1
176	0	0	2	0	1	2	2	0	0	0	1	1	1	0	0	0	0	1	0	1	1	0	1	1	1	1	1	1	2	1	0	2	2	0	0	2	1	0	0	0	0	0	0	0	0	0	0	0	1
177	0	1	1	0	1	1	1	0	2	2	0	0	1	0	0	0	2	1	0	0	1	0	0	2	0	0	1	2	2	1	1	0	1	1	0	1	2	0	0	2	1	0	1	0	1	1	0	0	0
178	0	2	0	0	0	1	1	0	2	2	0	0	1	0	0	0	0	0	2	2	0	0	1	1	0	1	1	0	2	1	0	0	1	0	0	2	2	0	1	1	1	0	0	0	0	0	0	0	1
179	1	0	1	0	0	1	1	0	1	1	1	1	2	0	0	1	1	1	2	2	0	0	0	2	0	2	0	0	2	2	0	1	1	1	1	2	1	1	0	1	0	0	1	0	1	1	0	0	1
180	1	1	1	1	0	1	2	0	0	0	1	0	0	0	0	0	2	0	1	1	1	0	0	2	0	1	0	0	2	0	0	2	2	1	0	1	2	1	0	1	0	0	0	0	0	0	0	0	0
181	1	2	1	0	0	0	1	0	1	1	1	1	1	0	0	0	2	1	2	2	0	0	0	2	0	0	0	0	2	2	0	1	1	1	1	1	1	0	0	2	1	1	0	0	1	0	0	0	0
182	0	1	1	1	1	2	2	0	0	0	0	1	1	0	0	0	1	0	2	1	1	1	0	2	0	1	0	1	0	0	0	2	2	0	0	2	1	0	0	2	0	0	1	0	1	1	0	2	0
183	0	2	0	0	0	0	1	0	1	1	0	0	1	1	0	0	2	1	1	1	1	0	0	2	0	2	0	1	0	0	0	2	2	0	0	1	2	0	1	1	0	0	1	0	1	1	0	1	0
184	0	0	2	0	0	2	1	0	0	0	2	0	1	1	1	1	1	0	1	1	0	0	1	1	1	0	0	0	1	0	0	2	2	0	0	1	2	0	1	1	1	0	1	0	0	0	0	0	1
185	1	1	1	0	0	0	1	0	0	0	1	0	0	0	0	0	1	1	1	2	0	0	0	2	0	0	0	1	2	0	1	2	2	0	0	1	0	0	0	1	0	0	0	0	1	0	0	0	2
186	1	1	1	0	0	1	1	0	0	0	1	0	1	0	0	0	2	1	2	2	0	1	1	1	1	0	0	1	2	1	2	1	1	0	0	1	1	0	0	2	1	0	0	0	0	0	0	0	0
187	0	1	2	0	1	2	2	0	0	0	1	0	0	0	0	0	2	2	2	1	1	0	0	2	0	1	0	0	2	2	0	2	2	0	0	1	0	0	0	1	0	0	1	0	1	0	0	0	0
188	0	0	2	0	0	1	1	0	0	0	1	1	2	1	1	1	0	0	2	2	0	0	0	2	0	1	0	0	2	2	2	2	2	2	0	2	2	0	0	1	0	0	0	0	0	0	0	0	0
189	0	2	0	0	0	1	1	0	0	0	2	0	1	0	0	1	2	0	1	1	0	1	0	2	0	2	0	0	2	2	2	1	1	1	1	2	1	1	0	1	0	0	1	0	1	1	0	0	0
190	0	2	0	0	0	0	2	0	1	1	0	1	2	0	0	0	1	1	1	1	1	0	1	2	0	0	0	0	1	1	1	0	0	0	1	2	2	1	1	0	0	1	0	0	1	0	0	0	0
191	0	1	1	0	0	0	2	0	1	1	0	1	2	1	1	1	0	0	1	1	0	0	0	2	0	0	0	0	2	2	0	2	2	0	1	2	1	0	0	2	0	0	0	0	0	1	0	0	0
192	0	1	2	0	0	1	2	0	1	1	1	0	0	0	0	0	2	1	2	2	1	0	1	1	0	1	0	0	2	2	0	1	1	0	0	2	2	0	0	1	0	0	1	0	1	1	0	0	0
193	1	0	2	0	1	1	1	1	0	1	1	0	0	0	0	0	2	2	1	1	1	0	0	2	0	0	0	1	2	1	1	0	0	1	2	2	1	0	0	2	1	0	0	0	1	1	0	1	0
194	0	2	0	0	0	0	2	0	2	2	0	0	0	0	0	1	0	0	1	1	0	0	0	2	0	0	0	0	2	1	1	0	0	0	0	0	1	0	0	2	0	1	0	1	1	0	0	0	0
195	1	1	1	0	1	1	1	0	0	0	1	0	1	0	0	0	0	0	1	2	0	0	0	2	0	1	0	1	2	1	1	2	2	0	0	0	1	0	0	1	0	0	0	0	1	1	0	0	0
196	1	0	2	0	1	2	2	0	0	0	0	1	2	0	0	0	1	0	2	1	1	0	0	2	0	1	0	1	2	1	1	0	0	0	1	2	1	0	0	2	0	1	0	0	1	0	0	0	1
197	0	0	2	0	0	1	2	1	1	2	0	0	1	0	0	1	0	0	1	1	0	1	0	2	0	1	0	0	2	1	1	1	1	2	1	2	2	0	0	0	1	1	0	0	1	0	0	0	1
198	0	1	2	0	0	2	1	0	0	0	2	0	1	0	0	0	2	1	2	2	0	1	0	2	0	0	0	0	1	1	1	1	1	0	0	0	1	0	0	0	0	0	0	0	0	0	0	0	0
199	0	1	2	0	0	2	2	0	0	0	0	1	1	0	0	0	2	2	2	2	0	0	1	1	1	0	0	2	1	1	0	1	2	1	0	1	1	0	0	2	0	0	0	0	0	1	0	0	0
200	0	1	2	0	1	2	2	0	1	1	0	2	2	0	0	0	1	1	2	2	0	1	0	2	0	2	0	0	2	2	0	1	1	1	0	0	2	0	0	0	0	0	0	0	1	0	0	0	0
201	0	2	1	0	0	2	2	0	2	2	0	0	1	0	0	0	2	1	1	2	0	0	0	2	0	0	0	1	2	1	1	2	2	0	0	0	2	1	0	0	0	1	0	0	0	1	0	0	0
202	0	2	0	0	0	0	1	0	1	1	0	0	1	0	0	0	0	0	2	2	0	0	0	2	0	0	0	1	1	1	0	1	1	0	0	2	1	0	0	2	0	0	0	0	0	0	0	1	0
203	1	1	1	0	0	1	2	0	0	0	1	0	0	0	0	0	1	1	2	2	0	0	0	2	0	0	0	0	2	2	0	1	1	0	0	1	1	1	0	0	0	0	0	0	1	0	0	0	0
204	0	1	1	1	0	2	2	0	1	1	1	1	1	0	0	0	1	0	1	1	0	0	1	1	1	1	0	1	1	1	0	1	1	0	0	1	0	0	0	1	0	2	0	0	0	0	0	0	2
205	0	0	2	0	0	1	1	0	0	0	2	0	0	0	0	0	2	2	1	1	1	0	0	2	0	2	0	1	2	1	0	0	0	0	0	2	1	0	0	1	0	0	0	1	0	1	0	0	0
206	0	1	1	0	0	1	2	1	1	2	0	1	1	0	0	0	0	0	0	0	0	0	0	2	0	1	0	2	2	2	0	2	2	0	0	1	0	0	0	1	0	0	0	0	0	0	0	1	0
207	1	1	2	0	1	1	2	1	1	2	0	0	1	0	0	0	0	0	0	1	0	0	0	2	0	1	0	1	2	1	0	1	1	0	0	1	2	1	1	1	1	1	0	0	1	0	0	0	1
208	1	1	0	0	0	1	2	1	1	2	0	0	0	0	0	0	1	1	1	1	0	0	0	2	0	1	0	0	2	2	0	0	0	0	0	1	2	0	1	0	0	0	0	0	0	0	0	0	0
209	0	1	2	0	0	2	1	1	0	1	1	1	1	0	0	0	1	1	1	1	0	0	0	2	0	1	0	0	2	2	1	1	1	0	0	1	1	0	0	1	0	0	2	0	1	1	0	1	0
210	1	2	1	0	0	0	2	0	1	1	1	1	2	1	1	1	0	0	1	1	0	0	0	2	0	1	0	0	1	1	0	2	2	0	0	1	1	0	0	1	0	0	0	0	0	0	0	0	1
211	1	1	1	0	1	1	2	0	1	1	1	0	0	0	0	1	2	2	1	1	1	0	0	2	0	1	1	0	2	0	0	1	1	1	1	2	1	0	0	2	0	0	0	1	0	0	0	0	0
212	0	1	1	0	1	1	1	0	1	1	0	1	1	0	0	1	2	2	1	1	1	1	0	2	0	1	0	0	2	2	0	1	1	1	1	2	2	0	0	1	0	0	0	0	1	1	0	0	1
213	1	0	2	0	0	1	1	0	0	0	1	1	1	0	0	0	2	0	2	1	1	0	0	2	0	0	0	2	1	1	1	0	0	0	0	1	2	0	0	1	0	0	0	0	1	0	0	0	0
214	0	0	2	0	2	2	1	1	1	2	0	0	0	0	0	0	2	2	2	2	0	0	0	2	0	0	0	0	2	2	0	1	2	0	0	2	1	1	0	1	0	0	0	0	0	0	0	0	0
215	1	1	1	0	0	1	1	0	1	1	1	0	0	0	0	0	1	0	1	1	0	0	0	2	0	1	0	2	2	1	2	2	2	0	0	2	0	1	0	1	0	0	0	1	0	0	0	0	0
216	0	2	1	0	0	1	2	0	1	1	0	0	0	0	0	0	0	0	2	1	1	0	0	2	0	1	0	0	2	1	1	0	0	0	0	2	1	0	0	1	0	1	0	0	1	1	0	0	0
217	0	1	0	0	0	0	1	0	1	1	0	1	2	0	0	0	1	1	1	2	0	0	0	2	0	1	0	1	2	1	1	1	1	0	0	2	0	0	0	1	0	0	0	0	0	1	0	0	2
218	1	1	1	1	0	1	2	0	0	0	0	0	1	0	0	0	1	0	1	1	1	1	0	2	0	2	0	0	2	2	1	1	1	1	0	0	1	1	0	0	0	0	0	0	0	0	0	1	0
219	0	1	1	0	0	1	1	0	0	0	0	1	1	0	0	0	2	1	2	1	1	0	0	2	0	2	0	1	1	1	0	2	2	0	0	2	2	1	0	0	0	1	0	0	1	1	0	0	0
220	1	2	0	0	0	0	2	0	2	2	0	0	0	0	0	0	1	0	1	1	1	0	1	1	1	1	0	0	2	0	0	1	1	1	0	1	1	0	0	1	0	0	0	0	0	0	0	0	0
221	0	1	2	0	0	2	1	0	1	1	0	0	0	0	0	0	2	0	2	2	0	0	0	2	0	2	0	0	2	2	1	1	1	0	0	1	2	0	0	0	1	0	0	0	1	0	0	0	1
222	1	2	1	0	0	0	2	0	0	0	1	0	0	0	0	0	2	0	0	1	1	0	0	2	0	0	0	0	2	1	0	2	2	0	0	1	1	0	0	1	0	0	1	0	0	2	0	0	0
223	0	1	2	0	0	1	2	1	0	1	0	0	2	0	0	0	2	1	0	0	1	0	0	2	0	0	0	0	2	1	0	1	2	0	1	2	1	0	0	0	0	0	0	1	0	0	0	0	1
224	1	2	1	0	0	2	2	0	2	2	0	1	1	0	0	0	2	2	0	0	0	0	0	2	0	2	0	0	2	1	0	1	1	1	2	2	2	0	0	1	1	0	0	0	0	0	0	0	0
225	0	1	1	0	0	1	1	0	1	1	0	0	1	0	0	0	0	0	1	1	0	0	1	1	1	1	0	0	2	2	0	1	1	0	0	0	2	0	0	1	1	1	0	0	1	1	0	0	0
226	1	0	2	0	0	1	1	0	0	0	1	0	0	0	0	0	2	2	1	1	1	0	1	1	1	2	0	1	2	2	0	1	0	0	1	2	0	0	1	1	0	0	0	0	0	1	0	0	1
227	1	2	0	0	0	0	2	0	1	1	1	0	1	0	0	0	2	0	0	1	1	0	0	2	0	2	0	0	2	1	0	2	2	0	0	1	2	1	0	1	0	0	1	0	1	1	0	0	1
228	0	1	1	0	0	1	2	0	0	0	1	0	1	0	0	0	2	0	1	1	0	0	0	2	0	0	0	1	2	1	2	2	2	0	0	1	2	0	0	0	0	0	1	0	1	0	0	0	0
229	0	2	0	0	0	0	1	0	1	1	1	0	0	0	0	0	2	2	1	1	1	0	0	2	0	1	1	0	2	1	1	0	1	1	0	2	1	0	0	1	0	0	0	0	1	1	0	0	0
230	0	1	1	0	0	1	1	1	0	2	1	0	0	0	0	0	0	0	0	0	0	0	2	0	0	0	0	1	2	0	1	1	1	1	1	2	0	0	0	2	0	0	0	1	0	0	0	0	0
231	0	1	1	0	0	0	1	0	0	0	0	0	0	0	0	0	1	1	1	1	0	0	1	1	0	0	0	2	0	0	0	1	1	1	1	2	2	1	1	2	1	0	1	0	1	1	0	0	1
232	1	1	1	0	0	1	1	1	0	2	1	0	2	0	0	0	0	0	1	1	0	1	0	2	0	1	0	0	1	1	1	0	0	0	0	2	1	0	0	1	0	0	0	1	0	0	0	0	0
233	0	2	0	0	0	1	2	1	0	1	1	0	0	0	0	0	2	1	2	2	1	0	0	2	0	1	0	1	2	1	2	1	1	2	1	1	1	0	1	1	0	0	1	0	1	0	0	0	1
234	1	1	1	1	1	2	1	0	0	0	1	0	1	0	0	0	0	0	1	0	1	0	1	1	0	0	0	1	2	1	1	1	1	0	0	1	1	1	0	1	0	0	0	0	0	0	0	0	0
235	1	0	2	0	1	2	2	0	1	1	1	0	0	0	0	0	1	1	0	1	0	0	0	2	0	0	0	1	1	1	0	1	1	0	0	1	1	0	0	1	0	1	0	0	1	0	0	0	0
236	0	2	0	0	0	1	1	1	0	1	1	0	0	0	0	0	1	1	0	1	1	0	0	2	0	1	0	2	1	0	0	0	0	1	1	2	1	0	1	1	0	0	1	0	1	2	0	0	0
237	1	0	2	0	0	2	2	0	1	1	0	0	0	0	0	0	1	0	1	1	1	0	0	2	0	0	0	0	1	1	0	1	1	0	0	1	2	0	0	0	0	0	1	0	1	0	0	0	0
238	1	2	0	0	0	0	1	1	0	1	1	1	1	0	0	0	1	0	2	2	0	0	0	2	0	1	0	0	1	1	0	0	0	0	0	2	1	0	0	2	0	1	0	0	1	0	0	1	0
239	1	1	1	0	1	2	1	0	0	0	0	1	1	0	0	0	1	0	0	0	1	0	0	2	0	2	0	1	1	1	1	2	2	1	0	2	0	0	1	1	0	0	0	0	0	0	0	0	0
240	1	1	1	0	0	1	2	0	0	0	0	1	1	0	0	0	1	1	0	0	1	0	1	1	1	2	0	0	1	1	0	0	2	1	1	2	0	0	0	2	0	0	0	0	0	0	0	0	0
241	0	2	0	0	0	0	1	0	1	1	1	0	0	0	0	0	2	1	0	0	1	0	1	1	0	0	0	0	1	0	0	1	1	0	0	1	1	0	1	1	0	0	0	0	0	0	0	0	0
242	0	2	1	0	0	0	2	1	0	1	0	0	0	0	0	0	1	2	1	1	1	0	1	1	1	0	0	0	2	2	0	1	2	0	0	2	1	0	0	1	0	0	0	0	0	1	0	0	1
243	0	2	1	0	0	1	2	0	1	1	1	0	1	0	0	0	2	1	1	1	0	0	2	0	1	1	0	0	2	1	0	2	2	1	0	1	1	1	0	1	0	0	0	0	0	0	0	0	0
244	1	1	2	0	0	2	2	0	0	0	1	1	2	0	0	0	1	1	1	1	1	0	0	2	0	0	0	0	2	2	0	1	1	0	0	0	2	0	0	0	1	0	0	2	0	2	0	1	0
245	0	0	2	0	1	1	2	0	0	0	1	0	0	0	0	0	1	0	1	1	0	1	0	2	0	1	0	0	2	2	1	1	1	0	0	1	2	1	1	1	1	0	0	0	0	0	0	0	0
246	0	1	1	0	0	2	1	0	1	1	1	0	1	0	0	0	1	0	2	1	1	0	0	2	0	2	1	0	2	1	0	2	2	0	0	2	1	0	0	1	0	1	0	0	1	0	0	1	0
247	1	1	2	0	0	1	2	0	1	1	1	2	2	1	1	1	0	0	0	0	0	0	0	2	0	0	0	0	2	2	1	2	2	0	1	2	0	0	0	2	1	0	0	0	1	0	0	0	0
248	1	0	2	0	0	1	1	1	0	2	1	1	1	0	0	0	2	1	2	2	1	1	0	2	0	0	0	0	2	1	0	2	2	1	1	2	1	1	0	0	0	0	0	0	0	0	0	0	0
249	0	0	2	0	0	1	1	0	0	0	0	0	0	0	0	0	0	0	1	1	1	0	0	2	0	1	0	0	2	2	1	0	0	0	0	2	0	0	0	2	0	0	1	0	1	1	0	1	0
250	0	0	2	0	0	1	0	0	0	0	1	0	0	0	0	0	1	1	1	1	0	0	0	2	0	1	0	1	1	1	0	1	1	1	0	1	1	1	0	1	0	0	0	1	0	0	0	0	0
251	0	1	1	0	1	1	1	0	2	2	0	0	0	0	0	0	1	0	1	1	0	0	0	2	0	1	0	0	2	2	0	0	0	1	0	1	2	0	0	1	0	0	0	0	0	1	0	0	0
252	0	0	2	0	1	2	2	0	1	1	1	0	2	0	0	0	1	0	2	2	0	0	0	2	0	0	0	0	2	2	1	1	1	1	0	0	1	0	0	2	1	0	2	0	2	1	0	0	0
253	0	0	2	0	0	1	2	0	1	1	0	0	1	0	0	0	2	1	2	2	0	0	0	2	0	0	0	1	2	1	2	1	2	1	0	1	0	0	0	0	0	0	0	0	0	0	0	1	0
254	0	1	2	0	0	2	1	1	0	1	1	1	1	0	0	0	0	0	2	2	0	0	0	2	0	1	0	0	2	1	0	2	1	0	0	2	1	0	0	2	1	0	0	0	0	0	0	0	1
255	1	2	1	0	0	1	2	0	0	0	0	2	2	0	0	0	2	1	2	2	1	0	0	2	0	2	0	0	1	1	0	0	0	0	1	2	1	0	1	1	0	0	0	0	1	0	0	1	0
256	1	1	2	0	0	2	2	0	1	1	1	0	1	0	0	0	0	0	2	1	1	0	1	1	1	1	0	0	2	1	0	2	2	0	0	0	0	0	0	2	0	0	0	0	1	0	0	1	0
257	1	1	1	0	1	1	2	0	2	2	0	1	1	0	0	0	2	1	1	1	0	0	0	2	0	1	0	2	1	0	1	1	0	0	0	1	1	1	0	2	0	0	2	0	2	1	0	1	0
258	0	0	2	0	0	1	2	0	0	0	1	0	0	0	0	0	2	2	1	1	0	0	0	2	0	0	0	0	2	0	0	1	1	0	0	1	0	0	0	1	0	1	0	0	1	1	0	0	0
259	0	1	1	1	1	2	2	0	1	1	1	1	2	0	0	0	0	1	1	1	0	1	0	2	0	2	0	1	2	1	2	0	0	0	0	2	2	0	0	0	0	0	0	0	0	0	0	0	0
260	1	2	0	0	0	0	1	0	1	1	1	1	1	0	0	1	0	0	1	0	1	0	0	2	0	0	0	0	1	1	0	2	2	1	0	0	1	0	0	2	0	0	0	1	0	0	0	0	0
261	1	1	1	0	0	1	1	0	1	1	1	2	2	1	1	1	1	1	1	1	1	0	0	2	0	0	0	0	2	2	1	2	2	0	0	2	1	0	0	2	0	0	0	1	0	0	0	0	0
262	0	0	1	0	0	0	2	0	0	0	0	0	0	0	0	0	1	1	0	0	1	0	0	2	0	1	0	0	2	1	1	0	0	0	0	2	2	0	0	1	0	0	0	0	1	1	0	0	0
263	1	0	2	0	0	2	2	0	0	0	0	0	0	0	0	0	1	0	0	0	1	0	0	2	0	1	0	0	2	1	0	1	1	0	0	2	0	0	0	1	0	0	0	0	0	2	0	0	2
264	1	1	1	0	0	1	2	0	1	1	0	0	0	0	0	0	1	1	2	2	0	0	0	2	0	1	0	0	2	2	0	1	2	2	0	1	0	0	0	1	0	0	1	1	1	2	0	0	0
265	1	2	1	0	0	1	2	0	1	1	1	0	0	0	0	0	2	0	1	1	0	0	0	2	0	1	0	0	2	2	0	1	1	0	0	2	1	0	0	1	0	1	0	1	1	0	0	0	0
266	0	2	0	0	0	0	2	1	0	1	0	1	2	0	0	0	2	1	1	1	0	0	1	1	0	1	0	0	2	2	1	1	2	0	0	1	1	0	0	2	0	0	0	0	2	1	0	0	0
267	0	1	1	0	0	1	2	0	1	1	1	0	2	0	0	1	0	0	2	2	1	0	0	2	0	2	0	0	1	0	0	1	1	0	0	1	0	0	0	2	0	1	0	0	1	1	1	0	0
268	0	1	1	0	0	2	2	1	0	1	0	0	0	0	0	0	0	0	2	1	1	0	0	2	0	1	0	0	1	1	0	1	1	1	1	2	0	0	0	1	0	0	1	0	1	0	0	0	1
269	0	2	0	0	0	1	2	0	2	2	0	0	0	0	0	1	0	0	1	1	1	0	0	2	0	0	0	1	2	2	0	2	2	0	0	1	0	0	0	0	0	0	0	0	0	1	0	0	0
270	1	0	2	0	1	1	2	0	0	0	1	0	0	0	0	0	1	0	2	2	0	1	0	2	0	1	0	1	2	2	0	1	2	1	0	1	1	0	0	2	1	1	0	0	0	0	0	0	0
271	1	2	0	0	0	0	1	0	0	0	1	0	0	0	0	0	1	0	1	1	1	0	0	2	0	0	0	0	2	2	0	1	2	1	1	2	1	0	0	1	0	0	0	0	1	1	0	1	0
272	1	0	2	0	0	1	2	1	1	2	0	0	0	0	0	0	0	0	1	1	0	0	0	2	0	0	0	1	2	2	0	2	2	0	0	2	1	1	0	1	0	0	0	0	0	0	0	0	0
273	1	2	0	0	0	1	2	0	1	1	0	1	2	0	0	0	1	1	0	0	1	0	0	2	0	1	0	2	1	1	1	1	2	1	0	1	0	0	0	1	0	1	0	0	1	0	0	0	0
274	0	2	1	0	0	0	2	0	0	0	1	0	1	0	0	0	1	0	2	1	0	0	0	2	0	0	0	1	1	1	0	2	2	1	0	1	1	0	0	0	0	1	0	1	1	0	0	0	0
275	0	1	1	0	0	0	2	0	2	2	0	1	1	0	0	0	1	1	2	2	0	0	0	2	0	2	0	1	1	1	0	1	2	0	0	2	1	0	0	0	0	0	0	0	0	0	0	1	0
276	0	0	2	0	2	2	2	0	1	1	1	0	0	0	0	0	0	0	1	1	1	0	0	2	0	0	0	0	2	1	0	1	2	0	0	2	0	0	0	2	0	2	0	0	1	0	0	0	1
277	0	2	1	0	0	0	1	0	1	1	0	1	2	0	0	0	2	1	1	2	0	0	0	2	0	1	0	0	1	1	1	2	2	2	0	2	0	0	0	2	0	2	0	0	1	0	0	2	0
278	0	1	1	0	0	0	1	1	0	1	1	0	1	0	0	0	1	0	1	1	0	0	0	2	0	2	0	0	2	2	0	1	1	0	0	1	0	0	0	2	0	0	0	0	1	0	0	0	0
279	1	1	1	0	0	0	0	0	1	1	1	0	0	0	0	0	2	1	0	0	1	1	0	2	0	2	1	1	2	1	0	2	2	0	0	0	0	0	0	1	0	0	0	0	0	0	1	0	1
280	1	2	1	0	0	1	1	0	0	0	2	0	0	0	0	0	0	0	1	1	0	0	0	2	0	0	1	0	2	2	0	2	2	0	1	1	1	1	0	1	0	0	1	0	1	2	0	0	0
281	1	1	1	0	0	2	2	0	2	2	0	0	2	0	0	0	2	2	1	1	1	0	1	1	1	1	0	1	2	1	0	1	1	0	0	1	1	0	0	1	0	0	0	0	1	0	0	0	1
282	0	2	0	0	0	0	1	2	0	2	0	1	2	0	0	0	1	0	1	1	0	0	0	2	0	1	0	0	2	1	0	1	1	0	0	1	2	0	0	1	0	0	1	0	1	1	0	0	1
283	0	2	1	0	0	2	2	0	2	2	0	0	0	0	0	0	1	0	2	1	1	0	1	1	0	1	0	0	2	1	0	2	2	1	1	2	0	0	0	1	0	0	0	1	0	1	0	0	1
284	1	1	1	1	1	2	2	1	0	1	0	0	0	0	0	1	1	1	1	1	0	0	1	1	1	1	0	1	2	1	2	1	1	0	0	2	2	0	1	0	0	0	0	0	0	0	0	0	0
285	1	2	0	0	0	0	1	0	1	1	0	0	1	0	0	0	1	0	2	1	1	0	1	1	0	1	0	0	1	0	0	2	2	0	0	1	0	0	0	2	0	0	0	0	1	1	0	0	1
286	0	2	0	0	0	1	2	0	0	0	0	0	1	0	0	0	1	1	1	1	0	0	0	2	0	0	0	0	2	1	0	2	2	1	1	2	2	0	0	1	0	1	0	0	1	1	0	0	0
287	1	2	0	0	0	0	2	0	1	1	0	0	0	0	0	0	1	1	1	1	1	0	0	2	0	2	0	0	2	1	1	1	2	2	2	2	1	0	0	2	0	0	0	0	1	0	0	0	0
288	0	1	1	0	1	2	2	1	0	1	0	0	0	0	0	0	1	0	2	2	0	0	0	2	0	0	0	0	2	2	0	1	1	0	1	2	1	0	1	1	0	0	1	0	0	0	1	0	0
289	0	2	1	0	0	0	2	0	0	0	0	1	2	0	0	0	1	0	2	2	0	0	2	0	1	0	0	0	2	2	0	0	1	1	0	1	1	0	1	1	0	0	1	0	1	1	1	0	1
290	0	2	0	0	0	0	1	0	1	1	1	0	1	0	0	0	2	0	2	2	0	0	1	1	0	0	0	1	2	1	2	1	1	0	0	1	1	0	0	1	0	0	0	0	0	0	0	1	0
291	1	1	1	0	0	1	2	0	2	2	0	0	1	0	0	0	1	1	2	2	0	0	0	2	0	1	0	0	2	1	1	2	2	0	0	1	0	0	0	2	0	0	0	1	0	0	0	0	0
292	0	2	1	0	0	1	2	1	0	1	0	1	2	0	0	0	0	0	0	1	1	0	1	1	0	1	0	1	2	1	2	0	0	0	0	1	2	0	0	0	0	0	0	0	1	0	0	0	1
293	0	1	1	0	0	0	2	0	1	1	0	1	1	0	0	0	1	0	1	1	0	0	0	2	0	1	0	0	2	0	0	2	2	0	0	2	1	0	0	1	0	0	0	1	0	0	0	1	0
294	1	0	2	0	1	1	1	0	0	0	1	0	0	0	0	0	0	0	1	1	1	0	0	2	0	2	0	0	2	2	1	0	2	1	1	2	1	0	0	1	1	0	0	0	0	1	0	2	0
295	0	1	1	0	0	0	1	0	0	0	1	1	2	0	0	1	1	0	2	2	0	0	0	2	0	1	0	1	2	0	1	1	1	1	1	2	1	0	0	0	0	0	1	0	1	1	0	0	0
296	0	1	2	0	0	1	2	1	0	1	0	0	0	0	0	0	2	1	2	2	0	0	0	2	0	1	0	0	2	1	0	2	2	0	0	1	0	1	0	1	0	0	1	0	1	0	0	0	1
297	1	0	2	0	1	2	2	1	1	2	0	1	1	0	0	0	1	1	1	2	0	0	0	2	0	0	0	1	2	0	1	1	2	2	1	2	1	0	0	1	0	0	0	1	1	0	0	0	0
298	1	1	1	0	0	2	2	0	0	0	1	1	1	0	0	0	0	0	0	0	0	1	0	2	0	1	0	0	2	0	0	1	1	0	0	1	2	0	0	0	0	0	1	0	1	0	0	0	0
299	0	2	0	0	0	0	2	0	0	0	1	1	1	0	0	0	2	2	2	2	0	0	1	1	1	1	0	0	1	1	1	0	0	0	1	2	2	1	0	1	0	1	0	0	0	0	0	0	0
300	1	2	0	0	0	0	2	0	1	1	0	0	0	0	0	0	1	0	1	0	1	1	0	2	0	0	0	0	2	2	1	0	1	1	0	2	0	0	0	2	0	0	0	1	1	1	0	0	1
301	1	1	1	1	0	1	2	0	1	1	1	0	1	0	0	0	1	1	2	2	0	0	0	2	0	2	1	2	2	1	1	1	1	2	0	1	1	0	0	0	1	0	0	0	0	1	0	1	0
302	0	2	1	0	0	2	2	0	0	0	0	0	0	0	0	0	2	2	1	1	0	0	0	2	0	2	0	0	2	0	0	1	2	0	0	1	1	0	0	0	0	0	1	0	1	0	0	0	0
303	1	2	1	0	0	1	2	1	0	1	0	0	0	0	0	0	0	0	1	1	1	0	0	2	0	0	0	0	2	2	1	1	1	2	1	1	0	0	0	2	0	2	0	0	1	1	0	0	0
304	0	2	1	0	0	1	2	1	1	2	0	0	0	0	0	0	1	1	1	2	0	0	1	1	0	1	0	2	2	1	2	1	1	0	0	2	1	1	0	1	0	1	0	0	1	1	0	1	0
305	0	2	0	0	0	1	2	1	1	2	0	0	1	0	0	0	0	0	2	2	0	0	0	2	0	0	0	0	2	1	1	2	2	0	0	1	1	0	0	1	1	0	0	0	0	1	1	0	1
306	1	1	2	0	0	1	0	0	0	0	2	0	0	0	0	0	2	1	1	1	1	1	0	2	0	2	0	1	1	0	1	2	2	0	0	2	1	0	0	2	0	0	0	1	0	0	0	0	0
307	1	1	1	0	0	0	1	1	1	2	1	1	2	0	0	0	1	0	2	1	0	0	0	2	0	1	0	1	2	2	0	1	1	0	0	2	2	0	0	1	1	1	0	0	1	0	0	0	0
308	1	1	2	0	0	2	2	0	2	2	0	0	1	0	0	0	0	0	2	2	1	0	1	1	0	1	0	2	1	1	1	2	2	0	1	1	2	0	0	1	0	2	0	0	1	0	0	0	0
309	0	0	2	0	0	1	2	1	0	1	0	1	1	0	0	0	2	0	1	1	1	0	1	1	0	0	0	0	2	1	0	1	1	0	0	2	1	0	0	1	0	0	1	0	1	0	0	1	0
310	1	1	1	0	0	1	2	0	0	0	1	1	1	0	0	0	2	1	1	1	0	0	0	2	0	2	0	0	2	2	0	0	0	0	0	1	2	0	0	0	0	1	0	0	1	1	0	0	0
311	1	1	2	0	0	0	0	0	0	0	2	1	2	0	0	0	0	0	1	1	0	0	1	1	1	1	0	1	2	1	1	1	1	2	1	2	2	2	0	0	0	0	1	0	1	1	0	0	1
312	1	2	0	0	0	0	2	0	1	1	1	1	2	0	0	0	1	1	1	1	0	0	1	1	0	0	0	0	1	1	0	0	0	0	0	2	1	0	0	1	0	0	0	0	0	0	0	0	0
313	0	2	0	0	0	0	1	0	1	1	1	2	1	0	0	0	0	0	0	0	0	0	0	2	0	1	0	0	2	1	0	1	2	2	2	2	1	0	0	0	0	0	1	1	0	0	0	0	1
314	1	1	1	0	0	1	2	0	1	1	1	0	0	0	0	0	0	0	1	1	1	0	0	2	0	1	0	0	2	2	0	1	2	2	2	2	2	1	1	2	1	1	0	0	1	1	0	0	0
315	0	1	1	0	1	2	2	0	0	0	1	0	0	0	0	0	1	0	1	1	0	0	1	1	1	1	1	0	2	2	0	1	1	0	0	1	1	1	0	1	0	0	0	0	0	0	0	0	0
316	1	0	2	0	2	2	2	1	0	1	0	0	0	0	0	0	1	0	0	0	1	0	0	2	0	2	0	1	2	0	1	1	2	1	0	1	1	0	0	1	0	0	0	0	0	0	0	0	0
317	1	1	2	0	0	2	2	1	0	1	0	1	1	0	0	0	0	0	0	0	0	0	0	2	0	0	0	0	2	1	0	2	2	0	0	1	1	1	0	0	0	0	0	2	0	0	0	0	0
318	0	0	2	0	1	2	1	0	1	1	1	0	1	0	0	0	2	2	2	1	1	0	1	1	0	0	0	0	2	2	0	1	1	0	0	2	1	0	0	1	0	0	0	0	1	1	0	0	0
319	1	1	1	0	0	0	2	1	1	2	0	0	1	0	0	0	2	2	1	1	0	0	1	1	1	1	0	0	2	1	0	0	0	1	1	2	2	0	0	1	0	0	1	0	1	0	0	0	0
320	0	1	1	0	0	1	0	0	1	1	1	1	1	1	1	1	1	0	2	2	0	0	0	2	0	1	0	0	2	2	1	1	2	0	0	2	1	0	0	2	1	1	0	0	1	0	0	0	0
321	1	2	1	0	1	1	2	1	0	1	0	0	0	0	0	0	1	0	1	1	0	2	0	2	0	1	0	0	2	1	1	2	2	0	0	1	1	1	0	1	0	0	0	0	0	0	0	0	0
322	0	2	1	0	0	0	2	0	0	0	0	0	0	0	0	0	1	1	2	2	0	0	0	2	0	1	0	0	2	2	0	1	1	1	1	1	0	0	0	2	0	0	0	0	1	0	0	0	1
323	1	1	2	0	0	2	1	1	0	1	1	0	1	0	0	1	2	1	2	2	0	0	0	2	0	0	0	0	2	0	0	1	1	1	0	1	1	0	0	1	0	0	0	0	0	1	0	0	0
324	0	1	1	0	0	1	1	0	1	1	0	0	0	0	0	1	2	2	0	0	2	0	0	2	0	0	0	0	2	1	1	1	1	0	0	2	1	1	0	1	0	0	0	0	0	0	0	0	1
325	0	2	0	0	0	0	2	1	0	1	0	0	0	0	0	0	2	0	1	1	1	0	0	2	0	1	0	1	2	2	0	0	2	1	0	2	1	1	0	1	0	1	0	0	1	0	0	0	1
326	1	1	1	0	0	1	2	1	0	1	0	0	0	0	0	1	1	1	1	1	1	0	0	2	0	1	0	1	2	0	1	0	0	0	0	2	1	1	0	1	0	1	0	0	1	0	0	0	0
327	0	2	0	0	0	1	1	1	0	1	0	1	2	0	0	0	0	0	0	0	0	0	0	2	0	1	0	0	2	2	0	1	1	1	1	1	2	0	0	1	0	0	1	0	0	1	0	0	1
328	1	2	1	0	0	0	2	0	1	1	1	1	1	0	0	0	1	0	2	1	1	0	0	2	0	0	1	1	2	1	0	2	2	0	1	2	2	0	1	1	0	0	0	0	0	0	0	0	0
329	0	2	1	1	0	1	2	0	0	0	0	0	1	0	0	0	0	0	2	1	1	1	0	2	0	1	0	0	2	0	0	2	2	0	0	0	1	0	0	1	0	0	0	0	0	0	0	1	0
330	0	1	2	0	0	0	2	1	0	1	0	1	1	0	0	0	2	2	2	2	0	0	0	2	0	1	0	1	2	1	2	0	2	1	1	2	2	0	0	1	0	0	0	0	0	0	0	1	0
331	0	1	2	0	1	2	2	0	1	1	1	0	0	0	0	0	0	0	2	1	1	0	1	1	1	1	0	0	1	1	0	1	2	1	0	1	2	0	0	0	1	0	2	0	1	1	0	0	0
332	0	2	1	0	0	1	2	0	2	2	0	0	0	0	0	0	1	1	1	0	0	0	0	2	0	2	0	0	2	2	1	1	1	0	0	0	1	0	0	0	0	1	0	0	1	1	0	0	0
333	1	1	1	0	0	1	1	0	0	0	0	1	1	0	0	0	1	1	1	1	0	0	2	0	1	0	0	0	2	2	2	1	2	0	0	2	1	1	0	1	0	0	1	0	2	2	0	0	0
334	1	2	0	0	0	0	2	0	1	1	1	0	1	0	0	0	2	0	2	2	0	0	0	2	0	1	0	0	1	1	0	2	2	0	0	0	1	0	0	1	0	0	0	0	0	1	0	0	0
335	0	2	0	0	0	1	1	0	1	1	1	0	1	0	0	0	1	1	1	1	0	0	0	2	0	0	0	1	0	0	0	2	2	0	0	1	1	0	0	0	1	0	0	0	0	0	0	1	0
336	0	1	1	0	0	1	2	0	0	0	0	0	0	0	0	0	1	1	2	2	0	0	0	2	0	1	0	0	1	1	1	1	1	0	0	1	1	0	0	1	0	0	0	1	0	0	0	0	0
337	0	2	1	0	0	1	1	0	1	1	1	1	2	0	0	0	0	0	1	1	1	0	0	2	0	1	1	0	2	1	1	2	2	0	0	0	0	1	0	1	0	0	0	0	0	0	0	1	0
338	1	1	2	0	0	1	2	0	2	2	0	0	0	0	0	0	0	0	0	0	0	0	0	2	0	0	0	0	2	2	1	1	1	0	0	1	1	0	0	2	0	0	0	0	0	0	0	0	0
339	1	2	0	0	0	0	1	0	1	1	1	2	2	1	1	1	2	2	1	1	1	0	1	1	1	0	0	1	2	1	1	1	2	0	0	1	1	1	1	0	0	0	0	0	1	1	0	0	0
340	1	0	2	0	0	2	1	0	0	0	1	0	0	0	0	0	0	0	1	1	0	0	1	1	0	0	0	0	2	2	1	1	1	1	0	1	1	0	0	1	0	1	0	0	1	1	0	0	0
341	0	2	0	0	0	1	2	1	1	2	0	1	0	0	0	0	2	2	1	1	0	0	0	2	0	1	0	0	2	1	0	2	2	0	0	0	2	0	1	1	0	0	0	0	0	0	0	0	0
342	1	2	0	0	0	1	2	0	1	1	0	0	2	0	0	0	1	1	1	1	0	0	1	1	1	0	0	1	2	1	1	2	2	0	0	1	2	0	0	0	0	0	0	0	0	0	0	0	1
343	1	0	1	0	0	1	1	0	0	0	2	0	0	0	0	1	1	0	1	1	0	0	0	2	0	2	0	1	2	0	1	1	1	1	1	1	1	0	0	0	0	0	1	0	1	1	0	1	0
344	1	0	2	0	1	1	2	0	0	0	0	0	1	0	0	0	1	0	2	1	1	0	0	2	0	1	0	0	1	0	0	1	1	0	0	1	2	0	0	0	0	0	0	0	1	1	0	1	0
345	1	2	0	0	0	1	1	0	1	1	1	0	1	0	0	0	0	0	2	1	1	0	2	0	1	0	0	1	1	1	0	1	1	0	1	1	2	2	0	0	0	0	0	2	0	0	0	1	0
346	0	2	1	0	0	1	2	0	0	0	0	0	0	0	0	0	2	0	2	2	0	0	1	1	1	1	0	2	1	1	1	1	1	0	1	2	2	1	1	0	0	1	0	1	2	0	0	0	0
347	1	1	2	0	0	1	2	0	1	1	0	1	1	0	0	0	0	0	2	2	0	0	0	2	0	0	0	0	2	0	0	0	1	0	0	2	0	0	0	1	0	0	0	0	0	0	0	0	0
348	0	0	1	0	0	1	1	0	1	1	1	0	0	0	0	0	0	0	2	2	0	0	1	1	0	1	0	0	2	2	1	1	2	0	0	2	1	0	0	1	0	0	0	0	0	1	0	0	0
349	0	1	1	0	0	1	0	0	0	0	2	0	0	0	0	0	2	1	1	1	0	0	1	1	0	1	0	1	1	1	1	0	1	2	1	1	2	1	1	0	0	0	0	0	2	0	0	1	0
350	1	2	0	0	0	0	2	0	1	1	0	1	1	0	0	0	0	0	1	1	0	0	0	2	0	2	0	1	2	1	1	1	1	1	0	0	2	1	0	0	0	0	0	0	0	0	0	0	0
351	0	0	2	0	1	1	2	0	1	1	0	0	0	0	0	0	0	0	1	1	0	0	0	2	0	0	0	0	1	1	0	1	1	1	2	2	1	1	0	1	0	0	0	0	0	2	0	0	2
352	0	2	1	1	0	1	2	0	1	1	2	0	1	0	0	1	2	1	2	2	1	0	1	1	0	1	0	0	2	0	0	0	2	0	0	2	0	0	0	1	0	2	0	0	1	0	0	0	0
353	1	2	0	0	0	0	2	1	0	1	0	0	0	0	0	0	2	2	2	2	0	1	0	2	0	1	0	0	2	2	0	1	2	2	2	2	1	0	0	1	0	0	1	0	1	0	0	0	0
354	1	1	1	0	0	2	2	0	1	1	0	0	0	0	0	0	2	0	1	2	0	0	1	1	0	1	0	0	2	0	0	2	2	0	1	1	0	0	1	1	0	0	0	0	0	1	0	0	0
355	1	1	1	0	0	2	2	0	2	2	0	2	1	0	0	0	0	0	1	1	1	0	0	2	0	0	0	0	2	1	1	2	2	0	0	2	1	0	1	1	0	0	0	0	1	0	0	1	0
356	0	1	2	0	0	2	2	0	1	1	1	0	1	0	0	0	0	0	1	2	0	0	0	2	0	1	0	0	2	1	0	1	1	0	1	2	1	0	0	1	0	2	0	0	0	0	0	0	1
357	1	0	2	0	1	2	1	1	0	1	1	0	1	0	0	1	1	0	1	1	0	0	1	1	1	1	0	1	2	0	1	1	2	1	0	1	1	1	0	1	0	0	1	0	1	1	0	0	0
358	1	1	1	0	0	2	1	0	0	0	0	0	0	0	0	0	2	1	0	0	1	0	0	2	0	1	1	0	2	1	0	0	0	0	0	0	1	1	0	1	0	1	0	1	1	0	0	0	0
359	1	2	1	0	0	0	2	0	0	0	1	0	0	0	0	0	2	0	2	2	0	0	1	2	0	0	1	2	2	1	1	0	1	1	0	1	1	0	0	1	0	2	0	0	1	0	0	0	1
360	1	2	0	0	1	1	2	0	0	0	0	2	2	1	1	1	2	2	2	2	0	0	1	1	0	1	0	1	2	0	1	2	1	0	0	2	1	0	1	1	0	1	0	0	1	2	1	0	0
361	0	0	2	0	0	2	1	0	1	1	1	0	0	0	0	0	1	1	1	1	0	0	0	2	0	0	0	1	2	1	1	1	1	1	1	2	1	0	1	0	0	0	2	0	2	1	0	0	0
362	0	2	0	0	0	0	2	0	1	1	0	0	0	0	0	0	0	1	1	1	0	0	0	2	0	0	0	0	2	1	0	2	2	1	0	2	2	0	0	0	0	0	1	0	1	2	0	0	1
363	1	2	0	0	0	0	1	0	0	0	1	0	0	0	0	0	2	2	1	1	1	2	0	2	0	1	0	0	1	1	0	1	1	1	0	1	2	1	0	0	0	0	0	1	0	0	0	0	0
364	0	1	2	0	0	1	1	1	0	1	1	0	2	0	0	1	0	0	1	1	0	1	0	2	0	1	0	0	1	1	0	0	0	0	0	2	1	0	0	2	0	0	0	0	0	0	0	2	0
365	0	2	0	0	0	0	2	0	1	1	0	0	0	0	0	0	0	1	2	2	0	0	0	2	0	1	1	0	2	1	0	1	1	0	0	1	1	0	0	2	0	1	0	0	0	0	0	1	0
366	1	2	2	0	0	1	2	0	0	0	1	0	1	0	0	0	1	1	1	1	0	0	1	1	0	2	0	0	1	1	0	1	2	0	0	1	1	0	1	1	0	0	0	0	1	0	0	1	0
367	1	2	0	0	0	0	2	0	1	1	0	0	0	0	0	0	2	1	2	2	0	0	0	2	0	0	0	0	2	2	1	1	1	0	0	2	1	0	0	1	0	0	0	0	0	0	1	0	0
368	0	0	2	0	1	2	2	1	0	1	0	0	0	0	0	0	1	0	0	0	1	0	0	2	0	1	0	1	2	1	2	2	2	0	0	0	0	0	0	1	0	1	1	0	1	1	0	0	0
369	0	2	2	0	1	1	1	0	1	1	1	1	2	0	0	0	0	0	2	1	1	0	0	2	0	1	0	1	2	1	2	1	1	2	1	2	0	1	0	1	0	0	0	1	0	0	0	0	1
370	0	1	2	0	0	2	0	0	0	0	2	0	0	0	0	0	2	1	2	2	1	0	0	2	0	0	1	1	2	1	0	0	0	0	0	2	1	0	0	2	0	0	0	0	1	0	1	0	0
371	1	2	2	0	0	1	2	0	0	0	0	1	2	0	0	0	1	1	1	2	0	0	1	1	1	1	0	0	2	1	1	1	1	1	0	2	1	0	0	2	0	0	0	0	0	2	0	0	1
372	0	1	1	0	0	0	1	0	2	2	0	0	1	0	0	0	0	0	1	1	1	0	0	2	0	0	0	0	2	2	0	0	0	0	0	2	2	0	0	1	0	0	1	0	1	0	0	1	0
373	1	2	1	0	0	1	2	0	0	0	0	0	1	0	0	0	1	0	2	1	1	0	0	2	0	1	1	0	2	1	0	2	2	0	0	1	0	0	0	1	0	2	0	0	1	1	0	0	0
374	0	2	0	0	0	0	2	0	2	2	0	0	0	0	0	0	0	0	1	1	1	0	0	2	0	0	0	0	2	1	1	1	1	0	0	0	2	0	0	0	0	0	0	0	0	0	0	0	0
375	1	1	1	0	0	0	1	0	0	0	2	0	2	0	0	0	1	1	1	0	1	0	0	2	0	2	0	1	2	1	2	0	2	1	0	2	1	1	0	0	0	0	0	0	2	0	0	0	0
376	1	1	2	0	0	2	2	0	1	1	1	0	0	0	0	0	1	1	0	0	0	1	0	2	0	1	0	0	2	0	0	1	1	1	0	0	1	0	0	1	0	0	1	0	1	1	0	0	1
377	1	1	1	0	0	1	2	0	0	0	0	0	1	0	0	0	0	1	1	1	0	0	0	2	0	0	0	0	1	1	1	0	0	0	0	2	1	0	0	2	0	0	0	0	1	1	0	0	0
378	0	1	1	0	0	1	1	0	2	2	0	1	0	0	0	0	2	2	2	2	0	1	0	2	0	0	0	0	2	1	0	1	1	0	0	2	0	0	0	1	0	0	2	0	2	1	0	0	1
379	0	1	1	0	0	0	2	0	1	1	0	0	1	0	0	0	1	1	1	1	0	0	1	2	0	0	0	0	2	1	0	0	1	1	1	2	1	0	0	2	1	1	1	0	1	1	0	0	0
380	0	0	2	0	0	2	2	0	1	1	0	0	0	0	0	0	0	0	1	2	0	0	0	2	0	1	0	1	2	2	1	2	2	0	0	1	2	0	0	0	0	0	1	0	1	0	0	0	0
381	0	0	2	0	1	2	2	0	1	1	0	0	0	0	0	0	2	1	1	1	0	0	0	2	0	1	0	1	1	1	0	0	0	0	0	2	2	0	0	2	1	0	2	0	1	1	0	0	0
382	0	2	0	0	0	0	1	0	0	0	0	0	1	0	0	0	2	1	2	1	1	0	0	2	0	1	0	1	2	0	1	1	1	0	0	1	2	0	0	1	1	0	0	0	1	1	0	1	0
383	0	1	2	0	0	1	1	0	0	0	1	0	0	0	0	0	1	1	2	0	1	0	0	2	0	2	0	1	2	0	1	0	0	0	0	1	2	1	1	0	0	1	0	1	2	0	0	0	1
384	0	2	0	0	0	0	2	0	1	1	0	1	1	1	1	1	0	0	1	1	0	1	0	2	0	1	0	0	2	1	0	0	1	1	1	2	1	0	0	1	0	0	0	0	1	0	0	2	0
385	0	1	1	0	0	1	2	0	1	1	0	0	0	0	0	0	2	2	2	1	1	1	1	1	0	1	0	0	2	2	1	2	2	0	0	1	1	0	0	2	0	2	0	0	1	1	0	0	0
386	1	1	1	0	0	1	2	0	1	1	0	0	0	0	0	0	0	0	0	0	0	0	0	2	0	0	0	2	0	0	0	2	2	1	0	1	2	0	0	0	0	0	0	0	0	0	0	0	0
387	1	0	1	0	0	1	1	0	1	1	0	0	2	0	0	0	1	0	1	1	0	0	0	2	0	1	1	0	2	1	0	1	1	1	1	2	1	0	0	1	0	0	1	0	1	0	0	0	1
388	1	0	2	0	0	2	1	0	0	0	1	0	1	0	0	0	0	0	1	2	0	0	0	2	0	0	0	1	2	1	1	1	1	0	0	1	1	0	0	1	0	0	1	0	1	1	0	0	0
389	1	1	0	0	0	0	2	0	1	1	0	1	1	0	0	0	0	0	2	2	0	0	0	2	0	1	0	0	1	1	0	2	2	0	0	1	0	0	0	1	0	0	0	0	1	0	0	0	0
390	1	1	1	0	0	0	2	0	2	2	0	0	0	0	0	0	1	2	1	1	1	0	0	2	0	0	0	1	2	1	0	2	2	0	0	1	1	0	0	1	0	0	0	0	0	0	0	1	0
391	1	1	1	0	0	1	1	0	1	1	0	0	0	0	0	0	1	1	1	1	0	0	1	1	0	0	0	0	2	2	0	1	2	0	0	1	2	0	0	1	0	0	1	0	1	0	0	0	0
392	1	2	0	0	0	0	1	0	1	1	1	0	1	0	0	1	0	0	0	0	0	0	1	1	1	1	0	1	2	1	1	0	0	0	0	1	2	0	0	0	0	2	0	0	1	0	0	0	0
393	0	1	1	0	0	1	1	0	1	1	1	0	1	0	0	0	1	1	0	1	0	0	1	1	1	1	0	0	2	2	1	1	1	0	0	0	0	0	0	1	0	0	1	0	1	1	0	0	0
394	0	1	1	0	0	1	1	0	1	1	0	2	2	1	1	1	1	0	1	1	0	1	0	2	0	2	0	0	1	1	0	0	0	0	0	2	0	0	0	1	0	0	1	0	1	0	0	0	0
395	0	0	2	0	1	2	1	0	2	2	0	0	2	0	0	1	0	0	2	1	1	0	1	1	1	1	0	0	2	1	1	1	2	0	0	2	1	0	0	0	0	0	0	0	1	1	0	0	0
396	1	2	0	0	1	1	1	0	1	1	0	1	2	0	0	0	1	0	0	0	1	0	1	1	0	0	0	1	2	2	0	0	0	1	1	2	0	0	0	2	0	0	2	0	2	1	0	0	0
397	1	1	2	0	1	1	2	1	0	1	1	0	1	0	0	0	2	2	2	2	0	0	1	1	0	0	0	0	1	0	0	2	2	0	0	0	1	1	0	0	0	0	1	0	1	1	0	0	0
398	0	1	1	0	0	1	2	0	0	0	1	0	0	0	0	0	2	1	2	2	0	0	0	2	0	0	0	0	2	1	0	1	1	1	0	1	1	0	0	1	0	0	0	1	1	1	0	0	0
399	1	1	1	0	0	1	1	0	0	0	1	0	0	0	0	0	1	1	1	1	1	0	0	2	0	0	0	0	2	1	0	2	2	0	0	2	2	0	0	1	0	0	0	0	1	0	0	0	0
400	0	1	1	0	0	1	2	0	0	0	0	1	1	0	0	0	2	2	1	1	1	1	0	2	0	1	0	1	2	1	1	2	2	0	0	1	2	0	0	1	0	0	1	0	1	0	0	0	0
401	0	0	2	0	0	1	2	0	2	2	0	0	0	0	0	0	2	2	2	2	0	0	0	2	0	2	0	0	2	1	0	1	1	0	0	1	2	0	1	0	0	0	0	0	1	0	0	0	0
402	0	2	0	0	0	1	2	0	2	2	0	0	1	0	0	0	1	0	1	1	0	0	0	2	0	1	0	1	2	1	1	1	1	0	0	1	1	0	0	1	0	0	0	0	1	1	0	0	0
403	1	1	1	0	0	2	2	0	1	1	0	0	0	0	0	0	1	2	1	1	1	0	0	2	0	0	0	2	2	1	1	1	1	0	0	2	0	0	0	1	0	0	1	0	1	0	0	0	0
404	0	1	1	0	0	0	2	1	0	1	0	0	0	0	0	0	2	2	2	2	0	1	0	2	0	1	0	2	1	1	1	0	0	1	1	2	1	1	1	0	0	0	0	0	0	0	0	0	0
405	0	0	2	0	1	1	2	0	0	0	1	2	2	0	0	0	2	1	0	0	1	0	0	2	0	2	0	1	2	0	1	0	1	0	0	2	2	0	0	0	1	0	0	0	1	0	0	0	0
406	0	1	1	0	1	2	1	0	1	1	1	1	1	0	0	0	1	1	1	1	0	0	1	1	1	1	0	0	1	1	1	2	2	0	0	2	1	0	1	1	1	0	0	0	2	1	0	2	0
407	1	0	2	0	0	1	1	0	2	2	0	0	1	0	0	0	2	2	1	1	1	0	0	2	0	2	0	0	1	1	0	2	2	0	0	1	1	0	0	2	0	1	0	0	1	0	0	0	0
408	1	1	1	0	0	1	2	0	1	1	0	0	1	0	0	0	1	0	2	2	0	0	0	2	0	0	0	1	2	1	1	2	2	0	0	1	0	0	0	2	0	0	0	0	2	1	0	0	0
409	1	2	0	0	0	0	2	0	1	1	2	0	2	0	0	0	1	1	2	0	1	0	0	2	0	1	1	1	2	1	0	1	2	1	0	1	2	0	0	1	0	0	1	0	0	0	0	0	0
410	0	2	1	0	0	1	1	0	2	2	0	0	0	0	0	0	2	1	1	1	1	1	0	2	0	1	0	1	1	0	0	0	1	1	0	2	1	0	0	1	0	1	0	0	1	1	0	0	0
411	1	1	2	0	0	2	1	1	0	1	1	0	0	0	0	0	0	0	0	0	0	0	0	2	0	1	0	0	2	2	0	1	1	0	0	2	0	0	0	1	1	0	0	0	1	0	0	0	2
412	0	1	1	0	1	1	1	0	1	1	0	1	2	0	0	0	1	1	1	0	1	0	1	1	1	1	0	1	2	1	2	2	2	0	1	1	1	0	0	2	0	1	0	1	2	0	0	1	0
413	0	2	0	0	0	1	1	0	0	0	0	1	1	0	0	0	0	0	1	1	1	0	1	1	1	1	0	0	2	0	0	1	2	0	0	1	2	0	1	1	0	0	0	0	0	2	0	0	0
414	1	2	1	0	0	1	2	0	1	1	1	1	1	0	0	0	2	0	2	2	0	0	0	2	0	0	1	2	2	1	1	1	1	1	1	2	1	1	0	0	0	0	0	0	1	0	0	0	0
415	0	1	0	0	0	1	2	1	1	2	0	0	1	1	0	0	1	1	2	2	0	0	0	2	0	1	0	0	2	1	1	1	1	1	2	2	0	0	0	2	0	0	0	0	1	0	0	0	0
416	0	1	1	0	1	1	0	0	0	0	2	1	1	0	0	0	2	1	1	1	0	0	0	2	0	0	0	2	2	1	2	0	1	1	0	1	2	1	0	0	0	0	0	0	0	1	0	0	0
417	1	2	0	0	0	1	2	1	0	1	0	1	2	0	0	0	0	0	2	2	0	1	1	1	0	1	0	0	2	1	0	1	1	0	0	1	1	0	0	2	0	0	0	0	0	0	0	0	0
418	1	1	1	0	0	2	2	0	1	1	0	0	0	0	0	0	1	0	1	1	1	0	0	2	0	2	0	0	2	1	0	0	0	0	0	2	2	0	0	1	0	0	0	0	0	2	0	0	0
419	0	1	2	0	0	2	1	0	0	0	1	0	0	0	0	0	1	0	2	2	0	0	0	2	0	1	0	0	2	2	0	2	2	0	1	1	0	0	0	2	0	0	0	0	0	0	0	0	0
420	0	2	1	0	0	0	2	1	0	1	0	0	0	0	0	0	1	1	2	2	0	0	0	2	0	1	0	0	2	1	0	1	1	1	0	1	1	0	1	1	0	0	0	0	1	0	0	0	0
421	0	1	1	0	0	1	2	1	1	2	0	0	0	0	0	0	2	0	2	2	0	0	1	1	0	0	0	0	2	2	1	1	1	1	0	1	2	0	0	0	0	0	2	0	2	1	0	0	1
422	1	0	2	0	0	1	2	0	1	1	0	1	2	0	0	1	1	0	1	1	1	0	0	2	0	1	0	0	2	2	0	1	1	0	0	1	2	0	1	0	0	0	1	0	1	2	0	0	0
423	1	1	2	0	0	1	2	0	2	2	0	1	2	0	0	0	1	0	1	1	0	0	0	2	0	1	0	1	1	1	0	2	2	0	0	0	1	0	0	1	0	0	0	0	1	1	0	1	0
424	0	2	1	0	0	0	2	0	2	2	0	1	1	0	0	0	1	0	1	1	0	0	0	2	0	1	0	0	2	2	0	1	1	1	1	2	0	0	0	1	0	0	1	0	0	1	0	0	0
425	1	2	0	0	0	0	1	0	1	1	2	0	0	0	0	0	1	1	1	1	0	0	0	2	0	1	0	1	1	1	0	1	1	0	0	2	1	0	0	1	0	0	0	0	0	0	0	2	0
426	0	1	1	0	1	2	1	0	1	1	0	0	1	0	0	0	2	1	1	1	1	0	0	2	0	1	0	0	2	1	0	2	2	1	0	2	1	0	0	1	0	2	0	0	1	0	0	0	0
427	0	2	0	0	0	0	1	0	0	0	2	2	2	1	1	1	0	0	1	1	0	0	0	2	0	1	0	0	2	1	1	2	2	1	1	1	2	1	1	2	2	0	1	0	1	0	1	0	1
428	0	2	1	0	0	0	0	0	0	0	2	0	1	0	0	0	1	1	0	0	1	0	0	2	0	1	0	0	2	2	1	0	1	0	0	2	2	0	0	1	0	1	0	1	0	1	0	2	0
429	1	1	1	1	0	2	1	0	1	1	1	1	1	0	0	0	1	1	1	1	0	0	0	2	0	1	1	1	2	1	0	1	2	0	0	1	1	0	0	0	0	0	0	1	0	1	0	1	0
430	0	2	0	0	0	0	2	1	1	2	0	0	0	0	0	0	1	1	1	1	0	0	2	0	0	0	1	0	2	2	0	2	2	0	0	1	2	0	0	1	1	1	1	0	1	1	0	0	0
431	1	2	0	0	0	1	2	0	2	2	0	0	0	0	0	0	0	0	2	1	1	0	0	2	0	0	0	1	1	0	0	0	1	1	0	2	2	1	0	0	0	0	0	0	2	1	0	0	0
432	1	1	2	0	0	1	2	0	1	1	0	1	2	1	1	1	1	1	1	1	0	0	1	1	0	2	0	0	2	1	0	1	1	0	0	0	2	0	0	2	0	0	0	0	0	0	0	0	0
433	0	1	1	0	0	2	2	1	0	1	0	1	0	0	0	0	0	0	0	1	0	0	0	2	0	2	0	0	2	2	0	2	2	0	0	2	2	2	0	0	0	0	0	0	0	0	0	0	0
434	0	2	1	0	0	0	2	0	1	1	0	0	1	1	1	1	0	0	0	0	0	0	0	2	0	1	1	0	1	0	0	1	1	0	0	2	1	1	0	1	0	0	0	0	0	0	0	0	0
435	1	1	1	0	0	1	2	0	2	2	0	1	1	0	0	0	2	0	1	1	1	0	0	2	0	1	0	0	2	0	0	1	1	0	0	0	0	0	0	1	1	0	0	0	0	0	0	0	0
436	0	1	1	0	0	1	0	0	1	1	1	0	1	0	0	0	2	2	2	2	0	1	0	2	0	0	0	0	1	1	1	2	2	0	0	1	1	0	0	1	0	0	0	1	0	1	0	0	1
437	0	2	1	0	0	1	1	0	1	1	1	0	2	0	0	0	2	1	2	2	0	0	1	1	1	1	0	1	1	1	0	1	0	0	0	1	1	0	0	1	0	1	0	0	1	0	0	0	1
438	1	1	0	0	0	1	2	0	0	0	0	1	2	1	1	1	1	1	2	2	0	0	0	2	0	1	0	0	2	2	0	1	2	1	1	2	2	0	0	0	1	0	0	1	0	1	0	0	0
439	0	0	2	0	0	1	1	0	0	0	1	1	2	0	0	0	2	1	2	1	1	0	0	2	0	0	0	0	2	1	0	1	1	1	1	2	2	1	0	0	0	2	0	0	1	1	0	0	0
440	0	2	0	0	0	0	1	0	1	1	1	1	1	0	0	0	1	1	0	1	1	0	0	2	0	1	0	0	2	2	0	2	1	0	1	2	0	0	0	1	0	0	1	0	1	1	0	0	0
441	1	1	1	1	0	1	2	0	2	2	0	1	1	0	0	0	0	0	0	0	0	0	0	2	0	1	0	1	2	0	1	1	1	0	0	2	1	1	0	1	0	0	1	0	1	1	0	0	1
442	0	0	2	0	0	1	1	0	0	0	1	1	1	0	0	0	1	1	1	1	0	0	1	1	0	0	0	0	2	2	1	0	0	0	0	2	2	0	1	0	0	0	1	0	1	1	0	0	0
443	1	1	2	0	0	1	2	0	1	1	1	0	0	0	0	0	1	1	1	1	0	0	1	1	0	0	0	0	2	2	1	1	1	0	0	1	2	0	0	1	0	0	0	0	0	1	0	1	0
444	0	2	1	0	0	1	2	0	1	1	0	0	0	0	0	0	1	0	1	1	1	0	0	2	0	1	1	0	2	1	1	0	1	1	0	2	1	0	0	1	0	0	1	0	1	1	0	0	1
445	1	1	1	0	1	1	2	1	0	1	0	0	0	0	0	0	1	1	0	0	0	1	0	2	0	0	0	1	1	1	1	1	2	0	0	2	2	0	0	1	1	2	0	0	0	0	1	0	0
446	1	0	2	0	1	1	1	0	0	0	1	1	1	0	0	0	1	1	2	2	0	0	0	2	0	1	0	0	1	0	0	1	1	0	0	1	2	1	0	0	0	0	0	0	1	0	0	0	0
447	0	1	1	0	0	1	2	0	1	1	0	0	0	0	0	0	1	1	1	1	1	0	0	2	0	0	0	0	1	1	1	1	2	2	0	1	2	0	0	0	0	0	0	0	0	0	0	0	0
448	0	2	0	0	0	0	1	0	1	1	1	1	1	0	0	0	1	1	1	0	1	0	1	2	0	0	0	0	1	1	1	1	1	0	1	1	1	0	0	1	0	0	1	0	1	0	0	1	0
449	0	0	2	0	0	1	2	1	0	1	0	1	1	0	0	0	1	1	1	1	1	0	0	2	0	2	0	0	2	1	0	1	1	2	0	1	1	0	0	2	0	1	0	0	1	0	0	0	0
450	1	2	0	0	0	0	2	0	2	2	0	0	0	0	0	0	1	1	1	1	0	2	0	2	0	1	1	1	2	1	0	0	0	0	0	2	1	0	0	0	0	2	0	0	1	0	0	0	0
451	0	2	0	0	0	1	2	0	2	2	0	1	2	0	0	0	1	0	1	1	0	0	0	2	0	0	0	0	2	2	0	2	2	2	0	2	2	2	0	0	0	0	1	0	2	2	0	0	1
452	0	2	0	0	0	0	2	1	1	2	0	0	0	0	0	0	1	0	0	0	1	0	0	2	0	1	0	0	2	2	0	1	1	0	0	2	2	1	1	2	1	0	0	0	0	0	0	0	0
453	0	2	1	0	0	1	2	0	2	2	0	1	2	0	0	0	0	0	0	1	0	0	0	2	0	1	0	0	1	0	0	0	1	1	0	1	2	1	1	2	2	2	0	0	1	0	0	0	0
454	0	0	2	0	1	2	2	0	2	2	0	0	0	0	0	0	0	0	0	1	0	1	1	1	0	1	0	1	2	1	2	1	1	0	0	2	2	1	0	0	0	0	0	0	0	0	0	0	0
455	1	1	1	0	0	1	1	0	1	1	0	0	0	0	0	0	1	1	2	2	0	0	0	2	0	0	0	0	2	1	0	1	1	0	0	1	0	1	0	1	0	2	0	0	0	0	0	0	1
456	0	0	2	0	0	1	1	0	2	2	0	0	1	0	0	0	2	1	1	1	1	0	0	2	0	2	0	0	1	1	0	0	0	0	0	1	2	1	1	2	2	0	0	1	0	1	0	0	1
457	1	2	1	0	0	1	2	0	1	1	1	0	0	0	0	0	0	0	2	2	0	0	0	2	0	1	0	1	2	1	0	2	2	0	0	0	1	1	0	1	0	0	1	0	1	0	0	0	0
458	0	1	1	0	0	1	2	0	1	1	0	0	1	0	0	1	0	0	1	1	1	0	0	2	0	2	0	0	2	0	0	0	0	0	0	2	0	1	0	1	0	0	1	0	0	0	0	0	1
459	1	1	1	0	1	1	2	0	2	2	0	0	1	0	0	0	2	1	1	1	0	0	1	2	0	0	0	1	1	1	0	1	1	2	1	1	0	0	0	1	1	1	0	0	1	0	0	0	0
460	0	0	2	0	0	1	1	1	0	1	1	1	1	0	0	0	2	1	2	2	0	0	0	2	0	1	1	1	2	0	1	0	0	0	1	2	1	1	0	2	0	0	0	0	0	1	0	0	0
461	0	1	1	0	0	1	1	0	0	0	1	0	1	1	1	1	1	0	2	2	0	0	0	2	0	2	0	1	1	1	0	2	2	1	1	2	2	0	0	0	0	0	1	0	1	1	0	0	0
462	1	2	1	0	0	1	2	0	2	2	0	1	1	0	0	0	2	1	2	2	0	1	0	2	0	1	0	0	2	0	0	0	0	0	1	2	2	1	1	2	1	0	0	0	0	0	0	0	0
463	0	1	1	0	0	1	2	0	1	1	0	0	0	0	0	0	0	1	0	1	1	0	0	2	0	2	0	1	2	2	0	1	1	1	0	0	1	0	0	0	0	0	1	0	1	1	0	0	0
464	1	0	2	0	0	1	2	0	1	1	0	1	0	0	0	0	0	0	2	1	1	0	1	1	1	2	0	0	2	2	2	1	1	0	0	2	1	1	0	0	0	0	0	0	1	0	0	0	0
465	0	1	1	0	1	2	1	1	0	1	1	0	0	0	0	0	0	0	0	1	1	0	1	1	0	2	0	1	2	0	1	1	1	0	0	2	2	0	0	1	0	0	0	0	0	1	0	0	0
466	1	2	0	0	1	1	2	0	1	1	1	0	0	0	0	0	2	2	2	2	0	0	0	2	0	0	0	0	2	1	0	2	2	0	0	1	0	0	0	1	0	1	0	0	1	0	0	0	0
467	1	0	2	0	1	2	2	1	0	1	0	0	1	0	0	0	1	1	1	1	0	1	0	2	0	1	0	0	2	2	0	1	1	0	0	1	0	0	0	1	0	0	0	1	0	0	0	0	0
468	0	1	1	0	0	2	1	0	0	0	2	2	2	0	0	0	1	0	1	1	0	0	0	2	0	2	0	1	2	2	0	1	2	0	0	2	0	0	0	2	0	0	0	0	2	1	0	0	2
469	1	0	2	0	0	2	2	0	0	0	1	1	1	0	0	0	2	0	1	1	0	0	0	2	0	1	0	0	1	1	0	2	2	0	0	0	1	0	0	1	0	0	0	0	1	0	0	1	0
470	0	1	2	0	0	1	1	0	0	0	1	1	1	0	0	0	0	0	1	1	0	0	0	2	0	2	0	0	2	2	2	2	2	0	0	2	1	0	0	2	0	0	0	0	1	0	0	0	0
471	0	1	1	0	0	1	2	0	0	0	0	0	0	0	0	0	1	0	1	1	0	0	0	2	0	2	0	0	2	2	1	1	2	0	1	2	1	0	0	2	1	1	0	0	0	2	0	0	1
472	1	2	0	0	0	1	2	0	1	1	0	0	1	0	0	0	0	0	1	1	1	0	1	1	1	2	0	0	2	1	0	2	2	0	1	2	1	0	0	0	0	0	0	0	1	1	0	0	0
473	1	2	0	0	0	1	2	0	1	1	1	0	1	0	0	0	1	0	1	1	1	0	0	2	0	1	0	0	2	1	0	0	1	1	1	2	2	1	1	0	0	0	0	1	0	0	0	0	1
474	0	1	1	0	0	1	2	0	1	1	0	1	2	0	0	1	1	1	0	0	2	0	0	2	0	1	0	1	2	0	1	1	1	0	0	0	1	0	0	0	0	0	1	0	0	1	0	0	0
475	1	1	2	0	0	1	2	0	0	0	0	1	1	0	0	0	0	0	1	1	0	1	0	2	0	0	0	0	2	1	0	0	0	0	0	2	1	0	0	1	0	0	1	0	0	1	0	0	1
476	0	1	1	0	0	2	2	0	0	0	0	2	2	1	1	1	0	0	0	0	0	0	1	1	0	1	0	0	2	1	1	1	2	2	2	2	2	1	0	0	0	1	1	0	1	1	0	0	0
477	1	2	0	0	0	0	2	1	1	2	0	1	1	0	0	0	2	1	0	0	1	0	0	2	0	2	1	0	1	0	0	0	0	0	0	2	2	0	0	1	0	0	1	0	1	1	0	0	1
478	0	1	1	0	1	2	2	0	2	2	0	0	0	0	0	0	1	0	1	0	1	0	0	2	0	1	0	1	2	1	1	1	1	0	0	2	2	0	0	0	0	0	1	0	1	1	0	0	0
479	1	0	2	0	0	1	2	0	0	0	1	0	0	0	0	0	0	0	0	0	1	0	0	2	0	1	0	0	2	0	0	1	2	0	0	1	2	0	0	0	0	0	0	0	0	0	0	1	0
480	1	1	1	0	0	1	2	1	1	2	0	0	1	0	0	0	2	2	2	2	0	0	0	2	0	1	0	2	1	0	0	1	1	1	0	0	2	0	0	1	1	0	0	0	1	0	0	0	1
481	0	0	2	0	0	2	2	0	2	2	0	1	2	0	0	0	0	0	1	1	0	1	1	1	1	1	0	0	2	2	1	2	2	0	0	2	2	1	1	2	1	0	1	0	1	1	0	1	0
482	1	1	2	0	0	2	1	0	0	0	1	0	0	0	0	0	1	0	1	1	1	0	1	1	0	0	0	1	2	2	0	0	1	1	0	1	2	0	1	1	1	0	0	0	0	0	1	0	0
483	0	1	1	0	1	1	2	1	0	1	1	1	1	0	0	0	1	1	2	2	0	0	0	2	0	1	0	0	1	1	0	2	2	1	1	2	2	0	0	0	1	0	1	0	1	2	0	0	0
484	0	1	1	0	0	1	1	1	1	2	1	0	0	0	0	0	0	0	0	0	0	0	0	2	0	1	0	0	2	1	0	1	1	0	0	1	1	0	1	1	0	0	2	0	2	1	0	0	0
485	0	2	0	0	0	1	2	0	1	1	0	0	1	0	0	0	1	0	2	2	0	0	0	2	0	1	0	0	2	1	0	0	0	0	1	2	2	0	0	1	1	0	0	1	1	0	0	0	0
486	0	2	0	0	0	1	2	0	1	1	1	1	1	0	0	0	1	0	2	2	0	0	2	0	0	1	0	0	2	1	0	1	1	0	0	1	1	1	0	0	0	0	0	0	1	0	0	0	0
487	1	0	2	0	1	1	2	0	0	0	0	1	2	0	0	1	1	1	2	0	1	0	1	1	1	1	1	0	2	1	1	1	1	0	0	2	2	0	0	1	0	1	0	0	1	0	0	0	1
488	1	0	2	0	0	2	0	0	1	1	0	0	0	0	0	0	0	0	2	1	1	0	0	2	0	2	0	1	2	0	1	1	1	1	0	2	0	0	0	2	0	0	0	1	0	0	0	0	0
489	0	2	1	0	0	1	2	1	0	1	0	1	1	0	0	0	0	0	1	1	0	0	0	2	0	1	0	0	2	1	0	2	2	0	0	0	1	1	0	1	0	1	0	1	1	0	0	0	1
490	0	1	1	0	0	1	2	1	1	2	0	2	2	0	0	0	2	1	1	1	0	0	0	2	0	2	1	0	2	1	1	1	1	0	0	1	0	0	0	1	0	0	0	1	0	0	0	0	1
491	0	0	2	0	1	2	1	0	0	0	1	0	1	0	0	0	1	0	2	1	1	0	0	2	0	0	0	0	2	1	1	1	1	1	1	1	2	1	1	1	1	0	0	0	0	0	0	0	0
492	1	1	2	0	0	2	2	0	1	1	0	1	1	0	0	0	1	1	1	1	0	0	1	1	1	1	0	1	2	2	0	2	1	0	1	2	0	0	0	2	0	0	0	0	1	0	0	0	0
493	1	1	0	0	0	0	1	0	0	0	2	1	1	0	0	0	0	1	0	1	1	0	1	1	0	1	0	0	2	1	0	0	0	0	0	2	0	0	0	2	1	0	0	0	1	0	0	1	0
494	0	0	2	0	0	1	1	0	0	0	1	1	0	0	0	0	1	1	1	1	1	0	0	2	0	1	0	1	2	1	2	1	1	1	0	0	2	0	1	0	0	0	0	0	1	1	0	1	0
495	1	1	1	0	0	1	1	0	1	1	1	0	0	0	0	1	2	1	1	1	0	1	0	2	0	1	0	1	2	1	2	0	1	1	0	2	0	0	0	2	0	0	0	1	0	0	0	0	1
496	0	2	1	0	0	1	1	0	0	0	1	1	2	0	0	0	1	0	1	1	1	0	0	2	0	0	0	1	2	1	2	1	1	0	1	2	1	0	1	1	0	2	0	0	0	0	0	0	0
497	1	1	1	0	0	1	2	0	0	0	0	1	1	0	0	0	0	0	1	1	0	0	0	2	0	0	0	2	1	1	0	2	2	0	0	2	1	1	0	2	0	0	0	0	0	0	0	0	1
498	0	2	1	0	0	1	1	1	0	2	1	1	2	0	0	0	1	1	1	1	1	0	1	1	0	1	0	0	2	1	0	1	1	1	0	1	2	0	0	0	0	1	0	0	2	0	0	0	1
499	1	0	2	0	1	2	2	0	0	0	0	0	1	0	0	0	1	1	0	0	2	0	0	2	0	0	0	1	2	1	2	2	2	0	0	2	2	0	0	0	1	0	0	0	0	1	0	0	0
500	0	1	1	0	1	1	2	1	1	1	0	1	1	0	0	0	1	1	0	0	1	0	0	2	0	1	0	0	2	1	0	1	1	0	0	1	0	0	0	1	0	0	0	0	1	1	0	0	1
501	0	1	2	0	0	1	1	0	1	1	1	0	1	0	0	0	0	0	0	1	1	0	0	2	0	1	0	2	1	0	0	2	2	0	0	0	0	0	0	1	0	0	0	0	0	1	0	1	0
502	0	1	1	0	0	1	2	0	0	0	1	0	1	0	0	1	0	0	0	1	1	1	0	2	0	0	0	0	1	1	1	1	1	0	0	1	2	0	1	0	0	1	0	0	1	0	0	0	0
503	1	1	1	0	0	2	2	0	0	0	1	1	1	0	0	0	0	0	2	2	0	0	2	0	1	0	0	1	2	1	1	0	0	0	0	1	1	0	1	1	1	0	0	1	0	1	0	0	0
504	0	1	1	0	0	1	1	1	1	2	1	1	2	0	0	0	1	1	1	1	0	0	1	1	0	1	0	0	2	1	0	2	2	0	0	1	1	1	0	1	0	0	0	0	0	0	0	0	1
505	0	1	1	0	1	2	1	0	1	1	1	0	1	0	0	0	0	0	0	1	1	0	0	2	0	1	0	1	2	2	0	1	1	0	1	1	2	1	0	0	0	0	0	0	1	1	0	0	0
506	0	1	2	0	0	1	2	0	2	2	0	1	1	0	0	0	2	2	1	1	1	0	1	1	0	1	0	0	2	0	0	0	0	0	0	2	1	1	0	0	0	0	0	0	0	0	0	0	0
507	1	1	2	0	0	2	2	0	2	2	0	0	0	0	0	0	1	0	1	1	1	0	1	1	0	2	0	0	2	2	1	2	2	1	0	2	0	0	0	2	0	0	0	0	2	0	0	0	0
508	1	0	2	0	0	1	2	0	0	0	0	0	2	0	0	0	1	1	1	1	1	0	0	2	0	1	0	1	2	1	1	1	1	0	0	1	2	0	0	0	0	0	2	0	2	1	0	0	1
509	0	1	0	0	0	1	2	0	1	1	0	1	1	0	0	0	1	0	1	1	0	0	0	2	0	1	0	0	2	2	1	1	1	0	1	1	2	0	1	1	1	0	0	0	0	0	0	0	1
510	0	1	1	0	1	1	1	0	0	0	1	0	0	0	0	0	2	1	1	1	0	0	0	2	0	1	0	1	1	1	0	1	2	2	0	1	1	0	0	1	0	1	0	0	1	2	0	0	0
511	0	1	1	0	0	1	1	0	0	0	1	1	1	0	0	0	1	2	1	1	1	0	1	1	0	1	0	1	1	1	1	1	1	0	1	2	2	0	0	2	0	1	0	0	1	1	0	0	0
512	1	2	1	0	0	1	2	0	0	0	0	1	1	0	0	0	1	0	1	1	1	0	0	2	0	2	0	0	2	1	0	1	2	1	1	2	1	0	0	2	0	0	0	0	1	0	0	0	0
513	1	1	1	0	1	1	2	0	1	1	1	0	1	1	0	0	1	1	2	2	0	0	1	1	0	1	0	0	1	1	0	1	1	0	0	1	0	0	0	2	0	0	0	0	1	1	0	0	0
514	1	0	2	0	1	2	1	1	1	2	1	0	0	0	0	0	1	1	2	2	0	0	0	2	0	0	0	1	2	0	1	2	2	0	0	1	2	0	0	0	0	0	2	0	1	1	0	0	0
515	1	1	1	0	0	1	2	0	0	0	1	1	2	1	1	1	1	1	2	2	0	0	0	2	0	1	0	1	1	1	1	2	2	1	1	2	2	0	0	1	1	0	0	0	0	0	0	0	0
516	0	0	2	0	0	1	1	0	0	0	1	0	1	0	0	0	2	1	1	1	0	0	0	2	0	2	0	0	2	1	0	2	2	0	0	1	0	0	0	2	0	0	0	0	2	0	0	0	0
517	1	1	1	0	0	1	1	0	1	1	1	0	0	0	0	0	2	0	2	2	0	0	0	2	0	0	0	1	2	1	2	1	1	0	0	2	1	0	0	1	0	1	0	0	1	0	0	0	0
518	1	1	0	0	0	1	0	0	1	1	0	0	1	0	0	0	0	0	1	1	1	0	0	2	0	0	0	0	2	2	1	1	1	0	0	1	2	0	0	1	1	0	0	0	0	1	0	0	1
519	0	1	2	0	0	1	1	1	0	1	1	0	1	0	0	0	2	2	1	1	1	0	1	1	1	1	0	0	2	2	0	1	1	0	0	1	1	0	0	2	0	0	1	0	1	1	0	0	0
520	0	0	1	0	0	0	2	0	0	0	0	1	1	0	0	0	2	2	2	2	0	0	0	2	0	2	0	0	2	1	1	1	1	0	1	1	1	0	0	1	0	1	0	0	1	0	1	0	0
521	0	2	0	0	0	0	1	0	0	0	1	1	2	0	0	0	0	0	0	1	0	0	0	2	0	0	0	1	2	1	1	1	1	1	1	2	1	1	0	2	0	1	0	0	0	0	0	1	0
522	0	2	1	0	0	0	1	0	0	0	2	0	0	0	0	0	1	1	1	1	0	0	0	2	0	2	0	1	1	1	0	1	1	1	0	0	1	0	0	1	0	0	0	0	0	1	0	0	0
523	1	2	1	0	0	1	2	0	1	1	0	0	1	0	0	0	0	1	2	2	0	0	0	2	0	0	0	0	2	2	1	1	1	0	0	1	1	0	0	1	0	1	0	0	2	0	0	0	1
524	0	1	2	0	1	2	1	0	0	0	2	0	0	0	0	0	1	0	1	1	0	0	0	2	0	0	0	0	2	2	0	1	2	1	1	1	1	0	0	2	0	0	1	0	1	2	0	0	0
525	0	0	2	0	1	2	1	0	1	1	0	0	0	0	0	0	1	0	1	1	1	0	0	2	0	0	0	0	2	2	1	1	0	0	1	2	1	1	0	0	0	0	0	0	1	0	0	0	0
526	1	0	2	0	0	1	2	0	1	1	1	1	0	0	0	0	2	2	2	2	0	0	1	1	0	2	0	0	2	2	0	2	2	1	1	1	1	0	0	1	0	0	0	1	1	1	0	1	0
527	1	1	2	0	0	0	2	0	0	0	0	0	0	0	0	0	0	0	2	1	1	0	1	1	0	0	0	1	2	1	2	1	1	1	1	1	0	0	0	2	0	1	1	0	0	0	0	0	0
528	1	1	2	0	0	1	2	1	0	1	0	0	0	0	0	1	0	1	1	1	0	0	0	2	0	1	0	1	1	1	1	2	2	1	2	2	1	0	0	0	0	0	0	0	1	1	0	1	0
529	0	1	1	0	0	1	1	0	0	0	0	1	2	0	0	1	2	0	2	2	0	0	0	2	0	2	0	0	2	1	0	0	1	1	0	2	1	0	0	2	0	0	1	0	1	0	0	0	0
530	0	2	2	0	1	1	2	0	2	2	0	0	0	0	0	0	0	0	0	0	0	0	1	1	1	1	0	1	1	1	0	0	0	0	0	2	2	0	0	2	1	0	0	1	0	0	0	0	1
531	0	2	1	0	0	2	2	0	1	1	0	1	1	0	0	0	1	0	1	1	0	0	0	2	0	2	0	0	1	1	0	1	1	1	0	0	1	1	0	1	0	0	1	0	1	1	0	0	0
532	0	0	2	0	1	2	2	0	1	1	0	0	1	0	0	0	1	1	2	2	0	0	0	2	0	2	0	0	2	2	1	0	0	0	0	2	1	0	0	1	0	0	0	2	0	2	0	1	0
533	0	2	0	0	0	1	2	0	0	0	1	0	2	0	0	0	1	1	2	2	0	0	0	2	0	1	0	0	2	1	0	1	1	0	0	1	1	0	0	2	1	0	0	0	0	1	0	0	0
534	0	1	2	0	0	1	2	0	1	1	1	0	0	0	0	0	0	0	2	2	1	0	0	2	0	1	0	0	2	2	0	2	2	1	0	1	0	0	0	1	1	0	0	1	0	1	0	0	0
535	0	0	2	0	1	1	1	2	0	2	0	0	1	0	0	0	2	1	2	2	0	0	0	2	0	0	0	0	2	2	0	1	1	0	0	0	2	0	0	0	0	0	0	0	1	0	0	0	1
536	0	0	1	0	0	0	2	1	0	1	0	0	0	0	0	0	0	0	2	2	0	0	0	2	0	0	0	0	2	2	0	2	2	0	0	1	1	0	0	2	0	1	0	1	2	0	0	0	1
537	0	1	2	0	0	2	2	0	1	1	0	0	0	0	0	0	2	0	2	2	0	1	0	2	0	1	0	0	2	2	0	2	2	1	0	0	2	0	1	1	0	0	0	0	0	0	0	0	0
538	1	0	1	0	0	1	2	0	1	1	1	0	0	0	0	0	1	1	2	2	0	0	2	0	0	0	0	1	2	1	2	0	0	0	1	2	1	0	0	2	0	0	0	0	0	1	0	0	1
539	1	0	2	0	1	2	2	0	1	1	0	0	0	0	0	0	0	0	0	1	1	0	1	1	0	2	0	0	2	1	0	0	1	1	1	2	0	0	0	2	0	1	0	0	0	0	0	0	0
540	1	0	1	0	0	1	2	0	1	1	1	0	0	0	0	0	2	2	1	1	0	0	0	2	0	2	0	1	2	1	1	1	1	0	0	1	1	0	0	1	0	1	0	0	2	0	1	0	0
541	0	1	2	0	0	2	1	1	0	1	1	0	0	0	0	0	1	1	1	1	1	0	0	2	0	0	0	1	1	0	0	1	1	0	0	2	1	1	0	1	0	0	0	0	0	0	0	0	0
542	0	2	1	0	0	0	1	0	1	1	0	1	1	0	0	0	1	1	0	0	1	0	0	2	0	1	1	0	1	0	0	1	1	0	0	1	2	0	0	2	0	0	0	0	0	0	0	0	1
543	1	1	1	0	0	0	2	0	1	1	0	0	0	0	0	0	1	0	2	2	0	0	1	1	0	1	0	1	2	2	0	1	2	1	0	1	2	0	0	1	0	0	0	0	0	0	0	0	0
544	0	1	1	0	1	1	1	0	0	0	1	0	0	0	0	0	2	1	2	2	1	0	1	1	1	1	0	1	2	1	2	1	1	1	0	0	0	0	0	1	0	0	0	0	1	0	0	0	0
545	1	0	2	0	1	2	2	1	1	2	0	0	1	0	0	0	1	1	0	0	1	0	0	2	0	0	0	0	1	1	0	1	2	2	1	1	2	0	0	0	0	1	0	1	2	0	0	0	1
546	0	1	1	0	1	2	2	0	1	1	0	0	0	0	0	0	1	0	2	2	0	1	1	1	0	1	0	0	2	2	0	2	2	0	1	1	1	0	1	1	1	0	0	0	0	0	0	0	0
547	1	1	1	0	0	1	2	1	0	1	0	0	0	0	0	0	2	1	1	1	1	0	1	1	1	2	0	1	2	1	1	0	1	1	0	2	1	0	1	1	1	0	0	0	1	0	0	0	0
548	1	1	1	0	0	1	1	0	0	0	1	2	2	0	0	0	1	1	1	1	0	0	0	2	0	0	0	1	2	2	0	2	2	0	0	1	2	0	0	0	0	0	1	0	2	0	0	0	0
549	1	2	0	0	0	0	2	0	0	0	0	1	2	0	0	0	1	0	1	1	0	0	0	2	0	1	0	1	1	1	0	1	2	0	0	2	1	0	0	2	0	1	0	0	1	0	0	1	1
550	0	1	1	0	0	1	1	0	1	1	1	1	1	0	0	0	1	1	2	2	0	0	0	2	0	0	0	1	2	1	2	1	1	1	1	2	2	1	0	0	0	0	0	0	0	2	0	1	0
551	0	1	2	0	0	1	0	0	0	0	1	0	2	0	0	1	1	1	1	1	1	0	0	2	0	1	0	0	1	1	0	1	1	0	0	2	1	1	0	2	0	0	0	0	0	0	0	1	0
552	1	1	1	0	0	0	1	0	0	0	2	1	2	1	1	1	1	1	2	2	0	0	0	2	0	2	0	1	2	0	1	0	0	0	0	2	2	0	0	0	1	1	0	0	1	1	0	0	0
553	0	2	0	0	0	1	2	0	1	1	0	0	1	0	0	1	2	2	1	1	1	0	0	2	0	1	0	0	2	0	0	2	2	0	1	1	1	0	0	1	0	0	0	0	1	1	0	0	0
554	0	2	1	0	0	1	1	1	0	1	0	0	0	0	0	0	1	1	1	1	1	0	1	1	0	1	0	0	2	2	0	0	0	0	0	2	0	0	0	2	0	0	0	0	1	1	0	0	0
555	1	1	1	0	1	2	2	0	0	0	0	0	1	0	0	0	0	0	0	0	0	0	1	1	0	1	0	1	2	2	0	1	1	1	1	2	2	2	0	0	0	0	0	0	1	0	0	0	0
556	1	0	2	0	0	1	2	0	2	2	0	0	1	0	0	1	1	1	1	1	0	0	0	2	0	0	0	1	2	2	0	0	0	1	2	2	2	1	1	1	1	0	1	0	2	2	0	0	0
557	1	1	1	0	1	2	1	1	1	2	1	1	1	0	0	0	1	1	1	1	0	0	1	1	0	1	0	0	2	2	2	0	2	1	1	2	1	0	0	2	0	0	1	0	0	0	0	0	1
558	1	1	2	0	0	0	2	0	2	2	0	0	0	0	0	0	1	0	2	1	0	0	1	1	0	1	0	0	1	1	0	2	2	0	1	2	2	0	0	1	1	0	0	0	2	0	0	1	0
559	1	1	1	0	0	1	1	0	1	1	0	0	0	0	0	0	2	0	2	2	0	0	0	2	0	0	0	2	1	1	0	1	1	0	0	1	2	0	1	1	0	0	0	1	1	0	0	0	0
560	1	1	1	0	0	1	2	0	0	0	0	0	0	0	0	0	1	1	1	1	0	0	0	2	0	2	0	0	1	1	1	2	2	0	0	1	1	0	0	1	1	0	0	0	0	0	0	1	0
561	0	2	1	0	0	0	2	1	0	1	0	0	1	0	0	0	1	0	1	1	1	0	0	2	0	0	0	0	1	1	0	0	0	0	0	2	2	0	0	1	0	2	0	0	0	2	0	0	0
562	0	1	1	1	0	2	1	0	1	1	1	0	1	1	0	0	2	1	1	2	0	0	0	2	0	0	0	0	1	0	0	0	0	0	1	2	1	0	0	1	0	0	1	1	1	2	0	0	0
563	0	1	2	0	0	2	1	0	1	1	0	0	0	0	0	0	1	2	2	2	0	0	1	1	1	1	0	0	2	1	1	1	1	0	0	1	1	0	0	2	0	0	0	0	0	0	0	0	1
564	1	2	1	0	0	1	2	1	0	1	1	0	0	0	0	0	0	0	0	0	0	0	1	1	1	1	0	1	1	0	0	2	2	0	0	0	1	0	0	2	0	0	0	0	1	0	0	0	0
565	0	0	2	0	2	2	1	0	0	0	1	1	2	0	0	0	2	2	2	2	0	0	0	2	0	2	0	2	2	2	0	0	0	1	0	1	1	0	1	1	0	0	1	0	1	1	0	0	0
566	0	0	2	0	1	2	2	1	0	1	1	0	0	0	0	0	1	1	0	0	2	0	0	2	0	2	1	1	2	0	1	1	0	1	0	2	1	0	0	2	0	0	0	0	0	0	0	0	1
567	1	1	1	0	0	0	1	0	1	1	1	1	2	0	0	0	0	0	2	2	0	1	0	2	0	1	0	1	2	0	1	2	2	0	0	1	1	0	0	1	0	0	0	0	1	1	0	0	0
568	0	0	2	0	1	2	2	0	1	1	0	0	0	0	0	0	1	0	1	1	1	0	0	2	0	0	0	0	2	2	1	0	1	1	0	2	0	0	0	2	1	0	0	0	0	0	0	0	0
569	0	1	2	0	0	2	1	0	1	1	1	0	0	0	0	0	0	0	1	1	1	0	1	1	0	1	0	0	1	1	0	0	1	1	0	2	0	0	0	0	0	0	0	0	1	0	0	1	1
570	0	0	2	0	2	2	1	1	1	2	0	1	1	0	0	0	0	0	0	0	0	0	2	0	1	0	0	1	1	0	0	0	0	0	0	0	1	0	0	1	0	0	0	0	0	0	0	0	0
571	1	2	0	0	0	1	2	0	1	1	0	1	1	0	0	0	1	1	1	1	1	1	0	2	0	2	2	1	2	0	1	1	1	0	0	2	2	0	0	1	0	0	0	0	0	0	0	0	1
572	0	1	1	0	0	1	2	1	1	2	0	0	0	0	0	0	0	0	0	0	0	0	0	2	0	1	0	1	2	2	0	1	2	2	1	1	2	0	0	1	0	0	1	0	1	0	0	0	1
573	0	1	1	0	0	1	2	1	0	1	0	0	1	0	0	0	0	0	1	1	0	0	0	2	0	2	0	0	2	2	1	1	1	0	0	1	2	0	0	1	0	0	0	0	0	0	0	0	0
574	1	1	2	0	0	2	1	0	0	0	1	0	0	0	0	0	1	0	2	2	0	0	0	2	0	1	0	1	1	1	0	0	2	1	0	2	2	0	1	1	0	0	1	0	1	0	0	0	0
575	1	0	2	0	1	2	2	0	0	0	0	0	2	0	0	0	0	0	2	2	0	0	1	1	1	1	0	1	1	1	1	1	1	0	0	0	1	0	0	2	0	0	0	0	0	0	0	0	0
576	1	1	1	0	0	1	2	1	0	1	0	0	0	0	0	0	1	1	1	0	0	0	1	2	0	0	0	1	1	1	0	1	2	2	2	2	2	0	1	0	0	0	0	0	0	0	0	0	0
577	0	0	2	0	1	1	1	1	1	2	0	0	1	0	0	0	1	1	2	2	0	0	0	2	0	1	0	0	1	1	0	1	1	0	0	1	1	1	1	0	0	0	0	0	1	0	0	0	0
578	1	1	1	0	1	1	1	0	1	1	0	0	0	0	0	0	1	0	2	1	1	0	0	2	0	2	0	0	2	0	0	1	1	0	0	1	1	0	0	1	0	0	0	0	0	0	0	0	0
579	0	0	2	0	0	1	2	1	0	1	0	1	1	0	0	0	0	0	0	0	0	0	0	2	0	1	0	1	2	1	1	0	0	0	0	2	2	0	1	0	0	0	1	0	1	0	0	0	0
580	1	1	1	0	0	1	2	1	1	2	0	0	0	0	0	0	1	0	1	2	0	0	1	1	1	1	0	1	2	1	1	1	1	1	2	2	0	0	0	2	0	0	0	0	0	0	0	2	0
581	1	1	1	0	1	1	2	0	1	1	1	1	0	0	0	0	2	2	1	1	1	0	0	2	0	0	1	1	2	1	0	2	2	0	0	1	2	0	1	1	0	1	0	0	0	0	0	0	0
582	1	0	1	0	0	1	1	1	0	1	0	0	1	0	0	0	1	0	0	0	1	0	0	2	0	0	1	0	2	1	1	1	2	0	0	1	1	0	0	0	0	0	0	0	0	0	0	0	0
583	0	0	2	0	2	2	2	0	1	1	0	0	0	0	0	0	0	0	0	0	0	0	0	2	0	0	0	0	2	1	1	2	2	1	0	1	2	0	0	1	0	0	0	1	0	0	0	0	0
584	1	2	1	0	0	1	1	0	1	1	1	0	1	0	0	0	1	0	1	1	0	0	0	2	0	0	0	0	2	2	0	0	0	0	0	2	1	0	1	1	0	0	0	0	0	0	0	0	0
585	1	1	1	0	0	1	1	1	1	2	1	0	0	0	0	0	0	0	1	1	1	1	0	2	0	1	0	0	2	1	0	2	2	2	0	1	2	0	0	1	1	1	0	1	1	0	0	0	0
586	0	2	0	0	0	0	1	0	0	0	1	1	1	0	0	0	2	1	1	1	0	0	1	1	1	1	0	0	1	0	0	2	2	0	0	1	2	0	0	1	1	1	0	0	0	0	0	0	2
587	0	0	2	0	1	2	2	0	1	1	0	1	1	0	0	0	0	1	2	2	0	0	0	2	0	2	1	1	2	1	0	2	2	0	0	2	0	0	0	2	0	0	0	0	1	0	0	0	1
588	1	2	1	0	0	2	1	2	0	2	0	0	0	0	0	0	1	1	1	1	1	0	0	2	0	1	0	0	2	0	0	1	1	0	0	1	2	0	1	0	0	0	1	0	2	0	0	0	1
589	1	1	2	0	0	2	2	0	0	0	0	1	1	0	0	0	1	1	2	2	0	0	0	2	0	0	0	0	2	0	0	0	1	1	0	1	1	0	0	1	1	0	0	0	0	0	0	2	0
590	0	1	1	0	0	0	2	0	2	2	0	0	0	0	0	0	1	1	1	1	1	0	0	2	0	2	0	0	2	2	0	1	1	1	0	0	1	0	0	1	0	1	0	1	2	0	0	0	0
591	0	2	1	0	0	0	2	0	0	0	0	1	1	0	0	0	0	0	0	0	1	1	0	2	0	2	0	1	2	2	0	2	2	1	0	1	2	0	0	2	1	0	1	0	0	1	0	0	2
592	0	1	2	0	0	2	1	0	1	1	1	0	1	0	0	0	2	1	2	2	1	0	0	2	0	2	0	0	1	0	0	2	2	1	0	1	1	0	0	2	1	0	0	0	0	1	0	0	0
593	0	1	1	0	1	2	1	0	1	1	1	1	2	0	0	0	1	1	0	0	1	0	0	2	0	1	0	0	2	2	1	2	2	0	0	2	2	0	0	1	0	0	0	0	0	0	0	0	0
594	0	1	1	0	1	1	2	1	0	1	0	0	0	0	0	0	0	0	1	1	1	1	0	2	0	2	0	0	1	1	0	1	1	0	0	1	1	0	0	2	0	0	1	0	0	0	0	0	0
595	1	1	2	0	0	1	1	0	0	0	1	0	0	0	0	0	0	0	1	1	1	0	1	1	1	1	0	1	2	2	0	0	1	2	1	1	0	0	0	1	0	0	0	1	0	0	0	0	1
596	1	0	1	0	0	1	1	1	0	1	1	1	1	0	0	1	0	1	0	1	1	0	0	2	0	2	0	1	2	1	1	1	2	0	0	1	0	1	0	1	0	0	0	0	2	1	0	0	1
597	1	0	2	0	0	1	2	1	0	1	0	0	0	0	0	0	1	0	2	1	0	0	0	2	0	2	0	0	2	1	1	2	1	0	1	2	2	1	1	2	1	0	0	0	0	0	0	0	0
598	1	1	2	0	1	2	1	0	1	1	1	0	1	0	0	0	2	2	1	1	1	0	0	2	0	0	0	0	2	0	0	0	0	0	0	1	1	0	0	2	0	0	1	0	1	2	0	0	0
599	0	0	2	0	0	1	2	0	0	0	1	0	0	0	0	0	0	0	1	1	0	0	0	2	0	2	0	0	2	2	0	1	1	0	0	2	2	0	0	0	0	0	0	0	0	0	0	0	0
600	0	2	0	0	0	1	2	0	0	0	0	1	0	0	0	0	1	0	1	1	1	0	0	2	0	2	0	2	1	1	1	0	0	0	0	0	2	1	0	1	0	1	1	0	1	1	0	0	0
601	1	1	2	0	0	1	2	0	1	1	1	0	1	0	0	0	0	0	1	2	0	0	0	2	0	2	0	0	1	1	0	2	2	0	0	1	2	1	1	2	1	1	0	1	0	1	0	1	0
602	0	1	1	0	0	1	2	0	1	1	1	0	1	0	0	0	0	0	1	1	1	0	0	2	0	1	0	0	2	2	0	1	2	1	1	1	2	0	0	1	0	0	0	1	0	0	0	0	1
603	1	0	2	0	0	1	1	1	0	1	0	0	0	0	0	1	1	0	1	1	0	0	0	2	0	1	0	0	2	0	0	1	1	0	0	1	0	0	0	1	0	0	0	0	1	1	1	0	0
604	0	1	1	0	0	1	1	0	1	1	0	1	1	0	0	0	2	1	2	2	0	0	0	2	0	0	0	0	2	1	0	1	2	0	0	1	2	0	0	1	1	0	0	0	1	0	0	0	1
605	0	0	2	0	0	1	2	0	0	0	0	1	1	0	0	0	1	0	1	1	0	0	1	1	0	2	0	1	1	1	1	1	1	0	0	1	1	0	0	2	1	0	0	0	0	1	0	0	0
606	1	1	2	0	0	1	2	0	0	0	1	0	0	0	0	0	1	0	1	1	1	0	1	1	0	0	0	0	2	0	0	1	1	1	0	1	1	1	0	0	0	0	0	0	2	1	0	0	0
607	1	1	1	0	1	1	2	1	0	1	0	0	1	0	0	0	0	0	1	1	0	1	0	2	0	1	0	0	2	2	0	1	1	1	0	0	0	0	0	2	0	0	1	0	1	0	0	0	1
608	1	1	1	0	0	2	2	0	2	2	0	1	2	0	0	0	0	0	0	0	0	0	1	1	0	0	0	1	2	1	1	2	2	0	0	0	0	0	0	2	0	0	1	0	1	1	0	0	0
609	0	1	2	0	0	2	2	0	1	1	0	0	0	0	0	0	2	1	0	0	1	0	1	1	0	1	0	1	1	0	0	1	1	0	0	1	2	1	0	0	0	0	1	0	0	0	0	0	0
610	1	1	1	0	0	1	1	1	0	1	0	1	1	0	0	0	2	0	2	2	0	0	1	1	0	1	0	0	2	2	0	1	2	1	1	2	1	1	0	1	0	0	1	1	0	0	0	0	0
611	0	1	2	0	1	2	2	0	1	1	0	0	0	0	0	0	2	2	2	2	0	0	0	2	0	1	0	0	2	2	1	0	0	0	0	2	1	1	0	0	0	1	0	0	0	0	0	0	0
612	0	1	1	0	0	1	2	0	0	0	0	1	0	0	0	0	1	1	2	2	0	0	0	2	0	0	0	0	2	0	0	1	1	1	0	1	2	0	0	1	1	0	0	0	0	0	0	0	1
613	0	2	0	0	0	1	2	0	0	0	0	2	1	0	0	0	2	1	0	0	1	0	0	2	0	2	0	1	2	0	1	0	0	0	0	2	2	0	0	1	0	0	1	0	1	1	0	1	1
614	1	0	2	0	0	2	1	0	1	1	0	0	0	0	0	0	1	0	1	1	0	1	1	1	0	1	1	0	2	2	0	1	1	0	0	1	1	0	1	1	1	0	1	0	0	1	0	0	1
615	0	1	0	0	0	1	2	0	1	1	0	1	2	0	0	0	2	2	2	2	0	0	0	2	0	1	0	0	2	1	0	1	2	1	1	1	0	1	0	1	0	0	0	0	1	1	0	0	0
616	1	2	0	0	0	1	2	1	0	1	0	0	0	0	0	0	0	0	2	2	0	0	0	2	0	0	0	1	2	0	1	1	1	0	0	2	1	1	0	1	0	0	0	0	0	0	0	0	0
617	0	1	1	0	0	1	1	1	0	1	0	2	2	1	1	1	1	0	1	1	0	0	0	2	0	1	0	0	2	1	0	1	1	1	1	1	0	0	0	2	0	0	0	0	0	0	0	0	0
618	1	1	2	0	0	1	2	1	1	2	0	0	1	0	0	1	2	0	2	2	0	0	0	2	0	2	0	1	2	0	1	1	1	0	0	1	2	0	0	1	0	0	0	1	0	0	0	0	1
619	1	2	0	0	0	0	1	0	0	0	1	0	2	0	0	0	1	1	2	2	0	0	0	2	0	0	0	0	1	1	1	0	2	1	0	2	1	0	0	1	0	0	0	0	0	1	0	0	0
620	0	1	1	0	1	2	1	0	1	1	0	1	1	0	0	0	1	1	1	1	0	0	0	2	0	1	0	0	2	0	0	2	2	0	0	1	1	0	0	0	0	0	0	0	1	1	0	0	0
621	1	2	0	0	0	1	1	0	0	0	2	1	1	0	0	0	1	0	1	1	0	1	1	1	1	0	0	0	2	2	0	1	2	0	0	2	1	0	0	1	0	0	0	1	0	1	0	1	1
622	1	1	1	0	0	2	2	0	1	1	0	0	1	0	0	0	0	0	2	2	0	0	0	2	0	0	0	0	2	1	0	1	0	0	0	1	2	1	0	0	0	2	0	0	0	2	0	0	0
623	0	1	1	0	1	1	2	0	1	1	0	0	0	0	0	1	2	1	1	1	1	0	0	2	0	0	0	1	2	0	1	1	2	0	1	2	1	0	0	2	1	0	0	0	1	0	0	0	0
624	0	1	1	1	0	1	2	0	1	1	0	1	2	0	0	0	2	2	1	1	1	0	0	2	0	0	0	2	2	2	0	0	0	1	0	1	2	0	0	0	0	0	0	0	0	0	0	0	0
625	0	1	1	0	0	1	2	1	0	1	1	0	0	0	0	0	0	0	2	2	0	0	0	2	0	0	0	1	1	1	0	0	0	0	1	2	1	0	0	2	0	1	0	0	2	1	0	0	0
626	0	1	1	0	0	0	2	0	1	1	1	0	0	0	0	0	2	1	2	2	0	0	0	2	0	0	1	0	2	1	0	1	2	2	1	2	2	0	0	1	0	0	0	0	0	0	0	0	0
627	0	2	0	0	0	0	2	1	0	1	1	1	2	0	0	1	2	2	0	0	2	0	0	2	0	1	0	0	2	0	0	0	0	0	0	2	0	0	0	2	0	0	0	0	0	0	0	0	0
628	0	1	1	0	0	1	2	0	1	1	0	1	2	0	0	1	1	1	1	1	1	0	0	2	0	1	0	0	2	2	0	1	1	1	0	1	2	1	0	1	0	0	1	0	1	1	0	0	0
629	0	1	1	0	1	1	1	0	0	0	0	0	1	0	0	0	0	0	1	2	0	0	0	2	0	1	0	0	2	2	1	2	1	0	0	2	1	0	0	2	0	1	0	0	1	1	0	1	0
630	1	0	2	0	1	2	2	0	1	1	1	0	1	0	0	0	2	0	2	2	0	0	0	2	0	1	0	1	2	2	0	1	2	0	0	2	0	0	0	2	0	0	0	0	0	0	0	0	0
631	0	1	2	0	1	1	2	1	0	1	0	0	0	0	0	1	1	1	0	1	0	0	0	2	0	1	0	1	1	1	0	2	2	0	0	1	2	1	1	1	1	0	0	1	0	0	0	0	0
632	0	1	1	1	0	1	2	0	0	0	1	1	2	1	1	1	1	2	1	1	1	0	1	1	0	2	0	1	1	1	0	2	2	1	1	2	0	0	0	2	0	0	0	0	0	1	0	0	1
633	0	1	1	0	0	1	1	0	1	1	1	0	0	0	0	0	0	0	1	1	1	0	1	1	0	0	0	0	1	1	1	2	2	1	1	2	1	0	0	1	0	1	0	1	1	0	0	0	0
634	1	2	1	0	0	0	2	0	1	1	0	0	1	0	0	1	1	1	1	2	0	0	1	1	0	1	0	1	2	1	1	2	2	1	0	2	1	0	1	1	1	0	0	0	0	2	0	0	0
635	1	1	1	0	0	1	2	0	1	1	1	0	1	0	0	0	1	1	0	0	1	0	0	2	0	2	0	0	2	2	0	0	0	0	0	2	1	1	0	2	0	0	0	0	0	0	0	0	0
636	0	0	2	0	0	1	2	0	1	1	2	1	1	0	0	0	2	1	1	1	0	1	0	2	0	1	0	1	1	1	0	1	2	2	0	1	2	2	0	0	0	0	1	0	1	1	0	0	0
637	0	0	2	0	0	1	1	0	0	0	2	0	0	0	0	0	2	1	2	2	0	0	0	2	0	1	0	0	1	0	0	0	0	0	0	1	1	0	0	1	0	0	0	0	1	0	0	0	0
638	1	0	2	0	1	2	1	0	1	1	0	1	1	0	0	0	1	1	2	2	0	0	0	2	0	1	0	0	2	2	0	1	1	0	0	1	1	1	0	1	0	0	0	1	0	0	0	0	0
639	0	0	2	0	1	2	1	0	0	0	0	0	0	0	0	0	1	1	2	2	0	0	1	2	0	0	0	0	2	2	0	2	2	0	0	1	0	0	0	1	0	0	0	0	0	1	0	1	1
640	0	2	0	0	0	0	2	1	0	1	0	0	0	0	0	0	1	1	2	2	0	0	0	2	0	0	0	0	2	2	1	2	2	0	0	1	1	1	1	0	0	0	0	0	0	0	0	1	0
641	0	2	0	0	0	1	1	0	0	0	0	0	1	0	0	0	0	1	1	1	0	0	0	2	0	1	2	1	2	0	1	1	1	1	0	0	2	0	0	1	1	0	0	0	0	0	0	0	0
642	1	0	2	0	1	2	1	0	1	1	1	0	1	0	0	0	2	0	2	2	0	0	0	2	0	1	0	0	2	1	0	2	2	0	0	2	2	0	1	0	0	0	0	0	0	0	0	0	0
643	1	1	1	0	1	1	1	0	1	1	1	1	2	0	0	0	0	0	1	1	1	0	2	0	1	0	0	0	1	1	1	0	0	1	1	1	1	0	0	1	0	0	2	0	2	1	1	0	0
644	1	1	1	0	0	1	2	1	0	1	0	0	0	0	0	0	1	1	0	0	0	0	0	2	0	0	0	2	0	0	0	2	2	1	1	2	0	0	0	2	0	1	0	0	0	1	0	0	1
645	1	1	1	0	0	0	0	0	1	1	0	1	0	0	0	0	2	0	1	1	0	0	1	1	0	0	0	0	2	1	1	0	1	1	0	2	2	0	0	0	0	2	0	0	1	1	0	0	0
646	0	1	1	0	0	2	2	0	0	0	0	0	0	0	0	0	0	0	0	1	1	0	0	2	0	2	0	0	1	1	0	0	0	0	0	2	2	1	0	0	0	0	0	0	0	0	0	0	0
647	1	2	2	0	0	1	1	0	1	1	0	0	0	0	0	0	0	0	0	0	0	0	0	2	0	1	0	2	0	0	0	2	2	1	0	2	1	0	0	2	1	0	0	1	0	0	0	0	0
648	1	2	1	0	0	0	2	0	1	1	0	1	2	0	0	1	1	1	0	0	2	0	0	2	0	1	1	1	2	1	0	0	0	0	0	2	1	0	0	1	0	2	0	0	0	2	0	0	0
649	0	1	1	1	0	1	2	0	1	1	0	1	1	0	0	0	1	1	2	2	0	0	0	2	0	0	0	0	2	1	0	0	2	1	0	2	1	0	0	2	0	0	0	0	0	1	0	0	0
650	0	1	1	0	0	0	1	0	1	1	1	0	0	0	0	0	1	0	2	2	0	0	0	2	0	2	0	0	2	1	1	1	1	0	0	2	2	0	0	1	1	0	1	0	0	0	0	1	0
651	1	0	2	0	1	1	2	0	1	1	0	0	0	0	0	0	1	1	1	2	0	0	0	2	0	0	0	0	2	2	0	2	2	0	0	1	2	1	0	0	0	1	0	1	0	1	0	0	0
652	1	2	1	0	0	0	2	0	1	1	0	0	1	0	0	0	1	1	1	0	1	0	0	2	0	2	0	2	2	2	0	1	1	0	0	2	1	0	0	1	0	0	2	0	1	1	0	0	0
653	0	1	2	0	0	2	2	0	1	1	0	0	0	0	0	0	1	1	2	2	0	0	0	2	0	1	0	1	1	1	1	1	1	0	0	1	2	0	0	0	0	0	1	0	1	1	0	0	0
654	1	2	1	0	0	0	1	0	1	1	1	1	1	0	0	0	0	0	1	1	0	0	1	1	1	0	0	2	1	1	1	1	1	0	0	1	2	0	0	2	1	0	0	0	0	0	0	0	0
655	0	1	2	0	0	1	2	0	1	1	1	0	1	0	0	0	1	1	2	2	0	0	0	2	0	0	0	0	2	1	0	2	2	0	0	2	2	0	0	1	0	1	0	0	0	0	0	0	1
656	0	1	1	0	0	1	2	1	0	1	0	2	2	0	0	0	0	1	1	1	0	0	0	2	0	2	0	0	2	2	0	1	1	1	1	1	2	1	0	1	0	0	1	0	1	1	0	1	0
657	0	2	1	0	0	1	1	0	2	2	0	1	1	0	0	0	2	2	1	1	0	0	0	2	0	1	0	1	1	0	1	2	2	1	1	1	0	0	0	2	0	0	0	0	0	0	0	1	1
658	1	0	2	0	0	1	2	0	0	0	1	0	0	0	0	0	0	0	2	1	1	0	0	2	0	1	0	0	2	1	0	0	0	1	1	1	1	0	0	0	0	1	1	0	0	0	0	0	0
659	0	1	0	0	0	1	1	1	0	1	0	0	0	0	0	0	2	0	2	1	1	0	2	0	1	0	0	1	1	1	0	0	1	0	0	2	2	0	0	0	1	0	0	0	0	0	1	0	0
660	1	1	1	0	0	1	1	0	1	1	0	1	2	0	0	1	0	0	2	1	1	0	0	2	0	0	0	0	2	2	2	1	1	1	1	1	1	0	0	1	0	0	0	0	2	0	0	0	0
661	0	1	2	0	0	1	1	0	1	1	1	1	1	0	0	0	1	1	0	0	2	0	1	2	0	0	0	2	2	2	0	2	2	0	0	0	2	0	0	1	0	0	0	0	1	1	0	0	0
662	1	1	2	0	0	1	1	0	1	1	0	1	1	0	0	0	2	0	2	2	0	0	0	2	0	0	0	1	2	1	1	0	1	1	1	2	1	0	0	2	0	0	0	0	0	0	0	0	0
663	0	2	0	0	1	1	2	1	0	1	0	0	0	0	0	0	1	1	0	0	1	1	0	2	0	2	0	1	2	2	0	1	1	0	0	2	2	0	1	1	1	0	1	0	1	0	0	0	2
664	0	2	0	0	0	1	2	1	0	1	0	0	0	0	0	0	1	1	2	2	0	0	1	1	0	1	0	1	2	2	0	1	2	0	0	2	0	0	0	2	0	0	0	0	1	1	0	0	0
665	0	1	2	0	0	0	2	1	0	1	0	0	0	0	0	0	0	1	1	1	0	0	1	1	0	0	0	0	1	0	0	0	2	1	1	2	1	0	0	2	0	0	1	0	1	1	0	0	0
666	1	1	1	0	0	2	1	0	0	0	1	0	0	0	0	0	2	1	1	1	0	0	0	2	0	2	0	0	2	2	0	1	1	0	0	2	2	1	1	2	2	0	1	0	1	2	0	1	0
667	1	1	1	0	0	1	2	1	1	1	0	0	1	0	0	0	2	0	1	1	1	0	0	2	0	0	0	0	2	2	0	0	1	0	0	2	1	0	0	0	0	1	1	0	1	1	0	0	1
668	1	2	0	0	0	0	2	1	0	1	0	0	1	0	0	0	2	2	1	1	0	2	0	2	0	1	0	1	2	1	2	1	2	2	1	1	2	0	0	0	0	0	0	0	0	1	0	0	1
669	1	0	2	0	1	1	1	1	1	2	0	0	0	0	0	0	0	0	1	1	1	0	0	2	0	1	0	2	2	1	1	0	1	1	1	2	2	1	1	1	1	2	0	0	0	2	0	0	0
670	1	0	2	0	0	1	2	0	0	0	1	1	1	0	0	0	1	1	1	1	1	0	0	2	0	0	0	1	1	1	0	0	1	1	0	1	2	0	0	0	0	0	0	0	0	0	0	0	0
671	0	2	0	0	0	0	2	0	1	1	2	0	0	0	0	0	1	0	1	1	1	0	0	2	0	2	1	0	2	2	0	1	0	0	0	1	1	1	0	1	0	0	0	0	0	1	0	0	0
672	1	1	2	0	1	2	2	0	1	1	0	1	1	0	0	0	2	2	1	1	1	0	0	2	0	1	0	0	2	1	1	1	1	1	2	2	1	0	1	1	0	0	0	0	0	0	0	1	0
673	0	2	1	0	0	1	2	0	0	0	0	0	0	0	0	0	0	0	2	2	0	0	0	2	0	1	0	0	2	2	0	1	2	0	0	1	1	0	0	1	0	0	0	0	1	0	0	0	0
674	1	2	0	0	0	0	2	0	2	2	0	0	0	0	0	0	2	2	2	1	1	0	0	2	0	1	0	0	2	2	1	2	2	0	0	1	1	0	0	2	0	0	0	0	1	0	0	1	1
675	1	2	1	0	1	1	1	0	0	0	2	0	1	0	0	0	1	1	1	1	1	0	0	2	0	0	0	0	2	1	0	1	1	1	0	1	1	0	1	1	0	1	0	0	1	1	0	0	1
676	1	1	2	0	0	2	1	0	2	2	0	1	2	0	0	0	1	1	1	1	1	0	0	2	0	0	1	1	2	2	0	0	1	1	0	1	2	1	0	1	0	0	0	0	1	1	0	0	0
677	1	1	1	0	1	2	2	0	0	0	1	0	1	0	0	0	0	0	1	2	0	0	0	2	0	0	0	0	2	2	1	0	1	0	0	2	1	1	0	1	0	0	1	0	1	0	0	0	0
678	1	1	2	0	0	0	2	0	1	1	0	0	0	0	0	0	2	0	2	2	0	0	0	2	0	2	0	0	2	0	0	1	2	0	0	2	1	0	1	1	0	0	1	0	2	0	0	0	1
679	1	1	1	0	0	1	2	0	0	0	0	0	0	0	0	0	1	0	1	1	0	0	1	1	1	0	0	1	2	1	0	2	2	0	0	1	1	0	0	1	0	0	1	0	1	1	0	1	1
680	1	1	2	0	0	1	1	0	0	0	1	1	1	0	0	0	1	1	1	1	1	0	0	2	0	0	0	1	2	1	0	1	2	0	0	1	0	0	0	2	0	0	0	0	1	1	0	0	0
681	0	1	1	0	0	1	2	0	2	2	0	0	0	0	0	0	0	0	1	1	0	0	0	2	0	1	0	1	2	0	1	1	2	0	0	1	0	0	0	1	0	0	1	0	1	0	0	0	0
682	0	2	1	0	0	2	2	1	1	2	0	1	1	0	0	0	1	1	2	0	1	0	0	2	0	1	0	1	2	1	1	0	0	0	0	2	1	0	0	1	0	0	0	0	0	0	0	1	1
683	1	1	1	0	1	1	2	0	2	2	0	0	0	0	0	0	0	0	1	2	0	0	1	1	1	2	0	0	2	0	0	2	2	0	0	1	0	0	0	1	0	0	0	0	0	0	0	1	0
684	1	1	1	0	0	0	2	0	2	2	0	2	2	0	0	0	2	0	2	2	0	0	0	2	0	2	0	1	2	2	0	1	1	1	1	2	2	0	0	1	1	0	0	0	2	0	0	1	1
685	0	1	2	0	0	2	1	0	2	2	0	1	1	0	0	0	2	1	1	1	1	1	0	2	0	0	0	0	1	1	1	0	1	1	0	2	2	0	0	0	0	1	1	0	1	1	0	0	0
686	1	1	1	0	0	2	1	0	1	1	1	0	0	0	0	0	0	0	0	0	0	0	0	2	0	1	0	0	2	1	0	1	2	1	0	1	1	0	1	1	0	0	0	1	0	0	0	0	0
687	0	0	2	0	1	1	2	0	1	1	1	0	0	0	0	0	0	1	2	2	0	0	0	2	0	0	1	1	2	2	0	1	1	0	0	2	1	0	1	1	0	0	2	0	2	1	0	0	0
688	0	2	1	0	0	1	1	0	0	0	2	0	1	0	0	0	2	1	1	2	0	0	0	2	0	1	0	1	2	0	1	2	2	0	0	1	2	0	0	0	1	1	0	0	0	0	0	1	0
689	1	1	2	0	1	2	1	0	0	0	1	0	0	0	0	0	2	2	2	2	0	0	1	1	0	1	0	1	2	1	2	1	1	0	0	1	2	0	0	1	0	0	1	0	1	0	0	0	0
690	1	1	1	0	1	2	1	0	1	1	0	2	2	0	0	0	2	0	2	2	0	0	0	2	0	1	0	1	1	1	0	0	2	0	0	2	2	0	0	1	0	0	0	1	0	1	0	0	0
691	1	2	0	0	0	1	2	0	0	0	0	1	2	0	0	0	1	0	1	1	0	0	1	1	1	1	1	1	2	1	0	1	1	1	0	0	1	0	0	1	0	0	1	0	1	2	0	0	1
692	0	2	1	0	0	0	1	0	0	0	0	1	1	0	0	0	2	1	0	0	1	1	1	1	1	1	0	1	2	1	1	2	2	0	1	1	2	0	0	1	0	0	0	0	0	0	0	0	0
693	1	2	1	0	0	0	1	0	0	0	1	1	1	0	0	0	2	2	1	1	1	0	1	1	0	0	0	0	1	0	0	2	2	0	0	1	0	0	0	0	0	0	2	0	2	1	0	1	0
694	0	1	1	0	0	1	2	0	0	0	0	0	0	0	0	1	2	1	1	1	0	0	0	2	0	1	0	0	2	2	0	2	2	0	0	2	2	1	0	1	0	0	0	1	0	0	0	0	0
695	0	0	1	0	0	1	1	1	0	1	1	0	0	0	0	1	1	0	1	1	1	0	1	1	0	0	0	0	2	1	0	1	1	0	0	2	1	0	0	1	0	0	0	0	0	1	0	0	0
696	0	1	0	0	0	1	2	1	0	1	0	0	1	0	0	1	2	0	1	1	0	1	0	2	0	1	0	0	2	2	1	2	2	0	0	1	0	1	0	1	0	0	0	0	0	1	0	0	1
697	1	2	0	0	0	0	1	0	0	0	1	1	1	0	0	0	2	2	1	1	1	1	0	2	0	2	1	1	2	2	0	1	2	1	1	2	0	1	0	1	0	0	0	1	1	1	0	0	0
698	1	0	2	0	1	2	1	0	1	1	1	0	1	0	0	0	2	1	2	2	0	0	1	1	0	2	0	0	1	1	1	2	2	0	0	2	1	0	0	2	0	0	0	0	0	1	0	0	0
699	0	2	0	0	0	1	0	0	0	0	1	0	2	0	0	0	0	0	2	2	0	0	0	2	0	2	0	0	2	2	2	1	1	1	1	2	2	1	1	2	1	0	0	0	0	0	0	0	1
700	0	1	2	0	0	2	1	0	1	1	1	0	0	0	0	0	0	0	1	1	1	0	0	2	0	0	0	0	1	1	1	1	1	0	0	2	2	0	0	0	1	0	0	0	0	0	0	0	0
701	0	0	2	0	1	1	1	1	0	1	0	1	0	0	0	0	1	0	1	1	0	0	0	2	0	1	0	2	2	1	2	1	1	1	0	0	1	0	0	1	0	0	0	0	0	1	0	1	0
702	0	1	1	0	1	2	2	0	0	0	0	0	0	0	0	0	0	0	0	0	1	0	0	2	0	2	0	1	1	0	0	0	0	0	0	2	2	0	0	0	1	0	0	0	1	0	0	0	0
703	1	2	0	0	0	0	2	0	2	2	0	2	2	0	0	0	2	2	2	1	1	0	0	2	0	2	0	0	2	2	0	0	0	0	0	2	1	0	0	2	0	0	0	0	0	0	0	0	0
704	1	1	1	0	0	1	2	0	0	0	1	1	1	0	0	0	1	1	1	1	0	0	0	2	0	0	0	1	2	2	0	0	1	2	1	1	2	0	0	0	0	1	0	0	1	0	0	0	0
705	1	1	2	0	0	0	2	0	1	1	1	1	2	0	0	0	1	1	1	1	1	0	0	2	0	1	0	0	2	1	0	2	2	2	0	1	0	0	0	1	0	0	0	0	0	0	0	1	0
706	0	2	0	0	0	0	2	0	2	2	0	0	2	0	0	0	1	1	0	0	0	0	1	1	0	1	0	2	2	2	0	0	0	1	1	1	1	0	0	1	0	0	0	0	0	0	0	0	1
707	0	2	1	0	0	1	1	2	0	2	0	0	0	0	0	0	0	0	1	1	1	0	2	0	0	1	0	0	2	1	0	1	1	0	0	0	2	1	0	0	0	0	1	1	0	0	0	0	0
708	1	1	1	0	0	1	2	0	2	2	0	1	2	0	0	0	1	0	1	1	0	0	0	2	0	1	0	2	1	1	1	2	2	1	1	2	2	0	0	1	0	0	0	0	0	2	0	0	0
709	0	1	1	0	1	2	1	0	1	1	0	0	0	0	0	0	1	1	0	0	0	0	0	2	0	1	0	0	2	1	0	2	2	1	1	1	2	1	1	2	2	0	1	0	1	0	0	0	0
710	1	0	1	0	0	1	2	0	2	2	0	1	0	0	0	0	1	1	1	1	0	0	0	2	0	1	0	0	1	1	0	1	2	1	0	1	2	0	0	1	0	0	0	0	1	0	0	1	0
711	1	1	2	0	1	1	2	0	2	2	0	0	0	0	0	0	2	0	1	2	0	0	0	2	0	1	0	1	2	2	0	2	2	0	0	1	1	0	1	1	0	0	1	0	1	1	0	0	0
712	1	2	0	0	0	0	2	0	1	1	0	0	1	0	0	1	2	2	2	2	0	0	0	2	0	1	0	0	2	0	0	1	1	1	1	2	1	0	0	0	0	0	0	0	0	0	0	0	0
713	1	2	0	0	0	0	0	0	0	0	2	0	1	0	0	0	1	1	0	0	0	0	1	1	1	1	0	0	1	0	0	2	2	0	0	1	1	0	0	2	0	0	0	0	0	0	0	0	0
714	0	1	1	0	0	0	2	0	1	1	1	0	0	0	0	0	1	0	2	2	0	0	1	1	0	0	0	1	1	1	0	1	2	1	1	2	1	1	0	1	0	0	0	0	2	0	0	0	0
715	0	0	2	0	2	2	0	0	0	0	2	2	1	0	0	0	1	0	1	1	0	0	0	2	0	0	0	0	2	0	0	0	0	0	0	1	2	0	0	1	0	0	0	2	0	0	0	0	0
716	1	1	1	0	1	2	1	0	1	1	1	0	1	0	0	0	2	2	1	1	1	0	0	2	0	0	0	0	2	2	1	1	2	2	2	2	2	0	0	1	0	0	2	0	2	1	0	0	1
717	1	0	2	0	1	1	1	0	1	1	1	0	0	0	0	0	1	0	1	1	1	0	0	2	0	0	1	0	2	1	0	1	1	0	0	1	0	0	0	2	0	1	0	0	1	0	0	0	0
718	0	2	0	0	0	0	2	1	1	2	0	1	1	1	1	1	0	0	0	0	1	0	0	2	0	2	0	0	2	1	0	1	1	0	0	2	2	1	1	1	1	0	1	0	1	1	0	0	1
719	1	1	1	0	0	1	0	0	0	0	2	0	0	0	0	0	0	0	0	0	1	0	1	1	0	1	0	0	2	0	0	0	0	0	0	1	1	0	0	2	0	1	0	0	0	0	0	0	0
720	0	1	1	0	0	2	2	0	0	0	1	0	1	0	0	0	1	1	2	2	0	0	0	2	0	2	0	0	2	1	1	0	2	1	0	2	1	0	0	1	0	1	0	0	0	0	0	0	0
721	1	1	1	0	0	0	2	0	0	0	1	0	0	0	0	0	2	2	1	1	0	0	0	2	0	0	0	0	1	1	0	2	2	0	1	1	1	0	0	1	0	0	0	0	0	0	0	0	1
722	0	1	1	0	0	0	2	0	0	0	1	0	0	0	0	0	2	2	1	1	1	0	0	2	0	1	0	0	1	1	0	1	1	0	0	1	0	0	0	2	0	0	1	0	0	0	0	0	0
723	1	2	0	0	0	0	2	0	2	2	0	1	1	1	1	1	1	0	1	1	0	0	0	2	0	1	0	0	2	0	0	2	2	1	1	2	1	0	0	2	0	0	0	1	1	0	0	0	0
724	1	0	2	0	0	1	1	0	1	1	1	1	2	0	0	0	2	1	1	2	0	0	1	1	0	0	0	1	2	2	0	1	2	0	0	2	2	0	0	1	0	0	2	0	2	1	0	0	1
725	1	2	0	0	1	1	2	0	0	0	0	0	0	0	0	0	1	0	1	1	0	0	1	1	0	1	1	0	1	0	0	0	1	1	0	1	1	0	0	0	0	0	0	0	0	0	0	0	0
726	0	1	1	0	1	1	2	0	1	1	0	0	0	0	0	0	0	0	0	1	0	0	1	1	0	1	0	1	1	0	0	0	0	0	1	2	1	0	0	0	0	0	1	0	1	0	0	0	0
727	1	2	0	0	0	1	2	0	0	0	1	0	0	0	0	0	2	2	0	0	0	0	1	1	1	1	0	0	2	2	1	2	2	0	0	1	0	0	0	1	0	0	0	0	0	0	0	1	0
728	0	0	2	0	1	1	2	0	1	1	0	0	1	0	0	0	1	0	1	1	0	0	1	1	0	1	2	1	2	0	1	1	2	1	0	1	2	1	1	2	1	0	1	0	1	1	0	1	0
729	0	0	1	0	0	0	2	0	1	1	1	0	1	1	0	0	0	0	2	2	0	0	1	1	1	2	0	1	2	1	0	0	0	0	0	1	0	0	0	0	0	0	0	0	0	0	0	0	0
730	1	0	2	0	0	1	1	0	1	1	0	0	1	0	0	0	0	0	2	2	0	0	0	2	0	1	0	0	2	2	2	1	1	0	0	1	2	0	0	0	1	0	1	0	1	2	0	0	1
731	1	1	2	0	0	0	2	1	0	1	0	0	2	0	0	0	1	1	2	0	1	0	0	2	0	1	0	0	1	1	0	0	1	1	0	2	2	0	0	0	0	0	1	0	1	2	0	0	1
732	1	1	1	0	0	1	2	0	0	0	0	0	0	0	0	0	1	1	1	2	0	0	1	1	1	2	0	0	2	1	0	1	1	0	0	0	0	0	0	2	0	0	0	0	1	0	0	0	1
733	1	1	2	0	0	1	0	0	0	0	2	0	0	0	0	0	1	1	1	1	0	1	1	1	1	0	1	0	2	0	0	1	1	0	0	2	1	0	0	0	0	0	1	0	1	1	0	0	0
734	0	1	2	0	0	2	2	0	0	0	0	0	0	0	0	0	1	1	1	1	0	0	0	2	0	1	0	1	1	1	0	0	1	1	0	2	2	1	0	1	0	0	0	0	1	1	0	0	0
735	1	2	0	0	0	0	1	0	0	0	2	0	0	0	0	0	1	1	1	1	1	0	1	1	0	1	0	0	2	2	0	1	1	0	0	2	2	2	0	0	0	0	0	0	1	1	0	0	1
736	1	2	1	0	0	1	2	0	1	1	0	0	0	0	0	0	1	1	1	1	0	0	1	1	0	1	0	0	2	1	0	1	2	0	0	2	1	0	0	1	0	0	0	0	0	0	0	0	0
737	1	1	2	0	0	0	1	1	1	2	0	0	0	0	0	0	1	0	2	1	1	1	0	2	0	0	1	1	2	1	0	1	1	0	0	1	1	0	0	2	0	0	0	0	0	1	0	0	0
738	0	0	2	0	1	2	1	0	0	0	0	1	1	0	0	0	2	0	1	2	0	0	1	1	1	0	0	0	2	1	0	2	2	0	0	1	1	0	0	1	0	0	0	0	1	0	0	0	0
739	0	1	1	1	0	2	2	1	0	1	0	0	1	0	0	0	2	0	2	2	0	0	0	2	0	1	1	1	2	0	1	1	1	1	1	1	2	0	0	0	1	1	0	0	1	1	0	0	1
740	1	0	2	0	1	2	2	0	2	2	0	0	0	0	0	0	1	0	2	1	1	0	0	2	0	1	0	1	2	1	2	0	0	0	0	2	0	1	0	1	0	0	0	1	0	0	0	0	0
741	0	1	2	0	0	0	0	0	0	0	2	0	1	0	0	0	0	0	1	2	0	0	1	1	1	1	0	0	2	0	0	0	0	0	0	1	2	2	0	0	0	0	1	0	2	1	0	0	0
742	0	1	1	0	0	0	1	0	0	0	1	0	0	0	0	0	1	0	1	1	1	0	0	2	0	1	0	0	2	2	0	1	1	0	0	2	1	1	0	1	0	0	0	0	0	0	0	0	1
743	1	2	1	0	0	0	1	0	0	0	0	0	2	0	0	0	2	2	1	1	1	0	0	2	0	0	0	0	2	2	0	0	0	0	0	2	1	0	1	1	0	0	1	0	1	1	0	0	0
744	1	1	1	0	0	2	2	1	0	1	0	0	1	0	0	0	1	1	1	1	1	0	0	2	0	1	0	0	2	2	0	2	2	0	0	2	1	0	0	1	0	0	0	0	2	0	0	1	0
745	1	2	0	0	0	0	1	1	1	2	0	0	0	0	0	0	0	0	0	0	0	0	0	2	0	1	0	0	2	1	0	1	1	1	0	0	1	0	0	0	0	2	0	0	1	1	0	0	0
746	1	1	1	1	0	2	2	0	1	1	0	0	0	0	0	1	1	1	2	2	0	0	0	2	0	1	0	0	2	2	2	2	2	0	0	0	1	0	0	2	0	0	0	0	0	1	0	1	0
747	1	1	1	0	0	0	2	0	1	1	0	0	1	0	0	0	1	1	0	0	1	0	0	2	0	2	0	1	1	1	0	1	1	0	0	1	1	0	1	1	1	1	0	1	2	0	0	0	0
748	1	2	0	0	0	0	2	0	1	1	1	0	0	0	0	0	1	1	0	0	0	0	0	2	0	0	0	0	2	1	0	0	1	0	0	2	2	0	1	1	1	1	0	0	1	1	0	1	0
749	1	2	1	0	0	1	1	0	0	0	0	1	1	0	0	0	1	1	1	1	1	0	1	1	0	1	0	0	2	2	1	2	2	0	0	1	1	1	1	0	0	0	1	0	0	0	0	0	0
750	1	1	1	0	0	1	1	1	0	1	1	1	1	0	0	0	1	0	1	1	0	0	0	2	0	0	0	1	1	1	0	2	2	0	0	1	0	0	0	1	0	0	0	1	0	0	0	0	1
751	1	0	2	0	0	1	1	0	0	0	0	0	0	0	0	0	2	2	1	1	0	0	0	2	0	2	0	1	1	1	1	1	1	1	0	1	2	0	1	0	0	0	1	0	1	0	0	0	0
752	0	1	1	0	0	0	2	1	0	1	0	0	1	0	0	0	2	0	2	2	0	0	0	2	0	2	0	0	2	1	0	1	2	0	0	2	2	0	0	0	0	0	1	0	0	0	0	1	0
753	0	2	1	0	0	0	1	0	2	2	0	1	1	0	0	0	2	2	1	1	0	0	0	2	0	1	0	0	2	0	0	1	1	0	0	1	1	0	0	1	0	0	0	0	2	1	0	0	1
754	1	1	1	0	1	2	1	0	0	0	0	0	0	0	0	0	1	0	2	2	0	0	1	1	0	1	0	0	2	1	0	1	1	0	0	1	1	0	0	2	0	0	0	0	0	1	0	0	1
755	0	1	1	0	0	1	2	0	1	1	1	0	2	0	0	1	1	1	1	2	0	0	2	0	0	1	0	0	1	1	1	0	2	1	1	2	1	0	0	2	0	0	0	0	0	0	0	0	0
756	0	2	1	0	0	1	1	0	0	0	0	1	2	0	0	0	1	0	0	0	1	0	0	2	0	0	0	1	1	0	1	2	2	0	0	2	1	0	0	1	0	0	0	0	2	0	0	0	0
757	1	2	2	0	1	1	1	0	2	2	0	0	2	0	0	0	1	1	0	0	1	0	1	1	1	1	0	2	0	0	0	0	0	0	1	2	2	0	0	0	0	1	0	1	1	0	0	0	0
758	1	0	1	0	0	1	2	0	0	0	0	0	0	0	0	0	2	1	1	1	1	0	1	1	1	2	0	2	0	0	0	1	2	1	1	2	2	1	0	0	0	0	0	0	0	0	0	0	0
759	0	0	2	0	0	2	1	0	0	0	1	0	0	0	0	0	2	1	1	1	0	1	0	2	0	2	0	1	2	1	2	1	2	1	0	1	2	1	0	0	0	0	0	0	1	0	0	0	2
760	1	0	2	0	1	2	2	0	1	1	0	0	0	0	0	0	1	1	1	1	0	0	0	2	0	1	1	1	1	0	0	1	1	0	0	1	1	0	0	0	1	0	1	0	0	1	0	0	0
761	0	2	0	0	0	0	2	0	1	1	0	2	1	0	0	0	0	0	1	1	1	0	0	2	0	0	0	2	2	1	2	2	2	0	0	0	1	0	0	2	1	0	0	0	1	1	0	1	0
762	1	2	0	0	0	1	1	0	1	1	0	1	2	0	0	0	2	1	1	1	0	0	0	2	0	1	0	0	2	1	1	1	1	1	1	1	0	0	0	2	0	0	0	0	0	1	0	0	1
763	1	2	2	0	1	1	1	0	0	0	1	0	1	0	0	0	0	0	0	1	0	0	0	2	0	1	1	0	2	2	0	1	1	0	1	1	2	1	0	1	0	0	0	0	0	0	0	1	0
764	0	2	0	0	0	1	2	0	1	1	0	0	1	0	0	0	1	0	1	1	0	0	0	2	0	1	0	0	2	1	1	1	1	0	0	1	1	0	0	1	0	0	1	0	2	1	0	0	0
765	0	1	1	0	0	1	0	0	1	1	1	1	1	0	0	0	1	1	0	1	1	0	1	1	0	1	0	0	1	1	0	0	0	0	0	1	0	0	0	2	0	0	0	0	0	2	0	0	0
766	0	1	1	0	1	1	2	0	1	1	0	1	1	0	0	0	1	1	2	2	0	0	0	2	0	1	0	1	1	1	1	0	1	1	1	2	1	0	1	1	0	0	0	0	0	0	1	0	0
767	0	0	2	0	0	2	2	0	1	1	0	0	0	0	0	0	1	0	1	1	0	0	2	0	0	0	0	0	2	2	0	1	1	0	0	2	1	0	0	1	0	1	0	0	1	2	0	0	0
768	1	2	1	0	0	1	2	1	1	2	0	1	1	0	0	0	0	0	0	0	0	0	0	2	0	0	0	1	2	2	0	2	2	0	1	2	2	0	0	1	1	0	0	0	0	0	0	0	0
769	0	2	1	0	0	1	2	0	1	1	0	1	2	0	0	0	2	0	2	2	0	0	0	2	0	1	1	0	2	1	0	1	1	1	0	1	0	0	0	1	0	0	0	0	0	0	0	0	0
770	1	1	0	0	0	1	1	0	0	0	1	0	1	0	0	0	1	0	1	1	0	0	1	1	0	1	0	0	2	2	1	2	2	0	1	1	1	0	0	1	0	2	0	0	1	1	0	0	1
771	0	1	1	0	0	0	2	0	1	1	0	0	1	0	0	0	2	1	1	1	0	0	0	2	0	0	0	1	2	1	1	0	0	0	0	1	0	0	0	2	0	0	1	0	0	0	0	0	0
772	1	2	0	0	0	0	2	1	1	2	0	0	0	0	0	0	0	0	2	1	1	0	0	2	0	2	0	1	1	0	0	1	1	1	0	1	0	0	0	1	0	0	2	0	1	1	0	0	2
773	0	1	1	0	0	1	2	0	2	2	0	0	1	0	0	1	1	1	2	2	0	0	0	2	0	1	0	0	2	1	0	2	2	1	1	2	1	0	0	2	0	0	0	1	0	0	0	0	1
774	1	2	0	0	0	0	2	1	1	2	0	1	2	0	0	0	0	0	0	1	1	0	0	2	0	2	0	0	2	2	0	1	2	2	2	2	1	0	0	1	0	1	0	1	1	0	0	0	0
775	0	1	1	1	0	2	2	1	0	1	0	0	0	0	0	0	0	1	2	2	0	0	1	1	0	1	0	1	2	2	0	2	2	1	0	2	2	0	1	1	1	0	0	0	0	0	1	0	0
776	0	2	0	0	0	0	1	0	1	1	1	1	2	0	0	0	0	0	1	1	0	0	1	1	1	1	0	0	2	1	0	2	2	0	0	2	1	0	0	2	0	0	0	0	0	0	0	0	1
777	0	1	2	0	1	2	2	0	0	0	0	0	0	0	0	0	1	1	1	1	1	0	1	1	1	0	0	0	2	2	1	0	2	1	0	1	0	0	0	2	0	0	0	0	0	1	0	0	0
778	0	0	2	0	0	1	2	0	0	0	0	0	1	0	0	0	1	0	1	1	1	0	0	2	0	2	0	1	2	1	1	0	1	0	0	2	1	0	0	1	0	0	0	0	2	1	0	0	0
779	0	1	1	0	0	1	2	0	1	1	0	0	1	0	0	0	1	1	2	2	0	0	0	2	0	0	0	1	1	1	0	1	2	1	0	1	1	0	0	1	0	0	0	1	0	0	0	1	0
780	0	2	0	0	0	0	2	1	1	2	0	0	0	0	0	0	2	2	1	1	0	0	0	2	0	0	0	1	1	1	0	0	0	0	0	2	0	0	0	2	0	0	2	0	1	1	0	0	0
781	0	1	1	0	1	1	2	0	1	1	0	1	1	0	0	0	2	2	1	1	0	0	0	2	0	0	1	0	2	1	1	0	1	1	0	1	1	0	0	1	0	0	0	0	0	0	0	0	1
782	0	1	1	0	0	1	1	0	0	0	1	0	1	0	0	0	1	0	1	1	1	0	0	2	0	0	0	0	2	1	1	1	1	0	0	1	2	1	0	0	0	0	0	0	0	0	0	1	0
783	1	1	1	0	0	1	2	0	0	0	0	0	0	0	0	0	2	2	2	2	0	0	0	2	0	2	0	2	1	0	0	0	0	0	0	1	1	0	1	0	0	0	1	0	1	2	0	0	1
784	0	1	1	0	0	1	2	0	2	2	0	0	2	0	0	0	2	2	1	1	1	0	0	2	0	1	0	0	1	1	0	2	2	0	0	0	2	1	1	0	0	0	0	0	0	1	0	0	0
785	0	2	0	0	0	1	2	0	1	1	0	0	2	0	0	1	1	1	1	1	0	0	0	2	0	2	0	1	1	1	0	1	1	0	0	2	2	1	1	2	2	1	0	0	1	1	0	0	0
786	0	0	2	0	0	1	2	0	1	1	1	0	0	0	0	0	1	1	1	2	0	0	2	0	1	1	0	0	1	1	0	1	1	1	1	2	0	0	0	1	0	1	0	1	0	1	0	1	0
787	1	1	1	0	1	2	2	0	1	1	0	1	0	0	0	0	1	1	1	0	0	0	1	1	1	0	0	1	2	2	0	0	1	0	0	2	2	0	0	1	0	2	0	0	1	0	0	0	0
788	0	0	2	0	0	1	1	0	1	1	1	0	0	0	0	0	2	2	0	0	0	0	1	1	0	0	0	0	1	1	0	0	0	0	0	1	1	0	0	1	0	0	0	0	0	0	0	0	0
789	1	2	1	1	0	1	1	0	1	1	0	0	1	0	0	0	1	1	1	1	0	0	0	2	0	0	0	0	2	1	0	1	1	0	0	1	0	0	0	2	0	0	0	0	1	1	0	0	0
790	0	1	1	0	0	1	2	0	1	1	1	0	1	0	0	1	1	0	1	1	1	0	1	1	0	2	0	0	1	1	0	2	2	0	1	2	1	0	0	2	0	1	0	0	1	0	0	0	0
791	1	2	0	0	0	0	1	0	2	2	0	0	0	0	0	0	1	1	2	2	0	0	0	2	0	2	0	1	2	1	2	2	2	0	0	2	1	0	0	0	0	0	0	2	0	2	0	0	0
792	1	1	2	0	1	2	2	1	0	1	1	0	1	0	0	0	2	1	1	2	0	0	0	2	0	2	0	0	2	1	0	1	1	1	1	2	0	1	0	1	0	1	0	0	1	0	0	0	0
793	1	1	2	0	0	1	2	1	0	1	0	1	1	0	0	0	1	0	1	1	1	0	0	2	0	0	0	0	2	1	0	0	2	0	0	2	2	0	0	2	1	0	0	0	2	1	0	0	1
794	0	2	0	0	0	0	1	0	0	0	2	1	1	0	0	0	2	2	0	0	0	0	1	1	0	1	0	0	1	1	0	0	1	0	0	2	0	0	0	2	0	0	1	0	1	0	0	0	0
795	0	0	2	0	0	1	2	1	0	1	0	1	1	0	0	0	0	0	0	0	1	0	0	2	0	1	0	0	2	1	0	1	1	1	1	1	2	0	0	0	1	0	0	0	0	0	0	0	1
796	1	1	1	0	0	0	1	1	0	1	0	0	0	0	0	0	2	2	2	2	0	0	0	2	0	1	0	0	2	1	1	1	2	0	0	2	0	0	0	1	0	0	0	0	1	0	0	0	0
797	0	0	2	0	1	2	1	0	2	2	0	0	1	0	0	0	1	0	1	1	0	0	1	1	1	1	0	1	1	1	0	2	2	2	0	1	0	0	0	2	0	0	0	0	1	0	0	0	1
798	0	2	1	0	0	0	2	1	0	1	0	0	0	0	0	0	0	0	2	1	1	0	1	1	1	1	0	0	2	1	1	1	1	1	0	2	2	0	0	0	0	1	0	0	1	0	0	1	0
799	1	1	1	0	0	0	2	0	0	0	0	0	0	0	0	0	2	1	2	2	1	0	0	2	0	0	0	0	2	2	0	1	1	0	0	1	0	0	1	1	0	0	1	0	1	0	0	0	0
800	1	1	2	0	0	1	2	0	1	1	1	0	1	0	0	0	1	1	1	1	1	0	0	2	0	0	0	1	2	2	0	0	1	0	0	2	2	1	1	1	1	0	1	0	0	0	0	1	0
801	1	1	2	0	0	2	1	0	2	2	0	0	1	0	0	0	1	0	2	2	0	0	0	2	0	1	0	1	1	1	0	1	1	0	0	2	1	0	0	2	0	0	0	1	0	0	0	0	0
802	1	1	1	0	1	1	1	1	0	2	1	0	0	0	0	0	1	0	2	1	1	0	0	2	0	1	0	0	2	1	0	1	1	0	0	2	2	0	0	1	1	0	0	0	0	0	0	1	1
803	0	1	1	0	0	2	2	1	0	1	0	0	0	0	0	0	1	1	1	1	0	0	0	2	0	0	0	0	2	2	1	2	2	1	1	2	2	0	0	1	0	1	0	0	1	0	0	1	0
804	0	2	1	0	0	1	2	1	1	2	0	0	0	0	0	0	2	0	2	2	0	0	0	2	0	0	0	0	2	0	0	1	1	0	0	2	2	0	0	1	0	0	1	0	1	0	0	0	0
805	0	1	1	0	0	1	1	0	1	1	1	1	2	0	0	0	1	1	0	1	0	0	0	2	0	0	0	1	2	2	0	0	1	1	1	2	2	0	0	0	0	0	1	0	1	1	0	0	1
806	1	1	1	0	0	1	1	0	1	1	1	1	1	0	0	0	2	2	2	2	0	0	0	2	0	0	0	0	2	2	2	0	1	1	1	2	1	0	0	1	0	0	1	0	1	0	0	0	1
807	1	1	2	0	1	2	1	0	0	0	1	1	2	0	0	0	2	0	1	2	0	1	0	2	0	1	0	0	1	0	0	1	2	1	0	1	2	0	0	0	0	1	0	0	1	0	1	0	0
808	1	1	1	0	0	0	1	0	1	1	0	0	0	0	0	0	0	0	2	2	1	0	0	2	0	2	0	0	1	1	0	2	2	0	0	0	2	0	0	1	0	1	0	1	0	1	0	0	0
809	1	0	2	0	0	2	2	1	1	2	0	0	0	0	0	0	1	1	1	0	1	0	1	1	0	1	0	1	2	0	1	0	0	0	0	2	2	0	0	2	1	0	0	1	0	0	0	0	0
810	1	1	1	0	0	0	2	0	0	0	0	0	1	0	0	0	1	1	1	1	1	0	0	2	0	1	1	0	1	0	0	1	1	1	0	1	1	0	1	1	1	0	0	0	0	1	0	0	0
811	0	0	2	0	0	1	2	0	0	0	1	1	2	0	0	0	1	0	1	1	0	0	1	1	0	1	0	0	2	2	1	1	1	1	0	1	2	0	0	1	0	0	1	0	0	1	0	0	1
812	1	1	1	0	0	0	2	0	2	2	0	0	0	0	0	0	1	1	2	2	0	0	0	2	0	0	0	0	1	0	0	1	1	1	2	2	1	0	1	1	1	0	0	1	1	0	0	1	0
813	0	2	0	0	0	0	2	1	0	1	0	1	2	0	0	1	2	1	2	2	0	0	0	2	0	2	0	0	2	0	0	1	1	2	1	1	1	0	0	1	0	0	0	0	0	0	0	1	0
814	0	2	1	0	0	2	2	1	1	2	0	1	1	0	0	0	1	1	1	1	0	0	2	0	1	0	0	0	2	2	1	1	1	1	1	1	2	0	1	0	0	0	1	0	1	1	0	0	0
815	1	1	1	0	0	1	2	1	0	1	0	0	1	0	0	0	1	1	1	1	0	0	2	0	1	0	1	1	2	1	0	1	1	0	0	1	1	0	0	0	0	0	0	0	0	0	0	0	0
816	1	2	0	0	0	0	2	0	2	2	0	0	0	0	0	0	0	0	1	1	1	0	0	2	0	1	1	0	2	2	0	1	1	0	0	1	1	0	0	1	0	0	0	2	0	2	0	0	0
817	1	1	1	0	0	1	1	0	1	1	0	0	1	0	0	0	1	1	1	0	1	0	1	1	0	1	0	0	1	0	0	1	1	1	0	2	1	0	0	1	0	0	0	2	0	2	0	0	0
818	0	0	2	0	0	2	2	1	0	1	0	0	0	0	0	0	0	0	2	2	0	0	1	1	1	1	0	0	2	2	0	1	2	1	1	2	2	0	0	1	0	0	0	0	0	2	0	0	0
819	1	1	1	0	0	1	1	1	1	2	0	0	1	0	0	1	1	1	0	0	0	0	0	2	0	1	0	2	0	0	0	0	0	0	0	2	1	0	0	1	0	0	0	0	0	0	0	0	1
820	1	2	1	0	0	1	2	1	0	1	0	0	0	0	0	0	0	0	2	2	0	0	1	1	1	2	0	0	2	2	2	2	1	0	1	2	1	1	1	0	0	0	0	0	0	1	0	0	0
821	0	0	2	0	1	1	2	1	0	1	0	0	2	0	0	1	1	0	1	1	0	0	0	2	0	1	0	0	2	1	0	1	1	0	0	2	0	0	0	2	0	1	1	0	1	1	0	0	0
822	1	1	2	0	0	1	2	0	2	2	0	1	1	0	0	0	0	1	1	1	0	0	1	1	1	1	0	1	1	1	0	2	2	0	1	2	1	0	0	1	0	0	2	0	2	1	0	0	1
823	1	2	0	0	0	0	1	0	0	0	1	0	0	0	0	0	0	0	1	1	1	0	0	2	0	0	0	1	2	1	2	1	1	2	1	1	0	0	0	2	0	0	0	0	0	1	0	0	0
824	1	0	2	0	0	2	1	0	0	0	1	0	0	0	0	0	2	1	1	1	0	0	1	1	1	1	0	0	2	1	1	1	1	0	0	2	1	0	0	0	0	0	0	0	1	1	0	0	0
825	0	1	1	0	0	2	2	0	2	2	0	0	0	0	0	0	1	1	1	1	0	0	0	2	0	1	0	0	2	2	0	0	1	0	0	2	2	0	0	1	1	0	2	0	2	1	0	1	0
826	0	2	1	0	0	0	2	1	0	1	1	0	0	0	0	0	2	2	1	1	1	0	1	1	0	1	0	0	2	1	0	2	2	0	0	0	1	1	1	0	0	0	1	0	1	0	0	0	0
827	1	2	2	0	0	1	2	1	1	2	0	0	0	0	0	0	1	1	1	0	1	1	0	2	0	0	0	0	2	1	0	1	2	1	1	2	1	0	0	1	0	1	0	0	2	0	0	0	0
828	1	1	1	0	0	2	2	1	0	1	0	1	1	0	0	0	0	0	2	1	1	0	1	1	0	1	0	0	2	1	1	2	2	0	0	1	2	1	1	1	1	0	1	0	1	0	0	0	0
829	0	1	1	0	0	1	1	0	0	0	1	1	1	0	0	0	2	0	2	2	0	0	0	2	0	0	0	0	2	1	0	1	1	0	0	2	1	0	0	1	0	0	0	0	0	0	0	0	0
830	1	0	2	0	0	1	2	0	0	0	1	1	0	0	0	0	1	1	1	1	1	0	1	1	0	0	0	0	2	1	0	1	1	0	0	1	1	1	0	1	0	0	0	0	1	0	0	0	1
831	0	1	1	0	1	2	2	0	1	1	0	0	0	0	0	0	2	1	1	1	0	0	0	2	0	2	0	1	1	1	0	1	0	0	1	2	0	0	0	2	0	0	0	0	0	1	0	0	0
832	0	1	1	0	0	1	2	0	2	2	0	0	0	0	0	0	1	1	1	1	0	0	0	2	0	2	1	0	2	1	1	1	1	1	0	0	2	1	0	0	0	0	1	0	1	1	0	0	0
833	0	1	2	0	0	0	2	0	1	1	0	0	1	0	0	0	2	0	1	1	0	0	0	2	0	2	0	1	2	2	0	2	2	0	0	0	1	0	0	1	0	1	0	0	0	0	0	1	0
834	0	2	2	0	0	1	1	0	0	0	1	0	1	0	0	0	1	1	1	1	0	0	0	2	0	1	0	0	2	1	1	1	2	0	0	2	2	0	0	0	1	0	1	0	1	0	0	0	0
835	0	1	1	0	0	1	1	0	0	0	1	0	1	0	0	0	0	0	1	1	1	0	0	2	0	0	0	0	2	2	1	1	1	1	2	2	2	1	0	0	0	0	0	0	1	1	0	1	0
836	0	1	1	1	1	2	1	0	0	0	1	0	1	0	0	0	1	1	1	2	0	0	0	2	0	0	0	0	2	1	0	2	2	0	0	1	2	0	0	0	1	0	0	1	0	0	0	0	0
837	1	1	1	0	1	2	2	1	1	2	0	0	0	0	0	0	0	0	0	0	0	0	1	1	0	0	0	1	2	2	0	0	0	0	0	2	1	0	1	1	1	0	1	0	1	0	0	0	1
838	0	0	2	0	1	2	1	0	1	1	1	0	0	0	0	0	2	1	2	2	0	0	0	2	0	2	0	1	2	1	1	2	2	2	0	2	2	0	0	0	0	0	1	0	1	0	0	0	0
839	1	2	0	0	0	1	2	1	1	2	0	1	1	0	0	0	2	2	2	2	0	1	1	1	1	0	0	1	1	0	1	0	0	0	0	1	1	1	0	1	0	0	0	0	0	0	0	0	0
840	0	2	1	0	0	0	1	1	0	1	1	1	1	1	1	1	2	2	0	0	0	1	0	2	0	1	0	1	2	2	0	1	1	1	1	2	2	0	0	0	0	0	0	0	1	0	0	1	0
841	1	1	2	0	1	2	1	0	1	1	1	0	0	0	0	0	2	0	1	1	0	0	0	2	0	0	0	1	1	1	0	2	2	1	0	2	2	1	1	2	1	0	0	0	1	0	0	0	2
842	1	1	1	0	0	1	1	0	0	0	0	1	1	0	0	0	1	0	1	1	0	1	0	2	0	2	0	1	2	0	1	1	1	1	0	1	2	2	0	0	0	0	0	0	0	0	0	0	1
843	1	0	2	0	0	2	2	0	0	0	0	0	0	0	0	0	0	0	1	1	1	0	0	2	0	1	0	2	2	2	0	2	2	0	0	1	1	0	0	1	0	0	1	0	1	1	0	0	0
844	0	1	1	1	0	2	2	0	0	0	0	0	0	0	0	0	0	0	1	1	1	0	0	2	0	1	0	0	2	1	0	1	1	0	0	2	1	0	0	1	0	1	0	0	1	2	0	1	0
845	0	1	1	0	0	0	1	0	1	1	0	2	2	0	0	0	1	1	1	1	0	0	0	2	0	1	0	0	2	1	1	2	2	0	0	1	0	1	0	1	0	0	0	0	0	1	0	0	0
846	1	0	2	0	0	2	1	0	1	1	1	0	1	0	0	0	1	1	1	1	0	0	0	2	0	1	0	2	2	1	2	0	0	1	1	1	2	1	1	2	1	0	0	0	0	0	0	0	1
847	1	2	0	0	0	1	1	0	0	0	0	0	0	0	0	0	2	1	2	2	0	0	0	2	0	1	0	0	2	1	1	0	0	0	0	2	0	1	0	1	0	0	0	0	1	0	0	0	0
848	0	2	0	0	0	1	1	0	0	0	1	0	0	0	0	0	1	1	0	0	0	0	2	0	0	0	0	0	1	0	0	2	2	0	0	0	1	0	0	2	0	0	0	0	0	1	0	0	0
849	1	2	0	0	1	1	2	0	0	0	1	0	0	0	0	0	1	0	2	1	1	0	0	2	0	1	0	0	2	1	0	1	1	0	1	2	2	0	1	0	0	0	0	1	1	0	0	1	0
850	0	2	1	0	0	0	1	0	0	0	2	1	1	0	0	0	2	0	2	2	0	0	0	2	0	1	0	0	2	2	0	1	1	0	0	1	1	1	0	0	0	0	0	0	0	0	0	0	0
851	1	1	1	0	0	1	1	0	1	1	0	0	1	0	0	0	1	1	0	0	2	0	0	2	0	1	0	0	2	0	0	1	1	0	0	1	1	1	0	1	0	0	0	0	1	0	0	1	0
852	1	1	1	0	0	1	2	0	0	0	0	0	1	0	0	0	1	2	1	1	1	0	0	2	0	0	1	0	2	1	0	0	0	0	0	1	2	2	0	0	0	0	0	0	0	1	0	0	0
853	1	2	0	0	0	1	2	1	1	2	0	0	2	0	0	1	1	1	1	1	0	1	0	2	0	0	1	1	2	1	0	0	0	0	0	1	2	0	0	1	1	0	0	0	0	0	0	0	0
854	1	0	2	0	0	2	2	0	1	1	0	0	1	0	0	0	2	2	2	2	0	0	0	2	0	0	0	0	2	1	0	1	1	0	0	1	0	0	0	1	0	0	0	0	0	0	0	0	0
855	1	2	0	0	0	0	2	1	0	1	0	1	2	0	0	0	2	2	2	2	0	1	0	2	0	2	0	1	2	0	1	1	1	0	1	2	0	0	0	1	0	0	0	1	0	0	0	0	0
856	1	0	2	0	1	2	2	0	0	0	1	0	2	0	0	0	2	1	1	1	0	0	1	1	0	0	1	1	2	1	0	1	2	2	1	1	1	0	0	1	0	0	0	1	0	0	1	0	0
857	0	1	1	0	0	0	2	0	1	1	0	0	1	0	0	0	2	1	1	2	0	0	0	2	0	1	0	0	2	0	0	0	0	0	0	2	1	0	0	0	0	0	0	0	0	0	0	0	0
858	0	2	0	0	0	0	1	1	0	1	1	0	0	0	0	0	1	1	2	2	0	0	0	2	0	0	0	0	2	1	1	1	1	0	0	0	2	1	1	2	1	0	0	0	0	0	0	0	2
859	1	1	2	0	0	1	2	1	0	1	0	1	1	0	0	0	2	2	0	0	0	0	0	2	0	1	0	1	2	2	0	1	1	0	0	1	2	0	0	2	1	0	0	2	0	2	0	2	0
860	1	1	2	0	1	2	2	0	1	1	0	1	1	0	0	0	2	1	2	2	1	0	0	2	0	1	0	2	1	1	1	1	1	1	0	0	1	0	0	1	0	0	0	0	0	0	0	0	0
861	0	2	0	0	0	1	2	0	1	1	0	0	0	0	0	0	1	1	1	1	0	0	0	2	0	0	0	0	2	1	0	1	1	0	0	1	0	0	0	2	0	1	0	0	1	1	0	1	0
862	1	2	0	0	0	0	2	0	2	2	0	1	2	0	0	0	2	0	2	1	1	1	0	2	0	0	0	0	2	0	0	0	0	1	2	2	1	0	0	2	0	0	0	0	0	0	1	0	0
863	0	1	1	0	0	0	1	0	0	0	0	0	1	0	0	0	1	1	2	2	0	0	1	1	0	2	0	2	2	2	0	2	2	0	0	2	2	0	0	1	0	0	0	0	0	0	0	0	0
864	1	1	1	0	0	1	2	1	0	1	0	1	1	0	0	0	1	1	2	2	0	0	1	1	1	1	0	0	2	2	0	2	2	0	0	1	2	1	1	0	0	0	0	0	0	1	0	0	0
865	1	2	0	0	0	1	2	0	1	1	1	0	1	0	0	0	0	0	2	1	1	0	1	1	0	2	0	0	2	2	0	0	2	0	0	2	1	0	1	1	0	1	0	0	1	0	1	0	1
866	0	1	1	0	1	1	2	0	2	2	0	0	0	0	0	0	1	1	1	1	0	0	0	2	0	0	0	1	2	2	1	0	1	2	0	2	1	0	0	0	0	0	0	1	0	0	0	0	1
867	1	1	1	0	0	1	1	0	1	1	0	0	0	0	0	0	2	1	2	2	0	0	0	2	0	2	0	0	2	0	0	1	1	0	0	1	1	0	0	1	0	0	0	0	0	0	0	0	2
868	1	1	2	0	0	1	1	0	1	1	2	0	0	0	0	0	1	0	1	1	0	0	0	2	0	2	0	2	2	1	1	1	2	1	1	2	0	0	0	1	0	0	1	0	0	0	0	1	0
869	0	1	1	0	1	1	1	0	1	1	1	0	0	0	0	0	1	0	1	1	1	0	0	2	0	0	1	0	2	0	0	1	1	2	0	1	2	0	0	1	0	0	2	0	2	1	0	1	0
870	1	1	1	0	0	1	2	0	0	0	1	1	1	0	0	0	1	0	1	1	1	0	1	1	1	0	2	1	2	0	1	1	1	0	0	1	0	0	0	2	0	0	0	0	2	1	0	1	1
871	0	0	2	0	0	1	2	0	0	0	1	0	1	0	0	0	1	1	1	1	0	1	0	2	0	0	0	1	2	2	1	2	2	0	0	1	1	1	1	0	0	0	0	0	0	1	0	0	1
872	0	1	1	0	0	1	2	0	1	1	0	0	0	0	0	0	2	0	2	2	0	0	0	2	0	0	0	0	1	0	0	2	2	0	0	1	0	1	0	1	0	0	1	0	1	1	0	0	0
873	1	1	1	0	1	2	1	0	0	0	2	0	1	0	0	0	0	0	2	1	1	0	0	2	0	1	0	0	2	2	0	2	2	0	0	0	2	0	0	2	0	0	2	0	1	1	0	0	0
874	0	2	0	0	0	0	2	0	0	0	0	1	1	0	0	0	0	0	1	1	1	0	0	2	0	0	0	0	2	2	0	2	2	1	0	1	1	0	1	1	1	0	1	0	1	1	0	1	0
875	0	1	1	0	0	0	0	0	1	1	1	0	0	0	0	1	1	1	0	0	1	0	0	2	0	1	0	1	2	1	1	2	2	0	0	2	1	0	1	1	0	0	0	0	0	1	0	0	0
876	0	2	0	0	0	0	0	0	1	1	1	0	1	0	0	0	0	0	1	1	1	0	1	1	1	1	0	0	2	1	1	1	1	0	0	1	1	0	0	1	0	0	1	0	1	0	0	0	0
877	0	2	2	0	0	1	1	0	0	0	1	0	0	0	0	0	1	0	2	2	0	0	0	2	0	0	0	0	2	1	0	1	1	0	0	1	1	0	0	2	1	0	1	0	1	0	0	0	0
878	1	0	2	0	0	1	1	0	0	0	1	1	2	0	0	0	1	0	1	1	0	0	0	2	0	2	0	0	2	2	1	1	1	0	1	2	1	0	0	1	0	0	2	0	2	1	0	1	0
879	0	1	2	0	0	1	2	0	2	2	0	1	1	0	0	0	1	1	1	1	0	0	1	1	0	0	0	1	2	0	1	2	2	1	1	2	1	0	0	0	0	0	0	0	1	0	0	2	0
880	1	1	1	0	0	1	1	0	2	2	0	1	1	0	0	0	0	0	0	1	0	0	0	2	0	2	0	1	1	1	0	1	1	0	0	2	0	0	0	1	0	0	0	0	0	1	0	0	1
881	1	1	1	0	0	1	2	0	1	1	2	0	0	0	0	0	1	1	1	1	0	0	1	1	0	1	0	0	1	1	0	0	1	1	0	1	0	0	0	1	0	1	0	0	2	1	0	0	0
882	1	1	1	0	0	2	2	1	0	1	0	0	0	0	0	0	1	1	1	1	0	0	0	2	0	0	0	1	2	2	0	1	1	0	0	2	2	0	0	1	0	2	0	0	1	0	0	1	0
883	0	0	2	0	2	2	1	1	1	2	0	0	0	0	0	0	1	1	2	2	0	0	0	2	0	1	0	1	1	0	0	1	1	1	0	1	1	0	0	0	0	1	0	0	1	0	0	0	0
884	1	1	1	0	0	1	1	0	0	0	1	0	1	0	0	0	2	0	2	2	0	0	0	2	0	2	0	0	2	1	0	0	0	0	0	2	0	0	0	1	0	0	0	0	0	0	0	0	0
885	0	2	1	0	0	0	2	0	2	2	0	1	1	1	1	1	1	1	1	1	0	0	1	1	0	1	0	1	2	2	0	0	1	1	1	2	2	1	0	1	0	0	1	0	1	1	0	0	0
886	0	1	2	0	0	1	2	1	1	2	0	0	0	0	0	0	2	1	1	1	1	0	0	2	0	0	0	0	2	2	1	0	0	0	1	2	0	0	1	1	0	0	0	0	0	1	0	1	1
887	0	1	1	0	1	1	2	0	0	0	0	0	1	0	0	0	2	2	1	1	0	0	1	1	1	1	0	0	2	2	2	1	1	0	1	2	1	0	0	0	0	1	0	0	1	2	0	0	1
888	1	1	2	0	0	2	2	0	0	0	1	0	0	0	0	1	1	1	1	2	0	0	0	2	0	2	0	1	2	1	0	1	2	1	1	2	1	1	0	1	0	0	0	1	1	0	0	0	0
889	1	2	0	0	0	0	2	1	0	1	0	0	0	0	0	0	1	0	2	2	0	0	0	2	0	1	0	0	2	2	0	1	1	0	0	2	1	0	0	0	0	0	0	0	0	0	0	0	0
890	0	1	1	0	1	1	0	0	0	0	2	1	1	0	0	0	0	0	2	2	0	0	1	1	0	1	0	1	2	1	1	1	2	0	0	2	2	0	0	1	0	0	0	0	0	0	0	0	1
891	0	0	2	0	2	2	1	0	0	0	2	0	0	0	0	1	0	0	0	0	1	0	1	1	1	1	0	0	2	2	0	1	1	0	0	1	2	0	0	0	1	1	0	1	0	1	0	0	0
892	1	1	1	0	0	1	0	0	1	1	1	0	0	0	0	0	1	1	1	2	0	0	0	2	0	0	0	0	2	2	0	2	2	0	1	2	2	0	1	0	0	0	1	0	1	0	0	0	1
893	0	2	0	0	0	0	1	0	2	2	0	0	2	0	0	1	1	1	0	0	1	0	0	2	0	0	0	0	1	1	0	2	2	0	0	1	2	0	0	1	0	0	0	0	0	0	0	0	0
894	1	1	1	0	0	1	1	0	1	1	1	0	0	0	0	0	2	0	1	1	1	0	1	1	0	0	0	0	2	1	0	1	0	0	0	1	0	0	0	1	0	0	0	0	1	0	0	0	0
895	0	0	2	0	1	2	2	0	0	0	0	1	1	0	0	0	0	0	2	1	1	0	1	1	0	1	0	1	1	1	1	0	0	0	1	2	1	1	0	0	0	0	0	0	0	0	0	0	0
896	1	1	1	0	1	2	2	0	1	1	1	0	1	0	0	0	1	1	0	0	0	0	1	1	0	0	0	0	2	1	0	0	1	0	0	2	1	0	0	1	0	0	1	0	1	1	0	0	0
897	0	2	1	0	0	1	2	0	1	1	0	0	1	0	0	1	0	0	1	1	0	0	1	1	0	0	0	0	1	0	0	0	0	0	0	1	2	0	0	0	1	2	0	0	0	2	0	0	0
898	0	1	1	0	1	2	1	0	1	1	1	0	0	0	0	0	1	0	2	1	0	0	0	2	0	1	0	1	2	1	2	0	1	0	0	2	2	0	1	1	1	0	0	0	1	1	0	0	0
899	0	1	1	0	1	1	1	0	0	0	2	0	1	0	0	0	1	1	1	1	0	0	0	2	0	0	0	1	2	1	1	2	2	0	0	2	2	0	0	1	1	1	0	0	0	0	0	1	0
900	1	1	1	0	1	1	2	0	1	1	0	0	1	0	0	0	1	1	1	1	0	0	0	2	0	1	0	1	1	0	0	1	1	0	0	1	1	0	0	0	0	0	0	1	0	0	0	0	1
901	0	0	2	0	0	1	1	0	0	0	2	0	0	0	0	0	0	0	1	2	0	0	0	2	0	1	0	0	2	2	0	1	1	1	1	2	1	0	0	1	0	0	0	0	0	0	0	0	0
902	1	0	2	0	0	1	2	0	1	1	1	0	0	0	0	0	1	1	2	0	1	0	0	2	0	2	0	0	2	2	0	1	0	0	1	2	1	0	1	1	1	0	1	0	0	1	0	0	0
903	0	0	1	0	0	1	2	1	0	1	0	1	1	0	0	0	1	0	2	1	1	0	0	2	0	0	0	0	1	0	0	1	1	0	0	2	2	0	0	1	0	0	0	0	1	0	0	0	1
904	0	1	1	0	0	2	2	0	2	2	0	2	2	1	1	1	0	0	0	0	0	0	0	2	0	1	0	1	1	1	0	2	2	0	0	1	0	0	0	1	0	0	0	0	0	0	0	1	0
905	0	2	2	0	0	1	2	1	1	2	0	0	0	0	0	0	1	1	2	2	0	0	0	2	0	1	0	0	2	1	0	1	1	0	0	2	1	0	0	2	0	0	0	0	0	0	0	0	0
906	1	0	2	0	1	2	2	0	1	1	1	1	1	0	0	0	1	0	2	2	0	0	0	2	0	1	0	1	1	1	1	0	0	0	1	2	2	1	1	1	1	0	0	0	0	0	0	0	0
907	1	1	1	0	1	1	1	0	1	1	0	0	1	0	0	0	0	0	0	1	0	0	1	1	0	0	0	2	2	1	1	1	0	0	0	1	0	0	0	2	0	0	0	0	0	0	0	0	0
908	1	2	1	0	0	0	1	0	0	0	1	0	0	0	0	0	2	0	2	2	0	0	1	1	0	1	0	2	1	0	0	1	1	0	0	1	1	0	0	1	0	0	0	0	0	0	0	0	0
909	0	0	2	0	0	1	2	0	0	0	1	1	2	0	0	0	1	1	1	1	1	0	0	2	0	2	0	0	1	1	1	1	2	1	1	2	2	1	0	0	0	0	1	0	1	0	0	0	0
910	0	1	2	0	1	2	2	0	2	2	0	0	0	0	0	0	2	1	2	1	1	0	0	2	0	0	0	0	1	1	1	1	1	1	2	2	1	0	1	1	1	0	1	0	1	1	0	0	1
911	0	1	1	0	0	1	1	0	0	0	0	0	0	0	0	0	0	0	1	2	0	0	0	2	0	1	0	0	2	2	0	1	2	2	1	1	1	0	0	2	0	0	0	0	0	0	0	0	1
912	1	1	2	0	0	0	1	0	1	1	1	0	1	0	0	1	2	0	2	2	0	0	1	1	1	1	1	0	1	0	0	0	0	0	1	2	0	0	0	2	0	0	1	0	1	0	0	0	0
913	1	1	1	0	0	1	2	1	0	1	0	1	1	0	0	0	2	1	0	0	1	0	0	2	0	1	0	0	2	1	1	2	2	0	0	2	2	1	1	0	0	0	1	0	1	1	0	0	0
914	0	1	1	0	0	0	2	1	1	2	0	0	0	0	0	0	1	1	0	0	1	0	0	2	0	2	0	0	2	1	1	0	1	0	0	2	0	0	0	1	0	0	0	0	0	0	0	0	0
915	1	0	2	0	1	2	2	0	2	2	0	0	0	0	0	0	0	0	1	1	1	0	1	1	0	0	0	1	2	1	1	0	1	1	0	1	0	0	0	1	0	0	0	1	0	0	0	0	0
916	0	2	1	1	0	1	1	0	0	0	1	1	1	0	0	0	1	1	1	1	0	0	1	1	1	1	0	0	2	2	0	1	2	0	1	2	2	1	0	0	0	1	0	0	1	1	0	0	0
917	1	0	2	0	1	2	2	0	0	0	0	1	1	0	0	0	0	0	2	2	0	0	0	2	0	1	0	1	2	1	2	1	1	1	0	0	1	0	0	2	0	1	0	0	0	1	0	0	1
918	1	2	1	0	0	1	2	1	0	1	0	0	0	0	0	0	1	0	2	2	0	0	1	1	1	0	0	0	2	1	0	1	1	0	0	1	2	0	1	0	0	0	1	0	1	1	0	0	0
919	0	1	1	0	0	0	2	0	2	2	0	0	1	0	0	0	0	1	2	2	0	0	2	0	0	0	0	1	2	0	1	1	1	0	0	1	2	1	1	0	0	1	0	0	0	1	0	0	0
920	1	0	1	0	0	1	2	1	0	1	0	0	1	0	0	0	2	0	1	2	0	0	0	2	0	0	0	1	1	1	0	0	0	0	0	2	2	0	0	1	0	0	0	0	0	0	0	0	1
921	1	2	1	0	0	1	1	0	0	0	1	0	0	0	0	0	1	1	1	1	0	0	0	2	0	0	1	1	2	1	0	1	1	0	0	1	1	1	0	2	0	1	0	0	0	0	0	1	0
922	0	2	1	0	0	0	2	1	0	1	0	0	1	0	0	0	1	1	2	2	0	0	1	1	0	1	0	0	2	1	0	1	0	1	0	2	2	0	0	1	0	0	1	0	1	0	0	0	0
923	0	2	2	0	0	1	2	0	2	2	0	1	1	0	0	0	1	0	2	1	1	0	0	2	0	2	0	1	2	0	1	2	2	1	0	1	2	0	0	1	1	0	0	0	0	0	0	0	1
924	0	1	2	0	0	1	0	0	0	0	2	0	2	0	0	0	0	1	1	1	0	0	0	2	0	1	0	1	0	0	0	1	0	1	0	2	0	0	0	2	0	0	0	0	0	1	0	0	2
925	0	1	1	1	1	2	2	0	0	0	0	1	1	0	0	0	1	0	0	0	1	0	1	1	1	1	0	0	2	2	1	0	0	0	0	1	0	0	0	1	0	0	0	2	0	2	0	0	0
926	1	2	0	0	0	1	0	0	1	1	1	1	1	0	0	0	0	0	0	0	1	0	1	1	0	1	0	0	2	2	0	1	2	2	1	2	1	0	0	0	0	0	0	0	0	0	0	0	0
927	0	1	1	1	1	2	2	1	1	2	0	0	2	0	0	1	1	1	2	2	0	0	1	1	1	1	0	0	2	0	0	2	2	0	0	1	1	0	0	0	0	0	0	2	0	0	0	0	0
928	0	0	2	0	1	1	1	1	1	2	0	0	0	0	0	0	2	1	2	2	1	0	0	2	0	0	0	1	2	1	2	1	1	0	0	1	2	0	0	0	0	0	0	0	0	0	0	0	0
929	0	2	1	0	0	2	2	0	2	2	0	1	1	0	0	0	0	0	1	1	0	0	0	2	0	2	0	2	2	1	2	1	2	1	0	1	1	0	0	0	1	0	0	2	0	0	0	0	0
930	0	0	2	0	0	1	0	0	1	1	1	0	1	0	0	0	1	1	2	2	0	0	0	2	0	1	1	0	2	1	0	2	2	0	0	1	2	0	1	1	0	0	0	0	0	0	0	0	0
931	0	0	2	0	0	1	1	0	1	1	1	0	0	0	0	0	1	0	1	1	1	1	1	1	0	1	0	0	2	1	0	1	1	1	0	1	2	1	0	1	0	0	0	0	1	0	0	0	0
932	0	1	2	0	0	1	2	1	0	1	0	1	2	0	0	0	1	1	0	1	1	0	0	2	0	1	0	0	2	2	0	1	1	0	0	1	1	0	0	0	0	0	0	0	1	1	0	0	1
933	0	1	2	0	0	0	1	0	0	0	1	0	0	0	0	0	1	1	1	1	0	0	0	2	0	0	0	1	2	2	1	1	2	0	0	2	0	0	0	2	0	0	1	0	1	0	0	0	0
934	0	2	1	0	0	1	1	0	0	0	1	0	0	0	0	1	2	2	2	2	0	1	0	2	0	0	0	0	2	2	0	1	1	0	0	0	2	0	1	0	0	1	0	0	1	1	0	1	0
935	0	0	2	0	0	2	1	0	0	0	2	1	2	1	1	1	1	1	1	2	0	0	1	1	1	1	0	2	1	1	1	1	1	0	1	1	2	0	0	1	1	0	1	0	1	0	0	1	1
936	1	0	2	0	1	2	2	1	1	2	0	1	0	0	0	0	2	2	1	1	1	0	0	2	0	1	0	0	2	2	2	1	1	1	1	2	2	0	0	1	0	0	0	0	1	1	0	0	1
937	0	2	0	0	0	0	2	0	0	0	0	0	0	0	0	0	2	0	1	2	0	0	0	2	0	1	0	0	2	2	1	0	1	1	0	2	1	1	1	0	0	0	0	0	0	0	0	0	0
938	1	2	0	0	0	1	2	0	2	2	0	1	2	0	0	0	2	0	2	2	0	1	0	2	0	0	0	0	1	1	0	1	1	0	0	1	0	0	0	2	0	1	0	0	1	1	0	0	1
939	1	1	2	0	0	2	1	0	1	1	1	0	0	0	0	0	0	1	2	2	0	0	0	2	0	2	0	0	2	1	0	1	2	0	0	1	2	0	0	1	0	0	0	0	0	0	0	0	0
940	0	2	0	0	0	0	2	0	1	1	0	0	0	0	0	0	1	0	2	2	0	0	0	2	0	1	0	0	2	2	0	1	1	0	0	0	1	1	0	1	0	0	1	0	0	0	0	0	0
941	1	1	2	0	0	1	2	1	1	2	0	0	1	0	0	0	2	1	0	0	1	0	0	2	0	2	0	0	2	2	1	2	2	0	1	1	1	0	1	1	1	0	0	0	0	1	0	0	1
942	1	0	2	0	2	2	2	1	0	1	0	0	1	0	0	0	1	0	2	1	1	0	0	2	0	1	0	0	2	1	0	1	1	1	0	1	1	0	0	2	0	1	0	0	1	0	0	0	1
943	0	1	1	0	0	1	2	0	0	0	1	1	1	0	0	0	1	1	1	2	0	0	0	2	0	1	0	1	2	0	1	2	2	0	0	1	2	0	0	1	0	0	0	0	1	0	0	0	0
944	1	2	0	0	0	0	1	1	0	1	1	1	1	0	0	0	1	1	1	1	0	0	0	2	0	0	0	0	2	2	0	0	1	1	0	1	1	0	0	1	0	0	1	0	1	1	0	0	0
945	0	2	0	0	0	0	2	0	1	1	0	0	0	0	0	0	1	1	1	1	1	0	0	2	0	0	1	0	2	1	1	0	0	0	0	1	1	0	0	1	0	0	0	0	1	1	0	0	0
946	0	0	2	0	1	1	2	0	1	1	0	0	0	0	0	0	1	1	1	1	0	0	1	1	0	1	0	0	2	1	1	2	2	1	0	2	1	0	1	1	0	0	0	0	0	2	0	0	1
947	0	1	1	0	0	1	2	1	0	1	1	1	2	0	0	0	0	0	0	0	1	0	0	2	0	1	0	1	2	0	1	1	1	0	0	1	1	0	1	1	0	0	0	0	1	1	0	0	0
948	1	2	0	0	0	1	2	0	0	0	0	1	1	0	0	0	2	1	1	1	0	0	1	2	0	0	0	1	1	1	0	1	2	0	1	2	1	0	0	2	0	0	0	0	1	0	0	1	0
949	1	1	1	0	0	2	2	0	1	1	0	1	1	0	0	0	0	0	0	0	0	0	1	1	0	0	0	0	2	1	0	0	0	1	1	2	1	0	0	1	0	0	1	0	1	0	0	0	0
950	1	1	1	0	1	1	2	0	2	2	0	0	0	0	0	0	1	1	1	1	0	0	1	1	1	1	0	0	2	0	0	2	2	0	1	1	2	2	0	0	0	0	0	0	0	0	0	0	0
951	0	2	0	0	0	1	1	1	0	1	1	0	1	0	0	0	1	2	2	2	0	0	1	2	0	0	0	0	2	1	0	0	1	0	0	2	1	1	0	1	0	0	0	1	0	0	0	0	0
952	0	1	1	0	1	1	2	0	2	2	0	0	0	0	0	0	1	1	1	2	0	1	1	1	1	1	1	2	2	1	1	0	1	0	0	2	1	0	0	1	0	0	0	0	1	1	0	0	1
953	1	1	1	0	0	1	2	0	1	1	1	0	0	0	0	0	1	1	0	0	1	0	0	2	0	2	0	0	2	2	1	1	1	0	0	1	2	0	0	1	0	1	0	1	1	0	0	0	0
954	0	1	1	0	1	2	2	1	1	2	0	0	2	0	0	0	2	2	2	2	0	0	1	1	0	1	0	0	2	1	0	1	1	0	1	2	0	0	0	2	0	1	0	0	1	0	0	1	0
955	1	1	1	0	0	2	2	0	0	0	1	1	1	0	0	0	2	1	1	1	1	0	0	2	0	0	0	0	2	2	0	2	2	1	0	0	1	0	0	0	0	0	0	0	1	0	0	0	0
956	0	1	1	0	0	1	1	0	2	2	0	0	0	0	0	0	2	1	2	2	0	0	0	2	0	2	1	1	2	0	1	0	0	0	1	2	2	1	0	0	0	0	1	0	1	1	0	0	0
957	0	2	1	0	0	1	1	0	1	1	0	1	1	0	0	0	1	0	1	1	0	0	1	1	0	0	0	1	1	1	0	0	0	0	0	2	1	0	0	2	0	1	0	0	1	1	0	0	0
958	0	1	1	0	0	1	2	0	2	2	0	0	1	0	0	0	2	1	2	2	0	0	0	2	0	2	0	0	2	1	0	1	1	0	0	1	1	1	1	2	1	2	0	0	1	0	0	0	0
959	0	1	2	0	1	1	2	1	1	2	0	0	1	0	0	0	1	0	1	1	1	0	0	2	0	0	0	0	2	2	1	1	1	0	1	2	2	0	0	1	1	0	0	1	0	0	0	0	0
960	0	1	1	0	0	2	1	0	1	1	0	1	1	0	0	0	1	0	1	1	0	0	0	2	0	1	0	0	1	1	0	0	0	0	0	2	2	0	0	0	0	0	0	0	0	1	0	0	0
961	0	0	2	0	0	1	2	0	2	2	0	1	1	0	0	0	0	0	2	1	1	0	0	2	0	1	0	0	2	2	1	0	1	1	1	2	2	0	0	1	0	0	0	0	0	0	0	0	0
962	1	2	0	0	0	0	2	0	1	1	0	0	1	0	0	1	2	1	1	1	0	0	0	2	0	1	0	0	2	2	0	2	2	0	0	1	2	1	0	0	0	0	1	0	1	0	0	0	1
963	0	1	0	0	0	1	2	0	2	2	0	0	0	0	0	0	1	0	1	1	0	1	0	2	0	2	0	0	2	1	0	1	1	2	1	1	0	0	0	1	0	0	0	0	0	0	0	0	0
964	0	1	1	0	0	1	2	0	1	1	0	0	1	0	0	0	1	0	1	1	1	0	0	2	0	2	0	1	1	1	0	1	1	0	0	1	1	1	1	2	1	2	0	0	1	0	0	0	0
965	0	0	2	0	0	2	2	0	2	2	0	1	2	0	0	0	1	1	2	2	0	0	0	2	0	0	0	2	1	1	0	2	2	0	0	1	1	1	0	1	0	0	1	0	1	1	0	0	0
966	1	1	1	1	0	1	2	0	2	2	0	1	1	0	0	0	1	1	1	1	1	0	1	1	1	1	0	0	2	2	0	1	2	1	1	2	1	0	0	0	0	0	0	2	0	0	0	0	0
967	0	1	1	0	0	1	2	1	1	2	0	0	0	0	0	0	1	1	1	1	0	0	2	0	1	1	0	0	2	2	0	1	1	0	0	1	2	1	1	1	1	1	0	0	1	0	0	0	0
968	0	1	0	0	0	1	1	2	0	2	0	1	1	0	0	0	1	0	2	2	0	0	1	1	1	1	0	0	2	0	0	1	2	2	1	1	1	0	0	2	0	0	0	0	0	1	0	0	0
969	1	0	2	0	0	1	2	0	1	1	1	1	2	1	1	1	1	1	0	1	1	0	1	1	0	1	0	0	2	2	1	0	1	2	1	1	2	1	1	2	2	0	0	0	0	0	0	0	0
970	1	2	1	0	0	0	2	1	1	2	0	0	0	0	0	0	1	0	2	1	1	1	0	2	0	1	0	1	1	0	0	2	2	1	0	1	2	0	0	1	0	1	0	1	2	0	0	0	0
971	1	1	2	0	1	2	2	1	1	2	0	0	1	1	1	1	1	0	1	1	1	0	0	2	0	2	0	0	2	2	1	0	0	0	1	2	1	0	0	1	0	0	0	2	0	2	0	0	1
972	0	2	0	0	0	0	2	0	0	0	1	1	0	0	0	0	0	0	0	1	0	0	0	2	0	0	0	0	2	1	0	1	1	1	1	2	2	1	0	1	0	0	0	0	0	1	0	0	0
973	1	1	1	0	1	2	1	0	0	0	1	0	2	0	0	1	1	1	2	2	0	0	0	2	0	0	0	0	2	0	0	1	1	0	0	2	0	1	0	1	0	0	0	0	0	0	0	0	0
974	0	0	2	0	1	2	1	1	0	1	1	1	2	1	1	1	0	0	1	1	1	0	0	2	0	2	0	1	2	2	1	1	1	1	0	2	1	0	1	1	0	2	0	0	0	0	0	0	0
975	0	1	1	0	1	1	2	0	2	2	0	2	2	0	0	0	1	0	1	1	0	0	0	2	0	1	0	0	1	0	0	1	1	0	0	1	1	0	0	1	0	0	0	0	0	1	0	0	0
976	1	1	2	0	1	2	2	0	1	1	1	1	1	0	0	0	0	0	2	1	1	0	2	0	0	1	0	0	1	1	1	1	1	0	0	1	1	0	0	1	0	0	1	0	0	0	0	0	2
977	0	1	1	0	1	1	2	0	1	1	1	1	0	0	0	0	2	1	1	1	0	0	0	2	0	0	0	2	2	1	1	1	2	0	0	2	0	0	0	1	0	1	0	0	1	0	0	0	0
978	1	2	1	0	0	0	1	0	1	1	1	1	2	0	0	0	1	1	0	1	0	0	0	2	0	0	0	0	2	1	0	2	2	0	0	0	2	0	0	0	0	0	0	0	0	0	0	0	1
979	1	0	2	0	1	2	2	0	0	0	1	0	0	0	0	0	1	0	2	1	1	0	0	2	0	1	0	1	1	1	0	1	2	0	1	2	0	0	0	1	0	2	0	0	0	0	0	0	0
980	1	0	2	0	1	1	1	0	1	1	1	1	1	1	1	1	2	1	2	2	0	0	0	2	0	0	0	0	2	1	0	1	1	1	1	2	1	1	0	1	0	0	0	1	0	0	0	2	0
981	0	1	1	0	0	1	2	0	0	0	0	0	0	0	0	0	1	1	0	0	1	0	0	2	0	1	0	0	2	1	1	1	1	0	0	2	1	0	1	1	0	0	0	0	0	0	0	0	1
982	0	1	1	0	0	1	1	1	1	2	1	0	0	0	0	0	1	0	1	1	1	1	0	2	0	2	1	2	2	1	1	1	1	1	1	1	1	0	0	1	0	0	0	0	0	0	0	0	0
983	0	2	0	0	0	0	2	0	2	2	0	1	2	1	1	1	1	1	1	0	1	0	0	2	0	0	0	0	2	0	0	0	1	1	0	1	0	0	0	2	1	1	1	0	0	0	0	0	2
984	1	1	1	0	1	1	2	0	2	2	0	0	0	0	0	0	1	1	2	2	0	0	0	2	0	2	0	0	2	1	1	1	1	0	0	0	2	1	0	1	0	0	0	0	0	1	0	0	1
985	1	1	1	0	0	1	2	0	0	0	0	2	2	0	0	0	1	1	1	1	1	0	1	1	0	0	0	0	1	1	0	1	1	0	0	1	2	0	0	0	0	0	0	0	0	0	0	0	0
986	0	0	2	0	1	2	2	0	1	1	0	0	1	0	0	0	2	2	0	0	2	0	0	2	0	0	0	0	1	1	0	1	2	0	0	2	1	0	0	2	0	0	0	0	0	0	0	0	1
987	0	1	1	1	0	2	2	1	0	1	0	0	1	0	0	0	1	2	1	1	1	1	1	1	1	0	0	0	2	1	0	0	0	0	0	1	1	0	0	0	0	0	1	1	1	2	0	0	1
988	0	1	1	0	1	1	2	0	0	0	0	0	1	0	0	1	0	0	0	0	1	0	0	2	0	1	0	0	2	1	1	1	2	1	0	1	1	1	0	1	0	1	0	0	1	0	0	0	0
989	0	0	2	0	1	2	2	0	1	1	1	0	1	1	1	1	1	1	1	0	1	0	0	2	0	1	0	0	2	1	0	0	0	0	0	1	1	0	0	2	1	0	0	0	1	0	0	0	0
990	0	1	1	0	1	1	1	0	0	0	1	0	0	0	0	0	1	1	0	0	2	0	0	2	0	1	0	1	2	1	2	1	1	1	0	1	1	1	0	0	0	1	1	0	1	1	0	1	0
991	1	2	0	0	0	0	2	1	0	1	0	0	2	0	0	1	2	2	1	1	1	0	0	2	0	0	0	0	2	1	1	1	1	0	0	1	1	0	0	1	0	1	0	0	1	1	0	0	0
992	0	1	2	0	1	1	2	0	2	2	0	1	1	0	0	0	1	1	2	2	0	0	0	2	0	1	0	1	2	2	0	0	1	1	0	2	2	1	0	1	0	0	1	0	0	2	0	1	0
993	1	2	0	0	0	0	1	1	0	1	1	0	1	0	0	0	2	1	2	2	1	1	0	2	0	0	1	0	2	1	0	2	2	1	0	1	1	0	0	1	0	0	2	0	2	1	0	0	0
994	1	2	0	0	0	1	1	1	1	2	0	1	2	0	0	0	1	1	2	2	0	0	0	2	0	1	0	0	2	2	1	2	2	0	0	1	2	0	0	1	0	0	0	0	0	0	0	0	1
995	0	1	2	0	0	0	1	0	0	0	1	1	1	0	0	0	1	1	1	2	0	0	0	2	0	1	0	2	2	1	2	1	1	0	0	1	1	1	0	1	0	1	1	0	0	0	0	1	0
996	1	1	1	0	1	1	2	0	2	2	0	0	2	0	0	0	1	1	2	2	0	0	1	1	1	1	0	0	2	2	1	0	1	0	0	2	2	0	0	2	1	0	0	0	0	0	0	0	1
997	0	2	1	0	0	0	1	0	1	1	0	0	0	0	0	0	1	0	1	1	1	0	0	2	0	1	0	0	2	1	0	2	2	0	0	1	1	0	0	1	0	0	1	0	1	1	0	0	1
998	0	1	2	0	0	2	2	0	1	1	0	0	1	0	0	0	2	1	2	2	0	0	0	2	0	0	1	1	2	2	0	1	2	0	0	1	0	0	0	1	0	0	0	1	0	0	1	0	0
999	0	1	1	0	0	1	1	0	0	0	1	1	2	0	0	1	2	0	1	1	1	0	0	2	0	1	0	0	2	0	0	1	2	2	2	2	1	0	0	0	0	1	0	0	1	0	0	0	0
1000	0	1	1	0	0	1	2	0	0	0	0	0	2	0	0	1	1	0	1	1	1	0	0	2	0	2	0	0	2	0	0	0	0	0	0	2	2	0	0	1	0	0	0	0	0	1	0	0	1
[truncated: 952 more columns]
