# Supplementary material for: KNN-MDR: a learning approach for improving interactions mapping performances in genome wide association studies
Source: BMC Bioinformatics. 2017 Mar 21;18:184. doi: 10.1186/s12859-017-1599-7 (PMC5361736; doi:10.1186/s12859-017-1599-7)
Supplement: Supplementary file 2 — The data set(s) supporting the results of Table 1. (ZIP 22742 kb) [file 12859_2017_1599_MOESM2_ESM.zip › Nouveau dossier/S33/mkallsimul.dat]

1	1	2	1	0	0	0	2	0	2	2	0	2	2	0	2	0	1	1	1	0	1	0	0	2	0	1	1	2	2	2	1	2	2	2	0	1	2	0	0	0	0	2	2	2	0	0	0	1	1
2	0	1	0	0	0	0	1	0	1	1	0	0	1	1	0	0	2	2	0	2	0	0	2	0	1	0	0	2	2	2	0	1	1	0	0	1	2	0	2	2	0	0	1	2	1	1	0	1	0
3	1	1	0	0	1	1	1	1	1	1	1	1	1	0	1	0	1	0	0	1	0	0	0	2	0	1	0	2	1	1	0	1	1	0	1	2	2	0	0	0	0	0	0	2	0	0	1	0	1
4	1	1	0	0	0	0	2	0	1	0	0	0	0	0	0	0	1	0	1	1	1	0	1	1	0	2	0	2	2	1	1	2	2	0	0	1	1	0	2	2	0	0	0	2	0	0	0	1	0
5	1	1	1	0	0	0	1	0	0	0	1	0	1	1	0	1	0	0	1	1	1	1	0	2	0	0	0	2	2	2	2	1	1	1	1	2	2	0	0	0	0	0	0	0	1	0	0	2	0
6	1	1	0	0	0	0	2	0	2	2	0	0	1	0	1	0	1	0	1	0	1	0	0	2	0	2	0	2	1	1	1	0	0	0	0	2	0	0	1	1	0	0	0	1	1	1	0	1	0
7	1	1	1	0	0	0	2	0	2	1	0	0	0	0	0	0	1	2	0	2	0	0	0	2	0	1	0	2	2	1	0	0	2	1	1	2	2	0	1	1	0	0	0	2	0	0	0	1	0
8	0	0	0	0	0	0	2	0	2	2	0	0	1	0	1	0	0	1	1	1	0	0	0	2	0	2	1	2	2	2	1	1	2	0	0	0	2	0	0	0	1	0	1	2	1	0	0	2	0
9	0	2	1	0	0	0	1	0	1	1	1	1	1	0	1	0	2	0	1	1	1	0	0	2	0	0	1	2	2	2	0	2	2	0	0	2	2	0	0	0	0	0	0	2	0	1	1	0	0
10	1	1	0	0	0	0	2	0	2	2	0	0	1	1	0	1	2	2	2	0	2	0	1	1	0	1	0	0	1	2	0	2	2	0	0	0	2	1	0	0	0	0	1	2	0	1	0	1	1
11	0	1	0	0	1	1	2	1	2	2	0	0	0	0	0	0	1	0	0	2	0	0	1	1	1	1	0	1	2	2	0	1	2	0	0	1	1	0	1	0	1	0	1	2	0	0	0	1	0
12	0	2	1	1	0	1	1	0	2	1	0	0	0	0	0	0	1	0	1	1	1	0	1	1	0	0	0	2	2	2	1	1	2	1	1	2	1	0	2	1	1	0	1	1	1	1	0	2	0
13	0	0	0	0	1	1	2	1	1	1	1	1	2	0	1	0	1	1	2	0	2	0	1	1	1	1	0	2	2	2	1	1	2	0	0	1	2	0	0	0	0	0	0	2	0	1	1	0	0
14	0	1	1	0	0	0	2	0	1	1	0	0	0	0	0	0	1	1	2	0	1	0	0	2	0	1	0	2	2	2	1	1	2	0	0	1	2	0	1	1	0	0	1	1	0	1	0	0	0
15	1	1	0	0	0	0	2	1	2	1	0	1	0	0	0	0	2	2	1	1	1	0	1	1	1	1	0	0	2	1	0	0	1	0	0	2	1	1	0	0	0	0	0	1	0	0	0	1	0
16	1	1	0	0	0	0	1	0	0	0	0	1	1	0	0	0	2	2	1	1	1	0	0	2	0	2	0	1	2	2	1	1	1	1	0	0	1	0	1	0	1	0	1	2	1	2	1	0	0
17	0	0	0	0	1	1	2	0	2	0	1	1	2	1	1	1	2	1	1	1	0	0	0	2	0	1	0	2	2	2	1	2	2	0	1	1	1	1	0	0	0	1	1	2	1	0	0	2	0
18	1	0	0	0	1	1	2	0	2	2	0	1	2	0	2	0	1	1	0	2	0	0	0	2	0	0	0	2	2	2	2	2	2	0	0	2	1	0	0	0	0	0	0	2	0	2	0	2	0
19	0	1	0	0	0	0	2	0	2	1	1	0	0	0	0	0	1	1	1	1	1	0	0	2	0	1	0	2	2	2	0	0	1	1	0	2	0	0	1	1	0	0	0	0	0	0	0	1	0
20	0	1	0	0	1	1	1	1	2	2	1	0	1	0	1	0	1	1	0	0	0	0	0	2	0	0	0	1	2	2	1	1	1	1	0	1	1	0	2	2	0	0	1	2	1	0	0	2	0
21	0	1	0	0	0	0	2	1	1	1	0	0	1	0	1	0	1	1	0	2	0	0	0	2	0	1	0	2	2	2	1	1	2	1	1	1	1	0	0	0	0	0	0	1	0	0	0	2	0
22	1	0	0	0	0	0	2	0	2	1	1	0	0	0	0	0	1	1	0	1	0	0	0	2	0	1	2	2	2	2	1	0	1	1	0	1	1	0	0	0	0	1	1	1	1	1	1	1	0
23	0	1	0	0	0	0	0	0	1	1	1	1	2	0	1	0	0	0	1	1	1	0	2	0	0	1	0	2	2	2	0	0	0	1	0	1	1	0	0	0	0	1	1	2	1	0	0	0	2
24	0	2	0	0	0	0	2	0	2	2	0	0	1	0	1	0	1	1	2	0	1	1	0	2	0	1	0	1	2	2	0	1	2	1	0	1	2	0	0	0	0	0	0	1	0	0	0	2	0
25	0	0	0	0	1	1	1	0	1	1	2	0	0	0	0	0	2	1	1	1	0	0	0	2	0	0	0	2	2	2	1	0	0	0	0	2	1	1	0	0	0	0	0	0	0	0	0	2	0
26	0	1	0	0	0	0	1	0	1	1	1	0	0	0	0	0	1	1	2	0	1	0	1	1	1	1	0	1	2	2	0	2	2	0	0	0	1	0	1	1	0	0	1	2	0	0	0	1	1
27	1	1	0	0	0	0	2	0	1	1	0	0	0	0	0	0	0	0	2	0	0	0	1	1	0	1	0	2	2	2	1	0	1	1	0	1	2	0	2	2	0	1	1	2	1	0	0	1	0
28	0	1	0	0	1	1	1	0	0	0	1	0	0	0	0	0	0	0	1	1	1	0	1	1	1	1	1	2	2	2	0	2	2	1	0	1	1	0	2	2	0	0	1	2	1	0	0	2	0
29	1	1	0	0	0	0	2	0	2	1	0	1	1	0	1	0	1	1	0	2	0	0	0	2	0	1	0	2	2	2	0	2	2	0	0	0	2	0	0	0	0	0	0	1	0	0	0	2	0
30	1	2	0	0	0	0	2	0	2	2	0	1	1	0	0	0	2	1	0	2	1	0	1	1	0	2	0	2	2	2	1	2	2	1	1	2	1	0	0	0	0	0	0	1	0	0	0	1	1
31	1	2	0	0	1	1	1	1	1	1	0	1	0	0	1	1	1	1	0	1	0	0	0	2	0	1	0	2	2	2	1	0	1	1	0	2	2	0	0	0	0	0	0	1	0	1	0	2	0
32	1	0	0	0	1	1	2	0	1	1	1	1	1	0	0	0	1	0	1	1	1	0	0	2	0	2	0	2	2	2	0	1	1	1	0	1	1	0	1	1	0	0	1	2	1	0	1	0	0
33	0	1	2	0	0	0	1	0	2	1	0	0	0	0	0	0	1	1	0	2	0	0	1	1	1	1	0	1	2	2	0	2	2	0	0	1	2	0	2	2	1	0	0	1	0	0	0	2	0
34	1	1	0	0	0	0	1	1	1	1	0	0	0	0	0	0	0	0	0	2	0	0	0	2	0	1	0	1	1	1	0	1	1	1	2	2	2	0	1	1	0	0	1	2	1	0	0	2	0
35	0	1	0	0	0	0	2	0	1	1	1	0	0	0	0	0	2	1	1	1	1	0	0	2	0	1	0	1	2	2	1	1	1	0	0	1	1	0	1	0	1	1	1	1	0	2	0	2	0
36	1	0	0	0	2	2	2	0	1	0	0	1	2	0	2	0	0	0	0	1	0	0	0	2	0	1	0	2	2	1	0	1	1	0	0	1	1	0	1	1	0	0	0	2	0	1	0	1	1
37	0	1	0	0	0	0	1	1	2	2	1	0	2	0	1	0	1	1	0	2	0	0	1	2	0	0	0	2	2	2	1	0	0	0	0	2	1	0	0	0	0	0	1	2	1	0	0	2	0
38	0	2	0	0	0	0	2	0	1	0	0	0	0	0	0	0	1	1	0	1	0	0	0	2	0	0	0	1	1	1	0	2	2	0	0	2	2	0	0	0	0	1	1	2	1	0	0	0	2
39	0	1	0	0	0	0	1	0	0	0	0	0	1	1	0	1	1	1	0	2	0	0	2	0	1	1	0	2	2	2	1	1	1	0	0	2	1	0	1	1	0	0	0	1	0	0	0	1	1
40	0	1	0	0	0	0	1	0	1	0	1	0	0	0	0	0	0	0	0	2	0	0	0	2	0	1	0	1	2	2	0	2	2	0	0	1	1	0	0	0	0	0	0	0	1	1	0	2	0
41	0	1	1	0	0	0	2	0	1	0	1	0	1	0	1	0	0	0	1	1	1	1	0	2	0	0	0	2	2	2	1	0	0	0	0	2	1	1	0	0	0	0	0	0	0	0	0	2	0
42	1	0	0	0	0	0	2	0	0	0	0	0	1	0	1	1	2	1	2	0	1	0	0	2	0	1	0	2	2	2	0	2	2	1	0	2	1	0	1	1	0	0	1	2	1	0	0	2	0
43	0	1	0	0	1	1	2	0	2	1	1	0	0	0	0	0	2	1	0	2	0	0	0	2	0	0	0	1	1	0	0	2	2	0	0	1	1	0	2	2	0	0	1	2	1	0	0	1	0
44	0	1	0	0	0	0	1	0	1	1	1	0	0	0	0	0	1	0	0	1	0	0	0	2	0	0	0	2	1	1	0	2	2	1	1	1	1	0	1	1	0	0	0	1	0	1	0	1	1
45	1	2	0	0	0	0	2	0	1	1	0	0	0	0	0	0	2	1	0	2	0	1	0	2	0	2	0	2	2	2	0	2	2	0	0	1	1	0	0	0	0	0	0	2	0	2	0	1	1
46	0	2	0	0	0	0	1	0	1	0	1	0	0	0	0	0	0	0	1	1	1	0	0	2	0	2	0	0	1	2	0	1	1	1	1	2	1	0	0	0	0	0	0	2	0	0	0	0	0
47	1	1	0	0	0	0	2	0	2	0	0	0	1	0	1	0	1	0	1	1	1	0	1	1	0	1	0	1	1	2	0	0	0	0	0	2	0	0	1	0	1	0	1	2	1	1	0	1	0
48	1	1	0	0	0	0	2	0	2	0	0	0	2	1	1	1	1	0	0	1	0	1	1	1	1	1	0	1	2	2	0	0	1	0	0	2	2	0	0	0	0	0	0	0	0	0	1	1	0
49	0	0	1	0	0	0	2	0	2	1	0	0	0	0	0	0	1	0	0	1	0	0	0	2	0	1	1	2	2	2	0	0	0	1	1	1	1	0	1	1	0	0	0	2	0	1	0	0	0
50	0	1	0	0	0	0	1	0	0	0	1	0	1	0	1	0	1	0	0	2	0	1	0	2	0	0	0	2	2	2	1	1	1	0	1	1	1	0	0	0	0	0	1	2	1	1	0	2	0
51	0	1	0	0	1	1	2	0	2	1	0	0	0	0	0	0	0	0	1	1	0	1	1	1	1	1	0	1	2	2	0	0	0	0	0	1	2	1	0	0	0	0	0	1	0	1	0	1	1
52	0	1	0	0	1	1	1	0	1	1	0	1	1	0	1	0	0	0	1	1	1	0	1	1	1	2	0	2	2	2	2	1	1	1	2	2	1	1	0	0	1	1	2	2	1	0	1	1	0
53	0	0	0	0	0	0	2	0	1	0	0	0	0	0	0	0	2	2	1	1	1	0	0	2	0	2	0	2	2	1	0	1	2	1	0	1	2	0	1	1	1	0	1	2	2	0	0	1	0
54	0	1	0	0	0	0	2	0	1	1	1	1	0	0	1	1	1	1	1	0	1	0	0	2	0	0	0	2	1	1	0	1	1	0	0	2	1	1	0	0	0	0	2	2	0	1	0	1	0
55	0	1	0	0	0	0	2	1	2	1	0	2	2	1	0	1	2	1	1	1	1	1	0	2	0	0	0	1	2	2	1	0	0	0	0	1	2	0	0	0	0	0	0	1	0	1	0	1	0
56	0	1	0	0	0	0	1	0	1	0	1	0	1	0	1	0	2	1	0	1	0	0	0	2	0	1	0	2	2	2	0	2	2	0	0	1	1	0	0	0	0	0	1	2	0	1	0	1	0
57	1	2	0	0	0	0	1	0	1	1	0	0	0	0	0	0	1	1	0	2	0	0	0	2	0	0	0	2	2	2	2	0	1	0	0	2	1	0	1	0	1	0	0	2	0	1	0	1	1
58	1	2	0	0	0	0	2	1	2	1	0	0	1	1	0	1	2	2	0	2	0	0	1	1	0	1	0	1	2	2	0	0	1	1	0	2	1	0	0	0	0	0	1	2	0	1	0	0	0
59	0	2	0	0	0	0	2	0	2	2	0	0	0	0	0	0	0	0	0	1	0	0	1	1	0	1	0	2	1	1	1	2	2	0	0	1	0	2	0	0	0	0	0	1	0	1	0	1	0
60	0	0	0	0	1	1	1	0	2	1	0	1	1	0	0	0	0	0	0	1	0	0	0	2	0	1	0	1	2	2	0	0	0	0	0	2	1	0	0	0	0	0	0	1	0	1	1	0	0
61	0	1	0	0	0	0	1	0	0	0	1	0	2	1	0	1	1	0	0	1	0	0	0	2	0	1	0	0	1	2	0	1	1	1	1	2	1	1	1	1	0	1	1	1	0	2	0	2	0
62	1	0	1	0	0	0	2	0	1	1	0	0	0	0	0	0	1	1	2	0	1	0	0	2	0	1	0	1	2	2	0	1	1	0	0	1	1	0	2	1	1	0	1	2	1	1	0	1	1
63	0	1	0	0	0	0	2	0	1	0	0	0	0	0	0	0	2	1	2	0	1	0	0	2	0	0	0	2	2	1	1	2	2	0	0	2	2	0	1	1	0	0	0	1	0	0	0	2	0
64	1	0	0	0	0	0	2	0	2	2	0	0	1	0	1	0	1	0	0	2	0	0	0	2	0	0	0	1	1	1	0	1	2	1	1	2	0	1	0	0	0	0	0	2	0	0	0	0	0
65	1	0	0	0	1	1	2	0	2	2	0	0	0	0	0	0	1	1	0	2	0	1	0	2	0	1	0	1	2	2	1	2	2	0	0	1	0	1	1	1	0	0	0	1	0	0	0	2	0
66	1	0	0	0	2	2	2	0	2	2	0	0	0	0	0	0	2	1	0	2	1	0	0	2	0	1	0	2	2	2	1	2	2	0	0	2	1	0	1	1	0	0	0	0	1	0	1	0	0
67	0	0	0	0	1	1	2	1	2	2	0	0	0	0	0	0	2	0	0	2	0	0	0	2	0	2	0	2	2	2	0	0	0	0	0	1	1	0	1	0	1	0	0	2	0	0	2	0	0
68	0	1	1	0	0	0	2	0	1	1	0	0	0	0	0	0	2	1	1	1	1	1	0	2	0	0	0	2	2	2	1	1	1	1	1	2	1	0	1	1	0	0	0	1	0	1	1	1	1
69	1	1	0	0	1	1	2	0	0	0	1	0	1	0	1	0	0	0	2	0	0	0	0	2	0	0	0	2	2	2	0	0	0	0	0	2	1	1	0	0	0	0	0	2	0	2	0	2	0
70	1	0	0	0	0	0	2	0	2	0	1	1	2	1	1	1	0	0	0	1	0	0	0	2	0	1	0	2	2	2	1	2	2	2	0	2	1	0	0	0	0	0	0	2	0	1	0	2	0
71	1	2	0	0	0	0	1	0	0	0	0	0	1	0	1	0	1	1	1	1	1	0	0	2	0	1	1	2	2	2	0	1	1	0	0	0	1	1	1	0	2	0	0	1	0	1	0	0	0
72	0	1	0	0	1	1	2	0	2	2	0	0	0	0	0	0	2	2	1	1	1	1	0	2	0	2	0	1	1	1	0	1	2	2	0	1	1	0	1	0	1	0	1	2	1	0	0	1	0
73	1	2	0	0	0	0	2	1	2	1	0	0	0	0	0	0	0	0	0	2	0	0	0	2	0	1	0	1	1	1	0	1	1	0	0	0	1	0	1	1	0	1	1	2	0	1	0	1	1
74	0	0	0	0	0	0	2	0	2	1	0	0	1	1	0	0	1	1	1	1	0	0	0	2	0	1	0	2	2	2	0	0	0	0	0	2	1	1	0	0	0	0	0	1	0	1	0	2	0
75	0	0	0	0	0	0	1	0	1	1	0	0	0	0	0	0	1	0	1	1	1	1	0	2	0	0	0	2	2	2	0	1	2	2	1	2	2	0	1	0	1	0	0	1	0	0	1	0	0
76	1	0	0	0	2	2	1	0	2	2	0	0	1	0	1	0	0	0	0	1	0	0	0	2	0	1	0	1	2	2	1	1	1	0	0	2	1	0	0	0	0	2	2	2	0	0	0	1	0
77	0	1	1	1	0	1	1	0	0	0	0	0	1	0	1	0	2	0	0	2	0	0	0	2	0	1	0	2	1	1	0	1	1	2	1	2	1	0	1	1	0	1	1	2	1	0	0	2	0
78	1	2	0	0	0	0	1	0	1	1	1	0	1	0	1	0	2	1	0	2	0	0	0	2	0	1	0	2	1	1	1	2	2	0	0	0	1	0	1	0	1	1	1	1	1	1	0	0	0
79	1	1	0	0	1	1	2	1	1	1	0	0	0	0	0	0	1	0	0	1	0	0	0	2	0	0	0	2	2	2	0	2	2	0	1	2	2	0	0	0	0	0	0	2	0	1	0	2	0
80	0	1	1	0	0	0	2	1	2	1	0	0	1	0	0	0	1	0	1	1	1	0	0	2	0	1	0	1	2	2	0	2	2	0	0	1	1	0	2	2	0	0	0	2	0	1	0	2	0
81	0	1	0	0	0	0	1	0	1	1	1	0	0	0	0	0	1	0	0	2	0	0	0	2	0	1	1	2	2	2	0	1	1	1	1	1	2	0	0	0	0	0	0	1	2	1	1	1	0
82	1	1	0	0	1	1	1	0	1	1	1	0	1	0	0	0	1	2	1	1	1	0	0	2	0	1	0	2	2	1	1	1	1	0	0	2	1	0	0	0	0	0	1	2	1	1	0	1	0
83	1	0	0	0	0	0	1	0	1	1	0	0	1	0	1	0	1	1	0	1	0	0	0	2	0	0	0	1	2	2	0	1	2	1	0	1	2	0	1	1	0	0	0	1	0	1	0	1	0
84	1	2	1	0	0	0	2	0	1	0	0	0	1	1	0	1	2	0	0	2	0	0	0	2	0	0	0	2	1	1	1	0	0	0	0	2	1	0	0	0	0	0	0	0	0	1	0	1	1
85	1	2	0	0	0	0	1	0	1	0	2	0	0	0	0	0	0	0	2	0	1	0	0	2	0	1	1	2	2	2	0	2	2	1	1	2	1	1	1	0	1	0	1	2	0	1	1	1	0
86	0	2	1	0	0	0	2	0	1	1	1	0	0	0	0	0	0	0	2	0	0	0	0	2	0	0	0	2	2	1	1	2	2	0	0	1	2	0	0	0	0	0	1	2	1	0	0	2	0
87	0	0	0	0	1	1	2	0	2	1	1	0	0	0	0	0	2	2	1	1	1	2	0	2	0	1	0	2	2	2	1	1	1	0	0	2	1	0	0	0	0	0	0	1	1	1	1	1	1
88	0	1	0	0	1	1	0	0	0	0	2	1	2	0	0	0	0	0	0	2	0	0	0	2	0	1	0	2	2	2	0	0	0	0	0	1	2	0	2	2	0	0	0	2	0	0	0	2	0
89	0	1	0	0	1	1	1	1	1	1	1	1	2	0	2	0	2	1	2	0	1	0	1	1	1	1	0	1	2	2	0	2	2	0	0	1	2	0	0	0	0	0	0	1	0	1	0	2	0
90	0	1	0	0	0	0	2	0	2	2	0	0	0	0	0	0	1	1	1	0	1	0	0	2	0	1	0	1	2	2	0	1	1	1	0	0	2	0	0	0	0	0	1	2	1	0	0	2	0
91	1	1	0	0	1	1	2	0	2	2	0	0	1	0	0	0	2	1	0	2	0	0	0	2	0	1	0	1	2	2	0	1	2	0	0	1	1	1	0	0	0	0	0	1	0	0	0	2	0
92	0	2	0	0	0	0	2	1	1	1	1	1	2	0	1	0	2	2	1	1	0	0	0	2	0	1	0	1	2	1	1	1	1	0	0	1	1	0	1	1	0	0	0	1	0	1	0	1	0
93	0	2	0	0	0	0	2	1	1	1	0	0	0	0	0	0	1	1	2	0	2	0	0	2	0	0	0	1	2	2	1	0	1	0	0	2	2	0	1	1	0	0	0	2	1	2	0	1	0
94	1	2	0	0	0	0	2	0	2	1	1	0	1	0	1	0	0	0	1	1	1	0	1	1	1	1	0	2	2	2	2	1	1	0	0	1	1	0	0	0	1	0	0	0	0	1	0	1	0
95	0	1	0	0	0	0	2	0	1	1	0	1	2	0	2	0	1	0	0	1	0	1	0	2	0	2	0	1	2	2	1	1	1	1	1	1	1	0	0	0	0	0	1	1	1	1	0	2	0
96	0	1	1	0	0	0	2	0	2	2	0	1	0	0	1	1	2	2	0	1	0	0	0	2	0	1	1	2	2	2	1	0	2	1	1	2	2	1	0	0	0	0	0	1	0	0	0	2	0
97	0	1	0	0	0	0	1	1	1	1	1	1	1	0	0	0	2	2	2	0	0	0	0	2	0	2	0	2	2	2	2	2	2	0	0	1	2	0	1	1	0	0	0	2	0	2	0	2	0
98	0	2	1	0	0	0	2	1	2	1	0	0	2	0	2	0	1	1	2	0	2	0	2	0	1	1	0	2	2	2	1	1	1	1	1	1	1	1	0	0	0	0	1	2	1	1	0	2	0
99	0	1	1	1	0	1	2	0	0	0	0	1	2	0	2	1	0	0	1	1	1	0	0	2	0	1	0	1	1	1	0	1	1	0	0	1	1	0	2	2	0	1	1	2	0	0	0	1	0
100	1	1	0	0	0	0	1	0	1	1	2	0	0	0	0	0	2	2	1	1	1	0	0	2	0	2	0	0	2	2	0	2	2	0	0	1	2	0	1	1	0	0	0	1	0	1	0	2	0
101	0	1	0	0	0	0	1	0	0	0	1	1	1	0	1	0	2	2	1	1	1	0	0	2	0	1	0	1	2	2	0	1	1	2	1	2	2	0	1	1	0	0	0	1	0	0	0	2	0
102	1	1	0	0	1	1	1	0	0	0	2	0	1	0	1	0	1	1	0	2	0	0	0	2	0	1	0	2	2	2	1	2	2	1	0	1	1	0	1	0	1	0	1	1	1	2	0	2	0
103	0	1	0	0	0	0	1	0	0	0	0	1	2	0	1	0	1	0	0	2	0	0	1	1	1	0	0	2	1	1	0	1	1	0	0	1	1	0	0	0	0	0	0	1	0	1	0	0	1
104	1	1	0	0	0	1	0	0	0	0	2	0	1	0	1	0	0	0	0	2	1	0	0	2	0	2	0	2	2	1	1	2	2	0	0	0	2	0	0	1	0	0	1	2	1	0	0	2	0
105	0	1	0	0	0	0	2	0	2	2	0	0	2	1	0	1	0	0	2	0	0	1	0	2	0	1	0	1	1	1	1	1	1	0	0	1	1	0	1	1	0	0	0	1	0	1	0	2	0
106	0	2	0	0	0	0	1	0	0	0	1	1	0	0	0	0	1	1	0	1	1	0	0	2	0	0	0	2	1	1	1	2	2	0	0	1	0	0	2	1	1	0	1	2	0	0	0	1	0
107	1	1	0	0	1	1	2	0	2	2	0	0	1	0	1	0	0	1	0	2	0	0	0	2	0	2	0	1	2	2	0	1	1	0	0	2	1	0	1	1	0	0	0	1	0	0	0	1	0
108	0	2	0	0	0	0	1	0	1	1	1	1	1	0	0	0	0	1	0	2	0	0	0	2	0	1	0	2	2	1	0	2	2	1	0	1	2	0	0	0	0	0	1	2	1	2	0	1	0
109	0	1	0	0	1	1	1	0	0	0	1	2	2	1	0	1	1	1	2	0	2	0	0	2	0	2	0	1	2	2	1	0	0	0	0	2	2	0	1	1	0	0	0	0	0	0	0	1	1
110	1	1	0	0	0	0	2	1	2	2	0	0	2	0	2	0	1	0	1	1	0	0	0	2	0	1	1	2	2	2	0	0	0	0	0	2	1	0	1	1	0	2	2	2	1	0	1	1	0
111	0	1	0	0	0	0	2	0	2	2	0	0	2	0	2	0	0	0	2	0	0	0	0	2	0	1	0	1	1	1	1	2	2	0	1	2	2	0	1	1	0	0	0	2	1	0	0	2	0
112	0	0	0	0	1	1	1	0	0	0	2	1	0	0	1	1	0	0	2	0	1	0	1	1	0	2	0	1	1	1	0	1	2	0	0	2	2	0	0	0	0	0	0	0	0	0	0	1	1
113	1	1	0	0	0	0	2	0	1	1	0	0	1	0	1	0	2	1	1	1	1	0	0	2	0	0	0	1	2	2	0	0	1	0	0	2	2	0	0	0	0	0	0	0	0	0	0	2	0
114	1	2	0	0	0	0	1	0	1	1	1	0	1	0	1	0	1	0	0	1	0	0	1	1	1	0	0	2	2	2	2	0	1	1	0	1	0	0	2	2	1	1	1	2	0	1	0	1	0
115	0	1	0	0	0	0	1	0	1	1	1	1	2	0	2	0	1	1	2	0	1	0	0	2	0	0	1	2	2	2	0	0	0	0	0	2	0	0	1	1	0	0	0	0	0	0	0	1	0
116	0	2	0	0	0	0	0	0	0	0	2	0	0	0	0	0	1	1	0	2	0	1	1	1	0	1	0	2	2	2	1	1	1	2	1	2	1	0	2	2	1	0	1	2	0	1	0	2	0
117	0	0	1	0	1	1	2	0	1	0	1	0	1	0	1	0	0	0	1	0	0	0	0	2	0	1	0	2	2	2	0	1	2	1	1	2	1	0	1	1	0	1	1	1	0	1	0	2	0
118	0	1	0	0	1	1	1	1	1	1	1	0	0	0	0	0	1	1	1	1	1	0	0	2	0	1	0	2	2	2	1	1	1	0	0	2	1	0	0	0	1	0	0	2	0	1	0	2	0
119	0	2	0	0	0	0	2	0	0	0	0	1	2	0	1	0	0	0	0	2	0	0	1	1	1	2	2	2	2	2	1	2	2	0	0	1	2	0	1	1	0	1	1	1	1	0	0	2	0
120	0	2	1	0	0	0	2	0	2	2	0	0	1	0	1	0	0	0	1	1	1	0	0	2	0	1	0	2	1	1	0	2	2	0	0	0	0	1	1	1	0	0	0	2	0	0	0	1	0
121	1	1	0	0	0	0	2	0	2	2	0	1	2	0	2	1	0	0	1	1	1	0	0	2	0	2	1	1	2	2	0	0	0	0	0	2	1	0	0	0	0	0	0	1	0	1	0	1	0
122	1	1	1	1	0	1	2	0	2	2	0	1	2	0	1	0	2	1	0	2	0	0	0	2	0	0	0	2	1	1	1	2	2	2	0	2	2	0	0	0	0	1	1	2	1	0	0	2	0
123	1	1	0	0	0	0	1	0	2	2	0	0	0	0	0	0	1	1	1	0	1	1	0	2	0	0	0	2	1	1	1	0	0	1	1	1	1	0	1	0	1	0	1	1	1	0	0	1	0
124	1	2	0	0	0	0	1	0	1	1	1	0	0	0	0	0	2	1	0	2	0	1	0	2	0	1	2	2	2	2	1	0	0	0	0	2	1	0	1	1	0	0	0	1	0	0	0	2	0
125	0	2	0	0	0	0	1	0	0	0	0	0	0	0	0	0	1	0	0	1	0	0	0	2	0	0	0	0	1	2	0	1	1	0	0	0	2	0	0	0	0	0	1	2	1	1	0	0	0
126	1	1	0	0	0	0	1	0	2	2	0	0	1	0	1	1	1	1	1	1	0	0	0	2	0	1	0	2	1	1	1	1	1	0	1	2	2	0	2	2	0	0	0	2	0	1	0	2	0
127	1	0	1	0	0	0	2	0	2	2	0	0	2	0	2	1	1	1	1	0	0	1	0	2	0	0	0	2	2	2	1	1	1	0	0	1	0	1	1	1	0	0	0	1	0	1	0	2	0
128	1	2	0	0	0	0	1	0	1	0	1	0	1	0	1	0	0	0	1	1	1	0	0	2	0	1	0	1	2	2	0	1	2	2	0	1	1	0	1	0	1	0	1	2	1	0	0	1	0
129	0	1	0	0	0	0	1	1	2	2	1	0	1	0	1	0	2	0	1	1	1	1	0	2	0	0	0	1	1	1	0	2	2	0	1	2	2	0	1	1	0	1	1	2	1	0	0	2	0
130	1	0	0	0	0	0	0	0	1	1	0	0	0	0	0	0	2	2	1	1	1	0	0	2	0	1	0	2	2	2	1	1	2	0	0	1	1	0	1	1	0	0	0	2	0	0	0	0	0
131	0	0	0	0	0	0	2	0	2	2	0	0	0	0	0	0	2	1	0	1	0	0	0	2	0	1	0	1	1	1	0	2	2	0	0	1	0	0	2	2	1	0	0	1	0	0	0	1	0
132	1	0	0	0	1	1	1	0	1	0	1	0	2	0	2	0	2	1	2	0	1	0	0	2	0	0	0	1	1	1	0	1	1	0	0	2	2	1	0	0	0	0	1	1	1	1	0	1	0
133	0	1	0	0	1	1	2	0	2	1	0	0	0	0	0	0	1	1	0	0	0	0	0	2	0	0	0	2	1	1	0	0	1	1	0	2	1	0	2	2	1	0	1	2	1	1	1	2	0
134	1	0	0	0	0	0	1	1	2	2	0	0	1	0	1	0	1	1	2	0	1	0	0	2	0	2	0	2	2	2	0	2	2	0	0	2	2	0	0	0	0	2	2	2	0	0	1	1	0
135	0	1	0	0	0	0	2	0	0	0	0	0	1	0	1	0	0	0	0	2	0	0	0	2	0	0	0	2	1	2	1	0	0	0	0	2	1	0	0	0	0	0	0	1	0	0	0	0	0
136	0	1	0	0	0	0	1	0	1	1	1	0	1	0	0	0	1	0	1	1	1	0	0	2	0	0	0	1	2	2	1	1	1	0	0	1	1	1	0	0	0	0	1	2	0	0	0	2	0
137	0	0	1	0	1	1	1	1	2	2	1	0	0	0	0	0	2	2	1	1	1	0	0	2	0	1	0	1	1	1	0	2	2	0	0	2	0	1	1	1	0	0	0	1	0	0	0	1	1
138	0	1	0	0	1	1	1	0	2	1	0	0	1	0	1	0	1	1	0	1	0	0	1	1	0	1	0	2	2	1	0	1	1	1	1	2	1	0	0	0	0	0	0	2	0	0	0	2	0
139	1	1	0	0	0	0	1	0	1	1	1	1	1	0	0	0	1	0	0	2	0	0	0	2	0	1	0	1	2	2	0	1	1	0	0	1	0	0	1	0	1	0	1	1	1	0	0	1	0
140	1	1	0	0	0	0	2	0	2	1	1	0	0	0	0	0	0	0	0	1	0	0	0	2	0	1	1	2	2	1	0	0	0	0	0	1	2	0	0	0	0	0	0	1	0	1	1	0	1
141	1	2	0	0	0	0	2	0	1	0	0	0	0	0	0	0	2	1	1	1	0	0	0	2	0	1	0	2	2	2	2	1	1	0	0	1	1	0	1	1	0	0	1	2	0	1	0	2	0
142	0	1	0	0	0	0	1	0	1	1	0	1	1	0	0	0	2	1	0	2	0	0	0	2	0	1	0	2	2	1	1	1	2	0	0	2	0	1	1	1	0	0	0	1	0	1	0	2	0
143	1	1	0	0	1	1	1	0	1	0	1	0	1	0	0	0	0	0	1	1	1	0	0	2	0	1	0	2	1	2	0	1	2	0	0	2	1	1	1	1	1	0	1	1	1	0	0	1	0
144	0	2	0	0	0	0	2	1	2	1	0	0	0	0	0	0	2	0	0	1	0	0	1	1	1	1	0	1	2	2	0	1	2	0	0	1	0	0	1	1	0	0	2	2	1	1	0	1	1
145	1	0	0	0	1	1	2	0	2	2	0	0	0	0	0	0	2	0	0	2	0	0	0	2	0	0	0	2	2	2	0	2	2	0	0	2	2	0	0	1	0	0	1	1	1	1	0	1	0
146	0	2	0	0	0	0	0	0	0	0	2	0	0	0	0	0	1	1	0	1	0	0	0	2	0	1	0	2	2	1	0	1	1	2	1	1	2	0	0	0	0	0	1	2	1	0	0	1	1
147	1	2	0	0	0	0	2	0	2	2	0	0	0	0	0	0	2	0	1	1	0	0	1	1	0	0	0	1	2	2	0	2	2	0	1	2	2	0	0	0	0	1	1	2	0	1	0	2	0
148	1	1	0	0	0	0	2	1	2	1	0	0	0	0	0	0	2	1	1	1	0	0	0	2	0	2	0	1	1	1	0	1	1	0	0	1	0	0	1	1	0	0	0	2	0	1	0	2	0
149	1	0	0	0	0	0	2	1	2	1	0	0	0	0	0	0	1	1	1	1	0	0	1	1	0	0	0	2	2	2	0	1	1	0	0	2	2	0	0	0	0	0	0	2	0	0	0	2	0
150	1	0	0	0	1	1	2	0	1	0	0	0	2	0	1	0	1	2	0	2	0	0	0	2	0	2	0	2	2	2	0	1	1	0	0	1	2	0	0	0	1	0	0	2	0	0	0	2	0
151	1	2	0	0	0	0	2	0	2	1	1	0	2	1	0	1	2	2	2	0	2	0	1	1	1	2	1	2	2	2	0	1	1	0	0	0	1	0	0	0	0	0	0	2	0	2	0	2	0
152	1	1	0	0	0	0	2	0	2	1	0	0	0	0	0	0	1	1	1	1	1	0	0	2	0	1	0	2	2	2	1	2	2	0	0	1	0	0	2	2	1	1	1	1	0	1	0	2	0
153	1	0	0	0	1	1	1	0	1	1	1	1	2	0	2	0	2	0	0	2	0	0	0	2	0	0	0	2	2	2	0	1	2	1	1	1	0	0	2	1	1	0	0	2	0	1	0	2	0
154	1	1	1	0	0	0	2	1	2	1	0	0	0	0	0	0	0	1	0	2	0	0	1	1	0	1	0	2	2	2	0	1	1	1	2	2	1	0	0	0	0	0	0	1	0	1	0	1	0
155	0	1	2	0	0	0	1	1	1	1	1	2	2	0	2	0	2	2	1	1	1	0	0	2	0	2	0	2	2	2	0	2	2	0	0	1	1	0	2	2	0	0	1	2	0	0	0	0	2
156	0	2	0	0	0	0	2	0	2	1	1	0	0	0	0	0	0	0	2	0	0	0	0	2	0	0	0	2	2	2	1	1	2	0	0	2	1	1	0	0	0	0	0	2	0	1	0	2	0
157	0	1	0	0	1	1	2	0	2	2	0	1	2	0	2	1	2	1	0	2	0	1	0	2	0	1	0	2	2	1	0	0	0	0	1	2	2	0	0	0	0	0	0	2	0	1	0	1	0
158	1	1	0	0	0	0	1	1	2	2	0	0	0	0	0	0	2	2	2	0	2	0	0	2	0	1	1	2	2	2	0	1	1	1	0	1	2	0	0	0	0	0	0	2	0	2	0	1	1
159	1	1	0	0	0	0	1	0	1	0	1	0	1	0	2	0	0	0	0	2	0	0	0	2	0	0	0	2	2	2	0	1	1	0	0	2	2	0	2	2	0	0	0	1	0	1	0	1	1
160	1	0	0	0	1	1	1	0	0	0	1	0	1	0	1	0	0	0	2	0	1	1	1	1	1	1	0	1	1	1	1	1	1	0	0	1	1	0	1	1	0	0	0	2	0	2	0	2	0
161	1	0	0	0	1	1	1	1	1	1	1	2	1	0	2	1	2	2	1	1	1	1	0	2	0	0	0	1	2	2	0	1	1	1	1	2	1	0	0	0	0	0	0	2	0	1	0	2	0
162	0	2	0	0	0	0	2	0	2	2	0	0	0	0	0	0	1	0	0	1	0	0	0	2	0	0	0	2	2	1	0	2	2	0	0	1	2	0	1	1	0	1	1	1	1	1	0	1	0
163	1	2	0	0	0	0	2	0	2	2	0	1	1	0	0	0	2	2	1	1	1	0	0	2	0	0	0	2	2	2	1	0	0	1	0	1	2	0	1	1	0	1	1	2	0	0	0	2	0
164	0	2	0	0	0	0	2	1	2	1	0	0	1	0	1	0	1	0	1	1	1	0	0	2	0	2	0	1	2	2	1	1	1	0	0	2	1	1	0	0	0	0	1	2	0	1	0	1	0
165	1	2	0	0	0	0	1	0	1	1	0	0	0	0	0	0	2	2	0	2	0	0	1	1	0	0	0	2	0	0	0	1	1	0	0	2	1	1	0	0	0	0	1	2	2	2	0	1	0
166	1	1	0	0	0	0	1	0	1	0	1	0	0	0	0	0	1	1	1	1	0	0	0	2	0	2	0	1	2	2	1	2	2	0	0	1	1	0	2	2	0	0	0	0	1	1	0	2	0
167	0	2	0	0	0	0	2	0	2	0	0	0	1	0	1	0	1	0	0	1	0	0	1	1	1	1	0	1	2	2	1	1	1	0	1	1	1	0	2	2	0	0	1	1	1	1	0	0	1
168	1	2	0	0	0	0	2	0	1	1	0	0	0	0	0	0	0	0	2	0	1	0	0	2	0	1	0	2	2	2	0	1	1	0	0	1	2	0	1	1	0	0	0	2	0	0	0	1	1
169	0	2	0	0	0	0	2	1	2	1	0	1	1	0	0	0	1	1	0	2	0	0	1	1	1	1	0	2	2	2	1	1	1	1	0	0	2	0	1	1	0	0	0	1	0	0	0	2	0
170	1	1	0	0	0	0	2	0	1	0	0	1	2	0	1	0	2	0	0	2	0	0	0	2	0	1	0	2	1	1	1	2	2	0	0	2	1	1	1	1	0	0	1	2	1	1	0	0	0
171	1	1	0	0	0	0	1	0	2	1	0	1	2	0	1	0	1	1	1	1	1	1	0	2	0	1	0	1	2	2	0	1	1	0	0	1	2	0	0	1	0	0	0	2	0	1	1	1	0
172	0	1	0	0	0	0	2	1	1	1	0	0	0	0	0	0	0	0	2	0	0	0	0	2	0	2	0	2	2	2	0	1	1	1	1	2	2	1	0	0	0	0	0	1	0	1	0	1	1
173	1	1	0	0	0	0	2	0	1	0	0	0	0	0	0	0	0	0	1	1	0	0	0	2	0	0	0	2	2	2	0	2	2	0	0	2	2	0	0	0	0	0	0	1	0	0	0	2	0
174	0	2	0	0	0	0	1	0	2	2	0	0	0	0	0	0	1	0	0	2	0	0	0	2	0	0	0	1	2	2	1	2	2	0	0	1	1	1	0	0	0	0	0	1	0	1	0	2	0
175	0	0	0	0	0	0	1	1	1	1	1	0	0	0	0	0	1	1	0	1	1	0	1	1	1	2	0	2	2	2	0	2	2	0	0	2	1	0	1	0	1	1	1	1	0	1	0	1	1
176	0	2	1	1	0	1	2	0	2	2	0	0	0	0	0	0	0	0	0	2	1	0	0	2	0	1	0	2	2	2	1	1	1	1	0	1	0	0	1	1	0	0	0	2	0	1	1	1	0
177	0	1	0	0	0	0	1	0	1	1	1	0	1	0	1	0	2	0	0	2	0	0	1	1	1	1	0	2	2	2	0	2	2	1	2	2	1	0	0	0	0	2	2	2	1	0	0	0	2
178	1	1	0	0	1	1	2	1	1	1	0	0	1	1	0	1	0	0	1	0	1	0	0	2	0	2	0	2	2	2	1	1	1	0	0	2	1	0	1	0	1	0	1	1	1	0	0	1	1
179	1	2	0	0	0	0	2	0	2	1	1	0	1	0	1	0	0	0	0	1	0	0	0	2	0	0	0	2	2	2	0	1	1	0	0	1	2	0	2	2	0	0	0	2	0	1	0	1	1
180	0	0	0	0	1	1	1	0	0	0	2	1	1	0	0	0	2	2	0	1	0	0	1	1	0	0	0	1	2	2	1	2	2	1	1	2	1	0	0	0	1	0	0	1	0	1	0	0	2
181	0	0	0	0	2	2	2	0	2	2	0	1	1	0	2	1	1	1	2	0	2	0	0	2	0	2	0	2	2	2	1	0	0	0	0	2	1	0	1	1	0	0	0	2	1	1	0	0	0
182	0	2	0	0	0	0	1	0	1	0	1	0	0	0	0	0	2	1	0	1	0	0	0	2	0	1	0	2	2	2	0	1	1	0	0	2	1	1	0	0	0	0	0	0	1	1	0	2	0
183	1	1	0	0	1	1	2	0	0	0	0	0	0	0	0	0	0	0	2	0	0	0	1	1	0	2	0	2	2	2	0	2	2	1	1	2	1	0	1	1	0	0	0	1	0	1	0	2	0
184	1	0	0	0	1	1	2	0	2	1	1	0	0	0	0	0	0	0	1	1	1	0	1	1	1	1	0	2	2	2	2	1	1	1	0	1	1	0	0	0	0	2	2	2	0	0	0	1	0
185	1	1	0	0	1	1	2	0	1	1	1	0	1	0	1	0	1	1	0	2	0	0	0	2	0	2	0	0	2	2	0	2	2	0	0	1	2	0	2	2	0	0	0	2	0	0	0	1	0
186	0	0	0	0	0	0	2	1	2	1	0	0	0	0	0	0	1	0	1	1	0	0	1	1	0	1	0	2	2	2	1	1	1	0	0	1	1	0	2	2	0	0	0	2	0	1	0	1	0
187	0	2	1	0	0	0	2	0	2	0	1	1	1	0	1	0	0	0	2	0	0	0	0	2	0	1	1	2	2	2	0	0	2	1	0	2	2	1	0	0	0	0	0	0	0	0	0	1	0
188	1	2	0	0	0	0	1	0	1	1	0	1	1	0	0	0	1	1	1	1	0	0	0	2	0	1	0	1	2	2	0	0	0	0	0	1	2	0	0	0	0	1	1	2	1	0	0	1	1
189	1	1	0	0	0	0	2	0	1	1	0	0	1	0	1	0	1	1	0	2	0	0	0	2	0	1	0	2	2	2	0	1	1	0	0	1	0	1	1	1	0	0	0	1	0	1	1	0	0
190	1	1	0	0	0	0	2	1	2	2	0	0	0	0	0	0	1	0	1	1	0	0	1	1	1	1	0	2	2	2	0	0	0	0	1	2	1	0	0	0	0	0	0	1	0	1	0	1	1
191	0	1	0	0	1	1	1	0	0	0	2	0	1	0	1	0	2	0	0	2	0	0	1	1	1	2	0	2	2	2	1	0	2	0	0	2	1	1	1	0	2	1	1	1	1	1	0	2	0
192	0	2	0	0	0	0	1	0	1	1	0	0	0	0	0	0	1	0	0	2	0	0	1	1	1	2	0	2	2	2	1	1	2	2	2	2	2	0	1	1	0	0	0	1	2	1	0	2	0
193	0	2	0	0	0	0	1	1	2	2	0	0	0	0	0	0	1	0	0	2	0	0	0	2	0	1	0	1	2	2	1	1	2	2	1	2	0	2	0	0	0	0	0	0	0	0	0	1	1
194	1	1	0	0	1	1	1	0	1	1	1	2	2	0	0	0	0	0	0	0	0	0	0	2	0	1	0	2	1	1	0	1	2	1	0	1	2	0	0	0	0	1	1	1	0	1	1	1	0
195	0	0	0	0	0	0	1	0	1	1	0	0	1	0	1	0	2	2	1	1	1	0	0	2	0	0	0	0	1	2	0	1	2	0	0	0	1	0	2	2	0	0	0	1	0	0	1	0	0
196	0	2	0	0	0	0	2	0	1	0	0	0	1	0	1	1	0	0	1	1	1	0	0	2	0	1	0	1	2	2	0	0	0	0	0	2	2	0	0	0	0	0	0	1	0	1	0	2	0
197	1	2	0	0	0	0	1	0	1	0	2	0	0	0	0	0	2	2	0	1	0	0	1	1	1	1	0	2	2	2	1	1	1	0	0	1	1	0	1	0	1	0	0	0	2	0	1	1	0
198	1	0	0	0	1	1	1	1	1	1	1	1	0	0	1	1	1	1	1	0	0	0	0	2	0	2	0	2	1	1	1	0	1	1	0	1	2	0	0	0	0	2	2	2	0	0	0	1	1
199	0	2	0	0	0	0	1	0	1	1	0	0	0	0	0	0	0	0	1	1	1	0	0	2	0	2	0	1	2	2	0	0	0	1	2	2	2	1	0	0	0	0	0	1	0	0	0	0	0
200	1	1	0	0	1	1	1	0	1	0	1	0	0	0	0	0	0	0	1	1	1	0	0	2	0	2	0	1	2	2	1	2	2	0	0	1	1	0	0	0	0	0	0	0	0	1	0	0	0
201	1	1	0	0	1	1	1	0	0	0	1	0	1	0	0	0	0	0	0	2	0	0	0	2	0	1	0	2	2	1	0	1	1	0	0	1	2	1	0	0	0	0	1	1	0	0	1	2	0
202	0	0	1	0	0	0	1	0	1	1	0	0	2	0	2	0	2	1	0	2	0	0	1	1	0	1	0	2	1	1	1	0	0	0	0	2	0	0	2	2	0	0	0	1	0	0	1	0	0
203	0	1	0	0	0	0	2	0	2	1	0	0	0	0	0	0	1	1	0	1	0	0	1	1	0	0	0	2	2	2	0	1	1	2	1	1	2	0	0	0	0	0	0	0	0	1	0	1	0
204	1	2	0	0	0	0	1	0	1	1	1	0	1	0	1	0	2	2	0	2	0	0	1	1	0	2	0	2	2	2	1	2	2	0	0	1	2	0	0	0	0	1	1	2	0	0	0	1	1
205	0	1	0	0	0	0	2	0	1	1	1	1	0	0	1	1	2	2	0	2	0	0	1	2	0	0	0	2	2	2	0	1	1	0	0	2	1	0	2	2	0	1	1	2	1	0	0	2	0
206	1	0	1	0	0	0	2	0	2	2	0	0	0	0	0	0	2	2	1	1	1	0	1	1	0	0	0	2	2	1	2	2	2	2	0	2	2	0	0	0	0	0	1	1	1	2	0	2	0
207	0	1	0	0	1	1	1	0	0	0	1	0	0	0	0	0	1	2	1	1	1	0	1	1	1	0	0	1	1	1	0	1	1	1	1	2	1	0	0	0	0	0	0	0	0	1	0	2	0
208	0	0	1	0	0	0	2	0	2	1	2	0	1	0	1	0	2	1	0	2	0	0	0	2	0	1	0	1	2	2	0	0	1	2	0	2	0	0	1	1	0	0	0	0	2	2	0	1	1
209	0	0	1	0	1	1	2	0	2	0	1	1	2	0	1	0	1	1	2	0	1	0	0	2	0	0	0	2	2	1	1	1	1	1	0	1	1	0	0	0	0	0	0	2	0	0	1	1	0
210	1	1	0	0	1	1	2	1	2	2	0	0	1	0	1	0	1	1	0	1	1	0	0	2	0	1	0	2	2	1	0	1	1	1	1	2	1	0	0	0	0	1	1	1	0	1	1	1	0
211	1	1	0	0	0	0	2	0	2	2	0	1	1	0	0	0	1	1	0	1	0	0	0	2	0	1	0	1	2	2	0	1	1	0	0	1	1	1	1	1	1	0	0	0	0	0	0	2	0
212	1	0	0	0	1	1	2	0	2	2	0	0	1	0	1	0	1	0	0	2	0	0	1	1	0	1	0	2	2	2	2	1	1	0	1	1	2	0	0	1	0	0	0	1	0	1	0	2	0
213	1	0	0	0	0	0	1	0	1	1	1	1	1	0	0	0	1	0	1	1	1	0	0	2	0	1	0	2	2	2	1	1	1	0	0	1	1	0	2	2	1	0	1	1	1	1	0	1	1
214	0	1	0	0	0	0	1	0	1	1	1	1	1	0	0	0	1	0	0	1	0	1	0	2	0	2	0	2	2	2	0	1	1	0	1	1	0	0	1	1	0	0	0	1	0	1	0	2	0
215	0	2	0	0	0	0	2	0	1	0	1	1	1	0	1	0	0	0	1	1	1	0	1	1	0	2	0	2	1	1	1	2	2	1	0	1	1	1	0	0	0	0	1	2	1	0	0	2	0
216	1	1	0	0	1	1	2	1	1	1	0	0	0	0	0	0	1	2	1	1	1	0	0	2	0	2	0	1	1	1	1	1	1	0	0	1	2	0	0	0	0	0	0	1	0	1	0	1	1
217	1	0	0	0	1	1	2	1	2	1	0	0	0	0	0	0	0	0	1	1	1	1	1	1	1	1	0	2	1	1	1	0	1	0	0	2	1	1	1	1	0	0	0	2	0	1	0	2	0
218	1	0	0	0	2	2	2	1	2	2	0	0	0	0	0	0	1	0	1	1	1	0	0	2	0	2	0	2	2	2	0	1	1	0	0	0	0	2	0	0	0	0	1	1	0	0	0	1	0
219	0	1	1	1	0	1	1	0	1	1	1	0	0	0	0	0	1	1	1	1	0	0	0	2	0	1	0	2	2	2	2	1	1	1	1	1	1	1	0	0	0	0	1	2	0	1	0	1	1
220	1	1	0	0	0	0	0	0	0	0	2	0	0	0	0	0	0	0	0	0	0	0	1	1	0	1	0	2	2	1	1	1	1	0	0	2	0	1	1	1	0	0	1	2	1	0	1	1	0
221	1	2	0	0	0	0	1	0	2	2	0	1	1	0	1	0	2	0	0	2	0	0	0	2	0	2	0	1	2	2	0	2	1	0	1	2	1	0	1	1	0	0	0	2	1	1	0	2	0
222	0	2	0	0	0	0	2	0	2	2	0	0	0	0	0	0	2	1	2	0	1	0	0	2	0	0	0	1	2	2	0	1	1	0	0	1	1	1	1	1	0	0	0	2	0	0	0	1	1
223	1	2	0	0	0	0	1	1	2	2	0	1	0	0	1	1	2	1	0	2	0	0	0	2	0	1	0	2	2	1	1	1	2	2	2	2	1	0	0	0	0	0	0	0	0	1	1	0	0
224	1	1	0	0	1	1	2	0	2	1	1	1	2	0	0	0	0	0	1	1	1	0	0	2	0	1	1	2	2	2	0	1	1	1	1	1	1	0	1	1	0	0	0	1	0	0	0	2	0
225	1	0	0	0	1	1	2	0	2	2	0	0	1	0	1	0	2	1	0	2	0	0	1	1	1	2	0	2	2	2	0	0	2	1	0	1	2	0	0	0	0	0	1	1	1	1	0	1	0
226	1	2	0	0	0	0	2	0	2	0	0	1	1	0	0	0	1	1	1	1	0	0	1	1	0	0	0	2	2	2	1	0	1	1	1	2	1	0	0	0	0	1	1	1	0	1	0	1	0
227	1	2	0	0	0	0	1	0	0	0	2	0	0	0	0	0	1	1	1	0	1	0	1	1	1	1	1	2	2	2	0	1	1	0	0	1	1	0	1	1	0	1	1	2	1	0	0	1	0
228	1	1	0	0	0	0	2	0	1	0	0	1	2	0	2	0	1	1	0	2	0	0	0	2	0	0	0	2	1	1	0	1	1	0	0	2	1	0	1	1	0	0	2	2	1	0	1	1	0
229	1	1	0	0	0	0	1	0	2	2	0	0	1	0	1	0	1	0	0	1	0	0	0	2	0	0	0	2	2	2	1	2	2	0	0	2	1	1	0	0	1	0	1	1	1	2	0	1	1
230	1	1	0	0	0	0	1	0	1	1	1	0	2	0	2	0	1	1	0	2	0	0	0	2	0	1	0	0	1	2	0	2	2	0	0	1	2	0	0	0	0	0	1	1	1	2	0	2	0
231	0	2	0	0	0	0	1	0	1	1	0	0	0	0	0	0	0	1	1	1	0	1	0	2	0	0	0	1	2	2	0	2	2	0	0	1	1	0	1	1	0	0	1	1	1	2	0	2	0
232	1	1	0	0	1	1	1	0	2	1	0	1	2	0	1	0	2	1	0	1	0	0	1	1	0	1	0	2	2	2	0	2	2	1	1	1	0	0	2	2	0	0	0	2	0	0	0	2	0
233	0	1	1	1	0	1	1	1	1	1	1	0	1	0	1	0	1	0	0	2	0	1	0	2	0	1	0	2	2	1	1	0	1	2	1	1	1	1	0	0	0	0	0	2	0	0	0	2	0
234	0	1	0	0	0	0	2	0	1	1	1	0	0	0	0	0	0	0	1	1	1	0	0	2	0	1	0	2	2	1	0	0	1	1	0	1	2	0	1	1	0	0	0	2	0	0	1	0	1
235	1	1	0	0	0	0	2	1	2	2	0	1	0	0	1	1	2	1	0	2	0	0	1	1	0	1	0	2	2	2	2	1	1	2	1	2	2	0	1	1	1	0	0	1	1	1	0	1	0
236	0	2	0	0	0	0	2	0	2	0	0	2	2	0	1	0	1	1	1	1	1	0	1	1	1	2	0	2	2	2	1	1	0	1	0	2	2	0	1	0	1	1	2	2	1	0	0	2	0
237	0	1	0	0	0	0	2	0	2	2	0	1	1	0	0	0	1	1	1	1	1	1	0	2	0	1	0	2	1	1	1	1	2	0	0	2	1	0	0	0	0	1	2	2	0	1	0	2	0
238	1	1	0	0	1	1	1	0	1	0	1	0	1	0	1	0	0	0	1	1	1	0	1	1	0	1	0	1	2	2	0	2	2	2	0	2	1	0	0	0	0	0	1	1	1	1	1	0	0
239	0	0	0	0	0	0	0	0	0	0	2	1	1	0	0	0	1	1	1	1	1	0	0	2	0	1	0	1	2	2	1	0	1	1	0	1	2	0	0	0	0	0	0	2	0	0	0	2	0
240	1	2	0	0	0	0	1	1	1	1	1	0	1	0	1	0	1	1	0	0	0	0	0	2	0	2	2	2	2	2	1	2	2	0	0	1	2	0	0	1	0	0	0	0	0	0	0	1	0
241	0	1	0	0	1	1	1	0	1	0	2	0	0	0	0	0	2	2	1	1	1	0	1	1	0	0	0	1	2	2	0	2	2	0	0	1	2	0	0	0	0	1	1	1	1	1	0	0	1
242	1	1	0	0	1	1	2	1	2	1	0	1	1	0	1	0	1	0	0	1	0	0	1	1	0	0	0	1	2	2	0	0	1	0	0	2	1	1	1	1	1	0	0	2	0	1	0	2	0
243	1	1	0	0	1	1	2	0	2	1	1	1	1	0	1	0	1	0	1	1	1	0	0	2	0	1	0	1	1	1	0	0	0	1	1	2	1	0	1	1	0	0	0	2	0	1	0	2	0
244	0	2	0	0	0	0	2	0	1	0	1	0	1	0	1	0	1	1	1	1	1	0	0	2	0	0	0	1	1	1	0	1	1	0	1	1	2	1	0	0	1	1	2	2	1	0	1	1	0
245	0	2	0	0	0	0	2	1	2	1	0	1	2	0	1	0	2	1	0	2	0	1	0	2	0	2	0	1	2	2	1	1	1	2	0	1	2	0	0	0	0	0	0	0	0	0	0	2	0
246	0	0	0	0	0	0	2	0	2	0	1	1	0	0	0	0	1	1	0	2	0	0	1	1	1	0	0	1	2	2	0	0	0	0	0	2	0	1	1	1	0	0	1	2	1	1	0	1	0
247	1	0	0	0	0	0	1	0	0	0	1	0	1	1	0	0	1	1	1	1	1	0	1	1	0	0	1	1	1	1	0	2	2	0	0	0	0	0	2	1	1	1	1	2	0	0	0	1	0
248	0	1	0	0	0	0	2	0	2	1	1	0	0	0	0	0	1	0	1	1	1	0	0	2	0	2	0	1	1	1	0	1	1	0	0	1	2	0	0	0	0	0	0	1	0	0	1	1	1
249	0	0	1	0	1	1	2	0	1	1	0	0	1	0	1	0	2	1	0	2	1	0	0	2	0	0	0	2	2	2	1	1	1	0	0	1	1	0	0	0	0	0	0	2	0	2	0	1	1
250	1	1	0	0	0	0	0	0	0	0	2	0	0	0	0	0	1	0	1	1	1	0	0	2	0	0	0	2	2	1	0	1	2	0	0	1	1	0	1	1	0	0	1	2	1	1	0	2	0
251	0	0	0	0	2	2	2	0	2	1	0	1	1	1	0	1	1	1	0	1	0	0	0	2	0	1	0	2	2	2	0	0	0	1	0	1	1	0	0	0	0	0	1	1	1	2	0	2	0
252	0	2	0	0	0	0	2	0	1	0	0	0	0	0	0	0	0	0	2	0	1	0	0	2	0	0	0	2	2	2	2	1	1	0	0	1	1	1	0	0	0	0	0	0	0	0	0	2	0
253	0	1	0	0	0	0	1	0	0	0	0	1	1	0	0	0	2	0	0	2	0	1	0	2	0	1	0	1	1	2	0	1	2	0	0	2	2	0	0	0	0	0	0	2	0	1	0	0	1
254	0	1	0	0	0	0	1	0	0	0	1	1	2	0	1	0	1	0	0	2	0	0	0	2	0	1	1	2	2	2	0	2	2	1	1	2	1	0	1	1	0	0	0	2	0	1	1	0	0
255	0	2	1	0	0	0	2	0	2	2	0	1	2	0	1	0	1	1	1	1	0	0	0	2	0	1	0	2	2	2	0	0	1	2	0	2	2	0	2	2	0	0	1	1	1	1	0	2	0
256	1	2	0	0	0	0	1	0	1	1	1	0	1	0	1	0	2	2	1	1	1	0	0	2	0	1	0	1	2	2	1	1	2	1	1	2	2	0	1	1	0	0	0	0	2	0	0	2	0
257	0	2	0	0	0	0	2	0	2	1	0	0	0	0	0	0	2	2	1	1	1	0	0	2	0	2	0	0	2	2	0	1	1	0	0	2	2	1	0	0	0	0	0	2	0	0	0	2	0
258	1	2	0	0	0	0	1	1	1	1	0	1	1	0	0	0	1	1	1	1	1	0	1	1	0	1	0	2	2	2	1	1	0	1	0	2	1	1	0	0	0	0	0	0	0	0	0	1	0
259	0	2	1	0	0	0	2	0	2	1	1	1	1	0	0	0	1	1	0	1	0	0	0	2	0	1	0	2	2	2	0	2	2	1	0	0	1	0	0	0	0	2	2	2	0	0	0	2	0
260	1	0	0	0	1	1	2	0	2	1	1	0	0	0	0	0	2	1	0	2	0	0	0	2	0	1	0	2	2	2	1	1	1	0	0	1	2	0	0	0	0	0	0	2	0	1	0	2	0
261	0	1	1	1	0	1	1	0	1	1	2	0	1	1	0	0	1	0	1	1	0	0	0	2	0	0	0	2	2	1	1	2	2	0	0	1	1	0	0	0	0	0	0	0	0	0	0	1	0
262	0	1	0	0	0	0	2	0	2	0	1	0	0	0	0	0	0	1	0	2	0	0	0	2	0	1	0	1	2	2	1	1	1	0	0	2	2	0	0	0	0	0	2	2	1	1	0	1	1
263	1	0	0	0	0	0	2	0	1	1	0	0	2	0	1	0	2	0	0	2	0	0	1	1	1	1	0	2	2	2	1	1	1	1	0	0	2	0	1	1	0	2	2	2	0	0	0	1	1
264	1	2	0	0	0	0	1	0	1	1	0	1	2	1	1	1	0	0	0	2	0	0	1	1	1	2	0	1	1	1	0	1	1	1	1	2	2	1	0	0	0	0	1	1	1	1	0	2	0
265	0	1	0	0	0	0	2	0	1	1	0	1	1	0	0	0	1	1	1	1	0	0	0	2	0	0	0	1	2	2	1	2	2	0	0	0	0	1	0	0	0	0	1	2	1	0	0	1	0
266	0	1	1	1	1	2	2	0	0	0	0	1	2	0	1	0	2	0	0	2	0	0	0	2	0	1	0	1	2	2	1	0	0	1	1	2	1	0	2	2	0	0	2	2	0	1	0	2	0
267	0	2	0	0	1	1	2	1	1	1	0	1	0	0	1	1	2	1	1	1	0	0	1	1	0	1	0	2	2	1	1	2	2	0	1	2	2	0	0	0	0	0	0	2	0	1	0	0	1
268	1	1	0	0	0	0	2	0	2	1	1	0	0	0	0	0	0	0	0	2	0	0	0	2	0	1	0	2	2	2	0	0	0	0	0	1	1	0	0	0	0	0	0	1	0	0	1	0	1
269	0	1	1	0	0	0	2	0	1	1	0	1	1	0	0	0	1	1	1	1	0	0	1	1	0	0	0	2	1	1	0	1	2	0	0	2	1	0	0	0	0	0	0	0	1	1	1	1	0
270	0	2	0	0	0	0	1	0	0	0	1	0	0	0	0	0	1	1	0	2	0	0	0	2	0	0	0	2	2	2	1	1	1	0	1	2	0	0	1	1	0	0	1	1	1	1	0	2	0
271	1	2	0	0	0	0	2	0	2	0	0	1	0	0	1	1	1	1	1	1	0	0	0	2	0	1	1	1	1	1	0	0	1	1	0	2	2	0	1	1	0	0	1	2	1	0	0	1	0
272	1	1	0	0	0	0	2	1	2	1	0	0	0	0	0	0	1	1	1	1	1	0	1	1	1	2	0	1	1	1	0	1	1	1	1	2	0	1	0	0	0	0	0	0	1	0	0	2	0
273	1	1	1	0	0	0	1	0	1	1	0	1	2	0	2	0	1	1	1	1	1	0	0	2	0	0	0	1	2	2	0	1	1	1	1	1	1	1	0	0	0	0	0	2	0	1	0	1	1
274	0	0	0	0	1	1	1	0	1	1	1	0	0	0	0	0	1	1	1	1	1	0	0	2	0	1	0	2	2	2	1	2	2	0	0	0	1	0	0	0	0	0	1	2	1	0	0	0	2
275	1	0	0	0	0	0	2	1	2	1	0	1	2	0	1	1	2	1	1	1	1	0	0	2	0	0	0	2	2	2	0	2	2	1	0	2	1	1	0	0	0	0	0	1	0	1	0	1	0
276	1	1	0	0	0	0	1	1	1	1	0	0	0	0	0	0	0	1	1	1	1	0	0	2	0	2	1	2	2	2	1	1	1	0	0	2	1	0	0	0	0	0	0	2	0	1	0	1	1
277	0	1	0	0	1	1	1	0	1	0	1	1	1	0	0	0	1	0	1	1	0	1	0	2	0	0	0	1	1	0	0	2	2	1	0	2	2	0	1	1	0	0	1	2	1	1	0	1	1
278	1	1	1	0	0	0	2	0	1	0	0	2	2	0	0	0	1	1	1	1	0	1	0	2	0	2	0	2	1	2	0	1	2	0	0	2	2	0	0	0	0	0	1	2	0	0	0	2	0
279	1	1	0	0	0	0	1	0	1	0	1	0	2	0	1	0	2	0	0	2	0	0	1	1	0	1	0	2	2	2	0	0	1	1	0	1	0	1	1	1	0	1	1	2	1	0	0	2	0
280	1	1	0	0	0	0	2	0	1	0	0	1	1	1	0	1	0	1	0	2	0	0	0	2	0	1	0	1	2	2	0	1	2	0	0	2	2	0	0	0	0	0	1	1	0	1	0	2	0
281	1	1	1	0	0	0	1	0	0	0	1	1	1	0	0	0	1	1	1	0	0	0	0	2	0	1	0	2	2	2	0	1	2	0	0	2	2	0	2	2	0	0	0	1	0	0	0	0	1
282	0	0	0	0	0	0	2	0	2	1	0	0	0	0	0	0	2	0	0	2	0	0	0	2	0	0	0	1	1	1	0	2	2	0	0	1	0	0	1	1	0	0	0	1	0	1	0	1	0
283	1	1	0	0	0	0	2	0	2	2	0	1	1	0	0	0	0	0	0	2	0	0	0	2	0	0	0	1	2	2	0	1	2	0	0	0	2	0	1	1	1	0	1	1	1	2	0	2	0
284	1	0	0	0	0	0	0	0	1	1	1	0	2	1	1	1	0	0	1	1	1	0	1	1	0	1	0	2	2	2	0	0	1	1	1	2	2	0	0	0	0	0	1	1	1	0	0	1	1
285	0	1	0	0	0	0	2	0	0	0	0	2	2	0	1	0	0	0	1	1	1	0	1	1	0	1	1	1	2	2	0	0	1	2	1	1	2	0	0	0	0	0	0	1	0	0	0	2	0
286	0	1	0	0	0	0	1	0	2	1	0	0	1	1	0	1	1	1	1	1	1	0	0	2	0	0	0	2	2	1	1	1	1	1	0	0	2	0	1	1	0	2	2	2	0	0	0	0	1
287	1	1	0	0	0	0	1	0	1	0	1	0	1	0	2	0	0	0	1	1	1	0	0	2	0	1	0	1	1	1	1	1	2	1	1	2	2	0	0	1	0	0	0	1	0	1	0	2	0
288	1	0	0	0	0	0	2	1	2	2	0	1	1	0	0	0	1	1	0	2	0	0	0	2	0	1	0	1	2	2	0	1	1	1	0	0	1	0	0	0	0	0	0	2	0	0	0	1	0
289	0	0	0	0	0	1	1	0	1	1	2	1	2	0	1	0	1	0	2	0	1	0	0	2	0	2	0	1	2	2	0	0	0	0	0	2	2	0	0	0	0	0	0	1	0	1	0	1	0
290	0	2	0	0	0	0	1	1	1	1	1	0	1	0	1	0	0	0	2	0	1	0	0	2	0	1	0	2	1	1	1	1	1	0	0	2	1	0	1	1	0	0	0	2	0	1	0	2	0
291	0	1	0	0	0	0	1	0	0	0	1	1	1	0	0	0	0	0	1	1	0	0	0	2	0	1	0	2	2	2	1	0	0	0	0	2	0	1	0	0	0	0	0	0	1	1	0	1	0
292	0	1	0	0	0	0	2	0	2	1	1	2	2	1	0	1	1	0	0	2	0	0	0	2	0	2	0	2	2	2	2	1	1	0	0	2	1	1	1	1	1	0	1	2	1	0	0	2	0
293	1	0	0	0	0	0	2	0	1	1	0	0	1	0	2	0	1	0	1	0	1	0	1	2	0	0	0	2	1	1	1	1	1	0	1	1	0	1	1	1	0	0	0	0	1	1	0	1	0
294	1	1	0	0	0	0	2	0	2	2	0	1	2	1	1	1	0	0	1	1	1	0	0	2	0	2	0	2	2	2	0	1	1	1	0	1	0	1	1	1	0	0	0	2	0	0	0	2	0
295	0	2	0	0	0	0	0	0	0	0	2	2	2	1	0	1	2	2	0	2	0	0	1	1	0	1	0	2	1	1	1	1	1	0	0	1	1	0	1	1	0	0	0	0	0	1	0	2	0
296	1	0	0	0	0	0	1	0	2	2	0	0	0	0	0	0	0	0	2	0	0	1	0	2	0	1	0	1	2	2	0	2	2	0	0	0	1	1	1	1	1	0	0	1	1	1	0	0	0
297	1	2	0	0	0	0	2	0	2	2	0	0	1	0	1	0	0	0	1	1	1	0	1	1	0	2	0	2	1	2	0	0	0	0	0	0	1	0	0	0	0	0	0	0	0	0	0	2	0
298	0	0	0	0	0	0	2	1	2	1	0	1	1	0	1	0	2	2	1	1	1	0	0	2	0	0	0	1	2	2	1	1	1	1	2	2	1	0	1	1	0	0	0	1	0	0	0	2	0
299	1	2	0	0	0	0	0	0	1	1	1	0	0	0	0	0	1	0	0	2	0	0	0	2	0	2	0	2	2	2	1	0	0	0	0	2	2	0	0	0	0	0	0	2	0	1	0	2	0
300	1	1	0	0	0	0	2	0	2	1	1	0	1	0	1	0	1	0	1	1	1	0	0	2	0	1	1	2	2	2	1	1	2	0	0	2	1	1	0	0	0	1	1	2	1	0	0	2	0
301	0	2	1	1	0	1	1	1	1	1	1	0	0	0	0	0	1	0	0	1	0	0	0	2	0	1	0	1	1	1	0	1	1	1	1	2	0	0	1	1	0	1	1	1	0	1	1	0	1
302	0	1	0	0	0	0	2	1	2	2	0	0	0	0	0	0	1	1	0	1	1	0	0	2	0	1	0	2	1	1	0	0	0	0	0	1	1	0	0	0	0	2	2	2	1	0	0	2	0
303	0	0	0	0	2	2	1	2	2	2	0	0	1	1	0	1	1	0	1	0	1	0	0	2	0	2	0	2	2	2	2	0	0	0	1	2	2	0	0	0	0	1	2	2	1	0	0	2	0
304	1	1	0	0	0	0	2	0	1	0	0	1	2	0	1	0	0	0	0	2	0	0	1	1	0	0	0	2	2	2	1	1	1	0	0	1	1	1	0	0	0	0	1	2	0	1	0	2	0
305	0	1	0	0	0	0	2	0	1	1	0	0	0	0	0	0	2	2	1	1	1	0	1	1	1	1	0	2	2	2	0	0	0	0	1	2	1	1	1	1	0	0	1	2	0	1	0	1	0
306	1	0	0	0	1	1	2	1	2	1	0	0	2	1	1	1	2	0	1	1	1	0	0	2	0	1	0	2	2	1	0	1	2	2	0	1	1	0	1	1	0	0	0	1	0	0	0	2	0
307	0	0	0	0	2	2	2	0	2	1	0	1	1	0	2	1	2	1	0	2	1	0	0	2	0	2	0	2	2	2	0	1	1	0	0	2	2	1	0	0	0	0	0	1	0	1	0	0	0
308	1	1	0	0	1	1	2	0	2	0	0	0	1	1	0	0	1	1	0	2	0	0	0	2	0	1	0	1	1	0	1	1	1	0	1	2	0	1	1	1	0	2	2	2	0	0	0	1	0
309	0	1	0	0	0	0	1	0	1	0	1	0	2	0	1	0	1	1	0	2	0	0	0	2	0	2	1	1	1	1	0	2	2	0	0	2	2	0	1	1	0	1	1	1	1	1	0	2	0
310	0	2	1	0	0	0	1	0	1	0	2	1	2	0	2	0	1	0	0	2	0	0	0	2	0	0	1	2	2	2	0	2	2	1	1	2	2	0	0	0	0	1	1	2	1	0	0	0	1
311	0	2	0	0	0	0	2	0	2	1	1	1	2	1	1	1	1	0	0	2	0	0	1	1	1	2	0	1	1	1	0	1	1	1	2	2	1	0	0	0	0	0	1	1	1	1	0	2	0
312	1	1	0	0	0	0	2	1	2	2	0	0	0	0	0	0	1	1	0	1	0	0	1	1	1	1	0	1	2	2	0	1	1	0	0	1	1	0	1	1	0	0	0	2	0	1	1	1	0
313	1	1	1	0	0	0	2	1	2	1	0	0	0	0	0	0	0	0	0	2	0	0	0	2	0	0	1	1	2	2	0	2	2	0	0	0	1	0	2	2	0	1	1	1	1	1	0	1	1
314	0	1	0	0	0	0	2	0	1	1	0	0	2	1	0	1	0	0	0	0	0	0	1	1	0	1	0	2	1	1	0	1	1	0	0	1	1	0	0	0	0	0	0	0	0	1	0	1	1
315	0	1	0	0	0	0	2	0	2	2	0	1	1	0	1	0	0	0	0	1	0	0	0	2	0	0	0	2	1	1	0	2	2	0	0	2	2	0	0	0	0	0	0	2	0	2	0	2	0
316	0	1	0	0	0	0	2	0	1	1	1	0	0	0	0	0	0	0	1	1	1	0	0	2	0	2	0	2	2	2	2	2	2	0	0	1	1	0	0	0	0	0	1	1	0	1	0	1	1
317	0	1	0	0	0	0	2	0	2	2	0	1	1	0	0	0	2	0	0	1	0	0	0	2	0	1	0	2	1	1	0	2	2	1	0	1	0	1	1	1	0	0	0	1	0	1	0	1	1
318	0	1	0	0	0	0	2	1	2	2	0	1	1	0	1	0	0	0	0	1	0	0	1	1	1	0	0	2	2	2	0	1	2	1	0	1	2	0	0	0	0	0	1	2	1	0	0	2	0
319	1	1	0	0	0	0	2	0	1	1	1	0	2	0	2	0	2	2	1	1	1	0	0	2	0	2	0	1	2	2	0	2	2	1	0	1	2	0	0	0	0	0	0	1	0	1	1	1	0
320	0	2	1	0	0	0	2	0	2	1	1	1	1	0	1	0	1	0	0	1	0	0	0	2	0	2	0	2	2	2	0	0	1	0	0	2	2	0	0	0	0	0	0	0	0	0	0	0	0
321	1	2	0	0	0	0	1	0	1	1	1	0	1	0	1	0	1	1	0	2	0	0	0	2	0	1	0	2	2	2	1	0	0	0	0	1	2	0	0	0	0	0	1	2	1	0	1	1	0
322	0	1	0	0	0	0	1	1	1	1	1	1	2	0	1	1	2	1	0	2	0	0	0	2	0	1	0	2	1	1	1	0	0	0	0	1	1	1	0	0	0	0	1	1	0	0	0	2	0
323	0	1	1	1	0	1	1	0	0	0	1	0	1	1	0	1	1	0	1	1	1	1	0	2	0	0	0	2	2	2	0	2	2	0	0	1	1	1	0	0	1	1	1	1	0	1	0	2	0
324	1	1	0	0	1	1	1	0	1	1	1	2	2	0	2	0	2	1	2	0	1	1	0	2	0	0	0	2	2	2	1	2	2	0	1	1	1	0	0	0	0	0	1	1	1	1	0	0	0
325	1	2	0	0	0	0	2	0	0	0	0	1	1	0	1	0	2	2	1	1	1	0	0	2	0	0	0	1	1	1	0	1	2	0	0	2	2	0	0	0	0	0	0	2	0	1	0	2	0
326	1	1	1	0	0	0	2	0	2	2	0	0	1	0	1	0	0	0	1	1	1	0	0	2	0	2	0	2	2	2	1	0	0	0	1	2	1	1	0	1	0	0	1	2	1	0	0	1	0
327	0	2	0	0	0	0	1	0	1	0	2	1	1	0	1	0	0	0	0	1	0	0	1	1	1	2	0	1	2	2	0	0	0	1	2	2	1	1	1	1	1	0	1	1	1	2	0	2	0
328	1	0	1	0	0	0	1	1	2	2	0	0	0	0	0	0	2	2	1	1	1	0	1	1	1	1	0	0	1	2	0	1	1	0	0	2	1	0	0	0	0	0	0	0	0	0	0	1	1
329	1	1	0	0	0	0	2	0	2	2	0	0	1	0	1	0	0	0	2	0	0	0	1	1	1	1	0	2	2	2	1	1	1	0	0	2	1	0	2	2	0	0	1	2	0	0	0	2	0
330	0	1	0	0	0	0	1	0	1	1	0	0	0	0	0	0	2	1	0	1	0	0	1	1	0	1	1	2	2	2	0	2	2	1	0	1	2	0	1	1	0	2	2	2	0	1	0	2	0
331	1	2	0	0	0	0	2	0	2	2	0	1	0	0	1	1	2	1	0	1	0	0	1	1	0	2	0	2	2	2	1	1	2	2	0	1	2	0	0	0	0	0	0	1	0	0	0	1	0
332	1	1	0	0	0	0	1	0	0	0	2	0	0	0	0	0	2	2	2	0	2	0	0	2	0	0	0	1	2	2	0	1	2	2	1	1	1	1	0	0	0	0	1	1	0	0	0	1	0
333	0	2	0	0	0	0	2	0	1	1	0	0	0	0	0	0	2	1	2	0	1	0	0	2	0	0	0	2	2	2	1	1	1	0	0	1	2	0	1	1	0	0	0	1	0	0	1	1	0
334	1	0	0	0	0	0	1	0	1	0	1	0	2	1	0	1	1	1	1	1	0	0	0	2	0	0	0	1	2	2	0	2	2	2	0	1	1	1	0	0	0	0	0	1	0	1	0	2	0
335	0	2	0	0	0	0	1	0	2	1	0	1	0	0	1	1	1	1	0	1	1	0	0	2	0	1	0	1	1	1	0	1	1	2	1	2	1	0	0	0	0	0	1	2	1	0	0	1	0
336	1	1	1	1	0	1	1	1	2	2	1	1	2	0	2	0	0	0	2	0	0	0	1	1	1	1	1	2	2	2	1	1	1	0	0	1	1	0	0	0	0	2	2	2	0	0	0	2	0
337	1	2	0	0	0	0	1	0	0	0	1	1	1	0	0	0	2	1	0	2	0	0	0	2	0	0	1	1	2	2	0	2	2	0	0	2	1	0	1	1	0	0	0	2	0	2	0	2	0
338	1	0	0	0	0	0	1	0	0	0	0	1	1	0	0	0	1	1	0	2	0	1	0	2	0	1	1	2	2	2	1	1	1	2	1	1	2	0	1	1	0	0	0	1	0	1	0	2	0
339	1	2	0	0	0	0	1	0	1	1	0	1	0	0	1	1	1	1	1	0	1	1	0	2	0	1	0	1	1	1	0	2	2	1	0	1	2	0	1	1	0	0	1	2	0	0	0	2	0
340	0	1	2	0	0	0	2	0	1	1	0	0	1	0	1	0	1	1	1	0	0	0	0	2	0	0	0	1	2	2	0	2	2	0	0	1	2	0	0	0	0	0	0	2	0	1	0	2	0
341	0	0	0	0	0	0	2	1	1	1	0	1	1	0	0	0	2	1	2	0	1	0	0	2	0	1	0	1	2	2	1	2	2	0	0	1	1	0	1	1	0	1	1	2	0	0	1	0	1
342	0	1	0	0	1	1	2	0	2	1	0	0	1	0	1	0	2	0	1	1	1	0	1	1	1	1	1	2	2	2	0	2	2	0	0	2	1	0	2	1	1	0	0	1	0	1	0	1	0
343	1	0	0	0	1	1	2	0	2	1	0	0	0	0	0	0	2	1	1	1	1	0	1	1	0	1	0	2	2	2	0	1	1	0	0	1	1	0	0	0	0	0	1	2	1	0	0	2	0
344	1	1	0	0	0	0	2	0	2	2	0	0	0	0	0	0	1	1	1	1	1	0	1	1	0	1	0	2	1	1	0	2	2	0	1	2	2	0	0	0	0	0	0	1	0	0	0	1	0
345	0	0	0	0	0	0	2	0	1	0	0	0	0	0	0	0	2	2	0	2	0	0	0	2	0	1	0	2	2	2	1	1	1	0	0	1	1	1	1	1	0	0	1	2	1	1	0	2	0
346	0	1	0	0	1	1	2	1	2	2	0	0	0	0	0	0	2	1	0	2	1	0	0	2	0	1	0	2	2	2	0	1	1	1	1	1	0	0	2	2	1	0	1	2	1	0	1	0	0
347	1	0	0	0	1	1	2	0	2	2	0	1	2	0	2	0	0	0	1	1	1	0	0	2	0	0	0	1	2	2	0	0	2	1	1	2	1	0	0	0	0	0	0	2	0	1	0	2	0
348	1	1	0	0	0	0	2	1	1	1	0	0	0	0	0	0	1	0	1	1	0	0	0	2	0	1	0	2	1	1	1	0	0	0	1	2	1	1	0	0	0	0	0	1	0	0	1	0	0
349	1	2	1	0	0	0	2	0	2	1	1	0	0	0	0	0	0	0	0	2	0	0	0	2	0	0	0	2	1	1	0	1	1	0	0	1	1	1	0	0	0	0	0	1	0	0	0	1	0
350	1	0	0	0	1	1	2	1	2	1	0	0	1	1	0	0	2	1	0	1	0	0	0	2	0	0	0	2	1	1	0	1	1	1	2	2	1	0	2	2	0	0	0	1	0	0	1	0	1
351	1	2	0	0	0	0	2	0	2	2	0	0	1	0	0	0	1	1	2	0	0	0	0	2	0	2	0	2	2	2	0	2	2	0	0	0	1	0	0	0	0	0	0	1	0	0	0	1	1
352	0	0	0	0	0	0	1	0	2	2	0	1	1	0	0	0	1	0	0	1	0	0	0	2	0	1	0	1	2	2	0	1	1	0	0	1	2	0	1	1	0	0	1	2	1	0	0	2	0
353	1	2	0	0	0	0	2	0	1	1	0	0	1	0	1	0	1	1	1	1	1	0	0	2	0	0	1	2	2	1	0	1	1	0	0	1	1	0	1	1	0	1	1	1	1	0	1	2	0
354	0	2	0	0	0	0	1	0	2	2	0	0	0	0	0	0	1	0	2	0	1	0	1	1	0	1	0	2	2	2	1	1	1	2	1	2	2	0	0	0	0	0	1	1	0	1	0	2	0
355	1	1	0	0	0	0	1	0	0	0	1	0	0	0	0	0	1	1	1	1	1	0	0	2	0	1	0	2	2	2	1	1	2	0	0	2	1	0	1	1	0	0	0	2	0	2	0	2	0
356	0	1	0	0	0	1	2	0	2	2	0	0	0	0	0	0	2	0	0	2	0	0	0	2	0	2	0	1	2	2	1	0	1	0	0	2	1	0	0	0	0	1	1	2	1	0	0	2	0
357	1	1	2	0	0	0	2	0	1	0	0	0	0	0	0	0	0	0	1	1	1	0	1	1	0	2	0	0	2	2	0	1	1	0	1	2	1	0	1	1	0	0	0	2	0	0	1	1	0
358	0	0	0	0	1	1	2	1	1	1	1	0	0	0	0	0	1	1	2	0	1	0	0	2	0	0	0	2	2	1	0	1	1	0	0	1	2	0	0	0	1	1	1	1	1	1	0	2	0
359	1	1	0	0	0	0	1	1	1	1	1	0	0	0	0	0	0	0	0	1	0	0	0	2	0	1	0	1	1	1	0	1	1	1	1	1	2	0	0	0	0	0	0	1	0	0	0	0	0
360	1	0	0	0	0	0	1	0	1	1	1	0	0	0	0	0	1	0	0	2	0	0	0	2	0	1	0	1	2	2	1	0	0	0	1	2	1	0	0	0	0	1	2	2	1	0	0	2	0
361	1	0	0	0	1	1	2	0	1	1	0	1	2	0	2	0	0	0	0	2	0	0	0	2	0	1	0	2	1	1	1	1	1	0	0	2	1	1	0	0	0	0	1	1	1	0	1	2	0
362	0	1	0	0	1	1	2	1	2	2	0	0	0	0	0	0	1	0	1	1	1	1	0	2	0	1	0	1	2	2	0	2	2	0	0	0	1	0	2	2	0	0	0	0	0	0	0	1	1
363	0	1	0	0	1	1	1	0	0	0	1	0	0	0	0	0	2	0	1	1	1	0	1	1	0	2	0	1	2	2	0	0	0	0	0	1	2	1	0	0	0	0	0	0	0	0	1	1	0
364	1	1	0	0	0	0	2	0	1	1	0	0	1	0	1	0	1	0	0	2	0	0	1	1	0	1	0	2	2	1	0	1	1	1	1	1	1	0	0	0	0	0	0	2	0	0	0	0	0
365	1	1	0	0	0	0	1	1	2	2	1	1	2	0	2	0	0	0	1	0	1	0	0	2	0	1	0	2	2	2	0	1	1	0	0	2	2	0	0	0	0	0	1	2	0	0	0	2	0
366	1	1	0	0	0	0	2	1	1	1	0	0	1	0	1	0	1	1	0	1	0	0	1	1	0	0	0	1	1	1	0	1	1	0	0	2	1	0	2	2	0	0	0	2	0	0	0	2	0
367	1	2	0	0	0	0	1	1	1	1	1	0	0	0	0	0	2	2	1	1	1	0	0	2	0	0	0	2	2	2	0	1	1	1	0	1	0	0	1	1	0	0	1	2	1	0	0	0	1
368	0	1	0	0	0	0	1	0	1	1	1	2	1	0	2	1	2	2	2	0	2	0	0	2	0	1	0	2	2	2	1	1	1	0	0	1	1	0	0	0	0	0	1	2	0	1	0	1	1
369	1	0	0	0	0	0	2	0	2	1	1	0	0	0	0	0	2	0	0	1	0	0	1	1	1	0	1	2	2	2	1	2	2	0	1	2	1	0	1	1	0	0	0	0	0	1	0	1	0
370	0	0	1	0	0	0	2	0	1	0	1	1	2	0	1	0	1	0	1	1	1	0	1	1	0	0	0	1	2	2	0	2	2	0	0	1	1	1	1	1	0	0	1	1	1	0	0	2	0
371	0	0	0	0	0	0	2	0	2	2	0	0	0	0	0	0	1	0	1	1	1	0	0	2	0	1	0	2	2	2	1	2	2	0	0	2	0	2	0	0	0	0	1	1	1	1	0	2	0
372	1	0	0	0	2	2	2	0	1	0	1	1	1	0	0	0	1	1	0	2	0	0	0	2	0	2	0	1	1	1	0	1	1	1	0	1	2	0	1	1	0	1	1	2	0	1	0	1	0
373	1	1	0	0	0	0	1	0	1	1	1	1	2	0	1	0	1	0	1	1	0	0	1	1	0	1	2	2	2	2	1	1	2	2	0	1	1	1	1	1	0	0	1	2	1	0	0	2	0
374	0	2	0	0	0	0	2	0	1	1	0	0	0	0	0	0	1	0	0	1	0	0	0	2	0	1	0	2	2	2	1	0	2	1	0	2	1	0	2	2	0	1	1	2	1	0	0	1	0
375	1	1	0	0	0	0	2	1	2	2	0	1	2	0	1	0	1	0	1	1	1	0	0	2	0	0	0	1	1	2	0	0	0	0	0	2	2	1	0	0	0	0	0	1	0	1	0	2	0
376	1	0	0	0	0	0	1	0	0	0	0	0	1	0	2	0	1	1	1	1	0	0	0	2	0	1	0	2	2	2	1	1	1	0	0	1	1	0	2	2	0	1	1	2	0	0	1	0	0
377	0	1	0	0	0	0	2	0	1	0	0	0	0	0	0	0	1	1	1	0	1	1	0	2	0	2	0	2	1	1	0	2	2	0	0	0	2	0	0	0	0	0	0	0	0	0	0	1	0
378	1	1	0	0	1	1	1	1	1	1	1	0	0	0	0	0	1	1	0	1	0	0	0	2	0	2	0	2	2	2	0	2	2	0	0	0	2	0	0	0	0	0	0	2	1	1	0	1	1
379	0	2	0	0	0	0	1	0	1	0	1	1	1	0	1	1	1	1	0	2	0	0	0	2	0	1	0	1	2	2	0	2	2	0	1	1	1	0	0	0	0	1	1	2	0	1	0	2	0
380	1	2	0	0	0	0	2	0	1	0	0	0	0	0	0	0	1	0	1	1	1	0	0	2	0	1	0	1	2	2	0	1	1	1	0	0	2	0	2	2	0	0	0	2	0	2	0	2	0
381	0	2	0	0	0	0	1	0	1	1	1	1	1	0	0	0	2	0	1	1	0	0	1	1	0	2	0	2	1	1	1	1	1	1	0	0	2	0	0	0	0	0	0	2	0	2	0	0	0
382	0	2	0	0	0	0	2	0	2	1	0	1	2	0	1	0	1	0	1	0	1	0	0	2	0	0	0	2	2	1	1	2	2	1	0	0	1	1	0	0	0	0	0	0	0	0	0	2	0
383	0	1	0	0	0	0	2	1	2	1	0	1	1	0	0	0	1	1	1	1	1	0	0	2	0	2	0	2	2	2	0	2	1	0	0	2	1	0	1	1	0	0	1	1	1	0	0	2	0
384	1	1	0	0	0	0	2	1	2	2	0	0	0	0	0	0	2	0	1	1	1	0	0	2	0	2	0	2	2	2	1	1	1	1	0	1	1	0	1	1	0	0	0	2	0	1	0	1	1
385	0	1	0	0	0	0	2	0	2	1	0	0	1	0	1	0	1	0	1	1	1	0	0	2	0	2	0	2	2	2	0	2	2	1	0	2	1	0	0	0	1	1	1	2	1	0	1	1	0
386	1	0	0	0	0	0	2	0	2	2	0	1	1	0	1	0	2	1	1	1	0	0	0	2	0	0	0	2	2	1	1	1	2	2	1	2	1	0	1	1	0	0	1	2	2	2	0	1	0
387	1	2	0	0	0	0	1	0	0	0	2	0	1	0	1	0	1	0	0	2	0	0	1	1	1	0	0	2	2	2	1	1	1	0	0	1	2	0	1	1	0	0	0	1	0	0	0	2	0
388	1	1	0	0	0	0	2	1	2	2	0	0	0	0	0	0	1	0	0	1	0	0	0	2	0	2	0	2	2	2	2	2	2	0	0	0	1	0	0	0	0	0	0	1	0	1	0	1	0
389	0	1	0	0	1	1	1	0	1	1	0	1	1	0	0	0	0	1	0	2	0	0	0	2	0	0	0	2	2	2	2	1	1	1	1	2	1	0	1	1	0	0	0	1	0	0	0	2	0
390	1	1	0	0	0	0	2	0	2	2	0	0	0	0	0	0	1	0	1	1	1	0	1	1	1	2	0	2	2	2	0	1	2	0	0	2	0	0	1	1	0	1	1	2	1	0	0	1	0
391	1	0	0	0	0	0	1	0	0	0	0	1	2	0	1	0	0	0	0	2	0	0	0	2	0	1	0	1	1	1	0	1	1	0	1	2	1	1	1	1	0	0	1	1	1	0	0	0	1
392	1	2	0	0	0	0	2	0	2	2	0	0	1	0	1	0	2	2	0	1	0	0	0	2	0	1	0	2	1	2	1	2	2	0	0	1	1	0	0	0	0	1	1	2	0	0	0	2	0
393	1	2	0	0	0	0	2	1	2	2	0	0	1	0	1	0	0	0	1	1	1	0	0	2	0	1	0	2	2	1	0	1	2	2	2	2	1	1	0	0	0	1	2	2	1	0	0	2	0
394	0	1	0	0	0	0	2	0	2	2	0	0	1	0	1	0	1	1	0	1	0	0	0	2	0	2	0	2	2	1	1	1	1	0	0	2	1	1	0	0	0	0	1	2	1	1	0	2	0
395	0	0	0	0	0	0	2	1	2	2	0	0	1	0	1	0	1	0	1	1	1	0	0	2	0	2	0	2	2	2	0	1	1	1	1	2	1	1	0	0	0	0	1	2	1	0	0	1	1
396	1	1	0	0	1	1	2	1	2	2	0	0	0	0	0	0	1	1	1	1	1	0	0	2	0	1	0	2	2	1	1	0	0	0	0	2	2	0	0	0	0	1	1	1	1	0	0	0	0
397	0	1	0	0	0	0	1	0	0	0	0	0	0	0	0	0	2	2	1	1	1	0	0	2	0	0	0	2	2	2	1	1	2	0	1	2	1	0	1	1	0	0	0	2	0	0	0	1	0
398	0	1	0	0	0	0	2	0	1	0	0	0	1	0	1	0	1	0	1	0	1	0	0	2	0	0	0	2	2	2	1	1	1	2	1	1	2	1	0	0	1	1	1	1	0	2	0	1	0
399	1	1	0	0	0	0	2	1	2	2	0	0	0	0	0	0	1	1	1	1	0	0	0	2	0	0	0	2	2	2	0	1	1	0	0	2	2	0	1	0	1	0	0	1	0	1	0	0	1
400	0	1	0	0	0	0	0	0	0	0	2	0	1	0	1	1	1	0	1	1	0	0	0	2	0	0	1	2	2	2	1	2	2	0	0	0	1	0	1	0	1	0	0	2	0	2	0	2	0
401	0	2	0	0	0	0	2	1	2	2	0	0	0	0	0	0	1	0	1	1	1	0	1	2	0	0	0	2	2	2	1	2	2	0	0	0	1	1	0	0	0	1	1	2	1	0	0	2	0
402	0	0	1	0	1	1	0	0	1	1	0	1	1	0	0	0	2	1	1	1	0	0	0	2	0	1	0	2	2	2	2	2	2	0	1	2	2	0	0	0	0	0	1	2	1	0	0	2	0
403	1	2	0	0	0	0	2	0	2	2	0	0	0	0	0	0	1	1	0	2	0	0	0	2	0	0	0	1	2	2	0	2	2	1	1	2	1	0	2	2	0	0	0	2	0	1	0	1	0
404	1	1	0	0	0	1	1	0	0	0	2	0	1	0	1	0	1	0	0	2	0	0	0	2	0	0	0	2	2	2	0	1	1	1	1	2	1	0	1	1	0	0	1	2	0	0	0	2	0
405	0	1	0	0	0	0	1	0	0	0	2	0	2	1	0	1	2	0	1	1	1	0	0	2	0	2	0	2	2	2	0	1	1	0	0	1	1	0	0	0	0	0	0	0	1	1	0	1	0
406	0	0	0	0	1	1	2	1	1	1	0	0	1	0	1	0	2	0	1	1	0	0	0	2	0	1	0	2	2	2	0	2	2	0	0	1	2	1	0	0	1	1	1	2	1	0	0	0	1
407	0	0	1	0	1	1	1	1	1	1	1	0	0	0	0	0	0	0	0	1	0	0	0	2	0	1	0	2	2	2	1	1	1	1	0	0	1	0	2	2	0	0	1	2	1	1	0	2	0
408	1	1	0	0	0	0	2	0	0	0	0	1	2	0	1	0	0	0	1	1	1	0	2	0	1	1	0	1	2	2	1	1	2	2	1	2	1	1	0	0	0	2	2	2	0	1	1	0	0
409	0	1	1	0	1	1	2	1	2	1	0	0	1	1	0	1	0	0	1	1	1	0	0	2	0	0	0	2	2	1	1	0	0	0	0	0	1	0	2	1	1	0	0	1	0	1	0	1	1
410	1	1	0	0	0	0	1	0	1	1	1	1	1	0	0	0	1	0	1	1	1	0	0	2	0	0	0	2	1	1	0	1	1	1	2	2	1	0	0	0	0	0	0	1	0	0	0	1	1
411	1	1	0	0	0	0	1	0	1	1	1	1	0	0	0	0	1	1	1	1	0	0	0	2	0	0	0	2	2	1	0	1	1	0	0	2	1	0	0	0	0	0	1	1	1	0	1	0	0
412	1	1	0	0	0	0	1	0	1	1	1	0	2	1	1	1	1	1	0	2	0	0	0	2	0	1	0	2	2	2	0	1	2	0	0	2	2	0	0	0	0	0	0	2	0	1	0	1	0
413	1	1	0	0	0	0	2	1	1	1	0	0	1	0	1	0	0	0	1	1	1	0	2	0	1	1	0	1	1	1	0	0	0	1	2	2	1	1	1	1	0	0	0	2	0	1	1	1	0
414	1	1	0	0	1	1	2	0	1	1	1	0	1	0	1	0	0	0	1	1	1	0	0	2	0	1	0	1	1	1	1	1	1	0	0	2	1	0	1	0	1	0	1	1	1	2	0	1	1
415	0	1	0	0	0	0	1	0	1	1	1	0	1	0	1	0	1	1	0	1	0	0	1	1	1	1	0	1	2	2	0	0	0	0	0	1	1	0	0	0	0	0	0	2	0	2	1	1	0
416	1	1	0	0	0	0	1	0	1	1	1	0	0	0	0	0	1	0	0	1	0	0	0	2	0	1	0	1	1	1	0	2	2	2	0	1	1	0	1	1	0	1	1	1	0	2	0	1	1
417	1	0	0	0	2	2	2	0	2	1	0	0	1	0	1	0	2	1	1	1	0	0	0	2	0	1	0	2	2	1	0	2	2	0	1	2	1	0	1	1	0	0	0	2	0	2	0	2	0
418	0	2	0	0	0	0	0	0	0	0	1	1	1	0	1	0	1	0	1	1	0	0	0	2	0	0	0	1	1	0	0	1	1	0	0	0	1	0	0	0	0	0	0	1	0	1	0	2	0
419	0	0	0	0	0	0	2	0	1	1	1	0	2	1	0	1	1	1	2	0	1	0	0	2	0	0	0	2	2	1	1	1	1	0	0	2	1	0	1	1	0	1	1	2	1	0	0	0	2
420	1	0	0	0	0	0	1	1	1	1	1	0	0	0	0	0	1	1	0	2	0	0	0	2	0	0	0	2	2	2	1	1	2	1	1	1	0	1	0	0	0	1	1	2	0	1	0	1	0
421	0	2	0	0	0	0	1	0	1	1	0	1	0	0	1	1	1	1	1	1	0	0	1	1	0	1	1	2	2	2	1	0	2	1	0	1	1	0	0	0	0	0	0	2	0	1	0	1	0
422	0	2	0	0	0	0	2	0	2	0	0	0	1	0	1	0	1	1	0	2	0	0	0	2	0	0	0	2	2	1	0	2	2	0	0	1	1	0	0	0	0	0	0	2	0	2	0	0	1
423	1	1	0	0	1	1	1	0	1	1	1	0	0	0	0	0	1	0	0	1	0	1	0	2	0	1	0	1	2	2	0	2	2	1	2	2	1	1	0	0	0	0	0	2	0	0	0	1	0
424	1	1	0	0	0	0	2	0	1	1	0	0	1	0	1	0	2	0	0	2	0	0	0	2	0	1	0	1	2	2	0	1	1	0	0	1	1	0	1	0	1	0	0	2	0	1	0	2	0
425	1	0	0	0	0	0	2	0	2	2	0	1	1	0	1	0	0	0	0	2	0	0	0	2	0	1	0	2	1	1	1	1	1	1	1	1	2	0	1	1	0	1	1	2	1	0	0	1	0
426	1	1	1	0	0	0	1	0	1	0	1	0	0	0	0	0	0	0	0	1	0	0	0	2	0	2	0	2	2	2	1	1	1	0	1	2	1	0	1	1	0	0	0	0	2	0	0	1	0
427	0	1	0	0	0	0	1	0	1	1	1	0	0	0	0	0	1	0	1	1	1	0	0	2	0	1	0	2	1	1	0	1	2	1	0	1	2	0	0	0	0	0	0	1	0	0	1	0	0
428	1	1	0	0	0	0	1	0	1	1	1	0	0	0	0	0	1	1	0	2	0	0	0	2	0	1	0	2	2	2	1	1	1	1	1	1	2	0	0	1	0	0	0	2	0	1	0	2	0
429	0	1	0	0	0	0	2	0	1	1	0	0	0	0	0	0	1	1	1	1	1	0	0	2	0	0	0	2	1	1	1	0	0	0	0	2	2	0	0	0	0	1	1	2	0	0	0	1	1
430	1	0	0	0	0	0	1	1	1	1	1	0	0	0	0	0	1	1	0	2	0	0	1	1	0	0	2	2	2	2	1	2	2	0	0	2	1	0	0	0	0	0	1	2	1	0	0	2	0
431	0	1	0	0	0	0	2	0	1	1	0	1	1	0	1	0	0	0	0	2	0	0	0	2	0	1	1	2	2	2	1	1	1	0	0	1	1	1	0	0	0	0	0	1	0	0	0	0	2
432	0	0	0	0	1	1	2	0	2	2	0	0	0	0	0	0	0	0	0	1	0	0	0	2	0	1	0	2	2	2	0	0	1	1	0	2	1	0	0	0	0	0	0	2	0	2	2	0	0
433	1	1	0	0	0	0	2	0	2	2	0	1	0	0	1	1	1	1	1	0	1	0	0	2	0	2	0	2	2	2	1	2	2	0	0	0	0	0	1	1	0	0	1	2	1	0	0	2	0
434	0	1	1	0	0	0	2	0	1	1	0	0	0	0	0	0	2	2	2	0	0	0	1	1	0	2	0	2	2	2	1	1	1	0	0	2	1	0	2	2	0	1	2	2	0	1	0	2	0
435	1	0	0	0	1	1	1	0	1	1	1	1	1	0	0	0	1	1	1	1	1	0	0	2	0	0	1	2	2	2	0	0	0	0	0	2	2	0	0	0	0	0	1	1	1	1	0	1	1
436	0	0	0	0	0	0	2	0	2	1	0	0	2	1	1	1	1	0	0	2	0	0	0	2	0	1	0	2	2	2	2	1	1	0	0	2	1	0	1	0	1	0	0	1	0	1	0	2	0
437	1	2	0	0	0	0	2	0	1	0	1	0	1	0	1	0	2	2	0	2	0	0	0	2	0	0	0	2	2	1	1	1	2	0	0	2	1	1	0	0	0	1	1	1	1	0	0	1	1
438	0	0	0	0	0	0	2	0	2	2	0	0	0	0	0	0	1	0	1	1	1	0	0	2	0	1	0	1	2	2	0	1	1	0	0	1	2	0	0	0	0	0	1	1	1	2	0	2	0
439	1	1	0	0	0	0	1	0	1	0	1	1	0	0	0	0	2	1	0	2	1	0	0	2	0	1	0	1	2	2	0	1	1	1	2	2	2	0	1	0	1	1	1	2	0	1	1	0	0
440	1	0	0	0	0	0	1	0	1	0	1	1	1	0	1	0	2	1	0	1	0	0	0	2	0	1	1	2	2	2	0	2	2	0	0	1	2	0	0	0	0	0	0	2	0	2	0	2	0
441	0	0	0	0	1	1	1	0	1	1	0	0	1	0	1	0	2	0	0	2	0	0	0	2	0	0	0	2	2	1	0	0	0	0	0	2	1	0	0	0	0	0	0	2	0	0	0	0	2
442	0	2	0	0	0	0	1	0	1	0	1	1	2	0	1	0	1	0	1	1	1	0	0	2	0	0	0	2	2	2	0	1	2	2	0	1	1	1	0	0	0	0	0	2	0	1	0	1	0
443	1	2	0	0	0	0	2	0	0	0	1	0	1	1	0	1	2	1	0	2	0	0	0	2	0	1	0	1	2	2	0	2	2	0	0	0	2	0	1	0	1	0	1	1	0	0	1	0	1
444	0	1	0	0	0	0	2	0	2	2	0	0	1	0	1	0	1	0	1	1	0	0	0	2	0	2	1	1	1	1	0	1	1	1	0	0	1	0	0	0	0	0	0	2	0	2	1	0	0
445	0	1	0	0	0	0	2	0	2	1	1	0	1	0	1	0	2	2	1	1	1	0	0	2	0	1	0	2	2	2	1	2	2	1	1	2	1	0	1	1	0	0	0	0	0	1	1	1	0
446	1	1	0	0	0	0	1	0	0	0	2	1	2	0	1	0	2	1	0	2	1	0	1	1	0	1	0	2	1	1	0	2	1	0	0	2	1	0	1	1	0	0	0	2	0	1	1	0	1
447	0	2	0	0	0	0	1	1	1	1	0	0	0	0	0	0	1	0	1	1	1	1	0	2	0	2	0	2	2	1	0	1	2	0	0	1	1	1	1	1	0	0	1	2	0	0	0	1	0
448	1	2	0	0	0	0	2	0	2	1	0	0	0	0	0	0	2	0	1	1	1	1	0	2	0	0	1	2	2	1	0	2	2	0	0	1	1	1	0	0	0	1	1	1	1	0	0	2	0
449	1	0	0	0	0	0	2	0	1	1	0	0	1	0	1	0	1	1	0	1	1	0	0	2	0	0	0	1	2	2	1	1	0	0	1	2	1	0	0	0	1	0	0	2	0	0	0	0	1
450	1	1	0	0	0	0	2	0	2	2	0	1	1	0	0	0	1	0	0	2	0	0	0	2	0	0	1	2	2	2	1	1	2	0	0	1	2	0	0	0	0	1	1	2	0	0	0	2	0
451	1	2	0	0	0	0	0	0	0	0	2	1	1	0	0	0	1	0	0	2	0	0	0	2	0	1	2	2	2	2	1	1	1	0	0	2	1	0	2	2	0	0	1	2	0	0	0	1	0
452	0	2	0	0	0	0	2	0	2	2	0	0	1	0	1	0	2	0	0	2	0	1	0	2	0	2	0	2	2	2	0	0	1	0	0	2	1	0	0	0	0	0	0	2	0	2	0	2	0
453	0	2	1	0	0	0	1	0	2	2	0	0	1	1	0	1	1	1	1	1	0	0	2	0	0	0	0	2	1	2	0	1	1	0	0	2	1	0	1	1	0	0	0	2	0	1	0	2	0
454	0	2	0	0	0	0	1	0	1	1	1	0	0	0	0	0	0	0	0	1	0	0	0	2	0	2	0	2	2	2	0	1	1	0	0	2	1	0	2	1	1	1	1	1	0	1	0	0	1
455	0	1	0	0	0	0	2	0	2	2	0	0	1	0	1	0	1	0	1	1	0	1	0	2	0	1	1	1	2	2	0	1	1	1	1	1	2	0	1	1	0	0	0	2	0	2	0	2	0
456	0	2	0	0	0	0	1	0	0	0	2	2	2	0	0	0	1	0	1	0	1	0	0	2	0	2	0	2	2	2	1	1	1	2	1	1	2	0	1	1	0	0	0	0	0	1	1	1	0
457	0	1	0	0	0	0	1	0	1	1	1	0	0	0	0	0	1	0	1	1	1	0	0	2	0	1	1	2	2	1	0	0	0	0	1	2	1	1	0	1	0	0	0	2	0	0	0	2	0
458	1	1	0	0	0	0	2	0	2	2	0	1	1	0	0	0	2	0	0	1	0	0	0	2	0	0	0	2	2	2	0	1	2	1	0	1	1	0	0	0	0	0	1	1	1	0	0	1	0
459	1	1	2	0	0	0	2	1	2	1	0	0	0	0	0	0	1	1	1	0	1	0	1	1	1	1	0	2	2	2	0	1	2	1	1	2	1	0	0	0	0	0	1	2	0	0	0	0	2
460	1	1	0	0	0	0	1	1	1	1	1	0	1	0	1	0	2	2	1	1	0	0	0	2	0	1	0	2	2	2	1	1	2	1	1	2	2	0	1	1	0	0	1	2	1	1	0	1	0
461	1	0	0	0	0	0	2	0	2	1	0	0	1	0	1	0	1	1	2	0	1	1	0	2	0	2	0	1	2	2	0	1	2	1	1	1	1	1	0	0	0	0	0	2	0	1	0	0	0
462	1	2	0	0	0	0	1	1	1	1	1	1	1	0	1	0	1	0	0	1	0	0	1	1	1	1	0	1	2	2	1	1	1	0	0	1	1	0	1	0	1	0	1	2	1	2	0	1	0
463	1	1	0	0	1	1	2	0	2	1	0	0	1	0	1	0	1	1	0	2	0	0	0	2	0	0	0	2	2	2	1	2	2	0	0	0	1	0	1	0	1	0	0	1	0	0	0	1	1
464	1	2	0	0	0	0	2	0	2	2	0	0	0	0	0	0	1	0	1	1	1	0	1	1	1	1	0	1	2	2	1	1	2	0	0	1	1	0	0	0	0	0	0	0	0	1	0	2	0
465	0	2	0	0	0	0	1	0	0	0	1	0	0	0	0	0	1	1	0	1	0	0	0	2	0	0	0	2	1	1	1	1	1	0	0	1	2	0	1	1	0	0	1	1	1	1	0	2	0
466	1	2	0	0	0	0	2	0	0	0	1	0	1	0	1	0	0	0	0	1	0	1	1	1	1	1	1	2	2	2	1	0	1	2	1	1	1	0	0	0	0	0	0	1	0	1	1	1	0
467	0	1	0	0	0	0	2	1	2	2	0	0	0	0	0	0	0	0	1	1	1	0	0	2	0	1	0	1	1	1	0	0	0	0	0	2	1	0	2	2	0	1	1	2	1	1	0	2	0
468	1	0	0	0	1	1	2	0	1	0	0	0	1	0	1	0	2	0	1	1	1	0	0	2	0	0	0	2	2	2	1	2	2	0	0	0	1	1	1	1	1	0	0	1	0	0	0	1	1
469	0	2	1	0	0	0	2	0	2	1	0	0	1	0	1	1	2	2	2	0	0	1	0	2	0	2	0	2	2	2	2	1	1	2	1	2	1	0	0	0	0	0	0	2	0	1	1	1	0
470	1	1	0	0	0	0	2	0	1	0	0	0	0	0	0	0	0	0	1	0	1	0	1	1	0	1	0	2	2	2	1	1	2	1	0	1	2	0	0	0	0	0	2	2	1	1	1	0	1
471	1	2	0	0	0	0	2	0	2	0	1	0	1	0	1	0	1	0	1	1	1	0	0	2	0	2	0	1	2	2	1	0	1	1	0	2	1	0	1	0	1	0	1	2	0	1	0	1	0
472	0	1	0	0	0	0	2	0	2	1	0	1	2	1	1	1	1	0	1	1	0	0	1	1	0	0	1	2	2	2	0	1	1	0	0	2	1	0	0	0	0	0	1	2	1	0	0	2	0
473	1	1	0	0	0	0	2	0	2	1	1	0	1	0	0	0	1	1	0	2	0	0	1	1	1	1	0	2	2	2	0	1	2	0	0	2	2	0	0	0	0	0	0	2	0	1	0	1	0
474	1	1	0	0	0	0	2	0	1	1	1	0	1	0	1	0	1	1	0	2	0	0	0	2	0	0	0	2	2	2	1	0	0	0	0	2	2	0	0	0	0	0	0	2	0	1	0	2	0
475	1	1	1	0	1	1	1	1	2	2	0	0	1	0	1	1	0	0	1	1	1	0	0	2	0	0	0	2	1	1	1	1	1	0	0	1	1	1	0	0	0	2	2	2	0	0	0	1	0
476	0	1	0	0	0	0	2	0	2	2	0	1	1	0	0	0	1	1	0	1	0	0	0	2	0	0	0	1	2	2	0	1	1	0	0	2	1	1	0	0	0	0	0	2	0	1	1	0	0
477	1	2	0	0	0	0	0	0	0	0	2	0	1	0	1	0	1	1	0	2	0	0	0	2	0	2	0	2	2	2	0	0	1	1	0	2	1	0	1	0	1	0	2	2	0	1	0	2	0
478	0	0	0	0	1	1	1	1	1	1	1	0	0	0	0	0	1	1	0	2	0	1	0	2	0	0	0	1	1	0	1	1	1	0	0	1	2	0	1	0	1	0	0	1	0	1	0	2	0
479	1	2	1	0	0	0	2	0	1	1	0	1	2	0	2	0	1	0	0	1	0	0	0	2	0	1	0	1	1	1	0	0	1	1	0	2	2	0	1	1	0	0	1	2	0	0	0	1	0
480	1	2	0	0	0	0	2	1	2	1	0	1	1	0	0	0	2	1	0	2	0	0	0	2	0	0	0	2	2	2	1	1	1	0	1	2	2	0	0	0	0	0	0	1	0	1	0	1	0
481	1	0	0	0	1	1	1	0	1	0	2	0	1	1	0	1	2	0	0	2	0	0	0	2	0	0	0	1	2	2	0	2	2	0	0	0	1	0	2	2	0	1	1	2	1	0	1	2	0
482	1	0	0	0	0	0	2	0	1	1	0	0	0	0	0	0	2	0	0	1	0	0	0	2	0	2	0	2	2	2	1	1	2	2	1	2	2	0	1	1	0	0	1	2	1	0	0	2	0
483	0	1	0	0	0	0	0	0	1	1	1	1	2	0	1	0	0	0	2	0	1	0	2	0	1	0	0	2	2	2	1	1	1	0	0	2	0	0	2	2	0	0	0	0	2	0	0	0	0
484	0	1	0	0	0	0	2	0	1	1	0	1	1	0	0	0	2	1	1	1	1	0	0	2	0	2	0	2	2	2	1	1	1	1	0	1	1	1	0	0	0	0	0	0	2	0	0	2	0
485	1	1	0	0	1	1	2	0	1	1	1	0	1	1	0	1	1	0	0	1	0	1	0	2	0	2	0	2	1	1	1	0	0	0	0	2	1	1	0	0	1	0	0	2	0	0	0	1	1
486	1	0	0	0	1	1	1	0	1	0	1	1	1	0	0	0	0	0	2	0	0	0	0	2	0	0	0	2	1	1	1	1	2	1	0	1	2	0	1	1	0	1	1	2	1	0	0	1	0
487	1	2	0	0	0	0	2	0	1	1	1	0	1	0	1	0	1	0	0	1	0	0	1	1	0	0	1	2	2	1	0	1	1	0	0	1	2	0	1	1	0	0	1	2	1	1	0	1	0
488	0	1	0	0	0	0	1	0	1	1	0	1	2	0	2	0	2	0	1	1	1	0	1	1	0	0	0	1	2	2	0	1	2	1	0	1	0	1	1	1	0	0	1	2	0	0	0	2	0
489	1	2	1	0	0	0	2	0	1	1	0	0	0	0	0	0	1	0	1	1	1	0	0	2	0	1	0	2	1	0	0	1	1	0	0	1	1	0	0	0	0	2	2	2	0	0	0	0	1
490	0	1	0	0	0	0	1	0	1	0	1	0	0	0	0	0	2	0	1	1	1	0	0	2	0	0	0	2	2	2	2	0	0	0	0	0	1	0	0	0	0	0	2	2	1	0	0	2	0
491	0	1	0	0	0	0	1	0	0	0	1	0	2	0	1	0	0	0	0	2	0	0	0	2	0	0	0	2	2	1	0	1	1	1	0	1	1	1	1	0	1	0	1	1	1	2	0	0	0
492	0	2	0	0	0	0	1	0	1	1	0	0	0	0	0	0	2	0	0	2	0	0	0	2	0	1	0	2	2	2	1	1	1	1	1	2	1	0	1	0	1	1	1	1	0	2	0	1	0
493	1	2	0	0	0	0	2	0	2	2	0	1	1	0	1	0	1	0	1	1	1	0	0	2	0	1	1	1	2	2	0	0	1	1	0	2	1	0	1	1	0	1	1	1	1	1	0	1	0
494	0	2	0	0	0	0	2	0	2	2	0	0	0	0	0	0	1	0	0	1	0	0	0	2	0	1	0	2	2	2	0	1	1	1	1	1	1	0	0	0	0	0	0	1	0	0	0	1	0
495	0	0	0	0	0	0	2	0	2	0	1	0	0	0	0	0	2	2	0	2	0	0	1	1	0	0	0	2	1	1	1	0	0	1	2	2	2	0	1	1	0	0	1	1	0	1	0	2	0
496	0	1	0	0	0	0	2	0	2	1	0	0	1	0	1	0	2	1	0	2	0	0	0	2	0	0	1	2	2	2	0	0	0	0	1	2	2	0	0	0	0	0	1	2	1	0	0	1	1
497	1	1	0	0	0	0	0	0	0	0	2	0	0	0	0	0	1	1	0	1	1	0	0	2	0	1	0	0	1	2	0	1	1	0	0	2	1	0	1	1	0	0	0	2	0	1	0	2	0
498	1	1	0	0	0	0	2	1	2	2	0	0	0	0	0	0	1	1	0	2	0	0	0	2	0	1	1	1	2	2	0	2	2	1	0	1	2	0	0	0	0	0	2	2	1	1	1	0	0
499	1	1	2	0	0	0	1	0	1	1	1	0	1	0	1	0	1	1	0	2	0	1	0	2	0	0	0	1	2	2	0	1	1	0	1	1	1	0	1	1	0	0	0	2	0	1	0	2	0
500	0	2	0	0	0	0	1	0	1	1	1	0	2	0	2	1	2	1	0	2	1	0	0	2	0	1	0	2	2	1	0	2	2	0	0	0	1	0	0	0	0	0	1	2	1	0	1	0	0
501	1	1	0	0	0	0	2	0	1	1	0	0	2	0	2	0	2	1	1	1	1	0	1	1	0	0	0	1	2	2	1	0	1	0	0	2	2	0	1	0	1	2	2	2	0	0	0	1	0
502	1	1	1	0	1	1	2	0	1	0	0	0	0	0	0	0	1	0	1	0	1	0	1	1	0	0	1	2	2	2	0	0	2	1	1	2	1	1	0	0	0	0	0	0	0	0	0	2	0
503	0	2	0	0	0	0	1	0	0	0	1	1	1	0	0	0	2	2	2	0	0	0	0	2	0	1	0	2	2	2	2	2	2	0	0	1	2	0	0	0	0	0	0	2	1	1	0	1	0
504	0	2	1	0	0	0	1	0	0	0	1	0	0	0	0	0	1	1	1	0	1	0	0	2	0	1	0	1	1	1	0	2	2	0	0	2	2	0	0	0	0	0	0	2	0	0	0	1	0
505	1	0	0	0	1	1	2	0	2	1	0	0	1	0	1	0	2	1	1	1	0	0	0	2	0	1	0	2	1	2	0	1	1	0	1	1	1	0	1	0	1	0	0	2	0	0	0	1	0
506	1	1	0	0	0	0	1	0	0	0	1	1	2	0	2	1	1	0	1	1	1	0	2	0	1	0	0	2	0	0	0	1	1	1	1	2	1	0	0	0	0	0	0	1	0	0	0	2	0
507	1	0	0	0	0	0	2	0	2	1	0	0	1	0	1	0	1	1	1	1	1	0	0	2	0	1	0	2	2	2	1	0	0	0	1	2	2	1	0	0	0	0	0	1	0	0	0	1	0
508	1	1	1	1	0	1	2	0	1	1	1	1	1	0	0	0	1	1	0	2	0	0	0	2	0	0	0	2	2	2	1	1	0	1	0	2	1	0	1	1	0	0	0	2	0	1	0	2	0
509	0	1	0	0	0	0	2	0	1	1	1	0	1	0	1	0	2	1	1	1	1	0	0	2	0	2	0	1	2	2	0	1	1	1	0	0	1	0	0	0	0	0	0	0	1	1	0	1	0
510	1	0	0	0	0	0	0	0	1	1	1	0	1	0	1	1	0	1	0	2	0	0	0	2	0	0	0	2	2	2	0	1	0	0	0	1	2	0	0	0	0	0	0	1	0	1	0	1	1
511	1	1	0	0	0	0	2	0	2	1	1	1	1	0	0	0	2	2	1	1	1	0	0	2	0	1	0	2	1	2	1	1	1	0	0	0	1	1	1	1	0	2	2	2	0	0	0	2	0
512	1	1	0	0	0	0	1	0	1	1	0	0	0	0	0	0	0	0	2	0	0	0	0	2	0	1	0	2	2	1	0	1	2	2	1	1	1	1	0	0	0	0	0	2	1	2	0	1	0
513	0	0	1	0	0	0	2	0	2	2	0	0	1	0	0	0	1	1	1	1	1	0	0	2	0	1	1	2	2	2	0	0	1	1	1	2	2	0	0	0	0	0	0	1	0	0	0	1	0
514	0	2	1	0	1	1	0	0	0	0	1	1	1	0	0	0	1	1	0	1	0	0	0	2	0	0	0	2	2	2	1	0	1	1	0	2	1	0	1	1	0	2	2	2	0	0	0	2	0
515	0	0	0	0	1	1	2	0	1	1	0	0	0	0	0	0	0	0	1	1	1	0	0	2	0	0	0	2	2	2	1	0	0	0	1	2	1	0	1	1	0	0	0	1	0	1	0	1	1
516	0	1	1	1	0	1	2	1	1	1	0	0	2	0	2	0	1	1	0	2	0	0	0	2	0	0	0	2	2	1	1	0	1	2	1	1	2	0	0	0	0	0	0	1	0	1	0	0	0
517	0	1	0	0	0	0	1	0	1	1	1	0	1	0	1	0	2	2	1	1	1	0	0	2	0	1	1	2	2	2	1	1	1	0	0	1	1	1	1	1	1	0	0	2	0	0	0	0	1
518	0	2	0	0	0	0	2	0	1	0	1	0	2	0	1	0	1	1	1	1	0	1	0	2	0	0	0	2	1	1	0	1	0	1	0	2	1	0	1	1	0	0	0	2	0	1	0	0	0
519	1	1	0	0	1	1	2	1	1	1	0	0	0	0	0	0	1	1	1	1	0	0	0	2	0	1	1	2	2	1	0	0	1	0	0	2	1	1	0	0	0	0	0	2	0	2	1	0	1
520	0	1	0	0	0	0	1	0	0	0	1	0	0	0	0	0	1	1	0	1	0	0	0	2	0	0	0	1	2	2	1	0	1	1	0	1	0	0	2	2	0	2	2	2	0	0	1	0	0
521	1	1	0	0	1	1	2	0	2	2	0	0	0	0	0	0	1	1	1	0	1	0	1	1	0	0	0	1	2	2	0	1	1	1	0	0	2	0	0	0	0	0	0	2	1	0	0	1	0
522	1	1	0	0	0	0	1	2	2	2	0	0	1	0	1	0	1	0	2	0	1	0	0	2	0	1	0	1	1	1	0	1	1	1	1	2	2	0	1	0	1	0	1	2	1	1	1	1	0
523	1	2	0	0	0	0	2	1	2	1	0	1	1	0	0	0	2	1	2	0	1	0	1	1	1	1	0	2	1	1	0	0	1	1	1	2	1	0	2	2	0	0	0	0	0	1	0	1	0
524	1	1	1	1	0	1	1	0	1	0	1	0	1	0	2	0	1	0	0	1	0	0	0	2	0	0	0	2	1	1	1	2	2	0	0	2	1	0	1	1	0	0	0	2	1	0	0	2	0
525	1	2	1	0	0	0	2	0	1	1	0	0	0	0	0	0	2	1	0	2	0	0	1	1	0	1	0	2	2	1	1	2	2	1	0	1	1	1	0	0	0	0	0	1	0	0	0	2	0
526	0	0	0	0	0	0	2	0	1	1	0	0	0	0	0	0	2	1	0	1	0	1	1	1	1	0	0	2	2	2	0	2	2	1	0	2	1	1	0	0	0	0	0	1	0	1	1	0	1
527	0	2	0	0	0	0	2	0	2	2	0	0	2	0	1	0	2	1	0	2	0	0	2	0	1	0	0	2	2	2	1	1	1	0	0	0	1	0	2	2	0	0	0	1	0	1	0	1	1
528	0	1	0	0	0	0	2	0	2	2	0	0	0	0	0	0	1	1	1	0	1	0	1	1	0	1	0	2	2	2	1	1	2	1	1	1	1	0	1	1	0	0	0	2	0	2	0	1	0
529	1	0	0	0	0	1	2	0	1	0	0	1	0	0	1	1	1	1	1	0	1	0	0	2	0	0	0	2	2	2	0	1	2	0	0	1	1	0	1	1	0	1	1	2	1	0	0	1	1
530	1	2	0	0	0	0	1	0	0	0	2	0	0	0	0	0	1	1	2	0	2	0	0	2	0	0	0	2	2	1	0	2	2	0	1	2	2	0	0	0	0	1	1	1	0	1	1	0	1
531	1	0	0	0	0	0	2	0	2	2	0	0	1	0	1	0	0	0	1	1	1	0	2	0	0	1	0	2	2	2	0	1	1	1	1	2	1	1	0	0	0	0	0	1	1	0	0	1	0
532	0	2	0	0	0	0	2	1	1	1	1	1	1	0	0	0	1	1	2	0	1	0	0	2	0	1	0	2	2	2	0	2	2	0	0	0	1	0	1	1	0	0	0	2	0	1	0	1	1
533	1	2	0	0	0	0	1	0	1	1	1	0	0	0	0	0	1	0	0	1	0	0	2	0	0	0	0	2	2	2	0	1	1	0	0	1	1	0	2	2	0	0	1	1	1	1	0	2	0
534	0	2	0	0	0	0	2	0	1	1	1	2	2	0	1	0	2	2	1	1	1	0	0	2	0	2	0	1	2	2	1	2	2	2	0	1	1	1	1	0	1	0	0	1	0	1	0	2	0
535	1	0	1	0	0	0	1	0	0	0	2	0	0	0	0	0	1	1	1	1	0	0	0	2	0	0	0	2	1	1	1	0	0	0	1	2	2	0	0	0	0	0	0	1	0	0	1	0	0
536	1	1	0	0	0	0	1	1	1	1	1	1	2	0	1	0	2	1	0	1	0	0	1	1	0	0	0	2	2	2	1	2	2	0	0	0	1	1	0	0	0	0	0	1	0	1	0	2	0
537	0	1	1	1	0	1	2	0	2	2	0	0	1	0	2	0	0	1	0	2	0	0	0	2	0	1	0	2	1	1	0	1	2	2	1	1	2	0	0	0	0	0	1	2	0	1	1	1	0
538	1	1	0	0	0	0	2	0	2	2	0	0	1	0	1	0	1	1	1	0	0	0	0	2	0	0	0	1	1	1	0	1	2	0	0	2	1	0	0	0	0	0	0	2	0	0	0	1	0
539	0	1	0	0	1	1	1	0	1	1	1	1	1	0	1	0	0	0	1	1	1	0	1	2	0	0	1	2	2	2	1	1	2	2	2	2	2	0	0	0	0	0	1	2	2	2	0	0	1
540	0	1	0	0	1	1	1	0	0	0	0	0	1	0	1	0	1	0	2	0	1	0	0	2	0	0	1	2	2	2	1	1	1	0	0	1	1	0	0	0	0	1	1	2	1	0	0	2	0
541	1	0	0	0	0	0	2	0	2	2	0	1	1	0	0	0	0	0	1	1	1	0	1	1	0	1	0	2	2	2	0	1	1	0	0	1	2	0	1	1	0	0	1	1	0	0	0	1	0
542	1	0	0	0	0	1	1	0	1	1	2	1	1	0	1	0	1	1	0	2	0	0	0	2	0	1	0	2	1	1	1	1	1	0	0	1	1	0	1	1	0	1	1	1	1	0	0	2	0
543	0	0	0	0	1	1	1	1	1	1	1	1	2	0	2	0	0	0	1	1	1	0	1	1	0	1	0	2	2	2	2	1	1	1	0	0	1	0	1	1	0	1	1	1	1	1	1	1	0
544	1	1	0	0	0	0	1	0	0	0	0	0	1	0	0	0	0	0	0	1	0	0	0	2	0	1	0	1	2	2	0	1	1	0	0	1	0	0	1	1	0	0	0	2	0	0	0	2	0
545	1	0	0	0	1	1	2	0	2	1	0	1	1	0	0	0	0	0	1	1	1	0	0	2	0	1	0	2	2	2	0	1	1	1	2	2	2	0	1	1	0	0	0	1	0	1	0	0	1
546	0	1	0	0	0	0	2	1	1	1	0	1	2	0	2	0	1	0	0	2	0	0	0	2	0	2	1	2	2	2	0	0	0	1	0	1	1	1	0	0	0	0	0	2	1	2	1	1	0
547	1	2	0	0	0	0	2	1	2	1	0	0	0	0	0	0	1	1	1	1	1	0	0	2	0	1	0	1	2	2	0	1	1	0	1	2	1	0	1	1	0	0	1	1	1	2	1	0	1
548	0	1	0	0	0	0	2	0	2	1	0	0	1	0	1	0	0	0	0	2	1	0	0	2	0	0	0	2	2	1	1	2	1	0	1	2	0	0	2	2	1	0	0	1	0	1	0	1	0
549	1	1	0	0	1	1	0	0	0	0	2	0	1	0	1	0	1	0	0	2	0	0	0	2	0	0	0	1	2	1	1	1	1	0	0	2	2	0	0	0	0	1	1	2	1	0	0	2	0
550	1	0	0	0	0	1	2	1	2	1	0	0	1	0	2	0	2	0	0	2	0	0	0	2	0	1	0	1	1	1	0	2	2	0	0	2	1	0	1	1	0	0	1	1	1	2	0	1	0
551	1	0	1	0	0	0	1	0	1	1	1	0	1	0	1	0	1	0	1	1	1	1	0	2	0	1	0	2	2	2	2	2	2	0	0	1	2	1	0	0	0	0	1	2	0	0	1	1	0
552	0	1	0	0	1	1	2	0	2	1	1	1	2	0	1	0	0	0	0	2	0	0	0	2	0	1	0	1	2	2	0	2	2	1	0	0	0	0	1	1	0	0	1	1	1	2	0	1	1
553	0	1	0	0	1	1	2	0	1	1	1	0	0	0	0	0	1	1	2	0	1	0	0	2	0	1	0	1	1	1	0	1	1	1	0	0	1	0	0	0	0	0	0	0	0	0	0	1	0
554	0	1	0	0	1	1	2	0	2	2	0	1	1	0	1	0	1	1	1	0	1	1	0	2	0	1	0	2	2	2	0	2	2	0	0	0	1	1	0	0	0	0	1	2	1	0	0	2	0
555	1	1	0	0	0	0	1	0	1	1	1	0	1	0	1	0	1	0	0	1	0	0	0	2	0	1	0	2	2	2	1	0	0	1	2	2	1	1	0	0	0	1	1	1	1	1	1	1	0
556	1	1	0	0	0	0	1	0	0	0	1	0	0	0	0	0	1	1	2	0	1	0	0	2	0	1	0	2	2	2	0	1	1	1	1	2	2	0	0	0	0	0	0	1	2	1	0	2	0
557	0	0	0	0	0	0	2	0	2	2	0	0	1	1	0	1	1	1	0	2	0	0	0	2	0	1	0	2	2	2	1	2	2	0	0	0	1	1	0	0	0	0	0	2	1	1	0	2	0
558	1	0	0	0	0	0	1	0	2	1	0	0	0	0	0	0	2	2	1	1	1	0	0	2	0	2	0	2	2	2	0	0	1	1	1	2	1	0	0	0	0	1	1	1	1	0	0	2	0
559	0	2	0	0	1	1	2	0	1	0	0	0	0	0	0	0	2	2	1	1	1	0	1	1	1	1	0	2	2	2	1	2	2	0	0	2	1	0	0	0	0	0	1	2	1	0	0	2	0
560	1	1	0	0	0	0	1	0	0	0	1	0	0	0	0	0	1	1	0	2	0	0	0	2	0	1	0	2	2	1	1	1	2	0	0	1	1	0	0	0	0	1	1	1	0	1	0	1	1
561	1	2	1	0	0	0	1	2	2	2	0	1	2	0	2	0	1	0	0	1	0	1	1	1	0	1	1	2	2	2	0	0	1	1	1	2	1	0	1	1	0	2	2	2	1	0	0	2	0
562	0	1	1	0	1	1	2	1	2	2	0	0	0	0	0	0	2	1	0	2	0	0	1	1	0	0	0	2	2	2	1	2	2	0	0	1	0	2	0	0	0	1	1	2	0	0	0	2	0
563	1	1	0	0	0	0	1	1	2	2	0	0	0	0	0	0	2	1	0	2	0	0	0	2	0	0	0	2	2	2	1	1	1	0	0	1	1	0	2	2	0	0	1	1	1	0	0	2	0
564	0	0	0	0	0	0	2	0	1	0	0	1	1	0	0	0	1	0	1	0	1	0	2	0	1	0	0	2	2	1	0	2	2	0	0	1	1	1	0	0	0	1	1	2	2	1	0	2	0
565	1	2	0	0	0	0	1	0	0	0	0	0	0	0	0	0	2	1	0	2	0	0	0	2	0	2	0	2	2	2	1	1	1	0	0	2	1	0	1	1	0	0	0	2	1	1	0	1	1
566	1	1	1	1	0	1	1	0	2	1	0	1	1	0	0	0	1	1	1	1	1	1	0	2	0	1	0	2	2	2	0	1	1	0	0	2	1	0	1	0	1	0	1	1	0	1	0	2	0
567	0	0	1	0	0	0	1	0	1	1	1	1	2	0	1	0	2	1	0	2	1	0	0	2	0	1	0	1	2	2	1	0	0	0	0	2	1	0	1	0	1	0	0	2	0	1	1	0	1
568	0	2	1	0	0	0	1	1	2	2	0	0	2	0	2	0	1	1	1	0	1	0	1	1	1	0	0	2	2	2	1	2	2	0	0	0	2	0	0	0	0	0	1	1	1	2	0	0	2
569	0	0	0	0	1	1	1	0	1	1	1	0	1	0	1	0	0	0	1	1	1	0	1	1	1	1	0	1	1	1	0	0	1	1	0	2	2	0	2	2	0	0	0	1	0	1	0	0	1
570	1	1	0	0	0	0	2	1	2	2	0	0	1	0	1	0	0	1	0	2	0	0	1	1	1	1	0	2	2	2	0	2	2	2	0	1	1	0	2	2	0	0	0	1	1	1	1	1	0
571	0	1	0	0	0	0	2	1	2	2	0	0	1	0	1	0	0	0	0	2	0	0	1	1	0	1	0	2	2	2	1	2	2	1	1	1	1	0	0	0	0	0	0	0	1	0	1	1	0
572	0	2	0	0	0	0	2	0	0	0	0	1	1	0	0	0	2	0	0	2	0	0	0	2	0	1	0	0	2	2	0	1	2	1	0	1	1	0	0	0	0	0	0	1	0	1	0	2	0
573	0	2	1	0	0	0	2	0	1	0	0	0	2	1	0	1	1	1	0	1	0	0	0	2	0	1	0	1	2	2	0	1	1	0	0	2	0	2	0	0	0	0	0	1	0	1	0	2	0
574	0	2	0	0	0	0	2	0	1	1	0	0	0	0	0	0	0	0	0	2	1	1	0	2	0	2	0	1	2	2	0	2	2	0	0	1	2	0	0	0	0	0	1	1	1	1	0	1	0
575	1	1	0	0	0	0	2	0	2	2	0	1	1	0	0	0	2	1	0	2	0	0	0	2	0	0	0	1	1	1	0	2	2	0	0	1	0	0	1	1	0	0	1	1	1	1	0	1	1
576	1	0	1	0	0	0	2	1	2	2	0	0	0	0	0	0	1	1	0	2	0	0	2	0	0	1	0	2	2	2	1	1	1	0	0	2	1	0	0	0	0	0	1	2	0	0	0	1	0
577	1	2	0	0	0	0	2	1	2	1	0	1	1	0	1	0	1	1	1	1	0	0	0	2	0	0	0	1	2	2	0	1	2	0	0	1	2	0	1	1	0	0	0	2	0	0	0	0	1
578	1	1	1	1	1	2	2	0	2	0	1	0	0	0	0	0	1	1	2	0	0	0	0	2	0	1	0	2	2	2	2	1	1	0	0	2	2	1	0	0	1	0	0	1	0	1	0	1	0
579	0	0	0	0	0	0	2	0	1	1	0	0	1	0	1	0	0	0	1	1	0	0	0	2	0	1	0	2	2	2	2	1	2	0	0	2	1	0	0	0	0	0	0	2	0	2	0	2	0
580	1	2	0	0	0	0	2	0	1	1	1	1	2	0	2	0	2	1	0	1	0	0	0	2	0	1	0	2	2	2	1	0	0	0	0	2	2	0	0	0	0	0	1	2	1	0	0	0	0
581	1	1	0	0	1	1	2	0	0	0	0	1	2	0	1	0	1	0	1	1	1	0	0	2	0	1	0	1	2	2	0	1	2	1	1	1	1	1	0	0	0	0	1	1	1	0	1	0	0
582	1	1	0	0	0	0	2	0	1	1	0	1	1	1	0	1	1	1	0	1	0	0	0	2	0	0	0	2	2	2	1	2	2	0	0	1	2	1	0	0	1	0	0	2	0	2	0	1	1
583	0	1	0	0	0	0	2	0	0	0	0	0	0	0	0	0	1	0	1	1	1	0	0	2	0	0	0	1	1	1	0	2	2	0	1	1	1	1	1	1	1	0	1	1	1	2	0	0	1
584	0	1	0	0	0	0	2	0	2	2	0	0	2	1	1	1	2	0	1	1	1	0	1	1	1	0	0	1	1	1	0	2	2	1	1	2	1	0	1	1	0	0	0	1	0	1	0	2	0
585	1	2	1	0	0	0	2	0	1	0	0	0	0	0	0	0	1	1	1	1	1	0	0	2	0	1	0	2	2	2	1	0	0	0	1	2	1	0	2	2	0	1	1	2	1	0	1	1	0
586	0	2	0	0	0	0	1	0	0	0	1	0	0	0	0	0	1	1	2	0	0	0	0	2	0	0	0	1	2	2	0	1	1	0	0	1	2	0	2	2	0	0	0	1	0	1	0	1	0
587	1	0	0	0	0	0	2	0	2	0	1	0	0	0	0	0	1	0	0	1	0	0	1	1	0	1	0	1	2	2	0	1	1	0	0	2	2	0	0	0	0	0	1	2	1	0	0	2	0
588	0	2	0	0	0	0	2	0	1	0	0	0	0	0	0	0	0	0	1	1	1	0	0	2	0	0	0	1	2	2	1	2	2	0	0	1	0	1	1	1	0	1	1	2	0	0	0	2	0
589	1	1	0	0	0	0	1	0	1	1	0	0	0	0	0	0	1	1	1	0	0	0	0	2	0	0	0	2	2	1	0	0	0	0	0	2	1	0	1	1	0	0	0	1	0	0	0	1	0
590	1	0	0	0	2	2	2	0	0	0	1	0	0	0	0	0	2	1	0	2	0	0	1	1	1	1	0	2	2	2	2	0	1	1	0	2	2	0	0	0	0	1	2	2	0	1	0	1	1
591	0	2	1	0	0	0	2	1	2	2	0	1	2	0	1	1	1	0	0	2	0	0	0	2	0	0	0	2	2	2	2	0	2	0	0	2	2	0	0	0	0	1	1	1	0	1	0	0	2
592	1	1	0	0	0	0	2	1	2	2	0	0	1	0	1	0	2	1	0	2	0	0	0	2	0	0	0	2	2	2	0	1	1	0	0	2	2	0	1	1	0	0	1	2	0	0	0	2	0
593	0	0	0	0	1	1	2	0	2	0	1	1	2	0	0	0	2	1	0	1	0	0	0	2	0	0	0	2	2	2	0	1	1	0	0	2	0	0	1	0	1	0	1	2	1	1	0	2	0
594	0	2	1	0	0	0	1	0	0	0	1	0	0	0	0	0	0	0	0	1	0	0	0	2	0	1	0	2	1	2	1	2	2	0	0	2	1	1	0	0	0	0	0	1	0	0	0	1	1
595	1	2	0	0	0	0	2	1	2	2	0	0	0	0	0	0	0	0	0	2	0	0	0	2	0	1	0	2	2	2	1	0	0	0	0	2	0	0	1	1	0	0	0	2	0	1	0	2	0
596	1	2	0	0	0	0	1	0	1	1	1	1	2	0	1	0	1	1	1	1	1	0	1	1	0	1	0	1	2	2	0	2	2	0	0	1	1	0	0	0	0	0	0	2	0	1	0	2	0
597	1	0	0	0	0	0	2	0	2	0	1	0	1	0	1	0	2	1	0	2	0	0	0	2	0	1	0	2	2	2	1	2	2	0	0	2	2	0	1	0	1	1	1	2	1	0	0	1	1
598	0	1	0	0	0	0	2	0	2	1	1	2	1	0	2	1	1	0	1	1	0	0	0	2	0	1	0	0	2	2	0	2	2	0	0	1	1	0	1	1	0	0	0	1	1	2	0	2	0
599	1	1	0	0	0	0	1	0	0	0	1	0	0	0	0	0	0	0	0	1	0	0	0	2	0	0	0	2	1	1	1	1	1	0	0	2	1	0	1	0	1	0	0	2	0	0	0	2	0
600	0	1	0	0	0	0	1	1	1	1	0	0	0	0	0	0	0	0	1	1	1	0	0	2	0	2	1	1	2	2	0	2	2	1	0	2	1	0	1	1	0	0	0	2	0	0	1	0	0
601	0	2	1	0	0	0	2	1	1	1	0	0	1	1	0	0	1	0	1	1	1	0	0	2	0	1	0	2	2	2	2	1	1	0	1	2	2	0	1	1	0	0	1	2	1	0	0	1	1
602	0	2	0	0	0	0	2	0	1	1	1	0	1	1	0	0	0	0	1	1	1	0	0	2	0	2	0	2	2	2	1	2	1	0	1	2	1	0	1	1	0	0	1	2	0	1	0	0	0
603	1	1	1	0	0	0	2	0	1	0	0	1	1	0	0	0	2	0	0	2	0	1	0	2	0	1	0	2	2	2	2	1	1	0	0	1	2	0	0	1	0	0	1	2	1	0	0	1	0
604	1	2	1	0	0	0	2	0	2	0	1	1	2	0	2	0	0	0	0	1	0	0	1	1	0	1	0	1	2	2	0	1	1	0	0	2	1	0	0	0	0	0	0	1	0	0	0	1	0
605	1	0	0	0	0	0	2	0	1	1	1	0	1	0	1	0	1	1	0	2	0	0	0	2	0	1	0	0	2	2	0	1	2	2	0	1	1	0	0	0	0	1	1	2	1	0	0	1	0
606	1	2	0	0	0	0	2	0	2	0	1	1	2	0	2	0	1	1	1	1	0	0	0	2	0	0	0	2	2	2	2	2	2	0	0	0	0	2	0	0	0	0	1	2	0	1	1	0	1
607	0	0	0	0	1	1	2	0	2	1	1	1	2	0	1	0	0	0	0	2	0	0	0	2	0	1	0	1	1	2	0	2	2	0	0	2	0	0	1	1	0	0	1	1	0	0	1	1	0
608	0	2	0	0	0	0	2	1	2	2	0	0	0	0	0	0	1	1	1	1	1	0	1	1	1	2	0	2	2	1	0	0	0	0	0	1	1	1	0	0	1	0	2	2	1	1	0	0	0
609	1	0	0	0	2	2	1	1	1	1	1	1	1	0	0	0	1	1	1	1	0	0	0	2	0	1	0	1	2	2	1	1	1	0	0	1	1	0	2	2	0	0	0	1	0	0	0	2	0
610	0	1	1	0	0	0	1	2	2	2	0	0	1	0	1	0	1	0	1	1	1	0	2	0	1	0	0	2	2	2	0	1	2	0	1	2	2	0	1	1	0	0	1	1	1	1	0	1	1
611	1	1	0	0	0	0	2	0	0	0	0	0	0	0	0	0	2	1	0	1	0	0	1	1	1	1	0	1	2	2	0	2	2	1	2	2	1	1	0	0	0	0	0	2	0	2	0	1	1
612	1	1	1	1	0	1	2	0	0	0	0	0	1	0	1	1	1	1	1	1	0	0	1	1	0	2	0	1	2	2	1	1	1	0	1	1	1	1	0	1	0	0	0	1	0	0	0	2	0
613	1	0	0	0	0	0	1	0	0	0	2	1	1	0	0	0	1	1	1	1	1	0	0	2	0	1	0	2	2	2	1	2	2	1	0	0	2	0	1	1	0	1	1	2	1	0	0	1	0
614	1	1	0	0	0	0	2	0	1	1	0	0	1	0	1	1	2	1	1	1	0	0	0	2	0	0	0	2	2	2	1	2	2	0	0	1	1	0	0	0	0	0	1	2	0	0	0	1	1
615	0	0	0	0	1	1	1	1	1	1	1	0	1	0	1	0	1	1	0	2	0	0	0	2	0	1	0	2	1	1	1	1	2	1	0	1	1	0	0	0	0	0	0	1	0	1	0	1	0
616	1	1	0	0	0	0	1	0	0	0	0	1	0	0	0	0	1	1	0	1	0	0	0	2	0	1	0	2	1	2	1	1	1	0	0	1	1	0	1	1	0	0	1	2	2	2	0	1	0
617	0	1	0	0	0	0	2	0	2	2	0	1	1	0	0	0	1	0	1	1	1	0	0	2	0	0	0	2	1	1	0	1	1	1	0	0	1	0	2	2	0	0	0	1	0	1	0	1	1
618	1	0	0	0	0	0	2	0	1	0	0	0	2	0	2	1	1	1	1	1	0	0	1	1	1	1	0	2	2	1	0	1	2	1	1	1	1	0	0	0	0	0	1	1	1	2	1	2	0
619	1	1	0	0	0	0	1	0	0	0	1	0	1	0	1	0	2	0	1	1	1	0	0	2	0	0	0	2	2	2	0	1	2	0	1	2	2	0	0	0	0	0	0	2	0	1	0	1	0
620	1	1	1	0	1	1	1	1	2	2	1	0	0	0	0	0	1	1	0	0	0	0	1	1	1	1	0	2	2	2	0	2	2	0	0	2	1	0	0	0	0	0	0	2	1	0	0	1	1
621	0	1	0	0	0	0	1	1	2	2	0	0	1	0	1	0	1	1	2	0	1	0	1	1	0	2	0	0	1	1	0	0	1	1	0	2	0	0	1	1	0	0	0	1	0	1	1	1	0
622	0	1	0	0	0	0	1	1	1	1	1	0	0	0	0	0	1	0	1	1	0	0	0	2	0	0	0	2	2	2	0	1	1	0	1	2	1	1	1	1	1	1	1	2	1	0	0	1	0
623	1	0	0	0	1	1	2	0	2	1	0	0	0	0	0	0	0	0	1	1	1	0	1	1	1	1	0	2	2	2	1	1	2	1	0	1	2	0	1	1	0	0	1	2	0	1	0	2	0
624	0	2	0	0	0	0	0	0	1	1	1	0	1	0	0	0	1	1	1	1	0	0	0	2	0	1	0	1	2	2	0	2	2	0	0	1	1	0	1	1	0	0	0	2	0	1	0	2	0
625	0	2	0	0	0	0	0	0	1	1	1	0	0	0	0	0	1	1	0	2	0	0	0	2	0	2	0	1	2	2	0	0	1	1	1	2	2	0	0	0	1	0	1	2	1	0	0	1	0
626	0	1	1	0	0	0	2	0	1	1	1	2	1	0	2	1	2	0	0	2	0	0	0	2	0	2	0	1	1	2	0	1	0	1	0	2	0	1	1	1	0	0	1	2	0	1	0	2	0
627	0	2	0	0	0	0	1	0	1	1	1	0	0	0	0	0	2	1	0	1	0	0	0	2	0	1	0	2	1	0	0	0	0	0	1	2	0	0	1	1	0	0	0	2	0	0	0	2	0
628	0	2	0	0	0	0	1	1	1	1	1	2	2	0	1	0	1	1	0	1	1	0	0	2	0	2	0	1	1	2	0	2	2	0	0	0	2	0	0	0	0	0	1	1	1	2	0	1	0
629	0	0	0	0	0	0	2	0	2	1	0	1	1	0	1	0	1	0	1	1	1	0	0	2	0	0	0	2	2	2	1	1	2	0	0	1	2	0	0	0	0	0	0	1	0	1	0	1	1
630	0	2	0	0	0	0	1	0	1	1	0	1	1	0	0	0	2	2	2	0	2	0	0	2	0	1	0	1	1	1	0	0	2	1	1	2	1	1	0	0	0	0	1	1	1	1	0	1	0
631	0	0	0	0	1	1	2	0	0	0	1	0	1	0	1	0	0	0	0	2	0	0	1	1	1	1	0	2	2	2	0	1	1	0	0	1	1	0	0	0	0	1	1	1	1	0	0	1	1
632	0	1	0	0	1	1	1	1	1	1	1	0	0	0	0	0	0	1	1	1	0	0	0	2	0	0	0	2	2	2	1	1	2	0	0	1	2	1	0	0	0	0	0	2	0	1	0	2	0
633	0	0	0	0	1	1	2	0	1	0	0	0	1	0	1	0	1	2	0	2	0	0	0	2	0	2	1	2	1	1	0	1	2	0	1	2	1	0	1	1	0	1	1	1	1	0	0	0	1
634	1	1	0	0	0	0	1	0	1	1	2	0	1	0	1	0	2	2	1	1	1	0	0	2	0	1	0	2	2	2	1	2	2	1	0	2	0	0	2	2	1	0	0	0	0	0	1	1	0
635	1	0	0	0	0	0	2	0	1	1	0	0	0	0	0	0	1	0	1	0	1	0	0	2	0	1	0	2	2	1	1	2	2	0	0	1	2	0	1	0	1	1	1	1	0	1	0	0	2
636	1	2	0	0	0	0	2	0	0	0	0	0	1	0	1	0	0	0	1	0	0	0	0	2	0	1	0	2	1	1	0	2	1	0	1	2	1	0	1	1	0	0	0	0	1	1	0	2	0
637	0	2	1	0	0	0	2	0	2	1	1	0	1	0	1	0	2	2	0	2	0	0	1	1	0	1	0	2	2	1	1	1	1	0	0	1	0	1	0	0	0	0	0	0	0	1	0	1	1
638	0	1	1	0	0	0	2	0	2	1	1	0	1	0	1	0	0	0	1	1	1	0	1	1	1	2	0	2	2	2	0	2	2	0	0	2	1	0	2	2	0	1	1	1	1	1	0	1	0
639	1	1	0	0	1	1	1	1	2	2	1	1	1	0	0	0	1	0	0	2	0	0	0	2	0	0	0	2	2	2	0	1	2	0	0	2	1	0	1	0	1	0	0	2	0	1	0	2	0
640	0	2	1	0	0	0	1	0	1	0	2	0	0	0	0	0	1	1	1	1	0	0	0	2	0	0	0	2	2	1	1	0	1	1	0	2	1	1	0	0	0	0	0	2	0	0	0	1	0
641	0	1	0	0	1	1	1	0	1	0	1	1	0	0	0	0	1	1	1	1	0	0	1	2	0	0	0	1	1	1	1	2	2	0	1	2	2	0	1	1	0	0	0	1	0	0	0	1	0
642	1	2	1	0	0	0	2	1	2	2	0	0	0	0	0	0	1	1	1	1	0	0	0	2	0	0	0	2	2	2	0	1	1	1	0	1	1	0	1	1	0	0	1	1	0	1	0	2	0
643	1	2	1	0	0	0	1	0	2	2	0	0	1	0	1	0	1	0	1	1	1	0	0	2	0	0	0	2	2	1	0	1	1	1	0	0	1	0	1	0	1	0	0	2	0	1	1	2	0
644	0	0	0	0	0	0	2	1	2	1	0	0	1	0	1	0	1	1	0	2	0	0	0	2	0	0	0	2	2	1	0	0	0	1	2	2	1	0	0	0	0	0	1	1	1	1	0	2	0
645	1	2	1	0	0	0	1	0	1	1	1	0	0	0	0	0	2	1	1	1	1	0	0	2	0	0	0	2	2	1	1	1	1	0	0	1	2	0	1	1	0	0	1	1	0	1	0	1	1
646	0	1	0	0	1	1	1	0	1	1	1	0	0	0	0	0	1	0	0	1	0	0	0	2	0	1	0	1	2	2	0	0	0	1	1	2	1	2	0	0	0	0	0	0	0	1	0	2	0
647	1	2	1	0	0	0	2	0	2	1	1	0	0	0	0	0	1	0	1	1	1	0	0	2	0	1	0	2	2	2	0	2	2	0	0	1	2	0	1	1	0	1	1	1	1	0	0	2	0
648	1	1	0	0	0	0	2	0	2	1	0	1	0	0	1	1	0	1	1	1	0	0	1	1	0	2	0	0	1	1	0	1	1	0	0	1	1	0	1	1	0	1	1	2	0	1	0	1	0
649	1	2	0	0	0	0	1	1	1	1	1	0	0	0	0	0	1	1	1	1	0	0	0	2	0	1	1	1	1	1	0	2	2	0	0	1	2	0	1	1	0	0	1	2	1	0	1	1	0
650	1	2	1	0	1	1	2	1	2	1	0	1	2	0	2	0	2	0	0	2	0	0	0	2	0	1	0	2	2	2	1	1	1	1	0	1	1	0	0	0	0	0	0	2	0	0	0	2	0
651	0	2	0	0	0	0	2	0	1	0	1	0	0	0	0	0	1	1	0	1	0	0	1	1	0	2	0	2	2	2	0	2	2	0	0	1	1	1	0	0	0	0	1	1	0	1	0	2	0
652	1	1	0	0	0	0	2	0	2	1	1	0	2	0	2	1	1	1	1	1	1	0	1	1	0	1	0	2	2	2	1	1	1	2	1	1	1	1	0	0	0	2	2	2	0	0	0	1	1
653	1	0	0	0	0	0	1	0	0	0	1	1	1	0	0	0	2	2	0	2	0	0	1	1	1	1	0	2	2	2	0	0	2	1	0	1	2	0	0	0	0	0	0	2	0	2	0	1	0
654	0	2	0	0	0	0	2	0	2	1	1	1	2	0	2	0	0	0	2	0	1	0	0	2	0	2	0	2	2	2	1	1	1	0	0	2	2	0	0	0	0	0	0	1	1	1	0	0	0
655	0	1	0	0	0	0	2	1	2	2	0	0	1	0	1	0	2	2	2	0	0	1	1	1	0	1	1	2	2	2	0	1	2	2	1	1	0	1	1	1	0	0	1	2	1	0	0	2	0
656	0	1	0	0	0	0	2	1	1	1	1	1	1	0	1	0	1	1	1	1	1	0	0	2	0	0	0	1	1	1	0	0	0	0	0	2	2	0	1	1	0	0	1	1	1	2	0	1	1
657	1	2	0	0	1	1	1	0	0	0	1	0	1	0	0	0	2	1	1	1	1	0	0	2	0	1	0	1	2	2	0	1	1	0	0	1	0	2	0	0	0	0	0	2	0	2	0	1	0
658	0	0	0	0	1	1	1	0	1	1	0	0	0	0	0	0	0	0	0	1	0	0	1	1	1	1	0	1	2	2	0	1	2	1	0	1	1	0	2	1	1	1	1	2	1	0	0	1	0
659	0	2	1	0	0	0	2	0	2	2	0	1	2	0	1	0	0	0	2	0	0	0	0	2	0	2	0	1	1	1	1	1	2	0	0	1	1	0	1	0	1	1	1	2	0	0	1	0	0
660	1	2	0	0	0	0	2	0	1	1	0	0	1	1	0	1	1	0	1	1	1	0	0	2	0	1	1	1	2	2	0	0	0	0	0	2	0	0	1	1	0	0	1	2	0	0	0	2	0
661	0	0	0	0	1	1	2	0	1	1	1	0	1	0	1	0	1	0	1	1	1	0	0	2	0	0	0	2	2	2	0	1	1	1	1	2	1	2	0	0	0	0	1	2	1	1	0	1	1
662	1	1	0	0	0	0	2	0	1	0	0	0	1	0	1	0	1	1	1	1	1	0	1	1	0	2	0	1	1	1	0	1	1	1	0	1	2	0	1	1	0	0	0	2	0	0	0	2	0
663	0	2	1	1	0	1	1	1	2	2	1	0	0	0	0	0	1	1	1	1	0	0	1	1	0	1	0	1	1	1	1	1	1	0	0	2	1	0	1	1	0	0	0	0	0	0	0	1	0
664	0	2	1	0	0	0	2	0	1	0	1	0	0	0	0	0	1	1	0	1	0	1	0	2	0	0	0	1	2	2	1	2	2	0	0	0	0	0	1	1	0	0	1	2	1	0	0	1	0
665	0	1	0	0	0	0	2	1	2	2	0	0	0	0	0	0	1	0	1	0	1	0	0	2	0	1	0	2	2	1	1	0	0	0	0	2	1	0	0	0	0	2	2	2	0	0	0	1	1
666	1	1	0	0	0	0	1	0	2	2	0	0	0	0	0	0	1	1	2	0	1	0	0	2	0	0	0	2	2	2	0	1	1	1	1	1	1	1	0	0	0	0	0	1	0	1	0	0	1
667	0	1	0	0	0	0	2	1	2	2	0	0	0	0	0	0	2	0	1	1	1	0	0	2	0	2	0	2	2	2	2	1	1	1	0	1	1	0	1	1	0	2	2	2	0	0	0	0	1
668	1	2	0	0	0	0	2	0	1	1	0	1	0	0	0	0	0	0	1	1	1	0	1	1	1	1	0	2	2	2	0	1	1	0	0	1	1	0	0	0	0	0	0	0	2	2	0	1	1
669	1	2	0	0	0	0	2	0	2	1	0	1	2	0	1	1	0	0	0	0	0	0	1	1	0	1	0	2	2	2	0	2	2	2	0	2	2	0	0	0	0	0	0	2	0	0	1	1	0
670	1	2	0	0	0	0	1	1	1	1	1	0	2	1	1	1	1	1	1	0	1	0	1	1	1	1	0	1	2	2	0	2	2	2	0	2	1	0	0	0	0	0	0	2	0	2	0	2	0
671	0	1	0	0	0	0	2	0	1	0	0	0	1	0	0	0	0	0	1	1	1	0	0	2	0	1	0	2	2	2	0	1	2	0	0	1	2	0	0	0	0	0	0	2	0	2	1	0	1
672	1	1	0	0	0	0	1	0	2	1	0	2	2	0	0	0	1	0	1	1	1	1	0	2	0	0	0	2	2	2	2	1	1	0	0	1	2	1	0	0	0	0	0	2	0	0	0	1	0
673	1	2	0	0	0	0	0	0	0	0	1	1	1	0	1	0	2	0	0	2	0	0	1	1	1	0	0	2	2	1	1	0	1	1	0	2	0	0	1	1	0	0	0	1	0	1	0	0	2
674	0	0	0	0	0	0	2	0	1	1	1	0	0	0	0	0	1	0	1	1	1	0	0	2	0	1	1	2	2	2	0	0	0	0	0	0	2	0	2	2	0	0	0	2	0	1	1	1	0
675	0	1	0	0	1	1	1	0	1	0	2	0	0	0	0	0	1	0	1	1	1	0	0	2	0	0	0	2	2	2	1	2	2	0	0	2	2	0	1	1	0	0	0	2	0	2	0	1	0
676	1	2	0	0	0	0	2	0	2	0	1	0	1	0	1	0	2	2	0	1	0	0	0	2	0	0	0	2	2	2	1	2	2	0	0	2	1	0	0	0	0	0	0	2	0	2	1	0	0
677	1	2	1	0	0	0	2	0	2	2	0	0	0	0	0	0	2	0	0	2	0	0	0	2	0	1	1	2	1	1	0	1	1	0	0	1	1	0	1	1	0	2	2	2	0	0	0	2	0
678	0	2	0	0	0	0	1	0	1	1	1	1	1	0	0	0	1	0	1	1	0	0	2	0	0	0	0	2	1	1	1	1	1	0	0	0	1	1	0	0	0	0	0	0	0	0	1	1	0
679	0	0	0	0	0	0	1	0	1	1	2	0	2	0	2	1	0	0	0	2	0	0	0	2	0	0	0	2	1	1	0	0	1	1	0	2	1	0	0	0	0	0	1	2	1	0	0	2	0
680	0	1	0	0	0	0	2	0	2	1	0	0	2	0	1	0	2	1	1	1	1	0	0	2	0	1	0	1	1	1	1	0	0	0	0	1	2	0	0	0	0	0	0	2	0	1	0	2	0
681	1	1	0	0	0	0	2	0	1	0	1	0	0	0	0	0	2	0	0	2	0	0	0	2	0	1	0	2	0	0	0	1	2	0	0	2	2	0	0	0	0	0	0	1	0	0	0	2	0
682	0	2	1	0	0	0	2	1	2	2	0	0	1	0	1	0	0	0	0	1	0	0	1	1	0	2	0	2	2	1	0	0	0	0	0	2	1	0	1	1	0	0	0	0	2	2	0	1	0
683	0	1	0	0	1	1	2	0	1	1	0	0	1	0	1	0	2	1	1	1	0	0	1	1	0	1	0	2	2	2	2	2	2	0	0	1	1	0	1	1	0	0	0	1	1	1	0	1	0
684	1	1	0	0	0	0	1	0	2	2	0	2	2	0	2	0	0	0	1	1	1	0	0	2	0	1	0	1	1	1	0	0	0	0	0	2	2	0	1	1	0	0	0	0	0	0	0	2	0
685	0	2	0	0	0	0	2	1	1	1	0	0	1	0	1	1	2	1	1	1	1	0	0	2	0	1	0	1	2	2	1	1	1	0	0	2	0	1	0	0	0	0	0	1	0	0	0	1	1
686	0	0	0	0	0	0	1	0	1	0	1	0	2	1	1	1	2	1	1	1	0	0	0	2	0	0	0	2	2	2	1	2	2	0	0	2	1	0	0	0	0	0	1	2	1	0	1	1	0
687	0	2	0	0	0	0	2	0	2	2	0	0	1	1	0	1	0	0	0	2	0	1	0	2	0	2	0	2	2	2	2	1	1	0	0	2	2	1	0	0	1	0	1	2	2	2	0	2	0
688	1	2	0	0	0	0	1	1	2	2	1	0	0	0	0	0	1	1	0	2	0	0	0	2	0	1	0	2	2	2	0	0	0	0	0	2	2	0	0	0	0	0	1	2	1	0	0	2	0
689	1	1	0	0	0	1	1	0	0	0	2	1	2	0	1	1	0	0	1	0	1	0	1	1	1	1	0	1	2	2	1	0	2	1	1	2	2	1	0	0	1	0	0	0	1	0	0	2	0
690	0	2	0	0	0	0	1	0	1	1	1	1	1	0	0	0	0	1	0	2	0	0	1	1	0	1	0	1	1	1	0	0	0	1	2	2	1	0	0	0	0	1	1	2	1	0	0	1	0
691	0	1	0	0	0	0	1	0	0	0	0	1	2	0	1	0	1	1	2	0	1	2	0	2	0	1	0	1	1	1	0	1	1	0	0	1	1	0	0	0	0	0	0	2	1	1	0	2	0
692	0	0	0	0	1	1	1	0	1	1	1	0	0	0	0	0	1	1	1	1	1	1	0	2	0	1	0	1	2	2	0	0	0	0	0	2	0	1	0	0	0	1	1	1	0	2	0	2	0
693	1	1	0	0	0	0	1	0	1	0	1	1	1	0	0	0	1	1	0	1	0	1	0	2	0	0	0	1	1	0	1	0	0	0	0	2	2	0	0	0	0	0	0	0	0	0	0	1	0
694	1	2	1	0	0	0	1	0	0	0	1	0	0	0	0	0	1	1	1	1	1	0	1	1	1	0	0	2	2	2	1	0	0	0	0	2	1	0	0	0	0	0	0	1	0	1	0	2	0
695	1	1	0	0	0	0	2	0	1	1	1	1	1	0	0	0	1	1	1	0	0	0	0	2	0	0	0	2	2	2	0	0	0	0	0	2	1	1	0	0	1	0	1	2	1	0	0	1	0
696	0	1	0	0	0	0	1	0	1	1	1	0	0	0	0	0	1	1	0	2	0	0	0	2	0	1	1	2	2	2	0	1	2	0	0	2	2	0	0	0	0	0	0	1	0	0	0	1	0
697	0	2	1	1	0	1	2	1	2	1	0	0	0	0	0	0	2	0	1	1	0	0	0	2	0	0	0	0	1	1	0	1	1	0	0	1	0	0	2	2	1	0	1	2	0	1	0	2	0
698	0	1	0	0	0	0	1	0	0	0	2	0	0	0	0	0	0	0	1	0	0	0	0	2	0	2	0	2	1	1	1	0	0	0	0	0	0	0	1	1	0	1	1	2	1	0	0	2	0
699	1	1	0	0	0	0	1	0	2	2	0	1	0	0	0	0	1	0	2	0	1	0	0	2	0	1	0	1	2	2	0	2	2	0	0	1	2	0	2	2	0	1	1	1	1	0	0	2	0
700	1	2	0	0	0	0	2	1	2	2	0	0	0	0	0	0	1	1	0	2	0	0	0	2	0	1	0	2	1	1	0	1	2	0	0	1	1	0	1	1	0	2	2	2	0	0	1	1	0
701	1	2	1	0	0	0	1	0	2	2	0	0	0	0	0	0	2	0	0	1	0	0	0	2	0	2	0	0	2	2	0	1	1	1	1	2	1	1	0	0	0	0	0	1	0	0	0	2	0
702	0	1	0	0	0	0	2	1	1	1	0	0	0	0	0	0	1	1	0	1	0	0	1	1	0	2	1	2	2	2	0	1	1	0	0	1	1	0	1	1	0	1	1	2	0	1	0	1	0
703	0	1	1	1	0	1	2	0	2	2	0	1	0	0	1	1	2	0	1	1	1	1	1	1	1	0	0	1	2	2	0	1	1	0	0	1	1	0	1	0	1	0	0	1	0	1	1	1	0
704	1	0	0	0	0	0	1	0	0	0	1	1	2	0	1	0	2	2	0	2	0	0	0	2	0	1	0	2	2	2	1	2	2	0	0	1	2	0	1	1	0	0	0	2	0	1	0	2	0
705	1	1	0	0	0	0	2	0	1	0	1	0	0	0	0	0	0	0	2	0	0	0	0	2	0	0	0	2	2	2	0	1	2	0	1	2	0	1	0	0	0	1	2	2	1	0	0	2	0
706	1	2	0	0	0	0	2	0	0	0	0	0	0	0	0	0	0	0	2	0	0	0	0	2	0	1	0	2	2	2	0	1	2	1	1	1	2	1	0	0	0	0	1	2	1	0	0	2	0
707	0	2	0	0	0	0	2	0	1	1	0	1	1	0	2	1	0	0	0	2	0	0	0	2	0	1	0	2	2	2	0	1	2	1	0	1	2	0	1	1	0	0	1	2	1	1	0	1	0
708	0	1	0	0	0	0	2	0	2	2	0	1	1	0	0	0	1	1	0	2	0	1	0	2	0	0	0	1	2	2	0	1	1	0	0	2	1	1	0	0	0	0	0	1	1	0	0	1	0
709	0	2	0	0	0	0	1	0	1	1	0	0	1	0	1	1	2	2	0	2	0	0	0	2	0	2	0	2	2	2	0	0	1	1	0	2	0	1	1	1	0	0	0	1	0	1	0	1	0
710	0	2	1	0	0	0	2	0	1	1	0	0	0	0	0	0	1	0	1	1	1	0	1	1	0	1	0	2	2	2	0	2	2	1	1	2	2	0	1	1	0	0	0	1	1	1	0	1	1
711	0	0	0	0	0	0	2	1	1	1	1	0	0	0	0	0	1	1	2	0	1	0	0	2	0	0	0	2	2	2	1	2	2	1	0	0	0	0	2	2	1	0	1	2	1	0	0	1	1
712	1	2	0	0	0	0	2	1	2	1	0	0	0	0	0	0	1	1	1	1	0	0	0	2	0	0	1	1	1	1	0	1	2	1	1	1	1	0	2	2	0	0	0	0	1	1	0	1	0
713	0	1	1	1	1	2	1	0	1	0	2	0	0	0	0	0	1	1	1	1	0	0	0	2	0	1	0	2	2	1	0	1	1	0	0	2	0	0	1	1	0	0	2	2	1	1	0	1	0
714	0	1	0	0	0	0	2	0	2	1	1	1	2	0	1	0	1	0	1	1	0	0	0	2	0	2	0	2	2	1	0	2	2	0	0	1	0	0	1	1	0	0	0	1	0	1	0	2	0
715	1	2	1	0	0	0	2	0	2	2	0	0	0	0	0	0	1	1	0	2	0	0	0	2	0	1	0	2	2	2	1	1	1	0	0	1	0	0	2	2	1	0	1	1	0	1	1	0	0
716	1	0	0	0	1	1	2	0	1	1	0	1	1	0	0	0	1	1	1	0	0	0	1	1	1	1	0	2	2	2	1	1	1	2	1	2	1	1	1	1	0	1	1	2	1	0	0	1	1
717	0	1	0	0	0	0	2	1	1	1	0	0	0	0	0	0	1	1	0	2	0	0	0	2	0	1	0	2	2	2	0	0	2	1	0	1	2	0	0	0	0	0	1	2	2	2	0	2	0
718	0	1	0	0	1	1	2	0	2	0	1	0	0	0	0	0	0	0	1	1	0	0	0	2	0	0	0	2	2	2	1	1	1	0	0	1	1	0	0	0	0	0	0	0	0	0	1	0	0
719	1	1	0	0	0	0	2	0	2	0	1	0	2	1	1	1	1	1	0	2	0	1	0	2	0	1	0	2	2	2	2	0	1	1	1	2	2	0	2	2	0	0	0	2	0	0	0	2	0
720	0	1	0	0	1	1	1	1	2	2	0	0	1	0	1	0	1	0	0	1	0	0	1	1	0	1	1	2	2	2	0	2	2	0	0	2	2	0	0	0	0	0	0	1	0	0	0	1	0
721	1	1	1	1	0	1	2	0	1	1	0	1	1	0	0	0	2	1	0	2	0	0	0	2	0	1	1	1	1	1	0	1	1	2	1	1	1	0	2	2	0	0	0	1	0	1	1	1	0
722	0	1	0	0	0	0	2	0	2	2	0	0	0	0	0	0	1	1	1	1	0	0	0	2	0	0	0	2	2	2	1	2	2	0	1	1	1	0	2	2	0	0	0	1	0	0	0	1	0
723	1	2	0	0	0	0	1	0	1	1	1	0	1	0	1	0	0	0	0	1	0	0	0	2	0	1	0	2	1	1	1	2	2	0	0	2	2	0	1	1	0	0	0	1	0	1	0	0	1
724	1	2	0	0	0	0	1	0	2	2	0	2	2	0	1	0	0	1	1	1	0	0	0	2	0	1	0	2	2	2	1	1	1	1	0	1	1	0	0	0	0	0	0	2	1	0	0	2	0
725	1	1	0	0	0	0	2	0	1	0	0	1	1	0	0	0	1	1	0	1	0	0	0	2	0	2	0	1	2	2	0	1	1	0	0	1	2	0	1	1	1	1	1	2	1	0	2	0	0
726	0	1	0	0	0	1	2	0	2	1	1	1	1	0	0	0	1	0	1	1	1	0	0	2	0	1	1	1	2	2	0	1	2	1	0	1	1	0	1	1	0	0	0	2	0	1	0	1	0
727	0	0	0	0	1	1	2	1	2	2	0	0	0	0	0	0	0	0	1	0	1	0	0	2	0	0	0	2	2	2	0	1	1	1	1	1	0	0	1	1	0	0	1	2	1	0	0	2	0
728	0	0	0	0	0	0	2	0	1	0	0	0	1	0	1	0	2	1	0	2	0	0	0	2	0	0	0	1	2	2	0	0	1	1	0	1	1	0	0	0	0	0	1	2	1	1	0	0	1
729	0	1	0	0	0	0	2	0	2	1	0	0	0	0	0	0	1	1	1	1	1	0	0	2	0	1	0	1	2	2	0	2	2	0	0	0	1	0	0	0	0	1	1	2	1	0	2	0	0
730	0	0	0	0	0	0	2	1	2	1	0	1	0	0	0	0	2	2	0	2	0	0	1	1	0	0	0	1	1	1	0	1	2	2	2	2	2	1	0	0	0	0	0	2	0	1	0	2	0
731	0	2	0	0	0	0	2	0	1	1	1	0	0	0	0	0	1	0	1	1	1	0	0	2	0	1	0	2	2	2	1	1	1	0	0	2	2	0	1	1	0	0	1	1	1	0	0	1	0
732	1	2	1	0	0	0	2	0	0	0	0	1	0	0	1	1	0	1	1	1	1	0	0	2	0	1	0	2	2	2	0	0	1	2	1	1	1	0	1	1	0	0	0	1	0	1	0	0	0
733	1	2	0	0	0	0	2	1	2	1	0	0	0	0	0	0	1	0	0	1	0	0	1	1	0	1	1	1	2	2	0	0	0	0	0	1	1	1	0	0	0	0	0	2	0	0	0	1	1
734	0	0	0	0	1	1	2	1	2	1	0	0	0	0	0	0	1	0	1	1	1	0	1	1	0	1	0	2	2	2	1	1	1	1	1	1	2	0	0	0	0	0	2	2	1	1	0	0	1
735	1	2	1	0	0	0	2	0	1	0	1	0	0	0	0	0	1	1	1	1	1	0	0	2	0	1	0	2	2	2	1	2	2	1	2	2	2	0	1	1	0	1	1	2	0	0	0	1	0
736	1	1	0	0	0	0	2	0	1	1	1	0	0	0	0	0	1	1	1	0	1	1	0	2	0	0	0	2	2	2	1	1	1	2	1	1	2	0	2	2	1	1	1	1	1	0	0	2	0
737	1	1	0	0	0	0	2	0	2	2	0	0	1	0	1	0	2	0	1	1	1	0	0	2	0	1	0	1	2	2	0	1	2	0	1	2	2	0	0	0	0	0	0	1	0	0	0	1	0
738	0	0	0	0	0	0	2	0	2	1	0	0	1	0	1	0	1	1	1	0	1	0	0	2	0	1	0	2	2	2	0	1	1	1	0	1	1	0	1	1	0	0	0	2	0	2	0	2	0
739	1	0	0	0	0	0	2	0	2	1	0	0	1	0	1	1	1	0	0	1	0	0	0	2	0	1	0	2	2	1	1	2	1	0	0	2	2	0	1	1	0	0	0	2	0	0	0	1	1
740	0	2	0	0	0	0	2	1	2	1	0	0	0	0	0	0	1	1	0	1	0	0	0	2	0	0	0	1	2	2	0	1	1	2	1	2	1	1	0	0	0	0	1	2	1	0	0	1	0
741	0	2	0	0	0	0	2	1	2	1	0	0	0	0	0	0	0	0	1	1	1	0	1	1	1	1	0	1	2	2	1	0	0	0	0	2	2	0	0	0	0	0	1	1	1	1	0	1	0
742	0	1	0	0	1	1	2	0	0	0	0	1	1	0	1	0	1	1	0	2	0	0	0	2	0	1	0	1	1	1	0	2	2	0	0	0	2	0	0	0	0	0	0	1	1	1	0	2	0
743	1	0	0	0	0	0	2	1	2	1	0	0	0	0	0	0	2	1	0	2	1	0	1	1	1	1	0	2	2	1	0	1	1	1	1	1	1	0	0	0	0	0	1	2	1	0	0	0	0
744	1	0	0	0	2	2	2	0	1	1	1	0	2	1	1	1	2	1	0	2	0	0	1	1	0	1	0	1	2	2	1	2	2	0	0	1	2	0	0	0	0	2	2	2	0	0	0	0	1
745	1	1	0	0	1	1	1	1	1	1	1	0	1	0	1	0	1	1	0	1	0	0	1	1	0	1	0	2	2	2	1	1	1	0	0	2	1	0	2	2	0	0	1	1	1	1	1	0	1
746	1	2	0	0	0	0	2	0	2	1	1	1	0	0	1	1	1	1	1	0	1	0	1	1	1	1	0	2	2	2	0	0	1	1	1	2	1	0	0	0	1	0	0	1	0	0	0	1	0
747	0	1	0	0	0	0	1	0	1	1	1	0	0	0	0	0	1	0	1	1	1	0	0	2	0	0	0	1	1	1	0	1	1	1	0	0	2	0	0	0	0	0	1	2	0	0	0	1	1
748	1	0	0	0	0	0	2	0	2	1	1	1	0	0	1	1	2	0	0	1	0	0	1	1	0	2	0	2	2	2	1	0	0	0	0	2	1	0	1	1	0	2	2	2	0	0	0	2	0
749	0	2	0	0	0	0	2	1	2	1	0	0	2	1	1	1	1	0	1	1	0	1	0	2	0	0	0	2	2	2	0	2	2	2	0	1	1	0	1	1	0	1	1	1	0	1	0	1	0
750	1	0	0	0	0	0	1	1	2	2	0	0	0	0	0	0	1	1	1	1	1	1	1	1	1	0	0	2	2	1	0	1	1	1	1	1	2	0	0	0	0	0	1	2	1	0	0	2	0
751	1	1	1	1	0	1	2	0	2	1	0	0	0	0	0	0	1	0	0	1	0	1	0	2	0	1	0	2	2	1	2	0	1	0	0	2	1	0	2	2	0	1	1	1	1	1	1	0	0
752	0	1	0	0	1	1	0	0	0	0	1	1	1	0	0	0	0	0	1	1	1	0	1	1	0	0	0	2	2	1	2	2	2	0	0	1	1	1	0	0	0	0	0	0	0	0	0	0	0
753	0	2	0	0	0	0	2	0	1	0	1	1	1	0	0	0	1	1	1	1	0	0	2	0	0	0	1	2	2	2	0	0	0	1	2	2	1	1	1	1	1	0	0	1	0	1	1	1	0
754	1	1	0	0	0	0	2	0	1	1	0	1	2	1	1	1	1	0	1	1	0	0	2	0	0	0	0	1	1	1	1	1	1	0	0	2	2	0	0	0	0	0	0	1	0	0	0	1	1
755	1	2	0	0	0	0	2	1	2	2	0	0	1	0	1	0	1	1	2	0	0	0	0	2	0	0	0	1	1	1	0	2	2	0	0	1	2	0	1	1	0	2	2	2	0	0	0	2	0
756	0	2	0	0	0	0	2	1	2	2	0	0	0	0	0	0	1	2	1	1	1	0	1	1	1	1	0	1	2	2	0	1	1	0	0	2	1	1	0	0	0	1	1	2	0	0	0	2	0
757	1	2	0	0	0	0	2	1	1	1	0	0	0	0	0	0	1	1	2	0	1	0	0	2	0	0	0	2	1	1	0	0	1	0	0	2	1	0	2	2	0	0	1	1	1	2	0	0	1
758	1	1	0	0	0	0	2	0	1	1	0	1	2	0	2	1	1	1	2	0	1	0	0	2	0	0	0	2	2	2	1	1	1	0	0	2	1	1	0	0	0	0	1	2	1	0	0	1	0
759	0	1	0	0	0	1	1	0	0	0	0	0	0	0	0	0	2	1	0	2	0	0	0	2	0	0	0	2	2	2	1	0	1	1	0	2	0	1	1	1	0	0	1	2	1	1	0	2	0
760	0	1	0	0	0	0	1	0	1	1	1	0	0	0	0	0	2	1	0	2	0	0	0	2	0	1	0	2	2	2	1	1	1	1	0	0	1	0	0	0	0	0	2	2	1	1	0	0	1
761	0	1	0	0	0	0	2	0	2	0	1	1	0	0	1	1	1	0	0	2	0	0	1	1	0	1	0	2	2	2	0	1	1	0	0	1	2	1	0	0	0	0	0	1	1	0	0	1	0
762	1	1	0	0	1	1	1	0	1	0	1	0	1	0	1	0	0	0	1	1	1	1	0	2	0	0	0	2	2	2	1	1	2	0	0	1	1	1	0	0	0	0	0	2	1	0	0	1	1
763	1	2	0	0	0	0	2	0	2	1	1	1	1	0	0	0	1	1	0	2	0	0	0	2	0	0	0	2	2	2	1	2	2	2	0	2	2	0	1	1	0	0	2	2	1	1	0	1	0
764	0	0	0	0	1	1	2	1	2	2	0	1	1	0	1	0	2	2	0	2	0	0	0	2	0	0	0	1	1	1	0	2	2	0	0	1	1	0	0	0	0	0	0	2	0	1	0	0	0
765	0	2	1	0	0	0	1	0	1	0	1	0	0	0	0	0	1	0	1	1	1	0	0	2	0	0	0	2	2	2	1	1	1	0	0	0	0	0	2	1	1	0	2	2	1	0	0	1	1
766	0	2	0	0	0	0	2	0	2	2	0	0	0	0	0	0	0	0	0	2	0	0	1	1	1	1	0	1	2	2	1	2	2	1	0	1	0	0	1	1	0	0	0	2	0	1	0	2	0
767	0	2	0	0	0	0	2	0	2	2	0	0	1	1	0	1	0	0	1	1	1	0	1	1	0	0	0	0	2	2	0	0	1	1	0	1	2	0	0	0	0	0	0	2	0	1	0	0	0
768	0	1	0	0	0	0	1	0	1	0	1	0	1	0	1	0	2	1	0	2	1	0	1	1	0	2	0	2	2	2	0	2	2	0	0	0	1	1	0	0	0	0	0	2	0	1	0	1	0
769	0	0	1	0	0	0	1	0	1	1	0	0	1	0	0	0	1	1	0	0	0	0	0	2	0	0	0	2	2	2	0	2	2	0	0	0	1	0	1	1	0	0	0	1	0	0	0	1	0
770	0	2	0	0	0	0	1	0	1	1	0	0	1	0	1	0	0	0	2	0	0	0	1	2	0	0	0	2	2	2	1	1	1	0	0	2	1	1	0	1	0	0	1	1	0	1	0	2	0
771	1	1	0	0	0	0	0	0	0	0	1	0	0	0	0	0	1	1	0	2	0	0	0	2	0	1	0	2	2	2	0	1	1	1	1	2	1	0	2	2	0	0	0	2	0	1	1	1	0
772	1	2	1	0	0	0	1	0	1	1	1	0	0	0	0	0	1	0	1	1	1	0	1	1	0	0	0	2	2	2	0	1	1	0	0	2	2	0	0	0	0	0	1	2	1	0	0	0	1
773	1	1	0	0	0	0	2	0	2	1	1	2	2	0	2	0	1	0	1	1	0	0	0	2	0	1	0	1	2	2	0	2	2	0	0	2	1	0	1	1	0	0	1	1	0	1	0	1	0
774	1	1	0	0	1	1	1	0	2	1	0	0	1	0	1	0	1	1	1	1	0	0	1	1	0	0	0	2	2	2	0	0	0	0	0	2	0	0	2	2	1	1	2	2	1	0	0	1	0
775	0	1	0	0	1	1	2	1	2	2	0	0	1	0	1	0	1	0	2	0	1	0	0	2	0	2	0	2	2	2	0	1	1	1	0	0	1	1	1	1	0	0	0	2	0	0	0	2	0
776	1	2	0	0	0	0	2	0	2	0	0	0	2	1	1	1	1	1	2	0	1	0	0	2	0	0	0	2	1	1	1	2	2	2	0	2	2	0	1	1	0	0	1	2	1	1	0	1	0
777	0	0	0	0	1	1	2	0	2	1	1	1	1	0	0	0	1	1	0	2	0	0	0	2	0	1	0	2	2	2	0	1	1	1	0	0	2	0	1	1	1	0	0	2	0	0	0	1	0
778	1	2	1	0	0	0	2	1	2	1	0	1	1	0	1	0	0	0	2	0	1	0	0	2	0	2	0	2	2	1	0	2	1	0	0	2	1	0	2	2	0	0	1	1	1	0	0	1	1
779	0	2	0	0	0	0	2	0	1	0	0	1	1	0	1	0	0	0	2	0	1	0	0	2	0	0	0	1	2	2	0	0	1	2	1	1	1	1	1	1	0	0	0	1	0	0	2	0	0
780	0	1	0	0	1	1	2	1	2	1	0	0	1	0	1	0	2	1	1	1	0	1	0	2	0	2	0	2	2	2	0	1	1	0	0	2	1	0	0	0	0	0	0	2	0	1	0	2	0
781	0	1	0	0	0	0	2	0	2	2	0	0	0	0	0	0	1	1	1	0	0	0	0	2	0	1	0	2	1	1	1	1	1	0	0	1	1	0	1	1	0	1	1	2	1	0	0	1	0
782	1	1	0	0	0	0	2	0	2	2	0	1	1	0	0	0	0	0	1	0	1	0	0	2	0	2	1	2	2	2	1	1	1	0	0	0	1	0	1	0	1	0	1	2	1	0	0	1	1
783	0	0	0	0	0	0	1	0	0	0	1	0	0	0	0	0	1	1	2	0	2	1	0	2	0	1	0	2	1	1	0	0	0	0	0	0	2	0	2	2	1	0	1	1	1	0	0	2	0
784	0	2	0	0	0	0	1	0	1	1	0	0	0	0	0	0	2	0	0	2	0	0	1	1	0	0	0	1	2	2	0	2	2	0	0	1	2	0	0	0	0	1	1	2	0	0	1	1	0
785	0	0	0	0	0	0	2	1	2	2	0	1	1	0	0	0	1	1	1	1	0	0	0	2	0	2	0	2	2	2	0	1	2	0	0	2	1	1	0	0	0	1	1	1	1	0	0	1	1
786	1	2	0	0	0	0	2	0	1	0	0	0	0	0	0	0	2	0	0	2	0	0	0	2	0	2	0	2	2	1	0	1	1	0	0	1	1	0	0	0	0	0	0	1	0	0	0	2	0
787	0	1	0	0	0	0	0	0	1	1	1	1	2	0	1	0	1	1	0	2	0	0	0	2	0	1	0	1	2	2	0	2	2	0	1	2	1	0	2	2	0	0	1	1	0	1	0	1	0
788	1	2	0	0	0	0	2	0	2	2	0	0	0	0	0	0	2	2	0	1	0	0	0	2	0	1	0	2	1	1	0	1	1	1	2	2	1	0	1	1	0	1	1	2	0	0	0	0	2
789	1	0	0	0	0	0	1	0	1	0	1	0	1	1	0	1	1	0	1	0	1	1	0	2	0	2	0	1	2	2	0	2	2	1	1	2	2	0	0	0	1	1	1	1	1	0	0	1	0
790	1	1	0	0	1	1	1	1	1	1	0	0	1	1	0	1	1	0	0	1	0	0	0	2	0	1	1	1	2	2	0	0	0	0	0	0	0	0	2	1	1	0	1	2	1	0	0	1	1
791	1	2	1	0	0	0	2	1	1	1	1	1	1	0	0	0	2	1	1	1	0	0	0	2	0	1	0	2	2	2	1	0	0	0	0	2	1	0	1	0	1	1	1	2	0	0	0	1	0
792	1	0	0	0	0	0	2	0	1	0	0	1	1	0	0	0	1	0	1	1	1	0	1	1	1	0	0	1	2	2	0	2	2	0	0	1	2	0	2	2	0	0	0	0	0	0	0	0	0
793	0	2	1	1	0	1	2	0	2	1	1	0	0	0	0	0	1	2	1	1	1	0	1	1	0	0	0	2	2	2	1	1	2	1	1	1	1	0	1	1	0	0	1	2	1	0	0	1	1
794	0	1	0	0	0	0	1	0	1	0	1	1	2	0	1	0	0	0	1	0	0	0	0	2	0	0	0	1	2	2	0	1	1	0	0	1	2	0	0	0	0	0	0	1	0	0	1	1	0
795	0	0	0	0	0	0	2	0	2	0	0	1	2	0	1	0	0	0	0	1	0	0	0	2	0	2	0	1	2	2	0	2	2	1	1	1	0	0	1	1	0	0	1	1	1	1	0	1	0
796	1	1	0	0	0	0	2	0	2	1	0	2	2	0	1	0	0	0	1	1	1	0	0	2	0	1	2	2	2	2	1	1	1	1	0	0	1	0	1	0	1	0	1	1	1	0	0	2	0
797	1	0	0	0	0	0	2	0	2	0	1	1	1	0	0	0	2	1	0	2	0	0	0	2	0	1	0	1	2	2	0	1	2	0	0	1	1	1	0	0	0	0	0	1	0	0	0	2	0
798	1	0	1	0	0	0	2	0	2	2	0	1	1	0	0	0	1	0	0	1	0	0	0	2	0	1	0	2	2	2	1	0	1	0	0	2	1	1	0	0	1	0	1	2	0	1	0	2	0
799	0	1	0	0	0	0	2	0	2	2	0	0	0	0	0	0	0	0	2	0	1	0	1	1	0	0	0	1	2	2	0	1	2	0	0	1	0	0	1	1	0	0	0	1	0	1	0	2	0
800	1	1	0	0	0	0	1	0	1	0	1	0	1	0	2	0	1	1	0	2	0	0	1	1	1	1	0	1	2	2	1	1	1	0	0	1	2	0	0	0	0	2	2	2	0	0	1	1	0
801	0	0	0	0	1	1	1	1	1	1	1	1	1	0	0	0	0	0	1	1	1	0	1	1	0	2	0	2	2	2	0	1	1	1	1	1	2	0	0	0	0	0	0	2	0	0	0	2	0
802	1	2	0	0	0	0	1	0	1	1	1	2	2	0	1	0	2	2	0	2	0	0	0	2	0	0	0	1	2	2	0	1	1	1	2	2	2	0	0	0	0	0	1	2	1	0	0	0	1
803	0	1	0	0	0	0	2	0	2	2	0	0	1	0	1	0	0	1	1	1	1	0	0	2	0	0	0	1	1	1	0	1	1	0	0	2	1	1	0	0	0	1	1	2	1	0	0	2	0
804	1	2	0	0	0	0	2	0	1	0	0	1	2	0	1	0	1	1	0	2	0	0	0	2	0	1	0	1	2	2	0	2	1	0	0	2	1	0	1	0	1	0	0	2	0	0	0	1	1
805	1	2	0	0	0	0	2	0	2	2	0	0	0	0	0	0	2	1	1	1	0	0	0	2	0	1	1	2	1	1	0	1	2	0	0	0	1	1	0	0	0	1	1	1	1	0	0	2	0
806	1	0	0	0	1	1	1	0	0	0	0	0	0	0	0	0	2	0	0	2	0	0	0	2	0	0	0	2	2	2	0	0	0	0	0	2	2	0	1	1	1	1	2	2	1	0	0	1	0
807	0	0	0	0	1	1	2	0	2	2	0	0	2	0	2	1	0	0	0	2	0	0	0	2	0	1	0	2	0	0	0	1	0	0	0	1	1	1	0	0	0	0	0	1	0	0	0	2	0
808	0	1	0	0	0	0	2	1	2	2	0	0	0	0	0	0	0	0	1	1	0	0	0	2	0	0	0	2	2	2	0	0	0	0	0	1	2	0	1	1	0	0	1	1	0	1	0	0	1
809	0	0	0	0	1	1	1	0	1	0	1	1	2	0	0	0	1	0	1	1	0	0	0	2	0	0	1	2	2	2	1	0	0	0	0	1	2	0	0	0	0	0	0	1	0	0	0	2	0
810	1	1	0	0	0	0	2	0	2	0	0	0	1	0	1	0	1	0	1	1	0	0	0	2	0	1	0	1	1	1	0	2	2	0	1	2	2	0	1	1	0	1	1	2	1	0	0	1	0
811	0	1	0	0	0	0	2	0	2	1	0	1	1	0	0	0	2	2	1	1	1	0	1	1	0	0	0	2	2	2	0	2	2	0	0	0	1	0	0	0	0	1	1	1	1	0	0	2	0
812	0	1	0	0	0	0	2	0	1	0	0	0	1	0	1	0	2	0	0	2	0	1	0	2	0	2	0	1	2	2	1	1	1	0	0	2	2	0	1	1	0	0	0	2	0	1	0	2	0
813	0	1	0	0	0	0	0	0	0	0	2	0	0	0	0	0	1	1	2	0	1	0	0	2	0	1	0	2	2	1	0	1	2	0	0	2	2	0	0	0	0	0	0	0	0	0	0	2	0
814	1	2	0	0	0	0	2	1	2	2	0	0	0	0	0	0	1	1	1	1	1	0	0	2	0	0	0	1	1	1	0	2	2	1	1	2	2	0	1	0	1	0	0	1	1	1	0	1	0
815	0	1	1	1	0	1	1	0	1	0	2	0	0	0	0	0	1	0	1	1	1	0	0	2	0	1	0	2	2	2	1	2	2	0	1	2	1	0	1	1	0	0	1	1	1	0	0	2	0
816	1	2	0	0	0	0	2	0	1	1	0	0	0	0	0	0	1	2	0	2	0	0	0	2	0	1	0	1	2	2	0	2	2	0	0	1	0	0	1	1	0	0	1	1	1	0	1	2	0
817	1	1	0	0	0	0	2	0	2	1	0	1	0	0	1	1	0	0	1	1	1	0	0	2	0	1	0	2	2	2	1	1	1	1	1	2	1	0	2	2	0	0	0	1	0	1	0	1	0
818	1	0	0	0	0	0	2	0	2	1	1	0	1	0	0	0	0	0	0	1	0	0	1	1	1	1	0	2	2	2	1	1	1	1	1	1	1	1	0	0	0	1	1	1	1	1	0	2	0
819	0	1	0	0	1	1	1	1	2	2	1	0	0	0	0	0	0	0	0	2	0	0	0	2	0	2	0	2	2	2	1	2	2	2	0	1	0	1	0	0	0	0	0	2	0	0	0	2	0
820	0	1	0	0	0	0	1	0	0	0	1	0	0	0	0	0	1	1	0	1	0	0	0	2	0	2	0	2	2	2	1	1	0	1	0	2	1	0	1	1	0	0	0	2	0	1	0	0	0
821	0	1	0	0	1	1	2	0	1	1	0	0	0	0	0	0	1	1	1	1	1	0	1	1	1	1	0	2	2	2	1	0	2	1	0	1	1	0	2	2	0	0	0	2	0	2	0	1	1
822	0	1	0	0	1	1	1	0	0	0	1	1	1	0	0	0	0	0	1	1	1	0	0	2	0	0	0	1	1	2	0	1	2	0	0	0	2	0	1	1	0	0	2	2	1	1	1	0	0
823	0	0	0	0	0	0	1	0	2	1	0	0	0	0	0	0	2	2	1	1	1	0	0	2	0	0	0	2	2	2	1	1	1	1	1	1	2	0	0	0	0	0	1	1	1	0	0	0	0
824	0	1	0	0	0	0	2	0	1	1	0	0	0	0	0	0	1	0	0	2	0	0	0	2	0	1	0	1	1	1	1	2	2	0	0	0	2	0	0	0	0	0	0	0	0	1	0	1	0
825	1	1	0	0	1	1	2	0	1	0	0	1	1	0	1	0	2	2	0	2	0	1	0	2	0	2	0	2	2	1	1	2	2	0	0	0	2	0	2	2	0	0	0	0	1	0	0	1	1
826	1	1	0	0	0	0	1	1	2	2	0	0	0	0	0	0	1	0	1	1	0	0	0	2	0	1	0	2	0	0	0	1	1	1	0	2	1	0	0	0	0	0	1	1	1	1	0	2	0
827	1	0	0	0	0	0	1	0	1	0	1	0	0	0	0	0	1	1	2	0	1	0	0	2	0	1	0	2	2	2	1	0	1	2	0	2	0	1	1	1	0	0	0	0	0	1	0	0	0
828	1	2	0	0	0	0	2	1	1	1	1	0	0	0	0	0	2	2	1	1	1	0	0	2	0	1	1	1	1	1	0	2	2	0	1	2	2	0	0	0	0	0	0	0	0	0	0	1	1
829	0	0	0	0	1	1	1	0	1	1	1	1	2	0	2	0	1	0	1	1	1	0	1	1	0	0	0	1	2	2	1	0	2	1	0	1	1	0	0	0	0	0	1	1	0	1	0	1	0
830	1	1	0	0	0	0	2	0	2	1	0	1	1	0	0	0	1	1	1	1	0	0	0	2	0	1	0	2	1	1	0	2	2	1	0	1	2	0	1	1	0	0	0	0	0	1	0	2	0
831	1	0	0	0	0	0	1	0	0	0	2	1	2	0	1	0	1	0	1	1	0	0	0	2	0	1	0	2	2	2	1	1	2	1	1	2	1	1	0	0	0	0	0	2	0	0	0	1	0
832	1	2	0	0	0	0	2	0	1	0	0	1	0	0	1	1	2	1	0	2	1	0	1	1	1	1	0	2	2	2	1	1	1	0	0	1	2	0	0	0	0	0	0	1	0	1	0	1	0
833	1	0	0	0	1	1	1	1	1	1	1	0	0	0	0	0	0	0	1	1	1	1	0	2	0	1	0	2	1	1	1	2	2	1	2	2	2	0	1	1	0	0	1	1	1	0	0	2	0
834	0	1	0	0	0	0	2	0	2	1	2	0	1	0	1	0	2	2	1	1	1	0	0	2	0	1	0	1	2	2	0	0	1	1	0	2	1	0	0	0	0	0	1	2	1	0	0	1	1
835	1	1	0	0	0	0	2	0	2	2	0	0	0	0	0	0	0	0	0	2	0	1	0	2	0	0	0	2	1	1	1	1	1	1	1	1	1	0	1	1	0	0	0	0	0	0	0	1	1
836	0	1	0	0	1	1	1	0	0	0	2	0	0	0	0	0	0	0	0	2	0	0	0	2	0	0	0	2	2	2	2	2	2	1	1	2	2	0	0	0	0	0	0	0	0	1	0	1	0
837	0	1	0	0	1	1	2	1	2	2	0	1	1	0	0	0	1	0	1	0	1	0	0	2	0	2	0	2	0	0	0	1	1	0	0	1	1	0	1	0	1	0	0	2	0	1	0	1	0
838	0	1	0	0	0	0	1	0	1	1	0	0	0	0	0	0	0	0	1	1	0	2	0	2	0	1	0	1	2	2	1	1	1	0	0	1	1	0	0	0	0	0	0	2	0	1	0	2	0
839	0	2	0	0	1	1	1	1	1	1	1	0	1	0	1	0	1	0	0	2	0	0	0	2	0	2	0	2	1	1	0	1	2	0	0	1	0	1	0	0	0	0	0	1	0	0	0	0	0
840	1	0	0	0	1	1	2	0	2	1	1	0	0	0	0	0	2	2	0	2	0	0	0	2	0	2	0	2	2	2	0	1	1	0	0	1	1	0	0	0	0	0	0	2	0	1	0	1	1
841	0	0	0	0	1	1	2	0	2	2	0	0	0	0	0	0	2	0	0	2	0	0	1	1	0	2	0	2	0	0	0	1	2	2	1	1	2	0	1	1	0	0	0	2	1	0	0	0	2
842	0	2	0	0	0	0	0	0	0	0	1	0	0	0	0	0	1	1	1	1	0	0	2	0	0	0	0	2	2	2	0	1	1	0	0	2	2	0	0	1	0	0	1	1	1	0	0	1	1
843	1	2	1	0	1	1	1	0	2	1	0	1	1	0	0	0	0	0	1	1	1	0	0	2	0	1	0	1	1	1	0	1	1	0	0	1	1	0	0	0	0	0	1	2	2	2	0	2	0
844	0	2	0	0	0	0	2	0	2	2	0	0	1	0	1	0	1	0	0	2	0	0	0	2	0	1	0	2	2	1	1	1	1	1	2	2	2	0	1	1	0	1	1	1	1	0	0	2	0
845	0	1	0	0	0	0	1	0	0	0	0	1	2	0	2	0	0	0	0	2	0	0	0	2	0	1	0	2	1	2	1	1	1	2	0	1	1	0	1	0	1	1	1	2	2	1	0	1	0
846	1	2	0	0	0	0	1	0	1	1	1	0	1	0	1	0	0	0	0	2	0	0	0	2	0	0	0	2	1	1	0	1	1	0	0	2	1	0	1	1	0	0	1	2	0	0	0	2	0
847	0	1	0	0	1	1	1	0	0	0	1	1	1	0	0	0	1	1	2	0	1	1	1	1	1	0	1	2	2	2	1	1	1	0	0	2	1	0	2	2	0	0	0	2	0	1	0	0	2
848	1	1	1	0	0	0	2	0	2	1	0	0	0	0	0	0	0	0	1	1	1	0	0	2	0	2	0	2	2	2	0	1	1	0	0	0	1	1	0	1	0	1	1	2	1	1	0	2	0
849	1	1	0	0	1	1	2	0	2	2	0	1	1	0	0	0	1	1	2	0	0	0	1	1	0	2	0	2	2	1	0	1	1	0	0	2	1	1	0	0	0	0	0	1	0	0	0	2	0
850	0	2	0	0	0	0	1	0	0	0	1	0	0	0	0	0	1	1	1	1	1	0	0	2	0	1	0	2	1	1	1	2	2	0	0	1	1	1	0	0	0	2	2	2	0	0	1	1	0
851	0	1	0	0	0	0	2	1	1	1	1	0	1	0	1	0	0	0	0	1	0	0	0	2	0	1	0	0	2	2	0	1	2	2	1	1	1	0	1	1	0	0	1	1	1	2	1	0	1
852	0	1	1	0	0	0	2	0	2	2	0	2	1	0	2	1	0	0	0	1	0	1	0	2	0	0	1	2	2	2	0	1	1	0	0	2	2	0	0	0	0	0	0	2	0	0	0	1	0
853	1	0	0	0	0	0	1	0	1	1	1	0	0	0	0	0	2	2	1	1	1	0	0	2	0	0	0	1	1	1	0	1	2	2	1	1	1	1	1	0	1	1	1	2	0	1	1	0	0
854	1	2	1	0	0	0	1	0	0	0	1	0	1	0	1	0	0	0	0	1	0	0	0	2	0	0	1	2	2	2	1	0	1	1	0	2	2	0	0	0	0	0	1	2	0	1	0	1	0
855	0	0	0	0	1	1	2	0	1	1	0	0	1	1	0	1	0	0	0	2	0	0	0	2	0	1	0	1	2	2	1	1	1	1	2	2	2	0	0	0	0	0	1	1	1	2	0	2	0
856	1	1	1	0	0	0	0	0	1	1	0	1	1	0	1	0	0	0	1	0	0	0	0	2	0	1	0	2	2	1	0	2	1	0	1	2	2	0	1	1	0	0	0	1	0	0	0	2	0
857	1	2	1	0	0	0	2	0	1	0	0	1	1	0	1	0	1	0	1	1	1	0	0	2	0	0	0	1	1	2	0	1	1	0	0	2	1	0	1	0	1	0	0	2	0	1	0	0	0
858	1	0	0	0	1	1	1	0	0	0	1	0	1	0	1	0	2	0	0	2	0	1	0	2	0	2	0	2	1	2	0	2	1	0	0	2	1	0	0	0	0	1	1	2	2	1	0	0	2
859	0	2	1	0	0	0	1	0	0	0	0	0	0	0	0	0	1	0	0	1	0	0	0	2	0	1	0	2	2	1	0	1	2	2	2	2	2	1	0	0	1	0	0	2	1	2	1	1	0
860	1	2	0	0	0	0	2	0	1	1	0	0	1	0	1	0	2	0	0	2	0	0	0	2	0	0	0	2	2	2	0	1	1	0	0	1	1	1	0	0	0	0	1	2	1	1	0	1	1
861	1	1	2	0	0	0	2	0	2	1	0	0	0	0	0	0	2	2	0	1	0	0	0	2	0	1	1	2	2	2	1	1	2	0	0	2	1	1	0	0	0	1	1	2	1	0	0	1	0
862	0	0	0	0	0	0	2	0	1	1	1	1	1	0	0	0	1	1	1	1	0	1	1	1	0	1	1	2	2	2	1	0	0	0	0	2	2	0	0	0	0	2	2	2	0	0	0	0	0
863	1	0	0	0	0	0	2	0	2	1	0	0	1	0	1	1	0	0	1	1	1	0	0	2	0	2	0	2	2	2	1	1	1	0	0	2	1	0	0	0	0	0	0	2	0	1	0	2	0
864	1	1	0	0	0	0	2	0	2	1	0	0	2	1	1	1	1	1	0	2	0	0	0	2	0	1	0	2	2	2	2	1	2	2	2	2	1	0	0	0	0	0	0	1	0	1	1	0	0
865	0	0	1	0	0	0	0	0	0	0	1	0	1	0	0	0	1	0	0	2	0	0	1	1	0	2	0	1	2	2	0	1	2	2	2	2	1	0	2	2	0	0	1	2	0	1	0	2	0
866	0	0	0	0	0	0	1	1	2	2	0	0	0	0	0	0	1	0	2	0	1	1	0	2	0	1	0	1	2	2	0	1	1	0	0	1	1	0	1	1	0	0	0	2	0	0	0	0	0
867	1	0	0	0	1	1	1	0	1	0	1	1	1	0	0	0	1	1	1	1	1	0	0	2	0	0	1	1	2	2	0	1	2	0	0	1	1	0	2	2	0	0	2	2	1	1	0	2	0
868	0	1	0	0	1	1	2	0	1	1	0	0	0	0	0	0	0	0	0	1	0	1	1	1	0	1	0	1	2	2	0	1	2	2	0	1	1	1	0	0	0	0	0	2	1	1	0	2	0
869	0	1	0	0	0	0	2	0	0	0	0	0	0	0	0	0	1	0	1	1	1	0	0	2	0	2	0	1	2	2	0	1	1	0	1	1	1	1	0	0	0	1	1	2	1	0	0	2	0
870	0	1	0	0	1	1	2	0	1	1	0	0	0	0	0	0	1	1	0	0	0	0	0	2	0	1	0	1	1	1	1	0	1	2	1	1	2	0	0	0	0	0	0	1	0	0	0	2	0
871	1	0	0	0	0	0	1	1	2	2	0	0	0	0	0	0	2	1	0	2	0	0	1	1	1	1	0	2	2	2	0	1	2	0	0	1	1	0	1	1	0	0	1	2	0	1	0	2	0
872	1	1	0	0	0	0	2	0	2	2	0	1	2	0	1	0	1	1	1	1	1	0	0	2	0	1	0	2	2	2	1	1	1	1	1	2	1	0	0	0	0	0	0	1	0	0	0	0	0
873	1	0	0	0	0	1	2	0	2	1	0	0	0	0	0	0	0	0	2	0	0	0	0	2	0	1	0	1	2	2	0	1	1	1	1	2	2	0	1	1	0	1	1	1	1	1	0	0	1
874	1	0	0	0	1	1	2	1	2	2	0	0	2	0	2	1	0	0	1	1	1	0	0	2	0	2	0	2	2	2	1	0	0	0	1	2	1	0	0	0	0	0	0	0	0	0	0	0	2
875	1	2	0	0	0	0	1	0	0	0	1	0	2	0	1	0	1	1	0	2	0	1	0	2	0	2	0	2	1	2	1	1	1	1	1	1	1	0	0	0	0	0	0	2	0	1	0	2	0
876	1	1	0	0	1	1	1	1	1	1	1	0	0	0	0	0	1	2	1	1	1	0	0	2	0	0	0	1	1	1	0	2	2	1	0	2	2	0	2	2	0	0	1	2	1	2	0	1	0
877	1	2	0	0	0	0	1	0	1	0	2	0	0	0	0	0	1	0	0	2	0	0	0	2	0	1	0	2	2	2	0	0	1	0	0	2	2	0	0	0	0	1	1	1	1	0	0	0	2
878	1	1	0	0	1	1	1	1	1	1	1	1	2	0	0	0	1	0	1	1	1	0	0	2	0	2	0	2	1	1	1	1	1	2	1	1	1	0	2	2	0	0	0	1	1	2	0	1	0
879	0	1	0	0	0	0	2	0	2	2	0	0	1	0	1	1	2	1	0	2	0	0	0	2	0	1	0	2	2	2	0	1	1	0	0	1	1	0	0	0	0	0	0	1	0	1	0	0	1
880	0	1	0	0	0	0	2	1	2	1	0	1	2	0	2	1	0	0	0	1	0	0	1	1	1	1	0	2	2	2	0	1	1	2	1	2	1	0	2	2	0	0	1	2	0	1	0	2	0
881	1	1	0	0	0	1	1	0	0	0	0	0	1	0	1	0	2	1	0	2	0	1	0	2	0	1	1	2	2	2	0	0	0	0	1	2	1	0	0	0	0	0	0	1	0	0	0	1	0
882	0	1	0	0	0	0	2	0	2	2	0	1	2	0	1	0	0	0	0	2	0	0	0	2	0	2	0	2	2	2	0	0	0	0	1	2	1	0	0	0	0	1	1	1	1	0	0	2	0
883	1	1	0	0	0	0	2	0	2	0	1	1	1	0	2	1	0	0	2	0	1	1	0	2	0	1	1	2	2	2	1	0	0	0	1	2	1	1	1	1	0	0	0	1	0	1	0	1	0
884	1	1	0	0	0	0	1	0	1	0	1	1	1	1	0	1	2	0	0	2	0	0	0	2	0	0	0	0	1	1	0	1	2	1	1	1	0	1	0	0	0	0	0	1	1	0	0	2	0
885	1	2	0	0	0	0	1	1	1	1	0	1	1	0	0	0	1	1	1	1	0	0	1	1	1	0	0	2	2	2	0	2	2	0	0	1	1	0	1	1	0	1	1	2	1	0	0	0	0
886	0	1	1	0	0	0	2	0	2	1	1	0	1	0	1	0	2	1	1	1	0	1	0	2	0	2	0	2	2	2	1	1	1	0	0	2	1	0	0	0	1	0	1	2	0	0	0	0	1
887	1	1	0	0	0	0	2	0	2	1	0	1	1	0	1	0	2	2	0	2	0	0	0	2	0	1	0	2	2	2	0	1	1	0	0	1	2	0	0	0	0	0	0	0	0	1	0	2	0
888	0	0	1	0	0	0	1	0	2	2	0	0	0	0	0	0	2	1	0	2	1	0	0	2	0	1	0	2	2	2	2	0	0	1	1	2	1	1	1	0	2	1	1	1	1	1	0	1	1
889	1	0	0	0	0	0	1	0	1	0	1	0	1	0	1	0	1	0	0	2	0	1	0	2	0	0	0	2	1	1	1	1	1	0	0	1	2	0	1	1	0	1	1	2	1	0	0	1	1
890	1	2	0	0	0	0	1	1	1	1	1	0	0	0	0	0	1	1	0	2	0	0	0	2	0	2	0	1	1	1	0	1	1	1	2	2	1	1	1	1	0	0	0	2	0	1	1	0	0
891	0	2	0	0	0	0	2	0	1	1	0	0	1	0	1	0	2	1	1	1	0	0	0	2	0	2	0	2	2	2	1	1	1	1	1	1	1	0	2	2	0	1	1	1	0	1	0	0	1
892	1	2	1	0	1	1	1	0	1	1	0	1	2	1	1	1	0	0	0	1	0	0	0	2	0	1	0	2	2	2	1	0	2	1	0	2	2	1	0	0	0	0	1	1	0	0	0	1	1
893	1	1	0	0	0	0	2	1	2	1	0	0	1	0	1	0	2	1	0	2	1	0	1	1	0	2	0	1	2	2	0	1	1	0	0	2	1	0	2	2	0	1	1	2	0	0	0	2	0
894	1	1	0	0	0	0	2	0	2	2	0	0	1	0	1	0	1	1	0	2	0	0	0	2	0	0	0	1	1	1	0	1	1	1	0	1	2	0	0	0	0	0	1	1	1	2	0	0	1
895	1	1	0	0	0	0	1	0	1	0	1	0	0	0	0	0	1	1	1	1	1	0	0	2	0	1	0	1	2	2	0	2	2	1	0	2	1	0	0	0	0	0	1	2	0	0	0	0	1
896	0	2	1	0	0	0	1	0	1	1	0	1	1	0	1	0	2	2	1	1	1	0	1	2	0	0	0	1	1	1	0	1	1	1	1	1	1	0	0	0	0	0	0	2	1	1	0	2	0
897	0	1	1	0	0	0	1	0	0	0	0	0	1	1	0	0	2	2	0	2	0	0	0	2	0	0	0	0	1	2	0	2	1	0	0	2	1	0	2	2	1	0	0	2	0	1	0	2	0
898	0	1	0	0	0	0	2	0	2	0	1	0	1	0	1	0	2	0	0	2	0	0	1	1	0	2	0	1	2	2	0	2	2	0	0	2	0	2	0	0	0	2	2	2	0	0	0	1	0
899	0	1	0	0	0	0	1	1	1	1	1	0	2	0	1	0	0	0	1	0	1	0	0	2	0	1	0	2	2	2	0	2	2	1	1	1	1	1	0	0	0	0	0	2	1	1	0	0	2
900	1	2	0	0	0	0	1	1	1	1	1	0	1	0	1	0	0	0	1	1	1	0	0	2	0	1	0	2	2	1	0	1	2	0	0	2	1	0	0	0	0	1	2	2	0	1	1	1	0
901	1	1	0	0	0	0	2	0	2	1	0	1	1	0	0	0	1	1	0	1	1	0	0	2	0	1	0	2	2	2	1	2	2	0	0	1	0	0	1	1	0	0	0	2	0	1	0	1	1
902	1	1	0	0	0	0	2	0	1	1	0	1	0	0	0	0	2	2	0	2	0	0	0	2	0	1	0	2	2	2	0	2	2	1	1	2	2	0	0	0	0	1	1	1	1	1	0	2	0
903	0	1	0	0	0	0	1	1	2	2	0	1	1	0	0	0	0	0	0	2	0	0	1	1	0	1	0	1	2	1	1	0	0	0	0	2	1	1	0	0	0	0	0	1	0	0	0	1	0
904	0	2	0	0	0	0	2	1	2	1	0	0	1	0	0	0	1	1	0	2	0	0	0	2	0	0	0	2	2	2	2	0	1	0	0	2	2	1	0	0	0	1	1	2	1	0	0	0	1
905	1	1	0	0	0	0	2	1	2	1	0	0	0	0	0	0	2	2	0	2	0	0	0	2	0	1	0	2	2	1	1	1	1	2	1	2	1	0	0	0	0	0	0	2	1	1	0	0	0
906	1	1	0	0	0	0	1	1	2	2	0	0	0	0	0	0	1	0	0	1	0	0	2	0	0	0	0	2	2	2	1	2	2	0	0	0	1	1	1	1	0	0	0	1	0	0	0	1	0
907	1	0	0	0	1	1	2	0	2	0	1	0	0	0	0	0	1	0	1	1	0	0	0	2	0	1	0	2	2	1	0	2	2	0	0	2	1	0	1	1	0	0	1	2	1	0	0	1	1
908	1	2	1	0	0	0	1	2	2	2	0	0	1	0	0	0	1	1	0	2	0	0	0	2	0	1	0	2	1	1	1	2	2	0	0	1	2	0	1	0	1	0	1	2	1	1	0	1	0
909	1	1	0	0	0	0	2	1	1	1	0	1	2	0	2	1	2	2	1	1	1	0	0	2	0	0	0	2	1	1	1	2	2	0	0	1	1	1	0	0	0	0	0	1	0	0	0	2	0
910	1	1	0	0	1	1	2	0	1	0	0	0	0	0	0	0	1	1	0	1	0	0	0	2	0	1	0	2	1	1	0	1	2	0	0	2	2	0	0	0	0	0	1	2	1	0	0	0	2
911	1	1	0	0	0	0	1	1	1	1	1	0	1	0	1	0	1	1	1	1	1	0	0	2	0	0	1	1	2	2	0	1	1	0	0	1	1	0	2	2	0	2	2	2	0	1	0	1	1
912	0	2	0	0	0	0	1	0	1	1	1	0	1	0	1	0	1	1	1	1	0	0	0	2	0	2	0	2	2	2	2	1	2	0	0	1	2	0	0	0	0	0	1	1	1	2	0	2	0
913	1	0	0	0	1	1	1	1	2	2	0	0	1	0	1	0	0	0	0	2	0	0	0	2	0	2	0	2	2	2	0	1	1	0	0	2	1	0	2	2	1	0	0	2	0	0	0	2	0
914	0	1	0	0	0	0	2	0	2	1	1	1	1	0	0	0	1	1	1	0	1	0	1	1	0	1	0	2	2	2	0	2	2	1	1	2	2	0	1	0	1	0	1	2	0	0	0	0	1
915	0	2	0	0	0	0	2	1	1	1	1	1	2	0	1	1	1	1	0	2	0	0	0	2	0	1	0	2	2	1	0	1	1	1	1	2	1	1	0	0	0	0	0	2	0	0	0	0	2
916	1	1	0	0	0	0	2	0	2	0	1	1	1	0	1	0	1	0	0	1	0	0	1	1	1	1	0	1	1	1	0	0	1	2	0	2	0	0	1	0	1	0	1	2	1	0	0	0	0
917	0	1	1	1	1	2	2	0	2	1	1	1	2	0	1	0	1	0	0	1	0	0	0	2	0	2	0	2	2	2	0	1	1	1	2	2	1	0	1	0	1	0	2	2	1	1	0	1	0
918	1	1	0	0	0	0	1	1	1	1	1	2	2	0	1	0	0	0	2	0	1	0	0	2	0	0	0	0	2	2	0	2	2	0	0	1	1	1	1	1	0	0	0	2	1	0	0	0	1
919	1	0	0	0	1	1	2	1	1	1	0	1	2	0	1	0	1	0	1	1	1	0	0	2	0	0	0	2	2	2	1	2	2	1	0	2	2	0	1	1	0	0	0	1	0	1	1	0	0
920	0	2	0	0	0	0	2	0	2	2	0	0	0	0	0	0	1	1	1	0	0	0	0	2	0	2	1	1	1	1	0	2	2	0	0	2	1	0	0	0	0	0	0	2	0	2	1	0	0
921	1	2	0	0	0	0	2	0	1	0	0	0	0	0	0	0	0	1	1	1	0	0	0	2	0	1	0	1	2	2	0	0	1	0	0	2	2	0	2	2	0	0	0	1	2	1	0	1	1
922	1	0	0	0	0	0	2	0	1	0	1	1	1	0	0	0	2	0	1	1	1	0	0	2	0	1	0	1	2	2	0	0	1	1	0	1	0	1	1	1	0	0	0	1	0	0	1	1	0
923	1	1	0	0	0	0	2	0	2	2	0	1	2	0	1	0	0	0	1	1	1	1	0	2	0	0	0	2	2	2	0	1	2	1	1	1	2	0	1	0	1	0	0	2	0	2	0	1	1
924	0	2	0	0	0	0	2	0	2	1	1	0	1	0	1	0	1	0	0	1	0	0	0	2	0	0	1	2	2	2	0	1	1	0	0	1	1	0	0	0	0	1	1	1	1	0	1	0	0
925	0	2	0	0	0	0	1	0	2	2	0	0	1	0	1	0	1	0	0	1	0	0	1	1	1	1	0	1	2	2	0	1	1	0	0	2	0	0	1	1	0	1	1	1	0	1	0	2	0
926	1	0	0	0	0	0	2	1	2	2	0	1	1	0	1	0	0	0	0	2	0	0	0	2	0	1	0	2	2	2	0	0	0	0	0	2	1	1	1	0	1	0	1	2	0	1	0	2	0
927	1	1	0	0	0	0	2	1	1	1	1	0	0	0	0	0	1	1	2	0	1	0	0	2	0	1	0	2	2	2	1	2	2	0	0	0	2	0	0	0	0	0	0	1	0	1	1	1	0
928	0	1	0	0	0	0	2	1	2	2	0	0	1	1	0	0	0	0	0	1	0	0	1	1	1	1	0	0	1	2	0	0	0	0	0	2	2	0	2	2	0	0	1	1	1	1	0	1	1
929	1	2	0	0	0	0	2	0	2	2	0	0	0	0	0	0	1	1	1	1	0	0	0	2	0	0	0	2	1	1	0	1	1	1	2	2	1	0	0	0	0	0	0	0	0	0	0	1	0
930	0	1	1	0	0	0	2	0	2	1	1	0	0	0	0	0	1	1	1	1	1	0	2	0	1	1	0	2	1	1	1	1	1	0	0	1	1	0	0	0	0	0	0	0	1	1	0	2	0
931	0	1	0	0	1	1	2	0	1	1	0	0	1	0	1	0	1	0	0	1	0	0	1	1	0	0	0	2	2	2	1	1	0	1	0	2	0	0	2	2	0	0	0	1	0	1	1	1	0
932	1	1	0	0	0	0	2	1	2	1	0	0	1	0	1	0	1	1	1	1	1	0	0	2	0	1	0	2	2	2	0	1	2	0	0	1	1	1	0	0	0	0	0	1	0	1	0	1	0
933	0	2	0	0	0	0	2	0	1	0	0	1	2	0	2	1	0	0	1	1	1	0	1	1	1	1	0	2	2	2	0	2	2	1	0	2	1	0	0	0	0	0	0	2	1	1	0	2	0
934	0	1	0	0	1	1	2	0	2	2	0	0	0	0	0	0	1	1	2	0	1	0	0	2	0	1	1	2	2	2	0	0	0	0	0	1	2	1	0	0	0	0	1	1	1	1	1	1	0
935	1	1	1	1	1	2	1	0	0	0	1	2	2	0	0	0	1	0	0	2	0	0	0	2	0	1	0	2	1	1	0	0	0	0	0	2	2	0	2	2	0	0	1	1	1	1	0	1	0
936	1	0	0	0	0	1	1	0	1	1	0	0	1	0	1	0	1	1	0	2	0	0	0	2	0	0	0	1	2	2	0	1	2	0	0	2	1	0	1	1	0	1	1	2	1	0	1	1	0
937	1	1	0	0	1	1	2	0	2	1	0	2	2	0	1	0	1	0	1	0	1	0	0	2	0	0	0	2	2	2	0	2	1	0	0	2	1	0	1	1	0	0	1	1	1	2	0	2	0
938	0	1	0	0	1	1	1	1	2	2	1	0	1	0	0	0	2	2	0	1	0	0	0	2	0	1	0	1	2	2	1	1	2	0	0	2	1	0	0	0	0	0	0	1	0	1	1	1	0
939	0	1	0	0	0	0	2	0	2	1	0	1	2	0	1	0	1	0	0	1	0	0	0	2	0	1	0	2	2	2	1	2	2	0	0	1	1	0	1	1	0	0	0	2	0	0	0	1	1
940	0	0	0	0	1	1	2	0	2	2	0	1	1	0	0	0	1	0	0	2	0	0	0	2	0	0	0	1	2	2	0	1	1	0	0	1	2	0	0	0	0	0	0	1	0	0	1	0	1
941	0	1	0	0	0	0	0	0	0	0	2	0	1	0	1	0	1	1	1	1	0	1	1	1	1	1	0	2	2	1	1	1	1	2	1	1	1	1	1	0	1	0	0	2	0	1	1	1	0
942	0	1	0	0	0	0	2	0	2	2	0	0	0	0	0	0	0	0	0	1	0	0	0	2	0	0	0	2	2	2	0	1	0	0	1	2	1	0	0	0	0	0	1	2	2	2	0	1	0
943	0	2	0	0	0	0	2	0	2	2	0	0	0	0	0	0	0	0	0	1	0	0	0	2	0	1	0	2	2	2	2	2	2	0	0	2	2	0	1	1	0	1	1	1	1	0	0	2	0
944	1	2	0	0	0	0	1	0	1	0	2	0	1	0	1	0	2	0	1	1	1	0	0	2	0	1	0	1	1	1	1	2	2	0	0	1	1	1	0	0	0	0	0	0	0	1	0	0	2
945	1	2	1	0	0	0	0	0	0	0	2	0	1	0	1	0	1	1	1	1	1	0	0	2	0	0	0	2	2	2	0	2	2	0	0	1	2	1	0	0	0	0	0	1	0	0	1	1	0
946	0	1	0	0	1	1	2	1	2	2	0	1	1	0	0	0	1	1	0	2	0	0	1	1	1	2	0	2	2	1	1	0	1	0	0	2	1	1	0	0	0	0	1	1	1	0	0	2	0
947	1	2	0	0	0	0	0	0	1	1	0	1	0	0	1	1	1	1	1	1	0	0	0	2	0	1	0	2	2	2	1	1	2	0	0	2	2	0	0	0	0	1	1	2	0	0	0	2	0
948	0	1	0	0	0	0	2	1	1	1	0	2	2	0	0	0	1	1	0	2	0	0	0	2	0	2	0	1	2	2	0	1	2	0	0	1	1	0	0	0	0	0	0	1	0	1	0	1	0
949	1	1	0	0	0	0	2	0	1	1	0	0	0	0	0	0	2	1	0	2	0	0	0	2	0	1	0	2	2	1	0	1	2	0	0	2	1	1	0	0	0	0	1	2	1	1	0	0	0
950	1	0	1	0	0	0	2	0	1	1	0	0	1	0	1	0	0	0	1	1	1	0	0	2	0	1	0	2	2	2	0	1	2	0	0	1	2	0	0	0	0	2	2	2	0	0	0	1	0
951	1	2	0	0	0	0	1	1	1	1	1	1	0	0	1	1	2	2	0	1	0	0	0	2	0	0	0	1	2	2	0	1	1	1	0	0	2	0	0	0	0	1	2	2	1	0	1	1	0
952	0	1	0	0	0	0	2	0	2	0	0	0	0	0	0	0	2	2	1	1	1	0	1	1	0	2	0	1	2	2	0	2	2	1	1	2	2	0	0	0	0	0	0	2	0	0	0	1	0
953	0	2	0	0	0	0	1	0	2	1	0	1	1	0	1	0	0	0	2	0	0	0	1	1	0	0	0	1	2	2	1	2	2	0	0	1	1	0	1	1	0	0	2	2	1	1	0	2	0
954	1	1	0	0	0	0	1	1	2	2	0	0	0	0	0	0	1	1	0	2	0	0	0	2	0	1	0	2	2	2	0	0	0	0	0	1	2	1	0	0	1	0	0	1	0	1	0	1	0
955	0	1	0	0	1	1	2	1	2	2	0	0	1	0	1	0	0	0	2	0	0	0	0	2	0	1	0	2	2	2	0	0	2	1	0	1	1	0	2	2	0	0	1	1	1	2	0	1	1
956	1	0	0	0	1	1	1	0	1	1	1	0	0	0	0	0	1	0	1	1	1	0	0	2	0	2	1	2	2	2	0	2	2	1	2	2	2	0	0	0	0	0	0	0	0	1	0	1	1
957	0	1	0	0	0	0	2	0	1	0	0	0	0	0	0	0	2	0	0	2	0	1	0	2	0	0	0	2	2	2	0	1	2	2	0	1	1	0	0	0	0	0	0	2	0	2	0	1	1
958	0	1	0	0	0	0	2	0	1	1	0	1	1	0	0	0	2	0	0	2	0	1	0	2	0	2	0	2	2	2	0	1	1	0	0	2	2	1	0	0	1	0	1	2	1	0	1	2	0
959	1	1	0	0	0	0	1	0	2	1	0	0	1	0	1	0	2	2	2	0	2	0	0	2	0	1	0	1	1	1	0	1	1	2	1	1	2	0	0	1	0	1	1	2	1	0	1	0	0
960	1	0	0	0	0	0	1	0	0	0	0	1	0	0	1	1	2	2	1	1	1	0	0	2	0	1	0	2	2	2	0	1	2	0	0	1	2	0	1	1	0	0	0	1	0	0	0	1	0
961	0	1	0	0	0	0	2	0	1	0	0	1	1	0	0	0	1	1	1	1	1	0	0	2	0	0	0	2	2	2	1	1	1	1	1	2	0	0	1	0	1	1	1	1	1	0	0	2	0
962	0	1	1	0	0	0	2	0	0	0	0	0	1	0	0	0	2	0	0	1	0	0	1	1	0	1	0	1	2	2	1	0	0	0	0	1	0	0	1	1	0	0	1	1	1	2	0	0	1
963	0	0	0	0	0	1	2	1	2	2	0	0	0	0	0	0	2	0	0	2	0	0	0	2	0	1	0	2	2	2	1	1	2	0	0	2	1	0	2	2	0	1	1	2	1	0	0	1	1
964	0	1	0	0	0	0	1	0	1	1	0	0	1	0	1	0	2	1	2	0	1	0	0	2	0	1	0	2	1	1	1	0	1	1	1	2	0	0	1	1	0	0	1	2	0	0	1	1	0
965	1	0	0	0	0	0	2	0	1	1	0	0	0	0	0	0	1	1	0	1	0	0	0	2	0	0	0	2	2	2	0	2	2	0	0	1	1	0	1	1	0	0	0	2	0	0	0	0	0
966	1	2	0	0	0	0	2	0	1	0	0	0	1	1	0	1	2	0	1	1	1	0	0	2	0	1	0	2	0	0	0	2	2	0	0	2	1	0	1	1	0	0	1	2	1	0	0	1	0
967	0	1	0	0	0	0	2	0	1	0	1	2	1	0	2	1	2	1	0	2	1	0	0	2	0	1	0	0	1	2	0	1	2	0	0	2	2	0	2	2	0	0	0	1	0	1	0	1	0
968	1	2	0	0	0	0	2	0	1	1	0	1	1	0	0	0	1	0	1	1	1	0	0	2	0	1	0	2	2	2	2	1	2	0	0	1	1	0	0	0	0	0	0	2	0	1	1	1	0
969	1	1	1	1	1	2	2	1	2	1	0	0	1	0	1	0	2	1	1	1	0	0	0	2	0	1	0	1	2	2	0	1	1	1	1	1	2	0	1	1	1	0	0	0	0	0	0	0	0
970	1	1	0	0	0	0	2	0	2	1	0	0	0	0	0	0	1	1	0	2	0	0	1	1	0	0	0	2	2	2	1	1	2	0	0	2	2	0	0	1	0	0	1	1	1	1	0	1	0
971	0	2	0	0	0	0	1	0	1	1	0	0	0	0	0	0	2	1	0	2	0	0	0	2	0	1	0	1	1	0	1	1	2	0	0	2	1	0	0	0	0	1	1	2	0	1	0	0	2
972	1	1	0	0	1	1	2	1	2	2	0	0	1	0	0	0	1	0	1	1	1	0	0	2	0	1	0	2	2	2	1	1	1	1	1	2	1	0	1	1	0	0	1	1	1	2	0	1	0
973	1	2	0	0	0	0	2	1	2	2	0	0	0	0	0	0	2	0	0	2	0	0	0	2	0	1	0	0	2	2	0	2	2	0	1	1	2	0	1	1	0	0	0	0	2	0	0	1	0
974	1	1	0	0	0	0	2	0	2	2	0	0	1	1	0	1	1	2	0	2	0	0	0	2	0	2	0	1	1	2	0	2	2	0	0	0	1	1	0	0	0	0	1	1	1	0	0	1	1
975	0	1	2	0	0	0	2	0	2	2	0	1	1	0	1	0	1	1	0	1	0	0	1	1	0	1	0	1	2	2	0	2	2	0	0	1	1	0	0	0	0	0	0	2	0	1	0	2	0
976	1	1	0	0	1	1	2	0	1	1	0	0	1	0	1	0	1	1	1	0	1	0	0	2	0	1	0	2	2	1	1	0	1	1	0	2	1	0	2	2	0	0	0	0	0	0	0	2	0
977	1	0	0	0	2	2	2	0	2	1	1	0	1	0	1	0	0	1	1	1	0	0	1	1	0	0	0	2	2	2	1	2	2	0	1	1	2	1	0	0	1	0	1	2	1	1	1	1	0
978	1	1	1	0	1	1	1	0	2	2	0	0	2	0	2	1	1	1	1	1	1	0	0	2	0	0	0	2	2	1	1	0	2	1	0	1	2	0	1	1	0	1	1	1	1	0	0	2	0
979	1	1	0	0	0	0	1	0	0	0	1	0	1	0	1	0	1	1	0	2	0	0	1	1	1	2	0	2	2	2	1	1	2	1	0	1	1	0	2	2	0	1	1	1	0	1	0	0	1
980	0	2	0	0	0	0	1	1	2	2	0	0	0	0	0	0	2	1	1	1	0	1	0	2	0	1	0	2	2	1	0	2	2	1	1	1	2	0	0	0	0	0	1	2	2	2	0	1	1
981	0	0	0	0	0	0	2	1	1	1	0	0	0	0	0	0	2	2	0	2	0	0	0	2	0	1	0	2	1	1	1	0	2	0	0	2	1	0	2	2	0	0	2	2	1	0	0	1	0
982	0	1	0	0	0	0	2	0	1	0	1	0	0	0	0	0	1	1	0	2	0	0	1	1	0	1	0	2	2	2	0	0	0	1	1	1	1	0	1	1	0	0	1	2	1	0	0	2	0
983	0	1	1	0	0	0	2	0	1	0	0	0	0	0	0	0	1	0	0	1	0	0	0	2	0	0	0	2	2	2	2	1	1	0	0	1	1	1	0	0	0	1	1	2	1	0	0	1	0
984	0	1	0	0	0	0	2	0	2	1	1	1	1	0	0	0	1	1	0	2	0	0	0	2	0	0	0	2	2	2	2	0	1	1	0	1	1	0	0	0	0	0	0	1	2	1	0	2	0
985	0	1	0	0	0	0	2	0	1	0	1	1	1	0	1	0	1	1	0	2	0	0	0	2	0	2	0	2	2	2	0	0	0	0	0	1	1	1	0	0	0	0	1	2	2	0	0	2	0
986	1	0	0	0	1	1	2	0	2	2	0	0	0	0	0	0	2	1	1	1	0	0	0	2	0	0	0	2	2	2	0	1	2	1	1	1	1	1	0	0	0	0	0	0	0	0	0	2	0
987	1	1	0	0	1	1	1	1	1	1	1	1	1	0	0	0	0	0	2	0	0	1	0	2	0	0	1	2	2	2	1	2	2	0	0	2	0	0	1	1	0	0	1	2	0	0	0	2	0
988	0	1	0	0	0	0	1	1	1	1	1	0	0	0	0	0	1	1	0	2	0	0	1	1	0	0	0	2	2	2	0	2	2	0	0	1	1	0	0	0	0	0	0	0	0	1	0	1	0
989	0	1	0	0	0	0	2	0	0	0	0	0	1	0	1	0	0	0	0	2	0	0	1	1	1	1	0	2	2	2	0	1	1	1	1	1	2	0	1	1	0	0	1	2	1	0	1	0	0
990	1	1	0	0	0	0	2	0	2	1	1	0	1	0	1	0	1	1	2	0	1	0	0	2	0	1	0	1	1	1	0	1	1	0	0	2	1	0	0	0	0	0	1	2	0	0	0	1	1
991	1	1	0	0	0	0	1	0	2	1	0	0	0	0	0	0	2	0	0	2	0	0	0	2	0	1	0	2	2	2	0	2	2	0	0	2	1	0	1	1	0	0	0	1	1	2	0	2	0
992	0	0	0	0	0	0	1	0	0	0	1	1	1	0	2	1	0	0	1	1	1	0	0	2	0	0	0	1	2	2	1	0	0	1	1	2	1	0	2	2	0	0	0	2	0	1	0	1	1
993	0	1	0	0	1	1	1	0	1	1	1	1	1	0	1	1	1	1	0	1	0	0	1	1	0	2	0	2	1	1	1	1	1	1	0	1	2	0	0	0	0	0	1	2	1	1	0	2	0
994	1	1	0	0	0	0	1	1	2	2	0	1	1	0	0	0	1	1	1	0	0	1	0	2	0	0	1	2	1	1	0	2	2	0	0	2	1	0	1	1	0	0	1	1	1	2	0	1	1
995	1	2	0	0	0	0	2	1	2	2	0	2	2	0	0	0	1	1	1	1	1	0	0	2	0	1	0	1	2	2	0	1	2	0	0	2	1	0	0	0	0	0	1	2	1	0	0	2	0
996	0	1	0	0	0	0	2	1	2	2	0	1	1	0	0	0	2	2	0	2	0	0	0	2	0	2	0	2	1	1	1	1	1	1	0	0	1	0	1	1	0	0	1	1	1	1	0	1	1
997	1	1	0	0	0	0	1	0	1	1	1	0	0	0	0	0	2	1	1	1	1	0	0	2	0	1	0	2	2	2	0	2	2	0	1	2	0	0	1	1	0	0	1	1	1	0	1	0	1
998	0	1	1	0	0	0	2	1	2	2	0	0	1	1	0	0	0	0	0	2	0	0	0	2	0	1	0	2	2	2	2	1	1	0	0	1	0	1	1	1	0	0	0	0	0	1	0	1	1
999	1	1	0	0	1	1	0	0	0	0	1	1	1	0	0	0	1	0	1	1	1	0	0	2	0	0	0	2	2	2	0	2	2	1	0	1	0	1	0	0	0	0	0	1	0	1	0	2	0
1000	1	0	0	0	0	0	1	0	1	1	1	1	1	0	0	0	2	0	1	1	1	0	0	2	0	0	0	2	2	2	0	1	1	0	0	2	2	0	1	1	0	0	0	0	1	0	0	1	0
[truncated: 952 more columns]
