# Supplementary material for: KNN-MDR: a learning approach for improving interactions mapping performances in genome wide association studies
Source: BMC Bioinformatics. 2017 Mar 21;18:184. doi: 10.1186/s12859-017-1599-7 (PMC5361736; doi:10.1186/s12859-017-1599-7)
Supplement: Supplementary file 2 — The data set(s) supporting the results of Table 1. (ZIP 22742 kb) [file 12859_2017_1599_MOESM2_ESM.zip › Nouveau dossier/S34/mkallsimul.dat]

1	1	0	2	0	0	0	2	2	0	0	0	0	2	1	1	1	0	0	2	1	2	0	1	0	0	0	0	2	1	1	2	1	1	1	1	1	2	1	1	0	2	0	1	0	1	0	0	0	0
2	1	0	2	0	0	0	1	2	0	0	0	0	0	0	0	0	0	1	1	0	2	0	0	0	0	0	0	1	1	1	1	2	2	0	0	2	2	1	1	1	0	0	0	0	0	0	0	0	0
3	0	0	1	0	0	0	1	1	1	1	1	1	2	0	2	0	0	0	2	0	2	1	0	0	0	0	0	0	1	2	1	1	1	2	1	2	1	0	0	0	0	0	0	0	0	0	0	0	0
4	0	0	1	0	1	0	1	1	2	2	0	0	0	0	0	0	0	1	1	0	1	0	0	0	0	0	0	2	2	2	0	0	1	0	1	1	0	0	0	0	0	1	1	0	1	2	0	0	1
5	1	0	1	0	0	1	1	1	1	2	0	0	1	0	0	0	0	0	2	0	1	0	2	0	0	0	0	2	2	1	1	0	1	0	0	2	1	0	2	2	0	1	1	0	0	0	1	0	0
6	0	0	0	0	0	0	1	1	2	2	0	1	1	0	0	0	0	2	0	1	0	0	0	0	0	0	0	2	2	2	1	0	1	0	0	2	2	1	1	1	0	0	1	0	1	0	0	0	0
7	1	0	1	0	0	0	1	1	1	2	0	0	1	1	0	1	0	1	0	1	0	0	0	0	1	1	0	2	1	1	1	1	1	2	0	2	2	0	1	0	1	1	1	0	0	0	0	0	0
8	1	0	2	0	0	0	1	1	1	2	0	0	0	0	0	0	0	0	2	1	2	2	0	0	0	0	0	1	2	2	0	0	1	1	1	1	1	0	1	1	0	0	0	0	0	2	0	0	0
9	1	0	2	0	0	0	2	2	0	0	1	0	1	0	1	0	0	1	1	0	1	0	0	0	0	0	0	2	2	2	1	0	1	0	0	2	1	0	1	1	1	0	0	0	1	1	0	0	0
10	0	0	1	0	0	0	2	2	0	0	1	0	0	0	0	0	0	0	1	0	1	0	0	0	0	0	0	2	2	2	0	1	1	1	0	2	2	0	1	0	1	0	0	0	0	1	0	0	0
11	0	0	1	0	0	0	2	2	0	1	1	0	1	0	1	0	0	1	1	0	1	0	1	1	2	2	0	1	2	2	0	1	1	0	0	2	2	0	1	1	0	1	1	0	0	0	0	0	0
12	0	0	1	0	0	0	0	0	2	2	0	0	1	0	1	0	0	1	2	1	2	0	0	0	0	0	0	0	2	2	0	1	2	0	1	1	2	1	1	1	0	1	1	0	1	0	0	1	0
13	0	0	1	0	0	0	1	1	1	2	0	0	0	0	0	0	0	1	1	0	2	2	0	0	0	0	0	2	1	0	1	2	2	0	1	1	2	0	1	1	0	0	0	1	0	0	0	0	0
14	0	1	1	0	0	1	1	2	1	2	0	0	0	0	0	0	0	1	1	1	1	0	0	0	0	1	0	2	2	2	1	1	1	1	1	1	1	1	0	0	0	0	0	2	0	2	1	0	0
15	1	0	1	0	0	0	1	1	1	1	1	1	1	0	1	0	0	0	1	1	2	2	0	0	0	0	1	2	2	1	0	1	0	0	0	2	0	0	0	0	0	1	1	0	1	1	0	0	0
16	0	0	1	0	0	0	2	2	1	1	0	1	2	0	0	0	0	0	2	0	2	0	0	0	0	0	0	1	2	2	1	0	0	0	0	2	2	1	1	1	0	1	1	0	1	0	0	0	0
17	0	0	0	0	0	0	2	2	0	0	2	0	0	0	0	0	0	2	0	0	1	0	0	0	0	0	1	2	2	2	1	1	0	1	1	2	0	0	0	0	0	1	1	0	1	1	0	0	0
18	1	0	1	0	0	0	0	0	2	2	0	0	0	0	0	0	0	0	2	1	2	0	0	0	1	1	0	1	2	2	0	1	1	0	1	1	1	0	0	0	0	0	0	0	1	0	0	0	0
19	0	1	2	0	0	1	1	1	1	1	1	0	1	0	1	0	0	0	2	0	2	0	0	0	0	0	1	2	2	2	0	1	0	1	1	2	1	0	0	0	0	0	0	0	0	0	0	0	1
20	0	0	2	0	0	0	2	2	0	0	1	0	0	0	0	0	0	1	2	1	2	2	1	1	1	1	0	2	1	1	2	0	1	1	0	2	2	0	2	2	0	0	0	0	0	0	0	0	0
21	0	0	2	0	0	0	1	1	1	1	0	0	0	0	0	0	0	0	2	0	2	1	0	0	0	0	0	1	2	2	0	0	1	1	1	1	2	1	0	0	0	1	0	0	1	0	0	0	1
22	0	0	1	0	0	0	0	0	2	2	0	1	2	0	2	0	0	1	1	0	0	1	0	0	0	0	0	1	1	1	1	2	2	0	1	1	2	0	1	1	0	0	0	0	0	0	0	0	1
23	0	1	0	0	0	0	1	1	1	1	1	0	1	0	1	0	0	0	2	0	2	2	0	0	0	0	0	2	2	2	2	2	1	0	1	1	2	0	1	1	0	0	0	0	0	0	1	0	0
24	1	0	0	0	0	0	1	1	2	2	0	0	0	0	0	0	0	1	1	0	2	1	2	1	1	1	0	2	2	2	0	1	0	1	0	2	0	0	0	1	0	0	0	0	0	2	0	1	0
25	0	0	1	0	0	0	0	0	2	2	0	1	1	0	0	0	0	0	2	0	2	1	0	0	0	0	0	2	2	2	1	0	0	1	0	2	1	0	0	0	0	0	0	0	1	0	0	1	0
26	1	0	1	0	0	0	1	1	1	1	0	1	2	0	2	0	0	0	1	0	2	0	0	0	0	0	0	1	2	2	1	1	1	2	1	1	1	0	1	1	0	0	0	0	0	0	0	0	0
27	0	0	1	0	0	0	2	2	0	1	1	0	0	0	0	0	0	2	0	1	0	0	0	0	1	1	0	2	2	2	2	0	1	1	1	1	1	0	1	1	0	2	2	0	1	1	0	0	1
28	0	0	1	0	0	0	0	0	2	2	0	0	1	0	2	0	0	0	2	0	2	0	0	0	1	1	0	1	2	2	0	0	0	1	0	2	2	0	2	1	1	0	0	1	0	1	0	0	0
29	0	0	2	0	0	1	0	0	2	2	0	0	0	0	0	0	0	0	1	1	1	1	0	0	0	0	0	2	2	2	1	0	1	0	0	2	1	0	0	0	0	0	0	0	0	1	0	0	0
30	0	1	2	0	0	1	0	0	2	2	0	0	0	0	0	0	0	0	2	1	2	0	0	0	0	0	0	1	2	2	0	0	1	0	1	1	2	0	1	1	0	0	0	0	0	0	0	0	0
31	0	0	2	0	0	0	1	1	0	0	2	1	2	0	1	0	0	0	2	0	2	1	0	0	0	0	0	2	2	2	0	2	2	0	0	2	1	0	1	1	1	0	0	0	0	0	1	0	0
32	0	0	1	0	0	1	1	1	0	0	0	0	0	0	0	0	0	2	1	0	2	1	0	0	0	0	0	1	2	2	1	0	1	0	0	2	2	0	1	1	0	1	1	0	1	0	0	0	0
33	1	0	0	0	0	0	2	2	0	0	2	0	0	0	0	0	0	2	0	1	2	0	0	0	1	1	0	2	1	1	1	1	2	0	1	1	1	0	0	0	0	0	0	0	0	0	0	1	0
34	1	0	1	0	0	0	1	2	0	0	1	1	0	0	0	0	0	1	1	1	1	0	1	1	2	2	0	2	2	2	2	1	1	1	2	0	0	0	0	0	0	0	0	0	2	1	0	0	1
35	1	0	1	0	0	0	1	2	0	0	1	0	0	0	0	0	0	1	1	0	2	1	0	0	1	1	0	1	1	1	1	1	0	0	1	1	2	0	1	1	0	1	1	0	1	2	0	0	1
36	1	0	1	0	0	0	0	0	2	2	0	0	0	0	0	0	0	0	2	0	2	0	0	0	1	1	0	2	2	2	2	0	0	0	1	1	1	0	0	0	0	0	0	0	2	1	0	0	1
37	0	0	1	0	0	0	0	0	2	2	0	1	2	0	1	0	0	1	1	0	1	1	1	1	0	1	0	2	2	2	1	0	0	0	0	2	1	0	2	2	0	1	0	0	0	1	0	0	0
38	0	0	1	0	0	0	2	2	1	1	1	0	1	0	1	0	0	0	1	0	1	0	0	0	0	0	0	2	1	1	2	0	0	1	0	2	2	1	1	1	0	1	0	0	0	0	0	0	1
39	0	0	1	0	0	0	2	2	0	0	0	1	1	0	0	0	0	1	1	0	1	0	0	0	0	0	0	2	2	1	0	2	2	0	0	2	1	0	1	0	1	0	0	0	1	0	0	0	0
40	0	0	1	0	0	0	2	2	1	1	0	0	1	0	1	0	0	0	1	0	1	0	1	0	0	0	0	2	2	1	1	0	0	1	0	2	2	1	0	1	0	0	0	0	0	1	0	0	1
41	1	0	1	0	1	0	0	0	2	2	0	0	1	0	1	0	0	1	1	1	1	0	0	0	0	0	0	1	1	0	2	0	1	0	1	1	0	0	0	0	0	1	1	0	1	1	0	1	0
42	0	0	2	0	0	2	2	2	0	1	0	0	1	0	1	0	0	2	0	1	2	0	0	0	1	1	0	2	2	1	0	2	2	0	2	0	1	1	0	0	0	1	1	0	1	1	0	0	1
43	1	0	2	0	0	2	0	1	0	0	1	1	2	0	2	0	0	0	2	0	2	0	0	0	0	0	0	1	2	2	1	1	0	0	0	2	1	0	0	0	0	0	0	2	0	2	1	1	0
44	1	0	1	0	0	0	2	2	0	0	1	0	0	0	0	0	0	0	2	1	2	1	0	0	0	0	0	2	2	2	1	1	1	0	0	2	2	0	2	1	1	0	0	1	2	0	0	1	0
45	0	0	2	0	0	0	0	0	2	2	0	0	2	0	2	0	0	1	1	1	1	0	1	0	1	1	0	1	2	2	0	0	1	1	0	2	2	1	1	0	2	0	0	0	0	0	0	1	0
46	0	0	1	0	0	0	0	1	1	1	1	1	0	0	1	1	0	1	1	1	1	0	0	0	0	0	0	2	2	2	0	1	0	1	1	2	2	0	2	2	0	0	0	0	0	1	1	0	0
47	1	0	2	0	0	0	2	2	1	1	0	0	0	0	0	0	0	1	1	1	2	0	2	0	0	0	0	1	2	2	0	2	1	0	1	1	1	1	0	0	0	2	2	0	1	1	1	0	1
48	0	0	1	0	0	0	1	2	0	1	0	1	0	0	1	1	0	1	2	1	2	0	0	0	0	0	0	0	1	1	1	1	2	0	2	0	1	0	1	1	1	1	1	1	0	0	0	0	0
49	1	0	2	0	0	0	1	1	1	2	0	1	2	0	2	0	0	0	1	0	1	0	0	0	1	1	0	2	1	1	1	1	0	1	1	2	0	0	0	0	0	0	0	0	0	1	0	0	0
50	1	0	1	1	1	1	1	2	0	0	1	0	1	0	1	0	0	1	2	0	2	1	0	0	0	0	0	2	2	2	2	2	2	0	1	1	2	1	1	1	0	0	0	0	0	0	0	0	0
51	1	0	2	0	0	0	2	2	0	0	2	1	0	0	0	0	0	0	2	0	2	0	1	0	0	0	0	2	2	1	2	2	2	0	1	1	1	0	0	0	0	0	0	0	0	0	0	0	1
52	1	0	0	0	0	0	2	2	0	1	1	1	1	0	0	0	0	0	2	1	2	0	0	0	0	0	0	2	2	2	1	0	0	0	0	1	2	0	1	1	0	0	0	0	1	0	0	1	0
53	1	0	2	0	0	2	0	0	2	2	0	0	0	0	0	0	0	1	1	1	1	0	0	0	0	0	0	2	0	0	2	0	0	2	1	2	1	0	0	0	0	2	2	0	1	1	0	0	0
54	0	0	2	0	0	0	1	1	0	0	0	1	1	1	0	1	0	1	1	1	1	1	0	0	0	0	0	2	2	2	2	0	1	1	0	1	2	0	1	1	0	1	0	0	0	0	0	1	0
55	0	0	1	0	0	1	2	2	1	1	1	1	1	0	0	0	0	0	2	0	2	0	0	0	0	0	0	1	1	1	0	0	1	1	1	1	1	0	1	1	0	0	0	1	0	1	0	0	0
56	0	0	2	0	0	0	1	1	1	1	0	0	0	0	0	0	1	0	2	1	2	0	1	0	0	0	0	1	1	1	0	0	0	1	1	1	2	0	1	1	0	0	0	2	0	0	0	0	0
57	1	0	0	0	0	0	1	2	0	1	0	0	0	0	0	0	0	0	2	0	2	0	0	0	0	0	0	2	2	1	0	0	1	1	1	2	1	0	2	2	0	1	1	0	1	1	0	0	1
58	0	0	2	0	0	1	2	2	0	1	0	1	1	0	0	0	1	1	1	1	1	0	0	0	0	0	1	2	2	2	0	0	0	0	1	2	1	0	1	0	1	0	0	0	2	1	0	0	0
59	0	0	1	0	0	0	1	2	0	0	0	0	0	0	0	0	0	1	1	0	1	0	0	0	0	0	0	2	2	2	1	0	1	1	1	1	0	0	1	0	1	0	0	0	0	0	0	0	0
60	0	0	2	0	0	1	1	2	0	1	0	0	1	0	1	0	0	0	2	0	2	0	1	0	1	1	0	2	2	1	1	0	0	1	0	2	2	0	0	0	0	1	1	0	1	1	0	0	0
61	1	0	2	0	0	1	1	1	1	1	0	0	0	0	0	0	0	0	2	0	2	0	1	0	0	0	0	2	2	2	1	0	1	1	0	2	0	0	0	0	0	1	1	0	1	1	0	0	1
62	0	0	0	0	0	0	2	2	0	1	1	0	0	0	0	0	0	1	1	1	2	1	1	0	1	1	0	1	2	2	0	0	0	0	1	1	2	0	1	1	0	0	0	0	0	0	0	1	0
63	0	0	1	0	0	0	2	2	0	0	1	0	1	0	1	0	0	1	0	1	2	0	1	0	0	0	0	2	2	2	1	0	0	0	0	2	1	0	1	1	1	0	0	0	0	0	0	1	0
64	1	1	1	0	0	0	1	2	0	0	0	0	0	0	0	0	0	1	1	1	2	1	1	1	1	1	1	2	2	1	0	0	1	1	1	1	0	0	1	1	0	0	0	0	0	1	0	0	1
65	0	1	2	0	0	1	1	2	0	0	0	0	1	0	1	0	1	1	2	0	1	0	0	0	0	0	0	1	1	0	2	1	1	0	1	1	2	0	1	1	0	1	1	0	0	0	0	1	0
66	1	1	1	0	0	0	2	2	1	1	0	0	0	0	0	0	0	1	1	0	1	0	0	0	0	0	0	1	2	2	0	0	2	0	2	0	2	0	1	1	0	0	0	0	0	0	0	0	1
67	1	0	1	0	0	0	0	2	0	0	1	0	0	0	0	0	0	0	2	0	2	2	1	1	1	1	0	2	2	2	1	1	1	1	0	2	2	0	2	2	0	0	0	0	0	2	0	0	0
68	0	0	1	1	1	1	0	1	0	0	1	0	0	0	0	0	0	1	1	1	1	0	0	0	0	0	0	2	1	1	2	2	2	0	2	0	2	1	0	0	1	0	0	0	0	1	0	0	0
69	1	0	2	0	0	0	1	1	1	2	0	1	1	0	0	0	0	1	0	1	2	1	0	0	0	0	0	2	2	2	2	0	1	0	1	2	2	1	0	0	1	0	0	0	0	0	0	0	0
70	1	0	1	0	0	1	1	1	1	1	1	1	1	0	0	0	1	2	1	1	1	1	1	1	0	0	0	1	2	2	1	0	0	0	0	2	2	0	2	1	1	0	0	0	0	0	0	0	1
71	0	0	1	0	0	0	1	2	0	0	1	0	1	0	1	1	0	1	1	1	1	0	0	0	0	0	0	2	0	0	2	2	2	0	2	0	1	1	0	0	0	0	0	0	1	1	0	0	0
72	1	0	1	0	0	0	1	2	0	0	0	0	0	0	0	0	0	1	2	1	2	1	0	0	0	0	0	2	2	2	1	2	1	1	0	2	0	0	0	0	0	0	0	0	1	0	0	0	0
73	1	0	1	0	0	0	1	1	1	1	1	0	0	0	0	0	0	0	1	0	1	1	2	1	1	1	0	2	2	2	0	2	2	0	0	2	1	0	0	0	0	0	0	0	0	0	0	0	0
74	0	0	1	0	0	0	2	2	0	1	1	0	2	0	2	1	0	2	0	2	1	0	0	0	1	1	0	2	2	2	2	1	1	0	0	2	0	0	0	0	0	0	0	2	0	0	0	0	1
75	1	0	1	0	0	1	1	1	1	1	1	0	1	0	1	0	1	2	1	1	1	1	0	0	1	1	0	1	2	2	0	0	1	0	1	1	0	1	0	0	0	1	0	0	1	0	0	0	0
76	1	0	0	0	0	0	2	2	0	1	1	0	0	0	0	0	0	1	1	1	1	1	1	1	1	1	0	2	1	1	1	1	1	1	0	2	1	0	1	1	1	1	1	0	1	0	0	0	0
77	0	0	2	0	0	0	2	2	1	1	0	0	2	0	2	1	0	2	0	1	0	0	0	0	0	0	0	2	2	2	0	1	0	0	1	1	2	0	2	2	0	0	0	0	0	1	0	0	0
78	0	0	1	0	0	0	2	2	0	1	0	0	0	0	0	0	0	0	1	0	2	0	0	0	0	0	0	2	0	0	2	1	2	0	1	1	2	1	1	1	0	0	0	0	0	0	0	0	0
79	1	0	0	0	0	0	1	1	1	2	0	0	0	0	0	0	0	1	1	0	0	0	0	0	0	0	0	1	2	2	1	0	1	1	1	1	1	0	1	1	1	0	0	0	0	0	0	0	0
80	0	0	2	0	0	0	1	2	0	0	0	0	1	0	1	0	0	0	2	0	2	0	0	0	0	0	0	2	2	2	2	0	2	0	0	2	2	0	2	1	1	1	1	0	1	1	1	0	1
81	1	1	1	0	0	0	1	1	0	0	1	0	0	0	0	0	0	1	2	1	2	0	1	0	0	0	0	2	2	2	2	0	2	0	1	1	1	1	0	0	0	0	0	0	0	0	0	0	1
82	0	0	1	0	0	0	2	2	0	0	0	0	1	0	1	0	0	1	1	1	2	0	0	0	0	0	0	2	2	2	2	0	0	0	0	1	1	0	2	2	0	0	0	1	1	0	1	0	0
83	0	0	1	0	0	0	1	2	0	0	1	0	0	0	0	0	0	1	2	1	2	0	1	0	0	0	0	2	2	2	0	0	1	0	1	1	1	0	1	1	0	0	0	0	0	0	0	0	0
84	0	0	2	0	0	0	0	0	2	2	0	1	1	0	0	0	0	1	0	2	1	2	1	1	1	1	0	2	2	2	2	0	1	0	1	1	0	1	0	0	0	0	0	0	0	0	0	0	0
85	1	0	0	0	0	0	2	2	2	2	0	0	2	0	1	0	0	0	2	0	2	0	0	0	0	0	0	2	2	2	1	0	1	0	0	2	1	0	2	2	1	0	0	1	0	1	0	0	0
86	0	0	1	0	0	0	2	2	0	0	1	0	0	0	0	0	0	0	1	1	2	0	1	0	0	0	0	2	2	2	2	1	1	0	0	2	0	0	0	0	0	1	0	0	0	0	0	0	0
87	0	0	1	0	0	1	1	0	1	1	1	0	1	0	1	0	0	0	2	0	2	1	0	0	0	0	0	2	1	1	2	0	2	0	1	1	0	1	0	0	0	0	0	0	1	0	0	0	0
88	0	0	2	0	0	1	2	2	0	1	0	0	0	0	0	0	0	1	1	1	1	0	0	0	0	0	0	1	2	2	0	1	1	0	1	1	1	0	2	2	1	2	2	0	0	1	0	2	0
89	0	0	1	0	0	0	1	2	0	0	1	0	0	0	0	0	0	2	0	1	2	0	0	0	0	0	0	1	2	2	0	2	1	0	2	0	2	0	0	0	0	0	0	0	1	0	0	0	1
90	1	0	1	0	0	0	1	1	1	1	1	0	1	0	2	0	0	1	1	0	0	0	1	0	0	0	0	2	1	1	1	1	2	0	1	1	1	0	1	1	0	1	0	0	0	0	0	0	1
91	0	0	1	0	0	0	0	0	2	2	0	0	1	0	0	0	1	2	1	0	1	1	0	0	0	0	0	2	2	2	2	0	0	0	2	0	1	1	0	0	0	0	0	1	0	0	0	0	0
92	1	0	1	0	0	0	1	1	1	1	0	0	0	0	0	0	0	0	2	1	2	1	0	0	0	0	0	1	2	2	1	1	1	1	0	2	1	0	0	0	0	0	0	0	0	2	0	0	0
93	1	0	2	0	0	0	1	2	0	1	0	0	0	0	0	0	0	0	2	0	2	1	0	0	0	0	0	2	2	1	1	2	1	0	0	2	2	0	0	0	0	0	0	0	0	0	0	0	0
94	0	0	1	0	0	0	1	2	0	1	0	1	1	0	0	0	0	0	1	0	2	0	0	0	0	0	0	1	2	2	1	0	0	1	0	2	2	0	1	1	0	0	0	1	1	1	1	0	1
95	0	0	2	0	0	0	1	1	1	1	0	1	1	0	0	0	0	0	2	0	2	0	0	0	0	0	0	1	2	1	1	0	1	1	1	1	1	1	0	0	0	0	0	0	1	1	0	0	1
96	0	0	1	0	0	0	1	1	1	2	0	0	0	0	0	0	0	0	2	0	2	0	0	0	0	0	0	1	2	2	1	1	1	1	2	0	1	0	0	0	0	1	1	0	1	1	0	0	0
97	0	0	2	0	0	1	2	2	1	1	0	0	0	0	0	0	0	2	0	1	0	0	0	0	0	0	0	2	2	2	0	0	0	0	0	2	2	0	1	1	0	0	0	0	0	1	1	0	0
98	0	0	1	0	0	0	1	1	1	1	0	0	0	0	0	0	0	1	2	0	2	0	0	0	0	0	1	1	1	1	1	0	2	0	0	2	2	0	1	0	1	0	0	0	1	0	0	0	1
99	0	0	2	0	0	0	0	1	1	1	0	0	2	0	2	1	0	1	1	1	1	0	0	0	1	1	0	2	2	2	0	1	1	2	0	2	0	0	0	0	0	1	1	0	0	0	0	0	0
100	0	0	1	0	0	0	1	1	1	2	0	0	1	0	0	0	0	0	2	0	2	0	0	0	1	1	0	1	2	2	0	1	2	0	1	1	2	2	0	0	0	1	1	0	0	1	0	0	0
101	1	0	1	0	0	0	0	0	2	2	0	0	0	0	0	0	0	2	0	1	2	1	0	0	0	0	1	1	2	2	0	0	0	1	1	1	2	0	1	1	0	0	0	0	0	0	0	0	0
102	0	0	0	0	0	0	0	2	0	0	1	0	0	0	0	0	0	0	2	1	2	1	0	0	0	0	0	1	2	2	1	1	1	0	0	1	1	1	0	0	0	1	1	0	1	2	0	1	0
103	0	0	1	0	0	0	1	1	1	2	0	0	1	0	1	0	0	1	1	1	1	0	0	0	0	0	1	1	1	1	1	0	0	0	2	0	1	0	1	1	0	0	0	0	1	0	0	1	0
104	1	0	1	1	1	1	0	1	1	1	0	0	0	0	0	0	0	1	1	0	0	0	0	0	0	0	0	2	2	2	1	0	0	1	0	2	1	0	0	0	0	0	0	0	0	2	0	0	0
105	1	0	2	0	0	1	0	0	2	2	0	2	2	0	1	0	0	0	2	1	2	1	0	0	0	0	0	2	1	1	2	0	2	1	2	1	1	0	1	1	0	0	0	0	0	0	1	0	0
106	0	0	1	0	0	0	2	2	0	1	1	0	1	0	1	0	0	0	2	0	2	1	1	1	1	1	0	2	1	1	1	1	1	1	0	2	1	0	0	0	0	2	2	0	1	1	0	1	0
107	1	0	0	0	0	0	0	1	1	1	0	1	1	0	0	0	0	1	1	1	2	0	0	0	1	1	0	0	2	2	0	0	1	0	0	2	1	0	0	0	0	0	0	0	0	0	0	0	0
108	0	0	2	0	0	1	0	2	0	0	1	0	1	0	0	0	0	0	2	0	2	0	1	0	0	0	0	1	1	1	0	0	1	1	2	0	0	0	0	1	0	1	0	0	1	1	0	1	1
109	1	0	1	1	1	1	1	1	2	2	0	0	1	0	0	0	1	2	0	2	1	1	1	0	0	0	0	2	1	0	1	0	0	1	0	2	2	1	1	1	0	1	0	0	1	1	0	0	0
110	1	0	2	0	0	1	1	1	2	2	0	0	1	0	1	1	0	2	1	0	2	1	0	0	0	0	0	2	1	1	1	0	1	0	0	2	2	0	1	0	1	0	0	0	1	0	0	0	0
111	0	0	1	0	0	1	1	2	1	1	0	0	0	0	0	0	0	0	1	0	1	1	0	0	0	0	0	2	1	1	2	1	1	0	0	2	1	1	0	0	0	0	0	1	0	1	0	1	0
112	1	0	2	0	0	1	0	0	2	2	0	0	0	0	0	0	0	2	1	0	2	0	0	0	0	0	0	2	1	1	2	2	2	0	0	2	1	0	1	1	0	0	0	0	1	0	0	0	0
113	1	0	1	0	0	0	1	1	2	2	0	0	0	0	0	0	0	1	1	0	1	2	0	0	0	0	0	2	2	2	1	0	1	1	0	2	1	0	0	0	0	0	0	0	0	0	0	0	0
114	0	0	0	0	0	0	1	2	0	1	0	0	1	0	1	0	1	1	2	0	1	0	1	0	0	0	0	2	2	2	0	1	2	0	2	0	1	0	2	2	0	0	0	0	1	0	1	0	1
115	0	0	0	0	0	0	2	2	0	1	0	1	1	0	2	1	0	1	1	0	1	0	0	0	0	0	0	2	1	1	2	1	1	1	1	1	0	0	0	0	0	0	0	0	0	0	1	0	0
116	1	0	2	0	0	0	1	1	0	0	0	0	0	0	0	0	0	1	1	1	1	0	1	0	0	0	0	2	2	2	1	0	0	0	0	2	1	1	0	0	0	0	0	0	1	0	0	0	0
117	0	0	2	0	0	1	1	2	0	0	0	0	1	1	0	0	0	2	0	2	0	0	0	0	1	1	0	1	2	2	1	2	2	1	0	2	2	0	1	1	0	1	1	0	1	0	0	2	0
118	0	0	1	0	0	0	1	1	1	1	1	1	1	0	0	0	0	0	1	2	1	0	0	0	0	0	0	2	2	1	0	0	2	1	1	1	1	0	0	0	0	0	0	0	0	0	0	0	0
119	0	0	1	0	0	0	1	1	1	2	0	0	0	0	0	0	0	0	2	0	2	0	1	1	2	2	0	2	2	2	0	1	1	0	1	1	1	0	1	1	0	1	0	0	0	0	0	1	1
120	1	0	2	0	0	1	2	2	1	1	1	0	0	0	0	0	1	2	0	2	2	0	0	0	0	0	0	1	2	2	1	1	1	0	0	2	2	1	0	0	1	0	0	0	1	1	0	0	0
121	1	0	0	0	0	0	1	2	0	0	0	1	2	0	1	0	0	2	1	0	2	0	0	0	0	0	0	1	2	2	0	1	1	1	0	2	1	0	0	0	0	0	0	0	0	0	0	0	1
122	1	1	1	0	0	0	1	1	1	1	1	0	0	0	0	0	0	1	1	1	1	1	0	0	0	0	0	2	2	2	1	1	1	0	0	2	1	0	2	2	0	0	0	0	0	1	0	0	0
123	1	0	2	0	0	1	2	2	0	0	2	1	2	0	1	0	0	2	0	1	2	1	0	0	0	0	0	2	1	1	1	0	0	0	0	2	2	0	2	2	0	0	0	0	0	1	0	0	0
124	0	0	2	0	0	0	0	0	2	2	0	0	0	0	0	0	0	0	2	1	2	0	0	0	0	0	0	2	2	2	1	2	2	0	1	1	2	0	1	1	0	1	1	0	0	1	1	0	0
125	0	0	0	0	0	0	0	0	1	1	1	0	1	0	1	0	0	0	2	0	2	0	0	0	0	0	0	1	1	1	1	1	1	0	0	1	2	0	1	0	1	1	1	0	0	0	0	0	1
126	1	0	0	0	0	0	0	0	1	1	0	0	1	0	1	0	0	0	2	1	2	0	1	1	1	1	0	2	2	2	0	0	0	1	1	1	2	1	0	0	0	0	0	1	0	1	0	1	1
127	1	0	1	0	0	0	1	1	1	1	0	0	1	0	1	0	1	0	2	1	2	0	0	0	0	0	0	2	2	2	1	1	2	0	1	1	0	1	0	0	0	1	0	0	0	0	0	0	0
128	1	1	2	0	0	0	1	2	0	0	1	1	1	1	0	1	1	1	1	1	1	0	2	0	0	0	0	2	1	1	1	1	1	1	1	1	2	0	2	2	1	0	0	0	0	0	0	1	1
129	1	0	2	0	0	0	2	2	1	1	1	0	0	0	0	0	0	0	2	0	2	0	0	0	0	0	0	2	2	2	2	1	2	0	1	1	0	0	0	0	0	1	1	0	1	1	0	0	1
130	0	0	2	0	1	0	1	1	1	2	0	0	1	0	0	0	0	1	1	0	1	0	0	0	1	1	0	2	2	1	1	1	1	0	0	2	2	0	2	1	1	1	1	0	1	1	0	2	0
131	0	0	0	0	0	0	2	2	0	1	1	1	2	0	1	0	1	1	2	0	1	1	0	0	0	0	0	2	2	2	1	1	1	0	0	2	2	0	1	1	0	1	1	0	1	1	0	0	1
132	1	0	1	0	0	1	2	2	0	0	0	0	1	0	1	0	0	1	0	1	0	0	2	0	0	0	0	1	2	2	0	0	1	1	2	0	1	0	1	0	1	0	0	0	0	0	1	0	1
133	1	0	2	0	0	1	1	1	1	1	0	0	0	0	0	0	1	0	2	1	2	1	0	0	0	0	0	1	1	1	1	1	2	0	0	2	1	0	0	0	0	1	1	0	1	1	1	0	1
134	0	0	2	0	0	0	1	2	0	0	0	0	0	0	0	0	0	1	1	1	1	2	1	1	1	1	0	1	1	1	0	0	0	1	0	2	0	0	0	0	0	1	1	0	1	1	0	0	0
135	1	0	2	0	0	0	2	2	0	0	0	0	0	0	0	0	0	0	2	0	2	0	1	0	0	0	0	1	1	1	1	1	1	2	1	2	2	1	0	1	0	0	0	0	0	1	0	1	0
136	0	0	0	0	0	0	2	2	0	1	0	1	1	0	0	0	0	1	1	1	2	0	1	0	0	0	1	1	2	2	0	0	1	1	1	1	1	0	1	1	0	1	1	0	1	0	1	1	0
137	1	0	2	0	0	0	0	0	2	2	0	0	1	0	1	0	1	2	0	1	1	1	1	0	1	1	0	2	2	2	2	0	1	1	1	1	2	0	1	1	0	0	0	1	0	1	0	2	0
138	1	0	1	0	0	1	2	2	0	0	2	0	1	0	1	1	1	2	1	0	1	1	2	1	1	1	0	2	1	1	2	0	1	0	0	2	1	0	2	2	0	0	0	0	0	0	0	0	0
139	1	0	0	0	0	0	2	2	0	0	1	0	0	0	0	0	0	1	1	0	2	0	1	0	0	0	0	1	1	0	2	0	0	2	1	1	2	0	1	0	1	1	1	1	1	2	0	1	0
140	1	0	1	0	0	0	1	2	0	0	0	0	0	0	0	0	1	2	1	0	2	1	1	0	0	0	0	2	2	2	2	1	1	0	1	1	2	0	1	1	0	0	0	1	2	0	0	0	0
141	0	1	2	0	1	0	1	1	1	1	1	1	0	0	0	0	0	1	1	1	1	1	0	0	0	0	0	2	2	2	0	1	2	0	1	1	1	1	0	0	0	0	0	2	0	2	0	0	0
142	0	0	2	0	0	0	0	0	1	1	1	1	0	0	1	1	0	1	2	0	2	1	0	0	0	0	0	1	1	1	0	1	1	1	1	1	1	0	0	0	0	0	0	0	0	0	0	0	0
143	1	0	1	0	0	0	1	2	0	0	1	0	1	0	0	0	0	1	1	1	1	0	0	0	0	0	0	1	2	2	0	1	0	0	0	2	2	0	2	2	0	0	0	0	0	1	1	0	0
144	1	0	2	0	0	1	0	0	2	2	0	2	2	0	0	0	0	1	1	0	2	0	0	0	0	0	0	2	2	2	0	1	1	0	0	2	1	0	0	0	0	0	0	0	1	0	0	0	1
145	0	1	2	0	1	0	1	1	0	0	1	0	2	0	2	1	0	2	0	1	1	0	0	0	0	0	0	2	2	2	2	2	1	0	2	0	1	1	0	0	0	0	0	0	1	1	0	0	0
146	1	0	0	0	0	0	1	1	1	1	1	1	1	0	0	0	0	0	2	0	2	0	0	0	0	0	0	2	2	2	2	0	1	1	1	1	0	0	0	0	0	0	0	0	0	0	0	1	0
147	1	0	1	1	1	2	2	2	0	1	1	0	1	0	1	0	0	1	1	1	1	0	0	0	0	0	0	1	2	2	1	0	1	1	1	1	1	0	0	0	0	0	0	1	1	0	0	0	0
148	0	0	1	0	0	0	1	1	2	2	0	1	1	0	1	0	0	1	1	1	2	1	0	0	0	0	0	2	2	2	1	2	1	0	1	1	1	0	0	0	0	1	1	1	1	2	0	0	0
149	0	0	2	0	0	0	1	1	1	1	1	0	0	0	0	0	0	1	1	1	1	0	0	0	0	0	0	2	2	2	1	1	1	1	1	1	1	0	0	0	0	0	0	1	1	1	0	0	0
150	0	0	0	0	0	0	1	2	0	1	0	0	1	0	1	0	0	1	1	1	1	0	0	0	0	0	0	2	2	2	1	0	0	0	0	2	2	1	0	0	0	1	0	0	1	1	0	0	1
151	1	1	2	0	0	1	2	2	0	0	1	0	0	0	0	0	0	0	2	0	2	1	0	0	0	0	0	1	2	2	0	1	1	1	1	0	1	1	0	0	1	0	0	0	0	1	1	0	0
152	0	0	0	0	0	0	0	1	1	1	0	0	1	0	1	0	0	2	0	0	0	0	2	0	0	0	0	2	2	2	0	1	2	0	0	2	1	0	1	1	0	1	1	0	1	1	0	0	0
153	1	0	1	0	0	1	1	1	1	1	1	0	1	0	1	0	0	1	2	0	2	1	0	0	0	0	1	2	2	2	0	1	0	0	0	2	1	0	0	0	0	0	0	0	0	2	1	0	0
154	1	0	2	0	0	0	1	1	0	0	0	0	1	0	0	0	0	0	2	0	2	0	0	0	1	1	0	2	2	2	1	0	0	0	2	0	2	1	1	1	0	0	0	1	1	0	0	0	0
155	0	0	2	0	0	0	1	1	0	0	2	1	1	0	0	0	0	1	1	1	2	1	1	1	1	1	0	2	1	1	2	0	2	1	2	1	1	0	0	0	0	1	1	0	1	0	0	0	1
156	0	0	2	0	0	0	1	1	1	1	1	0	1	0	0	0	0	0	2	0	2	1	0	0	1	1	0	2	1	1	1	0	1	0	0	2	1	1	0	0	0	0	0	0	0	0	0	0	0
157	1	0	1	0	0	0	1	1	0	0	0	1	1	0	0	0	0	2	0	2	0	0	0	0	0	0	0	2	2	2	0	1	1	0	0	2	1	0	0	0	0	1	0	0	1	0	0	0	0
158	1	0	2	0	0	1	1	1	1	1	0	1	1	0	0	0	0	1	0	1	0	0	0	0	1	1	0	2	2	2	0	0	0	1	0	2	1	0	1	1	0	0	0	1	1	0	0	1	0
159	1	0	2	0	0	0	1	1	0	0	0	0	0	0	0	0	0	0	2	1	2	0	0	0	0	0	1	2	2	2	0	1	0	2	1	1	0	0	0	0	0	0	0	0	0	0	0	0	1
160	0	0	1	1	1	1	2	2	0	0	2	0	0	0	0	0	1	2	0	2	2	0	0	0	0	0	0	2	2	2	1	0	1	0	1	1	1	1	0	0	0	0	0	0	0	1	0	0	0
161	0	0	1	0	0	0	2	2	0	1	0	1	1	0	1	0	0	1	1	1	2	0	0	0	0	0	0	2	1	1	2	1	1	0	0	2	2	0	2	2	0	0	0	0	0	0	0	0	2
162	1	1	2	0	1	0	1	1	1	2	0	0	1	0	1	1	1	2	1	1	1	0	0	0	0	0	0	2	0	0	2	0	1	2	1	1	0	0	1	1	0	0	0	0	1	0	0	0	0
163	0	0	0	0	0	0	2	2	1	1	1	1	1	0	0	0	0	1	1	1	1	0	0	0	0	0	1	2	2	2	1	1	0	1	0	2	0	0	0	0	0	0	0	0	0	0	0	0	0
164	0	1	2	0	0	1	1	1	0	0	2	1	1	0	1	1	0	0	2	0	2	0	1	0	0	0	0	0	1	2	1	0	0	2	0	2	0	0	0	1	0	0	0	0	0	0	0	0	1
165	0	0	1	0	0	0	0	0	2	2	0	1	2	0	2	1	0	1	1	1	1	0	0	0	0	0	0	2	2	2	0	0	2	0	2	0	2	0	2	1	1	1	1	0	1	1	0	0	0
166	1	1	1	0	0	0	1	1	1	1	1	1	2	0	2	0	0	0	2	1	1	0	1	0	0	0	0	2	2	2	1	1	1	0	0	2	1	0	0	0	0	0	0	0	1	0	1	0	1
167	0	0	1	0	0	0	2	2	0	1	0	0	1	0	1	0	0	1	1	1	1	0	1	0	0	0	0	2	2	2	0	1	1	1	2	0	1	0	0	0	0	0	0	0	1	1	0	0	1
168	0	1	2	0	0	1	2	2	0	0	1	1	2	0	1	0	0	1	1	0	1	0	0	0	1	1	0	2	1	1	1	0	1	0	0	2	1	1	0	0	1	0	0	0	1	0	0	1	0
169	1	0	1	0	0	1	2	2	0	0	2	0	1	0	1	0	0	0	2	0	2	0	0	0	0	0	0	1	2	2	1	0	0	1	0	2	1	0	1	1	0	0	0	1	0	0	0	0	0
170	1	0	0	0	0	0	1	1	0	0	1	0	1	0	1	0	0	0	2	1	2	0	1	0	0	0	0	2	2	2	1	1	1	0	2	1	1	0	0	0	0	0	0	0	0	0	0	0	0
171	0	0	1	0	0	0	2	2	0	1	0	0	1	0	1	0	0	2	0	1	2	0	0	0	0	0	0	1	2	2	0	0	2	1	2	1	2	1	0	0	1	0	0	0	1	1	0	0	0
172	0	1	2	0	0	1	2	2	0	1	0	1	1	0	0	0	0	0	2	0	2	0	0	0	0	0	1	2	2	2	0	1	1	1	1	1	2	0	2	2	0	1	0	0	1	1	0	0	0
173	1	0	1	0	0	0	0	1	0	0	1	0	0	0	0	0	0	1	1	1	1	1	0	0	0	0	2	2	2	2	1	2	1	0	1	1	1	0	1	1	0	0	0	0	1	1	0	0	0
174	1	0	2	0	0	1	1	1	1	1	2	0	0	0	0	0	0	2	1	0	1	0	0	0	0	0	0	2	1	1	2	1	0	1	1	1	1	0	1	1	0	1	1	0	0	0	0	0	1
175	0	1	2	0	1	0	0	0	2	2	0	0	0	0	0	0	0	1	1	1	2	0	0	0	0	0	0	1	2	2	0	1	1	0	1	1	1	0	1	1	0	1	1	0	1	0	0	1	0
176	1	1	1	0	0	0	0	0	2	2	0	0	0	0	0	0	0	1	1	1	1	1	0	0	0	0	0	2	1	1	2	2	1	0	1	1	1	0	1	1	0	0	0	0	0	0	0	0	0
177	1	0	1	0	0	0	1	1	2	2	0	0	2	1	1	1	0	0	1	0	2	0	0	0	0	0	0	2	2	2	1	1	2	0	0	2	2	0	0	0	0	0	0	0	0	0	0	0	1
178	0	0	2	0	0	0	1	1	1	1	1	0	1	0	1	0	0	1	1	0	2	2	0	0	0	0	0	2	2	2	0	0	1	0	1	1	2	0	1	1	0	0	1	0	1	0	1	1	0
179	1	0	1	0	0	0	1	1	2	2	0	0	0	0	0	0	0	1	1	1	2	0	0	0	0	0	0	2	2	1	1	0	0	0	0	2	2	0	1	0	1	2	2	0	1	1	1	0	0
180	0	0	1	0	0	0	1	1	1	2	0	1	2	0	2	0	0	0	2	1	2	1	0	0	0	0	0	2	2	2	1	2	2	0	1	1	1	0	1	1	1	0	0	0	0	0	0	0	0
181	0	0	1	0	0	0	2	2	0	1	1	1	1	0	0	0	0	1	1	1	2	1	0	0	0	0	0	1	2	2	1	2	2	0	0	2	2	0	1	0	1	1	1	0	1	1	0	0	0
182	0	0	1	0	0	1	2	2	0	0	2	1	2	0	2	0	0	1	1	1	1	1	0	0	0	0	0	2	2	2	2	1	1	1	0	2	2	0	1	1	0	1	0	0	0	1	0	0	0
183	0	0	0	0	0	1	2	2	0	1	0	0	0	0	0	0	0	0	2	1	2	2	0	0	0	0	0	2	2	2	0	0	0	0	0	2	1	0	0	0	0	1	0	0	2	1	1	0	0
184	1	0	1	0	0	0	0	1	1	1	1	0	1	0	1	0	0	2	0	1	1	0	1	0	0	0	0	0	1	2	1	1	1	0	0	2	1	0	0	0	0	0	0	1	0	0	0	1	0
185	0	0	2	0	0	0	2	2	0	1	1	1	1	0	1	0	0	0	2	1	2	1	0	0	0	0	0	1	2	2	1	0	0	0	1	1	2	1	0	0	0	1	1	0	0	2	0	1	1
186	1	0	1	0	0	0	2	2	0	1	1	1	1	0	1	0	0	1	1	1	2	0	0	0	0	0	0	2	2	1	1	0	0	0	0	2	1	0	1	1	0	0	0	0	0	0	0	0	1
187	1	0	1	0	0	0	1	2	0	1	0	0	0	0	0	0	1	1	2	0	1	1	0	0	0	0	0	2	2	1	0	1	1	1	1	1	1	0	0	0	0	2	1	0	1	0	0	0	1
188	1	0	2	0	0	1	1	1	1	1	2	1	2	0	1	1	0	1	1	1	1	0	0	0	0	0	0	1	2	2	1	2	2	0	2	0	1	0	1	1	0	1	1	0	1	0	0	0	1
189	1	0	1	1	1	1	2	2	0	0	1	1	1	0	0	0	0	0	2	0	2	0	0	0	0	0	0	2	2	2	1	2	2	0	1	1	1	1	0	0	0	0	0	1	0	0	0	0	0
190	1	0	1	0	0	0	1	2	0	0	0	1	0	0	1	1	0	1	1	1	1	0	0	0	1	1	0	1	2	2	1	1	0	2	1	1	0	0	0	0	0	2	2	0	1	1	0	0	0
191	0	0	2	0	0	0	1	1	1	1	1	1	1	0	0	0	0	0	2	0	2	0	0	0	0	0	0	2	2	2	1	0	1	0	1	1	1	0	2	2	0	0	0	1	1	0	0	0	0
192	1	0	1	0	0	0	1	1	1	2	0	1	1	0	0	0	0	1	1	1	2	0	0	0	0	0	0	2	2	2	0	1	0	1	0	2	0	0	0	0	0	0	0	1	0	0	0	0	0
193	0	1	1	0	0	0	2	2	0	0	0	1	1	0	2	1	0	1	1	0	1	1	0	0	0	0	1	2	2	2	0	1	0	0	1	1	1	0	0	0	0	1	1	0	0	0	0	0	0
194	0	1	0	0	0	0	1	1	1	2	0	0	1	0	1	0	0	1	2	1	2	1	0	0	0	0	0	2	2	2	1	0	1	1	1	2	0	0	0	0	0	0	0	0	0	2	0	0	1
195	0	0	2	0	0	0	1	2	0	1	0	1	1	0	0	0	0	1	1	2	1	1	0	0	0	0	0	2	2	2	0	0	1	0	1	1	1	0	1	1	0	1	1	0	1	1	0	0	0
196	0	0	1	0	0	0	2	2	0	0	2	0	0	0	0	0	0	0	2	0	2	0	0	0	1	1	0	2	2	2	2	1	1	0	1	1	2	2	0	0	0	0	0	0	0	1	0	0	0
197	1	0	1	0	0	0	2	2	0	0	2	0	1	0	1	0	0	1	2	1	2	0	0	0	0	0	0	1	2	2	0	0	0	1	1	1	1	1	0	0	0	0	0	0	0	1	0	0	1
198	1	0	0	0	0	0	1	1	1	1	0	0	0	0	0	0	0	0	2	0	2	0	0	0	1	1	0	2	1	2	2	2	2	0	0	2	1	1	0	0	0	1	1	0	2	0	0	1	0
199	1	1	2	0	0	1	1	1	1	2	0	0	0	0	0	0	0	0	2	0	2	1	0	0	0	0	0	2	2	1	0	0	1	1	0	2	1	0	1	0	1	1	1	0	1	1	0	0	0
200	0	0	1	0	0	0	1	1	1	1	1	0	0	0	0	0	0	1	1	1	2	0	1	1	1	1	0	1	2	2	0	0	1	1	0	2	0	0	0	0	0	0	0	1	1	0	0	0	0
201	1	0	0	0	0	0	1	1	1	1	1	0	0	0	0	0	0	0	1	0	2	0	0	0	1	1	0	1	1	1	1	0	1	1	2	0	2	1	0	0	0	1	0	0	0	0	0	0	1
202	1	0	1	0	0	0	1	1	1	1	0	0	0	0	0	0	1	2	0	2	1	0	0	0	0	0	1	2	2	2	0	1	1	1	0	2	1	0	0	0	0	0	0	1	0	0	0	0	1
203	1	0	0	0	0	0	1	1	1	1	1	0	1	0	1	0	0	2	0	1	2	1	0	0	0	0	0	2	2	2	1	2	2	0	1	1	1	0	0	0	0	0	0	0	1	0	0	0	1
204	1	0	2	0	0	0	1	1	1	1	0	0	0	0	0	0	0	1	1	0	2	0	0	0	1	1	0	2	2	2	0	0	1	0	1	1	1	0	2	2	0	0	0	0	0	0	0	0	0
205	0	0	1	0	0	0	1	2	0	0	0	0	1	0	1	0	0	0	2	0	2	0	0	0	0	0	0	2	1	1	2	2	1	0	2	0	2	0	2	2	0	0	1	0	1	0	0	0	0
206	0	0	1	0	0	0	2	2	0	1	1	1	1	0	2	1	0	2	1	0	2	1	1	0	1	1	0	1	1	1	1	0	2	1	1	1	1	0	1	1	0	0	0	0	0	0	1	0	0
207	1	0	1	0	0	0	2	2	0	1	1	0	2	0	2	0	0	1	1	2	1	1	0	0	1	1	0	2	2	2	1	0	1	0	1	1	0	0	1	1	0	0	0	0	0	1	0	0	0
208	1	0	0	0	0	0	1	1	1	1	0	0	0	0	0	0	0	1	1	1	2	0	0	0	0	0	0	2	1	1	1	0	1	0	0	2	1	1	0	0	0	0	0	0	0	0	1	1	0
209	0	1	2	0	0	0	1	2	0	0	1	1	2	0	1	0	0	0	2	0	2	1	1	1	1	1	0	2	2	2	0	0	1	0	1	1	2	0	2	1	1	1	1	0	1	1	0	1	0
210	1	0	2	0	0	1	2	2	0	0	1	1	0	0	1	1	0	2	0	1	1	0	0	0	1	1	0	1	2	2	1	0	1	0	1	1	2	1	0	0	0	0	0	0	1	0	0	1	0
211	0	0	1	0	0	0	1	1	0	0	0	1	1	0	0	0	1	2	1	0	2	0	0	0	0	0	0	2	2	2	0	0	0	1	0	2	2	0	1	1	0	1	1	0	1	0	0	0	0
212	0	0	1	0	0	0	1	1	0	2	0	0	1	0	1	0	0	1	0	0	0	0	0	0	0	0	0	1	2	2	1	0	0	1	1	1	2	0	1	1	0	0	0	0	0	0	0	1	0
213	1	0	2	0	0	1	1	1	1	2	0	0	0	0	0	0	0	0	1	0	2	0	1	0	0	0	0	2	2	2	1	0	0	0	0	2	2	0	0	0	0	1	1	0	1	1	0	0	1
214	0	0	2	0	0	0	2	2	0	1	0	0	0	0	0	0	0	0	1	1	2	1	0	0	1	1	0	2	2	2	1	1	1	1	1	1	1	0	0	0	0	1	1	0	0	0	0	0	0
215	0	0	0	0	0	0	2	2	0	0	1	0	2	0	1	0	0	0	2	0	2	1	0	0	0	0	0	1	2	2	1	0	0	0	1	1	1	0	1	0	1	0	0	0	0	1	0	0	0
216	0	0	2	0	0	1	1	2	0	0	0	0	0	0	0	0	0	1	1	1	1	0	0	0	0	0	0	2	2	2	1	0	1	0	1	1	2	1	0	0	0	0	0	0	0	0	0	0	1
217	1	0	2	0	0	1	2	2	0	1	1	0	1	0	1	1	0	1	1	1	2	0	1	1	1	2	0	2	2	2	0	1	0	0	0	2	2	0	1	1	0	0	0	0	0	1	0	0	0
218	0	0	1	0	0	0	1	1	1	2	0	0	0	0	0	0	0	1	1	1	1	1	0	0	0	0	0	2	2	2	2	0	0	0	0	2	2	1	0	0	0	0	0	0	0	0	0	0	0
219	0	0	2	0	0	1	2	2	0	1	1	1	1	0	0	0	0	0	2	1	2	0	1	0	1	1	0	2	2	1	0	1	1	1	0	2	1	0	1	1	0	0	0	0	0	0	0	0	1
220	0	0	1	0	0	0	1	1	1	1	0	1	1	0	0	0	0	2	0	1	1	0	0	0	1	1	0	1	2	2	0	0	1	1	1	1	2	1	1	1	0	1	1	0	1	1	1	0	0
221	1	0	1	0	0	0	1	2	0	1	0	2	2	0	1	0	0	0	2	0	2	1	0	0	0	0	0	1	1	1	0	1	2	1	1	0	0	0	0	0	0	1	0	0	0	0	0	2	0
222	0	0	1	0	0	1	0	0	1	1	1	0	1	0	1	0	0	0	1	0	2	1	0	0	0	0	0	2	2	2	1	0	0	0	0	2	1	0	0	0	0	0	0	0	0	0	0	1	0
223	0	0	2	0	0	0	2	2	1	1	1	1	1	0	0	0	0	1	1	1	1	0	1	0	0	0	0	2	2	2	0	0	2	1	2	1	0	0	1	1	0	1	0	0	0	0	1	0	0
224	0	0	2	0	0	0	1	1	1	1	0	1	2	1	1	1	0	0	2	0	2	0	1	0	1	1	0	2	2	2	1	1	1	0	1	1	2	0	2	2	0	0	0	0	0	0	0	0	0
225	1	0	1	0	0	0	1	2	0	1	0	0	0	0	0	0	0	0	2	1	2	0	1	0	1	1	0	1	2	2	0	0	1	0	0	2	2	0	1	0	1	1	0	0	0	0	0	0	1
226	0	0	1	0	0	0	1	1	1	2	1	0	0	0	0	0	0	1	0	2	1	0	0	0	0	0	0	2	2	2	1	1	1	1	1	1	0	0	0	0	0	1	1	1	0	0	0	0	2
227	1	0	2	0	0	0	2	2	2	2	0	0	0	0	0	0	0	2	0	0	0	0	0	0	0	0	0	2	2	2	0	0	1	1	1	2	1	0	1	1	0	1	0	0	0	1	0	0	0
228	0	0	0	0	0	0	1	1	0	0	2	0	1	0	1	0	0	1	1	1	2	1	0	0	0	0	0	2	2	2	1	2	2	0	1	1	2	0	1	1	0	0	0	0	0	0	0	0	0
229	0	0	1	0	0	0	2	2	1	1	1	1	2	0	2	0	0	2	1	0	2	1	1	1	1	1	0	2	2	2	1	1	1	0	0	2	0	0	1	0	1	0	0	0	1	1	0	0	0
230	0	0	1	0	0	0	2	2	0	0	1	1	1	0	0	0	0	0	2	0	2	1	0	0	0	0	0	1	2	2	0	2	2	0	1	1	2	0	2	2	0	0	0	0	0	0	0	1	0
231	0	0	1	0	0	0	1	2	0	0	0	0	0	0	0	0	0	2	0	1	1	0	1	0	0	0	0	1	1	0	2	1	0	0	0	2	2	1	1	1	0	0	0	0	0	1	0	0	1
232	1	0	1	0	0	0	1	1	0	0	1	0	0	0	0	0	0	0	2	0	2	0	0	0	0	0	1	2	2	2	0	0	1	1	1	2	2	1	0	0	0	1	1	0	1	0	1	0	0
233	0	1	1	0	0	0	0	0	2	2	0	0	0	0	0	0	0	1	1	1	1	0	0	0	1	1	0	2	1	0	1	0	1	0	0	2	0	0	0	0	0	0	0	0	0	0	0	0	1
234	0	0	1	0	0	0	1	2	0	0	1	1	1	0	0	0	0	0	2	1	2	0	0	0	0	0	0	1	2	2	1	0	1	0	0	2	1	0	0	0	0	0	0	0	0	1	0	0	0
235	1	0	1	0	0	0	1	2	0	1	0	0	0	0	0	0	0	1	1	1	2	1	0	0	0	0	0	2	2	2	1	0	1	1	0	2	0	0	0	0	0	0	0	0	0	0	0	0	0
236	1	0	0	0	0	0	2	2	1	1	0	0	1	0	0	0	0	1	1	1	1	1	2	1	1	1	0	1	2	2	1	0	2	1	1	1	1	0	0	0	0	1	1	0	1	1	0	0	0
237	0	0	0	0	0	0	0	0	2	2	0	0	0	0	0	0	0	1	0	1	0	1	0	0	0	0	0	0	2	2	0	1	1	1	1	2	0	0	0	0	0	1	1	0	1	1	1	0	0
238	0	0	2	0	0	1	1	2	0	0	1	0	1	0	1	0	0	1	0	2	1	0	0	0	0	0	0	2	2	2	0	2	1	0	0	2	1	0	0	0	0	1	1	0	1	0	0	0	0
239	1	0	2	0	0	0	2	2	0	0	0	0	0	0	0	0	0	0	2	0	1	0	0	0	0	0	1	2	2	2	0	1	1	1	0	2	1	1	0	0	0	0	0	0	1	0	0	1	0
240	1	0	1	0	0	0	2	2	1	1	0	1	2	1	1	1	0	2	0	1	1	0	0	0	0	0	0	2	2	2	0	0	1	1	1	2	1	1	0	0	0	0	0	0	0	0	0	0	1
241	0	0	2	0	0	0	1	2	0	0	1	0	0	0	0	0	0	1	1	1	1	1	0	0	0	0	0	2	2	2	2	2	2	0	0	2	2	0	1	1	0	1	1	0	1	2	0	1	0
242	0	0	2	0	0	0	1	1	1	2	0	0	0	0	0	0	0	0	2	1	2	0	0	0	0	0	1	2	2	2	0	0	0	2	1	1	0	0	0	0	0	1	1	0	0	0	0	0	0
243	1	0	1	0	0	1	1	2	0	0	0	1	2	0	1	0	0	1	1	0	2	1	0	0	0	0	0	1	2	2	1	1	1	0	0	2	1	0	0	0	0	1	0	0	0	0	0	0	0
244	0	0	1	0	0	0	2	2	0	1	1	1	2	0	1	0	0	1	1	2	1	0	0	0	0	0	0	2	1	1	2	0	1	0	1	1	2	0	2	2	0	0	0	0	0	1	0	1	0
245	0	0	0	0	0	0	1	1	1	1	0	0	1	0	0	0	0	1	1	1	2	0	0	0	1	1	0	2	2	2	2	1	1	0	0	2	1	0	0	0	0	0	0	0	1	1	0	0	0
246	1	0	2	0	0	2	1	1	1	1	1	1	2	1	1	1	0	1	1	1	2	0	0	0	0	0	0	1	1	1	0	0	1	1	1	1	1	0	1	1	0	0	0	0	0	0	0	1	0
247	1	0	1	0	0	0	2	2	0	1	0	0	1	0	1	1	0	0	1	1	1	1	0	0	0	0	0	2	2	2	0	2	1	0	1	1	1	0	1	1	1	0	0	0	0	0	0	1	0
248	1	1	1	0	0	0	2	2	0	1	0	0	0	0	0	0	1	2	0	1	1	1	1	1	0	0	0	1	1	0	1	0	2	0	2	0	1	0	1	1	0	0	0	1	1	0	0	1	0
249	0	0	1	0	0	0	1	1	1	2	0	0	0	0	0	0	0	2	1	0	2	1	1	1	1	1	0	1	2	2	0	1	2	0	0	2	1	0	0	0	0	2	2	0	1	1	0	0	0
250	1	0	0	0	0	0	2	2	0	2	1	1	2	0	1	0	0	1	2	0	2	0	0	0	0	0	1	2	2	2	0	0	2	1	1	1	2	1	1	1	0	1	0	0	1	1	1	0	0
251	1	0	1	0	0	0	0	0	2	2	0	0	0	0	0	0	0	0	2	0	2	1	0	0	0	0	0	1	2	2	1	0	1	1	0	2	2	0	1	1	0	1	0	0	0	0	0	1	0
252	0	1	1	0	0	1	2	2	2	2	0	0	2	1	0	1	0	0	2	1	2	0	0	0	1	1	0	2	1	1	2	1	1	0	0	2	1	0	1	1	0	0	0	1	1	1	1	0	0
253	1	0	1	0	1	0	1	1	1	1	0	0	0	0	0	0	0	2	1	0	1	1	0	0	0	0	0	2	2	1	2	1	2	0	1	1	1	0	1	1	0	0	0	0	0	1	0	0	0
254	0	1	2	0	1	0	0	1	1	1	0	1	2	0	1	0	1	2	0	1	1	1	0	0	0	0	0	2	1	1	2	0	2	0	2	0	0	0	0	1	0	0	0	0	0	0	0	0	0
255	1	0	1	0	0	0	1	1	1	2	0	2	2	0	0	0	0	1	1	1	1	0	0	0	1	1	0	2	2	2	1	1	1	0	0	2	1	1	0	0	0	1	1	0	1	1	0	0	0
256	0	0	2	0	0	2	0	0	2	2	0	0	0	0	0	0	0	0	1	1	2	1	0	0	0	0	0	2	2	2	1	1	1	1	1	1	0	0	0	0	0	0	0	0	1	0	1	1	0
257	1	0	1	0	1	0	1	1	1	1	0	1	1	0	1	1	0	2	1	0	2	0	0	0	0	0	1	2	2	2	0	1	1	0	0	2	0	0	0	0	0	0	0	1	0	0	0	1	0
258	0	0	1	0	0	0	1	1	1	1	1	0	0	0	0	0	0	0	2	0	2	0	2	0	0	0	0	2	2	2	2	1	2	0	1	1	2	0	2	2	0	0	0	0	0	1	0	0	0
259	1	0	2	0	0	0	0	0	2	2	0	0	0	0	0	0	0	2	1	0	2	0	0	0	0	0	0	1	1	1	2	1	1	0	1	1	0	0	0	1	0	1	1	0	1	0	0	0	0
260	1	0	1	0	0	0	0	1	1	1	1	1	2	0	1	0	0	2	0	1	0	0	0	0	0	0	0	1	1	1	1	0	1	1	1	2	0	0	1	1	0	1	1	0	1	2	0	0	1
261	1	0	2	0	0	1	1	1	0	1	0	1	1	0	0	0	1	2	1	1	1	1	0	0	0	0	0	2	0	0	2	1	2	0	1	1	0	0	0	0	0	0	0	0	1	1	0	0	1
262	0	0	1	1	1	1	0	0	2	2	0	0	1	1	0	1	0	2	1	1	2	0	0	0	2	2	0	2	2	2	2	0	0	1	1	1	2	0	2	2	1	0	0	0	0	0	0	0	0
263	1	0	2	0	0	0	2	2	0	0	0	0	0	0	0	0	0	0	2	1	2	0	0	0	0	0	0	1	1	1	0	1	1	0	2	2	2	0	1	0	1	1	1	0	1	1	0	0	0
264	0	0	2	0	0	0	1	1	1	1	0	0	0	0	0	0	0	2	0	1	2	0	0	0	1	1	0	1	1	1	0	0	0	2	1	1	1	0	0	0	0	1	1	0	1	0	0	0	1
265	0	0	2	0	0	1	1	1	0	0	1	1	2	0	2	0	0	0	2	0	2	1	0	0	0	0	0	2	1	2	2	2	2	0	0	2	1	0	0	0	0	0	0	2	0	2	1	1	0
266	0	0	1	0	0	0	1	2	0	1	0	0	0	0	0	0	0	1	1	0	2	0	1	0	1	1	0	2	2	1	1	1	2	0	0	2	2	0	1	1	0	0	0	0	1	1	0	0	1
267	0	0	1	0	0	0	2	2	0	0	0	0	0	0	0	0	0	1	1	1	1	0	0	0	1	1	0	2	2	2	1	1	1	2	1	2	2	0	1	1	0	0	0	0	1	0	0	1	0
268	0	0	2	0	0	1	2	2	1	1	1	1	1	0	0	0	0	1	1	1	1	0	2	0	0	1	0	2	0	0	2	1	2	0	1	1	2	1	1	1	0	1	0	0	0	0	0	1	0
269	0	0	2	0	0	0	1	1	1	2	0	0	1	1	0	0	0	0	1	1	2	1	1	0	0	0	0	2	2	2	0	1	1	1	1	1	2	0	2	2	0	0	0	1	0	1	0	0	0
270	1	0	0	0	0	0	2	2	0	0	0	0	0	0	0	0	0	2	0	1	1	1	0	0	0	0	0	2	2	2	1	0	0	0	1	1	2	1	0	0	0	0	0	0	0	0	0	0	0
271	0	0	2	0	0	0	2	2	0	1	0	0	0	0	0	0	0	1	1	1	2	1	1	1	0	0	1	2	2	2	0	0	2	0	1	1	0	0	0	0	0	0	0	0	0	0	0	0	0
272	0	0	1	1	1	1	2	2	1	1	0	0	1	0	1	0	0	1	2	1	2	0	0	0	0	0	0	2	2	2	1	0	1	0	0	2	1	0	0	0	0	1	0	0	0	1	0	0	0
273	1	0	1	0	0	0	0	1	0	0	1	1	1	0	0	0	0	1	1	1	1	1	0	0	0	0	0	2	2	2	0	1	1	0	0	2	2	0	1	1	0	1	0	0	2	1	0	0	0
274	1	0	1	0	0	1	1	1	1	1	0	0	2	1	1	1	0	2	0	1	0	0	0	0	0	0	0	2	1	1	1	2	2	0	1	1	0	0	1	0	1	0	0	2	0	0	0	0	0
275	1	0	1	0	0	1	1	1	1	1	1	0	1	0	0	0	0	1	1	1	2	0	2	0	0	0	0	2	1	1	2	1	2	0	1	1	1	0	1	0	1	0	0	0	1	0	0	0	0
276	1	0	1	0	0	1	2	2	0	0	0	1	1	0	0	0	0	1	1	1	2	0	0	0	1	1	0	2	2	2	2	1	1	0	1	1	1	1	0	0	0	0	0	0	0	0	0	0	0
277	0	0	1	0	0	0	1	2	0	0	1	1	2	0	1	0	0	1	2	1	2	0	1	1	1	1	0	1	2	2	1	2	2	0	1	1	1	0	0	0	0	0	0	0	1	1	0	0	0
278	1	0	2	0	0	1	1	2	0	1	0	2	2	0	1	0	1	1	2	1	2	0	0	0	0	0	0	2	2	1	1	1	0	1	0	2	1	1	0	0	0	0	0	0	0	0	0	1	1
279	1	0	2	0	0	0	0	0	1	1	0	0	0	0	0	0	0	0	1	0	1	0	1	1	1	1	0	2	2	2	1	0	2	0	1	1	2	0	1	1	0	0	0	0	1	0	0	2	0
280	0	0	1	0	0	0	1	1	0	2	0	0	1	1	0	0	0	0	2	0	2	2	1	1	1	1	0	2	1	1	1	0	2	0	0	2	1	0	1	1	0	0	1	0	1	0	0	1	1
281	1	0	0	0	0	0	1	1	1	1	1	0	0	0	0	0	0	0	1	0	1	0	0	0	0	0	0	2	2	2	0	1	2	0	0	2	1	0	1	1	0	1	0	0	0	1	1	0	0
282	0	0	1	0	0	0	0	0	2	2	0	1	1	0	0	0	0	0	2	0	2	0	0	0	0	0	0	2	2	2	1	1	1	0	1	1	1	0	0	0	0	0	0	0	1	0	0	0	0
283	1	0	0	0	0	0	0	0	1	1	0	0	0	0	0	0	0	2	0	1	1	1	0	0	1	1	0	2	2	2	0	1	1	0	2	2	1	1	0	0	0	0	0	0	0	0	0	0	1
284	0	0	2	0	0	0	2	2	0	0	2	1	2	0	1	1	0	0	1	0	1	0	0	0	1	1	0	1	2	2	1	0	0	1	0	2	0	1	0	0	0	0	0	0	0	0	0	0	1
285	0	0	0	0	0	0	1	1	1	1	0	1	0	0	1	1	0	0	2	0	2	0	0	0	0	0	0	0	2	2	0	0	0	2	1	2	2	2	0	0	0	0	0	0	1	1	0	0	0
286	0	0	1	1	1	1	1	2	0	0	1	0	0	0	0	0	0	1	1	0	2	0	0	0	0	0	0	1	2	2	1	1	2	0	1	1	2	0	2	2	0	1	1	0	2	2	0	0	0
287	0	0	2	0	0	0	2	2	0	1	1	0	1	0	1	1	0	1	1	1	2	1	0	0	0	0	1	2	2	2	0	0	1	2	2	1	2	1	0	0	0	1	1	0	0	0	0	0	1
288	1	1	1	0	0	0	1	2	0	0	1	0	0	0	0	0	0	1	1	1	1	0	0	0	0	0	0	1	2	2	1	0	1	0	0	2	0	0	1	0	1	0	0	1	1	0	1	0	1
289	0	0	1	0	0	0	2	2	0	1	0	0	1	0	1	0	0	1	1	1	1	0	0	0	0	0	0	2	2	2	0	1	2	0	1	1	2	0	1	1	0	0	0	0	0	0	0	0	1
290	1	0	1	0	0	1	1	1	1	2	0	0	1	1	0	0	0	1	1	0	1	1	1	0	0	0	0	2	1	1	2	1	1	0	1	1	1	0	1	1	0	0	0	0	0	2	0	0	0
291	0	0	1	0	0	1	2	2	1	1	1	0	1	0	2	0	0	1	0	1	0	0	0	0	0	0	0	2	2	1	0	2	2	0	0	2	1	0	2	2	0	0	0	0	0	0	0	1	0
292	0	0	2	0	0	0	1	1	1	1	0	0	1	0	1	0	1	2	0	1	1	0	0	0	0	0	0	1	2	2	0	2	1	0	1	1	1	0	0	0	0	0	0	0	0	0	1	0	0
293	0	1	1	0	0	1	2	2	0	1	1	1	1	0	1	0	0	0	2	0	2	0	0	0	0	0	0	2	2	2	0	2	2	0	2	0	0	0	0	0	0	0	0	1	0	1	0	0	0
294	1	0	2	0	0	1	1	1	1	2	0	0	0	0	0	0	0	0	2	0	2	0	0	0	0	0	0	2	1	1	2	0	1	0	1	1	1	0	2	2	0	0	0	0	0	0	0	0	0
295	0	0	2	0	0	0	1	1	1	1	0	0	0	0	0	0	0	1	1	2	1	0	0	0	0	0	0	2	1	1	1	1	1	0	0	2	1	0	0	0	1	0	0	1	0	0	0	0	0
296	0	0	1	0	0	0	1	2	0	0	0	0	2	0	2	0	0	0	2	0	2	1	0	0	1	1	0	1	2	2	1	1	1	0	0	1	2	0	2	1	1	0	0	0	0	0	0	0	0
297	0	0	2	0	1	0	2	2	0	1	1	1	2	0	2	1	0	0	2	0	2	1	0	0	0	0	0	2	2	1	0	0	0	0	0	2	1	0	1	1	0	2	2	0	0	1	0	0	0
298	1	0	1	1	1	1	2	2	0	1	1	0	0	0	0	0	0	1	0	2	1	1	1	0	0	0	1	2	2	2	0	1	1	0	0	2	1	0	1	1	0	1	1	0	1	1	0	0	0
299	0	0	1	1	1	1	2	2	1	1	0	0	0	0	0	0	0	0	1	1	1	1	0	0	0	0	0	2	2	2	1	1	1	2	1	1	0	0	0	1	0	0	0	0	0	1	0	0	0
300	0	0	1	0	0	0	0	1	0	0	1	0	0	0	0	0	0	0	1	1	1	0	0	0	0	0	0	1	2	2	0	2	1	0	0	2	2	1	0	0	0	0	0	0	0	1	0	0	0
301	1	0	1	0	0	0	1	1	2	2	0	0	1	0	1	0	0	1	1	0	2	0	0	0	0	0	0	1	2	2	0	0	2	0	1	1	2	1	1	1	0	0	0	0	0	0	1	1	0
302	0	0	2	0	0	0	2	2	1	1	0	1	0	0	1	1	0	0	2	1	2	0	0	0	0	0	0	1	2	2	0	1	1	0	1	1	1	0	0	0	0	1	1	0	1	1	0	2	0
303	1	0	1	0	0	1	2	2	0	1	1	0	0	0	0	0	0	0	2	0	1	1	0	0	0	0	0	1	2	2	1	1	1	0	1	1	1	1	0	0	0	0	0	0	1	1	0	1	0
304	0	0	0	0	0	0	2	2	0	1	1	1	2	0	0	0	0	1	1	1	1	0	0	0	0	0	0	1	1	1	1	0	1	1	1	2	2	1	1	1	0	0	0	0	0	0	0	0	1
305	1	0	2	0	0	0	0	0	2	2	0	0	2	0	2	0	0	1	1	1	2	1	0	0	0	0	0	2	2	2	1	0	0	1	1	1	1	0	1	1	0	0	0	0	1	1	0	0	0
306	1	0	1	1	1	2	1	1	0	0	2	0	0	0	0	0	0	2	0	0	0	0	0	0	1	1	0	0	1	1	1	1	1	0	0	2	2	1	1	1	0	1	0	0	0	0	0	0	0
307	1	0	0	0	0	0	0	0	2	2	0	0	0	0	0	0	0	1	1	1	1	0	0	0	0	0	0	1	1	1	1	0	1	1	0	1	0	0	0	1	0	1	1	0	1	1	0	0	1
308	0	0	1	0	0	0	1	2	0	1	0	2	2	0	1	0	1	1	2	0	1	0	0	0	0	0	1	2	2	2	0	1	1	1	1	1	1	0	2	2	0	1	1	0	1	1	0	0	0
309	1	0	1	0	0	1	0	0	2	2	0	0	1	0	1	0	0	0	1	0	1	1	1	0	0	0	0	1	1	2	1	0	1	1	1	1	2	0	0	0	0	0	0	0	0	1	0	0	0
310	0	0	1	0	0	0	1	2	0	0	1	0	1	0	1	0	0	1	1	1	1	0	0	0	0	0	0	1	1	1	1	1	1	1	0	2	2	1	0	0	0	0	0	0	1	0	1	0	0
311	1	0	2	0	0	0	2	2	0	1	0	1	1	0	0	0	0	1	1	0	1	0	0	0	0	0	0	1	2	2	1	0	1	2	0	2	1	0	0	0	1	0	0	1	2	0	0	1	0
312	1	0	0	0	0	0	2	2	0	0	0	0	0	0	0	0	0	0	2	0	2	0	0	0	1	1	0	2	2	2	0	0	0	0	0	2	1	1	0	0	0	0	0	0	0	0	1	0	1
313	1	0	2	0	0	0	1	1	1	2	0	1	2	0	0	0	0	1	1	1	2	0	0	0	0	0	0	2	2	2	1	0	0	1	1	1	0	0	0	0	0	0	0	0	0	0	1	0	0
314	1	0	0	0	0	0	2	2	0	1	0	0	1	0	1	0	0	1	2	1	2	1	0	0	0	0	0	2	1	1	1	0	0	2	1	1	1	1	0	0	0	1	1	0	0	0	1	0	1
315	1	0	2	0	0	0	1	2	0	1	0	0	0	0	0	0	0	0	2	0	2	0	0	0	0	0	0	1	2	2	0	1	1	0	1	1	1	0	0	0	0	0	0	0	0	0	0	1	1
316	1	0	1	1	1	1	2	2	0	0	1	0	1	1	0	1	0	1	1	1	2	0	0	0	0	0	0	2	2	2	0	0	0	0	0	2	0	0	0	0	0	0	0	0	1	0	0	0	1
317	0	0	1	0	0	1	0	1	1	1	0	0	0	0	0	0	1	1	2	0	1	0	2	0	0	0	0	2	2	2	0	0	0	1	0	2	0	0	0	0	0	0	0	1	1	0	0	0	0
318	1	0	2	0	0	1	1	1	1	2	0	1	1	0	0	0	0	0	2	0	2	0	0	0	1	1	0	2	2	2	2	1	2	0	1	1	1	1	0	0	0	0	0	0	0	0	1	0	0
319	1	0	1	0	0	1	1	2	0	0	0	1	0	0	1	1	0	1	1	0	1	0	0	0	0	0	1	2	2	2	0	1	1	1	0	2	1	0	1	1	0	0	0	0	0	0	1	0	0
320	0	0	2	0	0	1	2	2	0	0	1	0	0	0	0	0	1	1	1	1	2	0	0	0	1	1	0	0	1	2	1	0	1	1	0	2	0	0	0	0	0	1	1	0	0	1	0	2	0
321	0	0	1	0	0	0	2	2	0	1	0	1	1	0	0	0	0	1	1	1	2	0	0	0	0	0	0	1	2	2	0	0	0	0	0	2	1	0	0	0	0	0	0	0	0	0	0	0	0
322	1	0	2	0	0	1	2	2	0	1	1	1	1	0	0	0	0	0	2	0	2	0	0	0	1	1	0	2	1	1	1	2	2	1	0	2	1	0	1	0	1	0	1	0	1	0	0	0	0
323	0	0	1	0	0	0	1	1	1	1	0	2	2	0	1	0	0	0	2	0	2	1	0	0	0	0	0	2	2	2	0	2	1	0	0	2	1	0	1	1	0	2	2	0	0	1	0	0	0
324	1	0	0	0	0	0	2	2	0	0	2	1	1	0	1	0	0	2	0	1	1	1	0	0	0	0	0	2	1	1	1	1	1	2	2	1	2	1	0	0	0	0	0	1	2	0	0	0	0
325	1	0	1	0	0	0	1	1	1	2	0	0	1	0	1	0	0	0	2	0	2	0	1	0	0	0	0	2	2	2	1	0	1	0	1	1	1	0	0	0	0	0	0	0	0	0	0	0	0
326	0	0	1	0	0	0	1	2	1	1	0	0	0	0	0	0	0	0	2	0	1	1	1	0	1	1	0	2	1	1	2	0	1	2	2	1	1	0	1	1	0	0	0	1	1	0	0	1	0
327	1	0	1	1	1	1	1	1	0	0	0	1	0	0	1	1	0	2	0	0	1	0	0	0	0	0	0	1	2	2	1	0	2	0	0	2	2	0	2	2	0	0	0	0	1	1	0	0	0
328	1	0	1	0	0	1	1	2	0	0	1	0	0	0	0	0	0	1	1	0	0	0	2	0	0	1	0	1	1	0	1	0	1	0	0	2	2	1	1	1	0	0	0	0	0	0	0	0	1
329	1	0	2	0	0	0	1	2	0	0	0	1	1	0	0	0	0	1	1	1	2	0	0	0	0	0	0	2	1	2	2	1	1	0	1	1	1	0	1	0	1	0	0	0	1	1	0	0	0
330	0	0	2	0	0	2	1	1	1	1	1	0	1	0	1	0	1	1	2	1	2	0	0	0	0	0	0	2	2	2	2	1	2	1	1	0	1	0	0	0	0	0	0	0	0	0	0	0	1
331	1	1	0	0	0	0	1	1	1	1	1	0	0	0	0	0	0	0	2	0	2	1	0	0	0	0	0	2	2	2	0	2	1	0	0	2	2	0	1	1	0	1	1	0	1	2	0	0	0
332	0	0	1	0	0	0	1	2	1	1	0	0	0	0	0	0	0	0	1	0	2	0	0	0	0	0	0	2	2	2	1	0	0	1	0	2	2	2	0	0	0	0	0	1	0	1	1	0	1
333	1	0	1	0	0	0	1	1	1	2	0	0	1	0	1	1	0	0	1	1	2	0	0	0	1	1	1	1	2	2	0	2	2	0	1	1	1	1	0	0	0	2	2	0	1	1	0	1	0
334	0	0	1	0	0	0	1	1	2	2	0	1	0	0	1	1	1	2	1	0	1	1	0	0	0	0	0	2	2	2	1	1	1	1	1	1	1	0	0	0	0	0	0	0	0	0	0	0	0
335	0	0	0	0	0	0	1	1	1	1	1	1	0	0	0	0	0	0	2	0	2	0	0	0	0	1	0	1	2	2	1	1	2	0	2	0	1	0	1	1	0	0	0	0	0	0	0	1	0
336	1	0	0	0	0	0	1	1	1	1	0	1	2	0	1	0	0	1	1	1	1	0	0	0	0	0	0	1	1	0	1	1	1	1	1	1	0	0	0	0	0	0	0	0	0	0	0	0	0
337	0	0	0	0	0	0	2	2	0	1	0	1	0	0	1	1	0	0	1	2	1	0	1	0	0	0	0	2	2	2	0	0	1	0	1	1	2	0	0	0	0	1	1	0	1	0	0	0	1
338	0	0	2	0	0	0	1	1	1	1	1	2	2	0	1	0	0	2	0	1	1	0	1	0	0	0	0	1	2	2	0	1	2	0	1	1	1	1	0	0	0	2	2	0	0	1	0	0	0
339	0	0	0	0	0	0	1	2	0	0	1	2	2	0	2	0	0	2	0	1	2	0	1	1	1	1	0	2	2	1	1	0	1	1	0	2	0	0	0	0	0	1	0	0	0	0	0	1	0
340	1	0	2	0	0	1	0	1	1	1	0	0	0	0	0	0	0	0	2	1	2	1	0	0	0	0	0	1	2	2	1	0	1	1	0	2	1	0	1	0	1	0	0	0	0	0	0	0	0
341	0	0	2	0	0	1	0	0	2	2	0	0	2	0	2	0	0	1	0	1	2	1	0	0	0	0	0	2	1	1	2	1	0	0	0	2	2	1	0	0	0	0	0	0	0	0	0	0	2
342	1	0	1	0	0	0	0	1	1	1	0	0	1	0	1	0	0	1	1	1	1	0	1	0	0	0	0	2	2	2	0	1	0	0	1	1	0	0	1	1	0	1	1	0	1	1	0	0	0
343	0	0	1	0	0	1	2	2	0	1	0	0	0	0	0	0	0	1	1	1	2	1	0	0	0	0	0	2	0	0	2	2	2	0	1	1	1	0	0	0	0	0	0	0	0	1	0	1	0
344	1	0	1	0	0	0	1	1	1	2	0	0	1	0	1	0	0	1	1	0	1	0	0	0	0	0	0	2	1	1	1	0	1	1	1	1	2	1	1	1	1	0	1	0	1	0	0	0	0
345	1	0	1	0	0	0	1	1	0	2	0	0	0	0	0	0	0	2	0	1	2	0	0	0	0	0	0	1	1	1	2	1	1	0	0	2	1	0	0	0	0	1	0	0	2	0	1	0	0
346	1	0	2	0	0	0	1	1	1	1	2	0	2	1	1	1	0	1	1	1	1	0	0	0	1	1	0	2	1	1	2	2	2	0	1	1	1	1	0	0	0	1	1	0	1	0	0	0	0
347	0	0	2	0	0	1	1	1	1	1	0	1	2	0	2	0	0	1	1	1	1	0	1	0	1	1	0	2	2	2	0	1	1	0	1	1	0	0	1	1	0	1	1	0	1	0	0	0	0
348	1	0	1	0	0	1	2	2	0	1	1	0	1	0	1	0	0	0	2	0	2	0	0	0	0	0	0	2	2	2	1	0	1	0	0	2	2	0	2	2	0	0	0	0	0	0	0	0	0
349	0	0	1	1	1	1	1	1	1	1	0	1	0	0	1	1	0	0	2	0	2	0	0	0	0	0	0	1	2	2	1	2	1	0	0	2	1	0	0	0	0	1	1	0	1	0	1	0	0
350	0	0	1	0	0	0	2	2	0	1	0	0	0	0	0	0	0	1	2	1	2	0	0	0	1	1	0	2	1	1	1	1	1	0	0	2	1	0	1	0	1	1	1	0	1	0	0	0	1
351	1	0	1	0	1	0	1	1	1	1	1	1	1	0	1	0	0	0	2	0	2	0	0	0	1	1	0	1	1	1	0	2	2	0	2	0	0	0	0	0	0	0	0	0	0	1	0	0	1
352	0	0	2	0	0	0	2	2	0	1	0	0	0	0	0	0	0	1	0	2	1	0	0	0	0	0	0	1	2	2	1	1	1	1	0	2	0	0	0	0	0	0	0	0	1	1	0	1	0
353	1	0	2	0	0	0	2	2	0	1	1	0	0	0	0	0	1	2	0	2	2	1	0	0	0	0	0	2	2	2	0	0	1	0	1	1	2	0	1	0	1	0	0	0	0	0	0	0	0
354	1	0	1	0	0	0	1	1	0	2	0	0	2	0	2	0	1	2	1	0	1	1	0	0	0	0	0	2	2	2	1	0	1	1	1	1	1	0	1	1	0	0	0	0	0	0	1	0	0
355	1	0	2	0	0	0	1	1	1	1	1	0	1	0	2	0	0	0	2	0	2	0	0	0	0	0	1	2	2	2	0	1	2	0	1	1	1	0	1	1	0	1	1	0	1	0	0	0	1
356	1	0	2	0	0	0	1	1	1	1	1	0	1	0	1	1	0	2	1	0	1	0	0	0	0	0	0	2	2	1	0	0	0	1	0	2	0	0	0	0	0	1	1	0	1	1	0	0	0
357	0	0	2	0	0	0	2	2	0	0	1	0	1	0	1	0	0	0	2	1	2	0	0	0	0	1	0	2	2	2	0	1	2	0	2	0	2	1	1	1	0	0	0	1	0	0	0	0	0
358	0	0	2	0	0	0	0	1	1	1	0	1	2	0	2	0	0	1	1	1	1	0	0	0	1	1	0	2	2	2	1	1	2	0	1	1	2	0	1	1	0	0	0	0	0	0	0	0	0
359	0	0	2	0	0	2	1	1	2	2	0	0	1	0	1	0	0	0	2	0	2	1	1	0	0	0	0	0	2	1	0	0	1	2	2	1	2	0	0	0	0	0	0	0	0	1	0	1	0
360	0	0	2	0	0	0	1	1	1	1	0	0	2	1	1	1	0	1	1	1	1	1	0	0	0	0	0	2	2	2	0	1	1	0	0	2	1	0	1	1	0	1	1	0	1	0	0	0	0
361	0	0	1	0	0	0	0	0	2	2	0	0	0	0	0	0	0	1	1	0	1	0	0	0	0	0	0	1	2	2	0	0	0	1	0	2	1	0	1	1	0	0	0	1	0	1	0	0	0
362	1	0	1	0	0	0	1	1	1	2	0	1	0	0	1	1	1	2	1	1	1	0	1	0	1	1	0	2	2	2	1	0	0	1	0	2	1	0	0	0	0	1	1	0	0	0	0	0	2
363	1	0	1	0	0	0	2	2	1	1	0	1	1	0	0	0	0	0	1	0	1	1	0	0	0	0	0	2	1	1	1	0	1	1	1	2	1	0	1	1	0	0	0	0	1	0	0	0	0
364	1	0	2	0	0	0	0	0	2	2	0	1	0	0	1	1	0	0	2	0	2	0	0	0	1	1	0	1	1	1	1	1	1	0	1	1	1	0	1	1	0	0	0	0	0	0	0	0	1
365	1	1	2	0	0	1	1	1	1	1	2	1	1	0	1	0	0	1	1	1	1	0	0	0	0	0	0	2	2	2	1	2	2	0	1	1	1	1	0	0	0	0	0	0	0	0	0	0	0
366	1	0	1	0	0	0	2	2	0	1	1	0	0	0	0	0	0	0	2	0	2	1	0	0	0	0	0	1	2	2	0	1	0	0	0	2	1	0	0	0	0	0	0	0	1	1	1	0	1
367	0	0	1	0	0	0	2	2	0	1	1	0	0	0	0	0	0	2	0	1	2	0	0	0	0	0	0	2	2	2	1	1	1	0	1	1	2	0	1	1	0	1	0	0	0	0	0	0	0
368	1	0	1	1	1	1	2	2	0	0	0	0	0	0	0	0	0	1	2	1	2	1	0	0	0	0	0	2	2	1	0	0	0	0	0	2	0	0	0	1	0	0	0	1	0	0	0	1	0
369	1	0	2	0	0	0	0	0	1	1	1	1	1	0	0	0	0	0	2	1	2	0	0	0	0	0	0	2	0	0	2	0	1	1	1	1	2	0	2	2	0	1	1	0	1	0	1	0	0
370	1	0	1	0	0	0	1	1	1	1	0	1	1	0	0	0	0	1	1	1	1	0	0	0	0	0	0	2	0	0	2	0	0	0	0	2	2	0	0	0	0	0	0	0	1	0	0	0	1
371	0	0	2	0	0	0	0	1	1	1	0	0	1	0	1	0	0	1	2	1	2	1	1	0	1	1	1	2	2	2	1	0	1	1	0	2	0	0	0	0	0	0	0	0	0	0	0	0	0
372	0	0	2	0	0	0	0	0	2	2	0	0	0	0	0	0	0	1	1	1	1	0	0	0	1	1	0	2	2	2	1	0	1	1	0	2	0	0	1	1	0	0	0	0	0	0	0	0	0
373	1	0	1	0	0	0	1	1	1	1	1	0	2	0	2	1	1	2	1	1	1	1	1	1	1	1	0	2	2	2	1	0	1	1	1	1	1	0	1	1	0	1	1	0	0	1	0	0	0
374	0	0	2	0	0	0	2	2	0	0	1	1	1	0	1	0	0	2	0	1	0	0	0	0	1	1	0	1	2	2	0	2	1	0	0	2	2	0	2	1	1	1	0	0	0	1	0	0	0
375	1	0	0	0	0	0	2	2	1	1	0	0	0	0	0	0	0	0	1	0	2	1	0	0	0	0	1	2	2	2	1	0	1	0	1	1	2	1	0	0	1	1	1	0	1	1	1	0	1
376	1	0	2	0	1	0	0	0	1	1	1	0	0	0	0	0	0	0	2	0	2	0	0	0	1	1	0	2	2	2	0	0	1	1	1	2	0	0	0	0	0	0	0	0	0	0	0	0	0
377	1	0	2	0	0	0	0	1	1	1	1	0	0	0	0	0	1	1	2	0	1	1	1	0	1	1	0	1	2	2	0	0	0	1	1	1	0	0	0	0	0	1	1	0	0	0	0	1	0
378	0	0	2	0	0	0	1	2	0	0	1	0	0	0	0	0	1	2	0	2	2	2	1	1	1	1	0	1	2	2	0	0	1	2	1	1	0	0	0	1	0	1	1	0	0	0	0	0	0
379	1	0	2	0	0	1	1	1	1	1	1	0	0	0	0	0	0	1	1	0	1	0	0	0	0	0	0	2	2	2	2	1	2	0	1	1	1	1	0	0	1	1	0	0	1	1	0	0	0
380	1	0	2	0	0	0	2	2	0	1	0	1	2	0	1	0	0	1	1	1	0	0	0	0	0	0	0	1	1	1	1	1	1	1	1	1	2	0	1	0	1	0	0	0	0	0	0	0	1
381	1	1	2	0	0	1	2	2	0	1	1	0	1	0	1	0	1	2	0	2	1	0	0	0	0	0	0	2	2	2	2	1	1	1	1	1	1	0	0	0	0	0	0	0	0	0	0	0	1
382	1	0	1	0	0	0	2	2	0	0	1	0	1	0	1	0	0	0	2	1	2	0	0	0	0	0	0	2	2	2	2	0	1	0	1	1	0	0	0	1	0	0	0	0	1	1	0	0	0
383	0	0	2	0	0	0	1	2	0	0	0	0	1	0	1	0	0	0	1	1	2	0	0	0	0	0	0	1	2	2	1	1	1	0	1	1	1	0	0	0	0	2	2	0	0	1	0	0	0
384	0	0	1	0	0	0	1	1	1	1	1	0	1	0	1	0	0	1	1	1	1	0	0	0	0	0	0	2	2	2	2	1	1	1	2	0	1	0	2	2	0	0	0	0	0	0	0	0	0
385	0	0	0	0	0	0	0	0	2	2	0	0	1	0	1	0	0	0	2	0	2	1	0	0	0	0	1	2	2	2	0	2	2	0	2	0	1	0	0	0	0	1	1	0	1	2	0	1	0
386	1	0	2	0	0	0	0	1	1	1	0	1	1	0	0	0	0	0	2	1	2	1	1	1	1	1	0	2	2	2	1	1	2	1	1	0	2	0	1	1	0	1	0	0	2	0	0	0	1
387	0	0	2	0	0	1	1	1	2	2	0	0	2	0	1	0	0	2	0	2	0	0	0	0	0	0	0	2	2	2	1	1	0	0	1	1	1	0	0	0	0	1	0	0	2	1	0	0	0
388	1	0	2	0	0	2	1	1	1	1	1	0	0	0	0	0	0	2	1	1	2	1	0	0	0	0	0	1	1	2	1	2	2	0	2	0	2	1	0	0	0	0	0	0	0	1	0	0	0
389	1	0	0	0	1	0	2	2	0	1	0	1	0	0	1	1	0	0	2	1	2	1	0	0	0	0	0	2	2	2	2	0	0	1	0	2	1	1	0	0	0	0	1	0	0	1	0	0	1
390	0	0	2	0	0	0	1	1	1	2	0	1	2	1	1	1	0	1	1	0	1	1	1	1	1	1	0	2	2	2	0	0	1	2	0	2	1	0	0	0	0	1	0	0	0	0	0	0	2
391	1	0	0	0	1	0	0	1	1	1	0	0	0	0	0	0	1	1	1	1	1	1	1	1	0	1	0	1	2	2	1	1	1	0	0	2	1	0	0	0	0	0	0	0	0	1	1	0	1
392	1	0	1	0	0	0	1	1	2	2	0	0	2	0	2	1	0	1	1	1	1	1	1	0	0	0	0	2	2	2	2	2	2	0	2	0	2	2	0	0	0	0	0	0	0	2	0	0	0
393	0	0	0	0	0	0	2	2	2	2	0	1	2	0	1	0	0	0	1	1	2	0	0	0	0	0	0	2	2	2	1	0	0	0	0	2	1	0	1	0	1	0	0	0	0	0	0	0	0
394	1	0	2	0	0	1	2	2	0	0	1	0	1	1	0	1	0	0	2	0	2	0	1	1	1	1	0	2	2	1	0	0	1	0	0	2	2	1	0	0	1	0	0	1	0	0	1	0	0
395	0	0	1	0	0	0	2	2	1	1	1	0	0	0	0	0	0	0	2	0	2	1	0	0	0	0	0	2	2	2	1	2	2	1	0	2	1	1	0	0	0	0	0	0	0	0	0	0	0
396	0	0	0	0	0	0	0	1	1	1	1	0	1	0	1	0	0	0	2	0	2	1	1	1	1	1	0	1	2	2	1	2	2	0	2	0	2	1	1	1	0	0	0	0	0	2	0	0	0
397	1	0	2	0	0	0	1	2	0	0	1	1	1	0	0	0	0	1	1	0	2	0	1	0	0	0	0	2	2	2	1	1	2	0	0	2	1	0	0	0	0	1	1	0	0	0	0	0	0
398	0	0	2	0	0	0	1	2	0	0	1	0	0	0	0	0	0	0	2	1	2	0	0	0	0	0	0	1	2	2	0	1	1	0	2	1	1	1	0	0	0	0	0	0	1	1	0	0	1
399	1	0	1	0	0	0	1	2	0	0	1	1	2	0	1	0	0	0	2	1	2	0	0	0	1	1	0	1	1	0	2	1	1	0	0	2	2	0	1	1	0	1	0	0	0	0	0	0	0
400	1	0	1	0	0	0	2	2	0	0	2	2	2	0	1	0	0	0	2	1	1	0	0	0	1	1	0	2	2	2	0	1	1	0	0	2	1	0	0	0	0	1	1	0	1	1	0	0	1
401	1	0	0	0	0	0	1	1	2	2	0	0	0	0	0	0	0	1	1	2	1	1	1	1	1	1	0	1	1	0	1	0	1	0	0	2	2	0	2	2	0	2	2	0	1	1	0	0	0
402	1	0	1	0	0	0	1	1	0	0	1	1	1	0	0	0	0	1	1	0	1	0	0	0	1	1	0	2	2	2	2	0	0	0	0	2	2	0	1	1	0	0	0	0	0	0	0	0	0
403	1	0	1	0	0	0	1	1	1	1	0	0	1	0	1	0	0	2	0	0	1	0	0	0	0	0	0	1	2	2	0	1	2	0	2	0	2	0	0	0	0	0	0	1	0	0	0	0	0
404	0	0	2	0	0	0	2	2	0	0	2	0	0	0	0	0	1	0	2	1	2	1	1	0	0	0	0	2	1	2	2	1	1	0	0	2	1	1	0	0	0	0	0	1	2	0	1	0	0
405	1	0	2	0	0	0	1	2	0	0	1	0	1	0	0	0	0	0	2	0	2	0	1	1	1	2	0	1	2	2	1	1	1	2	1	1	2	0	1	1	0	1	0	0	0	0	2	0	0
406	1	0	1	0	0	1	1	1	1	2	0	0	0	0	0	0	0	0	1	0	1	1	0	0	0	0	0	2	2	2	0	0	1	0	1	1	2	0	1	1	0	1	1	0	0	1	0	0	1
407	1	0	1	0	0	0	2	2	0	0	0	0	1	0	1	0	0	1	1	0	1	1	1	1	0	1	0	1	2	2	1	2	1	0	1	1	1	1	0	0	0	0	0	0	0	1	0	2	0
408	0	0	2	0	0	0	2	2	1	1	1	0	1	0	1	0	0	2	0	1	2	1	0	0	0	0	0	1	2	2	0	1	1	0	2	1	0	0	0	0	0	1	0	0	0	0	2	0	0
409	1	0	1	0	0	0	2	2	1	1	1	0	1	0	1	1	0	1	2	0	2	0	0	0	0	0	0	2	2	2	2	1	1	1	2	0	1	0	1	1	0	0	0	0	0	0	0	0	0
410	1	0	0	0	0	0	0	1	1	1	0	1	2	0	2	0	0	0	2	0	2	0	0	0	1	1	0	2	2	2	0	0	0	0	0	2	1	0	2	2	0	0	0	0	1	1	0	0	0
411	1	1	1	0	0	1	1	2	0	0	0	2	2	0	1	0	0	1	1	0	1	1	0	0	0	0	0	1	1	1	0	1	1	0	0	2	1	1	0	0	0	1	1	0	0	2	1	0	0
412	0	0	2	0	0	0	0	0	2	2	0	1	2	0	0	0	0	0	2	1	2	0	0	0	0	0	0	2	2	2	1	1	0	1	1	1	1	1	0	0	0	1	1	0	1	2	0	0	0
413	0	0	1	0	0	0	1	2	0	0	0	0	0	0	0	0	0	1	2	1	2	0	0	0	0	0	0	2	1	1	1	0	1	1	1	1	1	1	0	0	0	1	1	0	1	0	0	0	1
414	1	0	0	0	0	0	1	1	1	2	0	0	1	1	0	1	0	2	0	1	0	0	0	0	1	1	1	2	2	2	0	2	1	0	1	1	0	0	1	0	1	0	0	0	0	0	0	0	1
415	1	0	1	1	1	1	1	1	1	1	1	0	1	0	1	1	0	0	2	0	2	1	0	0	0	0	0	1	1	1	1	0	0	2	1	1	2	0	0	0	0	0	0	1	0	1	0	0	0
416	0	0	2	0	0	0	0	0	1	1	1	0	1	0	1	0	0	0	2	1	2	0	0	0	0	0	1	2	2	2	0	1	1	1	0	2	1	0	0	0	0	1	1	0	0	0	0	0	1
417	0	0	0	0	0	0	0	0	1	1	0	1	0	0	1	1	0	0	1	0	1	0	1	1	1	1	0	1	2	2	0	0	0	0	0	2	1	0	1	1	0	0	0	0	0	1	0	0	0
418	0	0	1	0	0	0	0	2	0	0	1	0	0	0	0	0	0	0	2	0	2	1	0	0	0	0	0	1	2	2	1	2	1	0	0	2	1	1	0	0	0	1	1	0	1	1	0	0	1
419	1	0	1	0	0	0	1	2	0	1	0	1	1	0	0	0	0	0	2	0	2	1	0	0	0	0	0	2	1	0	1	0	1	1	1	2	1	0	2	2	0	0	0	0	0	0	0	1	0
420	1	0	2	0	0	0	1	1	0	0	0	0	0	0	0	0	0	1	1	0	2	0	0	0	0	0	0	2	1	0	1	1	2	0	1	1	1	1	0	0	1	0	0	0	1	1	0	0	0
421	0	0	2	0	0	1	0	1	1	1	1	0	1	0	1	0	0	1	1	1	1	0	0	0	0	0	0	1	2	2	1	0	0	1	0	2	0	1	0	0	0	0	0	1	0	0	0	0	0
422	0	0	2	0	0	0	0	1	0	0	1	1	1	0	0	0	0	1	1	0	0	0	0	0	0	0	0	2	2	2	0	0	1	1	0	2	0	1	0	0	0	0	0	0	0	0	0	0	1
423	0	0	2	0	0	1	1	2	0	0	1	0	0	0	0	0	0	0	2	1	2	2	0	0	0	0	0	2	2	2	0	2	1	1	0	2	0	0	0	0	0	0	0	0	0	0	0	0	0
424	0	0	2	0	0	1	1	2	0	1	0	1	1	0	0	0	0	2	1	0	2	0	1	0	0	0	0	1	2	2	1	2	2	0	1	1	1	0	1	1	0	0	0	0	0	0	1	0	1
425	0	0	2	0	0	0	1	2	0	0	1	0	0	0	0	0	0	0	2	0	2	0	0	0	0	0	0	2	1	2	2	0	0	1	1	1	2	0	1	1	0	1	0	0	0	0	0	0	1
426	0	0	1	0	0	0	1	1	1	1	0	0	0	0	0	0	0	2	0	0	0	0	1	0	0	0	0	2	2	1	1	2	2	0	0	2	1	0	1	1	0	0	0	0	1	1	0	0	0
427	0	0	2	0	0	0	2	2	0	0	2	0	0	0	0	0	0	1	1	1	2	1	0	0	0	0	0	1	2	2	1	0	1	0	0	2	0	0	1	0	1	0	0	0	1	0	0	1	0
428	0	0	0	0	0	0	0	1	1	1	1	0	0	0	0	0	0	0	1	0	1	0	1	0	0	0	0	2	2	1	0	0	0	0	1	1	2	1	0	0	1	0	0	1	0	0	0	0	0
429	1	0	2	0	0	0	0	0	2	2	0	0	1	0	1	0	0	2	0	0	1	0	0	0	0	0	0	2	2	2	2	0	1	1	0	2	2	0	2	1	1	0	0	0	0	1	0	0	0
430	0	0	1	0	0	0	1	2	0	1	0	0	0	0	0	0	0	0	2	0	2	0	0	0	0	0	0	2	2	2	0	1	0	1	1	1	1	0	2	2	0	2	2	0	1	1	1	0	0
431	0	0	2	0	0	0	2	2	0	1	1	0	0	0	0	0	0	0	2	0	2	0	0	0	0	0	0	2	1	1	1	2	1	0	1	1	2	1	0	0	0	0	0	0	0	0	0	1	0
432	1	0	2	0	0	0	2	2	0	0	0	1	1	0	0	0	0	0	2	0	2	0	1	0	0	0	0	2	0	0	2	0	0	1	0	2	0	0	0	0	0	2	2	0	1	1	1	1	0
433	0	0	0	0	0	0	2	2	0	1	1	1	1	0	0	0	0	0	2	0	1	1	0	0	0	0	0	2	2	2	1	1	0	0	0	2	1	0	0	0	0	1	0	0	1	1	0	0	0
434	1	0	1	0	0	0	2	2	0	1	0	0	2	0	1	0	0	1	1	1	1	0	1	0	0	0	0	1	2	2	0	1	0	1	0	2	1	0	0	0	1	0	0	2	0	2	0	0	0
435	0	0	1	0	0	0	1	1	1	2	0	0	0	0	0	0	0	0	1	0	2	1	0	0	0	0	0	2	2	1	0	0	0	1	1	1	2	0	1	1	0	0	0	0	0	1	0	0	0
436	0	0	1	0	0	0	1	1	1	1	0	0	2	0	1	0	0	1	1	1	1	0	0	0	1	1	0	2	2	2	0	1	1	0	1	1	0	0	1	1	0	0	0	2	0	2	0	1	0
437	0	0	1	0	0	0	1	1	1	1	1	0	1	0	1	0	0	1	1	1	2	0	0	0	1	1	1	2	2	1	0	1	1	1	0	2	2	0	2	2	0	0	0	0	0	2	0	0	0
438	0	0	0	0	0	0	1	1	1	1	1	0	1	0	1	0	0	2	0	1	1	0	0	0	0	0	0	2	2	2	1	1	0	0	1	1	1	1	0	0	0	1	1	0	0	0	0	0	1
439	0	1	2	0	0	0	0	0	2	2	0	1	2	0	1	0	0	0	1	2	1	1	0	0	0	0	0	1	1	1	1	1	1	1	1	1	1	0	0	0	1	0	0	1	0	0	0	1	0
440	1	0	1	0	0	0	0	1	1	1	0	1	1	0	1	0	0	1	1	1	2	0	0	0	0	0	0	1	2	2	0	1	1	1	1	1	0	0	1	1	0	0	0	0	0	1	0	0	0
441	1	0	2	0	0	0	1	1	0	0	1	0	1	0	1	0	1	2	1	1	1	1	0	0	0	0	0	2	2	2	0	1	2	0	2	0	2	0	2	2	0	0	0	0	1	0	1	0	0
442	1	0	1	0	0	0	0	0	2	2	0	0	0	0	0	0	0	1	2	0	2	0	0	0	0	0	0	1	2	2	1	1	1	2	1	1	2	0	1	0	1	0	0	1	0	0	0	0	1
443	0	0	2	0	0	1	1	1	1	1	1	1	1	0	0	0	0	0	2	0	2	0	0	0	0	0	0	2	2	2	0	1	2	1	1	0	0	0	0	0	0	0	0	0	1	0	0	0	0
444	0	0	2	0	0	0	1	2	0	0	1	0	1	0	1	0	0	1	1	2	1	1	0	0	0	0	0	2	2	2	0	0	0	2	1	1	2	1	1	1	0	0	0	1	1	0	0	0	0
445	1	0	1	0	0	1	1	1	0	2	0	0	2	0	2	0	0	0	1	0	1	0	0	0	0	0	1	2	2	2	0	1	1	0	1	1	1	1	0	0	0	0	0	0	1	1	0	0	1
446	0	0	1	0	0	0	1	1	1	1	1	0	0	0	0	0	0	2	0	1	1	1	0	0	0	0	0	1	1	1	0	0	0	1	1	1	1	0	0	0	0	0	0	0	0	1	0	0	0
447	1	0	1	0	0	1	1	2	0	0	0	0	0	0	0	0	0	1	1	0	1	0	0	0	0	0	0	2	2	1	0	1	1	2	2	1	2	0	1	1	0	0	0	1	0	0	1	0	0
448	0	0	1	0	0	0	0	1	1	1	0	0	0	0	0	0	0	0	1	0	1	0	1	0	0	0	0	1	2	2	0	0	0	0	1	1	2	2	0	0	0	2	2	0	1	1	1	0	0
449	0	0	1	0	0	1	0	0	2	2	0	1	1	0	0	0	0	1	1	0	2	0	0	0	1	1	0	1	2	2	0	1	1	0	0	2	1	1	0	0	0	1	1	0	1	1	0	0	1
450	0	0	1	0	0	1	1	1	1	1	1	1	2	0	2	0	0	2	0	1	1	1	0	0	0	0	1	2	1	1	1	0	0	1	0	2	2	0	2	1	1	0	0	0	0	0	0	0	0
451	0	0	2	0	0	0	1	1	1	1	0	1	0	0	1	1	0	1	1	2	1	0	0	0	0	0	0	1	2	1	1	0	1	0	1	1	1	0	1	1	0	1	1	0	1	1	1	0	0
452	1	1	2	0	0	0	2	2	0	0	1	0	0	0	0	0	0	0	1	1	1	0	0	0	0	0	0	2	2	2	0	2	1	0	1	1	1	0	2	2	0	0	0	0	0	0	0	0	0
453	1	0	0	0	0	0	1	1	1	2	1	0	1	0	1	0	0	1	1	1	2	0	1	1	1	1	0	1	2	2	0	0	1	1	1	1	0	0	0	0	0	0	0	0	1	0	0	0	1
454	0	0	2	0	0	0	2	2	1	1	0	1	2	0	0	0	0	2	0	1	1	1	0	0	1	1	0	2	2	2	1	1	1	0	1	1	2	0	1	1	0	0	0	0	0	0	0	0	1
455	1	0	2	0	0	0	1	1	1	2	1	1	1	0	1	1	0	1	1	1	1	1	0	0	0	0	0	2	2	2	2	0	1	1	1	1	0	0	0	0	0	0	0	1	0	0	0	0	1
456	0	0	1	0	0	0	0	0	2	2	0	0	1	1	0	1	0	1	1	1	1	1	0	0	0	0	0	2	2	2	1	1	1	0	2	2	1	0	0	0	0	1	1	0	1	2	0	0	0
457	1	0	2	0	0	0	2	2	0	1	0	0	0	0	0	0	0	0	2	0	2	1	0	0	0	0	0	1	2	1	1	1	1	0	0	2	1	1	0	0	0	0	0	0	1	0	0	0	0
458	0	0	1	0	0	0	1	1	1	2	0	0	0	0	0	0	0	1	1	0	2	1	1	1	1	1	0	2	1	1	1	0	1	0	1	1	1	0	1	1	0	0	0	0	0	0	0	0	0
459	1	0	2	0	0	0	1	2	0	1	0	0	1	0	1	0	1	2	1	1	1	2	1	1	1	1	0	2	2	2	1	1	1	1	1	1	2	0	1	1	0	1	1	0	1	2	0	1	0
460	0	0	2	0	0	0	2	2	1	1	0	1	1	0	0	0	0	1	1	1	2	0	0	0	0	0	0	1	1	1	0	1	0	1	1	1	1	0	1	1	0	0	0	0	1	0	0	0	0
461	0	0	1	0	0	0	2	2	0	0	1	1	1	0	0	0	0	1	1	1	2	1	0	0	0	0	0	1	1	1	1	0	0	0	0	2	1	0	1	1	0	0	0	0	0	2	1	0	0
462	1	0	2	0	0	0	1	1	0	0	1	0	0	0	0	0	0	0	1	1	2	0	0	0	0	0	0	2	1	1	2	1	1	0	1	1	2	1	1	1	0	1	0	0	2	0	0	0	1
463	1	0	2	0	0	0	1	2	0	0	1	0	1	0	1	0	0	0	2	0	2	1	0	0	0	0	0	1	2	2	1	0	1	1	1	1	1	0	1	1	1	2	2	0	1	1	0	0	0
464	1	0	2	0	0	0	1	1	1	1	0	2	2	0	2	0	0	0	2	0	2	0	0	0	0	0	0	2	1	1	2	0	1	0	1	1	2	2	0	0	0	1	1	0	1	2	0	0	0
465	0	1	2	0	0	1	0	0	2	2	0	1	1	0	0	0	0	0	1	0	1	0	0	0	0	0	0	1	1	1	1	1	1	0	1	1	2	0	1	1	0	0	0	0	1	1	0	0	0
466	0	1	2	0	0	1	1	1	1	1	0	0	0	0	0	0	0	1	1	0	2	0	0	0	0	0	0	1	2	2	0	0	1	0	1	2	1	0	0	0	0	1	0	0	0	0	0	0	0
467	1	0	2	0	0	0	1	1	1	1	0	0	2	0	2	1	0	0	1	0	1	0	1	0	0	0	0	1	2	2	1	0	1	2	2	1	0	0	0	1	0	1	1	0	0	1	0	0	0
468	0	0	1	0	0	0	2	2	0	0	0	0	2	0	2	1	0	0	1	0	2	0	0	0	2	2	0	2	2	2	1	0	1	2	1	1	1	0	2	2	0	1	1	0	1	0	0	0	0
469	1	0	2	0	0	0	2	2	2	2	0	0	1	0	1	0	0	1	1	0	2	1	1	1	1	1	0	2	2	2	1	1	1	0	0	2	1	0	0	0	0	1	1	1	0	0	0	0	0
470	0	0	2	0	0	0	2	2	0	1	0	0	0	0	0	0	0	1	1	0	1	1	0	0	0	0	0	1	2	2	0	1	1	0	0	2	0	1	0	0	0	0	0	0	0	0	0	0	0
471	1	0	1	0	0	0	1	2	0	1	0	0	1	0	1	0	0	0	1	0	2	0	0	0	0	0	0	2	2	2	2	1	1	0	1	1	1	0	0	0	0	0	0	0	1	1	0	0	0
472	0	0	2	0	0	1	2	2	0	1	0	1	1	0	0	0	0	0	2	0	2	0	0	0	0	0	0	2	2	2	0	1	2	0	1	1	1	0	2	2	0	0	0	2	0	0	1	0	0
473	1	0	1	0	0	1	1	1	1	1	0	0	0	0	0	0	1	2	0	2	1	0	0	0	0	0	0	2	2	1	0	1	0	1	1	2	1	1	0	0	0	0	0	0	0	1	0	0	0
474	1	0	1	0	0	0	1	1	1	1	1	0	0	0	0	0	0	1	1	1	1	0	0	0	0	0	0	2	2	2	0	2	1	0	0	2	1	0	1	1	0	1	1	0	1	0	0	0	0
475	0	0	1	0	0	1	1	1	1	1	0	0	2	0	1	0	0	0	1	0	2	1	0	0	1	1	0	1	2	2	0	0	2	0	0	2	1	1	0	0	0	1	1	0	1	1	0	0	1
476	0	0	2	0	0	0	2	2	0	0	2	0	0	0	0	0	0	2	0	1	1	1	0	0	0	0	0	2	2	2	1	1	1	1	2	0	0	0	1	0	1	0	0	0	0	0	0	0	0
477	1	0	1	0	0	0	1	1	2	2	0	0	2	1	1	1	0	2	1	0	2	0	1	0	0	0	0	1	2	2	0	2	1	0	1	1	1	0	1	1	0	0	0	0	0	0	0	0	0
478	1	0	1	0	0	1	2	2	1	1	1	0	1	0	1	0	0	0	2	0	2	0	0	0	0	0	0	0	2	2	0	0	2	0	0	2	0	0	0	0	0	0	0	0	0	0	0	0	0
479	0	0	1	0	0	0	1	1	2	2	0	1	1	1	0	1	0	0	2	0	2	1	0	0	1	1	1	2	2	2	0	0	2	1	2	1	1	0	0	0	1	0	0	0	0	0	0	0	0
480	1	0	1	0	0	0	1	2	0	0	0	1	2	0	2	0	0	2	0	1	0	0	1	0	1	1	0	2	1	1	2	1	1	0	2	1	1	0	0	0	0	0	0	0	0	2	0	0	0
481	1	0	0	0	0	0	2	2	0	1	1	0	0	0	0	0	0	0	2	1	2	1	0	0	0	0	1	1	1	1	1	0	1	0	1	1	2	1	1	1	0	1	1	0	1	1	1	0	0
482	1	0	1	0	0	0	1	1	2	2	0	0	0	0	0	0	1	2	1	0	1	2	1	1	1	1	0	1	2	2	0	0	1	2	1	2	2	0	1	0	1	0	0	0	1	0	0	0	1
483	0	0	1	0	0	0	1	1	2	2	0	0	1	0	0	0	1	2	0	2	1	0	0	0	1	1	0	1	1	1	2	0	2	1	1	1	2	0	2	2	0	1	1	0	1	0	0	0	0
484	0	0	2	0	0	0	0	1	1	1	1	1	1	0	0	0	0	2	0	1	1	0	1	1	1	1	1	2	1	1	1	0	0	0	0	1	0	0	0	0	0	0	0	0	0	1	0	0	0
485	1	0	1	0	0	1	1	1	1	1	1	0	1	1	0	1	1	2	1	1	1	0	0	0	1	1	0	2	1	1	2	0	0	0	1	2	1	0	1	1	0	1	1	1	0	0	0	0	0
486	1	0	1	0	0	0	2	2	0	1	1	0	1	0	0	0	0	1	1	0	1	1	1	0	1	1	1	2	2	2	0	1	1	0	0	2	2	1	0	0	1	0	0	0	0	0	0	0	0
487	1	0	2	0	0	0	1	2	0	0	1	0	0	0	0	0	0	0	1	0	2	0	0	0	0	0	0	2	2	2	1	1	1	1	0	2	1	0	1	1	0	1	1	0	0	0	0	0	0
488	1	0	1	0	0	0	2	2	0	1	0	1	1	0	0	0	0	2	1	1	2	0	1	0	0	0	0	1	2	2	1	1	2	0	0	2	1	0	1	1	1	0	0	1	0	0	0	0	0
489	1	1	2	0	0	0	1	1	1	1	0	0	0	0	0	0	0	2	0	0	0	2	1	1	1	1	0	2	2	2	1	0	1	2	0	2	1	0	1	1	0	0	0	0	0	0	1	1	0
490	0	0	1	0	0	0	2	2	0	1	1	0	1	0	1	0	0	2	0	0	1	1	0	0	0	0	0	2	2	1	1	1	1	2	1	2	2	0	2	1	1	1	1	0	2	0	1	0	1
491	0	0	1	0	0	0	2	2	0	1	0	1	1	0	1	0	0	2	0	1	0	0	0	0	1	1	0	1	1	1	2	1	2	0	1	1	1	0	0	0	0	0	0	0	1	0	0	1	1
492	0	0	2	0	0	2	2	2	0	1	1	0	0	0	0	0	0	2	0	1	2	1	0	0	0	0	1	2	2	2	0	0	1	2	1	2	0	0	1	1	0	0	0	0	0	0	0	1	0
493	1	1	0	0	0	0	1	1	1	2	0	0	1	0	1	0	0	0	2	0	2	0	0	0	1	1	0	1	2	2	0	0	0	1	2	1	0	1	0	0	0	1	1	0	0	0	0	1	0
494	0	0	1	0	0	0	1	1	1	1	1	0	1	0	1	0	0	2	0	2	1	0	0	0	0	1	0	2	1	1	1	1	1	2	2	1	2	1	0	0	0	0	0	0	0	2	0	1	1
495	1	0	1	0	0	0	1	2	0	0	0	0	0	0	0	0	1	2	1	1	1	0	0	0	0	0	1	2	2	2	0	2	1	0	1	1	2	2	0	0	0	0	0	0	0	0	0	0	1
496	0	0	0	0	0	0	0	0	2	2	0	0	1	0	1	0	0	1	1	0	1	0	0	0	0	0	0	2	1	2	1	1	1	0	1	1	1	0	1	1	0	0	0	0	0	1	0	0	1
497	0	0	1	0	0	0	0	1	0	0	1	0	0	0	0	0	0	1	1	0	2	0	1	0	0	0	0	2	2	2	2	1	1	0	1	1	1	0	0	0	0	0	0	0	1	0	1	0	0
498	0	0	1	0	0	0	2	2	0	1	0	0	0	0	0	0	0	1	2	1	2	0	0	0	0	0	0	1	1	1	1	0	0	0	0	2	1	0	0	0	0	0	0	0	0	0	0	0	0
499	1	0	2	0	0	0	0	0	1	1	1	1	1	0	0	0	0	2	0	0	0	1	0	0	0	0	0	2	2	2	2	1	1	0	2	2	2	0	1	1	0	0	0	0	0	1	0	0	0
500	0	0	1	0	0	0	2	2	0	0	0	0	0	0	0	0	0	1	1	1	1	0	0	0	0	0	0	2	2	2	2	0	0	0	0	1	2	0	1	0	1	0	0	0	0	0	0	0	0
501	1	0	0	0	0	0	1	1	0	2	0	0	0	0	0	0	0	0	2	0	2	0	2	0	0	0	0	2	2	1	0	0	1	2	1	2	1	0	2	2	0	1	0	0	2	1	0	2	0
502	1	0	1	0	0	0	1	2	0	1	0	0	1	0	1	0	0	0	2	0	2	0	0	0	0	0	0	2	1	1	2	0	0	0	2	0	1	0	0	0	0	0	0	0	0	0	0	1	1
503	1	0	2	0	0	0	1	1	1	2	0	0	1	0	1	0	0	2	0	1	1	1	0	0	0	0	0	2	2	2	2	0	0	0	0	2	0	0	0	1	0	1	1	0	0	0	0	0	1
504	1	0	1	0	0	0	2	2	0	0	0	1	1	0	1	0	0	0	2	0	2	0	0	0	0	0	0	1	1	1	1	1	2	0	1	1	1	1	0	0	0	1	1	0	1	1	1	0	1
505	1	0	0	0	0	0	2	2	2	2	0	1	1	0	0	0	0	0	2	1	2	0	0	0	1	1	0	2	2	2	0	0	1	1	1	1	2	0	1	0	1	0	0	0	0	0	0	0	0
506	0	0	1	0	0	1	2	2	0	1	1	0	1	0	1	0	0	0	2	0	2	0	1	1	1	2	0	1	2	2	1	1	1	1	1	2	2	1	0	1	0	0	0	0	0	0	0	0	0
507	0	0	2	0	1	0	2	2	0	0	0	0	0	0	0	0	0	1	1	1	1	1	2	1	1	1	0	1	1	1	0	0	0	1	0	2	2	1	1	1	0	1	0	0	1	1	1	0	0
508	0	0	0	0	0	0	1	2	0	0	0	0	0	0	0	0	0	0	1	0	1	0	0	0	0	0	0	2	1	1	1	0	1	0	1	1	0	0	1	1	0	1	0	0	0	1	0	0	0
509	0	0	1	0	0	0	1	1	1	2	0	1	2	0	2	0	0	0	2	0	2	0	0	0	0	0	0	1	2	2	1	1	2	0	1	1	2	0	2	2	0	0	0	1	0	0	1	0	1
510	1	0	2	0	0	1	2	2	0	0	1	0	0	0	0	0	0	0	2	1	2	0	0	0	0	0	0	1	1	0	1	1	1	0	1	1	0	0	0	0	0	1	1	0	1	0	0	0	0
511	1	0	1	0	0	0	1	1	1	2	0	0	2	0	1	0	0	0	2	1	2	1	0	0	0	0	0	2	2	2	1	2	2	0	2	0	0	0	0	0	0	0	0	0	0	1	0	0	1
512	0	0	2	0	0	0	1	1	0	0	1	0	0	0	0	0	1	2	1	0	2	0	0	0	1	1	0	2	1	1	1	0	0	0	0	2	1	0	1	1	0	0	0	0	0	0	0	0	0
513	1	1	2	0	1	0	1	1	1	2	1	0	0	0	0	0	0	1	1	1	2	0	0	0	0	0	0	2	2	2	1	0	0	1	0	2	0	0	0	0	0	0	0	0	0	2	0	0	1
514	1	0	1	0	0	0	0	0	2	2	0	0	0	0	0	0	0	0	2	0	2	1	1	1	1	1	0	2	2	2	1	1	1	0	0	2	2	0	2	2	1	0	0	0	0	0	0	0	2
515	1	0	2	0	0	0	2	2	0	1	0	0	0	0	0	0	0	1	1	1	1	0	0	0	1	1	0	0	1	1	1	1	2	0	1	1	2	0	1	1	0	1	1	0	1	1	0	0	0
516	0	0	1	0	1	0	1	1	1	1	1	0	0	0	0	0	0	2	0	2	0	1	1	1	1	1	1	2	2	1	0	1	1	1	0	2	0	1	0	0	0	0	0	0	0	0	0	0	0
517	1	0	2	0	0	0	1	1	0	0	2	0	1	0	1	0	0	0	2	0	2	1	0	0	1	1	1	2	2	2	0	0	0	1	0	2	2	0	1	1	0	0	0	0	0	1	0	1	0
518	1	0	2	0	0	0	2	2	0	1	1	0	0	0	0	0	0	0	2	0	2	0	0	0	0	0	0	2	1	1	1	1	1	0	0	2	2	0	1	1	0	1	0	0	1	1	0	1	0
519	1	1	2	0	0	0	2	2	0	0	1	0	0	0	0	0	0	1	1	0	1	0	1	1	2	2	0	1	1	1	0	1	1	0	1	1	1	0	0	0	0	1	1	0	1	1	0	0	0
520	1	0	1	0	0	0	1	2	0	0	1	0	0	0	0	0	0	0	1	1	1	0	0	0	0	0	0	2	2	1	1	1	2	0	1	1	1	1	0	0	0	0	0	0	0	1	0	0	0
521	0	1	2	0	1	0	0	0	2	2	0	0	0	0	0	0	0	1	1	1	2	0	1	1	2	2	0	2	2	2	0	0	1	1	0	2	1	0	0	0	0	0	0	0	1	1	1	0	0
522	0	0	1	0	0	0	1	2	0	0	0	1	0	0	1	1	0	1	1	0	2	0	0	0	2	2	0	0	1	2	1	2	2	0	0	2	0	0	1	0	1	0	0	0	0	0	0	1	0
523	0	0	2	0	0	0	1	1	1	1	2	0	0	0	0	0	0	0	2	0	2	1	0	0	0	0	0	0	1	2	1	1	1	1	0	2	2	0	2	2	0	1	1	0	0	0	0	0	0
524	0	0	2	0	0	0	2	2	0	0	0	0	1	0	2	0	0	0	2	0	2	2	0	0	0	0	0	1	2	2	1	0	1	2	1	1	2	1	0	0	0	0	0	0	0	1	0	0	1
525	1	0	0	0	0	0	2	2	0	1	0	0	1	0	1	0	1	2	0	2	1	0	0	0	0	0	0	1	2	2	0	1	1	0	1	1	2	0	1	1	0	0	0	1	0	0	0	0	0
526	1	0	1	0	0	0	0	0	2	2	0	1	0	0	0	0	0	1	1	1	2	0	1	0	0	0	0	1	2	2	1	1	2	0	1	1	1	0	1	0	1	0	0	0	0	0	1	0	1
527	0	0	2	0	0	1	1	1	1	1	1	0	1	0	1	1	1	2	0	2	1	0	0	0	0	0	0	2	2	2	1	0	1	0	1	1	1	0	0	0	0	1	1	0	1	0	0	0	0
528	0	0	1	0	0	0	1	1	1	1	0	1	2	0	1	0	0	0	2	0	2	1	1	0	0	0	0	1	2	2	1	1	1	0	0	2	1	0	0	0	0	1	1	1	1	2	0	0	0
529	1	0	1	0	0	0	1	1	1	2	1	1	1	0	1	0	0	0	2	1	2	0	0	0	0	0	0	1	2	2	0	0	1	0	1	1	2	0	1	1	0	0	0	0	0	0	0	0	0
530	0	0	2	0	0	0	0	1	1	1	1	0	0	0	0	0	0	0	2	0	2	1	0	0	0	0	0	1	1	1	0	1	1	0	1	1	1	1	0	0	0	1	0	0	0	0	0	0	0
531	0	0	2	0	0	2	2	2	0	0	2	0	0	0	0	0	0	0	1	0	1	1	0	0	0	0	1	2	2	2	0	0	0	0	0	2	1	0	1	0	1	0	0	0	0	1	0	0	1
532	1	0	0	0	0	0	1	2	0	0	1	0	1	0	1	0	1	2	1	0	1	1	1	1	1	1	0	1	1	1	0	0	1	1	0	2	2	0	0	0	0	0	0	0	0	0	0	0	0
533	0	0	1	0	0	0	2	2	0	1	0	1	1	0	1	0	0	0	2	1	2	0	0	0	1	1	0	2	1	1	1	1	2	0	2	0	2	0	2	2	0	1	1	0	1	0	0	0	1
534	0	0	2	0	0	2	1	1	1	1	0	0	0	0	0	0	0	0	2	0	2	0	0	0	0	0	0	2	2	2	1	0	1	0	1	1	1	1	0	0	0	0	0	0	0	1	0	0	0
535	0	0	2	0	0	0	1	1	1	1	0	0	2	1	1	1	0	1	1	0	1	0	0	0	0	0	0	2	2	2	0	1	1	0	0	2	0	1	0	0	0	0	0	1	1	1	0	1	0
536	1	0	0	0	0	0	1	1	1	1	0	1	0	0	0	0	0	2	1	0	2	1	0	0	0	0	0	2	2	1	1	1	0	1	1	2	2	0	2	1	1	1	1	0	1	0	1	0	0
537	1	1	2	0	0	1	2	2	0	0	0	1	1	0	2	1	1	1	1	1	2	0	1	1	1	2	0	1	2	2	0	1	1	1	0	2	2	0	0	0	0	0	0	0	0	0	0	1	0
538	1	0	1	0	0	0	1	2	0	0	1	1	1	0	1	0	0	0	1	0	2	0	0	0	0	0	0	2	2	1	1	1	2	0	1	1	1	0	0	0	0	0	0	0	1	0	0	0	0
539	0	0	2	0	0	1	1	2	0	0	1	0	0	0	0	0	1	2	1	1	1	1	1	0	0	0	0	2	2	2	1	1	1	1	0	2	0	0	0	0	0	1	1	0	1	1	0	0	0
540	1	0	2	0	0	0	0	0	2	2	0	1	1	0	0	0	0	1	2	1	2	0	0	0	0	0	0	1	2	2	1	0	0	0	0	2	2	1	0	0	0	1	0	0	0	0	0	0	0
541	0	0	1	0	0	0	2	2	1	1	1	0	0	0	0	0	0	1	1	1	1	1	0	0	0	0	0	2	2	2	2	0	1	2	2	1	2	0	0	0	0	0	0	0	0	1	1	1	0
542	1	0	1	0	0	0	0	0	2	2	0	1	1	0	0	0	1	2	1	0	1	0	0	0	1	1	0	1	1	1	1	0	2	1	2	1	1	0	1	1	1	1	1	1	0	0	0	0	0
543	0	0	1	0	0	0	1	2	0	0	0	0	0	0	0	0	0	1	1	0	1	1	0	0	0	0	0	2	2	2	2	1	1	0	1	1	0	0	0	0	0	1	0	0	1	1	0	0	1
544	0	1	1	0	0	0	0	1	1	1	1	0	0	0	0	0	0	1	1	1	1	0	1	0	0	0	0	2	1	1	2	0	0	0	0	2	1	0	2	2	0	0	0	0	0	0	1	0	1
545	0	0	0	0	0	0	0	0	1	1	0	0	0	0	0	0	0	1	1	1	1	0	0	0	0	0	0	2	2	1	1	1	1	0	0	2	2	0	2	2	0	1	1	0	0	0	0	0	1
546	0	0	2	0	0	0	0	0	2	2	0	0	1	0	1	0	0	1	1	0	1	1	0	0	0	0	0	2	2	1	1	1	2	0	1	1	2	0	1	0	1	0	0	0	1	1	0	0	1
547	1	0	1	0	0	0	1	2	0	0	1	0	2	0	2	0	0	0	2	0	2	0	0	0	0	0	0	2	2	2	1	0	0	1	1	1	2	0	2	1	1	0	0	0	1	1	0	0	0
548	0	0	2	0	0	2	1	1	1	2	1	1	1	0	1	1	0	0	2	1	2	0	1	0	0	0	0	1	1	1	2	1	1	0	2	1	2	0	2	2	0	0	0	0	1	1	0	0	0
549	1	0	1	0	0	0	2	2	0	1	1	0	0	0	0	0	0	1	1	1	2	0	1	0	1	1	0	1	2	2	1	0	0	1	0	2	1	1	0	0	0	1	0	0	0	0	0	0	0
550	1	0	1	0	0	0	0	0	2	2	0	0	0	0	0	0	1	1	2	0	1	1	0	0	0	0	0	1	1	1	1	0	1	1	1	1	0	0	0	0	0	1	0	0	0	0	0	0	1
551	1	0	0	0	0	0	1	2	0	0	1	0	0	0	0	0	0	1	0	1	2	0	0	0	0	0	1	2	2	2	0	1	1	1	0	2	1	1	0	0	0	1	0	0	0	0	0	0	1
552	1	0	1	0	0	0	2	2	0	0	1	0	0	0	0	0	0	1	1	0	1	0	0	0	1	1	0	1	2	2	0	1	2	0	1	1	1	0	0	0	0	0	0	1	0	0	0	0	0
553	1	0	2	0	0	0	0	1	2	2	0	0	1	0	1	0	0	2	1	0	2	1	0	0	0	0	0	2	2	2	2	0	0	0	0	1	1	0	2	2	0	1	1	0	0	0	1	0	0
554	0	0	0	0	0	0	0	0	1	1	1	1	2	0	1	0	0	1	0	1	0	0	0	0	0	0	0	2	2	2	2	1	1	1	0	2	1	0	1	1	0	0	0	0	0	1	0	0	0
555	1	0	2	0	0	0	2	2	1	1	1	0	0	0	0	0	0	0	1	0	2	0	0	0	0	0	0	1	2	2	1	1	0	0	0	2	0	0	0	0	0	0	0	1	1	1	0	0	0
556	0	0	2	0	0	0	1	2	0	1	0	0	1	0	1	0	0	2	0	1	1	0	0	0	0	0	0	2	1	1	1	0	0	1	1	1	1	0	2	2	0	0	0	0	2	1	0	0	2
557	0	0	2	0	0	1	1	2	0	0	0	1	1	0	1	0	1	2	0	1	1	0	0	0	0	0	0	1	2	2	0	1	1	0	1	1	0	0	0	0	0	0	0	0	0	0	1	0	1
558	0	0	1	0	0	1	0	0	2	2	0	1	1	0	0	0	0	2	0	1	0	0	1	0	0	0	0	1	2	2	0	1	0	2	1	1	2	0	2	1	1	0	0	0	0	0	0	0	0
559	0	0	1	0	0	0	1	2	0	1	0	0	1	0	1	0	1	0	2	1	2	0	0	0	0	0	0	1	2	2	1	0	1	0	0	2	0	0	0	0	0	0	0	0	0	0	1	0	0
560	1	0	1	0	0	0	2	2	0	1	1	0	1	0	0	0	0	1	2	1	2	1	0	0	1	1	0	2	2	2	1	1	1	0	0	2	1	0	0	0	0	1	1	0	1	0	0	0	1
561	1	0	2	0	0	0	1	2	0	1	0	1	2	0	2	0	0	1	1	1	1	0	0	0	0	0	0	2	2	2	0	1	1	2	1	2	1	1	0	0	0	0	0	0	1	1	0	2	0
562	1	0	1	0	0	0	1	2	1	2	0	1	0	0	0	0	0	1	1	1	1	0	0	0	1	1	0	2	2	2	2	1	0	0	0	2	1	0	1	1	0	0	0	0	0	0	0	0	1
563	1	0	1	0	0	0	0	1	2	2	0	1	0	0	1	1	0	1	1	0	1	0	0	0	0	0	0	2	2	2	1	0	1	1	0	2	1	0	1	1	0	0	0	0	0	0	0	0	0
564	0	0	2	0	0	1	2	2	1	1	1	0	0	0	0	0	0	1	1	0	1	1	0	0	0	0	0	2	2	1	1	0	1	1	1	1	0	1	0	0	0	0	0	0	1	1	0	0	0
565	1	0	2	0	0	0	0	1	1	1	0	1	1	0	0	0	0	2	0	1	2	0	0	0	0	0	0	1	2	2	1	1	1	1	0	2	0	0	0	0	0	0	0	0	0	0	0	1	0
566	0	0	2	0	0	0	2	2	0	0	2	0	0	0	0	0	0	0	2	1	2	1	0	0	0	0	1	2	2	1	0	1	2	0	0	2	0	0	0	0	0	0	0	0	0	0	0	0	0
567	0	0	0	0	0	0	0	1	1	1	0	0	0	0	0	0	0	1	1	1	1	1	1	0	1	1	0	1	1	1	1	0	0	0	0	2	1	0	1	1	0	2	2	0	1	1	0	0	0
568	1	0	2	0	0	0	1	2	0	0	1	0	0	0	0	0	0	0	2	0	2	0	0	0	1	1	0	1	2	2	1	0	1	0	0	2	1	0	0	0	0	1	1	0	1	1	0	1	0
569	0	0	0	0	0	0	1	2	1	1	0	0	0	0	0	0	0	2	1	0	1	0	0	0	0	0	0	2	2	2	1	0	2	0	2	0	0	0	1	0	1	0	0	0	0	0	0	0	0
570	0	0	1	0	0	1	2	2	0	1	0	0	0	0	0	0	0	1	1	1	2	0	0	0	0	0	0	1	1	1	1	1	1	1	1	1	2	0	1	0	1	0	0	0	0	1	0	0	0
571	1	0	2	0	0	0	0	0	2	2	0	1	1	0	0	0	0	1	1	1	1	0	0	0	0	0	0	1	1	0	1	2	2	0	1	1	2	1	1	1	0	2	2	0	0	1	1	0	0
572	0	1	1	0	0	0	1	1	0	0	0	0	0	0	0	0	1	2	1	0	1	0	1	0	1	1	0	2	2	2	2	2	1	0	1	1	1	1	0	0	0	2	1	0	1	0	0	0	0
573	0	0	1	0	0	0	1	1	1	1	0	1	1	0	1	0	1	0	2	1	2	0	0	0	0	0	0	2	2	2	2	0	1	1	1	1	1	0	1	1	0	0	0	0	0	0	0	0	0
574	1	0	2	0	0	0	1	1	1	1	0	0	1	0	1	0	1	2	0	1	1	1	0	0	0	0	0	1	2	2	0	1	2	0	0	2	0	0	1	1	0	1	1	0	1	1	0	0	0
575	1	0	1	0	0	0	0	1	1	1	0	2	2	1	0	1	0	0	2	0	2	1	1	1	1	2	0	2	2	2	1	0	1	1	0	1	0	0	0	0	0	1	1	0	0	0	0	0	0
576	1	0	1	0	0	1	1	1	1	1	0	1	2	0	2	0	0	1	1	0	0	0	0	0	0	0	0	1	2	2	1	0	1	0	1	2	0	0	0	0	0	1	1	0	1	1	0	0	1
577	1	0	1	0	0	0	1	2	0	0	1	0	1	1	0	0	0	1	1	0	2	0	1	0	1	1	0	2	1	1	1	0	1	0	0	2	2	1	0	1	0	1	1	0	1	1	0	0	2
578	1	0	2	0	0	1	2	2	1	1	0	0	0	0	0	0	0	1	1	1	1	0	0	0	0	0	1	2	2	2	0	0	2	1	2	1	1	0	0	0	0	0	0	1	1	0	0	0	0
579	1	0	2	0	0	1	1	1	0	0	2	0	1	0	1	0	1	2	0	2	1	0	2	0	0	0	0	2	2	1	1	0	0	0	0	2	2	0	0	0	0	0	0	0	0	0	0	0	1
580	0	0	0	0	0	0	1	1	1	1	1	1	1	0	0	0	1	2	0	1	1	1	0	0	0	0	0	1	2	2	0	1	2	0	1	1	0	1	0	0	0	0	0	0	0	1	0	0	2
581	1	0	1	0	0	0	1	1	1	1	1	0	0	0	0	0	0	1	1	1	1	0	0	0	1	1	0	1	2	2	1	0	1	1	1	1	2	1	1	1	0	1	0	0	0	0	0	0	0
582	0	1	2	0	1	0	1	2	0	0	1	1	2	0	0	0	0	1	1	0	2	0	0	0	0	0	0	2	1	2	2	0	2	0	0	2	1	0	0	0	0	1	1	0	1	1	0	1	0
583	0	1	1	0	0	0	0	0	2	2	0	2	2	0	1	0	0	0	2	0	2	1	0	0	0	0	0	2	2	2	0	0	2	0	1	1	2	0	1	0	1	0	0	0	0	0	0	0	1
584	1	0	2	0	0	0	2	2	0	0	1	1	1	0	0	0	0	1	1	1	1	1	0	0	0	0	1	2	2	2	0	1	2	1	2	1	2	1	1	1	0	0	0	1	0	1	1	0	0
585	1	0	2	0	1	0	0	0	2	2	0	0	0	0	0	0	0	0	1	0	2	0	0	0	0	0	0	2	2	1	0	1	1	0	1	1	1	0	0	0	0	0	0	0	1	0	0	0	0
586	0	0	1	0	0	0	0	0	2	2	0	0	1	0	1	0	0	0	2	0	2	1	0	0	0	0	0	2	2	1	1	1	0	0	0	2	1	0	0	0	0	0	0	0	0	0	1	0	0
587	0	1	1	0	0	1	1	2	0	0	1	0	0	0	0	0	0	0	1	0	2	1	0	0	0	0	1	2	2	2	0	1	1	0	0	2	1	0	1	1	0	0	0	0	0	0	0	1	0
588	0	0	1	0	0	0	1	2	0	0	1	1	2	0	1	1	0	1	1	1	1	1	1	1	1	1	1	2	2	2	0	1	1	0	0	2	2	0	0	0	0	0	0	0	1	0	0	0	1
589	0	1	1	0	0	0	0	1	1	1	0	1	0	0	1	1	1	1	1	1	2	0	0	0	1	1	0	1	2	2	0	0	0	1	1	1	0	0	0	0	0	0	0	0	0	0	0	0	0
590	0	0	1	0	0	0	2	2	0	0	1	0	0	0	0	0	0	0	1	0	1	0	1	0	0	0	0	2	2	2	0	1	1	1	0	2	2	1	1	1	0	0	0	0	0	1	0	1	0
591	0	0	2	0	0	0	1	2	0	0	1	0	0	0	0	0	0	1	1	1	1	0	0	0	0	0	0	2	2	1	0	2	2	0	0	2	2	1	0	0	0	0	1	0	1	1	0	0	0
592	0	0	2	0	0	0	1	1	1	1	1	0	1	0	1	0	0	1	0	1	2	1	1	0	1	1	0	2	2	2	1	0	1	0	1	1	2	1	0	0	0	0	0	0	0	0	0	1	0
593	1	1	2	0	0	0	2	2	0	0	1	0	0	0	0	0	0	0	2	1	2	0	1	0	1	1	0	1	2	2	0	1	0	0	0	2	1	0	0	0	0	0	0	1	1	0	0	0	0
594	0	0	2	0	0	1	1	1	1	1	0	0	1	0	1	0	0	0	2	0	2	0	0	0	0	0	0	2	2	2	1	2	2	0	0	2	1	0	0	0	0	1	1	0	1	1	0	0	0
595	1	0	0	0	0	0	2	2	0	1	0	0	1	0	1	0	0	1	1	0	1	1	0	0	0	0	0	1	2	2	0	0	0	0	0	2	2	0	1	1	0	0	0	0	0	0	0	0	0
596	0	1	2	0	0	0	0	0	2	2	0	1	2	0	1	0	0	1	1	1	1	2	1	1	1	1	0	1	2	2	1	0	2	0	0	2	1	1	0	0	1	1	1	0	0	1	0	0	0
597	1	0	2	0	0	1	2	2	0	1	0	2	1	0	2	1	0	1	1	0	2	0	0	0	1	1	1	2	2	2	1	1	1	0	2	2	0	0	0	0	0	1	1	0	1	1	0	0	0
598	1	0	1	0	0	0	1	1	1	1	0	1	1	0	0	0	0	0	2	0	2	1	0	0	0	0	0	2	1	1	1	1	1	0	2	2	2	0	1	1	0	0	0	0	0	1	0	1	0
599	0	0	2	0	0	1	2	2	0	1	0	1	1	0	0	0	0	1	1	1	2	0	0	0	0	0	0	1	1	0	1	0	1	1	1	1	0	0	0	0	0	0	0	0	0	0	0	0	0
600	0	0	1	1	1	1	0	0	2	2	0	0	1	0	0	0	0	1	1	0	1	1	0	0	1	1	1	2	2	2	0	0	0	1	1	1	1	1	0	0	0	1	0	0	0	0	0	0	0
601	0	0	1	0	0	0	1	2	0	1	0	1	1	0	0	0	0	1	1	1	2	0	0	0	1	1	1	2	2	2	1	1	1	0	1	1	1	1	0	0	0	0	0	0	0	0	0	1	1
602	1	0	2	0	1	0	2	2	0	0	0	0	0	0	0	0	0	0	1	0	2	0	0	0	1	1	0	0	1	2	1	0	0	1	0	2	0	0	1	1	0	1	1	0	1	2	0	0	1
603	1	0	0	0	0	1	1	2	0	0	0	0	1	0	1	0	0	1	1	1	0	0	1	0	0	0	0	1	1	1	1	1	2	0	1	1	0	0	1	1	0	0	0	0	0	0	0	0	0
604	1	1	2	0	0	1	1	2	0	1	0	0	1	0	1	0	0	0	1	1	2	0	0	0	0	0	0	2	2	1	0	1	0	1	0	2	1	0	1	0	1	0	0	0	0	1	0	0	1
605	1	0	0	0	0	0	0	0	2	2	0	0	0	0	0	0	0	1	1	1	1	1	0	0	0	0	0	2	2	1	0	2	1	0	0	2	1	0	0	0	0	0	0	0	0	0	0	0	0
606	0	0	1	0	0	0	1	2	0	0	1	1	1	0	0	0	0	2	0	1	1	0	0	0	0	0	0	1	2	1	1	0	2	1	1	1	2	0	1	1	0	0	0	0	0	0	0	0	0
607	1	0	1	0	0	1	1	2	0	0	1	0	0	0	0	0	1	1	1	1	1	0	0	0	1	1	0	2	1	1	2	1	1	0	2	2	1	1	0	0	0	0	0	0	0	0	0	0	1
608	1	0	1	0	0	1	2	2	0	1	0	0	0	0	0	0	0	0	2	1	2	0	0	0	1	1	1	2	2	2	0	0	1	0	1	1	2	0	1	1	0	0	0	0	0	0	0	1	0
609	1	0	1	0	0	0	1	2	0	0	0	0	1	0	1	0	0	1	1	2	1	0	1	0	0	0	0	2	2	2	2	1	1	0	1	1	1	0	0	0	0	2	2	0	1	1	0	0	0
610	1	0	1	1	1	1	2	2	0	0	1	0	0	0	0	0	1	2	0	2	1	0	0	0	0	0	0	2	1	1	1	0	0	0	0	2	0	0	0	0	0	0	0	0	0	0	1	0	0
611	1	0	1	0	0	1	0	2	0	0	1	0	0	0	0	0	0	1	1	0	1	0	0	0	1	1	0	1	1	1	0	2	1	0	0	2	0	0	0	0	0	0	0	1	1	0	0	0	1
612	1	0	0	0	0	0	0	2	0	0	1	0	1	0	1	0	0	1	1	0	2	0	0	0	0	0	0	2	1	1	1	1	1	0	1	1	2	1	0	0	0	0	0	0	0	0	0	0	0
613	1	0	1	0	0	0	1	1	1	1	0	0	2	0	2	0	0	0	2	0	2	0	1	0	0	0	0	2	2	2	0	1	1	1	0	2	2	0	1	1	0	0	0	1	1	0	0	0	1
614	0	0	1	0	0	0	1	2	0	1	0	0	1	1	0	0	0	1	1	0	2	0	0	0	0	0	0	2	1	1	1	1	2	0	1	1	2	0	1	1	0	0	0	0	0	1	0	0	0
615	1	0	1	0	0	0	1	2	1	1	0	1	1	0	0	0	0	0	2	0	2	0	0	0	0	0	2	2	2	2	1	1	1	1	0	2	1	0	0	0	0	0	0	1	0	0	1	0	1
616	0	0	2	0	0	0	1	1	1	1	1	0	1	0	1	0	0	1	2	0	2	0	0	0	1	1	1	1	1	1	1	0	2	1	2	1	2	0	2	1	1	1	1	0	1	0	1	0	0
617	1	0	1	0	0	0	0	1	1	1	1	1	1	0	0	0	0	1	1	0	1	0	0	0	0	0	0	2	2	2	0	1	2	0	0	2	1	0	1	1	0	0	0	1	0	1	0	0	0
618	0	0	2	0	0	0	1	1	0	2	0	0	1	0	1	0	0	0	2	1	2	0	0	0	0	0	0	2	1	1	1	1	0	0	0	2	1	0	2	2	0	1	1	0	1	0	0	0	0
619	0	1	1	0	0	1	1	2	0	1	0	0	1	0	1	0	0	1	1	1	2	1	0	0	0	0	0	2	2	2	0	2	1	0	0	2	2	1	1	1	0	0	0	0	0	1	0	0	0
620	1	0	1	0	0	0	1	1	1	2	1	0	2	0	2	0	0	1	1	1	2	1	0	0	0	0	0	1	2	2	0	1	1	0	0	2	2	1	1	0	1	0	0	0	0	1	0	0	0
621	0	0	1	0	0	0	1	1	2	2	0	1	1	0	0	0	0	1	2	0	2	0	0	0	0	1	0	2	2	2	1	0	1	0	1	1	1	0	0	0	0	0	0	0	1	0	0	1	0
622	0	0	2	0	0	2	1	2	1	1	0	0	1	0	1	0	0	1	0	1	0	0	0	0	0	0	0	2	2	2	1	1	0	1	1	2	0	0	0	0	0	0	0	0	1	1	1	0	0
623	0	0	2	0	0	1	0	0	2	2	0	1	1	0	0	0	0	1	1	1	2	0	1	0	1	1	0	2	2	2	0	2	2	0	0	2	2	0	2	2	0	1	1	0	1	1	1	0	0
624	1	0	2	0	0	0	1	2	0	1	0	0	0	0	0	0	0	1	1	0	2	0	0	0	0	0	0	2	2	2	1	0	0	0	0	2	1	0	0	0	0	0	0	0	0	0	0	1	0
625	0	0	1	1	1	1	1	1	1	1	1	0	0	0	0	0	0	1	1	2	1	0	0	0	0	0	1	2	2	2	1	0	1	0	1	1	2	1	0	1	0	0	0	1	0	0	0	0	2
626	1	0	2	0	0	0	2	2	1	1	1	0	1	0	1	1	0	1	1	1	2	0	1	0	1	1	0	2	1	1	1	0	1	1	1	1	2	0	2	2	0	2	2	0	1	1	1	1	0
627	1	0	1	0	0	0	1	1	1	2	0	2	1	0	2	1	0	0	1	0	2	1	0	0	0	0	1	2	2	1	0	0	1	0	0	2	2	0	1	1	0	0	0	0	0	1	1	0	0
628	0	0	2	0	0	1	2	2	0	1	0	0	0	0	0	0	0	1	1	0	1	0	0	0	0	0	0	2	2	2	0	1	0	0	0	2	2	0	1	1	0	0	0	0	0	0	0	0	2
629	1	0	1	0	0	0	1	1	2	2	0	0	0	0	0	0	0	2	0	1	1	1	1	1	1	1	0	2	2	1	1	0	1	0	0	2	1	0	0	0	0	0	0	2	0	2	0	0	0
630	1	0	1	1	1	2	0	0	2	2	0	1	2	0	1	0	0	0	2	0	2	0	0	0	0	0	1	2	2	2	0	0	0	1	0	2	0	0	1	0	1	1	1	0	1	1	0	0	0
631	1	0	1	0	0	0	1	1	1	1	0	0	1	0	1	0	0	0	2	0	1	1	1	1	1	1	0	0	2	2	0	1	2	0	0	2	2	0	1	1	0	1	1	0	1	1	1	1	0
632	0	0	2	0	0	0	0	1	1	1	0	1	1	0	0	0	0	1	1	0	1	0	0	0	1	1	0	1	2	2	0	0	0	2	1	2	0	0	0	0	0	0	0	0	1	0	0	0	0
633	0	0	2	0	0	0	1	1	1	2	0	0	0	0	0	0	0	1	1	0	2	0	0	0	0	0	0	2	2	1	1	0	1	1	0	2	2	1	1	1	0	0	0	0	0	0	0	0	0
634	1	0	2	0	0	1	1	1	1	2	1	0	0	0	0	0	0	1	1	1	1	0	0	0	0	0	0	2	2	1	0	0	0	2	1	1	2	0	2	1	1	0	0	0	0	1	0	0	0
635	1	0	1	0	0	1	1	1	0	2	0	1	1	0	0	0	0	0	2	0	2	1	0	0	0	0	0	2	2	2	2	0	1	1	1	1	2	0	0	0	0	0	0	0	1	0	0	0	0
636	0	0	1	0	0	0	2	2	0	0	1	1	1	0	0	0	0	0	2	0	2	1	0	0	0	0	0	2	2	1	1	1	1	0	1	1	2	1	0	0	1	0	0	0	1	0	0	0	0
637	1	0	2	0	0	0	1	1	0	1	0	0	0	0	0	0	0	1	1	1	2	1	1	1	1	1	0	2	2	2	2	0	1	1	2	0	1	0	0	0	0	0	0	0	0	0	0	0	1
638	0	0	2	0	0	0	0	1	0	0	1	0	0	0	0	0	0	1	1	1	2	1	2	1	1	1	0	1	1	1	1	0	0	0	1	1	1	0	0	0	0	0	0	0	0	0	0	1	0
639	0	0	1	0	0	1	2	2	0	1	0	0	0	0	0	0	1	1	1	1	1	1	0	0	0	0	0	1	1	0	1	0	0	0	0	2	0	0	0	0	0	0	0	0	0	0	1	1	0
640	1	0	2	0	0	0	1	2	0	0	1	0	2	0	2	1	0	1	1	1	1	0	0	0	1	1	0	1	1	0	2	1	1	0	1	1	1	0	0	0	1	1	1	0	2	2	0	1	0
641	0	0	1	0	0	0	1	2	0	0	1	0	1	0	1	0	0	1	1	0	2	1	1	1	0	0	0	1	2	2	0	1	1	0	2	1	0	0	0	0	0	0	0	0	0	1	0	0	1
642	1	0	1	0	1	0	2	2	0	0	2	0	0	0	0	0	0	1	2	1	2	1	0	0	0	0	0	2	2	1	0	0	0	0	0	2	1	0	0	0	1	2	1	0	1	0	1	1	0
643	1	0	0	0	0	0	0	0	1	1	0	1	1	0	0	0	0	1	1	1	2	1	0	0	0	0	0	2	2	1	1	0	1	0	0	2	1	0	1	1	0	1	1	0	0	1	0	0	0
644	1	0	1	0	0	0	1	0	1	1	1	1	2	0	1	0	0	1	2	0	2	0	0	0	1	1	0	1	2	2	1	1	1	0	0	2	0	0	0	0	0	1	1	0	1	1	0	0	0
645	1	0	1	0	0	0	1	2	0	0	0	1	1	0	0	0	0	1	1	1	0	1	0	0	1	1	0	0	1	2	1	0	0	0	0	2	1	0	1	1	0	0	0	0	1	1	0	0	0
646	0	0	1	0	0	0	1	2	0	1	0	0	1	0	1	0	0	1	1	1	1	1	0	0	0	0	0	2	2	2	1	1	0	0	0	2	2	0	1	1	0	0	0	0	0	0	0	0	1
647	0	0	1	0	0	0	1	1	1	1	1	1	1	0	0	0	0	0	2	0	2	0	0	0	0	0	1	2	2	2	1	0	0	0	0	2	1	0	0	0	0	0	0	0	0	0	0	1	0
648	1	0	2	0	0	1	2	2	1	1	0	2	2	0	1	0	0	0	1	1	2	0	0	0	1	1	0	2	2	2	1	0	0	0	0	2	2	0	1	1	0	0	0	0	0	0	1	1	0
649	0	0	2	0	0	0	1	1	1	1	0	1	1	0	0	0	0	1	1	0	0	0	0	0	0	0	0	2	2	2	2	1	1	1	1	0	2	1	1	1	1	0	0	0	0	0	0	0	2
650	1	0	1	0	0	1	0	1	1	1	1	0	0	0	0	0	0	0	2	0	2	1	0	0	0	0	0	2	2	2	1	1	0	2	1	1	1	0	1	1	0	2	2	0	1	1	2	0	0
651	0	0	2	0	1	0	2	2	0	1	0	0	0	0	0	0	1	2	1	1	1	1	1	1	1	1	0	2	2	2	2	1	1	2	0	2	1	0	1	1	0	0	0	0	0	0	0	0	1
652	0	0	2	0	0	0	1	2	0	0	0	1	2	0	1	0	0	0	2	0	2	0	0	0	0	0	0	2	2	1	0	2	2	0	0	2	1	0	0	0	1	0	0	1	1	1	0	1	0
653	0	0	1	0	0	0	0	2	0	0	1	0	1	0	1	0	0	0	2	1	2	0	0	0	1	1	0	1	2	2	1	0	0	1	0	2	2	1	0	0	0	1	1	0	1	1	0	0	0
654	1	0	0	0	0	0	0	1	1	1	0	0	0	0	0	0	0	0	1	1	2	1	0	0	0	0	0	2	2	2	1	0	2	1	2	1	0	0	0	0	0	0	0	0	0	0	0	0	1
655	1	1	0	0	0	0	0	1	0	0	1	1	1	0	0	0	0	1	1	0	1	0	1	1	1	2	0	1	2	2	0	2	2	0	2	0	2	0	0	0	0	1	1	0	0	2	0	0	1
656	0	0	2	0	0	0	1	2	0	1	0	1	2	0	2	0	0	0	2	0	2	0	0	0	0	0	0	2	2	2	2	0	1	0	1	1	1	0	1	1	0	0	0	0	0	0	0	1	0
657	1	0	1	0	0	0	0	0	2	2	0	1	1	0	0	0	1	2	0	2	2	0	1	0	1	1	0	1	1	1	1	1	0	1	1	2	1	0	0	0	0	2	2	0	1	1	0	0	1
658	1	0	2	0	0	0	2	2	0	1	0	0	0	0	0	0	0	1	1	0	0	0	0	0	0	0	0	1	2	2	0	0	1	0	1	1	1	0	2	2	1	0	0	0	0	0	0	0	1
659	0	0	2	0	0	0	1	1	1	1	1	0	0	0	0	0	0	0	2	0	2	1	0	0	1	1	1	2	2	2	1	1	1	1	1	0	2	1	0	0	1	1	1	0	1	0	0	0	0
660	1	1	2	0	1	0	1	1	1	1	0	1	1	0	0	0	0	0	2	1	2	0	0	0	0	0	0	1	2	2	0	1	1	0	1	1	2	1	0	0	0	0	0	0	0	0	0	0	0
661	0	0	2	0	0	1	2	2	0	0	1	1	2	0	2	0	1	2	0	1	1	1	0	0	0	0	0	2	2	1	1	1	1	2	1	1	1	0	1	1	0	1	1	0	0	0	0	0	0
662	0	0	2	0	0	0	2	2	0	0	1	0	0	0	0	0	0	0	2	0	2	0	0	0	0	0	1	2	2	2	0	0	1	1	2	0	1	0	0	0	0	0	0	0	1	0	0	0	1
663	0	0	1	0	0	0	0	1	1	1	1	0	0	0	0	0	0	1	1	1	1	1	0	0	0	0	0	1	2	2	0	1	2	0	1	1	2	0	0	0	0	0	0	0	1	1	1	1	0
664	1	0	1	0	0	1	2	2	0	0	1	1	0	0	1	1	0	0	2	1	2	1	2	1	1	1	0	2	2	2	1	1	1	0	2	1	2	0	1	0	1	0	0	1	0	0	1	0	0
665	0	0	2	0	0	0	2	2	0	0	0	0	0	0	0	0	0	1	1	1	2	2	1	1	1	1	0	2	2	2	0	0	1	1	0	2	2	0	1	1	0	1	1	0	1	1	0	0	0
666	0	0	1	0	0	0	1	1	1	1	0	1	2	0	0	0	0	2	0	1	1	1	0	0	0	0	0	2	1	1	2	0	1	0	0	2	1	1	0	0	0	0	0	0	1	0	0	0	0
667	1	0	1	0	0	0	2	2	0	0	0	0	1	0	0	0	0	1	1	0	0	0	0	0	1	1	0	2	2	2	1	1	2	1	1	0	1	0	1	1	0	2	1	0	1	0	0	1	0
668	1	0	1	0	0	0	2	2	0	1	0	0	0	0	0	0	0	0	1	1	1	1	1	1	1	1	1	1	2	2	0	2	1	0	0	2	1	1	0	0	0	0	0	0	0	1	0	0	0
669	0	0	1	0	0	0	1	1	2	2	0	0	1	0	1	0	0	0	2	0	2	0	2	0	0	1	0	0	2	2	0	0	0	0	0	2	1	0	1	1	1	1	1	0	1	0	0	0	1
670	0	1	1	0	0	0	1	2	0	1	0	0	0	0	0	0	1	2	1	1	1	0	0	0	0	0	0	2	2	2	2	0	1	0	1	1	0	0	0	0	0	0	0	0	0	0	0	1	0
671	1	0	1	0	0	1	0	0	2	2	0	0	1	0	1	0	1	2	1	0	1	1	0	0	0	0	0	2	1	1	2	2	2	0	2	0	2	1	1	1	0	0	1	0	1	1	0	0	0
672	0	0	1	0	0	0	1	1	1	1	1	0	1	0	1	0	0	0	2	0	2	0	0	0	0	0	0	1	2	2	1	0	1	0	1	1	2	0	2	2	0	0	0	0	0	1	0	0	0
673	1	0	2	0	0	0	0	1	1	1	0	0	2	0	1	0	0	0	2	0	2	0	0	0	1	1	1	1	2	2	0	0	0	0	1	1	2	1	1	0	2	0	0	0	0	0	1	1	0
674	0	1	2	0	1	0	2	2	0	1	1	1	1	0	0	0	0	1	1	1	2	1	0	0	0	0	1	2	2	2	0	0	2	0	1	1	0	1	0	0	0	0	0	0	0	0	0	0	0
675	0	0	2	0	0	0	2	2	0	1	0	0	1	0	1	0	0	0	2	0	2	1	0	0	0	0	0	2	2	2	1	0	0	0	0	2	2	0	2	1	1	2	2	0	1	1	1	1	0
676	0	0	1	0	0	0	1	2	1	1	0	0	0	0	0	0	0	1	1	0	1	0	1	0	0	0	0	2	2	2	1	0	1	2	0	2	1	1	0	0	0	1	0	0	1	1	0	0	0
677	0	0	0	0	0	0	1	1	2	2	0	0	1	0	1	0	0	0	2	0	2	0	0	0	0	0	1	2	2	2	1	1	1	1	1	2	1	0	0	0	0	0	0	0	0	2	0	0	1
678	1	0	1	0	0	0	2	2	0	1	1	0	1	1	0	0	0	1	1	1	2	0	0	0	0	0	0	1	1	1	0	1	0	0	0	2	1	0	0	0	0	0	0	0	0	1	0	0	1
679	0	0	2	0	0	0	2	2	0	0	1	1	0	0	1	1	1	2	1	0	2	1	0	0	0	0	0	2	1	1	1	2	2	0	2	0	1	0	1	1	0	1	1	0	1	1	0	0	0
680	0	1	1	0	0	0	0	1	1	1	0	0	1	0	1	0	0	0	2	0	1	0	0	0	0	0	0	2	2	2	0	1	1	2	1	2	2	2	0	0	0	1	1	0	1	0	0	0	0
681	0	0	1	0	0	1	1	1	1	1	0	0	1	0	1	0	0	1	1	1	1	0	0	0	0	0	1	1	1	1	1	1	1	0	0	2	0	0	0	0	0	0	0	0	1	1	0	0	0
682	1	0	0	0	0	0	0	0	2	2	0	0	0	0	0	0	0	0	1	0	2	1	0	0	0	0	0	2	1	1	1	0	2	0	2	0	1	0	1	1	0	0	0	0	1	1	0	0	1
683	0	0	0	0	0	0	1	2	0	0	0	1	1	0	1	0	0	1	1	1	1	0	0	0	0	0	0	2	2	1	1	0	0	0	0	2	0	0	1	1	0	0	0	0	0	1	0	0	0
684	1	0	2	0	0	0	1	0	1	1	1	0	0	0	0	0	0	0	2	0	2	0	0	0	0	0	0	2	2	2	1	1	1	0	2	1	2	0	1	0	1	0	0	1	1	1	1	0	0
685	1	0	1	0	0	0	1	2	0	0	1	0	0	0	0	0	0	0	2	1	2	0	0	0	0	0	0	1	1	1	2	0	0	1	1	1	1	1	0	0	0	1	1	0	0	0	0	0	0
686	1	0	2	0	0	0	1	1	0	0	0	1	1	0	0	0	0	2	0	1	2	0	0	0	1	1	0	1	2	2	0	0	0	0	0	2	1	0	0	0	0	0	0	0	1	0	0	1	1
687	0	0	1	0	0	0	1	1	0	0	1	0	0	0	0	0	0	1	1	1	2	0	0	0	0	0	1	1	2	2	0	0	1	1	0	2	2	1	0	0	0	0	0	0	0	0	0	0	1
688	1	0	1	0	0	0	2	2	0	1	1	1	2	0	2	0	0	1	1	0	2	0	0	0	1	1	0	2	2	1	0	1	2	0	1	1	0	0	0	0	0	0	0	1	0	0	0	0	0
689	0	0	2	0	0	0	1	2	0	0	1	0	1	0	1	0	0	0	1	0	2	1	0	0	1	1	0	2	2	1	0	0	1	2	1	2	1	0	0	0	0	1	1	0	1	0	0	1	0
690	1	0	1	1	1	1	1	1	0	0	2	0	0	0	0	0	0	1	0	1	0	1	0	0	0	0	0	1	2	1	1	0	0	0	0	2	1	0	1	1	0	0	0	1	0	1	0	0	0
691	0	0	2	0	0	0	2	2	0	0	0	1	2	0	1	0	0	0	2	0	2	0	0	0	1	1	1	2	2	2	0	1	0	0	0	2	0	0	0	0	0	1	1	0	0	0	0	0	0
692	0	0	1	1	1	1	2	2	0	0	1	1	1	0	2	1	1	1	1	0	2	1	0	0	0	0	0	1	1	2	1	1	1	2	2	1	1	1	0	0	0	1	1	0	1	1	1	0	0
693	0	0	1	0	0	0	2	2	0	0	1	1	1	0	0	0	0	1	2	0	2	0	2	0	0	0	0	2	2	2	2	1	1	1	1	1	1	0	0	0	0	0	0	0	0	0	0	0	0
694	1	0	1	1	1	1	0	0	2	2	0	1	1	0	1	0	0	0	2	0	2	1	0	0	0	0	0	2	2	2	2	1	1	0	0	2	1	0	2	2	0	0	0	0	0	0	0	0	0
695	0	0	1	0	0	0	0	0	2	2	0	0	0	0	0	0	0	1	1	0	0	0	0	0	0	0	0	2	2	2	0	0	1	1	0	2	1	0	1	1	0	2	1	0	1	0	0	1	0
696	0	1	2	0	0	0	2	2	0	0	2	0	0	0	0	0	0	1	1	1	2	0	0	0	0	0	1	2	2	2	0	1	0	0	0	2	2	0	2	1	1	1	1	0	1	2	0	0	0
697	1	0	2	0	0	0	1	1	0	1	0	1	1	0	1	0	0	0	1	0	1	0	0	0	0	0	0	2	2	2	2	0	1	0	1	1	2	0	2	2	1	1	1	0	0	1	0	0	0
698	0	0	1	0	0	0	2	2	1	1	1	0	0	0	0	0	0	1	1	0	2	1	0	0	0	0	0	2	2	1	0	1	2	0	1	1	1	0	1	1	0	0	0	0	0	1	0	0	0
699	0	0	0	0	0	0	1	1	1	1	0	1	2	0	0	0	1	1	1	1	1	0	0	0	0	0	0	2	0	0	2	1	1	1	1	1	1	1	0	0	0	0	0	0	0	0	1	0	0
700	1	0	1	0	0	0	0	1	1	1	0	0	1	0	1	0	0	0	2	0	2	0	0	0	1	1	0	2	2	2	0	2	2	0	1	1	2	0	0	0	0	0	0	0	0	0	1	1	0
701	0	0	2	0	0	1	2	2	0	0	1	0	0	0	0	0	0	1	1	1	2	0	0	0	0	0	0	2	2	2	2	1	2	0	0	2	2	0	2	2	0	1	1	0	1	1	0	0	1
702	1	0	1	0	0	0	0	0	2	2	0	0	0	0	0	0	0	1	0	0	0	0	0	0	0	0	0	2	1	1	1	0	0	0	0	2	2	0	1	1	0	1	0	0	0	0	0	0	0
703	0	0	2	0	0	0	1	1	1	2	0	0	0	0	0	0	0	1	1	1	2	0	0	0	0	0	0	2	1	0	1	0	0	1	1	1	1	0	0	0	0	1	0	0	0	0	0	0	0
704	0	0	2	0	0	1	2	2	1	1	1	2	2	0	1	0	0	0	2	1	2	0	0	0	0	0	0	1	2	2	0	1	2	0	1	1	2	1	0	0	0	1	1	0	1	0	0	0	1
705	1	0	1	0	0	0	1	1	1	2	0	2	2	0	1	0	0	2	0	0	1	0	0	0	1	1	0	2	1	1	2	1	0	1	0	2	1	0	0	0	0	1	1	1	1	2	0	0	0
706	0	0	0	0	0	0	1	1	1	1	0	0	1	0	1	0	0	1	1	1	2	0	0	0	0	0	0	0	2	1	0	0	1	1	0	2	2	1	0	0	0	0	0	0	0	1	1	0	0
707	0	0	2	0	0	0	1	2	1	2	0	1	1	0	0	0	0	1	1	0	1	0	0	0	0	0	0	1	2	2	0	1	1	0	0	2	1	0	1	1	0	0	0	0	0	0	0	0	0
708	0	0	1	0	0	0	2	2	0	0	0	0	0	0	0	0	0	0	1	0	1	0	2	0	0	1	0	1	2	2	0	2	2	0	2	0	2	0	1	1	0	0	0	0	0	0	0	0	0
709	0	0	1	0	0	0	2	2	0	1	1	2	2	0	1	0	1	2	0	1	1	0	0	0	0	0	0	2	2	2	1	0	1	1	1	1	0	0	0	0	0	1	0	0	0	1	0	0	1
710	1	0	0	0	0	0	1	1	1	2	0	0	1	0	1	0	0	0	2	0	2	1	0	0	0	0	1	1	2	2	0	1	1	0	0	2	1	0	0	0	0	1	1	0	1	1	0	0	0
711	0	0	1	0	0	0	1	2	0	0	1	1	1	0	0	0	0	0	2	1	2	0	0	0	0	0	1	1	1	1	1	1	1	0	1	1	0	0	0	0	0	0	0	0	1	1	0	0	0
712	1	0	1	0	0	0	1	1	1	1	0	0	0	0	0	0	0	1	1	1	2	1	1	1	1	1	0	1	2	2	0	2	1	0	1	1	1	1	0	0	0	1	1	0	1	1	1	0	0
713	1	0	2	0	0	0	0	1	1	1	1	2	2	1	0	1	0	1	1	1	2	0	0	0	0	0	0	2	1	1	2	0	1	1	0	2	1	0	0	0	0	0	0	0	0	1	0	0	1
714	0	0	1	0	0	0	0	1	1	1	0	0	0	0	0	0	0	1	1	1	2	2	1	1	1	1	0	2	0	0	2	1	0	1	1	2	1	0	0	0	0	1	1	0	1	0	0	0	1
715	0	0	1	0	0	1	1	1	1	1	1	1	2	0	1	0	0	1	1	0	0	1	0	0	0	0	0	2	1	1	1	0	0	0	0	1	0	0	0	0	0	1	1	0	0	1	0	0	1
716	1	0	2	0	0	0	1	1	1	1	0	0	0	0	0	0	0	0	1	2	1	0	0	0	0	0	0	1	2	2	0	0	1	0	1	1	1	0	1	0	1	0	0	0	1	0	0	0	0
717	0	1	2	0	0	0	1	1	2	2	0	0	1	0	1	0	0	1	1	2	1	1	0	0	0	0	0	2	1	1	2	1	2	0	1	1	1	0	1	1	0	0	0	0	0	1	0	0	0
718	0	0	2	0	0	0	1	2	0	0	0	0	1	0	1	0	1	2	0	2	1	0	1	1	1	1	0	1	2	2	0	1	1	2	1	2	2	0	2	2	0	0	0	0	0	1	0	0	1
719	1	0	2	0	0	1	0	1	1	1	0	0	1	0	1	0	0	0	1	0	1	1	0	0	0	0	0	1	2	2	1	0	0	2	1	1	2	0	1	1	0	1	1	1	1	2	0	0	0
720	1	0	2	0	0	1	0	0	2	2	0	0	0	0	0	0	1	2	0	1	1	0	0	0	0	0	0	1	2	2	0	0	1	0	0	2	0	1	0	0	0	0	0	0	0	1	1	0	0
721	0	0	1	0	0	0	2	2	0	0	0	0	0	0	0	0	0	1	1	0	2	0	0	0	1	1	0	2	2	2	2	1	2	0	0	2	2	0	2	2	1	0	1	0	1	0	0	0	1
722	0	0	2	0	0	0	1	1	0	0	2	0	0	0	0	0	1	2	1	0	1	0	0	0	0	0	0	2	2	2	2	1	1	0	1	1	0	0	0	0	0	0	0	0	0	0	0	0	0
723	0	0	1	0	0	1	0	1	0	0	1	0	0	0	0	0	0	2	0	1	2	0	1	0	0	0	0	1	2	2	1	1	2	0	1	1	0	0	0	0	0	1	1	0	0	2	0	0	0
724	0	0	2	0	0	0	2	2	0	0	0	1	1	0	0	0	0	2	0	1	1	0	1	0	0	0	1	2	2	2	1	0	0	0	0	2	0	0	0	1	0	2	2	0	1	1	1	0	1
725	1	0	0	0	0	0	1	1	1	1	1	1	0	0	1	1	1	2	1	0	2	1	0	0	0	0	0	2	2	2	1	0	0	1	0	2	0	1	0	0	0	0	0	1	0	1	0	0	0
726	1	0	1	0	0	0	0	0	2	2	0	0	0	0	0	0	0	1	1	0	1	0	0	0	0	0	0	2	2	2	1	1	1	0	0	2	1	0	0	0	0	0	0	0	0	0	0	0	0
727	1	0	1	0	0	0	0	1	0	0	1	1	1	0	0	0	0	1	1	1	2	1	1	1	1	1	0	2	2	1	1	1	1	0	1	1	1	0	0	0	0	1	1	0	1	0	0	1	0
728	0	0	2	0	0	0	2	2	1	1	1	0	1	1	0	1	0	1	1	1	2	0	0	0	1	1	0	1	1	1	0	0	0	0	0	2	1	1	0	0	0	1	1	0	0	1	0	0	0
729	1	0	2	0	0	1	2	2	0	0	0	0	0	0	0	0	1	0	2	1	2	0	1	1	1	1	0	0	2	1	0	0	1	2	2	1	2	0	1	1	0	0	1	0	0	1	0	0	0
730	0	0	0	0	0	0	0	0	2	2	0	0	0	0	0	0	0	1	1	1	1	1	0	0	0	0	0	2	2	2	0	1	1	1	1	2	2	0	1	1	0	1	1	0	1	1	0	0	0
731	1	0	2	0	0	0	2	2	0	1	0	0	2	1	1	1	0	0	2	1	2	0	0	0	0	1	0	2	1	1	1	2	2	0	1	1	1	0	0	0	0	0	0	0	0	2	1	1	0
732	1	0	2	0	0	0	0	1	1	1	0	0	1	0	1	0	0	0	2	1	2	0	1	0	0	0	0	1	2	2	0	0	0	0	0	2	2	1	1	0	1	1	1	0	1	1	1	0	0
733	0	0	1	0	0	1	1	2	0	0	1	1	0	0	1	1	0	0	2	0	2	1	1	1	1	1	0	2	1	1	2	2	1	0	0	2	1	0	0	0	0	0	0	0	0	0	0	0	0
734	1	0	1	0	0	0	1	2	0	1	0	0	0	0	0	0	0	0	2	1	2	1	0	0	0	0	0	2	2	2	1	1	2	0	0	2	1	0	1	0	1	0	0	1	0	1	0	0	1
735	0	0	1	0	0	0	2	2	0	0	2	1	1	0	1	1	0	1	1	1	2	1	0	0	0	0	0	1	2	2	0	0	1	0	0	2	1	0	1	1	0	0	0	0	0	1	0	0	1
736	0	0	2	0	0	1	2	2	0	0	1	2	2	0	1	0	1	1	2	0	1	0	0	0	0	0	0	1	1	1	1	0	2	0	0	2	1	1	0	0	0	1	1	0	1	0	1	0	0
737	1	0	1	0	0	0	2	2	0	0	0	0	0	0	0	0	0	1	1	0	1	1	0	0	0	0	0	1	2	2	1	0	1	0	0	2	2	0	1	1	0	1	0	0	2	0	0	0	0
738	1	0	0	0	0	0	1	1	1	1	1	1	2	0	1	0	0	1	1	1	1	0	1	1	2	2	1	2	2	2	1	1	1	0	0	2	1	0	0	0	0	1	0	0	1	0	1	0	0
739	0	0	1	0	0	0	0	0	2	2	0	0	1	0	1	0	0	0	2	0	2	0	0	0	0	0	1	1	1	1	1	0	1	1	1	2	1	0	0	0	0	1	0	0	2	1	0	0	0
740	1	0	1	1	1	1	1	1	1	1	1	0	1	0	0	0	0	1	1	0	2	1	0	0	0	0	0	2	2	1	1	0	1	1	0	2	1	0	1	1	0	0	0	0	0	0	0	1	1
741	0	0	2	0	0	0	1	2	1	1	0	0	1	0	1	0	0	1	0	1	0	0	1	0	0	0	0	2	2	1	2	0	1	1	0	2	1	1	0	0	0	1	0	0	0	1	0	0	0
742	0	0	1	0	0	0	1	2	0	0	0	0	0	0	0	0	0	1	2	1	2	0	0	0	0	0	0	1	2	2	1	2	1	0	0	2	0	0	0	0	0	0	0	1	0	0	0	0	1
743	1	0	1	0	0	0	1	1	1	2	0	0	1	0	1	0	0	0	2	1	2	1	0	0	0	0	0	1	1	1	0	1	1	1	1	0	2	1	1	1	1	0	0	0	0	0	0	0	0
744	0	0	2	0	0	0	0	0	2	2	0	1	1	0	0	0	0	1	1	1	2	0	1	0	0	0	0	2	2	1	0	2	1	0	1	1	0	0	0	0	0	0	0	2	0	0	0	0	1
745	1	0	1	0	0	0	0	0	2	2	0	1	1	0	0	0	0	2	0	2	1	0	0	0	0	0	0	1	2	2	1	0	1	1	1	1	2	1	1	1	1	1	1	0	1	1	0	0	1
746	1	0	0	0	0	0	2	2	0	0	0	0	0	0	0	0	0	1	2	1	2	1	0	0	0	0	0	2	2	1	0	2	1	0	1	1	1	0	1	1	0	1	1	0	1	0	0	0	0
747	1	0	0	0	0	0	1	2	0	0	1	0	0	0	0	0	0	1	1	1	1	1	1	1	1	2	0	2	2	2	2	0	2	0	0	2	1	0	1	1	0	0	0	0	0	0	1	0	0
748	1	0	2	0	0	1	1	2	0	1	0	0	1	0	1	0	0	0	1	0	1	1	0	0	0	0	1	2	2	2	0	1	0	0	1	1	2	0	2	2	0	0	0	1	0	1	1	0	0
749	0	0	2	0	0	0	0	0	2	2	0	0	0	0	0	0	1	2	1	0	1	0	0	0	0	0	0	2	2	1	1	0	1	0	0	2	2	0	1	1	0	1	1	0	0	1	0	0	0
750	1	0	2	0	0	0	1	2	0	0	1	0	0	0	0	0	0	1	0	1	0	0	1	0	0	0	0	2	2	2	0	0	0	0	1	1	1	1	0	0	0	0	0	0	0	0	0	0	0
751	1	0	1	0	0	0	2	2	1	1	0	0	0	0	0	0	0	1	2	0	2	0	0	0	0	0	0	2	2	2	2	0	2	0	0	2	1	0	1	1	0	0	0	0	1	0	0	0	0
752	0	0	1	0	0	0	1	2	0	0	0	0	0	0	0	0	0	1	1	0	2	0	0	0	0	0	0	2	2	2	2	0	1	2	0	2	0	1	0	0	0	1	0	0	0	0	0	0	0
753	1	0	0	0	0	0	1	1	2	2	0	1	1	0	2	1	0	1	1	1	2	0	0	0	0	0	0	2	2	2	0	2	1	1	0	2	2	0	1	1	0	0	0	0	0	0	1	1	0
754	1	0	2	0	0	1	2	2	0	1	0	0	1	0	1	0	0	1	1	1	2	1	0	0	1	1	0	2	2	2	0	1	2	0	1	1	1	0	0	0	0	0	0	0	0	1	0	0	1
755	0	0	2	0	0	0	2	2	0	0	1	0	0	0	0	0	0	1	1	1	2	0	0	0	0	0	0	2	1	1	2	1	2	0	1	1	2	0	2	2	0	0	0	0	0	0	0	0	0
756	1	0	1	1	1	1	2	2	1	1	1	1	1	0	0	0	0	0	2	0	2	1	0	0	0	0	0	2	2	2	1	0	1	0	1	1	1	0	1	1	0	0	0	0	0	1	0	1	0
757	0	0	1	0	0	0	2	2	0	0	2	0	0	0	0	0	0	1	1	1	2	0	1	1	2	2	0	2	2	2	2	1	2	0	2	0	1	0	1	1	0	1	1	0	1	1	0	1	1
758	1	0	2	0	0	1	2	2	1	1	0	0	0	0	0	0	0	1	1	1	1	0	0	0	0	0	0	2	2	2	1	1	1	0	0	1	0	0	1	1	0	0	0	2	0	0	0	0	1
759	1	0	1	0	0	0	0	0	2	2	0	0	0	0	0	0	0	1	1	0	2	1	0	0	0	0	0	2	2	2	2	1	1	0	0	2	0	0	0	0	0	1	1	0	1	0	0	0	0
760	1	0	0	0	0	0	1	1	1	1	0	2	2	0	0	0	1	1	2	1	2	0	0	0	0	0	1	2	2	2	1	0	0	2	1	2	2	0	1	1	0	0	0	0	0	0	0	0	1
761	1	1	1	0	0	1	2	2	0	1	0	0	0	0	0	0	0	1	1	1	1	0	1	0	0	0	0	2	2	2	0	0	1	1	2	0	2	1	1	1	0	0	0	0	1	1	0	1	0
762	1	0	1	0	0	1	1	2	0	0	1	0	2	1	1	1	0	1	1	1	1	0	0	0	1	1	1	2	2	2	1	0	1	0	1	1	1	0	1	1	0	0	0	0	1	0	0	0	1
763	0	0	0	0	0	1	1	1	1	1	1	1	2	0	1	0	0	1	1	1	1	0	0	0	0	0	0	1	2	2	0	0	2	0	1	1	1	1	0	0	0	1	1	0	0	0	1	0	0
764	0	0	1	0	0	0	2	2	0	0	2	0	0	0	0	0	0	1	1	1	1	0	0	0	0	0	0	2	2	2	2	0	1	1	1	1	1	0	0	0	0	0	0	0	0	0	1	1	0
765	1	0	2	0	0	0	2	2	0	0	2	0	1	0	1	0	0	0	1	0	1	0	0	0	2	2	0	1	2	2	1	0	1	0	1	1	2	0	2	1	1	0	1	0	1	1	1	0	1
766	0	0	1	0	0	0	2	2	0	0	2	0	1	0	1	0	0	2	0	1	0	0	0	0	0	0	0	2	2	2	1	0	1	2	2	1	1	0	0	0	0	0	0	0	1	1	1	0	1
767	0	0	1	0	0	1	1	2	0	0	1	1	2	0	2	0	0	1	1	0	2	0	1	0	0	0	0	2	1	1	2	0	1	1	0	1	1	0	0	0	0	0	0	0	0	0	0	0	0
768	1	0	2	0	0	0	2	2	0	1	0	0	0	0	0	0	0	0	2	0	2	2	1	1	1	1	0	1	2	2	1	0	1	0	0	2	1	0	0	0	0	0	0	0	0	0	0	0	0
769	1	0	2	0	0	0	2	2	0	0	0	0	0	0	0	0	0	1	1	0	1	1	0	0	0	0	0	1	1	1	1	0	1	1	1	1	2	1	1	1	1	0	0	1	0	1	0	0	0
770	1	0	2	0	0	1	2	2	0	0	1	0	0	0	0	0	1	2	1	0	1	0	0	0	0	0	1	2	2	2	1	0	1	0	0	2	1	0	0	0	0	1	0	0	0	1	0	2	0
771	0	1	1	0	0	0	2	2	0	1	0	0	1	0	1	0	0	1	1	1	2	1	1	1	1	1	0	0	2	2	0	0	1	0	1	1	2	0	2	1	1	0	0	0	0	0	0	0	0
772	1	0	0	0	0	0	1	1	1	1	1	0	0	0	0	0	0	1	1	1	1	0	0	0	0	0	0	2	2	2	0	0	1	1	0	2	1	1	0	0	0	1	1	0	1	2	0	1	0
773	0	0	1	0	0	0	1	1	1	1	1	1	2	0	2	0	0	1	1	0	2	1	0	0	0	0	0	1	2	2	1	0	0	0	1	2	1	0	1	1	0	0	0	0	0	0	0	0	0
774	0	0	1	0	0	0	1	1	1	1	1	0	1	0	1	0	0	1	1	2	1	0	0	0	1	1	0	1	1	1	1	2	1	0	0	2	1	0	0	0	0	0	0	0	1	0	0	0	0
775	1	0	1	0	0	0	2	2	0	1	0	0	0	0	0	0	0	2	0	1	2	0	0	0	1	1	0	1	1	1	1	0	2	0	0	2	2	0	1	1	0	0	0	0	0	1	1	0	0
776	1	0	2	0	0	0	2	2	0	2	1	1	2	0	2	0	0	1	1	1	0	1	1	1	1	1	0	2	2	2	0	1	2	0	1	1	1	1	0	0	0	0	0	0	0	0	0	0	0
777	1	0	2	0	0	0	1	1	0	0	1	0	1	0	1	0	0	1	1	0	2	0	0	0	0	0	0	1	2	2	0	0	2	0	1	1	1	0	0	0	0	0	0	0	2	1	0	0	0
778	1	0	2	0	0	0	2	2	0	1	0	2	2	1	0	1	0	0	2	0	1	1	0	0	0	0	0	2	0	0	2	0	0	2	1	1	2	0	2	2	0	1	1	0	1	1	0	0	1
779	1	0	2	0	0	0	1	1	1	2	0	0	1	0	1	0	0	2	0	1	2	0	1	0	0	0	0	1	2	2	0	0	1	0	0	2	1	0	2	2	0	0	0	0	0	0	0	0	0
780	1	0	2	0	0	1	0	1	1	1	1	1	1	0	0	0	0	0	2	1	2	1	0	0	0	0	0	2	2	2	1	0	0	0	0	2	2	0	2	1	1	0	0	0	0	0	0	0	0
781	0	0	2	0	0	0	0	0	1	1	1	0	0	0	0	0	0	2	0	1	0	0	1	0	1	1	0	2	2	2	2	0	0	1	0	2	0	0	1	1	0	1	0	0	0	0	0	0	1
782	0	0	2	0	0	0	1	1	1	2	0	0	2	0	2	1	0	0	2	1	2	0	0	0	2	2	0	2	1	0	1	1	2	1	2	1	1	0	0	0	0	1	0	0	0	0	0	1	0
783	0	0	1	0	0	0	1	1	1	1	0	1	2	0	1	0	0	1	0	1	2	1	0	0	0	0	0	2	2	2	1	2	1	0	2	0	2	0	2	1	1	1	1	0	1	0	1	0	0
784	1	0	0	0	0	0	0	0	2	2	0	0	0	0	0	0	0	0	2	0	2	0	0	0	0	0	0	1	2	2	1	0	2	0	2	0	1	1	0	0	0	1	0	0	1	1	0	0	2
785	1	0	1	0	0	0	0	0	2	2	0	1	1	1	0	1	0	1	1	1	2	0	0	0	0	0	0	2	2	1	2	2	2	0	1	1	1	0	1	1	0	0	0	1	0	0	0	0	0
786	1	0	1	0	0	0	2	2	0	1	0	0	1	0	1	1	0	2	0	1	0	0	0	0	0	0	0	1	2	2	1	0	0	1	1	1	0	1	0	0	0	1	0	0	0	0	0	0	0
787	1	0	2	0	0	1	0	0	2	2	0	1	1	0	1	0	0	1	1	1	1	1	0	0	0	0	0	2	2	2	1	0	1	1	0	2	1	1	0	0	0	0	0	0	1	0	0	0	0
788	0	0	1	0	0	0	1	1	1	1	2	1	1	0	0	0	0	1	1	1	1	0	0	0	0	0	0	2	2	2	1	0	0	0	0	1	0	0	0	0	0	0	0	0	1	1	0	0	0
789	1	0	1	0	0	0	2	2	0	0	0	2	2	0	1	0	0	0	2	0	2	0	0	0	0	0	0	1	2	2	0	0	0	0	0	2	1	1	0	0	0	0	0	0	0	0	0	0	1
790	1	0	0	0	0	0	1	1	1	1	1	0	0	0	0	0	1	2	0	2	2	1	2	1	1	1	0	2	2	2	1	0	1	1	1	1	2	1	1	1	1	0	0	0	0	1	0	0	0
791	0	0	2	0	0	0	1	1	1	2	0	1	1	0	0	0	0	2	0	2	1	1	0	0	0	0	0	1	2	1	1	0	1	0	1	1	2	0	2	1	1	0	0	1	0	1	0	0	0
792	0	0	1	0	0	0	2	2	0	1	0	0	0	0	0	0	1	2	1	1	1	0	0	0	0	0	0	1	2	2	1	0	1	0	1	1	2	1	1	1	0	0	0	0	2	1	0	0	0
793	0	0	2	0	0	0	2	2	2	2	0	0	0	0	0	0	0	1	1	1	2	0	0	0	0	0	0	2	2	2	1	2	1	1	0	2	2	0	1	1	0	0	0	0	0	0	0	0	0
794	1	0	1	0	0	0	1	1	1	1	0	0	1	0	1	0	0	0	2	0	1	0	0	0	0	0	0	2	2	1	0	1	1	2	1	2	2	0	1	0	1	0	0	0	0	0	0	0	0
795	1	1	1	0	0	0	1	1	1	2	0	0	1	0	1	0	0	1	1	1	1	0	0	0	0	0	0	0	1	2	1	0	1	1	0	2	2	0	1	1	0	1	1	0	0	0	0	0	0
796	0	0	1	0	0	0	1	2	0	0	1	0	1	0	1	0	0	0	2	0	2	0	0	0	0	0	0	1	2	2	1	2	1	0	1	1	2	0	1	0	1	0	0	0	0	0	0	0	0
797	0	0	2	0	0	1	2	2	0	0	2	0	1	0	0	0	0	2	0	1	1	0	0	0	0	0	0	1	1	1	2	1	0	2	1	1	0	1	0	0	0	1	0	0	1	1	0	0	0
798	0	0	0	0	0	0	2	2	0	1	0	0	0	0	0	0	0	2	0	0	0	1	0	0	0	0	1	2	2	2	0	0	0	0	1	2	2	0	1	1	0	0	0	1	0	0	1	0	0
799	0	0	1	1	1	1	2	2	0	0	2	1	1	0	0	0	0	1	1	1	1	0	0	0	0	0	0	2	2	1	1	1	2	0	0	2	2	0	2	2	0	0	0	0	1	0	0	1	0
800	1	0	1	1	1	1	2	2	0	1	1	1	2	0	0	0	0	0	2	0	2	0	0	0	0	0	0	2	1	1	2	0	0	0	1	1	1	1	0	0	0	0	0	0	0	1	0	0	0
801	0	1	2	0	0	1	1	2	0	0	0	1	0	0	1	1	0	0	2	1	2	0	0	0	0	0	0	0	2	1	0	1	1	0	1	1	0	0	1	1	0	0	1	0	1	0	0	0	0
802	0	0	1	0	0	1	1	2	0	1	0	0	1	0	1	0	0	1	1	1	1	0	1	0	0	0	0	2	2	2	2	0	1	1	0	2	2	0	2	1	1	1	1	1	1	2	0	0	0
803	0	0	2	0	0	1	2	2	1	1	1	1	2	0	2	0	0	0	2	0	2	0	0	0	0	0	0	2	2	2	1	0	0	1	0	2	2	0	1	1	0	1	1	0	0	0	0	0	1
804	0	0	0	0	0	1	1	1	1	1	1	1	1	0	1	0	0	0	2	0	2	0	0	0	0	0	0	2	1	1	2	0	0	0	0	2	1	0	0	0	0	0	0	0	1	0	0	0	1
805	1	0	2	0	0	0	1	1	1	1	1	0	2	0	2	1	0	2	0	1	2	1	0	0	1	1	0	2	2	2	1	0	1	0	0	2	1	0	1	1	0	0	0	0	0	0	1	0	0
806	1	0	0	0	0	0	1	2	0	0	1	1	2	0	0	0	0	0	2	0	2	0	0	0	0	0	1	2	2	2	1	0	1	2	1	2	1	0	0	0	0	0	0	0	1	0	0	0	0
807	1	0	1	0	0	1	1	1	1	1	1	0	0	0	0	0	0	1	1	1	2	0	0	0	0	0	0	1	2	2	0	2	2	0	0	2	2	0	1	1	0	0	0	0	0	2	0	0	0
808	0	1	1	0	0	1	0	1	1	1	1	0	1	1	0	1	0	1	1	1	2	0	0	0	0	0	0	1	1	1	2	1	1	1	0	2	0	0	1	1	0	0	0	0	1	0	0	0	0
809	1	0	1	0	0	1	1	1	1	1	0	0	0	0	0	0	0	1	1	1	2	0	0	0	0	0	0	1	1	1	0	0	1	0	0	2	1	0	1	1	0	0	0	0	0	0	1	0	0
810	1	0	1	0	0	0	0	0	2	2	0	1	1	0	0	0	0	0	1	1	1	0	0	0	0	0	0	2	2	2	2	1	2	0	1	1	2	0	2	1	1	1	1	0	2	0	0	0	0
811	1	0	0	0	0	0	1	1	2	2	0	0	2	0	2	0	0	2	0	0	1	0	0	0	0	0	0	2	2	2	0	0	1	2	1	2	2	1	1	1	0	0	1	0	1	0	0	0	1
812	0	0	2	0	0	0	2	2	0	1	0	0	0	0	0	0	1	1	1	1	2	0	0	0	0	0	0	2	2	2	1	1	1	0	1	1	2	1	0	0	0	1	1	0	1	1	0	0	0
813	0	0	2	0	0	0	2	2	2	2	0	2	2	0	1	0	0	1	1	0	1	0	0	0	1	1	0	2	2	1	1	2	1	0	2	0	2	0	2	2	0	1	1	1	0	0	0	0	0
814	1	0	1	0	0	1	1	1	1	1	1	0	0	0	0	0	0	0	2	0	2	0	1	0	0	0	0	2	0	0	2	1	2	0	1	1	1	1	0	0	0	0	0	1	1	1	1	0	0
815	0	0	1	0	0	0	1	1	1	1	1	0	1	1	0	0	0	1	1	1	1	0	1	0	0	0	0	0	1	2	1	0	0	0	0	1	1	1	0	0	0	1	1	0	1	1	0	0	0
816	1	0	1	0	0	0	1	1	1	1	1	0	1	0	1	0	0	1	2	0	2	0	0	0	1	1	0	1	1	1	0	2	1	0	0	2	2	0	2	1	1	0	0	0	1	0	0	1	0
817	1	0	0	0	0	0	2	2	0	0	1	0	1	0	1	0	0	1	1	1	1	0	0	0	0	0	1	2	2	2	0	0	1	1	0	1	2	0	2	2	1	0	0	0	1	0	0	0	1
818	0	1	1	0	0	0	0	1	1	1	1	2	2	0	1	0	0	0	1	0	2	1	0	0	0	0	0	1	2	2	1	0	2	1	2	1	2	1	1	1	0	1	1	0	2	0	1	0	1
819	1	0	2	0	0	0	0	0	1	1	1	0	0	0	0	0	0	0	2	0	2	0	1	1	1	2	0	2	2	2	2	1	1	1	1	1	1	1	0	0	0	0	0	1	0	1	0	0	0
820	1	0	1	1	1	1	0	0	2	2	0	0	1	0	1	0	0	1	1	1	2	1	0	0	0	0	0	1	1	1	1	2	2	0	1	1	2	0	1	1	0	1	1	0	0	0	0	0	0
821	1	1	2	0	1	0	2	2	0	1	0	1	1	0	0	0	0	1	1	1	1	0	0	0	0	0	1	1	2	2	0	1	1	0	0	2	1	0	0	0	0	0	0	0	2	1	0	0	0
822	0	0	1	0	0	1	2	2	0	0	1	0	0	0	0	0	0	1	1	1	2	0	1	0	0	0	0	1	1	1	1	0	1	0	0	2	0	0	0	0	0	1	1	0	1	0	0	0	0
823	1	0	2	0	0	0	1	1	0	0	2	1	2	0	1	0	0	2	0	2	1	1	0	0	0	0	0	2	1	1	2	0	1	0	1	1	1	1	0	0	0	1	0	0	0	1	0	0	0
824	0	0	0	0	0	0	1	2	0	0	1	0	1	0	1	0	0	1	1	0	2	0	0	0	0	0	0	1	2	2	1	1	0	1	0	2	2	0	1	1	0	0	0	0	0	1	1	0	0
825	1	0	1	0	0	1	1	1	1	1	0	0	0	0	0	0	0	0	2	1	2	0	0	0	0	0	1	2	1	1	1	2	1	0	1	1	2	1	1	0	2	0	0	0	0	0	0	1	1
826	1	0	1	1	1	1	1	1	0	0	1	0	0	0	0	0	0	1	1	0	1	0	0	0	0	0	0	1	2	2	1	0	0	0	0	2	1	0	1	1	0	1	0	0	1	1	1	0	1
827	1	1	1	0	0	1	0	1	2	2	0	1	2	0	2	0	1	1	1	0	2	0	1	0	1	1	0	2	2	2	2	0	1	1	1	1	2	0	1	1	0	0	0	0	0	1	1	0	0
828	1	0	1	0	0	0	1	1	1	1	0	0	0	0	0	0	0	2	0	1	1	0	1	0	0	0	0	2	2	2	0	2	1	0	0	2	1	0	2	2	0	0	0	0	0	0	0	0	0
829	0	0	1	0	0	1	2	2	0	0	1	0	1	0	0	0	0	0	2	0	2	1	0	0	0	0	0	2	2	2	2	0	0	0	2	0	1	0	1	1	0	0	0	1	1	0	0	0	0
830	0	0	2	0	0	0	1	1	1	1	1	0	1	0	1	0	0	1	1	1	2	1	0	0	0	0	0	2	0	0	2	0	1	1	1	2	2	1	1	0	1	1	1	0	1	1	0	0	0
831	0	0	2	0	0	1	1	1	1	1	1	0	2	1	1	1	0	1	1	0	2	1	1	0	0	0	0	2	2	2	1	1	1	1	1	0	1	0	1	1	0	1	1	0	0	0	0	0	1
832	0	0	2	0	0	1	2	2	0	0	1	1	2	1	1	1	1	1	2	1	2	0	0	0	0	0	0	1	1	1	1	2	2	0	2	0	0	0	0	0	0	0	0	1	2	0	0	1	0
833	0	0	2	0	0	0	1	2	0	1	0	0	0	0	0	0	0	0	2	0	2	0	0	0	1	1	0	1	2	2	1	1	2	0	1	1	2	0	1	0	1	0	0	2	0	2	0	0	0
834	1	0	2	0	0	0	2	2	0	0	1	0	0	0	0	0	0	0	2	1	1	0	1	0	0	0	1	2	2	2	1	1	1	0	0	2	0	0	0	0	0	0	0	0	0	0	0	0	0
835	1	0	0	0	0	1	1	1	1	1	1	0	1	0	1	0	0	1	1	1	1	1	0	0	1	1	0	1	2	2	1	1	1	0	0	2	2	1	0	0	0	0	0	0	1	0	0	0	0
836	0	1	1	0	0	0	2	2	0	0	0	0	0	0	0	0	0	1	1	0	1	0	0	0	0	0	0	1	2	2	0	1	2	0	1	1	1	0	0	0	0	0	0	0	1	1	1	1	0
837	0	0	1	0	0	0	2	2	1	1	1	1	2	0	1	1	0	1	1	1	2	0	0	0	0	0	0	2	2	2	0	1	1	2	2	1	1	0	0	0	0	0	0	0	0	0	0	0	0
838	0	0	1	0	0	0	1	1	1	1	0	0	0	0	0	0	0	2	0	2	1	0	0	0	0	0	0	0	2	1	0	0	2	1	2	1	2	0	1	1	0	0	0	0	0	0	1	0	0
839	1	0	1	0	0	1	1	1	2	2	0	1	2	0	1	1	0	1	1	0	1	1	2	1	1	1	0	2	2	2	1	2	2	0	1	1	1	0	1	0	1	0	0	2	0	0	0	0	1
840	1	0	1	0	0	0	1	2	0	0	1	2	2	0	1	0	0	1	1	0	1	1	1	1	0	1	1	2	2	1	0	1	1	1	2	0	1	0	0	0	0	2	2	0	1	1	0	1	0
841	0	0	1	0	0	0	0	1	0	0	1	0	0	0	0	0	0	2	0	1	2	0	0	0	0	0	0	2	2	2	1	1	1	0	1	1	2	0	1	0	1	0	0	1	0	0	1	0	0
842	0	0	1	0	0	0	1	1	1	1	1	1	1	0	0	0	1	2	1	0	1	0	0	0	0	0	0	2	1	1	2	1	0	0	0	2	0	0	0	0	0	0	0	1	0	1	1	0	1
843	0	0	0	0	0	0	2	2	0	0	1	0	1	0	1	1	0	2	0	1	1	0	0	0	0	0	0	1	1	1	1	0	1	0	1	1	1	0	0	0	0	0	0	0	1	1	0	0	2
844	0	0	2	0	0	0	0	0	2	2	0	0	1	0	1	0	0	2	0	2	1	0	0	0	0	0	0	2	2	2	2	0	1	1	1	1	2	0	1	1	0	1	1	0	1	0	0	0	0
845	0	0	2	0	0	0	2	2	0	0	1	0	1	0	0	0	0	0	2	1	2	0	1	1	1	1	0	2	2	2	1	0	1	1	1	1	1	1	0	0	0	0	0	0	0	1	0	0	1
846	0	0	1	0	0	0	2	2	0	1	1	0	1	0	1	0	0	2	0	0	1	1	0	0	0	0	0	1	2	2	1	1	2	0	1	1	2	0	0	0	0	0	1	0	1	0	0	1	0
847	1	0	2	0	0	0	1	2	0	1	0	0	0	0	0	0	0	0	1	0	1	1	1	1	1	1	0	2	0	0	2	1	1	0	0	2	1	0	0	0	1	1	1	0	1	0	0	0	1
848	0	0	1	0	0	1	1	1	1	1	0	1	1	0	0	0	0	1	0	1	0	0	1	0	1	1	0	2	1	1	2	0	1	1	2	0	2	0	1	1	0	0	0	0	1	1	0	0	2
849	0	0	2	0	0	0	2	2	0	0	1	1	2	0	0	0	0	0	2	0	2	1	0	0	0	0	0	2	0	0	2	0	1	0	0	2	1	1	0	0	0	1	1	0	2	2	0	0	0
850	0	0	0	0	0	0	1	1	1	1	1	0	0	0	0	0	0	0	2	0	2	1	0	0	0	0	0	2	2	2	1	1	0	0	0	2	0	0	0	0	0	1	0	0	0	0	0	0	1
851	1	0	2	0	0	0	1	1	1	2	0	0	0	0	0	0	0	0	2	1	2	0	0	0	0	0	0	2	2	2	1	0	0	1	0	2	2	0	2	1	1	1	1	0	0	0	0	0	1
852	1	0	1	1	1	1	2	2	0	1	1	0	0	0	0	0	0	1	1	1	1	0	0	0	0	0	0	2	2	2	2	0	1	0	1	1	2	0	1	0	1	0	0	0	1	0	0	0	0
853	0	0	2	0	0	1	0	1	1	1	0	1	2	0	2	0	0	1	1	1	2	1	1	1	1	2	0	0	1	2	1	1	1	0	0	2	1	1	0	0	0	0	0	0	0	2	1	0	0
854	1	0	2	0	0	0	2	2	0	1	0	1	2	0	2	1	0	0	1	0	1	0	0	0	0	0	0	1	2	2	0	1	2	0	1	1	1	0	1	1	1	0	0	0	0	1	1	0	0
855	0	0	1	0	0	0	1	1	1	1	0	0	1	0	1	0	0	0	2	1	2	0	0	0	0	0	0	2	2	2	0	1	1	2	1	2	1	1	0	0	0	0	0	0	1	1	0	0	1
856	0	1	1	0	0	0	2	2	0	0	0	0	1	0	1	0	1	2	1	0	2	1	0	0	0	0	0	2	1	1	1	0	0	0	2	0	0	0	0	0	0	0	0	0	2	1	0	1	0
857	0	0	2	0	0	0	1	1	1	1	1	0	1	0	0	0	0	2	0	1	1	0	0	0	0	0	0	2	2	2	1	1	1	1	1	0	1	1	0	0	0	0	0	0	0	0	0	0	0
858	1	0	1	0	0	0	2	2	1	1	0	0	0	0	0	0	0	0	2	1	2	1	0	0	0	0	0	2	2	2	0	0	2	1	2	1	2	0	1	1	0	0	0	0	0	0	0	0	0
859	1	0	2	0	0	0	1	2	1	2	0	0	2	0	1	0	0	1	2	1	2	0	0	0	1	1	0	1	2	2	0	0	1	1	1	1	2	0	2	2	0	1	0	0	0	1	0	0	1
860	0	0	1	0	0	0	2	2	0	1	1	0	0	0	0	0	0	1	1	1	1	1	0	0	0	0	0	2	1	1	2	0	2	0	0	2	1	0	1	1	0	1	1	0	1	1	0	0	0
861	0	0	2	0	0	0	0	0	2	2	0	1	1	0	1	0	1	2	0	2	2	1	0	0	0	0	0	2	2	1	0	0	1	2	2	1	2	1	1	1	0	1	1	0	0	1	0	0	0
862	0	0	2	0	0	1	2	2	0	1	0	0	1	0	0	0	0	1	1	0	1	1	1	1	1	1	0	1	1	1	2	2	1	0	0	2	0	0	1	1	0	2	1	0	1	0	0	0	0
863	0	0	2	0	0	0	1	1	1	1	0	0	0	0	0	0	0	0	2	0	2	0	0	0	0	0	0	2	1	1	2	0	1	1	0	2	1	0	0	0	0	0	0	0	0	0	0	0	0
864	1	0	1	0	0	0	0	1	0	0	1	0	1	0	1	0	0	1	1	1	2	0	1	0	0	0	0	1	2	2	1	0	1	0	1	1	1	1	0	0	0	0	0	0	0	0	0	0	0
865	1	0	1	0	0	1	2	2	0	1	0	0	0	0	0	0	0	0	2	0	2	0	0	0	0	0	0	2	2	1	1	1	1	1	0	2	0	0	0	0	0	0	0	0	0	0	0	0	1
866	0	0	0	0	0	0	2	2	0	0	1	0	0	0	0	0	1	0	2	1	2	0	0	0	0	0	0	2	2	2	2	1	0	1	0	2	2	1	0	0	1	1	1	0	1	1	0	0	0
867	1	0	0	0	0	0	0	1	1	1	0	0	1	0	1	0	1	1	2	1	2	0	0	0	0	0	0	2	2	2	1	0	1	2	0	2	1	1	0	0	0	0	0	0	0	0	0	0	1
868	1	0	1	0	0	0	2	2	0	0	0	0	1	0	1	0	0	1	1	0	1	1	0	0	0	0	0	1	2	2	1	0	0	1	0	2	2	1	0	0	1	0	0	0	0	1	0	0	1
869	1	0	0	0	0	0	0	0	2	2	0	0	0	0	0	0	0	0	2	0	2	1	0	0	0	0	0	2	2	1	0	1	2	0	0	2	2	0	2	1	1	0	0	1	0	0	0	0	0
870	0	0	1	0	0	1	1	1	1	1	1	1	1	0	0	0	0	0	1	1	1	0	0	0	0	0	0	1	2	2	1	0	1	1	2	0	2	0	1	1	0	0	0	0	0	0	0	0	0
871	1	0	1	0	0	0	1	2	0	0	0	0	0	0	0	0	0	1	1	0	2	0	0	0	0	0	0	1	2	2	0	1	1	0	1	1	1	0	0	0	0	0	0	0	0	0	0	1	0
872	0	0	1	0	0	0	1	1	1	2	0	1	2	0	2	0	0	0	2	0	2	0	0	0	0	0	0	2	2	2	0	1	2	1	1	0	0	0	1	1	0	1	1	0	1	0	0	0	0
873	1	0	2	0	0	1	2	2	0	1	1	0	1	0	1	0	0	1	1	2	1	0	0	0	0	0	0	1	2	2	1	0	0	0	2	0	2	1	1	1	0	0	0	0	0	0	0	0	1
874	0	0	2	0	0	0	1	2	0	0	1	0	1	0	1	0	0	2	0	1	1	1	2	1	1	1	0	1	2	2	0	1	1	0	2	1	1	0	1	1	0	0	0	0	1	0	0	0	0
875	1	0	0	0	0	0	1	2	0	1	0	0	0	0	0	0	0	1	1	1	1	0	0	0	0	0	0	1	2	2	1	2	2	0	0	2	0	0	0	0	0	0	0	0	0	0	0	0	0
876	0	0	2	0	0	1	1	2	1	1	0	0	0	0	0	0	0	0	2	0	2	0	0	0	0	0	0	2	2	2	2	0	1	0	0	2	1	0	0	0	1	0	0	0	1	0	1	0	0
877	1	0	2	0	0	0	1	2	0	0	1	0	1	0	1	0	0	0	2	0	2	0	1	0	0	0	0	1	2	2	1	0	1	0	1	1	2	2	0	0	0	1	0	0	1	0	0	0	1
878	1	0	2	0	0	0	0	0	2	2	0	1	0	0	1	1	1	1	2	1	2	1	0	0	1	1	1	2	2	2	0	0	1	1	0	2	1	0	0	0	1	1	0	0	1	1	0	0	0
879	1	0	2	0	0	2	1	1	1	1	0	0	0	0	0	0	0	0	2	0	2	0	1	0	0	0	0	2	2	2	1	1	0	2	1	1	1	0	1	1	0	1	1	0	1	1	0	0	0
880	1	0	2	0	0	0	1	2	0	1	0	0	2	1	1	1	1	2	0	1	1	0	0	0	0	0	0	2	2	2	2	0	2	0	0	2	2	0	1	1	0	0	0	0	0	0	1	0	0
881	1	0	2	0	0	1	0	1	1	1	1	0	0	0	0	0	0	0	2	0	2	1	0	0	0	0	0	2	1	1	1	0	2	1	1	1	0	0	0	0	0	1	1	0	0	2	0	0	1
882	0	0	0	0	0	0	1	2	0	0	0	0	0	0	0	0	0	1	1	0	0	1	0	0	0	0	0	1	2	2	0	1	1	1	2	0	2	0	1	1	0	1	1	0	0	1	0	0	1
883	0	0	2	0	0	0	2	2	0	1	1	0	0	0	0	0	0	1	1	1	2	1	0	0	1	1	0	1	2	2	0	1	1	2	1	1	1	0	0	0	0	0	0	2	0	2	0	0	0
884	1	0	1	0	0	0	0	1	1	1	0	0	0	0	0	0	0	0	2	1	2	0	0	0	1	1	0	0	1	2	1	0	0	0	0	1	2	1	0	0	1	0	0	0	1	0	0	0	1
885	0	0	1	0	0	0	2	2	0	0	2	1	1	0	0	0	0	1	1	1	2	1	0	0	0	0	0	2	2	2	1	1	1	1	0	2	2	0	0	0	0	1	1	0	1	2	0	1	0
886	0	0	1	1	1	1	1	1	1	1	0	0	1	0	0	0	0	1	1	1	2	1	1	1	1	1	1	2	2	2	1	1	1	1	0	2	0	0	0	0	0	0	1	0	0	1	0	0	0
887	1	0	0	0	0	0	1	1	1	1	1	1	1	0	0	0	0	0	1	0	1	1	0	0	0	0	0	2	2	2	1	2	1	0	1	1	1	0	1	1	0	0	0	0	1	1	0	0	0
888	0	0	1	0	0	1	0	0	2	2	0	1	1	0	1	0	0	0	1	0	2	0	0	0	0	0	1	1	2	2	0	2	1	0	0	2	1	0	1	1	0	0	0	0	0	0	0	0	1
889	1	0	1	0	0	0	1	1	1	2	0	0	2	1	1	1	0	1	1	0	1	1	0	0	0	0	0	2	2	2	0	0	1	0	1	1	2	0	2	1	1	0	0	0	0	0	0	0	2
890	0	0	2	0	0	1	0	1	0	0	1	0	1	0	0	0	0	0	2	1	2	1	1	1	1	1	0	1	1	1	1	0	0	0	1	2	1	1	0	0	0	0	0	0	0	0	0	0	0
891	1	0	0	0	0	0	2	2	0	0	2	0	0	0	0	0	0	0	2	0	2	1	1	1	1	1	0	2	2	2	0	0	1	2	1	2	0	1	0	0	0	1	1	0	1	0	0	0	0
892	0	0	1	0	0	0	1	2	0	0	1	0	0	0	0	0	0	0	1	1	1	0	0	0	0	0	0	2	1	1	2	1	0	0	0	2	2	0	2	2	1	1	1	0	1	0	1	0	0
893	1	0	2	0	0	0	1	1	1	1	1	0	0	0	0	0	0	0	2	0	2	1	1	1	1	2	0	2	1	1	1	1	2	0	0	2	2	1	0	0	0	0	0	0	0	0	0	0	0
894	1	0	2	0	0	1	1	1	1	2	0	1	1	0	0	0	0	2	0	0	0	1	0	0	0	0	0	1	2	2	1	0	1	1	0	2	1	0	0	0	0	1	0	0	0	0	1	1	0
895	1	0	1	0	0	1	0	1	1	1	0	1	1	0	1	0	0	0	2	1	2	2	1	1	1	1	0	2	1	1	2	1	1	1	0	2	1	1	0	0	0	0	0	0	0	1	1	0	0
896	0	1	2	0	0	1	1	2	0	0	0	0	0	0	0	0	1	2	0	2	1	0	0	0	0	0	0	1	2	2	1	0	1	0	0	2	1	0	0	0	0	1	1	0	1	0	0	1	0
897	0	0	1	0	0	1	0	1	1	1	1	1	0	0	0	0	0	0	1	0	1	1	0	0	0	0	0	1	2	2	1	0	1	0	0	2	0	0	0	0	0	0	0	0	0	1	0	1	1
898	0	0	1	0	0	0	1	1	1	1	0	0	0	0	0	0	0	0	2	0	2	0	0	0	0	1	0	2	2	2	0	1	0	1	0	2	2	0	1	1	0	0	0	0	0	0	0	0	0
899	1	0	1	0	0	0	0	0	2	2	0	0	0	0	0	0	0	0	2	0	2	0	0	0	0	0	0	2	1	1	2	0	1	2	2	1	2	1	1	1	0	0	0	0	0	0	1	1	0
900	1	0	0	0	0	0	2	2	0	1	0	1	1	0	1	0	0	1	1	1	2	0	0	0	0	0	0	2	2	2	0	0	1	1	0	1	1	0	0	0	0	1	1	0	1	1	0	0	0
901	1	0	1	0	0	0	0	1	1	1	1	1	2	0	1	1	0	0	2	1	2	0	0	0	0	0	0	2	2	1	1	0	1	0	1	1	2	2	0	0	0	1	0	0	0	0	0	0	0
902	0	1	2	0	0	1	2	2	1	1	1	0	1	0	1	0	0	1	1	1	1	1	1	1	1	1	0	2	1	1	2	1	1	1	1	1	0	0	0	0	0	0	0	0	0	2	0	0	1
903	0	0	2	0	0	0	2	2	0	1	1	0	0	0	0	0	0	0	2	1	2	0	0	0	1	1	0	2	2	2	0	0	0	0	0	2	2	1	0	0	1	1	1	0	1	0	0	1	0
904	1	0	2	0	0	1	1	2	1	1	0	0	0	0	0	0	1	1	1	1	2	0	0	0	0	0	0	1	1	1	2	1	1	0	2	2	2	1	1	1	0	0	0	0	0	0	0	0	0
905	0	0	1	0	0	0	1	2	1	1	0	1	1	0	1	0	1	2	1	0	1	0	0	0	1	1	0	2	2	2	2	1	1	2	1	2	2	0	1	1	0	0	0	0	0	1	0	0	0
906	0	0	1	0	0	1	1	2	0	0	1	1	1	0	1	1	0	1	1	1	1	1	1	1	1	1	1	1	2	2	0	0	0	0	0	2	1	0	1	1	0	0	0	0	1	1	0	0	0
907	1	0	1	0	0	0	1	2	0	0	1	0	1	0	1	0	0	0	2	0	2	0	0	0	0	0	0	2	2	2	0	0	1	1	0	1	0	0	0	1	0	1	1	1	1	2	1	0	0
908	0	0	1	0	0	1	1	1	1	1	2	1	0	0	1	1	0	1	2	1	2	1	0	0	0	0	0	2	2	2	0	0	0	0	0	2	2	1	0	0	0	1	1	0	1	1	0	0	0
909	0	0	1	0	0	1	1	1	1	1	0	0	0	0	0	0	0	1	1	1	2	0	1	0	0	0	0	1	2	2	0	1	1	1	2	0	2	0	1	1	0	0	0	0	0	1	0	0	1
910	0	0	1	0	0	1	2	2	0	0	1	0	1	0	1	0	1	1	1	1	2	0	0	0	0	0	0	1	1	1	2	1	0	1	1	1	1	0	0	0	1	0	0	0	0	2	0	0	0
911	0	0	1	0	0	0	2	2	0	2	1	1	0	0	1	1	0	1	0	0	0	0	0	0	0	0	0	1	2	2	0	1	1	1	0	2	2	1	1	1	0	1	1	0	1	1	0	0	0
912	1	1	2	0	0	1	2	2	0	0	1	0	1	0	1	1	0	0	2	1	2	1	0	0	0	0	0	1	2	2	1	0	1	0	0	2	1	0	1	1	0	0	1	0	1	0	0	0	2
913	0	0	2	0	0	0	1	2	0	0	0	0	0	0	0	0	0	0	2	1	1	0	0	0	1	1	0	1	1	1	1	0	1	0	1	1	0	0	0	0	0	0	0	1	1	0	0	0	1
914	0	0	0	0	0	0	0	0	2	2	0	0	0	0	0	0	0	0	2	0	2	0	0	0	1	1	0	2	2	2	1	1	1	1	1	1	2	1	1	1	0	0	0	0	0	1	0	1	0
915	0	0	2	0	0	0	2	2	0	0	0	0	0	0	0	0	0	0	2	0	2	1	0	0	0	0	0	2	2	2	1	0	0	1	1	1	0	0	0	0	0	0	0	1	1	0	0	1	1
916	1	0	0	0	0	0	0	1	1	1	0	1	0	0	0	0	0	1	1	0	2	1	0	0	0	0	0	2	2	1	1	0	0	1	1	1	1	0	0	0	0	1	1	0	0	0	1	0	0
917	0	0	1	0	0	0	2	2	0	1	1	0	0	0	0	0	0	2	0	2	1	0	1	1	1	1	2	2	2	2	1	1	1	0	1	1	0	0	0	0	0	0	0	0	0	1	1	0	0
918	0	0	1	0	0	0	1	1	0	1	0	0	0	0	0	0	0	1	1	1	1	0	1	0	0	0	1	2	2	2	0	0	1	0	1	1	1	0	0	0	0	0	0	0	0	1	0	0	1
919	0	0	0	0	0	0	1	1	1	2	0	0	1	0	1	0	1	2	1	0	1	0	0	0	0	0	0	1	2	2	0	0	1	2	1	2	2	0	1	0	1	0	0	0	0	0	0	0	0
920	0	0	1	0	0	0	0	1	1	1	1	0	0	0	0	0	0	1	1	0	0	0	0	0	0	0	0	2	2	2	0	0	0	0	0	2	1	0	0	0	0	0	0	1	0	1	0	0	0
921	0	0	0	0	0	0	0	1	1	1	0	0	0	0	0	0	0	2	1	0	1	1	0	0	0	0	0	0	1	2	1	2	1	0	1	1	0	0	0	0	0	0	0	0	0	0	0	0	0
922	1	0	1	0	0	0	2	2	0	1	0	1	1	0	1	0	0	0	2	0	2	1	0	0	0	0	1	2	1	1	1	1	2	0	0	2	1	0	1	1	0	2	2	0	1	1	0	0	0
923	0	0	1	0	0	0	2	2	0	0	0	0	2	0	2	1	0	1	1	0	2	0	0	0	0	0	0	1	1	1	1	0	0	0	2	0	2	1	0	0	0	0	0	0	1	0	0	0	0
924	1	1	2	0	0	0	1	1	1	1	0	0	0	0	0	0	0	0	2	0	2	1	0	0	0	0	0	2	2	2	1	1	1	1	1	1	0	0	0	1	0	0	0	0	1	1	1	0	0
925	1	0	1	0	0	1	2	2	2	2	0	1	2	0	1	0	0	1	1	1	1	1	0	0	0	0	0	2	2	2	1	0	0	2	1	1	1	1	0	0	0	1	0	0	0	0	0	0	0
926	0	0	2	0	0	0	0	1	1	1	1	1	1	0	1	0	0	0	2	1	2	0	0	0	0	0	0	2	2	1	2	1	1	0	0	2	0	0	0	1	0	0	0	0	1	1	0	0	0
927	0	0	2	0	0	0	1	1	1	1	1	0	1	0	1	0	0	2	0	1	2	0	1	1	2	2	0	2	2	2	2	0	1	1	0	2	1	0	1	1	0	0	0	0	0	0	0	0	0
928	1	0	2	0	0	0	0	1	1	1	0	1	0	0	0	0	0	0	2	0	2	1	0	0	0	0	0	2	2	2	1	1	0	0	0	2	1	1	0	0	0	1	1	1	0	0	0	0	0
929	1	0	2	0	0	0	1	2	0	1	0	0	0	0	0	0	0	0	2	1	2	1	1	0	1	1	0	2	2	2	1	0	1	1	1	1	2	0	1	1	0	0	0	0	0	0	0	0	1
930	1	0	2	0	0	0	2	2	2	2	0	1	1	0	1	0	0	1	1	0	1	0	1	0	0	0	0	2	1	0	1	1	2	0	1	1	2	1	1	0	1	0	0	0	0	1	1	0	0
931	0	0	1	0	0	0	1	1	1	1	0	1	1	0	1	0	0	1	1	0	2	0	0	0	0	0	0	1	2	2	0	2	2	0	0	2	1	0	1	1	0	0	0	1	2	0	0	0	0
932	1	0	0	0	0	1	2	2	0	0	0	0	0	0	0	0	0	0	2	0	2	0	0	0	0	0	0	2	2	2	1	1	1	2	1	1	1	0	0	0	1	1	1	0	1	1	0	1	0
933	0	0	2	0	0	0	1	1	2	2	0	0	1	0	1	0	0	0	2	0	2	0	0	0	0	0	0	2	2	2	1	0	1	0	0	2	2	1	1	1	0	0	1	0	1	0	0	0	0
934	1	0	0	0	0	0	1	2	1	2	0	0	1	0	1	0	0	1	0	1	0	1	0	0	0	0	0	2	2	2	1	1	1	2	1	2	0	0	0	0	0	0	0	0	1	0	0	0	1
935	1	1	2	0	0	0	1	1	1	1	0	2	2	0	1	0	0	0	1	0	1	1	0	0	0	0	0	2	2	2	1	2	1	0	1	1	2	0	2	2	0	1	1	0	0	0	0	0	1
936	1	0	0	0	0	0	0	0	2	2	0	0	0	0	0	0	0	1	2	1	2	2	0	0	0	0	0	1	2	2	0	0	0	0	2	0	1	0	0	0	0	1	1	0	1	0	0	0	0
937	1	0	1	0	0	0	2	2	0	0	1	1	2	0	1	0	0	0	2	0	2	0	1	1	2	2	0	2	2	2	0	0	0	0	0	2	2	0	0	0	0	0	0	2	0	0	0	1	0
938	1	0	0	0	0	0	2	2	0	1	1	1	1	0	1	0	0	0	2	0	2	1	0	0	0	0	0	2	2	2	1	0	1	1	0	2	1	0	0	0	0	2	2	0	1	1	0	0	0
939	1	1	1	0	0	0	2	2	0	1	0	0	0	0	0	0	0	0	2	0	2	0	0	0	0	0	0	2	2	2	0	1	1	0	0	2	1	0	1	0	1	0	0	0	0	0	0	0	0
940	1	0	0	0	0	0	1	2	0	1	0	1	2	0	1	0	1	0	2	1	2	1	1	0	0	0	0	2	2	2	0	1	0	0	1	1	1	0	1	1	0	0	0	1	1	0	0	1	0
941	0	0	2	0	0	0	1	2	0	1	0	1	2	1	1	1	0	1	1	1	1	0	0	0	1	1	0	1	1	0	1	0	0	0	0	2	2	0	1	1	0	0	0	1	0	0	0	0	1
942	1	0	1	0	0	0	0	1	1	1	0	0	0	0	0	0	0	0	2	0	2	0	0	0	0	0	0	2	2	2	1	1	2	0	1	1	1	0	0	0	0	0	0	0	1	1	0	0	0
943	1	0	0	0	0	0	1	1	1	1	0	0	1	0	0	0	0	1	1	0	1	0	0	0	0	0	0	2	2	2	1	0	0	0	0	2	1	0	0	0	0	0	0	1	0	0	0	0	0
944	0	0	0	0	0	0	0	0	2	2	0	1	0	0	1	1	0	0	2	1	2	0	0	0	0	0	0	2	2	2	1	0	2	1	2	1	1	1	0	0	0	1	1	0	1	0	0	0	0
945	0	0	1	0	0	0	2	2	0	0	2	0	1	0	1	0	0	2	0	1	2	1	1	1	1	1	1	2	2	2	1	1	1	0	0	2	2	1	1	1	0	1	1	0	1	0	1	0	1
946	1	0	1	0	0	0	1	1	1	1	0	1	1	0	1	1	0	1	1	1	2	1	1	1	1	1	0	1	2	2	1	0	0	1	0	2	2	0	2	1	1	1	0	0	0	0	1	0	1
947	1	0	0	0	0	0	2	2	0	1	0	0	0	0	0	0	0	1	1	1	2	0	0	0	1	1	0	2	2	2	1	2	1	0	1	1	0	0	1	1	0	0	0	0	0	2	0	0	0
948	0	0	1	0	0	0	0	0	2	2	0	1	1	0	1	0	0	1	1	2	1	1	0	0	0	0	1	2	2	2	0	0	1	0	1	1	1	0	0	0	0	0	0	0	0	0	1	1	0
949	0	0	2	0	0	1	2	2	1	1	1	0	0	0	0	0	0	2	0	1	0	0	0	0	0	0	0	2	2	2	1	1	1	2	0	2	1	0	0	0	0	0	0	0	0	0	0	0	1
950	0	0	1	1	1	1	2	2	0	1	0	0	0	0	0	0	0	1	1	1	2	0	0	0	0	0	0	1	2	2	1	1	1	2	2	1	0	0	1	1	0	0	0	0	0	0	0	0	0
951	1	0	0	0	0	0	2	2	0	0	2	0	0	0	0	0	0	1	1	1	1	0	0	0	0	0	1	2	2	2	0	0	1	0	1	1	2	0	2	2	1	0	0	0	1	0	0	0	1
952	0	0	0	0	0	0	1	1	1	1	0	1	1	0	0	0	0	0	2	1	2	0	0	0	1	1	0	2	2	2	1	0	2	1	2	1	0	0	0	0	0	0	0	0	1	0	0	0	0
953	1	0	1	0	0	0	2	2	0	2	1	0	0	0	0	0	1	2	1	0	1	0	1	0	1	1	0	2	2	2	1	1	1	2	0	2	2	1	0	0	0	2	2	0	1	1	0	0	0
954	1	0	1	0	0	0	2	2	0	1	1	0	2	1	1	1	0	0	2	0	2	0	0	0	1	1	0	2	1	2	2	2	1	0	2	0	1	0	0	0	0	0	0	1	0	0	0	0	0
955	1	0	2	0	0	1	2	2	0	2	1	0	1	0	1	0	0	2	0	2	1	0	0	0	0	0	0	2	2	2	2	0	0	0	0	2	1	0	1	1	1	0	0	1	0	1	1	0	0
956	0	0	1	0	0	0	1	1	1	2	0	0	0	0	0	0	0	1	1	1	1	0	0	0	1	1	0	1	2	2	0	1	1	0	1	1	0	0	0	0	0	0	0	0	1	0	0	1	1
957	0	0	2	0	0	0	0	0	2	2	0	0	1	0	1	0	0	2	0	1	1	0	0	0	0	0	1	2	2	2	0	0	0	0	0	2	2	0	2	1	1	0	1	0	1	1	0	0	0
958	1	0	1	0	0	0	2	2	0	0	0	0	0	0	0	0	0	0	2	0	2	0	0	0	0	0	0	2	1	1	2	0	0	0	0	2	0	0	1	1	0	0	0	0	1	0	0	1	0
959	1	0	1	0	0	0	1	1	1	1	1	0	1	0	1	0	0	1	0	1	0	2	1	1	1	1	0	2	2	1	0	0	0	0	1	1	1	0	0	0	0	0	0	1	0	0	0	0	1
960	1	0	2	0	0	0	1	1	1	1	0	2	2	0	1	0	0	0	1	0	2	0	1	1	1	1	0	2	2	2	0	1	1	1	0	2	1	0	1	1	0	0	0	0	0	0	1	0	0
961	1	0	1	0	0	0	2	2	1	1	1	0	0	0	0	0	0	1	1	0	0	0	0	0	0	0	0	2	1	1	1	0	2	0	2	0	2	0	1	1	0	2	1	0	1	0	1	0	0
962	0	0	2	0	0	0	1	1	1	1	1	0	1	0	1	0	0	0	2	1	2	1	0	0	0	0	0	2	2	2	0	0	0	0	2	0	2	0	1	0	1	0	0	1	1	0	1	0	0
963	0	0	1	0	0	0	2	2	0	0	2	0	0	0	0	0	0	0	2	0	2	1	0	0	0	0	0	2	2	1	0	2	1	0	0	2	0	0	0	0	0	0	0	0	0	0	0	0	1
964	1	0	1	0	0	0	1	2	0	0	1	0	1	0	1	0	0	0	2	1	2	0	0	0	0	0	0	1	1	1	1	1	2	0	1	1	1	0	0	0	0	0	0	0	1	1	0	0	1
965	1	1	1	0	0	0	1	1	0	0	1	0	0	0	0	0	0	1	1	1	2	1	0	0	0	0	0	2	2	2	0	0	2	0	0	2	1	0	0	0	0	1	1	1	1	2	0	0	1
966	1	0	2	0	0	1	2	2	0	1	0	0	0	0	0	0	0	1	1	1	1	1	0	0	0	0	0	1	2	2	0	1	0	0	1	1	2	0	1	1	0	1	1	0	1	1	1	0	0
967	1	0	2	0	0	0	0	1	0	0	1	0	0	0	0	0	0	1	2	0	2	0	1	0	1	1	0	2	2	2	2	1	1	1	1	0	2	0	2	2	0	0	0	0	0	0	0	0	1
968	1	0	2	0	0	1	2	2	0	1	1	0	1	0	1	1	0	0	1	1	2	1	1	1	1	1	0	2	2	2	2	1	1	0	0	2	1	0	0	0	0	0	0	0	0	0	0	0	0
969	1	0	1	1	1	1	2	2	0	0	2	0	0	0	0	0	0	1	1	1	2	0	0	0	0	0	0	2	2	1	1	0	1	0	0	2	0	0	0	0	0	1	1	0	0	0	1	0	1
970	1	1	1	0	0	0	0	0	2	2	0	1	2	0	2	0	1	2	1	1	1	1	1	1	0	0	0	2	2	2	1	1	1	0	0	2	1	1	0	0	0	1	0	0	0	1	0	0	0
971	0	0	1	0	0	0	1	1	1	2	0	1	1	0	0	0	0	1	1	1	1	0	1	0	0	0	0	2	1	1	2	1	2	0	2	0	1	0	0	0	0	0	0	2	0	0	0	0	0
972	0	0	1	0	0	1	2	2	0	1	1	1	2	0	1	0	0	1	1	1	1	0	1	0	0	0	0	2	1	2	1	1	2	0	1	1	0	0	0	0	0	0	0	0	0	0	0	0	0
973	1	0	1	0	1	0	1	2	0	0	1	0	0	0	0	0	0	0	2	0	2	1	0	0	0	0	0	2	2	2	1	0	1	1	1	1	1	0	0	0	0	1	0	0	0	0	0	1	0
974	1	0	1	0	0	0	1	1	1	2	0	0	1	0	1	1	0	0	2	0	2	0	1	0	0	0	1	2	2	2	1	1	1	0	1	1	1	0	0	0	1	0	0	0	0	0	0	0	1
975	0	0	1	0	0	0	0	1	1	1	1	0	0	0	0	0	0	2	0	2	0	1	1	1	1	1	0	2	2	2	0	2	1	0	2	0	1	0	1	1	1	0	0	0	1	1	0	0	2
976	1	0	1	0	0	0	0	0	2	2	0	0	0	0	0	0	0	1	1	1	1	0	0	0	0	0	0	2	2	2	0	1	1	1	0	2	1	0	0	0	1	1	0	0	1	1	0	0	1
977	0	1	2	0	1	0	1	1	1	2	0	0	0	0	0	0	0	0	1	0	2	0	1	0	0	0	0	1	2	2	0	1	1	1	1	0	2	0	0	0	0	0	0	0	0	0	2	0	0
978	0	0	2	0	0	0	0	1	1	1	1	1	1	0	1	0	0	2	0	0	0	0	1	1	2	2	0	2	1	2	1	2	1	0	0	2	0	0	0	0	0	0	0	1	0	1	1	1	0
979	1	0	1	0	0	0	0	0	2	2	0	0	1	0	1	0	0	1	1	1	2	1	0	0	0	0	0	1	2	2	0	1	1	2	1	1	2	1	0	0	0	0	0	0	1	0	0	0	1
980	0	0	2	0	0	1	2	2	0	0	0	1	1	0	1	0	0	0	2	1	2	0	0	0	1	1	0	0	2	1	0	0	1	1	0	2	1	0	0	0	0	0	0	1	1	0	0	0	1
981	0	0	0	0	0	0	0	0	2	2	0	1	1	0	0	0	0	2	0	1	1	1	0	0	0	0	0	2	1	1	1	1	2	0	1	1	2	0	2	2	0	0	0	0	0	0	1	0	0
982	0	0	1	0	0	0	1	2	0	0	0	1	2	0	1	0	0	1	1	2	1	0	0	0	0	0	0	2	2	1	1	1	2	0	1	1	1	0	0	0	0	0	0	0	1	1	0	0	1
983	1	0	1	0	0	0	1	2	0	0	0	0	0	0	0	0	0	2	0	0	1	0	0	0	0	0	1	2	2	2	0	0	1	1	1	1	1	0	0	0	1	0	0	1	0	1	0	0	0
984	1	0	2	0	0	0	1	1	0	0	1	0	0	0	0	0	0	0	2	1	2	0	1	0	1	1	0	1	2	2	1	1	1	0	1	1	2	0	1	1	0	0	0	2	0	0	0	0	0
985	0	0	1	0	0	1	1	2	0	0	0	0	0	0	0	0	0	0	2	0	2	1	1	1	1	1	0	2	2	2	1	1	1	0	0	2	1	0	1	1	0	0	0	0	0	0	0	0	2
986	0	0	0	0	0	0	2	2	0	1	0	0	0	0	0	0	0	0	2	0	2	0	0	0	1	1	1	2	2	2	0	0	1	0	1	1	2	1	1	1	0	0	0	0	0	0	2	0	0
987	1	0	2	0	0	1	2	2	0	1	1	0	1	0	1	0	0	1	1	2	1	0	0	0	0	0	0	2	2	2	2	1	1	0	2	2	0	1	0	0	0	1	0	0	2	1	0	0	0
988	1	0	1	0	0	1	0	0	1	1	2	0	1	0	1	0	0	2	0	1	1	0	0	0	0	0	0	2	2	2	0	0	1	0	1	1	2	0	2	2	0	0	0	0	0	0	0	1	0
989	1	0	1	0	0	0	2	2	1	1	1	0	2	1	1	1	0	2	1	0	2	0	0	0	0	0	0	2	2	2	1	0	0	0	0	2	1	0	2	2	0	0	0	0	0	1	0	1	0
990	1	0	0	0	0	0	2	2	0	1	0	0	1	0	1	0	0	0	2	0	2	0	0	0	0	0	0	1	2	2	0	2	1	0	1	1	1	0	0	0	0	0	0	0	0	0	0	0	0
991	0	0	0	0	0	0	1	1	1	2	0	0	1	0	1	0	0	0	2	0	2	1	0	0	0	0	0	1	1	1	0	0	0	1	0	2	2	1	1	1	0	1	0	0	0	0	0	0	0
992	1	0	1	0	0	0	1	1	1	2	0	1	1	1	0	1	1	2	1	0	1	0	0	0	0	0	0	0	1	2	1	0	0	0	0	2	1	0	2	2	0	1	0	0	0	1	0	2	0
993	0	0	1	0	0	0	2	2	0	1	1	0	0	0	0	0	0	0	1	0	2	1	0	0	0	0	0	1	2	2	0	0	1	0	1	1	1	0	0	0	0	1	0	0	0	1	0	0	0
994	1	0	1	0	0	0	2	2	0	0	0	0	0	0	0	0	0	1	1	1	1	1	1	1	1	1	0	2	2	2	2	0	1	0	1	1	1	1	0	0	0	0	0	0	0	0	1	0	0
995	1	0	0	0	0	0	1	2	0	1	0	0	1	0	1	0	0	2	0	1	1	1	1	0	0	0	0	1	1	1	0	1	2	0	2	0	1	0	1	1	0	0	0	1	0	0	0	1	0
996	0	0	1	0	0	0	0	1	0	0	1	1	2	0	1	1	0	1	2	0	2	0	0	0	0	0	0	2	1	2	1	0	1	0	0	2	2	1	1	1	0	0	1	0	1	1	0	0	0
997	0	0	2	0	0	0	2	2	0	0	1	0	1	0	1	0	0	1	0	1	0	1	0	0	0	0	0	2	1	1	2	0	2	1	1	1	2	0	1	1	0	1	1	0	1	0	1	0	0
998	0	0	1	0	0	0	0	0	2	2	0	0	1	0	1	0	0	0	2	0	2	1	0	0	0	0	0	2	2	2	0	0	0	1	0	2	1	0	1	1	0	0	0	0	0	0	0	0	1
999	0	0	0	0	0	1	1	1	0	0	0	0	1	0	2	0	0	1	1	1	2	0	0	0	0	0	1	2	2	2	0	1	0	1	1	1	1	0	0	0	0	0	1	0	0	1	1	1	0
1000	1	0	1	0	0	0	0	0	1	1	1	0	0	0	0	0	1	0	2	1	2	1	1	1	1	1	0	1	2	2	1	0	0	1	1	1	2	1	0	0	1	1	0	0	0	0	0	0	1
[truncated: 952 more columns]
