# Supplementary material for: KNN-MDR: a learning approach for improving interactions mapping performances in genome wide association studies
Source: BMC Bioinformatics. 2017 Mar 21;18:184. doi: 10.1186/s12859-017-1599-7 (PMC5361736; doi:10.1186/s12859-017-1599-7)
Supplement: Supplementary file 2 — The data set(s) supporting the results of Table 1. (ZIP 22742 kb) [file 12859_2017_1599_MOESM2_ESM.zip › Nouveau dossier/S35/mkallsimul.dat]

1	0	0	2	0	0	0	1	1	0	0	1	0	1	1	2	0	0	0	1	1	0	0	2	0	0	0	0	0	2	2	1	1	1	2	1	1	1	0	0	1	1	0	0	1	0	1	0	0	0
2	1	1	2	0	0	0	2	0	2	2	0	1	1	0	0	0	0	1	2	1	1	0	2	0	0	0	0	0	2	1	1	1	2	0	0	2	1	1	0	1	1	0	0	2	1	1	0	0	0
3	0	0	2	0	2	2	2	2	0	0	1	0	1	0	0	1	0	0	2	0	0	0	1	1	1	1	1	0	2	0	0	1	2	0	0	2	0	0	1	1	1	0	1	2	1	1	0	1	0
4	0	0	0	0	0	0	2	2	0	0	0	0	1	1	1	0	0	1	1	1	1	0	2	0	0	0	0	0	2	1	1	0	1	1	1	1	1	0	0	2	2	0	0	0	0	0	1	0	1
5	1	0	1	0	0	0	1	1	1	2	1	1	1	0	0	1	0	1	2	1	1	0	2	0	0	0	0	0	1	0	1	1	0	0	0	2	1	1	0	0	0	0	2	2	1	1	0	0	0
6	0	0	2	0	0	0	1	1	1	1	1	0	1	0	0	1	0	1	1	1	1	2	0	0	0	0	0	0	2	2	1	1	2	0	0	2	1	0	0	2	2	0	0	2	0	0	0	0	1
7	1	0	1	0	0	0	2	2	1	1	1	1	1	0	0	0	0	0	1	0	0	0	1	0	1	1	0	0	1	1	0	1	2	0	1	1	1	0	2	0	0	0	0	2	0	0	0	0	1
8	1	0	2	0	0	0	1	1	2	2	0	0	0	0	0	0	0	0	2	1	1	0	1	0	1	1	0	2	1	1	2	2	2	2	1	1	2	1	0	1	1	1	1	2	0	2	0	1	0
9	0	0	0	0	0	0	2	1	1	2	0	0	0	0	0	0	0	1	1	1	0	0	2	0	1	1	0	0	1	1	1	0	0	0	1	1	2	0	0	1	1	1	1	1	1	0	0	0	0
10	1	0	2	0	0	0	1	1	0	0	1	1	1	1	1	0	0	0	0	0	0	0	0	0	0	1	0	1	2	1	2	2	2	0	1	1	2	0	2	0	0	0	1	2	1	0	0	0	1
11	1	1	2	0	0	0	1	2	0	0	1	0	0	0	0	0	0	0	1	0	0	0	1	0	0	0	0	1	2	1	1	1	2	0	0	2	1	0	0	2	2	0	1	1	1	1	0	0	0
12	0	0	2	0	0	0	2	1	1	2	0	0	0	0	0	0	1	0	2	1	1	0	2	0	0	0	0	0	2	1	1	0	1	1	0	2	2	0	0	2	2	0	0	1	0	0	0	0	0
13	0	0	1	0	0	0	2	0	2	2	0	0	0	0	0	0	0	0	2	1	0	0	2	0	0	0	0	1	1	1	1	1	1	1	2	0	1	0	0	1	1	0	0	0	0	0	0	0	0
14	0	0	1	0	0	0	2	1	1	1	0	1	1	0	0	0	0	0	1	2	1	0	1	0	0	0	0	1	2	0	1	0	1	2	1	2	2	0	1	1	1	0	0	1	0	0	0	0	1
15	0	0	1	0	0	0	2	0	2	2	0	1	1	0	0	0	1	2	1	0	0	0	1	1	1	1	0	1	2	1	2	1	1	0	0	2	2	0	0	2	2	0	0	2	0	2	0	0	0
16	1	0	2	0	1	1	1	1	1	1	0	1	2	2	2	0	0	0	2	1	1	0	1	0	1	1	0	0	2	1	0	1	1	1	2	0	0	1	0	0	0	0	0	1	0	1	0	0	0
17	1	0	2	0	0	0	2	1	1	2	0	0	2	2	2	0	0	1	1	1	1	0	1	1	1	1	0	0	2	2	0	0	0	0	1	1	1	0	2	1	0	0	0	2	0	0	0	0	0
18	0	0	1	0	0	0	1	1	0	0	1	1	2	1	1	0	0	0	0	1	1	1	2	0	0	0	0	1	2	1	2	1	2	0	1	1	0	1	1	0	0	0	1	1	1	0	0	0	0
19	0	0	2	0	0	0	2	2	0	0	0	1	1	0	0	0	0	1	2	0	0	0	2	0	0	0	0	0	2	1	0	2	2	0	2	0	1	0	1	1	1	0	0	2	1	1	0	0	1
20	1	0	2	0	0	1	1	1	1	1	0	0	0	0	0	0	0	1	2	0	0	0	1	1	1	1	0	0	2	1	2	1	1	0	1	1	1	0	1	1	1	0	1	1	1	0	0	0	1
21	1	0	2	0	2	2	1	1	1	1	1	2	2	1	1	0	0	0	2	0	0	0	2	0	0	0	0	0	1	1	2	1	1	1	1	2	1	0	0	2	2	0	1	1	1	1	0	0	0
22	0	0	1	0	1	1	2	2	0	1	0	0	1	0	0	0	0	0	1	0	0	0	1	0	0	0	0	1	2	1	0	1	1	0	1	2	1	0	0	1	1	0	1	2	1	2	0	0	0
23	1	0	1	0	0	0	2	1	1	2	0	1	1	0	0	0	0	1	2	0	0	0	2	0	1	1	0	1	2	1	2	1	1	1	1	1	1	0	1	1	1	1	1	1	1	0	0	0	0
24	1	0	0	0	0	0	2	2	1	1	0	1	2	2	2	0	0	2	1	1	1	1	1	0	0	0	0	0	2	1	0	1	1	0	1	1	0	0	1	1	1	0	0	1	0	1	0	0	0
25	1	0	2	0	0	0	2	2	1	1	0	0	0	0	0	0	0	0	2	0	0	0	2	0	1	1	0	0	2	2	1	1	1	0	1	1	1	0	0	1	1	0	0	1	0	1	0	0	2
26	0	0	1	0	0	0	2	2	0	0	1	0	2	2	2	0	0	0	0	1	1	1	1	0	0	0	0	0	2	1	1	1	2	1	2	1	1	1	0	1	1	0	1	1	1	0	0	0	2
27	0	0	1	0	1	1	2	1	0	0	0	0	1	1	1	0	0	0	1	1	0	0	2	0	1	1	0	0	2	2	0	0	1	0	1	2	2	0	0	2	2	0	0	1	1	1	0	0	0
28	1	0	1	0	0	0	1	2	0	0	1	0	1	1	1	0	0	1	2	0	0	0	2	0	1	1	1	0	2	0	0	0	0	0	2	0	1	0	0	2	2	0	0	1	0	0	0	0	0
29	0	0	1	0	1	1	1	2	0	1	0	0	1	0	1	1	0	0	0	2	0	0	2	0	0	0	0	1	2	1	0	2	2	0	1	1	1	0	1	1	1	0	1	2	0	1	0	0	0
30	0	1	1	0	0	0	1	1	1	1	1	0	0	0	0	0	0	0	1	0	0	0	0	0	1	1	0	0	2	2	1	1	1	1	0	2	2	0	0	2	2	0	0	0	0	1	0	0	0
31	1	0	1	0	0	0	2	1	1	2	0	1	2	1	1	0	0	0	1	0	0	0	1	0	0	0	0	1	1	1	1	1	1	0	0	2	2	0	0	1	1	0	0	0	2	0	0	0	2
32	1	0	2	0	0	0	2	1	1	1	0	0	0	0	0	0	0	0	0	1	0	0	2	0	1	1	0	2	1	1	2	2	2	0	2	0	1	0	1	1	1	0	1	1	1	1	0	0	1
33	1	0	2	0	0	0	1	2	1	1	1	1	2	1	1	0	0	0	1	0	0	0	2	0	1	1	1	1	2	1	0	2	1	0	0	2	2	0	0	1	1	0	1	2	1	1	0	0	0
34	0	0	1	0	0	0	1	1	0	0	1	1	1	0	0	0	0	0	1	0	0	0	1	0	0	0	0	1	1	1	1	1	1	1	0	2	1	0	0	0	0	0	0	2	0	1	0	1	0
35	1	0	2	0	0	0	1	2	0	0	1	1	1	0	0	0	0	0	1	1	1	1	2	0	0	0	0	1	2	1	2	0	0	0	0	2	1	1	0	1	1	0	1	2	1	0	0	0	0
36	0	0	2	0	0	0	2	2	0	0	0	1	1	0	0	0	0	0	1	2	1	0	2	0	1	1	0	1	2	2	1	2	2	2	1	2	2	0	1	1	1	0	1	1	0	0	0	0	0
37	0	0	1	0	1	1	2	0	2	2	0	1	2	1	1	0	0	0	1	1	1	0	1	0	0	0	0	1	1	1	1	2	2	0	1	1	1	0	0	1	1	0	0	2	0	1	0	1	0
38	0	0	2	0	0	0	2	1	0	0	0	1	2	1	1	0	1	2	0	2	2	0	1	1	1	1	0	0	2	1	0	1	1	2	1	1	2	0	0	2	2	0	0	1	0	0	0	0	0
39	0	0	1	0	1	1	2	2	0	1	0	0	0	0	0	0	0	2	2	0	0	0	2	0	0	0	0	0	2	1	2	2	1	0	0	2	2	0	0	2	2	0	0	1	0	0	0	0	1
40	1	0	1	1	1	2	2	2	0	1	1	1	1	1	1	0	0	1	2	1	0	0	2	0	0	0	0	2	1	1	2	1	2	0	0	2	1	0	0	2	2	0	1	2	1	0	0	0	0
41	0	0	1	0	0	0	1	2	0	0	1	0	1	1	1	0	0	0	0	1	1	0	1	0	0	0	0	1	1	1	1	2	2	1	0	2	1	1	0	1	1	0	0	2	0	1	0	0	0
42	0	0	2	0	0	0	2	1	0	0	0	0	0	0	0	0	0	1	2	1	0	0	2	0	0	0	0	0	2	1	0	1	1	0	0	2	1	0	0	1	1	0	0	1	0	1	0	0	0
43	0	0	2	0	0	0	2	2	0	1	0	0	0	0	0	0	1	1	1	0	0	0	0	1	1	1	0	0	2	1	2	1	2	0	1	1	1	0	0	2	2	1	2	2	1	1	0	0	0
44	1	0	1	0	0	0	2	1	1	1	0	1	1	0	0	0	0	0	1	0	0	0	1	1	1	1	0	1	2	1	0	1	1	1	1	2	1	1	1	1	1	0	0	2	0	0	0	1	0
45	1	0	0	0	0	0	1	1	1	1	1	0	1	1	1	0	0	1	2	0	0	0	1	0	0	0	0	1	1	1	1	0	1	1	0	2	1	0	1	1	1	0	0	2	0	0	0	0	0
46	1	0	0	0	0	0	0	2	1	1	0	0	0	0	0	0	0	0	1	0	0	0	2	0	0	0	0	0	2	2	1	2	2	2	1	1	2	0	0	2	2	1	1	2	0	0	0	1	0
47	1	0	1	0	0	0	2	2	1	1	0	0	0	0	0	0	0	0	1	1	1	0	1	0	1	1	0	1	2	1	1	0	1	1	1	2	0	0	1	1	1	0	1	2	1	2	1	0	0
48	0	0	2	0	1	1	2	2	0	0	0	0	1	0	1	1	0	0	1	1	1	0	2	0	0	0	0	0	2	1	1	1	1	0	0	1	1	1	0	1	1	0	1	2	0	1	0	1	0
49	0	0	1	0	0	0	1	2	0	0	1	1	1	0	0	0	0	0	2	0	0	0	2	0	0	0	0	0	2	1	0	2	2	0	0	2	1	1	0	1	1	0	0	1	0	0	0	0	0
50	1	0	1	0	0	0	1	1	0	0	2	1	2	1	1	0	0	0	1	1	0	1	2	0	1	1	1	1	2	0	1	1	1	0	1	2	1	0	0	1	1	0	0	2	1	1	0	0	0
51	0	0	2	0	0	0	1	1	0	0	1	0	0	0	0	0	0	0	2	0	0	0	1	0	0	0	0	1	2	1	1	0	0	0	0	2	1	2	0	0	0	0	0	1	0	0	0	1	0
52	0	0	2	0	2	2	1	1	0	0	1	0	0	0	0	0	0	1	2	1	1	0	2	0	0	0	0	0	2	2	0	1	1	0	0	2	1	1	0	0	0	0	0	2	0	1	0	0	0
53	0	0	0	0	0	0	2	1	1	2	0	0	0	0	0	0	0	0	0	1	0	0	1	1	1	1	0	1	2	0	1	0	1	2	1	2	1	0	1	1	1	0	1	2	1	2	0	0	0
54	1	0	1	0	1	1	1	2	0	2	0	0	0	0	0	0	0	0	1	1	1	0	1	0	0	0	1	0	2	0	0	1	1	0	1	1	1	0	1	2	2	0	1	1	1	2	0	0	0
55	1	0	2	0	0	0	1	2	1	1	1	0	0	0	0	0	0	0	2	0	0	0	1	1	2	2	0	0	2	2	1	1	1	0	0	2	1	0	0	1	1	0	1	1	1	2	0	0	1
56	1	1	1	0	0	0	1	1	1	1	1	0	0	0	0	0	0	0	2	0	0	0	2	0	0	0	1	0	2	1	0	0	0	0	0	2	0	0	1	1	1	0	0	1	0	0	0	0	0
57	1	0	0	0	0	0	2	1	1	1	1	0	1	1	1	0	0	1	1	1	1	0	2	0	0	0	1	1	1	0	1	1	2	1	2	1	1	0	0	1	1	1	1	2	1	0	0	0	0
58	0	0	1	0	1	1	1	2	1	1	1	0	0	0	0	0	0	1	1	0	0	0	1	0	1	1	1	0	2	1	0	1	1	0	1	1	1	0	2	0	0	0	0	2	1	1	0	2	0
59	1	0	2	0	0	0	2	0	2	2	0	1	1	0	0	0	0	1	1	0	0	0	1	0	0	0	0	0	2	1	0	2	2	0	1	1	2	1	0	1	1	1	1	2	0	2	0	0	0
60	1	0	2	0	2	2	1	1	1	1	0	0	0	0	0	0	0	1	1	0	0	0	2	0	0	0	0	0	2	2	0	1	1	0	2	1	1	1	0	1	1	0	1	1	0	0	0	1	0
61	0	0	2	0	0	0	1	2	0	0	1	1	2	1	1	1	0	1	2	0	0	0	2	0	0	0	0	0	2	2	0	2	2	1	0	2	1	0	0	2	2	1	2	2	1	1	0	0	0
62	0	0	0	0	0	0	1	2	0	2	0	0	1	1	1	1	0	0	2	0	0	0	2	0	0	0	1	2	2	1	1	1	2	1	1	1	1	0	2	0	0	0	0	1	0	0	0	0	0
63	0	0	1	0	0	0	2	2	0	1	0	0	0	0	0	0	0	1	2	0	0	0	2	0	1	1	0	1	2	1	1	1	1	0	0	2	1	1	0	1	1	0	0	2	0	0	0	0	1
64	0	0	2	0	0	0	1	1	0	0	1	0	0	0	0	0	0	0	1	2	1	0	2	0	0	0	0	0	2	2	0	1	2	2	1	1	1	0	0	1	0	0	0	1	0	0	0	0	0
65	0	0	2	0	0	0	2	2	0	1	0	0	0	0	0	0	0	1	1	0	1	0	2	0	0	0	0	1	2	2	0	1	1	1	0	2	1	1	1	1	1	1	2	2	1	1	0	0	0
66	1	0	2	0	0	0	2	2	0	1	1	1	1	0	0	0	0	0	1	1	1	0	2	0	0	0	0	1	2	2	1	0	2	1	0	2	1	0	2	0	0	0	0	2	0	0	0	1	0
67	0	0	2	0	0	0	2	0	2	2	0	0	1	0	0	0	1	0	2	1	1	0	2	0	0	0	0	2	2	1	2	1	2	1	1	1	2	1	0	1	1	0	1	2	1	0	0	0	0
68	1	0	1	0	0	0	2	1	1	1	0	0	0	0	0	0	0	0	2	0	0	0	2	0	0	0	1	1	1	0	1	2	2	1	0	2	1	1	0	0	0	0	1	1	1	0	0	1	0
69	0	0	1	0	1	1	2	1	1	1	0	0	0	0	0	0	0	0	0	1	0	0	0	0	0	0	0	0	2	2	1	1	1	0	1	1	2	0	1	1	1	0	0	2	0	0	0	0	0
70	0	0	2	0	0	0	1	1	1	1	0	1	2	1	2	1	0	1	1	0	0	0	2	0	0	0	0	0	2	1	0	1	1	1	0	2	1	0	0	2	2	0	0	2	0	0	0	0	0
71	0	0	1	1	1	2	2	2	0	1	0	0	1	0	0	0	0	0	0	1	1	0	2	0	0	0	0	0	1	1	0	1	1	0	1	1	1	0	1	1	1	0	0	2	0	1	0	1	0
72	0	1	1	0	0	0	2	1	1	1	0	0	0	0	0	0	0	1	0	1	1	0	1	0	0	0	0	2	2	1	1	0	0	0	0	2	2	0	0	2	2	0	1	2	1	1	0	0	0
73	0	0	2	0	0	0	2	0	2	2	0	1	2	2	2	0	0	0	1	0	0	0	0	0	0	0	0	0	2	2	0	1	1	0	1	1	2	0	1	1	1	1	1	2	1	0	0	0	0
74	1	0	1	0	0	0	2	1	1	1	0	0	0	0	0	0	0	0	1	1	1	1	2	0	0	0	0	2	1	1	2	1	2	0	1	1	2	0	1	1	1	1	1	2	0	0	0	0	0
75	0	0	2	0	0	0	1	1	1	1	1	0	1	1	1	0	0	0	0	1	1	0	1	0	0	0	0	0	2	2	0	1	1	1	2	0	0	0	1	1	1	0	0	2	1	1	0	0	0
76	1	0	2	0	0	0	2	1	0	0	0	0	0	0	0	0	0	0	1	0	0	0	1	0	1	1	0	0	2	2	1	1	1	1	1	1	1	1	0	2	2	0	0	2	0	0	0	0	0
77	0	0	0	0	0	0	2	1	0	1	0	0	1	1	1	0	1	2	0	2	2	0	2	0	0	0	0	2	2	2	0	1	1	0	0	2	2	1	0	2	1	0	0	1	0	0	0	0	0
78	1	0	1	0	0	0	1	1	1	1	1	0	0	0	0	0	1	0	2	1	1	0	1	1	1	1	0	1	2	2	0	2	2	0	1	1	0	0	1	1	1	0	0	1	0	0	0	0	1
79	0	1	2	0	0	0	2	2	1	1	1	1	2	1	1	0	1	1	0	1	1	0	2	0	0	0	0	0	2	2	0	0	0	0	1	1	2	0	0	2	2	0	0	2	0	0	0	0	0
80	1	0	1	0	0	0	2	1	1	1	0	0	0	0	0	0	0	0	1	0	0	0	1	0	1	1	0	1	2	1	0	1	1	0	0	2	1	0	1	1	1	0	0	0	0	0	0	0	0
81	0	0	0	0	0	0	2	1	0	1	0	2	2	1	1	0	0	0	0	1	0	0	2	0	0	0	0	0	2	2	0	1	1	1	0	2	1	1	0	0	0	0	0	2	1	1	0	0	0
82	1	0	0	0	0	0	2	2	0	1	0	0	0	0	0	0	0	0	0	1	1	0	1	1	1	1	0	0	2	2	1	1	1	0	0	2	1	0	0	1	1	0	1	1	1	1	0	0	0
83	0	0	1	0	0	0	2	2	0	0	0	0	0	0	0	0	0	0	2	1	1	0	2	0	0	0	0	0	2	0	0	2	2	0	0	2	0	0	1	1	0	0	0	2	0	0	0	0	0
84	1	0	2	0	0	0	2	2	1	1	0	0	0	0	0	0	0	2	2	1	1	0	1	1	1	1	0	1	2	0	1	1	2	2	2	1	0	0	1	1	1	0	1	2	2	0	0	0	0
85	1	0	0	0	0	0	2	0	2	2	0	0	1	1	1	0	0	0	1	1	1	0	2	0	0	0	0	0	2	1	0	2	2	0	2	0	2	0	2	0	0	1	1	2	2	0	0	1	0
86	1	1	0	0	0	0	2	1	1	1	0	1	1	0	0	0	0	0	1	1	0	0	2	0	0	0	0	0	2	2	1	1	1	1	1	1	2	0	1	1	1	0	1	2	1	1	0	0	0
87	1	0	1	0	0	0	1	1	0	0	1	0	0	0	0	0	0	0	2	1	1	0	2	0	1	1	0	0	2	1	1	2	2	0	1	1	0	0	2	1	0	0	0	1	0	0	0	0	0
88	1	0	0	0	0	0	2	0	2	2	0	0	0	0	0	0	0	0	1	1	0	0	1	1	1	1	0	1	2	1	2	2	2	0	1	1	2	0	0	2	2	1	1	1	1	0	0	0	1
89	1	1	0	0	0	0	1	1	1	1	1	1	1	0	0	0	0	1	0	2	2	0	2	0	0	0	0	0	2	2	1	1	2	2	1	2	1	0	2	0	0	0	1	2	1	2	0	1	0
90	1	0	1	0	0	0	2	2	2	2	0	0	0	0	0	0	0	1	0	1	1	0	2	0	0	0	0	0	2	2	1	1	1	0	1	1	1	0	0	0	0	1	1	1	0	1	0	0	0
91	1	0	2	0	2	2	2	0	2	2	0	0	0	0	0	0	0	0	1	1	1	0	1	1	1	2	1	2	2	1	1	2	2	0	1	1	0	0	2	1	0	0	1	1	1	2	0	0	1
92	1	1	0	0	0	0	1	2	0	1	0	2	2	1	1	0	0	1	2	0	0	0	1	0	0	0	0	1	2	2	0	1	2	0	1	1	0	0	1	1	1	0	1	1	0	0	0	1	0
93	1	0	2	0	1	1	2	2	0	0	0	1	2	1	1	0	0	0	2	0	0	0	2	0	0	0	0	1	1	1	1	1	1	0	0	2	2	0	0	2	2	0	1	1	1	1	0	0	0
94	1	0	0	0	0	0	1	1	1	2	1	1	1	1	1	0	0	1	2	0	0	0	2	0	0	0	0	0	2	2	0	0	0	0	0	2	1	0	2	0	0	0	0	0	1	1	0	0	1
95	1	0	1	0	1	1	1	2	0	0	2	0	0	0	0	0	0	0	1	0	0	0	1	0	1	1	0	2	1	1	2	1	1	0	1	1	1	1	0	1	1	0	0	0	0	0	0	0	0
96	0	0	1	0	0	0	1	1	1	1	0	0	0	0	0	0	0	0	1	2	1	1	2	0	0	0	1	1	2	0	1	0	1	0	0	2	1	0	2	0	0	0	1	1	1	0	0	0	0
97	1	0	2	0	0	0	1	2	0	0	1	0	1	1	1	0	0	0	1	1	0	0	1	0	0	0	0	0	2	2	1	2	2	0	2	0	1	0	0	1	1	0	0	0	1	1	0	0	0
98	0	0	0	0	0	0	2	2	0	1	0	0	1	0	0	0	0	1	1	0	0	0	2	0	0	0	0	0	1	1	0	1	1	1	2	0	2	0	0	2	2	0	1	1	1	0	0	0	0
99	1	0	0	0	0	0	2	2	0	0	0	0	1	1	1	0	0	1	2	0	0	0	1	1	1	1	0	1	2	1	2	1	1	0	1	1	1	1	1	1	1	0	0	1	0	0	0	0	0
100	0	0	2	0	1	1	1	2	0	0	1	0	1	0	0	1	0	0	2	0	0	0	2	0	0	0	0	1	2	2	0	1	1	1	0	2	1	0	2	0	0	0	1	2	1	1	0	0	0
101	0	0	0	0	0	0	1	1	1	1	1	0	0	0	0	0	0	0	2	0	0	0	2	0	0	0	0	1	1	1	2	1	2	2	1	2	2	0	1	1	1	1	1	2	0	0	0	1	0
102	1	0	1	0	0	0	2	0	2	2	0	1	1	0	0	0	0	1	1	1	0	0	2	0	1	1	0	0	2	1	0	1	1	0	1	1	2	0	0	1	1	0	0	1	0	0	0	0	1
103	1	0	0	0	0	0	2	0	2	2	0	0	2	1	1	0	0	0	1	0	0	0	2	0	0	0	0	1	2	2	0	1	1	1	0	2	1	0	2	1	0	0	0	2	0	0	1	0	0
104	1	0	1	0	0	0	2	2	0	1	0	1	1	0	0	0	0	1	2	1	1	0	2	0	0	0	1	1	2	1	0	2	2	0	1	1	1	1	0	0	0	0	0	1	0	1	0	0	1
105	1	0	1	0	0	0	2	1	1	1	0	0	1	1	1	0	0	0	2	0	0	0	1	1	1	1	0	1	2	2	0	1	2	1	1	1	1	1	0	1	1	0	0	2	0	0	0	0	0
106	0	1	2	0	1	1	2	1	0	1	0	0	0	0	0	0	0	0	2	1	1	1	1	0	0	0	0	2	2	2	0	0	0	0	0	2	1	0	2	0	0	0	1	1	1	1	0	0	0
107	1	0	0	0	0	0	2	1	1	1	0	0	1	1	0	0	0	1	0	2	1	0	2	0	0	0	0	1	2	1	1	1	1	0	0	2	1	0	0	1	1	0	0	0	0	0	0	1	1
108	0	0	1	0	0	0	2	2	0	1	0	0	1	1	1	0	0	1	2	1	0	0	2	0	0	0	0	0	1	1	2	1	1	0	0	2	2	0	0	2	2	0	0	2	1	1	0	0	0
109	1	0	1	0	0	0	2	1	1	1	0	0	1	1	1	0	0	0	1	0	0	0	2	0	1	1	0	1	1	1	1	1	1	2	1	1	2	1	0	0	0	0	1	2	0	0	0	0	0
110	1	0	1	0	0	0	2	0	2	2	0	0	0	0	0	0	0	0	0	2	0	0	1	0	0	0	1	1	2	1	0	1	1	1	1	1	1	0	0	0	0	0	0	0	0	0	0	0	0
111	1	0	1	0	1	1	2	2	0	0	0	0	1	1	1	0	0	1	0	1	1	0	1	1	1	2	0	1	1	0	2	1	1	0	0	2	1	0	0	0	0	0	0	2	0	0	0	0	2
112	1	0	1	0	0	0	2	1	1	1	1	0	1	1	1	0	0	2	2	0	0	0	2	0	0	0	0	0	2	1	2	2	2	0	0	2	1	1	0	1	1	0	0	2	1	1	0	0	0
113	0	1	2	0	0	0	2	1	0	0	0	0	1	1	1	0	0	0	1	0	0	0	2	0	0	0	0	1	2	2	0	2	2	0	1	1	1	0	0	2	2	0	2	2	1	1	0	0	0
114	1	0	1	0	0	0	2	2	1	1	0	1	1	1	1	0	0	2	1	0	0	0	1	0	0	0	0	0	2	0	0	2	2	0	1	1	1	0	0	1	1	0	2	2	1	1	0	0	1
115	0	0	0	0	0	0	1	1	1	1	0	1	1	0	0	0	0	2	1	1	1	0	1	1	1	1	0	1	2	0	1	2	2	0	1	1	1	1	1	1	0	1	1	2	0	2	0	0	0
116	0	0	1	0	0	0	2	1	1	1	1	0	1	1	1	0	1	2	1	0	0	0	2	0	0	0	0	0	1	1	2	1	1	1	0	2	2	0	1	1	1	0	0	2	0	2	0	0	0
117	0	0	0	0	0	0	1	2	0	0	2	0	0	0	0	0	0	1	1	0	0	0	2	0	0	0	0	0	1	1	2	0	1	1	1	1	1	0	0	0	0	0	1	2	1	0	0	0	0
118	1	0	0	0	0	0	2	2	0	1	0	0	1	1	1	0	0	2	1	1	1	0	2	0	0	0	0	1	2	1	2	2	2	0	1	1	2	0	0	2	2	0	0	0	1	1	0	0	0
119	0	0	1	0	1	1	1	1	1	1	1	0	1	0	0	0	0	0	2	0	0	0	1	0	0	0	0	1	2	1	1	0	0	0	0	2	0	0	2	1	0	0	0	1	0	0	0	0	0
120	1	0	2	0	0	0	2	2	0	1	0	0	0	0	0	0	1	1	1	0	0	0	2	0	0	0	0	0	1	1	1	1	1	1	0	2	1	0	1	2	1	1	1	1	1	0	0	0	0
121	0	0	0	0	0	0	1	1	1	1	1	1	1	0	0	0	0	0	2	0	0	0	2	0	0	0	0	1	1	1	2	2	2	0	1	1	0	0	1	1	0	0	1	1	1	0	0	0	0
122	0	0	1	0	0	0	1	2	0	1	1	0	1	0	1	1	1	1	1	1	0	0	2	0	0	0	1	0	2	0	0	0	0	0	0	2	1	0	0	2	2	0	0	2	1	0	0	0	0
123	1	0	2	0	0	0	2	1	1	1	0	0	0	0	0	0	1	0	2	1	1	0	2	0	0	0	0	0	1	1	2	2	2	0	2	0	1	1	1	2	0	0	1	2	1	1	0	0	0
124	0	0	2	0	1	1	2	2	0	1	0	0	1	1	1	0	0	1	2	1	1	0	2	0	0	0	0	0	2	2	0	0	2	1	0	2	1	0	1	1	1	0	0	2	0	0	0	2	0
125	0	1	1	0	0	0	1	2	0	0	1	2	2	2	2	0	0	0	0	0	0	0	1	1	1	1	0	0	2	2	0	2	2	0	1	1	1	0	0	1	1	0	0	2	0	0	0	0	1
126	0	0	2	0	0	0	1	1	2	2	0	0	2	1	1	0	0	2	1	1	1	1	1	0	0	0	0	0	2	2	0	1	2	1	1	1	0	1	0	0	0	0	0	2	0	0	0	0	1
127	1	1	1	0	1	1	2	1	1	1	0	0	0	0	0	0	0	0	2	1	1	0	2	0	0	0	0	0	2	2	1	1	1	1	1	1	1	0	0	2	2	0	1	1	1	2	0	0	0
128	1	0	1	0	0	0	2	1	1	2	0	0	0	0	0	0	0	0	1	1	1	0	2	0	0	0	1	0	2	2	0	1	1	0	1	1	2	0	1	1	1	0	0	1	0	1	0	0	1
129	0	0	2	0	0	0	2	2	0	0	0	0	0	0	0	0	0	1	1	0	0	0	1	1	1	1	0	0	2	1	0	1	1	1	0	2	2	0	2	0	0	0	0	1	0	0	0	0	0
130	1	0	2	0	0	0	2	2	0	0	0	0	0	0	0	0	0	0	2	1	1	1	2	0	0	0	0	1	2	2	0	2	2	0	2	0	1	0	2	0	0	0	0	0	0	0	0	0	0
131	1	0	1	0	0	0	0	2	1	1	0	0	0	0	0	0	0	1	2	0	0	0	2	0	2	2	0	2	2	1	1	2	2	0	1	1	1	0	1	1	1	0	0	1	0	1	0	0	0
132	0	0	2	0	1	1	1	2	0	0	1	0	0	0	0	0	0	0	2	0	0	0	2	0	0	0	1	0	2	1	1	0	1	1	0	2	2	0	1	1	1	0	0	0	1	1	0	0	1
133	0	1	2	0	1	1	2	2	0	1	0	0	2	1	1	0	0	0	1	0	0	0	0	0	0	0	0	1	2	2	1	2	2	1	0	2	1	0	0	2	2	0	0	2	0	0	0	0	0
134	1	0	1	0	0	0	2	1	1	1	0	1	1	0	0	0	0	0	1	1	1	0	2	0	0	0	0	0	2	0	0	1	1	2	1	1	2	0	0	2	2	0	0	0	0	0	0	0	1
135	0	0	2	0	2	2	1	1	0	2	0	0	0	0	0	0	0	0	0	1	0	0	1	0	0	0	0	0	2	2	1	2	2	0	1	1	1	0	2	0	0	0	0	1	0	0	0	0	0
136	0	0	0	0	0	0	1	2	0	0	1	0	0	0	0	0	0	1	1	0	0	0	0	0	0	0	0	0	1	1	0	1	2	2	1	1	1	0	1	1	1	1	1	1	0	0	0	0	1
137	1	0	0	0	0	0	1	2	0	0	1	0	0	0	0	0	0	0	1	0	0	0	1	0	0	0	0	1	2	1	1	1	1	1	1	1	0	1	0	0	0	1	1	1	1	0	0	0	0
138	1	0	1	0	0	0	1	1	1	1	1	0	0	0	0	0	0	1	2	0	0	0	2	0	0	0	0	0	2	1	1	2	2	0	2	0	1	1	1	1	1	0	1	2	1	1	0	0	0
139	1	0	1	0	1	1	2	2	0	1	0	0	1	1	1	0	0	1	2	0	0	0	2	0	0	0	0	2	2	2	0	1	2	0	0	2	2	0	0	2	2	0	1	2	0	0	0	0	1
140	0	0	0	0	0	0	1	2	1	1	1	0	0	0	0	0	0	1	1	0	0	0	1	1	1	1	0	1	2	0	1	2	2	2	1	2	1	0	0	1	1	0	0	1	0	0	0	0	0
141	1	0	1	0	0	0	1	2	0	0	1	1	2	2	2	0	0	0	1	1	1	0	2	0	0	0	0	0	2	2	0	1	1	0	2	1	2	0	2	1	1	0	1	2	0	1	0	0	1
142	1	0	1	0	0	0	1	1	1	1	0	1	2	1	2	1	0	1	2	0	0	0	2	0	0	0	0	1	2	0	1	1	0	0	0	2	1	1	0	1	1	0	1	1	0	1	0	0	0
143	0	0	2	0	0	0	2	1	1	1	1	0	0	0	0	0	0	1	1	1	1	0	2	0	0	0	0	0	1	0	1	1	1	0	1	2	1	0	1	2	1	0	1	1	1	2	0	1	0
144	0	1	1	0	0	0	1	2	0	0	1	0	0	0	0	0	0	1	0	1	1	0	1	0	1	1	0	0	1	1	2	1	1	0	1	1	1	0	0	1	1	0	0	1	0	1	0	0	0
145	1	0	1	0	0	0	2	0	2	2	0	0	1	0	0	1	0	0	0	2	0	0	2	0	0	0	0	1	1	1	1	1	1	0	1	1	1	0	0	1	1	0	0	1	0	0	0	0	1
146	1	0	2	0	0	0	1	0	2	2	0	0	0	0	0	0	0	2	2	1	0	0	2	0	0	0	0	1	1	1	1	0	1	1	1	1	1	0	0	1	1	0	0	2	0	0	0	0	1
147	1	0	2	0	0	0	1	2	1	1	0	0	0	0	0	0	0	0	1	0	0	0	2	0	0	0	1	0	2	2	0	1	1	0	1	1	2	0	1	1	1	0	1	2	1	1	0	0	0
148	0	0	1	0	0	0	2	2	0	0	0	1	1	1	1	0	0	1	2	0	0	0	2	0	0	0	0	0	2	1	0	1	1	0	1	1	2	0	1	1	1	0	0	2	0	0	0	0	1
149	0	0	1	0	0	0	2	2	0	0	1	0	0	0	0	0	0	0	1	0	0	0	2	0	0	0	0	0	2	2	1	2	2	0	1	1	2	0	1	1	1	1	1	2	2	0	0	0	0
150	0	0	2	0	1	1	2	2	1	1	0	1	2	1	1	0	0	0	1	2	1	0	1	0	1	1	0	2	2	2	0	2	2	0	2	2	2	0	1	1	1	0	0	2	0	0	0	0	0
151	1	0	1	0	0	0	1	2	0	0	1	0	0	0	0	0	0	0	1	1	1	0	2	0	1	1	0	1	1	1	2	2	2	0	0	2	1	1	0	1	1	0	1	1	0	0	0	0	0
152	0	0	2	0	1	1	1	0	2	2	0	0	1	1	1	0	0	0	0	1	0	0	0	0	0	0	0	1	1	0	1	1	1	0	1	1	1	0	2	0	0	0	1	2	1	1	0	0	0
153	1	0	1	0	0	0	2	2	0	1	0	1	0	0	0	0	0	1	0	0	0	0	1	0	0	0	0	0	2	1	0	2	2	1	0	2	2	0	0	2	2	1	1	1	1	0	0	0	0
154	0	0	1	0	0	0	2	1	0	0	0	1	2	1	1	0	0	1	1	1	0	0	2	0	2	2	0	0	2	2	1	1	1	0	1	1	1	1	0	2	1	0	0	2	0	0	0	0	0
155	0	0	2	0	0	0	2	2	0	0	0	1	1	1	1	0	0	0	0	1	0	0	2	0	1	1	0	0	2	1	1	2	2	0	2	0	1	1	1	1	0	0	0	2	1	0	0	0	0
156	0	0	2	0	0	0	2	1	1	1	0	1	1	0	0	0	0	0	1	1	0	1	2	0	0	0	0	0	2	0	0	1	2	1	1	1	2	0	0	2	2	0	0	2	0	0	0	0	0
157	1	0	2	0	0	0	2	0	1	1	0	1	1	0	0	0	0	1	1	0	0	0	2	0	0	0	0	0	2	1	0	1	2	0	0	2	1	0	0	1	1	0	0	1	0	0	0	0	0
158	1	0	0	0	0	0	0	2	0	0	1	1	2	1	1	0	0	1	0	1	1	0	1	1	1	1	0	1	2	1	2	2	2	0	1	1	2	1	0	2	1	0	1	2	1	0	0	0	1
159	0	1	1	0	1	1	2	1	1	2	0	0	1	1	1	0	0	0	0	1	0	0	1	0	0	0	1	1	1	0	1	1	1	1	0	2	1	0	1	1	1	0	0	1	0	0	0	0	1
160	0	0	1	0	1	1	2	2	0	1	0	0	1	1	1	0	0	0	2	1	1	0	2	0	0	0	0	1	2	1	0	1	1	0	1	1	1	1	0	1	1	0	0	1	0	1	0	0	0
161	1	0	1	0	0	0	1	1	1	1	0	1	1	0	1	1	0	1	1	1	1	1	2	0	0	0	0	0	2	2	1	2	2	0	0	2	1	0	0	1	1	0	0	1	1	0	0	0	0
162	0	0	2	0	1	1	2	1	1	1	0	1	1	1	1	0	0	0	2	1	1	0	1	0	1	1	0	1	1	1	1	1	1	1	0	1	2	0	1	1	1	1	2	2	0	0	0	1	0
163	1	1	1	0	0	0	2	1	1	2	0	1	1	0	1	1	0	0	1	2	1	1	2	0	1	1	0	0	1	1	1	1	1	0	0	2	1	1	1	2	0	0	1	2	0	1	0	0	0
164	0	0	0	0	0	0	2	2	0	0	1	0	0	0	0	0	1	1	1	0	0	1	2	0	0	0	0	1	2	2	0	2	2	0	1	1	2	0	0	1	1	0	0	2	0	1	0	0	0
165	1	0	1	0	0	0	1	2	1	1	1	0	0	0	0	0	0	0	2	1	1	0	2	0	0	0	0	0	2	0	0	1	1	1	1	2	1	1	0	1	1	0	0	2	0	0	0	0	0
166	0	0	2	0	0	0	1	1	1	1	1	1	2	1	1	0	0	0	1	1	1	0	1	0	1	1	0	0	2	2	0	1	1	1	1	1	1	0	0	2	2	0	2	2	0	1	0	0	0
167	1	1	1	0	0	0	1	1	1	1	1	1	1	1	1	0	0	1	1	1	1	0	0	0	0	1	0	1	2	0	1	1	1	0	1	1	1	0	1	1	1	0	0	1	0	1	0	0	1
168	0	0	1	0	0	0	1	2	1	1	0	1	1	1	1	0	0	0	0	1	1	0	1	1	1	1	0	1	1	1	2	2	1	0	0	2	0	1	1	0	0	1	1	2	1	1	0	0	1
169	0	0	1	0	0	0	2	1	1	1	0	0	0	0	0	0	0	0	1	0	0	0	1	0	0	0	0	1	2	1	1	0	0	0	0	2	0	0	2	0	0	0	1	2	0	0	0	0	0
170	1	0	1	0	0	0	1	1	1	2	1	0	0	0	0	0	0	0	1	1	1	1	1	0	0	0	0	2	2	2	0	0	0	0	0	2	0	0	1	0	0	1	1	2	1	0	0	0	0
171	1	0	0	0	0	0	2	1	1	1	0	0	0	0	0	0	0	0	1	0	0	0	2	0	0	0	0	0	2	2	1	1	2	0	1	1	2	0	0	1	1	0	0	1	0	0	0	0	0
172	1	0	2	0	0	0	2	1	1	1	0	1	1	0	1	1	0	0	2	1	1	0	2	0	0	0	0	0	1	1	2	1	2	2	0	2	1	0	0	1	1	1	1	2	1	0	0	0	1
173	1	1	0	0	0	0	2	2	1	1	0	0	1	1	1	0	1	1	1	0	0	0	1	1	1	1	0	1	1	1	1	0	0	0	0	2	1	0	1	1	1	0	0	1	0	1	0	0	0
174	0	1	2	0	0	0	1	2	0	0	1	0	1	1	1	0	1	2	2	0	0	0	2	0	0	0	0	1	2	0	1	1	1	0	0	2	1	0	1	1	1	0	0	2	0	0	0	0	0
175	1	1	1	0	0	0	2	0	2	2	0	0	0	0	0	0	0	0	1	1	0	0	1	1	1	1	0	0	2	2	0	0	1	1	0	2	1	0	1	1	1	1	1	2	1	1	0	1	0
176	0	0	2	0	1	1	2	0	1	1	1	0	1	1	1	0	0	1	1	1	0	0	2	0	0	0	0	0	2	1	0	0	2	0	0	2	1	1	0	1	1	0	0	2	1	1	0	0	0
177	0	0	2	0	0	0	2	2	0	0	0	1	2	1	1	1	0	0	1	2	1	0	0	1	1	1	1	0	2	1	0	2	2	0	2	0	0	1	0	0	0	0	0	2	0	2	0	1	0
178	1	0	0	0	0	0	2	2	1	1	0	0	0	0	0	0	0	2	1	1	1	0	2	1	1	2	0	1	2	1	2	1	1	0	0	2	1	0	1	1	1	0	0	1	0	0	0	2	0
179	0	0	1	0	0	0	2	0	2	2	0	0	0	0	0	0	0	1	0	1	1	0	1	0	0	0	0	2	2	1	1	1	1	0	0	2	0	0	1	0	0	0	0	1	0	0	0	0	0
180	1	0	0	0	0	0	0	1	1	1	1	1	1	0	0	0	0	1	1	1	0	0	2	0	0	0	0	1	1	0	1	1	1	0	0	2	2	1	0	0	0	0	0	1	0	0	0	0	0
181	1	0	2	0	0	0	0	2	1	1	0	2	2	2	2	0	0	1	1	1	0	1	2	0	0	0	0	0	2	2	1	0	0	0	0	2	1	0	1	1	1	0	0	1	0	0	0	0	0
182	1	0	2	0	0	0	2	1	2	2	0	0	1	0	0	0	0	0	1	0	0	0	1	1	1	1	0	1	2	2	1	1	1	0	0	2	1	1	0	1	1	0	0	0	0	0	0	0	0
183	1	0	2	0	1	1	2	2	0	0	0	0	0	0	0	0	0	1	1	0	0	0	2	0	0	0	0	0	2	0	1	2	2	0	1	1	1	0	0	1	1	0	0	1	0	1	0	1	0
184	1	0	2	0	1	1	1	2	0	0	1	0	1	1	1	0	0	0	1	0	0	0	2	0	0	0	0	0	2	1	0	0	0	0	0	2	1	1	0	0	0	0	1	2	1	2	0	0	0
185	0	0	2	0	0	0	2	0	1	1	1	1	1	0	0	0	0	1	1	0	0	0	2	0	0	0	0	0	2	1	0	1	1	1	1	1	2	0	0	2	2	0	0	2	0	0	0	0	1
186	0	0	0	0	0	0	1	1	0	0	1	0	0	0	0	0	0	1	0	1	1	0	1	1	1	1	0	0	2	2	1	1	1	0	0	2	2	0	0	2	2	0	1	2	1	1	0	0	0
187	1	0	2	0	0	0	2	1	1	2	0	1	1	0	0	0	0	1	0	1	1	2	0	0	0	0	0	0	2	1	0	0	0	0	0	2	2	0	0	1	1	0	1	1	0	1	0	0	1
188	1	0	0	0	0	0	2	0	2	2	0	0	0	0	0	0	0	0	2	0	0	0	2	0	0	0	0	2	2	1	1	1	1	0	1	1	2	0	0	1	1	0	1	1	1	1	0	0	0
189	1	0	1	0	0	0	2	1	1	1	0	1	1	0	1	1	0	1	2	0	0	0	1	0	0	0	0	0	2	1	0	1	1	1	2	0	1	0	0	2	2	1	1	2	1	1	0	0	1
190	1	0	1	0	0	0	1	1	1	1	0	0	0	0	0	0	0	1	2	0	0	1	2	0	0	0	0	0	2	2	0	1	1	0	1	1	1	0	2	0	0	0	2	2	1	1	0	0	0
191	1	0	1	0	0	0	2	1	1	2	0	1	1	0	0	0	1	1	1	1	0	0	2	0	1	1	0	0	2	2	2	1	1	1	0	2	1	0	2	0	0	0	1	2	0	0	0	0	2
192	0	1	0	0	0	0	1	1	1	1	1	0	0	1	1	0	0	0	1	1	1	0	1	0	0	0	0	0	2	0	1	0	1	1	1	1	1	0	1	1	1	1	2	2	1	1	0	0	0
193	1	0	0	0	0	0	1	2	0	0	1	1	1	0	0	0	0	2	1	1	1	0	2	0	0	0	0	1	2	1	2	1	1	0	2	1	1	0	1	1	1	0	2	2	1	1	0	0	0
194	0	0	2	0	0	0	2	2	1	2	0	0	0	0	0	0	0	1	2	1	1	0	2	0	0	0	0	0	2	0	0	0	0	0	0	2	1	1	0	1	1	0	0	1	0	0	0	0	0
195	1	0	2	0	0	0	2	1	1	2	0	0	1	1	1	0	0	1	0	2	2	0	2	0	0	0	0	0	2	1	1	2	2	1	0	2	2	1	0	1	1	0	2	2	1	1	0	0	1
196	0	0	0	0	0	0	1	1	1	1	1	1	1	0	0	0	0	1	2	1	1	0	2	0	0	0	0	0	2	1	0	0	1	0	0	2	0	2	0	0	0	0	0	2	0	0	0	0	0
197	1	0	1	0	0	0	1	1	1	1	1	0	2	2	2	0	0	0	1	0	0	0	2	0	0	0	0	0	2	2	1	0	0	1	0	2	2	0	1	1	1	0	0	2	1	1	0	0	1
198	1	0	1	0	0	0	1	1	1	1	1	0	1	1	1	0	0	1	1	1	1	0	2	0	0	0	1	0	2	1	1	1	1	1	1	1	1	0	2	0	0	0	1	1	1	0	0	0	1
199	0	0	1	0	0	0	2	0	2	2	0	1	1	1	1	0	0	1	1	1	1	0	2	0	0	1	0	0	1	1	1	2	2	0	2	0	0	2	0	0	0	0	1	2	1	2	0	0	1
200	1	0	2	0	1	1	2	1	1	2	0	2	2	0	0	1	0	0	2	0	0	0	2	0	0	0	0	0	2	1	1	1	1	0	0	2	2	0	0	2	2	0	1	2	1	0	0	0	0
201	0	1	1	0	0	0	0	2	0	0	2	0	1	1	1	0	0	0	0	2	0	0	2	0	0	0	0	0	2	2	1	1	1	0	0	2	1	1	0	0	0	0	0	2	0	0	0	1	0
202	1	0	0	0	0	0	2	1	2	2	0	0	0	0	0	0	0	0	2	0	0	0	2	0	0	0	0	0	2	1	1	0	0	0	0	2	1	1	0	1	1	0	0	2	0	0	0	1	0
203	1	1	2	0	0	0	0	2	0	0	1	0	0	0	0	0	0	0	1	0	0	0	2	0	0	0	0	0	2	2	0	1	1	0	0	2	2	1	0	1	1	0	0	2	1	0	0	0	0
204	0	0	1	0	0	0	2	1	1	1	0	0	0	0	0	0	0	0	2	1	1	1	2	0	0	0	0	0	2	2	0	2	2	1	1	1	1	0	0	1	1	1	1	2	1	0	0	1	0
205	1	0	0	0	0	0	1	2	0	0	1	0	0	0	0	0	0	0	2	0	0	0	2	0	0	0	0	0	2	1	0	1	1	0	1	1	1	0	2	0	0	1	1	1	0	0	0	0	0
206	0	0	1	0	0	0	2	2	1	1	0	0	1	0	0	1	0	1	0	1	0	0	2	0	0	0	1	0	2	1	1	0	1	0	0	2	0	0	2	0	0	0	1	1	1	1	0	0	0
207	1	0	0	0	0	0	2	1	0	0	0	2	2	0	0	1	0	0	1	0	0	0	1	1	1	1	0	0	2	2	0	0	1	1	1	1	1	0	2	0	0	0	0	2	0	2	0	0	0
208	0	0	2	0	0	0	2	0	2	2	0	2	2	1	2	1	0	2	2	0	0	1	2	0	0	0	0	0	2	2	1	0	0	0	0	2	2	0	0	2	2	1	1	2	0	1	0	0	0
209	0	0	1	0	0	0	2	1	1	2	0	0	0	0	0	0	0	1	1	1	0	0	2	0	0	0	0	1	2	0	1	0	1	1	1	1	0	1	0	0	0	0	0	2	1	1	1	0	0
210	0	0	1	1	0	1	1	1	0	0	2	1	1	0	1	1	0	0	2	0	0	0	2	0	0	0	0	0	2	1	0	1	1	1	1	1	2	0	0	2	2	0	1	1	1	2	0	0	0
211	0	0	0	0	0	0	1	2	0	0	1	1	2	1	2	1	0	0	2	1	1	0	2	0	0	0	0	1	2	1	2	2	2	1	0	2	1	0	1	1	1	0	0	1	0	0	0	0	0
212	0	0	1	1	1	2	1	2	0	0	1	0	0	0	0	0	0	1	0	1	1	0	2	0	0	0	0	0	1	1	1	2	2	0	1	1	1	0	0	2	2	0	0	1	1	1	0	0	0
213	0	0	2	0	0	0	2	1	1	1	0	1	1	0	0	0	0	1	1	0	1	0	2	0	0	0	0	0	2	2	0	2	2	0	0	2	1	1	1	1	1	0	0	1	0	0	0	0	0
214	1	1	1	0	0	0	2	1	1	1	0	0	1	1	1	0	0	1	1	1	1	0	2	0	0	0	0	0	2	2	0	1	1	0	1	1	1	0	2	0	0	0	1	2	1	1	0	0	1
215	0	0	1	0	0	0	2	1	1	1	0	1	2	1	1	0	0	0	1	1	1	0	1	0	0	0	0	1	2	0	1	1	0	0	1	1	1	0	1	1	1	0	0	0	1	0	0	1	0
216	0	0	2	0	0	0	2	0	2	2	0	1	1	1	1	0	0	2	1	1	1	0	2	0	0	0	0	1	2	2	0	1	2	1	1	1	1	0	1	1	1	0	2	2	1	1	0	0	1
217	1	0	1	0	1	1	2	0	2	2	0	0	0	0	0	0	0	0	2	1	1	0	2	0	0	0	0	1	1	1	1	1	1	2	2	1	2	0	0	1	1	0	1	1	1	2	0	0	1
218	1	0	1	0	0	0	1	2	0	0	1	0	1	1	0	0	0	1	2	0	0	1	2	0	0	0	0	0	1	1	1	1	1	0	2	0	2	1	0	2	1	0	0	2	1	1	0	1	0
219	1	0	0	0	0	0	2	1	2	2	0	0	0	0	0	0	0	0	1	1	1	0	0	0	1	1	1	1	2	1	0	2	2	0	1	1	2	0	2	0	0	1	2	2	1	1	0	0	0
220	1	0	1	0	0	0	2	0	1	1	0	0	1	1	1	0	0	0	1	2	1	0	2	0	1	1	0	0	2	1	1	2	2	1	0	2	2	0	0	2	2	0	0	0	2	1	0	0	0
221	1	0	2	0	1	1	1	1	1	1	0	0	0	0	0	0	0	0	2	0	0	0	2	0	0	0	0	0	2	2	0	0	1	1	1	2	0	1	1	0	0	0	0	2	0	1	0	0	0
222	1	0	1	0	0	0	2	2	0	0	0	0	0	0	0	0	0	1	2	0	0	0	2	0	1	1	1	1	1	0	1	1	1	0	0	2	2	1	0	1	1	0	0	1	2	1	0	0	0
223	0	1	2	0	0	0	1	1	1	1	0	1	2	2	2	0	0	1	1	0	0	0	2	0	0	0	0	0	1	1	1	2	2	0	1	1	2	0	1	1	1	0	0	1	0	0	0	0	0
224	1	0	2	0	1	1	2	2	0	0	0	0	1	1	1	0	0	2	2	0	0	0	2	0	1	1	0	0	2	1	2	2	2	0	0	2	1	1	0	2	1	0	0	0	0	1	0	0	0
225	1	0	2	0	0	0	1	1	1	1	0	0	0	0	0	0	0	0	1	1	1	0	1	1	1	1	0	0	2	1	0	1	1	1	0	2	1	0	1	1	1	1	1	2	0	2	0	1	0
226	1	0	0	0	0	0	0	2	1	1	0	0	0	0	0	0	0	1	1	1	1	1	2	0	1	1	0	0	2	1	1	0	1	1	0	2	1	1	1	1	0	0	0	2	0	1	0	0	0
227	0	0	1	0	0	0	2	2	1	1	0	0	0	0	0	0	0	1	0	0	0	0	2	0	2	2	0	1	2	0	1	2	2	0	1	1	1	1	0	1	1	0	0	0	0	0	0	0	0
228	0	0	1	0	0	0	1	0	2	2	0	0	1	1	1	0	0	0	1	1	1	0	2	0	1	1	0	0	1	1	1	2	2	0	1	1	1	0	0	1	1	0	0	1	0	0	0	0	1
229	0	0	0	0	0	0	1	1	1	1	1	0	1	0	0	1	1	2	1	1	1	0	2	0	0	0	0	0	2	1	0	1	2	1	2	1	2	0	0	2	2	0	0	1	0	1	0	0	1
230	1	0	1	1	0	1	1	1	1	1	1	0	0	0	0	0	0	0	2	0	0	0	2	0	0	0	0	0	2	2	1	2	2	1	0	2	1	0	0	1	1	0	0	2	0	0	0	0	0
231	1	0	1	1	0	1	2	1	1	2	0	0	0	0	0	0	0	2	1	1	1	0	2	0	0	0	0	0	2	1	2	0	1	1	0	2	2	0	1	0	0	0	1	2	1	2	0	0	1
232	0	0	2	0	0	0	2	2	0	1	0	0	1	1	1	0	0	1	2	0	0	0	1	0	0	0	0	0	2	0	0	1	1	0	0	2	1	2	0	0	0	0	2	2	1	1	0	0	1
233	0	0	2	0	1	1	2	2	0	0	0	1	2	1	2	1	0	1	2	0	0	0	2	0	0	0	0	0	2	1	0	2	2	0	0	2	1	0	2	0	0	0	0	1	0	0	0	0	0
234	0	0	1	0	0	0	1	2	0	1	1	1	1	0	0	0	0	0	1	1	0	0	2	0	0	0	0	0	2	0	1	2	2	0	1	1	0	0	1	1	1	1	1	2	0	0	0	0	0
235	0	0	2	0	1	1	2	2	0	1	0	1	2	2	2	0	0	0	0	1	0	0	2	0	0	0	0	0	2	1	0	2	2	0	0	2	2	0	1	0	0	1	1	1	1	0	0	0	0
236	0	0	0	0	0	0	2	2	0	1	0	0	0	0	0	0	0	0	2	0	0	0	2	0	0	0	0	0	2	2	1	2	2	0	1	1	1	1	0	1	1	0	1	1	1	0	0	1	0
237	0	0	2	0	2	2	2	0	1	1	1	1	1	0	0	0	0	1	0	0	0	0	2	0	0	0	0	1	2	1	1	2	2	0	1	1	2	0	1	1	1	0	0	0	0	0	0	0	0
238	0	0	1	0	0	0	1	0	2	2	0	0	1	1	1	0	0	0	1	0	0	0	2	0	0	0	0	0	2	1	0	1	1	0	0	2	2	0	0	1	1	0	0	2	1	1	0	0	0
239	0	0	0	0	0	0	2	0	1	1	0	1	1	0	0	0	0	0	1	1	1	0	2	0	0	0	0	0	2	1	1	1	2	2	1	2	1	0	0	1	1	0	1	1	1	1	0	0	1
240	1	0	0	0	0	0	1	2	0	0	1	1	1	0	0	0	0	0	1	1	1	1	2	0	0	0	0	0	2	2	0	2	2	0	2	0	2	1	0	1	1	0	1	2	1	1	0	0	0
241	0	0	2	0	0	0	1	2	1	1	1	0	0	0	0	0	0	0	0	1	1	0	2	0	0	0	0	2	2	1	1	0	0	0	1	1	2	0	0	2	2	0	0	1	0	0	0	1	0
242	0	0	0	0	0	0	1	2	0	1	1	0	0	0	0	0	0	0	1	1	1	0	2	0	1	1	0	0	2	2	1	1	1	1	1	1	1	2	0	0	0	0	0	1	0	0	0	0	0
243	0	0	1	0	1	1	2	2	1	1	0	0	1	1	1	0	0	1	0	0	0	0	1	0	0	0	0	1	2	1	0	1	1	0	0	2	1	1	0	1	1	2	2	2	0	1	0	0	1
244	1	0	1	0	1	1	2	2	0	1	0	1	2	2	2	0	0	1	2	0	0	0	2	0	0	0	0	0	2	1	0	1	1	0	0	2	1	0	1	0	0	0	1	2	1	1	0	0	0
245	1	0	2	0	1	1	1	2	0	0	1	0	0	0	0	0	0	0	1	0	0	0	2	0	2	2	0	1	2	2	0	1	2	0	0	2	2	0	1	1	1	0	1	2	0	0	0	0	1
246	0	0	1	0	0	0	2	1	0	0	1	1	1	0	0	0	0	0	1	1	1	0	1	1	1	1	0	0	2	1	1	0	0	0	0	1	1	0	1	1	1	1	1	2	1	0	0	0	0
247	0	0	2	0	1	1	2	1	1	2	0	0	1	1	1	0	0	0	2	0	0	0	2	0	0	0	0	0	2	2	1	1	1	0	1	1	2	0	0	2	2	0	0	2	0	1	0	0	0
248	1	0	1	0	0	0	1	1	1	1	0	1	1	0	0	0	0	0	1	1	1	0	1	0	0	0	0	0	2	2	0	0	0	0	0	2	1	0	2	0	0	0	0	1	0	0	0	1	0
249	1	0	2	0	0	0	1	2	0	1	1	0	0	0	0	0	0	0	1	0	0	0	1	0	0	0	0	1	2	1	2	0	0	1	0	2	1	2	0	0	0	0	0	2	0	1	0	0	0
250	1	0	0	0	0	0	2	2	0	0	0	0	0	0	0	0	0	1	2	0	0	0	1	1	1	1	0	1	2	2	0	0	2	0	0	2	1	0	0	1	1	0	0	1	0	1	0	0	1
251	1	0	0	0	0	0	2	0	2	2	0	0	1	1	1	0	0	0	1	1	0	0	2	0	0	0	0	0	2	2	1	0	2	1	2	1	1	0	1	1	1	0	1	1	1	1	0	1	0
252	1	0	0	0	0	0	1	2	0	0	1	1	2	1	1	0	0	1	0	1	1	0	2	0	0	1	0	0	2	1	2	1	2	0	1	1	1	1	0	1	1	0	1	2	1	1	0	0	1
253	0	0	0	0	0	0	1	1	1	1	0	0	1	1	1	0	0	0	2	1	1	0	2	0	0	0	0	0	2	2	0	0	0	0	0	2	0	0	2	0	0	0	0	1	0	0	0	0	0
254	0	0	2	0	0	0	1	2	0	0	1	1	2	2	2	0	0	1	2	0	0	0	2	0	0	0	0	2	1	0	2	2	2	0	2	0	1	1	0	1	1	0	1	2	1	1	0	0	0
255	1	0	1	0	0	0	2	1	1	2	0	0	0	0	0	0	0	0	1	0	0	0	2	0	1	1	0	0	2	2	0	0	2	0	0	2	1	1	1	1	1	0	0	0	0	0	0	0	1
256	0	0	2	0	0	0	2	0	2	2	0	1	2	1	2	1	0	0	2	0	0	0	2	0	0	0	0	1	1	1	2	2	2	0	1	1	1	0	0	1	1	0	0	1	0	0	0	1	0
257	1	0	0	0	0	0	2	2	0	0	1	0	1	0	0	1	0	2	0	2	0	0	0	1	1	1	0	1	2	2	1	2	2	0	1	1	1	1	0	0	0	0	0	2	0	0	0	0	0
258	1	0	2	0	0	0	2	0	1	1	1	0	1	1	1	0	0	0	2	0	0	0	1	0	0	0	0	0	2	2	0	1	1	0	1	1	2	0	0	2	2	0	1	2	1	1	0	0	0
259	1	0	2	0	0	0	1	1	1	2	0	1	1	1	1	0	1	2	1	1	1	0	2	0	0	0	0	0	2	0	0	0	0	0	0	2	1	0	0	2	2	0	2	2	1	1	0	0	0
260	1	0	1	0	0	0	1	2	0	0	1	1	1	0	0	0	0	2	1	0	0	0	2	0	1	1	0	1	2	1	0	1	0	1	0	2	1	0	1	1	1	0	0	2	0	0	0	0	0
261	1	0	0	0	0	0	2	2	0	1	0	0	1	1	1	0	0	1	2	1	0	0	2	0	0	0	2	1	2	0	1	2	2	0	1	1	1	1	1	1	0	0	1	2	1	0	0	0	0
262	0	0	0	0	0	0	2	2	0	1	0	1	1	1	1	0	0	0	1	0	0	1	2	0	0	0	0	0	1	1	1	2	2	1	1	1	2	0	0	1	1	0	0	1	0	0	1	0	0
263	1	0	2	0	0	0	1	2	1	1	0	0	1	1	1	0	0	0	1	1	0	0	2	0	0	0	0	0	2	0	0	2	2	0	2	0	2	0	0	1	1	0	2	2	1	1	0	0	0
264	0	0	0	0	0	0	1	2	0	0	0	0	1	1	1	0	0	1	2	1	1	0	2	0	0	0	0	1	2	1	1	1	2	0	0	2	2	0	0	1	1	0	0	0	0	0	0	1	0
265	1	0	1	0	0	0	1	2	0	0	1	0	1	1	1	0	0	1	1	1	0	0	0	0	1	1	0	0	2	0	1	1	1	1	0	2	0	0	1	1	1	0	0	1	0	1	0	0	0
266	0	0	2	0	0	0	2	2	0	1	0	0	0	0	0	0	0	0	2	0	0	0	2	0	0	0	1	0	1	0	1	1	1	0	0	2	1	1	0	1	1	0	0	0	0	0	0	0	0
267	1	0	2	0	1	1	1	1	2	2	0	1	1	0	1	1	0	0	1	2	1	1	2	0	0	0	0	0	1	1	0	0	0	0	0	2	2	0	1	1	1	0	0	1	0	0	0	0	0
268	0	0	1	0	0	0	1	2	0	0	0	0	1	1	1	0	0	1	1	1	1	0	2	0	0	0	0	0	2	1	1	0	0	1	0	2	1	0	1	1	1	0	1	2	1	0	0	1	0
269	1	0	0	0	0	0	1	1	1	1	1	0	0	0	0	0	0	1	0	2	2	0	2	0	0	0	0	0	2	2	1	0	2	0	0	2	1	0	1	1	1	0	0	1	0	0	0	0	0
270	0	0	2	0	1	1	1	2	0	0	1	0	0	0	0	0	0	1	2	0	0	0	2	0	0	0	0	0	2	0	1	1	1	0	1	1	0	1	0	0	0	0	2	2	1	1	0	0	0
271	0	1	1	0	1	1	2	1	1	1	0	1	1	0	0	0	0	1	1	1	1	0	2	0	0	0	0	1	1	0	1	2	2	0	1	1	0	0	2	1	0	0	0	1	0	0	0	0	0
272	0	0	1	0	1	1	2	2	0	1	0	0	0	0	0	0	0	1	2	0	0	0	0	0	0	0	0	1	0	0	2	2	2	0	0	2	1	0	0	2	2	0	1	1	1	0	0	0	0
273	0	1	2	0	0	0	1	2	0	0	0	0	0	0	0	0	0	1	1	1	0	0	2	0	0	0	0	0	2	1	1	2	2	1	0	2	2	0	0	2	2	0	0	2	0	1	0	0	2
274	0	0	2	0	1	1	2	0	2	2	0	1	1	0	0	0	0	0	1	1	0	0	1	0	0	0	0	1	1	0	2	1	1	1	2	0	0	0	1	1	0	0	0	0	1	1	0	0	0
275	1	0	1	0	1	1	1	1	1	2	0	0	0	0	0	0	0	1	2	0	0	0	1	0	0	0	0	1	2	2	0	2	2	0	1	1	1	0	0	2	2	1	1	1	0	1	0	0	1
276	1	0	1	0	0	0	2	1	2	2	0	1	1	0	0	0	0	0	1	1	1	0	2	0	0	0	0	0	1	1	0	2	2	0	2	0	1	0	0	2	2	0	0	0	0	0	0	0	0
277	0	0	2	0	0	0	0	1	1	1	1	0	1	1	1	0	0	0	2	0	0	0	2	0	0	0	0	0	2	1	1	2	1	0	0	2	1	0	1	0	0	0	1	2	1	1	0	0	1
278	1	0	2	0	0	0	2	2	1	1	0	1	1	0	0	0	0	1	1	2	1	0	1	0	0	0	0	0	2	1	0	2	2	1	0	2	1	0	0	2	2	0	0	2	0	0	0	0	0
279	1	0	1	0	0	0	1	2	0	1	1	0	0	0	0	0	1	2	1	1	1	0	2	0	1	1	1	0	2	1	1	2	2	0	1	1	1	0	0	1	1	0	1	2	1	0	0	0	1
280	0	0	2	0	1	1	1	1	1	1	1	0	0	0	0	0	0	0	2	0	0	0	0	1	1	1	1	1	2	1	0	1	1	0	1	1	1	0	1	1	1	0	0	2	0	0	0	0	0
281	0	0	1	0	0	0	2	2	0	1	1	0	1	1	1	0	0	0	2	0	0	0	2	0	0	0	0	0	2	2	1	2	2	0	1	1	2	0	1	1	1	0	0	0	1	1	0	0	0
282	1	0	2	0	0	0	1	2	0	1	1	0	0	0	0	0	0	2	0	2	0	0	1	1	1	1	0	0	2	1	0	1	2	1	1	1	2	0	0	1	1	0	0	1	0	0	0	0	1
283	0	0	1	0	0	0	2	1	0	0	1	0	0	0	0	0	1	1	0	2	1	0	1	0	0	0	0	0	2	1	0	2	2	0	0	2	1	0	1	1	1	0	0	0	0	0	0	0	0
284	1	0	2	0	1	1	2	1	1	1	0	1	2	1	1	0	0	0	1	1	0	0	2	0	0	0	0	0	2	2	0	1	1	1	1	1	2	0	0	2	2	1	1	1	0	0	0	0	0
285	0	0	1	0	0	0	1	1	0	2	0	0	0	0	0	0	0	1	2	0	0	0	2	0	0	0	1	0	2	1	0	2	2	1	1	0	2	0	2	1	1	0	0	1	0	0	0	0	0
286	1	0	1	0	0	0	2	1	1	1	0	1	1	0	0	0	0	0	1	0	0	0	2	0	1	1	0	1	2	0	1	1	1	0	1	1	1	0	2	1	0	0	0	1	0	0	0	0	1
287	1	0	1	0	0	0	2	2	0	1	0	0	0	0	0	0	1	1	1	0	0	0	2	0	0	0	0	0	1	1	2	1	0	1	0	2	1	0	0	1	1	0	1	2	2	0	0	1	0
288	1	0	1	0	1	1	1	1	1	1	1	1	1	0	0	0	0	0	0	1	1	0	1	1	1	1	0	0	2	0	1	2	2	0	0	2	1	1	0	1	1	1	2	2	1	1	0	1	0
289	0	0	1	0	0	0	2	1	1	2	0	0	0	0	0	0	0	0	1	0	0	0	2	0	0	0	0	0	2	2	1	0	0	0	0	2	2	0	1	1	1	0	0	1	0	1	0	0	0
290	1	0	2	0	0	0	1	1	0	2	0	0	1	1	1	0	0	1	1	1	1	0	2	0	0	0	0	0	2	1	0	0	1	1	1	2	2	0	0	2	2	0	0	1	0	0	0	0	1
291	0	0	2	0	0	0	2	0	2	2	0	0	0	0	0	0	1	2	1	0	0	0	0	0	0	1	0	0	2	1	0	1	1	0	1	1	1	0	2	0	0	0	0	1	0	0	0	0	0
292	0	0	0	0	0	0	2	1	1	2	0	0	1	0	0	0	0	1	2	0	0	0	2	0	0	0	0	1	1	1	2	1	2	1	2	1	1	0	0	2	2	2	2	2	0	0	0	2	0
293	1	0	1	0	1	1	1	2	0	0	1	0	0	0	0	0	0	0	1	0	0	0	2	0	0	0	0	1	1	1	1	1	1	1	1	1	1	0	0	2	2	1	1	2	1	0	0	0	0
294	1	0	2	0	0	0	0	2	0	0	2	1	1	0	1	1	0	0	1	1	1	0	2	0	0	0	0	0	2	1	0	1	1	2	0	2	2	0	1	0	0	0	0	2	0	0	0	1	1
295	0	0	2	0	0	0	2	0	2	2	0	0	0	0	0	0	1	1	0	2	1	0	1	1	1	1	1	0	2	1	0	0	0	0	0	2	1	0	0	1	1	1	1	1	1	0	0	0	1
296	1	1	1	0	1	1	2	0	2	2	0	0	0	0	0	0	0	0	1	1	1	0	2	0	0	0	0	1	1	0	1	2	2	0	2	0	1	0	1	2	1	0	0	2	1	0	0	0	0
297	1	0	2	0	1	1	2	1	1	1	0	1	1	0	0	1	0	0	1	1	0	0	2	0	0	0	0	0	2	2	1	2	2	0	2	0	2	0	0	1	1	0	1	1	1	2	0	0	0
298	1	0	1	0	0	0	2	2	0	1	0	2	2	1	1	0	0	1	1	1	1	0	2	0	0	0	0	2	1	1	2	2	2	1	0	2	2	0	0	2	2	0	0	0	2	1	0	0	0
299	0	0	2	0	1	1	2	2	0	1	0	0	0	0	0	0	0	1	1	1	1	0	1	0	0	0	1	0	1	0	1	1	2	1	1	1	2	0	1	1	1	0	0	0	0	0	0	0	0
300	0	0	1	0	0	0	2	1	1	2	0	0	0	0	0	0	0	0	1	0	0	0	2	0	0	0	0	1	1	0	1	1	1	0	0	2	1	0	2	0	0	0	0	2	0	0	0	0	0
301	1	0	1	0	1	1	1	1	1	1	2	1	1	0	0	1	0	0	1	1	0	0	2	0	0	0	0	0	2	1	1	2	2	0	2	0	1	0	1	1	1	1	1	2	1	0	0	0	0
302	1	0	1	0	0	0	1	1	0	0	1	1	1	0	0	0	0	0	1	0	0	0	2	0	1	1	0	0	2	0	0	0	1	0	0	2	2	0	0	1	1	0	0	2	0	1	0	0	1
303	1	0	1	0	0	0	2	2	0	1	0	0	0	0	0	0	0	1	1	1	1	0	2	0	1	1	0	2	1	1	1	1	1	0	1	1	1	0	0	2	2	0	0	1	0	0	0	0	0
304	1	0	1	0	0	0	2	1	0	0	0	0	0	1	1	0	0	0	0	1	1	0	2	0	1	1	0	1	2	2	1	1	2	1	0	2	2	0	0	1	1	0	1	1	0	1	0	0	0
305	1	0	1	0	0	0	2	2	1	2	0	0	2	2	2	1	0	1	2	0	0	0	2	0	0	0	0	1	2	2	0	1	1	1	0	2	2	0	1	1	1	0	0	0	0	0	0	0	1
306	1	1	1	0	0	0	1	2	0	0	1	1	2	1	1	1	0	1	2	0	0	0	1	1	1	1	1	0	2	1	0	2	2	0	0	2	1	0	1	1	1	0	0	2	1	1	0	0	0
307	0	0	2	0	1	1	2	2	0	0	1	1	1	0	0	0	0	1	1	1	0	0	2	0	1	1	0	0	1	1	1	1	1	0	1	1	1	0	2	0	0	0	0	1	0	0	0	0	0
308	1	0	2	0	0	1	1	1	1	2	1	0	1	1	1	0	0	1	1	1	0	0	0	1	1	1	0	0	1	0	1	2	1	0	0	2	1	0	0	1	1	1	1	2	1	0	0	0	1
309	1	0	1	0	0	0	2	2	0	0	1	0	0	0	0	0	0	0	1	0	0	0	2	0	0	0	0	0	2	2	1	2	2	0	1	1	1	1	0	2	2	0	0	1	0	0	0	1	0
310	1	0	1	0	0	0	2	2	0	0	1	0	1	1	1	0	0	0	1	1	0	0	2	0	0	0	0	0	2	1	0	1	1	1	2	0	2	0	1	0	0	0	0	1	0	0	0	2	0
311	0	0	1	0	0	0	2	1	1	1	0	0	0	0	0	0	0	1	1	2	1	0	2	0	0	0	0	0	2	1	1	2	2	0	1	1	1	0	0	1	1	0	1	2	2	0	0	0	0
312	1	0	1	0	0	0	0	2	0	0	1	1	1	0	0	0	0	0	1	1	1	0	0	1	1	1	0	0	2	1	1	1	1	1	1	1	2	0	0	2	2	1	1	2	2	0	0	0	1
313	0	0	2	0	0	0	1	2	0	2	0	0	0	0	0	0	0	1	1	0	0	0	2	0	1	1	0	0	2	2	0	2	2	0	1	1	1	0	1	1	1	1	1	2	0	1	0	0	0
314	0	0	2	0	0	0	2	2	0	0	1	1	1	0	0	0	0	0	1	1	1	0	2	0	0	0	0	0	2	1	0	2	2	1	0	2	0	1	0	1	1	0	1	2	0	0	0	0	1
315	0	0	2	0	0	0	2	0	1	1	1	0	1	1	1	1	0	1	0	1	1	0	1	0	0	0	0	1	2	1	2	2	2	0	1	1	2	0	0	2	2	0	0	2	0	1	0	0	0
316	1	0	2	0	2	2	2	1	0	0	0	0	2	2	2	0	0	1	1	0	0	0	2	0	1	1	0	1	2	2	1	0	0	0	0	2	1	0	1	1	1	1	1	2	1	0	0	1	0
317	1	0	2	0	0	0	1	1	0	0	1	0	0	0	0	0	0	0	2	0	0	0	2	0	0	0	0	1	1	0	1	2	2	0	1	1	1	0	2	0	0	0	1	2	1	0	0	0	0
318	0	1	1	0	0	0	2	2	1	1	0	0	0	0	0	0	1	2	1	1	1	0	2	0	0	0	0	0	2	0	0	1	1	0	0	2	1	1	0	0	0	1	1	2	2	0	0	0	1
319	1	0	1	0	0	0	1	1	1	1	0	1	1	1	1	0	0	1	0	2	1	0	2	0	0	0	0	0	2	2	0	2	2	1	0	2	1	0	1	2	1	0	1	2	1	1	0	0	1
320	1	0	1	0	0	0	2	2	0	1	0	0	1	1	2	0	0	1	1	1	0	0	2	0	0	0	0	1	1	1	2	0	0	0	0	2	2	1	0	2	1	0	0	1	0	1	0	0	1
321	1	0	1	0	0	0	1	1	1	1	1	0	1	0	0	0	0	1	2	0	0	0	2	0	0	0	0	1	2	2	0	0	0	1	1	1	1	1	1	1	0	0	1	1	1	1	0	0	0
322	0	0	0	0	0	0	2	1	1	2	0	2	2	1	1	0	0	2	2	1	1	2	0	0	0	0	0	0	2	1	0	1	2	0	0	2	2	0	1	1	1	0	1	2	2	2	0	1	1
323	0	0	1	0	0	0	1	2	0	1	1	1	1	0	0	0	0	1	2	0	0	0	2	0	0	0	0	2	2	2	0	2	2	0	2	0	2	0	0	1	1	0	1	1	1	1	0	0	0
324	1	0	2	0	0	0	1	2	0	0	1	0	1	2	1	0	1	1	0	1	1	0	2	0	0	0	0	0	2	1	0	2	1	0	0	2	1	0	0	0	0	0	1	1	1	1	0	1	0
325	0	0	2	0	0	0	2	1	1	1	0	1	2	1	2	1	0	0	0	0	0	0	2	0	0	0	0	0	2	1	0	1	1	1	0	2	1	0	1	1	1	1	1	2	0	1	0	0	1
326	0	0	1	0	1	1	1	1	1	1	0	0	0	0	0	0	0	0	0	0	0	0	2	0	0	0	0	0	2	2	0	1	1	1	1	1	1	0	1	0	0	0	0	1	0	1	0	0	0
327	0	0	0	0	0	0	2	2	0	0	0	0	2	0	0	1	0	1	2	0	0	1	2	0	0	0	0	0	2	2	1	1	2	1	2	1	2	0	2	0	0	0	1	2	1	0	0	0	0
328	1	0	2	0	2	2	2	0	2	2	0	0	0	0	0	0	0	0	2	1	1	0	0	0	0	0	0	0	2	1	0	1	2	0	0	2	1	0	1	1	1	0	0	2	0	0	0	0	0
329	0	0	1	0	0	0	2	1	0	1	0	1	0	0	0	0	1	1	0	1	1	0	2	0	0	0	0	0	1	1	0	1	1	1	2	0	2	0	0	2	2	0	0	2	0	2	0	1	0
330	1	0	2	0	0	0	2	1	2	2	0	1	1	0	0	0	0	0	0	1	0	0	2	0	0	0	0	0	2	2	1	1	1	1	1	1	1	0	0	2	2	0	0	1	0	0	0	0	0
331	0	0	1	0	0	0	1	1	1	1	0	2	2	0	0	1	0	0	2	0	0	0	2	0	0	0	1	0	1	0	1	1	2	1	1	1	1	1	1	1	0	0	0	1	0	0	0	0	0
332	0	0	1	0	0	0	2	2	0	0	1	0	1	0	0	1	0	1	1	0	0	0	2	0	0	0	0	2	2	2	0	1	1	0	1	1	2	0	0	2	2	0	0	1	0	0	0	1	0
333	1	1	2	0	1	1	1	1	0	2	0	0	0	0	0	0	0	1	1	2	1	0	2	0	1	1	0	0	2	2	0	1	1	2	1	1	2	0	0	2	2	2	2	2	0	0	0	2	0
334	1	0	1	0	0	0	0	2	1	1	0	0	1	1	1	0	0	1	1	1	1	0	2	0	0	0	0	0	2	1	0	0	0	0	0	2	1	0	1	1	1	0	0	1	0	0	0	0	0
335	1	0	0	0	0	0	2	2	0	0	0	0	1	0	0	0	0	1	1	1	1	1	0	1	0	1	0	1	2	1	1	1	2	1	1	1	2	0	0	2	2	0	1	2	0	0	0	0	0
336	1	0	2	0	0	0	2	0	2	2	0	0	0	0	0	0	1	2	1	1	1	0	2	0	0	0	0	1	2	1	2	2	2	0	2	0	2	0	0	2	2	0	0	2	0	0	0	0	0
337	1	0	1	0	0	0	2	0	2	2	0	0	0	0	0	0	0	0	1	1	1	1	2	0	0	0	0	0	2	2	0	0	0	0	0	2	1	0	1	1	1	0	1	1	1	0	0	0	0
338	1	0	0	0	0	0	1	2	0	1	1	1	1	2	2	0	0	0	1	1	1	0	2	0	0	0	0	1	2	1	1	1	1	2	0	2	2	0	0	1	1	0	1	2	1	1	0	0	0
339	1	0	0	0	0	0	2	0	2	2	0	0	1	1	1	0	0	1	1	1	0	0	1	1	1	1	0	1	2	1	2	2	2	0	1	1	1	1	1	1	0	2	2	2	1	0	0	1	0
340	0	0	0	0	0	0	2	2	0	0	0	0	0	0	0	0	0	0	2	1	1	0	1	0	0	0	0	0	2	1	0	0	1	0	0	2	1	1	0	1	1	0	0	1	0	0	0	1	0
341	1	0	1	0	0	0	2	2	0	1	0	0	2	2	2	0	0	1	2	0	0	1	1	0	1	1	0	0	2	1	0	2	2	0	2	0	0	1	0	0	0	0	0	2	0	0	0	0	0
342	0	0	2	0	0	0	0	2	0	0	2	0	2	2	2	0	0	1	0	0	0	0	2	0	0	0	0	0	2	2	1	1	2	1	2	1	1	0	2	0	0	0	1	2	1	1	0	0	0
343	0	1	1	0	1	1	1	2	0	0	1	1	1	0	0	0	0	1	1	0	0	0	2	0	0	0	0	0	2	1	0	2	2	0	0	2	2	1	0	1	1	0	0	0	1	1	0	0	1
344	1	0	1	0	0	0	2	0	2	2	0	0	0	0	0	0	0	1	1	0	0	0	2	0	1	1	0	0	2	1	0	2	2	0	0	2	1	0	0	2	2	0	0	2	0	0	0	0	1
345	0	0	1	0	0	0	2	2	1	1	1	2	2	0	0	1	0	1	1	0	0	0	2	0	0	0	0	0	2	1	1	1	1	2	1	1	2	0	0	2	2	0	0	1	1	0	0	0	0
346	1	0	1	0	0	0	1	1	1	1	0	0	0	0	0	0	1	1	1	1	0	0	2	0	0	0	0	1	2	1	1	1	1	1	1	1	1	1	1	1	1	0	0	1	0	0	0	1	0
347	0	1	1	0	1	1	2	1	1	2	0	0	1	0	1	1	0	0	2	0	0	0	2	0	0	0	1	1	2	2	0	2	2	0	2	0	1	1	0	0	0	0	0	1	0	0	0	2	0
348	1	0	0	0	0	0	2	1	1	2	0	0	0	0	0	0	0	0	2	0	0	0	1	0	1	1	0	0	2	1	1	1	1	0	1	1	1	0	1	1	1	0	0	0	1	1	0	0	0
349	1	0	2	0	0	0	1	1	1	1	1	1	1	0	0	0	0	0	0	1	0	0	2	0	0	0	0	0	1	1	2	1	1	0	1	1	1	0	0	2	2	1	1	2	1	0	0	0	0
350	1	0	0	0	0	0	1	1	1	1	1	0	0	0	0	0	0	1	2	0	0	0	1	1	1	1	0	1	1	1	1	1	2	2	1	2	2	0	0	2	2	1	1	2	1	1	0	0	0
351	1	0	2	0	1	1	1	1	1	1	1	0	0	0	0	0	0	1	2	0	0	1	1	0	0	0	0	0	2	2	0	2	2	0	1	1	2	0	1	1	1	0	0	0	0	0	0	0	0
352	1	0	2	0	0	0	2	1	1	2	0	1	1	0	1	1	0	0	2	0	0	0	2	0	1	1	0	0	2	1	0	1	1	1	0	2	2	0	2	0	0	0	0	2	1	1	0	0	0
353	1	0	1	0	1	1	2	2	0	1	0	0	1	0	0	0	0	1	1	0	0	0	1	0	1	1	0	0	2	2	0	2	2	0	1	1	1	1	1	1	0	0	1	2	1	2	0	1	0
354	1	0	1	0	0	0	2	1	1	1	0	0	0	0	0	0	0	1	1	0	0	0	2	0	1	1	1	1	2	1	0	1	2	0	0	2	2	0	0	2	2	0	0	1	0	0	0	0	0
355	1	0	1	0	0	0	2	1	1	2	0	0	0	0	0	0	1	1	1	0	0	0	2	0	0	0	0	0	2	1	0	2	2	1	0	2	1	0	0	1	1	0	0	1	0	0	0	0	0
356	0	0	2	0	0	0	1	2	0	0	1	0	0	0	0	0	0	0	1	0	0	0	1	1	1	1	1	0	2	1	0	0	1	1	1	1	1	0	1	1	1	0	0	1	1	0	0	0	0
357	1	0	0	0	0	0	1	1	0	0	2	1	2	2	2	0	0	2	1	0	0	0	2	0	0	0	0	1	2	1	0	1	1	0	0	2	2	0	1	1	1	0	0	1	0	1	0	0	0
358	1	0	0	0	0	0	1	1	1	1	2	0	1	0	0	0	0	1	2	0	0	0	1	0	0	0	0	1	1	0	1	1	1	0	1	1	2	0	0	2	2	1	1	2	1	0	0	0	0
359	0	0	2	0	0	0	2	0	2	2	0	0	0	0	0	0	0	1	0	0	0	0	2	0	0	0	0	0	2	2	1	2	2	1	1	0	1	0	0	0	0	0	0	2	0	0	0	0	0
360	1	1	2	0	0	0	2	1	1	1	0	0	0	0	0	0	0	1	2	1	1	0	2	0	1	1	0	0	2	2	1	2	2	0	1	1	2	0	1	1	1	0	1	2	1	0	0	0	0
361	1	0	1	0	0	0	0	2	0	0	2	0	2	1	1	1	0	0	0	1	1	0	2	0	1	1	0	1	2	2	0	2	2	0	1	1	2	0	2	0	0	1	2	2	1	1	0	0	0
362	1	0	1	0	0	0	1	1	0	0	1	0	0	0	0	0	1	0	2	1	1	0	2	0	1	1	0	0	2	1	0	2	2	0	2	0	2	1	0	2	1	0	1	2	0	0	0	1	0
363	0	0	2	0	1	1	1	2	0	0	1	0	1	1	1	0	0	0	0	1	0	0	0	1	1	1	0	0	2	1	1	2	2	0	1	1	2	0	1	0	0	0	0	2	0	0	0	1	0
364	0	0	0	0	0	0	2	1	1	1	0	0	1	1	1	0	0	0	0	1	1	0	2	0	0	0	0	0	2	1	1	1	1	0	0	1	1	0	2	1	0	0	1	2	1	2	0	0	0
365	1	0	1	0	0	0	2	2	1	1	0	0	1	1	1	0	0	0	1	1	0	0	0	1	1	1	1	0	2	2	0	1	1	1	1	1	2	0	0	1	1	0	0	2	0	1	0	0	0
366	0	0	1	0	0	0	2	1	1	1	0	0	1	1	1	0	0	1	0	1	0	0	2	0	0	0	0	0	2	2	0	2	2	1	1	1	1	0	2	0	0	1	1	1	1	1	0	0	0
367	0	0	0	0	0	0	2	1	0	0	1	1	1	0	0	0	0	1	1	0	0	0	0	1	1	1	0	0	2	1	0	1	1	1	1	1	2	0	0	2	2	1	1	2	2	0	0	0	0
368	1	0	1	0	0	0	2	2	0	0	1	0	0	0	0	0	0	1	2	0	0	0	2	0	1	1	0	0	2	2	1	1	1	0	1	1	2	0	2	0	0	1	1	1	1	0	0	0	0
369	1	1	1	0	0	0	1	2	0	0	0	0	1	0	0	1	0	0	1	0	0	0	1	1	1	1	0	1	2	2	1	1	2	2	1	1	2	0	0	2	2	0	2	2	1	1	0	1	0
370	0	0	1	0	1	1	1	2	0	2	0	0	0	0	0	0	0	0	0	0	0	0	1	1	1	1	0	0	1	1	1	1	2	0	0	2	2	0	0	1	1	1	1	1	0	0	0	0	0
371	1	0	0	0	0	0	1	2	0	0	1	0	1	1	1	0	0	0	2	1	0	0	2	0	1	1	0	0	2	1	1	1	1	1	1	1	1	1	0	0	0	0	0	1	0	0	0	0	0
372	1	0	0	0	0	0	2	0	1	1	1	0	1	1	1	0	0	1	2	0	0	0	2	0	0	0	0	0	2	2	1	1	1	0	1	1	2	0	1	1	1	1	1	2	1	1	0	0	0
373	0	0	1	0	0	0	1	2	0	0	1	0	1	1	1	0	0	0	1	0	0	0	2	0	0	0	0	1	2	2	0	2	2	0	0	2	0	0	2	0	0	1	1	1	0	1	0	1	0
374	0	0	0	0	0	0	1	2	0	0	2	0	1	0	0	0	0	1	2	0	0	0	1	0	0	0	0	0	1	1	0	1	1	1	0	2	2	0	1	1	1	0	0	2	0	1	0	0	0
375	1	0	2	0	0	0	2	2	0	0	0	1	1	0	0	0	0	0	1	0	0	0	1	0	0	0	0	1	2	2	1	1	1	0	1	1	1	0	1	2	1	1	1	1	1	0	1	0	0
376	1	0	1	0	0	0	1	1	1	1	1	0	1	0	0	0	0	1	1	1	0	0	2	0	0	0	0	0	2	0	1	1	1	1	0	2	0	0	1	0	0	0	0	2	1	1	0	1	0
377	0	0	1	0	0	0	2	2	0	1	0	0	1	1	1	0	0	0	0	1	1	0	1	1	1	1	0	2	2	1	2	0	0	0	0	2	1	0	2	0	0	0	0	1	0	1	0	1	0
378	1	0	2	0	1	1	2	2	0	1	0	0	0	0	0	0	0	0	0	1	1	0	2	0	0	0	0	1	2	1	1	1	1	1	0	2	1	0	1	1	1	0	0	2	0	0	0	1	0
379	0	0	1	0	0	0	1	2	1	1	1	2	2	0	0	1	0	1	1	1	1	0	2	0	0	0	0	0	2	1	0	1	1	1	0	2	2	0	1	0	0	0	1	2	0	2	0	0	0
380	1	0	1	0	0	0	1	1	0	0	2	0	0	0	0	0	0	1	2	0	0	0	2	0	0	0	0	0	2	1	0	2	2	0	1	1	1	0	1	1	1	0	1	2	1	2	0	0	0
381	1	0	2	0	2	2	2	2	0	1	0	0	2	2	2	1	1	2	1	1	1	0	1	0	0	0	0	0	2	1	2	0	0	1	2	1	1	1	0	1	1	0	1	2	1	1	0	0	0
382	1	0	1	0	1	1	1	2	0	0	0	0	1	1	1	1	0	0	1	1	1	0	2	0	0	0	0	1	1	0	1	2	2	0	1	1	1	1	0	1	1	0	0	2	0	0	0	0	0
383	1	0	1	0	0	0	2	0	2	2	0	2	2	0	0	0	0	1	1	0	0	0	2	0	0	0	0	1	2	2	1	0	0	0	1	1	1	0	0	2	2	0	0	1	0	0	0	0	0
384	0	1	2	0	0	0	2	1	0	1	0	0	0	0	0	0	0	0	2	0	0	0	2	0	1	1	0	0	2	1	0	0	0	0	0	2	1	0	1	1	1	1	1	1	1	0	0	0	0
385	0	0	2	0	0	0	1	1	1	2	0	1	2	1	1	1	0	1	2	0	0	0	1	0	0	0	0	0	1	0	1	1	1	0	0	2	2	0	1	1	1	0	2	2	1	1	0	0	1
386	0	0	2	0	1	1	2	1	1	1	1	1	1	0	1	1	0	1	1	0	0	0	0	0	1	1	0	0	2	2	1	2	2	0	0	2	2	0	1	1	1	0	0	1	0	0	0	0	0
387	1	0	2	0	0	0	2	2	1	1	0	1	1	0	0	0	0	1	1	0	0	0	2	0	0	0	0	0	2	1	1	2	2	0	2	0	2	0	1	1	1	1	1	1	1	0	0	1	0
388	1	0	1	0	0	0	2	2	0	0	1	1	2	0	0	0	0	1	1	0	0	0	2	0	0	0	0	1	2	1	2	0	0	0	1	1	1	0	0	1	1	0	1	1	1	0	0	0	0
389	0	0	2	0	2	2	2	1	1	1	0	0	1	1	1	0	0	1	1	0	0	0	1	0	1	1	0	0	2	1	1	1	1	0	1	1	1	0	0	1	1	0	1	2	1	0	0	0	1
390	1	0	0	0	0	0	1	2	0	2	0	1	2	2	2	0	0	2	2	0	0	0	2	0	0	0	0	0	1	1	1	1	2	2	1	1	1	0	0	2	2	0	1	2	1	0	0	1	1
391	1	0	2	0	0	0	0	2	1	1	0	0	1	1	1	0	0	0	1	1	1	0	2	0	0	0	0	2	2	1	2	2	2	0	1	1	1	1	0	0	0	1	1	2	1	1	0	0	0
392	0	0	0	0	0	0	2	2	0	0	1	0	0	0	0	0	1	1	1	0	0	0	1	0	0	0	0	1	1	1	2	1	2	0	1	1	1	0	1	1	1	0	0	1	0	0	0	0	0
393	1	0	1	0	0	0	2	2	0	0	0	0	0	0	0	0	0	1	2	0	0	0	1	0	0	0	0	0	2	0	1	1	1	0	1	1	1	0	1	1	1	0	1	1	1	0	0	0	1
394	0	0	2	0	0	0	2	1	0	0	0	0	1	0	0	0	0	0	2	1	1	1	2	0	0	0	0	0	2	2	1	1	1	1	1	2	1	0	0	1	1	1	1	2	0	1	0	1	0
395	0	0	2	0	0	0	2	2	0	0	0	0	0	0	0	0	0	0	2	0	0	0	2	0	0	0	0	0	1	1	2	1	1	0	1	1	1	0	0	2	2	0	0	0	0	0	0	0	1
396	1	0	2	0	2	2	1	2	0	0	1	1	1	0	0	0	0	1	1	1	1	0	2	0	0	0	0	1	2	2	1	0	1	2	1	1	1	0	0	1	1	1	1	2	0	0	0	0	0
397	1	1	2	0	0	0	2	2	1	1	0	1	2	1	1	0	0	0	1	2	1	0	0	0	1	1	0	2	1	0	2	0	2	0	0	2	1	0	1	2	1	0	0	0	0	0	0	0	1
398	0	0	1	0	0	0	2	2	0	0	0	0	1	0	0	0	0	0	1	1	0	0	2	0	0	0	0	1	2	1	0	0	0	0	0	2	2	0	1	1	1	0	2	2	0	1	0	0	0
399	1	0	1	0	1	1	1	2	0	1	1	0	1	1	1	0	0	1	1	0	0	0	2	0	0	0	0	0	2	2	0	1	1	0	0	2	2	0	2	0	0	0	2	2	1	1	0	0	0
400	0	0	1	0	0	0	2	2	0	0	1	0	2	1	1	0	0	1	2	1	1	0	2	0	0	0	0	0	2	1	1	0	1	2	1	2	1	0	1	1	1	0	0	1	0	0	0	0	0
401	1	0	2	0	1	1	0	2	0	0	1	1	1	0	0	0	0	0	0	1	1	0	2	0	0	0	0	1	2	1	2	1	1	0	0	2	1	0	1	1	1	1	1	1	1	0	0	0	0
402	1	0	2	0	0	0	1	2	0	0	2	0	1	1	1	0	0	0	1	1	0	0	2	0	0	0	0	2	2	1	1	0	1	1	0	2	2	0	1	1	1	0	0	2	0	0	0	0	0
403	0	0	2	0	0	0	2	2	0	0	0	0	1	1	0	0	0	0	1	1	1	0	1	0	0	0	0	1	2	1	1	1	0	1	0	2	1	1	0	2	2	2	2	2	0	2	0	0	0
404	0	0	1	0	0	0	2	0	2	2	0	0	0	0	0	0	0	0	1	1	1	0	2	0	0	0	0	1	2	1	1	1	1	0	0	2	1	0	2	1	0	0	0	1	0	0	0	0	0
405	1	1	1	0	1	1	2	2	0	1	1	0	1	1	1	0	0	1	2	0	0	0	2	0	0	0	1	0	2	1	0	1	2	0	1	1	2	0	0	2	2	1	1	2	0	1	0	0	0
406	0	0	1	0	0	1	1	2	0	0	1	0	1	1	1	0	0	0	2	0	0	0	2	0	0	0	1	1	2	1	0	1	2	2	1	1	0	0	1	1	0	0	0	0	0	0	0	0	0
407	0	0	2	0	0	0	2	2	0	1	0	0	1	1	1	0	0	0	2	0	0	0	2	0	0	0	0	0	2	2	1	2	2	0	1	1	1	0	0	1	1	2	2	2	0	0	0	1	0
408	0	0	1	0	0	0	1	2	0	0	1	0	1	1	1	0	0	2	1	1	1	0	1	1	1	2	0	0	2	0	0	1	1	0	1	1	1	1	1	1	1	0	1	1	0	0	0	0	0
409	1	0	1	0	0	0	2	2	0	1	0	0	0	0	0	0	0	0	1	1	0	1	2	0	0	0	0	0	1	0	1	1	1	0	1	1	1	0	2	0	0	1	1	2	1	1	0	0	1
410	1	0	0	0	0	0	2	2	0	1	0	0	2	2	2	0	0	1	2	0	0	0	0	1	1	1	0	0	2	2	0	2	2	0	0	2	0	2	0	0	0	0	0	1	0	0	0	0	1
411	0	0	1	0	1	1	1	1	1	1	0	1	1	0	0	0	1	1	0	1	1	0	2	0	0	0	0	1	2	2	0	1	1	0	1	1	1	1	1	0	0	0	1	2	1	0	0	1	0
412	1	0	2	0	1	1	2	1	1	1	0	0	0	0	0	0	0	0	0	1	1	0	2	0	0	0	0	2	1	0	2	1	1	1	2	0	1	0	0	2	2	0	0	2	0	0	0	0	0
413	0	0	1	0	0	0	1	2	0	0	2	0	0	0	0	0	0	0	1	0	0	0	2	0	0	0	0	0	1	1	0	2	2	0	0	2	1	0	1	2	1	1	1	2	0	0	0	0	0
414	1	0	1	0	0	0	2	2	1	1	0	1	2	2	2	0	0	0	1	1	1	0	2	0	0	0	0	0	2	2	1	1	2	1	2	1	2	0	0	1	1	0	0	2	1	1	0	0	0
415	1	0	2	0	0	0	2	1	0	1	0	0	0	0	0	0	0	0	2	0	0	0	2	0	0	0	0	0	2	2	1	0	1	0	1	2	1	0	1	2	1	0	0	2	0	0	0	0	0
416	1	0	2	0	0	0	2	0	2	2	0	0	0	0	0	0	0	0	0	1	1	0	1	0	0	0	0	0	2	1	1	0	0	0	0	1	0	0	1	0	0	0	1	2	0	1	0	1	0
417	1	0	1	0	0	0	2	0	2	2	0	0	0	0	0	0	0	1	2	0	0	0	1	0	1	1	0	0	1	1	2	1	1	0	2	0	2	0	1	1	1	1	1	1	0	0	0	0	1
418	0	0	1	0	0	0	2	1	1	2	0	1	2	1	1	1	0	0	1	0	0	0	1	0	1	1	0	1	2	1	1	0	1	1	0	2	1	1	0	0	0	0	1	1	1	0	0	0	0
419	0	0	2	0	1	1	2	2	0	1	0	1	2	2	2	0	1	0	2	1	1	0	1	0	0	0	0	0	2	1	1	1	1	1	2	0	2	0	1	0	0	0	1	2	0	2	0	0	0
420	1	0	1	0	0	0	1	2	0	0	1	0	1	1	1	0	0	0	1	0	0	0	1	0	1	1	0	1	2	0	1	1	1	0	0	2	1	1	0	1	1	0	0	0	2	0	0	0	0
421	0	0	2	0	0	0	1	2	0	0	1	0	1	1	1	0	0	2	0	2	0	0	2	0	0	0	0	0	2	1	2	2	2	0	1	1	1	0	2	0	0	0	0	1	0	0	0	0	0
422	1	0	2	0	0	0	2	2	0	1	0	0	0	0	0	0	0	0	2	1	1	0	2	0	0	0	1	0	1	0	1	2	2	0	0	2	2	0	1	1	1	1	2	2	1	1	0	1	0
423	0	0	0	0	0	0	1	1	1	1	0	0	0	0	0	0	0	0	2	1	1	0	2	0	1	1	0	1	2	0	1	0	1	0	0	2	1	0	0	1	1	0	0	1	0	0	0	1	0
424	1	1	1	0	0	0	2	1	1	1	0	0	0	0	0	0	0	1	1	1	1	0	2	0	0	0	0	0	1	1	1	1	2	0	0	2	2	0	0	2	2	0	1	2	1	0	0	0	0
425	0	0	2	0	0	0	1	0	2	2	0	1	1	0	0	0	1	0	2	1	1	0	2	0	0	0	0	2	0	0	2	0	2	1	2	1	1	0	0	0	0	0	1	2	1	0	0	1	0
426	0	0	1	0	0	0	1	2	0	0	1	0	1	1	1	1	0	0	1	0	0	0	2	0	1	1	0	0	1	1	0	1	1	2	1	1	1	0	2	0	0	1	1	1	1	0	0	1	0
427	0	0	1	0	1	1	1	2	0	0	1	1	1	1	1	0	1	2	1	0	0	0	2	0	0	0	0	0	2	1	2	2	2	0	1	1	1	1	0	1	1	0	0	2	0	0	1	0	0
428	1	0	1	1	0	1	1	2	0	0	1	0	0	0	0	0	0	0	1	1	1	0	2	0	1	1	0	0	2	1	1	1	1	0	0	2	1	0	2	0	0	0	2	2	0	1	0	0	2
429	0	0	1	0	1	1	2	2	0	1	0	1	1	1	1	0	0	0	2	0	0	0	2	0	0	0	0	0	2	1	0	0	0	0	2	0	1	1	1	1	1	0	0	2	0	0	0	0	0
430	1	1	1	0	0	0	2	1	2	2	0	0	0	0	0	0	0	1	1	1	0	1	1	0	0	0	0	2	2	2	0	0	0	0	2	0	2	0	1	1	1	0	0	0	1	1	0	0	0
431	0	0	0	0	0	0	2	0	1	1	1	0	1	0	0	0	1	1	0	1	1	0	2	0	0	1	0	1	2	0	1	1	1	0	0	2	1	1	0	0	0	0	0	2	1	0	0	0	1
432	0	0	2	0	0	0	2	2	1	1	0	1	0	0	0	0	0	0	2	1	1	0	2	0	0	0	0	0	2	2	1	2	2	0	2	0	1	0	0	1	1	0	1	2	1	2	0	1	0
433	0	0	1	0	0	0	2	2	0	1	0	0	0	0	0	0	0	0	2	1	1	0	2	0	0	0	0	0	2	1	0	2	2	0	1	1	1	0	0	2	2	1	1	2	1	0	0	0	0
434	0	0	0	0	0	0	2	2	0	1	0	1	1	0	0	0	0	0	2	0	0	0	2	0	0	0	0	0	1	1	0	1	2	0	0	2	1	0	0	1	0	0	0	1	0	0	0	0	1
435	1	0	2	0	0	0	2	2	0	1	1	0	2	1	1	1	0	1	1	1	0	0	0	0	1	1	0	1	2	2	0	1	1	1	1	1	1	0	0	2	2	0	0	2	0	1	0	2	0
436	1	0	1	0	1	1	1	2	0	0	1	1	1	1	1	0	0	0	1	1	0	0	0	0	0	0	0	0	2	1	0	1	2	2	2	1	0	0	1	1	1	1	1	2	0	1	0	1	0
437	0	0	2	0	1	1	0	2	1	1	0	1	2	1	2	1	0	0	2	1	1	0	2	0	0	0	0	0	2	2	1	2	2	1	0	2	1	0	0	0	0	0	0	2	0	0	0	0	0
438	1	0	1	0	0	0	1	2	0	0	1	0	0	0	0	0	0	1	1	0	0	0	1	1	1	1	0	0	2	1	0	1	1	2	0	2	1	0	2	0	0	1	1	2	1	1	0	1	0
439	1	0	0	0	0	0	2	0	2	2	0	0	0	0	0	0	1	1	1	0	0	0	2	0	0	0	0	0	2	2	1	1	1	1	0	2	1	0	0	1	1	0	1	2	1	1	0	0	1
440	0	1	2	0	0	0	2	2	0	0	0	1	2	2	2	0	0	0	1	1	0	0	2	0	0	0	0	0	2	2	1	1	2	2	2	1	1	0	1	1	1	0	0	2	0	0	0	0	0
441	0	0	1	0	1	1	2	2	0	1	0	1	1	1	1	0	0	1	1	1	1	0	2	0	1	1	0	0	2	0	1	0	0	0	0	2	1	0	2	0	0	0	0	1	0	0	0	0	1
442	0	0	0	0	0	0	1	2	0	0	1	0	1	1	1	0	0	1	2	0	0	0	2	0	1	1	0	0	2	1	0	1	1	0	1	1	1	0	0	1	1	0	0	1	0	0	0	0	0
443	0	0	2	0	1	1	2	2	0	0	0	0	2	2	2	1	1	1	1	0	0	0	2	0	0	0	0	0	2	1	0	2	2	0	2	0	2	0	0	2	2	1	1	1	0	0	0	0	0
444	1	1	2	0	0	0	2	1	1	2	0	1	2	1	1	0	0	0	0	1	1	0	2	0	0	0	0	0	2	1	0	1	1	0	0	2	1	0	1	2	1	0	1	2	1	2	0	0	0
445	1	0	2	0	0	0	1	1	0	0	1	1	1	0	1	1	0	0	0	1	1	0	2	0	0	0	0	1	2	2	0	0	0	0	1	1	1	1	1	1	1	0	0	0	0	0	0	0	1
446	1	0	1	0	0	0	1	1	0	0	1	0	0	0	0	0	0	1	2	0	0	0	2	0	1	1	0	0	2	2	0	1	2	0	1	1	1	1	1	1	0	0	1	2	0	0	0	0	1
447	0	0	2	0	0	1	2	1	1	2	0	0	1	1	1	0	0	1	1	2	1	0	2	0	0	0	0	0	2	2	0	1	2	1	2	1	1	0	1	1	1	0	0	1	1	0	0	0	0
448	0	1	1	0	0	0	2	0	2	2	0	0	1	1	1	0	0	0	1	1	0	0	1	0	0	0	0	1	2	0	1	0	2	1	2	1	2	0	2	1	1	0	1	1	0	1	0	0	0
449	0	1	1	0	1	1	2	1	1	1	0	1	1	1	1	0	0	0	1	1	1	0	2	0	0	0	1	0	2	1	1	1	2	0	0	2	2	0	1	1	1	0	0	2	0	1	0	0	1
450	0	0	1	0	0	1	2	2	0	1	0	0	0	0	0	0	0	1	1	1	1	0	1	1	1	1	0	0	2	2	0	1	2	0	1	1	1	1	1	1	1	0	1	2	1	0	0	0	0
451	1	0	0	0	0	0	1	2	0	1	1	0	1	1	1	0	0	0	0	1	1	0	1	1	1	1	0	2	2	1	2	0	0	0	2	0	1	1	0	0	0	2	2	2	0	2	0	0	0
452	0	0	1	0	0	0	2	1	1	2	0	1	1	0	0	0	0	0	1	1	1	0	2	0	0	0	0	1	2	1	2	1	1	0	1	1	1	1	1	1	1	0	0	2	0	0	0	1	0
453	0	0	2	0	0	0	2	2	1	1	1	0	0	0	0	0	0	0	1	0	0	0	1	0	1	1	0	1	2	1	1	1	1	0	1	1	1	0	0	1	1	0	0	2	1	1	0	0	1
454	1	1	1	0	0	0	2	0	2	2	0	0	0	0	0	0	0	0	0	0	0	0	1	0	1	1	0	0	2	1	1	2	2	0	1	1	0	1	0	1	1	0	1	2	2	0	0	1	1
455	0	0	2	0	1	1	1	2	0	2	0	0	1	1	1	0	0	0	1	0	0	0	2	0	0	0	0	1	2	1	1	1	2	0	0	2	0	0	1	0	0	0	0	0	0	0	0	0	1
456	1	0	1	0	0	0	2	1	1	1	0	0	2	1	1	1	0	1	0	1	0	0	2	0	0	0	0	1	2	1	2	2	2	0	1	1	1	0	1	1	1	0	1	2	1	0	0	0	0
457	1	0	2	0	1	1	2	1	1	1	0	1	1	1	1	0	0	0	0	1	1	0	2	0	0	0	0	0	2	2	1	1	1	0	0	2	2	0	2	0	0	0	0	2	0	0	0	0	1
458	1	0	1	0	0	0	2	0	2	2	0	0	1	1	1	0	0	0	2	0	0	0	1	1	1	1	0	0	2	1	0	1	2	0	0	2	1	0	1	2	2	0	0	2	0	1	0	0	0
459	1	1	2	0	1	1	2	0	2	2	0	0	1	1	2	0	0	0	2	0	0	0	2	0	0	0	0	0	2	1	0	1	1	0	1	1	1	0	0	1	1	0	0	2	1	0	0	0	0
460	1	0	1	0	0	0	2	2	0	1	0	1	2	1	1	1	0	0	2	0	0	0	2	0	0	0	0	1	1	0	1	2	2	0	1	1	2	0	0	1	1	0	0	2	0	0	0	0	0
461	0	0	1	0	0	0	1	2	0	1	1	0	0	0	0	0	0	0	1	1	1	0	2	0	2	2	0	1	2	1	2	1	1	1	2	0	1	0	0	0	0	0	0	2	0	0	0	0	0
462	0	0	2	0	1	1	2	1	0	1	0	1	2	2	2	0	0	1	0	1	1	0	1	0	0	0	1	2	2	1	1	1	2	2	1	1	1	0	0	2	2	0	0	1	0	0	0	0	0
463	0	0	1	0	0	0	1	1	1	1	1	1	2	1	1	0	1	1	1	0	0	0	2	0	1	1	0	1	2	1	0	1	1	2	2	1	1	0	0	1	1	0	1	1	1	0	0	0	0
464	0	0	0	0	0	0	1	2	0	0	1	1	1	0	0	0	0	0	2	0	0	0	1	1	1	1	0	0	2	2	0	2	2	0	1	1	2	0	0	1	1	0	1	1	0	0	0	0	0
465	1	0	0	0	0	0	2	1	1	1	0	1	1	0	0	0	0	0	1	1	1	0	2	0	0	0	0	1	2	2	1	0	0	0	0	2	2	0	1	1	1	0	0	2	0	0	0	0	1
466	0	0	0	0	0	0	1	2	0	0	0	0	0	0	0	0	0	0	1	0	0	0	2	0	0	0	0	1	1	1	2	1	1	1	2	0	1	0	2	0	0	0	0	1	0	1	0	0	1
467	1	0	1	0	0	0	2	1	0	1	0	1	1	0	0	0	0	1	0	2	2	0	2	0	0	0	0	1	1	1	1	2	2	1	0	2	2	1	0	1	1	0	1	2	1	1	0	0	0
468	0	0	1	0	0	0	2	0	2	2	0	0	0	0	0	0	0	0	1	2	1	0	1	1	1	1	0	1	2	0	1	2	2	0	1	1	2	0	1	0	0	0	1	2	0	2	0	0	0
469	1	0	1	0	0	0	2	0	2	2	0	1	1	0	0	0	0	1	1	1	0	1	1	0	0	0	1	0	2	1	0	1	1	0	0	2	1	2	0	0	0	0	0	1	0	0	0	0	0
470	0	0	1	0	0	0	2	2	0	1	0	2	2	0	0	0	0	1	2	0	0	0	2	0	0	0	0	0	1	0	1	1	1	0	1	1	1	0	1	0	0	1	1	2	2	0	0	0	0
471	0	0	1	0	0	0	2	2	0	1	0	0	0	0	0	0	0	0	2	1	1	0	2	0	0	0	1	1	2	1	0	2	2	0	0	2	1	2	0	0	0	1	1	1	0	0	0	0	0
472	1	1	1	0	0	0	2	1	1	2	0	1	1	0	0	0	0	1	2	1	1	0	0	0	0	0	0	0	1	1	0	1	1	1	0	2	1	0	1	1	1	0	1	1	1	2	0	0	0
473	0	0	1	0	0	0	2	0	2	2	0	0	0	0	0	0	0	0	1	0	0	0	2	0	0	0	0	1	1	1	1	1	1	0	1	1	2	0	1	1	1	1	1	2	1	0	0	0	0
474	0	0	2	0	0	0	1	2	0	1	0	0	1	1	1	0	0	1	1	0	0	1	2	0	0	0	0	0	2	1	0	1	2	1	2	1	2	0	2	0	0	0	1	2	2	2	0	0	0
475	0	0	2	0	0	0	2	1	1	1	0	0	0	1	1	0	0	0	1	1	1	0	2	0	0	0	0	0	1	1	2	0	1	0	0	2	2	0	1	0	0	0	1	1	1	0	0	1	1
476	1	0	0	0	0	0	2	1	1	1	1	1	2	2	2	0	1	0	2	1	1	0	2	0	1	1	0	0	2	1	1	0	1	2	1	1	2	0	0	1	1	0	0	1	0	0	0	0	1
477	0	0	1	0	0	0	2	1	2	2	0	0	0	0	0	0	0	1	1	1	0	0	2	0	0	0	0	0	2	1	2	1	1	1	1	1	1	0	0	2	2	0	0	1	0	0	0	0	0
478	0	0	2	0	2	2	2	1	2	2	0	1	1	0	0	0	0	0	1	1	1	0	2	0	0	0	1	0	2	1	0	2	1	0	0	2	2	0	1	1	1	0	0	1	1	1	0	0	0
479	0	0	2	0	0	0	2	2	0	0	0	0	0	0	0	0	0	0	1	1	1	0	2	0	0	0	0	0	2	2	0	2	2	0	2	0	1	0	0	1	1	0	1	2	1	0	0	0	0
480	0	1	2	0	1	1	2	2	0	0	0	1	1	0	1	1	0	0	1	1	1	0	2	0	0	0	0	0	2	2	1	1	0	1	0	2	1	0	0	1	1	0	0	1	0	0	0	0	0
481	1	1	1	0	0	0	2	2	2	2	0	0	0	0	0	0	0	0	1	0	0	0	2	0	0	0	0	1	2	2	0	1	2	1	0	2	1	0	0	2	2	0	0	1	0	0	0	1	0
482	1	0	2	0	0	0	1	2	0	0	1	0	1	1	1	0	0	0	1	1	1	0	2	0	0	0	0	0	2	2	1	0	0	0	0	2	2	0	1	1	1	0	1	1	1	0	0	0	0
483	0	0	2	0	1	1	1	1	1	1	0	1	1	1	1	0	0	0	2	1	0	0	2	0	0	0	0	0	2	1	0	1	2	0	1	1	2	0	0	2	2	1	1	1	0	0	0	0	1
484	0	0	0	0	0	0	2	2	0	1	0	1	1	0	1	1	1	1	0	1	1	0	2	0	1	1	1	1	2	1	0	1	1	1	0	2	1	0	0	2	2	0	0	2	0	0	0	0	1
485	1	0	2	0	1	1	1	2	1	1	1	2	2	0	0	0	1	1	0	1	1	0	2	0	0	0	0	0	2	0	0	1	1	0	1	1	0	1	1	0	0	1	1	1	1	0	0	0	0
486	1	0	2	0	0	0	1	2	1	1	0	0	0	0	0	0	0	0	1	0	0	0	2	0	0	0	0	0	2	2	0	2	2	0	2	0	1	1	0	0	0	1	2	2	1	1	0	1	0
487	1	0	2	0	0	0	1	1	1	1	1	0	0	0	0	0	0	1	2	0	0	0	2	0	0	0	0	1	2	1	2	0	0	0	0	2	1	0	1	1	1	1	1	2	0	1	0	1	0
488	0	0	2	0	0	0	1	1	1	1	1	0	0	0	0	0	0	0	1	0	0	0	1	0	0	0	0	0	2	2	0	1	2	0	1	1	2	0	2	1	1	0	0	0	0	0	0	0	1
489	0	1	1	0	0	0	1	2	0	0	1	1	1	0	0	0	0	0	2	0	0	0	2	0	0	0	0	0	2	2	2	1	2	1	1	1	1	0	1	1	1	0	0	2	0	0	0	0	1
490	1	1	1	0	0	0	2	2	0	1	0	1	1	0	1	1	1	1	2	1	1	0	0	1	1	1	0	0	2	0	1	1	1	1	2	0	1	0	1	1	1	0	0	2	0	0	0	1	0
491	1	1	1	0	0	0	2	2	0	1	0	0	1	1	1	0	0	0	2	0	0	0	2	0	1	1	0	1	1	0	1	2	2	0	0	2	1	0	1	2	1	0	0	1	0	1	0	0	1
492	1	1	1	0	0	0	2	1	2	2	0	2	2	1	1	0	0	0	0	1	1	0	2	0	0	0	0	0	1	1	2	2	2	0	1	1	2	0	0	1	1	1	1	1	0	1	0	0	0
493	0	0	0	0	0	0	2	1	1	1	0	0	2	0	0	1	0	0	1	0	0	0	2	0	0	0	0	0	2	1	1	0	0	0	0	2	0	1	0	1	1	0	1	2	1	0	0	1	1
494	1	1	1	0	0	0	1	2	0	0	1	1	1	0	0	0	0	0	0	1	0	0	2	0	0	0	0	0	2	1	0	0	0	0	1	1	1	0	0	2	2	0	1	2	0	0	0	0	0
495	0	0	0	0	0	0	2	2	0	0	1	0	1	1	1	0	0	1	2	1	1	0	2	0	0	0	0	1	2	1	0	0	1	1	0	2	2	0	2	0	0	0	1	2	1	0	0	1	1
496	0	0	2	0	0	0	1	2	0	0	0	0	1	0	0	0	0	0	2	0	0	0	2	0	1	1	0	0	2	2	1	0	1	1	1	1	1	0	0	1	1	0	0	0	2	1	0	0	0
497	1	0	1	0	0	0	1	1	1	2	1	0	0	0	0	0	0	1	2	0	0	0	2	0	1	1	0	0	2	2	0	1	1	0	0	2	1	0	0	1	1	0	0	1	0	0	0	0	1
498	0	0	1	0	1	1	1	0	2	2	0	0	1	1	1	0	0	0	2	1	1	0	1	0	0	0	0	0	2	2	1	2	2	0	0	2	0	0	2	0	0	0	0	0	0	1	0	0	0
499	1	0	1	0	0	0	1	1	1	1	1	0	1	1	1	0	0	1	1	1	0	0	2	0	1	1	0	0	2	1	0	0	1	1	1	1	1	1	0	1	1	0	0	1	0	1	0	0	0
500	0	0	1	0	0	0	1	1	1	2	0	0	1	0	0	0	0	1	1	0	0	0	2	0	0	0	0	0	2	1	1	1	2	1	0	2	1	1	1	1	1	0	1	1	0	0	0	0	0
501	0	0	2	0	2	2	2	2	0	0	0	1	2	1	1	1	0	0	1	0	0	0	2	0	0	0	0	0	2	2	1	1	1	0	0	2	2	0	0	2	2	0	0	1	0	0	0	1	0
502	1	0	1	0	0	0	2	2	0	1	0	0	0	0	0	0	0	0	2	0	0	1	2	0	0	0	0	0	2	1	0	1	1	2	0	2	1	0	0	1	1	0	1	1	0	0	0	0	1
503	0	0	1	0	0	0	1	1	0	2	0	1	1	2	2	0	0	1	1	0	0	0	0	0	1	1	0	0	2	2	0	1	2	1	2	1	2	1	0	2	1	0	0	1	0	0	0	0	1
504	1	1	1	0	1	1	2	2	1	1	1	1	1	1	1	0	0	0	1	1	1	0	0	0	1	1	0	2	2	2	0	1	1	0	1	1	1	0	0	2	2	0	2	2	1	1	0	1	0
505	1	0	1	0	0	0	2	1	1	1	0	1	1	0	0	0	0	0	2	1	1	0	2	0	0	0	0	0	2	2	1	1	1	0	0	2	1	0	0	1	1	2	2	2	0	2	0	1	0
506	1	1	0	0	0	0	2	1	1	1	0	1	1	0	0	0	0	1	1	0	0	0	1	1	1	1	0	0	1	1	2	1	1	0	0	2	2	0	0	2	2	1	1	2	1	1	0	0	0
507	0	0	2	0	0	0	1	2	0	1	1	0	0	0	0	0	0	1	1	1	0	0	2	0	1	1	0	0	2	0	0	1	1	0	1	1	1	0	0	1	1	0	0	1	0	0	0	0	1
508	0	0	1	0	0	0	2	2	1	1	1	0	0	0	0	0	0	0	1	1	1	0	1	0	1	1	0	0	2	2	1	1	2	0	1	1	1	0	0	2	2	0	0	1	1	1	0	0	0
509	0	0	2	0	1	1	2	1	1	1	0	0	2	2	2	0	0	0	1	0	0	0	2	0	0	0	0	1	1	1	1	1	2	0	0	2	0	0	1	0	0	1	1	2	1	1	0	1	0
510	0	0	2	0	1	1	2	2	0	1	0	0	0	0	0	0	0	0	2	1	1	0	2	0	0	0	1	1	2	1	0	1	1	0	0	2	1	0	0	2	2	0	1	2	1	1	0	0	0
511	0	0	2	0	0	0	2	2	0	0	1	1	2	1	1	0	0	0	2	1	1	0	2	0	0	0	0	0	2	1	0	1	2	0	1	1	2	0	0	1	1	0	0	1	0	0	0	0	1
512	0	0	2	0	1	1	2	2	0	0	0	0	0	0	0	0	0	0	2	0	0	0	1	0	0	0	0	0	1	1	1	2	2	1	0	2	1	0	0	1	1	1	1	2	1	0	0	0	0
513	1	0	0	0	0	0	2	1	1	1	0	1	1	0	1	1	0	1	2	0	0	2	0	0	0	0	1	1	2	1	0	2	2	0	2	0	1	1	0	1	1	0	1	1	1	2	0	0	0
514	1	0	1	0	0	0	2	2	0	0	0	0	0	1	1	0	1	2	0	2	2	0	2	0	0	0	0	1	2	0	1	1	1	0	0	2	1	0	0	2	2	0	1	2	1	1	0	0	0
515	1	0	2	0	1	1	2	2	0	0	0	0	2	1	1	0	0	1	1	1	0	0	1	0	0	0	0	0	2	0	0	1	1	0	1	1	2	0	0	1	1	1	1	1	0	1	0	0	0
516	1	0	1	0	0	0	2	0	2	2	0	1	2	1	1	1	0	1	2	1	1	1	2	0	0	0	1	0	2	0	0	1	1	1	1	1	2	0	1	1	1	1	1	1	0	0	0	0	0
517	0	0	1	0	1	1	2	2	0	1	0	1	1	0	0	0	0	0	0	1	0	0	2	0	0	0	0	0	2	1	1	1	1	0	1	1	2	0	0	2	2	0	0	0	0	0	0	0	1
518	0	0	1	0	0	0	2	1	1	1	1	1	1	0	1	1	0	0	2	1	1	0	0	1	1	1	0	1	1	0	1	1	1	2	1	1	1	1	0	0	0	0	0	2	0	1	0	0	1
519	0	0	1	0	1	1	1	2	0	0	1	1	1	0	0	0	0	0	0	1	1	0	1	0	1	1	0	0	2	1	1	2	2	1	0	2	1	0	2	0	0	0	1	2	1	0	0	1	0
520	1	0	1	0	0	0	1	2	0	1	1	0	1	1	1	0	0	1	2	0	0	0	2	0	0	0	1	1	2	1	0	1	2	0	0	2	1	0	1	1	1	0	0	2	0	0	0	0	0
521	1	0	2	0	0	0	2	2	1	1	0	0	1	0	0	0	0	1	2	0	0	0	1	1	1	2	1	0	2	1	1	1	1	1	0	2	1	0	1	1	1	0	0	2	0	0	0	1	0
522	0	0	2	0	0	0	2	1	2	2	0	1	2	1	1	1	0	1	0	2	2	0	2	0	1	1	0	0	1	0	1	2	2	0	1	1	2	0	0	2	2	0	0	1	0	1	0	0	1
523	1	0	1	0	1	1	2	1	1	1	0	0	1	1	1	0	0	1	1	1	1	2	0	0	0	0	1	0	2	1	0	0	0	0	1	1	2	0	0	2	2	1	1	1	1	0	0	0	0
524	1	0	1	0	0	0	2	2	0	1	1	1	2	2	2	0	0	1	2	1	1	0	2	0	0	0	0	0	2	2	1	0	0	0	1	1	2	0	1	1	1	2	2	2	0	0	0	0	0
525	1	1	1	0	1	1	2	1	1	1	0	0	1	1	1	0	0	0	1	0	0	0	2	0	0	0	1	0	1	0	1	1	1	0	1	1	1	1	0	1	1	0	0	1	0	0	0	0	0
526	0	0	0	0	0	0	2	1	2	2	0	0	1	1	1	0	0	1	0	2	1	0	2	0	0	0	0	1	2	1	2	2	1	0	0	2	1	0	1	1	1	0	0	2	0	1	0	0	1
527	1	0	0	0	0	0	1	1	1	1	1	0	1	1	1	0	0	1	1	0	0	0	2	0	0	0	0	0	2	2	0	1	1	1	1	2	1	1	0	2	2	0	1	1	1	0	0	0	0
528	0	0	2	0	1	1	2	2	0	1	0	0	2	2	2	0	0	2	1	1	1	1	0	1	0	1	1	0	2	2	0	1	1	0	0	2	2	0	1	1	1	0	0	2	1	0	0	0	2
529	0	0	1	0	0	0	2	1	1	2	0	1	1	0	0	0	0	1	0	1	1	2	0	0	0	0	0	0	2	1	1	2	2	0	1	1	0	1	0	1	1	0	0	1	0	1	0	0	0
530	0	0	2	0	1	1	2	2	0	1	0	1	1	0	0	0	0	1	1	1	0	0	2	0	0	0	0	1	2	0	1	2	2	1	0	2	1	0	0	1	1	0	1	2	0	0	0	0	0
531	1	0	1	0	0	0	2	1	2	2	0	1	2	2	2	0	0	0	1	1	1	0	2	0	0	0	0	1	2	2	1	1	1	1	0	2	1	0	2	0	0	1	1	2	0	2	0	0	0
532	1	0	1	0	0	0	1	2	0	0	0	0	0	0	0	0	0	1	2	0	0	2	0	0	0	0	0	0	1	0	1	0	1	1	0	2	1	0	1	1	1	0	1	1	1	1	0	0	0
533	1	0	1	0	0	0	2	2	0	0	0	1	1	1	1	0	0	0	0	1	1	0	2	0	0	0	0	0	2	1	1	1	1	0	1	1	1	0	0	2	2	0	0	2	0	0	0	0	0
534	0	0	1	0	0	0	1	1	1	1	1	1	1	0	0	1	1	1	1	1	0	0	2	0	1	1	1	0	1	0	1	1	1	1	0	2	0	1	1	0	0	0	2	2	1	1	0	0	0
535	1	1	1	0	1	1	2	2	1	1	0	0	0	0	0	0	0	1	0	1	1	0	1	0	0	0	0	1	2	2	0	0	0	1	0	2	1	0	0	1	1	0	1	1	1	2	0	0	0
536	1	0	1	0	1	1	2	1	1	1	1	1	1	1	1	0	0	1	2	0	0	0	1	1	2	2	0	0	1	1	1	2	2	1	0	2	0	1	1	0	0	0	1	2	0	0	0	0	0
537	1	0	0	0	0	0	2	1	1	1	0	1	1	1	1	0	0	0	1	1	1	0	2	0	0	0	0	0	2	1	2	0	0	0	0	2	1	1	0	1	1	1	1	2	1	0	0	0	0
538	1	0	0	0	0	0	2	2	1	1	0	1	1	2	2	0	1	2	0	2	2	0	1	1	1	1	0	1	2	1	0	2	2	0	2	0	1	0	1	1	1	0	1	2	1	2	0	0	1
539	0	0	1	0	0	0	2	1	0	0	0	0	0	0	0	0	0	0	2	1	1	0	2	0	0	0	0	0	1	1	1	1	1	0	0	2	2	1	0	1	1	2	2	2	0	0	0	0	0
540	1	0	1	0	0	0	1	1	0	0	1	1	1	0	0	0	0	1	1	0	0	0	1	0	0	0	0	2	2	2	0	1	1	0	1	1	0	1	1	0	0	0	1	1	1	1	0	0	1
541	1	0	0	0	0	0	2	2	0	0	0	1	2	1	1	1	0	0	1	0	0	0	2	0	0	0	0	1	1	1	2	1	1	1	0	2	1	0	0	2	2	1	1	1	1	0	0	0	0
542	1	1	2	0	1	1	1	2	0	1	1	0	1	0	0	1	0	1	1	0	0	1	0	1	1	1	0	2	0	0	2	1	2	0	0	2	1	0	1	2	1	0	2	2	0	1	0	0	0
543	1	0	0	0	0	0	1	2	0	0	0	0	0	0	0	0	0	0	1	0	0	0	2	1	1	2	0	0	2	0	0	0	1	1	0	2	1	0	2	0	0	0	0	2	0	0	0	1	0
544	1	0	2	0	0	0	1	2	0	0	1	0	0	0	0	0	0	0	1	2	1	0	2	0	1	1	0	0	1	1	1	1	2	0	0	2	1	0	2	1	0	0	0	1	0	0	0	0	0
545	0	0	1	0	0	0	2	1	1	1	0	0	0	0	0	0	0	0	2	1	1	0	2	0	0	0	0	0	2	2	0	1	2	0	2	0	0	0	1	1	1	0	0	2	0	0	0	0	0
546	0	0	1	0	0	0	1	2	1	1	0	0	1	0	0	0	0	0	1	1	0	0	2	0	0	0	1	0	2	1	0	1	1	0	2	1	1	0	1	1	1	1	1	2	1	1	0	0	0
547	0	0	2	0	1	1	2	1	1	2	0	0	2	2	2	0	0	1	1	1	0	0	2	0	0	0	0	0	2	2	0	2	2	0	1	1	2	0	1	1	1	1	1	1	0	0	0	0	0
548	0	0	2	0	1	1	2	0	2	2	0	1	1	1	1	0	0	0	1	0	0	0	2	0	0	0	0	1	2	1	2	1	2	2	0	2	1	0	2	0	0	1	1	1	1	0	0	0	1
549	1	0	2	0	1	1	2	2	0	1	0	0	0	0	0	0	0	2	1	1	1	0	2	0	1	1	0	1	2	0	1	1	2	1	0	2	0	0	1	1	1	0	1	2	0	0	0	0	0
550	1	0	2	0	0	0	2	0	2	2	0	1	1	0	0	0	0	0	2	1	1	0	1	1	1	1	0	0	2	2	0	2	2	0	0	2	2	0	1	0	0	0	1	1	1	1	0	0	0
551	0	0	2	0	0	0	2	1	1	1	0	1	1	0	1	1	0	0	0	1	1	0	2	0	0	0	0	1	0	0	2	1	2	0	0	2	2	0	0	1	1	0	0	0	0	1	0	0	0
552	1	0	2	0	0	0	2	1	1	1	1	0	1	1	2	0	0	1	2	1	1	0	2	0	0	0	0	0	2	2	0	1	1	0	1	1	1	1	0	1	1	0	1	2	1	0	0	0	0
553	0	0	1	0	0	0	1	1	1	1	0	0	1	0	0	0	0	0	0	0	0	0	1	1	1	1	1	1	2	1	0	0	0	1	2	1	1	0	0	1	0	1	2	2	1	1	0	0	0
554	0	0	2	0	0	0	2	0	2	2	0	1	2	1	1	0	0	1	2	0	0	0	2	0	0	0	0	1	1	1	1	0	1	1	1	2	1	0	0	1	1	2	2	2	0	0	0	0	1
555	0	0	2	0	0	0	1	1	1	2	0	0	0	0	0	0	0	1	1	1	0	0	2	0	0	0	0	0	2	1	0	1	1	0	0	2	1	0	1	1	1	0	0	0	0	0	0	0	0
556	1	0	2	0	1	1	1	1	1	2	1	0	1	0	1	1	1	1	0	1	1	0	1	0	0	0	0	0	2	2	0	1	1	0	1	2	2	0	2	0	0	0	1	1	1	0	0	0	2
557	1	0	2	0	0	0	2	2	0	1	0	0	2	1	1	0	0	1	1	1	0	0	2	0	0	0	0	0	2	1	1	1	1	2	1	1	1	0	0	0	0	0	1	2	1	0	0	1	0
558	1	0	1	0	1	1	2	2	0	0	0	0	1	0	0	0	0	0	1	1	1	1	0	1	1	1	0	2	2	1	2	1	1	1	0	2	2	0	0	2	2	0	0	1	0	0	0	0	0
559	1	0	0	0	0	0	2	0	2	2	0	0	1	1	1	0	0	2	1	0	0	0	1	0	0	0	0	0	2	1	0	1	1	0	0	2	1	1	0	2	1	0	0	2	0	1	0	1	0
560	0	0	0	0	0	0	2	1	1	1	0	0	0	0	0	0	0	1	2	0	0	0	2	0	0	0	0	0	1	1	1	2	2	0	1	1	1	0	1	2	1	0	0	0	0	0	0	0	0
561	1	0	2	0	0	0	2	1	0	0	0	0	1	1	1	0	0	0	2	1	1	0	2	0	0	0	0	0	2	1	1	1	1	0	1	1	1	0	2	1	0	0	0	0	0	0	0	0	0
562	1	0	2	0	0	0	2	1	1	1	0	1	1	0	0	0	0	0	2	1	1	1	2	0	0	0	0	0	2	1	0	1	1	0	0	2	1	1	0	1	1	1	1	2	1	1	0	0	0
563	1	0	0	0	0	0	2	1	2	2	0	0	0	0	0	0	0	0	1	0	0	0	2	0	0	0	0	0	1	0	1	1	1	1	2	0	1	0	1	1	1	0	0	1	0	0	0	0	0
564	0	1	1	0	0	0	2	2	0	1	0	0	0	0	0	0	0	0	1	0	0	0	2	0	0	0	1	0	2	1	0	1	1	0	0	2	0	1	1	0	0	0	0	1	0	0	0	0	1
565	1	1	2	0	0	0	1	0	2	2	0	0	1	0	1	1	0	0	0	1	0	1	1	0	0	0	0	0	2	1	1	1	1	0	0	2	2	0	0	1	1	0	0	2	0	0	0	0	1
566	0	0	1	0	0	0	2	0	2	2	0	0	1	1	1	0	0	0	1	1	1	0	1	1	1	1	0	2	1	1	2	0	1	1	0	2	1	0	0	1	1	0	1	2	1	0	0	0	0
567	0	0	1	0	0	0	2	2	0	1	0	0	0	0	0	0	0	1	1	0	0	0	2	0	0	0	0	0	2	0	0	1	1	0	0	2	2	0	2	0	0	0	1	2	1	0	0	0	0
568	1	0	1	0	0	0	1	1	1	1	0	0	0	0	0	0	0	0	2	0	0	0	1	0	0	0	0	0	2	1	1	1	1	1	2	0	0	0	1	0	0	0	0	0	0	0	0	0	0
569	1	0	0	0	0	0	2	2	0	0	0	0	1	1	1	0	0	0	1	0	0	0	2	0	0	0	0	1	2	1	0	2	2	0	1	1	1	0	1	0	0	0	0	1	1	1	0	0	0
570	1	0	2	0	0	0	2	2	0	1	0	0	1	1	1	0	0	0	0	1	0	1	2	0	0	0	0	1	2	0	1	1	1	0	1	1	1	0	0	1	1	0	0	0	1	1	0	0	0
571	0	0	2	0	0	0	1	1	1	1	0	0	0	0	0	0	0	1	0	1	1	0	2	0	1	1	0	1	1	1	1	2	2	1	0	2	0	0	1	1	1	0	2	2	1	1	0	1	0
572	1	0	2	0	0	0	2	2	0	0	0	1	2	1	1	1	0	2	2	0	0	0	2	0	0	0	0	0	2	1	1	1	1	0	1	1	1	0	1	1	1	0	1	1	1	1	0	0	0
573	0	0	2	0	0	0	0	2	0	0	1	1	1	0	1	1	0	0	1	1	1	0	0	0	1	1	0	1	2	1	2	1	2	2	2	1	1	0	0	1	1	0	1	2	1	0	0	1	0
574	1	0	0	0	0	0	2	2	0	0	1	1	1	0	0	0	0	1	1	0	0	1	0	1	0	1	0	0	2	1	0	1	1	1	1	1	2	0	0	1	1	0	0	1	0	0	0	0	1
575	0	0	1	0	0	0	2	2	0	0	0	1	2	2	2	0	0	0	2	0	0	0	2	0	0	0	1	1	2	0	1	1	1	1	0	2	2	0	2	0	0	0	1	1	1	1	0	0	1
576	1	0	1	0	1	1	2	2	0	1	0	0	0	0	0	0	0	1	0	2	1	0	2	0	0	0	0	1	2	1	2	1	1	0	0	2	1	0	1	1	1	0	0	1	0	1	0	0	0
577	1	0	1	0	0	1	1	1	1	1	0	1	2	1	1	0	0	1	1	0	0	0	1	1	1	1	0	0	2	1	1	1	1	0	1	1	2	0	1	1	1	0	0	2	0	2	0	0	1
578	1	0	1	0	0	0	2	2	0	0	1	0	1	1	1	0	0	0	1	1	1	0	1	1	1	1	0	0	2	2	0	1	1	0	1	1	1	0	1	1	1	1	1	2	1	0	0	0	1
579	0	0	1	0	0	0	2	2	0	1	0	0	0	0	0	0	0	1	2	1	1	0	1	0	0	0	0	0	1	1	1	1	1	0	1	1	2	1	0	1	1	0	1	1	1	2	0	1	0
580	1	0	2	0	2	2	1	2	0	0	0	1	1	1	1	0	0	2	1	1	1	0	2	0	0	0	1	1	2	1	0	1	1	1	2	0	2	1	0	1	1	0	0	1	1	1	0	0	0
581	1	0	2	0	1	1	2	2	0	0	0	0	0	0	0	0	0	0	2	1	1	0	2	0	0	0	0	0	2	2	0	0	0	0	0	2	1	0	0	2	2	0	0	1	0	0	0	1	0
582	0	0	2	0	1	1	1	1	0	0	1	0	0	0	0	0	0	1	1	0	0	0	0	0	0	0	0	0	2	2	0	1	1	0	0	2	1	1	1	1	1	0	0	0	1	1	0	0	0
583	0	0	0	0	0	0	2	2	0	1	0	1	1	1	1	0	0	1	2	0	0	0	2	0	1	1	0	0	2	1	1	1	2	0	1	1	1	0	1	2	1	2	2	2	0	1	0	0	1
584	0	0	2	0	1	1	2	1	1	1	0	0	0	0	0	0	0	1	0	1	1	0	2	0	0	0	0	1	2	2	1	1	1	0	0	2	1	0	0	2	2	0	1	2	1	1	0	0	0
585	0	0	1	0	0	0	2	1	0	0	0	0	0	0	0	0	0	1	2	1	1	0	2	0	0	0	0	0	2	1	2	1	1	0	1	1	1	0	0	1	1	1	1	2	0	2	0	0	0
586	0	0	1	0	0	0	0	2	0	0	1	0	0	0	0	0	0	0	1	1	0	0	1	1	1	1	0	2	2	1	1	2	2	1	1	1	1	0	0	1	1	1	1	2	0	2	0	0	0
587	0	0	1	0	1	1	2	2	2	2	0	0	0	0	0	0	0	0	2	0	0	0	2	0	0	0	0	2	1	0	2	0	0	0	0	1	1	0	1	2	1	1	1	1	0	0	0	0	1
588	1	0	2	0	0	0	2	1	1	1	0	0	1	0	1	1	0	1	2	0	0	0	2	0	0	0	0	0	2	2	0	1	0	1	0	2	2	0	0	2	2	0	0	2	0	2	0	0	1
589	0	0	2	0	0	0	2	1	1	2	0	1	2	2	2	0	0	2	1	1	1	1	2	0	0	0	0	1	1	1	2	1	1	0	0	2	1	0	0	1	1	0	0	1	0	0	0	2	0
590	1	0	1	0	0	0	1	1	0	0	2	1	1	0	0	0	0	1	1	1	1	0	1	0	0	0	0	1	2	1	2	2	2	0	1	1	1	1	0	0	0	0	0	0	0	0	0	0	0
591	1	0	1	0	0	0	2	1	1	2	0	0	0	0	0	0	0	0	0	1	1	0	2	0	0	0	0	1	2	1	0	1	1	1	2	0	0	0	1	0	0	0	0	1	0	0	0	0	0
592	1	0	1	0	1	1	2	1	1	1	0	0	1	1	1	1	0	0	2	0	0	0	2	0	0	0	0	1	2	1	0	1	1	1	1	1	1	0	2	0	0	0	1	2	0	0	0	0	1
593	0	0	2	0	0	0	2	2	0	1	0	1	1	0	0	0	0	1	1	1	0	0	2	0	0	0	0	0	2	2	1	0	1	0	0	2	0	1	0	0	0	0	0	1	0	0	0	0	1
594	1	0	1	0	0	0	2	1	2	2	0	0	0	0	0	0	0	0	0	1	0	0	2	0	0	0	0	1	2	1	0	2	2	2	1	2	2	0	2	1	1	1	1	2	0	2	0	0	0
595	1	0	0	0	0	0	2	1	1	1	0	0	0	0	0	0	0	2	2	0	0	0	2	0	0	0	0	0	1	1	2	1	2	0	0	2	1	0	0	1	1	0	0	1	0	1	0	0	0
596	0	0	0	0	0	0	2	1	1	1	0	0	0	0	0	0	1	1	0	1	1	0	1	1	1	1	0	0	1	1	2	2	2	0	0	2	2	0	0	1	1	2	2	2	0	0	0	0	0
597	0	0	2	0	0	0	1	1	1	1	1	0	1	1	1	0	0	1	2	0	0	0	2	0	1	1	0	1	2	0	1	1	2	2	1	2	2	0	0	2	2	0	0	1	0	0	0	0	1
598	1	0	2	0	1	1	1	2	0	0	1	0	0	0	0	0	0	1	2	1	0	0	1	0	0	0	0	0	1	0	1	0	0	0	0	2	2	0	1	1	1	0	0	2	0	0	0	0	2
599	0	0	1	0	0	0	0	1	1	1	1	0	0	0	0	0	0	1	0	1	1	0	1	0	0	0	0	1	2	1	0	1	1	1	1	1	1	1	0	1	1	0	0	0	0	0	0	1	0
600	0	0	1	0	0	0	2	1	1	1	1	1	1	0	0	0	0	0	1	0	0	0	2	0	0	0	0	0	1	1	2	1	1	0	1	1	2	0	0	1	1	1	1	1	0	0	0	0	0
601	0	0	1	0	0	0	2	2	0	0	0	0	0	0	0	0	0	0	2	1	1	0	1	0	1	1	0	1	2	2	0	0	0	0	1	1	1	1	1	0	0	1	1	1	1	0	0	0	0
602	1	1	1	0	0	0	1	2	0	0	1	0	1	1	1	0	0	1	1	1	0	0	2	0	1	1	0	1	1	1	2	1	2	0	1	1	1	0	0	1	1	0	1	1	1	0	0	0	1
603	1	0	0	0	0	0	2	2	0	1	0	0	0	0	0	0	0	1	1	1	1	0	0	0	0	1	0	0	2	1	0	2	2	0	2	2	1	1	0	2	2	0	0	2	0	0	0	0	0
604	0	0	1	1	0	1	1	2	0	2	0	0	1	1	1	0	0	0	2	1	1	0	1	0	0	0	1	1	2	1	0	0	1	0	0	2	2	0	2	1	1	0	1	2	1	1	0	0	0
605	0	0	2	0	0	0	1	2	0	0	1	0	0	0	0	0	0	1	1	1	1	0	1	0	0	0	0	1	2	1	2	1	2	2	0	2	0	0	1	1	0	1	1	2	1	0	0	0	0
606	1	0	1	0	0	0	2	0	1	1	0	1	1	0	0	0	0	1	0	1	1	0	2	0	0	0	0	0	2	1	0	1	1	0	1	1	1	0	0	2	2	0	0	2	0	0	0	0	0
607	0	0	1	0	0	0	2	2	1	1	0	0	1	0	0	0	0	1	0	1	1	0	2	0	0	0	1	1	2	1	0	1	1	0	1	1	2	0	0	1	1	0	0	1	0	0	0	0	0
608	0	0	2	0	0	0	2	2	0	0	1	0	0	0	0	0	0	2	0	2	0	0	2	0	0	0	0	0	2	2	0	1	1	0	2	0	2	0	1	1	1	0	0	1	0	0	0	0	2
609	0	0	1	0	0	0	2	0	1	1	0	0	1	1	1	0	0	1	2	1	1	0	2	0	0	0	0	1	2	1	1	2	2	0	1	1	1	0	1	1	1	0	1	2	0	1	0	1	0
610	1	0	1	0	0	0	2	2	1	2	0	0	0	0	0	0	0	0	1	0	0	0	1	0	0	0	0	0	2	2	0	0	0	0	0	2	1	0	0	1	1	0	2	2	1	1	0	0	0
611	0	0	1	0	0	0	1	2	1	1	1	0	1	1	1	1	0	1	2	0	0	0	2	0	0	0	0	0	2	2	1	0	0	0	0	2	2	0	1	1	1	1	1	1	1	0	0	0	0
612	1	0	2	0	1	1	2	2	1	1	0	0	0	0	0	0	0	0	1	0	0	0	2	0	0	0	0	0	2	2	0	1	1	0	1	1	2	0	1	1	1	0	0	1	0	0	0	1	0
613	1	0	1	0	0	0	2	2	0	1	0	0	0	0	0	0	0	2	1	1	1	0	2	0	0	0	0	0	2	2	0	2	1	0	0	2	1	1	0	1	1	2	2	2	0	0	0	1	0
614	1	0	2	0	1	1	2	2	0	0	1	1	1	0	1	1	1	1	1	0	0	0	2	0	1	1	0	0	2	2	1	0	2	1	0	2	1	0	2	0	0	0	0	1	0	0	0	0	0
615	1	0	1	0	1	1	1	1	1	2	1	1	1	1	1	0	0	1	1	0	0	0	1	1	1	1	0	0	2	1	2	1	1	0	1	1	1	1	0	1	1	0	1	2	1	1	0	0	1
616	1	0	0	0	0	0	1	1	1	1	0	0	1	1	1	0	0	1	1	1	1	0	2	0	0	0	0	1	2	0	1	0	0	0	1	1	1	0	1	1	1	0	2	2	1	1	0	0	1
617	0	1	0	0	0	0	2	2	0	0	0	1	1	0	0	0	0	1	1	1	1	0	2	0	0	0	0	2	2	2	0	1	2	0	1	1	1	1	0	1	1	0	1	1	1	0	0	0	0
618	0	0	1	0	0	0	2	2	1	1	1	0	1	1	1	0	0	1	2	0	0	0	1	1	0	0	0	0	2	0	0	2	2	0	2	0	1	0	1	1	1	2	2	2	0	0	0	0	0
619	0	0	1	0	0	0	2	0	1	1	1	1	1	0	0	0	0	0	1	1	1	0	1	1	1	1	0	0	2	2	0	1	1	0	0	2	1	0	0	1	1	0	0	0	0	1	0	2	0
620	1	0	1	0	0	0	1	2	0	0	1	1	1	0	1	1	0	1	1	0	0	0	2	0	0	0	0	1	1	1	1	2	2	0	0	2	1	0	1	1	1	0	0	0	1	1	0	0	0
621	1	0	0	0	0	0	2	1	1	1	0	1	0	0	0	0	0	1	1	1	1	1	0	1	1	1	0	1	1	1	1	0	1	1	0	2	1	0	0	1	0	0	0	1	0	0	0	0	0
622	0	0	0	0	0	0	2	2	0	0	0	0	0	0	0	0	0	0	1	1	1	0	1	0	0	0	0	1	2	1	1	1	1	0	0	1	2	0	1	1	1	2	2	2	0	0	0	0	0
623	1	0	1	0	1	1	1	0	2	2	0	1	2	2	2	0	0	0	0	1	0	0	2	0	0	0	0	0	2	1	1	1	1	1	2	0	2	0	1	1	1	1	1	2	1	1	0	0	0
624	0	0	1	0	1	1	2	1	0	0	0	1	1	0	0	0	0	0	1	1	1	0	2	0	0	0	0	1	1	1	1	1	1	0	0	2	1	0	0	2	2	0	1	2	0	1	0	0	0
625	0	0	2	0	0	0	2	1	1	1	1	1	1	0	0	0	0	1	2	0	0	1	2	0	0	0	1	0	2	1	1	1	2	0	0	2	1	0	0	1	1	0	0	1	0	1	0	0	0
626	1	0	2	0	1	1	2	1	1	1	0	2	2	1	1	0	0	0	1	0	0	0	2	0	0	0	0	0	2	2	1	1	1	1	1	1	2	1	0	1	1	0	1	1	0	0	0	0	0
627	1	0	0	0	0	0	2	2	0	0	1	0	2	2	2	0	0	1	1	0	0	1	2	0	0	0	0	0	2	1	1	0	0	0	1	1	2	0	0	2	2	0	1	2	1	1	0	0	0
628	0	1	1	0	0	0	2	0	2	2	0	0	1	0	0	0	0	0	1	1	0	0	2	0	0	0	0	2	1	0	2	0	0	0	1	1	2	0	0	1	1	1	1	2	1	1	0	0	0
629	0	0	1	0	0	0	1	1	2	2	0	0	0	0	0	0	0	1	0	1	1	0	2	0	0	0	0	0	2	1	0	1	1	0	1	1	2	0	2	0	0	0	0	1	0	0	0	0	1
630	1	0	2	0	0	0	2	1	1	2	0	0	1	0	0	0	0	0	1	1	1	0	2	0	0	0	0	1	1	1	1	1	2	0	1	1	1	0	1	1	1	0	0	2	0	0	0	0	2
631	0	0	1	0	0	0	1	1	1	1	1	0	0	0	0	0	0	0	1	0	0	0	2	0	1	1	0	0	1	0	1	0	1	0	0	2	0	0	1	1	1	1	1	2	1	0	0	1	1
632	1	0	1	0	1	1	1	1	0	0	1	0	2	1	1	0	0	0	0	1	0	0	2	0	1	1	0	1	2	1	2	1	1	1	2	0	2	0	1	1	1	0	0	2	0	0	0	0	0
633	0	0	1	0	0	0	0	2	0	0	2	1	1	0	0	0	0	1	1	1	1	0	1	0	0	0	0	0	2	2	1	1	1	0	0	2	1	0	1	2	1	0	0	2	0	1	0	0	0
634	0	0	2	0	0	0	2	1	1	1	0	0	1	1	1	0	0	1	1	0	0	0	2	0	1	1	0	0	2	1	2	1	1	0	1	1	1	0	1	1	1	0	0	2	0	0	0	0	1
635	0	0	0	0	0	0	1	2	0	0	2	0	0	0	0	0	0	0	0	1	1	0	2	0	0	0	0	1	1	1	1	1	1	1	0	2	2	0	2	0	0	0	0	1	0	0	0	1	0
636	1	0	0	0	0	0	2	1	0	0	0	0	1	1	1	1	0	2	1	1	1	0	1	0	1	1	0	0	2	1	2	2	2	0	1	1	2	0	1	1	1	0	0	1	0	0	0	0	0
637	0	0	2	0	0	0	2	2	0	0	0	1	2	1	1	0	0	1	2	0	0	0	1	1	1	1	0	0	2	1	0	1	1	0	0	2	2	0	0	1	1	1	1	2	1	0	0	0	1
638	0	0	1	0	0	0	1	2	0	1	1	0	1	1	1	0	0	0	1	0	0	0	2	0	0	0	0	2	2	2	0	0	0	0	0	1	1	0	0	2	2	0	0	2	0	2	0	0	0
639	1	0	2	0	1	1	2	1	1	1	0	0	0	0	0	0	0	0	1	0	0	1	1	0	0	0	0	1	1	1	2	2	2	0	0	2	1	1	0	0	0	0	0	2	0	0	1	0	1
640	1	0	1	0	1	1	2	2	0	1	0	0	2	1	1	0	0	1	1	1	1	1	1	0	1	1	0	0	1	1	2	1	2	0	1	1	2	0	0	2	2	0	1	2	1	0	0	0	0
641	0	0	0	0	0	0	2	1	1	2	0	0	1	0	0	0	1	1	1	1	0	0	2	0	1	1	0	0	2	2	0	0	0	0	1	1	1	0	0	1	0	0	0	1	0	0	0	0	0
642	0	0	1	0	0	0	2	2	1	1	1	0	2	2	2	1	0	1	2	0	0	0	0	0	0	0	0	1	2	1	1	0	0	0	0	2	1	1	0	1	1	0	0	2	1	1	0	0	0
643	1	0	0	0	0	0	1	2	0	0	1	0	0	0	0	0	0	2	2	0	0	0	2	0	1	1	0	1	2	0	1	1	1	0	1	1	1	0	0	2	2	2	2	2	0	2	0	0	2
644	1	0	2	0	1	1	1	1	1	1	1	1	0	0	0	0	0	0	0	0	0	0	2	0	0	0	1	0	2	1	0	1	2	0	0	2	1	1	0	1	1	0	1	2	1	0	0	0	0
645	1	0	1	0	0	0	1	1	1	1	1	0	0	0	0	0	0	0	2	0	0	0	1	1	2	2	0	0	2	1	0	1	2	0	0	2	0	0	1	1	0	0	0	0	0	0	0	0	0
646	0	1	1	0	0	0	2	2	0	1	0	2	2	1	2	1	0	0	0	1	1	0	2	0	0	0	0	0	2	0	0	2	2	0	1	1	1	0	2	0	0	0	0	1	0	0	0	0	1
647	1	0	0	0	0	0	2	2	0	1	0	0	1	1	1	0	0	1	2	0	0	0	2	0	1	1	1	0	2	1	0	1	1	0	1	1	1	0	1	1	1	0	0	2	0	2	0	0	0
648	0	0	1	0	0	0	2	0	2	2	0	1	2	1	1	0	0	0	0	0	0	1	2	0	1	1	0	0	1	1	1	2	2	0	2	0	2	1	0	2	1	1	1	2	0	0	0	0	2
649	1	0	2	0	0	0	2	0	2	2	0	0	1	1	1	0	0	0	2	0	0	0	2	0	1	1	0	0	1	1	2	0	0	1	0	2	1	0	0	2	2	0	0	0	0	1	0	0	1
650	0	0	1	0	0	0	2	1	1	1	1	0	1	0	0	1	0	0	1	0	0	0	0	0	1	1	0	1	2	1	0	0	0	0	0	2	0	1	1	0	0	0	0	2	0	0	0	0	1
651	1	0	2	0	0	0	0	2	0	0	1	1	2	1	2	1	0	0	0	1	0	0	2	0	0	0	0	1	2	1	2	0	1	1	0	2	0	0	1	0	0	0	1	2	1	1	0	0	0
652	0	0	0	0	0	0	2	1	1	1	0	1	1	0	0	0	0	1	1	1	1	0	2	0	1	1	0	1	1	1	2	1	1	0	1	1	1	0	2	0	0	0	0	2	1	1	0	0	0
653	0	0	1	0	0	0	2	0	2	2	0	2	2	0	0	0	0	1	1	0	0	0	0	0	0	0	1	0	2	1	0	2	2	2	1	1	1	0	1	1	1	0	0	1	0	0	0	1	0
654	1	0	1	0	0	0	1	1	1	1	1	0	0	1	1	0	0	1	0	2	2	1	2	0	0	0	1	0	2	0	0	1	2	0	0	2	1	0	1	2	1	1	1	1	0	0	0	1	0
655	1	0	2	0	0	0	2	0	2	2	0	0	1	1	1	0	0	1	0	1	1	0	2	0	0	0	0	2	2	2	0	0	1	1	0	2	2	0	0	2	2	0	0	1	0	0	0	0	1
656	0	0	2	0	2	2	1	2	0	0	1	0	1	1	1	0	0	2	1	1	1	0	1	0	0	0	0	1	2	1	0	1	1	0	1	1	1	0	0	2	2	0	1	2	1	1	0	0	0
657	0	0	2	0	1	1	0	1	1	1	1	1	1	0	0	0	0	0	0	1	1	0	2	0	0	0	0	0	2	0	0	2	2	0	1	1	1	1	0	1	1	1	1	1	0	0	0	1	0
658	0	0	1	0	0	0	2	2	1	1	0	0	1	1	1	0	0	0	2	1	1	0	2	0	0	0	0	0	2	2	1	0	0	0	0	2	1	0	1	1	1	0	1	2	1	0	0	0	0
659	0	0	2	0	1	1	2	2	0	0	0	0	1	1	1	0	0	0	1	0	0	0	2	0	0	0	0	0	2	0	0	2	2	1	1	1	1	0	1	2	1	0	2	2	1	1	0	0	0
660	1	0	2	0	0	0	1	0	2	2	0	0	1	1	1	1	1	1	1	0	0	0	1	1	0	0	0	0	2	2	0	1	1	0	1	1	2	0	1	1	1	0	0	0	1	1	0	0	0
661	0	1	1	0	0	0	2	1	1	1	1	1	1	1	1	0	0	0	2	1	1	0	2	0	1	1	0	0	2	2	1	1	1	0	1	1	1	0	0	2	2	0	0	1	0	0	0	0	0
662	1	0	1	0	0	0	1	2	0	0	2	1	1	0	0	1	0	0	1	0	0	0	0	0	0	0	0	1	1	1	1	1	1	0	0	2	1	0	0	2	2	0	2	2	1	1	0	0	0
663	1	0	2	0	0	0	2	1	1	1	0	0	0	0	0	0	0	1	2	0	0	0	2	0	0	0	0	1	2	1	1	1	2	0	0	2	1	1	1	1	1	0	0	2	0	0	0	0	1
664	0	1	1	0	1	1	2	1	1	1	0	1	1	0	0	0	0	0	1	0	0	0	2	0	0	0	0	1	2	1	2	2	2	0	0	2	2	0	0	2	2	0	0	2	0	1	0	0	0
665	1	0	2	0	2	2	2	1	1	1	0	1	2	1	1	0	0	1	2	1	1	0	2	0	0	0	0	0	2	1	1	1	2	0	0	2	2	0	0	2	2	0	1	1	1	1	0	0	0
666	0	0	0	0	0	0	1	1	0	0	1	0	2	1	1	1	0	0	1	0	0	0	1	0	0	0	1	0	2	1	1	1	2	0	1	1	1	0	2	0	0	0	0	2	0	0	1	0	1
667	1	0	1	0	0	0	1	1	1	1	1	0	1	1	1	0	1	0	2	1	1	0	2	0	0	0	0	1	2	1	2	0	1	1	0	2	1	0	2	0	0	1	2	2	1	1	0	0	0
668	0	0	0	0	0	0	1	1	1	1	1	1	2	1	1	0	0	1	0	1	1	0	2	0	1	1	0	0	1	0	1	1	2	0	0	2	2	0	2	0	0	0	0	1	0	0	0	0	2
669	0	0	0	0	0	0	1	2	1	1	0	0	0	0	0	0	0	0	0	1	0	0	2	0	0	0	0	1	2	0	1	0	1	0	0	2	1	0	0	1	1	0	0	2	0	0	0	1	0
670	1	0	1	0	0	0	1	2	0	0	1	0	0	0	0	0	0	0	2	1	1	0	1	1	1	1	0	0	2	0	1	2	2	0	1	1	1	1	0	1	1	0	0	1	0	0	0	0	1
671	0	0	2	0	0	0	2	2	1	1	1	2	2	1	1	0	0	0	0	1	1	0	2	0	0	0	0	0	2	2	0	0	0	0	0	2	1	0	1	1	1	0	0	1	0	0	0	0	0
672	1	0	2	0	0	0	1	0	2	2	0	0	1	0	0	0	0	0	2	0	0	0	2	0	2	2	0	1	2	1	1	1	1	1	1	2	1	0	0	1	1	2	2	2	0	1	0	0	0
673	1	1	1	0	0	0	2	2	0	0	1	1	2	1	1	0	0	1	2	0	0	0	2	0	1	1	0	0	2	1	1	1	2	1	0	2	2	0	2	0	0	1	1	2	0	2	0	0	0
674	1	0	1	0	0	0	2	2	1	1	0	1	2	2	2	0	0	0	1	0	0	0	2	0	0	0	0	0	1	1	2	2	2	0	0	2	2	0	1	2	1	0	0	0	0	0	0	1	0
675	0	0	0	0	0	0	2	1	2	2	0	0	0	0	0	0	0	0	2	1	0	0	2	0	0	1	0	0	2	2	0	1	2	0	1	1	1	0	1	1	1	0	0	0	0	0	0	0	1
676	0	0	0	0	0	0	2	2	1	1	0	1	1	0	0	0	0	0	0	1	1	0	2	0	0	0	0	0	2	2	1	1	1	0	2	1	1	1	1	2	0	0	0	1	1	0	0	0	0
677	1	0	1	0	0	0	1	1	1	1	1	1	1	0	1	1	0	1	2	0	0	0	2	0	0	0	1	1	2	1	0	1	1	1	1	2	1	0	0	1	1	1	1	1	1	0	0	0	0
678	1	0	0	0	0	0	2	0	2	2	0	1	2	1	1	0	0	0	0	1	1	0	1	0	0	0	0	0	2	2	0	1	1	0	0	2	1	0	0	1	1	0	0	1	2	1	0	0	1
679	0	0	2	0	1	1	2	1	1	1	0	1	2	1	1	0	0	2	0	2	0	0	2	0	0	0	1	1	2	1	0	2	2	0	0	2	2	0	2	0	0	0	1	1	1	0	0	0	0
680	0	0	2	0	0	0	2	2	0	0	1	1	1	0	0	0	0	0	1	0	0	0	2	0	0	0	0	2	2	2	0	0	1	0	0	2	1	0	0	0	0	0	1	2	0	0	0	1	0
681	0	0	1	0	1	1	2	1	1	1	0	1	1	0	0	0	1	1	1	1	0	0	2	0	0	0	0	0	1	1	1	0	0	1	2	1	1	1	1	0	0	1	1	2	1	1	0	0	1
682	1	0	2	0	0	0	1	1	1	1	1	0	0	0	0	0	0	0	2	1	1	0	0	1	1	1	0	1	2	1	2	2	2	0	0	2	1	0	0	2	2	1	1	1	0	0	0	0	0
683	0	0	0	0	0	0	2	2	0	1	1	0	0	0	0	0	1	2	1	0	0	0	1	0	0	0	0	1	2	1	1	0	0	0	0	2	1	0	0	1	1	0	0	2	0	0	0	0	0
684	0	1	1	0	0	0	2	1	1	1	0	0	0	0	0	0	0	0	1	1	1	1	2	0	0	0	0	0	2	2	0	1	1	1	1	1	1	0	1	1	1	0	0	1	0	0	0	0	0
685	1	0	1	0	0	0	2	1	1	1	0	0	1	0	1	1	0	0	1	1	0	0	2	0	1	1	0	0	1	1	2	1	1	0	1	1	2	0	1	1	1	0	0	1	0	1	0	0	0
686	0	0	1	0	0	0	2	0	2	2	0	0	2	1	1	0	0	1	1	0	0	0	2	0	0	0	0	0	1	1	0	1	2	0	0	2	2	0	1	1	1	1	1	2	1	0	0	2	0
687	1	1	2	0	0	0	2	1	1	1	0	1	1	0	1	1	0	2	1	1	0	0	0	0	0	0	0	1	2	1	2	0	1	2	1	2	1	0	0	2	2	1	1	2	0	1	0	0	0
688	0	0	1	0	0	0	2	1	1	2	0	0	0	0	0	0	0	1	2	0	0	1	1	0	1	1	0	0	2	2	1	1	1	0	1	1	1	0	0	1	1	0	0	1	0	1	0	0	0
689	0	0	2	0	0	0	1	2	0	1	0	2	2	1	1	0	0	0	2	0	0	1	2	0	0	0	0	0	2	1	1	2	2	1	0	2	2	0	1	1	1	0	1	1	1	0	0	0	0
690	0	0	1	0	0	0	1	1	1	1	0	0	1	1	1	0	0	0	2	1	1	0	2	0	0	0	0	1	2	1	0	0	0	0	0	2	1	0	1	1	1	1	1	2	0	2	0	0	0
691	1	0	1	0	0	0	2	2	0	0	1	0	0	0	0	0	0	1	1	1	1	0	1	1	1	1	1	0	2	1	0	0	0	0	1	1	2	0	0	1	1	0	0	1	0	0	0	0	1
692	0	0	2	0	0	0	1	1	1	2	1	0	2	2	2	1	0	2	2	1	0	0	2	0	1	1	0	1	1	1	2	1	2	2	1	1	0	0	1	0	0	1	1	2	0	0	0	1	0
693	1	0	1	0	0	0	2	1	0	0	1	0	0	0	0	0	0	1	2	0	0	0	2	0	1	1	1	0	2	1	0	1	1	1	2	0	2	0	0	2	2	0	1	1	1	0	0	0	0
694	0	0	2	0	1	1	2	2	0	1	0	0	1	1	1	0	0	1	0	2	2	0	2	0	0	0	1	1	2	1	0	1	1	0	2	1	2	0	0	2	2	0	0	0	0	0	0	0	0
695	0	0	2	0	0	0	1	0	2	2	0	1	2	1	1	0	0	1	0	1	1	0	2	0	0	0	0	0	2	0	0	0	0	1	0	2	2	0	1	1	1	0	1	2	1	2	0	0	0
696	1	1	2	0	0	0	0	1	1	1	1	0	2	2	2	0	0	2	0	2	0	0	2	0	0	0	0	0	2	0	0	0	0	0	0	2	1	0	1	1	1	1	1	1	0	1	0	1	0
697	1	0	1	0	0	0	1	1	1	1	0	0	0	0	0	0	0	2	1	1	1	1	2	0	0	0	0	0	2	1	0	2	2	0	1	1	1	1	0	1	1	0	0	1	0	0	0	1	0
698	0	0	1	0	0	0	2	2	1	1	0	0	0	0	0	0	0	0	1	0	0	0	2	0	0	0	0	0	2	2	1	1	1	0	0	2	1	0	1	2	1	0	0	1	0	1	0	0	1
699	1	0	1	0	0	0	2	1	1	1	0	0	0	0	0	0	1	0	2	1	1	0	2	0	1	1	0	1	1	1	2	1	1	0	0	2	1	0	0	2	2	0	0	0	0	0	0	0	0
700	0	0	2	0	0	0	1	1	1	1	0	1	1	0	0	0	0	1	0	0	0	0	2	0	0	0	0	1	2	0	1	1	1	0	0	2	1	0	0	2	2	2	2	2	0	0	0	0	1
701	1	0	1	0	0	0	1	2	0	0	0	0	1	1	1	0	0	0	1	0	0	0	0	1	1	1	0	0	2	2	0	2	2	0	1	1	0	0	1	0	0	1	1	2	1	0	0	0	0
702	1	0	2	0	0	0	1	1	0	0	1	1	1	0	0	0	0	0	1	0	0	0	2	0	1	1	0	0	1	0	1	1	2	0	1	1	1	0	1	1	1	0	1	2	0	2	0	0	1
703	1	0	1	0	0	0	1	2	0	1	1	0	1	1	1	0	0	0	1	1	1	0	2	0	0	0	0	1	2	0	1	1	1	0	1	1	1	0	1	1	1	1	1	2	1	0	0	1	0
704	0	0	1	0	1	1	1	1	1	1	0	0	1	1	1	0	0	1	1	1	0	0	2	0	1	1	0	0	2	1	0	1	1	0	0	2	2	0	0	2	2	1	1	1	1	1	0	0	0
705	0	0	1	0	0	0	1	2	0	0	1	0	0	0	0	0	0	0	2	0	0	0	1	1	1	1	0	0	2	1	0	1	1	0	1	1	2	0	2	0	0	0	0	1	0	0	0	0	0
706	1	0	2	0	0	0	2	1	1	1	0	0	1	1	1	0	0	1	2	0	0	0	1	0	0	0	1	0	2	0	0	1	1	0	1	1	0	1	0	0	0	1	1	2	1	0	0	2	0
707	1	0	0	0	0	0	2	2	0	0	0	0	0	0	0	0	0	0	1	0	0	0	2	0	0	0	0	0	1	0	1	1	1	0	1	1	2	0	0	2	2	0	0	2	0	0	0	0	0
708	1	0	2	0	1	1	2	2	0	0	1	0	0	0	0	0	0	1	2	0	0	0	0	1	1	1	0	0	2	1	2	1	1	0	1	1	1	1	0	1	1	0	0	2	0	0	0	1	0
709	1	0	1	0	0	0	1	1	1	1	0	1	2	1	1	1	0	0	2	0	0	0	2	0	0	0	0	0	2	1	2	1	1	0	1	1	1	0	2	0	0	0	1	2	1	1	0	1	0
710	0	0	2	0	0	0	2	1	1	2	0	0	1	1	1	0	0	2	1	1	1	0	2	0	0	0	0	2	1	1	1	1	1	0	1	1	1	1	0	0	0	0	0	1	0	0	0	0	0
711	1	0	1	0	0	0	2	1	1	2	0	1	1	0	0	0	0	0	2	1	1	0	2	0	0	0	0	1	1	0	1	0	0	0	0	2	1	0	0	1	1	0	0	2	0	0	0	0	0
712	0	0	2	0	1	1	2	1	1	1	0	1	1	1	1	0	1	1	1	0	0	0	1	0	0	0	0	0	2	2	0	1	1	0	1	2	1	0	1	2	1	0	0	0	0	1	0	0	1
713	1	0	1	0	0	0	1	1	1	1	0	0	0	0	0	0	0	1	0	1	1	0	1	0	0	0	0	2	1	1	1	1	2	0	0	2	0	1	1	0	0	1	1	1	0	1	0	0	1
714	0	0	1	0	0	0	2	1	1	1	0	0	1	1	1	0	0	1	0	1	1	0	2	0	0	0	0	0	2	1	1	2	2	0	1	1	2	0	1	1	1	0	1	1	1	0	0	0	0
715	1	0	2	0	1	1	2	2	0	0	1	0	0	0	0	0	0	1	1	1	0	0	2	0	1	1	0	2	1	0	2	1	1	0	0	2	2	0	0	2	2	0	0	2	0	2	1	0	0
716	0	0	0	0	0	0	2	1	1	2	0	1	1	1	1	0	0	2	2	1	0	0	2	0	0	0	0	1	1	1	1	2	2	0	0	2	1	0	1	0	0	0	0	2	0	1	0	0	0
717	0	0	2	0	0	0	2	2	0	1	0	0	0	0	0	0	0	0	2	0	0	0	2	0	0	0	0	0	1	1	0	1	1	0	0	2	1	1	1	1	0	0	0	0	0	0	0	0	0
718	0	0	1	0	1	1	0	1	1	1	1	0	0	0	0	0	1	1	1	0	0	0	2	0	0	0	0	1	2	1	2	0	1	1	0	2	1	0	2	1	0	0	0	1	0	0	0	0	0
719	0	0	0	0	0	0	2	2	0	1	0	0	2	1	1	1	0	1	0	0	0	0	1	0	0	0	0	1	2	1	0	2	2	1	0	2	1	0	2	0	0	0	0	2	0	1	0	0	1
720	1	0	1	0	0	0	1	1	0	2	0	0	1	1	1	0	0	1	0	0	0	0	1	0	0	0	0	0	1	1	0	2	2	1	0	2	1	0	0	2	2	0	0	2	0	1	0	0	0
721	0	0	2	0	0	0	2	2	0	1	1	0	1	1	1	0	0	0	2	0	0	0	2	0	0	0	0	1	2	1	1	2	2	1	0	2	0	1	0	0	0	0	0	1	0	0	0	0	0
722	1	0	0	0	0	0	2	1	0	0	1	1	1	0	0	0	0	1	1	0	0	0	2	0	1	1	0	0	2	2	1	1	1	1	2	0	1	0	0	2	2	0	1	1	0	0	0	0	0
723	1	0	1	0	0	0	2	2	1	1	0	0	1	1	1	0	0	2	2	0	0	0	1	0	0	0	0	0	2	2	1	2	2	0	0	2	1	0	1	2	1	2	2	2	0	2	0	1	0
724	1	0	0	0	0	0	1	2	0	0	2	0	0	0	0	0	0	1	1	2	1	0	1	1	1	1	0	1	2	0	1	0	0	0	0	1	2	0	1	1	1	0	0	2	0	0	0	0	1
725	0	0	1	0	0	0	2	1	1	1	1	0	1	1	1	0	0	1	1	1	1	0	1	0	0	0	0	2	2	2	0	1	2	2	1	2	0	2	0	0	0	0	0	1	1	0	0	1	1
726	0	0	1	0	1	1	2	2	0	0	0	0	1	1	1	0	0	0	2	0	0	0	2	0	0	0	1	0	2	0	0	0	1	0	0	2	1	0	2	0	0	1	1	1	0	0	0	0	0
727	1	0	1	0	0	0	2	2	1	1	0	0	1	1	1	0	0	0	0	1	0	0	2	0	0	0	0	0	2	1	1	1	2	0	0	2	2	0	1	1	1	0	0	1	2	1	0	0	1
728	0	0	1	0	0	0	2	1	1	1	0	0	0	1	1	0	0	1	1	1	0	0	1	1	1	1	0	2	2	1	2	2	2	0	0	2	1	0	1	0	0	0	0	2	0	1	0	0	0
729	1	0	2	0	0	0	2	1	1	1	0	0	1	1	1	0	0	0	1	1	1	0	2	0	0	0	1	0	2	2	0	1	1	0	2	1	1	0	1	1	1	0	1	2	1	1	0	0	1
730	0	0	2	0	0	0	1	1	0	0	1	1	1	0	0	0	0	1	1	1	0	0	1	1	1	1	0	0	2	1	1	2	2	0	2	2	1	0	2	0	0	0	0	2	1	0	0	0	0
731	0	0	2	0	0	0	1	1	1	1	0	0	0	0	0	0	0	0	0	0	0	0	2	0	0	0	1	1	2	1	0	0	1	2	1	2	1	0	0	1	1	0	1	1	1	0	0	0	0
732	1	0	2	0	1	1	1	2	0	1	0	0	1	1	1	0	0	1	2	0	0	0	2	0	0	0	0	1	1	1	2	2	2	1	0	2	1	1	0	1	1	1	1	1	1	0	0	0	0
733	0	1	2	0	0	0	1	2	1	1	0	0	0	0	0	0	0	1	1	1	0	0	2	0	0	0	0	0	1	1	0	1	1	1	1	1	2	0	0	2	2	1	1	1	0	1	0	0	2
734	0	0	1	1	0	1	0	2	0	0	2	1	1	0	0	0	0	0	2	0	0	0	0	0	0	0	0	0	2	2	1	0	1	1	0	2	1	0	2	0	0	0	0	0	1	1	0	0	0
735	1	0	1	0	1	1	2	2	1	1	0	0	1	0	0	0	0	1	1	0	0	0	1	1	1	1	0	0	2	0	0	1	1	1	2	0	1	0	1	1	1	0	0	2	0	0	0	0	0
736	1	0	0	0	0	0	2	1	1	1	0	0	1	1	1	0	0	1	2	0	0	0	2	0	0	0	0	0	2	2	1	0	0	1	0	2	1	0	1	2	1	0	0	0	1	1	0	0	0
737	0	0	0	0	0	0	1	2	0	0	1	0	0	0	0	0	0	0	2	0	0	0	1	0	0	0	0	1	2	0	1	1	1	0	2	1	1	0	2	0	0	0	0	1	0	1	0	0	0
738	0	0	1	0	0	0	0	2	1	1	0	1	1	0	0	0	0	1	0	2	1	0	2	0	0	0	0	2	2	1	1	1	1	0	1	1	1	0	0	2	2	1	1	1	0	0	0	0	0
739	0	0	1	0	0	0	1	1	1	1	1	0	1	1	1	0	0	0	1	1	0	0	1	0	0	0	0	0	1	1	0	0	0	0	0	2	1	0	1	2	1	0	0	1	1	1	0	1	0
740	1	0	1	0	0	0	1	2	0	0	2	0	2	2	2	0	0	1	0	0	0	0	2	0	0	0	1	1	1	0	1	1	1	0	0	2	1	0	1	1	1	0	0	0	2	0	0	2	0
741	0	0	0	0	0	0	1	1	1	1	0	0	1	1	1	0	0	0	1	0	0	0	1	0	0	0	0	0	2	2	0	2	2	1	0	2	1	0	0	1	1	2	2	2	0	1	0	0	0
742	1	0	1	0	0	0	1	1	1	1	0	1	1	0	0	0	0	0	1	2	1	0	2	0	1	1	0	0	1	1	1	2	2	1	0	2	0	0	1	1	1	0	1	2	1	1	0	0	0
743	1	0	2	0	0	0	1	2	0	0	1	0	0	0	0	0	0	1	0	1	1	0	2	0	0	0	0	0	2	2	0	0	0	0	0	2	1	0	2	1	0	0	0	1	1	1	0	0	0
744	1	0	2	0	1	1	1	2	0	1	0	1	1	1	1	0	0	0	2	0	0	0	1	1	1	1	0	0	1	1	2	0	1	0	0	2	2	0	0	2	2	0	1	2	1	1	0	0	0
745	0	1	1	0	0	0	2	1	1	1	1	1	1	0	1	1	0	1	0	1	1	0	1	0	1	1	1	0	2	1	0	1	1	1	1	1	2	0	0	2	2	0	1	2	1	1	0	0	1
746	0	0	1	0	0	0	1	1	1	2	1	1	2	1	1	0	0	0	2	1	1	1	2	0	0	0	0	1	2	1	2	1	2	0	0	2	2	0	1	1	1	0	0	0	1	0	0	0	2
747	1	0	1	0	0	0	2	2	0	1	0	0	0	0	0	0	0	0	1	0	0	0	2	0	0	0	0	1	2	1	2	2	2	0	0	2	2	0	0	2	2	0	0	1	0	0	0	1	0
748	0	0	2	0	0	0	2	1	0	0	0	0	0	0	0	0	0	1	2	0	0	0	2	0	1	1	0	0	2	2	0	1	1	0	1	1	1	0	1	1	1	0	0	1	0	0	0	2	0
749	0	0	0	0	0	0	2	2	0	0	0	0	0	0	0	0	1	2	1	1	1	0	1	1	1	1	0	0	2	1	0	2	2	0	1	1	1	0	0	1	1	0	0	2	0	0	0	0	0
750	1	0	2	0	0	0	1	1	0	0	1	0	0	0	0	0	0	0	1	0	0	1	0	1	0	1	0	0	1	1	2	1	1	0	1	1	2	1	0	1	1	0	1	1	1	1	0	0	0
751	0	0	0	0	0	0	2	2	1	1	0	0	0	0	0	0	0	1	1	0	0	0	2	0	2	2	0	0	2	1	0	2	2	1	0	2	1	0	2	1	0	0	0	2	0	0	0	1	0
752	0	0	1	0	0	0	2	2	0	1	0	0	0	0	0	0	0	1	2	0	0	0	2	0	0	0	0	1	0	0	2	1	0	1	0	2	1	0	1	1	1	0	1	2	1	0	0	1	0
753	1	0	2	0	0	0	1	2	0	1	1	0	0	0	0	0	0	1	1	2	1	0	2	0	0	0	1	0	2	1	1	0	0	0	0	2	2	0	1	1	1	1	1	2	1	1	0	0	0
754	1	0	1	1	0	1	0	2	0	0	2	1	1	1	1	0	0	0	2	1	1	0	1	0	0	0	0	0	2	1	0	2	2	1	1	0	1	1	1	1	1	0	0	0	0	1	0	0	0
755	1	0	2	0	1	1	2	1	1	1	0	0	1	1	1	0	0	0	0	1	1	1	2	0	0	0	0	0	2	2	1	1	2	0	0	2	2	0	0	2	2	0	1	2	0	0	0	0	0
756	0	0	2	0	0	0	2	2	1	1	0	0	2	2	2	0	0	1	2	1	0	0	2	0	0	0	0	0	2	1	0	2	2	0	1	1	0	0	1	1	0	0	2	2	1	1	0	0	0
757	1	0	1	0	0	0	1	1	1	1	1	0	0	0	0	0	0	1	1	0	1	1	2	0	0	0	0	1	2	2	0	2	2	2	1	1	2	0	1	1	1	1	1	2	1	0	0	0	0
758	0	0	2	0	0	0	2	2	2	2	0	0	0	0	0	0	0	0	1	1	1	0	2	0	0	0	0	2	2	1	1	1	1	1	0	2	2	0	0	2	1	0	1	2	1	2	0	0	0
759	1	1	1	0	0	0	2	1	1	1	0	0	0	0	0	0	0	0	0	1	1	0	2	0	1	1	0	1	0	0	2	2	2	1	1	0	1	0	1	0	0	0	0	0	0	0	0	0	0
760	1	0	1	0	1	1	2	2	0	0	0	1	1	0	1	1	0	0	1	1	0	0	1	1	1	1	0	1	2	0	1	1	1	0	0	2	1	0	0	1	1	0	0	2	0	0	0	1	0
761	0	0	2	0	1	1	1	2	0	0	1	1	1	1	1	0	0	0	0	1	1	0	2	0	0	0	0	0	2	2	0	1	2	0	0	2	1	1	1	2	0	0	1	2	1	0	0	0	0
762	1	0	0	0	0	0	1	1	1	2	0	0	1	1	1	0	0	0	1	1	1	0	1	0	0	0	0	0	2	0	0	1	2	0	0	2	2	0	0	1	1	1	1	2	1	0	0	1	0
763	0	0	2	0	0	0	2	1	1	2	0	0	0	0	0	0	0	1	2	0	0	1	2	0	0	0	0	0	2	2	1	1	1	1	1	1	1	0	0	1	1	0	1	2	2	0	0	0	0
764	0	0	1	1	1	2	2	2	0	0	1	1	1	0	0	0	0	0	2	0	0	0	2	0	0	0	0	0	2	2	1	1	2	0	0	2	2	0	2	0	0	0	0	1	0	1	0	0	0
765	1	0	2	0	0	0	2	1	1	1	0	0	1	0	1	1	0	0	0	1	0	0	1	0	0	0	0	0	2	2	0	0	1	2	1	1	1	0	0	2	2	0	0	1	0	0	0	0	1
766	0	0	1	0	0	0	1	1	1	2	0	0	1	1	1	0	0	0	0	1	1	0	2	0	0	0	0	0	2	0	1	2	2	0	2	0	1	0	0	1	1	0	0	1	0	1	0	0	0
767	1	0	2	0	0	0	2	1	1	1	0	0	0	0	0	0	0	0	1	1	1	0	2	0	1	1	0	0	2	1	0	1	1	0	0	2	1	0	1	2	1	0	2	2	1	1	0	0	1
768	1	0	1	0	0	0	2	2	0	1	0	1	1	0	0	0	0	0	0	1	0	0	2	0	0	0	0	1	2	1	2	0	0	0	0	2	0	0	2	0	0	0	0	1	0	0	0	0	0
769	0	1	1	0	0	0	2	2	1	1	0	0	0	0	0	0	1	2	2	0	0	0	2	0	0	0	0	0	2	1	2	0	1	1	0	2	2	0	1	1	1	0	0	2	0	2	0	0	0
770	1	0	1	0	0	0	2	1	0	0	0	1	1	0	0	0	0	1	2	1	1	0	1	0	0	0	0	0	1	1	2	1	2	0	0	2	2	0	0	2	2	0	1	2	2	0	0	0	1
771	1	0	0	0	0	0	2	0	2	2	0	0	0	0	0	0	0	1	0	2	2	0	2	0	0	0	1	1	2	1	0	2	2	2	1	1	1	0	1	1	1	0	0	0	1	1	0	0	0
772	1	1	1	0	0	0	1	1	1	2	0	0	0	0	0	0	0	0	0	1	1	0	1	0	0	0	0	1	2	1	2	1	1	1	1	1	2	0	1	1	1	2	2	2	0	0	0	1	0
773	1	0	1	0	0	0	2	2	0	1	0	1	1	0	0	0	0	1	0	0	0	0	2	0	0	0	0	0	2	0	0	1	1	0	2	1	1	0	2	0	0	0	1	2	1	2	0	1	1
774	0	0	0	0	0	0	1	1	1	2	0	0	0	0	0	0	0	0	1	1	1	0	2	0	0	0	0	1	2	2	1	1	1	0	1	1	1	0	1	1	1	0	1	2	1	1	0	0	2
775	0	0	1	0	0	0	2	1	0	1	0	0	0	0	0	0	1	0	2	1	1	0	0	0	0	0	0	0	2	1	0	0	0	0	1	1	1	0	1	1	1	0	0	0	0	1	0	0	0
776	0	1	1	0	0	0	2	2	0	1	0	0	1	1	1	0	0	1	2	0	0	0	2	0	0	0	0	1	1	1	2	1	1	0	1	1	1	0	1	1	1	1	1	2	1	0	0	0	0
777	0	0	2	0	0	0	2	2	0	0	1	2	2	1	2	1	0	1	0	1	1	0	2	0	0	0	0	0	2	0	1	1	1	0	1	1	1	1	1	1	1	1	1	1	1	0	0	0	0
778	1	0	1	0	0	0	1	2	0	0	0	0	0	0	0	0	0	0	2	1	1	0	2	0	0	0	0	0	2	0	0	1	1	1	0	2	1	0	0	0	0	0	0	2	0	1	0	0	1
779	1	0	1	0	0	0	2	2	0	1	0	0	0	0	0	0	0	1	1	2	1	0	1	1	1	1	0	0	1	1	2	1	1	0	2	0	2	0	1	1	1	0	0	1	0	1	0	0	0
780	0	0	2	0	0	0	1	2	0	0	0	0	1	1	1	0	0	2	2	1	1	0	2	0	0	0	1	2	2	1	1	2	2	2	1	1	2	0	1	1	1	0	0	1	0	0	0	0	0
781	0	0	1	0	0	0	2	1	1	1	0	1	2	1	1	0	0	1	2	1	0	0	2	0	1	1	0	2	2	1	1	1	1	0	1	1	1	0	1	1	1	0	1	1	1	0	0	0	0
782	0	0	1	1	0	1	2	1	1	2	0	0	1	1	1	0	0	0	1	1	1	0	2	0	0	0	0	1	2	2	1	1	1	0	1	1	1	1	0	1	1	1	2	2	1	1	0	0	0
783	0	0	2	0	0	0	1	1	1	1	2	0	1	0	0	1	0	0	1	0	0	0	2	0	0	0	0	0	1	1	1	0	1	1	0	2	1	0	1	1	1	0	0	1	0	0	0	0	0
784	0	0	0	0	0	0	2	0	2	2	0	0	0	0	0	0	0	1	1	1	0	0	2	0	0	0	0	0	2	1	0	0	0	0	0	2	2	0	0	2	2	2	2	2	0	0	0	0	0
785	1	0	2	0	0	0	2	2	0	1	0	0	0	0	0	0	0	2	1	1	1	0	1	1	1	1	0	0	2	1	1	1	2	0	0	2	2	1	0	2	1	1	1	2	1	0	0	0	1
786	0	1	1	0	0	0	2	0	2	2	0	0	0	0	0	0	1	2	2	0	0	0	2	0	0	0	0	0	2	0	0	2	2	0	1	1	1	0	0	2	2	1	1	2	1	1	0	0	1
787	0	0	2	0	0	0	1	1	1	1	1	0	2	1	1	0	0	0	0	1	1	0	2	0	0	0	1	1	2	2	0	1	2	2	2	1	2	0	1	1	1	0	1	2	1	1	0	0	0
788	1	0	1	1	0	1	2	2	0	0	0	2	2	2	2	0	0	0	1	0	0	0	1	0	0	0	0	0	2	0	0	1	1	1	0	2	1	1	0	1	1	0	0	1	0	0	0	0	0
789	1	0	1	0	0	0	1	1	2	2	0	0	1	0	1	1	0	0	2	0	0	0	2	0	0	0	0	1	2	0	1	1	1	1	0	2	1	0	1	2	1	0	1	1	1	0	0	1	0
790	1	0	0	0	0	0	2	2	0	1	0	0	0	0	0	0	0	1	2	0	0	0	2	0	1	1	0	0	2	0	0	2	2	1	1	1	0	0	2	0	0	0	0	1	0	0	0	0	0
791	1	0	1	0	0	0	1	2	0	0	1	1	1	0	0	0	0	1	2	0	0	0	2	0	0	0	0	1	1	1	2	1	1	1	2	0	2	0	0	1	1	0	0	2	0	0	0	0	0
792	0	0	2	0	1	1	2	1	1	1	0	0	1	1	1	0	0	1	2	0	0	0	2	0	0	0	1	0	2	1	0	1	1	0	1	1	1	0	0	0	0	0	0	2	0	0	0	0	1
793	0	0	1	0	0	0	2	1	1	1	0	0	0	0	0	0	0	1	2	0	0	0	0	1	1	1	0	2	0	0	2	0	1	1	1	2	1	0	1	0	0	0	1	1	1	0	0	0	0
794	0	0	2	0	0	0	2	2	0	0	1	0	0	0	0	0	0	0	1	1	1	0	0	0	0	1	0	1	1	0	1	2	1	0	0	2	2	0	1	1	1	0	0	1	0	0	0	0	0
795	1	0	2	0	0	0	1	1	1	1	0	0	0	0	0	0	0	0	2	0	0	0	1	0	1	1	0	1	2	1	1	2	1	0	0	2	1	0	2	0	0	0	0	2	0	2	0	0	0
796	0	0	2	0	0	0	2	1	1	1	0	0	0	0	0	0	0	0	1	1	1	1	1	0	0	0	0	0	2	2	0	1	1	0	0	2	1	1	0	1	1	0	0	2	0	0	0	0	0
797	1	0	1	0	0	0	2	2	0	0	1	0	1	1	2	0	0	1	1	1	1	1	2	0	1	1	0	2	1	1	1	0	0	0	0	2	1	0	0	2	2	2	2	2	0	0	0	1	0
798	0	0	2	0	0	0	2	1	0	0	0	0	0	0	0	0	0	0	2	1	1	0	2	0	1	1	0	0	1	1	1	0	2	1	0	2	1	0	2	0	0	0	0	0	0	0	0	0	0
799	0	0	1	0	0	0	2	1	1	2	0	0	0	0	0	0	0	0	1	0	0	0	2	0	1	1	0	0	2	2	0	0	1	1	0	2	1	1	0	1	1	1	1	1	1	0	0	0	0
800	1	0	0	0	0	0	2	1	1	1	0	0	1	1	0	0	0	1	1	1	1	0	2	0	1	1	0	1	2	1	2	1	1	1	2	0	1	0	0	1	1	1	1	2	0	0	0	0	0
801	0	1	2	0	0	0	1	1	0	0	2	0	2	1	1	1	0	0	1	1	1	0	2	0	0	0	0	0	2	0	1	1	1	0	0	2	1	1	0	1	1	0	0	2	0	0	0	0	0
802	0	0	2	0	2	2	2	0	2	2	0	0	0	0	0	0	0	0	2	0	0	0	2	0	0	0	0	0	1	1	2	2	2	0	2	0	1	0	0	2	2	0	1	1	1	0	0	0	0
803	0	0	1	0	0	0	1	1	1	1	0	2	2	1	1	0	0	0	2	0	0	0	2	0	1	1	0	0	2	2	0	0	0	0	1	1	1	1	0	1	1	0	0	0	0	0	0	0	0
804	1	0	0	0	1	1	2	2	0	1	0	1	1	0	0	0	0	0	1	1	1	0	1	1	1	1	0	1	2	2	0	1	1	0	0	2	2	0	2	0	0	0	0	1	0	0	0	0	1
805	0	0	2	0	0	0	2	1	1	1	0	0	1	0	0	0	0	1	0	2	2	0	2	0	1	1	1	0	2	2	0	1	1	0	1	2	0	1	1	0	0	0	1	1	1	0	0	0	1
806	0	0	1	0	0	0	1	1	1	1	1	0	2	2	2	0	0	0	2	0	0	0	2	0	0	0	0	1	2	1	1	2	2	1	0	2	1	1	0	1	1	0	0	2	0	0	0	0	0
807	1	0	1	0	0	0	2	2	0	0	0	0	1	1	1	0	0	1	1	0	0	0	2	0	0	0	0	0	2	1	0	1	1	0	2	1	1	0	1	1	1	1	1	2	1	0	0	0	0
808	1	0	1	0	0	0	2	2	0	0	0	0	1	1	1	0	0	0	2	1	1	0	2	0	0	0	0	0	2	2	0	2	2	0	1	1	1	0	1	1	1	0	1	1	1	0	0	0	0
809	0	0	2	0	0	0	2	0	2	2	0	1	1	0	0	1	0	1	1	0	0	0	2	0	0	0	0	2	2	2	0	2	2	0	0	2	1	1	0	1	1	0	0	2	0	0	0	0	1
810	1	0	1	0	1	1	2	2	0	0	0	1	1	0	0	0	0	0	2	0	0	0	1	0	0	0	0	1	2	0	1	1	1	0	0	1	1	0	1	1	1	0	1	1	1	1	0	0	0
811	0	0	1	0	0	0	2	1	0	0	0	1	0	0	0	0	0	1	1	1	1	0	2	0	1	1	0	0	2	1	0	2	2	0	2	0	1	1	1	2	0	0	1	2	0	1	0	0	1
812	0	0	0	0	0	0	1	1	1	1	1	0	1	0	0	0	0	1	1	1	0	0	2	0	0	0	0	0	2	1	0	0	0	0	0	2	1	0	2	0	0	0	1	1	0	1	0	0	0
813	1	0	1	0	0	0	2	2	0	0	0	1	2	1	1	0	0	0	0	1	0	0	1	1	1	1	0	0	2	1	0	1	1	1	2	0	1	0	1	1	1	0	1	2	0	0	0	0	1
814	1	0	1	0	1	1	1	1	1	1	0	1	1	0	1	1	0	1	1	1	0	0	1	0	0	0	0	0	2	2	1	2	1	0	0	2	1	0	1	1	1	1	1	2	1	1	0	0	0
815	1	0	2	0	1	1	2	1	2	2	0	2	2	1	2	1	0	2	1	1	1	0	2	0	0	0	0	0	1	1	0	1	2	0	0	2	1	1	0	0	0	0	0	2	0	1	0	0	0
816	1	0	1	0	0	0	1	2	0	0	0	1	1	0	0	0	0	1	2	0	0	0	1	0	0	0	0	1	2	1	2	1	1	0	0	2	0	1	1	0	0	0	1	2	0	0	0	1	0
817	0	0	0	0	0	0	1	1	1	1	0	0	0	0	0	0	0	1	1	0	0	1	2	0	0	0	0	1	1	1	1	0	1	0	0	2	1	0	1	1	1	0	0	2	0	0	0	2	0
818	1	0	0	0	0	0	1	2	0	1	1	1	1	1	1	0	0	0	1	0	0	0	1	0	0	0	0	1	2	1	2	0	0	0	0	2	0	0	2	0	0	0	1	1	1	1	0	1	0
819	0	0	0	0	0	0	1	2	0	0	0	0	1	1	1	0	0	1	1	0	0	0	2	0	0	0	0	0	2	1	0	2	1	0	0	2	2	0	1	1	1	1	1	1	1	1	0	0	0
820	1	1	2	0	0	0	2	0	2	2	0	0	0	0	0	0	0	0	1	0	0	0	1	0	0	0	0	1	2	1	2	1	1	0	0	2	1	1	1	2	0	1	1	1	1	0	0	0	0
821	0	1	0	0	0	0	2	2	0	0	1	1	2	1	1	0	1	1	1	1	0	0	2	0	1	1	0	0	1	0	1	1	1	0	2	1	1	0	0	1	1	0	2	2	1	1	0	0	1
822	1	0	1	0	0	0	2	1	1	1	0	0	1	1	1	1	1	1	1	0	0	0	2	0	0	0	0	2	2	1	1	1	2	0	0	2	1	0	0	0	0	0	0	2	0	0	0	0	0
823	0	0	1	0	0	0	2	1	2	2	0	0	2	1	1	0	0	1	0	1	1	0	1	1	0	0	0	0	2	2	1	1	1	0	1	1	1	0	1	2	1	0	0	2	0	2	0	0	0
824	1	0	2	0	0	0	2	1	2	2	0	1	1	1	1	0	0	0	1	0	0	0	2	0	0	0	0	1	1	0	2	2	2	0	1	1	0	0	2	1	0	0	1	1	1	1	0	0	0
825	0	0	2	0	1	1	1	1	1	2	0	1	2	0	0	0	1	1	2	1	1	0	1	0	1	1	0	0	2	2	1	2	2	0	0	2	1	0	0	2	2	0	0	2	0	0	1	0	1
826	1	0	2	0	0	0	2	0	1	1	0	0	0	0	0	0	0	0	1	1	1	0	2	0	0	0	0	0	2	2	0	2	2	0	1	1	0	0	1	0	0	0	1	2	1	0	0	0	1
827	1	0	1	0	0	0	1	2	0	0	1	1	1	0	1	1	0	1	0	1	1	0	1	0	0	0	0	0	2	1	1	2	1	0	0	2	2	0	0	2	2	0	1	2	1	0	0	1	0
828	1	1	1	0	0	0	2	1	1	1	0	0	0	0	0	0	0	2	0	2	0	0	1	0	0	0	0	0	2	0	0	2	2	1	0	2	1	0	1	2	1	1	1	2	1	1	0	0	1
829	0	0	0	0	0	0	1	2	1	1	1	0	1	1	1	0	0	1	2	0	0	0	1	0	0	0	0	1	1	1	2	1	1	1	1	1	1	0	2	0	0	0	0	1	1	1	0	0	0
830	0	0	1	0	0	0	2	1	1	1	0	0	0	0	0	0	0	2	1	0	0	0	2	0	1	1	0	0	2	1	1	1	1	0	1	1	1	0	0	1	1	0	0	1	0	0	0	1	0
831	0	0	2	0	0	0	1	1	1	1	0	0	1	1	1	0	0	1	1	0	0	0	2	0	0	0	0	1	2	1	2	1	2	2	1	1	2	0	0	2	2	0	0	1	0	0	0	0	0
832	1	0	1	0	0	0	2	0	2	2	0	0	1	0	0	0	0	0	1	1	1	0	1	1	1	1	0	1	2	0	1	0	2	0	0	2	1	1	0	1	1	0	0	1	0	1	0	0	0
833	0	0	1	0	0	0	1	1	1	1	1	0	0	0	0	0	0	0	2	0	0	0	2	0	1	1	0	1	1	0	1	2	2	1	1	1	2	0	0	2	2	1	1	2	0	2	0	0	1
834	0	0	1	0	0	0	1	1	0	0	1	0	0	0	0	0	0	0	1	0	0	0	1	1	1	1	0	1	2	2	1	1	2	2	1	1	1	1	0	1	1	0	0	2	0	1	0	0	2
835	1	0	1	0	0	0	1	1	0	0	2	1	1	0	0	0	1	2	0	2	2	0	1	0	1	1	0	2	1	1	1	1	1	0	1	1	1	0	1	1	1	0	1	2	2	0	0	0	0
836	1	0	2	0	0	0	1	1	1	1	1	0	1	1	1	0	1	2	2	0	0	0	2	0	0	0	0	0	2	1	1	1	0	0	0	2	0	0	1	0	0	0	0	1	0	0	0	0	1
837	1	0	0	0	0	0	2	2	1	1	0	0	1	0	0	1	0	2	1	1	1	0	2	0	0	0	0	1	2	1	2	2	2	0	1	1	2	1	0	1	1	0	0	2	0	1	0	0	0
838	1	0	2	0	0	0	1	2	0	0	0	0	0	0	0	0	0	0	2	0	0	0	2	0	0	0	0	2	0	0	2	0	1	1	1	1	2	0	1	1	1	0	0	2	1	1	0	0	1
839	0	0	2	0	1	1	1	2	0	0	1	0	0	0	0	0	0	0	1	1	1	0	1	1	1	1	0	0	2	1	1	0	0	0	0	2	1	0	0	1	1	0	0	2	1	0	0	0	0
840	0	0	1	0	0	0	2	0	2	2	0	0	2	1	1	1	0	1	2	0	0	0	2	0	0	0	0	1	1	0	2	0	2	1	1	2	1	0	0	2	2	0	0	1	1	1	0	0	1
841	1	1	2	0	0	0	2	2	0	0	0	0	0	0	0	0	0	0	2	0	0	0	2	0	0	0	0	0	2	2	1	1	1	1	1	1	1	0	2	0	0	1	1	1	1	0	0	0	0
842	1	0	0	0	0	0	1	1	1	1	0	0	0	0	0	0	0	0	2	0	0	0	1	0	1	1	1	2	2	1	1	2	2	0	2	0	2	1	0	1	1	1	1	2	0	0	0	0	0
843	1	0	2	0	0	0	2	2	1	1	0	1	1	0	0	0	0	1	1	0	0	0	2	0	0	0	0	1	1	1	1	1	1	1	2	0	1	0	2	0	0	0	1	2	1	1	0	0	1
844	0	0	1	0	0	0	0	2	0	0	2	0	0	0	0	0	0	1	1	0	0	0	2	0	0	0	0	0	2	1	1	1	1	1	1	1	2	1	0	1	1	0	2	2	0	1	0	0	0
845	1	0	0	0	0	0	1	1	0	0	2	0	1	1	1	0	0	0	1	0	0	0	2	0	0	0	0	0	2	2	1	0	1	1	0	2	1	1	0	1	1	0	0	2	0	0	0	0	0
846	0	0	0	0	0	0	1	2	0	0	0	0	0	0	0	0	0	1	2	0	0	0	2	0	0	0	0	0	2	1	1	1	1	2	1	1	1	0	0	0	0	0	0	1	0	0	0	1	0
847	1	0	2	0	1	1	2	2	1	2	0	0	0	0	0	0	0	0	1	0	0	0	0	0	0	0	0	1	2	1	1	0	2	1	1	2	1	0	2	0	0	0	0	2	0	0	0	0	1
848	1	0	1	0	0	0	2	2	0	0	0	0	0	0	0	0	0	0	1	1	1	0	2	0	0	0	0	1	2	2	0	1	1	1	1	1	1	0	0	2	2	0	1	1	1	0	0	0	0
849	1	0	1	0	0	0	2	2	0	0	1	0	1	1	1	0	0	2	1	0	0	0	1	0	0	0	0	0	2	1	1	1	1	0	1	1	1	0	0	2	2	0	0	2	0	0	0	0	1
850	1	0	1	0	0	0	2	1	2	2	0	0	1	0	0	1	1	2	1	1	1	0	2	0	0	0	0	0	2	2	0	0	0	1	2	1	1	0	1	2	2	0	0	1	0	0	0	0	0
851	0	0	0	0	0	0	2	0	1	1	0	0	0	0	0	0	0	1	1	0	0	0	2	0	0	0	0	0	2	0	0	1	2	0	1	1	2	0	1	1	1	0	1	1	0	0	0	0	1
852	1	0	2	0	0	0	2	2	0	0	1	1	2	1	1	0	0	0	2	1	1	1	1	0	0	0	0	0	2	0	0	0	2	0	0	2	1	0	1	2	1	0	0	1	0	0	0	0	0
853	1	0	2	0	0	0	2	2	0	1	0	0	0	0	0	0	0	1	0	1	1	0	2	0	0	0	0	1	1	1	2	1	1	0	0	2	1	1	1	1	1	0	1	2	0	1	0	0	0
854	1	0	1	1	0	1	1	0	2	2	0	1	2	1	1	0	0	1	2	1	0	0	2	0	0	0	0	1	1	1	1	1	2	1	1	1	1	1	0	1	1	0	1	2	0	0	0	0	1
855	0	0	0	0	0	0	1	1	1	2	1	0	0	0	0	0	0	0	1	0	0	0	0	0	1	1	1	0	1	0	1	1	1	0	1	1	1	0	2	0	0	0	2	2	1	1	0	1	0
856	0	0	2	0	0	1	2	2	0	0	0	0	0	0	0	0	0	0	2	0	0	0	1	0	0	0	0	1	1	1	1	1	1	0	2	1	1	1	1	1	0	0	0	1	0	0	0	0	1
857	0	0	2	0	1	1	2	2	0	0	0	0	2	2	2	0	0	1	1	1	1	0	1	0	0	0	0	2	1	1	1	0	0	0	0	2	0	1	1	0	0	0	0	1	0	0	0	0	1
858	0	0	1	0	0	0	1	1	1	1	1	1	2	0	0	0	0	1	1	1	0	0	1	1	1	1	0	2	1	1	2	0	0	0	0	2	1	0	2	0	0	0	1	1	1	2	0	1	0
859	1	0	2	0	0	0	2	1	1	1	0	1	1	0	0	0	0	1	0	1	1	0	2	0	1	1	0	0	2	2	0	1	2	1	2	1	2	0	0	1	1	0	0	1	0	0	0	0	0
860	1	0	1	0	0	0	1	2	0	1	1	0	1	0	0	0	0	1	2	1	1	0	1	0	0	0	0	0	1	0	1	2	2	1	0	2	1	0	2	0	0	0	0	2	0	0	0	0	0
861	0	1	2	0	0	0	2	2	0	0	0	0	0	0	0	0	0	0	2	0	0	0	2	0	0	0	0	0	2	2	0	1	2	0	1	1	1	0	2	0	0	1	2	2	1	1	0	0	0
862	1	0	1	0	0	0	2	1	1	1	0	0	0	0	0	0	0	0	1	1	1	0	2	0	0	0	0	0	1	1	1	2	2	0	1	1	2	0	0	1	1	0	0	1	0	0	0	0	1
863	1	0	1	0	0	0	2	2	0	0	0	0	1	1	1	0	0	1	0	1	1	0	2	0	0	0	0	2	1	1	2	1	2	0	2	0	1	1	0	0	0	1	1	1	1	0	0	0	0
864	1	0	1	0	0	0	0	2	0	0	1	0	0	0	0	0	0	2	2	0	0	0	1	0	1	1	0	0	2	2	1	1	1	0	0	2	1	0	2	0	0	0	1	1	1	2	0	0	0
865	1	0	0	0	0	0	2	0	2	2	0	0	0	0	0	0	0	1	1	1	1	0	2	0	0	0	0	0	2	0	0	1	1	0	0	2	1	0	2	0	0	0	1	2	1	0	0	0	0
866	1	0	2	0	0	0	1	0	2	2	0	0	1	1	1	0	0	0	1	0	0	0	1	0	0	0	0	1	2	0	1	1	1	0	0	2	1	0	1	0	0	0	1	2	1	1	0	0	0
867	0	0	0	0	0	0	2	2	0	0	0	0	2	1	1	1	0	0	0	1	1	0	1	0	0	0	0	1	2	1	0	2	2	0	1	1	2	0	0	2	2	2	2	2	0	1	0	0	1
868	0	0	2	0	1	1	2	1	1	2	0	0	2	1	1	0	0	2	2	0	0	0	1	0	0	0	0	1	1	1	1	2	2	0	0	2	1	1	1	1	0	1	1	1	1	0	0	0	0
869	0	0	1	0	0	0	2	0	2	2	0	0	0	0	0	0	0	0	1	0	0	0	1	0	0	0	0	0	2	2	0	0	0	0	0	2	1	0	0	1	1	0	0	2	0	1	0	0	1
870	0	0	0	0	0	0	1	1	0	0	1	2	2	1	2	1	0	0	2	1	1	0	2	0	0	0	1	0	1	0	1	2	2	0	1	1	2	0	0	2	2	0	0	1	0	0	0	0	0
871	0	0	1	0	1	1	2	2	2	2	0	0	1	1	1	0	0	0	2	0	0	0	2	0	0	0	0	0	2	2	0	1	1	0	1	1	1	0	1	1	1	0	0	2	0	0	0	0	0
872	1	0	1	0	1	1	1	1	0	0	2	0	0	0	0	0	0	0	0	1	1	0	2	0	0	0	1	1	2	0	1	2	2	1	1	1	1	0	0	1	1	0	0	2	0	1	0	0	0
873	1	0	1	0	0	0	1	1	1	1	1	0	1	1	1	0	0	0	2	1	1	1	2	0	0	0	0	1	2	0	1	1	2	0	0	2	1	1	0	1	1	0	0	1	2	1	0	1	0
874	1	0	1	0	0	0	2	1	2	2	0	0	1	1	1	0	0	0	1	1	1	0	2	0	1	1	0	0	2	1	1	0	2	1	2	1	2	0	0	2	2	0	0	0	0	0	0	0	0
875	0	1	1	0	0	0	2	2	0	0	0	0	0	0	0	0	0	1	2	0	0	0	2	0	0	0	0	0	2	1	0	2	2	1	1	1	2	0	2	0	0	0	1	2	0	0	0	1	0
876	1	0	1	1	0	1	2	1	1	2	0	0	1	1	1	0	0	0	2	1	1	0	1	0	0	0	0	2	1	0	2	1	1	1	1	2	1	0	1	1	1	0	0	2	0	2	0	0	0
877	0	0	2	0	1	1	1	1	1	1	1	2	2	0	0	0	0	0	2	0	0	1	2	0	0	0	0	0	2	1	0	0	0	0	0	2	1	1	1	1	1	0	1	2	1	0	0	0	1
878	0	0	2	0	1	1	2	1	1	1	0	0	1	1	1	1	0	1	1	0	0	0	2	0	0	0	0	0	2	2	0	0	1	1	1	1	2	0	2	0	0	0	1	2	0	1	0	0	0
879	1	0	1	0	0	0	2	1	1	1	0	0	0	0	0	0	0	1	1	1	1	0	2	0	1	1	0	0	2	1	1	1	1	0	0	2	2	0	0	1	1	0	1	1	1	0	0	0	0
880	1	0	2	0	0	0	2	2	0	1	0	2	2	0	0	0	0	2	1	1	1	1	2	0	0	0	0	0	2	0	0	1	1	1	0	2	2	0	0	1	1	0	0	2	0	0	0	0	1
881	0	1	2	0	0	0	2	0	2	2	0	0	0	0	0	0	0	0	0	1	1	0	0	1	1	1	0	0	2	1	1	1	1	0	0	2	2	0	0	1	1	0	0	1	0	0	0	0	0
882	0	1	2	0	0	0	2	2	1	1	0	0	0	0	0	0	0	0	1	0	0	0	1	0	1	1	0	0	1	1	0	1	1	0	0	2	1	1	1	1	1	1	1	2	0	1	0	0	0
883	1	0	2	0	0	0	1	2	0	1	1	0	1	1	1	1	0	2	0	2	0	0	2	0	0	0	0	1	2	1	2	1	2	2	1	2	0	0	2	0	0	0	0	2	1	1	0	1	0
884	0	1	2	0	0	0	2	2	1	1	1	0	1	1	1	1	0	1	0	1	1	0	1	1	1	1	0	0	2	2	1	1	2	0	1	1	0	1	1	0	0	0	1	2	1	0	0	2	0
885	1	0	1	0	0	0	1	1	1	1	0	1	1	1	1	0	0	0	1	0	0	0	1	1	1	1	0	0	2	2	0	1	1	0	0	2	1	1	0	1	1	0	1	2	1	1	1	0	0
886	1	0	2	0	0	0	1	2	0	0	0	0	0	0	0	0	0	1	1	0	0	0	2	0	1	1	0	0	2	2	1	0	0	0	0	2	2	0	1	1	1	1	1	2	0	0	0	0	0
887	1	0	2	0	2	2	1	2	0	1	0	0	1	1	1	1	0	0	1	1	1	0	2	0	0	0	0	0	1	0	1	1	1	0	2	0	2	0	2	0	0	0	0	2	0	0	0	0	0
888	1	0	2	0	0	0	2	0	2	2	0	0	0	0	0	0	0	1	1	0	0	0	2	0	0	0	0	2	1	1	1	2	2	1	1	1	1	0	1	1	1	0	1	1	1	2	0	0	0
889	0	0	2	0	1	1	1	2	0	1	1	1	1	0	0	0	0	0	2	0	0	0	1	1	1	1	0	1	2	2	1	1	2	0	0	2	1	0	0	1	1	0	0	2	0	0	0	0	0
890	0	0	2	0	0	0	2	1	1	1	0	0	1	0	1	1	0	0	2	1	1	0	2	0	0	0	0	1	2	1	1	1	1	0	1	1	0	0	1	1	0	0	0	2	0	1	0	0	0
891	0	0	2	0	0	0	2	0	2	2	0	0	0	0	0	0	1	1	1	1	0	0	2	0	0	0	0	0	2	1	0	2	2	2	1	2	2	0	0	2	2	0	0	2	0	0	0	0	0
892	1	0	2	0	0	0	2	1	1	2	0	0	1	0	0	0	0	1	0	1	1	0	2	0	0	0	0	0	2	1	0	1	1	0	1	1	1	0	1	2	2	0	0	2	0	0	0	0	0
893	1	1	1	0	0	0	1	2	0	0	1	0	0	0	0	0	0	1	0	2	2	0	2	0	0	0	0	2	2	2	0	2	2	2	1	1	1	0	2	0	0	0	0	2	1	1	0	1	0
894	1	0	2	0	0	0	1	2	0	0	1	0	1	1	1	0	0	0	2	1	1	0	2	0	0	0	1	1	2	1	0	0	2	1	0	2	1	1	0	1	1	0	0	2	0	2	0	0	1
895	1	0	1	1	0	1	1	2	0	0	2	1	2	2	2	0	0	1	1	1	1	0	0	0	0	0	0	1	1	0	1	1	1	0	0	2	1	1	0	1	1	0	0	1	0	0	0	1	0
896	1	0	0	0	0	0	2	0	2	2	0	1	2	1	1	1	0	0	1	2	1	0	2	0	0	0	0	0	2	1	1	1	2	0	0	2	1	0	2	0	0	1	1	1	0	0	0	0	1
897	1	0	0	0	0	0	2	2	0	0	0	0	1	1	1	0	0	0	1	0	0	0	2	1	1	2	0	0	2	2	0	1	1	0	1	1	1	1	1	2	0	0	0	1	0	0	0	0	0
898	1	0	1	0	0	0	2	2	1	2	0	0	0	0	0	0	0	2	1	1	0	1	2	0	0	0	0	0	1	1	2	0	1	1	1	1	1	0	1	2	1	1	1	2	1	1	0	0	2
899	0	0	2	0	0	0	2	0	2	2	0	1	2	1	1	0	0	0	1	0	0	0	2	0	0	0	0	0	2	2	0	2	2	0	2	0	1	0	1	1	1	0	1	1	1	2	0	0	0
900	0	0	0	0	0	0	1	2	0	0	1	0	0	0	0	0	0	0	1	1	1	0	2	0	1	1	1	1	1	0	1	1	1	1	1	2	2	0	1	1	1	0	0	2	0	0	0	0	0
901	0	0	0	0	0	0	2	2	0	0	1	0	2	1	1	1	0	1	0	2	1	0	2	0	1	1	0	0	1	1	2	1	1	2	0	2	1	0	0	0	0	0	1	1	1	0	0	1	1
902	0	0	2	0	1	1	1	2	0	0	0	0	0	0	0	0	0	1	1	0	0	0	1	0	0	0	0	0	2	2	1	1	2	1	2	1	0	1	0	0	0	0	0	1	0	1	0	0	1
903	0	0	1	0	0	0	2	2	1	1	1	0	2	2	2	0	0	1	0	1	1	0	1	1	1	1	0	0	2	1	0	1	2	0	1	1	1	1	1	0	0	1	1	2	0	0	1	0	0
904	0	0	1	0	0	0	1	0	2	2	0	1	2	1	1	0	0	0	2	0	0	0	2	0	0	0	0	0	2	2	0	2	2	0	0	2	1	0	2	0	0	1	1	1	1	0	0	0	1
905	1	0	2	0	0	0	1	1	1	1	1	0	1	1	1	1	0	2	1	1	1	0	1	0	0	0	0	0	1	1	2	1	2	2	1	2	2	0	1	0	0	0	1	2	1	1	0	0	1
906	1	0	2	0	0	1	2	1	1	1	0	1	0	0	0	0	0	0	2	0	0	0	0	1	1	1	0	0	2	2	1	0	0	0	1	1	1	0	2	0	0	1	1	1	1	0	0	0	1
907	0	0	2	0	1	1	1	1	1	2	0	0	0	0	0	0	0	1	2	0	0	0	2	0	0	0	0	0	2	1	0	1	2	0	0	2	2	0	0	2	2	0	0	0	1	0	0	0	0
908	1	0	2	0	1	1	2	1	1	1	0	0	1	1	1	1	0	0	2	0	0	0	1	0	0	0	0	1	2	1	2	1	1	0	1	1	2	0	1	1	1	0	0	1	0	0	0	1	0
909	1	0	2	0	0	1	1	2	0	0	1	1	1	1	1	0	0	0	1	0	0	0	2	0	1	1	0	0	2	2	0	2	2	0	2	0	1	1	0	0	0	0	0	2	0	2	0	0	0
910	1	0	2	0	0	0	2	1	0	1	0	1	1	0	0	0	0	1	1	1	1	0	2	0	1	1	0	1	2	2	0	1	1	0	0	2	1	0	0	0	0	0	0	1	1	1	0	0	0
911	1	0	0	0	0	0	1	1	1	1	1	0	1	1	1	0	0	1	0	1	1	0	2	0	0	0	0	0	2	1	0	2	2	0	0	2	2	1	0	1	1	0	1	2	1	1	0	0	0
912	0	0	2	0	1	1	2	0	2	2	0	0	0	0	0	0	0	0	1	0	0	0	2	0	1	1	0	0	2	1	1	0	1	1	0	2	1	0	1	2	1	0	0	1	0	0	0	0	1
913	0	0	2	0	0	0	1	2	0	0	1	1	1	0	0	0	0	0	1	1	0	0	0	1	1	1	0	0	2	2	0	0	0	0	2	0	1	0	2	0	0	1	1	2	1	0	0	0	1
914	0	0	1	0	0	0	2	2	0	1	1	0	0	0	0	0	0	0	1	0	0	0	2	0	0	0	0	0	2	0	0	2	2	0	2	0	0	0	2	0	0	0	1	2	1	0	0	0	0
915	1	0	1	0	1	1	2	2	0	1	0	0	0	0	0	0	0	2	2	0	0	0	2	0	0	0	0	0	1	1	2	2	2	1	0	2	2	0	0	2	2	0	0	0	0	0	0	0	0
916	0	0	1	0	0	0	2	1	0	0	0	0	1	1	1	0	0	0	1	0	0	0	2	0	0	0	0	0	2	0	0	1	1	0	1	1	1	1	0	1	1	0	0	1	0	0	0	0	0
917	0	0	2	0	0	0	2	1	1	1	0	0	1	1	2	0	0	0	1	0	0	1	2	0	0	0	0	0	2	1	0	2	2	1	0	2	1	0	0	1	1	0	0	1	0	0	0	0	0
918	1	0	2	0	0	0	1	2	0	0	0	0	0	0	0	0	0	0	0	1	1	0	2	0	0	0	0	0	1	1	0	1	1	1	0	2	2	0	0	2	2	1	2	2	1	1	0	0	0
919	0	0	1	0	1	1	1	2	0	0	0	1	2	1	2	1	0	2	1	1	1	0	2	0	0	0	0	1	2	0	1	1	1	0	0	2	1	0	1	1	1	0	1	2	1	0	0	0	1
920	0	0	1	0	0	0	2	0	2	2	0	1	1	0	0	0	1	1	1	0	0	0	2	0	0	0	0	0	2	2	1	0	0	0	0	2	1	0	1	1	1	1	1	2	1	0	0	0	0
921	0	0	1	0	0	0	2	1	1	1	0	0	1	1	1	0	0	1	0	1	1	0	2	0	0	0	0	0	2	1	2	1	1	0	1	1	1	0	1	1	1	0	0	2	0	1	0	0	0
922	1	0	2	0	0	0	1	1	1	1	0	0	1	0	0	1	0	0	1	0	0	0	2	0	0	0	0	0	2	1	1	0	0	0	0	2	1	0	0	1	1	0	0	2	1	0	0	0	0
923	1	0	1	0	0	0	1	2	0	1	1	1	1	0	0	1	1	2	2	0	0	0	2	0	0	0	0	0	2	1	0	2	2	1	1	1	1	0	1	2	1	0	0	0	0	1	0	0	1
924	0	0	1	0	0	0	1	2	1	1	0	0	0	0	0	0	0	1	1	0	0	0	2	0	1	1	0	0	2	2	1	2	2	2	1	1	2	0	0	2	2	0	0	1	0	0	0	0	1
925	0	1	1	0	0	0	1	2	1	1	1	0	0	0	0	0	0	1	1	1	1	0	2	0	0	0	0	1	2	2	1	0	1	1	1	2	1	0	0	1	1	0	0	2	0	0	0	0	0
926	0	0	1	0	1	1	2	1	1	2	0	1	1	2	2	0	0	0	1	1	0	0	2	0	0	0	0	1	1	1	1	1	2	2	1	2	1	0	1	1	1	0	0	2	0	1	0	0	0
927	0	0	2	0	1	1	2	2	0	1	0	0	1	1	1	0	0	1	1	0	0	0	2	1	1	2	0	0	2	0	0	1	1	0	1	1	2	0	1	1	1	1	2	2	1	1	0	0	1
928	0	0	0	0	1	1	2	2	0	0	0	1	1	1	1	0	0	0	1	0	0	0	2	0	0	0	0	0	2	2	0	1	1	0	0	2	2	0	0	2	2	0	1	2	1	1	0	0	1
929	0	0	2	0	1	1	2	1	1	2	0	0	0	0	0	0	0	0	1	0	0	0	2	0	0	0	0	1	2	2	0	0	1	0	1	2	1	0	1	1	1	0	1	2	1	1	0	1	0
930	0	0	1	0	0	0	1	2	0	0	1	0	0	0	0	0	0	0	1	1	1	0	0	0	0	1	0	0	2	2	1	0	0	1	2	1	2	0	1	1	1	0	0	1	0	1	0	0	0
931	0	0	2	0	0	0	1	1	1	1	0	1	1	0	1	1	0	0	0	1	1	0	1	0	1	1	0	1	2	2	0	1	1	0	2	0	1	0	1	1	1	0	0	1	0	0	0	0	0
932	1	0	0	0	0	0	2	2	0	1	0	1	2	2	2	0	0	1	1	0	0	0	1	0	0	0	0	0	2	1	0	1	1	2	2	1	1	1	0	1	1	0	0	2	0	0	0	0	1
933	0	0	2	0	0	0	0	2	0	0	2	0	1	1	1	0	0	1	2	0	0	0	2	0	0	0	0	1	2	0	1	2	2	0	2	0	0	0	1	0	0	0	0	2	0	0	0	2	0
934	0	0	2	0	0	0	1	2	0	0	1	0	1	1	1	0	0	0	1	0	0	0	0	1	1	1	0	0	1	1	0	1	0	0	0	2	1	0	1	1	1	1	1	2	0	0	0	0	0
935	1	0	1	0	0	0	1	2	0	1	1	0	0	0	0	0	0	1	1	1	0	0	1	1	1	1	1	0	2	1	1	1	1	2	0	2	2	0	0	2	2	0	0	1	0	0	0	0	1
936	1	0	1	0	0	0	1	1	1	1	1	1	1	1	1	0	1	0	2	1	1	1	1	0	1	1	0	0	1	1	0	1	2	0	0	2	1	1	1	1	0	2	2	2	1	0	0	0	0
937	0	0	0	0	0	0	2	2	1	1	0	0	1	1	1	0	0	1	0	1	1	0	2	0	0	0	0	0	1	1	0	2	2	1	1	1	2	0	1	1	1	0	1	1	1	0	0	0	0
938	1	0	1	0	0	0	2	0	1	1	1	0	0	0	0	0	1	1	1	0	0	0	2	0	0	0	0	1	2	0	1	1	1	1	1	1	1	0	0	0	0	0	0	1	0	1	0	1	0
939	0	0	1	0	0	0	2	0	1	1	1	0	0	0	0	0	0	1	2	0	0	0	2	0	0	0	0	1	1	1	2	1	1	0	2	0	1	0	0	0	0	1	1	2	0	1	0	0	0
940	0	0	1	0	0	0	2	1	2	2	0	0	2	1	1	1	0	0	1	1	1	0	2	0	0	0	0	1	1	0	1	2	2	0	2	0	1	0	1	1	1	0	0	2	0	1	0	0	0
941	0	0	1	0	1	1	2	1	1	1	0	0	1	0	0	1	0	2	1	1	0	0	2	0	0	0	0	1	2	1	1	0	1	0	0	2	0	0	1	1	0	0	0	2	0	0	0	0	0
942	1	0	2	0	0	0	2	2	1	1	1	0	1	1	1	0	1	1	0	1	1	0	2	0	0	0	1	1	2	2	0	1	2	0	0	2	1	0	0	1	1	1	1	2	1	0	0	0	0
943	0	0	2	0	0	1	2	0	1	1	1	0	0	0	0	0	0	1	1	1	1	0	1	0	0	0	0	0	2	1	1	1	1	1	0	1	1	1	1	2	0	0	0	1	1	1	0	0	1
944	1	0	2	0	0	0	2	1	1	2	0	0	1	1	1	0	0	1	2	0	0	0	1	0	1	1	0	0	2	0	1	1	2	1	2	1	2	0	1	1	1	1	1	1	1	0	0	0	0
945	1	0	1	0	0	0	2	2	0	0	0	0	1	0	0	0	0	2	1	1	1	0	0	0	0	0	0	1	2	0	1	1	1	0	1	1	1	0	1	1	1	0	1	2	0	1	0	0	0
946	0	0	2	0	0	0	1	1	0	0	1	0	1	1	1	0	0	0	1	0	0	0	2	0	0	0	0	0	2	1	0	1	1	1	1	1	1	0	0	2	2	1	1	2	0	0	0	0	0
947	0	0	2	0	0	0	2	2	0	0	0	0	1	1	1	0	0	1	1	1	1	0	2	0	1	1	0	0	2	0	0	2	2	1	1	0	1	0	1	1	1	1	1	2	2	0	0	0	0
948	0	0	0	0	0	0	1	1	1	1	1	0	0	0	0	0	0	0	2	1	1	0	1	1	1	1	0	0	2	2	0	1	1	0	2	0	2	0	0	2	2	0	1	1	1	0	0	0	0
949	0	0	2	0	0	0	2	0	2	2	0	2	2	1	1	0	0	0	2	0	0	1	2	0	0	0	0	0	2	1	1	1	1	0	1	1	1	1	0	2	2	0	0	0	0	0	0	0	0
950	1	1	2	0	1	1	1	2	0	0	0	1	1	0	0	0	0	0	2	1	1	0	2	0	0	0	1	2	2	1	1	1	1	0	0	2	2	0	1	1	1	0	1	2	0	1	0	0	1
951	1	0	1	0	0	0	2	1	1	1	1	0	0	0	0	0	0	0	2	0	0	0	2	0	0	0	0	0	2	0	0	0	2	1	0	2	2	0	2	0	0	1	1	2	1	0	0	0	0
952	1	0	2	0	0	0	2	1	1	1	0	0	1	1	1	0	0	1	2	0	0	0	2	0	0	0	0	0	2	0	1	1	2	1	1	1	1	0	0	1	1	0	1	2	0	0	1	0	0
953	1	0	0	0	0	0	2	2	0	0	0	0	1	1	1	0	0	0	1	0	0	0	1	0	0	0	0	0	2	1	1	2	2	0	2	0	1	1	0	1	1	0	1	1	0	1	0	0	1
954	1	1	1	0	1	1	0	1	1	1	1	0	1	1	1	0	0	0	2	1	1	0	2	0	0	0	0	0	2	0	0	0	1	1	1	1	1	0	0	2	2	0	2	2	1	1	0	0	0
955	0	0	1	0	0	0	2	0	2	2	0	0	0	0	0	0	0	2	2	1	1	0	2	0	0	0	0	2	2	1	2	1	1	0	1	2	1	1	0	1	1	0	1	1	1	0	0	0	0
956	1	0	2	0	0	0	2	0	2	2	0	1	1	2	2	0	1	1	0	1	1	0	2	0	0	0	0	0	2	2	2	0	0	1	2	1	1	0	0	1	1	0	0	1	0	1	0	0	1
957	0	1	1	0	0	0	2	2	0	1	0	0	0	0	0	0	0	1	1	1	1	0	2	0	0	0	0	0	2	2	1	1	1	1	1	1	1	0	0	2	2	2	2	2	0	1	0	0	0
958	0	0	1	0	1	1	1	2	0	1	1	0	0	0	0	0	0	0	1	0	0	0	2	0	0	0	0	0	2	1	0	2	2	0	2	0	1	0	0	1	1	0	0	1	0	0	0	1	0
959	1	0	2	0	0	0	2	1	1	1	0	0	0	0	0	0	0	0	1	1	1	0	0	1	1	1	1	1	2	1	0	1	1	0	1	1	1	0	1	2	1	0	0	1	0	0	0	1	0
960	1	1	2	0	1	1	2	1	0	1	0	0	0	0	0	0	0	0	1	0	0	0	2	0	0	0	1	1	2	1	0	0	1	0	0	2	2	0	0	2	2	1	2	2	1	1	0	0	0
961	0	0	2	0	0	0	2	0	2	2	0	0	0	0	0	0	0	1	0	2	2	2	0	0	0	0	0	1	1	1	1	2	2	0	1	1	1	0	1	1	1	1	1	1	1	0	0	0	1
962	0	0	2	0	1	1	2	2	0	0	1	0	2	0	0	1	0	0	1	1	1	0	2	0	0	0	0	0	2	1	2	2	2	1	1	1	2	0	1	0	0	0	2	2	1	1	0	0	0
963	0	0	1	0	0	0	2	2	1	1	0	1	1	0	0	0	0	1	0	2	2	0	1	0	0	0	0	1	2	0	1	1	2	2	1	2	1	0	1	1	1	0	1	1	0	1	0	0	0
964	0	0	0	0	0	0	2	0	2	2	0	0	0	0	0	0	0	2	0	2	0	0	0	1	1	1	0	0	1	1	2	2	2	1	0	2	0	1	1	0	0	0	0	0	0	0	0	0	0
965	0	0	1	0	0	0	2	1	1	1	0	1	2	1	1	0	1	2	0	2	2	0	2	0	0	0	1	0	2	0	0	0	0	0	0	2	0	0	1	1	0	0	0	2	0	1	0	0	0
966	1	0	2	0	0	0	2	2	0	0	1	1	2	1	2	1	0	1	1	0	0	0	2	0	0	0	0	0	2	1	1	1	1	0	1	1	1	0	0	1	1	0	1	2	0	0	0	0	1
967	1	0	0	0	0	0	2	2	1	1	0	0	0	0	0	0	0	0	1	1	1	0	1	1	1	1	0	1	2	1	0	1	1	0	1	1	1	1	0	1	1	0	0	2	0	0	0	0	0
968	1	0	1	0	0	0	0	2	1	1	0	0	0	0	0	0	0	0	1	0	0	0	2	0	0	0	1	0	2	1	0	1	0	0	0	2	1	0	2	0	0	0	1	2	0	1	0	0	0
969	1	0	1	0	0	0	2	1	1	1	0	0	0	0	0	0	0	0	1	1	1	0	2	0	1	1	0	0	2	1	2	1	2	1	1	1	2	0	0	1	1	0	1	2	1	2	0	0	0
970	0	0	2	0	0	0	1	1	1	1	1	2	2	1	1	0	0	1	2	1	0	0	2	0	1	1	1	1	2	1	0	1	1	0	0	2	1	0	0	2	2	0	1	2	0	0	0	0	1
971	0	0	1	0	1	1	1	1	1	2	0	0	0	0	0	0	0	0	2	0	0	0	2	0	1	1	0	0	2	2	1	2	2	0	1	1	1	0	1	1	1	0	0	1	0	1	0	1	0
972	0	0	1	0	0	0	1	1	0	0	1	0	0	0	0	0	0	2	2	0	0	0	2	0	0	0	0	0	2	2	1	2	2	0	2	0	2	0	1	1	1	0	0	2	0	0	0	0	0
973	0	0	2	0	0	0	1	1	1	1	1	0	1	1	1	0	0	0	2	0	0	0	2	0	0	0	0	0	2	2	1	0	0	0	0	2	1	1	0	2	2	0	1	2	0	0	0	0	0
974	1	0	1	0	1	1	1	2	0	0	2	0	2	2	2	1	0	1	1	1	1	0	0	0	0	1	0	0	1	0	1	2	2	1	1	1	0	1	0	0	0	0	0	1	0	0	0	0	0
975	0	0	1	0	1	1	0	1	1	1	1	0	1	1	1	0	0	0	1	0	0	0	1	0	1	1	0	0	1	1	0	1	1	0	0	2	2	0	0	2	2	0	0	1	0	1	0	0	0
976	1	0	1	0	1	1	2	1	1	1	0	0	0	0	0	0	0	1	2	1	1	0	2	0	1	1	0	0	2	2	0	1	1	0	0	2	1	0	2	0	0	0	1	2	1	0	0	0	1
977	0	0	1	1	0	1	1	2	0	1	1	0	1	0	0	0	0	1	0	1	1	0	1	0	0	0	0	0	2	1	0	1	0	1	0	2	2	0	0	2	2	0	0	1	0	0	0	0	0
978	1	0	1	0	0	0	1	1	2	2	0	0	1	1	1	0	0	0	0	1	1	0	2	0	0	0	0	0	1	1	2	0	0	0	1	1	2	0	1	1	1	0	0	2	0	0	0	0	0
979	0	0	1	0	0	0	2	2	0	1	0	0	1	1	1	0	0	0	1	1	1	0	1	1	1	1	0	0	2	1	2	2	1	0	0	2	1	1	0	0	0	0	0	2	0	1	0	1	0
980	1	0	0	0	0	0	1	1	1	1	1	0	1	1	1	0	0	1	2	0	0	0	0	1	1	1	0	1	2	2	1	1	0	0	1	1	1	0	0	2	2	0	0	1	0	0	0	0	0
981	1	1	1	0	0	0	2	1	1	1	0	0	1	1	1	1	0	1	1	0	0	0	1	1	1	1	0	0	2	2	1	2	2	1	0	2	2	0	0	2	2	0	0	1	0	0	0	1	0
982	1	1	1	0	0	0	2	1	1	2	0	1	1	0	0	0	1	2	1	1	1	0	2	0	0	0	0	0	1	1	2	1	1	0	0	2	1	0	1	1	1	1	1	2	1	0	0	0	0
983	1	0	0	0	0	0	2	1	0	0	1	0	1	0	0	1	0	1	1	1	0	0	2	0	1	1	0	1	2	1	0	1	1	1	1	1	2	0	0	2	2	0	0	1	0	0	0	0	0
984	1	0	2	0	1	1	2	1	1	2	0	1	2	2	2	0	0	0	2	1	1	0	1	1	1	1	0	0	2	2	1	0	2	1	0	2	1	1	0	1	1	0	1	1	1	2	0	0	0
985	0	0	0	0	0	0	1	1	2	2	0	0	0	0	0	0	0	1	1	0	0	0	2	0	0	0	0	1	1	1	1	1	1	0	1	1	2	0	1	1	1	0	0	0	0	0	0	0	2
986	0	0	2	0	0	0	2	1	1	1	0	0	1	0	0	0	0	0	0	1	1	0	1	0	0	0	0	0	2	1	1	1	1	0	0	2	2	0	1	1	1	0	0	0	2	1	0	0	0
987	1	0	2	0	2	2	1	1	1	1	2	0	0	0	0	0	0	2	2	1	1	0	1	0	0	0	0	2	2	2	0	1	2	2	1	1	1	0	1	1	1	0	0	1	1	1	1	0	0
988	1	0	1	0	0	0	2	2	0	0	0	1	2	2	2	0	0	1	2	0	0	1	2	0	0	0	0	1	1	0	2	2	2	1	0	2	1	0	0	1	1	0	2	2	1	1	0	0	0
989	0	0	1	0	0	0	2	2	0	1	0	2	2	0	0	0	0	0	2	0	0	0	1	1	1	2	0	1	1	1	2	0	1	2	1	1	1	0	1	1	1	0	0	1	0	0	0	0	1
990	1	0	0	0	0	0	1	1	0	0	1	0	0	0	0	0	0	1	1	1	0	0	1	0	0	0	0	1	1	0	1	1	1	0	1	1	1	0	2	1	0	0	2	2	1	1	0	0	1
991	0	0	2	0	1	1	2	0	1	1	1	0	0	0	0	0	0	0	1	1	1	0	2	0	0	0	0	0	2	2	0	1	1	0	0	2	1	0	1	1	1	0	0	2	0	0	0	0	0
992	1	0	1	0	0	0	2	2	0	0	0	0	0	0	0	0	0	0	1	1	1	0	0	0	0	0	0	1	2	1	1	2	2	1	0	2	2	0	1	1	1	0	1	2	1	0	0	1	0
993	0	0	0	0	0	0	1	2	1	1	0	0	0	0	0	0	0	1	1	0	0	0	2	0	1	1	0	2	1	0	2	1	2	2	1	2	1	0	1	0	0	1	2	2	1	1	0	0	0
994	1	0	2	0	0	0	2	0	1	1	0	0	1	1	1	0	1	2	0	2	2	0	1	0	0	0	0	1	2	0	1	1	1	0	2	1	1	0	1	1	1	0	2	2	1	1	0	0	0
995	1	0	1	0	0	0	2	2	0	1	0	0	0	0	0	0	0	0	1	1	1	0	2	0	0	0	0	0	2	2	1	1	1	0	0	2	2	0	1	1	1	0	1	1	1	2	0	2	0
996	0	0	1	0	0	0	1	2	0	1	1	0	0	0	0	0	0	1	1	0	0	0	0	1	1	1	1	0	2	1	0	1	2	0	1	1	1	1	1	0	0	0	0	2	0	1	0	1	0
997	0	0	2	0	0	0	2	1	1	1	0	1	1	1	1	0	0	0	0	1	0	0	1	1	1	1	0	0	2	1	0	1	2	0	0	2	1	0	0	1	1	0	0	1	0	1	0	0	0
998	1	0	1	0	0	0	2	1	1	2	0	1	2	1	1	0	0	1	0	2	2	1	0	1	0	1	0	0	1	1	0	1	2	0	2	0	1	0	1	1	1	1	1	2	1	1	0	0	1
999	0	0	2	0	2	2	2	0	1	1	1	0	1	1	1	0	0	0	1	0	0	0	2	0	0	0	0	0	2	1	0	1	1	1	0	2	0	0	1	0	0	0	0	0	0	0	0	0	1
1000	0	0	2	0	1	1	1	2	0	0	1	0	0	0	0	0	0	1	1	2	1	0	2	0	0	0	0	0	2	2	0	0	1	1	1	1	2	0	1	1	1	0	1	2	2	0	0	0	1
[truncated: 952 more columns]
