# Supplementary material for: KNN-MDR: a learning approach for improving interactions mapping performances in genome wide association studies
Source: BMC Bioinformatics. 2017 Mar 21;18:184. doi: 10.1186/s12859-017-1599-7 (PMC5361736; doi:10.1186/s12859-017-1599-7)
Supplement: Supplementary file 2 — The data set(s) supporting the results of Table 1. (ZIP 22742 kb) [file 12859_2017_1599_MOESM2_ESM.zip › Nouveau dossier/S36/mkallsimul.dat]

1	0	2	1	0	0	0	1	2	1	0	1	1	2	2	2	0	2	2	1	1	0	0	0	0	0	0	0	1	2	1	0	1	1	1	1	1	2	0	0	2	0	0	0	0	0	0	0	2	0
2	0	1	0	0	0	0	2	0	2	0	0	0	2	1	1	1	1	2	1	1	1	0	0	0	0	1	0	2	2	1	0	1	1	2	1	1	1	0	1	1	0	0	0	0	0	0	0	1	1
3	0	0	0	0	0	2	2	2	1	0	1	0	0	0	0	0	1	0	1	1	0	0	0	0	0	0	0	2	2	1	1	0	0	1	1	1	1	0	0	1	0	0	0	0	1	0	0	1	1
4	1	1	0	0	0	0	1	2	1	0	1	1	1	1	1	0	1	0	2	1	1	0	0	0	0	0	0	0	1	0	0	0	2	0	2	1	2	0	1	1	0	0	0	0	1	0	0	1	1
5	0	1	0	0	0	0	2	1	2	0	0	0	2	1	2	0	0	0	2	2	0	0	0	0	0	0	0	2	1	1	0	1	1	1	1	1	2	0	2	0	0	0	0	0	0	1	0	2	0
6	1	0	0	0	0	0	2	2	2	0	0	0	0	0	0	0	2	1	2	2	0	0	0	0	0	2	1	2	2	1	1	0	1	2	1	2	1	0	1	1	0	0	0	1	0	0	0	1	1
7	1	2	0	0	0	0	2	1	2	0	0	0	0	0	0	0	1	0	0	0	1	1	1	0	0	1	0	2	1	1	1	1	1	0	2	1	2	0	0	2	0	1	1	0	1	2	0	1	0
8	1	1	0	0	0	1	2	0	2	0	0	0	0	0	0	0	1	1	1	1	1	0	0	0	0	1	0	0	2	0	0	2	2	0	1	1	2	0	0	2	0	0	0	1	0	0	0	1	1
9	0	2	0	0	0	0	0	2	0	0	2	0	0	0	0	0	2	1	1	2	0	0	0	0	0	2	0	2	2	2	0	2	1	1	1	1	1	0	0	0	0	0	0	0	0	0	0	1	1
10	0	1	0	0	0	1	2	1	1	0	0	0	1	0	0	1	1	1	1	2	0	0	1	0	0	1	0	2	2	1	1	2	2	1	1	1	0	1	1	0	0	0	0	1	0	0	0	1	1
11	0	0	0	0	0	0	2	2	1	0	0	0	0	0	0	0	2	1	2	2	1	0	0	0	0	1	0	2	2	2	0	2	2	0	1	1	1	0	0	1	1	0	0	1	0	1	0	2	0
12	1	1	0	0	0	0	2	0	1	0	1	0	0	0	0	0	2	2	1	1	1	0	1	1	1	1	0	2	2	2	0	1	2	1	0	2	2	0	1	1	0	0	0	0	1	0	0	0	1
13	1	1	0	0	0	0	2	2	2	0	0	0	0	0	0	0	1	1	1	1	0	0	1	1	1	1	1	2	2	1	0	0	0	2	0	2	1	0	2	1	1	1	1	1	1	2	0	0	2
14	0	2	0	0	0	0	1	1	2	1	0	1	1	1	1	0	0	0	0	1	1	0	0	0	0	1	0	2	2	2	1	1	2	1	0	2	1	0	0	2	0	1	0	0	1	0	0	1	0
15	0	0	0	0	0	0	2	1	2	0	0	0	0	0	0	0	2	2	1	1	0	1	1	1	1	1	0	2	1	1	0	0	0	2	0	2	2	0	1	1	0	0	0	0	0	1	1	1	0
16	0	0	0	0	0	2	1	1	1	0	1	0	1	0	0	1	1	0	2	1	0	0	0	0	0	0	0	1	2	1	0	0	1	2	1	2	2	0	0	2	0	0	0	0	0	1	0	0	2
17	1	1	0	0	0	0	2	1	1	0	0	0	0	0	0	1	0	1	2	2	0	0	0	0	0	1	0	1	2	1	0	1	1	2	1	1	1	0	0	2	0	1	1	0	1	1	0	1	2
18	1	1	1	1	1	2	2	0	2	0	0	0	0	0	0	0	0	0	1	1	1	0	0	0	0	1	0	2	2	2	0	2	2	0	1	1	2	1	0	1	0	0	0	0	1	0	0	2	1
19	0	1	1	0	0	0	2	2	1	0	0	1	2	1	1	0	1	0	1	1	0	0	1	0	0	1	0	2	2	2	0	1	1	1	1	1	1	0	0	0	0	0	0	0	1	0	0	1	1
20	0	1	1	1	1	1	1	2	0	0	1	0	0	0	0	0	2	1	0	0	1	0	0	0	0	1	0	2	2	1	1	1	1	0	0	1	2	1	0	2	1	0	0	0	0	0	0	2	1
21	0	1	0	0	0	0	2	1	1	0	1	0	0	0	0	0	1	1	1	1	1	0	0	0	0	2	0	2	2	2	0	1	0	1	1	1	2	1	0	0	0	0	0	0	0	0	0	2	0
22	1	1	0	0	0	0	1	1	2	1	0	1	2	1	1	0	0	0	0	1	0	0	0	0	0	0	0	2	1	1	0	1	1	0	1	1	1	0	1	1	0	0	1	0	1	0	0	0	2
23	0	1	1	1	1	2	0	1	1	1	1	0	0	0	0	0	0	0	2	1	1	0	0	0	0	1	0	2	2	1	1	1	1	1	0	2	1	0	0	2	0	0	0	0	2	1	0	0	1
24	0	1	0	0	0	0	1	0	2	0	0	1	1	1	1	0	0	1	2	2	0	0	0	0	0	1	0	2	1	0	1	0	0	2	1	1	2	1	0	2	1	0	0	1	2	1	0	0	2
25	1	0	0	0	0	0	2	2	2	0	0	0	0	0	0	0	1	1	1	1	0	0	1	1	1	1	0	2	1	0	1	1	2	1	0	2	2	0	0	2	0	1	0	0	1	0	0	2	0
26	0	2	0	0	0	0	1	0	2	0	0	1	1	1	1	0	1	1	0	0	0	0	0	0	0	0	0	1	1	0	0	1	2	2	0	2	1	0	0	1	0	1	1	0	1	1	0	1	1
27	0	2	0	0	0	0	1	2	0	0	1	1	1	1	1	0	1	1	1	2	0	0	0	0	0	1	0	2	2	2	0	0	0	2	0	2	1	0	0	0	0	0	0	0	0	2	0	1	1
28	0	2	0	0	0	0	1	2	1	0	1	1	1	1	1	0	1	0	1	1	1	0	1	1	1	1	0	1	2	1	0	0	0	2	1	1	1	0	0	1	0	0	0	0	0	0	0	1	0
29	0	1	0	0	0	0	2	0	2	0	0	0	0	0	0	0	1	1	1	2	0	1	0	0	0	2	0	1	1	1	1	1	1	1	0	2	1	0	2	0	0	0	0	0	0	0	0	2	1
30	1	1	0	0	0	1	1	1	1	0	0	0	0	0	0	0	0	0	2	1	1	0	0	0	0	2	0	2	2	2	0	0	0	2	0	2	1	0	1	0	0	0	0	0	0	1	0	2	1
31	1	2	0	0	0	0	2	0	2	0	0	1	2	1	1	0	2	1	2	1	1	0	1	0	0	2	0	2	2	2	0	2	1	1	0	2	2	0	0	2	0	0	0	0	0	1	0	2	0
32	1	0	0	0	0	1	2	2	1	0	0	1	1	1	1	0	2	2	0	0	2	0	0	0	0	1	0	2	2	1	1	0	0	2	0	2	2	0	1	1	0	1	1	0	1	1	0	1	1
33	0	2	0	0	0	0	2	2	2	0	0	1	2	1	1	0	0	0	0	0	1	1	0	0	0	1	0	2	2	0	0	1	1	2	0	2	1	0	1	1	0	0	0	0	0	0	0	1	0
34	0	0	0	0	0	2	1	2	2	0	0	0	0	0	0	0	1	1	1	1	1	0	0	0	0	1	0	0	2	1	0	0	0	2	0	2	1	0	0	2	0	0	0	1	0	0	0	1	1
35	1	1	0	0	0	0	1	2	0	0	0	1	1	1	1	0	1	0	1	1	1	0	0	0	0	0	0	2	2	2	1	0	0	2	0	1	1	1	0	1	0	0	0	0	0	1	0	1	1
36	1	1	0	0	0	1	2	2	0	0	0	0	1	0	0	0	0	0	2	2	0	0	1	0	0	2	0	2	2	2	1	1	1	2	0	2	0	1	0	1	0	0	0	0	0	0	0	2	0
37	0	1	0	0	0	0	1	1	2	0	0	1	1	1	1	0	2	2	1	1	0	0	0	0	0	1	1	1	2	0	0	2	2	0	2	0	1	1	0	1	0	1	1	0	1	0	0	0	2
38	0	0	0	0	0	0	2	1	2	0	0	1	1	1	2	0	0	0	0	0	0	1	1	1	1	0	0	2	1	1	0	1	1	0	0	2	2	0	1	0	0	1	1	0	1	0	0	2	1
39	1	1	0	0	0	1	2	0	2	0	0	1	1	1	1	0	2	0	2	2	0	0	0	0	0	1	1	2	2	1	1	2	1	2	0	2	0	0	2	1	1	1	1	0	1	2	0	1	1
40	0	0	0	0	0	1	2	0	2	0	0	0	0	0	0	0	1	0	1	1	1	0	0	0	0	1	0	2	2	2	0	1	0	1	1	1	2	0	1	1	1	1	1	1	1	2	0	2	1
41	1	1	0	0	0	1	2	2	1	0	1	1	1	1	1	0	0	0	2	2	0	0	0	0	0	1	0	2	2	2	0	1	0	2	0	2	1	0	1	1	0	0	0	0	1	0	1	0	1
42	0	2	0	0	0	0	2	1	1	0	1	0	1	1	1	0	0	0	2	1	1	1	1	1	1	1	0	2	2	1	1	1	1	1	1	1	1	0	0	2	0	0	0	0	0	0	0	2	2
43	0	2	0	0	0	0	1	2	1	0	0	0	0	0	0	0	1	1	2	2	0	0	0	0	0	1	0	1	1	1	0	1	1	1	2	1	2	0	0	2	0	0	0	0	1	1	0	1	1
44	0	2	0	0	0	0	2	1	2	0	0	0	1	0	0	0	1	0	1	1	1	0	0	0	0	1	0	1	1	1	1	1	1	2	0	2	2	0	0	2	0	2	2	0	2	1	0	1	1
45	0	1	0	0	0	0	1	2	1	0	1	0	0	0	0	0	1	1	2	2	0	0	0	0	0	1	0	1	2	1	0	0	1	1	0	2	1	1	0	1	0	0	0	0	0	0	0	1	1
46	1	1	0	0	0	0	2	1	1	0	0	0	0	0	0	0	1	0	1	1	0	1	0	0	0	2	1	1	2	0	0	0	0	2	0	2	0	0	1	1	0	0	0	0	0	0	0	0	2
47	1	1	1	1	1	1	1	2	1	0	1	0	0	0	0	0	1	1	1	1	0	0	0	0	0	1	0	1	1	0	0	1	2	2	0	2	1	0	0	2	0	1	1	0	2	1	0	1	1
48	1	1	0	0	0	0	1	0	2	0	0	0	0	0	0	0	1	1	1	1	0	1	0	0	0	1	0	2	2	2	0	1	2	1	1	1	1	0	1	1	0	0	1	0	1	0	0	2	1
49	1	1	0	0	0	0	2	2	1	0	0	0	0	0	0	0	1	1	2	2	0	0	0	0	0	0	0	2	2	2	0	2	1	1	2	2	0	1	0	1	0	1	1	0	0	1	0	1	2
50	1	1	0	0	0	0	2	2	1	0	1	0	1	0	0	0	2	0	2	2	0	0	1	0	0	1	0	2	2	2	0	1	1	0	2	0	2	0	2	0	1	0	0	1	0	1	0	2	0
51	0	0	0	0	0	0	1	2	1	0	1	0	0	0	0	0	0	0	2	1	1	0	1	1	1	1	0	2	2	2	0	2	2	0	2	0	2	0	0	1	0	0	0	0	0	0	0	1	0
52	0	1	1	0	0	0	2	1	2	0	0	0	1	0	0	1	1	1	1	0	0	0	0	0	0	1	1	2	2	1	1	0	0	2	0	2	1	0	0	1	0	0	0	0	0	0	0	1	1
53	1	0	0	0	0	1	2	0	2	0	0	1	1	1	1	0	1	1	1	0	0	0	1	1	1	2	0	1	1	1	0	1	1	1	1	1	1	0	1	1	0	1	1	0	1	0	0	0	2
54	1	1	0	0	0	0	2	1	2	0	0	1	1	1	1	0	1	1	1	2	0	0	0	0	0	1	0	2	2	2	0	1	1	1	0	1	1	0	1	2	1	0	0	0	1	0	0	0	1
55	1	1	0	0	0	1	2	1	0	0	0	0	1	0	0	1	2	2	2	1	1	0	0	0	0	2	0	2	2	2	0	1	1	2	0	2	1	0	1	1	0	0	0	0	1	1	0	0	2
56	0	0	0	0	0	0	1	1	1	1	1	0	1	1	0	0	2	0	2	2	0	0	0	0	0	1	0	2	2	2	0	2	2	0	1	1	1	1	1	1	0	1	0	0	2	1	0	2	0
57	1	0	0	0	0	0	2	1	2	0	0	0	0	0	1	0	2	2	2	1	1	0	0	0	0	1	0	2	2	2	0	1	2	1	1	1	1	0	1	2	1	1	1	1	0	1	0	1	1
58	0	2	0	0	0	0	2	2	2	0	0	0	0	0	0	0	1	1	1	1	0	0	0	0	0	0	0	1	1	1	0	2	1	0	1	1	1	0	2	0	0	1	1	0	2	0	0	1	1
59	0	1	0	0	0	0	2	1	2	0	0	1	1	1	1	0	1	1	0	0	1	0	0	0	0	0	0	2	1	1	0	2	1	2	0	2	1	0	1	2	1	1	1	0	1	0	0	2	0
60	0	2	0	0	0	0	1	1	1	1	1	0	1	1	1	0	1	1	0	0	1	0	0	0	0	0	0	0	2	0	0	2	2	2	0	2	1	0	0	1	0	0	0	0	0	1	0	1	1
61	0	1	0	0	0	0	2	2	0	0	0	2	2	1	1	0	1	0	2	1	1	0	0	0	0	2	0	2	2	1	0	2	1	2	0	2	1	1	0	0	0	0	0	0	0	0	0	1	1
62	0	1	0	0	0	1	1	2	0	0	1	0	1	1	1	0	0	0	0	1	0	0	0	0	0	1	0	2	2	2	0	2	2	0	1	1	2	0	0	2	0	0	0	0	0	0	0	2	1
63	0	1	0	0	0	0	1	1	1	0	1	0	1	1	1	0	2	1	1	1	0	0	0	0	0	1	0	2	1	1	1	1	1	2	0	2	1	1	1	1	0	0	0	0	1	0	0	1	1
64	1	0	0	0	0	1	0	2	1	0	0	0	0	0	0	1	1	1	0	1	0	0	1	0	0	1	0	2	2	2	0	1	1	1	1	1	1	1	0	1	0	1	0	0	0	0	0	2	1
65	0	0	0	0	0	0	2	2	1	0	0	0	1	0	0	1	2	2	1	1	1	0	0	0	0	0	0	1	2	2	0	2	2	2	0	2	2	0	0	2	0	1	0	0	1	1	0	1	1
66	1	1	0	0	0	0	2	2	1	0	1	0	0	0	0	0	2	0	2	2	0	0	0	0	0	0	0	1	2	1	0	1	1	2	0	2	2	1	0	1	0	0	0	1	1	1	0	1	1
67	0	1	0	0	0	0	2	1	1	0	0	0	1	1	1	0	1	1	2	0	1	0	0	0	0	1	1	2	2	0	1	0	0	1	1	1	1	1	0	1	0	0	0	1	0	0	0	2	0
68	0	1	1	1	1	1	1	1	1	1	1	0	1	0	0	1	1	1	2	2	0	0	0	0	0	2	1	2	2	1	1	2	1	1	0	2	2	0	1	1	0	0	0	0	0	1	0	1	1
69	0	1	0	0	0	0	1	2	0	0	1	1	1	1	1	0	2	0	2	2	0	1	0	0	0	2	0	2	2	1	0	0	0	2	0	2	1	0	0	0	0	0	0	0	0	1	0	1	1
70	0	2	0	0	0	0	1	1	0	1	1	0	0	0	0	0	2	2	1	1	1	0	0	0	0	1	0	1	2	1	0	0	0	2	0	2	1	0	0	2	0	0	0	0	0	1	0	1	1
71	1	1	0	0	0	0	2	2	1	0	0	0	1	0	0	0	1	1	2	0	1	1	1	1	1	0	0	2	2	2	0	1	1	1	1	1	2	0	0	2	0	0	0	0	0	0	0	0	2
72	0	2	0	0	0	0	2	1	2	0	0	1	2	1	1	0	0	1	1	1	0	0	0	0	0	2	0	1	1	1	0	2	2	0	2	0	2	0	1	1	0	0	0	0	0	1	0	2	0
73	1	2	0	0	0	1	2	2	0	0	0	0	0	0	0	0	1	1	0	0	2	0	0	0	0	1	0	0	2	0	0	0	0	1	0	2	0	0	1	0	0	1	1	0	1	1	0	0	2
74	1	2	0	0	0	0	2	2	2	1	0	0	0	0	0	0	1	2	2	2	0	0	0	0	0	1	1	2	2	1	0	1	1	0	2	0	1	0	0	1	0	1	0	0	1	1	0	2	0
75	0	1	0	0	0	0	2	1	1	0	0	0	0	0	0	0	2	0	2	2	0	0	0	0	0	1	0	2	2	2	1	1	1	2	0	2	2	0	0	1	0	0	0	1	2	1	0	2	0
76	0	2	0	0	0	0	1	2	1	0	1	0	0	0	0	0	1	0	2	2	0	1	0	0	0	0	0	1	2	1	0	1	1	2	0	2	1	0	0	1	0	1	1	0	0	1	0	2	0
77	0	1	0	0	0	0	1	2	1	0	0	2	2	1	1	0	2	1	2	2	0	0	0	0	0	1	0	2	1	1	1	1	0	2	1	2	1	0	1	0	0	0	0	0	0	1	0	1	1
78	1	1	0	0	0	0	2	2	1	0	1	0	1	0	0	1	2	0	1	1	0	0	0	0	0	1	0	2	2	1	0	1	1	0	1	1	1	0	1	1	0	0	0	0	1	0	0	1	1
79	1	1	0	0	0	0	1	2	1	0	0	1	2	1	1	0	0	0	0	0	1	0	0	0	0	0	0	1	1	1	0	2	1	1	2	2	1	1	0	0	0	0	0	0	1	1	0	1	1
80	0	0	0	0	0	1	2	1	1	0	0	0	1	1	1	0	1	1	1	1	1	0	2	0	0	0	0	2	2	1	2	2	2	0	2	0	2	0	0	2	0	1	0	0	1	1	0	1	1
81	1	1	0	0	0	1	2	0	2	0	0	0	0	0	0	0	2	1	2	2	0	0	0	0	0	0	0	2	2	1	1	2	1	2	0	2	1	1	0	0	0	1	0	0	1	1	0	1	0
82	1	2	0	0	0	0	1	1	1	0	0	0	0	0	0	0	1	1	2	2	0	0	0	0	0	1	0	2	2	2	1	0	0	1	1	1	2	0	1	1	1	1	1	0	1	1	0	2	2
83	1	1	0	0	0	1	2	2	2	0	0	1	1	0	0	0	2	2	1	1	0	0	0	0	0	1	0	2	2	2	0	1	1	1	1	1	1	0	0	1	0	0	0	1	1	1	0	0	1
84	0	2	1	0	0	0	2	1	2	0	0	0	1	1	2	0	2	2	1	1	1	0	0	0	0	1	0	2	2	2	1	2	1	2	0	2	1	1	0	1	0	0	0	0	1	0	0	1	1
85	0	0	0	0	0	2	1	1	1	0	1	0	0	0	0	0	1	0	1	1	0	0	1	1	1	0	0	2	2	2	0	1	1	2	0	2	2	0	1	0	0	0	0	0	0	1	0	1	1
86	1	0	0	0	0	1	2	2	1	0	0	0	0	0	0	0	0	0	2	2	0	0	1	0	0	0	0	1	1	0	1	1	0	1	1	1	2	0	1	1	0	1	1	0	1	0	0	0	2
87	1	1	0	0	0	1	1	1	2	0	0	0	1	1	2	0	2	1	2	2	1	0	0	0	0	2	0	2	2	1	1	1	1	0	1	1	2	0	0	2	0	1	1	0	1	0	0	2	2
88	1	1	0	0	0	0	0	2	1	0	0	0	0	0	0	0	1	0	1	0	1	1	0	0	0	0	0	1	2	1	0	0	0	2	0	2	1	1	0	1	0	0	0	0	0	1	0	2	0
89	0	2	0	0	0	0	2	2	2	0	0	0	0	0	1	0	2	2	1	1	1	0	1	0	0	1	0	2	1	1	1	0	2	0	2	1	1	1	0	0	0	1	1	0	1	0	0	0	2
90	1	1	2	0	1	0	1	1	2	0	0	0	2	1	1	1	2	1	1	2	0	0	0	0	0	0	0	1	1	1	0	1	0	2	1	2	1	0	1	1	0	0	0	0	0	0	0	2	1
91	1	2	0	0	0	0	2	2	1	0	0	0	1	0	0	1	2	2	1	1	1	0	0	0	0	1	0	2	2	1	0	1	1	1	1	1	1	0	0	1	0	1	1	0	1	0	0	1	1
92	1	0	0	0	0	1	2	1	2	0	0	0	0	0	0	0	1	0	2	1	1	0	0	0	0	1	0	1	2	0	0	1	1	0	1	1	1	0	2	0	0	0	0	0	0	0	0	1	2
93	1	0	0	0	0	0	0	1	1	0	1	0	0	0	0	0	0	0	1	1	0	0	0	0	0	2	0	2	2	2	0	1	1	0	2	1	1	0	0	2	0	1	1	0	1	0	0	2	1
94	1	1	0	0	0	0	2	2	2	0	0	1	1	1	1	0	0	0	0	0	1	0	0	0	0	2	0	2	2	1	1	0	0	1	1	1	0	1	0	0	0	1	1	0	1	0	0	2	0
95	1	2	0	0	0	0	1	2	0	0	0	0	0	0	0	0	1	1	1	1	0	0	0	0	0	1	0	2	2	1	0	2	2	2	0	2	2	0	1	1	0	0	0	0	0	0	0	2	0
96	1	1	1	0	1	0	1	1	1	0	1	0	0	0	0	0	1	1	0	0	1	0	1	0	0	1	0	2	2	2	0	0	1	1	0	2	1	0	1	2	1	0	0	0	0	2	0	2	1
97	0	0	0	0	0	0	0	2	1	0	0	0	0	0	0	0	1	1	1	1	0	0	0	0	0	0	0	1	2	1	0	1	1	1	0	2	1	0	1	1	0	1	1	0	1	0	0	1	1
98	0	1	0	0	0	0	2	1	2	0	0	0	1	0	0	0	2	0	2	2	0	0	1	1	1	1	0	2	2	2	0	1	1	1	1	1	1	0	2	1	1	1	1	0	1	0	0	0	2
99	1	1	0	0	0	0	2	1	1	0	0	0	0	0	0	1	1	1	1	1	0	0	0	0	0	1	0	1	1	0	0	2	2	0	1	1	2	0	1	1	0	0	0	0	0	0	0	2	0
100	1	0	0	0	0	1	1	1	1	0	0	1	2	1	1	1	2	2	1	1	0	0	1	0	0	0	0	2	2	2	0	0	0	1	1	1	2	0	1	1	0	0	0	0	0	1	0	0	2
101	0	2	0	0	0	0	2	1	1	0	1	0	0	0	0	0	1	1	1	2	0	1	0	0	0	2	0	1	1	0	0	2	2	1	1	1	1	0	1	1	0	0	1	0	1	0	0	2	0
102	0	2	1	1	1	1	2	1	2	0	0	0	1	1	1	0	1	0	1	1	0	0	0	0	0	1	0	2	2	1	1	2	1	2	0	2	1	1	0	1	0	1	1	0	0	0	0	2	0
103	0	1	0	0	0	0	1	1	1	0	1	0	1	1	1	0	1	1	1	2	0	0	0	0	0	2	0	2	1	1	1	2	1	1	0	2	2	0	0	2	0	0	0	0	0	0	0	1	1
104	0	1	0	0	0	0	1	2	0	0	1	0	1	0	0	1	1	0	2	2	0	1	0	0	0	1	0	2	2	2	1	2	1	1	0	2	2	0	1	1	0	0	0	1	1	1	0	1	1
105	0	0	0	0	0	0	1	2	1	0	1	1	1	1	1	0	1	0	1	1	0	0	1	1	1	1	0	2	2	2	0	1	1	2	2	1	1	0	1	1	0	1	0	0	2	1	0	1	1
106	1	2	0	0	0	0	2	2	2	0	0	1	1	1	1	0	1	1	2	2	0	0	0	0	0	0	0	1	1	0	1	1	1	1	0	2	2	0	1	1	0	1	0	0	1	2	0	2	1
107	1	1	0	0	0	0	2	2	1	0	1	0	0	0	0	0	1	1	0	0	2	0	1	1	1	1	0	2	2	2	0	1	1	1	1	1	0	1	1	0	0	0	0	0	0	0	0	1	1
108	0	1	0	0	0	0	2	2	1	0	0	0	0	0	0	0	1	1	1	1	0	0	0	0	0	1	0	2	2	1	0	0	0	1	0	2	1	0	2	1	1	1	1	0	1	1	0	1	1
109	1	1	0	0	0	0	1	1	1	0	1	0	0	0	0	0	2	1	2	2	1	0	0	0	0	0	0	2	2	2	0	2	1	1	1	1	2	0	1	1	0	0	0	0	1	0	0	2	0
110	0	1	0	0	0	0	2	0	2	0	0	1	2	2	2	0	2	1	1	1	0	0	0	0	0	1	0	2	1	1	0	1	2	0	1	1	1	0	1	1	0	1	1	0	1	0	0	2	0
111	1	0	1	0	1	0	1	2	1	0	0	0	0	0	0	0	2	1	1	1	0	0	1	0	0	1	0	2	2	1	1	1	1	1	0	2	2	0	2	0	1	0	0	0	0	1	0	0	1
112	1	2	0	0	0	0	2	1	2	0	0	1	2	2	2	0	1	0	1	1	1	0	0	0	0	1	0	2	2	2	0	2	2	0	1	1	1	0	2	1	1	1	1	0	1	0	0	1	0
113	0	1	0	0	0	0	2	1	2	0	0	0	0	0	0	0	1	0	2	2	0	0	0	0	0	1	0	1	2	1	1	0	1	1	0	2	1	0	0	1	0	1	1	0	1	1	0	2	0
114	0	2	0	0	0	0	1	2	1	0	1	0	0	0	0	0	1	0	1	1	0	0	0	0	0	2	1	2	2	1	0	0	1	2	1	2	1	0	2	0	0	1	1	0	1	1	0	1	0
115	1	2	0	0	0	0	2	1	2	0	0	1	1	1	1	0	0	0	1	2	0	1	0	0	0	0	1	2	2	1	0	1	1	0	1	1	2	0	1	1	0	0	0	0	0	1	0	0	2
116	0	1	1	0	0	0	1	2	0	0	1	1	1	0	0	0	2	2	1	1	1	1	0	0	0	1	0	2	1	1	0	1	1	2	0	2	2	0	0	1	0	1	0	0	2	0	1	2	0
117	0	1	0	0	0	1	2	2	1	0	0	0	2	1	1	1	0	0	0	0	1	0	0	0	0	2	0	2	2	2	0	0	0	2	0	2	0	1	0	0	0	0	0	1	0	1	1	1	0
118	0	0	1	0	0	1	2	2	2	0	0	0	1	0	0	1	2	2	0	0	0	0	0	0	0	0	0	2	2	1	1	2	2	1	1	1	1	0	1	1	0	1	1	0	2	0	0	2	1
119	1	1	0	0	0	0	2	2	2	0	0	0	2	2	2	0	2	1	1	1	0	1	0	0	0	2	1	2	2	0	1	2	2	2	0	2	1	0	1	2	1	0	0	0	0	0	0	0	1
120	0	1	1	1	1	1	2	2	0	0	0	1	2	1	1	1	1	1	0	0	2	0	0	0	0	1	1	1	2	0	0	2	1	0	1	1	1	0	0	1	0	0	0	0	0	0	0	2	0
121	1	1	0	0	0	0	2	2	1	0	0	0	0	0	0	0	1	0	1	1	0	1	0	0	0	0	0	1	2	1	1	2	2	0	2	0	2	0	0	2	0	1	1	0	1	1	0	2	0
122	1	0	0	0	0	0	2	1	2	0	0	0	0	0	1	0	0	0	1	1	0	0	0	0	0	2	0	0	2	0	0	1	1	1	1	1	1	0	0	1	0	0	0	0	0	1	0	1	0
123	1	1	0	0	0	0	1	2	1	0	1	0	0	0	0	0	1	1	1	1	0	0	0	0	0	2	1	2	2	1	0	1	1	0	2	1	2	0	0	2	0	0	0	0	0	0	0	1	1
124	1	1	0	0	0	0	2	1	2	0	0	1	2	1	1	0	1	0	1	1	0	0	1	0	0	1	0	1	2	1	0	1	1	1	1	1	1	0	0	2	0	0	0	0	0	2	0	2	0
125	1	0	0	0	0	0	1	2	0	0	1	0	0	0	0	0	0	0	2	2	0	0	0	0	0	1	0	1	2	0	0	1	1	1	1	1	0	0	1	1	0	1	1	0	1	0	0	2	0
126	0	0	0	0	0	1	2	2	0	0	1	0	1	0	1	0	1	1	0	0	0	0	0	0	0	1	1	2	2	1	0	1	1	2	1	1	1	0	0	1	0	1	1	0	1	0	0	0	2
127	1	2	1	0	1	0	2	2	1	0	0	0	0	0	0	0	2	1	2	2	0	0	0	0	0	1	0	2	2	1	2	0	0	2	0	2	0	0	1	0	0	0	1	0	1	0	0	2	0
128	0	1	0	0	0	0	1	1	1	0	0	0	0	0	0	0	2	0	0	1	1	0	0	0	0	1	0	1	2	0	0	1	1	2	0	2	1	1	0	1	0	1	0	0	1	1	0	1	2
129	0	2	0	0	0	0	1	2	0	0	2	1	1	1	1	0	0	0	0	0	1	0	0	0	0	1	0	2	2	2	0	1	1	1	0	2	2	0	1	2	1	1	1	0	1	0	0	0	2
130	0	1	1	0	0	0	2	1	2	0	0	0	0	0	1	0	2	1	1	1	1	0	0	0	0	0	1	1	2	0	0	1	1	1	0	2	1	0	1	2	1	0	0	0	0	1	0	1	1
131	1	2	1	0	0	0	2	1	1	0	1	0	0	0	0	0	2	1	1	1	1	0	0	0	0	2	0	1	2	1	1	1	1	2	0	2	1	0	1	1	0	1	0	0	1	1	0	2	1
132	0	1	0	0	0	0	2	0	2	0	0	0	0	0	0	1	0	0	1	1	1	0	0	0	0	0	0	2	2	2	0	1	1	1	1	1	1	1	0	2	0	0	0	0	0	1	0	1	1
133	0	1	0	0	0	0	2	2	1	0	0	0	0	0	0	0	2	2	1	1	1	0	0	0	0	1	0	1	2	1	0	1	2	0	1	1	1	1	0	1	0	0	0	1	0	0	0	1	1
134	1	1	0	0	0	0	2	1	2	0	0	0	0	0	0	0	2	2	1	1	0	0	0	0	0	2	0	2	2	2	1	2	2	1	1	1	2	0	0	2	0	0	0	0	0	1	0	2	0
135	1	1	0	0	0	0	0	2	0	0	1	0	0	0	0	0	1	1	1	1	0	0	0	0	0	1	0	2	2	0	1	1	1	0	2	0	1	0	0	1	1	0	0	0	0	1	0	1	0
136	1	2	0	0	0	0	1	2	0	0	1	0	0	0	0	0	1	1	1	1	1	0	0	0	0	1	0	2	2	1	1	2	1	0	0	2	1	0	0	2	0	0	0	0	1	0	0	2	1
137	0	2	0	0	0	0	1	2	1	0	1	0	1	0	0	1	1	1	0	0	1	0	0	0	0	0	0	1	2	0	0	1	1	2	0	2	2	0	2	0	0	0	0	0	2	1	0	2	1
138	1	1	0	0	0	0	1	1	2	0	0	1	2	1	1	0	2	1	2	1	1	0	0	0	0	2	0	2	1	1	1	0	1	1	0	2	2	0	2	0	0	0	0	0	0	0	0	2	0
139	1	2	1	1	1	1	1	1	2	0	0	0	0	0	0	0	0	0	0	0	0	0	0	0	0	0	0	0	1	0	0	1	1	1	1	1	2	0	2	0	0	0	0	1	1	0	0	1	1
140	0	1	0	0	0	0	2	1	2	0	0	0	0	0	0	0	1	0	1	1	0	0	0	0	0	0	0	1	2	1	0	1	1	1	1	1	1	0	0	0	0	0	0	0	0	0	0	0	1
141	0	1	1	0	0	1	2	2	2	0	0	1	1	1	1	0	1	0	1	1	0	0	0	0	0	0	0	2	2	1	1	1	1	2	0	2	1	0	0	1	1	0	0	1	1	1	0	0	2
142	0	2	0	0	0	0	2	1	1	0	0	0	0	0	0	0	2	0	1	2	0	0	0	0	0	1	0	2	1	1	1	0	0	2	0	2	1	0	1	2	1	1	1	0	0	0	0	1	1
143	1	2	0	0	0	0	1	2	1	0	1	0	0	0	0	0	2	1	0	0	1	0	1	0	0	0	0	2	2	1	2	2	2	1	2	0	1	0	1	0	0	0	0	0	0	0	0	0	2
144	1	0	0	0	0	1	2	1	2	0	0	0	1	0	0	1	2	2	1	1	1	0	1	0	0	1	0	1	2	0	1	1	1	2	2	1	2	0	1	1	0	1	0	0	1	2	0	1	1
145	1	0	0	0	0	2	2	0	1	0	1	0	0	0	0	0	2	2	2	2	0	0	0	0	0	0	0	2	2	1	1	1	2	1	1	1	1	1	0	2	0	0	0	0	0	1	0	0	2
146	1	2	0	0	0	0	2	1	2	0	0	0	2	1	2	0	0	0	1	1	1	0	0	0	0	2	0	2	2	1	0	1	1	1	1	1	2	0	0	2	0	0	0	0	1	0	0	1	1
147	1	1	0	0	0	1	1	0	2	0	0	1	2	0	0	0	1	1	1	1	0	0	1	0	0	2	1	2	2	1	0	1	1	1	0	2	1	1	0	1	0	1	1	0	1	0	1	1	1
148	0	1	0	0	0	1	2	2	1	0	0	0	1	0	0	0	2	0	1	1	1	0	0	0	0	1	0	2	2	1	2	2	2	0	1	1	0	1	1	0	0	0	0	0	1	1	0	0	2
149	1	1	0	0	0	1	1	2	1	0	0	0	0	0	0	0	2	1	1	1	1	0	0	0	0	1	0	2	2	2	0	1	0	1	1	1	1	0	1	1	0	0	0	0	0	0	0	2	0
150	1	1	0	0	0	0	0	2	1	0	0	1	0	0	0	0	2	1	2	2	0	0	1	1	1	1	0	2	2	1	1	1	1	1	1	1	2	0	1	1	1	0	0	0	1	0	0	2	1
151	1	0	0	0	0	1	1	1	1	0	1	0	0	0	1	0	1	0	2	1	1	0	1	1	1	1	0	2	2	1	1	1	0	1	1	1	0	1	1	0	0	0	0	1	0	1	0	0	1
152	1	0	0	0	0	1	1	0	2	0	0	0	0	0	0	0	1	1	1	1	0	0	1	0	0	1	0	1	1	1	0	2	2	1	0	2	1	1	0	1	0	0	0	0	1	0	0	1	1
153	1	1	0	0	0	0	1	2	1	0	1	0	0	0	0	0	2	1	2	2	1	0	0	0	0	1	0	2	1	1	1	1	0	1	1	1	2	0	0	2	0	0	0	0	0	1	0	2	0
154	1	0	0	0	0	0	2	1	2	0	0	1	2	1	1	0	1	0	1	1	0	2	0	0	0	1	0	1	1	0	0	1	1	1	1	1	1	0	1	1	0	0	0	0	0	1	0	0	2
155	1	1	0	0	0	0	1	1	1	0	1	0	1	0	1	0	2	0	2	2	0	1	0	0	0	0	0	2	2	1	1	2	2	0	2	0	2	1	0	2	1	1	1	0	0	1	0	2	0
156	1	1	0	0	0	0	1	2	1	0	1	0	0	0	0	0	1	1	1	1	0	0	1	1	1	0	0	1	1	1	0	2	2	0	2	0	1	0	1	1	0	1	1	0	1	0	0	1	1
157	0	2	0	0	0	0	1	1	1	0	1	0	0	0	0	0	2	0	1	1	1	0	0	0	0	0	0	1	1	1	1	1	1	1	1	1	1	0	0	2	0	0	1	0	1	1	0	2	0
158	0	2	0	0	0	0	2	1	1	0	0	0	0	0	0	0	2	1	1	1	0	1	1	1	1	0	0	1	2	1	1	2	2	2	0	2	2	0	0	1	0	0	0	1	0	1	0	2	0
159	0	1	0	0	0	1	2	2	1	0	0	0	0	0	0	0	1	0	1	1	0	0	0	0	0	1	0	2	2	2	0	1	1	2	0	2	1	0	0	1	0	0	0	0	0	1	0	2	0
160	0	2	0	0	0	0	2	1	2	0	0	0	2	2	2	0	0	0	0	0	0	0	0	0	0	0	0	1	2	1	0	2	2	0	1	0	2	0	0	2	0	0	0	0	0	0	0	2	0
161	0	1	0	0	0	1	2	2	2	0	0	0	1	0	0	0	1	1	1	1	1	0	0	0	0	1	1	1	2	2	0	0	0	2	0	2	2	0	1	2	1	1	0	0	1	0	0	1	0
162	0	0	0	0	0	0	1	1	1	1	2	0	0	0	0	0	1	1	0	0	2	0	1	1	1	2	0	1	2	1	0	0	0	1	0	2	1	0	2	0	0	1	1	0	1	0	0	1	1
163	0	2	0	0	0	0	2	1	2	0	0	0	0	0	0	0	2	1	1	1	1	0	1	1	1	1	0	2	2	1	1	1	0	2	0	2	1	1	0	2	1	1	1	0	1	2	0	1	0
164	1	2	0	0	0	0	2	0	2	0	0	0	0	0	0	0	2	2	2	2	0	0	0	0	0	0	0	2	2	2	0	0	0	2	0	2	2	0	0	2	0	0	0	0	1	0	0	1	0
165	0	1	0	0	0	1	2	2	1	0	0	0	0	0	0	0	2	2	1	1	1	0	0	0	0	1	0	1	2	1	0	0	0	2	0	1	1	0	0	1	0	1	0	0	1	1	0	1	1
166	1	1	0	0	0	0	1	1	2	0	0	0	0	0	0	0	1	1	0	1	0	0	1	0	0	1	0	1	2	0	0	2	2	1	1	1	0	0	2	1	1	1	1	0	1	1	0	0	2
167	0	2	0	0	0	0	2	1	2	0	0	0	0	0	0	0	2	2	1	1	1	0	0	0	0	2	0	2	2	1	1	2	2	2	0	2	2	0	0	2	0	1	1	0	1	0	0	1	1
168	1	2	0	0	0	0	2	1	2	0	0	2	2	2	2	0	1	1	1	1	1	0	1	0	0	0	1	2	2	1	0	1	1	1	0	2	0	0	2	1	1	1	1	0	0	1	0	0	1
169	1	2	0	0	0	0	1	1	2	0	0	0	1	0	0	0	1	1	2	2	0	0	0	0	0	1	0	1	2	0	0	1	1	2	0	2	1	1	0	2	0	1	0	0	2	1	0	0	2
170	1	1	0	0	0	0	2	2	2	0	0	1	1	2	1	0	1	0	1	1	1	0	1	0	0	2	0	2	2	1	1	1	1	1	1	1	2	0	1	1	0	1	1	0	1	1	0	2	1
171	0	2	0	0	0	0	2	1	1	0	0	0	0	0	0	0	1	1	2	2	0	0	0	0	0	1	0	1	2	1	0	0	1	1	1	1	2	0	2	0	0	0	0	0	1	0	0	1	1
172	0	2	0	0	0	0	2	2	1	0	0	0	0	0	1	0	2	0	2	2	0	0	0	0	0	0	0	2	2	1	2	2	2	2	0	2	1	0	1	1	0	0	0	0	0	0	0	2	0
173	1	1	1	1	1	1	2	2	1	0	1	0	1	1	1	0	1	1	1	0	1	0	0	0	0	0	0	2	2	2	0	1	1	2	0	2	0	0	1	0	0	1	1	1	1	1	0	1	1
174	1	1	0	0	0	0	1	2	0	0	1	0	0	0	0	0	2	2	1	1	1	1	0	0	0	1	0	1	2	1	0	1	1	2	1	2	2	0	0	2	0	0	0	0	1	0	0	1	1
175	0	2	0	0	0	0	2	1	1	0	0	0	0	0	0	0	2	1	2	2	1	0	1	0	0	1	0	2	2	1	0	2	1	0	1	0	1	1	0	0	0	0	0	1	1	0	1	2	0
176	0	1	0	0	0	1	1	1	1	0	1	1	1	1	1	0	2	2	1	1	1	0	0	0	0	1	0	2	2	2	0	1	1	1	1	1	1	1	1	0	0	1	1	0	0	0	0	2	0
177	1	2	0	0	0	0	1	2	1	0	1	0	0	0	0	0	2	1	2	2	0	1	0	0	0	0	0	2	1	1	0	1	1	0	2	0	2	0	0	1	0	1	1	0	1	0	0	1	2
178	1	0	0	0	0	0	2	2	2	0	0	0	1	1	1	0	2	1	1	2	0	0	0	0	0	1	0	2	2	2	0	1	1	1	1	1	1	0	1	0	0	0	0	0	1	0	0	2	1
179	0	2	1	0	0	0	2	2	2	0	0	0	0	0	0	0	0	0	2	1	1	0	0	0	0	0	0	2	2	1	1	2	1	1	1	1	2	0	0	2	0	0	0	1	1	0	0	2	0
180	0	2	0	0	0	0	1	1	1	1	1	0	2	1	1	1	2	1	0	0	1	0	0	0	0	1	0	2	2	2	0	0	1	0	1	2	1	1	0	0	0	0	0	0	0	2	0	2	0
181	0	2	1	0	1	0	2	1	0	0	0	0	0	0	0	0	1	0	2	2	0	0	1	1	1	2	0	2	2	2	0	2	1	1	1	1	2	0	0	1	0	0	0	0	0	2	0	1	1
182	1	2	0	0	0	0	2	2	1	0	1	0	0	0	0	0	2	0	1	1	0	0	0	0	0	0	0	2	2	2	0	2	1	2	0	2	1	0	1	2	1	0	0	0	0	1	0	2	0
183	1	2	0	0	0	0	2	1	2	0	0	0	0	0	0	0	1	1	1	1	0	0	0	0	0	2	0	2	2	2	0	1	1	1	1	1	1	0	1	2	1	1	1	0	2	1	0	1	1
184	1	2	1	1	1	1	2	0	2	0	0	0	0	0	0	0	2	2	2	2	0	0	0	0	0	0	0	1	2	1	0	1	1	1	1	1	1	0	1	1	0	1	1	0	1	1	0	1	1
185	1	2	0	0	0	0	2	1	1	0	1	0	0	0	0	0	1	1	1	1	1	0	0	0	0	1	0	1	2	0	0	1	1	1	1	1	0	0	1	0	0	0	1	0	1	0	0	1	2
186	0	1	0	0	0	0	2	1	1	0	0	0	1	1	2	0	0	1	2	2	0	0	0	0	0	2	0	2	2	2	1	0	0	2	0	2	2	1	0	2	1	0	0	1	2	0	0	1	1
187	1	1	0	0	0	1	2	1	1	0	0	1	1	1	1	0	2	0	1	1	0	0	1	0	0	0	0	2	2	1	1	1	0	1	1	1	2	0	1	1	0	0	0	1	0	1	0	0	1
188	1	1	1	0	0	0	2	0	2	0	0	1	1	1	1	0	0	0	2	2	0	0	0	0	0	1	0	1	2	1	1	1	2	1	1	1	2	0	0	2	0	1	1	0	1	1	0	1	1
189	0	1	0	0	0	0	2	2	2	0	0	1	1	1	1	0	1	1	1	2	0	0	0	0	0	1	0	2	1	0	1	1	1	0	1	1	1	1	1	1	0	0	0	1	1	0	0	1	2
190	1	0	0	0	0	0	2	2	1	0	0	0	1	0	0	1	1	0	1	1	0	0	0	0	0	0	0	2	2	2	0	1	1	1	2	1	2	0	1	1	0	1	0	0	1	2	0	2	1
191	0	2	0	0	0	1	2	2	2	0	0	0	0	0	0	0	0	0	2	1	1	0	1	0	0	1	0	2	2	2	1	0	0	2	0	2	2	0	1	1	0	2	2	0	2	0	0	2	0
192	1	0	0	0	0	1	2	2	1	0	1	0	0	0	0	0	1	1	2	2	0	1	1	1	1	0	0	2	2	2	0	2	2	0	2	0	2	0	0	1	0	0	0	0	1	1	0	2	0
193	0	2	0	0	0	0	2	1	1	0	0	0	0	0	0	0	1	0	2	1	1	0	1	0	0	1	0	1	2	1	1	1	0	2	0	2	1	0	0	0	0	1	0	0	1	2	0	2	1
194	0	2	1	0	0	0	2	0	2	0	0	0	2	0	0	1	1	1	2	2	0	0	0	0	0	1	0	1	2	0	1	2	2	1	1	1	0	1	0	0	0	1	1	0	1	0	0	2	1
195	0	1	0	0	0	1	0	1	1	1	1	0	0	0	0	0	1	1	1	1	0	0	0	0	0	0	0	2	2	2	1	1	2	1	2	1	2	0	0	1	0	0	0	0	0	1	0	1	0
196	1	2	0	0	0	0	2	1	1	0	1	0	0	0	0	0	1	2	1	1	1	0	0	0	0	0	0	1	2	1	0	1	1	1	0	2	2	0	0	1	0	0	0	0	0	0	0	0	2
197	0	1	0	0	0	0	2	0	1	0	0	0	0	0	0	0	1	0	2	1	1	0	1	0	0	0	0	2	2	2	0	0	1	1	0	2	2	0	0	2	0	1	1	0	0	0	0	1	2
198	1	0	0	0	0	1	1	2	1	0	1	1	1	1	1	0	1	1	1	2	0	1	0	0	0	0	0	1	1	1	0	2	1	0	1	1	1	0	0	1	0	0	0	1	0	0	0	2	0
199	1	0	0	0	0	0	2	1	2	0	0	1	1	1	1	0	0	1	2	2	0	1	0	0	0	1	0	2	2	2	2	1	0	1	1	1	1	0	2	0	0	0	0	0	0	1	0	2	1
200	0	0	0	0	0	2	0	2	1	0	0	0	1	0	0	1	0	0	2	2	0	0	0	0	0	0	0	2	1	1	0	1	1	0	1	1	1	0	0	2	0	0	0	0	0	0	0	2	0
201	0	1	0	0	0	1	1	0	2	0	0	1	1	1	1	0	0	0	1	1	1	1	0	0	0	0	0	1	2	1	0	1	1	2	0	2	2	0	0	2	0	1	1	0	1	0	0	2	1
202	0	1	0	0	0	0	1	2	1	0	1	0	0	0	0	0	2	1	2	1	1	0	0	0	0	1	0	2	2	1	1	1	1	1	1	1	2	0	1	1	0	0	0	0	0	1	0	0	2
203	1	0	0	0	0	0	2	1	2	0	0	0	0	0	0	0	1	1	2	2	0	0	0	0	0	1	0	1	1	1	0	1	1	0	2	0	1	0	0	1	1	1	1	0	1	2	0	1	0
204	1	2	0	0	0	0	2	1	2	0	0	1	1	1	1	0	2	1	2	2	0	0	1	1	1	0	0	1	2	1	0	1	1	0	2	0	2	0	2	0	0	0	0	0	0	0	0	0	1
205	1	2	0	0	0	0	1	2	1	0	1	0	1	1	1	0	2	2	1	1	1	0	1	0	0	2	0	2	2	0	1	0	0	2	0	2	1	0	1	1	0	1	0	0	0	0	0	0	2
206	0	0	0	0	0	0	2	2	1	0	0	0	0	0	0	0	2	1	2	2	1	0	0	0	0	1	0	2	1	1	1	0	0	2	0	2	2	0	1	1	0	1	1	0	1	2	0	0	2
207	1	0	0	0	0	2	2	1	1	0	1	0	1	1	1	0	1	1	0	0	0	0	0	0	0	0	0	2	2	1	1	0	0	2	0	2	1	0	0	1	0	1	1	0	0	0	0	2	1
208	0	0	0	0	0	0	2	0	1	0	0	0	0	0	1	0	2	1	1	1	0	1	0	0	0	2	0	2	2	1	2	0	0	2	0	2	1	0	1	1	0	0	0	1	0	0	0	2	0
209	1	1	0	0	0	1	2	2	2	0	0	0	2	0	0	1	0	0	1	2	0	0	0	0	0	1	0	1	2	1	1	1	1	0	1	1	0	0	2	0	1	1	1	0	1	1	0	2	0
210	1	1	0	0	0	1	2	2	2	0	0	0	0	0	0	0	1	1	1	2	0	0	1	0	0	0	0	2	2	1	1	1	2	1	1	1	0	0	1	1	0	0	0	0	1	0	1	1	1
211	1	0	0	0	0	1	2	2	1	0	0	0	1	0	1	0	1	1	1	1	0	0	1	1	1	1	1	1	1	0	0	1	0	2	1	2	1	1	0	0	0	1	1	0	1	1	0	1	1
212	1	0	0	0	0	1	2	1	2	0	0	0	1	1	1	0	2	1	2	2	0	0	0	0	0	0	0	1	2	1	0	0	0	2	0	2	1	0	1	1	0	1	1	0	1	0	0	2	1
213	0	0	0	0	0	0	2	2	0	0	1	1	2	2	2	0	0	0	0	1	1	0	1	0	0	0	0	1	2	1	0	0	0	2	0	2	1	2	0	0	0	0	0	0	1	0	0	1	1
214	1	2	1	0	0	0	2	0	2	0	0	1	1	1	1	0	1	1	2	2	0	0	1	1	1	1	0	1	2	0	0	2	1	0	0	2	2	1	0	1	0	0	0	0	1	0	0	1	1
215	1	2	0	0	0	0	1	2	0	0	1	0	1	1	1	0	1	1	1	1	0	0	0	0	0	2	0	2	2	1	1	2	1	1	1	1	2	0	0	2	0	0	0	0	0	1	0	0	1
216	1	1	0	0	0	0	0	1	1	0	1	0	0	0	0	0	0	0	1	1	1	0	1	0	0	0	0	2	2	2	1	1	0	1	1	1	2	0	0	1	0	1	1	0	1	0	0	1	1
217	0	2	0	0	0	0	2	2	1	0	0	1	1	1	1	0	1	1	1	1	0	1	0	0	0	1	0	2	2	2	1	1	1	1	1	1	2	1	0	2	1	0	0	1	0	0	0	0	2
218	0	1	0	0	0	1	1	1	1	0	1	1	1	1	1	0	0	1	1	1	0	0	0	0	0	0	0	2	1	1	0	2	1	1	1	1	1	0	0	2	0	0	0	0	1	1	0	1	1
219	1	1	0	0	0	0	1	2	1	0	1	1	1	1	2	0	1	0	2	2	0	0	0	0	0	2	0	2	2	2	2	1	1	1	1	1	1	0	0	1	0	0	0	0	0	1	0	2	0
220	0	2	0	0	0	0	2	1	2	0	0	0	1	1	1	0	2	2	2	2	0	0	0	0	0	2	0	1	1	1	0	1	1	0	1	1	1	0	2	0	0	1	1	0	1	1	0	2	0
221	1	1	0	0	0	0	2	0	2	0	0	0	0	0	0	0	2	0	2	2	0	0	1	1	1	2	0	2	2	2	0	0	1	1	0	2	2	0	1	1	0	1	0	0	1	1	0	1	0
222	1	1	0	0	0	0	1	1	2	0	0	1	1	1	2	0	1	1	2	2	0	0	0	0	0	1	0	2	2	1	2	2	2	0	1	1	1	2	0	0	0	0	0	1	0	0	0	2	0
223	1	2	0	0	0	0	1	1	2	0	1	0	0	0	0	0	1	0	1	1	1	0	0	0	0	1	0	2	2	2	0	1	1	2	1	1	1	1	0	0	0	1	1	0	1	0	0	2	0
224	0	2	0	0	0	0	2	0	2	0	0	1	2	1	1	0	1	1	1	1	0	0	0	0	0	1	0	1	2	0	1	1	2	0	0	2	2	0	1	1	0	0	0	0	0	0	0	0	2
225	0	1	1	1	1	2	2	0	2	0	0	1	1	1	1	0	1	1	1	2	0	0	1	0	0	1	0	2	2	1	0	2	2	0	2	0	1	0	0	1	0	0	0	1	0	0	0	1	1
226	0	1	0	0	0	1	1	1	2	0	0	0	0	0	0	0	2	1	0	0	1	0	0	0	0	1	0	2	2	1	1	1	1	1	1	1	1	0	1	1	0	1	1	0	1	0	0	1	1
227	1	1	0	0	0	0	2	2	2	0	0	0	0	0	0	0	1	1	1	2	0	0	0	0	0	2	0	1	2	1	0	1	1	1	1	1	1	0	0	1	0	1	1	0	1	0	0	1	1
228	1	2	0	0	0	0	1	1	1	0	1	0	0	0	1	0	0	0	0	1	0	0	0	0	0	0	0	2	1	0	0	0	0	1	1	1	1	0	1	2	1	2	2	0	1	1	0	0	2
229	0	2	0	0	0	0	2	2	2	0	1	0	2	2	2	0	1	1	0	0	0	0	0	0	0	0	1	2	2	1	0	1	1	1	1	1	2	0	0	2	0	0	0	0	2	0	0	2	0
230	0	1	0	0	0	0	2	1	2	0	0	0	2	0	0	1	1	1	1	1	0	0	1	0	0	1	0	2	2	2	0	2	1	0	1	1	1	1	1	0	0	0	0	0	0	0	0	0	1
231	1	2	1	0	0	0	2	2	0	0	1	1	1	1	1	0	1	1	2	2	0	0	1	1	1	0	0	1	2	1	0	2	2	1	1	1	1	1	0	1	0	1	1	0	1	0	0	0	0
232	0	1	2	0	1	0	2	1	2	0	0	0	1	1	1	0	1	1	1	1	1	0	1	0	0	1	0	2	1	0	0	1	1	2	0	2	1	0	2	0	0	0	0	0	0	1	0	0	1
233	1	1	0	0	0	0	2	0	1	0	0	0	0	0	0	0	1	1	1	1	0	0	0	0	0	0	0	2	2	1	1	2	1	0	1	1	1	1	0	1	0	0	0	0	0	1	0	2	0
234	1	1	1	0	0	0	0	2	0	0	2	0	0	0	0	0	1	1	0	0	1	0	0	0	0	0	0	1	2	0	0	0	1	1	0	2	1	0	0	1	0	1	0	0	2	1	0	2	1
235	1	0	0	0	0	1	2	0	2	0	0	2	2	1	1	0	0	0	1	1	0	0	1	0	0	1	0	2	2	2	1	2	2	1	0	2	1	0	2	0	0	1	0	0	1	1	0	1	0
236	0	0	0	0	0	0	2	0	2	0	0	0	0	0	1	0	0	0	1	1	0	0	1	0	0	0	0	2	2	2	0	1	1	2	0	2	1	1	0	1	0	1	1	0	1	1	0	1	1
237	1	1	0	0	0	0	2	1	2	0	0	0	1	0	0	1	1	1	2	2	0	0	1	0	0	1	0	2	2	1	1	1	1	1	1	1	1	1	0	1	0	0	0	0	1	0	0	0	2
238	0	0	1	0	1	0	1	2	1	0	0	2	2	2	2	0	1	0	1	1	0	0	0	0	0	2	0	2	2	2	0	1	1	0	1	1	1	0	1	2	1	0	0	0	0	1	0	0	2
239	1	2	0	0	0	0	2	1	2	0	0	0	2	2	2	0	1	0	1	0	1	0	0	0	0	0	0	2	2	2	0	1	0	2	2	0	2	0	0	2	0	1	1	0	1	1	0	1	1
240	1	0	0	0	0	0	0	2	0	0	1	0	1	0	0	1	2	1	2	2	1	0	0	0	0	1	0	1	1	1	0	1	2	0	2	0	2	0	0	2	0	1	1	0	2	2	0	0	1
241	0	1	1	0	0	0	2	1	1	0	0	0	1	0	0	1	1	0	2	2	0	0	0	0	0	1	0	0	1	0	0	1	1	1	1	1	2	0	2	0	0	0	0	1	0	0	0	1	0
242	1	0	0	0	0	1	2	0	2	0	0	0	0	0	0	0	2	1	1	1	0	0	0	0	0	1	0	1	2	1	1	1	0	2	0	2	1	0	0	2	0	0	0	0	0	0	0	0	2
243	0	0	0	0	0	2	2	1	2	0	0	1	1	1	1	0	1	1	0	0	1	0	0	0	0	1	0	2	2	2	0	1	1	1	1	1	2	0	0	2	0	0	0	1	1	1	0	2	0
244	0	2	1	1	1	1	2	1	2	0	1	1	0	0	0	0	0	0	0	0	0	0	1	0	0	1	0	2	2	2	1	1	1	0	1	1	1	0	0	0	0	0	0	1	1	1	0	2	0
245	0	1	0	0	0	0	2	2	1	1	0	0	0	0	0	0	1	0	1	1	1	0	0	0	0	1	0	2	2	2	0	1	0	2	0	2	1	1	0	1	0	0	0	0	0	1	0	0	1
246	0	1	0	0	0	1	2	2	2	0	0	0	0	0	0	0	2	1	1	1	1	0	1	0	0	1	0	2	2	2	1	0	1	2	1	2	0	0	1	1	0	0	0	0	0	0	0	2	2
247	0	1	0	0	0	0	2	2	0	0	0	0	1	0	0	1	1	1	2	2	0	0	0	0	0	1	0	1	2	1	0	2	1	2	0	2	1	1	0	1	0	0	0	1	1	0	0	1	1
248	1	2	0	0	0	0	2	1	1	0	0	1	2	1	1	1	1	0	1	1	1	0	0	0	0	1	0	1	2	0	0	1	0	1	1	1	2	0	1	1	0	0	0	0	0	1	0	0	2
249	0	0	0	0	0	0	2	2	1	0	1	0	2	1	2	0	1	0	2	2	0	0	0	0	0	0	0	2	2	2	0	1	0	2	0	2	2	0	1	1	0	1	0	0	1	0	0	1	0
250	1	1	2	0	1	0	2	2	1	0	0	0	0	0	0	0	1	0	1	1	0	0	1	1	1	1	0	2	2	2	0	0	2	0	2	1	2	1	0	1	0	0	0	0	0	0	0	2	0
251	1	2	0	0	0	0	2	1	2	0	0	0	0	0	0	0	1	1	1	1	1	0	0	0	0	2	0	2	2	2	1	1	0	1	1	1	2	0	2	0	0	0	0	0	0	1	0	2	0
252	0	1	0	0	0	0	2	1	1	0	0	1	2	0	0	0	1	1	1	0	0	0	0	0	0	1	0	1	1	1	0	1	0	2	1	2	1	1	1	1	0	0	0	1	0	0	0	1	1
253	0	1	0	0	0	0	2	0	2	0	0	1	1	1	2	0	1	0	2	2	0	0	0	0	0	2	0	1	2	0	1	1	1	2	0	2	1	1	0	1	0	0	0	0	0	1	0	0	2
254	0	1	0	0	0	0	1	2	1	0	1	0	0	0	0	0	1	0	1	1	0	0	1	1	1	1	0	1	2	1	0	0	0	2	0	2	2	1	0	2	1	1	0	0	1	0	0	1	1
255	1	1	1	1	1	1	2	0	2	0	0	0	0	0	0	0	1	0	1	1	0	0	0	0	0	1	0	1	2	1	0	1	2	1	1	1	1	1	0	1	0	0	0	1	0	1	0	0	2
256	0	1	0	0	0	1	2	2	2	0	0	0	1	0	0	1	0	1	1	1	0	0	1	0	0	0	0	2	2	1	0	1	1	1	0	2	0	1	1	0	0	0	0	0	1	0	0	1	1
257	1	2	0	0	0	0	2	0	2	0	0	0	1	0	0	1	1	1	2	2	0	0	0	0	0	1	0	2	2	1	0	1	1	0	2	0	2	0	0	2	0	1	0	0	2	1	0	2	0
258	1	1	0	0	0	1	2	1	2	0	0	0	1	0	0	1	1	1	1	2	0	0	0	0	0	1	0	1	2	0	0	1	1	2	0	2	0	0	1	0	0	0	0	1	1	0	0	0	2
259	0	0	0	0	0	1	2	2	2	0	0	0	0	0	1	0	1	1	0	0	1	0	0	0	0	1	0	2	2	1	2	2	2	0	1	1	1	0	1	1	0	0	0	0	0	0	0	2	0
260	0	0	0	0	0	1	2	2	2	0	0	0	0	0	1	0	0	0	2	2	0	0	0	0	0	0	0	0	2	0	0	2	1	0	0	2	1	0	0	1	1	0	0	0	2	1	0	1	0
261	0	1	0	0	0	0	1	1	2	0	0	1	2	1	1	0	1	1	1	1	0	0	0	0	0	1	1	1	2	0	0	1	1	2	1	2	2	0	0	1	0	0	0	0	0	0	0	2	0
262	1	1	0	0	0	1	1	2	1	0	0	0	0	0	0	0	1	0	2	2	0	0	0	0	0	1	0	1	2	1	0	2	1	1	2	2	2	0	0	1	0	0	0	0	2	2	0	1	1
263	1	2	0	0	0	0	1	1	2	0	0	0	1	1	1	0	2	0	2	2	0	0	0	0	0	0	0	2	2	2	1	0	0	2	0	2	1	0	0	2	0	1	1	0	1	1	0	1	1
264	1	0	0	0	0	2	2	2	2	0	1	0	0	0	0	0	0	0	1	1	1	0	0	0	0	1	1	2	2	1	1	0	0	2	0	2	1	1	0	1	0	0	0	0	0	0	0	1	0
265	1	0	0	0	0	0	1	1	2	0	0	0	0	0	0	0	2	1	2	2	0	0	0	0	0	0	0	1	1	0	0	1	1	1	0	2	2	0	0	1	0	0	0	0	1	0	0	0	2
266	1	1	0	0	0	0	2	1	1	0	0	1	2	1	1	0	1	1	1	1	1	0	1	1	1	1	0	2	2	1	1	2	2	0	2	0	0	0	1	1	0	0	0	1	0	0	0	1	1
267	0	1	0	0	0	0	2	2	1	0	0	0	0	0	0	0	0	0	2	1	1	0	1	1	1	1	0	1	2	1	1	0	0	2	0	2	1	0	0	1	0	0	0	0	0	1	0	1	0
268	1	0	0	0	0	0	1	1	1	0	0	1	1	1	1	0	0	0	2	2	0	0	0	0	0	1	0	2	1	1	1	1	0	2	1	2	1	0	1	1	0	1	1	0	1	0	0	2	0
269	0	1	1	0	1	0	2	1	2	0	0	0	0	0	1	0	2	0	2	2	0	0	0	0	0	0	0	1	2	0	0	1	1	1	0	2	2	0	1	1	0	0	0	0	0	1	0	0	2
270	1	1	0	0	0	0	2	1	2	0	0	2	2	2	2	0	1	2	1	1	1	0	0	0	0	1	0	1	2	1	1	1	1	2	0	2	1	1	0	1	0	0	0	0	0	0	0	1	1
271	1	1	0	0	0	0	1	2	1	0	0	0	0	0	0	0	1	1	2	2	0	0	0	0	0	1	0	2	2	2	0	2	2	0	1	1	2	0	0	2	0	2	1	0	1	0	0	2	1
272	1	1	0	0	0	1	1	1	2	0	0	0	0	0	0	0	2	0	1	1	0	0	0	0	0	1	0	2	0	0	0	2	2	0	2	0	1	1	0	1	0	1	1	0	1	0	0	1	1
273	0	1	0	0	0	0	2	1	1	0	0	0	0	0	1	0	1	1	0	0	1	1	0	0	0	1	1	2	2	1	0	1	1	0	1	1	1	1	0	1	0	2	2	0	1	1	0	2	0
274	1	1	0	0	0	1	2	2	1	0	0	0	0	0	0	0	1	0	2	1	1	1	1	1	1	1	0	2	2	1	2	1	1	0	1	1	2	0	0	1	0	0	0	0	0	0	0	0	2
275	1	0	0	0	0	0	2	1	0	0	0	1	0	0	0	0	2	1	1	1	0	0	1	1	1	1	0	1	1	1	0	2	2	2	0	2	2	1	0	2	1	0	0	1	1	1	0	1	1
276	1	1	0	0	0	1	2	0	2	0	0	0	0	0	0	0	1	0	1	1	0	0	0	0	0	0	0	2	2	2	0	1	1	1	1	1	1	1	0	1	0	0	0	0	0	1	0	0	2
277	0	2	0	0	0	0	2	1	2	0	1	0	0	0	0	0	2	2	0	0	0	0	0	0	0	1	0	2	1	1	1	1	1	2	0	2	1	0	1	1	0	1	0	0	1	0	0	2	0
278	1	2	0	0	0	0	1	2	1	0	1	1	1	1	1	0	2	0	2	2	0	0	0	0	0	1	0	2	2	0	1	1	1	0	1	1	1	0	1	1	0	1	0	0	1	1	0	2	1
279	0	2	0	0	0	0	1	1	1	0	0	1	2	2	2	0	2	0	1	1	0	0	2	0	0	1	0	1	2	1	0	1	1	2	1	2	1	1	0	0	0	0	0	0	0	0	0	0	1
280	0	1	0	0	0	0	2	2	2	0	0	1	1	0	0	0	0	0	0	0	1	0	0	0	0	1	0	1	2	1	0	2	1	0	1	1	1	0	1	1	0	0	0	1	0	1	0	2	0
281	1	0	0	0	0	0	1	2	0	0	1	0	0	0	0	0	1	0	2	1	0	0	1	0	0	1	0	2	2	1	1	0	0	1	2	0	2	0	0	2	0	0	0	0	0	0	0	0	2
282	0	1	0	0	0	0	0	2	0	1	1	0	1	0	0	1	1	1	1	2	0	1	0	0	0	1	0	2	2	1	2	1	1	1	1	1	2	1	0	1	0	0	0	0	0	0	0	1	0
283	1	1	2	0	1	0	2	2	1	0	1	1	1	1	1	0	2	0	1	2	0	0	1	1	1	1	0	1	2	1	1	0	0	1	1	1	1	0	1	1	0	0	0	0	1	0	1	1	1
284	0	1	0	0	0	0	2	1	2	0	0	1	1	1	1	0	1	1	0	0	1	0	0	0	0	0	1	1	2	2	0	2	2	1	0	2	2	0	1	1	0	1	1	0	1	0	0	1	1
285	1	1	0	0	0	0	2	1	1	0	0	0	0	0	0	0	0	0	1	0	1	0	0	0	0	1	0	2	2	1	2	2	1	0	1	1	1	0	0	2	0	0	0	0	0	0	0	0	2
286	0	1	0	0	0	0	1	0	2	0	0	0	1	1	1	0	2	1	1	1	0	0	0	0	0	1	0	2	2	2	0	1	1	0	1	1	0	0	1	1	0	0	0	1	1	1	0	0	2
287	0	2	1	0	1	0	2	2	2	0	0	0	1	1	1	0	1	0	0	0	1	0	0	0	0	1	0	2	1	1	1	0	0	2	0	2	2	0	0	2	0	0	0	1	1	1	0	1	2
288	0	2	0	0	0	1	2	1	2	0	0	1	1	1	1	0	0	1	2	2	0	0	0	0	0	1	0	2	2	2	0	0	2	0	2	1	0	2	0	0	0	1	1	0	1	0	0	0	2
289	0	1	0	0	0	0	2	2	0	0	1	0	1	0	0	0	1	0	1	1	1	0	1	0	0	0	0	2	2	1	1	2	2	0	2	0	2	0	1	1	0	1	1	0	1	0	0	0	2
290	0	1	0	0	0	1	2	0	2	0	1	0	0	0	0	0	1	0	2	1	1	0	0	0	0	1	0	2	2	2	0	1	0	2	0	2	2	0	1	2	1	0	0	0	0	0	0	2	1
291	1	1	0	0	0	0	1	2	0	0	2	0	0	0	1	0	1	0	2	2	0	0	0	0	0	1	0	2	2	2	0	1	1	2	0	2	2	0	0	2	0	0	0	1	0	1	0	1	1
292	0	2	0	0	0	0	2	2	2	0	0	0	0	0	0	0	0	0	2	1	1	0	0	0	0	1	0	2	2	2	0	0	0	2	0	2	1	0	0	1	0	0	0	0	1	0	0	2	0
293	0	0	0	0	0	1	2	2	1	0	0	0	0	0	0	0	1	1	1	2	0	0	0	0	0	1	0	1	2	1	0	2	2	0	2	0	2	1	0	0	0	0	0	0	1	0	0	0	1
294	0	1	0	0	0	0	1	1	2	0	0	1	1	1	1	0	1	1	1	1	0	0	0	0	0	1	0	2	1	0	1	1	2	1	1	1	1	0	1	1	0	0	0	1	0	1	0	2	0
295	0	1	0	0	0	1	2	2	1	0	0	0	0	0	0	0	0	0	0	0	0	0	0	0	0	1	0	2	2	2	1	2	1	2	1	1	1	1	0	1	0	0	0	0	0	1	0	2	0
296	1	1	0	0	0	0	2	1	2	0	0	0	0	0	0	0	1	0	1	1	1	0	0	0	0	2	0	2	1	1	1	0	0	2	0	2	1	0	1	2	1	0	0	0	1	1	0	0	1
297	1	1	0	0	0	0	2	1	2	0	0	1	1	1	1	0	1	1	2	2	0	0	0	0	0	0	0	2	2	1	0	1	0	1	1	1	1	1	1	1	1	1	1	0	1	1	0	1	1
298	0	2	0	0	0	0	1	1	2	1	0	0	0	0	0	0	2	0	2	2	0	0	1	0	0	1	0	2	2	1	0	1	1	1	0	2	1	1	0	1	0	0	1	0	1	0	0	1	1
299	0	0	0	0	0	1	2	2	2	0	0	0	0	0	0	0	1	0	1	1	1	0	0	0	0	1	0	2	2	2	0	1	0	2	0	2	1	0	0	2	0	1	1	0	1	0	0	2	1
300	1	2	0	0	0	0	2	2	1	0	0	0	0	0	0	0	2	1	1	1	0	0	0	0	0	2	0	2	2	1	1	0	0	2	0	2	1	0	1	1	0	0	0	0	0	0	0	0	1
301	1	1	0	0	0	0	1	1	2	0	0	1	2	1	1	1	1	1	0	0	0	0	1	0	0	1	0	2	2	1	1	1	1	1	0	2	2	0	0	2	0	1	1	0	1	0	0	1	1
302	1	1	0	0	0	0	2	2	2	0	0	0	0	0	0	0	0	0	1	1	0	0	1	0	0	1	1	2	2	1	0	1	1	1	1	1	1	1	0	1	0	0	0	1	0	0	1	1	0
303	1	1	0	0	0	0	1	2	1	0	1	0	0	0	0	0	0	0	2	2	0	0	0	0	0	0	1	2	2	1	1	0	0	2	0	2	1	0	0	2	0	0	0	0	0	1	0	0	2
304	1	1	0	0	0	1	2	2	1	0	0	1	0	0	0	0	2	0	2	2	0	0	2	0	0	0	0	2	1	1	1	1	1	1	1	1	1	0	1	1	0	1	1	0	1	1	0	1	1
305	0	2	0	0	0	0	2	1	2	0	0	0	0	0	0	0	1	0	1	1	0	0	0	0	0	1	0	1	1	1	0	0	1	2	1	2	1	0	0	1	0	1	1	0	1	0	0	1	1
306	0	1	0	0	0	0	2	1	2	0	0	0	1	0	0	0	1	0	2	1	0	0	1	1	1	1	0	2	2	1	2	1	1	2	0	2	1	0	1	1	0	0	0	1	0	1	0	0	1
307	0	2	0	0	0	0	2	2	1	0	1	0	1	0	0	1	1	0	0	0	1	0	0	0	0	1	0	2	1	1	0	1	0	2	2	0	2	1	0	0	0	1	1	0	0	1	0	1	1
308	1	1	0	0	0	1	1	2	1	0	1	1	1	1	2	0	1	1	1	1	1	0	0	0	0	0	0	2	2	2	0	1	1	1	1	1	0	0	2	0	1	0	0	1	1	1	0	2	2
309	0	2	1	0	0	0	1	2	1	0	1	1	1	1	1	0	2	1	1	1	0	0	0	0	0	2	0	2	2	2	1	1	1	1	0	2	1	1	0	2	1	1	1	0	1	1	0	2	1
310	1	1	0	0	0	1	0	1	1	0	1	1	1	1	1	0	1	0	1	1	1	0	0	0	0	1	0	1	2	1	0	1	2	0	0	2	1	1	0	1	0	1	1	0	1	0	0	1	1
311	1	1	0	0	0	0	2	1	2	0	0	0	1	0	0	0	2	0	1	1	1	0	1	0	0	2	0	1	2	0	1	1	1	1	1	1	2	0	1	1	1	1	1	0	1	0	0	2	0
312	1	2	0	0	0	0	2	2	2	0	0	0	0	0	0	0	0	0	1	1	1	0	0	0	0	1	0	1	1	1	0	1	1	2	0	2	1	1	0	1	0	0	0	1	0	0	0	2	1
313	0	1	0	0	0	0	2	1	2	0	1	0	0	0	0	1	1	1	0	1	0	0	0	0	0	0	0	2	2	2	0	1	1	1	0	2	2	0	1	1	0	0	0	0	1	0	0	1	1
314	0	1	0	0	0	0	2	2	1	0	1	0	0	0	0	0	1	1	0	0	1	0	0	0	0	1	1	1	1	0	0	1	1	1	1	1	2	0	0	2	0	1	1	0	0	1	1	1	0
315	1	1	0	0	0	0	2	1	1	0	0	0	0	0	0	0	1	1	0	1	0	0	0	0	0	1	0	2	2	1	1	2	1	2	0	2	1	0	0	2	0	1	1	0	0	1	0	2	1
316	1	2	1	1	1	1	2	1	1	0	0	0	1	0	0	1	1	1	1	1	0	1	0	0	0	0	0	2	2	2	0	1	0	2	0	2	1	0	2	0	1	0	0	0	0	1	0	0	2
317	1	0	1	0	1	0	1	2	1	0	1	1	2	2	2	0	2	1	2	2	1	0	0	0	0	1	0	2	2	2	0	0	0	2	0	2	1	1	0	1	0	0	0	0	0	2	0	2	1
318	0	1	0	0	0	0	0	2	0	0	2	0	1	1	1	0	2	1	2	2	0	0	0	0	0	1	0	1	2	1	0	1	1	1	1	1	1	1	1	1	0	0	0	0	1	1	0	2	0
319	0	2	1	0	1	0	2	1	2	0	0	0	1	0	0	0	1	0	1	1	0	0	0	0	0	0	0	0	2	1	0	1	1	1	1	1	1	1	0	1	0	0	0	0	0	1	0	2	0
320	1	0	0	0	0	1	2	2	1	0	0	1	2	1	1	0	1	1	1	1	0	0	1	1	1	0	0	2	2	1	2	2	2	1	1	1	0	0	1	1	0	1	1	0	1	1	0	1	1
321	1	0	0	0	0	1	2	0	2	0	0	0	0	0	0	0	1	1	1	1	0	1	0	0	0	0	0	2	1	1	0	1	1	0	1	1	1	0	0	0	0	0	0	0	1	0	0	2	0
322	0	2	0	0	0	0	2	2	0	0	0	0	1	0	1	0	1	0	1	1	0	0	1	0	0	1	0	2	1	1	0	0	0	2	0	2	1	0	1	1	0	1	0	0	1	0	0	2	0
323	0	1	0	0	0	1	1	2	1	0	1	0	1	0	0	0	1	0	2	2	0	0	1	0	0	1	0	2	2	2	0	1	1	1	1	1	2	1	0	2	1	1	1	0	1	0	0	1	1
324	0	2	0	0	0	0	2	2	2	0	0	0	1	1	1	0	2	1	2	1	1	0	1	1	1	1	0	2	2	2	1	2	2	0	1	1	2	1	0	2	1	1	0	0	0	0	0	0	2
325	1	1	0	0	0	0	2	2	1	0	1	1	0	0	0	0	1	1	2	2	0	0	0	0	0	1	0	1	2	0	1	1	1	1	1	1	1	0	0	2	0	0	0	0	0	0	0	2	0
326	1	0	0	0	0	0	2	1	2	0	0	1	1	1	1	0	2	2	1	1	1	0	0	0	0	1	0	2	2	2	1	1	1	2	0	2	1	0	2	0	0	0	0	1	0	1	1	0	1
327	1	1	0	0	0	0	1	2	1	0	1	0	0	0	0	0	1	1	1	1	0	0	0	0	0	1	0	1	1	1	0	1	0	2	0	2	1	0	2	0	0	0	0	0	0	0	0	1	1
328	1	2	0	0	0	0	2	0	2	0	0	0	0	0	0	0	0	0	2	2	0	0	0	0	0	0	0	1	1	1	0	1	1	1	1	1	1	0	1	1	0	0	0	1	0	0	0	0	2
329	0	1	0	0	0	1	1	1	1	0	1	0	0	0	0	0	2	0	1	2	0	0	0	0	0	1	0	1	2	1	0	0	0	2	1	1	1	0	1	1	0	1	0	0	2	0	0	2	0
330	1	0	0	0	0	0	1	1	1	0	1	0	0	0	0	0	2	2	1	1	0	1	0	0	0	2	0	1	1	0	0	0	0	2	0	2	2	0	1	1	0	0	0	0	1	0	0	2	1
331	0	0	0	0	0	2	2	2	2	0	0	0	1	0	0	1	1	1	1	0	0	0	0	0	0	2	0	1	2	0	0	2	1	1	0	2	1	0	0	0	0	0	0	1	0	1	0	1	1
332	1	1	0	0	0	0	2	2	2	0	0	0	1	0	0	1	1	0	1	1	0	0	0	0	0	0	0	2	2	1	2	2	1	0	1	1	1	0	1	1	0	1	0	0	0	1	0	2	0
333	0	0	0	0	0	0	1	2	1	0	1	1	1	1	1	0	1	1	2	2	0	0	0	0	0	1	0	2	1	0	1	0	0	1	0	2	1	0	1	1	0	1	1	0	1	2	0	2	0
334	0	0	0	0	0	0	2	2	2	0	0	0	1	1	1	0	0	0	2	1	1	0	0	0	0	1	0	1	2	1	0	1	1	0	1	1	2	1	0	2	1	0	0	0	1	0	0	2	0
335	0	1	1	0	0	0	2	1	2	0	0	0	0	0	0	0	1	0	2	2	0	0	0	0	0	0	0	2	2	2	0	2	2	1	1	1	1	1	1	1	0	0	0	0	0	0	0	1	1
336	1	1	1	0	0	0	2	0	2	0	0	0	2	2	2	0	2	1	2	2	0	0	2	0	0	0	0	1	1	1	0	1	1	2	0	2	1	0	2	0	0	0	0	1	0	1	0	2	1
337	1	2	0	0	0	0	1	1	2	0	0	0	0	0	0	0	2	1	1	1	0	0	0	0	0	0	0	2	2	2	1	2	1	2	0	2	2	0	2	0	0	0	0	0	0	0	0	2	0
338	0	1	1	0	1	0	1	1	1	0	0	0	0	0	0	0	1	1	0	0	0	0	0	0	0	1	0	0	2	0	0	0	0	2	0	2	2	0	1	1	0	0	0	0	0	1	0	1	1
339	0	1	0	0	0	0	2	1	2	0	0	1	1	1	1	0	1	0	2	2	0	0	0	0	0	1	0	0	1	0	0	0	1	1	0	2	1	0	2	1	1	1	1	0	0	0	0	1	1
340	0	0	0	0	0	2	2	2	2	1	0	0	0	0	0	0	1	0	1	1	0	0	0	0	0	1	0	1	2	0	0	1	1	2	0	2	1	1	0	0	0	0	0	0	1	0	0	1	1
341	0	0	0	0	0	0	2	0	2	0	1	0	1	0	0	1	1	0	1	1	0	0	1	0	0	1	0	1	1	0	0	1	1	0	2	0	1	0	1	0	0	0	0	0	0	1	0	0	2
342	1	1	0	0	0	1	2	2	2	1	0	1	1	1	1	0	2	0	2	2	0	0	0	0	0	1	0	2	2	1	1	2	2	2	0	2	1	0	0	0	0	0	0	0	2	0	0	2	0
343	1	2	0	0	0	0	1	2	1	0	1	2	1	1	1	0	0	0	2	2	0	0	0	0	0	0	0	1	1	0	0	1	2	0	0	2	1	0	1	1	0	0	0	0	1	0	0	2	1
344	0	1	0	0	0	0	2	2	1	0	0	0	1	0	0	1	2	2	1	1	0	0	0	0	0	0	0	1	2	0	1	2	2	1	1	1	1	1	1	1	0	2	2	0	1	1	0	2	1
345	0	0	0	0	0	0	2	0	2	0	0	0	0	0	0	0	1	1	1	1	0	0	1	0	0	0	0	2	1	1	1	2	2	1	1	1	2	1	0	0	0	0	0	0	0	0	0	2	1
346	0	1	0	0	0	1	2	0	2	0	0	1	2	1	1	0	0	0	2	2	0	0	0	0	0	1	0	1	2	1	1	2	2	0	1	1	2	0	1	1	0	0	0	0	0	1	0	2	0
347	0	1	0	0	0	0	2	2	0	0	0	0	0	0	0	0	1	0	2	1	0	0	0	0	0	2	0	2	2	1	2	2	2	2	0	2	1	0	1	1	0	0	0	0	0	1	0	1	0
348	1	1	0	0	0	0	2	1	2	0	1	0	0	0	0	0	2	0	1	1	1	0	0	0	0	1	0	2	2	2	1	1	1	1	1	1	2	0	2	0	1	0	0	1	1	1	0	2	1
349	1	2	0	0	0	0	2	2	2	0	0	0	0	0	0	0	1	1	1	0	1	0	0	0	0	2	0	2	2	0	1	0	0	1	2	0	1	0	1	1	0	1	1	0	1	1	0	0	2
350	1	2	0	0	0	0	2	1	2	0	0	0	1	1	1	0	0	0	1	1	1	0	0	0	0	0	0	2	1	1	0	1	1	1	1	1	1	0	1	1	0	1	0	0	2	1	1	0	1
351	0	2	1	0	0	0	2	2	1	0	0	1	1	0	0	0	1	1	0	0	1	0	0	0	0	2	0	2	2	2	1	1	1	2	0	2	0	0	1	1	1	0	0	0	0	1	0	1	0
352	0	1	0	0	0	0	2	1	2	0	0	0	0	0	0	0	2	1	2	2	0	1	0	0	0	0	0	2	1	1	0	0	0	2	0	2	1	0	1	1	0	1	1	0	1	0	0	2	1
353	1	1	0	0	0	0	2	2	1	0	0	1	2	2	2	0	0	0	1	1	0	0	0	0	0	1	0	2	2	2	1	1	0	2	0	2	1	0	0	0	0	1	0	0	1	0	0	1	1
354	0	1	0	0	0	0	0	2	0	0	1	0	1	0	0	0	2	1	1	1	0	0	0	0	0	0	0	2	1	1	0	1	1	2	1	1	2	0	0	1	0	0	0	0	1	0	0	2	0
355	1	1	0	0	0	0	0	2	0	0	2	0	0	0	0	0	1	1	1	1	0	0	0	0	0	1	0	2	2	2	1	1	1	2	0	2	0	1	1	0	0	1	1	0	1	0	0	2	1
356	1	1	0	0	0	0	2	2	1	0	0	0	1	1	1	0	1	1	0	0	0	0	1	0	0	2	0	2	2	1	2	0	1	1	0	2	2	0	1	1	0	0	0	0	1	0	0	1	2
357	1	2	0	0	0	0	2	0	2	0	0	1	2	1	1	0	2	1	1	1	1	0	1	1	1	1	0	2	2	2	0	2	2	1	1	1	1	1	1	0	0	0	0	0	1	0	0	2	0
358	1	1	0	0	0	0	2	1	1	0	1	1	1	1	1	0	2	1	2	2	0	1	0	0	0	1	0	2	1	1	0	2	1	1	0	2	1	0	2	0	1	0	0	0	0	1	0	1	1
359	1	1	0	0	0	1	2	2	0	0	1	0	1	0	0	1	1	0	1	1	0	0	2	1	1	1	0	0	2	1	0	1	0	1	1	1	1	0	2	0	0	1	0	0	1	1	0	2	0
360	0	1	0	0	0	1	1	1	1	0	0	0	1	1	1	0	0	0	1	2	0	0	0	0	0	2	0	2	1	1	1	1	1	1	1	1	1	0	0	2	0	1	0	0	1	0	0	2	1
361	0	1	0	0	0	0	1	1	1	0	0	1	1	1	1	0	1	0	1	1	0	0	1	1	1	1	0	2	1	1	0	1	1	2	0	2	1	0	1	2	1	0	0	0	1	0	0	1	1
362	1	0	0	0	0	0	2	1	1	0	0	0	2	1	2	0	1	1	1	2	0	0	0	0	0	0	1	2	1	0	0	1	1	2	0	2	2	0	0	2	0	0	0	0	0	1	0	1	0
363	1	0	0	0	0	0	2	2	2	0	0	1	2	1	1	0	2	1	1	1	0	0	0	0	0	2	0	2	2	1	1	1	1	1	1	1	1	1	0	1	0	0	0	0	0	0	0	1	1
364	0	2	1	0	0	0	2	2	2	0	0	0	0	0	0	0	1	1	1	1	1	0	1	0	0	1	0	2	2	2	1	1	1	0	2	0	0	0	1	0	0	0	0	0	2	0	0	2	0
365	0	1	0	0	0	0	0	2	0	0	1	0	0	0	0	0	2	1	2	2	0	0	0	0	0	1	0	2	2	1	1	1	1	1	0	2	1	0	1	2	1	1	1	0	1	1	0	2	0
366	0	1	0	0	0	1	2	2	2	0	0	1	2	1	1	0	0	0	0	0	1	0	0	0	0	1	0	1	1	1	0	0	0	1	2	1	1	0	1	2	1	1	0	0	2	0	0	1	1
367	0	2	0	0	0	0	2	0	2	0	0	0	0	0	0	0	1	1	2	2	0	0	0	0	0	2	0	1	1	1	0	1	1	1	0	2	2	0	0	1	0	0	0	0	0	2	1	1	0
368	0	0	0	0	0	0	2	1	1	0	0	0	0	0	0	0	2	2	1	1	1	0	0	0	0	1	0	1	2	1	1	1	1	1	0	2	0	2	0	0	0	0	0	0	1	0	0	2	0
369	0	0	0	0	0	1	2	2	1	0	0	0	0	0	0	0	1	1	1	1	1	0	1	1	1	1	0	2	2	1	2	2	2	1	1	1	0	0	1	0	0	0	0	1	0	0	0	1	1
370	1	1	0	0	0	1	1	1	2	0	1	0	1	0	0	0	0	0	1	1	1	0	0	0	0	1	0	2	0	0	0	1	2	1	1	1	2	0	0	2	0	0	0	0	0	1	0	1	1
371	1	1	0	0	0	1	1	2	1	0	1	0	0	0	0	0	2	1	1	1	1	1	1	1	1	0	0	2	2	1	1	2	1	2	0	2	2	0	0	1	0	0	0	0	0	2	0	2	1
372	1	0	0	0	0	1	1	1	1	0	1	1	1	1	1	0	2	0	1	1	1	0	0	0	0	0	0	2	1	1	0	1	1	0	0	1	1	0	1	1	0	0	0	0	0	0	0	1	1
373	0	1	0	0	0	1	1	2	1	0	1	0	1	0	0	1	1	0	2	2	0	1	1	1	1	0	0	2	2	2	1	1	1	1	1	1	1	0	1	0	0	1	0	0	0	0	0	1	0
374	0	0	1	0	1	0	1	1	0	0	1	1	2	1	1	0	1	0	0	0	1	0	1	1	1	2	0	2	1	1	1	2	2	0	2	0	1	1	0	1	0	1	1	0	1	1	0	0	2
375	0	1	0	0	0	1	1	0	2	0	0	0	0	0	0	0	1	1	1	1	1	0	1	1	1	0	0	0	2	1	0	0	0	2	0	2	1	0	1	1	0	0	0	0	1	0	0	2	0
376	0	1	0	0	0	0	1	1	2	0	0	0	0	0	0	1	0	0	0	0	1	0	0	0	0	0	1	2	2	1	0	2	2	2	0	2	1	1	0	1	0	1	1	0	1	2	0	2	1
377	1	1	0	0	0	0	1	2	0	0	0	0	2	1	1	1	1	0	2	1	1	0	0	0	0	1	0	2	2	0	1	1	1	1	0	2	1	0	0	1	0	0	0	0	0	0	0	1	1
378	0	2	0	0	0	0	1	1	1	0	1	0	1	1	1	0	1	1	1	0	1	0	0	0	0	2	0	1	2	1	1	1	1	1	0	2	2	1	0	0	0	0	0	0	0	1	0	2	0
379	1	1	0	0	0	0	1	1	2	0	0	0	1	1	2	0	2	0	2	2	0	0	0	0	0	0	0	2	2	2	0	1	1	1	1	1	0	0	2	1	1	1	1	0	1	2	0	2	0
380	1	1	0	0	0	0	2	0	2	0	0	1	2	1	1	0	1	1	1	1	0	0	0	0	0	0	0	1	1	1	0	2	2	0	1	1	1	0	0	0	0	1	1	0	1	0	0	2	0
381	1	2	0	0	0	0	1	1	1	1	1	1	1	1	1	0	0	0	1	2	0	0	1	1	1	0	0	2	1	0	1	1	0	2	2	0	1	0	1	1	0	1	1	0	1	0	0	2	0
382	0	0	1	0	1	0	2	0	2	0	0	0	2	2	2	0	1	1	2	2	0	1	0	0	0	0	0	2	2	0	1	1	1	1	0	2	2	0	0	2	0	0	1	0	1	0	0	0	2
383	1	1	0	0	0	1	1	2	1	0	1	0	2	1	1	0	2	0	2	2	0	0	1	1	1	1	0	2	2	2	0	0	2	0	2	1	1	0	0	1	0	1	0	0	1	0	0	1	0
384	1	2	0	0	0	0	2	2	1	0	0	0	0	0	0	0	1	1	2	2	0	0	0	0	0	2	0	2	2	2	0	2	2	2	0	2	1	0	1	1	0	0	0	0	1	0	0	2	0
385	1	1	0	0	0	0	2	1	2	0	1	0	0	0	0	0	0	0	1	1	1	1	0	0	0	1	0	2	2	2	0	2	1	1	1	2	1	0	0	2	0	1	0	0	1	1	0	1	1
386	0	2	0	0	0	0	1	2	1	0	1	0	0	0	0	0	1	1	1	1	1	0	0	0	0	1	0	2	2	1	2	0	0	2	0	2	1	0	1	2	1	0	0	2	0	2	0	1	1
387	1	2	0	0	0	0	2	2	1	0	0	0	0	0	0	0	0	0	0	0	0	0	0	0	0	1	0	2	2	2	0	2	2	0	2	0	2	0	1	1	0	0	0	0	0	0	0	1	1
388	0	2	0	0	0	0	2	1	2	0	0	0	0	0	0	0	1	0	2	2	0	0	0	0	0	1	1	2	2	1	1	2	1	0	0	2	0	1	0	1	0	0	1	0	1	0	0	2	0
389	1	0	0	0	0	0	1	2	1	0	1	1	1	1	1	0	0	0	2	2	0	0	0	0	0	0	0	2	2	2	0	0	0	1	0	2	0	1	1	0	0	1	1	0	1	1	0	2	0
390	1	2	0	0	0	0	0	1	1	0	1	1	1	1	1	0	0	1	2	2	0	1	0	0	0	0	0	1	1	0	0	2	2	1	1	1	2	0	1	1	0	2	1	0	1	0	0	2	1
391	0	2	0	0	0	0	1	1	1	0	0	2	2	2	2	0	0	0	1	1	1	0	0	0	0	1	0	1	1	0	1	2	1	1	0	2	2	0	1	1	0	1	0	0	1	1	0	0	2
392	0	0	0	0	0	0	1	2	1	0	0	0	0	0	0	0	1	0	2	2	0	0	1	1	1	1	0	1	1	0	0	1	1	2	1	1	1	1	0	1	0	1	1	0	1	0	0	0	2
393	0	1	0	0	0	0	2	0	2	0	0	1	1	1	1	0	2	2	1	1	1	0	0	0	0	1	0	2	2	2	0	0	0	2	0	2	1	1	0	1	0	0	0	1	0	1	0	1	1
394	0	0	0	0	0	0	1	2	1	0	1	0	0	0	0	0	1	0	2	2	0	0	0	0	0	0	0	2	2	2	0	1	0	2	0	2	2	0	1	1	1	1	0	0	2	0	0	1	1
395	0	1	0	0	0	1	2	1	1	0	0	0	0	0	0	0	1	0	0	0	1	0	0	0	0	0	0	2	2	2	2	1	1	2	0	2	2	0	0	2	0	1	1	0	1	1	0	2	0
396	0	1	0	0	0	0	2	2	1	0	0	0	1	1	1	0	1	0	1	1	0	0	0	0	0	0	0	2	2	2	1	2	1	1	0	2	1	0	0	2	0	0	0	0	0	0	0	1	1
397	0	1	0	0	0	0	2	1	2	0	0	1	2	2	2	0	1	1	1	1	0	0	1	1	1	2	0	2	2	1	1	2	2	0	1	1	1	0	2	1	1	0	0	0	1	1	0	1	1
398	1	0	0	0	0	1	2	2	2	1	0	0	0	0	0	0	1	0	0	0	1	0	0	0	0	0	0	1	1	0	0	1	1	1	1	1	1	0	1	1	0	0	1	0	1	0	0	0	2
399	1	0	0	0	0	2	2	1	1	0	1	1	1	1	1	0	2	0	0	1	1	0	0	0	0	1	0	1	1	1	0	2	2	0	2	0	1	0	0	1	0	1	1	0	1	0	0	1	1
400	0	1	1	0	0	0	2	2	2	0	0	0	0	0	0	0	2	2	1	1	1	0	0	0	0	0	0	1	1	1	1	2	1	2	0	2	2	1	0	1	0	0	0	1	0	0	0	1	0
401	1	2	0	0	0	0	2	0	2	0	0	0	1	1	1	0	1	0	1	1	1	1	0	0	0	1	0	2	2	1	1	1	1	1	0	2	2	0	1	1	0	0	0	0	0	2	1	2	0
402	1	0	0	0	0	0	2	2	1	0	0	0	1	1	1	0	1	1	0	0	1	1	1	0	0	1	0	1	2	1	0	2	2	2	0	2	1	0	1	1	0	2	2	0	2	1	0	1	1
403	1	0	0	0	0	1	1	2	2	0	0	1	1	1	1	0	1	0	1	1	1	0	0	0	0	1	0	2	2	2	1	1	1	1	1	1	2	0	0	1	0	0	0	0	1	1	0	1	1
404	0	0	0	0	0	1	2	1	2	0	0	0	0	0	0	0	1	1	1	2	0	0	0	0	0	0	0	1	2	1	0	0	1	1	0	2	1	0	1	2	1	0	0	1	0	0	0	2	0
405	0	1	0	0	0	0	2	2	2	0	0	0	0	0	0	0	1	1	0	0	1	0	1	0	0	1	0	2	2	2	0	2	1	2	0	2	1	0	1	1	0	1	1	0	1	1	0	2	0
406	0	1	0	0	0	0	2	2	1	0	0	0	1	0	0	1	1	0	2	1	1	0	0	0	0	1	0	2	2	2	1	1	1	2	0	2	2	0	0	2	0	0	0	2	0	1	0	0	1
407	0	1	0	0	0	0	1	2	1	0	1	0	2	0	0	1	1	0	1	1	1	0	0	0	0	1	0	2	2	2	0	0	0	1	2	1	1	0	1	1	0	1	1	0	0	1	0	1	1
408	0	1	0	0	0	0	2	1	2	0	0	0	0	0	0	0	0	0	0	0	0	0	0	0	0	1	1	2	2	0	1	1	1	1	1	1	1	0	1	1	0	1	1	0	2	2	0	1	1
409	1	0	0	0	0	0	2	1	2	0	0	0	0	0	0	0	0	0	1	1	1	0	0	0	0	1	0	1	2	0	1	1	1	1	0	2	1	0	2	1	1	0	0	0	1	0	0	1	1
410	0	1	0	0	0	0	2	1	2	0	0	1	1	1	1	0	2	2	2	2	0	0	1	0	0	0	0	1	2	1	0	1	1	2	0	2	1	0	1	1	0	0	0	1	1	2	0	0	2
411	0	1	0	0	0	1	2	2	2	0	0	0	0	0	0	0	2	1	1	1	0	0	0	0	0	1	0	2	2	1	1	1	1	2	0	2	2	0	0	2	0	0	0	0	0	1	0	2	1
412	0	1	0	0	0	0	2	0	1	0	0	0	0	0	0	0	0	1	0	1	1	0	0	0	0	0	0	2	2	1	1	2	2	0	1	1	1	0	1	2	1	0	1	0	1	0	0	0	2
413	0	2	0	0	0	0	1	0	2	0	0	0	0	0	0	0	1	0	1	1	0	0	1	1	1	0	0	2	2	2	0	1	1	2	0	2	2	0	0	2	0	0	0	0	1	0	0	0	2
414	0	1	1	1	1	1	1	2	1	0	1	1	1	1	1	0	2	0	2	2	0	0	0	0	0	2	0	2	2	1	2	0	2	0	2	1	2	0	1	1	0	1	1	0	1	0	0	2	0
415	1	0	0	0	0	1	2	2	1	0	0	1	1	1	1	0	0	0	0	0	1	0	1	1	1	1	0	2	2	2	1	1	0	2	0	2	2	0	1	1	0	1	1	0	1	1	1	2	0
416	1	0	0	0	0	0	1	1	0	1	1	1	1	0	0	0	1	1	0	0	1	0	1	0	0	2	1	2	2	1	0	0	0	1	0	2	1	0	1	1	0	1	1	0	0	1	0	0	1
417	1	1	0	0	0	0	2	1	2	0	0	1	2	1	1	1	2	0	2	2	0	0	1	0	0	0	0	1	1	1	0	2	2	0	1	1	2	0	1	2	1	0	0	0	1	1	0	0	2
418	0	2	0	0	0	0	0	1	1	0	1	0	0	0	0	0	1	1	2	0	1	0	0	0	0	1	0	1	1	0	0	2	2	0	1	1	2	0	1	1	0	0	0	0	1	1	0	2	0
419	1	1	1	0	1	0	2	1	2	0	0	0	1	0	0	1	2	0	1	1	1	0	1	1	1	1	0	1	1	1	0	0	0	2	0	1	2	0	0	2	0	1	1	1	0	1	0	1	1
420	0	1	1	1	1	1	1	1	1	0	1	1	1	1	1	0	1	0	1	1	1	0	1	1	1	0	0	2	2	1	1	1	1	1	1	1	1	0	0	1	0	0	0	1	0	0	0	0	0
421	1	2	1	0	0	0	1	2	1	0	1	0	0	0	0	0	0	0	1	1	1	0	0	0	0	1	0	2	2	1	1	1	1	2	0	2	2	0	2	0	0	1	1	0	1	0	0	0	2
422	0	2	0	0	0	0	1	2	1	0	1	0	1	1	1	0	1	1	1	0	1	0	0	0	0	1	0	1	2	1	0	0	2	0	2	1	1	1	0	1	0	0	0	0	0	0	0	0	2
423	1	1	0	0	0	0	2	0	2	0	0	0	0	0	0	0	0	0	0	0	0	0	0	0	0	1	0	2	2	1	2	1	1	0	2	0	1	0	0	0	0	0	0	0	0	1	0	1	0
424	0	2	0	0	0	0	2	2	1	0	1	0	0	0	0	0	2	1	2	2	0	0	1	1	1	1	0	2	2	2	0	1	1	1	1	1	2	0	1	1	0	0	0	0	2	0	0	2	0
425	0	1	0	0	0	0	1	2	0	0	0	0	0	0	0	0	0	0	0	1	0	0	0	0	0	0	0	1	2	1	0	0	0	2	0	2	2	0	2	0	0	0	0	0	0	1	0	1	1
426	0	1	0	0	0	1	2	2	1	0	1	0	0	0	0	0	2	1	2	2	0	0	1	1	1	1	0	1	1	1	0	1	1	1	1	1	2	0	0	2	0	2	2	0	2	1	0	1	1
427	1	2	0	0	0	0	2	2	1	0	1	1	1	1	2	0	0	0	2	1	1	0	0	0	0	0	0	1	2	1	0	0	2	0	2	1	2	0	1	1	0	0	0	0	0	1	0	1	1
428	0	0	0	0	0	0	2	2	1	0	0	0	1	0	0	1	0	0	2	1	1	1	0	0	0	1	0	1	2	0	0	1	1	0	1	1	2	1	0	1	0	1	1	0	1	1	0	1	1
429	1	0	0	0	0	0	1	2	1	0	0	0	0	0	0	0	2	0	2	2	0	1	0	0	0	1	0	2	2	1	1	0	0	1	0	2	0	1	1	0	0	1	1	0	0	1	0	0	2
430	0	1	0	0	0	0	1	2	0	0	0	1	1	1	1	0	1	0	2	1	1	0	1	1	1	1	0	2	0	0	0	1	1	1	1	1	1	0	0	1	0	0	0	0	0	1	0	0	1
431	0	0	0	0	0	1	2	2	2	0	0	1	1	1	1	0	2	1	1	1	0	0	1	0	0	1	0	1	2	0	0	1	1	1	1	1	1	1	0	1	0	0	0	0	0	1	0	2	0
432	0	2	0	0	0	0	1	2	0	0	1	0	0	0	0	0	2	2	2	1	1	1	0	0	0	1	0	2	2	1	1	0	0	2	0	2	1	1	0	1	0	0	0	0	0	1	0	1	1
433	1	0	0	0	0	1	1	1	1	1	1	0	0	0	1	0	0	0	1	1	1	0	1	0	0	1	0	2	2	2	0	1	1	0	2	0	2	0	1	1	0	0	0	0	0	1	0	0	0
434	0	1	0	0	0	1	1	2	0	0	2	0	0	0	0	0	0	0	1	1	1	0	0	0	0	1	0	2	2	1	1	1	1	0	1	1	2	0	2	0	0	2	2	0	2	1	0	2	1
435	0	1	0	0	0	0	2	1	2	0	0	0	1	1	1	0	1	0	0	0	1	0	0	0	0	0	0	2	2	1	2	2	2	0	1	1	1	0	1	2	1	1	1	0	1	1	0	0	2
436	0	1	0	0	0	0	2	1	1	0	0	0	0	0	0	0	1	0	1	1	0	0	0	0	0	1	0	1	2	1	1	2	2	0	2	0	1	0	1	1	0	0	0	0	1	0	0	1	1
437	1	0	0	0	0	0	0	2	0	0	2	0	1	0	0	1	1	0	1	1	1	0	0	0	0	1	0	1	2	1	0	1	1	0	2	1	0	0	1	0	0	0	1	0	1	1	0	2	2
438	0	1	0	0	0	1	2	0	2	0	0	0	0	0	0	0	2	1	1	1	0	0	1	1	1	1	0	1	2	0	0	0	0	2	0	2	1	0	1	1	0	1	0	0	0	0	0	0	2
439	0	1	0	0	0	0	2	2	2	0	0	0	1	0	0	1	0	0	2	1	1	0	1	1	1	1	2	2	2	0	1	1	1	2	0	2	1	1	0	1	0	0	0	0	0	1	0	0	2
440	1	2	0	0	0	0	1	1	2	0	0	0	0	0	0	0	0	1	0	1	1	0	0	0	0	0	0	2	2	2	0	2	2	1	0	2	1	1	0	1	0	0	0	0	0	1	0	1	1
441	1	2	0	0	0	0	2	1	2	0	0	0	1	0	0	1	1	0	1	1	0	0	0	0	0	0	0	2	2	2	0	1	1	1	1	1	1	0	1	2	1	0	0	0	1	0	0	2	0
442	0	1	0	0	0	0	1	2	1	0	1	1	2	1	1	0	0	0	2	1	1	0	0	0	0	0	0	1	1	1	0	1	0	2	0	2	1	1	0	0	0	1	1	0	1	1	0	1	1
443	1	2	0	0	0	0	2	1	2	0	0	0	2	2	2	0	0	0	2	2	1	0	0	0	0	1	0	2	2	2	0	1	1	1	1	1	2	0	1	1	1	1	1	0	0	0	0	2	0
444	0	1	0	0	0	0	2	2	2	0	0	0	0	0	0	0	0	1	2	2	0	0	1	1	1	1	0	2	0	0	0	2	2	1	1	1	1	0	2	0	0	2	2	0	2	1	0	2	0
445	1	1	0	0	0	1	2	2	1	1	0	0	0	0	0	0	1	1	2	2	0	0	0	0	0	0	1	2	1	0	0	1	1	2	0	2	1	1	1	1	0	0	0	0	0	1	0	0	2
446	1	1	0	0	0	1	2	0	2	0	0	0	1	0	0	1	2	0	2	2	0	0	0	0	0	2	0	2	0	0	0	2	1	1	1	1	1	0	1	1	0	0	0	0	1	0	0	0	2
447	0	1	0	0	0	0	2	2	2	0	0	0	0	0	0	0	0	0	1	1	0	0	1	0	0	1	0	1	1	0	0	2	2	0	1	1	1	1	0	2	0	0	0	0	0	1	0	0	2
448	0	0	1	0	1	0	2	0	2	0	0	1	0	0	0	0	1	1	2	2	0	0	0	0	0	2	0	2	2	2	1	2	2	0	1	0	1	0	2	0	0	1	1	0	1	0	0	1	2
449	0	1	0	0	0	0	1	2	1	0	1	1	2	1	1	0	1	1	0	0	2	0	2	1	1	1	0	2	2	2	2	1	1	2	0	2	1	0	1	1	0	0	0	0	0	0	0	2	0
450	0	0	0	0	0	1	1	2	1	0	1	0	1	1	1	0	1	0	1	1	1	0	1	0	0	1	0	1	2	1	0	1	1	0	1	1	1	1	0	1	0	0	0	0	0	0	0	1	1
451	0	0	0	0	0	0	2	1	2	0	0	0	0	0	0	0	2	2	1	1	1	0	1	1	1	1	1	1	2	0	0	1	1	1	1	1	1	0	1	1	0	0	0	0	0	0	0	1	0
452	1	0	0	0	0	0	1	1	2	0	0	0	2	1	1	0	2	1	2	2	1	0	0	0	0	2	0	1	1	1	0	1	1	2	0	2	1	0	2	0	0	0	0	0	0	2	0	0	2
453	1	1	0	0	0	1	2	0	2	0	0	0	0	0	0	0	0	0	1	1	1	0	0	0	0	1	0	2	1	1	0	1	1	2	0	2	2	0	1	1	0	1	1	0	1	1	0	1	1
454	0	1	0	0	0	1	2	0	2	0	0	0	2	1	1	0	0	0	1	1	1	0	0	0	0	0	0	1	2	1	1	2	2	1	1	1	2	0	1	1	0	2	2	0	2	0	0	2	0
455	1	1	0	0	0	0	2	2	1	0	1	0	1	0	0	1	0	0	1	1	0	0	0	0	0	1	0	2	2	2	0	1	1	1	0	2	0	0	1	0	0	1	0	0	1	0	0	2	1
456	0	2	0	0	0	0	1	1	0	1	1	0	1	0	0	0	1	1	0	0	2	0	1	0	0	0	1	1	2	2	0	2	2	1	1	1	2	0	0	2	0	1	0	0	2	0	0	2	0
457	0	2	0	0	0	0	2	2	1	0	1	1	1	1	1	0	1	1	1	1	1	0	0	0	0	2	1	2	2	1	0	1	1	1	0	2	1	0	1	1	0	1	1	0	1	0	0	1	1
458	1	2	0	0	0	0	2	0	2	0	0	0	0	0	0	0	1	1	1	1	0	1	0	0	0	1	0	2	2	2	1	1	1	1	1	1	2	0	1	0	0	1	1	0	1	0	0	2	2
459	1	0	0	0	0	0	2	1	2	0	0	0	1	0	0	0	2	1	2	2	1	0	0	0	0	1	0	2	2	2	0	1	1	2	0	2	2	0	2	1	0	0	0	0	1	0	0	1	2
460	0	0	0	0	0	0	1	2	0	0	2	0	0	0	0	1	1	1	1	2	0	0	1	1	1	0	0	2	1	1	1	2	1	0	1	0	0	0	1	0	0	0	0	0	1	1	0	0	2
461	1	0	0	0	0	0	1	1	2	0	0	0	0	0	1	0	0	0	1	1	0	0	0	0	0	1	0	2	2	1	1	1	2	0	1	1	1	0	1	2	1	1	1	0	2	1	0	1	1
462	1	1	0	0	0	0	1	1	1	0	1	0	1	0	1	0	1	0	1	1	1	0	1	1	1	1	0	2	2	2	0	1	2	0	0	2	0	0	2	0	1	0	0	0	0	1	0	2	0
463	0	0	0	0	0	1	1	1	1	1	1	1	1	1	1	0	1	1	2	2	0	0	2	1	1	0	0	2	2	2	0	0	0	1	2	1	1	0	1	2	1	0	0	0	1	0	0	2	1
464	0	1	0	0	0	1	2	1	1	1	0	0	0	0	0	0	1	0	1	2	0	0	0	0	0	0	0	1	2	1	0	2	1	2	0	2	2	0	1	1	0	0	0	1	0	0	0	2	0
465	1	0	0	0	0	0	1	1	2	0	0	1	1	1	1	0	1	2	2	2	0	0	0	0	0	0	0	2	2	1	1	1	2	1	0	2	1	0	1	1	0	0	0	0	1	0	0	0	2
466	0	1	0	0	0	0	2	1	2	0	0	0	0	0	0	0	1	0	1	1	0	1	0	0	0	0	0	2	2	1	1	0	0	2	0	2	1	0	1	1	0	0	0	2	0	1	0	1	1
467	1	2	0	0	0	0	1	1	2	0	0	0	1	1	1	0	0	0	2	2	0	0	0	0	0	1	0	2	2	2	0	1	1	1	1	1	1	0	0	1	1	0	0	0	1	0	0	1	1
468	0	1	0	0	0	0	2	0	2	0	0	0	0	0	0	0	0	0	0	0	1	0	1	0	0	1	0	2	1	1	1	1	1	1	1	1	1	0	2	0	0	1	1	0	1	1	0	1	1
469	0	1	2	0	1	0	1	1	0	1	1	0	0	0	0	0	2	1	1	1	0	0	0	0	0	1	0	2	2	1	1	2	2	2	0	2	1	1	1	1	1	0	0	0	0	1	0	1	1
470	1	1	0	0	0	0	1	2	1	0	1	1	1	1	1	0	2	0	1	1	1	0	0	0	0	1	0	1	1	1	1	1	1	2	0	2	1	0	2	1	1	1	1	0	1	1	0	1	0
471	0	2	0	0	0	0	1	2	1	0	1	0	1	0	0	1	1	0	2	2	0	0	1	0	0	1	0	2	2	2	0	2	1	2	0	2	2	1	0	2	1	0	0	0	0	0	0	1	1
472	0	1	0	0	0	0	2	2	2	0	0	1	2	1	1	1	1	1	0	0	0	0	0	0	0	2	0	2	2	2	0	0	1	0	1	2	1	0	0	2	0	1	0	0	0	1	0	1	1
473	1	1	0	0	0	0	2	0	2	0	0	1	1	1	1	0	1	1	1	1	0	0	0	0	0	0	0	2	2	2	2	2	2	1	1	1	2	0	2	0	0	1	1	0	0	1	0	1	1
474	0	1	0	0	0	0	2	1	2	0	0	0	0	0	0	0	1	1	2	2	0	1	0	0	0	1	0	0	2	0	0	1	1	2	0	2	2	0	1	1	0	0	0	0	0	0	0	1	1
475	1	1	2	0	1	0	2	1	2	0	0	0	0	0	0	0	1	0	2	1	1	0	0	0	0	1	0	1	2	1	1	0	1	1	1	1	2	0	1	1	0	0	0	0	0	0	0	2	0
476	1	1	0	0	0	0	1	2	0	0	0	0	0	0	0	0	2	1	2	2	1	0	0	0	0	1	1	2	2	1	0	2	2	0	1	1	1	0	2	0	1	0	0	0	0	1	0	0	1
477	1	1	0	0	0	0	2	2	1	0	1	0	1	0	0	1	2	0	2	2	0	0	2	0	0	0	0	2	2	2	0	1	1	2	0	2	0	0	1	1	0	1	1	0	1	0	0	1	1
478	1	2	0	0	0	0	2	2	1	0	0	0	1	0	0	0	1	1	1	1	1	0	1	1	1	1	0	2	2	1	1	2	2	2	0	2	1	1	0	2	1	0	0	0	0	0	0	2	0
479	0	1	1	1	1	1	1	1	1	0	1	0	0	0	1	0	1	1	2	2	0	0	1	0	0	1	0	1	2	0	0	2	2	1	2	0	2	0	1	1	0	0	0	0	0	1	0	1	1
480	0	1	0	0	0	0	1	1	1	1	2	0	1	0	0	1	1	1	2	0	1	0	0	0	0	0	0	2	2	2	0	1	1	1	0	2	1	1	1	2	2	0	0	0	1	0	0	1	0
481	0	1	0	0	0	1	1	1	1	0	0	0	1	1	1	0	1	1	2	2	0	0	1	0	0	1	0	1	2	1	1	1	1	1	0	2	1	0	0	0	0	0	0	0	0	1	0	1	1
482	0	1	0	0	0	1	2	0	2	0	0	1	2	2	2	0	1	1	1	0	0	0	0	0	0	1	0	2	2	1	1	1	2	0	2	0	2	0	0	2	0	0	0	0	0	0	0	1	1
483	0	2	0	0	0	0	2	1	2	0	0	0	2	0	0	1	1	1	1	1	1	1	0	0	0	1	0	2	1	1	1	1	1	0	2	0	1	0	1	1	0	0	0	1	0	0	0	2	1
484	1	2	1	1	1	1	1	1	2	0	0	0	0	0	0	0	1	1	0	1	0	0	1	0	0	2	0	1	2	0	1	0	0	2	0	1	1	0	0	1	1	1	1	0	1	0	0	1	0
485	1	2	0	0	0	0	2	1	1	1	0	0	0	0	0	0	2	1	2	2	0	0	1	0	0	1	0	2	1	1	1	0	2	0	2	1	1	1	0	0	0	0	0	1	0	1	0	2	0
486	1	1	0	0	0	0	1	0	2	0	0	0	1	1	1	0	1	0	1	1	0	0	1	0	0	0	1	1	1	0	0	1	1	0	2	0	1	0	0	0	0	0	0	0	0	1	0	2	0
487	1	2	0	0	0	0	1	1	1	0	1	1	2	1	1	0	1	1	0	0	1	0	0	0	0	1	0	2	1	1	0	2	1	1	2	2	1	0	0	1	0	1	1	0	1	0	0	2	0
488	0	1	0	0	0	0	1	2	0	0	1	1	0	0	0	0	0	1	0	1	1	0	0	0	0	0	0	0	2	0	0	1	1	1	0	2	1	0	0	2	0	1	0	0	0	0	0	0	2
489	1	1	0	0	0	0	2	2	1	0	0	0	0	0	0	0	2	0	1	1	0	0	0	0	0	0	0	2	1	1	1	2	2	1	1	1	2	0	0	1	0	0	0	1	0	0	1	0	1
490	0	0	0	0	0	0	2	1	1	0	0	1	2	1	1	0	2	1	2	2	1	1	0	0	0	2	0	1	2	1	0	1	1	0	2	1	1	0	1	1	0	0	0	0	0	1	0	2	0
491	0	2	0	0	0	0	2	1	2	0	0	0	1	0	0	1	1	0	1	1	1	0	1	1	1	1	0	2	2	2	0	1	1	0	1	1	1	0	0	1	1	2	2	0	1	1	0	1	0
492	0	1	0	0	0	1	1	1	0	1	2	1	1	1	1	0	0	0	1	1	0	0	0	0	0	0	1	2	2	1	0	0	0	1	2	0	0	1	1	0	0	0	0	0	1	1	0	0	2
493	1	2	0	0	0	0	2	1	2	0	0	2	2	1	1	0	1	1	2	2	0	0	0	0	0	1	0	2	2	2	0	1	2	1	0	2	2	0	0	2	0	0	0	0	1	0	0	1	1
494	1	0	0	0	0	1	1	1	1	0	1	1	1	1	1	0	1	0	1	1	1	0	1	1	1	1	0	2	2	1	0	1	1	1	0	2	1	0	0	1	0	1	1	0	1	0	0	0	1
495	0	1	0	0	0	0	2	1	2	0	0	0	0	0	0	0	1	1	1	1	1	0	1	1	1	1	0	2	2	2	0	1	1	0	1	1	1	0	0	1	0	0	0	0	0	1	0	1	1
496	0	1	0	0	0	0	2	2	2	0	0	0	0	0	0	0	0	0	1	1	1	0	0	0	0	0	0	2	2	1	1	2	1	1	1	1	2	0	0	2	0	0	0	0	0	0	0	2	0
497	0	1	0	0	0	0	2	1	2	0	0	0	1	0	0	0	0	0	0	0	0	0	0	0	0	0	0	2	2	1	0	1	1	2	1	2	2	0	0	2	0	0	0	0	0	0	0	1	1
498	1	0	0	0	0	0	1	1	1	0	1	0	0	0	0	0	2	1	2	2	0	0	2	0	0	0	0	1	2	0	0	1	1	2	0	2	0	1	1	0	0	1	0	0	0	1	0	0	2
499	1	0	0	0	0	1	2	2	2	0	0	0	1	1	1	0	2	0	2	1	1	0	0	0	0	0	0	2	2	1	1	1	1	1	0	2	2	0	1	1	0	0	0	0	0	0	0	0	2
500	1	2	0	0	0	1	1	2	0	0	1	0	0	0	0	0	0	0	2	1	1	0	0	0	0	0	0	2	2	1	1	2	2	0	1	0	1	1	0	1	0	0	0	1	0	0	0	2	1
501	0	1	0	0	0	0	1	1	1	0	1	1	1	1	1	0	1	0	1	1	0	0	1	1	1	1	0	2	2	1	1	1	1	2	0	2	1	0	0	1	0	0	0	0	1	0	0	0	1
502	1	0	0	0	0	2	2	2	0	0	1	0	0	0	0	0	1	0	1	2	0	0	2	0	0	0	0	2	1	1	1	0	0	2	0	2	1	0	0	1	0	0	0	0	1	0	0	0	2
503	0	2	0	0	0	0	1	2	1	0	0	1	1	1	1	0	1	1	1	1	0	1	0	0	0	2	0	2	1	1	0	1	2	1	0	2	1	0	2	1	1	1	0	0	1	1	0	2	0
504	0	2	0	0	0	0	2	1	2	0	0	0	0	0	0	0	1	1	1	1	0	0	1	1	1	2	0	2	1	1	1	0	0	2	0	2	1	0	1	1	0	0	0	0	0	0	0	2	0
505	0	2	1	0	0	0	1	2	0	0	2	0	1	0	0	1	1	1	2	2	0	0	1	0	0	2	0	2	2	0	0	1	1	1	0	2	2	0	1	1	0	0	0	0	0	0	0	1	1
506	0	0	0	0	0	0	1	2	1	0	0	0	1	1	1	0	1	1	1	2	0	0	0	0	0	0	0	0	2	0	0	1	1	2	0	2	1	0	1	1	0	0	1	0	1	0	0	0	1
507	1	2	0	0	0	0	2	2	0	0	0	1	1	2	1	0	0	0	0	0	1	0	0	0	0	1	0	1	1	0	1	1	1	1	1	1	2	0	1	1	0	0	0	0	0	0	0	1	1
508	1	1	0	0	0	0	2	2	2	0	0	0	1	1	1	0	1	0	2	2	0	0	0	0	0	1	0	2	2	2	0	0	0	2	0	2	1	0	0	1	0	0	0	0	1	0	0	2	0
509	0	2	0	0	0	0	1	2	1	0	1	0	0	0	0	0	1	0	1	1	0	0	1	0	0	2	0	2	0	0	0	0	1	1	0	2	2	0	1	1	0	0	0	0	0	0	0	1	1
510	0	1	0	0	0	1	1	1	1	0	1	0	1	0	0	1	1	1	1	2	0	0	0	0	0	0	1	2	2	1	0	0	0	2	0	2	1	0	1	1	0	0	0	0	0	1	0	2	0
511	1	0	0	0	0	0	1	2	0	0	0	0	1	0	0	1	0	0	0	0	1	0	1	0	0	1	0	2	2	1	1	0	0	2	1	1	1	1	1	0	0	0	0	0	0	0	0	2	0
512	0	2	1	0	0	0	1	2	0	0	1	0	0	0	0	0	2	2	1	1	0	0	1	1	1	1	0	1	2	1	0	2	2	0	2	0	1	0	1	2	1	0	0	0	0	1	0	2	0
513	1	2	0	0	0	0	2	1	2	0	0	0	2	0	0	1	2	0	0	1	1	0	0	0	0	0	0	2	2	2	2	1	1	1	1	1	0	1	0	0	0	1	1	0	1	0	0	1	1
514	0	1	0	0	0	0	2	1	2	0	0	0	0	0	0	0	0	0	2	1	1	0	0	0	0	1	0	2	2	2	1	2	2	1	1	1	1	0	1	1	0	1	1	0	1	0	0	1	1
515	1	2	0	0	0	0	2	0	2	0	0	1	2	2	2	0	1	0	2	2	0	0	0	0	0	1	1	2	2	1	0	2	2	0	1	1	2	0	1	1	1	1	1	0	1	0	0	2	0
516	0	0	0	0	0	1	1	2	1	0	1	0	0	0	1	0	0	0	2	2	0	0	0	0	0	0	0	2	2	2	1	0	0	2	0	2	2	0	0	1	0	1	1	0	1	2	0	1	1
517	0	2	0	0	0	0	1	1	2	0	0	0	1	0	0	0	1	0	2	1	1	2	0	0	0	1	0	1	2	1	1	1	0	1	1	1	0	0	1	1	0	1	1	0	1	0	0	2	0
518	1	0	0	0	0	0	1	2	1	0	0	1	2	2	2	0	1	0	2	2	0	0	0	0	0	1	1	2	2	1	0	0	0	2	0	2	2	0	0	1	0	0	0	0	0	0	0	0	2
519	1	1	0	0	0	0	1	2	1	0	1	0	1	0	0	1	1	0	2	1	1	0	0	0	0	2	0	1	2	1	1	1	1	1	0	2	2	1	0	1	0	1	1	0	1	0	0	2	0
520	0	1	0	0	0	0	2	1	2	0	0	0	1	1	1	0	0	0	1	1	0	0	0	0	0	1	0	1	1	1	0	0	0	2	0	2	1	0	0	1	0	0	0	0	1	0	0	0	2
521	0	1	0	0	0	0	1	2	1	0	1	0	0	0	0	0	2	1	1	2	0	2	0	0	0	1	0	1	1	0	0	2	1	2	0	2	1	0	1	0	0	0	0	0	0	1	0	1	1
522	0	1	0	0	0	0	2	0	2	0	0	1	1	1	1	0	0	0	2	2	0	0	2	0	0	0	0	2	2	1	0	2	1	1	2	2	1	1	0	1	0	0	0	1	0	0	0	1	1
523	1	0	0	0	0	0	2	1	2	0	0	2	2	1	1	0	1	1	2	2	0	0	0	0	0	1	0	1	1	1	0	2	2	0	1	1	1	0	0	2	0	1	0	0	1	1	0	1	0
524	1	0	0	0	0	1	1	1	1	0	1	0	0	0	0	0	1	1	2	2	0	0	0	0	0	1	0	1	1	1	0	2	1	0	1	0	1	0	1	0	0	1	0	0	1	1	0	2	0
525	1	2	0	0	0	0	2	0	2	0	0	0	2	2	2	0	1	1	0	1	0	0	0	0	0	2	0	2	1	1	0	2	1	2	0	2	2	0	0	2	0	0	0	0	0	1	0	1	1
526	0	2	0	0	0	0	2	1	2	0	0	0	0	0	0	0	2	1	1	1	0	0	1	0	0	1	0	2	2	2	0	1	0	2	1	2	0	1	0	0	0	1	1	0	0	0	0	2	0
527	1	1	0	0	0	0	2	2	2	0	0	2	2	2	2	0	1	0	1	1	1	0	1	0	0	1	0	1	2	0	1	1	1	1	1	1	2	0	0	2	0	0	0	1	2	1	0	2	1
528	1	0	0	0	0	0	2	1	1	0	0	0	0	0	0	0	2	0	2	1	1	0	1	0	0	0	0	2	2	2	0	0	2	0	2	1	2	0	2	0	0	0	0	0	0	1	0	0	2
529	1	1	0	0	0	0	2	2	1	0	1	1	1	1	1	0	2	1	2	2	0	0	0	0	0	1	0	2	1	1	1	2	2	1	1	1	1	1	0	1	0	1	0	0	0	1	0	2	1
530	1	0	0	0	0	1	1	1	2	1	0	2	2	2	2	0	0	1	1	1	0	0	0	0	0	0	0	2	2	2	0	1	1	0	2	0	0	0	2	0	1	1	0	0	2	1	0	1	1
531	1	1	0	0	0	0	2	2	2	0	1	0	1	0	0	1	0	0	1	2	0	0	0	0	0	1	0	2	2	2	0	2	2	0	2	0	1	0	0	1	0	0	0	1	1	1	0	2	0
532	0	1	0	0	0	1	1	1	1	1	0	0	0	0	0	0	0	0	1	1	0	0	1	1	1	2	0	2	2	1	1	1	0	2	1	2	1	1	0	1	0	0	0	0	0	0	0	0	2
533	1	1	1	1	1	2	1	2	0	0	2	0	1	0	0	1	2	1	2	2	0	0	1	0	0	2	0	2	2	2	0	2	1	2	0	2	2	1	0	1	0	0	0	0	1	0	0	1	2
534	1	1	0	0	0	1	2	1	1	0	0	1	2	1	1	0	2	0	2	2	0	0	0	0	0	0	0	0	2	0	0	2	1	2	0	2	1	0	0	1	0	0	0	0	0	1	0	2	1
535	1	2	1	0	0	0	2	1	2	0	0	0	0	0	1	0	2	0	1	1	1	1	0	0	0	0	0	2	1	1	0	2	2	1	0	2	1	0	1	0	0	0	0	0	1	0	0	1	1
536	0	2	0	0	0	0	1	2	1	1	1	1	1	1	1	0	0	0	1	1	0	0	1	1	1	1	0	1	2	1	0	1	1	1	0	2	2	0	1	1	0	0	0	2	0	1	0	2	0
537	0	2	0	0	0	0	2	1	1	0	0	1	1	1	2	0	1	1	1	2	0	1	0	0	0	2	0	2	2	1	1	0	0	0	1	1	1	0	2	0	0	1	1	0	1	1	0	1	1
538	1	2	0	0	0	0	1	2	1	0	1	0	0	0	0	1	2	0	0	1	1	0	0	0	0	1	0	2	2	2	0	1	1	0	1	1	2	0	1	1	0	1	1	0	1	0	0	2	0
539	0	1	1	0	0	0	1	1	1	0	1	1	2	1	1	1	1	1	1	1	1	0	0	0	0	1	0	2	1	1	1	1	1	0	1	1	1	0	1	2	1	0	0	0	0	1	0	1	2
540	1	0	0	0	0	0	2	0	1	0	1	0	0	0	0	0	1	1	1	1	0	1	0	0	0	0	0	2	1	1	0	0	0	2	0	2	2	0	1	1	0	0	0	1	0	0	0	2	0
541	0	0	0	0	0	0	2	1	2	0	0	0	0	0	0	0	1	0	1	1	0	0	0	0	0	0	0	2	2	2	0	0	0	0	1	1	1	0	0	2	0	0	0	1	2	0	0	1	1
542	1	0	0	0	0	0	1	1	1	0	0	0	0	0	0	0	1	0	1	1	1	0	1	1	1	2	0	2	2	2	0	2	2	2	0	2	1	0	1	1	0	0	0	0	0	1	0	0	2
543	0	1	0	0	0	0	2	1	2	0	0	0	0	0	0	0	0	0	1	1	0	0	1	1	1	2	0	2	2	2	0	0	0	2	0	2	2	1	0	2	1	0	0	0	0	0	0	1	1
544	0	0	0	0	0	0	2	1	2	0	0	1	2	2	2	0	1	1	1	1	1	0	0	0	0	0	0	2	1	1	1	2	2	0	1	0	1	1	0	1	0	1	0	0	0	0	0	0	2
545	0	1	1	1	1	2	2	1	1	0	0	0	0	0	0	0	1	1	2	2	0	0	0	0	0	0	0	1	2	1	1	0	1	2	1	2	2	0	0	2	0	0	0	0	0	0	0	1	1
546	0	1	0	0	0	0	1	1	2	0	0	1	2	1	1	0	1	1	1	1	0	0	1	1	1	1	0	1	1	1	0	1	1	1	0	2	1	2	0	0	0	0	0	0	0	0	0	2	0
547	1	2	1	0	0	0	2	1	2	0	0	0	1	0	0	1	1	1	2	2	0	0	0	0	0	2	0	2	1	1	1	1	1	1	1	1	1	0	0	1	0	1	1	0	1	2	0	2	0
548	0	1	0	0	0	0	1	1	1	0	0	0	0	0	1	0	1	1	0	1	0	0	0	0	0	1	0	1	2	1	1	2	1	2	0	2	2	1	0	2	1	0	0	0	1	0	0	1	0
549	0	1	0	0	0	1	2	0	2	0	0	0	1	0	0	1	0	0	0	1	0	0	0	0	0	1	0	1	2	1	0	1	1	0	0	2	2	0	1	1	0	0	0	0	0	1	0	1	1
550	0	1	0	0	0	0	1	1	2	0	0	0	0	0	1	0	0	0	2	1	1	0	0	0	0	0	0	0	2	0	0	1	1	1	1	1	2	0	0	2	0	0	0	0	1	0	0	2	1
551	0	2	0	0	0	0	2	1	0	0	0	0	0	0	0	0	1	1	1	1	0	0	0	0	0	1	0	2	2	2	0	1	1	2	1	2	1	0	0	1	0	1	0	0	1	0	0	1	0
552	1	0	0	0	0	2	1	1	1	0	1	0	0	0	0	0	2	0	2	2	0	0	1	0	0	2	0	2	2	1	1	2	1	2	0	2	1	0	1	1	0	1	0	0	0	1	0	1	1
553	0	0	0	0	0	1	2	2	2	0	0	1	2	2	2	0	2	1	2	2	0	0	0	0	0	2	1	1	1	0	0	2	2	0	1	1	0	2	0	0	0	1	1	0	1	1	0	1	1
554	1	2	0	0	0	0	2	2	1	0	1	0	1	1	1	0	2	1	1	1	1	0	0	0	0	2	0	2	2	2	2	1	2	1	2	1	2	0	0	1	0	0	0	0	0	0	0	2	0
555	0	0	0	0	0	1	1	2	1	0	1	0	0	0	0	0	0	0	0	0	0	0	2	0	0	1	0	2	1	1	1	0	0	1	1	1	1	0	2	1	1	1	1	0	1	0	0	0	2
556	1	1	0	0	0	0	1	1	2	0	0	0	2	0	0	1	1	1	1	2	0	0	0	0	0	0	0	2	2	2	1	1	1	2	0	2	1	1	0	2	1	0	0	2	0	1	0	1	0
557	0	1	0	0	0	0	2	1	1	0	0	0	0	0	0	0	1	1	1	1	0	0	0	0	0	2	0	1	2	1	0	2	1	0	1	1	2	0	1	1	0	1	0	0	2	0	0	2	0
558	0	2	0	0	0	0	1	1	2	0	0	0	0	0	0	0	1	1	1	1	0	0	1	0	0	1	0	2	1	1	0	1	1	2	0	2	0	1	0	1	0	1	1	0	1	0	0	0	2
559	0	1	0	0	0	1	2	2	1	0	0	1	2	1	1	0	0	0	0	0	0	0	0	0	0	2	1	2	2	1	1	2	1	1	1	1	0	0	1	0	0	0	0	0	0	2	0	1	0
560	1	1	0	0	0	0	2	0	2	0	0	1	1	1	1	0	1	1	1	1	0	0	0	0	0	2	0	2	2	1	1	2	2	0	1	1	2	0	1	1	0	0	0	0	2	0	0	1	1
561	0	1	0	0	0	0	2	2	1	0	0	0	1	0	0	0	1	1	0	0	1	1	0	0	0	0	0	2	1	1	0	2	1	1	1	1	1	0	1	2	1	0	0	0	0	0	0	1	0
562	0	1	0	0	0	1	2	2	2	0	0	0	0	0	0	0	1	1	1	2	0	1	0	0	0	0	0	2	2	2	0	1	1	1	0	2	1	0	0	1	0	0	0	1	0	1	0	0	1
563	1	0	0	0	0	0	2	0	2	0	0	2	2	1	1	0	1	1	1	0	1	0	0	0	0	1	1	1	1	0	0	1	1	2	0	2	1	0	1	2	1	0	0	0	1	1	0	1	1
564	0	1	0	0	0	0	2	0	2	0	0	0	0	0	0	0	1	1	2	2	0	1	0	0	0	0	0	1	2	1	0	1	0	1	1	1	1	1	1	2	2	1	0	0	1	0	0	1	1
565	0	1	0	0	0	0	2	1	1	0	0	0	1	0	0	0	1	0	0	0	1	0	0	0	0	2	0	1	2	1	0	2	1	1	0	2	1	1	0	0	0	1	0	0	0	0	0	2	0
566	0	2	0	0	0	0	2	1	1	0	0	1	2	2	2	0	2	2	1	1	1	0	0	0	0	1	0	2	2	1	0	1	1	2	0	2	2	0	1	1	1	0	0	0	1	0	0	2	0
567	0	2	1	0	0	0	1	1	1	0	1	0	0	0	0	0	2	1	2	2	1	0	0	0	0	2	0	2	2	2	0	0	0	1	2	1	1	1	1	1	0	1	1	1	1	1	0	2	1
568	0	1	0	0	0	0	0	2	1	0	0	0	0	0	0	0	1	0	2	2	0	0	0	0	0	1	0	2	2	2	0	0	1	0	1	2	1	0	1	1	0	1	1	0	1	1	0	2	0
569	1	1	0	0	0	0	2	2	1	0	0	0	1	0	0	1	1	0	1	1	0	0	0	0	0	0	0	1	2	1	0	1	1	1	1	1	2	0	0	2	0	1	1	0	1	0	0	2	0
570	1	0	0	0	0	2	2	2	2	0	1	1	1	1	1	0	1	2	1	1	1	0	0	0	0	1	0	1	2	0	0	1	1	1	0	1	0	1	0	0	0	1	1	0	0	1	0	2	0
571	0	1	0	0	0	0	1	1	2	0	0	0	1	1	1	0	2	2	2	2	0	0	0	0	0	1	0	2	2	2	1	2	1	2	0	2	0	0	1	0	0	0	0	2	0	2	0	0	1
572	1	1	0	0	0	0	2	1	1	0	0	1	1	1	1	0	1	0	1	1	0	0	0	0	0	2	0	2	2	2	1	1	0	1	1	1	0	1	1	0	0	0	0	0	1	0	0	0	2
573	0	0	0	0	0	0	1	1	2	1	0	0	1	0	0	1	2	2	0	0	2	0	0	0	0	2	0	2	2	2	0	1	0	2	0	2	2	0	0	1	0	1	1	0	2	2	0	1	1
574	0	2	0	0	0	0	2	2	2	0	0	1	1	1	1	0	1	0	1	1	0	0	0	0	0	1	0	2	2	1	2	1	1	2	0	2	1	1	0	1	0	0	1	0	1	0	0	0	2
575	0	1	0	0	0	1	2	1	1	0	0	0	2	0	0	1	2	1	2	2	0	0	0	0	0	1	0	2	2	1	2	1	1	0	1	1	1	0	1	1	0	0	0	0	1	0	0	0	2
576	0	0	0	0	0	0	1	1	2	0	0	0	1	1	1	0	2	1	2	2	0	0	0	0	0	1	0	2	2	2	0	1	1	2	0	2	1	0	1	1	0	0	0	1	0	1	0	0	1
577	1	1	0	0	0	0	2	1	2	0	0	0	1	0	0	1	1	0	2	2	0	0	0	0	0	2	0	1	2	0	0	1	1	1	0	2	1	1	0	0	0	0	1	0	1	1	0	2	0
578	0	1	0	0	0	0	1	2	1	0	0	0	2	1	1	1	2	1	0	0	1	0	0	0	0	0	0	2	2	2	1	2	1	1	0	2	2	0	0	2	0	0	0	0	1	1	0	0	2
579	1	1	0	0	0	0	2	2	1	0	0	0	0	0	0	0	0	0	2	2	0	0	0	0	0	2	0	1	2	2	1	1	1	0	1	1	2	0	1	1	0	0	0	0	0	1	0	1	1
580	0	2	0	0	0	0	2	2	1	0	0	0	0	0	0	0	1	1	1	1	1	0	0	0	0	1	0	0	2	0	0	1	0	2	0	2	2	0	0	2	0	0	0	0	0	1	0	2	0
581	0	1	0	0	0	0	1	0	2	0	0	0	0	0	0	0	0	0	0	0	1	0	2	0	0	1	1	2	2	1	0	1	2	1	1	1	1	1	0	1	0	1	1	0	1	1	0	2	1
582	0	1	0	0	0	1	1	2	0	0	1	1	1	1	1	0	2	1	0	0	1	0	0	0	0	1	0	1	2	1	0	1	1	1	1	1	1	1	0	1	0	1	1	0	1	1	0	1	1
583	1	2	0	0	0	0	1	2	1	0	1	1	1	1	1	0	1	1	1	1	1	0	0	0	0	0	0	2	2	2	0	0	1	2	1	2	1	1	0	1	0	0	0	0	0	0	0	1	1
584	1	1	0	0	0	0	2	2	1	0	0	2	2	2	2	0	0	0	1	1	0	0	2	0	0	0	0	0	2	0	0	1	1	1	2	1	1	0	0	2	0	0	0	0	0	1	0	2	0
585	0	1	0	0	0	0	2	0	2	0	0	0	0	0	0	0	1	1	2	2	0	0	0	0	0	0	0	2	2	2	0	2	2	0	2	0	1	0	0	1	0	0	0	0	0	1	1	1	0
586	0	2	0	0	0	0	2	1	2	0	0	1	2	2	2	0	0	1	2	2	0	0	0	0	0	2	0	0	2	0	0	1	1	1	0	1	1	0	0	1	1	1	0	0	1	0	0	1	1
587	0	0	1	0	1	0	0	2	0	0	2	0	1	0	0	1	2	1	1	1	1	0	0	0	0	1	0	2	2	2	1	1	0	1	1	1	2	0	1	1	0	0	0	0	0	1	0	2	1
588	0	2	1	0	0	0	2	0	2	0	0	1	2	2	2	0	2	0	1	1	1	0	0	0	0	1	0	1	2	2	0	2	2	0	2	0	1	0	2	0	0	1	1	0	1	2	1	1	0
589	0	1	0	0	0	0	1	2	1	0	1	0	1	0	0	1	1	0	2	1	1	0	0	0	0	1	0	1	1	0	0	1	1	1	1	1	1	0	2	0	1	0	0	0	0	0	0	1	1
590	0	2	0	0	0	0	2	2	1	0	0	1	2	2	2	0	1	1	1	1	1	0	0	0	0	1	0	1	1	1	0	1	0	1	1	1	1	0	1	1	0	1	0	0	1	0	0	2	1
591	0	2	0	0	0	1	2	0	2	0	0	0	0	0	0	0	1	0	2	2	0	1	0	0	0	2	0	1	1	1	0	1	1	1	1	1	1	0	0	2	0	0	0	0	1	0	0	2	0
592	0	2	0	0	0	0	2	1	1	0	0	0	1	0	0	1	1	0	2	1	1	0	1	1	1	1	0	2	1	1	1	1	1	2	0	2	1	0	2	0	0	0	0	0	0	1	0	1	2
593	1	1	0	0	0	0	2	2	2	0	0	1	2	2	2	0	1	0	2	1	1	0	1	1	1	1	0	2	2	2	1	0	1	0	1	2	0	0	1	1	0	0	0	1	2	0	0	1	1
594	1	2	0	0	0	0	1	2	0	0	0	0	0	0	0	0	0	0	0	0	0	0	0	0	0	0	0	2	2	0	0	0	0	2	0	2	1	0	0	0	0	0	0	0	0	0	0	1	1
595	1	0	0	0	0	0	2	1	2	0	0	0	1	1	1	0	2	2	1	1	1	0	1	0	0	2	0	2	2	1	2	2	2	1	1	1	0	1	1	0	0	0	0	1	0	0	0	0	2
596	0	2	0	0	0	0	2	2	1	0	0	0	0	0	0	0	0	0	1	1	0	0	0	0	0	1	0	1	2	2	1	1	0	2	0	2	1	1	0	0	0	0	0	0	0	1	0	2	1
597	0	1	0	0	0	0	2	2	0	0	1	1	0	0	0	0	1	1	0	0	0	2	0	0	0	1	1	1	2	0	0	1	1	1	1	1	2	0	0	2	0	0	0	0	0	1	0	1	1
598	1	1	0	0	0	0	2	2	1	0	1	0	0	0	0	0	0	0	0	0	1	0	0	0	0	1	0	1	2	1	0	1	0	2	0	2	1	0	0	1	1	1	1	1	1	1	0	2	0
599	0	1	0	0	0	0	2	2	2	0	0	0	1	1	1	0	1	0	1	1	1	0	0	0	0	0	0	1	1	0	0	1	1	1	0	2	1	0	0	0	0	0	0	0	0	1	0	1	1
600	0	1	0	0	0	0	2	2	2	0	0	0	1	1	1	0	1	1	1	1	0	0	0	0	0	0	0	1	2	1	0	2	2	1	1	1	1	0	1	1	0	0	0	0	0	0	0	2	0
601	0	1	0	0	0	0	2	1	1	0	1	0	1	1	1	0	1	1	2	2	0	0	0	0	0	2	0	2	2	2	1	1	1	2	0	2	0	1	1	0	0	1	1	0	1	1	0	1	1
602	0	1	0	0	0	0	2	1	1	0	0	0	1	1	1	0	1	1	0	0	1	0	1	0	0	1	0	2	2	2	0	2	2	2	0	2	2	0	0	2	0	0	0	0	0	2	0	1	1
603	0	2	0	0	0	0	2	2	2	0	0	0	0	0	1	0	1	0	1	1	0	0	0	0	0	1	0	1	1	0	1	0	1	1	1	1	2	0	0	2	0	1	0	0	2	0	0	0	2
604	0	1	0	0	0	0	2	2	2	0	0	0	0	0	0	0	2	1	2	1	1	0	1	1	1	1	0	2	2	2	2	0	0	1	2	1	1	0	1	1	0	1	0	0	1	0	0	2	0
605	0	2	0	0	0	0	2	2	1	0	0	0	1	0	0	1	2	1	2	2	0	0	0	0	0	1	0	2	2	2	0	1	1	1	0	2	1	0	0	1	0	0	0	0	0	1	0	2	0
606	0	0	0	0	0	1	2	1	2	0	0	1	2	1	1	0	2	2	0	0	0	0	2	0	0	0	0	2	1	1	0	0	0	2	0	2	1	0	1	1	0	0	0	0	0	2	0	2	1
607	0	1	0	0	0	0	2	0	2	0	0	1	1	1	1	0	1	1	2	2	0	1	0	0	0	1	0	2	2	2	1	1	1	1	1	1	0	1	1	0	0	0	0	0	0	1	0	0	2
608	0	1	0	0	0	0	1	1	1	0	0	0	1	1	1	0	2	1	2	2	0	0	0	0	0	1	0	2	2	2	0	0	0	1	2	1	1	0	1	1	0	0	0	0	0	1	0	0	2
609	1	2	0	0	0	0	1	1	1	0	1	0	1	0	1	0	0	0	2	2	0	0	0	0	0	1	0	2	2	2	1	2	1	0	1	0	1	0	2	0	0	1	1	0	0	0	0	2	0
610	1	1	0	0	0	1	2	0	2	0	0	1	1	1	1	0	1	1	1	1	0	0	1	0	0	0	0	2	2	2	0	1	1	0	1	1	2	0	0	2	1	0	0	0	0	1	0	1	1
611	1	1	0	0	0	0	2	1	2	0	0	1	1	1	1	0	2	0	0	1	1	0	0	0	0	0	0	1	2	1	0	0	1	0	1	2	0	0	2	0	1	0	0	0	0	1	0	2	2
612	1	1	0	0	0	1	2	2	2	0	0	1	1	1	1	0	1	1	1	1	0	0	0	0	0	1	0	1	1	1	1	2	1	1	0	2	1	1	0	1	0	2	2	0	1	1	0	2	0
613	1	2	0	0	0	0	1	2	0	0	1	0	0	0	0	0	2	1	2	2	1	0	0	0	0	1	0	1	2	1	0	1	1	1	1	1	1	0	0	1	0	0	0	0	0	1	0	2	0
614	0	0	0	0	0	0	1	2	1	0	1	0	0	0	0	0	2	1	2	2	1	1	0	0	0	0	0	2	2	2	0	1	1	1	1	1	1	0	1	1	0	1	1	0	1	1	0	1	1
615	0	1	0	0	0	1	2	0	2	0	0	0	0	0	0	0	0	0	1	1	0	0	0	0	0	2	0	1	2	1	0	0	0	1	0	2	0	0	2	0	0	0	0	0	0	1	0	1	1
616	0	0	0	0	0	0	2	2	2	0	0	1	1	1	1	0	1	1	1	1	1	0	0	0	0	1	0	2	2	1	1	0	0	2	0	2	2	0	2	1	0	1	1	0	1	0	0	0	2
617	1	1	0	0	0	0	2	1	2	0	0	0	1	1	1	0	0	0	1	2	0	0	0	0	0	1	0	2	1	1	0	0	0	1	2	0	1	0	2	0	0	0	0	0	0	2	0	2	0
618	1	1	0	0	0	0	2	2	2	0	0	0	0	0	0	0	0	0	1	1	1	0	0	0	0	1	0	2	2	2	1	1	1	1	0	2	2	0	1	1	0	0	0	0	0	1	0	1	1
619	0	2	0	0	0	0	2	1	1	0	0	0	0	0	0	0	1	0	2	2	0	0	0	0	0	0	0	2	2	2	0	0	0	1	1	1	2	0	0	1	0	1	1	0	0	0	0	2	1
620	1	1	0	0	0	0	1	1	1	0	0	0	1	1	1	0	0	0	2	1	1	0	0	0	0	0	1	2	2	1	0	1	1	0	1	1	2	0	1	2	1	0	1	0	1	1	0	1	1
621	1	2	0	0	0	0	2	2	2	0	0	0	1	1	1	0	1	1	0	0	1	1	0	0	0	2	0	2	2	1	2	1	1	1	0	2	0	2	0	0	0	1	1	0	1	0	0	2	1
622	0	0	0	0	0	1	2	2	1	0	0	0	1	0	0	0	1	1	1	1	0	0	0	0	0	1	0	2	0	0	0	2	1	2	0	2	2	0	0	2	0	1	1	0	1	1	0	1	2
623	0	1	0	0	0	0	2	1	2	0	0	0	0	0	0	0	1	1	0	0	1	0	0	0	0	1	0	2	2	2	0	2	1	1	0	2	2	0	1	0	0	0	0	0	0	1	0	2	1
624	1	1	1	1	1	1	2	2	1	0	1	1	1	1	1	0	2	1	1	1	1	0	1	0	0	2	0	1	1	1	1	2	2	0	2	0	1	0	1	2	1	0	0	0	0	0	0	1	1
625	0	0	0	0	0	0	1	2	0	0	1	0	0	0	1	0	1	1	2	2	0	0	1	0	0	0	0	2	2	2	0	1	0	1	1	1	1	0	1	0	0	2	2	0	2	1	0	1	1
626	1	0	0	0	0	1	1	2	1	0	1	0	1	0	0	1	0	1	2	2	0	0	0	0	0	1	0	2	2	1	2	1	1	1	1	1	1	0	2	0	1	0	0	0	0	1	0	1	1
627	0	1	0	0	0	0	2	2	1	0	1	0	1	0	1	0	2	0	2	2	0	0	0	0	0	0	1	2	2	1	0	2	2	1	0	2	1	0	1	2	1	1	1	0	1	1	0	2	0
628	1	1	0	0	0	0	2	2	1	0	0	1	0	0	0	0	0	0	1	1	1	0	0	0	0	1	0	2	2	1	0	1	1	1	1	1	1	0	2	0	0	1	1	0	1	1	0	1	0
629	0	1	0	0	0	0	2	2	1	0	0	1	1	1	1	0	2	0	2	2	0	0	0	0	0	1	0	1	2	1	0	0	0	2	0	2	1	0	0	2	0	1	0	0	2	0	0	1	1
630	1	1	0	0	0	1	1	1	1	0	0	0	0	0	0	0	2	1	1	1	0	0	1	0	0	1	0	2	1	1	1	1	1	1	0	2	2	0	0	2	0	1	1	0	0	0	0	2	0
631	1	1	0	0	0	0	2	1	2	0	0	0	1	0	0	1	1	0	2	1	1	0	0	0	0	2	0	2	2	2	2	1	1	1	1	1	1	0	2	0	0	1	0	0	1	0	0	1	0
632	0	0	0	0	0	0	2	0	1	0	0	0	0	0	0	0	0	0	2	2	0	0	0	0	0	1	0	2	2	2	0	2	1	1	2	2	2	0	0	2	0	0	0	0	0	0	0	1	1
633	1	1	0	0	0	0	2	1	2	0	0	0	0	0	0	0	1	1	2	2	0	0	1	0	0	0	0	2	1	1	1	0	0	2	0	2	0	1	0	0	0	0	0	1	2	0	0	0	2
634	0	1	0	0	0	1	2	2	1	0	0	0	0	0	0	0	0	0	1	1	0	0	1	0	0	0	0	2	1	1	1	1	0	1	1	1	1	0	2	1	1	0	0	0	0	1	0	1	2
635	1	0	0	0	0	0	1	1	1	0	1	0	0	0	0	0	1	1	2	2	0	0	0	0	0	1	0	1	1	1	0	1	1	2	2	1	2	0	0	1	0	0	0	0	0	0	0	0	2
636	0	1	1	1	1	1	1	2	1	0	0	0	0	0	0	1	2	1	1	1	0	0	2	0	0	1	0	2	1	0	0	1	0	1	1	1	1	0	2	1	1	1	0	0	0	0	0	0	1
637	1	2	1	0	0	0	1	2	0	0	0	1	1	1	1	0	1	1	1	1	0	0	2	1	1	0	0	2	2	2	0	2	1	0	1	1	0	1	0	0	0	2	2	0	1	1	0	2	1
638	0	1	0	0	0	0	1	1	1	1	1	0	0	0	0	0	2	1	2	2	0	0	0	0	0	0	0	2	2	1	2	0	0	2	0	2	1	0	2	1	1	0	0	0	1	0	0	1	1
639	0	1	0	0	0	0	1	2	0	0	1	1	1	1	1	0	1	0	1	1	1	0	0	0	0	2	1	2	2	1	1	1	1	1	1	1	0	0	1	1	0	1	1	0	1	2	0	1	1
640	1	1	0	0	0	1	2	2	2	0	0	0	1	0	1	0	0	0	2	2	0	0	0	0	0	1	0	2	1	0	0	0	0	2	0	2	2	1	0	0	0	1	1	0	1	0	0	1	1
641	0	2	1	0	0	0	1	1	1	0	1	1	2	1	1	1	1	0	1	1	0	1	0	0	0	1	0	1	2	0	1	0	0	1	1	1	2	0	0	2	0	0	0	1	0	0	0	1	2
642	0	1	0	0	0	0	1	1	2	0	0	0	2	0	0	1	1	0	1	1	0	0	0	0	0	1	1	2	2	1	1	1	1	2	0	2	1	0	1	0	0	0	0	0	0	1	1	1	0
643	0	2	0	0	0	0	2	1	2	0	0	0	1	0	0	1	1	0	1	1	0	0	0	0	0	0	0	1	2	1	0	2	1	0	1	1	1	2	0	0	0	1	0	0	1	1	0	2	0
644	0	2	0	0	0	0	2	2	1	0	1	1	2	2	2	0	1	1	1	1	0	0	1	0	0	1	0	1	2	1	1	1	1	1	0	2	2	0	0	1	0	2	2	0	2	1	0	1	1
645	0	1	0	0	0	0	1	1	0	1	2	1	2	1	1	0	1	1	1	1	1	0	0	0	0	1	0	2	2	2	1	1	1	2	0	2	2	1	0	0	0	0	0	1	0	0	0	2	1
646	1	2	0	0	0	0	2	1	1	0	0	1	1	1	1	0	1	0	2	2	0	0	1	1	1	1	0	2	2	1	2	1	1	1	0	2	0	1	0	0	0	1	1	0	1	1	0	1	1
647	0	0	1	0	0	1	1	1	1	0	1	0	0	0	0	0	1	1	2	2	0	0	0	0	0	0	0	2	1	1	0	1	1	2	0	2	1	1	1	1	0	0	0	1	1	1	0	1	1
648	1	0	0	0	0	0	1	2	0	0	1	0	1	0	0	1	0	0	1	1	1	0	0	0	0	0	0	2	2	2	0	0	0	2	0	2	1	1	0	1	0	0	0	0	0	0	0	2	1
649	0	2	1	0	0	1	2	1	1	0	0	0	0	0	0	0	1	1	0	0	1	0	0	0	0	0	0	2	1	1	1	0	0	2	0	2	2	0	0	1	0	1	1	0	1	0	0	1	1
650	0	2	1	0	0	0	2	1	1	0	0	0	0	0	0	0	0	0	0	0	1	0	1	0	0	1	0	2	2	1	1	1	0	2	0	2	1	0	2	0	0	1	1	0	2	0	0	0	2
651	0	1	0	0	0	0	2	1	1	0	0	0	0	0	0	0	1	1	1	1	0	0	0	0	0	1	0	1	2	1	0	1	0	2	2	0	1	0	0	1	0	1	0	0	0	1	0	2	0
652	0	0	0	0	0	1	2	1	2	0	0	1	2	1	1	0	1	0	1	1	0	0	2	1	1	0	0	2	1	1	0	2	2	2	0	2	1	0	1	2	1	0	0	1	0	0	0	1	1
653	0	0	0	0	0	0	1	1	2	0	1	0	0	0	0	0	2	2	1	1	1	0	0	0	0	2	0	1	2	2	1	1	1	0	2	1	1	0	0	1	0	0	0	0	0	0	0	1	1
654	1	2	0	0	0	0	2	2	2	0	0	1	1	1	1	0	0	1	2	2	0	0	0	0	0	0	0	2	2	2	0	2	2	0	2	0	2	0	1	1	0	1	1	0	0	1	0	1	1
655	0	2	0	0	0	1	1	1	2	0	0	0	2	0	0	1	0	0	1	1	0	0	0	0	0	1	0	2	1	1	0	0	0	1	0	2	1	0	2	0	0	0	0	0	0	0	0	2	2
656	0	0	0	0	0	1	2	2	2	0	0	0	0	0	0	0	1	1	1	1	1	0	0	0	0	1	0	2	2	1	0	1	1	0	2	1	2	0	0	2	0	1	1	1	1	2	0	1	2
657	1	1	0	0	0	0	1	1	1	0	1	0	1	0	0	1	2	1	1	1	0	0	0	0	0	0	2	2	2	0	1	1	1	1	1	1	0	1	0	1	0	1	1	0	1	1	0	1	1
658	0	0	0	0	0	0	1	2	0	0	0	0	1	0	0	1	0	0	0	1	0	0	1	1	1	1	0	0	1	0	0	1	1	0	2	0	1	0	0	2	0	1	0	0	0	0	0	1	1
659	0	2	0	0	0	0	2	2	2	0	0	0	1	0	0	1	1	0	1	1	0	0	0	0	0	1	0	2	2	2	0	2	2	0	2	0	1	0	0	1	0	1	0	0	1	0	0	2	1
660	1	1	0	0	0	0	2	2	1	0	0	1	2	1	1	1	2	0	1	1	0	0	0	0	0	1	0	1	2	1	0	0	0	1	1	1	2	0	0	1	0	0	0	1	0	1	0	2	1
661	0	1	0	0	0	0	1	0	2	0	0	1	2	2	2	0	0	0	0	0	0	0	0	0	0	0	0	1	2	0	1	1	1	1	1	1	1	0	2	0	0	2	1	0	1	0	0	0	2
662	1	0	0	0	0	0	2	1	2	0	0	0	0	0	0	0	1	1	1	2	0	0	1	0	0	1	0	2	1	0	0	2	2	2	0	2	0	1	1	0	0	0	0	1	1	2	0	2	2
663	1	0	0	0	0	0	2	0	2	0	0	0	0	0	0	0	1	1	1	1	0	0	0	0	0	2	0	2	2	2	0	2	2	1	2	0	0	0	1	0	0	1	1	0	1	2	0	2	1
664	0	1	0	0	0	0	2	2	1	0	0	1	2	1	1	0	2	1	1	1	0	0	0	0	0	2	0	1	1	1	0	1	1	2	0	2	2	0	1	2	1	0	0	0	0	0	0	1	1
665	1	1	0	0	0	0	2	2	2	0	0	0	1	1	1	0	1	2	1	1	1	0	0	0	0	1	0	2	2	2	0	1	1	2	0	2	2	0	0	2	0	1	0	0	1	1	0	1	1
666	0	1	1	1	1	1	2	2	1	0	0	0	0	0	0	0	1	0	1	1	0	0	1	0	0	0	0	2	2	1	1	1	1	0	2	0	2	0	0	2	0	1	1	0	1	1	0	1	1
667	0	2	0	0	0	0	2	1	2	0	0	1	1	1	1	0	2	2	2	2	0	0	0	0	0	1	0	1	1	1	0	1	1	2	0	2	2	0	0	2	0	0	0	0	0	0	0	2	1
668	1	1	0	0	0	0	1	2	1	0	1	0	0	0	0	0	1	1	0	0	1	0	0	0	0	1	0	1	2	1	1	1	1	1	1	1	1	0	0	1	0	0	0	1	0	0	0	0	2
669	0	1	0	0	0	0	1	2	1	0	1	0	0	0	0	0	2	1	0	0	1	0	2	1	1	1	0	2	2	2	0	2	2	2	0	2	2	0	0	2	0	0	0	0	1	0	0	1	1
670	1	2	0	0	0	0	1	2	0	0	0	0	0	0	0	0	1	1	2	2	0	0	0	0	0	1	1	2	2	1	1	2	1	1	1	2	2	0	0	1	0	1	1	0	1	1	0	2	1
671	1	1	0	0	0	0	2	1	2	0	0	1	1	1	1	0	2	2	1	1	1	0	0	0	0	1	0	1	1	0	0	2	2	1	1	1	1	0	0	2	0	1	0	0	1	1	0	0	1
672	1	1	0	0	0	1	1	2	0	0	1	0	0	0	1	0	1	0	1	1	1	0	0	0	0	0	0	1	2	1	0	1	2	2	0	2	0	1	1	0	0	1	1	0	1	0	0	2	0
673	1	0	0	0	0	0	2	1	2	0	0	1	2	2	2	0	1	1	0	1	0	0	0	0	0	1	2	2	2	0	1	2	1	1	2	2	1	0	0	2	0	0	0	0	0	1	0	2	1
674	0	0	0	0	0	1	2	0	2	0	0	0	0	0	0	0	2	2	1	1	1	0	0	0	0	0	0	2	2	2	0	1	2	2	0	2	1	0	0	0	0	0	0	0	0	0	0	1	1
675	1	1	0	0	0	0	1	2	0	0	1	1	2	2	2	0	1	1	1	0	1	0	0	0	0	0	0	2	1	1	1	1	1	1	1	1	1	1	1	1	0	0	1	0	1	0	0	1	1
676	1	2	0	0	0	0	2	1	1	0	0	1	1	1	1	0	1	1	1	1	0	0	0	0	0	1	0	1	2	0	0	2	2	0	2	0	1	1	0	1	0	0	0	0	0	0	0	1	1
677	0	1	0	0	0	0	2	1	1	1	0	0	1	0	0	1	0	1	2	2	0	0	0	0	0	0	0	1	2	0	1	1	1	1	0	2	1	0	0	2	0	1	1	0	1	0	0	0	1
678	1	2	0	0	0	0	2	2	2	0	0	1	1	1	1	0	2	2	1	1	0	0	0	0	0	1	0	2	2	2	0	2	1	2	0	2	2	0	1	1	1	0	0	1	0	1	0	2	0
679	0	1	1	1	1	2	2	2	1	0	0	1	2	0	0	0	2	1	1	1	0	0	0	0	0	1	0	2	1	0	0	0	0	2	0	2	0	1	1	0	0	0	0	0	2	0	0	0	2
680	1	1	0	0	0	0	2	1	2	0	0	0	0	0	0	0	1	0	0	0	1	0	0	0	0	2	0	2	1	0	0	0	0	2	0	2	2	0	0	2	0	0	0	0	0	1	0	2	1
681	1	1	0	0	0	0	2	0	1	0	0	1	1	1	1	0	1	1	1	1	0	0	0	0	0	0	1	2	2	1	0	2	2	1	1	1	2	0	1	1	1	0	0	0	0	0	0	0	2
682	1	1	0	0	0	0	2	1	1	0	1	1	1	1	1	0	2	2	2	2	0	0	0	0	0	0	0	1	2	0	0	2	1	2	0	2	2	0	1	1	1	0	0	0	1	1	0	1	1
683	1	2	0	0	0	0	2	0	2	0	0	0	1	0	0	1	0	0	1	1	0	0	0	0	0	1	0	2	2	2	0	2	2	1	1	1	1	0	1	1	0	0	0	1	1	2	0	2	0
684	1	0	0	0	0	1	1	2	2	0	0	1	1	1	1	0	0	0	1	1	1	1	0	0	0	1	0	2	2	1	1	0	2	0	2	1	2	0	1	1	0	0	0	0	1	0	0	1	1
685	0	1	0	0	0	1	2	1	2	0	0	1	1	1	1	0	0	0	0	0	0	0	0	0	0	1	0	2	1	1	1	1	1	1	0	2	2	0	0	2	1	0	0	0	1	0	0	0	2
686	1	1	0	0	0	0	2	1	2	0	0	1	1	1	1	0	2	2	0	0	2	0	0	0	0	2	0	2	2	2	0	2	2	1	0	2	2	0	1	1	0	1	0	0	1	0	0	1	1
687	0	2	1	0	0	0	2	2	2	1	0	1	1	1	1	0	0	0	0	0	1	0	0	0	0	1	0	1	2	1	0	1	1	0	2	0	1	1	0	1	0	1	0	0	1	0	0	1	1
688	0	0	0	0	0	0	2	2	2	0	0	0	1	1	1	0	1	0	1	1	1	1	0	0	0	1	0	2	2	2	0	1	0	2	0	2	2	0	0	2	0	0	0	1	0	0	0	1	1
689	1	1	1	0	0	0	2	1	1	0	0	1	1	1	1	0	1	0	1	1	0	0	0	0	0	2	0	1	2	0	1	2	2	0	1	1	2	0	0	2	0	0	0	0	1	0	0	2	0
690	1	2	1	0	0	0	2	0	1	0	1	1	2	1	1	0	1	0	1	1	0	0	1	1	1	1	0	1	2	0	1	0	0	1	1	1	1	0	1	1	0	0	0	0	0	0	0	1	1
691	0	1	0	0	0	0	2	2	1	0	0	0	0	0	0	0	2	2	2	1	1	0	0	0	0	1	0	2	2	2	1	0	0	1	0	2	1	0	0	1	0	0	0	0	1	0	0	2	1
692	1	2	0	0	0	0	1	1	1	0	0	0	1	0	0	0	1	1	1	1	1	1	0	0	0	1	0	1	1	1	0	1	1	0	2	1	1	0	2	0	0	1	1	0	1	1	0	2	0
693	0	1	0	0	0	0	2	1	2	0	0	0	0	0	0	0	2	1	2	2	0	0	0	0	0	1	0	2	1	1	0	1	1	1	0	2	0	0	2	0	0	1	1	0	1	0	0	2	1
694	1	1	0	0	0	1	1	1	2	0	0	0	0	0	0	0	1	1	2	2	0	0	0	0	0	2	0	2	0	0	0	2	2	1	2	0	1	0	0	0	0	0	0	0	0	1	0	0	1
695	0	0	0	0	0	1	1	2	1	0	0	1	1	1	1	0	2	1	1	1	0	0	0	0	0	2	0	1	2	1	0	0	1	0	1	2	2	0	0	1	0	0	0	1	1	1	0	1	1
696	0	1	0	0	0	0	2	2	2	0	0	0	0	0	0	0	1	1	1	1	1	0	0	0	0	1	0	2	2	2	1	0	1	2	1	2	1	1	1	1	1	0	0	0	0	2	1	1	1
697	0	0	0	0	0	1	2	2	1	0	1	0	0	0	0	0	1	1	0	0	2	0	0	0	0	1	0	2	2	2	0	2	1	2	1	1	1	1	0	0	0	1	0	0	1	0	0	2	0
698	0	1	0	0	0	0	2	2	1	0	0	0	0	0	0	0	1	1	1	0	0	0	0	0	0	0	0	1	1	1	0	1	1	0	2	1	2	0	1	1	0	0	0	0	1	0	0	2	1
699	0	2	0	0	0	0	1	1	2	0	0	0	1	1	1	0	0	0	2	1	1	0	2	1	1	1	0	2	2	2	2	1	1	0	1	1	1	1	0	2	0	0	0	1	1	2	0	0	2
700	1	2	0	0	0	0	0	2	0	0	2	1	1	0	0	0	1	1	1	1	0	0	1	0	0	1	0	2	1	0	1	0	0	2	1	1	1	0	2	0	0	1	1	1	1	1	0	2	1
701	0	0	0	0	0	0	1	2	1	1	1	0	0	0	0	0	2	2	1	1	1	1	0	0	0	0	0	2	2	1	2	1	1	2	0	2	2	0	1	0	0	0	0	1	0	0	0	1	1
702	1	1	0	0	0	0	1	1	1	0	1	0	1	0	0	1	1	1	2	2	0	0	0	0	0	1	1	2	2	1	0	1	1	1	0	2	1	0	0	2	0	0	0	0	0	2	0	1	1
703	0	0	0	0	0	0	1	1	1	0	1	0	1	0	0	0	0	0	1	1	1	0	1	1	1	1	0	2	2	2	0	1	1	0	0	2	1	0	1	1	0	0	0	0	0	1	0	1	0
704	1	0	0	0	0	1	1	1	1	0	1	1	1	1	1	0	1	1	1	1	0	0	0	0	0	1	1	2	2	1	0	2	1	2	0	2	1	0	0	1	0	0	0	1	1	0	0	2	0
705	0	1	0	0	0	0	2	1	2	0	0	0	1	0	0	0	0	0	0	0	1	0	0	0	0	1	1	2	2	2	0	1	2	1	0	2	2	0	0	2	0	2	1	0	1	0	0	0	0
706	1	2	0	0	0	0	1	2	1	0	1	0	0	0	0	0	1	1	2	2	0	0	1	1	1	1	0	2	2	2	0	0	0	2	0	2	2	1	0	0	0	0	0	0	0	1	0	0	2
707	1	1	0	0	0	0	1	1	0	1	2	1	2	2	2	0	1	1	1	1	0	0	0	0	0	0	0	2	2	0	0	1	0	1	1	1	1	0	0	1	0	1	1	0	0	0	0	0	2
708	0	2	0	0	0	0	2	1	2	0	0	1	1	1	1	0	0	1	0	1	1	0	1	0	0	1	0	1	2	1	0	1	0	2	0	2	2	0	0	2	0	0	0	0	0	1	0	0	2
709	0	2	0	0	0	1	1	2	1	0	1	1	1	1	1	0	0	0	1	2	0	0	0	0	0	1	0	1	2	1	0	0	2	0	2	1	1	0	1	1	0	0	0	0	1	1	0	2	0
710	1	1	0	0	0	0	2	1	2	0	0	0	0	0	0	0	2	0	2	2	0	0	0	0	0	0	0	2	2	2	1	0	0	2	0	2	0	1	0	0	0	1	0	0	1	1	0	2	0
711	0	1	0	0	0	0	1	2	0	0	0	0	2	2	2	0	0	0	0	1	0	0	0	0	0	1	1	1	2	2	0	1	2	1	1	1	1	0	1	1	0	0	0	0	0	2	0	1	2
712	0	1	1	0	0	0	2	0	2	0	0	1	1	0	0	0	1	0	1	1	1	0	0	0	0	1	0	2	2	1	0	2	1	2	0	2	1	1	0	1	0	0	0	0	0	0	0	2	1
713	0	1	0	0	0	1	1	1	1	0	0	0	1	0	0	1	1	0	2	2	0	0	0	0	0	1	0	1	2	1	1	2	1	1	0	2	0	0	1	1	1	0	0	0	0	0	0	2	1
714	0	0	0	0	0	0	1	2	1	0	1	1	2	1	1	0	2	2	1	1	1	0	2	0	0	0	1	2	2	1	1	1	1	1	0	2	2	0	1	1	0	0	0	1	0	1	0	1	1
715	1	0	1	0	0	1	1	1	0	1	2	1	1	1	1	0	1	1	1	1	1	0	0	0	0	0	0	2	2	2	0	0	0	2	0	2	1	0	0	1	0	0	0	0	1	0	0	2	0
716	0	2	0	0	0	0	2	0	2	0	0	0	1	0	0	1	1	0	1	1	1	0	1	0	0	0	0	2	2	2	0	1	1	1	1	1	1	1	0	2	1	1	1	0	0	1	0	1	1
717	0	0	0	0	0	1	2	2	1	0	0	1	2	2	2	0	1	1	1	1	0	0	0	0	0	0	0	2	2	2	0	1	1	1	1	1	1	0	1	1	0	1	0	0	0	1	0	2	1
718	0	1	0	0	0	0	1	2	1	0	1	0	0	0	0	0	2	1	1	2	0	1	0	0	0	2	0	2	2	2	0	2	2	2	0	2	2	0	1	1	0	1	1	0	1	0	0	2	0
719	1	0	0	0	0	1	2	2	2	0	0	1	1	1	1	0	2	0	1	1	1	0	1	1	1	1	1	1	2	2	0	2	2	1	1	1	1	0	1	0	0	1	0	0	1	0	0	1	1
720	0	0	0	0	0	0	2	1	2	0	0	0	1	0	0	1	1	0	2	2	0	1	0	0	0	0	0	2	2	2	0	0	0	2	0	2	1	1	0	1	0	0	0	0	0	1	0	0	2
721	0	1	0	0	0	0	1	1	2	0	0	1	1	0	0	0	2	2	1	1	1	0	0	0	0	0	0	2	2	1	0	1	1	2	0	2	1	0	1	2	1	0	0	0	0	1	0	1	0
722	0	2	1	0	0	0	2	2	0	0	0	0	0	0	0	0	2	1	1	1	0	0	0	0	0	1	0	2	2	2	1	2	1	0	1	1	0	2	0	0	0	2	1	0	1	0	0	1	1
723	0	1	0	0	0	0	2	1	2	0	0	1	1	1	1	0	2	0	1	1	1	1	0	0	0	1	0	0	2	0	0	1	0	2	0	2	1	1	0	0	0	1	1	0	2	1	0	1	1
724	0	0	0	0	0	0	2	0	2	0	0	0	1	1	1	0	0	0	1	2	0	0	1	0	0	0	0	2	2	2	1	2	1	2	0	2	1	0	0	1	0	0	0	0	1	1	0	2	1
725	0	1	0	0	0	0	2	0	2	0	0	0	1	1	1	0	1	1	2	2	0	0	0	0	0	0	0	2	2	0	0	1	1	1	0	2	1	0	0	0	0	1	1	0	1	1	0	1	1
726	0	1	0	0	0	0	1	1	1	0	1	1	2	1	1	1	0	0	0	1	0	0	0	0	0	0	0	2	1	1	0	1	1	2	0	2	1	0	0	1	0	1	1	0	1	1	0	1	1
727	0	0	0	0	0	0	2	1	2	0	0	1	2	1	1	1	1	1	2	2	0	0	0	0	0	0	0	2	2	1	0	1	1	1	0	2	1	0	0	1	0	1	1	0	1	1	0	2	0
728	1	0	0	0	0	1	2	1	1	0	0	0	0	0	0	0	1	1	2	2	0	1	0	0	0	0	0	2	1	1	1	1	1	1	1	1	1	0	0	1	0	0	0	0	0	0	0	2	0
729	0	1	0	0	0	0	2	0	2	0	0	0	1	1	0	0	0	0	0	0	0	0	1	0	0	2	0	2	2	2	0	2	2	0	1	0	1	0	0	1	0	0	0	0	1	0	0	1	1
730	0	0	0	0	0	1	2	2	2	0	0	1	1	1	1	0	0	0	2	2	0	0	0	0	0	0	0	1	2	1	0	2	2	1	0	2	2	0	0	1	0	0	0	0	1	1	0	2	0
731	1	2	0	0	0	0	2	0	2	0	0	0	0	0	0	0	1	1	2	2	0	0	0	0	0	1	0	2	2	2	0	2	2	0	1	1	2	0	0	2	0	0	0	0	0	1	0	1	1
732	1	1	0	0	0	0	2	2	1	0	1	0	0	0	0	0	2	2	1	1	1	0	1	1	1	1	0	1	1	1	0	2	2	1	1	1	2	0	0	1	0	1	1	0	1	2	0	2	1
733	1	0	0	0	0	1	2	1	2	0	0	1	2	2	2	0	0	0	1	1	1	0	1	0	0	0	0	1	1	0	0	1	1	1	0	2	2	0	0	2	1	0	0	0	0	1	0	2	0
734	0	2	0	0	0	0	1	1	2	0	0	0	2	1	1	0	2	2	2	2	0	0	1	1	1	2	0	2	2	1	1	0	0	2	0	2	2	0	0	2	0	0	0	0	2	0	0	2	0
735	1	0	0	0	0	0	2	0	2	0	0	0	0	0	0	0	1	0	1	1	0	0	2	1	1	1	0	2	2	0	0	1	1	0	1	1	2	0	1	1	0	1	1	0	0	1	0	1	1
736	1	1	0	0	0	0	2	2	1	0	0	1	1	1	1	0	2	0	2	2	0	0	0	0	0	2	0	1	2	1	0	1	1	0	0	1	1	0	1	1	0	1	1	0	1	0	0	1	1
737	0	1	0	0	0	0	2	2	1	0	1	0	0	0	0	0	1	1	0	0	2	0	0	0	0	2	0	2	2	2	1	1	1	1	0	2	2	0	1	1	0	0	0	0	1	0	0	1	1
738	1	2	0	0	0	0	1	2	1	0	1	0	0	0	0	0	2	2	0	0	0	0	0	0	0	1	0	1	2	1	0	0	1	1	0	2	2	0	1	1	0	0	0	0	0	0	0	0	1
739	0	1	0	0	0	0	1	2	0	0	1	0	0	0	0	0	1	0	2	2	0	0	0	0	0	1	0	2	2	1	2	0	0	0	1	1	2	0	0	1	0	0	0	2	0	1	0	2	0
740	0	2	0	0	0	0	2	2	2	0	0	2	1	1	1	0	2	2	1	1	1	0	0	0	0	1	0	1	2	1	0	0	0	0	1	1	2	0	0	1	0	0	0	0	1	0	0	2	2
741	1	1	0	0	0	1	2	1	1	0	0	0	0	0	0	0	0	0	0	1	0	0	1	1	1	1	0	1	1	1	0	0	0	2	0	1	0	0	1	1	1	0	0	0	0	0	0	2	1
742	1	1	0	0	0	0	2	2	2	0	0	0	0	0	0	0	0	1	0	1	1	0	0	0	0	0	0	1	2	1	0	0	1	2	1	2	1	1	0	0	0	0	0	1	0	1	0	2	1
743	1	0	0	0	0	1	2	1	2	0	1	0	0	0	0	0	0	0	1	1	0	0	0	0	0	0	0	2	2	1	1	1	1	2	1	1	1	0	1	1	0	0	0	0	0	0	0	2	0
744	1	1	0	0	0	1	2	2	2	0	0	0	2	1	1	1	1	1	2	0	1	1	0	0	0	2	0	1	2	1	0	1	1	0	2	1	1	0	0	1	1	0	0	0	1	1	0	2	0
745	0	0	0	0	0	0	2	2	2	0	0	0	1	0	0	1	1	0	1	1	1	0	0	0	0	1	0	2	1	1	1	0	1	1	0	2	1	0	0	2	0	0	1	0	1	0	0	1	1
746	0	1	0	0	0	0	2	1	2	0	0	0	0	0	0	0	1	1	1	1	1	0	0	0	0	1	0	2	2	1	1	1	1	1	1	1	1	0	2	1	1	0	0	1	1	1	0	2	0
747	0	2	0	0	0	0	2	2	1	0	1	0	1	0	0	0	1	1	2	2	0	1	0	0	0	1	0	1	2	1	1	1	0	1	1	1	1	1	1	1	0	0	0	0	1	1	0	2	0
748	1	1	0	0	0	0	2	2	1	0	0	0	1	0	0	1	2	1	2	2	0	0	0	0	0	0	0	2	2	2	0	2	1	2	0	2	2	0	0	2	0	0	0	1	0	1	0	1	1
749	1	2	0	0	0	0	1	2	0	0	0	0	1	1	1	0	1	1	2	2	0	0	0	0	0	1	0	2	2	2	2	2	2	0	2	0	2	0	1	1	1	0	0	0	0	1	0	2	1
750	1	0	0	0	0	0	2	0	2	0	0	0	0	0	0	0	0	0	2	1	1	0	1	0	0	2	0	2	2	2	0	2	2	1	1	1	1	1	0	0	0	0	0	0	0	1	0	0	2
751	1	1	0	0	0	1	2	1	2	0	0	0	0	0	0	0	1	1	1	1	1	0	0	0	0	1	0	2	2	2	0	1	1	2	0	2	2	0	0	2	0	0	0	0	1	0	0	2	0
752	0	1	0	0	0	1	0	2	0	0	2	1	1	0	0	0	1	1	0	0	1	0	1	0	0	1	0	2	2	1	2	1	1	2	0	2	1	0	0	1	1	0	0	0	2	1	0	0	2
753	0	1	0	0	0	0	2	1	2	0	0	0	0	0	1	0	0	0	1	1	0	0	1	0	0	1	1	2	2	1	1	2	1	0	1	1	1	0	0	2	0	0	0	1	0	1	0	2	0
754	0	0	1	0	0	1	1	2	1	0	0	0	0	0	0	0	2	1	2	2	0	0	1	0	0	1	0	2	2	1	2	1	2	0	2	0	1	1	1	1	0	0	0	1	0	1	0	2	1
755	1	1	0	0	0	0	2	1	2	0	0	0	0	0	0	0	0	0	2	1	1	0	0	0	0	1	0	2	1	0	1	1	1	2	0	2	1	1	0	1	0	1	0	0	2	1	0	1	1
756	0	1	0	0	0	0	2	1	1	0	1	1	1	1	2	0	2	2	1	1	1	0	1	0	0	1	0	2	1	1	0	2	2	1	1	1	2	0	0	1	0	0	0	0	1	0	0	0	2
757	1	2	0	0	0	0	2	1	2	0	0	1	1	1	1	0	2	2	1	1	1	1	1	1	1	0	0	2	2	2	0	0	0	2	0	2	2	0	0	1	0	0	0	1	1	1	0	1	1
758	1	1	0	0	0	0	1	1	1	0	1	0	0	0	0	0	2	2	2	2	0	0	1	0	0	1	0	2	2	2	0	1	1	2	0	2	1	0	0	1	0	0	0	1	0	1	0	2	1
759	1	1	0	0	0	0	2	0	2	0	0	0	1	0	0	1	2	1	1	1	1	1	1	1	1	1	1	2	2	2	0	1	1	2	0	2	1	1	0	0	0	0	0	0	0	2	0	0	1
760	1	0	1	0	0	1	2	1	2	0	0	1	1	1	1	0	1	1	1	1	1	0	0	0	0	1	0	1	1	0	0	2	1	2	0	2	1	1	0	1	0	1	0	0	1	0	0	0	2
761	0	2	1	0	0	0	1	2	1	0	1	1	1	1	1	0	1	1	1	1	0	0	1	1	1	1	0	2	2	2	1	1	1	1	1	1	1	0	0	1	0	0	0	0	0	0	0	2	0
762	1	0	0	0	0	0	1	1	1	0	1	0	0	0	0	1	0	0	2	1	1	0	0	0	0	0	0	1	2	1	0	2	1	1	1	1	1	0	1	2	1	0	0	1	1	1	0	1	1
763	0	1	0	0	0	0	1	1	1	1	1	1	1	1	1	0	1	1	1	1	0	0	0	0	0	2	0	2	2	1	2	1	1	1	0	2	2	0	0	1	0	1	0	0	1	0	0	2	0
764	0	1	0	0	0	0	2	2	2	0	0	1	2	2	2	0	0	0	1	2	0	0	0	0	0	0	0	2	2	2	0	2	2	2	0	2	1	0	1	1	0	1	1	1	1	2	0	1	0
765	1	1	0	0	0	0	2	2	2	0	0	0	1	0	0	1	1	1	1	0	1	1	0	0	0	0	0	2	1	0	1	0	0	2	0	2	1	0	1	1	0	0	0	0	0	0	0	2	0
766	1	1	1	0	0	0	2	2	2	0	0	0	0	0	0	0	1	0	1	1	1	0	0	0	0	1	0	2	2	1	1	0	0	2	0	2	1	0	0	2	0	0	0	0	0	0	0	2	0
767	1	1	0	0	0	0	0	1	1	1	1	1	2	2	2	0	2	2	1	1	0	0	0	0	0	1	0	2	2	2	0	2	2	2	0	2	1	1	0	1	0	0	0	1	1	1	0	2	0
768	1	2	0	0	0	0	2	0	2	0	0	0	0	0	0	0	0	0	2	2	0	1	0	0	0	1	0	2	1	1	1	1	0	2	0	2	0	1	0	0	0	0	0	0	0	1	0	2	0
769	1	2	0	0	0	0	2	2	1	0	0	0	0	0	0	0	0	0	0	1	0	0	0	0	0	0	0	1	1	0	0	0	0	2	1	1	1	0	0	1	0	0	0	0	1	1	0	0	1
770	0	1	0	0	0	0	1	1	1	0	1	1	1	1	1	0	1	0	1	1	0	0	0	0	0	0	0	2	1	1	0	1	2	2	0	2	2	0	1	1	0	1	1	0	1	1	0	0	2
771	1	1	0	0	0	0	2	1	2	0	0	0	0	0	0	0	1	0	2	2	0	0	0	0	0	1	0	2	2	2	0	1	1	0	2	0	2	0	1	1	1	0	1	0	1	0	1	1	1
772	0	1	0	0	0	0	2	1	1	0	0	0	0	0	0	0	2	1	1	1	0	0	1	0	0	1	0	2	2	1	0	1	0	2	1	2	2	0	0	1	0	1	1	1	0	1	0	1	1
773	0	2	0	0	0	0	1	2	1	0	0	0	1	0	0	1	1	1	1	2	0	0	0	0	0	1	1	2	2	0	1	1	0	2	0	2	2	0	1	1	1	1	1	0	1	2	0	2	0
774	1	0	0	0	0	1	1	1	0	1	1	0	0	0	0	0	0	0	2	1	1	0	0	0	0	0	1	2	2	1	0	2	2	0	2	0	1	0	1	1	0	0	0	0	0	1	0	1	1
775	1	0	1	0	1	0	2	0	2	0	0	0	0	0	0	0	1	1	0	0	2	1	0	0	0	2	0	2	2	2	0	1	0	1	1	1	1	0	0	0	0	0	0	0	0	0	0	1	0
776	1	1	1	0	0	0	2	0	2	0	0	1	1	1	1	0	1	0	1	1	0	0	0	0	0	1	0	2	2	2	1	1	1	0	2	0	2	0	2	0	0	0	0	0	1	0	0	0	2
777	0	2	0	0	0	0	2	2	2	0	0	0	1	1	1	0	1	0	1	1	0	0	0	0	0	1	0	2	2	2	1	2	2	2	0	2	0	0	1	1	0	0	0	0	0	1	0	2	0
778	0	2	0	0	0	1	1	2	1	0	1	1	1	1	1	0	1	1	1	1	0	0	0	0	0	2	0	1	2	0	0	2	1	0	1	0	1	0	0	0	0	0	0	0	0	0	0	2	0
779	1	2	0	0	0	0	2	2	2	0	0	1	2	2	2	0	1	0	2	2	0	0	1	1	1	0	0	2	2	0	1	0	0	1	2	0	2	0	0	2	0	1	0	0	1	1	0	2	0
780	1	1	1	1	1	1	1	2	0	0	1	0	0	0	0	0	1	1	1	1	1	0	0	0	0	2	0	2	2	2	0	1	1	2	0	2	2	0	1	1	0	0	0	2	0	2	0	1	1
781	1	1	0	0	0	0	2	2	1	0	0	0	1	0	0	1	1	0	0	0	1	0	0	0	0	0	1	2	2	1	1	1	1	1	0	2	1	0	0	2	0	0	0	1	0	0	0	0	1
782	1	2	0	0	0	1	1	2	1	1	1	0	1	0	0	0	2	1	2	2	1	0	0	0	0	1	0	0	2	0	0	1	1	2	0	2	2	0	1	1	0	1	0	0	1	0	0	0	2
783	1	2	0	0	0	0	2	2	1	0	0	0	0	0	0	0	2	1	1	1	1	0	0	0	0	1	0	2	2	1	2	0	0	1	2	1	1	0	1	1	0	0	0	0	0	0	0	0	2
784	1	1	0	0	0	0	1	2	1	0	1	2	2	2	2	0	2	1	1	1	0	0	1	0	0	1	0	2	2	2	0	0	0	2	0	2	1	0	2	0	0	0	0	0	0	1	0	1	1
785	0	1	0	0	0	0	1	2	1	1	1	0	1	0	0	1	2	1	1	1	0	0	1	0	0	1	0	1	2	1	1	0	1	1	0	2	2	0	1	1	0	0	0	0	0	1	0	1	1
786	1	1	0	0	0	0	2	2	2	1	0	0	0	0	0	0	1	1	0	0	0	0	0	0	0	0	0	1	2	0	0	0	0	1	1	1	1	0	1	1	0	0	0	0	1	0	0	1	1
787	0	0	0	0	0	1	2	1	0	0	0	0	0	0	0	0	0	0	0	0	0	0	0	0	0	0	1	2	2	2	0	1	2	1	0	2	2	0	0	2	0	1	1	0	2	2	0	0	1
788	1	1	0	0	0	0	2	2	1	0	0	1	1	1	1	0	1	1	1	1	0	0	0	0	0	1	0	1	1	1	0	1	1	1	1	1	1	0	0	1	0	0	0	0	0	1	0	2	0
789	1	1	0	0	0	1	2	2	1	0	0	0	0	0	0	0	1	0	1	1	0	0	0	0	0	2	0	2	2	2	0	2	1	0	1	1	1	0	1	0	0	0	0	1	0	1	0	2	2
790	1	1	0	0	0	0	1	2	0	0	2	0	0	0	0	0	1	1	2	2	0	0	1	1	1	1	0	1	1	1	1	1	1	1	1	1	1	0	0	1	0	0	0	0	1	0	0	1	1
791	0	1	0	0	0	0	1	1	1	0	0	0	1	1	1	0	1	1	1	1	0	0	0	0	0	1	0	2	2	2	0	1	1	1	0	2	2	0	0	2	0	0	0	0	0	0	0	1	1
792	0	1	0	0	0	0	2	0	2	0	0	1	0	0	0	0	1	1	0	0	1	0	0	0	0	2	0	2	2	2	1	2	1	2	0	2	2	0	0	2	0	1	0	0	0	1	0	1	1
793	1	2	0	0	0	0	2	2	2	0	0	0	0	0	0	0	2	2	2	2	0	0	1	1	1	1	0	2	2	2	2	1	1	0	2	1	1	0	2	0	0	0	0	1	0	1	0	2	0
794	1	0	0	0	0	0	1	2	1	0	1	2	2	2	2	0	1	0	1	1	1	0	1	0	0	2	1	2	1	0	0	1	1	1	1	1	1	0	1	1	0	0	0	1	0	1	0	0	2
795	0	1	0	0	0	0	2	2	2	0	0	0	0	0	0	0	1	0	2	2	0	0	0	0	0	1	0	1	2	1	0	2	2	1	1	1	1	0	0	1	0	1	1	0	1	1	0	2	1
796	1	1	0	0	0	0	2	2	1	0	0	0	0	0	0	0	1	0	2	2	0	0	1	1	1	1	0	1	2	0	0	1	2	0	2	0	2	0	1	1	0	0	0	0	1	0	0	1	1
797	0	1	0	0	0	0	2	1	1	0	0	1	1	1	1	0	1	0	0	0	1	0	1	1	1	1	0	1	2	1	0	1	1	0	1	1	0	1	1	0	0	1	1	0	1	1	0	2	1
798	0	2	1	0	0	0	2	1	1	1	0	0	0	0	0	0	1	1	0	0	1	0	1	1	1	2	0	1	1	1	1	0	0	2	0	2	0	1	1	0	0	2	2	0	1	1	0	2	0
799	1	1	0	0	0	0	1	1	1	0	1	0	1	0	0	1	1	0	2	2	0	0	0	0	0	1	1	2	2	1	0	1	1	2	1	2	1	1	0	1	0	0	0	0	0	1	0	1	1
800	1	0	0	0	0	1	1	1	1	1	1	0	1	0	0	1	2	0	2	2	0	0	0	0	0	1	0	0	2	0	0	1	1	0	0	1	1	0	2	0	0	0	0	1	0	1	0	1	1
801	1	1	0	0	0	0	2	1	1	0	0	0	0	0	0	0	1	0	1	1	0	0	1	1	1	0	0	1	1	1	0	2	1	2	0	2	1	0	0	2	0	2	2	0	1	1	0	2	0
802	1	0	0	0	0	1	1	1	0	1	1	0	1	1	1	0	1	0	1	1	1	0	0	0	0	2	0	1	2	1	0	0	0	2	0	2	0	0	2	1	1	0	0	0	0	0	0	2	0
803	0	0	0	0	0	1	1	2	1	0	1	1	2	1	1	0	2	1	1	1	1	0	0	0	0	1	0	1	2	1	0	0	0	2	0	2	1	0	0	1	0	1	0	0	1	1	0	2	0
804	1	0	0	0	0	1	1	2	1	0	1	1	2	1	1	0	1	1	0	0	0	0	0	0	0	1	0	2	2	2	1	1	1	2	0	2	2	0	0	1	0	0	0	1	1	0	0	2	1
805	0	1	0	0	0	0	1	2	1	0	1	0	1	0	0	0	2	2	1	1	1	0	0	0	0	1	0	2	2	2	0	1	1	0	2	0	1	0	2	0	0	0	1	0	1	0	0	2	1
806	0	1	0	0	0	1	1	1	2	1	0	1	2	1	1	1	2	2	2	2	0	0	0	0	0	1	0	2	1	1	0	1	0	1	1	1	1	1	1	2	2	0	0	0	1	0	0	1	1
807	1	1	0	0	0	0	2	1	2	0	0	0	2	1	1	0	1	1	1	1	0	0	0	0	0	0	0	2	2	2	0	0	0	1	0	2	2	0	1	1	0	0	0	0	0	0	0	1	2
808	1	1	0	0	0	0	2	1	2	0	0	0	0	0	0	0	0	1	0	1	1	0	0	0	0	2	0	2	2	2	0	1	1	2	0	2	2	1	0	2	1	0	0	0	1	1	0	2	0
809	1	2	0	0	0	0	2	2	1	0	0	0	0	0	0	0	0	1	1	1	0	0	0	0	0	1	0	2	2	2	1	2	2	0	2	0	2	0	0	1	0	1	1	0	1	0	0	1	1
810	1	0	0	0	0	0	2	1	2	0	0	1	1	1	1	0	1	1	1	0	1	0	0	0	0	0	0	1	1	1	0	1	0	2	0	2	1	0	2	1	1	0	0	1	1	2	0	0	2
811	1	2	0	0	0	1	1	2	1	0	1	1	1	1	1	0	1	0	1	1	0	0	0	0	0	2	1	2	2	1	0	2	2	1	2	0	1	0	2	0	1	0	0	1	0	1	0	2	0
812	1	0	0	0	0	0	1	1	2	0	0	1	1	1	1	0	0	0	0	1	0	0	0	0	0	2	0	2	2	1	1	2	1	1	2	2	2	0	0	1	0	1	0	0	2	1	0	1	0
813	1	1	0	0	0	0	1	2	0	0	0	0	0	0	0	0	2	2	1	1	1	0	1	0	0	2	0	1	2	1	0	1	1	0	2	0	1	1	1	1	0	0	0	1	0	1	0	1	1
814	0	1	1	0	0	0	1	1	1	1	0	0	0	0	0	0	2	1	2	2	0	0	0	0	0	1	1	1	1	0	0	2	1	2	0	2	1	1	1	1	1	0	0	0	0	0	0	1	1
815	1	1	0	0	0	0	2	1	2	0	0	1	1	1	1	0	1	1	2	2	0	0	0	0	0	0	0	1	2	1	0	1	1	1	1	1	1	0	0	1	1	1	1	0	1	0	0	0	1
816	1	0	0	0	0	0	2	1	2	0	0	0	2	0	0	1	1	0	2	1	0	0	0	0	0	1	0	1	2	1	0	1	1	2	0	2	1	0	1	2	1	0	0	0	0	1	0	1	1
817	1	0	0	0	0	1	2	0	2	0	0	1	0	0	0	0	2	2	2	2	0	0	0	0	0	0	0	1	2	1	0	0	1	1	1	1	2	0	0	2	0	1	1	0	1	0	0	2	0
818	0	1	0	0	0	0	2	2	2	0	0	1	0	0	0	0	1	1	2	2	0	0	0	0	0	1	0	1	1	1	0	0	0	1	1	1	2	1	0	0	0	0	0	0	0	0	0	1	1
819	1	0	1	0	1	0	2	2	0	0	0	0	0	0	0	0	0	0	1	1	0	0	0	0	0	1	0	1	2	1	0	0	0	2	1	1	1	0	1	1	0	0	0	0	0	1	0	0	2
820	1	1	0	0	0	0	2	2	0	0	0	0	0	0	0	0	0	0	0	0	0	0	0	0	0	1	0	1	2	0	0	1	0	2	1	2	1	0	1	1	0	0	0	1	0	0	0	0	1
821	1	1	0	0	0	0	1	1	1	1	1	2	2	1	1	0	1	0	1	1	0	0	0	0	0	0	0	2	2	1	0	1	1	1	1	1	1	0	2	0	0	0	0	0	0	1	0	0	2
822	0	1	0	0	0	0	2	2	1	0	0	1	1	1	1	0	1	0	1	1	0	0	1	1	1	1	0	1	2	1	0	1	1	0	1	1	0	0	2	0	1	0	0	0	0	1	0	1	1
823	1	0	0	0	0	1	2	0	1	0	1	0	0	0	0	0	1	0	0	0	1	0	0	0	0	1	0	2	2	2	1	0	0	2	0	2	2	0	0	2	0	0	0	0	1	0	0	2	1
824	1	2	0	0	0	0	2	2	1	0	0	0	1	1	1	0	2	0	2	2	0	0	1	1	1	2	0	2	2	2	0	1	1	1	1	1	2	0	1	2	1	1	1	0	1	2	0	1	1
825	0	0	0	0	0	1	1	1	1	0	1	0	0	0	0	0	1	1	2	2	0	0	0	0	0	1	0	2	1	0	0	1	1	2	0	2	2	0	1	1	0	0	0	0	0	1	0	0	2
826	1	2	0	0	0	0	0	2	0	1	1	0	0	0	0	0	1	1	1	2	0	0	0	0	0	1	0	2	2	2	0	2	1	0	1	1	1	0	2	0	0	0	0	0	0	1	1	1	0
827	0	1	0	0	0	0	0	1	1	0	1	0	2	1	1	1	1	1	1	1	1	0	0	0	0	0	0	1	1	1	0	0	0	2	0	2	1	0	2	1	1	0	0	0	0	1	0	1	1
828	1	1	0	0	0	0	1	1	1	0	1	0	0	0	0	0	2	2	1	1	0	1	1	1	1	0	0	1	2	1	1	0	0	1	0	2	0	1	1	0	0	0	0	0	0	0	0	1	1
829	0	2	0	0	0	0	1	2	1	0	1	0	2	2	2	0	0	0	1	1	1	0	0	0	0	1	0	2	2	2	0	0	0	1	1	1	2	0	1	1	0	0	0	0	0	1	0	1	0
830	0	2	0	0	0	0	2	1	2	0	0	0	0	0	0	0	0	0	0	0	0	0	0	0	0	1	0	2	2	2	2	2	2	0	2	0	0	1	0	0	0	1	0	0	1	1	0	2	0
831	1	1	0	0	0	0	2	0	2	0	0	0	0	0	0	0	1	2	1	1	1	0	0	0	0	1	0	1	2	1	0	1	1	0	2	0	1	0	1	1	0	0	0	0	0	1	0	0	1
832	1	1	0	0	0	0	2	1	2	0	0	0	0	0	0	0	2	2	2	2	0	1	0	0	0	1	0	1	1	1	1	1	1	1	0	2	1	0	1	1	0	1	1	0	1	1	1	1	0
833	0	1	0	0	0	0	2	2	2	0	0	0	2	1	2	0	1	1	1	1	1	0	1	0	0	1	1	1	1	0	0	0	0	2	0	2	1	0	0	1	0	0	0	0	0	0	0	2	0
834	1	1	0	0	0	1	1	2	1	0	1	0	0	0	0	0	2	2	2	2	0	1	0	0	0	2	0	2	1	1	0	1	1	0	1	1	2	0	1	1	0	1	0	0	0	0	0	2	0
835	1	1	1	0	0	0	1	1	2	0	0	0	0	0	0	0	1	0	0	0	1	2	0	0	0	1	1	1	1	0	0	1	0	1	1	1	0	1	1	0	0	1	0	0	1	0	0	1	1
836	1	1	0	0	0	0	1	2	1	0	1	0	0	0	0	0	1	1	1	1	0	0	1	1	1	1	0	2	2	2	1	1	1	1	1	1	1	0	0	2	0	1	1	0	1	1	0	0	2
837	0	2	0	0	0	0	1	1	2	0	0	1	1	1	1	0	2	0	2	2	0	0	0	0	0	1	0	2	1	1	0	2	1	1	0	2	1	0	1	0	0	0	0	0	1	1	0	1	1
838	0	1	0	0	0	0	2	2	1	0	0	1	2	2	2	0	1	1	2	2	0	0	0	0	0	2	0	2	2	2	1	0	1	2	1	2	1	0	0	1	0	1	1	0	1	1	0	1	2
839	0	2	0	0	0	0	0	1	1	1	1	1	1	1	1	0	2	0	2	2	0	0	0	0	0	0	0	2	1	1	1	0	0	1	2	1	1	0	1	1	0	0	0	0	1	0	0	1	1
840	1	1	0	0	0	0	1	1	1	0	1	0	1	0	0	1	1	0	1	1	0	1	1	1	1	0	0	2	2	2	0	1	1	0	2	0	2	0	0	2	0	1	1	0	1	2	0	1	1
841	0	1	0	0	0	1	1	1	1	0	1	1	1	1	1	0	1	1	1	2	0	0	2	1	1	0	0	1	2	0	0	1	1	1	1	1	1	0	0	1	0	1	0	0	1	0	0	2	1
842	1	1	0	0	0	0	2	0	2	0	0	1	1	1	1	0	1	1	2	2	0	0	0	0	0	0	0	0	1	0	0	1	2	0	2	0	2	1	0	1	0	1	0	0	1	0	0	0	2
843	1	1	0	0	0	1	2	0	1	0	1	0	0	0	0	0	1	1	2	2	0	0	0	0	0	1	0	1	2	2	0	2	1	2	0	2	1	0	2	0	0	1	1	0	0	1	0	0	2
844	1	1	0	0	0	0	2	0	2	0	0	0	0	0	0	0	0	0	2	1	1	0	0	0	0	0	0	1	2	1	0	2	2	0	2	0	1	0	1	2	1	1	1	0	1	0	0	2	0
845	1	2	0	0	0	0	1	1	1	0	0	0	1	1	1	0	0	0	2	1	1	0	0	0	0	1	0	2	1	1	0	0	1	1	0	2	0	0	1	1	0	0	0	0	1	0	0	0	2
846	1	1	0	0	0	0	2	0	2	0	0	0	0	0	1	0	0	0	1	1	1	0	0	0	0	2	0	2	1	1	1	1	0	1	1	1	1	1	0	1	0	0	1	0	1	1	0	2	0
847	1	2	1	0	0	0	2	2	1	0	0	1	1	1	1	0	1	0	1	1	0	0	0	0	0	2	0	1	1	0	1	1	1	1	1	1	1	0	0	1	0	1	1	0	1	0	0	2	1
848	0	1	0	0	0	0	2	2	1	0	0	1	1	0	0	0	2	0	2	2	0	0	0	0	0	2	0	2	2	2	0	1	1	0	2	1	2	1	0	1	0	1	0	0	1	0	0	0	0
849	0	2	0	0	0	1	2	2	2	0	0	0	1	1	1	0	1	1	2	2	0	0	1	0	0	1	0	1	2	1	0	2	2	1	1	1	1	1	0	0	0	0	0	0	1	0	0	2	0
850	0	1	0	0	0	0	2	1	1	0	1	0	0	0	1	0	0	0	0	1	1	0	0	0	0	0	0	2	0	0	0	1	1	1	1	1	1	0	0	1	0	1	0	0	1	1	0	2	0
851	1	1	0	0	0	0	2	0	2	0	0	1	2	1	1	0	2	1	0	0	1	0	1	1	1	2	0	2	2	2	2	2	1	2	0	2	0	0	2	0	1	0	0	1	0	0	0	2	1
852	1	0	0	0	0	0	2	1	1	0	1	2	2	2	2	0	2	2	2	1	1	0	0	0	0	0	0	1	2	1	0	0	0	2	0	2	2	0	1	1	1	1	0	0	1	2	0	0	2
853	0	1	0	0	0	0	2	0	2	0	0	0	1	1	1	0	2	2	2	2	0	0	0	0	0	0	0	2	2	2	0	2	1	2	0	2	1	0	2	0	0	0	0	0	0	1	0	1	1
854	1	1	1	1	1	1	1	2	1	0	1	1	1	1	1	0	0	0	0	0	1	0	1	1	1	1	0	0	1	0	0	2	1	1	1	2	1	0	0	2	0	1	0	0	1	1	0	2	1
855	1	1	0	0	0	0	2	1	2	0	0	0	1	0	0	1	1	1	0	0	2	0	0	0	0	1	0	2	2	2	0	1	1	1	0	2	1	0	2	0	0	0	0	0	0	2	0	0	2
856	0	2	0	0	0	0	2	2	2	0	0	0	0	0	0	0	1	1	1	2	0	0	0	0	0	0	0	1	1	0	0	2	1	2	1	1	2	0	0	1	0	0	0	1	0	0	0	1	1
857	0	1	0	0	0	0	2	2	2	0	0	0	0	0	0	0	0	0	1	1	1	0	0	0	0	2	0	1	1	1	0	0	0	2	0	2	0	0	1	1	0	1	1	0	1	2	0	2	0
858	0	0	0	0	0	1	2	0	2	0	0	1	2	1	1	0	1	1	0	0	1	0	0	0	0	1	0	1	2	0	1	1	1	2	0	2	1	0	0	1	0	0	0	0	0	0	0	2	1
859	0	1	0	0	0	1	1	2	0	0	0	0	0	0	0	0	2	0	1	2	0	0	0	0	0	0	0	2	2	2	1	1	1	0	2	0	2	0	0	2	0	0	0	2	0	1	0	2	1
860	0	2	0	0	0	0	2	1	2	0	0	0	1	1	1	0	2	0	1	2	0	0	0	0	0	1	0	1	2	1	0	1	1	1	1	1	1	1	0	0	0	1	1	0	0	0	1	1	1
861	1	0	0	0	0	1	1	1	1	0	1	0	1	0	0	1	1	0	2	2	0	0	0	0	0	1	0	1	2	1	0	1	1	1	1	1	1	0	0	1	0	0	0	0	0	1	0	1	2
862	0	2	0	0	0	0	2	1	2	0	0	0	1	0	1	0	0	0	2	1	1	0	0	0	0	1	0	2	2	1	1	1	0	2	0	2	0	0	2	0	0	1	1	0	1	1	0	2	0
863	1	2	0	0	0	0	1	1	2	0	0	1	2	1	1	0	1	0	1	2	0	0	0	0	0	1	0	2	2	2	1	2	2	0	1	1	1	0	2	0	0	0	0	0	0	1	0	2	1
864	0	1	0	0	0	0	1	1	2	0	0	0	0	0	0	0	1	1	1	2	0	0	1	1	1	1	0	2	1	0	1	1	1	0	2	1	0	0	1	0	0	1	1	0	1	0	1	2	0
865	1	1	0	0	0	0	1	2	0	0	0	1	0	0	0	0	1	1	2	2	0	0	1	1	1	2	0	2	1	1	0	1	0	2	2	0	1	0	0	2	0	1	1	0	1	0	0	2	0
866	1	0	0	0	0	2	2	1	2	0	0	1	1	1	1	0	2	1	2	2	1	0	0	0	0	0	0	2	2	1	1	2	2	1	1	1	1	1	0	1	0	0	0	0	1	1	0	1	1
867	1	2	0	0	0	0	1	2	0	0	0	0	1	0	0	1	1	0	1	1	0	0	0	0	0	1	0	0	2	0	0	1	0	1	1	1	1	0	2	0	0	2	2	0	2	1	0	2	1
868	1	1	0	0	0	0	1	1	1	0	1	0	1	1	1	0	0	0	0	0	0	0	1	0	0	0	0	2	2	1	1	2	2	0	1	1	1	1	0	1	0	0	0	0	1	0	0	2	1
869	1	0	0	0	0	0	1	0	2	0	0	0	0	0	0	0	2	0	0	1	1	1	0	0	0	1	0	2	1	1	1	0	0	2	0	2	1	0	1	2	1	0	0	0	0	2	0	1	1
870	0	0	0	0	0	0	1	2	0	0	1	1	1	1	1	0	2	0	2	2	0	0	0	0	0	0	0	2	2	2	0	1	1	1	0	1	1	0	1	1	0	1	0	0	1	0	0	2	1
871	1	2	0	0	0	0	2	2	2	0	0	0	0	0	0	0	1	1	1	1	1	0	0	0	0	1	0	1	2	1	0	2	2	0	1	1	2	0	0	1	0	0	0	0	1	0	0	0	2
872	0	2	0	0	0	0	2	2	2	1	0	0	0	0	0	0	0	0	1	1	0	0	0	0	0	1	0	2	1	1	1	2	1	0	0	2	1	1	1	1	0	0	0	0	1	0	0	1	2
873	1	1	0	0	0	0	2	0	2	0	0	0	1	1	1	0	1	1	1	1	0	0	1	0	0	0	0	2	1	1	0	1	1	2	0	2	2	0	1	1	0	0	0	0	0	2	0	2	0
874	0	0	0	0	0	0	2	1	2	0	0	0	1	0	0	0	1	0	1	1	0	0	0	0	0	2	0	2	2	2	0	0	0	1	2	1	0	0	1	0	0	1	0	0	1	2	0	0	2
875	0	0	0	0	0	0	2	1	2	0	0	0	0	0	0	0	0	0	0	0	1	0	0	0	0	0	1	2	2	1	1	0	0	2	0	2	1	1	0	0	0	1	1	0	1	1	0	1	1
876	1	1	1	1	1	1	2	2	0	0	0	2	2	1	1	0	0	1	0	1	1	0	0	0	0	0	0	1	1	1	0	1	0	1	1	1	1	0	0	1	0	0	0	1	0	0	0	0	2
877	1	1	0	0	0	0	2	2	1	0	0	0	1	0	0	0	1	1	2	2	0	1	0	0	0	1	0	2	2	0	0	1	1	1	0	2	2	0	0	2	0	0	0	1	0	1	0	1	1
878	1	1	0	0	0	0	2	2	2	0	0	0	0	0	0	0	1	2	1	1	1	0	0	0	0	1	0	2	1	1	0	1	2	1	1	1	1	1	0	1	0	0	0	1	0	1	0	2	0
879	0	1	0	0	0	0	2	2	0	0	0	1	1	1	1	0	2	0	0	1	1	0	0	0	0	1	0	2	1	1	0	0	0	2	0	2	2	0	1	1	0	1	1	0	1	1	0	0	1
880	0	0	0	0	0	2	2	0	2	0	0	0	1	0	0	1	2	0	2	2	0	0	0	0	0	1	0	1	2	1	0	1	1	2	0	2	2	0	0	2	0	0	0	1	1	0	0	2	0
881	0	0	0	0	0	1	2	2	1	0	1	0	0	0	0	0	1	1	0	0	0	0	1	0	0	1	0	2	2	2	1	0	0	2	0	2	1	0	0	0	0	1	1	0	1	0	0	2	0
882	0	2	0	0	0	0	1	2	1	0	1	0	0	0	0	0	1	1	2	2	0	0	0	0	0	1	0	1	2	1	1	0	0	1	0	2	2	0	1	1	0	0	0	0	1	0	0	1	1
883	1	1	0	0	0	0	2	1	2	0	0	0	0	0	0	0	1	0	2	1	1	0	0	0	0	0	0	2	2	2	0	1	1	1	0	2	1	0	0	2	0	0	0	0	0	1	0	1	2
884	1	2	0	0	0	0	1	1	0	1	1	0	0	0	0	0	2	1	2	2	0	0	1	1	1	0	0	2	1	0	0	2	1	0	1	1	2	0	1	1	0	1	1	0	1	1	0	1	1
885	0	2	0	0	0	0	1	2	0	0	0	0	0	0	1	0	2	1	2	2	1	0	0	0	0	1	0	2	2	2	1	2	2	0	1	1	1	1	1	1	1	0	0	0	0	1	0	1	1
886	1	0	0	0	0	0	2	0	1	0	0	1	1	1	1	0	1	1	1	0	0	0	0	0	0	0	0	2	2	1	2	0	1	2	1	2	0	0	2	0	1	0	0	0	0	1	0	1	1
887	0	1	0	0	0	0	0	2	0	1	1	1	2	1	1	0	1	1	1	0	0	0	0	0	0	0	0	1	2	0	1	1	1	1	0	2	0	0	1	0	0	1	1	0	1	1	0	1	1
888	1	2	1	0	1	0	2	0	2	0	0	0	0	0	0	1	1	0	1	1	0	1	0	0	0	2	0	2	1	0	0	1	1	2	0	2	0	0	1	1	0	0	0	0	1	1	0	1	0
889	1	2	0	0	0	0	0	2	0	0	2	0	0	0	0	0	2	2	1	1	0	2	0	0	0	1	1	2	2	1	0	1	1	1	0	2	2	0	0	1	0	0	0	0	0	1	0	1	1
890	1	2	0	0	0	0	2	1	1	0	0	0	0	0	0	0	2	2	2	2	0	0	0	0	0	1	0	2	2	2	0	1	1	1	2	1	1	0	1	1	0	1	0	0	1	0	0	0	2
891	1	1	0	0	0	0	2	1	1	0	0	0	2	1	2	0	0	0	1	1	1	0	1	0	0	1	0	1	2	1	0	1	1	1	0	2	2	0	0	2	0	1	1	0	1	0	0	2	0
892	1	2	0	0	0	0	2	1	2	0	1	0	0	0	0	0	1	1	1	0	1	0	0	0	0	1	1	2	2	0	1	1	1	1	0	1	1	0	1	1	0	0	0	0	1	1	0	1	1
893	0	1	0	0	0	0	2	2	1	0	0	0	0	0	0	0	1	1	1	1	1	0	0	0	0	1	0	1	2	0	1	0	1	2	1	2	1	0	0	2	0	1	1	1	1	1	0	1	1
894	1	2	1	0	0	0	2	1	2	0	0	1	1	1	1	0	2	2	1	1	1	0	2	1	1	0	0	2	2	2	0	2	1	1	2	2	1	1	1	1	0	0	0	0	0	1	0	2	0
895	0	1	0	0	0	0	2	0	2	0	0	0	0	0	1	0	2	0	1	1	1	0	0	0	0	0	1	2	1	0	0	1	0	2	0	2	1	1	1	1	0	1	1	0	1	0	0	2	0
896	1	1	0	0	0	1	1	1	2	0	0	0	0	0	0	0	2	1	0	0	1	0	0	0	0	1	0	2	2	1	1	2	2	0	1	1	1	0	2	1	1	1	1	0	0	1	1	1	0
897	1	0	0	0	0	0	2	2	2	0	0	1	1	1	1	0	0	0	1	0	1	0	0	0	0	0	0	1	2	0	1	1	1	0	2	0	1	0	0	2	0	0	0	0	2	2	0	1	1
898	0	2	0	0	0	0	2	0	2	0	0	1	1	1	1	0	1	0	2	1	0	0	0	0	0	2	0	1	1	1	1	1	0	2	0	2	2	0	2	0	0	0	0	0	1	0	0	2	0
899	1	0	0	0	0	0	1	2	1	0	1	0	0	0	0	0	2	1	1	1	0	0	0	0	0	1	1	1	2	2	0	0	1	2	1	2	1	0	1	1	0	0	0	0	1	1	0	1	1
900	0	1	1	0	0	1	1	0	2	0	0	0	1	0	0	1	2	0	2	2	0	0	1	0	0	0	0	1	1	1	0	0	1	1	1	1	0	0	1	0	0	1	1	1	0	1	0	1	1
901	0	1	0	0	0	1	2	0	2	0	0	1	1	1	1	0	0	0	0	0	1	0	0	0	0	0	0	2	2	1	0	1	0	2	0	2	1	1	0	0	0	1	1	0	0	1	1	1	1
902	0	2	0	0	0	0	2	2	1	0	0	0	0	0	0	0	2	2	2	2	0	0	0	0	0	1	0	1	1	1	1	1	1	0	2	1	0	0	1	1	0	0	0	0	0	1	0	1	1
903	1	1	0	0	0	0	2	0	2	0	0	1	1	1	1	0	1	0	2	2	0	0	0	0	0	0	1	2	2	0	1	1	1	2	0	2	2	0	1	0	0	1	0	0	2	0	0	1	2
904	0	1	0	0	0	0	1	0	2	0	0	0	0	0	0	0	2	0	2	2	0	0	0	0	0	1	0	1	2	1	0	1	1	0	2	0	0	0	1	1	0	2	2	0	2	1	0	0	1
905	1	1	0	0	0	0	2	0	2	0	0	0	1	0	0	1	1	0	1	1	1	0	0	0	0	1	0	1	2	1	0	2	1	0	0	2	2	0	0	2	0	1	0	0	1	0	0	2	0
906	1	1	0	0	0	0	2	2	0	0	0	1	0	0	0	0	1	1	0	1	1	0	0	0	0	1	0	2	2	2	0	2	1	1	0	2	2	0	1	1	1	0	0	2	0	2	0	2	0
907	1	1	0	0	0	0	1	1	2	0	0	1	0	0	0	0	1	1	1	1	1	0	0	0	0	1	0	2	2	2	1	1	1	0	2	1	2	0	0	2	0	0	0	0	1	0	0	2	1
908	1	2	1	0	0	0	2	0	2	0	0	0	0	0	0	0	2	1	1	2	0	0	1	0	0	0	0	0	1	0	0	1	1	1	1	1	2	0	0	2	0	0	0	0	1	0	0	1	1
909	0	1	0	0	0	0	2	2	1	0	1	0	0	0	0	0	1	0	1	1	0	0	0	0	0	0	0	2	2	2	0	2	1	0	0	2	0	1	0	0	0	0	0	0	1	0	0	1	1
910	1	2	0	0	0	0	2	2	1	0	0	0	1	1	0	0	2	1	2	2	1	0	0	0	0	0	0	2	2	2	1	1	2	1	1	1	2	0	1	1	0	1	1	1	0	1	0	1	1
911	1	0	0	0	0	1	2	1	2	0	0	0	0	0	0	0	1	1	1	0	1	0	1	1	1	1	1	2	2	2	0	1	1	1	1	1	1	1	0	1	0	0	1	0	1	0	0	2	0
912	1	1	0	0	0	0	1	1	2	0	0	1	2	2	2	0	0	0	0	1	0	1	0	0	0	2	1	2	2	1	0	1	2	1	2	1	1	0	1	2	1	1	1	0	1	0	0	1	1
913	0	2	0	0	0	1	2	2	2	0	0	0	0	0	0	0	1	1	2	2	0	0	1	0	0	0	0	2	2	2	1	1	1	2	2	1	2	0	0	2	0	0	0	0	1	1	0	2	0
914	1	1	0	0	0	0	2	1	1	0	0	0	1	1	1	0	0	0	1	1	0	0	1	1	1	1	0	1	1	1	0	0	1	1	1	1	1	0	1	1	0	0	0	0	2	1	0	1	1
915	1	1	1	0	0	0	1	2	1	0	0	0	0	0	0	0	0	0	1	1	1	0	0	0	0	1	0	1	1	1	0	2	2	1	0	2	1	0	1	1	0	1	1	0	1	1	0	0	2
916	0	2	0	0	0	0	2	2	1	0	1	0	0	0	0	0	0	0	1	1	0	0	2	1	1	0	0	2	2	2	1	1	1	1	1	1	2	0	0	2	0	1	1	0	1	0	0	1	1
917	1	2	1	0	0	0	0	1	1	1	1	0	0	0	0	0	0	0	1	1	1	0	0	0	0	0	0	2	2	2	0	2	2	0	1	0	1	1	0	2	1	0	0	1	1	2	0	2	0
918	1	1	0	0	0	0	1	1	1	0	1	0	0	0	0	0	1	0	1	1	0	0	0	0	0	0	0	0	2	0	0	2	2	0	2	0	2	0	1	1	0	0	0	0	1	0	0	0	2
919	0	1	0	0	0	0	2	1	2	0	0	0	0	0	0	0	2	1	0	0	1	0	0	0	0	1	0	1	2	1	0	2	2	0	1	1	1	1	0	1	0	0	0	2	0	2	0	0	2
920	0	1	0	0	0	0	2	0	2	0	0	0	0	0	0	0	2	0	1	2	0	0	0	0	0	2	0	1	2	1	0	1	0	2	2	0	1	0	1	1	0	0	0	0	0	0	0	1	1
921	1	1	0	0	0	0	2	1	2	0	0	0	0	0	0	0	1	1	0	0	1	0	0	0	0	1	0	2	2	2	0	1	1	1	0	2	1	0	0	1	0	1	1	0	1	0	1	1	0
922	0	1	1	0	0	0	1	2	1	0	1	0	2	0	0	1	0	0	1	1	0	0	2	1	1	1	0	2	2	2	0	0	1	1	0	2	1	1	0	0	0	0	0	0	1	0	0	2	0
923	0	2	0	0	0	0	2	2	2	0	0	0	0	0	0	0	1	1	1	1	0	0	0	0	0	0	1	1	1	0	0	1	1	0	2	0	1	0	1	0	0	1	1	0	1	0	0	0	1
924	0	0	0	0	0	1	1	1	2	0	0	1	1	1	1	0	0	0	2	1	1	0	1	0	0	0	0	2	2	2	2	1	1	1	1	1	1	0	2	0	0	0	0	0	0	1	0	1	2
925	1	2	0	0	0	1	2	1	1	0	0	0	1	1	1	0	0	0	1	2	0	0	1	0	0	1	0	1	2	1	0	1	1	2	0	2	1	1	1	1	1	0	0	0	0	0	0	1	2
926	0	1	0	0	0	0	2	1	2	0	0	0	1	0	0	1	1	1	2	2	0	0	1	1	1	1	0	1	2	0	1	1	1	1	0	2	1	0	2	1	1	1	1	0	1	1	0	1	1
927	0	1	0	0	0	0	2	0	2	0	1	2	2	2	2	0	1	1	2	2	0	1	0	0	0	1	0	2	2	2	1	0	1	1	0	2	2	0	0	2	0	1	1	0	0	1	0	2	0
928	1	0	0	0	0	1	2	2	1	0	1	0	0	0	0	1	2	0	2	1	1	0	0	0	0	0	0	2	1	1	1	1	1	1	1	1	2	1	0	0	0	0	0	0	1	0	0	1	2
929	0	2	0	0	0	0	2	0	2	0	0	0	2	0	0	1	0	0	2	2	0	0	0	0	0	1	0	1	1	1	0	0	0	2	0	2	1	0	1	1	0	1	1	0	0	1	0	1	1
930	1	0	0	0	0	0	2	0	2	0	0	0	0	0	0	0	2	2	1	1	0	0	1	1	1	1	0	1	2	1	0	2	1	0	1	1	1	1	1	1	1	0	0	0	1	0	0	2	0
931	1	1	1	0	0	0	2	1	2	0	0	0	0	0	0	0	1	0	0	0	1	0	0	0	0	0	0	1	2	0	1	1	1	0	2	0	1	0	2	0	0	1	1	0	0	1	0	0	2
932	0	2	0	0	0	0	2	1	2	0	0	1	2	1	1	0	1	0	1	1	0	0	0	0	0	2	0	0	1	0	0	1	1	1	2	1	1	0	2	0	0	1	1	0	1	0	0	2	0
933	1	2	1	1	1	1	2	2	2	0	0	0	0	0	0	0	2	0	1	1	1	0	0	0	0	2	1	2	2	1	0	0	1	2	1	2	1	1	0	1	0	0	0	0	2	2	0	2	1
934	1	0	0	0	0	0	2	1	2	0	0	0	2	0	0	1	0	0	0	0	1	0	0	0	0	0	0	2	2	1	2	1	1	2	0	2	1	1	1	1	1	0	0	0	1	0	0	1	1
935	1	2	0	0	0	0	1	2	1	0	1	0	0	0	0	0	2	0	2	2	0	0	0	0	0	2	0	1	1	1	0	0	1	0	1	2	0	1	0	1	0	0	0	0	1	0	0	1	0
936	1	2	0	0	0	0	1	1	2	0	0	0	0	0	0	0	1	0	0	0	1	0	1	0	0	1	0	1	2	1	0	1	1	2	0	2	2	0	1	1	0	0	0	0	0	0	1	1	0
937	1	1	0	0	0	1	2	1	1	0	0	0	0	0	0	0	0	0	0	1	0	0	0	0	0	1	0	1	2	1	0	0	0	2	0	2	2	0	0	2	1	0	0	0	0	1	0	1	1
938	0	1	1	1	1	1	2	2	1	0	0	0	1	1	1	0	2	2	2	2	0	0	0	0	0	1	0	2	2	1	2	1	1	0	2	0	2	0	1	1	0	0	0	1	0	1	0	2	1
939	0	2	0	0	0	0	2	2	1	0	0	1	2	2	2	0	1	0	1	1	0	0	1	1	1	1	0	2	2	2	0	1	1	2	0	2	2	0	0	1	0	0	0	1	0	0	0	2	0
940	0	2	1	0	0	1	1	0	2	0	0	1	0	0	0	0	0	0	1	2	0	0	1	0	0	0	0	2	2	1	0	1	1	2	0	2	1	0	1	1	0	0	0	0	0	0	0	2	0
941	1	2	0	0	0	0	1	0	2	0	0	0	0	0	0	0	0	0	2	2	0	0	0	0	0	0	0	2	2	1	1	1	1	1	1	1	2	0	0	2	0	0	0	0	1	0	0	2	0
942	0	1	0	0	0	0	2	2	2	0	1	0	1	0	0	0	1	1	1	1	1	0	0	0	0	2	0	1	1	1	0	1	1	0	2	0	1	0	1	1	0	2	2	0	2	0	0	1	0
943	1	2	0	0	0	0	1	1	1	0	1	0	0	0	0	1	0	0	2	2	0	0	0	0	0	2	0	0	2	0	0	1	1	2	0	2	1	0	1	1	0	0	0	0	0	0	0	0	2
944	1	2	0	0	0	0	2	0	1	0	1	0	0	0	0	0	0	0	0	1	0	0	1	1	1	0	0	2	2	2	1	1	1	2	0	2	1	0	2	0	0	0	0	0	1	0	0	0	2
945	1	1	0	0	0	0	1	1	1	0	1	0	1	0	0	1	2	0	1	1	1	0	0	0	0	0	0	0	1	0	0	1	1	2	1	2	2	0	0	1	0	1	1	0	0	1	0	0	2
946	1	2	0	0	0	0	1	2	0	0	1	0	1	1	1	0	1	0	2	1	1	0	0	0	0	0	0	2	2	1	2	1	2	1	0	2	1	0	0	1	0	1	1	0	0	0	0	0	2
947	1	1	0	0	0	1	1	2	1	0	0	1	1	1	1	0	1	0	0	0	1	0	0	0	0	1	0	1	2	1	0	0	0	2	0	2	1	0	1	1	0	1	1	0	0	0	1	0	1
948	1	0	0	0	0	0	1	2	1	0	0	1	1	0	0	0	1	1	0	0	1	0	0	0	0	0	0	2	2	1	1	1	0	2	0	2	2	0	1	1	0	1	1	0	1	0	0	2	0
949	1	0	0	0	0	0	2	2	2	0	0	1	1	1	1	0	1	1	0	0	1	0	1	0	0	2	0	2	1	1	1	2	2	1	1	1	1	0	1	1	0	0	0	1	1	1	0	0	2
950	0	0	0	0	0	2	1	1	1	0	1	0	1	0	0	0	0	0	0	0	1	0	1	0	0	1	0	1	2	1	0	1	1	1	1	1	1	0	0	1	0	1	1	0	1	1	0	0	1
951	1	1	0	0	0	0	2	2	1	0	0	0	0	0	0	0	1	1	2	2	0	0	0	0	0	0	0	1	2	1	1	1	1	2	0	2	2	0	0	2	0	1	1	0	0	0	0	1	0
952	1	0	0	0	0	1	2	2	1	0	0	0	2	0	0	1	2	0	2	2	0	0	0	0	0	1	2	2	2	0	1	1	1	1	0	2	2	0	2	1	0	1	1	0	1	0	0	2	1
953	1	1	0	0	0	0	1	2	1	0	0	1	1	1	1	0	0	0	1	1	1	0	1	1	1	1	0	1	1	0	0	2	1	0	1	1	2	1	0	0	0	1	1	0	1	0	0	0	2
954	0	1	0	0	0	1	2	0	2	0	0	0	0	0	0	0	1	1	1	1	0	0	0	0	0	2	0	2	2	2	0	1	1	0	2	1	1	0	2	0	0	1	1	1	0	1	0	2	1
955	1	2	0	0	0	0	1	1	2	0	0	0	0	0	0	0	2	0	2	2	0	0	0	0	0	1	0	1	2	1	0	2	2	0	1	0	0	1	0	0	0	0	0	0	0	1	0	0	2
956	1	1	1	1	1	1	0	2	0	0	2	0	1	0	0	0	1	0	1	1	0	0	1	1	1	1	0	2	2	1	1	1	0	2	0	2	0	0	2	1	1	0	0	1	0	1	0	2	0
957	0	0	0	0	0	1	2	2	1	0	0	0	0	0	0	0	1	0	2	2	0	0	0	0	0	0	0	1	1	1	1	0	1	1	1	1	1	0	1	1	0	0	0	1	0	1	0	2	0
958	1	1	0	0	0	0	1	2	0	0	2	1	2	1	1	1	1	1	0	0	0	0	0	0	0	1	0	2	2	2	2	1	1	0	1	1	1	0	0	2	0	0	0	1	0	0	0	2	0
959	0	2	0	0	0	0	1	1	1	1	1	0	0	0	0	0	0	0	1	0	1	0	0	0	0	1	0	2	2	2	0	0	0	2	0	2	1	0	1	1	0	1	1	0	1	1	0	0	2
960	1	2	0	0	0	0	2	2	1	0	0	0	1	0	1	0	1	0	1	1	0	0	1	1	1	1	0	2	2	1	2	1	0	2	0	2	0	1	1	0	0	0	0	0	1	1	0	0	1
961	0	1	0	0	0	0	2	2	2	0	0	0	0	0	0	0	1	0	1	1	1	0	0	0	0	1	0	1	1	1	1	1	0	1	1	1	1	0	2	0	0	0	0	0	0	1	0	2	0
962	1	2	0	0	0	0	2	2	2	0	0	0	1	0	0	1	1	0	0	0	1	0	1	1	1	1	0	2	2	2	0	1	0	2	0	2	1	0	1	1	0	1	1	0	1	0	0	2	0
963	0	1	0	0	0	0	2	1	2	0	0	0	1	0	0	1	2	1	2	2	0	0	0	0	0	1	1	1	2	2	0	1	2	1	0	2	1	0	2	1	1	0	0	0	0	1	0	1	1
964	0	1	0	0	0	0	2	2	1	0	0	0	2	1	1	0	1	0	1	2	0	0	0	0	0	0	0	1	2	0	1	0	0	1	1	1	1	0	1	0	0	0	0	1	2	1	0	1	1
965	0	0	0	0	0	2	1	1	2	0	0	1	2	0	0	0	1	1	0	1	1	0	1	0	0	0	0	1	2	1	1	0	1	1	1	1	1	0	0	1	0	0	0	0	1	0	0	2	2
966	0	1	0	0	0	0	2	1	0	0	0	0	0	0	0	0	1	0	1	1	0	0	1	1	1	1	0	2	2	2	0	0	0	2	0	2	0	0	1	0	0	0	0	0	2	2	0	1	1
967	0	2	1	0	0	0	0	2	0	0	1	0	1	0	0	0	2	2	0	0	0	0	2	1	1	1	0	1	1	0	1	0	0	2	0	2	1	0	0	1	0	0	0	0	0	0	0	2	0
968	0	2	0	0	0	0	2	2	2	0	0	1	1	0	0	0	1	0	1	1	1	0	0	0	0	0	0	2	2	1	0	2	2	0	1	1	1	0	1	1	0	0	0	0	1	0	0	1	1
969	1	0	0	0	0	0	2	0	2	0	0	0	0	0	0	0	1	0	2	1	1	0	0	0	0	1	0	1	2	2	0	1	0	2	0	2	2	0	0	2	0	1	1	0	1	0	0	1	1
970	0	1	0	0	0	0	1	2	0	0	0	0	0	0	0	0	0	0	1	1	0	0	1	0	0	1	1	1	1	0	0	0	0	2	0	2	1	0	0	1	0	0	0	0	1	0	0	1	1
971	0	1	0	0	0	1	1	1	1	1	0	0	0	0	0	0	0	0	1	1	0	0	1	1	1	1	0	1	2	0	1	2	1	2	0	2	1	0	1	1	0	0	0	0	0	0	0	1	2
972	1	1	0	0	0	1	2	2	2	0	0	0	1	1	1	0	1	0	1	1	0	0	0	0	0	2	0	2	1	0	0	2	1	2	0	2	2	0	0	2	0	1	1	0	1	1	0	1	1
973	1	1	0	0	0	0	2	2	1	0	1	0	1	0	0	1	2	1	2	2	0	0	0	0	0	2	0	1	1	1	0	1	2	1	0	2	1	0	1	1	0	0	0	0	0	1	0	1	0
974	0	1	0	0	0	0	1	2	1	0	1	1	2	2	2	0	2	0	1	1	0	1	0	0	0	0	0	2	2	2	0	0	0	2	0	2	2	0	1	1	0	0	0	0	0	1	0	1	1
975	0	1	0	0	0	0	2	1	2	0	0	0	2	0	0	1	2	1	0	0	1	0	0	0	0	1	0	2	2	2	0	1	1	2	0	2	1	1	0	2	1	0	0	0	0	1	0	1	1
976	0	2	0	0	0	0	2	1	2	0	0	1	2	2	2	0	0	1	1	1	0	0	0	0	0	1	0	2	1	1	1	1	1	1	0	2	2	0	2	0	0	0	0	0	1	0	0	0	0
977	0	1	0	0	0	1	2	2	0	0	0	1	2	1	1	0	2	1	2	2	0	0	0	0	0	1	0	1	2	0	0	2	2	2	0	2	2	0	1	1	0	0	0	0	0	0	0	2	0
978	0	1	0	0	0	0	2	2	2	0	0	0	1	0	0	0	2	2	2	2	0	0	0	0	0	1	0	1	2	1	1	1	1	2	0	2	2	0	1	1	0	1	0	0	2	0	0	2	0
979	1	2	0	0	0	0	1	1	2	0	0	1	2	2	2	0	1	1	2	2	0	0	0	0	0	2	0	2	2	1	0	1	1	1	1	1	1	0	0	1	0	0	0	0	0	0	0	2	0
980	0	1	0	0	0	1	1	1	1	1	0	0	0	0	1	0	2	1	0	0	1	0	0	0	0	0	0	2	2	2	1	1	1	1	1	1	2	0	0	2	1	1	0	0	0	1	0	2	1
981	0	1	0	0	0	1	2	1	1	0	1	0	0	0	0	0	2	1	2	2	0	0	0	0	0	0	0	2	2	2	1	1	1	2	0	2	1	1	0	1	0	1	1	0	0	1	0	2	0
982	1	1	0	0	0	0	2	0	2	0	0	0	1	1	1	0	1	1	1	2	0	0	0	0	0	0	0	2	2	2	0	1	0	2	0	2	2	0	2	0	0	1	1	0	1	0	0	0	1
983	1	0	0	0	0	0	2	1	1	0	0	2	2	1	1	0	2	1	2	1	1	1	0	0	0	1	1	2	2	1	0	1	1	2	0	2	0	1	0	0	0	0	0	0	0	1	0	1	0
984	0	1	0	0	0	0	1	2	1	0	1	0	0	0	0	0	0	0	2	2	0	0	1	0	0	1	0	2	2	1	1	1	1	1	1	1	1	0	1	2	1	0	0	0	0	1	0	2	0
985	0	1	0	0	0	1	1	1	1	0	1	0	0	0	1	0	0	0	1	1	0	0	1	1	1	1	1	1	1	0	0	1	1	1	1	1	1	1	0	1	0	0	0	1	0	0	0	1	1
986	0	1	0	0	0	0	2	1	1	1	0	0	1	0	0	1	1	0	1	1	0	0	0	0	0	0	0	2	2	2	0	1	1	0	1	1	2	0	2	1	0	0	0	1	0	0	0	2	0
987	1	1	0	0	0	0	0	2	0	0	2	0	2	2	2	0	2	1	1	2	0	0	2	0	0	0	0	2	2	1	1	0	0	2	0	2	1	0	0	1	0	1	1	0	1	0	0	0	2
988	1	0	0	0	0	1	2	2	2	0	0	0	1	0	0	0	2	1	2	2	0	0	0	0	0	2	0	2	2	0	1	1	1	1	0	2	1	0	0	1	0	1	0	0	0	0	0	1	1
989	1	2	0	0	0	0	2	0	2	0	0	0	0	0	0	0	1	1	1	1	1	1	0	0	0	2	0	1	2	0	1	0	0	1	1	1	1	0	2	1	1	1	1	0	1	0	0	0	1
990	1	0	0	0	0	0	0	2	0	0	2	0	2	2	2	0	0	0	2	1	1	0	1	1	1	1	0	2	2	1	1	2	2	2	0	2	1	1	0	1	0	0	0	0	2	0	0	1	1
991	1	2	0	0	0	0	1	2	1	0	1	0	1	1	1	0	0	0	1	2	0	0	0	0	0	0	0	0	1	0	0	0	0	0	1	1	1	0	0	1	0	0	0	0	0	2	0	2	0
992	0	2	0	0	0	0	1	2	0	0	2	1	1	1	1	0	1	0	2	2	0	0	0	0	0	0	1	2	2	1	0	1	1	1	0	2	2	0	0	2	0	0	0	1	0	0	0	2	1
993	1	0	1	0	1	0	2	1	2	0	0	0	1	0	1	0	0	0	2	2	0	0	0	0	0	0	0	2	2	2	0	1	1	2	0	2	1	0	1	1	0	1	1	0	1	1	0	1	1
994	0	0	0	0	0	1	1	1	1	0	1	0	0	0	0	0	1	0	1	2	0	0	0	0	0	2	0	2	2	1	0	1	1	1	0	2	2	0	0	2	0	0	0	0	0	1	0	1	0
995	1	0	0	0	0	1	2	1	2	0	0	0	0	0	0	0	1	1	1	1	0	0	0	0	0	2	0	2	2	2	0	2	2	0	1	1	2	0	1	2	1	1	1	0	1	0	0	1	1
996	0	1	0	0	0	1	2	2	1	0	1	0	0	0	0	0	2	2	2	2	0	0	0	0	0	1	0	2	2	1	1	1	1	0	2	0	2	0	0	2	0	0	0	0	0	1	1	1	0
997	1	2	0	0	0	0	2	1	2	0	0	0	0	0	0	0	0	0	1	1	0	1	1	0	0	1	0	2	1	1	0	1	0	1	1	1	2	0	1	1	0	0	0	0	1	1	0	2	0
998	1	0	0	0	0	1	1	2	1	0	1	0	1	0	0	0	2	1	1	1	0	0	0	0	0	0	0	2	2	2	0	1	0	1	1	1	2	0	1	1	0	0	0	0	0	1	0	2	1
999	0	2	0	0	0	0	2	1	2	0	0	0	1	1	1	0	1	0	1	1	1	0	0	0	0	2	0	1	1	0	0	1	0	1	1	1	1	0	1	2	1	1	1	0	1	0	0	0	2
1000	0	0	0	0	0	1	2	1	2	0	1	0	0	0	0	0	2	2	1	1	0	0	0	0	0	1	0	1	2	0	0	2	1	1	0	2	1	0	1	1	0	0	0	0	0	0	0	2	1
[truncated: 952 more columns]
