# Supplementary material for: KNN-MDR: a learning approach for improving interactions mapping performances in genome wide association studies
Source: BMC Bioinformatics. 2017 Mar 21;18:184. doi: 10.1186/s12859-017-1599-7 (PMC5361736; doi:10.1186/s12859-017-1599-7)
Supplement: Supplementary file 2 — The data set(s) supporting the results of Table 1. (ZIP 22742 kb) [file 12859_2017_1599_MOESM2_ESM.zip › Nouveau dossier/S37/mkallsimul.dat]

1	0	1	0	0	0	0	2	0	0	0	0	0	0	0	0	0	0	1	1	1	1	0	0	0	0	0	0	1	0	0	2	1	2	1	1	1	2	1	1	0	0	1	1	1	1	1	0	0	2
2	0	0	0	0	0	0	1	0	0	0	0	0	2	0	0	0	0	2	2	0	2	0	1	1	1	1	0	1	2	0	1	1	1	2	1	2	0	0	0	1	1	0	0	0	0	0	0	0	1
3	0	1	0	0	1	1	0	0	1	1	2	0	2	0	0	0	1	1	0	2	0	0	0	0	0	1	0	1	1	1	0	2	2	1	1	2	0	0	1	0	0	0	0	0	0	1	0	0	1
4	0	0	0	0	1	1	0	0	2	2	0	0	1	0	0	0	0	1	1	1	1	0	0	0	0	1	2	2	0	1	1	1	2	2	0	2	1	1	0	1	1	0	0	2	0	1	2	0	2
5	0	1	0	0	0	0	1	1	0	1	0	1	0	0	0	0	0	0	0	2	0	0	0	0	0	1	2	2	0	1	1	0	0	0	0	2	1	1	0	0	0	0	0	2	0	0	0	0	2
6	1	0	0	0	0	0	1	0	0	0	0	1	1	0	0	1	0	1	1	1	1	0	0	0	0	1	1	2	1	1	0	1	2	1	2	2	1	0	0	2	2	1	1	2	1	0	0	2	2
7	0	0	0	0	0	0	1	0	1	1	1	1	1	0	0	0	0	1	1	1	1	1	0	0	0	0	1	1	1	0	1	0	2	2	0	2	0	0	0	2	2	1	0	1	0	0	0	0	1
8	0	2	0	0	0	0	0	0	1	1	0	1	1	1	1	0	0	1	2	0	2	1	0	0	0	0	1	2	2	1	1	1	2	0	2	0	2	0	2	1	1	1	0	1	0	1	0	1	0
9	1	2	0	0	0	0	1	0	0	0	1	1	2	0	0	0	0	1	1	1	0	0	0	0	0	1	2	2	0	2	1	1	2	1	2	2	1	0	1	1	1	0	0	1	0	1	0	0	1
10	0	1	0	0	1	1	1	0	1	1	1	0	0	0	0	0	0	1	2	0	1	0	1	0	0	1	2	2	1	2	1	1	2	1	1	1	1	1	1	0	0	1	0	1	1	0	0	0	0
11	1	1	1	1	0	1	2	0	1	1	1	0	0	0	0	0	1	1	0	2	1	1	0	0	0	1	2	2	0	1	0	0	0	2	0	2	2	0	2	1	1	1	1	1	1	1	0	0	0
12	0	2	1	0	0	0	1	1	0	1	0	1	1	0	0	0	0	1	1	1	0	0	1	0	0	0	0	1	2	0	1	0	2	2	0	2	1	0	0	2	2	0	0	2	1	0	0	0	1
13	0	2	1	0	0	0	1	1	0	1	0	1	1	0	0	0	0	0	1	1	1	0	0	0	0	1	1	2	0	2	0	0	2	2	0	2	2	0	0	1	1	0	0	2	1	0	0	0	0
14	0	1	0	0	0	0	2	0	0	0	2	0	0	0	0	0	0	0	0	2	0	0	0	0	0	0	2	2	0	2	1	1	2	2	0	2	0	0	0	2	2	0	0	2	1	0	0	0	2
15	0	1	0	0	1	1	1	0	1	1	0	0	0	0	0	0	0	0	0	2	0	1	0	0	0	2	2	2	1	2	0	1	2	1	1	1	2	1	0	1	1	0	0	2	0	1	0	0	0
16	1	2	1	0	0	0	2	0	0	0	2	0	2	0	0	0	0	2	2	0	0	1	1	1	1	2	2	2	0	2	1	0	2	1	0	2	0	0	0	2	2	1	0	0	0	0	0	0	0
17	1	1	0	0	0	0	1	0	1	1	0	0	0	0	0	0	0	1	1	1	1	1	1	1	1	0	1	2	0	2	0	0	1	0	1	1	2	0	1	1	0	0	0	1	0	1	0	0	0
18	0	0	0	0	1	1	0	0	2	2	0	0	0	0	0	0	0	1	1	1	0	1	0	0	0	1	0	2	2	0	2	0	1	2	0	2	1	2	0	1	1	0	0	2	0	1	0	0	0
19	0	1	0	0	0	0	2	0	0	0	2	0	0	0	0	0	0	1	1	1	1	0	0	0	0	0	2	2	0	2	0	1	2	2	0	2	2	0	1	1	1	0	0	1	0	0	0	0	1
20	0	2	0	0	0	0	0	0	1	1	1	0	1	0	0	0	0	1	1	1	0	0	0	0	0	1	0	2	1	1	1	1	1	1	1	1	1	0	0	2	2	0	0	1	1	1	0	0	0
21	0	1	0	0	0	0	2	1	0	1	1	0	1	0	0	0	0	1	1	1	0	0	2	0	0	0	2	2	0	2	1	0	1	2	0	2	2	1	1	1	0	0	0	1	0	1	0	0	1
22	0	0	1	0	0	0	0	0	1	1	0	0	0	0	0	0	0	0	0	2	0	0	0	0	0	1	1	1	0	0	1	1	1	2	1	2	2	0	0	1	1	0	0	1	0	1	0	1	1
23	0	0	0	0	0	0	1	0	1	1	0	1	1	0	0	0	0	1	1	1	1	0	0	0	0	2	2	2	1	2	0	0	0	2	0	2	2	0	1	1	1	0	0	0	1	1	0	0	1
24	0	2	0	0	0	0	1	0	1	1	0	1	1	0	0	0	0	2	1	0	1	0	0	0	0	0	2	2	0	2	1	0	0	2	0	2	1	0	0	1	1	0	0	2	0	1	0	0	1
25	0	0	0	0	1	1	0	0	1	1	1	0	1	1	1	0	0	0	0	2	0	0	0	0	0	0	2	2	0	2	0	0	0	2	0	2	2	0	2	0	0	0	0	2	0	0	0	0	0
26	1	0	0	0	1	1	1	0	0	0	1	0	0	0	0	0	0	2	0	1	0	0	0	0	0	0	1	2	1	1	2	1	1	1	0	2	0	0	0	2	2	0	0	1	0	2	0	0	2
27	1	1	0	0	0	0	0	0	2	2	0	0	1	0	0	0	0	0	0	2	0	1	0	0	0	2	2	2	1	0	2	2	1	0	2	0	1	0	0	2	2	0	0	0	0	0	0	0	1
28	0	1	0	0	0	0	0	0	0	0	1	0	0	0	0	0	0	1	1	1	1	0	0	0	0	1	0	0	1	1	0	0	2	1	1	1	2	0	2	1	0	0	1	2	1	0	0	0	0
29	0	1	0	0	0	0	2	1	0	1	1	0	2	0	0	0	0	0	0	2	0	1	0	0	0	1	1	2	1	1	1	0	1	1	1	2	1	0	0	1	1	0	0	1	0	1	0	0	0
30	1	0	0	0	0	0	1	0	0	0	0	0	0	0	0	0	0	0	1	1	1	0	0	0	0	1	1	1	1	1	0	0	0	2	1	1	1	0	1	1	1	0	0	1	1	1	0	0	2
31	0	1	0	0	0	0	2	1	0	1	0	2	2	1	1	1	0	2	0	1	0	1	1	1	1	0	0	1	0	1	1	2	1	1	0	2	0	0	0	2	2	0	0	2	0	1	0	0	0
32	0	1	0	0	1	1	1	0	1	1	1	2	2	0	0	1	0	2	1	0	1	0	0	0	0	1	2	2	0	2	1	0	1	2	0	2	1	0	0	0	0	0	0	2	2	0	1	0	1
33	1	1	0	0	0	0	2	0	0	0	2	0	1	0	0	0	0	1	0	2	0	0	1	0	0	1	0	2	1	0	1	2	1	2	0	2	2	0	0	1	1	1	1	2	1	1	0	0	0
34	0	1	0	0	1	1	1	0	1	1	1	0	1	0	0	0	0	0	0	2	0	0	0	0	0	1	2	2	0	2	0	1	1	1	1	1	2	0	2	0	0	0	0	1	0	1	0	0	1
35	0	1	0	0	0	0	2	1	0	1	1	0	0	0	0	0	0	2	1	0	1	1	1	0	0	0	2	2	1	2	1	2	2	0	1	1	2	0	2	0	0	1	1	1	1	1	0	0	1
36	0	2	0	0	0	0	1	0	1	1	0	1	1	0	0	1	0	1	0	2	0	0	2	0	0	1	2	2	0	2	0	1	1	1	0	2	1	0	1	1	1	0	0	1	1	1	0	0	1
37	0	1	0	0	1	1	0	0	1	1	1	0	0	0	0	0	0	0	0	2	1	1	1	1	1	1	1	1	1	2	0	0	2	0	1	2	1	0	1	1	1	0	0	2	0	0	0	0	0
38	1	2	1	0	0	0	1	1	0	1	0	1	1	1	1	0	0	1	1	1	0	2	1	1	1	1	1	2	2	0	2	1	1	1	1	1	1	1	0	1	1	0	0	0	0	1	0	1	0
39	0	0	0	0	0	0	0	0	2	2	0	1	2	0	0	1	0	1	1	0	1	0	0	0	0	0	1	1	1	1	0	1	2	0	1	1	1	2	0	1	1	0	0	1	0	0	1	0	1
40	1	2	0	0	0	0	0	0	2	2	0	0	0	0	0	0	0	1	0	1	0	0	0	0	0	1	1	2	1	1	1	0	2	0	2	2	1	0	0	2	2	1	1	1	1	0	0	0	0
41	1	2	0	0	0	0	1	0	2	2	0	1	2	0	0	0	0	2	0	2	0	0	0	0	0	1	1	2	2	1	2	0	2	1	0	2	0	0	0	2	2	0	0	1	0	0	0	1	1
42	1	2	0	0	0	0	1	0	1	1	0	0	1	0	0	0	0	1	1	1	0	0	0	0	0	1	1	1	0	1	1	0	2	1	1	1	1	0	0	2	2	0	0	2	0	1	0	1	1
43	1	1	0	0	0	0	1	1	1	2	0	1	1	0	0	1	0	1	1	1	1	1	1	0	0	0	2	2	0	2	1	0	1	1	1	1	1	1	0	1	0	0	0	0	0	1	0	0	0
44	0	1	0	0	0	0	1	0	0	0	1	0	0	0	0	0	0	1	1	1	1	1	0	0	0	0	2	2	0	2	1	0	2	1	1	1	1	0	1	1	1	0	0	1	1	1	0	0	1
45	0	2	0	0	0	0	2	1	0	1	1	0	1	0	0	0	0	2	2	0	0	0	0	0	0	2	1	2	0	1	2	1	1	1	0	2	1	1	0	1	1	0	0	2	1	0	0	0	0
46	1	1	0	0	0	0	2	1	0	1	0	0	0	0	0	0	1	2	2	0	2	1	0	0	0	1	2	2	0	2	0	2	2	0	1	1	1	1	0	0	0	0	0	2	0	0	0	0	0
47	0	2	1	0	0	0	2	0	0	0	1	1	1	0	0	0	0	2	2	0	1	1	0	0	0	1	1	1	1	1	0	0	1	0	1	1	0	0	0	2	2	1	1	1	0	0	0	0	0
48	0	2	0	0	0	0	2	0	0	0	2	0	0	0	0	0	0	2	1	0	1	0	1	1	1	2	2	2	0	2	1	0	1	0	2	1	1	0	1	1	1	0	0	1	1	1	0	0	2
49	1	2	1	1	0	1	1	1	0	1	0	0	0	0	0	0	0	1	0	2	0	0	0	0	0	0	1	1	1	1	0	1	2	0	1	1	1	1	0	1	1	2	1	2	1	0	1	0	1
50	0	1	0	0	0	0	1	0	1	1	2	0	1	0	0	0	0	0	0	2	0	0	0	0	0	1	1	1	0	1	2	2	1	1	0	2	0	0	1	0	0	0	0	0	0	1	0	0	1
51	1	0	0	0	0	0	2	0	0	0	1	1	2	0	0	0	0	1	0	1	0	1	0	0	0	1	1	2	1	1	2	0	0	0	1	1	0	0	0	1	1	0	0	2	0	1	0	0	1
52	1	2	0	0	0	0	0	0	2	2	0	0	0	0	0	1	0	1	2	0	2	1	0	0	0	0	2	2	0	2	1	2	2	1	1	2	2	0	0	0	0	0	0	1	0	0	0	0	1
53	1	1	1	0	0	0	1	0	1	1	0	0	0	0	0	0	0	1	0	1	0	1	0	0	0	1	1	1	0	1	2	0	1	1	0	2	2	0	1	0	0	0	1	2	1	0	1	1	2
54	1	2	0	0	0	0	2	0	1	1	1	0	1	0	0	0	0	1	1	1	0	1	0	0	0	1	2	2	0	2	0	2	1	1	1	0	2	0	2	0	0	1	1	2	1	1	0	0	0
55	0	0	1	0	0	0	1	0	0	0	1	1	1	0	0	0	0	2	1	1	1	0	0	0	0	0	2	2	0	1	2	1	1	1	0	2	1	0	1	1	1	0	0	0	0	1	0	0	0
56	0	2	0	0	0	0	2	1	0	1	1	1	0	0	0	0	0	0	0	2	0	0	0	0	0	1	1	1	1	1	0	0	1	2	0	2	0	0	1	1	1	1	0	1	0	1	0	0	1
57	1	0	0	0	0	0	1	0	1	1	0	1	1	0	0	0	0	1	0	1	0	0	0	0	0	2	2	2	0	1	0	1	1	1	0	2	1	0	0	2	2	0	0	2	0	1	0	0	0
58	0	0	0	0	1	1	2	1	0	1	1	1	2	0	0	0	0	0	0	2	0	2	1	1	1	1	1	2	1	1	1	1	1	1	1	1	1	0	2	0	0	0	0	0	0	1	0	0	2
59	1	0	1	0	1	1	1	1	1	2	0	1	2	0	0	0	0	0	0	2	1	1	0	0	0	0	2	2	0	0	1	0	1	2	0	2	1	0	1	2	1	0	0	1	0	1	0	1	2
60	1	1	0	0	0	0	2	0	0	0	2	1	1	0	0	1	0	0	0	2	0	0	0	0	0	1	2	1	1	1	0	0	2	1	0	2	1	0	1	1	1	0	0	1	0	1	0	1	2
61	1	0	0	0	2	2	0	0	1	1	2	0	0	0	0	0	0	1	2	0	1	0	0	0	0	2	1	2	1	1	1	1	1	2	1	2	1	0	1	2	1	0	0	2	1	1	0	0	0
62	0	2	0	0	0	0	2	0	0	0	0	0	0	0	0	0	0	0	0	2	0	1	0	0	0	0	2	2	1	1	2	1	1	2	0	2	1	0	0	1	1	0	0	2	0	0	0	0	0
63	0	0	1	0	0	0	0	0	1	1	1	1	2	1	1	0	0	0	0	2	0	0	0	0	0	1	2	1	1	1	1	1	0	1	1	1	1	0	1	2	1	0	0	2	0	1	0	0	0
64	0	0	0	0	1	1	1	0	1	1	1	1	2	0	0	0	0	1	0	1	0	0	0	0	0	2	0	1	0	1	1	0	1	2	0	2	0	0	0	1	1	0	0	1	1	1	0	0	1
65	0	1	0	0	1	1	1	0	1	1	1	1	1	0	0	0	0	0	0	2	0	0	0	0	0	1	2	2	1	1	2	2	1	1	1	1	1	1	0	1	1	2	1	2	1	0	0	0	1
66	0	1	0	0	0	0	1	0	0	0	1	0	0	0	0	0	0	1	1	1	0	0	0	0	0	1	1	1	1	1	0	1	0	1	1	1	2	0	1	0	0	1	1	2	1	1	0	2	2
67	1	2	0	0	0	0	1	1	1	2	0	1	1	1	1	0	0	1	0	1	0	0	0	0	0	0	1	2	1	1	2	1	0	1	1	1	1	0	1	1	1	1	1	1	1	1	0	0	1
68	1	0	1	0	0	0	1	0	0	0	1	0	1	0	0	0	0	1	1	1	1	1	0	0	0	0	2	2	1	2	0	0	1	1	1	1	1	0	1	2	1	1	0	1	0	0	0	0	1
69	0	1	0	0	0	0	1	0	0	0	1	0	0	0	0	0	0	1	1	0	1	0	0	0	0	1	1	2	1	1	0	0	1	1	1	1	2	0	2	0	0	1	1	2	1	0	0	1	0
70	1	1	1	0	0	0	2	0	0	0	1	0	0	0	0	0	0	2	2	0	0	0	0	0	0	1	0	1	0	0	2	0	2	2	1	2	2	0	1	1	1	0	0	2	0	0	0	0	0
71	1	1	1	1	1	2	1	0	0	0	0	0	0	0	0	0	0	1	1	1	1	0	0	0	0	2	0	2	1	0	1	0	2	1	0	2	2	1	1	1	0	2	2	2	1	1	0	1	0
72	1	1	0	0	0	0	0	0	1	1	0	0	0	0	0	0	0	0	0	2	0	1	1	1	1	1	2	2	0	2	2	0	1	2	0	2	1	0	1	1	1	0	0	1	0	0	0	1	0
73	1	2	0	0	0	0	2	0	0	0	2	1	2	0	0	1	0	2	1	0	1	0	1	0	0	0	2	2	0	1	1	0	1	0	2	0	1	0	0	1	1	0	0	1	0	2	0	0	0
74	0	1	0	0	0	0	1	0	1	1	0	0	0	0	0	0	0	1	1	1	1	0	0	0	0	0	2	2	0	2	0	0	1	1	1	2	2	0	1	1	1	1	1	1	1	1	1	0	1
75	0	0	1	0	0	0	1	0	0	0	0	0	2	0	0	0	0	0	0	2	0	0	0	0	0	0	1	1	0	1	2	0	0	0	1	1	0	0	0	1	1	0	0	1	1	1	0	0	1
76	1	1	1	1	0	1	1	0	0	0	1	0	0	0	0	0	0	2	2	0	0	1	1	0	0	0	2	2	0	2	1	2	1	2	0	2	1	0	0	2	2	0	0	2	0	0	0	0	1
77	0	0	0	0	0	0	1	0	1	1	0	1	1	0	0	1	0	0	0	2	0	1	1	0	0	1	2	2	1	1	1	1	1	1	1	1	2	1	1	0	0	0	0	2	1	1	0	1	1
78	1	1	0	0	0	0	2	0	0	0	2	1	1	0	0	0	0	2	1	0	1	1	0	0	0	0	2	2	0	2	0	0	1	1	1	1	1	0	1	1	1	1	0	1	0	1	1	0	2
79	1	2	1	0	0	0	1	0	1	1	0	1	0	0	0	0	0	1	1	1	1	0	1	0	0	0	2	2	0	1	1	1	1	2	0	2	1	1	0	1	1	0	0	2	0	1	1	0	1
80	0	2	0	0	0	0	1	1	0	1	0	0	1	0	0	0	0	2	1	1	0	1	1	1	1	0	2	2	1	1	1	1	2	0	1	1	0	0	0	1	1	0	0	2	0	0	0	0	1
81	1	1	0	0	0	0	1	0	1	1	1	0	2	0	0	0	0	2	2	0	0	1	1	1	1	1	1	1	0	0	1	0	0	2	0	2	2	1	1	0	0	0	0	2	1	0	0	0	1
82	1	1	0	0	0	0	2	1	0	1	0	1	1	0	0	1	0	0	0	1	0	0	0	0	0	1	1	2	1	1	1	1	1	1	0	2	1	1	0	1	1	0	0	2	0	2	0	0	1
83	0	1	0	0	0	0	0	0	1	1	0	0	1	0	0	0	0	0	0	2	0	0	0	0	0	2	1	1	2	0	1	0	2	2	0	2	1	0	0	1	1	0	0	2	0	0	0	0	0
84	0	0	0	0	1	1	1	0	0	0	2	0	0	0	0	0	1	0	1	1	1	1	1	1	1	1	0	1	1	1	0	1	1	2	0	2	1	0	2	0	0	1	0	1	0	1	0	0	0
85	0	2	0	0	0	0	1	1	1	2	0	0	0	0	0	0	0	1	0	1	0	0	0	0	0	1	1	1	1	1	0	1	1	2	0	2	1	1	0	1	1	0	0	2	0	1	0	0	0
86	1	1	0	0	0	0	0	0	0	0	1	1	2	0	0	0	0	1	1	1	0	1	0	0	0	1	1	2	0	1	1	0	0	0	1	1	1	2	0	1	1	1	0	0	0	0	0	1	1
87	0	1	0	0	0	0	1	1	0	1	0	1	2	0	0	0	0	2	1	1	0	1	0	0	0	2	0	1	0	0	2	1	2	1	1	2	1	0	1	1	1	0	0	0	0	1	1	0	2
88	1	1	0	0	0	0	2	1	0	1	0	0	0	0	0	0	0	2	1	1	1	1	0	0	0	1	1	1	1	1	0	0	2	2	1	1	2	0	1	1	1	0	0	2	1	0	1	0	1
89	1	1	0	0	0	0	2	1	0	1	1	0	0	0	0	0	0	1	1	1	1	0	0	0	0	1	2	2	1	2	1	1	1	1	1	1	2	0	1	1	1	0	0	2	0	1	0	0	0
90	1	2	0	0	0	0	1	0	0	0	1	1	2	0	0	0	0	2	1	1	0	0	0	0	0	2	1	1	1	1	0	1	1	1	1	1	2	0	1	2	0	0	0	2	1	0	0	0	0
91	0	1	0	0	1	1	1	1	1	2	0	1	1	0	0	0	0	0	0	2	0	0	0	0	0	2	1	2	1	1	0	2	1	1	1	1	1	0	0	1	1	2	2	2	1	0	0	0	0
92	0	1	0	0	0	0	2	0	0	0	1	1	1	0	0	1	0	1	0	1	0	1	1	1	1	1	2	2	0	1	1	1	1	1	0	2	1	0	1	1	1	1	0	0	2	0	0	0	2
93	1	0	0	0	1	1	2	0	1	1	1	0	2	0	0	0	0	1	1	1	0	1	1	1	1	1	2	2	0	2	0	0	2	0	1	1	0	0	0	2	2	0	0	1	0	0	0	0	2
94	0	1	0	0	1	1	2	0	1	1	1	0	0	0	0	0	0	1	1	1	1	0	0	0	0	1	1	1	1	1	0	0	0	2	0	2	2	1	0	0	0	0	1	1	0	1	0	0	1
95	0	1	0	0	0	0	2	0	1	1	0	1	1	0	0	1	0	0	1	1	1	1	0	0	0	0	2	1	1	1	1	1	2	0	1	1	1	0	2	0	0	1	1	2	0	1	0	0	0
96	0	1	0	0	0	0	1	0	0	0	0	0	0	0	0	1	0	0	0	2	0	1	0	0	0	1	0	1	1	1	0	1	1	2	0	2	1	0	1	1	1	0	1	2	1	0	0	0	1
97	0	0	0	0	0	0	2	1	0	1	1	0	1	0	0	0	0	2	1	0	1	0	0	0	0	1	2	2	0	1	0	0	1	0	1	2	1	0	0	2	2	1	0	1	0	0	0	0	1
98	1	1	0	0	0	0	1	0	0	0	2	0	0	0	0	0	0	0	0	2	1	0	0	0	0	2	0	1	2	0	1	0	1	1	1	1	1	0	1	1	1	0	0	1	0	0	0	0	1
99	0	1	0	0	0	0	2	1	0	1	0	1	1	0	0	1	0	0	0	2	0	0	0	0	0	1	2	2	0	2	1	0	2	1	2	1	2	0	1	1	1	0	1	1	1	0	0	0	1
100	1	1	1	1	0	1	2	1	0	1	1	0	0	0	0	0	0	0	0	2	0	0	0	0	0	1	1	1	1	1	0	0	2	1	0	2	1	0	1	1	1	0	0	1	0	0	0	0	0
101	0	1	1	0	0	0	1	1	1	2	0	0	1	0	0	0	0	1	1	1	0	1	1	1	1	1	2	2	1	2	0	1	2	2	0	2	1	0	0	1	1	0	0	2	0	0	0	0	1
102	1	2	0	0	0	0	1	0	0	0	0	1	2	0	0	0	0	1	2	0	1	0	0	0	0	2	2	2	1	1	2	0	1	1	1	2	1	0	0	2	2	1	1	1	1	2	0	0	0
103	0	1	0	0	1	1	2	0	1	1	1	0	0	0	0	0	0	1	1	1	1	0	0	0	0	0	2	0	1	0	1	1	0	1	1	1	1	0	1	2	1	0	0	2	0	0	0	1	2
104	0	1	0	0	0	0	0	0	1	1	1	0	0	0	0	0	0	1	1	1	0	0	0	0	0	1	1	2	1	1	1	2	2	2	0	2	2	1	0	0	0	1	0	1	0	0	0	0	0
105	0	2	0	0	0	0	1	0	2	2	0	0	0	0	0	0	0	1	2	0	1	0	0	0	0	1	2	2	1	2	1	0	0	2	0	2	2	0	1	0	0	0	0	0	0	0	0	0	0
106	0	0	0	0	1	1	1	0	0	0	1	0	0	0	0	0	0	1	0	1	0	0	0	0	0	0	1	1	0	1	0	0	0	2	0	2	1	0	0	1	1	1	1	1	0	0	0	0	1
107	1	2	1	0	0	0	0	0	1	1	0	0	1	0	0	0	0	0	0	2	0	0	0	0	0	1	1	2	1	1	1	1	1	2	1	2	2	0	2	1	0	0	1	1	1	0	0	0	1
108	1	1	0	0	0	0	2	1	0	1	1	0	1	0	0	0	0	1	2	0	1	0	0	0	0	2	2	2	0	2	0	0	2	2	0	2	0	1	0	1	1	1	1	1	1	1	0	0	1
109	0	2	0	0	0	0	1	0	0	0	0	0	1	0	0	0	0	1	1	1	1	0	0	0	0	2	2	2	0	1	1	1	2	0	1	1	2	1	1	0	0	0	0	1	0	0	0	0	0
110	0	0	0	0	0	0	0	0	1	1	1	0	0	0	0	0	0	1	0	1	0	0	0	0	0	0	1	1	1	1	0	0	0	2	0	1	1	2	0	1	1	0	0	1	1	0	0	0	0
111	0	2	0	0	0	0	0	0	1	1	0	0	0	0	0	0	0	0	0	2	0	2	1	1	1	1	1	2	1	1	2	1	0	2	0	2	1	0	0	2	2	1	0	1	2	1	0	0	1
112	0	2	0	0	0	0	1	1	1	2	0	0	0	0	0	0	0	0	0	2	0	1	1	1	1	1	2	2	0	1	1	0	2	2	1	2	2	0	0	1	1	0	0	2	0	1	0	0	2
113	0	1	0	0	0	0	2	0	1	1	0	0	0	0	0	0	0	1	1	1	1	1	0	0	0	0	1	2	1	1	2	1	2	0	0	2	1	0	0	2	2	1	1	2	1	2	0	0	1
114	1	2	0	0	0	0	1	0	1	1	1	0	0	0	0	0	0	2	2	0	0	1	1	1	1	2	2	1	1	1	1	1	1	1	1	1	1	1	0	1	1	1	1	1	1	1	0	0	1
115	1	0	0	0	0	0	0	0	2	2	0	1	1	0	0	1	0	1	2	0	1	1	1	1	1	0	1	2	0	1	2	0	0	2	0	2	1	0	0	1	1	1	1	1	1	1	0	0	1
116	1	1	0	0	0	0	2	0	0	0	1	0	1	0	0	0	0	0	0	2	0	0	0	0	0	1	1	1	1	1	1	1	0	1	1	1	0	0	0	2	2	1	0	0	2	0	0	0	0
117	1	1	0	0	0	0	2	0	0	0	0	1	1	0	0	1	0	1	1	1	1	1	0	0	0	1	1	1	0	1	0	0	2	0	1	2	1	0	0	1	1	0	0	2	0	0	0	0	0
118	0	1	0	0	0	0	2	1	0	1	1	0	2	0	0	0	0	0	0	2	0	1	0	0	0	0	1	1	2	1	0	0	2	0	2	1	1	1	0	1	1	0	0	2	1	0	0	0	0
119	0	0	0	0	0	0	2	1	0	1	1	0	0	0	0	0	0	1	0	1	0	1	1	1	1	1	1	1	1	1	0	0	0	2	1	1	2	0	2	1	0	1	0	1	0	1	1	0	1
120	1	1	0	0	0	0	1	0	1	1	0	0	0	0	0	0	0	1	1	1	0	1	1	1	1	1	2	2	1	2	0	0	2	1	2	1	1	0	2	0	0	0	0	0	0	1	1	0	1
121	0	1	0	0	0	0	1	1	0	1	0	0	1	0	0	0	1	0	1	1	1	0	0	0	0	1	2	2	0	2	1	1	2	2	0	2	2	0	1	1	1	0	0	2	0	1	0	0	1
122	0	2	0	0	0	0	2	0	1	1	0	1	0	0	0	0	0	2	1	1	1	0	0	0	0	1	0	1	0	1	1	0	1	1	0	2	0	0	0	2	2	0	0	2	1	0	0	0	1
123	1	1	0	0	0	0	0	0	1	1	0	0	1	0	0	0	0	1	1	1	1	0	0	0	0	0	0	1	2	0	1	1	1	2	0	2	2	1	0	1	1	0	0	2	0	0	0	0	0
124	1	1	0	0	0	0	1	1	0	1	0	0	2	0	0	0	0	0	0	2	0	0	1	0	0	1	2	2	0	2	0	0	0	0	1	1	1	0	0	2	2	0	0	0	0	1	0	0	1
125	1	1	0	0	0	0	2	0	0	0	1	0	0	0	0	1	0	1	1	0	1	1	0	0	0	0	1	2	0	1	0	0	1	2	0	2	1	0	0	1	1	0	0	2	0	0	1	1	2
126	1	1	0	0	1	1	1	0	1	1	1	0	0	0	0	0	0	2	2	0	0	1	0	0	0	2	2	2	0	2	0	0	1	1	0	2	1	0	1	1	1	1	1	1	0	1	0	0	0
127	0	1	0	0	1	1	0	0	2	2	0	1	1	0	0	1	0	1	1	1	1	0	1	0	0	1	2	2	0	1	1	1	1	2	0	2	0	0	1	0	0	0	0	2	1	0	0	0	0
128	0	2	0	0	0	0	1	0	0	0	2	0	0	0	0	0	0	1	0	1	0	0	0	0	0	1	2	2	0	2	0	2	2	0	2	0	0	0	0	2	2	1	0	1	0	1	0	0	0
129	0	2	0	0	0	0	2	1	0	1	0	1	1	0	0	0	0	1	1	1	1	0	0	0	0	1	2	2	1	2	0	0	2	2	0	2	1	0	1	1	1	0	0	2	1	1	0	0	2
130	1	1	0	0	0	0	1	0	1	1	0	1	2	0	0	0	0	1	1	1	1	0	0	0	0	1	2	2	0	2	0	1	2	0	1	1	2	0	2	1	0	0	0	2	0	2	0	0	0
131	0	2	0	0	0	0	1	1	1	2	0	1	1	0	0	0	1	2	2	0	1	0	0	0	0	2	2	2	1	0	1	0	1	1	0	2	2	0	1	1	1	0	0	0	0	0	0	0	1
132	0	0	0	0	2	2	2	0	0	0	2	0	1	0	0	0	0	0	0	2	0	1	0	0	0	1	1	2	0	1	0	0	1	1	1	2	0	0	1	1	1	1	0	1	2	1	0	0	0
133	1	0	0	0	1	1	1	0	0	0	1	0	1	0	0	0	0	0	0	2	0	2	1	1	1	1	2	2	0	2	0	0	1	1	1	1	1	0	0	2	2	1	1	2	2	2	0	1	0
134	1	1	1	1	0	1	1	0	1	1	1	0	2	1	1	0	0	1	1	1	0	1	1	1	1	0	0	2	0	1	2	0	2	1	1	1	1	1	1	0	0	0	0	2	0	0	0	0	1
135	1	2	0	0	0	0	1	1	1	2	0	0	1	0	0	0	0	0	0	2	0	0	0	0	0	0	1	1	2	1	0	0	2	2	0	2	0	0	1	1	1	0	0	2	0	1	0	0	0
136	0	2	0	0	0	0	0	0	1	1	2	0	0	0	0	0	0	1	1	1	0	0	0	0	0	0	2	2	0	1	0	1	1	2	0	2	1	0	0	2	2	0	0	1	0	1	0	0	1
137	1	0	0	0	0	0	1	0	2	2	0	1	1	0	0	1	0	0	0	2	0	0	0	0	0	1	2	2	1	2	0	1	1	0	2	1	2	0	1	1	0	0	0	2	0	0	0	0	0
138	1	0	0	0	2	2	1	1	1	2	0	0	2	1	1	0	0	0	0	2	0	0	1	0	0	1	1	2	1	1	0	1	1	2	1	2	1	0	2	0	0	0	0	0	0	1	0	0	0
139	0	1	0	0	1	1	2	0	0	0	0	0	0	0	0	0	0	1	1	1	1	1	2	1	1	0	0	1	1	0	0	2	2	0	1	1	2	0	2	0	0	0	0	2	0	2	0	0	1
140	0	1	0	0	0	0	1	0	1	1	1	0	1	0	0	0	0	1	0	2	0	0	0	0	0	1	2	2	0	2	1	0	1	0	1	1	2	0	1	1	1	0	0	1	0	1	0	0	1
141	1	1	0	0	0	0	0	0	2	2	0	0	0	0	0	0	0	0	0	2	0	1	0	0	0	0	2	2	0	2	1	2	2	0	2	0	0	0	0	1	1	1	1	2	2	2	0	0	1
142	0	1	1	0	0	0	0	0	0	0	1	1	1	0	0	0	0	0	1	1	1	0	0	0	0	1	1	1	1	1	1	0	2	1	0	2	1	0	1	1	1	0	0	2	0	1	0	0	1
143	0	2	1	0	0	0	0	0	2	2	0	1	2	0	0	1	0	0	1	1	1	0	0	0	0	1	0	2	1	0	1	0	1	0	2	0	1	1	0	1	1	2	2	2	1	1	1	1	2
144	0	2	0	0	0	0	1	0	0	0	0	1	1	0	0	0	0	1	1	0	1	0	0	0	0	2	1	1	2	1	0	0	1	1	0	2	1	0	1	1	1	0	0	2	0	0	0	0	2
145	1	0	0	0	0	0	2	0	0	0	2	0	0	0	0	0	0	0	0	2	0	1	0	0	0	1	1	2	1	1	1	0	1	2	1	2	2	0	1	1	1	0	0	2	1	0	0	0	0
146	1	1	0	0	0	0	1	1	1	2	0	1	1	0	0	1	1	1	0	2	0	1	0	0	0	0	2	2	0	2	0	1	1	0	2	0	2	0	0	2	1	0	0	2	0	0	0	0	1
147	0	1	0	0	0	0	1	0	1	1	1	1	2	0	0	0	0	2	1	0	1	0	0	0	0	2	2	2	0	2	0	1	1	0	1	1	0	0	1	2	1	0	0	1	0	1	1	0	1
148	1	1	0	0	0	0	1	1	0	1	0	0	1	0	0	0	0	0	0	2	0	0	1	0	0	0	2	2	0	2	1	1	1	1	1	1	2	0	1	0	0	0	0	2	0	0	0	0	2
149	1	0	0	0	1	1	1	0	1	1	0	0	1	0	0	0	0	1	1	1	1	1	0	0	0	1	1	2	0	2	0	1	1	1	1	1	1	0	1	1	1	1	1	1	0	0	0	0	0
150	1	2	1	0	0	0	1	1	1	2	0	0	1	0	0	0	0	1	1	1	1	1	1	1	1	1	2	2	1	1	2	1	2	0	1	1	1	0	1	1	1	1	1	2	0	0	0	0	1
151	1	1	0	0	0	0	1	0	1	1	0	0	1	0	0	0	0	1	0	1	0	2	1	1	1	1	2	2	0	0	0	0	2	1	1	1	1	0	0	2	2	0	0	0	0	0	2	0	2
152	0	0	0	0	0	0	1	0	0	0	0	0	0	0	0	0	0	1	0	1	0	1	0	0	0	2	1	1	0	1	0	0	1	2	0	2	1	0	0	1	1	0	0	0	0	1	0	0	1
153	1	0	0	0	0	0	0	0	1	1	1	0	0	0	0	0	0	2	2	0	0	0	1	0	0	0	1	1	1	0	0	0	2	0	2	2	0	0	0	2	2	0	0	2	0	1	0	1	1
154	0	0	0	0	1	1	0	0	2	2	0	0	0	0	0	0	0	1	2	0	2	1	1	1	1	1	0	2	1	1	1	2	1	0	2	0	1	0	1	1	1	2	2	2	1	1	1	0	1
155	1	0	0	0	0	0	1	0	0	0	1	1	1	0	0	1	0	1	1	0	1	0	1	0	0	1	2	2	0	1	1	0	0	2	0	2	2	0	2	0	0	1	1	1	1	1	0	0	1
156	0	1	0	0	0	0	2	1	0	1	1	0	1	0	0	0	0	1	1	1	1	0	0	0	0	1	2	2	0	1	2	1	2	1	1	1	1	0	1	1	1	0	0	2	0	1	0	0	1
157	1	1	0	0	0	0	2	1	0	1	0	1	0	0	0	0	0	1	1	1	1	0	0	0	0	2	2	1	1	1	0	0	2	0	1	1	0	0	1	1	1	1	1	2	1	1	1	0	1
158	1	1	0	0	0	0	1	0	1	1	1	1	1	0	0	1	0	0	0	2	0	0	0	0	0	2	1	0	1	0	1	0	2	2	0	2	0	0	0	2	2	0	0	1	0	0	0	1	2
159	1	1	0	0	0	0	1	2	0	2	0	1	1	0	0	1	1	2	1	0	1	1	0	0	0	1	2	2	0	1	2	2	2	0	1	1	2	0	1	2	0	0	0	1	0	1	0	0	1
160	1	0	0	0	0	0	2	1	0	1	1	0	0	0	0	0	0	0	0	2	0	0	1	1	1	1	2	2	0	1	0	1	1	1	2	1	0	0	0	1	1	0	1	2	1	0	0	1	1
161	0	1	0	0	0	0	1	0	1	1	1	1	1	0	0	1	0	1	2	0	1	0	1	0	0	1	1	2	0	1	1	0	2	0	1	1	0	0	1	1	1	0	0	1	0	0	0	0	1
162	1	0	0	0	0	1	0	0	1	1	0	0	0	0	0	0	0	0	1	1	1	0	0	0	0	0	1	1	2	0	1	0	0	2	0	2	1	0	1	1	1	1	1	1	1	2	0	0	1
163	0	1	0	0	0	0	0	0	2	2	0	0	2	0	0	0	0	2	2	0	1	0	0	0	0	0	2	2	1	1	2	0	1	2	0	2	1	0	0	1	1	0	0	2	0	2	0	0	0
164	0	1	0	0	0	0	1	0	1	1	0	0	0	0	0	0	0	2	2	0	0	0	1	0	0	1	0	0	1	0	1	0	2	0	1	1	1	0	0	2	2	0	0	2	0	1	0	0	1
165	0	0	0	0	0	0	2	0	1	1	0	1	1	0	0	1	0	2	0	2	0	1	0	0	0	0	1	2	1	1	2	0	2	1	1	1	1	0	2	0	0	1	1	2	1	1	1	0	2
166	1	1	0	0	0	0	0	0	2	2	0	0	0	0	0	0	0	1	0	1	0	1	0	0	0	0	0	1	1	1	1	1	2	1	1	1	0	0	0	1	1	2	2	2	1	1	0	0	1
167	0	1	0	0	1	1	1	0	0	0	1	1	2	0	0	0	0	2	1	0	1	1	0	0	0	1	2	2	1	2	1	1	1	2	0	2	2	0	1	2	2	0	0	2	0	0	0	0	1
168	0	0	0	0	0	0	0	0	2	2	0	0	1	0	0	0	1	2	2	0	2	0	0	0	0	1	1	2	0	1	0	1	1	1	1	1	1	0	1	1	1	1	1	1	1	2	0	0	0
169	1	1	0	0	0	0	0	0	1	1	0	0	1	0	0	0	0	1	1	1	0	0	0	0	0	1	0	0	1	1	0	0	1	1	1	2	1	0	0	1	1	0	0	2	1	1	0	0	1
170	1	2	0	0	0	0	1	0	0	0	0	0	0	0	0	0	0	1	0	2	0	0	0	0	0	1	1	0	2	0	0	0	1	1	1	1	1	0	1	1	1	1	1	1	0	0	0	0	1
171	1	1	1	1	0	1	2	0	1	1	1	0	1	0	0	0	0	0	0	2	0	0	0	0	0	1	1	1	0	1	2	0	2	0	2	2	2	0	2	0	0	0	0	1	1	0	0	0	1
172	0	0	0	0	1	1	2	0	0	0	1	0	2	1	1	0	0	0	0	2	0	0	0	0	0	2	1	1	2	0	1	0	1	0	2	1	0	0	0	2	2	0	0	2	0	1	0	0	1
173	1	1	0	0	0	1	1	1	0	1	0	1	1	0	0	1	1	2	1	0	1	0	0	0	0	0	2	2	0	2	1	0	0	1	1	1	1	0	1	1	1	1	1	2	0	0	0	0	2
174	1	2	0	0	0	0	1	0	1	1	1	0	0	0	0	0	0	2	2	0	0	0	1	0	0	0	2	2	0	2	1	2	2	0	2	0	1	1	0	0	0	0	0	2	0	2	0	0	0
175	0	2	1	0	0	0	0	0	0	0	1	1	1	0	0	0	0	1	1	1	1	0	0	0	0	1	0	1	1	1	0	1	1	1	1	1	1	0	0	1	1	1	1	2	1	2	0	0	0
176	1	0	0	0	1	1	1	1	1	2	0	1	2	0	0	0	0	1	0	1	0	0	1	1	1	1	1	1	1	1	0	0	1	1	1	2	2	0	0	2	2	1	0	1	1	0	0	0	0
177	1	1	1	0	0	0	1	0	0	0	2	1	1	0	0	0	0	2	2	0	1	1	0	0	0	0	0	0	1	0	1	1	1	2	0	2	1	0	2	0	0	1	1	1	0	0	0	0	1
178	0	1	2	0	0	0	2	1	0	1	1	1	2	0	0	0	0	1	0	1	0	1	0	0	0	0	2	2	1	2	1	0	2	0	2	1	0	0	0	1	1	0	0	2	0	0	0	0	0
179	1	1	0	0	0	0	1	0	1	1	0	2	2	0	0	1	0	1	1	1	1	1	0	0	0	1	1	2	2	1	2	1	2	1	2	2	1	0	0	2	2	0	0	2	0	1	0	0	2
180	0	1	0	0	0	0	1	0	0	0	1	1	1	0	0	0	0	1	1	1	0	0	1	0	0	2	1	2	0	1	0	2	2	1	0	2	2	0	0	1	1	0	0	2	0	0	0	0	0
181	0	2	0	0	0	0	1	0	1	1	1	0	1	0	0	0	0	1	1	1	0	0	1	0	0	1	1	1	1	1	1	1	2	1	1	2	1	0	0	2	2	0	0	1	0	1	0	0	1
182	1	1	0	0	0	0	0	0	2	2	0	0	1	0	0	0	0	0	0	2	0	1	0	0	0	2	2	2	1	1	1	0	0	2	1	1	1	0	0	1	1	1	1	2	0	0	0	0	0
183	0	0	0	0	0	0	1	0	1	1	1	0	0	0	0	0	1	2	1	1	0	1	1	1	1	1	2	2	1	1	2	0	1	2	0	2	2	0	0	1	1	0	0	1	0	0	0	0	1
184	1	1	0	0	0	0	1	0	0	0	1	1	2	0	0	0	0	0	0	2	0	1	0	0	0	0	2	2	1	1	1	1	2	1	1	1	1	0	0	1	1	0	0	1	0	0	0	0	2
185	0	0	0	0	2	2	2	1	0	2	1	0	0	0	0	0	0	0	0	2	1	0	0	0	0	0	1	1	0	1	1	0	2	1	2	1	1	0	2	0	0	2	1	2	1	0	0	0	0
186	0	1	0	0	0	0	0	0	1	1	1	0	1	0	0	0	0	1	1	1	1	0	0	0	0	1	1	2	1	1	1	1	2	0	2	0	1	0	0	0	0	0	0	1	1	0	0	0	1
187	0	1	1	1	0	1	2	0	0	0	1	0	0	0	0	0	0	0	0	2	0	0	0	0	0	2	1	1	1	1	0	2	1	1	1	1	0	0	0	1	1	0	0	0	0	1	0	0	2
188	0	2	0	0	0	0	2	1	0	1	1	0	0	0	0	0	0	2	0	1	1	0	0	0	0	2	1	1	2	0	1	1	0	1	1	1	1	0	0	0	0	0	0	1	0	1	0	0	1
189	1	0	1	0	0	0	1	0	1	1	1	1	0	0	0	0	0	0	0	2	0	0	0	0	0	0	0	1	0	0	2	1	1	1	0	2	2	0	2	1	0	0	0	2	0	2	0	0	1
190	1	0	0	0	1	1	1	0	1	1	1	0	0	0	0	0	0	1	1	1	1	0	0	0	0	0	1	1	1	1	0	0	1	2	1	1	0	0	1	1	1	0	0	2	1	0	1	1	1
191	0	1	0	0	0	0	1	0	0	0	1	0	2	1	1	0	0	2	0	1	0	0	0	0	0	2	0	2	2	0	2	0	0	0	0	2	0	0	1	1	1	1	0	0	0	0	0	0	1
192	0	0	0	0	0	0	1	0	0	0	0	1	2	0	0	0	0	0	0	2	0	0	0	0	0	2	1	1	0	1	0	1	2	1	1	1	2	0	1	2	1	0	0	2	0	0	0	0	1
193	0	1	1	0	1	1	1	0	1	1	1	0	0	0	0	0	0	0	0	2	0	0	0	0	0	0	0	1	1	1	0	0	0	1	0	2	0	0	0	2	2	1	0	1	1	2	0	0	2
194	1	0	1	0	0	0	2	0	0	0	0	0	0	0	0	0	0	0	0	2	0	1	1	1	1	1	2	2	0	2	1	1	2	2	0	2	2	0	1	1	1	1	0	1	0	1	0	0	1
195	0	1	0	0	0	0	1	1	1	2	1	0	1	0	0	0	0	1	1	1	1	1	0	0	0	1	1	2	0	2	0	0	0	1	0	2	2	0	1	1	1	0	0	2	0	1	0	0	1
196	0	2	1	0	0	0	1	0	0	0	0	0	0	0	0	0	0	2	0	2	0	0	0	0	0	2	1	1	1	0	1	1	1	2	0	2	1	0	0	0	0	1	1	2	1	1	0	0	1
197	1	2	0	0	0	0	1	0	1	1	1	0	0	0	0	0	0	2	2	0	0	1	0	0	0	0	0	1	2	0	1	0	1	0	2	0	1	0	1	1	1	1	0	0	1	0	1	0	1
198	1	1	0	0	0	0	1	0	1	1	1	0	0	0	0	1	1	2	1	1	1	1	0	0	0	0	0	2	1	0	1	0	0	2	0	2	1	1	0	1	1	0	0	2	0	0	0	0	1
199	0	1	0	0	0	0	2	0	0	0	2	0	0	0	0	0	0	2	2	0	0	0	0	0	0	1	1	2	2	0	2	1	1	2	0	2	0	0	0	2	2	1	1	1	1	2	0	1	1
200	0	0	0	0	1	1	2	0	1	1	1	0	1	0	0	0	0	1	0	1	0	0	0	0	0	0	1	2	1	1	2	1	1	1	1	1	0	0	0	1	1	0	0	2	0	1	0	1	2
201	1	0	0	0	0	0	1	0	2	2	0	1	1	0	0	1	1	2	0	1	0	0	0	0	0	1	2	2	1	0	1	0	1	1	1	1	2	0	2	1	0	0	0	1	0	0	1	0	2
202	1	0	0	0	1	1	1	1	0	1	0	1	0	0	0	0	0	2	1	1	1	0	0	0	0	1	1	0	1	0	1	0	2	1	1	1	2	1	0	0	0	0	0	0	0	1	0	0	0
203	0	2	0	0	0	0	1	0	1	1	0	0	1	0	0	0	0	1	1	1	1	0	0	0	0	1	1	2	1	0	2	0	0	2	0	2	1	0	0	2	2	0	0	0	0	0	0	0	0
204	0	2	0	0	0	0	2	1	0	1	1	1	2	0	0	0	0	0	0	2	0	0	0	0	0	0	1	2	2	1	2	0	1	2	0	2	1	0	0	1	1	0	0	2	0	1	0	0	1
205	1	2	0	0	0	0	1	0	1	1	1	0	1	0	0	0	0	0	0	2	1	1	0	0	0	0	1	2	0	2	1	0	2	1	0	2	0	0	0	1	1	2	1	2	1	0	0	1	0
206	1	1	0	0	0	0	2	0	1	1	0	1	1	0	0	1	0	1	1	1	0	0	0	0	0	0	2	2	0	2	0	1	1	1	0	2	2	0	1	2	1	1	1	2	0	1	0	0	1
207	0	2	0	0	0	0	1	1	0	1	0	1	1	0	0	1	0	1	0	1	0	0	1	0	0	1	0	1	2	0	1	0	1	1	1	1	1	0	0	2	2	0	0	2	1	0	0	0	0
208	1	1	1	1	0	1	0	0	2	2	0	0	1	0	0	0	0	0	1	1	1	0	0	0	0	0	1	1	2	0	1	0	1	1	1	1	2	0	1	2	1	1	0	1	1	0	0	0	1
209	0	2	0	0	0	0	2	0	0	0	2	0	1	0	0	0	0	0	1	1	0	0	0	0	0	1	0	2	1	1	1	0	0	0	0	2	1	0	0	1	1	0	0	2	1	0	0	1	0
210	1	0	0	0	0	0	0	0	2	2	0	0	0	0	0	0	0	2	0	1	0	1	1	0	0	1	2	2	1	2	0	0	2	0	1	2	1	0	1	1	1	2	2	2	1	1	0	0	0
211	0	0	0	0	0	0	1	0	1	1	1	0	1	0	0	0	0	1	1	1	0	1	0	0	0	1	2	2	0	2	0	0	2	1	0	2	1	0	0	0	0	0	0	2	1	2	1	0	1
212	0	2	0	0	0	0	0	0	0	0	0	0	1	0	0	0	0	2	1	0	1	0	1	1	1	1	2	2	1	1	1	2	2	0	1	1	1	0	0	1	1	0	0	2	0	1	0	0	1
213	0	2	1	0	0	0	1	0	0	0	1	0	0	0	0	0	1	1	1	1	0	1	0	0	0	1	1	1	1	1	0	0	2	1	2	1	2	0	1	1	1	1	1	1	1	2	0	0	2
214	0	2	0	0	0	0	1	0	1	1	1	0	0	0	0	0	0	1	1	1	1	1	0	0	0	0	0	1	0	1	1	1	1	2	2	1	1	0	1	1	1	0	1	1	1	0	0	0	0
215	1	1	0	0	0	0	0	0	2	2	0	0	0	0	0	0	0	1	0	1	0	1	1	1	1	2	2	2	0	2	1	2	1	2	0	2	1	1	0	0	0	1	1	2	1	1	0	0	0
216	0	0	1	0	0	0	2	0	1	1	0	0	0	0	0	0	0	1	2	0	1	1	1	0	0	0	1	2	1	1	0	2	2	0	2	0	2	0	2	1	0	0	0	1	1	0	0	0	1
217	1	0	0	0	0	0	2	0	0	0	1	0	1	0	0	0	0	1	1	1	0	0	0	0	0	0	1	1	2	0	1	1	1	1	0	2	2	0	1	1	1	1	1	2	1	2	1	0	2
218	0	1	0	0	0	0	0	0	1	1	0	0	0	0	0	0	0	1	1	1	1	0	1	0	0	1	2	2	1	1	2	1	2	1	1	1	0	0	0	1	1	1	0	1	0	1	0	1	2
219	1	1	0	0	1	1	1	0	1	1	0	0	0	0	0	0	0	1	1	1	1	0	0	0	0	1	1	1	0	0	1	0	0	2	0	2	2	0	2	0	0	1	1	2	1	2	0	1	0
220	0	1	0	0	0	0	0	0	2	2	0	0	1	0	0	0	0	1	1	1	1	1	0	0	0	1	2	2	1	2	1	0	1	0	1	1	0	0	0	2	2	0	0	0	0	1	0	0	1
221	0	1	0	0	0	0	0	0	2	2	0	1	2	0	0	0	0	1	1	1	1	0	0	0	0	1	1	1	1	1	1	0	1	2	0	2	1	0	0	0	0	1	1	1	1	1	0	0	0
222	1	1	1	1	1	2	1	0	1	1	1	1	1	0	0	0	0	1	0	1	0	0	0	0	0	0	2	2	0	1	2	1	1	0	1	1	2	0	1	1	1	0	0	2	0	2	0	0	1
223	1	0	0	0	2	2	1	1	0	1	0	0	0	0	0	0	0	1	0	1	0	0	0	0	0	1	0	2	2	1	2	0	0	2	0	2	1	1	0	1	1	1	0	1	0	1	0	0	1
224	1	1	0	0	1	1	1	0	1	1	0	1	0	0	0	0	0	0	0	2	0	0	0	0	0	1	1	2	1	1	2	0	0	1	0	2	1	2	0	1	1	1	0	1	1	2	0	0	2
225	0	1	0	0	0	0	2	0	1	1	1	0	0	0	0	0	0	1	1	1	1	0	0	0	0	1	2	2	1	2	0	1	1	1	2	1	1	0	0	1	1	1	1	1	1	1	0	0	1
226	1	1	0	0	0	0	1	0	1	1	2	1	1	0	0	1	0	1	1	1	1	0	0	0	0	1	1	2	1	1	2	1	2	1	1	2	1	0	0	0	0	0	0	2	1	0	0	0	0
227	1	1	2	0	0	0	1	0	2	2	0	0	0	0	0	0	0	2	0	1	1	0	0	0	0	1	2	2	1	2	1	0	2	0	1	1	1	0	0	1	1	1	1	2	0	1	0	0	1
228	1	2	0	0	0	0	0	0	0	0	0	0	0	0	0	0	0	0	0	2	0	1	0	0	0	0	2	2	0	2	1	2	2	2	0	2	1	0	0	1	1	0	0	1	0	0	0	0	1
229	1	1	0	0	0	0	0	0	2	2	0	0	0	0	0	0	0	1	2	0	1	0	0	0	0	0	2	1	1	1	0	1	1	1	1	1	1	0	0	2	2	1	1	2	1	0	0	0	1
230	0	0	0	0	0	0	0	0	2	2	0	0	1	0	0	0	1	1	1	1	0	1	2	1	1	0	2	2	0	2	1	0	1	2	0	2	0	0	0	1	1	1	1	2	1	0	0	0	2
231	1	2	1	0	0	0	1	0	2	2	0	0	1	0	0	0	0	1	2	0	1	0	0	0	0	1	2	2	0	2	0	1	2	1	1	1	1	1	0	1	1	0	0	1	1	1	1	0	1
232	0	1	1	1	1	2	1	0	2	2	0	1	0	0	0	0	0	1	0	1	0	0	0	0	0	0	2	2	0	2	2	0	2	1	0	2	1	0	2	0	0	1	0	1	0	1	0	0	1
233	0	1	0	0	0	0	0	0	1	1	0	1	1	0	0	0	0	1	0	1	0	0	1	0	0	0	1	2	1	1	0	1	1	2	0	2	2	0	2	1	1	0	0	2	0	0	0	0	1
234	1	1	0	0	0	0	0	0	1	1	1	0	0	0	0	0	0	0	1	1	1	0	0	0	0	1	2	2	0	2	1	0	2	1	1	1	1	0	1	1	1	0	0	1	0	0	0	0	1
235	1	1	0	0	0	0	1	1	1	2	0	0	0	0	0	0	0	2	1	0	1	0	0	0	0	0	0	2	1	0	1	0	2	1	0	2	2	0	1	1	1	1	1	1	1	1	0	0	0
236	1	2	1	0	0	0	1	0	0	0	1	0	0	0	0	0	0	0	0	2	0	0	1	0	0	2	1	1	1	0	0	0	1	2	0	2	1	0	0	1	1	0	0	2	1	0	0	1	1
237	0	2	1	0	0	0	0	0	1	1	0	0	2	0	0	0	0	1	0	1	0	1	0	0	0	0	2	1	1	0	1	1	1	1	0	2	1	0	0	1	1	1	1	1	1	2	1	0	1
238	1	1	0	0	0	0	1	1	1	1	0	1	1	0	0	0	0	0	0	2	0	1	0	0	0	0	1	1	1	1	1	0	2	1	1	1	2	0	2	0	0	0	0	2	0	0	0	0	0
239	0	2	1	0	1	1	1	0	0	0	1	1	2	0	0	0	0	2	0	1	0	0	1	0	0	1	2	2	1	2	1	1	1	1	0	2	1	0	0	1	1	0	0	1	0	0	0	0	0
240	1	1	1	0	0	0	2	0	0	0	1	2	2	0	0	0	0	1	1	0	1	0	0	0	0	2	1	1	1	1	0	1	2	1	1	2	1	0	1	1	1	2	2	2	1	1	0	0	0
241	0	1	0	0	1	1	2	0	0	0	1	1	0	0	0	0	0	2	0	1	0	1	0	0	0	0	1	2	1	1	0	0	2	2	0	2	2	1	0	1	1	0	0	0	0	0	0	0	1
242	1	2	0	0	0	0	2	1	0	1	0	1	1	0	0	1	0	0	0	2	0	0	1	0	0	2	2	2	1	1	1	0	1	0	2	2	2	0	1	1	1	1	1	2	1	1	1	0	1
243	0	2	1	0	0	0	1	0	0	0	0	1	1	0	0	1	0	1	1	1	0	0	0	0	0	1	2	2	1	1	1	0	2	0	2	2	2	1	1	0	0	0	0	1	1	1	0	0	1
244	0	1	0	0	0	0	0	0	2	2	0	0	1	0	0	0	0	1	1	0	0	1	0	0	0	1	2	2	0	2	0	0	2	2	0	2	1	0	0	2	2	1	1	2	1	1	0	0	0
245	0	0	0	0	0	0	2	0	0	0	0	0	0	0	0	0	0	1	1	1	1	1	0	0	0	2	2	1	1	1	1	0	1	1	1	1	1	0	1	1	1	1	1	1	0	1	0	0	1
246	0	2	1	0	0	0	1	0	1	1	1	0	1	1	1	0	0	1	0	2	0	0	0	0	0	1	1	1	1	1	0	1	1	2	1	2	2	0	1	0	0	0	0	1	1	1	0	0	1
247	1	2	0	0	0	0	0	0	1	1	2	0	1	0	0	0	0	2	2	0	0	0	0	0	0	1	2	2	0	2	0	0	1	2	0	2	2	0	2	0	0	0	0	1	0	1	1	0	1
248	1	0	0	0	0	0	1	0	1	1	0	0	0	0	0	0	0	1	1	1	0	0	0	0	0	1	2	2	0	2	0	0	2	1	1	2	2	0	1	0	0	1	1	2	2	0	0	0	1
249	0	0	0	0	1	1	1	0	1	1	0	0	0	0	0	0	0	1	1	1	1	0	0	0	0	0	2	2	0	1	2	1	2	2	0	2	1	1	0	1	1	0	0	2	0	1	0	1	2
250	1	1	0	0	1	1	0	0	1	1	2	1	2	0	0	0	0	2	1	0	0	0	0	0	0	0	1	2	0	2	1	0	1	1	1	2	1	0	1	1	1	1	0	1	0	0	0	0	1
251	0	2	0	0	0	0	1	0	2	2	0	1	0	0	0	0	0	1	1	1	1	2	1	1	1	1	0	1	1	1	1	1	2	0	1	1	1	0	0	2	1	0	0	2	0	2	0	0	2
252	0	0	0	0	0	0	2	1	0	1	0	0	1	0	0	0	0	1	1	1	1	0	0	0	0	1	2	2	0	1	0	1	1	2	1	2	2	0	1	1	0	0	0	2	0	1	0	0	0
253	0	0	0	0	1	1	1	0	1	1	0	0	1	0	0	0	0	1	0	1	0	0	0	0	0	2	1	2	2	1	2	1	2	1	1	2	1	0	2	0	0	1	0	1	1	0	0	1	1
254	1	2	0	0	0	0	2	1	0	1	0	0	0	0	0	0	0	0	0	1	0	1	0	0	0	1	2	2	0	2	0	0	1	2	1	1	1	0	0	0	0	1	1	2	1	1	2	0	2
255	0	0	0	0	0	0	2	0	0	0	1	0	1	0	0	0	0	2	2	0	0	0	1	1	1	0	1	1	1	2	0	0	1	1	1	1	2	0	0	0	0	2	2	2	1	1	0	0	1
256	0	2	0	0	0	0	2	1	0	1	0	0	2	1	1	0	0	1	0	1	0	1	2	1	1	1	1	1	2	0	1	1	1	2	1	2	0	0	0	2	2	0	0	1	0	1	0	0	1
257	0	0	1	0	1	1	1	1	0	1	0	0	0	0	0	0	0	1	0	1	0	1	0	0	0	0	1	2	1	1	2	1	2	0	1	1	0	0	0	2	2	0	0	1	0	1	1	1	2
258	0	2	0	0	0	0	0	0	0	0	1	0	0	0	0	0	0	0	0	2	0	0	0	0	0	1	1	1	1	1	0	1	1	2	0	2	1	0	1	1	1	0	0	2	0	0	0	0	1
259	0	2	1	0	0	0	0	0	1	1	0	0	1	0	0	0	0	0	0	2	0	0	0	0	0	2	1	2	1	1	1	2	1	1	0	2	1	0	1	1	1	0	0	2	0	1	0	0	1
260	0	0	0	0	0	0	2	0	0	0	1	0	0	0	0	0	0	1	1	1	0	1	0	0	0	2	2	2	0	1	2	0	1	1	1	2	1	0	0	1	1	0	0	1	0	0	0	0	1
261	1	1	0	0	0	0	1	1	0	1	0	1	1	0	0	1	0	1	1	1	1	0	0	0	0	0	1	1	1	1	0	1	2	0	1	1	2	0	0	0	0	0	0	2	0	2	0	1	1
262	0	1	0	0	0	0	2	0	1	1	0	0	0	0	0	0	0	0	0	2	0	0	0	0	0	2	1	2	0	2	1	0	1	1	1	1	1	0	1	1	1	0	0	2	0	1	0	0	1
263	0	2	0	0	0	0	1	0	0	0	0	0	1	0	0	0	0	1	1	1	1	0	0	0	0	1	2	2	1	2	0	2	2	0	1	1	0	0	0	2	2	0	0	0	0	1	0	2	2
264	1	1	0	0	0	0	1	0	1	1	0	0	1	0	0	0	0	1	1	0	0	1	0	0	0	0	1	1	1	2	0	0	1	2	0	2	2	0	2	0	0	0	0	2	0	0	1	0	2
265	1	2	0	0	0	0	0	0	2	2	0	0	1	0	0	0	0	2	1	0	0	0	0	0	0	1	0	0	1	0	1	1	1	0	2	1	2	0	2	0	0	1	0	0	0	0	1	0	2
266	1	1	0	0	0	0	1	0	0	0	1	0	1	1	1	0	0	1	1	1	0	0	0	0	0	2	1	0	2	0	0	0	1	1	1	1	2	0	2	0	0	0	0	2	0	1	0	0	2
267	0	0	0	0	0	0	2	0	0	0	1	0	2	0	0	0	0	1	1	0	1	1	0	0	0	2	1	1	0	1	2	1	1	2	0	2	0	0	0	2	2	1	1	2	1	0	0	0	0
268	1	2	0	0	0	0	2	0	0	0	1	0	1	1	1	0	0	1	0	1	0	1	0	0	0	1	1	2	0	1	0	0	2	1	1	2	2	0	1	1	1	2	2	2	1	1	0	0	1
269	0	1	0	0	0	0	2	1	0	1	1	0	0	0	0	0	0	1	1	1	0	0	1	1	1	1	2	2	0	1	1	1	1	1	1	1	2	0	0	0	0	0	0	2	0	0	0	0	0
270	1	2	0	0	0	0	0	0	1	1	1	0	1	0	0	0	0	1	2	0	1	0	0	0	0	1	1	2	2	1	2	0	1	1	1	2	1	0	0	1	1	1	0	0	1	0	0	0	1
271	0	1	0	0	1	1	1	0	1	1	0	1	1	0	0	1	0	1	0	1	0	1	0	0	0	1	0	2	1	0	1	0	2	0	1	2	1	1	1	0	0	0	0	2	2	1	0	0	1
272	1	2	0	0	0	0	1	0	1	1	1	1	1	0	0	0	0	0	0	2	0	1	0	0	0	0	1	2	1	1	0	2	2	0	1	1	1	1	0	1	1	0	0	2	0	0	0	0	0
273	1	1	0	0	0	0	1	0	0	0	1	0	0	0	0	0	0	1	2	0	1	1	0	0	0	0	1	1	0	1	1	1	2	0	1	1	1	0	1	1	1	1	1	1	0	0	0	1	2
274	1	0	0	0	1	1	0	0	1	1	1	1	1	0	0	0	0	1	0	1	0	0	1	0	0	1	2	2	0	1	1	1	1	1	0	2	2	0	2	0	0	1	1	2	1	0	0	0	1
275	0	2	0	0	1	1	1	0	1	1	1	0	1	0	0	0	0	1	1	1	0	0	0	0	0	1	2	2	0	1	2	0	0	1	1	1	0	0	0	2	2	0	0	2	1	0	0	0	1
276	0	1	0	0	0	0	2	0	0	0	0	1	2	0	0	1	0	0	1	1	1	1	0	0	0	0	2	2	0	0	1	1	1	0	1	1	2	0	0	1	1	1	1	2	1	0	0	0	1
277	0	2	1	0	0	0	1	0	1	1	0	0	1	0	0	0	1	2	1	1	1	2	1	1	1	1	1	2	1	1	1	1	0	1	1	1	2	0	2	1	0	0	0	2	0	1	0	0	1
278	0	1	0	0	0	0	1	1	0	1	0	0	1	0	0	0	0	0	0	2	0	0	0	0	0	1	1	2	2	0	2	1	2	1	1	2	1	0	0	1	1	0	0	1	0	0	0	0	0
279	1	0	0	0	1	1	0	0	1	1	0	0	1	0	0	0	0	1	1	1	1	1	0	0	0	2	2	2	1	1	2	0	1	2	0	2	1	0	0	2	2	0	0	1	0	1	0	0	1
280	1	2	0	0	0	0	0	0	2	2	0	0	2	0	0	0	0	1	1	1	1	0	1	0	0	1	1	1	2	0	0	0	0	2	0	1	1	0	0	1	1	0	0	2	0	0	0	0	0
281	1	0	0	0	0	0	2	0	0	0	0	0	1	0	0	0	0	0	1	1	1	0	0	0	0	1	1	2	2	1	2	1	1	2	0	2	1	0	1	1	1	0	0	2	0	2	0	0	0
282	0	0	0	0	0	0	1	1	0	1	0	1	1	0	0	1	0	2	2	0	1	0	0	0	0	2	1	1	2	0	0	0	2	2	1	1	1	0	0	2	2	1	1	2	1	1	0	0	0
283	0	1	0	0	0	0	1	0	1	1	1	1	2	0	0	0	0	1	1	1	1	0	0	0	0	1	1	1	1	1	0	2	1	1	0	2	0	0	0	1	1	1	1	2	0	1	1	0	2
284	1	2	0	0	0	0	2	0	1	1	0	2	2	1	1	1	0	1	2	0	1	1	0	0	0	1	2	2	1	1	2	0	1	2	0	2	2	0	0	1	1	0	0	1	0	0	0	0	2
285	1	2	0	0	0	0	0	0	1	1	1	1	0	0	0	0	0	1	0	1	0	0	0	0	0	1	1	2	2	1	1	1	2	2	0	2	2	0	2	0	0	0	0	2	0	2	0	0	1
286	1	2	0	0	1	1	1	0	0	0	0	0	0	0	0	0	0	2	2	0	0	0	0	0	0	1	1	1	0	1	1	0	1	2	0	2	1	1	0	0	0	1	1	1	1	0	0	0	1
287	0	1	0	0	0	0	1	0	1	1	0	1	1	0	0	1	0	1	1	1	0	1	0	0	0	1	2	2	0	2	0	1	2	1	1	1	1	0	1	2	1	1	1	2	1	0	0	0	0
288	0	1	0	0	0	0	1	1	0	1	0	0	0	0	0	0	0	1	1	1	1	1	0	0	0	2	2	2	0	2	1	1	2	1	1	2	1	0	0	2	2	0	0	1	0	1	0	0	1
289	1	0	0	0	0	0	1	0	1	1	0	1	2	0	0	1	0	0	0	2	0	0	0	0	0	1	1	2	1	1	2	1	2	0	2	0	2	0	2	1	1	1	1	2	1	0	0	0	0
290	0	2	0	0	0	0	1	0	0	0	1	1	2	1	1	0	0	1	1	1	1	0	1	1	1	0	2	2	1	1	1	1	1	1	0	2	1	0	0	1	1	0	0	2	0	1	0	0	1
291	1	0	0	0	1	1	1	0	0	0	0	0	0	0	0	0	1	2	1	1	0	0	0	0	0	1	1	2	1	1	0	0	2	1	0	2	2	0	1	1	1	0	1	1	1	0	0	0	1
292	0	0	0	0	0	0	0	0	1	1	0	1	1	0	0	0	0	0	0	2	0	1	0	0	0	0	2	2	0	2	1	2	1	0	2	0	2	0	2	1	0	0	0	2	0	0	0	0	0
293	0	0	0	0	0	0	2	1	0	1	0	0	1	0	0	0	0	0	0	2	0	0	0	0	0	1	1	1	2	0	1	1	2	0	2	0	0	0	0	1	1	1	1	1	1	2	0	1	0
294	1	2	0	0	0	0	1	0	1	1	1	0	1	0	0	0	0	1	1	1	1	0	0	0	0	1	1	2	0	1	2	1	1	2	1	2	1	0	1	1	1	1	0	1	0	1	0	0	1
295	0	0	0	0	0	0	0	0	2	2	0	1	1	0	0	1	0	0	0	2	0	1	0	0	0	0	2	2	0	1	2	0	2	1	1	1	1	0	0	1	1	1	1	2	1	1	0	1	2
296	0	0	0	0	1	1	0	0	1	1	1	0	0	0	0	0	0	1	1	1	1	0	0	0	0	2	1	1	2	1	0	2	2	2	0	2	1	0	1	1	1	0	0	1	1	1	0	1	0
297	0	2	1	0	1	1	1	0	1	1	0	1	0	0	0	0	0	0	0	2	0	1	0	0	0	1	1	1	1	1	0	0	0	2	0	2	2	0	1	1	1	0	0	2	0	0	0	0	2
298	1	0	0	0	1	1	0	0	1	1	1	2	2	0	0	1	0	0	0	2	0	0	0	0	0	2	2	0	1	0	1	2	2	0	1	1	2	0	1	1	0	0	0	0	0	0	0	0	1
299	0	2	0	0	0	0	1	0	0	0	1	0	1	0	0	0	1	0	1	1	1	1	1	1	1	1	2	2	0	2	0	1	1	1	0	2	1	0	0	1	1	1	1	1	1	0	1	0	1
300	1	1	0	0	0	0	0	0	2	2	0	1	1	0	0	0	0	0	0	2	1	1	0	0	0	0	1	2	0	1	2	0	0	0	1	1	2	1	1	1	0	1	0	0	0	0	1	0	1
301	0	0	1	0	0	0	1	1	1	2	0	0	1	0	0	0	0	1	1	1	1	2	0	0	0	0	1	2	1	1	2	0	2	1	1	1	2	1	0	1	1	0	0	1	0	0	0	1	2
302	1	0	0	0	1	1	0	0	2	2	0	1	0	0	0	0	0	0	0	2	0	0	0	0	0	1	1	1	0	1	0	0	1	2	0	2	1	0	0	2	2	0	0	2	0	0	0	0	0
303	1	2	0	0	0	0	2	0	0	0	1	0	1	0	0	0	0	1	1	1	1	0	0	0	0	1	0	2	2	0	2	0	0	2	0	2	1	0	2	0	0	0	0	1	1	1	0	0	1
304	0	1	0	0	0	0	2	0	0	0	2	0	1	0	0	0	0	0	0	2	0	0	0	0	0	0	2	2	1	2	1	1	0	2	0	2	1	0	1	1	1	0	0	1	1	1	0	0	0
305	1	2	0	0	0	0	1	0	0	0	1	0	0	0	0	0	0	1	0	1	0	1	1	0	0	0	1	2	1	1	0	1	2	2	0	2	2	0	1	2	1	1	0	1	1	2	0	0	0
306	1	2	0	0	0	0	2	0	0	0	1	0	1	0	0	0	1	1	0	2	0	0	0	0	0	2	1	2	1	1	1	1	1	1	2	1	1	0	2	0	0	0	0	2	1	1	0	0	0
307	1	1	0	0	0	0	1	0	0	0	0	1	1	0	0	0	0	1	1	1	1	0	1	0	0	2	1	1	1	1	1	1	1	1	0	2	0	0	0	2	2	0	0	1	0	1	0	1	2
308	1	1	1	0	0	0	1	1	1	2	0	1	1	0	0	1	0	1	1	1	1	1	0	0	0	1	1	2	2	1	1	1	1	0	2	0	0	0	1	1	1	0	0	2	0	0	0	0	0
309	1	1	0	0	0	0	1	0	1	1	1	1	1	0	0	1	0	2	1	0	1	0	1	0	0	0	1	2	2	1	2	0	2	1	2	1	1	0	0	2	2	1	1	2	0	0	0	1	1
310	1	1	0	0	0	0	1	0	0	0	1	0	0	0	0	0	0	1	1	1	1	1	1	0	0	0	0	1	1	0	0	2	2	2	0	2	1	0	0	2	2	0	0	2	0	0	0	0	1
311	0	2	0	0	0	0	1	0	1	1	0	0	0	0	0	0	0	0	0	2	0	1	0	0	0	0	2	2	1	1	1	1	1	0	2	1	1	0	2	0	0	0	0	2	0	0	0	2	2
312	0	1	0	0	1	1	2	0	1	1	1	0	1	0	0	0	0	2	2	0	0	0	0	0	0	1	2	2	0	1	1	0	2	1	1	1	2	0	2	0	0	1	1	2	1	1	0	0	0
313	1	2	0	0	0	0	2	0	0	0	0	1	1	0	0	0	0	1	1	1	0	0	0	0	0	1	2	2	1	2	1	1	1	1	0	2	1	0	1	1	1	1	0	1	1	0	0	0	1
314	0	1	0	0	0	0	2	1	0	1	0	1	1	0	0	0	0	1	1	0	0	1	0	0	0	2	0	2	1	0	1	1	2	2	0	2	1	1	0	0	0	0	0	1	1	0	0	1	1
315	1	1	1	0	0	0	0	0	1	1	2	0	0	0	0	0	0	1	0	1	0	0	0	0	0	0	1	1	0	1	0	2	2	0	1	1	2	0	2	1	0	1	1	1	1	1	0	0	1
316	1	0	0	0	1	1	1	0	2	2	0	0	0	0	0	0	0	1	0	1	0	0	0	0	0	2	2	2	0	2	0	1	2	2	0	2	2	0	2	0	0	1	0	0	1	1	0	0	1
317	1	2	0	0	0	0	1	1	1	2	0	0	1	0	0	0	0	0	0	2	0	0	0	0	0	1	1	1	0	1	0	1	2	0	1	1	2	0	1	1	0	0	0	2	0	1	0	0	1
318	1	1	0	0	1	1	2	1	0	1	0	0	0	0	0	0	1	1	1	1	0	0	0	0	0	1	1	2	1	1	0	0	2	2	0	2	0	0	0	1	1	2	2	2	1	0	0	0	0
319	0	2	0	0	0	0	1	0	0	0	0	0	0	0	0	0	0	0	0	2	0	0	0	0	0	2	2	2	0	2	0	2	1	2	0	2	2	0	1	1	1	0	0	1	0	0	0	0	0
320	1	1	0	0	0	0	0	0	1	1	0	0	0	0	0	0	0	1	1	1	1	1	0	0	0	0	2	2	1	1	2	0	1	1	1	1	0	0	0	2	2	1	0	1	0	1	0	0	0
321	0	1	0	0	1	1	0	0	2	2	0	0	1	0	0	0	0	0	0	2	0	0	0	0	0	2	1	1	2	0	1	1	0	1	1	1	2	0	0	2	1	1	0	1	1	0	1	0	1
322	0	1	0	0	1	1	1	0	1	1	0	0	1	0	0	0	0	2	1	1	1	0	0	0	0	0	2	2	1	0	2	1	1	0	2	1	2	0	1	2	1	0	0	2	0	0	0	0	0
323	0	1	0	0	0	0	1	1	1	2	0	0	0	0	0	0	0	1	0	2	0	0	0	0	0	1	1	2	1	1	2	2	1	1	1	0	0	0	0	1	1	1	1	1	1	2	1	0	1
324	1	1	0	0	1	1	2	0	0	0	0	0	0	0	0	0	0	0	0	2	0	0	0	0	0	1	2	1	1	1	1	2	1	1	1	1	1	1	0	1	1	0	0	1	1	0	0	0	1
325	1	2	0	0	0	0	1	0	1	1	0	0	1	0	0	0	1	2	0	1	0	0	1	0	0	2	1	1	2	0	0	1	1	1	0	2	1	1	0	1	1	0	0	1	0	0	0	0	0
326	1	0	0	0	0	0	2	0	1	1	0	0	0	0	0	0	0	0	0	2	0	2	1	1	1	1	2	2	1	2	1	0	0	2	0	2	1	0	0	1	1	0	0	2	1	0	0	0	0
327	1	1	0	0	0	0	0	0	1	1	0	0	0	0	0	0	0	2	2	0	1	0	0	0	0	1	2	2	1	1	2	0	0	2	0	1	1	0	1	1	1	0	0	2	0	0	0	1	1
328	1	2	0	0	0	0	1	1	1	2	0	0	1	0	0	0	0	1	1	1	1	0	1	0	0	1	2	2	0	2	0	2	2	0	2	1	2	0	2	1	0	1	1	2	1	1	0	0	1
329	1	0	0	0	0	0	0	0	0	0	1	1	0	0	0	0	0	0	0	2	0	1	0	0	0	0	2	2	0	2	1	0	1	1	1	1	1	0	0	2	2	2	2	2	1	0	0	1	1
330	1	1	0	0	1	1	1	0	1	1	1	0	0	0	0	0	0	1	0	2	0	0	1	1	1	1	2	2	0	1	1	2	1	0	2	0	1	0	0	1	1	0	0	2	0	0	0	0	0
331	1	0	0	0	0	0	1	0	1	1	0	0	1	0	0	0	0	0	0	2	0	0	0	0	0	0	2	2	1	2	0	1	1	1	0	2	2	1	1	0	0	0	0	2	1	1	0	0	2
332	1	1	0	0	1	1	2	0	0	0	1	0	0	0	0	0	0	1	1	1	1	0	0	0	0	1	2	2	0	2	0	2	2	0	2	1	1	0	0	2	2	0	0	2	1	0	0	0	0
333	0	1	0	0	0	1	1	0	0	0	1	0	0	0	0	0	0	1	1	1	0	1	1	1	1	1	1	2	1	1	1	1	1	1	1	2	0	0	0	2	2	0	0	0	0	0	0	0	0
334	0	1	1	0	0	0	2	0	0	0	0	1	2	0	0	0	0	0	0	2	0	2	0	0	0	0	0	2	2	0	2	1	2	0	0	2	0	0	0	2	2	0	0	2	0	1	0	1	1
335	0	2	0	0	0	0	2	0	0	0	1	0	1	0	0	0	0	1	1	1	1	0	1	0	0	1	2	2	0	2	0	0	2	1	1	1	2	0	2	0	0	1	0	0	1	1	0	0	0
336	1	2	1	0	0	0	0	0	1	1	1	0	1	0	0	0	0	0	0	2	0	0	0	0	0	0	1	1	1	1	0	1	1	1	1	1	1	1	1	0	0	1	1	1	1	1	1	0	1
337	0	2	0	0	0	0	0	0	2	2	0	1	1	0	0	0	1	2	1	1	1	2	1	1	1	1	2	2	1	2	0	0	1	2	1	1	0	1	0	1	1	0	0	0	0	0	1	0	1
338	0	1	0	0	0	0	1	1	1	1	0	0	0	0	0	0	0	1	1	1	1	0	0	0	0	2	1	1	0	0	1	0	2	1	1	1	1	0	1	1	1	1	1	2	1	0	0	0	0
339	1	2	0	0	0	0	2	0	0	0	0	0	0	0	0	0	0	1	0	1	0	0	0	0	0	1	0	1	2	0	1	0	1	1	1	2	2	0	1	1	1	1	1	1	1	0	0	0	0
340	0	1	1	0	0	0	2	0	0	0	0	0	1	0	0	0	0	2	2	0	0	0	0	0	0	2	1	1	0	1	1	1	2	1	1	2	1	0	2	0	0	0	0	2	0	0	0	0	1
341	1	1	0	0	0	0	1	1	0	1	0	0	1	0	0	0	0	1	1	1	1	1	0	0	0	2	2	2	1	2	0	0	1	2	0	2	1	1	0	1	1	1	1	2	1	0	0	0	1
342	1	1	0	0	0	0	2	1	0	1	0	1	1	0	0	0	0	1	0	0	0	0	0	0	0	0	2	2	0	1	1	1	2	0	1	1	2	0	0	1	1	0	0	1	1	0	0	1	1
343	1	2	0	0	0	0	2	0	0	0	0	0	1	0	0	0	0	0	0	1	0	0	0	0	0	1	1	1	0	1	1	0	1	1	0	2	0	0	0	1	1	1	1	1	1	1	0	0	0
344	1	1	0	0	1	1	1	0	0	0	1	1	1	0	0	1	0	1	1	1	1	0	0	0	0	1	2	2	0	1	2	0	0	0	0	2	1	1	0	1	1	0	0	2	0	1	0	0	0
345	0	1	0	0	0	0	2	1	0	1	1	0	1	0	0	0	0	1	1	1	1	0	0	0	0	1	0	1	2	0	1	1	2	0	2	0	2	0	1	2	2	1	1	2	1	0	0	1	0
346	1	1	0	0	0	0	1	0	0	0	1	0	0	0	0	0	0	0	0	2	1	0	1	0	0	1	2	2	0	2	1	1	2	0	0	2	1	0	1	2	1	1	0	0	0	0	0	0	1
347	1	1	0	0	0	0	2	1	0	1	0	0	2	1	1	0	0	2	2	0	0	1	0	0	0	2	1	2	2	1	1	2	1	0	2	0	1	0	1	1	1	0	0	1	1	1	0	0	0
348	1	1	0	0	0	0	1	0	0	0	1	0	1	0	0	0	0	1	1	1	1	0	0	0	0	2	0	1	1	1	0	0	0	0	1	1	0	0	0	1	1	0	0	1	0	1	0	0	1
349	0	1	0	0	0	0	0	0	2	2	0	0	1	0	0	0	0	0	0	2	0	0	0	0	0	1	1	2	1	1	0	1	1	2	1	2	1	1	0	1	1	2	2	2	1	1	0	1	1
350	0	1	1	0	0	0	2	0	0	0	1	0	1	0	0	0	0	1	1	1	0	0	0	0	0	0	1	2	1	2	0	0	1	0	1	1	2	0	1	1	1	0	0	2	0	1	0	0	1
351	0	1	0	0	0	0	2	0	0	0	2	0	1	0	0	0	0	1	1	1	0	0	0	0	0	2	2	2	0	2	1	1	0	1	1	1	2	0	0	2	1	0	0	1	0	1	0	1	1
352	0	2	1	1	0	1	1	1	1	1	0	1	2	0	0	0	0	1	1	1	1	1	1	0	0	0	2	1	1	1	0	1	2	1	1	1	2	0	2	0	0	0	0	2	1	0	0	0	1
353	1	0	0	0	2	2	2	1	0	1	1	1	1	0	0	0	0	2	0	0	0	0	0	0	0	2	1	2	0	1	1	2	2	1	0	2	1	1	0	0	0	0	0	2	1	0	0	0	1
354	0	2	0	0	0	0	1	1	0	1	0	0	1	0	0	0	0	1	1	1	0	1	2	1	1	0	1	2	0	1	0	1	1	2	0	2	1	0	0	1	1	0	0	1	0	0	0	0	0
355	0	2	0	0	0	0	2	1	0	1	0	0	0	0	0	0	0	1	0	1	0	1	1	1	1	2	2	2	0	2	0	1	1	2	2	1	0	0	0	2	2	0	0	1	1	0	0	0	1
356	0	0	0	0	0	0	1	0	0	0	0	1	2	0	0	0	0	1	0	2	0	0	0	0	0	1	2	2	0	2	1	0	1	2	1	1	1	0	0	1	1	1	1	2	2	0	0	0	1
357	1	2	0	0	0	0	2	1	0	1	0	0	0	0	0	0	1	2	2	0	1	0	0	0	0	2	2	2	0	2	0	2	1	2	0	2	0	0	0	1	1	0	0	2	1	1	0	0	1
358	1	1	0	0	0	0	1	0	1	1	0	0	1	0	0	0	0	0	0	2	0	1	0	0	0	1	1	2	1	1	2	0	1	1	0	2	1	0	1	1	1	0	0	1	0	1	0	1	2
359	1	1	0	0	0	0	2	1	0	1	1	1	1	0	0	0	0	0	0	2	0	1	1	1	1	0	2	2	0	2	1	0	1	1	1	1	2	0	1	0	0	1	0	1	0	1	1	0	1
360	1	1	0	0	0	0	1	0	2	2	0	0	1	0	0	0	0	1	1	1	1	0	1	0	0	0	2	2	0	1	2	0	2	2	0	2	1	0	1	1	1	0	0	2	0	1	0	1	1
361	1	1	0	0	0	0	0	0	1	1	0	0	0	0	0	0	0	2	1	0	1	0	0	0	0	0	0	1	2	0	1	0	0	0	0	2	1	1	0	0	0	0	0	2	1	0	0	0	2
362	1	0	0	0	2	2	1	0	1	1	0	1	1	0	0	0	0	1	1	1	0	1	0	0	0	2	1	2	0	2	0	2	2	0	2	0	1	0	1	1	1	0	0	1	0	1	0	0	0
363	1	1	1	0	0	0	1	1	0	1	0	1	0	0	0	0	0	1	1	1	1	0	0	0	0	0	1	1	1	1	0	1	2	0	2	0	1	0	0	2	2	0	0	1	0	0	0	0	1
364	1	1	0	0	1	1	0	0	1	1	0	0	0	0	0	0	0	0	0	2	0	0	0	0	0	1	1	1	2	0	1	1	0	1	0	2	1	0	1	2	1	0	0	1	0	0	1	0	1
365	1	0	0	0	0	0	0	0	1	1	1	0	0	0	0	0	0	1	0	2	0	0	1	0	0	2	1	2	2	1	2	0	1	1	0	2	2	1	1	0	0	0	0	2	2	0	0	1	2
366	0	2	0	0	0	0	1	0	1	1	0	0	0	0	0	0	0	2	2	0	2	0	0	0	0	1	2	2	0	2	1	1	1	2	0	2	0	0	1	1	1	1	1	1	1	1	0	1	1
367	0	1	0	0	0	0	1	0	0	0	1	1	1	0	0	0	0	1	2	0	1	0	0	0	0	1	2	2	0	2	1	1	0	1	0	2	1	0	0	1	1	0	0	2	0	0	0	0	0
368	1	2	0	0	0	0	2	0	1	1	1	0	0	0	0	0	1	2	2	0	1	0	2	0	0	1	1	1	1	1	1	0	1	1	1	1	2	1	0	1	1	0	0	1	1	1	0	0	0
369	1	2	1	0	0	0	1	0	1	1	0	0	1	0	0	0	1	1	0	2	0	2	0	0	0	0	1	1	1	1	0	1	2	1	2	2	0	0	0	2	2	0	0	2	1	0	0	0	0
370	0	0	0	0	0	0	1	0	0	0	0	0	0	0	0	0	0	1	0	2	0	1	0	0	0	0	2	2	0	1	1	1	0	1	0	2	1	0	1	1	1	0	0	2	1	0	0	0	1
371	1	1	0	0	0	0	1	0	1	1	0	1	1	0	0	0	0	2	0	1	0	1	1	0	0	1	2	2	0	2	0	2	2	1	1	2	2	0	1	1	1	0	0	2	0	2	0	0	0
372	1	1	0	0	0	0	2	1	0	1	0	1	2	0	0	1	0	2	2	0	0	1	0	0	0	0	1	2	1	1	2	0	1	2	0	2	1	0	0	1	1	1	1	2	0	1	0	0	1
373	0	1	0	0	0	0	2	1	0	1	1	1	1	0	0	1	0	0	0	1	0	0	0	0	0	1	0	1	1	1	0	1	1	1	1	1	2	0	2	1	0	1	1	1	1	1	0	2	2
374	0	0	0	0	0	0	0	0	1	1	0	1	1	0	0	1	0	1	1	1	1	0	0	0	0	0	0	1	0	0	2	2	1	2	0	2	2	1	1	0	0	0	0	2	0	1	0	0	0
375	0	1	0	0	0	0	2	0	0	0	1	0	1	0	0	0	0	2	0	1	1	1	0	0	0	1	1	2	1	0	2	0	1	2	2	1	2	0	1	1	1	1	0	1	0	1	1	0	2
376	1	1	0	0	0	0	0	0	2	2	0	1	2	0	0	1	0	1	1	1	1	2	0	0	0	0	1	1	0	1	1	1	1	1	0	2	1	0	1	1	1	0	0	2	0	2	0	0	1
377	0	2	0	0	0	0	1	0	1	1	1	0	0	0	0	0	0	1	1	1	0	0	0	0	0	0	2	2	1	1	1	1	1	2	1	2	0	0	0	2	2	0	0	1	0	1	1	0	1
378	0	1	0	0	0	0	2	0	0	0	0	0	1	0	0	0	0	1	1	1	0	1	1	1	1	1	1	2	1	1	2	1	1	1	1	1	2	1	1	0	0	0	0	2	1	1	1	0	1
379	1	1	0	0	0	0	1	0	0	0	0	0	1	0	0	0	0	1	0	1	0	0	0	0	0	1	1	2	2	0	2	0	2	1	1	1	1	1	0	1	1	0	0	2	0	0	0	1	2
380	0	1	0	0	0	1	1	0	1	1	1	0	1	0	0	0	0	1	1	1	0	0	0	0	0	1	2	2	2	1	1	0	1	1	0	2	2	0	1	1	1	1	1	2	1	0	0	0	0
381	1	2	0	0	0	0	1	0	1	1	1	2	2	0	0	0	0	1	0	2	0	0	1	1	1	1	1	1	1	1	1	0	0	2	0	2	2	0	1	2	1	0	0	1	0	1	0	0	0
382	0	0	0	0	0	0	2	0	0	0	1	0	0	0	0	0	0	1	0	1	0	0	0	0	0	1	1	2	0	2	0	1	2	1	1	1	2	0	1	1	0	0	0	2	1	0	0	1	1
383	0	1	0	0	0	0	1	0	1	1	0	0	1	1	1	0	0	0	0	2	0	0	1	0	0	2	2	2	1	1	1	0	0	1	2	2	2	0	1	1	0	2	2	2	1	1	0	0	0
384	0	2	1	0	1	1	1	0	1	1	0	0	0	0	0	0	0	0	0	2	0	1	0	0	0	2	2	1	1	1	1	0	1	2	1	1	1	0	1	1	1	1	1	2	1	0	0	0	0
385	0	2	1	0	0	0	2	0	1	1	1	0	1	0	0	0	1	1	1	1	0	0	0	0	0	0	1	1	2	1	0	1	1	1	1	2	1	0	2	0	0	0	0	2	0	1	0	0	1
386	1	0	0	0	0	0	1	0	1	1	1	0	1	0	0	0	0	0	0	2	0	0	0	0	0	1	1	1	2	0	1	1	1	1	1	1	1	0	1	1	1	0	0	2	2	0	0	0	0
387	1	1	1	0	0	0	2	1	0	1	0	0	0	0	0	0	0	0	0	2	0	0	0	0	0	1	2	2	0	2	0	1	2	1	1	2	2	0	1	1	1	0	0	2	0	0	0	0	0
388	0	2	0	0	0	0	1	0	0	0	1	0	0	0	0	0	0	1	1	1	1	0	0	0	0	1	2	2	0	2	1	0	1	2	0	2	1	0	0	2	2	0	0	2	0	0	0	0	0
389	1	1	0	0	1	1	2	0	0	0	2	0	1	0	0	0	0	0	0	2	0	0	0	0	0	1	1	1	2	0	1	1	1	1	0	2	1	0	1	1	1	0	0	2	0	2	0	0	0
390	0	0	0	0	1	1	1	0	1	1	0	2	2	0	0	0	0	1	1	1	1	0	0	0	0	1	2	2	0	2	1	1	1	1	1	1	1	1	0	1	1	0	0	2	0	0	1	0	1
391	0	2	0	0	0	0	2	0	0	0	0	1	1	0	0	1	0	1	1	1	1	1	0	0	0	1	2	2	0	0	1	1	1	2	0	2	1	1	0	0	0	0	0	2	1	0	0	0	0
392	1	0	0	0	0	0	2	1	0	1	1	0	0	0	0	0	0	0	0	2	0	0	0	0	0	0	1	1	1	1	0	0	1	1	1	1	0	0	0	2	2	0	0	2	0	1	0	2	2
393	1	2	0	0	0	0	1	0	1	1	1	0	1	0	0	0	0	2	2	0	0	0	1	0	0	1	1	1	1	1	0	1	2	0	1	1	0	0	0	1	1	0	0	2	0	1	0	0	2
394	1	1	0	0	0	0	1	0	1	1	0	0	1	0	0	0	0	0	0	2	0	0	0	0	0	1	2	2	0	2	1	1	2	0	1	2	1	0	0	2	2	0	0	2	0	1	0	1	1
395	0	1	0	0	0	0	1	0	1	1	0	0	0	0	0	0	0	0	1	1	1	0	0	0	0	1	1	2	2	0	2	1	1	2	1	2	1	1	0	1	1	0	1	2	1	0	0	0	0
396	0	2	0	0	0	0	1	0	1	1	0	0	0	0	0	0	0	0	0	2	0	0	1	0	0	1	2	2	0	2	0	1	1	1	1	2	2	0	1	1	1	0	0	0	0	1	1	1	2
397	1	2	0	0	0	0	1	0	1	1	0	0	0	0	0	0	0	0	1	1	1	1	0	0	0	1	1	1	1	1	1	1	0	1	1	1	2	0	1	1	1	0	0	2	0	2	0	0	0
398	1	2	0	0	0	0	1	0	0	0	2	0	0	0	0	0	0	1	0	0	0	0	1	0	0	2	2	2	0	2	1	2	2	2	0	2	1	0	1	1	1	0	0	0	0	1	0	0	0
399	1	0	0	0	0	0	0	0	0	0	0	0	1	0	0	0	0	1	0	1	0	1	0	0	0	0	1	1	1	1	1	0	1	1	1	1	1	0	1	1	1	0	0	2	1	0	0	0	0
400	1	1	0	0	0	0	0	0	2	2	0	1	2	0	0	0	0	0	1	1	1	0	0	0	0	1	1	2	1	0	2	1	1	0	2	1	1	0	0	0	0	0	0	2	1	1	0	0	1
401	0	1	0	0	0	0	2	0	0	0	0	0	0	0	0	0	0	1	1	1	1	1	0	0	0	1	1	1	1	0	1	0	0	2	0	2	1	0	0	2	2	0	0	1	0	1	0	0	0
402	1	1	0	0	0	0	1	1	0	1	0	0	2	0	0	0	0	0	0	2	0	2	1	1	1	1	0	1	1	0	0	1	1	1	0	2	1	0	0	1	1	1	0	1	0	0	0	0	0
403	0	0	0	0	0	0	1	0	1	1	1	2	2	0	0	0	0	1	1	1	0	1	1	1	1	1	2	2	0	2	1	1	1	1	1	2	2	0	1	1	1	0	0	1	0	0	1	0	1
404	1	2	0	0	0	0	2	0	0	0	1	0	0	0	0	0	0	1	1	1	0	0	0	0	0	1	2	2	0	2	0	0	2	2	0	2	2	0	1	1	1	0	0	0	0	0	0	0	1
405	1	2	0	0	0	0	1	1	1	2	0	0	1	0	0	0	0	1	1	1	0	0	0	0	0	0	2	1	1	1	1	0	2	1	0	2	0	0	0	1	1	0	0	1	1	1	0	0	0
406	1	1	0	0	0	0	1	0	1	1	0	0	0	0	0	0	0	1	1	1	1	0	0	0	0	2	0	2	1	1	1	2	2	0	2	0	2	0	1	0	0	0	0	2	0	1	0	0	1
407	0	1	1	0	0	0	0	0	2	2	0	0	0	0	0	0	0	2	2	0	1	0	0	0	0	0	2	2	0	2	1	0	2	0	1	2	2	0	1	1	1	0	0	2	0	0	1	0	2
408	1	2	0	0	0	0	0	0	2	2	0	0	1	0	0	0	0	2	0	1	0	0	0	0	0	1	1	2	1	1	1	1	2	2	0	2	1	0	1	1	1	1	1	2	1	0	0	0	1
409	1	1	0	0	0	0	0	0	2	2	0	0	0	0	0	0	0	2	2	0	0	1	1	1	1	1	1	2	1	1	1	0	1	1	1	2	1	0	1	1	1	0	0	2	0	2	0	1	0
410	1	2	1	0	0	0	1	1	1	2	0	0	0	0	0	0	0	2	1	1	1	0	0	0	0	1	0	1	1	1	0	1	1	1	0	2	2	1	1	0	0	0	0	2	0	0	0	0	1
411	0	1	0	0	0	0	0	0	1	1	0	0	0	0	0	0	0	0	0	2	0	0	0	0	0	0	2	2	0	2	0	0	0	2	0	2	0	0	1	1	1	1	1	1	1	1	0	0	1
412	0	0	0	0	1	1	2	0	1	1	1	1	0	0	0	0	0	1	0	1	0	0	1	0	0	1	1	1	1	0	0	1	2	2	0	2	1	1	0	0	0	1	1	2	0	0	0	0	1
413	0	1	0	0	1	1	1	0	1	1	0	1	1	0	0	0	0	0	0	2	0	0	1	0	0	1	1	1	2	0	1	0	2	1	0	2	2	0	1	1	1	0	0	0	0	0	1	0	1
414	1	1	0	0	0	0	1	0	1	1	0	0	1	0	0	0	0	0	0	2	0	1	1	1	1	0	1	2	1	1	1	1	1	1	1	1	1	0	2	0	0	1	0	1	0	1	0	0	0
415	0	1	0	0	1	1	1	0	1	1	1	2	2	0	0	0	0	0	0	2	0	1	0	0	0	0	1	1	0	2	1	0	2	1	0	2	1	0	1	1	1	1	0	1	0	0	0	0	0
416	0	0	0	0	1	1	0	0	2	2	0	0	1	0	0	0	0	0	1	1	1	2	1	1	1	1	1	1	1	1	0	2	2	0	1	1	2	0	2	0	0	0	0	1	0	0	0	1	0
417	1	1	0	0	1	1	2	0	0	0	1	1	2	0	0	0	1	2	2	0	1	1	0	0	0	0	2	2	0	1	2	1	0	2	0	2	1	0	1	1	1	0	0	2	0	0	0	1	2
418	1	2	0	0	0	0	2	1	0	1	0	0	0	0	0	0	1	2	2	0	2	0	0	0	0	1	1	2	2	1	2	0	1	1	1	2	0	0	0	1	1	0	0	2	1	0	0	0	1
419	0	2	0	0	0	0	1	0	0	0	0	1	1	0	0	1	0	1	0	1	0	0	0	0	0	1	2	2	0	2	1	1	1	1	1	1	2	0	1	1	1	1	1	1	0	0	0	0	1
420	1	2	0	0	0	0	2	0	0	0	0	0	1	0	0	0	0	2	2	0	0	1	1	1	1	0	1	2	1	1	1	0	2	1	2	1	2	0	0	1	1	1	1	1	1	1	1	0	1
421	0	2	0	0	0	0	0	0	1	1	0	1	1	0	0	1	0	1	1	1	1	0	0	0	0	2	1	1	1	1	0	0	2	1	1	2	2	0	1	1	1	1	1	2	0	1	1	1	2
422	1	1	0	0	0	0	1	0	1	1	1	1	1	0	0	1	1	2	1	0	1	1	0	0	0	0	2	2	0	2	0	1	1	2	1	2	0	0	0	1	1	0	0	2	0	0	1	0	1
423	0	1	0	0	0	0	1	0	1	1	1	1	1	0	0	0	0	1	1	1	1	0	1	0	0	0	2	2	0	1	1	0	2	1	0	2	0	0	0	1	1	1	1	1	0	1	0	0	1
424	0	2	0	0	0	0	2	0	0	0	0	0	1	0	0	0	0	1	1	1	0	1	0	0	0	0	2	2	0	2	1	2	1	1	0	2	2	0	1	1	1	0	0	1	1	0	0	0	0
425	0	2	0	0	0	0	2	0	1	1	0	1	0	0	0	0	0	2	1	1	1	0	0	0	0	2	1	2	0	2	0	1	1	1	1	1	2	0	2	0	0	1	0	0	0	0	0	0	2
426	0	1	0	0	0	0	2	0	1	1	0	0	0	0	0	0	1	0	1	1	1	1	0	0	0	1	1	2	0	2	0	0	2	1	1	1	2	0	2	0	0	0	0	1	1	1	0	0	1
427	1	1	0	0	1	1	1	0	1	1	0	0	0	0	0	0	1	0	1	1	1	0	0	0	0	1	1	1	0	2	1	2	2	0	2	0	2	0	1	0	0	1	0	1	0	1	0	1	1
428	0	1	0	0	0	0	0	0	2	2	0	0	2	1	1	0	0	1	0	1	0	0	0	0	0	1	1	0	2	0	0	1	2	0	1	1	2	0	1	0	0	0	0	2	0	1	1	0	1
429	1	1	0	0	0	0	1	0	0	0	1	0	1	0	0	0	0	0	0	2	0	0	0	0	0	1	1	2	0	1	0	1	1	1	0	2	0	0	0	1	1	1	0	1	1	0	0	0	1
430	1	1	1	1	0	1	2	0	2	2	0	0	0	0	0	0	0	2	0	1	0	1	0	0	0	0	1	1	2	0	0	0	2	0	1	1	1	0	1	1	1	1	1	1	1	2	0	0	1
431	1	2	0	0	0	0	1	1	0	1	0	0	1	0	0	0	0	1	1	1	1	0	1	0	0	1	2	2	2	1	1	1	2	1	1	1	1	0	1	1	1	1	1	2	1	0	0	0	2
432	0	2	0	0	0	0	0	0	2	2	0	0	1	0	0	0	0	0	0	2	0	0	0	0	0	1	0	1	1	0	0	1	2	2	0	2	2	0	2	0	0	1	1	2	0	0	0	0	1
433	1	0	0	0	0	0	0	0	1	1	0	1	0	0	0	0	0	0	0	1	0	1	0	0	0	1	1	2	0	1	1	0	2	1	1	2	1	0	1	1	1	0	0	0	1	1	0	0	0
434	1	2	0	0	0	0	2	1	0	1	0	0	0	0	0	0	0	0	0	2	0	1	0	0	0	2	1	2	1	1	2	1	1	1	0	2	1	0	0	2	2	0	0	1	0	0	0	0	1
435	1	0	0	0	0	0	1	0	1	1	0	1	1	0	0	1	0	1	1	1	1	0	2	0	0	0	1	2	1	2	0	0	2	2	0	2	1	0	0	0	0	0	0	2	0	1	0	0	0
436	1	1	0	0	0	0	2	0	0	0	0	2	2	0	0	0	0	1	0	1	0	0	0	0	0	1	1	1	0	1	2	0	2	1	0	2	0	0	0	1	1	0	0	1	1	0	0	0	1
437	1	0	0	0	0	0	0	0	0	0	1	0	0	0	0	0	0	0	0	2	0	0	0	0	0	2	1	2	1	1	2	2	1	1	1	1	0	0	0	2	2	0	0	2	0	0	0	1	2
438	1	2	0	0	0	0	2	0	0	0	0	0	1	0	0	0	0	1	1	1	1	0	1	0	0	1	2	2	0	2	0	1	1	2	0	2	1	1	0	1	1	0	0	2	1	1	0	0	1
439	0	1	0	0	0	0	2	0	1	1	1	0	0	0	0	0	1	2	1	1	0	0	0	0	0	0	1	2	0	1	2	1	1	2	0	2	1	0	1	1	1	1	0	0	1	0	0	0	0
440	0	2	1	0	0	0	1	0	1	1	0	0	0	0	0	0	0	1	0	1	0	0	0	0	0	2	2	2	0	2	1	0	1	1	0	2	1	0	1	1	1	0	0	1	1	1	0	0	1
441	0	2	0	0	0	0	1	1	0	1	0	0	1	0	0	0	0	1	2	0	1	0	0	0	0	2	2	2	0	1	2	1	2	1	1	1	1	0	1	1	1	0	0	2	0	0	0	0	0
442	0	2	1	0	1	1	1	1	1	2	0	0	0	0	0	0	0	2	1	0	1	1	0	0	0	0	1	1	0	1	0	0	0	2	0	2	2	1	1	0	0	0	0	2	0	0	0	0	0
443	0	1	0	0	0	0	2	0	0	0	1	2	2	0	0	1	0	0	0	2	0	0	0	0	0	1	2	2	0	1	1	1	2	0	2	1	1	1	1	0	0	0	0	1	0	1	0	0	0
444	1	1	0	0	0	0	2	1	0	1	0	1	2	0	0	0	0	2	2	0	0	1	1	0	0	1	2	2	0	2	1	1	1	2	1	2	1	0	0	2	2	0	0	2	1	1	0	0	0
445	0	2	0	0	0	0	0	0	0	0	1	1	0	0	0	0	0	0	0	2	0	1	1	1	1	1	1	1	2	0	1	1	2	0	2	0	0	0	1	0	0	0	0	2	0	1	0	1	1
446	1	1	0	0	0	0	1	0	0	0	0	0	2	0	0	0	0	0	1	1	1	0	0	0	0	1	2	2	1	1	1	0	2	0	1	2	1	0	1	1	1	0	0	2	0	0	0	0	1
447	1	2	0	0	0	0	2	0	0	0	2	0	1	0	0	0	0	0	0	2	0	0	0	0	0	1	1	2	1	1	1	0	2	0	2	2	1	0	0	1	1	0	0	2	1	0	0	0	1
448	1	2	0	0	0	0	1	0	1	1	1	0	2	0	0	0	0	0	0	2	0	1	1	1	1	1	2	2	0	2	1	1	1	1	0	2	2	0	2	1	0	0	0	2	0	1	1	1	2
449	0	0	0	0	1	1	2	1	0	1	0	0	0	0	0	0	0	1	2	0	2	0	1	0	0	1	2	2	1	2	0	0	2	0	1	1	1	0	0	2	2	1	1	2	1	0	0	0	2
450	0	1	0	0	1	1	2	0	0	0	1	1	0	0	0	0	0	1	2	0	2	1	0	0	0	0	1	2	1	1	1	0	1	0	1	1	1	0	2	0	0	0	0	0	0	0	0	0	1
451	1	1	0	0	0	0	1	0	1	1	1	0	1	0	0	0	0	0	0	2	0	0	0	0	0	1	0	1	2	0	1	0	1	1	1	1	1	0	0	2	2	0	0	2	0	0	0	0	2
452	1	1	0	0	0	0	2	0	0	0	1	0	1	0	0	0	0	1	1	1	1	0	1	0	0	1	2	2	0	2	0	0	0	1	1	1	2	0	1	1	1	0	0	0	0	1	0	0	1
453	0	1	1	0	0	0	1	1	1	2	0	0	0	0	0	0	0	1	1	1	0	0	1	1	1	1	2	2	0	1	0	0	2	2	0	2	2	0	1	1	1	1	0	1	0	0	0	0	1
454	0	2	0	0	0	0	1	0	1	1	1	0	1	0	0	0	0	0	1	1	1	1	0	0	0	1	1	2	2	1	2	0	2	2	0	2	1	0	1	2	1	0	0	1	1	1	0	0	1
455	0	2	0	0	0	0	0	0	2	2	0	0	1	0	0	0	0	1	0	1	0	0	0	0	0	1	2	2	1	2	1	1	2	1	0	2	2	0	0	1	1	1	0	1	0	0	0	0	2
456	0	1	0	0	0	0	1	0	1	1	0	0	0	0	0	0	0	2	1	0	1	0	0	0	0	1	2	2	1	1	2	1	2	0	1	1	2	0	0	1	1	0	0	2	0	1	0	0	1
457	0	2	0	0	0	0	1	0	1	1	1	0	0	0	0	0	0	0	0	2	0	0	0	0	0	1	2	2	0	2	0	1	1	2	1	2	1	0	1	1	1	1	1	1	0	0	0	0	1
458	1	2	0	0	0	0	2	1	0	2	1	0	0	0	0	0	0	1	1	1	0	1	0	0	0	0	2	2	0	0	0	1	1	1	1	1	2	0	2	0	0	0	0	2	0	0	0	0	1
459	1	1	1	1	1	2	0	0	1	1	1	0	1	0	0	0	0	0	0	2	0	1	0	0	0	0	0	2	1	0	1	0	0	1	2	2	2	0	2	0	0	0	0	2	1	0	0	1	0
460	0	0	0	0	1	1	0	0	1	1	2	0	1	0	0	0	0	2	2	0	0	0	0	0	0	1	1	1	2	0	0	1	2	1	2	2	1	0	0	0	0	1	1	2	1	0	0	1	2
461	0	2	0	0	0	0	1	0	1	1	0	0	1	0	0	0	0	1	1	1	0	0	0	0	0	2	2	2	0	1	1	1	1	2	0	2	1	0	1	1	1	0	0	1	1	0	1	1	2
462	1	1	0	0	0	0	0	0	1	1	1	0	1	0	0	0	0	0	0	2	0	0	0	0	0	1	2	2	1	2	1	0	1	0	2	0	2	0	0	2	2	1	0	0	0	0	1	1	2
463	0	1	0	0	0	0	2	1	0	2	1	1	2	0	0	1	0	1	1	0	0	0	0	0	0	1	1	1	1	1	1	0	2	0	1	2	1	0	1	1	1	1	0	0	0	0	2	0	2
464	0	0	0	0	2	2	1	0	1	1	0	1	1	0	0	0	0	0	0	1	0	0	1	0	0	2	0	1	1	1	0	1	0	1	1	1	1	0	0	2	2	0	0	2	1	0	0	0	1
465	0	1	0	0	0	0	2	0	0	0	0	0	1	0	0	0	0	2	1	0	1	0	0	0	0	0	1	2	1	1	2	0	1	1	1	2	1	0	1	1	1	1	1	1	1	0	0	0	1
466	1	2	0	0	0	0	0	0	1	1	0	0	2	0	0	0	0	2	2	0	2	2	0	0	0	0	2	2	1	2	1	0	0	1	0	2	2	0	0	1	1	0	0	2	0	0	0	1	1
467	0	0	0	0	0	0	1	0	0	0	1	0	2	0	0	0	0	0	1	1	1	0	0	0	0	2	2	2	1	1	2	2	2	0	1	1	2	0	0	0	0	0	0	1	0	0	0	0	1
468	1	1	0	0	0	0	0	0	2	2	0	0	0	0	0	0	0	1	1	0	1	1	0	0	0	1	0	2	1	1	1	2	1	1	1	1	2	0	1	1	1	0	0	2	1	0	0	0	0
469	0	1	0	0	0	0	1	0	0	0	0	0	2	1	1	0	0	1	1	1	1	0	1	1	1	1	2	2	0	2	1	1	2	1	1	1	0	0	0	2	2	0	0	2	0	2	0	0	1
470	1	1	0	0	0	0	1	1	0	1	0	0	1	0	0	0	1	2	0	2	0	0	0	0	0	1	1	1	1	1	0	1	0	1	1	1	2	0	1	1	0	0	0	2	0	0	0	0	1
471	0	1	0	0	0	0	1	0	0	0	0	0	1	0	0	0	0	1	1	1	1	0	0	0	0	1	1	1	2	1	0	0	0	2	0	2	2	0	1	1	1	2	2	2	1	1	1	0	2
472	0	2	0	0	0	0	1	1	1	2	0	0	1	0	0	0	0	1	1	1	1	0	1	0	0	1	1	2	2	1	2	0	1	2	0	2	1	0	0	2	2	1	1	1	0	0	0	0	1
473	0	2	0	0	0	0	2	1	0	1	0	1	1	0	0	1	0	0	0	2	0	2	1	1	1	1	2	2	0	1	1	1	2	2	0	2	1	0	0	2	2	1	1	1	1	0	0	0	1
474	0	2	0	0	0	0	2	0	0	0	1	0	0	0	0	0	0	1	1	1	0	0	1	0	0	0	2	2	0	2	0	1	1	1	1	1	1	0	1	1	1	0	0	1	0	1	0	0	1
475	0	0	0	0	2	2	2	1	0	1	1	0	0	0	0	0	0	0	0	2	0	1	1	0	0	0	2	2	0	2	1	0	2	0	1	1	1	1	0	0	0	0	0	1	0	0	0	0	0
476	1	1	0	0	0	0	0	0	1	1	0	0	1	0	0	0	0	2	1	1	0	0	1	0	0	0	2	2	0	2	0	1	1	1	1	1	2	0	1	0	0	1	1	2	1	0	0	0	1
477	1	1	0	0	0	0	1	1	1	2	0	1	1	0	0	0	0	0	1	1	1	1	0	0	0	1	2	2	0	1	0	0	2	1	0	2	2	0	2	0	0	0	0	2	0	1	0	0	0
478	1	1	0	0	0	0	2	0	1	1	0	1	1	0	0	0	0	0	0	2	0	0	1	0	0	1	2	2	1	1	1	1	2	2	0	2	1	1	1	0	0	0	0	1	0	0	0	0	1
479	1	2	0	0	0	0	0	0	1	1	2	0	0	0	0	0	0	1	1	1	1	0	1	0	0	1	2	2	1	2	0	2	2	2	0	2	2	0	0	0	0	1	1	1	1	0	0	0	1
480	1	1	0	0	0	0	1	0	1	1	1	0	0	0	0	0	0	0	0	2	0	0	0	0	0	1	2	1	1	0	1	1	2	1	2	2	1	0	0	2	2	0	0	1	1	0	0	0	0
481	1	2	0	0	0	0	2	1	0	1	1	1	1	0	0	0	0	1	1	1	0	0	0	0	0	1	2	1	1	0	1	0	2	2	1	2	1	0	1	1	1	0	0	1	0	0	0	1	1
482	1	1	0	0	0	0	1	0	0	0	1	0	1	0	0	0	0	0	0	2	0	0	0	0	0	2	2	2	1	1	0	1	2	1	1	2	2	0	2	0	0	0	0	1	0	1	0	1	1
483	1	0	0	0	1	1	2	0	0	0	2	0	1	0	0	0	1	1	1	1	0	0	0	0	0	0	1	1	2	0	1	1	1	1	0	2	1	1	0	1	0	0	0	1	0	1	0	0	0
484	1	1	0	0	0	0	1	0	1	1	0	0	0	0	0	0	0	1	1	1	0	0	0	0	0	1	2	2	0	2	1	0	1	1	1	2	1	0	1	1	1	0	0	2	0	1	0	0	2
485	0	1	0	0	0	0	0	0	1	1	0	1	1	0	0	1	0	0	0	2	0	0	0	0	0	1	2	2	0	2	0	0	1	2	1	2	2	1	0	1	1	1	0	1	2	1	0	0	0
486	1	2	1	0	0	0	1	0	1	1	0	0	0	0	0	0	0	2	1	1	1	1	0	0	0	2	2	2	0	1	1	1	1	2	0	2	1	1	0	1	1	1	1	2	1	0	0	0	0
487	1	1	0	0	0	0	2	0	1	1	0	0	0	0	0	0	0	0	0	2	0	0	1	0	0	2	2	2	1	2	0	1	1	1	0	2	2	1	1	0	0	0	0	1	0	2	0	0	1
488	0	2	0	0	0	0	0	0	2	2	0	0	1	0	0	0	0	0	0	2	0	1	1	0	0	0	2	2	1	1	2	0	0	2	0	2	2	1	0	0	0	0	0	2	0	0	0	0	0
489	0	1	0	0	1	1	2	1	0	1	1	0	2	0	0	0	0	2	0	1	0	0	0	0	0	2	2	2	0	2	0	0	0	2	0	2	2	0	0	0	0	1	1	1	0	0	1	0	2
490	1	2	0	0	0	0	1	1	1	2	0	0	1	0	0	0	0	0	0	2	0	0	1	0	0	2	2	2	0	1	1	0	2	1	1	2	2	1	1	0	0	0	0	2	1	1	0	0	0
491	0	1	1	1	0	1	1	0	1	1	1	0	0	0	0	0	0	2	2	0	0	0	0	0	0	0	1	2	1	1	2	1	1	2	0	2	2	0	2	1	0	0	0	2	0	1	0	0	0
492	0	1	0	0	0	0	1	0	1	1	0	0	1	0	0	0	1	2	1	1	0	0	0	0	0	2	1	1	2	0	1	1	1	2	0	2	0	0	1	1	1	0	0	2	0	0	0	0	1
493	0	1	0	0	0	0	1	1	0	1	0	0	2	1	1	0	0	0	1	1	1	0	0	0	0	1	2	0	1	0	1	1	1	1	1	1	2	0	1	1	1	0	0	2	1	0	0	0	1
494	1	2	0	0	0	0	2	0	0	0	1	0	0	0	0	0	0	2	0	1	0	0	0	0	0	2	1	2	1	1	0	2	1	2	0	2	1	0	1	1	1	1	0	1	0	1	1	0	2
495	1	0	1	0	0	0	1	1	1	2	0	0	0	0	0	0	0	1	1	1	1	0	0	0	0	1	2	2	0	2	0	0	1	2	0	2	0	0	0	2	2	1	1	2	2	2	1	0	1
496	0	0	0	0	0	0	1	0	0	0	1	0	0	0	0	0	1	1	1	1	0	1	0	0	0	2	1	1	1	1	0	1	2	1	2	2	2	0	1	1	1	1	0	0	1	0	0	0	0
497	0	1	0	0	0	0	0	0	2	2	0	0	1	0	0	0	0	0	1	1	1	0	1	0	0	2	1	1	1	1	1	0	1	0	1	2	0	0	0	2	2	0	0	0	2	2	1	0	1
498	0	0	0	0	0	0	1	0	1	1	0	1	0	0	0	0	0	1	1	1	1	0	0	0	0	1	2	2	1	1	1	2	2	2	0	2	1	0	0	2	2	0	0	2	0	0	0	0	1
499	1	2	0	0	0	0	2	0	0	0	1	0	1	1	0	0	0	2	0	1	0	1	0	0	0	2	1	2	0	2	0	1	2	1	1	1	2	0	1	1	1	0	0	2	0	0	0	0	1
500	1	1	1	0	0	0	0	0	1	1	0	1	0	0	0	0	0	1	1	1	1	0	1	0	0	1	2	2	0	2	1	0	2	0	1	2	1	0	0	0	0	0	0	0	0	1	0	0	0
501	1	1	0	0	0	0	0	0	2	2	0	1	1	0	0	1	0	1	1	1	1	1	0	0	0	0	1	2	0	1	2	0	2	1	1	2	1	0	2	0	0	1	1	2	1	1	0	0	1
502	1	1	0	0	0	0	2	0	0	0	1	1	1	0	0	1	0	0	0	2	0	0	0	0	0	2	2	2	0	0	1	0	2	0	1	1	2	1	0	0	0	0	1	1	0	1	0	0	0
503	0	1	0	0	1	1	1	0	0	0	2	0	1	0	0	0	0	0	0	2	0	0	2	0	0	1	2	2	0	2	1	0	2	1	0	2	1	0	1	1	1	0	0	1	0	0	0	0	1
504	1	2	0	0	0	0	1	0	0	0	0	0	0	0	0	0	0	1	1	1	1	1	2	1	1	1	1	2	0	1	0	1	2	2	0	2	1	0	1	1	1	0	0	1	0	2	0	1	1
505	1	0	1	0	0	0	1	0	0	0	1	0	0	0	0	0	0	0	0	2	0	0	1	1	1	1	2	2	0	2	0	2	2	0	1	1	1	2	0	1	1	0	0	2	0	0	0	0	1
506	0	1	0	0	1	1	0	0	2	2	0	0	1	0	0	0	1	0	1	1	1	0	0	0	0	0	2	2	1	1	2	1	1	1	1	1	1	0	2	0	0	2	1	2	1	0	0	0	0
507	1	0	0	0	1	1	0	0	2	2	0	1	2	0	0	0	0	0	1	1	1	0	0	0	0	1	2	2	0	1	0	1	2	2	0	2	0	0	1	2	1	0	0	2	1	0	0	0	0
508	1	1	0	0	0	0	2	1	0	1	1	0	1	0	0	0	1	2	1	0	1	0	1	0	0	0	2	2	0	1	1	0	1	0	1	1	2	0	1	1	1	0	0	1	0	1	0	1	2
509	0	2	1	1	0	1	0	0	0	0	1	0	2	1	1	0	0	1	1	1	0	1	2	1	1	0	2	2	1	1	2	1	2	0	2	0	2	0	2	0	0	0	0	2	0	1	0	1	1
510	1	1	0	0	0	0	1	0	1	1	0	0	2	0	0	0	0	1	1	1	1	0	0	0	0	1	2	2	0	2	1	0	1	2	2	1	2	0	0	1	1	1	0	1	0	1	0	0	1
511	0	2	0	0	0	0	2	0	0	0	0	1	2	0	0	0	0	1	1	1	1	1	0	0	0	1	1	2	0	1	1	1	2	0	2	1	2	0	0	2	2	0	0	2	0	1	0	0	1
512	1	2	1	0	0	0	2	0	1	1	0	0	0	0	0	0	0	2	2	0	1	0	0	0	0	1	2	2	1	2	0	0	1	1	0	2	2	0	0	0	0	2	2	2	1	1	0	0	0
513	1	2	0	0	1	1	1	0	1	1	1	1	1	0	0	1	0	0	1	1	1	0	0	0	0	1	2	2	0	2	1	1	2	1	2	2	2	1	1	0	0	0	0	1	0	0	0	0	0
514	0	0	0	0	0	0	2	0	0	0	0	1	0	0	0	0	0	1	1	1	1	0	0	0	0	0	0	1	2	0	1	2	2	0	2	1	0	0	0	2	2	1	0	1	0	0	1	0	2
515	1	1	0	0	0	0	0	0	1	1	0	0	0	0	0	0	0	2	2	0	0	1	1	1	1	1	1	0	2	0	0	0	2	1	1	1	1	0	0	0	0	1	1	2	1	0	1	0	1
516	1	1	0	0	0	0	1	0	1	1	1	1	1	0	0	1	0	0	0	2	0	1	1	0	0	1	2	2	0	2	1	1	2	0	1	1	1	0	0	2	2	1	1	2	1	1	0	0	1
517	0	0	0	0	0	0	2	0	0	0	0	1	1	0	0	1	0	1	1	0	1	0	0	0	0	1	2	2	1	1	2	0	2	1	2	1	2	0	2	0	0	0	0	1	0	0	0	0	0
518	1	2	0	0	0	0	2	0	0	0	0	0	0	0	0	0	0	0	1	1	1	1	0	0	0	2	1	2	1	1	2	1	1	2	0	2	1	0	0	1	1	1	1	2	1	1	0	0	1
519	0	1	0	0	0	0	2	1	0	1	0	0	0	0	0	0	0	1	1	1	0	0	0	0	0	1	2	2	0	1	1	0	1	1	1	1	1	0	0	0	0	0	0	2	0	0	0	1	0
520	0	1	0	0	1	1	0	0	1	1	1	1	0	0	0	0	0	2	1	0	1	0	0	0	0	1	1	1	2	0	1	0	2	1	1	1	1	0	1	1	1	1	1	1	1	0	0	0	0
521	1	2	0	0	0	0	1	1	1	2	0	1	0	0	0	0	0	0	1	1	1	0	0	0	0	1	2	2	0	1	1	0	2	2	0	2	1	0	2	0	0	1	0	1	0	0	0	0	1
522	1	2	1	0	0	0	0	0	1	1	1	0	0	0	0	0	0	0	0	2	0	0	0	0	0	2	2	2	0	2	0	0	2	2	0	2	0	0	0	1	1	1	1	1	1	2	1	0	1
523	1	0	0	0	2	2	1	1	0	1	0	1	2	0	0	0	0	0	0	2	0	0	1	0	0	2	2	2	0	2	1	1	1	1	1	1	1	0	0	1	1	1	0	1	2	1	0	0	0
524	1	1	0	0	0	0	2	0	1	1	1	0	0	0	0	0	0	2	0	0	0	0	0	0	0	1	2	2	0	2	0	1	2	0	2	1	0	0	0	1	1	1	1	2	1	0	0	0	0
525	0	1	0	0	0	0	2	1	0	1	1	0	0	0	0	0	0	1	1	1	0	1	1	0	0	1	1	2	2	1	2	2	2	0	1	1	1	0	0	1	1	0	0	2	0	1	0	1	2
526	1	0	1	0	0	0	1	1	1	2	0	0	0	0	0	0	0	1	1	1	1	0	0	0	0	1	1	2	1	1	0	0	1	0	1	2	2	0	0	0	0	2	2	2	1	0	0	0	0
527	0	0	0	0	1	1	1	0	1	1	1	0	0	0	0	0	1	1	1	1	1	0	0	0	0	1	2	2	0	1	2	0	2	1	0	2	2	0	1	1	1	0	0	1	0	2	0	0	0
528	0	1	0	0	0	0	1	0	1	1	0	1	1	0	0	1	0	0	0	2	0	0	1	1	1	0	1	1	0	1	0	0	1	1	1	1	1	0	1	1	1	0	0	2	0	0	0	0	1
529	1	1	0	0	0	0	1	1	1	2	0	0	2	0	0	0	1	1	1	1	0	1	0	0	0	1	2	2	0	2	1	0	2	1	0	2	2	0	2	0	0	1	1	2	1	1	0	0	0
530	0	2	0	0	0	0	2	1	0	1	0	2	2	1	1	1	0	2	2	0	0	0	0	0	0	0	2	2	0	0	0	2	2	1	0	2	2	0	0	0	0	1	1	1	1	1	0	0	0
531	1	0	0	0	0	0	0	0	0	0	1	0	0	0	0	0	0	1	1	1	1	1	0	0	0	0	2	1	1	1	0	0	0	2	0	2	1	0	1	1	1	0	0	2	1	0	0	0	1
532	1	2	1	0	0	0	0	0	1	1	0	0	1	0	0	0	0	0	0	2	0	0	0	0	0	2	0	1	1	1	0	0	2	1	2	1	2	1	1	1	0	0	0	2	0	0	0	0	1
533	1	1	0	0	0	0	1	0	1	1	1	0	1	0	0	0	0	1	1	1	1	0	0	0	0	2	2	2	1	1	1	0	1	1	0	2	0	0	1	2	1	1	1	2	1	1	0	0	0
534	1	1	1	0	0	0	1	0	1	1	0	0	0	0	0	0	0	1	1	1	1	0	0	0	0	2	0	2	1	1	1	2	1	1	1	0	0	0	1	0	0	1	1	1	1	1	0	0	1
535	1	0	0	0	1	1	0	0	1	1	0	1	2	0	0	0	0	1	2	0	1	1	0	0	0	0	2	2	1	1	1	1	1	2	0	2	2	1	0	1	1	0	0	1	1	1	0	1	1
536	1	1	0	0	0	0	1	0	0	0	1	0	1	0	0	0	0	1	1	1	1	0	0	0	0	1	2	2	0	2	1	1	1	1	1	1	1	2	0	1	1	1	1	1	0	0	0	0	1
537	0	1	0	0	0	0	2	0	0	0	0	0	1	0	0	0	0	1	1	1	1	1	0	0	0	0	0	2	1	1	1	0	1	1	1	2	2	0	2	0	0	0	0	2	1	0	0	0	1
538	1	1	1	1	1	2	1	1	1	2	0	1	2	0	0	0	0	0	0	1	0	1	0	0	0	1	2	2	0	1	2	1	1	1	0	2	1	0	1	1	1	0	0	1	0	0	0	0	0
539	1	1	1	0	1	1	1	1	0	1	0	0	1	0	0	0	0	0	1	1	1	0	0	0	0	2	2	2	0	2	0	1	1	1	2	1	2	0	1	1	0	0	1	2	1	0	0	0	1
540	1	2	0	0	0	0	0	0	0	0	1	0	0	0	0	0	0	0	0	1	0	0	2	0	0	1	2	2	0	1	1	0	1	0	1	1	1	0	2	0	0	1	1	2	0	1	0	0	0
541	0	1	0	0	0	0	2	0	0	0	1	1	2	0	0	0	0	2	2	0	1	0	0	0	0	1	1	2	1	1	1	0	1	0	1	2	2	0	0	1	1	0	0	1	0	0	1	1	2
542	1	1	0	0	0	0	2	0	0	0	2	0	0	0	0	0	0	0	0	2	0	1	0	0	0	0	1	2	2	0	2	1	0	1	1	1	2	0	2	1	0	0	0	1	0	0	0	0	2
543	1	2	0	0	0	0	1	0	2	2	0	0	0	0	0	0	0	1	1	1	0	1	0	0	0	0	2	2	2	1	1	0	2	1	1	2	1	0	1	1	1	1	0	0	0	0	0	0	1
544	0	1	0	0	0	0	1	0	1	1	1	0	0	0	0	0	0	1	1	1	1	0	1	0	0	2	2	2	1	2	1	0	1	1	1	2	0	0	0	2	2	0	0	0	0	1	1	0	1
545	0	1	0	0	1	1	1	0	1	1	1	0	2	0	0	0	0	0	0	2	0	0	0	0	0	0	2	2	1	1	0	0	1	1	1	2	1	0	0	2	2	0	0	1	0	0	0	0	0
546	1	1	0	0	0	0	2	1	0	1	0	0	1	0	0	0	0	0	2	0	1	1	0	0	0	0	2	2	0	2	0	0	2	1	2	1	1	0	2	0	0	1	1	2	1	1	0	0	2
547	0	1	0	0	1	1	1	0	1	1	1	0	2	0	0	0	0	0	0	2	0	0	0	0	0	2	1	1	2	0	1	0	1	0	1	2	1	0	1	1	1	0	0	2	0	2	0	0	2
548	0	0	1	0	0	0	2	0	0	0	0	0	2	0	0	0	0	0	0	2	0	0	0	0	0	1	2	2	0	2	1	0	1	1	1	1	2	0	0	0	0	1	0	1	0	1	1	0	1
549	1	1	0	0	0	0	2	0	0	0	2	0	0	0	0	0	0	0	0	1	0	0	1	0	0	1	2	2	0	2	0	0	2	0	1	1	1	0	2	0	0	0	0	2	0	1	0	0	1
550	1	0	0	0	0	0	0	0	2	2	0	0	1	0	0	0	0	1	1	1	1	1	1	0	0	1	2	2	1	1	2	0	1	1	0	2	1	0	0	2	1	1	0	0	0	0	0	0	0
551	0	0	0	0	1	1	1	0	0	0	1	0	0	0	0	0	1	2	0	1	0	0	1	0	0	0	1	2	0	1	2	1	2	1	0	2	2	0	1	1	0	0	1	2	1	0	1	0	2
552	0	0	0	0	0	0	1	0	1	1	0	0	1	0	0	0	1	0	1	1	1	0	0	0	0	2	2	2	0	0	0	0	1	2	0	2	0	0	0	2	2	1	1	2	1	0	0	0	0
553	1	1	0	0	0	0	2	1	0	1	1	0	2	0	0	0	0	0	0	2	0	0	0	0	0	2	1	1	1	1	1	1	0	2	0	2	1	0	1	2	1	0	0	2	0	1	0	0	1
554	1	2	0	0	0	0	2	0	2	2	0	0	1	0	0	0	0	0	0	2	0	0	0	0	0	0	1	1	1	1	0	1	2	1	1	2	1	0	1	1	1	0	0	2	0	0	0	0	0
555	1	1	0	0	0	0	1	0	0	0	2	0	2	0	0	0	0	0	0	2	0	0	0	0	0	0	1	2	0	1	1	0	1	2	1	2	1	0	1	1	1	1	1	2	0	0	1	1	2
556	1	0	0	0	0	0	0	0	0	0	1	0	2	0	0	0	0	1	1	1	1	1	0	0	0	1	2	2	1	1	2	1	1	1	1	1	2	0	2	0	0	0	0	1	0	0	0	0	0
557	0	1	0	0	1	1	1	0	1	1	0	0	2	0	0	0	0	1	1	1	1	0	0	0	0	2	2	2	1	2	1	1	1	1	1	1	1	1	0	0	0	0	0	2	0	1	0	0	0
558	0	0	0	0	1	1	1	0	0	0	1	1	1	0	0	1	0	0	2	0	1	0	0	0	0	2	2	2	0	1	1	0	1	2	0	2	1	0	0	2	2	1	1	1	1	1	0	0	1
559	0	2	0	0	0	0	1	0	1	1	0	0	0	0	0	0	0	1	1	1	1	0	0	0	0	1	1	2	1	1	0	0	2	1	1	1	1	0	1	1	1	1	0	1	0	1	0	1	1
560	1	1	0	0	0	0	2	0	0	0	1	0	2	0	0	0	0	2	2	0	0	0	1	0	0	0	1	1	1	1	0	0	1	2	0	2	1	0	0	1	1	1	1	2	1	0	0	0	1
561	0	1	0	0	0	0	1	0	0	0	1	0	1	0	0	0	0	1	1	1	1	0	1	0	0	2	2	2	0	2	0	1	1	1	0	2	2	1	0	0	0	0	0	2	0	0	1	0	1
562	0	2	0	0	0	0	0	0	1	1	0	1	0	0	0	0	0	0	1	1	1	0	0	0	0	1	2	2	0	2	1	0	1	1	1	1	2	0	1	2	0	0	0	1	0	1	0	0	0
563	0	2	0	0	1	1	0	0	2	2	0	1	1	0	0	1	0	0	0	2	0	1	1	0	0	0	1	2	1	1	0	1	1	1	0	2	1	0	1	1	1	0	0	1	1	1	0	1	1
564	0	1	2	0	0	0	1	0	1	1	0	0	1	0	0	0	0	0	0	2	1	0	0	0	0	1	2	2	0	2	1	1	2	1	1	2	1	1	0	1	1	0	0	2	1	1	0	0	2
565	1	2	0	0	0	0	1	0	1	1	0	0	1	0	0	0	0	0	0	2	0	0	0	0	0	1	2	2	0	1	1	0	2	0	1	2	2	0	2	0	0	1	1	1	0	0	0	1	0
566	1	0	0	0	1	1	0	0	2	2	0	0	1	1	1	0	0	1	0	1	0	0	0	0	0	2	1	2	2	1	1	1	2	1	0	2	0	0	1	2	1	0	0	2	1	0	0	0	0
567	1	1	0	0	0	0	2	0	0	0	1	1	0	0	0	0	0	1	0	1	0	0	0	0	0	1	1	1	1	2	0	0	2	1	1	2	2	0	1	0	0	0	0	2	1	1	0	0	1
568	1	2	1	0	0	0	1	0	1	1	0	1	2	0	0	1	0	0	0	2	0	0	1	1	1	1	2	2	1	1	1	0	1	1	1	1	2	0	0	1	1	0	0	1	0	0	0	0	1
569	0	0	0	0	0	0	1	0	0	0	1	0	0	0	0	0	0	1	1	1	0	0	0	0	0	1	1	1	0	1	2	0	1	1	1	2	0	1	0	1	1	0	0	1	1	0	0	0	0
570	0	0	0	0	0	0	1	0	1	1	0	0	1	0	0	0	0	1	1	1	1	1	1	1	1	2	2	2	1	0	2	1	2	0	1	1	2	0	1	1	1	1	1	2	1	0	0	0	1
571	0	2	0	0	0	0	1	0	0	0	1	1	2	0	0	1	0	2	1	0	1	0	0	0	0	1	0	2	0	1	2	1	1	2	0	2	2	0	0	2	1	0	0	0	0	0	0	0	0
572	1	2	0	0	0	0	0	0	1	1	0	0	0	0	0	0	0	1	1	1	1	1	0	0	0	1	1	1	0	1	1	0	2	1	1	1	2	0	1	0	0	0	0	1	0	0	0	0	2
573	0	1	0	0	0	0	1	0	1	1	1	0	0	0	0	0	0	0	0	2	0	2	0	0	0	0	2	2	0	2	0	0	1	1	1	1	1	0	0	2	2	0	0	2	0	0	0	0	0
574	1	1	0	0	0	0	0	0	2	2	0	1	0	0	0	0	0	0	0	2	0	0	1	1	1	1	2	2	0	2	0	0	1	0	1	1	1	0	0	2	2	0	0	2	1	0	0	0	0
575	1	1	0	0	0	0	0	0	1	1	0	0	1	0	0	0	1	1	0	2	1	0	2	0	0	0	0	1	2	0	1	1	1	1	1	1	2	0	1	1	0	2	2	2	1	1	0	0	1
576	0	1	0	0	1	1	2	1	0	1	1	1	1	0	0	1	0	0	1	1	1	0	0	0	0	2	2	2	1	1	2	1	1	1	0	2	1	1	0	1	1	1	1	2	2	2	0	0	1
577	0	1	1	0	0	0	1	0	0	0	1	0	0	0	0	0	0	0	0	2	1	1	0	0	0	1	1	2	0	1	1	0	1	1	0	2	2	1	0	0	0	0	0	1	0	2	0	1	0
578	0	1	1	0	0	0	2	1	0	1	1	0	0	0	0	0	0	2	1	1	1	0	0	0	0	1	1	1	1	1	1	0	1	2	0	2	0	0	0	2	2	0	0	2	0	1	1	0	1
579	0	1	0	0	0	0	1	0	0	0	2	0	0	0	0	0	0	0	0	2	0	1	1	1	1	1	2	2	0	1	2	0	1	0	1	1	1	0	1	1	1	0	0	2	0	0	0	0	1
580	1	1	0	0	0	0	0	0	1	1	1	1	0	0	0	0	0	0	1	1	1	1	0	0	0	0	2	2	0	2	0	1	0	2	0	2	0	0	0	1	1	1	0	1	0	0	0	0	1
581	1	1	1	0	0	0	1	0	1	1	1	1	0	0	0	0	0	2	0	0	0	1	1	1	1	1	1	1	1	1	0	0	2	1	1	1	1	0	2	0	0	0	0	0	0	1	0	0	0
582	1	1	0	0	0	0	0	0	1	1	0	0	1	0	0	0	0	1	1	1	1	1	0	0	0	0	1	2	1	1	2	1	2	1	1	1	0	0	1	1	1	0	0	2	1	0	0	0	0
583	0	2	0	0	0	0	0	0	2	2	0	0	0	0	0	0	0	1	1	1	1	1	0	0	0	0	2	2	0	2	0	0	2	0	1	1	1	0	0	0	0	0	1	1	1	0	0	0	1
584	1	1	0	0	1	1	0	0	2	2	0	0	1	1	1	0	0	0	0	2	0	0	0	0	0	2	1	2	0	1	2	1	1	1	0	2	1	0	0	2	2	0	0	1	1	1	0	0	1
585	0	2	0	0	0	0	1	0	1	1	1	0	0	0	0	0	0	0	0	2	0	1	0	0	0	0	2	2	0	2	0	2	1	2	0	2	0	0	0	1	1	0	0	2	0	0	1	1	2
586	0	1	0	0	0	0	1	0	1	1	0	0	1	0	0	0	0	1	1	1	1	0	0	0	0	1	0	1	1	0	0	1	2	1	2	2	1	1	0	1	0	1	1	2	0	0	0	0	0
587	1	1	0	0	1	1	2	1	0	1	0	0	0	0	0	0	0	1	1	1	1	0	0	0	0	1	2	2	0	2	1	0	1	1	0	2	1	0	0	2	2	0	1	1	0	1	0	0	0
588	0	0	0	0	0	0	0	0	1	1	0	0	0	0	0	0	0	0	0	2	1	1	0	0	0	0	0	2	1	0	1	0	0	0	1	1	2	0	2	0	0	0	0	2	0	0	0	0	1
589	0	2	0	0	0	0	1	1	1	2	0	0	1	0	0	0	0	0	1	1	0	1	0	0	0	1	1	1	2	1	0	2	2	0	1	1	0	0	0	2	2	0	0	1	0	0	1	0	2
590	0	2	0	0	1	1	1	0	0	0	1	1	1	0	0	1	0	0	0	2	0	1	0	0	0	0	1	1	0	1	0	0	1	2	2	1	1	0	0	2	2	0	0	2	1	0	1	0	2
591	0	0	0	0	0	1	1	1	0	1	0	1	1	0	0	1	0	1	1	1	1	0	0	0	0	1	2	1	1	1	1	0	1	2	1	2	1	0	1	1	1	1	0	0	2	0	0	0	0
592	1	1	0	0	0	0	1	1	1	2	0	0	1	0	0	0	0	1	1	1	1	0	0	0	0	0	2	2	0	2	1	1	0	2	0	2	0	0	1	1	1	1	0	1	0	1	0	0	0
593	1	2	0	0	0	0	0	0	2	2	0	0	1	0	0	0	0	0	0	2	0	1	0	0	0	2	1	2	2	1	1	0	1	2	0	2	1	0	0	1	1	0	0	1	0	2	0	0	1
594	0	0	0	0	0	0	1	0	1	1	1	0	2	0	0	0	0	1	1	1	1	0	0	0	0	1	1	1	1	1	1	0	1	1	0	2	1	0	0	0	0	0	0	2	0	2	0	0	1
595	0	1	0	0	0	0	0	0	2	2	0	1	1	0	0	1	0	1	0	1	0	0	0	0	0	1	2	2	1	2	1	1	2	0	2	1	1	0	0	2	2	0	0	0	0	1	1	1	2
596	0	1	0	0	0	0	2	0	0	0	0	0	1	0	0	0	0	1	0	1	0	0	1	0	0	2	2	2	0	2	0	0	1	0	2	1	1	1	0	1	1	0	0	1	1	0	0	0	0
597	1	1	0	0	0	0	1	0	1	1	0	0	1	0	0	0	0	0	0	2	0	0	0	0	0	1	1	1	1	1	0	1	1	2	2	1	0	0	0	1	1	0	0	1	0	1	0	0	1
598	0	1	0	0	0	0	1	0	1	1	1	0	1	0	0	0	0	1	0	1	0	0	0	0	0	2	2	2	0	2	0	1	1	0	1	1	1	0	0	2	2	1	1	1	0	1	0	0	1
599	0	1	0	0	0	0	2	1	0	1	0	0	1	0	0	0	1	0	1	1	1	1	0	0	0	1	1	2	0	2	1	2	2	1	0	2	1	0	2	0	0	0	0	2	2	0	0	0	1
600	1	0	0	0	0	0	1	0	1	1	1	0	0	0	0	0	1	0	1	1	1	0	0	0	0	0	1	2	2	1	1	2	2	0	2	0	2	0	1	2	1	0	1	1	0	1	0	0	0
601	0	2	0	0	0	0	1	0	1	1	1	0	1	0	0	0	0	1	1	1	1	1	0	0	0	1	0	1	0	1	1	0	0	1	0	2	2	0	2	1	0	0	0	0	0	0	1	0	1
602	0	2	0	0	0	0	1	0	1	1	1	0	0	0	0	0	0	1	1	0	1	1	0	0	0	0	2	2	0	1	1	0	1	1	0	2	2	0	1	2	1	0	0	2	0	2	0	0	1
603	1	2	0	0	0	0	2	0	0	0	2	1	0	0	0	0	0	1	2	0	1	0	0	0	0	0	2	1	1	0	1	0	2	2	0	2	1	0	1	2	1	0	0	2	0	0	1	0	1
604	0	1	0	0	0	0	1	0	1	1	1	1	1	0	0	1	0	1	1	1	1	0	0	0	0	2	2	2	0	2	0	2	1	2	0	2	1	0	0	2	2	0	0	1	0	1	0	0	1
605	1	2	0	0	0	0	0	0	2	2	0	0	1	0	0	0	0	1	1	1	1	1	1	1	1	0	1	2	0	1	2	0	1	1	0	2	2	0	0	2	1	0	0	2	0	0	0	0	2
606	1	2	0	0	0	0	2	0	0	0	2	1	0	0	0	0	0	0	0	2	0	0	1	0	0	0	2	2	0	0	1	1	1	1	1	1	2	0	1	1	0	1	1	2	1	0	0	0	1
607	1	1	0	0	0	0	0	0	2	2	0	0	1	0	0	0	0	2	1	1	0	1	1	1	1	1	2	1	1	0	1	1	2	0	1	1	1	0	0	2	2	0	0	2	1	0	0	0	0
608	1	0	0	0	0	0	1	0	1	1	0	0	1	0	0	0	0	1	1	1	1	1	0	0	0	2	2	2	0	2	1	0	1	1	0	2	2	0	1	1	1	1	1	2	2	2	0	1	2
609	0	0	0	0	0	0	2	0	0	0	2	0	0	0	0	0	0	0	0	2	0	1	0	0	0	0	2	2	0	2	0	2	2	0	1	1	1	0	0	2	2	0	0	2	0	2	1	0	1
610	0	0	0	0	1	1	2	1	0	1	0	1	2	0	0	0	0	2	2	0	1	1	0	0	0	1	1	2	1	1	0	0	1	1	1	2	1	1	0	1	1	1	1	1	1	0	0	0	1
611	1	1	0	0	0	0	1	0	0	0	0	1	2	0	0	1	0	0	0	2	0	0	1	0	0	1	1	2	1	1	1	1	0	1	1	1	1	1	0	0	0	0	0	2	0	0	0	0	1
612	0	1	0	0	0	0	0	0	2	2	0	0	0	0	0	0	0	1	0	2	0	0	0	0	0	1	2	2	0	0	0	0	1	1	1	1	1	0	0	1	1	1	1	2	1	1	1	0	2
613	1	2	0	0	1	1	0	0	0	0	1	0	1	0	0	0	0	0	0	2	0	0	0	0	0	0	1	1	1	1	0	1	0	2	0	2	1	0	2	0	0	0	0	1	1	1	0	0	0
614	1	0	0	0	2	2	0	0	2	2	0	1	1	0	0	1	0	1	0	1	0	0	0	0	0	0	1	2	0	1	1	1	1	0	2	0	2	0	1	1	1	1	1	2	0	1	0	0	1
615	0	2	0	0	0	0	2	0	0	0	0	0	0	0	0	0	0	1	1	1	1	0	1	1	1	1	1	1	0	1	0	0	1	2	1	2	0	0	0	2	2	1	0	1	0	1	0	0	2
616	1	1	2	0	0	0	0	0	2	2	0	0	0	0	0	0	0	1	1	1	0	0	0	0	0	1	1	1	1	1	0	2	2	0	2	0	1	0	1	1	1	0	0	2	1	0	0	0	0
617	0	1	0	0	0	0	2	0	0	0	2	1	0	0	0	0	1	1	0	2	0	0	0	0	0	2	2	2	0	2	1	0	2	1	0	2	0	0	0	1	1	1	1	1	1	1	0	0	0
618	0	1	0	0	1	1	1	0	0	0	1	0	0	0	0	1	0	1	1	1	1	0	0	0	0	1	2	2	1	2	0	1	1	1	0	2	1	0	2	0	0	0	0	1	0	0	0	0	2
619	1	1	0	0	0	0	1	0	2	2	0	1	2	0	0	0	0	1	1	1	1	0	0	0	0	1	2	2	1	1	2	0	2	2	1	1	0	0	0	2	2	0	0	2	2	1	0	0	1
620	0	2	0	0	0	0	1	0	1	1	0	1	1	0	0	0	0	1	1	1	0	0	0	0	0	1	0	2	1	0	1	0	2	1	1	2	1	0	0	1	1	0	1	1	1	0	0	0	2
621	0	1	0	0	1	1	2	0	1	1	0	0	2	0	0	0	0	1	1	1	0	1	0	0	0	2	1	1	1	1	0	2	2	0	2	0	2	0	1	1	1	0	0	2	1	0	0	0	0
622	0	1	0	0	0	0	1	0	2	2	0	0	1	0	0	0	0	0	0	2	0	0	1	0	0	1	2	2	0	2	0	0	1	1	1	2	1	0	0	1	1	0	0	2	0	1	0	0	0
623	0	1	1	1	0	1	2	0	0	0	1	0	0	0	0	0	0	0	0	1	0	0	0	0	0	0	0	2	2	0	2	0	2	1	1	2	1	0	0	1	1	1	1	1	0	0	0	1	1
624	0	2	0	0	0	0	1	0	0	0	1	0	0	0	0	0	0	1	1	1	1	0	0	0	0	1	2	2	0	2	0	1	2	0	0	2	1	0	0	0	0	0	0	2	0	0	0	0	1
625	1	1	0	0	0	0	1	0	1	1	1	0	0	0	0	0	0	0	0	2	0	1	0	0	0	0	2	1	1	1	0	1	2	2	0	2	1	1	0	1	1	1	1	2	1	1	1	0	2
626	0	0	0	0	0	0	0	0	2	2	0	0	1	0	0	0	0	2	2	0	0	0	0	0	0	2	2	2	1	1	2	2	2	0	2	0	1	0	0	1	1	0	0	2	0	1	0	0	0
627	1	0	0	0	1	1	1	0	0	0	1	0	2	0	0	0	0	0	0	2	0	1	0	0	0	0	1	1	0	0	1	1	0	2	0	2	2	0	0	1	1	0	0	2	0	0	0	0	0
628	1	2	1	0	0	0	0	0	1	1	0	0	1	0	0	0	0	1	1	1	0	1	0	0	0	0	2	2	0	2	1	1	2	1	1	1	0	0	0	1	1	0	0	2	0	0	0	0	0
629	1	1	0	0	0	0	0	0	2	2	0	0	1	0	0	0	0	2	2	0	0	1	1	1	1	2	1	2	1	1	2	1	1	0	1	1	1	0	0	1	1	0	0	0	0	1	0	0	0
630	1	1	1	0	0	0	2	0	1	1	1	0	1	0	0	0	0	2	0	1	0	1	1	1	1	1	1	2	0	1	2	0	2	1	2	1	1	0	1	1	1	0	0	1	0	0	0	1	1
631	1	1	0	0	1	1	2	0	1	1	1	0	0	0	0	0	0	0	0	2	0	0	0	0	0	0	2	2	1	0	1	0	1	1	1	1	1	0	0	2	1	0	0	1	0	0	0	0	1
632	1	0	0	0	1	1	2	1	0	1	0	1	1	0	0	1	0	0	0	2	0	0	0	0	0	1	0	1	1	0	0	0	1	1	1	1	2	0	0	2	2	0	0	2	0	1	0	0	1
633	1	2	0	0	0	0	1	1	0	1	0	0	2	0	0	0	0	0	1	1	1	0	0	0	0	2	1	1	1	2	0	2	1	1	0	2	2	0	1	2	2	1	0	1	0	1	0	0	1
634	0	1	0	0	0	0	2	1	0	1	1	0	2	1	1	0	0	1	1	1	1	0	1	1	1	1	2	2	1	2	0	0	0	2	0	2	1	0	0	1	1	0	0	2	0	1	1	1	2
635	0	0	0	0	0	0	1	0	1	1	1	0	0	0	0	0	0	0	1	1	0	1	0	0	0	1	0	1	2	0	1	2	2	0	1	1	0	0	1	1	1	1	1	2	2	0	1	0	1
636	1	1	0	0	0	0	0	0	2	2	0	1	2	0	0	1	0	0	0	2	0	0	1	0	0	2	1	0	2	0	0	1	2	0	2	1	0	0	0	2	2	0	0	2	0	0	0	0	1
637	0	1	0	0	0	0	0	0	2	2	0	1	2	0	0	0	0	1	1	1	1	1	0	0	0	1	2	2	1	2	0	1	1	0	1	1	0	0	0	1	1	0	0	2	1	1	0	0	0
638	0	2	0	0	0	0	2	0	0	0	2	0	2	1	1	0	0	0	0	2	0	1	0	0	0	1	0	2	1	0	1	0	2	1	1	1	2	0	1	1	1	1	1	1	1	1	0	0	1
639	1	2	0	0	0	0	1	0	0	0	1	1	2	0	0	0	0	2	2	0	0	0	1	0	0	1	2	2	1	1	1	0	2	2	1	1	1	0	1	1	1	0	0	1	0	1	0	0	1
640	0	1	0	0	0	0	1	1	1	2	0	1	0	0	0	0	0	2	2	0	0	0	0	0	0	0	0	1	1	1	0	0	0	0	0	2	2	0	2	0	0	0	0	2	1	0	0	0	2
641	1	0	0	0	0	0	2	0	0	0	0	1	2	0	0	0	0	2	1	1	0	1	0	0	0	0	1	2	0	1	2	0	1	1	1	2	2	0	2	0	0	2	2	2	1	0	0	0	0
642	0	1	1	1	1	2	1	0	0	0	0	0	0	0	0	0	1	2	1	1	0	0	0	0	0	0	0	2	1	0	1	0	2	1	2	1	0	0	0	2	2	0	0	2	1	0	0	0	1
643	0	0	1	0	1	1	1	0	1	1	1	1	1	0	0	0	1	1	0	2	0	1	0	0	0	1	1	2	0	1	0	1	1	2	1	2	0	1	0	1	1	0	0	2	1	0	1	0	1
644	1	1	0	0	1	1	0	0	2	2	0	1	0	0	0	0	1	0	1	1	1	0	0	0	0	0	1	1	1	1	0	0	2	1	0	2	2	0	1	1	1	0	0	1	1	1	0	0	0
645	0	1	0	0	1	1	1	0	1	1	1	1	0	0	0	0	0	1	1	1	0	0	0	0	0	0	2	2	0	2	0	1	2	0	0	2	1	0	1	1	1	1	0	1	2	1	0	0	0
646	0	1	0	0	1	1	1	0	0	0	0	0	0	0	0	0	0	1	1	1	1	0	1	0	0	0	1	1	1	2	0	2	2	1	0	2	1	0	0	1	1	0	0	2	2	0	0	0	1
647	0	0	0	0	1	1	1	0	1	1	1	1	1	0	0	1	0	1	1	1	1	0	1	0	0	1	0	2	1	0	1	1	1	2	1	2	2	0	1	1	1	1	1	2	1	1	1	0	1
648	1	1	0	0	1	1	0	0	2	2	0	0	1	0	0	0	1	2	1	1	1	0	0	0	0	0	2	2	0	2	1	2	2	2	0	2	1	0	1	1	1	0	0	2	0	0	0	0	1
649	1	2	0	0	0	0	2	0	0	0	2	1	0	0	0	0	0	1	2	0	2	0	0	0	0	2	2	0	1	0	1	0	2	1	1	1	2	0	0	1	1	0	0	2	1	1	0	0	1
650	1	2	0	0	0	0	2	0	0	0	0	2	1	0	0	0	0	0	0	2	0	0	0	0	0	1	2	2	0	1	1	1	1	1	1	1	2	1	0	0	0	1	1	2	1	0	0	0	0
651	1	0	0	0	1	1	1	0	1	1	1	0	1	0	0	0	1	2	1	0	1	0	0	0	0	1	2	2	0	2	0	0	1	1	0	2	1	0	0	2	2	0	0	2	0	1	0	0	0
652	0	1	1	1	0	1	2	1	0	2	1	0	2	0	0	0	0	1	1	1	1	1	0	0	0	1	1	2	0	1	0	0	2	1	0	2	2	1	0	0	0	1	1	1	1	2	0	0	0
653	1	1	0	0	0	0	1	0	1	1	0	1	1	0	0	0	0	1	1	1	1	0	0	0	0	0	1	2	2	0	2	2	1	2	0	2	2	0	1	1	1	0	0	2	0	0	0	0	1
654	1	1	0	0	0	0	2	0	0	0	0	1	1	0	0	0	0	0	0	2	0	0	0	0	0	1	1	2	0	1	2	1	2	0	2	1	2	1	1	0	0	1	0	1	0	0	0	0	2
655	0	1	0	0	1	1	2	0	0	0	0	1	2	0	0	0	0	1	1	1	0	0	2	0	0	1	2	2	0	2	0	2	2	0	1	1	1	0	0	0	0	0	1	1	1	0	0	0	1
656	1	1	0	0	0	0	2	0	0	0	1	0	1	0	0	0	0	1	1	1	1	2	1	1	1	1	1	2	1	1	1	2	2	2	0	2	1	0	0	1	1	0	0	2	1	0	1	0	1
657	0	2	0	0	0	0	2	1	0	1	0	0	0	0	0	0	0	1	1	1	1	0	0	0	0	1	1	2	1	1	0	0	1	2	0	2	2	1	1	0	0	0	0	2	0	0	0	0	1
658	1	2	0	0	0	0	1	1	0	1	0	0	0	0	0	0	0	1	1	1	0	0	1	0	0	2	1	2	0	1	0	1	2	1	0	2	2	0	1	1	1	0	0	2	0	0	0	0	1
659	0	2	0	0	0	0	2	0	0	0	2	0	1	1	1	0	0	0	1	1	1	0	0	0	0	1	1	1	2	0	1	2	2	0	2	0	2	0	2	0	0	0	0	2	0	1	1	0	1
660	0	1	0	0	0	0	0	0	1	1	0	1	1	0	0	1	1	0	1	1	1	1	0	0	0	1	2	2	1	1	1	1	1	1	1	1	0	0	0	2	2	0	0	2	0	1	0	1	0
661	0	0	0	0	0	0	2	0	0	0	0	0	0	0	0	0	0	2	0	1	0	0	0	0	0	0	2	2	0	2	0	2	2	1	0	2	0	0	0	1	1	1	1	1	1	2	1	0	1
662	0	1	0	0	0	0	1	0	0	0	1	0	0	0	0	0	0	0	0	2	0	1	1	1	1	0	1	1	0	1	1	0	2	1	1	1	1	0	0	2	2	2	2	2	1	1	1	0	1
663	1	2	0	0	0	0	1	0	1	1	1	1	1	0	0	0	0	1	0	1	0	0	0	0	0	1	1	1	1	0	0	1	1	1	1	1	1	1	0	1	1	0	0	2	0	0	0	0	1
664	1	0	0	0	0	0	2	0	1	1	1	0	0	0	0	0	0	1	1	1	1	0	0	0	0	1	2	2	1	1	1	2	2	2	0	2	0	0	1	1	1	1	0	0	1	0	0	1	1
665	1	1	1	0	0	0	1	0	2	2	0	1	1	0	0	0	0	1	1	1	1	1	0	0	0	0	1	2	1	1	0	1	2	1	1	2	1	0	0	2	2	0	0	2	0	0	0	0	1
666	1	0	0	0	1	1	2	0	0	0	2	0	0	0	0	0	0	0	1	1	1	0	1	0	0	1	1	1	1	1	1	0	1	2	0	2	1	1	0	0	0	0	0	1	0	1	0	0	1
667	0	1	0	0	0	0	1	1	1	2	0	1	1	0	0	1	1	2	1	1	1	1	0	0	0	2	1	2	1	1	2	1	1	1	1	1	1	0	0	2	2	0	0	2	0	1	0	0	0
668	1	1	0	0	0	0	1	0	0	0	0	0	0	0	0	0	0	2	1	1	1	0	0	0	0	1	1	1	1	0	1	1	2	2	0	2	2	1	1	1	0	0	0	2	0	0	0	0	0
669	0	0	0	0	0	0	2	0	0	0	0	1	1	0	0	0	0	1	1	1	1	0	0	0	0	2	1	1	1	1	1	2	1	1	0	2	1	1	0	0	0	0	0	1	0	1	0	1	2
670	1	1	1	0	0	0	2	0	0	0	2	0	1	0	0	0	0	1	2	0	2	1	0	0	0	1	0	2	2	0	2	0	1	2	0	2	1	0	0	2	2	0	0	2	1	2	0	0	0
671	0	2	1	0	0	0	2	0	0	0	2	1	1	0	0	1	0	1	0	1	0	0	0	0	0	0	2	2	1	1	2	1	2	2	0	2	2	0	2	0	0	0	1	2	1	0	0	0	1
672	0	0	0	0	1	1	1	0	1	1	1	2	2	0	0	1	0	0	0	2	0	0	0	0	0	0	1	1	1	1	0	1	1	1	0	2	2	1	1	0	0	0	0	1	1	0	0	0	2
673	0	0	0	0	1	1	2	0	0	0	1	0	0	0	0	0	0	1	1	0	1	0	0	0	0	2	1	1	1	1	0	1	2	0	1	1	2	0	1	1	1	2	2	2	0	1	0	0	0
674	1	1	0	0	0	0	1	0	1	1	1	0	1	0	0	0	0	2	2	0	0	0	0	0	0	1	1	2	0	1	0	0	2	2	0	2	2	0	0	2	2	0	0	2	1	0	0	0	0
675	1	2	0	0	0	0	1	1	1	2	0	1	2	0	0	0	0	0	2	0	1	0	0	0	0	1	2	2	0	2	0	0	1	1	1	2	2	0	2	1	0	0	0	2	0	2	0	0	0
676	1	1	0	0	0	0	1	0	1	1	1	0	0	0	0	0	0	1	1	1	0	1	1	0	0	0	2	2	0	1	1	1	1	2	0	2	2	0	2	1	1	0	0	2	0	1	1	0	2
677	0	2	0	0	0	0	1	0	1	1	0	0	0	0	0	0	1	2	1	1	0	0	0	0	0	2	1	2	1	1	2	0	2	1	2	1	1	0	2	0	0	0	0	2	0	0	0	0	1
678	1	2	1	0	1	1	2	1	0	1	1	1	2	0	0	0	0	0	0	2	0	1	0	0	0	0	1	2	1	1	2	0	0	0	1	1	0	0	0	2	2	0	0	2	0	1	0	0	1
679	0	0	0	0	1	1	1	0	0	0	0	1	0	0	0	0	0	2	1	0	1	1	0	0	0	0	2	2	1	2	0	0	1	2	1	2	0	0	0	2	2	0	0	2	0	1	2	0	2
680	1	1	0	0	0	0	0	0	0	0	1	0	2	1	1	0	0	0	1	1	1	0	0	0	0	2	2	2	0	1	1	2	2	2	0	2	1	0	1	1	1	1	0	0	0	0	0	0	1
681	1	2	0	0	0	0	2	0	0	0	1	1	1	0	0	1	0	1	1	0	0	1	0	0	0	1	0	2	2	0	2	0	2	0	2	2	1	0	0	1	1	1	0	0	2	0	0	0	0
682	0	2	0	0	1	1	2	0	0	0	0	0	0	0	0	0	0	0	0	2	0	0	1	1	1	0	1	1	2	0	1	0	1	1	1	1	0	0	0	2	2	0	0	2	0	1	0	0	1
683	0	0	0	0	0	0	1	0	1	1	1	1	1	0	0	0	0	0	0	2	0	0	0	0	0	0	2	2	0	2	0	0	0	1	0	2	2	0	2	1	0	1	0	0	1	0	0	0	1
684	0	0	0	0	0	0	2	0	2	2	0	0	0	0	0	0	0	1	1	1	0	0	2	0	0	0	1	1	2	0	1	1	2	0	2	0	2	0	0	1	1	1	0	0	0	0	0	0	0
685	0	1	0	0	0	0	1	0	0	0	0	0	0	0	0	0	0	1	1	1	1	0	0	0	0	1	1	2	0	1	2	0	1	1	1	2	1	0	0	2	2	0	0	2	1	0	0	0	0
686	0	1	0	0	1	1	1	0	2	2	0	0	0	0	0	0	0	0	0	2	0	0	0	0	0	0	1	1	0	1	1	0	0	1	1	1	1	0	2	0	0	0	0	2	0	0	0	2	2
687	1	2	0	0	0	0	2	0	0	0	1	0	0	0	0	0	0	0	0	2	0	0	0	0	0	0	2	2	0	2	1	0	1	1	1	1	1	0	0	1	1	1	1	2	1	0	0	0	0
688	1	1	0	0	0	0	0	0	1	1	1	1	1	0	0	1	0	2	2	0	2	0	0	0	0	0	2	2	1	2	0	1	1	1	1	1	1	0	1	1	1	0	0	1	0	1	1	1	2
689	0	1	0	0	0	0	0	0	1	1	0	0	0	0	0	0	0	2	0	1	0	0	0	0	0	1	0	1	2	0	1	2	2	1	0	2	1	0	0	1	1	0	0	0	0	0	1	0	1
690	0	0	0	0	0	0	2	0	0	0	0	0	0	0	0	0	0	1	1	1	1	0	0	0	0	1	1	1	2	0	1	2	1	1	0	2	2	0	1	1	1	0	0	1	0	0	0	0	1
691	0	0	0	0	0	0	0	0	1	1	1	0	1	0	0	0	0	0	0	2	0	0	2	0	0	0	0	1	0	0	2	1	0	2	0	2	1	0	0	1	1	0	0	2	0	0	1	0	2
692	0	2	0	0	0	0	0	0	2	2	0	0	2	0	0	0	0	0	0	2	0	0	1	1	1	0	2	2	1	1	2	2	2	1	1	2	1	0	1	1	1	0	0	2	1	1	0	0	1
693	0	2	0	0	0	0	0	0	1	1	0	0	2	1	1	0	1	1	0	2	0	0	2	0	0	0	2	2	1	1	1	0	2	1	1	1	0	0	1	1	1	0	0	2	1	0	0	1	1
694	0	0	0	0	1	1	1	0	0	0	1	0	0	0	0	0	0	2	1	1	0	0	1	0	0	0	1	1	1	1	1	0	1	0	1	1	1	0	0	2	1	0	0	1	1	1	0	1	1
695	0	1	1	1	1	2	2	0	1	1	1	1	2	0	0	1	1	1	0	2	1	1	0	0	0	0	2	2	0	2	1	0	1	1	0	2	1	0	1	1	1	1	1	1	1	1	1	0	2
696	0	1	0	0	1	1	0	0	0	0	0	0	1	1	1	0	0	0	0	2	0	0	0	0	0	0	1	2	1	1	0	1	2	1	1	1	1	0	0	0	0	0	0	0	0	0	0	0	1
697	1	0	1	0	0	0	2	1	0	1	1	1	1	1	1	0	0	2	2	0	1	1	0	0	0	0	1	2	1	1	2	0	1	1	0	2	1	0	0	1	1	1	1	2	1	0	0	0	1
698	1	2	0	0	0	0	1	0	0	0	0	1	2	0	0	0	0	1	0	1	0	0	0	0	0	1	2	2	0	2	0	0	1	1	0	2	1	0	0	2	2	1	0	1	0	1	0	0	0
699	1	1	0	0	0	0	1	0	1	1	1	0	0	0	0	0	0	2	2	0	1	0	1	0	0	1	0	2	1	1	1	0	2	2	0	2	2	0	2	0	0	0	0	2	2	0	0	0	2
700	0	0	0	0	1	1	1	1	0	1	0	0	0	0	0	0	0	0	1	1	1	0	0	0	0	1	2	2	0	0	1	0	1	1	1	2	1	0	0	2	2	0	0	1	0	0	1	1	1
701	0	1	0	0	0	0	1	0	2	2	0	1	2	0	0	0	0	0	1	1	1	0	0	0	0	1	1	2	0	2	0	0	2	2	0	2	1	0	0	2	2	1	0	1	1	0	0	0	1
702	0	1	0	0	0	0	2	1	0	1	1	0	0	0	0	0	0	2	0	1	0	1	1	1	1	2	2	2	0	2	1	2	1	0	2	0	2	0	2	0	0	0	0	2	1	0	0	0	0
703	0	1	0	0	0	0	2	0	0	0	1	0	1	0	0	0	0	0	0	2	0	0	1	0	0	0	2	2	0	1	0	2	1	1	1	0	1	0	1	1	1	0	0	2	0	1	0	1	1
704	1	1	0	0	0	0	0	0	0	0	0	1	2	0	0	1	0	1	2	0	1	0	0	0	0	1	1	1	1	0	1	0	1	2	0	2	1	1	0	1	1	0	0	1	0	0	0	0	1
705	0	2	0	0	0	0	1	0	1	1	0	0	1	0	0	0	0	0	0	2	1	0	0	0	0	1	2	2	0	1	1	1	2	1	1	1	1	0	1	1	1	1	0	1	1	0	0	0	1
706	1	2	0	0	0	0	2	0	1	1	0	0	0	0	0	0	0	1	1	1	0	1	0	0	0	0	1	2	1	1	2	0	2	1	1	1	0	0	0	1	1	0	0	0	0	1	0	1	1
707	1	2	0	0	0	0	2	0	0	0	1	0	0	0	0	0	0	0	0	2	1	1	1	1	1	1	1	1	2	1	0	0	0	2	0	2	1	0	1	2	1	1	1	1	0	0	0	0	0
708	0	2	1	0	1	1	2	0	0	0	1	0	1	0	0	0	1	2	2	0	2	0	0	0	0	1	2	2	0	1	1	2	2	0	1	1	1	0	1	1	1	1	0	1	2	1	0	0	0
709	1	2	0	0	0	0	1	0	0	0	1	0	0	0	0	0	0	0	0	2	0	1	0	0	0	0	2	2	1	2	0	0	1	0	1	2	1	0	1	1	1	0	0	1	1	0	0	0	1
710	0	0	0	0	0	0	0	0	0	0	0	1	1	0	0	0	0	1	0	1	0	0	0	0	0	0	2	2	1	0	2	2	1	2	0	2	2	0	0	1	1	0	0	2	1	0	0	0	1
711	0	2	0	0	0	0	0	0	1	1	1	1	2	0	0	1	0	1	1	1	1	0	0	0	0	2	2	2	0	2	1	0	0	2	0	2	2	0	0	1	1	0	0	1	0	0	0	1	2
712	1	1	0	0	0	0	2	0	0	0	1	0	0	0	0	0	0	1	1	1	1	0	0	0	0	1	1	2	2	1	1	2	2	0	2	0	2	0	1	1	1	1	1	2	1	1	0	0	0
713	0	1	0	0	0	0	1	0	1	1	1	0	2	0	0	0	0	0	1	1	1	0	0	0	0	0	1	1	0	1	0	0	1	1	1	1	2	0	1	1	0	1	0	0	0	0	0	0	0
714	0	2	0	0	0	0	1	0	1	1	1	0	1	0	0	0	0	2	1	0	1	0	1	1	1	1	2	2	0	1	0	0	2	0	2	2	1	0	0	1	1	1	1	2	1	0	0	0	0
715	1	2	0	0	0	0	2	1	0	1	1	1	0	0	0	0	0	0	0	2	0	1	1	0	0	1	1	1	1	1	1	0	0	1	2	2	1	0	0	2	2	0	0	1	0	0	0	2	2
716	0	1	0	0	0	0	2	0	1	1	0	0	0	0	0	1	1	2	2	0	1	1	1	1	1	0	1	1	1	1	1	1	2	0	2	0	2	0	0	2	2	0	0	2	0	0	0	0	1
717	1	1	0	0	0	0	1	1	0	1	0	0	0	0	0	0	0	0	1	1	1	0	0	0	0	2	0	2	1	0	1	0	1	1	1	2	2	0	1	1	1	0	0	2	0	1	0	1	2
718	0	2	0	0	0	0	1	0	1	1	1	0	0	0	0	0	0	2	1	1	1	1	0	0	0	0	2	2	1	2	0	1	1	1	1	1	2	0	2	1	0	0	0	2	1	2	1	0	1
719	0	0	0	0	1	1	2	1	0	1	0	1	1	0	0	1	0	0	0	2	0	0	1	0	0	2	0	1	1	1	0	0	0	2	0	2	2	0	1	0	0	0	0	0	0	0	0	0	0
720	1	0	0	0	0	0	2	0	1	1	1	1	1	0	0	1	1	0	1	1	1	0	0	0	0	0	1	1	1	1	1	1	1	2	0	2	1	0	0	2	2	0	0	2	0	1	0	0	2
721	0	0	0	0	0	0	0	0	2	2	0	0	0	0	0	0	0	0	0	2	0	0	0	0	0	1	1	2	1	1	0	2	2	2	0	2	0	0	1	1	1	0	0	2	1	0	1	0	1
722	1	1	0	0	0	0	0	0	2	2	0	0	0	0	0	0	0	0	0	2	0	1	1	1	1	1	0	1	1	1	0	2	2	2	0	2	1	0	0	2	2	0	0	2	0	1	0	0	0
723	0	2	0	0	0	0	0	0	1	1	1	0	0	0	0	0	0	1	0	2	0	0	0	0	0	2	0	1	0	0	1	1	2	1	1	2	1	0	0	2	2	0	0	2	0	1	0	0	2
724	1	1	0	0	0	0	0	0	2	2	0	1	1	0	0	0	0	1	0	1	0	0	1	0	0	1	1	1	2	0	1	0	2	1	1	1	2	0	1	1	1	0	0	0	0	0	0	0	0
725	0	1	1	1	0	1	2	0	2	2	0	1	2	1	1	0	0	1	1	1	0	0	0	0	0	1	2	2	0	2	1	0	0	2	0	1	1	1	0	1	1	1	1	2	1	1	0	0	2
726	0	2	0	0	1	1	2	0	1	1	0	2	2	0	0	0	0	1	1	1	1	0	0	0	0	0	0	1	1	1	0	2	2	0	1	1	1	1	0	1	1	0	0	1	1	1	0	0	2
727	0	1	0	0	0	0	0	0	2	2	0	0	1	0	0	0	0	0	0	2	0	0	0	0	0	2	1	2	0	1	1	2	2	2	0	2	2	0	2	1	0	0	0	2	0	0	0	0	1
728	1	1	0	0	0	0	2	0	1	1	0	0	0	0	0	0	0	1	0	1	0	0	0	0	0	2	1	1	2	1	0	1	1	1	0	2	1	0	0	0	0	1	1	2	1	1	0	0	0
729	0	2	0	0	0	0	2	1	0	1	0	0	0	0	0	0	0	0	1	1	0	0	0	0	0	0	1	1	0	1	1	1	2	1	1	2	0	0	0	2	2	0	0	2	1	1	0	0	0
730	1	2	0	0	0	0	0	0	2	2	0	0	2	1	1	0	0	1	1	1	1	0	0	0	0	1	2	2	1	2	1	2	2	0	1	1	1	0	1	1	1	0	1	1	0	1	0	1	2
731	1	2	0	0	0	0	0	0	1	1	1	0	0	0	0	0	1	2	1	1	0	0	1	1	1	2	2	2	0	2	1	1	1	1	2	1	1	1	1	0	0	0	1	2	1	0	0	0	0
732	0	1	1	1	0	1	2	0	0	0	1	1	1	0	0	0	0	0	1	1	1	0	0	0	0	1	2	2	2	2	0	2	2	2	0	2	2	0	1	1	1	2	2	2	1	1	0	0	0
733	0	1	1	1	0	1	1	0	0	0	1	0	2	0	0	0	0	1	1	1	1	0	1	0	0	1	2	2	0	2	0	0	0	2	0	2	1	0	0	1	1	0	0	2	0	1	0	0	0
734	0	2	0	0	0	0	0	0	2	2	0	0	0	0	0	0	0	1	0	1	0	1	0	0	0	1	2	1	1	1	1	0	1	2	0	2	2	1	0	1	1	0	0	2	0	1	0	0	0
735	1	0	0	0	2	2	1	1	1	1	0	0	2	0	0	0	0	0	0	2	0	1	0	0	0	0	2	2	0	2	0	0	1	2	0	2	2	1	1	0	0	1	1	2	1	0	0	0	0
736	1	0	0	0	0	0	0	0	2	2	0	0	1	0	0	0	0	0	0	2	0	0	1	0	0	0	2	2	1	2	0	1	2	2	0	2	2	0	2	0	0	1	1	2	1	0	1	0	2
737	1	1	0	0	0	0	1	0	1	1	1	0	0	0	0	0	0	1	0	1	0	0	0	0	0	2	1	1	1	0	1	1	0	1	0	2	2	0	0	1	1	2	1	2	1	0	0	0	1
738	0	1	1	0	0	0	1	0	1	1	0	0	2	0	0	0	0	1	1	1	0	0	0	0	0	1	1	2	1	1	1	2	2	0	2	0	2	0	2	0	0	1	0	1	0	0	0	0	1
739	0	2	0	0	0	0	2	0	0	0	0	0	0	0	0	0	0	0	0	2	0	2	0	0	0	0	2	2	1	2	1	1	1	1	1	1	1	0	2	0	0	0	0	2	0	0	0	0	0
740	0	1	0	0	1	1	2	0	1	1	0	0	0	0	0	0	0	0	1	1	1	1	0	0	0	1	2	2	0	0	0	1	1	1	1	1	1	0	0	0	0	1	1	2	1	0	0	0	0
741	1	0	0	0	0	0	2	1	0	2	1	0	1	0	0	0	0	0	0	2	0	1	0	0	0	1	2	2	0	2	1	1	2	1	1	1	2	0	1	1	1	0	0	2	0	1	0	0	0
742	1	1	0	0	0	0	1	0	2	2	0	0	1	1	1	0	0	0	0	2	0	0	0	0	0	1	1	1	1	1	1	0	0	0	0	2	1	0	1	1	1	0	0	2	0	1	0	0	2
743	0	1	0	0	0	0	2	0	0	0	1	0	1	0	0	0	0	2	1	1	1	0	0	0	0	2	0	2	2	1	2	1	1	2	0	2	1	0	1	1	1	0	0	0	0	1	0	0	0
744	0	1	0	0	0	0	2	0	0	0	1	0	0	0	0	0	1	2	1	1	0	1	1	1	1	1	1	1	1	1	0	1	2	0	1	1	1	0	1	1	1	0	0	1	0	1	0	0	2
745	0	1	0	0	0	0	1	0	1	1	1	1	2	0	0	1	0	0	0	2	0	1	0	0	0	2	2	2	1	1	1	1	2	0	1	1	0	0	0	1	1	0	0	1	1	1	0	0	0
746	1	0	0	0	1	1	0	0	2	2	0	1	2	0	0	0	0	0	0	2	1	0	0	0	0	1	2	2	1	2	1	1	0	1	1	1	1	0	0	2	2	0	0	1	0	0	0	0	0
747	0	0	0	0	0	0	1	0	1	1	0	1	2	0	0	0	0	1	1	1	0	0	0	0	0	1	1	1	1	1	0	1	1	2	0	2	1	1	0	0	0	0	0	1	1	1	0	1	0
748	0	0	0	0	1	1	1	2	0	2	0	0	1	0	0	0	0	1	1	1	1	1	1	1	1	1	2	2	1	2	0	1	1	1	0	2	0	0	0	2	2	0	0	2	0	1	1	0	2
749	1	1	0	0	0	0	0	0	2	2	0	1	2	0	0	0	0	1	2	0	1	0	1	0	0	0	2	2	1	2	0	1	1	1	2	1	0	0	0	2	2	0	0	1	0	0	0	0	0
750	0	0	0	0	1	1	2	0	0	0	2	1	1	0	0	1	1	2	1	1	1	1	2	1	1	0	1	1	0	1	1	1	1	0	1	1	1	0	0	1	1	1	0	1	0	0	0	0	1
751	0	1	0	0	0	0	1	1	1	2	0	0	0	0	0	0	0	1	0	2	0	0	0	0	0	1	1	2	1	1	2	0	1	2	1	2	1	0	0	1	1	2	2	2	1	1	0	0	2
752	1	1	1	0	0	0	0	0	0	0	1	0	1	0	0	0	0	0	0	2	0	0	0	0	0	0	1	2	1	2	0	0	2	1	1	1	2	0	2	0	0	1	0	1	0	0	0	0	0
753	1	0	0	0	1	1	2	1	0	1	0	2	2	0	0	1	0	1	0	1	0	1	1	1	1	0	1	2	2	0	2	1	2	0	2	1	2	1	1	0	0	0	0	0	1	1	0	0	1
754	0	0	0	0	2	2	1	0	0	0	2	2	2	0	0	1	0	1	1	1	1	1	0	0	0	1	2	2	0	1	1	0	2	2	0	2	1	0	1	1	1	0	0	1	1	0	0	0	1
755	1	1	0	0	0	0	1	0	0	0	0	0	0	0	0	0	0	1	0	1	0	0	0	0	0	1	0	1	2	0	1	0	2	0	1	1	0	0	0	2	2	0	0	1	0	0	0	0	0
756	0	0	0	0	1	1	2	0	0	0	1	0	0	0	0	0	0	0	0	2	0	1	0	0	0	2	2	2	0	1	1	1	1	2	0	2	1	1	0	0	0	0	0	1	1	1	0	0	0
757	0	0	0	0	0	0	1	1	1	2	0	0	0	0	0	0	0	1	0	1	0	0	1	1	1	1	2	2	0	1	1	0	1	0	1	1	1	0	0	1	1	0	0	1	0	1	1	1	2
758	1	2	1	0	0	0	1	0	1	1	1	1	1	0	0	0	0	1	0	1	0	0	0	0	0	1	2	2	0	2	0	1	2	0	0	2	1	0	1	1	1	0	0	2	1	0	0	0	1
759	0	1	0	0	0	0	2	1	0	1	0	0	0	0	0	1	0	2	1	0	0	1	1	1	1	1	1	1	0	0	1	0	2	2	1	2	1	0	1	1	1	0	0	2	0	0	0	0	0
760	1	1	0	0	0	0	2	0	0	0	2	0	0	0	0	0	0	1	0	1	0	1	0	0	0	0	1	1	2	0	1	0	0	1	2	2	1	0	0	2	2	0	0	2	1	0	0	0	2
761	0	1	0	0	1	1	0	0	2	2	0	0	0	0	0	0	0	0	0	2	0	0	1	0	0	0	1	1	1	1	0	1	1	1	0	2	1	0	0	2	2	1	0	1	0	1	0	2	2
762	0	1	0	0	1	1	1	0	0	0	1	0	2	0	0	0	0	1	1	1	0	0	1	0	0	1	1	1	0	1	1	0	2	1	1	1	2	0	0	1	1	0	0	1	1	1	0	2	2
763	0	1	0	0	1	1	1	1	0	1	0	0	0	0	0	1	0	0	0	2	0	1	1	0	0	1	2	2	1	2	0	0	1	1	1	1	0	0	1	1	1	2	1	2	1	0	0	0	1
764	0	1	0	0	0	0	1	0	1	1	1	0	1	1	1	0	1	1	1	1	0	0	0	0	0	0	1	2	1	1	2	1	2	1	2	2	1	0	1	1	1	1	1	2	1	1	0	0	0
765	1	2	1	0	0	0	0	0	1	1	0	0	0	0	0	0	0	1	2	0	1	1	0	0	0	0	1	2	2	1	1	1	2	1	1	1	1	0	1	2	1	0	0	0	0	1	0	0	1
766	0	2	0	0	0	0	2	0	0	0	1	0	1	0	0	0	0	0	1	1	1	1	0	0	0	1	2	2	0	1	0	1	1	1	1	2	2	0	2	1	0	0	0	0	0	1	0	0	2
767	1	1	0	0	0	0	0	0	1	1	0	1	1	0	0	1	0	0	0	2	0	1	0	0	0	0	2	2	0	2	1	0	2	2	0	2	2	0	2	0	0	0	0	2	0	1	0	0	0
768	0	1	0	0	0	0	2	0	1	1	1	1	2	0	0	0	1	0	1	1	1	0	0	0	0	1	0	1	1	0	0	1	0	1	1	1	1	0	0	2	2	1	0	1	1	0	0	0	1
769	0	1	1	0	0	0	1	0	0	0	1	0	1	0	0	0	0	1	1	1	1	1	2	1	1	0	1	1	1	1	0	1	1	2	0	2	1	0	0	2	2	0	0	2	1	0	0	2	2
770	1	1	1	0	0	0	1	1	0	1	0	0	1	0	0	0	0	1	0	1	0	0	0	0	0	2	2	2	1	1	1	2	2	0	2	0	1	0	0	2	2	0	0	1	0	0	0	0	0
771	0	2	0	0	0	0	2	0	0	0	0	0	1	0	0	0	0	2	1	1	0	0	0	0	0	1	1	1	0	1	0	2	2	0	2	0	1	0	0	2	2	0	0	2	0	1	0	1	0
772	1	2	1	0	0	0	2	0	0	0	0	0	0	0	0	0	0	1	1	1	0	1	1	1	1	1	1	1	1	1	0	0	1	1	1	2	2	0	1	1	1	1	0	1	0	1	0	0	1
773	1	1	0	0	0	0	1	1	1	2	0	1	2	0	0	1	0	0	0	2	0	1	0	0	0	1	2	2	0	2	1	2	2	0	2	1	2	0	1	2	1	1	1	2	1	1	0	2	2
774	0	1	0	0	0	0	1	0	1	1	1	0	0	0	0	0	0	0	0	2	0	1	0	0	0	0	0	1	1	1	0	1	0	2	0	2	2	0	1	1	1	2	1	2	1	0	0	1	0
775	1	1	0	0	0	0	1	0	1	1	0	0	0	0	0	0	0	0	0	2	0	0	1	1	1	1	1	2	1	1	2	0	0	2	0	2	1	0	0	2	2	2	2	2	1	1	0	0	1
776	0	0	0	0	0	0	0	0	1	1	0	0	0	0	0	0	0	1	1	1	0	0	0	0	0	2	1	1	0	1	1	1	1	2	1	2	1	0	1	1	1	0	0	1	0	1	0	0	1
777	0	1	0	0	0	0	1	1	1	2	1	0	1	0	0	0	0	1	1	0	1	0	0	0	0	2	2	2	1	0	1	0	2	1	1	1	2	0	0	1	1	1	1	2	0	1	0	0	2
778	1	1	1	0	0	0	2	0	0	0	1	0	0	0	0	0	0	1	0	1	0	0	0	0	0	1	2	2	0	2	1	0	0	2	0	2	0	0	0	2	2	0	0	2	1	0	0	0	0
779	1	2	0	0	1	1	2	1	0	1	1	1	0	0	0	0	0	0	0	2	0	0	0	0	0	1	1	2	1	1	2	0	2	1	1	1	0	0	0	2	2	0	0	2	1	1	1	0	1
780	0	1	0	0	1	1	2	1	0	1	0	0	0	0	0	0	1	2	1	1	0	0	0	0	0	1	1	1	0	1	1	0	1	2	1	2	1	0	1	2	1	0	0	2	1	0	0	0	0
781	0	1	0	0	0	0	0	0	0	0	1	1	1	0	0	1	0	1	1	1	0	1	0	0	0	0	2	2	2	1	1	1	1	1	2	1	2	0	2	0	0	1	1	2	0	1	0	0	1
782	0	2	0	0	0	0	0	0	1	1	0	1	2	0	0	0	0	0	1	1	0	1	0	0	0	0	2	2	2	1	1	1	2	1	1	2	1	0	1	1	1	0	0	2	0	1	0	1	1
783	0	1	1	0	0	0	1	2	0	2	0	0	0	0	0	0	1	1	1	1	0	0	0	0	0	2	2	2	1	2	1	0	2	0	2	2	1	0	1	2	1	0	0	2	0	0	0	0	0
784	1	1	0	0	1	1	1	1	1	2	0	0	0	0	0	0	0	0	0	2	0	0	1	0	0	1	1	1	0	1	2	0	1	1	1	2	2	0	2	0	0	1	1	2	1	0	0	0	1
785	1	0	0	0	0	0	2	1	0	1	1	0	0	0	0	0	0	1	1	1	0	0	0	0	0	1	2	2	1	2	1	1	2	1	1	1	2	0	2	1	0	0	0	2	2	1	0	0	1
786	0	0	0	0	0	0	1	1	0	1	0	1	0	0	0	0	0	1	1	1	1	1	0	0	0	1	2	2	0	2	0	1	2	1	1	1	2	0	1	0	0	1	1	2	1	1	0	0	1
787	1	1	0	0	0	0	1	0	0	0	0	0	1	0	0	0	0	0	0	2	0	0	0	0	0	1	2	2	1	2	0	1	1	1	0	2	1	0	2	0	0	1	0	0	0	0	0	0	1
788	0	0	1	0	1	1	0	0	0	0	1	1	1	0	0	1	0	0	1	1	1	0	0	0	0	1	2	2	0	2	0	1	1	2	0	2	1	0	0	2	1	0	0	0	2	2	0	0	1
789	0	0	0	0	0	0	2	0	0	0	0	0	1	0	0	0	0	1	1	1	0	0	1	0	0	1	1	2	1	1	0	0	2	0	1	1	2	0	0	2	1	0	0	1	0	0	0	0	1
790	0	1	0	0	1	1	1	0	1	1	1	0	2	1	1	0	0	1	0	0	0	0	0	0	0	1	0	2	0	1	2	0	1	1	1	1	0	0	0	1	1	0	0	2	0	1	0	0	0
791	1	0	0	0	0	0	1	1	0	1	0	0	0	0	0	1	0	1	1	1	1	0	1	1	1	1	2	2	0	2	1	1	1	2	1	2	1	2	0	1	1	1	1	2	0	0	0	0	2
792	1	1	0	0	1	1	1	0	2	2	0	0	1	0	0	0	0	1	0	1	0	0	0	0	0	1	1	1	0	1	1	0	2	0	1	1	1	0	0	1	1	0	0	2	0	1	1	0	1
793	1	2	0	0	1	1	1	0	1	1	0	0	1	0	0	0	1	0	1	1	1	1	2	1	1	0	0	1	0	1	1	1	2	0	1	1	1	0	0	2	2	0	0	2	0	0	0	0	0
794	1	1	0	0	0	0	0	0	1	1	1	0	0	0	0	0	0	0	0	2	0	0	0	0	0	2	1	2	0	1	1	2	2	0	2	0	1	0	1	1	1	0	0	0	2	2	1	0	1
795	1	1	0	0	0	0	2	0	0	0	0	0	0	0	0	0	0	0	0	2	0	1	1	1	1	2	2	2	0	2	1	1	1	0	1	1	2	0	1	1	1	0	0	2	0	2	0	0	0
796	0	1	0	0	0	0	2	0	0	0	0	1	1	0	0	1	0	2	1	0	1	1	0	0	0	1	1	2	0	1	2	0	1	1	1	2	2	0	2	0	0	0	0	2	1	0	0	0	0
797	0	0	0	0	0	0	1	0	1	1	0	0	1	0	0	0	0	0	1	1	1	0	0	0	0	1	1	2	1	1	0	0	1	1	1	1	1	0	0	0	0	0	0	1	0	1	1	0	2
798	1	1	0	0	0	0	2	0	1	1	0	0	0	0	0	0	0	0	0	2	0	0	0	0	0	2	0	0	1	0	1	1	1	1	1	2	1	0	1	1	1	1	1	2	1	0	0	0	2
799	1	1	0	0	1	1	0	0	2	2	0	1	1	0	0	0	0	1	2	0	2	0	0	0	0	1	1	1	2	0	1	0	1	1	0	2	0	0	0	2	2	1	1	1	1	0	0	0	1
800	1	1	0	0	0	0	1	0	0	0	1	0	0	0	0	0	0	1	1	1	0	0	1	0	0	1	2	2	1	2	0	1	2	0	1	1	2	1	1	0	0	0	0	2	0	1	0	1	1
801	0	1	0	0	0	0	1	1	0	1	0	0	1	0	0	0	1	1	1	1	1	1	1	1	1	1	2	2	0	1	1	0	1	1	1	1	1	0	0	2	2	0	0	2	0	0	0	0	0
802	0	1	0	0	0	0	1	0	2	2	0	1	0	0	0	0	0	2	1	1	1	0	1	1	1	1	2	2	0	1	1	1	2	1	1	1	1	0	0	2	2	0	0	2	0	2	0	0	1
803	1	1	0	0	0	0	0	0	1	1	0	0	0	0	0	0	0	0	0	1	0	1	0	0	0	0	2	2	0	2	0	2	2	0	1	1	0	0	1	1	1	1	1	2	1	1	0	0	0
804	0	0	0	0	1	1	1	0	1	1	1	0	1	0	0	0	0	2	0	1	1	1	0	0	0	0	2	1	1	1	0	1	1	1	0	2	2	0	2	1	0	0	0	1	0	1	0	0	0
805	1	1	0	0	0	0	1	1	0	1	0	0	0	0	0	0	0	1	1	1	1	0	2	0	0	1	1	2	1	1	0	2	1	1	1	0	1	1	1	0	0	0	0	2	1	1	0	0	1
806	0	2	0	0	0	0	0	0	2	2	0	1	2	0	0	1	0	2	2	0	1	0	0	0	0	0	2	2	1	2	0	0	0	1	2	2	1	0	0	1	1	0	0	1	0	1	1	0	1
807	1	1	0	0	0	0	1	0	1	1	0	0	1	0	0	0	0	1	1	1	0	1	0	0	0	0	1	1	1	1	1	0	0	2	1	1	0	0	1	1	1	0	0	1	0	0	0	0	1
808	0	0	0	0	1	1	2	0	0	0	0	0	0	0	0	0	0	1	1	1	1	2	1	1	1	1	2	2	1	1	2	2	2	1	0	2	0	0	0	2	2	1	0	1	0	1	0	0	2
809	0	0	0	0	0	0	1	0	2	2	0	0	0	0	0	0	0	2	1	0	1	1	0	0	0	2	2	2	0	2	1	0	1	2	0	2	2	0	0	1	1	0	1	2	1	0	0	0	1
810	0	1	0	0	0	0	2	1	0	1	0	2	2	0	0	0	0	0	0	2	0	0	0	0	0	2	1	1	0	1	1	0	2	1	2	1	1	1	0	1	1	1	1	2	0	0	0	0	0
811	0	0	0	0	0	0	2	1	0	1	0	1	1	0	0	1	0	1	2	0	1	0	0	0	0	1	1	1	1	2	0	0	2	1	1	1	0	0	0	2	2	0	0	1	0	1	0	0	0
812	1	2	0	0	0	0	1	0	1	1	1	1	1	0	0	0	0	0	0	2	0	0	1	0	0	1	1	2	2	0	2	2	2	2	0	2	0	0	1	1	1	1	1	2	0	1	1	1	2
813	0	1	0	0	0	0	2	0	2	2	0	0	0	0	0	0	0	1	1	1	1	1	0	0	0	0	2	2	0	2	0	0	2	1	0	2	2	0	1	1	1	1	0	0	1	1	1	0	1
814	1	1	0	0	0	0	0	0	2	2	0	1	2	0	0	0	0	1	1	1	0	1	0	0	0	1	1	2	1	1	1	1	1	0	2	1	0	0	1	0	0	0	0	2	0	0	1	0	1
815	0	1	0	0	0	0	1	0	1	1	0	0	0	0	0	0	0	2	1	1	0	0	0	0	0	2	2	2	2	2	0	1	1	2	0	2	2	0	1	0	0	0	0	2	0	0	0	0	1
816	1	1	0	0	0	0	2	1	0	1	0	1	1	0	0	0	0	1	1	1	0	0	0	0	0	0	2	2	0	2	1	1	2	1	0	2	1	0	2	0	0	0	0	2	0	0	0	0	0
817	0	1	0	0	1	1	0	0	2	2	0	1	1	0	0	1	0	1	1	1	1	0	0	0	0	2	2	2	0	1	2	1	2	1	1	2	0	0	0	2	2	0	0	2	0	0	1	0	1
818	0	1	0	0	0	0	1	0	1	1	1	1	0	0	0	0	0	2	2	0	1	0	0	0	0	1	1	2	1	1	1	1	2	0	2	1	0	0	1	1	1	2	2	2	0	1	1	0	1
819	0	2	1	0	0	0	2	0	0	0	0	0	0	0	0	0	0	1	1	1	1	0	0	0	0	1	2	2	0	0	0	1	1	1	0	2	0	0	0	2	2	0	0	2	0	1	0	2	2
820	1	2	1	0	0	0	0	0	2	2	0	1	2	0	0	0	1	2	0	1	0	1	1	1	1	1	1	2	1	0	2	1	1	1	0	2	1	2	0	1	1	1	1	2	1	0	0	0	1
821	0	2	0	0	0	0	2	0	1	1	1	0	0	0	0	0	0	1	0	1	0	0	1	0	0	2	2	2	1	1	1	2	2	0	1	1	1	0	1	1	1	0	0	0	2	2	0	0	0
822	0	2	1	0	0	0	1	0	1	1	0	0	1	0	0	0	0	1	0	1	0	0	0	0	0	1	1	1	0	1	0	1	2	1	1	2	2	0	2	0	0	0	0	2	0	0	0	0	1
823	0	2	0	0	0	0	0	0	2	2	0	0	0	0	0	0	0	0	0	2	0	0	0	0	0	0	2	2	0	2	0	1	1	1	1	2	1	0	1	2	1	0	0	2	1	0	0	0	0
824	0	1	1	0	0	0	1	1	0	1	0	1	1	0	0	1	0	1	1	1	1	0	1	1	1	1	1	1	1	2	0	1	2	1	1	1	2	0	2	0	0	1	1	2	1	0	0	0	1
825	0	1	0	0	1	1	2	1	0	1	1	0	2	0	0	0	0	1	1	1	1	0	0	0	0	1	1	1	0	2	1	1	1	1	0	2	2	0	1	2	2	0	0	2	1	1	0	1	2
826	1	1	0	0	0	0	2	0	0	0	0	0	0	0	0	0	0	1	0	2	0	0	1	0	0	2	2	2	2	1	1	0	0	1	1	1	2	0	1	1	0	0	0	2	0	0	0	1	1
827	1	0	0	0	0	0	1	0	0	0	1	1	1	0	0	1	0	1	1	0	1	1	0	0	0	0	2	2	1	1	1	0	1	2	0	2	1	1	0	1	1	0	0	2	0	1	0	0	0
828	1	1	1	1	0	1	0	0	1	1	1	1	1	0	0	0	0	1	1	1	1	0	0	0	0	2	1	1	2	1	0	0	1	1	1	2	1	0	1	1	1	1	0	0	0	0	0	0	1
829	0	1	0	0	1	1	0	0	1	1	1	0	0	0	0	0	0	2	0	1	0	1	0	0	0	0	0	1	0	0	2	0	0	2	0	2	2	0	2	1	0	0	0	2	0	1	0	0	0
830	0	1	0	0	0	0	2	1	0	1	1	0	0	0	0	0	0	0	1	1	1	0	1	0	0	0	1	1	1	0	1	0	1	2	0	2	1	0	2	0	0	0	0	2	0	1	0	0	1
831	1	2	0	0	0	0	1	0	0	0	0	1	1	0	0	1	0	1	1	1	0	1	0	0	0	1	1	2	0	1	2	0	1	1	1	1	0	0	0	2	2	1	1	2	0	1	0	0	0
832	0	1	0	0	0	0	1	0	2	2	0	0	0	0	0	0	0	1	1	1	0	0	1	0	0	2	1	2	1	0	2	1	2	0	1	2	0	0	0	2	2	0	1	1	0	1	1	0	1
833	1	1	0	0	0	0	0	0	0	0	1	1	0	0	0	0	0	1	1	1	0	0	0	0	0	2	1	2	0	1	0	1	2	2	0	2	2	1	0	0	0	0	0	0	1	1	0	1	1
834	1	1	0	0	0	0	1	1	1	2	0	1	1	0	0	0	0	1	1	0	0	0	1	0	0	0	1	1	2	0	1	0	1	2	0	2	1	0	0	2	2	1	1	2	1	1	1	0	1
835	1	1	0	0	0	0	1	0	0	0	2	1	1	0	0	1	1	2	1	0	1	0	0	0	0	0	2	2	0	2	0	1	1	1	0	2	2	0	1	0	0	1	1	2	0	1	0	0	2
836	0	0	0	0	2	2	1	0	1	1	0	0	0	0	0	0	0	2	1	0	1	0	0	0	0	0	2	2	1	1	1	1	1	1	0	2	2	0	2	0	0	1	0	1	0	1	0	1	2
837	0	2	0	0	0	0	2	0	0	0	1	1	1	0	0	0	0	0	0	2	0	0	0	0	0	0	1	1	1	1	1	0	1	1	1	2	0	0	0	2	2	0	0	2	0	1	0	0	1
838	1	0	0	0	1	1	1	2	0	2	0	0	0	0	0	0	0	1	1	1	1	0	0	0	0	2	1	2	1	1	1	1	2	0	1	1	0	0	0	2	2	0	0	2	2	1	0	0	0
839	0	1	0	0	0	0	2	0	1	1	1	0	0	0	0	0	0	2	1	1	1	0	0	0	0	2	1	1	0	1	0	0	1	0	2	1	1	0	0	1	1	1	0	1	1	0	0	0	0
840	0	0	0	0	0	0	2	0	1	1	1	1	1	0	0	1	0	0	0	2	0	1	2	1	1	0	2	2	0	2	0	0	1	1	1	1	2	0	2	1	0	0	0	2	1	0	0	0	0
841	0	0	0	0	1	1	0	0	1	1	1	0	0	0	0	0	0	1	1	1	1	0	2	0	0	1	0	0	1	0	1	0	2	0	2	1	1	0	1	1	1	0	0	1	0	0	0	0	0
842	1	2	0	0	0	0	2	0	1	1	0	0	0	0	0	0	0	0	1	1	1	1	0	0	0	0	1	2	1	1	1	0	2	1	2	1	1	0	0	2	1	0	0	1	0	1	0	0	0
843	1	0	0	0	0	0	0	0	1	1	0	0	1	0	0	0	0	0	1	1	1	0	0	0	0	0	0	2	1	0	1	1	2	0	0	2	1	0	0	2	2	0	1	2	1	0	0	0	0
844	1	0	0	0	0	0	1	0	1	1	1	2	2	0	0	0	0	0	1	1	0	0	0	0	0	1	1	1	1	1	1	1	1	2	1	2	2	0	2	0	0	0	0	2	0	1	0	1	0
845	1	0	1	0	0	0	1	0	0	0	1	2	2	0	0	1	0	1	1	1	1	0	0	0	0	1	2	2	0	2	1	1	1	2	1	2	1	0	1	2	1	1	1	2	1	0	0	0	0
846	1	1	0	0	0	0	1	2	0	2	0	1	1	0	0	1	0	0	0	2	0	0	0	0	0	1	1	2	1	1	2	0	1	1	1	1	0	0	0	1	1	1	1	2	0	1	0	0	0
847	0	2	0	0	0	0	2	0	1	1	0	1	2	0	0	0	0	2	2	0	1	1	0	0	0	1	1	2	1	1	2	1	2	2	0	2	2	0	0	1	1	2	2	2	1	1	0	0	1
848	1	2	0	0	0	0	2	1	0	1	1	0	0	0	0	0	1	1	1	1	1	0	0	0	0	1	2	2	0	1	1	0	2	1	0	2	1	0	1	1	1	0	0	2	1	0	0	0	0
849	0	2	0	0	0	0	1	0	0	0	0	2	2	0	0	1	0	0	0	2	0	1	0	0	0	1	2	2	0	2	1	1	2	0	1	1	1	0	0	2	1	0	0	1	0	0	0	0	0
850	0	2	0	0	0	0	2	0	0	0	1	0	0	0	0	0	0	1	0	1	0	1	0	0	0	1	1	2	1	1	2	1	2	1	0	2	0	0	0	1	1	0	0	1	0	1	0	0	0
851	1	2	1	0	0	0	2	0	0	0	2	1	1	0	0	0	0	0	0	2	0	0	0	0	0	0	1	1	1	1	0	0	2	1	0	2	1	0	1	2	1	0	0	2	0	1	0	0	0
852	1	0	0	0	0	0	2	1	0	1	1	0	1	0	0	0	0	1	1	1	1	0	0	0	0	2	0	1	2	0	1	1	1	2	1	2	1	0	0	1	1	1	1	1	1	1	1	0	2
853	0	1	0	0	0	0	1	0	0	0	0	0	0	0	0	0	1	1	1	1	0	1	1	1	1	1	1	1	0	1	1	0	2	1	1	1	2	0	2	0	0	0	1	1	1	0	0	0	1
854	1	2	0	0	0	0	1	0	2	2	0	0	0	0	0	0	0	2	1	1	1	0	0	0	0	1	2	2	0	1	2	1	1	1	1	1	2	0	0	1	1	1	0	1	0	0	1	1	2
855	0	2	0	0	0	0	2	1	0	1	0	1	1	0	0	0	0	1	1	1	0	1	0	0	0	1	1	2	2	1	2	1	2	0	1	2	2	1	0	1	1	1	0	0	0	0	0	0	1
856	1	1	1	0	0	0	2	0	2	2	0	2	2	0	0	1	0	2	1	0	1	1	1	0	0	0	1	2	1	1	0	0	2	1	1	2	2	0	1	1	1	0	0	2	0	1	0	0	1
857	0	1	0	0	0	0	1	0	1	1	1	0	0	0	0	0	0	0	0	2	0	0	1	0	0	0	1	2	0	1	2	1	2	0	2	0	0	0	1	2	1	0	0	2	0	0	0	0	0
858	1	1	1	0	0	0	1	2	0	2	0	0	0	0	0	0	0	0	2	0	1	0	0	0	0	2	1	1	2	1	0	0	1	1	1	1	1	0	0	0	0	1	1	2	0	1	0	0	0
859	1	1	0	0	1	1	0	0	1	1	0	1	1	0	0	0	0	1	1	1	0	0	0	0	0	1	2	2	0	1	1	1	1	1	1	2	2	1	0	1	1	0	0	1	0	1	0	0	1
860	0	1	0	0	0	0	2	0	0	0	0	1	1	0	0	1	0	0	0	2	0	0	0	0	0	1	1	2	1	1	1	1	2	1	1	2	1	0	0	1	1	1	0	0	0	0	0	0	1
861	0	1	0	0	0	0	1	0	1	1	1	0	0	0	0	0	0	1	1	1	1	0	0	0	0	1	2	2	0	2	1	0	2	1	2	1	2	1	1	0	0	0	0	0	1	1	0	0	1
862	1	2	0	0	0	0	1	0	0	0	0	0	1	1	0	0	0	1	2	0	2	0	0	0	0	2	1	1	1	1	1	1	2	0	2	0	2	0	2	0	0	0	0	2	0	1	0	0	1
863	0	1	1	0	0	0	2	1	0	1	0	0	0	0	0	0	1	1	0	2	1	2	1	1	1	1	2	2	2	2	0	0	0	2	0	2	0	0	1	1	1	1	1	2	0	1	0	0	0
864	0	1	0	0	0	0	1	0	1	1	1	0	0	0	0	0	0	0	0	2	0	1	1	0	0	0	2	2	1	2	1	1	1	1	1	1	0	0	0	2	2	0	0	1	0	1	0	0	0
865	1	1	0	0	0	0	1	0	1	1	1	0	1	0	0	0	0	1	0	1	0	1	0	0	0	2	2	2	0	2	0	1	1	2	1	2	1	0	1	1	1	1	1	2	0	1	1	0	1
866	1	0	0	0	0	0	1	0	0	0	0	0	0	0	0	0	0	1	1	1	0	1	0	0	0	0	1	2	2	1	2	0	0	1	0	2	0	0	0	1	1	0	0	1	0	1	0	0	0
867	0	2	0	0	0	0	1	0	1	1	1	1	2	0	0	0	1	1	0	2	1	2	1	1	1	1	1	2	0	1	2	0	1	1	1	1	2	0	1	1	1	1	1	2	1	0	0	0	2
868	1	1	0	0	0	0	2	1	0	1	1	0	0	0	0	0	1	2	1	1	0	0	0	0	0	0	1	1	0	1	1	1	1	1	0	2	1	1	1	0	0	0	1	2	1	0	0	0	0
869	0	2	0	0	0	0	1	0	0	0	1	0	0	0	0	0	0	0	0	2	0	1	0	0	0	0	2	2	0	2	0	1	1	1	1	1	1	1	0	1	0	1	1	2	1	0	1	0	2
870	0	0	0	0	0	0	1	0	1	1	1	0	0	0	0	0	0	0	0	2	0	0	0	0	0	2	2	2	0	2	0	1	2	0	1	1	1	0	0	0	0	1	1	2	0	1	0	0	1
871	1	0	0	0	1	1	1	1	1	2	0	0	1	0	0	0	0	1	1	1	1	0	0	0	0	1	2	0	1	0	1	1	2	0	1	1	2	0	0	1	1	0	0	1	0	1	0	0	2
872	0	1	0	0	1	1	0	0	1	1	0	2	2	0	0	1	0	1	2	0	1	0	1	0	0	1	1	2	1	1	2	1	1	1	0	2	1	0	0	2	2	1	1	1	1	1	1	0	2
873	0	2	0	0	0	0	1	0	1	1	0	2	2	0	0	1	1	2	2	0	2	0	0	0	0	1	1	2	1	1	2	0	2	2	0	2	1	1	0	1	0	0	0	2	0	0	0	0	2
874	0	0	0	0	0	0	0	0	2	2	0	1	2	0	0	1	0	1	1	1	1	0	0	0	0	2	1	2	2	1	1	0	1	2	0	2	1	0	1	1	1	1	0	1	0	1	1	0	1
875	1	1	1	0	0	0	1	1	0	1	0	0	0	0	0	0	0	1	1	1	0	1	1	1	1	0	1	2	0	1	2	2	2	1	0	2	0	0	0	2	2	0	0	2	0	0	1	1	2
876	0	0	0	0	0	0	1	0	1	1	1	0	0	0	0	0	0	0	1	1	0	1	0	0	0	0	2	2	0	0	1	2	2	0	2	0	1	1	0	0	0	0	0	2	1	0	1	0	1
877	1	0	0	0	0	0	1	0	1	1	0	0	1	0	0	0	0	1	1	1	1	0	0	0	0	1	2	2	0	1	2	1	1	2	0	2	1	0	0	1	1	0	0	2	0	0	0	0	1
878	1	0	0	0	0	0	1	0	0	0	2	0	0	0	0	0	1	2	1	1	0	1	0	0	0	2	1	2	2	1	2	0	1	1	1	1	1	0	0	1	1	0	0	1	0	1	0	0	1
879	0	1	0	0	0	0	1	0	0	0	1	1	0	0	0	0	0	0	0	2	0	0	0	0	0	2	2	2	0	2	1	0	2	2	1	2	1	1	0	0	0	0	0	1	1	0	1	0	1
880	1	2	1	0	0	0	1	0	1	1	1	0	1	0	0	0	0	0	1	1	1	0	0	0	0	1	1	2	2	2	0	0	0	2	0	2	0	0	0	2	2	1	0	0	0	0	0	0	0
881	0	2	0	0	0	0	1	0	1	1	1	1	1	0	0	0	0	2	2	0	0	0	1	0	0	2	1	2	1	1	1	1	1	2	0	2	2	0	0	1	1	1	1	2	1	0	0	0	1
882	1	1	0	0	0	0	2	1	0	1	1	0	1	0	0	0	0	1	0	2	0	1	0	0	0	0	1	1	1	1	0	0	2	2	0	2	1	0	0	1	1	0	0	2	1	1	0	1	2
883	1	1	0	0	1	1	1	0	0	0	0	1	1	0	0	1	0	1	1	1	1	0	0	0	0	0	1	1	2	0	1	1	1	2	0	2	1	0	0	1	1	0	0	1	0	1	0	2	2
884	0	0	0	0	0	0	2	1	0	1	0	0	0	0	0	0	0	2	1	1	1	0	0	0	0	1	2	2	0	2	1	0	1	2	2	1	1	0	1	1	1	0	0	1	0	1	0	0	0
885	1	0	0	0	2	2	1	0	2	2	0	0	1	0	0	0	0	0	0	2	0	0	0	0	0	1	2	2	1	2	0	0	2	1	0	2	1	0	0	2	2	0	0	1	0	0	0	0	0
886	0	0	0	0	1	1	2	1	0	1	1	1	1	0	0	1	0	0	0	2	0	0	1	0	0	2	0	2	1	0	1	1	1	1	0	2	2	0	1	0	0	0	0	2	0	1	0	0	0
887	1	0	0	0	0	0	1	1	1	2	0	1	1	0	0	1	0	1	1	1	1	0	1	1	1	1	2	2	1	2	1	2	2	0	2	0	2	0	2	0	0	0	0	1	0	0	0	0	1
888	1	2	0	0	0	0	2	0	0	0	1	0	1	0	0	0	0	1	1	1	1	2	1	1	1	1	0	1	0	1	1	2	2	0	1	1	1	0	0	1	1	0	0	0	0	0	0	2	2
889	1	1	0	0	0	0	2	1	0	1	0	0	1	0	0	0	0	1	1	1	0	0	0	0	0	1	2	2	0	2	0	1	2	0	1	1	1	0	0	2	1	0	0	2	1	1	0	0	1
890	0	1	0	0	0	0	1	1	0	1	0	0	0	0	0	0	0	0	1	1	1	0	0	0	0	1	1	1	2	0	1	2	1	2	0	2	1	1	0	1	1	1	1	2	1	2	0	0	0
891	0	2	0	0	0	0	0	0	1	1	1	1	1	0	0	1	0	0	0	2	0	0	1	0	0	1	1	2	1	1	1	1	1	1	1	1	1	0	0	1	1	1	0	1	1	0	0	0	0
892	1	1	0	0	0	0	1	0	2	2	0	0	1	1	0	0	0	1	1	0	1	1	0	0	0	0	2	2	0	2	1	2	2	0	1	1	1	0	0	2	2	1	1	2	1	0	1	0	1
893	0	2	0	0	0	0	2	0	0	0	2	0	0	0	0	0	0	2	1	0	1	0	0	0	0	2	2	2	1	0	1	1	1	2	1	2	0	0	1	1	1	0	0	2	0	0	0	0	0
894	1	2	0	0	0	0	1	1	1	2	0	0	0	0	0	0	0	2	2	0	0	1	1	1	1	0	1	2	2	0	2	1	2	0	2	1	2	0	2	1	1	0	0	1	0	2	0	0	2
895	0	1	0	0	1	1	0	0	2	2	0	1	2	0	0	0	0	1	1	1	0	0	0	0	0	0	2	2	0	2	1	1	2	1	2	2	1	0	0	2	2	2	2	2	0	1	0	0	1
896	0	1	0	0	0	0	0	0	2	2	0	0	0	0	0	0	0	1	1	1	0	1	1	1	1	1	2	1	1	0	1	0	0	0	1	1	1	0	1	1	1	2	2	2	0	1	0	0	0
897	0	2	0	0	0	0	1	0	1	1	2	1	0	0	0	0	0	1	1	1	1	0	0	0	0	1	2	2	1	1	1	1	1	1	1	1	1	0	0	0	0	0	0	2	0	0	0	0	0
898	0	1	0	0	0	1	1	1	1	1	0	0	1	0	0	0	0	1	2	0	1	1	0	0	0	1	2	2	1	1	0	2	1	2	0	2	2	0	2	0	0	1	1	1	1	1	0	0	0
899	0	0	0	0	0	0	2	0	1	1	1	1	1	0	0	1	0	1	1	1	1	1	1	0	0	0	2	2	1	2	0	1	1	1	0	2	1	0	0	1	1	1	0	0	0	0	0	0	0
900	1	1	0	0	0	0	0	0	1	1	0	0	0	0	0	0	0	2	2	0	0	0	0	0	0	1	2	2	0	2	1	2	1	0	2	0	2	0	2	1	0	1	0	1	0	1	0	1	1
901	0	2	1	1	0	1	1	0	0	0	0	0	1	1	1	0	0	0	1	1	1	0	0	0	0	1	1	2	0	1	0	0	1	0	2	1	2	1	1	1	0	0	1	1	0	1	0	0	1
902	0	1	0	0	0	0	2	1	0	1	1	0	0	0	0	0	0	1	0	1	0	0	0	0	0	1	2	2	0	2	0	0	1	1	1	1	2	0	2	0	0	0	0	2	0	2	0	0	1
903	0	0	0	0	1	1	2	1	0	1	0	1	1	0	0	1	0	0	0	2	0	1	0	0	0	0	1	1	1	1	1	0	2	0	2	2	1	0	0	2	2	1	1	2	0	1	0	0	1
904	1	2	0	0	0	0	0	0	2	2	0	0	0	0	0	0	0	0	0	2	0	0	0	0	0	1	1	1	0	0	1	1	2	2	0	2	1	0	0	2	2	1	1	2	0	1	0	0	0
905	0	1	0	0	0	0	2	1	0	1	0	0	1	0	0	0	0	0	1	1	1	0	0	0	0	1	0	2	2	1	2	0	2	1	0	2	0	0	0	2	2	0	0	1	1	0	0	0	0
906	0	1	0	0	1	1	2	1	0	1	0	2	1	0	0	0	0	0	0	2	0	1	0	0	0	1	2	2	1	1	1	2	2	2	0	2	1	0	1	1	1	0	0	2	0	1	0	0	0
907	0	1	1	0	0	0	2	1	0	1	1	2	2	1	1	1	0	0	0	2	0	0	1	0	0	1	1	1	0	1	0	1	1	1	1	1	1	1	1	0	0	1	1	2	1	0	0	0	0
908	0	1	1	1	0	1	1	0	0	0	1	0	1	0	0	0	0	0	0	1	0	0	0	0	0	1	2	2	1	1	2	1	1	2	0	2	0	0	0	1	1	0	0	0	0	1	0	0	1
909	0	2	1	0	0	0	0	0	1	1	1	0	1	0	0	0	0	2	1	1	1	1	1	1	1	1	2	2	0	2	0	0	2	1	0	2	2	1	1	0	0	0	0	2	0	1	0	0	0
910	0	1	1	0	0	0	2	0	0	0	0	0	0	0	0	0	0	2	1	0	1	0	1	0	0	0	0	0	1	0	1	0	1	1	1	2	1	0	0	2	2	1	0	1	2	1	1	0	1
911	1	0	0	0	0	0	2	0	0	0	0	0	0	0	0	0	0	2	0	1	0	1	0	0	0	0	1	1	1	1	0	0	0	2	0	2	1	0	1	1	1	0	0	2	0	0	0	0	0
912	0	1	0	0	0	0	1	0	0	0	1	0	0	0	0	0	0	1	2	0	2	0	0	0	0	0	1	2	0	2	0	0	1	1	0	2	2	0	0	0	0	0	0	2	0	1	0	1	2
913	1	2	0	0	0	0	1	1	1	2	0	1	2	0	0	0	0	0	0	2	0	0	0	0	0	1	1	1	1	2	0	0	1	1	0	2	2	0	2	0	0	0	0	1	0	0	0	0	1
914	0	1	0	0	0	0	0	0	2	2	0	0	1	0	0	0	0	1	1	1	1	2	1	1	1	1	2	2	1	1	2	0	0	2	0	2	1	0	0	1	1	0	0	2	0	1	0	0	0
915	0	1	0	0	0	0	2	0	0	0	1	0	0	0	0	0	0	1	1	1	1	0	0	0	0	1	2	2	0	2	0	0	1	2	0	2	0	0	0	2	2	1	1	1	1	2	0	0	0
916	0	2	1	0	0	0	2	1	0	1	0	0	0	0	0	0	0	0	1	1	1	1	0	0	0	1	1	2	0	1	1	0	0	2	0	2	1	0	1	1	1	0	0	2	2	0	0	0	1
917	0	0	0	0	0	1	0	0	2	2	0	1	2	0	0	0	0	1	1	1	0	0	0	0	0	1	2	2	0	2	1	0	0	1	2	2	2	0	0	0	0	0	0	0	0	1	0	0	0
918	0	2	0	0	0	0	1	0	1	1	1	0	0	0	0	0	0	1	1	1	0	0	0	0	0	1	1	1	1	1	0	0	1	1	1	1	2	0	0	0	0	1	0	1	0	0	0	0	0
919	0	0	0	0	1	1	1	0	2	2	0	0	0	0	0	0	0	1	0	1	0	1	0	0	0	0	1	1	2	0	1	0	0	2	0	2	2	0	0	0	0	0	0	2	0	2	0	0	1
920	0	2	0	0	0	0	0	0	1	1	0	1	0	0	0	0	0	1	1	1	1	0	0	0	0	0	1	1	1	2	0	0	0	2	0	2	1	0	1	1	1	0	0	0	0	1	0	1	2
921	1	1	0	0	0	1	1	0	1	1	0	1	0	0	0	0	0	0	0	2	0	0	0	0	0	1	2	2	0	0	1	0	2	1	0	2	1	1	0	1	1	0	0	2	0	1	0	0	0
922	1	0	0	0	0	0	0	0	1	1	0	1	1	0	0	0	0	1	1	1	1	0	0	0	0	2	0	1	0	1	1	0	2	1	1	1	1	1	0	1	1	0	0	2	0	0	0	0	2
923	1	1	0	0	0	0	1	0	2	2	0	1	1	0	0	0	0	2	0	0	0	0	0	0	0	0	0	2	2	0	2	1	2	0	1	1	1	1	0	1	1	1	0	1	0	0	1	0	2
924	1	2	0	0	0	0	2	0	0	0	2	0	0	0	0	0	1	1	0	2	0	0	0	0	0	1	2	2	0	1	1	0	0	2	0	2	1	1	0	1	1	0	0	2	2	0	0	0	1
925	0	0	0	0	0	0	0	0	1	1	0	0	0	0	0	0	0	2	1	1	0	0	0	0	0	1	1	1	2	0	1	1	2	0	2	1	1	1	0	1	1	0	0	2	0	0	0	0	1
926	0	1	0	0	0	0	1	0	1	1	1	0	2	1	1	0	0	1	1	1	1	0	0	0	0	1	1	1	1	0	1	0	1	2	1	2	1	0	0	1	1	1	0	1	0	1	0	0	0
927	0	2	0	0	0	0	1	0	1	1	0	0	0	0	0	0	0	2	1	1	0	0	0	0	0	1	1	1	0	1	0	1	1	1	1	2	2	0	0	1	1	0	0	1	0	0	0	0	1
928	1	1	0	0	0	0	1	0	1	1	1	0	0	0	0	0	0	1	0	1	0	2	0	0	0	0	1	2	1	1	0	0	1	1	1	2	2	0	0	2	1	0	0	0	0	0	0	0	0
929	1	1	0	0	1	1	0	0	1	1	0	0	0	0	0	0	0	1	2	0	1	0	1	0	0	2	0	1	0	0	2	0	1	2	1	2	1	0	0	2	1	0	0	2	0	1	0	0	2
930	0	2	1	0	0	0	0	0	2	2	0	0	1	0	0	0	0	1	1	1	1	1	0	0	0	1	1	1	1	2	0	0	2	1	1	1	2	0	1	0	0	1	0	1	2	1	1	0	1
931	0	1	0	0	0	0	0	0	2	2	0	1	1	0	0	0	0	1	1	1	1	0	0	0	0	2	2	2	1	2	1	0	0	1	2	2	2	0	1	1	1	0	0	2	0	0	0	0	0
932	1	0	0	0	1	1	1	0	1	1	1	0	1	0	0	0	0	1	1	1	1	0	0	0	0	0	1	2	1	1	1	0	2	2	1	2	1	0	1	1	1	0	0	1	1	1	0	0	1
933	0	0	0	0	1	1	1	0	0	0	0	0	0	0	0	0	0	0	0	2	0	1	1	1	1	0	1	2	0	1	0	0	1	2	2	1	2	0	1	2	1	0	0	2	0	0	0	1	1
934	1	1	0	0	0	0	2	0	1	1	0	0	1	0	0	0	0	0	0	2	0	2	1	1	1	1	2	2	0	1	1	0	2	1	1	1	2	0	0	2	2	2	2	2	0	1	0	0	0
935	1	1	0	0	0	0	1	0	0	0	0	0	0	0	0	0	1	2	1	1	1	1	1	1	1	1	2	2	1	1	2	0	1	1	0	2	1	0	1	2	1	0	0	2	0	2	0	0	0
936	1	1	0	0	1	1	1	0	1	1	0	0	1	0	0	0	0	1	1	1	1	0	0	0	0	1	1	2	1	1	0	0	1	2	0	2	1	0	1	1	1	0	0	2	0	0	0	0	0
937	1	1	0	0	0	0	0	0	1	1	2	0	1	0	0	0	0	1	2	0	1	1	0	0	0	0	1	1	1	0	1	0	0	2	0	2	2	0	2	1	1	0	0	2	0	1	0	0	1
938	1	1	0	0	0	0	1	0	1	1	0	0	0	0	0	0	0	1	1	1	1	1	1	1	1	1	1	1	2	1	0	1	1	1	0	2	1	1	0	1	1	0	0	2	0	1	0	0	1
939	1	1	0	0	0	0	2	0	0	0	1	0	1	0	0	0	0	1	1	1	1	0	0	0	0	2	1	1	1	1	1	1	2	0	2	0	1	0	0	1	1	0	0	2	0	0	0	1	0
940	1	1	0	0	0	0	1	0	0	0	1	0	0	0	0	0	1	2	1	1	0	0	0	0	0	1	1	1	1	1	0	0	1	0	2	0	0	0	1	1	1	0	0	2	0	1	0	0	1
941	1	1	0	0	0	0	0	0	1	1	0	1	0	0	0	0	0	1	2	0	1	1	0	0	0	2	2	2	0	2	0	0	1	0	2	2	1	1	0	1	1	0	0	2	0	0	0	0	1
942	0	0	0	0	0	0	0	0	1	1	1	0	1	0	0	0	0	1	0	1	0	0	0	0	0	0	2	2	0	2	0	1	2	2	0	2	2	0	1	1	1	1	0	0	1	1	0	0	1
943	0	1	0	0	0	0	2	1	0	1	0	0	2	0	0	0	0	2	0	1	0	0	1	0	0	1	2	2	0	2	1	1	2	0	2	0	0	0	1	0	0	0	0	0	0	1	0	0	0
944	0	2	0	0	0	0	2	1	0	1	0	0	1	0	0	0	0	0	0	2	0	0	0	0	0	0	0	0	1	0	1	0	0	2	0	2	0	0	1	1	1	0	0	2	0	0	0	0	1
945	0	2	0	0	0	0	2	0	0	0	0	0	1	0	0	0	0	1	1	1	1	0	0	0	0	1	2	2	2	2	0	0	1	1	1	1	2	0	1	1	1	0	0	1	0	0	1	0	1
946	1	1	0	0	0	0	1	0	1	1	0	0	1	0	0	0	0	1	0	1	0	1	0	0	0	1	2	2	0	2	1	1	2	0	1	1	1	0	1	1	1	2	2	2	1	1	0	0	2
947	1	0	0	0	0	0	2	0	0	0	0	1	1	0	0	0	0	1	1	1	0	0	1	1	1	2	0	2	0	1	2	1	2	1	1	1	1	0	0	2	2	0	0	1	1	0	0	0	1
948	0	1	0	0	0	0	0	0	0	0	1	1	2	0	0	0	0	0	0	2	0	0	0	0	0	0	2	2	0	2	0	0	1	0	2	2	1	0	0	2	2	0	0	2	0	1	0	0	0
949	1	2	1	0	0	0	2	1	0	1	0	1	0	0	0	0	0	0	1	1	1	1	1	1	1	2	0	1	0	0	2	1	1	1	1	1	2	0	2	0	0	0	0	2	0	0	1	1	2
950	0	1	0	0	0	0	0	0	2	2	0	1	1	0	0	0	0	1	2	0	1	1	0	0	0	1	1	2	2	0	2	1	1	1	1	2	2	0	1	0	0	0	1	1	0	1	0	1	2
951	1	2	0	0	1	1	1	1	1	2	0	0	2	1	1	0	0	0	0	2	0	0	0	0	0	1	1	1	1	1	1	1	2	0	1	1	1	0	0	2	2	0	0	2	0	1	0	0	1
952	0	0	0	0	0	0	1	1	1	2	0	1	2	0	0	0	0	0	0	2	0	0	0	0	0	2	1	2	1	1	1	1	1	1	1	2	1	0	0	2	2	0	0	1	1	0	0	0	0
953	1	1	0	0	0	0	1	0	1	1	0	0	1	0	0	0	0	1	1	1	0	1	0	0	0	1	1	1	2	0	1	0	1	2	1	2	2	0	0	1	1	2	2	2	1	1	0	2	2
954	1	2	0	0	0	0	2	1	0	1	0	0	1	0	0	0	0	0	0	2	0	1	0	0	0	0	1	2	1	1	1	1	1	1	0	2	2	0	2	0	0	0	0	1	0	1	0	0	2
955	0	0	0	0	0	0	2	1	0	1	1	0	1	0	0	0	0	0	1	1	0	0	0	0	0	1	1	1	2	0	1	0	1	0	1	1	1	1	0	1	1	0	0	2	1	0	1	0	1
956	0	2	0	0	0	0	0	0	1	1	0	0	1	0	0	0	0	1	1	1	1	1	0	0	0	0	1	2	0	2	0	0	2	1	0	2	1	0	1	2	1	0	0	0	0	1	0	0	0
957	0	1	0	0	0	0	2	1	0	1	0	0	1	0	0	0	0	1	0	1	0	0	0	0	0	1	0	2	1	0	1	1	2	1	2	2	1	0	0	2	2	0	0	2	1	0	0	1	1
958	0	0	0	0	1	1	1	0	1	1	0	0	0	0	0	0	0	2	1	0	1	2	0	0	0	0	1	1	0	1	2	0	2	2	1	1	1	0	0	1	1	0	0	2	0	1	0	0	1
959	0	2	1	0	0	0	0	0	2	2	0	1	2	0	0	0	0	0	0	2	0	0	1	0	0	1	1	2	1	1	1	1	2	2	0	2	0	0	0	1	1	0	0	2	1	1	0	0	1
960	1	2	0	0	0	0	1	0	0	0	0	0	1	0	0	0	0	1	1	1	1	0	0	0	0	0	1	1	0	1	0	0	1	1	1	2	0	0	0	1	1	0	0	1	0	1	0	0	0
961	1	0	1	0	0	0	0	0	1	1	0	0	1	0	0	0	0	1	1	1	1	0	0	0	0	0	2	2	0	2	1	1	2	2	0	2	2	0	1	1	1	0	0	1	0	0	0	1	0
962	0	2	0	0	0	0	1	0	0	0	0	0	0	0	0	0	0	2	1	0	1	1	1	1	1	0	2	2	1	2	1	0	2	1	1	2	1	1	0	1	1	0	0	2	0	0	0	0	0
963	1	1	0	0	0	0	1	0	1	1	0	0	0	0	0	0	0	1	1	1	1	0	0	0	0	1	0	2	2	1	2	0	1	1	1	1	1	0	1	1	1	1	0	1	0	0	0	0	2
964	0	1	1	1	0	1	2	0	1	1	0	0	1	0	0	0	0	0	0	2	1	0	0	0	0	0	1	1	1	1	0	1	2	1	0	2	1	0	0	2	2	0	0	2	1	0	0	0	1
965	0	1	0	0	1	1	2	0	1	1	1	0	0	0	0	0	0	1	0	1	0	0	0	0	0	1	1	1	1	1	0	0	2	1	1	2	2	0	1	1	1	0	0	2	0	2	2	0	2
966	0	1	0	0	0	0	2	1	0	1	1	0	0	0	0	0	0	0	0	2	0	0	0	0	0	2	2	1	1	1	0	1	2	1	1	1	0	0	0	2	2	0	0	1	0	0	0	0	0
967	0	0	0	0	0	0	1	1	0	1	0	0	0	0	0	0	0	0	0	2	0	1	0	0	0	1	2	1	1	0	1	1	2	2	0	2	1	0	0	1	1	0	0	1	1	1	0	0	0
968	0	1	0	0	1	1	1	0	1	1	1	1	0	0	0	0	0	1	0	1	0	1	1	1	1	0	1	1	2	0	1	1	2	0	2	0	1	0	1	1	1	0	0	2	0	0	0	0	1
969	1	0	0	0	0	0	1	0	1	1	1	1	1	1	1	0	0	1	1	1	1	0	1	0	0	0	2	2	0	2	0	1	1	1	1	1	2	0	2	0	0	0	0	2	0	1	0	1	1
970	1	2	0	0	0	0	1	0	0	0	1	0	1	0	0	0	1	2	1	1	0	0	1	0	0	2	0	2	1	0	1	1	2	2	0	2	1	0	1	1	1	1	1	2	2	2	0	1	0
971	0	1	0	0	0	0	2	0	0	0	1	1	1	0	0	1	0	1	1	1	1	0	0	0	0	2	2	2	0	2	0	1	1	2	1	2	2	1	1	0	0	0	0	1	1	1	1	0	1
972	1	1	2	0	0	0	1	1	0	1	0	1	2	0	0	1	0	0	0	2	0	0	0	0	0	2	1	2	1	1	2	1	1	1	1	1	2	0	1	1	1	0	0	1	0	1	0	0	0
973	1	0	0	0	0	0	2	1	0	1	1	1	0	0	0	0	1	1	0	2	0	0	0	0	0	1	2	2	1	2	0	1	1	1	0	2	0	0	0	1	1	2	2	2	1	0	0	0	1
974	1	2	0	0	0	0	1	0	0	0	0	0	0	0	0	0	0	0	0	2	0	1	1	1	1	1	0	1	0	1	1	0	0	1	1	1	0	0	0	2	2	2	2	2	1	0	1	1	1
975	1	2	0	0	1	1	2	1	0	1	1	0	0	0	0	1	0	0	0	2	0	0	0	0	0	1	1	1	2	0	1	0	0	1	1	1	1	0	0	2	2	0	0	1	1	1	1	0	2
976	0	1	0	0	0	0	0	0	0	0	1	0	0	0	0	0	0	1	0	1	0	0	0	0	0	2	1	2	1	1	1	1	1	2	0	2	1	0	1	1	1	1	1	2	2	0	1	0	1
977	0	1	0	0	0	0	1	0	1	1	0	0	0	0	0	0	0	0	0	2	1	0	0	0	0	1	2	2	1	0	1	1	2	0	0	2	0	0	0	2	2	1	0	0	0	0	0	0	0
978	1	1	0	0	1	1	1	0	1	1	1	0	0	0	0	0	0	0	0	2	0	0	0	0	0	1	2	2	0	2	0	2	1	1	1	1	1	1	0	0	0	0	0	2	1	0	0	0	1
979	1	1	0	0	0	0	2	0	0	0	1	0	0	0	0	0	0	0	1	1	1	0	0	0	0	0	2	2	1	1	2	0	1	2	2	1	2	1	0	0	0	1	0	1	0	0	1	0	1
980	1	2	0	0	0	0	2	0	0	0	0	0	0	0	0	0	0	1	1	1	1	0	0	0	0	1	1	1	1	1	1	0	1	0	2	1	0	0	0	2	2	0	0	2	0	2	0	1	1
981	0	0	0	0	1	1	1	0	0	0	0	0	1	0	0	0	0	0	0	2	0	0	1	0	0	1	2	2	1	1	2	0	0	2	0	2	2	0	2	1	0	1	1	2	0	0	0	0	0
982	1	0	0	0	2	2	2	0	1	1	0	0	0	0	0	0	0	0	0	2	0	1	0	0	0	0	1	1	1	1	0	1	2	1	1	2	0	0	0	1	1	1	1	2	1	0	0	0	0
983	0	1	0	0	0	0	1	0	1	1	0	0	0	0	0	0	0	1	1	1	1	0	1	0	0	0	2	2	0	2	0	2	1	1	0	2	1	0	1	1	1	1	1	1	1	1	0	1	1
984	1	1	1	0	1	1	1	0	1	1	0	0	0	0	0	0	0	0	0	2	0	1	0	0	0	0	2	2	1	1	1	1	1	1	2	1	2	0	1	1	1	1	1	1	1	1	0	0	1
985	1	0	0	0	0	0	0	0	1	1	1	0	1	0	0	0	0	0	0	1	0	0	0	0	0	0	1	1	1	1	1	0	1	1	1	1	1	1	0	0	0	1	0	0	1	0	0	0	1
986	1	0	0	0	0	0	1	0	1	1	0	1	1	1	1	0	0	1	0	1	0	0	0	0	0	1	1	1	1	1	0	1	2	0	1	1	2	0	0	2	2	1	0	1	1	0	0	0	1
987	1	2	0	0	0	0	2	0	1	1	1	0	1	0	0	0	0	0	0	2	0	0	0	0	0	1	1	2	0	1	0	1	1	1	0	2	2	1	1	0	0	0	0	1	1	0	1	0	1
988	1	1	0	0	0	0	1	0	0	0	1	0	0	0	0	0	0	0	0	2	0	2	1	1	1	1	2	2	0	1	1	0	2	1	0	2	1	0	1	1	1	0	0	0	0	1	0	0	1
989	0	2	0	0	0	0	2	0	0	0	2	0	1	0	0	0	1	2	0	2	0	0	0	0	0	1	1	1	0	0	1	1	1	1	0	2	2	0	1	1	1	1	1	2	0	0	0	0	0
990	0	2	0	0	0	0	1	0	1	1	1	0	0	0	0	0	0	2	1	0	1	0	0	0	0	0	2	2	0	1	2	0	0	2	0	2	0	1	0	1	1	0	0	1	0	0	0	0	1
991	0	0	0	0	1	1	2	1	0	1	0	0	2	1	1	0	1	2	2	0	2	0	1	0	0	1	1	1	2	0	1	0	1	2	0	2	2	1	1	0	0	1	0	1	0	1	0	0	0
992	1	1	0	0	0	0	2	0	0	0	2	1	1	0	0	1	0	0	0	2	0	1	1	1	1	0	1	1	1	1	1	1	0	1	1	1	2	1	0	0	0	0	0	2	1	0	0	0	0
993	0	1	0	0	1	1	1	0	1	1	1	0	0	0	0	1	0	1	2	0	1	0	0	0	0	0	2	2	0	0	1	1	1	1	1	2	0	0	0	1	1	0	0	1	1	1	0	1	2
994	0	1	0	0	0	0	2	1	0	1	1	1	1	0	0	0	0	1	1	1	1	0	0	0	0	1	1	2	2	0	2	2	1	2	0	2	1	0	0	1	1	0	0	0	0	0	0	0	1
995	0	1	0	0	0	0	1	0	1	1	1	0	0	0	0	0	0	1	1	1	1	0	0	0	0	1	0	1	0	0	2	1	2	0	2	0	2	0	0	2	2	2	1	2	1	0	0	0	1
996	0	1	0	0	0	0	2	1	0	1	1	0	0	0	0	0	0	1	1	1	1	1	0	0	0	1	2	2	0	2	1	1	1	1	1	2	2	0	1	2	0	0	0	2	1	0	0	0	0
997	1	0	0	0	0	0	1	0	0	0	0	0	1	0	0	0	0	2	1	0	1	0	1	0	0	1	1	1	0	2	1	1	2	0	1	1	1	0	0	0	0	1	1	2	1	1	0	0	1
998	0	0	0	0	1	1	2	1	0	1	0	0	1	0	0	0	0	0	0	2	0	1	1	1	1	1	2	2	0	2	0	0	1	2	0	2	1	0	0	2	2	1	0	1	0	1	0	0	0
999	1	1	0	0	0	0	2	0	0	0	0	0	1	0	0	0	0	0	2	0	1	1	2	1	1	1	1	1	0	1	0	0	1	2	0	2	1	0	0	2	2	0	0	2	0	0	0	0	1
1000	1	0	0	0	1	1	1	0	2	2	0	1	1	0	0	1	0	1	1	1	0	1	0	0	0	2	2	1	1	1	1	0	2	1	0	2	2	1	0	1	1	0	0	1	0	1	0	0	1
[truncated: 952 more columns]
