# Supplementary material for: KNN-MDR: a learning approach for improving interactions mapping performances in genome wide association studies
Source: BMC Bioinformatics. 2017 Mar 21;18:184. doi: 10.1186/s12859-017-1599-7 (PMC5361736; doi:10.1186/s12859-017-1599-7)
Supplement: Supplementary file 2 — The data set(s) supporting the results of Table 1. (ZIP 22742 kb) [file 12859_2017_1599_MOESM2_ESM.zip › Nouveau dossier/S38/mkallsimul.dat]

1	1	1	0	0	0	0	2	2	1	0	0	1	1	1	0	0	0	1	1	1	0	1	0	2	0	1	1	1	2	0	1	1	1	1	1	1	2	0	0	1	0	1	1	2	2	2	0	1	0
2	0	0	0	0	0	2	1	1	1	0	1	0	1	1	0	0	0	1	1	1	0	0	0	2	0	0	2	1	2	1	2	2	2	0	0	0	0	0	0	0	0	1	1	2	0	0	1	0	1
3	0	2	0	0	0	0	2	2	1	0	0	0	1	0	0	0	0	0	1	1	1	0	0	2	0	0	1	1	2	2	0	0	2	1	0	2	2	0	0	0	1	0	0	1	0	1	1	1	0
4	0	2	0	0	0	1	2	1	2	0	0	1	0	0	0	1	1	1	1	1	0	0	2	0	0	0	0	2	1	0	0	2	2	0	0	1	0	0	0	0	1	0	0	2	0	2	0	0	0
5	1	0	0	0	0	2	2	2	1	0	0	0	0	0	0	0	0	1	1	1	1	0	0	2	0	0	2	0	2	2	1	1	1	2	1	2	0	0	0	0	0	0	0	2	1	0	0	0	0
6	0	2	0	0	0	0	1	1	1	0	1	0	0	0	0	0	0	0	2	2	0	0	1	1	0	1	0	0	1	0	0	0	0	2	0	2	1	0	0	0	0	2	2	2	1	1	0	2	0
7	1	0	0	0	0	1	2	2	1	0	0	1	0	0	0	1	0	1	2	1	1	0	0	2	0	1	1	1	2	1	0	1	2	2	0	2	1	0	0	2	0	0	0	1	1	0	0	1	0
8	1	1	0	0	0	0	2	2	1	1	1	0	1	1	0	0	0	1	1	1	0	0	0	2	0	0	1	0	2	1	0	1	1	1	0	1	1	0	0	1	0	0	0	2	0	0	0	2	0
9	1	2	0	0	0	1	1	1	1	0	1	1	1	0	0	0	0	0	2	2	0	0	0	2	0	0	2	0	2	2	0	1	2	2	1	2	2	0	1	0	1	0	0	2	0	0	0	0	0
10	0	2	0	0	0	0	2	1	2	0	0	0	1	1	0	1	0	2	0	1	1	0	0	2	0	0	1	1	2	1	1	1	1	0	0	1	1	0	0	0	0	0	0	1	1	0	0	1	0
11	0	1	0	0	0	2	1	2	1	0	1	1	1	0	0	0	1	2	0	0	1	0	0	2	0	0	1	0	2	1	0	1	1	1	1	1	1	0	0	1	0	0	0	2	0	0	0	0	0
12	0	1	0	0	0	1	2	0	2	0	0	0	1	1	0	0	0	0	2	2	1	0	0	2	0	0	2	0	2	2	1	1	2	2	0	2	1	1	1	0	0	1	1	2	0	2	0	0	0
13	0	1	1	0	1	1	2	1	2	0	1	1	1	1	0	0	0	0	2	0	1	0	0	2	0	0	0	2	1	1	1	0	0	2	0	2	2	0	0	1	0	0	0	0	1	0	0	2	0
14	0	1	0	0	0	2	2	2	1	0	1	0	1	1	0	0	0	0	2	2	1	0	0	2	0	0	2	0	2	2	1	1	2	1	0	2	1	0	0	0	0	0	0	1	1	0	0	1	0
15	1	1	0	0	0	2	2	1	1	0	0	1	2	2	0	0	0	1	1	1	1	0	0	2	0	0	1	0	2	2	0	2	1	1	0	2	2	0	0	0	0	1	0	1	0	0	1	0	0
16	0	1	0	0	0	1	1	2	1	0	1	0	1	1	0	0	0	0	2	2	0	0	1	1	1	1	1	2	2	1	2	1	2	1	0	2	2	0	0	1	0	1	1	2	1	1	0	2	0
17	1	2	0	0	0	0	2	2	2	0	1	1	1	0	0	0	0	0	2	0	1	0	1	1	0	1	2	1	2	1	2	1	2	1	0	2	1	0	0	0	0	0	0	2	0	0	0	2	0
18	0	2	0	0	0	1	1	2	0	0	2	0	0	0	0	0	0	0	2	2	0	0	0	2	0	0	1	1	1	1	0	1	1	1	0	1	1	0	0	1	0	1	0	1	0	0	0	1	0
19	0	1	0	0	0	2	2	1	2	0	0	1	2	1	0	1	0	0	1	1	0	0	0	2	0	0	2	1	2	2	0	2	2	0	0	0	2	0	0	1	0	0	0	0	0	0	0	2	0
20	0	0	0	0	0	1	1	2	0	0	0	1	1	1	0	0	0	0	1	2	0	0	1	1	0	0	1	1	2	1	1	1	1	1	0	0	0	0	0	0	0	1	1	2	1	1	0	2	0
21	0	1	0	0	0	0	2	2	1	0	0	2	1	1	0	1	0	0	2	2	0	0	0	2	0	0	1	0	2	1	1	1	1	0	0	1	2	0	0	0	0	0	0	1	0	0	0	1	0
22	1	1	0	0	0	1	2	2	1	0	0	1	0	0	0	1	0	0	1	1	1	0	1	1	1	1	0	0	2	1	0	0	0	2	1	2	1	0	0	0	0	0	0	2	1	1	0	1	0
23	0	0	0	0	0	1	2	1	1	0	0	1	1	0	0	0	0	0	2	2	0	0	1	1	0	0	1	0	2	1	1	1	1	1	0	1	0	0	0	0	0	1	1	1	1	2	0	2	0
24	0	1	0	0	0	2	2	1	2	0	0	0	0	0	0	0	0	1	1	1	1	0	0	2	0	0	0	1	1	1	0	0	0	2	0	2	2	0	0	1	1	1	1	2	1	1	0	2	0
25	0	1	0	0	0	0	1	2	0	0	1	2	2	1	0	0	0	1	1	1	1	0	0	2	0	0	1	0	2	1	0	1	1	2	0	2	2	0	0	0	0	0	0	1	0	0	0	2	0
26	1	0	0	0	0	1	2	0	1	0	0	1	2	2	0	0	0	1	0	0	0	0	0	2	0	0	1	0	1	1	0	0	1	2	0	2	1	0	0	0	0	1	1	1	1	0	0	2	0
27	0	0	0	0	0	2	2	1	2	0	1	2	2	1	0	0	0	0	2	2	0	0	1	1	0	0	1	2	1	1	1	0	0	0	0	1	1	0	0	0	0	0	0	2	1	0	1	1	1
28	0	1	0	0	0	0	2	0	2	0	0	0	1	1	0	0	0	1	1	1	1	0	0	2	0	1	1	0	2	1	0	2	2	0	0	1	2	0	0	2	1	0	1	1	1	0	0	2	0
29	1	1	0	0	0	2	2	0	2	0	1	0	0	0	0	0	0	1	1	1	1	0	1	1	1	1	2	0	2	2	1	1	1	1	0	1	1	1	0	0	0	1	1	2	2	2	1	0	1
30	0	0	0	0	0	1	2	1	2	0	0	1	2	1	0	0	0	2	0	0	0	0	0	2	0	0	1	0	2	0	0	0	1	1	0	2	0	0	0	0	0	0	0	2	1	0	0	1	0
31	0	1	0	0	0	1	1	1	1	0	2	0	0	0	0	0	0	1	1	1	1	0	1	1	0	0	2	1	2	1	2	0	1	2	1	2	1	0	0	1	0	1	0	1	1	0	0	2	0
32	1	1	0	0	0	1	2	1	2	0	1	0	0	0	0	0	0	0	2	2	0	0	0	2	0	0	1	1	2	1	0	2	2	1	0	2	0	0	0	0	0	0	0	2	1	0	0	2	0
33	0	1	0	0	0	1	2	0	1	0	0	0	1	1	0	0	0	1	1	1	0	0	0	2	0	0	1	0	2	1	0	1	1	1	0	0	2	0	1	0	1	0	0	1	0	1	0	0	1
34	0	2	0	0	0	1	1	2	0	0	1	0	1	1	0	0	0	0	2	1	1	0	1	1	0	1	1	0	2	0	0	1	1	1	0	0	1	0	0	0	0	1	0	1	0	0	1	1	0
35	1	2	1	0	0	0	1	1	0	1	2	1	2	0	0	0	0	0	2	2	0	0	1	1	0	0	1	1	2	0	1	1	1	2	0	2	0	0	0	0	0	1	1	1	1	1	0	1	0
36	1	2	0	0	0	0	2	2	1	0	0	0	0	0	0	0	1	1	1	2	0	0	0	2	0	1	2	1	2	2	0	1	2	0	0	1	1	0	0	1	0	0	0	2	1	0	0	2	0
37	1	1	0	0	0	2	1	1	2	0	0	0	2	2	0	0	0	1	1	1	1	0	0	2	0	0	2	2	2	1	1	2	2	2	0	2	2	0	0	1	0	0	0	2	1	0	0	1	0
38	1	2	0	0	0	0	2	0	2	0	0	1	1	0	0	0	0	1	1	0	0	0	1	1	0	0	1	0	2	2	1	0	0	2	0	2	2	0	0	1	0	1	1	2	0	0	0	0	0
39	0	2	0	0	0	1	1	2	0	0	0	0	1	1	0	0	0	1	1	1	0	0	1	1	0	0	2	1	2	2	0	1	1	1	0	2	1	0	0	0	0	0	0	2	0	0	0	1	0
40	1	1	0	0	0	2	2	0	2	0	1	0	0	0	0	0	0	0	2	2	0	0	0	2	0	0	1	0	2	0	0	1	1	1	1	1	2	0	0	1	0	0	0	1	0	0	1	0	0
41	1	2	0	0	0	1	2	1	2	0	0	1	1	0	0	0	1	1	2	2	0	0	1	1	1	1	2	0	2	1	1	1	1	2	1	2	1	0	0	1	1	0	0	2	0	1	0	1	1
42	0	0	1	0	0	2	2	2	1	0	0	0	1	1	0	0	0	2	0	0	1	0	0	2	0	0	2	0	2	1	1	1	1	2	1	2	0	0	0	0	0	1	0	0	0	0	1	1	0
43	1	0	0	0	0	2	1	2	0	0	2	0	0	0	0	0	0	0	1	1	0	0	1	1	0	0	2	0	2	2	0	1	2	1	0	2	2	0	0	0	0	1	1	1	1	1	0	1	1
44	0	0	0	0	0	2	2	0	1	0	0	1	2	2	0	0	0	1	1	1	1	0	1	1	0	0	2	0	2	2	1	0	0	2	0	2	2	0	0	1	0	0	0	2	1	1	0	2	0
45	1	0	0	0	0	2	0	1	1	0	1	0	1	1	0	0	0	2	0	0	1	0	0	2	0	0	2	1	2	2	0	2	2	1	0	1	1	0	0	0	0	1	0	1	0	0	0	1	0
46	1	2	0	0	0	0	2	2	1	0	1	0	0	0	0	0	0	1	1	1	1	0	0	2	0	0	2	1	2	2	0	2	2	0	0	1	1	2	1	0	1	1	0	0	1	1	0	1	1
47	0	2	0	0	0	1	1	1	2	0	0	1	1	1	0	0	0	0	2	1	1	0	0	2	0	1	2	1	2	1	2	1	1	1	1	1	1	0	0	0	0	0	0	2	1	1	0	2	0
48	1	0	0	0	0	2	2	2	1	0	1	1	1	0	0	0	0	2	0	0	1	0	0	2	0	0	1	0	2	0	0	2	2	1	1	1	1	0	0	0	1	0	0	2	0	1	0	2	0
49	1	1	0	0	0	0	2	1	2	0	0	0	0	0	0	0	0	1	1	1	1	0	0	2	0	0	2	1	2	1	1	2	2	0	0	1	1	0	0	0	0	1	1	1	0	0	0	2	0
50	1	2	1	0	0	0	2	1	1	0	0	0	0	0	0	0	0	1	1	1	0	0	0	2	0	0	1	0	2	0	0	2	2	1	1	2	2	0	0	1	1	0	0	1	0	0	0	2	0
51	1	1	0	0	0	1	1	2	1	0	0	1	2	1	0	1	0	0	2	2	0	0	0	2	0	0	2	0	2	2	0	1	2	1	0	2	2	0	0	1	0	1	1	2	0	0	0	1	0
52	1	1	0	0	0	1	2	0	2	0	0	1	1	0	0	0	1	2	1	1	0	0	1	1	0	1	2	0	2	2	1	2	2	1	0	1	1	0	0	0	0	1	1	2	0	0	0	1	0
53	1	1	0	0	0	1	1	2	1	0	1	1	1	1	0	0	0	1	1	1	0	0	0	2	0	0	1	0	1	0	0	2	2	2	2	2	0	0	0	0	0	1	1	2	1	1	0	0	0
54	0	1	0	0	0	1	2	2	1	0	1	0	1	1	0	0	0	2	0	0	0	0	0	2	0	0	1	0	1	1	0	2	2	1	1	2	1	0	0	0	0	0	0	2	0	0	1	0	0
55	0	0	1	0	1	1	1	2	1	0	1	0	0	0	0	0	0	1	1	1	0	0	0	2	0	0	1	0	1	1	0	1	2	1	0	2	1	1	1	0	0	1	1	1	1	0	0	2	0
56	1	1	1	0	0	2	2	0	2	0	0	1	2	1	0	1	0	1	1	1	0	0	1	1	0	1	1	0	2	0	0	0	1	1	0	2	1	0	0	0	1	0	0	1	1	1	1	2	0
57	0	1	0	0	0	2	2	2	1	0	0	0	0	0	0	0	0	1	1	1	0	0	1	1	1	1	1	0	1	1	1	2	2	0	0	0	1	0	0	1	0	0	0	2	0	0	0	1	0
58	0	1	0	0	0	1	2	1	1	0	0	0	0	0	0	0	0	2	0	0	2	0	0	2	0	0	2	0	2	1	1	2	2	0	0	1	2	1	1	1	0	1	1	1	1	0	1	0	0
59	1	0	0	0	0	1	1	2	0	0	2	0	1	2	0	0	0	2	0	0	0	0	0	2	0	0	2	0	2	2	0	1	2	1	0	2	2	0	0	2	0	2	2	2	1	1	0	0	1
60	1	2	0	0	0	1	1	1	1	1	1	0	0	0	0	0	0	0	2	2	0	0	0	2	0	0	2	1	2	1	2	2	2	0	0	1	2	0	0	0	1	0	0	1	1	0	0	2	0
61	1	2	0	0	0	0	2	2	2	0	0	0	0	0	0	0	0	0	2	2	0	0	0	2	0	0	0	0	1	0	0	0	0	2	0	2	1	1	0	0	0	1	0	1	0	0	0	1	0
62	1	1	1	0	1	1	1	2	1	0	1	1	1	0	0	0	0	0	2	2	0	0	0	2	0	0	1	1	1	1	0	2	2	1	0	1	2	0	0	1	0	1	1	1	1	0	0	1	1
63	1	2	1	0	0	1	2	0	2	0	0	0	0	0	0	0	0	0	2	2	0	1	0	2	0	0	1	1	2	1	1	2	2	1	0	2	1	0	0	0	0	0	0	1	1	1	1	1	1
64	0	1	0	0	0	1	2	2	1	0	0	1	2	1	0	0	0	1	1	1	1	1	0	2	0	0	2	0	2	1	0	1	1	0	0	1	0	0	0	1	0	0	0	2	0	1	0	2	0
65	1	1	0	0	0	1	2	2	1	0	0	1	1	0	0	0	0	0	1	1	0	0	0	2	0	0	2	0	2	2	1	2	2	2	0	2	1	0	0	1	0	1	1	2	1	2	0	0	0
66	1	2	1	0	0	0	1	2	0	0	2	0	0	0	0	0	0	2	0	0	0	1	0	2	0	0	1	0	2	1	0	1	1	1	0	1	1	0	0	0	0	1	1	1	1	0	0	0	1
67	0	0	0	0	0	1	2	0	2	0	0	0	0	0	0	0	0	1	0	0	1	0	0	2	0	0	2	1	2	2	0	1	2	1	0	2	1	0	0	0	0	0	0	2	1	0	0	0	0
68	1	2	0	0	0	0	2	1	1	0	1	0	0	0	0	0	0	2	0	0	1	0	0	2	0	0	2	0	1	1	1	0	1	2	0	2	2	0	0	2	0	0	0	2	1	0	1	2	0
69	0	2	0	0	0	0	2	0	2	0	0	0	1	1	0	0	0	1	1	1	0	0	1	1	0	0	2	0	2	1	0	2	2	2	2	2	2	0	0	1	0	2	2	2	1	1	0	1	0
70	1	0	0	0	0	0	2	2	2	0	1	0	1	1	0	1	0	1	1	1	0	1	0	2	0	0	1	1	2	1	0	2	2	0	0	1	1	0	0	1	0	1	0	0	2	0	0	0	1
71	0	0	0	0	0	2	1	0	2	0	0	1	1	0	0	0	0	1	1	1	0	0	1	1	0	0	2	0	2	1	0	1	1	2	0	2	2	1	1	0	0	1	1	2	1	0	0	1	1
72	0	2	1	0	0	1	2	1	2	0	1	1	1	0	0	0	0	0	1	2	0	0	0	2	0	1	1	0	1	1	1	0	0	2	0	2	0	0	0	0	0	0	0	2	0	2	1	1	0
73	1	0	0	0	0	1	2	0	2	0	0	0	1	1	0	0	0	2	0	0	1	0	0	2	0	0	1	1	2	0	1	1	1	1	0	2	1	0	0	0	0	1	0	1	0	0	0	1	0
74	0	1	1	0	0	1	1	1	1	0	1	1	1	0	0	0	0	0	1	2	0	0	0	2	0	1	2	0	2	2	0	2	2	0	0	1	2	0	0	0	1	0	0	1	1	0	0	1	0
75	0	1	1	1	1	1	2	1	2	0	0	0	0	0	0	0	0	0	1	1	1	0	1	1	0	0	1	0	2	1	0	0	1	2	0	2	2	0	0	0	1	0	0	2	0	1	1	1	0
76	1	2	0	0	0	0	1	2	1	0	0	1	2	1	0	0	1	2	0	0	1	0	0	2	0	0	1	0	2	1	0	2	2	0	0	0	1	0	0	0	0	1	1	2	2	2	0	0	0
77	0	1	0	0	0	1	2	2	2	0	0	1	1	0	0	0	0	1	2	2	0	0	0	2	0	0	0	0	1	0	0	1	1	1	0	1	1	0	0	1	0	1	1	1	0	0	0	2	0
78	0	1	1	1	1	2	2	2	1	0	0	0	0	0	0	0	0	2	0	0	1	0	1	1	1	0	2	1	1	1	0	1	1	1	0	2	1	0	0	0	0	0	0	2	2	0	0	1	1
79	0	2	0	0	0	0	1	1	2	0	0	1	1	0	0	0	1	2	1	1	0	0	0	2	0	0	2	0	2	2	1	0	0	2	0	1	2	0	0	0	0	0	0	2	0	0	1	1	0
80	0	1	0	0	0	2	1	1	1	0	2	1	0	0	0	1	0	2	0	1	0	0	2	0	0	1	1	2	2	1	2	1	2	0	0	2	1	0	1	0	1	0	0	1	0	0	0	2	0
81	1	1	0	0	0	1	2	1	1	0	1	1	2	1	0	0	0	0	2	1	1	0	0	2	0	0	1	1	2	1	0	0	0	2	0	1	1	1	1	0	0	0	0	2	0	1	0	1	0
82	0	1	0	0	0	1	2	2	2	1	1	1	2	1	0	1	0	0	1	1	1	0	1	1	1	1	1	0	2	1	1	2	2	0	0	0	1	0	0	2	0	0	0	2	0	0	0	2	0
83	1	1	0	0	0	1	2	0	2	0	0	0	0	0	0	0	0	0	1	2	0	0	0	2	0	0	1	0	1	1	0	2	2	1	1	2	2	0	1	0	1	0	0	2	1	0	0	1	0
84	0	1	0	0	0	1	2	2	2	0	0	1	1	0	0	0	0	0	1	2	0	0	0	2	0	0	2	1	2	2	0	1	2	1	0	2	1	0	0	1	0	0	0	2	0	0	0	2	0
85	1	2	0	0	0	1	2	1	2	0	0	0	1	1	0	0	0	0	1	1	1	0	0	2	0	0	1	0	2	1	0	1	1	1	0	1	2	0	0	1	1	1	1	1	0	1	0	2	0
86	0	1	0	0	0	0	2	0	1	0	0	1	2	1	0	1	0	1	1	1	0	0	1	1	0	0	1	0	1	1	0	1	2	1	0	2	2	0	0	1	0	1	0	0	0	0	0	1	0
87	1	1	0	0	0	2	2	0	2	0	0	0	0	0	0	0	0	0	2	0	1	0	1	1	0	0	2	0	2	2	0	1	1	1	1	2	1	1	1	0	0	0	0	2	0	0	0	2	0
88	1	1	0	0	0	0	2	1	2	0	0	1	1	0	1	1	0	1	1	1	1	0	0	2	0	0	1	1	2	1	1	1	2	2	0	2	1	0	0	0	0	0	0	2	0	0	1	1	0
89	1	2	1	1	1	1	1	2	0	0	0	0	1	1	0	0	0	2	0	0	0	0	0	2	0	0	1	1	2	1	1	1	1	1	0	1	2	0	0	1	0	0	0	1	0	0	0	2	0
90	1	1	0	0	0	0	2	2	1	0	0	0	0	0	0	0	0	0	2	2	0	1	0	2	0	0	1	1	1	1	0	1	1	2	1	1	1	0	0	1	0	1	0	0	1	1	0	1	0
91	0	1	0	0	0	0	2	0	2	0	0	1	2	2	0	0	0	0	2	2	0	0	0	2	0	0	0	1	1	0	1	2	1	1	0	2	0	0	0	0	0	0	0	0	0	1	1	1	0
92	0	1	0	0	0	1	1	1	2	0	0	0	0	0	0	0	0	1	1	1	0	0	0	2	0	0	1	0	1	1	0	0	1	2	1	2	2	0	1	1	1	0	0	1	0	0	1	1	0
93	0	1	0	0	0	1	1	2	1	0	1	0	0	0	0	0	0	2	0	0	1	0	0	2	0	0	2	0	2	2	1	0	0	2	1	2	1	0	0	1	0	0	0	1	0	0	0	1	1
94	0	1	0	0	0	1	1	2	0	0	1	1	0	0	0	1	0	2	0	0	0	0	0	2	0	0	1	1	2	1	0	0	0	2	0	1	2	0	0	0	0	0	0	2	1	0	1	1	0
95	1	1	0	0	0	0	2	2	1	0	1	0	1	1	0	0	0	1	1	1	1	0	0	2	0	2	0	0	1	1	0	0	0	2	0	2	2	0	0	1	0	0	0	1	0	1	0	2	0
96	1	1	0	0	0	1	2	2	2	0	0	0	1	1	0	0	0	0	1	2	0	0	0	2	0	0	1	1	2	1	0	1	1	1	1	1	1	0	0	0	0	0	0	1	0	0	0	1	1
97	0	1	1	1	1	1	1	2	1	0	1	0	0	0	0	0	0	0	1	2	0	0	1	1	1	1	1	0	2	2	1	0	0	2	0	2	1	0	0	0	0	0	0	2	0	1	0	1	0
98	1	1	0	0	0	1	1	2	1	0	1	1	1	1	0	0	0	1	1	1	0	0	1	1	1	1	1	0	2	2	0	0	1	2	0	2	1	0	0	0	0	0	0	1	0	0	0	0	1
99	0	1	0	0	0	1	2	1	2	0	0	0	0	0	0	0	0	1	1	1	1	1	0	2	0	0	1	0	1	1	0	1	2	1	0	2	0	0	0	0	0	1	1	2	1	1	0	1	0
100	0	1	1	0	1	1	2	0	2	0	1	0	0	0	0	0	0	2	0	0	1	0	0	2	0	0	1	1	2	2	0	0	1	2	1	2	1	0	0	0	0	0	0	1	1	1	0	2	0
101	0	1	0	0	0	1	2	2	1	0	0	0	0	0	0	0	1	1	1	1	1	0	0	2	0	0	1	1	1	1	0	0	0	2	1	2	1	0	0	1	0	1	1	1	1	0	0	1	0
102	0	2	0	0	0	0	1	1	1	0	1	0	0	0	0	0	0	1	1	1	0	0	2	0	1	1	2	0	2	2	0	1	1	1	0	1	2	0	0	1	0	0	0	2	0	0	0	2	0
103	0	2	0	0	0	1	2	1	2	0	0	0	0	0	0	0	1	1	1	1	1	0	2	0	0	1	1	0	2	0	0	1	2	1	0	2	2	0	0	1	1	0	0	1	0	1	0	2	0
104	1	1	0	0	0	1	2	1	2	0	0	0	1	0	0	0	1	1	2	2	1	0	0	2	0	0	1	1	2	1	0	0	1	2	0	2	0	0	0	1	0	0	0	1	0	0	0	2	0
105	0	0	0	0	0	2	1	2	1	0	1	0	0	0	0	0	0	0	1	2	0	0	0	2	0	0	2	0	2	2	0	1	1	1	0	2	0	0	0	0	0	0	0	2	2	0	0	1	0
106	1	1	2	0	1	0	2	2	1	0	0	0	0	0	0	0	0	0	1	1	0	0	1	1	0	0	1	0	2	1	0	2	1	2	1	2	1	0	0	0	0	0	0	2	0	0	0	1	1
107	0	1	1	0	0	1	2	2	1	0	0	0	0	0	0	0	0	1	1	0	1	0	0	2	0	0	1	0	2	1	0	1	1	1	0	2	1	0	0	1	0	0	1	1	0	1	0	2	0
108	0	2	0	0	0	1	1	1	1	0	0	0	1	1	0	0	1	2	0	0	1	0	0	2	0	0	2	0	2	2	0	1	1	0	0	1	0	0	0	0	0	0	0	2	0	1	1	0	0
109	0	1	0	0	0	1	2	2	1	0	0	1	1	1	0	0	0	0	2	2	1	0	0	2	0	0	2	1	2	2	0	0	0	1	0	2	1	0	0	1	0	0	0	2	1	0	0	2	0
110	1	2	0	0	0	1	1	2	1	0	1	0	1	1	0	0	0	1	1	1	1	0	0	2	0	2	1	0	2	1	1	0	0	1	1	2	1	0	0	1	0	0	0	2	0	2	0	1	0
111	1	1	0	0	0	1	2	1	2	0	1	0	0	0	0	0	0	2	0	1	1	0	0	2	0	0	1	1	2	1	1	1	2	2	1	2	2	0	0	2	0	0	0	2	1	0	1	0	0
112	0	1	0	0	0	2	1	2	0	0	1	1	2	2	0	0	0	0	2	2	0	0	1	1	0	0	1	1	1	1	0	1	1	1	1	1	2	0	0	0	1	0	0	1	0	0	1	1	0
113	1	1	0	0	0	1	2	2	1	0	1	1	2	1	0	1	0	0	2	2	0	0	1	1	0	1	1	1	1	1	1	2	2	0	0	0	1	0	0	1	0	0	0	2	0	1	0	2	0
114	1	2	1	1	1	1	2	2	1	0	0	0	0	0	0	0	0	0	2	2	0	0	0	2	0	0	2	0	2	0	0	0	1	0	0	2	2	0	0	1	0	1	1	1	1	0	0	1	0
115	1	1	0	0	0	1	2	1	1	0	0	0	0	0	0	0	0	1	1	1	0	0	0	2	0	0	2	0	2	2	0	1	1	1	0	2	1	0	0	1	0	0	0	1	0	0	0	2	0
116	1	1	1	1	1	2	2	1	2	0	0	0	2	2	0	0	0	1	1	1	0	0	1	1	1	1	2	0	2	2	0	1	1	1	0	1	1	1	1	0	1	0	0	2	0	0	0	1	1
117	1	1	1	1	1	2	2	1	2	0	0	0	0	0	0	0	0	0	2	2	0	0	0	2	0	0	2	0	2	2	0	2	2	0	0	1	2	0	1	0	1	0	0	2	0	0	0	1	0
118	0	1	0	0	0	1	1	1	1	0	1	0	0	0	0	0	0	0	1	1	1	0	0	2	0	0	1	1	2	0	1	0	0	2	0	2	2	0	1	0	1	0	0	2	1	0	0	2	0
119	0	2	0	0	0	1	1	2	1	0	1	0	1	1	0	0	0	0	2	1	1	0	1	1	1	1	2	0	2	1	0	1	1	2	1	1	0	0	0	0	0	1	1	2	1	0	1	0	0
120	1	2	1	0	0	1	1	1	1	0	1	0	0	0	0	0	1	1	2	2	1	0	1	1	1	1	2	0	2	2	0	2	2	2	1	2	2	0	0	2	0	0	0	1	0	1	0	1	0
121	1	1	0	0	0	0	1	2	1	0	1	1	1	0	0	0	0	1	1	1	0	0	0	2	0	0	2	0	2	2	0	1	1	2	1	2	2	0	0	1	0	0	0	1	0	0	0	1	1
122	1	0	0	0	0	1	2	1	2	0	0	0	0	0	0	0	0	1	1	1	1	0	0	2	0	0	2	1	2	1	2	1	1	1	0	1	1	0	0	0	0	0	0	1	1	0	0	1	0
123	0	2	0	0	0	0	2	1	2	0	0	0	1	0	0	1	0	0	2	2	0	0	0	2	0	0	2	0	2	2	0	0	0	2	0	2	2	0	0	1	0	0	0	1	0	0	0	1	0
124	0	2	0	0	0	1	1	2	0	0	1	1	2	1	0	0	0	1	1	1	0	0	1	1	0	0	2	0	2	1	0	2	2	1	0	2	1	0	0	0	0	0	0	2	0	0	0	1	0
125	0	1	0	0	0	1	2	1	2	0	0	1	2	1	0	0	0	0	2	2	0	0	0	2	0	0	1	1	2	0	1	1	1	0	0	0	1	1	0	0	0	0	0	1	0	0	0	2	0
126	1	2	0	0	0	1	0	2	1	0	0	1	1	0	0	0	0	0	2	2	0	0	1	1	0	1	1	0	2	1	0	2	2	1	1	1	1	0	0	1	0	0	0	2	0	0	0	1	1
127	0	2	1	0	0	1	2	1	2	0	0	0	1	0	1	1	0	1	1	1	0	1	0	2	0	1	2	0	2	2	0	0	0	1	0	1	2	1	1	1	0	1	0	1	2	1	0	1	1
128	1	1	0	0	0	0	1	2	1	0	0	0	1	1	0	0	0	1	1	1	0	0	0	2	0	0	1	0	2	1	0	2	2	0	0	1	1	0	0	1	1	1	1	1	1	1	0	1	0
129	1	2	0	0	0	0	2	0	2	0	0	1	1	0	0	0	0	2	0	0	1	0	1	1	0	1	0	0	2	1	0	0	1	2	1	2	1	1	0	0	0	1	1	2	1	1	0	1	0
130	0	1	0	0	0	2	1	1	1	0	1	0	1	1	0	0	0	1	1	1	0	0	1	1	1	1	1	2	2	2	0	1	1	1	0	2	1	0	0	1	0	0	0	2	0	0	0	2	0
131	0	1	0	0	0	0	0	1	1	0	1	0	0	0	0	0	1	2	0	0	1	0	1	1	0	0	2	0	2	2	2	2	2	2	0	2	2	0	0	1	0	0	0	0	0	0	0	2	0
132	1	1	0	0	0	1	2	1	2	0	0	1	1	0	0	0	0	0	2	2	1	0	0	2	0	0	1	0	1	1	1	1	2	1	1	1	0	0	0	0	0	0	0	2	0	2	0	2	0
133	0	0	0	0	0	2	1	1	1	0	1	0	1	1	0	0	1	2	1	1	0	0	0	2	0	0	1	0	2	1	0	1	1	1	0	1	2	0	0	0	0	0	0	2	0	0	0	2	0
134	1	1	0	0	0	2	2	2	2	0	0	1	1	0	0	0	0	0	2	2	0	0	2	0	0	0	0	1	1	0	1	2	2	1	1	1	0	0	0	0	0	0	0	2	1	0	0	1	0
135	1	2	0	0	0	0	1	2	1	0	1	1	1	0	0	0	0	0	1	1	1	0	0	2	0	0	2	0	2	2	1	0	0	0	0	1	0	0	0	0	0	0	0	2	0	0	0	2	0
136	0	2	0	0	0	1	1	1	1	0	1	1	1	1	0	0	0	0	2	2	0	0	1	1	0	0	2	0	2	2	2	1	2	2	0	2	1	1	1	0	0	1	1	2	2	0	0	1	1
137	1	2	0	0	0	0	1	0	2	0	0	1	1	0	0	0	1	2	1	1	0	0	0	2	0	0	2	0	1	1	1	1	1	0	0	1	1	0	0	0	0	1	1	1	0	0	0	2	0
138	0	1	0	0	0	1	1	1	1	0	1	1	1	0	0	0	0	0	2	2	0	0	0	2	0	0	2	0	2	2	1	0	1	1	0	2	1	1	1	0	0	0	0	2	0	1	0	1	1
139	1	1	0	0	0	1	0	2	0	0	2	0	0	0	0	0	0	0	2	1	1	0	1	1	1	2	2	0	2	2	0	2	2	0	0	1	0	0	0	0	0	1	0	1	1	0	0	0	2
140	0	2	1	0	0	1	1	2	0	0	1	1	1	0	0	0	0	1	0	0	1	0	0	2	0	0	0	1	1	0	0	1	1	1	1	2	2	0	0	1	0	0	0	2	0	2	1	0	0
141	0	0	0	0	0	2	2	1	2	0	0	0	0	0	0	0	0	0	1	1	0	0	0	2	0	1	1	0	2	0	0	1	2	0	0	2	2	0	1	0	1	1	1	1	0	0	0	2	0
142	0	1	0	0	0	1	1	1	2	0	0	1	2	0	0	0	0	1	1	1	0	0	0	2	0	0	1	0	2	2	0	0	1	2	0	2	2	0	0	1	0	1	1	2	1	1	1	1	0
143	1	2	0	0	0	1	2	2	1	1	1	1	0	0	0	1	0	0	2	2	0	0	0	2	0	0	1	1	2	1	1	2	2	0	0	1	1	0	0	1	0	0	0	2	0	1	0	2	0
144	1	1	0	0	0	2	1	2	0	0	1	0	1	1	0	0	0	1	1	1	1	0	0	2	0	0	1	0	2	0	0	1	1	2	0	2	1	1	0	1	0	1	1	2	1	2	0	2	0
145	0	0	0	0	0	2	1	1	2	0	0	0	0	0	0	0	0	2	0	0	0	0	1	1	0	1	2	0	2	2	0	2	2	0	0	1	1	0	0	1	0	0	0	2	0	0	0	0	1
146	1	0	1	0	1	1	0	1	1	1	1	0	1	0	0	0	0	0	2	2	0	0	0	2	0	0	1	0	1	1	1	1	1	2	1	2	2	1	0	0	0	0	0	2	1	0	0	1	0
147	1	1	0	0	0	1	1	2	0	0	1	1	2	1	0	0	0	0	2	2	0	0	1	1	1	1	1	1	2	1	0	1	1	1	1	1	2	0	0	1	1	0	0	2	0	0	0	1	1
148	1	0	0	0	0	2	2	0	2	0	0	1	1	0	0	0	0	0	2	2	0	0	0	2	0	0	1	0	1	1	1	0	1	2	0	2	0	0	0	1	0	0	0	1	0	0	1	1	0
149	1	0	0	0	0	2	2	2	1	0	0	1	1	0	0	0	0	1	2	2	0	0	0	2	0	0	1	0	1	0	0	0	2	1	0	2	2	0	0	0	0	1	1	1	1	1	0	1	1
150	0	1	0	0	0	1	2	0	2	0	0	0	1	1	0	0	1	1	1	1	0	0	1	1	1	2	2	0	2	2	0	2	2	0	0	1	1	0	0	2	0	0	0	1	0	0	1	0	0
151	1	1	0	0	0	0	2	1	1	0	0	0	0	0	0	0	0	1	1	1	0	0	0	2	0	0	1	0	2	0	0	2	2	0	0	1	1	0	0	0	0	1	1	2	1	1	0	0	0
152	1	0	0	0	0	1	1	1	0	1	2	0	0	0	0	0	0	0	2	2	0	0	0	2	0	0	1	1	2	1	1	1	2	2	1	2	1	0	0	0	0	0	0	2	0	2	0	1	0
153	1	2	0	0	0	1	1	2	0	0	2	0	0	0	0	0	0	1	0	0	0	0	1	1	0	0	0	1	1	0	1	1	0	0	0	2	1	0	0	0	0	0	0	1	0	0	0	0	1
154	1	1	0	0	0	1	1	2	1	0	1	0	0	0	0	0	0	1	1	1	0	0	1	1	0	0	2	0	2	2	0	0	1	1	0	2	1	0	0	0	0	0	0	0	0	0	0	2	0
155	0	1	0	0	0	2	2	1	2	0	0	1	0	0	0	0	0	0	2	2	0	0	0	2	0	0	2	0	2	2	0	2	2	1	0	1	1	1	1	0	0	0	0	2	1	0	0	1	0
156	1	1	0	0	0	0	2	2	2	0	0	0	2	1	1	1	0	0	2	2	0	0	0	2	0	0	1	0	2	1	0	2	2	2	1	2	2	1	1	0	0	1	1	2	1	0	0	2	0
157	1	1	0	0	0	0	2	2	2	0	0	2	2	1	0	0	0	1	1	1	1	0	0	2	0	0	1	0	2	1	0	0	2	0	0	2	0	0	0	1	0	0	1	2	1	0	0	2	0
158	1	1	0	0	0	1	1	1	1	1	2	0	1	1	0	0	0	0	2	2	0	0	0	2	0	0	1	0	2	2	0	2	2	0	0	0	2	0	0	2	0	0	0	2	0	1	0	1	1
159	1	1	0	0	0	0	1	0	2	0	0	0	1	0	0	0	0	0	2	2	0	0	0	2	0	0	1	1	2	1	0	2	2	0	0	1	1	0	0	0	0	0	0	1	0	0	0	1	0
160	1	2	0	0	0	1	2	1	2	0	0	0	0	0	0	0	0	0	2	2	0	0	0	2	0	1	2	0	2	2	0	1	1	1	0	2	1	0	0	1	0	1	1	1	1	2	0	2	0
161	1	1	0	0	0	1	2	1	2	0	0	1	2	1	0	0	1	2	1	1	1	0	1	1	0	0	1	1	2	0	1	1	1	1	1	2	1	0	0	2	0	0	0	2	1	0	0	2	0
162	0	1	0	0	0	0	2	1	1	0	1	1	2	1	0	1	0	2	0	0	1	0	0	2	0	1	2	1	2	1	2	1	1	1	1	1	1	0	0	1	0	1	1	1	1	0	0	1	0
163	0	0	0	0	0	2	2	1	2	0	0	0	0	0	0	0	0	2	1	1	0	0	0	2	0	0	2	0	2	2	0	0	0	2	0	1	1	0	0	0	0	0	0	2	1	1	0	1	1
164	1	2	0	0	0	0	0	1	1	0	1	1	1	0	0	0	0	0	2	2	1	0	2	0	0	1	1	0	2	0	0	2	2	0	0	1	1	0	0	1	0	0	0	2	0	0	2	0	0
165	1	1	0	0	0	2	1	2	0	0	1	0	0	0	0	0	0	1	2	1	1	0	0	2	0	0	2	1	2	2	0	0	0	2	0	2	2	0	0	2	0	1	1	1	0	0	0	2	0
166	0	1	0	0	0	2	2	1	1	0	0	1	1	0	0	0	0	2	1	1	0	0	0	2	0	0	2	2	2	1	1	1	1	1	0	2	1	0	0	1	0	0	0	1	0	1	0	2	0
167	1	0	0	0	0	1	1	0	2	0	0	0	1	0	1	1	1	2	1	1	0	0	0	2	0	0	2	1	2	1	2	2	2	0	0	1	2	0	0	1	0	0	0	1	0	0	1	0	0
168	1	1	1	0	0	1	2	1	1	1	0	0	1	1	0	0	0	1	1	1	0	0	0	2	0	0	2	1	2	1	2	2	2	0	0	2	2	0	0	0	0	0	0	1	0	0	0	2	0
169	0	1	0	0	0	2	2	2	2	0	0	1	1	0	0	0	0	1	1	1	1	0	1	1	1	1	2	0	2	2	1	1	1	1	0	1	2	0	0	2	0	2	2	2	1	1	0	1	0
170	0	2	1	0	0	1	2	1	2	0	0	0	0	0	0	0	0	0	1	1	1	0	0	2	0	0	0	1	1	0	1	2	1	1	0	2	2	1	1	1	0	0	0	2	0	0	0	0	1
171	1	0	0	0	0	1	1	1	0	0	1	1	1	0	0	0	0	1	1	1	0	0	1	1	1	1	2	0	2	1	1	1	2	0	0	2	0	0	0	1	0	1	0	1	0	0	0	2	0
172	1	0	0	0	0	1	1	1	2	0	0	1	2	1	0	0	0	0	1	1	0	0	1	1	1	1	1	0	1	1	0	2	2	0	0	1	1	0	0	1	0	0	0	1	0	0	0	2	0
173	0	2	0	0	0	1	1	1	1	0	0	0	1	1	0	0	0	1	1	1	1	0	0	2	0	0	2	0	2	2	1	1	1	1	0	1	0	0	0	0	0	1	0	1	0	1	0	2	0
174	0	1	0	0	0	1	2	1	2	0	0	0	0	0	0	0	0	1	1	1	1	0	0	2	0	1	1	1	2	1	0	1	1	1	0	1	1	0	0	0	0	1	0	0	0	0	0	2	0
175	1	2	1	0	0	1	1	1	2	0	0	0	1	0	1	1	0	0	2	2	0	0	0	2	0	0	1	0	2	2	1	2	2	1	0	1	0	0	0	1	0	0	0	2	0	2	0	2	0
176	1	1	1	0	0	1	2	1	1	0	0	0	1	1	0	0	0	0	1	1	1	0	0	2	0	0	2	0	2	2	1	1	2	1	0	2	1	0	0	2	0	1	1	1	1	0	0	1	0
177	0	0	0	0	0	1	2	2	2	0	0	0	0	0	0	0	0	1	1	1	1	0	1	1	1	2	1	1	0	0	0	2	2	0	0	0	1	0	0	1	0	0	0	0	1	0	0	2	0
178	0	0	0	0	0	1	2	1	1	0	1	1	1	0	0	0	0	0	2	2	1	0	0	2	0	0	1	2	2	1	2	0	1	1	0	2	2	0	0	1	1	0	0	1	0	0	0	2	0
179	0	2	0	0	0	2	2	2	1	0	0	0	2	2	0	1	0	1	1	1	0	0	0	2	0	0	2	1	2	2	0	1	1	1	0	1	2	1	1	1	0	1	1	2	0	0	0	1	0
180	1	2	0	0	0	0	1	2	1	0	1	0	0	0	0	0	0	1	1	1	0	0	0	2	0	0	2	0	2	2	2	0	2	1	0	2	2	0	0	2	0	0	0	2	1	1	0	1	1
181	1	2	0	0	0	1	2	0	2	0	1	0	0	0	0	0	0	1	1	1	0	0	1	1	1	1	1	0	1	1	1	0	0	2	0	2	1	0	0	1	0	1	0	1	0	0	1	1	0
182	1	0	0	0	0	1	1	1	1	0	0	0	0	0	0	0	0	0	2	1	0	0	1	1	0	0	1	0	2	1	1	1	1	1	0	2	0	0	0	0	0	0	0	2	1	1	0	2	0
183	0	2	0	0	0	1	1	2	1	0	1	0	1	1	0	0	0	0	2	2	0	1	0	2	0	0	1	0	2	2	1	1	1	2	0	2	1	0	0	0	0	1	1	2	1	1	1	0	0
184	1	1	0	0	0	1	2	2	2	0	1	1	1	0	0	0	0	1	1	1	1	0	0	2	0	0	0	0	2	1	0	2	2	0	0	0	1	0	0	1	0	0	0	2	0	1	0	0	2
185	0	2	1	0	0	1	2	2	1	0	0	1	1	0	0	0	0	0	2	2	0	0	1	1	1	1	1	0	1	0	0	2	2	2	0	2	0	0	0	0	0	0	0	2	0	0	0	1	1
186	1	0	0	0	0	2	2	0	2	0	0	0	1	1	0	0	0	1	1	1	1	0	0	2	0	1	2	0	2	1	1	1	2	1	0	2	2	0	0	1	0	0	0	2	2	0	0	0	1
187	1	2	0	0	0	1	2	2	2	0	0	1	2	0	0	0	0	1	1	1	0	0	0	2	0	0	1	0	1	1	1	2	2	0	0	1	2	0	0	1	0	0	0	1	0	0	0	1	0
188	0	0	0	0	0	1	1	1	2	0	0	0	1	0	0	0	0	0	2	2	0	0	1	1	0	1	0	0	1	1	0	2	2	0	0	1	0	0	0	0	0	0	0	0	0	0	0	2	0
189	1	0	0	0	0	2	2	2	1	0	0	0	0	0	0	0	0	2	0	0	0	0	1	1	1	1	1	0	2	2	0	1	2	2	0	2	1	0	0	0	0	0	0	1	0	0	0	2	0
190	1	2	0	0	0	2	2	0	2	0	0	0	0	0	0	0	0	2	0	0	0	0	0	2	0	0	1	1	2	1	1	1	1	1	0	1	1	0	0	1	1	1	1	2	1	0	0	2	0
191	0	1	0	0	0	0	2	0	2	0	0	0	0	0	0	0	0	0	1	1	0	0	0	2	0	0	1	1	1	1	0	2	2	2	0	2	1	1	1	0	0	0	0	0	0	0	0	1	1
192	1	1	0	0	0	1	1	1	2	0	0	0	0	0	0	0	0	0	2	2	0	1	0	2	0	1	2	0	2	1	1	1	2	2	0	2	1	0	0	1	0	1	1	1	1	1	0	1	0
193	0	1	0	0	0	1	2	1	1	0	0	2	2	1	0	0	1	1	2	2	1	0	0	2	0	0	2	1	2	2	0	1	1	1	0	2	1	0	0	0	0	1	1	1	1	2	0	2	0
194	1	2	0	0	0	2	1	1	2	0	1	1	1	0	0	0	0	1	2	1	1	0	0	2	0	1	2	0	2	2	0	1	1	2	1	2	1	0	0	1	0	0	0	2	0	2	0	0	2
195	1	0	0	0	0	2	1	1	2	0	0	0	0	0	0	0	0	0	2	2	1	0	0	2	0	0	1	2	2	2	0	0	0	1	0	1	0	0	0	1	0	1	0	1	0	0	0	1	1
196	1	2	0	0	0	1	2	1	2	0	1	0	0	0	0	0	0	2	0	1	1	0	0	2	0	1	1	1	2	0	1	0	1	1	0	2	1	0	0	0	0	0	0	2	1	1	0	2	0
197	0	2	0	0	0	1	2	2	2	0	0	1	1	0	0	0	0	2	0	0	0	0	0	2	0	0	2	0	2	2	0	1	2	1	0	1	2	0	0	1	0	1	1	2	1	0	0	2	0
198	0	2	1	1	1	1	2	2	2	0	0	1	1	0	0	0	0	0	2	2	0	1	1	1	1	1	2	1	2	1	2	1	2	2	1	2	1	0	0	1	1	0	0	2	0	2	0	2	0
199	0	1	0	0	0	1	1	2	0	0	1	1	1	1	0	0	1	2	1	2	0	0	0	2	0	0	0	0	2	0	0	1	1	2	0	2	2	0	0	1	0	1	1	1	1	1	0	2	0
200	1	2	0	0	0	0	1	2	1	0	0	1	1	0	0	0	0	0	2	2	0	0	0	2	0	0	2	0	2	2	1	0	1	2	0	2	1	0	0	1	0	0	0	2	1	0	0	2	0
201	0	2	0	0	0	1	2	2	2	0	1	0	1	1	0	0	1	2	0	0	1	0	0	2	0	0	1	0	2	1	1	2	2	1	0	1	2	0	0	1	0	1	1	2	1	0	1	1	0
202	1	1	1	0	0	2	2	1	1	0	1	0	0	0	0	0	0	0	2	2	0	0	0	2	0	0	2	1	1	1	0	1	1	1	1	2	1	0	0	0	0	0	0	1	0	1	0	2	0
203	0	1	0	0	0	1	2	1	2	0	1	0	1	0	0	0	0	2	0	1	1	0	0	2	0	0	2	1	2	1	1	2	1	2	1	2	0	0	0	0	0	0	0	2	0	0	0	1	1
204	1	2	0	0	0	1	2	1	2	0	1	0	0	0	0	0	0	2	1	1	0	0	0	2	0	0	1	1	1	1	0	1	1	1	1	2	1	0	0	1	1	0	0	1	1	0	0	2	0
205	1	1	0	0	0	0	1	1	1	1	1	1	2	1	0	0	0	1	1	1	1	0	2	0	1	1	2	0	2	2	1	1	1	1	0	1	2	0	1	1	1	0	0	2	1	1	0	2	0
206	0	2	0	0	0	0	2	2	1	0	0	0	1	1	0	0	0	1	0	0	0	0	0	2	0	0	2	1	2	1	2	2	2	0	0	1	1	0	0	0	0	0	0	2	0	1	0	2	0
207	0	1	1	0	0	2	1	0	2	0	0	0	0	0	0	0	0	1	1	1	1	1	0	2	0	0	2	1	2	1	1	1	1	1	0	1	2	0	0	1	0	0	0	1	0	1	0	0	1
208	1	0	0	0	0	2	1	2	1	0	2	0	1	1	0	0	0	2	0	0	1	1	1	1	1	1	0	0	2	1	0	2	2	0	0	0	2	0	0	0	0	0	0	2	1	1	0	2	0
209	1	0	0	0	0	1	2	1	2	0	0	0	1	1	0	1	0	0	2	2	0	0	1	1	1	1	2	0	2	1	1	2	2	2	2	2	1	0	0	2	0	1	0	1	1	0	0	2	0
210	1	2	0	0	0	0	2	1	2	0	0	1	0	0	0	1	0	0	1	2	0	0	1	1	0	1	2	0	2	1	0	1	1	1	0	1	1	1	0	0	0	0	0	2	0	0	0	1	1
211	0	0	0	0	0	2	1	2	1	0	1	0	0	0	0	0	0	0	2	0	1	0	0	2	0	0	1	0	2	1	0	0	0	2	1	2	2	0	0	1	1	0	0	2	1	0	0	1	0
212	0	2	0	0	0	1	2	0	2	0	0	0	1	1	0	0	0	1	1	1	1	0	0	2	0	0	0	2	0	0	0	1	1	1	0	1	0	0	0	0	0	1	1	2	0	2	0	2	0
213	0	1	0	0	0	1	2	2	2	0	0	0	1	1	0	1	0	1	1	1	0	0	0	2	0	1	2	0	2	1	0	2	1	1	0	2	2	0	0	2	0	1	1	1	1	1	1	1	0
214	1	0	0	0	0	2	2	0	2	0	0	0	0	0	0	0	0	0	1	1	1	0	0	2	0	0	2	0	2	2	0	1	1	1	0	1	0	0	0	0	0	0	1	2	1	1	0	1	0
215	0	0	0	0	0	2	2	1	2	0	1	1	2	1	0	0	0	1	1	1	0	0	0	2	0	0	2	1	2	2	0	0	1	2	1	2	2	0	0	2	0	1	0	1	0	1	0	1	0
216	0	1	0	0	0	2	1	2	0	0	1	0	1	1	0	0	0	1	1	1	1	0	0	2	0	0	1	0	2	2	0	1	2	1	0	2	1	0	0	0	1	0	0	2	1	0	0	2	0
217	0	1	0	0	0	2	1	2	1	0	1	0	0	0	0	0	0	0	2	2	0	0	0	2	0	0	1	1	0	0	0	1	2	1	0	1	1	0	0	0	0	0	0	0	0	0	1	1	0
218	1	0	0	0	0	2	2	1	1	0	0	0	0	0	0	0	0	2	0	0	1	0	1	1	0	0	2	0	2	2	0	1	1	0	0	1	2	0	1	1	1	0	0	0	0	0	0	2	0
219	1	2	0	0	0	1	2	1	2	0	0	0	0	0	0	0	0	1	1	1	1	0	0	2	0	0	2	0	2	2	1	2	2	2	0	2	1	0	0	2	0	0	0	1	0	1	0	1	1
220	0	2	0	0	0	0	2	1	2	0	0	0	0	0	0	0	0	1	1	1	0	0	1	1	0	0	2	0	2	2	1	1	1	1	0	1	2	0	0	1	1	0	0	2	0	0	0	1	1
221	1	1	0	0	0	1	1	2	0	0	2	0	0	0	0	0	0	1	1	0	1	0	0	2	0	0	1	0	2	1	1	1	1	1	1	1	1	0	0	1	0	1	1	2	1	2	1	1	1
222	1	2	1	0	1	1	2	0	2	0	0	1	2	1	0	1	0	2	0	0	1	0	1	1	1	1	0	0	2	1	0	1	2	1	0	2	2	0	0	2	0	0	0	1	0	0	0	1	0
223	0	1	0	0	0	2	2	1	2	0	0	0	1	1	0	0	0	1	1	1	1	0	0	2	0	0	2	0	2	2	0	1	1	0	0	1	2	0	0	1	0	0	0	2	1	1	0	1	0
224	1	0	0	0	0	2	2	2	2	0	0	0	0	0	0	0	0	1	2	1	1	0	1	1	0	0	1	1	2	1	0	0	0	1	0	1	1	0	0	1	0	2	2	2	1	1	0	0	1
225	1	2	1	0	0	1	1	2	0	0	0	1	0	0	0	1	0	0	2	2	0	0	1	1	0	0	2	0	2	2	0	1	1	1	0	1	1	0	0	0	0	0	0	1	0	0	0	2	0
226	0	1	1	0	0	2	1	2	0	0	2	2	2	2	0	0	0	2	0	0	1	0	0	2	0	0	2	0	2	1	0	2	2	0	0	0	2	0	0	1	1	0	0	2	1	0	0	1	1
227	1	0	1	0	1	1	2	1	2	0	0	1	1	0	0	1	0	1	1	1	0	1	1	1	0	0	1	0	2	1	0	2	2	0	0	1	1	0	0	0	0	0	0	2	0	0	0	2	0
228	1	0	0	0	0	1	2	0	1	0	0	0	0	0	0	0	0	1	1	1	0	0	0	2	0	0	1	0	2	2	0	2	2	1	0	1	0	1	1	0	0	0	0	1	1	0	0	2	0
229	1	1	0	0	0	1	2	2	2	0	0	0	0	0	0	0	0	2	0	0	0	1	0	2	0	1	0	1	1	0	0	2	2	1	0	2	0	0	0	0	0	1	1	1	1	2	0	2	0
230	1	1	0	0	0	2	2	2	1	0	1	0	0	0	0	0	0	2	1	2	0	0	1	1	1	1	0	1	1	0	0	2	2	0	0	0	2	0	0	1	0	0	0	2	2	0	0	2	0
231	1	2	0	0	0	0	1	2	0	0	1	0	1	1	0	0	0	0	1	2	0	0	0	2	0	0	1	1	2	0	1	0	2	0	0	2	1	0	0	0	0	1	1	2	0	0	0	2	0
232	0	2	0	0	0	1	0	2	0	1	2	0	0	0	0	0	0	0	2	1	1	0	0	2	0	1	2	0	2	2	1	1	1	0	0	1	2	0	0	2	1	0	0	2	0	0	0	1	1
233	1	0	0	0	0	1	2	2	0	0	0	0	0	0	0	0	0	1	1	1	1	0	1	1	0	0	1	0	2	1	1	1	1	1	0	2	1	0	0	0	0	0	0	2	0	2	0	2	0
234	1	1	0	0	0	0	2	2	1	0	0	2	2	0	0	0	1	2	1	2	0	0	0	2	0	0	1	0	1	1	1	1	1	1	1	1	2	0	1	1	1	0	0	2	0	0	1	1	0
235	0	0	0	0	0	1	1	2	1	0	2	0	1	0	1	1	0	2	1	1	1	0	0	2	0	0	1	0	1	1	0	1	1	1	0	2	0	0	0	0	0	0	0	1	0	0	0	1	0
236	1	1	0	0	0	1	1	2	0	0	0	0	2	2	0	0	0	1	1	1	0	0	0	2	0	0	2	0	2	0	0	2	2	0	0	1	1	1	1	0	0	1	0	1	0	0	0	2	0
237	0	2	0	0	0	1	2	2	1	0	0	0	0	0	0	0	0	1	1	1	1	0	1	1	1	1	2	1	2	1	2	1	1	0	0	1	2	0	0	1	1	2	1	2	1	0	0	0	0
238	1	1	1	1	1	2	1	2	0	0	1	0	1	1	0	0	0	0	2	1	1	0	0	2	0	0	1	0	2	1	0	2	2	0	0	1	1	1	0	0	0	0	0	1	0	0	1	0	0
239	1	1	0	0	0	1	1	2	1	0	1	0	0	0	0	0	0	1	1	1	1	0	0	2	0	0	2	0	2	2	0	1	1	1	1	2	2	0	0	1	0	1	1	2	1	1	0	2	0
240	1	1	0	0	0	0	2	1	2	0	1	0	0	0	0	0	0	2	1	1	0	0	1	1	0	0	2	0	2	2	0	1	1	1	1	1	1	0	0	1	0	1	0	1	0	1	0	2	0
241	0	1	0	0	0	0	2	1	2	0	1	0	1	1	0	0	0	1	1	1	1	0	0	2	0	0	1	0	1	1	0	1	1	2	1	1	1	1	1	0	0	2	2	2	1	1	0	2	0
242	1	2	0	0	0	0	1	1	1	1	2	0	1	1	0	0	1	2	1	1	1	0	0	2	0	1	1	0	2	0	0	1	1	1	0	2	2	0	0	2	1	0	0	1	0	1	0	1	0
243	1	2	0	0	0	2	2	1	2	0	1	1	2	0	0	0	0	1	1	1	0	0	0	2	0	0	0	0	1	1	0	0	1	1	0	2	1	0	0	2	0	1	1	1	1	0	0	1	0
244	1	2	0	0	0	0	2	1	2	0	0	2	2	2	0	0	0	1	1	1	0	0	1	1	0	1	1	1	1	1	1	1	1	1	0	2	1	0	0	0	0	1	1	2	1	0	0	2	0
245	1	0	1	0	1	1	1	1	1	1	1	0	0	0	0	0	0	0	2	1	1	0	0	2	0	1	0	1	2	0	1	0	1	1	0	2	0	0	0	0	0	0	0	1	0	0	0	1	1
246	1	1	0	0	0	1	1	2	1	0	1	0	0	0	0	0	0	2	0	0	0	0	0	2	0	1	1	0	2	1	0	2	2	0	0	1	2	1	1	1	0	1	0	1	0	0	0	2	0
247	1	1	1	0	0	2	1	1	1	0	1	1	1	0	0	0	0	1	1	1	1	0	0	2	0	1	2	0	2	1	0	1	0	2	1	2	1	0	0	2	0	0	0	1	1	1	0	2	0
248	0	0	1	0	1	1	2	1	2	0	0	0	0	0	0	0	0	0	2	2	0	1	0	2	0	0	0	1	2	0	1	1	2	1	0	1	1	0	0	0	0	0	0	1	1	0	1	1	0
249	0	0	0	0	0	1	1	2	1	0	1	1	1	0	0	0	0	0	2	2	0	0	0	2	0	0	1	0	2	2	1	1	1	1	1	1	2	0	0	2	0	0	0	2	0	1	0	2	0
250	0	2	0	0	0	0	1	2	0	0	1	1	2	1	0	0	0	1	1	1	1	0	0	2	0	0	1	1	1	1	1	0	0	2	0	2	1	0	0	1	0	2	2	2	0	1	0	1	1
251	1	0	0	0	0	1	1	2	1	0	1	0	0	0	0	0	1	2	1	1	0	0	1	1	1	0	2	0	2	2	0	1	2	1	0	2	1	0	0	1	0	0	0	1	0	1	1	0	1
252	0	0	0	0	0	2	1	1	1	0	1	1	1	0	0	0	0	1	1	1	0	0	0	2	0	0	2	1	2	1	2	1	2	2	0	2	2	0	0	1	1	1	1	2	1	1	0	1	0
253	1	1	0	0	0	2	2	1	2	0	0	0	0	0	0	0	0	1	2	2	0	0	1	1	1	1	2	0	2	2	1	1	1	2	2	2	1	0	0	2	0	0	1	1	1	0	0	1	0
254	0	0	0	0	0	1	1	1	1	1	1	0	1	1	0	0	0	0	1	1	1	2	0	2	0	0	1	0	2	2	1	0	2	0	0	2	1	0	0	0	0	2	2	2	1	1	0	2	0
255	0	1	0	0	0	1	2	2	1	0	0	0	0	0	0	0	0	1	1	1	0	0	0	2	0	0	1	0	2	1	0	1	1	1	0	2	1	0	0	1	0	0	0	0	0	0	0	1	0
256	0	2	0	0	0	0	2	1	2	0	0	1	1	0	0	0	0	1	1	1	0	0	0	2	0	0	2	1	2	2	0	1	1	2	2	2	2	0	0	1	0	0	0	2	1	0	0	1	1
257	1	1	0	0	0	1	1	1	1	1	2	0	0	0	0	0	0	0	2	2	1	0	0	2	0	1	2	1	2	2	0	1	1	1	0	1	2	0	0	1	0	1	0	0	1	1	0	2	0
258	1	1	0	0	0	1	2	2	2	0	0	0	0	0	0	0	1	1	2	2	0	1	0	2	0	0	2	0	2	2	1	1	1	2	2	2	1	0	0	2	0	1	1	2	1	0	0	1	0
259	1	2	0	0	0	1	2	1	2	0	1	0	1	1	0	1	0	1	1	1	0	0	1	1	0	0	2	0	2	1	0	2	2	0	0	0	2	0	0	1	0	0	0	2	1	0	0	1	0
260	0	2	0	0	0	1	2	0	2	0	0	0	1	1	0	0	0	1	1	1	0	0	0	2	0	0	2	1	2	2	1	1	0	0	0	2	1	0	0	0	0	0	0	2	0	1	0	2	0
261	1	2	0	0	0	0	1	1	2	0	0	1	1	0	0	0	0	1	1	1	1	0	0	2	0	1	1	1	0	0	0	1	1	0	0	1	1	0	0	0	0	0	0	2	0	0	0	0	1
262	0	1	0	0	0	1	1	1	1	0	0	1	1	1	0	0	0	0	2	2	0	0	0	2	0	0	2	1	2	1	2	1	1	0	0	1	0	0	0	0	0	1	1	1	1	1	0	0	1
263	0	2	0	0	0	1	0	2	0	0	2	0	1	0	1	1	0	1	1	1	0	0	0	2	0	0	2	0	2	1	1	1	2	0	0	2	2	0	0	1	0	0	0	1	0	0	0	1	1
264	0	1	0	0	0	1	2	2	1	0	0	0	0	0	0	0	0	1	0	0	0	0	0	2	0	0	2	0	2	2	0	2	2	0	0	0	1	0	0	1	0	0	0	2	1	0	0	1	1
265	0	2	0	0	0	1	1	2	1	0	1	1	0	0	0	1	0	1	1	1	0	0	0	2	0	0	2	1	2	1	2	0	0	2	0	2	1	0	0	1	0	0	0	2	1	1	0	1	1
266	1	1	1	0	0	2	2	2	2	0	0	0	0	0	0	0	1	2	1	1	0	0	0	2	0	1	1	0	2	1	0	1	1	1	0	2	1	0	0	1	0	0	0	2	1	0	0	1	1
267	1	2	0	0	0	0	1	1	2	0	0	0	1	1	0	0	0	1	1	0	1	0	0	2	0	1	2	0	2	1	0	1	1	1	1	1	2	0	0	1	0	0	0	2	0	0	0	1	0
268	1	1	0	0	0	1	1	2	1	0	1	1	1	1	0	0	0	1	1	1	0	0	0	2	0	1	1	2	1	1	0	0	2	2	1	2	1	0	0	0	0	0	0	1	0	1	0	2	0
269	1	1	0	0	0	0	2	1	2	0	0	0	0	0	0	0	0	1	1	1	0	0	1	2	0	0	0	1	1	0	0	2	2	0	0	1	1	0	0	1	0	1	1	2	0	0	0	0	1
270	0	1	0	0	0	2	1	2	0	0	0	0	0	0	0	0	0	0	2	2	0	0	0	2	0	0	2	1	2	1	2	1	1	2	0	2	1	1	0	1	0	0	0	1	0	0	0	1	0
271	1	0	0	0	0	1	1	2	0	0	1	0	1	0	1	1	0	2	0	1	0	0	0	2	0	0	1	0	2	1	0	0	2	0	0	2	1	1	1	0	0	2	1	2	1	0	0	1	1
272	1	0	0	0	0	2	2	2	1	0	1	0	0	0	0	0	0	1	2	2	0	0	0	2	0	0	1	0	2	2	0	1	1	1	0	1	2	1	1	1	0	0	0	1	0	0	0	1	1
273	0	1	0	0	0	2	2	1	2	0	0	1	1	0	0	0	0	1	1	1	0	0	1	1	0	0	2	0	2	2	0	1	1	1	0	2	1	0	0	0	0	0	0	2	1	1	1	1	0
274	1	2	0	0	0	0	2	1	1	0	1	0	0	0	0	0	0	0	1	1	0	0	0	2	0	0	2	1	2	1	2	1	1	1	1	1	0	0	0	0	0	0	0	2	1	0	0	2	0
275	1	1	0	0	0	0	1	1	2	0	0	0	2	0	1	1	0	0	2	2	0	0	0	2	0	0	2	0	1	0	0	0	0	1	0	1	1	0	0	1	0	0	0	2	1	0	0	2	0
276	1	0	0	0	0	2	2	1	2	0	0	0	1	1	0	0	0	1	1	1	1	0	0	2	0	1	1	1	1	1	1	0	0	2	0	2	1	0	0	0	1	0	0	1	0	1	0	1	0
277	0	2	0	0	0	1	2	1	1	0	1	1	0	0	0	0	0	2	1	2	0	0	0	2	0	0	1	0	2	1	0	0	1	1	0	2	1	0	0	1	0	0	0	2	0	0	0	2	0
278	1	1	0	0	0	1	2	1	2	0	0	0	1	1	0	0	1	2	0	0	1	0	0	2	0	0	2	0	2	2	0	0	0	2	0	2	2	1	1	1	0	0	0	2	0	0	0	1	1
279	1	1	1	0	0	2	1	2	2	0	1	1	2	1	0	1	0	0	2	2	1	0	1	1	1	2	1	0	2	1	1	0	1	2	1	2	0	0	0	0	0	0	0	2	0	2	0	2	0
280	1	1	0	0	0	2	2	2	1	0	0	1	1	0	0	0	0	0	1	1	1	0	0	2	0	0	1	1	2	2	0	1	2	1	0	2	0	0	0	0	0	2	2	2	0	1	0	1	0
281	1	1	0	0	0	1	2	1	2	0	0	0	0	0	0	0	0	0	2	2	0	0	0	2	0	1	1	1	2	1	1	2	2	2	0	2	1	0	0	0	1	1	1	2	2	0	0	0	1
282	0	2	0	0	0	1	2	1	0	0	0	2	2	2	0	0	0	1	1	1	1	0	1	1	0	0	1	1	1	1	0	1	2	1	0	2	1	0	0	1	0	0	0	1	0	1	0	2	0
283	1	1	0	0	0	1	1	1	2	0	0	0	0	0	0	0	0	0	2	2	0	0	1	1	0	0	1	1	2	0	1	1	1	1	0	1	1	0	0	0	0	0	0	2	0	1	0	2	0
284	0	1	0	0	0	0	2	2	2	0	0	1	2	2	0	0	0	2	0	1	1	0	0	2	0	0	1	1	2	1	1	1	1	1	0	2	1	0	0	1	0	0	0	1	0	0	0	2	0
285	1	2	0	0	0	0	1	2	0	0	0	2	2	1	0	0	0	0	2	2	0	0	1	1	1	2	1	0	2	2	0	1	0	0	0	1	1	0	0	0	0	1	1	1	1	2	0	0	1
286	0	1	0	0	0	0	1	1	2	0	0	0	0	0	0	0	0	0	2	1	1	0	0	2	0	1	2	1	2	1	2	1	1	1	1	1	1	0	0	0	0	0	0	1	0	0	0	0	2
287	0	0	1	0	1	1	2	1	1	0	0	0	0	0	0	0	0	1	1	1	0	0	1	1	1	1	1	0	2	2	1	1	1	0	0	1	1	0	0	0	0	0	0	2	0	0	0	2	0
288	1	2	0	0	0	2	0	2	0	0	2	1	1	1	0	0	0	1	2	2	0	0	0	2	0	0	1	2	2	1	1	0	1	0	0	2	2	0	0	0	0	0	0	1	0	0	0	2	0
289	0	0	0	0	0	1	1	1	1	0	1	1	2	1	0	0	0	1	0	0	0	0	0	2	0	0	1	0	1	1	1	0	2	0	0	2	2	0	0	1	0	0	0	2	1	0	0	1	0
290	0	1	0	0	0	2	1	2	1	0	1	0	1	1	0	0	0	0	2	2	0	0	0	2	0	0	2	0	2	2	1	0	0	1	0	1	2	0	0	1	0	0	0	1	1	0	0	2	0
291	1	1	0	0	0	1	2	2	0	0	0	0	0	0	0	0	0	1	1	2	0	1	0	2	0	0	1	0	2	0	0	1	1	1	0	2	2	1	1	1	0	0	0	0	0	0	1	1	0
292	0	0	0	0	0	1	1	2	1	0	1	0	0	0	0	0	0	2	1	2	0	0	1	1	0	0	1	1	2	1	0	0	0	2	0	2	1	1	1	0	0	1	1	2	0	2	0	2	0
293	1	1	0	0	0	0	2	0	1	0	1	0	1	1	0	0	0	0	2	2	0	0	1	1	0	0	1	0	2	1	1	0	2	0	0	2	2	0	0	1	0	0	0	2	1	1	1	2	0
294	0	1	0	0	0	1	1	2	1	0	0	1	1	0	0	0	0	1	0	0	1	0	1	1	1	1	1	0	1	1	0	0	0	2	0	1	0	0	0	1	0	1	1	1	1	1	0	1	0
295	0	1	0	0	0	1	2	1	2	0	0	0	0	0	0	0	0	2	0	0	0	0	0	2	0	0	1	0	1	1	0	0	1	2	0	2	1	0	0	0	1	0	0	1	1	0	0	2	0
296	1	2	1	0	0	1	2	1	1	0	0	1	1	0	0	0	0	1	0	0	1	0	0	2	0	0	2	0	1	1	1	0	1	2	0	2	0	0	0	0	0	0	0	1	0	0	0	1	1
297	0	1	0	0	0	1	2	1	2	0	1	0	0	0	0	0	1	2	1	1	0	0	1	1	0	0	2	0	2	1	0	1	1	1	0	2	1	0	0	0	0	0	0	1	0	1	0	1	0
298	0	0	0	0	0	2	1	0	2	0	0	0	0	0	0	0	0	1	1	1	1	0	0	2	0	1	1	0	2	1	0	1	1	0	0	2	2	0	0	0	0	0	0	2	0	1	0	2	0
299	0	0	0	0	0	2	2	0	2	0	0	0	1	2	0	0	0	0	1	1	1	0	0	2	0	1	1	0	1	1	1	1	1	1	0	1	1	0	0	0	0	1	1	2	1	0	0	1	1
300	1	1	0	0	0	0	0	1	1	0	1	0	1	0	0	0	0	2	0	0	1	0	0	2	0	0	1	1	2	0	1	0	0	1	0	1	2	0	0	1	0	0	0	1	1	0	0	0	1
301	0	2	0	0	0	0	1	1	1	0	1	0	1	1	0	0	0	1	1	1	1	0	1	1	0	0	1	0	2	1	0	0	1	1	0	2	1	0	1	0	1	1	0	1	0	1	0	0	0
302	0	0	0	0	0	1	1	1	1	0	1	1	1	0	0	0	0	1	1	1	0	0	0	2	0	1	1	1	1	1	0	2	2	0	0	1	1	0	0	2	0	1	1	1	1	0	0	0	0
303	0	2	0	0	0	1	2	2	1	0	0	0	0	0	0	0	0	2	0	0	1	0	0	2	0	0	2	0	2	2	0	2	2	0	0	1	1	0	0	1	0	1	1	2	1	0	0	2	0
304	0	1	0	0	0	2	0	2	0	0	2	0	0	0	0	0	0	2	0	0	1	1	0	2	0	0	1	1	2	0	1	1	1	2	1	2	2	1	0	0	0	1	1	1	1	0	0	0	0
305	0	2	0	0	0	1	2	2	1	0	0	0	2	2	0	0	0	1	1	1	0	0	1	1	0	0	1	2	1	0	1	1	1	0	0	1	2	0	0	1	1	0	1	2	1	1	0	0	1
306	0	0	0	0	0	2	2	2	1	0	0	1	1	0	0	0	0	2	1	1	0	0	0	2	0	1	1	1	2	1	0	0	1	1	0	2	2	1	1	0	1	1	1	2	1	1	0	2	0
307	0	1	0	0	0	1	1	1	2	0	0	0	0	0	0	0	0	1	1	1	1	1	0	2	0	0	1	1	2	1	0	1	1	1	0	1	2	0	1	1	1	1	1	2	0	0	0	2	0
308	0	1	0	0	0	1	2	1	1	0	0	1	0	0	0	0	0	0	2	2	0	0	1	1	0	1	1	1	2	1	1	1	2	1	0	1	2	0	0	1	0	0	0	2	0	0	0	2	0
309	1	2	0	0	0	1	1	2	1	0	1	0	0	0	0	0	0	2	0	1	1	1	0	2	0	0	1	0	2	2	0	1	1	1	0	1	1	0	0	1	0	0	1	2	1	1	0	1	1
310	0	1	0	0	0	0	2	1	2	0	1	0	0	0	0	0	0	0	2	2	0	0	1	1	1	1	1	0	2	1	1	0	0	2	0	2	1	1	1	0	0	0	0	2	0	0	0	1	1
311	0	1	0	0	0	0	2	2	2	1	1	0	1	0	0	0	1	2	0	0	2	0	0	2	0	0	2	1	2	2	0	1	1	1	0	2	2	0	0	2	0	0	0	1	0	0	0	1	1
312	1	0	0	0	0	1	1	1	2	0	0	0	0	0	0	0	0	0	2	2	0	0	0	2	0	0	2	0	2	2	1	0	1	2	0	2	0	0	0	1	0	0	0	2	0	0	0	0	1
313	1	1	0	0	0	1	2	2	2	0	1	2	2	1	0	0	0	0	2	2	0	0	1	1	0	1	1	0	2	1	0	2	2	0	0	1	2	0	0	1	0	0	0	2	1	0	0	0	0
314	1	2	0	0	0	1	2	0	2	0	0	0	1	1	0	0	0	1	1	1	0	0	0	2	0	0	2	0	2	2	0	2	2	0	0	1	1	0	0	1	0	1	1	2	1	1	0	2	0
315	1	1	0	0	0	2	2	1	2	0	0	0	0	0	0	0	0	0	2	2	0	1	0	2	0	0	2	2	2	1	1	1	1	2	1	2	1	0	0	0	0	0	1	2	1	0	1	1	1
316	0	0	0	0	0	2	1	2	0	0	2	0	0	0	0	0	0	1	1	1	1	0	0	2	0	1	0	1	1	0	0	1	1	1	0	2	2	0	0	0	0	0	0	2	1	1	0	1	0
317	0	0	0	0	0	1	2	2	2	0	0	0	0	0	0	0	0	1	2	1	1	0	1	1	1	1	2	0	2	1	1	1	1	2	1	2	1	1	1	0	0	0	0	2	0	0	1	0	1
318	1	1	0	0	0	2	2	1	1	0	1	0	1	1	0	0	0	1	2	2	0	0	1	1	0	1	1	1	2	1	0	2	2	1	0	2	1	0	0	0	0	0	0	1	0	0	1	1	0
319	0	0	0	0	0	2	1	2	1	0	1	1	1	0	0	0	1	2	1	1	0	0	0	2	0	0	2	0	2	1	0	1	1	1	0	2	1	0	0	1	0	0	0	2	1	1	0	2	0
320	1	1	1	0	0	1	2	1	2	0	0	1	1	1	0	0	0	1	1	1	0	0	0	2	0	0	2	1	2	1	2	2	2	0	0	1	2	0	0	1	0	0	0	0	0	0	0	1	1
321	1	2	0	0	0	1	2	1	1	0	0	0	0	0	0	0	0	2	0	0	0	0	0	2	0	0	2	1	2	2	0	1	1	2	1	2	2	0	1	1	1	0	1	1	0	1	0	1	0
322	1	2	0	0	0	0	1	2	0	0	2	0	0	0	0	0	0	1	1	1	1	0	0	2	0	1	1	0	2	1	0	2	2	0	0	1	2	0	0	1	1	1	1	2	1	2	0	1	0
323	1	2	0	0	0	1	1	2	0	0	1	1	1	0	1	1	0	0	2	2	0	0	0	2	0	0	2	1	2	2	0	2	2	0	0	0	2	0	0	1	0	1	0	0	0	0	0	0	0
324	1	1	1	1	1	1	2	2	2	0	0	1	2	2	0	0	0	1	1	1	0	0	0	2	0	0	2	0	2	2	1	1	1	2	0	2	2	0	0	1	0	1	1	2	1	0	0	2	0
325	0	1	0	0	0	1	2	2	2	0	0	1	0	0	0	0	0	0	1	2	0	0	0	2	0	0	2	0	2	2	1	1	1	1	0	2	2	0	1	1	1	0	0	2	0	0	0	2	0
326	1	1	0	0	0	1	1	1	1	0	0	0	0	0	0	0	0	1	1	1	1	0	1	1	0	0	2	0	2	2	1	2	2	1	0	1	2	0	0	1	0	1	1	1	1	0	1	1	0
327	0	1	0	0	0	1	2	2	1	0	0	0	0	0	0	0	0	0	2	2	0	0	0	2	0	0	0	2	1	0	0	1	1	2	0	2	1	0	0	0	0	1	0	1	0	0	0	1	0
328	0	0	0	0	0	2	1	1	1	0	1	0	0	0	0	0	0	1	0	0	1	0	0	2	0	0	1	2	2	2	0	2	2	0	0	1	1	0	0	0	0	1	1	2	0	0	0	1	1
329	0	1	0	0	0	1	2	2	2	0	0	0	0	0	0	0	0	1	0	0	0	0	1	1	0	0	2	0	2	2	0	2	2	0	0	1	1	0	1	0	1	0	0	0	0	0	1	1	0
330	0	2	0	0	0	0	2	2	1	0	0	1	1	0	0	0	0	1	1	0	1	0	1	1	0	0	2	1	2	1	2	1	1	2	0	2	1	0	0	2	0	0	0	2	1	0	0	1	1
331	1	0	0	0	0	2	2	2	2	0	0	0	1	1	0	0	0	1	1	1	1	0	1	1	0	1	1	0	2	2	0	1	1	0	0	1	1	0	0	1	0	1	1	1	1	1	0	2	0
332	1	2	0	0	0	1	1	2	0	0	2	0	2	2	0	1	0	2	0	0	1	1	0	2	0	1	1	1	1	1	0	0	0	2	1	2	2	0	0	1	1	0	0	2	1	1	0	2	0
333	0	2	1	0	0	1	1	2	0	0	1	0	0	0	0	0	0	2	0	0	1	0	0	2	0	0	2	0	2	1	1	0	0	2	0	2	0	0	0	0	0	0	0	1	0	0	0	2	0
334	1	1	2	0	1	0	1	1	1	0	0	0	0	0	0	0	0	1	1	1	1	1	0	2	0	0	1	0	2	1	0	1	1	1	0	1	2	0	0	0	0	0	0	0	0	0	0	1	1
335	1	0	0	0	0	2	2	2	1	0	1	0	1	1	0	1	0	2	0	0	0	0	1	1	0	0	1	0	2	1	1	0	1	2	1	2	0	0	0	0	0	0	0	2	1	0	0	2	0
336	1	0	0	0	0	2	2	0	2	0	0	1	1	1	0	1	0	2	0	0	2	0	0	2	0	0	1	0	1	1	1	0	0	2	1	2	2	0	0	1	0	0	0	2	1	1	0	2	0
337	1	1	0	0	0	1	2	2	1	0	1	0	0	0	0	0	1	2	1	1	0	0	0	2	0	1	1	1	2	1	1	2	2	1	1	1	1	0	0	0	0	1	0	0	2	0	0	2	0
338	1	1	0	0	0	1	1	2	1	0	1	1	1	0	0	0	1	2	0	0	1	0	2	0	1	1	1	0	2	0	0	1	1	1	1	1	0	0	0	0	0	1	1	2	1	0	1	0	0
339	0	1	0	0	0	1	2	1	2	0	0	0	1	1	0	0	1	2	1	1	0	0	0	2	0	0	1	0	1	1	1	0	0	2	0	2	1	0	0	0	0	0	0	2	0	0	1	0	0
340	0	2	0	0	0	1	2	1	2	0	0	1	2	1	0	0	0	1	1	1	0	0	0	2	0	1	0	1	1	0	0	0	0	1	0	1	2	0	0	1	0	1	0	1	1	0	0	1	1
341	1	1	0	0	0	1	2	1	2	0	0	1	1	0	0	0	1	1	2	2	1	0	0	2	0	0	2	1	2	1	1	2	2	0	0	1	1	0	0	2	0	0	0	2	0	2	1	1	0
342	1	2	0	0	0	1	1	2	0	0	0	0	0	0	0	0	1	2	1	1	0	0	0	2	0	0	1	0	2	1	1	1	1	2	0	2	1	0	0	0	0	1	0	1	0	0	0	2	0
343	0	1	0	0	0	1	2	1	2	0	0	0	0	0	0	0	0	1	1	1	1	0	0	2	0	0	1	1	2	1	2	2	2	0	0	1	2	0	0	1	0	0	0	2	0	0	1	0	0
344	0	2	0	0	0	0	2	1	2	0	0	0	0	0	0	0	0	2	0	0	1	0	1	1	0	0	2	0	2	2	0	1	1	1	0	1	1	0	0	0	0	0	0	2	1	1	0	0	1
345	1	1	0	0	0	1	2	0	2	0	2	0	2	1	0	0	0	1	1	1	0	1	0	2	0	0	1	1	2	0	1	1	2	2	1	2	1	0	0	1	0	1	1	1	1	2	0	1	0
346	0	2	0	0	0	2	1	2	0	0	1	0	0	0	0	0	0	1	1	1	1	0	0	2	0	0	1	1	2	1	1	2	2	1	1	2	1	0	0	2	0	2	2	2	0	1	0	1	0
347	0	1	0	0	0	0	0	1	1	1	1	0	1	1	0	0	0	0	2	2	0	0	1	1	0	1	2	0	2	2	0	1	2	1	0	2	1	0	0	1	0	1	0	1	1	1	0	2	0
348	0	1	0	0	0	0	1	2	1	0	1	0	0	0	0	0	0	2	0	0	0	0	2	0	0	0	1	0	2	1	1	1	1	2	1	2	1	0	0	0	1	0	0	0	0	0	0	1	1
349	1	1	0	0	0	1	1	1	0	1	1	1	2	1	0	0	0	0	2	1	0	0	0	2	0	0	1	0	2	1	0	2	2	0	0	1	1	0	0	0	0	0	0	2	0	2	1	1	0
350	0	0	0	0	0	1	2	0	2	0	1	0	0	0	0	0	0	1	1	1	0	0	0	2	0	0	2	0	2	2	0	1	1	2	1	1	2	0	0	1	0	1	1	2	1	2	0	0	0
351	0	1	0	0	0	2	1	2	0	0	1	0	0	0	0	0	0	1	1	1	1	0	0	2	0	0	1	0	2	0	0	0	1	0	0	2	1	0	0	0	0	0	0	1	0	1	0	2	0
352	0	1	0	0	0	1	1	2	1	0	1	0	0	0	0	0	0	0	2	1	1	0	0	2	0	1	1	0	1	1	0	1	1	1	0	2	2	0	0	0	1	1	1	2	1	2	0	2	0
353	0	1	0	0	0	2	1	2	1	0	1	0	0	0	0	0	0	0	2	2	0	1	0	2	0	1	1	1	2	1	1	2	2	2	1	2	1	1	1	0	0	0	0	1	0	0	0	1	0
354	1	1	0	0	0	1	2	2	1	0	0	0	0	0	0	0	0	1	2	1	1	0	1	1	0	0	0	2	0	0	0	1	2	2	1	2	2	0	0	2	0	0	0	2	0	0	0	2	0
355	0	2	0	0	0	0	2	2	1	0	1	0	1	0	1	1	0	0	1	1	0	0	0	2	0	1	2	1	2	0	1	1	2	1	0	2	1	0	0	1	0	1	0	0	0	0	0	2	0
356	1	2	0	0	0	0	2	1	2	0	0	0	0	0	0	0	0	2	0	0	0	0	0	2	0	1	2	1	2	1	2	0	1	2	1	2	1	1	1	0	0	1	1	1	1	1	0	1	0
357	1	2	0	0	0	1	1	2	0	0	1	0	1	0	0	0	1	1	2	2	1	0	0	2	0	0	1	0	1	1	0	2	2	0	0	1	1	0	0	1	0	0	0	2	1	0	0	1	1
358	0	1	0	0	0	0	1	1	1	0	1	0	0	0	0	0	0	1	1	1	1	0	0	2	0	0	1	0	2	1	0	0	1	2	0	2	1	0	0	0	0	0	0	2	0	0	0	2	0
359	0	2	0	0	0	0	2	1	2	0	0	1	1	1	0	0	0	1	1	1	0	0	0	2	0	0	1	0	2	2	0	1	1	2	1	2	1	0	0	1	0	1	0	0	1	1	1	0	0
360	1	0	0	0	0	2	1	0	2	0	0	0	1	1	0	0	0	1	1	1	0	0	0	2	0	0	1	0	2	1	0	0	0	2	1	1	2	0	0	1	0	0	0	1	0	0	0	1	1
361	0	1	0	0	0	0	2	0	2	0	0	0	0	0	0	0	0	0	1	2	0	0	0	2	0	0	2	1	2	0	1	0	0	2	0	1	0	0	0	0	0	0	0	2	0	0	1	0	0
362	0	1	0	0	0	1	2	1	2	0	0	0	0	0	0	0	0	1	1	1	1	0	1	1	0	0	1	0	2	2	0	2	2	0	0	1	2	0	1	0	2	1	1	2	1	2	0	2	0
363	1	2	1	0	0	1	0	2	1	0	0	1	1	0	0	0	0	0	2	2	0	0	1	1	1	0	2	2	2	2	0	2	2	1	0	1	2	0	0	1	0	1	1	2	1	0	0	1	1
364	0	1	0	0	0	2	2	0	2	0	0	0	0	0	0	0	0	1	1	1	0	0	0	2	0	0	2	0	2	1	0	2	2	0	0	1	1	1	1	0	0	1	0	0	1	1	1	1	0
365	1	1	1	0	0	1	1	2	0	0	1	0	1	1	0	0	1	2	1	2	0	0	2	0	0	1	1	0	1	1	0	1	2	1	0	2	1	0	0	1	0	1	1	1	1	0	0	1	0
366	1	1	0	0	0	1	2	2	1	0	0	0	2	0	1	1	0	1	1	1	0	0	0	2	0	0	2	0	2	2	0	1	1	1	1	1	2	0	0	2	1	0	0	0	0	0	0	1	1
367	1	1	1	0	0	2	2	1	1	0	0	0	0	0	0	0	0	1	1	1	0	0	1	1	1	1	1	1	2	1	1	1	1	1	0	2	1	0	0	0	0	0	0	2	0	0	0	1	0
368	1	1	0	0	0	1	2	1	1	0	0	0	2	2	0	0	1	0	2	1	1	2	0	2	0	0	1	0	1	1	0	1	1	1	0	1	2	0	0	1	1	0	0	2	0	0	0	1	0
369	0	2	0	0	0	0	1	2	1	0	2	0	1	2	0	0	0	0	2	1	1	0	0	2	0	0	1	1	2	1	0	1	2	2	1	2	2	0	0	0	0	1	1	1	1	0	0	2	0
370	0	1	0	0	0	1	2	1	2	0	0	0	0	0	0	0	0	1	1	1	1	0	1	1	0	0	0	0	2	1	0	0	2	2	1	2	2	0	0	1	0	0	1	1	1	0	1	1	0
371	1	1	0	0	0	2	1	1	1	1	1	0	1	1	0	0	0	0	1	1	1	0	1	1	0	0	1	0	1	0	0	2	2	0	0	1	2	0	0	2	1	0	0	0	0	0	0	1	1
372	1	2	0	0	0	1	2	0	2	0	1	1	1	1	0	0	0	2	0	1	1	0	0	2	0	0	1	1	2	1	1	1	1	2	1	1	1	0	0	1	0	1	1	2	1	0	0	1	0
373	1	1	0	0	0	1	2	2	1	0	1	0	1	1	0	0	0	0	2	2	0	0	0	2	0	0	1	0	2	1	0	1	1	1	0	1	0	0	0	0	0	0	0	1	0	0	2	0	0
374	0	1	0	0	0	0	1	1	1	0	1	0	0	0	0	0	0	0	2	2	0	0	0	2	0	1	2	0	2	2	0	1	1	0	0	1	1	0	0	0	0	0	0	2	1	1	0	0	0
375	0	1	0	0	0	1	2	1	1	0	1	0	0	0	0	0	0	0	2	2	0	0	0	2	0	0	1	0	2	1	0	2	2	0	0	1	1	0	0	0	0	0	0	2	0	1	0	1	0
376	1	2	0	0	0	0	2	1	2	0	0	0	0	0	0	0	0	1	1	1	1	0	1	1	0	0	2	1	2	1	2	0	0	1	0	2	1	1	1	0	0	0	0	2	0	0	1	1	0
377	1	1	0	0	0	1	2	2	1	0	0	0	1	1	0	0	0	0	1	1	0	0	1	1	0	0	1	0	2	2	0	2	2	0	0	1	1	0	0	0	0	0	0	2	0	0	0	2	0
378	1	0	0	0	0	0	1	2	0	0	0	0	1	1	0	1	0	1	1	1	1	0	0	2	0	0	1	0	1	1	1	1	1	1	0	2	1	1	1	0	0	0	0	1	0	0	0	2	0
379	1	1	1	0	1	1	2	2	1	0	1	0	1	1	0	0	0	0	2	2	0	0	1	1	1	1	1	1	1	1	1	2	2	1	1	2	1	0	0	1	0	0	0	1	1	0	0	0	2
380	1	2	0	0	0	2	2	2	0	0	0	1	1	0	0	0	0	1	1	1	1	0	0	2	0	0	2	0	2	1	1	2	2	1	0	1	1	0	0	0	0	0	0	2	0	0	0	1	1
381	1	1	0	0	0	1	1	1	1	0	1	0	1	1	0	0	1	1	1	1	0	0	0	2	0	1	1	1	2	0	1	0	0	2	0	2	1	0	0	0	0	1	1	1	0	0	1	1	0
382	1	1	0	0	0	1	2	1	2	0	0	1	2	2	0	0	0	1	1	0	0	0	0	2	0	1	2	0	2	2	0	1	2	0	0	1	1	1	1	0	0	0	0	2	0	1	0	0	2
383	1	1	0	0	0	1	2	2	2	0	0	1	2	1	0	0	0	0	2	2	0	0	0	2	0	0	2	0	2	2	0	1	2	2	2	2	1	0	0	0	0	0	0	1	0	1	0	1	1
384	0	1	0	0	0	1	1	2	0	0	1	0	1	0	1	1	0	1	1	1	1	0	0	2	0	0	1	1	2	1	0	0	0	2	0	2	2	0	0	0	1	0	0	2	0	0	1	0	0
385	0	0	0	0	0	2	2	1	2	0	0	0	1	1	0	0	0	1	1	1	0	0	0	2	0	0	0	1	1	0	0	1	1	0	0	0	2	0	0	1	0	2	2	2	1	1	1	0	1
386	1	1	0	0	0	2	2	2	1	0	0	1	1	0	0	0	0	2	0	0	0	0	0	2	0	0	2	1	2	2	0	1	1	1	0	1	1	0	0	0	0	0	0	2	0	2	0	0	0
387	1	2	0	0	0	1	2	0	2	0	0	1	1	0	0	0	0	1	1	1	0	0	1	1	0	0	0	1	1	0	0	1	2	1	0	2	1	0	0	0	0	1	1	1	1	1	0	2	0
388	1	1	0	0	0	2	2	2	2	0	0	0	0	0	0	0	0	0	2	2	0	0	2	0	1	1	1	1	2	0	1	0	0	2	0	2	1	0	0	0	0	0	0	1	1	0	0	2	0
389	0	1	0	0	0	2	2	2	1	0	1	0	1	1	0	0	0	0	2	1	1	0	0	2	0	0	2	0	2	1	1	2	2	0	0	0	1	0	0	1	0	0	0	1	0	0	0	1	0
390	1	1	0	0	0	1	2	2	1	0	0	1	1	0	0	1	0	1	1	1	0	0	0	2	0	0	2	1	2	1	1	1	1	2	1	2	2	1	1	0	0	0	0	2	1	1	0	0	1
391	1	0	0	0	0	1	2	1	2	0	0	1	1	0	0	0	0	0	2	2	0	0	0	2	0	0	2	0	2	2	1	1	2	1	0	2	2	1	0	0	0	0	0	2	0	1	0	0	2
392	1	1	0	0	0	2	1	1	2	0	0	0	1	1	0	0	0	0	2	1	1	0	0	2	0	0	2	1	2	2	0	1	2	2	0	2	0	0	0	0	0	1	1	2	2	2	0	1	0
393	1	0	0	0	0	2	2	1	2	0	1	1	2	2	0	0	0	0	2	2	0	0	0	2	0	0	1	1	2	0	1	1	1	1	0	1	0	0	0	0	0	1	0	1	1	0	0	2	0
394	0	1	0	0	0	0	2	0	2	0	0	0	0	0	0	0	0	0	1	1	0	1	0	2	0	0	1	1	2	0	1	1	2	1	0	2	2	0	0	1	0	1	1	2	1	2	0	2	0
395	1	1	1	1	1	1	2	2	2	1	1	0	0	0	0	0	0	1	1	0	0	0	0	2	0	1	2	0	2	2	2	2	2	0	0	1	0	0	0	1	0	0	0	2	0	0	1	1	0
396	0	0	0	0	0	2	1	1	1	0	0	2	2	0	1	1	0	0	2	2	0	0	0	2	0	1	1	0	2	1	0	1	1	2	0	2	1	0	0	0	0	0	0	2	0	0	0	1	1
397	1	1	0	0	0	1	2	1	1	0	0	0	0	0	0	0	0	0	2	2	0	0	0	2	0	0	2	1	2	2	0	0	0	1	1	2	2	0	0	0	0	1	0	0	1	1	0	2	0
398	1	2	1	1	1	1	1	2	0	0	1	0	0	0	0	0	0	1	1	1	1	0	0	2	0	0	0	1	1	0	1	2	2	0	0	1	1	0	0	0	0	0	0	2	0	0	1	0	0
399	1	1	0	0	0	1	2	1	2	0	0	0	1	1	0	0	0	1	2	1	1	0	0	2	0	0	2	1	2	2	0	1	1	1	0	2	2	0	0	1	0	1	0	1	0	0	2	0	0
400	0	1	0	0	0	1	2	2	1	0	0	1	2	2	0	0	1	2	1	1	0	0	0	2	0	0	1	0	1	1	1	1	1	1	0	0	2	0	0	2	0	0	0	1	0	0	0	1	1
401	0	1	0	0	0	0	1	2	0	0	1	0	1	1	0	0	0	0	2	1	1	0	0	2	0	0	2	0	2	1	1	1	1	1	1	1	2	0	0	2	1	0	0	2	0	1	0	0	1
402	0	2	0	0	0	1	2	2	1	0	0	0	1	1	0	0	1	0	2	1	1	0	1	1	0	0	1	0	2	0	0	0	0	1	1	2	1	0	0	1	0	1	1	2	1	0	0	2	0
403	0	0	0	0	0	1	2	2	1	1	1	0	1	1	0	0	0	1	1	1	0	0	0	2	0	0	1	1	2	0	1	0	0	1	1	2	0	0	0	1	0	0	0	2	0	0	1	1	0
404	0	1	0	0	0	1	2	0	2	0	0	0	0	0	0	0	0	0	2	2	0	0	0	2	0	0	2	0	2	1	0	1	1	1	0	1	1	0	0	2	0	1	1	1	1	2	1	1	0
405	1	1	0	0	0	1	1	2	0	0	0	1	1	1	0	0	0	0	2	2	0	0	0	2	0	0	1	0	2	1	0	2	2	1	0	2	1	0	0	2	0	0	1	1	1	0	0	1	0
406	0	1	0	0	0	2	2	2	2	0	1	0	1	1	0	0	0	1	1	1	1	0	0	2	0	0	2	0	2	2	0	1	1	1	1	1	2	0	0	2	0	0	0	1	0	0	0	2	0
407	1	0	0	0	0	1	2	2	2	0	1	2	1	1	0	1	0	0	1	2	0	0	0	2	0	0	0	0	2	1	0	0	0	0	0	1	2	0	0	2	1	0	0	0	0	0	0	1	1
408	1	2	0	0	0	0	2	2	1	0	1	0	0	0	0	0	0	1	1	1	0	0	0	2	0	0	2	0	2	2	1	2	2	0	0	1	0	0	0	0	0	0	0	2	0	2	0	1	1
409	0	2	0	0	0	0	2	1	1	0	1	0	1	1	0	1	0	0	2	2	0	0	1	1	0	1	1	0	2	1	0	1	1	1	0	2	1	0	0	1	0	0	0	1	0	1	0	1	0
410	1	1	0	0	0	0	2	0	2	0	0	0	1	1	0	0	0	1	1	1	1	0	0	2	0	1	2	0	2	2	0	1	1	1	0	1	1	1	1	0	0	0	0	2	0	0	0	1	0
411	0	1	0	0	0	1	2	1	2	0	0	1	2	2	0	0	1	0	2	1	1	0	1	1	0	1	2	0	2	2	1	1	1	1	0	1	0	0	0	1	0	0	0	2	0	0	0	2	0
412	1	2	0	0	0	0	2	1	2	0	1	1	1	1	0	0	0	0	2	1	1	1	0	2	0	0	1	0	2	0	0	0	1	2	0	2	2	0	0	2	0	1	0	1	0	1	0	1	0
413	1	1	0	0	0	1	2	1	2	0	0	0	0	0	0	0	0	1	1	0	1	0	0	2	0	0	1	1	1	1	0	0	0	2	0	1	2	0	0	0	0	1	0	0	2	0	0	1	0
414	1	0	0	0	0	2	1	1	2	0	0	1	2	1	0	0	0	2	0	0	0	1	1	1	1	1	2	1	2	2	1	1	2	0	0	1	1	0	0	0	0	0	0	2	1	0	0	1	0
415	0	0	0	0	0	0	2	1	2	0	1	0	0	0	0	0	0	1	1	1	0	0	1	1	0	0	0	0	2	0	0	0	0	1	0	1	1	0	0	1	0	1	1	2	1	1	0	1	1
416	0	1	0	0	0	0	1	1	2	0	0	0	0	0	0	0	0	0	2	2	0	0	1	1	1	1	2	0	2	1	0	0	0	2	0	2	2	0	0	1	0	0	1	2	1	1	0	1	1
417	1	1	1	0	0	2	2	1	1	0	0	0	0	0	0	0	1	0	2	1	1	0	1	1	1	1	1	1	1	1	0	1	2	1	0	2	1	0	0	1	0	0	0	1	0	0	0	2	0
418	1	1	0	0	0	1	2	1	2	0	0	1	1	0	0	1	0	1	1	1	1	0	1	1	0	0	1	2	1	1	0	2	2	2	0	2	0	0	0	1	0	0	0	2	0	1	1	1	0
419	1	0	0	0	0	2	2	2	2	1	1	0	2	2	0	0	0	0	2	1	1	0	1	1	1	1	2	0	2	2	0	0	0	2	0	2	2	0	0	1	0	0	0	1	0	0	1	1	0
420	1	2	0	0	0	0	2	1	1	0	0	1	2	1	0	0	0	0	2	2	0	0	0	2	0	0	1	0	2	1	0	1	2	2	0	2	2	0	0	1	0	2	2	2	1	1	0	0	1
421	0	2	0	0	0	0	1	1	1	0	1	0	1	1	0	0	0	1	1	1	1	1	0	2	0	0	1	1	2	0	1	1	1	0	0	1	0	0	0	1	0	1	1	1	1	0	0	0	0
422	0	1	0	0	0	1	1	1	2	0	0	0	0	0	0	0	0	0	1	1	0	0	0	2	0	0	1	1	2	0	1	0	0	2	0	2	1	0	0	2	0	0	0	1	0	1	0	2	0
423	0	2	0	0	0	1	2	2	2	0	0	0	2	1	0	0	0	0	2	2	0	0	0	2	0	0	1	1	1	1	1	1	1	2	1	2	2	0	0	1	1	0	0	2	0	1	0	1	1
424	0	1	0	0	0	1	1	2	0	0	1	0	1	0	0	1	0	0	1	1	1	0	0	2	0	0	2	0	2	2	1	0	1	0	0	2	0	0	0	0	0	1	0	1	1	0	0	1	0
425	0	1	0	0	0	1	1	2	1	0	1	1	2	2	0	0	0	1	1	0	1	0	0	2	0	0	1	0	2	2	0	1	1	0	0	1	2	1	1	1	0	0	0	2	0	2	2	0	0
426	1	2	0	0	0	1	2	2	1	0	1	1	2	2	0	0	0	1	1	1	0	0	0	2	0	0	2	0	2	2	1	2	1	2	1	2	1	0	0	1	0	1	1	2	1	1	0	2	0
427	1	0	0	0	0	2	1	2	1	0	0	0	0	0	0	0	0	2	1	2	0	0	0	2	0	0	1	1	1	1	1	1	1	0	0	1	0	0	0	0	0	0	0	2	1	1	0	0	1
428	0	1	0	0	0	2	2	2	0	0	0	1	2	0	0	0	0	0	2	2	0	0	1	1	1	1	1	1	1	1	0	2	2	1	1	1	2	0	0	1	0	0	0	2	0	0	0	1	1
429	1	0	0	0	0	1	1	1	2	0	0	0	1	0	1	1	0	0	2	2	0	1	0	2	0	0	2	0	2	2	1	2	2	0	0	1	0	0	0	0	0	0	0	2	1	1	0	1	0
430	1	0	0	0	0	1	2	1	2	0	0	0	0	0	0	0	0	2	1	1	0	0	0	2	0	0	1	1	1	1	0	0	1	2	0	2	1	0	0	0	0	0	0	0	0	0	0	2	0
431	0	0	0	0	0	2	2	1	2	0	1	0	1	1	0	0	0	1	1	1	1	0	0	2	0	0	1	0	1	1	1	1	2	2	2	2	1	0	0	0	0	1	1	2	0	2	0	2	0
432	1	2	0	0	0	0	2	1	1	0	0	0	2	2	0	1	0	0	2	2	0	0	0	2	0	0	1	0	1	0	0	1	2	0	0	1	2	0	0	0	1	0	0	2	0	0	0	2	0
433	1	1	2	0	1	0	2	2	2	0	0	1	2	1	1	1	0	2	0	0	1	0	1	1	0	0	0	1	2	0	1	1	1	1	1	1	2	1	1	1	0	0	0	2	1	1	0	1	0
434	0	2	0	0	0	0	2	0	2	0	0	1	1	0	0	0	0	0	2	2	0	0	0	2	0	0	1	1	2	1	1	2	2	0	0	2	1	1	1	0	0	1	1	2	1	0	0	1	0
435	0	1	0	0	0	1	1	1	0	1	1	1	1	1	0	0	0	0	1	1	0	1	0	2	0	0	1	1	2	0	1	1	1	2	1	2	2	0	0	2	0	0	0	1	0	0	1	0	0
436	1	1	0	0	0	1	2	1	0	0	0	0	0	0	0	0	0	2	0	1	0	0	1	1	0	1	1	0	1	1	1	2	2	2	0	2	2	0	0	1	0	0	1	2	1	1	0	2	0
437	1	2	0	0	0	0	2	0	2	0	1	0	0	0	0	0	0	2	0	0	0	0	1	1	1	1	1	0	2	1	1	1	1	1	0	1	2	0	0	2	0	0	0	1	0	1	0	1	1
438	0	1	0	0	0	1	2	2	1	0	1	0	0	0	0	0	0	1	2	2	0	0	2	0	1	1	0	1	1	0	0	0	2	0	0	2	0	0	0	1	0	0	1	1	1	0	0	0	0
439	1	2	1	0	0	1	2	0	2	0	1	0	1	1	0	0	0	1	1	1	0	0	0	2	0	0	0	1	1	0	0	2	2	2	0	2	1	0	0	0	0	0	0	0	0	1	0	2	0
440	1	0	0	0	0	2	2	2	1	0	0	2	2	1	0	0	0	1	1	2	0	0	0	2	0	0	1	1	1	1	0	1	1	2	0	2	2	0	0	2	1	1	1	2	1	1	0	1	0
441	0	0	0	0	0	2	2	1	2	0	0	2	2	2	0	0	0	2	0	0	1	0	1	1	0	0	1	0	2	1	0	1	1	2	0	2	1	0	0	1	0	0	0	2	0	1	0	1	1
442	0	2	0	0	0	0	1	2	1	0	1	1	2	1	0	0	0	1	1	1	0	1	0	2	0	0	1	1	2	1	1	1	1	0	0	2	1	1	1	0	0	0	0	2	0	0	0	0	2
443	1	0	1	0	1	1	1	2	1	1	1	0	0	0	0	0	0	1	1	1	1	0	0	2	0	0	1	1	0	0	0	1	1	1	0	1	1	0	0	0	0	0	0	2	0	0	0	2	0
444	1	0	0	0	0	2	2	1	2	0	1	1	1	1	0	0	0	2	0	0	1	0	0	2	0	0	2	0	2	2	1	0	2	0	0	2	2	1	1	1	0	0	0	2	0	0	0	1	0
445	1	1	0	0	0	1	1	1	2	0	0	0	1	1	0	0	0	1	1	1	1	0	0	2	0	1	2	0	2	0	0	2	2	1	0	2	1	0	0	0	0	0	1	1	0	1	1	1	0
446	1	0	0	0	0	1	1	1	2	0	0	0	0	0	0	0	0	1	1	1	0	0	0	2	0	0	1	0	2	2	1	1	1	2	1	2	0	0	0	0	0	0	0	2	0	2	0	2	0
447	1	2	0	0	0	0	2	1	1	0	0	1	1	0	0	0	0	1	1	1	1	0	1	1	1	1	2	1	2	2	0	2	2	0	0	0	2	0	1	0	1	0	0	1	0	0	1	0	0
448	1	1	1	1	1	2	1	1	2	0	0	1	1	0	0	0	0	1	1	1	0	2	0	2	0	0	1	1	1	1	1	2	2	1	0	2	2	0	0	2	1	1	1	1	1	1	1	0	0
449	1	1	0	0	0	2	1	2	1	0	1	2	2	1	0	0	0	2	0	0	0	0	0	2	0	1	2	1	2	1	2	0	0	2	0	2	0	0	0	0	0	1	0	1	0	0	0	1	0
450	1	2	1	0	0	0	2	0	2	0	0	0	1	1	0	0	0	1	1	1	1	0	0	2	0	0	2	0	2	2	1	1	1	2	0	2	1	0	0	0	0	0	0	1	1	0	0	2	0
451	0	2	0	0	0	1	2	2	1	0	0	0	1	0	1	1	1	2	0	0	1	0	0	2	0	0	0	2	1	1	1	1	2	1	0	2	1	0	0	1	0	0	0	2	0	1	0	1	0
452	1	0	0	0	0	1	2	1	1	0	1	0	1	1	0	0	0	0	2	2	0	0	0	2	0	0	1	0	2	2	0	2	2	1	0	2	0	0	0	1	0	0	0	2	1	0	0	2	0
453	1	1	0	0	0	1	1	1	1	1	1	0	0	0	0	0	1	2	0	0	1	0	0	2	0	0	2	0	2	1	0	1	1	1	1	1	1	0	0	0	0	0	0	1	0	0	0	1	0
454	0	2	0	0	0	0	2	1	1	0	0	0	1	1	0	0	0	0	2	1	1	0	1	1	1	1	2	1	2	1	2	1	1	2	0	2	2	1	0	0	0	1	1	1	1	0	1	0	0
455	0	2	0	0	0	0	2	2	1	0	1	1	2	2	0	0	0	0	2	2	0	0	0	2	0	0	2	0	2	2	0	1	1	1	1	1	1	0	0	0	0	0	0	2	0	1	0	2	0
456	1	1	1	0	0	2	2	2	2	0	0	0	0	0	0	0	0	0	2	2	0	0	0	2	0	0	2	0	2	2	0	1	1	2	1	1	0	0	0	0	0	0	0	1	0	0	0	2	0
457	0	2	0	0	0	1	2	2	1	1	1	0	1	1	0	0	0	0	1	1	0	0	0	2	0	1	2	1	2	1	2	0	1	1	0	2	2	0	0	0	1	0	0	2	1	1	1	0	0
458	0	2	0	0	0	0	1	2	1	0	1	1	1	0	0	0	0	0	2	2	0	1	0	2	0	0	1	0	2	1	0	1	1	1	0	2	1	0	0	1	0	0	0	2	0	0	1	0	0
459	0	1	0	0	0	2	2	2	2	0	0	0	0	0	0	0	0	1	1	1	1	0	1	1	0	0	1	0	2	0	0	1	1	1	0	2	1	0	0	0	0	0	0	2	0	0	0	0	0
460	0	0	0	0	0	1	1	0	2	0	0	0	0	0	0	0	1	2	1	1	0	0	1	1	0	0	2	1	2	1	2	0	0	1	1	2	1	1	1	0	0	1	1	2	1	0	0	2	0
461	0	0	1	0	0	2	2	1	2	0	0	1	1	0	0	0	1	1	2	2	0	0	0	2	0	0	2	0	1	1	1	1	2	2	2	2	0	0	0	0	0	0	0	1	0	1	1	1	0
462	0	1	0	0	0	2	0	2	1	0	0	0	0	0	0	0	1	2	0	0	2	0	1	1	1	1	1	0	2	1	0	0	2	0	0	2	1	0	0	1	0	1	1	2	1	0	0	1	0
463	0	1	0	0	0	0	1	2	1	0	1	0	0	0	0	0	0	2	0	1	0	0	1	1	0	0	2	0	2	1	0	0	1	1	0	2	1	0	0	0	0	1	1	2	1	0	0	1	1
464	1	1	0	0	0	2	1	1	1	0	1	1	0	0	0	0	0	1	1	1	0	0	0	2	0	0	1	1	1	1	1	1	1	2	0	2	2	0	0	2	0	0	0	1	0	1	0	2	0
465	0	2	0	0	0	1	2	0	1	0	1	0	2	2	0	1	0	0	2	2	0	0	0	2	0	0	1	0	2	0	0	1	1	1	0	1	2	0	0	0	1	0	0	1	0	0	1	1	0
466	0	1	0	0	0	1	1	1	1	0	0	0	1	1	0	0	0	2	0	1	1	0	0	2	0	0	2	0	2	1	0	1	1	2	2	2	0	0	0	1	0	0	0	2	0	0	1	0	0
467	1	2	0	0	0	0	2	2	1	0	1	1	1	0	0	0	0	1	1	1	1	0	1	1	0	0	0	1	1	0	0	1	1	1	0	2	1	0	0	1	0	0	0	2	0	2	0	0	0
468	0	2	1	0	0	0	2	1	1	0	1	0	2	1	0	0	0	0	2	2	0	0	0	2	0	0	2	1	2	2	0	2	2	1	1	1	0	0	0	0	0	0	0	1	0	1	0	2	0
469	0	1	0	0	0	1	1	2	1	0	1	1	1	1	0	0	0	1	2	2	0	0	1	1	0	1	1	1	1	1	0	2	2	1	0	2	2	0	0	2	0	1	0	0	2	0	0	2	0
470	1	2	0	0	0	0	0	2	1	0	0	1	1	0	0	0	0	1	1	1	1	1	0	2	0	0	0	1	2	0	1	1	2	1	0	1	2	0	1	1	1	0	0	2	1	0	0	2	0
471	0	1	0	0	0	2	2	1	2	0	0	1	1	1	0	0	0	1	1	1	0	0	0	2	0	0	2	0	2	2	1	1	1	1	1	1	1	1	0	1	0	1	1	2	0	0	0	0	0
472	0	1	0	0	0	1	2	2	1	0	0	1	2	1	0	0	0	2	0	0	0	0	0	2	0	1	2	0	2	1	0	2	2	0	0	0	1	1	1	0	0	2	2	2	1	1	0	0	1
473	0	1	0	0	0	1	1	1	1	0	1	1	0	0	0	1	0	1	1	1	1	0	0	2	0	1	2	0	2	2	1	2	2	0	0	2	2	0	0	1	0	0	0	2	0	0	0	2	0
474	0	2	0	0	0	1	2	2	1	0	1	0	0	0	0	0	0	1	1	1	0	1	0	2	0	0	0	1	2	0	1	1	1	1	0	2	1	0	0	0	0	1	0	1	0	0	0	0	0
475	1	1	0	0	0	1	2	2	2	0	0	0	0	0	0	0	0	1	1	1	0	1	0	2	0	0	2	0	2	2	2	2	2	0	0	0	1	0	0	0	0	0	0	1	0	1	0	2	0
476	1	1	0	0	0	1	1	1	1	0	1	1	0	0	0	0	1	2	0	0	1	0	0	2	0	0	2	2	2	2	0	0	1	2	0	2	0	0	0	0	0	0	0	2	0	1	0	0	1
477	0	1	0	0	0	0	1	2	0	0	1	1	1	0	0	0	0	1	1	2	0	0	1	1	0	1	1	0	1	1	0	2	2	0	0	1	0	0	0	1	0	0	0	1	0	1	0	2	0
478	0	0	0	0	0	2	2	0	2	0	0	0	0	0	0	0	0	2	0	0	1	0	0	2	0	0	1	1	2	0	1	1	2	2	0	2	2	0	0	1	0	1	1	2	1	1	0	2	0
479	0	2	0	0	0	1	2	1	2	0	0	0	0	0	0	0	0	0	2	2	0	0	1	1	1	1	1	1	2	1	0	0	1	2	1	2	1	0	0	0	0	1	1	2	0	2	0	1	0
480	1	1	0	0	0	2	2	2	1	0	0	1	1	0	0	0	0	0	2	2	1	0	0	2	0	1	1	0	2	2	0	1	2	1	0	1	2	0	1	0	2	0	0	2	0	2	0	1	0
481	1	0	0	0	0	2	2	1	2	0	0	0	0	0	0	0	0	1	1	1	0	0	0	2	0	0	1	1	2	1	1	1	2	1	0	2	1	1	1	0	0	2	2	2	1	1	1	0	0
482	0	0	0	0	0	2	2	1	2	0	0	0	1	0	0	1	0	2	0	1	1	0	0	2	0	0	2	1	2	1	2	0	0	2	0	2	0	0	0	0	0	1	1	2	0	0	0	0	2
483	0	1	0	0	0	1	2	1	2	0	0	0	0	0	0	0	0	2	0	0	0	0	0	2	0	0	1	0	1	1	0	2	2	0	0	1	1	0	0	1	0	0	0	1	0	0	0	2	0
484	0	1	0	0	0	1	2	1	2	0	0	1	1	0	0	0	0	1	1	1	0	0	0	2	0	0	0	1	1	0	0	2	2	1	1	2	0	0	0	1	0	0	0	1	0	0	0	1	1
485	0	0	0	0	0	1	2	1	2	0	0	0	0	0	0	0	0	1	1	1	1	1	0	2	0	0	2	1	2	1	2	0	0	2	0	2	0	0	0	0	0	0	1	2	1	1	0	1	0
486	0	2	0	0	0	1	1	2	1	0	1	0	0	0	0	0	0	1	1	1	0	0	0	2	0	0	2	0	2	1	1	1	1	2	0	2	1	0	0	0	0	0	0	2	0	0	0	2	0
487	0	1	0	0	0	0	2	1	1	0	0	0	2	2	0	0	0	0	2	2	0	0	2	0	1	1	2	0	2	2	2	1	1	1	0	2	2	0	0	1	0	1	1	2	1	1	0	1	0
488	1	2	0	0	0	1	2	1	1	0	1	0	0	0	0	0	0	2	1	1	0	0	1	1	0	0	2	1	2	1	2	0	0	2	0	2	2	0	0	0	0	0	0	2	2	0	0	1	0
489	0	1	1	1	1	1	2	1	1	0	1	1	1	0	0	0	0	1	1	1	1	0	1	1	1	1	0	0	2	1	0	1	1	0	0	1	0	0	0	0	0	1	0	1	0	0	0	1	1
490	1	2	0	0	0	0	2	2	1	0	0	0	1	1	0	0	1	1	2	2	1	0	1	1	0	0	2	1	2	1	2	1	1	1	1	1	2	1	1	0	0	0	0	1	1	0	0	1	1
491	0	2	0	0	0	1	1	1	2	0	1	1	1	0	0	0	0	2	0	0	0	0	1	1	1	1	2	1	1	1	0	2	2	2	1	2	1	1	1	0	0	0	0	1	0	0	0	2	0
492	1	2	0	0	0	1	2	1	1	0	0	0	1	1	0	0	0	1	1	1	1	0	0	2	0	0	1	2	2	2	0	1	2	2	0	2	1	0	0	2	1	0	0	1	0	0	0	2	0
493	1	0	0	0	0	2	0	1	1	1	1	0	1	1	0	0	0	1	0	0	1	0	0	2	0	0	0	0	1	0	0	1	1	1	0	2	1	0	0	1	0	0	0	2	1	0	0	1	1
494	1	1	1	1	1	2	1	2	1	0	0	0	0	0	0	0	0	2	1	1	0	0	0	2	0	0	2	0	2	2	0	1	1	2	1	2	0	0	0	0	0	1	1	2	1	2	0	0	0
495	1	0	0	0	0	2	2	2	1	0	1	0	2	2	0	1	0	0	1	2	0	0	0	2	0	0	2	0	2	2	0	2	2	2	1	2	1	1	1	0	1	0	0	2	0	1	0	0	1
496	0	2	1	0	0	2	2	1	2	0	0	0	0	0	0	0	0	0	2	2	0	0	1	1	1	1	1	1	2	1	0	1	1	1	0	2	2	0	0	0	0	0	0	1	1	0	1	1	1
497	1	1	1	0	0	1	2	1	2	0	0	0	0	0	0	0	0	0	2	2	0	0	1	1	0	0	2	0	2	1	0	1	1	1	0	1	0	0	0	1	0	0	0	2	0	1	0	2	0
498	1	1	0	0	0	2	1	1	1	0	1	0	1	1	0	0	0	2	0	0	1	0	0	2	0	0	2	0	2	2	0	1	1	2	1	2	0	0	0	0	1	0	0	1	0	0	0	1	1
499	0	0	0	0	0	1	1	2	1	0	2	0	0	0	0	0	0	1	2	2	0	0	0	2	0	0	1	0	2	1	1	1	1	1	1	1	1	1	1	0	0	0	0	2	0	1	0	1	1
500	1	1	0	0	0	2	2	1	2	0	1	0	1	1	0	0	0	1	2	1	1	0	1	1	0	1	1	1	2	1	0	0	1	2	0	2	0	0	0	0	1	0	0	1	1	0	0	2	0
501	0	1	0	0	0	1	2	0	2	0	0	0	2	2	0	1	0	1	1	1	1	0	0	2	0	0	1	2	1	1	0	1	1	2	0	2	2	0	1	0	1	0	0	0	0	0	0	2	0
502	0	1	0	0	0	1	2	0	2	0	0	0	0	0	0	0	0	0	2	2	0	0	0	2	0	0	1	2	1	1	0	2	2	0	0	1	0	0	0	0	0	0	1	2	1	1	0	1	0
503	0	2	0	0	0	1	2	2	2	0	0	0	1	1	0	0	0	1	1	1	1	0	0	2	0	0	1	1	2	1	1	1	2	1	0	2	1	0	1	0	1	0	0	2	1	1	0	2	0
504	1	1	0	0	0	1	2	1	1	0	1	0	1	0	0	0	0	1	0	0	1	0	1	2	0	0	2	0	2	2	2	1	1	1	1	1	2	0	0	1	0	1	1	1	0	0	0	1	1
505	1	1	0	0	0	1	1	1	2	0	0	0	0	0	0	0	0	2	0	1	0	0	0	2	0	0	1	1	2	1	1	1	1	2	0	2	0	0	0	0	0	0	0	1	0	0	0	2	0
506	0	1	0	0	0	1	1	2	1	0	1	1	0	0	0	0	0	1	1	1	0	0	0	2	0	1	2	0	2	2	0	1	1	1	1	1	1	0	0	0	0	1	1	2	1	1	0	2	0
507	0	1	0	0	0	1	2	2	1	0	1	1	1	1	0	0	0	0	2	2	0	0	1	1	1	1	2	0	2	2	1	1	1	1	0	2	1	0	0	1	0	1	0	1	0	0	0	0	1
508	1	2	1	0	1	1	2	1	2	0	0	2	2	2	0	0	0	1	0	0	2	0	0	2	0	1	1	1	1	1	0	1	1	1	0	1	2	0	0	1	0	1	0	0	0	1	0	1	1
509	0	2	0	0	0	0	1	2	1	0	1	1	1	0	0	0	0	1	1	1	1	0	0	2	0	0	2	0	2	2	1	1	1	1	1	1	0	0	0	1	0	0	0	2	0	0	0	2	0
510	1	1	1	0	0	2	2	1	2	0	0	1	1	1	0	0	0	0	2	1	1	0	0	2	0	0	2	0	2	1	0	0	1	1	0	2	0	0	0	0	0	1	0	1	0	0	0	1	0
511	1	1	0	0	0	2	2	1	2	0	0	0	0	0	0	0	0	0	1	1	1	0	1	1	0	1	2	1	1	1	0	2	2	1	0	1	2	1	1	0	0	0	0	1	0	0	0	1	1
512	0	0	0	0	0	2	2	1	1	0	0	1	1	0	0	0	0	1	1	1	0	0	1	1	1	1	1	1	2	1	1	0	1	0	0	2	2	0	0	0	0	1	1	1	1	2	0	1	0
513	1	1	1	0	0	1	2	1	2	0	1	0	1	1	0	0	0	0	2	2	0	0	0	2	0	0	2	0	2	2	1	1	1	1	0	1	1	0	0	1	0	0	1	2	1	0	0	2	0
514	0	2	0	0	0	1	2	2	2	0	0	1	1	0	0	0	0	1	1	1	1	0	0	2	0	0	2	1	2	2	0	0	0	2	1	2	2	0	1	0	1	1	1	1	1	1	0	0	0
515	0	1	0	0	0	1	1	2	0	0	1	0	0	0	0	0	1	1	1	1	1	0	0	2	0	0	2	0	2	2	1	2	2	1	0	1	0	0	0	0	1	1	0	0	2	0	0	2	0
516	1	1	0	0	0	0	1	1	1	0	0	0	1	1	0	0	1	2	0	0	2	0	0	2	0	0	2	0	2	2	0	1	1	0	0	1	2	0	0	1	0	1	1	2	1	1	0	0	1
517	0	1	0	0	0	2	2	1	2	0	0	0	2	1	1	1	0	0	2	2	0	0	1	2	0	0	1	1	2	2	0	2	2	1	0	1	1	0	0	0	0	2	2	2	1	1	0	1	0
518	1	0	0	0	0	2	2	2	2	0	0	0	0	0	0	0	0	0	2	2	0	0	0	2	0	0	2	0	2	2	1	1	1	2	1	2	2	0	0	1	0	0	0	2	0	0	0	1	0
519	1	1	1	0	0	2	1	1	1	0	1	0	1	1	0	0	0	1	1	1	1	0	0	2	0	1	1	0	2	1	1	0	0	2	2	2	1	0	0	2	0	2	2	2	1	1	0	1	0
520	0	2	0	0	0	0	1	1	0	1	2	1	1	0	0	0	0	0	2	2	0	0	1	1	1	1	0	1	1	0	1	0	0	1	0	1	1	1	0	1	0	0	0	2	1	0	1	1	0
521	0	1	0	0	0	1	2	2	1	0	0	0	0	0	0	0	1	0	2	1	1	1	0	2	0	0	1	0	1	1	1	1	1	1	0	1	1	0	0	0	0	0	0	2	0	0	0	2	0
522	1	1	1	0	0	1	2	1	2	0	0	0	1	1	0	0	0	0	2	2	1	0	1	1	0	0	2	0	2	2	2	0	1	2	0	2	1	0	0	1	0	0	0	2	0	2	0	0	2
523	0	0	0	0	0	2	2	1	2	0	1	0	0	0	0	0	0	1	1	1	1	0	0	2	0	0	0	2	1	1	1	0	0	1	0	2	2	0	0	1	0	1	1	2	1	0	1	1	0
524	0	0	0	0	0	1	2	1	2	0	0	0	0	0	0	0	0	2	0	1	1	0	0	2	0	0	1	0	2	1	1	2	2	0	0	1	2	0	0	2	0	0	0	0	0	0	0	2	0
525	0	1	0	0	0	1	2	2	2	0	0	1	1	1	0	0	0	1	1	1	1	0	0	2	0	0	2	0	2	1	1	1	1	1	0	2	1	0	0	0	0	0	0	2	0	0	0	2	0
526	0	1	0	0	0	0	2	1	2	0	0	1	1	1	0	0	0	1	1	1	1	0	1	1	0	0	2	1	2	2	0	0	0	1	1	2	2	0	1	0	2	0	0	2	1	1	0	1	0
527	0	2	0	0	0	1	1	1	1	0	0	0	0	0	0	0	0	0	1	1	1	1	0	2	0	0	2	1	2	2	1	1	1	0	0	0	2	0	0	2	0	1	1	2	1	2	0	0	0
528	0	2	0	0	0	2	2	2	2	0	0	1	1	1	0	0	0	2	0	0	0	0	1	1	1	1	1	0	1	1	0	2	2	0	0	1	0	0	0	1	0	0	0	1	0	0	0	0	1
529	1	0	1	0	0	2	2	1	2	0	0	0	0	0	0	0	0	0	2	2	0	0	0	2	0	0	1	1	2	1	0	1	1	1	1	1	0	0	0	1	0	0	0	1	1	0	1	1	0
530	1	0	0	0	0	1	2	0	1	0	0	1	1	0	0	0	0	1	1	1	0	0	0	2	0	0	1	0	2	2	0	1	1	1	1	1	2	0	0	0	0	0	0	2	2	0	0	1	0
531	1	2	0	0	0	0	1	2	0	0	0	0	0	0	0	0	0	1	1	1	1	1	0	2	0	1	1	1	1	1	0	0	1	2	0	2	1	1	0	0	0	0	1	2	1	1	0	2	0
532	1	2	0	0	0	0	2	0	2	0	0	1	0	0	0	1	0	0	2	1	1	0	1	1	1	1	1	1	2	0	1	2	2	1	1	2	0	0	0	0	0	0	0	2	0	0	0	1	0
533	0	1	1	0	1	1	2	0	2	0	0	0	0	0	0	0	0	1	1	1	0	0	0	2	0	0	2	0	2	1	0	1	1	2	1	2	2	1	1	0	0	0	0	2	0	1	0	1	0
534	0	1	0	0	0	1	2	2	0	0	0	0	1	1	0	0	0	0	1	1	1	0	0	2	0	0	1	0	2	1	1	1	1	2	1	2	2	1	1	1	0	0	0	2	1	0	0	2	0
535	0	1	0	0	0	2	2	1	2	0	0	0	0	0	0	0	0	1	1	1	0	0	1	1	1	1	1	1	2	1	0	1	1	0	0	1	2	0	0	1	0	1	1	1	1	0	0	1	0
536	1	1	1	0	1	1	2	2	1	0	0	0	0	0	0	0	0	0	1	1	1	1	1	1	0	0	1	0	2	1	1	1	1	1	1	1	1	0	0	0	0	0	0	2	1	0	0	1	1
537	1	1	0	0	0	0	2	1	2	0	0	1	1	1	0	0	0	0	2	1	1	1	1	1	1	1	1	1	2	0	1	2	2	0	0	1	1	0	0	0	0	0	0	2	0	1	1	1	0
538	1	1	0	0	0	1	1	2	1	0	1	0	0	0	0	0	0	1	1	1	1	0	0	2	0	0	1	1	2	1	0	1	1	1	1	1	1	0	0	0	0	0	0	2	1	1	0	2	0
539	0	0	0	0	0	1	2	1	1	0	0	0	1	1	0	0	0	2	0	1	1	0	0	2	0	0	2	2	2	1	1	1	2	2	1	2	1	0	0	0	0	0	0	2	0	2	0	1	0
540	1	0	0	0	0	1	1	2	0	0	2	0	0	0	0	0	0	1	1	0	1	0	1	1	1	1	2	0	2	2	1	1	2	1	0	2	1	0	0	1	0	0	0	1	0	1	0	2	0
541	1	1	0	0	0	2	1	1	2	0	0	0	1	0	1	1	0	1	1	0	1	0	1	1	1	1	1	0	1	1	0	0	1	2	0	2	1	0	0	1	0	0	0	2	0	1	0	1	1
542	0	1	1	1	1	1	2	0	2	0	1	1	1	0	1	1	0	1	1	1	0	0	0	2	0	1	1	1	2	0	1	2	2	1	0	2	0	0	0	0	0	0	0	1	0	0	0	1	0
543	0	0	0	0	0	1	1	1	2	0	0	0	0	0	0	0	0	2	0	1	0	0	0	2	0	0	2	0	1	0	0	0	1	2	0	2	0	0	0	0	0	0	0	2	0	0	0	1	0
544	0	1	0	0	0	1	1	1	2	0	0	0	1	1	0	1	0	1	1	1	1	0	1	1	0	0	1	1	2	0	1	1	1	1	0	2	1	0	0	1	1	0	0	1	1	0	0	0	0
545	1	0	0	0	0	1	2	2	2	0	0	0	2	2	0	1	0	2	0	1	1	0	0	2	0	0	1	0	2	2	1	1	1	0	0	1	0	0	0	0	0	0	0	2	1	0	1	0	1
546	0	2	0	0	0	1	2	2	2	0	1	0	1	1	0	0	0	2	0	0	1	0	1	1	0	0	1	1	2	0	1	1	1	1	1	1	2	1	1	1	0	1	1	1	1	0	0	2	0
547	0	1	0	0	0	2	1	1	2	0	0	1	2	1	0	0	0	0	1	2	0	0	0	2	0	0	2	0	2	2	0	0	0	0	0	1	1	0	0	0	1	1	1	1	1	0	0	1	0
548	1	1	0	0	0	1	1	2	0	0	2	0	1	1	0	0	0	1	1	1	1	0	0	2	0	0	1	1	1	1	0	1	1	1	1	1	1	0	0	1	0	0	0	1	0	0	0	2	0
549	0	0	0	0	0	2	1	1	1	0	1	1	2	2	0	0	0	0	2	2	0	1	1	1	1	1	1	2	2	2	0	0	2	0	0	2	2	1	1	1	0	1	1	2	2	0	0	0	2
550	1	1	2	0	1	0	2	2	2	0	0	1	2	1	0	0	0	0	2	2	0	0	0	2	0	0	0	0	1	1	0	1	1	2	2	2	1	0	0	0	1	2	1	2	1	0	0	0	0
551	0	1	0	0	0	1	2	0	2	0	2	0	1	1	0	1	0	1	1	1	0	0	0	2	0	0	1	0	2	1	0	0	0	2	0	2	1	0	0	0	0	0	0	2	0	0	0	1	1
552	1	0	0	0	0	2	2	0	2	0	0	0	2	1	0	0	0	1	1	1	1	0	0	2	0	0	2	1	2	1	2	0	0	2	0	2	2	0	0	1	0	1	1	1	1	2	0	2	0
553	0	1	0	0	0	2	2	2	2	0	1	0	0	0	0	0	0	2	0	0	1	0	1	1	0	0	1	0	2	1	0	1	1	1	0	1	1	1	1	0	0	1	1	1	1	0	0	1	0
554	1	1	1	0	0	1	2	2	1	0	1	0	0	0	0	0	0	1	1	1	0	0	1	1	0	0	1	0	2	0	0	1	1	0	0	1	1	0	0	1	0	1	1	1	1	1	0	1	0
555	1	2	0	0	0	0	1	1	1	0	1	1	1	0	0	0	0	1	1	1	1	0	1	1	0	1	2	0	2	2	0	1	1	2	0	2	1	0	0	0	0	1	1	1	0	0	0	0	0
556	0	2	0	0	0	0	1	2	2	0	1	0	0	0	0	0	0	0	1	2	0	0	0	2	0	0	2	1	2	1	1	1	1	2	0	1	2	0	0	1	0	0	0	2	0	0	0	2	0
557	1	1	0	0	0	1	2	0	2	0	1	1	1	1	0	0	0	0	2	2	0	0	0	2	0	0	1	1	2	0	1	1	1	2	1	2	2	0	0	0	0	1	1	2	2	2	0	2	0
558	1	2	0	0	0	0	1	1	1	0	1	0	0	0	0	0	0	0	2	2	0	0	0	2	0	0	2	0	2	1	0	1	1	2	0	2	1	1	0	1	0	0	0	1	0	0	1	1	0
559	1	2	0	0	0	0	1	2	1	0	1	0	1	1	0	0	0	0	2	2	0	0	0	2	0	0	1	0	2	1	0	1	2	1	0	2	2	0	0	2	0	1	0	1	0	0	0	1	1
560	0	1	0	0	0	2	2	2	2	0	0	1	1	0	0	0	0	0	2	2	0	0	1	1	0	0	1	0	1	0	0	1	1	2	0	2	2	1	1	0	0	1	1	2	1	0	0	2	0
561	1	1	0	0	0	1	2	1	1	0	0	0	1	1	0	0	1	1	1	1	1	1	0	2	0	0	1	0	1	1	0	2	1	1	0	2	2	0	1	0	1	0	0	1	0	0	0	1	1
562	0	1	0	0	0	1	2	1	2	0	0	0	1	1	0	0	0	2	0	0	0	0	1	1	1	1	1	1	2	1	0	2	2	1	0	1	2	0	0	0	0	1	0	1	1	1	0	0	0
563	1	0	0	0	0	1	1	1	1	0	0	2	1	1	0	1	0	0	2	2	1	0	1	1	1	1	1	0	2	0	0	0	0	2	0	2	0	0	0	1	0	0	0	2	0	0	0	2	0
564	0	2	0	0	0	0	2	2	2	0	0	0	2	2	0	1	0	1	2	2	0	0	0	2	0	0	0	1	1	0	0	0	0	1	0	1	1	0	0	0	0	2	2	2	0	1	1	1	0
565	1	1	0	0	0	0	2	1	2	0	0	1	2	1	0	0	0	1	1	1	1	1	0	2	0	0	2	0	2	2	0	0	0	2	0	2	1	0	0	0	0	1	0	1	1	1	0	2	0
566	1	2	0	0	0	0	2	1	2	0	0	1	1	0	0	0	0	1	1	1	0	0	0	2	0	1	2	0	2	1	0	2	2	2	0	2	2	1	1	1	0	0	0	2	1	0	1	0	0
567	1	2	1	1	1	1	1	1	2	0	0	0	0	0	0	0	0	0	2	2	0	0	0	2	0	0	1	0	1	1	0	1	1	0	0	1	2	0	0	1	0	0	0	2	0	0	0	2	0
568	0	1	0	0	0	1	1	2	0	0	2	0	1	1	0	1	0	0	2	2	0	0	0	2	0	0	1	0	2	1	1	1	1	2	0	2	0	0	0	0	1	0	0	0	0	0	0	0	0
569	1	2	0	0	0	1	2	1	1	0	1	1	1	0	0	0	0	0	2	2	0	0	0	2	0	0	2	0	2	2	0	1	2	2	1	2	1	0	0	2	0	0	0	1	1	0	0	1	1
570	1	2	0	0	0	1	2	2	1	0	0	0	0	0	0	0	0	0	2	2	0	0	0	2	0	0	2	0	2	1	1	1	1	1	1	1	1	0	0	1	0	0	0	2	0	0	0	0	2
571	1	1	0	0	0	1	2	2	2	0	0	0	0	0	0	0	0	0	2	1	1	0	0	2	0	0	2	0	2	2	0	1	1	0	0	1	2	1	1	1	0	1	1	2	1	1	0	1	1
572	0	0	0	0	0	1	2	1	2	0	1	0	1	1	0	0	0	0	1	1	1	0	0	2	0	0	2	0	2	1	1	2	2	1	1	1	1	0	0	1	0	0	0	2	0	0	0	2	0
573	1	0	0	0	0	1	0	2	1	0	0	0	2	2	0	0	0	1	1	1	1	0	0	2	0	0	0	0	2	1	0	0	0	2	0	2	2	0	0	2	1	0	0	2	0	1	1	0	1
574	1	2	0	0	0	2	1	1	2	0	0	0	1	1	0	0	1	2	0	0	1	0	0	2	0	0	2	0	2	2	1	1	1	2	1	2	1	0	0	0	1	1	1	2	2	0	0	2	0
575	1	1	0	0	0	1	1	1	1	0	1	0	0	0	0	0	0	1	1	1	0	2	0	2	0	0	1	1	2	0	1	1	2	0	0	1	1	0	0	1	0	2	2	2	1	1	1	0	1
576	1	1	0	0	0	1	2	1	1	0	0	1	1	0	0	0	1	2	1	1	0	0	2	0	1	1	1	0	1	1	0	2	2	1	0	2	2	0	0	0	1	1	1	2	1	1	0	2	0
577	1	2	0	0	0	0	2	1	2	0	0	0	1	1	0	0	0	0	1	1	0	0	0	2	0	0	1	1	2	0	1	2	2	1	1	2	2	0	1	0	2	0	0	2	0	0	0	2	0
578	1	1	0	0	0	2	2	1	1	0	0	0	0	0	0	0	1	2	1	2	0	0	1	1	1	1	1	1	2	1	0	1	2	1	0	2	0	0	0	0	0	1	1	1	0	0	0	2	0
579	0	2	0	0	0	0	1	1	1	1	2	0	2	2	0	0	0	1	1	1	0	0	0	2	0	0	2	2	2	1	1	2	1	1	0	2	1	0	0	0	0	1	1	1	1	1	0	1	0
580	0	0	1	0	1	1	2	1	1	0	0	1	2	0	0	0	0	1	0	0	2	0	0	2	0	0	2	1	2	1	1	0	1	2	0	2	1	0	0	0	0	0	0	1	0	0	0	1	0
581	0	1	0	0	0	2	1	2	0	0	1	0	0	0	0	0	0	1	1	1	1	0	0	2	0	0	1	0	1	1	0	2	2	2	0	2	1	1	1	0	0	0	0	2	0	0	0	1	0
582	1	1	1	1	1	1	2	2	2	0	0	0	0	0	0	0	0	2	0	0	0	0	0	2	0	0	2	1	2	2	0	1	2	0	0	1	1	0	0	0	0	0	0	1	1	0	0	2	0
583	1	2	1	0	0	0	2	1	2	0	0	0	0	0	0	0	0	1	1	1	1	0	0	2	0	0	2	1	2	2	0	2	2	0	0	1	1	0	0	0	0	0	0	1	0	0	0	2	0
584	1	1	0	0	0	1	2	2	1	0	0	1	1	0	0	0	0	2	0	1	1	0	1	1	1	2	1	0	1	1	1	1	2	1	0	2	1	0	0	2	1	0	0	1	1	0	0	2	0
585	1	1	0	0	0	2	2	1	2	0	0	0	0	0	0	0	0	0	2	2	0	0	0	2	0	1	0	1	1	0	0	1	1	1	0	1	1	0	0	0	0	0	0	2	0	2	0	2	0
586	1	1	0	0	0	1	0	2	0	1	2	0	0	0	0	0	0	0	1	1	0	0	0	2	0	0	1	1	2	1	1	1	1	0	0	1	2	0	1	0	1	0	0	2	0	0	0	0	1
587	1	1	0	0	0	1	2	2	0	0	0	2	2	1	0	0	1	2	1	1	1	0	0	2	0	0	2	0	2	2	0	2	2	0	0	1	2	0	0	1	0	1	1	1	0	0	0	2	0
588	1	2	0	0	0	0	2	2	1	0	0	0	0	0	0	0	0	0	1	1	0	0	0	2	0	0	2	0	2	2	0	1	2	1	1	1	2	1	1	1	0	1	1	2	1	1	0	2	0
589	1	2	0	0	0	1	2	1	2	0	0	0	0	0	0	0	0	0	2	1	1	0	0	2	0	0	2	0	2	2	1	1	1	2	0	1	2	0	0	1	1	1	0	0	0	0	0	0	0
590	0	1	1	0	0	2	1	1	1	1	1	0	1	0	1	1	0	2	1	2	0	0	0	2	0	1	2	0	2	1	0	2	2	1	0	2	2	0	0	1	0	0	0	2	0	0	0	2	0
591	1	1	0	0	0	0	1	2	1	1	1	0	1	1	0	0	0	0	2	1	1	1	0	2	0	0	1	0	2	1	0	2	2	0	0	0	2	0	0	0	0	1	1	1	1	2	0	1	0
592	0	0	0	0	0	2	2	2	1	0	0	0	1	1	0	0	0	0	2	2	0	0	0	2	0	0	1	0	1	1	0	2	2	1	0	2	2	0	0	2	1	1	1	2	1	1	0	2	0
593	1	1	0	0	0	1	1	2	1	0	1	1	1	0	0	0	0	0	2	2	0	0	0	2	0	0	2	0	2	1	1	0	0	2	0	2	2	0	0	0	0	0	0	2	0	0	0	1	1
594	0	1	0	0	0	1	2	2	1	0	1	0	0	0	0	0	1	2	0	0	1	0	0	2	0	1	0	0	2	1	0	0	0	2	0	2	0	0	0	0	0	0	0	0	0	0	1	0	0
595	1	1	0	0	0	2	0	2	0	0	2	1	1	0	0	0	0	0	2	2	0	0	1	1	1	2	1	0	2	1	0	1	2	1	1	2	1	0	0	0	1	0	0	2	0	0	0	2	0
596	0	1	0	0	0	1	2	0	2	0	0	0	0	0	0	0	0	0	2	2	0	0	0	2	0	1	1	1	1	1	1	1	1	2	1	1	1	0	0	0	0	0	0	2	0	0	1	1	0
597	1	1	0	0	0	1	2	0	2	0	1	1	1	0	0	0	0	0	2	1	1	0	2	0	1	1	1	0	2	0	0	1	1	1	0	2	1	0	0	0	0	0	0	1	0	0	0	2	0
598	0	0	0	0	0	2	1	2	2	0	1	0	2	2	0	0	0	1	1	1	0	0	1	1	1	2	1	0	2	1	1	2	2	0	0	1	1	0	0	1	0	1	1	1	1	1	0	2	0
599	0	2	0	0	0	1	2	2	1	0	1	1	0	0	0	1	0	1	1	1	0	1	0	2	0	0	2	0	2	2	1	1	1	1	0	2	2	0	0	0	0	0	0	2	0	2	0	2	0
600	1	1	1	0	0	2	1	1	2	0	0	0	0	0	0	0	0	2	0	0	0	0	0	2	0	0	2	0	2	1	0	1	1	2	0	2	1	0	0	0	0	1	1	2	0	2	1	0	0
601	1	1	0	0	0	2	2	1	2	0	0	0	1	0	0	0	0	0	2	2	0	0	1	1	0	0	2	1	2	2	0	2	2	2	1	2	0	0	0	1	0	0	0	2	1	1	1	1	0
602	1	2	0	0	0	1	1	2	0	0	2	0	0	0	0	0	0	2	0	0	1	0	0	2	0	0	2	0	2	1	1	2	2	2	0	2	1	0	0	0	0	0	1	1	0	1	0	2	0
603	1	0	0	0	0	2	2	0	2	0	0	0	0	0	0	0	0	0	2	2	0	0	0	2	0	0	0	0	1	1	0	0	0	2	0	1	1	0	0	0	0	0	0	1	1	0	0	2	0
604	0	1	0	0	0	2	1	1	1	1	1	1	2	1	0	0	0	0	2	2	0	1	0	2	0	0	0	0	2	1	0	1	1	0	0	1	2	0	0	1	0	0	0	2	0	1	0	2	0
605	1	1	0	0	0	2	2	1	2	0	0	0	0	0	0	0	0	2	0	1	1	0	0	2	0	0	2	1	2	1	1	0	0	2	0	2	2	0	0	2	1	0	0	1	0	0	1	0	0
606	0	1	0	0	0	1	1	2	0	0	1	1	1	0	0	0	0	0	1	1	0	0	1	1	0	0	2	0	2	2	0	1	1	1	0	1	2	0	0	0	1	1	1	2	1	1	0	2	0
607	1	1	0	0	0	0	1	1	1	0	0	1	1	0	0	1	0	1	1	1	1	0	0	2	0	0	1	1	1	1	0	1	1	2	0	2	2	0	0	1	0	0	0	2	0	1	0	2	0
608	0	0	0	0	0	2	1	1	2	0	0	0	1	0	0	0	0	1	1	2	0	0	0	2	0	0	1	0	1	1	0	1	1	2	1	2	2	0	0	2	0	1	1	1	1	1	0	1	0
609	0	2	0	0	0	0	1	2	0	0	2	1	1	0	0	0	0	2	0	1	0	0	1	1	0	1	2	1	2	2	0	2	2	0	0	1	2	1	1	1	0	0	0	1	0	0	0	2	0
610	1	0	1	0	1	1	2	2	2	0	0	0	0	0	0	0	0	1	2	1	1	0	0	2	0	0	2	0	2	1	1	2	2	0	0	1	2	0	0	1	0	1	1	1	1	1	0	2	0
611	0	1	0	0	0	1	1	2	1	0	0	0	1	1	0	0	0	1	1	1	1	0	0	2	0	0	1	0	1	1	1	2	2	0	0	2	2	0	1	0	1	1	1	1	1	1	1	0	0
612	1	1	0	0	0	1	2	2	2	0	0	0	0	0	0	0	0	2	0	0	0	0	0	2	0	0	1	1	2	1	0	2	2	2	0	1	2	0	1	1	1	0	0	2	1	1	0	1	0
613	1	1	0	0	0	2	2	2	2	0	0	0	1	1	0	0	0	0	2	2	0	0	0	2	0	0	1	2	2	1	2	2	2	2	1	2	2	0	0	1	0	1	1	2	0	0	0	2	0
614	0	2	0	0	0	1	0	2	1	0	0	0	0	0	0	0	0	1	1	1	1	0	0	2	0	0	2	0	1	1	1	2	2	0	0	1	2	0	0	1	0	0	0	2	1	0	0	0	1
615	0	2	1	0	0	1	1	1	1	1	1	0	1	1	0	0	0	1	1	1	0	0	0	2	0	0	2	1	2	1	2	2	2	0	0	0	1	0	0	0	0	1	1	1	1	0	0	2	0
616	0	1	1	0	0	1	1	1	2	0	1	0	1	1	0	0	0	0	2	2	0	1	0	2	0	0	1	1	1	1	1	1	1	0	0	0	1	0	0	0	1	0	0	2	0	1	0	2	0
617	1	1	1	0	0	2	1	1	1	0	0	2	2	2	0	0	0	1	1	1	0	0	1	1	0	0	2	0	2	2	1	1	1	2	0	2	2	0	0	1	1	1	1	1	1	1	0	1	0
618	0	1	0	0	0	1	2	0	1	0	1	0	1	1	0	0	0	0	2	2	0	0	1	1	0	1	1	0	2	0	0	1	2	1	1	2	1	0	0	0	0	0	0	2	0	0	0	2	0
619	0	1	0	0	0	2	1	2	1	0	1	0	1	1	0	0	0	0	1	1	1	0	1	1	1	0	2	0	2	2	1	0	1	2	1	2	2	0	0	0	0	0	1	2	1	0	0	2	0
620	1	2	0	0	0	1	2	1	2	0	0	0	0	0	0	0	0	0	2	2	0	0	0	2	0	1	0	1	1	0	0	2	2	1	0	2	1	0	0	0	0	1	0	1	1	0	0	0	0
621	1	2	0	0	0	1	2	0	2	0	0	1	1	1	0	0	0	2	0	1	0	0	1	1	0	0	2	0	2	2	0	1	1	1	0	2	2	0	0	2	0	0	0	2	0	1	0	2	0
622	1	0	0	0	0	2	2	2	1	0	0	1	0	0	0	1	0	0	2	2	1	0	1	1	1	1	1	1	2	1	0	1	2	1	0	1	2	0	0	1	0	0	0	2	0	2	0	1	0
623	1	2	0	0	0	0	2	2	1	0	1	1	1	0	0	1	0	0	2	1	1	0	0	2	0	0	2	0	1	1	1	0	0	2	0	1	2	0	0	0	0	0	0	2	1	0	1	0	0
624	1	2	1	0	1	1	1	2	0	0	1	2	2	1	0	0	0	0	1	1	0	0	0	2	0	0	0	1	1	0	0	1	1	1	0	1	1	0	0	1	0	1	1	2	1	0	0	2	0
625	1	0	0	0	0	2	2	1	2	0	0	1	2	1	0	0	0	1	1	1	1	0	0	2	0	0	1	2	2	1	2	1	1	1	1	1	2	0	0	1	0	0	0	2	0	0	0	0	2
626	0	1	0	0	0	2	2	0	1	0	1	1	2	2	0	0	0	1	1	1	0	0	0	2	0	0	1	2	2	2	0	2	2	0	0	1	1	0	0	0	0	1	0	0	1	1	0	2	0
627	1	1	0	0	0	2	1	1	2	0	0	0	1	1	0	0	0	1	1	1	0	0	0	2	0	0	1	0	2	1	1	1	1	2	1	1	2	0	0	0	0	0	0	2	0	0	0	2	0
628	1	1	1	0	0	1	2	1	1	0	0	0	1	1	0	0	0	0	1	1	0	0	1	1	1	2	1	1	1	1	1	1	1	2	1	2	2	1	1	1	0	0	0	1	0	1	0	0	0
629	0	0	1	0	1	1	2	2	1	0	0	0	0	0	0	0	0	2	0	0	0	0	0	2	0	0	2	0	2	2	0	2	2	0	0	1	1	0	0	1	1	0	0	2	0	2	0	2	0
630	1	1	0	0	0	1	2	1	2	0	0	0	1	0	1	1	0	1	1	0	1	0	0	2	0	0	1	0	2	1	0	2	2	2	2	2	0	0	0	0	1	1	0	1	1	0	0	1	1
631	1	2	0	0	0	0	2	1	1	0	0	0	1	1	0	0	1	0	2	1	1	0	0	2	0	0	2	1	2	2	1	1	1	2	1	2	1	0	0	0	0	0	0	1	0	0	0	2	0
632	0	1	0	0	0	1	2	0	2	0	0	1	1	1	0	0	0	0	2	1	1	0	0	2	0	0	1	1	2	0	1	1	1	2	1	2	1	0	0	1	0	1	1	1	1	2	0	1	1
633	1	1	0	0	0	2	2	2	2	0	1	0	1	1	0	0	0	2	0	0	1	0	0	2	0	1	2	1	2	1	1	1	2	0	0	2	1	2	1	0	1	0	0	1	0	0	0	1	0
634	0	1	0	0	0	1	2	2	1	0	0	0	0	0	0	0	0	0	1	1	1	0	0	2	0	0	2	0	2	2	0	1	1	2	0	2	1	0	0	1	0	0	0	2	0	1	1	1	0
635	0	0	0	0	0	2	2	2	1	0	0	0	1	0	1	1	0	0	2	1	1	0	1	1	1	1	1	0	1	1	0	1	1	1	0	1	1	0	0	1	0	0	1	2	1	1	1	1	0
636	0	1	0	0	0	1	2	0	2	0	0	1	1	1	0	0	0	0	1	1	0	0	1	1	0	0	2	0	2	1	0	1	1	0	0	1	0	0	0	0	0	0	0	1	0	1	0	1	0
637	1	1	0	0	0	0	2	1	2	0	0	0	0	0	0	0	0	0	2	2	0	0	0	2	0	1	2	0	2	2	0	1	1	1	0	1	0	0	0	0	0	0	0	0	0	0	0	1	0
638	1	2	1	0	0	1	2	2	2	0	0	0	0	0	0	0	0	1	2	2	0	0	0	2	0	0	1	2	1	1	0	1	1	1	0	1	2	0	0	1	0	1	0	0	0	0	0	1	0
639	0	0	0	0	0	2	2	1	2	0	0	0	0	0	0	0	0	0	2	2	0	0	0	2	0	0	1	0	1	0	0	1	2	2	0	2	0	0	0	1	0	0	0	2	0	2	0	2	0
640	0	2	0	0	0	2	0	2	0	0	2	0	1	1	0	0	0	0	2	1	1	0	0	2	0	0	2	0	2	2	0	2	2	0	0	1	2	0	1	0	1	0	0	1	0	0	0	2	0
641	1	2	0	0	0	1	2	0	1	0	0	0	0	0	0	0	0	1	1	1	0	0	0	2	0	0	0	2	0	0	0	1	2	1	0	2	1	0	0	1	0	0	0	1	0	0	1	1	0
642	1	1	0	0	0	2	2	2	1	0	1	0	0	0	0	0	0	0	2	2	0	0	0	2	0	0	1	2	2	1	1	1	2	1	1	2	1	1	0	0	0	0	0	2	0	0	0	2	0
643	1	2	0	0	0	0	1	1	0	1	2	1	1	1	0	0	0	0	2	2	0	1	0	2	0	0	1	0	2	2	0	1	1	1	0	1	2	1	1	1	0	0	0	2	1	0	0	1	0
644	1	1	0	0	0	0	2	1	1	0	0	0	0	0	0	0	0	0	2	2	0	0	0	2	0	0	1	0	1	1	0	0	0	1	0	1	1	0	0	1	0	1	0	1	1	0	0	2	0
645	0	1	0	0	0	1	2	2	1	0	0	0	1	0	1	1	0	2	1	2	0	0	0	2	0	0	1	0	2	1	0	0	0	1	0	2	0	1	1	0	0	0	0	2	0	2	0	0	2
646	0	1	0	0	0	1	2	1	2	0	0	0	0	0	0	0	0	2	0	0	0	0	0	2	0	0	1	0	2	1	1	0	2	2	1	2	1	0	0	1	0	0	0	2	0	1	0	1	0
647	0	1	0	0	0	0	2	1	2	0	0	0	0	0	0	0	0	1	0	0	1	0	0	2	0	0	2	1	2	2	0	1	1	0	0	1	1	0	0	0	0	0	0	2	1	0	0	1	1
648	1	2	0	0	0	0	2	0	2	0	0	1	1	0	0	0	0	1	2	2	0	0	1	1	0	0	1	2	1	1	0	2	2	1	1	2	2	0	0	1	0	0	0	2	0	2	0	0	0
649	1	2	0	0	0	1	2	2	1	0	1	0	1	1	0	1	0	2	0	0	1	0	0	2	0	0	2	1	2	1	2	0	0	2	0	2	2	0	0	1	0	0	0	2	1	0	0	1	0
650	0	1	0	0	0	0	1	1	1	0	1	0	1	1	0	0	0	1	1	0	0	1	0	2	0	0	1	0	1	1	0	2	2	1	1	1	1	0	0	0	0	0	0	2	0	0	0	1	0
651	0	0	0	0	0	1	2	2	0	0	0	0	1	1	0	0	0	0	1	1	0	0	0	2	0	0	1	1	2	1	1	1	2	1	0	1	2	0	1	0	1	0	0	0	1	0	1	0	0
652	1	0	0	0	0	2	2	1	2	0	0	0	0	0	0	0	0	1	2	1	1	0	1	1	1	1	1	0	1	1	0	1	1	1	1	1	1	1	1	0	1	0	0	0	0	0	0	2	0
653	1	1	0	0	0	2	2	1	1	0	0	1	1	0	0	0	0	0	1	2	0	0	0	2	0	0	1	0	1	1	1	0	0	2	0	2	1	0	0	1	0	0	0	1	1	0	0	2	0
654	0	0	0	0	0	2	2	1	2	0	1	1	1	1	0	0	0	2	0	0	0	0	0	2	0	0	2	0	2	2	0	1	1	0	0	0	1	1	0	1	0	0	1	2	1	1	0	2	0
655	1	2	0	0	0	1	2	2	2	0	0	0	2	2	0	0	0	0	1	1	1	0	2	0	1	1	1	2	2	1	1	2	2	1	0	1	1	0	0	1	0	1	0	1	0	1	0	0	1
656	1	0	0	0	0	1	2	0	1	0	1	0	0	0	0	0	1	2	1	1	0	0	0	2	0	0	0	1	2	0	1	0	0	2	0	2	2	0	1	1	1	1	1	1	0	0	1	0	0
657	1	0	0	0	0	1	2	0	2	0	0	1	2	2	0	0	0	2	0	0	0	0	0	2	0	0	1	0	1	0	0	1	1	0	0	1	1	1	1	0	0	0	0	2	0	1	1	1	0
658	0	1	0	0	0	1	2	1	1	0	0	1	1	1	0	0	0	2	0	0	1	0	0	2	0	0	1	1	2	2	0	1	2	1	0	2	2	0	0	1	1	0	0	2	1	0	1	1	0
659	0	1	0	0	0	1	2	1	1	0	0	0	0	0	0	0	0	1	1	1	0	0	0	2	0	0	2	0	2	2	2	1	1	1	1	1	2	0	0	2	0	0	0	2	1	1	0	1	1
660	0	2	1	1	1	1	2	2	2	0	0	2	2	2	0	0	0	1	1	1	0	0	0	2	0	0	1	0	1	1	1	2	2	1	0	2	0	0	0	0	0	0	0	2	0	0	1	1	0
661	1	0	0	0	0	2	2	0	2	0	0	0	0	0	0	0	0	1	2	1	1	0	1	1	0	1	2	0	2	2	1	0	1	0	0	2	2	0	0	2	0	0	0	2	0	0	0	1	0
662	0	0	1	0	1	1	2	0	1	0	0	1	1	1	0	0	0	1	1	1	1	0	0	2	0	0	2	0	2	2	1	1	1	1	0	2	2	0	0	0	0	0	0	1	0	1	0	1	1
663	0	0	0	0	0	2	1	2	1	0	1	0	1	1	0	0	0	0	1	2	0	0	0	2	0	0	0	0	2	1	0	1	1	2	0	2	0	0	0	0	1	1	1	2	1	1	0	2	0
664	1	1	1	0	0	2	2	2	1	0	0	0	0	0	0	0	0	0	2	0	1	0	0	2	0	0	2	0	2	2	1	1	1	2	1	2	2	1	0	0	0	0	0	2	0	1	0	0	0
665	0	2	0	0	0	0	0	2	0	0	2	1	2	2	0	0	0	2	0	0	1	0	0	2	0	1	2	0	2	2	1	1	0	0	0	2	1	0	0	0	0	0	0	1	0	0	1	1	0
666	0	2	1	0	0	1	1	1	1	0	1	0	1	1	0	0	0	2	1	2	0	0	1	1	1	1	1	0	2	1	1	1	1	1	0	0	2	0	0	2	1	0	0	2	0	0	0	0	0
667	1	2	0	0	0	0	2	2	2	0	0	0	1	1	0	0	0	1	1	1	1	0	0	2	0	0	0	1	1	1	0	2	2	1	0	1	1	0	0	0	0	1	1	2	2	0	0	1	1
668	1	1	0	0	0	1	2	0	2	0	0	0	1	1	0	0	0	0	2	2	0	0	0	2	0	0	0	0	1	0	0	1	2	1	1	2	2	0	0	2	0	0	0	1	0	0	0	1	0
669	1	1	0	0	0	2	2	0	2	0	0	0	0	0	0	0	0	0	2	2	0	0	0	2	0	0	1	1	2	1	1	2	2	0	0	1	2	1	1	1	0	0	0	2	0	0	0	0	0
670	0	0	0	0	0	2	2	1	1	0	0	1	1	0	0	0	0	0	2	2	0	0	0	2	0	0	1	0	2	1	0	2	2	0	0	1	2	0	0	2	1	1	1	2	0	0	1	1	0
671	1	2	0	0	0	0	2	2	2	0	1	0	0	0	0	0	0	1	1	1	0	0	0	2	0	0	0	1	1	0	0	1	0	0	0	1	2	0	0	2	1	0	0	1	0	1	0	1	0
672	1	0	0	0	0	2	1	0	2	0	0	0	0	0	0	0	0	0	1	2	0	0	0	2	0	0	1	0	2	2	0	0	2	0	0	2	1	0	0	2	0	0	0	2	1	0	0	2	0
673	1	1	0	0	0	1	2	0	2	0	0	0	0	0	0	0	0	0	2	2	0	0	0	2	0	0	1	1	1	1	0	1	2	1	0	2	2	0	0	2	1	0	0	2	0	0	0	1	1
674	0	0	0	0	0	2	2	1	0	0	0	0	0	0	0	0	0	1	1	1	1	0	1	1	0	0	2	1	2	2	0	2	2	1	0	1	2	1	0	0	0	1	0	1	0	0	0	1	0
675	1	2	0	0	0	1	2	1	0	0	0	0	1	1	0	0	0	2	0	1	0	0	0	2	0	0	2	1	2	1	1	1	2	0	0	1	1	0	0	0	0	0	1	2	1	1	0	1	0
676	0	2	0	0	0	1	1	1	1	0	0	0	0	0	0	0	0	1	1	1	1	0	0	2	0	0	1	0	2	0	0	2	2	1	0	2	1	0	0	1	0	0	0	2	0	1	0	2	0
677	1	1	0	0	0	0	2	1	2	0	1	0	2	2	0	0	0	1	1	1	0	0	0	2	0	1	0	0	2	1	0	1	1	1	0	2	2	0	0	1	1	0	0	2	0	0	0	1	1
678	0	2	0	0	0	1	1	2	1	0	1	0	0	0	0	0	0	1	0	0	1	0	1	1	0	1	1	0	1	1	0	0	2	1	0	2	2	0	0	1	0	0	0	1	0	0	0	2	0
679	1	1	1	0	0	2	2	0	2	0	0	0	1	0	1	1	0	1	1	1	1	0	1	1	1	2	2	0	2	2	1	2	2	0	0	1	1	1	1	0	0	0	0	2	0	0	0	0	0
680	1	1	0	0	0	1	2	1	1	0	0	0	0	0	0	0	0	0	2	1	1	0	0	2	0	0	1	0	2	2	1	1	1	1	0	1	1	0	0	0	0	1	1	2	1	2	0	2	0
681	1	1	0	0	0	1	2	1	1	0	0	0	0	0	0	0	0	2	0	1	1	0	1	1	1	2	1	0	1	1	1	1	1	0	0	0	1	0	0	0	0	0	0	2	0	2	1	0	0
682	0	2	0	0	0	0	0	2	0	1	2	0	2	2	0	1	0	2	0	1	0	0	0	2	0	0	1	1	2	1	1	0	0	1	0	2	1	0	0	0	0	1	0	1	2	1	0	1	0
683	1	0	0	0	0	2	2	2	1	0	0	0	0	0	0	0	0	1	1	1	0	0	0	2	0	0	1	0	2	2	1	0	0	2	0	2	1	1	1	0	1	0	0	2	0	2	0	2	0
684	1	1	0	0	0	0	1	1	1	0	0	0	0	0	0	0	0	0	2	2	0	0	0	2	0	0	1	0	2	1	1	1	2	2	2	2	1	0	0	0	0	0	0	1	0	1	1	0	1
685	0	1	0	0	0	2	1	2	0	0	1	0	0	0	0	0	0	0	2	0	1	0	1	1	0	0	1	0	2	2	0	0	0	1	1	2	2	0	0	2	0	0	0	2	1	0	0	2	0
686	1	1	0	0	0	1	2	1	1	0	1	0	0	0	0	0	0	1	1	0	1	0	0	2	0	1	2	0	2	2	0	1	1	1	0	2	0	0	0	0	0	1	1	2	0	0	0	0	1
687	1	1	0	0	0	1	2	0	2	0	0	0	0	0	0	0	0	1	1	1	1	0	0	2	0	0	1	1	1	1	1	0	1	1	0	2	2	0	0	2	1	0	0	1	0	0	0	1	0
688	1	1	0	0	0	1	2	2	1	0	1	0	0	0	0	0	0	0	2	2	0	0	0	2	0	0	1	0	1	1	0	2	2	0	0	2	1	0	0	2	0	0	0	1	0	1	0	2	0
689	0	1	0	0	0	0	2	0	2	0	0	0	1	1	0	0	0	1	2	2	0	0	0	2	0	0	2	0	2	1	1	0	1	1	0	2	0	0	0	0	0	0	0	1	0	0	0	2	0
690	0	2	1	0	0	2	1	1	1	0	1	0	0	0	0	0	0	0	1	2	0	0	1	2	0	0	0	0	1	0	0	1	1	2	1	2	2	0	0	1	0	0	0	2	0	2	0	2	0
691	1	1	0	0	0	1	2	2	1	0	1	0	2	2	0	1	0	1	1	1	0	0	0	2	0	0	1	1	2	1	1	2	2	0	0	1	1	0	0	1	0	0	0	2	0	0	1	0	0
692	0	2	1	0	0	1	1	1	2	0	0	1	1	1	0	0	0	0	2	1	0	1	0	2	0	0	2	1	2	2	0	1	1	1	0	1	1	0	0	0	0	0	0	2	1	0	0	1	0
693	1	0	0	0	0	2	1	1	2	0	0	0	2	1	0	0	0	1	2	1	1	0	0	2	0	0	0	1	1	0	0	1	1	1	0	1	1	0	0	0	1	0	0	1	1	0	0	2	0
694	0	0	1	0	1	1	1	2	1	0	1	1	2	1	0	0	0	0	1	2	0	0	0	2	0	0	1	0	2	0	0	2	2	0	0	1	1	1	1	0	0	1	0	1	0	0	0	0	2
695	0	1	0	0	0	2	2	1	1	0	0	0	0	0	0	0	0	0	2	2	0	0	0	2	0	0	1	1	2	1	0	0	1	2	1	2	2	0	0	1	0	0	0	2	0	0	0	1	0
696	1	1	0	0	0	1	2	2	1	0	0	1	0	0	0	1	0	0	2	2	0	0	1	1	1	2	1	2	2	1	1	0	1	1	0	2	0	0	0	1	0	0	0	2	0	0	0	1	0
697	0	2	0	0	0	0	2	0	2	0	0	0	0	0	0	0	0	0	1	1	1	0	0	2	0	0	2	0	2	1	1	1	1	1	0	1	0	0	0	0	0	1	0	1	0	1	0	1	1
698	0	1	1	1	1	2	2	2	2	0	0	0	0	0	0	0	0	1	1	1	0	0	0	2	0	0	2	0	2	2	1	1	1	1	1	1	1	0	0	2	0	0	0	1	1	0	0	1	1
699	0	1	0	0	0	2	2	2	0	0	0	0	0	0	0	0	0	0	2	2	0	0	1	1	1	1	1	1	2	0	1	0	1	1	0	2	1	0	0	1	1	1	1	2	0	0	0	1	0
700	0	2	0	0	0	1	1	1	1	0	1	0	1	1	0	0	0	2	0	1	1	0	1	1	0	1	0	1	2	0	1	1	1	2	0	2	1	0	0	0	0	1	1	2	1	0	1	0	0
701	0	2	1	0	0	1	1	2	1	0	1	1	2	1	0	1	0	1	1	1	1	0	1	1	1	1	1	1	2	0	1	1	1	0	0	2	1	1	1	0	0	1	1	1	1	2	0	2	0
702	1	2	1	0	0	1	0	2	0	0	2	0	2	1	0	0	0	1	1	1	1	0	0	2	0	0	1	2	1	1	0	2	2	0	0	1	1	1	0	0	0	0	0	0	0	1	0	2	0
703	1	2	0	0	0	2	1	1	1	0	0	1	2	2	0	0	0	1	1	1	0	0	0	2	0	0	1	0	1	1	0	1	2	0	0	1	2	1	1	0	0	0	0	1	0	0	0	1	0
704	1	1	0	0	0	2	2	0	2	0	0	0	1	1	0	0	0	2	0	0	1	1	0	2	0	0	2	0	2	2	0	0	1	1	1	2	1	0	0	1	0	0	0	1	0	0	0	2	0
705	1	1	0	0	0	1	1	2	0	0	1	0	0	0	0	0	0	1	2	1	1	0	0	2	0	0	1	1	2	1	1	0	0	1	1	2	0	0	0	0	0	0	0	2	0	1	0	1	0
706	1	1	0	0	0	1	2	1	2	0	1	0	2	0	1	1	0	0	2	2	0	0	1	1	0	0	0	1	1	0	0	2	2	1	0	1	1	0	0	1	0	0	0	1	0	0	1	0	0
707	1	1	0	0	0	1	2	1	2	0	0	0	1	1	0	0	0	0	2	2	0	0	0	2	0	0	1	0	2	1	0	2	2	1	1	1	2	0	0	1	0	1	1	2	1	2	0	1	0
708	1	2	0	0	0	0	1	1	2	0	1	0	1	1	0	0	0	2	0	0	1	0	0	2	0	0	1	2	1	1	0	2	2	0	0	1	0	0	0	0	0	0	0	2	0	0	0	2	0
709	0	1	0	0	0	1	2	2	2	0	0	0	0	0	0	0	0	1	1	1	0	0	1	1	1	1	2	0	2	1	0	0	0	2	1	2	1	0	0	0	0	1	1	2	1	1	0	2	0
710	1	2	0	0	0	1	1	1	1	1	1	0	1	1	0	1	0	0	2	2	0	0	0	2	0	1	2	1	1	0	1	2	2	0	0	1	2	0	0	0	0	0	0	1	0	0	0	1	0
711	1	0	0	0	0	1	1	1	1	0	0	1	1	0	0	0	0	0	2	2	0	0	0	2	0	0	2	0	2	1	1	0	1	2	0	2	2	0	0	1	0	0	0	1	0	0	1	0	1
712	1	1	0	0	0	2	2	0	2	0	0	0	0	0	0	0	0	2	0	1	0	0	1	1	1	1	1	1	2	1	2	1	1	1	1	2	2	0	1	1	1	0	0	0	2	1	0	1	0
713	1	2	0	0	0	1	1	2	1	0	0	0	0	0	0	0	0	1	1	1	1	0	0	2	0	1	2	0	2	1	0	0	1	2	0	2	1	0	0	1	0	0	0	1	0	0	0	1	0
714	1	1	0	0	0	2	2	0	2	0	0	0	0	0	0	0	0	1	1	1	1	0	1	1	1	1	1	0	1	1	1	1	2	2	1	2	1	0	0	0	0	0	0	2	1	0	0	1	0
715	0	2	0	0	0	1	1	2	1	1	1	1	2	2	0	0	0	2	0	0	1	1	1	1	1	1	2	1	1	0	1	0	1	0	0	2	2	0	0	2	1	0	0	1	0	1	0	2	0
716	1	1	0	0	0	1	1	1	1	1	1	0	0	0	0	0	0	2	0	0	2	0	0	2	0	0	1	0	2	1	1	1	1	0	0	0	0	0	0	0	0	0	0	2	0	1	0	2	0
717	0	1	1	1	1	2	1	1	1	0	0	0	0	0	0	0	0	0	2	2	1	0	1	1	0	0	0	2	0	0	0	2	2	0	0	1	0	0	0	1	0	0	0	1	1	1	0	2	0
718	1	2	0	0	0	0	2	2	1	0	0	0	0	0	0	0	0	0	1	1	1	0	0	2	0	0	2	0	2	2	0	1	2	1	0	2	2	0	1	1	1	0	0	1	0	0	0	1	0
719	1	0	0	0	0	2	1	2	0	0	1	0	0	0	0	0	0	2	0	0	1	0	0	2	0	0	1	0	2	1	0	0	0	2	1	2	1	1	1	0	0	1	1	2	1	1	0	0	0
720	1	1	0	0	0	2	2	2	0	0	0	0	1	1	0	0	0	1	1	1	0	0	1	1	1	1	1	0	2	2	1	1	1	1	0	1	1	0	0	1	0	0	0	1	0	0	0	1	1
721	1	2	0	0	0	1	1	2	0	0	1	1	2	2	0	0	0	1	1	1	0	0	0	2	0	2	2	1	2	2	0	1	1	1	0	1	0	0	0	0	1	0	0	1	1	0	1	1	1
722	0	1	0	0	0	2	2	0	1	0	1	1	1	1	0	1	0	0	2	2	0	0	0	2	0	0	2	0	2	0	0	0	0	2	1	2	0	0	0	0	0	1	1	1	1	0	0	0	0
723	0	2	0	0	0	1	2	1	2	0	0	0	1	1	0	0	0	1	0	0	1	0	0	2	0	1	2	0	2	0	0	1	1	2	0	2	2	0	0	1	0	1	0	0	1	1	0	1	0
724	1	2	0	0	0	0	1	1	1	0	1	0	0	0	0	0	0	0	1	1	0	0	1	1	0	1	1	1	2	0	1	2	2	0	0	1	1	0	0	1	0	0	0	1	0	0	0	2	0
725	0	1	0	0	0	1	2	1	2	0	1	1	1	1	0	0	0	2	0	0	0	1	0	2	0	0	1	1	1	1	1	1	1	1	1	1	0	0	0	1	0	1	1	2	0	0	1	1	0
726	0	1	0	0	0	2	1	2	1	0	1	0	0	0	0	0	0	0	2	2	1	0	2	0	1	1	1	1	2	0	1	1	1	0	0	1	0	0	0	1	0	0	0	1	1	0	0	2	0
727	0	0	0	0	0	1	1	2	1	0	2	1	2	1	0	1	0	1	0	0	1	0	1	1	1	2	2	0	2	2	2	1	2	2	1	2	2	1	1	1	0	0	0	2	0	2	0	2	0
728	1	1	0	0	0	0	2	2	1	0	1	0	0	0	0	0	0	2	0	1	0	0	0	2	0	0	2	0	2	2	0	1	1	1	1	1	2	0	0	1	1	0	1	2	1	1	0	2	0
729	1	2	1	0	0	1	2	2	2	0	1	0	2	1	1	1	0	1	1	1	1	0	0	2	0	1	2	2	2	2	0	1	1	0	0	1	0	1	1	0	0	0	0	2	0	1	0	2	0
730	0	1	0	0	0	1	2	2	0	0	0	1	0	0	0	1	0	2	0	0	0	0	0	2	0	0	0	0	2	1	0	2	2	1	0	2	0	0	0	0	0	1	1	1	0	1	0	1	1
731	0	2	1	0	0	2	1	2	0	0	2	0	1	0	1	1	1	1	1	2	0	0	1	1	0	1	1	1	2	1	1	2	2	2	2	2	1	1	1	0	0	0	0	2	0	0	1	0	0
732	1	1	0	0	0	2	2	2	0	0	1	0	1	1	0	0	0	0	2	2	0	0	0	2	0	0	0	0	1	0	0	1	2	1	0	2	1	0	0	1	0	0	0	2	0	0	0	2	0
733	1	1	1	0	0	2	2	1	1	0	0	0	0	0	0	0	0	0	2	2	0	0	0	2	0	0	0	1	2	0	1	0	0	2	0	2	2	0	0	0	0	0	0	2	1	0	0	1	1
734	0	2	0	0	0	1	2	1	1	0	0	0	0	0	0	0	0	2	0	0	1	1	0	2	0	0	0	0	2	1	0	1	1	1	0	1	1	0	0	0	1	0	0	0	0	0	0	1	0
735	1	1	0	0	0	1	2	0	2	0	0	1	2	2	0	0	0	0	2	2	0	0	0	2	0	1	2	0	2	2	2	1	2	2	1	2	1	1	1	0	0	0	0	1	0	0	0	2	0
736	0	1	0	0	0	1	2	0	2	0	0	1	2	1	0	0	0	1	1	1	0	0	0	2	0	0	1	0	2	1	0	1	2	2	0	2	1	0	0	0	0	0	0	2	0	0	0	1	1
737	1	1	0	0	0	2	1	1	1	0	1	1	2	0	0	0	0	0	2	2	0	0	1	1	0	1	1	0	2	1	0	1	2	1	1	1	1	1	1	0	0	0	0	2	0	0	0	2	0
738	0	2	0	0	0	1	1	2	1	0	0	1	2	2	0	0	0	0	2	1	0	0	0	2	0	1	2	0	2	2	0	2	2	1	0	2	1	0	0	0	0	0	0	2	0	0	0	2	0
739	0	0	0	0	0	2	1	2	1	0	0	1	1	0	0	0	0	0	2	2	0	0	0	2	0	0	2	0	2	2	0	1	2	1	1	1	2	0	0	1	0	0	0	1	0	0	0	2	0
740	0	2	0	0	0	0	2	1	1	0	0	0	1	1	0	0	0	1	1	0	1	1	1	1	1	1	2	1	2	1	2	2	2	0	0	2	0	0	0	0	0	1	0	1	2	1	0	2	0
741	1	0	0	0	0	2	2	1	2	0	1	0	1	1	0	0	0	0	2	2	0	0	0	2	0	1	1	0	2	1	0	1	0	0	0	2	1	0	0	1	0	0	0	2	0	0	0	0	1
742	1	1	0	0	0	2	0	1	1	1	1	0	1	1	0	0	0	0	2	2	1	0	1	1	0	1	2	0	2	2	0	1	2	1	0	2	1	0	0	0	0	0	0	0	1	0	1	1	1
743	0	1	0	0	0	2	1	1	1	0	0	0	1	1	0	0	0	0	2	2	0	0	1	1	0	0	1	1	1	1	0	2	2	1	0	2	1	0	0	1	1	0	0	1	1	0	0	2	0
744	1	1	0	0	0	1	1	2	1	0	1	0	0	0	0	0	0	1	1	1	1	0	1	1	1	1	0	0	2	1	0	1	0	0	0	1	1	0	0	0	0	0	0	1	0	0	0	2	0
745	1	2	0	0	0	0	1	2	0	0	1	0	1	0	1	1	0	0	1	2	0	0	0	2	0	0	2	0	2	2	0	1	2	2	0	2	2	0	0	1	0	0	0	2	1	0	0	1	1
746	0	2	0	0	0	0	2	2	1	1	1	0	0	0	0	0	0	0	1	1	1	0	0	2	0	0	0	2	0	0	0	1	1	2	1	2	1	1	1	0	0	1	1	2	0	0	1	0	0
747	0	2	0	0	0	0	1	2	1	0	0	0	0	0	0	0	0	1	1	1	1	0	0	2	0	0	1	0	2	1	0	1	2	0	0	1	2	0	0	1	0	0	0	2	1	0	0	1	0
748	0	1	0	0	0	1	2	1	1	0	0	0	0	0	0	0	0	1	1	0	0	1	0	2	0	0	1	0	1	1	0	1	1	1	0	1	2	0	0	1	0	2	2	2	1	1	0	0	1
749	1	2	0	0	0	0	2	0	2	0	0	0	0	0	0	0	0	2	0	1	1	0	0	2	0	0	1	0	2	1	1	2	2	1	0	2	1	0	0	0	1	0	0	2	1	0	0	2	0
750	0	1	0	0	0	2	1	2	1	0	0	0	1	1	0	0	0	1	2	1	1	1	1	1	0	0	1	0	1	1	0	2	2	0	0	1	2	1	0	0	0	1	1	2	1	0	0	1	1
751	1	0	0	0	0	2	2	1	2	0	0	0	0	0	0	0	0	2	0	0	0	0	0	2	0	1	0	1	2	0	1	2	2	0	0	1	2	0	0	0	0	0	0	2	0	0	0	1	1
752	1	2	0	0	0	1	2	2	2	0	0	0	0	0	0	0	0	1	1	1	0	1	0	2	0	0	1	0	2	1	1	0	0	2	0	2	1	0	0	0	0	0	0	0	0	0	0	2	0
753	0	1	0	0	0	1	2	1	2	0	1	2	2	1	0	0	0	0	2	1	1	0	0	2	0	0	2	0	2	2	1	0	1	2	0	2	2	0	0	0	0	1	1	2	1	1	0	0	1
754	0	0	0	0	0	1	1	1	1	0	0	0	1	1	0	0	0	0	2	1	1	0	0	2	0	0	2	0	2	2	0	2	2	0	0	2	2	0	0	0	0	0	0	2	0	0	0	1	1
755	1	2	1	0	0	0	1	0	2	0	0	1	1	0	0	0	0	2	0	0	0	0	1	1	1	1	1	1	2	0	1	2	2	0	0	0	2	0	0	1	0	2	2	2	1	1	0	1	1
756	1	2	0	0	0	0	1	1	1	1	2	0	1	0	1	1	1	2	0	0	2	0	1	1	1	2	1	0	2	2	0	2	2	1	0	1	2	0	0	0	0	0	0	2	1	1	0	1	0
757	1	1	0	0	0	1	1	2	1	0	0	0	2	1	0	0	0	1	1	1	1	0	0	2	0	0	1	1	1	1	0	1	1	2	1	2	2	0	0	1	0	1	0	0	1	1	0	2	0
758	1	1	0	0	0	1	2	2	2	0	0	0	0	0	0	0	0	1	1	1	0	0	0	2	0	1	1	0	2	2	1	1	2	2	2	2	1	0	0	1	0	0	0	2	0	0	0	2	0
759	0	0	0	0	0	1	2	1	1	0	0	0	1	1	0	0	1	0	2	1	1	0	1	1	0	0	1	2	2	2	0	1	1	2	2	2	2	1	1	0	1	0	0	2	0	0	0	1	1
760	1	1	0	0	0	1	2	1	1	0	0	0	0	0	0	0	0	0	2	2	0	0	0	2	0	0	1	0	2	1	0	1	2	2	2	2	1	0	0	0	0	0	0	2	0	1	0	2	0
761	0	1	0	0	0	2	2	1	2	0	0	1	1	0	1	1	0	0	2	2	0	0	1	1	1	1	2	1	1	1	0	2	2	2	0	2	0	0	0	0	0	0	0	2	0	1	0	2	0
762	0	0	0	0	0	1	1	1	2	0	0	0	1	1	0	1	0	1	0	0	1	0	0	2	0	0	0	1	2	0	1	2	2	1	1	2	1	0	0	0	0	1	0	1	1	0	0	1	1
763	1	1	0	0	0	1	1	1	2	0	0	1	2	1	0	1	0	1	1	1	1	0	0	2	0	0	1	0	2	2	1	0	0	2	0	2	1	1	1	0	0	0	0	2	0	0	0	1	0
764	0	1	0	0	0	1	1	1	2	0	0	0	0	0	0	0	0	1	1	0	1	0	0	2	0	1	1	1	2	1	0	1	2	1	0	2	2	0	0	1	0	0	0	2	1	1	0	2	0
765	1	2	0	0	0	0	2	2	2	0	1	0	0	0	0	0	0	1	2	1	1	0	1	1	1	2	2	0	1	0	0	2	2	0	0	1	2	0	0	1	0	1	1	2	1	1	0	0	0
766	1	0	0	0	0	2	2	2	2	0	0	0	0	0	0	0	0	1	1	1	0	0	0	2	0	0	1	1	2	0	1	0	0	2	2	2	2	0	0	1	0	0	0	1	1	0	0	1	0
767	1	1	0	0	0	1	1	1	1	1	1	0	0	0	0	0	0	2	0	1	1	0	1	1	0	0	1	2	1	1	0	1	1	1	0	2	0	0	0	0	0	0	0	2	0	2	0	2	0
768	1	2	0	0	0	0	2	2	1	0	0	0	0	0	0	0	0	1	1	1	0	0	0	2	0	0	2	0	2	2	0	1	2	1	0	2	2	0	0	1	0	0	0	1	0	0	1	0	0
769	0	2	0	0	0	0	2	2	2	0	0	0	1	1	0	0	0	0	1	2	0	0	1	1	0	0	1	0	2	1	1	1	1	0	0	1	2	0	1	0	1	0	0	2	1	0	0	2	0
770	0	2	1	0	0	0	2	0	2	0	0	0	2	2	0	1	0	0	2	2	0	0	0	2	0	0	1	0	2	1	0	2	2	0	0	1	2	0	0	1	0	1	1	2	1	1	0	1	1
771	1	2	0	0	0	0	1	2	1	0	0	0	0	0	0	0	0	1	1	1	0	0	0	2	0	0	2	0	2	2	0	2	2	0	0	1	2	0	0	2	0	1	1	1	0	0	0	2	0
772	0	1	1	1	1	2	2	0	2	0	0	1	2	2	0	0	0	0	2	2	0	0	0	2	0	0	1	0	2	1	1	1	1	1	0	1	1	0	0	1	0	1	1	1	1	1	0	0	1
773	1	0	0	0	0	1	2	1	1	0	0	0	0	0	0	0	0	0	2	2	0	0	0	2	0	1	1	0	2	1	1	0	0	2	1	2	2	0	0	1	0	1	1	1	1	1	0	2	0
774	1	1	0	0	0	1	1	2	0	0	0	0	1	1	0	0	0	0	2	2	0	0	1	1	1	1	1	1	2	1	1	1	1	0	0	1	2	0	0	1	0	0	0	2	1	1	0	1	1
775	1	1	0	0	0	2	0	2	0	0	2	1	1	0	0	0	0	0	2	2	0	0	0	2	0	0	2	0	2	2	0	2	2	0	0	1	1	1	1	0	0	2	2	2	1	1	1	1	0
776	0	1	0	0	0	0	1	2	1	0	1	0	1	1	0	1	0	1	1	1	1	0	1	1	1	1	1	0	2	1	0	1	1	1	0	1	1	0	0	0	0	0	0	2	0	0	0	2	0
777	0	2	0	0	0	1	1	2	1	0	1	0	1	1	0	0	0	1	1	1	0	0	0	2	0	0	2	0	2	1	0	1	1	1	0	2	1	1	0	0	0	0	0	1	0	0	0	2	0
778	1	0	0	0	0	2	1	2	1	0	0	0	0	0	0	0	0	0	2	2	0	0	0	2	0	0	1	0	2	2	0	2	2	0	0	1	1	1	1	0	0	1	1	2	0	0	0	1	0
779	1	1	0	0	0	1	2	0	2	0	0	0	2	1	1	1	0	0	1	1	1	0	0	2	0	0	1	0	2	1	1	0	0	2	1	2	2	0	0	1	0	0	0	1	0	0	0	1	1
780	0	1	1	0	0	1	2	1	2	0	0	1	0	0	0	0	0	1	0	0	1	0	0	2	0	0	1	0	2	0	0	2	2	1	0	2	2	0	0	1	0	1	1	2	2	0	1	0	1
781	1	0	0	0	0	1	1	2	1	0	1	0	1	1	0	0	0	1	1	1	0	0	1	1	1	1	2	1	2	0	1	1	2	1	1	2	1	0	0	0	1	1	1	2	0	0	0	1	0
782	0	1	0	0	0	2	2	2	1	0	1	1	1	0	0	0	0	0	2	2	0	0	1	1	1	2	1	0	2	1	0	1	1	1	0	1	1	1	1	0	0	0	0	2	1	0	0	1	0
783	1	2	0	0	0	0	2	2	1	0	0	0	0	0	0	0	0	1	2	1	1	0	1	1	0	0	1	0	1	1	1	0	0	2	0	2	2	0	0	1	0	0	1	1	1	0	0	2	0
784	1	2	0	0	0	1	1	1	2	0	0	1	1	0	0	0	1	2	1	1	0	0	0	2	0	0	2	0	2	0	0	1	1	1	0	2	1	0	0	1	0	0	0	1	1	0	0	1	0
785	1	2	0	0	0	0	2	1	2	0	0	0	0	0	0	0	0	0	1	2	0	0	0	2	0	0	1	0	1	1	0	1	1	1	0	2	1	0	0	1	0	0	0	1	0	0	0	1	0
786	1	1	0	0	0	0	1	2	0	0	1	1	1	1	0	0	0	1	1	1	0	0	1	1	0	0	2	1	2	2	0	1	1	1	0	2	0	0	0	0	0	0	0	1	0	0	0	2	0
787	0	1	0	0	0	1	1	2	0	0	1	0	0	0	0	0	0	0	1	2	0	0	0	2	0	0	2	0	2	1	1	2	2	2	1	2	2	0	0	2	0	1	1	1	0	0	0	1	0
788	1	1	0	0	0	2	2	1	2	0	1	0	0	0	0	0	0	2	0	1	0	0	0	2	0	0	2	1	2	1	1	0	0	2	1	2	1	1	0	0	0	1	1	1	1	2	0	0	0
789	0	0	0	0	0	1	2	2	1	0	0	1	2	2	0	0	0	1	1	1	0	0	0	2	0	0	1	0	2	0	0	1	1	1	1	1	0	0	0	0	0	1	0	1	0	1	0	1	1
790	1	1	0	0	0	2	1	1	1	0	1	0	1	1	0	0	0	0	2	2	0	0	0	2	0	0	2	0	2	2	1	2	2	2	0	1	2	0	0	2	0	2	2	2	1	1	0	0	0
791	1	1	1	1	1	1	1	1	2	0	0	0	0	0	0	0	0	2	0	1	1	0	0	2	0	0	1	1	1	1	1	1	1	1	0	2	1	0	0	1	0	0	1	1	1	0	0	2	0
792	0	1	0	0	0	0	2	1	2	0	1	1	1	0	0	0	0	0	2	2	0	0	0	2	0	0	1	1	2	1	1	1	1	0	0	1	1	0	1	0	1	0	0	2	0	0	0	1	1
793	1	2	0	0	0	1	2	2	1	0	0	0	0	0	0	0	0	1	1	1	1	0	0	2	0	0	1	1	2	1	1	1	1	2	0	2	2	0	0	2	1	0	0	1	0	0	0	1	1
794	1	2	0	0	0	1	1	2	2	0	1	0	0	0	0	0	1	2	0	0	2	0	1	1	1	1	1	1	2	0	1	1	1	2	0	2	2	0	0	2	0	0	0	2	0	0	0	1	0
795	1	1	0	0	0	2	1	2	0	0	2	0	0	0	0	0	1	2	0	0	2	0	0	2	0	0	2	0	2	2	0	2	2	1	1	1	1	0	0	0	0	0	0	1	0	0	0	2	0
796	0	2	0	0	0	1	2	1	1	0	1	0	1	0	1	1	0	2	0	1	0	0	0	2	0	0	2	1	2	2	0	2	2	1	1	1	2	0	0	2	0	1	0	1	1	0	0	2	0
797	0	1	0	0	0	0	0	2	0	0	2	0	1	0	0	0	0	0	2	2	0	0	0	2	0	0	1	0	2	1	1	0	2	0	0	2	2	0	0	0	1	1	1	1	1	2	1	1	0
798	0	1	0	0	0	2	2	2	2	0	0	1	2	1	0	0	0	1	1	1	1	1	0	2	0	0	0	1	2	0	1	1	1	2	0	2	1	0	0	0	0	0	0	0	1	0	0	2	0
799	0	2	0	0	0	0	2	0	2	0	0	0	2	2	0	1	0	0	2	2	0	0	0	2	0	0	1	0	1	1	1	2	2	0	0	1	0	0	0	0	0	1	1	2	0	0	0	2	0
800	0	1	0	0	0	2	2	1	2	0	0	0	2	2	0	1	0	1	1	0	0	0	0	2	0	0	1	0	2	1	0	1	1	2	1	2	2	1	1	1	0	1	0	0	0	1	0	0	0
801	0	0	1	0	1	1	2	2	0	0	0	0	0	0	0	0	0	0	2	2	0	0	0	2	0	1	2	0	2	2	1	0	0	2	0	2	1	0	0	0	1	0	0	1	0	0	1	2	0
802	1	1	0	0	0	2	2	1	2	0	1	0	0	0	0	0	0	0	1	2	0	0	1	1	0	1	2	0	2	1	1	0	1	1	0	2	2	1	0	0	0	1	0	1	0	1	0	1	1
803	0	2	0	0	0	0	1	2	1	0	1	0	1	1	0	0	0	0	2	2	0	1	0	2	0	0	1	0	2	1	0	0	0	2	0	2	1	0	0	1	0	0	0	1	0	0	0	1	0
804	0	0	0	0	0	2	2	1	2	0	0	0	0	0	0	0	0	2	0	0	0	0	0	2	0	0	1	0	2	0	0	2	2	2	0	2	1	0	0	0	0	1	1	2	0	0	1	1	0
805	0	2	0	0	0	1	2	2	1	0	0	0	1	1	0	0	0	0	2	2	0	0	0	2	0	1	1	1	2	0	1	1	1	2	2	2	2	0	0	1	0	0	0	1	0	0	0	2	0
806	0	0	0	0	0	1	1	2	1	1	1	0	0	0	0	0	0	1	1	1	0	0	0	2	0	0	2	0	2	2	0	0	1	1	0	2	1	0	0	0	0	0	0	2	1	1	0	2	0
807	1	1	1	1	1	2	2	0	2	0	1	2	2	2	0	0	0	0	1	1	0	0	0	2	0	0	2	0	1	0	0	2	2	2	0	1	1	0	0	2	1	0	0	1	0	0	0	2	0
808	1	1	0	0	0	2	2	1	2	0	0	1	2	2	0	0	0	1	1	0	1	0	0	2	0	0	1	0	2	0	0	0	0	2	0	2	2	0	1	1	1	1	1	2	0	0	0	1	1
809	1	1	0	0	0	1	0	1	1	0	1	0	1	0	0	1	0	1	0	0	1	0	1	1	1	1	1	1	2	1	0	1	1	2	1	2	1	0	0	0	0	1	0	0	1	1	0	1	0
810	0	2	0	0	0	0	2	1	2	0	1	0	1	1	0	0	0	0	1	2	0	0	0	2	0	1	2	1	2	2	0	2	2	0	0	1	1	0	0	0	0	0	0	2	0	0	1	0	0
811	0	2	0	0	0	0	2	1	2	0	0	0	1	1	0	0	0	2	0	0	0	0	0	2	0	0	1	0	2	0	0	1	2	1	0	2	1	1	1	0	0	1	0	1	0	0	0	2	0
812	1	2	0	0	0	0	2	0	2	0	0	0	0	0	0	0	0	1	1	1	0	0	0	2	0	0	2	1	2	2	0	1	1	0	0	1	1	0	0	1	0	0	0	1	0	0	2	0	0
813	1	1	1	0	0	2	2	0	2	0	0	1	1	0	0	0	0	0	2	2	0	0	1	1	1	2	1	0	1	1	0	1	2	0	0	2	2	0	0	0	1	0	0	2	0	1	0	2	0
814	0	1	0	0	0	1	2	1	1	0	1	1	1	1	0	0	0	2	0	0	0	0	1	1	0	0	2	1	2	2	0	0	2	1	0	2	2	0	0	2	0	1	1	1	1	2	0	1	0
815	0	2	0	0	0	1	1	2	0	0	1	0	1	1	0	0	0	0	2	1	1	0	1	1	0	0	1	1	2	1	0	2	2	2	0	2	0	0	0	0	0	0	0	1	1	0	0	1	0
816	1	1	1	0	0	1	1	1	2	0	0	0	0	0	0	0	0	0	2	2	0	0	1	1	0	0	2	0	2	2	1	1	1	1	0	1	1	0	0	0	0	0	0	2	1	0	0	0	1
817	0	2	0	0	0	0	2	2	1	0	1	0	1	1	0	0	0	0	1	1	0	0	0	2	0	0	0	1	1	0	0	1	1	0	0	0	1	0	0	0	0	1	1	1	1	0	0	0	1
818	0	1	0	0	0	2	2	0	2	0	2	1	1	0	0	0	0	1	1	1	1	0	0	2	0	0	1	0	2	1	0	0	0	2	0	2	1	1	0	1	0	0	0	2	0	1	0	2	0
819	1	1	0	0	0	1	2	1	2	0	0	2	2	1	0	0	0	2	0	0	0	0	0	2	0	0	0	0	2	1	0	1	1	1	1	2	0	0	0	0	0	0	0	2	0	0	0	2	0
820	0	0	0	0	0	1	1	2	1	0	1	1	2	1	0	0	0	1	1	1	1	0	0	2	0	0	1	0	2	1	1	1	1	2	0	2	2	0	0	2	0	1	1	2	1	1	0	1	0
821	1	1	0	0	0	1	2	1	1	0	1	0	1	1	0	1	0	1	1	1	0	0	2	0	0	0	1	0	2	1	0	0	1	2	0	2	2	0	0	1	0	1	1	2	1	0	0	2	0
822	1	1	0	0	0	1	2	1	1	0	0	0	0	0	0	0	1	2	1	2	0	0	0	2	0	2	1	1	1	1	1	1	2	1	1	1	1	0	0	1	0	1	1	1	1	1	0	2	0
823	0	2	1	0	0	0	0	2	0	1	2	0	0	0	0	0	0	1	1	1	0	0	1	1	0	0	1	1	1	1	1	1	2	1	1	1	1	1	0	1	0	0	0	2	1	0	0	1	0
824	0	0	0	0	0	2	2	2	2	0	1	1	1	1	0	0	0	0	2	2	0	0	1	1	0	0	1	0	2	1	0	1	2	2	0	2	2	1	1	0	0	0	0	1	0	0	0	2	0
825	0	1	0	0	0	2	2	2	2	0	0	0	0	0	0	0	0	1	1	1	1	0	1	1	0	1	1	1	2	0	1	2	2	2	2	2	2	1	1	1	0	0	0	1	0	0	0	1	1
826	0	2	0	0	0	2	2	2	2	0	0	0	0	0	0	0	0	0	1	1	1	0	0	2	0	0	1	1	2	1	1	2	2	1	1	2	1	0	0	0	0	1	1	2	1	1	0	1	0
827	1	2	0	0	0	1	2	1	2	0	0	1	2	1	0	0	0	0	2	2	0	0	0	2	0	0	1	0	2	1	0	1	2	1	0	2	1	0	0	0	0	1	0	0	1	1	0	1	1
828	1	1	0	0	0	1	1	1	2	0	0	0	0	0	0	0	0	0	2	2	0	0	0	2	0	0	2	1	2	2	0	1	1	1	1	1	1	0	0	0	0	1	0	0	0	0	0	1	1
829	0	1	0	0	0	1	2	1	2	0	0	0	0	0	0	0	0	1	1	1	1	0	0	2	0	1	2	0	2	2	0	1	1	1	0	2	1	0	0	1	0	1	1	2	1	2	0	1	1
830	1	2	0	0	0	0	1	2	1	0	1	0	1	0	1	1	0	1	1	1	0	1	0	2	0	0	2	0	2	2	0	1	1	2	1	1	1	0	0	0	1	0	0	2	0	1	0	2	0
831	0	1	0	0	0	1	2	2	2	0	0	0	2	2	0	0	0	0	2	2	0	0	1	1	0	1	1	0	1	1	0	1	1	2	0	2	0	0	0	0	0	0	0	1	0	0	0	1	0
832	1	1	0	0	0	1	2	2	0	0	0	0	0	0	0	0	0	2	0	0	0	0	0	2	0	0	1	0	2	0	0	0	0	1	0	1	2	0	0	0	0	1	1	1	1	0	0	1	1
833	1	0	0	0	0	1	2	0	2	0	0	0	0	0	0	0	0	0	2	2	0	0	0	2	0	1	2	2	2	2	0	1	1	2	0	2	1	0	0	0	1	1	1	2	1	0	0	2	0
834	0	0	0	0	0	1	1	2	0	0	1	1	1	1	0	0	0	2	0	1	0	0	0	2	0	0	1	1	2	1	0	1	1	0	0	1	2	0	0	0	1	0	0	2	0	0	0	1	0
835	1	0	0	0	0	2	1	1	1	1	2	1	1	0	0	0	0	0	2	2	0	0	1	1	1	1	1	0	2	1	0	1	1	2	2	2	2	0	0	1	0	0	0	1	1	0	0	0	2
836	0	1	0	0	0	0	2	1	2	0	0	0	1	0	0	1	0	0	2	2	0	0	0	2	0	0	2	0	2	1	1	2	2	1	0	2	2	0	0	1	0	0	0	2	0	0	1	0	0
837	0	2	0	0	0	0	2	1	2	0	0	0	0	0	0	0	0	2	0	1	1	0	0	2	0	0	1	0	2	1	0	1	1	1	0	2	2	0	0	1	1	0	0	2	0	1	0	2	0
838	1	2	1	0	1	1	1	1	1	0	1	2	2	1	0	0	0	1	1	1	1	0	1	1	1	2	1	1	1	1	1	0	0	2	0	2	2	0	1	1	1	0	0	1	0	0	0	2	0
839	1	0	0	0	0	2	1	2	1	0	1	2	2	0	0	0	0	0	1	1	0	0	0	2	0	0	1	0	1	1	0	1	2	2	0	2	2	0	0	1	0	1	0	1	2	1	0	1	0
840	1	2	0	0	0	1	2	2	1	0	1	0	1	0	0	1	0	2	0	1	0	0	0	2	0	2	2	0	2	2	0	0	0	2	1	2	1	0	0	0	0	1	1	1	1	0	0	1	1
841	0	0	0	0	0	2	2	2	2	0	0	1	1	0	0	0	0	1	1	0	1	0	0	2	0	0	1	2	1	1	1	1	0	2	1	2	1	1	1	0	0	1	1	1	1	0	0	1	0
842	1	2	0	0	0	0	2	2	2	0	0	2	2	2	0	0	1	0	2	1	1	0	0	2	0	1	1	0	2	1	0	0	0	1	0	1	2	0	0	1	0	0	0	2	1	0	0	1	1
843	1	0	0	0	0	2	2	2	2	0	1	1	1	1	0	1	0	0	2	2	0	0	0	2	0	0	0	2	1	0	0	2	2	1	0	2	1	0	0	0	0	0	0	0	0	0	0	2	0
844	1	1	0	0	0	0	0	1	1	1	1	0	0	0	0	0	0	2	0	0	1	0	0	2	0	0	2	0	2	2	1	1	1	1	0	2	1	0	0	0	1	0	0	2	0	0	0	2	0
845	0	2	0	0	0	0	1	1	2	0	0	0	0	0	0	0	0	1	1	2	0	0	2	0	0	0	2	1	2	1	2	1	1	1	1	1	1	0	1	0	1	0	0	2	1	1	0	1	0
846	0	1	0	0	0	2	1	0	2	0	0	1	1	0	0	0	0	2	0	0	0	0	1	1	0	0	1	0	2	1	0	1	2	0	0	2	1	0	0	1	0	0	0	2	1	1	1	0	0
847	1	2	0	0	0	1	2	1	2	0	0	0	1	0	0	0	0	0	2	2	0	0	2	0	0	0	2	0	1	1	1	0	0	2	0	2	2	1	1	1	0	0	0	2	1	1	0	1	0
848	0	1	0	0	0	1	1	1	1	0	0	1	1	1	0	0	0	1	1	1	1	0	0	2	0	1	1	2	1	1	0	2	2	1	1	1	2	0	0	1	0	0	0	1	0	0	0	2	0
849	1	2	0	0	0	1	2	0	2	0	0	0	0	0	0	0	1	2	0	0	1	1	0	2	0	0	1	0	2	2	0	2	2	0	0	1	2	0	0	0	1	0	0	0	0	0	0	2	0
850	0	0	1	0	1	1	2	1	2	0	0	0	1	1	0	0	0	0	2	2	0	0	1	1	1	1	2	1	2	2	0	1	1	0	0	1	1	0	0	0	0	0	0	2	1	0	0	1	1
851	1	0	0	0	0	2	2	2	2	0	1	0	1	1	0	0	0	2	0	0	1	0	0	2	0	0	2	0	2	2	1	1	2	0	0	2	0	0	0	0	0	0	0	1	0	0	0	2	0
852	0	2	1	0	0	2	1	2	1	0	1	0	1	1	0	0	0	1	2	1	1	0	1	1	1	1	0	1	1	0	1	0	1	1	0	2	2	0	1	0	1	0	0	1	0	1	0	2	0
853	1	2	0	0	0	0	2	1	2	0	0	0	0	0	0	0	0	2	0	1	1	1	0	2	0	0	1	0	2	0	0	0	1	1	0	2	0	0	0	0	0	1	1	1	0	0	0	2	0
854	1	1	1	0	1	1	0	2	0	0	2	0	1	1	0	0	0	2	0	0	1	0	0	2	0	0	2	0	2	2	0	0	0	2	1	2	1	1	1	0	0	1	0	0	1	1	0	1	0
855	1	1	0	0	0	1	0	2	0	0	2	0	0	0	0	0	0	1	0	0	0	0	1	1	0	0	2	0	2	2	0	2	2	1	0	1	2	0	0	2	0	0	0	1	0	1	1	1	1
856	1	1	0	0	0	1	1	2	0	0	2	0	0	0	0	0	0	1	1	1	1	0	0	2	0	0	2	1	2	1	2	1	1	0	0	1	0	0	0	0	0	0	0	2	0	0	0	1	0
857	0	1	0	0	0	2	0	2	0	0	2	0	0	0	0	0	0	1	2	2	0	0	1	1	0	0	1	0	1	1	1	1	2	1	0	2	1	0	0	1	0	1	1	1	1	0	0	1	1
858	1	0	0	0	0	1	2	2	1	0	0	0	1	1	0	0	0	0	2	2	0	0	0	2	0	0	1	0	1	0	0	2	2	1	1	1	1	0	0	1	0	0	0	2	1	0	0	1	0
859	1	0	1	0	1	1	2	1	2	0	0	0	0	0	0	0	0	2	0	0	1	0	1	1	1	1	1	0	2	0	0	0	0	2	0	2	0	0	0	0	0	0	0	2	0	0	0	1	1
860	1	2	0	0	0	0	2	1	2	0	0	0	1	1	0	0	0	0	2	2	0	0	0	2	0	1	1	0	2	0	0	0	0	2	0	2	2	0	0	2	0	0	0	1	0	0	0	1	0
861	1	1	0	0	0	2	2	1	2	0	0	0	1	1	0	0	0	0	2	1	1	0	0	2	0	1	1	1	2	0	1	1	1	1	0	2	1	0	0	1	0	0	0	2	0	1	0	2	0
862	1	1	0	0	0	1	1	1	1	0	1	0	1	1	0	0	0	1	1	1	1	0	0	2	0	0	1	2	1	0	1	2	2	0	0	0	2	0	0	1	0	1	0	1	1	0	0	2	0
863	1	1	0	0	0	2	0	2	0	0	2	0	1	1	0	0	0	0	2	2	0	0	0	2	0	0	1	0	2	1	0	1	1	1	0	1	1	1	0	0	0	1	0	0	2	0	0	1	0
864	0	0	0	0	0	2	0	2	0	0	2	0	0	0	0	0	0	2	0	0	1	0	2	0	0	1	1	2	1	1	0	1	1	1	0	1	1	0	0	0	1	0	0	2	0	1	0	2	0
865	0	2	0	0	0	1	2	1	2	0	0	0	1	1	0	0	1	2	1	1	1	0	0	2	0	0	1	0	2	0	0	2	2	1	0	2	0	0	0	0	0	0	0	1	0	1	0	1	0
866	0	2	0	0	0	0	2	1	1	0	0	1	2	1	0	0	0	0	2	2	0	0	1	1	1	1	1	0	1	1	1	1	1	1	0	1	2	0	0	2	1	1	1	2	1	2	0	2	0
867	1	0	0	0	0	1	2	1	2	0	0	0	0	0	0	0	0	1	1	1	0	0	1	1	1	1	1	1	2	1	0	1	1	1	0	1	2	0	0	0	0	1	1	2	1	1	0	1	0
868	0	1	0	0	0	0	2	2	1	0	1	0	1	1	0	0	0	0	2	2	0	0	0	2	0	0	2	0	1	0	0	1	1	1	0	2	1	0	0	1	0	1	0	0	1	1	0	0	1
869	1	1	0	0	0	1	2	0	2	0	0	1	1	0	0	0	0	0	2	2	0	0	0	2	0	0	1	0	2	2	0	1	1	1	1	2	1	0	0	0	0	1	0	0	1	1	1	0	0
870	0	1	2	0	1	0	2	1	2	0	0	0	0	0	0	0	0	1	0	0	1	0	1	1	1	1	1	0	1	1	0	1	1	1	0	1	1	0	0	0	0	0	0	2	1	0	0	0	0
871	0	1	0	0	0	1	1	1	2	0	0	0	1	1	0	0	0	1	1	1	0	0	1	1	0	0	1	1	2	1	1	2	2	1	1	1	1	0	0	0	0	0	0	2	0	1	0	2	0
872	1	1	0	0	0	0	2	1	1	0	0	1	2	1	0	0	0	0	1	1	0	0	1	1	0	0	2	0	2	2	0	1	2	2	2	2	2	0	0	2	1	0	0	2	0	0	0	1	0
873	0	1	0	0	0	2	2	2	1	0	0	2	2	0	0	0	0	2	0	0	1	0	0	2	0	0	1	1	1	1	0	1	1	1	1	2	1	0	0	2	0	0	0	2	0	1	0	2	0
874	0	2	0	0	0	1	1	2	1	0	1	2	2	1	0	0	1	2	1	1	0	0	0	2	0	0	2	0	2	1	1	2	2	0	0	1	1	0	0	2	0	0	0	2	0	2	0	2	0
875	0	0	0	0	0	1	2	2	0	0	0	0	0	0	0	0	0	0	1	1	1	1	0	2	0	0	1	1	2	1	1	2	2	1	1	2	1	0	0	1	0	0	0	2	1	0	0	1	1
876	1	1	1	1	1	2	2	0	2	0	1	1	2	1	0	0	0	1	2	1	1	0	0	2	0	0	2	1	1	1	0	1	1	1	0	2	2	0	0	2	0	2	2	2	1	1	0	1	1
877	0	1	0	0	0	1	1	1	0	0	1	1	2	1	0	0	0	2	0	0	0	0	0	2	0	0	2	0	2	2	2	1	1	1	0	2	0	0	0	1	0	0	0	2	1	0	1	0	1
878	1	2	0	0	0	2	2	0	2	0	0	0	0	0	0	0	0	1	1	1	0	0	1	1	1	1	2	0	2	2	0	0	0	2	0	2	2	1	1	0	0	0	0	2	1	0	0	2	0
879	0	2	0	0	0	1	2	0	1	0	0	0	1	1	0	1	0	1	1	0	1	0	0	2	0	1	1	1	2	1	0	2	2	1	0	2	1	1	1	0	0	1	0	1	0	0	0	2	0
880	1	1	0	0	0	0	1	1	1	0	1	0	0	0	0	0	0	0	2	2	0	0	0	2	0	0	1	0	2	2	0	1	1	2	2	2	2	0	0	2	1	0	0	1	0	0	0	1	0
881	0	1	1	0	0	1	2	1	2	0	0	0	0	0	0	0	0	0	1	1	0	0	1	1	1	1	1	0	1	1	0	2	2	0	0	1	2	0	0	2	1	1	1	2	1	0	1	1	1
882	1	2	0	0	0	1	2	2	1	0	0	0	1	1	0	0	1	2	1	1	0	0	0	2	0	0	1	0	1	1	0	1	1	1	0	1	2	0	0	2	1	1	1	2	1	1	0	1	1
883	0	2	1	0	0	1	2	2	1	0	0	1	1	1	0	0	0	1	1	1	1	0	0	2	0	0	1	0	2	1	0	1	1	2	1	2	1	0	0	0	0	0	0	1	0	0	0	1	0
884	1	1	0	0	0	1	1	1	1	0	1	0	1	0	0	0	0	1	1	1	0	0	0	2	0	0	1	0	2	0	0	0	0	1	0	1	1	0	0	0	0	0	0	2	0	0	0	1	1
885	0	1	0	0	0	2	1	1	1	0	1	0	0	0	0	0	0	1	1	0	1	0	0	2	0	0	0	0	1	1	0	1	1	1	0	2	1	2	1	0	1	0	0	2	0	0	0	2	0
886	1	0	0	0	0	1	2	1	2	0	0	0	1	1	0	0	0	1	0	0	1	0	0	2	0	0	1	1	1	1	1	2	2	0	0	1	1	0	1	0	1	0	0	1	0	0	0	1	1
887	1	0	0	0	0	1	2	0	2	0	0	0	0	0	0	0	0	1	1	1	1	0	1	1	0	1	2	0	2	0	0	2	2	1	0	1	1	1	1	0	0	0	0	2	0	0	0	1	0
888	1	1	1	1	1	1	2	2	2	0	0	0	2	2	0	1	0	1	1	1	1	0	0	2	0	0	2	0	2	2	2	1	1	2	1	2	1	0	0	1	0	1	1	1	0	0	0	2	0
889	0	1	1	1	1	1	1	1	1	0	0	0	2	2	0	0	1	1	1	1	0	0	0	2	0	0	1	1	2	1	1	2	2	2	0	2	2	0	0	0	0	0	0	0	0	0	0	1	0
890	0	1	0	0	0	1	1	0	2	0	0	1	2	1	1	1	0	1	1	1	0	0	1	1	1	1	1	0	2	1	0	1	1	1	1	1	1	0	0	1	0	0	0	1	0	0	0	2	0
891	0	1	0	0	0	1	1	2	0	0	1	0	0	0	0	0	0	0	1	1	0	0	0	2	0	1	1	1	1	1	1	1	1	1	0	1	2	0	0	1	0	0	0	1	0	1	0	2	0
892	0	0	0	0	0	2	2	2	2	0	0	0	1	1	0	0	0	1	1	0	1	1	0	2	0	0	0	1	1	1	0	2	2	1	1	2	1	0	0	1	0	2	1	2	1	0	0	0	2
893	1	2	0	0	0	1	0	2	0	0	1	2	2	1	0	0	0	1	1	1	1	0	0	2	0	0	1	1	2	1	0	1	1	2	1	1	2	0	0	0	1	0	0	2	1	0	0	1	0
894	0	1	0	0	0	2	2	0	2	0	0	1	2	1	0	0	0	2	0	1	0	0	0	2	0	0	1	0	2	1	0	2	2	0	0	1	0	0	0	1	0	0	0	2	2	0	0	1	1
895	1	1	0	0	0	0	2	1	2	0	0	1	0	0	0	1	0	1	2	1	1	1	1	1	1	1	1	0	2	2	1	1	1	2	0	2	1	0	0	0	0	1	0	1	1	1	0	2	0
896	0	2	0	0	0	1	2	2	2	0	0	0	1	1	0	0	0	1	1	1	0	0	0	2	0	1	2	1	2	2	0	1	1	2	1	2	1	0	0	0	0	0	0	2	0	2	0	2	0
897	0	2	0	0	0	1	1	1	0	1	1	1	2	2	0	0	0	1	1	1	1	0	0	2	0	0	1	1	1	1	0	1	0	0	0	1	1	0	0	0	0	0	0	1	0	0	0	1	0
898	0	1	0	0	0	1	2	1	2	0	1	0	2	2	0	0	0	0	1	2	0	0	0	2	0	0	1	1	2	0	1	1	0	0	0	1	2	0	0	0	0	1	1	1	0	0	0	2	0
899	1	1	0	0	0	2	1	2	1	0	0	1	1	1	0	0	0	1	1	1	1	0	1	1	0	0	2	0	2	2	0	0	0	1	1	2	0	0	0	0	0	0	0	2	0	1	0	0	0
900	1	1	0	0	0	1	2	1	2	0	1	0	1	1	0	0	0	1	1	1	1	0	0	2	0	0	1	0	2	1	0	1	1	2	0	1	2	0	0	2	1	0	0	1	0	0	0	2	0
901	1	1	0	0	0	2	1	1	0	1	2	0	0	0	0	0	0	0	1	1	1	0	0	2	0	0	2	0	1	0	0	1	1	1	0	2	2	1	1	0	0	1	1	2	1	0	0	2	0
902	0	2	0	0	0	0	2	2	1	0	1	1	1	0	0	0	0	1	1	1	1	0	0	2	0	0	0	0	2	1	0	2	2	0	0	0	1	0	0	0	0	0	1	1	0	1	0	2	0
903	0	1	0	0	0	0	2	2	1	0	0	0	0	0	0	0	0	1	1	1	0	0	0	2	0	0	2	0	2	2	1	2	2	1	0	1	1	0	0	0	0	1	1	2	1	1	0	1	0
904	0	2	0	0	0	0	2	2	2	0	0	0	0	0	0	0	0	1	1	1	1	1	0	2	0	0	1	0	1	1	0	2	2	0	0	1	1	1	1	0	0	1	0	1	1	0	0	1	0
905	1	1	0	0	0	1	1	1	1	0	1	1	1	0	0	1	0	2	0	1	0	0	0	2	0	0	2	0	2	2	0	0	0	1	0	2	2	1	1	0	1	1	1	2	1	1	1	0	0
906	1	1	0	0	0	2	2	0	2	0	2	0	1	2	0	0	0	1	1	1	1	0	0	2	0	0	2	0	2	2	0	1	1	0	0	1	1	0	0	1	0	0	0	2	2	0	0	2	0
907	0	1	1	0	0	1	2	1	2	0	0	0	0	0	0	0	0	2	0	0	0	0	0	2	0	1	2	2	2	2	0	2	2	1	0	2	1	0	0	2	0	1	0	1	0	0	1	1	0
908	1	2	0	0	0	1	2	0	2	0	0	1	0	0	0	1	0	1	1	1	0	0	1	1	1	1	1	0	2	1	0	1	1	1	0	2	0	0	0	0	1	1	1	2	1	0	0	2	0
909	1	1	0	0	0	2	1	2	1	0	0	2	2	1	0	0	0	2	0	1	1	0	1	1	0	0	2	0	2	2	0	1	1	1	0	2	1	0	0	0	0	0	0	2	0	0	0	2	0
910	1	2	0	0	0	0	1	0	2	0	0	1	1	1	0	0	1	2	0	0	1	0	0	2	0	1	2	1	2	2	1	2	2	1	0	1	1	0	0	1	0	1	1	1	1	2	0	2	0
911	0	2	0	0	0	0	1	2	0	0	1	0	0	0	0	0	0	0	2	1	1	0	1	1	0	0	1	0	2	1	0	0	0	2	0	2	0	0	0	0	0	1	1	1	1	0	0	0	0
912	1	2	0	0	0	0	2	1	1	0	0	1	1	0	0	0	0	2	0	1	1	0	0	2	0	0	2	0	2	2	1	1	2	1	0	2	2	0	0	2	0	1	0	1	0	1	0	1	0
913	0	0	0	0	0	2	1	1	1	1	1	0	1	1	0	0	0	0	2	2	0	0	0	2	0	0	1	0	2	1	0	1	1	2	1	2	0	0	0	1	0	0	0	2	0	0	0	1	1
914	1	0	0	0	0	0	2	2	1	0	1	0	0	0	0	0	0	1	1	1	0	0	0	2	0	0	1	1	2	1	0	0	1	0	0	2	1	1	0	0	0	0	0	2	0	1	0	2	0
915	1	2	0	0	0	0	2	2	2	0	0	0	0	0	0	0	1	1	2	2	0	0	1	1	1	2	0	2	1	0	0	1	2	1	1	2	1	0	0	1	1	0	0	2	0	1	0	2	0
916	1	0	0	0	0	1	2	1	2	0	1	1	2	1	0	1	0	1	1	1	1	0	0	2	0	0	2	0	2	2	2	2	2	1	0	1	1	0	0	0	0	1	1	2	2	0	0	2	0
917	0	1	1	1	1	1	2	1	1	0	0	0	1	0	1	1	0	0	1	2	0	0	0	2	0	1	2	0	2	2	0	2	2	1	1	1	1	0	0	1	0	0	0	2	0	0	0	2	0
918	0	1	0	0	0	1	0	2	1	0	0	0	1	1	0	0	0	1	1	1	0	0	0	2	0	0	2	1	2	2	0	0	0	2	0	2	2	1	1	0	0	1	1	1	1	0	0	0	0
919	1	0	0	0	0	1	2	1	1	0	1	0	0	0	0	0	0	0	2	2	0	0	0	2	0	0	2	0	2	2	0	1	1	2	0	2	2	0	0	1	0	0	0	1	1	0	0	1	1
920	1	2	1	0	0	0	0	2	0	1	2	0	1	0	0	0	0	0	2	1	1	0	1	1	0	0	1	1	2	1	1	0	1	0	0	2	2	0	0	2	0	0	0	1	0	0	0	2	0
921	0	0	0	0	0	2	2	2	1	0	0	0	1	1	0	0	0	1	2	1	1	0	0	2	0	0	1	0	1	1	0	2	2	1	0	2	0	0	0	0	0	1	1	2	1	1	0	0	0
922	1	1	0	0	0	1	1	2	0	0	1	0	0	0	0	0	0	1	1	1	0	0	0	2	0	0	1	0	1	0	0	1	1	1	0	1	1	0	0	0	0	0	0	2	0	0	0	1	1
923	1	0	0	0	0	1	2	2	0	0	0	1	2	1	0	0	0	1	1	1	0	0	0	2	0	1	2	1	2	1	2	0	0	1	1	2	2	0	0	2	0	1	0	1	2	1	0	2	0
924	1	2	0	0	0	1	1	1	1	0	0	0	0	0	0	0	0	2	0	1	1	0	0	2	0	0	1	0	2	1	0	2	2	0	0	2	2	0	0	1	0	1	0	1	0	0	0	2	0
925	1	0	1	0	1	1	0	2	0	0	2	0	0	0	0	0	0	1	1	1	1	0	0	2	0	1	2	1	2	2	0	2	2	1	1	1	1	0	0	0	0	0	0	2	0	1	0	0	1
926	1	2	1	1	1	1	2	2	2	0	0	0	2	2	0	0	0	1	1	1	1	0	0	2	0	0	0	1	1	1	0	2	2	0	0	0	0	0	0	0	0	0	0	1	0	1	0	2	0
927	0	1	0	0	0	1	1	2	1	0	1	0	0	0	0	0	0	2	0	0	0	0	0	2	0	0	2	1	2	2	0	1	2	1	1	2	1	0	0	0	0	0	0	2	0	0	0	2	0
928	0	1	1	1	1	2	1	1	1	0	1	1	2	1	0	0	0	0	2	2	1	0	0	2	0	0	2	0	2	2	1	0	0	2	0	2	1	0	0	0	0	1	1	1	1	2	1	0	0
929	1	1	0	0	0	0	2	0	2	0	0	0	0	0	0	0	0	1	1	1	0	0	1	1	0	0	2	2	2	1	1	1	1	1	0	2	1	1	0	1	0	0	0	2	0	0	1	1	0
930	1	1	0	0	0	1	2	2	1	0	0	0	0	0	0	0	0	0	2	2	0	1	0	2	0	0	1	0	1	1	0	1	1	2	0	2	1	0	0	1	0	0	0	1	0	0	0	1	0
931	1	0	1	0	1	1	2	1	2	0	0	0	1	1	0	1	0	0	1	2	0	0	0	2	0	0	2	1	2	1	2	1	1	2	1	2	0	0	0	0	1	0	0	2	0	2	0	2	0
932	0	2	0	0	0	0	1	2	0	0	1	0	0	0	0	0	0	0	2	2	0	0	1	1	1	1	1	0	2	1	0	2	2	1	0	1	2	0	0	1	0	1	0	1	0	0	0	1	0
933	0	2	0	0	0	1	1	1	1	0	1	1	1	1	0	0	0	2	0	1	1	0	0	2	0	0	0	1	1	0	0	0	0	2	0	2	1	0	0	0	0	1	1	2	1	1	0	2	0
934	1	0	0	0	0	2	1	2	1	0	1	1	2	0	0	0	0	0	2	2	0	0	0	2	0	0	1	0	2	0	0	1	1	1	0	2	1	1	1	0	0	0	0	2	0	0	0	1	0
935	1	1	0	0	0	1	1	1	2	0	1	0	0	0	0	0	0	1	1	1	0	0	1	1	0	0	2	0	2	2	1	0	0	2	0	2	0	0	0	0	0	1	1	1	1	2	0	0	0
936	1	1	0	0	0	1	2	0	2	0	0	0	0	0	0	0	0	1	1	1	1	0	0	2	0	0	2	1	2	1	1	1	1	2	1	2	1	0	0	0	0	0	0	2	0	1	0	0	0
937	0	1	0	0	0	1	2	1	2	0	0	1	2	2	0	0	0	0	2	2	0	0	0	2	0	0	2	1	2	0	1	1	1	2	1	1	1	0	0	1	0	0	0	1	0	0	0	2	0
938	1	1	0	0	0	1	2	0	2	0	0	0	0	0	0	0	0	1	1	1	1	0	1	1	0	0	2	0	2	1	0	1	1	1	0	2	1	0	0	0	0	1	0	1	0	0	0	1	1
939	1	1	0	0	0	0	1	1	1	0	1	1	1	0	0	0	0	1	1	1	0	0	0	2	0	0	2	1	2	2	0	0	2	0	0	2	2	0	0	1	1	0	0	2	0	1	0	1	1
940	0	0	0	0	0	1	2	0	2	0	0	0	1	2	0	0	0	0	2	2	0	0	0	2	0	0	2	0	2	1	0	1	1	1	0	2	2	0	0	1	0	1	1	2	0	0	0	2	0
941	1	1	0	0	0	2	1	2	1	0	1	0	1	1	0	0	0	1	2	2	0	0	0	2	0	0	2	0	2	2	0	2	2	2	1	2	1	0	0	0	0	0	0	1	0	0	1	0	0
942	0	1	0	0	0	1	1	2	1	0	1	1	2	1	0	0	0	0	2	2	0	0	0	2	0	0	2	0	2	2	0	1	2	1	0	2	2	0	0	1	0	0	0	2	0	0	1	0	1
943	1	1	0	0	0	1	2	2	2	0	0	0	0	0	0	0	0	2	0	0	0	0	1	1	1	2	1	0	1	1	0	1	2	2	1	2	2	0	0	0	0	1	0	0	0	0	0	2	0
944	1	0	0	0	0	1	1	1	1	0	1	1	1	1	0	0	0	1	1	1	1	1	0	2	0	0	1	0	2	1	0	1	1	2	1	2	1	0	0	2	0	0	0	2	0	0	1	0	0
945	0	1	0	0	0	1	1	2	0	0	1	0	2	1	0	0	0	0	2	2	0	0	0	2	0	0	2	0	2	1	0	2	2	2	1	2	0	0	0	0	0	0	0	0	0	0	0	1	0
946	1	1	1	0	0	1	2	2	1	0	1	1	1	0	0	0	0	0	2	2	0	0	1	1	1	1	1	0	2	1	1	1	1	1	1	1	1	1	1	0	0	1	1	1	1	1	0	1	0
947	1	1	0	0	0	2	1	2	1	0	1	0	1	1	0	0	0	0	2	2	0	0	0	2	0	0	2	0	2	2	2	0	2	0	0	2	0	0	0	0	0	0	0	2	1	1	1	1	0
948	1	1	1	0	1	1	1	2	1	0	1	0	0	0	0	0	0	2	0	0	1	0	1	1	0	0	2	0	2	2	0	0	0	2	0	2	0	0	0	1	0	0	0	2	1	0	0	2	0
949	0	1	0	0	0	1	1	2	0	0	1	0	0	0	0	0	0	0	2	2	0	0	0	2	0	0	0	2	1	1	1	0	0	1	0	1	1	1	1	0	0	0	0	1	0	0	1	0	0
950	0	2	0	0	0	1	2	1	1	0	0	0	1	1	0	0	0	1	1	1	1	0	1	1	0	0	2	0	2	2	1	2	1	1	0	2	0	0	0	1	0	0	0	1	1	0	0	2	0
951	1	1	0	0	0	1	1	2	0	0	1	0	1	1	0	0	0	1	1	1	1	0	0	2	0	0	1	2	1	1	1	0	0	2	0	2	1	1	1	0	0	0	0	2	0	0	0	1	0
952	0	0	0	0	0	1	1	1	2	0	0	1	2	1	0	0	0	1	1	1	1	1	0	2	0	0	1	0	2	2	0	0	1	2	0	2	1	0	0	0	0	1	1	2	1	0	0	1	0
953	1	1	0	0	0	2	1	1	1	0	1	0	1	1	0	0	0	2	0	1	0	0	0	2	0	0	0	1	1	1	0	1	2	1	0	2	1	0	0	0	0	0	0	0	0	0	0	0	1
954	0	1	0	0	0	1	2	0	2	0	0	0	1	0	0	0	0	0	2	2	0	1	1	1	1	1	2	0	2	1	0	2	2	1	1	1	1	0	0	0	0	1	1	1	1	0	0	0	0
955	0	1	0	0	0	1	2	1	2	0	0	1	1	0	0	1	0	0	2	0	1	0	0	2	0	0	1	0	2	1	0	1	1	1	0	1	0	0	0	1	0	0	0	2	0	0	0	2	0
956	0	2	0	0	0	1	1	1	1	0	1	0	0	0	0	0	0	2	0	0	0	1	0	2	0	0	1	1	2	1	0	2	2	1	0	1	2	0	0	2	0	0	0	1	0	0	0	2	0
957	0	0	0	0	0	2	2	1	1	0	0	0	0	0	0	0	0	1	0	0	0	0	0	2	0	0	2	0	2	2	0	0	1	2	0	2	1	0	0	1	0	1	1	2	1	1	1	1	1
958	1	1	0	0	0	1	2	2	1	0	1	0	2	2	0	0	0	1	1	1	0	0	1	1	1	1	2	0	1	1	1	1	2	1	1	2	1	0	0	1	0	0	0	1	1	1	0	1	0
959	0	2	0	0	0	0	2	2	2	0	0	1	0	0	0	1	0	1	1	1	1	0	0	2	0	1	2	0	2	2	0	1	2	0	0	1	1	1	1	0	0	0	0	0	0	0	0	1	1
960	1	1	0	0	0	1	1	1	1	0	0	1	2	2	0	0	0	0	2	2	0	0	1	1	0	0	0	1	1	1	0	2	2	1	0	1	1	1	1	0	0	0	0	2	0	0	0	2	0
961	0	2	0	0	0	0	1	2	0	0	1	0	1	1	0	0	0	2	0	0	0	0	0	2	0	0	2	0	2	1	0	1	1	2	0	2	2	0	0	1	0	0	0	2	0	2	1	0	1
962	0	1	0	0	0	2	2	1	2	0	0	1	1	0	0	0	0	1	1	1	0	0	0	2	0	1	0	1	1	0	1	0	0	1	0	1	1	0	0	0	1	0	0	1	0	0	1	0	0
963	0	2	1	0	1	1	2	2	1	0	1	0	0	0	0	0	0	2	0	0	1	0	0	2	0	0	1	0	1	1	0	1	1	1	0	1	2	0	0	1	0	0	0	2	0	1	0	2	0
964	1	1	0	0	0	1	0	2	1	0	0	1	1	0	0	0	0	0	1	1	0	0	1	1	0	0	1	0	2	0	0	1	1	0	0	2	1	1	0	0	0	0	0	1	0	0	0	0	1
965	1	1	0	0	0	1	1	2	1	0	1	0	1	1	0	0	0	2	0	0	0	0	0	2	0	0	1	0	2	1	0	2	2	0	0	1	2	0	1	0	1	0	0	1	1	0	0	2	0
966	1	1	0	0	0	1	1	2	1	0	1	1	2	2	0	0	1	1	1	2	0	0	0	2	0	0	1	1	2	1	0	2	2	0	0	1	0	0	0	0	0	0	0	2	2	0	1	1	0
967	1	2	0	0	0	1	2	0	2	0	0	0	1	1	0	0	0	0	1	1	1	0	0	2	0	0	0	1	1	0	0	1	1	2	1	2	1	0	0	1	0	0	0	2	1	0	0	2	0
968	1	1	1	1	1	1	1	2	0	0	0	1	1	0	0	0	0	0	1	1	0	1	0	2	0	0	1	1	1	1	1	1	2	1	0	2	1	0	0	1	0	1	1	2	1	1	0	1	0
969	1	2	1	0	0	0	1	1	1	0	0	0	1	1	0	0	0	0	2	2	0	0	0	2	0	0	0	1	1	0	1	1	1	1	0	1	1	0	0	0	0	0	0	1	1	0	0	0	0
970	0	1	0	0	0	0	2	2	1	0	1	1	0	0	0	0	0	0	1	1	1	0	1	1	0	1	2	1	1	1	0	2	2	0	0	0	2	0	0	0	0	0	0	2	1	1	0	1	1
971	0	1	0	0	0	1	2	1	1	0	1	0	0	0	0	0	0	1	1	1	0	0	0	2	0	0	1	0	2	1	0	1	1	1	1	1	1	1	1	0	0	0	0	2	0	1	0	1	0
972	0	2	0	0	0	1	0	2	0	0	2	1	1	0	0	0	1	2	1	1	0	0	1	1	0	1	1	1	2	1	0	1	2	1	0	1	0	0	0	0	0	0	0	1	0	0	0	2	0
973	0	2	0	0	0	1	1	2	1	0	1	0	0	0	0	0	0	1	1	1	0	0	0	2	0	1	0	2	1	1	1	1	1	2	0	1	0	0	0	0	0	0	0	2	0	0	0	2	0
974	0	1	1	0	0	1	1	1	0	1	2	2	1	1	0	1	0	0	2	2	0	0	0	2	0	0	2	0	2	2	0	0	1	0	0	2	1	0	0	0	0	0	1	1	1	0	0	1	0
975	1	1	0	0	0	1	1	2	0	0	1	0	1	1	0	0	0	1	1	1	1	0	1	1	0	0	1	0	1	1	0	2	2	0	0	0	1	0	0	0	0	0	0	1	1	0	0	1	1
976	1	1	0	0	0	2	2	2	1	0	1	1	2	2	0	0	0	1	1	1	0	0	0	2	0	0	1	1	1	1	0	2	2	0	0	0	1	0	0	0	0	0	0	2	0	2	1	2	0
977	1	2	0	0	0	0	1	1	1	0	1	1	2	1	0	0	0	0	1	1	0	0	0	2	0	0	2	0	2	1	1	0	2	0	0	2	2	0	0	1	0	0	0	2	1	0	0	1	0
978	0	2	0	0	0	0	2	0	2	0	1	0	0	0	0	0	0	2	0	0	1	0	0	2	0	0	1	1	2	2	0	0	0	2	0	2	2	0	0	0	0	1	1	1	1	1	0	1	0
979	0	1	1	0	1	1	1	2	1	0	0	0	0	0	0	0	0	1	1	1	1	0	0	2	0	0	0	0	2	1	0	2	2	0	0	1	0	0	0	0	0	0	0	2	0	0	0	1	0
980	0	1	1	1	1	2	2	2	2	0	0	0	1	1	0	0	0	1	1	1	1	0	0	2	0	2	2	0	1	0	0	1	1	1	1	1	0	0	0	1	0	0	0	2	0	0	0	2	0
981	1	2	0	0	0	0	1	1	1	0	0	0	0	0	0	0	0	0	2	2	0	1	0	2	0	0	1	0	2	1	1	1	1	2	0	2	1	0	0	0	0	0	0	2	1	1	0	2	0
982	0	0	0	0	0	1	2	1	2	0	0	0	1	0	1	1	0	0	2	1	1	0	1	1	1	2	1	0	2	1	0	2	2	1	0	2	1	1	1	0	0	0	0	1	0	0	0	1	0
983	0	1	0	0	0	2	2	2	2	0	0	0	1	1	0	0	0	0	2	2	0	0	0	2	0	0	2	1	2	0	1	0	1	1	0	2	2	0	0	2	1	0	0	1	0	0	1	0	0
984	1	1	1	1	1	1	2	2	2	0	0	0	1	1	0	0	1	0	2	1	1	0	0	2	0	0	1	2	1	1	1	0	0	2	1	1	2	0	0	1	1	0	0	1	0	1	0	2	0
985	0	1	0	0	0	2	1	2	1	0	0	1	2	2	0	0	1	0	2	1	1	0	0	2	0	0	1	2	2	2	0	0	0	1	0	1	1	1	1	0	0	0	0	2	0	1	1	1	0
986	0	2	0	0	0	1	1	1	2	0	0	0	1	1	0	0	0	0	2	2	0	0	1	1	1	1	2	0	2	2	1	1	0	0	0	2	0	0	0	0	0	0	0	2	0	1	0	1	1
987	0	1	0	0	0	2	1	2	0	0	1	1	1	0	0	0	0	1	1	1	1	0	0	2	0	0	2	0	2	2	2	2	2	0	0	0	2	0	0	0	0	0	0	1	0	0	0	1	0
988	0	2	0	0	0	0	2	2	2	0	0	1	1	0	0	0	0	0	1	1	1	0	0	2	0	0	1	0	2	1	0	1	1	2	0	2	1	0	0	1	0	0	0	1	0	0	0	2	0
989	0	0	0	0	0	2	2	0	2	0	0	0	1	2	0	0	0	2	0	1	0	0	0	2	0	0	0	0	1	0	0	1	1	1	0	1	2	0	0	1	1	0	0	2	1	0	0	0	1
990	1	0	0	0	0	1	2	0	2	0	1	0	0	0	0	0	0	1	1	1	1	1	0	2	0	0	2	0	1	1	1	1	1	1	1	2	1	0	0	1	0	1	1	2	2	2	1	1	0
991	0	2	0	0	0	1	1	1	2	0	0	0	2	2	0	1	0	2	0	0	0	0	0	2	0	0	1	1	2	0	1	1	1	1	0	2	1	0	0	2	0	0	0	2	0	0	0	1	1
992	0	2	0	0	0	0	2	1	2	0	0	0	1	1	0	0	0	1	1	0	1	0	0	2	0	1	1	0	1	0	0	2	2	1	0	2	0	0	0	0	0	0	0	2	0	1	0	1	1
993	1	2	0	0	0	0	2	1	2	0	0	0	0	0	0	0	0	0	2	2	0	0	0	2	0	1	1	0	1	1	0	1	1	1	1	1	0	0	0	0	0	0	0	2	0	0	0	2	0
994	0	1	0	0	0	2	1	0	2	0	0	0	0	0	0	0	0	1	1	1	1	0	0	2	0	1	1	0	2	1	1	0	0	2	2	2	1	0	0	1	0	0	0	0	0	0	0	1	1
995	1	1	0	0	0	0	2	2	1	0	1	1	1	1	0	0	0	1	1	1	1	0	0	2	0	0	2	2	2	1	1	0	0	2	2	2	2	0	0	2	0	0	0	2	1	0	0	2	0
996	0	2	0	0	0	0	2	2	2	0	0	1	2	0	0	0	0	1	1	2	0	0	1	1	1	1	2	0	1	0	0	1	1	2	1	2	2	0	0	0	0	0	1	2	1	1	0	2	0
997	1	1	0	0	0	0	1	1	1	1	2	0	0	0	0	0	1	2	1	1	0	0	1	1	0	0	1	1	2	0	1	1	2	1	0	2	2	0	0	1	0	0	0	2	0	1	1	1	0
998	1	2	0	0	0	0	1	2	0	0	0	0	0	0	0	0	0	0	2	1	1	1	0	2	0	0	1	1	2	1	0	2	2	0	0	0	1	1	1	0	0	1	1	1	1	1	0	2	0
999	0	1	0	0	0	2	2	2	2	0	0	0	0	0	0	0	0	2	0	0	0	0	0	2	0	0	2	1	2	2	0	2	2	1	0	2	0	0	0	0	0	1	0	0	0	1	0	2	0
1000	0	1	0	0	0	1	2	2	2	0	0	0	0	0	0	0	0	2	0	0	1	0	0	2	0	0	1	1	2	1	1	2	2	1	1	2	1	0	0	0	0	0	0	2	2	0	0	1	1
[truncated: 952 more columns]
