# Supplementary material for: KNN-MDR: a learning approach for improving interactions mapping performances in genome wide association studies
Source: BMC Bioinformatics. 2017 Mar 21;18:184. doi: 10.1186/s12859-017-1599-7 (PMC5361736; doi:10.1186/s12859-017-1599-7)
Supplement: Supplementary file 2 — The data set(s) supporting the results of Table 1. (ZIP 22742 kb) [file 12859_2017_1599_MOESM2_ESM.zip › Nouveau dossier/S39/mkallsimul.dat]

1	0	0	2	0	0	0	0	0	1	1	2	2	2	0	0	0	1	2	1	1	2	0	1	1	1	0	0	1	2	2	1	0	2	2	0	2	1	0	0	0	0	1	0	0	0	0	0	0	0
2	1	1	1	0	0	1	2	2	0	1	1	0	2	1	1	1	2	2	0	2	0	1	1	1	1	0	2	0	2	2	0	0	2	1	1	2	2	0	0	1	0	0	0	0	1	1	0	0	1
3	0	0	0	0	0	0	0	1	0	0	1	1	1	0	0	0	2	2	0	2	2	0	0	2	0	1	2	0	2	2	0	1	2	1	1	2	2	0	0	1	0	0	0	0	0	0	0	0	0
4	0	0	1	0	0	0	2	2	0	1	1	0	0	0	0	0	2	2	2	1	2	0	0	2	0	1	1	1	2	1	2	1	2	2	0	2	2	0	1	0	2	2	2	0	1	1	0	0	0
5	0	0	1	0	0	1	1	1	1	2	0	0	1	0	0	0	0	0	1	0	1	0	0	2	0	2	1	0	2	2	0	0	1	1	0	2	1	0	0	0	0	1	1	0	1	1	0	2	0
6	0	0	1	0	0	0	1	2	0	0	1	0	0	0	0	0	1	1	2	0	2	1	0	2	0	0	0	1	1	1	1	0	1	2	0	2	2	1	1	0	0	1	1	0	1	0	0	0	0
7	0	0	1	0	0	0	1	1	1	2	0	0	0	0	0	0	0	0	1	1	1	1	0	2	1	1	2	1	2	2	2	0	0	2	1	1	2	0	0	1	0	1	1	0	1	0	0	0	0
8	1	0	0	0	0	0	0	1	1	1	0	0	1	0	0	0	1	0	1	1	2	0	0	2	0	0	1	0	2	1	0	0	1	0	0	1	1	0	0	0	0	1	1	0	0	2	0	0	1
9	0	0	1	0	0	0	2	2	1	1	1	0	2	0	0	0	0	1	0	1	2	1	0	2	0	0	1	0	1	1	0	0	2	1	1	2	2	0	0	2	0	0	0	2	0	2	0	0	0
10	1	0	1	0	0	0	0	1	0	0	1	0	1	0	0	0	2	0	0	1	2	1	0	2	0	1	2	2	2	2	1	2	1	1	0	1	1	0	0	1	0	0	1	0	1	0	0	0	0
11	0	0	2	0	0	1	1	2	0	0	1	0	1	0	0	0	2	1	1	1	1	1	1	1	0	1	2	0	1	1	1	0	1	2	1	2	2	0	0	2	1	1	1	0	1	2	0	0	2
12	0	0	2	0	0	0	2	2	0	0	1	1	1	0	0	0	1	1	1	1	1	1	0	2	0	2	1	0	1	1	0	2	2	0	0	0	0	0	0	1	0	0	0	1	0	0	0	0	0
13	0	0	1	0	0	0	1	2	0	1	0	2	2	0	0	1	1	1	2	0	2	1	0	2	0	0	2	0	2	1	0	0	1	1	0	2	1	0	0	0	0	1	2	0	0	0	0	0	0
14	1	0	1	0	0	1	2	2	0	1	0	0	0	0	0	0	2	0	1	0	1	0	0	2	0	1	1	1	2	2	0	0	2	1	0	2	2	0	0	2	1	0	1	0	0	0	0	0	0
15	0	0	2	0	0	1	2	2	0	1	0	0	0	0	0	0	2	0	2	1	2	0	0	2	1	2	1	0	2	2	0	2	1	1	0	1	0	0	0	1	0	0	1	0	0	1	0	0	1
16	1	0	0	0	0	0	1	1	1	1	0	0	1	0	0	0	1	0	2	0	2	0	0	2	0	1	1	1	1	1	2	0	2	1	1	1	1	0	0	1	0	1	1	0	1	1	0	1	1
17	1	1	1	0	0	0	2	2	0	0	0	0	1	0	0	0	1	1	1	1	1	0	0	2	0	1	0	1	1	1	1	1	1	1	0	2	2	1	1	1	0	0	0	0	0	0	0	0	0
18	0	1	2	0	0	1	0	1	1	1	0	0	0	0	0	0	1	0	1	0	1	1	1	2	0	0	2	0	2	2	1	0	1	0	0	1	2	0	0	1	0	0	0	0	0	0	0	0	2
19	0	0	1	1	1	1	0	1	1	1	1	0	0	0	0	0	2	0	2	0	2	0	0	2	1	1	2	0	2	2	0	0	1	2	0	2	1	0	0	1	0	0	1	0	1	1	0	0	0
20	1	0	2	0	0	0	0	0	1	1	2	0	0	0	0	0	1	1	0	2	1	1	0	2	0	2	2	0	2	2	0	2	2	1	0	2	2	1	0	0	0	1	1	0	0	0	0	1	0
21	0	0	0	0	0	0	1	1	1	2	0	1	2	0	0	0	0	0	1	1	2	0	2	0	0	0	1	1	2	2	1	1	2	0	0	1	2	1	1	0	0	0	0	0	0	1	0	0	0
22	1	0	1	0	0	0	1	2	0	1	0	0	0	0	0	0	1	1	1	1	1	0	0	2	0	0	2	0	2	2	0	1	1	1	1	1	1	1	0	0	0	1	1	0	1	0	0	0	1
23	0	0	0	0	0	0	1	1	1	1	1	2	2	0	0	1	1	1	1	1	1	0	0	2	1	2	1	0	2	2	0	1	1	1	0	1	1	1	1	0	0	0	1	0	1	0	0	1	0
24	0	1	1	0	0	0	0	0	2	2	0	0	1	0	0	0	1	1	2	0	1	1	0	2	1	0	2	1	2	2	1	1	2	0	0	2	0	0	0	0	0	0	1	0	1	1	0	0	0
25	0	0	0	0	0	0	2	2	0	0	0	0	0	0	0	0	1	1	2	0	2	1	0	2	0	0	2	0	2	2	1	1	1	1	0	2	1	0	0	0	0	1	1	0	0	0	0	0	0
26	0	0	1	0	0	1	0	1	1	1	0	2	2	0	0	0	1	1	1	1	1	0	0	2	0	1	0	1	1	1	1	0	0	2	0	2	2	0	0	0	0	0	0	0	0	1	0	0	0
27	0	0	1	0	0	0	1	1	1	1	0	0	0	0	0	0	1	0	1	1	1	0	0	2	1	0	2	0	2	2	0	1	0	2	0	2	1	0	0	2	0	0	0	0	0	1	0	0	0
28	0	0	1	0	0	1	1	2	0	0	0	0	1	1	0	0	2	1	1	1	1	0	0	2	1	0	2	1	2	2	1	1	1	1	1	2	2	0	0	2	0	0	2	0	0	2	0	1	1
29	0	0	2	0	0	2	1	1	0	0	2	0	1	1	1	1	1	1	0	2	1	0	0	2	1	0	0	0	2	1	0	0	2	1	0	2	2	1	1	0	0	0	1	0	0	1	1	1	0
30	1	0	2	0	0	0	1	1	1	2	0	0	1	0	0	0	1	1	1	1	1	1	1	1	1	2	2	0	2	2	1	0	1	2	0	2	2	0	0	0	0	1	0	0	1	1	0	0	2
31	1	0	0	0	0	0	1	1	0	0	2	0	0	0	0	0	1	1	0	1	0	0	0	2	0	0	1	1	2	2	1	1	1	2	0	2	2	0	0	0	0	0	0	1	0	0	0	0	1
32	0	0	2	0	0	0	1	2	1	1	0	0	0	0	0	0	1	1	1	1	1	0	1	1	1	1	2	0	2	2	0	2	2	0	0	1	2	1	1	1	0	0	1	0	1	0	0	0	0
33	0	0	1	0	0	1	0	1	1	1	1	0	0	0	0	0	1	1	0	1	1	0	1	1	0	1	2	0	2	2	1	0	2	1	0	2	2	0	0	1	0	0	2	0	0	0	0	0	1
34	1	0	1	0	0	0	2	2	1	1	1	0	1	0	0	0	2	2	1	1	1	2	0	2	0	0	2	0	2	2	0	2	2	0	0	1	1	1	1	0	0	0	1	0	0	0	1	0	0
35	1	0	2	0	0	0	2	2	0	1	0	0	0	0	0	0	2	2	1	0	1	2	0	2	0	0	0	0	2	2	0	0	1	1	0	2	1	0	0	0	0	0	0	0	0	0	0	0	0
36	0	0	2	0	0	0	1	1	1	1	1	1	1	0	0	0	2	1	1	0	1	0	1	1	0	2	1	0	2	2	0	1	1	2	0	2	2	0	0	2	0	0	0	0	0	1	0	0	0
37	0	0	1	0	0	0	0	0	2	2	0	0	0	0	0	0	0	0	1	0	1	0	0	2	0	2	2	1	2	1	0	2	2	0	0	1	1	0	0	1	0	0	2	0	1	1	0	1	0
38	0	1	1	0	0	0	2	2	0	1	1	0	1	0	0	0	1	0	1	0	1	0	0	2	0	0	2	0	2	2	1	1	2	1	1	1	1	1	1	0	0	1	1	0	1	1	0	0	1
39	1	0	1	0	0	0	0	1	1	1	0	0	0	0	0	0	0	0	1	1	2	2	1	1	1	1	2	2	2	2	1	1	1	2	1	2	1	0	0	0	1	0	0	0	2	1	0	0	2
40	1	0	2	0	0	1	2	2	0	0	1	0	0	0	0	0	1	1	1	0	2	1	0	2	0	2	2	1	2	2	2	1	1	1	1	1	1	0	0	0	0	1	0	0	0	0	0	1	0
41	1	0	1	0	0	1	2	2	0	0	0	0	0	0	0	0	0	0	2	1	2	0	1	1	0	1	2	1	2	2	1	0	1	1	0	2	2	0	0	0	1	1	0	0	2	0	0	0	1
42	0	0	2	0	0	1	1	1	1	1	1	0	0	0	0	0	2	1	2	0	2	0	0	2	0	1	2	1	2	2	1	1	1	2	0	2	0	0	0	0	0	1	0	0	0	1	0	0	1
43	0	0	2	0	0	1	1	1	2	2	0	0	0	0	0	0	0	0	0	1	1	0	0	2	0	1	2	1	2	1	0	0	2	2	0	2	1	0	0	0	0	1	1	0	0	0	0	0	0
44	1	0	2	0	0	0	1	2	0	1	0	0	1	0	0	0	0	0	1	1	2	1	0	2	0	0	1	0	2	2	0	0	1	2	1	2	1	0	0	0	0	1	0	0	1	1	1	0	0
45	0	0	2	0	0	0	2	2	0	0	2	1	1	0	0	0	1	0	1	1	1	0	1	1	1	0	2	0	2	2	1	1	1	1	0	2	2	1	1	0	0	0	1	0	0	1	0	0	0
46	0	0	0	0	0	0	0	2	0	0	1	0	2	1	1	1	0	0	0	1	0	0	0	2	0	1	1	0	2	2	0	0	0	2	0	2	1	1	1	0	1	0	0	1	0	1	0	0	0
47	1	0	2	0	0	0	0	0	2	2	0	1	1	1	1	1	1	0	2	0	2	1	0	2	0	1	2	1	2	2	1	1	1	1	0	1	1	0	0	1	0	1	1	0	1	0	0	0	0
48	1	0	2	0	0	0	2	2	0	1	1	0	0	0	0	0	1	1	0	1	1	0	0	2	0	0	0	0	2	2	0	0	2	2	0	2	1	0	0	0	0	0	1	1	1	0	0	0	0
49	1	0	1	0	0	0	2	2	1	1	1	0	0	0	0	0	1	1	1	1	1	0	0	2	1	0	2	1	1	2	1	0	2	1	0	2	1	0	0	1	0	0	0	0	0	0	0	0	0
50	0	0	1	0	0	0	0	1	0	0	1	0	1	0	0	0	1	0	2	1	2	0	1	1	0	1	2	0	2	2	0	1	1	2	1	1	1	0	0	0	0	1	0	0	0	1	1	0	0
51	1	0	1	0	0	0	2	2	0	1	1	1	0	0	0	0	1	0	2	0	2	0	0	2	0	1	1	2	2	2	0	1	2	0	0	1	2	0	0	2	1	0	1	0	1	0	0	0	1
52	0	0	1	0	0	0	1	1	1	1	1	0	0	0	0	0	0	0	1	1	1	1	1	1	1	1	1	0	2	2	0	1	2	0	0	0	0	0	0	0	0	1	1	0	0	1	0	0	0
53	1	0	1	0	0	0	1	1	0	0	0	1	1	0	0	0	1	0	1	1	1	0	0	2	0	0	2	1	2	2	0	0	1	1	1	1	1	0	0	0	0	0	0	0	0	0	0	0	0
54	0	0	0	0	0	0	2	2	1	1	1	1	1	0	0	0	0	0	1	1	2	0	0	2	0	1	2	1	2	2	2	0	2	1	0	1	1	0	0	0	0	1	2	0	0	0	0	0	1
55	0	0	2	0	0	0	0	0	2	2	0	1	1	1	1	1	0	1	2	0	2	1	0	2	1	0	1	0	2	2	0	0	1	1	0	2	0	0	0	0	0	1	1	0	1	0	0	0	0
56	1	0	2	0	0	0	1	1	1	1	0	0	1	0	0	0	1	0	1	1	1	0	0	2	1	0	1	1	2	1	1	1	1	1	1	2	1	0	1	0	1	0	0	0	0	0	0	0	1
57	1	0	0	0	0	0	1	1	1	1	0	0	1	0	0	0	0	0	0	2	0	0	0	2	0	0	1	0	2	2	0	1	1	1	1	1	1	0	0	1	0	0	0	1	0	0	0	0	1
58	1	0	1	0	0	0	2	2	0	0	1	1	2	0	0	0	0	0	2	0	1	0	0	2	1	2	2	0	2	2	0	1	1	0	0	1	2	0	0	1	0	0	1	0	0	1	0	0	0
59	1	0	1	0	0	0	1	1	1	1	1	0	2	0	0	1	1	0	2	0	2	0	1	1	0	1	1	0	1	1	1	1	1	1	0	1	2	0	0	0	0	0	1	0	1	1	0	0	0
60	0	0	1	0	0	0	2	2	0	0	1	2	2	0	0	0	2	1	0	1	1	0	0	2	0	1	2	0	2	2	0	2	2	0	0	1	2	0	0	1	0	0	1	0	1	1	0	0	0
61	1	0	1	0	0	1	2	2	1	1	1	0	1	0	0	0	1	1	1	1	1	0	0	2	0	1	1	0	2	2	0	0	2	1	0	2	0	0	0	1	0	2	2	0	0	1	0	1	0
62	0	0	2	0	0	0	2	2	0	1	0	0	0	0	0	0	2	1	2	0	2	0	0	2	0	1	1	1	2	2	0	0	0	1	0	2	1	1	1	0	0	0	1	0	1	0	1	0	1
63	1	0	0	0	0	0	1	1	2	2	0	1	1	0	0	1	1	0	1	1	1	0	0	2	0	1	1	1	1	2	2	1	1	1	0	2	2	0	0	1	0	0	1	0	1	0	0	0	0
64	0	0	2	0	0	0	1	1	1	1	1	1	0	0	0	0	0	0	1	1	2	0	0	2	1	1	2	0	1	1	1	0	1	2	0	2	0	0	0	0	0	1	1	0	1	0	0	0	0
65	1	0	2	0	0	0	1	2	0	1	0	0	2	1	1	1	2	1	1	1	1	1	0	2	0	2	1	0	1	1	0	0	1	1	1	2	2	1	1	0	0	0	1	0	0	1	0	0	0
66	1	1	1	0	0	1	1	1	1	2	1	0	1	0	0	0	2	1	2	0	2	1	0	2	0	1	1	0	2	2	0	1	1	1	1	2	0	0	0	0	0	1	1	0	1	0	0	1	0
67	0	0	1	0	0	0	0	1	1	1	1	0	0	0	0	0	0	1	1	0	1	0	0	2	0	1	2	0	1	1	1	0	2	1	0	2	1	0	0	0	0	0	0	1	0	0	0	1	0
68	0	0	1	0	0	0	1	2	0	0	1	1	1	0	0	0	2	0	2	0	2	0	0	2	1	1	0	0	1	1	1	0	2	1	0	2	1	1	1	0	1	1	1	0	1	0	1	0	0
69	0	0	0	0	0	0	2	2	0	0	0	0	1	0	0	0	1	0	1	1	2	0	0	2	1	2	2	0	2	2	0	1	0	2	0	2	1	0	0	1	1	1	1	0	1	1	0	0	0
70	1	0	1	0	0	0	2	2	0	0	0	2	2	1	1	1	1	1	1	1	1	0	0	2	0	1	2	1	1	1	1	1	2	0	0	2	1	0	0	0	0	1	0	0	1	1	0	0	1
71	1	0	0	0	1	0	2	2	0	1	0	0	2	1	1	1	2	1	2	1	2	1	2	0	1	0	2	0	2	2	1	0	1	0	0	1	1	0	0	0	0	0	1	0	1	0	0	0	0
72	1	0	2	0	0	1	2	2	0	1	0	1	2	1	1	1	1	1	1	0	2	0	0	2	0	1	2	1	2	2	2	0	0	2	0	2	0	0	0	0	1	0	1	0	0	1	0	0	1
73	0	1	2	0	1	0	0	1	1	1	1	1	2	0	0	0	1	0	2	0	2	0	0	2	0	2	2	0	1	1	2	1	1	1	0	2	0	0	0	0	0	0	0	0	0	0	0	2	0
74	0	0	1	0	0	0	0	1	1	1	0	0	0	0	0	0	1	1	0	1	2	1	0	2	0	1	1	1	2	2	0	1	2	0	0	0	2	0	0	0	0	0	0	0	0	1	0	0	0
75	0	0	2	0	0	1	0	0	1	1	1	0	0	0	0	0	1	0	1	0	1	0	0	2	0	0	2	0	2	1	1	1	1	0	0	1	2	0	0	1	0	0	0	2	0	2	0	0	0
76	0	0	1	0	0	1	1	1	1	2	0	0	1	0	0	0	1	0	2	1	2	0	0	2	0	1	1	0	2	1	0	0	2	2	2	2	1	1	0	0	0	1	1	0	1	1	0	0	0
77	1	0	1	0	0	0	1	1	0	0	2	0	0	0	0	0	1	1	0	1	2	0	0	2	0	2	1	0	2	2	0	0	1	1	0	2	2	0	0	0	1	0	1	0	0	0	0	0	0
78	1	0	1	0	0	0	2	2	0	1	0	0	2	0	0	1	1	1	1	0	2	0	0	2	0	2	1	0	1	1	1	0	1	1	1	1	1	0	0	0	1	1	0	0	2	0	1	0	0
79	1	1	1	0	0	0	1	2	0	0	0	1	1	0	0	0	1	1	2	0	2	0	1	1	0	1	2	0	2	1	0	2	2	1	0	2	1	0	0	1	0	0	0	0	0	1	1	1	0
80	0	0	1	0	0	0	1	1	1	1	1	0	1	0	0	0	1	1	2	0	2	0	0	2	0	1	2	1	2	2	1	1	2	1	0	2	2	0	0	1	0	0	0	0	1	1	0	2	0
81	1	0	2	0	0	1	2	2	0	0	2	1	1	0	0	0	1	1	2	1	2	0	0	2	0	1	1	1	1	1	2	1	1	1	0	2	2	0	0	1	0	0	0	0	1	0	0	0	0
82	0	0	2	0	0	2	2	2	0	1	1	0	2	0	0	1	1	1	1	0	1	1	2	0	1	0	2	0	1	1	2	0	1	2	0	2	1	0	0	1	0	0	0	0	0	0	0	0	1
83	0	0	1	0	0	0	1	2	0	0	1	0	1	0	0	0	1	0	1	0	1	0	0	2	0	1	2	0	2	2	0	1	1	2	1	2	2	0	0	1	0	0	0	0	2	1	1	0	0
84	0	0	0	0	0	0	1	1	1	1	0	1	1	0	0	0	1	1	1	0	1	1	0	2	0	1	1	0	2	2	0	0	2	1	1	1	0	0	0	0	0	1	1	0	0	0	0	1	0
85	1	0	1	1	1	1	1	1	2	2	0	1	1	0	0	0	0	1	0	1	2	1	0	2	0	1	2	0	2	2	0	1	1	1	0	2	2	0	0	1	0	0	0	0	0	0	1	0	0
86	0	0	1	0	0	1	0	0	2	2	0	0	2	0	0	1	2	1	1	0	2	0	1	1	0	1	2	0	2	2	0	0	2	2	0	2	1	0	0	0	0	0	1	0	1	0	0	0	0
87	0	0	0	0	1	0	0	0	1	1	1	0	0	0	0	0	1	1	0	0	0	1	0	2	0	0	1	1	1	1	2	1	2	1	0	1	1	0	0	2	0	0	1	1	1	0	0	0	0
88	0	0	1	0	0	0	1	1	1	1	0	1	1	0	0	0	0	0	1	1	2	0	1	1	1	0	1	1	1	1	2	0	0	1	0	2	1	0	0	2	0	0	0	0	0	0	0	0	0
89	0	0	2	0	0	0	0	0	2	2	0	0	2	0	0	0	2	0	2	1	2	0	1	1	1	1	0	1	1	1	1	0	2	1	0	2	1	0	0	0	0	0	0	1	0	0	0	0	0
90	0	0	1	0	0	0	1	2	0	0	1	0	0	0	0	0	1	1	0	1	1	0	1	1	0	1	1	0	2	2	0	1	1	1	1	2	1	0	0	0	0	0	1	0	0	1	0	0	0
91	0	0	1	0	0	0	1	1	1	2	0	0	1	0	0	0	2	1	1	0	2	0	0	2	0	2	0	0	1	1	2	0	0	2	0	2	2	0	1	1	1	1	1	0	0	0	0	0	1
92	0	0	2	0	0	0	1	1	0	0	0	1	1	0	0	0	0	0	1	1	1	1	1	1	1	1	1	0	1	1	1	1	0	2	0	2	2	0	0	1	0	0	1	1	1	0	0	0	1
93	0	0	2	0	0	0	0	0	2	2	0	0	1	0	0	1	1	1	0	1	2	1	0	2	0	0	1	0	2	2	0	0	1	1	0	2	1	0	0	0	0	0	0	0	0	0	0	1	0
94	1	0	2	0	0	2	1	1	1	2	0	2	2	0	0	0	1	1	1	1	2	1	1	1	1	0	2	0	2	1	0	1	2	0	0	2	1	1	1	0	0	0	2	0	0	1	0	0	0
95	0	0	2	0	0	1	2	2	0	1	0	1	1	0	0	0	1	1	2	0	2	0	0	2	1	1	1	0	1	1	0	2	2	2	1	2	1	0	0	0	0	0	1	0	1	0	0	0	0
96	1	0	1	0	0	1	0	1	1	1	0	0	0	0	0	0	1	1	1	1	1	2	0	2	0	0	1	0	1	1	2	1	2	1	0	2	2	0	0	0	1	1	2	0	0	0	0	0	0
97	0	0	1	0	0	0	1	2	0	0	0	0	0	0	0	0	2	1	1	0	2	0	0	2	0	2	0	2	1	2	2	0	1	2	0	2	1	0	0	0	1	2	2	0	1	1	0	0	2
98	1	0	0	0	0	0	1	1	2	2	0	1	1	0	0	0	1	1	1	0	1	0	0	2	1	1	1	1	1	1	1	0	2	1	0	1	0	0	0	0	1	0	0	0	0	0	0	0	0
99	0	0	1	0	0	0	2	2	0	1	0	1	2	0	0	0	2	0	1	0	2	0	0	2	1	2	1	0	2	2	1	0	2	0	0	2	1	1	0	0	0	0	1	0	0	1	0	0	0
100	1	0	0	0	0	0	0	0	2	2	0	0	0	0	0	0	2	2	1	1	2	0	0	2	0	1	0	0	1	1	1	1	1	2	1	2	2	0	0	1	0	0	0	0	0	0	1	0	0
101	0	0	2	0	0	0	2	2	0	1	1	1	2	0	0	1	2	0	1	1	1	1	0	2	0	0	1	2	1	1	2	0	1	2	0	2	2	0	1	0	2	1	1	1	1	2	0	0	0
102	1	1	1	0	0	0	1	1	1	1	1	1	2	0	0	0	1	1	0	1	1	1	1	1	1	1	2	1	2	2	1	1	2	0	0	0	2	0	0	1	0	0	1	0	0	1	0	0	0
103	0	0	2	0	0	1	2	2	0	1	1	1	1	0	0	0	0	0	1	1	2	0	1	1	1	1	1	1	2	2	0	0	2	1	1	1	0	0	0	0	0	0	2	0	0	0	0	0	0
104	1	0	0	0	0	0	0	1	1	1	0	1	2	0	0	0	0	0	2	0	2	0	1	1	0	0	1	0	1	1	2	0	2	0	0	2	0	0	0	0	0	0	2	0	1	0	1	1	0
105	1	0	0	0	0	0	0	1	0	0	1	1	1	0	0	0	1	1	2	1	2	0	2	0	0	0	2	1	2	2	1	0	1	2	0	2	2	1	1	1	0	0	0	0	0	1	1	0	0
106	0	1	0	0	0	0	0	0	2	2	0	0	1	0	0	0	1	0	2	0	2	1	0	2	0	1	1	1	1	1	1	1	2	1	1	1	2	0	0	2	0	0	1	0	1	0	0	1	0
107	0	0	2	0	0	0	2	2	0	0	2	0	0	0	0	0	2	1	2	1	2	0	0	2	0	0	2	0	2	2	1	0	2	1	1	1	1	0	0	1	0	1	1	0	0	0	1	0	0
108	0	0	1	0	0	0	2	2	1	1	0	1	1	0	0	0	0	0	2	0	2	0	0	2	0	2	1	1	1	1	2	0	1	1	0	2	2	1	1	1	0	1	1	0	1	1	0	1	0
109	1	0	0	0	0	0	0	0	2	2	0	0	1	0	0	0	1	1	1	0	2	0	1	1	0	2	2	0	2	2	0	0	1	2	0	2	1	0	0	2	0	1	2	0	1	1	1	0	0
110	1	0	0	0	0	0	1	1	1	2	0	0	0	0	0	0	2	1	1	1	1	0	0	2	0	2	1	1	1	1	2	1	2	0	0	1	2	0	0	2	0	0	0	0	0	0	0	1	0
111	1	0	1	0	0	1	1	1	1	1	1	1	2	1	1	1	2	1	2	0	2	0	0	2	1	0	2	0	2	2	0	1	2	1	0	2	2	1	1	0	0	0	0	0	0	0	1	0	0
112	1	0	2	0	0	1	1	2	0	1	0	1	1	0	0	0	2	1	1	1	1	0	1	1	0	1	0	1	1	1	1	2	1	2	1	2	2	0	1	0	1	0	0	1	1	0	0	0	0
113	1	0	2	0	0	2	0	0	2	2	0	1	2	0	0	0	2	0	1	1	1	0	1	1	0	1	2	0	2	2	0	1	2	1	0	2	1	0	0	1	0	1	1	0	1	1	1	0	0
114	0	0	0	0	0	0	2	2	1	1	0	1	1	0	0	0	0	0	2	0	2	0	0	2	0	0	2	0	2	2	0	0	2	0	0	1	1	2	1	0	1	0	0	0	1	1	0	0	0
115	0	0	2	0	0	1	1	2	0	1	0	0	1	0	0	0	1	0	2	0	2	0	0	2	0	0	1	0	2	2	0	0	2	1	0	2	2	0	1	0	1	0	0	0	0	0	0	0	0
116	0	0	2	0	0	0	0	0	2	2	0	0	1	0	0	0	0	0	2	1	2	1	1	1	1	1	1	1	2	2	2	1	1	1	1	2	1	1	1	0	0	0	1	0	1	1	0	1	1
117	1	0	1	0	0	0	1	2	0	0	1	0	1	0	0	0	2	0	1	1	2	1	1	1	1	2	2	1	2	2	2	1	2	0	0	2	1	0	0	0	0	1	0	0	0	0	0	1	0
118	0	0	2	0	0	0	0	1	1	1	0	0	1	0	0	0	2	1	2	0	2	1	0	2	0	1	2	0	2	2	1	0	2	2	0	1	2	0	0	0	0	0	1	0	0	0	0	0	0
119	1	0	0	0	0	0	1	1	1	1	1	1	1	0	0	0	1	0	1	1	2	0	0	2	1	2	0	0	2	1	0	0	0	0	0	1	2	0	0	1	1	1	1	0	0	0	0	0	0
120	0	0	1	0	0	1	2	2	0	0	1	1	1	0	0	0	2	0	2	0	2	0	0	2	0	1	1	1	2	2	2	0	1	0	0	1	2	1	1	1	0	0	0	0	0	0	1	0	0
121	0	0	2	0	0	0	0	1	1	1	1	0	1	0	0	0	0	0	1	1	1	2	1	1	1	1	1	0	2	2	1	0	1	2	0	2	1	0	0	0	1	1	0	0	0	1	0	0	1
122	1	0	2	0	0	0	2	2	0	1	1	0	0	0	0	0	1	1	0	1	0	0	0	2	0	2	2	1	2	2	0	0	1	1	0	1	2	0	0	1	1	0	1	1	2	0	0	1	1
123	1	0	1	0	0	0	2	2	1	1	0	2	2	0	0	1	0	0	0	1	1	2	1	1	1	1	0	1	1	1	1	0	0	1	0	1	1	0	1	0	1	0	0	0	0	1	1	0	0
124	1	0	1	0	0	1	1	2	0	0	1	1	1	0	0	0	0	0	1	1	1	0	0	2	0	1	2	0	1	1	1	1	1	2	0	2	1	1	1	0	0	0	1	0	0	0	0	0	0
125	1	0	2	0	0	0	0	0	2	2	0	0	2	0	0	0	1	1	2	0	2	1	0	2	0	0	1	0	2	2	0	2	1	1	0	1	2	1	1	0	1	1	1	1	1	2	0	0	1
126	0	0	1	0	0	0	1	1	1	1	1	1	1	0	0	0	1	1	2	0	2	1	1	1	1	1	1	0	2	2	0	0	0	2	0	2	2	0	0	1	0	1	0	0	0	0	0	0	0
127	0	1	1	0	0	0	1	1	2	2	0	0	0	0	0	0	1	2	2	0	2	0	1	1	0	0	1	1	1	1	2	0	0	0	0	1	1	0	0	0	0	0	0	1	0	0	0	0	0
128	0	0	1	0	0	0	1	2	0	0	1	0	0	0	0	0	1	0	1	0	2	1	0	2	0	0	1	0	2	2	0	0	1	1	0	1	2	0	0	2	0	0	0	1	1	1	1	1	0
129	0	0	0	0	0	0	1	1	1	1	1	0	1	0	0	0	1	1	1	1	1	0	0	2	0	1	1	2	1	1	2	0	0	2	1	2	2	0	0	2	1	0	2	0	1	1	0	0	0
130	0	0	2	0	0	0	2	2	0	0	0	0	0	0	0	0	2	1	1	0	2	1	0	2	0	0	1	0	1	1	1	0	0	2	0	2	1	2	1	0	1	1	0	0	0	1	0	0	2
131	0	1	1	0	0	0	2	2	0	1	0	1	1	0	0	0	0	0	1	0	1	1	1	1	1	0	2	1	2	2	2	1	2	0	0	0	2	0	0	1	0	1	1	0	0	0	0	0	1
132	0	0	0	0	0	0	2	2	0	1	0	1	1	0	0	0	0	0	2	1	2	0	0	2	0	1	1	1	2	2	0	0	1	1	0	1	0	0	0	0	0	0	0	0	0	0	1	1	0
133	0	0	2	0	0	0	1	2	0	1	0	0	1	0	0	0	2	0	2	0	2	1	0	2	0	1	1	1	2	2	0	0	1	2	0	1	1	0	0	1	0	0	1	0	0	1	0	0	0
134	1	1	1	0	0	0	1	1	1	1	1	2	2	0	0	0	1	0	1	0	1	1	0	2	0	0	1	2	2	2	0	0	1	1	0	1	2	0	0	2	1	1	1	0	1	0	0	0	0
135	0	1	2	0	0	1	2	2	0	1	1	1	1	0	0	0	1	1	2	1	2	0	0	2	0	1	2	0	2	2	0	0	2	1	0	2	2	0	0	1	1	0	0	0	0	0	0	0	0
136	0	0	1	0	0	0	1	1	0	0	2	0	1	0	0	0	1	0	1	0	1	0	0	2	0	1	2	0	2	2	0	2	1	1	0	2	2	0	0	2	0	0	1	0	1	0	0	0	2
137	0	0	1	0	0	0	0	1	1	1	1	0	2	0	0	0	2	2	2	1	2	0	0	2	0	2	2	2	2	2	0	2	1	1	0	1	2	0	0	0	0	1	0	0	2	0	0	0	1
138	1	0	2	0	0	0	0	0	2	2	0	0	0	0	0	0	1	0	1	1	2	0	1	1	1	1	2	0	2	1	1	1	2	1	1	1	1	1	1	0	0	0	1	0	1	1	0	0	1
139	0	0	0	0	0	0	1	1	1	1	1	0	1	0	0	0	1	1	0	2	1	0	0	2	0	2	0	2	1	2	2	1	2	2	0	2	0	0	0	0	0	0	0	0	0	0	0	0	0
140	0	0	1	0	0	0	0	0	2	2	0	1	1	0	0	1	1	0	1	1	1	1	0	2	0	0	2	0	2	2	0	1	2	2	1	2	1	0	0	0	0	1	1	0	2	0	0	0	0
141	1	0	2	0	0	1	1	1	1	1	0	0	0	0	0	0	2	0	2	0	2	0	0	2	0	1	2	0	2	2	0	2	2	0	0	0	1	0	0	0	0	1	1	0	1	1	1	0	0
142	0	0	0	0	0	0	2	2	0	0	1	0	0	0	0	0	2	1	1	0	2	0	1	1	0	2	1	0	2	2	1	2	1	2	1	2	2	0	0	2	0	1	1	0	0	0	0	0	1
143	1	1	1	0	0	1	1	1	1	1	1	0	1	0	0	0	1	0	1	2	1	0	0	2	0	2	2	1	2	2	2	0	1	1	0	2	1	0	0	1	0	1	0	0	0	1	0	0	0
144	1	0	0	0	0	0	1	1	1	1	0	0	0	0	0	0	1	1	2	1	2	0	0	2	0	1	1	1	2	2	0	1	2	0	0	0	1	0	0	2	0	1	1	0	0	0	1	0	0
145	1	0	1	1	1	1	1	1	1	2	0	0	0	0	0	0	0	0	2	0	2	0	0	2	0	1	1	0	2	2	0	0	2	1	0	1	2	0	0	2	0	0	0	0	0	2	0	1	0
146	0	0	1	0	1	0	0	1	2	2	0	0	1	0	0	0	2	0	1	0	2	0	2	0	0	0	2	0	2	2	1	0	2	1	0	1	1	0	0	1	0	0	0	0	0	0	0	0	0
147	1	0	2	0	0	0	2	2	0	0	0	1	1	0	0	0	2	1	2	1	2	0	1	1	0	0	1	2	2	2	2	0	2	2	2	2	1	0	0	0	0	0	0	0	0	0	0	0	0
148	1	0	0	0	0	0	1	2	0	0	0	0	2	1	1	1	2	1	1	0	1	1	0	2	1	1	2	0	2	2	1	1	2	2	0	2	2	0	1	0	1	1	1	0	1	0	0	1	0
149	0	0	1	0	0	0	1	1	1	1	1	0	1	0	0	0	1	1	1	0	2	0	0	2	0	1	1	1	2	2	0	2	1	2	1	2	1	0	0	0	0	2	1	0	1	0	0	0	1
150	1	0	1	0	0	0	0	0	2	2	0	0	1	0	0	0	0	0	2	0	2	0	0	2	0	1	2	0	2	2	1	0	1	1	0	2	1	0	0	1	0	1	1	0	1	0	1	0	1
151	0	0	1	0	0	0	1	1	1	1	1	0	2	0	0	0	1	1	2	1	2	0	0	2	1	0	2	1	2	2	0	1	1	1	1	2	2	1	1	0	0	0	1	0	1	0	0	0	1
152	1	0	2	0	0	0	0	0	2	2	0	0	0	0	0	0	2	2	1	1	1	0	0	2	1	0	1	0	2	2	0	0	1	1	0	2	1	0	0	1	0	2	2	0	1	1	0	0	1
153	1	0	1	0	0	0	1	2	0	0	0	0	0	0	0	0	1	0	1	2	1	0	0	2	0	2	2	0	2	2	0	1	1	1	1	1	0	0	0	1	0	0	0	0	1	1	0	0	0
154	1	0	0	0	0	0	0	0	1	1	1	1	1	1	1	1	2	1	2	1	1	1	0	2	0	1	2	0	2	2	0	0	2	2	0	2	2	0	0	0	0	2	1	0	1	0	0	0	0
155	1	1	1	0	0	0	1	1	1	2	0	0	1	0	0	0	1	1	2	1	2	0	0	2	1	1	2	1	2	2	2	0	1	1	0	1	2	0	0	1	0	0	0	0	0	0	0	1	0
156	1	0	1	0	0	0	2	2	1	1	0	0	0	0	0	0	2	1	1	0	1	1	0	2	0	1	2	1	2	2	2	1	1	1	1	1	1	0	0	0	0	0	1	0	0	1	0	0	0
157	0	0	1	0	0	0	2	2	0	0	0	2	2	0	0	0	1	1	0	0	0	2	0	2	0	0	2	1	2	2	1	1	2	0	0	2	1	0	0	0	0	0	0	0	0	1	0	1	0
158	1	0	1	0	0	0	0	0	2	2	0	0	0	0	0	0	0	0	0	1	0	2	0	2	0	0	2	0	2	2	1	1	0	2	0	2	0	0	0	1	0	0	0	0	0	0	0	0	1
159	0	0	1	0	0	0	1	2	0	0	1	0	1	0	0	0	1	1	1	0	2	1	1	1	1	1	1	1	0	0	2	1	1	1	1	1	1	0	0	1	0	0	0	1	1	1	0	0	1
160	1	0	0	0	0	0	1	1	1	1	1	0	0	0	0	0	2	1	2	0	2	0	1	1	0	1	2	0	2	2	0	0	2	1	0	2	0	0	0	1	0	0	0	1	0	0	0	2	0
161	1	0	1	0	0	1	1	2	0	0	1	1	2	0	0	1	2	2	1	1	1	0	0	2	0	2	2	0	2	2	0	1	2	1	1	1	2	0	0	2	0	1	1	1	1	2	0	1	0
162	1	0	2	0	0	0	1	1	1	1	1	0	0	0	0	0	0	0	0	2	0	0	0	2	0	1	2	0	2	2	0	1	2	0	0	1	2	0	0	0	0	2	2	0	1	1	0	1	0
163	1	0	2	0	0	1	0	0	2	2	0	0	0	0	0	0	1	0	1	2	1	0	0	2	0	2	1	1	1	1	1	1	1	2	0	2	1	0	0	2	1	0	2	0	1	0	1	0	0
164	1	0	1	0	0	0	1	1	1	1	1	1	2	0	0	0	1	0	1	0	1	0	1	1	1	0	1	0	2	2	0	1	2	1	1	1	0	0	0	0	0	0	0	0	0	0	0	0	0
165	1	0	2	0	0	0	1	1	1	1	0	1	1	0	0	0	2	1	2	0	2	0	0	2	0	2	0	2	1	1	2	2	1	2	1	2	1	0	0	1	0	0	0	0	0	0	0	1	0
166	1	0	2	0	0	0	2	2	0	1	0	1	1	0	0	0	2	1	2	1	2	1	0	2	1	1	0	0	1	1	1	0	0	2	0	1	1	0	0	0	0	0	0	0	0	0	0	0	0
167	0	0	2	0	0	0	1	1	0	0	0	0	0	0	0	0	1	1	1	1	1	0	0	2	0	1	1	1	2	2	0	0	1	1	0	2	1	0	0	1	0	0	1	0	1	1	0	0	0
168	0	0	2	0	0	0	2	2	0	1	1	1	1	0	0	0	2	0	2	1	2	1	0	2	0	0	2	1	2	2	1	0	1	0	0	2	0	0	0	1	0	1	2	0	0	0	1	0	0
169	0	1	1	0	0	0	0	0	2	2	0	0	1	0	0	0	1	0	2	1	2	0	0	2	0	1	2	0	2	2	0	0	0	2	0	2	1	0	0	1	0	0	2	0	0	1	0	0	1
170	0	0	2	0	0	0	2	2	0	1	1	0	1	0	0	0	1	0	1	1	1	0	0	2	0	1	1	0	1	1	2	0	1	2	0	2	0	0	0	0	0	2	2	0	0	1	0	0	0
171	1	0	1	0	0	0	2	2	0	0	1	1	1	0	0	0	1	1	1	0	1	0	0	2	1	0	1	1	2	2	0	0	2	0	0	1	1	0	0	1	0	0	2	0	0	2	0	0	1
172	0	1	1	0	0	1	1	2	0	1	0	2	2	0	0	1	1	0	2	0	2	0	2	0	0	0	1	0	2	2	0	1	2	2	1	2	1	1	1	0	0	0	1	0	1	1	0	0	1
173	1	0	1	0	0	1	1	1	1	1	1	0	1	0	0	0	2	1	1	0	2	1	0	2	1	0	1	0	1	1	1	0	1	1	1	1	1	0	0	0	1	1	0	0	0	1	0	0	0
174	0	0	2	0	0	0	1	2	0	0	1	0	1	0	0	0	1	1	1	1	2	0	0	2	0	1	1	2	2	2	1	0	2	1	0	2	2	0	0	1	0	1	1	0	2	0	0	0	0
175	0	1	2	0	1	0	1	1	1	2	0	1	1	0	0	0	0	1	2	0	2	1	0	2	0	0	2	2	2	2	1	0	0	1	1	2	1	1	1	0	0	1	1	0	1	1	0	0	0
176	1	0	1	0	0	1	1	2	0	0	1	1	2	0	0	0	1	1	1	1	1	0	0	2	0	1	1	1	2	2	0	1	1	1	0	2	0	1	1	0	0	1	1	0	0	1	1	0	0
177	0	0	2	0	0	0	1	1	1	2	0	0	0	0	0	0	0	0	1	0	0	0	0	2	0	2	0	0	2	2	0	2	1	2	1	2	2	0	1	0	2	0	0	0	0	0	1	0	0
178	1	1	1	0	0	0	1	1	1	1	0	0	2	0	0	0	1	0	2	1	2	0	0	2	0	2	2	0	2	2	1	1	1	1	0	2	2	0	0	2	0	0	0	0	0	0	0	0	0
179	1	1	1	0	0	1	1	1	1	1	0	1	1	0	0	0	0	0	0	0	0	1	1	2	0	0	2	0	2	2	0	1	1	0	0	1	2	0	0	1	0	0	0	0	0	1	1	0	0
180	1	0	1	0	0	0	0	1	1	1	0	0	1	0	0	0	2	2	2	1	2	0	1	1	0	0	1	0	1	1	0	1	2	1	0	2	0	0	0	0	0	1	1	0	0	0	0	0	1
181	1	1	1	0	0	0	1	2	0	1	0	1	1	0	0	1	0	0	0	2	0	0	0	2	1	1	1	0	2	2	1	1	1	1	1	1	1	0	0	1	0	1	1	0	1	0	0	1	0
182	0	0	1	0	0	0	2	2	0	1	0	0	0	0	0	0	2	1	1	1	2	0	0	2	0	1	1	1	2	2	2	0	1	1	0	1	2	0	1	0	1	0	0	1	0	0	0	0	0
183	0	0	0	0	0	1	0	1	1	1	1	1	2	0	0	0	1	1	2	0	2	1	0	2	0	2	2	0	2	2	1	1	1	1	1	1	2	0	0	1	0	0	0	0	1	0	0	0	0
184	0	0	2	0	0	0	2	2	1	1	1	0	0	0	0	0	1	0	1	0	2	0	0	2	0	1	0	1	1	1	1	1	1	1	0	2	1	0	0	1	0	1	0	0	1	1	0	0	0
185	1	0	1	0	0	0	1	1	0	0	0	0	1	0	0	0	1	0	2	0	2	1	1	1	1	1	1	1	1	0	1	0	0	1	0	2	0	0	0	0	0	0	1	1	2	0	0	0	0
186	0	0	1	0	0	1	1	1	1	1	1	1	2	0	0	0	0	0	1	0	0	1	0	2	0	0	0	1	1	1	1	1	2	1	1	1	1	0	0	0	0	0	1	0	1	0	0	0	0
187	0	1	2	0	1	0	2	2	0	1	1	0	0	0	0	0	2	1	2	1	2	1	0	2	0	0	1	0	2	2	0	0	0	1	0	2	1	0	0	0	0	0	1	0	1	1	1	1	0
188	1	0	1	0	0	0	1	2	0	1	0	1	1	0	0	0	1	1	1	0	2	1	1	1	1	2	2	1	2	2	2	0	1	1	0	2	1	0	0	1	0	0	0	0	0	0	0	0	0
189	1	0	1	0	0	1	2	2	0	1	0	1	2	0	0	0	1	0	2	1	2	0	0	2	0	1	1	0	2	2	0	0	2	0	0	2	1	0	0	1	0	0	1	0	0	1	0	0	0
190	0	0	1	0	0	0	1	1	1	2	0	0	1	0	0	0	0	0	1	0	2	1	0	2	1	0	0	1	2	2	1	0	1	0	0	2	2	0	1	0	2	0	0	0	0	1	0	0	0
191	0	0	1	0	1	0	1	1	2	2	0	1	1	0	0	0	2	2	2	0	2	0	1	1	0	0	1	0	2	2	0	2	1	1	0	2	2	0	0	2	1	0	0	0	0	0	0	0	0
192	1	1	2	0	0	0	1	1	1	1	0	2	2	0	0	0	1	0	1	0	1	0	0	2	0	1	2	0	2	2	2	1	1	1	1	2	1	1	1	0	0	0	0	1	0	0	1	0	1
193	0	1	2	0	1	0	0	0	2	2	0	0	0	0	0	0	2	1	2	0	2	0	0	2	0	1	2	1	2	2	2	1	1	1	0	1	1	1	1	0	0	0	0	1	1	1	0	0	0
194	0	1	1	0	0	1	1	1	0	0	0	0	0	0	0	0	2	1	0	2	1	0	0	2	0	0	1	1	2	2	1	0	0	2	0	1	2	1	1	1	0	0	1	0	1	0	0	0	0
195	1	0	1	0	0	0	0	0	2	2	0	0	0	0	0	0	1	1	2	0	2	0	0	2	1	1	1	0	2	2	1	0	1	0	0	1	2	0	0	0	0	0	1	0	1	0	0	0	1
196	0	0	1	0	0	0	2	2	0	0	1	2	2	0	0	1	1	1	1	1	1	1	1	1	1	0	1	0	2	2	1	1	2	0	0	2	1	0	0	0	0	1	0	0	0	0	0	0	0
197	1	0	2	0	0	0	1	2	0	0	0	1	2	0	0	1	1	0	1	1	1	0	0	2	0	1	1	1	2	1	1	0	1	2	1	2	1	0	0	0	0	0	0	0	0	0	0	0	0
198	1	1	2	0	0	0	2	2	0	1	0	0	0	0	0	0	2	0	2	0	2	0	0	2	0	1	1	0	2	1	0	0	1	1	0	1	2	0	0	1	1	0	0	1	1	1	0	0	1
199	1	0	2	0	0	2	1	1	1	1	1	1	1	0	0	0	1	1	1	1	2	0	0	2	0	2	0	1	1	0	2	2	1	2	1	2	1	0	0	0	0	0	1	0	1	1	0	0	0
200	0	0	1	0	0	1	1	1	1	2	0	0	1	0	0	0	0	0	1	1	1	0	0	2	0	1	1	0	1	1	1	0	1	1	0	1	1	0	0	0	0	0	2	0	1	1	0	0	0
201	0	0	1	0	0	0	0	0	2	2	0	0	0	0	0	0	2	2	1	1	2	1	0	2	0	0	1	0	2	2	1	0	2	2	0	1	2	0	0	2	0	0	0	0	0	1	0	0	0
202	1	0	2	0	0	0	1	2	0	0	0	0	2	1	1	1	0	0	0	0	1	0	0	2	0	0	2	0	2	1	0	1	1	1	0	2	1	0	0	1	0	1	1	0	0	0	0	0	1
203	0	0	1	0	0	0	1	1	1	1	1	0	0	0	0	0	1	1	0	1	2	1	0	2	0	2	1	1	0	0	2	1	1	1	0	1	1	0	0	0	0	0	0	1	0	1	0	0	0
204	1	0	1	0	0	0	0	0	2	2	0	1	2	0	0	0	1	0	1	0	1	0	0	2	0	2	2	0	2	2	1	0	1	1	0	1	1	0	1	0	1	0	0	0	0	0	0	0	1
205	1	0	1	0	0	0	1	1	2	2	0	0	0	0	0	0	0	0	0	0	1	0	0	2	0	1	0	0	1	1	1	0	1	1	0	2	1	0	0	0	1	1	1	0	0	2	0	0	0
206	0	0	0	0	1	0	2	2	0	0	0	0	1	0	0	0	1	1	1	0	1	1	1	1	1	1	2	1	1	2	1	1	1	2	1	2	1	1	0	1	0	0	0	0	0	0	1	0	0
207	1	1	1	0	0	0	0	0	2	2	0	1	2	0	0	1	0	0	1	1	1	0	0	2	0	1	1	1	2	2	0	0	1	1	0	1	2	0	0	2	0	1	1	0	1	2	1	0	0
208	1	0	1	0	0	0	2	2	0	0	0	0	1	0	0	0	0	0	2	1	2	1	0	2	0	1	1	0	2	2	0	0	0	2	0	2	1	0	0	0	0	0	0	1	1	1	0	0	0
209	1	0	2	0	0	1	0	0	2	2	0	1	2	0	0	0	1	1	1	1	2	0	0	2	0	2	2	0	2	1	0	1	2	1	0	1	2	0	0	2	0	0	1	0	0	0	0	0	0
210	0	0	2	0	0	0	0	1	0	0	1	0	1	0	0	0	0	0	1	1	1	1	0	2	0	1	1	0	1	1	0	2	1	2	1	2	2	0	0	2	1	0	0	0	0	0	1	1	0
211	0	0	2	0	0	0	1	2	0	1	0	1	1	0	0	0	1	1	1	1	2	0	0	2	0	1	2	1	2	2	0	0	0	2	0	2	1	1	1	0	0	0	0	0	0	0	1	0	0
212	0	0	2	0	0	0	2	2	0	1	0	1	0	0	0	0	0	0	2	1	2	0	0	2	0	0	0	0	2	2	0	1	1	0	0	1	0	0	0	1	0	0	0	0	0	0	0	0	1
213	0	0	1	0	0	0	2	2	2	2	0	1	2	0	0	0	2	1	2	1	1	0	0	2	0	2	1	2	1	1	2	1	1	2	0	2	2	0	0	1	0	1	1	0	1	0	0	0	0
214	1	0	0	0	0	0	1	1	0	0	1	0	0	0	0	0	1	0	1	0	1	1	0	2	0	1	2	0	2	2	2	1	1	2	2	2	2	0	0	0	0	0	1	0	1	0	0	0	1
215	1	0	1	0	0	0	1	1	1	1	0	0	1	0	0	0	0	0	2	1	2	0	0	2	1	1	1	0	2	2	0	1	1	1	0	2	0	0	0	0	0	0	0	0	0	1	1	1	0
216	0	0	0	0	0	0	1	2	0	1	0	0	0	0	0	0	0	0	0	0	0	0	0	2	1	2	2	1	2	2	0	0	2	1	0	1	2	0	0	0	0	0	0	0	1	0	0	0	1
217	1	0	1	0	0	0	0	1	1	1	0	0	0	0	0	0	0	0	1	0	2	0	0	2	0	1	0	1	1	0	1	0	2	2	2	2	1	0	0	1	0	2	2	0	0	1	0	0	1
218	0	0	1	0	0	0	1	1	1	1	0	0	0	0	0	0	1	0	1	0	1	1	0	2	0	1	1	0	1	1	0	1	2	1	0	2	1	1	1	0	0	1	1	0	1	1	0	0	0
219	1	0	2	0	0	0	0	0	2	2	0	0	2	0	0	1	1	1	1	1	0	0	0	2	1	1	2	1	2	2	1	1	1	2	1	2	0	0	0	0	1	1	1	0	1	0	0	1	0
220	1	0	1	0	0	0	1	2	0	0	0	0	2	1	1	1	1	1	1	0	2	0	1	1	0	1	1	0	2	2	1	1	1	2	1	2	2	0	1	1	1	0	0	0	0	1	0	0	1
221	1	0	2	0	0	0	0	0	1	1	1	1	2	0	0	1	1	0	1	1	1	1	0	2	0	0	2	0	1	1	2	1	2	2	1	2	1	0	0	2	0	0	1	1	2	0	0	0	1
222	0	1	2	0	0	1	0	0	2	2	0	0	1	0	0	0	2	1	1	0	1	1	0	2	1	0	1	0	2	2	0	1	1	1	0	1	1	0	0	0	0	0	1	0	1	0	0	0	0
223	1	0	1	0	0	0	2	2	0	0	2	0	1	0	0	0	1	0	1	0	1	0	0	2	0	2	2	0	2	2	1	2	2	0	0	1	1	0	0	0	1	0	0	1	0	0	0	0	1
224	1	0	2	0	0	0	2	2	0	0	0	0	0	0	0	0	0	0	2	0	2	0	0	2	0	1	1	1	2	2	0	0	0	2	0	2	2	0	0	2	0	1	2	0	0	0	0	0	0
225	1	0	1	0	0	0	0	0	1	1	1	1	1	0	0	1	0	0	2	0	2	1	0	2	0	0	2	0	2	1	0	0	0	2	0	2	1	0	0	0	1	2	2	0	1	1	1	0	0
226	1	0	1	0	0	0	0	1	1	1	0	1	1	0	0	0	1	0	1	1	1	1	1	1	1	1	2	0	2	2	1	0	0	2	0	2	1	0	0	1	0	1	1	0	2	0	0	0	1
227	0	0	2	0	0	0	1	1	1	1	1	1	2	0	0	0	1	0	0	1	1	1	0	2	0	1	1	1	2	2	0	1	2	0	0	0	2	0	0	1	0	0	0	0	0	0	0	0	0
228	1	0	1	1	1	1	2	2	0	0	2	1	1	0	0	0	1	1	0	0	1	0	0	2	0	1	1	1	2	2	1	1	1	1	1	2	1	0	0	0	0	0	1	0	1	0	0	0	0
229	0	0	2	0	0	1	2	2	1	1	1	0	1	0	0	0	0	0	2	1	2	0	0	2	0	1	0	2	1	1	2	2	2	1	0	2	1	0	0	1	0	0	0	0	0	0	0	0	0
230	0	0	2	0	0	1	0	0	2	2	0	0	0	0	0	0	2	2	1	1	2	0	0	2	0	1	2	0	2	2	1	0	0	2	2	2	2	0	0	1	0	1	1	0	1	1	1	1	0
231	0	0	2	0	0	0	1	0	1	1	1	1	1	0	0	0	0	0	1	0	0	0	0	2	0	1	2	1	2	2	1	1	1	0	0	1	1	0	0	1	0	1	0	0	0	0	0	0	0
232	0	0	1	0	0	0	1	1	1	2	0	0	0	0	0	0	1	1	2	0	2	0	0	2	0	1	2	0	2	2	0	0	1	0	0	2	1	0	0	0	0	0	0	0	0	0	0	0	0
233	1	0	2	0	1	0	1	1	1	1	0	0	2	0	0	0	1	0	2	1	2	0	0	2	0	0	2	0	2	2	2	1	1	0	0	1	2	1	1	0	0	0	1	0	1	0	0	0	0
234	0	0	1	0	0	0	1	1	1	2	0	0	0	0	0	0	1	1	0	1	1	1	1	1	1	1	0	0	2	2	0	1	1	1	0	1	1	0	0	0	0	1	2	0	1	1	1	0	0
235	1	0	2	0	0	1	0	0	2	2	0	0	0	0	0	0	2	1	2	1	2	1	0	2	0	0	2	0	1	1	1	2	2	0	0	1	1	0	0	0	0	1	1	0	0	0	1	0	1
236	1	0	2	0	0	0	1	2	0	0	1	0	1	0	0	0	2	1	2	1	2	0	0	2	1	2	1	1	1	1	1	2	2	0	0	1	1	1	0	0	0	1	1	0	1	2	0	0	0
237	0	0	2	0	0	0	2	2	0	0	1	0	2	1	1	1	1	1	1	0	1	0	0	2	0	2	2	0	2	2	0	0	1	2	1	2	0	0	0	0	0	1	1	0	1	0	0	0	0
238	1	0	1	0	0	1	2	2	0	1	0	0	1	0	0	0	2	2	2	1	2	0	1	1	1	0	2	0	2	2	1	0	0	2	0	2	0	0	0	0	0	0	0	0	0	0	0	0	0
239	1	0	0	0	0	0	1	2	0	1	0	0	0	0	0	0	1	1	0	1	1	1	0	2	0	0	1	1	2	2	0	0	0	2	0	2	0	0	0	1	0	0	0	1	0	0	1	0	0
240	0	0	2	0	0	0	2	2	0	1	1	1	1	0	0	0	1	1	1	1	2	0	0	2	0	2	2	1	2	2	2	0	2	1	1	1	2	0	0	1	1	0	0	0	0	0	0	0	0
241	0	0	2	0	0	1	0	2	0	0	1	1	1	0	0	0	1	1	0	0	1	0	2	0	0	1	1	0	2	2	1	0	1	0	0	1	2	1	1	0	1	0	1	1	1	0	1	0	1
242	0	0	0	0	0	0	2	2	1	1	0	0	0	0	0	0	0	0	1	2	1	0	0	2	0	1	1	1	2	2	1	1	2	1	0	2	1	0	0	1	0	0	0	0	0	0	0	0	0
243	1	0	1	0	0	0	2	2	1	1	1	0	0	0	0	0	2	1	0	1	1	1	1	1	0	1	2	0	2	2	1	0	0	2	0	2	1	0	0	0	1	0	1	0	0	1	0	0	0
244	1	0	0	0	0	0	1	1	1	2	0	0	0	0	0	0	0	0	2	0	2	2	0	2	0	0	1	0	2	2	0	0	1	2	1	2	1	0	0	1	0	1	0	0	2	0	0	0	0
245	0	0	2	0	0	0	1	1	1	1	0	0	0	0	0	0	2	1	2	0	2	0	0	2	0	2	2	2	2	2	0	1	1	2	1	2	2	1	1	0	0	0	0	0	0	0	0	0	0
246	0	0	0	0	1	0	2	2	0	0	2	0	0	0	0	0	2	1	1	0	1	0	0	2	0	2	2	1	2	2	2	0	1	0	0	1	1	0	0	0	0	0	0	0	0	0	1	1	0
247	1	0	1	0	0	0	1	1	1	1	1	0	0	0	0	0	2	1	2	1	2	1	0	2	1	0	1	0	2	2	0	0	1	2	1	2	2	0	0	2	1	0	1	0	0	1	0	0	1
248	0	0	0	0	0	0	1	1	2	2	0	1	2	0	0	0	1	1	0	0	0	2	1	1	1	1	2	1	1	1	1	2	2	2	1	2	2	0	0	0	0	0	0	0	0	0	0	0	0
249	0	1	1	0	0	1	2	2	0	0	1	1	2	0	0	0	1	0	1	1	1	0	0	2	0	1	1	0	2	2	0	1	2	1	0	2	2	0	0	1	0	0	0	0	0	2	0	0	0
250	1	0	1	0	0	0	0	0	2	2	0	1	2	0	0	1	1	1	0	0	0	0	0	2	0	1	1	1	1	0	1	1	1	1	0	1	2	0	0	1	0	1	1	0	2	2	0	0	0
251	1	0	1	0	0	1	1	1	2	2	0	0	0	0	0	0	2	2	1	1	1	0	1	1	1	2	1	0	2	2	0	1	2	1	0	2	2	0	0	2	0	0	2	0	0	0	0	0	1
252	1	0	1	0	0	0	2	2	1	1	1	0	0	0	0	0	2	1	2	0	2	2	1	1	1	1	0	1	1	1	1	0	1	0	0	1	2	0	1	0	1	0	0	0	0	1	1	0	0
253	1	1	2	0	1	0	2	2	0	1	0	0	0	0	0	0	1	0	2	0	2	0	0	2	0	1	0	1	2	2	1	0	1	1	0	1	2	0	0	2	1	0	0	0	0	0	0	0	0
254	0	0	1	0	0	0	0	1	1	1	0	0	0	0	0	0	2	1	1	0	2	0	1	1	0	0	2	1	2	1	0	0	2	1	1	1	2	0	0	1	0	1	1	0	1	1	1	0	0
255	1	0	0	0	0	0	1	2	0	0	0	1	1	0	0	0	2	1	2	1	2	0	0	2	0	1	1	1	2	2	0	0	1	0	0	2	2	0	0	1	0	0	0	0	0	0	0	0	0
256	0	0	1	0	0	0	1	2	0	0	1	1	1	0	0	0	0	0	1	0	1	1	1	1	1	1	2	0	2	2	1	0	0	1	0	1	1	0	0	2	1	0	0	0	0	1	0	1	0
257	0	0	1	0	0	1	1	1	0	0	1	1	2	0	0	0	0	0	1	1	1	0	1	1	0	1	0	1	1	1	1	0	1	0	0	1	1	0	0	1	0	0	0	0	0	0	0	0	2
258	1	0	1	0	0	1	0	1	1	1	0	1	2	0	0	0	1	0	1	1	1	0	0	2	1	2	2	0	2	2	0	2	2	0	0	1	1	1	1	0	0	0	2	0	0	2	0	0	0
259	1	1	1	0	0	1	1	1	0	0	2	0	2	1	1	1	0	0	0	1	0	0	0	2	0	1	1	0	2	2	0	1	1	2	0	2	1	1	1	0	0	1	1	0	0	0	0	0	0
260	0	0	1	0	0	0	2	2	0	0	1	0	2	0	0	0	0	0	1	0	2	1	1	1	1	1	1	0	2	2	0	0	0	1	1	2	2	0	0	1	0	0	1	1	1	0	0	0	0
261	0	0	2	0	0	1	0	0	2	2	0	1	1	0	0	0	1	1	1	1	2	0	0	2	0	0	2	1	2	2	0	1	1	1	1	1	1	0	0	1	0	0	0	0	1	0	0	0	0
262	0	0	2	0	0	0	1	1	2	2	0	0	2	0	0	1	1	0	2	0	2	1	0	2	0	1	1	0	1	1	0	1	2	0	0	1	2	0	0	2	1	0	0	0	0	0	0	0	2
263	0	0	1	0	0	0	1	2	0	0	1	1	2	0	0	0	1	1	2	1	2	1	1	1	1	1	2	1	2	2	1	0	1	1	0	2	2	0	0	1	0	0	0	0	0	0	1	0	0
264	1	0	1	0	0	0	0	1	1	1	0	0	0	0	0	0	0	0	0	1	0	1	0	2	0	1	1	0	2	2	0	2	1	1	0	1	2	0	0	0	0	1	1	0	0	2	1	1	0
265	0	0	1	0	0	0	1	1	2	2	0	0	0	0	0	0	1	0	0	1	1	1	1	1	0	0	1	1	1	1	2	0	1	2	0	1	1	1	1	0	0	0	1	0	0	1	0	0	1
266	0	0	1	0	0	0	2	2	0	0	1	0	0	0	0	0	1	1	1	0	2	0	0	2	2	1	1	0	2	2	0	0	2	2	0	2	1	0	0	1	0	1	0	0	0	1	0	0	0
267	1	0	2	0	0	1	1	1	1	1	1	0	1	0	0	0	2	1	1	1	1	0	0	2	0	1	1	1	2	2	0	1	1	2	0	2	0	0	0	1	0	1	1	0	1	1	0	0	0
268	0	0	2	0	0	1	0	1	0	0	1	0	1	0	0	0	2	0	2	0	2	0	0	2	0	0	0	1	1	1	1	2	2	2	1	2	2	0	0	0	0	2	2	0	0	1	0	0	0
269	0	0	0	0	0	0	2	2	0	1	0	0	1	0	0	0	1	0	1	0	1	0	0	2	0	1	1	1	1	0	1	0	1	2	2	2	2	0	0	1	1	0	0	0	0	2	0	0	0
270	1	0	1	0	0	0	0	0	2	2	0	0	0	0	0	0	0	0	1	0	1	0	0	2	0	0	2	0	2	1	0	0	1	1	0	1	2	0	0	0	0	0	1	0	0	0	0	0	0
271	1	0	1	0	0	1	2	2	0	1	1	0	2	1	1	1	0	0	1	1	2	0	0	2	0	1	0	1	2	2	1	0	2	1	0	1	2	0	0	2	0	0	0	1	0	0	0	0	0
272	1	0	0	0	0	0	1	1	1	1	0	2	2	0	0	1	1	1	0	0	0	1	0	2	0	2	1	0	2	1	1	1	1	1	1	2	0	0	0	0	0	0	0	0	0	1	0	2	0
273	0	0	1	0	0	0	1	1	0	0	0	0	1	0	0	0	1	0	0	1	1	1	0	2	0	0	1	1	2	1	1	0	1	1	0	2	1	0	1	0	1	0	2	0	0	0	0	0	1
274	0	1	2	0	1	0	1	1	1	1	1	1	1	0	0	0	1	0	0	1	1	0	0	2	1	0	1	2	2	2	0	0	0	2	1	1	2	1	1	1	0	1	0	0	0	0	0	0	0
275	1	0	2	0	0	0	0	1	1	1	0	1	1	0	0	0	1	1	1	1	1	1	0	2	0	1	1	1	2	1	1	0	0	2	0	2	2	0	0	1	0	1	0	0	0	0	0	0	0
276	0	0	2	0	0	0	1	2	0	1	0	0	0	0	0	0	0	0	1	0	0	1	0	2	0	1	1	0	1	1	0	0	2	1	0	2	2	1	1	1	0	0	1	0	1	1	0	0	0
277	0	0	1	0	0	0	0	0	2	2	0	0	1	0	0	0	0	0	1	1	1	0	0	2	0	1	0	0	2	1	0	1	1	1	0	1	2	0	0	2	1	1	1	0	0	0	0	0	0
278	1	0	2	0	0	1	2	2	0	0	1	1	1	0	0	0	1	1	2	0	2	1	0	2	1	0	0	1	2	2	1	0	1	2	0	2	1	0	0	0	0	0	0	0	0	0	0	0	0
279	1	0	1	1	1	1	2	2	0	1	1	0	0	0	0	0	0	0	0	1	2	0	0	2	0	1	2	1	2	2	2	0	1	1	1	2	2	0	0	1	0	1	1	1	1	2	0	1	0
280	0	0	2	0	0	0	2	2	0	0	0	0	0	0	0	0	1	0	1	1	2	0	1	1	2	2	2	1	2	2	1	0	0	2	0	2	2	0	0	2	0	0	0	0	0	0	1	0	0
281	0	0	1	0	0	0	0	1	0	0	1	0	1	0	0	0	2	1	0	1	1	0	0	2	1	1	2	0	2	2	1	1	2	1	1	1	1	0	0	0	0	0	0	0	1	0	0	0	0
282	1	0	1	0	0	0	0	0	2	2	0	0	0	0	0	0	1	0	1	1	2	0	0	2	0	1	1	0	2	2	0	0	1	1	0	1	1	0	0	1	0	0	0	0	1	0	0	0	0
283	1	0	1	0	0	0	0	0	2	2	0	0	1	0	0	0	1	1	2	0	2	0	0	2	1	2	2	0	2	2	1	2	1	1	0	2	1	0	0	1	0	0	1	0	1	0	0	1	0
284	0	0	0	0	0	0	2	2	0	1	1	0	1	0	0	0	1	0	1	1	1	1	1	1	1	1	1	0	1	1	1	1	1	1	0	2	0	0	0	0	0	1	1	0	1	1	0	0	1
285	1	1	2	0	1	0	1	2	1	2	0	0	1	0	0	0	1	0	1	1	2	0	1	1	0	1	1	0	1	1	1	0	0	2	1	2	1	0	0	0	0	0	0	0	1	0	0	0	0
286	1	1	2	0	1	0	2	2	0	1	1	1	1	0	0	0	1	0	1	0	1	0	0	2	1	2	1	0	2	2	0	2	1	1	0	2	0	0	0	0	0	0	1	0	0	1	0	1	0
287	0	0	1	0	0	0	1	1	1	1	1	0	0	0	0	0	2	1	1	0	2	1	0	2	0	1	2	1	2	2	2	0	1	0	0	1	2	0	0	1	0	0	1	0	1	0	0	1	0
288	1	0	1	0	0	0	1	1	0	0	0	1	2	0	0	1	1	1	2	0	2	1	0	2	0	0	1	1	1	2	2	2	1	1	0	1	2	0	0	1	0	1	0	0	2	0	0	0	0
289	0	0	1	0	0	0	1	2	0	0	1	1	2	0	0	0	2	1	1	0	2	0	0	2	0	0	2	1	2	1	0	2	2	0	0	1	1	0	0	0	0	0	0	0	0	0	0	0	1
290	0	0	1	0	0	0	2	2	0	0	1	0	1	0	0	0	0	0	1	0	1	1	1	1	1	1	1	0	2	2	0	1	1	1	0	1	1	0	0	0	0	0	0	0	0	0	1	0	1
291	0	0	2	0	0	0	2	2	0	1	0	0	0	0	0	0	1	0	2	1	2	0	0	2	0	1	1	0	2	2	0	1	1	1	0	2	1	0	0	2	0	0	0	0	0	0	0	0	0
292	0	0	2	0	0	0	1	2	0	0	1	0	1	0	0	0	0	0	0	1	0	0	0	2	0	0	1	0	2	2	0	0	0	2	1	2	0	0	0	0	0	0	1	0	0	0	1	0	0
293	0	0	1	0	0	0	1	1	1	1	1	1	1	0	0	0	1	1	2	0	2	0	0	2	0	0	2	0	1	1	1	2	2	0	0	1	2	0	0	2	1	1	1	0	2	2	0	0	0
294	1	1	2	0	1	0	2	2	0	0	0	0	0	0	0	0	2	2	0	2	0	1	1	1	0	0	2	1	2	2	0	2	2	0	0	1	1	0	0	0	0	0	0	0	0	0	0	0	0
295	1	0	1	0	0	0	0	0	2	2	0	0	0	0	0	0	1	1	1	1	1	0	0	2	0	2	0	0	2	2	0	1	2	0	0	1	2	0	0	0	1	0	1	1	1	0	0	0	0
296	0	0	2	0	0	2	1	1	1	1	1	1	1	0	0	0	1	1	1	0	1	1	0	2	0	0	2	0	2	2	0	0	2	1	1	1	0	0	0	0	0	0	2	0	0	0	1	1	0
297	0	0	1	0	0	1	1	2	0	0	0	0	0	0	0	0	2	0	0	1	2	0	1	1	0	1	0	1	1	0	2	0	1	0	0	1	2	0	0	1	0	0	2	0	0	0	1	1	0
298	1	0	2	0	0	1	2	2	2	2	0	0	1	0	0	0	1	1	2	0	2	1	1	1	1	1	2	0	2	2	1	1	1	0	0	0	2	1	1	1	0	0	0	0	0	0	0	0	0
299	1	0	1	0	0	1	1	1	1	1	0	0	1	0	0	0	1	1	2	0	2	1	0	2	0	0	1	1	2	2	0	1	2	2	0	2	0	0	0	0	0	0	0	1	0	1	0	1	1
300	1	0	1	1	1	1	1	2	0	1	0	0	0	0	0	0	1	0	1	1	1	0	0	2	0	1	1	0	2	2	0	0	0	0	0	1	1	0	0	0	1	0	0	0	1	0	0	2	0
301	1	0	1	1	1	1	2	2	1	1	0	0	0	0	0	0	1	1	1	1	1	0	0	2	1	2	1	1	2	2	1	2	1	2	0	2	1	1	1	0	0	0	0	0	0	0	0	0	2
302	0	0	2	0	0	0	0	0	1	1	1	0	1	0	0	0	1	1	1	1	1	2	1	1	1	1	2	1	2	2	0	0	0	2	0	2	2	0	1	0	1	1	2	0	1	1	0	0	0
303	0	0	1	0	0	0	2	2	1	1	1	0	0	0	0	0	2	1	2	1	2	0	0	2	1	0	2	2	2	2	0	0	2	2	2	2	2	0	0	0	0	0	0	0	0	0	0	0	1
304	0	0	1	0	0	0	2	2	1	1	0	0	0	0	0	0	0	0	2	1	2	0	1	1	1	1	1	0	2	2	0	2	2	0	0	1	1	0	0	1	0	0	0	0	0	0	0	1	0
305	1	1	0	0	0	0	1	2	0	0	1	1	2	0	0	1	1	1	1	1	1	0	1	1	1	1	2	0	2	2	1	0	0	1	1	2	2	0	1	0	1	0	0	0	0	0	0	0	0
306	0	0	2	0	0	0	2	2	0	1	0	1	1	0	0	1	1	0	1	1	1	0	0	2	0	0	2	2	2	2	0	1	2	1	1	2	0	0	0	0	0	0	0	0	0	1	1	0	1
307	0	0	1	0	0	0	1	2	1	1	0	0	1	0	0	0	1	0	1	1	1	1	0	2	0	1	2	0	2	1	0	0	1	1	0	1	1	0	0	2	0	0	1	0	1	1	0	0	0
308	1	0	1	0	0	1	2	2	1	1	0	1	2	0	0	0	1	0	1	1	2	1	1	1	0	0	2	0	2	2	0	1	0	1	0	1	0	0	0	0	0	2	2	0	1	1	0	0	1
309	1	0	2	0	0	1	1	1	1	1	1	0	0	0	0	0	2	2	0	2	2	0	0	2	1	2	1	0	2	2	0	1	1	1	0	2	2	0	0	2	0	0	2	0	0	0	0	0	0
310	0	0	1	0	0	1	1	1	1	2	0	0	1	0	0	0	2	2	0	2	2	0	2	0	0	1	1	0	1	1	2	1	2	0	0	1	0	0	0	0	0	0	0	0	0	0	0	0	1
311	1	0	1	0	0	1	0	1	0	0	1	0	2	0	0	0	1	1	2	0	2	1	0	2	0	2	2	1	2	2	1	2	2	0	0	0	1	0	0	0	0	1	1	0	1	2	0	0	0
312	0	0	2	0	0	0	1	2	0	0	1	1	1	0	0	0	1	0	1	0	1	0	0	2	0	1	1	0	2	2	0	0	1	1	1	2	0	0	0	0	0	0	1	0	0	0	1	1	0
313	1	0	1	0	0	0	1	1	1	2	0	0	1	0	0	0	1	0	2	1	2	1	0	2	0	0	1	0	2	2	0	0	2	1	1	2	2	1	1	0	0	1	1	0	1	1	0	0	0
314	0	0	1	1	1	1	1	1	1	1	1	0	0	0	0	0	0	0	0	1	2	1	0	2	0	2	1	0	1	1	1	1	0	1	0	1	0	0	0	0	0	0	0	0	0	0	1	0	0
315	1	0	1	0	0	0	2	2	0	1	1	1	2	0	0	0	0	0	2	0	2	1	1	1	1	0	2	1	2	1	0	0	1	2	0	2	0	0	0	0	0	1	0	0	0	1	0	0	2
316	1	0	0	0	0	0	1	1	1	2	1	0	1	0	0	0	1	1	0	1	2	1	0	2	0	1	2	0	2	1	0	0	2	2	2	2	1	2	1	0	1	0	0	1	0	0	0	1	0
317	1	0	2	0	0	0	1	0	1	1	1	0	0	0	0	0	0	0	2	1	2	1	1	1	1	2	0	1	1	0	2	1	1	2	1	1	1	0	0	0	0	0	2	0	0	0	0	0	0
318	1	0	2	0	0	0	2	2	0	1	1	1	1	0	0	0	1	1	1	0	2	0	0	2	0	1	2	0	2	1	0	0	0	2	1	2	1	0	0	0	0	1	1	0	1	0	0	0	0
319	1	0	1	0	0	0	2	2	1	1	0	2	2	0	0	0	1	0	0	1	1	0	1	1	0	1	2	0	2	2	1	2	1	1	0	1	1	0	0	0	0	0	0	0	1	1	0	0	0
320	0	0	1	0	0	0	1	1	1	1	0	0	2	0	0	0	1	1	0	1	1	0	0	2	0	2	1	0	2	2	0	1	1	2	0	2	0	0	0	0	0	1	1	0	0	0	0	0	1
321	1	1	1	0	0	1	1	2	0	0	1	0	0	0	0	0	2	1	1	1	1	0	0	2	0	1	2	1	2	2	1	0	1	1	0	2	1	0	0	0	0	0	1	0	1	0	0	0	0
322	0	0	1	0	0	0	0	1	1	1	0	0	1	0	0	0	2	2	2	1	2	1	0	2	0	0	1	0	1	1	1	1	1	1	1	1	2	0	0	1	0	0	0	0	1	1	1	0	0
323	0	0	2	0	0	1	1	1	1	2	0	0	1	0	0	0	0	0	1	0	1	0	0	2	0	1	1	0	1	1	1	0	0	2	0	2	1	0	0	0	0	1	1	0	0	1	0	0	0
324	1	0	0	0	0	0	1	1	1	1	0	0	1	0	0	0	2	0	1	0	2	0	0	2	0	1	1	0	2	2	1	1	2	1	0	2	1	0	0	0	0	0	0	0	0	0	0	0	0
325	1	0	0	0	0	0	2	2	0	0	2	0	0	0	0	0	1	0	1	1	1	1	0	2	0	0	2	1	1	1	2	0	0	1	0	2	1	0	0	0	0	1	2	0	1	1	0	0	1
326	1	0	1	0	0	0	1	1	1	2	0	0	1	0	0	0	1	0	1	1	2	0	1	1	0	1	2	0	2	2	1	1	1	1	0	2	2	0	0	2	0	0	2	0	0	0	0	0	0
327	1	0	1	0	0	0	1	2	0	0	1	0	0	0	0	0	0	0	2	0	2	1	0	2	0	1	1	2	1	1	1	0	1	2	1	2	1	0	0	0	0	0	1	1	1	0	0	2	0
328	1	0	1	0	0	0	1	1	0	0	1	1	1	0	0	0	2	2	2	1	2	0	0	2	0	2	2	0	2	2	0	0	2	2	0	2	1	0	0	0	1	0	1	1	0	1	0	0	0
329	0	0	0	0	0	0	1	2	1	1	0	0	0	0	0	0	2	0	2	0	2	0	0	2	1	2	2	0	2	2	0	1	2	1	1	1	2	0	0	1	0	0	1	1	2	0	0	0	1
330	0	0	2	0	0	0	2	2	1	1	0	0	0	0	0	0	1	0	1	1	1	1	0	2	1	0	0	0	1	1	1	0	1	1	0	2	1	0	0	2	1	0	0	0	0	0	1	0	0
331	1	0	1	1	1	1	2	2	0	1	0	0	0	0	0	0	0	0	2	0	2	1	0	2	0	2	2	0	1	1	1	0	1	1	1	2	1	0	0	0	0	0	0	0	1	1	0	0	0
332	0	0	1	0	0	0	2	2	1	1	0	0	0	0	0	0	0	0	2	0	2	0	0	2	0	0	1	0	1	1	2	0	2	2	2	2	0	0	0	0	0	0	0	2	0	0	1	1	0
333	0	0	2	0	0	0	1	2	1	2	0	1	1	0	0	0	1	1	1	1	2	0	0	2	0	2	0	1	1	0	1	0	2	0	0	2	1	0	0	0	0	1	1	0	1	1	0	0	0
334	1	0	2	0	0	0	0	1	1	1	0	0	1	0	0	0	2	1	1	0	2	1	0	2	0	1	0	1	2	2	1	1	2	2	1	2	2	0	0	1	0	2	1	0	1	0	0	0	0
335	0	0	1	0	0	1	2	2	0	0	1	0	2	1	1	1	2	0	2	1	2	1	0	2	0	1	2	0	2	2	2	2	2	0	0	0	2	0	0	0	1	1	0	0	1	1	1	1	0
336	1	0	1	0	0	1	1	1	1	2	0	0	0	0	0	0	0	1	0	1	2	0	1	1	0	1	2	1	2	2	1	0	1	1	0	1	2	0	0	0	0	0	0	0	1	0	0	0	1
337	1	0	0	0	0	0	2	2	0	1	1	1	1	0	0	0	2	1	1	1	1	1	0	2	0	0	1	1	2	2	1	1	1	2	0	2	1	0	0	1	0	1	0	0	0	0	1	0	0
338	1	0	1	0	0	1	1	1	1	1	1	1	1	0	0	0	2	1	0	1	1	1	1	1	0	1	1	0	2	2	0	1	0	1	0	1	1	0	0	0	0	1	0	0	0	0	0	0	0
339	0	0	1	0	0	0	1	1	1	2	0	0	0	0	0	0	0	0	1	0	1	0	0	2	0	0	1	1	1	1	2	1	1	2	0	2	2	0	0	1	1	0	1	0	0	1	0	0	0
340	1	0	2	0	0	0	2	2	1	1	1	0	0	0	0	0	2	1	2	1	2	2	1	1	1	1	2	1	2	2	2	1	1	2	0	2	0	0	0	1	0	0	0	0	0	0	0	0	1
341	0	0	2	0	0	1	1	1	1	1	1	0	0	0	0	0	2	1	1	0	2	0	0	2	0	2	1	2	2	2	2	1	1	1	0	1	1	0	0	0	1	0	0	0	0	0	0	0	0
342	1	0	2	0	0	0	1	2	0	0	1	1	2	0	0	0	2	1	1	1	2	0	0	2	0	0	1	0	2	2	0	1	0	1	0	1	1	0	0	0	0	0	0	0	0	0	0	0	0
343	1	0	1	0	0	0	1	1	1	2	0	1	1	0	0	0	1	1	1	0	2	1	1	1	1	1	2	1	2	2	1	1	2	0	0	1	1	0	0	0	0	0	1	0	0	2	0	0	0
344	1	0	1	0	0	0	0	0	2	2	0	1	2	0	0	0	0	0	1	1	2	0	0	2	0	2	0	2	1	2	2	0	2	2	0	2	1	0	0	0	0	0	0	0	0	1	1	0	0
345	1	1	1	0	0	0	0	1	1	1	1	1	1	0	0	0	2	0	2	0	2	0	0	2	0	1	1	1	2	2	0	0	2	0	0	1	0	0	0	1	0	1	1	0	0	0	0	0	0
346	1	0	1	0	0	0	2	2	0	1	0	0	2	1	1	1	1	0	1	1	2	0	0	2	1	0	2	0	2	2	1	1	1	2	1	2	2	0	0	1	0	0	0	0	1	0	0	1	0
347	1	0	1	0	0	0	2	2	0	1	1	0	0	0	0	0	1	0	2	1	2	0	0	2	0	1	1	0	2	2	0	0	0	2	0	2	2	0	0	0	1	0	0	0	0	0	0	0	0
348	1	0	2	0	0	0	0	0	2	2	0	1	2	0	0	0	2	2	1	0	1	2	1	1	1	1	1	1	2	2	2	1	1	1	1	1	1	0	0	0	0	1	2	0	0	0	0	0	0
349	1	0	2	0	0	1	1	1	2	2	0	2	2	0	0	0	1	1	0	2	1	0	0	2	1	1	1	0	2	2	0	1	1	1	1	1	1	0	0	2	0	0	0	0	0	0	0	0	0
350	1	0	1	0	0	0	2	2	0	0	0	0	1	0	0	1	0	0	0	1	1	0	0	2	0	1	1	1	1	1	1	0	1	1	0	2	2	0	1	0	1	0	0	0	0	0	1	0	0
351	0	0	1	0	0	0	0	1	1	1	0	0	0	0	0	0	1	0	0	1	1	0	0	2	0	1	1	0	2	2	0	1	2	1	0	1	1	1	0	0	0	0	0	0	0	0	0	0	0
352	0	0	1	0	0	0	0	0	1	1	2	0	2	0	0	0	1	1	0	0	1	0	0	2	0	0	1	0	1	1	1	0	2	0	0	1	1	0	0	1	0	1	1	0	1	0	0	0	1
353	0	0	1	0	0	1	1	2	0	0	1	0	0	0	0	0	2	0	1	0	2	0	0	2	0	1	1	0	2	2	0	0	1	2	0	1	2	0	0	2	0	1	1	0	1	1	0	0	0
354	1	0	1	0	0	0	0	0	2	2	0	0	0	0	0	0	0	0	1	0	0	0	0	2	0	1	0	1	1	1	1	0	1	1	0	2	2	1	1	1	0	0	0	0	0	0	1	0	0
355	1	0	1	0	0	0	2	2	0	0	2	0	0	0	0	0	1	0	2	1	2	0	1	1	0	2	2	0	1	1	1	0	0	0	0	1	0	0	0	0	0	0	1	0	0	0	0	0	0
356	1	0	0	0	0	0	1	1	1	1	0	0	1	0	0	0	1	1	2	0	2	1	0	2	0	2	2	1	1	2	1	0	2	0	0	2	1	0	0	2	0	1	1	0	0	0	1	0	0
357	0	0	0	0	0	0	0	0	1	1	2	1	2	0	0	0	1	0	1	0	1	0	1	1	0	1	1	1	2	2	1	0	2	2	0	2	2	0	0	1	0	1	1	0	0	0	0	0	0
358	1	0	0	0	0	0	1	1	0	0	0	0	0	0	0	0	2	0	1	0	1	1	0	2	0	0	2	0	2	2	1	1	2	2	0	2	1	0	0	1	0	0	0	0	0	0	0	0	0
359	0	0	1	0	0	0	0	0	2	2	0	1	1	0	0	1	0	0	1	1	2	0	1	1	0	0	2	0	2	1	0	0	2	1	0	1	1	0	0	0	0	1	0	0	0	1	0	0	1
360	0	0	1	0	0	1	2	2	0	0	0	0	0	0	0	0	0	0	0	0	0	0	1	1	0	1	2	1	2	2	1	1	2	1	0	1	2	0	0	1	0	1	1	0	2	2	0	0	0
361	0	0	1	0	0	0	1	1	0	0	2	0	0	0	0	0	0	0	2	1	2	0	0	2	0	1	2	0	2	2	1	0	2	1	0	2	1	0	0	0	0	0	0	0	2	1	1	0	1
362	0	1	2	0	0	1	0	0	2	2	0	1	1	0	0	1	1	1	2	0	2	0	0	2	0	1	2	0	2	2	0	0	1	2	0	1	1	0	0	2	0	0	1	0	0	1	0	0	0
363	0	0	1	1	1	2	1	1	1	1	0	0	0	0	0	0	1	0	2	1	2	0	0	2	0	0	2	0	2	2	0	1	1	1	0	1	1	1	1	0	0	0	1	1	1	0	0	0	0
364	1	0	0	0	0	0	2	2	0	0	0	1	1	0	0	0	1	0	1	0	1	1	1	1	1	2	1	1	2	1	1	0	1	1	0	1	0	0	0	1	0	0	0	0	0	1	0	0	0
365	1	0	1	0	0	1	1	2	0	0	1	0	0	0	0	0	2	1	1	0	1	0	0	2	0	0	2	0	2	2	0	0	0	2	0	2	2	0	0	2	0	1	1	0	1	1	0	1	0
366	0	0	1	0	0	0	1	1	1	1	0	1	2	0	0	0	1	1	0	1	2	0	0	2	1	1	0	2	1	1	2	1	1	2	1	1	1	0	0	1	0	0	0	0	0	0	0	0	0
367	0	0	2	0	0	0	1	1	1	1	1	0	0	0	0	0	2	1	1	0	2	0	0	2	0	1	0	0	2	2	0	0	1	2	0	2	2	0	1	1	1	0	0	0	0	0	0	0	0
368	0	0	1	0	0	1	2	2	2	2	0	1	1	0	0	1	1	1	1	0	1	0	0	2	0	2	2	0	2	2	0	0	2	0	0	1	1	1	0	1	0	1	0	0	1	1	0	0	0
369	0	0	2	0	0	0	1	1	0	0	1	0	0	0	0	0	0	0	1	0	0	0	0	2	1	0	2	1	2	2	2	0	2	0	0	2	0	0	0	0	0	0	1	0	1	1	0	0	0
370	0	1	1	0	0	1	1	2	0	0	0	0	0	0	0	0	0	0	1	0	0	0	1	1	0	0	1	0	2	2	0	0	2	2	0	2	1	0	0	1	0	0	0	0	0	0	1	1	0
371	1	0	1	0	0	0	0	1	1	1	0	1	1	0	0	0	0	0	0	1	2	0	0	2	1	0	1	0	1	1	2	1	0	2	0	2	1	0	0	0	0	0	0	0	0	0	0	0	0
372	1	0	1	0	0	0	1	1	1	1	1	0	0	0	0	0	1	1	1	1	2	0	0	2	0	1	2	0	2	2	1	1	1	2	0	2	2	1	1	0	0	0	0	0	0	1	0	0	0
373	0	0	1	0	0	0	2	2	1	1	1	0	1	0	0	0	1	0	1	0	1	0	0	2	0	0	2	0	2	2	1	1	0	2	0	2	2	0	0	0	1	1	0	0	0	1	0	0	1
374	1	0	1	0	0	0	1	2	0	1	0	1	1	0	0	0	1	0	2	1	2	0	1	1	0	1	1	0	2	2	1	1	2	0	0	1	0	0	0	0	0	1	1	0	2	0	0	0	0
375	1	0	0	0	0	0	0	0	2	2	0	0	0	0	0	0	1	1	1	1	0	1	1	1	0	0	1	0	2	2	0	2	2	2	1	2	1	0	0	0	0	1	1	1	1	2	0	0	0
376	1	0	2	0	0	0	1	1	1	1	0	1	1	0	0	0	0	0	0	0	1	0	0	2	0	1	2	0	2	2	1	0	1	1	1	1	2	0	0	1	0	0	0	0	0	1	0	0	0
377	1	1	1	0	0	0	1	2	1	1	0	0	1	0	0	0	1	1	1	1	2	1	1	1	1	1	1	0	2	2	1	0	0	1	1	2	2	0	1	1	1	1	1	0	1	0	0	0	1
378	1	0	1	0	0	1	2	2	0	1	0	0	0	0	0	0	1	0	2	1	2	0	0	2	0	1	1	0	2	2	0	0	0	0	0	1	1	0	0	0	0	0	1	0	1	0	0	0	1
379	1	0	2	0	0	1	2	2	1	1	1	0	1	0	0	0	2	2	1	0	1	1	0	2	0	1	1	1	2	2	1	0	0	1	1	2	2	0	0	2	1	0	0	0	0	1	0	0	0
380	1	1	2	0	1	0	2	2	0	0	1	0	0	0	0	0	0	0	2	0	2	0	0	2	0	1	1	0	2	2	1	0	2	1	0	1	2	0	0	0	0	0	2	0	0	0	0	0	0
381	0	0	1	0	0	0	2	2	2	2	0	0	0	0	0	0	1	0	1	1	2	1	0	2	0	0	1	0	1	1	1	0	1	2	0	2	2	1	1	1	0	0	0	0	0	0	0	0	0
382	1	1	1	0	0	0	0	1	1	1	0	0	1	0	0	0	0	0	0	0	0	1	1	1	1	1	1	1	2	1	2	0	2	1	0	1	1	0	0	2	0	1	0	0	0	1	1	1	0
383	0	0	2	0	0	0	2	2	0	0	1	0	1	0	0	0	1	1	1	1	1	0	0	2	0	1	1	0	2	2	0	0	0	2	0	2	1	0	0	0	0	0	1	0	1	0	0	0	0
384	0	0	1	0	0	1	1	1	1	2	0	0	0	0	0	0	0	0	0	1	2	1	0	2	0	0	0	0	2	2	0	2	1	2	1	2	2	0	0	0	0	1	1	1	1	2	0	1	0
385	1	0	1	0	0	0	2	2	0	0	1	0	0	0	0	0	1	0	0	1	1	0	0	2	0	1	2	0	2	2	0	0	2	0	0	2	2	0	0	2	0	1	1	0	1	2	0	0	1
386	1	1	1	0	0	1	1	2	0	0	0	0	0	0	0	0	2	0	2	0	2	0	0	2	0	0	2	0	1	1	1	0	2	1	0	2	1	0	0	0	0	0	0	0	2	1	0	0	0
387	1	0	1	0	0	0	1	1	2	2	0	0	0	0	0	0	1	0	1	0	1	1	0	2	0	2	1	0	2	2	1	0	1	2	0	2	2	0	0	1	0	0	1	0	1	0	0	0	1
388	1	1	1	0	0	1	2	2	0	0	0	0	1	0	0	0	2	1	2	0	2	1	0	2	0	1	0	0	2	2	0	0	1	1	1	1	2	1	1	0	0	1	1	0	1	1	0	0	2
389	0	0	0	0	0	0	1	2	0	0	1	2	2	0	0	0	1	1	0	0	1	1	0	2	0	1	1	1	1	1	2	2	2	2	1	2	1	0	0	1	0	0	0	0	0	0	0	0	0
390	0	0	1	0	0	0	1	1	1	1	0	0	0	0	0	0	2	0	1	0	1	0	1	1	0	1	2	0	2	2	1	1	2	1	0	2	1	0	0	2	0	1	1	0	1	1	0	0	0
391	0	0	2	0	0	0	1	2	0	0	1	0	1	0	0	1	1	1	0	1	2	1	0	2	0	0	1	0	2	2	1	0	1	0	0	2	2	0	0	1	0	0	0	0	0	0	1	1	0
392	0	0	1	0	0	0	2	2	0	0	2	1	2	0	0	0	0	1	2	0	2	0	0	2	0	0	1	1	1	1	2	0	2	2	2	2	2	0	0	1	0	1	1	0	1	1	0	0	0
393	0	0	2	0	0	1	0	1	1	1	1	1	1	0	0	1	1	1	2	1	2	1	0	2	0	2	2	2	2	2	0	0	1	1	0	1	1	0	0	0	0	0	2	0	0	0	0	0	0
394	1	0	0	0	0	0	2	2	1	1	0	0	1	0	0	0	0	0	0	1	1	0	0	2	0	1	0	1	1	1	1	1	2	0	0	0	1	0	0	2	0	0	1	0	0	0	0	0	1
395	1	0	1	0	0	0	1	1	1	1	1	2	2	0	0	0	2	1	1	0	1	1	1	1	1	1	2	0	2	2	1	1	2	0	0	1	1	0	0	0	0	0	1	1	1	0	0	0	1
396	1	0	1	0	0	0	1	1	1	1	0	0	1	0	0	0	1	1	0	2	1	1	1	1	1	1	2	1	2	2	2	1	2	1	0	2	2	0	0	2	0	0	0	0	0	0	0	0	0
397	0	0	1	1	1	1	2	2	0	0	1	0	0	0	0	0	2	0	1	0	2	1	1	1	0	0	2	0	2	2	1	1	1	2	2	2	2	0	0	2	1	1	1	0	1	1	0	0	0
398	1	0	0	0	0	0	0	0	2	2	0	1	1	0	0	1	2	0	1	0	1	0	0	2	0	1	1	2	2	2	1	1	2	2	1	2	2	1	0	0	0	1	0	0	0	0	0	0	0
399	1	0	2	0	0	0	1	1	1	1	1	0	1	0	0	0	1	1	0	2	1	1	1	1	1	0	2	0	2	2	2	2	1	2	0	2	1	0	0	0	0	1	1	1	1	2	1	1	0
400	0	0	1	0	0	1	0	1	1	1	0	1	2	0	0	0	2	2	1	1	2	0	0	2	0	1	1	2	2	2	1	0	2	2	0	1	1	1	1	0	0	0	0	0	1	1	0	0	1
401	0	0	2	0	0	2	1	1	1	1	1	0	0	0	0	0	1	1	1	1	2	0	0	2	0	2	2	0	2	2	2	0	1	0	0	1	1	0	0	1	0	0	0	1	0	0	1	1	0
402	0	0	2	0	0	0	2	2	0	0	2	0	0	0	0	0	1	1	1	1	1	0	0	2	0	0	2	0	2	2	2	2	1	0	0	0	1	0	0	1	0	1	1	0	1	1	0	1	0
403	0	0	2	0	0	0	0	0	2	2	0	0	0	0	0	0	2	0	0	1	2	1	0	2	0	2	2	0	2	2	0	0	0	2	0	2	2	0	0	1	0	0	0	0	0	0	1	0	0
404	1	0	2	0	0	0	1	1	1	2	0	1	1	0	0	0	1	1	1	1	1	0	1	1	0	1	2	0	2	2	0	1	2	2	1	2	2	1	1	0	0	1	1	0	1	1	0	0	0
405	0	0	1	0	0	0	2	2	0	0	0	0	1	0	0	0	2	2	1	1	2	1	0	2	0	0	2	1	2	2	1	1	1	1	0	1	2	0	0	2	1	0	0	0	0	0	1	0	0
406	1	0	1	0	0	0	1	1	0	0	1	0	0	0	0	0	0	0	1	1	2	0	0	2	1	1	2	1	2	2	2	0	1	1	0	1	1	1	1	0	0	0	2	0	0	0	1	1	0
407	0	0	0	0	0	0	1	2	0	0	1	0	1	0	0	0	1	0	1	1	1	0	1	1	0	2	1	1	2	1	1	2	1	1	0	2	2	0	0	1	0	1	0	0	0	0	0	0	0
408	0	0	1	0	0	1	0	1	1	1	0	0	1	0	0	0	2	1	2	0	2	1	0	2	0	1	1	1	2	1	2	1	1	2	2	2	2	0	1	1	1	1	1	0	0	0	0	0	1
409	1	0	1	0	0	0	0	2	0	0	1	1	2	0	0	0	1	1	1	1	1	0	0	2	0	1	2	0	2	2	1	0	1	0	0	2	1	2	1	0	1	1	1	0	1	0	0	0	2
410	1	0	0	0	0	0	0	0	2	2	0	1	2	0	0	0	1	1	1	0	1	0	0	2	0	2	2	0	2	1	0	1	1	1	0	2	0	0	0	0	0	1	0	0	0	0	0	0	1
411	0	0	1	0	0	0	0	1	1	1	0	0	0	0	0	0	1	0	1	1	1	0	0	2	0	1	1	0	1	1	2	0	0	2	0	2	1	0	0	1	0	1	1	1	1	2	0	0	0
412	1	1	1	0	0	1	0	1	1	1	0	1	1	0	0	0	2	1	0	2	1	0	0	2	0	0	2	0	2	2	1	0	1	2	1	1	2	0	1	1	1	1	1	0	2	0	0	0	1
413	0	0	1	0	0	0	2	2	0	0	2	0	0	0	0	0	0	1	1	0	1	1	0	2	0	2	1	0	2	2	0	0	0	0	0	1	1	0	0	1	0	0	1	0	1	0	0	0	0
414	1	0	2	0	0	1	2	2	0	1	0	1	1	0	0	0	1	0	1	0	1	0	1	1	0	0	1	1	2	2	1	2	2	0	0	1	1	1	1	0	0	2	2	0	1	1	0	0	0
415	1	0	1	0	0	0	2	2	0	0	2	1	1	0	0	0	2	1	2	1	2	0	0	2	2	1	1	1	2	2	1	0	2	0	0	1	1	0	0	0	1	0	0	0	0	0	0	1	0
416	1	0	1	0	0	0	1	1	2	2	0	0	1	0	0	0	2	0	2	0	2	0	0	2	0	1	1	1	2	2	1	0	2	2	2	2	1	0	0	0	0	1	1	0	1	1	0	1	0
417	0	0	0	0	0	0	2	2	0	0	1	1	1	1	1	1	0	0	0	0	0	0	0	2	0	1	1	0	1	1	2	2	1	2	1	2	1	0	0	0	0	0	1	0	1	0	0	1	0
418	1	0	2	0	1	0	1	0	1	1	1	0	0	0	0	0	2	1	1	1	1	1	1	1	1	1	2	1	2	2	0	0	1	2	1	2	2	0	0	1	0	1	1	0	0	1	0	0	1
419	1	0	1	0	0	0	2	2	0	0	1	0	1	0	0	0	0	0	0	1	1	1	1	1	1	1	2	0	2	2	0	0	1	1	0	1	2	1	1	0	1	0	0	0	0	0	0	0	0
420	1	0	2	0	0	1	0	1	1	1	0	1	2	0	0	0	0	0	2	0	2	0	1	1	0	0	2	0	1	1	2	0	1	0	0	0	2	0	0	1	0	0	0	0	0	1	0	0	1
421	0	0	1	0	0	0	2	2	0	2	1	1	1	0	0	0	1	1	1	1	1	1	0	2	0	2	1	1	1	1	2	1	1	2	1	2	2	0	0	1	0	1	1	0	1	0	0	0	0
422	0	0	1	0	0	0	2	2	0	1	1	1	1	0	0	0	1	0	1	1	1	1	0	2	0	0	2	0	2	2	2	0	1	0	0	0	0	0	0	0	0	1	2	0	1	1	0	0	0
423	0	1	2	0	0	1	1	1	1	1	0	0	0	0	0	0	2	2	1	1	1	1	0	2	1	0	2	0	2	1	1	1	1	1	1	1	1	0	0	0	0	0	1	1	2	0	0	1	0
424	1	0	1	0	0	0	0	0	1	1	2	1	1	0	0	1	0	0	1	2	1	0	1	1	0	1	1	0	2	2	0	0	1	1	0	2	0	0	0	0	0	0	0	0	0	0	0	0	1
425	0	0	1	0	0	0	1	1	1	1	0	0	1	0	0	0	2	2	1	1	1	0	0	2	0	1	2	0	2	2	0	1	2	0	0	0	1	1	0	0	0	0	0	0	1	1	0	0	0
426	1	0	0	0	0	0	2	2	0	1	0	1	2	0	0	0	1	1	1	0	2	0	1	1	0	2	0	1	1	0	2	0	0	2	0	1	1	0	0	1	0	1	1	0	0	0	1	1	0
427	0	0	0	0	0	0	2	2	0	1	0	0	2	0	0	0	1	0	1	0	1	0	0	2	0	1	2	1	1	2	1	1	1	0	0	1	0	0	0	1	0	0	1	0	0	1	0	0	0
428	1	1	1	0	0	0	2	2	0	1	1	0	0	0	0	0	1	0	1	0	1	0	0	2	0	1	1	0	2	2	0	2	1	1	0	2	2	0	0	2	0	0	0	0	0	0	0	0	0
429	0	0	2	0	0	0	2	2	0	1	0	0	1	0	0	0	0	0	1	1	2	0	0	2	0	0	2	0	2	2	1	0	1	0	0	1	1	0	0	0	0	0	1	0	0	0	0	0	0
430	0	0	1	0	0	0	2	2	1	1	0	0	1	0	0	0	2	0	2	0	2	0	0	2	1	2	1	1	2	2	1	1	1	1	0	1	1	0	0	0	0	1	0	0	0	1	0	0	1
431	1	0	0	0	0	0	1	2	0	0	1	1	2	0	0	0	0	0	2	0	2	0	0	2	0	0	1	1	2	2	1	1	1	0	0	1	1	0	0	0	0	0	0	0	0	2	0	0	0
432	0	0	1	0	0	0	1	1	1	1	1	0	1	0	0	0	2	0	1	0	2	0	0	2	1	0	1	1	2	2	1	2	2	0	0	0	2	1	0	0	0	0	0	1	0	1	0	0	0
433	0	0	0	0	0	0	0	1	1	1	0	0	1	0	0	0	1	0	1	0	1	0	0	2	0	2	2	0	2	2	1	1	1	2	0	2	2	0	0	1	0	0	0	0	1	1	0	0	0
434	0	0	2	0	0	0	1	1	1	1	0	1	1	0	0	0	1	0	2	0	2	0	0	2	0	0	1	1	0	0	2	0	1	2	2	2	1	0	0	0	0	2	2	0	1	1	0	0	0
435	1	0	2	0	0	0	0	0	1	1	1	0	0	0	0	0	0	0	1	0	0	0	1	1	1	2	1	1	2	2	1	2	2	0	0	0	2	0	0	0	0	1	2	0	0	0	0	0	0
436	1	0	2	0	0	0	1	1	0	0	1	0	0	0	0	0	0	0	2	1	2	1	1	1	0	1	1	1	1	1	2	2	2	2	1	2	2	0	1	1	1	0	2	0	0	1	1	1	0
437	0	0	1	0	0	0	1	1	1	2	0	1	1	0	0	0	0	0	2	0	2	1	1	1	0	0	2	1	2	2	1	0	2	1	0	1	1	0	0	0	0	0	2	0	0	0	0	0	0
438	1	0	2	0	0	1	1	1	1	2	0	0	0	0	0	0	1	1	2	0	1	0	1	1	0	0	2	0	2	2	0	1	0	1	0	1	1	0	0	0	0	0	1	0	0	1	0	0	0
439	1	1	1	0	0	1	2	2	0	1	1	0	0	0	0	0	2	2	1	1	1	1	0	2	0	1	2	0	2	2	0	0	2	2	0	1	0	0	0	0	0	0	1	0	1	0	0	0	0
440	1	0	2	0	0	1	0	0	2	2	0	0	0	0	0	0	1	1	0	0	0	0	0	2	0	2	1	1	2	2	1	0	2	2	1	2	1	0	0	0	0	0	0	0	0	0	0	0	0
441	1	0	1	0	0	0	0	0	2	2	0	0	1	0	0	0	1	0	2	1	2	0	0	2	0	1	2	1	2	2	2	2	2	0	0	1	0	0	0	0	0	0	0	1	0	0	1	1	0
442	1	0	1	1	1	1	2	2	0	0	1	0	0	0	0	0	0	1	1	0	1	0	1	1	0	0	2	1	2	2	1	1	2	1	1	2	0	0	0	0	0	1	2	0	0	0	0	0	0
443	1	0	2	0	0	1	1	1	1	1	0	0	0	0	0	0	2	0	2	0	2	0	0	2	0	2	1	0	2	2	0	0	2	2	0	1	1	0	0	0	0	0	0	0	0	0	1	0	1
444	1	0	1	0	0	0	1	1	1	2	0	0	0	0	0	0	2	1	1	1	2	1	0	2	0	1	2	0	2	2	1	0	0	1	1	2	1	0	0	0	0	0	0	0	0	0	0	0	0
445	1	0	2	0	0	0	1	2	1	1	0	0	0	0	0	0	1	0	1	1	2	1	0	2	0	0	1	1	2	2	1	0	1	2	1	2	1	0	0	0	0	1	1	0	1	0	0	0	0
446	1	0	2	0	0	0	1	2	0	0	1	0	0	0	0	0	2	0	0	1	2	0	0	2	1	0	0	1	1	1	1	1	2	2	1	2	1	0	0	0	0	1	1	0	1	0	1	0	0
447	0	0	1	0	0	0	0	0	1	1	1	0	0	0	0	0	1	1	0	1	1	1	0	2	0	1	2	1	2	2	1	1	0	2	0	2	2	0	0	1	0	1	1	0	0	1	0	1	0
448	0	0	2	0	0	1	2	2	0	0	0	0	1	0	0	0	0	1	0	1	2	0	0	2	0	1	2	0	2	2	0	2	1	1	0	0	0	0	0	0	0	0	0	0	2	1	0	0	0
449	0	0	1	0	0	0	1	1	2	2	0	1	1	0	0	0	0	0	1	1	1	0	1	1	0	0	1	0	2	2	0	0	1	1	0	2	0	1	1	0	0	0	0	1	0	0	0	0	0
450	0	0	2	0	0	0	2	2	0	0	2	1	2	1	1	1	1	0	1	1	1	0	0	2	0	1	2	1	1	1	1	1	2	0	0	1	2	0	0	2	0	0	1	0	1	0	0	0	0
451	0	0	0	0	0	0	1	2	0	0	0	1	1	0	0	0	2	0	2	0	2	0	0	2	1	0	1	1	2	2	1	1	1	1	1	1	1	0	0	2	0	1	0	0	2	0	0	0	0
452	1	1	2	0	0	0	2	2	0	1	1	0	1	0	0	0	0	0	1	0	1	0	0	2	0	2	0	1	1	0	1	1	2	2	0	2	2	0	0	2	0	1	1	0	1	0	1	0	1
453	1	0	1	0	0	0	0	1	1	1	1	1	1	0	0	0	2	0	1	0	1	1	0	2	0	0	2	0	2	2	0	1	2	1	0	1	1	0	0	0	0	1	1	0	0	0	0	0	1
454	0	0	2	0	0	0	2	2	0	0	0	0	2	0	0	0	1	1	0	2	1	1	0	2	1	0	1	0	2	2	0	1	2	0	0	0	1	0	0	0	0	1	1	0	1	1	0	0	0
455	0	0	0	0	1	0	1	1	1	1	1	0	0	0	0	0	2	1	2	1	2	1	0	2	0	1	0	0	2	2	0	1	2	1	0	2	0	0	0	0	0	0	0	0	0	0	0	0	0
456	0	0	1	0	0	0	0	1	1	1	1	0	0	0	0	0	0	0	1	1	1	0	0	2	0	2	1	1	2	2	1	0	0	2	0	2	1	0	0	0	0	0	0	0	0	0	0	0	0
457	1	0	1	1	1	1	1	1	1	1	1	0	0	0	0	0	0	1	2	0	2	2	0	2	0	0	1	2	2	2	0	0	1	1	0	1	0	0	0	0	0	1	1	0	0	0	0	0	2
458	0	0	0	0	0	0	1	1	1	1	0	2	2	0	0	0	1	1	2	1	2	0	1	1	0	0	1	1	2	2	1	1	1	0	0	1	2	0	1	1	1	0	0	0	0	1	2	0	0
459	0	0	1	1	1	1	1	1	2	2	0	0	1	0	0	0	0	0	0	1	2	1	0	2	0	1	2	0	2	1	1	1	1	2	0	2	2	0	0	1	0	0	0	0	0	1	0	0	0
460	1	1	1	0	0	0	2	2	0	1	1	1	2	0	0	1	1	0	2	0	2	0	0	2	0	1	0	0	2	1	0	0	2	1	0	2	2	0	0	0	1	0	0	0	0	0	0	0	1
461	0	0	1	0	0	0	1	2	0	1	0	0	1	0	0	0	1	1	0	1	1	0	0	2	0	1	2	0	2	2	1	1	1	1	0	1	1	0	0	1	0	1	1	0	1	1	0	0	0
462	0	0	1	1	1	1	0	1	1	1	0	0	0	0	0	0	1	0	1	1	1	1	1	1	1	1	1	0	2	1	1	1	1	1	0	1	2	1	1	1	0	0	0	0	1	1	0	0	0
463	1	0	1	0	0	0	0	0	2	2	0	0	1	1	1	1	2	2	2	0	2	1	1	1	1	1	1	0	1	1	2	0	2	0	0	1	1	0	0	0	0	1	0	0	1	1	0	0	1
464	0	0	2	0	0	0	2	2	1	1	0	1	2	0	0	0	0	0	1	1	2	2	1	1	1	1	2	0	2	2	1	0	0	1	1	2	1	0	0	0	0	0	0	0	0	0	0	0	0
465	1	0	2	0	0	1	2	2	0	0	1	0	0	0	0	0	1	0	1	2	1	1	0	2	1	1	2	1	2	2	2	0	2	1	0	2	1	0	0	0	0	1	1	0	1	0	0	0	0
466	0	0	2	0	0	0	2	2	1	1	0	0	1	0	0	0	2	1	1	0	2	1	0	2	0	0	2	0	2	2	1	0	1	2	0	2	2	0	0	0	0	1	1	0	0	0	0	0	0
467	0	0	2	0	0	0	2	2	0	1	1	0	1	0	0	0	1	1	1	0	1	0	0	2	0	2	2	0	2	2	1	1	1	2	1	2	1	0	0	0	0	1	1	0	1	2	2	0	0
468	1	0	2	0	0	0	1	1	1	1	1	0	2	1	1	1	2	2	2	0	2	1	0	2	0	1	2	1	2	2	2	0	0	2	0	2	1	0	0	0	0	1	1	0	1	0	0	1	0
469	0	0	0	0	0	0	1	1	0	0	0	0	1	0	0	0	1	1	2	0	1	0	0	2	0	1	1	0	1	2	1	0	1	2	1	2	2	0	0	2	0	0	0	0	0	0	0	0	0
470	1	0	0	0	0	0	1	1	1	2	0	0	0	0	0	0	2	2	2	1	2	0	0	2	0	1	2	0	2	2	1	1	2	1	0	1	1	1	1	0	0	0	1	1	1	0	0	0	0
471	1	0	1	0	0	0	2	2	0	0	2	0	0	0	0	0	1	0	2	0	2	0	0	2	1	2	1	1	2	2	1	0	1	2	0	2	2	0	0	2	0	0	1	0	1	1	0	0	0
472	1	0	0	0	0	0	0	0	2	2	0	0	2	1	1	1	0	0	1	1	2	1	1	1	1	1	2	0	2	2	0	0	0	2	0	2	0	0	0	0	0	0	1	0	0	0	0	0	0
473	1	1	1	0	0	0	2	2	1	1	1	0	0	0	0	0	1	0	1	0	1	0	0	2	0	1	2	1	2	2	1	0	2	2	2	2	1	0	0	0	0	2	2	0	1	1	0	0	0
474	1	0	2	0	0	2	1	2	1	1	0	0	1	0	0	0	2	1	1	0	1	0	1	1	0	1	1	1	2	2	1	1	2	0	0	2	0	0	0	0	0	0	0	0	0	0	0	1	0
475	1	0	1	0	0	1	1	2	0	0	1	0	1	0	0	0	1	0	1	0	1	1	0	2	0	0	0	0	1	1	1	2	2	0	0	0	0	0	0	0	0	0	0	0	0	1	0	0	1
476	1	0	1	0	0	0	1	1	2	2	0	0	1	0	0	0	1	1	0	0	1	0	0	2	0	0	2	0	2	1	1	0	1	1	0	2	1	0	0	0	1	0	0	0	1	0	0	0	0
477	1	0	2	0	0	1	2	2	0	1	1	0	0	0	0	0	0	1	0	1	2	1	1	1	1	0	0	0	2	2	0	1	2	0	0	2	1	0	0	0	0	0	0	1	0	0	0	0	0
478	0	1	1	0	0	0	0	1	1	1	0	0	0	0	0	0	1	1	1	1	1	1	0	2	0	2	2	0	2	2	2	1	2	2	1	2	2	0	0	1	0	1	1	0	1	1	0	0	0
479	1	0	1	0	0	0	1	1	1	2	0	1	2	0	0	0	2	2	1	1	1	0	1	1	1	0	0	1	1	1	1	1	1	1	0	2	2	0	0	2	1	0	1	0	0	0	0	0	0
480	1	0	0	0	0	0	2	2	0	0	2	1	2	0	0	0	0	0	0	1	1	0	1	1	2	2	2	1	2	2	1	2	1	1	0	0	1	0	0	2	0	0	0	0	0	0	0	1	0
481	1	0	2	0	0	1	1	1	1	1	0	0	0	0	0	0	2	2	2	0	1	1	0	2	0	1	2	0	2	2	1	1	2	0	0	0	2	0	0	1	0	0	1	1	1	0	0	0	0
482	1	0	1	0	0	0	1	2	0	0	1	0	0	0	0	0	1	0	2	0	2	1	0	2	0	0	2	1	2	2	0	0	0	1	1	2	2	0	1	0	2	1	1	0	1	0	0	0	0
483	1	0	0	0	0	0	2	2	1	1	1	0	1	0	0	0	1	2	1	1	2	1	0	2	0	0	1	0	1	1	1	0	0	2	2	2	0	0	0	0	0	0	0	0	0	0	0	0	0
484	1	0	1	0	0	1	2	2	0	0	2	0	1	0	0	0	1	1	0	1	0	1	1	1	0	0	1	1	2	2	1	1	1	1	0	2	2	0	0	1	0	0	0	0	0	0	0	0	0
485	0	0	2	0	0	0	1	2	0	0	1	0	1	0	0	0	2	1	2	1	1	0	0	2	1	0	0	1	2	2	1	1	1	2	0	2	2	0	0	2	0	0	2	0	0	0	0	0	0
486	1	0	0	0	0	0	1	2	0	1	0	2	2	0	0	0	2	0	2	0	2	0	0	2	0	1	2	0	2	2	1	0	1	2	0	2	0	0	0	1	0	0	1	0	0	2	0	0	0
487	1	0	2	0	0	0	2	2	0	1	0	1	1	0	0	1	0	0	2	0	2	0	0	2	0	2	0	2	1	1	2	1	2	2	1	2	1	0	0	1	0	0	1	0	0	0	1	0	0
488	1	0	2	0	0	0	1	2	0	1	0	1	1	0	0	0	1	0	1	1	1	0	0	2	0	1	1	0	1	1	1	2	2	0	0	0	1	0	0	0	0	1	1	0	1	1	0	0	0
489	0	0	1	0	0	0	2	2	0	1	1	0	0	0	0	0	2	1	1	0	2	1	0	2	0	0	1	1	2	2	1	0	1	0	0	2	1	0	0	0	0	1	0	0	1	1	0	0	0
490	1	0	1	0	0	0	0	0	2	2	0	0	0	0	0	0	2	1	2	0	2	1	1	1	1	1	0	1	1	1	1	2	2	0	0	1	1	0	0	1	0	0	0	0	0	0	0	0	0
491	1	0	1	1	1	2	1	1	1	2	0	2	2	1	1	1	1	1	0	0	1	0	0	2	0	0	2	0	2	2	0	1	2	2	0	2	0	0	0	0	0	0	0	0	0	0	0	0	1
492	0	0	1	0	0	1	0	0	2	2	0	0	0	0	0	0	0	0	0	1	1	1	0	2	0	1	1	2	2	2	1	0	1	1	1	1	0	0	0	0	0	0	1	0	0	0	0	1	0
493	1	0	2	0	0	0	1	1	1	1	1	0	0	0	0	0	2	0	2	0	2	0	0	2	0	1	2	0	2	1	0	0	0	1	1	2	0	0	0	0	0	0	0	0	1	1	0	1	0
494	0	0	2	0	0	0	0	1	1	1	1	0	2	0	0	1	1	1	1	1	0	0	0	2	1	0	1	1	1	1	2	0	1	1	0	1	1	0	0	2	0	0	0	0	0	0	0	0	0
495	1	0	0	0	0	0	0	1	1	1	0	0	1	0	0	0	0	0	0	1	1	0	1	1	1	1	1	2	1	1	1	0	2	1	0	1	2	0	0	1	0	0	0	0	0	1	0	1	1
496	0	1	1	0	0	0	0	0	2	2	0	1	1	0	0	1	0	0	0	1	0	0	0	2	1	0	1	1	2	1	2	1	1	2	0	2	0	0	0	0	0	0	1	0	1	0	0	0	0
497	0	0	2	0	0	1	1	1	0	0	1	2	2	0	0	0	2	2	1	1	1	1	0	2	0	1	2	0	2	2	1	1	1	2	0	2	2	1	0	0	0	2	2	0	1	1	0	0	0
498	0	0	2	0	0	0	2	2	0	1	0	1	1	0	0	0	2	0	2	0	2	1	0	2	0	1	2	0	2	2	2	0	2	2	2	2	0	0	0	0	0	0	0	1	0	1	0	0	0
499	0	0	1	0	0	1	2	2	2	2	0	0	0	0	0	0	1	1	0	1	1	0	1	1	0	0	2	0	2	2	1	1	0	1	0	1	1	0	0	1	0	1	1	1	1	2	0	0	0
500	0	0	2	0	0	0	2	2	1	1	0	0	1	0	0	0	1	1	2	0	2	1	0	2	0	2	1	0	2	2	0	1	2	0	0	1	2	1	1	0	0	1	0	0	0	1	0	0	0
501	1	0	0	0	0	0	1	2	0	0	1	0	0	0	0	0	2	0	2	0	2	1	0	2	0	0	2	0	2	2	1	0	1	2	0	2	2	1	1	1	0	0	1	0	1	1	0	2	0
502	0	0	1	0	0	0	2	2	0	0	0	0	0	0	0	0	2	0	1	0	2	1	0	2	0	2	1	1	0	0	2	1	2	0	0	1	2	0	1	0	2	1	0	0	1	1	0	0	1
503	0	0	0	0	0	0	2	2	0	0	1	0	1	0	0	0	1	1	1	0	2	1	0	2	0	1	1	0	1	2	1	1	1	1	0	2	2	1	1	0	0	0	1	0	0	0	1	0	0
504	1	0	1	0	0	1	1	1	1	2	0	1	1	0	0	0	2	1	1	0	2	0	0	2	0	0	2	0	2	2	1	1	1	1	1	1	0	0	0	0	0	0	1	0	1	0	0	0	1
505	0	0	0	0	0	0	1	2	0	0	0	0	0	0	0	0	2	1	1	1	2	1	0	2	0	1	0	1	2	2	1	0	2	1	1	1	0	0	0	1	0	0	1	0	0	0	0	1	0
506	0	0	2	0	0	1	0	1	1	1	0	0	2	0	0	0	2	0	1	1	2	0	1	1	2	2	2	0	2	1	0	1	1	1	1	2	2	0	0	0	0	0	0	0	0	0	0	0	0
507	0	1	1	0	0	0	1	1	1	1	0	1	2	0	0	0	2	2	1	0	1	1	1	1	1	1	2	0	2	2	1	1	2	0	0	0	0	1	1	0	0	0	0	0	1	0	0	0	0
508	0	0	1	0	0	0	1	1	1	1	1	0	0	0	0	0	2	1	1	1	1	0	0	2	0	2	1	1	2	2	0	2	1	0	0	0	0	0	0	0	0	0	1	1	1	0	0	1	1
509	1	0	1	0	0	0	1	1	1	1	0	0	0	0	0	0	2	2	1	1	2	0	0	2	0	1	1	0	2	2	0	0	1	1	0	2	1	0	0	0	0	0	0	0	0	0	0	0	1
510	0	0	1	0	0	1	1	2	0	1	0	0	0	0	0	0	1	0	1	0	1	0	0	2	0	1	2	1	2	2	1	2	1	2	1	2	2	0	0	2	0	0	0	0	0	0	0	1	0
511	1	0	1	0	0	0	1	2	0	0	0	1	1	0	0	0	1	0	1	1	1	1	0	2	0	1	2	0	2	2	1	0	2	2	0	1	1	1	1	0	0	0	0	0	0	0	0	0	1
512	0	0	2	0	0	0	1	1	2	2	0	0	1	0	0	1	2	1	2	0	2	0	1	1	0	1	2	0	2	2	0	1	2	0	0	1	1	0	0	0	0	0	1	0	1	1	0	0	0
513	1	0	2	0	0	1	2	2	0	0	1	0	1	0	0	0	1	1	1	0	2	0	0	2	0	1	1	0	2	1	1	1	1	1	0	2	1	2	1	0	1	2	2	0	1	1	0	1	0
514	1	1	1	0	0	0	1	1	1	1	0	1	2	0	0	0	2	1	2	0	2	1	0	2	0	2	1	1	1	1	2	0	1	1	0	2	2	0	0	0	0	1	1	0	2	0	1	0	0
515	1	0	2	0	0	0	1	2	0	0	1	0	0	0	0	0	1	0	2	0	2	1	0	2	0	0	2	0	2	2	0	0	2	1	0	1	2	1	1	0	0	0	0	1	0	0	1	0	1
516	0	0	1	0	0	1	1	1	1	1	1	1	2	0	0	0	0	0	0	1	0	0	0	2	0	1	0	1	2	2	1	1	2	0	0	1	1	0	0	1	0	0	1	0	1	1	0	0	0
517	1	0	1	0	0	0	1	1	1	1	1	0	1	0	0	0	1	1	1	0	2	0	0	2	1	0	2	0	2	1	0	0	2	2	0	2	1	1	1	0	0	0	0	0	0	0	1	1	0
518	0	0	2	0	1	0	0	1	0	0	1	0	1	0	0	0	1	1	1	0	1	1	0	2	0	2	1	1	2	2	0	0	1	2	0	2	2	0	0	0	0	0	1	0	1	0	1	0	0
519	1	0	2	0	0	0	2	2	0	1	0	0	1	0	0	0	1	0	1	1	1	1	0	2	0	1	1	0	1	1	0	0	0	2	0	2	2	0	0	2	0	1	1	0	1	0	0	0	0
520	0	0	2	0	0	0	0	0	2	2	0	0	0	0	0	0	0	0	1	1	2	1	0	2	0	0	0	0	1	1	1	0	1	0	0	1	1	1	1	0	0	2	2	0	1	1	0	0	0
521	1	0	1	0	0	0	2	2	0	1	0	0	1	0	0	0	1	1	2	1	2	0	0	2	0	1	1	1	2	2	1	1	2	1	0	1	1	0	0	1	0	0	0	0	0	0	0	0	0
522	1	0	2	0	0	0	0	2	0	0	1	1	2	0	0	0	1	0	1	0	1	0	2	0	0	1	1	1	2	2	2	1	1	2	0	2	1	0	0	0	0	1	1	0	1	0	0	1	0
523	1	0	2	0	0	0	1	1	0	0	1	0	1	0	0	0	1	0	1	0	2	0	0	2	1	1	1	0	2	2	0	0	1	2	1	2	2	0	0	2	0	1	1	0	0	0	0	0	0
524	1	0	2	0	0	0	1	2	0	0	1	0	1	0	0	0	0	0	2	1	2	0	0	2	0	1	0	2	1	2	2	1	1	1	0	2	2	0	0	2	0	0	0	0	0	0	0	0	1
525	0	0	2	0	0	0	1	1	1	2	0	2	2	0	0	0	2	0	2	0	2	0	1	1	0	2	1	0	1	1	1	1	1	1	1	2	0	0	0	0	0	0	0	0	0	0	0	1	0
526	1	0	2	0	0	0	1	1	1	1	0	1	2	0	0	0	1	1	1	1	1	0	2	0	0	0	1	1	2	2	0	0	2	2	2	2	1	0	0	0	1	1	1	0	1	0	0	0	0
527	0	0	0	0	0	0	1	2	1	1	0	0	0	0	0	0	2	1	1	0	1	0	1	1	0	0	2	0	2	2	2	0	1	0	0	1	1	0	0	1	0	0	1	0	1	1	0	0	0
528	0	0	1	0	0	0	0	0	2	2	0	0	1	1	0	0	0	1	1	0	1	1	0	2	0	1	1	0	1	1	2	2	2	2	1	2	1	0	0	1	0	0	0	0	0	0	0	0	0
529	1	0	1	0	0	0	1	1	1	1	1	0	1	0	0	1	1	1	1	1	1	1	0	2	0	1	1	0	2	2	0	1	2	2	1	2	2	0	1	0	1	1	1	0	1	2	1	0	0
530	1	0	1	0	0	0	1	1	0	0	1	1	1	0	0	0	2	0	1	0	2	1	0	2	0	2	1	0	2	2	2	2	1	1	0	2	2	1	1	1	0	1	1	0	1	1	0	2	0
531	0	0	1	1	1	1	1	2	0	1	0	0	0	0	0	0	1	0	2	0	2	0	1	1	1	1	2	0	2	2	0	1	2	1	0	2	1	0	0	0	0	2	2	0	1	1	0	0	0
532	0	0	2	0	0	1	2	2	1	1	1	1	1	0	0	0	0	0	0	1	1	0	1	1	0	1	1	1	2	2	1	1	2	0	0	0	2	0	0	1	0	1	1	0	1	1	0	1	0
533	1	0	0	0	0	0	1	2	0	0	1	1	1	0	0	0	1	1	1	1	2	0	0	2	0	0	1	1	2	1	2	1	0	2	0	2	2	0	0	2	0	0	0	1	1	1	0	1	0
534	0	0	1	0	0	0	0	0	2	2	0	1	1	0	0	0	1	0	1	1	1	0	0	2	0	1	1	0	2	2	0	2	2	1	0	2	0	0	0	0	0	1	2	0	0	0	0	0	0
535	0	0	1	0	1	0	1	2	1	1	0	0	1	0	0	0	2	2	1	0	1	1	0	2	0	0	1	0	1	1	1	1	2	2	0	2	2	0	0	1	0	0	0	0	0	0	0	0	0
536	0	0	0	0	0	0	1	2	1	1	0	0	0	0	0	0	1	0	1	0	1	0	1	1	0	0	1	1	2	2	1	1	1	1	1	2	2	0	1	0	2	0	0	1	0	0	0	0	0
537	0	0	1	0	1	0	1	2	1	1	0	1	2	0	0	0	1	1	2	0	2	1	0	2	0	2	1	1	2	1	1	0	1	2	1	2	1	0	0	0	0	0	2	0	1	0	1	1	0
538	0	0	0	0	0	0	1	2	0	0	1	0	0	0	0	0	0	0	1	1	1	1	2	0	1	0	2	0	2	2	1	0	1	1	0	2	2	1	1	1	0	1	1	0	1	1	0	0	0
539	1	0	2	0	0	1	1	1	1	1	1	0	2	0	0	0	2	2	1	1	2	0	0	2	0	1	1	1	2	2	0	0	1	1	0	2	1	0	0	0	0	0	1	0	1	0	1	0	1
540	1	0	1	0	0	1	0	0	2	2	0	0	1	0	0	0	1	1	2	0	2	1	0	2	0	0	1	0	2	2	0	0	2	2	0	2	2	0	0	2	1	1	1	0	0	0	0	1	0
541	1	0	2	0	0	0	2	2	0	1	0	0	1	0	0	0	1	1	1	1	2	0	0	2	0	0	2	0	2	2	0	0	1	1	0	1	0	0	0	1	0	1	1	0	1	1	0	0	0
542	0	0	2	0	0	0	1	2	0	0	1	0	1	1	1	1	0	0	0	1	0	0	0	2	0	1	2	0	2	2	2	1	1	2	1	2	1	0	0	2	0	1	1	0	1	0	0	0	1
543	1	0	2	0	0	0	1	1	1	1	1	0	1	0	0	1	1	1	1	0	2	1	0	2	0	1	1	1	2	2	1	1	2	2	1	2	1	0	0	0	0	1	1	0	0	2	0	0	0
544	1	0	2	0	0	0	2	2	0	1	0	1	1	1	1	1	1	1	0	1	1	0	1	1	0	0	1	0	2	2	0	1	2	0	0	0	2	0	0	1	0	1	1	0	1	1	0	1	0
545	0	0	2	0	0	0	1	1	1	1	0	0	1	0	0	0	0	0	0	1	0	0	0	2	0	1	1	0	1	2	1	0	2	1	0	1	1	0	0	0	0	0	1	0	1	0	0	0	0
546	1	0	2	0	0	0	1	2	0	1	0	1	2	0	0	0	0	0	1	1	1	0	0	2	0	1	0	0	2	2	0	1	1	0	0	1	0	0	0	0	0	2	2	0	1	1	0	0	0
547	1	0	1	0	0	0	2	2	1	1	1	0	0	0	0	0	1	0	1	2	1	0	1	1	2	2	1	0	1	1	1	2	2	0	0	1	1	0	0	0	0	1	0	0	0	0	1	0	1
548	0	1	1	0	0	0	1	1	0	1	0	1	1	0	0	0	2	2	2	1	2	0	0	2	0	2	1	1	2	2	0	1	1	2	1	2	0	0	0	0	0	0	1	0	0	1	0	0	0
549	0	0	1	0	0	0	1	1	1	1	1	0	1	0	0	0	0	0	2	0	1	0	0	2	0	1	2	1	2	2	1	1	0	1	0	1	2	0	0	2	0	0	0	2	0	2	0	0	0
550	1	0	2	0	0	0	1	1	1	1	1	0	0	0	0	0	1	1	1	2	1	1	0	2	0	1	1	1	2	2	0	1	2	2	0	2	1	0	0	1	0	0	0	0	0	0	0	1	0
551	0	0	2	0	0	0	2	2	0	0	2	0	0	0	0	0	0	0	0	1	0	0	0	2	0	1	0	0	2	2	0	1	2	1	0	2	1	1	1	0	0	0	0	0	0	0	0	0	1
552	0	0	2	0	0	0	1	2	0	1	0	0	0	0	0	0	1	1	1	1	1	1	0	2	0	0	2	1	2	1	0	1	1	2	2	2	1	0	0	0	1	0	2	0	1	0	0	1	0
553	0	0	0	0	0	0	0	0	2	2	0	1	0	0	0	0	1	1	1	1	1	0	0	2	0	0	1	1	1	1	1	0	1	2	1	2	0	0	0	1	0	1	1	0	0	0	0	0	0
554	1	0	1	0	0	0	0	1	1	1	1	0	0	0	0	0	2	2	1	1	2	1	0	2	0	0	2	0	2	2	0	1	2	2	1	2	2	0	0	2	0	0	0	0	0	0	0	1	0
555	0	0	1	0	0	0	2	2	0	0	1	2	2	1	1	1	1	1	0	0	0	1	0	2	0	1	2	0	2	2	1	1	1	1	0	2	2	0	0	0	0	0	0	1	1	1	0	0	0
556	1	0	1	0	0	0	2	2	0	0	0	2	2	1	1	1	2	1	1	0	2	1	0	2	0	0	1	0	2	2	0	2	1	1	0	1	2	0	0	0	0	1	1	0	1	0	1	0	0
557	1	0	1	0	0	0	1	2	0	0	0	0	0	0	0	0	1	0	2	0	2	1	0	2	0	1	2	0	2	2	0	0	1	2	0	1	1	1	0	0	0	0	2	0	1	1	0	0	0
558	1	0	0	0	0	0	1	1	0	0	0	0	1	0	0	0	1	1	1	1	1	1	1	1	1	0	2	1	2	2	0	1	2	1	0	1	1	0	0	2	0	0	0	0	0	0	0	1	0
559	0	0	2	0	1	0	0	0	2	2	0	0	1	0	0	0	2	0	2	1	2	1	1	1	1	2	2	1	2	2	1	1	1	2	2	2	2	0	0	0	0	0	1	1	2	0	0	0	0
560	1	0	1	0	0	0	1	1	1	1	0	0	0	0	0	0	0	0	2	1	2	0	1	1	0	0	2	2	2	2	1	0	0	2	0	2	1	0	0	0	1	0	1	0	0	1	0	1	0
561	0	0	1	0	0	0	1	1	0	2	0	0	1	0	0	0	2	0	1	0	2	0	0	2	0	1	2	1	2	2	2	1	2	1	0	2	1	0	0	0	0	1	0	0	0	0	0	0	0
562	0	0	2	0	0	0	1	1	2	2	0	0	1	0	0	0	0	0	1	1	1	0	0	2	0	1	1	1	1	1	2	1	1	1	1	1	2	0	0	1	0	1	1	0	1	1	0	0	0
563	0	0	1	0	0	0	1	1	1	1	1	1	2	0	0	0	0	0	0	2	0	0	0	2	0	1	0	1	1	1	1	1	1	2	1	2	1	0	0	0	0	0	1	0	0	0	0	0	0
564	0	0	1	0	0	0	1	1	0	0	1	0	0	0	0	0	1	0	1	0	1	1	0	2	1	0	1	0	2	2	1	0	1	2	0	2	1	0	0	0	0	0	0	0	0	0	0	0	1
565	1	0	2	0	0	0	2	2	0	0	1	0	0	0	0	0	0	1	2	0	2	0	0	2	0	2	1	0	2	1	0	0	2	1	0	2	1	0	0	0	0	0	1	1	1	0	0	0	0
566	1	0	2	0	0	0	2	2	0	1	1	1	1	0	0	0	0	0	2	0	1	1	1	1	0	0	2	0	2	2	1	0	2	1	1	1	2	0	0	2	0	1	1	0	1	1	0	0	0
567	1	0	1	0	0	0	2	2	1	1	0	0	0	0	0	0	1	0	2	0	2	0	0	2	0	2	1	1	1	1	2	1	1	2	0	2	2	0	0	1	1	0	0	1	0	0	0	1	0
568	1	0	1	1	1	1	1	2	0	0	1	0	1	0	0	1	2	2	2	0	2	0	0	2	0	0	1	1	2	2	1	0	1	0	0	2	1	0	0	0	0	0	0	0	0	0	1	0	1
569	1	0	1	0	0	0	1	1	1	1	1	1	1	0	0	0	0	0	1	0	1	1	0	2	0	1	2	0	2	2	0	0	1	1	0	2	2	0	0	2	0	0	0	0	0	0	0	1	0
570	0	0	1	0	0	0	2	2	0	0	0	0	0	0	0	0	2	0	2	0	2	0	0	2	0	1	2	1	2	2	1	1	2	1	0	2	1	0	0	1	0	1	1	1	1	2	0	0	0
571	1	0	2	0	0	0	1	1	1	1	0	1	2	0	0	0	2	0	2	0	2	1	0	2	0	1	2	0	2	2	0	1	1	1	1	1	2	1	1	0	1	1	0	0	0	0	0	0	1
572	0	0	1	0	0	0	1	1	1	1	1	0	1	0	0	0	1	1	1	1	1	0	0	2	0	1	1	1	2	2	0	0	2	1	0	2	1	0	0	2	0	0	2	0	0	0	0	0	0
573	1	1	1	0	0	1	1	1	0	0	1	1	1	0	0	0	1	1	2	1	2	1	0	2	0	0	2	0	2	1	0	1	1	2	1	2	1	0	0	1	0	0	1	0	0	1	1	0	0
574	1	0	1	0	0	1	1	1	1	1	1	0	0	0	0	0	2	1	2	0	2	0	0	2	0	1	1	0	2	2	0	0	0	0	0	2	0	0	0	1	0	1	1	0	1	1	0	0	0
575	0	0	2	0	0	0	1	1	0	0	2	0	1	0	0	0	2	2	0	2	2	0	0	2	0	2	1	0	2	2	1	0	2	1	0	2	1	0	0	0	0	0	1	1	1	0	1	0	1
576	0	0	0	0	0	0	0	0	2	2	0	0	0	0	0	0	1	0	2	0	2	0	1	1	0	1	2	2	2	2	1	0	1	1	0	2	1	0	0	0	0	0	1	0	0	1	1	1	0
577	1	0	1	0	0	1	1	1	1	1	0	1	2	0	0	0	0	0	1	0	0	0	0	2	0	1	0	1	2	2	1	1	2	0	0	2	1	0	0	0	0	1	1	0	1	1	1	0	0
578	0	0	0	0	0	0	1	2	0	0	1	0	0	0	0	0	1	0	2	0	2	1	0	2	0	2	0	1	1	1	1	2	2	0	0	1	0	0	0	0	0	0	0	0	1	1	0	1	0
579	0	0	2	0	0	0	2	2	0	1	1	0	0	0	0	0	2	0	1	1	1	0	0	2	0	1	1	0	2	2	0	2	1	1	0	2	1	0	0	0	0	0	0	0	0	0	0	0	0
580	0	0	1	0	0	0	2	2	0	1	0	1	1	0	0	0	1	1	1	1	2	0	1	1	1	0	1	0	2	2	0	0	2	1	1	1	2	0	0	2	1	1	1	0	1	2	1	0	0
581	0	0	1	0	0	0	1	1	1	2	0	1	2	0	0	0	1	0	1	0	1	0	1	1	0	2	2	0	2	2	2	1	1	2	0	2	1	0	0	2	0	0	0	0	0	0	0	0	0
582	0	0	1	0	0	0	0	1	1	1	0	0	0	0	0	0	1	0	1	0	1	1	0	2	0	0	1	1	2	2	0	0	1	0	0	0	1	0	0	1	0	0	0	0	0	0	0	0	0
583	1	0	1	0	0	0	2	2	0	1	0	1	1	0	0	0	2	2	1	1	1	0	0	2	1	1	2	0	2	2	0	1	2	1	0	1	1	1	0	0	0	0	1	1	2	0	0	1	0
584	1	0	1	0	0	0	0	1	0	0	1	1	1	0	0	0	2	1	0	1	1	0	0	2	0	1	1	1	1	1	2	1	2	0	0	0	0	0	0	0	0	0	1	0	1	1	0	0	1
585	1	0	2	0	0	0	1	1	0	0	0	1	1	0	0	0	1	0	1	1	1	0	0	2	1	1	1	0	2	2	0	2	2	0	0	1	1	1	1	0	0	0	0	0	0	0	0	1	0
586	0	0	2	0	0	1	1	1	1	1	1	0	0	0	0	0	1	1	1	1	1	0	1	1	0	1	1	0	1	1	2	1	2	1	1	2	0	0	0	1	0	0	0	0	0	0	1	0	1
587	1	0	1	0	0	0	2	2	0	0	1	0	1	0	0	0	1	1	1	1	1	1	1	1	1	0	2	0	2	2	1	0	0	2	0	1	0	0	0	0	0	0	0	0	0	0	0	0	0
588	0	0	0	0	0	0	2	2	2	2	0	0	0	0	0	0	1	0	2	0	2	0	1	1	1	2	1	1	2	2	0	0	1	2	0	2	0	0	0	0	1	0	0	0	0	1	0	0	1
589	1	0	2	0	0	0	1	2	0	0	1	0	1	0	0	0	1	1	1	1	1	1	1	1	1	0	2	1	2	2	1	1	1	1	1	1	1	0	0	0	0	0	0	0	0	0	1	0	0
590	0	0	0	0	0	0	0	1	1	1	0	0	0	0	0	0	1	1	2	0	2	0	1	1	0	2	0	2	1	1	2	0	1	1	0	1	1	0	0	1	0	0	0	0	0	1	0	0	1
591	1	0	2	0	0	0	1	2	1	1	0	0	2	0	0	0	1	0	1	0	1	1	1	1	0	1	0	1	2	2	1	0	1	1	0	1	1	0	0	1	1	0	0	1	1	1	0	1	0
592	1	0	0	0	0	0	2	2	0	1	0	0	0	0	0	0	1	0	1	1	2	1	0	2	0	1	1	0	1	1	0	1	1	2	1	2	1	0	0	0	0	0	0	0	0	0	0	0	0
593	0	0	1	0	0	0	2	2	0	1	1	1	1	0	0	1	2	0	1	1	1	0	0	2	2	1	1	0	2	2	0	0	1	2	1	2	1	0	0	0	0	0	1	0	1	0	0	0	0
594	1	0	1	1	1	1	1	1	2	2	0	0	0	0	0	0	0	0	1	1	2	0	0	2	1	1	1	1	2	2	0	2	2	1	1	2	0	0	0	0	0	1	1	0	1	1	0	0	0
595	1	0	0	0	0	0	2	2	0	0	2	0	1	0	0	0	0	0	0	1	1	1	0	2	0	0	1	0	1	1	1	1	2	1	0	2	1	0	0	1	0	0	0	0	0	1	0	0	0
596	0	0	2	0	0	0	2	2	0	0	2	1	2	0	0	1	2	0	2	0	2	0	0	2	0	0	1	0	2	2	0	2	2	2	1	2	1	1	1	0	0	1	1	0	1	0	0	1	0
597	0	0	2	0	0	1	1	2	1	2	0	0	1	0	0	0	2	1	1	1	1	0	0	2	0	2	2	1	1	1	2	2	1	1	0	1	1	0	0	0	0	0	1	0	1	0	0	1	1
598	0	0	1	1	1	1	1	2	0	0	1	0	0	0	0	0	1	1	1	1	0	2	0	2	0	0	1	0	1	1	2	1	1	2	2	2	1	0	0	1	0	0	0	2	0	0	0	0	0
599	1	0	1	0	0	0	2	2	1	1	0	0	0	0	0	0	2	0	2	1	2	0	1	1	1	1	2	1	2	2	2	0	0	2	1	2	2	0	0	0	1	0	0	0	0	0	0	0	1
600	1	0	2	0	0	1	0	0	2	2	0	1	2	0	0	0	2	2	1	1	2	1	0	2	0	1	1	0	2	2	0	2	2	0	0	1	2	0	0	2	0	0	0	1	0	0	0	1	1
601	0	0	1	0	0	0	2	2	0	0	1	0	1	0	0	0	1	0	1	0	1	0	0	2	0	0	1	0	2	2	0	0	2	2	2	2	2	1	1	1	0	0	0	0	0	0	0	1	0
602	1	0	1	0	0	0	0	0	1	1	2	0	1	0	0	0	0	0	0	1	0	1	0	2	0	2	2	0	2	2	1	1	1	2	0	2	1	0	0	1	0	0	0	0	1	0	0	0	1
603	1	1	1	0	0	0	1	1	0	0	0	1	1	0	0	0	2	2	2	1	2	0	0	2	0	1	1	0	2	2	0	0	1	0	0	2	1	0	0	0	0	0	0	0	0	0	0	0	0
604	0	0	1	0	0	0	1	2	0	0	1	1	1	0	0	0	0	0	0	0	0	0	0	2	0	0	2	0	2	2	1	1	2	0	0	2	2	0	0	1	1	0	1	0	1	0	0	0	0
605	0	1	1	0	0	0	1	1	1	1	2	0	0	0	0	0	2	0	2	0	2	1	0	2	0	2	1	1	0	0	2	0	2	0	0	1	2	0	0	2	0	0	1	0	1	0	0	0	1
606	1	0	1	0	0	1	1	1	2	2	0	2	2	0	0	0	1	1	1	1	1	0	0	2	0	1	2	0	2	2	1	0	0	2	0	2	0	0	0	1	0	0	0	1	0	0	0	0	0
607	0	0	2	0	0	1	1	2	0	0	1	0	0	0	0	0	1	0	2	0	2	0	1	1	0	0	1	1	1	1	1	1	0	2	0	2	0	0	0	0	0	0	1	0	1	0	0	0	0
608	0	1	1	0	0	0	1	2	0	1	0	0	0	0	0	0	2	2	0	2	2	0	0	2	0	1	2	0	2	1	0	1	1	0	0	1	1	1	1	0	0	0	1	0	1	1	0	0	0
609	0	1	1	0	0	1	1	1	0	0	1	1	1	0	0	0	2	0	1	1	2	0	0	2	1	1	2	0	2	2	0	1	1	1	0	2	2	1	1	1	0	1	0	0	1	1	0	0	0
610	0	0	1	0	0	0	1	1	1	1	0	0	0	0	0	0	2	2	1	1	2	0	0	2	0	1	2	0	2	2	2	2	2	2	1	2	2	0	0	2	0	0	0	0	0	0	0	1	1
611	1	0	1	0	0	0	2	2	0	1	0	0	0	0	0	0	1	1	1	1	2	0	0	2	0	1	1	1	2	2	0	0	0	1	0	1	1	0	0	0	0	1	1	0	1	1	0	0	0
612	0	0	2	0	0	0	2	2	1	1	0	1	1	0	0	0	2	2	2	0	1	0	0	2	0	1	2	0	2	2	0	0	0	2	2	2	1	0	0	1	0	0	0	0	0	0	1	0	0
613	0	0	1	0	0	0	2	2	0	1	1	0	0	0	0	0	1	1	0	1	1	0	0	2	0	0	1	0	1	1	1	0	0	2	1	2	1	1	0	0	0	0	2	0	1	0	0	0	0
614	1	0	1	0	0	0	2	2	0	0	1	1	1	0	0	0	2	2	0	2	0	0	0	2	0	1	1	0	2	1	0	2	2	1	1	2	1	0	0	0	0	0	2	0	0	0	0	0	0
615	0	0	1	0	0	0	1	1	0	0	0	0	1	0	0	0	0	1	2	0	2	0	0	2	0	2	2	0	2	2	1	1	1	1	0	1	1	0	0	0	0	0	0	1	1	1	0	0	2
616	1	0	2	0	0	1	0	0	2	2	0	0	0	0	0	0	1	1	1	2	1	1	1	1	1	1	1	1	2	2	0	0	1	1	0	2	1	0	0	1	1	0	1	0	1	0	0	0	0
617	1	0	1	0	0	0	2	2	1	1	1	0	0	0	0	0	2	2	2	0	1	0	2	0	0	1	0	1	1	1	1	0	1	0	0	1	2	0	0	1	0	0	1	0	0	1	0	0	1
618	1	0	2	0	0	2	1	1	1	1	1	0	1	0	0	0	2	0	2	0	2	0	0	2	0	2	2	0	2	1	1	0	1	2	0	2	1	0	0	0	0	0	0	0	0	1	0	1	0
619	1	0	1	0	0	0	2	2	0	1	0	0	0	0	0	0	2	0	1	0	2	0	0	2	0	1	2	1	2	2	2	0	0	2	1	2	2	0	0	2	0	0	0	0	0	0	0	0	1
620	1	0	2	0	0	0	2	2	0	1	0	1	1	0	0	0	2	1	2	0	2	1	0	2	0	2	1	1	2	2	2	1	1	0	0	1	2	0	0	0	0	0	0	0	0	1	0	0	1
621	1	0	0	0	0	0	0	0	1	1	1	0	1	0	0	0	1	1	1	1	1	2	1	1	1	1	2	0	2	2	0	1	2	1	0	2	1	0	0	1	0	0	1	0	0	1	0	0	2
622	1	1	2	0	0	1	1	1	0	1	0	0	0	0	0	0	1	1	2	0	2	1	0	2	0	1	1	1	2	2	1	1	2	0	0	2	1	0	0	1	0	0	0	0	0	0	0	1	0
623	1	0	2	0	0	0	1	1	2	2	0	1	1	0	0	1	1	1	2	0	2	0	0	2	0	0	2	0	2	1	0	2	2	0	0	0	2	0	0	0	1	1	1	0	0	0	0	0	1
624	0	0	0	0	0	0	1	1	1	1	0	0	0	0	0	0	1	1	2	0	1	1	0	2	0	2	1	0	2	1	1	2	1	0	0	0	1	0	0	0	0	1	1	0	1	1	0	0	1
625	1	0	0	0	0	0	2	2	0	0	1	1	2	0	0	1	0	0	0	1	0	1	1	1	1	0	1	0	2	2	1	1	0	1	0	2	1	1	1	0	0	0	1	0	1	1	0	0	1
626	1	0	1	1	1	2	1	2	0	1	0	0	0	0	0	0	0	0	0	1	0	0	0	2	0	1	1	0	2	2	0	0	1	2	0	2	1	0	0	0	0	1	0	0	0	1	0	1	0
627	1	0	1	0	0	0	2	2	0	0	1	0	1	0	0	0	1	1	1	1	2	1	0	2	0	1	1	0	2	2	1	1	1	2	0	2	1	0	0	0	0	0	0	0	0	0	0	0	0
628	1	0	1	0	0	1	1	1	1	1	2	1	2	0	0	0	1	0	0	1	1	1	0	2	0	2	0	1	2	2	1	0	2	2	2	2	2	0	0	1	0	0	0	0	0	1	0	1	0
629	1	0	0	0	0	0	0	2	0	0	1	0	0	0	0	0	1	0	2	1	2	1	1	1	1	1	1	1	2	2	2	1	2	0	0	0	2	0	0	1	0	0	0	0	0	0	0	0	0
630	0	0	2	0	0	0	1	1	0	0	0	0	1	0	0	0	0	0	2	0	2	1	0	2	0	1	1	0	2	2	0	0	1	1	0	1	0	0	0	0	0	0	0	0	0	0	0	0	2
631	0	0	2	0	0	0	1	2	0	0	1	1	1	1	1	1	1	1	1	1	1	1	0	2	0	1	2	0	2	2	0	0	2	2	2	2	1	0	0	0	1	0	1	0	1	0	0	0	1
632	0	0	1	0	0	0	0	0	2	2	0	0	0	0	0	0	1	1	0	0	0	0	0	2	0	1	2	1	2	2	1	0	1	0	0	2	2	0	0	0	1	0	0	0	0	0	1	0	0
633	0	0	2	0	0	0	0	1	1	1	0	0	0	0	0	0	1	0	2	1	2	1	1	1	1	0	1	1	2	1	1	1	1	2	0	2	1	1	1	0	1	0	0	0	0	0	0	0	0
634	0	0	2	0	0	1	0	0	2	2	0	0	1	0	0	0	2	0	1	1	2	0	1	1	0	1	2	2	2	2	0	0	0	1	1	2	2	1	1	0	0	1	1	0	2	2	0	0	1
635	0	0	2	0	0	0	0	2	0	0	1	0	0	0	0	0	1	2	1	1	2	0	1	1	1	0	1	0	2	2	0	0	2	1	0	2	1	1	0	1	0	1	2	0	1	1	0	0	0
636	1	0	1	0	0	0	2	2	0	0	2	0	1	1	1	1	1	1	0	0	1	0	0	2	0	1	2	0	2	2	1	0	1	2	0	2	1	0	0	0	0	0	1	0	1	0	0	0	0
637	1	0	0	0	0	1	1	1	2	2	0	0	1	0	0	1	1	0	0	1	2	1	0	2	0	1	1	1	2	2	0	1	1	2	1	2	2	0	0	1	1	2	2	0	0	1	0	0	0
638	1	0	1	0	0	0	2	2	0	0	0	0	1	0	0	0	2	1	2	0	2	0	1	1	0	1	1	1	2	2	0	1	2	1	0	1	2	0	0	1	0	1	1	0	0	0	0	0	0
639	1	0	1	0	0	0	2	2	1	1	1	0	1	0	0	0	2	2	1	1	2	2	1	1	1	1	1	0	2	2	1	0	1	2	0	2	1	0	0	0	1	1	1	0	0	0	0	1	0
640	0	0	1	0	0	0	2	2	0	0	1	1	2	0	0	1	2	1	2	1	2	1	0	2	0	0	0	2	1	2	2	0	1	1	0	1	1	0	0	1	0	1	1	0	1	2	0	0	0
641	0	0	1	0	0	0	2	2	0	0	0	0	0	0	0	0	2	2	1	1	2	1	1	1	1	0	2	0	2	1	0	0	1	0	0	1	1	0	0	0	0	1	0	0	0	1	0	0	0
642	0	0	2	0	0	2	1	1	1	1	0	0	0	0	0	0	2	1	1	0	2	0	0	2	0	1	2	1	1	1	1	0	2	2	0	2	1	1	1	0	0	0	1	0	1	0	0	0	0
643	1	0	1	0	0	0	2	2	0	1	0	0	1	0	0	0	0	0	0	0	0	1	1	2	0	0	1	1	1	0	1	1	2	0	0	1	2	0	0	1	0	0	0	0	0	0	0	0	0
644	0	0	1	0	0	0	1	1	1	1	0	0	0	0	0	0	1	1	2	1	2	0	0	2	1	1	2	0	2	2	0	0	2	2	0	2	1	0	0	0	0	2	2	0	0	1	0	0	0
645	0	0	1	0	0	0	2	2	0	1	0	0	0	0	0	0	2	2	2	1	2	1	0	2	0	2	1	2	2	2	0	0	1	1	0	1	0	0	0	0	0	0	1	1	1	0	0	0	0
646	0	0	1	0	0	0	0	0	2	2	0	0	0	0	0	0	0	0	1	0	2	1	0	2	0	1	1	0	1	1	1	1	1	1	1	1	2	0	0	2	0	1	1	0	1	1	0	0	0
647	0	0	1	0	0	0	2	2	0	1	1	0	0	0	0	0	0	0	0	1	1	0	0	2	0	2	2	0	2	2	2	1	1	0	0	1	1	0	0	0	0	1	1	0	0	0	0	0	0
648	1	0	1	0	0	0	0	1	0	0	0	1	2	0	0	0	1	1	1	0	2	0	0	2	0	0	2	2	2	2	1	0	1	1	0	2	1	1	1	0	0	1	1	0	0	0	0	0	1
649	0	0	1	0	0	1	1	1	1	1	0	0	0	0	0	0	1	1	2	0	2	1	0	2	0	1	0	1	2	2	1	0	0	2	0	2	2	0	0	1	0	1	1	0	0	2	0	0	0
650	1	0	1	0	0	0	1	1	1	2	0	0	1	0	0	1	2	0	2	0	2	1	1	1	1	0	0	0	2	2	0	0	0	0	0	2	0	0	0	0	0	0	0	0	0	1	0	0	0
651	1	0	2	0	0	0	1	1	1	1	1	0	2	0	0	0	1	1	1	0	2	0	0	2	0	1	1	1	2	2	1	0	0	2	2	2	1	0	0	0	0	1	1	0	1	1	0	0	1
652	1	0	1	0	0	1	0	1	1	1	1	1	2	0	0	0	1	1	0	1	0	0	0	2	1	0	0	1	2	2	1	2	2	1	1	2	2	0	0	0	0	1	1	0	0	2	0	2	0
653	1	0	1	0	0	0	2	2	0	1	0	0	1	0	0	0	2	1	2	0	2	0	0	2	1	0	1	2	1	1	2	1	0	1	0	2	2	0	0	2	1	1	1	0	1	1	1	1	0
654	1	0	1	1	1	2	2	2	1	1	1	0	0	0	0	0	1	1	1	1	0	0	0	2	0	1	2	0	2	2	1	0	0	2	2	2	1	0	0	0	0	1	1	0	1	2	0	1	1
655	0	0	2	0	0	0	1	1	0	2	0	0	0	0	0	0	1	1	1	1	2	0	1	1	0	2	0	1	1	1	1	0	0	1	0	1	1	0	0	0	0	0	2	0	0	1	0	0	0
656	0	0	2	0	0	0	0	0	2	2	0	0	0	0	0	0	1	1	1	0	1	1	0	2	0	1	2	0	2	2	1	0	1	1	0	1	2	0	0	1	0	0	1	0	0	1	2	0	0
657	1	0	1	0	0	0	0	0	2	2	0	0	0	0	0	0	1	1	1	1	1	0	0	2	0	1	1	0	2	2	0	0	0	2	0	2	0	0	0	0	0	0	0	0	1	1	0	0	0
658	1	0	1	0	0	0	0	0	2	2	0	0	0	0	0	0	2	1	2	0	2	0	0	2	1	2	2	2	2	2	1	0	2	1	1	1	2	0	1	1	1	0	0	1	0	0	0	0	0
659	1	0	1	0	0	1	1	2	1	1	0	1	1	0	0	0	2	1	2	1	2	0	1	1	1	2	1	0	2	2	1	0	2	2	0	2	1	0	0	0	0	1	0	0	0	1	0	0	0
660	0	0	2	0	0	0	1	1	1	1	0	1	0	0	0	0	2	1	2	0	2	0	1	1	1	0	1	1	2	2	2	1	0	1	0	1	1	0	0	0	0	0	0	0	0	0	0	0	0
661	0	0	1	0	0	0	1	2	0	1	0	0	0	0	0	0	1	0	2	0	2	1	1	1	0	0	2	0	1	1	1	1	1	2	1	2	1	0	0	2	0	0	0	0	0	0	0	0	0
662	1	0	1	0	0	0	1	1	1	1	0	1	1	0	0	0	1	1	1	0	2	0	0	2	0	0	1	1	1	1	2	0	0	2	0	2	2	0	0	1	0	0	0	0	0	0	0	0	2
663	0	0	1	0	0	0	0	1	0	0	1	0	2	1	1	1	2	0	2	1	2	1	0	2	0	0	1	1	2	2	1	1	0	1	0	1	1	0	0	1	0	0	0	0	0	0	0	0	0
664	0	0	1	0	0	0	1	2	0	0	0	0	2	0	0	0	2	1	1	1	2	0	1	1	0	1	1	1	2	1	2	1	1	1	0	1	2	0	0	1	0	0	2	0	1	0	0	0	1
665	1	0	0	0	0	0	2	2	0	1	0	0	0	0	0	0	1	0	1	1	2	1	1	1	0	0	1	0	2	2	1	1	1	1	0	1	2	0	0	1	0	0	0	0	0	1	0	1	0
666	0	0	2	0	0	0	1	1	1	1	1	0	1	0	0	0	1	0	2	1	2	0	0	2	0	2	0	1	2	2	1	1	2	1	0	2	1	0	0	2	0	0	0	0	0	0	0	0	0
667	0	0	1	0	0	0	2	2	1	1	1	0	0	0	0	0	0	0	1	1	2	0	0	2	1	1	2	0	2	1	0	1	1	1	1	1	1	0	0	0	0	0	0	0	0	0	0	0	0
668	0	0	1	0	0	0	2	2	0	0	0	0	1	0	0	0	1	0	2	0	2	0	0	2	0	1	0	2	1	1	2	1	1	0	0	0	2	0	0	1	0	1	1	0	1	0	0	0	0
669	0	0	2	0	0	0	2	2	0	0	1	0	1	0	0	0	2	0	2	0	2	0	1	1	1	0	1	1	0	0	2	1	2	0	0	0	2	0	0	1	0	1	0	0	0	1	0	1	0
670	0	0	1	0	0	0	2	2	0	0	0	0	0	0	0	0	0	0	1	1	2	0	1	1	2	2	2	0	2	2	1	2	2	0	0	0	1	0	0	1	1	0	0	1	0	0	0	0	0
671	0	0	2	0	0	0	1	1	1	1	2	0	0	0	0	0	2	2	1	1	1	0	0	2	1	2	1	0	2	2	0	0	1	2	1	2	2	0	0	0	1	0	0	0	0	0	0	1	0
672	0	0	1	0	0	0	1	1	2	2	0	0	0	0	0	0	1	0	2	1	2	1	0	2	0	1	1	0	2	2	0	1	2	2	0	2	1	0	0	1	0	1	0	0	2	0	0	0	1
673	0	0	0	0	0	0	2	2	0	1	0	0	0	0	0	0	1	0	1	1	1	0	0	2	1	0	0	2	0	0	2	1	1	2	1	2	0	0	0	0	0	0	1	0	0	0	0	0	0
674	1	0	0	0	0	0	2	2	1	1	0	0	0	0	0	0	0	0	0	1	2	0	0	2	1	0	1	0	2	2	0	1	1	0	0	1	1	0	0	0	0	0	1	0	0	1	0	0	0
675	0	0	0	0	0	0	1	2	0	0	1	0	0	0	0	0	1	0	1	2	1	0	0	2	1	2	1	1	2	2	2	0	0	2	0	2	1	0	0	1	0	1	1	0	1	1	0	0	0
676	1	0	1	0	0	0	1	1	0	0	0	0	0	0	0	0	2	1	1	0	2	0	0	2	0	1	2	0	2	2	1	1	1	1	0	2	0	0	0	0	0	0	0	0	0	0	1	0	0
677	0	0	2	0	0	0	0	1	1	1	0	0	0	0	0	0	2	2	1	1	2	2	1	1	1	1	2	1	2	2	1	0	0	2	0	2	2	0	0	1	1	0	0	0	1	0	0	0	0
678	1	0	0	0	0	0	2	2	0	0	0	0	1	0	0	0	0	0	1	1	2	0	1	1	1	1	2	0	2	2	1	0	1	2	0	2	1	0	0	1	0	0	0	0	0	2	0	0	0
679	1	0	1	0	0	1	1	1	0	0	0	1	2	0	0	0	0	0	1	0	1	0	0	2	0	0	1	0	2	2	0	0	1	2	1	2	0	0	0	0	0	1	0	0	0	0	0	0	0
680	0	0	1	0	0	1	2	2	1	1	1	0	1	0	0	0	1	1	1	0	1	0	0	2	0	1	2	0	2	1	1	0	2	0	0	1	1	0	0	0	0	0	0	0	1	0	0	0	0
681	1	1	2	0	0	1	2	2	1	1	1	0	0	0	0	0	2	2	0	2	0	1	0	2	0	0	1	1	0	0	2	1	2	1	0	2	0	0	0	0	0	1	1	0	2	0	1	0	0
682	1	0	2	0	0	0	2	2	0	1	1	1	1	0	0	1	2	2	1	1	2	0	0	2	0	1	2	1	2	2	1	1	2	0	0	1	1	0	0	0	0	1	1	0	1	0	0	0	1
683	1	0	2	0	0	1	1	1	1	1	1	1	1	0	0	0	0	0	2	1	2	0	0	2	1	1	2	0	2	1	1	1	1	2	0	2	0	0	0	0	0	1	0	0	0	0	0	0	0
684	0	0	2	0	0	0	1	1	1	1	0	1	2	0	0	0	0	0	1	0	1	0	0	2	0	1	1	0	1	1	0	2	2	0	0	1	1	0	0	1	0	1	0	0	0	0	0	0	0
685	0	0	1	0	0	0	2	2	0	1	0	0	2	1	1	1	0	0	1	1	1	1	1	1	1	1	1	0	2	2	1	0	0	2	0	2	2	0	0	2	0	0	0	0	0	1	0	1	0
686	0	0	1	0	0	0	1	1	1	2	1	2	2	0	0	0	1	1	2	0	2	0	0	2	0	1	1	0	2	2	0	1	1	1	0	2	0	0	0	0	0	1	0	0	0	0	0	0	0
687	0	0	2	0	0	0	2	2	0	1	1	1	0	0	0	0	2	1	2	0	2	1	0	2	1	0	2	0	1	1	2	0	0	0	0	1	1	0	0	0	0	1	0	0	0	1	0	0	0
688	0	0	2	0	0	0	1	1	0	0	2	0	0	0	0	0	1	0	1	0	1	1	0	2	0	0	1	0	2	2	0	0	1	1	0	2	1	0	0	0	0	0	0	0	0	0	0	0	1
689	1	0	0	0	0	1	1	1	1	1	0	1	1	0	0	0	2	0	2	1	2	0	0	2	0	0	0	1	1	1	1	0	2	2	0	2	0	0	0	0	0	0	0	0	0	0	0	0	2
690	1	0	2	0	0	1	1	1	1	1	0	0	0	0	0	0	1	0	1	1	1	0	0	2	0	1	0	0	2	2	0	1	1	0	0	1	0	0	0	1	0	0	0	0	1	1	0	0	0
691	1	0	2	0	0	0	2	2	0	0	1	1	1	0	0	0	0	0	2	1	2	0	0	2	0	1	1	1	2	2	1	1	1	0	0	1	1	0	0	1	0	0	0	0	0	0	1	1	0
692	0	0	2	0	0	0	2	2	1	1	1	1	2	0	0	0	1	1	0	0	0	1	1	1	1	1	1	0	1	1	1	1	2	0	0	1	2	0	0	0	0	0	0	0	1	1	1	0	0
693	1	0	1	0	0	0	1	2	0	0	0	0	0	0	0	0	0	0	1	0	1	0	0	2	0	0	2	0	2	2	2	2	2	0	0	1	2	0	0	2	0	0	0	0	0	0	0	2	0
694	1	0	2	0	0	1	1	1	1	1	0	0	1	0	0	0	1	1	1	1	1	1	1	2	0	0	2	0	2	2	0	0	1	0	0	2	2	0	0	0	1	1	1	0	1	2	0	1	0
695	0	0	1	0	0	0	2	2	0	0	2	0	0	0	0	0	2	2	2	1	2	1	1	1	1	1	2	0	2	2	0	1	2	0	0	0	2	1	1	0	0	1	1	0	1	0	0	0	0
696	0	1	1	0	0	0	1	2	0	0	0	1	2	0	0	0	0	0	2	0	2	0	0	2	0	1	1	1	2	2	2	1	1	1	0	2	2	0	0	2	1	0	0	0	0	1	0	1	0
697	0	1	1	0	0	1	0	1	0	0	1	1	1	0	0	0	0	1	0	1	2	1	1	1	0	1	0	0	2	2	0	0	0	0	0	2	2	0	0	1	0	0	1	0	0	2	0	1	0
698	1	0	2	0	0	0	1	1	1	1	0	1	1	0	0	0	1	0	1	0	1	0	0	2	0	1	2	0	2	2	1	0	2	2	0	1	1	0	0	0	0	1	1	0	1	1	0	1	0
699	1	0	2	0	0	2	1	1	2	2	0	1	1	0	0	0	1	1	2	0	2	1	0	2	0	0	2	0	2	2	0	1	2	0	0	1	2	1	1	0	0	0	0	0	0	0	1	0	1
700	1	0	0	0	0	0	1	2	0	1	0	1	1	0	0	0	1	1	1	0	2	0	0	2	0	1	2	0	2	2	1	2	2	1	0	2	0	0	0	0	0	1	0	0	0	0	0	0	0
701	0	0	1	0	0	0	1	2	0	1	0	0	0	0	0	0	2	1	2	0	2	0	0	2	0	1	2	1	2	2	1	2	2	0	0	0	1	0	0	1	0	0	0	0	0	0	0	0	0
702	0	0	2	0	0	0	1	1	1	1	1	1	1	0	0	0	1	0	2	0	2	0	0	2	0	2	1	0	2	2	0	0	2	0	0	1	2	0	0	2	0	1	0	0	0	0	0	0	0
703	0	0	2	0	0	1	2	2	0	0	1	1	1	0	0	0	1	1	0	1	0	1	1	1	1	1	2	0	2	2	1	0	1	1	0	2	2	0	0	2	0	0	0	0	0	0	0	0	1
704	0	0	1	0	0	0	0	1	1	1	0	0	0	0	0	0	1	0	1	0	1	0	0	2	0	1	1	2	1	1	1	0	2	2	0	1	1	0	0	0	0	0	0	0	0	0	0	0	0
705	1	0	1	0	0	0	1	1	1	1	1	0	0	0	0	0	1	1	0	1	0	0	0	2	1	0	2	1	2	2	1	0	0	0	0	1	1	0	0	1	0	0	0	0	0	1	0	0	0
706	1	0	2	0	0	0	1	2	0	0	1	1	1	0	0	1	1	1	1	1	2	0	0	2	0	1	1	1	2	2	1	1	2	1	0	2	1	1	1	0	0	1	1	0	1	1	0	0	0
707	1	0	2	0	0	0	1	2	0	0	1	2	2	0	0	1	1	1	2	0	2	1	0	2	0	2	2	1	2	2	1	0	2	1	0	1	2	0	0	1	0	0	1	0	1	0	0	0	1
708	0	0	2	0	0	1	2	2	0	0	2	0	0	0	0	0	1	0	2	1	2	0	0	2	0	2	1	0	1	1	2	0	1	0	0	0	0	0	0	0	0	0	0	0	0	0	0	0	0
709	1	0	2	0	0	0	2	2	0	1	0	0	0	0	0	0	1	0	2	1	2	0	0	2	0	1	1	0	2	2	0	2	2	0	0	0	1	0	0	0	0	1	1	0	1	1	0	0	0
710	0	0	0	0	0	0	1	2	0	0	1	0	1	0	0	0	2	1	2	0	2	0	1	1	2	2	1	0	2	1	0	0	1	1	0	2	2	0	0	2	0	0	2	0	0	0	0	0	1
711	0	0	2	0	0	0	2	2	0	1	0	1	1	0	0	0	1	1	0	1	1	0	0	2	0	2	0	1	1	1	1	1	1	2	1	1	1	0	0	0	0	1	1	0	0	1	0	0	0
712	1	0	0	0	0	0	2	2	0	2	1	0	1	0	0	0	1	1	1	0	2	0	0	2	0	1	2	1	2	2	0	1	2	1	0	2	1	0	0	0	0	1	1	0	1	1	0	0	0
713	1	0	1	0	0	0	2	2	0	0	2	1	1	0	0	0	1	1	1	0	2	1	0	2	0	2	1	2	1	1	2	0	2	1	0	2	1	0	0	1	0	1	1	0	0	0	0	0	0
714	1	0	2	0	0	0	1	1	1	1	0	0	0	0	0	0	2	0	2	0	2	1	0	2	0	0	0	1	2	2	1	0	2	1	0	2	0	1	1	0	0	1	1	0	1	0	1	1	0
715	0	0	2	0	0	1	0	1	1	1	1	0	1	1	1	1	2	0	1	0	2	1	0	2	0	2	0	0	1	1	1	1	2	0	0	2	1	0	0	1	0	0	0	0	0	0	0	0	0
716	0	0	0	0	0	0	1	1	1	1	1	0	1	0	0	0	1	1	1	2	1	1	0	2	0	0	2	0	2	2	0	1	1	2	0	2	2	0	0	2	1	0	1	0	0	0	0	0	1
717	0	0	0	0	0	0	1	2	0	0	1	0	1	0	0	0	1	0	2	1	2	0	1	1	1	1	1	0	1	2	1	2	1	1	0	1	2	0	0	2	0	1	1	0	1	1	0	0	1
718	1	0	2	0	0	1	1	1	1	1	1	1	2	0	0	1	0	0	1	2	1	0	0	2	0	1	2	0	2	1	0	0	2	1	0	1	0	0	0	0	0	1	1	0	1	1	0	0	1
719	0	0	1	0	0	0	0	0	2	2	0	0	1	0	0	0	2	2	1	0	1	1	1	1	1	1	2	0	2	2	0	0	0	1	1	2	1	1	1	0	0	0	0	0	0	0	1	0	0
720	0	1	2	0	1	0	0	0	1	1	0	1	1	0	0	1	1	0	1	0	1	1	0	2	0	1	1	0	2	2	0	1	2	0	0	1	1	1	1	0	1	1	1	0	1	2	0	0	0
721	1	1	2	0	0	1	2	2	0	1	0	0	1	0	0	0	0	0	0	1	1	0	0	2	0	1	1	1	2	2	1	1	1	2	2	2	1	1	1	0	1	1	1	0	1	1	0	1	0
722	0	0	2	0	0	0	2	2	0	1	0	1	1	0	0	0	2	1	2	0	2	0	0	2	0	0	1	1	2	2	1	0	2	2	2	2	1	1	1	0	0	0	0	1	0	0	0	0	0
723	1	0	1	0	0	0	2	2	0	1	1	0	1	0	0	0	1	0	1	1	2	1	1	1	1	0	2	0	2	1	1	1	1	1	0	1	0	0	0	0	0	0	0	1	0	1	0	0	0
724	1	0	1	1	1	1	2	2	0	1	1	0	0	0	0	0	1	0	2	0	2	1	1	1	1	2	1	1	2	2	0	0	1	1	0	2	2	0	0	2	1	0	1	0	1	0	0	1	0
725	0	0	1	0	0	0	1	1	1	1	1	0	0	0	0	0	0	1	2	0	2	0	0	2	1	0	0	1	1	1	1	1	1	2	0	2	1	1	0	1	0	0	0	1	0	1	0	0	0
726	1	0	1	1	1	1	1	1	0	2	0	1	1	0	0	0	1	1	2	0	2	1	0	2	0	0	1	0	2	1	0	0	0	1	0	1	2	0	0	1	0	0	0	1	0	0	1	0	1
727	1	0	1	0	0	0	1	1	1	2	0	0	1	0	0	0	2	2	0	2	0	0	1	1	0	0	1	0	1	1	1	2	2	1	0	2	1	0	0	1	0	0	0	0	0	0	0	0	0
728	0	0	1	0	0	0	1	1	1	1	2	1	1	1	1	1	2	1	1	0	2	1	1	1	0	1	2	0	2	1	0	0	2	2	0	2	1	1	1	0	0	0	0	0	0	0	0	0	0
729	1	0	1	0	0	0	2	2	0	0	0	2	2	0	0	1	0	0	1	1	2	0	1	1	1	2	0	0	1	1	1	1	1	1	1	1	2	0	0	1	0	0	1	0	0	0	1	0	0
730	0	0	2	0	0	0	2	2	0	1	0	0	0	0	0	0	2	1	2	0	2	1	1	1	1	0	0	0	2	1	0	1	0	1	0	1	2	0	0	1	1	1	1	0	0	0	0	0	0
731	0	0	2	0	0	1	1	1	1	2	0	0	0	0	0	0	2	2	2	0	1	0	0	2	2	1	1	0	2	2	0	1	1	2	1	1	1	0	0	0	0	0	2	0	0	1	0	1	0
732	1	0	1	0	0	0	0	0	1	1	0	0	1	0	0	0	0	0	2	0	2	0	0	2	0	1	1	0	1	1	1	1	1	1	1	1	2	0	0	2	0	0	0	1	0	0	0	0	0
733	0	0	2	0	0	0	1	1	1	1	0	1	1	0	0	0	2	2	2	1	2	0	1	1	1	1	1	1	2	2	0	0	2	2	2	2	2	0	0	1	1	0	1	0	1	1	0	0	0
734	0	0	0	0	0	0	2	2	0	0	1	1	2	1	1	1	0	0	0	1	1	0	0	2	0	1	1	1	1	1	2	0	1	1	0	2	1	0	0	0	0	0	0	0	0	0	0	0	1
735	1	0	2	0	0	0	2	2	0	0	1	0	0	0	0	0	0	0	1	0	1	0	0	2	0	1	2	1	2	2	2	2	2	0	0	0	0	0	0	0	0	0	0	0	0	1	0	0	1
736	1	0	2	0	0	1	2	2	0	0	1	0	1	0	0	0	1	1	1	1	1	0	1	1	1	1	1	0	2	2	0	0	1	1	0	2	1	0	0	0	0	1	0	0	0	0	0	0	0
737	1	0	0	0	0	0	1	2	0	0	1	0	0	0	0	0	1	1	0	0	0	0	0	2	0	0	2	1	2	2	1	2	1	1	0	2	2	0	0	0	0	0	0	0	0	0	1	0	0
738	1	0	1	0	0	1	1	2	0	1	0	0	0	0	0	0	2	2	2	1	2	1	0	2	0	1	1	1	1	1	1	0	1	1	0	1	1	0	0	1	0	1	0	0	0	1	0	0	0
739	0	0	0	0	0	0	0	0	1	1	1	1	1	0	0	0	1	0	0	1	1	1	2	0	1	1	1	1	2	1	2	0	1	2	0	2	2	0	0	0	0	0	0	0	0	0	0	0	0
740	1	1	1	0	0	1	2	2	0	1	0	0	0	0	0	0	0	0	0	2	0	0	1	1	1	0	1	0	2	2	0	1	0	1	0	1	1	0	0	2	0	0	0	0	0	0	0	0	0
741	0	0	1	0	0	1	1	2	0	0	0	0	0	0	0	0	1	1	2	0	2	0	0	2	0	1	1	0	1	1	1	0	2	1	1	1	0	0	0	0	0	0	0	0	0	0	1	0	0
742	1	0	1	0	0	0	0	0	2	2	0	0	1	0	0	0	0	0	2	0	2	0	0	2	0	2	1	2	2	2	2	0	0	1	0	1	1	0	0	0	1	1	1	0	1	0	0	1	0
743	0	0	1	1	1	1	1	1	1	2	0	0	0	0	0	0	0	1	2	0	2	1	1	1	1	0	2	2	2	2	0	0	2	2	2	2	2	0	0	2	0	0	1	0	1	1	0	0	0
744	0	0	2	0	0	0	2	2	0	0	2	1	1	0	0	0	1	0	1	0	1	1	0	2	0	2	0	1	2	2	1	0	1	1	1	2	1	0	0	0	0	1	1	0	1	1	0	0	2
745	1	1	1	0	0	0	1	1	1	2	0	0	0	0	0	0	2	2	1	0	1	0	0	2	0	2	1	0	2	2	1	0	0	2	0	2	2	0	0	1	0	0	0	0	0	1	1	0	0
746	1	0	1	1	1	1	1	1	1	2	0	0	0	0	0	0	1	0	1	1	2	0	0	2	0	1	2	0	2	2	2	1	2	0	0	1	2	0	0	0	0	0	0	1	0	0	0	0	1
747	1	0	1	0	0	0	1	1	1	2	0	0	0	0	0	0	1	0	1	0	1	1	0	2	0	0	1	1	2	1	1	2	1	1	0	1	1	0	0	1	0	0	0	0	0	0	1	0	0
748	1	0	1	0	0	0	0	1	0	0	0	1	2	0	0	0	0	0	1	1	2	0	1	1	0	1	1	0	1	1	2	1	2	0	0	1	1	0	0	1	0	1	1	0	1	1	0	0	1
749	1	0	1	0	0	1	1	2	0	0	1	0	1	0	0	0	2	1	1	0	1	1	0	2	0	0	0	0	1	1	1	1	1	0	0	1	1	1	0	1	0	1	1	0	1	1	0	0	0
750	0	0	1	0	0	0	1	2	0	1	0	1	2	0	0	0	0	0	1	1	2	0	0	2	0	0	2	2	2	2	0	0	1	2	0	2	1	0	0	1	0	0	0	0	0	0	0	0	1
751	0	0	2	0	0	2	1	1	1	2	0	0	0	0	0	0	1	0	2	1	2	1	0	2	0	1	2	0	2	1	0	2	1	2	1	2	1	1	1	0	0	0	0	0	0	0	0	0	0
752	1	0	2	0	0	1	0	0	1	1	1	0	1	0	0	0	0	0	1	0	1	0	0	2	0	1	0	0	1	1	1	1	1	2	1	1	1	0	0	1	0	0	0	0	0	0	0	0	0
753	1	0	2	0	0	1	1	1	1	1	0	0	1	0	0	0	1	1	1	1	1	0	0	2	0	1	1	0	2	2	0	1	1	2	2	2	2	0	0	2	0	1	0	0	0	0	0	0	0
754	1	0	2	0	0	0	0	1	1	1	0	0	0	0	0	0	1	0	1	1	1	0	0	2	0	1	2	1	2	2	2	0	1	1	0	2	2	0	0	0	0	1	1	0	1	2	0	0	0
755	0	0	2	0	0	1	1	1	1	1	1	1	1	0	0	0	0	0	2	0	2	1	0	2	1	0	2	0	2	2	0	0	1	2	1	2	1	1	1	0	0	0	2	0	0	0	1	0	0
756	0	0	1	0	0	0	2	2	0	0	2	0	0	0	0	0	1	1	1	1	0	1	0	2	0	2	0	0	2	1	0	2	1	2	1	2	1	1	0	0	0	0	2	0	0	2	0	0	0
757	1	0	2	0	0	1	2	2	0	1	0	1	1	0	0	0	0	0	1	1	1	0	1	1	1	1	1	1	2	2	1	0	0	0	0	1	0	0	0	0	0	1	1	0	1	2	0	1	0
758	1	1	1	0	0	0	2	2	0	2	1	0	1	0	0	0	1	1	0	1	2	0	1	1	0	2	1	0	2	2	2	1	0	2	0	2	2	0	0	1	1	0	1	1	1	0	0	0	0
759	1	1	1	0	0	0	2	2	0	1	1	1	2	0	0	0	1	0	1	1	1	0	1	1	0	0	2	0	2	2	2	1	2	0	0	0	1	0	0	1	0	1	1	0	0	0	0	0	0
760	1	0	1	0	0	1	0	0	2	2	0	1	2	0	0	0	2	0	2	1	2	0	1	1	2	2	1	0	2	2	0	1	1	1	0	2	1	0	0	1	0	2	2	0	0	1	0	0	0
761	1	0	1	0	0	1	2	2	0	0	2	1	2	0	0	1	2	0	2	1	2	1	0	2	0	2	1	0	2	2	0	1	2	2	1	2	2	0	0	0	0	1	1	0	1	1	1	0	1
762	0	0	1	0	0	0	1	1	1	1	1	0	1	0	0	0	1	1	1	1	2	0	0	2	0	1	1	1	1	1	2	1	2	0	0	1	2	0	0	2	0	1	1	0	1	1	0	0	1
763	1	0	2	0	0	0	1	1	1	1	0	0	0	0	0	0	2	0	1	0	1	0	0	2	0	1	1	1	2	2	1	2	1	1	0	2	2	0	0	2	1	0	0	0	1	1	1	0	0
764	0	0	2	0	0	1	1	2	0	0	1	1	2	0	0	0	1	1	2	1	2	0	0	2	0	2	1	0	2	2	1	0	2	0	0	1	2	0	0	2	0	0	0	0	0	0	0	1	0
765	0	0	0	0	1	0	1	1	1	1	0	0	2	0	0	0	1	1	1	1	1	0	0	2	0	1	0	1	1	1	1	1	2	1	1	1	1	1	1	0	0	1	1	0	1	2	0	0	0
766	1	0	2	0	0	0	0	0	1	1	1	0	0	0	0	0	1	2	2	0	2	0	0	2	0	1	2	1	2	2	1	0	2	1	1	1	2	0	0	1	0	1	1	0	1	1	0	0	0
767	0	0	1	0	0	0	2	2	1	1	0	0	0	0	0	0	0	0	1	1	2	0	0	2	0	0	0	1	2	2	1	1	2	0	0	1	1	0	0	0	0	0	0	0	0	0	0	2	0
768	0	0	1	0	0	1	1	2	0	1	0	1	2	0	0	0	1	1	1	0	1	1	0	2	0	2	2	0	2	2	1	1	2	1	0	1	2	0	0	1	1	1	1	0	1	0	0	0	0
769	1	0	1	0	0	1	1	1	0	2	0	0	1	1	1	1	1	1	1	0	2	0	0	2	0	1	2	1	2	2	1	1	1	1	0	1	2	0	0	2	0	1	0	0	1	1	0	0	0
770	0	0	1	0	0	0	1	1	1	1	1	1	1	0	0	0	2	2	1	1	2	0	0	2	1	0	1	0	2	2	0	0	2	1	0	2	2	0	0	1	0	0	0	1	0	0	0	0	0
771	1	1	1	0	0	0	1	1	1	1	1	0	0	0	0	0	2	1	2	0	2	0	0	2	0	2	0	0	2	2	0	1	2	0	0	0	2	0	0	2	1	0	0	0	0	0	0	1	0
772	1	0	1	0	0	0	2	2	0	0	2	1	1	0	0	0	2	2	2	1	2	0	0	2	0	1	0	1	2	2	1	1	2	0	0	0	0	0	0	0	0	0	0	0	0	0	0	0	0
773	1	1	2	0	0	1	1	2	0	0	1	0	0	0	0	0	1	0	1	2	1	2	1	1	1	1	0	2	0	0	2	0	2	1	1	2	2	0	0	1	1	0	1	0	1	0	0	1	0
774	1	0	0	0	0	0	1	1	1	1	1	0	0	0	0	0	2	0	2	0	2	1	1	1	1	1	2	1	2	2	1	0	0	2	2	2	2	0	1	1	1	0	1	0	1	0	0	0	0
775	0	0	2	0	0	0	0	1	1	1	0	1	1	0	0	0	2	2	2	0	2	0	0	2	0	0	2	0	2	2	1	0	0	2	1	1	2	0	0	1	0	1	2	0	1	1	0	0	0
776	1	0	2	0	0	0	1	2	0	1	0	0	0	0	0	0	2	1	2	0	2	0	0	2	0	0	2	1	2	2	0	1	2	0	0	1	1	0	0	0	0	0	0	0	0	0	0	0	0
777	1	0	1	0	0	0	2	2	0	0	2	0	0	0	0	0	2	0	2	0	2	0	0	2	0	1	1	0	2	2	0	0	1	1	0	2	1	0	0	2	0	0	1	1	2	0	0	0	1
778	1	0	1	0	0	0	0	0	2	2	0	1	1	0	0	0	1	1	1	1	2	0	0	2	0	2	2	1	1	1	1	1	1	1	0	2	1	0	0	0	0	0	1	0	1	0	0	0	0
779	1	0	1	0	0	0	1	1	1	2	0	0	0	0	0	0	1	0	0	1	2	0	0	2	0	0	2	2	2	2	0	0	1	2	1	2	0	0	0	0	0	1	1	0	1	0	0	0	0
780	1	0	1	1	1	1	0	0	2	2	0	0	0	0	0	0	1	2	1	1	2	1	0	2	0	1	1	0	2	2	1	0	1	2	2	2	0	0	0	1	0	0	0	0	0	0	0	0	1
781	1	0	1	0	0	0	0	1	1	1	0	0	1	0	0	1	1	1	2	0	2	0	0	2	0	1	0	0	2	2	0	1	1	1	0	2	1	0	0	0	0	0	1	0	1	1	1	0	0
782	0	0	0	0	0	0	1	1	1	1	0	0	0	0	0	0	0	0	2	1	2	0	0	2	0	1	2	0	2	2	1	1	2	0	0	1	1	0	0	0	0	1	1	0	1	0	1	0	1
783	1	1	2	0	0	1	2	2	0	1	0	0	0	0	0	0	1	0	1	1	1	0	0	2	0	1	1	1	2	1	1	0	1	0	0	1	2	1	1	1	0	1	1	0	1	0	0	1	0
784	1	0	2	0	0	0	0	1	1	1	1	0	1	0	0	0	2	1	1	1	1	1	0	2	0	1	0	0	1	2	1	1	1	2	1	2	0	0	0	0	0	2	2	0	1	1	0	0	2
785	0	0	2	0	0	1	1	2	0	0	0	0	1	0	0	0	1	1	1	0	1	0	0	2	1	2	2	0	1	1	1	0	0	2	0	1	2	0	0	1	0	1	1	0	1	1	1	0	1
786	1	0	1	0	0	0	1	1	1	1	0	1	1	0	0	1	1	1	1	0	1	1	1	1	1	1	2	0	2	2	1	2	2	2	1	2	1	1	1	0	0	0	1	0	0	1	0	0	0
787	1	0	2	0	0	0	2	2	1	1	0	1	1	0	0	0	1	1	1	1	1	1	0	2	0	1	2	1	1	1	1	2	2	1	1	2	1	0	0	0	0	0	1	0	0	1	0	0	0
788	1	0	1	0	0	0	0	1	1	1	1	0	0	0	0	0	1	0	1	0	2	0	1	1	1	0	2	0	2	2	1	1	2	0	0	0	0	0	0	0	0	0	0	0	0	0	0	0	1
789	0	0	2	0	0	1	1	1	0	1	0	0	0	0	0	0	1	0	1	0	1	1	0	2	0	2	0	1	1	1	1	0	2	2	2	2	0	0	0	0	0	0	0	2	0	2	0	0	0
790	1	0	1	0	0	1	1	0	1	1	1	0	1	0	0	0	1	1	0	1	2	0	0	2	0	1	0	0	1	1	1	0	2	2	2	2	2	0	0	2	0	1	1	0	1	0	0	0	0
791	1	0	1	0	0	0	1	2	0	0	1	1	2	1	1	1	1	1	1	1	1	0	1	1	1	1	2	0	2	2	0	1	2	1	0	1	1	0	0	0	0	0	0	0	0	1	0	0	1
792	0	0	1	0	0	0	1	1	2	2	0	1	1	0	0	1	2	1	0	1	1	0	0	2	0	0	2	0	2	2	1	1	1	2	0	2	2	0	0	1	0	2	1	0	1	0	0	0	0
793	1	0	2	0	0	0	1	1	1	1	0	0	1	1	0	0	0	0	1	1	1	0	0	2	0	1	1	1	1	1	1	1	1	0	0	1	2	1	1	0	0	0	0	0	0	1	1	1	0
794	1	0	1	0	0	1	2	2	1	1	1	1	2	1	1	1	2	1	2	0	2	1	0	2	1	0	1	0	1	1	1	0	0	2	0	2	0	0	0	0	1	0	1	0	1	0	0	1	0
795	1	0	0	0	0	0	2	2	0	0	1	0	0	0	0	0	0	0	1	0	2	0	1	1	0	0	0	1	2	2	1	0	2	2	0	2	2	0	1	0	1	1	1	0	1	0	0	0	1
796	0	0	2	0	0	1	1	1	1	1	0	0	0	0	0	0	1	1	2	0	2	0	0	2	0	1	0	0	2	2	0	0	1	2	0	2	1	0	0	2	0	1	0	0	1	1	0	1	0
797	1	0	1	0	0	0	1	2	0	0	1	0	1	0	0	0	1	0	1	1	1	0	0	2	0	1	2	0	2	2	0	0	0	2	0	2	1	0	0	1	0	1	0	0	0	0	0	1	0
798	0	0	2	0	0	1	0	0	2	2	0	1	1	0	0	0	1	0	1	2	1	1	0	2	0	1	1	1	2	2	1	0	1	2	0	1	2	0	0	1	0	0	0	0	1	0	0	0	1
799	1	0	1	0	0	0	0	1	1	1	0	1	2	0	0	0	0	0	2	0	2	0	0	2	0	0	1	0	2	2	0	2	2	1	0	2	1	0	0	0	1	1	0	0	0	1	0	0	0
800	1	0	1	0	0	1	1	1	1	1	1	1	1	0	0	0	1	1	1	1	1	0	0	2	0	0	2	0	2	2	2	0	2	1	0	1	1	0	0	0	0	0	0	0	0	0	0	0	1
801	0	0	0	0	0	0	1	1	1	1	2	1	1	0	0	0	1	1	0	2	1	0	0	2	0	0	2	0	2	1	0	0	0	2	0	2	2	0	1	0	2	0	1	0	1	0	1	1	0
802	0	0	2	0	0	0	1	1	1	1	1	0	1	0	0	0	1	1	0	0	0	0	0	2	1	0	2	1	2	2	1	2	2	0	0	1	2	0	0	0	0	0	1	0	0	1	0	0	0
803	1	0	1	0	0	1	1	1	1	1	1	1	0	0	0	0	2	1	1	1	2	0	0	2	1	2	2	0	2	2	0	0	1	2	1	1	2	0	0	0	0	0	0	0	1	1	1	0	0
804	0	0	2	0	0	0	0	1	0	0	1	1	2	0	0	0	2	1	1	1	2	0	0	2	0	0	2	1	1	1	1	2	2	1	1	2	2	0	1	0	1	0	1	0	1	1	0	0	0
805	1	0	2	0	0	0	0	1	2	2	0	0	1	0	0	0	1	1	2	0	2	0	0	2	0	1	2	1	2	2	2	2	1	1	0	1	1	0	0	2	0	0	0	0	0	0	0	1	0
806	0	0	0	0	0	0	1	1	1	1	1	1	1	0	0	0	1	1	1	1	1	0	0	2	1	0	2	0	2	2	1	1	1	2	0	2	1	0	0	0	0	0	0	0	0	0	0	0	0
807	0	0	2	0	0	1	1	2	0	1	0	0	0	0	0	0	1	2	1	1	2	0	1	1	0	1	2	0	2	2	1	0	1	0	0	0	2	0	1	1	1	1	0	0	0	1	0	0	1
808	0	0	2	0	0	1	2	2	1	1	1	0	0	0	0	0	1	0	2	0	2	0	0	2	0	1	2	0	2	2	0	0	1	0	0	1	2	0	0	1	0	0	1	0	1	1	0	0	1
809	1	0	0	0	1	0	1	2	0	0	1	0	1	0	0	0	0	0	1	1	1	0	1	1	0	0	2	1	2	2	1	1	1	1	0	2	0	0	0	0	0	0	0	0	0	1	1	0	1
810	0	0	2	0	0	0	2	2	0	0	2	0	0	0	0	0	0	1	2	0	2	2	0	2	0	0	1	0	2	2	0	1	1	1	0	1	2	0	0	2	0	1	1	0	0	0	0	0	0
811	0	0	2	0	0	0	1	2	0	0	1	0	1	0	0	0	1	1	1	1	2	1	0	2	0	0	2	1	2	2	1	1	1	2	2	2	2	0	0	0	0	0	0	0	1	1	2	0	0
812	1	0	2	0	0	0	2	2	0	1	0	1	2	0	0	1	1	1	0	1	2	0	1	1	0	1	1	0	2	2	0	0	1	2	1	2	1	0	0	0	0	1	0	0	2	0	0	0	1
813	1	0	1	0	0	0	2	2	0	1	1	1	2	0	0	1	1	1	1	1	2	0	0	2	0	1	2	0	2	2	0	1	2	1	0	1	2	0	0	1	0	1	1	0	1	0	0	0	0
814	1	0	2	0	0	0	1	1	1	2	0	0	1	0	0	0	0	0	1	1	1	1	0	2	0	1	2	0	2	2	2	1	2	0	0	1	1	0	0	0	0	0	0	0	0	0	1	0	0
815	1	0	2	0	0	0	0	1	1	1	1	0	1	0	0	0	1	0	1	1	1	1	2	0	1	0	0	2	1	2	2	2	1	1	0	2	2	1	1	0	0	0	0	0	1	1	0	0	0
816	0	0	1	0	0	0	1	1	1	2	0	0	0	0	0	0	1	1	0	1	2	0	0	2	0	1	2	0	2	1	0	0	2	1	1	2	1	0	0	0	0	2	2	0	1	1	0	1	0
817	1	0	2	0	0	0	2	2	0	0	1	0	0	0	0	0	1	1	1	1	1	1	0	2	0	0	0	1	1	0	1	1	0	2	0	2	1	0	0	0	0	0	0	0	0	1	0	0	0
818	1	0	1	0	0	0	1	2	0	0	0	0	1	0	0	0	1	1	0	2	1	1	0	2	0	0	2	0	2	2	0	0	1	0	0	1	1	1	1	0	0	0	1	0	0	0	0	0	0
819	0	0	2	0	0	0	2	2	1	1	1	1	2	0	0	0	0	0	2	0	2	1	1	1	1	1	2	0	2	2	1	0	1	2	1	2	1	0	0	1	0	0	0	0	1	0	0	0	1
820	1	0	2	0	0	0	0	1	1	1	0	1	1	0	0	0	1	1	1	1	1	0	0	2	1	0	2	1	2	2	0	0	1	1	0	2	2	0	0	2	0	0	1	0	1	0	0	0	1
821	0	0	2	0	0	0	1	1	1	1	1	0	0	0	0	0	1	1	0	1	0	0	0	2	1	0	2	1	2	2	1	2	2	2	1	2	2	0	0	1	0	0	0	0	1	0	0	0	1
822	1	0	1	0	0	0	1	1	1	1	0	0	2	0	0	0	1	0	2	0	2	0	0	2	0	1	2	1	1	1	2	0	1	2	1	2	1	0	0	0	0	0	0	0	0	0	0	2	0
823	0	0	2	0	0	0	1	1	1	1	0	0	0	0	0	0	2	1	2	0	2	0	0	2	0	2	1	0	1	1	2	2	1	1	0	1	0	0	0	0	0	1	0	0	2	1	0	0	0
824	0	0	1	0	0	0	2	2	0	0	2	0	1	0	0	0	0	0	0	1	0	1	0	2	0	1	2	2	2	2	0	0	0	0	0	1	1	0	0	1	0	1	1	0	1	1	0	0	1
825	0	0	1	0	0	0	2	2	0	0	1	0	0	0	0	0	2	0	1	0	1	0	0	2	0	1	2	0	2	2	0	1	1	2	0	2	1	0	0	0	1	0	1	0	0	2	0	0	0
826	1	0	1	0	0	1	0	0	2	2	0	1	1	0	0	0	1	1	1	2	1	0	1	1	1	0	2	0	2	1	0	0	1	1	0	1	1	0	0	1	0	0	0	0	0	0	0	0	1
827	0	0	1	0	0	0	0	0	2	2	0	1	2	0	0	0	1	0	2	1	2	1	0	2	0	0	0	1	1	1	1	0	2	1	0	1	2	0	1	1	1	0	0	0	0	1	0	1	1
828	1	1	1	0	0	1	1	1	1	1	1	0	1	0	0	1	1	1	1	1	2	0	0	2	0	1	2	0	2	2	1	0	2	2	0	1	2	0	0	1	0	0	0	1	1	1	1	0	0
829	0	0	2	0	0	1	0	0	2	2	0	1	2	0	0	0	1	0	1	2	1	0	0	2	0	0	0	1	1	1	1	0	1	0	0	1	1	0	0	0	0	1	1	0	1	0	0	0	0
830	0	0	0	0	0	0	2	2	0	0	0	0	1	1	1	1	0	0	0	0	0	0	1	1	0	1	1	0	2	2	1	2	1	1	0	1	0	0	0	1	0	0	0	1	1	1	0	2	0
831	0	0	2	0	1	0	2	2	1	1	1	0	1	0	0	0	2	1	1	0	2	0	0	2	0	2	1	1	1	1	2	0	1	0	0	1	1	0	0	0	0	0	1	0	1	0	1	0	1
832	1	0	2	0	0	0	0	1	1	1	0	0	2	0	0	0	1	1	0	1	2	1	0	2	0	1	2	0	2	2	1	1	1	2	1	2	1	1	1	0	0	0	1	0	1	1	1	0	0
833	0	0	1	0	0	0	2	2	0	0	1	0	1	0	0	0	1	1	1	0	2	0	1	1	0	1	1	0	2	2	0	1	1	1	1	1	0	0	0	0	0	0	1	0	0	0	0	0	0
834	1	0	2	0	0	2	1	2	0	0	1	0	0	0	0	0	2	1	2	1	2	0	1	1	0	2	0	1	2	2	1	0	0	2	0	2	1	0	0	1	0	0	0	0	0	0	0	0	0
835	0	0	1	0	0	0	2	2	0	1	0	0	2	0	0	0	1	1	1	0	2	0	0	2	0	1	2	1	2	2	0	1	1	1	0	2	1	0	0	2	0	1	0	0	2	1	0	0	0
836	1	0	2	0	0	2	2	2	1	1	1	0	0	0	0	0	1	0	2	0	2	0	0	2	0	0	2	0	2	2	0	2	1	2	0	2	0	0	0	0	0	0	0	0	0	0	0	0	0
837	0	0	2	0	0	1	2	2	0	0	0	0	1	0	0	0	0	1	1	0	1	0	0	2	0	2	1	0	1	1	2	1	1	2	0	2	2	0	0	2	0	2	2	0	1	1	0	0	0
838	0	0	1	0	0	0	0	0	2	2	0	0	1	0	0	0	0	0	1	2	1	0	0	2	1	0	1	0	2	2	1	2	1	1	0	1	0	0	0	0	0	0	0	0	0	1	0	1	0
839	1	0	2	0	0	1	1	2	0	0	1	0	0	0	0	0	1	0	1	1	2	0	0	2	1	2	2	2	2	2	0	0	0	2	1	1	2	0	0	1	0	1	1	0	1	1	0	0	1
840	0	0	2	0	0	1	1	1	2	2	0	1	1	0	0	0	2	0	2	1	2	2	0	2	0	0	0	1	2	2	1	1	2	0	0	1	1	1	1	0	0	1	0	0	0	0	0	0	0
841	0	1	0	0	0	0	2	2	0	1	1	0	1	0	0	0	2	2	1	1	2	0	0	2	0	0	1	0	1	1	0	0	0	2	0	2	2	0	0	1	0	1	1	0	1	1	0	0	0
842	0	0	1	0	0	0	1	1	1	2	0	0	1	1	0	0	2	2	1	1	1	1	0	2	0	1	1	0	2	2	1	0	1	0	0	1	1	0	0	0	0	0	0	0	0	0	0	0	0
843	0	0	2	0	0	1	2	2	0	0	1	1	1	0	0	1	1	0	2	0	2	0	0	2	1	0	1	0	2	1	1	1	2	0	0	0	1	0	0	1	0	0	0	0	0	0	0	0	1
844	1	1	1	0	0	0	1	1	1	1	1	1	1	0	0	0	2	1	0	1	1	0	0	2	0	1	1	1	1	1	1	0	1	1	0	2	1	2	1	0	1	1	0	0	2	1	0	0	0
845	1	0	0	0	0	0	1	1	1	2	0	0	2	0	0	0	0	0	2	0	1	0	0	2	0	0	1	1	2	2	1	0	0	2	0	2	0	0	0	1	0	1	1	0	1	0	0	1	0
846	1	1	1	0	0	0	2	2	0	0	2	0	0	0	0	0	0	0	1	1	2	0	0	2	0	0	1	1	2	2	1	2	2	0	0	1	1	1	1	0	1	1	0	0	0	0	0	1	0
847	0	0	1	0	0	0	2	2	0	1	0	1	1	0	0	0	1	1	1	1	1	0	0	2	0	1	2	1	2	1	0	0	1	2	0	2	2	0	0	2	0	0	0	0	0	0	1	1	0
848	0	1	2	0	0	1	1	2	0	1	0	2	2	0	0	0	1	1	2	0	2	1	0	2	0	0	1	0	1	1	1	1	1	2	0	2	1	1	0	0	0	0	1	1	2	0	0	1	0
849	1	0	2	0	0	0	2	2	0	1	0	0	2	1	1	1	2	1	2	1	2	0	0	2	0	1	2	1	2	1	0	0	1	2	0	2	1	1	1	0	0	0	1	0	0	1	0	0	0
850	0	0	2	0	0	0	0	1	1	1	0	1	1	0	0	1	1	0	2	0	2	0	0	2	0	1	0	0	1	2	1	0	0	1	1	2	0	0	0	1	0	0	0	0	0	0	1	0	0
851	0	0	2	0	0	2	2	2	0	1	0	0	0	0	0	0	2	1	2	1	2	1	0	2	0	0	1	0	2	2	0	0	0	1	0	1	1	0	0	1	0	0	1	1	2	0	0	0	0
852	0	0	0	0	0	0	1	2	0	0	1	0	1	0	0	0	2	1	1	1	2	1	0	2	0	2	2	0	2	2	2	1	2	1	1	2	2	0	0	1	1	0	0	0	0	0	0	0	0
853	0	0	1	0	0	0	2	2	1	1	0	1	1	0	0	0	0	0	2	0	2	1	1	1	1	1	2	0	2	2	1	1	1	0	0	1	1	0	0	2	0	0	0	0	0	0	0	0	1
854	1	0	0	0	0	0	1	2	1	1	0	0	1	0	0	0	1	0	2	0	2	0	1	1	0	1	1	0	2	2	0	0	1	2	2	2	1	1	1	0	0	0	0	0	0	0	1	0	1
855	0	0	1	0	0	0	0	1	1	1	1	0	1	0	0	0	1	1	2	0	2	0	0	2	1	0	1	1	2	2	1	1	2	0	0	2	2	0	0	0	0	0	1	0	1	1	0	0	0
856	0	0	2	0	0	1	2	2	1	1	1	1	2	0	0	0	1	2	2	0	2	0	0	2	0	0	2	1	2	2	0	0	1	1	0	1	1	1	0	1	0	0	0	0	1	0	0	0	0
857	0	0	2	0	0	0	2	2	0	0	1	0	2	1	1	1	1	0	2	0	2	1	1	1	1	1	0	1	1	0	2	0	2	1	0	2	1	0	0	0	1	1	1	0	1	1	0	1	0
858	1	0	1	0	0	0	2	2	1	1	1	0	1	0	0	0	2	2	1	1	1	1	0	2	0	0	1	0	2	2	1	0	1	2	0	2	2	0	0	1	1	0	0	0	0	1	0	0	1
859	1	0	1	0	0	1	0	1	1	1	0	0	0	0	0	0	2	1	1	0	2	0	0	2	0	1	0	1	2	2	1	0	1	0	0	2	0	0	0	0	1	1	1	0	1	0	0	1	0
860	0	0	1	0	0	1	2	2	0	1	1	0	0	0	0	0	1	1	1	0	1	0	0	2	0	1	1	2	2	2	2	0	2	2	2	2	1	0	0	2	0	0	1	0	1	0	0	0	1
861	0	0	2	0	0	0	1	1	1	2	0	0	1	0	0	0	2	2	1	1	2	0	0	2	0	2	2	0	2	2	0	2	1	0	0	0	0	0	0	0	0	1	0	0	0	0	0	0	0
862	1	1	2	0	0	1	1	1	0	1	0	0	0	0	0	0	0	0	1	1	1	0	0	2	0	1	1	1	2	2	0	0	2	1	0	2	1	0	0	0	0	0	0	0	0	1	0	0	1
863	1	0	1	0	0	0	0	0	1	1	0	0	0	0	0	0	1	0	1	0	1	1	0	2	0	1	1	1	1	1	1	0	0	2	0	2	1	0	0	1	0	1	1	1	1	2	0	0	0
864	1	0	2	0	0	0	2	2	1	1	0	0	0	0	0	0	0	0	1	0	1	0	0	2	0	1	1	0	2	2	0	0	2	2	1	2	1	0	0	0	0	0	1	0	1	1	0	0	0
865	1	0	1	0	0	0	2	2	0	0	1	0	1	0	0	0	2	1	2	1	2	2	0	2	0	0	1	2	1	1	1	0	1	1	0	1	2	0	0	1	0	1	1	1	1	2	0	0	1
866	0	0	2	0	0	0	1	2	1	1	0	0	0	0	0	0	1	1	1	1	1	1	0	2	0	0	1	1	2	2	0	0	1	2	0	2	1	0	0	0	0	1	1	0	0	1	1	0	1
867	0	0	2	0	0	0	1	2	1	2	0	0	0	0	0	0	1	0	1	0	1	1	0	2	0	0	2	1	2	2	1	0	1	2	0	2	1	0	0	0	0	2	1	0	1	0	0	0	1
868	1	0	2	0	0	0	0	1	1	1	0	0	1	0	0	0	1	0	1	0	1	0	0	2	0	1	1	0	2	2	0	2	2	0	0	0	2	0	0	2	0	1	1	0	1	0	0	0	0
869	1	1	2	0	1	0	0	0	2	2	0	0	2	0	0	0	0	0	2	0	2	0	0	2	0	0	2	0	2	2	2	1	1	0	0	1	0	0	0	0	0	2	2	0	0	1	0	0	0
870	0	0	1	0	0	0	2	2	0	1	1	0	1	0	0	0	2	1	2	0	2	0	2	0	0	1	1	1	2	2	0	1	1	1	1	2	1	1	0	0	0	1	1	0	1	0	0	0	0
871	1	0	1	0	0	0	2	2	1	1	1	1	2	0	0	1	0	0	1	1	1	1	0	2	0	0	1	0	2	2	0	0	0	1	1	2	1	1	0	1	0	0	0	0	0	0	0	0	1
872	1	0	2	0	0	1	0	0	1	1	1	1	2	0	0	0	1	0	2	0	2	0	0	2	0	1	2	1	2	2	1	0	2	2	2	2	0	0	0	0	0	1	1	0	1	1	0	0	0
873	0	0	1	0	0	0	2	2	1	1	1	0	0	0	0	0	1	1	1	1	1	0	1	1	1	0	2	1	2	2	0	0	2	0	0	2	1	0	0	0	0	1	1	0	1	1	0	0	1
874	0	0	0	0	0	0	2	2	1	1	0	0	0	0	0	0	1	0	1	0	1	0	0	2	0	0	0	0	1	1	2	1	1	0	0	1	1	0	0	0	0	0	1	0	1	0	0	0	0
875	1	0	0	0	0	0	2	2	0	0	0	0	0	0	0	0	1	0	1	1	1	0	0	2	0	1	2	0	2	2	1	1	1	1	1	2	2	0	0	1	0	1	1	0	0	0	0	0	0
876	1	0	0	0	0	0	1	1	1	1	1	0	2	1	1	1	1	2	1	1	2	1	0	2	0	2	1	1	1	1	2	1	2	1	0	2	0	0	0	0	0	0	0	0	0	0	0	0	0
877	1	0	2	0	0	1	2	2	0	0	0	0	1	0	0	0	2	0	2	0	2	1	0	2	1	1	1	0	2	2	0	1	2	0	0	2	1	0	0	0	0	0	0	0	0	0	0	0	0
878	1	0	1	0	0	1	1	1	1	1	1	0	2	0	0	0	1	1	1	0	1	1	0	2	0	0	2	1	1	2	1	1	2	0	0	1	2	0	0	0	0	0	1	0	1	0	0	0	0
879	0	0	1	0	0	0	2	2	0	0	2	1	1	0	0	0	1	1	1	1	2	0	0	2	2	1	0	0	1	1	1	0	2	1	0	1	1	0	0	2	0	1	1	0	1	1	0	0	1
880	1	0	1	0	0	0	1	2	1	1	0	0	1	0	0	0	0	0	1	0	2	1	0	2	0	1	1	1	1	1	1	1	1	1	0	1	1	0	0	0	1	0	0	0	0	1	0	0	0
881	0	0	2	0	0	1	1	1	1	1	1	1	1	0	0	0	1	0	1	1	1	0	1	1	0	1	0	1	1	0	1	0	0	2	0	2	1	0	0	0	0	1	1	0	0	1	0	0	0
882	1	0	2	0	0	0	1	1	1	1	0	1	1	0	0	0	0	0	0	1	0	0	1	1	0	1	1	1	2	1	2	0	1	1	0	2	1	0	0	0	0	0	0	0	0	0	0	0	0
883	0	0	2	0	0	0	2	2	0	2	1	0	1	0	0	0	1	1	1	0	1	1	1	1	1	0	1	0	1	1	2	0	0	2	0	2	2	0	0	2	1	0	0	0	0	0	0	0	0
884	0	0	2	0	0	0	2	2	1	1	0	1	1	0	0	0	2	2	0	2	2	0	0	2	1	0	1	1	2	2	0	0	1	2	0	2	1	0	0	0	1	1	1	0	1	1	0	1	0
885	0	0	1	0	0	0	0	0	2	2	0	0	1	0	0	0	1	1	0	0	0	0	0	2	0	2	2	0	2	2	1	1	2	1	0	2	2	0	0	1	0	0	1	0	0	0	0	0	0
886	0	0	1	0	0	1	2	2	2	2	0	0	0	0	0	0	2	1	2	1	2	1	0	2	1	0	2	0	2	2	2	2	2	0	0	1	2	0	0	1	0	1	2	0	0	0	0	0	0
887	1	0	1	0	0	0	1	1	2	2	0	0	1	0	0	0	1	1	2	0	2	0	1	1	1	1	2	0	2	1	0	0	0	2	1	2	1	0	0	1	0	0	0	0	1	0	1	0	0
888	1	0	1	0	0	0	1	2	0	1	0	0	0	0	0	0	0	0	0	1	0	1	0	2	0	0	1	2	1	1	1	0	1	1	1	2	2	0	0	0	1	0	0	0	0	0	0	0	0
889	0	0	1	0	0	0	1	1	1	1	0	0	0	0	0	0	0	0	1	1	2	0	0	2	0	2	1	0	2	2	0	2	1	1	0	2	2	0	0	1	0	0	0	0	0	0	1	1	0
890	0	0	1	0	0	0	2	2	0	0	0	0	0	0	0	0	2	1	1	1	1	0	0	2	1	0	1	0	2	2	0	0	1	1	1	1	0	0	0	0	0	1	1	0	1	1	0	0	0
891	1	0	0	0	0	0	1	2	0	0	1	1	1	0	0	0	1	0	1	1	1	2	0	2	0	0	1	0	2	1	0	1	0	1	0	1	1	0	0	1	0	0	0	0	0	0	1	0	1
892	0	0	0	0	0	0	1	1	1	1	1	0	0	0	0	0	1	0	1	1	1	1	0	2	0	0	1	0	1	1	1	1	2	1	0	1	1	0	0	0	0	0	1	0	1	1	0	0	0
893	1	0	1	0	0	0	1	2	0	0	1	0	1	0	0	0	0	0	2	0	2	1	0	2	0	0	2	0	2	2	1	2	2	0	0	1	1	0	0	0	0	2	2	0	1	1	0	0	1
894	1	0	2	0	0	1	0	0	1	1	0	0	0	0	0	0	1	1	1	1	1	1	0	2	0	0	0	1	1	1	1	0	2	2	1	2	2	0	0	0	0	0	2	0	0	2	0	0	0
895	1	0	1	0	0	0	1	1	1	2	0	1	2	0	0	0	1	0	2	0	2	1	0	2	1	0	1	0	2	2	0	0	1	0	0	2	2	0	0	1	0	0	0	0	0	0	0	0	0
896	0	0	1	0	0	0	0	1	1	1	0	0	0	0	0	0	1	1	1	0	2	1	0	2	0	0	1	0	2	2	0	1	2	0	0	2	1	0	1	0	1	1	0	0	2	0	1	0	0
897	1	0	0	0	0	0	1	1	1	1	0	1	1	0	0	0	2	2	1	0	1	0	1	1	1	0	2	0	2	2	1	1	1	2	0	2	0	0	0	0	0	0	0	0	0	0	0	0	1
898	0	0	1	0	0	0	2	2	0	0	1	0	0	0	0	0	2	1	1	0	2	0	0	2	0	1	2	2	2	2	0	0	1	2	1	2	2	0	0	2	1	1	0	0	0	0	0	0	0
899	1	0	1	0	0	0	1	1	1	1	0	0	1	0	0	0	1	1	2	1	2	1	0	2	0	0	1	1	2	1	1	0	2	1	0	2	2	1	1	0	0	0	1	0	0	0	0	1	0
900	1	0	1	0	0	0	1	1	1	1	1	2	2	0	0	0	0	0	1	0	2	0	0	2	0	2	2	0	2	2	0	2	2	0	0	1	2	0	0	2	1	0	0	1	0	0	0	0	1
901	1	0	1	0	0	0	2	2	0	0	0	2	2	0	0	0	0	0	0	1	0	1	1	1	1	1	1	0	1	1	1	0	2	2	2	2	0	1	1	0	0	0	0	0	0	2	0	0	0
902	1	0	2	0	0	0	0	0	2	2	0	1	1	0	0	1	0	0	1	0	2	0	0	2	0	0	0	2	0	0	2	0	2	2	0	2	1	0	0	1	0	0	0	0	0	0	0	0	1
903	0	0	2	0	0	0	2	2	0	0	2	1	1	0	0	0	1	1	2	0	1	0	0	2	0	1	1	1	2	1	1	2	1	1	0	2	1	0	0	1	0	1	0	0	1	1	0	0	1
904	0	0	0	0	0	1	2	2	0	1	0	1	2	0	0	1	2	0	1	0	2	1	0	2	0	0	1	0	2	2	2	1	2	0	0	1	1	0	0	2	0	0	0	1	0	0	0	0	0
905	1	0	1	0	0	1	2	2	0	1	1	0	0	0	0	0	1	1	2	1	2	0	0	2	0	2	1	1	2	2	2	0	2	1	1	2	1	0	0	1	0	1	1	0	2	2	0	1	1
906	0	0	1	0	0	0	1	1	1	1	1	0	0	0	0	0	1	1	0	2	1	0	0	2	0	1	1	1	2	2	0	0	1	0	0	1	1	0	0	2	0	0	0	1	0	0	0	0	1
907	0	0	2	0	0	0	1	1	0	0	1	1	2	0	0	0	0	0	2	1	2	0	1	1	0	2	2	0	2	2	0	0	1	1	0	1	2	0	0	1	0	1	1	0	1	1	0	0	0
908	1	0	1	0	0	1	1	2	0	0	1	0	0	0	0	0	1	0	1	1	1	0	1	1	0	2	0	0	2	1	0	0	1	2	0	2	1	0	0	0	0	0	1	0	0	1	0	0	1
909	0	0	1	0	0	0	0	0	2	2	0	0	0	0	0	0	1	1	1	1	1	0	0	2	1	0	0	1	1	1	1	0	1	1	0	1	1	0	0	2	0	0	1	1	2	0	1	1	0
910	0	0	0	0	0	0	2	2	0	1	0	0	0	0	0	0	0	0	1	0	1	1	0	2	0	1	1	1	2	1	1	0	2	2	0	2	0	0	0	0	0	1	1	0	0	2	0	1	1
911	1	0	2	0	0	0	1	1	1	1	1	0	0	0	0	0	0	0	0	1	0	1	0	2	0	1	2	0	2	1	0	2	2	0	0	1	2	0	0	0	0	0	0	2	0	0	0	0	0
912	0	0	1	1	1	1	1	1	0	0	0	0	0	0	0	0	1	1	1	0	2	0	0	2	0	1	1	2	2	2	0	2	2	0	0	1	1	0	0	1	0	0	1	0	1	1	1	0	0
913	0	0	1	0	0	0	2	2	0	0	0	0	0	0	0	0	1	1	2	0	2	0	1	1	0	1	1	0	2	2	1	0	1	2	0	1	2	0	0	0	0	0	1	0	0	2	0	1	0
914	1	0	1	0	0	0	1	2	0	0	1	0	0	0	0	0	1	1	1	0	2	0	0	2	1	2	1	0	1	1	0	1	1	2	1	2	1	0	0	2	0	1	1	0	0	0	0	1	0
915	1	0	0	0	0	0	2	2	1	1	1	0	0	0	0	0	1	0	1	0	1	0	1	1	0	1	1	1	2	1	1	0	1	1	0	2	1	0	0	1	0	0	1	1	1	0	0	0	1
916	1	0	2	0	0	1	2	2	0	1	0	0	0	0	0	0	2	2	1	1	2	0	1	1	0	1	1	0	2	2	2	2	1	2	1	2	1	1	1	0	0	0	0	0	0	0	0	0	1
917	1	0	2	0	0	0	0	1	2	2	0	0	2	0	0	0	1	1	1	1	2	1	1	1	1	1	2	0	2	2	1	1	2	2	1	2	1	0	0	0	0	0	1	0	1	1	0	0	1
918	0	0	1	0	0	0	1	1	1	1	0	0	1	0	0	0	1	1	0	2	1	0	0	2	1	1	2	1	2	2	1	2	2	0	0	0	2	0	0	1	0	0	0	0	0	0	0	0	1
919	1	0	2	0	0	1	2	2	0	1	0	1	1	0	0	0	2	0	0	1	2	0	0	2	1	0	2	0	1	1	1	0	0	1	0	1	1	0	0	0	0	1	0	0	0	1	0	0	0
920	1	0	1	0	0	0	1	2	1	1	0	0	0	0	0	0	1	0	1	1	1	1	0	2	0	1	2	1	1	2	1	0	0	2	1	2	1	0	0	0	0	0	0	1	0	1	0	1	0
921	0	0	1	0	0	0	1	1	0	0	2	0	0	0	0	0	1	0	1	1	2	0	1	1	0	1	1	0	2	2	1	1	2	0	0	1	2	1	1	1	0	0	0	0	0	0	0	0	1
922	1	0	2	0	0	0	1	2	0	0	1	1	1	0	0	0	1	1	0	1	1	0	0	2	0	1	1	1	2	2	1	1	1	2	1	2	2	0	0	1	0	1	0	0	0	0	0	1	0
923	0	0	0	0	0	0	1	2	0	0	1	0	1	0	0	0	0	0	1	0	1	0	0	2	0	2	2	0	2	1	0	0	2	2	2	2	2	0	0	1	1	0	0	0	0	0	0	0	1
924	1	0	0	0	0	0	2	2	0	1	0	1	1	0	0	0	1	1	2	0	2	1	0	2	0	0	2	0	2	2	0	0	2	1	1	1	2	0	0	1	0	0	1	0	0	0	0	0	0
925	1	1	2	0	1	0	2	2	0	0	2	0	2	1	1	1	0	0	1	1	1	0	0	2	0	1	1	0	2	2	0	0	1	1	0	2	1	0	0	0	0	0	1	0	0	1	0	0	0
926	1	0	2	0	0	1	0	0	2	2	0	1	1	0	0	0	1	1	1	0	1	0	0	2	1	2	1	0	2	2	1	1	0	2	0	2	0	0	0	0	0	0	2	0	0	1	0	0	0
927	1	0	1	0	0	0	1	1	2	2	0	0	1	0	0	0	1	1	1	1	1	0	0	2	0	1	1	0	1	1	0	1	2	1	0	2	2	0	0	1	1	0	0	1	1	1	0	0	0
928	0	0	1	0	0	0	1	2	0	0	1	0	1	0	0	1	1	1	1	1	2	1	0	2	0	0	1	1	2	2	1	1	1	2	1	2	2	0	0	1	0	0	1	0	1	0	0	1	1
929	0	0	0	0	0	0	1	2	0	1	0	1	1	0	0	0	1	0	1	1	1	1	0	2	1	0	1	0	1	1	0	0	2	2	0	2	1	0	0	0	0	0	0	1	0	1	0	0	0
930	1	0	2	0	0	0	2	2	1	1	1	0	0	0	0	0	1	1	1	0	2	1	0	2	0	1	2	0	2	1	1	0	2	1	1	1	2	1	1	1	0	1	0	0	0	0	0	0	0
931	1	0	1	0	0	0	1	1	1	1	0	1	1	0	0	0	0	0	1	1	1	0	0	2	0	1	2	0	2	2	0	1	2	0	0	1	0	0	0	0	0	1	1	0	0	0	0	1	0
932	1	0	1	0	0	0	0	0	2	2	0	0	0	0	0	0	1	1	1	0	2	0	0	2	0	0	2	2	2	2	0	2	2	0	0	1	1	0	0	0	0	1	1	0	0	0	1	1	0
933	0	0	2	0	0	1	2	2	0	1	1	0	1	0	0	0	1	0	2	0	2	0	0	2	0	1	2	0	2	2	0	1	2	0	0	1	0	0	0	1	0	0	0	0	0	0	0	0	0
934	0	0	1	0	0	0	1	1	1	1	1	0	0	0	0	0	1	1	2	0	1	1	1	1	0	1	0	1	1	0	1	0	1	0	0	2	2	0	0	2	1	0	2	0	0	1	0	0	0
935	0	0	1	0	0	0	0	0	2	2	0	1	1	0	0	1	0	0	1	1	1	0	1	1	0	0	2	0	2	2	2	0	1	1	0	1	1	0	0	0	0	0	0	0	0	0	0	1	0
936	1	0	2	0	0	0	2	2	0	1	0	0	0	0	0	0	0	0	0	1	0	0	0	2	0	1	1	1	1	1	2	0	1	1	0	1	2	0	0	0	0	0	1	0	0	2	0	0	0
937	0	0	1	0	0	0	2	2	0	1	1	1	1	0	0	0	1	0	1	1	1	0	0	2	1	2	1	0	2	2	0	1	2	0	0	2	0	0	0	0	0	0	0	0	0	0	0	0	1
938	1	0	1	0	0	0	1	1	1	1	1	2	2	0	0	0	2	2	2	0	1	1	0	2	0	2	1	0	2	2	0	0	1	2	1	2	1	0	0	0	0	1	1	0	1	1	0	0	0
939	0	1	2	0	0	1	1	2	0	0	1	0	2	1	1	1	1	1	1	0	2	0	0	2	0	2	0	2	1	2	2	0	1	0	0	2	2	0	0	2	1	0	2	0	0	0	1	0	0
940	0	0	1	0	0	0	2	2	0	0	1	1	2	1	1	1	2	0	2	0	2	0	1	1	0	2	1	0	2	2	0	0	0	0	0	1	1	0	0	2	1	1	1	0	1	0	1	0	1
941	0	0	0	0	0	0	2	2	0	0	1	0	1	0	0	0	1	1	0	1	0	0	0	2	1	1	1	0	2	2	2	0	1	2	1	2	2	0	0	2	0	0	0	0	0	0	0	0	0
942	0	0	1	0	0	0	1	2	0	0	0	0	1	0	0	0	1	1	1	1	1	0	0	2	0	1	0	0	2	2	0	2	1	1	0	2	2	0	0	2	0	0	0	0	0	1	0	0	0
943	0	0	0	0	0	0	1	1	1	2	0	1	1	0	0	0	2	1	2	0	2	1	0	2	0	1	1	2	2	2	0	1	0	1	0	2	1	0	0	1	0	1	1	0	1	2	0	0	0
944	1	0	1	0	0	0	2	2	0	2	1	0	0	0	0	0	1	1	1	1	1	1	0	2	0	0	1	1	2	2	1	1	2	1	0	2	1	0	0	0	1	0	0	0	0	0	0	0	0
945	1	0	2	0	0	1	0	1	1	1	0	1	1	0	0	0	1	0	1	0	1	1	0	2	0	0	1	1	1	0	1	0	2	2	2	2	1	0	0	0	1	0	0	0	0	0	1	1	0
946	1	0	2	0	0	1	1	1	1	1	1	0	0	0	0	0	0	0	2	1	2	0	0	2	0	1	2	0	1	1	1	1	1	1	1	2	2	0	0	1	0	0	1	1	1	0	0	1	0
947	1	0	1	0	0	1	1	1	0	0	2	0	2	1	1	1	1	1	0	1	1	0	0	2	0	1	2	2	2	2	1	1	1	1	0	1	0	0	0	0	0	1	1	0	2	2	0	0	0
948	1	1	1	0	0	1	1	1	1	1	0	1	1	0	0	0	2	1	1	0	2	1	0	2	0	1	1	0	2	2	0	0	2	2	0	2	1	0	0	0	0	0	0	0	1	1	0	0	2
949	0	0	2	0	0	1	2	2	0	1	1	0	0	0	0	0	1	0	1	0	1	0	0	2	0	1	1	0	2	2	0	0	0	0	0	2	1	0	0	0	0	0	2	0	0	0	1	0	0
950	1	0	0	0	0	0	2	2	0	1	0	1	2	0	0	0	0	0	2	1	2	1	0	2	0	1	2	0	2	2	0	1	1	1	0	1	0	0	0	0	0	1	0	0	0	0	0	0	0
951	1	0	0	0	0	0	1	1	1	1	1	1	2	0	0	1	2	0	1	1	2	1	0	2	0	1	1	0	1	1	2	0	1	1	0	1	1	1	1	0	0	1	1	0	1	0	1	0	0
952	0	0	1	0	0	1	2	2	1	1	0	0	0	0	0	0	1	1	1	0	1	0	0	2	0	1	1	1	2	2	0	0	0	1	1	2	2	0	0	2	1	1	1	0	1	0	0	0	0
953	1	0	1	0	0	0	2	2	0	1	1	0	0	0	0	0	0	0	2	1	2	0	0	2	0	0	2	2	2	2	1	1	1	2	0	2	0	0	0	0	0	0	0	2	0	2	0	0	0
954	0	1	2	0	0	1	1	2	0	1	0	0	0	0	0	0	1	0	2	0	2	0	0	2	0	2	2	1	2	2	1	0	1	1	0	2	1	1	1	0	0	0	0	1	0	0	0	0	0
955	0	0	2	0	0	1	2	2	0	0	1	0	0	0	0	0	1	1	2	0	2	0	0	2	0	1	1	0	2	2	0	0	1	1	0	1	2	0	0	1	1	1	1	0	1	0	1	1	0
956	1	0	1	0	0	0	0	1	1	1	1	2	2	1	1	1	1	0	1	1	1	0	0	2	1	1	1	0	2	2	0	0	1	2	0	1	2	0	0	0	0	1	0	0	0	0	0	1	0
957	1	0	2	0	0	0	1	1	1	1	0	0	1	0	0	0	2	0	2	0	2	0	0	2	0	1	2	0	2	2	1	1	2	2	0	2	2	0	0	2	1	0	0	0	0	0	0	0	0
958	1	0	0	0	0	0	1	1	1	1	0	1	1	1	1	1	2	0	2	0	2	0	0	2	0	1	2	0	1	1	1	1	1	2	2	2	0	0	0	0	0	0	0	1	0	1	0	0	1
959	0	0	2	0	0	0	0	1	1	1	0	0	0	0	0	0	1	1	2	0	2	2	0	2	0	0	1	1	2	2	2	1	1	1	0	2	2	0	1	0	2	1	1	0	1	0	0	0	0
960	0	1	2	0	0	1	2	2	1	1	1	0	1	0	0	0	1	1	1	0	2	1	1	1	1	1	1	1	2	2	0	1	1	0	0	1	2	0	0	2	0	0	1	0	1	0	0	0	0
961	0	0	2	0	0	0	1	2	0	0	0	0	2	0	0	0	0	0	0	0	0	0	0	2	0	1	1	0	2	2	0	0	0	2	0	1	2	0	0	1	0	0	0	1	0	0	0	0	1
962	0	0	2	0	0	1	1	1	1	2	0	0	0	0	0	0	1	1	1	1	1	1	1	1	1	1	0	0	1	1	1	0	2	1	0	2	1	0	0	0	0	0	1	0	0	1	0	0	0
963	0	0	1	0	0	0	1	1	2	2	0	0	0	0	0	0	0	0	1	1	1	1	2	0	1	0	1	1	1	2	2	1	2	0	0	2	1	0	0	1	0	0	0	0	1	0	0	0	0
964	1	0	1	0	0	0	1	1	0	1	0	1	2	0	0	1	2	2	2	1	2	0	0	2	0	1	2	0	2	2	1	1	1	1	0	2	1	0	0	1	0	0	0	0	0	0	0	0	0
965	1	0	2	0	0	0	1	1	1	1	0	0	0	0	0	0	1	1	0	1	1	1	0	2	0	1	1	0	2	2	0	2	2	0	0	1	2	0	0	1	0	0	0	0	0	0	0	0	0
966	1	1	2	0	1	0	1	1	1	1	1	1	2	0	0	0	0	0	1	0	0	1	0	2	0	2	1	0	1	1	1	0	1	1	0	1	1	0	0	0	0	1	1	0	0	0	0	0	0
967	1	0	1	0	0	0	1	2	0	0	0	0	1	1	1	1	1	1	0	0	0	0	0	2	1	1	2	1	2	2	0	1	2	0	0	1	1	0	0	0	0	0	1	0	0	1	1	0	0
968	1	1	2	0	0	1	1	2	1	2	0	0	1	0	0	0	1	1	1	1	0	0	0	2	0	1	1	1	1	1	2	0	2	0	0	2	1	0	0	1	0	0	0	0	0	0	1	0	0
969	0	0	1	0	0	1	2	2	0	0	1	1	1	1	1	1	1	1	2	0	2	1	0	2	0	0	1	0	1	1	1	1	1	1	0	2	1	0	0	0	0	0	0	1	0	0	0	0	0
970	0	0	2	0	0	1	2	2	0	0	1	0	1	1	1	1	0	0	2	0	1	1	0	2	0	1	2	0	2	2	2	0	0	1	0	2	2	0	0	1	0	0	0	1	0	1	0	0	0
971	0	0	1	0	0	0	2	2	0	1	1	1	1	0	0	1	0	0	0	0	0	0	0	2	0	0	2	0	2	2	1	0	1	1	0	2	2	0	0	0	0	1	1	0	1	2	2	0	0
972	0	0	0	0	0	0	2	2	1	1	1	0	2	0	0	0	1	1	2	0	2	0	0	2	0	1	2	1	2	2	1	1	2	0	0	1	1	0	0	1	0	1	1	1	1	2	0	0	1
973	0	0	1	0	0	0	1	0	1	1	1	0	0	0	0	0	1	1	0	1	1	1	0	2	0	2	2	0	2	2	0	2	2	0	0	1	2	0	0	2	1	0	0	0	0	0	0	0	0
974	0	0	1	0	0	1	1	2	0	0	1	0	0	0	0	0	1	0	1	0	2	0	0	2	1	2	2	0	2	2	0	1	2	0	0	1	0	1	1	0	0	0	0	0	0	0	0	0	0
975	1	0	1	0	0	0	1	1	1	1	2	0	1	0	0	0	2	1	1	1	1	0	0	2	1	0	2	0	2	2	1	0	0	1	1	2	1	0	0	0	0	0	1	0	0	1	0	0	0
976	1	0	1	0	0	0	1	2	0	0	1	0	0	0	0	0	2	1	1	0	2	0	0	2	0	1	2	0	2	2	0	1	1	2	1	2	2	0	1	1	1	0	1	0	1	0	0	0	0
977	0	0	2	0	0	1	0	0	1	1	2	0	0	0	0	0	2	1	1	0	2	1	0	2	0	0	1	0	2	2	0	1	1	2	1	1	1	0	0	0	1	0	0	0	0	0	0	0	0
978	1	0	1	0	0	1	1	1	1	1	0	0	0	0	0	0	1	0	1	0	1	0	0	2	0	1	1	1	1	1	1	2	2	0	0	0	1	0	0	0	1	0	0	1	0	1	2	0	0
979	1	0	1	0	0	0	1	2	0	0	0	0	1	0	0	0	1	1	2	0	2	0	0	2	0	1	1	1	2	1	1	0	0	1	0	2	1	0	0	0	0	0	0	0	0	0	0	0	0
980	1	0	2	0	0	1	2	2	2	2	0	0	0	0	0	0	2	0	2	1	2	0	0	2	0	1	2	0	2	1	1	0	0	2	0	2	2	0	0	1	0	1	1	0	0	0	0	2	0
981	1	0	1	0	0	1	1	1	0	0	2	0	0	0	0	0	1	1	0	1	0	0	0	2	0	0	2	0	2	2	1	1	1	1	1	2	1	0	0	0	0	1	1	0	1	0	1	0	0
982	1	0	1	0	0	1	2	2	0	0	0	0	1	0	0	0	2	2	1	1	2	0	0	2	0	1	2	0	2	2	0	0	0	2	0	2	0	0	0	0	0	1	1	0	1	0	0	0	0
983	0	0	2	0	1	0	1	2	0	1	0	0	1	0	0	0	1	1	2	0	2	0	1	1	0	2	2	2	2	2	0	1	1	2	0	2	2	1	0	0	0	1	1	0	0	1	0	0	0
984	1	0	0	0	0	0	0	1	1	1	0	0	0	0	0	0	1	0	2	1	2	1	0	2	0	2	1	1	1	0	1	1	1	1	0	1	2	0	0	1	0	0	1	0	1	0	0	1	0
985	0	0	1	0	0	0	0	0	2	2	0	0	0	0	0	0	0	0	0	1	0	2	0	2	0	0	1	0	1	1	0	1	1	1	0	1	1	0	0	0	0	0	1	1	1	0	0	1	0
986	1	0	2	0	0	1	1	1	1	2	0	0	1	0	0	0	1	1	1	0	2	1	0	2	0	0	2	2	2	2	1	0	2	1	1	1	1	0	0	0	0	0	1	1	0	1	0	0	0
987	1	0	1	0	0	1	1	1	1	1	1	1	1	0	0	1	2	1	2	0	2	0	0	2	0	2	1	0	2	2	0	0	2	1	0	1	1	0	0	0	0	0	0	1	1	0	0	0	0
988	0	0	2	0	0	0	1	1	0	2	0	0	0	0	0	0	0	0	0	1	0	0	0	2	0	0	1	0	1	1	1	1	0	2	0	2	2	0	0	2	1	1	1	0	0	0	0	0	1
989	0	0	2	0	0	0	0	0	2	2	0	0	0	0	0	0	0	0	0	1	0	1	1	1	1	1	2	1	2	2	0	0	1	0	0	1	2	0	0	1	0	0	0	0	0	0	0	1	0
990	0	0	1	0	0	0	1	2	0	1	0	0	0	0	0	0	0	0	1	0	0	0	0	2	0	0	1	0	2	1	1	0	2	2	0	2	1	0	0	0	0	1	2	0	1	1	1	1	0
991	0	0	0	0	0	0	0	0	1	1	1	1	1	0	0	1	2	1	1	0	2	1	0	2	0	1	2	1	2	2	2	0	0	2	0	2	2	0	0	1	0	0	1	0	1	0	0	0	1
992	0	1	0	0	0	0	1	1	1	2	0	1	2	0	0	0	0	0	1	0	1	1	1	1	1	0	2	0	2	1	1	1	1	2	0	2	2	0	0	2	0	0	1	0	0	1	0	1	0
993	1	0	2	0	0	1	1	1	1	1	1	1	2	0	0	0	0	0	2	0	2	0	0	2	0	1	1	0	2	2	0	0	1	2	0	1	0	0	0	0	0	0	0	1	0	0	0	1	0
994	0	0	2	0	0	0	0	1	1	1	0	0	2	0	0	0	2	1	2	0	2	0	0	2	1	0	1	1	2	2	0	0	2	2	1	2	1	0	0	1	0	0	0	1	0	0	0	0	1
995	0	0	1	0	0	0	0	0	2	2	0	0	0	0	0	0	0	0	0	1	0	0	1	1	0	0	2	0	2	2	1	1	2	2	1	2	2	0	0	0	0	0	1	0	1	0	0	0	0
996	0	0	1	0	0	0	1	1	0	0	1	0	2	1	1	1	1	1	1	1	1	1	0	2	0	1	1	1	0	0	2	1	1	0	0	1	0	0	0	0	0	0	0	1	0	0	0	1	0
997	0	0	2	0	0	0	2	2	0	0	1	1	2	0	0	1	1	1	1	1	1	0	0	2	0	2	2	1	2	2	1	0	2	2	2	2	2	0	0	2	0	0	0	1	0	0	1	0	0
998	0	0	1	1	1	1	0	0	1	1	0	0	1	0	0	0	1	1	0	2	1	0	1	1	0	1	1	1	2	2	0	1	1	1	1	2	2	0	1	0	1	0	1	0	1	0	0	0	0
999	1	0	0	0	0	0	1	1	1	1	0	0	1	0	0	0	1	1	1	0	2	1	0	2	0	2	0	1	1	1	1	1	1	2	0	2	0	0	0	0	0	2	2	0	0	1	0	0	1
1000	0	0	1	0	1	0	1	1	1	1	1	0	0	0	0	0	2	1	1	0	1	0	0	2	0	0	2	0	2	2	1	1	1	2	1	2	2	0	0	1	0	0	0	0	0	1	0	0	0
[truncated: 952 more columns]
