# Supplementary material for: KNN-MDR: a learning approach for improving interactions mapping performances in genome wide association studies
Source: BMC Bioinformatics. 2017 Mar 21;18:184. doi: 10.1186/s12859-017-1599-7 (PMC5361736; doi:10.1186/s12859-017-1599-7)
Supplement: Supplementary file 2 — The data set(s) supporting the results of Table 1. (ZIP 22742 kb) [file 12859_2017_1599_MOESM2_ESM.zip › Nouveau dossier/S3/mkallsimul.dat]

1	0	0	0	0	0	0	1	1	1	0	0	1	0	0	0	0	0	0	0	2	0	0	2	0	0	1	0	0	2	2	0	1	1	0	0	1	0	0	0	1	1	0	0	0	1	0	0	2	0
2	1	0	2	0	1	1	0	0	2	0	0	0	0	0	0	0	0	1	2	0	2	0	1	1	1	0	0	0	2	1	0	1	1	1	1	1	1	0	0	1	1	0	0	1	0	1	0	1	1
3	0	0	2	0	0	1	0	0	2	0	0	1	2	1	0	0	0	0	1	1	1	0	0	2	0	0	0	0	2	2	0	1	2	1	1	2	0	0	0	0	2	0	1	0	1	1	0	2	0
4	0	0	2	0	0	0	2	2	0	0	2	0	1	0	0	1	0	0	0	1	1	0	1	1	0	1	0	0	2	2	0	0	1	1	1	1	0	0	0	0	2	0	0	1	0	0	0	1	1
5	0	0	0	0	0	0	1	2	0	0	0	0	1	0	0	0	0	0	0	1	0	1	0	2	0	2	0	0	1	1	0	1	2	1	0	2	2	1	1	0	0	0	1	0	1	1	0	2	0
6	1	0	2	0	1	1	2	2	0	0	1	0	0	0	0	0	0	0	1	0	0	0	1	1	0	1	0	1	2	2	2	1	1	1	0	2	0	0	0	0	1	1	0	0	1	0	0	2	0
7	0	0	1	0	0	0	1	1	1	0	0	0	0	0	0	0	0	1	1	1	2	0	1	1	0	2	0	0	2	2	0	0	1	0	2	1	1	0	0	1	1	1	0	0	1	0	0	1	0
8	0	0	1	0	0	0	1	1	2	0	0	1	2	2	0	0	0	1	1	1	0	0	0	2	0	0	0	0	1	2	0	1	1	1	0	2	1	0	0	0	0	0	0	0	0	0	0	0	0
9	1	0	0	0	0	0	1	1	2	0	0	0	0	0	0	0	1	2	2	0	1	0	0	2	0	1	0	1	1	1	0	0	1	2	1	2	2	1	1	1	0	1	0	0	0	0	0	0	1
10	1	0	1	0	0	0	1	1	1	0	1	1	1	0	0	0	0	1	1	0	2	1	0	2	0	1	0	0	2	2	0	2	2	2	0	2	1	0	0	0	1	1	0	0	1	0	0	2	0
11	0	0	1	0	0	0	1	1	1	0	1	0	0	0	0	0	0	0	1	1	2	1	0	2	0	1	0	0	2	2	0	0	2	2	1	2	2	0	0	1	0	1	0	0	0	1	0	0	0
12	1	0	1	0	0	0	1	2	0	0	1	0	0	0	0	0	0	0	1	0	0	0	1	1	0	1	0	2	2	2	1	0	1	2	0	2	1	0	0	0	1	0	0	0	0	0	0	1	1
13	0	0	0	0	0	0	0	1	1	0	1	0	1	0	0	0	1	2	1	0	1	0	0	2	0	1	0	0	2	2	1	2	2	0	1	1	2	1	1	0	1	0	0	1	0	0	0	1	0
14	1	0	1	0	0	0	1	2	0	0	0	0	0	0	0	0	0	0	2	0	2	0	1	1	0	1	0	1	2	2	0	0	1	1	1	1	2	0	1	1	0	0	0	0	0	0	0	1	0
15	0	0	2	0	0	0	1	2	0	0	0	0	1	0	0	0	1	1	1	1	1	0	0	2	0	0	1	1	2	2	0	1	1	1	0	2	1	1	1	0	1	1	0	0	1	0	0	1	1
16	1	0	2	0	0	1	1	1	1	0	0	0	0	0	0	0	1	1	1	1	1	0	1	1	1	0	0	0	2	2	1	0	0	1	2	2	1	0	0	1	1	1	0	0	0	0	0	0	1
17	0	0	1	0	0	0	1	1	1	0	1	1	1	1	0	0	0	0	1	1	2	0	0	2	0	0	0	0	2	2	1	1	2	2	0	2	0	0	0	0	2	0	0	0	0	0	0	1	1
18	0	0	2	0	0	0	1	1	2	0	0	0	0	0	0	0	0	0	1	1	1	0	0	2	0	1	0	0	1	2	0	1	1	0	1	1	0	0	0	0	1	0	1	0	2	0	1	1	0
19	0	0	1	1	0	1	0	0	2	0	0	0	0	0	0	0	0	0	2	0	2	0	0	2	0	1	0	0	2	2	0	0	0	2	0	2	0	0	0	0	1	0	0	0	0	0	0	2	0
20	1	0	2	0	0	0	1	1	1	1	1	0	0	0	0	0	0	0	1	0	1	0	0	2	0	1	0	1	2	2	1	1	2	0	2	0	2	0	0	1	0	0	0	0	0	0	0	2	0
21	0	0	0	0	0	0	0	0	2	0	0	0	0	0	0	0	0	0	0	1	0	0	1	1	0	1	1	1	2	2	0	0	2	1	1	2	1	0	0	1	1	0	0	0	0	0	0	2	0
22	0	0	0	0	0	0	2	2	0	0	0	1	2	2	0	0	0	0	2	1	2	0	0	2	0	1	0	1	2	2	1	1	2	0	1	1	1	0	0	1	1	0	0	0	0	0	1	1	0
23	0	0	0	0	1	1	2	2	1	0	0	1	2	1	0	0	0	1	1	1	1	0	0	2	0	1	1	1	2	2	0	0	1	2	1	2	1	0	0	1	1	1	0	0	1	2	0	2	0
24	0	0	1	0	0	0	0	1	1	0	0	1	1	1	0	0	0	0	1	1	1	0	0	2	0	0	0	1	2	2	1	1	1	2	0	2	2	0	0	2	0	0	0	0	0	1	0	1	0
25	0	1	1	0	0	0	0	0	2	0	0	0	1	0	0	0	0	1	1	0	2	0	0	2	0	1	1	0	1	1	0	1	2	2	0	2	2	0	0	2	0	0	0	0	1	1	0	0	1
26	1	0	1	1	0	1	1	1	1	0	0	1	2	0	1	1	0	0	0	1	2	0	0	2	0	1	0	1	2	2	1	1	2	1	1	2	2	0	0	1	0	0	0	1	0	0	0	1	0
27	0	0	2	0	0	0	0	0	2	0	0	0	0	0	0	0	0	1	1	0	2	0	0	2	0	1	0	0	2	2	0	2	1	2	0	2	1	0	0	1	1	0	1	0	1	1	0	1	1
28	1	0	2	0	0	0	0	1	1	0	0	0	0	0	0	0	0	0	1	0	2	1	0	2	0	2	0	1	1	1	1	1	1	1	1	1	2	0	0	1	1	0	0	0	0	1	0	2	0
29	1	0	0	0	0	0	1	1	1	0	1	2	2	2	0	0	0	2	1	1	2	0	0	2	0	1	0	0	2	2	1	2	2	0	1	1	0	0	0	1	1	0	1	0	1	1	0	2	0
30	0	0	2	0	0	0	1	1	1	0	0	0	0	0	0	0	0	0	2	0	2	0	1	1	1	2	0	0	2	2	0	2	2	0	1	1	2	0	0	0	2	0	0	0	0	1	0	2	0
31	0	0	1	0	1	1	1	1	1	0	1	0	0	0	0	0	0	2	1	1	2	0	0	2	0	2	1	0	2	2	0	0	2	1	0	2	2	0	0	0	0	0	1	0	1	0	0	2	0
32	1	0	1	1	0	1	2	2	0	0	0	2	2	1	1	1	0	0	1	1	1	0	0	2	0	2	0	1	2	2	0	1	1	0	2	0	1	1	1	0	1	0	0	0	0	0	0	0	0
33	1	0	0	0	0	0	2	2	0	0	0	0	0	0	0	0	0	0	2	1	2	0	0	2	0	1	0	0	2	2	1	1	2	0	1	1	1	0	0	1	1	0	0	0	0	1	0	1	0
34	0	0	1	0	0	0	2	2	0	0	0	0	1	0	0	0	0	0	0	0	0	0	0	2	0	1	0	0	2	2	2	0	2	2	0	2	2	0	0	1	1	0	1	0	0	0	0	0	1
35	0	0	1	0	0	0	2	2	0	1	1	2	2	1	1	1	0	0	1	0	1	0	0	2	0	0	0	0	2	2	1	1	2	0	1	1	2	0	0	1	1	1	0	0	0	1	0	2	0
36	0	0	2	0	0	0	1	1	2	0	0	0	0	0	0	0	0	0	2	1	2	0	0	2	0	1	1	0	1	1	0	1	2	0	2	1	1	0	0	0	2	0	0	0	0	0	0	2	0
37	1	1	2	0	0	0	1	1	1	0	0	0	0	0	0	0	0	1	2	0	2	0	0	2	0	1	0	0	2	1	1	2	2	0	2	1	0	0	0	0	1	0	0	0	0	0	0	2	0
38	0	0	2	0	0	0	2	2	0	0	0	0	2	2	0	0	0	0	2	0	2	0	1	1	1	2	1	0	2	2	0	1	2	0	2	1	1	0	0	0	2	0	1	0	1	0	0	2	0
39	1	0	2	0	0	0	1	1	0	1	1	0	0	0	0	0	0	0	1	0	1	0	0	2	0	0	0	0	2	2	1	0	2	2	1	2	2	1	1	0	0	0	0	0	0	0	0	1	1
40	1	0	0	0	0	0	1	1	1	0	0	0	0	0	0	0	1	1	1	0	2	0	0	2	0	2	0	0	2	1	1	0	1	2	2	1	2	0	0	2	0	0	0	1	0	1	0	1	0
41	1	0	1	0	0	0	2	2	0	0	1	1	2	1	0	0	0	2	1	1	1	0	0	2	0	1	0	0	1	1	1	1	2	0	1	1	2	0	0	1	0	0	0	1	0	0	0	2	0
42	1	0	1	1	0	1	0	0	2	0	0	0	0	0	0	0	1	1	1	0	2	0	0	2	0	1	0	0	2	2	0	2	2	0	1	1	2	0	0	1	0	0	0	0	0	0	0	2	0
43	1	0	1	0	0	0	1	1	1	0	0	1	2	1	0	0	0	0	1	1	1	0	0	2	0	1	0	2	2	2	1	1	1	0	2	1	0	0	0	0	2	0	0	0	0	1	0	2	0
44	1	0	1	0	0	0	1	1	0	1	2	0	0	0	0	0	0	0	1	1	1	0	0	2	0	1	0	2	1	1	1	1	2	2	0	2	1	0	0	0	1	0	0	1	1	1	0	0	0
45	1	0	2	0	1	1	1	2	0	0	1	0	0	0	0	0	0	1	1	1	1	1	0	2	0	1	0	0	2	2	1	0	2	1	1	1	2	0	0	1	1	1	0	0	1	0	0	0	0
46	0	0	2	0	0	0	2	2	1	0	1	0	0	0	0	1	0	0	1	1	2	0	1	1	0	1	0	0	2	1	1	0	2	1	1	1	0	1	1	0	1	0	0	0	1	0	0	2	0
47	0	0	1	0	0	0	1	2	0	0	0	0	1	0	0	0	0	0	0	0	1	0	0	2	0	2	0	0	2	2	0	0	2	2	0	2	2	0	0	2	0	0	1	0	1	0	0	2	0
48	0	0	2	0	0	0	2	2	1	0	0	0	0	0	0	0	0	2	1	1	1	0	0	2	0	0	0	1	2	2	0	0	1	2	0	2	1	0	0	2	0	0	1	0	0	0	0	1	0
49	0	0	2	0	1	1	1	2	0	0	0	1	1	1	0	0	0	0	1	1	1	0	0	2	0	1	0	0	1	1	0	0	2	1	0	2	0	0	0	0	1	0	0	0	0	0	0	1	1
50	1	0	1	0	1	1	0	1	0	0	0	0	1	0	0	0	0	1	2	0	2	1	0	2	0	1	0	1	1	1	1	1	2	0	0	2	1	1	1	0	1	0	1	0	0	1	0	1	0
51	0	0	2	0	0	0	2	2	0	0	0	0	0	0	0	0	1	1	0	1	1	0	0	2	0	2	0	2	1	1	0	1	1	1	1	1	0	0	0	0	2	0	1	0	1	1	0	1	0
52	1	0	1	1	0	1	1	2	1	0	0	1	2	1	0	0	0	1	0	1	2	0	1	1	1	1	0	1	2	2	1	0	1	2	0	2	1	0	1	0	1	0	0	0	0	0	0	0	0
53	1	0	1	0	0	0	2	2	0	0	0	1	1	0	0	0	0	1	1	0	2	0	0	2	0	0	0	0	2	2	0	2	1	2	0	2	2	0	0	1	0	0	0	0	1	0	0	2	0
54	1	0	0	0	0	0	0	0	2	0	0	0	0	0	0	0	0	1	0	1	2	1	0	2	0	1	0	1	1	1	0	1	2	1	1	1	1	0	0	1	1	1	1	0	0	0	0	2	0
55	0	0	1	0	0	0	1	1	1	0	0	0	0	0	0	0	0	1	0	0	0	0	1	1	1	2	0	1	1	1	1	0	1	2	0	2	2	0	0	1	0	1	0	0	1	0	0	2	0
56	0	0	2	0	1	1	0	1	1	0	0	1	1	1	0	0	0	1	1	0	1	0	0	2	0	1	0	0	2	2	0	0	2	1	0	2	2	0	0	1	0	0	1	0	1	2	0	0	1
57	1	0	2	0	0	0	2	2	0	0	2	1	1	0	1	1	0	0	2	1	2	0	1	1	1	1	0	0	2	2	0	0	2	2	1	2	1	0	0	1	1	0	0	0	0	0	0	2	0
58	1	0	1	0	0	0	2	2	0	0	1	0	0	0	0	0	0	0	1	0	1	0	2	0	0	0	0	1	2	2	0	2	1	1	0	2	1	0	0	0	1	0	0	1	0	0	0	1	0
59	1	0	0	0	0	0	1	1	1	0	0	1	1	1	0	1	0	1	1	1	1	0	0	2	0	1	1	1	2	2	0	2	1	2	0	2	2	0	0	0	1	0	0	1	0	0	0	2	0
60	1	0	2	0	0	0	1	1	1	0	0	0	1	1	0	0	0	0	1	0	1	0	0	2	0	1	0	0	2	1	1	0	1	2	0	2	0	0	0	1	1	0	1	0	1	1	0	2	0
61	1	1	1	0	1	1	1	1	1	0	0	1	2	1	0	0	0	0	1	0	1	0	1	1	0	0	0	0	2	2	0	0	2	0	2	1	1	0	0	1	1	1	0	1	1	0	0	2	0
62	1	0	1	0	0	0	0	0	2	0	0	2	2	2	0	0	0	0	1	0	1	0	0	2	0	0	0	0	1	1	1	1	0	2	0	2	1	0	0	0	0	0	1	1	1	2	0	1	0
63	0	0	1	0	0	0	1	2	0	0	1	1	1	1	0	0	0	0	2	0	2	1	0	2	0	1	0	0	2	2	0	2	2	0	1	1	2	0	0	1	1	0	2	0	2	1	0	1	1
64	1	0	0	0	0	0	1	1	2	0	0	1	1	1	0	0	0	0	2	1	2	0	0	2	0	0	0	0	2	2	0	0	0	2	1	1	1	0	0	0	1	0	0	0	1	1	0	0	0
65	1	0	1	0	0	0	1	2	0	0	0	1	1	1	0	0	0	1	1	1	0	0	1	1	1	2	0	1	1	0	0	0	2	1	0	2	1	0	0	1	1	0	0	0	0	2	0	1	1
66	0	0	2	0	0	0	2	2	0	0	1	0	1	1	0	1	0	0	1	1	2	0	1	1	0	2	0	1	1	1	0	0	0	2	0	2	2	0	0	1	0	2	0	0	0	2	0	1	0
67	1	0	1	0	0	0	2	2	0	0	0	0	0	0	0	1	0	0	2	1	2	0	0	2	0	1	0	0	2	2	1	1	0	2	0	2	1	0	0	1	1	0	0	0	0	0	0	1	0
68	0	0	0	0	0	0	0	1	1	0	0	0	1	1	0	0	0	1	0	1	2	0	0	2	0	1	0	0	2	2	1	0	1	2	1	2	1	0	0	0	1	0	0	0	0	0	0	0	1
69	1	0	2	0	0	0	0	1	1	0	0	1	1	1	0	1	1	2	1	1	1	0	0	2	0	1	0	1	2	2	1	0	2	1	1	1	1	0	0	0	1	1	0	0	0	0	0	1	1
70	1	0	1	0	1	1	0	0	2	0	0	0	0	0	0	0	0	0	1	1	1	0	1	1	0	0	0	1	2	2	0	0	1	2	0	2	2	0	0	1	1	1	0	0	1	2	0	0	0
71	1	0	1	0	0	0	1	1	1	0	1	1	1	1	0	0	0	1	1	0	2	0	1	1	1	1	0	0	2	2	1	1	1	1	1	1	1	0	0	0	2	0	1	0	1	1	0	1	0
72	0	0	0	0	0	0	2	2	2	0	0	1	1	1	0	1	0	0	1	1	2	1	1	1	0	1	0	0	2	2	0	0	1	1	0	2	2	0	0	1	0	0	0	0	1	1	0	0	0
73	0	0	2	0	2	2	2	2	0	0	1	0	2	2	0	0	0	0	1	0	2	0	0	2	0	0	0	0	2	2	0	0	1	2	1	2	2	0	0	2	0	0	0	1	0	0	0	0	0
74	0	0	2	0	1	1	2	2	0	0	0	1	1	1	0	0	0	0	1	1	1	0	0	2	0	1	0	1	2	2	1	2	1	1	1	0	1	0	0	1	1	1	0	0	0	0	0	0	0
75	0	0	1	0	0	1	0	0	2	0	0	0	0	0	0	0	0	1	0	2	1	0	1	1	0	0	0	0	2	2	1	0	2	1	1	1	0	0	0	0	1	0	0	0	0	0	0	1	1
76	0	0	2	0	0	0	0	0	2	0	0	0	0	0	0	0	0	0	0	1	1	0	1	1	0	2	0	0	2	2	1	1	2	1	1	1	2	1	0	0	0	0	0	1	0	0	0	2	0
77	1	0	2	0	1	1	2	2	0	0	0	0	1	0	0	0	1	1	2	1	2	1	0	2	0	0	0	1	2	1	1	2	2	0	2	0	2	0	0	1	1	0	1	0	1	0	0	0	1
78	1	1	1	0	1	1	1	2	0	0	1	1	2	2	0	1	0	0	1	0	1	0	0	2	0	1	0	0	2	2	1	1	1	0	1	1	0	0	0	1	1	0	1	0	1	0	0	1	0
79	1	0	2	0	0	0	2	2	0	0	1	0	0	0	0	1	0	0	1	0	1	1	1	1	1	1	0	1	1	0	0	1	1	1	1	1	1	0	0	0	1	0	1	0	0	0	0	1	0
80	0	0	1	0	0	0	0	0	1	0	1	0	0	0	0	0	0	0	0	1	0	0	0	2	0	0	0	2	1	1	1	1	1	2	0	2	1	0	0	0	2	0	1	1	1	2	0	0	0
81	1	0	1	0	0	0	2	2	1	0	1	1	1	1	0	0	0	1	2	0	2	0	0	2	0	1	0	0	2	2	1	1	1	1	1	1	1	0	0	0	2	2	0	0	0	0	0	2	0
82	1	0	2	0	0	0	1	1	1	0	0	0	0	0	0	0	0	0	2	0	2	0	0	2	0	0	0	0	2	2	1	0	2	1	0	2	1	1	1	0	1	0	0	0	2	1	0	0	1
83	1	0	2	0	1	1	1	1	1	0	1	0	1	1	0	1	0	1	1	1	1	0	2	0	0	0	0	0	2	2	0	2	1	2	0	2	0	0	0	0	2	1	0	0	1	1	0	1	0
84	0	0	0	0	0	0	2	2	0	0	1	0	0	0	0	0	0	0	1	1	1	0	1	1	0	1	0	1	0	0	0	0	1	2	0	2	0	0	0	0	2	0	1	0	0	0	0	2	0
85	0	0	1	0	0	0	1	2	0	0	1	0	1	1	0	0	0	1	1	0	1	0	0	2	0	1	0	0	2	2	0	0	0	2	0	2	0	0	0	0	1	1	0	1	1	0	0	1	0
86	0	0	2	0	0	0	2	2	0	0	1	0	0	0	0	0	0	1	1	1	1	0	0	2	0	2	1	1	2	2	0	1	1	0	1	1	0	0	0	0	1	0	0	0	1	1	0	2	0
87	0	0	1	0	0	0	0	2	0	0	1	0	0	0	0	0	0	0	2	0	2	0	0	2	0	1	0	0	2	1	1	0	2	2	0	2	1	0	0	1	1	0	0	0	1	0	0	1	0
88	1	0	1	0	0	0	1	1	2	0	0	1	1	0	1	1	0	1	0	1	1	0	0	2	0	0	0	1	1	1	0	0	2	1	1	1	1	0	0	1	1	1	0	0	1	2	0	2	0
89	0	0	1	0	0	0	1	2	1	0	0	0	1	1	0	0	0	1	0	1	2	0	1	1	0	2	0	1	2	2	2	0	1	2	2	1	0	0	0	0	1	0	0	1	1	1	0	1	1
90	1	0	1	0	0	0	1	1	1	0	0	0	1	1	0	0	0	0	1	0	0	0	0	2	0	1	0	0	2	2	1	1	2	1	1	1	0	0	0	0	2	0	0	0	0	0	0	1	1
91	1	0	1	0	0	0	2	2	0	0	0	1	1	1	0	0	0	0	1	1	1	0	0	2	0	2	0	0	2	2	1	0	2	2	0	2	1	0	0	0	2	0	0	0	0	1	0	2	0
92	0	0	1	0	0	0	1	1	1	0	0	1	1	1	0	0	0	0	1	0	2	0	1	1	0	0	0	1	1	1	1	1	2	0	1	1	1	1	1	0	1	0	0	0	1	0	0	1	1
93	0	0	2	0	0	0	1	2	1	0	0	1	1	1	0	0	0	1	1	1	1	0	1	1	0	0	0	0	2	2	1	0	1	0	1	1	1	0	0	2	0	1	0	1	1	0	0	2	0
94	1	1	1	0	0	0	2	2	0	0	0	1	2	2	0	0	0	1	1	1	0	0	0	2	0	1	0	0	2	2	2	1	1	2	0	2	2	0	0	1	1	0	0	1	0	0	0	0	0
95	0	0	1	0	1	1	0	1	1	0	0	0	1	0	0	1	0	1	1	1	1	0	0	2	0	2	0	0	2	2	1	0	2	1	1	1	2	0	0	1	1	0	0	0	2	1	0	1	0
96	0	0	1	0	0	0	2	2	0	0	0	0	1	0	0	0	0	0	1	1	2	1	0	2	0	2	1	0	2	2	0	1	0	1	1	1	2	0	0	0	0	0	0	0	0	0	0	0	2
97	1	0	1	1	0	1	1	1	1	0	0	0	0	0	0	0	0	1	1	0	2	0	0	2	0	1	0	1	2	2	0	0	1	2	0	2	2	0	0	0	1	0	0	0	0	0	0	2	0
98	1	0	2	0	0	0	1	1	1	0	0	0	0	0	0	0	0	0	1	2	1	0	1	1	0	2	0	0	2	2	0	0	2	1	0	2	2	0	1	0	0	1	0	0	1	0	0	1	0
99	0	0	1	0	0	0	1	2	0	1	0	0	1	1	0	1	0	0	0	1	1	0	0	2	0	1	0	1	2	2	1	0	1	0	1	2	1	0	0	0	2	1	0	1	1	0	0	1	1
100	1	0	2	0	0	0	1	2	0	0	0	1	1	0	1	1	0	0	1	0	1	0	1	1	0	0	0	0	2	2	0	0	2	1	0	2	1	0	1	0	1	0	0	0	0	0	0	0	2
101	1	0	2	0	1	1	0	1	1	0	0	1	1	1	0	0	0	0	1	2	1	0	1	1	0	0	0	0	1	1	1	1	1	1	0	2	2	0	0	1	1	0	0	0	0	0	0	1	0
102	1	0	2	0	0	0	0	1	1	0	0	0	2	1	0	0	0	0	2	0	2	0	0	2	0	1	0	0	2	2	0	0	1	2	0	2	1	0	0	0	0	0	1	0	1	1	0	0	0
103	0	0	1	0	0	0	2	2	1	0	0	0	1	0	0	0	0	0	1	0	1	0	0	2	0	1	0	1	2	2	0	1	2	2	0	2	1	1	1	0	1	1	0	0	0	1	0	2	0
104	0	0	1	0	0	0	1	1	0	0	0	0	0	0	0	0	0	0	1	0	1	0	0	2	0	0	0	0	2	2	0	0	0	2	0	2	1	1	1	0	1	1	0	0	1	0	0	2	0
105	1	1	2	0	0	0	1	1	1	0	1	0	1	1	0	0	0	0	1	1	1	0	1	1	0	2	0	1	2	1	1	0	2	0	1	2	1	0	0	0	1	0	0	0	0	0	0	0	1
106	1	0	2	0	1	1	2	2	0	0	1	1	1	0	1	1	0	2	1	1	2	0	1	1	0	2	0	0	2	2	0	0	0	2	0	2	1	1	1	0	0	0	0	0	0	1	0	2	0
107	0	0	1	0	0	0	1	2	0	1	0	0	0	0	0	0	0	0	1	1	1	1	0	2	0	1	0	0	2	2	0	0	2	1	0	2	2	0	0	2	0	0	1	1	0	0	0	0	0
108	1	0	1	0	0	0	1	1	1	0	0	0	2	1	0	0	0	0	0	1	2	0	1	1	0	0	0	1	2	2	0	0	1	0	1	2	1	0	0	1	1	1	0	1	2	0	0	1	0
109	0	0	2	0	1	1	1	1	1	0	0	1	1	1	0	0	0	0	2	0	2	0	0	2	0	1	0	0	2	2	1	1	1	0	2	1	1	0	0	1	1	0	0	0	0	0	0	2	0
110	0	0	1	0	0	0	0	1	0	0	0	1	2	2	0	0	0	0	1	0	1	0	0	2	0	2	1	1	2	2	0	0	1	1	1	2	1	0	0	0	1	0	0	0	0	0	0	1	0
111	0	0	1	0	0	0	1	2	0	0	1	0	1	1	0	0	0	0	1	0	1	0	0	2	0	1	0	1	2	2	0	0	0	2	0	2	1	0	0	0	1	0	0	0	1	0	0	1	0
112	1	1	2	0	0	0	1	1	0	0	1	0	0	0	0	0	0	0	1	2	1	0	0	2	0	1	0	1	2	1	0	0	1	2	1	1	1	1	1	0	1	0	0	0	0	0	0	2	0
113	1	0	2	0	2	2	2	2	0	1	0	2	2	2	0	0	0	1	1	1	1	0	0	2	0	1	0	1	2	1	1	0	1	1	1	1	2	0	1	0	0	0	0	0	0	0	0	2	0
114	1	0	1	0	0	0	0	0	2	0	0	0	1	1	0	0	0	1	2	0	2	0	0	2	0	2	0	0	2	1	1	1	2	0	1	1	0	0	0	1	1	0	0	0	0	0	0	2	0
115	1	1	1	0	0	0	1	2	1	0	0	0	0	0	0	0	0	0	1	0	1	0	0	2	0	1	0	2	1	2	1	1	1	2	1	2	2	0	0	1	0	0	0	0	0	0	0	2	0
116	0	0	1	0	0	0	1	1	1	0	0	0	0	0	0	0	0	1	1	1	1	0	1	1	0	1	0	0	1	1	1	0	1	1	1	1	1	0	0	0	1	0	0	0	0	1	0	2	0
117	1	0	2	0	1	1	1	1	1	0	1	0	2	1	0	1	0	0	1	1	1	0	0	2	0	0	0	1	2	2	0	0	0	0	1	1	1	2	1	0	1	0	0	0	1	0	0	1	0
118	1	0	2	0	1	1	1	1	1	0	0	1	0	0	0	0	0	1	1	0	2	0	0	2	0	0	0	0	2	2	0	0	2	2	0	2	1	0	0	1	1	0	0	0	0	0	0	1	0
119	0	1	1	0	0	0	2	2	0	0	2	1	1	1	0	0	0	0	0	1	1	0	0	2	0	0	0	0	2	2	1	0	0	2	0	2	1	0	0	0	2	0	1	0	1	1	0	2	0
120	0	1	2	0	0	0	0	0	1	0	0	0	0	0	0	0	0	0	0	1	0	0	1	1	0	0	0	1	1	1	0	1	2	1	1	2	1	0	0	1	1	0	0	0	0	0	0	2	0
121	1	0	1	0	0	0	1	1	1	0	0	0	0	0	0	0	0	1	2	0	2	0	0	2	0	0	0	0	2	2	0	1	2	0	1	1	1	0	0	1	1	0	0	0	0	0	0	1	1
122	1	0	2	0	0	0	1	1	1	1	1	0	0	0	0	0	0	0	1	0	1	0	0	2	0	0	1	0	2	2	0	1	1	1	0	2	2	1	1	0	0	0	2	0	2	1	0	2	0
123	1	0	1	0	0	0	1	2	0	0	0	0	0	0	0	0	0	0	1	1	2	1	0	2	0	0	0	1	2	2	0	1	1	2	0	2	1	0	0	0	1	0	0	0	1	1	0	1	0
124	1	0	1	0	1	1	0	1	0	0	0	0	1	0	0	0	0	1	1	2	1	0	0	2	0	2	0	0	2	2	0	0	2	2	0	2	2	0	0	0	1	1	0	0	2	0	0	2	0
125	0	0	1	0	0	0	1	2	0	0	0	0	2	0	0	0	1	0	2	1	2	0	1	1	1	0	0	0	2	2	1	1	2	1	1	1	1	1	0	0	1	0	1	0	0	0	0	2	0
126	0	1	1	0	0	0	1	2	0	0	0	1	1	1	0	0	0	1	0	0	1	0	0	2	0	1	0	0	2	2	1	0	1	1	1	1	1	0	0	1	1	1	0	0	1	1	0	1	1
127	0	0	2	0	1	1	1	1	0	0	1	0	0	0	0	0	0	0	0	0	0	0	1	1	1	1	1	1	2	2	0	0	0	2	0	2	2	0	0	2	0	0	1	0	1	0	0	0	1
128	1	0	1	0	0	0	2	2	0	0	1	1	1	1	0	0	0	0	1	1	2	1	0	2	0	2	1	1	2	2	0	0	1	1	1	1	2	0	0	1	1	0	1	1	0	0	0	2	0
129	0	0	0	0	0	0	1	1	1	0	1	1	1	1	0	0	1	1	1	0	1	1	1	1	0	1	0	0	2	2	0	0	1	0	1	1	2	1	0	0	0	0	2	0	1	1	0	2	0
130	0	0	0	0	0	0	2	2	1	0	1	0	0	0	0	0	0	0	0	1	2	0	0	2	0	2	0	0	2	2	1	0	0	2	0	2	2	0	0	2	0	0	0	1	0	0	0	1	1
131	0	0	1	0	0	0	2	2	0	0	0	0	0	0	0	0	0	0	2	1	2	0	0	2	0	1	0	0	1	1	0	0	0	2	0	2	2	0	0	1	1	0	0	1	0	0	0	2	0
132	1	0	0	0	0	0	2	2	0	0	1	0	1	0	0	0	0	1	0	1	2	0	0	2	0	0	0	0	2	2	0	2	1	1	0	2	2	0	0	0	2	0	1	0	2	0	0	0	0
133	0	0	1	0	0	0	0	1	2	0	0	1	0	0	0	0	0	1	2	0	2	0	0	2	0	1	1	0	2	2	1	1	1	1	2	1	1	0	0	2	0	0	0	0	0	0	0	1	1
134	1	1	0	0	0	0	1	1	0	0	0	0	0	0	0	0	0	0	1	1	2	0	1	1	0	0	0	0	2	2	0	0	1	0	1	1	1	0	0	0	1	0	1	0	2	1	0	2	0
135	0	0	2	0	1	1	2	2	0	0	1	1	2	2	0	0	0	2	1	1	2	0	0	2	0	0	0	1	2	2	2	0	1	1	0	2	1	0	0	1	1	0	0	0	0	2	0	1	0
136	0	0	1	0	0	0	0	0	2	0	0	0	0	0	0	0	0	0	2	0	2	0	1	1	0	1	0	0	2	2	0	1	1	0	2	0	2	0	1	0	0	0	1	0	2	1	0	2	0
137	1	0	2	0	0	0	2	2	0	0	1	0	0	0	0	0	0	0	1	1	1	0	0	2	0	1	0	0	1	1	1	0	1	1	0	2	2	0	0	1	1	0	0	1	1	1	0	2	0
138	0	0	1	0	1	1	0	0	2	0	0	0	0	0	0	0	0	1	1	0	2	0	0	2	0	2	0	0	2	1	0	0	0	1	0	2	1	0	0	0	1	0	0	0	0	1	0	2	0
139	1	0	0	0	0	0	2	2	0	0	0	1	2	2	0	1	0	0	1	1	2	0	0	2	0	2	0	0	1	1	0	0	2	2	1	2	2	1	1	1	0	0	0	0	0	0	0	0	0
140	0	0	0	0	0	0	2	2	0	0	1	0	0	0	0	1	0	0	1	1	1	0	0	2	0	1	0	0	1	1	1	1	1	1	1	1	2	0	0	1	1	0	0	0	0	0	0	1	0
141	1	0	1	0	0	0	0	0	2	0	0	0	0	0	0	1	0	0	1	0	1	0	0	2	0	2	0	0	2	2	0	1	1	1	1	1	1	0	0	0	2	0	1	0	1	1	0	2	0
142	0	0	0	0	0	0	1	1	0	0	0	0	1	0	0	0	0	1	2	0	2	0	0	2	0	0	1	0	1	1	0	0	1	0	1	1	1	0	0	0	1	0	1	0	1	1	0	2	0
143	1	0	1	0	0	0	1	2	0	0	1	0	0	0	0	0	1	1	1	0	2	0	1	1	0	1	0	0	2	2	2	1	1	1	0	2	2	0	0	1	0	0	0	0	1	1	0	2	0
144	0	1	1	0	1	1	1	1	1	0	0	0	0	0	0	0	0	0	2	0	2	0	0	2	0	1	0	0	2	2	0	0	2	2	0	2	1	0	0	1	1	1	0	0	1	0	0	2	0
145	1	0	1	0	0	0	0	0	1	0	0	1	1	0	0	0	0	1	1	1	2	0	0	2	0	0	0	0	1	1	1	0	0	2	0	2	1	0	0	1	1	0	0	1	0	0	0	0	1
146	1	0	2	0	0	0	1	1	1	0	1	0	0	0	0	0	1	1	0	1	1	0	0	2	0	1	0	1	2	2	0	0	2	1	2	1	2	1	1	1	0	0	0	0	0	1	0	2	0
147	0	0	0	0	0	0	2	2	1	0	0	1	1	1	0	0	0	0	2	0	2	0	1	1	1	0	1	1	2	2	0	0	2	2	0	2	0	0	0	0	1	0	0	0	1	1	0	0	0
148	1	0	1	0	0	0	2	2	0	0	1	1	2	1	0	0	0	0	1	1	1	1	0	2	0	2	0	1	2	2	2	0	2	1	0	2	2	0	0	2	0	0	0	0	1	1	0	1	1
149	1	0	2	0	0	0	2	2	0	0	0	0	0	0	0	0	0	0	2	0	2	1	0	2	0	0	0	1	1	2	0	0	2	1	0	2	1	0	0	0	2	1	0	0	1	2	0	2	0
150	1	0	2	0	0	0	2	2	0	0	0	1	2	1	0	0	0	0	1	1	2	0	0	2	0	1	0	1	1	0	0	0	2	2	0	2	2	0	0	1	0	0	0	0	0	0	0	0	1
151	0	0	0	0	0	0	1	1	1	0	0	0	0	0	0	0	0	1	2	0	2	0	0	2	0	2	0	1	2	2	0	0	1	1	1	1	0	0	0	0	2	1	0	0	2	1	0	1	1
152	0	0	2	0	1	1	1	1	1	1	1	1	1	1	0	0	1	2	1	0	1	0	0	2	0	1	0	2	1	1	1	0	2	1	1	1	1	0	0	2	0	0	0	0	0	2	0	1	1
153	0	0	2	0	0	0	1	1	1	0	0	0	0	0	0	0	0	1	1	1	2	1	0	2	0	1	0	0	2	1	1	0	1	1	1	1	1	0	0	1	1	0	0	0	0	1	0	2	0
154	1	0	1	0	0	0	2	2	0	1	1	1	2	1	0	0	0	0	0	1	2	0	0	2	0	2	0	0	2	2	0	0	1	2	0	2	1	0	0	0	2	0	0	0	0	0	0	2	0
155	1	0	1	0	0	0	2	2	0	0	0	0	1	1	0	0	0	1	1	0	1	0	0	2	0	0	0	1	2	2	1	0	2	0	1	2	0	0	0	0	2	0	0	0	0	0	0	2	0
156	1	0	1	0	0	0	2	2	0	0	0	0	0	0	0	0	0	1	1	1	1	0	0	2	0	1	0	2	2	2	2	1	1	1	1	2	2	0	0	2	0	0	1	0	1	1	0	1	1
157	1	0	1	1	0	1	2	2	0	0	0	1	2	1	0	0	0	2	1	1	2	0	0	2	0	2	0	0	2	2	0	2	2	0	2	0	1	0	0	0	2	0	1	0	1	1	0	1	0
158	1	0	1	1	0	1	0	1	1	0	0	0	1	0	0	0	0	0	1	2	1	0	0	2	0	1	0	2	2	2	0	0	1	1	1	1	2	0	0	0	0	0	0	0	0	1	0	0	0
159	0	0	1	0	0	0	1	1	1	1	2	0	1	0	0	0	0	1	0	2	1	0	1	1	1	0	0	1	2	2	1	1	1	2	0	2	1	0	0	2	0	0	0	1	0	1	1	1	0
160	0	0	2	0	0	0	1	1	1	0	0	1	2	2	0	0	0	0	1	1	2	0	1	2	0	0	0	0	2	2	1	0	2	1	1	1	1	1	1	0	0	0	0	0	2	1	0	2	0
161	1	1	1	0	0	0	0	1	1	0	0	0	2	1	0	1	0	1	2	0	2	0	0	2	0	2	0	0	2	2	0	0	1	2	0	2	1	0	0	0	1	0	0	0	0	0	0	2	0
162	1	0	1	0	0	0	1	1	1	0	0	1	1	1	0	0	0	1	2	0	2	0	0	2	0	0	0	1	2	1	1	2	2	0	1	1	1	0	0	0	2	0	0	0	2	0	0	1	0
163	0	0	2	0	0	0	0	0	1	0	1	0	1	1	0	0	1	1	0	1	1	0	0	2	0	2	0	0	2	2	1	1	0	1	1	1	1	0	0	0	2	0	0	0	0	0	0	2	0
164	1	0	1	0	0	0	1	1	2	0	0	0	1	0	0	0	0	1	2	1	2	0	0	2	0	1	0	0	2	2	0	1	1	2	0	2	0	0	0	0	2	0	1	0	1	0	0	1	1
165	1	0	1	0	1	1	1	2	0	0	1	1	1	1	0	0	0	0	1	0	2	0	1	2	0	0	0	1	1	1	1	2	2	0	1	1	2	0	0	2	0	0	0	0	1	1	0	1	1
166	1	1	2	0	1	1	1	1	1	0	0	1	1	1	0	0	0	0	1	1	2	0	0	2	0	2	0	1	0	0	0	0	0	2	0	2	0	0	0	0	2	0	2	0	1	1	0	2	0
167	0	0	0	0	0	0	1	1	0	1	2	0	0	0	0	0	0	1	0	2	1	0	0	2	0	0	0	1	1	0	0	0	2	1	1	2	2	0	0	0	1	1	0	0	1	0	0	0	1
168	1	0	2	0	0	0	2	2	0	0	1	1	2	2	0	0	0	0	1	1	2	0	1	1	1	0	0	0	2	2	0	0	1	1	1	1	2	0	1	0	1	0	0	0	0	0	0	1	0
169	1	0	1	0	0	0	2	2	0	0	2	0	1	0	0	0	0	0	2	0	2	0	0	2	0	0	0	0	2	2	1	1	2	2	0	2	0	1	1	0	1	0	0	0	0	0	0	1	0
170	1	0	0	0	0	0	2	2	0	0	1	0	0	0	0	0	0	1	1	1	2	1	0	2	0	0	0	0	2	2	0	0	2	0	2	2	0	0	0	0	1	0	1	0	1	1	0	2	0
171	0	0	1	0	0	0	1	1	1	0	1	0	0	0	0	0	0	1	2	0	2	0	0	2	0	0	0	1	1	1	0	1	1	2	0	2	1	0	0	1	1	0	0	0	0	1	0	2	0
172	0	0	2	0	0	0	1	1	1	0	0	0	1	0	0	0	1	2	1	1	1	0	1	1	1	1	0	2	1	1	1	0	0	1	0	2	2	0	0	1	1	0	1	0	1	1	0	0	0
173	1	0	1	0	0	0	2	2	0	0	0	1	1	1	0	0	0	0	2	1	2	0	0	2	0	1	0	0	2	2	1	0	0	2	0	2	0	0	0	0	1	0	0	0	0	0	0	2	0
174	1	0	2	0	1	1	1	1	1	0	0	0	2	0	0	0	0	0	1	2	1	1	1	1	1	1	1	1	2	2	0	0	2	1	1	1	1	0	0	1	1	1	0	0	1	0	0	2	0
175	1	0	1	1	1	2	0	1	1	0	0	0	1	0	0	0	1	2	1	0	1	0	0	2	0	2	0	2	1	1	0	0	1	1	0	2	2	0	0	1	1	0	0	0	0	0	0	2	0
176	1	0	0	0	0	0	2	2	0	0	1	0	1	0	0	0	0	0	2	0	2	0	1	2	0	0	0	1	2	1	2	1	2	1	1	1	2	0	0	1	1	0	0	0	0	0	0	0	0
177	0	0	2	0	1	1	0	1	1	0	0	0	0	0	0	0	0	1	0	1	2	0	1	1	0	1	0	0	1	1	0	0	1	1	0	2	1	0	0	0	0	0	0	0	1	1	0	0	0
178	1	0	1	0	0	0	2	2	0	1	0	1	1	1	0	0	0	0	0	1	0	0	0	2	0	1	0	0	2	2	1	1	1	2	0	2	2	0	0	1	1	0	0	0	0	0	1	0	1
179	1	0	2	0	0	0	2	2	0	0	0	1	2	2	0	1	0	0	1	0	1	0	0	2	0	1	0	1	2	1	1	1	2	2	0	2	2	0	0	0	1	0	0	0	0	0	0	1	0
180	0	0	2	0	0	0	2	2	0	0	0	1	1	1	0	0	0	1	0	2	1	0	0	2	0	2	0	0	2	2	1	1	1	2	1	2	1	0	0	0	0	0	0	0	1	1	0	2	0
181	0	0	1	0	1	1	0	1	1	0	0	0	0	0	0	0	0	1	0	2	1	0	1	1	0	2	0	0	2	2	0	1	1	1	0	2	1	0	0	0	0	0	0	0	0	0	0	2	0
182	0	0	2	0	2	2	1	1	0	0	0	1	2	1	0	0	0	1	1	0	2	0	1	1	0	1	0	0	2	1	0	1	0	1	0	2	2	0	0	1	0	0	0	0	0	0	0	2	0
183	1	0	0	0	0	0	0	0	2	0	0	1	1	1	0	0	0	1	1	1	2	0	0	2	0	1	0	1	2	2	1	0	0	2	0	2	1	0	0	0	1	0	1	0	1	1	0	2	0
184	1	1	1	0	0	0	1	1	1	0	1	0	0	0	0	0	0	0	2	0	2	0	0	2	0	0	1	0	1	1	0	0	2	0	1	1	1	0	0	2	0	0	0	0	2	0	0	0	0
185	0	0	1	0	1	1	2	2	0	0	1	1	2	2	0	0	0	2	2	0	2	1	0	2	0	2	0	1	2	2	1	0	2	2	1	2	0	0	0	1	1	0	1	0	1	0	0	2	0
186	0	0	0	0	0	0	1	1	1	1	0	1	2	2	0	0	0	0	1	0	1	0	0	2	0	1	0	1	2	2	2	1	2	1	0	2	1	0	0	1	1	0	0	0	0	0	0	2	0
187	0	0	2	0	0	0	1	1	1	0	1	2	2	2	0	0	0	1	1	0	2	0	0	2	0	1	0	0	2	2	0	1	2	1	2	2	2	0	0	1	0	0	0	0	0	0	0	2	0
188	0	0	0	0	0	0	1	1	1	0	0	0	1	0	0	0	0	2	1	1	2	0	1	1	1	0	0	0	1	1	0	1	2	1	2	2	0	0	0	0	1	0	0	0	0	2	0	0	0
189	1	0	1	0	0	0	1	1	1	0	1	0	1	0	0	0	0	0	1	1	1	0	0	2	0	0	0	1	1	1	0	1	2	1	1	2	0	0	0	0	1	0	1	0	1	1	0	1	0
190	0	0	1	0	0	0	0	1	0	0	1	0	0	0	0	1	1	0	2	1	2	0	0	2	0	0	0	1	1	1	0	1	2	0	1	2	0	0	0	0	1	0	0	1	0	0	0	1	0
191	1	0	1	0	1	1	2	2	0	1	1	1	1	1	0	0	1	1	0	2	1	0	0	2	0	1	0	0	2	2	0	0	1	2	0	2	0	0	0	0	1	0	0	0	0	0	0	1	1
192	0	0	2	0	0	0	1	1	1	0	1	0	1	1	0	0	0	1	1	1	1	0	1	1	0	0	2	1	2	2	1	2	2	1	0	2	2	0	0	1	1	0	0	0	0	0	0	1	0
193	0	0	2	0	0	0	1	0	1	0	0	0	0	0	0	0	0	1	1	0	2	0	1	1	1	0	0	1	2	2	0	1	2	0	0	2	1	0	0	1	1	0	0	0	0	0	0	1	0
194	1	0	2	0	0	0	1	1	1	1	1	0	1	1	0	0	0	0	0	1	0	0	0	2	0	1	0	0	2	2	1	2	2	2	0	2	1	0	0	0	2	0	0	0	0	1	0	1	0
195	1	0	0	0	0	0	1	2	0	0	0	0	1	1	0	1	0	0	0	0	0	0	0	2	0	2	0	1	2	2	1	0	2	0	1	1	1	0	0	1	1	0	1	0	2	1	0	2	0
196	0	0	2	0	1	1	1	1	1	0	1	0	1	0	1	1	0	2	1	1	1	0	0	2	0	1	1	0	2	2	1	1	1	2	0	2	0	0	0	1	1	0	0	0	0	0	0	0	0
197	1	0	2	0	0	0	0	0	2	0	0	0	1	1	0	1	0	1	1	1	1	0	0	2	0	1	0	0	2	2	0	0	1	2	0	2	2	0	0	0	1	0	0	0	0	0	0	1	0
198	0	0	1	0	0	0	2	2	0	0	1	0	0	0	0	0	0	0	0	1	1	0	1	1	1	1	0	0	1	1	0	0	1	1	1	2	0	0	0	0	2	0	1	0	0	0	0	1	0
199	0	0	2	0	0	0	2	2	0	0	0	0	0	0	0	0	0	0	2	1	2	0	1	1	1	0	2	1	2	2	1	1	1	1	0	2	1	0	0	0	2	0	0	0	0	1	1	0	1
200	1	0	2	0	0	0	2	2	0	0	0	0	2	1	0	0	0	1	2	1	1	0	0	2	0	1	0	1	1	1	0	1	1	1	2	1	2	0	0	0	2	0	0	1	0	0	0	2	0
201	0	0	2	0	1	1	2	2	1	0	1	0	2	1	0	0	0	0	1	1	2	0	1	1	0	0	0	1	2	2	0	2	1	1	1	0	1	0	0	0	2	2	0	0	0	0	0	2	0
202	1	0	1	0	0	0	2	2	1	0	0	1	1	1	0	0	0	0	1	0	2	1	0	2	0	1	0	0	1	1	0	1	2	1	1	1	1	0	0	0	0	1	0	0	1	0	0	0	0
203	0	0	2	0	2	2	1	1	0	0	0	0	2	2	0	0	0	0	1	1	1	0	1	1	0	1	0	2	0	0	0	0	1	0	2	0	2	1	1	1	0	0	0	1	0	1	0	0	1
204	0	0	2	0	2	2	0	0	2	0	0	0	2	2	0	0	0	1	2	0	2	0	0	2	0	0	0	0	1	1	0	0	1	0	2	0	0	0	0	0	1	0	1	0	1	1	0	2	0
205	1	0	1	0	0	0	2	2	0	0	1	0	1	1	0	0	0	0	1	0	0	0	0	2	0	0	0	0	2	2	0	1	0	2	0	2	1	1	0	0	1	0	0	1	0	0	0	1	0
206	1	0	1	0	1	1	1	2	1	0	0	0	2	1	0	0	0	1	1	0	2	0	2	0	0	0	0	0	2	2	0	0	0	2	0	2	1	0	0	0	2	1	0	0	0	0	0	2	0
207	1	0	2	0	0	0	0	0	2	0	0	0	0	0	0	0	0	0	2	0	2	0	0	2	0	0	1	1	2	2	0	1	1	1	0	2	1	0	0	0	1	0	1	0	2	2	1	1	0
208	0	0	0	0	0	0	1	1	1	0	0	0	0	0	0	0	0	0	0	1	1	0	0	2	0	2	0	0	2	2	0	0	0	2	0	2	2	0	0	1	0	0	0	1	0	1	0	2	0
209	1	0	1	0	1	1	2	2	0	0	0	0	0	0	0	0	0	0	1	1	1	0	0	2	0	1	0	1	1	1	1	0	1	0	1	1	2	1	1	1	0	0	0	2	0	2	0	2	0
210	1	0	1	0	1	1	0	0	1	0	1	0	1	0	0	0	1	2	2	0	1	0	0	2	0	0	0	0	2	2	1	1	2	0	2	0	2	0	0	2	0	2	0	0	0	2	0	1	1
211	0	0	1	0	0	0	0	0	2	0	0	0	0	0	0	0	0	1	1	1	1	0	0	2	0	0	0	0	1	1	0	2	2	2	0	2	2	0	0	1	1	0	0	0	0	0	0	2	0
212	0	0	1	0	0	0	1	1	1	0	0	0	0	0	0	0	0	0	1	2	1	0	0	2	0	0	0	1	2	2	0	1	1	1	1	1	2	0	0	0	0	0	0	0	0	0	0	1	0
213	0	0	2	0	0	0	2	2	0	0	2	0	0	0	0	0	0	0	2	0	2	0	1	1	0	1	0	1	1	1	0	1	1	1	1	1	2	0	0	2	0	1	0	0	1	0	0	1	0
214	0	0	2	0	0	0	2	2	0	0	0	0	2	1	0	1	0	0	2	0	2	0	0	2	0	1	0	0	1	1	0	2	1	1	0	2	1	1	1	0	0	0	1	0	1	0	0	1	0
215	0	0	1	0	0	0	0	1	1	0	0	0	0	0	0	0	0	1	2	0	2	0	1	1	1	1	1	1	2	2	0	1	2	1	0	2	2	0	0	0	1	0	0	0	0	0	0	0	0
216	0	0	2	0	0	0	2	2	0	0	1	0	2	1	0	1	0	0	0	1	2	0	0	2	0	2	0	0	2	2	1	1	0	1	1	1	2	0	1	1	0	0	0	1	0	0	0	1	0
217	0	0	1	0	0	0	1	2	1	0	0	0	0	0	0	0	0	0	2	0	2	1	0	2	0	0	1	0	2	2	0	0	2	2	1	1	1	0	0	0	2	0	1	0	1	0	0	2	0
218	1	0	0	0	0	0	2	2	1	0	1	1	2	1	0	0	0	0	0	2	0	0	0	2	0	1	0	0	1	1	0	1	2	0	1	1	2	0	0	1	1	0	1	0	1	1	0	2	0
219	0	1	1	0	1	1	0	0	2	0	0	0	0	0	0	0	1	1	1	0	2	0	0	2	0	0	0	0	2	2	0	1	2	2	0	2	2	0	0	1	1	0	1	0	1	0	0	0	1
220	0	0	1	0	0	0	0	0	2	0	0	0	0	0	0	0	0	2	2	0	2	0	1	1	0	2	0	1	1	1	0	1	2	0	2	1	2	0	0	0	1	0	0	0	0	0	0	2	0
221	0	0	2	0	2	2	2	2	1	0	0	1	1	1	0	0	0	1	2	0	2	0	0	2	0	1	0	0	2	2	0	0	2	1	1	1	2	0	0	1	1	0	0	0	0	0	0	2	0
222	0	0	1	0	1	1	0	0	2	0	0	1	2	1	0	0	0	1	2	1	2	0	0	2	0	0	0	0	2	2	0	1	1	1	1	1	1	0	0	0	1	2	0	0	1	1	0	1	0
223	0	1	1	0	0	0	0	1	2	0	0	0	1	0	0	0	0	0	1	1	2	0	1	1	0	1	0	0	2	2	0	0	1	0	1	1	1	0	0	1	1	0	0	0	2	1	0	0	1
224	0	0	0	0	0	0	0	0	2	0	0	0	0	0	0	0	0	0	2	1	2	0	1	1	0	0	0	2	0	0	0	0	2	1	1	2	2	0	0	1	1	0	1	0	1	0	0	1	1
225	1	0	2	0	0	0	2	2	0	0	0	0	0	0	0	0	0	0	2	0	2	0	0	2	0	1	0	0	2	2	1	0	2	2	0	2	0	0	0	0	2	0	0	0	0	0	0	1	1
226	0	0	2	0	1	1	1	2	0	0	0	0	0	0	0	0	0	0	1	0	1	0	0	2	0	1	1	0	2	2	0	2	1	2	0	2	0	0	0	1	1	1	0	0	0	1	0	2	0
227	1	0	2	0	0	0	1	1	1	0	1	1	2	1	1	1	0	1	1	1	1	0	1	1	1	1	0	0	1	1	0	0	1	2	0	2	1	0	0	0	2	0	0	0	0	0	0	1	0
228	0	0	2	0	0	0	1	1	1	0	1	0	2	2	0	0	0	0	2	0	2	0	1	1	1	1	0	0	2	2	0	0	1	1	1	1	2	0	0	1	1	0	0	0	0	0	0	0	1
229	1	0	0	0	0	0	1	2	1	0	0	1	1	1	0	0	1	1	1	0	1	0	2	0	1	0	0	2	1	1	1	0	0	2	0	2	2	0	1	1	0	0	1	0	1	0	0	1	0
230	0	0	1	0	0	0	2	2	0	0	1	0	1	1	0	0	0	1	1	1	2	0	1	1	1	1	0	0	1	1	0	0	0	0	1	1	2	0	0	1	1	0	1	0	1	0	0	2	0
231	0	0	0	0	1	1	1	1	2	0	0	0	1	0	0	0	0	1	1	1	1	1	0	2	0	2	0	0	2	2	0	0	1	1	1	2	0	0	0	0	1	1	0	0	1	0	0	0	1
232	1	0	1	0	0	0	2	2	0	0	1	0	0	0	0	0	0	0	0	1	0	0	0	2	0	0	0	0	2	2	0	1	2	1	2	2	1	0	0	0	1	0	0	0	1	1	0	1	1
233	0	0	2	0	2	2	1	1	1	0	0	0	0	0	0	1	0	0	1	1	1	0	0	2	0	1	0	0	2	1	0	1	1	1	1	1	2	1	1	0	0	0	1	0	1	0	0	1	1
234	1	0	1	0	0	0	1	2	0	0	0	1	1	1	0	0	0	1	2	0	2	0	0	2	0	1	0	0	2	2	0	1	1	1	1	1	1	0	0	2	0	0	0	2	0	2	0	0	2
235	1	0	1	0	0	0	1	1	0	0	0	0	0	0	0	0	0	0	1	1	1	0	1	1	0	0	0	2	1	2	1	1	1	1	0	2	1	0	0	0	1	1	0	1	0	1	0	1	0
236	0	1	1	0	0	0	2	2	0	1	1	0	0	0	0	0	0	0	2	1	2	0	1	1	1	1	0	0	2	2	0	2	1	1	0	2	1	0	0	1	1	0	0	0	0	0	0	2	0
237	0	1	1	0	1	1	0	1	0	0	0	2	2	2	0	0	0	1	2	0	2	0	1	1	1	1	0	1	1	1	1	0	0	2	0	2	2	0	0	0	0	0	0	0	0	0	0	2	0
238	1	0	1	0	0	0	1	1	1	0	0	1	1	0	1	1	0	0	0	1	1	0	1	1	1	1	0	0	2	2	0	2	1	1	1	1	1	0	0	0	1	0	0	0	0	0	0	2	0
239	1	0	1	1	0	1	2	2	0	0	0	0	0	0	0	0	0	1	1	1	1	0	0	2	0	2	0	0	2	2	1	0	0	1	1	1	1	0	0	0	1	0	0	0	0	0	0	1	1
240	1	0	0	0	0	0	1	2	0	0	0	1	0	0	0	0	0	0	2	1	2	0	0	2	0	2	0	0	2	2	0	2	2	1	1	2	1	0	0	0	1	1	0	0	0	0	0	0	0
241	1	0	2	0	0	0	2	2	0	0	0	0	1	1	0	0	0	0	1	0	1	1	0	2	0	1	0	0	2	2	0	0	2	1	0	2	1	0	0	2	0	0	0	0	0	0	1	2	0
242	1	0	1	0	0	0	1	1	1	0	1	0	1	0	0	0	0	0	1	1	2	1	0	2	0	0	0	0	2	1	0	1	1	2	0	2	2	1	1	0	0	0	0	1	0	0	0	2	0
243	1	0	2	0	0	0	1	1	1	0	0	0	1	0	0	0	0	1	0	0	1	0	1	1	0	1	0	1	2	2	0	1	2	0	1	2	2	0	0	0	0	1	0	1	2	0	0	2	0
244	0	0	1	0	0	0	0	0	2	0	0	0	0	0	0	0	0	1	0	1	1	0	1	1	1	1	0	1	1	1	0	1	2	1	0	2	2	0	0	2	0	0	0	0	0	0	0	2	0
245	0	0	2	0	0	0	1	1	1	1	2	0	1	1	0	1	0	1	1	1	1	1	1	1	1	1	1	0	2	1	0	1	2	1	2	2	0	0	0	0	1	1	0	1	0	1	0	2	0
246	0	0	2	0	1	1	0	0	1	0	0	1	1	1	0	0	0	1	1	0	1	0	0	2	0	2	0	0	2	1	0	0	2	0	2	2	2	0	0	1	1	0	0	0	0	0	0	1	0
247	0	0	1	0	0	0	0	1	1	0	0	0	2	2	0	0	0	0	1	0	1	1	0	2	0	2	0	0	2	1	0	0	2	1	0	2	1	1	0	0	0	1	0	0	0	0	0	1	0
248	1	0	2	0	0	0	2	2	0	0	1	1	2	1	0	0	0	2	1	1	2	0	0	2	0	0	0	0	2	2	0	2	2	0	2	0	2	0	0	0	1	1	0	0	1	1	0	2	0
249	0	0	0	0	0	0	1	2	0	0	0	1	1	1	0	0	0	0	2	1	2	0	0	2	0	1	0	0	2	2	0	1	1	1	0	2	1	0	0	0	2	0	0	0	1	0	0	2	0
250	0	0	1	0	0	0	2	2	0	0	1	0	1	0	0	0	0	1	2	0	1	0	0	2	0	2	0	0	2	2	1	1	0	1	1	1	1	0	0	1	1	0	0	0	0	0	0	2	0
251	1	0	1	1	0	1	0	0	2	0	0	0	0	0	0	0	1	2	1	0	1	0	1	1	1	1	0	0	2	2	0	0	0	2	0	2	1	1	1	0	1	1	0	0	2	1	0	0	0
252	0	0	2	0	1	1	1	1	1	0	0	1	2	2	0	0	0	1	1	0	2	0	0	2	0	1	0	1	1	2	0	2	2	0	1	1	0	0	0	0	2	0	0	0	0	1	0	2	0
253	1	0	1	0	1	1	1	2	0	0	0	0	0	0	0	0	0	0	2	0	2	0	1	1	0	0	0	1	1	2	1	0	1	1	1	1	1	0	0	1	1	1	0	0	1	0	0	0	0
254	1	0	1	0	0	0	2	2	0	0	1	1	2	1	0	0	0	0	2	1	2	0	0	2	0	1	0	0	2	2	1	1	2	0	1	1	1	0	0	0	2	0	0	0	0	0	0	1	0
255	1	0	0	0	0	0	2	2	0	0	0	0	0	0	0	0	0	0	1	1	1	0	0	2	0	0	0	0	1	2	0	0	1	2	0	2	1	1	0	0	0	0	0	0	0	1	0	0	1
256	0	0	2	0	1	1	2	2	0	0	2	0	1	0	0	0	0	1	1	2	1	0	0	2	0	0	0	1	2	2	2	0	1	1	1	2	0	0	0	0	2	0	0	0	0	0	0	1	0
257	0	0	2	0	1	1	0	0	2	0	0	1	0	0	0	0	0	0	2	1	2	0	1	1	0	0	0	0	2	2	0	1	2	1	1	1	1	0	0	1	1	0	1	0	1	2	0	2	0
258	0	0	1	1	1	2	0	0	2	0	0	0	0	0	0	0	0	1	2	1	2	0	0	2	0	1	0	0	2	2	0	1	1	0	1	1	2	0	0	1	1	2	0	0	1	1	0	2	0
259	0	0	1	0	0	0	1	1	2	0	0	0	0	0	0	1	0	0	1	0	2	0	1	1	0	1	0	1	2	2	1	2	2	1	1	2	1	0	0	1	1	1	0	0	0	0	0	2	0
260	0	0	1	0	1	1	1	1	1	0	0	0	0	0	0	0	0	0	1	1	1	0	0	2	0	1	0	1	2	2	1	1	1	1	1	2	0	0	0	0	2	0	0	0	1	0	1	1	0
261	0	0	2	0	0	0	0	1	0	0	0	0	0	0	0	0	0	1	0	1	0	0	1	1	1	1	0	0	1	1	0	0	1	1	1	2	1	0	0	0	2	0	0	0	0	0	0	1	0
262	1	0	2	0	0	0	2	2	0	0	1	0	0	0	0	0	0	1	1	1	2	0	0	2	0	1	0	2	2	2	1	1	2	1	1	1	0	0	0	0	2	0	1	0	1	1	0	2	0
263	1	0	1	0	0	0	0	0	1	0	1	1	2	1	0	0	0	2	1	1	2	0	1	1	0	1	0	0	2	2	2	1	2	2	0	2	1	0	0	0	1	0	0	0	1	0	0	1	1
264	1	0	1	0	0	0	1	2	0	0	0	0	1	1	0	1	0	0	1	0	1	1	0	2	0	1	0	2	1	1	1	1	1	1	1	1	1	0	0	0	2	0	1	0	1	0	1	0	1
265	1	0	2	0	0	0	1	0	1	0	0	0	0	0	0	1	0	1	0	2	1	0	0	2	0	0	0	0	1	1	1	2	2	1	0	2	2	0	0	2	1	0	0	0	1	1	0	1	0
266	1	0	2	0	1	1	2	2	0	0	1	0	1	1	0	0	0	2	2	1	2	0	0	2	0	2	0	0	2	2	0	1	1	2	0	2	2	0	0	1	1	0	0	1	0	1	0	1	1
267	0	0	1	0	0	0	1	2	1	0	0	0	0	0	0	0	0	0	1	1	2	0	0	2	0	1	0	1	2	2	1	2	2	0	1	1	2	0	0	1	0	0	1	0	2	2	0	2	0
268	0	0	1	0	0	0	2	2	0	0	1	0	1	0	0	0	0	1	1	0	2	0	1	1	0	1	0	0	2	2	1	2	2	1	0	2	1	1	1	0	1	0	0	1	0	1	0	1	0
269	0	0	0	0	0	0	1	2	0	0	0	0	1	0	0	0	0	0	2	0	2	0	1	1	1	2	0	1	2	2	2	1	2	1	2	2	2	0	0	2	0	0	0	0	0	0	0	2	0
270	1	1	1	0	0	0	0	1	1	0	0	0	1	0	0	0	1	0	2	1	2	0	1	1	1	1	0	0	1	1	0	0	0	1	2	2	2	0	0	0	1	1	0	0	0	2	0	2	0
271	1	0	0	0	0	0	1	1	1	0	0	0	0	0	0	0	0	0	0	1	1	0	0	2	0	1	1	1	2	2	0	0	1	2	0	2	0	0	0	0	2	0	0	0	0	0	0	1	1
272	0	0	1	0	0	0	2	2	1	0	0	0	1	0	0	0	1	1	1	1	1	0	1	1	1	0	0	0	2	2	1	0	1	1	0	2	2	0	0	1	1	0	0	0	0	0	0	0	0
273	0	1	2	0	0	0	0	1	1	0	0	0	0	0	0	0	1	1	0	2	1	0	0	2	0	0	0	1	1	1	1	2	2	0	1	1	2	0	0	1	0	0	1	0	1	1	1	1	0
274	1	0	2	0	0	0	1	2	0	0	1	1	1	1	0	0	0	0	1	0	2	0	1	1	1	1	0	0	2	2	1	1	1	1	0	2	1	0	0	0	2	0	1	0	0	0	0	1	0
275	1	0	2	0	2	2	2	2	0	0	2	0	0	0	0	0	0	1	0	1	0	0	1	1	1	1	0	0	1	1	0	2	2	0	1	1	2	0	0	0	1	0	0	0	0	0	0	0	0
276	0	0	1	0	0	0	1	1	1	0	0	0	0	0	0	0	0	0	0	1	1	0	0	2	0	0	1	1	2	2	0	1	1	2	1	2	2	0	1	0	0	0	0	1	1	1	0	2	0
277	0	0	2	0	1	1	2	2	0	0	0	1	1	1	0	0	0	2	1	1	1	0	1	1	1	1	0	0	2	2	0	2	1	0	2	0	2	0	0	2	0	0	1	0	1	1	0	1	0
278	1	0	1	0	1	1	0	0	2	0	0	0	1	1	0	1	0	0	2	0	2	0	0	2	0	1	0	0	2	2	1	0	0	2	0	2	2	0	0	2	0	1	0	1	1	0	0	1	0
279	1	0	1	0	0	0	1	1	1	1	0	1	1	1	0	0	0	0	2	1	2	0	0	2	0	2	0	0	2	2	1	0	2	1	2	1	0	0	0	0	2	0	0	0	0	1	0	2	0
280	1	1	2	0	1	1	0	0	2	0	0	0	1	0	0	0	0	1	1	1	1	0	0	2	0	1	0	1	2	2	1	0	1	1	0	2	1	0	0	1	1	0	0	0	0	0	0	1	1
281	1	0	2	0	0	0	2	2	0	0	1	0	1	0	0	0	0	0	1	0	1	1	0	2	0	0	0	0	2	2	2	1	2	0	1	1	0	0	0	0	1	0	0	1	0	0	0	1	0
282	1	0	1	0	0	0	1	1	1	0	0	0	0	0	0	0	1	1	0	1	1	0	0	2	0	1	0	1	2	2	1	1	1	1	1	2	0	0	0	1	1	1	0	1	1	0	0	2	0
283	0	0	2	0	0	0	0	1	0	0	0	0	1	0	0	0	0	0	1	0	1	0	1	1	0	0	1	0	2	2	0	2	2	1	1	2	1	0	0	0	1	0	1	0	1	1	0	0	0
284	0	0	1	0	0	0	0	1	1	0	0	1	1	1	0	0	0	0	1	1	1	0	0	2	0	0	0	1	2	2	1	1	2	1	1	1	1	0	0	0	1	0	0	0	0	0	0	1	0
285	1	1	2	0	0	0	1	1	1	0	1	0	0	0	0	0	1	1	1	1	1	0	1	1	0	0	0	0	1	1	0	0	2	1	2	1	1	0	0	0	1	0	1	0	1	1	0	2	0
286	1	0	1	0	0	0	1	1	1	0	0	1	1	1	0	0	0	1	1	1	1	0	0	2	0	1	0	1	2	2	1	0	2	1	0	2	0	0	0	0	2	0	1	0	1	1	0	2	0
287	1	1	2	0	0	0	2	2	0	0	1	0	0	0	0	0	0	0	1	1	2	1	0	2	0	1	0	0	2	2	0	0	1	2	1	2	1	0	0	0	2	0	0	0	2	1	0	1	0
288	1	0	2	0	1	1	2	2	0	0	0	0	0	0	0	0	1	1	2	1	2	0	0	2	0	1	0	0	2	2	0	1	1	1	0	2	2	0	0	1	1	0	0	0	0	1	0	2	0
289	1	0	2	0	1	1	0	0	2	0	0	0	1	0	0	0	0	0	0	1	0	0	1	1	0	1	0	0	1	2	0	0	1	1	1	2	1	0	0	1	1	0	1	0	0	1	0	1	0
290	1	0	2	0	0	1	2	2	1	0	1	2	1	1	0	0	0	1	0	0	0	0	0	2	0	1	0	0	1	1	0	1	2	1	1	2	2	0	0	0	0	0	1	0	1	0	0	1	0
291	0	0	1	0	0	0	1	2	0	1	0	1	1	2	0	0	0	0	1	0	0	0	1	1	1	1	0	1	2	2	0	0	2	1	1	1	2	0	0	1	0	0	1	0	1	2	0	2	0
292	0	0	2	0	1	1	1	2	0	0	1	0	0	0	0	0	0	0	1	0	1	0	0	2	0	2	0	0	2	2	1	1	1	1	0	2	2	0	0	1	0	1	0	0	0	1	0	0	0
293	1	0	0	0	0	0	2	2	0	0	1	0	0	0	0	0	0	0	2	0	2	0	2	0	0	0	0	0	2	2	1	1	2	0	1	1	0	0	0	0	1	1	0	1	1	0	0	2	0
294	1	0	0	0	0	0	1	1	1	0	0	0	0	0	0	1	0	1	1	1	1	0	1	1	1	1	0	1	1	1	0	0	0	2	0	2	0	1	1	0	1	0	0	0	0	1	0	2	0
295	0	0	1	0	0	0	1	2	0	0	0	0	1	1	0	0	0	0	0	1	1	0	0	2	0	1	0	0	2	2	0	1	1	2	0	2	1	0	0	0	2	0	0	0	2	1	0	1	1
296	1	0	2	0	1	1	2	2	0	0	2	0	0	0	0	0	0	0	1	2	1	0	0	2	0	1	0	0	2	2	0	1	1	2	0	2	1	0	0	1	1	0	0	0	1	0	0	1	1
297	1	0	0	0	0	0	1	1	2	0	0	0	0	0	0	0	0	0	1	0	1	0	0	2	0	1	0	0	1	1	0	0	0	2	1	1	2	0	0	1	1	0	2	0	1	1	0	1	1
298	1	0	1	0	0	0	2	2	0	1	0	0	0	0	0	0	0	1	1	1	2	0	1	1	1	1	0	1	2	2	1	1	1	2	0	2	2	0	0	1	0	1	0	0	1	0	0	0	2
299	0	0	1	0	0	0	1	2	1	0	0	0	0	0	0	0	0	0	2	1	2	1	0	2	0	2	0	0	2	2	0	0	0	2	0	2	1	0	0	0	2	0	0	0	0	0	0	0	1
300	1	0	0	0	0	0	1	1	1	0	0	1	1	1	0	0	1	2	0	2	2	1	0	2	0	1	0	0	2	2	0	1	0	1	0	2	2	0	0	1	0	0	0	0	0	0	0	2	0
301	0	0	1	0	0	0	2	2	1	0	0	0	0	0	0	0	0	1	2	0	2	0	0	2	0	1	0	0	2	2	1	1	1	1	0	2	1	0	0	0	2	0	0	0	0	0	0	2	0
302	0	0	1	0	0	0	0	0	1	0	0	0	0	0	0	0	0	1	1	0	2	1	0	2	0	2	0	0	1	1	0	2	1	1	1	0	0	0	0	1	1	0	0	0	1	1	0	1	0
303	1	1	1	0	1	1	1	1	0	1	1	1	2	2	0	0	0	0	2	0	2	0	1	1	1	0	0	0	1	1	0	0	1	0	2	0	1	0	0	0	1	0	0	0	0	1	0	2	0
304	1	0	2	0	1	1	2	2	1	0	0	1	1	2	0	0	0	0	1	0	2	0	1	1	1	0	0	0	2	2	1	0	2	0	2	1	0	0	0	1	1	0	1	0	1	1	0	1	0
305	1	0	0	0	0	0	1	1	0	0	0	1	2	0	1	1	0	1	0	2	1	0	0	2	0	2	0	0	1	2	0	1	2	1	1	2	1	0	0	0	1	0	1	0	1	1	0	1	0
306	0	0	2	0	1	1	0	1	1	0	0	0	2	0	0	0	0	2	1	1	2	0	0	2	0	1	0	0	2	2	0	1	2	1	1	1	1	1	0	0	0	0	0	0	0	0	0	0	2
307	0	0	1	1	0	1	1	1	1	0	0	0	1	0	0	0	0	1	1	0	1	0	0	2	0	2	0	1	0	0	0	0	0	2	0	2	1	0	0	1	1	0	0	0	0	0	0	2	0
308	0	0	1	0	1	1	2	2	0	1	1	0	1	0	0	0	0	1	1	1	1	0	0	2	0	0	0	1	2	2	0	0	1	1	1	2	2	0	0	1	1	0	0	1	0	1	0	1	1
309	0	0	1	0	0	0	1	1	1	0	1	0	0	0	0	0	0	0	0	1	2	0	0	2	0	1	0	0	2	2	1	1	1	2	0	2	1	1	1	0	1	0	0	1	0	0	0	2	0
310	0	0	1	0	0	0	1	2	0	0	0	1	0	0	0	0	1	1	2	1	2	0	0	2	0	1	1	1	2	2	0	0	1	2	0	2	1	0	0	0	1	1	0	0	1	0	0	1	0
311	0	1	1	0	1	1	1	2	0	0	0	1	1	1	0	0	0	1	0	0	1	0	0	2	0	1	0	0	2	2	0	1	2	2	0	2	0	0	0	0	2	0	0	1	0	1	0	2	0
312	0	0	1	0	0	0	0	0	2	0	0	1	2	1	0	0	0	0	0	0	1	0	0	2	0	1	0	0	2	1	1	0	0	2	0	2	0	0	0	1	0	0	0	0	1	0	0	1	0
313	1	0	1	0	0	0	1	1	1	0	0	0	1	1	0	0	0	0	1	0	1	0	0	2	0	1	0	0	2	2	0	0	1	1	1	1	1	1	1	0	0	0	0	0	0	0	0	1	1
314	0	0	1	0	0	0	0	0	2	0	0	0	0	0	0	0	0	1	2	0	2	0	1	1	0	2	0	1	1	1	0	1	1	0	0	1	1	0	0	1	1	1	1	0	0	0	0	1	0
315	1	0	2	0	0	0	2	2	0	0	1	1	1	1	0	0	1	1	0	1	1	1	0	2	0	2	0	1	2	2	1	0	1	2	0	2	2	0	0	2	0	0	0	0	0	2	0	1	0
316	0	0	1	0	0	0	0	1	0	0	0	1	2	2	0	1	0	1	2	1	2	0	0	2	0	1	0	0	2	1	1	1	2	0	1	1	2	0	0	0	1	0	1	0	0	1	0	0	0
317	1	0	1	0	1	1	2	2	0	1	1	0	1	1	0	0	0	1	2	0	2	0	0	2	0	1	0	0	2	2	0	0	1	0	2	1	2	0	1	0	0	0	0	0	0	0	0	0	0
318	0	0	1	0	0	0	2	2	0	0	0	1	1	1	0	0	0	0	2	0	2	0	0	2	0	1	0	0	2	2	1	1	1	0	2	0	1	0	0	0	2	0	0	0	0	0	0	2	0
319	1	1	2	0	0	0	2	2	1	0	0	0	0	0	0	0	0	2	2	1	2	0	0	2	0	0	0	0	1	1	1	0	0	1	2	2	1	0	0	1	1	1	0	0	1	0	0	2	0
320	0	0	2	0	0	0	1	2	0	0	0	0	0	0	0	0	0	0	1	1	2	0	1	1	0	2	1	0	2	1	0	0	1	0	2	2	0	0	0	0	1	0	0	0	0	0	0	2	0
321	0	0	1	0	0	0	2	2	0	0	0	1	0	0	0	0	0	1	2	0	2	0	0	2	0	0	0	0	2	2	1	0	1	2	1	2	2	0	0	1	0	0	0	0	1	1	0	2	0
322	1	0	2	0	1	1	1	1	1	0	0	0	0	0	0	0	0	1	2	0	2	0	0	2	0	2	0	0	2	1	0	2	2	1	0	2	1	0	0	1	1	0	1	0	1	2	0	2	0
323	1	0	2	0	1	1	1	2	1	0	0	0	1	0	0	0	0	0	2	0	2	0	0	2	0	0	0	0	2	1	0	0	0	1	2	2	2	0	0	1	0	0	0	0	0	0	0	2	0
324	1	0	1	0	1	1	2	2	0	0	2	0	2	1	0	1	0	0	0	1	0	0	1	1	0	2	0	1	2	2	0	0	0	1	2	2	1	0	0	0	0	0	0	0	2	1	0	1	1
325	0	0	1	0	0	0	1	0	1	0	0	1	1	0	1	1	0	0	1	2	1	0	0	2	0	0	0	0	1	1	0	2	1	1	1	0	0	0	0	0	2	0	1	0	2	1	0	1	1
326	0	0	2	0	0	0	2	2	0	0	1	1	1	1	0	0	0	1	1	2	1	0	0	2	0	1	0	0	2	2	0	1	2	0	1	1	1	1	1	0	1	1	1	0	1	1	0	0	0
327	1	0	1	0	0	0	0	1	1	0	0	0	2	1	0	1	0	0	1	0	1	0	1	1	1	1	0	1	1	0	0	0	1	1	1	1	2	0	0	2	0	0	0	0	1	1	0	2	0
328	0	0	2	0	2	2	2	2	1	0	1	1	1	1	0	0	0	1	2	1	1	0	0	2	0	2	0	0	2	1	0	1	2	2	0	2	1	0	0	0	2	0	0	1	0	0	0	2	0
329	0	1	0	0	0	0	2	2	0	0	1	0	1	0	0	0	0	1	1	0	2	1	0	2	0	0	0	0	2	1	0	1	2	0	1	1	2	0	0	1	0	0	0	0	0	0	0	2	0
330	1	0	0	0	0	0	2	2	0	0	2	0	1	0	0	0	0	2	1	1	2	0	1	1	0	1	1	1	2	2	0	0	1	2	0	2	2	0	0	0	1	0	0	0	1	0	0	1	0
331	0	0	2	0	1	1	1	2	0	0	1	2	2	1	1	1	0	0	2	1	2	0	0	2	0	0	0	0	1	1	0	1	1	2	0	2	2	0	0	1	1	0	0	0	1	0	0	2	0
332	0	0	1	0	0	0	1	1	2	0	0	0	0	0	0	0	0	0	1	1	2	0	0	2	0	2	0	0	2	2	1	0	2	2	1	2	2	0	0	1	1	0	1	0	1	1	0	0	0
333	1	0	2	0	0	0	1	1	2	0	0	0	1	0	0	0	0	0	2	0	2	0	1	1	1	1	1	0	1	1	0	0	2	1	1	1	2	0	0	2	0	0	0	0	0	1	0	1	0
334	0	0	0	0	0	0	1	2	0	0	0	0	0	0	0	0	0	0	2	1	2	0	0	2	0	1	0	0	1	1	0	1	2	1	1	1	1	0	0	0	1	0	1	0	1	0	0	1	1
335	0	1	1	0	1	1	2	2	0	1	1	1	1	0	0	0	0	0	1	0	2	0	0	2	0	1	0	1	2	1	2	0	2	1	2	1	1	0	1	0	1	1	0	1	2	0	0	1	0
336	1	0	0	0	0	0	2	2	0	0	0	0	1	0	0	0	0	1	2	0	2	0	1	1	1	0	0	0	1	1	0	0	1	1	0	2	1	0	0	1	1	1	0	0	1	0	0	0	2
337	0	1	1	0	0	0	2	2	0	0	1	0	0	0	0	0	0	1	1	0	1	0	0	2	0	0	0	0	1	2	0	0	1	1	1	1	2	0	0	1	1	1	0	0	1	0	0	1	0
338	1	0	0	0	0	0	0	0	1	0	0	0	0	0	0	0	0	0	2	1	2	0	0	2	0	1	0	1	2	2	1	0	0	1	0	2	1	0	0	0	1	0	0	0	1	1	0	2	0
339	1	0	2	0	1	1	0	0	1	0	1	0	1	0	0	0	0	0	0	1	0	0	0	2	0	2	0	0	1	1	0	2	1	2	0	2	1	0	0	0	0	0	0	0	0	0	0	0	1
340	0	0	1	1	1	2	0	0	1	0	0	1	1	1	0	1	0	1	2	0	2	1	0	2	0	0	0	0	2	2	1	0	0	2	0	2	1	1	0	0	0	2	0	0	0	0	0	2	0
341	1	0	0	0	0	0	1	2	0	0	0	0	1	1	0	0	0	0	2	0	2	0	0	2	0	0	1	0	1	1	0	1	1	2	2	1	2	0	0	1	0	0	0	0	0	0	0	0	0
342	0	0	1	0	0	0	1	1	2	0	0	0	1	0	0	0	0	1	1	1	1	0	0	2	0	1	0	0	2	2	1	1	2	2	0	2	1	0	0	2	0	0	1	0	1	1	0	1	0
343	1	0	1	0	1	1	1	1	0	0	0	0	0	0	0	0	0	1	0	0	0	0	0	2	0	0	0	1	2	2	1	1	0	1	0	2	1	0	0	1	1	0	0	0	1	0	0	0	1
344	0	0	2	0	1	1	1	1	2	0	0	1	2	2	0	0	0	0	0	1	0	0	0	2	0	1	0	0	2	2	0	1	1	1	1	1	1	0	0	0	2	2	0	0	0	2	0	2	0
345	0	0	2	0	0	0	2	2	1	0	1	0	2	0	1	1	0	0	0	1	1	0	0	2	0	1	0	0	1	1	1	0	2	1	0	2	1	1	1	0	0	1	0	0	1	1	1	0	1
346	0	0	0	0	0	0	1	1	1	0	1	0	0	0	0	0	1	2	1	1	2	0	0	2	0	2	0	1	2	2	0	2	2	0	1	1	1	0	0	1	1	0	0	1	1	1	0	2	0
347	0	1	2	0	0	0	1	1	0	0	0	0	2	1	0	1	0	0	2	1	2	1	0	2	0	0	1	1	2	2	1	0	1	2	0	2	1	0	0	0	1	0	0	0	1	1	0	1	1
348	1	0	1	0	0	0	2	2	0	0	1	0	0	0	0	0	1	1	0	1	1	0	2	0	0	0	0	1	2	2	1	0	1	0	2	1	1	0	0	1	1	0	1	0	1	2	0	2	0
349	0	0	0	0	0	0	0	1	0	0	1	0	1	0	0	0	0	0	1	0	1	0	0	2	0	0	0	0	2	2	0	0	0	2	0	2	1	0	0	2	0	0	0	0	1	1	0	2	0
350	1	0	1	0	0	0	2	2	0	0	1	0	0	0	0	0	0	0	0	0	1	0	1	1	0	1	0	0	2	1	0	0	1	2	1	1	0	0	0	0	2	1	1	0	1	1	0	2	0
351	1	0	1	0	0	0	1	1	1	0	0	0	0	0	0	0	0	1	1	0	2	0	0	2	0	0	0	1	2	2	0	0	2	1	0	2	1	0	0	0	1	0	1	0	1	0	1	2	0
352	0	0	0	0	0	0	2	2	0	0	0	0	1	0	1	1	0	0	2	1	2	0	0	2	0	1	0	0	2	2	1	0	1	0	1	1	2	1	1	0	0	0	0	1	0	0	0	0	2
353	0	0	1	0	0	0	1	1	1	0	0	0	1	1	0	0	0	0	2	0	2	0	1	1	0	0	0	1	1	1	0	0	1	1	1	1	2	0	0	1	0	0	0	1	0	0	0	0	0
354	1	0	1	0	0	0	0	0	2	0	0	0	0	0	0	0	0	2	1	1	2	0	0	2	0	1	0	0	2	1	0	1	1	2	2	1	1	0	0	1	1	0	1	0	0	0	0	2	0
355	0	0	0	0	0	0	1	2	0	0	0	0	0	0	0	0	0	0	0	1	0	1	0	2	0	2	0	2	0	0	0	1	1	1	1	2	1	0	0	0	1	0	0	0	1	1	0	2	0
356	0	0	2	0	0	0	1	1	1	0	1	0	1	0	0	1	0	0	1	1	1	0	0	2	0	0	0	0	1	1	1	0	0	2	1	1	1	0	0	2	0	0	0	0	0	1	0	2	0
357	1	0	1	0	0	0	1	1	0	0	0	0	1	1	0	0	0	1	2	1	2	0	0	2	0	1	0	2	2	2	1	1	1	1	0	2	2	1	1	0	0	0	1	0	1	0	0	2	0
358	0	0	1	0	0	0	1	1	1	0	0	0	0	0	0	0	0	1	1	1	2	0	0	2	0	1	0	0	2	2	1	0	2	1	1	2	1	0	0	0	2	0	0	0	1	1	0	2	0
359	0	1	2	0	0	0	2	2	0	0	1	1	2	2	0	0	0	1	1	0	2	0	0	2	0	1	0	1	2	2	0	1	1	1	0	2	1	0	0	0	1	0	0	1	0	0	0	1	0
360	0	0	1	0	0	0	1	2	0	0	0	0	0	0	0	0	0	1	1	0	2	0	1	1	1	1	0	0	1	1	1	2	2	0	1	1	2	0	0	0	1	0	0	0	0	0	0	2	0
361	1	0	1	0	1	1	2	2	0	0	1	0	1	0	0	1	0	2	1	0	1	1	0	2	0	0	1	0	1	1	0	0	1	1	1	1	0	0	0	0	1	0	0	2	0	2	0	1	0
362	0	0	1	0	0	0	1	2	0	0	0	1	1	1	0	0	0	1	2	0	1	0	1	1	0	2	0	1	2	2	2	0	0	2	0	2	0	0	0	0	2	0	2	0	2	1	0	2	0
363	1	0	2	0	1	1	1	1	1	0	0	0	0	0	0	0	0	1	2	0	2	0	0	2	0	1	0	1	2	2	1	2	2	0	2	1	1	0	0	0	2	0	0	0	1	0	0	1	0
364	1	0	2	0	1	1	0	0	1	0	0	0	0	0	0	0	0	0	2	1	2	0	0	2	0	1	1	1	2	2	0	0	1	1	1	1	1	1	0	0	1	1	0	1	2	0	0	1	0
365	1	0	2	0	0	0	0	1	1	0	1	1	1	1	0	0	0	2	2	1	2	0	0	2	0	0	0	1	2	2	0	0	1	2	0	2	2	1	1	0	1	0	1	0	0	1	0	1	0
366	1	0	0	0	0	0	1	1	1	0	0	0	0	0	0	0	0	0	0	1	1	0	0	2	0	1	0	0	2	2	1	0	1	1	0	2	2	0	0	1	0	0	1	0	1	1	0	2	0
367	0	0	1	0	1	1	2	2	0	0	0	0	1	1	0	1	0	0	1	1	1	1	0	2	0	0	0	0	2	2	0	2	1	1	1	1	1	0	0	0	1	0	0	1	0	1	0	0	0
368	1	0	1	0	0	0	1	2	0	0	1	1	1	0	1	1	0	1	2	1	2	0	0	2	0	1	0	1	2	2	1	2	2	1	0	2	2	0	1	0	0	0	0	0	1	1	0	1	1
369	0	0	1	0	0	0	1	1	1	1	0	0	0	0	0	0	0	0	1	0	1	1	0	2	0	1	0	1	1	2	1	0	2	2	0	2	2	0	0	1	1	1	0	0	1	0	0	1	0
370	1	0	2	0	1	1	1	2	1	0	0	0	0	0	0	0	0	0	2	1	2	0	1	1	1	1	0	1	2	2	0	0	0	1	1	1	2	0	0	1	0	0	0	0	0	0	0	2	0
371	0	0	1	0	1	1	1	1	1	0	1	1	1	1	0	0	1	0	2	1	2	0	1	1	1	2	0	0	2	2	0	1	1	1	1	2	1	0	0	0	1	0	0	0	1	0	0	2	0
372	0	1	1	0	1	1	0	0	2	0	0	1	1	1	0	0	0	1	2	0	2	0	0	2	0	1	0	1	1	1	1	0	0	2	0	2	1	1	1	0	0	1	0	1	1	0	0	1	0
373	0	0	2	0	0	0	1	1	1	0	0	2	2	1	1	1	0	1	1	1	1	0	0	2	0	1	0	1	1	1	0	1	1	2	1	2	1	0	0	1	1	0	0	0	0	0	0	1	0
374	1	0	2	0	0	0	0	1	0	0	0	1	1	1	0	0	0	2	1	1	1	0	1	1	0	2	0	0	1	1	0	0	2	0	2	1	1	1	1	0	1	0	0	0	0	1	0	1	1
375	0	0	2	0	0	0	2	2	0	0	1	0	0	0	0	0	0	0	1	1	2	0	0	2	0	2	0	0	2	2	1	0	0	1	2	2	2	0	0	1	1	0	0	0	0	0	0	2	0
376	1	0	0	0	0	0	2	2	1	0	0	0	0	0	0	0	0	2	2	0	2	0	0	2	0	0	1	0	2	2	0	2	2	0	2	0	0	0	0	0	1	0	0	0	0	0	0	1	0
377	1	0	1	0	0	0	2	2	0	0	1	0	1	0	0	0	0	1	2	0	2	0	0	2	0	2	0	2	2	2	1	2	1	1	1	0	2	0	1	0	0	0	0	0	1	1	0	1	0
378	0	0	1	0	0	0	1	1	1	0	1	0	0	0	0	0	0	0	2	0	2	0	0	2	0	0	0	1	1	1	0	0	2	0	1	1	0	0	0	0	1	1	0	0	0	2	0	1	1
379	1	0	1	0	1	1	1	1	1	0	0	0	0	0	0	0	1	2	1	1	1	0	0	2	0	0	0	0	2	2	0	1	2	0	1	1	1	0	0	0	2	0	0	0	0	0	0	1	1
380	1	0	2	0	0	0	0	0	2	0	0	0	1	0	0	0	0	1	2	0	2	0	0	2	0	1	0	0	2	2	0	0	2	2	0	2	1	0	0	1	1	0	0	1	0	0	0	2	0
381	0	0	1	0	1	1	1	1	1	0	0	0	0	0	0	0	0	1	1	2	1	0	0	2	0	1	0	1	2	2	1	1	1	2	0	2	0	0	0	1	1	0	0	0	1	1	0	2	0
382	0	0	2	0	0	0	1	1	1	0	1	0	0	0	0	0	0	1	2	0	2	0	1	1	1	1	1	1	2	2	0	1	2	2	0	2	2	0	0	2	0	0	0	1	0	0	0	2	0
383	0	0	2	0	1	1	2	2	1	0	0	0	0	0	0	0	1	2	1	1	2	0	0	2	0	0	0	0	1	1	1	0	2	1	1	1	2	1	1	1	0	0	0	2	0	2	0	2	0
384	0	0	1	0	0	0	2	2	0	0	0	0	0	0	0	0	0	0	1	0	1	1	0	2	0	2	0	2	1	1	1	0	0	2	0	2	1	1	0	1	0	1	0	0	0	0	0	2	0
385	1	0	0	0	0	0	0	1	1	0	0	0	2	0	0	0	0	0	1	0	2	0	0	2	0	0	0	0	2	2	0	1	2	1	1	2	2	0	0	1	0	1	0	0	2	1	0	2	0
386	1	0	0	0	0	0	1	1	1	0	0	0	2	0	0	0	0	0	1	0	1	0	0	2	0	1	0	0	2	2	0	0	2	0	1	2	1	0	0	2	0	0	1	0	0	2	0	2	0
387	1	0	1	0	0	0	2	2	0	0	1	0	0	0	0	0	0	0	1	0	2	0	0	2	0	1	1	0	2	2	1	1	1	1	1	1	2	0	0	1	1	0	0	0	0	0	0	2	0
388	0	0	1	0	0	0	1	1	2	0	0	1	0	0	0	0	0	0	1	1	2	1	0	2	0	0	1	0	1	1	0	1	2	1	1	1	0	0	0	0	1	0	0	1	0	0	1	1	0
389	1	0	2	0	0	0	1	2	0	0	1	1	2	1	0	0	0	0	2	0	2	0	0	2	0	1	0	0	2	2	0	0	1	1	1	1	2	0	0	2	0	0	1	0	2	2	0	2	0
390	1	0	1	0	0	0	1	2	0	0	1	0	1	0	0	0	0	0	1	0	1	0	1	1	1	0	0	0	2	2	0	1	1	2	0	2	2	0	0	0	0	0	0	1	0	0	1	1	0
391	1	0	1	0	0	0	1	2	0	0	0	0	0	0	0	0	0	0	1	0	1	0	1	1	1	1	0	0	2	2	0	0	1	0	2	2	0	0	0	0	2	0	2	0	1	1	0	0	0
392	0	0	1	0	0	0	1	1	1	0	0	1	1	1	0	0	0	1	1	0	2	0	0	2	0	0	0	1	2	2	0	0	1	1	1	1	1	0	0	0	1	0	0	0	1	0	0	2	0
393	0	0	1	0	0	0	2	2	0	0	1	1	2	2	0	1	0	1	1	1	2	0	1	1	0	1	0	1	1	1	0	1	2	1	1	2	2	0	0	1	1	0	0	0	1	0	0	1	1
394	0	0	1	0	0	0	2	2	0	0	1	1	1	1	0	0	1	1	1	0	1	0	0	2	0	0	0	0	2	1	0	0	2	1	1	2	2	0	0	1	1	0	0	0	0	0	0	0	0
395	0	0	1	1	0	1	1	1	1	0	1	0	0	0	0	0	0	0	2	0	2	0	1	1	0	2	0	0	2	2	0	1	0	1	0	2	2	1	1	1	0	1	0	0	0	2	0	1	0
396	1	0	2	0	0	0	2	2	0	0	1	0	1	1	0	0	0	2	1	1	2	0	0	2	0	0	0	0	2	2	1	1	2	1	1	1	2	0	0	0	0	1	0	0	1	0	0	1	0
397	0	0	1	0	0	0	1	1	1	0	0	0	1	0	0	0	0	1	1	1	0	0	0	2	0	1	0	0	1	1	1	0	1	0	1	1	2	0	0	2	0	0	0	0	0	0	0	2	0
398	0	0	2	0	0	0	1	2	0	0	0	0	0	0	0	0	0	1	1	1	2	0	0	2	0	1	0	1	1	1	1	1	1	2	0	2	2	0	0	2	0	0	0	0	0	0	0	2	0
399	1	0	1	0	0	0	1	1	0	0	0	1	1	1	0	0	1	1	1	1	1	0	2	0	1	0	0	1	2	2	0	0	2	2	0	2	1	0	0	1	1	0	0	0	0	1	0	1	1
400	1	0	2	0	0	0	1	1	1	1	2	1	1	1	0	0	1	0	2	1	2	0	0	2	0	1	0	1	2	2	0	1	1	0	2	1	1	0	0	0	1	0	1	0	1	0	0	2	0
401	0	0	0	0	0	0	0	1	1	0	1	1	1	1	0	0	0	2	2	1	2	0	0	2	0	0	1	0	1	1	0	0	2	1	1	2	1	0	0	1	1	0	0	0	0	0	0	0	0
402	0	0	1	0	0	0	1	1	1	0	0	1	2	1	0	0	0	1	1	0	2	0	1	1	0	1	0	0	2	2	1	0	0	1	0	2	0	0	0	0	2	0	0	0	0	0	0	0	0
403	1	0	1	0	0	0	1	1	1	0	0	0	1	0	0	0	0	0	0	1	2	0	0	2	0	2	0	0	2	2	0	1	0	2	0	2	2	0	0	2	0	0	0	0	0	0	0	1	0
404	0	0	2	0	0	0	0	0	2	0	0	0	1	0	0	0	0	0	1	0	2	0	0	2	0	2	0	0	2	2	2	0	1	1	1	1	2	0	0	1	0	1	0	0	1	1	0	2	0
405	1	0	2	0	0	0	0	1	1	0	0	1	2	1	0	0	0	0	1	0	1	0	0	2	0	2	0	2	1	1	1	2	2	2	0	2	0	0	0	0	2	0	0	1	0	0	0	1	1
406	1	0	1	0	0	0	0	1	1	0	0	0	0	0	0	0	0	0	0	0	0	1	0	2	0	0	0	0	2	1	0	2	2	0	2	0	1	0	0	0	1	0	0	0	0	0	0	2	0
407	1	0	0	0	0	0	1	1	1	0	0	0	0	0	0	0	0	0	1	1	1	0	0	2	0	0	0	0	2	2	1	1	2	0	1	2	1	0	1	0	1	0	0	0	0	0	0	2	0
408	0	1	2	0	1	1	2	2	0	0	1	0	0	0	0	0	0	0	1	0	2	0	1	1	1	1	0	0	1	1	0	1	1	1	0	2	2	0	0	0	1	0	0	0	0	0	0	2	0
409	1	0	2	0	0	0	1	1	1	1	0	1	1	1	0	0	0	0	0	1	1	0	0	2	0	1	0	1	1	1	0	1	2	0	1	1	0	0	0	0	1	0	0	0	0	0	0	0	1
410	0	0	1	0	1	1	0	0	2	0	0	1	1	1	0	0	0	1	0	1	2	0	0	2	0	2	0	0	2	2	0	0	2	0	1	2	2	0	0	1	1	0	0	0	1	1	0	2	0
411	0	0	2	0	0	0	2	2	0	1	0	1	1	1	0	0	1	2	2	0	1	0	1	1	0	0	0	0	2	2	0	1	2	1	2	2	1	0	0	0	0	0	0	0	0	0	0	1	0
412	1	0	2	0	2	2	1	2	0	0	1	0	0	0	0	1	0	1	2	1	2	0	0	2	0	1	0	0	1	1	1	0	1	1	0	2	1	0	0	0	1	1	0	0	0	1	0	1	1
413	1	0	1	0	0	0	2	2	0	0	1	0	0	0	0	0	0	1	2	0	2	0	1	1	1	1	0	0	2	2	1	0	1	1	1	2	1	1	1	0	1	0	1	0	1	0	0	1	1
414	1	0	1	0	0	0	1	1	1	0	0	1	1	1	0	0	0	0	2	0	2	0	0	2	0	0	0	0	1	1	0	1	1	2	1	2	2	0	0	2	0	0	1	0	1	1	0	0	0
415	1	0	1	0	0	0	2	2	1	0	1	0	1	1	0	0	0	0	1	0	2	0	0	2	0	1	0	1	2	2	1	0	1	1	1	1	1	0	0	0	1	0	1	0	1	0	0	1	0
416	1	0	1	1	1	2	1	1	1	0	1	0	0	0	0	0	0	1	2	0	2	0	0	2	0	2	0	0	1	1	1	0	1	1	0	2	2	0	0	2	0	0	0	0	0	0	0	2	0
417	0	0	2	0	1	1	1	1	1	0	1	0	2	2	0	0	0	2	1	1	1	0	1	1	0	0	0	1	1	1	0	0	1	2	0	2	1	0	0	0	1	0	0	0	1	0	0	1	0
418	1	0	2	0	0	0	1	1	1	0	0	0	1	0	0	0	0	1	1	0	2	0	0	2	0	0	0	2	1	1	0	2	2	0	1	1	2	0	0	0	1	0	0	0	0	1	0	2	0
419	0	0	1	0	1	1	1	1	1	0	1	1	1	1	0	0	0	1	1	2	1	0	0	2	0	0	0	0	2	2	0	2	2	2	0	2	1	0	0	1	1	0	0	0	0	1	0	0	0
420	1	0	1	0	0	0	0	0	2	0	0	0	0	0	0	0	0	0	1	1	1	0	0	2	0	1	0	0	2	2	1	0	1	2	0	2	1	0	0	0	0	0	0	0	1	0	0	1	1
421	0	0	1	0	0	0	0	0	2	0	0	0	0	0	0	0	0	0	2	1	2	0	0	2	0	1	0	1	2	2	1	0	0	2	0	2	2	1	1	1	0	0	0	0	1	1	0	1	1
422	1	0	1	0	0	0	2	2	1	0	0	0	0	0	0	0	0	0	1	1	2	1	0	2	0	1	1	1	2	2	0	0	1	2	0	2	0	0	0	1	1	0	0	0	0	0	0	2	0
423	0	0	2	0	0	0	2	2	0	0	0	1	0	0	0	0	0	1	2	0	2	0	0	2	0	0	0	0	2	2	1	1	0	2	0	2	2	1	1	1	0	0	1	0	0	2	0	2	0
424	1	0	1	0	0	0	0	1	1	0	0	0	1	0	0	0	0	0	2	0	2	0	0	2	0	1	0	0	1	1	0	2	2	0	2	0	0	0	0	1	1	0	0	0	2	0	0	2	0
425	0	0	0	0	0	0	0	1	1	0	0	0	0	0	0	0	0	0	1	0	2	1	0	2	0	2	0	0	2	2	0	0	0	1	0	2	1	1	1	0	0	0	1	0	2	2	0	2	0
426	0	0	1	0	0	0	1	2	0	0	1	1	1	1	0	0	0	1	0	2	1	0	0	2	0	1	0	1	1	1	1	0	1	2	0	2	1	0	0	0	2	0	0	1	0	0	0	1	0
427	1	0	2	0	0	0	1	2	0	0	1	0	0	0	0	1	0	0	2	1	2	1	0	2	0	2	0	0	2	2	1	1	2	0	1	1	0	1	1	0	1	1	0	0	2	1	0	1	1
428	0	0	1	0	0	0	1	2	0	0	1	0	1	0	0	0	0	1	1	0	2	0	0	2	0	1	0	0	2	2	1	0	0	1	2	2	1	0	0	0	2	0	0	0	1	1	0	1	0
429	0	0	2	0	0	0	1	1	1	0	1	0	1	1	0	0	0	1	1	0	1	0	0	2	0	2	0	0	2	2	0	1	2	1	1	1	2	0	0	1	0	0	0	0	0	0	0	1	1
430	0	0	1	0	0	0	1	1	1	0	0	1	1	1	0	0	0	0	1	1	2	1	1	1	1	0	0	0	2	2	0	0	2	0	1	2	0	0	0	0	2	1	0	0	1	0	0	0	0
431	1	0	0	0	0	0	2	2	1	0	1	2	2	2	0	0	0	2	1	1	1	0	0	2	0	1	0	0	2	2	0	2	2	1	0	2	1	0	0	1	1	0	0	1	0	1	0	2	0
432	1	0	1	0	1	1	1	1	1	0	0	0	0	0	0	0	0	0	2	0	2	0	0	2	0	0	0	1	1	1	0	1	2	2	0	2	1	0	0	0	1	1	0	0	1	0	0	2	0
433	1	0	2	0	1	1	1	1	1	0	1	1	1	1	0	0	0	0	2	0	2	0	0	2	0	1	0	0	1	2	0	0	0	2	0	2	0	0	0	0	2	0	1	0	1	1	0	2	0
434	1	0	0	0	0	0	1	1	2	0	0	0	0	0	0	0	0	2	0	2	0	0	0	2	0	0	0	0	2	2	0	0	2	1	1	1	2	0	0	2	0	0	0	0	0	1	0	1	0
435	0	0	2	0	0	0	1	1	1	0	0	0	1	1	0	0	0	0	2	0	2	0	0	2	0	2	0	1	2	2	1	0	1	1	1	1	0	0	0	1	0	0	0	1	0	1	0	2	0
436	1	0	1	0	0	0	1	1	1	1	1	0	0	0	0	0	0	1	0	1	2	0	1	1	0	2	0	1	2	2	2	0	1	2	1	2	1	0	0	0	1	0	0	0	0	1	0	2	0
437	0	0	2	0	1	1	0	0	2	0	0	1	1	1	0	0	0	1	2	0	2	0	1	1	0	0	0	0	2	1	0	1	1	1	1	1	2	0	1	1	0	0	0	0	1	1	0	1	0
438	1	0	1	0	1	1	2	2	0	0	0	0	0	0	0	0	0	1	2	0	1	0	0	2	0	1	0	1	1	0	0	1	2	1	1	1	1	0	0	1	1	0	0	1	0	1	0	2	0
439	1	0	2	0	0	0	1	1	1	1	1	1	2	2	0	1	0	0	1	1	1	0	1	1	1	1	0	0	2	2	0	0	0	2	0	2	2	0	0	2	0	0	0	0	1	0	0	1	1
440	0	0	1	0	0	0	2	2	1	0	1	1	1	1	0	0	0	2	2	0	2	0	0	2	0	1	0	1	2	2	1	1	2	0	1	2	1	0	0	0	1	0	0	0	0	0	0	1	1
441	0	0	0	0	0	0	1	2	0	0	0	0	1	1	0	0	1	0	2	1	2	1	0	2	0	2	0	0	1	1	0	1	1	1	0	2	1	0	0	0	2	1	0	1	0	1	0	1	0
442	0	0	1	0	0	0	1	1	1	0	0	1	2	2	0	0	0	0	2	1	2	0	0	2	0	0	0	1	2	2	1	0	1	2	0	2	0	0	0	0	2	0	0	0	0	0	0	1	0
443	1	0	1	0	0	0	1	1	1	0	1	0	0	0	0	0	0	1	1	1	2	0	0	2	0	0	0	2	2	2	1	0	0	1	0	2	0	0	0	1	1	0	1	0	1	0	0	1	1
444	0	0	1	0	1	1	2	2	1	0	1	0	0	0	0	0	0	1	0	1	2	0	0	2	0	0	0	0	2	2	1	1	2	1	2	2	0	0	0	0	1	0	1	0	1	2	0	1	1
445	0	0	1	0	0	0	2	2	1	0	1	0	0	0	0	0	0	1	2	0	2	0	1	1	0	1	0	0	2	2	0	0	1	1	1	1	2	0	0	1	1	0	0	0	0	1	0	1	0
446	1	0	2	0	0	0	1	2	1	0	0	0	0	0	0	0	0	0	1	0	1	0	0	2	0	2	0	0	2	2	0	0	2	1	2	1	1	2	1	0	1	0	0	1	0	0	0	1	1
447	1	0	1	0	0	0	0	0	2	0	0	0	0	0	0	0	0	0	1	0	1	0	0	2	0	1	0	0	2	1	0	0	1	2	0	2	2	0	0	0	2	0	1	1	0	0	0	2	0
448	0	0	1	1	0	1	2	2	0	0	1	0	1	0	0	0	1	0	2	1	2	0	0	2	0	2	0	0	2	2	0	1	2	0	2	0	2	0	0	1	0	0	1	0	0	2	0	1	0
449	1	0	2	0	0	0	0	1	1	0	1	0	0	0	0	0	0	0	0	1	2	0	0	2	0	1	0	0	2	1	0	0	2	1	0	2	2	0	0	1	0	1	0	1	1	0	0	0	0
450	0	0	1	0	0	0	1	1	1	1	2	0	0	0	0	0	1	0	2	1	2	0	1	1	1	0	0	0	2	2	0	1	1	1	0	2	1	1	0	1	0	0	0	1	0	1	0	2	0
451	1	0	0	0	0	0	2	2	0	0	1	0	0	0	0	0	0	1	1	0	2	0	1	1	0	0	0	1	2	2	1	1	2	1	1	1	2	0	0	1	1	1	0	0	1	0	0	1	0
452	1	0	2	0	1	1	1	2	0	0	0	1	1	1	0	0	0	0	2	1	2	0	1	1	1	1	1	1	2	2	0	1	2	1	1	1	0	0	0	1	1	0	0	0	0	0	0	0	0
453	0	0	1	0	0	0	0	0	1	0	0	1	1	1	0	1	0	0	0	1	0	0	0	2	0	0	1	0	2	1	0	0	1	2	0	2	1	0	0	0	1	0	0	0	0	0	0	2	0
454	1	0	0	0	0	0	1	1	1	0	0	0	1	0	0	0	0	1	2	1	1	0	0	2	0	1	1	0	2	2	0	1	0	1	1	1	1	0	0	0	1	0	0	0	0	0	0	1	1
455	1	0	0	0	0	0	1	2	0	0	1	0	2	0	0	0	0	1	0	0	0	0	0	2	0	0	1	0	1	1	0	0	0	2	0	2	1	2	1	0	1	0	0	0	0	0	0	0	0
456	0	0	1	0	1	1	1	1	1	0	1	1	2	1	0	0	0	1	0	1	1	0	0	2	0	1	0	0	2	2	1	2	2	2	0	2	1	0	0	0	1	0	1	0	1	1	0	2	0
457	1	0	1	0	1	1	1	1	1	0	0	1	2	1	0	0	0	0	2	0	2	0	0	2	0	0	0	1	1	1	1	0	1	1	1	1	2	0	0	0	0	0	1	0	0	2	0	1	0
458	0	0	1	0	0	0	2	2	0	1	1	0	1	1	0	0	0	1	1	1	1	0	0	2	0	1	0	1	1	1	1	1	2	0	1	1	0	0	0	0	2	0	1	1	1	2	0	1	0
459	0	0	1	0	0	0	1	1	1	0	0	0	0	0	0	0	0	1	2	1	2	0	0	2	0	0	1	2	2	2	1	0	1	1	1	1	2	0	0	0	1	0	1	0	1	0	0	2	0
460	0	0	1	0	0	0	1	2	0	0	0	0	0	0	0	0	0	0	1	0	1	0	0	2	0	2	0	0	2	2	1	2	1	1	0	2	1	0	0	2	0	0	0	0	1	1	0	2	0
461	0	0	1	0	0	0	0	0	2	0	0	0	1	0	0	0	1	2	1	1	1	0	0	2	0	1	0	1	2	2	1	1	2	2	0	2	1	0	0	0	1	0	0	0	0	0	0	1	1
462	0	0	0	0	0	0	0	0	1	0	0	0	0	0	0	0	0	0	2	0	2	0	1	1	1	2	0	0	2	2	0	2	2	1	0	2	2	0	0	1	0	0	0	0	1	0	0	0	1
463	1	0	2	0	0	0	1	1	1	1	0	0	0	0	0	0	0	1	2	0	2	0	0	2	0	1	0	0	1	1	0	1	2	0	1	1	2	0	0	1	1	0	1	1	1	2	0	0	0
464	0	0	1	0	0	0	0	0	1	0	1	1	2	1	0	0	0	0	1	0	1	0	0	2	0	0	0	1	2	2	1	0	2	1	1	2	1	0	0	0	2	0	0	0	0	0	0	1	1
465	1	0	2	0	0	0	2	2	0	0	1	0	1	1	0	0	0	1	1	1	1	0	1	1	0	0	0	1	2	2	0	0	0	2	0	2	1	2	1	0	1	0	1	0	1	1	0	2	0
466	1	1	2	0	0	0	1	1	1	0	0	0	0	0	0	0	0	0	1	0	0	0	1	1	1	1	0	1	1	0	1	1	1	2	0	2	2	0	0	1	1	0	0	1	0	1	0	1	1
467	0	0	1	0	0	0	2	2	0	0	1	0	1	1	0	1	0	0	2	1	2	0	1	1	0	1	0	0	2	2	0	0	2	2	0	2	1	0	0	0	1	1	1	0	1	1	0	2	0
468	1	0	1	0	1	1	0	1	2	0	0	0	0	0	0	0	1	1	1	1	1	0	1	1	1	1	0	1	2	2	2	0	1	2	0	2	1	0	0	1	1	0	1	0	1	0	0	2	0
469	0	1	1	0	0	0	1	1	1	1	0	0	2	0	0	0	0	2	2	0	2	0	0	2	0	1	0	0	2	2	0	1	1	0	2	1	1	1	1	0	1	0	0	0	0	0	0	1	0
470	0	0	2	0	0	0	0	1	1	0	0	0	0	0	0	0	0	1	1	1	2	0	0	2	0	1	0	1	2	2	2	1	1	1	1	1	0	0	0	0	2	0	1	0	1	1	0	2	0
471	1	0	1	1	1	2	2	2	0	0	0	0	0	0	0	0	0	0	1	0	1	0	0	2	0	1	1	0	2	2	1	2	2	0	2	0	0	0	0	1	1	0	1	0	0	0	0	1	0
472	0	0	0	0	0	0	0	0	2	0	0	0	0	0	0	0	0	0	1	0	1	0	0	2	0	1	0	0	2	2	0	1	1	2	1	2	1	0	0	0	1	1	0	0	0	0	0	1	1
473	1	0	1	0	0	0	1	1	2	0	0	1	1	1	0	0	0	1	1	1	1	0	0	2	0	0	0	1	2	2	1	2	2	1	1	2	1	1	1	0	1	0	0	0	0	0	0	2	0
474	1	0	1	0	0	0	1	2	0	0	1	0	1	1	0	1	0	0	2	1	2	0	0	2	0	1	0	0	2	2	0	1	1	2	2	1	2	0	0	0	0	0	0	0	0	0	0	0	1
475	1	0	1	0	0	0	2	2	0	0	1	0	0	0	0	0	0	1	1	1	2	0	0	2	0	2	0	0	2	2	1	1	1	2	0	2	2	0	0	1	1	1	0	0	0	0	0	2	0
476	0	0	1	0	0	0	1	1	0	0	1	0	0	0	0	0	0	0	1	0	1	0	0	2	0	1	0	1	2	2	0	1	1	0	2	1	1	0	0	1	1	0	1	0	1	0	0	0	0
477	0	0	1	0	0	0	1	1	0	0	0	0	1	0	0	0	0	0	1	1	1	0	0	2	0	1	0	0	2	2	0	0	2	2	1	2	2	0	1	0	1	0	0	0	0	0	0	2	0
478	1	0	1	0	0	0	1	0	1	0	0	0	1	0	0	0	0	0	2	0	2	0	0	2	0	0	1	2	2	2	1	0	2	2	0	2	1	0	0	1	1	0	0	0	1	0	0	1	0
479	1	0	1	0	0	0	1	1	1	1	1	1	1	1	0	0	0	0	2	0	1	0	1	1	0	1	0	0	2	2	1	1	1	1	0	2	1	0	0	2	0	0	0	0	0	0	0	0	0
480	1	0	0	0	0	0	2	2	0	1	1	0	0	0	0	0	0	0	1	0	1	0	1	1	0	2	0	1	2	2	2	1	1	2	1	2	2	0	0	2	0	0	0	0	0	1	0	1	0
481	1	0	2	0	0	0	1	1	1	0	0	0	0	0	0	0	0	1	1	0	2	0	0	2	0	0	0	0	2	2	1	2	1	1	1	1	2	0	0	1	0	0	0	1	0	0	0	0	1
482	0	0	2	0	1	1	1	2	0	0	0	1	2	2	0	0	0	0	0	1	0	0	0	2	0	0	0	0	1	1	0	2	2	0	2	0	1	0	0	1	1	1	1	0	1	1	0	1	1
483	1	0	0	0	0	0	2	2	0	0	0	0	0	0	0	0	0	0	0	1	0	0	1	1	1	1	2	1	2	2	1	0	2	1	0	2	1	0	0	1	1	0	0	0	0	0	0	0	0
484	0	0	1	0	0	0	1	1	1	0	0	1	1	1	0	1	0	1	2	0	2	0	0	2	0	1	1	1	1	1	0	2	1	2	0	2	1	0	1	0	1	0	0	0	0	0	0	1	0
485	0	0	2	0	0	0	1	1	0	0	0	0	0	0	0	0	0	0	1	1	2	0	1	1	0	1	0	0	1	1	0	0	1	1	0	2	1	0	1	0	1	1	0	1	2	0	0	1	1
486	1	1	1	0	0	0	2	2	0	0	0	1	2	2	0	0	0	0	1	1	1	0	1	1	1	1	0	1	2	2	2	2	2	0	1	1	1	0	0	0	1	1	0	0	1	1	0	2	0
487	0	0	2	0	1	1	2	2	0	0	1	0	0	0	0	0	0	1	1	1	1	0	0	2	0	2	0	1	2	2	1	1	2	0	2	0	2	0	0	1	0	0	0	0	0	0	0	2	0
488	0	0	0	0	0	0	1	1	1	0	0	0	0	0	0	1	0	0	1	0	1	0	0	2	0	0	0	0	2	1	0	0	2	1	0	2	2	0	0	1	1	0	1	0	1	0	0	2	0
489	1	0	1	0	0	0	1	1	0	0	0	0	2	2	0	0	0	1	1	1	2	0	0	2	0	1	0	1	2	2	0	2	1	1	1	1	1	0	0	1	1	1	0	0	0	0	0	2	0
490	0	0	0	0	0	0	1	2	0	0	0	1	1	1	0	0	0	0	1	1	1	0	0	2	0	1	0	0	2	1	0	1	2	1	0	2	2	1	1	1	0	1	0	0	1	1	0	0	0
491	0	0	2	0	0	0	1	1	1	0	0	0	1	0	0	0	0	0	1	1	1	0	1	1	1	1	0	0	2	2	0	0	2	1	2	1	1	0	0	0	2	0	1	0	0	0	0	0	0
492	0	0	1	0	0	0	1	1	1	0	0	0	0	0	0	0	0	0	0	1	1	0	1	1	1	2	0	0	2	2	0	1	2	1	2	2	2	0	0	1	1	0	0	0	0	1	0	2	0
493	0	0	0	0	1	1	1	1	1	0	0	0	2	0	1	1	0	0	1	0	2	0	1	1	0	1	0	0	2	2	0	0	2	1	0	2	2	0	0	1	1	0	0	0	1	0	0	2	0
494	1	0	2	0	0	1	1	2	0	0	0	1	1	1	0	0	0	1	0	0	1	0	1	1	0	2	0	0	2	2	0	2	2	0	2	1	1	0	0	0	1	0	0	0	1	0	0	1	0
495	0	0	2	0	0	0	0	0	2	0	0	1	2	1	0	0	1	1	1	0	2	0	0	2	0	1	0	1	2	2	0	1	1	1	2	1	2	0	0	1	0	0	0	0	1	0	0	2	0
496	0	0	2	0	1	1	1	2	1	0	0	0	0	0	0	0	0	0	1	0	2	0	0	2	0	1	0	2	1	1	0	0	2	1	0	2	1	1	1	0	1	0	1	0	2	2	0	0	0
497	0	0	1	0	0	0	1	2	0	0	0	1	2	1	0	0	0	0	2	0	2	0	1	1	1	1	0	0	2	2	0	1	2	1	1	2	1	0	0	0	1	2	0	0	0	0	0	2	0
498	0	0	0	0	0	0	0	1	1	0	0	1	0	0	0	0	0	2	2	1	2	0	0	2	0	0	1	0	2	2	0	0	2	2	0	2	1	0	0	0	2	0	1	0	2	1	0	0	0
499	0	0	1	0	0	0	0	0	2	0	0	0	0	0	0	0	0	1	1	1	2	0	1	1	1	1	1	1	2	2	0	1	2	2	0	2	1	1	0	1	0	0	0	0	1	1	0	0	0
500	0	0	1	0	0	0	0	1	1	0	0	0	0	0	0	1	0	1	0	1	1	0	0	2	0	0	0	1	1	1	1	1	2	2	0	2	1	0	0	0	2	2	0	0	1	1	0	2	0
501	0	0	1	0	0	0	1	1	2	0	0	0	1	0	0	0	0	0	1	1	1	0	0	2	0	1	0	0	2	2	0	2	1	1	0	2	1	0	0	1	1	0	0	0	1	1	0	0	1
502	0	0	1	0	0	0	1	1	2	0	0	0	1	0	0	0	0	0	1	0	1	0	0	2	0	2	0	0	2	2	1	0	0	0	0	2	2	0	1	0	0	0	1	1	1	2	0	0	1
503	1	0	2	0	0	0	1	1	0	0	0	0	2	1	0	0	0	0	0	0	0	0	0	2	0	1	0	1	2	2	1	2	1	2	0	2	1	2	1	0	1	0	1	0	0	1	0	2	0
504	1	1	1	0	0	0	0	1	0	0	1	1	1	1	0	0	0	0	1	1	2	0	0	2	0	2	0	1	1	1	1	0	2	0	1	1	2	0	0	1	0	0	0	0	2	1	0	1	0
505	1	0	1	0	0	0	2	2	0	0	0	0	0	0	0	0	0	0	2	1	2	0	0	2	0	0	0	0	2	2	0	0	1	1	0	2	0	0	0	0	2	0	0	0	0	0	0	0	0
506	0	0	1	0	0	0	2	2	0	0	1	1	1	1	0	0	0	1	1	1	1	1	0	2	0	2	0	1	2	2	1	1	1	1	0	2	2	0	0	1	1	0	0	0	1	1	0	2	0
507	1	0	0	0	0	0	1	1	1	0	0	1	1	1	0	0	0	1	2	1	2	1	0	2	0	0	0	0	2	2	2	2	2	0	1	1	1	0	0	0	1	0	1	0	1	1	0	1	0
508	0	0	2	0	1	1	2	2	1	0	0	1	1	1	0	0	1	1	1	0	1	1	0	2	0	0	0	0	2	2	0	1	1	1	1	1	1	0	0	1	1	0	2	0	1	1	0	0	1
509	1	0	0	0	0	0	0	0	1	0	0	1	1	1	0	0	0	0	2	1	2	0	0	2	0	1	0	0	2	2	1	0	2	1	0	2	0	0	0	1	1	0	0	0	1	1	0	2	0
510	1	0	1	0	0	0	1	2	0	0	0	0	0	0	0	0	0	0	1	1	1	0	0	2	0	1	0	2	2	2	1	1	2	1	1	1	2	0	0	1	1	0	2	0	2	1	0	0	0
511	1	0	2	0	0	0	1	1	1	0	0	1	1	1	0	0	1	2	1	1	2	0	0	2	0	1	0	0	2	2	0	0	1	0	1	1	1	1	0	0	0	1	0	0	1	1	1	1	0
512	1	0	1	0	1	1	1	1	0	0	0	1	2	2	0	1	0	0	1	0	1	0	0	2	0	1	0	0	2	2	1	1	2	0	0	2	2	0	0	0	1	0	1	0	1	2	0	1	0
513	1	0	2	0	0	0	1	1	0	0	0	0	1	0	0	0	0	0	2	0	2	0	0	2	0	1	0	1	2	2	1	2	2	2	0	2	1	0	0	0	2	0	0	1	0	0	0	2	0
514	1	0	1	0	0	0	0	0	2	0	0	1	1	1	0	0	0	0	2	1	2	0	0	2	0	0	0	0	2	2	0	1	1	1	1	1	0	0	0	0	1	0	0	0	1	0	0	2	0
515	0	0	2	0	0	0	1	1	1	0	1	1	2	2	0	1	0	1	1	0	2	0	0	2	0	1	0	1	2	2	0	1	1	1	1	1	2	0	0	2	0	0	0	0	1	1	0	1	0
516	1	1	2	0	1	1	1	2	0	0	0	0	0	0	0	0	0	1	1	1	1	0	0	2	0	1	0	0	2	2	0	2	2	0	1	1	1	1	1	0	1	0	0	0	0	0	0	2	0
517	1	0	2	0	0	0	0	1	1	0	0	0	0	0	0	0	0	1	1	1	1	0	0	2	0	0	0	0	2	2	1	0	1	1	1	2	1	0	0	2	0	0	0	1	0	0	0	1	0
518	1	0	1	0	0	0	1	1	1	0	0	1	1	1	0	0	0	1	1	1	2	0	0	2	0	2	0	0	2	2	0	1	2	0	0	2	0	0	0	1	1	0	0	0	0	0	0	1	0
519	1	0	1	0	1	1	1	2	0	0	0	0	0	0	0	0	0	0	1	1	1	0	0	2	0	1	0	1	2	2	1	0	0	2	0	2	1	0	0	1	1	0	1	0	1	0	0	1	1
520	1	0	2	0	0	0	0	0	2	0	0	1	2	2	0	0	0	1	1	1	2	0	1	1	0	2	0	0	1	1	0	1	2	0	0	2	1	0	0	0	1	0	0	0	0	0	0	2	0
521	0	0	2	0	1	1	1	2	0	0	0	0	0	0	0	0	0	1	2	1	2	0	0	2	0	2	0	2	2	2	0	0	2	0	1	1	2	0	0	1	1	1	0	0	2	0	0	1	0
522	0	0	0	0	0	0	0	0	2	0	0	1	2	2	0	1	0	1	1	1	1	0	1	1	1	1	0	0	1	2	0	0	2	1	1	1	1	1	1	0	1	0	0	1	0	0	0	0	0
523	0	0	2	0	0	0	2	2	0	0	0	0	0	0	0	0	0	1	1	1	2	0	0	2	0	1	0	0	2	2	1	1	1	2	0	2	1	0	0	1	1	0	0	0	0	0	0	0	1
524	1	0	1	0	0	0	1	2	0	1	0	1	2	1	0	0	0	0	1	1	2	1	0	2	0	0	1	0	2	2	0	1	1	1	1	2	1	0	0	1	1	2	0	0	0	0	0	1	1
525	1	1	2	0	0	0	0	0	2	0	0	0	1	1	0	1	0	1	1	1	2	0	0	2	0	1	0	0	2	2	0	0	2	0	2	2	2	0	0	1	1	0	0	1	0	0	0	2	0
526	0	0	1	0	0	0	2	2	0	0	1	0	2	1	0	0	0	0	2	0	2	0	1	1	1	1	0	1	2	2	2	0	1	1	1	1	1	0	0	0	1	0	0	1	0	0	0	0	0
527	0	1	1	0	1	1	2	2	0	0	1	1	2	1	1	1	0	0	2	0	2	0	0	2	0	0	0	0	1	1	1	0	2	1	1	1	1	0	0	0	1	0	0	0	0	0	0	1	0
528	0	0	1	0	0	0	1	2	0	0	1	0	0	0	0	0	0	0	2	0	2	0	1	1	0	2	0	0	2	2	1	1	2	2	0	2	0	0	0	0	2	0	0	1	1	1	0	2	0
529	1	0	1	0	0	1	0	0	2	0	0	0	1	0	0	0	1	1	0	2	1	0	0	2	0	1	0	0	2	2	0	1	2	0	1	1	1	0	0	2	0	0	0	0	0	0	0	0	2
530	1	0	1	0	0	0	1	1	1	0	1	0	0	0	0	0	1	2	1	1	2	0	0	2	0	1	0	1	2	1	1	0	1	2	2	1	2	0	0	1	0	0	0	0	2	1	0	2	0
531	0	0	2	0	1	1	1	1	1	0	0	1	1	1	0	0	0	1	2	0	2	0	0	2	0	1	0	1	2	2	2	1	2	1	1	2	2	0	0	2	0	0	1	1	1	2	0	2	0
532	1	0	1	0	0	0	2	2	0	0	0	0	0	0	0	0	0	1	1	1	1	0	0	2	0	0	0	1	2	2	0	2	2	0	1	1	1	0	0	1	1	1	0	0	1	0	0	1	0
533	0	0	1	0	1	1	0	1	1	0	0	0	2	1	0	1	0	1	0	0	1	0	1	1	1	1	0	0	2	2	0	0	1	2	0	2	2	0	0	1	1	0	0	2	0	0	0	2	0
534	1	1	1	0	0	0	2	2	0	0	0	0	1	0	0	0	1	2	1	1	2	0	1	1	0	1	0	0	1	1	0	2	2	1	0	2	0	0	0	1	1	1	0	1	0	1	0	0	1
535	0	0	1	0	0	0	1	2	0	0	0	0	0	0	0	0	1	0	2	1	2	0	0	2	0	0	0	0	2	1	0	2	2	0	1	1	2	0	0	1	1	0	0	0	1	0	0	2	0
536	1	0	0	0	0	0	2	2	0	0	2	0	0	0	0	0	0	1	1	0	2	0	0	2	0	1	0	0	2	2	1	0	0	2	0	2	1	0	0	2	0	0	0	0	0	0	0	1	0
537	0	0	1	0	0	0	2	2	0	0	0	1	2	1	0	0	0	0	1	0	1	0	0	2	0	2	0	0	2	2	0	0	2	1	1	2	0	0	0	0	2	0	0	0	1	0	0	1	0
538	1	0	1	0	1	1	2	2	0	0	0	0	0	0	0	0	0	1	1	0	2	0	1	1	0	1	0	0	2	2	0	1	1	1	1	2	0	0	0	0	1	0	0	0	1	0	0	2	0
539	0	0	1	0	0	0	2	2	0	0	0	2	2	2	0	0	0	1	1	0	2	0	0	2	0	1	1	1	2	2	0	1	1	1	0	2	2	1	1	1	0	0	0	0	0	0	0	2	0
540	0	0	2	0	0	0	1	1	1	0	1	0	0	0	0	0	0	0	1	0	2	0	1	1	0	0	0	0	2	2	1	1	1	0	1	1	2	0	1	0	0	0	0	0	0	0	0	1	0
541	1	0	1	0	0	0	0	1	1	0	0	1	1	1	0	0	0	0	1	1	1	0	1	1	1	1	0	1	2	2	1	0	1	2	0	2	1	0	0	2	0	0	0	1	1	1	0	0	2
542	0	0	0	0	0	0	2	2	0	0	2	0	0	0	0	0	0	0	0	0	0	0	1	1	0	1	0	0	2	2	0	1	2	0	2	0	1	0	0	0	1	2	0	0	0	2	0	1	0
543	1	0	1	0	0	0	2	2	0	0	2	1	1	1	0	1	0	1	2	0	1	0	1	1	0	2	0	2	2	2	0	0	2	1	0	2	0	0	0	0	1	0	1	0	1	0	0	1	0
544	1	0	0	0	0	0	1	1	0	0	0	0	0	0	0	0	1	1	2	1	2	0	1	1	1	1	0	0	2	2	0	1	2	1	1	2	1	0	0	1	1	0	0	0	1	0	0	2	0
545	0	0	1	0	0	0	1	2	1	0	0	0	0	0	0	0	1	1	1	1	1	0	0	2	0	1	0	2	2	2	1	0	1	2	0	2	2	1	1	0	0	0	0	0	0	0	0	1	0
546	0	0	2	0	0	0	1	2	0	0	1	2	2	1	1	1	0	0	2	0	2	0	0	2	0	1	0	0	2	2	1	0	0	1	0	2	0	0	0	0	2	0	2	0	2	1	0	2	0
547	0	0	1	0	0	0	1	2	0	0	1	0	2	1	0	1	0	1	1	0	2	0	0	2	0	1	0	0	2	2	2	1	1	1	1	1	1	0	0	0	1	0	0	0	2	1	0	1	0
548	1	0	2	0	0	0	1	1	1	0	1	1	1	1	0	0	0	0	0	1	1	0	0	2	0	0	0	0	1	1	0	0	2	2	1	2	2	0	0	0	1	0	0	0	1	0	0	1	0
549	0	0	2	0	1	1	1	1	1	1	1	0	0	0	0	0	0	1	2	1	2	0	1	1	0	1	0	0	2	2	0	0	1	2	0	2	2	0	0	0	2	0	1	0	1	1	0	2	0
550	1	0	2	0	0	0	0	0	2	0	0	0	1	0	0	0	0	0	1	0	1	0	0	2	0	0	0	0	2	2	0	0	2	1	1	1	0	0	0	0	2	1	0	1	1	0	0	2	0
551	0	0	2	0	0	0	1	1	0	0	0	0	0	0	0	0	0	1	2	0	2	0	0	2	0	0	0	1	2	2	2	0	2	0	1	2	1	0	0	0	1	0	0	0	2	1	0	2	0
552	0	0	1	0	0	0	2	2	0	0	0	0	0	0	0	0	0	0	1	1	1	0	0	2	0	1	0	1	2	2	0	0	1	1	1	2	2	1	1	1	0	0	0	1	1	1	0	2	0
553	0	0	2	0	1	1	2	2	0	0	1	0	0	0	0	0	0	0	1	0	1	0	1	1	0	1	2	1	2	2	1	0	2	0	2	2	0	0	0	0	2	0	0	0	0	0	0	2	0
554	1	0	1	1	1	2	1	1	1	0	1	0	0	0	0	1	0	0	2	1	2	0	1	1	0	0	0	0	2	2	0	1	1	0	2	0	2	1	0	0	0	0	0	0	0	0	0	2	0
555	0	0	1	0	1	1	2	2	0	1	0	1	2	0	1	1	0	0	1	1	1	0	0	2	0	2	1	0	2	2	1	2	2	0	2	1	1	0	0	0	1	0	0	0	0	1	1	2	0
556	1	0	2	0	0	0	0	1	1	0	1	0	1	1	0	1	0	0	1	0	1	0	0	2	0	2	0	1	2	2	0	1	2	1	1	1	1	0	0	0	0	0	1	0	1	1	0	2	0
557	0	0	2	0	0	0	0	1	1	0	0	1	1	1	0	0	0	0	2	0	2	0	0	2	0	2	0	0	2	2	0	1	1	0	2	1	1	0	0	1	1	0	0	0	0	0	0	1	0
558	0	0	1	0	1	1	2	2	0	0	1	0	0	0	0	0	0	0	2	0	2	0	0	2	0	1	0	2	2	2	1	2	2	0	1	1	1	0	0	2	0	0	0	0	0	0	0	1	0
559	1	0	1	0	1	1	2	2	1	0	1	0	0	0	0	0	0	1	1	0	2	1	0	2	0	0	0	1	2	2	2	1	2	0	2	0	0	0	0	0	2	0	0	0	0	1	0	1	1
560	0	0	1	0	1	1	2	2	1	0	1	1	2	2	0	0	0	1	0	2	1	0	0	2	0	0	0	0	2	2	1	1	2	1	1	2	2	0	0	1	1	0	0	0	0	0	0	2	0
561	0	0	1	0	0	0	1	1	1	1	2	0	1	1	0	0	0	0	2	0	2	0	2	0	1	0	0	1	2	2	1	1	1	1	2	1	2	0	1	0	0	0	0	0	1	1	0	0	0
562	0	0	1	0	0	0	2	2	0	0	0	0	0	0	0	0	0	0	1	2	1	0	0	2	0	2	0	1	1	1	0	1	1	0	2	0	2	1	1	0	1	0	0	0	1	0	0	0	0
563	1	0	0	0	0	0	1	1	1	0	1	0	0	0	0	0	0	0	2	0	2	0	1	1	1	2	0	0	2	2	0	1	2	2	0	2	2	0	0	1	1	0	1	0	1	1	0	1	0
564	1	0	0	0	0	0	2	2	0	0	2	0	1	1	0	1	0	1	1	1	2	0	0	2	0	1	0	0	2	2	0	1	1	0	1	1	0	0	0	0	2	0	0	0	0	0	0	0	0
565	0	0	1	0	0	0	2	2	0	0	1	1	2	2	0	0	0	0	1	0	2	0	2	0	0	1	0	1	2	2	1	0	1	0	2	0	2	0	0	1	1	0	0	0	0	0	0	1	0
566	0	0	2	0	0	0	2	2	1	0	0	2	2	1	1	1	0	2	1	0	1	0	0	2	0	1	0	0	2	1	0	2	1	2	0	2	1	0	1	0	1	0	0	0	0	1	0	2	0
567	1	0	2	0	0	0	0	1	1	0	0	2	1	1	0	0	0	0	0	1	2	0	0	2	0	0	0	0	1	1	0	0	1	2	0	2	2	0	0	0	1	0	0	0	0	1	0	1	1
568	1	0	2	0	0	1	2	2	0	0	0	1	0	0	0	0	0	1	2	0	2	0	1	1	1	1	0	0	2	2	0	0	0	2	0	2	2	0	0	1	0	0	1	0	0	2	0	1	1
569	0	0	1	0	0	0	2	2	0	0	1	0	0	0	0	0	0	0	1	1	1	0	0	2	0	2	0	0	2	1	0	1	2	1	2	2	1	1	1	0	1	1	0	0	1	0	0	0	1
570	0	0	1	0	0	0	0	0	2	0	0	1	2	2	0	0	0	1	1	1	1	0	0	2	0	1	0	0	2	2	0	1	1	0	2	0	1	1	1	0	0	0	0	0	1	1	0	0	0
571	0	0	2	0	1	1	2	2	0	0	0	0	0	0	0	0	0	0	1	2	1	0	0	2	0	1	0	0	2	2	0	1	1	2	1	2	1	1	1	0	1	1	0	1	1	0	0	2	0
572	0	0	2	0	0	0	1	2	0	0	0	0	1	1	0	0	0	0	2	1	2	0	0	2	0	0	0	1	1	1	0	2	1	1	0	2	1	0	0	0	2	0	1	0	1	1	0	1	1
573	0	0	1	0	0	0	2	2	1	0	1	1	1	1	0	0	1	1	1	0	2	0	1	1	1	1	0	0	2	2	0	2	1	1	0	2	2	0	0	1	1	0	1	0	1	0	0	2	0
574	1	0	1	0	0	0	2	2	0	0	1	1	1	1	0	0	0	0	1	0	1	0	0	2	0	2	0	0	2	2	0	1	2	0	1	1	0	0	0	0	2	0	1	0	1	1	0	2	0
575	0	0	1	0	0	0	0	0	2	0	0	0	0	0	0	0	0	1	1	1	1	0	1	1	1	2	0	0	2	2	0	0	1	1	0	2	2	0	0	1	0	0	0	0	0	1	0	2	0
576	0	0	1	0	0	0	0	1	1	0	0	1	1	1	0	0	0	1	1	1	1	0	0	2	0	0	0	0	2	2	1	0	0	1	2	2	0	0	0	0	1	0	0	0	0	0	0	2	0
577	0	0	1	0	0	0	2	2	0	0	0	0	0	0	0	0	0	0	2	0	2	0	0	2	0	2	0	2	1	1	1	0	2	2	0	2	0	0	0	0	1	0	1	0	1	1	0	2	0
578	1	0	1	0	0	0	0	1	1	0	0	1	1	1	0	0	0	0	2	1	2	0	0	2	0	1	0	0	2	2	0	1	2	2	0	2	1	0	0	0	0	2	0	0	1	0	0	0	1
579	1	0	2	0	0	0	2	2	0	0	1	1	1	1	0	0	0	0	1	0	0	0	0	2	0	2	0	0	2	2	0	0	1	1	1	1	2	0	1	0	1	1	0	0	1	1	0	0	1
580	1	0	0	0	0	0	0	1	1	0	1	1	2	0	1	1	0	0	2	1	2	0	0	2	0	0	0	1	2	2	2	0	1	0	1	2	1	0	0	0	0	0	2	0	2	1	0	1	0
581	0	0	0	0	0	0	2	2	0	0	0	0	0	0	0	0	1	1	1	1	1	0	0	2	0	1	0	0	2	2	1	0	1	2	0	2	2	1	1	0	1	0	1	0	0	2	0	0	1
582	1	0	0	0	0	0	1	1	1	0	1	0	1	0	0	0	0	0	0	1	1	0	0	2	0	2	0	0	2	2	0	0	2	0	2	2	1	0	0	2	0	0	1	0	0	0	1	2	0
583	0	0	1	0	0	0	2	2	0	0	0	0	0	0	0	0	0	1	0	1	2	0	0	2	0	1	0	0	2	2	2	1	2	1	1	1	2	0	0	0	1	1	0	0	1	1	0	1	0
584	0	0	2	0	0	0	1	1	1	0	0	0	0	0	0	0	0	0	0	1	2	0	1	1	1	0	0	0	2	2	0	2	2	0	1	1	1	0	0	1	1	0	1	0	1	0	0	1	0
585	0	0	0	0	0	0	1	1	1	0	0	1	1	1	0	0	0	1	0	2	1	0	0	2	0	0	0	0	2	2	1	0	1	2	0	2	2	0	0	1	1	0	0	0	0	0	0	2	0
586	1	0	2	0	0	0	2	2	0	0	2	1	1	1	0	0	0	1	1	1	2	0	1	1	1	1	0	2	0	0	0	1	2	0	1	2	1	0	0	0	1	0	1	0	1	2	0	0	0
587	1	0	1	0	0	0	1	1	0	0	1	0	1	0	0	0	0	0	0	0	1	0	1	1	0	2	0	0	2	2	0	0	2	1	1	1	2	0	0	1	1	0	0	0	1	0	0	0	1
588	1	0	2	0	0	0	1	2	0	0	0	1	2	1	0	0	0	1	1	0	2	0	0	2	0	1	0	2	2	2	2	1	1	2	2	1	2	1	1	1	0	2	0	0	0	0	0	2	0
589	0	0	0	0	0	0	1	1	1	0	1	0	1	0	0	0	0	0	2	0	2	0	0	2	0	1	0	0	2	2	1	0	2	2	1	2	1	0	0	1	1	0	0	0	0	1	0	0	2
590	0	0	2	0	0	0	1	1	1	0	0	0	1	1	0	0	0	1	2	0	2	0	0	2	0	1	0	0	2	2	0	2	2	1	1	2	0	0	0	0	2	0	0	0	1	0	0	1	1
591	0	1	1	0	0	0	2	2	1	0	0	1	1	1	0	0	1	2	1	1	2	0	0	2	0	1	1	0	2	2	0	0	1	1	1	1	1	0	0	0	1	0	0	0	0	0	0	1	1
592	0	0	1	0	0	0	1	1	2	0	0	0	0	0	0	0	0	2	1	1	2	0	1	1	0	1	0	0	1	1	0	1	1	2	0	2	0	0	0	0	2	0	1	0	1	0	0	1	1
593	1	0	1	0	0	0	2	2	0	0	2	0	1	1	0	1	0	1	1	0	1	0	0	2	0	1	0	0	2	2	0	1	1	0	1	1	1	0	0	0	1	0	1	0	2	2	0	1	1
594	1	0	1	0	0	0	0	0	2	0	0	0	0	0	0	0	0	0	1	1	1	0	0	2	0	1	0	1	2	1	1	2	2	1	0	2	0	0	0	0	1	1	0	0	1	2	0	1	1
595	0	0	1	0	0	0	1	1	1	0	1	0	1	1	0	0	0	1	2	1	2	0	0	2	0	0	0	1	2	2	2	2	1	2	0	2	2	0	1	0	1	1	0	0	1	0	0	1	1
596	1	0	2	0	1	1	1	1	1	0	1	0	1	0	0	0	0	0	1	0	2	0	0	2	0	0	0	0	2	1	0	0	2	2	1	1	1	0	0	1	1	0	1	0	0	1	0	2	0
597	1	0	2	0	1	1	1	2	0	0	1	0	1	0	0	0	0	1	1	1	1	0	0	2	0	1	0	0	2	1	0	0	1	1	1	2	1	0	0	0	2	0	0	0	0	0	0	1	0
598	1	0	1	0	0	0	1	1	1	0	0	1	1	1	0	0	0	0	2	0	2	0	0	2	0	0	0	0	2	2	0	0	1	1	1	1	1	0	0	1	1	0	0	2	0	2	0	2	0
599	0	1	2	0	0	0	1	2	0	0	1	1	1	1	0	0	0	0	1	1	2	0	0	2	0	0	0	1	2	2	1	0	1	2	2	1	1	0	0	1	1	0	0	0	2	1	0	1	0
600	1	1	1	0	0	0	2	2	1	0	0	0	1	0	0	0	0	0	1	0	1	0	0	2	0	0	0	0	2	2	0	0	1	1	0	2	2	0	0	2	0	0	0	0	0	0	0	2	0
601	1	0	0	0	0	0	1	1	1	0	1	0	1	1	0	0	0	0	2	0	2	0	0	2	0	0	0	0	1	1	0	1	2	2	0	2	1	0	0	0	1	0	0	0	1	0	0	1	1
602	0	0	2	0	0	0	1	2	0	0	1	1	1	1	0	0	0	1	2	0	2	1	0	2	0	2	0	1	2	2	0	0	2	0	2	2	0	0	0	0	2	0	1	0	0	2	0	1	1
603	0	0	2	0	0	0	1	1	1	0	0	0	0	0	0	0	0	0	2	0	2	0	0	2	0	2	0	1	2	1	1	0	1	1	1	1	2	0	0	1	1	0	0	1	0	0	0	1	1
604	1	0	2	0	0	0	2	2	0	0	0	0	0	0	0	0	0	0	1	0	0	0	1	1	0	0	0	1	2	2	1	1	1	1	0	2	0	0	0	0	2	0	2	0	1	1	0	0	0
605	1	0	1	0	0	0	0	1	1	0	0	0	0	0	0	0	1	1	1	0	1	0	1	2	0	0	0	0	2	2	0	0	2	1	0	2	1	0	0	0	1	1	0	0	1	0	0	2	0
606	0	0	1	0	1	1	1	1	1	0	0	0	0	0	0	1	0	0	1	1	2	0	0	2	0	0	0	1	1	1	0	0	0	2	0	2	1	0	0	0	1	0	1	0	1	2	0	0	0
607	0	0	2	0	0	0	2	2	0	0	0	0	0	0	0	0	0	0	1	1	1	0	1	1	1	0	0	0	1	2	0	0	0	2	0	2	1	0	0	0	1	0	1	0	2	2	0	2	0
608	0	0	1	0	0	0	1	1	1	0	1	1	0	0	0	0	0	1	2	0	2	0	0	2	0	1	0	2	2	2	0	2	1	1	1	0	0	0	0	0	2	0	1	0	1	0	0	2	0
609	0	0	1	0	0	0	1	1	1	0	0	0	1	1	0	0	0	1	2	1	2	0	1	1	0	2	0	1	2	1	0	1	2	1	2	2	1	0	0	1	1	0	1	0	1	1	0	1	0
610	0	0	1	0	1	1	1	0	1	0	0	1	1	1	0	0	0	0	0	1	2	0	0	2	0	1	0	1	2	2	0	1	2	1	1	1	1	0	0	0	1	0	1	0	1	0	0	1	0
611	0	0	1	0	0	0	2	2	0	0	1	0	0	0	0	0	0	1	1	1	1	0	0	2	0	1	1	1	2	2	0	0	1	2	0	2	1	0	0	0	1	0	1	0	1	2	0	2	0
612	1	1	0	0	0	0	0	1	1	0	0	0	0	0	0	0	0	1	1	0	1	0	0	2	0	2	0	0	2	1	1	1	1	1	1	2	2	0	0	1	0	0	1	0	1	0	0	2	0
613	0	0	2	0	1	1	1	2	0	0	1	1	2	1	0	0	1	1	1	0	2	0	0	2	0	1	0	1	2	2	1	1	2	1	1	1	2	0	0	2	0	0	0	0	1	0	0	2	0
614	1	0	2	0	0	0	0	1	1	0	0	1	2	2	0	1	0	0	1	0	2	0	0	2	0	1	1	1	2	2	0	0	0	2	0	2	2	0	0	0	1	0	0	0	0	0	0	0	0
615	1	0	1	0	0	0	1	1	1	0	0	1	2	1	0	0	0	0	0	1	1	0	0	2	0	0	0	0	2	2	1	1	2	2	0	2	2	0	0	2	0	0	0	0	0	0	0	2	0
616	0	0	2	0	1	1	1	2	0	0	0	1	2	2	0	0	0	2	2	1	2	0	0	2	0	1	0	1	1	1	0	0	2	0	1	2	1	1	0	1	0	1	0	1	2	0	0	1	1
617	1	1	1	0	0	0	1	2	0	1	0	0	1	0	0	0	0	1	0	0	0	0	1	1	1	1	0	1	2	2	1	2	2	0	2	0	2	0	0	0	1	0	1	0	2	1	0	1	0
618	1	0	0	0	0	0	2	2	0	0	0	0	0	0	0	0	0	1	1	1	2	0	0	2	0	1	0	1	2	2	1	0	2	2	1	1	1	0	0	0	2	0	1	0	2	0	0	2	0
619	0	0	1	0	0	0	1	2	0	0	0	0	1	0	0	1	1	2	1	1	1	0	1	1	0	1	0	0	1	1	0	0	2	1	0	2	0	0	0	1	1	0	0	0	0	0	0	2	0
620	1	0	1	0	0	0	0	0	2	0	0	2	1	1	0	0	1	2	0	2	2	0	0	2	0	1	0	0	1	1	1	0	2	0	1	2	0	0	0	0	2	2	0	0	1	1	0	1	1
621	1	0	1	0	1	1	1	1	0	1	2	1	1	1	0	0	1	1	1	0	2	0	0	2	0	2	0	0	2	2	0	0	2	0	1	2	1	1	1	0	0	0	0	0	0	1	0	2	0
622	1	0	2	0	0	0	0	0	2	0	0	0	0	0	0	0	0	1	1	1	1	0	0	2	0	2	0	1	2	2	1	1	1	2	1	2	1	0	0	2	0	0	0	1	0	0	0	2	0
623	1	0	2	0	1	1	2	2	0	0	0	0	1	1	0	0	0	1	1	0	1	0	0	2	0	2	0	1	1	1	0	1	2	0	2	1	2	0	0	2	0	0	1	0	0	0	0	1	1
624	0	0	0	0	0	0	1	1	1	0	0	0	0	0	0	0	0	1	0	1	2	0	0	2	0	1	0	1	2	2	1	1	1	2	0	2	1	0	0	2	0	2	0	0	0	0	0	1	1
625	1	0	1	0	0	1	1	2	0	0	1	0	0	0	0	0	0	1	0	2	1	0	1	1	0	1	0	0	2	2	0	0	1	1	1	1	1	0	0	0	2	1	0	0	1	0	0	0	1
626	1	0	1	0	0	1	1	1	1	0	0	0	0	0	0	0	0	1	1	1	1	0	2	0	0	0	0	0	2	2	1	0	2	1	0	2	1	0	0	2	0	0	0	0	0	0	0	1	0
627	1	0	1	0	0	0	2	2	0	0	0	0	0	0	0	0	0	0	1	0	1	0	0	2	0	1	0	0	2	2	0	0	1	2	1	1	1	0	0	0	1	0	0	0	1	0	0	1	0
628	1	0	1	1	0	1	1	1	1	0	0	0	0	0	0	0	0	0	2	0	2	0	0	2	0	1	0	0	2	2	1	0	2	2	0	2	1	0	0	0	0	0	0	0	0	0	0	2	0
629	1	0	2	0	0	0	2	2	0	0	0	1	2	2	0	0	0	0	1	1	2	0	1	1	0	1	0	1	1	1	1	1	0	1	1	1	1	0	0	1	1	0	1	0	1	1	0	2	0
630	0	0	1	0	0	0	2	2	0	0	0	1	2	0	1	1	0	0	2	0	2	0	0	2	0	1	0	0	2	2	1	2	1	1	0	2	2	0	0	1	1	0	0	0	0	1	0	2	0
631	0	0	2	0	0	0	1	2	0	0	0	0	0	0	0	0	0	0	1	0	2	0	0	2	0	0	0	0	1	1	0	1	1	1	0	2	1	0	0	0	1	1	0	0	1	1	0	2	0
632	1	0	1	0	0	0	1	1	1	0	0	0	1	0	0	0	0	1	2	0	2	0	0	2	0	2	0	1	2	1	1	1	2	1	1	2	2	0	0	1	0	0	0	0	0	0	0	1	0
633	0	0	1	0	0	0	2	2	0	0	1	0	2	0	1	1	0	0	1	1	2	0	0	2	0	1	0	0	2	2	1	0	0	0	1	1	2	0	0	2	0	0	0	0	1	0	0	2	0
634	1	0	0	0	0	0	2	2	0	0	1	1	1	1	0	0	0	0	1	2	1	0	0	2	0	1	0	0	2	1	0	2	1	1	1	1	1	0	0	1	1	0	1	0	1	0	0	1	0
635	1	0	2	0	0	0	2	2	0	0	1	1	2	1	0	0	0	1	2	0	2	0	0	2	0	0	0	1	2	2	2	0	2	0	2	1	2	0	0	1	0	0	1	1	1	2	0	0	1
636	0	0	1	0	0	0	2	2	0	0	0	0	0	0	0	0	0	2	1	1	1	0	1	1	1	2	0	0	1	1	1	0	0	2	0	2	2	0	0	2	0	0	1	0	0	2	0	1	0
637	1	0	1	0	0	0	1	1	1	1	1	0	0	0	0	0	0	1	2	0	2	1	0	2	0	2	0	1	1	1	0	0	1	2	0	2	1	0	0	1	1	2	0	0	1	0	0	1	0
638	1	0	2	0	0	0	1	1	1	1	0	0	0	0	0	0	0	1	2	0	2	0	0	2	0	1	0	1	2	2	1	1	1	1	0	2	2	0	1	0	0	1	0	0	1	0	0	2	0
639	0	0	1	0	0	0	1	2	0	0	0	1	2	2	0	0	0	0	2	0	2	1	0	2	0	1	1	2	2	2	1	1	2	2	0	2	1	0	0	2	0	0	0	1	1	1	0	2	0
640	0	0	2	0	1	1	2	2	0	0	0	0	1	0	0	0	0	0	2	1	2	0	0	2	0	1	0	0	2	2	1	1	1	0	2	0	1	0	0	0	2	1	0	1	1	0	0	0	0
641	1	1	1	0	0	0	1	2	0	0	0	1	1	0	1	1	0	0	0	1	1	0	0	2	0	1	0	1	2	2	1	0	0	1	2	2	1	0	0	0	0	0	0	0	1	1	0	1	0
642	0	0	1	0	0	0	1	1	0	0	0	0	0	0	0	0	0	0	1	0	1	0	0	2	0	1	0	1	2	2	0	1	2	1	0	2	1	0	0	2	0	0	0	0	0	0	0	2	0
643	1	0	1	0	0	0	2	2	0	0	0	0	1	0	0	0	0	0	2	1	2	0	0	2	0	0	0	1	2	2	0	0	0	2	1	1	2	0	0	1	0	0	0	0	0	0	0	1	0
644	0	0	1	0	0	0	1	2	0	0	1	0	0	0	0	1	1	0	2	1	2	0	0	2	0	0	0	0	2	2	1	0	1	2	2	1	1	0	0	0	2	0	0	0	1	1	0	2	0
645	0	0	0	0	0	0	0	0	2	0	0	0	0	0	0	1	0	0	2	1	2	0	1	1	0	2	0	0	1	1	0	2	2	1	0	2	1	0	0	1	1	0	0	0	1	1	0	2	0
646	0	1	1	0	0	0	1	1	1	0	1	0	1	0	0	0	0	0	2	0	2	0	1	1	1	0	0	0	2	2	0	1	1	1	0	2	0	0	0	1	1	0	1	0	1	1	0	1	0
647	1	0	2	0	0	0	1	1	1	0	1	2	2	1	1	1	0	0	1	2	1	0	0	2	0	1	0	2	1	1	1	2	2	1	0	2	2	0	0	1	0	0	1	0	2	0	0	2	0
648	0	0	2	0	2	2	1	2	0	0	0	0	0	0	0	0	0	1	1	0	1	0	0	2	0	0	0	1	2	2	1	0	1	2	1	2	2	0	0	0	0	0	0	0	1	0	0	0	0
649	0	0	2	0	2	2	1	1	1	1	0	1	1	1	0	0	0	0	2	0	2	1	0	2	0	0	0	0	2	2	0	0	1	1	1	2	2	1	1	0	1	1	0	1	2	0	0	1	0
650	0	0	2	0	0	0	1	1	1	0	0	1	0	0	0	0	0	1	1	1	2	0	1	1	1	1	0	0	2	2	0	0	1	2	0	2	2	0	0	1	0	0	1	0	1	0	0	2	0
651	0	0	2	0	1	1	0	1	2	0	0	2	2	2	0	0	0	1	1	0	2	0	0	2	0	1	0	1	2	2	1	0	0	2	1	1	1	0	1	0	1	0	1	0	0	0	0	1	0
652	0	0	1	0	0	0	2	2	2	0	0	0	1	1	0	0	0	0	0	2	0	0	0	2	0	1	0	1	1	1	1	1	1	2	0	2	1	0	0	0	1	1	0	0	0	0	0	1	1
653	1	0	1	0	0	0	1	1	0	0	0	0	0	0	0	0	0	2	2	1	2	0	0	2	0	1	0	0	1	1	0	1	1	1	1	1	1	0	0	0	2	0	0	0	0	1	0	1	1
654	0	0	1	0	0	0	0	0	2	0	0	0	0	0	0	0	0	0	0	1	2	0	0	2	0	1	0	0	2	2	1	1	2	2	0	2	1	0	0	0	1	0	0	0	0	0	0	2	0
655	0	0	1	0	1	1	1	1	1	0	0	1	2	2	0	0	0	2	1	1	2	0	0	2	0	0	0	0	2	1	1	0	0	2	0	2	1	0	0	0	0	0	0	0	0	1	0	0	0
656	1	0	0	0	0	0	1	1	1	0	1	1	1	1	0	0	0	1	2	0	2	0	0	2	0	2	0	0	2	2	1	1	2	1	1	1	2	0	0	0	2	1	0	0	1	0	0	1	1
657	1	0	2	0	0	0	2	2	0	0	1	0	0	0	0	0	0	0	0	0	1	0	1	1	1	1	0	0	2	2	0	1	1	2	0	2	1	0	0	0	1	0	0	0	0	0	0	2	0
658	1	0	2	0	0	0	1	1	2	0	0	0	0	0	0	0	0	0	1	0	1	0	0	2	0	1	0	0	2	2	0	0	1	1	1	1	2	0	0	1	1	0	1	0	1	1	0	2	0
659	0	0	1	0	1	1	1	2	0	0	0	0	1	1	0	0	0	0	1	1	1	1	0	2	0	1	0	1	1	1	0	0	2	0	2	2	2	0	0	2	0	0	0	1	0	0	0	1	0
660	1	0	0	0	0	0	0	1	1	0	0	1	1	1	0	0	0	0	1	1	1	0	0	2	0	1	0	1	2	2	0	1	2	2	0	2	2	0	0	0	1	0	0	0	0	0	0	2	0
661	0	0	1	0	0	0	2	2	0	0	0	0	0	0	0	1	0	1	1	0	2	0	1	1	0	1	0	0	1	1	1	0	1	2	0	2	1	1	1	0	0	0	0	1	0	0	0	0	0
662	1	0	1	0	0	0	2	2	0	0	0	0	1	0	0	0	1	1	1	0	2	0	1	1	1	1	0	0	2	2	0	0	1	2	2	1	1	0	0	2	0	0	0	0	0	0	0	0	0
663	1	0	2	0	1	1	1	1	1	0	0	0	0	0	0	0	0	1	2	0	2	0	0	2	0	1	0	0	2	2	0	0	0	2	0	2	1	2	1	0	1	0	0	0	1	0	0	2	0
664	0	0	2	0	0	0	1	2	0	0	0	0	1	0	0	0	0	0	1	0	0	0	0	2	0	1	0	0	2	2	1	0	1	2	0	2	1	0	0	2	0	0	0	0	1	1	0	1	0
665	1	1	2	0	1	1	2	2	0	0	1	0	1	1	0	0	1	1	1	0	1	0	0	2	0	2	0	0	2	2	0	0	0	2	0	2	2	0	0	1	0	0	0	0	0	0	0	2	0
666	0	0	1	0	0	0	0	0	2	0	0	1	1	1	0	0	0	1	0	1	1	0	1	1	0	1	0	0	2	2	0	1	1	1	0	2	2	0	0	1	1	0	0	0	1	0	0	2	0
667	0	0	1	0	0	0	2	2	0	0	2	1	1	1	0	0	0	0	2	0	2	0	0	2	0	1	0	1	1	1	1	0	1	1	1	2	0	0	0	1	1	0	0	1	0	0	0	0	0
668	1	0	1	0	0	0	0	1	0	0	0	0	2	1	0	1	0	0	0	1	1	1	0	2	0	1	0	0	2	2	0	0	0	0	1	1	2	0	0	1	1	0	0	0	0	1	0	0	0
669	0	0	2	0	1	1	1	1	0	0	0	0	2	2	0	0	0	1	1	0	2	0	1	2	0	0	0	1	2	2	1	0	1	1	1	1	2	0	0	1	1	0	0	0	0	0	0	2	0
670	1	0	2	0	1	1	1	1	0	0	0	0	0	0	0	0	0	1	2	1	2	0	0	2	0	2	0	0	2	2	1	2	1	2	0	2	1	0	0	1	1	0	0	1	0	0	0	0	1
671	0	1	1	0	0	0	0	0	2	0	0	0	1	0	0	0	0	1	1	0	2	0	0	2	0	1	0	2	1	1	0	0	2	1	0	2	2	0	0	1	1	0	0	0	0	0	0	2	0
672	0	0	0	0	0	0	1	2	0	0	0	0	0	0	0	0	0	1	2	0	2	1	0	2	0	1	0	0	1	2	0	1	1	0	0	1	1	1	0	0	0	0	0	0	1	1	0	2	0
673	1	0	2	0	0	0	0	0	2	0	0	0	1	0	0	0	0	0	0	0	1	0	0	2	0	1	0	0	1	1	0	2	2	0	1	1	0	0	0	1	1	0	0	0	0	0	0	1	1
674	0	1	1	0	0	0	1	2	0	0	0	1	1	1	0	0	0	0	1	0	1	0	0	2	0	0	0	0	2	2	1	1	2	1	0	2	1	0	0	1	1	0	0	2	0	2	0	1	0
675	0	0	2	0	1	1	2	2	0	0	0	0	1	0	0	0	0	1	1	1	1	0	2	0	0	0	0	0	2	2	0	1	2	2	0	2	1	0	0	1	1	0	0	0	0	0	0	2	0
676	0	0	1	0	0	0	0	0	1	0	0	0	0	0	0	0	0	0	1	1	2	1	0	2	0	1	0	0	2	2	2	0	2	2	0	2	1	0	1	0	1	0	0	0	0	0	0	2	0
677	0	0	1	0	0	0	1	2	0	0	0	0	0	0	0	0	0	0	0	2	0	0	0	2	0	2	0	0	2	2	1	1	1	1	0	2	1	0	0	1	1	0	1	0	1	1	0	1	0
678	1	0	2	0	2	2	0	0	2	0	0	0	2	0	0	0	0	0	1	1	2	0	1	1	1	0	0	0	2	2	1	1	1	1	0	2	2	0	0	2	0	0	0	0	0	0	0	1	1
679	1	0	2	0	0	0	1	2	0	0	0	0	2	1	0	1	1	1	1	0	1	0	1	1	0	1	0	0	2	1	1	1	1	0	0	1	2	0	1	0	1	0	1	0	1	1	0	2	0
680	0	0	2	0	0	0	1	2	0	0	1	0	0	0	0	0	0	0	2	0	2	0	0	2	0	1	1	1	2	2	1	0	1	2	0	2	0	0	0	0	2	1	0	1	1	0	0	2	0
681	1	0	2	0	0	0	2	2	0	0	1	0	1	0	0	0	0	0	1	1	2	0	0	2	0	0	0	0	1	1	1	2	2	0	1	1	1	0	0	0	1	1	0	0	1	1	0	1	1
682	0	0	1	1	0	1	1	1	1	0	1	0	0	0	0	0	0	0	1	2	1	0	1	1	0	1	0	0	2	2	0	1	1	1	0	2	2	0	0	2	0	0	1	0	1	1	0	2	0
683	0	0	1	0	0	1	0	1	1	0	1	0	0	0	0	0	0	0	0	1	1	0	0	2	0	1	0	1	1	0	1	1	1	1	0	2	1	1	1	0	0	1	0	0	1	1	0	0	1
684	1	0	1	0	0	0	0	0	2	0	0	0	0	0	0	0	0	1	1	0	2	0	0	2	0	0	0	1	2	2	1	0	0	2	0	2	2	0	0	1	1	0	0	0	0	0	0	0	1
685	1	0	1	0	1	1	1	1	1	0	1	1	1	1	0	0	0	2	1	1	2	0	0	2	0	1	0	0	2	2	0	0	2	1	2	1	2	1	1	0	0	0	1	0	1	1	0	2	0
686	1	1	0	0	0	0	1	1	1	0	0	2	2	2	0	0	0	0	1	0	1	0	0	2	0	2	0	0	2	1	1	0	0	2	0	2	2	0	0	0	1	0	0	0	2	1	0	2	0
687	0	0	2	0	1	1	1	2	0	0	1	0	0	0	0	0	0	0	1	0	1	0	0	2	0	1	0	0	2	2	0	1	2	1	0	2	2	0	0	1	0	0	0	0	1	1	0	0	1
688	1	0	1	0	0	0	1	1	1	0	1	2	2	2	0	0	0	1	1	1	2	0	0	2	0	0	0	1	1	1	0	2	1	1	1	1	2	0	0	0	1	0	0	1	0	0	0	0	2
689	1	0	1	1	0	1	2	2	0	0	1	1	1	1	0	0	0	0	2	0	2	0	1	1	0	1	0	0	2	1	0	0	2	2	0	2	2	0	0	2	0	0	0	1	1	1	0	1	0
690	0	0	2	0	0	0	0	1	1	0	1	0	1	0	0	0	0	1	2	0	2	0	0	2	0	0	0	0	2	2	0	0	2	1	0	2	2	0	0	1	1	1	0	0	2	1	0	0	0
691	0	0	1	0	0	0	1	1	1	0	0	0	1	0	0	0	0	0	2	0	2	0	0	2	0	1	0	0	2	2	1	0	0	2	0	2	2	0	1	0	0	1	1	0	1	1	0	2	0
692	0	0	1	0	0	0	1	1	1	0	1	1	2	2	0	0	1	0	2	1	2	0	1	1	1	1	0	0	1	1	1	0	2	1	1	1	1	0	0	1	1	0	1	0	1	2	0	2	0
693	0	1	1	0	0	0	1	2	0	0	1	1	1	1	0	0	0	0	1	1	1	0	1	1	0	0	0	0	1	1	0	0	2	2	0	2	2	0	0	1	0	0	0	0	0	0	0	1	0
694	1	0	0	0	0	0	0	0	1	0	0	1	1	1	0	0	0	1	2	1	2	0	0	2	0	1	0	0	2	2	1	0	1	1	0	2	1	0	0	1	1	0	0	0	1	1	0	0	1
695	0	0	2	0	0	0	1	2	1	0	0	1	1	1	0	0	0	1	0	0	0	0	1	1	0	1	0	1	2	2	1	0	0	1	2	2	1	0	1	0	1	0	0	0	0	0	0	2	0
696	0	0	2	0	2	2	2	2	0	0	1	0	1	1	0	0	0	1	0	2	1	0	0	2	0	1	0	0	1	1	0	0	0	1	0	2	0	0	0	0	2	0	0	0	0	0	0	1	1
697	0	0	2	0	0	0	1	2	0	0	1	1	1	1	0	0	0	0	2	1	2	0	0	2	0	1	0	0	2	2	1	0	2	1	2	1	2	1	1	1	0	1	0	1	1	0	0	2	0
698	0	1	1	0	0	0	2	2	0	0	1	1	1	0	1	1	0	0	2	1	2	0	0	2	0	1	1	0	2	2	0	0	1	1	1	1	1	0	0	0	0	0	0	0	0	0	0	1	0
699	0	0	0	0	0	0	1	1	1	0	0	0	2	1	0	1	0	1	1	1	1	0	1	1	0	1	0	0	2	2	1	0	1	0	1	1	1	0	0	1	1	0	0	1	0	0	0	1	1
700	0	0	2	0	0	0	1	1	0	1	1	1	2	2	0	0	0	1	1	1	1	0	2	0	0	0	0	1	2	2	1	1	1	1	0	2	1	0	0	1	1	0	0	1	1	1	0	1	0
701	1	0	1	0	0	0	1	1	2	0	0	0	2	1	0	1	0	0	1	2	1	1	0	2	0	0	0	1	2	1	0	1	1	1	1	1	0	0	0	1	0	0	0	0	0	0	0	1	0
702	0	0	2	0	0	1	2	2	0	0	1	0	0	0	0	0	0	0	1	0	2	0	1	1	0	0	2	1	2	2	1	0	2	1	2	1	1	1	0	0	0	0	0	0	1	1	0	0	1
703	1	0	0	0	0	0	1	2	0	0	1	0	0	0	0	0	0	1	0	1	0	0	0	2	0	1	0	2	1	1	0	0	0	2	0	2	1	0	0	1	1	0	0	0	0	0	0	1	0
704	0	0	1	0	0	0	0	1	1	0	0	0	1	0	0	0	0	1	1	1	2	0	0	2	0	0	0	1	2	2	2	1	0	2	0	2	2	0	0	1	1	0	1	0	1	1	0	1	0
705	1	1	2	0	1	1	1	1	0	0	0	0	2	1	0	0	0	2	1	1	2	0	0	2	0	1	0	1	1	1	0	0	1	2	0	2	1	1	0	1	0	0	0	0	0	0	0	1	0
706	1	0	2	0	2	2	2	2	0	0	1	0	1	1	0	1	0	0	2	1	2	0	1	1	0	2	0	0	2	2	1	0	1	2	0	2	1	0	0	0	2	0	1	0	2	0	0	2	0
707	1	0	1	0	0	0	1	1	0	0	1	1	2	1	0	0	0	0	2	1	2	0	0	2	0	2	1	1	1	1	0	1	2	1	1	2	2	0	0	2	0	0	0	0	0	0	0	1	1
708	1	0	1	0	0	0	0	1	0	0	0	0	0	0	0	0	0	1	0	0	0	0	0	2	0	0	0	0	1	1	0	0	2	0	2	2	2	0	0	0	1	0	0	0	0	0	0	1	0
709	0	0	2	0	0	1	1	2	0	0	1	0	0	0	0	0	0	0	1	1	2	0	0	2	0	2	0	0	2	2	0	1	2	2	0	2	1	0	0	1	1	0	0	0	0	0	0	0	1
710	1	0	1	0	0	0	2	2	0	0	1	0	0	0	0	0	0	1	0	1	1	0	0	2	0	2	0	0	2	2	0	0	2	0	1	1	1	0	0	0	1	0	1	1	0	0	0	1	0
711	1	1	0	0	0	0	0	0	2	0	0	0	0	0	0	0	0	0	1	0	1	0	0	2	0	1	0	0	2	2	0	1	0	1	1	1	2	0	0	0	0	0	0	0	1	0	0	0	1
712	0	0	1	0	1	1	1	1	0	0	1	0	0	0	0	0	0	0	1	1	2	0	1	1	0	0	0	0	2	2	0	1	2	0	2	1	2	0	0	0	1	1	0	0	1	0	0	2	0
713	0	0	0	0	0	0	1	2	0	0	0	0	1	1	0	0	0	0	2	1	2	0	0	2	0	0	0	0	2	2	0	0	0	2	0	2	1	0	0	0	1	0	1	0	1	0	0	2	0
714	1	0	2	0	1	1	1	2	1	0	0	0	1	1	0	1	0	0	1	1	1	0	0	2	0	2	0	2	1	2	1	0	2	1	0	2	1	0	0	0	0	0	0	0	0	0	0	0	0
715	0	1	1	0	1	1	2	2	0	0	0	0	1	0	0	0	0	1	2	0	2	0	1	1	0	1	1	0	2	2	0	0	1	1	0	2	2	1	1	0	0	0	0	0	0	0	0	1	0
716	1	0	0	0	0	0	2	2	0	0	0	1	1	1	0	0	0	0	1	1	1	0	0	2	0	2	0	0	1	1	0	0	1	0	2	2	0	0	0	0	1	0	0	0	0	0	0	1	0
717	0	1	2	0	0	0	1	2	0	0	0	0	0	0	0	0	0	0	1	0	1	0	0	2	0	0	0	0	2	2	0	2	1	1	0	2	0	0	0	1	1	1	0	0	1	0	0	2	0
718	1	0	1	0	0	0	2	2	0	0	2	1	1	0	1	1	0	0	2	0	2	0	0	2	0	1	0	1	2	1	0	0	1	0	1	2	1	0	0	0	1	2	0	0	0	0	0	2	0
719	1	0	2	0	1	1	2	2	0	0	0	1	1	1	0	0	0	2	1	1	2	0	0	2	0	0	0	0	2	2	0	1	1	1	1	1	1	0	0	1	1	0	0	1	0	0	0	0	0
720	0	0	2	0	1	1	1	2	0	0	0	0	0	0	0	0	0	1	2	0	2	1	0	2	0	1	0	0	2	2	0	0	0	2	0	2	2	1	1	0	1	0	0	1	0	0	0	1	1
721	1	0	2	0	0	1	1	1	1	0	0	0	0	0	0	0	0	0	0	1	2	1	0	2	0	1	0	0	2	2	0	0	2	2	1	2	2	0	0	2	0	0	0	0	2	1	0	0	0
722	1	0	1	0	0	0	1	2	0	0	0	0	0	0	0	0	0	0	1	0	2	0	1	1	0	1	0	0	2	2	1	0	1	2	1	1	2	0	0	2	0	0	0	0	0	0	0	1	0
723	0	0	0	0	1	1	1	1	2	0	0	0	0	0	0	0	0	0	2	1	2	1	0	2	0	2	0	1	1	1	0	1	2	1	1	2	2	0	0	1	0	0	1	0	1	1	1	1	0
724	0	0	0	0	0	0	2	2	0	0	1	0	1	0	0	0	1	2	0	2	2	0	0	2	0	0	0	1	2	2	2	0	1	2	0	2	1	0	0	0	1	0	0	1	0	0	0	0	1
725	0	0	1	0	1	1	0	1	1	0	0	0	0	0	0	0	0	1	0	1	2	1	1	1	1	1	0	0	2	2	0	1	2	2	0	2	2	0	0	0	1	1	0	0	1	1	0	1	1
726	0	0	1	0	0	0	0	0	2	0	0	1	1	1	0	0	1	1	1	0	2	0	1	1	0	0	0	1	2	1	1	1	2	1	0	2	2	0	0	1	1	0	0	1	0	0	0	1	1
727	1	0	2	0	0	0	2	2	1	0	0	0	0	0	0	0	0	0	1	1	1	0	1	1	0	0	0	1	2	2	2	1	1	1	1	1	1	0	0	0	1	0	1	1	0	0	0	2	0
728	1	0	1	0	0	0	1	1	1	0	0	0	0	0	0	1	0	0	1	0	2	1	0	2	0	0	0	0	2	2	1	0	1	2	0	2	2	1	1	0	1	0	1	0	1	1	0	2	0
729	1	0	1	0	0	0	1	1	1	0	0	0	1	1	0	0	0	2	2	0	2	0	2	0	1	1	0	0	2	2	0	0	1	2	0	2	1	0	0	1	1	0	1	0	1	0	0	2	0
730	1	0	0	0	0	0	2	2	0	0	0	0	0	0	0	0	0	1	2	0	2	0	0	2	0	1	0	0	2	2	1	1	1	1	1	2	0	0	0	0	2	0	0	0	0	0	0	2	0
731	0	0	1	0	0	0	1	1	2	0	0	0	1	1	0	0	0	0	0	1	1	0	1	1	0	2	0	1	2	2	1	0	2	0	1	1	1	0	0	0	2	0	0	0	0	0	0	2	0
732	1	1	1	0	0	0	2	2	0	0	1	0	0	0	0	0	0	0	1	0	1	0	0	2	0	1	0	0	2	2	0	1	1	2	0	2	1	0	0	0	2	0	0	0	1	1	0	1	1
733	0	0	0	0	0	0	2	2	0	0	1	1	1	1	0	0	0	0	2	1	2	0	0	2	0	0	0	1	2	2	0	0	1	1	1	2	1	0	0	0	0	1	0	0	1	0	0	0	1
734	0	0	0	0	0	0	2	2	0	0	2	2	2	2	0	0	0	0	1	0	2	0	0	2	0	1	0	1	2	2	2	1	1	2	0	2	0	0	0	0	1	1	0	1	0	1	0	0	0
735	0	1	0	0	0	0	2	2	0	0	2	0	0	0	0	0	0	0	0	1	2	0	1	1	1	1	2	1	2	2	1	0	2	2	0	2	1	1	1	0	1	0	0	1	0	1	0	2	0
736	0	0	1	1	0	1	2	2	1	0	0	0	0	0	0	0	0	0	1	1	1	0	0	2	0	1	0	0	2	2	0	1	1	1	1	1	0	0	0	1	1	0	0	0	1	1	0	1	0
737	0	0	2	0	0	0	2	2	0	0	1	0	0	0	0	0	0	1	1	1	1	0	2	0	0	0	0	1	2	2	0	1	1	1	1	2	1	0	0	0	1	2	0	0	0	2	0	1	1
738	0	0	0	0	0	0	0	0	1	0	0	0	0	0	0	0	0	0	1	1	1	0	2	0	0	1	0	0	2	2	0	0	0	2	0	2	1	0	0	0	2	0	0	0	1	1	0	2	0
739	1	1	0	0	0	0	1	1	1	0	0	1	1	1	0	0	0	0	1	1	1	1	1	1	1	1	0	2	1	1	0	0	1	1	0	2	2	0	0	0	1	0	0	1	0	0	0	1	1
740	1	0	2	0	0	0	2	2	0	0	1	0	0	0	0	0	0	1	1	1	1	1	0	2	0	0	0	0	2	2	1	1	1	1	1	1	2	0	0	2	0	1	0	0	1	0	0	1	1
741	1	0	0	0	0	0	1	1	1	0	1	1	1	1	0	0	0	0	0	1	1	0	1	1	1	1	0	1	2	2	2	2	1	0	2	0	2	0	0	2	0	1	0	0	1	0	0	2	0
742	1	0	2	0	1	1	1	1	1	0	1	0	0	0	0	0	0	0	0	1	1	0	1	1	1	2	0	1	2	2	2	1	2	0	2	0	2	0	0	1	0	0	1	0	1	1	0	1	0
743	0	0	2	0	2	2	0	1	0	0	0	0	0	0	0	0	0	2	1	1	2	0	0	2	0	0	0	0	2	2	0	1	1	1	1	1	1	2	1	0	1	0	1	0	1	0	0	2	0
744	0	0	2	0	1	1	1	1	1	0	1	0	0	0	0	0	0	1	1	0	2	0	0	2	0	1	1	1	2	2	1	1	0	1	0	2	2	0	0	2	0	1	0	0	1	2	0	2	0
745	1	0	1	0	0	0	1	1	1	1	1	2	1	1	0	0	0	0	0	1	1	0	0	2	0	1	0	1	1	1	0	0	1	0	1	1	1	0	0	0	1	0	0	1	0	1	0	1	0
746	0	0	2	0	2	2	1	2	0	0	0	1	1	1	0	0	0	0	1	1	1	0	0	2	0	2	0	0	2	1	0	0	0	2	1	1	2	0	0	0	2	0	0	0	1	1	0	1	0
747	1	0	2	0	0	0	1	1	1	0	1	1	1	1	0	0	1	1	0	1	1	0	1	1	1	2	0	1	2	2	0	1	1	1	1	2	1	0	0	1	1	1	0	1	1	0	0	2	0
748	1	0	1	0	0	0	2	2	0	0	0	0	1	1	0	0	0	1	1	0	2	0	0	2	0	1	0	0	1	1	0	0	2	1	1	1	2	0	0	1	1	0	1	0	1	2	1	1	0
749	0	0	1	0	0	0	0	0	2	0	0	0	0	0	0	0	0	1	2	1	2	0	0	2	0	1	0	0	2	2	2	1	2	2	0	2	2	0	1	1	0	0	0	0	0	1	0	2	0
750	1	0	0	0	0	0	1	2	1	0	0	0	0	0	0	0	0	1	1	1	1	0	0	2	0	0	0	0	2	2	0	1	2	1	1	2	0	0	0	0	1	0	0	0	0	0	0	0	1
751	0	0	1	0	0	0	2	2	0	0	0	0	0	0	0	0	0	0	2	1	2	0	0	2	0	0	0	1	2	1	2	0	2	1	1	1	2	0	0	0	2	0	0	1	0	0	0	1	1
752	0	0	2	0	0	0	1	2	0	0	0	0	0	0	0	0	0	0	2	0	2	0	1	1	1	1	0	0	2	2	1	0	0	2	0	2	2	0	1	0	1	1	0	0	1	1	0	1	1
753	0	0	1	0	0	0	1	2	0	0	0	0	0	0	0	0	0	1	2	0	2	0	1	1	1	0	1	0	1	1	0	0	1	2	0	2	0	0	0	0	1	0	0	0	0	1	0	0	0
754	0	0	1	0	0	0	0	1	1	0	0	0	0	0	0	0	0	0	1	0	0	0	0	2	0	2	0	1	2	2	1	1	1	1	0	2	1	0	0	0	2	0	0	0	0	0	0	1	0
755	0	0	2	0	0	0	0	0	2	0	0	0	1	0	0	0	0	0	2	1	2	0	0	2	0	1	0	0	2	2	0	0	1	2	0	2	1	0	0	2	0	1	0	0	0	0	0	2	0
756	0	0	1	0	0	0	2	2	0	0	0	0	1	1	0	0	0	2	1	0	1	0	2	0	0	1	0	0	2	2	0	1	1	1	0	2	1	0	0	1	1	0	1	0	1	0	0	2	0
757	0	0	0	0	0	0	0	1	1	0	0	0	1	0	0	0	0	0	1	0	1	0	0	2	0	0	0	1	1	0	1	1	2	0	1	1	0	0	0	0	1	0	0	0	1	1	0	2	0
758	0	1	2	0	1	1	0	0	1	0	0	0	0	0	0	0	0	1	2	0	2	0	0	2	0	1	0	1	2	1	1	1	1	2	0	2	1	0	0	1	1	0	2	0	1	1	0	1	0
759	1	0	1	0	0	0	0	1	1	0	1	1	1	1	0	0	0	2	1	1	2	0	0	2	0	1	0	1	1	1	0	0	2	2	0	2	1	0	0	2	0	2	0	0	0	0	0	2	0
760	0	0	1	0	1	1	0	1	1	0	0	1	2	1	0	0	0	1	0	0	0	0	0	2	0	1	0	0	2	2	2	1	2	1	1	1	2	0	0	2	0	0	0	0	1	0	0	0	2
761	1	0	2	0	0	0	2	2	0	0	0	0	0	0	0	0	0	1	1	0	1	0	2	0	0	0	1	0	1	1	0	0	0	1	2	2	0	1	1	0	1	0	0	0	0	2	0	0	0
762	1	0	1	0	0	0	0	1	0	0	0	1	2	0	1	1	0	0	2	1	2	0	1	1	1	0	0	0	2	2	1	0	0	2	0	2	2	0	0	2	0	0	0	0	0	0	0	2	0
763	0	0	2	0	0	0	2	2	0	0	2	0	1	0	0	0	0	0	1	0	0	1	0	2	0	2	0	0	2	2	1	1	1	0	1	1	1	1	1	0	1	0	0	0	0	0	0	1	1
764	0	0	2	0	1	1	2	2	0	0	0	1	2	1	0	0	0	0	1	0	1	1	1	1	1	0	0	2	2	2	1	1	1	0	1	1	1	0	0	0	1	0	1	0	1	1	0	0	1
765	1	0	2	0	0	0	1	2	0	0	1	2	2	2	0	0	0	0	2	1	2	0	0	2	0	1	1	0	2	2	1	1	1	1	1	1	2	0	0	1	0	0	1	0	0	0	1	2	0
766	1	0	0	0	0	0	1	1	1	1	0	0	0	0	0	0	1	1	1	0	1	0	1	1	1	1	0	0	1	1	1	0	2	1	1	1	2	1	1	0	0	0	0	0	2	1	0	2	0
767	1	0	2	0	0	0	2	2	0	0	1	0	0	0	0	0	0	1	1	0	1	0	0	2	0	1	0	0	2	2	0	0	2	2	0	2	2	0	1	1	0	0	0	1	0	0	0	1	1
768	1	0	1	0	0	0	1	1	2	0	0	0	0	0	0	0	0	1	1	0	1	0	1	1	0	0	0	0	2	2	0	1	2	1	1	2	1	0	0	0	2	2	0	0	0	2	0	0	0
769	0	0	0	0	0	0	0	0	2	0	0	1	1	1	0	1	0	0	1	0	1	0	0	2	0	1	0	1	2	2	0	0	1	1	0	2	1	0	0	0	1	0	1	0	1	1	0	2	0
770	1	0	0	0	0	0	1	2	0	0	0	0	1	0	0	0	0	0	2	1	2	0	2	0	0	0	0	0	2	1	0	2	2	0	1	1	2	0	0	1	0	1	0	0	0	0	0	1	0
771	1	0	0	0	0	0	2	2	0	0	1	0	1	0	0	0	0	0	0	1	2	0	0	2	0	2	0	0	2	2	1	0	1	1	0	2	1	0	0	1	1	0	0	0	0	1	0	1	1
772	0	0	1	0	0	0	2	2	0	1	1	1	2	1	0	0	0	0	2	1	2	0	0	2	0	2	0	0	2	2	2	2	1	1	0	2	1	0	0	1	1	0	0	0	2	0	0	0	0
773	0	0	1	0	0	0	2	2	0	0	1	0	2	0	0	0	0	1	2	0	2	0	0	2	0	0	0	0	2	1	0	2	1	2	0	2	0	0	0	1	1	0	0	0	0	0	0	0	0
774	1	0	0	0	0	0	0	1	1	0	1	2	1	1	0	0	0	0	1	1	1	0	0	2	0	2	1	1	1	1	0	0	0	0	1	1	1	0	1	0	1	0	1	0	0	0	0	2	0
775	1	0	2	0	1	1	1	1	1	0	1	0	1	0	0	0	0	1	0	1	0	0	0	2	0	0	0	0	2	2	0	2	2	1	0	2	2	0	0	2	0	0	0	0	0	0	0	2	0
776	0	0	2	0	0	0	2	2	1	0	1	1	2	1	0	0	0	1	1	0	2	0	0	2	0	0	0	0	2	1	0	0	0	2	0	2	0	0	0	1	1	1	0	0	1	0	0	0	1
777	1	0	1	0	0	0	1	2	0	0	1	1	1	1	0	0	0	0	1	0	2	0	0	2	0	1	0	0	2	2	0	0	2	1	0	2	2	0	1	0	1	1	0	0	0	2	0	2	0
778	0	0	2	0	0	0	2	2	1	0	0	0	0	0	0	1	0	0	1	0	1	0	1	1	0	2	0	0	2	2	0	0	0	0	1	1	1	0	0	2	0	0	2	0	2	1	0	2	0
779	0	0	1	0	0	0	1	2	0	0	0	1	2	1	0	0	0	1	0	1	1	0	0	2	0	1	1	0	2	2	0	0	0	1	0	2	1	0	0	0	1	0	0	2	0	2	0	2	0
780	1	0	1	0	0	0	2	2	0	0	1	0	1	0	0	0	0	0	1	0	2	0	0	2	0	1	0	1	1	1	0	0	2	1	0	2	1	0	0	0	2	1	0	0	1	0	0	2	0
781	0	0	1	0	0	0	1	1	1	1	0	1	2	1	0	0	0	0	1	0	1	1	1	1	1	0	0	0	2	2	0	0	2	0	2	1	2	0	0	2	0	0	0	0	0	0	0	2	0
782	1	0	1	0	0	0	2	2	0	0	1	0	2	1	0	1	0	0	1	0	0	0	0	2	0	0	0	1	2	2	2	1	1	1	1	1	1	0	0	0	2	0	0	0	0	1	0	1	1
783	1	0	1	0	0	0	0	1	1	0	0	0	0	0	0	0	0	1	1	0	1	0	0	2	0	1	0	1	2	2	1	0	2	2	0	2	2	0	0	0	0	0	0	0	0	0	0	1	0
784	0	0	1	0	0	0	0	1	1	0	0	1	1	1	0	0	0	0	2	0	2	0	0	2	0	1	0	0	2	2	0	1	2	0	1	1	0	0	0	0	2	0	0	0	0	0	0	0	1
785	0	0	0	0	0	0	0	1	0	0	1	0	2	1	0	1	1	1	1	0	2	0	0	2	0	1	1	0	1	1	0	1	2	2	0	2	1	0	0	0	0	0	1	0	1	1	0	1	1
786	1	0	1	0	0	0	0	2	0	0	1	0	0	0	0	0	0	0	1	0	2	0	0	2	0	1	0	0	1	1	1	2	2	1	0	2	1	0	0	2	0	0	1	0	1	0	0	0	2
787	1	0	2	0	0	1	2	2	1	0	0	0	0	0	0	0	1	1	1	0	2	0	0	2	0	1	0	0	2	2	0	0	2	1	1	1	0	0	0	1	1	0	0	0	0	0	0	0	1
788	1	0	1	0	0	0	2	2	0	0	1	0	0	0	0	0	0	0	1	1	2	0	0	2	0	2	0	0	2	2	0	1	1	2	2	1	2	0	0	2	1	1	0	0	1	0	0	0	0
789	1	0	0	0	0	0	2	2	0	0	1	0	0	0	0	0	0	0	1	2	1	0	0	2	0	1	0	0	2	2	0	2	1	2	0	2	1	0	0	1	1	1	0	0	1	0	0	2	0
790	0	0	0	0	0	0	0	0	2	0	0	0	1	1	0	0	0	1	2	0	2	0	0	2	0	0	1	0	2	2	1	1	1	1	0	2	2	0	0	0	1	0	0	0	1	1	0	1	0
791	1	0	2	0	0	0	1	2	0	0	1	2	2	2	0	0	0	1	2	1	2	0	0	2	0	1	0	0	2	1	0	0	1	2	1	2	2	0	0	1	1	1	0	0	1	0	0	1	1
792	0	0	1	0	0	0	0	1	0	0	0	0	0	0	0	0	0	0	1	2	1	0	1	1	0	1	0	0	2	2	1	0	1	1	1	1	2	0	1	0	1	0	1	0	1	1	0	2	0
793	0	0	1	1	1	2	1	1	0	0	1	0	1	0	0	0	0	2	2	0	2	0	0	2	0	0	1	0	2	2	1	2	2	2	0	2	2	0	0	0	1	0	0	0	0	0	0	0	1
794	1	0	1	0	0	0	1	1	1	0	1	1	1	1	0	0	1	2	1	0	1	1	0	2	0	1	0	0	1	1	1	0	0	2	0	2	2	0	0	1	0	1	0	1	1	0	0	2	0
795	1	0	2	0	0	0	2	2	0	0	0	1	1	1	0	0	0	0	1	1	2	0	0	2	0	1	0	0	2	1	0	1	2	1	0	2	1	1	1	0	1	0	1	0	1	0	0	1	0
796	1	0	1	0	0	0	1	1	0	0	0	0	1	0	0	0	0	1	2	0	2	0	1	1	0	0	0	0	2	1	0	0	1	2	0	2	2	1	1	0	0	0	0	0	0	0	0	2	0
797	1	1	1	0	0	0	0	0	2	0	0	1	1	1	0	0	0	1	2	1	1	0	1	1	0	2	0	0	1	1	0	0	1	1	1	2	2	0	0	1	0	0	0	0	0	0	0	2	0
798	1	0	1	0	0	0	1	1	2	0	0	0	0	0	0	0	0	0	2	0	2	1	0	2	0	0	0	0	2	2	0	1	1	1	1	1	1	1	1	0	1	1	1	0	0	0	0	0	1
799	1	0	1	0	0	0	1	2	1	0	0	0	0	0	0	0	0	0	1	1	1	0	0	2	0	0	0	0	2	2	0	1	2	1	1	1	2	0	0	1	1	0	0	0	0	0	0	2	0
800	0	0	0	0	0	0	2	2	0	0	0	1	1	1	0	0	0	0	1	1	2	0	0	2	0	1	0	0	1	1	0	1	1	2	0	2	2	0	0	1	0	2	0	0	0	2	0	1	0
801	1	0	2	0	0	0	1	1	1	0	0	0	0	0	0	0	0	2	2	0	2	2	0	2	0	1	0	1	1	0	0	0	0	2	1	1	2	0	0	1	0	1	0	1	2	0	0	1	0
802	0	0	2	0	0	0	2	2	0	0	1	0	0	0	0	0	0	1	1	0	2	0	1	1	0	0	0	1	2	2	2	1	1	2	0	2	0	0	0	0	2	0	0	0	0	0	0	0	2
803	0	1	2	0	0	0	0	1	1	0	0	0	0	0	0	0	0	1	2	0	2	0	0	2	0	0	1	0	1	1	0	0	2	0	1	1	1	1	1	0	1	1	0	0	1	0	0	2	0
804	0	0	1	0	0	0	0	0	2	0	0	1	2	2	0	0	0	2	2	1	2	0	1	1	0	0	1	0	1	1	0	2	1	1	1	1	0	0	0	0	1	0	1	0	1	0	0	1	0
805	1	0	1	0	0	1	1	1	0	0	0	0	2	2	0	0	0	0	2	0	2	0	0	2	0	1	0	0	2	2	0	0	1	2	0	2	1	0	0	0	1	1	0	0	1	0	0	0	1
806	0	0	2	0	0	0	2	2	1	0	1	0	1	1	0	0	0	0	2	0	2	0	0	2	0	1	0	0	1	1	1	0	1	1	1	1	2	1	0	0	0	1	0	0	2	1	0	2	0
807	0	0	2	0	0	0	2	2	0	0	0	0	0	0	0	0	0	1	0	2	1	0	0	2	0	1	1	1	2	2	0	1	1	0	0	1	2	0	0	1	1	2	0	0	1	0	0	1	1
808	1	0	0	0	0	0	2	2	1	0	1	0	0	0	0	0	0	1	1	1	1	0	0	2	0	2	0	1	2	2	1	1	1	1	1	2	2	0	0	2	0	0	1	0	1	0	0	1	1
809	0	0	0	0	0	0	0	1	0	0	0	0	0	0	0	0	0	0	2	1	2	0	0	2	0	1	0	0	2	2	0	1	1	1	1	2	2	0	0	2	0	0	0	0	2	0	0	1	1
810	0	0	1	0	1	1	1	1	0	0	0	1	0	0	0	0	0	0	1	1	1	0	0	2	0	2	0	1	1	1	0	1	2	2	0	2	1	0	0	0	1	0	0	0	0	1	0	0	1
811	1	1	1	0	1	1	2	2	0	0	1	0	0	0	0	0	0	0	1	1	1	0	1	1	0	2	0	1	2	2	1	2	2	0	1	1	2	0	0	0	1	0	0	0	0	1	0	0	0
812	1	0	1	0	1	1	1	1	1	0	1	0	2	1	0	0	0	1	1	0	1	0	0	2	0	0	0	0	2	1	1	2	1	1	1	1	1	0	0	0	1	0	0	0	0	0	0	1	0
813	1	0	2	0	1	1	1	2	0	0	0	0	0	0	0	0	0	0	1	1	1	0	0	2	0	1	0	1	2	2	2	1	1	0	1	1	2	0	0	1	0	0	0	0	1	1	0	2	0
814	1	0	2	0	1	1	0	1	1	0	0	0	0	0	0	0	1	1	1	1	1	0	0	2	0	2	0	0	2	2	0	0	0	2	0	2	2	0	0	1	0	0	0	0	2	1	1	1	0
815	1	0	1	0	0	0	0	0	2	0	0	0	2	1	0	0	0	0	2	1	2	0	2	0	0	1	0	0	1	1	0	1	1	1	0	2	1	0	0	0	2	2	0	0	0	2	0	1	1
816	0	0	0	0	0	0	1	2	0	0	0	1	2	1	0	0	1	1	1	0	1	0	0	2	0	0	0	1	2	2	0	1	1	1	0	2	1	0	0	0	1	0	0	0	1	1	0	0	0
817	0	1	1	0	0	0	1	1	2	0	0	1	1	1	0	0	0	1	2	0	2	0	0	2	0	2	0	0	2	2	0	0	2	0	2	1	1	0	0	2	0	0	1	0	1	0	0	2	0
818	0	1	1	0	0	0	2	2	0	0	0	0	0	0	0	0	0	1	0	1	2	0	0	2	0	0	0	0	2	2	1	2	1	0	2	0	2	0	0	1	1	0	0	0	0	0	0	0	1
819	0	0	1	0	0	0	2	2	0	0	1	1	2	2	0	0	0	0	2	1	2	0	0	2	0	2	0	0	2	2	0	0	0	1	2	2	1	0	0	0	0	0	0	1	0	0	0	1	1
820	1	0	1	0	0	0	1	1	1	0	0	1	1	1	0	0	1	2	1	0	1	0	0	2	0	1	0	0	2	2	0	2	2	0	1	1	0	0	0	1	1	0	1	0	2	0	0	1	1
821	1	0	0	0	0	0	2	2	0	0	0	1	2	1	0	0	0	1	1	1	1	0	1	1	0	1	0	0	2	2	1	1	2	1	1	1	2	0	0	0	0	0	0	0	1	0	0	2	0
822	1	0	2	0	1	1	2	2	0	0	0	0	0	0	0	0	0	0	2	0	2	0	0	2	0	1	0	0	2	2	0	0	1	2	1	2	0	0	0	0	2	0	1	0	1	1	0	2	0
823	0	0	1	0	0	0	1	1	0	1	2	0	0	0	0	0	1	1	1	0	2	0	0	2	0	1	0	0	2	2	0	2	1	2	0	2	1	1	0	0	1	0	1	0	1	1	0	0	1
824	0	0	2	0	0	0	1	1	1	0	1	0	0	0	0	0	0	0	1	2	1	0	0	2	0	0	0	0	2	2	0	1	2	1	1	1	0	0	0	1	1	0	1	1	1	2	0	1	0
825	0	0	1	0	0	0	2	2	0	0	0	0	0	0	0	0	1	0	2	1	2	0	0	2	0	2	0	0	2	2	0	1	1	1	1	2	0	0	0	0	1	0	0	0	0	0	0	2	0
826	0	0	2	0	1	1	2	2	0	0	1	0	1	1	0	0	1	1	1	0	1	0	0	2	0	1	0	2	1	1	1	1	1	1	1	2	1	0	0	1	1	1	1	0	1	1	0	2	0
827	0	0	2	0	0	0	1	1	1	0	0	0	1	1	0	0	0	1	0	1	1	1	1	1	1	0	0	0	2	2	1	1	1	2	1	2	1	0	0	0	2	0	0	0	0	2	0	0	0
828	0	0	2	0	0	0	1	1	0	1	2	1	1	1	0	0	0	0	1	2	1	0	1	1	0	1	0	1	2	2	1	0	1	1	1	1	0	0	0	0	2	2	0	0	0	0	0	1	1
829	1	0	2	0	0	0	1	2	0	0	1	0	0	0	0	0	0	0	1	1	1	0	0	2	0	1	0	0	2	2	0	1	1	1	0	2	0	0	0	0	1	0	0	1	0	1	0	2	0
830	0	0	0	0	0	0	0	1	0	0	0	0	1	1	0	0	0	1	2	0	2	0	0	2	0	1	0	0	1	1	0	1	2	0	2	0	1	0	0	1	1	0	0	0	0	1	0	1	0
831	0	0	1	0	0	0	1	1	2	0	0	1	2	2	0	1	0	0	2	0	2	0	0	2	0	0	0	0	2	2	0	2	2	0	2	1	2	1	1	0	1	0	1	0	1	0	0	1	0
832	1	0	1	0	0	0	2	2	0	0	1	0	1	0	1	1	0	1	0	1	2	0	1	1	1	1	0	0	1	2	0	1	1	1	1	2	2	1	1	1	0	0	0	0	0	0	0	1	1
833	0	1	1	0	0	0	0	1	0	0	1	1	2	2	0	0	0	2	1	1	2	0	0	2	0	1	0	2	1	2	1	1	2	0	1	1	1	1	1	0	1	0	0	0	1	0	0	0	1
834	1	0	1	0	0	0	1	1	2	0	0	0	0	0	0	0	0	1	2	0	2	0	0	2	0	1	0	0	2	2	1	1	2	0	0	2	1	0	0	0	1	0	1	0	1	0	0	1	1
835	1	0	1	0	1	1	0	1	0	0	0	0	1	0	0	0	0	1	1	1	1	0	1	2	0	0	0	1	2	2	0	0	1	1	0	2	2	0	0	2	1	1	0	1	0	1	0	2	0
836	0	0	1	0	1	1	1	2	0	0	1	1	2	2	0	0	0	0	1	1	2	1	0	2	0	0	0	0	2	2	0	1	1	2	1	2	1	0	0	1	1	0	0	0	0	0	0	0	1
837	1	0	2	0	0	0	1	1	1	0	0	0	1	0	0	0	0	0	2	0	2	1	0	2	0	2	0	0	2	2	1	1	1	2	1	2	1	0	0	1	1	0	0	0	0	0	0	0	2
838	0	0	1	0	0	0	1	2	0	0	1	1	1	1	0	0	0	0	2	0	2	0	0	2	0	2	0	0	1	1	0	0	2	2	0	2	1	1	1	0	1	0	1	1	0	0	0	1	1
839	0	0	1	1	1	2	0	0	2	0	0	0	1	0	0	0	0	1	1	1	2	0	0	2	0	2	0	0	2	2	0	1	2	0	2	1	0	0	0	0	2	0	0	0	1	1	0	2	0
840	1	0	0	0	0	0	1	1	1	0	1	1	2	0	1	1	0	0	1	1	1	1	0	2	0	0	0	0	1	2	0	1	1	2	0	2	2	1	1	1	0	0	0	0	0	0	0	0	1
841	0	0	1	0	0	0	1	2	1	0	0	0	0	0	0	0	0	0	1	1	2	1	0	2	0	0	0	0	2	2	0	0	2	2	0	2	2	0	0	1	0	0	0	0	1	0	0	1	1
842	1	0	2	0	0	0	0	1	1	0	0	0	1	0	0	0	0	1	0	1	0	0	0	2	0	1	0	0	2	1	0	1	1	1	0	2	2	0	0	1	1	1	1	0	1	1	0	0	0
843	0	1	1	0	1	1	0	1	0	0	0	1	2	2	0	0	0	0	2	0	2	0	0	2	0	0	0	0	2	2	1	1	2	0	1	1	0	0	0	0	2	0	0	0	0	0	0	2	0
844	0	0	2	0	2	2	0	0	2	0	0	0	1	0	0	0	1	1	1	0	2	0	0	2	0	1	0	1	2	2	1	0	1	1	1	2	1	0	0	1	1	0	0	1	0	0	0	2	0
845	0	0	2	0	0	0	1	1	1	0	0	0	0	0	0	0	0	1	1	1	2	0	1	1	0	0	0	1	1	1	0	0	2	1	0	2	0	0	0	0	1	2	0	0	0	0	0	2	0
846	1	0	1	0	1	1	1	1	1	0	1	2	2	2	0	0	0	0	0	1	0	0	0	2	0	1	1	0	2	2	0	0	2	1	1	1	1	0	0	0	2	0	0	0	0	0	0	1	1
847	0	0	0	0	0	0	1	1	1	0	0	0	0	0	0	0	0	0	2	1	2	0	1	1	0	0	0	1	2	2	0	2	1	2	0	2	2	0	1	0	0	0	0	1	0	0	0	1	1
848	0	0	0	0	0	0	1	1	1	0	0	0	0	0	0	0	0	0	2	1	2	0	0	2	0	0	0	0	2	2	0	0	1	1	1	1	0	0	0	0	1	0	0	0	0	1	0	1	0
849	1	0	1	0	0	0	2	2	0	0	1	0	2	0	0	0	0	1	1	0	2	0	0	2	0	1	0	0	2	2	0	2	1	1	1	1	0	0	0	1	1	0	0	0	0	0	0	2	0
850	1	0	2	0	0	0	2	2	0	1	1	0	0	0	0	0	0	0	1	0	2	0	0	2	0	1	0	1	2	2	1	0	2	0	1	1	0	0	0	0	2	0	0	0	1	0	0	1	1
851	1	0	1	0	0	0	1	1	0	0	0	1	1	2	0	0	0	0	1	1	1	0	0	2	0	1	1	1	2	2	0	0	0	2	0	2	1	0	0	1	1	0	0	0	0	0	0	0	1
852	0	0	2	0	0	0	2	2	1	0	1	1	2	2	0	0	0	0	1	2	1	0	0	2	0	1	0	1	1	0	0	1	1	1	1	1	2	1	1	0	1	0	0	0	0	0	0	0	1
853	1	0	2	0	1	1	1	1	1	0	1	0	0	0	0	0	0	0	0	1	2	0	0	2	0	1	1	2	2	2	1	1	2	0	2	0	2	0	0	1	1	0	0	0	0	1	0	1	1
854	1	0	1	0	0	0	0	0	2	0	0	0	0	0	0	0	0	0	1	0	1	0	0	2	0	1	0	0	2	2	0	2	1	2	0	2	2	1	1	0	0	0	0	0	0	0	0	2	0
855	0	0	1	0	0	0	1	1	1	0	1	1	1	2	0	0	0	0	1	0	1	0	0	2	0	0	0	0	2	2	0	2	2	0	1	1	1	0	0	0	1	1	0	0	1	0	0	1	0
856	1	0	0	0	0	0	0	0	2	0	0	0	0	0	0	0	0	0	2	0	2	0	1	1	0	2	0	0	2	2	1	0	2	2	0	2	2	0	0	2	0	0	0	0	1	1	0	1	1
857	0	0	1	1	0	1	1	1	2	0	0	1	1	0	1	1	0	0	1	0	1	0	1	1	1	1	0	0	2	2	0	1	2	2	0	2	2	0	0	2	0	0	1	0	1	1	0	0	1
858	0	0	2	0	0	0	2	2	0	0	1	0	0	0	0	0	0	0	1	0	1	0	0	2	0	2	0	1	2	2	2	1	1	1	1	1	1	0	0	0	0	0	2	0	2	1	0	2	0
859	0	0	2	0	0	0	2	2	0	0	1	1	1	1	0	0	0	0	2	0	2	0	1	1	0	1	0	0	2	1	1	1	1	2	0	2	2	0	0	2	0	0	0	0	2	1	0	0	0
860	1	0	2	0	1	1	1	0	1	0	0	0	0	0	0	0	0	1	1	1	1	0	0	2	0	1	0	0	1	1	1	0	0	2	0	2	1	0	0	1	1	0	1	0	2	2	0	1	0
861	1	0	2	0	0	0	1	2	1	0	0	0	2	1	0	1	0	0	2	1	2	0	1	1	0	1	0	0	2	2	0	0	1	0	1	2	0	0	0	0	1	1	0	0	1	0	0	0	0
862	0	0	1	0	0	0	2	2	0	0	1	0	0	0	0	0	0	1	0	1	1	0	0	2	0	0	0	1	2	2	0	0	2	1	2	1	2	0	0	0	1	1	0	0	1	0	0	1	1
863	1	0	1	0	0	0	2	2	0	0	1	0	1	0	0	0	0	0	0	1	1	0	0	2	0	0	0	0	2	1	1	0	0	2	0	2	2	0	0	0	2	0	0	0	1	0	0	2	0
864	1	0	2	0	0	0	0	1	1	0	0	0	1	0	0	0	1	1	1	0	1	1	1	1	1	0	0	0	2	2	0	0	2	2	0	2	0	0	0	0	2	0	0	1	1	0	0	2	0
865	0	0	1	0	0	0	1	1	0	0	0	1	2	2	0	0	0	1	1	0	1	0	0	2	0	2	0	0	2	2	1	2	1	2	0	2	2	0	0	0	1	0	0	0	0	0	0	2	0
866	1	0	1	0	0	0	2	2	0	1	1	1	1	1	0	0	0	0	1	2	1	0	0	2	0	1	0	0	1	1	0	1	0	1	0	2	1	0	0	2	0	1	0	0	0	0	0	0	0
867	0	0	1	0	0	0	0	0	1	0	0	0	0	0	0	0	0	2	0	2	0	0	0	2	0	1	0	0	2	2	0	0	0	1	0	2	2	0	0	1	1	0	0	0	1	1	0	1	0
868	0	0	2	0	0	0	1	1	1	0	0	0	0	0	0	0	0	0	1	1	2	0	1	1	0	0	0	0	2	2	0	1	1	0	0	1	0	0	0	0	1	1	0	0	1	0	0	1	1
869	0	0	1	0	0	0	2	2	0	0	1	1	1	1	0	0	0	0	1	0	1	0	1	1	1	1	0	0	2	2	0	1	1	1	0	2	1	0	0	2	0	0	0	0	0	0	0	2	0
870	1	0	1	0	0	0	0	2	0	0	1	0	1	1	0	0	0	0	2	1	2	0	0	2	0	1	0	2	1	1	1	1	2	1	1	2	1	0	0	0	0	0	0	1	0	1	0	2	0
871	1	0	2	0	2	2	1	1	1	0	1	0	0	0	0	0	0	1	2	1	1	0	0	2	0	0	0	0	2	2	0	1	1	0	1	1	0	0	0	0	2	0	1	0	0	2	0	2	0
872	0	0	1	0	0	0	1	1	0	0	0	0	0	0	0	0	0	0	0	1	1	0	0	2	0	1	0	0	2	2	0	0	1	1	1	2	2	0	0	1	0	0	0	0	0	0	0	1	1
873	0	1	1	0	1	1	0	1	1	0	0	1	1	1	0	0	0	1	1	0	1	0	0	2	0	1	0	0	2	2	1	1	2	0	2	0	0	1	1	0	1	0	0	0	0	0	0	0	0
874	0	1	2	0	0	0	2	2	0	0	0	1	1	1	0	0	0	0	2	1	2	0	0	2	0	2	0	0	2	2	0	1	1	2	0	2	1	0	0	0	0	0	0	1	0	1	0	1	0
875	1	0	1	0	0	0	1	1	1	0	0	2	2	2	0	0	1	2	2	0	1	0	1	1	1	1	0	0	2	2	2	0	2	1	1	1	1	0	0	1	1	0	1	0	2	1	0	2	0
876	1	0	1	0	0	0	0	0	2	0	0	0	0	0	0	0	0	0	1	0	0	0	0	2	0	1	0	1	2	1	0	1	2	0	0	2	1	0	0	0	1	0	0	0	0	1	0	1	0
877	1	0	1	0	1	1	0	0	2	0	0	0	0	0	0	0	1	1	1	0	2	0	0	2	0	0	0	1	2	2	0	0	2	1	1	2	2	0	0	1	0	0	2	0	1	1	0	2	0
878	1	0	1	0	0	0	2	2	0	0	0	0	1	0	0	0	1	1	0	1	1	2	0	2	0	1	0	0	2	2	0	0	0	0	1	1	1	0	0	0	1	0	0	0	2	1	1	0	1
879	1	0	0	0	0	0	1	1	1	0	0	1	2	1	1	1	0	1	0	1	2	0	0	2	0	1	0	0	2	2	1	0	2	2	0	2	1	1	1	0	0	0	0	0	1	0	0	1	0
880	0	0	2	0	1	1	1	1	1	0	1	0	0	0	0	0	0	0	2	1	2	0	1	1	0	0	0	0	2	2	0	1	2	1	1	2	0	0	0	1	1	0	0	0	0	0	0	2	0
881	0	0	1	0	0	0	0	1	0	0	0	1	1	0	1	1	0	1	2	0	2	0	0	2	0	1	0	1	1	2	1	1	1	2	0	2	1	0	0	0	0	2	0	0	0	2	0	0	1
882	0	0	1	0	1	1	1	2	0	0	0	0	0	0	0	0	0	0	1	0	2	0	1	1	0	1	0	0	2	2	1	0	1	0	1	1	1	1	1	0	1	0	1	0	1	1	0	0	0
883	1	0	0	0	0	0	1	1	1	0	1	1	2	2	0	0	1	0	2	1	2	0	1	1	1	1	0	1	2	2	2	0	1	0	1	1	1	0	0	2	0	0	0	0	2	0	0	0	1
884	1	1	1	0	1	1	1	1	1	1	1	0	0	0	0	0	0	1	2	1	2	0	0	2	0	1	0	0	2	2	0	0	0	2	0	2	1	0	0	0	2	0	0	1	0	0	0	1	1
885	0	0	1	0	0	0	0	0	1	0	0	0	0	0	0	0	0	0	2	0	2	1	0	2	0	0	0	0	2	2	0	1	1	1	0	2	0	0	0	1	1	0	0	0	1	1	0	2	0
886	1	0	1	0	0	0	1	1	1	0	0	0	0	0	0	0	0	1	2	0	2	0	0	2	0	0	0	0	2	2	1	0	0	2	0	2	1	0	0	0	2	0	0	0	1	0	1	1	0
887	1	0	0	0	0	0	0	1	1	0	1	1	1	1	0	0	0	0	1	0	2	0	0	2	0	2	0	1	2	2	0	0	2	2	0	2	1	0	0	0	2	0	2	0	2	1	0	2	0
888	0	0	2	0	1	1	1	1	1	0	0	0	0	0	0	0	0	0	2	1	2	0	0	2	0	1	0	0	2	2	0	0	0	2	0	2	2	0	0	2	0	0	1	0	1	2	0	1	0
889	0	0	1	0	0	0	1	1	1	0	1	1	2	0	1	1	0	0	2	0	2	0	1	1	1	1	0	1	2	2	1	1	1	1	1	1	1	0	0	1	1	0	0	0	1	1	0	1	1
890	0	0	1	0	0	0	1	2	0	0	0	1	1	0	1	1	0	0	1	1	1	0	0	2	0	1	1	0	2	2	1	0	2	1	0	2	1	1	1	0	1	0	1	0	1	0	0	0	1
891	0	0	0	0	0	0	0	1	1	0	0	1	1	1	0	0	0	1	2	0	2	0	1	1	1	1	0	0	2	2	1	1	2	2	0	2	2	0	0	1	1	0	0	1	0	0	0	1	1
892	0	0	1	0	0	0	1	1	1	0	1	0	0	0	0	0	0	0	1	0	2	0	0	2	0	2	0	0	2	2	0	1	1	1	1	2	1	0	0	0	1	0	0	0	0	1	0	1	1
893	1	0	2	0	0	0	0	0	2	0	0	0	1	0	0	0	1	1	0	1	1	0	0	2	0	2	0	0	2	2	0	0	1	2	1	2	2	0	0	0	1	0	0	0	0	0	0	2	0
894	0	0	2	0	0	0	0	0	1	0	0	0	0	0	0	0	0	0	2	1	2	0	1	1	0	1	0	0	2	2	0	0	1	2	0	2	1	0	0	0	1	0	0	0	0	0	0	2	0
895	0	0	2	0	0	0	1	2	0	0	0	1	2	1	0	0	0	0	1	0	2	0	0	2	0	1	0	0	2	2	0	0	1	2	0	2	0	0	0	0	1	0	0	0	0	0	0	2	0
896	1	0	1	1	1	2	2	2	0	0	1	0	0	0	0	0	0	1	2	0	2	0	0	2	0	1	0	0	2	2	0	1	1	1	1	2	1	0	0	0	1	0	1	0	1	1	0	2	0
897	1	0	2	0	0	0	2	2	0	0	0	1	1	1	0	0	0	0	1	0	1	0	1	1	1	0	1	0	2	2	0	1	1	2	1	2	1	0	0	1	1	0	0	0	2	0	0	0	0
898	0	1	2	0	0	0	2	2	0	0	0	0	1	1	0	0	0	1	0	1	2	0	0	2	0	1	0	0	2	2	0	0	1	0	2	0	1	0	0	1	1	1	0	0	0	0	0	1	0
899	0	0	0	0	0	0	1	1	0	0	1	1	1	1	0	0	0	0	1	0	1	0	1	1	0	0	0	0	2	2	0	0	1	1	1	1	2	1	1	0	0	0	1	0	1	0	0	0	0
900	1	0	1	0	0	0	1	1	1	0	0	0	0	0	0	0	1	1	1	0	1	0	1	1	0	0	0	1	2	2	0	1	1	2	0	2	2	0	0	1	0	2	0	0	0	0	0	1	1
901	1	0	1	0	0	0	1	2	0	0	1	0	1	1	0	1	0	0	2	0	2	0	0	2	0	2	0	0	1	1	1	1	2	1	1	1	1	0	0	0	2	0	0	0	0	0	0	1	1
902	0	0	2	0	1	1	1	2	0	0	1	1	2	1	0	0	0	0	2	1	2	0	0	2	0	2	0	0	1	1	0	0	0	1	1	1	2	0	0	0	1	0	0	0	1	1	0	2	0
903	0	0	1	0	0	0	0	0	2	0	0	0	1	0	0	0	0	0	1	1	2	0	1	1	1	1	0	1	2	2	0	0	1	1	1	1	1	0	0	0	2	0	0	0	0	2	0	2	0
904	0	0	1	1	0	1	0	1	2	0	0	0	1	1	0	1	0	0	1	0	1	0	0	2	0	2	0	1	2	2	2	1	1	2	1	2	1	0	0	1	1	0	0	0	2	1	0	2	0
905	1	0	1	0	0	0	0	0	2	0	0	0	0	0	0	0	1	1	1	1	1	0	0	2	0	1	1	1	2	2	0	2	1	1	1	0	1	0	0	0	2	0	0	0	0	1	0	0	0
906	1	0	0	0	0	0	1	1	1	0	0	0	1	1	0	0	0	1	2	1	2	0	1	1	1	1	0	1	1	2	1	0	1	2	1	1	1	0	0	0	2	1	0	0	1	0	0	1	1
907	1	0	2	0	0	0	2	2	0	0	2	0	0	0	0	0	0	0	1	1	2	0	0	2	0	1	0	0	2	2	0	1	1	2	0	2	1	1	0	1	0	0	1	0	1	1	0	2	0
908	0	0	2	0	0	0	0	1	1	0	0	0	0	0	0	0	0	1	0	1	2	0	0	2	0	2	0	0	2	2	0	1	1	1	0	2	2	0	0	1	1	0	0	0	0	0	0	2	0
909	0	0	2	0	1	1	1	1	1	0	1	0	1	1	0	1	0	0	1	1	2	1	0	2	0	1	0	1	0	0	0	0	0	2	0	2	0	0	0	0	2	1	0	0	0	0	0	2	0
910	1	0	1	0	1	1	2	2	0	0	2	0	0	0	0	0	1	2	0	2	2	0	1	1	0	1	0	0	2	2	0	1	1	1	0	2	1	0	1	0	1	0	0	0	0	1	0	2	0
911	0	0	2	0	0	0	2	2	0	0	1	0	0	0	0	0	0	0	0	1	2	0	0	2	0	0	1	1	1	1	0	1	1	1	1	2	2	0	0	2	0	1	0	0	0	2	0	2	0
912	0	0	0	0	0	0	1	2	1	0	0	0	0	0	0	0	0	0	1	1	1	0	0	2	0	1	0	1	2	2	2	1	2	2	0	2	0	0	0	0	1	0	0	0	0	0	0	0	1
913	0	0	1	0	0	0	1	1	1	0	0	2	1	1	0	0	0	1	1	0	1	0	1	1	1	2	0	0	2	2	0	0	1	1	1	1	1	1	1	0	1	1	0	1	1	0	0	2	0
914	0	0	1	0	0	0	1	1	0	0	1	1	1	0	1	1	0	2	1	1	2	0	2	0	1	1	0	1	1	2	1	2	1	1	0	2	1	1	1	0	1	0	0	0	0	0	0	1	1
915	0	0	0	0	0	0	1	1	1	0	0	1	0	0	0	0	1	2	1	1	1	0	0	2	0	1	0	1	1	2	0	0	2	1	2	1	2	0	0	0	1	0	1	0	1	0	0	2	0
916	1	0	1	0	0	0	0	0	2	0	0	1	1	1	0	0	1	1	2	1	2	0	1	1	1	1	1	0	2	2	0	0	0	2	1	1	1	0	0	0	0	0	0	0	1	1	0	2	0
917	0	0	1	0	1	1	1	1	2	0	0	1	1	0	1	1	0	2	1	1	2	0	1	1	1	1	0	0	2	2	0	0	1	2	0	2	1	1	1	0	1	0	1	1	0	0	0	1	1
918	1	0	1	0	0	0	1	1	1	0	1	0	0	0	0	0	1	1	0	1	1	0	1	1	1	2	0	2	2	2	1	1	2	2	0	2	1	0	0	2	0	1	0	0	1	0	0	2	0
919	0	0	2	0	0	0	1	1	1	0	0	0	0	0	0	0	0	1	0	1	1	0	0	2	0	0	0	1	1	2	0	1	2	1	1	1	1	1	1	0	1	0	1	0	1	2	0	2	0
920	0	0	2	0	1	1	0	1	1	0	1	0	0	0	0	0	0	0	1	1	1	0	0	2	0	1	0	1	2	1	1	2	2	0	2	0	2	0	0	2	0	1	0	0	1	0	0	1	0
921	0	0	2	0	0	0	0	0	1	0	0	0	0	0	0	0	0	1	1	1	1	0	0	2	0	1	0	0	2	2	0	1	0	1	1	1	1	0	0	0	1	0	0	0	1	0	0	1	1
922	1	1	1	0	1	1	1	1	1	0	0	1	2	1	0	0	0	1	2	0	2	0	0	2	0	1	0	1	2	2	1	0	1	1	1	1	1	0	0	0	1	0	0	0	0	0	0	1	1
923	1	0	1	0	0	0	1	1	1	0	0	0	0	0	0	0	0	0	2	1	2	0	1	1	1	1	0	0	1	1	0	1	1	1	1	2	2	1	1	0	0	0	1	0	1	0	0	1	0
924	0	0	1	0	0	0	1	1	1	0	0	0	0	0	0	0	0	0	1	0	1	0	1	1	1	1	0	0	2	2	0	0	2	1	0	2	1	0	0	0	2	0	1	0	1	0	0	2	0
925	0	0	1	0	0	0	2	2	0	0	2	0	0	0	0	0	0	0	1	0	1	0	0	2	0	1	0	1	2	1	1	1	1	2	0	2	1	0	0	0	2	0	0	0	0	0	0	0	1
926	1	0	1	1	0	1	0	0	1	0	1	0	0	0	0	0	0	1	1	1	1	0	0	2	0	1	0	1	2	2	0	0	0	0	0	2	1	0	0	0	1	0	0	0	0	0	0	1	0
927	1	0	1	0	0	0	1	2	1	0	0	0	0	0	0	0	0	0	1	0	2	0	0	2	0	0	0	0	2	2	1	1	1	2	0	2	0	0	0	0	1	0	1	0	1	0	0	2	0
928	1	1	2	0	0	0	2	2	0	0	1	1	1	1	0	0	0	1	2	0	2	0	0	2	0	1	0	0	2	2	0	0	2	2	0	2	1	0	0	1	1	1	0	0	1	2	0	1	0
929	1	0	2	0	1	1	2	2	0	0	2	0	0	0	0	0	0	1	1	1	2	0	0	2	0	1	0	0	1	1	1	1	1	2	0	2	0	0	0	1	1	0	0	0	0	1	0	2	0
930	0	0	2	0	1	1	1	1	1	0	0	0	1	0	0	0	0	0	2	0	2	0	0	2	0	2	0	0	2	1	0	0	2	1	1	1	1	0	0	1	1	0	0	1	0	0	0	1	0
931	1	0	2	0	0	0	1	1	1	0	1	1	2	2	0	0	0	2	2	0	2	0	1	1	1	1	0	0	2	2	0	0	2	2	0	2	2	0	0	1	1	2	0	0	1	1	0	0	0
932	0	0	0	0	0	0	2	2	0	0	2	0	0	0	0	0	0	1	0	2	1	0	0	2	0	2	0	2	2	2	2	0	1	2	0	2	2	0	0	1	0	0	1	0	1	2	0	2	0
933	0	0	2	0	0	0	1	1	1	0	1	0	0	0	0	0	0	0	1	0	1	0	0	2	0	2	1	0	2	2	0	0	1	0	1	1	2	0	0	1	0	0	0	0	1	0	0	0	0
934	0	0	1	0	0	0	0	1	1	0	0	1	0	0	0	0	0	0	1	1	1	0	1	1	0	1	0	0	2	2	0	2	1	1	1	1	1	0	0	1	1	0	0	1	0	0	0	2	0
935	0	0	2	0	1	1	1	1	1	0	0	0	1	0	0	0	0	2	2	0	2	0	0	2	0	2	0	0	2	2	0	0	1	0	1	2	1	0	0	0	0	0	1	0	1	0	0	1	0
936	1	0	1	1	0	1	1	1	1	0	0	1	1	1	0	0	0	0	2	0	2	0	0	2	0	1	0	1	2	2	0	0	1	2	0	2	2	0	0	1	0	0	0	0	0	0	0	2	0
937	0	0	0	0	0	0	1	2	0	0	1	0	0	0	0	0	0	0	1	0	2	0	0	2	0	1	1	0	2	2	1	1	1	1	1	1	2	0	0	1	1	0	0	0	0	1	1	1	0
938	1	0	2	0	0	0	1	1	0	0	0	1	1	1	0	0	0	1	2	0	2	0	0	2	0	2	0	0	2	2	0	0	2	2	1	2	1	0	0	0	1	1	0	0	1	0	0	2	0
939	1	0	2	0	0	0	0	1	0	0	1	1	1	1	0	0	0	0	2	0	2	0	0	2	0	1	0	1	1	1	0	1	1	1	1	2	2	0	0	1	0	1	0	1	1	0	0	2	0
940	0	0	2	0	1	1	1	1	0	1	1	1	2	2	0	0	0	1	0	1	2	0	0	2	0	0	0	1	1	1	0	0	0	2	0	2	2	0	0	2	0	0	0	1	0	1	0	2	0
941	0	0	2	0	0	0	1	1	0	0	1	1	1	1	0	0	0	2	1	1	2	1	1	1	1	0	0	0	2	2	0	0	1	1	1	1	1	0	0	2	0	0	0	0	0	0	0	1	1
942	1	0	1	0	0	0	1	1	2	0	0	0	0	0	0	0	0	0	1	1	2	0	0	2	0	0	0	0	2	2	0	0	0	2	0	2	1	0	0	1	1	1	0	0	1	0	0	1	0
943	1	0	0	0	0	0	1	1	1	0	0	0	1	1	0	0	1	2	1	0	1	0	1	1	0	0	0	1	2	1	1	0	1	2	1	2	2	0	0	1	1	0	1	0	2	2	0	2	0
944	1	0	2	0	1	1	0	0	2	0	0	0	1	0	0	0	0	1	1	1	1	0	0	2	0	0	0	0	2	2	1	1	2	0	1	1	1	0	0	0	2	0	1	0	1	1	0	1	1
945	0	0	2	0	0	0	0	0	1	0	1	0	2	0	1	1	0	1	1	0	1	0	1	1	0	2	0	0	2	2	1	2	2	0	1	1	0	0	0	0	2	0	1	0	1	1	0	2	0
946	1	0	1	0	0	0	1	1	1	0	0	0	0	0	0	0	0	0	2	1	2	0	1	1	0	0	0	1	2	2	1	1	2	2	0	2	1	0	0	0	1	0	0	0	1	0	0	1	0
947	1	1	2	0	1	1	0	1	0	0	0	2	2	1	1	1	1	2	1	0	1	0	1	1	1	1	0	0	2	2	0	0	1	2	0	2	2	0	0	2	0	0	0	0	0	0	0	2	0
948	0	0	1	0	0	0	2	2	0	0	0	0	2	1	0	0	0	0	1	0	1	0	2	0	0	0	0	0	2	2	0	0	2	1	2	1	1	0	0	0	1	1	0	1	1	0	0	1	1
949	1	0	0	0	0	0	1	1	1	0	0	0	1	0	0	0	0	0	2	0	1	0	1	1	1	1	0	1	1	2	1	2	1	2	0	2	1	1	1	0	1	0	0	0	1	0	0	1	1
950	0	0	1	0	1	1	1	2	1	0	0	0	2	1	0	0	0	0	1	0	2	1	0	2	0	2	0	0	2	2	0	2	1	0	2	0	2	0	0	0	1	0	0	0	0	0	0	2	0
951	0	0	2	0	0	0	1	1	0	0	0	1	1	1	0	0	0	1	1	0	2	0	1	1	0	1	1	1	2	2	0	1	1	2	0	2	0	0	0	0	2	0	0	0	0	0	0	1	0
952	1	0	2	0	0	0	1	1	1	1	2	0	0	0	0	0	0	0	2	0	2	0	0	2	0	2	0	0	2	2	1	0	2	2	0	2	1	0	0	0	1	0	1	0	1	2	0	1	0
953	1	0	2	0	0	0	2	2	0	0	0	0	1	1	0	0	0	0	0	1	2	0	0	2	0	1	0	0	2	2	0	0	1	0	2	0	1	0	0	1	1	0	0	0	0	1	0	1	1
954	1	0	2	0	1	1	2	2	1	0	0	1	1	1	0	0	0	0	1	0	1	0	1	1	1	1	0	1	2	2	0	1	1	2	0	2	2	0	0	1	1	0	0	0	0	0	0	1	0
955	1	0	2	0	0	1	1	2	0	0	0	0	2	1	0	0	0	0	2	0	2	0	0	2	0	2	0	0	2	1	0	1	2	0	1	1	2	0	0	0	1	0	0	1	0	0	0	1	1
956	1	0	2	0	0	0	1	2	0	0	0	0	1	0	0	0	0	1	1	0	2	0	0	2	0	1	0	1	1	1	0	1	1	1	1	1	2	0	0	2	0	0	1	0	0	1	0	2	0
957	1	0	1	0	0	0	1	2	0	0	1	0	0	0	0	0	0	1	1	1	1	1	0	2	0	1	1	1	2	2	0	0	1	1	1	2	2	0	0	0	1	0	0	0	1	0	0	0	0
958	1	0	1	0	0	0	2	2	0	0	1	1	2	2	0	0	0	1	1	1	2	0	1	1	1	1	0	2	1	2	1	2	2	0	1	1	1	0	0	1	1	0	0	0	0	0	0	0	1
959	0	1	1	0	1	1	1	1	0	0	0	0	0	0	0	0	0	0	2	0	2	0	0	2	0	1	0	1	1	1	1	0	1	1	1	1	0	0	0	0	2	1	0	0	0	2	0	1	0
960	0	0	1	0	0	0	2	2	0	0	1	0	0	0	0	0	0	2	1	0	1	0	0	2	0	2	0	0	2	2	0	0	1	2	1	2	2	0	0	2	0	0	1	0	1	0	0	2	0
961	0	0	1	0	1	1	0	0	2	0	0	0	2	1	0	1	0	0	0	1	2	0	0	2	0	2	0	0	2	2	0	0	0	2	0	2	2	0	1	1	0	1	0	0	1	2	0	2	0
962	0	0	0	0	0	0	1	1	0	0	0	0	1	1	0	1	0	0	2	0	2	0	0	2	0	1	0	1	1	1	0	0	2	1	1	1	2	0	0	2	0	0	0	0	0	0	0	2	0
963	1	0	1	0	0	0	0	0	1	0	0	0	0	0	0	0	0	0	1	1	2	0	0	2	0	1	0	1	2	2	1	1	1	2	2	1	2	0	0	2	0	0	0	0	1	0	0	1	1
964	0	0	1	0	0	0	1	1	1	0	0	1	1	1	0	0	1	0	2	1	2	0	0	2	0	1	0	0	2	2	0	1	2	2	0	2	0	0	0	0	1	0	0	0	0	0	0	2	0
965	1	0	1	0	0	0	0	0	2	0	0	2	2	1	1	1	0	0	2	1	2	0	1	1	1	0	0	1	2	2	2	0	0	1	2	2	0	0	0	0	2	0	0	0	1	0	0	2	0
966	1	0	2	0	2	2	2	2	0	0	0	0	2	1	0	1	0	1	1	1	2	0	0	2	0	0	0	1	1	1	0	1	0	2	0	2	0	0	0	0	2	0	0	0	0	0	0	2	0
967	0	1	1	0	1	1	0	0	2	0	0	1	1	1	0	0	0	1	1	2	1	0	0	2	0	1	0	2	2	2	1	1	1	1	1	1	1	0	0	0	1	0	0	1	0	0	0	1	0
968	0	0	1	0	0	0	1	1	1	0	1	1	1	1	0	0	0	0	2	1	2	0	0	2	0	1	0	0	2	2	0	1	1	2	1	2	1	0	0	0	1	0	0	0	0	0	0	2	0
969	1	0	1	0	0	0	2	2	0	0	0	0	1	0	0	0	0	0	2	0	2	0	0	2	0	1	0	0	2	1	1	2	1	0	2	0	2	1	1	1	0	0	0	0	0	1	0	2	0
970	0	0	2	0	0	0	2	2	1	0	1	0	0	0	0	0	0	1	1	0	2	0	0	2	0	2	0	0	2	1	0	0	1	2	0	2	0	0	0	0	1	2	0	0	0	0	0	0	0
971	0	0	1	0	0	0	1	2	0	0	1	1	1	1	0	0	0	1	0	0	0	0	1	1	1	1	0	0	1	1	0	1	2	0	1	1	2	1	1	1	0	0	0	1	0	0	0	1	0
972	0	0	1	0	1	1	1	1	1	0	1	1	2	1	0	0	0	0	0	1	0	0	0	2	0	2	0	1	2	2	2	2	1	2	0	2	1	1	1	0	1	0	0	0	0	1	0	1	0
973	0	0	0	0	0	0	2	2	0	0	1	0	0	0	0	0	0	0	1	0	1	0	0	2	0	1	0	0	2	2	1	1	1	1	0	2	1	0	0	0	1	1	0	0	1	2	0	1	0
974	0	1	1	0	1	1	2	2	0	0	1	0	1	1	0	1	0	0	1	0	1	0	0	2	0	1	0	0	2	2	0	0	2	2	1	1	1	0	0	0	1	0	0	0	0	1	0	2	0
975	0	0	1	0	0	0	1	1	1	0	0	1	2	1	0	0	0	0	2	1	2	0	1	1	1	0	0	0	2	2	0	1	2	0	1	1	2	0	0	0	1	1	0	0	1	0	0	2	0
976	0	0	1	0	0	0	1	1	1	1	1	0	0	0	0	1	0	1	1	0	2	0	1	1	0	2	0	2	2	2	1	0	1	2	0	2	0	0	0	0	2	0	1	0	1	0	0	0	0
977	0	0	1	0	1	1	1	2	0	0	1	0	0	0	0	0	0	2	1	1	1	0	0	2	0	1	0	0	2	2	0	1	2	0	1	1	1	1	1	0	1	1	0	0	0	0	0	1	0
978	1	0	1	0	0	0	2	2	0	0	0	0	0	0	0	1	0	0	0	1	0	0	0	2	0	1	0	0	2	1	1	1	1	2	0	2	2	0	1	0	0	0	0	0	0	0	0	2	0
979	0	0	0	0	0	0	2	2	0	0	1	1	1	1	0	0	0	1	1	1	1	1	0	2	0	0	0	0	2	2	0	0	1	1	1	1	1	0	0	1	1	1	0	0	1	0	0	2	0
980	1	0	1	0	0	0	1	1	0	0	1	0	2	0	0	0	0	1	2	0	2	0	0	2	0	0	0	1	2	1	1	1	1	1	0	2	0	0	0	0	2	0	0	1	0	0	0	2	0
981	0	0	0	0	0	0	1	2	0	0	0	1	1	0	1	1	0	0	1	1	2	0	0	2	0	0	0	1	2	2	1	0	0	2	0	2	1	0	0	0	1	1	0	0	1	0	0	0	0
982	0	0	2	0	0	0	2	2	0	0	1	1	2	2	0	1	0	1	1	0	2	0	0	2	0	2	0	1	2	2	2	1	1	1	2	1	1	0	0	0	1	1	0	0	1	0	0	2	0
983	1	0	0	0	0	0	0	0	2	0	0	0	2	0	1	1	0	0	2	0	2	0	0	2	0	0	0	0	2	2	1	1	1	1	1	1	1	0	0	0	1	1	0	0	1	0	0	0	1
984	0	0	1	0	1	1	2	2	0	0	0	1	1	1	0	0	0	1	0	0	1	0	0	2	0	2	0	0	2	1	0	1	2	1	1	2	2	0	0	2	0	0	0	0	1	1	0	1	1
985	0	1	1	0	1	1	2	2	1	0	0	0	2	0	1	1	0	0	1	1	2	0	0	2	0	1	0	2	1	1	0	0	2	0	1	2	2	0	0	0	0	0	0	0	1	1	0	2	0
986	0	0	1	0	0	0	2	2	0	0	1	0	1	0	0	0	0	0	0	0	1	0	1	1	0	1	0	0	2	2	1	1	2	0	1	1	2	0	0	1	1	0	0	0	0	0	0	0	2
987	0	1	2	0	0	0	1	2	0	0	0	0	1	1	0	0	0	0	0	2	0	0	1	1	1	1	0	0	2	2	1	1	1	2	2	1	2	1	0	0	0	1	0	1	2	0	0	1	1
988	0	0	2	0	0	0	1	1	0	0	0	0	1	1	0	0	1	1	0	2	1	0	0	2	0	0	0	0	2	2	0	0	2	1	2	1	1	0	0	1	1	0	0	0	1	0	0	1	1
989	0	0	2	0	0	0	2	2	0	0	1	0	0	0	0	1	0	0	1	1	1	0	0	2	0	0	0	0	2	2	1	1	0	1	1	1	1	0	0	0	1	0	0	0	0	1	0	2	0
990	0	0	2	0	1	1	1	2	0	0	0	1	1	1	0	0	0	1	1	1	1	0	1	2	0	0	0	1	2	2	0	1	1	2	0	2	0	0	0	0	2	0	0	0	1	1	0	2	0
991	0	0	1	0	0	0	0	1	0	0	0	0	0	0	0	0	0	0	1	1	2	0	0	2	0	1	0	0	2	2	0	0	0	2	0	2	2	0	1	0	1	0	0	0	1	1	0	2	0
992	1	1	0	0	0	0	2	2	0	1	1	0	0	0	0	0	0	0	2	0	2	0	0	2	0	0	0	0	2	2	0	0	2	0	1	2	2	0	0	0	1	0	0	0	0	0	0	2	0
993	1	0	2	0	1	1	1	2	1	0	0	0	0	0	0	0	0	0	2	1	2	0	0	2	0	2	0	1	1	1	0	0	1	1	0	2	2	0	0	2	0	0	1	0	1	0	0	1	1
994	1	0	2	0	1	1	1	1	1	0	1	1	2	1	0	0	0	0	1	0	1	0	2	0	0	0	0	1	2	2	0	2	1	2	0	2	0	0	0	0	1	0	0	0	1	1	0	2	0
995	1	0	2	0	0	0	1	1	0	0	0	1	1	1	0	0	0	2	1	1	2	0	0	2	0	1	0	1	2	2	2	1	1	2	0	2	2	0	0	0	1	0	2	0	2	1	0	1	0
996	0	0	1	0	0	0	1	2	1	0	0	0	2	1	0	1	0	0	1	0	2	0	1	1	1	1	0	0	2	2	0	0	1	2	0	2	1	0	0	0	1	0	1	0	1	1	0	1	1
997	0	1	1	0	1	1	2	2	0	0	0	0	1	1	0	0	0	1	2	1	2	0	0	2	0	1	0	2	2	2	1	0	0	2	0	1	1	0	0	1	1	0	0	0	1	0	0	0	0
998	1	0	0	0	0	0	2	2	0	0	1	1	1	1	0	0	0	0	1	0	1	0	0	2	0	2	1	0	2	2	0	1	1	0	1	1	2	0	0	1	0	0	1	0	1	0	0	0	1
999	1	0	2	0	0	0	1	1	1	0	0	0	0	0	0	0	0	0	1	1	1	0	1	1	1	1	0	1	1	1	1	0	2	1	1	1	1	0	0	0	1	0	0	2	0	0	0	1	1
1000	1	1	2	0	1	1	1	1	1	0	0	0	1	0	0	0	0	1	1	0	1	0	1	1	0	1	1	0	1	1	0	1	1	1	1	1	2	0	0	0	0	0	1	0	1	1	0	0	1
[truncated: 952 more columns]
