# Supplementary material for: KNN-MDR: a learning approach for improving interactions mapping performances in genome wide association studies
Source: BMC Bioinformatics. 2017 Mar 21;18:184. doi: 10.1186/s12859-017-1599-7 (PMC5361736; doi:10.1186/s12859-017-1599-7)
Supplement: Supplementary file 2 — The data set(s) supporting the results of Table 1. (ZIP 22742 kb) [file 12859_2017_1599_MOESM2_ESM.zip › Nouveau dossier/S40/mkallsimul.dat]

1	0	1	1	0	0	0	1	0	1	0	1	1	1	0	0	1	0	2	0	0	0	0	2	2	0	1	2	1	1	2	0	2	2	0	0	1	2	0	0	1	0	0	0	0	0	1	0	1	0
2	1	1	1	0	0	1	2	1	1	1	1	0	0	0	0	0	0	2	0	0	2	0	2	2	0	1	1	2	0	2	0	2	2	0	1	2	1	0	0	2	0	0	0	0	0	0	0	2	0
3	0	2	1	0	0	0	1	1	2	1	0	1	0	0	0	0	0	1	1	1	2	1	2	2	0	0	2	2	0	2	1	1	2	2	2	2	1	0	0	0	0	1	0	0	0	0	0	2	0
4	0	1	1	0	0	2	2	0	0	0	0	1	2	1	1	0	0	0	2	2	2	0	2	2	0	1	1	1	1	2	0	2	2	1	0	1	1	1	0	1	0	0	1	0	1	1	0	0	1
5	1	1	1	1	1	2	2	0	1	0	0	1	1	1	1	0	0	1	1	0	1	1	0	0	1	1	2	2	1	2	0	2	2	1	1	2	1	1	0	2	0	0	0	0	0	1	0	2	0
6	1	1	1	0	0	1	0	0	2	1	1	1	0	0	0	0	0	0	2	2	2	1	1	2	0	0	2	2	0	2	0	1	1	0	0	1	0	0	0	0	1	0	1	0	2	2	0	1	0
7	1	1	2	0	1	2	1	0	1	0	1	0	0	0	0	0	0	1	1	1	1	1	2	2	0	0	2	2	0	2	1	1	1	0	0	2	0	2	0	0	0	1	1	0	0	0	0	2	0
8	0	2	1	0	0	2	1	1	2	2	0	0	1	0	0	0	0	2	1	1	1	1	1	1	1	1	1	1	1	2	0	0	1	1	0	1	1	1	0	1	0	0	1	0	1	0	0	1	1
9	0	1	1	0	0	1	2	1	1	1	0	0	0	0	0	0	0	2	1	1	2	0	2	2	0	1	2	2	0	1	0	2	2	1	0	1	2	0	0	2	0	0	1	0	0	0	0	2	0
10	0	1	2	0	0	2	2	0	0	0	0	0	0	0	0	0	0	1	1	1	1	0	1	1	2	2	2	2	0	2	1	0	1	2	1	1	2	0	0	2	0	1	0	1	2	0	0	2	0
11	1	2	1	0	0	2	0	0	2	1	0	0	1	0	0	0	0	0	2	2	2	1	2	2	0	0	1	1	1	2	0	1	2	1	1	2	2	0	0	2	0	0	0	1	0	0	0	1	1
12	0	1	1	0	0	2	0	0	2	0	1	0	0	0	0	0	1	2	1	1	1	0	2	2	0	1	1	2	0	1	0	2	2	2	0	2	2	0	0	1	0	0	0	0	1	0	1	1	0
13	1	1	1	0	0	1	1	0	1	1	1	1	1	0	0	0	0	1	1	1	2	0	2	2	0	2	2	1	1	2	0	0	0	0	1	2	1	1	0	1	0	0	0	0	0	0	0	2	0
14	0	2	1	0	0	2	1	0	2	0	1	2	2	2	2	0	1	2	1	1	1	1	1	1	1	1	2	2	0	2	0	2	2	1	1	2	2	0	0	2	0	0	1	0	1	2	0	1	0
15	0	1	2	0	1	1	0	0	1	1	1	1	1	1	1	0	0	1	1	1	2	0	1	1	0	2	2	2	0	2	0	1	1	1	1	2	2	0	0	2	0	0	0	1	0	0	0	2	0
16	1	0	2	0	2	2	2	1	1	1	0	0	1	0	1	1	0	0	2	2	2	0	2	2	0	0	1	2	0	2	0	1	1	0	0	2	1	1	0	1	0	0	0	0	1	0	0	0	0
17	0	0	2	0	0	2	2	0	0	0	0	1	1	1	1	0	0	1	1	1	1	0	2	2	0	0	0	1	0	1	0	0	0	0	0	0	1	1	0	1	0	0	1	0	1	1	0	1	0
18	1	1	2	0	0	2	2	0	0	0	0	0	0	0	0	0	0	0	2	2	2	1	2	2	1	1	0	2	1	2	1	0	1	1	0	1	0	0	0	0	0	1	0	0	1	1	0	2	0
19	1	2	1	0	0	0	0	0	2	2	0	0	0	0	0	0	0	1	1	1	0	0	2	2	0	1	2	2	0	2	0	0	0	0	1	2	1	0	0	2	0	0	0	1	0	0	0	2	0
20	0	1	1	0	1	1	1	0	1	1	1	0	1	1	1	0	0	1	1	1	1	1	2	2	0	0	1	2	0	1	0	2	2	0	0	0	2	1	1	2	1	0	0	0	0	2	0	2	0
21	0	0	2	0	1	2	0	0	2	2	0	1	1	1	1	0	1	2	1	1	1	0	1	1	0	2	0	2	1	2	1	0	0	1	1	2	1	0	0	0	0	0	0	0	1	0	0	2	0
22	1	1	1	0	0	1	2	0	1	0	1	0	0	0	0	0	0	1	1	1	1	0	1	1	0	2	1	1	1	2	0	2	2	1	0	0	0	2	0	0	0	0	2	0	1	1	0	0	0
23	1	2	0	0	0	0	1	0	2	0	0	1	0	0	0	0	0	0	1	2	2	0	2	2	0	0	1	1	1	2	0	2	2	0	0	0	1	1	1	1	1	1	0	0	1	0	0	2	0
24	1	0	2	0	0	2	1	1	2	1	0	1	1	1	2	1	0	0	2	2	2	1	2	2	0	0	2	2	1	2	0	0	1	0	0	2	1	0	0	2	0	2	0	0	0	0	0	2	0
25	1	1	1	0	0	0	1	0	1	0	0	2	2	2	2	0	0	0	2	2	2	0	1	1	2	2	1	2	1	1	1	2	2	0	0	1	1	0	0	1	0	0	1	0	2	0	0	0	0
26	0	0	2	0	0	1	2	0	1	1	0	0	1	0	0	0	1	1	1	2	2	0	2	2	1	1	1	1	1	2	0	1	2	0	0	2	2	0	0	0	1	1	1	0	1	1	0	2	0
27	0	0	2	0	0	2	2	0	0	0	1	0	0	0	0	0	0	1	1	1	0	0	2	2	0	1	2	2	0	2	1	1	1	1	0	0	1	0	0	2	0	0	0	0	0	0	0	1	0
28	0	1	1	0	1	2	2	1	1	1	1	0	0	0	0	0	0	1	1	1	1	1	0	1	0	1	1	2	2	1	1	1	1	0	0	2	1	0	0	2	0	0	1	0	1	0	0	1	0
29	1	2	0	0	0	0	0	0	2	1	1	1	1	1	1	0	0	0	2	2	1	0	1	1	1	2	1	2	0	1	1	0	1	1	0	2	1	1	0	1	0	0	1	0	1	0	0	2	0
30	0	2	0	0	0	1	1	0	2	0	0	0	0	0	0	0	0	1	1	1	1	0	1	1	0	0	1	1	1	2	0	0	1	1	0	1	1	0	0	0	0	0	0	0	0	0	0	1	0
31	1	2	1	0	0	2	1	1	2	1	0	0	0	0	0	0	0	0	2	2	2	0	2	2	0	1	2	2	0	1	0	1	1	0	0	1	1	0	0	1	0	0	0	0	0	0	0	0	1
32	0	2	0	0	0	0	2	1	1	1	0	2	2	2	2	0	0	1	1	1	1	0	1	1	0	1	1	2	2	1	1	1	1	1	2	2	2	0	0	2	0	0	0	0	0	0	0	1	0
33	1	0	2	0	0	1	1	0	1	0	0	0	1	0	0	0	0	0	1	2	2	2	2	2	0	0	2	2	0	1	0	1	2	2	1	2	2	0	0	2	0	0	1	0	1	0	0	2	0
34	0	2	1	0	0	1	1	0	1	1	0	0	1	0	0	0	0	0	2	2	2	1	2	2	0	2	1	2	1	2	1	2	2	1	0	1	1	0	0	1	0	0	1	0	0	0	0	0	0
35	1	2	0	0	0	0	1	0	0	0	1	0	0	0	0	0	0	1	1	1	1	1	2	2	0	0	2	2	0	2	0	2	1	0	0	2	1	0	0	2	1	0	1	0	1	0	0	2	0
36	0	1	1	0	1	1	2	1	1	1	0	0	0	0	0	0	0	2	1	2	2	0	2	2	0	1	1	2	2	1	1	1	1	0	1	2	1	0	0	0	0	0	0	0	0	0	0	1	0
37	0	0	2	0	1	1	1	0	2	2	0	0	1	0	0	0	0	0	2	2	2	0	2	2	1	1	1	1	0	1	0	1	2	0	0	2	1	0	0	1	0	0	0	0	0	0	0	2	0
38	1	2	0	0	0	0	2	0	1	0	0	1	1	1	1	0	0	0	2	2	2	0	1	1	0	1	1	2	1	2	1	1	1	0	0	1	2	0	0	1	0	0	1	0	1	0	0	1	0
39	0	1	1	1	0	1	1	0	2	0	1	0	0	0	0	0	0	1	1	1	1	0	2	2	1	1	1	1	1	2	0	1	1	0	1	2	2	0	1	1	0	0	0	0	0	0	0	2	0
40	0	2	0	0	0	1	0	0	2	1	0	0	1	0	0	0	0	2	0	0	0	0	2	2	0	1	2	2	0	2	1	1	2	0	0	1	1	0	1	1	0	0	2	0	0	1	0	1	0
41	0	0	2	0	0	2	2	0	0	0	1	0	1	0	0	0	0	0	2	2	2	0	2	2	0	1	1	1	1	2	1	2	2	1	0	2	1	1	0	0	0	1	1	0	1	1	0	1	0
42	0	1	1	0	0	1	1	1	2	2	0	0	0	0	0	0	0	1	1	1	2	0	1	1	2	2	1	1	0	2	0	1	1	1	1	2	1	0	0	1	0	1	0	0	0	2	0	2	0
43	1	2	0	0	0	0	1	1	2	2	0	0	0	0	0	0	0	0	2	2	2	0	2	2	0	1	2	2	0	2	1	1	1	0	0	1	1	1	0	1	0	0	0	0	0	1	0	1	0
44	1	1	1	0	1	2	1	0	2	0	0	0	1	1	1	0	0	1	1	0	1	1	1	1	0	1	1	1	2	2	0	1	1	1	1	1	1	0	0	2	1	0	0	0	1	0	0	1	0
45	0	0	2	0	1	1	2	0	1	0	0	1	1	1	1	0	0	1	1	1	1	0	2	2	0	1	2	2	0	2	1	0	1	1	0	2	0	1	0	0	0	0	0	0	0	0	1	1	0
46	0	1	2	0	0	1	1	1	2	2	0	0	1	0	0	0	0	1	1	0	0	0	1	1	0	1	0	1	1	0	0	0	1	1	0	2	2	1	1	2	1	0	0	0	0	0	0	2	0
47	1	0	2	0	1	2	0	0	2	2	0	1	2	2	2	0	0	0	2	2	1	0	1	2	0	1	1	1	1	2	0	1	1	0	0	1	1	0	0	1	0	0	0	0	0	0	0	2	0
48	0	1	2	0	0	1	1	0	2	2	0	0	0	0	0	0	0	1	1	1	2	0	2	2	0	1	2	2	1	2	2	0	1	1	0	1	1	0	0	1	0	0	1	1	1	2	0	0	0
49	1	1	1	1	0	1	2	1	1	1	0	1	1	1	1	0	0	1	1	1	2	1	2	2	0	0	2	2	1	2	0	2	2	1	0	2	2	1	1	2	1	2	0	0	0	2	0	1	0
50	1	1	2	0	0	1	0	0	2	1	1	1	1	1	1	0	0	0	2	2	1	1	2	2	0	0	2	2	0	2	0	1	1	0	0	2	1	0	0	1	1	1	0	0	0	0	0	0	0
51	0	1	1	0	0	1	2	0	1	1	0	0	0	0	0	0	0	0	1	2	2	0	2	2	0	2	2	2	0	2	0	2	2	0	1	2	1	0	0	1	1	0	0	0	0	0	0	2	0
52	1	2	0	0	0	0	1	1	2	2	0	1	1	1	1	0	0	1	1	1	1	1	2	2	0	2	0	1	2	2	1	1	1	1	0	0	1	0	0	2	0	0	1	1	1	2	0	2	0
53	0	1	1	0	0	1	2	0	0	0	2	1	1	1	1	0	0	0	2	2	2	0	2	2	0	0	1	1	1	2	0	2	2	0	0	1	0	0	0	1	0	2	0	0	1	0	0	1	1
54	1	0	2	0	2	2	0	0	1	1	1	1	2	1	1	0	0	2	0	1	2	0	2	2	0	1	1	1	2	2	0	1	1	0	0	2	2	0	0	1	0	1	0	0	0	0	0	2	0
55	1	1	1	0	0	2	0	0	2	2	0	1	1	1	1	0	0	0	1	2	2	1	2	2	0	0	2	2	0	2	0	1	1	0	0	2	1	0	1	1	0	0	1	0	1	1	0	1	0
56	0	0	2	0	0	1	2	1	1	1	0	0	1	1	1	1	0	1	1	2	2	0	1	1	0	0	2	2	0	2	1	1	1	1	1	2	1	0	0	2	0	1	0	0	1	1	0	2	0
57	0	0	2	0	1	2	1	0	1	1	0	1	1	1	2	1	0	0	1	1	2	0	1	1	0	0	1	1	1	2	0	2	2	0	0	1	1	0	1	1	0	0	0	0	0	1	0	2	0
58	1	2	1	1	0	1	0	0	2	1	0	0	1	0	0	0	0	0	2	1	2	1	1	1	1	0	1	1	0	1	0	0	2	1	0	2	1	0	0	1	0	0	0	0	0	1	0	1	0
59	1	1	1	0	0	0	0	0	1	1	1	1	2	2	2	0	0	1	1	0	1	0	2	2	0	0	1	1	1	1	0	1	1	0	0	2	2	0	0	1	0	0	0	0	0	0	0	2	0
60	1	2	0	0	0	0	0	0	2	1	0	0	0	0	0	0	0	1	1	1	1	0	2	1	1	1	1	1	1	2	0	1	1	2	1	2	1	0	1	1	0	0	1	0	0	0	0	2	0
61	0	2	1	0	0	0	1	0	2	2	0	0	1	1	1	0	0	1	1	1	1	0	2	2	0	1	2	2	1	1	1	0	1	1	0	1	1	0	0	2	0	0	1	0	1	0	0	0	0
62	1	1	1	0	0	1	1	0	1	0	1	0	1	1	1	0	0	0	2	2	2	0	2	2	0	2	1	2	1	1	1	0	1	1	0	2	1	0	0	1	0	0	0	0	0	0	0	2	0
63	1	0	2	0	0	2	2	0	1	1	1	0	0	0	0	0	0	1	1	1	1	0	2	2	0	2	1	2	0	2	1	2	2	0	0	0	2	0	0	2	0	1	0	0	0	0	0	1	1
64	0	2	0	0	0	0	1	0	1	1	0	0	0	0	0	0	0	0	2	2	2	0	2	2	1	2	2	2	2	2	1	1	1	0	0	2	1	0	0	2	0	1	0	1	2	0	0	1	1
65	1	0	2	0	1	2	1	0	2	1	0	0	0	0	0	0	0	2	0	0	0	0	2	2	0	2	1	2	0	2	1	0	0	1	2	2	1	0	0	0	0	0	0	0	1	0	0	1	0
66	0	2	0	0	0	0	1	0	1	1	0	0	2	1	1	1	0	0	2	2	2	1	1	2	0	1	2	2	0	2	1	1	1	0	1	2	1	0	0	1	0	0	0	0	0	1	0	1	0
67	1	2	0	0	0	0	1	0	2	2	0	0	1	0	0	0	0	0	2	2	2	0	2	2	0	1	1	1	0	1	0	0	1	1	0	2	1	1	0	0	0	0	0	0	0	0	0	2	0
68	1	2	0	0	0	1	0	0	2	1	0	0	1	0	0	0	0	0	2	2	2	0	2	2	1	1	1	2	0	1	1	1	1	0	0	2	1	0	0	1	0	0	1	0	1	1	0	1	0
69	1	0	2	0	1	1	1	0	1	1	0	0	1	0	0	0	0	0	2	1	2	0	2	2	0	0	2	2	1	2	0	1	1	0	0	2	1	0	0	0	0	1	0	0	1	1	0	1	1
70	0	2	0	0	0	1	1	0	2	2	0	1	2	1	1	1	0	2	0	1	2	0	2	2	0	0	1	2	1	2	1	2	2	0	0	1	2	0	0	0	1	0	0	0	0	0	0	0	2
71	1	2	1	0	0	0	1	0	1	1	1	0	0	0	1	1	0	1	1	2	2	0	2	2	0	1	1	1	1	2	0	1	1	0	0	2	1	1	0	1	0	0	0	1	1	0	0	0	1
72	0	2	1	0	0	1	1	0	1	0	2	1	2	1	1	0	0	0	2	0	2	0	2	2	0	2	1	1	1	2	0	0	1	1	0	2	1	0	0	1	0	0	0	0	0	0	0	2	0
73	0	2	1	0	0	1	2	0	1	0	1	0	1	0	0	0	0	2	0	0	0	0	2	2	0	2	0	1	0	1	0	1	1	1	1	2	1	0	0	0	0	0	0	0	0	0	0	0	0
74	1	2	1	0	0	1	2	1	1	1	1	0	0	0	0	0	0	1	1	1	1	1	2	2	0	1	2	2	0	2	1	2	2	0	1	1	2	0	0	2	0	1	0	0	1	0	0	2	0
75	1	2	1	0	0	1	1	0	2	1	1	0	0	0	0	0	0	1	1	1	2	0	1	1	0	2	2	2	0	1	0	1	1	0	0	1	2	0	0	2	0	1	0	0	1	0	0	1	1
76	0	1	1	0	0	1	0	0	2	2	0	0	0	0	0	0	0	0	2	2	2	0	2	2	0	1	0	1	2	2	1	1	1	0	0	1	1	0	0	1	0	0	0	0	0	0	0	1	1
77	0	2	1	0	0	1	2	0	0	0	1	1	1	1	1	0	1	2	0	0	1	2	2	2	0	0	1	1	1	2	1	2	2	0	1	2	2	0	0	0	0	0	0	0	0	0	0	1	0
78	0	0	2	0	1	2	2	0	1	1	1	0	0	0	0	0	0	0	2	2	2	0	1	1	1	0	1	2	1	2	1	2	2	0	0	2	1	0	0	1	0	0	0	0	0	1	0	1	0
79	1	0	2	0	0	1	1	0	1	0	1	0	1	0	0	0	0	2	0	1	1	0	2	2	1	2	2	2	0	2	1	1	2	2	0	1	1	0	1	1	1	0	1	0	1	0	0	2	0
80	1	2	0	0	0	0	1	0	0	0	1	1	1	1	1	0	0	1	1	1	1	0	2	2	0	1	2	2	0	1	0	1	1	1	1	2	1	0	1	0	0	0	0	1	0	0	0	1	0
81	0	1	1	0	0	1	0	0	2	2	0	1	1	1	1	0	0	0	2	1	2	1	1	2	0	1	0	2	2	1	0	0	2	1	1	2	1	1	0	1	0	1	0	0	0	0	0	2	0
82	1	2	1	0	0	1	1	0	2	2	0	1	1	1	2	0	0	1	2	2	2	1	2	2	0	1	2	2	0	2	1	2	2	1	1	2	2	0	0	1	1	0	1	0	1	0	0	0	0
83	0	1	2	0	0	1	2	0	0	0	2	0	0	0	0	0	0	0	2	2	2	0	2	2	0	0	1	2	1	1	0	2	2	0	0	1	1	0	0	2	0	1	0	0	0	0	0	0	0
84	1	0	2	0	1	1	0	0	2	2	0	0	1	0	0	0	0	2	0	0	0	1	1	1	1	1	2	2	0	2	1	2	2	0	0	1	1	0	1	1	0	0	0	0	0	0	0	1	0
85	0	0	2	0	1	1	0	0	2	2	0	1	0	0	0	0	0	0	1	1	2	1	1	1	1	0	2	2	0	1	1	0	1	1	0	1	1	1	0	1	0	0	0	1	0	0	0	2	0
86	0	2	0	0	0	1	2	0	0	0	0	0	1	0	0	0	0	0	2	1	2	1	1	1	1	1	2	2	0	2	1	1	1	1	1	2	2	0	0	2	0	0	0	0	0	0	0	2	0
87	1	1	1	0	0	1	1	0	1	1	0	1	1	1	2	0	1	1	2	2	2	1	2	2	0	0	1	1	2	2	1	1	1	0	0	2	2	0	0	0	1	0	1	0	0	1	0	1	1
88	0	0	2	0	1	1	0	0	2	0	1	0	0	0	0	0	0	1	1	1	2	0	2	2	1	2	1	1	1	2	0	1	1	0	0	1	1	0	0	1	0	0	0	0	0	0	0	1	0
89	0	0	2	0	2	2	1	0	1	0	1	0	1	0	0	0	0	0	2	2	2	0	0	1	0	0	0	1	2	2	1	1	1	1	1	2	1	0	0	0	0	0	0	0	0	0	0	0	0
90	0	1	1	0	0	1	1	0	1	1	0	1	1	1	1	0	0	1	1	1	1	0	1	1	1	1	2	2	0	2	0	1	2	0	0	1	2	0	0	1	0	0	0	1	1	0	0	0	0
91	1	0	2	0	1	2	2	1	1	1	1	1	2	1	1	0	0	0	2	2	2	2	0	1	1	1	2	2	1	2	1	2	2	0	0	1	2	0	0	1	0	0	0	0	2	1	0	2	0
92	0	1	1	0	0	0	2	0	1	1	0	0	0	0	0	0	1	2	1	1	1	0	2	2	0	2	1	1	1	1	0	1	1	1	1	2	2	0	0	1	0	0	0	2	0	0	0	0	1
93	1	1	1	0	1	2	1	1	2	2	0	0	0	0	0	0	1	1	2	2	2	1	2	2	1	0	0	0	1	1	0	1	1	0	1	2	1	0	0	1	0	0	0	1	0	1	0	1	0
94	0	0	2	0	0	1	2	1	1	1	0	1	1	1	1	0	0	0	2	2	2	0	2	2	2	1	2	2	0	2	1	1	1	1	2	2	0	0	0	0	0	0	1	0	1	2	0	1	1
95	0	2	1	0	0	0	2	0	1	1	0	0	0	0	0	0	0	1	1	1	1	0	2	2	0	1	2	2	0	2	1	2	2	0	0	1	2	0	0	1	1	0	0	0	1	1	0	0	0
96	1	2	1	0	0	1	1	0	1	0	2	0	2	2	2	0	0	0	1	2	2	2	1	1	1	1	2	2	0	2	0	2	2	2	0	1	2	0	0	1	0	0	0	0	1	0	0	1	0
97	1	1	1	0	0	1	2	0	0	0	1	0	0	0	0	0	0	1	1	1	1	0	2	2	0	2	2	2	1	2	1	1	1	2	1	2	1	0	0	1	0	0	1	0	1	0	1	1	0
98	0	1	2	0	1	2	1	0	1	0	1	0	1	1	1	1	0	0	2	2	2	1	1	2	0	0	2	2	0	2	0	1	2	2	0	1	2	0	0	2	0	0	0	0	0	1	0	1	1
99	1	1	1	0	0	1	1	0	2	1	1	0	1	0	0	0	0	1	1	1	2	0	0	2	0	1	2	2	2	2	0	1	1	2	1	2	2	0	0	1	0	0	0	0	0	0	0	2	0
100	1	2	1	0	0	1	1	0	1	1	0	0	1	0	0	1	0	0	1	2	2	0	2	2	0	1	1	2	1	2	1	2	2	0	0	0	1	0	0	2	0	0	0	1	0	1	0	1	0
101	1	0	2	0	0	1	1	0	1	1	0	0	0	0	0	0	0	1	1	1	1	0	2	2	1	2	2	2	1	2	0	1	1	1	1	1	1	1	0	2	0	0	1	0	1	1	0	2	0
102	1	0	2	0	0	1	0	0	2	2	0	0	0	0	0	0	0	1	1	1	1	0	2	2	2	1	0	2	1	2	1	1	2	0	0	2	1	0	0	0	0	0	0	1	0	0	0	1	1
103	0	2	0	0	0	0	2	0	0	0	0	0	0	0	0	0	0	1	1	0	1	1	2	2	1	1	2	2	1	1	0	0	1	1	1	2	1	1	0	1	0	0	1	0	1	2	0	2	0
104	1	2	0	0	0	0	2	0	1	0	1	0	1	0	0	0	0	0	1	2	2	1	2	2	0	0	2	2	1	2	2	1	2	0	0	2	2	0	0	0	0	1	0	0	0	1	0	1	0
105	0	1	1	0	1	2	1	1	2	2	0	0	0	0	1	1	0	0	2	2	2	0	2	2	1	0	1	1	0	1	0	2	1	0	1	2	2	0	0	0	0	0	1	0	1	1	0	0	1
106	1	1	1	0	0	0	1	0	1	1	1	1	2	1	1	0	0	0	1	1	1	0	2	2	0	1	2	2	0	2	0	2	2	0	0	1	1	0	0	1	0	0	0	1	1	1	1	1	0
107	1	0	2	0	0	2	1	0	2	1	0	0	0	0	0	0	0	0	1	1	1	0	2	2	0	1	1	1	1	2	1	1	2	0	0	1	1	1	0	1	0	0	0	0	1	1	0	1	1
108	1	1	1	0	1	1	1	0	1	1	1	0	0	0	0	0	0	0	1	1	1	0	2	2	0	0	2	2	0	2	0	1	2	1	0	1	1	0	1	1	0	0	1	0	2	0	0	1	1
109	0	0	2	0	0	1	2	0	1	1	0	1	2	2	2	1	0	0	2	2	2	0	0	0	0	0	1	1	1	2	0	1	1	0	0	2	1	1	0	1	0	0	0	1	0	0	0	2	0
110	0	2	1	0	0	0	0	0	2	2	0	1	1	0	0	0	0	0	1	2	2	0	2	2	1	1	2	2	1	2	2	0	1	0	0	2	1	1	0	0	0	0	0	0	0	1	0	1	1
111	0	2	0	0	0	1	0	0	2	1	1	2	2	1	1	1	0	1	1	1	1	0	1	1	0	1	1	1	0	1	1	0	0	1	0	1	1	0	0	1	0	0	1	0	1	1	0	0	1
112	0	1	1	0	0	0	0	0	2	2	0	0	0	0	0	0	0	2	1	1	2	0	2	2	0	0	1	2	0	2	1	2	2	2	0	1	2	0	0	0	0	1	0	0	1	1	0	1	0
113	1	1	1	0	1	1	1	0	1	0	1	1	2	2	2	1	0	1	1	1	2	1	2	2	0	1	1	1	0	2	0	1	1	0	0	1	1	1	0	1	0	0	0	0	1	1	0	2	0
114	0	1	1	0	0	1	1	1	1	1	0	0	0	0	0	0	0	0	2	2	2	0	2	2	0	1	2	2	0	2	0	1	1	1	1	1	2	0	0	1	0	0	0	1	0	0	0	1	0
115	1	2	0	0	0	0	1	1	2	2	0	0	1	0	0	0	0	1	1	1	1	0	2	2	1	2	2	2	0	2	0	1	1	0	0	1	1	0	0	0	0	1	1	0	1	1	0	1	1
116	1	2	1	0	0	0	1	0	1	1	0	0	0	0	0	0	1	0	2	1	2	0	1	2	1	0	1	1	1	2	0	0	0	0	0	2	1	0	0	0	0	0	1	0	0	0	0	1	0
117	1	0	2	0	1	1	1	0	1	1	0	0	0	0	0	0	0	1	1	1	1	0	2	2	0	2	1	1	1	2	0	1	1	0	1	2	0	1	0	0	0	0	0	0	0	0	0	1	0
118	0	1	2	0	1	2	1	0	1	1	1	2	2	2	2	0	0	1	1	1	2	0	2	2	0	1	1	2	1	1	0	0	0	0	0	1	0	0	1	0	0	0	0	0	0	2	0	2	0
119	1	0	2	0	1	2	2	1	1	1	0	1	1	1	1	0	0	2	0	0	0	1	2	2	0	0	2	2	0	2	2	1	1	0	0	1	2	0	0	2	0	0	1	0	1	0	0	2	0
120	0	2	1	0	0	1	2	0	0	0	1	0	0	0	0	0	0	0	2	2	2	0	2	2	0	2	2	2	1	1	1	2	2	0	0	0	2	0	0	1	0	0	0	0	1	0	0	2	0
121	1	1	1	0	0	1	1	1	2	2	0	0	0	0	0	0	0	2	0	0	0	1	2	2	0	1	2	2	0	2	0	0	0	0	0	2	2	0	0	1	0	0	1	0	1	0	0	2	0
122	1	2	1	0	0	0	2	1	1	1	0	1	1	1	1	0	0	0	2	2	2	1	1	1	1	1	0	1	1	2	0	1	1	0	0	1	1	0	0	2	0	0	0	0	2	1	0	0	0
123	0	0	2	0	0	1	1	1	2	2	0	1	1	1	1	0	0	2	0	0	1	0	2	2	0	2	1	1	1	2	1	2	2	1	1	2	2	0	0	1	0	0	0	0	0	0	0	0	0
124	0	1	1	0	1	1	1	0	1	0	1	1	1	1	2	0	0	0	2	2	2	1	2	2	0	2	2	1	1	2	0	1	1	2	1	1	2	0	0	2	0	0	0	0	0	0	0	0	0
125	0	1	1	0	0	1	1	0	1	1	1	1	1	1	1	0	0	1	1	1	1	1	2	2	0	0	2	2	0	1	0	1	1	2	1	2	1	0	0	1	0	0	0	1	1	1	0	2	0
126	0	0	2	0	1	1	2	0	0	0	1	0	0	0	0	0	0	0	2	2	2	0	2	2	0	0	1	2	1	2	1	1	2	0	0	1	2	0	0	1	0	0	0	0	1	0	0	2	0
127	1	0	2	0	0	2	2	0	0	0	0	0	0	0	0	0	0	0	2	2	2	1	2	2	0	1	2	2	0	2	1	1	1	0	0	1	1	0	1	1	1	0	1	1	1	2	0	0	1
128	0	2	0	0	0	1	1	1	2	2	0	0	0	0	0	0	0	1	1	1	1	0	2	1	1	1	0	1	2	1	0	0	0	0	0	2	1	0	0	2	0	0	1	0	1	1	0	0	1
129	1	1	2	0	0	1	1	1	2	1	0	0	1	0	0	0	0	2	0	0	0	1	0	1	0	0	2	2	0	2	1	1	1	0	0	1	1	0	0	0	1	0	0	0	0	0	0	1	0
130	0	1	1	0	0	0	1	0	2	1	0	0	0	0	0	0	0	0	2	2	2	1	2	2	0	1	1	1	0	1	0	2	2	0	0	1	2	0	0	1	1	0	2	0	1	1	0	2	0
131	0	1	1	0	1	1	1	0	1	1	0	0	0	0	0	0	0	0	2	2	2	0	2	2	0	1	1	1	1	2	1	2	2	0	0	1	1	1	1	1	1	0	0	0	1	1	0	1	0
132	0	1	1	0	1	1	1	1	2	1	0	0	0	0	0	0	0	2	0	0	1	0	2	2	0	0	1	2	1	1	0	0	1	0	0	2	2	0	0	1	1	0	1	0	1	1	0	2	0
133	1	1	1	0	0	1	1	0	2	0	1	1	1	1	1	0	0	2	0	1	1	0	1	1	1	0	2	2	0	2	0	1	1	0	0	2	0	0	0	1	1	0	0	0	0	0	0	1	0
134	1	0	1	0	0	1	0	0	2	1	0	0	0	0	1	1	0	0	2	2	2	0	2	2	0	1	2	2	0	1	0	0	1	1	0	1	1	0	0	1	0	0	1	0	1	1	0	1	0
135	1	2	1	0	0	2	0	0	2	2	0	0	2	0	0	0	0	1	1	1	1	1	2	2	0	1	2	2	1	2	0	1	1	0	1	2	1	0	0	2	0	1	1	0	0	0	0	2	0
136	0	1	1	0	0	1	2	0	0	0	1	1	1	1	1	0	0	1	1	1	1	0	2	2	0	2	1	1	2	2	0	1	2	0	0	1	1	0	0	1	0	0	0	0	0	0	0	1	0
137	0	1	1	0	1	2	2	0	0	0	1	0	1	0	0	0	0	2	0	1	2	0	2	2	0	2	1	1	0	1	0	1	2	2	1	1	1	0	0	2	0	0	0	1	0	0	0	1	0
138	0	1	1	0	0	1	1	1	2	2	0	1	1	1	1	0	0	1	1	2	2	0	2	2	1	0	1	2	2	1	1	2	2	0	0	1	2	0	0	1	0	0	0	1	1	1	0	0	1
139	1	1	1	0	0	0	0	0	2	1	1	1	1	1	1	0	0	1	0	0	2	0	1	1	1	1	1	2	1	2	1	2	2	0	1	1	2	0	0	2	0	0	1	0	1	1	0	2	0
140	1	1	1	0	1	2	1	0	1	1	1	0	2	1	1	1	1	1	1	2	2	1	2	2	0	0	1	1	0	1	1	1	1	0	0	1	1	0	0	1	0	1	0	0	1	0	0	2	0
141	0	0	1	0	0	1	2	0	1	1	0	0	1	0	0	0	0	1	1	1	1	0	2	2	1	2	1	1	0	1	1	2	2	0	0	0	1	0	0	1	1	0	1	0	1	2	0	0	0
142	1	2	1	0	0	1	0	0	1	1	1	0	1	0	0	0	0	0	2	2	2	0	2	2	1	0	1	2	1	1	0	1	2	2	2	2	2	0	0	1	0	0	0	0	0	0	0	1	0
143	1	2	0	0	1	1	2	1	1	1	0	0	1	0	0	0	0	0	2	2	2	1	2	2	0	2	0	1	1	2	0	1	2	2	0	1	1	0	0	1	0	1	0	0	1	0	0	1	1
144	1	2	1	0	0	0	1	0	1	1	0	1	1	1	1	0	0	1	1	1	1	1	0	1	0	0	1	2	2	1	0	0	0	0	0	2	1	1	0	1	0	0	0	0	0	1	0	2	0
145	0	2	1	0	0	0	2	0	0	0	2	0	0	0	0	0	0	2	0	1	2	2	0	1	1	1	2	2	0	2	0	2	2	2	0	2	1	1	0	0	0	0	1	0	1	0	1	1	0
146	0	1	2	0	0	1	1	0	1	0	1	0	0	0	0	0	0	2	0	0	0	2	2	2	0	0	0	1	2	1	0	1	1	0	0	0	1	0	1	1	0	0	0	0	1	0	0	0	1
147	1	0	2	0	0	1	2	0	0	0	0	0	1	0	1	1	0	0	2	1	2	1	2	2	0	1	0	1	0	1	0	1	2	1	1	1	1	0	0	2	0	0	1	0	1	1	0	1	1
148	0	0	2	0	0	1	1	0	1	1	0	0	2	0	0	0	0	1	1	1	1	1	2	2	1	0	1	2	1	2	0	2	2	0	0	1	1	1	0	1	0	1	0	0	1	1	0	2	0
149	0	2	1	0	0	1	2	0	0	0	1	0	1	0	0	0	0	1	1	1	2	0	2	2	1	2	1	1	2	2	1	2	2	1	0	1	0	0	0	1	0	0	0	0	1	1	0	0	0
150	0	0	2	0	0	1	0	0	2	1	1	0	1	0	1	1	0	0	1	2	2	0	2	2	0	1	2	2	0	2	0	2	2	0	0	1	2	0	0	1	0	0	0	0	0	0	0	1	1
151	1	0	2	0	0	2	2	1	1	1	0	1	0	0	0	0	0	2	0	1	1	1	0	0	1	1	1	1	2	2	1	0	0	0	0	2	2	0	0	2	0	0	0	0	0	2	0	1	0
152	0	1	1	0	0	1	2	1	1	1	0	0	0	0	0	0	0	0	2	2	2	0	2	2	1	1	2	2	0	2	1	1	1	0	0	2	2	0	0	1	0	0	0	1	0	0	0	1	0
153	1	2	0	0	0	1	1	0	1	1	1	1	1	1	1	0	0	0	2	2	1	0	2	2	1	0	2	2	1	2	2	2	2	0	0	1	1	0	0	1	0	0	2	0	1	1	0	2	0
154	1	1	1	0	0	1	1	0	1	1	0	0	1	0	0	1	0	0	2	2	1	0	2	2	0	2	1	2	1	1	1	1	1	1	1	2	1	0	0	2	1	0	0	0	0	0	0	1	1
155	1	1	1	0	0	1	1	0	1	0	1	0	1	0	0	0	0	1	1	0	0	0	2	2	0	0	2	2	0	2	1	2	2	0	0	1	1	0	0	1	0	0	0	0	1	0	0	2	0
156	1	0	2	0	1	2	1	1	2	2	0	1	1	1	1	0	1	1	1	2	2	1	1	1	1	1	1	2	0	2	1	2	2	1	0	2	1	1	1	1	1	0	1	0	1	0	0	0	1
157	0	1	2	0	0	0	1	0	1	1	0	0	2	2	2	0	0	1	1	1	2	1	0	0	1	0	0	2	1	2	1	0	0	0	0	2	1	1	0	1	0	1	0	0	1	1	0	1	0
158	0	1	1	0	0	1	1	0	1	1	0	0	0	0	1	1	0	0	2	2	1	1	2	2	0	0	2	2	1	2	0	2	2	0	0	0	1	0	0	1	0	0	0	0	1	1	0	1	1
159	0	0	2	0	0	1	1	0	2	2	0	0	1	0	1	1	0	0	1	2	2	1	0	1	1	1	2	2	1	2	1	2	2	1	1	2	1	0	0	0	1	0	2	0	1	1	0	0	1
160	1	1	1	0	0	2	0	0	2	2	0	2	2	2	2	0	0	0	1	1	1	0	1	2	0	1	2	2	0	2	1	2	2	0	0	1	2	0	0	0	1	0	0	0	0	0	0	2	0
161	0	2	0	0	0	0	1	0	1	1	1	0	0	0	0	0	0	0	1	1	1	1	2	2	0	1	1	2	1	2	0	2	2	0	0	0	1	0	0	2	0	0	1	1	1	2	1	1	0
162	1	1	1	0	0	2	1	0	2	1	1	0	2	1	1	1	0	0	1	1	2	0	1	1	0	1	1	2	1	1	0	1	1	0	0	1	1	0	0	1	0	0	1	0	1	1	0	0	0
163	1	2	0	0	0	0	2	1	1	1	1	0	2	1	2	1	0	2	0	0	1	0	2	1	1	1	2	2	1	2	1	1	2	0	0	1	1	1	0	1	0	2	0	0	0	2	0	2	0
164	0	1	2	0	0	2	2	0	1	1	0	0	0	0	0	0	1	0	2	1	2	1	0	1	1	1	1	2	2	1	0	1	1	0	0	2	1	0	0	0	0	0	0	0	0	0	0	1	1
165	1	0	2	0	0	1	1	0	2	1	1	2	2	1	1	1	0	1	1	1	2	0	2	2	0	1	0	1	1	0	0	1	1	0	0	2	1	1	0	0	0	0	1	0	1	0	0	0	1
166	0	1	1	0	0	1	2	0	0	0	0	1	0	0	0	0	0	1	1	1	2	1	1	1	1	1	2	2	0	2	0	1	1	0	0	1	1	1	0	0	0	0	0	0	0	0	0	1	1
167	1	1	1	0	0	1	0	0	2	2	0	1	1	1	1	0	0	2	0	0	2	0	2	2	0	1	0	1	1	2	0	0	1	1	1	2	1	0	0	1	0	0	0	0	0	0	0	0	0
168	1	1	0	0	0	1	1	0	1	1	0	0	1	0	0	0	0	1	1	1	2	0	2	2	0	2	1	1	1	2	0	0	0	0	0	2	1	1	0	1	0	0	0	0	0	0	0	2	0
169	1	1	1	0	0	1	1	0	1	1	0	0	1	1	1	0	0	2	0	0	0	0	2	2	0	2	2	2	0	2	0	0	0	0	0	1	1	0	0	2	1	0	0	0	1	0	0	2	0
170	1	0	2	0	0	1	2	0	0	0	2	0	1	0	0	1	0	1	1	1	0	0	2	2	1	2	0	2	2	2	1	1	2	0	0	1	2	0	0	1	0	0	0	0	0	0	0	2	0
171	0	2	1	0	0	1	0	0	2	2	0	0	0	0	0	0	0	1	1	1	1	0	2	2	0	0	1	2	0	1	1	1	2	0	0	2	1	1	0	1	0	0	0	0	0	0	0	2	0
172	1	1	1	0	0	1	2	0	0	0	2	1	1	1	1	0	0	1	1	1	1	1	1	1	1	0	2	2	1	2	2	1	1	0	0	2	1	0	0	1	0	0	0	1	0	0	0	2	0
173	1	0	2	0	0	1	1	0	1	1	0	0	1	1	1	0	0	2	0	0	0	0	2	2	0	2	0	0	1	2	0	1	1	0	0	2	1	1	1	1	1	0	0	0	0	0	0	2	0
174	0	2	0	0	0	0	1	0	2	2	0	1	2	1	1	0	0	0	2	2	2	1	1	1	1	0	2	2	0	1	0	1	1	1	2	2	1	0	0	1	0	1	0	0	0	2	0	1	1
175	0	2	1	0	0	0	2	1	1	1	0	0	0	0	0	0	0	0	2	2	2	0	2	2	0	2	2	2	1	2	2	1	2	1	1	1	0	0	1	1	1	0	0	0	0	0	0	2	0
176	0	0	2	0	1	2	2	1	1	1	0	1	1	1	1	0	0	1	1	1	1	1	2	2	0	1	1	1	1	1	0	1	1	1	0	0	1	0	1	1	0	1	0	0	0	0	0	0	0
177	1	1	1	0	1	1	0	0	2	2	0	0	1	0	0	0	0	2	0	0	0	1	2	2	0	1	1	2	1	2	0	0	0	0	0	2	1	0	1	1	1	0	1	0	1	0	0	2	0
178	1	2	1	0	0	1	2	0	1	1	0	1	1	1	1	0	0	1	1	1	2	0	2	2	1	1	2	2	1	2	1	1	1	1	1	2	1	0	0	1	0	0	0	0	0	0	0	1	1
179	1	2	0	0	0	0	1	1	2	2	0	0	0	0	0	0	0	0	2	2	2	0	1	1	0	1	1	1	1	2	0	1	1	0	0	1	1	0	0	2	1	1	1	0	0	0	0	1	0
180	1	1	1	0	0	1	1	0	1	1	1	1	1	1	1	0	0	0	2	1	2	0	2	2	0	1	2	2	1	2	1	1	1	0	0	1	2	0	0	2	0	0	0	0	1	0	0	2	0
181	0	1	1	0	0	0	1	1	2	1	0	0	1	1	1	0	0	0	1	1	2	0	2	2	0	2	1	2	1	1	0	0	1	0	0	2	2	0	0	1	0	0	0	0	0	0	0	0	0
182	1	2	0	0	1	1	1	0	1	1	0	1	1	1	1	0	0	2	0	0	1	0	2	2	0	2	2	2	0	2	0	0	0	0	0	1	1	0	0	0	0	2	0	0	0	2	0	1	1
183	1	1	1	0	1	2	1	0	1	1	0	0	0	0	0	0	0	2	1	1	2	0	2	2	0	1	1	1	1	2	1	1	1	0	0	1	2	0	0	0	0	1	0	0	1	1	0	2	0
184	1	1	1	0	0	1	2	0	0	0	1	0	0	0	0	0	0	0	2	1	2	0	1	1	1	1	2	2	0	2	1	1	2	0	0	2	0	0	0	0	0	0	0	0	0	0	0	2	0
185	1	1	2	0	0	2	1	0	1	1	1	1	1	1	1	0	0	0	2	2	2	0	2	2	0	1	1	1	2	2	1	1	0	0	1	2	2	0	0	1	0	0	1	0	1	1	0	1	1
186	0	2	1	0	0	1	1	0	2	1	0	0	0	0	1	1	0	0	2	2	2	0	1	1	0	1	2	2	1	1	0	1	1	0	0	1	1	1	0	1	0	0	1	0	0	0	0	1	0
187	1	0	2	0	0	1	2	0	1	1	1	0	2	2	2	0	0	0	2	2	1	0	2	2	0	1	1	1	0	1	1	1	2	0	0	2	1	0	1	1	0	1	0	0	0	0	0	0	1
188	0	1	1	0	0	1	0	0	2	1	0	0	0	0	0	0	0	0	1	1	1	0	2	2	1	1	0	0	1	2	0	1	1	1	1	1	2	0	0	1	0	0	0	0	0	0	0	1	0
189	0	1	1	0	0	0	2	1	1	1	1	0	0	0	0	0	0	1	1	1	1	0	2	2	1	0	2	2	0	1	1	0	0	0	0	1	1	1	1	2	2	0	1	0	0	0	0	2	0
190	0	1	2	0	0	2	1	0	1	0	0	1	1	1	1	0	0	1	1	1	1	0	2	2	0	1	1	1	0	2	0	1	2	2	1	2	1	0	1	1	1	0	1	0	1	2	0	1	1
191	1	2	0	0	0	1	2	1	1	1	1	0	1	0	0	0	0	0	1	2	2	0	1	1	1	0	1	1	1	2	0	2	2	0	0	1	1	0	0	0	0	0	0	0	0	1	0	2	0
192	0	1	2	0	0	2	1	1	2	1	0	1	0	0	0	0	0	0	2	2	2	2	1	1	1	1	0	2	2	0	0	2	2	0	0	1	2	1	0	1	0	0	1	0	1	0	0	1	0
193	1	2	0	0	1	1	2	0	0	0	2	0	1	1	1	0	0	1	1	1	1	0	1	1	2	2	2	2	0	2	0	1	1	0	0	1	1	1	0	0	0	0	0	0	0	0	0	2	0
194	1	1	0	0	0	1	2	0	1	1	1	1	2	1	1	1	0	1	2	2	2	1	1	2	0	0	1	1	1	2	0	2	2	0	0	0	0	1	0	0	0	1	0	0	1	1	0	2	0
195	0	0	2	0	0	1	2	0	0	0	1	1	1	1	1	0	0	1	1	1	1	1	2	2	0	0	2	2	0	1	0	1	2	2	0	1	0	1	0	1	0	0	0	0	0	0	0	1	0
196	0	2	0	0	0	0	1	0	1	0	0	1	2	1	1	0	0	1	1	1	1	0	2	2	1	1	1	1	1	2	0	2	2	0	0	0	1	0	0	2	0	0	1	0	1	0	0	1	0
197	1	1	2	0	0	2	0	0	2	2	0	1	1	1	1	0	0	1	1	1	2	2	1	1	1	1	0	1	0	0	1	1	1	1	0	1	2	0	0	2	0	0	0	0	0	0	0	1	0
198	0	2	1	0	0	1	2	0	0	0	0	0	0	0	0	0	0	2	0	0	1	0	2	2	0	0	1	1	0	2	0	0	0	0	0	1	1	0	0	1	0	1	0	1	1	0	0	2	0
199	1	0	2	0	1	1	2	1	1	1	0	0	1	1	1	0	0	1	1	1	2	0	2	2	0	0	2	2	0	2	1	0	1	2	1	1	2	0	0	1	0	0	0	0	2	0	0	1	0
200	1	1	0	0	0	1	0	0	2	2	0	0	1	0	0	0	0	1	1	1	1	0	2	2	0	1	0	2	1	2	1	2	2	0	0	1	1	0	0	0	0	0	0	0	1	1	0	2	0
201	1	2	0	0	0	0	0	0	2	2	0	0	1	1	1	1	0	1	1	1	2	0	2	2	1	0	2	2	1	1	0	2	2	1	0	2	2	0	0	2	0	0	0	0	2	0	0	1	0
202	0	1	1	0	1	1	1	0	1	0	0	1	2	1	1	0	0	0	1	1	1	0	2	2	0	0	2	2	0	1	0	0	0	1	1	2	2	0	0	1	0	0	1	0	1	0	0	2	0
203	1	1	2	0	0	1	1	1	2	2	0	0	0	0	0	0	0	0	2	2	2	0	2	2	0	1	1	2	2	2	1	0	1	1	1	2	2	0	0	2	1	0	1	0	1	0	0	0	2
204	0	1	2	0	0	2	1	0	2	0	1	1	2	1	1	0	0	2	0	0	0	0	2	2	0	1	2	2	0	2	0	1	2	0	0	2	1	0	0	2	1	0	0	1	0	1	0	2	0
205	0	2	0	0	0	0	2	0	1	0	0	0	0	0	0	0	0	1	1	1	1	1	2	2	1	0	2	2	0	1	0	1	0	0	0	1	2	0	0	2	0	0	0	0	2	1	0	2	0
206	1	0	2	0	1	1	2	0	0	0	0	0	0	0	0	0	0	2	0	1	2	0	1	1	1	1	0	1	1	0	0	0	0	0	0	2	1	1	1	0	0	1	0	0	1	0	0	1	0
207	1	2	1	0	0	2	0	0	2	2	0	0	0	0	0	0	0	1	0	0	0	0	0	0	0	0	0	1	0	1	0	1	1	0	0	1	1	0	0	0	0	0	0	0	0	1	0	1	0
208	1	1	2	0	1	1	1	0	1	0	1	0	0	0	0	0	0	1	1	1	2	1	2	2	0	1	1	2	1	1	1	0	2	0	0	2	2	0	0	2	0	0	0	0	0	0	0	2	0
209	1	0	1	0	0	1	1	0	1	0	0	1	1	1	1	0	1	1	1	2	2	0	2	2	0	1	1	1	1	2	1	2	2	0	0	2	2	0	0	2	0	0	0	0	1	1	0	2	0
210	0	2	1	0	0	0	0	0	2	2	0	1	1	1	2	0	0	0	2	2	2	0	1	1	1	2	2	2	0	2	0	0	1	0	0	2	1	0	0	1	1	0	0	1	1	1	0	1	0
211	1	1	1	0	1	2	0	0	2	0	1	0	0	0	1	1	0	0	2	2	2	1	0	1	0	0	1	1	2	2	0	1	1	1	0	1	2	0	0	1	0	0	0	1	0	0	0	2	0
212	1	0	2	0	1	2	1	1	2	2	0	1	1	0	0	0	0	1	1	1	1	0	2	2	0	2	2	2	0	2	0	2	2	0	0	0	2	0	0	2	0	0	0	0	0	0	0	2	0
213	0	2	1	0	0	0	2	0	2	1	1	0	0	0	0	0	0	0	2	2	2	0	2	2	0	1	2	2	0	1	1	1	1	2	1	1	1	0	0	1	0	1	0	0	1	1	0	0	1
214	1	1	1	0	0	0	2	0	0	0	0	0	0	0	0	0	1	2	1	1	1	0	2	2	0	0	1	1	1	2	1	1	2	0	0	2	1	0	0	2	0	0	1	0	1	0	0	2	0
215	0	2	1	1	0	1	1	1	2	2	0	1	1	1	1	0	0	0	2	1	2	0	2	2	0	1	1	0	2	2	0	1	1	0	1	2	0	0	0	0	0	2	0	0	1	0	0	1	0
216	1	2	0	0	0	1	1	1	2	1	0	1	0	0	0	0	0	0	1	2	2	0	2	2	1	1	0	2	1	2	1	0	1	0	0	2	1	1	0	1	0	0	0	0	2	0	0	1	0
217	1	1	1	0	0	0	2	1	1	1	0	0	1	1	1	1	0	1	1	1	1	1	2	2	0	1	2	2	0	2	1	1	1	0	1	1	1	0	0	1	0	1	0	0	0	1	0	2	0
218	0	1	1	0	0	1	1	0	0	0	1	1	2	1	1	0	0	2	0	0	1	1	2	2	0	0	1	1	1	2	0	2	2	1	0	1	2	0	0	1	0	0	0	0	0	1	0	1	0
219	1	0	2	0	2	2	2	0	1	0	1	0	0	0	0	0	1	2	0	0	1	0	2	2	0	1	1	1	2	2	1	0	2	1	1	2	2	0	0	2	0	0	1	0	1	1	1	0	1
220	1	0	2	0	1	1	1	1	2	2	0	0	0	0	0	0	0	0	2	2	1	0	0	2	0	1	0	2	2	0	0	1	1	1	1	1	1	1	0	1	0	0	0	0	0	0	0	1	0
221	0	2	0	0	0	0	1	0	1	1	0	1	2	2	2	1	0	1	2	1	2	1	2	2	0	0	2	2	0	2	2	0	0	0	0	1	1	0	0	2	1	1	0	0	0	0	0	2	0
222	0	1	1	0	0	1	2	1	1	1	0	0	0	0	0	0	0	1	1	0	1	0	2	2	2	1	1	2	0	1	1	1	2	2	2	2	2	0	0	1	0	1	0	0	0	0	0	1	0
223	0	1	2	0	0	2	1	0	1	1	1	1	1	1	1	0	0	1	1	1	2	1	1	1	1	1	2	2	0	2	0	2	2	1	0	2	1	1	0	1	0	0	0	0	0	0	0	2	0
224	0	2	0	0	0	1	2	0	1	1	1	0	0	0	0	0	0	0	2	2	2	2	0	1	1	1	1	2	1	0	0	1	2	1	1	1	0	1	0	0	0	0	0	0	0	1	0	1	1
225	1	0	1	0	0	1	1	0	1	1	1	1	1	1	1	0	0	0	1	1	1	1	2	2	0	1	1	2	0	1	0	1	1	0	0	2	1	0	0	2	0	0	1	0	1	1	0	2	0
226	1	1	1	0	0	1	0	0	1	1	0	0	0	0	0	0	0	0	1	1	1	1	0	0	1	0	1	1	2	2	0	0	0	0	0	2	1	1	0	0	0	0	0	0	0	0	0	0	0
227	0	1	1	0	0	1	1	0	1	0	1	1	1	1	1	0	0	0	2	2	2	0	2	2	0	1	1	2	1	2	1	1	2	2	1	1	2	0	0	1	0	1	0	0	0	2	0	0	0
228	0	1	2	0	0	2	2	0	1	0	1	0	0	0	0	0	1	2	0	0	1	0	2	2	0	0	0	1	1	2	0	1	1	1	1	1	2	0	0	1	0	1	0	0	0	0	0	2	0
229	1	1	2	0	0	2	2	1	1	1	0	1	2	2	2	0	0	0	2	2	2	0	2	2	0	1	1	0	2	2	0	2	2	0	0	1	2	0	0	2	0	0	0	0	0	0	0	1	0
230	0	2	1	0	0	0	1	0	2	2	0	0	0	0	0	0	0	0	2	1	2	0	1	2	0	1	0	2	1	1	0	1	2	0	0	2	0	1	0	0	0	0	0	0	0	0	0	1	1
231	0	0	2	0	0	1	1	0	2	0	0	0	0	0	0	0	0	1	1	1	1	1	2	2	0	1	1	2	1	0	0	1	1	0	0	1	2	0	0	2	0	0	0	0	0	1	0	0	1
232	0	1	1	0	0	1	2	0	1	0	2	0	0	0	0	0	0	1	1	1	1	0	2	2	0	2	1	2	0	2	1	1	1	0	0	2	2	0	0	1	0	1	0	1	2	0	0	0	2
233	1	2	0	0	0	0	1	0	1	1	1	0	2	1	1	0	0	0	1	2	2	0	2	2	0	1	2	2	0	2	0	0	0	0	0	2	1	0	0	0	0	0	0	0	0	0	0	2	0
234	1	0	2	0	1	1	2	0	1	0	2	1	2	2	2	0	0	1	1	1	2	1	2	2	0	0	2	2	0	2	0	1	2	2	0	1	2	0	0	2	0	0	1	0	1	1	0	2	0
235	0	1	1	0	0	2	1	0	0	0	1	0	0	0	0	0	0	0	2	2	2	1	2	2	0	2	1	2	1	0	0	2	2	0	0	1	1	0	0	2	1	0	0	0	0	0	0	1	0
236	1	2	1	0	0	1	2	1	1	1	1	0	0	0	0	0	0	1	0	0	0	0	1	1	0	2	1	2	1	2	1	1	2	0	0	2	1	0	0	2	0	0	0	0	0	0	0	0	0
237	1	2	0	0	0	0	0	0	2	1	0	1	1	1	1	0	0	0	2	2	1	1	2	2	0	0	1	2	0	1	1	1	1	1	2	2	1	0	0	1	0	0	0	0	0	1	0	1	0
238	0	0	2	0	0	1	2	1	1	1	1	0	0	0	0	0	0	0	2	2	2	1	0	1	0	0	1	2	1	1	1	2	2	0	0	1	1	0	0	0	0	0	0	1	0	1	0	1	0
239	1	2	1	0	0	0	2	0	1	1	0	0	1	0	0	0	0	1	1	1	2	0	1	1	1	1	2	2	0	2	1	0	0	0	0	2	1	1	0	1	0	0	0	0	2	0	0	2	0
240	1	1	2	0	0	2	1	1	2	2	0	0	0	0	0	0	0	1	1	1	2	1	1	1	1	1	2	2	0	2	0	2	2	0	0	1	2	0	0	0	0	0	0	0	0	0	0	1	1
241	0	2	0	0	0	0	1	1	1	1	0	1	1	1	1	0	0	1	1	1	1	1	2	2	0	1	2	2	1	2	1	1	2	1	0	1	1	0	0	0	0	1	0	0	1	0	0	1	0
242	0	2	1	0	0	1	1	0	2	0	0	0	1	0	1	1	1	0	2	1	2	0	1	1	0	2	0	1	0	0	1	1	1	0	0	0	1	0	1	1	0	0	0	1	0	0	0	1	1
243	0	0	2	0	0	2	2	0	1	0	1	1	1	1	1	0	0	1	1	1	1	0	1	1	1	1	1	1	2	2	1	1	2	2	2	2	2	0	0	1	0	0	1	0	1	0	0	2	0
244	0	0	2	0	0	1	1	0	1	1	0	0	2	2	2	0	0	0	1	2	2	0	2	2	0	1	2	2	0	2	0	2	2	1	1	2	2	0	0	2	0	0	0	0	0	1	0	2	0
245	0	1	1	0	0	1	1	0	1	1	1	1	1	0	0	1	0	2	1	2	2	0	2	2	1	0	2	2	0	2	2	1	1	2	1	1	2	0	0	1	1	1	0	0	1	0	0	2	0
246	1	0	2	0	0	1	2	0	0	0	2	1	1	1	1	0	0	2	0	0	0	0	0	2	0	1	2	2	1	1	0	1	1	1	1	2	2	0	0	1	0	2	0	0	0	2	0	2	0
247	1	0	2	0	0	1	1	0	1	0	1	0	0	0	0	0	0	0	2	2	2	0	2	2	0	1	1	2	1	2	1	1	2	1	1	1	0	0	0	0	0	0	0	0	0	2	0	0	0
248	1	0	2	0	1	2	0	0	2	1	0	0	0	0	0	0	0	1	1	1	1	1	1	2	0	1	1	1	0	1	1	1	1	0	0	1	0	1	0	0	0	0	1	0	1	1	0	1	0
249	0	1	1	0	0	1	2	0	1	0	1	1	2	2	2	0	0	0	2	2	2	0	2	2	1	1	1	2	0	2	1	2	2	2	0	1	1	0	0	1	0	0	0	0	0	2	0	1	0
250	0	1	0	0	0	0	2	0	2	2	0	1	1	1	1	0	0	1	1	1	1	0	2	2	1	2	2	2	2	2	1	0	0	0	0	1	1	0	0	1	0	0	0	0	0	0	0	1	0
251	1	1	1	0	0	2	2	1	1	1	1	0	1	0	0	0	0	1	1	1	1	0	0	0	0	0	2	2	0	2	1	2	2	0	0	2	1	0	0	0	0	0	1	0	0	2	0	1	0
252	0	1	1	0	0	1	1	0	2	2	0	0	0	0	0	0	0	1	0	0	2	0	2	2	1	0	1	1	1	2	0	2	2	0	0	2	1	1	1	2	2	0	0	0	1	1	0	2	0
253	1	0	2	0	1	2	1	1	2	2	0	0	0	0	1	1	0	1	1	1	1	0	1	1	1	2	2	2	1	1	0	1	2	2	1	1	2	0	0	0	0	0	0	0	0	0	0	2	0
254	1	0	2	0	0	1	0	0	2	1	1	0	1	0	0	0	0	0	2	2	2	0	2	2	0	1	2	2	0	2	0	2	2	1	1	1	1	0	1	1	0	0	1	0	1	0	0	1	0
255	1	2	0	0	0	1	1	0	1	1	1	0	0	0	0	0	1	2	1	1	1	0	2	2	0	0	1	2	1	1	0	2	2	0	0	1	1	0	1	1	0	0	1	0	0	0	0	1	1
256	0	1	1	0	0	1	1	0	2	1	0	0	0	0	0	0	0	1	1	1	0	0	2	2	0	1	1	1	1	2	0	2	2	0	1	2	1	1	0	1	0	0	0	0	0	0	0	2	0
257	1	1	2	0	0	0	2	0	1	0	1	1	2	2	2	1	0	0	2	2	1	0	2	2	0	0	2	2	0	1	0	1	1	0	0	1	2	1	1	2	1	0	0	1	0	0	0	2	0
258	0	2	0	0	0	0	1	0	1	1	1	1	1	1	1	0	1	1	1	1	2	0	2	2	0	1	1	2	1	2	0	1	1	0	0	1	2	0	0	0	1	0	0	0	0	0	0	2	0
259	0	2	0	0	0	0	1	0	0	0	0	0	0	0	0	0	0	1	1	1	1	1	1	1	1	0	1	1	1	2	0	1	1	0	0	2	1	0	0	1	0	0	0	0	0	0	0	2	0
260	1	2	1	0	0	0	2	1	1	1	0	0	0	0	1	1	0	0	1	2	2	1	2	2	0	1	1	1	0	1	1	1	2	0	0	2	0	0	1	0	0	0	1	0	1	2	0	2	0
261	0	1	1	0	1	1	2	1	1	1	0	0	1	0	0	0	0	1	1	1	2	0	1	1	1	1	1	1	1	2	0	2	2	0	0	2	0	0	1	0	0	1	0	0	0	0	0	2	0
262	0	1	1	0	0	1	1	0	1	1	1	1	1	1	1	0	0	1	1	1	1	2	2	2	0	0	2	2	0	2	0	2	2	0	0	0	2	0	0	1	0	0	1	0	1	0	0	2	0
263	1	0	2	0	0	1	1	0	2	0	0	0	2	2	2	0	1	1	2	2	1	1	2	2	0	1	1	2	0	2	1	2	2	0	0	0	2	0	0	1	0	0	1	0	1	1	0	1	0
264	0	2	0	0	0	0	2	1	1	1	1	1	1	1	1	0	0	2	0	1	1	1	2	2	0	0	2	2	0	2	0	0	1	2	0	2	0	0	0	0	0	0	0	0	0	0	0	1	0
265	1	2	0	0	0	0	2	0	0	0	1	1	1	1	1	0	1	1	2	2	1	1	2	2	0	0	2	2	2	2	0	0	0	0	0	2	1	0	0	2	1	1	0	0	0	1	0	1	0
266	1	0	2	0	0	2	0	0	2	1	0	1	1	1	1	0	0	0	2	2	2	1	2	2	0	0	2	2	0	2	1	1	2	1	0	1	1	0	0	2	0	0	0	0	0	1	0	2	0
267	1	1	0	0	0	1	2	1	1	1	1	0	1	0	1	1	0	1	1	1	1	1	1	1	1	0	1	1	2	2	0	1	1	0	0	2	2	0	0	2	0	0	0	0	0	0	0	1	0
268	0	0	2	0	2	2	2	0	1	0	2	0	1	0	0	0	0	1	1	1	2	0	2	2	1	1	2	2	1	2	0	2	2	0	0	1	2	0	0	1	0	0	2	0	1	1	1	1	0
269	1	2	0	0	0	0	0	0	2	1	0	0	0	0	0	0	0	0	1	2	2	1	2	2	0	2	1	2	1	1	0	1	1	0	0	2	1	0	0	1	0	0	0	0	0	1	0	2	0
270	0	2	0	0	0	0	2	0	0	0	1	0	0	0	0	0	0	2	0	1	2	0	2	2	0	1	1	2	1	2	0	1	1	0	0	1	1	0	0	1	0	0	1	0	0	1	0	0	0
271	0	1	1	0	0	1	2	0	0	0	2	0	1	0	0	0	0	1	1	1	2	0	2	2	0	0	2	2	1	2	0	1	1	0	0	1	2	0	0	1	1	0	0	1	1	1	1	2	0
272	1	1	1	0	0	2	1	0	1	1	1	0	1	1	1	0	0	2	0	0	1	0	2	2	0	2	2	2	1	2	0	1	1	1	0	1	0	1	1	0	0	0	0	0	1	1	0	2	0
273	0	2	0	0	1	1	1	0	1	1	1	0	0	0	0	0	0	1	1	1	1	1	2	2	0	1	2	2	0	2	2	2	2	0	0	1	2	1	0	1	0	0	0	0	0	0	0	1	0
274	1	1	1	0	0	1	2	1	1	1	1	1	1	1	1	0	0	1	1	1	1	0	2	2	0	2	0	2	2	1	0	0	1	1	0	1	2	0	0	1	0	0	0	0	0	0	0	1	0
275	0	0	2	0	0	1	1	0	1	1	1	1	2	1	1	0	0	2	0	0	0	1	2	2	0	1	0	1	0	0	1	1	1	0	0	1	0	0	0	0	0	0	0	1	0	0	0	2	0
276	0	0	2	0	0	2	1	0	0	0	1	0	1	0	0	0	0	1	1	1	1	1	1	1	1	2	2	2	0	2	0	2	2	0	0	1	2	0	0	1	0	0	0	0	1	0	0	2	0
277	1	1	1	0	1	1	2	0	1	1	1	1	2	2	2	1	0	0	2	1	2	0	2	2	0	2	2	2	0	2	0	2	2	0	0	1	2	0	0	1	0	0	1	0	0	0	0	0	1
278	0	1	1	0	0	2	1	0	1	1	0	0	0	0	0	0	0	0	2	1	2	0	1	1	0	1	1	2	0	1	0	1	1	0	0	1	1	0	0	2	0	0	0	1	0	0	0	1	1
279	0	1	2	0	0	0	2	0	0	0	0	0	0	0	0	0	0	1	1	1	2	0	0	0	0	1	2	2	1	2	0	1	2	1	0	1	0	1	0	1	0	0	2	0	1	1	0	0	1
280	1	2	1	0	0	0	1	0	2	0	0	1	1	1	1	0	0	2	0	0	1	0	2	2	0	1	2	2	0	2	0	1	1	0	0	1	2	0	0	2	0	1	0	1	1	0	0	0	0
281	1	1	1	0	0	1	0	0	2	0	1	1	1	1	2	1	0	2	0	0	1	0	2	2	0	1	0	2	2	2	1	1	2	1	1	2	2	1	0	1	0	0	0	0	0	0	0	2	0
282	1	1	2	0	0	2	2	0	1	1	0	0	0	0	0	0	1	1	1	1	2	0	1	2	0	1	1	1	1	2	0	1	1	0	0	1	1	0	0	0	0	0	1	0	1	1	0	2	0
283	1	1	2	0	0	1	0	0	2	2	0	0	0	0	0	0	0	0	2	1	2	0	1	2	0	1	1	2	2	2	0	1	2	0	0	2	2	0	0	2	0	1	0	0	1	0	0	1	1
284	1	0	2	0	1	1	1	0	2	1	0	1	1	1	1	0	0	0	2	2	2	0	2	2	0	0	2	2	0	2	2	1	1	1	0	0	2	1	0	1	0	0	1	0	1	1	0	1	1
285	0	1	0	0	0	0	1	1	2	1	0	1	1	1	1	0	0	1	0	0	1	0	2	2	0	0	2	2	1	2	2	1	1	1	0	2	1	0	0	0	0	0	0	0	0	1	0	0	0
286	1	1	2	0	0	1	2	0	1	1	0	1	1	1	1	0	0	1	1	1	1	1	2	2	0	0	1	1	2	2	0	1	2	0	0	2	0	1	0	0	0	0	0	0	0	0	0	1	1
287	1	1	1	0	0	0	1	0	1	0	0	1	1	1	1	0	0	1	1	1	1	0	2	2	0	1	2	2	0	1	0	0	0	0	0	1	1	0	0	0	0	2	0	0	0	0	0	1	0
288	0	0	2	0	2	2	1	0	1	0	0	0	1	0	0	0	0	1	1	1	1	0	2	2	0	1	1	1	1	2	0	1	2	1	1	2	1	0	0	1	0	0	0	2	0	0	0	0	0
289	0	2	1	0	0	1	1	0	1	1	1	0	0	0	0	0	0	0	2	2	2	1	2	2	1	0	1	1	1	2	0	2	1	0	1	2	1	0	0	0	0	0	0	0	0	1	0	1	0
290	1	1	2	0	0	0	1	0	1	0	1	1	1	1	1	0	0	0	2	2	1	0	2	2	0	2	1	1	1	2	0	0	0	0	1	2	2	0	0	0	0	0	0	1	0	0	0	2	0
291	1	1	1	0	0	0	1	0	1	1	1	1	0	0	0	0	0	1	1	1	1	0	2	2	0	0	0	0	1	1	0	1	1	0	0	1	2	0	0	0	0	1	0	1	2	0	0	1	1
292	1	0	2	0	0	1	1	0	1	1	1	0	0	0	0	0	0	1	1	1	0	1	2	2	0	0	1	2	1	1	0	1	1	1	0	0	1	0	0	0	0	0	0	0	0	0	0	0	0
293	1	2	0	0	0	1	1	0	2	0	0	0	0	0	0	0	0	0	1	1	1	0	2	2	0	2	2	2	0	2	0	1	1	0	0	2	2	0	0	2	0	0	1	0	1	0	0	1	0
294	0	1	1	0	0	0	1	0	1	1	1	1	2	2	2	0	0	1	1	1	1	1	0	0	1	1	0	2	2	0	0	2	2	0	0	2	1	1	0	1	0	2	0	0	0	0	0	2	0
295	0	2	0	0	0	1	1	0	2	2	0	0	0	0	1	1	0	0	2	2	2	0	1	1	1	1	1	1	2	2	0	1	1	0	0	2	1	1	0	1	0	2	0	0	0	0	0	0	0
296	0	1	2	0	0	1	2	0	0	0	0	0	1	0	0	0	0	0	2	2	2	1	2	2	0	0	1	2	1	2	0	1	2	1	1	2	2	0	0	2	1	0	1	0	1	1	0	1	1
297	0	2	1	0	0	2	1	0	1	1	1	1	1	1	1	0	1	2	0	0	2	0	2	2	0	1	1	2	1	2	0	2	2	0	0	1	1	0	1	1	0	0	0	0	0	0	0	1	0
298	0	2	0	0	0	1	1	1	2	2	0	0	1	1	1	0	0	0	2	2	2	0	2	2	0	1	1	1	2	2	0	1	2	0	0	2	0	0	1	0	0	1	0	1	1	0	0	2	0
299	0	1	1	0	1	2	1	2	2	2	0	0	0	0	1	1	0	0	2	2	1	1	0	1	1	0	1	1	1	1	0	0	0	0	0	2	0	0	0	1	0	0	0	0	0	1	0	0	0
300	0	1	1	0	1	2	0	0	1	1	1	0	0	0	0	0	0	2	0	0	1	1	2	2	0	0	1	2	1	2	1	0	2	1	0	2	2	0	0	1	0	0	0	0	0	0	0	2	0
301	1	1	2	0	0	1	2	0	2	1	1	1	1	1	1	0	0	0	2	2	2	1	1	1	1	1	1	2	2	2	2	0	0	1	2	2	1	0	0	1	0	0	1	0	0	2	0	1	0
302	0	1	1	0	0	1	1	0	1	1	1	1	1	1	1	0	0	1	1	1	2	1	2	2	0	0	0	1	2	1	0	2	2	0	0	0	1	0	0	0	0	2	0	0	0	1	0	1	0
303	1	2	0	0	0	0	1	0	0	0	2	0	0	0	0	0	0	0	2	2	2	1	0	1	0	0	1	1	1	2	0	2	2	0	0	2	0	1	0	1	0	0	1	0	2	0	0	2	0
304	1	0	2	0	0	2	2	1	1	1	0	0	0	0	0	0	0	2	0	0	0	0	2	2	0	2	1	2	2	1	1	1	2	0	0	1	2	0	0	1	1	0	0	0	1	0	0	2	0
305	0	0	2	0	0	1	1	0	2	0	0	0	1	0	0	0	1	1	2	2	1	0	1	1	1	1	2	2	0	2	1	1	1	1	1	1	2	0	0	2	0	0	0	1	0	1	0	2	0
306	0	2	0	0	0	1	1	2	2	2	0	0	0	0	0	0	0	0	2	2	2	0	2	2	0	0	2	2	0	1	0	2	2	1	2	2	1	1	0	1	0	0	0	1	1	1	0	1	1
307	0	1	1	0	0	1	1	0	1	0	2	0	0	0	0	0	0	0	2	1	2	1	2	2	0	1	2	2	0	2	0	0	0	0	0	2	0	1	0	0	0	0	0	0	0	0	0	1	1
308	0	0	2	0	0	1	2	1	1	1	0	0	0	0	0	0	0	1	1	1	1	0	2	2	0	1	2	2	1	1	0	2	2	0	0	2	1	1	0	1	0	1	0	0	0	0	0	1	0
309	0	1	1	0	1	1	1	0	2	2	0	2	2	2	2	0	0	2	0	1	2	0	2	1	1	1	1	2	1	2	1	1	1	1	1	2	0	1	0	0	0	0	0	0	1	1	0	2	0
310	0	2	0	0	0	1	1	1	2	2	0	0	1	0	0	0	0	1	1	1	1	0	2	2	1	1	1	2	0	2	1	1	2	0	0	2	0	0	0	0	0	0	0	0	0	0	0	2	0
311	1	2	0	0	0	0	2	0	0	0	0	1	1	1	1	0	0	1	1	1	1	1	0	1	0	0	2	2	0	2	0	1	1	0	0	2	2	0	0	1	0	0	1	0	1	0	0	2	0
312	1	1	2	0	0	0	2	0	1	1	0	1	1	1	1	0	0	2	0	0	1	0	1	2	1	0	2	2	0	1	0	1	1	1	1	2	1	0	0	0	0	0	1	0	0	2	0	0	0
313	0	1	1	0	0	1	1	0	0	0	2	0	0	0	0	0	0	2	0	0	2	0	2	2	0	1	1	1	2	2	0	0	0	0	0	2	1	1	0	1	0	0	0	0	0	1	0	2	0
314	0	0	2	0	0	2	2	0	1	1	0	0	1	0	0	1	0	0	2	2	2	0	0	0	0	1	2	2	0	1	0	1	2	0	0	1	0	1	0	0	0	0	0	1	1	1	0	2	0
315	1	1	1	0	0	1	1	0	1	0	1	0	1	0	1	1	1	1	2	2	1	0	2	2	0	2	2	2	0	2	1	0	2	1	1	2	1	0	1	1	0	0	0	0	0	0	0	2	0
316	1	0	2	0	0	1	1	1	2	2	0	0	1	1	1	0	0	0	2	1	2	0	2	2	0	1	2	2	1	2	0	1	2	2	2	2	1	1	0	1	0	0	1	1	1	2	0	2	0
317	1	1	1	0	0	1	0	0	2	2	0	1	1	1	1	0	0	2	0	1	1	1	1	2	0	1	1	2	1	2	0	1	1	0	0	2	1	0	0	1	1	0	0	0	0	1	0	2	0
318	1	1	1	0	1	1	1	1	2	2	0	2	2	1	1	1	0	1	2	2	2	0	2	2	0	2	2	2	0	2	1	0	1	1	0	2	1	0	0	1	0	0	0	0	1	1	0	0	0
319	1	2	1	0	0	2	1	1	2	1	0	1	1	1	1	0	0	1	1	0	2	1	1	1	1	0	2	2	1	1	0	1	1	1	1	2	2	0	0	2	0	0	1	0	1	0	0	2	0
320	1	1	1	0	0	0	0	0	1	1	1	1	2	2	2	0	0	1	2	1	2	1	2	2	0	0	2	2	2	2	1	1	1	0	0	1	1	0	0	1	0	1	1	0	0	0	0	2	0
321	0	2	0	0	0	0	1	0	1	1	1	0	1	0	0	0	0	2	0	0	0	1	2	2	0	1	2	0	1	1	0	1	1	2	0	1	2	0	0	1	0	1	0	0	1	0	0	2	0
322	0	0	2	0	0	1	1	0	2	0	1	0	0	0	0	0	0	1	1	1	1	2	0	1	1	1	2	2	1	2	0	1	1	1	1	1	0	0	1	1	1	0	0	0	0	0	0	2	0
323	0	1	1	0	0	1	0	0	2	2	0	0	1	0	0	0	0	1	1	1	1	0	1	1	1	0	2	2	0	1	0	0	0	0	1	2	0	1	0	1	0	0	0	0	0	0	0	1	0
324	1	1	2	0	0	1	0	0	1	1	0	0	0	0	0	0	0	1	2	2	2	0	2	2	0	0	1	1	1	2	1	1	1	0	0	2	2	1	0	1	0	0	0	0	0	1	0	0	0
325	1	0	2	0	1	2	1	0	2	1	0	1	1	1	1	0	0	0	1	1	1	0	1	1	0	1	1	1	2	2	1	0	0	1	0	1	1	0	0	1	1	0	0	2	0	0	0	1	0
326	0	2	0	0	0	0	2	1	1	1	1	1	1	1	1	0	1	0	2	1	2	0	1	1	0	0	1	1	2	2	1	1	1	1	1	1	2	1	0	1	0	0	0	1	0	0	0	1	0
327	0	1	2	0	1	1	1	1	2	1	0	0	0	0	0	0	0	2	0	0	0	0	2	2	0	1	2	2	1	2	2	1	1	0	1	1	1	0	0	2	0	1	0	0	1	0	0	2	0
328	0	0	2	0	1	2	1	1	2	1	0	1	1	1	1	0	0	2	1	1	2	0	2	2	0	1	0	1	0	1	0	1	1	0	0	1	1	0	0	1	0	0	0	0	0	0	0	2	0
329	1	2	1	0	0	1	0	0	2	1	1	1	2	2	2	0	0	1	1	1	2	0	1	1	0	1	2	2	0	1	0	0	1	1	0	1	1	0	0	0	1	0	1	0	1	1	0	1	0
330	0	1	1	0	1	1	0	0	2	2	0	0	2	0	0	1	0	1	1	1	1	1	2	2	0	0	1	1	1	2	0	1	1	0	1	2	0	1	1	0	0	0	0	0	0	1	0	0	0
331	1	1	2	0	0	1	2	0	0	0	1	0	1	1	1	1	0	0	2	2	2	1	0	1	1	0	2	2	0	2	1	1	1	0	0	2	0	1	0	0	0	0	0	0	0	0	0	2	0
332	1	2	1	0	0	1	0	0	2	2	0	0	0	0	0	0	1	2	1	1	1	0	2	2	0	1	2	2	1	2	2	1	1	0	0	1	1	1	0	0	0	0	0	1	0	0	0	1	0
333	1	2	0	0	0	0	2	1	1	1	0	0	0	0	0	0	0	0	1	1	2	0	2	2	0	2	2	2	0	2	1	1	1	0	0	1	2	0	0	2	0	2	0	0	0	0	0	2	0
334	1	1	1	0	0	0	0	0	2	2	0	1	1	1	1	0	0	0	2	1	2	1	2	2	0	0	2	2	1	2	0	1	1	1	0	0	1	1	0	1	0	0	0	0	2	1	0	1	1
335	1	1	2	0	0	2	1	0	1	1	0	0	0	0	1	1	0	0	2	0	2	0	2	2	0	1	1	2	1	1	1	0	0	0	0	1	2	0	0	0	1	0	0	0	0	1	0	0	0
336	1	1	1	0	1	1	1	0	1	0	1	0	0	0	0	0	0	0	2	2	2	0	2	2	0	1	1	2	0	2	1	1	2	1	1	2	2	0	0	2	0	0	0	0	0	0	0	0	1
337	0	1	1	0	1	1	2	0	0	0	0	0	1	1	1	0	1	1	2	2	1	0	2	2	0	1	2	2	0	2	0	0	0	0	0	2	1	0	0	2	0	0	1	0	1	0	0	0	0
338	0	0	2	0	1	2	2	1	2	1	0	1	0	0	0	0	0	1	1	0	1	1	2	2	0	2	1	0	1	2	0	2	2	0	0	2	2	0	0	1	0	0	1	1	0	0	0	1	1
339	0	1	1	0	0	0	1	0	1	1	1	0	1	0	0	0	0	0	2	2	2	0	2	2	0	1	2	2	1	2	1	1	1	0	0	2	1	0	0	1	0	0	0	0	0	0	0	0	1
340	1	2	0	0	0	1	1	1	2	1	0	1	2	1	1	0	1	2	0	0	1	0	2	2	0	2	2	2	0	2	0	1	2	0	0	1	2	1	0	0	0	1	0	0	1	0	0	0	0
341	1	1	2	0	0	1	1	1	2	2	0	0	0	0	0	0	0	1	1	0	2	0	1	1	0	2	0	2	2	0	0	2	2	0	0	0	1	0	0	1	0	0	0	0	1	0	0	1	0
342	1	2	0	0	0	0	2	0	0	0	2	0	1	0	0	0	0	1	1	1	1	1	1	1	1	1	1	2	0	1	0	1	1	0	0	2	1	0	1	1	1	1	0	1	1	0	0	0	0
343	1	1	2	0	0	2	1	0	1	1	0	1	1	1	1	0	0	0	2	2	2	1	0	0	1	0	2	2	0	1	0	2	2	1	0	2	1	0	1	1	0	0	0	1	0	0	0	0	0
344	1	0	2	0	1	2	1	0	1	1	1	1	1	2	1	0	0	0	1	1	1	0	2	2	0	1	0	0	1	2	0	1	1	0	0	0	1	0	0	0	0	0	1	0	1	0	0	1	0
345	0	1	1	0	0	1	1	0	1	1	1	0	0	0	0	0	0	1	1	1	1	0	2	2	0	2	1	2	1	2	0	2	2	0	0	1	1	0	0	0	1	1	0	0	0	0	0	2	0
346	1	0	2	0	1	2	1	0	1	1	0	0	0	0	0	0	0	0	1	1	1	0	1	2	0	1	2	1	1	2	0	1	1	0	0	1	1	0	0	1	0	0	0	1	0	0	0	1	1
347	0	1	1	0	1	1	2	1	1	1	0	2	2	2	2	0	0	0	2	2	2	0	2	2	0	0	2	2	0	2	1	2	2	0	1	2	1	0	0	1	1	0	1	0	1	1	0	1	0
348	0	1	2	0	0	2	1	1	2	1	0	0	0	0	0	0	0	1	2	1	2	1	2	2	0	2	1	2	1	2	0	2	2	1	0	2	1	0	0	2	0	0	0	0	0	2	0	1	0
349	0	2	1	0	0	0	1	0	1	0	0	0	1	0	0	0	0	1	2	1	2	0	2	2	0	1	2	2	0	2	1	1	1	1	0	0	2	0	0	1	0	2	0	0	0	0	0	1	0
350	1	1	2	0	0	2	1	0	1	1	1	1	1	2	1	0	0	0	2	2	1	0	2	2	0	1	2	2	0	2	0	1	1	1	0	0	2	0	0	1	0	0	0	0	0	0	0	0	1
351	0	0	2	0	1	2	2	1	1	1	1	0	0	0	0	0	0	1	1	0	1	0	2	2	0	1	1	1	0	1	1	0	0	0	0	2	1	1	1	0	0	0	0	0	0	1	0	1	1
352	0	2	0	0	0	1	0	0	2	1	0	1	1	1	1	0	0	1	1	1	2	0	2	2	1	1	2	2	1	2	2	1	1	1	0	1	1	0	1	1	0	0	0	0	0	0	0	2	0
353	0	0	2	0	0	1	2	0	1	0	2	1	1	1	1	0	0	1	1	0	0	1	0	0	1	1	1	2	1	1	1	1	2	1	0	1	1	1	0	0	0	0	0	0	0	0	0	1	1
354	1	2	0	0	0	0	2	0	0	0	1	1	1	1	1	0	0	0	1	1	1	1	2	2	0	0	1	1	0	1	1	1	1	2	1	1	2	0	0	1	0	0	1	0	1	0	0	1	0
355	0	0	2	0	1	1	0	0	2	2	0	1	2	2	2	0	0	2	0	1	2	0	2	2	0	0	1	2	0	1	0	1	1	0	1	2	0	1	0	0	0	0	2	0	1	1	1	0	1
356	0	2	0	0	0	0	2	1	1	1	1	1	2	1	1	0	0	1	1	1	1	0	1	2	0	1	0	0	1	1	0	1	1	0	0	2	2	1	0	1	0	0	1	0	1	1	0	0	1
357	0	0	2	0	0	1	0	0	2	2	0	0	0	0	0	0	0	1	1	1	2	0	2	2	0	2	1	1	1	2	1	2	2	0	1	1	2	0	0	1	0	0	0	0	0	0	0	1	1
358	0	2	1	1	0	1	1	0	2	1	0	0	1	1	1	0	0	2	0	0	0	0	2	2	0	1	1	2	0	1	2	1	2	1	1	1	1	0	0	1	0	0	0	0	0	0	0	1	0
359	0	2	1	0	0	1	2	1	1	1	1	1	2	2	2	0	0	1	2	2	2	0	2	2	0	1	1	1	1	2	0	1	1	0	0	1	2	0	0	1	1	1	0	1	1	0	0	0	0
360	0	0	2	0	1	1	0	0	2	0	1	1	1	1	1	0	0	2	0	1	2	0	1	1	1	2	1	1	1	2	0	1	2	1	1	1	0	1	0	0	0	0	0	0	0	0	1	2	0
361	1	1	2	0	0	1	1	0	1	1	1	0	0	0	0	0	0	0	1	1	2	1	0	1	0	1	2	2	0	1	0	1	1	0	0	2	1	0	0	1	1	0	0	0	1	0	0	0	0
362	0	2	0	0	0	0	2	1	1	1	0	0	0	0	0	0	0	0	2	2	2	0	2	2	0	0	1	1	1	2	0	1	1	1	1	1	2	0	0	1	0	0	0	0	0	0	0	0	1
363	0	2	0	0	0	1	1	0	1	0	1	0	1	1	1	0	0	1	1	1	1	1	1	1	1	1	0	1	1	0	0	1	1	0	0	2	2	0	0	1	0	2	0	0	0	2	0	2	0
364	0	2	1	0	0	2	2	1	1	1	0	0	1	1	0	0	0	0	1	2	2	1	2	2	0	1	1	2	1	2	0	0	0	0	0	1	1	0	0	1	0	0	0	1	0	0	0	2	0
365	1	2	0	0	0	0	2	0	0	0	0	0	1	0	0	0	0	2	0	1	2	1	1	1	1	2	2	2	0	2	0	0	0	0	0	0	2	0	0	1	0	1	0	0	1	0	0	2	0
366	0	1	1	0	0	0	1	0	1	0	1	0	1	0	0	0	0	0	1	1	1	0	2	2	0	0	2	2	2	2	1	0	1	1	0	1	1	1	1	0	0	1	0	0	1	0	0	0	0
367	1	0	2	0	0	1	0	0	2	2	0	1	1	0	0	1	0	1	1	1	1	0	1	1	0	1	2	1	1	2	0	2	2	1	1	2	1	0	1	0	0	0	1	0	1	1	0	0	0
368	1	0	2	0	0	2	1	0	1	1	0	0	0	0	0	0	0	2	0	0	1	1	2	2	0	1	1	1	1	2	0	1	0	0	0	1	2	0	0	1	0	0	0	0	0	0	0	0	0
369	1	1	1	0	0	1	0	0	2	0	1	0	1	0	0	0	0	2	0	0	1	0	2	2	0	1	1	1	2	2	0	1	2	0	1	2	1	1	0	1	0	0	1	0	1	1	0	0	0
370	1	0	2	0	0	1	2	0	1	1	0	0	0	0	1	1	0	0	2	2	2	0	2	2	0	1	1	2	1	1	1	2	2	1	0	0	1	0	0	1	0	0	0	1	0	1	0	1	0
371	1	1	0	0	0	1	1	0	1	1	0	0	1	0	0	0	0	1	1	1	2	1	2	2	0	0	0	1	1	2	0	2	2	1	0	1	2	0	0	0	0	0	0	0	0	0	0	2	0
372	1	1	1	0	0	2	1	0	0	0	1	0	1	1	0	0	0	1	1	1	2	2	2	2	0	0	1	1	0	1	1	0	0	0	0	2	2	1	0	1	0	0	2	0	1	1	0	2	0
373	0	1	1	1	0	2	2	1	1	1	0	0	2	0	0	0	0	0	1	1	1	0	2	2	0	0	2	2	1	2	0	1	1	0	0	0	2	0	0	1	0	0	0	0	0	0	0	1	1
374	0	2	2	0	1	1	2	1	2	1	0	0	0	0	0	0	0	1	1	1	1	0	2	2	1	0	2	2	0	2	1	0	0	0	0	2	1	1	0	1	0	1	1	0	1	1	0	0	0
375	1	1	1	0	0	1	2	0	1	0	1	0	1	0	0	0	1	2	1	1	1	0	2	2	1	1	2	2	0	1	1	1	1	1	0	0	2	0	0	1	0	0	0	0	0	0	0	0	0
376	0	2	0	0	0	0	1	0	0	0	1	1	1	0	0	1	0	0	2	2	1	1	2	2	0	2	2	2	0	2	1	1	1	1	1	2	1	0	0	0	1	0	0	0	1	1	0	0	0
377	0	1	2	0	0	2	1	1	2	2	0	1	1	1	1	0	0	2	1	2	2	0	2	2	0	0	0	1	0	0	1	1	2	1	0	1	0	0	0	1	1	0	0	2	0	0	0	1	1
378	1	2	1	0	0	1	2	0	0	0	0	0	0	0	0	0	0	0	2	2	2	0	2	2	0	0	2	2	1	2	1	2	2	0	0	0	2	0	0	2	0	0	0	0	1	1	0	2	0
379	0	1	2	0	0	2	1	0	1	1	0	1	2	2	2	0	0	0	2	2	2	0	1	1	0	1	1	2	0	2	0	0	0	0	1	2	1	0	0	2	1	1	0	0	1	0	0	1	0
380	1	2	1	0	0	0	1	0	1	1	0	1	1	1	1	0	0	0	2	0	2	0	1	2	0	1	1	1	1	1	0	1	1	0	0	1	1	0	0	1	0	0	0	0	0	0	0	2	0
381	0	1	1	0	0	1	2	0	0	0	0	2	2	2	2	0	0	1	1	1	2	0	2	2	0	2	2	2	0	2	0	2	2	1	0	0	1	0	1	1	0	0	0	1	0	1	0	2	0
382	0	0	2	0	1	2	1	0	2	2	0	1	0	0	0	0	0	0	1	2	2	0	2	2	0	0	2	2	0	2	1	0	0	0	1	2	1	1	0	1	0	0	0	0	0	0	0	2	0
383	1	0	2	0	2	2	1	1	2	2	0	0	0	0	1	1	0	2	1	1	1	0	2	2	0	2	1	1	1	2	0	0	1	1	0	1	1	1	1	0	0	1	0	0	0	1	0	1	1
384	0	2	1	0	0	1	1	1	2	2	1	0	0	0	0	0	0	0	2	2	2	0	2	2	1	2	2	2	0	2	1	0	0	0	1	2	2	0	0	1	1	0	0	1	0	0	0	2	0
385	0	1	1	0	0	2	1	0	1	1	1	1	1	0	0	1	0	0	1	1	1	1	2	2	0	1	2	1	1	2	0	1	1	0	0	2	2	0	0	2	0	0	0	0	0	2	0	1	0
386	1	2	1	0	0	2	1	0	1	1	1	0	0	0	0	0	0	1	2	1	2	0	2	2	0	1	2	2	0	2	0	1	2	0	0	2	1	1	0	2	0	0	0	0	1	0	0	2	0
387	0	1	1	0	0	1	1	0	1	1	1	0	2	1	1	0	0	0	2	2	2	0	2	2	0	1	1	0	2	2	0	1	1	0	0	1	2	0	0	2	0	0	0	0	0	0	0	1	0
388	0	1	1	0	0	1	1	0	2	2	0	0	1	1	1	0	0	0	2	2	2	0	1	1	0	1	2	2	0	2	1	2	2	1	2	2	1	0	0	0	0	0	1	0	1	1	0	0	1
389	0	2	1	0	0	0	2	1	1	1	1	0	0	0	0	0	0	0	1	1	1	0	1	1	0	1	1	2	0	2	0	1	1	0	0	1	1	0	0	0	0	0	0	1	0	0	0	1	0
390	0	0	2	0	0	1	1	1	2	2	0	0	1	0	0	0	0	1	2	2	2	1	2	2	0	1	1	0	2	2	0	1	1	0	0	1	2	0	0	1	0	0	1	0	1	0	0	1	0
391	0	1	1	0	0	1	2	0	1	1	0	0	0	0	0	0	0	1	1	1	2	0	2	2	0	1	2	2	1	2	0	0	0	0	1	2	1	0	1	1	0	0	0	0	0	0	0	0	0
392	1	1	1	0	0	1	1	1	2	2	0	0	0	0	0	0	1	1	2	2	2	0	1	1	0	0	0	1	0	1	0	1	1	1	1	2	1	0	0	1	1	2	0	0	0	1	0	2	0
393	0	0	2	0	0	1	2	0	0	0	1	0	0	0	0	0	0	1	2	2	2	0	2	2	0	1	1	1	1	2	0	1	1	0	1	1	2	0	0	2	0	0	0	0	0	0	0	2	0
394	0	1	1	0	0	0	1	0	1	1	1	0	1	0	0	1	0	0	1	2	2	0	2	2	0	2	1	0	2	2	0	2	2	1	0	1	1	1	0	1	0	0	0	0	0	0	0	1	0
395	1	2	1	0	0	1	0	0	2	2	0	0	1	0	0	0	1	1	2	2	1	0	2	2	1	0	1	2	0	1	1	1	1	0	0	1	1	0	0	1	0	0	0	0	1	0	0	1	1
396	0	1	1	0	0	0	1	0	1	0	0	0	0	0	0	0	0	1	1	0	1	1	2	2	0	1	2	2	0	1	0	1	1	0	0	1	1	0	0	1	0	0	0	1	0	1	0	2	0
397	0	1	1	0	0	1	1	1	2	2	0	0	0	0	0	0	0	0	2	2	2	1	2	2	0	0	2	2	1	2	0	2	2	1	1	2	1	0	0	1	0	0	0	0	0	0	0	0	0
398	0	1	0	0	0	1	0	0	2	2	0	0	0	0	0	0	0	0	1	1	1	0	2	2	0	1	1	2	1	1	0	1	2	2	2	2	1	0	1	1	0	1	0	0	0	0	0	0	0
399	1	1	1	0	1	1	2	0	1	0	2	0	1	0	0	0	0	1	1	1	2	0	2	2	0	1	2	2	0	1	0	1	1	0	0	1	2	0	0	2	0	0	1	0	0	1	0	2	0
400	1	2	1	0	0	0	0	0	2	1	0	0	0	0	0	0	0	0	2	2	2	2	2	2	0	0	1	1	0	1	0	2	2	1	0	1	1	0	0	2	1	0	0	0	1	0	0	1	1
401	1	1	1	0	0	1	2	0	0	0	0	0	1	1	1	0	0	1	1	1	2	0	1	2	0	1	1	2	1	1	0	1	1	2	1	2	0	0	0	1	0	0	0	0	0	1	0	2	0
402	0	1	1	0	0	1	2	0	0	0	1	2	2	2	2	0	0	1	1	1	1	0	2	2	1	1	1	2	0	1	1	1	1	1	1	2	0	0	0	0	0	0	0	0	0	0	0	1	0
403	1	0	2	0	0	1	1	0	1	0	1	1	2	1	1	0	0	0	1	2	2	1	1	2	0	1	2	2	0	1	1	1	1	1	2	2	0	0	1	1	1	0	0	0	0	0	0	2	0
404	1	1	1	0	0	1	1	0	1	1	1	0	0	0	0	0	0	1	1	1	1	1	2	2	0	0	1	2	2	1	0	1	1	0	0	1	1	0	0	1	0	0	0	0	1	0	0	2	0
405	1	1	1	0	0	2	1	0	2	2	0	0	0	0	0	0	0	0	2	2	2	0	1	1	1	0	1	1	1	2	0	1	1	0	0	1	1	1	0	1	0	1	1	0	1	1	0	2	0
406	1	1	1	0	0	1	1	1	2	2	1	1	1	1	1	0	0	1	1	1	1	0	2	2	0	1	1	1	1	2	0	1	2	1	1	1	2	0	0	1	0	0	1	0	0	0	1	0	1
407	1	1	1	0	1	2	0	0	2	2	0	0	0	0	0	0	0	1	1	1	1	1	2	2	0	1	2	2	0	2	1	0	1	0	0	2	1	0	0	1	0	0	0	0	0	0	0	0	0
408	0	1	2	0	0	1	1	0	1	1	0	0	2	0	0	0	0	1	1	1	2	1	2	2	0	1	1	1	1	2	0	1	1	1	1	2	1	1	0	1	0	0	0	0	0	0	0	2	0
409	0	0	2	0	0	2	0	0	2	1	0	0	1	0	0	0	0	0	2	2	2	1	1	1	1	0	2	2	1	2	0	1	0	0	0	1	2	0	0	1	0	0	0	0	0	0	0	0	1
410	1	1	1	0	0	1	1	0	2	1	0	0	0	0	0	0	0	0	2	1	2	0	2	2	0	2	1	2	0	2	1	0	0	0	0	2	1	0	0	0	0	0	0	0	0	0	0	1	0
411	0	0	2	0	1	1	1	2	2	2	0	0	1	0	0	0	1	2	0	0	1	0	2	2	2	1	1	2	0	2	0	2	2	2	0	2	1	0	0	1	0	0	0	0	0	0	0	1	0
412	1	1	1	0	1	1	1	0	1	1	0	0	0	0	0	0	0	1	0	0	0	1	2	2	0	0	1	1	0	1	0	1	1	0	0	1	2	0	0	1	0	0	0	0	1	0	0	2	0
413	0	1	1	0	0	1	2	0	0	0	1	0	1	0	0	0	0	1	2	2	2	1	0	0	1	1	2	2	0	2	1	2	2	0	0	1	2	0	0	2	0	0	0	0	1	0	0	0	1
414	1	2	0	0	0	0	0	0	2	2	0	0	0	0	0	0	0	0	2	2	2	1	2	2	0	1	2	2	0	2	1	1	2	2	2	2	2	0	0	1	0	2	0	0	1	0	0	1	0
415	1	2	1	0	1	1	0	0	2	1	1	2	2	1	1	1	0	0	2	2	2	0	2	2	0	2	2	2	1	2	2	1	1	1	0	1	1	0	0	2	0	1	0	1	0	1	0	0	0
416	0	2	1	0	0	1	2	0	0	0	0	0	1	1	1	0	0	1	2	2	2	1	2	2	0	1	1	1	0	1	1	2	2	0	0	1	2	0	0	1	0	1	0	0	1	1	0	0	0
417	0	0	1	0	0	1	1	0	2	1	0	0	1	0	0	0	0	2	1	1	2	1	2	2	0	2	2	2	0	2	0	1	1	0	0	2	2	0	0	2	0	0	0	0	1	0	0	2	0
418	0	2	1	0	0	0	2	0	0	0	2	2	2	2	2	0	0	0	2	1	2	0	2	2	0	0	2	2	1	2	1	2	2	0	1	1	1	0	0	1	0	0	0	0	2	1	0	0	0
419	1	0	2	0	0	1	1	0	0	0	0	1	1	1	2	1	0	1	1	1	1	1	2	2	1	0	1	1	0	1	0	1	2	1	1	2	1	0	1	1	0	0	0	0	0	0	0	2	0
420	0	0	2	0	1	2	1	0	1	1	2	0	1	0	0	0	1	1	2	2	2	0	2	2	0	2	2	2	1	1	0	2	2	0	0	1	1	0	1	1	0	0	0	0	0	0	0	1	0
421	1	0	2	0	1	2	2	1	1	1	0	0	1	0	0	0	0	0	2	2	2	1	2	2	0	1	2	2	0	1	0	0	1	0	0	2	2	0	0	1	0	0	0	0	0	1	0	1	0
422	1	1	2	0	0	0	1	1	2	1	0	0	2	0	0	0	0	2	0	1	1	1	2	2	0	0	1	1	0	1	1	0	1	2	0	2	1	0	0	1	0	0	0	1	0	0	0	1	0
423	0	0	2	0	1	2	2	0	0	0	2	1	1	1	1	0	0	0	2	2	2	1	2	2	0	1	2	2	0	2	1	1	2	0	0	2	1	1	0	1	0	0	0	0	0	0	0	1	0
424	0	1	1	0	0	1	1	0	2	1	1	1	1	1	1	0	0	1	1	1	1	1	2	2	0	0	2	2	0	2	1	2	2	0	0	1	2	0	0	2	0	1	0	0	1	0	0	1	1
425	1	2	0	0	0	0	2	0	0	0	1	2	2	2	2	0	0	2	0	0	1	0	1	1	1	0	2	2	0	1	0	1	2	1	0	1	1	0	0	2	0	0	0	0	0	0	0	1	0
426	1	1	1	1	0	1	2	0	1	1	0	0	1	1	0	0	0	2	0	1	1	0	1	2	1	0	2	2	0	2	1	2	2	0	0	2	2	0	0	0	1	0	0	0	1	1	0	1	0
427	1	2	1	0	0	1	0	0	2	0	1	1	1	1	2	1	0	2	0	0	0	1	2	2	0	1	0	2	1	1	0	0	0	0	0	2	2	0	0	2	0	0	0	0	1	0	0	0	0
428	0	1	2	0	0	0	0	0	1	1	1	0	1	0	0	0	1	1	1	1	2	1	2	2	1	0	1	1	0	1	1	2	2	0	1	2	1	1	0	1	0	1	0	0	0	1	0	0	1
429	0	1	1	1	0	1	2	0	1	0	2	0	1	1	1	1	0	0	2	2	1	1	1	1	1	1	2	2	0	2	1	2	2	0	0	1	2	0	0	1	0	0	0	2	0	2	0	2	0
430	1	1	2	0	0	0	1	0	1	1	1	0	0	0	0	0	0	1	1	1	2	1	2	2	0	1	1	1	2	2	1	1	1	0	0	2	2	0	0	0	0	0	0	1	0	0	0	2	0
431	0	2	0	0	0	0	2	0	0	0	0	0	0	0	0	0	0	0	2	2	2	0	1	1	1	1	0	2	0	1	0	1	1	1	0	0	2	0	0	2	0	2	0	0	0	0	0	2	0
432	1	0	2	0	1	2	1	0	2	1	1	0	0	0	0	0	0	0	2	1	2	0	0	0	0	1	2	2	0	2	0	2	2	0	0	1	1	0	0	1	0	1	0	0	1	0	0	2	0
433	1	1	1	0	1	2	1	0	2	2	0	0	1	0	0	0	0	1	1	1	1	0	2	2	0	2	2	2	1	2	0	1	1	0	1	2	2	0	0	1	0	0	0	0	0	0	0	2	0
434	0	1	2	0	1	1	2	0	0	0	1	0	0	0	0	0	0	0	2	2	1	1	0	1	0	0	2	2	1	2	2	1	1	0	0	1	2	0	0	0	0	0	1	0	1	1	0	0	0
435	0	2	0	0	0	1	1	0	1	1	1	0	1	0	0	0	1	1	1	1	2	1	1	1	1	1	1	2	1	1	0	1	2	2	2	2	1	1	0	1	0	0	0	0	0	0	0	1	1
436	0	1	2	0	0	2	1	0	2	1	0	1	1	0	0	0	0	0	1	1	2	1	2	2	0	0	2	2	0	2	0	2	2	0	0	2	1	0	0	0	0	0	0	0	0	0	0	2	0
437	0	2	2	0	1	1	2	0	1	1	0	0	0	0	0	0	0	0	2	2	1	0	2	2	0	1	1	2	2	1	1	2	2	0	1	1	0	0	0	0	0	0	1	0	1	1	0	1	1
438	0	2	0	0	0	0	2	1	1	1	0	0	2	1	1	1	0	2	0	0	2	1	0	0	1	0	1	1	0	1	0	1	2	0	0	1	1	0	0	1	1	1	0	0	0	0	0	1	1
439	0	0	2	0	0	1	2	0	0	0	2	0	1	0	1	1	0	2	0	0	0	0	2	2	0	1	1	2	1	2	1	1	1	0	0	1	1	0	0	1	0	0	1	1	0	0	0	2	0
440	0	1	1	0	1	2	1	0	1	0	1	0	0	0	0	0	0	0	1	1	1	0	2	2	0	0	1	1	0	1	0	0	1	1	0	2	1	0	0	2	0	0	0	0	0	1	0	1	0
441	1	1	1	0	0	1	2	0	1	1	1	2	2	1	1	1	0	0	2	1	2	0	2	2	0	2	1	1	2	2	0	1	1	1	1	1	1	0	1	1	0	1	0	1	1	0	0	2	0
442	1	1	2	0	0	1	1	0	1	1	0	0	0	0	1	1	0	1	1	1	1	0	2	2	0	1	0	1	1	0	0	1	1	2	1	1	1	0	0	1	0	0	0	0	0	0	0	1	0
443	0	2	1	0	0	1	0	0	2	1	0	1	1	1	1	0	0	0	2	2	2	1	2	2	0	1	2	2	1	2	0	1	2	0	0	2	1	0	0	1	0	0	0	1	0	1	0	0	0
444	0	1	2	0	0	1	0	0	2	2	0	0	0	0	0	0	0	1	0	0	0	1	1	1	1	1	1	2	0	1	0	1	1	0	0	2	2	0	0	1	1	0	0	2	0	2	0	2	0
445	1	2	0	0	0	1	2	1	1	1	0	0	1	0	0	0	0	1	1	1	2	1	2	2	0	0	1	2	1	0	0	2	2	1	1	2	0	0	0	1	1	0	0	0	0	0	0	0	1
446	1	2	0	0	0	0	1	1	2	2	0	1	1	1	1	0	0	2	0	0	1	0	2	2	1	1	1	1	1	2	0	2	2	0	0	2	2	0	0	1	1	0	0	0	0	0	0	1	0
447	1	0	2	0	0	1	1	0	1	0	1	0	1	0	0	0	0	1	1	1	2	0	1	1	0	2	2	2	0	1	1	0	1	0	0	2	2	1	0	1	0	0	1	0	0	1	0	1	0
448	1	0	1	0	0	0	1	0	1	0	1	1	1	1	1	0	0	1	1	1	1	0	1	1	0	1	1	1	0	1	0	1	1	1	1	1	1	1	0	1	0	1	1	0	1	1	0	0	1
449	1	2	1	0	0	1	1	0	1	1	1	0	1	0	0	0	0	2	0	0	0	0	2	2	0	0	1	1	1	2	0	1	1	0	0	1	2	0	0	1	0	1	0	0	1	0	0	1	0
450	1	1	1	0	0	1	1	0	1	0	1	1	1	1	1	0	0	1	1	1	1	0	2	2	0	2	2	2	1	2	0	2	2	1	0	0	1	0	0	1	0	0	0	0	0	1	0	0	0
451	1	2	1	0	0	1	1	0	1	1	1	0	0	0	0	0	0	2	0	1	2	1	0	1	1	0	2	2	1	2	1	2	2	2	0	1	1	0	0	0	0	1	0	0	0	1	0	1	0
452	0	2	0	0	0	1	1	0	2	1	1	0	1	0	0	0	0	1	1	1	0	0	0	0	0	0	2	2	0	2	0	0	1	1	0	1	1	0	0	1	0	0	0	2	0	2	0	0	1
453	1	0	2	0	0	2	1	0	2	1	1	0	0	0	0	0	0	1	1	1	1	0	2	2	0	0	2	2	0	1	0	1	1	1	0	1	2	1	0	1	0	0	1	0	1	1	0	2	0
454	0	2	0	0	0	0	1	1	1	1	0	0	0	0	0	0	0	1	2	2	2	1	0	1	1	0	1	0	2	2	0	1	1	0	0	2	1	0	0	1	0	0	1	0	2	0	0	1	1
455	1	1	1	0	0	1	1	0	1	0	0	0	2	2	2	0	0	1	1	1	1	0	2	2	1	2	0	2	2	0	0	1	2	1	1	1	2	0	0	1	0	0	1	0	1	2	0	0	1
456	1	0	2	0	0	1	2	0	1	1	1	2	1	1	1	0	0	2	0	1	2	0	1	1	0	1	1	1	2	2	1	1	1	0	1	1	0	0	0	1	0	0	2	0	1	1	0	2	0
457	1	1	2	0	0	2	2	0	0	0	1	0	0	0	0	0	0	0	1	2	2	1	1	1	0	1	2	2	0	2	0	0	1	1	1	2	1	0	0	1	0	0	0	0	0	2	0	1	1
458	1	2	1	0	0	1	1	1	2	2	0	0	0	0	0	0	0	1	1	1	2	0	2	2	0	2	2	0	1	1	0	1	2	1	0	1	1	0	0	1	0	0	0	1	0	0	0	2	0
459	0	1	2	0	0	0	1	0	1	0	0	1	1	1	1	0	0	1	1	2	2	0	1	1	0	2	1	1	1	2	0	1	1	1	0	0	1	0	0	1	0	0	1	0	1	0	0	1	0
460	0	1	1	0	1	1	0	0	2	1	1	2	2	2	2	0	0	2	0	0	1	0	2	2	0	2	1	1	2	2	1	1	1	1	1	1	1	0	0	1	0	0	0	0	0	1	0	2	0
461	0	1	1	0	0	1	0	0	1	1	1	0	0	0	0	0	0	0	2	2	2	0	2	2	0	2	2	2	0	2	1	2	2	0	0	1	1	2	0	0	0	0	0	0	0	1	0	1	0
462	0	0	2	0	2	2	2	1	1	1	1	2	2	2	2	0	0	1	1	1	2	0	2	2	0	1	2	2	1	2	0	1	1	0	0	2	2	0	0	1	1	0	1	0	1	2	0	0	0
463	1	1	1	0	0	0	2	1	1	1	1	1	1	1	1	0	0	1	1	1	2	0	1	1	1	1	2	2	0	2	1	1	2	2	0	1	1	0	0	1	0	1	0	0	1	0	0	2	0
464	0	1	0	0	0	0	2	0	1	1	0	0	1	1	1	1	0	0	2	0	2	0	2	2	0	0	2	2	0	2	1	1	1	0	0	1	2	0	0	2	0	0	0	0	0	0	0	1	0
465	0	1	2	0	0	2	1	0	2	0	1	1	1	1	1	0	0	0	2	2	2	1	2	2	0	0	1	2	1	2	0	1	2	0	0	2	2	0	0	1	0	1	0	0	1	1	0	1	1
466	1	1	1	0	0	1	2	0	1	1	0	0	0	0	0	0	0	0	2	2	2	0	2	2	0	1	2	1	1	2	1	0	1	0	0	2	2	0	0	2	0	0	0	0	0	0	0	0	0
467	0	0	2	0	0	1	1	1	2	2	0	2	2	2	2	0	0	0	2	2	2	1	1	1	1	1	1	1	1	2	1	2	2	1	0	1	2	0	0	2	0	0	0	0	0	1	0	2	0
468	1	0	1	0	0	1	2	1	1	1	0	1	1	0	0	1	0	1	1	1	2	1	1	1	1	1	1	2	0	1	0	1	1	0	0	1	1	0	0	1	0	0	0	0	0	0	0	1	1
469	0	1	1	0	0	0	0	0	2	2	0	0	1	0	0	0	1	2	1	1	1	0	2	2	0	1	2	2	1	2	2	2	2	0	0	0	2	0	0	2	0	1	0	0	1	1	0	2	0
470	0	1	1	0	0	1	2	1	2	2	1	0	1	0	0	0	0	1	1	1	2	0	2	2	0	2	0	1	0	1	0	2	1	0	1	2	0	0	0	1	0	1	0	0	1	1	0	1	1
471	1	0	2	0	0	1	1	0	2	2	0	0	0	0	0	0	0	1	1	1	2	1	1	1	1	1	0	1	1	2	0	0	0	0	1	2	2	0	0	1	0	0	1	0	1	0	0	0	0
472	0	1	1	0	0	0	1	1	2	1	0	1	1	1	1	0	1	2	1	1	1	0	1	1	0	0	2	2	0	1	0	2	2	0	1	2	1	1	0	1	0	0	0	1	0	1	0	1	0
473	1	1	1	0	0	2	2	1	1	1	0	1	0	0	0	0	0	0	1	1	2	1	2	2	0	0	1	1	2	2	1	2	2	0	0	1	2	0	0	2	0	0	0	0	0	0	0	1	0
474	1	0	2	0	0	1	1	0	1	1	1	1	2	1	1	0	0	0	2	2	2	0	2	2	0	1	2	2	0	2	1	1	1	0	0	0	2	0	0	2	0	0	1	0	0	0	0	1	0
475	0	1	1	0	1	2	0	0	2	1	1	1	1	1	1	0	0	2	0	0	1	0	0	2	0	1	1	2	1	2	0	1	1	0	0	1	1	0	0	1	1	1	0	1	2	0	0	1	1
476	0	1	2	0	0	1	2	0	1	1	1	0	1	0	0	0	0	2	0	1	2	0	2	2	0	1	1	1	1	2	1	1	1	0	0	2	1	1	0	1	0	0	1	0	1	0	0	0	0
477	1	1	1	0	0	2	1	0	1	0	2	1	2	1	1	0	0	2	1	2	2	0	1	1	1	2	0	2	1	1	0	1	2	0	0	2	0	0	0	1	1	1	0	0	0	0	0	2	0
478	1	1	1	1	1	2	1	2	2	2	0	0	1	0	0	0	1	0	2	1	2	1	1	1	1	1	1	1	1	2	0	2	2	0	0	1	1	0	0	0	0	1	1	0	1	1	0	1	1
479	0	0	2	0	1	2	2	0	1	0	0	0	2	0	0	1	1	0	2	1	2	1	2	2	0	1	2	2	1	2	2	1	1	0	0	2	2	0	0	1	0	0	1	0	0	1	0	1	1
480	0	1	1	0	0	2	1	0	1	0	0	0	0	0	0	0	0	1	1	1	1	1	2	2	0	1	1	2	0	1	0	1	1	0	0	1	0	1	0	0	0	0	1	0	1	1	0	0	0
481	1	1	1	0	0	1	1	1	2	1	0	1	2	2	2	0	0	1	1	1	1	0	2	2	0	2	2	2	1	2	2	1	1	2	1	2	1	1	0	1	0	0	1	0	2	2	0	1	0
482	0	0	2	0	0	2	1	0	1	1	0	0	0	0	0	0	0	0	2	2	2	1	2	2	0	0	1	1	1	2	0	1	1	0	0	1	1	0	1	1	0	0	1	0	0	1	0	2	0
483	0	1	1	0	0	1	1	1	2	1	0	0	2	0	0	0	0	1	1	1	2	0	2	2	1	2	1	1	1	2	0	0	1	2	1	1	0	1	0	0	0	2	0	0	0	2	0	2	0
484	0	0	2	0	1	1	1	1	2	1	0	1	1	1	2	1	0	2	0	0	1	1	2	2	0	2	2	2	0	2	0	1	1	0	0	2	1	0	0	0	0	0	1	0	1	0	0	1	0
485	1	0	2	0	2	2	0	0	2	2	0	1	1	1	1	0	0	0	2	1	2	0	2	2	0	2	2	2	0	2	2	0	0	1	1	2	1	0	0	0	0	1	0	0	1	1	0	1	1
486	1	1	2	0	0	2	1	0	2	0	1	1	1	0	0	0	1	2	1	1	1	0	2	2	0	1	2	2	0	2	0	1	1	1	1	1	2	0	0	2	0	0	0	0	0	0	0	2	0
487	1	2	0	0	0	0	2	0	2	1	1	0	0	0	0	0	0	0	1	1	1	0	2	2	1	2	2	2	0	2	1	2	2	0	0	0	2	0	0	1	0	1	0	1	1	0	0	1	0
488	1	0	2	0	0	2	2	0	0	0	1	0	1	0	0	0	0	1	1	1	1	1	2	2	0	0	1	1	0	1	1	1	1	0	1	1	1	0	0	1	0	0	0	0	0	0	0	2	0
489	0	1	1	0	0	1	0	0	2	0	1	0	1	0	0	0	0	0	2	2	1	0	2	2	1	2	1	1	1	2	0	1	1	0	0	1	2	0	0	1	0	0	0	1	0	1	0	2	0
490	0	0	2	0	0	1	1	1	2	2	0	0	1	0	0	0	0	1	2	1	2	0	2	2	0	1	1	1	1	2	0	1	1	0	0	1	2	0	0	1	0	1	0	0	0	2	0	0	0
491	1	0	2	0	1	1	1	0	2	0	0	1	2	2	2	0	0	0	2	2	2	0	2	2	0	2	1	2	0	1	1	1	2	2	2	2	1	0	0	1	0	0	1	0	1	2	0	2	0
492	1	2	0	0	0	1	1	0	1	1	0	0	1	1	1	0	1	2	0	0	1	2	2	2	0	0	2	2	0	2	0	0	1	1	1	2	1	1	0	1	0	0	0	0	0	1	0	1	0
493	0	1	1	0	0	0	1	0	1	1	0	0	2	1	1	0	0	0	2	2	2	1	0	1	1	1	2	2	0	1	0	1	1	2	1	1	2	0	0	2	0	0	1	1	1	2	0	1	0
494	1	1	2	0	0	1	1	1	2	1	0	0	1	0	0	0	0	0	1	1	2	1	2	2	0	1	2	2	1	2	1	2	2	1	1	2	1	0	0	0	0	0	0	0	0	0	0	0	0
495	0	1	1	0	0	1	2	0	0	0	0	2	2	1	1	1	0	1	0	0	1	0	2	2	0	1	1	2	1	1	1	1	2	1	1	2	1	0	0	2	1	0	0	0	0	1	0	1	0
496	1	1	1	0	0	1	1	1	2	2	0	0	0	0	0	0	0	0	1	1	2	0	2	2	0	1	0	2	2	2	1	0	2	1	0	2	1	2	0	0	0	0	0	0	0	0	0	1	1
497	0	2	1	0	0	0	2	0	1	1	0	0	0	0	0	0	0	0	2	2	2	0	2	2	0	1	0	0	1	2	0	1	1	0	0	0	1	1	0	1	0	0	0	0	2	1	0	2	0
498	1	2	1	0	0	1	1	0	1	1	1	0	0	0	0	0	0	1	1	1	2	0	1	1	0	1	2	0	1	1	0	1	1	0	0	1	1	0	0	2	0	0	0	1	0	0	0	2	0
499	1	0	2	0	1	2	1	0	0	0	2	0	0	0	0	0	0	0	2	2	2	0	2	2	0	1	2	2	0	1	0	1	2	0	0	1	1	0	0	1	0	0	0	1	0	0	0	0	1
500	1	1	1	0	0	1	1	0	1	1	0	0	0	0	0	0	0	0	2	2	2	1	1	1	1	0	2	2	0	2	1	1	1	1	0	1	0	0	1	0	0	1	0	1	1	0	0	0	0
501	1	2	0	0	1	1	2	0	1	1	0	0	0	0	0	0	0	1	1	1	1	0	2	2	1	0	1	0	2	2	0	1	1	1	1	2	0	0	0	1	1	0	0	0	0	1	0	1	0
502	0	0	2	0	0	1	1	2	2	2	0	1	1	1	1	0	0	2	1	1	2	0	2	2	1	0	1	2	1	0	0	0	1	1	1	2	1	0	0	1	0	0	0	0	2	1	0	1	1
503	1	0	2	0	0	1	1	0	1	0	1	0	1	1	1	0	0	1	1	0	1	0	2	2	0	1	2	2	0	1	0	1	2	2	2	2	1	0	0	1	0	2	0	0	0	0	0	2	0
504	0	1	2	0	0	1	1	0	1	0	1	0	0	0	0	0	0	2	0	0	1	1	2	2	0	0	1	2	0	1	0	0	1	2	1	1	1	1	1	2	1	1	0	0	1	0	0	2	0
505	1	0	2	0	0	1	1	0	1	0	1	1	1	1	1	0	0	1	0	0	1	1	2	2	0	1	1	1	1	2	0	0	0	0	1	2	2	0	0	1	0	1	0	0	1	0	0	2	0
506	1	2	1	0	0	0	1	0	2	1	1	0	0	0	0	0	0	2	0	0	0	1	2	2	0	1	2	2	0	2	1	1	1	0	0	2	1	1	0	1	0	0	0	0	0	0	0	1	0
507	1	0	2	0	1	2	2	0	0	0	2	0	2	2	2	0	0	0	2	2	1	1	2	2	0	1	1	2	2	1	0	0	0	0	0	1	1	1	1	0	0	0	0	0	0	0	0	0	1
508	1	2	0	0	0	0	1	0	2	1	1	0	1	0	0	0	0	1	2	2	2	1	2	2	0	1	1	0	1	2	0	2	2	0	0	2	2	0	0	1	0	0	0	0	0	0	0	2	0
509	0	1	2	0	0	2	2	1	1	1	1	1	1	2	1	0	0	1	1	1	1	1	2	2	0	0	2	2	0	2	0	2	2	0	1	1	1	1	0	1	0	0	0	1	0	1	0	2	0
510	1	0	2	0	0	1	2	0	0	0	1	0	1	0	0	0	0	1	1	1	1	0	1	1	1	0	2	2	1	2	2	2	2	2	0	2	1	0	0	2	0	0	0	0	1	0	0	2	0
511	0	0	2	0	1	2	0	0	2	1	0	0	0	0	1	1	0	0	2	2	2	0	2	2	0	1	2	2	1	2	0	2	2	0	0	1	1	0	1	0	0	0	0	0	0	1	0	1	0
512	1	1	1	0	0	1	2	1	1	1	1	0	1	0	0	0	0	0	2	2	2	1	1	1	0	0	0	1	0	1	0	1	1	0	0	1	1	1	0	1	0	1	0	0	1	0	0	0	1
513	0	2	1	0	0	0	2	0	2	1	1	0	1	0	0	0	0	2	0	1	1	1	2	2	0	2	2	0	1	1	0	1	1	0	0	2	2	0	0	2	0	0	0	1	0	0	0	0	1
514	0	0	2	0	0	2	2	0	0	0	2	0	1	0	0	0	0	1	1	1	2	1	1	1	1	1	2	2	0	2	1	0	1	0	0	2	1	0	0	2	0	0	1	0	1	2	0	2	0
515	0	1	2	0	1	1	1	0	1	1	0	0	0	0	0	0	0	1	1	0	1	0	2	2	1	2	1	2	0	2	1	2	2	1	1	2	1	0	1	1	0	0	0	0	0	0	0	2	0
516	1	1	2	0	1	1	1	0	2	2	0	1	0	0	0	0	0	1	1	1	2	1	0	1	0	0	2	2	0	2	1	1	1	0	0	1	1	0	0	0	0	0	0	0	1	0	0	1	1
517	0	1	1	0	0	0	1	0	0	0	1	0	0	0	0	0	0	2	0	0	1	0	2	2	0	1	2	2	0	2	0	1	1	0	0	0	2	0	0	0	0	1	0	0	0	0	0	2	0
518	1	1	1	0	1	1	1	0	0	0	1	0	0	0	0	0	0	0	2	1	2	1	2	2	0	0	0	1	0	0	1	1	1	0	0	2	1	1	0	1	0	0	0	2	0	2	0	2	0
519	0	1	2	0	0	1	1	0	1	1	1	0	0	0	0	0	0	1	2	1	2	1	2	2	0	0	2	2	0	2	1	2	2	0	0	1	2	1	0	1	0	1	0	0	0	0	0	0	0
520	1	1	2	0	1	1	2	0	1	1	0	0	0	0	0	0	0	1	1	1	2	1	2	2	0	2	1	2	1	2	1	0	1	1	0	1	1	1	0	1	0	0	0	0	0	0	0	2	0
521	1	1	2	0	0	2	2	0	0	0	1	0	1	0	0	0	0	0	2	2	2	1	2	2	0	1	0	0	1	2	0	0	0	0	0	1	2	0	0	1	0	0	0	0	0	0	0	0	0
522	1	1	1	0	1	2	0	0	2	2	0	0	1	0	0	0	0	1	1	1	1	0	1	1	0	1	0	1	1	2	0	1	1	0	0	2	1	0	0	1	0	0	1	0	0	0	0	1	0
523	1	1	1	1	1	2	1	1	2	2	0	0	0	0	0	0	0	1	1	1	2	0	2	2	0	2	1	1	0	2	0	1	1	0	0	1	1	2	0	0	0	0	0	0	0	0	0	2	0
524	1	1	2	0	0	1	0	0	2	1	1	1	2	2	2	0	0	1	1	1	1	0	2	2	0	1	1	1	1	2	0	1	1	0	0	2	1	0	0	2	0	0	0	0	1	1	0	1	0
525	1	2	1	0	0	0	2	1	1	1	1	0	1	0	0	0	1	1	1	1	2	1	2	2	0	0	2	2	0	2	0	2	2	0	0	1	0	0	0	1	0	0	0	0	0	0	0	1	1
526	1	1	1	0	1	2	1	0	2	0	0	0	1	0	0	0	1	2	0	0	1	1	2	2	0	0	1	2	1	0	0	1	1	2	0	1	2	1	1	2	1	0	1	0	0	2	0	1	0
527	0	1	1	0	0	1	1	0	2	2	0	1	1	1	1	0	0	1	1	1	1	0	1	1	0	2	1	1	1	2	0	1	1	1	0	1	1	1	0	0	0	1	0	0	0	1	0	1	0
528	0	2	1	0	0	1	1	0	1	0	2	1	0	0	0	0	0	0	2	2	2	1	0	1	1	0	1	1	1	2	0	2	2	0	1	2	2	0	0	2	1	0	0	0	0	0	0	1	0
529	0	1	0	0	0	0	0	0	2	2	0	1	2	1	1	0	0	1	1	2	2	0	2	2	0	2	2	2	1	2	1	1	1	0	0	2	0	1	0	0	0	1	1	0	1	1	0	0	1
530	0	1	2	0	1	1	2	0	1	1	0	0	1	1	1	0	1	2	1	1	1	0	1	1	2	2	2	2	1	2	0	1	1	0	0	2	2	0	0	1	0	0	0	0	1	1	0	1	0
531	1	1	1	0	1	2	2	0	1	1	0	1	1	1	1	0	0	1	1	1	0	0	2	2	0	1	2	2	1	2	1	1	1	0	0	1	2	0	0	1	0	0	0	0	0	0	0	1	0
532	0	1	1	1	0	2	1	0	1	1	0	1	1	1	1	0	0	2	0	1	1	0	2	2	0	1	0	1	0	1	0	2	2	0	0	0	1	0	0	0	0	0	0	0	0	0	0	2	0
533	0	2	0	0	0	1	2	0	1	1	0	0	1	1	1	0	1	2	1	1	1	0	2	2	0	1	1	1	1	2	0	1	0	1	0	2	0	0	1	0	0	0	0	0	0	0	0	2	0
534	1	2	2	0	0	1	0	0	2	1	1	0	0	0	0	0	0	0	2	2	2	1	2	2	0	0	2	2	0	1	0	1	1	0	0	1	0	0	0	0	1	0	0	0	0	2	0	0	2
535	1	2	1	0	0	2	1	0	1	1	1	0	1	0	0	0	0	1	1	1	1	1	1	2	0	0	0	2	0	1	0	1	1	2	1	1	2	0	1	1	0	0	1	0	1	1	0	2	0
536	1	1	1	1	1	2	2	0	0	0	0	0	0	0	0	0	0	1	1	1	1	0	2	2	0	2	1	0	2	2	0	2	2	0	0	0	1	0	0	2	0	0	1	0	1	0	0	2	0
537	0	1	1	0	1	1	1	1	2	2	0	0	0	0	0	0	0	1	1	1	1	0	2	2	0	1	1	2	1	2	0	0	0	0	0	1	1	0	0	1	0	0	0	0	0	0	0	0	0
538	0	2	0	0	0	0	1	0	1	0	0	1	1	1	1	0	0	1	1	1	2	1	2	2	0	0	1	1	0	1	0	1	1	0	0	1	2	0	0	1	0	0	0	0	0	0	0	2	0
539	0	2	0	0	0	0	0	0	1	1	1	1	1	1	1	0	0	1	1	1	2	0	2	2	0	0	2	2	1	2	0	1	1	0	0	0	2	1	0	1	0	0	1	1	1	2	0	1	0
540	1	2	1	0	0	1	1	0	1	1	1	0	0	0	0	0	0	1	1	1	1	1	1	2	0	0	2	2	0	2	1	1	1	1	1	2	1	0	0	1	0	0	0	0	0	0	0	0	1
541	1	0	2	0	1	2	0	0	2	2	0	0	0	0	0	0	1	1	1	2	2	0	2	2	0	1	1	2	0	2	1	1	2	1	0	1	1	0	0	1	0	0	1	1	1	2	0	2	0
542	0	1	1	0	1	2	2	1	1	1	0	0	0	0	0	0	0	1	1	1	1	0	1	1	1	1	2	2	0	2	0	1	1	0	0	1	1	0	0	0	0	0	0	0	0	0	0	2	0
543	1	1	1	0	0	2	0	0	1	1	1	0	0	0	0	0	0	1	1	1	2	0	2	2	0	1	1	1	1	2	0	2	2	0	0	0	2	0	0	1	0	0	2	0	0	1	0	2	0
544	1	2	0	0	0	0	2	0	0	0	0	1	1	1	2	1	0	1	1	1	2	1	0	0	1	0	1	1	0	2	0	1	2	0	0	0	2	0	0	2	0	0	0	0	1	1	0	1	0
545	1	2	0	0	0	0	2	0	0	0	2	2	2	2	2	0	0	1	2	2	2	1	2	2	0	0	0	1	1	2	0	1	2	2	0	1	2	0	0	2	0	1	0	0	1	1	0	2	0
546	0	1	1	0	1	2	0	0	2	2	0	0	1	0	0	0	0	0	1	1	1	0	2	2	0	1	0	2	1	1	0	1	1	0	0	2	1	2	0	0	0	0	0	0	0	0	0	1	1
547	1	2	0	0	0	0	2	1	1	1	1	0	1	0	0	0	0	0	2	2	1	1	1	1	1	1	1	1	1	2	0	2	2	0	1	2	1	0	0	1	0	1	0	0	0	1	0	0	1
548	1	1	2	0	0	0	1	1	2	2	0	0	1	1	1	0	0	0	2	2	2	0	2	2	1	0	2	2	0	2	0	1	1	1	1	1	1	0	0	0	0	0	2	0	1	1	0	2	0
549	0	1	1	0	0	1	1	0	1	1	0	2	2	2	2	0	0	2	0	1	2	0	2	2	1	1	1	2	1	2	1	2	2	0	0	2	2	0	0	0	0	0	0	0	0	2	0	1	1
550	0	2	1	0	0	0	0	0	2	2	0	0	0	0	0	0	0	1	1	1	1	0	1	1	1	2	0	0	1	2	0	1	1	0	0	1	0	0	0	1	0	0	1	0	1	2	0	1	0
551	1	1	1	0	1	1	1	0	1	1	0	0	0	0	0	0	0	0	2	2	1	0	1	1	1	0	0	2	0	1	0	1	2	0	0	2	2	0	0	1	0	0	0	0	0	0	0	2	0
552	1	0	2	0	1	2	1	0	1	1	0	1	0	0	0	0	0	0	2	2	2	1	1	1	1	1	2	2	0	2	0	1	0	0	0	1	1	1	0	1	0	0	1	0	1	1	0	0	0
553	1	1	1	1	1	2	2	0	1	0	1	1	1	1	1	0	0	0	2	2	2	0	2	2	0	1	2	2	0	2	0	2	2	0	0	1	0	1	0	0	0	0	0	0	0	1	0	1	1
554	1	1	2	0	1	2	1	1	2	2	0	1	1	1	1	0	0	1	0	0	0	0	2	2	1	2	2	2	0	2	0	2	2	1	1	2	2	0	0	2	0	0	0	0	1	0	0	1	0
555	0	1	1	1	0	1	1	0	1	1	1	1	1	1	1	0	0	0	1	1	1	0	2	2	0	1	1	1	1	2	0	1	1	0	0	1	1	1	0	1	0	0	0	0	0	0	0	1	0
556	0	0	2	0	0	2	1	1	2	2	0	0	1	0	0	0	0	0	2	2	2	0	2	2	0	2	2	2	0	2	0	2	2	0	0	0	1	1	0	1	0	0	0	0	0	0	0	2	0
557	1	2	1	0	0	1	1	0	2	0	0	0	0	0	0	0	0	0	2	1	2	0	2	2	0	1	2	2	0	2	0	1	1	0	0	1	2	1	1	2	1	0	0	0	0	0	0	1	1
558	1	1	2	0	0	1	1	0	1	1	1	0	0	0	0	0	0	0	2	2	2	0	1	2	0	1	1	2	1	2	1	1	2	2	1	1	0	1	1	0	0	0	1	0	1	1	0	1	0
559	0	1	2	0	0	2	0	0	2	0	1	0	0	0	0	0	0	2	0	1	2	0	2	2	0	1	2	2	0	2	1	0	0	0	0	2	1	0	1	1	0	0	0	2	0	0	0	1	0
560	1	2	1	0	0	1	0	0	2	2	0	0	1	1	1	0	0	1	1	0	1	1	0	0	1	1	1	2	0	1	0	1	1	0	0	1	1	0	0	1	0	1	0	0	0	0	0	2	0
561	0	1	1	0	0	1	0	0	2	1	0	0	2	0	0	1	0	1	1	1	2	1	2	2	0	0	2	2	0	2	1	1	1	2	1	1	1	0	1	1	0	0	0	1	0	0	0	1	0
562	0	1	1	0	1	2	1	1	2	1	0	0	0	0	0	0	0	1	1	1	1	0	2	2	0	1	2	2	0	2	1	0	0	0	0	1	1	0	0	1	0	0	1	0	0	1	0	2	0
563	0	0	2	0	0	1	2	0	1	0	1	0	2	0	0	0	0	0	2	2	2	1	2	2	1	0	2	1	1	2	0	1	0	0	1	2	1	0	0	1	0	1	0	0	0	0	0	2	0
564	1	1	1	0	0	1	2	0	0	0	0	1	2	1	1	0	0	0	2	2	2	1	2	2	0	0	1	1	1	2	1	0	1	1	0	1	1	0	1	1	0	0	0	0	0	1	0	2	0
565	0	2	1	0	0	1	0	0	2	1	0	0	0	0	0	0	0	2	0	0	0	2	0	1	1	1	1	1	1	2	0	0	0	0	0	1	2	0	0	2	0	1	0	1	0	1	0	2	0
566	0	1	2	0	0	2	2	0	1	0	0	0	0	0	0	0	0	1	0	0	0	0	1	1	1	0	1	2	0	1	0	0	1	0	0	2	2	0	0	0	1	0	0	0	1	0	0	0	2
567	1	2	1	0	0	1	2	0	0	0	1	0	0	0	0	0	0	0	1	2	2	0	2	2	1	2	1	1	2	2	1	2	2	1	0	1	1	1	0	1	0	1	0	0	1	0	0	0	2
568	0	1	1	0	0	1	2	1	1	1	1	1	1	1	1	0	0	1	1	0	1	0	2	2	0	0	1	1	0	1	0	0	0	1	0	1	1	0	0	1	0	1	0	1	1	0	0	2	0
569	0	2	0	0	0	1	0	0	2	0	1	0	1	1	1	0	0	1	1	1	1	0	2	2	0	1	1	1	1	2	0	1	2	0	0	2	2	1	1	2	1	0	0	0	0	0	0	0	0
570	0	1	1	0	0	1	0	0	2	2	0	0	0	0	0	0	0	1	1	1	1	0	1	1	1	1	2	2	1	2	0	2	2	0	0	1	1	0	0	0	1	1	0	0	1	0	0	1	0
571	1	1	2	0	0	2	0	0	2	1	0	2	2	2	2	0	0	0	2	2	1	1	0	0	1	0	2	2	1	2	1	2	1	0	0	2	1	0	0	1	0	0	0	0	0	1	0	0	0
572	1	1	1	1	1	2	0	0	2	2	0	1	1	1	1	0	0	1	1	1	2	1	2	2	0	0	2	2	1	2	0	1	1	0	0	2	1	0	0	0	0	1	0	0	1	0	0	0	1
573	1	1	2	0	0	1	1	0	1	1	0	1	2	2	2	1	0	1	1	1	1	0	2	2	0	1	1	1	1	1	0	1	1	0	0	1	2	1	0	1	0	0	1	0	0	0	1	2	0
574	0	1	2	0	0	2	0	0	2	2	0	0	1	0	0	0	0	2	0	0	1	0	2	2	0	1	2	2	0	2	2	1	1	1	1	2	1	0	0	2	0	0	0	0	1	1	0	2	0
575	1	1	2	0	0	2	1	0	1	0	1	0	1	0	0	0	0	0	1	1	1	1	2	2	0	0	2	2	0	1	0	1	1	2	1	1	1	1	0	1	0	0	1	0	1	1	0	2	0
576	1	0	2	0	0	1	1	0	0	0	2	1	1	0	0	0	0	2	0	0	1	0	2	2	1	2	1	1	1	2	1	1	1	0	0	2	1	0	0	1	0	0	0	0	0	0	0	0	0
577	1	1	1	0	0	0	2	1	1	1	0	0	2	1	1	1	0	0	2	2	2	1	2	2	0	0	0	1	1	2	0	1	2	0	0	2	2	0	0	1	1	0	1	0	0	0	0	1	1
578	1	1	1	0	0	1	0	0	2	2	0	0	1	0	0	0	0	0	2	2	2	0	2	2	0	2	2	2	0	2	1	2	2	0	0	1	0	1	1	0	0	0	1	1	0	0	0	2	0
579	1	2	0	0	0	0	2	0	1	0	1	1	1	0	0	1	0	1	0	0	2	1	2	2	0	2	1	2	0	2	1	2	2	0	0	1	2	0	0	1	0	0	0	1	0	1	0	2	0
580	1	1	2	0	0	1	0	0	2	2	0	1	1	0	0	1	0	1	1	2	2	0	2	2	0	1	0	1	1	0	0	2	2	0	0	1	1	1	0	1	0	0	1	0	2	2	0	1	0
581	0	1	1	0	0	1	1	1	2	1	0	1	1	1	1	0	0	2	0	0	1	1	2	2	0	0	0	1	1	2	0	0	0	0	0	2	1	0	0	0	0	0	0	0	0	0	0	0	1
582	1	1	1	0	0	1	1	0	2	1	1	0	1	1	1	0	0	0	2	2	2	1	1	1	1	2	2	0	1	1	0	0	0	0	0	1	2	0	0	1	0	0	0	0	1	1	0	2	0
583	1	2	2	0	0	1	1	1	2	1	0	0	0	0	0	0	0	1	1	1	1	0	1	1	0	0	2	1	1	2	1	0	0	1	1	1	2	0	1	1	0	0	1	0	1	2	0	2	0
584	1	1	2	0	0	1	1	0	1	1	0	1	0	0	0	0	1	2	1	1	1	0	1	1	1	1	1	2	1	1	1	1	1	1	1	2	2	0	0	2	0	0	1	0	0	0	0	0	1
585	0	1	1	0	0	1	1	0	1	1	1	0	1	0	0	0	0	1	1	1	1	0	2	2	0	1	2	2	1	1	1	1	1	0	0	2	1	1	0	0	0	0	1	0	1	2	0	2	0
586	1	2	0	0	0	1	0	0	2	2	0	1	2	1	1	0	0	0	2	2	2	1	2	2	1	0	1	1	2	2	0	1	2	1	1	1	2	0	0	0	0	0	1	0	1	1	0	0	0
587	0	2	0	0	0	0	0	0	1	0	1	0	0	0	0	0	0	1	1	1	1	1	2	2	0	2	1	1	0	1	1	0	1	1	0	1	1	0	0	1	0	0	1	0	2	2	0	2	0
588	1	1	2	0	0	0	1	0	2	1	0	1	2	1	1	0	0	0	1	2	2	0	2	2	0	1	1	2	0	2	1	1	1	0	0	2	0	0	1	0	0	0	0	0	0	2	0	1	0
589	1	2	1	0	0	1	2	0	0	0	1	0	0	0	0	0	0	0	2	2	2	1	1	1	1	0	1	1	0	1	0	1	1	1	1	2	1	1	0	1	0	0	0	0	0	1	0	2	0
590	1	1	1	1	0	1	0	0	2	0	1	1	1	1	1	0	0	1	1	1	1	1	2	2	0	1	2	2	1	2	1	1	1	1	2	2	1	1	0	0	0	0	0	0	0	0	0	2	0
591	1	1	2	0	0	0	0	0	2	2	0	0	0	0	0	0	0	0	1	1	1	1	2	2	0	1	0	0	1	1	0	1	1	0	1	1	2	0	0	1	0	0	0	1	0	1	0	1	1
592	1	1	1	0	0	1	0	0	1	1	1	0	0	0	0	0	0	1	1	1	2	0	1	1	2	2	2	2	0	1	0	1	1	1	2	2	0	0	1	0	0	0	0	0	0	0	0	0	0
593	0	2	1	0	0	2	1	0	1	1	1	1	1	1	1	0	0	2	0	1	2	0	2	2	0	1	1	1	1	2	1	0	1	0	0	2	2	0	0	1	0	0	1	0	1	0	0	2	0
594	0	2	1	0	0	1	1	1	2	2	1	0	0	0	0	0	0	0	2	1	2	0	2	2	0	0	1	2	0	1	1	1	1	0	0	2	1	0	1	1	0	1	1	0	1	1	0	2	0
595	1	0	2	0	0	1	1	0	1	1	0	0	1	0	1	1	0	1	1	2	2	0	2	2	0	2	1	1	0	1	0	0	1	2	1	1	1	0	0	0	0	0	0	0	0	0	0	1	1
596	1	0	2	0	1	2	1	1	1	1	0	1	1	2	1	0	0	0	2	2	1	1	2	2	0	0	1	2	2	2	0	2	1	0	0	2	2	0	0	2	0	0	0	1	0	0	0	2	0
597	0	1	1	0	1	2	1	0	2	1	1	0	1	0	0	1	0	1	1	1	2	0	2	2	0	1	0	1	1	2	0	1	1	0	0	1	1	1	0	1	0	0	0	0	0	1	0	1	1
598	1	1	2	0	0	1	2	1	2	2	1	0	1	1	1	1	0	0	2	2	2	1	2	2	0	0	2	2	0	2	2	0	0	0	0	2	2	0	0	1	0	0	1	0	0	2	0	1	1
599	1	0	2	0	0	1	1	0	1	0	1	0	0	0	0	0	0	2	0	0	2	1	1	1	1	0	1	2	0	2	1	1	2	0	0	2	1	0	0	1	0	0	0	0	1	1	0	1	0
600	0	1	1	0	0	0	1	0	1	1	1	0	2	1	1	1	0	0	2	1	2	0	2	2	0	2	1	1	1	2	0	0	0	0	1	2	2	0	0	2	0	1	1	0	0	0	0	0	0
601	0	1	1	0	0	1	1	1	2	2	0	0	1	1	1	0	0	1	0	0	1	0	2	2	0	1	1	2	1	0	0	2	2	0	0	1	1	1	0	1	0	0	0	0	0	0	0	2	0
602	1	2	1	0	0	2	2	0	0	0	0	0	0	0	0	0	0	0	2	2	2	1	0	0	1	1	1	2	0	2	1	2	2	2	0	1	2	0	0	0	0	0	0	0	0	0	0	2	0
603	1	0	2	0	0	2	2	0	0	0	0	0	1	1	1	1	0	2	0	1	1	0	2	2	0	1	0	1	1	2	0	1	1	0	0	1	2	0	0	1	0	0	0	0	1	0	0	0	0
604	0	1	1	0	0	1	1	1	2	1	0	0	1	1	1	0	0	1	1	1	2	0	2	2	0	2	2	2	0	2	1	1	1	0	0	2	1	0	1	1	0	1	0	0	1	1	0	2	0
605	1	1	1	0	0	1	2	0	0	0	2	0	1	1	1	0	0	0	2	1	2	0	1	1	1	0	2	2	0	2	1	2	2	1	0	0	1	1	0	1	0	0	1	0	1	2	0	2	0
606	0	0	2	0	1	2	1	0	0	0	2	0	0	0	0	0	1	2	0	0	1	1	2	2	0	2	1	2	1	2	1	1	1	0	0	2	2	0	0	2	0	1	0	0	1	1	0	0	1
607	1	1	1	0	0	1	0	0	2	2	0	0	2	0	0	0	1	2	0	0	1	1	1	2	0	1	0	1	1	0	0	1	1	0	0	1	1	0	0	2	0	0	0	0	0	0	0	2	0
608	1	0	2	0	0	1	1	0	2	1	1	0	0	0	0	0	0	0	2	2	2	1	2	2	0	1	1	2	1	1	1	1	2	0	0	2	0	1	1	0	0	0	1	0	1	1	0	1	0
609	1	1	0	0	0	0	2	0	1	0	0	0	0	0	0	0	0	0	1	1	1	0	2	2	0	2	1	2	1	2	0	0	0	1	1	1	1	0	0	0	0	0	1	0	1	0	0	2	0
610	0	0	2	0	0	2	2	1	2	1	0	0	0	0	0	0	0	1	1	1	2	0	2	2	0	1	0	1	0	0	1	0	0	0	1	2	1	0	0	1	0	0	0	0	0	0	0	0	0
611	1	1	1	1	0	1	1	0	1	1	1	0	1	0	0	0	0	2	0	0	1	0	1	1	0	2	1	2	0	2	1	1	1	2	0	1	1	0	0	1	0	1	0	0	1	0	0	1	0
612	0	1	2	0	0	1	1	0	1	0	1	0	1	1	2	1	0	1	1	0	1	1	2	2	0	0	1	2	1	2	1	2	2	0	0	0	1	0	0	2	0	0	0	0	0	0	0	1	0
613	0	1	1	0	0	1	0	0	2	1	0	2	1	1	1	0	0	0	1	1	2	0	1	1	0	0	1	1	1	2	0	1	2	2	0	1	2	0	0	2	0	0	1	0	1	1	0	1	1
614	0	1	2	0	0	2	2	0	1	1	1	0	0	0	0	0	0	1	1	2	2	1	2	2	0	0	2	2	2	2	0	2	2	0	1	1	1	0	0	1	1	0	0	0	0	0	0	0	0
615	1	1	0	0	0	1	2	1	1	1	0	1	1	1	1	0	1	1	1	1	1	1	0	0	1	0	1	1	2	2	0	1	2	1	0	1	1	0	0	2	0	1	0	0	1	1	0	0	0
616	1	0	2	0	1	1	2	1	1	1	1	0	0	0	0	0	1	2	0	0	2	0	2	2	0	1	1	2	0	2	1	1	1	0	0	2	1	0	0	2	1	0	1	0	0	0	0	0	1
617	0	2	1	0	0	2	0	0	2	2	0	0	2	1	1	1	0	0	2	2	2	0	1	1	1	0	2	2	0	2	0	1	1	0	1	2	1	0	0	1	0	0	0	0	0	0	0	1	1
618	0	2	0	0	0	0	2	0	0	0	0	0	1	1	2	1	0	1	1	1	1	0	2	2	0	1	2	2	0	1	0	1	2	1	1	1	2	0	0	2	0	0	1	0	1	0	0	1	0
619	0	0	2	0	1	2	2	0	1	0	1	0	0	0	0	0	0	0	2	2	2	0	2	2	0	1	0	0	1	1	0	2	2	1	1	1	2	0	0	1	0	0	0	1	0	0	0	1	1
620	0	0	2	0	0	1	2	0	1	1	0	0	0	0	0	0	0	1	1	1	1	0	1	1	1	1	1	1	1	2	0	2	2	1	0	2	1	0	0	2	0	0	1	0	1	2	0	2	0
621	0	1	1	0	0	1	1	0	2	2	0	1	0	0	0	0	0	0	2	1	2	1	2	2	0	0	1	2	0	2	1	1	1	1	0	0	1	0	0	1	0	0	0	1	0	0	0	2	0
622	0	2	1	0	0	2	1	1	2	1	0	1	1	1	1	0	0	1	1	2	2	0	2	2	1	1	2	2	0	2	1	2	2	0	0	0	1	1	0	1	0	0	1	0	1	1	0	1	1
623	1	0	2	0	0	2	2	0	1	1	0	1	1	1	1	0	0	1	1	1	1	0	2	2	1	0	1	1	0	1	0	1	1	0	0	1	0	0	0	1	1	0	0	0	0	0	1	1	0
624	1	2	0	0	0	1	1	0	1	0	1	0	1	0	0	0	0	1	1	1	1	0	2	2	1	1	2	2	1	2	2	1	1	0	0	1	2	0	0	2	0	0	0	0	0	0	0	1	0
625	0	0	2	0	0	2	2	0	1	0	0	0	1	0	0	0	0	1	1	1	2	0	2	2	0	0	2	2	0	2	1	1	1	1	0	2	0	0	0	1	0	0	0	2	0	2	0	1	0
626	1	0	2	0	1	1	2	0	1	1	1	0	0	0	0	0	0	1	1	1	2	1	1	2	0	1	2	2	0	2	1	1	0	1	0	2	1	0	0	1	0	0	0	0	1	1	0	2	0
627	1	1	2	0	0	1	0	0	1	1	1	0	1	0	0	0	0	1	1	1	2	0	1	2	1	0	2	2	1	1	0	2	2	1	1	2	0	0	0	0	0	0	0	0	1	0	0	1	0
628	1	0	2	0	0	2	1	0	0	0	2	2	2	1	1	1	0	1	1	1	1	0	2	2	0	1	1	2	0	1	0	1	1	0	0	1	1	0	0	1	0	0	1	0	1	0	0	0	0
629	1	1	1	0	0	1	1	0	1	0	1	0	0	0	0	0	1	2	0	0	1	1	2	2	0	0	2	2	1	2	1	1	1	2	0	1	1	1	0	1	0	1	0	1	1	0	0	1	1
630	0	1	1	0	0	1	2	1	1	1	0	0	1	1	1	0	0	1	1	1	1	1	2	2	0	0	1	2	1	2	0	2	2	0	1	2	1	0	0	0	0	0	0	0	0	0	0	0	0
631	1	1	1	0	0	0	1	0	1	1	1	1	2	1	1	0	0	1	1	1	2	1	2	2	0	0	1	2	1	1	1	1	0	0	1	2	0	2	0	0	0	0	0	1	0	0	0	0	1
632	1	1	1	0	0	1	0	0	2	2	0	1	2	1	1	0	0	0	2	2	2	1	1	2	0	1	2	2	0	2	0	2	2	1	0	1	0	1	0	0	0	0	0	0	0	0	0	0	0
633	1	1	2	0	1	2	2	0	1	1	0	1	2	1	1	0	0	0	2	2	2	1	2	2	0	0	2	2	0	2	0	0	0	1	2	2	0	0	0	0	0	0	0	0	1	1	0	0	1
634	1	2	1	0	0	2	1	1	1	1	0	0	0	0	0	0	1	1	2	2	1	0	2	2	0	1	2	2	1	2	1	2	1	0	1	2	2	0	0	2	0	0	0	0	0	0	0	1	1
635	0	1	2	0	0	2	1	0	2	1	1	0	1	0	0	0	0	0	2	2	2	0	2	2	0	2	1	1	1	2	0	2	2	0	0	1	1	0	0	0	0	0	0	0	1	1	0	1	1
636	1	2	0	0	0	0	1	0	2	2	0	0	0	0	0	0	0	2	0	1	2	0	0	2	0	1	1	1	1	2	0	1	1	0	0	1	0	0	1	0	0	0	0	0	0	0	0	1	0
637	0	2	0	0	0	0	2	0	0	0	2	2	2	1	1	1	0	2	1	1	1	0	2	2	0	1	1	2	1	2	0	0	2	0	0	2	2	0	0	1	0	0	0	0	0	0	0	1	1
638	0	2	1	0	0	0	1	0	1	1	0	1	1	1	1	0	0	1	1	1	1	0	2	2	1	2	2	2	0	2	0	1	2	0	0	2	1	1	0	1	0	0	0	0	1	1	0	2	0
639	1	1	1	0	0	1	2	0	0	0	0	1	1	1	1	0	0	0	2	2	2	0	2	2	0	2	1	1	1	2	0	1	1	0	0	1	1	0	1	1	0	1	0	0	1	0	0	0	0
640	0	0	2	0	1	2	1	1	2	2	0	0	1	0	0	0	0	1	1	1	2	0	1	1	0	1	2	2	0	2	0	0	0	0	1	2	1	1	1	1	1	0	1	0	2	2	0	1	0
641	1	2	1	0	0	0	0	0	1	0	0	1	1	1	1	0	0	2	1	1	1	0	2	2	0	1	1	2	1	1	0	2	2	0	0	2	2	0	0	1	0	0	0	0	0	0	0	1	1
642	0	0	2	0	1	1	1	0	1	0	2	1	1	1	1	0	1	2	1	1	1	0	1	2	0	1	1	1	0	2	0	0	0	0	0	1	2	1	0	1	0	2	0	0	0	0	0	2	0
643	0	2	0	0	0	0	1	1	2	2	0	1	1	1	1	0	0	0	2	2	2	0	1	2	0	1	1	2	2	2	2	2	2	0	1	2	0	0	1	0	0	0	2	0	1	1	0	2	0
644	0	1	2	0	0	1	1	0	1	1	0	0	1	0	0	0	0	1	1	1	1	1	2	2	0	0	1	1	1	2	0	1	1	0	0	0	1	0	0	1	0	0	1	0	1	0	0	2	0
645	1	0	2	0	2	2	1	0	1	0	2	0	0	0	0	0	0	0	2	2	1	0	1	1	0	1	1	2	1	2	1	1	2	0	0	2	1	0	0	0	0	0	0	0	1	1	0	1	0
646	0	2	1	0	0	1	2	0	0	0	1	1	1	1	1	0	0	1	0	0	0	1	1	1	1	2	1	1	1	2	0	1	2	2	2	2	2	0	0	2	1	0	0	0	0	0	0	2	0
647	0	2	0	0	0	1	0	0	2	1	1	1	2	2	2	0	0	1	1	1	2	0	1	1	1	1	2	2	0	2	1	0	1	0	0	2	2	0	0	2	0	0	1	0	1	2	0	1	0
648	1	0	2	0	1	2	0	0	2	1	0	0	0	0	0	0	1	1	1	1	1	1	1	1	1	0	0	2	1	2	1	1	1	0	0	2	2	0	0	2	0	0	0	0	0	0	0	0	0
649	1	1	1	0	0	1	1	0	1	0	1	1	2	1	1	0	0	0	2	2	2	0	2	2	0	1	1	2	1	2	0	1	2	0	0	2	2	0	0	1	0	2	0	0	0	0	0	1	1
650	1	1	1	0	1	1	1	0	2	1	0	1	0	0	0	0	0	1	1	0	1	0	2	2	1	0	2	2	0	1	0	2	2	0	0	0	0	2	0	0	0	0	0	0	0	0	0	1	0
651	0	1	1	0	0	1	0	0	2	2	0	0	0	0	0	0	1	1	1	1	2	0	2	2	0	1	2	1	1	2	0	0	0	0	0	2	2	0	0	1	0	0	0	0	0	0	0	0	0
652	0	0	2	0	0	1	1	0	1	1	0	0	0	0	0	0	0	2	1	1	1	0	1	1	0	1	1	1	1	2	0	1	1	0	0	0	1	0	0	1	0	0	0	1	0	0	0	0	1
653	0	1	2	0	0	0	0	0	2	1	1	1	1	1	1	0	0	1	0	0	1	0	2	2	1	1	1	2	2	1	0	1	2	0	1	2	1	0	0	2	0	0	0	0	1	1	0	0	1
654	1	2	1	0	0	1	0	0	1	0	0	0	1	0	0	0	0	1	1	1	1	0	2	2	0	1	2	2	1	2	0	0	0	0	1	2	1	1	0	1	0	0	0	1	0	0	0	1	0
655	0	1	2	0	1	2	1	0	1	0	0	0	1	0	0	0	0	1	1	1	2	0	2	2	0	1	2	2	0	1	0	1	1	1	1	2	2	0	0	1	0	0	1	0	1	0	0	1	0
656	0	1	1	0	1	2	0	0	2	1	0	0	1	1	1	0	1	1	1	1	2	1	2	2	0	1	1	1	1	2	0	1	1	1	1	1	1	0	1	1	0	0	0	1	0	0	0	0	1
657	1	1	2	0	0	1	2	0	0	0	1	0	0	0	0	0	0	0	2	2	2	1	2	2	0	0	1	1	1	2	0	1	1	0	0	1	1	0	0	1	1	0	1	0	1	1	0	1	0
658	0	1	2	0	0	0	2	0	0	0	1	1	2	2	2	1	0	0	2	1	2	0	2	2	0	2	1	2	2	1	1	1	2	0	0	1	2	0	0	2	0	2	0	0	0	0	0	1	0
659	1	2	1	0	0	2	1	0	2	1	1	0	1	0	0	0	0	1	1	0	1	0	2	2	0	2	2	2	1	2	2	2	2	1	1	2	1	0	0	0	0	0	0	0	0	0	0	1	1
660	0	1	1	1	0	1	1	0	1	1	1	0	0	0	0	0	0	2	0	1	1	0	2	2	0	0	2	2	1	2	2	1	1	0	0	2	2	0	0	2	0	0	0	0	0	1	0	0	0
661	1	0	2	0	1	2	1	0	1	1	1	0	0	0	0	0	1	1	1	1	1	0	2	2	0	1	1	2	2	2	2	2	2	1	0	0	0	0	0	1	1	0	1	0	1	1	0	2	0
662	0	1	2	0	1	1	1	1	2	2	1	0	2	1	1	1	1	0	2	1	2	0	2	2	0	2	1	2	0	1	0	2	2	0	0	1	1	0	1	1	0	0	0	0	0	0	0	2	0
663	1	1	2	0	0	2	1	0	1	1	0	0	0	0	0	0	0	0	1	1	1	1	2	2	0	1	0	2	2	2	1	1	1	2	1	2	0	0	0	0	0	0	0	0	0	0	0	1	0
664	0	2	0	0	0	0	2	0	1	0	1	0	0	0	0	0	0	1	1	0	2	1	2	2	0	1	1	1	1	2	1	0	0	1	2	2	1	0	0	1	0	0	0	0	0	0	0	2	0
665	0	1	2	0	0	2	1	0	1	1	1	0	0	0	0	0	0	1	1	1	1	1	2	2	0	2	2	2	0	2	1	1	1	0	1	2	1	1	1	0	0	1	0	0	0	1	0	1	0
666	0	0	2	0	0	1	0	0	2	1	0	0	0	0	0	0	0	0	2	2	2	0	2	2	0	2	1	1	1	2	0	1	1	1	1	2	2	0	0	2	0	1	0	0	0	0	0	1	0
667	0	0	2	0	0	1	1	1	2	2	0	1	1	1	1	0	0	2	1	1	2	1	2	2	0	1	1	1	2	2	1	0	0	0	0	2	2	0	0	0	0	0	0	0	1	1	0	1	0
668	0	2	1	0	0	0	0	0	2	1	0	0	0	0	0	0	0	1	1	1	2	1	1	1	1	1	1	2	0	2	1	0	1	2	1	1	2	0	0	2	0	0	0	0	1	0	0	2	0
669	1	1	1	0	1	1	2	1	2	1	0	0	0	0	0	0	0	0	2	1	2	0	2	2	0	0	2	2	1	2	0	0	0	0	0	2	2	0	0	1	0	0	1	0	2	0	0	1	1
670	0	1	1	0	0	1	2	0	1	1	1	1	2	1	1	0	0	1	1	1	2	0	2	2	0	1	1	2	2	1	1	1	1	0	0	0	1	0	0	1	0	0	0	0	0	0	0	2	0
671	1	0	2	0	0	2	1	1	2	2	0	0	0	0	0	0	0	1	1	1	1	1	2	2	0	0	1	2	1	1	0	1	1	2	1	2	2	0	0	0	0	1	1	0	1	1	0	2	0
672	1	1	1	0	1	1	2	0	0	0	0	0	0	0	0	0	0	2	1	1	2	0	2	2	0	1	2	2	1	2	1	2	2	0	0	1	1	1	0	1	0	0	0	0	0	1	0	0	0
673	0	1	1	1	0	1	1	0	2	0	0	1	2	1	1	0	0	0	2	2	1	1	2	2	0	0	1	2	1	1	0	0	0	0	1	2	2	0	0	2	0	0	0	0	0	0	0	1	1
674	0	2	0	0	0	0	2	0	1	1	0	0	0	0	0	0	1	1	1	2	2	0	2	1	1	1	2	2	1	2	1	0	0	0	1	2	0	1	0	0	0	0	1	0	0	0	0	2	0
675	1	1	1	0	1	1	2	0	0	0	0	0	1	0	0	0	0	2	0	0	0	1	2	2	0	1	2	2	0	1	0	0	0	0	0	2	2	0	0	1	0	0	0	0	2	0	0	1	0
676	1	0	2	0	1	2	0	0	2	1	0	1	1	1	1	0	0	2	0	0	2	0	1	1	2	2	2	2	1	2	1	0	0	1	0	1	2	0	0	1	0	0	1	0	1	1	0	1	0
677	0	2	1	0	0	1	1	1	2	1	0	1	1	0	0	0	0	2	1	2	2	0	1	2	0	1	2	2	0	2	0	0	0	0	0	2	1	0	0	0	0	0	0	0	0	0	0	2	0
678	0	1	1	1	0	2	0	0	1	0	0	0	0	0	0	0	0	0	1	1	1	2	0	1	1	1	0	2	2	1	0	1	2	0	0	2	2	0	0	2	0	0	0	0	0	0	0	1	0
679	1	1	2	0	0	1	0	0	2	2	0	0	1	1	1	0	0	0	2	1	2	1	2	2	0	1	1	2	1	1	1	1	2	1	1	2	2	0	0	1	0	0	0	0	0	0	0	2	0
680	1	0	2	0	2	2	1	1	2	1	0	1	1	1	1	0	0	2	1	2	2	0	0	0	0	0	1	1	0	1	1	1	2	0	0	2	1	0	1	1	0	0	1	1	1	2	0	1	1
681	1	1	1	0	1	1	1	1	2	2	0	0	0	0	0	0	1	1	1	1	1	0	1	2	0	1	2	2	0	2	1	1	1	0	0	1	0	1	1	0	0	0	0	0	0	1	0	1	0
682	1	0	2	0	0	1	1	0	2	2	0	1	1	1	1	0	0	1	1	1	2	1	2	2	0	0	1	2	1	0	0	2	2	0	1	1	0	1	0	1	0	0	1	0	1	1	0	1	0
683	1	1	2	0	0	2	2	0	0	0	0	0	1	1	1	1	0	0	2	2	2	0	2	2	0	1	2	2	0	1	0	1	1	1	2	2	1	0	0	1	0	1	0	0	1	0	0	1	0
684	1	1	2	0	0	1	1	0	2	1	1	0	1	1	0	0	0	2	0	0	0	0	2	2	0	2	2	2	0	1	0	1	1	0	0	2	0	1	0	0	0	0	0	2	0	2	0	0	0
685	1	2	0	0	0	1	1	0	1	0	1	0	0	0	0	0	0	2	0	1	2	1	1	1	1	0	1	0	2	2	0	2	2	0	0	2	2	0	1	1	0	0	0	0	1	0	0	2	0
686	1	0	2	0	1	1	0	0	2	2	0	1	1	1	1	0	0	1	1	1	2	0	2	2	0	1	1	0	1	2	0	0	1	1	0	2	1	0	1	1	1	0	1	0	1	1	0	2	0
687	0	0	1	0	0	1	2	1	1	1	0	0	1	1	1	0	0	1	1	1	1	0	2	2	1	2	2	2	0	1	1	1	1	0	0	1	0	0	1	1	1	1	0	1	0	1	0	1	0
688	0	1	2	0	0	0	1	0	1	1	0	0	0	0	0	0	0	0	1	1	1	0	2	2	0	0	2	2	0	2	1	1	1	1	1	1	0	0	0	1	1	0	0	0	0	0	0	2	0
689	0	1	1	0	0	0	1	1	2	2	0	0	0	0	1	1	0	0	2	2	2	0	2	2	0	1	1	0	2	2	0	0	0	0	0	2	2	0	0	2	0	2	0	0	0	0	0	1	0
690	1	1	1	0	0	1	1	0	1	1	1	2	1	1	1	0	0	0	2	2	2	0	2	2	0	0	1	1	1	2	1	1	1	0	0	0	1	0	0	1	0	0	1	0	0	2	0	0	0
691	1	1	1	0	0	0	2	0	1	1	0	0	0	0	0	0	1	2	0	0	1	1	2	2	0	2	1	1	1	2	0	2	2	0	0	0	2	1	0	0	0	0	0	0	0	0	0	1	0
692	0	1	1	0	0	1	0	0	2	0	1	0	0	0	0	0	0	1	1	1	2	0	2	2	0	0	1	2	1	0	0	0	2	1	0	2	1	1	1	1	1	0	0	0	1	0	0	1	0
693	0	2	0	0	1	1	1	1	2	2	0	0	1	0	0	0	0	1	1	0	0	2	2	2	0	0	2	2	1	2	0	0	1	0	0	2	2	0	0	1	0	0	1	0	1	0	0	0	0
694	0	1	1	0	0	1	1	0	1	1	1	0	0	0	0	0	0	1	1	1	2	0	2	2	0	1	2	2	0	2	0	0	0	0	0	2	1	0	0	1	0	0	0	0	0	0	0	1	0
695	0	1	1	0	1	1	2	1	1	1	0	0	0	0	0	0	0	1	1	0	1	0	2	2	0	0	2	2	0	2	0	0	0	0	0	0	0	0	1	1	1	0	0	0	0	1	0	1	1
696	0	0	2	0	2	2	2	1	1	1	1	0	0	0	0	0	0	0	2	1	2	1	1	2	0	1	2	2	1	1	0	1	1	0	0	1	1	0	0	1	0	0	0	0	0	1	0	1	0
697	0	1	1	0	1	2	1	0	1	1	0	0	0	0	1	1	0	1	0	0	2	0	2	2	0	0	1	2	2	1	0	1	1	1	1	1	2	0	0	1	0	0	1	0	1	0	0	1	1
698	0	1	2	0	0	1	1	0	0	0	2	0	0	0	0	0	0	0	1	1	1	0	2	2	0	0	2	2	0	2	1	1	1	1	1	1	2	0	0	1	0	1	0	1	2	0	0	1	0
699	0	1	2	0	0	2	1	0	1	1	1	0	0	0	0	0	0	0	1	2	2	1	2	2	0	1	2	2	1	2	0	2	2	0	0	1	2	0	0	1	0	1	0	0	1	0	0	1	0
700	0	1	1	0	0	1	1	1	2	1	0	0	1	1	1	0	0	1	0	0	0	0	2	2	0	1	2	2	0	2	0	0	1	1	0	2	1	0	0	2	0	0	0	0	0	0	0	1	0
701	1	2	1	0	0	1	2	0	0	0	0	1	0	0	0	0	0	0	1	1	1	0	2	2	1	0	1	2	1	0	0	1	1	0	0	2	2	0	0	2	0	0	0	0	0	1	0	2	0
702	1	1	1	0	1	1	2	1	1	1	0	1	1	1	1	0	0	1	2	1	2	0	0	0	0	0	1	1	1	2	0	1	2	0	0	1	1	0	0	1	0	1	0	0	0	0	0	1	1
703	1	2	0	0	0	0	1	0	1	0	0	1	2	1	1	0	0	1	1	2	2	0	2	2	0	0	1	2	1	2	1	1	1	0	0	1	0	0	0	1	0	0	0	1	0	0	0	0	0
704	0	2	0	0	1	1	1	0	1	1	1	0	0	0	0	0	0	1	1	1	1	0	1	1	0	0	2	2	0	1	0	0	0	0	1	2	2	0	0	1	0	0	0	0	0	0	0	2	0
705	0	1	2	0	0	1	2	1	1	1	1	1	2	1	1	0	0	1	1	1	2	1	2	2	0	1	2	2	0	2	1	0	0	0	1	2	2	0	0	2	0	0	0	0	0	0	0	0	0
706	1	2	0	0	0	0	0	0	2	0	1	0	0	0	0	0	0	0	2	1	2	0	2	2	0	2	2	2	0	2	1	1	2	0	0	2	2	0	0	2	0	0	1	0	1	2	0	0	0
707	1	0	2	0	0	1	2	0	0	0	1	0	1	1	1	1	0	2	0	0	0	1	1	2	0	1	2	2	0	2	0	1	1	0	0	1	1	1	0	1	0	0	0	0	0	0	0	1	1
708	1	1	2	0	0	2	2	1	1	1	1	1	1	1	2	0	0	0	1	1	1	1	1	2	0	2	2	2	1	2	0	1	1	0	0	2	1	0	0	0	0	0	1	0	0	1	0	2	0
709	0	0	2	0	0	1	2	0	0	0	0	0	0	0	0	0	0	1	1	0	2	0	2	2	0	1	1	1	0	1	0	1	2	0	0	0	1	0	0	1	0	0	0	0	1	1	0	1	0
710	1	1	1	0	0	1	1	0	1	0	0	0	0	0	0	0	0	0	2	2	2	0	2	2	1	2	1	1	1	2	0	2	2	0	0	1	2	0	0	1	0	0	1	0	1	0	0	1	0
711	1	1	1	0	0	0	1	0	1	1	1	1	1	1	1	0	0	0	2	2	2	0	2	2	1	2	1	1	1	2	0	2	2	0	0	2	1	1	0	1	0	0	0	0	0	0	0	1	0
712	0	2	0	0	0	0	2	0	2	2	0	0	1	1	0	0	0	1	1	1	1	1	2	2	0	1	1	1	1	2	0	2	2	0	0	1	1	1	0	1	0	1	0	1	1	0	0	2	0
713	0	0	2	0	0	1	1	0	2	2	0	0	0	0	1	1	0	0	2	2	1	0	0	0	0	0	1	1	1	2	1	0	0	0	0	2	1	0	0	2	0	0	0	1	0	0	0	2	0
714	0	2	0	0	0	1	2	1	1	1	1	1	1	1	1	0	1	2	1	2	2	0	2	2	0	1	1	2	0	2	0	0	2	0	0	2	1	1	0	1	0	0	1	1	0	0	1	0	1
715	0	1	1	0	0	2	1	1	2	1	0	0	1	1	1	0	0	1	1	1	1	0	1	2	0	1	1	2	1	2	0	1	1	2	1	1	2	0	0	1	0	0	0	1	1	1	0	0	1
716	1	2	1	0	0	1	0	0	2	1	1	0	0	0	0	0	0	2	0	0	0	0	2	2	0	2	1	1	2	2	0	1	1	0	0	2	2	0	0	1	0	0	0	0	0	0	0	1	1
717	0	1	2	0	0	1	2	1	2	2	1	0	0	0	0	0	1	1	2	2	1	1	1	2	0	1	2	2	1	2	2	1	1	0	0	1	1	0	0	1	1	0	0	0	0	1	0	1	1
718	1	1	2	0	1	2	1	0	1	1	1	0	1	0	0	0	0	1	1	1	1	0	2	2	0	2	1	2	1	1	1	2	2	0	1	1	1	0	1	1	0	0	2	0	0	1	0	0	2
719	1	0	2	0	1	2	1	0	0	0	1	0	0	0	0	0	0	1	1	1	1	1	1	1	1	0	1	1	0	1	1	1	1	1	0	2	1	1	1	1	1	0	0	1	0	1	0	2	0
720	0	2	0	0	0	1	2	0	0	0	0	0	1	0	0	0	0	2	1	2	2	2	2	2	0	0	0	1	1	2	0	1	1	0	0	1	2	1	0	1	0	0	0	0	0	1	1	1	0
721	0	2	0	0	0	0	2	0	0	0	1	1	1	1	1	0	0	0	2	2	2	1	2	2	0	2	1	0	2	2	0	1	2	1	0	1	2	0	0	1	0	0	0	0	0	1	0	1	0
722	0	0	1	0	0	0	1	0	1	1	1	0	1	1	1	0	0	2	1	1	2	1	2	2	1	0	2	2	0	2	1	1	2	2	1	2	1	0	0	1	0	0	0	0	0	1	0	2	0
723	0	1	1	0	0	1	2	1	1	1	0	0	0	0	0	0	0	0	2	1	2	0	1	2	0	1	0	0	1	1	0	1	1	1	1	2	1	0	0	1	0	0	0	0	0	2	0	1	0
724	1	1	1	0	0	0	0	0	2	2	0	0	2	0	0	0	0	0	1	2	2	0	2	2	0	1	2	2	1	2	1	1	0	0	1	2	2	0	0	2	0	0	0	0	1	1	0	2	0
725	1	2	0	0	0	0	1	0	1	1	0	0	2	1	1	0	0	1	1	1	2	1	2	2	0	0	1	1	1	2	0	0	0	1	0	1	1	1	0	1	0	0	0	0	0	0	0	0	0
726	0	1	2	0	1	1	1	0	1	1	0	0	0	0	0	0	0	0	2	0	2	0	2	2	0	1	2	2	2	2	0	1	1	1	1	1	2	0	0	0	0	0	1	0	1	1	0	2	0
727	0	1	1	0	0	0	1	0	2	1	1	1	1	1	1	0	0	0	1	1	1	1	2	2	0	1	1	1	1	2	0	1	1	0	0	2	1	0	0	0	0	0	0	1	0	0	0	1	0
728	1	1	1	0	1	1	0	0	2	1	0	0	1	0	0	1	0	0	2	1	2	1	1	1	1	1	2	2	1	2	1	2	2	0	0	0	0	0	1	0	0	0	1	0	1	0	0	2	0
729	1	2	1	0	0	1	2	1	1	1	1	0	0	0	0	0	0	0	2	2	2	0	2	2	0	1	1	1	1	2	0	2	2	1	1	1	1	0	1	0	0	0	1	0	1	0	0	1	1
730	0	2	1	0	0	2	1	1	2	2	0	0	0	0	0	0	0	1	1	1	2	1	2	2	1	0	1	2	1	1	1	1	2	2	0	1	1	0	0	0	0	0	0	1	0	1	0	1	0
731	1	0	2	0	0	1	2	1	1	1	0	1	1	1	1	0	0	1	1	1	1	0	1	1	0	1	2	2	1	2	1	1	1	0	0	2	1	0	0	1	0	0	0	0	0	0	0	2	0
732	0	1	1	0	0	0	1	0	1	1	1	0	1	0	0	0	0	0	2	1	2	1	2	2	1	0	2	2	0	2	2	0	1	1	0	1	1	0	0	1	0	0	0	0	0	1	0	1	0
733	0	2	0	0	0	0	1	1	2	2	0	0	0	0	0	0	0	0	1	2	2	1	2	2	0	1	2	2	1	2	0	2	2	0	0	1	0	0	0	0	0	0	1	0	1	2	0	2	0
734	0	0	1	0	0	1	1	0	1	1	1	0	0	0	0	0	0	0	2	2	2	1	2	2	0	0	1	2	1	2	0	1	2	0	0	2	1	0	0	0	0	0	0	0	0	0	0	2	0
735	1	1	2	0	0	2	1	0	1	1	1	2	2	2	2	0	0	1	1	1	1	0	2	2	0	1	1	1	0	1	1	0	0	1	1	2	1	0	0	2	0	0	0	0	0	0	0	2	0
736	0	2	1	0	0	0	2	1	1	1	0	1	1	1	1	0	0	0	2	1	2	2	0	1	1	1	1	0	1	2	0	2	2	0	0	2	0	0	0	1	1	0	0	0	2	1	0	2	0
737	0	1	1	0	0	1	1	0	1	1	1	0	0	0	0	0	0	2	0	0	2	0	1	1	0	2	1	1	2	2	1	1	0	0	0	1	0	0	0	1	0	0	1	0	1	0	0	1	1
738	1	2	1	0	0	0	1	0	2	1	0	1	1	1	1	0	0	0	1	1	1	1	1	1	1	1	2	2	0	2	0	2	2	0	0	2	2	0	1	1	0	1	0	0	1	0	0	2	0
739	1	2	0	0	0	1	2	0	1	1	1	0	0	0	0	0	0	0	2	1	2	0	1	2	0	1	1	1	1	2	1	0	0	0	0	2	1	0	0	1	0	1	0	0	0	0	0	2	0
740	0	2	0	0	0	1	2	1	1	1	1	0	1	0	0	0	0	1	1	1	1	0	2	2	0	2	1	2	2	2	2	1	1	2	1	1	2	0	0	2	0	1	0	0	1	0	0	2	0
741	0	1	2	0	0	1	1	0	1	1	1	1	2	2	2	0	0	2	1	1	2	0	2	2	0	1	2	1	1	2	1	1	1	1	1	1	1	1	1	1	1	0	0	0	0	1	0	2	0
742	0	2	2	0	1	1	2	0	0	0	1	0	0	0	0	0	0	0	2	1	2	1	2	2	0	0	2	2	0	2	2	1	1	0	0	1	1	0	0	1	0	0	0	0	0	0	0	0	0
743	0	1	1	0	0	1	0	0	2	1	0	1	1	1	1	0	0	1	1	1	1	1	2	2	0	0	2	2	0	2	0	1	1	0	0	1	1	0	0	1	0	1	0	0	1	1	0	1	0
744	1	2	1	0	0	2	2	1	2	1	0	0	0	0	0	0	0	1	1	1	1	1	2	2	0	1	2	2	0	2	0	1	1	0	0	1	1	0	0	1	0	1	0	0	1	1	0	2	0
745	0	1	1	0	0	1	2	0	0	0	2	2	2	1	1	1	0	2	0	1	1	0	2	2	1	0	2	2	0	2	0	0	0	1	1	1	1	0	0	1	0	0	2	0	1	1	0	2	0
746	1	1	0	0	0	1	1	1	2	2	0	0	0	0	0	0	0	1	1	1	2	0	2	2	1	2	1	1	1	2	0	1	1	0	0	1	0	1	0	0	0	0	0	0	0	0	0	1	1
747	0	1	1	0	1	1	2	0	1	1	0	1	2	1	1	1	0	2	0	0	0	1	2	2	0	0	2	2	0	2	0	0	0	0	1	2	1	0	0	1	1	0	0	0	0	0	0	2	0
748	1	1	1	0	1	2	1	0	1	1	0	0	1	0	0	0	0	0	2	2	2	0	2	2	0	0	1	1	1	2	0	1	2	1	1	1	2	1	0	1	0	0	0	0	1	0	0	2	0
749	1	1	2	0	0	0	1	1	2	2	0	1	1	0	0	1	0	0	1	1	2	1	2	2	0	0	2	2	1	2	2	0	0	0	0	1	2	0	0	2	0	0	1	1	1	2	0	2	0
750	0	2	0	0	0	0	2	0	0	0	1	1	2	2	2	0	0	1	1	1	2	0	2	2	0	1	1	1	1	2	0	1	1	1	1	2	1	2	0	0	0	0	1	0	0	0	0	0	0
751	1	1	2	0	0	1	0	0	2	2	0	0	1	1	1	0	0	1	1	1	2	0	2	2	1	0	0	1	2	1	0	1	1	0	0	2	1	1	0	1	0	0	0	0	1	1	0	2	0
752	1	1	1	0	0	2	2	0	1	1	1	1	1	1	1	0	0	0	2	2	2	1	2	2	0	1	2	2	0	2	0	2	2	0	0	2	1	1	0	1	0	0	0	0	0	0	0	1	0
753	1	0	2	0	1	2	1	0	1	1	0	0	2	1	1	0	0	0	2	1	2	1	1	1	1	2	1	2	0	1	1	1	1	0	0	1	0	1	0	0	0	0	1	1	1	2	0	1	0
754	1	0	2	0	0	2	0	0	2	1	0	0	1	0	0	0	0	1	1	1	1	0	2	2	1	2	1	1	1	2	0	2	2	1	0	1	0	1	0	0	0	1	1	0	1	1	0	2	0
755	1	1	2	0	1	2	2	0	0	0	0	1	1	1	1	0	0	2	0	0	0	1	0	1	0	1	1	2	0	1	1	1	1	1	0	1	2	0	0	2	0	0	1	0	1	1	0	1	0
756	1	1	1	0	0	1	2	0	0	0	2	0	1	0	0	0	0	0	2	1	2	2	0	1	1	1	1	1	1	2	0	1	1	1	0	2	2	0	0	1	0	0	0	0	0	0	0	1	0
757	0	2	2	0	0	1	2	1	1	1	1	0	0	0	0	0	0	1	1	1	1	0	2	2	0	0	1	2	1	1	1	2	2	0	0	1	2	0	0	1	0	0	0	0	0	0	0	1	0
758	0	2	0	0	0	1	2	0	1	1	0	0	0	0	0	0	1	2	1	1	1	0	1	1	1	0	0	2	1	2	1	1	1	1	0	2	1	0	0	2	0	0	1	0	1	0	0	1	1
759	1	1	1	0	1	1	1	1	2	1	0	0	0	0	0	0	0	0	2	2	2	0	2	2	0	2	2	2	0	2	1	1	1	0	0	2	1	1	1	1	1	0	0	1	0	0	0	1	0
760	1	2	0	0	0	1	2	0	2	1	1	1	1	1	1	0	0	1	1	1	1	1	1	1	1	2	0	1	2	1	0	0	0	0	0	2	2	0	0	2	0	1	0	1	2	0	0	2	0
761	0	2	1	0	0	0	2	1	1	1	1	0	0	0	0	0	0	0	1	2	2	0	2	2	0	0	2	2	0	2	1	2	2	0	0	1	2	0	0	2	0	0	1	0	1	1	0	1	0
762	1	2	0	0	0	0	0	0	2	2	0	1	1	1	1	0	0	2	0	1	1	1	2	2	0	1	0	1	2	1	0	2	2	1	1	2	1	0	0	2	1	0	0	0	0	0	0	0	0
763	1	0	2	0	1	2	1	0	2	2	0	0	2	0	0	0	0	2	0	0	1	1	0	1	0	1	1	2	1	2	1	1	1	0	0	2	1	0	0	2	0	0	0	0	0	0	0	1	1
764	1	1	2	0	0	0	2	0	0	0	1	0	0	0	0	0	0	1	1	1	1	0	2	2	0	1	1	1	1	2	1	1	1	1	0	0	1	0	0	1	0	0	0	0	0	1	0	2	0
765	0	1	1	0	1	2	1	0	1	0	2	1	1	1	1	0	0	2	0	1	2	0	2	2	1	1	1	2	0	2	1	1	1	1	1	1	1	0	0	1	0	0	0	0	0	0	0	1	1
766	0	1	1	0	0	1	1	0	0	0	1	0	0	0	0	0	0	1	1	1	2	0	2	2	0	2	1	1	1	2	0	1	1	0	0	1	1	0	1	0	0	1	0	0	0	1	0	2	0
767	1	0	2	0	0	1	1	0	1	1	1	0	0	0	0	0	0	2	0	1	2	0	2	2	0	1	1	1	1	2	1	1	1	0	0	1	1	0	0	1	0	0	0	0	0	0	0	0	1
768	0	0	2	0	0	1	1	0	1	1	0	1	1	1	1	0	0	1	1	1	2	0	2	2	0	1	0	1	1	0	0	1	1	1	2	2	1	0	0	1	0	0	0	0	1	1	0	0	1
769	0	1	2	0	0	1	1	0	1	1	0	0	0	0	1	1	0	0	2	2	2	1	2	2	1	0	1	2	2	1	0	2	2	2	0	1	1	1	0	1	0	0	0	0	1	1	0	1	1
770	1	1	2	0	0	2	1	1	2	2	0	1	1	1	1	0	0	0	1	2	2	0	1	1	0	2	2	2	0	2	0	2	2	0	0	1	1	0	0	1	1	0	0	0	0	0	0	2	0
771	1	0	2	0	1	2	2	0	1	1	0	1	2	1	1	1	0	1	1	1	2	0	2	2	1	1	0	1	2	1	0	2	2	0	0	0	1	0	0	2	0	1	0	1	2	0	0	2	0
772	0	1	1	0	0	1	2	0	0	0	1	1	2	2	2	1	1	2	1	2	2	1	2	2	0	0	2	2	0	2	1	1	2	0	0	2	2	0	0	0	0	1	0	0	1	0	0	1	0
773	0	2	1	0	0	0	1	0	1	1	0	1	1	1	1	0	0	0	2	1	2	1	2	2	0	2	2	2	0	2	0	2	2	2	0	1	1	0	0	1	1	0	0	0	0	0	0	0	2
774	1	1	1	0	0	1	1	0	0	0	1	1	1	1	1	0	0	0	2	2	2	0	2	2	1	2	2	2	1	2	0	0	0	0	0	1	1	1	1	2	2	0	0	0	0	0	0	0	0
775	1	2	0	0	0	0	2	0	0	0	1	0	0	0	1	1	0	2	0	0	1	0	2	2	1	0	1	1	0	1	1	1	1	0	0	2	1	1	0	1	0	0	0	0	0	0	0	1	1
776	1	1	1	0	1	2	0	0	2	2	0	0	0	0	0	0	0	0	2	2	2	1	2	2	1	1	1	2	1	1	1	0	1	1	0	1	2	0	0	2	0	0	0	0	0	0	0	0	1
777	1	2	0	0	0	0	1	0	1	1	1	0	0	0	0	0	0	0	2	1	2	0	2	2	0	1	0	1	1	2	0	0	0	0	0	2	0	1	0	0	0	1	0	0	0	1	0	1	1
778	1	2	0	0	0	0	1	0	1	1	1	1	1	1	1	0	0	1	1	1	2	1	1	1	1	1	1	1	1	2	1	1	2	1	1	2	2	1	0	1	0	0	1	0	1	1	0	1	0
779	0	1	1	0	0	1	1	0	2	2	0	0	0	0	0	0	1	2	0	0	1	1	2	2	0	1	1	2	1	2	0	1	2	1	1	1	2	1	0	1	0	1	0	1	1	0	0	1	0
780	0	0	2	0	0	1	1	0	1	0	1	0	0	0	0	0	0	1	1	0	0	0	2	2	0	1	2	2	1	2	1	1	2	2	2	2	2	0	0	1	0	0	2	0	1	1	0	2	0
781	1	2	1	0	0	0	0	0	2	2	0	0	0	0	0	0	0	0	2	2	2	1	1	2	0	1	2	2	0	1	0	1	1	0	1	1	1	0	0	0	0	0	1	0	1	1	0	1	1
782	0	2	0	0	0	0	1	0	1	0	0	0	1	0	0	0	0	2	0	0	0	1	2	2	0	1	2	2	1	2	0	0	0	0	0	2	2	0	0	2	0	0	0	0	0	0	0	1	0
783	1	1	1	0	1	1	1	0	1	1	0	1	1	0	0	0	0	1	2	2	2	0	2	2	0	2	0	1	1	2	0	0	1	0	0	2	1	1	0	1	0	1	0	0	1	0	0	2	0
784	1	2	1	0	0	2	1	0	0	0	1	1	1	1	1	0	0	0	2	2	2	0	2	2	0	1	1	0	2	2	0	2	2	0	0	0	1	1	1	2	1	0	1	0	1	1	0	2	0
785	0	1	2	0	1	2	1	0	0	0	1	1	2	2	2	0	0	0	1	2	2	0	2	2	0	0	2	2	0	2	0	1	1	1	1	1	1	1	0	0	0	0	0	0	1	1	0	1	1
786	1	2	1	0	0	0	0	0	2	2	0	1	1	1	1	0	0	1	1	1	2	1	1	1	1	0	1	2	2	1	0	1	1	1	1	2	1	0	1	1	0	0	2	0	1	1	0	1	0
787	1	0	2	0	1	2	1	1	2	2	0	0	0	0	0	0	0	0	1	1	1	0	2	2	0	0	2	2	0	2	2	1	0	0	0	1	1	0	0	1	0	1	0	0	1	0	0	1	0
788	1	1	1	0	0	2	1	0	1	1	1	2	2	2	2	0	0	0	1	2	2	0	1	2	1	0	2	2	1	2	1	2	2	0	0	1	2	0	0	1	0	0	0	0	0	1	0	2	0
789	0	1	2	0	0	0	0	0	2	1	0	0	0	0	0	0	0	1	1	1	1	1	2	2	0	0	0	2	1	1	0	1	2	2	0	1	1	0	0	0	0	1	0	0	0	0	0	0	0
790	0	2	1	0	0	0	1	0	2	2	0	0	1	0	0	0	0	0	2	1	2	0	0	0	0	1	1	1	0	1	1	2	2	0	0	1	1	0	1	1	0	0	1	0	0	1	0	1	0
791	1	2	0	0	0	0	2	0	0	0	2	1	1	1	1	0	0	1	1	1	2	1	1	1	1	0	2	2	0	2	0	1	1	0	0	2	1	0	0	0	0	0	0	0	0	0	0	0	0
792	1	1	1	0	0	1	0	0	2	2	0	1	1	1	1	0	0	1	1	1	1	0	2	2	0	2	2	2	0	1	1	1	1	0	0	2	1	0	0	2	0	0	0	0	0	0	0	1	0
793	1	2	1	0	0	0	1	0	1	0	1	0	1	0	0	0	0	0	1	2	2	0	2	2	1	2	1	1	1	2	0	0	0	0	1	2	1	0	0	1	0	0	0	1	0	0	0	2	0
794	1	2	0	0	0	1	2	1	1	1	1	0	0	0	0	0	0	1	2	2	2	1	2	2	0	0	2	2	0	2	0	1	1	0	0	2	1	1	1	1	1	0	0	0	0	0	0	1	0
795	0	1	2	0	0	1	2	1	2	2	1	0	0	0	0	0	0	2	0	0	0	0	2	2	1	1	1	1	2	2	1	1	2	2	2	2	0	0	0	1	0	0	0	0	0	0	0	2	0
796	0	1	1	0	0	1	1	0	1	0	1	0	1	1	1	1	0	0	1	2	2	2	1	1	1	1	1	2	1	2	1	2	2	2	0	1	1	0	0	0	0	0	0	0	1	1	0	0	1
797	1	0	2	0	0	2	1	0	2	1	1	1	1	1	1	0	0	1	1	0	1	0	2	2	0	2	1	0	2	2	0	0	0	0	1	2	2	0	0	0	0	0	1	0	1	1	0	1	1
798	1	1	2	0	0	2	2	1	2	2	1	0	0	0	0	0	0	0	2	2	2	1	2	2	0	1	1	2	2	2	2	2	2	0	0	1	1	0	0	1	0	1	0	0	0	1	0	1	0
799	1	2	2	0	1	1	2	0	0	0	0	0	0	0	0	0	0	0	2	1	2	1	2	2	0	0	1	1	1	2	1	2	2	0	0	1	2	0	0	2	0	2	0	0	0	0	0	2	0
800	1	1	1	0	0	2	0	0	2	1	0	1	2	2	2	0	0	1	1	1	2	1	2	2	0	2	2	2	1	1	1	0	0	1	2	2	1	0	1	0	0	0	0	1	0	0	0	1	0
801	0	2	0	0	0	0	1	1	2	2	0	1	2	2	2	1	0	2	0	0	0	1	1	1	1	2	0	1	0	1	0	0	0	0	1	2	1	1	1	1	1	1	1	0	1	1	0	2	0
802	1	2	0	0	0	0	1	0	1	1	1	0	1	0	0	0	0	0	2	2	2	1	1	1	1	2	2	2	1	1	1	1	1	0	0	1	1	0	0	0	0	0	1	0	0	0	0	1	0
803	1	2	0	0	0	0	2	0	0	0	0	0	0	0	0	0	0	1	1	1	2	0	2	2	0	2	1	1	1	2	0	0	0	0	0	2	0	0	0	0	1	1	0	0	0	2	0	2	0
804	1	0	2	0	0	1	2	1	2	1	0	0	1	0	0	0	0	0	2	2	2	0	1	1	2	2	2	2	0	2	2	2	2	0	0	0	1	0	0	1	0	1	0	1	2	0	0	1	0
805	0	1	2	0	0	1	2	1	1	1	1	1	1	1	1	0	1	1	1	1	1	1	2	2	0	0	1	2	1	2	1	2	2	2	0	1	1	1	1	2	2	1	0	0	0	1	0	1	0
806	0	1	1	0	0	1	0	0	2	2	0	0	0	0	0	0	0	0	2	2	2	0	2	2	0	2	2	2	0	2	1	1	1	0	0	1	1	0	0	1	1	0	1	0	2	2	0	1	0
807	1	2	1	0	0	2	1	0	1	1	0	0	1	0	0	1	0	1	1	1	2	1	1	1	1	1	1	0	1	2	0	1	1	0	1	2	0	2	0	0	0	0	0	0	0	0	0	1	1
808	0	2	0	0	0	0	0	0	1	1	1	0	1	1	0	0	1	1	1	1	1	1	2	2	0	0	1	2	0	2	0	1	1	1	1	1	0	1	1	0	0	0	1	0	1	0	0	1	0
809	0	1	1	0	0	0	2	0	1	0	1	1	1	1	1	0	0	0	2	2	2	0	2	2	0	2	2	2	1	2	0	1	1	1	1	1	1	1	1	1	1	0	0	0	0	1	0	1	0
810	0	2	2	0	0	1	2	1	1	1	1	0	1	0	0	0	0	0	2	2	2	1	2	2	0	0	0	1	2	1	0	2	2	0	0	2	1	0	1	1	1	0	1	0	1	1	0	2	0
811	1	1	1	0	0	0	0	0	2	1	0	0	0	0	0	0	0	2	1	2	2	1	1	2	0	1	2	2	0	2	0	0	0	0	0	2	1	0	0	0	0	0	0	0	0	0	0	1	1
812	0	2	1	0	0	1	2	0	0	0	1	0	1	1	1	0	0	0	2	2	2	1	1	1	1	0	1	1	1	1	0	2	2	0	0	2	0	1	1	0	0	0	0	1	0	0	0	1	1
813	1	2	0	0	0	0	0	0	2	1	0	0	1	1	2	1	0	1	1	0	1	1	2	2	0	0	2	2	0	2	1	0	1	2	1	1	1	0	0	0	0	0	1	0	0	0	0	2	0
814	0	1	1	0	0	0	1	1	2	1	0	1	2	1	1	0	0	1	2	1	2	1	2	2	0	1	1	1	1	1	0	2	2	0	1	2	2	1	0	0	0	0	0	0	1	1	0	0	0
815	1	1	1	0	0	2	1	0	1	0	1	0	1	1	1	0	0	2	0	0	0	0	2	2	0	1	2	2	0	2	0	1	1	1	1	2	2	1	0	1	0	1	0	0	1	0	0	2	0
816	0	1	1	0	1	2	2	1	2	2	1	0	0	0	0	0	0	0	1	2	2	1	1	1	1	2	1	2	0	2	1	1	2	1	0	1	2	0	0	2	0	0	0	0	0	0	0	2	0
817	1	1	1	0	0	1	1	0	1	0	0	0	1	0	0	0	1	0	2	1	2	0	2	2	1	2	2	2	1	2	1	1	1	0	0	2	1	0	0	1	0	0	0	0	1	1	0	1	1
818	0	0	2	0	2	2	1	0	2	0	0	0	0	0	0	0	0	0	1	1	2	0	2	2	0	0	1	2	0	2	0	1	2	0	0	2	1	0	1	1	0	0	0	0	1	1	0	1	1
819	1	2	1	0	0	0	0	0	1	0	1	0	0	0	0	0	0	2	0	0	0	0	2	2	0	1	1	2	1	1	1	0	0	1	0	1	2	0	0	2	0	1	0	0	0	0	0	2	0
820	1	1	1	0	0	0	0	0	2	2	0	0	1	0	0	0	0	2	0	0	0	1	1	1	1	1	0	2	1	1	0	2	2	0	1	2	1	0	0	0	0	0	1	0	0	0	0	0	0
821	1	1	1	0	1	2	1	1	2	2	0	1	2	2	2	1	0	0	2	2	2	0	2	2	0	0	2	2	1	2	2	2	2	0	0	1	1	1	0	1	0	0	1	0	1	1	0	1	1
822	1	2	1	0	0	1	2	1	1	1	0	0	0	0	0	0	0	0	2	2	2	1	1	2	0	0	2	2	0	2	1	2	2	0	0	0	2	0	0	2	0	0	1	0	1	1	0	0	1
823	0	1	1	0	1	2	1	1	2	1	0	0	0	0	0	0	0	1	1	1	1	1	2	2	0	0	1	1	1	2	0	1	2	0	0	2	1	0	0	0	0	1	0	0	0	1	0	2	0
824	0	0	2	0	0	2	2	1	1	1	0	0	0	0	0	0	0	1	1	1	1	0	2	2	0	2	1	1	1	2	0	1	1	0	0	1	1	0	0	1	0	0	1	0	0	0	0	1	1
825	1	2	0	0	0	1	2	1	2	1	0	1	2	2	2	1	0	1	1	1	1	0	2	2	0	1	1	2	0	2	0	0	1	1	1	2	1	0	0	0	1	1	0	0	1	0	0	1	0
826	0	1	1	0	0	1	2	1	1	1	0	0	0	0	1	1	0	2	1	1	2	1	1	1	1	1	1	2	1	2	0	1	2	0	0	2	1	1	1	2	1	0	0	1	0	1	0	2	0
827	0	2	1	1	0	1	2	0	1	0	1	0	0	0	0	0	0	1	1	1	1	1	2	2	0	1	2	2	1	2	0	2	2	0	0	1	2	0	1	1	0	0	0	0	0	0	0	2	0
828	0	1	2	0	1	2	2	0	0	0	1	0	0	0	0	0	0	1	1	1	1	0	1	2	0	1	1	2	2	2	0	0	1	1	0	1	0	0	0	1	0	0	0	1	0	0	0	1	0
829	1	0	2	0	0	1	0	0	2	2	0	0	0	0	0	0	0	1	1	2	2	0	2	2	1	0	0	1	1	2	0	0	1	1	1	2	1	1	0	1	0	0	0	0	0	0	0	1	1
830	0	0	2	0	0	1	0	0	2	1	1	1	1	1	1	0	0	0	2	2	2	0	2	2	0	1	1	2	0	2	1	0	1	0	0	2	1	0	0	2	0	0	0	1	1	0	0	0	0
831	0	2	0	0	0	0	1	0	0	0	1	0	0	0	0	0	0	1	1	1	2	1	2	2	0	1	1	2	0	2	1	0	0	0	0	2	0	2	0	0	0	1	0	0	1	0	0	1	1
832	1	1	1	0	0	0	2	0	0	0	2	0	0	0	1	1	0	0	2	2	2	1	2	2	0	0	2	2	0	2	0	1	1	1	0	0	1	0	0	1	0	0	1	0	0	1	0	2	0
833	0	2	1	0	0	0	1	1	2	1	0	1	1	1	1	0	0	1	1	1	2	0	2	2	0	1	0	1	2	1	0	0	1	0	0	2	2	0	0	1	0	1	0	0	0	0	0	1	0
834	1	2	0	0	1	1	0	0	2	0	1	0	0	0	1	1	0	1	0	0	0	0	2	2	0	1	2	2	0	2	0	1	1	0	0	2	2	0	0	1	0	1	0	0	1	0	0	0	1
835	1	2	0	0	0	0	1	0	0	0	1	1	1	1	1	0	0	1	2	2	2	1	1	1	1	1	2	2	0	2	1	2	2	0	1	1	2	0	0	2	0	0	0	0	0	0	0	1	0
836	0	1	1	0	1	1	2	1	1	1	1	1	1	1	1	0	0	2	0	1	2	0	2	2	1	1	2	2	0	2	0	2	2	2	0	2	2	0	0	2	0	0	0	0	0	0	0	1	0
837	0	1	0	0	0	0	1	1	2	1	0	0	0	0	0	0	0	1	1	1	1	0	2	2	0	0	1	2	1	1	0	1	1	1	0	1	1	0	0	0	0	0	1	0	1	0	0	2	0
838	0	1	1	0	0	0	2	0	0	0	0	0	1	1	0	0	0	2	0	0	0	0	1	2	0	1	0	2	1	1	0	0	0	0	1	2	2	0	0	1	0	0	0	0	2	1	0	2	0
839	1	0	2	0	1	2	1	0	1	1	1	0	1	1	1	1	0	0	1	1	1	1	1	1	0	0	1	1	2	2	0	2	2	1	0	2	1	0	0	1	0	0	0	0	0	0	0	2	0
840	1	0	2	0	0	1	1	0	2	1	0	0	0	0	0	0	0	0	2	2	2	0	1	1	1	0	2	2	1	2	2	1	1	0	0	2	1	0	0	0	0	0	1	0	0	0	0	2	0
841	0	1	1	0	0	1	0	0	2	2	0	0	1	0	0	0	0	0	2	1	2	0	0	2	0	1	1	2	0	1	1	1	1	0	0	1	1	1	1	2	2	0	0	1	0	1	0	2	0
842	0	2	0	0	0	0	1	0	1	1	1	0	0	0	0	0	0	0	2	2	2	1	2	2	0	1	1	1	1	2	0	1	2	0	0	1	2	0	0	1	1	1	0	0	1	1	0	2	0
843	1	2	1	0	0	0	1	1	2	1	0	0	0	0	0	0	0	2	0	0	1	0	2	2	1	1	0	2	1	2	1	1	1	0	0	1	0	1	1	0	0	0	0	0	0	0	0	2	0
844	0	2	1	0	0	1	2	0	1	0	0	1	2	2	2	1	0	0	2	1	2	0	2	2	0	1	1	1	2	2	1	0	0	0	0	0	1	0	0	2	0	0	0	0	0	0	0	2	0
845	1	2	0	0	0	0	1	0	1	0	0	0	0	0	0	0	0	0	2	2	2	0	2	2	0	1	2	2	0	2	1	0	1	0	0	2	2	0	0	2	1	1	0	0	1	0	0	1	0
846	1	0	2	0	0	2	1	1	2	2	0	0	1	0	0	0	0	2	1	2	2	1	0	0	1	0	0	1	2	1	0	1	1	1	1	1	2	0	0	1	0	0	1	0	1	1	0	1	0
847	1	1	2	0	0	1	1	0	1	1	1	0	2	0	0	0	0	2	0	0	2	0	1	2	0	1	2	2	1	1	1	0	0	1	2	2	1	0	0	2	0	0	1	1	1	2	0	0	0
848	0	1	1	0	0	0	1	0	1	0	1	0	0	0	0	0	0	0	2	1	2	1	1	1	1	2	0	1	2	1	0	1	2	0	0	2	1	0	0	0	0	0	0	0	0	1	0	1	1
849	0	1	1	0	0	2	2	1	1	1	0	1	2	1	1	0	0	2	0	0	0	0	2	2	1	0	1	2	0	1	1	1	0	0	0	1	1	0	1	0	0	1	0	0	0	1	0	1	1
850	0	1	1	0	0	1	0	0	2	1	0	0	0	0	0	0	0	1	1	1	1	0	2	2	0	1	2	2	0	2	0	0	0	0	0	2	1	0	1	0	0	1	0	0	1	0	0	2	0
851	0	2	0	0	0	0	1	0	1	0	1	1	2	1	1	1	0	1	1	1	2	0	0	0	0	0	2	2	1	2	0	1	1	0	0	1	2	0	0	2	0	1	0	0	1	1	0	2	0
852	1	2	0	0	0	0	1	0	1	0	1	1	1	1	1	0	0	0	2	2	2	0	2	2	0	1	2	2	0	2	0	1	1	0	0	1	0	0	0	1	1	0	1	0	1	0	0	1	0
853	0	2	1	0	0	1	0	0	2	1	0	1	2	0	0	1	0	1	1	1	2	0	2	2	0	2	2	1	1	2	0	0	1	1	0	1	1	0	0	2	1	0	1	0	1	1	0	1	1
854	0	1	1	0	1	1	2	0	1	0	1	0	0	0	0	0	0	0	1	1	1	0	2	2	1	1	1	2	1	2	1	0	0	0	1	2	2	0	0	1	0	0	0	0	0	0	0	1	0
855	1	1	2	0	0	0	1	0	1	1	1	0	2	0	0	0	0	1	1	1	2	0	2	2	0	2	2	2	1	2	1	1	1	0	0	1	1	0	0	0	0	0	0	1	0	1	0	2	0
856	0	1	1	0	0	0	1	0	0	0	1	0	0	0	0	0	0	1	1	2	2	1	2	2	0	1	2	2	0	1	0	0	1	1	0	2	2	0	0	1	0	1	0	0	1	0	0	2	0
857	0	2	1	1	0	1	1	0	1	1	1	0	1	0	0	0	0	1	1	1	1	0	1	1	1	1	2	2	0	2	1	1	2	0	0	1	1	0	0	1	0	0	0	0	0	1	0	1	1
858	0	1	1	0	0	0	2	1	1	1	1	0	2	2	2	0	1	1	2	2	2	1	2	2	0	0	2	2	1	2	0	0	0	1	2	2	1	0	1	1	1	0	1	1	0	0	0	2	0
859	1	1	2	0	1	1	1	0	2	1	0	1	1	1	1	0	1	2	0	0	1	0	2	2	0	1	2	2	1	2	2	0	0	0	0	2	0	0	0	1	1	0	0	0	0	0	0	0	1
860	1	2	1	0	0	1	2	0	0	0	1	0	1	0	0	0	0	1	1	1	2	1	2	2	0	0	0	1	0	1	0	1	1	1	2	2	2	0	0	2	0	2	0	0	1	0	0	0	1
861	1	2	0	0	0	0	0	0	2	2	0	0	0	0	0	0	0	0	2	2	2	1	1	1	1	1	1	2	0	2	1	1	1	0	0	1	2	0	0	1	0	0	1	0	1	0	0	2	0
862	1	0	2	0	0	1	1	0	2	2	0	0	2	1	1	1	0	1	2	2	2	0	2	2	0	2	2	2	1	2	2	1	1	0	0	2	1	0	0	1	0	0	1	0	1	0	0	2	0
863	0	1	1	0	0	1	1	0	1	1	0	0	1	1	1	1	0	1	1	1	1	0	2	2	0	1	0	0	1	1	0	0	2	0	0	2	1	0	0	1	0	0	1	0	1	1	0	0	0
864	1	0	2	0	1	1	2	0	1	1	1	0	0	0	1	1	0	0	1	1	1	0	2	2	0	1	2	2	0	2	0	1	2	0	0	2	1	1	0	1	0	0	0	1	0	0	0	0	0
865	0	1	2	0	0	2	1	0	1	1	1	0	1	0	0	0	0	1	1	1	2	0	2	2	1	2	2	2	0	2	0	2	2	0	0	0	1	0	0	0	1	0	1	0	1	1	0	1	1
866	0	1	2	0	0	2	2	0	0	0	1	0	0	0	0	0	0	0	2	1	2	0	1	1	0	0	2	2	0	2	0	1	2	1	1	2	2	0	0	1	0	1	0	0	1	0	0	0	0
867	1	2	1	0	0	2	1	0	2	1	1	1	1	1	1	0	0	1	1	1	2	0	2	2	0	2	2	2	1	2	0	1	1	1	0	1	0	0	1	0	0	0	0	0	1	0	0	1	0
868	1	0	1	0	0	1	1	0	1	1	0	1	2	1	1	0	0	0	2	2	2	0	0	0	0	1	0	1	0	0	1	2	2	0	0	1	1	1	0	0	0	1	0	0	1	0	0	2	0
869	1	2	1	0	0	0	2	1	1	1	0	1	2	1	1	0	0	0	2	1	2	0	2	2	0	1	2	2	0	2	0	2	2	0	0	1	1	0	0	1	1	0	0	0	2	0	0	0	0
870	0	2	1	0	0	1	2	1	2	2	1	0	1	1	1	0	0	0	2	1	2	0	0	0	0	1	1	2	0	1	2	2	2	0	0	2	2	1	1	2	1	0	0	0	0	0	0	2	0
871	1	1	1	1	0	2	0	0	2	2	0	0	1	1	1	0	0	0	1	1	1	1	1	1	0	1	1	1	1	2	0	2	2	0	0	0	0	0	0	0	0	0	0	0	2	1	0	2	0
872	1	2	0	0	0	0	0	0	2	1	0	0	0	0	0	0	0	0	1	2	2	0	1	1	1	0	2	2	2	2	0	2	2	0	0	1	2	0	0	2	1	1	0	0	0	1	0	1	1
873	1	1	2	0	0	2	1	1	2	2	0	0	1	0	0	0	0	1	1	1	2	0	2	2	1	0	1	2	0	1	0	0	0	0	0	2	1	0	0	0	0	0	0	0	1	1	0	2	0
874	0	1	1	0	1	1	2	1	1	1	1	0	1	1	2	1	0	0	1	2	2	1	2	2	0	1	2	2	0	2	1	2	2	0	0	1	1	1	0	0	0	0	1	0	1	1	0	2	0
875	1	1	2	0	0	0	2	0	1	1	1	1	1	1	1	0	0	0	2	2	2	1	2	2	0	0	1	2	1	1	1	1	1	0	0	2	1	1	1	1	1	0	0	0	1	0	0	1	1
876	0	1	1	0	0	0	2	0	1	1	1	1	1	1	1	0	0	2	0	1	2	2	0	1	1	1	0	2	2	0	0	1	1	1	2	2	2	0	0	1	0	2	0	0	1	0	0	2	0
877	0	1	1	0	0	0	1	0	1	1	1	1	2	1	1	0	0	2	0	0	2	0	2	2	0	1	2	2	0	2	1	1	1	0	0	1	2	1	1	2	1	0	1	0	1	0	0	1	0
878	0	0	2	0	0	2	1	1	2	2	0	1	1	1	1	0	0	0	2	2	2	0	1	1	0	1	0	2	1	2	1	0	0	0	0	2	1	1	0	0	0	0	1	1	1	2	0	1	0
879	0	0	2	0	0	2	2	0	1	0	0	0	2	2	2	0	0	0	2	2	2	0	2	2	0	1	1	2	0	1	0	1	2	0	0	2	0	0	0	1	1	0	0	0	0	0	0	1	1
880	0	2	0	0	0	0	1	0	1	0	0	0	1	1	1	0	0	1	1	1	2	0	2	2	0	2	0	1	1	0	0	2	2	1	0	1	1	1	0	1	0	0	0	0	0	1	0	2	0
881	1	1	1	0	1	2	2	1	1	1	1	1	2	1	1	1	0	1	1	1	1	0	2	2	1	2	2	2	0	1	0	1	2	2	0	1	1	0	0	2	0	0	1	0	1	0	0	0	0
882	1	1	2	0	0	2	1	1	2	1	0	1	2	1	1	0	0	1	1	1	1	0	1	1	1	0	1	1	0	1	0	0	0	0	0	2	0	0	0	1	0	0	0	1	1	1	0	1	0
883	1	2	1	0	0	1	0	0	2	2	0	0	0	0	0	0	0	1	1	1	2	0	2	2	0	0	1	2	2	2	1	0	0	0	0	2	1	1	1	1	1	1	0	1	1	0	0	0	1
884	1	1	2	0	0	0	1	0	1	1	0	1	1	1	1	0	0	0	2	2	1	0	1	1	2	2	2	2	2	2	1	0	1	2	1	1	1	0	0	1	0	0	1	0	1	0	0	1	0
885	0	1	1	0	1	1	2	0	0	0	2	0	1	0	0	0	0	2	0	0	1	1	2	2	0	0	2	2	0	2	0	1	1	1	0	0	2	0	0	1	0	1	0	0	1	0	0	1	0
886	0	2	0	0	0	1	2	1	1	1	1	1	0	0	0	0	0	1	1	1	2	0	1	1	0	2	1	2	1	1	1	1	1	0	0	2	2	1	0	1	0	0	0	0	0	0	1	0	1
887	0	0	2	0	0	1	1	0	1	0	0	0	1	0	0	0	0	0	2	2	2	0	2	2	1	1	0	1	1	2	0	2	2	0	0	1	1	0	0	0	0	0	1	1	0	0	0	1	0
888	0	2	1	0	0	1	1	1	2	1	0	0	2	1	2	1	0	2	0	0	0	0	2	2	0	1	2	2	0	2	0	2	2	1	0	1	1	0	0	2	0	0	0	0	0	1	0	0	0
889	1	2	1	0	0	1	1	0	1	1	0	0	0	0	0	0	0	0	1	2	2	1	2	2	0	0	1	2	0	2	0	1	1	1	2	2	2	0	0	1	0	0	0	0	1	1	0	1	1
890	1	0	2	0	0	1	2	1	1	1	1	1	1	1	1	0	0	1	1	1	1	1	2	2	0	1	0	0	1	2	0	1	2	2	0	1	1	0	0	2	0	1	0	0	1	1	0	0	1
891	0	1	1	0	1	1	2	1	1	1	0	0	1	1	1	1	0	2	0	0	0	1	2	2	0	0	1	2	2	1	1	0	0	0	0	2	2	0	0	1	0	0	0	0	0	1	0	0	0
892	0	1	2	0	0	0	2	0	0	0	0	0	1	0	0	0	0	1	1	1	2	1	2	2	0	0	2	2	1	2	0	2	2	1	1	2	1	0	0	2	1	0	0	0	0	2	0	1	1
893	1	1	1	1	0	1	2	0	0	0	2	0	0	0	0	0	0	0	2	2	2	0	1	1	0	2	1	1	2	2	0	0	0	0	0	2	2	1	0	1	0	0	0	1	0	1	0	1	0
894	1	1	2	0	0	2	1	0	1	0	1	0	0	0	0	0	0	2	0	0	0	0	2	2	0	1	1	2	1	2	1	2	2	0	0	1	2	0	0	1	0	0	0	0	0	0	0	2	0
895	1	0	2	0	1	1	1	0	1	1	0	0	1	0	0	0	0	0	2	2	2	1	2	2	0	0	1	2	2	1	1	2	2	0	0	1	2	0	0	2	0	0	0	0	1	0	0	2	0
896	1	0	2	0	1	2	2	0	0	0	0	0	0	0	0	0	0	1	1	1	2	0	2	2	0	0	1	0	2	2	0	1	1	1	0	1	1	0	0	2	0	0	0	0	0	0	0	2	0
897	0	1	1	0	0	0	2	0	0	0	2	1	0	0	0	0	0	0	1	1	1	0	1	1	1	1	1	1	0	1	1	2	2	0	1	2	2	0	0	2	0	0	2	0	0	1	0	0	1
898	0	0	2	0	0	1	2	0	0	0	1	0	0	0	0	0	0	2	0	0	0	0	2	2	0	1	1	2	0	2	0	0	0	0	0	1	0	1	1	0	0	0	0	0	1	1	0	2	0
899	0	1	1	0	0	1	2	0	1	0	1	0	0	0	0	0	0	0	2	2	2	1	2	2	0	0	2	2	0	1	1	1	1	0	0	1	1	1	1	1	1	0	0	0	0	2	0	2	0
900	1	1	2	0	0	1	2	0	1	1	1	0	0	0	0	0	0	0	2	2	2	0	2	2	0	1	2	2	2	2	1	2	2	0	0	1	1	1	0	0	0	0	0	1	0	0	0	2	0
901	0	1	1	1	0	1	1	0	1	1	1	0	0	0	0	0	1	2	1	1	1	1	1	1	0	0	1	1	1	2	0	1	1	0	0	2	1	0	0	0	0	0	0	0	0	0	0	1	0
902	0	1	1	0	0	1	0	0	1	0	0	0	1	0	0	0	0	2	0	1	1	0	2	2	0	2	2	2	0	2	0	1	2	2	1	1	2	0	0	2	1	0	0	0	0	0	0	1	1
903	0	0	2	0	0	2	1	0	1	0	0	1	2	2	2	0	0	1	0	0	1	0	2	2	1	1	1	2	2	2	1	1	1	0	0	1	1	1	1	1	1	0	0	0	0	0	0	0	1
904	1	0	2	0	0	2	1	0	1	1	1	0	1	0	0	0	0	2	0	0	1	1	2	2	0	1	2	2	0	2	0	1	1	0	0	2	1	0	0	2	0	0	0	0	0	0	0	2	0
905	0	2	1	0	0	2	1	0	2	2	0	1	1	1	1	0	0	0	2	2	2	2	0	1	1	1	0	2	2	2	1	2	2	0	0	1	1	0	1	1	0	0	0	0	0	1	0	2	0
906	0	1	1	0	1	2	2	0	0	0	1	0	0	0	0	0	1	2	1	1	1	0	2	2	1	0	2	0	1	1	0	0	0	0	0	0	1	0	1	1	0	0	1	0	1	1	0	2	0
907	1	1	1	0	0	0	0	0	2	0	1	0	1	1	1	0	0	1	2	1	2	0	2	2	1	0	0	1	1	0	0	2	2	0	0	2	1	1	0	1	0	0	0	1	0	0	0	1	1
908	0	0	2	0	0	1	1	0	2	2	0	1	1	1	1	0	0	0	1	1	1	0	2	2	0	0	1	1	1	2	0	0	0	0	0	2	2	0	0	2	0	0	1	0	0	0	0	1	1
909	1	1	1	0	0	1	0	0	2	2	0	1	1	1	1	0	0	2	0	0	0	0	2	2	0	0	2	2	2	2	0	1	1	1	0	1	1	0	0	2	0	0	0	1	1	0	0	1	0
910	0	1	1	0	0	0	2	1	1	1	0	0	0	0	0	0	0	0	2	1	2	0	2	2	0	2	0	2	2	2	1	0	0	0	0	2	1	0	0	1	0	0	1	0	1	0	0	2	0
911	0	1	1	0	0	1	2	0	0	0	2	0	2	1	1	0	0	1	1	1	1	0	0	0	0	1	2	2	0	2	2	0	0	1	1	2	2	0	0	1	1	0	0	1	0	0	0	1	0
912	1	2	0	0	0	0	2	0	0	0	1	0	1	0	0	0	0	1	2	1	2	0	2	2	0	2	2	2	1	2	1	1	1	1	1	2	0	1	1	0	0	1	0	0	1	0	0	1	1
913	1	2	0	0	0	0	2	1	1	1	1	1	1	1	1	0	0	1	1	1	1	1	2	2	0	0	1	1	0	1	0	0	0	0	0	2	2	0	0	1	0	0	0	0	0	0	0	1	0
914	1	2	1	0	0	1	2	0	2	1	1	0	0	0	0	0	0	1	1	1	1	1	2	2	0	1	1	1	0	1	1	2	1	0	0	2	2	0	0	2	0	0	1	0	1	1	0	0	1
915	0	2	0	0	0	0	2	0	0	0	0	0	1	0	0	0	0	2	0	0	2	2	1	1	1	1	2	2	0	2	1	0	1	1	1	2	2	0	0	1	0	2	0	0	1	0	0	0	0
916	1	1	1	0	0	1	1	1	2	2	0	0	0	0	0	0	0	0	1	1	2	1	2	2	0	0	1	1	1	2	0	2	2	1	0	1	2	0	0	1	0	0	0	1	0	0	0	2	0
917	1	1	1	0	1	1	1	1	2	2	0	1	1	1	1	0	1	1	1	1	1	0	2	2	0	1	2	2	0	2	0	0	1	0	0	2	0	0	0	0	1	1	0	0	0	0	0	2	0
918	0	2	0	0	0	0	2	0	1	0	0	0	0	0	1	1	0	0	1	1	1	0	1	2	1	0	1	1	2	2	1	1	1	1	1	1	1	0	0	1	0	0	0	0	0	1	0	2	0
919	0	0	2	0	1	1	1	0	1	1	1	0	0	0	0	0	0	2	0	0	0	0	2	2	0	1	2	1	1	2	0	1	1	0	0	1	2	0	0	1	0	0	1	0	1	1	0	0	1
920	1	0	2	0	1	1	1	1	2	1	0	0	0	0	0	0	0	1	1	1	1	2	2	2	0	0	2	2	0	2	0	0	1	0	0	2	2	0	0	1	0	1	0	0	1	0	0	0	0
921	0	1	1	0	1	1	0	0	2	2	0	0	1	1	1	0	0	1	1	1	1	1	2	2	0	1	2	2	0	2	0	2	2	0	0	1	1	0	0	1	0	0	1	0	1	1	0	2	0
922	1	1	2	0	0	1	1	0	1	0	1	1	0	0	0	0	0	2	0	1	2	1	2	2	0	0	2	2	0	2	1	1	2	0	0	0	1	0	0	0	0	0	0	0	0	0	0	2	0
923	0	0	2	0	0	2	0	0	2	2	0	0	1	0	0	0	0	0	2	2	1	0	1	1	1	2	2	2	0	1	0	0	0	0	0	2	1	0	0	1	0	0	0	0	0	0	0	1	0
924	1	1	1	0	0	1	1	1	1	1	0	0	1	1	1	1	0	0	2	2	2	0	0	2	0	1	1	1	1	2	0	0	2	1	1	2	2	0	0	2	0	0	1	0	1	0	0	2	0
925	1	1	1	0	0	1	1	0	2	0	1	0	0	0	0	0	0	1	1	0	2	0	2	2	0	1	1	1	1	2	0	1	1	2	1	1	2	0	0	2	0	0	0	0	0	2	0	2	0
926	1	2	1	0	0	1	2	0	1	0	1	0	1	1	1	0	0	0	2	2	2	0	2	2	0	2	1	2	2	2	2	1	1	1	0	0	1	0	0	1	0	0	1	0	1	1	1	0	1
927	1	2	0	0	0	0	1	0	1	1	1	1	2	1	1	0	1	1	2	2	1	0	1	2	1	0	2	2	1	2	2	2	2	0	0	1	1	0	0	1	0	0	0	0	1	0	0	1	1
928	1	1	2	0	0	1	0	0	2	2	0	1	1	1	1	0	0	1	1	0	1	1	1	1	1	1	1	2	0	2	1	1	2	0	0	2	1	1	0	1	0	0	0	0	0	1	0	2	0
929	1	0	2	0	0	1	2	1	1	1	0	0	0	0	1	1	0	1	1	1	2	1	2	2	0	2	1	1	0	1	1	1	1	0	0	1	1	0	0	1	0	0	0	0	0	0	0	0	0
930	0	0	2	0	1	2	1	0	2	2	0	0	0	0	0	0	1	2	1	2	2	0	1	1	0	1	1	2	1	2	0	0	0	0	0	2	1	0	0	0	0	0	1	0	1	1	0	2	0
931	0	1	1	0	0	0	1	0	1	0	1	0	0	0	0	0	0	1	1	1	1	0	2	2	0	1	1	0	2	2	0	0	0	1	0	1	0	0	1	1	1	0	1	0	0	0	0	1	0
932	0	2	1	0	0	0	0	0	2	0	1	0	1	1	2	1	0	1	2	1	2	0	2	2	0	1	2	2	0	2	2	1	1	0	0	2	2	0	0	2	0	0	0	0	0	2	0	1	0
933	1	0	2	0	0	1	1	0	1	0	0	0	0	0	0	0	0	2	0	0	0	1	2	2	0	0	1	1	2	2	1	1	1	0	0	2	2	0	0	2	1	0	0	0	1	0	0	2	0
934	0	1	1	0	0	1	2	0	0	0	2	1	1	1	1	0	0	0	2	2	2	0	2	2	0	0	2	2	0	2	0	2	2	1	0	2	1	0	1	1	0	0	0	0	0	0	1	2	0
935	1	0	1	0	0	1	1	0	1	1	0	0	0	0	0	0	0	1	1	1	0	0	2	2	0	1	1	2	0	2	0	0	0	0	0	0	1	0	0	2	1	0	1	0	0	0	0	0	0
936	0	1	1	0	1	1	2	1	2	1	0	0	0	0	0	0	0	1	1	1	2	0	2	2	0	1	2	2	0	2	0	1	1	0	0	1	1	0	0	1	0	0	0	1	0	1	0	1	0
937	0	1	0	0	0	1	2	1	1	1	1	1	0	0	0	0	0	0	2	2	2	0	2	2	0	1	1	1	1	2	0	2	2	0	1	1	1	1	0	1	0	0	0	0	0	0	0	1	1
938	0	2	1	0	0	1	0	0	2	1	0	0	0	0	0	0	0	1	1	1	1	0	0	2	0	1	1	1	1	2	0	1	1	2	1	1	1	0	0	2	0	1	0	1	2	0	0	0	0
939	1	2	0	0	0	1	2	1	1	1	1	0	0	0	0	0	0	0	2	1	2	1	2	2	0	2	2	2	0	2	1	2	2	0	0	1	2	0	0	0	0	0	0	2	0	0	0	2	0
940	1	1	2	0	0	1	1	0	1	1	0	0	1	0	0	0	0	1	1	1	2	1	2	2	0	0	1	2	2	1	1	0	0	0	0	2	1	1	1	2	2	0	0	0	0	0	0	0	0
941	0	2	1	0	0	1	0	0	2	2	0	0	1	0	0	0	0	2	0	0	0	0	1	1	1	2	0	1	2	2	1	2	2	1	2	2	2	0	0	1	0	1	0	1	1	0	0	2	0
942	0	2	0	0	0	1	2	0	1	0	1	1	1	1	1	0	0	0	2	1	2	0	2	2	0	1	1	1	1	2	0	2	2	0	0	0	1	0	0	0	0	0	0	1	0	0	0	1	1
943	1	2	1	0	1	1	1	0	1	0	1	1	1	1	1	0	0	1	1	1	1	0	2	2	0	0	2	2	0	1	0	1	1	0	0	1	2	0	0	1	1	0	1	0	1	0	0	2	0
944	0	1	2	0	0	1	0	0	2	1	1	0	0	0	0	0	1	1	1	1	1	0	2	2	1	0	1	1	1	2	0	1	2	2	2	2	2	0	0	0	0	0	0	0	1	1	0	1	0
945	1	0	2	0	1	2	0	0	2	1	1	0	0	0	0	0	0	1	1	1	1	1	2	2	0	0	2	2	0	2	1	1	2	2	2	2	1	0	0	2	1	2	0	0	0	0	0	1	0
946	1	1	1	0	0	1	2	0	2	1	1	0	0	0	0	0	0	2	0	0	0	0	2	2	2	1	1	2	1	2	1	0	0	1	1	2	1	0	1	1	0	1	0	1	1	0	0	2	0
947	0	1	2	0	0	1	0	0	2	1	0	0	0	0	1	1	0	2	0	1	1	1	1	1	1	1	2	2	0	2	1	2	2	0	0	1	2	0	0	1	0	0	0	0	1	1	0	2	0
948	0	2	1	0	0	1	1	0	1	0	1	0	1	0	0	0	0	1	1	1	1	0	2	2	0	1	1	2	1	2	1	1	1	2	1	1	0	1	0	1	0	0	0	0	0	0	0	0	2
949	0	1	2	0	0	1	0	0	2	1	0	1	1	0	0	1	0	2	0	0	0	0	1	2	0	1	1	1	1	2	0	1	0	0	1	2	1	0	0	0	0	0	0	0	1	0	0	0	1
950	1	2	1	0	0	2	1	1	2	2	0	0	0	0	0	0	1	2	0	0	1	0	1	1	0	0	1	1	2	2	0	1	2	2	2	2	2	0	0	1	1	0	0	0	0	0	0	0	1
951	0	1	1	0	0	1	1	0	1	0	0	1	2	2	2	0	0	1	1	0	0	1	2	2	0	2	1	2	0	2	1	1	1	0	1	1	1	0	1	1	0	0	1	0	1	1	0	1	1
952	1	2	0	0	0	0	2	1	1	1	1	1	1	1	1	0	0	1	1	1	2	0	2	2	0	1	2	2	1	1	1	2	2	0	1	2	1	0	0	1	0	0	1	0	1	1	0	1	0
953	0	1	2	0	0	1	1	0	1	0	0	1	1	1	2	0	0	1	1	1	2	1	2	2	1	1	2	2	1	2	0	0	0	0	0	2	0	0	0	1	0	0	0	0	0	0	0	2	0
954	1	1	1	0	0	2	1	0	1	1	1	0	0	0	0	0	0	2	0	0	1	0	2	2	1	1	1	0	1	2	0	1	1	1	0	0	1	0	1	0	0	0	0	0	0	0	0	1	0
955	1	2	0	0	0	0	1	1	2	2	0	0	0	0	0	0	0	0	1	1	1	0	1	1	0	1	2	2	0	2	2	1	1	0	0	2	2	0	0	2	1	0	0	0	0	1	0	1	0
956	1	1	1	0	0	0	1	0	1	1	0	1	2	1	1	1	0	1	1	1	1	0	2	2	0	1	2	0	1	1	0	0	0	0	0	2	1	0	0	1	1	0	0	0	0	0	0	2	0
957	1	2	1	0	0	1	1	0	1	1	0	1	0	0	0	0	0	2	0	0	1	0	2	2	0	2	1	2	0	1	0	2	2	1	1	2	1	1	0	2	0	0	1	0	1	1	0	1	0
958	0	1	1	0	0	1	2	1	1	1	1	0	0	0	0	0	0	0	2	2	1	1	2	2	0	1	1	2	0	2	1	1	1	2	1	1	2	0	0	1	0	0	1	0	1	1	0	0	1
959	0	0	1	0	0	1	0	0	2	2	0	0	1	1	1	0	0	0	2	2	2	1	0	1	1	0	2	2	0	1	0	1	2	0	0	1	1	0	0	1	0	0	0	0	0	0	0	1	0
960	1	2	0	0	0	1	1	0	1	1	1	0	1	0	0	0	0	0	2	2	2	2	2	2	0	0	1	2	2	2	2	1	1	0	0	0	2	0	0	2	0	1	0	0	1	0	0	2	0
961	0	1	1	0	0	2	0	0	2	2	0	1	1	1	1	0	0	0	2	2	1	0	2	2	0	1	1	1	1	2	0	2	2	0	0	0	2	0	0	0	0	0	0	1	0	0	0	1	0
962	0	1	1	0	0	1	1	1	2	2	0	0	1	1	1	0	0	2	1	2	2	0	2	2	0	1	1	1	1	2	1	1	1	1	0	1	1	1	0	1	0	1	0	1	1	0	0	1	0
963	1	2	1	0	0	2	2	0	1	1	0	0	2	1	1	1	0	2	0	1	1	0	2	2	0	1	2	2	0	1	0	0	0	0	0	1	2	0	0	1	0	0	0	0	0	0	0	2	0
964	0	0	2	0	0	1	0	0	2	1	0	0	0	0	0	0	0	1	1	1	2	2	0	1	1	1	1	1	1	2	1	1	1	0	0	1	1	0	0	2	1	0	0	0	1	1	0	1	0
965	1	1	2	0	0	0	2	1	1	1	0	1	0	0	0	0	1	2	1	1	1	1	2	2	0	0	1	1	1	2	0	1	2	1	0	1	1	0	0	1	0	1	0	0	0	2	0	2	0
966	0	2	1	0	0	1	0	0	2	1	1	0	1	0	0	0	0	1	1	1	2	0	1	1	0	1	2	1	1	2	1	0	0	0	0	2	1	0	0	2	1	0	0	0	0	0	0	0	0
967	1	1	1	0	1	2	0	0	1	1	0	1	2	1	1	0	0	1	1	1	2	0	2	2	1	2	1	0	2	2	0	1	1	0	1	2	1	0	0	0	0	0	0	0	0	1	0	2	0
968	1	0	2	0	0	1	2	1	1	1	1	1	2	1	1	0	0	1	1	1	1	0	2	2	0	1	0	1	1	2	0	1	1	0	1	2	0	2	0	0	0	0	0	1	0	0	0	2	0
969	0	1	1	0	1	1	2	1	2	1	0	0	0	0	0	0	0	1	1	1	1	0	2	2	1	2	2	2	0	1	0	2	2	0	1	2	0	1	0	0	0	0	0	0	0	0	1	1	0
970	0	2	0	0	0	1	1	0	2	2	0	0	0	0	0	0	0	1	1	1	2	1	2	2	1	1	1	2	1	2	1	2	2	0	1	2	1	0	0	1	0	2	0	0	0	0	0	2	0
971	1	1	1	0	1	2	2	1	1	1	0	1	1	1	1	0	0	1	1	1	2	0	2	2	0	0	1	1	1	2	1	1	1	0	0	1	1	1	1	0	0	0	0	0	0	0	0	2	0
972	1	2	1	0	0	0	1	0	1	0	0	0	0	0	1	1	0	0	2	2	2	0	1	1	0	1	1	2	1	2	1	2	2	0	0	1	1	0	0	1	0	0	0	0	0	0	0	1	0
973	1	2	0	0	0	0	1	0	1	1	0	0	0	0	0	0	0	1	1	1	1	1	2	2	0	0	2	2	0	2	0	0	1	1	0	2	2	0	0	2	0	0	0	0	0	0	0	1	0
974	1	0	1	0	0	0	1	0	1	1	1	0	0	0	0	0	0	1	1	1	1	0	2	2	0	1	2	2	0	2	0	0	1	1	0	1	1	0	0	2	0	0	0	0	0	0	0	1	0
975	0	2	0	0	0	0	1	1	2	2	0	0	0	0	0	0	0	0	2	2	2	0	2	2	0	1	1	1	2	2	1	2	2	1	0	1	1	0	0	1	0	0	0	0	0	0	0	1	1
976	0	2	0	0	0	0	1	1	2	1	0	1	2	2	2	0	0	2	0	0	0	1	2	2	0	0	1	1	1	2	0	1	2	1	0	1	1	1	0	1	0	1	0	0	1	1	0	1	0
977	0	2	1	0	0	0	0	0	2	2	0	0	0	0	0	0	0	1	1	2	2	1	1	1	1	1	1	2	0	2	0	0	0	0	0	0	2	0	0	1	1	1	0	0	0	2	0	2	0
978	1	1	2	0	0	1	1	0	1	0	1	0	1	1	1	0	0	2	1	1	2	0	2	2	1	1	1	2	1	1	0	1	2	0	0	1	1	0	0	0	0	0	0	0	2	0	0	0	1
979	1	2	0	0	0	0	1	0	2	2	0	0	0	0	0	0	0	1	2	2	2	1	1	1	1	0	2	2	0	1	1	1	1	0	1	2	2	1	1	2	1	0	0	0	0	0	0	1	0
980	1	2	0	0	0	0	0	0	1	0	1	0	0	0	0	0	0	0	2	2	2	0	1	1	0	1	0	1	1	2	0	2	2	0	0	1	1	0	1	1	0	0	0	0	1	1	0	2	0
981	0	0	2	0	1	2	2	1	1	1	0	0	0	0	0	0	0	0	2	2	2	0	2	2	0	1	2	2	0	2	1	2	2	0	0	2	1	0	0	2	0	0	0	0	1	0	0	2	0
982	1	0	2	0	0	1	1	0	1	1	1	0	0	0	0	0	0	1	1	2	2	0	0	0	0	0	1	1	1	2	0	1	1	2	1	1	2	0	0	2	0	1	0	0	0	0	0	0	0
983	1	1	2	0	0	1	1	0	2	1	0	0	1	0	1	1	0	0	2	2	2	0	2	2	0	1	1	1	1	2	0	2	2	0	0	1	1	0	0	1	0	1	0	0	1	0	0	1	0
984	1	2	0	0	0	1	2	0	0	0	2	1	1	0	0	0	0	2	0	0	1	0	2	2	0	0	2	2	1	2	1	0	1	1	0	1	1	0	0	1	0	0	0	0	0	0	0	1	0
985	1	0	2	0	0	2	0	0	2	2	0	0	1	0	0	0	0	2	0	1	2	0	2	2	1	0	2	2	1	2	1	1	2	2	2	2	1	0	0	1	1	0	1	0	1	0	0	1	1
986	0	1	1	0	0	0	2	1	1	1	1	0	1	0	0	0	0	0	1	1	1	0	2	2	0	0	0	1	1	2	0	0	0	0	0	2	1	0	0	1	0	0	1	0	1	0	0	1	0
987	1	1	1	0	0	0	1	0	0	0	1	1	1	1	1	0	0	0	2	2	2	1	2	2	0	0	0	2	2	2	1	0	2	1	0	1	1	0	0	1	0	0	0	0	0	0	0	2	0
988	0	2	1	0	0	0	1	2	2	2	0	2	2	2	2	0	0	0	2	1	2	1	2	2	0	1	2	2	0	2	0	0	1	1	0	1	1	1	0	2	0	0	0	0	0	1	0	1	0
989	1	0	2	0	0	1	1	0	2	0	1	0	1	0	0	0	0	1	1	1	1	1	2	2	0	0	2	1	1	2	0	2	2	0	0	1	2	0	0	1	0	0	0	1	0	0	0	1	0
990	0	1	1	0	0	1	1	0	0	0	1	0	0	0	0	0	0	0	2	1	2	0	2	2	0	0	2	2	0	2	1	1	2	1	1	2	2	0	0	2	0	1	0	0	1	0	0	2	0
991	0	1	1	0	1	1	0	0	2	2	0	0	1	0	0	0	1	0	2	1	2	0	2	2	1	0	2	2	1	2	2	1	2	0	0	2	0	0	0	1	1	0	0	0	0	2	0	2	0
992	1	0	2	0	0	1	2	1	1	1	1	1	2	1	1	1	0	1	1	1	1	1	2	2	1	1	2	2	0	2	2	1	1	2	0	1	1	0	0	1	0	0	0	0	0	1	1	1	0
993	0	2	1	0	0	1	2	1	1	1	0	0	1	1	1	0	1	2	0	0	1	0	2	2	1	1	2	2	1	2	0	1	1	1	0	1	2	0	0	0	0	2	0	0	0	1	0	0	1
994	0	2	1	0	0	1	0	0	2	0	1	1	0	0	0	0	0	1	2	2	2	0	2	2	0	1	1	2	0	2	0	1	2	0	0	1	1	0	0	0	0	0	0	0	0	0	0	1	0
995	1	1	2	0	0	1	1	0	1	1	0	0	1	0	0	0	0	1	1	1	1	1	1	1	1	2	2	2	1	2	0	1	1	1	0	0	1	1	1	2	1	0	1	0	0	0	0	1	0
996	1	1	2	0	0	0	1	0	1	1	0	0	1	0	0	0	0	0	2	2	2	0	2	2	0	1	2	1	1	2	0	1	1	1	0	1	2	0	0	2	0	0	0	0	0	2	0	2	0
997	1	1	2	0	0	2	2	0	1	1	1	0	1	0	0	0	0	1	1	1	1	0	2	2	0	2	1	1	1	2	1	2	2	0	0	2	1	0	0	1	0	1	0	0	0	2	0	1	0
998	1	2	0	0	0	0	1	1	2	2	0	1	1	1	1	0	0	1	1	1	2	0	2	2	0	1	1	1	2	2	1	0	1	1	0	2	0	1	0	0	0	0	1	0	1	1	0	1	1
999	1	2	1	0	0	0	0	0	2	1	1	0	0	0	0	0	0	2	0	1	2	0	2	2	0	2	1	2	2	1	1	0	0	0	0	2	0	2	0	0	0	0	0	1	0	0	0	2	0
1000	0	2	0	0	0	1	2	0	1	0	1	1	2	1	1	1	0	2	0	0	1	0	1	2	0	1	2	2	0	2	1	1	1	0	0	1	0	0	0	0	0	0	1	0	1	0	0	1	0
[truncated: 952 more columns]
