# Supplementary material for: KNN-MDR: a learning approach for improving interactions mapping performances in genome wide association studies
Source: BMC Bioinformatics. 2017 Mar 21;18:184. doi: 10.1186/s12859-017-1599-7 (PMC5361736; doi:10.1186/s12859-017-1599-7)
Supplement: Supplementary file 2 — The data set(s) supporting the results of Table 1. (ZIP 22742 kb) [file 12859_2017_1599_MOESM2_ESM.zip › Nouveau dossier/S41/mkallsimul.dat]

1	1	2	0	0	0	0	2	2	1	0	0	1	2	0	2	0	0	0	2	0	2	1	0	2	1	0	0	0	0	1	0	1	1	1	1	2	1	1	0	1	0	0	0	2	1	2	0	2	0
2	1	1	2	0	0	2	1	1	2	0	0	0	0	0	0	0	1	1	2	0	2	0	1	1	0	1	0	1	1	1	0	1	1	0	0	2	2	0	1	1	0	0	0	1	0	0	0	1	1
3	0	1	1	0	0	1	0	1	2	0	0	1	1	0	1	0	2	0	2	1	1	1	1	1	1	0	0	0	2	0	0	2	2	0	0	1	1	0	0	2	0	1	1	2	1	0	0	2	0
4	0	1	2	0	0	1	0	1	1	0	1	0	0	0	0	0	1	0	2	0	2	1	0	2	0	0	0	1	1	1	0	1	2	1	0	1	1	0	1	0	0	0	0	2	0	2	0	2	0
5	0	1	1	0	0	2	1	2	1	0	0	0	1	0	0	1	0	1	1	0	0	1	1	1	1	1	0	0	0	1	1	1	2	1	1	2	1	0	1	1	0	0	0	2	0	0	1	1	1
6	0	0	1	0	0	1	1	1	2	0	0	0	0	0	0	0	1	0	2	0	2	0	0	2	0	1	0	0	0	1	1	2	2	1	0	0	2	0	1	2	1	1	1	2	1	0	0	2	0
7	0	1	1	1	0	2	0	1	2	0	0	0	1	0	0	0	2	0	2	0	2	1	1	1	1	1	0	0	0	2	0	1	1	0	0	1	1	0	0	1	0	0	0	0	0	0	0	2	0
8	1	0	2	0	0	1	1	1	1	1	0	0	0	0	0	0	1	1	1	1	1	0	1	1	2	2	0	0	1	1	0	2	2	0	0	0	2	1	0	0	0	1	1	2	1	0	0	1	1
9	1	0	2	0	0	2	1	1	1	0	0	0	1	0	0	1	1	0	2	0	2	0	0	2	0	1	0	1	2	1	0	0	2	1	0	1	2	0	2	1	1	0	0	0	1	1	1	0	2
10	0	2	0	0	0	0	2	2	0	0	0	0	2	1	0	1	1	0	2	0	2	1	0	2	0	0	0	0	0	2	0	1	1	0	0	2	1	1	0	0	0	0	0	2	0	1	0	2	0
11	1	2	0	0	0	0	2	2	0	0	1	0	1	0	0	1	1	1	1	1	1	1	0	2	1	1	0	0	1	1	1	0	0	0	1	2	1	0	2	0	0	0	0	2	0	1	0	1	1
12	1	1	1	0	0	1	1	1	2	0	0	0	0	0	0	0	1	0	2	0	2	0	2	0	0	0	0	0	1	1	0	0	0	1	0	1	2	0	0	2	0	0	0	1	0	0	0	0	2
13	1	0	2	0	0	1	2	2	0	1	1	0	1	0	1	0	2	1	1	1	2	1	0	2	0	1	0	0	1	1	0	2	2	1	0	2	2	0	1	0	0	0	0	2	2	1	1	0	2
14	0	1	1	0	1	1	2	2	0	0	2	1	0	0	0	0	2	1	1	0	2	0	0	2	0	1	0	1	1	1	1	1	1	0	0	2	2	0	1	1	0	0	0	2	0	0	0	2	0
15	1	1	2	0	1	1	1	2	2	1	0	0	0	0	0	0	2	1	1	0	2	0	1	1	0	1	0	0	1	1	0	1	1	1	1	1	1	0	2	0	0	1	0	1	0	0	0	1	1
16	1	2	0	0	0	0	1	1	2	0	0	1	2	0	1	0	2	1	2	1	2	1	1	1	1	1	0	0	1	1	0	1	1	0	1	2	1	0	1	2	1	0	0	1	0	1	0	2	0
17	1	1	1	0	0	1	1	1	2	0	0	2	2	0	2	0	1	0	2	1	2	0	0	2	0	1	0	0	0	2	1	1	2	1	0	1	1	0	0	1	0	1	0	1	2	1	0	1	1
18	0	2	0	0	0	0	1	2	1	0	0	1	1	0	1	0	0	0	2	1	2	0	0	2	0	1	0	1	1	1	1	1	2	0	0	0	0	0	1	1	0	1	1	2	2	1	0	1	1
19	0	2	2	0	0	1	0	1	2	0	0	0	0	0	0	0	1	1	1	1	1	1	1	1	1	1	0	1	1	1	0	1	1	0	0	2	0	0	0	2	0	0	0	2	0	1	0	2	0
20	1	1	1	0	0	0	0	0	2	0	0	0	0	0	0	0	0	1	1	1	2	1	1	1	1	0	0	1	1	1	0	2	2	0	0	1	2	2	0	0	0	0	1	2	1	0	0	2	1
21	1	1	1	0	0	1	1	2	1	0	1	1	1	0	1	0	1	1	1	0	1	0	0	2	0	2	0	0	0	1	1	1	1	1	0	0	2	0	0	2	0	0	0	2	0	1	0	1	1
22	0	1	1	0	1	2	1	2	1	0	1	0	0	0	0	0	2	1	1	0	2	0	1	1	0	0	0	0	1	1	0	1	2	0	0	2	1	0	1	1	0	2	2	2	2	0	0	2	0
23	0	0	2	0	1	2	2	2	0	0	0	0	0	0	0	0	2	0	1	0	1	0	0	2	0	1	0	0	0	1	0	1	1	2	1	2	0	0	0	1	0	1	1	1	1	1	0	1	1
24	1	2	0	0	0	0	1	1	0	0	0	0	1	0	0	0	1	0	2	0	2	1	0	2	0	2	0	0	0	1	1	1	0	0	0	1	1	0	1	1	0	0	0	1	0	1	0	1	1
25	0	1	2	0	0	1	0	0	2	0	0	1	1	0	1	0	0	0	2	0	2	1	0	2	1	0	0	0	0	2	1	0	0	0	0	2	1	0	1	1	0	1	1	2	0	1	1	1	1
26	0	1	1	0	0	1	0	0	2	0	0	0	1	0	0	1	1	0	2	0	1	0	0	2	0	1	0	1	1	2	1	2	2	0	0	1	0	0	0	2	0	1	0	1	0	0	0	1	0
27	0	1	2	0	0	1	0	0	2	0	0	0	0	0	0	0	2	2	1	0	2	1	2	0	1	0	2	1	1	0	1	2	2	0	0	2	2	0	1	2	1	1	1	2	1	1	1	1	1
28	1	1	1	0	0	1	2	2	1	0	1	0	0	0	1	0	1	0	2	0	2	0	1	1	1	2	0	0	1	1	0	2	2	1	1	2	2	0	1	2	1	0	0	2	0	1	0	1	1
29	1	1	2	0	0	2	2	2	0	0	0	1	1	0	1	0	2	2	0	1	2	0	1	1	0	1	0	0	0	1	0	1	2	0	0	2	0	0	1	1	0	0	0	1	1	1	0	2	0
30	1	2	0	0	1	1	0	1	2	0	0	0	1	0	0	0	1	1	1	1	1	0	0	2	1	0	1	0	0	1	0	1	1	1	1	1	2	2	0	0	0	0	0	1	0	0	0	0	2
31	0	0	2	0	0	2	0	1	1	0	1	0	0	0	0	0	1	1	1	1	1	0	0	2	0	2	0	0	0	1	0	1	1	0	0	1	2	1	0	2	1	1	1	2	1	1	0	2	0
32	0	1	1	0	0	1	1	1	2	0	0	1	1	0	1	0	2	0	2	0	2	1	0	2	0	1	0	0	2	0	0	2	2	0	1	2	0	0	1	1	0	1	1	2	0	1	0	1	2
33	1	0	2	0	0	1	2	2	0	0	2	0	1	0	0	1	1	1	1	1	1	0	0	2	0	1	0	0	1	1	0	1	1	0	1	2	1	0	0	2	0	0	0	2	1	0	0	2	0
34	0	0	2	0	1	1	1	1	2	0	0	1	1	0	1	0	2	0	2	0	2	0	0	2	0	0	0	0	1	1	0	1	1	1	0	2	1	0	0	2	0	0	0	2	0	0	0	0	2
35	0	1	1	0	0	1	2	2	1	1	1	0	1	0	0	0	1	1	1	1	2	0	0	2	0	2	0	0	0	2	0	1	1	0	0	2	2	0	2	0	1	0	0	2	0	1	0	2	2
36	1	0	2	0	0	1	1	1	1	0	0	0	0	0	0	0	2	1	1	0	2	0	0	2	1	0	0	1	1	1	0	1	1	0	0	1	1	0	1	1	0	0	0	1	0	0	0	1	1
37	1	0	1	0	0	1	0	0	2	0	1	0	1	0	0	1	1	1	1	1	1	0	0	2	0	0	0	1	1	1	2	0	0	0	0	2	1	1	0	1	0	0	0	2	0	1	0	2	0
38	1	1	2	0	0	1	0	1	2	0	1	1	1	0	1	0	2	2	1	0	1	0	1	1	0	0	0	1	1	1	1	1	2	0	0	2	1	0	0	1	0	0	0	1	0	1	1	1	1
39	0	0	2	0	1	2	2	2	0	0	0	0	0	0	0	0	0	1	1	0	0	0	1	1	0	0	0	0	0	2	0	1	1	0	0	1	0	0	1	1	1	0	0	2	0	1	0	1	1
40	1	1	2	0	0	0	2	2	1	0	0	1	1	0	1	0	1	1	1	2	1	1	1	2	0	0	0	0	2	0	0	2	2	1	0	2	2	1	0	0	0	0	0	2	0	1	0	1	1
41	0	0	2	0	0	2	2	2	1	0	0	0	1	0	0	1	0	0	2	0	2	1	0	2	0	0	0	1	1	1	1	1	1	0	0	2	2	0	0	1	0	1	0	1	1	1	0	1	1
42	1	1	2	0	0	1	0	1	2	0	0	0	1	0	1	0	2	0	2	0	2	1	2	0	1	0	0	0	1	1	0	1	1	0	0	1	0	0	1	1	0	0	0	0	0	0	0	2	1
43	0	1	1	1	0	1	0	2	2	0	1	0	0	0	0	0	1	0	2	0	2	1	0	2	0	0	0	2	2	0	0	1	1	0	0	1	1	0	1	1	1	0	0	1	0	0	0	2	1
44	0	1	1	0	0	2	1	1	1	0	0	1	1	0	1	0	1	1	1	2	1	1	0	2	0	0	0	0	0	2	1	2	1	0	1	2	1	0	0	2	0	0	0	2	0	1	0	2	0
45	1	2	2	0	1	1	2	2	1	0	0	1	2	0	2	0	1	1	1	0	2	1	0	2	0	1	0	1	2	1	0	0	1	1	0	2	0	0	0	1	0	2	2	2	1	1	0	0	2
46	0	2	1	0	0	1	1	1	2	0	0	0	1	0	1	0	2	1	1	1	2	0	0	2	0	0	0	2	2	1	1	1	2	0	0	0	2	0	1	0	0	0	0	1	1	0	0	1	1
47	1	2	2	0	0	1	2	2	2	0	0	0	1	0	0	1	0	0	2	0	1	1	1	1	1	0	0	1	2	0	0	0	0	0	0	2	1	0	0	2	0	0	0	1	0	1	1	1	1
48	1	2	0	0	0	1	1	2	2	0	0	1	2	0	1	0	2	0	2	0	2	1	0	2	0	1	0	0	0	2	0	2	2	0	0	1	1	0	0	1	0	2	1	2	1	0	0	1	0
49	1	0	1	0	0	0	2	2	0	0	0	0	0	0	0	0	2	0	2	0	2	1	0	2	0	0	0	0	0	1	1	0	0	0	1	2	2	0	2	1	1	1	1	2	2	0	0	0	2
50	0	1	1	0	0	2	1	1	2	0	0	0	0	0	0	0	1	2	0	1	1	0	0	2	0	1	0	0	0	2	0	1	1	1	0	1	1	0	1	1	0	0	0	1	0	0	0	2	1
51	0	1	1	0	0	1	2	2	1	0	0	0	0	0	0	1	1	2	0	0	1	1	1	1	1	1	0	0	0	2	1	2	2	1	1	2	1	0	0	1	0	0	0	1	0	1	0	1	2
52	0	1	1	0	1	1	2	2	1	0	1	1	0	0	0	0	0	0	2	1	2	0	0	2	0	1	0	1	1	1	2	1	1	1	0	0	0	0	1	1	0	0	0	1	0	0	0	0	2
53	1	1	1	0	0	1	2	2	1	0	0	1	1	0	1	0	1	2	0	1	1	0	0	2	0	0	0	1	1	1	2	0	2	1	0	1	2	0	1	0	0	0	0	2	0	2	0	2	0
54	1	1	1	0	0	1	2	2	1	0	1	0	0	0	0	0	0	2	0	1	1	0	0	2	0	1	0	0	0	2	0	0	0	1	1	1	2	0	1	1	0	0	0	2	0	0	0	1	2
55	1	2	1	0	0	1	2	2	1	0	0	0	0	0	0	0	0	1	2	0	2	0	0	2	0	2	0	0	1	1	1	1	2	0	0	2	2	0	2	0	0	2	1	2	1	0	0	2	1
56	1	1	1	0	0	1	0	1	1	0	0	0	0	0	0	0	1	1	1	0	1	0	0	2	0	1	0	0	0	1	1	1	1	0	0	1	2	0	2	0	1	0	0	1	0	0	0	2	0
57	0	0	2	0	1	1	2	2	0	0	2	0	1	0	0	0	2	1	1	0	2	0	0	2	1	0	0	0	0	2	2	1	1	0	0	1	2	1	1	0	0	0	0	1	0	0	0	1	1
58	0	1	2	0	0	2	1	1	1	0	0	0	1	0	0	1	1	0	1	0	2	1	0	2	0	1	0	0	0	1	0	2	2	0	0	0	1	0	0	1	0	1	0	1	1	1	0	2	1
59	1	1	1	0	0	0	2	2	1	0	1	0	0	0	0	0	2	0	2	0	2	0	0	2	1	1	0	0	0	2	0	0	1	1	0	1	0	0	0	1	0	0	0	1	0	1	1	1	1
60	0	2	1	0	0	1	1	1	2	0	0	0	1	0	0	1	1	1	1	1	2	0	1	1	2	2	0	0	0	2	0	2	2	1	1	2	2	1	0	1	0	1	0	1	1	1	0	1	1
61	1	1	1	0	0	1	0	0	2	0	0	0	1	0	0	1	0	2	0	1	0	0	0	2	1	0	0	1	1	1	1	1	1	0	0	2	2	0	2	0	0	0	0	2	1	0	0	2	0
62	1	1	1	0	1	1	2	2	0	0	1	0	0	0	0	0	2	1	1	1	2	0	0	2	0	1	0	0	0	1	0	1	2	1	1	1	2	0	2	0	0	1	0	1	1	1	1	0	1
63	0	0	2	0	1	2	2	2	0	1	1	1	1	1	0	0	2	2	0	2	0	1	1	1	1	1	0	0	0	2	0	1	1	2	1	1	0	0	1	1	0	0	0	2	1	2	2	0	2
64	0	1	1	0	0	1	2	2	1	0	0	1	1	0	1	0	1	2	0	0	0	0	1	1	0	0	0	0	0	1	0	2	2	0	0	0	2	1	1	1	0	0	0	2	0	1	1	0	2
65	1	1	2	0	0	2	1	1	1	0	0	1	1	0	1	0	2	1	1	1	2	1	0	2	0	1	0	0	1	1	0	1	1	0	0	2	0	0	0	2	0	1	1	1	0	0	1	0	1
66	1	1	0	0	0	0	2	2	2	0	0	0	0	0	0	0	1	1	1	1	1	0	0	2	0	1	0	0	0	1	1	0	0	0	0	2	1	0	0	1	1	0	0	1	0	0	0	2	0
67	0	1	1	0	0	1	1	1	0	1	2	1	1	0	1	0	1	1	1	1	1	1	2	0	1	0	0	1	1	2	0	2	2	1	1	2	2	0	2	0	0	0	0	1	0	0	0	0	1
68	1	1	1	0	1	1	0	1	2	0	0	1	0	0	0	0	1	2	0	1	1	0	0	2	0	1	0	0	0	1	0	2	2	2	0	1	2	1	0	0	0	0	0	2	1	0	0	2	0
69	1	2	1	0	0	1	1	1	1	0	0	0	0	0	0	0	2	0	2	1	2	1	2	0	1	1	0	1	1	1	1	1	1	0	0	2	0	0	0	2	0	0	0	2	0	0	0	1	1
70	1	0	2	0	0	1	1	1	1	1	0	0	1	0	0	0	1	0	2	1	2	1	0	2	0	1	0	2	2	1	0	0	0	1	1	2	0	0	1	1	1	0	0	2	1	0	0	1	1
71	1	1	1	0	0	2	2	2	0	0	0	0	0	0	0	0	1	2	0	2	1	0	0	2	0	1	0	0	0	2	1	0	2	1	0	1	1	0	0	1	1	1	1	1	1	1	0	0	2
72	1	0	2	0	1	2	0	1	2	0	0	1	2	0	1	0	1	1	1	0	2	0	0	2	0	0	0	1	1	2	0	1	0	0	1	2	2	0	1	2	1	1	1	2	2	2	0	1	1
73	0	2	1	0	0	1	1	2	1	0	1	0	0	0	0	0	1	0	2	0	2	0	0	2	0	1	0	1	1	1	0	1	2	0	0	2	2	0	2	0	1	1	1	2	1	2	0	2	0
74	1	1	1	0	0	1	2	2	0	0	2	0	0	0	0	0	1	0	2	1	2	0	0	2	0	1	0	0	0	2	1	1	1	0	0	2	2	0	2	0	1	0	0	2	0	0	0	2	0
75	0	0	2	0	0	1	1	2	0	0	1	2	2	1	1	0	0	1	1	0	0	0	0	2	0	1	0	0	1	1	0	2	2	1	0	0	2	0	2	0	0	1	1	1	1	0	0	2	0
76	0	2	1	0	0	1	1	1	1	0	0	0	0	0	0	0	2	0	2	0	2	2	0	2	0	0	1	1	1	1	0	0	0	0	0	0	1	0	1	0	0	0	0	1	0	0	0	2	0
77	0	2	0	0	0	0	1	2	2	0	0	0	1	0	1	0	2	0	2	1	1	0	1	1	0	1	0	1	1	1	0	1	1	1	0	0	1	0	1	1	0	0	0	2	2	1	0	2	0
78	0	1	1	1	0	1	2	2	0	0	1	0	1	0	1	0	1	0	1	1	2	1	1	1	1	0	0	1	1	1	1	1	1	1	1	1	1	0	1	2	1	1	1	2	0	0	1	0	1
79	1	1	1	0	1	2	1	1	1	0	0	0	1	0	1	0	1	1	1	1	1	1	1	1	1	1	1	0	0	0	0	0	0	0	0	2	1	0	2	0	0	0	1	2	1	0	0	2	0
80	0	2	1	0	0	2	0	0	2	0	0	0	1	0	1	0	1	1	1	1	1	0	0	2	0	1	0	0	0	2	1	2	2	1	1	2	1	0	0	1	0	1	1	2	1	0	0	2	0
81	0	0	2	0	1	2	1	1	2	0	0	0	1	0	0	1	1	1	1	1	2	0	0	2	0	1	0	1	1	1	0	2	2	1	0	2	1	0	1	1	0	0	0	1	0	1	0	1	1
82	0	1	1	0	0	1	1	2	2	0	0	0	0	0	0	0	1	2	1	1	1	0	0	2	0	1	0	2	2	2	0	1	1	0	0	1	0	0	0	2	0	0	0	2	1	0	0	1	1
83	0	2	2	0	0	1	1	2	1	0	0	0	0	0	0	0	1	2	0	1	1	1	0	2	0	1	0	0	0	1	1	2	2	1	1	2	1	0	0	2	0	0	0	2	1	0	0	1	0
84	1	1	1	0	0	1	1	1	1	1	1	1	1	0	1	0	1	1	1	1	1	1	1	1	1	0	0	0	0	2	2	1	1	0	0	1	1	1	0	1	0	0	0	2	0	2	0	2	0
85	0	0	2	0	1	1	1	1	1	0	0	1	1	0	1	0	2	1	1	1	2	0	0	2	0	0	0	1	1	1	0	1	1	1	0	1	1	0	0	2	0	0	0	1	0	1	1	0	2
86	0	0	2	0	1	2	1	2	2	0	0	0	0	0	0	0	1	1	1	0	2	0	0	2	1	1	0	0	0	1	0	1	1	0	0	1	1	1	0	1	0	0	0	1	0	1	0	1	1
87	0	1	1	0	0	0	1	2	2	0	0	0	0	0	0	0	0	0	2	1	2	0	0	2	0	1	0	0	1	1	0	1	1	0	0	2	1	0	0	2	0	1	1	1	1	0	0	2	0
88	0	0	2	0	0	1	2	2	1	0	1	1	0	0	0	0	0	1	1	1	2	1	0	2	0	0	0	1	1	2	0	1	2	0	0	1	0	0	0	1	0	0	0	2	0	0	0	2	1
89	1	1	1	0	1	2	1	2	1	0	0	1	2	0	2	0	2	0	2	0	2	0	0	2	0	0	0	0	0	2	1	1	2	2	2	2	2	1	0	0	0	0	0	1	0	0	0	2	1
90	1	1	2	0	0	0	2	2	1	0	0	0	1	0	1	0	1	2	0	0	0	0	1	1	0	1	0	0	1	1	0	1	1	1	1	1	2	1	0	0	0	1	1	2	0	1	0	2	1
91	1	2	0	0	0	0	0	0	2	0	0	0	2	0	2	0	2	1	1	0	2	1	0	2	0	0	0	0	0	2	0	1	1	0	0	2	1	1	0	1	0	0	0	1	0	1	1	0	2
92	1	0	2	0	1	1	1	1	1	1	1	0	1	0	1	0	2	2	1	0	1	0	0	2	1	2	0	1	1	1	2	1	2	1	1	2	1	0	0	1	0	0	0	1	0	0	0	1	1
93	1	2	0	0	0	1	1	1	2	0	0	0	0	0	0	0	0	2	0	1	1	0	0	2	0	2	0	1	2	0	1	1	2	0	0	1	2	0	2	0	0	0	0	2	1	0	0	2	0
94	0	1	2	0	0	2	1	1	1	0	1	1	1	0	1	0	2	0	2	0	2	0	0	2	0	1	0	0	0	2	0	0	0	1	2	2	1	0	1	1	0	0	0	1	0	1	0	1	1
95	1	1	2	0	0	1	1	2	1	0	1	1	2	0	2	0	0	0	2	0	2	0	1	1	0	1	0	0	1	1	0	2	2	0	0	1	0	0	0	2	0	0	0	1	0	0	0	2	0
96	1	2	1	0	0	2	2	2	1	0	0	1	1	0	1	0	2	2	1	1	2	0	2	0	0	0	0	0	0	1	0	1	0	0	0	1	2	0	1	1	0	0	0	1	1	0	0	1	1
97	0	1	1	0	0	1	0	1	1	0	1	0	0	0	0	0	1	0	1	0	2	0	0	2	0	1	0	0	0	2	1	1	1	0	0	1	1	0	2	0	0	0	0	2	0	2	0	2	0
98	0	1	2	0	0	1	2	2	1	0	0	1	2	0	1	0	1	2	0	1	1	0	0	2	0	1	0	1	1	1	1	1	2	0	0	1	1	0	2	0	1	0	0	2	0	0	1	1	1
99	0	2	0	0	0	0	2	2	1	0	0	0	0	0	0	0	2	0	1	0	1	0	0	2	0	1	0	0	1	0	0	0	0	0	0	1	1	1	0	0	0	0	0	2	0	1	0	1	1
100	1	1	1	1	0	1	2	2	0	0	0	1	1	0	1	0	1	1	1	1	2	0	1	1	1	1	0	0	0	1	0	1	1	0	0	2	0	0	0	2	0	0	0	1	0	0	0	1	2
101	1	0	2	0	0	2	2	2	0	0	1	0	0	0	0	0	0	2	0	1	0	0	0	2	0	1	0	0	2	0	0	1	1	1	1	2	2	1	1	1	0	1	1	2	1	0	0	0	1
102	1	2	1	0	0	2	1	2	2	0	0	0	1	0	0	1	2	0	2	0	2	1	0	2	0	0	0	2	2	2	0	2	2	0	0	0	2	1	0	0	0	0	0	2	0	0	1	0	2
103	0	0	2	0	0	2	2	2	1	0	0	0	0	0	0	0	1	1	1	0	1	0	0	2	0	2	1	0	0	1	1	1	1	1	0	1	1	0	1	1	0	1	1	2	1	0	0	0	2
104	1	0	2	0	0	1	1	2	2	0	0	0	0	0	0	0	0	0	1	0	2	0	0	2	0	1	0	1	2	1	0	1	1	0	0	2	2	0	1	0	0	0	0	2	0	0	2	0	2
105	1	1	1	0	0	1	1	2	1	0	1	0	1	0	1	0	2	1	1	1	2	1	1	1	1	0	1	0	0	1	0	2	2	1	0	0	0	0	0	1	0	0	0	2	1	0	1	0	2
106	1	1	1	0	0	0	1	1	2	0	0	1	1	0	1	0	2	2	1	1	2	0	0	2	1	1	0	1	2	0	1	1	1	1	1	1	2	0	2	0	0	0	0	1	0	0	0	2	0
107	1	2	2	0	0	1	1	2	2	1	0	0	2	0	1	0	1	1	1	0	1	0	0	2	0	2	0	1	1	1	2	2	2	0	0	1	1	0	2	0	0	1	1	2	1	0	1	1	1
108	1	1	1	0	0	0	1	1	2	0	0	0	1	0	1	0	0	2	0	1	2	1	0	2	0	0	0	2	2	2	0	1	1	0	0	2	2	0	1	0	0	0	0	1	0	1	0	2	0
109	1	0	1	0	0	1	1	2	2	0	0	0	0	0	0	0	1	0	2	0	2	0	0	2	0	1	0	1	0	1	1	1	2	1	0	1	0	0	0	2	0	0	0	2	0	2	0	1	1
110	1	1	1	0	0	1	2	2	0	0	0	0	0	0	0	0	1	0	1	0	2	1	1	1	1	1	1	0	0	1	0	1	2	0	0	2	2	1	1	0	0	0	0	2	0	0	1	0	2
111	0	2	0	0	0	0	1	1	2	0	0	0	0	0	0	0	1	1	1	1	2	0	0	2	0	2	0	2	2	0	0	0	0	0	0	2	2	0	1	1	0	0	0	2	1	0	0	1	1
112	1	0	2	0	0	1	0	0	2	0	0	0	0	0	0	0	1	1	1	0	1	0	0	2	0	1	0	0	0	2	0	1	1	0	0	1	2	0	1	1	0	0	0	1	0	0	0	0	2
113	1	0	2	0	1	2	1	1	1	1	0	1	1	0	1	0	2	1	1	1	1	1	1	1	1	1	0	0	0	2	1	1	2	2	1	1	2	0	1	1	0	1	0	1	1	0	0	1	1
114	1	0	2	0	0	2	1	1	1	0	0	0	1	0	0	1	0	1	1	1	1	0	1	1	0	0	0	0	0	2	0	1	1	0	1	2	1	0	0	1	0	0	0	1	0	1	0	2	0
115	0	1	0	0	0	0	1	1	1	0	1	1	1	0	1	0	1	0	2	0	2	0	0	2	1	1	0	0	0	1	1	2	2	0	0	1	1	0	0	1	0	1	1	1	1	0	0	2	1
116	0	0	2	0	0	2	2	2	1	0	1	1	1	0	1	0	2	1	2	1	2	0	0	2	0	2	0	0	0	2	0	1	1	0	0	2	1	0	0	1	0	0	0	2	2	1	1	1	1
117	1	1	1	0	0	1	1	2	2	0	0	0	0	0	0	0	1	0	2	0	2	0	0	2	0	1	0	0	0	2	1	2	2	0	0	0	2	2	0	0	0	1	0	0	2	0	1	0	2
118	1	0	2	0	1	1	0	1	1	0	1	1	1	0	1	0	2	1	2	1	2	0	0	2	0	1	0	0	0	1	0	0	0	1	1	1	1	0	2	0	0	0	0	1	0	1	0	0	2
119	0	0	2	0	1	1	2	2	0	0	0	0	2	0	1	0	1	2	0	1	1	1	0	2	0	2	0	1	1	2	0	1	1	0	0	2	0	0	0	1	0	1	1	1	1	1	0	2	0
120	1	0	2	0	2	2	0	1	2	0	0	1	1	0	1	0	1	2	0	1	1	1	0	2	0	1	0	2	2	0	0	1	1	0	0	2	1	1	0	2	1	0	0	1	1	1	0	1	1
121	1	2	0	0	0	0	1	1	2	0	0	2	2	0	2	0	2	1	2	1	2	1	0	2	0	1	0	0	1	1	1	1	1	0	0	2	1	0	0	2	0	0	0	0	0	1	0	2	1
122	1	2	0	0	0	0	2	2	0	0	2	2	2	0	2	0	0	0	2	0	1	0	0	2	0	2	0	1	1	1	2	1	2	0	0	2	2	1	1	1	1	0	0	2	1	2	0	2	0
123	1	1	1	0	0	0	0	0	2	0	0	0	0	0	0	0	0	2	0	1	2	0	1	1	0	0	0	0	1	1	0	1	1	1	1	1	2	0	1	1	1	0	0	1	0	0	0	1	1
124	1	0	2	0	1	2	0	1	2	0	0	0	1	0	1	0	2	1	2	0	1	0	0	2	0	0	0	0	1	1	1	1	1	1	2	2	2	0	2	1	1	0	0	2	1	0	0	0	2
125	1	2	1	0	0	2	1	1	2	0	0	0	1	0	0	1	1	0	2	1	2	2	1	1	1	1	0	0	1	1	0	1	1	1	1	2	2	0	0	1	0	1	1	2	1	0	0	1	1
126	1	2	1	0	0	2	2	2	0	0	1	0	0	0	1	0	1	0	1	0	2	0	0	2	0	1	0	1	2	0	1	2	2	0	0	1	1	0	1	1	0	0	0	1	0	0	0	1	1
127	0	0	2	0	0	1	1	1	2	0	0	0	0	0	0	0	0	1	1	0	0	1	0	2	0	0	0	0	1	1	0	1	1	0	0	1	2	1	1	1	1	0	0	1	0	1	0	1	1
128	1	0	2	0	0	2	1	2	1	0	0	1	2	1	0	0	0	1	1	1	1	1	1	1	1	1	0	1	1	1	1	1	2	0	0	2	2	1	1	1	0	0	0	0	0	0	0	1	1
129	0	2	0	0	0	1	2	2	1	0	1	0	0	0	0	0	1	0	2	0	2	0	1	1	1	2	0	1	2	1	0	1	1	0	0	2	2	0	0	1	0	1	0	1	1	0	0	0	1
130	0	2	1	0	0	1	2	2	0	0	1	1	1	0	1	0	1	2	0	1	1	0	0	2	0	1	0	1	1	1	0	2	1	0	0	2	1	0	0	1	1	0	0	1	0	0	0	1	1
131	0	1	1	0	0	0	0	1	2	0	0	0	0	0	0	0	0	1	1	1	1	1	0	2	0	2	0	1	0	1	2	1	1	0	0	2	0	0	0	2	0	1	0	1	1	1	0	2	0
132	1	1	1	0	0	0	1	1	1	0	1	0	1	0	1	0	1	0	2	0	2	1	0	2	0	0	0	0	1	1	0	1	1	0	0	2	2	1	0	0	0	0	0	1	0	0	0	0	2
133	1	0	2	0	2	2	1	1	0	0	1	1	1	0	1	0	1	1	1	1	2	0	0	2	0	1	0	0	1	1	0	0	0	0	0	2	2	0	1	1	0	0	0	2	0	1	0	1	1
134	0	1	1	0	0	1	0	1	2	0	0	0	1	0	1	0	2	0	2	0	2	0	0	2	0	1	0	0	2	0	0	2	2	2	0	1	2	1	1	1	1	0	0	1	0	1	0	1	0
135	1	1	1	0	0	0	2	2	0	0	2	1	2	0	2	0	2	0	2	0	2	1	1	1	1	0	0	0	0	1	1	0	2	1	1	2	1	1	0	1	0	0	0	2	0	0	1	0	1
136	0	1	2	0	0	2	1	1	1	1	1	1	2	1	1	0	0	0	2	0	2	0	0	2	1	0	0	0	1	0	0	1	2	1	0	1	2	0	2	1	0	0	0	1	0	1	0	1	1
137	1	1	1	0	0	2	2	2	1	0	1	0	1	0	0	0	0	1	1	0	0	1	0	2	1	0	0	1	1	1	2	0	0	0	0	2	0	0	0	2	0	0	0	1	0	0	0	1	1
138	0	0	2	0	2	2	1	1	2	0	0	0	1	0	0	0	1	0	2	0	2	0	0	2	0	2	0	0	0	2	1	1	1	1	1	1	2	0	0	1	0	0	0	2	0	0	0	1	1
139	0	1	2	0	1	1	1	1	1	1	0	1	2	0	1	0	2	1	1	0	2	0	0	2	0	1	0	0	0	1	0	1	1	0	1	2	1	0	0	2	0	0	0	1	0	0	0	1	0
140	1	0	2	0	0	1	1	1	0	0	0	0	0	0	0	0	1	1	1	1	1	1	1	1	1	1	0	0	0	2	0	2	2	1	1	2	1	0	0	2	0	1	1	2	1	0	1	2	1
141	1	2	1	0	0	0	1	2	2	0	0	1	1	0	1	0	0	0	2	0	2	1	0	2	0	1	0	0	1	1	1	1	2	0	0	1	2	0	2	0	1	1	1	2	2	2	0	0	2
142	1	0	2	0	0	2	1	2	1	0	1	0	1	0	0	1	1	0	2	0	2	0	0	2	0	0	0	0	0	2	1	0	0	0	0	2	1	1	0	1	0	1	1	1	1	0	0	2	0
143	1	1	2	0	0	1	2	2	0	0	0	1	2	0	1	1	2	0	2	1	2	1	0	2	0	1	0	1	1	2	0	1	1	0	0	1	2	0	1	1	0	0	0	2	0	1	0	2	1
144	1	1	1	0	0	2	1	1	1	0	1	1	2	0	2	0	0	1	1	0	1	1	0	2	0	1	0	2	2	0	0	1	1	1	1	2	0	1	0	1	0	0	0	1	0	0	0	2	1
145	0	1	2	0	1	2	0	1	2	0	0	1	1	0	1	0	2	2	1	1	1	0	0	2	1	2	0	0	0	2	1	2	2	1	1	2	1	0	1	2	1	0	0	2	1	0	0	2	2
146	1	1	1	0	1	2	2	2	1	0	0	1	0	0	0	0	2	2	0	2	2	0	0	2	1	0	0	1	1	1	1	0	1	1	0	1	2	0	0	1	0	0	0	2	1	0	0	1	1
147	0	1	1	0	0	1	2	2	0	0	0	0	0	0	0	0	1	1	1	1	1	1	0	2	0	2	0	0	1	1	0	1	2	0	0	2	1	0	1	1	0	1	1	2	1	1	0	0	2
148	0	1	2	0	0	1	2	2	0	0	1	0	1	0	0	1	1	0	1	0	1	0	0	2	0	2	0	0	1	1	0	2	2	0	1	2	2	0	1	1	0	0	0	1	1	1	0	1	0
149	1	1	2	0	0	2	2	2	2	0	0	0	1	0	1	0	1	2	0	1	2	1	2	0	1	0	0	1	1	1	1	2	2	0	1	2	0	0	0	2	0	0	0	2	1	0	0	2	0
150	0	2	0	0	0	0	2	2	0	0	2	1	2	0	1	0	0	0	2	0	2	0	0	2	1	2	0	1	1	2	0	1	2	1	0	1	0	0	0	2	0	0	0	2	1	2	0	1	1
151	0	1	1	0	0	1	1	1	2	0	1	0	0	0	0	0	2	1	1	1	2	0	0	2	0	1	0	0	0	2	0	0	0	0	0	2	2	1	1	1	1	0	0	0	0	1	0	1	0
152	0	2	0	0	0	0	0	0	2	0	0	0	1	0	0	1	2	0	2	0	2	1	1	1	1	1	0	0	0	2	0	1	1	2	0	1	1	1	0	2	1	0	0	2	1	0	0	2	0
153	1	2	1	0	0	1	2	2	0	0	1	0	1	0	0	1	1	0	1	0	2	0	0	2	1	2	0	0	0	2	1	2	2	0	0	1	2	0	1	1	0	1	0	1	0	0	0	1	1
154	0	0	2	0	1	2	1	1	1	0	1	1	1	0	1	0	1	1	1	1	2	1	0	2	0	1	0	0	1	1	1	1	1	1	1	1	0	0	1	1	0	1	1	1	1	0	0	1	1
155	0	1	1	0	0	0	0	2	2	0	1	0	1	0	0	1	2	1	1	1	2	0	1	1	0	2	0	2	2	2	0	1	1	0	0	1	2	2	0	0	0	0	0	2	1	2	0	2	0
156	1	1	2	0	1	2	1	1	2	0	0	0	0	0	0	0	2	1	1	1	2	0	1	1	0	0	0	0	0	2	0	0	0	0	0	1	1	1	0	0	0	0	0	1	0	1	0	2	0
157	1	1	1	0	0	0	2	2	0	0	1	1	2	0	2	0	2	2	0	1	2	0	0	2	1	1	0	1	2	0	1	1	1	0	0	1	2	0	1	1	0	1	1	2	1	1	0	0	2
158	0	1	1	0	1	2	1	2	2	0	0	1	2	0	2	0	0	1	1	0	1	0	0	2	1	0	0	0	1	1	0	2	2	1	0	0	2	1	0	1	0	0	0	2	1	0	1	1	1
159	1	0	1	0	0	1	2	2	1	0	0	0	0	0	0	0	1	1	1	1	1	1	0	2	0	0	0	1	1	1	1	0	0	0	0	2	2	1	0	1	0	0	0	2	0	1	1	1	1
160	1	2	0	0	0	1	1	1	0	1	2	0	1	0	0	1	1	0	2	0	2	0	1	1	0	1	0	0	0	1	0	1	1	1	2	2	1	1	0	1	0	1	1	1	1	1	0	1	1
161	1	1	1	0	0	0	1	2	2	0	0	1	1	0	1	0	1	1	1	1	2	0	1	1	0	2	0	1	2	0	0	2	2	0	0	1	2	0	1	0	0	0	0	1	0	0	0	1	1
162	0	0	1	0	0	1	1	2	1	0	0	0	1	0	0	1	0	1	1	1	2	1	0	2	0	0	0	0	0	1	0	1	2	0	0	2	1	0	0	0	0	0	0	2	0	0	0	1	1
163	0	1	1	0	0	1	1	1	2	0	0	0	1	0	1	0	2	2	0	1	1	0	1	1	0	2	1	0	1	2	0	2	2	0	0	0	1	0	1	0	0	0	0	0	0	1	1	1	2
164	0	2	1	0	0	2	0	1	1	0	1	0	1	0	0	1	1	2	0	0	0	1	1	1	0	0	0	0	0	1	0	0	0	0	0	2	2	0	1	1	0	1	0	0	2	1	0	1	1
165	1	0	2	0	1	2	2	2	1	0	1	0	0	0	0	0	2	0	2	0	2	0	0	2	0	2	0	1	2	1	0	2	2	0	0	2	0	1	0	1	0	0	0	1	0	1	0	2	2
166	1	2	0	0	0	1	2	2	0	0	1	1	1	0	1	0	2	2	0	1	1	0	0	2	0	2	0	0	0	1	0	0	0	1	0	1	0	0	0	2	0	1	1	1	1	1	0	0	2
167	0	1	1	0	0	0	2	2	1	0	0	0	0	0	0	0	2	2	1	1	2	0	2	0	0	0	0	1	2	0	0	0	0	0	0	2	2	1	1	0	0	0	0	2	1	0	0	1	1
168	0	2	0	0	0	0	1	2	2	0	0	0	1	0	0	0	2	1	1	1	1	0	0	2	0	1	0	0	1	0	0	1	2	1	0	1	2	0	2	0	1	0	0	2	0	1	0	1	1
169	1	0	2	0	0	2	0	0	2	0	1	0	0	0	0	0	1	1	2	1	2	0	0	2	2	1	0	0	0	1	0	0	0	1	2	2	2	1	0	0	0	0	0	1	1	1	0	2	2
170	1	1	0	0	0	0	1	1	2	0	0	0	0	0	0	0	2	1	2	1	2	0	0	2	1	2	0	0	0	2	0	1	1	1	1	1	0	1	0	1	0	0	0	2	1	1	0	2	0
171	0	1	2	0	0	1	1	1	2	0	0	1	1	0	1	0	0	2	0	1	0	1	1	1	1	1	0	0	0	2	1	0	0	0	0	2	2	1	1	1	1	0	0	1	0	1	0	2	0
172	0	2	1	0	1	1	1	1	2	0	0	0	2	1	0	1	1	1	1	0	1	1	0	2	0	0	0	0	0	2	1	1	2	0	0	2	0	0	0	1	0	0	0	2	0	0	0	1	1
173	1	1	2	0	0	1	2	2	0	0	1	0	1	0	1	0	0	1	1	2	1	0	0	2	2	1	0	0	0	2	0	2	2	0	1	2	1	0	0	2	0	0	0	2	1	0	0	1	1
174	1	2	0	0	0	0	1	1	1	0	0	0	1	0	0	0	1	2	0	1	1	2	1	1	1	1	0	1	1	2	0	1	1	0	0	2	1	0	1	1	0	0	0	2	0	1	0	1	1
175	1	1	1	0	0	2	1	1	1	0	0	1	1	0	1	0	1	2	1	0	1	0	0	2	0	0	0	0	0	1	1	1	2	1	1	1	1	0	0	2	0	2	2	2	2	0	0	2	0
176	1	1	1	0	0	0	0	0	2	0	0	0	0	0	0	0	1	0	1	2	1	1	2	0	1	1	0	0	1	1	0	1	2	0	0	1	2	0	1	1	0	0	0	1	0	0	0	2	1
177	0	2	0	0	0	0	2	2	1	0	0	0	0	0	0	0	1	2	0	2	1	1	0	2	0	1	0	1	2	0	1	2	2	0	0	1	2	0	2	0	1	0	0	1	0	0	0	0	2
178	1	2	1	0	0	2	2	2	1	1	1	0	0	0	0	0	0	0	2	1	2	0	1	1	0	1	0	0	0	2	0	1	1	1	0	2	0	0	0	1	0	0	0	1	0	1	1	1	1
179	1	2	1	0	0	0	2	2	0	0	2	0	0	0	0	0	1	2	0	1	1	1	0	2	0	1	0	0	1	1	0	1	2	0	0	2	1	0	1	2	1	0	0	0	0	0	0	1	1
180	0	1	1	0	1	2	0	1	2	0	0	0	0	0	0	0	1	0	1	1	2	1	0	2	0	0	0	0	0	1	0	1	1	2	1	1	1	1	0	2	1	1	1	2	1	0	0	2	0
181	1	0	2	0	2	2	2	2	1	0	0	1	1	0	1	0	2	1	2	0	1	0	0	2	0	1	0	1	1	1	1	1	2	2	2	2	1	0	1	1	0	0	0	2	0	0	0	1	1
182	0	1	1	0	1	1	2	2	1	1	0	0	1	0	0	1	1	2	1	0	1	1	0	2	0	1	0	0	0	1	1	1	2	1	0	1	2	2	0	0	0	0	0	2	0	1	1	1	1
183	1	0	2	0	0	1	2	2	1	0	0	0	0	0	0	0	1	2	0	2	1	0	0	2	0	0	0	0	1	1	0	0	0	0	0	2	2	2	0	0	0	1	0	1	2	0	0	2	0
184	0	2	0	0	0	0	1	2	1	0	0	0	0	0	0	0	1	0	1	0	1	1	1	1	1	0	0	0	0	1	1	2	2	0	0	0	0	0	0	2	0	1	0	0	1	0	0	2	0
185	1	1	2	0	1	1	0	0	2	0	0	1	1	0	2	0	2	1	1	0	2	0	0	2	0	1	0	1	1	1	1	1	1	0	0	1	2	1	1	0	0	0	0	2	1	0	0	2	0
186	0	2	1	0	0	1	0	0	2	0	0	0	1	0	0	1	2	0	2	0	2	1	0	2	0	0	0	0	1	1	1	1	2	0	0	1	1	1	0	1	0	1	0	0	1	0	0	1	1
187	0	0	2	0	1	2	1	1	2	0	0	0	1	0	0	0	1	1	1	0	2	0	0	2	0	0	1	0	0	1	0	1	1	1	1	2	1	1	0	1	0	1	1	2	2	2	1	0	1
188	0	0	2	0	2	2	1	1	0	0	1	1	2	0	2	0	1	0	2	0	2	0	1	1	0	1	1	0	0	1	1	2	2	1	0	0	2	0	1	2	1	0	0	1	0	2	0	1	2
189	0	1	1	0	0	1	0	1	1	0	1	0	0	0	0	0	1	1	1	1	2	0	0	2	0	1	0	1	1	1	1	1	1	0	1	2	0	0	0	2	0	0	0	1	0	0	0	1	1
190	1	2	0	0	0	0	1	1	2	0	0	0	0	0	0	0	2	0	2	0	2	1	1	1	1	0	0	0	0	2	1	1	1	1	1	1	2	1	1	0	0	0	0	0	0	1	0	1	1
191	1	2	0	0	0	1	2	2	0	0	1	1	1	0	1	0	2	0	2	1	2	0	0	2	0	1	0	1	1	1	2	1	1	0	0	2	2	0	2	0	0	1	1	2	1	0	0	1	1
192	0	2	0	0	0	0	1	1	2	0	0	0	1	0	1	0	1	1	1	0	2	0	0	2	0	1	0	0	0	1	1	1	2	0	0	2	1	0	1	1	0	0	0	1	0	0	0	2	0
193	1	1	1	0	0	1	1	1	2	0	0	0	0	0	0	1	2	1	1	0	2	0	1	1	1	2	0	1	2	0	1	1	1	0	0	2	1	0	0	2	0	0	0	1	1	1	0	2	0
194	1	0	1	0	0	1	1	2	2	0	0	0	0	0	0	0	1	2	1	0	1	0	0	2	0	0	0	0	0	1	1	2	2	0	0	1	2	1	0	0	0	1	1	1	1	1	0	0	2
195	0	0	2	0	0	1	1	1	0	0	0	0	0	0	0	0	0	0	2	0	2	0	0	2	0	1	0	0	1	1	0	1	1	0	1	2	1	0	1	1	0	0	0	1	1	1	1	0	1
196	1	1	2	0	0	2	1	1	1	1	0	0	0	0	0	0	0	1	0	1	0	0	0	2	0	1	0	0	1	1	0	0	0	1	0	1	1	0	0	1	0	0	0	2	1	0	0	2	0
197	0	1	1	0	1	2	0	0	2	0	0	2	2	0	2	0	1	0	2	0	2	0	0	2	0	1	0	0	0	1	1	1	1	0	0	1	2	0	1	0	0	0	0	0	0	1	0	1	1
198	0	0	1	0	0	1	2	2	0	0	1	0	1	0	0	1	1	0	1	0	1	2	1	1	1	1	0	1	1	0	0	0	0	0	0	2	0	0	0	2	0	1	1	2	1	1	1	1	1
199	1	2	0	0	0	0	1	1	2	0	0	0	1	0	1	0	0	1	1	1	2	1	0	2	0	0	0	0	0	2	1	1	1	0	0	1	0	0	0	2	0	0	0	2	0	0	0	2	0
200	0	1	2	0	1	2	1	1	1	0	1	2	2	0	2	0	1	0	2	1	2	1	1	1	0	0	0	0	1	1	0	2	2	0	1	1	1	1	0	1	0	0	0	1	1	1	0	1	1
201	0	1	1	0	0	1	0	2	2	0	1	1	1	0	1	0	2	2	0	2	1	0	0	2	1	2	0	0	1	0	0	2	2	1	0	2	1	0	0	1	1	0	0	2	1	0	0	2	0
202	0	1	2	0	0	1	2	2	2	0	0	0	1	0	0	1	1	0	2	0	2	0	0	2	0	1	0	1	1	1	1	2	2	0	1	1	1	0	2	0	0	1	1	1	1	2	1	1	1
203	1	1	1	0	0	0	0	2	2	0	1	0	0	0	1	0	1	0	2	1	2	0	0	2	0	1	0	2	2	1	0	2	2	1	0	0	2	0	0	2	0	0	0	2	0	0	1	0	2
204	1	2	0	0	0	0	0	0	2	0	0	0	0	0	0	0	0	2	1	0	2	0	0	2	0	0	0	0	0	1	1	0	1	1	0	1	1	0	1	1	0	0	0	1	0	0	0	2	0
205	1	0	2	0	0	1	0	1	1	0	0	0	0	0	0	0	2	0	2	0	2	1	0	2	1	0	1	1	1	1	0	1	2	2	1	1	1	0	1	1	0	1	0	1	0	1	0	2	0
206	1	1	1	0	0	1	2	2	1	0	0	1	1	0	1	0	1	0	1	0	2	1	0	2	0	0	0	0	1	1	1	2	2	0	0	2	1	0	0	2	0	0	0	2	0	1	0	0	2
207	0	1	1	0	0	1	2	2	1	0	1	1	2	0	1	1	0	1	1	1	2	0	0	2	0	1	0	0	0	1	1	0	0	0	0	1	2	0	1	1	0	0	0	2	0	0	0	2	2
208	0	1	1	0	1	1	1	2	2	0	0	0	0	0	0	0	0	2	0	1	0	0	0	2	0	0	0	0	1	1	0	0	1	1	0	2	1	1	0	0	0	1	1	2	0	1	0	1	1
209	0	0	1	0	0	1	1	1	1	1	1	0	1	0	1	0	2	1	1	1	1	0	0	2	0	1	0	0	1	0	0	1	1	0	0	1	1	0	0	2	1	0	0	2	2	0	0	2	0
210	0	1	1	0	0	1	2	2	2	0	0	0	2	0	0	1	2	1	1	1	2	0	0	2	0	0	1	0	1	0	0	1	1	1	1	1	1	0	2	0	1	0	0	1	0	1	0	1	2
211	1	1	2	0	0	1	0	1	1	0	1	0	1	0	0	1	1	1	1	1	1	0	0	2	0	1	0	1	1	1	0	1	1	0	0	2	2	1	0	1	0	0	0	1	0	1	1	1	1
212	1	2	1	0	0	0	0	0	2	0	0	0	0	0	0	0	1	1	0	1	0	0	0	2	0	0	0	1	1	0	0	2	2	0	0	1	0	0	0	2	0	0	0	1	0	0	0	1	1
213	0	0	2	0	1	2	1	1	2	0	0	0	1	0	0	1	1	1	2	1	2	1	1	1	0	1	0	1	1	2	0	1	1	1	0	1	2	0	1	1	0	0	0	2	1	0	1	0	1
214	0	1	1	1	0	1	1	1	1	0	0	0	0	0	0	0	1	0	1	0	1	0	0	2	0	1	0	0	0	1	0	0	1	1	0	2	1	0	0	0	0	0	0	2	0	1	0	1	1
215	1	1	2	0	0	1	1	1	1	0	0	1	1	0	1	0	1	2	0	1	1	1	1	1	1	2	0	0	1	1	0	1	1	0	0	2	1	0	0	1	0	0	0	0	0	1	0	1	0
216	0	1	2	0	0	2	1	1	2	0	0	0	0	0	0	0	2	0	2	0	2	0	1	1	0	0	1	0	1	0	0	1	2	1	1	1	2	1	1	0	0	0	0	1	0	1	0	1	0
217	1	1	2	0	0	1	2	2	1	0	0	1	2	0	1	0	2	2	0	2	2	1	0	2	1	0	0	0	1	0	0	0	2	1	1	2	1	1	0	1	0	0	1	1	1	1	0	1	0
218	0	1	2	0	1	1	1	2	1	0	1	1	1	0	1	0	1	0	2	1	2	1	0	2	0	1	0	1	1	2	0	0	2	1	0	1	2	0	1	0	0	1	1	1	0	0	0	2	0
219	0	0	1	0	0	1	2	2	1	0	1	1	1	0	1	0	0	0	2	0	2	0	0	2	0	1	0	0	1	1	0	1	0	0	0	1	2	0	1	0	0	0	0	2	1	0	1	1	1
220	1	1	1	0	0	1	1	1	1	0	0	1	2	0	1	0	1	1	1	1	1	0	1	1	0	2	1	1	1	1	0	1	1	0	0	1	2	1	0	1	0	1	0	1	2	0	1	0	2
221	1	1	1	0	0	0	1	1	2	0	0	0	0	0	0	0	0	1	1	0	1	0	1	1	1	1	0	0	0	1	0	2	1	0	0	2	0	0	0	1	0	1	0	1	0	0	0	2	1
222	0	2	1	0	1	1	1	2	2	0	0	0	0	0	0	0	2	1	1	0	2	1	0	2	0	1	0	0	1	1	1	2	2	0	0	2	2	0	1	2	1	0	0	2	0	0	0	1	1
223	0	0	2	0	0	1	0	0	2	0	0	0	1	0	1	0	1	1	1	0	1	0	0	2	1	1	0	1	0	1	1	1	1	0	1	1	2	0	2	1	1	0	0	1	0	0	0	1	1
224	1	0	2	0	1	1	2	2	1	0	1	0	0	0	0	0	2	1	1	1	2	0	0	2	0	2	1	0	0	1	1	0	2	1	0	1	2	0	2	0	0	0	0	2	2	0	0	1	1
225	0	1	0	0	0	0	2	2	0	0	2	1	1	0	1	0	1	1	1	1	1	1	0	2	1	0	0	0	2	0	0	2	2	0	0	2	2	1	1	1	1	0	0	2	0	1	0	2	1
226	1	2	0	0	0	0	2	2	1	0	1	0	1	0	1	0	0	2	0	1	1	1	1	1	0	0	0	0	0	2	0	1	2	2	0	1	2	0	1	0	0	0	0	1	0	1	0	0	2
227	0	2	1	0	0	1	1	2	1	0	1	0	0	0	0	0	1	0	2	1	2	0	0	2	0	1	0	0	0	2	0	1	1	0	0	1	0	0	0	1	0	0	0	2	0	0	0	1	1
228	1	0	1	0	0	1	1	1	2	0	0	0	0	0	0	0	2	0	2	0	2	1	1	2	0	0	0	1	1	1	0	1	1	1	1	2	2	0	1	0	0	0	0	1	1	0	1	0	2
229	0	0	2	0	1	2	1	2	2	0	0	1	0	0	0	0	2	0	1	0	2	1	1	1	1	1	0	0	1	1	0	1	2	0	0	1	2	0	2	0	0	0	0	2	0	1	0	1	0
230	1	2	0	0	0	1	1	2	2	0	0	0	0	0	0	0	1	1	1	0	2	0	0	2	0	1	0	2	2	1	0	1	1	0	1	2	2	0	0	1	0	1	1	1	1	2	0	1	1
231	1	1	2	0	0	0	1	2	2	0	0	0	0	0	0	0	1	0	2	0	2	0	0	2	1	0	0	0	0	2	0	1	1	0	0	1	2	1	1	1	0	0	0	2	1	0	0	2	0
232	1	1	2	0	0	2	2	2	0	0	1	0	0	0	0	0	2	1	1	0	2	0	0	2	0	1	0	0	0	1	0	1	1	0	0	2	0	0	1	1	0	1	1	1	1	0	1	0	2
233	0	1	2	0	0	1	2	2	0	0	0	0	0	0	0	0	1	0	2	0	2	0	0	2	0	1	0	0	0	2	0	0	0	0	0	2	2	0	1	1	0	1	1	2	0	0	1	2	1
234	1	2	0	0	0	0	0	1	2	0	0	0	0	0	0	0	2	1	1	1	2	0	0	2	0	0	0	1	2	0	1	1	1	1	1	1	2	0	1	1	0	0	0	2	1	0	0	1	0
235	0	0	1	0	0	0	1	2	2	0	0	0	1	0	1	0	2	0	2	0	2	0	0	2	0	2	1	1	1	0	0	1	2	2	0	1	0	0	0	2	0	1	1	1	1	0	0	1	1
236	0	2	0	0	0	1	0	1	1	0	1	0	0	0	0	0	2	2	0	1	1	0	0	2	1	1	0	1	1	2	0	1	1	0	0	1	2	0	2	0	0	0	0	1	1	1	0	1	0
237	1	2	1	0	0	0	1	1	2	0	0	0	0	0	1	0	1	1	1	1	1	0	2	0	0	0	0	1	1	1	2	1	1	0	0	1	2	1	0	2	1	1	1	1	1	0	0	2	1
238	0	1	1	0	0	0	2	2	1	0	0	1	1	1	0	0	1	0	2	1	2	0	0	2	0	1	0	0	0	2	0	2	2	0	1	2	1	0	0	2	0	0	0	2	0	1	0	2	0
239	0	2	1	0	0	1	1	2	2	0	0	1	1	0	1	0	1	1	1	1	0	0	0	2	0	2	0	0	1	1	0	2	2	0	0	1	1	0	0	1	0	0	0	1	0	0	0	2	2
240	0	2	1	0	0	0	2	2	2	0	0	0	2	0	0	1	1	1	1	0	2	1	0	2	0	0	0	1	1	1	2	1	1	0	0	1	2	1	0	0	0	0	0	1	1	0	0	1	1
241	0	1	1	0	0	1	1	1	2	0	0	0	1	0	0	1	1	1	1	1	1	0	0	2	0	0	0	0	0	2	0	1	1	0	0	2	1	0	0	2	0	0	0	2	0	1	0	2	0
242	1	2	0	0	0	1	2	2	1	0	1	0	0	0	0	0	1	2	0	1	1	0	0	2	0	1	0	0	0	2	0	0	1	2	0	2	0	0	0	2	0	0	0	2	1	0	0	1	1
243	0	2	1	0	0	1	0	1	2	0	0	1	1	0	0	0	1	0	2	0	2	1	0	2	0	0	0	0	0	2	0	2	2	0	0	1	0	0	0	1	0	1	1	1	1	0	0	2	0
244	1	0	2	0	1	2	0	1	2	0	0	0	1	1	0	0	1	1	1	1	1	0	0	2	0	2	0	1	2	0	0	1	1	1	0	0	1	0	0	1	0	0	0	1	0	0	0	2	1
245	0	1	2	0	0	1	1	1	1	0	0	0	0	0	0	0	2	0	2	0	2	0	0	2	0	0	0	1	1	2	0	1	2	1	1	2	2	0	2	1	1	1	1	2	0	1	0	1	1
246	0	1	2	0	0	1	2	2	1	0	0	1	2	0	1	0	1	1	1	1	1	0	0	2	0	2	0	2	2	1	1	2	2	1	0	1	1	0	0	2	0	0	0	2	1	1	0	1	0
247	0	1	1	0	1	2	2	2	1	0	1	0	0	0	0	0	1	0	2	0	2	0	1	1	0	2	0	1	1	0	1	0	1	1	0	1	1	0	0	2	0	1	1	2	1	0	0	0	2
248	1	0	2	0	0	2	1	1	1	1	1	1	0	0	0	0	2	0	2	1	2	0	1	1	0	1	0	0	1	0	0	1	1	0	0	2	1	0	0	1	0	1	1	2	1	1	0	2	0
249	0	1	1	0	0	1	1	1	2	0	0	1	2	1	0	0	0	2	0	2	0	0	0	2	0	1	0	0	0	1	1	2	2	0	0	1	1	0	0	1	0	0	0	2	0	1	0	1	1
250	1	0	2	0	0	1	2	2	0	0	0	1	1	0	1	0	1	0	2	0	2	1	1	1	1	2	0	0	1	0	0	1	1	0	1	2	1	0	0	1	0	0	0	2	0	0	0	1	1
251	1	1	2	0	1	2	2	2	0	0	0	0	0	0	0	0	1	1	1	1	2	0	0	2	0	1	0	0	0	2	2	0	1	2	0	2	2	0	0	1	0	0	0	2	1	0	1	1	1
252	1	0	2	0	0	1	1	1	2	0	0	0	0	0	0	0	2	1	2	1	2	0	0	2	1	0	0	0	0	2	2	2	2	0	0	1	0	0	0	2	0	0	0	0	0	1	0	1	1
253	1	0	2	0	0	1	0	0	2	0	0	1	2	0	2	0	1	2	1	0	2	0	0	2	0	1	0	0	1	1	0	2	2	0	0	1	1	0	0	1	0	0	0	2	1	0	0	2	0
254	1	0	2	0	1	1	1	1	2	0	0	0	0	0	0	0	1	1	1	0	2	0	0	2	0	1	0	1	1	2	0	1	1	0	0	2	0	0	0	1	0	0	0	1	0	1	0	0	2
255	1	2	0	0	0	0	2	2	1	0	0	0	0	0	0	0	0	1	1	1	1	1	0	2	0	0	0	1	1	1	2	2	2	0	1	1	0	0	0	1	0	1	1	2	0	1	0	2	0
256	0	1	1	0	0	1	0	0	2	0	0	0	0	0	0	0	1	0	2	1	2	0	0	2	1	0	0	0	0	1	0	1	1	0	0	0	2	0	2	0	0	1	1	1	1	2	0	1	0
257	1	2	2	0	0	1	1	1	1	0	0	0	0	0	0	0	0	0	2	1	2	0	0	2	0	1	0	1	2	0	1	1	1	0	0	1	1	0	1	1	0	1	1	2	1	1	0	2	1
258	1	2	0	0	0	0	0	1	2	0	0	0	1	0	1	0	1	0	2	0	2	0	0	2	0	1	0	0	1	1	0	2	2	0	0	1	2	1	0	2	1	0	0	2	0	1	0	2	0
259	0	2	0	0	0	0	2	2	1	0	1	1	1	0	1	0	1	0	2	0	2	0	1	1	1	1	0	0	0	1	1	1	1	1	1	2	0	0	0	1	0	0	0	1	1	0	0	2	0
260	1	1	1	0	0	1	2	2	1	1	1	0	2	0	0	1	1	1	1	1	1	1	0	2	1	1	0	1	2	0	1	0	2	1	1	2	1	0	0	2	0	1	0	1	1	0	0	2	0
261	1	1	1	1	0	1	0	1	1	0	1	1	1	1	0	0	1	2	0	1	2	0	0	2	1	1	0	0	0	1	0	2	2	1	0	1	1	0	2	0	0	2	2	2	2	0	0	1	2
262	1	1	2	0	0	0	1	1	1	1	0	0	1	0	1	0	2	1	1	0	2	1	0	2	0	1	0	0	0	2	0	1	2	0	1	2	2	0	2	0	1	0	0	2	1	0	0	2	0
263	0	0	2	0	0	1	2	2	1	0	1	0	0	0	0	0	2	0	2	0	2	0	0	2	1	2	0	0	0	2	1	1	1	1	1	2	1	0	1	1	0	1	0	1	1	0	0	0	2
264	0	1	2	0	0	0	1	1	1	0	0	1	1	0	2	0	0	2	1	0	1	1	1	1	1	1	0	0	1	1	1	1	2	0	0	1	0	0	0	1	0	0	0	1	0	0	0	1	1
265	1	1	1	1	0	1	1	1	2	0	0	0	2	0	1	1	1	0	2	0	2	2	0	2	0	0	0	2	2	1	2	2	2	1	0	1	1	0	1	0	0	0	0	2	0	1	0	1	1
266	0	0	2	0	0	2	1	1	2	1	0	0	0	0	0	0	2	0	2	0	2	1	1	1	1	2	0	0	1	1	1	1	1	0	0	2	1	0	1	1	0	0	0	2	0	1	0	2	0
267	1	0	2	0	1	1	1	1	2	0	0	0	0	0	0	0	1	0	2	0	2	0	2	0	0	1	0	0	0	1	1	1	1	1	0	1	1	1	0	0	0	0	0	2	0	1	1	0	2
268	0	2	0	0	0	0	1	1	1	0	0	0	0	0	0	0	1	0	1	0	2	0	0	2	0	1	0	0	0	2	0	1	1	0	0	2	0	0	0	2	0	0	0	2	2	1	0	0	2
269	1	1	2	0	0	1	0	0	2	0	0	0	1	0	0	0	1	0	1	1	1	1	0	2	0	2	0	0	1	0	0	0	0	0	0	0	2	0	1	1	0	0	0	2	0	0	1	0	1
270	1	1	1	0	0	1	0	1	2	0	0	0	0	0	0	0	0	2	1	0	1	0	1	1	0	2	0	0	0	2	0	2	2	0	0	1	0	0	0	1	0	0	0	1	0	0	0	1	2
271	0	2	1	0	0	1	1	1	2	0	0	0	1	0	0	1	2	0	2	0	2	0	1	1	0	1	0	0	1	1	0	0	1	1	0	1	0	0	0	2	0	0	0	1	0	0	0	2	0
272	0	0	1	0	0	1	2	2	0	0	2	1	1	0	1	0	1	1	1	0	1	0	0	2	0	1	0	0	0	1	0	1	1	0	0	1	0	0	0	1	0	1	1	1	1	1	1	0	1
273	1	0	2	0	0	2	0	0	2	0	0	1	1	0	1	0	2	1	1	1	2	1	1	1	1	1	0	1	1	1	1	2	2	0	1	2	0	0	0	2	0	1	1	2	1	0	0	2	0
274	0	0	2	0	0	1	1	1	1	0	1	0	0	0	0	0	2	2	0	2	2	1	0	2	0	0	0	0	1	1	0	1	1	0	0	1	0	0	1	1	0	0	0	2	1	1	1	0	2
275	0	1	2	0	0	1	2	2	1	0	1	1	1	0	1	0	2	1	1	1	2	0	0	2	0	1	0	1	1	1	1	2	2	0	1	1	2	1	1	1	1	1	1	1	1	0	0	2	1
276	0	0	2	0	0	2	1	1	2	0	0	0	1	0	1	0	2	0	2	0	2	0	0	2	0	1	0	0	1	1	1	2	2	0	0	2	1	0	0	0	0	0	0	1	0	1	1	1	1
277	0	2	1	0	0	0	0	0	2	0	0	0	0	0	0	1	2	1	1	0	2	0	0	2	1	0	0	1	1	1	1	2	2	0	0	1	2	0	1	1	0	1	0	0	1	0	0	1	1
278	0	2	1	0	0	1	1	2	0	0	1	0	1	1	0	0	0	2	0	2	0	0	1	1	0	2	0	1	0	0	1	1	2	2	2	2	1	0	0	2	0	0	0	1	1	0	0	2	1
279	1	0	2	0	2	2	1	1	2	0	0	0	2	0	0	1	0	0	2	0	2	0	0	2	1	0	0	0	0	2	1	1	1	0	0	1	1	0	0	2	0	1	0	0	1	0	0	2	0
280	1	2	1	0	1	1	2	2	0	1	1	0	0	0	0	0	0	0	2	0	1	0	0	2	0	1	0	0	2	0	0	1	1	0	0	1	1	1	0	0	0	0	0	1	1	1	0	2	0
281	0	2	1	0	0	0	1	2	2	0	0	1	2	0	2	0	1	2	0	1	1	1	0	2	0	0	0	0	0	2	1	1	0	0	0	1	1	0	0	2	0	2	2	2	2	1	0	2	0
282	1	2	1	0	0	0	2	2	2	0	0	1	1	0	1	0	1	0	1	0	2	0	1	1	0	1	0	0	0	0	0	1	1	0	0	1	1	0	1	1	0	0	0	2	0	1	0	1	1
283	1	1	1	0	0	1	1	1	0	1	2	1	1	0	1	0	1	2	0	1	1	1	1	1	0	1	0	2	2	2	0	1	1	0	0	2	2	1	0	2	1	1	1	2	2	2	1	0	2
284	1	0	2	0	1	1	0	0	2	0	0	1	0	0	0	0	2	0	2	0	2	0	0	2	1	0	0	1	1	1	1	2	2	0	0	0	0	0	0	2	0	0	0	2	2	1	0	1	1
285	0	1	1	0	0	0	0	1	1	0	1	0	0	0	0	0	0	0	2	0	2	1	0	2	0	0	0	0	0	1	0	0	0	0	0	2	2	0	1	0	0	0	0	1	0	1	0	0	0
286	0	1	1	0	1	1	2	2	0	0	0	0	0	0	0	0	1	0	1	0	2	1	0	2	0	0	0	1	1	2	0	0	1	1	0	2	2	1	0	1	0	0	0	2	0	0	0	2	1
287	1	1	1	0	0	1	2	2	0	0	1	0	1	0	1	0	1	1	1	0	1	1	1	1	1	1	0	0	0	2	0	1	1	1	1	2	1	1	0	1	0	1	1	2	0	0	0	1	1
288	0	1	1	0	0	1	0	0	2	0	0	0	0	0	0	0	1	1	1	1	1	0	0	2	0	1	0	0	0	1	1	0	0	0	0	2	2	0	1	1	0	0	0	2	2	1	0	2	1
289	1	1	2	0	0	2	1	1	2	0	0	1	1	0	1	0	1	1	1	1	2	0	1	1	0	2	0	0	1	1	0	2	2	0	0	1	1	0	0	1	0	1	0	0	2	0	0	1	1
290	0	1	1	1	0	1	1	2	1	0	1	0	1	0	1	0	1	0	2	1	2	1	0	2	0	1	0	0	0	1	1	1	0	0	1	2	1	0	1	1	0	0	0	1	0	0	0	1	1
291	0	1	1	0	0	1	1	2	2	0	0	0	1	0	0	1	0	2	0	2	0	1	1	1	1	1	0	1	1	1	2	2	2	2	0	1	1	0	1	1	0	1	1	1	1	1	0	2	0
292	0	2	1	0	0	2	1	1	2	0	0	0	1	0	1	0	1	1	1	0	1	0	0	2	1	2	0	0	0	2	1	0	0	0	0	2	2	0	2	0	0	0	0	2	0	2	0	2	1
293	0	1	1	0	1	1	1	2	2	0	0	0	0	0	0	0	0	1	1	1	2	0	0	2	0	1	0	0	0	2	1	2	2	1	1	2	1	0	0	1	0	0	0	1	1	1	2	0	2
294	0	1	2	0	0	1	1	1	1	1	2	0	1	0	1	0	2	0	2	0	2	1	0	2	0	0	0	2	2	0	0	0	1	0	0	2	1	0	1	1	0	1	1	1	1	1	0	1	1
295	0	1	1	0	0	1	0	1	2	0	0	1	0	0	0	0	2	0	2	0	2	0	0	2	1	0	1	2	2	1	1	1	1	0	1	1	1	0	0	2	0	0	0	1	1	1	1	1	1
296	1	2	0	0	0	1	1	1	2	0	0	2	2	1	1	0	0	0	2	1	2	1	0	2	0	1	0	0	1	0	0	2	2	1	1	2	0	0	1	1	1	1	1	1	1	1	0	1	1
297	1	1	1	0	0	2	1	1	1	0	0	0	0	0	0	0	1	0	2	0	2	0	0	2	0	1	0	2	2	1	1	1	1	0	0	2	2	0	1	0	0	0	0	2	2	1	0	1	1
298	1	1	1	0	0	0	2	2	1	1	1	0	1	0	0	1	1	2	0	2	1	1	0	2	0	1	0	0	1	1	0	1	1	0	1	2	1	0	1	1	0	0	0	1	0	1	0	1	1
299	0	0	2	0	1	1	1	1	1	0	1	0	1	0	0	1	2	0	2	0	2	0	0	2	0	1	0	0	0	1	0	1	2	0	0	2	1	0	0	2	0	0	0	1	0	1	0	1	1
300	1	2	1	0	0	0	0	0	2	0	0	0	1	0	0	0	0	0	2	0	2	0	0	2	0	1	0	0	0	2	0	1	1	0	0	1	1	1	0	1	0	1	1	1	1	1	0	2	0
301	1	2	0	0	0	0	1	2	1	0	0	1	2	0	1	0	1	1	1	1	1	0	0	2	0	1	0	0	0	2	2	1	1	0	1	2	2	0	1	1	0	1	1	2	1	2	0	2	0
302	0	2	0	0	0	0	0	1	2	0	1	0	1	0	1	0	2	0	2	0	2	0	0	2	0	0	0	0	1	1	0	0	0	0	0	1	2	0	1	1	0	0	0	2	1	0	0	2	1
303	1	0	2	0	0	2	2	2	1	0	1	1	1	0	1	0	0	1	1	0	1	0	0	2	0	0	0	0	2	0	0	2	2	0	0	1	2	0	1	0	0	1	0	0	1	0	0	1	1
304	0	0	2	0	0	1	1	2	2	0	0	1	1	0	1	0	2	2	0	2	0	1	0	2	1	1	0	1	1	1	2	2	2	0	0	2	2	0	2	0	0	0	0	1	0	0	1	0	2
305	0	0	2	0	1	2	1	1	1	0	1	0	1	0	0	0	2	2	0	2	1	0	1	1	0	2	0	2	2	2	0	2	2	0	1	2	2	0	0	1	0	0	0	1	1	0	0	1	1
306	0	2	1	0	0	1	0	0	2	0	0	1	1	0	1	0	1	1	1	2	1	0	1	1	0	2	0	0	0	1	1	0	0	1	2	2	2	0	2	1	1	1	1	1	1	0	0	2	0
307	1	0	2	0	2	2	1	1	2	0	0	0	0	0	0	0	1	1	1	2	1	1	0	2	0	1	0	0	0	2	0	1	1	0	0	1	1	0	0	1	0	0	0	1	0	1	1	1	1
308	0	2	0	0	0	1	1	1	2	0	1	0	1	0	0	0	1	0	2	0	2	0	0	2	0	1	0	1	2	0	1	1	1	2	1	1	0	0	1	0	0	0	0	2	0	1	0	2	1
309	1	1	1	0	0	1	2	2	1	0	1	0	0	0	0	0	2	1	1	0	2	0	1	1	0	1	0	0	1	1	0	0	0	0	0	1	1	0	0	1	0	0	0	2	0	2	0	2	0
310	0	1	1	0	0	1	1	2	1	0	1	0	1	0	1	0	2	1	1	1	2	0	0	2	0	0	0	1	1	2	1	0	0	0	0	1	2	0	0	1	0	1	0	1	1	1	0	2	2
311	0	1	1	0	0	1	1	2	2	0	0	1	1	0	1	0	2	0	1	0	1	1	0	2	0	2	0	0	0	2	1	1	2	0	0	2	2	0	1	0	0	0	0	2	2	1	0	1	1
312	1	2	1	0	0	1	2	2	0	0	0	0	0	0	0	0	2	1	1	1	1	0	0	2	0	2	0	0	0	1	0	2	2	0	0	1	2	0	2	0	0	1	1	1	1	0	0	1	1
313	1	0	1	0	0	1	1	1	2	0	0	0	0	0	0	0	1	0	1	1	2	2	1	1	1	1	0	0	0	1	0	2	2	0	0	1	1	0	2	0	0	0	0	1	0	0	0	1	0
314	0	2	1	0	0	1	1	1	0	1	2	0	0	0	0	0	1	0	2	1	2	0	0	2	0	1	0	0	0	1	0	0	0	1	2	2	1	0	0	2	0	1	1	2	0	1	0	2	0
315	1	0	2	0	1	2	0	1	2	0	0	0	0	0	0	0	2	1	1	0	2	1	1	1	1	1	0	0	0	2	0	1	1	0	0	1	2	0	0	2	0	0	0	2	0	1	0	1	1
316	0	2	0	0	0	0	2	2	1	0	1	0	1	0	0	1	0	1	1	1	2	0	0	2	0	1	0	1	2	1	0	1	2	0	0	1	0	0	0	1	0	0	0	2	0	1	0	1	1
317	1	2	0	0	0	1	2	2	0	0	2	0	1	0	0	0	0	2	0	1	0	0	0	2	1	0	0	0	0	2	0	0	0	0	0	2	1	0	0	2	0	0	0	1	0	1	0	1	1
318	1	1	0	0	0	1	2	2	1	0	1	0	0	0	0	0	1	0	2	0	2	0	0	2	0	1	0	2	2	0	0	1	2	2	2	2	0	0	0	2	0	1	1	2	1	0	0	2	0
319	1	1	1	0	1	2	0	1	2	0	1	0	0	0	0	0	2	1	2	1	2	0	0	2	0	1	0	1	1	1	1	2	2	1	0	1	1	0	1	1	0	0	0	1	0	0	0	0	1
320	0	2	1	0	0	0	1	1	1	0	1	0	0	0	0	0	2	1	1	0	2	0	0	2	0	1	1	0	0	0	0	1	1	0	0	1	2	0	2	1	1	1	1	2	1	1	0	1	1
321	1	2	0	0	0	0	2	2	1	0	1	2	2	0	2	0	1	1	0	2	1	0	0	2	0	0	0	2	1	1	1	1	2	0	0	1	2	1	0	1	0	0	0	2	1	0	0	2	1
322	1	2	1	0	0	1	2	2	0	0	0	1	2	0	1	0	0	1	2	1	2	1	1	1	1	0	0	1	1	2	0	1	1	0	0	1	0	0	0	2	0	1	1	1	1	1	0	1	1
323	1	1	1	0	0	0	2	2	0	0	0	1	1	0	1	0	1	2	0	1	1	0	0	2	0	2	1	0	0	0	0	1	2	0	0	1	2	0	1	0	0	0	0	1	0	1	0	2	2
324	1	1	0	0	0	1	2	2	2	0	0	1	1	0	1	0	1	2	1	0	1	0	0	2	0	1	0	1	2	1	0	0	1	1	0	2	2	0	2	0	0	0	0	2	1	0	1	0	2
325	0	2	1	0	0	2	2	2	1	0	0	1	2	0	2	0	1	1	1	0	2	0	0	2	0	1	1	0	0	1	0	0	1	0	0	2	0	0	0	2	0	1	1	1	1	1	0	1	1
326	0	2	0	0	0	1	2	2	1	0	1	1	2	0	1	0	1	1	1	0	2	0	0	2	0	2	0	1	1	2	1	2	2	1	0	0	2	0	1	2	1	0	0	1	1	0	0	1	0
327	1	0	2	0	0	1	0	1	2	0	1	1	1	0	1	0	1	0	1	2	1	0	1	1	1	1	1	0	1	2	0	1	1	1	1	1	2	0	1	1	0	1	1	2	1	0	0	0	1
328	0	1	1	0	0	2	1	1	0	0	0	1	1	0	0	0	2	1	1	1	1	0	1	1	0	1	0	1	1	2	1	1	1	1	1	1	1	0	0	1	0	0	0	2	0	0	0	0	1
329	0	0	2	0	0	1	2	2	1	0	0	0	2	0	1	1	1	0	2	0	2	1	0	2	1	0	0	0	0	1	1	1	2	1	0	1	1	0	0	2	0	0	0	1	0	1	0	1	0
330	1	2	0	0	0	0	2	2	0	0	0	0	0	0	0	0	1	0	2	0	1	1	0	2	0	1	1	0	0	1	0	1	1	0	0	2	1	0	1	1	0	1	1	2	1	1	1	1	1
331	0	1	2	0	0	2	2	2	1	0	1	0	0	0	0	0	1	2	1	1	1	0	1	1	0	0	0	0	0	2	0	0	1	0	0	2	1	0	2	0	0	1	1	1	1	2	0	2	1
332	0	1	1	0	0	2	2	2	0	0	0	1	1	0	1	0	2	2	1	1	2	0	0	2	0	1	0	0	0	1	1	1	1	0	0	2	2	1	1	2	2	0	0	2	0	0	0	1	1
333	1	2	1	0	0	2	2	2	1	0	1	1	1	0	1	0	1	0	2	0	2	1	1	1	1	0	1	0	1	2	0	1	1	0	0	2	1	0	1	1	0	0	0	1	0	0	0	2	2
334	0	0	2	0	0	2	0	0	2	0	0	1	2	0	2	0	0	1	1	1	2	1	0	2	0	0	0	2	2	2	0	1	1	0	0	0	1	0	0	1	1	0	0	2	0	0	0	1	1
335	0	0	2	0	1	2	1	1	1	0	1	1	1	0	1	0	0	0	1	1	1	0	1	1	1	0	0	1	2	1	0	2	2	0	1	1	2	1	1	1	1	0	0	1	1	0	0	2	0
336	1	0	2	0	0	1	2	2	1	0	0	2	2	0	2	0	1	0	2	0	1	0	0	2	0	2	1	1	1	0	1	2	2	0	0	1	1	1	0	1	0	1	0	1	0	0	1	1	1
337	0	2	0	0	0	1	1	1	1	0	0	0	1	0	1	0	0	2	0	1	2	1	0	2	0	0	0	2	2	1	1	2	2	0	0	0	2	1	1	0	0	0	0	2	0	2	1	1	1
338	1	2	0	0	0	0	1	2	0	0	1	0	0	0	0	0	0	1	1	0	0	1	0	2	0	1	0	0	0	2	1	1	1	0	0	1	1	1	0	2	1	0	0	2	0	1	0	1	1
339	1	0	2	0	0	1	1	2	2	0	0	1	0	0	0	0	2	1	1	0	2	1	0	2	0	1	0	0	0	1	1	2	2	0	0	1	1	1	0	1	0	0	0	1	0	0	1	0	2
340	1	2	0	0	0	1	0	0	2	0	0	1	1	0	1	0	1	1	1	1	2	1	0	2	0	1	0	1	1	1	1	2	2	0	0	1	2	1	0	1	0	0	0	1	1	1	0	2	1
341	1	1	2	0	0	1	1	1	1	1	0	0	2	0	1	1	2	0	2	0	2	1	1	1	1	1	1	0	0	1	0	1	1	1	1	1	2	0	2	0	0	0	0	2	1	0	0	2	0
342	1	2	0	0	0	0	0	0	2	0	0	0	0	0	0	0	2	1	1	0	2	1	0	2	0	1	0	1	0	1	2	1	1	0	0	2	2	0	2	1	0	0	0	2	0	0	0	1	1
343	1	1	1	0	0	1	0	1	2	0	0	0	1	0	1	0	1	0	2	0	2	0	0	2	0	1	0	0	0	1	1	1	1	1	0	0	2	1	0	1	0	0	0	1	1	1	0	2	2
344	0	2	0	0	0	0	0	0	2	0	0	1	0	0	0	0	1	1	1	1	1	0	0	2	0	1	0	0	0	2	0	2	2	0	0	1	1	0	0	2	0	1	1	1	1	0	0	2	1
345	1	1	2	0	0	2	0	1	2	0	0	1	2	0	2	0	1	1	1	1	1	0	1	1	0	1	0	0	0	1	0	2	2	1	2	2	1	0	0	1	0	0	0	0	0	0	0	1	1
346	0	0	2	0	1	2	0	0	2	0	0	0	0	0	0	0	2	1	1	1	1	0	1	1	1	1	0	0	2	0	0	1	1	1	2	2	1	0	1	1	1	1	1	1	0	0	0	0	2
347	0	2	1	0	0	1	2	2	1	0	0	0	0	0	0	0	1	1	1	1	1	0	0	2	0	2	0	2	1	1	1	1	2	1	0	1	2	0	1	1	0	0	0	2	0	0	0	2	1
348	0	1	1	0	0	1	1	1	2	0	0	1	0	0	0	0	1	2	0	1	1	0	0	2	0	1	0	0	1	1	0	1	2	2	1	2	1	0	1	1	0	0	0	0	0	1	0	0	2
349	1	0	2	0	1	2	2	2	1	0	1	2	2	0	2	0	1	1	1	1	1	0	0	2	0	1	0	0	0	0	0	2	2	0	0	0	2	0	1	1	0	0	0	2	0	0	0	1	1
350	1	1	1	0	0	1	1	1	1	1	1	1	1	0	0	0	0	2	1	0	1	0	0	2	0	1	1	0	1	2	0	0	0	0	1	2	1	0	0	1	0	0	0	2	2	1	0	1	1
351	0	2	0	0	0	0	0	1	2	0	0	0	1	0	0	0	2	1	1	1	2	0	0	2	0	0	1	0	0	1	1	0	0	0	0	2	1	0	1	1	0	2	2	2	2	1	0	1	1
352	1	0	2	0	0	2	0	1	2	0	1	1	1	0	1	0	1	1	1	0	2	1	0	2	0	2	0	0	0	0	0	1	1	0	0	1	2	0	2	0	0	2	2	2	2	0	0	2	0
353	0	1	1	0	0	1	1	2	2	0	0	1	2	1	1	0	2	0	2	1	2	0	0	2	0	1	0	0	1	0	0	1	1	1	1	1	2	0	2	1	1	0	0	1	1	1	0	2	0
354	0	1	1	0	0	1	0	0	2	0	0	1	1	0	1	0	2	0	2	1	2	1	0	2	0	1	1	0	0	1	1	2	2	0	1	2	1	0	0	2	0	0	0	1	1	0	0	2	0
355	0	0	1	0	0	1	1	1	1	0	1	1	1	0	1	0	1	1	1	1	2	1	1	1	1	1	0	0	0	2	1	0	0	0	1	2	0	1	0	1	0	0	0	1	0	1	0	1	1
356	0	2	1	0	1	1	2	2	1	0	1	1	1	0	1	0	1	1	1	0	1	1	1	1	1	0	0	0	1	0	0	2	1	0	0	2	1	1	0	0	0	1	0	1	1	1	1	0	1
357	0	1	2	0	0	0	1	2	1	0	1	1	2	0	1	0	0	2	1	0	1	1	0	2	0	2	0	1	1	1	1	2	2	1	0	1	1	0	0	0	0	0	0	2	0	1	0	2	0
358	0	1	1	0	0	1	0	1	2	0	0	1	2	0	1	0	2	0	2	0	2	1	1	2	0	0	1	0	0	1	1	2	2	1	2	2	1	1	0	1	0	1	1	2	0	0	0	1	1
359	1	2	0	0	0	1	1	1	1	0	0	0	1	0	1	0	2	2	0	2	0	0	0	2	0	1	0	0	0	2	2	1	1	0	0	2	0	0	1	2	1	1	1	2	2	0	0	0	1
360	1	2	1	0	0	0	1	1	2	0	0	1	1	0	0	0	1	2	1	0	1	0	1	1	0	2	0	0	1	1	0	1	1	0	0	1	1	0	2	0	0	1	1	2	0	0	0	0	2
361	0	1	1	0	0	1	1	2	1	0	0	0	0	0	0	0	1	1	1	1	1	1	1	1	1	2	0	0	0	2	0	1	1	1	1	1	0	0	0	1	0	0	0	1	0	0	1	1	1
362	1	0	2	0	0	2	2	2	1	0	1	0	0	0	0	0	2	2	1	1	1	1	1	1	1	2	0	0	0	1	0	1	1	0	0	2	1	0	1	1	0	0	0	2	0	2	0	2	1
363	0	2	0	0	0	0	0	0	2	0	0	0	1	0	0	1	1	0	2	1	2	1	0	2	0	0	0	0	0	2	0	0	2	1	0	2	1	1	0	1	0	1	0	0	1	0	0	2	2
364	1	0	2	0	1	2	1	1	0	0	1	1	1	0	1	0	2	1	1	1	2	0	2	0	0	0	1	0	0	0	0	1	1	0	0	1	1	0	1	1	0	1	1	2	1	0	0	2	0
365	1	0	2	0	1	1	1	1	2	0	0	0	0	0	0	0	0	2	0	1	2	0	0	2	0	1	0	0	0	0	0	2	2	1	1	2	2	0	2	0	1	0	0	0	0	0	0	2	1
366	1	1	1	0	0	1	1	1	1	1	0	0	0	0	0	0	1	2	1	1	1	0	0	2	0	2	0	1	1	2	0	0	0	0	0	2	1	1	0	2	1	0	0	2	1	0	1	1	1
367	1	1	1	0	1	1	2	2	0	0	1	0	1	0	0	1	1	0	2	0	1	0	1	1	1	2	0	0	0	2	1	2	2	0	0	1	1	0	0	1	0	0	0	1	0	1	0	0	1
368	0	1	1	0	1	2	1	1	0	0	0	1	2	0	1	0	0	2	0	1	2	0	0	2	0	1	0	1	1	1	1	0	1	2	1	1	2	1	0	1	0	0	0	1	1	1	1	1	1
369	0	1	2	0	0	2	2	2	2	0	0	1	2	0	1	0	2	0	1	0	1	0	0	2	0	1	0	1	1	1	1	1	1	1	1	2	1	0	1	1	0	0	0	1	1	0	0	1	1
370	0	1	2	0	0	0	1	1	0	1	2	1	1	0	1	0	1	1	1	0	1	1	0	2	0	0	0	0	1	1	0	0	1	1	1	2	0	0	1	1	0	0	0	2	1	0	0	1	1
371	0	2	1	0	0	2	2	2	1	0	1	1	1	0	1	0	2	1	2	1	2	0	1	1	0	0	0	1	1	2	0	2	2	0	0	1	2	0	0	2	0	0	0	1	0	1	0	1	1
372	1	2	1	0	0	0	1	1	1	0	1	0	0	0	0	0	2	0	2	1	2	1	0	2	1	1	0	0	0	2	1	1	1	0	0	1	2	0	2	1	1	0	0	1	0	1	0	2	0
373	0	2	1	0	0	2	1	1	1	0	1	0	0	0	0	0	1	0	2	1	2	1	1	1	0	0	1	0	0	0	0	1	1	0	0	1	1	0	0	2	0	0	0	0	0	0	1	0	2
374	1	1	2	0	0	0	2	2	0	0	1	0	0	0	0	0	0	0	2	0	2	0	0	2	0	1	1	0	0	0	0	0	1	0	0	2	1	0	1	2	1	0	0	2	1	1	1	0	2
375	1	0	2	0	1	1	1	1	2	0	0	1	1	0	1	0	0	2	0	0	1	0	0	2	0	2	0	0	1	1	0	1	1	0	0	1	2	1	1	1	0	0	0	1	0	1	0	2	0
376	1	1	1	0	0	1	1	1	2	0	0	0	0	0	0	0	2	1	1	1	1	1	0	2	0	0	0	1	1	1	1	0	1	1	0	2	2	0	0	1	0	0	0	1	1	0	0	1	1
377	1	1	1	0	0	1	1	1	1	0	0	0	2	0	2	0	1	1	1	1	1	1	1	1	1	0	0	1	2	0	1	1	0	1	0	2	2	0	1	1	0	2	2	2	1	1	0	1	0
378	0	1	1	0	0	0	1	1	2	0	0	0	0	0	0	0	2	0	2	0	2	0	0	2	0	1	0	0	0	1	0	0	0	0	0	1	0	0	0	2	0	0	0	2	0	0	0	1	1
379	1	1	1	0	1	2	1	1	2	0	1	1	1	0	0	0	0	0	2	1	2	0	1	1	0	1	0	1	2	1	0	1	1	1	1	1	1	0	0	1	0	0	0	2	0	1	1	1	1
380	0	0	2	0	0	1	0	0	2	0	0	0	0	0	0	0	2	1	1	0	2	1	1	2	0	0	1	0	0	1	0	1	1	0	0	1	2	0	1	0	0	1	1	2	1	1	0	1	1
381	1	1	1	0	0	0	1	1	1	0	0	1	1	1	0	0	2	1	1	1	1	1	1	1	0	0	1	1	1	1	0	0	1	0	0	2	2	1	1	1	0	0	0	2	0	2	0	0	0
382	0	1	2	0	0	2	2	2	0	0	0	0	0	0	0	0	2	0	2	0	2	0	0	2	0	1	0	0	1	1	0	1	1	0	0	1	2	0	2	0	1	0	0	1	0	1	0	2	0
383	1	1	2	0	0	2	2	2	1	1	1	1	1	0	1	0	1	0	2	1	2	1	0	2	1	0	0	1	2	0	1	0	0	0	0	2	2	0	1	1	0	1	1	2	1	0	0	2	0
384	1	0	2	0	0	1	1	1	1	0	0	0	0	0	0	0	1	2	0	2	1	0	0	2	0	1	1	1	1	1	0	1	1	0	1	2	1	0	0	1	0	1	0	0	2	0	0	1	1
385	1	0	2	0	1	2	2	2	0	0	2	1	1	0	1	0	1	1	1	1	1	1	0	2	0	1	0	0	0	1	0	2	2	0	0	1	1	0	0	1	0	0	0	2	0	1	0	2	0
386	0	2	0	0	0	0	1	1	1	0	1	0	1	0	0	1	1	2	0	1	2	1	0	2	0	1	0	0	0	2	0	1	0	0	0	1	1	0	2	0	0	0	0	2	1	0	0	2	1
387	0	1	2	0	0	1	1	1	2	0	0	0	1	0	0	0	2	0	2	1	1	1	0	2	1	0	0	1	2	0	1	0	1	1	1	2	1	0	1	1	0	0	0	1	0	1	0	2	0
388	1	2	0	0	0	0	1	1	1	0	0	1	2	0	2	0	0	2	0	1	1	1	1	1	1	0	1	0	0	0	0	1	1	0	0	1	0	0	0	2	0	1	1	1	1	1	0	2	0
389	1	0	2	0	0	1	1	1	1	0	0	0	1	0	0	1	1	1	1	0	2	0	0	2	1	0	0	0	1	1	0	2	2	0	1	2	1	0	0	2	0	0	0	1	0	1	0	1	0
390	0	2	2	0	0	1	0	0	2	0	0	0	1	0	0	0	2	0	1	0	2	0	1	1	0	0	0	0	1	0	0	0	2	1	1	2	0	0	0	2	0	0	0	1	0	1	0	0	1
391	0	2	2	0	0	1	0	0	2	0	0	0	1	0	0	0	1	0	2	0	2	1	0	2	0	1	0	1	1	1	1	1	2	0	0	0	1	0	1	1	0	1	1	2	1	1	1	0	2
392	1	0	1	0	0	1	1	1	1	0	0	0	1	0	1	0	1	1	1	0	1	0	0	2	0	0	0	1	1	1	0	1	2	0	0	2	1	0	1	1	0	0	0	1	1	1	0	1	1
393	0	1	1	0	1	1	0	0	2	0	0	0	0	0	0	0	2	0	1	0	1	0	0	2	0	2	0	0	2	0	0	1	2	2	2	2	1	0	0	1	1	0	0	1	0	1	0	0	1
394	1	2	0	0	1	1	0	0	2	0	0	0	1	0	1	0	2	2	1	1	1	0	1	1	1	1	0	0	1	0	0	1	1	0	0	1	2	1	0	0	0	0	0	0	0	0	0	2	0
395	0	2	1	0	0	1	1	1	1	0	1	0	0	0	1	0	2	0	2	0	2	0	0	2	1	0	0	0	1	1	0	0	0	0	0	2	1	0	1	1	0	0	0	1	1	1	0	1	0
396	1	1	2	0	0	1	2	2	0	0	2	0	0	0	0	0	1	2	0	2	1	0	0	2	0	1	0	0	0	0	0	1	1	0	0	1	1	0	0	1	1	0	0	2	1	0	0	1	1
397	1	2	0	0	0	1	1	2	2	0	0	0	1	0	0	1	2	1	1	1	2	0	0	2	0	0	0	0	0	1	1	0	1	0	0	2	1	0	0	2	0	1	1	2	1	0	0	2	0
398	1	2	0	0	0	0	1	1	1	0	0	1	1	0	1	0	2	0	2	0	2	0	0	2	0	2	1	1	1	1	0	2	2	0	0	1	1	0	0	1	0	1	1	2	0	1	0	0	1
399	0	2	1	0	0	2	1	1	2	0	0	1	1	0	1	0	1	0	2	1	2	0	0	2	1	1	0	0	0	1	1	0	2	1	0	2	1	0	2	0	0	0	0	2	0	0	0	1	1
400	0	2	2	0	0	1	2	2	0	0	1	0	0	0	0	0	1	1	1	1	1	0	1	1	1	1	0	0	0	1	1	2	2	0	0	1	1	0	1	1	0	0	0	2	0	2	0	2	0
401	0	1	1	0	1	1	1	1	1	0	0	0	1	0	0	1	1	2	1	0	1	1	0	2	1	0	0	0	0	2	2	1	1	0	0	1	1	0	1	0	0	1	1	2	1	0	0	1	1
402	1	2	2	0	1	1	1	1	1	0	0	0	0	0	0	0	1	1	1	1	0	0	0	2	1	1	0	0	0	2	2	1	1	1	0	1	2	0	0	2	0	0	0	1	0	1	0	1	0
403	1	1	1	0	0	1	2	2	0	0	1	0	0	0	0	0	2	0	1	0	1	0	0	2	0	0	0	0	1	0	0	1	2	2	2	2	1	0	0	2	0	1	1	2	1	0	0	2	0
404	1	0	2	0	0	1	2	2	0	0	1	0	0	0	0	0	0	1	1	0	0	1	1	1	1	1	0	0	0	2	1	1	1	0	0	2	1	1	0	1	0	0	0	1	1	1	0	2	0
405	0	2	0	0	0	0	0	1	2	0	0	0	2	0	1	1	0	0	2	1	2	0	0	2	0	1	0	2	2	2	0	0	0	0	0	2	1	0	1	1	0	0	0	0	0	1	1	1	1
406	1	1	1	0	1	1	1	2	1	0	0	1	1	0	1	0	1	1	2	1	2	0	0	2	0	1	0	1	1	2	0	1	1	0	0	2	0	0	1	1	0	1	0	1	0	1	0	1	1
407	1	0	2	0	0	2	1	1	0	1	1	1	1	0	1	0	1	0	1	0	2	1	1	1	0	1	0	0	0	1	1	2	2	1	0	2	2	0	1	1	1	0	0	2	0	1	0	2	2
408	0	1	1	0	0	1	1	1	2	0	0	0	0	0	0	0	0	2	0	1	0	0	0	2	0	1	1	0	0	1	0	1	1	1	0	0	1	0	0	0	0	0	0	2	0	2	0	1	1
409	0	2	0	0	0	1	2	2	0	0	2	0	0	0	0	0	1	2	0	0	0	0	0	2	0	1	1	0	0	1	1	1	1	0	1	1	1	0	0	1	0	1	0	1	1	1	0	2	1
410	1	1	2	0	0	0	1	2	2	0	0	0	0	0	0	0	2	0	2	0	2	0	1	1	2	2	0	1	0	0	1	2	2	0	0	2	1	0	2	0	0	0	0	1	1	0	0	2	0
411	0	0	2	0	0	1	1	1	1	0	0	1	2	1	1	0	2	0	1	0	1	0	0	2	0	1	0	0	1	1	0	1	2	0	1	2	1	1	0	1	0	1	0	1	0	0	1	1	1
412	0	2	0	0	0	0	1	1	2	0	0	1	2	0	1	1	2	0	1	0	1	0	1	1	0	1	0	0	1	1	0	0	1	0	0	2	1	0	0	2	0	0	0	2	1	0	1	0	2
413	1	0	2	0	0	2	0	0	2	0	0	1	2	0	1	1	1	2	0	1	2	0	2	0	0	0	0	0	0	2	0	1	1	0	0	2	1	0	0	1	0	0	0	2	0	1	0	2	0
414	1	1	1	0	0	1	1	0	2	0	0	0	1	0	1	0	0	1	1	1	2	1	0	2	0	1	1	1	1	0	0	1	2	0	0	2	2	1	1	2	2	1	1	2	0	1	0	1	1
415	0	2	0	0	0	0	1	1	1	0	1	0	0	0	0	0	1	2	1	0	1	1	0	2	0	2	0	1	1	2	0	0	2	0	0	2	1	0	0	2	0	1	1	1	1	1	0	1	1
416	1	2	2	0	0	1	1	1	1	0	0	0	0	0	0	0	2	2	1	1	2	0	1	1	0	0	0	0	0	1	1	1	1	0	0	2	0	1	0	1	0	1	1	2	0	0	1	1	1
417	0	0	2	0	0	1	0	1	2	0	0	0	0	0	0	0	2	1	1	0	2	0	2	0	0	0	0	0	1	0	0	0	1	1	0	1	2	0	2	0	1	0	0	1	0	0	0	1	2
418	0	2	0	0	0	0	1	1	1	0	0	1	1	0	1	0	1	0	2	1	2	1	0	2	0	0	0	2	2	1	1	0	1	0	0	2	1	0	0	1	0	0	0	2	0	1	0	1	1
419	1	0	2	0	1	1	2	2	1	0	1	0	1	0	0	0	1	1	1	0	1	0	0	2	0	0	0	0	1	1	1	2	2	0	0	1	2	0	0	2	0	0	0	2	1	0	0	2	0
420	0	1	2	0	1	1	1	1	2	0	0	0	0	0	0	0	1	0	1	0	2	2	1	1	1	1	0	1	1	1	0	0	0	0	0	2	1	0	0	0	0	0	0	2	0	0	0	1	1
421	0	1	1	0	1	2	1	1	2	0	0	1	2	0	1	1	1	0	2	0	2	1	0	2	0	1	0	0	0	1	0	0	0	0	0	2	0	0	1	1	0	1	1	1	1	2	0	1	1
422	0	1	1	0	0	0	1	1	1	1	1	0	0	0	0	0	2	2	1	1	1	2	0	2	0	0	0	0	0	1	1	2	2	1	2	2	2	0	1	1	0	0	0	1	0	1	0	2	0
423	0	1	1	0	0	0	2	2	2	0	0	1	1	0	1	0	0	1	0	1	2	1	1	1	0	0	0	1	1	2	0	1	1	0	0	1	1	0	1	1	0	0	0	2	0	0	0	1	1
424	1	1	1	0	0	0	1	1	1	0	0	0	0	0	0	0	2	0	2	1	2	1	0	2	0	0	0	0	0	1	0	0	1	2	0	2	1	0	2	0	1	0	0	2	0	0	1	0	2
425	0	1	1	0	0	0	1	2	2	0	0	1	1	0	1	0	0	1	1	1	1	1	0	2	0	0	0	0	0	2	0	1	1	0	0	2	1	0	1	1	0	0	0	2	0	0	0	2	0
426	1	1	1	0	0	1	2	2	0	0	0	1	2	0	2	0	0	0	2	0	2	0	1	1	1	1	1	0	0	1	1	1	0	1	0	2	2	1	1	0	0	0	0	1	0	1	0	1	0
427	0	1	1	0	0	1	1	1	1	0	1	0	0	0	0	0	2	0	1	0	1	0	0	2	2	1	0	2	2	1	1	0	0	0	0	0	1	1	0	1	0	1	1	1	1	0	0	2	1
428	1	0	2	0	1	2	1	2	1	0	0	0	0	0	0	0	1	2	0	1	1	0	0	2	2	1	0	1	1	1	2	0	2	0	0	2	1	0	1	1	1	0	0	2	0	2	0	0	1
429	1	0	2	0	1	1	2	2	1	0	0	0	0	0	0	0	1	0	2	0	2	1	0	2	0	0	1	0	1	2	0	0	0	0	0	2	1	0	0	1	0	0	0	2	1	0	0	1	1
430	0	1	0	0	0	0	2	2	1	0	1	0	1	0	0	1	1	0	2	0	2	0	1	1	0	2	0	0	1	1	0	2	2	0	0	1	1	0	2	0	0	1	1	1	1	1	0	2	0
431	1	0	2	0	2	2	0	1	2	0	0	0	0	0	0	0	1	2	0	1	1	0	0	2	0	1	0	0	1	1	1	1	2	0	0	1	0	0	1	0	0	0	0	1	1	0	0	1	1
432	1	1	1	0	1	2	1	2	0	0	1	0	0	0	0	0	1	1	1	1	1	0	1	1	1	1	0	1	1	1	1	0	0	0	0	1	2	0	2	0	1	1	1	1	1	1	0	0	2
433	0	2	1	0	0	1	2	2	0	0	1	0	0	0	0	0	1	0	2	0	2	0	0	2	1	0	0	1	1	1	0	2	2	1	1	1	2	0	2	0	1	0	0	2	0	0	0	0	2
434	0	2	0	0	0	1	0	0	2	0	0	0	0	0	0	0	1	1	1	1	1	0	0	2	0	1	0	1	1	1	1	1	1	0	1	2	1	1	0	1	0	0	0	2	0	1	0	2	0
435	0	0	1	0	0	1	1	1	2	0	0	0	0	0	0	0	0	2	0	1	1	0	1	1	0	0	0	0	1	1	1	1	1	0	0	1	1	1	0	1	0	1	1	2	0	1	0	2	0
436	0	1	1	0	1	1	2	2	0	0	1	0	0	0	0	0	2	1	1	1	1	1	1	1	1	1	1	0	0	1	0	2	2	0	0	1	2	0	2	0	0	0	0	1	0	1	0	2	1
437	1	1	2	0	0	0	2	2	1	0	0	0	2	1	0	1	1	1	1	0	1	0	0	2	0	1	0	1	1	1	1	2	2	0	0	1	1	0	1	2	1	1	0	1	0	0	0	1	1
438	0	1	0	0	0	1	1	2	1	0	1	0	0	0	0	0	2	1	1	0	2	1	0	2	0	1	0	0	0	1	0	1	1	1	1	1	2	0	1	1	0	0	0	2	0	1	1	1	2
439	1	1	1	0	1	1	1	1	2	0	0	0	1	0	1	0	1	1	1	1	2	0	0	2	0	0	0	1	1	2	0	0	2	1	0	2	1	1	0	0	0	2	2	2	1	1	0	0	2
440	1	1	1	0	0	1	0	0	2	0	0	0	0	0	0	0	0	1	1	1	1	0	1	1	1	0	0	0	0	1	0	1	2	1	0	1	0	0	0	2	0	0	0	2	1	0	0	2	0
441	1	2	1	0	0	0	1	2	0	0	1	0	0	0	0	0	0	1	2	0	2	0	0	2	0	0	0	1	2	0	1	1	2	0	0	1	1	1	0	1	0	0	0	1	0	0	0	2	0
442	1	1	2	0	0	0	1	2	2	0	0	0	0	0	0	0	2	1	2	1	2	1	1	1	1	1	0	0	1	1	0	1	1	0	0	2	1	0	0	2	0	0	0	1	0	1	1	0	2
443	0	1	1	0	0	1	2	2	1	0	1	0	0	0	0	0	2	0	2	0	2	0	0	2	0	1	0	1	2	1	0	2	2	1	1	2	0	0	0	2	0	0	0	0	0	1	0	1	1
444	1	0	2	0	0	2	2	2	1	0	0	0	0	0	0	0	1	0	2	0	2	2	1	1	1	1	0	0	1	0	0	2	2	1	0	0	2	1	1	1	1	1	1	2	2	2	0	2	0
445	1	1	2	0	0	0	2	2	0	0	0	1	2	0	1	0	0	0	2	1	2	1	0	2	0	0	0	0	0	2	1	1	1	1	1	1	1	0	0	2	0	2	1	2	1	0	0	2	0
446	0	1	1	0	0	0	2	2	1	0	0	2	2	0	2	0	0	1	1	1	2	1	1	1	1	0	0	1	1	1	1	1	2	1	1	2	1	0	0	1	0	0	0	0	0	0	0	0	2
447	1	0	2	0	0	1	0	1	2	0	0	0	0	0	0	0	1	2	0	1	2	0	2	0	0	1	0	1	1	1	1	1	1	0	1	1	2	0	1	2	1	1	1	1	1	1	0	2	1
448	0	2	0	0	0	1	1	2	1	0	0	0	2	0	1	1	1	1	1	0	1	0	1	1	0	1	0	1	2	0	1	2	2	0	1	2	2	0	2	0	0	0	0	0	0	1	0	1	1
449	0	0	2	0	0	1	1	1	2	0	0	0	1	0	1	0	2	1	2	0	1	0	0	2	0	1	0	1	1	1	1	1	1	0	1	2	1	0	0	1	0	2	2	2	2	0	1	1	1
450	1	1	2	0	0	2	2	2	2	0	0	0	1	0	0	0	1	2	0	0	0	1	1	1	1	0	1	0	0	0	0	1	0	0	1	2	0	0	1	2	1	0	0	2	0	1	0	1	2
451	1	2	0	0	0	0	0	1	2	0	0	1	0	0	0	0	2	0	2	0	2	0	1	1	0	1	0	0	0	1	1	1	2	1	0	1	1	0	2	0	0	1	1	1	0	1	0	2	1
452	1	1	1	0	0	1	1	2	2	0	0	0	1	0	1	0	1	1	1	0	1	0	1	1	0	1	0	0	0	1	1	1	1	0	1	2	1	0	1	1	0	0	0	2	1	0	0	0	2
453	0	0	2	0	0	1	1	1	2	0	0	2	2	1	1	0	0	2	1	0	1	1	0	2	0	2	0	1	1	1	1	2	2	1	0	2	1	0	0	2	0	0	0	1	1	0	0	2	0
454	1	1	1	0	0	1	1	2	1	0	0	1	1	0	1	0	1	0	1	0	1	0	0	2	0	2	0	0	0	2	1	1	1	1	1	1	1	0	0	1	0	1	1	1	1	1	0	1	1
455	0	1	2	0	0	0	0	0	2	0	0	0	1	0	0	1	0	1	1	1	2	1	0	2	0	1	0	0	1	1	0	0	0	0	0	2	1	1	0	2	0	0	0	2	0	2	0	1	1
456	1	1	2	0	0	1	2	2	0	0	1	1	1	0	1	0	0	0	1	0	2	0	0	2	0	2	0	0	1	1	0	0	0	0	0	0	1	0	0	1	0	0	0	1	0	0	0	0	1
457	0	2	1	0	0	2	0	0	2	0	0	0	1	0	1	0	2	0	2	0	2	1	0	2	0	1	1	0	0	0	0	1	1	0	0	2	1	0	1	1	0	0	0	1	0	1	1	0	2
458	1	2	1	1	0	1	0	0	2	0	0	1	1	1	0	0	1	2	1	1	1	0	0	2	0	0	1	1	1	1	0	0	1	1	0	1	1	1	0	1	0	1	0	0	1	0	0	2	0
459	0	0	2	0	0	1	1	1	2	0	0	0	0	0	0	0	2	0	2	1	2	0	0	2	0	0	0	0	0	1	0	1	1	0	0	2	0	0	0	1	0	0	0	2	1	0	0	2	1
460	0	1	1	1	0	1	1	2	2	0	0	0	0	0	0	0	2	1	1	0	2	0	0	2	0	1	0	0	0	2	0	1	1	0	0	2	1	0	0	2	0	0	0	2	0	1	0	2	0
461	0	0	2	0	0	1	1	1	2	0	0	0	1	0	0	1	1	0	1	1	2	1	0	2	0	1	0	1	1	1	1	2	2	0	1	1	2	2	0	0	0	1	1	1	1	1	0	1	0
462	0	1	1	0	0	1	0	0	2	0	0	1	1	1	0	0	2	0	1	0	1	1	0	2	0	0	0	0	0	2	0	1	1	0	0	1	0	0	1	1	1	1	1	2	1	2	0	2	0
463	0	0	2	0	0	1	1	1	1	0	0	2	2	0	2	0	2	0	2	0	2	0	1	1	0	1	0	0	1	0	0	2	2	0	0	0	1	0	1	2	1	0	1	2	1	0	0	2	0
464	0	0	2	0	1	2	0	1	2	0	0	0	0	0	0	0	2	0	2	0	2	1	1	1	1	2	0	0	1	1	1	2	2	0	0	1	1	0	1	1	0	0	0	1	0	0	0	2	2
465	0	0	1	0	0	0	0	1	2	0	0	0	1	0	1	0	1	1	1	1	1	0	0	2	0	1	0	1	0	1	1	0	1	1	0	1	1	0	1	1	0	1	1	2	0	1	0	1	1
466	1	1	1	0	0	0	1	2	2	0	0	1	1	0	0	0	2	0	2	0	2	0	0	2	0	1	0	0	0	0	0	0	0	0	0	0	1	0	1	1	0	1	0	0	2	1	0	1	1
467	0	1	1	0	0	1	1	2	2	0	0	1	1	1	0	0	1	0	2	0	2	0	1	1	1	1	0	0	1	1	0	0	0	0	0	1	2	0	2	0	0	0	0	1	0	0	0	0	2
468	0	1	2	0	0	1	1	1	1	0	1	0	2	0	0	1	0	2	1	0	2	1	1	1	1	1	1	1	1	1	0	0	2	1	0	1	1	1	0	0	0	0	0	2	0	0	0	2	0
469	1	2	1	0	0	0	0	0	2	0	0	0	0	0	0	0	2	1	1	1	2	0	0	2	0	1	0	0	2	0	0	0	2	1	0	2	1	0	2	0	0	0	0	2	1	0	0	1	1
470	0	1	1	0	0	1	1	1	2	0	0	0	0	0	0	0	0	1	1	0	0	0	0	2	0	1	0	0	1	0	0	0	0	0	0	2	1	0	1	1	0	0	0	1	1	0	0	0	2
471	1	2	2	0	1	1	1	2	1	0	0	0	1	0	0	1	1	0	2	1	2	0	0	2	1	1	0	0	1	0	0	1	2	2	2	2	0	0	0	2	0	1	1	1	1	1	0	2	1
472	1	0	2	0	0	1	1	1	2	0	0	0	0	0	0	0	1	1	1	0	1	0	0	2	0	1	0	0	1	1	0	0	0	0	0	2	0	0	0	2	0	0	0	2	0	2	0	2	0
473	1	1	2	0	1	1	1	1	2	0	0	0	1	0	0	1	1	2	1	1	1	0	0	2	0	1	0	1	1	1	1	1	1	1	0	0	1	0	0	1	0	0	0	1	1	0	0	1	1
474	0	2	0	0	0	0	1	2	1	0	1	0	1	0	1	0	2	0	2	0	2	0	0	2	0	0	0	1	1	2	0	0	0	0	0	2	0	0	0	1	0	1	0	1	1	0	0	1	1
475	1	0	2	0	1	2	2	2	0	0	0	1	1	0	1	0	0	2	0	1	0	0	1	1	0	1	0	0	0	2	1	1	1	0	0	1	2	0	2	0	0	0	0	2	1	0	0	1	1
476	1	2	1	0	0	0	2	2	0	0	1	0	1	0	1	0	1	1	1	1	1	1	0	2	0	0	0	0	0	1	0	2	2	0	1	2	0	1	0	1	0	0	0	2	1	0	0	1	1
477	0	2	1	0	1	1	1	1	2	0	0	1	1	0	1	0	1	1	1	1	1	0	0	2	0	2	0	0	1	1	0	0	0	0	0	2	2	0	1	0	0	0	0	2	0	0	0	1	1
478	1	0	2	0	0	1	2	2	1	0	1	0	1	0	0	0	2	1	1	1	2	1	0	2	0	2	0	0	1	1	0	2	2	0	0	1	1	0	0	2	0	0	0	2	0	0	0	1	1
479	1	1	2	0	0	1	2	2	1	0	1	0	0	0	0	0	2	0	2	0	2	0	0	2	0	0	0	0	0	1	1	1	1	1	1	1	0	0	0	1	0	1	0	1	2	1	0	2	1
480	0	0	2	0	1	2	0	0	2	0	0	1	2	1	1	0	1	2	0	1	1	1	2	0	1	0	0	0	0	1	1	2	1	0	1	2	2	0	1	2	1	0	0	1	0	0	1	0	1
481	1	1	2	0	0	1	2	2	2	0	0	0	0	0	0	0	1	1	1	0	1	0	0	2	0	1	0	0	1	1	1	2	2	0	0	2	1	0	0	2	0	0	0	1	1	1	0	1	1
482	1	0	2	0	1	1	0	1	1	0	1	0	1	0	1	0	0	0	2	1	2	0	0	2	1	2	0	0	0	2	0	2	2	0	0	1	2	1	0	1	0	0	0	0	1	1	0	2	2
483	1	1	1	0	0	0	2	2	1	0	1	0	1	0	0	0	1	1	1	0	2	1	0	2	0	0	0	0	0	2	1	1	1	0	0	1	1	1	0	1	0	0	0	2	0	1	0	1	1
484	1	1	0	0	0	0	2	2	2	0	0	0	0	0	0	0	1	2	1	0	2	1	0	2	0	1	0	0	1	1	0	1	2	2	2	2	0	0	0	1	0	0	1	1	1	1	0	0	0
485	0	1	1	1	0	1	1	2	1	0	1	0	0	0	0	0	2	1	1	1	1	0	0	2	0	1	1	0	0	0	0	1	1	0	0	2	1	0	0	2	0	0	0	1	0	0	0	1	1
486	0	1	2	0	0	0	1	1	2	0	0	0	1	0	1	0	2	0	2	1	2	0	0	2	0	2	0	1	1	1	1	0	1	1	0	1	2	0	1	1	0	0	0	0	2	2	0	2	0
487	0	1	2	0	0	2	1	2	1	0	0	0	1	0	1	0	1	1	1	1	1	1	0	2	1	0	0	1	1	2	0	1	1	1	0	1	1	0	0	1	0	1	0	0	1	0	0	1	1
488	0	2	1	0	0	1	2	2	1	0	1	1	1	0	1	0	0	2	0	1	1	0	0	2	0	1	0	1	1	0	1	0	1	0	0	2	1	0	0	1	1	0	0	1	0	1	0	0	1
489	1	2	1	0	1	1	2	2	1	0	0	0	1	0	0	0	1	1	1	0	2	0	0	2	0	1	0	0	0	2	0	0	1	1	0	1	2	1	0	1	0	0	0	1	0	1	0	1	2
490	1	0	2	0	1	2	2	2	2	0	0	0	1	1	0	0	2	0	1	0	1	1	1	1	1	1	0	1	1	1	2	0	1	0	0	2	2	1	1	0	0	1	1	1	0	0	0	1	1
491	0	0	1	0	0	1	1	1	0	0	1	0	0	0	0	0	0	0	2	1	2	0	1	1	0	0	1	1	1	0	1	1	1	0	0	2	1	0	0	0	0	0	0	1	0	0	0	0	2
492	1	1	2	0	0	0	2	2	1	0	1	1	1	0	1	0	1	0	2	0	1	1	0	2	0	1	0	1	1	1	1	2	2	0	0	1	1	0	0	1	0	0	1	2	1	0	0	2	0
493	1	1	1	0	0	1	2	2	1	0	1	0	0	0	0	0	0	2	1	0	1	1	0	2	0	0	0	0	1	1	1	2	2	0	0	1	0	0	0	1	0	0	0	2	0	0	0	2	0
494	0	2	0	0	0	0	1	1	1	0	0	1	2	0	1	1	1	1	1	0	1	0	0	2	0	0	0	0	0	2	1	1	1	0	0	1	1	1	0	0	0	1	0	1	1	1	0	2	0
495	0	1	2	0	0	0	2	2	1	0	1	0	0	0	0	0	1	0	2	0	2	0	0	2	1	2	0	2	2	0	0	1	1	0	0	1	0	0	0	2	0	0	0	2	0	1	0	2	2
496	0	0	2	0	0	1	2	2	1	0	0	1	2	0	2	0	1	0	2	0	2	0	0	2	0	1	0	0	0	1	1	2	2	2	0	1	2	0	1	1	0	0	0	2	0	0	0	1	0
497	0	1	1	0	0	1	2	2	1	0	0	1	1	0	1	0	0	2	0	2	0	0	0	2	0	1	0	0	0	2	0	0	0	0	0	2	1	0	1	1	1	1	0	0	1	0	0	2	0
498	1	1	1	0	0	1	1	1	2	0	0	1	1	0	1	0	0	2	0	1	2	0	0	2	0	1	1	0	0	1	1	0	0	0	0	1	2	1	0	1	0	1	1	2	1	0	0	2	0
499	0	2	1	0	0	1	2	2	1	0	0	1	1	0	1	0	0	2	0	1	1	1	1	1	1	1	0	0	1	1	0	1	1	0	0	1	0	0	0	1	0	0	1	2	1	0	0	1	1
500	0	1	1	0	0	1	2	2	0	0	0	0	1	0	1	0	2	0	2	0	2	0	0	2	0	1	0	0	1	1	0	0	0	0	0	1	1	1	0	2	0	0	0	2	0	1	0	2	0
501	1	1	2	0	0	2	1	1	2	0	0	0	1	0	1	0	2	0	2	0	2	0	0	2	0	0	0	1	1	1	1	0	0	0	1	2	1	0	1	1	0	1	0	1	1	1	0	0	2
502	1	1	1	0	0	1	1	2	1	0	0	0	1	0	0	0	2	1	1	1	1	1	0	2	0	1	0	0	0	1	1	0	0	0	0	2	1	1	0	1	0	0	0	1	1	1	1	1	1
503	0	2	1	0	0	0	2	2	1	0	1	1	1	0	1	0	1	0	1	1	2	0	0	2	0	2	0	0	1	0	0	0	0	0	0	2	1	0	0	1	0	1	0	0	1	0	0	1	1
504	0	2	0	0	0	0	0	0	2	0	0	0	0	0	0	0	0	1	0	0	0	0	0	2	1	1	0	0	0	2	1	2	2	0	0	1	1	0	1	1	0	0	0	2	0	2	0	2	0
505	0	1	1	0	1	1	0	0	2	0	0	0	1	0	0	1	0	1	1	2	1	0	0	2	0	2	0	1	1	1	0	1	1	0	1	1	2	0	0	1	0	0	0	1	0	1	1	2	1
506	1	1	1	0	1	1	1	1	2	0	0	0	0	0	0	0	0	2	0	1	1	0	0	2	0	1	0	1	2	0	0	1	1	1	0	1	2	1	0	1	0	0	0	2	0	2	0	2	1
507	1	2	1	1	0	1	2	2	2	0	0	0	0	0	0	0	1	1	0	1	0	0	0	2	0	1	0	0	0	2	0	1	2	0	1	2	1	1	0	2	1	1	1	2	0	1	0	2	0
508	1	2	0	0	0	0	1	1	2	0	0	0	1	0	1	0	1	0	2	1	2	0	0	2	1	0	0	0	0	2	1	2	1	0	0	2	2	0	1	2	1	0	0	0	1	1	0	2	0
509	0	2	1	0	0	2	2	2	0	0	1	0	1	0	0	0	1	0	2	0	2	1	0	2	0	0	0	1	2	1	0	2	2	0	0	1	2	0	1	0	0	0	0	2	1	2	1	1	2
510	0	2	0	0	0	1	2	2	1	0	0	0	0	0	0	0	1	1	1	1	1	0	1	1	1	1	0	0	1	1	0	1	1	0	0	1	1	0	0	1	0	1	0	1	1	1	0	2	0
511	1	1	1	1	1	2	1	1	1	0	0	0	1	0	0	1	2	0	1	0	1	0	0	2	0	1	0	0	0	1	0	2	2	0	0	0	2	0	1	0	0	0	0	1	1	0	0	1	1
512	1	2	1	0	0	1	1	1	2	0	0	0	1	0	0	1	0	0	2	1	2	1	0	2	1	0	0	0	1	1	1	0	1	0	0	2	2	1	1	0	0	1	0	1	1	1	1	1	1
513	1	2	0	0	0	0	0	0	2	0	0	0	0	0	0	0	1	1	1	1	0	0	1	1	1	1	0	0	0	2	0	0	1	2	0	2	1	0	1	1	1	0	0	2	1	1	0	0	1
514	0	2	0	0	0	0	0	1	2	0	0	0	0	0	0	0	0	0	1	1	1	0	1	1	1	1	0	1	1	0	1	1	2	0	1	2	1	0	1	1	0	0	0	1	1	1	0	2	0
515	1	2	1	0	0	1	1	1	1	0	0	1	2	0	1	0	2	0	2	0	2	2	1	1	1	1	0	0	0	1	1	1	1	0	0	1	2	0	2	1	1	1	1	2	1	0	0	1	1
516	0	1	1	0	0	0	0	0	2	0	0	2	2	1	1	0	1	0	2	0	1	0	0	2	1	0	0	0	1	1	0	2	2	1	0	1	2	1	0	1	0	0	0	0	0	1	0	0	1
517	0	1	1	1	0	1	2	2	1	1	0	1	1	0	1	0	1	0	2	0	2	0	0	2	1	2	0	0	1	1	0	1	2	2	1	2	1	0	1	0	0	0	0	2	0	0	0	2	0
518	0	2	0	0	0	1	0	1	2	0	0	0	2	0	1	1	2	0	2	1	1	0	0	2	0	1	0	0	1	2	0	2	2	0	0	1	1	0	1	1	0	1	1	2	1	0	0	1	1
519	0	0	2	0	0	2	0	1	2	0	0	0	0	0	0	0	0	2	0	1	2	1	0	2	0	0	0	0	1	1	1	0	0	0	0	1	2	0	2	0	0	0	0	1	0	1	1	0	2
520	0	0	2	0	1	2	1	1	1	0	0	0	1	0	0	1	1	1	1	0	1	0	0	2	0	1	0	1	1	2	0	0	0	0	0	2	0	0	0	2	0	2	2	2	1	1	0	2	0
521	0	1	0	0	0	0	1	2	1	0	0	0	0	0	0	0	0	0	2	1	2	0	0	2	0	0	0	1	1	2	0	1	1	0	1	2	1	0	0	0	0	0	0	0	2	2	0	1	1
522	1	1	1	0	0	0	1	1	2	0	0	0	0	0	0	0	0	1	1	1	1	1	1	1	1	1	0	0	0	1	1	1	1	1	1	1	1	0	0	1	0	1	1	2	2	0	0	2	1
523	1	0	2	0	0	1	1	2	1	0	0	0	0	0	0	0	2	0	2	0	2	1	1	1	1	1	1	1	1	0	1	1	1	1	1	1	2	0	1	0	0	2	2	2	1	1	0	1	0
524	0	0	1	0	0	0	1	1	1	1	0	0	0	0	0	0	2	1	1	1	1	1	0	2	0	2	0	1	1	1	2	1	1	0	0	2	1	0	0	1	0	0	0	0	1	1	0	1	1
525	0	2	1	0	0	2	2	2	1	0	0	0	0	0	0	0	2	0	2	0	2	0	1	1	1	1	0	0	0	1	0	1	2	1	0	1	2	1	1	1	0	0	0	1	0	1	0	0	2
526	1	0	2	0	1	2	1	1	2	0	0	0	0	0	0	0	1	1	1	1	2	1	0	2	1	1	0	1	1	1	2	2	2	0	1	2	1	0	0	1	0	0	0	2	1	1	0	2	0
527	1	0	2	0	2	2	2	2	1	0	1	1	1	0	1	0	1	0	2	0	2	0	0	2	0	1	0	0	0	1	0	2	2	0	0	1	1	0	1	1	0	0	0	2	0	2	0	2	0
528	1	1	0	0	0	1	2	2	1	0	1	1	1	0	1	0	1	1	1	1	1	1	0	2	0	2	0	1	1	1	2	1	0	0	0	1	1	0	1	1	0	0	0	2	0	1	0	1	0
529	0	1	1	0	0	2	2	2	1	0	1	1	1	0	1	0	2	0	1	0	1	0	0	2	1	0	0	1	1	2	1	2	2	2	0	1	1	0	1	1	0	0	0	2	1	1	0	1	1
530	1	2	0	0	0	0	1	1	1	0	1	0	0	0	0	1	2	0	2	0	2	0	1	1	0	1	0	1	1	1	1	0	0	0	0	2	1	0	1	1	0	0	0	1	0	1	0	0	2
531	1	1	2	0	0	1	0	0	2	0	0	1	1	0	1	0	1	1	1	1	1	1	0	2	0	1	0	1	1	2	0	1	1	1	0	1	0	0	0	2	0	0	0	2	1	0	0	1	1
532	0	2	0	0	0	1	1	2	2	0	0	0	1	0	0	1	1	1	1	0	1	0	0	2	0	1	0	0	0	2	0	1	2	2	1	2	2	0	2	0	0	0	0	2	1	0	0	0	2
533	1	1	1	0	1	1	0	1	2	0	0	0	0	0	0	0	2	0	1	0	1	0	0	2	0	1	0	0	1	1	0	1	2	0	1	2	1	0	0	1	0	1	1	2	0	1	0	1	0
534	0	1	1	0	1	2	0	0	2	0	0	0	1	0	1	0	1	1	1	0	1	1	1	1	1	1	0	0	1	1	0	1	1	0	0	1	1	0	0	2	0	0	0	1	0	0	1	0	2
535	0	1	2	0	0	1	2	2	0	0	1	1	2	0	2	0	0	0	1	1	2	0	0	2	0	2	0	0	0	1	1	2	2	0	0	1	1	0	1	1	0	0	0	1	0	1	0	2	0
536	1	1	1	0	0	2	2	2	1	0	1	0	1	0	0	1	1	0	2	0	2	0	0	2	0	1	0	0	1	1	1	2	2	1	1	2	2	0	2	0	0	1	1	1	1	2	0	1	2
537	1	1	1	0	0	1	2	2	0	0	2	0	0	0	0	0	1	0	2	0	2	0	0	2	0	2	1	0	1	2	0	1	1	0	0	2	2	1	1	0	0	1	1	2	0	0	0	2	0
538	1	2	1	0	0	1	2	2	1	0	0	1	2	0	2	0	2	2	0	2	2	1	0	2	0	1	0	0	0	1	1	0	0	0	0	2	0	0	1	0	0	1	1	1	1	0	1	1	1
539	0	1	1	0	0	2	2	2	1	0	0	0	0	0	0	0	1	1	1	1	1	1	1	1	1	0	0	0	1	1	0	0	0	0	0	1	2	0	1	2	1	0	0	2	1	0	0	1	1
540	0	2	1	0	0	1	2	2	1	0	0	0	1	0	1	0	1	1	1	1	2	0	1	1	0	1	1	1	1	1	0	1	1	1	1	1	2	0	1	0	0	1	1	1	1	1	0	0	2
541	1	2	1	0	0	1	1	2	2	0	0	0	0	0	0	0	1	1	1	0	1	1	1	1	1	1	0	0	0	1	0	1	1	0	0	2	2	1	0	1	0	0	0	2	0	0	0	1	1
542	0	2	0	0	1	1	1	2	2	0	0	1	1	1	0	0	2	2	0	1	1	0	0	2	1	0	0	0	0	1	0	2	2	0	0	1	1	1	0	1	0	0	0	1	0	1	0	2	0
543	1	1	1	0	0	2	1	1	2	0	0	2	2	1	1	0	1	1	1	1	1	1	0	2	1	0	0	1	2	1	0	0	0	1	1	1	2	0	1	0	0	0	0	2	1	0	1	0	1
544	1	1	1	0	0	1	2	2	1	1	1	0	1	0	0	1	1	0	2	0	2	1	0	2	0	0	0	0	1	1	0	1	1	0	0	2	1	0	1	1	0	0	1	2	1	0	0	2	0
545	0	2	0	0	0	0	0	0	1	0	1	0	0	0	0	0	1	1	1	0	2	1	0	2	0	0	0	1	2	0	0	0	0	0	1	2	2	0	2	0	0	0	0	1	0	1	0	1	1
546	1	2	0	0	0	1	0	1	2	0	0	0	1	0	1	0	1	0	2	1	2	0	0	2	0	0	0	0	1	1	1	2	2	0	0	0	1	0	1	1	0	1	1	2	1	0	0	1	1
547	0	1	2	0	0	0	0	1	2	0	0	1	1	0	1	0	1	0	1	0	2	1	0	2	0	1	0	0	0	2	1	1	2	0	0	2	1	0	1	1	1	0	0	2	2	0	0	1	0
548	0	2	0	0	0	0	1	1	2	0	0	1	1	0	1	0	2	1	1	1	2	0	0	2	0	1	0	0	0	2	0	2	2	1	0	1	2	1	1	1	0	1	1	2	2	0	0	1	1
549	0	0	2	0	1	1	1	1	2	0	0	0	1	0	0	1	1	0	1	1	2	1	0	2	0	1	0	1	0	1	2	1	1	0	0	1	1	0	1	1	0	1	0	1	1	0	0	2	0
550	1	2	1	0	0	2	1	2	2	0	0	0	0	0	0	0	2	0	2	1	2	0	0	2	0	1	0	1	1	1	0	1	1	0	0	1	1	1	0	1	0	1	1	1	0	1	0	1	0
551	0	1	1	0	1	2	0	1	2	0	0	0	0	0	0	0	1	2	0	2	1	1	0	2	0	1	0	1	1	1	2	1	2	0	0	2	0	0	0	1	0	0	0	2	1	0	0	0	1
552	1	2	1	0	0	1	2	2	1	0	1	1	1	0	1	0	1	0	2	1	2	0	1	1	0	2	0	0	0	1	0	2	2	0	0	1	2	1	1	0	0	1	1	2	1	1	0	0	1
553	0	2	0	0	0	0	0	1	2	0	0	0	1	0	0	1	1	0	2	1	2	0	0	2	0	1	0	0	0	2	0	1	1	0	0	2	2	0	1	1	0	1	1	1	1	0	0	2	0
554	1	0	2	0	1	1	0	1	1	0	0	0	1	0	1	0	1	1	1	1	2	1	0	2	0	0	0	0	0	1	1	1	1	1	2	2	0	0	1	1	0	1	0	1	1	1	0	2	0
555	0	1	1	0	0	1	1	1	1	1	0	1	2	0	1	0	1	1	1	0	2	0	1	1	1	2	0	0	1	1	0	2	2	0	0	2	1	1	0	2	1	0	0	2	0	1	0	1	1
556	1	1	1	0	0	1	0	0	2	0	0	1	1	0	1	0	2	1	1	1	1	1	0	2	0	0	0	0	0	2	1	1	1	2	0	1	0	0	1	1	0	0	0	2	1	0	0	1	1
557	0	2	2	0	1	1	1	2	2	1	0	1	1	0	1	0	2	0	2	0	2	0	2	0	0	1	0	0	0	1	0	2	2	0	1	2	1	0	0	2	0	1	0	1	1	1	0	1	1
558	0	1	2	0	0	2	1	1	1	0	0	1	1	0	1	0	1	1	1	1	1	1	0	2	0	1	0	1	2	0	1	0	0	0	0	1	0	1	0	1	0	0	0	1	0	1	0	2	0
559	1	2	0	0	0	1	1	2	1	0	1	1	0	0	0	0	0	1	0	0	0	0	0	2	0	1	0	1	1	1	1	1	1	0	0	1	0	0	1	1	0	1	0	1	1	0	0	2	0
560	1	2	0	0	0	0	1	1	2	0	0	0	0	0	0	0	1	0	2	0	2	0	0	2	0	0	1	1	1	2	0	1	1	0	0	1	2	1	0	2	1	0	0	2	0	0	0	0	2
561	0	0	2	0	1	2	2	2	1	0	0	0	0	0	0	0	2	1	1	0	2	0	0	2	0	0	0	0	0	1	0	1	1	1	1	1	1	0	1	0	0	1	1	1	0	1	0	0	1
562	1	2	1	0	0	0	2	2	1	0	0	0	0	0	0	0	1	0	2	0	2	0	0	2	0	0	0	1	1	1	0	0	1	2	0	2	2	0	2	1	0	0	0	2	0	0	0	0	2
563	0	1	1	0	1	2	1	1	1	0	1	0	2	0	1	1	2	1	1	0	2	0	0	2	1	2	0	1	2	0	0	1	1	1	0	1	1	1	0	1	0	0	0	1	0	1	1	0	2
564	0	2	0	0	0	1	2	2	0	1	1	0	0	0	0	0	1	0	2	0	2	1	0	2	0	1	1	0	0	0	0	1	1	0	0	1	1	0	1	1	0	1	1	2	1	0	0	2	0
565	1	1	1	0	0	1	1	1	2	0	0	0	1	0	1	0	1	1	1	1	2	0	0	2	1	0	0	1	1	2	0	1	2	0	0	2	0	0	0	2	0	1	0	1	1	0	0	2	0
566	0	0	2	0	0	2	2	2	0	0	2	0	1	0	0	1	1	0	1	0	1	0	0	2	0	1	0	0	2	0	0	0	1	0	0	2	1	1	0	2	1	0	0	1	1	1	0	2	0
567	0	0	1	0	0	1	0	1	1	0	1	0	1	0	0	0	1	1	1	1	1	1	0	2	0	0	0	0	0	2	0	1	1	1	0	0	2	1	1	0	0	1	1	2	0	1	0	1	1
568	1	1	1	0	0	1	0	0	2	0	0	0	0	0	0	0	2	0	2	0	2	0	0	2	0	1	0	1	1	1	0	2	2	0	1	2	1	0	0	1	0	0	0	1	0	0	0	2	0
569	1	1	2	0	0	0	1	1	1	0	0	0	0	0	0	0	2	0	2	0	2	0	0	2	0	1	0	1	1	2	0	0	1	1	0	1	0	0	0	1	0	0	0	2	0	1	0	2	0
570	1	2	0	0	0	0	0	1	1	0	0	0	0	0	0	0	2	0	2	0	2	1	0	2	0	1	0	0	0	1	0	1	2	0	0	2	1	0	0	2	1	0	0	1	0	1	1	1	1
571	0	1	1	0	0	1	1	1	2	0	0	1	1	0	1	0	2	1	1	0	2	0	0	2	0	0	0	0	1	0	0	1	1	0	0	1	2	0	2	0	0	0	0	1	0	1	0	2	0
572	1	0	2	0	0	2	2	2	2	0	0	0	1	0	1	0	0	0	2	0	2	0	0	2	0	0	0	1	2	0	1	2	2	0	0	2	2	0	1	1	0	0	0	2	1	0	0	2	0
573	1	2	0	0	0	1	1	1	2	0	0	0	0	0	0	0	1	1	2	0	2	0	0	2	0	1	0	0	0	1	1	2	2	0	0	0	2	0	1	0	0	0	0	1	0	2	0	2	0
574	0	0	2	0	1	1	2	2	1	0	1	0	0	0	0	0	1	1	1	2	1	1	1	1	1	0	1	0	0	1	0	1	1	1	1	2	2	0	2	0	0	1	1	2	1	0	0	1	2
575	0	2	0	0	0	0	1	1	2	0	0	1	2	0	2	0	1	1	0	2	1	1	2	0	1	0	0	0	1	0	0	1	2	2	0	1	1	0	1	1	0	0	0	2	1	1	0	2	0
576	0	2	1	1	0	1	1	1	1	0	1	0	1	0	0	1	2	2	0	2	2	0	0	2	2	1	0	0	0	2	0	1	1	0	0	1	1	0	1	1	0	1	0	0	1	0	0	2	1
577	0	0	2	0	1	2	1	2	1	0	0	0	0	0	0	0	1	1	2	0	2	0	2	0	0	0	0	0	0	1	0	1	1	0	0	1	0	0	0	2	0	0	0	1	1	0	0	2	0
578	0	1	0	0	0	1	1	2	1	0	0	0	1	1	0	0	0	0	2	0	2	1	0	2	0	0	0	1	1	1	1	2	2	0	1	2	2	0	1	1	0	0	0	2	0	1	0	2	0
579	1	2	1	0	0	1	0	0	2	0	0	1	2	0	2	0	1	0	1	2	1	1	0	2	0	1	0	0	0	2	0	1	1	0	1	1	1	0	0	1	1	0	0	2	0	1	0	2	1
580	1	2	0	0	0	0	1	1	1	0	0	1	2	0	1	0	2	1	1	1	1	0	0	2	0	0	0	1	2	0	1	1	2	1	1	1	2	0	2	0	0	1	1	1	1	1	0	1	1
581	1	0	2	0	1	2	1	1	1	0	0	0	0	0	0	0	1	0	2	0	1	0	0	2	0	1	0	0	0	2	0	1	2	0	0	1	1	0	0	2	0	0	0	2	0	0	0	2	0
582	0	1	1	0	0	1	1	1	2	1	0	0	1	0	0	1	0	0	2	1	2	0	0	2	1	2	0	0	1	1	0	0	0	0	0	1	0	0	0	2	0	0	0	2	0	1	0	2	1
583	1	1	1	0	0	2	0	1	2	0	0	0	0	0	0	0	1	0	2	0	2	0	0	2	0	2	0	1	1	2	0	0	2	1	0	2	1	1	0	0	0	1	0	1	1	1	1	0	2
584	1	0	2	0	0	1	2	2	2	0	0	1	2	0	1	0	2	0	2	0	2	0	0	2	0	0	0	0	0	2	0	1	1	1	1	2	1	0	0	2	0	0	0	1	1	0	0	2	0
585	1	1	1	0	1	1	1	1	2	0	0	0	0	0	0	0	1	1	2	0	2	2	1	1	1	1	0	0	0	1	0	1	1	1	2	2	0	0	0	1	0	2	2	2	2	0	0	2	1
586	1	1	1	0	0	1	2	2	0	0	2	1	2	1	1	0	1	2	0	1	1	0	2	0	0	1	0	1	1	1	0	1	1	1	0	1	2	1	1	0	0	0	0	1	0	1	0	0	2
587	0	0	1	0	0	0	2	2	0	1	1	0	0	0	0	0	2	1	2	1	2	0	2	0	0	1	0	0	0	1	0	1	1	1	1	2	2	1	1	1	1	0	0	2	1	1	0	2	0
588	0	0	2	0	2	2	1	1	2	0	0	1	2	0	1	0	2	0	1	0	2	0	0	2	0	1	0	1	1	2	0	1	1	0	0	1	2	0	2	1	1	0	0	2	0	1	0	1	1
589	0	2	0	0	0	1	1	1	2	0	0	1	1	0	1	0	1	1	0	1	0	1	1	1	1	1	0	1	2	1	0	1	1	0	0	2	1	0	0	2	0	0	0	1	0	2	0	1	1
590	1	1	1	0	0	1	2	2	1	0	1	0	0	0	0	0	1	0	2	0	2	1	0	2	1	0	0	0	1	0	0	1	1	0	0	1	2	0	2	0	0	1	1	1	1	2	1	0	1
591	0	1	2	0	0	2	1	2	2	0	0	1	1	0	1	0	1	1	1	0	1	0	0	2	0	0	0	0	0	1	0	0	0	0	0	2	1	0	0	2	0	1	1	1	1	1	0	2	0
592	1	0	2	0	0	1	1	2	1	0	0	0	0	0	0	0	1	0	1	0	1	1	1	1	1	1	0	1	1	1	0	0	1	1	0	2	1	0	0	2	0	2	1	2	1	0	0	2	0
593	1	2	0	0	0	1	2	2	1	0	1	0	1	0	1	0	2	0	2	1	2	1	1	1	1	1	0	0	1	1	1	0	1	1	0	2	1	0	0	0	0	1	1	2	1	0	0	2	0
594	0	2	0	0	0	0	2	2	0	0	0	0	0	0	0	0	0	1	1	1	2	1	1	1	1	0	0	0	1	0	0	1	1	0	0	1	2	0	1	0	0	0	0	2	0	0	0	2	1
595	1	1	2	0	1	1	1	1	1	0	1	0	0	0	0	0	0	1	0	1	0	0	1	1	1	1	0	2	2	1	1	1	1	0	0	2	1	0	1	1	0	1	1	2	1	0	0	2	0
596	0	1	2	0	0	2	1	1	0	1	1	0	0	0	0	1	2	1	1	1	1	0	0	2	1	0	0	0	0	2	0	1	2	2	1	1	2	1	0	1	0	1	1	2	1	1	0	1	1
597	0	0	2	0	1	1	1	1	2	0	0	1	1	0	1	0	1	0	2	1	2	1	0	2	0	0	0	0	0	2	1	0	1	0	0	2	2	0	2	0	0	0	0	2	0	0	1	0	2
598	0	2	0	0	0	0	1	1	1	0	0	0	0	0	0	0	0	2	0	0	1	1	0	2	0	0	0	0	0	1	0	2	2	0	0	2	2	1	1	0	0	0	0	2	0	0	0	2	0
599	1	0	2	0	0	2	1	2	0	0	1	0	2	0	1	1	2	1	2	1	2	0	0	2	0	1	0	0	1	1	0	1	1	0	1	2	2	0	1	1	0	1	0	1	0	0	0	0	1
600	1	1	2	0	1	1	1	1	1	0	0	1	1	0	1	0	1	1	1	1	2	0	0	2	0	0	0	1	1	1	2	0	2	0	0	2	1	0	1	1	0	0	0	1	0	1	0	0	2
601	0	2	0	0	0	0	1	1	1	0	1	1	2	0	1	0	0	2	0	1	1	0	0	2	0	1	0	0	1	0	0	1	2	0	0	1	2	1	1	2	2	0	0	2	1	0	0	1	1
602	1	2	0	0	0	0	2	2	1	0	0	0	0	0	0	0	2	1	2	1	2	0	1	1	0	1	0	1	2	0	0	1	1	0	0	1	2	0	2	0	0	0	0	2	1	0	1	1	1
603	1	1	1	0	1	2	1	1	1	0	1	1	2	0	2	0	0	2	1	0	1	0	0	2	0	0	0	1	1	1	0	1	1	0	0	1	1	0	0	1	0	2	2	2	2	1	0	1	1
604	0	2	1	0	0	0	0	1	1	0	1	0	1	0	0	1	1	2	0	1	1	1	0	2	0	1	0	0	1	1	1	1	1	1	0	1	2	1	0	0	0	0	0	2	1	0	0	2	0
605	1	2	1	0	0	1	2	2	0	0	0	0	0	0	0	0	2	1	1	1	2	1	0	2	0	2	0	1	0	0	1	1	1	0	0	2	2	0	2	0	0	1	1	1	1	1	0	2	0
606	0	2	1	0	0	1	1	1	1	1	1	1	1	1	0	0	1	1	1	0	1	0	1	1	2	2	0	1	2	0	1	2	2	0	0	0	1	0	0	1	0	1	1	1	1	1	1	1	1
607	0	0	2	0	1	2	1	2	2	0	0	1	2	0	2	0	1	1	1	1	2	1	0	2	0	1	1	1	1	1	0	0	0	0	0	2	1	0	1	0	0	0	0	1	0	0	1	1	1
608	0	0	2	0	1	2	2	2	1	0	0	0	0	0	0	0	1	1	0	2	1	0	0	2	0	1	0	0	0	2	0	2	2	0	0	2	0	0	1	0	0	1	1	2	0	0	0	2	0
609	0	1	2	0	1	2	0	1	2	0	0	1	1	0	1	0	2	0	2	0	2	0	2	0	0	1	0	1	1	2	0	1	1	1	1	2	2	1	0	1	0	0	0	2	1	0	0	1	0
610	0	0	2	0	0	1	1	1	1	0	1	1	1	0	1	0	0	1	0	1	2	0	0	2	0	1	0	1	2	1	0	1	1	0	1	2	2	0	1	1	0	0	0	2	0	1	1	1	1
611	0	1	1	0	1	1	1	1	1	0	0	0	1	0	0	1	1	2	1	1	1	0	0	2	0	1	0	0	0	2	0	1	1	1	1	2	1	1	0	1	0	1	0	1	0	1	1	0	1
612	0	2	1	0	0	1	0	0	2	0	0	0	1	0	0	0	1	2	0	0	0	0	0	2	1	0	0	1	1	0	1	1	2	0	0	2	2	0	2	0	0	1	1	2	1	1	0	2	0
613	1	1	1	0	0	1	0	1	2	0	1	1	0	0	0	0	1	0	2	0	2	0	1	1	2	2	0	0	0	1	1	1	1	0	0	2	1	0	1	1	0	0	0	2	1	2	0	2	1
614	1	2	0	0	0	1	0	0	2	0	0	2	1	0	1	0	1	1	1	1	2	1	1	1	1	2	1	0	0	1	0	2	2	1	0	2	2	0	2	0	0	0	0	2	0	1	0	1	1
615	0	1	2	0	0	0	1	1	1	0	1	0	1	0	0	1	2	1	1	0	2	1	0	2	0	0	0	0	0	1	0	0	0	0	0	2	2	0	1	2	1	1	0	0	1	0	0	2	0
616	1	2	1	0	0	1	1	2	1	0	0	0	1	0	0	0	1	1	1	0	1	0	1	1	1	0	0	0	0	1	1	1	1	1	2	2	1	0	0	1	0	1	0	1	1	1	0	2	0
617	1	1	1	0	1	1	1	1	2	0	0	2	2	1	1	0	2	2	1	0	1	0	1	1	0	1	0	0	0	2	0	0	0	0	0	2	0	0	0	1	0	0	0	2	0	1	0	2	0
618	1	2	1	0	0	1	1	1	2	0	0	1	1	0	1	0	1	1	1	1	2	1	0	2	0	0	0	0	1	1	1	0	1	0	0	2	1	0	1	1	0	0	0	2	0	0	0	1	0
619	1	0	2	0	0	2	2	2	0	0	1	0	0	0	0	0	0	0	2	1	2	0	0	2	0	1	0	0	1	0	0	1	1	0	0	2	1	0	1	1	0	1	1	1	1	2	0	2	0
620	1	1	1	0	0	2	2	2	0	0	1	0	0	0	0	0	2	0	2	0	2	1	0	2	0	1	1	2	2	1	1	1	1	1	0	0	0	0	0	1	0	1	0	1	1	1	0	2	2
621	1	2	0	0	0	0	0	1	1	0	1	0	1	0	1	0	0	1	1	1	2	1	0	2	0	1	0	0	0	1	0	2	2	0	1	2	1	0	1	1	0	0	0	1	0	0	0	2	0
622	0	2	2	0	1	1	1	2	1	0	0	1	2	0	2	0	1	1	1	2	1	0	1	1	1	1	0	0	1	1	0	0	1	2	1	1	1	0	1	1	0	0	0	2	1	0	1	1	1
623	1	1	1	0	0	1	1	1	0	0	0	0	0	0	0	0	2	2	0	1	1	0	0	2	0	1	0	0	1	1	1	2	2	0	0	0	1	0	0	2	0	1	0	0	1	0	0	2	0
624	1	1	2	0	0	2	0	0	2	0	0	0	0	0	0	0	1	1	1	1	1	1	1	1	0	0	0	0	1	1	1	2	2	0	0	1	0	0	1	1	0	0	0	2	0	1	1	1	1
625	1	1	1	0	0	1	1	1	1	0	1	0	0	0	0	0	1	0	2	0	2	0	0	2	1	2	0	1	2	0	1	1	1	0	0	2	2	0	1	1	0	1	1	2	2	0	0	1	1
626	0	1	1	0	0	1	0	0	1	0	1	1	1	0	1	0	1	1	1	0	2	1	0	2	0	0	0	0	1	1	0	2	1	0	0	2	1	1	0	1	0	0	0	2	2	0	0	2	0
627	1	1	1	1	1	2	1	1	1	0	0	0	1	1	0	0	0	1	1	1	2	0	0	2	0	1	0	0	0	1	1	1	1	0	0	1	2	0	1	0	0	0	0	1	0	0	0	1	1
628	0	0	2	0	0	1	1	1	1	0	1	1	2	0	1	0	2	0	2	0	2	1	0	2	0	2	0	1	1	1	1	2	2	0	0	2	1	1	0	0	0	1	0	1	1	1	0	2	0
629	1	0	1	0	0	1	1	1	1	0	1	1	1	0	2	0	2	0	2	0	2	0	0	2	0	1	1	0	1	2	0	2	2	0	1	1	2	1	1	1	0	0	1	1	1	0	0	2	0
630	0	2	1	0	0	2	1	1	2	0	0	1	1	0	1	0	1	1	1	1	1	0	0	2	1	0	0	0	0	1	0	1	1	0	0	1	0	0	0	2	0	0	0	2	0	1	1	0	1
631	1	2	0	0	0	1	2	2	1	0	1	0	2	0	1	0	0	1	2	0	2	0	0	2	0	0	0	1	1	2	0	1	1	1	1	1	2	0	2	0	0	2	2	2	2	0	0	1	1
632	0	1	2	0	1	2	0	1	1	0	1	2	2	0	2	0	1	0	2	1	2	0	0	2	0	1	0	0	1	0	0	1	1	0	1	2	2	0	2	0	0	0	0	1	0	0	0	0	2
633	0	0	2	0	0	2	1	1	1	0	1	1	1	0	1	0	0	0	2	1	2	0	0	2	0	2	0	1	2	0	1	0	1	2	1	1	2	0	1	1	0	0	0	1	0	2	1	1	1
634	1	1	1	0	0	0	0	0	1	0	0	0	1	0	0	0	2	0	2	0	2	0	0	2	1	1	0	0	0	2	0	2	2	0	0	0	1	0	0	2	0	0	1	2	1	0	1	2	1
635	1	2	1	0	0	1	2	2	2	0	0	0	1	0	0	1	1	2	0	1	2	0	0	2	0	0	1	2	2	1	1	1	1	0	0	2	1	1	0	0	0	0	0	2	0	1	1	1	1
636	0	2	1	0	0	1	1	1	0	0	0	0	1	0	0	1	1	1	2	1	2	0	1	1	0	0	0	0	1	1	0	0	1	1	0	1	1	0	1	1	0	0	0	2	0	1	1	0	2
637	0	1	1	0	0	1	1	1	1	0	0	1	1	0	0	0	0	1	1	1	2	0	1	1	0	0	0	0	0	2	0	1	1	1	0	1	1	0	0	1	0	1	0	1	2	0	0	2	1
638	1	1	1	0	1	1	2	2	0	0	1	0	0	0	0	0	2	0	2	0	2	0	0	2	0	1	0	1	1	1	1	2	2	0	0	2	2	1	1	2	2	0	0	2	0	1	0	1	1
639	0	1	2	0	0	1	1	2	2	0	0	0	0	0	0	0	1	0	1	1	1	0	0	2	0	2	0	0	0	2	1	0	0	0	0	2	1	0	0	1	0	0	0	2	2	0	0	1	0
640	1	2	0	0	0	0	1	0	2	0	0	1	1	0	1	0	0	1	1	0	0	1	1	1	1	1	0	0	0	2	2	2	2	2	0	1	2	1	0	1	0	0	0	1	1	1	0	1	0
641	1	1	1	0	0	1	2	2	1	0	1	0	1	0	1	0	1	1	1	0	1	1	0	2	1	0	0	0	2	0	0	1	1	1	0	2	1	0	0	2	0	0	0	2	0	0	1	0	2
642	0	0	2	0	0	1	1	1	2	0	0	0	1	0	0	0	1	1	1	1	1	0	0	2	1	2	0	0	0	1	0	0	1	1	0	1	1	0	0	2	0	0	0	2	0	0	0	2	2
643	1	1	1	0	0	1	0	1	2	0	0	0	0	0	0	0	1	1	1	1	2	1	1	1	1	0	1	0	1	2	0	0	0	0	0	1	1	1	0	0	0	0	0	0	0	1	1	1	1
644	1	2	0	0	0	0	2	2	1	0	1	0	0	0	0	0	2	1	1	1	1	2	1	1	1	1	0	0	0	2	1	1	2	1	1	2	0	0	1	1	0	1	1	2	0	0	0	2	1
645	0	2	0	0	0	1	2	2	1	0	0	0	0	0	0	0	0	2	1	0	1	0	0	2	0	1	0	0	0	1	0	1	1	1	1	2	2	0	2	1	1	1	0	0	1	0	0	2	0
646	1	1	1	0	0	2	1	1	1	0	0	0	0	0	0	0	1	2	0	1	1	0	1	1	1	1	0	1	1	1	1	1	1	1	1	1	1	0	0	2	0	0	0	2	0	1	0	1	1
647	0	1	1	0	0	0	1	1	2	0	0	0	1	0	0	1	1	0	2	0	2	0	1	1	0	2	0	2	2	0	0	1	1	0	0	1	1	0	1	1	1	1	1	2	1	1	0	1	1
648	0	0	2	0	1	2	2	2	0	0	0	1	2	0	1	0	0	2	0	1	0	1	0	2	0	1	0	0	0	2	1	1	1	0	0	2	1	0	1	1	1	0	0	2	0	0	0	0	1
649	0	1	1	0	0	1	2	2	1	0	1	1	1	0	1	0	1	2	1	0	1	0	0	2	0	1	0	1	1	2	1	2	2	0	0	0	0	0	1	1	0	1	1	1	1	0	0	2	1
650	1	0	2	0	0	2	1	2	2	0	0	0	1	0	1	0	0	2	0	1	0	0	1	1	0	2	1	0	0	1	0	0	0	1	2	2	1	0	0	2	0	0	0	2	0	2	1	1	1
651	1	2	0	0	0	0	1	2	2	0	0	0	0	0	0	0	1	2	0	1	1	0	0	2	0	0	0	0	2	0	0	1	2	0	0	2	2	0	0	1	0	0	1	2	1	0	0	2	0
652	0	0	2	0	0	1	2	2	1	0	0	1	2	0	1	0	2	1	2	1	2	1	0	2	0	0	0	0	1	1	0	0	0	0	1	2	1	0	1	1	0	0	0	2	1	0	1	1	1
653	1	2	0	0	0	0	1	1	1	1	0	0	1	0	1	0	2	0	2	0	2	1	0	2	0	2	0	0	0	2	1	1	1	0	0	2	0	1	0	1	0	0	0	2	0	0	0	2	1
654	1	1	1	0	0	0	1	2	0	0	1	0	1	0	2	0	0	0	2	1	2	0	0	2	0	1	0	1	0	1	1	1	1	1	2	2	1	0	0	1	0	0	0	2	0	0	0	1	1
655	0	1	1	0	1	1	2	2	1	0	0	0	0	0	0	0	1	1	1	1	2	0	0	2	0	0	0	0	0	2	1	0	0	0	0	1	1	0	0	1	0	0	0	1	0	0	0	1	1
656	0	1	1	0	1	1	2	2	1	0	1	0	1	0	0	0	0	0	2	0	2	1	1	1	0	0	0	0	1	0	0	1	1	0	0	1	0	0	1	1	0	0	0	2	0	2	0	2	0
657	0	1	1	0	0	1	0	1	2	0	0	0	0	0	0	0	2	2	0	2	1	0	0	2	0	0	0	0	0	2	1	1	1	1	2	2	0	0	0	1	0	0	0	1	1	0	0	1	1
658	0	2	0	0	0	1	1	1	1	0	1	0	0	0	0	0	0	1	0	0	0	1	0	2	0	2	0	0	1	0	0	0	0	0	1	2	1	0	0	2	0	1	0	1	1	2	0	1	1
659	1	1	2	0	1	1	2	2	0	0	1	1	2	0	1	0	1	0	2	0	2	0	1	1	0	2	0	1	1	2	0	0	0	0	0	1	2	0	2	1	1	0	0	2	0	0	0	0	2
660	0	2	0	0	0	0	0	0	2	0	0	1	1	0	1	0	0	0	1	0	2	1	1	1	1	0	1	0	1	2	0	2	2	0	0	1	0	0	0	2	0	0	0	1	0	0	0	2	0
661	1	0	2	0	1	1	0	1	2	0	0	0	0	0	0	0	1	2	0	0	1	0	1	1	2	2	0	0	0	0	0	0	2	0	0	2	2	1	1	0	0	1	1	2	1	1	0	1	1
662	0	1	1	0	0	1	1	1	2	0	0	0	1	0	1	0	1	2	0	1	2	0	0	2	0	1	2	1	1	0	1	1	1	0	0	1	1	0	2	0	1	0	0	2	0	0	0	2	0
663	0	2	0	0	0	0	2	2	1	0	0	0	0	0	0	0	1	1	0	2	1	0	0	2	0	1	0	0	0	1	1	0	0	0	0	2	1	0	0	2	0	1	1	2	1	1	0	1	0
664	1	1	0	0	0	0	2	2	1	0	1	0	1	0	0	0	0	1	0	1	2	0	0	2	0	1	0	0	0	2	0	2	2	0	0	1	1	0	0	1	0	1	1	2	1	1	0	2	0
665	0	1	2	0	0	2	1	2	1	0	0	0	0	0	0	0	2	0	2	1	2	0	0	2	0	0	0	1	1	1	1	1	1	0	0	2	2	0	0	1	0	0	0	0	1	1	0	2	0
666	1	2	0	0	0	0	1	2	1	0	1	0	0	0	0	0	1	1	1	1	1	1	1	2	0	0	0	2	2	0	0	0	0	0	0	1	2	0	2	0	1	1	1	1	1	1	0	1	0
667	1	2	1	0	0	2	0	0	1	0	0	1	2	1	1	0	1	0	2	0	2	1	1	1	1	1	0	0	0	1	1	1	1	1	1	2	0	0	1	2	1	0	0	1	0	0	0	1	1
668	0	2	0	0	0	0	2	2	1	0	1	0	0	0	0	0	1	0	2	0	2	2	1	1	1	1	0	1	1	2	0	1	1	1	1	2	0	0	0	2	0	0	0	2	0	0	0	2	0
669	1	1	1	0	0	1	2	2	1	0	1	1	1	0	1	0	2	1	1	0	2	1	0	2	1	0	0	0	1	1	0	2	2	0	0	1	2	0	2	0	0	1	1	2	1	0	0	2	0
670	1	0	2	0	0	2	1	1	1	0	1	0	0	0	0	0	2	2	1	1	2	1	2	0	1	1	0	1	1	2	0	1	1	1	1	1	1	0	1	1	0	0	0	2	1	0	1	0	2
671	1	0	2	0	1	2	1	1	2	0	0	0	1	0	0	1	1	0	2	0	1	0	1	1	1	2	0	1	1	1	2	2	2	0	0	0	0	0	1	1	0	0	0	2	0	1	0	2	0
672	0	1	2	0	0	1	0	0	2	0	1	0	0	0	0	0	2	0	2	1	2	0	0	2	1	0	0	1	1	1	1	1	1	0	0	1	2	1	0	2	1	0	0	2	0	2	0	1	0
673	0	0	2	0	1	2	1	1	1	0	0	0	1	0	0	1	0	1	0	1	2	1	1	1	1	1	0	0	0	2	1	2	2	1	0	1	1	0	0	1	0	0	0	2	1	0	0	1	1
674	0	1	2	0	0	0	1	2	1	0	0	1	1	0	1	0	1	1	1	1	2	1	1	1	1	1	0	0	0	1	0	1	1	2	1	1	1	0	0	2	0	0	0	2	1	0	0	1	1
675	0	1	1	0	1	2	2	2	0	0	0	1	2	0	1	1	1	1	1	1	1	0	0	2	1	1	0	0	0	2	0	1	1	0	0	1	2	0	2	0	0	1	1	2	1	1	0	0	2
676	1	1	0	0	0	0	2	2	2	0	0	0	0	0	0	0	0	1	1	0	0	0	0	2	1	2	0	0	1	1	1	0	1	2	0	2	2	0	0	1	0	0	0	0	0	0	0	0	2
677	0	2	2	0	0	1	1	1	1	1	1	0	0	0	0	0	1	0	2	0	2	0	1	1	0	1	1	0	0	0	0	0	1	2	0	2	1	0	1	1	0	0	0	2	1	0	0	2	0
678	0	1	1	0	1	1	1	1	1	0	1	0	0	0	0	0	0	0	2	0	1	0	1	1	0	0	0	0	1	1	1	0	0	0	0	1	0	0	0	2	0	2	2	2	1	1	1	0	2
679	0	1	1	0	0	0	1	1	2	0	0	0	0	0	0	0	0	0	2	0	2	0	0	2	2	1	0	0	0	2	1	1	1	0	0	2	1	0	1	1	0	0	0	2	0	0	0	1	1
680	1	0	2	0	0	1	0	0	2	0	0	0	1	0	1	0	1	1	1	1	2	0	0	2	0	2	0	1	1	1	2	1	1	1	0	1	0	0	0	1	0	0	1	1	1	0	0	1	0
681	0	1	1	0	0	1	2	2	0	0	1	0	0	0	0	0	1	0	1	0	2	0	0	2	0	1	0	0	0	2	0	2	2	2	0	2	1	0	0	0	0	0	0	2	1	0	0	2	2
682	0	1	1	0	0	0	2	2	0	0	1	1	1	0	1	0	2	0	2	1	2	1	1	1	1	0	0	0	1	1	0	2	2	1	1	2	2	1	0	0	0	1	1	1	1	0	0	2	1
683	0	0	2	0	2	2	1	2	2	0	0	1	1	0	1	0	0	1	0	1	0	1	0	2	0	0	0	1	0	1	1	2	2	1	1	2	0	0	0	2	0	0	0	2	1	0	0	2	0
684	1	1	1	0	1	1	1	1	2	0	0	0	0	0	0	0	1	1	1	0	1	0	0	2	0	1	0	1	1	2	0	1	1	1	1	2	1	0	0	1	0	1	1	1	1	1	0	2	0
685	1	1	2	0	1	2	2	2	1	0	1	0	0	0	0	0	2	1	2	1	2	1	0	2	0	0	0	1	1	1	0	0	1	1	1	2	2	1	1	1	0	0	0	2	0	0	0	1	1
686	0	1	1	0	0	1	2	2	1	0	0	1	1	0	1	0	0	1	1	0	0	2	1	1	1	1	0	1	1	1	1	1	1	1	0	1	0	0	0	2	0	0	0	1	0	1	1	0	2
687	0	1	0	0	0	1	0	1	1	0	1	0	2	0	0	1	2	2	0	2	0	0	1	1	1	1	0	2	2	0	0	2	2	1	0	0	1	0	0	2	0	0	0	1	0	0	0	0	2
688	1	1	1	0	0	1	1	1	1	0	1	0	0	0	0	0	1	1	1	1	1	0	0	2	0	1	0	0	0	2	1	1	1	1	0	0	0	0	1	0	0	1	0	1	2	0	0	1	1
689	1	2	0	0	0	0	1	2	2	0	0	0	0	0	0	0	1	0	2	0	2	0	0	2	0	2	0	1	1	1	1	0	0	0	0	2	1	1	0	1	0	1	1	2	1	1	0	1	1
690	1	1	2	0	0	0	2	2	1	0	1	0	0	0	0	0	1	1	1	2	1	0	0	2	0	1	0	0	1	1	0	0	0	1	0	1	2	0	0	1	0	0	0	2	0	1	0	2	0
691	0	0	2	0	0	1	1	1	1	1	2	0	0	0	0	0	1	1	1	1	1	1	1	1	1	1	0	1	2	0	1	2	2	0	0	1	2	0	2	0	0	0	0	2	1	0	0	2	1
692	0	2	0	0	0	0	0	1	2	0	1	1	1	0	1	0	0	0	2	0	2	0	0	2	1	1	0	0	2	0	0	1	1	0	0	1	0	0	1	1	1	0	0	2	0	0	0	1	1
693	1	0	2	0	2	2	1	1	1	0	1	0	1	0	0	0	2	2	1	1	2	0	0	2	0	0	0	0	1	1	0	0	1	1	1	2	1	0	1	1	0	0	0	1	0	1	0	1	0
694	1	2	0	0	0	0	1	2	1	0	1	1	1	0	1	0	1	1	1	1	0	1	0	2	0	1	1	0	0	0	0	1	1	0	0	2	0	0	1	1	1	0	0	1	0	1	0	1	1
695	1	1	2	0	0	2	1	2	0	0	1	1	2	0	1	0	1	2	0	1	1	0	1	1	0	1	0	0	1	1	0	1	1	1	0	1	1	0	0	1	0	1	1	2	1	1	1	0	1
696	0	1	1	0	1	1	0	0	2	0	0	1	2	0	2	0	1	2	0	1	1	0	0	2	0	0	0	1	1	1	1	1	1	1	0	1	2	1	1	1	0	0	0	0	0	1	0	2	0
697	0	1	1	0	0	2	1	1	2	0	0	0	0	0	0	0	0	0	2	0	2	0	1	1	0	2	0	1	2	0	0	2	1	0	0	2	1	0	0	2	1	0	0	2	0	2	0	1	0
698	1	2	0	0	0	0	1	2	1	0	0	0	1	0	0	1	1	0	2	1	2	0	1	1	0	0	0	1	1	1	1	2	2	1	0	0	0	0	0	2	0	1	0	1	2	0	0	2	0
699	0	1	1	0	1	1	1	1	1	0	0	0	0	0	0	0	2	0	2	0	2	0	0	2	0	2	0	0	0	2	1	1	1	0	0	2	1	1	0	0	0	0	0	2	0	1	0	2	1
700	1	0	2	0	1	2	1	2	0	0	1	0	1	0	0	1	2	0	2	0	2	0	0	2	0	1	0	0	1	0	0	2	2	1	1	1	1	0	0	2	0	1	1	2	0	1	0	2	1
701	0	0	2	0	0	2	1	1	2	0	0	0	0	0	0	0	0	1	1	0	1	0	0	2	0	1	0	0	1	0	0	1	1	0	0	1	1	0	0	1	0	1	0	0	1	0	0	1	0
702	0	1	2	0	1	1	0	0	2	0	0	0	0	0	0	0	1	0	2	0	2	1	0	2	0	0	0	1	1	2	1	2	2	1	0	2	2	1	1	2	2	0	0	2	0	2	0	1	1
703	0	0	2	0	1	1	0	0	2	0	0	0	0	0	0	0	1	0	2	0	2	0	0	2	0	1	0	2	2	0	1	2	2	1	0	0	1	0	0	2	0	0	0	1	0	0	0	2	0
704	0	1	2	0	0	0	1	1	1	0	1	0	1	0	1	0	1	2	0	1	2	0	0	2	0	0	0	0	1	1	0	1	2	0	0	1	2	1	0	0	0	0	0	1	0	0	0	0	1
705	0	0	2	0	0	2	2	2	1	0	0	0	2	0	2	0	1	0	1	1	2	0	1	1	0	1	0	0	0	2	0	1	1	0	0	2	2	0	2	1	1	1	0	0	2	1	0	1	1
706	1	1	2	0	0	2	1	2	2	0	0	1	1	0	1	0	0	2	0	1	2	0	0	2	0	1	0	1	1	2	0	2	2	0	0	1	2	2	0	0	0	1	1	2	0	0	0	2	2
707	0	1	1	0	0	1	1	1	2	0	0	0	0	0	0	0	1	0	2	1	2	0	0	2	1	2	0	0	1	1	1	2	2	0	0	0	1	0	0	2	0	1	0	0	1	0	0	2	0
708	1	0	2	0	0	2	0	0	2	0	0	1	2	1	0	0	0	1	1	0	0	0	1	1	1	1	0	0	0	1	0	2	2	0	0	1	1	1	0	0	0	0	0	2	0	2	0	2	1
709	1	2	1	0	0	2	1	1	2	0	0	1	1	0	1	0	0	2	1	0	1	0	0	2	0	1	0	0	0	2	1	1	1	1	0	1	1	1	0	1	0	1	1	2	1	0	0	1	1
710	0	0	2	0	0	1	0	0	1	0	1	0	0	0	0	0	1	1	1	1	1	1	1	1	1	0	1	1	1	1	0	1	1	1	0	1	1	1	0	0	0	0	0	2	0	1	0	2	0
711	0	1	1	1	0	1	1	1	2	0	0	1	1	0	1	0	0	0	1	1	2	1	0	2	0	0	0	1	1	1	2	1	1	2	0	1	1	0	0	1	0	1	0	1	1	1	0	1	1
712	1	0	2	0	0	1	0	1	2	0	0	1	1	0	1	0	2	0	2	0	2	0	0	2	0	1	0	1	1	1	0	0	0	0	1	2	0	0	1	0	0	0	0	2	0	0	1	0	2
713	1	1	1	0	0	1	1	2	2	0	0	1	1	0	1	0	2	1	1	1	2	0	1	1	0	1	0	0	0	1	0	1	2	1	0	1	0	0	0	2	0	1	1	2	1	1	0	1	1
714	1	1	1	0	1	1	2	2	0	0	1	0	0	0	0	0	0	1	1	0	1	1	0	2	0	0	0	0	0	2	0	2	2	1	0	2	0	1	0	1	0	0	0	2	0	0	2	0	2
715	0	1	1	0	1	1	2	2	0	0	0	0	0	0	0	0	0	1	2	1	2	0	0	2	0	1	0	1	1	0	1	1	1	1	2	2	2	0	1	0	0	1	1	2	0	0	0	2	0
716	0	1	1	0	0	1	2	2	2	0	0	1	1	0	1	0	1	2	0	1	1	0	0	2	0	1	0	0	1	1	1	2	2	1	0	2	2	0	2	0	0	0	0	1	0	1	0	1	1
717	0	0	2	0	0	1	1	1	1	0	0	0	1	0	1	0	2	1	1	1	1	0	0	2	0	0	0	0	0	2	1	1	1	1	1	1	1	0	0	2	0	0	0	2	0	0	0	1	2
718	0	0	2	0	1	2	0	0	2	0	0	0	2	0	1	1	1	0	2	0	2	2	1	1	1	1	0	0	0	2	2	0	1	1	0	2	0	1	0	1	0	1	1	2	1	1	0	1	1
719	1	1	1	0	0	0	2	2	0	0	1	0	0	0	0	1	1	2	0	1	1	0	0	2	0	0	1	0	0	1	1	1	2	1	1	1	0	1	0	1	0	0	0	2	0	2	0	0	1
720	1	1	2	0	0	0	1	1	2	0	0	1	1	0	1	0	1	1	1	1	1	0	1	1	0	1	0	1	1	2	0	1	2	1	1	1	2	1	0	0	0	1	1	1	1	2	0	2	0
721	1	0	2	0	0	1	2	2	0	0	0	0	0	0	0	0	1	1	1	1	1	0	0	2	1	2	0	0	1	0	0	1	2	2	0	1	1	0	1	1	0	1	1	2	1	0	0	0	2
722	0	2	0	0	0	1	0	1	2	0	0	0	0	0	0	0	0	1	1	0	1	1	1	1	1	0	0	0	1	1	0	0	0	0	0	2	1	0	0	1	0	1	1	1	1	1	0	0	2
723	1	0	2	0	0	2	1	1	1	1	1	1	1	0	1	0	1	0	2	0	2	1	0	2	0	2	0	0	0	2	1	1	1	0	0	1	2	0	1	1	0	0	0	1	0	0	1	0	2
724	0	1	1	0	1	1	0	1	2	0	0	0	2	0	1	0	2	0	1	0	2	1	0	2	0	0	0	0	1	1	0	2	2	0	0	1	0	0	0	2	0	0	0	1	0	0	0	1	0
725	0	0	2	0	1	1	0	0	2	0	0	1	1	0	1	0	1	0	2	1	2	1	0	2	0	0	0	0	1	0	0	1	2	1	1	1	2	0	2	0	0	0	0	2	0	1	1	0	2
726	1	1	1	0	0	0	1	2	2	0	0	1	1	0	1	0	1	0	1	0	2	0	0	2	0	1	0	0	0	1	0	1	1	0	0	1	1	0	0	1	1	0	0	1	0	0	0	2	0
727	1	2	1	0	0	2	0	0	2	0	0	1	1	0	0	0	1	1	1	1	0	0	0	2	0	1	0	0	1	0	0	1	2	2	2	2	2	1	1	1	0	0	0	2	0	0	0	2	1
728	1	1	1	0	0	0	0	1	1	0	1	0	0	0	0	0	1	1	1	1	2	0	0	2	0	1	0	2	2	2	0	2	2	1	0	2	2	1	1	0	0	0	0	0	0	1	0	1	1
729	0	2	0	0	0	0	1	1	2	0	0	0	1	0	0	0	0	2	1	0	2	0	0	2	2	1	0	1	1	1	1	1	1	2	1	2	2	1	1	1	1	0	0	2	1	0	1	1	1
730	1	0	2	0	1	1	1	1	2	0	0	1	1	0	1	0	1	0	2	1	2	0	0	2	0	2	1	1	1	1	0	0	0	0	0	1	2	1	1	2	2	0	0	2	0	0	1	1	1
731	1	2	0	0	0	0	1	1	1	0	1	0	1	0	0	0	2	1	1	0	2	0	1	1	0	0	0	0	0	1	1	0	0	0	0	1	1	0	0	2	0	1	1	1	1	2	0	2	0
732	0	1	1	0	0	1	0	0	2	0	0	0	0	0	0	0	2	0	1	0	1	0	0	2	2	1	0	2	2	2	0	0	0	1	2	2	2	1	1	0	0	0	0	2	0	0	0	1	1
733	0	2	1	0	0	1	2	2	0	0	0	1	1	0	1	0	1	1	1	1	1	1	0	2	0	0	0	0	0	1	0	2	2	1	2	2	1	0	1	1	0	0	0	2	0	0	0	2	0
734	1	2	0	0	0	0	0	1	2	0	0	1	1	0	0	0	0	2	0	1	1	1	1	1	1	1	0	1	1	0	1	2	2	0	0	1	2	1	1	0	0	0	0	0	2	2	0	2	0
735	1	1	1	0	0	2	0	0	2	0	0	0	0	0	0	0	2	0	2	1	2	0	0	2	1	1	1	1	1	1	0	0	0	0	0	2	1	0	1	1	0	1	1	1	1	0	0	2	1
736	0	2	0	0	0	1	2	2	1	0	1	0	1	0	0	1	2	0	2	1	2	2	0	2	0	0	0	1	1	1	1	2	2	0	0	1	1	0	0	2	0	0	0	1	0	1	1	0	2
737	0	1	1	1	1	2	1	1	0	1	2	0	0	0	0	0	0	1	1	0	0	0	0	2	0	1	0	1	1	2	0	0	0	0	1	2	2	0	1	0	0	0	1	2	1	0	0	2	0
738	0	0	2	0	0	1	1	1	1	0	1	0	1	0	0	0	1	1	1	1	0	0	0	2	0	1	0	1	2	0	1	0	1	1	0	2	0	0	0	1	0	0	0	1	0	1	1	0	2
739	0	1	2	0	0	1	2	2	0	0	0	0	0	0	0	0	0	1	1	1	2	0	0	2	0	1	0	1	1	2	0	2	1	0	0	2	1	0	0	1	0	0	0	1	0	1	0	0	2
740	1	1	2	0	0	0	0	0	2	0	0	0	0	0	0	0	1	1	1	1	2	0	0	2	1	1	0	0	1	1	1	1	1	1	1	1	2	0	1	2	1	0	0	1	0	1	0	2	0
741	1	2	1	0	0	1	1	2	1	0	0	0	0	0	0	0	1	1	1	1	2	1	0	2	0	1	0	0	0	2	0	1	1	0	0	1	1	1	0	2	0	0	0	2	1	0	0	0	2
742	0	1	1	0	0	1	1	1	2	0	0	1	1	0	1	0	2	0	2	1	2	1	1	1	1	0	0	1	1	1	1	1	1	0	0	2	2	0	2	0	0	1	0	0	1	0	0	1	0
743	1	2	0	0	0	0	1	1	1	0	1	0	0	0	0	0	0	1	2	1	2	1	0	2	0	1	0	1	1	1	0	1	2	1	0	1	2	0	2	0	0	0	0	2	0	0	0	0	1
744	1	2	1	0	0	1	1	2	2	0	0	0	0	0	0	0	1	1	2	0	2	0	0	2	0	1	0	0	1	0	0	1	1	0	0	2	2	0	1	0	0	1	1	2	2	1	0	1	1
745	0	0	2	0	0	1	2	2	1	0	0	1	2	1	0	0	1	1	1	1	1	1	0	2	0	0	0	1	1	1	1	2	2	0	0	1	1	0	0	2	0	0	0	2	0	2	0	2	0
746	1	2	1	0	0	1	0	1	2	0	0	0	1	1	0	0	1	1	1	0	1	0	0	2	1	0	0	1	1	0	1	1	2	2	1	2	1	0	2	0	0	0	0	1	0	1	0	0	1
747	1	1	2	0	1	1	2	2	1	0	1	1	2	1	0	0	2	0	2	0	2	0	1	1	0	0	0	1	1	1	0	2	2	0	0	1	2	0	2	1	1	0	0	1	0	0	0	1	1
748	0	2	0	0	0	0	0	1	2	0	0	0	0	0	0	0	0	0	2	1	2	0	0	2	0	0	0	1	1	2	0	2	2	0	0	2	0	0	0	2	0	0	0	2	0	0	0	2	0
749	0	2	0	0	0	0	1	1	2	0	0	1	2	1	0	0	2	1	1	0	2	1	1	2	0	0	0	1	1	1	1	0	1	2	1	1	0	0	1	1	0	0	0	2	1	0	0	2	1
750	1	1	1	0	0	0	1	2	2	0	0	0	0	0	0	0	0	0	2	0	2	0	0	2	0	1	0	0	0	2	1	1	2	0	0	1	1	0	0	1	0	0	0	1	1	1	0	2	0
751	1	2	0	0	0	0	1	1	0	1	1	1	2	0	2	0	2	2	1	1	2	1	0	2	0	2	0	1	1	0	1	1	1	0	0	2	1	0	0	2	0	0	0	2	0	1	0	1	0
752	0	0	2	0	1	2	1	1	2	1	0	1	1	0	1	0	2	1	1	1	2	0	0	2	0	0	0	1	0	1	2	1	1	0	1	1	1	0	1	1	0	0	0	2	1	0	0	2	1
753	0	2	0	0	0	0	2	2	1	0	1	0	0	0	0	0	0	0	2	1	2	0	0	2	0	0	0	1	1	1	1	1	1	0	0	2	1	0	0	1	0	1	1	2	0	1	0	2	0
754	1	1	2	0	0	1	1	2	0	0	1	0	0	0	0	0	2	0	2	0	2	0	0	2	1	1	0	1	2	0	1	2	2	1	1	2	0	0	1	0	0	0	0	2	0	0	0	2	0
755	1	1	1	0	0	0	0	0	2	0	0	0	0	0	0	0	1	0	1	0	1	0	2	0	0	1	0	0	0	1	1	0	0	0	0	2	2	1	0	1	0	0	0	2	1	0	0	1	0
756	1	1	1	0	0	0	1	1	2	0	0	1	2	0	1	0	0	0	2	0	2	1	1	1	1	0	0	1	1	1	1	1	1	1	0	0	1	0	2	0	0	0	0	2	0	0	1	2	1
757	0	1	1	0	0	0	1	1	2	0	0	0	1	0	0	0	0	1	0	1	0	0	0	2	0	1	0	1	1	2	0	1	1	0	0	1	1	0	0	2	0	0	0	2	0	1	0	2	0
758	1	2	2	0	1	1	1	1	0	0	0	0	0	0	0	0	1	1	1	2	1	0	0	2	0	1	0	1	1	2	0	0	1	1	0	2	0	1	0	1	0	0	0	2	1	0	0	1	1
759	0	1	1	0	1	1	1	2	2	0	0	0	1	0	0	1	1	0	2	0	2	1	0	2	1	0	0	1	1	0	1	0	0	0	0	2	1	0	1	1	0	1	0	0	1	0	0	0	2
760	0	1	1	0	1	1	0	1	2	0	0	0	1	0	1	0	0	2	1	0	2	0	0	2	0	0	0	0	0	1	1	1	1	0	0	1	1	0	0	0	0	0	0	2	0	0	0	2	1
761	1	1	1	0	0	0	2	2	0	0	2	0	0	0	0	0	1	1	1	1	1	1	1	1	1	1	0	0	1	1	0	1	2	0	0	2	0	0	1	2	1	1	1	2	1	1	0	0	2
762	0	0	2	0	0	2	1	1	1	0	0	0	0	0	0	0	0	1	1	1	2	0	0	2	1	1	0	1	1	2	0	1	2	2	2	2	1	0	0	0	0	1	1	1	1	0	0	1	1
763	0	2	2	0	0	1	1	2	2	0	0	0	1	0	0	1	0	2	0	1	1	0	0	2	0	1	0	0	2	0	0	2	2	0	0	1	1	0	0	2	0	0	0	1	0	0	0	2	0
764	1	1	1	0	0	1	1	1	1	0	0	0	1	0	0	0	1	0	1	1	1	1	1	1	1	2	1	0	0	1	0	1	2	1	1	2	1	0	0	1	0	1	1	1	1	1	0	1	1
765	0	1	1	0	0	2	2	2	0	0	1	0	1	0	1	0	1	0	1	1	2	0	0	2	0	0	0	1	1	1	2	2	2	0	0	1	2	0	0	2	0	1	1	2	1	1	0	1	1
766	0	0	2	0	1	2	1	2	2	0	0	1	1	0	1	0	0	1	0	0	0	0	0	2	1	0	0	0	0	2	0	0	1	2	0	2	2	0	2	0	0	1	1	2	0	0	1	1	1
767	1	1	1	0	0	1	2	2	1	0	1	1	2	0	2	0	1	1	1	1	1	2	0	2	0	0	0	1	2	0	1	1	0	0	0	1	1	1	0	1	0	1	1	2	2	2	0	2	1
768	0	1	1	0	0	1	1	2	0	0	1	0	0	0	0	0	0	1	1	1	1	0	1	1	0	1	0	1	1	1	1	2	2	1	0	1	2	0	2	1	1	0	0	0	2	2	0	2	1
769	0	1	1	1	0	1	1	1	1	1	0	0	0	0	0	0	2	0	2	1	2	0	0	2	0	1	0	1	2	0	1	1	1	1	1	1	1	0	1	2	1	0	0	1	0	1	0	0	2
770	0	2	1	0	0	0	2	2	2	0	0	1	1	0	1	0	1	2	0	2	1	1	0	2	0	0	0	1	1	1	1	1	2	2	0	1	1	0	0	1	0	0	0	1	0	1	0	2	0
771	0	2	0	0	0	0	1	1	0	1	2	1	2	0	1	0	2	2	0	2	0	0	0	2	0	1	1	0	1	0	0	1	1	1	1	1	2	1	1	0	0	1	1	1	1	0	0	2	0
772	1	1	2	0	1	2	0	1	2	0	0	0	0	0	0	0	1	0	2	0	2	0	0	2	0	1	0	1	1	2	0	0	1	1	1	2	2	1	1	1	0	0	0	1	0	1	0	2	0
773	0	2	1	0	0	1	1	2	1	0	0	0	2	0	0	1	1	2	0	1	2	1	1	1	1	0	0	0	1	1	0	1	1	1	0	0	1	0	0	2	1	1	0	1	1	2	0	1	1
774	1	2	0	0	0	0	1	1	2	0	0	0	0	0	0	0	0	1	1	2	1	0	0	2	0	0	0	1	1	2	0	2	2	1	0	1	2	1	1	0	0	0	0	2	1	0	0	1	1
775	1	1	1	0	1	1	0	1	2	0	0	1	2	0	2	0	2	0	2	1	2	0	0	2	0	1	0	1	1	1	1	1	1	0	0	2	1	0	1	2	1	0	0	1	0	0	1	0	2
776	0	0	2	0	0	1	1	2	1	0	0	0	0	0	0	0	1	1	1	0	2	0	0	2	0	1	0	0	0	2	0	1	1	1	1	1	2	0	1	1	0	0	0	1	1	1	0	2	0
777	0	0	2	0	0	1	0	0	2	0	0	0	0	0	0	0	1	2	1	0	2	1	0	2	0	0	0	0	2	0	0	2	2	0	1	1	2	0	1	1	0	0	0	0	0	1	0	2	1
778	0	1	1	0	1	1	1	2	1	0	1	1	1	0	2	0	2	1	2	1	2	0	0	2	0	1	0	0	0	1	0	0	0	0	0	1	0	1	0	1	0	0	0	1	0	0	0	2	0
779	0	0	2	0	1	2	2	2	0	0	0	0	0	0	0	0	2	0	2	0	2	1	0	2	0	0	0	0	1	0	0	0	0	1	0	1	2	0	1	1	0	1	0	0	1	0	0	1	1
780	0	1	2	0	0	1	0	0	2	0	0	1	1	0	1	0	0	2	0	1	0	0	0	2	0	0	0	1	1	2	1	2	2	0	1	2	1	0	0	2	1	0	0	1	1	0	0	2	1
781	1	2	0	0	0	1	1	1	2	0	0	0	1	0	0	0	1	2	0	1	1	0	1	1	1	1	0	0	0	1	0	0	1	1	0	1	0	0	0	2	0	0	0	1	0	1	0	1	1
782	0	1	1	1	1	2	0	0	2	0	0	1	2	0	1	1	1	1	1	1	0	0	0	2	1	0	0	0	2	0	0	0	0	1	1	1	0	1	0	1	0	0	0	1	0	1	0	1	1
783	1	1	1	1	0	1	2	2	1	0	0	0	0	0	0	0	1	1	1	1	1	0	0	2	0	2	0	1	1	1	1	0	0	0	0	2	1	0	1	1	0	2	1	2	1	0	0	1	1
784	1	1	1	0	0	2	1	1	2	0	0	0	0	0	0	0	1	0	2	0	2	0	0	2	0	0	0	1	1	1	0	2	2	0	1	2	1	0	0	0	0	1	1	2	1	1	1	0	1
785	0	1	1	0	0	1	1	1	1	1	1	0	0	0	0	0	2	1	1	0	2	1	1	2	0	0	0	1	1	1	1	1	1	0	0	1	1	0	1	1	1	1	0	1	1	1	0	1	1
786	1	1	2	0	0	2	1	1	1	0	0	1	1	0	1	0	2	1	1	0	2	0	0	2	0	2	0	0	1	1	0	1	1	0	0	1	2	0	1	1	0	0	0	2	0	0	0	1	1
787	1	1	1	1	0	1	2	2	1	0	1	0	1	0	0	1	1	0	2	0	2	0	1	1	1	1	0	1	1	1	2	1	0	0	0	1	2	0	2	0	1	1	1	2	1	1	0	1	1
788	0	2	1	0	0	0	1	1	1	0	1	0	0	0	0	0	0	1	1	1	1	0	0	2	0	1	0	0	1	1	0	1	2	0	1	2	2	0	1	0	0	0	0	1	0	1	1	1	1
789	1	1	1	0	0	1	0	0	2	0	0	0	1	1	0	0	2	0	2	0	2	0	1	1	1	1	1	1	1	0	0	2	2	0	0	2	0	0	0	1	0	0	0	1	0	0	0	2	0
790	0	2	0	0	0	0	1	1	1	0	1	0	0	0	0	0	2	1	2	1	2	0	0	2	0	2	0	0	0	1	1	2	2	1	2	2	2	0	1	2	1	1	1	1	1	2	1	0	2
791	0	1	1	0	0	0	1	2	1	0	1	0	0	0	0	0	2	0	1	0	1	0	0	2	0	2	0	1	2	1	0	0	0	0	0	2	1	0	1	1	0	1	1	2	0	1	0	0	2
792	1	1	2	0	0	1	2	2	1	1	0	0	0	0	0	0	2	2	1	0	1	0	0	2	0	2	1	0	0	1	0	1	1	1	1	2	1	0	0	2	0	1	1	1	1	1	0	0	2
793	1	1	2	0	0	2	0	0	2	0	1	1	1	0	1	0	0	1	1	1	2	0	0	2	0	1	0	0	0	1	0	1	1	0	0	1	2	0	2	0	1	2	2	2	1	1	1	0	2
794	0	1	1	0	0	1	2	2	1	0	0	0	1	0	1	0	0	1	2	0	2	0	0	2	0	1	0	0	1	1	0	1	1	0	0	1	2	0	1	1	0	1	1	2	1	0	0	1	1
795	1	2	1	0	0	0	2	2	1	0	0	0	0	0	0	0	2	2	1	0	1	1	0	2	0	1	1	0	1	0	0	1	1	1	0	1	1	1	0	0	0	0	0	0	0	0	0	1	0
796	1	1	2	0	1	2	2	2	1	0	0	0	0	0	0	0	0	1	0	1	0	0	0	2	1	0	0	1	1	1	1	1	1	0	1	1	2	1	1	0	0	1	1	2	1	0	0	0	0
797	0	1	1	0	0	1	1	1	1	0	1	0	0	0	0	0	2	1	2	1	2	1	0	2	0	0	0	1	1	1	0	2	2	2	0	1	2	1	0	0	0	0	0	0	0	1	0	2	1
798	1	1	1	0	0	0	1	1	2	0	0	1	0	0	0	0	0	1	1	1	1	0	0	2	0	0	0	1	2	0	1	1	2	1	0	1	0	0	0	2	0	0	0	2	1	0	1	1	1
799	1	0	2	0	0	1	1	2	2	0	0	0	0	0	0	0	2	2	0	1	2	0	0	2	1	2	0	0	1	1	0	1	1	0	0	1	2	0	1	1	0	1	1	2	0	1	0	2	1
800	0	0	2	0	0	1	1	1	2	0	0	0	0	0	0	0	2	2	1	1	2	1	0	2	0	0	0	2	2	0	0	2	2	0	0	0	2	0	2	0	1	1	1	2	1	0	0	1	1
801	1	2	1	0	0	1	0	1	1	0	0	2	2	0	2	0	0	2	0	1	1	0	1	1	0	1	0	0	1	0	0	0	1	0	0	2	2	0	2	0	0	1	1	2	1	1	0	1	1
802	0	2	0	0	0	0	1	1	1	0	1	1	1	0	1	0	2	1	1	1	2	0	1	1	1	2	0	0	0	2	0	1	2	0	0	2	2	0	0	1	0	0	0	1	0	1	0	1	1
803	1	1	1	0	1	2	1	1	1	0	1	0	0	0	0	1	1	1	1	1	1	1	0	2	0	1	0	0	2	0	0	0	1	1	1	2	1	1	0	1	0	1	1	1	1	1	0	2	0
804	0	2	0	0	0	0	1	1	1	0	1	1	1	0	1	0	1	0	1	0	2	1	0	2	0	1	0	1	1	0	1	1	1	2	0	1	1	0	1	1	0	1	0	0	1	0	0	2	0
805	0	1	1	0	0	1	2	2	1	0	0	1	1	0	1	0	1	2	1	0	2	2	1	1	1	1	0	0	0	2	0	0	1	1	0	1	2	0	2	1	1	1	1	1	1	1	0	1	1
806	1	2	1	0	0	0	0	0	2	0	0	1	2	0	1	0	2	0	2	0	2	0	0	2	0	1	0	0	1	1	0	2	2	0	0	0	1	0	1	2	1	0	0	2	0	0	1	0	1
807	0	1	1	0	1	1	1	2	1	0	1	0	0	0	0	0	1	0	2	0	1	1	0	2	0	1	0	0	1	1	1	1	1	1	0	2	1	1	0	1	0	0	0	2	0	0	0	2	0
808	1	2	0	0	0	0	0	0	2	0	0	1	1	1	0	0	1	2	0	1	1	1	0	2	0	2	0	1	1	1	1	1	1	0	0	1	1	0	1	1	1	0	0	2	1	0	0	1	0
809	0	2	1	0	0	0	1	1	1	0	0	0	0	0	0	0	1	2	1	1	1	0	0	2	1	0	0	1	2	0	1	0	1	1	0	1	2	1	1	0	0	1	1	1	0	1	0	2	1
810	0	2	0	0	0	0	1	1	0	0	1	0	0	0	0	0	1	1	1	2	1	0	0	2	0	1	0	1	2	0	0	1	1	0	0	1	0	0	0	2	0	0	1	1	1	0	0	2	1
811	0	2	0	0	0	0	1	2	1	0	1	0	1	0	0	0	2	0	2	1	1	0	0	2	0	1	0	2	2	1	1	1	1	1	0	0	2	0	2	1	0	0	0	1	0	0	1	1	1
812	0	1	0	0	0	1	2	2	0	0	0	1	2	0	2	0	1	1	1	0	1	1	1	1	1	2	0	0	0	2	0	0	1	0	0	2	1	0	0	1	0	0	0	1	0	0	0	2	0
813	0	0	2	0	0	1	2	2	1	1	0	0	1	0	0	1	2	0	2	0	2	1	1	1	1	1	0	0	2	0	0	2	2	0	0	1	1	0	0	1	0	1	1	2	1	0	1	0	2
814	1	0	2	0	1	2	2	2	0	0	0	1	1	0	1	0	1	1	1	1	1	0	0	2	0	1	0	1	1	1	0	1	2	0	0	2	2	1	1	1	0	0	0	2	0	2	0	1	1
815	1	2	0	0	0	1	0	0	2	0	0	0	1	0	0	1	1	2	0	0	1	0	1	1	1	0	0	0	0	2	1	1	1	0	0	1	2	0	1	0	0	1	1	2	1	0	0	0	2
816	1	2	1	0	0	1	1	1	2	0	0	1	2	0	1	0	0	2	0	1	1	0	0	2	0	1	0	1	1	0	0	1	1	0	0	2	1	0	1	1	0	1	1	2	1	0	1	0	2
817	1	1	2	0	0	2	1	1	2	0	0	1	1	0	2	0	1	0	2	0	2	0	1	1	0	2	0	1	1	0	0	1	1	0	0	1	2	1	1	0	0	0	0	2	1	0	0	2	1
818	1	2	1	0	0	2	1	1	2	0	0	0	0	0	0	0	2	2	1	1	1	1	0	2	0	0	0	1	2	0	1	1	2	0	0	2	1	0	0	2	0	1	1	2	1	1	0	1	0
819	0	2	0	0	0	0	1	2	1	0	1	1	2	0	1	0	1	0	2	0	2	0	0	2	0	1	0	0	0	2	0	2	2	0	0	2	1	0	1	1	0	0	0	1	0	0	0	2	0
820	0	1	1	0	1	2	1	0	2	0	0	0	0	0	0	0	1	1	1	1	1	1	1	1	1	1	0	0	1	1	0	1	1	0	1	1	2	1	1	0	0	0	0	2	0	0	0	1	1
821	1	2	1	0	0	1	0	0	2	0	0	1	2	0	1	0	0	2	0	2	0	0	0	2	0	1	0	1	1	0	1	0	0	0	0	2	2	0	2	1	1	1	0	1	1	0	0	1	2
822	0	2	0	0	0	0	0	0	2	0	0	1	1	0	1	0	0	1	1	1	2	1	1	1	0	1	0	1	2	0	1	1	1	1	2	2	2	0	2	0	0	0	0	2	1	0	0	2	1
823	1	2	1	0	0	2	2	2	1	0	1	0	0	0	0	0	1	0	2	0	2	0	0	2	1	1	1	1	1	1	0	0	0	1	1	2	2	0	1	2	1	0	0	1	0	0	1	0	2
824	0	1	1	0	0	0	0	1	2	0	0	0	0	0	0	0	0	1	0	1	2	1	0	2	0	1	0	0	1	1	1	1	2	2	0	1	1	0	0	2	0	0	0	2	0	0	0	2	0
825	1	0	2	0	0	1	0	0	2	0	0	0	1	0	1	0	1	1	1	1	1	1	0	2	0	0	0	0	0	1	0	2	2	0	0	2	1	0	1	1	0	0	0	2	0	1	0	0	2
826	1	1	1	0	0	2	1	2	2	0	0	0	1	0	1	0	0	2	0	1	0	1	0	2	0	1	0	0	0	2	0	0	0	0	0	2	1	0	1	1	0	1	1	1	1	2	1	0	2
827	0	2	0	0	0	0	2	2	1	1	1	1	1	0	1	0	2	1	1	1	2	0	1	1	0	1	0	0	1	1	1	1	1	0	0	1	2	1	0	1	0	1	1	2	0	1	0	2	1
828	1	0	2	0	0	1	1	1	2	0	0	0	0	0	0	0	0	1	1	0	1	0	0	2	0	1	0	0	1	1	0	2	2	1	1	2	1	0	0	2	0	1	1	2	2	0	0	1	1
829	0	1	1	0	0	1	1	1	1	0	0	0	0	0	0	0	2	2	0	1	2	0	0	2	0	1	0	1	1	2	0	1	2	1	1	1	2	1	1	1	1	1	1	1	1	1	0	1	1
830	0	1	1	0	1	1	1	1	1	0	1	1	2	1	1	0	0	0	2	1	2	1	0	2	0	1	1	0	0	1	1	0	1	2	0	2	1	0	1	1	0	0	0	2	0	1	0	2	0
831	1	1	1	0	0	0	0	1	2	0	0	0	0	0	0	0	1	0	2	0	2	0	0	2	0	1	1	1	1	2	0	2	2	0	0	1	1	0	0	1	0	1	1	2	1	0	0	2	0
832	0	0	2	0	1	2	0	0	2	0	0	1	1	0	1	0	1	1	1	1	0	1	0	2	0	1	0	0	1	1	0	1	1	0	0	2	1	0	0	1	0	0	0	2	0	1	1	1	1
833	0	1	1	0	1	1	2	2	1	0	0	0	0	0	0	0	0	2	0	1	2	0	0	2	0	1	0	1	1	1	0	1	1	0	0	1	1	0	1	1	0	0	0	0	0	0	0	1	1
834	1	0	2	0	1	2	0	0	2	0	0	0	1	0	1	0	2	0	2	1	2	1	0	2	0	1	0	0	1	1	0	1	2	0	0	2	2	0	2	0	1	0	0	2	0	1	0	2	1
835	0	2	1	0	0	2	1	2	2	0	0	0	1	0	0	1	1	1	2	1	2	0	0	2	0	1	0	0	0	1	0	0	0	0	0	2	2	1	1	0	0	1	0	1	2	0	1	1	1
836	0	2	0	0	0	0	2	2	0	0	0	1	1	0	1	0	1	2	0	1	1	0	0	2	0	0	1	1	1	1	0	1	2	2	0	1	1	0	1	1	0	0	0	2	1	0	1	0	2
837	1	2	0	0	0	0	2	2	0	0	0	0	0	0	0	0	1	2	0	1	1	0	1	1	0	2	0	1	1	1	1	2	2	1	1	1	0	0	1	1	0	1	1	2	1	1	0	1	1
838	0	2	1	0	0	1	1	2	1	0	0	0	0	0	0	0	1	1	0	2	1	0	0	2	0	1	0	1	1	1	1	2	2	0	0	0	0	0	0	2	0	1	1	1	0	0	0	2	0
839	1	1	1	0	1	1	0	1	2	0	0	2	1	0	1	0	0	1	1	1	2	1	0	2	0	1	0	0	0	0	0	1	2	0	0	2	2	0	0	1	0	0	0	2	1	2	0	2	0
840	1	1	2	0	0	1	2	2	2	0	0	0	0	0	0	0	1	1	1	1	2	0	0	2	0	1	0	0	0	1	0	1	1	0	0	2	1	0	2	0	0	1	1	2	1	0	0	1	1
841	1	1	0	0	0	0	1	1	2	0	0	0	1	0	1	0	1	1	1	1	0	0	0	2	0	1	0	0	0	2	1	0	1	2	0	2	2	1	1	2	2	1	1	1	1	2	0	2	0
842	0	1	2	0	0	1	1	2	0	0	1	0	0	0	0	0	2	1	1	1	2	0	0	2	0	1	0	0	0	2	0	2	2	0	1	2	1	1	0	1	0	0	0	2	0	1	0	1	1
843	1	0	2	0	0	1	2	2	0	0	1	0	0	0	0	0	1	0	2	0	2	0	0	2	0	1	0	1	1	2	0	1	2	0	0	2	0	0	0	1	0	0	0	2	0	1	0	0	2
844	0	1	2	0	0	1	2	2	0	0	1	0	0	0	0	0	1	1	1	1	1	1	0	2	0	0	0	0	1	1	1	1	1	0	0	2	2	0	1	1	0	0	0	1	0	1	0	1	1
845	0	1	1	0	0	1	1	1	1	0	1	0	1	0	1	0	1	1	1	0	1	0	1	1	0	1	0	0	0	1	1	1	2	2	1	2	1	0	0	2	0	1	0	1	1	0	1	1	1
846	0	1	1	0	0	2	1	1	1	0	1	0	2	0	2	0	2	0	2	0	2	0	0	2	0	1	0	2	2	0	0	0	1	1	1	2	1	0	1	1	0	0	0	1	0	1	1	1	1
847	0	1	1	0	0	2	1	1	2	0	0	0	1	0	0	1	1	0	2	1	2	1	1	1	1	1	0	0	0	1	1	1	1	0	1	2	1	0	0	2	0	0	0	2	1	1	1	0	2
848	0	2	1	0	0	0	2	2	0	0	1	1	1	0	1	0	2	1	1	0	2	0	0	2	0	2	0	0	1	1	0	1	0	0	1	2	2	1	1	2	2	0	0	1	0	1	1	0	2
849	0	1	1	0	0	0	1	2	0	0	1	1	1	0	1	0	1	0	2	0	2	1	0	2	0	0	0	0	0	2	1	0	0	0	0	2	2	1	1	2	2	1	0	1	0	0	0	1	1
850	1	0	2	0	2	2	1	2	1	0	1	1	1	0	1	0	0	0	2	1	2	0	0	2	0	0	0	1	2	1	0	0	1	1	0	2	2	1	1	0	0	1	1	2	1	0	0	2	0
851	1	1	1	0	0	2	2	2	1	0	0	0	0	0	0	0	2	0	1	0	2	0	0	2	0	1	1	2	2	1	1	0	0	0	0	2	2	0	1	2	1	1	1	2	0	1	0	1	1
852	0	2	1	0	0	1	1	1	2	0	0	1	1	0	1	0	1	0	2	1	2	0	0	2	1	0	0	0	0	1	0	1	1	0	1	1	2	0	1	1	0	1	1	1	1	1	0	0	0
853	0	1	2	0	1	1	1	2	1	0	0	1	1	0	1	0	1	1	2	1	2	0	0	2	1	1	0	0	1	1	0	1	2	1	1	1	1	0	0	2	0	1	0	1	0	1	1	0	2
854	0	1	1	0	0	0	1	1	1	0	0	0	2	0	1	1	0	0	2	0	2	1	2	0	1	1	0	1	1	2	0	2	2	0	0	1	2	0	0	1	0	0	0	2	0	1	0	2	1
855	0	1	1	0	0	1	1	1	1	0	0	1	1	0	1	0	1	1	1	1	1	0	0	2	0	1	0	1	1	0	1	1	1	1	0	1	0	0	0	2	0	0	0	2	0	1	0	2	0
856	0	1	1	0	0	2	2	2	1	0	1	0	1	0	0	1	1	1	1	1	1	0	0	2	0	1	1	1	1	0	1	1	2	2	0	1	1	0	0	0	0	0	0	2	1	1	0	2	1
857	0	1	1	0	0	1	2	2	1	0	0	0	2	0	1	0	1	2	1	0	1	0	0	2	1	0	0	0	0	2	0	2	2	0	1	1	1	1	0	1	0	0	0	1	0	0	0	2	2
858	1	2	0	0	0	1	0	1	2	0	0	1	2	0	2	0	1	1	0	2	1	0	0	2	0	0	0	0	1	0	0	2	2	1	1	2	1	0	1	2	1	1	1	1	0	1	0	1	1
859	0	0	2	0	2	2	2	2	2	0	0	0	1	0	1	0	1	1	1	1	1	0	0	2	0	0	0	0	0	1	0	0	0	0	1	2	1	0	0	1	1	1	0	1	1	1	1	0	1
860	1	2	0	0	0	1	0	0	2	0	0	1	1	0	1	0	1	1	1	0	2	0	0	2	0	2	0	0	0	2	1	1	2	1	1	1	1	0	0	2	0	0	0	0	0	0	0	1	1
861	1	1	0	0	0	1	0	0	2	0	0	0	0	0	0	0	1	1	1	1	2	1	0	2	0	0	0	0	0	1	0	1	1	0	0	0	1	0	1	1	0	2	2	2	1	1	0	2	1
862	0	2	1	0	1	1	1	2	2	0	0	1	0	0	0	0	1	1	1	1	2	0	0	2	0	1	0	1	1	1	0	1	2	2	0	1	1	0	2	0	0	0	0	0	0	1	1	0	2
863	1	2	1	0	0	1	1	1	1	0	1	0	0	0	0	0	1	0	1	1	2	0	0	2	0	1	0	0	0	2	0	1	2	2	0	1	2	0	1	1	0	1	1	2	1	1	0	1	1
864	0	1	1	0	0	2	1	1	1	0	0	0	0	0	0	0	1	2	0	1	1	1	1	1	1	1	0	0	0	2	0	0	1	0	0	2	2	1	1	2	2	0	0	2	0	0	1	0	2
865	0	1	1	0	1	2	1	2	1	0	0	0	2	0	2	0	1	0	2	0	2	0	0	2	0	2	0	0	0	2	1	0	1	1	0	1	1	0	1	1	0	0	0	2	1	1	0	1	2
866	0	2	1	0	0	1	0	1	2	0	0	0	2	0	0	1	1	1	1	1	1	0	1	1	1	0	0	1	1	2	0	1	2	0	0	2	0	0	0	1	0	0	0	0	0	1	0	1	1
867	0	1	2	0	0	0	2	2	1	0	1	1	1	0	1	0	0	0	2	0	2	0	0	2	0	1	0	2	2	1	2	1	1	2	1	2	1	0	0	2	0	0	0	2	0	1	0	0	2
868	0	1	2	0	0	0	1	1	2	0	0	0	1	0	0	1	1	0	1	2	1	1	1	1	0	0	0	1	1	2	0	1	1	1	1	2	2	0	1	1	0	0	1	2	1	0	0	1	1
869	0	0	1	0	0	1	1	1	0	1	2	0	1	0	0	1	1	1	1	1	2	0	2	0	0	1	0	0	0	1	1	1	1	1	2	2	1	0	0	2	0	0	0	1	0	1	1	0	2
870	1	2	1	0	0	0	2	2	1	0	1	0	0	0	0	0	1	1	1	1	1	2	1	1	1	1	0	0	1	1	0	2	2	0	1	2	2	0	1	0	0	0	0	2	0	1	0	1	2
871	0	1	1	0	0	0	2	2	1	0	0	0	0	0	0	0	1	0	1	0	1	0	1	1	0	0	0	1	1	1	1	1	1	0	0	1	2	0	1	1	0	1	1	2	1	1	1	0	2
872	1	1	1	1	0	1	0	1	2	0	0	1	1	0	1	0	0	0	2	1	2	0	0	2	0	0	0	1	2	0	1	1	1	0	1	2	1	1	0	1	0	1	1	2	0	0	0	1	0
873	1	0	2	0	1	1	1	2	2	0	0	0	1	0	1	0	1	0	2	0	2	1	0	2	0	0	0	1	0	0	1	1	2	2	1	2	2	0	2	0	1	0	0	1	0	0	0	1	1
874	0	1	2	0	1	2	1	1	2	0	0	0	0	0	0	0	2	0	2	0	2	1	0	2	0	2	1	0	0	1	0	0	0	0	0	2	2	0	2	0	0	0	0	1	0	0	0	2	0
875	0	0	2	0	1	2	1	1	1	0	1	1	1	0	1	0	1	1	0	2	1	1	1	1	0	1	0	1	1	1	0	2	2	0	0	1	1	1	0	1	0	0	0	1	0	1	0	2	0
876	1	1	1	0	0	1	1	2	1	0	1	0	1	0	1	0	0	1	1	1	1	0	0	2	0	0	0	0	0	2	0	1	1	2	0	1	1	0	0	2	0	1	1	2	1	0	1	1	1
877	1	2	0	0	0	0	2	2	1	0	0	0	0	0	0	0	0	0	2	0	2	1	0	2	0	0	0	0	0	2	0	1	1	2	1	1	2	0	1	1	0	0	0	2	1	0	0	0	2
878	0	0	2	0	1	2	2	2	1	0	1	0	1	0	1	0	1	1	1	2	1	0	0	2	0	1	0	0	1	1	1	1	2	1	1	1	0	0	0	1	0	0	0	2	0	1	0	2	0
879	1	0	2	0	0	1	0	1	2	0	0	1	1	0	1	0	2	1	1	0	2	0	0	2	0	2	0	0	0	1	0	0	0	0	0	2	0	0	1	1	0	1	1	2	1	2	0	1	0
880	0	2	0	0	0	0	2	2	2	0	0	1	0	0	0	0	1	1	1	1	1	0	0	2	0	1	0	1	1	1	0	2	2	0	0	0	1	0	0	0	0	1	0	0	1	0	0	1	0
881	1	1	1	0	0	0	2	2	0	0	0	0	2	0	1	0	1	1	1	0	1	0	0	2	0	0	0	0	0	2	2	2	2	1	0	0	2	0	2	0	0	0	0	1	1	1	0	2	0
882	0	1	1	0	0	1	0	0	2	0	0	0	0	0	0	0	1	1	1	1	1	1	0	2	0	2	0	1	1	1	0	0	1	1	1	2	2	0	1	1	0	1	1	2	0	1	0	1	1
883	0	2	1	0	1	1	0	0	2	0	0	0	1	0	0	1	1	0	1	0	1	0	0	2	0	1	0	0	0	0	0	0	1	1	1	2	1	0	1	1	0	1	0	1	0	0	0	0	2
884	0	1	2	0	0	1	0	1	1	0	1	0	0	0	0	0	1	1	1	1	2	0	1	1	1	1	0	0	0	1	1	1	1	0	0	2	0	0	0	1	0	0	0	2	1	1	1	1	1
885	1	2	1	0	0	1	2	2	1	0	1	1	0	0	0	0	0	2	0	1	1	0	0	2	1	2	1	0	0	0	0	2	2	0	0	1	2	0	1	0	0	0	0	2	1	1	0	0	2
886	0	1	1	0	0	2	1	1	2	0	0	0	1	0	1	0	1	2	0	1	1	2	0	2	0	0	0	0	0	1	1	2	2	0	0	0	1	0	0	2	1	0	1	2	1	0	0	2	0
887	0	2	0	0	0	0	1	1	1	0	1	0	0	0	0	0	2	1	1	1	1	1	1	1	0	0	0	0	1	1	1	0	0	0	0	2	2	0	2	0	1	0	0	1	1	1	0	2	0
888	1	1	2	0	0	1	1	1	1	0	0	2	2	0	2	0	2	0	1	0	1	0	0	2	0	1	0	0	0	2	1	0	0	0	0	2	1	0	0	1	0	0	0	2	1	0	0	0	2
889	1	1	1	0	0	0	2	2	1	0	0	1	2	0	1	0	1	0	1	1	1	0	0	2	0	1	0	1	0	1	1	1	2	1	0	1	1	0	1	2	1	0	0	2	1	1	0	1	1
890	0	2	1	0	0	0	2	2	1	0	1	0	0	0	0	0	2	2	1	0	2	0	0	2	0	1	0	1	1	1	2	2	2	0	0	1	1	0	1	1	1	0	0	1	1	1	0	1	1
891	0	2	1	0	0	2	2	2	0	0	0	1	1	0	1	0	0	0	2	0	2	1	0	2	0	0	0	1	2	0	0	1	2	2	2	2	1	0	2	0	1	0	0	2	1	1	0	1	0
892	1	2	0	0	1	1	0	0	2	0	0	0	0	0	0	0	2	1	1	1	2	0	0	2	1	0	0	0	1	0	0	0	2	1	0	2	2	1	0	0	0	1	1	2	1	1	0	1	1
893	1	2	1	0	0	1	1	1	2	0	0	1	1	0	1	0	0	1	1	0	1	1	1	1	1	2	0	1	1	1	1	1	1	0	0	2	1	0	0	1	0	1	0	0	2	0	0	2	1
894	1	1	1	0	0	1	1	1	2	0	0	0	1	0	0	1	1	2	0	1	0	1	0	2	0	0	0	1	2	1	0	2	2	0	0	1	0	0	0	1	0	0	0	2	1	0	0	1	1
895	1	1	1	0	1	1	1	1	2	1	0	0	0	0	0	0	1	0	2	0	2	0	0	2	0	1	0	2	2	2	0	1	2	2	0	1	1	0	1	2	1	1	1	2	2	1	0	1	1
896	0	1	1	0	1	2	2	2	2	0	0	0	0	0	0	0	1	1	1	1	1	1	0	2	0	2	0	0	1	1	0	1	0	0	1	2	2	1	0	0	0	0	0	0	0	1	1	0	2
897	0	2	0	0	0	0	2	2	0	0	1	0	0	0	0	0	1	0	1	2	1	0	0	2	1	0	0	0	0	2	1	2	2	0	0	1	1	0	0	1	0	1	1	2	1	0	0	1	0
898	0	1	1	0	0	1	0	2	2	0	1	0	1	0	1	0	2	1	2	1	2	1	0	2	0	1	0	0	2	0	0	1	1	1	0	0	1	0	2	0	0	1	0	1	2	1	0	1	1
899	0	2	0	0	0	1	0	1	2	0	0	0	0	0	0	0	2	1	1	1	2	1	0	2	1	1	0	0	1	1	0	2	2	0	0	0	2	1	1	0	0	0	0	1	0	0	0	2	0
900	1	1	2	0	0	2	0	0	2	0	0	0	0	0	0	0	1	2	0	1	1	1	1	1	1	1	0	0	0	1	1	1	1	0	0	2	1	0	0	1	0	1	1	2	1	0	0	1	1
901	0	1	1	0	0	0	0	2	2	0	1	0	1	0	0	1	1	1	1	1	1	0	0	2	0	1	0	0	0	2	0	1	1	1	0	1	2	0	0	2	0	0	0	1	0	0	1	0	2
902	0	0	2	0	0	1	0	1	2	0	0	0	2	0	0	1	1	0	1	0	2	1	1	1	1	2	0	0	0	2	0	2	2	0	0	0	2	1	1	1	1	0	0	2	0	1	0	2	1
903	0	1	2	0	1	1	0	2	2	0	1	0	0	0	0	0	0	1	1	0	1	0	1	1	1	1	0	2	2	0	1	1	1	0	0	1	2	0	2	1	1	1	1	2	2	2	0	2	1
904	1	0	2	0	0	2	1	1	0	0	0	0	0	0	0	0	1	2	0	1	1	0	0	2	0	1	0	0	1	1	0	0	1	1	0	1	2	0	2	0	1	0	0	2	0	2	0	1	1
905	0	1	2	0	1	1	2	2	2	0	0	0	0	0	0	0	2	1	1	1	1	0	1	1	0	1	0	1	1	1	0	0	1	1	1	2	2	0	1	2	1	0	0	2	0	1	1	1	1
906	1	1	1	0	0	1	0	1	2	0	0	0	0	0	0	0	2	1	2	1	2	1	2	0	1	0	0	0	1	1	0	0	1	1	1	2	0	0	0	2	0	0	0	1	1	0	0	2	1
907	0	2	1	0	0	2	2	2	1	0	1	0	2	0	0	1	0	1	1	0	1	1	1	1	1	1	0	0	1	1	0	1	1	1	0	1	1	1	0	1	0	0	0	2	0	0	0	2	0
908	0	0	2	0	0	2	2	2	0	0	2	0	1	0	1	0	1	2	0	1	1	0	0	2	1	0	0	0	0	2	1	1	1	0	0	1	2	0	2	0	0	0	0	2	1	0	0	1	2
909	1	2	0	0	0	1	2	2	0	0	2	0	1	0	0	1	0	1	2	1	2	0	0	2	0	1	0	2	2	0	1	2	2	0	0	1	1	1	0	0	0	1	1	2	1	0	1	0	2
910	1	2	1	0	0	1	2	2	0	0	0	1	1	0	1	0	1	1	1	0	1	0	0	2	0	1	0	1	1	1	2	1	1	0	0	1	1	0	1	1	0	0	0	1	1	1	0	2	2
911	0	1	0	0	0	1	2	2	0	0	1	0	0	0	0	0	2	2	0	2	2	1	1	1	1	0	0	1	2	1	0	1	1	0	0	2	2	1	0	1	0	0	0	2	0	2	0	1	1
912	0	1	1	0	0	2	2	2	1	0	0	0	0	0	0	0	0	1	1	0	0	1	0	2	0	0	0	0	1	1	0	1	1	1	1	1	1	0	1	1	0	0	0	2	0	2	0	2	0
913	0	1	1	0	0	0	0	1	2	0	0	1	1	0	1	0	1	0	2	0	2	0	0	2	0	1	0	1	1	1	1	2	2	0	0	1	1	0	1	1	0	0	0	1	0	0	0	2	1
914	0	0	2	0	0	2	0	0	2	0	0	0	2	0	2	0	2	1	1	1	2	1	1	1	1	1	0	2	2	0	0	1	2	0	0	2	0	0	1	1	0	0	0	1	0	0	0	2	0
915	1	1	2	0	0	2	2	2	1	0	1	0	1	0	0	1	1	0	2	0	2	0	0	2	0	1	0	1	1	2	0	1	1	0	0	2	1	0	2	0	0	0	0	2	1	0	1	2	1
916	0	0	2	0	1	1	1	1	1	0	1	0	1	0	1	0	1	0	2	1	2	1	1	1	1	0	1	1	1	1	0	2	2	1	2	2	2	0	1	0	0	0	0	2	1	0	0	0	2
917	1	1	1	0	0	2	0	0	2	0	0	0	1	0	1	0	0	2	0	1	2	0	0	2	0	1	0	1	1	1	1	0	1	0	0	2	1	0	1	1	0	1	1	1	1	0	1	1	1
918	1	1	1	1	0	1	1	2	0	0	1	1	2	0	1	0	1	1	1	1	1	1	0	2	0	1	0	1	1	1	2	1	2	2	1	1	2	0	1	0	0	0	0	2	0	1	0	2	0
919	0	1	1	1	0	1	0	1	2	0	0	1	1	0	1	0	1	1	1	1	1	0	1	1	1	2	0	0	0	1	0	1	1	1	0	0	2	1	1	0	0	0	0	2	0	1	0	2	1
920	1	0	2	0	0	2	2	2	1	0	1	1	2	0	1	0	1	0	1	0	2	0	1	1	1	2	0	1	1	1	1	0	0	0	1	2	1	0	0	2	0	0	0	2	0	1	0	2	0
921	0	1	1	0	0	1	0	0	2	0	0	0	0	0	0	0	2	1	1	1	2	1	1	1	1	1	0	0	2	0	0	0	0	0	0	0	1	0	0	2	0	1	1	2	0	0	1	0	2
922	1	0	2	0	1	2	2	2	2	0	0	0	0	0	0	0	2	2	0	1	1	0	0	2	1	0	0	1	1	1	2	0	1	0	0	2	1	0	0	1	0	0	0	2	0	2	0	2	1
923	1	2	1	0	0	1	1	1	1	0	1	2	2	0	2	0	2	0	2	0	2	0	1	1	0	1	0	0	0	1	1	2	2	0	0	1	2	1	1	2	2	0	0	2	0	1	0	1	1
924	1	0	2	0	1	2	1	1	2	1	0	0	1	0	1	0	2	2	0	1	1	2	1	1	1	1	0	0	1	0	0	0	2	1	0	2	0	0	0	2	0	1	0	1	2	1	0	2	0
925	0	0	2	0	2	2	0	1	2	0	0	2	2	1	1	0	1	0	2	0	2	2	0	2	0	0	0	0	0	2	1	2	2	1	2	2	1	0	0	1	0	1	1	2	0	1	1	0	2
926	0	0	2	0	0	1	1	1	1	0	0	1	1	0	1	0	1	0	2	1	2	0	0	2	0	1	0	1	2	0	0	1	2	2	2	2	1	0	0	1	0	0	0	2	0	0	1	0	2
927	0	2	0	0	0	0	1	1	2	0	0	0	0	0	0	0	1	0	1	0	2	0	0	2	1	0	0	0	2	0	0	0	0	0	1	2	2	0	1	0	0	0	0	1	0	0	0	2	1
928	1	1	2	0	0	0	2	2	1	0	1	0	0	0	0	1	1	0	1	1	2	0	1	1	0	0	0	0	0	2	1	0	0	0	0	2	1	0	0	2	0	0	0	1	0	0	0	1	1
929	0	0	2	0	1	2	2	2	2	0	0	1	1	0	1	0	1	1	1	1	2	0	1	1	1	0	0	0	0	2	0	0	2	1	0	2	1	0	0	1	0	0	0	2	0	1	0	2	2
930	0	0	2	0	0	1	1	1	1	0	1	0	0	0	0	0	0	1	1	0	1	0	0	2	0	1	0	0	1	1	0	1	1	0	0	1	2	0	2	0	0	1	1	2	2	2	0	2	1
931	0	1	2	0	0	2	1	1	2	0	0	0	0	0	0	0	1	0	1	0	2	0	0	2	1	1	0	0	0	2	1	0	1	1	0	1	0	0	0	2	0	2	1	2	1	0	0	2	0
932	1	1	1	0	1	1	2	2	1	0	0	1	1	0	1	0	2	0	2	0	2	1	0	2	0	1	0	0	2	0	0	1	1	0	0	1	1	0	0	2	0	0	0	2	0	0	0	1	1
933	0	0	2	0	2	2	2	2	1	0	1	0	1	0	1	0	0	1	1	1	2	1	1	1	1	1	0	0	0	2	0	1	1	0	0	2	1	0	1	1	0	0	0	0	1	1	0	1	0
934	1	0	2	0	0	1	0	0	2	0	0	0	0	0	0	0	0	1	0	1	0	0	1	1	0	2	0	0	2	0	0	1	2	0	0	2	2	0	2	0	1	1	1	1	1	2	0	2	0
935	1	2	1	0	0	1	1	1	2	0	0	0	2	0	2	0	1	0	2	0	2	0	0	2	0	0	0	1	1	2	0	1	1	2	1	1	0	0	0	2	0	1	1	1	1	1	1	0	1
936	0	0	1	0	0	1	2	2	1	0	1	1	1	0	1	0	1	2	0	1	1	0	0	2	0	1	0	0	0	1	0	1	1	0	0	2	1	0	0	2	0	0	0	2	1	2	0	2	0
937	0	1	1	0	0	1	0	1	2	0	0	0	1	0	0	1	1	1	1	1	1	0	0	2	1	2	0	0	1	1	1	1	1	0	0	1	1	0	1	1	0	1	1	2	2	2	0	2	0
938	1	0	2	0	0	1	2	2	1	0	0	1	1	0	1	0	2	2	1	1	2	0	0	2	0	1	0	1	1	1	0	0	1	0	0	2	1	0	0	1	0	0	0	2	0	1	0	2	1
939	1	2	0	0	0	1	0	1	2	0	0	1	1	0	0	0	1	2	0	1	1	1	1	1	1	1	0	0	0	2	0	1	1	0	0	2	1	0	1	1	0	1	1	2	1	1	0	1	1
940	0	1	2	0	0	1	1	1	2	0	0	1	1	0	1	0	1	1	1	0	1	0	0	2	1	0	0	1	0	1	2	2	1	0	1	2	1	0	2	0	0	1	1	1	1	2	0	2	0
941	1	2	0	0	0	0	1	1	1	0	0	0	0	0	0	0	2	0	1	0	1	0	0	2	0	1	0	0	0	2	1	1	1	0	0	2	1	0	0	2	0	0	0	1	1	1	0	1	1
942	1	2	1	0	0	1	0	0	2	0	0	1	1	1	0	0	0	2	0	0	1	1	0	2	0	0	0	0	0	2	1	1	1	1	0	1	2	0	2	1	1	0	0	0	0	0	1	1	1
943	0	0	2	0	0	2	2	2	1	0	1	0	0	0	0	0	0	1	1	0	1	0	0	2	1	0	0	1	1	1	1	1	1	0	0	1	0	0	0	2	0	0	0	1	1	0	0	2	0
944	1	1	1	1	0	1	0	0	2	0	0	0	1	0	1	0	1	1	1	0	2	1	1	1	1	0	0	0	0	2	0	2	1	0	0	2	1	1	0	0	0	0	0	2	1	0	0	2	0
945	0	2	0	0	0	0	1	2	2	0	0	1	2	0	1	0	1	2	0	1	1	0	1	1	0	2	0	1	1	2	0	1	1	2	1	2	1	1	0	1	0	1	0	1	1	1	1	0	2
946	0	1	1	0	0	1	2	2	1	0	1	1	1	0	1	0	0	2	0	1	0	1	0	2	0	1	0	0	0	2	2	1	1	1	1	1	0	0	0	2	0	0	0	1	0	1	0	1	1
947	0	1	2	0	0	1	1	1	1	0	1	0	0	0	0	0	1	1	1	1	1	1	0	2	1	0	0	0	0	2	0	2	2	0	0	0	1	1	0	1	0	0	0	1	0	0	0	1	0
948	1	1	1	0	0	1	0	1	1	0	1	0	0	0	0	0	1	1	1	1	1	0	0	2	0	1	0	0	0	0	0	2	2	0	0	0	0	0	0	2	0	1	0	1	0	1	0	2	0
949	1	2	1	0	0	1	1	2	2	0	0	0	0	0	0	0	1	2	0	1	1	0	1	1	0	1	1	0	0	0	0	1	1	1	1	2	1	0	0	0	0	0	0	1	0	1	0	1	1
950	0	0	2	0	0	1	1	1	1	0	1	1	1	0	1	0	1	2	1	0	1	1	1	1	1	1	0	0	0	1	0	1	2	0	0	2	2	0	1	1	0	0	0	0	2	2	0	2	0
951	1	1	1	0	1	1	2	2	1	0	1	0	0	0	0	0	1	1	2	1	2	0	0	2	0	2	0	1	2	0	0	2	2	1	2	2	2	1	0	2	1	0	0	2	1	0	0	1	1
952	0	1	1	0	0	1	2	2	1	0	0	1	2	0	2	0	1	1	1	1	0	0	0	2	1	2	0	0	1	1	0	0	0	0	1	2	2	0	2	1	1	1	1	1	1	1	1	0	2
953	0	2	1	0	0	1	1	2	2	0	0	0	0	0	0	0	1	2	1	0	2	1	0	2	0	0	1	0	0	0	0	0	1	0	0	2	2	1	0	0	0	2	2	2	2	0	0	2	0
954	0	1	1	0	0	1	2	2	1	0	0	1	1	0	1	0	0	0	2	1	2	0	0	2	0	1	0	1	1	0	1	1	1	0	0	2	2	1	0	1	0	0	0	1	0	1	0	2	0
955	0	2	0	0	0	1	1	1	1	1	0	1	1	1	0	0	0	2	1	0	2	1	1	1	0	1	0	0	0	2	1	1	1	1	0	1	2	0	1	1	1	0	0	2	0	1	0	1	1
956	0	0	1	0	0	0	0	0	2	0	0	1	1	0	1	0	2	1	1	0	2	1	0	2	0	0	0	0	0	2	0	0	2	0	0	2	1	0	1	2	1	0	0	2	1	1	0	1	1
957	0	0	2	0	1	2	0	0	2	0	0	0	0	0	0	1	0	2	0	1	1	0	0	2	1	0	0	1	1	2	0	0	0	1	0	1	1	1	0	2	1	0	0	1	1	1	0	2	1
958	0	2	0	0	0	0	1	2	2	0	0	1	2	0	2	0	2	0	2	0	2	1	0	2	0	1	0	0	1	1	0	2	2	0	0	0	1	0	1	1	0	0	0	1	1	1	0	1	1
959	1	2	0	0	0	0	1	2	2	0	0	0	0	0	0	0	1	0	2	0	2	0	0	2	0	2	1	0	0	0	0	0	1	0	0	2	2	0	1	1	0	1	1	2	1	1	1	1	1
960	1	1	1	0	0	1	2	2	0	0	1	0	0	0	0	0	2	0	2	1	2	1	0	2	1	0	0	1	1	1	1	1	1	1	0	1	2	0	1	1	0	0	0	2	1	0	0	1	1
961	0	0	2	0	0	2	1	1	1	0	1	1	1	1	0	0	2	2	1	1	1	0	0	2	1	0	0	0	0	2	1	0	2	1	0	1	0	0	1	2	1	1	1	2	0	0	0	2	0
962	1	2	0	0	0	1	1	2	1	0	1	0	1	0	0	1	0	2	0	1	1	1	1	1	0	0	0	1	1	2	0	1	1	0	0	1	2	0	2	0	0	2	2	2	1	1	0	0	2
963	1	2	0	0	0	0	1	2	2	0	0	0	0	0	0	0	2	0	2	0	2	1	0	2	0	1	0	1	1	1	1	1	1	0	0	1	2	0	1	1	0	0	0	1	0	0	0	1	1
964	1	1	1	0	0	0	0	1	2	0	0	1	2	0	2	0	2	0	1	0	1	0	0	2	0	2	0	0	1	1	1	1	1	0	0	0	1	0	0	2	0	1	1	2	2	0	0	2	0
965	1	1	2	0	0	1	2	2	0	0	0	0	0	0	0	0	0	0	2	1	2	1	0	2	0	1	0	0	2	0	0	0	0	1	1	1	1	0	0	1	0	0	0	0	0	1	0	2	0
966	1	2	1	0	0	1	1	2	0	0	1	1	2	0	2	0	0	1	1	0	1	1	1	1	1	1	0	0	0	2	1	1	0	0	1	2	2	2	0	0	0	1	0	1	1	1	0	2	2
967	0	1	1	0	1	1	1	2	2	0	0	0	1	1	0	0	0	0	1	0	2	1	1	1	1	0	0	2	2	0	0	1	1	0	0	1	1	0	0	2	0	1	1	2	0	1	0	2	0
968	0	1	2	0	1	2	1	1	2	0	0	0	0	0	0	0	1	2	0	1	2	2	1	1	1	1	0	0	0	2	0	1	1	0	1	2	0	0	0	2	0	0	0	0	0	0	0	0	2
969	0	2	0	0	0	0	2	2	0	0	1	1	0	0	0	0	1	0	2	1	2	0	0	2	0	1	0	1	2	1	0	1	1	0	0	1	1	0	1	1	0	1	1	2	1	1	0	0	2
970	1	1	1	0	0	1	1	2	1	0	1	0	1	0	1	0	1	1	1	1	2	0	1	1	1	2	0	0	1	1	0	1	2	2	0	1	2	1	1	1	0	1	1	1	0	1	1	1	1
971	1	2	0	0	1	1	1	1	1	0	1	0	0	0	0	0	2	1	1	1	2	1	2	0	1	1	0	1	2	0	0	2	2	0	0	2	2	0	1	1	0	1	1	1	0	0	0	1	1
972	1	2	1	0	0	1	0	0	2	0	0	1	2	0	1	0	2	1	1	1	2	1	0	2	0	2	0	0	1	1	0	2	2	1	1	1	0	0	0	2	0	0	0	1	0	0	0	2	1
973	1	2	1	0	0	1	1	1	2	0	0	0	0	0	0	0	1	0	2	0	2	0	0	2	0	0	0	1	1	1	2	2	2	0	1	1	1	1	0	1	0	1	0	0	1	0	1	0	2
974	1	1	1	0	0	1	0	0	2	0	0	0	0	0	0	0	2	0	2	1	2	1	1	1	1	1	0	1	1	0	1	1	1	0	0	1	0	1	0	1	0	0	0	2	1	0	0	2	0
975	1	2	0	0	0	0	1	2	0	0	1	0	0	0	0	0	1	0	2	0	2	0	0	2	0	1	0	1	1	0	0	0	0	0	1	2	1	0	2	0	0	0	0	2	1	2	0	1	0
976	1	1	1	0	1	2	1	1	2	0	0	0	1	0	0	0	1	0	1	0	1	0	0	2	1	0	0	1	2	1	0	2	2	0	0	0	0	1	0	1	0	0	0	1	0	0	0	0	1
977	1	1	1	0	0	1	2	2	1	0	0	0	1	0	0	1	0	2	0	1	0	0	0	2	0	1	0	2	2	1	1	1	2	1	1	2	2	0	1	1	0	0	0	1	0	1	0	1	2
978	1	0	2	0	2	2	1	1	2	0	0	1	1	0	1	0	1	1	1	0	2	0	0	2	0	1	0	0	0	2	0	1	2	0	0	1	2	0	1	0	0	0	0	1	1	1	0	1	1
979	0	1	2	0	0	2	1	2	2	0	0	0	1	0	1	0	1	1	1	0	2	0	1	1	1	1	0	1	1	1	0	1	2	1	1	1	0	0	0	1	0	0	0	2	1	0	0	2	0
980	0	2	1	0	0	1	0	0	2	0	0	0	0	0	0	0	2	1	1	0	2	1	0	2	0	1	1	1	1	0	1	1	1	1	1	1	1	0	1	1	0	1	1	2	1	0	0	2	1
981	0	1	1	0	0	1	0	1	2	0	0	1	1	0	1	0	1	1	2	0	2	0	0	2	0	1	0	0	1	1	0	0	1	0	0	2	2	1	1	0	0	0	0	0	0	0	1	1	1
982	1	0	2	0	0	2	2	2	1	0	0	0	1	0	1	0	1	1	2	0	2	0	0	2	1	2	0	2	2	0	1	1	2	2	1	1	0	0	1	1	0	0	0	1	0	1	0	2	0
983	1	1	1	0	0	1	1	1	1	0	1	0	0	0	0	0	1	1	1	0	1	0	0	2	0	2	0	0	1	1	0	2	2	1	1	2	2	0	1	2	1	0	0	1	0	1	0	1	0
984	1	2	2	0	0	1	1	1	2	0	0	0	1	0	0	1	0	1	1	1	1	0	0	2	0	1	0	1	0	1	1	1	1	0	0	1	0	0	1	1	1	0	0	2	0	0	0	2	0
985	0	0	2	0	1	2	1	1	2	0	0	1	1	0	1	0	0	0	1	0	2	0	0	2	1	0	0	1	1	1	0	1	1	1	2	2	1	1	0	1	0	1	1	1	0	1	0	0	2
986	0	2	1	0	0	2	1	2	1	0	1	0	0	0	0	0	1	1	1	1	1	0	0	2	0	1	0	1	1	1	1	0	0	0	0	0	2	0	1	1	0	1	1	1	1	2	0	2	0
987	0	1	2	0	0	2	1	1	1	1	0	0	2	0	2	0	1	1	1	1	1	0	1	1	0	1	0	2	2	0	0	1	1	1	1	2	0	0	1	1	1	1	0	0	1	0	0	1	1
988	0	1	1	0	1	1	1	2	1	0	0	2	2	0	2	0	1	1	1	1	1	1	0	2	0	0	1	0	0	1	0	2	2	0	0	1	1	0	0	2	0	1	1	2	1	0	0	1	1
989	1	2	1	0	0	0	1	1	2	0	0	1	1	0	1	0	0	0	2	0	1	0	0	2	0	1	0	0	0	1	1	0	0	0	0	1	2	1	1	1	1	0	0	2	1	0	0	1	1
990	1	2	1	0	0	2	2	2	1	0	0	0	0	0	0	0	0	1	1	1	1	0	0	2	0	2	0	0	0	2	0	2	2	0	0	1	1	0	1	1	0	0	0	0	1	1	0	0	2
991	0	2	1	0	0	1	1	1	1	0	1	0	0	0	0	0	2	0	2	0	2	1	0	2	0	1	0	0	1	0	0	2	2	1	0	0	0	0	1	1	0	1	1	2	1	0	2	0	2
992	1	0	2	0	1	2	2	2	0	0	1	0	0	0	0	0	1	0	1	1	1	0	1	1	0	0	0	0	0	2	0	1	2	0	0	2	1	0	0	2	0	0	0	2	0	0	0	0	2
993	0	0	2	0	1	1	1	1	2	0	0	0	2	0	0	1	0	2	1	0	2	0	0	2	0	1	1	0	0	1	1	0	0	0	0	2	1	0	1	1	0	1	0	1	1	0	0	2	0
994	1	0	2	0	1	2	1	1	2	0	0	1	2	0	1	0	0	2	0	1	1	0	0	2	0	2	0	1	1	1	1	0	0	0	0	2	1	0	1	1	0	0	1	1	1	1	0	1	1
995	0	2	1	0	0	1	2	2	1	0	1	0	1	0	1	0	0	2	0	1	1	1	0	2	0	1	0	0	0	1	0	1	0	0	1	2	2	0	2	0	0	1	1	2	1	0	0	1	1
996	1	1	1	0	1	2	2	2	1	0	0	0	1	0	1	0	1	2	1	1	1	0	1	1	0	0	0	0	0	2	0	1	2	0	0	1	2	0	2	0	0	1	1	2	0	1	0	1	1
997	0	2	0	0	0	0	2	2	0	0	2	0	1	0	0	1	0	0	2	1	2	0	0	2	0	1	0	0	0	2	0	2	2	0	0	0	2	0	2	0	0	1	1	1	1	1	1	1	1
998	1	1	1	0	0	1	1	1	1	1	1	1	1	0	1	0	1	0	2	1	2	0	0	2	0	1	0	1	1	1	1	1	2	0	0	1	2	0	1	1	0	1	1	1	1	0	1	1	1
999	0	2	1	0	0	2	2	2	1	1	0	0	0	0	0	0	2	0	2	1	2	1	1	1	1	0	0	0	0	2	1	1	2	1	0	1	1	0	0	1	0	0	0	0	0	0	0	2	0
1000	1	0	1	0	0	1	2	2	1	0	0	0	0	0	0	0	0	0	1	1	1	0	0	2	0	0	0	1	1	1	1	2	2	0	0	2	1	1	0	1	0	0	0	1	0	1	0	1	1
[truncated: 952 more columns]
