# Supplementary material for: KNN-MDR: a learning approach for improving interactions mapping performances in genome wide association studies
Source: BMC Bioinformatics. 2017 Mar 21;18:184. doi: 10.1186/s12859-017-1599-7 (PMC5361736; doi:10.1186/s12859-017-1599-7)
Supplement: Supplementary file 2 — The data set(s) supporting the results of Table 1. (ZIP 22742 kb) [file 12859_2017_1599_MOESM2_ESM.zip › Nouveau dossier/S42/mkallsimul.dat]

1	0	1	2	1	0	0	0	0	2	0	0	0	1	0	0	0	1	0	2	2	2	0	0	2	0	1	2	1	2	2	1	0	2	1	1	2	1	1	0	1	0	0	0	0	0	0	0	0	0
2	1	1	1	0	0	0	2	2	1	0	1	0	0	0	0	0	2	0	2	2	2	0	0	2	0	0	2	0	2	2	1	0	1	0	0	1	2	0	0	1	0	0	0	0	2	1	0	1	0
3	1	2	0	0	0	0	1	1	1	1	1	0	0	0	0	0	0	2	0	0	0	0	0	2	0	0	2	0	2	2	1	0	0	0	0	2	2	0	0	0	1	1	0	1	2	0	0	0	0
4	0	1	1	1	0	0	1	1	2	0	0	0	0	0	0	0	2	0	2	2	2	1	0	2	0	0	2	0	1	1	1	2	1	0	0	1	2	1	0	1	0	0	1	0	0	0	0	0	2
5	0	1	1	1	0	0	1	1	2	1	0	0	1	0	1	1	2	1	2	2	2	0	0	2	0	1	1	2	2	2	0	0	2	0	0	1	2	1	1	0	0	0	1	0	0	1	0	0	0
6	1	1	1	1	0	0	1	1	1	0	1	0	0	0	0	0	1	2	0	0	0	0	0	2	0	1	1	1	2	2	1	1	0	0	0	1	1	1	0	2	0	0	0	0	0	0	0	0	0
7	0	1	2	1	1	1	1	1	1	1	1	0	1	1	1	0	1	0	2	1	2	0	1	1	1	0	1	1	2	2	0	1	2	2	0	2	2	1	0	1	0	1	0	0	1	1	0	0	0
8	1	1	1	0	0	0	1	2	2	0	0	0	0	0	0	0	1	1	1	1	1	1	0	2	0	0	1	0	2	2	0	0	0	1	0	2	2	1	0	1	0	0	0	0	0	0	1	0	1
9	0	2	0	0	0	0	2	2	1	0	1	1	2	1	1	0	1	0	1	2	2	0	0	2	0	0	2	0	2	2	0	0	2	1	0	2	1	0	0	2	0	0	0	0	0	1	0	0	0
10	0	2	0	1	0	0	2	2	1	0	1	1	1	1	1	0	0	1	0	0	0	0	0	2	0	1	1	0	2	2	0	1	1	1	2	2	1	0	0	0	0	0	0	0	0	0	0	0	0
11	0	1	1	0	0	0	2	2	1	0	0	1	1	1	1	0	1	1	1	0	0	0	0	2	0	0	1	0	2	2	0	1	0	0	0	2	2	0	1	1	0	0	0	0	0	0	0	0	0
12	0	1	1	0	1	1	0	1	2	0	0	0	0	0	0	0	2	2	1	1	2	0	0	2	0	1	1	0	2	2	1	2	2	0	1	2	2	0	0	1	1	0	0	0	0	0	0	0	0
13	1	1	2	1	0	0	1	1	2	0	0	1	2	1	1	1	2	1	1	1	2	1	0	2	0	0	1	0	1	1	0	2	2	0	0	1	0	0	0	1	0	0	0	0	0	0	0	0	0
14	1	0	1	0	0	0	1	1	2	0	0	0	0	0	0	0	1	0	2	2	2	0	1	1	1	0	2	1	2	2	0	1	1	1	0	1	2	0	0	0	0	0	1	0	1	0	0	0	0
15	1	1	1	1	0	0	1	1	2	0	0	2	2	1	1	1	1	1	0	0	1	0	1	1	0	1	2	1	2	2	1	0	1	1	0	1	1	0	1	1	0	0	1	0	1	0	0	0	1
16	0	1	1	0	1	1	0	0	2	0	0	0	0	0	0	0	1	0	1	1	1	0	0	2	0	1	1	0	2	2	0	0	2	1	0	1	1	1	1	0	0	0	0	0	0	0	0	0	0
17	1	2	1	1	0	0	2	2	0	1	1	0	0	1	1	0	2	1	1	1	2	0	0	2	0	0	1	0	1	2	0	0	1	0	0	0	2	0	0	1	0	0	0	0	0	0	0	0	0
18	0	1	1	0	1	1	1	1	1	0	0	0	1	0	0	0	1	1	1	1	1	1	0	2	0	0	0	0	2	2	0	0	2	1	0	1	2	0	0	1	0	0	0	0	0	0	0	0	1
19	1	1	1	1	0	0	1	1	2	0	0	0	0	0	0	0	1	1	1	1	2	0	0	2	0	0	2	0	2	2	1	1	1	1	2	2	1	0	0	1	0	0	0	0	0	1	0	0	1
20	1	1	1	1	0	0	1	1	1	1	2	0	1	0	0	0	1	2	1	1	1	1	0	2	0	0	1	0	2	2	0	0	1	1	2	2	1	0	1	1	0	0	1	0	0	0	0	1	0
21	0	0	1	0	0	0	1	2	1	0	0	0	1	0	0	0	2	0	1	1	1	0	1	1	0	0	2	0	2	2	0	1	2	0	0	0	0	0	0	2	0	0	0	1	0	1	0	0	1
22	1	2	0	0	0	0	0	0	2	0	0	0	0	0	0	0	0	0	2	2	1	0	0	2	0	1	1	1	1	1	1	1	1	1	1	1	1	0	0	2	0	1	1	0	1	1	0	0	0
23	0	1	1	0	0	0	1	1	1	0	1	1	2	1	1	0	2	0	2	2	2	0	1	1	0	1	2	2	2	2	0	0	2	2	2	2	2	0	0	1	0	0	1	0	1	0	0	0	1
24	1	1	1	0	1	1	1	1	1	0	0	0	1	0	0	0	1	1	2	2	2	0	0	2	0	1	2	0	2	2	0	0	0	0	0	2	1	1	0	1	0	0	1	0	2	0	0	0	0
25	1	1	1	0	0	0	2	2	0	0	0	1	1	1	1	0	1	1	1	1	2	1	0	2	0	0	2	1	2	2	2	0	2	2	1	1	1	0	0	2	0	0	0	0	1	1	0	0	0
26	0	0	2	0	0	0	0	0	2	0	0	0	2	0	0	1	2	1	1	1	2	0	0	2	0	1	1	0	2	2	1	0	1	0	0	2	1	0	0	1	0	0	1	0	0	0	0	0	0
27	1	1	1	0	0	0	0	2	2	0	1	0	0	0	0	0	1	1	1	1	1	0	0	2	0	0	0	2	1	1	0	1	2	0	1	2	2	0	1	1	1	0	0	0	1	0	0	0	0
28	1	1	1	1	0	0	2	2	0	1	1	1	1	1	1	0	1	0	2	1	2	0	0	2	0	1	1	0	2	2	0	1	2	0	1	1	2	0	1	0	0	0	1	0	1	1	0	0	0
29	0	2	2	1	0	0	1	2	2	0	0	1	1	1	1	0	2	0	2	2	2	0	0	2	0	0	1	1	2	2	1	2	2	0	0	1	0	0	0	2	0	0	1	0	1	1	0	0	0
30	0	2	0	0	1	1	1	2	1	0	1	0	0	0	0	0	1	0	2	2	2	0	1	1	0	1	1	1	2	2	0	0	1	1	1	1	1	1	0	1	0	0	0	0	0	0	0	0	0
31	0	2	0	0	0	0	2	2	0	0	0	1	1	1	1	0	2	2	0	0	2	0	0	2	0	0	2	0	2	2	1	0	2	1	0	1	1	1	0	0	0	0	0	0	0	0	0	0	0
32	1	2	1	1	0	0	0	1	2	0	0	0	1	0	0	0	1	0	2	2	2	0	0	2	0	1	0	0	1	2	0	2	1	0	0	1	1	1	0	1	0	0	0	1	0	0	0	0	0
33	1	2	1	0	0	0	1	2	1	0	0	1	2	2	2	0	1	1	1	1	1	0	0	2	0	0	2	0	2	2	1	1	1	0	0	1	1	0	0	0	0	0	0	0	0	0	0	0	0
34	1	1	1	0	0	0	2	2	1	0	0	0	1	0	0	0	1	1	1	1	1	0	0	2	0	2	1	0	2	2	0	0	1	0	0	1	1	0	0	1	0	0	0	0	0	2	0	1	0
35	0	1	1	0	1	1	1	2	2	0	0	0	0	0	0	0	2	0	2	1	2	0	0	2	0	1	1	1	1	0	0	0	1	0	0	1	2	1	1	1	1	0	1	0	0	0	0	0	0
36	0	2	1	1	0	0	0	1	2	0	1	1	2	2	2	0	1	0	2	2	2	0	1	1	1	1	2	0	2	2	0	2	1	0	0	1	1	0	0	0	0	0	1	0	1	0	0	0	0
37	0	1	1	0	0	0	1	1	2	0	0	0	0	0	0	0	1	0	2	1	2	0	0	2	0	1	0	1	1	1	0	0	2	0	0	2	1	0	0	1	0	2	0	0	0	0	0	0	0
38	0	0	2	0	0	0	1	1	1	0	0	1	2	2	2	0	1	1	1	2	2	1	0	2	0	0	0	1	1	1	0	1	0	0	0	1	2	1	0	1	0	1	0	0	0	2	0	0	0
39	0	2	0	0	0	0	0	1	2	0	0	0	1	1	1	0	2	2	0	0	0	0	0	2	0	1	2	0	2	2	0	1	1	1	1	1	1	0	0	2	0	0	1	0	1	1	0	0	0
40	1	2	1	1	0	0	2	2	2	0	0	0	0	0	0	0	1	0	2	1	2	0	1	1	0	1	2	0	2	2	0	2	1	0	1	2	1	0	0	2	0	2	0	0	0	0	0	1	0
41	1	1	1	1	0	0	1	2	1	0	0	1	1	1	1	0	1	0	1	1	1	0	1	1	0	1	0	0	2	1	0	0	0	1	0	2	2	0	0	1	1	0	1	0	0	1	0	0	0
42	1	2	0	0	0	0	1	2	1	0	1	1	1	1	1	0	2	1	1	1	2	0	0	2	0	0	1	0	2	2	0	2	1	0	0	2	1	1	1	0	0	0	0	0	0	1	0	0	0
43	1	2	0	0	0	0	1	2	1	0	0	0	0	0	0	0	2	0	2	2	2	0	1	1	1	1	1	2	2	2	0	0	1	0	0	1	2	0	0	1	0	0	0	1	0	1	0	0	0
44	0	2	0	0	0	0	2	2	1	0	0	0	0	0	0	0	1	0	2	2	2	1	1	1	1	1	2	0	2	2	1	0	1	0	0	2	1	0	0	0	0	0	0	0	0	0	0	1	0
45	0	1	2	0	0	0	2	2	1	0	0	0	0	0	0	0	2	1	1	1	2	0	0	2	0	2	2	0	2	1	0	0	1	2	0	1	1	0	0	1	0	1	0	0	0	0	0	1	1
46	1	2	0	0	0	0	1	1	1	0	1	0	0	0	0	0	1	0	2	1	2	0	0	2	0	1	1	0	2	2	0	0	2	2	2	2	1	0	0	2	1	0	0	1	0	0	0	0	1
47	1	1	2	1	0	0	2	2	1	0	1	2	1	1	1	0	1	1	1	1	1	0	1	1	0	0	0	1	1	1	0	1	0	0	0	2	1	0	1	1	0	0	1	0	0	0	0	0	0
48	0	1	2	1	0	0	1	1	1	0	0	0	0	0	0	0	1	0	2	2	2	0	0	2	0	1	1	2	1	1	1	1	1	0	1	1	1	0	0	1	0	0	1	0	1	1	0	0	2
49	1	2	0	1	0	0	2	2	2	0	0	0	0	0	0	0	1	2	0	1	1	0	1	1	1	2	1	0	2	2	0	0	0	1	1	2	1	0	0	1	1	0	0	0	0	0	0	0	1
50	1	2	1	1	0	0	0	0	2	0	0	0	1	0	0	0	0	1	1	1	2	0	0	2	0	0	2	0	2	2	1	0	1	1	1	2	1	0	0	1	0	0	0	0	0	0	0	0	1
51	1	2	1	0	0	0	0	0	2	0	0	0	0	0	0	0	1	0	1	1	1	1	0	2	0	2	1	1	2	1	1	1	1	0	0	1	1	1	0	0	0	1	0	0	1	0	0	0	1
52	0	2	1	0	1	1	1	1	1	1	0	1	1	1	1	0	1	0	2	2	2	0	0	2	0	1	2	1	1	1	0	1	2	1	0	0	1	0	0	1	0	0	1	0	1	0	0	0	0
53	0	1	1	1	0	0	1	2	1	0	1	0	0	0	0	0	1	1	1	1	2	0	1	1	1	1	2	0	2	2	2	1	1	0	1	1	1	0	0	2	0	0	1	0	1	1	0	0	0
54	1	1	2	1	0	0	1	1	0	0	1	0	0	0	0	0	1	1	1	0	0	1	1	1	1	0	1	0	2	2	1	0	2	1	0	2	0	1	0	1	0	0	0	0	2	0	0	0	0
55	0	2	2	0	1	1	2	2	0	0	2	0	0	0	0	0	1	2	1	1	1	0	1	1	0	1	1	1	2	2	1	0	1	2	0	1	1	1	0	0	0	0	0	0	0	0	0	1	0
56	1	1	2	0	0	0	1	1	1	0	0	0	0	0	0	0	2	0	2	2	2	0	0	2	0	2	1	1	1	1	0	0	2	2	0	1	0	0	0	1	0	0	0	1	0	1	0	2	0
57	0	1	2	1	0	0	1	2	0	0	1	0	1	1	1	1	1	1	1	0	0	1	0	2	0	1	2	0	2	2	1	0	2	2	1	1	0	0	0	2	0	0	0	2	0	0	0	0	0
58	0	1	1	1	0	0	1	1	2	0	0	1	0	0	0	0	0	1	2	2	2	1	0	2	0	1	2	0	2	1	0	0	1	1	1	1	2	0	0	2	1	0	0	0	0	0	0	1	0
59	0	1	1	0	0	0	0	0	2	0	0	1	1	1	1	0	1	1	1	1	2	0	1	1	1	1	1	0	2	2	1	0	1	0	0	2	0	0	0	2	0	0	0	0	0	0	1	0	0
60	0	1	1	1	0	0	0	1	2	0	0	0	0	0	0	0	0	1	1	1	1	0	0	2	0	1	2	0	2	2	1	0	1	1	0	2	0	0	0	2	0	0	0	0	0	0	0	0	1
61	1	0	2	1	0	0	1	1	2	0	0	0	0	0	0	0	2	1	1	2	2	0	1	1	1	1	1	0	2	2	0	2	1	0	0	2	2	0	0	1	0	1	0	1	0	1	0	0	0
62	1	1	2	0	0	0	2	2	1	0	0	1	1	1	1	0	2	1	1	1	2	0	0	2	0	0	1	1	2	2	1	1	2	1	0	2	1	0	0	1	0	0	0	0	0	1	0	0	0
63	0	0	2	0	0	0	2	2	1	0	1	1	1	1	1	0	2	1	1	1	2	0	0	2	0	1	2	1	2	2	0	0	1	1	0	1	1	0	0	2	1	0	0	0	0	0	0	0	0
64	1	2	1	1	0	0	0	1	2	0	0	0	0	0	0	0	0	1	1	1	1	0	0	2	0	1	1	1	1	1	0	1	1	1	2	2	2	0	0	0	0	0	1	0	1	1	0	0	0
65	0	1	1	0	0	0	2	2	2	0	0	0	2	1	1	1	1	1	1	1	2	0	1	1	1	2	2	0	2	2	0	0	1	0	0	1	1	0	0	2	1	0	1	0	1	2	0	0	0
66	1	1	2	0	1	1	0	1	1	0	0	0	0	0	0	0	2	0	2	2	2	0	1	1	0	0	1	0	2	2	0	0	0	1	1	1	2	1	0	1	0	0	0	0	0	0	0	0	0
67	0	1	2	1	0	0	1	1	1	0	0	0	1	1	1	0	2	0	1	1	1	0	1	1	1	1	1	0	2	2	0	0	1	0	0	1	0	0	0	1	0	0	0	0	0	0	0	0	1
68	0	1	1	0	1	1	2	2	1	0	0	0	0	0	0	0	0	0	2	1	2	0	0	2	0	1	0	0	1	1	0	1	1	0	0	1	2	1	1	0	0	0	0	0	0	0	0	0	0
69	0	1	2	0	0	0	0	0	2	0	0	0	1	0	0	0	1	0	1	2	2	0	0	2	0	2	2	0	2	2	1	0	1	0	0	2	1	1	0	1	0	0	0	0	0	0	0	0	0
70	0	0	2	0	1	1	1	1	1	1	0	1	0	0	0	0	1	1	1	1	2	0	1	1	1	1	1	2	1	1	1	2	1	0	0	1	0	0	0	1	0	0	0	0	0	0	0	0	1
71	1	2	1	0	0	0	1	2	2	0	0	0	1	0	0	0	0	1	1	1	1	0	0	2	0	1	1	1	1	0	0	1	1	1	1	1	1	0	0	1	0	1	0	0	1	0	0	0	0
72	1	2	1	0	0	0	2	2	1	1	1	0	1	0	1	1	1	0	2	1	2	0	0	2	0	2	2	0	2	2	1	2	2	0	0	0	2	0	0	1	0	0	1	0	1	0	0	1	0
73	0	2	0	0	0	0	1	1	1	1	0	0	1	0	0	0	1	1	1	1	2	0	0	2	0	0	2	1	2	2	0	1	1	1	0	0	1	0	0	2	0	1	0	0	0	1	0	1	0
74	0	1	1	0	1	1	2	2	1	0	1	0	1	0	0	0	1	0	2	2	2	0	1	1	0	0	2	0	2	2	1	2	1	0	0	2	2	0	0	1	0	1	0	0	1	0	0	0	1
75	0	1	1	1	0	0	2	2	2	0	0	1	1	1	1	0	1	1	1	1	1	0	0	2	0	1	2	1	2	2	1	0	1	1	0	1	1	0	0	1	0	1	0	0	1	0	0	0	0
76	1	2	2	0	0	0	1	2	2	0	0	0	1	0	0	0	0	1	1	0	1	0	1	1	0	1	2	1	2	2	1	0	2	0	0	2	0	0	0	2	0	2	0	0	1	0	0	0	0
77	0	0	2	0	0	0	1	2	2	0	0	0	0	0	0	0	2	0	2	2	2	0	0	2	0	1	1	1	2	2	1	1	2	1	0	1	2	1	0	0	0	0	1	0	1	1	1	0	1
78	1	0	2	1	0	0	0	0	2	0	0	1	2	1	1	0	1	1	1	1	1	0	0	2	0	1	1	0	2	2	0	0	2	2	2	2	0	0	0	2	0	0	1	0	0	1	0	1	0
79	1	1	1	0	0	0	2	2	0	0	1	0	0	0	0	0	1	0	1	2	2	0	0	2	0	2	1	0	2	2	0	0	1	0	0	2	2	1	0	1	0	0	0	0	2	1	0	0	0
80	1	1	1	1	1	1	1	1	1	0	0	0	0	0	0	0	2	2	0	0	0	0	1	1	1	1	1	0	2	2	0	1	1	2	1	2	2	0	0	1	0	0	1	0	1	1	0	0	1
81	0	2	1	0	0	0	0	0	2	0	0	0	0	0	0	0	1	1	1	1	2	0	0	2	0	1	0	0	2	2	0	0	2	0	0	2	2	1	0	0	0	1	0	0	1	0	0	0	0
82	0	1	1	0	1	1	1	0	2	0	0	1	1	1	1	0	1	0	2	2	2	0	1	1	1	1	1	1	1	1	1	1	1	0	0	2	2	1	1	2	1	1	0	0	1	0	1	0	1
83	0	1	1	0	0	0	1	1	2	0	0	0	1	0	0	0	0	2	1	1	1	0	0	2	0	0	1	0	1	1	1	1	2	2	0	1	1	1	0	1	0	0	0	0	0	0	1	0	0
84	0	0	1	0	0	0	1	2	2	0	0	0	0	0	0	0	1	0	2	2	2	1	0	2	0	1	2	2	2	2	1	1	2	1	0	2	2	0	0	1	0	0	0	0	0	0	1	0	0
85	0	1	2	1	0	0	2	2	2	0	0	2	2	1	1	1	1	2	1	1	1	0	0	2	0	1	1	1	2	1	2	2	2	0	0	0	1	0	0	0	0	0	1	0	1	1	0	0	0
86	0	2	1	0	0	0	1	1	1	0	1	0	0	0	0	0	0	1	1	1	1	0	1	1	1	1	2	0	2	1	0	1	1	0	0	1	2	0	0	0	1	0	2	0	1	1	0	0	0
87	0	2	0	1	0	0	2	2	1	0	0	0	0	0	0	0	1	2	0	0	0	0	0	2	0	2	2	1	2	2	1	0	2	1	0	1	0	0	1	1	0	0	0	0	1	1	0	0	0
88	0	0	2	1	0	0	2	2	1	0	0	0	0	0	0	0	2	1	1	1	1	0	0	2	0	1	2	0	2	2	2	0	1	0	0	2	2	1	0	1	0	0	1	0	1	0	0	0	0
89	1	2	1	2	0	0	1	1	1	0	1	1	1	1	1	0	1	0	2	1	2	0	0	2	0	2	1	0	2	2	0	0	2	1	2	2	1	0	1	1	0	0	0	0	0	0	0	0	0
90	1	0	2	0	0	0	2	2	2	0	0	1	1	1	1	0	1	1	1	1	1	0	1	1	0	0	2	0	2	2	0	2	2	0	0	1	2	0	1	0	0	0	0	0	0	0	0	1	0
91	0	1	2	0	0	0	1	1	2	0	0	1	1	0	0	1	1	0	1	1	1	0	0	2	0	2	2	0	2	2	1	0	1	0	0	1	2	0	0	1	0	0	0	0	0	0	0	0	0
92	1	0	2	0	1	1	1	1	1	0	0	0	1	0	0	0	2	2	0	0	1	0	0	2	0	1	2	0	1	1	1	1	2	0	0	1	1	0	0	0	0	0	0	0	0	0	0	0	0
93	1	0	1	0	0	0	1	1	2	0	0	0	0	0	0	0	1	0	2	2	2	1	0	2	0	0	1	0	2	2	1	0	2	0	0	1	2	1	1	1	1	0	1	0	0	0	0	0	0
94	1	1	2	1	0	0	1	1	2	0	0	0	1	0	1	1	1	0	2	1	2	0	0	2	0	0	0	0	2	1	0	1	0	0	0	2	0	0	0	2	1	0	0	0	0	1	0	0	0
95	0	1	1	0	1	1	0	0	2	0	0	0	2	0	0	0	0	0	2	1	2	0	0	2	0	0	1	0	2	2	0	0	2	0	0	2	0	0	0	2	0	0	1	0	1	1	0	0	0
96	0	1	1	0	0	1	2	2	1	0	0	1	2	1	1	0	2	1	1	1	2	0	0	2	0	0	1	0	2	2	0	0	1	1	0	2	0	0	0	1	0	0	1	0	0	1	0	0	0
97	0	2	0	0	0	0	1	1	2	0	0	0	0	0	0	0	2	2	0	0	1	0	1	1	0	2	0	0	1	1	0	0	0	0	1	2	1	0	0	2	1	0	0	0	0	1	0	0	0
98	1	1	1	1	0	0	2	2	1	0	1	1	1	1	1	0	1	1	1	1	1	0	1	1	1	1	1	0	2	2	0	0	0	0	0	1	2	2	0	0	0	2	0	0	0	0	0	0	0
99	1	1	2	0	0	0	1	1	2	0	0	1	1	1	1	0	1	1	1	1	1	0	1	1	0	1	2	0	2	2	1	1	1	2	0	2	1	0	0	2	0	0	1	1	0	0	0	0	0
100	1	1	1	0	0	0	0	1	1	0	1	1	1	1	1	0	2	0	2	2	2	0	1	1	1	1	2	0	2	2	1	0	0	0	0	1	2	1	0	0	0	1	1	0	1	1	0	0	0
101	1	0	2	1	0	0	1	2	2	0	0	0	0	0	0	0	1	0	1	2	2	0	1	1	0	1	1	0	2	2	0	0	1	0	0	1	0	0	0	1	0	0	1	0	0	1	0	1	0
102	1	2	2	1	0	0	2	2	1	0	0	2	2	2	2	0	2	1	1	1	1	0	2	0	0	0	2	1	2	2	0	2	2	0	0	0	0	0	0	2	0	0	0	0	0	0	0	0	0
103	0	2	0	0	0	0	2	2	1	0	0	0	0	0	0	0	0	2	0	0	1	0	0	2	0	1	2	0	2	2	0	1	2	0	0	1	1	0	0	0	0	1	0	0	0	0	0	0	0
104	0	0	2	0	1	1	2	2	1	0	1	0	0	0	0	0	1	2	0	0	1	0	0	2	0	2	2	0	2	2	0	0	1	0	0	1	1	0	0	1	0	0	0	0	1	0	0	0	0
105	1	1	1	1	0	1	0	0	2	0	0	1	1	1	1	0	2	0	2	2	2	0	0	2	0	1	2	2	2	2	1	1	2	0	0	2	1	0	0	2	0	0	1	0	1	1	0	0	0
106	1	0	2	1	1	1	1	1	2	0	0	0	0	0	0	0	1	2	0	0	1	0	0	2	0	1	2	0	2	2	0	1	2	1	1	2	1	0	0	1	0	0	0	0	0	0	0	1	0
107	0	2	1	0	0	1	0	0	2	0	0	0	1	1	1	0	2	1	2	2	1	1	0	2	0	0	1	0	2	2	0	1	0	0	0	1	2	0	0	1	1	0	0	0	0	0	0	0	0
108	1	1	1	1	1	1	2	2	1	0	0	1	1	1	1	0	1	1	1	1	1	1	1	1	1	1	1	1	0	0	0	2	2	0	0	1	2	1	1	0	0	0	0	0	2	1	0	0	1
109	1	0	2	1	1	1	2	2	1	0	1	0	0	0	0	0	1	1	1	1	1	0	1	1	1	1	1	0	2	2	0	0	1	0	0	1	0	0	0	1	0	0	0	1	0	1	0	0	0
110	0	2	1	0	0	0	1	1	1	0	0	2	2	1	1	1	1	0	2	2	1	0	0	2	0	2	1	1	1	1	1	0	1	1	2	2	2	0	0	0	0	0	0	0	0	2	0	0	0
111	1	1	1	0	0	0	2	2	1	0	1	1	2	1	1	0	1	2	0	0	0	0	0	2	0	0	2	0	2	2	1	0	1	0	0	1	2	0	0	0	0	0	1	0	1	1	0	0	1
112	1	2	0	0	0	0	1	2	1	0	1	0	0	0	0	0	2	0	2	2	2	0	0	2	0	1	1	0	1	1	1	1	1	1	0	0	2	0	0	1	0	0	2	0	1	1	0	1	0
113	0	1	1	0	0	0	1	1	2	0	0	1	1	1	1	0	2	2	1	1	1	1	0	2	0	2	2	0	2	2	1	1	2	2	0	1	2	0	0	1	0	0	0	0	0	0	0	1	0
114	1	1	1	0	0	1	0	1	1	0	1	0	0	0	0	0	1	1	2	2	2	1	0	2	0	2	2	1	1	1	1	0	1	1	0	2	1	1	0	0	0	1	0	0	0	0	0	0	0
115	0	1	1	1	0	0	1	2	2	0	0	1	1	1	1	0	1	1	1	1	1	0	0	2	0	2	1	0	1	1	1	1	1	0	0	2	2	1	1	0	0	0	0	0	0	0	0	0	0
116	0	0	2	0	0	0	2	2	1	0	0	0	1	0	0	0	0	2	0	1	2	1	0	2	0	1	2	0	2	2	0	0	1	1	1	2	2	1	1	0	0	0	0	0	1	1	0	1	0
117	1	1	2	0	1	1	1	1	2	1	0	1	1	1	1	0	1	1	1	0	1	1	0	2	0	2	2	0	2	2	1	1	2	0	0	0	2	0	0	1	0	0	1	0	1	0	0	0	0
118	0	1	1	0	0	0	1	1	1	0	0	1	1	1	1	0	1	1	1	1	2	0	1	1	0	2	2	0	2	2	0	0	2	2	2	2	2	0	0	0	0	0	0	0	0	0	0	0	0
119	1	0	2	1	0	0	0	1	2	0	0	0	1	0	0	0	2	0	2	2	2	0	1	1	0	2	1	1	2	2	1	2	2	0	0	1	1	0	0	1	0	1	0	0	1	0	0	0	0
120	0	2	1	0	0	0	1	1	1	0	0	0	1	2	2	0	1	0	1	2	2	0	0	2	0	2	2	0	1	1	1	0	0	0	0	0	1	0	0	2	0	0	1	0	1	1	0	0	1
121	0	0	2	1	0	0	2	2	1	0	0	0	0	0	0	0	1	1	1	1	1	0	0	2	0	1	2	1	2	2	1	0	1	1	0	0	1	0	0	1	1	0	1	0	1	1	0	1	0
122	1	2	1	0	0	0	2	2	1	0	0	0	0	0	0	0	1	0	2	2	2	0	0	2	0	0	1	0	2	2	0	0	2	0	0	2	1	0	0	2	0	0	0	0	1	0	0	0	0
123	0	0	2	0	0	0	2	2	1	0	0	1	2	2	2	0	1	1	1	1	1	0	0	2	0	0	2	0	2	2	0	0	2	1	0	1	2	0	0	0	1	1	0	0	1	1	0	0	0
124	0	0	2	0	0	0	1	1	1	0	1	0	0	0	0	0	1	2	0	0	1	0	1	1	0	2	0	1	2	2	1	1	1	2	1	2	1	1	0	1	0	0	0	0	0	0	0	0	0
125	1	2	0	0	0	0	0	1	1	0	1	1	2	1	1	0	1	2	0	0	1	0	1	1	0	2	0	1	2	2	1	0	1	1	0	2	0	1	0	1	0	0	0	0	1	0	0	0	0
126	0	2	0	0	0	0	1	1	1	0	1	0	0	0	0	0	1	1	1	1	1	0	0	2	0	0	2	0	2	2	1	1	1	0	1	2	1	1	0	0	0	0	0	0	0	1	0	2	0
127	1	1	1	0	0	0	1	1	1	0	1	1	2	1	1	0	0	2	1	1	1	0	1	1	1	1	1	0	1	1	1	0	2	1	0	1	1	0	0	0	0	0	0	0	2	1	1	0	0
128	1	2	2	0	1	1	0	1	2	0	0	1	1	1	1	0	1	2	0	0	1	0	0	2	0	0	1	1	1	1	0	0	1	1	1	2	1	0	0	2	0	0	0	0	0	0	1	0	1
129	0	0	2	0	0	0	1	1	1	0	1	0	0	0	0	0	1	0	2	1	2	0	0	2	0	2	2	0	2	2	1	0	1	1	1	1	2	1	1	0	0	1	0	1	1	0	0	0	0
130	1	1	2	2	0	0	0	0	1	0	1	0	0	0	0	0	0	0	2	2	2	0	1	1	1	0	2	0	2	2	0	1	2	1	0	0	2	0	0	1	0	0	0	0	0	0	1	0	1
131	1	2	0	0	0	0	1	1	1	1	0	0	1	0	0	0	2	0	2	2	2	0	0	2	0	1	2	0	2	2	1	1	2	0	1	1	1	1	0	1	0	0	1	0	0	0	0	0	0
132	0	1	2	0	0	0	2	2	1	0	1	0	1	0	0	0	1	0	2	2	2	0	0	2	0	0	2	0	1	1	0	0	2	1	0	1	2	1	1	1	1	0	0	0	0	0	0	0	0
133	0	2	1	0	0	0	2	2	1	0	1	0	0	0	0	0	2	2	1	1	2	0	0	2	0	0	2	0	2	2	0	1	2	0	1	1	1	0	0	1	0	0	0	0	1	0	0	0	1
134	1	2	0	0	0	0	1	1	1	0	1	0	0	0	0	0	0	1	1	1	2	0	1	1	0	0	2	0	2	2	1	1	2	0	0	1	2	0	0	0	0	2	0	0	0	0	0	0	0
135	1	0	2	0	1	1	2	2	0	0	1	0	0	0	0	0	1	1	1	1	2	0	0	2	0	1	2	1	1	1	0	1	2	0	0	1	2	0	0	0	1	0	0	0	0	0	0	0	0
136	1	1	1	1	0	0	1	1	2	0	0	0	0	0	0	0	0	0	2	2	1	0	0	2	0	2	2	0	2	2	0	1	2	1	1	2	0	0	0	2	0	0	0	0	0	1	0	1	0
137	0	0	2	0	1	1	0	0	2	0	1	0	1	1	1	0	1	1	1	1	1	0	0	2	0	1	0	1	1	1	0	2	2	0	0	0	1	0	0	1	0	0	0	0	0	1	0	0	0
138	0	2	1	1	0	0	0	1	2	0	0	0	1	0	1	1	2	1	2	2	1	0	0	2	0	0	1	0	2	2	1	0	2	0	0	0	0	0	0	1	0	1	0	0	1	0	0	0	0
139	1	1	1	0	0	0	2	2	1	0	1	1	2	2	2	1	1	2	1	1	1	2	0	2	0	1	2	0	2	2	0	2	2	0	0	1	0	0	0	2	0	0	0	0	0	0	0	1	0
140	0	2	1	0	0	0	1	1	2	0	0	1	1	1	1	0	0	0	2	2	2	0	0	2	0	1	2	1	2	2	1	0	0	1	2	2	1	0	0	1	1	0	0	2	0	0	0	0	1
141	1	1	1	1	0	0	2	2	1	0	0	0	0	0	0	0	2	0	2	2	2	0	0	2	0	1	1	0	2	2	1	1	2	0	0	1	1	0	0	1	0	0	0	1	0	0	0	1	1
142	0	2	0	1	0	0	1	1	2	0	0	0	0	0	0	0	1	1	1	1	2	0	0	2	0	2	1	0	2	2	0	1	1	1	0	0	1	0	0	0	0	0	0	0	0	1	0	1	0
143	0	2	1	0	0	0	0	1	2	0	0	1	1	1	1	0	1	1	1	1	2	0	0	2	0	2	2	0	2	2	0	2	1	0	0	1	0	0	0	1	0	0	1	0	1	1	1	0	0
144	1	1	1	0	1	1	1	2	1	0	0	0	0	0	0	0	1	0	1	1	1	0	0	2	0	0	2	0	2	2	0	2	2	0	0	0	1	1	0	2	0	0	1	0	1	2	0	0	0
145	0	1	1	1	1	1	2	2	0	0	2	0	1	0	0	0	0	1	0	0	0	0	0	2	0	1	1	0	2	2	0	1	1	0	0	2	2	0	1	1	1	1	0	0	0	0	0	0	0
146	0	2	0	0	0	0	2	2	2	0	0	0	0	0	0	0	1	1	1	1	2	0	0	2	0	1	1	2	2	2	2	1	1	2	0	2	1	1	0	0	0	0	0	1	0	0	0	1	0
147	1	1	1	0	0	0	1	1	1	0	1	0	0	0	0	0	1	1	1	1	1	0	0	2	0	0	1	0	2	2	0	0	2	1	0	2	0	0	1	1	0	1	0	0	0	1	0	0	0
148	1	0	2	1	0	0	2	2	1	0	0	2	2	2	2	0	2	1	2	1	2	1	0	2	0	0	2	1	2	2	0	0	2	0	0	2	2	0	0	0	1	1	1	0	1	1	0	0	0
149	0	2	0	0	0	0	1	2	1	0	1	0	0	0	0	0	1	1	1	1	1	0	1	1	0	1	2	0	2	2	1	0	1	0	0	2	1	1	0	1	0	0	0	0	0	0	0	0	0
150	1	2	0	0	0	0	0	1	2	0	0	1	1	1	1	0	1	1	1	1	2	0	0	2	0	2	2	0	2	2	1	0	2	1	0	1	0	0	0	1	0	0	1	0	1	0	0	0	1
151	0	2	1	2	0	0	1	1	2	0	0	0	0	0	0	0	1	0	2	1	2	0	0	2	0	2	0	0	2	2	0	1	1	1	0	1	2	0	0	1	0	0	1	0	1	0	0	0	0
152	0	1	2	0	0	0	1	1	1	1	1	0	1	1	0	0	1	1	1	1	1	0	1	1	1	1	2	0	2	2	1	1	2	1	0	0	2	0	0	0	0	0	1	0	1	1	0	0	0
153	0	1	1	0	0	0	1	1	0	0	1	0	0	0	0	0	0	2	0	1	2	0	0	2	0	0	1	1	2	2	0	0	1	0	0	2	2	0	0	1	0	0	0	1	0	1	0	0	0
154	1	1	2	1	0	0	2	2	1	0	0	0	0	0	0	0	1	2	1	1	1	0	1	1	1	1	0	2	1	1	0	0	1	0	0	1	0	0	0	1	0	1	0	0	1	0	0	0	0
155	1	1	1	0	1	1	1	1	1	0	0	0	2	1	2	1	1	1	1	0	0	0	0	2	0	1	2	0	2	2	1	0	1	1	1	2	1	0	0	1	0	1	0	0	1	0	0	0	1
156	1	2	1	0	0	0	1	1	1	0	1	0	1	0	1	1	1	1	1	1	1	0	2	0	0	1	2	1	1	1	1	1	2	1	0	0	1	1	0	0	0	0	0	1	0	1	0	1	0
157	0	1	1	1	0	0	0	0	2	0	0	0	1	0	0	0	2	1	2	2	2	0	1	1	1	1	1	0	2	2	0	0	2	1	1	2	2	0	1	1	0	0	0	0	2	1	0	0	0
158	1	1	1	0	0	0	1	2	2	0	0	0	2	1	1	0	1	1	1	1	1	0	0	2	0	2	2	1	2	2	2	0	0	0	0	2	0	0	0	1	0	0	0	0	0	1	0	0	0
159	0	1	1	0	0	0	1	1	1	0	1	0	0	0	0	0	1	1	1	1	1	0	0	2	0	1	1	0	1	1	0	0	1	2	0	1	0	1	0	1	0	0	0	0	0	0	0	0	0
160	1	1	1	1	0	0	1	1	2	0	0	0	0	0	0	0	1	0	2	2	2	0	0	2	0	1	1	0	2	2	0	0	1	0	0	2	1	1	0	1	0	0	1	0	1	1	0	1	0
161	0	1	1	1	0	0	2	2	2	0	0	0	0	0	0	0	1	2	0	0	1	0	0	2	0	0	0	1	1	1	0	1	1	1	1	1	1	0	0	2	0	0	0	0	0	0	0	0	1
162	0	1	0	0	0	0	0	0	2	0	0	0	0	1	1	0	1	1	1	1	1	0	0	2	0	2	2	1	2	2	2	1	0	0	0	2	2	0	0	0	0	0	0	0	0	0	0	0	0
163	0	0	2	0	1	1	0	0	2	0	1	0	1	0	1	1	1	2	0	0	1	0	0	2	0	0	1	0	2	2	1	1	1	1	1	2	1	0	0	1	0	0	0	0	0	0	0	0	0
164	0	0	2	0	1	1	2	2	0	0	0	1	1	1	1	0	0	1	0	0	2	0	0	2	0	0	1	0	2	2	0	0	1	0	0	1	1	1	1	2	1	0	0	1	0	1	0	0	0
165	0	2	0	1	0	0	2	2	1	0	1	0	0	0	0	0	2	0	2	1	2	0	1	1	0	0	2	0	2	2	0	2	2	0	0	1	1	0	0	1	0	0	1	0	1	1	0	0	1
166	1	1	2	1	0	0	2	2	2	0	0	0	0	0	0	0	1	1	0	0	1	0	0	2	0	1	0	0	2	2	0	0	1	1	1	2	1	1	0	2	0	0	1	0	1	0	0	1	0
167	1	0	2	0	1	1	2	2	0	0	1	0	0	0	0	0	1	0	2	1	2	0	0	2	0	2	1	1	2	2	1	0	0	0	0	2	1	0	1	1	0	0	1	0	1	0	0	1	0
168	0	2	0	0	0	0	2	2	1	0	1	0	0	0	0	0	2	2	1	1	2	0	0	2	0	2	1	0	2	2	1	1	1	1	2	2	1	0	0	2	0	0	2	0	1	1	0	0	0
169	1	0	2	1	1	1	2	2	1	0	0	1	2	1	1	0	1	0	2	2	2	0	0	2	0	0	0	1	2	2	1	1	1	0	0	1	0	0	0	1	0	0	0	1	0	0	0	0	1
170	0	0	2	0	0	0	1	1	2	1	0	0	1	1	1	0	0	1	1	1	2	0	1	1	1	1	1	0	2	2	0	1	1	1	2	2	0	0	0	2	0	1	0	0	0	1	1	0	0
171	0	0	2	1	0	0	1	1	2	0	0	0	1	0	0	0	1	0	1	2	2	0	1	1	1	1	1	0	2	1	1	0	2	0	0	2	2	1	0	1	0	0	1	0	1	0	0	0	0
172	0	1	2	1	0	0	1	1	1	0	1	1	1	0	0	1	1	1	1	1	2	0	1	1	0	1	1	0	2	2	1	0	2	0	0	1	2	0	0	1	0	0	0	0	0	0	0	0	0
173	1	1	2	1	0	0	1	1	2	0	0	1	1	1	2	0	1	1	1	1	1	1	0	2	0	2	2	2	2	2	1	0	0	0	1	2	1	0	1	1	0	0	2	0	1	1	0	0	0
174	1	2	0	0	0	0	0	1	2	0	0	0	2	0	0	0	1	1	1	1	1	0	1	1	1	0	2	0	2	2	0	0	1	1	0	2	1	0	0	1	0	0	0	0	0	1	0	0	1
175	1	1	1	0	0	1	2	2	1	0	1	1	1	1	1	0	2	1	2	2	2	0	0	2	0	0	2	0	2	2	0	1	1	0	0	2	1	0	0	2	1	0	1	0	1	0	0	0	0
176	1	1	0	1	0	0	1	2	2	0	0	0	0	0	0	0	1	1	1	1	1	0	0	2	0	1	2	1	2	2	1	1	2	0	0	1	2	1	1	1	1	0	0	0	0	1	0	0	0
177	0	1	2	0	0	0	1	1	1	0	1	0	1	0	1	1	0	1	1	1	2	0	0	2	0	0	2	0	2	1	0	1	2	1	1	2	2	0	0	0	0	1	0	0	1	0	0	1	0
178	0	2	0	1	0	0	0	1	2	0	0	0	0	0	0	0	0	2	0	1	1	0	1	2	0	0	2	0	2	2	1	1	1	0	0	2	1	0	0	1	0	0	0	0	0	0	0	0	1
179	1	0	2	1	1	1	2	2	1	0	1	0	1	1	1	0	0	1	1	1	1	0	0	2	0	0	2	0	1	1	1	1	1	1	1	1	1	0	0	2	0	0	1	0	0	0	0	0	1
180	0	2	0	0	0	0	1	2	2	0	0	0	1	0	1	1	1	1	1	0	0	0	0	2	0	2	2	0	2	2	1	1	1	0	0	2	1	0	0	1	1	0	1	0	1	1	0	0	0
181	0	1	2	1	0	0	2	2	1	0	0	0	0	0	0	0	1	2	1	1	1	0	1	1	1	1	0	2	1	1	0	0	0	0	1	2	0	0	0	1	0	2	0	0	0	0	0	0	0
182	1	2	0	0	0	0	0	0	2	0	0	1	2	1	1	0	1	2	1	1	1	0	0	2	0	1	2	0	2	1	0	1	1	0	0	2	1	0	0	2	0	0	0	0	0	1	0	0	1
183	0	1	1	1	0	0	1	1	1	0	1	2	2	2	2	0	0	2	0	1	2	0	0	2	0	0	1	0	2	2	0	1	2	0	1	2	1	0	0	1	0	0	0	0	0	1	0	0	0
184	0	2	1	1	0	0	1	1	2	0	0	1	2	2	2	0	1	1	1	1	1	0	0	2	0	2	2	1	2	2	1	1	1	0	0	1	1	0	0	0	1	0	1	0	1	1	0	0	1
185	0	2	0	0	0	0	2	2	0	0	0	1	1	1	1	0	0	1	0	0	0	0	0	2	0	1	1	1	0	0	0	0	1	0	0	2	2	0	0	1	0	0	0	0	0	0	0	1	0
186	0	2	0	0	0	0	2	2	1	0	0	0	1	0	0	0	0	1	2	1	2	0	0	2	0	1	2	0	1	1	1	1	2	0	0	0	0	0	0	1	1	0	0	1	1	1	0	0	0
187	1	1	2	1	0	0	0	0	2	0	0	0	0	0	0	0	1	1	1	1	1	0	1	1	1	0	1	0	2	2	0	1	2	0	1	1	2	0	0	1	0	0	0	1	0	0	0	0	1
188	1	1	1	0	1	1	1	1	1	0	0	0	0	0	0	0	2	0	2	2	2	0	0	2	0	1	1	0	2	2	0	1	2	2	0	1	2	0	0	2	1	1	0	0	0	0	0	0	0
189	1	0	2	0	2	2	2	2	1	0	1	0	1	2	2	0	1	0	2	1	2	0	0	2	0	1	1	0	2	2	1	0	0	0	0	1	1	0	0	0	1	0	0	0	0	0	0	0	0
190	1	1	1	1	0	0	1	1	1	0	0	0	2	1	2	1	0	1	0	0	0	0	0	2	0	0	2	0	2	1	0	1	2	1	0	1	2	0	0	0	0	2	0	0	0	0	0	0	0
191	1	1	1	1	0	0	1	1	1	0	1	0	0	0	0	0	0	2	1	2	2	0	2	0	0	1	0	1	2	2	1	2	1	0	0	2	1	1	0	1	0	0	0	1	0	0	0	1	0
192	0	1	1	0	0	0	1	2	2	0	0	0	0	0	0	0	2	0	2	2	2	0	0	2	0	0	0	1	1	1	0	1	2	0	1	2	1	0	0	2	0	0	0	0	0	1	0	0	0
193	1	1	1	1	0	0	2	2	1	0	1	0	0	0	0	0	1	1	1	1	1	0	0	2	0	0	2	0	2	1	0	1	2	1	0	2	1	0	0	1	0	0	0	1	0	0	0	0	0
194	0	1	1	0	1	1	2	2	1	0	0	0	1	1	1	0	1	1	1	1	1	1	0	2	0	2	0	0	2	1	0	1	2	0	0	1	0	0	0	2	0	2	0	0	0	0	0	0	1
195	0	1	1	1	1	1	2	2	1	0	1	0	0	0	0	0	0	2	1	2	2	0	0	2	0	0	2	0	2	2	0	1	1	0	0	2	1	0	0	1	0	0	0	0	0	0	0	0	1
196	0	2	0	0	0	0	1	1	1	0	0	0	0	0	0	0	1	0	2	2	2	0	0	2	0	0	0	0	2	2	0	0	2	0	0	0	2	0	1	1	0	0	0	0	0	0	0	0	0
197	1	1	1	0	1	1	2	2	1	0	1	0	1	1	1	0	1	1	1	2	2	1	0	2	0	0	2	0	2	2	0	0	1	1	0	0	2	1	0	0	0	0	0	0	1	0	0	0	0
198	0	2	1	0	0	1	1	1	1	0	1	0	0	0	0	0	1	1	1	1	1	0	0	2	0	2	2	0	2	2	0	1	1	0	0	2	0	0	0	1	0	0	1	0	2	0	0	0	0
199	1	2	0	0	0	0	2	2	1	0	0	0	0	0	0	0	0	0	2	2	2	0	0	2	0	0	2	1	2	2	2	0	2	0	0	2	2	0	0	0	0	0	0	1	0	0	0	0	0
200	1	2	0	1	0	0	2	2	1	0	1	0	0	0	0	0	1	2	0	1	1	0	0	2	0	2	2	0	2	1	0	0	0	0	0	2	1	0	0	1	0	0	0	0	0	0	0	0	1
201	1	1	1	1	0	0	1	1	2	0	0	0	1	0	0	0	2	1	1	1	2	0	0	2	0	1	1	0	2	2	0	0	1	1	0	1	1	1	0	0	0	0	0	0	0	1	0	0	0
202	0	2	1	0	0	1	1	2	2	0	0	1	1	1	1	0	2	2	0	0	2	0	0	2	0	0	2	0	2	1	0	1	1	0	0	1	2	1	0	0	0	2	0	0	0	0	0	0	0
203	0	1	1	1	0	0	0	1	2	0	0	0	0	0	0	0	1	0	2	1	2	0	1	1	0	1	1	0	1	1	0	0	2	1	0	2	0	0	0	2	0	0	2	0	1	1	0	0	1
204	1	2	1	1	0	0	1	2	2	0	0	0	1	0	0	0	2	1	1	2	2	0	1	1	0	1	1	0	2	1	0	0	2	0	0	2	1	0	1	1	1	0	1	1	1	2	0	1	0
205	0	2	2	0	0	0	0	0	2	0	0	0	0	0	0	0	2	1	1	1	1	0	1	1	0	1	1	0	2	2	0	0	1	1	0	1	1	1	0	1	0	2	0	0	1	0	0	0	2
206	1	2	0	1	0	0	1	1	2	0	0	0	1	0	0	0	0	1	1	1	0	0	1	1	0	1	2	0	2	2	0	2	2	0	0	1	1	0	0	2	0	1	1	0	1	1	0	0	0
207	0	2	0	0	0	0	2	2	1	0	1	0	0	0	0	0	2	1	2	1	2	0	0	2	0	0	2	0	2	1	0	0	0	0	0	1	1	0	0	1	0	0	1	0	1	1	0	0	0
208	0	1	1	1	0	0	1	1	2	0	0	1	1	1	1	0	1	1	1	1	2	0	0	2	0	0	1	0	2	2	0	0	1	0	0	1	2	1	0	1	0	0	0	0	2	0	0	0	1
209	1	2	1	0	0	0	2	2	2	0	0	0	0	0	0	0	1	1	1	1	2	0	0	2	0	0	2	1	1	1	0	0	1	0	0	2	0	0	0	2	0	1	0	0	0	1	0	0	0
210	1	1	1	1	0	0	2	2	1	1	0	0	1	1	1	0	1	1	1	1	1	0	1	1	0	0	2	1	2	2	2	2	2	1	1	2	2	2	0	0	0	0	0	0	0	1	0	1	0
211	1	1	1	1	0	0	1	2	1	0	1	0	1	0	0	0	1	1	1	1	1	0	0	2	0	1	2	0	2	2	0	0	0	0	0	1	0	0	0	2	0	0	0	0	1	0	0	0	0
212	1	2	1	0	0	0	2	2	1	0	1	0	0	0	0	0	2	0	2	2	2	0	0	2	0	2	1	1	2	1	2	0	0	0	0	2	2	0	0	0	0	0	0	0	0	0	0	0	0
213	1	2	0	0	0	0	1	1	1	0	0	0	0	0	0	0	1	1	1	1	1	0	0	2	0	0	1	0	1	1	1	1	2	1	0	1	1	0	0	1	0	0	0	0	0	0	0	0	0
214	0	1	1	0	0	0	1	1	2	0	0	0	0	0	0	0	1	1	1	1	2	0	0	2	0	0	2	0	2	2	0	0	1	0	0	2	2	0	0	0	1	0	0	0	0	0	0	0	0
215	1	2	1	1	0	0	1	1	2	0	0	1	2	1	1	0	0	2	0	1	2	0	0	2	0	1	2	0	2	2	1	1	1	0	1	2	1	1	0	0	0	0	0	0	0	2	0	1	0
216	0	0	2	0	0	1	2	2	1	0	0	0	1	0	0	0	1	1	1	1	1	0	1	1	1	1	1	0	2	2	0	1	1	0	0	2	2	0	0	2	0	0	2	0	1	1	0	0	0
217	1	0	2	0	2	2	0	0	2	0	0	1	2	1	2	1	2	1	1	1	1	0	0	2	0	2	2	0	2	2	1	0	1	1	0	2	1	0	0	0	0	0	1	0	0	1	0	0	0
218	0	2	1	1	0	0	2	2	1	0	1	0	1	1	0	0	0	1	1	1	2	2	0	2	0	1	0	1	1	0	1	1	1	0	0	1	1	1	0	1	0	0	0	0	1	1	0	0	0
219	0	2	1	0	0	0	1	1	1	0	1	1	1	1	1	0	2	1	1	2	2	0	0	2	0	0	2	0	2	2	2	1	1	1	1	2	1	0	0	1	1	0	0	0	1	1	0	0	1
220	1	1	2	0	0	0	1	2	2	0	0	1	2	1	1	0	2	0	2	2	2	0	0	2	0	0	2	0	2	2	0	0	1	1	0	1	0	0	0	1	0	0	2	0	1	1	0	0	0
221	0	1	2	1	1	1	0	0	2	0	0	0	0	0	0	0	1	0	2	2	2	0	2	0	0	0	2	0	1	1	1	0	2	1	0	1	1	0	0	1	0	0	0	0	0	0	0	0	0
222	1	2	1	1	0	0	0	0	2	0	0	1	2	1	1	0	1	2	0	0	1	0	1	1	0	1	2	0	2	2	0	2	1	0	0	0	2	0	0	0	1	0	0	0	0	0	0	1	0
223	0	1	1	1	0	0	1	1	1	0	0	0	1	0	0	0	0	1	1	0	1	1	0	2	0	1	2	0	1	1	1	0	1	0	0	2	1	0	0	2	1	0	2	0	0	1	0	0	0
224	0	1	2	0	1	1	2	2	1	0	0	0	1	0	0	0	0	2	0	1	2	0	0	2	0	1	1	0	2	2	0	2	1	1	1	2	2	1	1	2	2	0	1	0	1	1	0	0	0
225	1	0	2	0	1	1	2	2	0	0	0	0	0	0	0	0	1	1	1	0	1	0	0	2	0	0	2	0	2	2	0	1	1	2	1	2	1	0	0	1	0	1	0	0	1	1	0	0	0
226	1	0	2	1	0	0	1	1	1	0	1	1	2	1	1	0	1	1	1	1	1	0	0	2	0	1	2	0	2	2	0	0	1	0	0	1	1	0	0	1	0	0	1	0	0	1	0	0	0
227	1	1	1	0	0	1	1	1	1	0	1	1	1	0	0	1	1	0	2	2	2	0	0	2	0	2	1	0	2	2	0	1	2	0	0	2	2	0	0	1	0	0	0	1	1	1	0	0	1
228	1	1	1	0	0	1	0	1	1	0	1	1	2	1	1	0	0	1	1	1	1	0	0	2	0	1	1	0	2	2	0	1	1	0	0	2	1	0	0	2	0	0	0	0	1	0	0	0	0
229	1	1	1	0	0	0	1	1	1	0	0	0	0	0	0	0	1	2	0	0	0	0	1	1	0	1	2	0	2	2	0	0	0	0	0	1	1	1	0	1	0	1	0	0	1	1	0	0	0
230	0	2	0	0	0	0	2	2	0	0	1	0	2	1	1	1	0	0	2	1	2	0	1	1	1	1	0	0	1	2	0	1	2	1	1	2	1	1	0	1	0	0	0	0	0	0	0	0	0
231	0	1	2	0	1	1	1	1	1	0	1	1	1	1	1	0	1	2	0	0	2	0	0	2	0	0	2	1	2	2	2	1	2	1	1	2	2	1	1	0	0	0	0	0	0	0	0	0	0
232	1	2	0	0	0	0	2	2	1	0	0	0	0	0	0	0	0	1	0	0	2	0	0	2	0	0	2	1	2	2	1	0	1	0	0	2	1	1	0	0	0	0	0	0	0	1	0	0	1
233	0	1	1	1	0	0	0	1	2	0	0	0	1	0	0	0	1	1	1	1	1	0	1	1	0	1	2	0	2	2	0	0	0	0	0	1	2	0	0	1	0	0	0	0	0	0	0	0	0
234	0	2	1	2	0	0	1	1	2	0	0	0	0	0	0	0	2	0	1	2	2	1	0	2	0	1	2	0	2	1	0	0	1	0	0	1	2	0	1	0	0	0	0	0	0	0	0	0	1
235	1	1	1	1	0	0	2	2	0	0	1	1	1	1	1	0	2	0	2	2	2	0	0	2	0	1	1	0	2	2	0	0	2	1	1	2	2	0	1	1	0	0	0	0	0	0	0	0	0
236	1	2	0	0	0	0	0	0	2	0	0	0	1	0	0	0	2	0	2	2	2	0	1	1	0	2	2	0	2	2	1	2	1	0	0	1	1	1	1	0	0	2	0	0	0	2	0	0	1
237	0	0	2	0	0	0	1	2	1	0	1	0	0	0	0	0	1	1	1	1	1	0	0	2	0	0	1	2	2	2	0	0	1	1	1	2	2	1	0	0	0	1	0	0	0	2	0	0	0
238	1	1	1	1	0	0	1	1	1	0	0	0	1	1	1	0	1	1	1	1	2	0	1	1	0	1	0	0	2	2	0	0	2	1	1	2	2	0	0	1	0	0	0	0	0	0	0	0	0
239	1	2	0	1	0	0	0	0	2	0	0	0	0	0	0	0	2	0	1	2	2	0	0	2	0	1	1	0	2	2	1	1	1	0	0	1	1	0	0	1	0	0	0	0	0	0	0	0	0
240	0	0	2	0	1	1	0	0	2	0	0	0	1	0	0	1	1	0	2	2	2	0	2	0	1	1	0	1	1	1	0	0	2	1	0	2	1	0	0	1	0	1	0	1	1	0	0	0	0
241	1	2	0	1	0	0	1	1	2	0	0	0	0	0	0	0	1	1	1	1	2	0	0	2	0	1	1	0	2	2	0	0	1	0	0	2	0	0	0	2	0	0	0	0	0	0	0	0	0
242	0	0	2	0	1	1	2	2	2	0	0	1	1	1	1	0	2	0	2	2	1	0	0	2	0	1	2	0	2	2	1	1	1	0	0	2	0	0	0	1	0	0	1	0	1	0	0	0	2
243	0	0	2	0	0	0	1	2	1	0	1	0	0	0	0	0	2	1	1	1	1	0	0	2	0	0	0	0	1	1	0	2	1	0	0	2	2	0	0	2	1	1	0	0	1	1	0	1	0
244	1	2	1	1	0	0	1	1	1	0	0	0	1	0	1	1	2	1	1	1	1	1	1	1	1	1	2	1	2	2	0	1	1	0	0	1	0	0	0	2	0	1	0	1	2	0	0	1	0
245	0	1	1	0	1	1	0	0	2	0	0	0	1	0	0	0	1	1	1	1	2	0	1	1	1	0	1	1	1	1	0	0	2	1	1	2	1	0	0	2	0	0	0	0	0	1	0	0	1
246	0	2	1	1	0	0	1	1	1	0	0	1	1	1	1	0	1	0	2	1	2	0	0	2	0	0	2	0	2	2	1	1	1	1	0	0	2	0	0	1	1	1	1	0	1	1	0	2	0
247	1	0	2	0	1	1	2	2	1	0	0	0	2	1	1	0	1	2	1	1	1	0	0	2	0	0	1	0	2	1	0	0	2	1	1	2	2	1	1	1	1	0	1	0	1	2	0	0	1
248	1	1	1	1	0	0	1	2	2	0	0	1	1	0	0	1	0	1	2	1	2	0	1	1	1	1	0	1	1	1	0	0	2	0	0	0	2	0	0	0	0	0	0	0	1	0	0	0	0
249	0	0	2	0	1	1	2	2	0	0	0	0	2	0	0	1	1	0	1	2	2	0	0	2	0	1	1	0	2	1	0	1	1	1	0	1	1	0	0	1	0	0	0	0	0	0	0	0	0
250	1	0	2	1	1	1	1	1	1	0	1	1	1	2	1	0	1	1	1	1	1	0	0	2	0	2	2	0	2	2	1	0	2	1	1	1	2	2	0	0	0	0	0	0	0	0	0	0	1
251	0	1	2	1	0	0	0	1	2	0	0	0	1	0	0	1	1	1	1	1	1	0	1	1	0	0	1	2	1	1	0	2	1	0	0	2	1	1	0	1	0	0	1	0	1	1	0	0	0
252	1	2	1	0	0	0	2	2	1	0	0	0	1	0	0	0	1	2	0	1	1	0	1	1	1	1	2	0	2	2	0	0	0	1	0	2	1	0	0	0	0	1	0	0	1	1	0	0	0
253	1	1	1	0	0	0	2	2	1	1	1	1	1	1	1	0	2	0	1	1	1	0	0	2	0	1	1	1	1	1	0	0	1	1	0	0	1	0	0	1	0	0	0	0	0	1	0	0	1
254	0	1	0	1	0	0	2	2	1	0	0	1	1	1	1	0	2	2	0	0	1	0	0	2	0	0	1	1	1	1	1	0	0	0	0	2	1	0	0	1	0	0	1	0	1	0	0	1	1
255	1	2	1	0	0	0	2	2	1	0	0	1	1	1	1	0	2	1	2	2	1	0	0	2	0	2	0	2	1	2	1	0	1	0	0	1	1	0	0	1	0	1	0	0	1	1	0	0	1
256	1	2	0	1	0	0	1	1	1	0	1	1	2	1	1	0	0	1	1	1	1	0	0	2	0	1	1	0	1	1	1	0	2	2	2	2	1	0	0	2	1	0	1	0	1	0	0	0	0
257	0	2	1	0	0	0	0	0	2	0	1	0	0	0	0	0	2	0	2	2	2	0	0	2	0	1	1	0	2	2	0	1	2	0	0	2	1	0	0	2	0	0	0	0	0	0	0	0	0
258	0	0	2	0	0	0	1	1	2	0	0	0	2	2	2	0	1	1	1	1	1	0	0	2	0	1	1	0	2	2	1	1	1	0	0	2	1	0	0	2	0	0	1	0	1	1	0	0	0
259	0	1	2	1	0	0	1	2	1	0	0	0	2	0	0	0	0	0	1	1	1	0	2	0	1	1	0	1	2	2	1	0	2	1	1	1	2	1	1	2	1	0	0	1	0	0	0	0	2
260	1	2	1	0	0	0	2	2	0	0	1	0	0	0	0	0	2	1	2	2	1	1	0	2	0	1	1	0	2	2	0	1	1	0	0	1	2	1	0	1	0	0	0	1	0	1	0	0	0
261	1	1	2	0	0	0	1	1	2	0	0	2	2	2	2	0	1	1	1	1	1	0	1	1	0	1	2	0	2	2	0	1	1	0	0	2	0	0	0	1	0	0	1	1	0	0	0	0	0
262	1	1	2	1	0	0	1	1	1	0	1	1	1	1	1	0	2	1	2	2	1	0	0	2	0	1	2	0	2	2	0	0	1	1	2	2	0	0	0	2	0	0	0	0	1	0	0	0	0
263	0	2	0	0	0	0	0	2	2	0	1	0	0	0	0	0	1	0	1	2	2	0	1	1	1	2	2	1	2	2	2	0	1	0	0	2	0	0	0	2	1	1	0	0	0	1	0	0	1
264	0	1	1	0	0	0	1	1	1	1	1	0	0	0	0	0	0	0	2	2	1	0	1	1	0	2	2	0	2	2	0	1	1	2	0	2	1	0	0	2	0	0	0	0	0	0	0	0	0
265	1	1	1	1	0	0	1	1	1	1	2	1	1	1	1	0	0	1	1	1	1	1	0	2	0	1	1	0	2	2	0	0	1	1	0	1	0	0	0	2	0	0	0	0	0	0	0	0	0
266	0	0	2	0	0	1	1	1	2	0	0	0	0	0	0	0	1	2	0	0	1	0	0	2	0	0	1	2	2	2	0	0	0	0	0	1	1	0	0	0	0	0	0	0	1	0	0	0	0
267	0	2	1	0	0	0	0	0	2	0	0	0	1	0	0	0	2	2	1	1	1	0	1	1	0	0	2	0	2	2	1	0	1	0	0	1	1	0	0	1	0	0	0	1	0	0	0	0	0
268	1	1	2	1	0	0	0	0	2	0	0	0	0	0	0	0	2	0	2	2	2	0	0	2	0	1	2	0	2	2	0	0	2	1	2	2	2	1	1	1	1	0	1	0	1	2	0	0	1
269	0	1	0	1	0	0	1	1	2	0	1	1	1	1	1	0	1	1	1	1	1	1	0	2	0	1	1	1	2	2	1	1	0	0	0	2	1	1	0	2	0	0	0	0	2	0	0	0	1
270	0	0	2	0	1	1	1	1	1	1	1	0	1	0	0	0	0	0	2	1	2	1	0	2	0	1	2	1	2	2	2	1	2	1	0	2	1	0	1	1	0	0	0	0	0	1	0	0	0
271	0	1	1	0	0	0	0	0	2	0	0	0	1	1	1	0	0	1	1	1	1	0	0	2	0	2	2	0	2	2	1	0	0	1	0	2	1	0	0	1	1	0	0	1	0	1	0	0	0
272	1	1	1	0	0	0	1	1	0	0	1	0	1	0	0	0	1	1	1	1	1	0	0	2	0	1	0	0	1	1	0	2	1	0	1	2	0	0	0	1	0	0	0	0	0	1	0	0	0
273	1	2	0	0	0	0	2	2	0	0	1	0	1	0	1	1	0	0	2	1	2	0	0	2	0	2	1	0	2	2	0	1	1	0	0	2	2	0	0	1	0	1	0	0	0	0	0	0	0
274	1	2	0	1	0	0	2	2	1	0	0	1	0	0	0	0	0	2	0	0	1	1	1	1	0	1	2	0	2	2	0	0	0	0	1	2	1	0	0	1	0	0	0	0	0	0	0	0	1
275	1	1	2	1	0	0	1	1	2	0	0	0	0	0	0	0	1	0	2	1	2	0	0	2	0	2	2	1	1	2	0	0	1	1	0	2	0	0	0	2	0	0	0	0	1	1	0	0	0
276	1	1	1	0	0	0	1	1	2	0	0	0	0	0	0	0	1	1	1	1	2	0	0	2	0	0	2	0	2	2	1	0	2	0	0	1	1	1	0	0	0	0	0	0	0	1	0	0	0
277	0	0	2	0	1	1	0	0	2	0	0	0	1	0	0	0	1	1	1	1	2	0	0	2	0	1	1	0	2	2	1	0	0	0	1	2	1	0	0	0	0	0	1	0	0	0	0	0	0
278	1	0	1	0	0	0	1	1	1	0	1	0	2	0	0	1	1	2	0	0	1	0	1	1	0	1	2	1	2	2	1	1	0	0	0	1	1	0	0	1	0	0	1	0	1	1	0	1	1
279	0	1	0	1	0	0	0	0	2	0	0	0	0	0	0	0	2	0	2	2	2	0	1	1	0	1	1	1	2	2	0	2	1	0	1	2	1	0	0	1	0	0	1	0	1	2	0	0	0
280	1	1	2	1	0	0	0	0	1	0	0	0	1	1	1	1	0	0	2	2	2	0	0	2	0	1	2	0	2	2	0	1	1	1	0	1	2	0	0	1	0	1	0	1	0	1	0	0	0
281	1	2	1	2	0	0	2	2	1	0	0	1	1	1	1	0	1	1	1	1	1	0	0	2	0	0	2	0	2	1	0	1	2	0	0	2	0	0	0	1	0	0	0	0	0	1	0	0	0
282	0	1	1	0	0	1	1	1	1	0	1	1	1	1	1	0	1	0	2	2	2	0	0	2	0	0	2	2	2	2	1	0	2	1	1	1	1	0	0	2	0	0	0	0	0	1	0	1	1
283	0	1	2	0	0	0	2	2	1	0	0	0	1	0	0	0	1	1	1	1	2	0	0	2	0	2	1	1	2	2	0	1	1	0	0	1	1	0	0	2	0	0	0	1	0	1	0	0	0
284	1	1	1	0	0	0	0	1	2	0	0	1	1	1	1	0	2	0	2	2	2	0	0	2	0	1	1	0	2	2	1	0	1	0	0	2	1	0	0	0	0	0	0	0	0	0	0	1	0
285	1	0	2	0	0	0	1	1	2	0	0	1	1	1	1	0	1	2	0	0	1	0	0	2	0	2	1	0	2	2	0	1	1	0	0	1	1	0	0	2	0	0	2	0	1	1	0	0	0
286	0	2	0	0	0	0	1	1	1	0	1	2	2	2	2	0	1	0	1	2	2	0	0	2	0	1	1	0	2	2	1	1	2	1	1	2	1	0	0	1	0	1	0	0	1	0	0	1	0
287	0	1	2	1	0	0	2	2	0	0	1	1	1	1	1	0	1	2	0	1	1	0	1	1	1	1	2	0	2	2	1	1	1	0	0	2	1	1	0	0	0	0	1	0	1	0	0	0	0
288	1	1	1	1	0	0	2	2	1	0	1	0	0	0	0	0	1	0	2	1	2	0	0	2	0	0	1	0	1	1	1	0	2	1	1	2	0	0	0	1	0	0	0	0	0	1	0	0	1
289	0	1	1	1	0	0	2	2	1	0	1	0	0	0	0	0	1	2	0	0	0	0	0	2	0	1	2	0	2	2	1	1	1	1	1	2	0	0	0	1	0	0	0	0	1	1	0	0	0
290	1	0	1	0	0	0	1	2	0	0	1	0	1	0	1	1	1	0	2	2	2	0	1	1	0	2	2	0	1	1	1	0	2	1	0	1	0	0	0	2	1	0	2	0	1	1	0	0	0
291	1	0	2	0	0	0	1	2	1	0	0	0	0	0	0	0	0	1	1	1	1	0	0	2	0	0	2	1	2	2	2	1	1	1	0	0	0	0	0	1	0	1	0	1	1	0	1	0	0
292	1	0	2	1	0	0	2	2	0	0	0	0	1	0	0	0	0	1	1	1	1	0	0	2	0	0	1	0	2	2	0	0	1	1	1	2	0	0	0	1	0	0	0	0	0	0	0	2	0
293	1	1	1	0	0	0	2	2	1	0	0	0	2	1	2	1	2	0	2	2	2	0	2	0	1	0	2	2	2	2	1	0	1	0	0	2	2	0	0	1	0	0	0	0	0	1	0	1	1
294	0	0	2	0	0	0	0	0	1	0	0	1	2	1	1	0	1	1	1	1	1	0	0	2	0	1	2	0	2	2	0	0	0	1	1	1	2	1	1	0	0	0	1	0	1	1	0	0	1
295	1	1	1	0	1	1	2	2	1	0	1	0	1	0	0	0	0	2	0	1	2	0	0	2	0	1	2	0	2	2	0	1	0	0	0	2	1	0	0	1	0	0	0	0	0	0	0	0	0
296	0	1	1	1	0	0	1	2	2	1	0	0	0	0	0	0	1	0	2	1	2	0	0	2	0	0	2	0	2	2	0	0	2	1	1	1	1	0	0	1	0	0	1	1	1	2	0	0	0
297	0	1	1	1	0	0	0	0	2	0	0	1	1	1	1	0	2	2	1	1	1	0	0	2	0	0	1	0	2	2	0	1	1	0	0	1	1	0	0	1	0	0	0	1	0	0	0	0	0
298	1	1	2	0	1	1	0	0	2	0	0	1	0	0	0	0	1	0	2	2	2	1	1	1	1	0	1	1	2	2	0	1	2	2	0	2	0	0	1	1	0	0	0	0	0	0	0	0	0
299	0	0	2	0	0	0	1	2	2	0	0	0	0	0	0	0	0	0	2	2	2	0	1	1	0	1	1	0	2	2	0	0	0	0	0	2	2	0	0	2	1	1	0	1	1	0	0	0	2
300	0	1	1	0	0	1	2	2	1	0	0	0	0	0	0	0	1	0	2	2	2	0	0	2	0	1	0	0	2	2	0	0	1	2	1	1	2	1	0	1	0	0	1	0	1	0	0	2	0
301	0	1	2	1	0	0	1	1	2	0	0	0	1	0	0	0	1	2	1	1	1	0	0	2	0	1	2	0	2	2	1	0	1	1	0	0	1	1	0	0	0	0	1	0	1	2	0	0	0
302	0	1	2	0	0	0	2	2	1	0	0	0	1	0	0	0	0	0	1	1	2	0	0	2	0	1	2	0	2	2	1	0	2	1	1	1	1	0	0	1	0	0	0	0	0	0	0	0	0
303	0	2	0	1	0	0	2	2	2	0	0	0	0	0	0	0	2	1	1	1	2	0	0	2	0	0	0	0	2	2	0	0	1	0	0	2	1	1	0	1	0	1	0	1	0	1	0	0	0
304	0	0	2	2	1	1	1	2	2	0	0	0	2	2	2	0	0	1	1	1	1	0	1	1	0	0	2	0	2	2	0	2	1	0	0	1	0	0	0	0	0	1	0	0	1	0	0	0	0
305	1	0	2	0	0	0	2	2	1	0	0	1	1	0	0	1	0	0	2	1	2	0	1	1	1	1	2	1	2	2	0	0	2	2	0	1	1	0	0	1	0	1	0	0	1	0	0	0	0
306	1	2	0	0	0	0	1	1	1	0	1	1	2	1	1	1	1	1	1	1	2	0	0	2	0	1	2	1	1	1	0	1	2	1	0	1	1	0	0	1	0	0	1	0	1	1	0	0	0
307	0	0	2	0	0	0	1	1	2	0	1	0	0	0	0	0	0	2	0	1	2	0	0	2	0	1	2	0	2	2	0	1	1	0	0	1	2	0	0	2	1	0	0	1	1	1	0	0	0
308	0	1	2	1	1	1	2	2	2	0	0	1	1	1	1	0	2	2	1	1	1	0	0	2	0	2	2	1	1	1	0	0	1	1	2	2	0	0	0	2	0	1	0	0	0	1	0	0	0
309	1	1	1	0	1	1	0	1	2	0	0	0	1	1	1	0	1	1	1	1	2	0	0	2	0	2	1	1	2	2	1	2	1	0	0	2	0	0	0	2	0	0	0	0	0	0	0	0	1
310	0	1	2	1	0	0	1	1	2	0	0	0	0	0	0	0	0	0	2	1	2	0	0	2	0	0	1	0	2	2	0	0	2	0	0	1	1	0	0	0	0	0	1	0	1	1	1	0	1
311	1	1	2	1	1	1	2	2	1	0	1	1	1	1	1	0	0	1	1	1	1	0	0	2	0	1	1	0	1	1	0	0	1	0	0	1	1	0	1	1	1	1	0	0	1	0	0	0	0
312	0	1	1	0	0	0	1	1	2	0	0	2	2	1	1	1	2	2	0	0	1	0	0	2	0	1	0	0	1	2	0	1	2	1	0	0	1	0	0	1	0	0	0	1	0	0	0	0	0
313	1	0	2	0	1	1	2	2	1	0	0	1	1	1	1	0	0	1	0	0	2	1	0	2	0	2	1	0	2	2	0	0	1	1	1	2	1	0	0	1	0	0	1	0	1	0	0	0	0
314	1	1	1	0	0	0	2	2	1	0	0	1	2	1	1	0	2	2	1	1	1	0	1	1	0	0	2	0	2	1	0	0	0	0	1	2	0	0	0	1	0	0	1	0	1	0	0	2	0
315	1	2	0	0	0	0	2	2	1	0	1	0	1	0	0	0	2	2	0	0	1	0	0	2	0	1	2	1	2	2	0	1	1	0	0	2	1	1	0	1	0	2	0	0	0	0	0	0	0
316	0	1	1	0	0	0	0	0	2	0	1	0	0	0	0	0	0	0	2	1	2	0	0	2	0	1	2	1	2	2	2	0	1	1	0	2	1	0	1	1	0	0	0	0	0	0	0	0	0
317	0	1	2	1	0	0	0	0	2	0	0	0	1	0	0	0	1	1	1	1	1	0	0	2	0	1	1	1	2	2	0	1	2	0	0	1	1	1	0	0	0	0	0	0	1	1	0	0	0
318	1	1	2	1	0	0	1	2	1	0	0	1	1	1	1	0	0	0	2	2	2	0	0	2	0	1	1	1	2	2	1	0	1	1	1	2	2	0	0	1	0	0	1	0	0	1	0	0	1
319	1	0	2	2	1	1	1	1	1	0	1	0	1	0	0	0	0	0	2	2	2	0	0	2	0	1	2	0	2	1	0	0	2	0	0	0	1	0	0	2	0	0	0	0	0	0	0	0	0
320	0	0	2	0	0	0	1	1	2	0	0	1	2	1	2	1	1	1	1	1	1	0	0	2	0	0	1	2	1	1	1	0	2	1	0	1	1	0	0	2	0	0	0	0	1	0	0	0	0
321	1	1	1	1	0	0	1	2	1	0	1	0	0	0	0	0	0	0	1	1	1	0	0	2	0	1	1	0	2	2	0	0	0	0	0	2	0	1	0	1	0	0	1	0	2	2	0	0	0
322	0	1	2	1	0	0	1	1	2	0	0	0	0	0	0	0	1	0	2	2	2	0	0	2	0	2	2	0	2	2	0	1	0	0	0	1	1	0	0	0	0	1	0	1	1	0	0	0	0
323	1	1	1	1	0	0	2	2	0	1	1	1	1	1	1	0	0	1	1	1	1	0	1	1	0	2	1	0	2	2	0	0	1	2	1	1	2	0	0	2	1	0	0	0	0	0	0	0	2
324	1	2	1	2	0	0	0	1	2	0	0	0	0	0	0	0	1	0	2	2	2	0	0	2	0	0	0	1	2	2	1	1	0	0	0	2	2	0	0	1	0	0	1	1	0	0	0	0	1
325	1	2	0	0	0	0	2	2	0	0	2	0	0	0	0	0	2	0	2	2	2	0	0	2	0	1	2	0	2	2	0	0	0	0	1	2	2	0	0	1	0	0	0	1	0	0	0	0	0
326	1	1	1	1	0	0	0	1	2	0	0	0	1	0	0	0	0	0	1	2	2	0	1	1	0	1	1	1	1	1	0	1	1	0	0	1	1	0	0	1	0	0	0	0	0	0	0	0	0
327	1	0	2	0	1	1	1	1	1	0	0	0	0	0	0	0	0	2	0	0	1	0	0	2	0	0	1	1	1	2	1	0	1	0	0	2	2	0	0	0	0	0	1	0	1	1	0	0	0
328	1	2	0	1	0	0	2	2	2	0	0	0	0	0	0	0	2	0	1	2	2	0	1	1	0	1	1	1	1	1	1	1	0	0	0	2	0	0	0	1	0	1	0	1	1	0	0	0	0
329	1	0	2	0	0	0	0	0	2	0	0	0	1	0	1	1	2	0	2	2	1	0	0	2	0	1	1	1	2	1	1	0	2	0	0	2	1	0	0	1	0	1	0	0	1	0	0	0	1
330	0	2	0	0	0	0	1	1	2	0	0	0	0	0	0	0	0	1	1	1	0	0	0	2	0	0	1	0	2	2	0	0	2	0	0	1	1	0	0	2	0	0	1	0	1	0	0	0	1
331	0	1	2	0	0	0	2	2	1	0	1	0	2	1	1	0	2	0	2	2	2	0	1	1	0	0	2	0	2	2	0	2	1	0	0	1	2	0	1	0	0	0	0	0	0	0	0	0	0
332	0	2	1	1	0	0	1	1	2	0	0	1	1	1	1	0	1	0	2	2	2	0	0	2	0	0	2	1	2	2	1	1	2	0	0	1	1	1	0	1	0	0	0	1	0	0	0	0	0
333	1	2	0	0	0	0	1	2	1	0	0	1	2	1	1	0	0	2	0	0	1	0	0	2	0	0	1	0	1	1	0	0	0	0	0	2	1	0	0	2	1	0	1	0	1	0	0	0	0
334	0	2	0	0	0	0	0	1	2	0	0	0	0	1	1	0	1	1	1	1	2	0	0	2	0	1	1	0	2	2	0	2	2	0	0	0	2	1	1	2	1	2	0	0	0	0	0	0	1
335	0	2	1	0	0	0	1	2	1	0	0	0	0	0	0	0	0	0	2	2	2	0	1	1	0	1	1	1	2	2	0	0	2	2	0	1	1	0	0	0	0	0	0	0	0	2	0	1	1
336	1	1	1	0	0	0	1	1	1	0	0	0	0	0	0	0	0	1	0	0	0	0	0	2	0	0	2	0	2	2	1	1	1	0	0	1	2	0	0	1	0	0	1	0	1	0	0	0	0
337	0	0	2	0	0	1	1	1	2	0	0	0	1	0	0	0	2	0	2	2	2	0	0	2	0	1	1	0	1	2	0	1	2	0	0	1	2	0	1	1	0	0	0	0	1	1	0	0	0
338	0	2	0	0	0	0	1	1	2	0	0	1	2	1	1	0	2	1	1	1	2	0	0	2	0	1	1	1	1	1	0	0	2	1	1	2	2	1	0	1	0	0	0	0	0	0	0	0	0
339	0	2	1	1	0	0	1	0	2	0	0	0	2	1	1	0	1	0	1	1	1	0	0	2	0	0	1	1	2	2	0	2	1	0	1	2	0	0	0	2	0	1	0	0	1	0	0	0	0
340	0	2	0	1	0	0	2	2	1	0	1	0	0	0	0	0	0	1	2	1	2	0	1	1	0	0	0	0	2	2	0	0	2	0	0	2	0	1	0	1	0	0	0	1	0	0	0	0	1
341	0	2	0	0	0	0	2	2	0	0	0	0	0	0	0	0	1	1	1	1	1	0	1	1	0	0	2	0	2	2	0	1	2	0	0	0	2	0	0	1	1	0	0	0	0	0	0	1	0
342	0	1	1	0	0	0	1	1	2	0	0	0	0	0	0	0	1	1	1	1	1	0	0	2	0	2	1	1	2	2	1	0	0	1	2	2	1	0	0	2	0	0	0	0	0	0	1	0	0
343	1	2	1	0	0	0	1	1	2	0	0	1	1	1	1	0	2	0	2	2	2	1	1	1	0	1	1	1	1	2	1	1	1	1	1	1	0	0	0	1	0	0	0	0	2	0	0	0	0
344	0	0	2	1	0	0	0	0	2	0	0	1	1	1	1	0	1	1	1	1	1	0	1	1	0	1	2	1	2	2	0	1	1	0	1	2	1	0	0	1	0	0	0	0	0	0	0	0	0
345	0	2	1	2	0	0	0	2	2	0	1	0	0	0	0	0	2	1	1	2	2	0	0	2	0	0	1	2	1	1	1	1	1	0	1	1	1	1	0	1	0	0	1	0	0	0	0	1	0
346	0	2	1	0	0	0	2	2	1	0	1	0	0	0	0	0	0	1	1	1	1	0	0	2	0	1	1	0	2	2	1	1	1	0	0	1	1	0	0	2	0	0	0	0	0	0	0	0	0
347	1	1	1	0	0	0	1	1	2	0	0	0	1	0	0	0	2	1	1	1	2	0	0	2	0	2	2	0	2	1	1	0	0	0	0	1	0	0	0	2	0	1	0	0	1	0	0	0	2
348	1	1	2	0	0	0	2	2	1	1	1	0	0	0	0	0	1	1	1	1	1	0	0	2	0	1	0	0	1	1	0	1	2	1	1	2	0	1	0	1	0	0	0	0	0	0	0	1	0
349	1	0	2	0	0	0	1	1	2	0	0	0	0	0	0	0	0	2	0	0	0	0	1	1	0	1	1	0	2	2	0	2	1	0	0	2	2	0	0	1	1	0	1	0	1	1	1	0	1
350	0	2	1	2	0	0	1	1	1	0	0	0	1	2	2	0	1	1	1	1	1	0	1	1	0	0	1	0	2	2	0	1	1	0	0	2	2	0	0	2	1	0	0	0	0	0	0	0	1
351	1	1	2	1	0	0	1	2	2	0	0	1	2	1	1	0	2	2	0	0	2	0	0	2	0	0	1	0	2	2	0	2	2	0	0	1	1	0	0	2	0	0	0	0	0	1	0	0	1
352	1	1	1	1	0	0	1	2	1	0	0	0	0	0	0	0	1	1	2	2	2	0	1	1	1	1	1	1	1	0	0	0	1	0	0	1	1	0	0	2	0	0	0	0	0	1	0	2	0
353	0	2	1	0	0	0	2	2	0	0	2	0	0	0	0	0	1	0	2	2	2	0	0	2	0	1	2	1	2	2	0	1	0	0	0	1	2	0	0	1	0	0	0	1	0	0	0	0	0
354	1	0	2	1	0	0	1	2	1	0	0	0	1	0	0	0	0	2	1	1	1	0	0	2	0	0	1	0	2	2	1	1	2	1	1	2	2	0	0	0	0	0	1	0	1	0	0	0	0
355	1	1	1	1	0	0	1	1	1	0	1	0	1	0	0	0	0	1	1	1	2	0	0	2	0	0	2	0	2	2	1	1	1	0	0	2	2	0	0	1	0	0	0	0	2	1	0	0	0
356	0	2	0	0	0	0	2	2	1	0	0	0	0	0	0	0	1	1	1	1	1	0	0	2	0	1	2	0	2	1	1	2	2	0	0	0	1	0	1	1	0	0	1	1	0	0	0	0	0
357	1	1	1	0	0	0	1	1	0	0	0	0	0	0	0	0	2	2	0	0	2	0	0	2	0	1	1	0	2	2	0	0	2	2	1	1	1	1	0	1	0	0	1	0	0	0	0	0	0
358	0	1	2	1	0	0	2	2	2	0	0	0	0	0	0	0	0	0	2	2	2	0	0	2	0	1	0	0	1	2	0	0	2	0	0	2	2	0	0	1	0	1	0	0	0	1	0	1	0
359	1	1	2	0	1	1	0	0	2	0	0	0	0	0	0	0	2	1	2	2	2	0	1	1	0	0	2	0	1	1	0	0	0	0	0	2	0	0	0	2	0	0	0	0	0	0	0	0	1
360	0	2	0	0	0	0	2	2	0	0	0	0	0	0	0	0	0	0	2	2	2	0	2	0	1	0	2	0	2	2	1	0	0	0	0	2	1	0	1	1	0	0	1	0	1	0	0	0	0
361	1	1	1	1	0	0	1	1	2	0	0	0	1	0	0	0	2	2	0	1	2	0	0	2	0	1	1	1	2	2	0	1	1	0	0	1	0	0	0	1	0	0	0	0	1	1	0	0	0
362	0	1	2	1	0	0	2	2	1	0	0	0	0	0	0	0	1	0	2	0	2	0	0	2	0	1	2	0	2	2	0	0	0	0	0	2	1	1	0	1	0	1	0	0	0	0	0	0	0
363	0	0	2	0	2	2	2	2	0	0	2	0	1	0	0	0	0	1	1	1	1	0	0	2	0	2	1	0	2	2	0	0	1	0	0	1	0	0	0	2	0	0	0	0	0	0	0	0	0
364	0	1	1	0	1	1	1	2	2	0	0	1	1	1	1	0	1	2	0	1	1	1	0	2	0	2	0	1	1	1	0	0	0	0	1	2	2	0	1	0	0	0	0	0	0	0	0	0	0
365	0	2	1	0	0	0	0	1	2	0	1	1	1	2	1	0	0	1	1	1	2	0	0	2	0	1	2	1	2	2	2	0	0	0	0	2	0	0	0	1	0	0	0	0	0	0	0	0	0
366	1	0	2	0	0	0	2	2	1	0	1	0	0	0	0	0	1	1	1	1	2	0	0	2	0	0	2	1	2	2	1	0	1	1	1	1	1	1	0	1	0	1	0	0	1	1	0	0	1
367	1	2	1	1	0	0	1	1	2	0	0	1	2	1	1	1	0	2	0	0	0	0	0	2	0	2	2	0	2	2	0	0	0	0	1	2	1	0	0	0	0	0	0	0	0	1	0	0	0
368	0	2	0	1	0	0	0	0	2	0	0	1	2	1	1	0	2	0	2	2	2	1	0	2	0	2	0	0	1	1	0	2	1	0	0	1	2	0	1	1	1	0	0	0	0	0	0	0	0
369	0	1	1	0	0	0	1	1	1	0	1	0	0	0	0	0	0	1	1	1	1	0	0	2	0	1	2	0	2	2	1	1	2	0	0	1	2	2	0	0	0	0	1	0	1	2	0	0	0
370	1	1	2	0	0	0	0	0	2	0	0	0	0	0	0	0	1	1	1	1	2	0	0	2	0	1	1	2	1	1	0	0	1	0	0	0	1	0	0	1	0	0	1	0	1	0	0	0	0
371	0	1	2	1	1	1	2	2	2	0	0	1	2	2	2	1	2	1	2	2	1	0	0	2	0	1	2	1	2	2	1	0	1	0	0	2	1	0	0	2	0	0	0	0	0	0	0	0	2
372	0	1	1	0	0	0	1	2	1	0	1	1	1	1	1	0	2	1	1	1	2	1	0	2	0	1	1	0	2	1	1	0	2	1	1	2	2	1	1	0	0	0	1	0	1	1	0	0	0
373	1	1	1	1	0	0	1	2	2	0	0	0	1	1	1	0	1	0	2	2	2	0	0	2	0	2	1	1	2	2	1	0	1	0	0	2	1	0	0	2	1	0	1	0	1	1	0	0	0
374	1	2	0	0	0	0	0	1	2	0	0	1	1	1	1	0	1	2	0	0	1	0	0	2	0	1	0	1	1	1	0	1	1	1	0	1	1	0	1	1	0	0	0	1	0	0	0	0	2
375	0	2	1	0	0	0	1	1	0	0	0	0	1	0	0	0	1	1	1	1	1	0	0	2	0	0	0	1	2	2	1	1	1	0	0	1	2	0	0	0	0	0	0	0	0	0	0	0	0
376	1	2	1	0	0	1	1	2	1	0	1	2	2	2	2	0	1	0	2	1	2	0	0	2	0	1	1	0	2	1	0	0	0	1	1	2	0	0	0	1	0	0	1	0	0	0	0	0	0
377	0	2	0	0	0	0	2	2	1	0	1	0	0	0	0	0	1	1	1	1	2	0	0	2	0	2	0	1	1	0	0	1	2	0	0	1	0	0	0	2	0	0	2	0	1	1	0	0	0
378	0	0	1	0	0	0	1	2	1	0	1	0	0	0	0	0	1	1	1	1	2	0	1	1	0	1	2	1	2	2	0	0	0	0	1	2	1	0	0	1	0	0	0	0	0	0	0	0	0
379	1	1	1	0	0	0	2	2	0	0	2	0	1	0	0	0	1	2	0	0	1	0	1	1	0	2	2	1	2	2	1	0	0	1	1	1	2	1	1	1	1	2	0	0	0	0	0	0	0
380	0	1	1	1	0	0	0	0	2	0	0	1	2	2	2	0	1	2	0	0	1	0	0	2	0	0	1	2	2	2	0	1	1	1	0	0	2	0	0	2	1	0	0	0	0	1	0	0	0
381	0	1	1	1	0	0	1	1	0	0	0	0	0	0	0	0	0	2	1	1	1	0	1	1	0	2	2	0	2	2	1	1	1	0	0	2	2	0	0	0	0	0	1	0	2	2	0	0	0
382	0	0	2	0	0	0	0	0	2	0	0	0	0	0	0	0	0	1	1	0	1	0	0	2	0	2	1	0	2	1	0	0	2	0	0	1	0	0	0	2	0	0	1	0	1	0	0	1	0
383	0	1	1	0	0	1	2	2	0	0	1	0	0	0	0	0	2	1	1	1	1	0	0	2	0	0	2	0	2	1	0	0	2	0	0	2	2	1	0	1	0	1	0	1	2	0	0	1	0
384	1	1	1	1	0	0	1	1	1	0	1	1	1	0	0	1	1	1	1	1	1	0	0	2	0	0	2	1	2	2	0	0	2	0	0	2	1	0	0	0	0	0	0	0	0	2	0	0	1
385	1	1	1	0	0	0	0	0	2	0	0	0	0	0	0	0	1	2	0	1	1	0	0	2	0	0	0	1	1	1	0	0	2	0	0	2	1	0	0	2	1	0	0	0	0	0	0	0	1
386	0	1	1	0	0	0	1	1	1	0	1	1	1	2	1	0	0	1	1	1	1	0	0	2	0	0	1	1	2	2	0	1	1	1	0	1	2	1	1	1	1	0	0	1	0	0	0	0	0
387	1	2	1	1	0	0	0	1	2	0	0	0	0	0	0	0	1	2	0	0	1	0	0	2	0	0	0	1	1	1	0	1	1	2	1	1	2	1	0	1	0	1	0	1	1	0	0	0	1
388	0	1	1	0	1	1	1	1	2	0	0	0	1	0	0	0	1	1	1	0	1	0	0	2	0	1	1	0	2	2	0	0	0	0	0	2	1	0	0	2	0	0	1	0	1	2	0	0	0
389	1	0	2	0	2	2	1	1	1	0	1	1	2	2	2	0	1	1	1	1	2	0	0	2	0	1	2	0	2	2	0	1	1	1	1	2	1	0	0	1	0	1	0	1	1	0	0	0	0
390	1	2	1	1	0	0	1	1	1	0	1	1	1	1	1	0	2	0	2	2	2	0	1	1	0	1	2	1	2	2	0	0	1	1	0	2	1	1	0	2	0	0	2	0	1	1	0	0	0
391	0	1	1	0	1	1	2	2	1	0	1	0	1	1	1	0	1	1	1	1	1	0	0	2	0	1	1	0	1	1	0	0	1	0	0	1	0	0	0	1	0	0	0	0	1	0	0	0	0
392	0	2	1	0	0	0	0	1	2	0	0	0	0	0	0	0	0	0	2	2	2	0	0	2	0	2	2	0	2	2	2	1	2	1	0	0	1	0	0	2	0	0	0	0	0	0	0	0	0
393	0	2	0	1	0	0	1	1	1	0	1	0	1	1	1	0	0	1	1	0	1	0	0	2	0	2	2	0	1	1	1	0	1	0	0	2	0	0	0	1	0	0	0	0	0	0	0	0	0
394	0	1	1	0	0	0	1	1	1	0	1	1	2	1	1	0	1	0	2	2	2	0	0	2	0	0	2	0	1	1	0	1	1	0	0	2	1	0	0	2	0	0	0	0	0	0	0	1	0
395	1	1	1	1	0	0	1	1	1	0	0	0	0	0	0	0	2	0	2	2	2	0	0	2	0	1	2	0	2	2	0	1	1	0	1	1	1	1	0	1	0	1	0	0	1	1	0	0	0
396	0	1	2	0	1	1	2	2	1	0	1	1	1	1	1	0	2	0	1	1	1	0	0	2	0	1	1	0	1	1	0	0	0	0	1	2	0	0	0	2	1	0	0	0	0	1	0	0	0
397	0	1	1	0	0	0	1	1	1	1	0	0	1	0	0	0	1	1	1	0	2	0	0	2	0	0	2	0	2	2	1	1	1	0	0	1	2	0	0	1	0	0	1	0	1	1	0	0	1
398	1	1	2	0	1	1	1	1	2	0	0	0	1	1	0	0	0	1	1	1	1	0	0	2	0	1	1	0	2	2	0	1	2	0	0	1	2	0	0	1	0	0	0	0	0	0	0	1	0
399	0	1	1	0	0	0	1	1	1	1	1	0	0	0	0	0	2	0	2	2	2	0	1	1	1	0	0	0	2	2	0	0	1	1	0	1	1	0	0	1	0	0	0	2	0	0	0	0	0
400	1	1	1	0	0	0	1	2	2	0	0	0	0	0	0	0	2	1	1	1	1	0	0	2	0	0	1	1	1	1	0	0	1	1	0	1	1	0	1	1	0	1	0	0	0	2	0	0	1
401	0	1	2	2	0	0	0	1	2	0	0	0	1	0	1	1	2	2	0	0	0	0	0	2	0	1	1	0	2	2	1	0	2	2	1	1	1	0	0	1	0	1	0	0	0	0	0	1	0
402	0	1	1	0	0	0	1	2	1	0	1	0	0	0	0	0	1	1	1	1	1	0	0	2	0	1	2	0	2	2	0	0	1	0	0	1	2	1	1	2	2	2	0	0	0	0	0	0	0
403	1	1	1	0	0	0	1	1	2	0	0	0	0	0	0	0	0	0	2	2	2	1	0	2	0	2	2	0	1	1	1	0	2	0	0	0	1	1	0	1	0	0	0	1	0	0	0	0	0
404	1	2	0	0	0	0	2	2	1	0	1	0	0	0	0	0	1	1	1	1	1	0	0	2	0	1	1	2	2	2	0	1	2	1	1	2	0	0	0	1	0	2	0	0	0	0	0	0	0
405	1	0	2	0	0	0	0	0	2	0	0	0	0	0	0	0	0	1	1	1	1	0	0	2	0	1	1	1	1	1	0	0	2	0	0	1	1	1	0	1	0	2	0	0	0	0	0	0	1
406	1	0	2	1	1	1	0	0	2	0	0	1	2	1	1	0	0	1	0	0	2	0	1	1	0	1	2	0	2	1	0	0	2	0	0	2	2	1	1	2	1	0	1	1	1	2	0	0	0
407	0	2	0	1	0	0	0	0	2	0	0	0	0	0	0	0	2	0	2	2	2	0	0	2	0	0	2	1	2	2	2	1	1	1	1	1	1	1	0	1	0	0	0	0	0	0	0	0	0
408	1	0	2	0	1	1	2	2	0	0	1	1	1	0	0	0	1	0	2	2	2	0	1	1	0	1	1	1	2	2	1	1	2	0	0	1	2	0	1	0	0	0	0	0	0	0	0	0	1
409	1	2	1	2	0	0	1	2	2	0	0	1	1	1	1	0	2	1	1	1	1	0	0	2	0	1	2	0	2	2	1	1	2	2	0	1	1	0	0	0	0	0	1	0	1	0	0	0	0
410	1	1	2	1	0	0	0	0	2	0	0	0	2	0	0	1	1	2	0	0	1	0	1	1	0	1	2	0	2	2	0	2	1	0	0	2	0	0	0	2	0	0	0	0	0	1	0	0	0
411	0	0	1	0	0	0	0	1	2	0	0	1	2	1	1	0	0	2	0	0	0	1	0	2	0	1	2	0	2	2	2	0	2	0	0	0	1	0	1	1	0	1	0	1	2	0	0	0	0
412	0	1	2	1	0	0	2	2	0	0	0	0	0	0	0	0	2	0	2	2	2	1	0	2	0	1	1	2	1	1	1	0	2	2	1	1	2	1	0	0	0	1	0	1	0	1	0	0	0
413	0	1	1	0	1	1	1	2	2	0	0	1	2	1	1	0	0	1	1	1	1	0	0	2	0	0	0	1	1	1	0	0	2	1	1	1	2	2	0	0	0	0	0	0	0	0	0	0	1
414	0	2	1	0	0	0	1	2	1	0	0	0	2	1	1	1	1	0	1	2	2	0	0	2	0	0	1	0	2	1	0	0	0	0	0	2	1	0	0	2	0	1	0	0	0	0	0	0	0
415	0	1	1	0	0	0	2	2	1	0	0	0	0	0	0	0	0	2	0	0	0	0	1	1	1	0	1	1	1	1	0	0	0	1	0	1	1	0	0	2	1	0	1	0	1	1	0	0	0
416	1	2	1	0	0	0	2	2	1	0	1	0	0	0	0	0	2	0	2	2	2	0	0	2	0	1	2	0	2	1	0	0	1	0	0	1	1	1	0	1	0	0	0	0	0	1	0	0	0
417	0	1	1	0	0	0	0	0	2	0	0	0	0	0	0	0	0	1	1	1	1	1	0	2	0	1	1	0	1	2	0	0	2	0	0	2	1	1	1	0	0	0	0	0	0	0	0	0	0
418	1	1	0	0	0	0	0	0	2	0	1	0	0	0	0	0	1	2	0	0	0	0	0	2	0	1	1	0	2	2	0	1	1	0	0	1	1	0	0	0	0	0	0	0	0	2	0	0	0
419	1	1	1	0	1	1	1	1	1	0	0	1	1	1	1	0	0	2	0	0	0	0	1	1	1	1	2	0	2	2	1	1	2	2	0	1	0	0	0	2	1	0	1	0	1	1	0	0	0
420	1	2	1	0	0	0	2	2	0	0	0	0	0	0	0	0	0	0	2	1	2	1	0	2	0	1	2	1	2	2	0	1	2	0	0	1	2	0	0	0	0	0	0	0	0	0	0	1	0
421	1	0	2	0	0	0	1	1	2	0	0	1	2	1	1	0	1	1	1	1	1	0	0	2	0	1	1	1	2	2	1	0	2	1	1	1	1	0	1	1	0	0	0	0	0	0	0	1	0
422	0	1	1	0	0	0	0	1	2	0	0	0	1	0	1	1	0	1	1	1	1	0	0	2	0	2	1	0	2	2	0	1	2	0	1	1	1	1	0	1	0	0	1	0	1	0	0	0	1
423	0	1	1	0	0	0	2	2	1	0	0	1	1	1	1	0	1	0	2	1	2	0	1	1	0	1	1	0	2	2	0	0	1	0	0	2	2	0	0	1	0	0	1	0	1	1	0	0	0
424	1	1	2	1	1	1	2	2	2	0	0	1	2	2	2	0	2	1	1	1	1	0	0	2	0	0	2	0	2	2	0	0	2	0	0	0	1	0	0	2	0	0	0	0	0	0	0	0	0
425	1	1	1	0	1	1	0	0	2	0	1	0	0	0	0	0	0	2	0	1	1	0	0	2	0	1	2	1	2	2	0	0	1	1	1	2	0	0	0	1	0	0	0	0	0	0	0	1	0
426	0	2	0	0	0	0	1	1	1	0	1	0	1	0	0	0	1	0	2	2	2	0	0	2	0	1	1	1	2	2	1	0	0	0	0	0	1	0	0	1	0	0	0	2	0	0	0	0	0
427	0	1	1	0	1	2	0	0	2	0	1	0	1	1	1	0	1	1	1	2	2	0	1	1	0	1	1	0	2	2	0	0	1	0	0	1	0	0	0	1	0	0	0	0	0	1	0	0	0
428	0	2	1	1	0	0	1	1	1	0	0	0	0	0	0	0	1	1	1	1	2	0	1	1	0	1	2	0	2	2	0	0	1	1	2	2	2	1	1	2	1	0	0	2	0	2	0	0	1
429	1	0	2	0	2	2	1	2	2	0	0	0	1	1	1	1	1	1	1	1	1	0	0	2	0	1	0	1	1	1	0	1	1	0	0	1	0	0	0	2	0	0	1	0	1	1	0	0	0
430	1	1	1	1	0	0	0	0	2	0	0	1	1	1	1	0	1	2	0	1	1	0	1	1	0	1	1	0	2	2	0	0	2	1	0	1	1	0	0	2	0	1	0	0	1	0	0	0	0
431	0	1	1	0	0	0	0	0	1	0	0	1	1	1	1	0	1	2	0	0	0	0	0	2	0	2	2	0	2	2	0	0	1	1	0	1	1	0	0	2	0	0	0	0	0	0	0	0	0
432	1	0	2	1	1	1	1	1	2	1	0	1	1	1	1	0	0	2	0	0	0	0	0	2	0	1	1	0	2	2	0	0	2	2	1	1	2	0	0	0	0	0	0	0	0	0	0	0	0
433	0	2	1	1	0	0	1	1	1	0	1	0	2	1	1	1	1	0	1	2	2	0	1	1	0	2	1	1	2	2	0	0	0	0	0	2	0	0	0	2	0	0	1	0	2	0	0	1	0
434	0	1	1	0	0	0	2	2	1	0	0	0	0	0	0	0	2	1	1	1	2	0	0	2	0	1	1	1	1	1	0	1	2	1	1	2	1	0	1	1	0	0	1	0	0	0	0	0	0
435	1	1	1	1	0	0	2	2	1	0	0	1	1	1	1	0	0	2	1	1	1	0	0	2	0	2	0	1	2	2	1	1	2	0	1	2	0	1	0	1	0	0	1	0	2	2	0	0	0
436	1	0	1	0	0	0	2	2	1	0	1	0	1	0	0	0	0	2	0	0	0	0	0	2	0	2	2	1	2	2	0	1	1	1	1	1	2	0	0	0	1	0	0	0	0	0	0	0	0
437	1	2	0	1	0	0	0	0	2	0	1	1	2	0	0	1	1	1	1	1	2	1	0	2	0	1	2	0	2	2	0	0	2	2	1	1	1	0	0	1	0	0	0	1	0	1	0	0	0
438	0	1	1	0	0	0	1	1	1	1	0	0	1	0	1	1	1	0	2	1	2	0	0	2	0	1	1	1	2	2	1	2	2	0	1	2	1	0	0	0	0	1	0	0	1	1	0	0	0
439	0	2	1	0	0	0	1	2	2	0	0	0	1	0	0	0	0	0	1	1	1	0	0	2	0	1	0	1	1	1	0	1	1	0	0	1	2	0	0	1	0	0	0	0	0	0	0	0	0
440	0	0	2	1	0	0	0	0	2	0	0	0	0	0	0	0	0	2	0	1	1	0	0	2	0	0	1	0	2	2	0	1	1	1	1	1	1	0	0	1	0	0	0	0	0	0	0	0	0
441	0	2	0	0	0	0	2	2	0	0	0	0	0	0	0	0	1	1	1	1	1	0	0	2	0	1	1	0	2	2	1	1	1	0	0	2	1	0	0	1	0	0	0	0	1	0	0	0	0
442	0	2	0	1	0	0	2	2	0	0	2	1	1	1	1	0	1	0	2	2	2	0	0	2	0	1	1	0	2	2	1	0	2	1	0	1	0	0	0	2	0	0	0	0	0	0	0	0	0
443	0	0	2	2	1	1	2	2	1	0	0	0	0	0	0	0	0	1	0	0	2	0	0	2	0	0	1	0	2	2	0	0	0	1	1	2	1	0	0	0	1	0	0	0	0	0	0	0	0
444	0	2	0	0	0	0	1	2	2	0	0	0	0	0	0	0	1	0	2	1	2	0	0	2	0	1	2	1	2	2	1	2	2	0	0	1	1	1	0	0	0	1	0	1	1	0	0	0	0
445	0	0	2	0	0	0	1	2	2	0	0	0	0	0	0	0	0	2	0	0	0	0	0	2	0	0	2	1	2	2	1	1	2	1	1	2	1	0	0	2	0	1	0	0	0	0	0	0	0
446	1	1	1	1	0	0	1	2	2	0	0	0	0	0	0	0	1	0	2	2	2	0	0	2	0	2	2	0	2	2	0	0	2	0	0	1	1	0	1	1	0	0	0	0	1	0	0	0	0
447	1	2	1	1	0	0	2	2	1	0	1	0	0	0	0	0	1	2	0	0	1	0	1	1	1	1	2	1	1	2	0	1	2	2	0	2	2	0	0	1	0	0	0	1	0	0	0	0	0
448	0	2	1	0	0	0	2	2	0	0	1	0	1	1	0	0	1	0	1	1	1	0	1	1	0	1	2	0	2	2	0	0	1	1	0	2	0	0	0	1	0	0	1	0	0	1	0	0	0
449	1	1	2	0	1	1	1	1	2	0	0	0	0	0	0	0	1	0	2	2	2	0	0	2	0	1	1	1	2	2	0	1	2	0	0	1	2	0	0	2	1	0	0	0	0	0	0	2	0
450	1	2	1	0	0	0	1	2	1	0	0	0	1	0	0	0	0	1	1	1	1	0	0	2	0	2	1	0	2	2	0	1	2	0	0	1	0	0	0	2	0	0	1	0	1	1	0	0	0
451	1	0	2	0	0	0	1	1	1	0	0	1	1	1	1	0	0	2	0	0	0	1	1	1	0	1	1	1	0	0	0	0	2	0	0	0	0	0	0	2	0	0	0	0	0	0	0	0	1
452	0	1	1	1	0	0	1	1	1	1	0	1	1	1	1	0	1	0	1	2	2	0	0	2	0	1	2	0	2	2	1	0	0	0	0	2	1	0	0	2	0	0	0	0	0	1	0	0	0
453	1	1	1	1	0	0	2	2	0	0	0	0	0	0	0	0	1	0	2	1	2	0	0	2	0	2	1	0	2	2	0	0	1	0	0	2	0	0	1	1	0	0	0	0	0	1	0	0	1
454	1	0	2	0	0	0	1	1	2	0	0	0	0	0	0	0	1	0	2	2	2	0	0	2	0	0	1	0	2	2	1	1	2	1	0	0	0	0	0	2	0	0	0	0	0	0	0	0	1
455	0	1	2	0	0	0	0	0	2	0	0	1	1	1	2	0	1	1	1	0	1	0	1	1	1	0	1	0	2	2	0	2	2	0	1	2	0	0	0	2	0	0	0	0	0	0	0	0	1
456	0	2	0	0	0	0	2	2	1	0	1	0	2	0	0	1	1	0	2	2	2	0	0	2	0	1	0	0	1	1	0	0	1	1	1	2	1	0	0	2	1	0	0	0	1	0	0	0	1
457	1	1	2	1	0	0	1	1	2	0	0	1	1	1	1	0	0	1	2	1	2	0	1	1	1	1	2	0	2	2	0	1	1	0	0	2	2	0	0	0	0	0	0	0	0	1	0	0	0
458	1	0	2	1	0	0	0	0	2	0	0	0	1	0	0	0	1	0	2	2	2	0	0	2	0	0	2	1	2	2	1	0	1	0	0	1	1	0	0	2	0	0	1	0	1	1	0	0	0
459	1	2	1	2	0	0	0	1	2	0	1	0	1	1	1	0	1	1	1	1	1	0	1	1	1	0	1	0	2	1	0	0	0	0	1	2	1	0	0	1	0	0	0	0	0	1	0	0	0
460	0	1	1	0	1	1	1	2	1	0	0	0	0	0	0	0	1	1	1	0	1	0	1	1	1	2	2	1	2	2	1	1	1	1	0	0	2	0	0	0	0	0	0	0	0	0	0	1	0
461	1	0	2	0	0	0	1	2	2	0	0	0	2	1	2	1	0	1	0	0	0	0	1	1	0	0	1	1	2	1	1	1	0	0	0	2	1	0	0	2	1	0	0	0	0	1	0	0	0
462	0	1	0	1	0	0	0	0	2	0	0	0	2	1	1	0	1	1	0	0	0	0	0	2	0	2	2	2	2	2	1	0	1	0	0	1	1	0	0	0	0	1	0	0	0	0	0	0	0
463	1	2	0	0	0	0	1	1	2	0	0	0	0	0	0	0	2	0	2	2	2	0	0	2	0	0	1	1	2	2	0	0	1	0	0	2	2	0	0	0	0	0	1	1	1	2	0	0	0
464	0	2	1	0	0	0	1	1	2	0	0	0	0	0	0	0	0	0	2	1	2	0	0	2	0	1	2	0	2	2	1	2	1	0	0	0	2	0	0	1	0	0	1	0	1	0	0	0	0
465	1	0	2	0	1	1	1	1	1	1	1	0	0	0	0	0	0	2	0	0	0	0	0	2	0	1	2	0	2	2	0	0	2	1	0	1	1	0	0	1	0	0	1	0	1	0	0	0	1
466	0	2	0	0	0	0	1	2	1	0	0	1	1	1	1	0	2	1	1	1	1	0	1	1	0	1	1	2	2	2	0	1	1	0	0	1	2	0	1	0	0	0	0	1	0	1	0	0	0
467	1	1	1	0	0	0	0	0	2	0	0	0	0	0	0	0	1	1	1	1	2	0	0	2	0	0	1	1	2	2	0	0	2	1	0	1	1	0	0	1	0	0	1	0	2	2	0	0	1
468	1	0	2	0	1	1	1	1	1	0	1	1	1	1	1	0	1	0	2	1	2	0	1	1	1	1	1	0	2	1	0	1	2	1	0	1	1	1	0	1	0	0	0	0	1	0	0	0	0
469	1	1	1	0	0	0	1	2	0	0	1	0	0	0	0	0	0	1	1	1	2	0	1	1	0	1	1	0	2	2	0	2	2	0	0	1	0	0	0	1	0	0	0	0	1	0	0	0	0
470	0	1	1	1	0	0	1	1	2	0	0	1	1	1	1	0	1	1	0	0	1	0	0	2	0	0	1	0	1	2	0	1	2	0	1	1	2	0	1	0	0	0	0	0	0	1	0	0	1
471	0	0	1	0	0	0	2	2	1	0	1	1	1	1	1	0	1	1	1	1	1	0	0	2	0	1	2	0	2	2	1	1	1	0	0	2	2	1	0	0	0	0	1	0	1	0	0	0	0
472	1	0	2	0	1	1	0	0	2	0	0	0	1	0	0	0	1	2	0	0	1	0	0	2	0	1	2	1	2	2	0	1	2	0	0	2	1	0	0	1	0	0	0	0	0	0	0	0	0
473	0	2	1	1	0	0	2	2	0	0	0	2	2	1	1	1	1	0	1	2	2	0	0	2	0	1	1	0	2	2	0	0	0	0	0	1	0	0	0	1	0	1	0	0	0	0	0	0	0
474	0	2	0	0	0	0	2	2	1	1	1	0	0	0	0	0	0	0	1	1	1	0	1	1	0	1	2	0	2	2	1	0	0	0	1	2	0	0	0	2	0	0	0	0	1	1	0	0	0
475	0	1	1	0	0	0	1	1	1	0	0	0	0	0	0	0	2	0	1	2	2	0	1	1	1	0	0	0	1	2	0	1	2	1	1	2	2	2	0	0	0	0	0	1	1	1	0	0	0
476	0	0	2	0	0	0	0	1	2	0	1	1	1	1	1	0	1	0	1	2	2	0	0	2	0	1	1	1	2	2	1	1	1	0	0	2	2	0	0	0	0	0	0	0	0	1	0	0	0
477	0	1	2	0	1	1	2	2	1	0	0	0	1	0	0	0	1	1	1	1	2	0	1	1	1	0	2	0	2	1	0	0	0	0	0	1	0	0	0	2	0	1	0	0	1	0	0	0	0
478	0	1	1	0	0	0	2	2	0	0	0	0	1	0	1	1	1	2	0	0	1	0	1	1	1	1	2	1	2	2	1	1	2	0	1	1	0	0	0	2	0	0	0	0	0	0	0	1	0
479	1	2	0	0	0	0	2	2	2	0	0	0	1	0	1	1	1	1	1	0	1	1	0	2	0	0	2	1	2	2	1	1	2	0	0	1	0	0	0	1	0	0	1	0	1	0	0	2	0
480	1	1	1	1	0	0	1	1	2	0	0	1	0	0	0	0	2	2	0	1	2	0	0	2	0	1	1	0	1	1	1	0	2	1	0	1	2	0	0	0	1	0	1	0	1	0	0	0	1
481	1	1	1	0	0	0	2	2	0	0	2	2	2	2	2	0	2	2	1	1	1	0	0	2	0	0	2	0	2	2	0	0	1	0	0	1	1	1	0	1	0	0	0	0	0	0	0	0	0
482	1	1	1	0	0	0	1	1	1	0	0	0	0	0	0	0	0	0	2	2	1	0	0	2	0	0	0	2	1	2	1	0	1	1	0	0	0	0	0	2	0	0	0	2	0	2	0	0	0
483	0	1	2	1	0	0	0	1	2	0	0	1	2	0	0	1	1	0	2	0	2	0	1	1	0	1	2	0	2	2	0	0	1	0	0	2	1	0	0	2	0	0	0	1	0	0	0	0	1
484	0	2	0	0	1	1	2	2	0	0	0	0	1	0	0	0	1	1	1	1	2	0	0	2	0	0	1	0	2	2	0	0	0	0	1	2	1	0	0	1	0	1	0	0	1	1	0	0	1
485	0	1	1	0	0	1	1	1	2	0	0	0	2	2	2	0	2	0	2	2	2	0	1	1	1	1	1	0	2	2	0	0	1	1	0	1	1	0	0	2	0	1	0	0	1	0	1	0	0
486	0	1	1	0	0	0	2	2	1	0	0	0	1	0	0	0	0	1	1	1	2	0	0	2	0	0	1	2	2	2	2	0	1	0	0	2	2	0	0	0	1	0	0	0	0	1	0	0	0
487	0	1	1	0	0	0	2	2	1	0	0	2	2	1	1	1	1	2	0	0	1	0	1	1	1	1	2	1	2	2	1	2	2	0	1	2	1	0	0	2	0	0	0	0	0	0	0	1	0
488	0	2	0	0	0	0	1	1	2	0	0	0	1	0	1	1	1	0	2	2	2	0	1	1	0	0	1	0	1	2	0	2	2	0	0	0	2	0	1	0	0	0	1	0	1	1	0	0	0
489	1	1	1	0	0	0	1	1	2	0	0	0	1	0	1	1	1	0	2	2	2	0	0	2	0	1	1	1	2	2	0	0	0	0	1	2	0	0	0	1	0	0	0	0	0	1	0	0	0
490	0	0	2	1	0	0	2	2	0	0	1	0	1	0	1	1	1	1	1	1	1	0	0	2	0	0	2	1	1	1	1	0	2	1	0	1	1	0	0	0	0	0	0	0	0	0	0	0	0
491	1	1	1	0	0	0	2	2	1	0	1	0	1	0	0	0	0	1	2	1	2	0	0	2	0	2	2	1	2	2	2	1	2	0	0	1	1	0	0	1	0	0	0	0	0	0	0	0	1
492	0	1	1	0	0	0	2	2	1	0	1	1	1	1	1	0	1	0	2	1	2	0	0	2	0	2	1	0	2	2	0	0	0	0	0	2	2	1	0	1	0	0	0	0	0	0	0	0	0
493	0	2	0	0	0	0	2	2	1	1	1	0	1	1	1	1	1	2	0	0	2	0	0	2	0	0	2	0	2	1	0	1	2	0	0	1	1	0	0	0	0	1	0	1	0	1	0	0	0
494	0	1	1	0	0	1	1	1	1	0	0	1	1	1	1	0	2	1	2	2	2	1	0	2	0	0	0	0	2	1	0	1	0	0	0	2	2	0	1	0	0	0	0	0	0	0	0	0	0
495	1	2	0	0	0	0	2	2	0	1	1	1	2	2	2	0	1	0	2	2	2	0	0	2	0	0	1	0	2	2	1	0	2	2	1	2	1	1	0	0	0	0	0	1	0	1	0	0	0
496	1	0	2	0	0	0	1	1	0	1	2	0	0	0	0	0	0	1	1	1	1	0	0	2	0	2	1	1	2	2	0	1	2	1	0	2	1	0	1	0	0	0	0	0	0	0	0	0	1
497	1	1	2	0	0	0	1	2	1	0	1	0	0	0	0	0	1	0	2	2	2	0	0	2	0	0	2	0	2	2	0	1	1	0	1	1	2	0	0	0	0	0	0	0	1	1	0	1	0
498	0	1	2	1	0	0	0	1	1	0	1	0	1	0	1	1	0	0	2	1	2	0	0	2	0	1	0	1	1	0	1	1	2	1	0	0	0	1	0	1	0	0	0	0	0	1	0	0	0
499	1	1	1	0	1	1	1	2	1	0	1	0	0	0	0	0	1	1	1	1	2	0	0	2	0	0	1	0	2	2	0	0	1	1	0	1	1	0	0	1	0	0	0	0	0	0	0	0	1
500	1	1	1	1	0	1	2	2	1	0	1	0	0	0	0	0	2	0	2	2	2	0	1	1	0	2	2	0	2	2	2	0	2	0	0	1	1	0	0	2	1	0	1	0	1	0	0	0	0
501	0	0	1	0	0	0	2	2	1	1	0	0	0	0	0	0	1	0	2	2	2	0	0	2	0	0	2	0	2	2	0	0	2	0	0	2	0	0	0	2	0	0	0	0	0	1	0	0	1
502	0	1	2	0	0	0	0	1	1	0	0	1	2	2	2	0	1	2	0	0	2	0	1	1	0	0	1	1	2	2	0	0	0	0	0	2	2	0	0	1	1	0	0	0	0	0	0	0	0
503	0	2	0	0	0	0	1	1	1	0	0	1	2	1	1	0	2	2	0	0	1	0	1	1	1	1	0	0	2	2	0	0	1	2	1	1	2	1	0	0	0	0	0	0	2	1	0	1	0
504	1	1	1	0	0	0	1	1	2	1	0	0	1	0	1	1	1	0	2	2	2	0	1	1	1	1	1	0	2	2	0	0	2	0	0	0	2	0	1	1	1	0	2	0	1	1	0	0	0
505	1	0	2	0	0	0	1	2	2	0	0	0	0	0	0	0	0	1	0	0	0	0	0	2	0	0	1	1	2	1	2	0	1	0	0	1	2	0	0	1	0	0	0	0	0	0	0	0	1
506	1	1	2	1	0	0	1	1	2	0	0	0	1	0	0	0	2	0	2	2	2	0	0	2	0	1	1	1	1	2	1	1	2	1	0	2	0	0	0	2	0	0	2	0	0	1	0	1	0
507	1	1	1	0	0	0	2	2	1	0	0	2	2	1	1	1	1	0	2	2	2	1	0	2	0	2	0	1	1	1	0	0	1	1	1	2	2	0	0	2	0	0	0	0	1	1	0	0	1
508	0	1	1	0	0	0	2	2	0	0	0	0	2	0	0	1	0	0	2	2	2	0	0	2	0	2	2	0	2	2	0	0	2	0	0	2	1	0	0	1	0	1	0	0	0	2	0	0	1
509	1	2	2	0	1	1	1	1	2	0	0	0	1	0	1	1	1	0	2	1	2	0	0	2	0	0	2	1	2	2	0	1	1	1	0	0	1	0	0	2	1	0	0	0	0	0	0	0	1
510	0	1	1	1	0	0	1	1	2	0	0	0	1	0	0	0	2	0	2	2	2	0	0	2	0	1	1	0	2	2	0	1	1	2	1	1	1	0	0	2	0	0	1	0	1	0	0	0	0
511	0	2	1	1	0	0	1	1	1	0	1	0	1	0	0	0	0	0	2	2	2	1	0	2	0	0	2	1	2	1	0	0	0	0	1	2	1	0	0	1	0	0	0	0	0	0	0	0	0
512	1	0	1	0	0	0	0	0	2	0	0	1	1	1	1	0	0	1	1	1	1	0	2	0	0	1	2	1	2	2	2	0	0	1	1	2	2	1	1	2	2	0	1	0	1	1	0	0	2
513	0	1	2	1	0	0	1	1	1	0	0	0	0	0	0	0	2	1	1	1	2	0	0	2	0	0	1	0	2	2	0	1	1	0	0	1	1	0	0	2	0	0	0	0	0	0	0	0	1
514	1	1	1	0	0	1	0	1	2	0	0	0	0	0	0	0	0	0	2	2	1	0	0	2	0	0	0	1	2	2	1	1	0	0	0	2	2	0	0	0	1	0	0	0	0	0	0	0	1
515	0	2	1	0	0	0	2	2	1	0	1	1	1	1	1	0	1	1	1	1	1	0	1	1	0	0	0	1	1	1	0	0	0	1	0	2	2	1	0	0	0	0	1	0	1	1	0	0	0
516	0	1	2	1	0	0	1	1	1	0	1	0	1	0	0	0	2	1	2	1	2	0	1	1	1	2	2	1	2	2	0	1	1	0	0	1	0	0	0	2	0	1	0	0	1	1	0	0	0
517	0	0	2	0	1	1	2	2	1	0	0	0	0	0	0	0	1	1	1	0	2	0	0	2	0	1	1	0	2	2	0	0	0	0	1	2	0	0	0	2	0	1	0	1	1	0	0	0	0
518	0	0	2	0	0	0	1	1	1	0	1	1	1	1	2	0	2	0	2	2	2	0	0	2	0	1	2	1	1	1	0	0	1	1	0	0	1	1	0	1	0	0	0	0	0	0	0	0	1
519	0	2	0	0	0	0	2	2	1	0	0	1	1	0	0	1	0	1	2	1	2	0	0	2	0	0	1	0	2	2	0	1	2	0	0	2	1	0	0	1	0	1	0	0	0	2	0	0	0
520	0	0	2	0	0	0	0	1	2	0	0	1	2	1	1	0	2	1	1	1	2	0	2	0	0	0	2	1	2	2	2	0	0	1	0	2	2	0	0	0	0	0	0	0	0	1	0	0	0
521	0	1	1	0	1	1	2	2	1	0	1	0	1	1	1	0	1	1	1	1	1	1	0	2	0	1	1	1	2	2	1	1	1	0	0	2	1	0	0	2	0	0	0	1	0	1	0	0	0
522	1	2	1	1	0	0	1	1	2	0	0	0	1	1	1	1	1	0	2	2	2	0	0	2	0	2	2	0	2	2	0	0	1	0	0	2	0	0	0	1	0	0	0	0	1	1	0	0	0
523	1	1	1	0	1	1	2	2	1	0	0	1	2	1	1	1	2	0	1	1	1	0	0	2	0	0	1	1	1	1	0	1	2	0	0	2	1	1	0	0	0	0	1	0	1	1	0	0	0
524	1	2	1	1	0	0	1	1	1	0	1	0	0	0	0	0	2	1	1	1	2	0	1	1	1	2	2	0	2	2	0	1	2	0	0	1	2	1	0	1	0	0	0	0	0	0	0	0	0
525	0	1	1	1	0	0	1	1	2	0	0	0	1	0	1	1	1	0	1	2	2	0	1	1	0	1	2	0	2	2	0	2	2	0	0	1	2	0	0	1	0	0	0	0	1	1	0	0	1
526	1	1	1	0	0	0	0	1	2	0	0	1	2	1	1	0	1	2	0	0	1	0	1	1	1	1	2	0	2	1	0	0	1	0	0	2	1	0	0	1	0	0	0	0	0	1	0	0	0
527	0	1	1	0	0	0	0	1	1	0	1	1	0	0	0	0	1	0	2	1	2	0	0	2	0	1	1	0	2	2	0	0	1	1	0	1	0	0	1	1	0	2	0	0	0	0	0	0	1
528	1	1	1	1	0	0	2	2	1	0	0	0	1	0	0	0	2	0	2	2	1	0	1	1	1	1	1	0	2	2	1	1	2	0	0	2	1	0	0	2	1	0	0	0	0	1	1	0	1
529	1	1	1	0	0	0	2	2	1	0	0	2	2	1	1	1	1	1	1	1	1	0	1	1	0	1	2	0	2	2	0	0	1	2	1	1	2	0	0	1	0	0	0	0	0	2	0	1	0
530	0	1	1	1	0	0	2	2	0	0	1	1	2	0	0	1	0	0	2	2	2	0	1	1	0	0	1	1	2	2	1	1	1	1	1	2	1	0	1	1	0	1	1	0	1	1	0	0	0
531	1	2	0	0	0	0	1	1	2	0	1	0	1	0	0	0	1	1	1	1	1	1	1	1	0	1	2	1	2	2	1	0	0	0	1	2	1	1	0	1	0	0	0	0	0	1	0	0	0
532	0	2	0	0	0	0	2	2	0	0	2	1	1	1	1	0	1	2	1	1	1	0	1	1	0	0	2	0	2	1	0	1	1	0	0	1	1	0	1	1	0	1	0	0	1	0	0	0	1
533	1	1	2	1	0	0	1	1	2	1	0	0	0	0	0	0	1	2	0	0	0	0	0	2	0	1	1	0	1	1	0	1	1	0	0	1	2	0	0	0	1	0	1	0	0	1	0	0	1
534	1	1	1	1	1	1	2	2	0	0	2	0	0	0	0	0	0	1	1	0	1	0	0	2	0	2	1	1	2	2	1	0	1	1	0	0	1	0	0	1	0	1	0	0	1	1	0	0	0
535	0	1	2	0	1	1	1	1	1	0	1	0	1	0	0	0	2	0	2	2	2	0	0	2	0	1	1	0	1	1	0	0	1	1	1	2	2	0	0	0	0	0	0	0	0	0	0	0	0
536	0	2	0	0	0	0	1	2	2	0	0	0	0	0	0	0	2	0	2	2	2	0	0	2	0	0	2	0	2	2	0	0	0	0	0	1	2	1	0	1	0	0	0	0	0	1	0	0	0
537	1	1	1	0	0	0	2	2	0	0	2	0	0	0	0	0	1	1	1	1	2	0	0	2	0	1	2	0	2	2	1	1	2	0	0	1	1	0	0	0	0	0	0	0	0	1	0	1	0
538	0	0	2	0	0	0	1	1	1	0	0	0	1	1	1	0	1	1	0	0	1	1	1	1	1	1	2	0	2	2	1	1	1	0	0	1	2	1	1	1	1	1	0	0	0	2	0	0	1
539	0	2	1	0	0	0	1	1	1	0	1	0	1	0	0	0	1	2	0	0	1	1	0	2	0	1	2	1	2	2	2	1	1	1	1	2	1	0	0	1	0	0	0	0	0	0	0	0	0
540	1	2	1	2	0	0	1	1	2	0	0	0	0	0	0	0	1	1	1	1	1	0	1	1	0	1	0	0	2	2	0	1	1	0	0	1	2	1	1	1	1	0	0	0	1	1	0	0	0
541	0	1	1	0	0	0	2	2	1	0	1	1	2	1	1	0	1	0	2	2	2	0	2	0	1	1	1	0	2	2	0	1	2	0	1	1	1	0	0	0	0	0	0	1	0	1	0	0	0
542	1	1	1	1	1	1	0	1	2	0	0	1	2	1	1	0	1	0	2	2	2	0	2	0	0	1	2	0	2	2	0	0	1	1	0	1	0	0	0	1	0	0	0	0	0	0	0	0	0
543	0	0	2	1	0	0	1	1	1	0	0	0	0	0	0	0	1	1	1	1	2	0	0	2	0	1	0	1	2	2	1	1	2	1	0	2	1	1	0	1	0	0	1	0	1	0	0	0	1
544	1	1	1	0	0	0	1	1	2	0	0	0	0	0	0	0	2	1	2	1	2	0	0	2	0	1	1	0	1	1	1	1	1	0	1	1	1	0	0	2	0	0	1	0	1	0	0	0	0
545	1	1	1	0	0	0	0	0	2	0	0	0	0	0	0	0	1	0	2	2	2	0	1	1	1	2	1	0	1	1	1	1	1	2	1	1	1	0	1	1	0	1	0	0	1	0	0	0	0
546	1	1	2	1	0	0	1	1	2	0	0	0	1	1	1	0	2	1	1	1	2	0	0	2	0	0	1	0	2	2	1	0	2	1	0	1	1	0	0	2	0	1	0	0	0	2	0	0	0
547	0	2	1	1	0	0	1	1	1	0	1	0	0	0	0	0	1	0	2	2	2	0	0	2	0	1	2	0	2	2	1	0	1	0	0	1	0	0	0	2	0	0	0	0	0	0	0	0	1
548	1	0	2	0	0	0	1	2	2	0	0	0	1	0	0	0	1	0	2	2	2	0	0	2	0	2	2	0	1	1	1	1	2	0	0	1	2	0	0	0	1	0	0	0	0	1	0	0	0
549	1	1	2	0	0	0	2	2	0	0	2	1	2	2	2	1	1	2	0	1	1	0	0	2	0	0	2	0	2	2	2	2	2	0	0	1	1	0	0	2	0	0	0	0	0	0	0	0	0
550	1	1	1	1	0	0	1	1	1	0	1	0	0	0	0	0	0	2	0	1	2	0	0	2	0	1	1	2	2	2	0	1	1	0	1	1	2	0	0	0	0	0	1	0	0	1	0	1	0
551	0	2	1	0	0	0	2	2	1	0	1	1	1	1	1	0	0	2	0	0	0	0	0	2	0	0	2	0	2	2	0	0	2	0	0	1	1	1	0	1	0	1	1	0	0	0	0	0	0
552	0	0	2	0	1	1	0	0	2	0	0	0	1	0	0	0	1	1	1	1	1	0	0	2	0	0	1	1	2	1	1	0	1	1	1	2	1	0	0	2	0	0	1	0	1	0	0	0	0
553	1	1	1	0	1	1	1	1	2	0	0	0	1	0	0	0	0	1	2	1	2	0	0	2	0	0	1	1	1	2	1	2	2	0	0	1	0	0	0	1	0	0	0	0	0	1	0	0	0
554	1	1	2	1	0	0	0	1	2	0	0	1	1	1	1	0	2	0	1	1	1	0	1	1	0	0	2	1	2	2	0	1	1	0	1	1	1	1	0	1	0	0	0	0	0	0	0	0	0
555	1	0	2	0	0	0	1	1	0	0	0	1	2	0	0	1	1	0	2	1	2	0	0	2	0	2	1	1	2	2	1	2	2	0	1	2	1	1	0	1	0	0	0	0	0	0	0	0	1
556	1	1	2	1	0	0	0	2	2	0	1	0	1	0	0	0	1	1	1	1	1	0	0	2	0	2	2	1	1	1	1	1	1	1	0	1	0	0	0	1	0	0	1	0	0	0	0	0	1
557	1	2	0	1	0	0	2	2	1	0	1	2	2	1	1	1	0	2	1	1	1	0	0	2	0	1	2	0	2	2	1	0	0	0	0	1	2	1	0	1	0	0	0	1	0	0	0	0	0
558	0	0	2	1	1	1	1	1	1	0	1	0	2	1	1	1	1	1	1	1	2	0	0	2	0	0	1	0	2	2	0	2	1	0	0	2	2	1	1	2	1	0	2	0	1	1	0	0	1
559	0	1	2	1	0	0	2	2	1	0	0	1	1	1	1	0	1	0	2	2	2	0	0	2	0	0	2	0	2	2	0	1	2	0	0	2	2	0	0	0	0	0	0	0	0	1	1	0	0
560	0	1	2	0	0	0	1	1	2	0	0	1	1	1	1	0	2	1	1	1	2	0	0	2	0	1	1	0	2	2	0	1	2	1	0	0	1	0	0	1	0	1	0	0	1	0	0	1	0
561	1	1	1	1	0	0	2	2	1	0	1	0	2	0	0	1	1	1	1	1	1	0	0	2	0	0	0	0	2	2	0	0	0	0	1	2	0	0	0	1	1	1	0	0	0	0	0	0	0
562	1	1	1	1	0	1	0	0	1	0	0	0	0	0	0	0	2	2	1	1	1	0	0	2	0	1	1	1	1	0	0	0	2	2	1	1	1	0	0	1	0	0	0	0	0	2	0	0	1
563	1	0	2	0	0	0	1	2	0	0	1	1	2	1	1	0	1	0	1	1	2	0	0	2	0	0	2	1	2	2	0	0	1	1	1	1	1	0	1	1	0	0	1	0	1	2	0	0	1
564	0	2	2	0	1	1	0	0	2	0	0	0	2	1	1	1	2	0	2	1	2	1	1	1	0	1	1	0	1	2	0	1	2	1	0	0	0	0	0	1	0	1	0	0	1	0	0	0	1
565	0	0	1	0	0	0	1	1	1	0	1	1	1	1	1	0	1	0	2	2	2	0	0	2	0	1	0	1	2	2	1	2	1	0	0	1	2	0	0	1	1	0	0	0	0	0	0	0	0
566	1	1	2	1	0	0	2	2	0	0	2	0	1	1	1	0	1	0	1	2	2	0	0	2	0	0	2	1	2	2	0	1	2	0	0	1	0	0	0	2	1	1	0	0	1	1	0	0	0
567	1	0	2	0	0	0	2	2	0	0	1	2	2	2	2	0	0	0	2	2	2	0	1	1	1	1	1	1	1	1	0	0	1	0	0	2	2	0	0	0	1	1	0	0	1	1	0	0	0
568	0	1	1	0	0	0	1	1	1	0	0	0	1	0	0	0	1	2	1	1	1	0	0	2	0	0	0	0	1	2	0	1	2	0	1	1	1	0	0	1	0	0	0	1	0	1	0	0	0
569	1	1	1	1	1	1	1	2	1	0	1	1	2	2	2	1	1	1	1	1	1	0	0	2	0	1	1	2	2	2	1	0	1	0	0	2	2	0	0	0	0	0	1	0	0	1	0	0	1
570	1	1	2	1	0	0	1	1	1	0	1	1	1	1	1	0	0	1	0	0	0	1	0	2	0	1	0	0	1	1	0	0	1	2	1	1	1	0	0	2	1	0	0	0	1	0	0	0	0
571	1	1	1	0	0	0	1	1	1	0	1	1	1	1	1	0	2	1	1	2	2	0	0	2	0	1	1	1	2	1	1	0	0	0	1	2	1	0	0	1	0	0	0	1	0	0	0	0	0
572	0	2	2	0	0	0	2	2	1	0	0	0	0	0	0	0	1	1	1	1	1	0	1	1	0	0	2	1	1	1	1	0	1	2	0	1	2	1	0	0	0	1	0	0	1	0	0	0	1
573	1	0	2	0	0	0	1	2	2	0	0	1	0	0	0	0	1	1	1	0	0	0	0	2	0	1	2	1	2	2	0	0	1	0	0	1	1	0	1	1	1	0	1	0	1	1	0	0	1
574	0	1	2	1	0	0	2	2	1	0	1	0	0	0	0	0	0	2	0	0	0	0	0	2	0	1	1	0	2	2	1	1	1	0	1	2	0	0	0	1	0	0	1	0	0	0	0	0	0
575	1	1	1	0	0	0	2	2	1	0	0	1	1	1	1	0	1	2	0	0	1	0	0	2	0	2	1	1	1	1	1	0	2	0	0	0	1	0	1	1	0	0	2	0	1	1	1	0	0
576	1	0	2	1	1	1	2	2	1	0	1	0	1	1	1	1	1	0	2	1	2	0	0	2	0	1	1	2	2	2	2	2	2	0	0	0	2	0	0	2	1	0	0	0	0	0	0	0	0
577	0	2	1	0	0	0	1	2	2	1	0	0	0	0	0	0	2	0	2	2	2	0	0	2	0	1	1	0	2	2	1	0	2	2	1	1	0	0	0	2	0	0	0	0	2	1	0	0	0
578	0	0	2	0	1	1	2	2	1	0	0	2	2	1	1	1	0	1	0	0	2	0	0	2	0	1	2	1	2	2	2	0	1	1	1	1	1	0	0	1	1	0	0	0	0	0	0	1	0
579	1	1	1	0	1	1	1	1	2	0	0	0	0	0	0	0	2	0	2	1	2	0	0	2	0	1	2	0	2	1	0	2	1	0	1	2	2	0	0	1	0	0	1	0	1	1	0	0	0
580	0	0	2	0	1	1	1	1	1	0	1	0	1	1	1	0	1	2	1	2	2	0	0	2	0	1	2	1	2	2	0	1	2	0	1	2	1	0	0	1	0	0	0	0	1	1	0	0	0
581	1	1	2	1	0	0	1	2	1	0	0	0	0	0	0	0	1	2	0	1	1	0	1	1	0	1	1	1	2	2	0	1	2	2	0	2	2	0	1	1	0	0	0	2	0	0	0	1	0
582	0	2	1	1	0	0	0	1	2	0	0	0	1	1	1	0	1	0	1	2	2	0	1	1	1	1	2	0	2	2	0	1	2	1	0	1	0	0	0	2	0	0	0	0	0	1	0	0	0
583	1	0	2	1	0	0	1	1	2	0	0	0	0	0	0	0	1	0	2	2	2	0	1	1	1	1	1	1	1	1	1	0	1	0	0	2	0	0	0	2	0	0	1	0	1	0	0	0	0
584	0	2	0	0	0	0	1	1	0	0	1	0	1	0	0	0	1	0	2	0	2	0	0	2	0	1	2	0	2	2	0	1	1	2	1	1	1	0	0	0	0	0	1	0	1	1	0	0	1
585	0	1	1	0	1	1	1	1	2	0	0	0	0	0	0	0	2	1	1	1	2	0	1	1	1	1	2	0	2	2	0	0	2	0	0	0	1	0	0	0	0	0	0	0	0	0	0	0	0
586	1	1	1	0	0	0	2	2	1	0	0	0	1	0	0	0	0	1	1	0	1	0	1	1	0	1	0	0	2	1	0	1	2	0	0	1	1	0	0	0	0	0	0	0	0	0	0	0	0
587	0	1	2	1	0	0	1	1	2	0	0	1	1	0	0	1	1	1	1	1	2	0	0	2	0	1	2	2	2	2	1	2	1	0	0	2	2	0	0	1	0	0	0	0	0	0	0	0	0
588	1	2	1	1	0	0	1	1	2	0	0	1	1	0	0	1	2	1	2	2	2	0	0	2	0	0	2	0	2	2	1	0	1	1	2	2	1	0	0	1	0	0	0	0	0	1	0	0	0
589	0	1	2	1	0	0	2	2	1	0	1	0	2	0	0	1	1	0	2	2	1	0	0	2	0	0	2	0	2	2	1	0	2	1	0	1	1	0	0	1	0	0	1	0	1	2	0	0	1
590	1	1	2	0	0	0	1	2	1	0	0	0	0	0	0	0	2	1	1	1	2	0	0	2	0	1	2	1	2	2	2	0	1	0	0	1	2	1	1	0	0	0	0	1	0	0	0	0	0
591	1	2	0	0	0	0	2	2	1	0	0	1	0	0	0	0	2	0	2	2	2	0	0	2	0	2	0	1	1	1	0	0	1	1	0	1	1	0	0	1	0	0	2	0	1	1	0	1	0
592	0	1	1	0	0	0	1	2	1	0	0	0	0	0	0	0	0	2	0	0	0	0	0	2	0	0	1	0	1	2	0	1	0	0	0	1	1	1	0	2	0	1	0	0	1	1	0	0	0
593	0	2	0	0	0	0	1	1	1	1	1	0	1	0	0	0	0	2	0	0	0	0	1	1	0	0	0	2	0	0	0	0	2	0	0	1	0	0	0	1	0	1	0	1	1	0	0	0	0
594	0	2	1	0	0	0	0	1	2	0	0	0	1	1	1	0	2	1	2	1	2	0	0	2	0	1	2	0	2	2	0	1	2	1	0	0	1	0	0	0	0	0	0	1	0	0	0	0	0
595	1	0	2	0	1	1	1	1	1	0	0	0	0	0	0	0	0	0	2	1	2	0	0	2	0	2	2	0	2	2	0	0	2	0	0	1	2	0	0	0	1	0	0	0	0	0	0	0	1
596	1	1	1	0	0	0	1	1	2	0	0	0	0	0	0	0	0	1	1	1	2	0	0	2	0	0	2	0	2	2	1	1	2	0	0	0	0	0	0	1	0	0	0	0	0	0	0	0	1
597	0	1	1	0	1	1	0	0	2	0	0	1	1	1	1	0	0	0	2	2	2	0	0	2	0	1	2	0	2	1	0	0	2	0	0	2	2	0	0	1	0	0	0	0	0	1	0	0	0
598	0	1	1	0	0	0	1	1	1	0	0	2	2	2	2	0	2	0	1	1	1	0	0	2	0	1	1	0	2	2	0	1	2	0	0	1	0	0	0	2	0	0	0	0	0	1	0	0	0
599	0	1	1	0	0	0	2	2	1	0	0	1	2	2	2	0	0	0	2	1	2	0	1	1	0	1	1	0	2	2	0	2	2	1	1	2	1	0	0	1	0	0	1	1	1	2	0	0	1
600	1	0	2	0	1	1	2	2	0	0	0	0	1	0	1	1	1	0	1	2	2	0	0	2	0	0	1	0	2	2	0	0	1	0	0	1	2	0	0	1	0	0	0	0	1	1	0	0	1
601	1	0	2	0	1	1	0	0	2	0	0	0	2	1	2	1	2	1	1	2	2	0	0	2	0	0	0	1	2	2	1	0	1	1	0	2	1	0	0	1	0	0	0	0	0	0	0	0	0
602	0	1	2	0	1	1	2	2	2	0	0	0	1	0	0	0	1	1	1	1	1	0	0	2	0	1	0	0	2	1	0	0	2	2	2	2	0	0	0	1	0	0	1	1	0	0	0	0	0
603	0	2	1	0	0	0	1	1	2	0	0	1	1	1	1	0	2	1	2	1	2	0	0	2	0	2	1	1	1	1	0	0	2	0	0	2	2	0	0	0	0	0	0	1	1	0	0	0	0
604	0	0	2	0	1	1	2	2	1	0	1	0	1	0	1	1	2	1	1	1	1	0	1	1	0	1	2	1	2	2	2	0	1	0	0	1	1	0	0	1	0	0	0	0	0	0	0	0	0
605	0	1	2	1	0	0	2	2	0	0	0	0	2	1	1	1	1	1	1	1	1	0	1	1	1	1	0	0	2	2	0	0	2	1	2	2	2	0	0	2	1	0	1	1	1	2	0	0	0
606	1	2	0	0	0	0	2	2	1	0	1	0	0	0	0	0	0	2	0	0	0	0	0	2	0	1	1	1	1	2	1	2	2	0	0	1	0	0	0	2	0	0	0	0	0	0	0	0	0
607	0	2	2	1	0	0	1	1	2	0	0	0	0	0	0	0	2	0	1	1	1	0	0	2	0	0	2	0	2	2	0	0	1	1	0	2	0	0	0	1	0	0	0	0	0	0	0	0	0
608	1	2	1	1	0	0	1	1	2	0	0	0	1	0	0	0	2	0	2	2	2	0	0	2	0	1	1	0	1	1	0	0	1	1	1	1	1	0	0	1	0	0	1	0	0	1	1	0	1
609	1	0	2	0	1	1	1	1	2	0	0	0	1	0	0	0	2	1	1	1	2	0	0	2	0	2	2	1	2	2	1	1	2	1	1	2	2	0	0	2	1	0	0	0	0	0	0	0	1
610	0	2	0	1	0	0	1	1	1	1	1	0	0	0	0	0	1	1	1	1	1	0	1	1	1	1	1	0	2	2	0	1	1	1	0	0	1	0	0	1	0	0	0	0	0	0	0	0	0
611	0	1	1	0	1	1	2	2	0	0	2	0	0	0	0	0	1	0	2	2	2	0	0	2	0	1	2	0	2	2	0	1	2	0	0	1	0	0	0	1	0	0	0	0	0	0	0	0	0
612	1	2	0	0	0	0	1	2	2	0	0	1	1	1	1	0	1	2	0	1	1	0	0	2	0	1	0	0	2	2	0	0	2	1	1	1	1	0	0	1	0	1	0	0	1	0	0	0	0
613	0	2	0	0	0	0	2	2	2	0	0	1	1	1	1	0	2	0	2	2	2	0	0	2	0	0	1	0	2	2	0	1	1	0	0	1	2	1	0	1	0	1	0	0	1	0	0	0	0
614	0	1	1	0	0	0	2	2	0	0	2	0	0	0	0	0	0	0	2	2	2	0	0	2	0	2	1	0	2	2	1	0	1	0	0	1	1	0	0	1	0	2	0	0	0	0	0	0	1
615	0	2	1	0	0	0	1	1	2	0	0	0	1	0	0	0	2	1	1	1	1	0	0	2	0	2	2	2	2	2	1	1	2	2	0	1	2	0	0	1	1	0	1	0	1	0	0	0	1
616	1	2	1	1	0	0	1	1	1	0	0	0	1	0	0	0	1	1	1	1	2	1	0	2	0	0	1	0	1	1	0	1	1	0	0	2	0	0	0	2	0	1	0	0	1	0	0	1	0
617	1	2	0	1	0	0	0	1	2	0	0	0	1	0	0	0	1	0	1	1	2	0	0	2	0	1	1	0	2	2	0	1	1	0	0	2	0	0	0	1	0	0	0	0	0	0	0	0	0
618	1	1	2	0	0	0	0	0	2	0	0	0	1	1	1	0	1	2	0	0	1	0	0	2	0	0	1	0	2	2	1	1	2	1	1	2	1	0	0	2	0	0	0	0	0	0	0	0	1
619	0	1	1	0	0	0	0	1	1	0	0	0	0	0	0	0	0	0	2	2	2	0	0	2	0	1	0	1	2	2	1	0	1	1	0	1	1	0	0	2	0	1	0	0	1	0	0	0	0
620	1	1	1	0	1	1	2	2	0	0	0	0	0	0	0	0	1	0	2	2	2	0	0	2	0	2	2	1	2	2	0	1	1	0	0	2	1	0	0	1	0	0	0	0	2	1	0	1	0
621	1	0	2	0	1	1	2	2	1	1	1	0	0	0	0	0	2	1	1	1	1	0	0	2	0	0	0	1	1	1	0	0	1	1	1	1	1	0	0	0	0	0	0	0	0	0	0	0	0
622	0	2	1	0	0	0	1	2	2	0	0	0	2	0	0	0	0	0	2	2	1	0	0	2	0	1	0	1	1	0	1	2	2	1	1	2	0	0	0	2	0	0	1	0	1	0	0	0	0
623	1	2	1	1	0	0	1	2	1	0	0	0	1	1	1	0	2	0	2	2	2	0	0	2	0	2	1	0	2	1	0	0	2	0	0	2	1	0	0	2	0	1	0	0	0	0	1	0	0
624	0	0	2	1	1	1	1	2	2	0	0	0	1	1	0	0	1	0	2	2	2	0	0	2	0	2	1	0	1	1	0	1	1	0	0	2	0	0	0	1	0	0	1	0	1	0	0	0	1
625	0	1	1	0	0	0	0	1	2	0	0	0	1	0	0	0	1	1	2	2	2	0	1	1	0	1	1	1	2	1	1	0	2	2	1	1	0	0	1	1	0	0	0	1	0	0	0	1	0
626	0	2	1	0	0	0	0	0	2	0	0	1	2	0	0	1	0	2	0	0	0	0	0	2	0	1	1	0	1	1	0	0	0	0	0	2	2	0	0	0	1	0	0	0	2	0	0	1	0
627	0	0	2	0	1	1	1	1	1	1	0	0	0	0	0	0	1	0	2	2	1	0	0	2	0	1	1	0	2	2	0	0	2	0	0	2	1	0	1	1	0	0	0	0	0	1	0	0	0
628	1	1	1	0	0	0	0	1	2	0	0	0	1	0	0	0	1	1	1	1	1	0	1	1	0	2	2	0	2	2	2	0	1	1	0	1	1	0	0	0	0	0	0	0	0	0	0	0	1
629	1	1	2	1	0	0	2	2	1	0	1	0	0	0	0	0	1	1	1	1	1	0	0	2	0	0	2	0	1	1	1	1	2	1	1	2	2	0	0	1	0	0	0	1	0	0	0	0	0
630	0	0	2	0	0	0	0	0	2	0	0	0	0	0	0	0	1	0	1	2	2	0	1	1	1	1	2	0	2	2	1	2	2	0	0	0	1	0	0	1	0	0	0	0	0	1	0	0	1
631	1	2	1	0	0	0	1	1	1	0	0	0	0	0	0	0	0	0	2	2	2	0	0	2	0	1	0	1	1	1	0	0	2	1	0	2	2	0	0	0	0	0	0	0	0	0	0	0	0
632	1	1	1	0	0	0	1	1	1	0	1	0	0	0	0	0	1	2	0	0	2	0	1	1	0	2	2	1	2	2	1	1	1	0	1	1	2	0	1	1	1	0	1	0	1	1	0	0	0
633	1	1	2	1	0	0	1	1	1	0	0	0	0	0	0	0	1	1	1	1	2	0	1	1	0	2	2	1	2	2	0	1	2	0	1	2	1	0	0	1	0	0	0	0	0	1	0	0	0
634	0	2	1	0	0	0	1	1	1	0	0	1	1	1	1	0	2	0	1	1	1	0	1	1	1	0	2	0	2	2	1	1	2	0	0	2	1	0	0	1	0	0	0	0	0	1	0	0	0
635	0	2	1	0	0	0	2	2	1	0	1	0	0	0	0	0	1	0	2	2	2	0	0	2	0	0	0	1	1	1	0	1	1	2	1	1	2	1	1	0	0	0	1	0	1	2	0	0	0
636	1	2	0	0	0	0	0	0	2	0	0	0	1	0	0	1	1	2	0	0	2	0	0	2	0	0	2	0	2	1	1	0	2	2	2	2	2	0	0	1	0	1	1	0	1	1	0	1	0
637	1	1	2	1	0	0	1	1	2	0	0	1	1	1	1	0	0	2	0	0	0	0	0	2	0	2	1	1	2	2	0	2	2	0	0	0	2	1	0	0	0	0	0	0	0	0	0	0	0
638	0	1	1	0	0	0	2	2	0	0	1	0	1	0	0	0	1	1	1	1	1	0	0	2	0	0	1	0	2	2	0	0	1	1	1	2	1	0	0	1	0	0	0	0	0	0	0	0	0
639	0	1	1	0	0	0	1	1	2	0	0	0	0	0	0	0	1	0	1	2	2	0	0	2	0	0	1	0	2	2	0	0	1	0	0	0	2	0	0	1	0	0	0	0	0	1	0	0	0
640	0	1	2	1	0	0	2	2	0	0	0	0	2	0	0	1	1	2	0	0	1	0	0	2	0	1	2	0	1	1	0	0	0	0	0	2	2	1	0	1	0	0	0	1	0	0	0	1	0
641	1	1	0	1	0	0	0	1	2	0	0	1	2	1	1	0	1	0	1	2	2	0	0	2	0	1	1	0	2	2	1	1	2	1	1	2	0	0	0	2	0	1	0	0	1	0	0	0	0
642	0	1	1	0	0	0	0	1	2	0	0	0	1	0	0	0	1	1	1	0	1	0	0	2	0	1	1	1	1	1	1	2	1	0	0	2	2	1	0	0	0	0	1	0	1	1	0	0	0
643	1	2	2	1	0	0	0	0	2	0	0	0	1	0	1	1	1	1	1	1	1	0	0	2	0	2	1	1	2	2	0	2	2	0	1	2	2	0	0	1	0	0	0	0	1	1	0	0	0
644	1	2	0	1	0	0	2	2	1	0	1	0	1	0	0	0	1	1	1	1	2	0	0	2	0	1	0	0	2	2	0	1	1	0	0	1	2	1	1	2	2	0	0	0	1	0	0	0	1
645	1	0	2	1	0	0	1	2	2	0	0	1	1	1	1	0	1	0	2	2	2	0	1	1	0	1	0	1	2	2	1	1	2	1	0	1	1	1	1	0	0	0	0	0	1	1	0	0	0
646	1	2	1	0	0	0	2	2	0	0	0	0	0	0	0	0	2	2	0	0	1	0	0	2	0	1	2	0	2	2	1	1	1	0	0	2	2	1	0	1	0	0	0	0	0	0	0	0	0
647	0	1	2	1	0	0	0	0	2	0	0	0	0	0	0	0	2	0	2	2	2	0	0	2	0	2	1	0	2	2	0	0	0	0	0	1	1	0	0	2	1	0	2	0	1	1	0	0	0
648	1	1	1	1	1	1	1	1	1	0	1	0	0	0	0	0	2	0	2	2	2	0	0	2	0	0	2	0	2	2	2	0	1	1	0	2	2	0	0	0	0	0	0	0	0	0	0	0	1
649	1	2	0	0	0	0	2	2	1	0	0	0	1	0	0	0	0	2	0	0	0	0	0	2	0	1	0	2	0	0	0	0	0	1	0	1	1	1	0	0	0	0	0	0	0	0	0	1	0
650	1	1	1	0	0	0	1	1	1	0	1	1	1	1	1	0	2	0	2	2	2	0	1	1	0	1	2	0	2	2	0	0	2	0	0	2	2	1	0	0	0	0	0	0	0	0	0	0	0
651	1	1	2	0	1	1	1	2	0	0	1	0	0	0	0	0	0	1	2	2	2	0	0	2	0	1	0	1	2	2	1	2	2	0	1	2	2	1	0	0	0	0	0	1	1	0	0	0	0
652	1	1	1	0	0	1	1	2	2	0	0	0	1	1	1	1	1	1	1	1	1	0	0	2	0	0	1	0	2	2	0	0	0	1	0	2	0	0	0	1	0	0	0	0	1	1	0	0	0
653	1	1	1	0	0	0	2	2	0	0	1	0	0	0	0	0	1	2	0	0	1	0	0	2	0	1	1	0	2	1	0	0	0	0	1	2	2	0	0	1	0	0	1	0	1	1	0	0	0
654	1	2	2	1	0	0	1	1	1	1	1	0	1	0	0	0	0	1	1	1	1	0	0	2	0	0	1	1	2	1	1	2	2	0	0	2	1	1	0	1	0	0	0	0	0	0	0	0	0
655	1	2	1	0	0	0	1	2	1	0	1	0	0	0	0	0	2	0	1	1	1	0	0	2	0	1	1	0	2	2	0	0	1	1	0	1	2	1	0	0	0	0	0	0	0	0	0	1	0
656	1	1	1	0	1	1	1	1	2	0	0	0	0	0	0	0	0	2	0	0	0	1	0	2	0	0	2	0	2	2	0	0	1	1	2	2	2	0	1	1	0	1	1	0	0	0	0	0	1
657	1	1	1	0	0	0	1	1	2	0	0	0	1	0	0	0	2	0	2	2	2	0	0	2	0	2	1	0	1	1	0	0	0	0	0	2	1	0	1	1	0	0	1	0	1	0	0	0	1
658	1	1	2	1	0	0	2	2	0	0	2	0	0	0	0	0	1	2	0	0	0	0	1	1	1	1	1	0	2	2	0	1	2	1	0	1	0	0	0	2	0	0	0	0	0	0	0	0	0
659	0	1	1	0	0	1	2	2	1	0	1	0	0	0	0	0	2	1	1	1	2	1	0	2	0	1	1	1	2	2	1	2	1	0	0	1	1	0	0	0	0	0	0	0	0	1	0	0	0
660	0	0	2	0	0	0	0	0	2	0	0	0	1	0	0	0	1	2	0	0	0	0	0	2	0	0	2	0	2	2	1	0	2	2	1	1	0	0	0	1	0	0	0	0	0	0	0	0	0
661	0	2	2	0	0	0	2	2	0	0	0	0	0	0	0	0	1	2	1	2	2	0	0	2	0	1	1	0	2	2	0	2	1	0	0	2	1	0	1	1	0	1	1	0	1	1	0	1	0
662	1	1	1	0	0	0	2	2	1	0	1	0	1	1	1	0	0	1	1	1	1	0	0	2	0	0	2	1	2	2	0	0	0	1	0	1	1	0	0	2	0	0	1	0	1	0	1	0	1
663	0	1	1	0	0	0	2	2	1	0	1	0	0	0	0	0	0	0	2	1	2	0	0	2	0	1	2	0	2	2	0	0	2	1	1	2	2	1	1	2	1	0	0	0	0	1	0	1	0
664	1	1	2	0	0	0	1	2	2	0	0	0	1	0	0	0	1	1	1	1	1	0	0	2	0	2	2	0	1	1	0	0	1	1	0	1	2	0	0	1	1	1	0	0	1	1	0	0	0
665	0	2	1	0	0	0	0	0	2	0	0	2	2	2	2	0	1	1	1	1	1	0	0	2	0	2	0	0	1	1	0	0	1	1	0	2	1	0	0	2	1	0	0	1	0	0	0	0	1
666	0	1	1	0	1	1	0	0	2	0	0	1	1	0	0	1	2	0	2	2	2	0	0	2	0	1	2	0	2	2	0	2	1	0	0	1	1	0	1	1	0	0	1	0	1	1	0	0	0
667	0	0	2	1	0	0	1	1	1	1	2	0	1	0	0	0	2	2	0	0	0	0	0	2	0	2	2	0	2	2	1	0	2	0	0	1	2	0	0	2	1	0	0	1	0	0	0	1	0
668	1	0	2	1	0	0	1	2	2	0	0	0	1	0	0	0	1	1	1	1	2	0	1	1	1	1	2	0	2	2	0	0	0	0	1	2	1	0	0	2	0	0	0	1	0	0	0	0	0
669	1	1	1	0	0	0	0	0	2	0	0	0	0	0	0	0	2	1	1	2	2	0	0	2	0	1	2	0	2	2	1	0	2	0	0	2	0	0	0	2	0	0	1	0	1	2	0	0	1
670	0	1	2	1	0	0	2	2	0	0	0	1	1	1	1	0	2	1	1	1	2	1	0	2	0	1	1	0	2	2	0	1	2	2	0	1	0	0	0	2	0	0	0	0	0	0	0	0	1
671	1	0	2	1	0	0	0	0	2	0	0	1	1	1	1	0	1	1	1	1	1	0	0	2	0	2	1	1	1	1	1	0	1	0	0	0	2	1	1	1	1	0	0	0	0	0	0	0	0
672	1	0	1	0	0	0	1	2	2	0	0	0	1	0	0	0	0	2	0	1	2	0	0	2	0	0	1	0	1	1	1	1	1	0	0	2	1	1	0	1	0	0	0	0	0	0	0	0	0
673	1	2	1	1	0	0	1	1	2	0	0	1	1	1	1	0	0	2	0	0	0	0	1	1	0	2	2	1	2	2	0	0	0	0	0	2	2	0	0	1	0	1	0	0	1	0	0	0	0
674	0	2	1	1	0	0	1	2	2	0	0	1	2	1	1	0	1	1	1	1	1	0	1	1	0	1	2	0	2	2	1	1	2	2	0	2	2	0	0	0	0	0	1	0	0	0	0	0	0
675	1	1	1	0	1	1	1	1	1	0	1	0	0	0	0	0	2	1	1	1	1	0	0	2	0	2	1	0	2	2	1	0	2	0	0	2	2	1	1	1	1	0	0	0	0	0	0	1	0
676	0	1	1	0	1	1	1	2	2	0	0	0	1	1	1	0	0	2	1	2	2	0	1	1	1	1	1	0	2	2	1	0	0	0	0	1	1	0	0	1	0	0	1	0	1	0	0	0	0
677	1	2	0	0	0	0	0	1	2	0	0	0	0	0	0	0	0	1	1	0	1	0	0	2	0	2	1	0	2	2	0	1	2	1	1	2	1	0	0	2	0	0	0	1	0	0	0	0	0
678	1	2	0	0	0	0	2	2	0	1	1	0	0	0	0	0	1	0	1	1	1	0	1	1	0	0	1	0	2	2	0	2	1	0	1	2	2	0	0	2	1	2	0	0	1	0	0	0	0
679	1	2	1	0	0	0	1	1	1	0	1	2	2	1	1	1	1	2	1	1	1	0	1	1	0	1	1	0	2	2	0	1	2	0	0	1	2	0	0	1	0	0	0	0	0	0	0	1	0
680	0	1	2	0	0	0	1	1	2	0	0	0	1	1	0	0	0	0	2	2	2	0	0	2	0	1	1	1	2	2	1	0	2	2	1	2	0	0	0	2	0	0	0	0	0	0	0	0	0
681	1	1	1	0	0	1	1	2	0	0	1	1	1	1	1	0	2	1	2	2	2	0	0	2	0	1	2	0	2	2	2	1	1	2	1	2	2	0	0	1	0	0	0	0	0	1	0	0	0
682	1	1	1	0	0	0	1	2	2	0	0	1	1	1	1	0	1	1	1	1	2	0	0	2	0	1	1	1	2	2	0	1	1	2	1	1	0	0	0	2	1	0	1	0	0	2	0	1	0
683	1	1	1	0	0	0	1	1	2	0	0	1	1	0	0	0	1	2	1	2	2	0	0	2	0	1	2	0	2	2	0	0	1	1	0	1	2	1	0	0	0	1	0	0	1	1	0	0	0
684	0	1	1	0	1	1	1	1	2	0	0	1	1	0	0	1	2	0	2	2	2	2	0	2	0	1	1	0	2	2	0	0	0	0	0	2	1	0	0	0	0	0	0	0	0	0	0	1	0
685	1	1	1	0	0	0	1	1	2	0	0	1	1	1	1	0	2	0	1	1	1	0	0	2	0	0	0	0	2	2	0	0	1	0	0	2	2	0	0	2	0	0	0	0	0	1	0	0	1
686	1	2	0	0	0	0	0	1	2	0	0	1	1	1	1	0	1	2	0	0	0	0	0	2	0	1	1	1	0	0	0	1	1	2	1	1	2	1	0	1	0	1	0	1	1	0	0	1	0
687	1	0	2	1	1	1	0	1	1	0	1	0	1	0	0	0	2	2	1	1	1	0	0	2	0	0	2	1	2	2	0	0	1	0	0	2	1	1	1	0	0	0	0	0	0	0	0	0	1
688	0	2	0	0	0	0	0	1	1	0	0	0	0	0	0	0	1	2	0	0	0	0	0	2	0	2	2	0	2	2	1	1	2	2	0	1	1	0	0	1	0	1	0	0	1	0	0	0	0
689	1	0	2	0	0	0	1	1	1	0	1	0	1	1	1	0	2	0	2	2	2	0	1	1	0	0	1	0	2	2	0	0	0	0	0	1	1	0	0	0	0	0	0	0	0	0	0	0	0
690	0	2	0	1	0	0	1	2	1	0	0	0	1	1	1	0	0	2	0	1	1	0	0	2	0	0	1	0	2	2	0	0	2	1	0	2	1	0	0	1	0	0	0	1	0	0	0	0	0
691	1	0	2	2	1	1	1	1	0	1	1	0	0	0	0	0	1	1	2	2	2	0	0	2	0	1	1	2	1	1	0	0	1	1	0	1	2	0	0	0	0	2	0	0	1	0	0	0	0
692	0	1	1	0	0	0	1	1	1	0	0	0	1	0	0	0	0	2	0	0	0	0	0	2	0	1	1	1	2	2	1	0	1	0	0	1	1	0	1	1	0	0	0	0	0	0	0	0	0
693	0	1	2	1	0	0	0	0	2	0	0	1	2	1	1	0	0	0	2	1	2	2	0	2	0	1	2	0	2	1	0	0	1	0	0	1	1	1	0	1	0	0	0	0	0	1	0	1	0
694	1	1	0	0	0	0	0	0	2	0	0	0	0	0	0	0	2	0	2	1	2	1	0	2	0	2	2	0	2	2	0	0	1	0	0	1	1	1	0	2	0	0	0	0	0	0	0	0	0
695	0	2	1	0	0	0	0	1	2	0	0	1	1	1	1	0	2	1	1	1	1	0	2	0	0	1	1	1	2	2	0	0	1	1	0	1	1	0	0	2	0	0	0	1	1	1	0	0	0
696	0	1	1	0	1	1	1	1	2	0	0	1	1	1	1	0	2	0	2	2	2	0	1	1	0	2	1	1	2	2	0	0	2	0	0	2	1	0	0	0	0	0	0	0	0	1	0	2	0
697	0	1	1	0	0	0	1	1	2	0	0	0	0	1	1	0	0	1	1	1	0	1	0	2	0	1	1	0	2	2	0	0	2	0	0	1	1	0	0	2	0	0	0	1	0	0	0	0	0
698	1	2	0	0	0	0	1	1	2	0	0	0	1	1	1	0	1	1	1	1	1	0	0	2	0	2	2	0	2	2	0	0	1	1	0	1	2	1	0	1	0	0	1	0	1	0	0	0	0
699	1	1	1	0	0	0	1	2	1	0	1	1	2	1	1	0	1	1	1	1	1	0	0	2	0	0	2	1	2	2	1	1	1	0	0	2	2	0	0	1	1	0	0	2	0	2	0	0	0
700	0	2	0	0	0	0	2	2	1	0	0	0	0	0	0	0	2	0	2	2	2	0	1	1	0	0	2	0	2	2	1	2	2	1	1	2	2	0	0	0	0	0	0	0	0	0	0	0	0
701	1	1	2	1	0	0	1	1	2	0	0	0	1	0	0	0	2	0	2	2	2	0	0	2	0	0	1	0	1	1	0	0	0	0	0	2	1	0	0	0	0	1	1	0	1	1	0	0	0
702	0	1	1	0	0	0	2	2	1	0	0	0	1	0	0	0	1	0	2	2	2	0	0	2	0	1	1	0	2	2	0	2	1	0	0	2	0	0	0	1	0	0	0	0	0	0	0	0	0
703	0	1	2	1	0	0	0	1	2	0	0	0	0	0	0	0	1	1	1	1	1	0	0	2	0	0	1	0	2	2	0	0	2	0	0	2	2	0	0	0	0	0	0	0	0	0	0	0	1
704	0	0	2	0	1	1	2	2	1	0	0	0	0	0	0	0	2	1	1	2	2	0	0	2	0	0	2	1	2	2	1	1	1	0	0	1	1	0	0	2	0	0	1	0	1	2	0	0	0
705	1	0	2	0	0	1	1	1	1	0	1	0	1	0	1	1	1	2	1	1	1	0	1	1	0	0	2	0	2	2	1	0	1	1	0	2	1	0	1	1	0	1	0	0	1	0	0	0	2
706	1	1	2	0	1	1	1	1	2	0	0	0	1	1	1	0	1	0	1	1	2	0	0	2	0	0	0	0	2	2	0	0	2	1	2	2	1	1	1	0	0	0	0	0	0	0	0	0	0
707	1	1	2	1	0	0	2	2	1	0	1	0	0	0	0	0	1	1	1	1	2	0	1	1	0	0	0	0	2	2	0	0	1	0	0	2	2	1	1	2	1	0	0	0	1	0	0	0	0
708	0	1	1	1	1	1	1	1	1	1	2	2	1	1	1	0	1	1	1	0	2	0	0	2	0	1	2	0	2	1	0	0	0	0	0	0	1	0	0	2	0	0	1	0	0	0	0	0	0
709	0	1	2	0	0	0	0	0	2	0	0	0	1	0	0	0	2	2	0	0	2	0	0	2	0	1	1	0	2	2	0	0	0	0	0	2	1	0	0	0	0	1	0	1	1	0	0	1	0
710	0	1	2	1	0	0	0	0	2	0	0	0	0	0	0	0	1	0	2	2	2	0	1	1	0	0	2	0	1	1	1	2	2	0	0	2	2	0	0	1	1	0	0	0	0	1	0	0	2
711	1	2	1	1	0	0	2	2	0	0	2	0	0	0	0	0	2	1	1	1	1	0	1	1	1	0	2	0	2	2	1	0	2	1	0	1	2	1	0	0	0	0	0	0	0	1	0	0	0
712	0	1	1	0	0	0	0	0	1	0	0	1	2	1	1	0	0	0	2	1	2	0	0	2	0	1	1	0	1	1	0	0	1	1	1	2	1	0	0	1	0	1	0	0	0	2	0	0	0
713	1	0	2	1	0	0	1	1	1	0	1	1	2	2	2	1	1	1	1	1	1	0	0	2	0	1	2	2	2	2	0	0	1	0	0	1	2	0	0	0	0	0	0	0	1	1	0	0	1
714	0	2	0	0	0	0	1	1	1	0	0	1	1	1	1	0	1	1	1	1	1	0	0	2	0	1	0	0	2	2	0	2	2	0	0	1	0	0	0	2	0	0	0	0	0	0	0	0	0
715	1	1	1	1	1	1	1	1	1	0	1	0	0	0	0	0	0	0	1	2	2	0	0	2	0	1	2	0	2	2	0	1	2	0	0	2	1	1	0	1	0	0	0	0	1	1	0	0	1
716	0	2	0	0	0	0	0	0	2	0	0	0	0	0	0	0	1	2	0	0	1	0	0	2	0	2	0	1	2	2	1	0	1	0	0	2	1	0	0	1	0	1	0	0	0	1	0	0	1
717	0	2	0	1	0	0	0	1	2	0	0	0	0	0	0	0	1	1	1	1	1	0	1	1	1	1	1	1	1	1	0	0	0	0	1	2	2	0	1	1	0	1	0	0	1	1	0	0	1
718	1	1	2	0	1	1	1	1	2	0	0	1	1	1	1	0	2	1	2	1	2	0	0	2	0	1	2	0	2	2	1	2	1	0	0	2	0	0	0	2	0	0	1	0	0	0	0	0	0
719	0	1	2	0	1	1	2	2	0	0	1	0	1	0	0	0	2	1	2	1	2	0	0	2	0	0	1	2	1	1	0	2	1	0	0	1	1	0	0	1	0	0	0	0	1	1	0	0	1
720	1	1	1	1	0	0	2	2	1	1	0	1	2	2	2	0	2	2	1	1	2	0	2	0	1	0	2	0	2	1	0	0	1	0	0	1	2	0	0	1	0	0	0	0	0	0	0	0	0
721	1	1	2	1	0	0	1	2	2	0	0	0	0	0	0	0	0	2	1	2	2	0	0	2	0	2	2	0	2	2	0	0	2	0	0	2	2	0	1	1	1	0	0	0	0	1	0	0	0
722	0	2	0	1	0	0	0	1	2	0	0	2	2	1	1	1	1	0	2	2	1	0	0	2	0	1	2	1	2	2	0	0	1	0	0	1	2	0	0	1	0	0	0	1	0	0	0	0	1
723	0	2	0	0	0	0	1	1	2	0	0	0	1	0	0	0	1	2	1	1	1	0	0	2	0	2	1	0	2	2	0	0	1	1	1	2	1	0	0	1	0	0	0	0	0	0	0	0	0
724	1	0	2	0	1	1	0	1	2	0	0	1	2	1	1	0	0	0	2	2	2	0	0	2	0	0	2	0	2	2	1	1	2	1	0	2	0	0	0	2	0	0	0	0	0	0	0	0	1
725	1	1	0	1	0	0	2	2	1	1	1	0	1	2	2	0	0	2	0	0	0	0	1	1	0	1	2	0	2	2	1	0	2	0	0	2	2	1	0	1	0	0	0	0	0	0	0	0	0
726	1	2	1	0	0	0	2	2	1	0	1	0	1	0	0	0	0	0	2	1	2	0	0	2	0	1	0	1	1	0	1	1	2	0	0	1	2	1	0	1	0	0	0	0	0	1	0	0	1
727	0	1	1	0	1	1	2	2	1	0	1	0	0	0	0	0	1	0	2	2	2	0	1	1	1	1	2	0	2	2	0	1	1	0	0	2	1	0	0	0	0	0	0	0	0	0	0	0	0
728	0	1	1	0	0	0	1	1	1	0	1	0	1	0	0	0	0	2	1	2	2	1	0	2	0	0	1	0	2	2	0	1	1	0	0	1	2	0	0	2	0	0	0	0	1	0	0	0	1
729	0	2	0	1	0	0	1	2	2	0	0	0	1	0	0	0	0	1	0	0	2	0	0	2	0	1	2	0	2	2	1	1	1	1	2	2	1	1	0	1	0	0	0	2	0	2	0	0	0
730	1	1	1	1	1	1	1	2	2	0	0	0	1	0	0	0	0	0	2	2	1	0	0	2	0	0	2	1	2	2	2	1	1	0	1	1	2	0	0	1	1	0	0	0	0	0	0	0	1
731	1	1	0	0	0	0	0	1	1	0	1	0	1	1	1	0	2	1	1	1	1	0	1	1	0	0	2	0	2	1	0	2	2	0	0	1	1	1	0	1	0	0	0	0	0	0	0	1	0
732	1	1	1	0	0	0	0	1	2	0	0	0	0	0	0	0	2	0	2	2	2	0	0	2	0	1	2	0	2	2	2	0	1	0	0	1	0	0	0	2	0	0	1	0	0	0	0	1	0
733	0	2	1	0	0	0	0	0	2	0	0	0	1	1	1	0	0	2	0	0	0	0	1	1	0	0	2	0	2	2	0	1	2	2	0	2	1	0	0	1	0	0	1	1	0	0	0	0	0
734	1	1	1	0	0	0	0	1	1	0	1	1	1	1	1	0	1	0	2	2	2	0	1	1	0	1	2	0	2	1	0	1	0	0	0	1	1	0	0	0	0	0	0	0	0	0	0	1	1
735	1	2	0	1	0	0	2	2	1	0	1	0	0	0	0	0	2	1	2	1	2	1	0	2	0	0	1	0	2	2	0	1	1	0	0	2	2	0	0	2	1	1	1	0	1	1	0	0	0
736	0	0	2	0	1	1	0	1	2	0	0	1	2	1	1	1	1	0	1	2	2	0	1	1	0	1	2	2	2	2	1	2	1	1	1	2	0	0	0	2	0	0	0	0	0	0	0	0	1
737	0	1	2	1	0	0	2	2	1	0	1	0	1	0	0	0	1	1	1	1	1	0	0	2	0	1	1	0	2	2	0	0	2	0	0	2	2	0	0	1	0	0	0	0	0	1	0	0	0
738	0	2	1	1	0	0	0	0	2	0	0	0	1	0	0	0	0	1	1	1	1	0	1	1	1	1	1	2	2	2	2	2	1	0	0	2	1	0	0	1	0	1	0	1	2	0	0	0	0
739	1	0	2	1	0	0	1	1	0	0	0	1	1	1	1	0	1	1	1	1	1	0	0	2	0	0	1	1	2	2	1	0	1	1	0	2	2	1	0	0	0	0	0	1	1	0	0	1	0
740	0	1	1	0	0	1	1	2	2	0	0	0	0	0	0	0	1	1	1	1	2	0	0	2	0	0	1	0	2	1	1	0	2	1	2	2	1	0	0	0	0	0	1	0	1	0	0	0	0
741	0	2	0	0	0	0	2	2	1	0	0	0	0	0	0	0	0	1	1	1	1	0	2	0	0	1	1	1	2	2	0	0	2	2	1	2	1	0	0	2	0	0	0	0	0	0	0	0	1
742	0	1	2	0	0	0	2	2	1	0	1	0	0	0	0	0	1	1	1	1	1	0	0	2	0	0	2	1	2	2	0	0	1	0	0	1	1	0	0	2	0	0	0	0	0	0	0	1	0
743	1	1	2	1	0	0	1	2	1	0	1	1	2	2	2	0	1	0	1	1	1	0	0	2	0	1	1	0	2	2	1	1	1	0	0	1	1	0	0	1	0	0	1	0	1	1	0	0	0
744	0	0	2	1	0	0	1	1	1	0	0	0	2	1	1	1	1	1	2	2	2	0	0	2	0	1	2	0	2	2	1	1	0	0	0	1	1	1	1	0	0	0	0	1	0	0	0	0	0
745	1	1	1	1	0	0	1	1	2	0	0	1	2	1	1	0	1	1	1	1	2	0	0	2	0	1	2	2	2	2	1	1	2	0	0	1	2	0	1	0	0	0	0	0	1	0	0	0	0
746	1	2	0	0	0	0	1	1	1	0	0	1	1	1	1	0	1	0	1	2	2	0	1	1	1	2	1	0	2	2	0	1	2	0	0	1	1	0	1	1	1	1	0	0	0	1	0	0	1
747	1	2	0	0	0	0	0	0	2	0	0	0	1	0	0	0	1	2	0	0	2	0	0	2	0	2	2	0	2	1	0	0	2	0	0	0	2	0	1	0	0	0	0	0	0	1	0	0	0
748	0	0	2	0	1	1	2	2	0	0	2	0	1	0	1	1	1	1	1	1	1	0	1	2	0	0	1	0	2	2	1	2	2	0	0	1	2	1	0	1	0	0	1	0	1	2	0	0	0
749	0	1	1	0	0	0	0	1	2	0	0	0	0	0	0	0	2	1	1	1	2	0	0	2	0	1	1	0	2	2	0	1	1	0	0	1	0	0	0	2	0	0	0	1	0	1	0	0	0
750	0	1	1	1	0	0	2	2	1	0	1	0	1	0	0	0	1	0	2	2	2	1	1	1	1	0	2	1	2	2	1	0	0	0	0	2	0	0	0	2	1	0	1	0	1	0	0	0	0
751	1	1	1	0	1	1	1	2	2	0	0	0	1	0	0	0	1	1	2	2	2	0	0	2	0	2	1	1	2	2	1	0	2	0	0	2	1	0	1	1	0	0	0	0	2	1	0	0	1
752	1	0	2	0	1	1	1	1	2	0	1	0	0	0	0	0	1	0	2	2	2	0	1	1	1	1	2	1	2	2	0	1	2	0	0	0	1	1	0	1	0	0	0	0	0	0	0	0	1
753	0	1	1	0	1	1	0	1	2	0	0	0	1	0	1	1	1	0	1	1	2	0	0	2	0	0	1	0	2	2	0	0	1	0	0	1	1	1	0	1	0	0	0	0	0	0	0	1	0
754	1	2	0	0	0	0	0	1	2	0	0	0	1	1	1	0	1	1	1	1	1	0	0	2	0	1	2	0	2	1	0	0	1	1	0	2	1	0	1	1	0	1	0	1	1	0	0	2	0
755	1	1	1	0	0	0	1	2	2	0	0	0	1	0	0	0	1	1	1	1	2	0	0	2	0	2	0	0	2	2	0	0	2	2	0	1	1	0	0	1	0	0	0	0	0	0	0	0	0
756	1	1	1	0	0	0	2	2	2	0	0	1	2	1	1	0	1	1	1	1	1	0	0	2	0	1	2	0	2	1	0	0	1	1	1	2	2	1	0	1	0	0	0	0	1	0	0	0	0
757	0	2	0	0	0	0	1	1	1	0	0	1	1	1	1	0	1	1	1	0	1	0	0	2	0	2	2	0	2	2	1	0	0	0	0	1	2	0	0	0	0	0	0	0	0	0	0	0	1
758	1	2	0	0	0	0	1	1	2	1	0	1	1	1	1	0	1	0	2	2	2	0	0	2	0	0	2	0	2	2	0	0	2	2	1	1	0	0	0	2	0	0	0	0	1	0	0	0	0
759	1	0	2	0	0	1	1	1	2	0	1	1	1	1	1	0	1	1	1	0	1	0	0	2	0	1	2	0	2	2	2	1	1	0	0	1	1	0	1	1	1	1	0	0	0	0	0	0	0
760	0	2	0	0	0	0	0	1	2	0	0	1	1	1	1	0	1	2	0	0	0	0	0	2	0	2	2	0	2	2	0	2	2	0	0	1	0	0	0	2	0	1	0	0	1	0	0	1	0
761	1	1	2	1	0	0	1	2	1	0	0	1	2	1	1	0	1	2	1	1	1	0	0	2	0	0	1	1	2	2	1	0	2	0	0	2	2	0	0	0	0	1	0	0	0	0	0	0	0
762	0	2	0	0	0	0	1	1	1	0	1	0	0	0	0	0	0	1	0	0	0	0	1	1	1	0	1	1	2	2	0	0	2	0	0	2	1	0	0	1	0	0	0	0	0	0	0	0	0
763	0	2	0	0	0	0	1	1	2	0	0	2	2	1	1	1	0	0	2	2	2	0	0	2	0	1	2	0	2	1	0	1	2	0	0	1	0	0	0	2	0	0	1	1	1	2	0	0	1
764	1	1	2	0	1	1	0	1	1	0	0	0	1	0	0	0	1	0	2	1	2	0	0	2	0	2	1	0	1	1	0	1	1	0	0	2	1	1	0	1	0	0	1	0	1	0	0	0	1
765	1	2	1	1	0	0	1	1	2	0	0	1	2	1	1	0	2	1	1	1	2	0	1	1	1	0	1	1	2	2	0	1	2	0	1	2	2	1	1	2	2	0	0	0	0	0	0	0	0
766	1	1	1	0	0	0	0	0	2	0	0	0	1	0	0	0	2	0	2	2	2	0	0	2	0	1	2	0	2	2	0	1	2	2	0	1	0	1	0	1	0	1	0	0	0	2	0	0	0
767	0	1	1	1	0	0	2	2	1	0	0	0	0	0	0	0	0	1	1	1	1	1	1	1	0	1	1	1	1	1	0	0	1	0	0	2	1	0	0	2	1	0	1	0	1	0	0	0	1
768	0	0	1	0	0	0	2	2	1	0	1	0	0	0	0	0	1	0	2	1	2	0	0	2	0	2	2	0	2	1	0	1	1	0	0	2	1	1	0	1	0	1	0	0	0	1	0	0	0
769	0	0	1	0	0	0	0	0	2	0	0	1	1	1	1	0	1	1	1	1	1	0	1	1	1	1	1	0	1	1	0	0	1	1	1	2	1	0	0	0	1	0	0	0	0	0	0	1	0
770	1	1	2	0	1	1	1	1	1	0	0	0	1	0	0	0	0	1	1	1	1	0	0	2	0	2	1	0	2	2	0	0	0	0	1	2	0	0	0	2	0	0	1	0	0	0	0	0	0
771	0	2	1	0	0	0	0	0	1	0	0	1	1	1	1	0	2	0	2	2	2	0	0	2	0	2	0	0	1	1	0	2	2	0	0	0	1	0	0	2	0	0	0	0	0	1	0	0	0
772	0	1	2	0	0	0	1	2	2	1	0	1	1	1	1	0	0	2	0	1	2	0	0	2	0	0	2	0	2	2	0	1	1	1	1	2	1	1	1	0	0	0	0	0	0	0	0	0	0
773	1	2	2	1	0	0	1	2	2	0	0	0	0	0	0	0	2	0	2	2	2	1	0	2	0	1	2	1	2	2	2	0	1	0	0	1	0	0	0	2	0	0	0	0	0	1	0	0	0
774	1	2	1	0	0	0	1	1	1	1	0	0	0	0	0	0	1	1	1	1	2	0	0	2	0	1	1	1	1	2	1	1	2	1	0	2	1	0	0	1	0	1	0	1	1	0	0	0	0
775	1	1	2	0	0	0	2	2	1	0	0	0	1	0	0	0	2	0	2	2	2	0	0	2	0	2	1	1	2	2	0	1	1	2	0	2	2	1	0	1	0	0	2	0	1	1	0	0	0
776	0	1	2	0	0	0	2	2	1	0	1	0	0	0	0	0	0	0	2	1	2	0	0	2	0	0	1	1	2	2	0	0	1	1	1	1	2	1	1	2	1	0	1	0	1	2	0	1	0
777	1	1	1	0	0	1	0	2	2	0	1	0	1	1	1	1	2	0	2	2	2	0	0	2	0	2	2	0	2	2	0	0	1	1	0	1	2	0	0	0	0	0	1	0	1	1	0	0	0
778	0	2	0	0	0	0	2	2	1	0	1	0	1	0	0	0	1	1	1	1	2	0	1	1	0	1	2	1	1	1	1	1	1	1	1	1	1	1	0	1	0	1	0	0	1	1	1	0	0
779	1	1	2	0	0	0	0	0	2	0	0	2	2	1	1	1	0	1	0	0	0	0	0	2	0	1	0	1	1	0	0	0	2	1	1	1	1	0	0	1	0	0	0	0	0	0	0	0	1
780	1	1	2	1	0	0	2	2	0	0	0	0	0	0	0	0	2	1	1	1	1	0	0	2	0	2	2	1	2	2	0	0	1	0	0	1	0	0	0	2	0	0	0	0	0	1	0	0	1
781	1	1	1	0	0	0	1	2	2	0	0	1	1	1	1	0	0	0	2	1	2	0	0	2	0	0	1	0	2	2	1	0	1	0	0	2	1	1	0	1	0	0	1	0	1	1	0	0	0
782	1	1	1	0	0	0	2	2	0	0	0	0	2	1	2	1	1	1	1	1	1	1	0	2	0	0	1	0	2	2	0	0	1	0	0	1	2	0	0	0	1	0	0	0	0	0	0	0	1
783	1	1	2	1	0	0	1	1	2	0	0	1	2	1	1	0	2	2	1	1	2	0	0	2	0	1	1	0	2	2	0	1	1	1	1	2	2	0	0	0	0	0	1	0	1	1	0	0	0
784	0	2	1	0	1	1	2	2	0	0	0	1	1	0	0	0	1	1	1	0	1	0	0	2	0	0	0	0	1	1	0	2	1	0	0	2	2	1	0	0	0	0	1	0	1	0	0	0	0
785	1	1	2	1	0	0	2	2	1	0	1	0	0	0	0	0	1	1	1	0	2	0	1	1	0	1	1	0	2	2	0	1	1	0	0	1	1	0	0	2	0	0	0	0	0	0	0	1	0
786	1	1	1	1	1	1	1	2	1	0	0	0	0	0	0	0	1	2	1	1	1	0	0	2	0	1	1	1	2	2	1	0	0	0	0	1	2	0	0	1	0	0	1	0	1	0	0	0	0
787	1	2	0	0	0	0	0	0	2	0	0	0	0	0	0	0	1	0	2	2	2	1	0	2	0	0	1	0	1	1	0	0	1	0	0	1	1	0	0	1	0	0	1	0	1	0	0	0	1
788	1	2	1	0	0	0	2	2	0	0	2	0	0	0	0	0	2	0	2	2	2	0	0	2	0	1	1	0	1	1	0	0	1	0	0	2	0	0	0	1	0	1	0	0	1	0	0	0	0
789	0	2	2	0	1	1	2	2	1	0	1	0	1	1	1	0	1	1	2	2	2	0	0	2	0	0	1	0	1	1	0	0	1	1	1	2	1	1	0	1	0	0	0	1	1	0	0	0	1
790	0	1	1	0	0	0	1	1	2	0	0	1	2	1	1	0	0	0	1	2	2	0	0	2	0	0	0	0	1	2	0	1	1	0	0	2	1	0	0	0	0	0	0	0	0	0	0	0	0
791	0	1	2	1	0	0	1	2	1	0	0	1	2	1	1	0	0	0	2	1	2	0	0	2	0	1	2	1	2	2	0	1	1	0	0	2	2	0	0	1	1	2	0	0	1	0	0	0	0
792	1	1	1	0	1	1	1	2	2	0	0	0	1	1	1	0	1	0	1	2	2	0	1	1	0	1	1	0	2	1	1	0	2	1	1	1	2	0	0	1	0	0	0	0	0	0	0	0	1
793	0	0	2	0	1	1	0	1	2	0	0	0	1	0	0	0	1	1	1	1	1	0	1	1	0	1	1	0	2	2	0	0	2	1	0	1	1	0	1	1	0	1	0	1	0	1	0	0	1
794	0	2	1	0	0	0	2	2	0	0	0	1	1	1	1	0	0	0	2	2	2	0	1	1	0	0	2	0	2	2	0	0	2	1	1	1	1	0	0	2	0	0	0	0	0	0	0	0	0
795	1	1	2	0	0	0	1	2	2	0	0	1	2	1	1	0	2	1	1	1	1	0	0	2	0	1	2	0	2	2	0	0	2	0	0	1	2	1	0	1	0	0	1	0	1	2	0	0	1
796	1	0	2	1	0	0	1	2	2	0	0	0	1	0	0	0	1	1	1	1	1	0	1	1	1	1	1	1	1	1	0	0	1	1	0	2	1	0	0	0	0	0	0	0	0	0	0	0	0
797	0	2	0	0	0	0	1	1	1	0	1	0	1	0	0	0	1	1	1	1	2	0	0	2	0	0	2	0	2	2	0	0	1	1	0	1	2	1	1	1	1	0	1	0	0	0	0	0	0
798	0	1	1	1	0	0	2	2	1	0	1	1	2	1	1	0	2	1	2	1	2	0	1	1	1	1	2	0	2	2	0	0	1	1	1	2	0	0	0	2	1	0	1	0	1	0	0	0	0
799	0	0	2	0	1	1	0	1	2	0	0	0	1	0	0	0	1	2	0	1	1	0	1	1	1	1	1	1	2	1	1	2	2	0	1	2	2	0	0	1	0	0	1	0	0	1	0	1	0
800	0	1	1	0	1	1	2	2	0	0	0	0	0	0	0	0	0	1	0	0	2	0	0	2	0	1	2	0	2	2	0	0	1	0	0	1	0	0	0	1	0	0	1	0	1	1	0	0	1
801	1	1	1	0	0	0	0	0	2	0	0	0	1	0	0	0	2	1	1	1	2	0	0	2	0	1	1	0	2	2	0	1	1	1	0	0	2	1	1	0	0	1	0	0	1	0	0	0	0
802	1	0	2	0	0	0	2	2	1	0	0	0	0	0	0	0	2	1	1	2	2	0	0	2	0	1	1	1	2	1	1	2	1	0	0	2	0	0	0	0	0	2	0	0	0	0	0	0	1
803	1	1	1	1	0	0	1	1	2	0	1	0	0	0	0	0	1	1	1	1	1	0	0	2	0	1	1	1	2	2	0	1	2	1	0	0	2	0	0	1	0	0	2	0	1	1	0	1	0
804	1	0	2	0	1	1	0	0	2	0	0	1	2	1	1	0	0	1	0	0	2	0	0	2	0	0	1	0	2	2	1	1	2	1	0	0	2	0	0	1	0	0	1	0	1	1	0	0	0
805	0	1	1	0	0	0	1	2	2	0	0	1	1	1	1	0	0	2	0	0	0	0	0	2	0	2	2	0	2	2	1	0	2	2	2	2	2	1	0	0	0	1	0	1	0	1	0	0	1
806	1	1	1	0	0	0	2	2	1	0	0	0	2	0	0	1	0	1	1	1	0	0	0	2	0	1	2	1	2	2	2	0	1	1	1	1	1	0	0	2	0	0	0	0	0	0	0	0	0
807	1	2	1	0	0	0	0	0	2	0	0	1	1	0	0	1	0	1	1	1	2	0	0	2	0	0	1	0	2	2	0	1	0	0	0	1	1	0	0	2	1	0	0	0	0	0	0	0	0
808	0	2	0	0	0	0	1	1	1	0	1	1	2	2	2	0	1	1	1	1	1	0	0	2	0	1	2	0	2	2	1	1	2	0	0	1	2	1	1	1	1	0	0	0	0	1	0	0	0
809	0	1	1	0	1	1	1	1	2	0	0	0	0	0	0	0	0	2	0	1	1	0	0	2	0	1	1	1	1	2	1	1	2	1	1	2	0	0	0	2	0	1	0	1	2	0	0	0	1
810	1	0	2	0	1	1	2	2	1	0	1	0	1	0	0	0	2	1	2	2	2	0	1	1	1	2	2	0	2	2	1	1	1	0	0	2	0	0	0	2	0	0	2	0	1	1	0	0	1
811	0	0	2	1	0	0	0	1	2	0	0	0	2	0	0	0	1	1	1	1	2	1	0	2	0	1	1	0	2	2	1	0	0	0	0	2	2	0	0	1	1	0	0	2	0	0	0	0	0
812	0	1	1	1	0	0	2	2	1	0	0	0	0	0	0	0	2	1	1	1	1	0	1	1	0	0	2	1	2	2	0	2	2	0	0	0	1	0	0	1	0	0	1	0	1	1	0	1	0
813	1	0	2	0	1	1	1	2	2	0	0	1	1	1	1	0	1	1	1	1	2	1	0	2	0	1	2	1	2	2	2	0	2	2	2	2	1	0	0	2	1	0	0	1	0	0	0	0	0
814	1	0	2	1	0	0	0	1	2	0	0	1	1	0	0	0	1	0	2	2	2	0	0	2	0	0	2	0	2	1	0	1	1	0	0	2	1	0	0	2	0	0	0	1	1	0	0	0	0
815	0	2	0	1	0	0	1	2	2	0	0	0	2	1	1	0	1	0	1	2	2	0	0	2	0	1	1	0	2	2	0	2	2	0	1	2	2	1	0	1	0	0	0	0	0	1	0	0	0
816	0	0	2	0	1	1	2	2	0	0	1	0	0	0	0	0	2	1	1	1	2	1	1	1	1	0	1	0	1	1	0	0	1	0	0	2	2	0	0	0	0	0	0	0	1	1	0	0	0
817	0	1	1	1	1	1	1	1	1	0	1	0	1	2	2	0	2	1	1	1	1	1	0	2	0	2	1	1	1	1	0	1	2	0	0	1	2	1	0	1	0	0	0	1	1	1	0	0	1
818	1	2	0	0	0	0	1	1	1	0	0	0	0	0	0	0	1	2	0	0	1	0	0	2	0	0	0	0	1	2	0	1	1	1	1	1	0	1	0	1	0	0	0	0	0	0	0	0	0
819	0	1	2	0	0	0	1	2	0	0	1	0	1	0	0	0	1	1	1	0	1	0	0	2	0	0	2	0	1	1	0	1	1	1	0	0	2	0	0	1	0	0	0	0	0	1	0	0	0
820	0	1	2	1	1	1	0	0	1	0	0	0	2	1	1	0	2	1	1	1	2	0	0	2	0	2	1	0	2	1	0	1	2	1	1	2	1	0	0	1	0	0	0	0	2	1	0	0	1
821	1	2	1	0	0	0	1	1	1	0	1	0	0	0	0	0	1	2	0	0	0	0	0	2	0	1	1	2	1	1	0	0	0	1	1	1	2	0	0	1	0	0	0	0	0	0	0	0	1
822	0	2	0	0	0	0	1	2	1	0	0	1	1	2	1	0	1	1	1	1	1	0	1	1	0	1	2	1	2	2	2	2	2	0	0	0	1	0	0	2	0	1	0	0	1	0	0	0	1
823	0	1	2	1	0	0	1	2	2	0	0	1	2	1	1	0	1	1	1	1	1	0	0	2	0	1	2	1	1	2	0	1	0	0	0	1	0	0	0	2	0	0	1	0	0	2	0	0	0
824	1	0	2	0	1	1	2	2	1	0	1	1	1	1	1	0	0	2	0	0	0	0	1	1	1	1	2	0	1	1	1	1	1	0	1	2	2	0	0	1	0	0	0	0	2	1	0	0	0
825	1	2	0	0	0	0	0	0	2	0	0	0	0	0	0	0	1	2	0	0	1	0	0	2	0	2	1	0	2	2	0	0	1	0	0	1	1	0	0	1	0	0	0	0	0	1	0	0	0
826	0	1	1	0	1	1	0	1	1	0	1	0	1	2	2	0	1	2	0	0	0	0	0	2	0	1	1	0	2	2	0	0	1	1	0	0	2	0	0	1	0	1	0	0	1	0	0	1	0
827	1	2	0	0	0	0	1	1	2	0	0	1	1	1	1	0	0	1	1	1	1	0	0	2	0	1	2	0	2	2	2	0	2	1	1	2	2	0	0	1	1	0	0	0	0	0	0	0	0
828	0	0	2	0	2	2	0	1	1	0	1	0	1	0	0	0	1	0	2	1	2	0	2	0	1	1	1	0	2	2	0	1	2	1	0	0	1	0	1	0	0	0	0	1	0	0	1	0	0
829	0	2	1	1	0	0	1	1	1	0	0	0	0	0	0	0	2	0	2	2	2	0	0	2	0	1	1	0	2	2	0	1	1	0	0	2	1	0	0	2	1	1	0	0	1	0	0	1	0
830	0	1	1	1	0	0	1	1	2	0	0	1	1	0	0	1	2	0	2	2	2	0	0	2	0	1	2	1	2	2	1	0	1	0	0	1	0	0	1	1	0	1	0	0	1	0	0	0	2
831	0	2	0	0	0	0	1	2	1	0	1	0	1	0	0	0	0	2	0	0	1	0	0	2	0	0	0	1	2	2	1	2	2	0	0	0	2	0	0	1	0	0	0	0	0	1	0	0	0
832	0	0	2	0	0	0	0	0	2	0	0	0	1	0	0	0	1	1	1	1	2	0	0	2	0	0	1	0	2	2	0	0	2	1	1	2	2	1	0	1	0	0	2	0	1	1	0	0	0
833	0	1	2	2	0	0	2	2	1	0	0	0	0	0	0	0	2	1	2	2	1	0	1	1	0	1	1	1	1	1	0	0	1	1	0	1	2	0	1	1	1	0	0	0	0	0	0	0	0
834	1	2	0	1	0	0	2	2	0	0	1	2	2	1	1	1	0	1	1	1	2	0	1	1	0	1	2	0	2	2	1	1	0	0	0	1	1	0	0	2	1	0	0	0	1	0	0	0	0
835	1	1	2	0	1	1	0	1	2	0	0	0	0	0	0	0	0	1	1	1	1	0	0	2	0	2	2	1	2	2	0	1	2	1	0	1	0	0	0	1	1	2	0	0	0	1	0	1	0
836	0	1	1	0	0	0	1	1	1	0	1	0	1	0	0	0	2	1	2	1	2	0	0	2	0	0	1	2	1	1	1	0	1	1	1	2	0	0	0	2	0	1	1	0	1	1	0	1	0
837	0	0	2	0	0	0	1	1	1	0	1	0	1	0	0	0	1	1	1	1	1	0	0	2	0	0	0	0	1	1	0	1	1	0	0	1	2	0	0	0	0	0	0	1	1	0	0	1	0
838	0	2	1	0	0	0	1	1	0	1	1	0	0	0	0	0	1	0	1	2	2	0	1	1	1	1	2	1	2	2	1	1	0	0	0	1	1	0	0	0	0	0	1	0	1	0	0	0	0
839	1	1	1	0	0	0	0	1	1	0	1	0	1	1	1	0	0	2	1	1	1	0	0	2	0	1	1	0	2	2	0	2	1	0	0	1	2	0	0	1	1	0	0	0	0	0	0	0	1
840	0	1	2	0	0	0	1	2	0	0	1	0	1	0	0	0	2	0	2	2	2	0	0	2	0	0	2	1	2	2	0	0	1	0	0	1	2	0	0	1	1	0	0	0	0	0	0	0	0
841	0	1	2	2	0	0	1	2	1	0	1	1	1	1	1	0	1	1	1	1	1	0	0	2	0	2	0	1	1	1	0	1	1	1	1	2	1	1	0	0	0	0	0	1	1	1	0	0	0
842	1	1	1	0	0	0	0	0	2	0	0	0	0	0	0	0	0	1	0	0	0	0	0	2	0	2	2	0	2	2	0	0	1	0	0	2	1	0	0	1	0	0	0	0	0	0	0	0	0
843	0	0	2	0	1	1	1	2	1	0	0	1	2	1	1	0	1	1	1	1	2	0	0	2	0	0	2	0	2	2	1	0	0	0	0	1	1	0	0	1	0	1	0	0	0	2	0	0	1
844	1	1	1	1	0	0	2	2	1	0	0	1	1	1	1	0	1	1	1	1	2	2	0	2	0	1	2	0	2	2	1	1	2	0	0	1	1	1	0	1	0	0	0	0	0	0	0	0	2
845	0	0	2	1	1	1	1	1	2	0	0	1	1	1	1	0	1	0	2	2	2	0	0	2	0	1	2	0	2	1	0	0	2	1	1	1	1	1	0	1	0	0	0	1	0	0	0	0	0
846	0	0	2	0	0	0	0	1	1	0	1	1	2	1	1	0	0	1	0	0	0	0	0	2	0	1	2	0	2	2	1	0	2	0	0	2	2	0	1	0	0	2	0	0	0	0	0	0	1
847	1	2	0	0	0	0	1	1	2	0	0	0	1	1	1	0	1	0	2	2	2	0	0	2	0	1	1	2	1	1	0	1	1	0	0	1	2	0	0	0	0	0	0	0	0	0	0	0	0
848	1	2	0	0	0	0	2	2	1	0	0	0	0	0	0	0	1	1	1	1	2	0	0	2	0	0	1	2	2	2	0	1	1	0	0	2	2	0	0	2	1	0	0	0	0	0	0	0	1
849	0	1	2	0	0	0	1	1	2	0	0	0	0	0	0	0	2	1	1	1	2	0	1	1	0	1	1	0	2	2	0	2	1	0	1	2	0	0	0	2	1	0	0	0	2	1	0	1	0
850	1	0	2	0	0	0	1	1	2	0	0	0	1	1	1	0	0	0	2	1	2	0	0	2	0	1	2	0	2	2	0	1	1	0	0	1	1	0	0	1	0	0	0	0	0	1	0	0	0
851	1	0	2	0	0	0	1	2	1	0	1	0	0	0	0	0	1	1	1	1	2	1	0	2	0	1	1	1	0	0	0	2	1	0	0	1	0	1	0	1	0	0	1	0	0	0	0	0	0
852	1	0	2	0	1	1	1	1	1	0	1	0	1	1	1	0	1	0	2	2	1	0	0	2	0	0	1	0	2	2	1	0	2	0	0	1	1	0	0	1	0	0	1	0	1	0	0	0	0
853	0	1	1	1	0	0	1	2	2	0	0	0	0	0	0	0	1	0	2	2	2	0	0	2	0	1	1	1	2	2	1	0	2	1	1	1	2	0	0	0	0	0	2	0	0	1	0	0	0
854	0	2	0	0	0	0	2	2	0	0	2	0	1	0	1	1	1	1	1	1	1	0	0	2	0	1	2	1	2	2	2	1	2	1	0	1	1	0	1	1	0	0	0	0	0	0	0	0	0
855	1	1	2	1	0	0	1	1	2	0	0	0	1	0	0	0	0	0	1	1	1	0	0	2	0	1	2	1	2	2	0	0	1	0	0	2	1	0	0	1	0	0	0	0	0	0	0	0	0
856	0	0	1	0	0	0	2	2	0	0	1	1	2	2	2	1	1	0	1	1	1	0	0	2	0	0	0	1	1	1	0	1	2	0	0	0	2	1	0	1	0	1	0	0	0	0	0	0	0
857	1	1	2	1	0	0	2	2	1	0	0	1	1	1	1	0	2	1	1	1	1	1	0	2	0	2	0	1	2	2	1	0	2	0	0	2	1	0	0	0	0	2	0	0	1	0	0	2	0
858	1	1	2	0	1	1	1	2	2	0	0	0	0	0	0	0	2	0	2	2	2	0	2	0	1	0	2	0	2	2	0	0	1	0	0	2	1	0	0	1	0	0	1	0	1	0	0	0	0
859	0	2	0	1	0	0	1	1	1	0	0	0	1	0	0	1	2	0	1	2	2	0	1	1	1	0	2	1	2	2	0	1	2	0	0	1	2	0	1	1	0	0	0	0	0	0	0	0	0
860	1	1	2	0	1	1	1	1	2	0	0	1	1	1	1	0	2	2	0	0	2	0	0	2	0	1	2	0	2	1	0	0	1	1	0	1	1	0	1	1	0	0	0	0	0	0	0	0	1
861	1	2	0	0	0	0	0	0	2	0	0	0	0	0	0	0	2	0	2	2	2	0	0	2	0	1	2	0	2	2	1	1	2	0	0	1	0	0	0	0	0	0	0	1	0	0	0	0	0
862	0	2	1	0	0	0	0	0	2	0	0	0	1	0	0	0	2	0	2	2	2	0	0	2	0	0	2	1	2	2	2	2	2	0	0	0	1	0	0	1	1	0	1	0	0	1	0	0	0
863	0	2	0	1	0	0	1	1	1	0	1	0	0	0	0	0	2	1	1	1	1	0	1	1	0	1	1	1	1	1	0	0	2	0	0	2	1	1	1	0	0	0	0	1	1	0	0	0	0
864	1	1	1	0	0	0	1	1	1	0	0	0	0	0	0	0	1	1	1	1	2	0	0	2	0	1	1	1	2	1	1	2	1	0	0	1	2	0	1	1	0	0	1	0	1	1	0	1	1
865	1	2	1	1	0	0	1	2	1	0	0	0	0	0	0	0	0	2	0	1	1	0	2	0	0	1	1	0	2	2	0	0	1	2	1	1	1	0	0	1	0	0	1	0	1	0	0	1	0
866	0	2	0	0	0	0	1	1	1	0	0	0	1	0	0	0	0	0	2	1	2	0	0	2	0	0	1	1	2	1	1	1	1	0	0	1	1	0	0	1	0	0	1	0	0	0	0	0	0
867	1	1	0	1	0	0	2	2	0	1	1	0	1	1	1	1	2	2	1	1	1	0	0	2	0	2	2	0	2	2	0	1	1	1	1	2	2	0	0	0	0	0	0	1	0	1	0	0	1
868	0	0	2	0	0	0	2	2	0	0	1	0	1	0	0	0	1	1	0	0	0	0	1	1	1	2	1	0	2	2	1	0	1	0	0	0	0	0	0	2	0	0	0	0	0	0	0	0	0
869	1	1	2	1	0	0	2	2	1	0	0	0	0	0	0	0	0	0	2	2	2	0	2	0	0	1	1	1	2	2	1	0	1	0	0	1	1	0	0	2	0	1	0	1	1	0	0	0	0
870	1	1	1	0	0	0	0	1	2	0	0	0	2	0	0	1	1	1	2	2	2	0	0	2	0	1	1	1	2	2	0	1	1	1	0	1	1	0	0	0	1	0	1	0	1	1	0	0	0
871	1	2	1	1	0	0	0	1	2	0	0	0	0	0	0	0	0	2	0	0	0	0	0	2	0	2	1	1	1	0	0	1	0	0	0	1	0	0	0	2	0	0	0	0	0	0	0	0	0
872	0	2	1	1	0	0	1	1	2	0	0	1	1	1	1	0	2	0	2	1	2	0	0	2	0	0	1	0	2	2	0	1	2	1	0	2	2	0	0	0	0	0	0	0	0	0	1	0	0
873	0	2	1	0	0	0	1	2	2	0	0	0	0	0	0	0	1	2	1	1	1	0	1	1	0	2	2	0	2	2	2	0	2	1	0	1	1	0	0	2	0	0	0	0	1	1	0	0	0
874	0	2	1	2	0	0	2	2	1	0	0	1	1	1	1	0	1	2	0	0	1	0	0	2	0	1	2	1	2	2	1	1	1	0	0	1	1	0	0	2	0	0	0	0	0	0	0	0	0
875	1	0	2	0	0	0	0	1	2	0	0	0	1	0	0	0	0	1	1	1	0	0	0	2	0	2	1	0	2	2	1	0	2	0	0	1	2	0	0	0	0	0	1	0	1	0	0	0	0
876	1	1	2	1	0	0	1	1	1	0	0	0	0	0	0	0	2	0	2	2	2	0	0	2	0	1	2	2	2	2	1	2	2	0	0	1	2	0	0	0	1	0	0	0	0	1	0	0	1
877	0	1	1	0	1	1	2	2	1	0	1	0	1	1	1	1	1	1	1	1	2	0	0	2	0	0	2	0	2	2	0	1	1	0	0	2	1	0	0	2	0	0	0	0	0	1	0	0	0
878	0	2	0	0	0	0	0	0	2	0	0	0	1	0	1	1	1	2	0	0	0	0	0	2	0	0	1	1	2	2	1	0	2	1	0	1	1	0	0	1	0	0	0	0	1	0	0	1	0
879	0	1	1	0	0	1	1	0	2	0	0	0	0	0	0	0	2	2	0	0	1	0	0	2	0	1	1	0	2	2	0	0	1	0	0	2	1	0	1	1	1	0	1	0	1	1	0	0	0
880	1	2	2	1	0	0	2	2	0	0	1	0	0	0	0	0	2	0	2	2	2	0	0	2	0	0	2	0	2	2	0	0	0	1	0	2	2	0	0	1	0	1	0	1	1	0	0	1	0
881	0	1	0	0	0	0	1	1	1	0	0	0	1	0	0	0	1	1	1	1	2	0	0	2	0	1	2	0	2	2	1	1	1	1	0	0	1	0	0	1	0	0	0	0	0	2	0	1	0
882	0	0	2	0	0	0	0	0	2	0	0	2	2	2	2	0	1	0	2	2	2	0	0	2	0	0	1	1	2	1	1	1	1	0	1	1	0	1	0	1	0	0	0	0	1	1	0	0	0
883	1	1	2	1	0	0	1	1	1	0	1	0	0	0	0	0	2	0	2	2	2	0	1	1	0	0	2	0	2	2	1	1	1	2	1	1	1	0	0	2	0	0	0	1	0	1	0	0	0
884	1	1	1	0	1	1	1	1	2	0	0	0	0	0	0	0	0	1	0	0	0	0	0	2	0	2	1	0	2	2	0	0	0	0	0	1	0	0	0	1	0	1	0	0	1	0	0	0	0
885	1	1	1	1	0	1	1	1	2	0	0	0	1	0	0	0	2	2	1	1	1	0	0	2	0	1	2	0	2	2	1	0	1	1	0	2	1	0	1	1	0	0	0	0	1	0	0	0	1
886	0	1	1	0	0	0	0	1	2	0	0	0	1	0	0	0	2	1	1	2	2	0	0	2	0	1	2	2	2	2	1	2	2	0	0	1	1	1	0	1	0	0	0	0	0	0	0	0	0
887	1	1	2	1	0	0	1	2	2	0	0	1	0	0	0	0	1	0	2	1	2	0	0	2	0	0	1	1	2	2	1	0	2	1	1	1	2	1	0	1	0	0	0	0	2	0	0	0	0
888	0	0	2	0	1	1	2	2	1	0	1	0	0	0	0	0	1	2	0	0	1	0	0	2	0	2	1	0	2	2	1	1	2	0	0	2	2	1	1	1	1	0	0	0	0	0	0	1	0
889	0	0	2	0	0	0	1	2	1	0	0	0	1	0	0	0	1	1	1	1	1	0	1	1	0	0	1	0	2	2	1	2	2	0	0	1	1	0	0	1	0	0	1	0	0	0	0	0	0
890	0	2	1	1	0	0	0	0	2	0	0	1	1	0	0	1	1	1	2	2	2	0	0	2	0	2	2	0	1	1	1	0	1	1	0	1	0	0	0	1	0	0	0	0	2	0	1	0	0
891	0	0	2	0	0	0	1	2	1	0	0	0	0	0	0	0	1	0	1	2	2	0	0	2	0	0	2	0	2	2	1	0	0	0	1	2	1	1	0	0	0	0	0	0	0	0	0	0	0
892	0	1	2	1	0	0	2	2	0	0	0	0	0	0	0	0	1	1	1	1	2	0	1	1	0	1	1	0	1	1	0	1	2	0	0	1	2	1	1	1	1	0	0	0	0	1	0	0	0
893	0	2	1	0	0	1	1	1	1	0	1	1	1	1	1	0	1	2	0	0	1	0	0	2	0	1	1	0	2	2	0	2	2	0	1	2	1	1	0	1	0	1	0	0	1	0	0	0	0
894	0	1	1	0	1	1	2	2	1	0	0	0	0	0	0	0	0	1	1	1	2	0	0	2	0	1	0	0	2	2	0	1	1	2	1	2	1	1	0	1	0	1	0	0	1	1	0	0	0
895	0	1	1	0	0	0	1	1	2	0	0	1	2	2	2	0	0	2	0	0	0	0	0	2	0	0	1	0	2	2	0	2	1	0	0	1	2	0	1	0	0	0	1	0	1	1	0	0	0
896	1	1	2	1	0	0	2	2	1	0	1	0	1	1	1	0	1	0	2	2	2	0	0	2	0	1	2	1	2	2	0	1	2	2	0	1	1	1	0	1	0	0	0	0	0	0	0	0	1
897	1	1	1	1	0	0	1	1	0	0	1	0	1	0	0	0	2	1	1	1	1	0	1	1	0	1	1	1	0	0	0	0	0	0	0	2	2	0	0	0	0	1	0	0	1	1	0	0	1
898	1	2	1	0	1	1	1	1	2	0	0	0	0	0	0	0	2	2	1	1	1	0	1	1	1	2	2	0	2	2	0	0	1	0	0	1	0	0	0	1	0	0	0	0	0	0	0	0	1
899	1	1	1	0	1	1	1	1	2	0	0	0	0	0	0	0	0	1	2	2	2	0	1	1	0	1	1	0	2	2	0	1	2	0	0	1	1	0	0	2	0	0	0	0	0	0	0	0	1
900	1	1	1	1	1	1	1	1	1	0	1	1	2	2	2	1	1	0	1	2	2	0	1	1	0	1	2	0	2	2	0	1	2	0	0	2	1	0	0	1	0	0	1	0	1	0	0	0	0
901	1	1	1	0	0	0	0	0	2	0	0	0	2	0	0	0	1	1	1	1	2	0	0	2	0	1	0	1	1	0	0	1	1	0	0	2	2	0	0	1	0	0	0	0	0	0	0	1	0
902	0	0	2	0	0	0	2	2	1	0	1	0	0	0	0	0	0	2	0	1	2	0	0	2	0	0	2	1	2	2	2	1	2	2	0	1	2	0	0	1	0	0	1	0	1	1	0	2	0
903	0	2	0	0	0	0	1	1	2	0	0	0	1	1	1	0	1	2	0	0	0	0	0	2	0	0	0	2	1	1	0	0	0	0	0	2	0	0	0	1	0	0	0	0	0	2	0	0	0
904	0	1	1	0	1	1	0	0	2	0	1	0	0	0	0	0	0	2	0	0	0	0	0	2	0	1	1	1	1	2	1	0	1	1	1	2	1	0	1	1	0	0	0	0	0	2	0	1	0
905	0	1	2	2	0	0	2	2	1	0	0	0	1	0	0	1	0	1	1	1	2	0	1	1	1	1	2	1	2	2	1	2	1	0	0	1	2	0	0	0	0	0	0	0	0	0	0	0	0
906	1	2	1	0	0	0	1	1	2	0	0	0	2	1	2	1	1	1	1	1	1	0	1	1	0	0	2	0	2	2	1	2	2	0	0	2	1	0	0	2	0	1	1	0	0	0	0	0	0
907	1	0	2	0	0	0	1	1	1	0	0	0	0	0	0	0	2	0	2	1	2	0	1	1	1	1	0	0	1	1	0	1	1	1	1	1	0	0	0	2	0	0	1	0	0	1	0	1	0
908	1	2	0	0	0	0	1	2	2	0	0	0	0	0	0	0	0	1	0	0	0	0	0	2	0	2	1	0	2	2	1	0	1	1	0	1	1	0	0	0	0	0	0	0	0	0	0	0	0
909	1	0	2	1	0	0	1	1	2	0	0	0	0	0	0	0	2	0	2	2	2	0	0	2	0	2	1	0	2	2	0	0	2	0	0	1	1	0	0	1	0	0	1	0	1	2	0	0	0
910	1	1	2	1	0	0	1	2	1	0	1	1	2	1	1	0	1	0	2	2	2	0	0	2	0	0	2	1	1	1	0	0	0	0	0	1	1	0	0	2	0	0	0	1	0	0	0	0	0
911	1	1	1	0	1	1	2	2	2	0	0	1	1	1	1	0	2	1	1	1	2	0	1	1	1	0	2	1	2	2	2	0	2	1	1	1	2	1	0	0	0	0	1	0	0	2	0	0	0
912	0	2	0	0	0	0	0	1	1	0	1	0	2	0	0	0	1	0	2	2	2	0	0	2	0	2	1	1	2	2	1	1	0	0	0	2	1	0	0	1	0	0	0	0	0	0	1	0	1
913	0	1	2	0	1	1	1	1	1	1	0	2	2	2	2	0	2	2	0	0	1	0	1	1	0	0	1	1	1	1	1	1	1	0	0	2	1	0	0	2	0	0	2	0	1	1	0	0	0
914	1	2	0	0	0	0	0	0	2	0	0	1	1	1	1	0	1	1	1	1	1	2	0	2	0	1	1	0	1	1	1	1	1	0	1	2	1	0	1	0	0	1	0	0	1	1	0	0	0
915	1	1	1	0	0	0	2	2	1	0	0	0	1	0	0	0	1	0	2	2	2	0	0	2	0	0	2	0	2	2	2	1	2	0	0	1	1	0	0	1	0	0	0	1	0	1	0	0	0
916	0	1	1	0	0	0	1	1	2	1	0	0	1	0	0	0	0	1	2	2	2	0	0	2	0	0	2	0	2	2	1	0	0	1	0	1	0	1	0	1	0	2	0	0	0	0	0	1	0
917	1	1	1	0	0	0	1	1	1	0	1	0	0	0	0	0	1	1	1	0	1	1	0	2	0	1	2	1	2	2	0	1	1	0	0	1	2	1	1	1	1	0	0	0	0	1	0	0	1
918	0	0	2	0	1	1	1	1	2	0	0	0	0	0	0	0	1	1	1	1	2	0	0	2	0	0	1	1	2	2	0	1	2	0	1	2	2	1	1	2	1	1	1	0	0	0	0	0	0
919	1	0	2	0	0	1	1	1	2	0	0	0	0	0	0	0	1	0	2	2	2	0	0	2	0	1	2	1	2	2	1	1	1	2	1	1	2	0	0	0	0	1	0	0	1	0	0	0	1
920	1	0	2	2	1	1	2	2	1	0	0	0	0	0	0	0	0	2	0	0	0	0	2	0	1	0	0	0	2	2	0	0	2	0	0	2	1	0	0	2	1	1	0	0	0	0	0	0	1
921	1	1	1	0	0	0	2	2	1	0	0	0	0	0	0	0	1	0	2	1	2	0	1	1	0	0	0	0	1	1	0	1	2	0	0	2	2	0	0	0	0	0	0	0	0	0	0	0	1
922	1	0	2	0	0	0	2	2	2	0	0	1	1	1	1	0	1	1	1	2	2	0	0	2	0	1	2	1	2	2	0	0	0	0	0	1	2	1	1	2	2	0	0	0	0	1	0	0	0
923	1	2	0	0	0	0	0	1	2	0	0	0	0	0	0	0	2	0	2	1	2	0	0	2	0	2	0	1	1	1	0	0	2	2	1	1	1	0	0	0	0	0	0	1	1	1	0	0	0
924	0	0	2	0	0	0	1	1	2	0	0	0	0	0	0	0	2	1	1	1	2	0	0	2	0	1	2	1	1	1	1	2	2	0	0	1	2	0	0	1	1	0	1	0	1	2	0	0	0
925	0	1	0	0	0	0	1	1	1	0	0	2	2	2	2	0	1	1	1	1	1	0	1	1	0	1	2	0	2	2	1	2	2	0	0	1	2	0	0	0	0	0	2	0	1	1	0	0	0
926	0	2	0	0	0	0	0	0	2	0	0	0	1	0	0	0	1	1	1	1	1	0	0	2	0	0	2	0	2	2	1	1	0	0	0	1	2	0	0	0	1	1	0	0	1	0	0	0	0
927	0	2	1	2	0	0	1	1	1	0	1	0	1	0	0	0	1	0	2	2	2	0	1	1	1	1	2	0	2	2	0	1	1	0	1	2	1	0	0	2	0	0	1	0	1	1	0	1	0
928	0	1	1	0	0	0	2	2	0	0	1	0	0	0	0	0	2	0	2	2	2	1	0	2	0	2	2	1	2	2	1	0	2	2	2	2	1	0	0	1	0	1	1	0	1	1	0	0	0
929	0	1	1	0	1	1	2	2	1	0	0	1	1	0	0	0	0	1	1	1	1	0	0	2	0	0	2	0	2	2	1	1	1	1	1	1	2	0	0	1	0	0	0	0	0	0	0	0	1
930	1	2	1	0	0	0	1	2	2	0	0	0	1	1	1	0	1	0	2	2	2	0	0	2	0	0	0	2	0	0	0	0	0	1	1	1	2	1	0	1	0	1	0	0	1	1	0	1	0
931	0	1	1	1	1	1	1	1	2	0	0	0	1	0	0	0	1	0	2	2	2	0	1	1	1	0	1	2	2	2	1	1	1	2	1	1	1	0	0	0	0	0	0	0	1	0	0	0	0
932	0	2	1	0	0	0	1	2	1	0	0	1	2	1	1	0	1	1	1	1	1	0	0	2	0	0	1	0	1	1	0	0	2	0	0	2	0	0	0	2	0	0	0	2	0	2	0	1	0
933	1	2	2	1	0	0	0	0	2	0	0	0	1	0	1	1	2	1	1	2	2	0	1	1	0	2	2	0	1	1	0	2	1	0	1	2	0	0	0	2	0	0	0	0	0	0	0	0	0
934	1	1	1	1	0	0	1	2	2	0	0	1	1	1	1	0	0	1	0	0	0	0	0	2	0	0	2	1	2	2	0	1	2	0	0	1	2	1	0	1	0	1	0	0	1	0	0	0	0
935	0	2	0	0	0	0	1	2	2	0	0	0	0	0	0	0	1	1	1	0	0	0	0	2	0	0	2	0	2	2	0	1	2	1	1	2	1	0	0	0	0	0	0	0	0	0	0	0	0
936	1	1	1	0	0	0	0	1	2	0	0	0	2	0	0	1	2	0	2	2	2	0	0	2	0	0	1	2	2	2	2	0	1	1	1	2	1	0	0	1	0	0	0	0	0	0	0	1	0
937	0	2	1	0	0	0	1	1	1	1	0	1	2	2	2	0	1	1	2	2	2	0	0	2	0	0	1	0	1	1	0	2	1	0	0	1	1	0	0	1	0	0	1	0	0	0	0	0	0
938	1	0	2	0	0	0	2	2	0	0	0	0	0	0	0	0	2	0	1	1	1	0	0	2	0	1	2	0	2	2	1	0	2	2	1	2	1	1	0	0	0	0	0	0	1	0	0	0	0
939	0	1	0	1	0	0	1	1	1	0	1	1	2	1	1	0	0	0	2	1	2	0	0	2	0	0	2	0	2	2	0	1	1	0	0	1	1	0	0	2	0	0	0	1	1	1	0	1	0
940	0	1	1	0	1	1	1	1	1	0	1	0	0	0	0	0	1	1	0	0	0	0	1	1	1	1	2	1	2	2	0	2	2	0	1	2	2	1	0	1	0	0	0	0	0	0	0	0	0
941	0	2	1	0	0	0	1	1	2	0	0	0	1	0	0	0	2	0	2	2	2	0	0	2	0	1	1	0	2	2	0	2	2	0	1	2	1	0	0	2	1	0	1	0	0	0	0	0	1
942	0	1	2	1	0	0	2	2	1	0	0	0	1	0	0	0	1	0	2	2	2	1	1	1	1	0	2	0	2	1	0	1	2	2	0	1	1	0	0	1	0	0	0	2	0	0	0	0	1
943	1	1	2	0	0	0	1	1	1	0	1	0	0	0	0	0	2	2	1	1	1	0	0	2	0	0	2	1	2	2	1	0	0	0	1	2	0	0	0	1	0	0	0	0	0	1	0	1	0
944	1	1	2	2	0	0	2	2	0	0	2	0	0	0	0	0	1	0	2	2	2	0	0	2	0	0	0	1	1	0	1	1	2	1	0	0	2	0	0	1	0	0	0	0	0	0	0	0	0
945	1	2	0	0	0	0	0	1	1	0	0	1	1	0	0	0	1	1	2	2	2	0	0	2	0	0	1	0	2	2	1	0	0	0	1	2	1	0	0	1	0	0	1	0	1	1	0	0	0
946	1	0	2	0	1	1	1	1	1	0	0	1	2	2	2	0	0	1	0	0	2	0	1	1	1	1	2	1	2	2	1	1	1	0	1	1	2	0	0	1	0	0	0	0	0	1	0	0	0
947	0	1	1	1	0	0	0	0	2	0	0	1	1	1	1	0	2	0	2	2	1	0	1	1	0	0	2	0	2	1	0	2	2	0	0	0	1	1	0	0	0	0	1	0	2	2	0	1	0
948	0	0	2	1	0	0	1	1	2	0	0	2	2	2	2	0	0	1	1	1	1	0	1	1	0	1	2	0	2	2	1	1	2	0	0	1	0	0	0	1	1	0	0	0	0	1	0	0	0
949	1	1	1	1	0	0	1	1	2	0	0	0	0	0	0	0	1	2	0	0	1	0	1	1	0	0	2	0	2	2	0	1	2	1	1	2	2	0	0	0	0	1	0	0	1	0	0	0	0
950	1	1	2	1	0	0	0	0	2	0	0	2	2	1	1	1	1	1	1	1	2	0	0	2	0	1	2	1	2	2	1	0	1	0	0	1	1	0	0	1	1	0	0	0	0	0	0	0	0
951	0	1	1	0	0	0	2	2	1	1	1	0	2	1	1	1	1	2	0	0	1	0	0	2	0	1	0	1	1	1	0	2	2	0	0	1	1	0	0	0	0	0	1	0	0	0	0	0	0
952	1	1	2	1	1	1	1	1	2	0	0	1	1	0	0	0	2	0	2	2	2	0	0	2	0	0	0	0	2	2	0	0	1	0	0	1	1	0	0	1	0	0	2	0	0	1	0	1	0
953	0	0	2	0	1	1	1	1	1	0	1	0	0	0	0	0	0	1	1	0	1	0	1	1	0	0	2	0	2	2	1	1	1	0	0	2	2	1	0	0	0	0	0	1	0	0	0	0	1
954	0	2	0	0	0	0	1	1	1	1	0	0	0	0	0	0	2	0	2	1	2	0	0	2	0	0	0	1	1	1	0	0	1	1	1	2	1	0	0	1	0	0	1	0	1	0	0	0	0
955	0	1	1	0	0	0	1	1	2	0	0	1	2	2	2	1	1	1	1	0	2	0	0	2	0	0	0	0	2	2	0	1	2	0	0	1	1	0	0	1	0	0	1	0	1	1	0	0	0
956	1	2	1	0	0	0	2	2	0	0	1	0	0	0	0	0	0	2	0	1	2	0	0	2	0	1	2	0	2	2	1	0	1	1	0	1	0	1	0	1	0	0	0	0	1	1	0	1	0
957	1	2	0	1	0	0	1	2	1	0	1	0	1	1	1	0	1	0	2	1	2	0	0	2	0	1	2	0	2	2	1	1	2	0	0	1	1	0	0	2	0	1	0	0	1	0	0	1	0
958	1	2	0	0	0	0	1	1	2	0	0	0	1	1	1	0	1	1	1	1	1	0	0	2	0	1	1	0	2	1	0	0	0	1	2	2	0	0	0	1	0	0	1	0	1	2	0	0	0
959	0	2	0	1	0	0	1	1	1	0	1	0	1	0	0	0	2	0	2	1	2	0	1	1	1	0	2	0	2	2	0	1	2	1	0	1	1	0	1	1	0	0	0	0	0	1	0	0	1
960	1	1	1	0	0	0	1	1	0	0	1	1	0	0	0	0	2	0	1	1	1	0	0	2	0	0	2	0	2	2	1	0	0	0	0	1	1	0	0	1	0	0	2	0	1	1	0	0	0
961	1	2	0	1	0	0	2	2	0	0	1	0	1	0	1	1	0	1	2	1	2	0	0	2	0	0	2	1	2	2	0	0	0	1	1	2	2	0	0	0	0	1	0	0	1	0	0	0	1
962	0	2	0	0	0	0	1	1	2	0	0	0	0	0	0	0	2	2	0	1	2	0	1	1	1	0	2	0	1	1	0	0	0	1	2	2	0	0	0	1	0	0	0	0	0	0	0	0	0
963	0	1	1	0	1	1	0	0	2	0	0	0	0	0	0	0	1	2	1	1	1	1	0	2	0	0	1	0	2	2	0	0	1	1	1	2	2	0	0	0	1	0	0	0	0	0	0	0	0
964	0	1	1	0	0	0	2	2	1	0	1	0	0	0	0	0	1	1	2	2	2	0	0	2	0	1	1	0	1	1	0	1	2	0	0	1	0	0	0	1	0	0	0	0	0	0	0	0	0
965	1	0	2	0	2	2	1	2	1	0	1	0	0	0	0	0	1	1	1	1	1	1	0	2	0	0	2	0	2	2	0	0	2	0	0	1	1	0	1	1	0	0	0	0	0	1	0	0	0
966	0	1	1	0	0	0	0	0	2	0	0	0	1	0	0	0	2	0	2	2	2	0	0	2	0	2	2	0	2	2	1	2	1	1	1	2	2	1	1	2	2	1	0	1	2	0	0	0	0
967	0	1	1	0	1	1	1	1	2	0	0	0	1	0	1	1	1	0	2	2	2	0	1	1	1	1	2	0	2	2	1	1	1	0	0	2	2	1	1	1	1	0	2	0	1	1	0	0	1
968	0	1	2	0	0	0	0	0	2	0	0	1	1	1	1	0	2	0	2	2	2	0	1	1	0	0	2	0	2	2	0	0	1	0	0	1	2	0	0	1	1	0	0	1	0	0	0	0	1
969	1	1	1	0	0	0	1	2	1	0	0	0	1	0	0	0	2	1	1	1	2	0	0	2	0	2	2	0	2	2	0	1	1	0	1	2	1	1	0	1	0	0	0	0	0	0	0	0	0
970	1	0	2	0	1	1	1	1	1	1	1	0	0	0	0	0	1	0	2	1	2	0	0	2	0	0	2	0	2	1	0	0	1	1	0	1	2	0	0	0	1	0	0	0	1	1	0	0	0
971	1	1	1	0	0	0	1	2	1	0	1	0	0	0	0	0	2	1	1	1	2	0	0	2	0	0	1	1	2	2	0	0	2	1	0	1	2	0	0	1	0	0	1	0	1	1	0	0	0
972	0	2	1	0	0	0	1	1	2	0	0	0	2	1	1	0	1	1	1	1	1	0	0	2	0	1	2	1	2	2	0	1	2	0	1	2	0	0	0	2	0	0	0	0	0	0	0	0	1
973	1	0	2	0	0	1	2	2	0	0	0	1	1	1	2	0	2	2	1	1	1	0	1	1	1	1	2	0	2	2	1	2	2	0	0	2	1	0	0	0	0	0	0	0	0	0	0	0	0
974	0	1	2	0	0	0	2	2	1	0	0	0	0	0	0	0	1	0	2	1	2	0	0	2	0	2	1	0	2	1	0	0	1	1	1	2	1	0	0	0	0	0	1	0	1	1	0	0	0
975	0	1	1	0	0	0	2	2	1	0	0	0	1	2	2	0	1	0	2	2	2	0	1	1	1	1	2	0	2	2	0	0	0	0	0	0	1	0	0	1	0	0	1	1	1	2	0	0	0
976	1	0	2	0	2	2	1	1	1	0	0	0	2	1	2	1	0	1	1	1	2	1	1	1	0	1	1	1	1	1	0	1	2	1	0	0	1	0	0	1	0	0	0	0	0	1	0	0	0
977	0	0	2	1	0	0	1	1	2	0	0	0	1	0	0	0	1	0	1	2	2	0	0	2	0	1	1	0	2	2	0	0	1	1	1	1	1	0	0	1	0	1	0	0	1	0	0	0	1
978	0	2	0	0	0	0	2	2	1	0	0	0	1	0	0	0	1	0	2	2	2	0	0	2	0	2	1	1	2	2	1	0	0	1	1	1	2	1	0	1	0	1	0	0	0	1	0	0	0
979	1	2	1	0	0	0	1	1	1	0	0	0	0	0	0	0	2	0	2	1	2	0	1	1	1	1	2	2	2	2	1	1	1	0	0	2	1	0	1	1	0	0	0	0	0	1	0	1	0
980	0	1	1	1	0	0	1	1	2	0	0	2	2	2	2	0	2	0	1	1	1	0	0	2	0	0	1	0	2	1	1	1	1	0	0	2	1	0	0	0	0	0	1	0	1	2	1	0	0
981	1	1	2	1	0	0	1	2	2	0	0	1	2	2	2	0	1	0	2	2	2	0	0	2	0	1	1	1	2	2	1	2	2	0	0	1	2	0	0	1	0	1	0	0	0	2	1	0	1
982	1	2	0	0	0	0	1	1	1	0	0	0	0	0	0	0	0	1	1	1	1	0	0	2	0	1	2	1	2	2	2	0	2	1	0	2	2	1	1	2	1	1	0	0	1	1	0	0	0
983	0	2	1	0	0	0	2	2	0	0	0	0	1	1	1	1	2	1	1	1	2	0	0	2	0	2	1	1	2	2	0	0	0	1	0	2	1	0	0	1	1	0	0	0	0	0	0	0	0
984	1	1	2	0	1	1	0	0	1	0	0	2	1	1	1	0	1	0	1	2	2	0	0	2	0	1	2	0	2	1	0	1	1	0	0	2	2	1	0	0	0	0	0	1	0	0	0	0	1
985	0	1	1	0	0	0	2	2	0	0	1	0	1	0	0	0	1	2	0	1	1	0	0	2	0	0	1	0	2	2	1	2	2	0	0	1	1	0	0	2	1	0	0	0	0	0	0	0	1
986	0	1	1	0	0	0	2	2	1	0	1	0	1	1	1	0	1	1	1	1	1	0	0	2	0	1	1	0	2	2	0	2	2	0	0	1	1	0	0	1	0	0	1	0	1	1	0	0	0
987	1	1	2	0	0	0	1	2	2	0	0	0	1	0	0	0	0	1	1	1	1	0	0	2	0	1	1	1	2	2	0	1	1	0	0	2	1	0	0	1	0	0	1	1	1	2	0	1	1
988	1	2	1	0	0	0	0	0	2	0	0	1	1	1	1	0	2	1	1	1	2	0	0	2	0	2	1	0	1	1	0	1	0	0	0	1	2	1	0	0	0	0	0	0	0	1	0	0	0
989	0	1	2	1	0	0	1	1	2	0	0	0	1	1	1	0	2	0	1	1	1	0	0	2	0	1	1	1	2	2	0	0	0	0	1	2	1	0	0	1	0	0	0	0	0	0	0	2	0
990	0	2	0	1	0	0	1	1	1	0	0	0	1	0	0	0	2	2	1	1	1	0	1	1	1	1	1	1	1	2	1	1	1	0	0	1	1	0	0	2	0	2	0	0	0	0	0	1	0
991	1	1	1	0	0	0	2	2	1	0	0	1	0	0	0	0	0	2	1	1	1	0	0	2	0	2	2	1	1	1	0	0	2	0	0	2	0	0	0	1	0	0	0	0	0	1	0	0	0
992	0	1	1	0	0	0	2	2	1	0	0	0	1	0	0	0	1	2	1	2	2	1	0	2	0	2	2	0	1	1	1	0	0	1	2	2	1	0	0	2	0	0	0	1	0	0	0	1	0
993	0	1	2	1	0	0	0	1	1	0	0	0	1	0	0	0	1	0	2	2	2	0	0	2	0	1	2	1	2	2	2	0	1	0	0	2	2	0	0	1	1	0	0	0	0	1	0	0	0
994	0	1	1	0	0	0	2	2	2	0	0	2	2	2	2	0	1	0	2	2	2	0	0	2	0	0	1	1	1	1	0	1	1	0	1	2	2	0	0	2	1	0	0	0	0	0	0	0	1
995	1	1	1	0	0	0	0	0	2	0	0	1	1	1	1	0	1	0	2	0	2	0	1	1	0	0	2	2	2	2	1	1	2	0	0	0	1	0	0	0	0	0	0	0	0	0	0	0	1
996	0	1	1	0	0	0	1	1	1	0	1	0	1	0	0	0	1	0	1	2	2	0	0	2	0	0	2	1	1	2	0	1	1	0	0	1	2	0	0	1	0	0	0	0	0	0	0	1	0
997	1	1	1	0	1	2	0	1	2	0	0	0	0	0	0	0	2	1	2	1	2	0	0	2	0	1	1	0	2	2	1	0	1	0	0	1	0	0	0	2	0	0	0	0	0	0	0	0	0
998	1	1	2	1	0	0	0	1	2	0	0	0	0	0	0	0	1	0	1	2	2	0	0	2	0	1	2	0	2	2	1	2	1	0	1	2	1	1	0	1	0	2	0	0	0	0	0	0	0
999	0	1	2	1	0	0	2	2	1	1	1	0	1	1	1	0	2	2	0	1	2	1	0	2	0	0	2	1	2	2	0	0	1	0	0	1	1	0	0	0	0	0	1	0	0	0	0	1	0
1000	1	1	1	0	0	1	0	0	1	0	1	1	2	2	2	0	0	2	0	0	0	0	1	1	0	0	2	0	2	2	0	0	2	0	0	0	1	0	0	2	0	1	0	0	1	0	0	0	1
[truncated: 952 more columns]
