# Supplementary material for: KNN-MDR: a learning approach for improving interactions mapping performances in genome wide association studies
Source: BMC Bioinformatics. 2017 Mar 21;18:184. doi: 10.1186/s12859-017-1599-7 (PMC5361736; doi:10.1186/s12859-017-1599-7)
Supplement: Supplementary file 2 — The data set(s) supporting the results of Table 1. (ZIP 22742 kb) [file 12859_2017_1599_MOESM2_ESM.zip › Nouveau dossier/S43/mkallsimul.dat]

1	0	0	0	0	0	0	1	0	1	1	0	0	0	0	0	0	1	1	1	0	2	0	1	0	0	0	0	0	1	2	0	1	2	2	0	1	1	0	0	2	0	0	0	0	0	1	0	0	2
2	1	0	2	0	0	0	2	0	2	2	0	0	0	0	0	0	2	1	1	1	2	0	0	0	0	1	0	1	1	2	2	2	1	0	0	1	1	0	0	2	0	1	1	0	1	1	0	1	1
3	1	0	1	0	0	0	2	0	1	1	0	0	0	0	0	0	1	2	1	0	2	0	0	0	0	0	0	0	0	1	1	1	1	0	1	1	1	1	0	0	1	0	0	1	0	1	0	2	1
4	1	0	2	0	1	1	1	0	2	2	0	0	2	0	2	0	2	2	0	2	2	1	0	0	0	0	0	1	1	2	0	0	1	0	0	2	1	0	0	2	0	1	0	0	0	1	0	1	0
5	0	0	1	0	0	0	1	0	0	0	1	0	0	0	0	0	1	2	1	1	1	0	0	0	0	0	0	1	1	2	1	0	1	1	0	1	1	0	1	0	1	0	0	1	0	0	1	0	2
6	0	0	1	0	1	1	2	0	2	2	0	1	2	0	0	1	1	1	1	1	1	0	0	0	0	0	0	0	1	2	0	1	2	0	0	2	1	0	0	0	1	1	0	0	2	1	0	1	1
7	1	0	1	0	0	0	1	0	0	0	1	1	2	0	2	0	1	1	1	0	1	0	0	0	0	0	0	0	0	2	1	2	2	0	0	1	2	0	0	0	1	0	0	0	0	0	0	2	0
8	0	0	1	0	0	0	2	0	1	1	0	0	0	0	0	0	1	1	1	0	1	0	1	0	0	1	0	0	0	1	0	1	2	0	0	1	1	0	0	1	1	1	1	0	0	1	0	2	0
9	0	0	1	0	0	0	1	0	0	0	1	0	0	0	0	0	0	2	0	1	2	0	0	0	0	0	1	1	1	2	0	1	2	1	0	1	1	0	0	1	1	0	0	0	0	0	0	1	1
10	1	0	2	0	1	1	2	0	1	1	0	0	0	0	0	0	0	0	2	0	1	0	0	0	0	0	0	0	1	2	1	1	2	1	0	2	1	0	1	0	1	0	0	0	0	0	1	1	1
11	0	0	2	0	0	0	2	0	1	1	0	0	0	0	0	1	0	0	1	0	2	0	1	0	0	0	0	2	2	0	0	1	2	1	0	2	1	0	0	1	1	1	1	0	1	1	0	1	1
12	0	0	1	0	0	0	2	0	1	1	1	0	0	0	0	0	0	1	0	1	0	0	1	0	0	1	0	0	0	1	0	2	2	0	0	1	2	0	0	0	2	1	0	0	0	0	0	1	1
13	0	1	0	0	0	0	1	0	0	0	1	0	0	0	0	0	1	1	1	0	1	0	0	0	0	2	0	2	1	2	1	0	1	2	1	1	2	0	0	0	2	0	0	0	0	0	1	1	1
14	1	0	0	0	0	0	2	1	1	2	0	1	1	0	1	0	2	0	2	0	2	0	1	0	0	0	0	1	2	1	0	0	2	1	0	1	2	0	0	2	1	0	0	1	2	0	0	1	1
15	0	0	2	0	0	0	2	0	1	1	0	0	0	0	0	0	2	1	1	0	2	1	0	0	0	0	1	1	1	2	0	1	2	0	0	1	1	0	1	0	1	1	1	0	0	0	0	2	1
16	0	0	1	0	0	0	1	0	1	1	1	0	0	0	0	0	2	0	2	0	2	0	1	1	1	0	0	0	2	2	0	0	1	0	0	2	1	0	0	1	1	0	0	0	0	0	0	2	0
17	1	0	1	0	0	0	2	1	0	1	0	1	1	0	0	1	0	1	1	1	1	0	1	1	1	1	0	0	0	1	1	0	1	1	0	1	0	0	0	1	0	0	0	0	0	0	0	0	2
18	0	0	2	0	0	0	1	0	1	1	0	0	2	0	1	0	1	0	2	0	2	0	0	0	0	0	0	0	0	2	0	0	1	0	0	2	1	0	0	0	2	0	0	0	0	1	0	1	1
19	0	0	2	0	0	0	2	0	2	2	0	1	1	0	0	1	1	0	2	0	2	0	0	0	0	0	0	1	1	2	0	1	0	0	0	2	0	0	0	1	0	1	1	0	1	0	0	1	1
20	1	0	2	0	1	1	1	0	1	1	0	1	2	1	1	0	0	1	1	1	1	0	0	0	0	1	1	0	0	2	1	1	2	0	0	2	2	0	0	1	1	0	0	0	1	1	0	2	0
21	0	0	2	0	0	0	2	1	0	1	0	1	1	0	1	0	0	1	1	2	1	0	0	0	0	0	0	0	0	2	1	1	2	0	1	1	1	0	0	1	1	0	0	0	0	1	0	2	0
22	0	0	0	0	0	0	2	0	1	1	1	0	0	0	0	0	1	1	2	1	2	0	0	0	0	0	0	1	1	2	0	1	1	0	0	2	1	1	1	1	0	0	0	0	0	0	0	1	2
23	1	0	0	0	0	0	2	0	2	2	0	0	1	0	1	0	1	2	0	1	1	0	0	0	0	0	0	1	1	2	0	1	2	0	0	1	1	0	0	2	0	1	1	0	1	0	0	2	0
24	1	0	0	0	0	0	1	0	0	0	1	0	0	0	0	0	2	1	1	1	1	0	0	0	0	0	0	1	2	2	0	1	2	2	0	1	1	0	0	1	1	0	0	0	0	0	0	0	2
25	0	0	1	0	0	0	2	1	0	1	0	0	1	0	1	0	1	2	0	2	1	0	0	0	0	0	0	0	0	2	0	2	1	0	0	2	1	0	0	2	0	1	1	0	0	1	0	2	1
26	1	0	2	0	1	1	1	1	1	2	1	0	0	0	0	0	2	0	2	0	2	0	0	0	0	0	0	0	0	2	0	2	2	0	0	1	1	1	0	0	1	0	1	0	0	1	0	1	0
27	0	0	2	0	0	0	2	0	1	1	0	1	1	0	1	0	1	0	1	1	2	0	0	0	0	0	0	0	0	2	0	0	2	0	0	2	0	1	0	1	0	2	2	0	1	1	1	1	1
28	0	0	1	0	1	1	2	0	1	1	1	0	1	0	1	0	0	2	0	2	0	0	1	0	0	0	0	1	1	2	1	1	2	0	0	2	2	0	0	2	1	0	0	1	0	1	0	1	1
29	1	0	1	0	0	0	1	0	1	1	0	2	2	0	0	1	1	0	2	0	2	0	0	0	0	1	0	0	0	2	0	2	1	1	1	2	1	0	0	1	1	1	1	0	0	0	0	1	1
30	0	0	0	0	1	1	2	0	0	0	0	1	1	0	0	1	0	2	0	1	0	0	1	1	1	0	0	0	0	1	1	1	1	0	0	1	1	1	0	0	1	1	1	0	1	0	0	0	1
31	1	0	2	0	0	0	2	0	2	2	0	0	1	0	1	0	0	2	0	1	0	0	0	0	0	0	1	0	1	2	0	0	2	0	0	1	1	0	0	0	0	0	0	0	0	1	0	2	0
32	1	0	0	0	0	0	2	0	1	1	0	0	0	0	0	0	1	1	1	1	1	1	1	1	1	1	0	1	0	1	1	0	2	0	0	1	2	0	0	0	2	1	0	0	1	0	0	1	1
33	1	0	2	0	0	1	2	0	2	2	0	0	0	0	0	0	1	1	2	0	2	0	1	0	0	0	0	1	1	1	1	0	2	1	1	2	1	1	0	0	1	0	0	0	0	0	0	0	2
34	0	0	1	0	0	0	1	0	0	0	0	1	2	0	2	0	1	1	1	1	1	0	0	0	0	1	1	0	1	2	0	1	1	0	0	2	2	0	0	1	1	0	0	0	0	1	1	1	1
35	0	1	2	0	1	1	2	0	1	1	0	1	0	0	1	0	1	0	2	1	2	0	0	0	0	0	0	0	1	2	0	0	1	0	0	2	2	0	0	1	1	1	1	0	1	2	0	0	2
36	1	0	1	0	0	0	2	1	0	1	1	0	1	0	1	0	2	1	1	1	2	0	1	0	0	0	0	1	1	2	2	0	1	0	0	2	2	0	0	1	1	0	0	0	0	0	0	1	1
37	0	0	1	0	0	0	2	0	2	2	0	1	0	0	1	0	2	1	1	1	2	0	0	0	0	0	0	1	1	1	1	0	2	1	0	2	1	1	0	0	1	1	1	0	0	1	0	2	0
38	1	0	1	0	1	1	1	1	0	1	1	0	0	0	0	0	1	1	1	1	1	0	0	0	0	0	0	0	0	1	0	0	2	1	0	1	2	1	1	0	1	1	1	0	1	0	0	1	1
39	0	0	2	0	0	0	1	0	1	1	0	0	1	0	1	0	1	1	0	2	1	0	0	0	0	0	0	0	1	2	1	0	1	1	0	2	0	1	1	1	0	1	1	0	1	2	0	2	0
40	0	0	1	0	1	1	1	1	0	1	1	1	1	0	1	0	1	2	1	0	1	0	0	0	0	0	0	1	1	2	2	1	1	0	0	2	0	0	1	1	0	0	0	0	1	0	0	2	0
41	1	0	0	0	0	0	1	0	1	1	0	1	1	0	0	0	1	1	1	1	1	0	1	0	0	0	1	0	0	1	0	2	2	0	1	2	1	0	1	0	1	0	0	0	0	0	1	1	1
42	1	0	2	0	2	2	2	0	2	2	0	2	2	0	2	0	1	1	1	0	2	0	0	0	0	0	0	0	0	2	1	0	0	0	1	2	2	0	0	1	1	1	0	0	0	0	0	1	1
43	1	0	2	0	0	0	1	0	2	2	0	0	1	0	1	0	1	0	2	1	2	0	0	0	0	0	0	0	1	2	1	2	2	0	0	0	2	0	0	0	2	0	0	0	0	1	0	2	1
44	1	0	0	0	0	0	2	0	1	1	0	1	1	0	0	0	2	1	1	1	2	0	1	0	0	0	0	0	0	2	0	1	1	1	2	2	1	0	0	0	2	1	1	0	0	0	0	2	0
45	1	0	2	0	0	0	1	0	0	0	0	0	1	0	0	0	1	0	1	1	2	0	0	0	0	0	0	0	0	1	1	0	2	1	0	1	1	0	1	0	1	0	0	0	0	1	0	2	0
46	1	0	2	0	2	2	2	1	1	2	0	0	0	0	0	0	1	1	1	1	2	0	0	0	0	2	0	0	0	2	0	1	0	0	0	2	1	0	0	2	0	0	0	0	0	0	1	0	2
47	0	0	1	0	0	0	2	0	2	2	0	0	0	0	0	0	1	1	1	0	2	0	1	0	0	0	0	0	0	1	0	1	2	1	1	2	2	0	1	0	1	0	0	0	0	1	0	1	0
48	0	0	1	0	0	0	1	1	1	2	0	1	1	0	1	0	0	0	2	1	2	0	0	0	0	0	0	0	1	2	0	0	1	1	0	1	1	0	0	0	1	1	1	0	1	2	0	1	1
49	1	0	2	0	0	0	2	0	1	1	0	0	1	0	1	0	1	1	1	1	0	0	0	0	0	0	0	1	1	0	0	0	0	0	0	2	0	0	0	1	0	1	0	0	1	2	0	0	2
50	0	0	1	0	0	0	2	0	2	2	0	1	1	0	0	0	2	2	1	0	2	0	0	0	0	0	0	1	1	1	1	0	2	0	0	2	1	0	0	0	1	0	0	0	0	0	0	2	0
51	1	0	1	0	0	0	1	1	0	2	0	1	1	0	1	0	1	0	2	0	2	0	0	0	0	1	0	1	0	0	1	0	1	1	0	1	2	0	0	0	2	0	0	0	0	0	1	1	1
52	1	0	1	0	0	0	1	0	0	0	0	0	1	0	1	0	1	2	0	2	1	0	1	0	0	1	0	0	1	2	0	1	1	0	0	2	1	1	0	1	1	0	0	1	0	1	0	1	0
53	1	1	0	0	0	0	2	0	1	1	0	0	0	0	0	0	0	0	2	1	2	0	0	0	0	0	0	1	1	2	2	0	2	2	2	2	1	0	0	0	1	0	0	0	0	1	0	0	2
54	0	1	1	0	1	1	1	1	0	1	1	0	0	0	0	0	1	2	1	0	2	0	0	0	0	0	0	1	1	2	0	1	2	0	0	0	1	0	0	0	1	1	1	0	1	0	0	2	0
55	0	0	1	0	0	0	1	0	2	2	0	0	0	0	0	0	0	1	1	0	1	0	1	0	0	0	0	0	0	1	0	1	2	0	0	1	0	0	0	1	0	0	0	0	1	0	0	2	0
56	0	0	1	0	0	0	2	1	0	1	0	1	0	0	0	0	1	0	2	0	2	0	0	0	0	1	0	0	1	2	0	0	1	1	0	2	0	2	0	0	0	0	0	0	0	0	0	1	1
57	0	0	0	0	0	0	2	1	1	2	0	0	2	0	2	0	0	0	2	0	2	0	0	0	0	0	0	0	0	2	1	0	2	1	0	2	1	1	1	1	0	1	1	0	1	0	0	1	1
58	0	0	1	0	0	0	2	0	2	2	0	0	1	0	1	0	1	1	1	0	1	0	1	0	0	0	0	1	1	2	0	0	1	2	1	1	1	1	0	1	0	1	1	0	1	0	0	2	1
59	1	0	2	0	0	0	2	0	1	1	0	0	0	0	0	0	1	2	0	1	2	0	0	0	0	0	0	1	1	1	0	1	2	2	0	1	1	0	0	0	2	0	0	0	1	1	0	2	0
60	0	0	1	0	0	0	1	0	2	2	0	0	1	0	1	0	2	1	1	0	2	0	0	0	0	0	0	0	1	2	0	0	1	0	0	1	1	0	0	0	2	0	0	0	2	2	0	2	0
61	0	0	2	0	1	1	1	1	1	2	0	1	1	0	0	0	1	1	1	0	1	0	0	0	0	0	0	0	0	1	0	0	0	0	1	2	1	1	0	0	1	1	1	0	1	1	0	0	2
62	0	0	1	0	0	0	2	1	0	1	0	0	2	0	2	0	1	2	0	2	1	0	0	0	0	0	0	1	1	2	2	0	0	0	0	2	1	0	1	0	1	0	0	0	0	0	0	2	0
63	1	0	0	0	0	0	2	0	2	2	0	1	1	0	0	1	1	0	2	0	2	0	0	0	0	0	0	2	2	0	0	0	2	2	2	2	1	0	0	2	0	1	0	0	0	0	0	2	0
64	1	0	1	0	0	0	2	1	1	2	0	0	1	0	1	0	1	1	1	1	1	0	0	0	0	1	0	0	0	1	1	0	1	0	0	1	1	1	0	0	1	0	0	0	0	1	0	1	2
65	1	0	2	0	1	1	2	0	1	1	1	0	2	1	1	0	2	0	2	0	2	0	2	1	1	1	0	0	0	2	1	1	1	0	0	2	1	1	1	0	0	0	0	1	0	1	1	1	1
66	1	0	1	0	0	0	1	0	2	2	0	0	1	0	1	0	2	1	1	1	1	0	0	0	0	0	0	1	1	2	1	1	1	0	0	2	1	0	0	1	0	0	0	1	1	0	0	2	0
67	1	0	2	0	1	1	1	0	0	0	1	1	0	0	1	0	1	0	2	0	2	0	1	0	0	0	0	0	0	2	0	0	2	1	0	1	1	0	1	0	1	0	0	0	0	1	0	2	0
68	1	0	1	0	0	0	0	0	0	0	2	0	1	0	1	0	2	0	2	0	2	0	0	0	0	0	0	0	1	2	1	0	2	1	0	1	1	0	0	1	0	0	0	0	0	1	0	1	1
69	1	0	1	0	0	0	2	0	1	1	0	0	0	0	0	0	0	0	2	1	2	0	0	0	0	1	0	0	1	2	0	1	1	0	0	2	2	0	0	1	1	0	0	0	0	0	0	1	1
70	0	0	2	0	1	1	1	0	1	1	0	0	1	0	1	0	2	0	1	0	1	0	0	0	0	1	0	2	2	2	0	1	2	0	0	1	2	0	0	1	1	0	0	0	0	0	0	0	2
71	1	0	1	1	0	1	2	0	1	1	0	0	0	0	0	0	0	0	2	0	2	0	0	0	0	0	0	0	1	2	0	0	2	1	1	2	2	0	0	1	1	1	1	0	1	0	0	2	0
72	1	0	1	0	0	0	2	0	2	2	0	1	2	1	1	0	2	1	1	1	1	1	0	0	0	0	0	0	0	2	1	1	2	1	0	2	1	0	0	0	2	1	1	0	1	0	0	2	1
73	0	0	1	0	0	0	1	0	1	1	0	0	1	0	1	0	0	0	1	1	1	0	0	0	0	0	0	0	1	2	0	1	1	0	1	1	2	0	0	1	0	0	0	1	0	0	0	2	1
74	0	0	1	1	0	1	2	0	2	2	0	0	0	0	0	0	1	0	1	1	1	0	0	0	0	0	0	0	1	2	0	0	2	0	0	2	2	0	0	0	1	0	0	0	0	1	0	1	0
75	0	0	0	0	0	0	2	1	0	1	0	0	0	0	0	0	2	0	2	1	1	0	1	0	0	1	0	0	0	1	0	1	1	0	0	2	1	0	1	1	0	1	1	0	1	1	0	1	1
76	1	0	2	0	2	2	1	0	0	0	1	0	0	0	0	0	1	0	2	0	2	0	0	0	0	0	0	0	0	2	0	0	0	0	0	2	2	0	0	1	1	0	0	0	1	0	0	1	1
77	0	0	2	0	1	1	2	1	0	1	0	0	0	0	0	0	1	1	1	1	1	0	1	0	0	1	0	0	1	2	0	0	1	0	0	2	2	0	0	0	2	1	1	0	1	0	0	2	0
78	1	0	2	0	1	1	2	0	2	2	0	1	1	1	0	0	1	1	1	1	1	0	1	0	0	0	0	2	2	0	0	1	1	1	1	1	1	0	0	2	0	0	0	0	0	2	0	0	0
79	0	0	1	0	0	0	2	0	1	1	1	1	2	0	2	0	1	0	1	0	2	0	0	0	0	0	0	0	0	1	0	0	2	1	0	1	1	0	0	0	1	0	0	0	0	1	0	0	1
80	0	0	2	0	1	1	2	0	2	2	0	1	1	0	0	0	2	1	2	0	1	0	0	0	0	1	0	0	2	2	0	0	0	0	0	2	1	0	1	0	1	1	1	0	1	1	1	1	1
81	0	0	1	0	0	0	1	1	0	2	0	0	0	0	0	0	1	0	2	0	2	0	0	0	0	0	1	0	1	2	0	1	1	0	0	2	1	0	0	1	1	0	0	0	1	0	0	0	2
82	0	1	2	0	0	0	2	1	0	1	0	1	2	0	1	0	1	2	0	0	0	0	0	0	0	1	1	1	1	2	0	1	1	1	1	1	1	0	1	0	1	0	0	0	1	0	0	2	1
83	0	0	0	0	0	0	2	1	1	1	0	0	1	0	1	0	1	1	1	0	1	0	0	0	0	0	0	1	1	0	0	1	2	0	0	1	0	0	0	1	1	0	0	0	0	1	0	2	0
84	1	0	1	0	0	0	1	1	0	1	1	0	1	0	0	0	1	2	0	1	1	0	1	1	1	2	0	1	1	2	0	1	0	0	0	2	1	0	0	0	2	0	0	1	1	1	0	1	1
85	0	0	0	0	1	1	1	0	0	0	1	0	1	0	0	0	1	2	0	1	1	0	0	0	0	0	0	1	1	2	2	0	0	0	0	2	0	1	0	1	0	1	0	0	1	0	0	1	1
86	1	0	1	0	0	0	1	1	0	1	1	0	0	0	0	0	1	2	0	0	0	0	0	0	0	0	0	1	1	1	1	0	0	0	0	2	1	1	0	0	1	0	0	0	1	0	0	1	1
87	0	0	1	0	0	0	1	0	1	1	2	0	2	0	2	0	0	0	2	1	2	0	0	0	0	0	0	1	1	2	0	0	0	0	0	2	1	0	0	1	1	1	1	0	0	0	0	1	0
88	0	1	2	0	0	0	2	0	1	1	0	0	0	0	0	0	1	1	1	0	1	0	0	0	0	0	0	1	1	2	2	2	1	0	1	2	1	1	0	0	0	1	0	0	1	0	0	2	0
89	0	0	1	0	0	0	2	0	1	1	0	0	0	0	0	0	1	0	2	0	2	0	0	0	0	0	0	0	0	2	0	0	1	0	0	2	0	1	1	0	0	0	0	0	0	0	0	2	0
90	0	0	2	0	0	0	2	0	2	2	0	1	2	0	1	0	0	2	0	1	2	0	0	0	0	0	0	1	1	1	1	0	1	2	0	2	2	1	0	0	1	0	0	1	0	1	0	1	1
91	1	0	0	0	0	0	2	0	2	2	0	2	2	1	0	1	2	0	2	0	2	0	1	1	1	1	0	0	0	2	0	1	1	0	0	1	1	1	0	0	1	0	1	0	1	0	1	1	1
92	1	0	1	0	0	0	1	0	1	1	1	0	1	0	1	0	2	1	1	1	2	0	0	0	0	0	0	0	0	2	1	1	1	0	0	2	2	0	0	2	1	1	0	0	0	1	0	0	0
93	1	0	1	0	1	1	2	0	0	0	0	0	1	0	1	0	1	0	1	0	2	0	0	0	0	0	0	0	0	1	1	0	1	0	0	1	2	0	0	1	1	0	0	0	0	1	1	1	1
94	0	0	2	0	0	0	2	0	0	0	1	1	2	0	1	1	1	1	1	0	1	0	0	0	0	0	0	2	2	2	1	1	1	2	1	1	1	0	0	1	0	0	0	0	1	1	1	0	2
95	0	0	2	0	0	0	2	0	1	1	0	2	2	1	0	1	1	1	1	1	2	0	1	1	1	1	0	1	0	1	2	1	2	0	1	2	2	0	0	0	2	0	0	0	0	1	0	2	0
96	0	0	1	0	0	0	2	0	0	0	0	1	2	0	0	1	2	0	2	0	2	0	1	0	0	0	0	0	0	2	1	1	1	1	0	1	2	0	0	1	1	1	1	0	0	1	0	1	1
97	1	0	2	0	0	0	1	1	1	2	0	0	0	0	0	0	1	1	1	0	2	1	0	0	0	0	0	2	2	2	2	0	2	2	1	2	2	0	0	0	2	0	0	0	1	0	0	2	0
98	1	0	1	0	0	0	2	0	1	1	0	1	1	0	1	0	1	0	2	0	2	0	0	0	0	0	0	0	0	1	1	1	2	0	0	0	0	0	0	2	0	0	0	0	0	1	0	1	0
99	0	0	2	0	0	0	1	0	0	0	1	0	0	0	0	0	2	2	1	1	2	0	0	0	0	0	0	0	0	2	0	2	2	0	0	2	2	0	0	0	1	1	0	0	0	1	0	1	1
100	0	0	2	0	0	0	1	1	0	1	1	1	1	0	0	0	1	0	2	1	2	0	0	0	0	1	0	0	0	2	0	0	1	0	0	2	1	0	0	0	1	0	0	0	0	0	0	1	1
101	1	0	0	0	0	0	1	0	1	1	1	1	1	0	0	1	2	0	2	0	2	1	0	0	0	1	0	0	1	2	0	0	2	0	0	2	2	0	0	0	2	1	1	0	0	1	1	1	1
102	1	0	1	0	0	0	1	0	0	0	1	1	1	0	0	1	1	1	1	1	1	0	1	1	1	1	0	0	1	2	0	1	0	0	0	1	1	1	1	0	0	0	0	1	0	1	0	2	1
103	1	0	1	0	0	0	1	0	1	1	0	1	2	0	2	0	1	1	1	1	2	0	1	0	0	0	0	0	0	2	0	0	2	0	0	1	2	0	0	0	1	0	0	0	0	0	0	0	1
104	1	0	1	0	0	0	2	0	2	2	0	0	0	0	0	0	1	1	0	1	0	0	0	0	0	1	0	1	1	2	0	2	1	0	0	2	1	1	0	0	1	0	0	1	0	0	0	1	1
105	1	0	2	0	0	0	1	0	2	2	0	0	0	0	0	0	1	1	1	0	2	0	0	0	0	0	0	1	0	1	1	0	1	0	0	2	1	0	0	1	0	0	0	0	0	0	0	1	2
106	1	0	2	0	0	0	1	0	1	1	1	0	1	0	1	0	1	0	1	0	1	1	0	0	0	0	0	1	2	1	0	0	2	1	0	1	1	0	0	1	1	0	0	0	0	0	0	2	0
107	1	0	1	0	1	1	2	0	0	0	0	0	0	0	0	0	2	0	2	0	2	0	1	1	1	1	0	0	0	2	0	1	2	0	1	2	1	0	1	0	1	0	1	0	1	0	0	1	1
108	0	0	1	0	0	0	2	0	2	2	0	0	1	0	0	0	1	1	1	0	1	0	0	0	0	0	0	0	1	2	1	1	1	0	1	1	1	1	0	1	0	1	0	0	0	0	0	1	1
109	0	0	2	0	0	0	2	0	0	0	0	0	0	0	0	0	2	2	0	1	2	0	1	1	1	1	0	0	0	1	0	2	2	0	0	2	0	0	0	1	1	0	0	0	0	0	0	0	2
110	1	0	2	0	0	0	2	0	1	1	0	0	1	0	1	0	2	2	1	1	1	2	0	0	0	0	0	0	1	2	0	0	2	1	1	2	1	0	0	1	1	0	0	0	0	1	0	1	1
111	1	0	0	0	0	0	2	0	1	1	1	0	0	0	0	0	2	2	1	1	1	0	0	0	0	0	0	1	1	2	0	2	2	0	0	1	2	0	0	1	1	0	0	0	0	1	1	0	2
112	1	0	1	0	1	1	2	0	2	2	0	0	0	0	0	0	0	1	1	0	0	0	2	1	1	1	1	1	1	2	1	0	2	1	2	2	0	1	1	1	0	0	0	0	1	0	0	1	0
113	1	0	2	0	0	0	2	0	0	0	0	0	0	0	0	0	2	1	2	1	2	0	0	0	0	1	0	0	0	2	0	1	1	0	0	1	0	0	0	1	0	1	1	0	1	2	0	1	1
114	1	0	1	0	0	0	1	0	2	2	0	1	2	0	1	0	2	1	2	0	1	0	0	0	0	0	0	1	1	2	1	1	2	0	0	1	1	0	1	0	1	0	0	1	0	0	0	1	1
115	0	0	2	0	1	1	1	0	1	1	1	0	0	0	0	0	1	1	1	1	1	0	0	0	0	0	0	0	0	2	0	0	0	0	1	2	1	0	0	2	0	1	1	0	1	1	1	0	2
116	0	0	2	0	0	0	1	0	1	1	1	1	1	0	0	1	1	1	1	1	1	0	0	0	0	0	0	1	1	1	0	0	1	1	0	1	1	0	0	1	1	0	0	0	1	0	0	1	1
117	0	0	1	0	0	0	2	0	1	1	0	0	0	0	0	0	1	0	2	1	2	0	1	0	0	0	0	0	0	1	1	0	2	0	0	2	0	0	0	2	0	0	0	1	1	0	0	2	0
118	0	0	2	0	0	0	2	0	1	1	0	0	0	0	0	0	2	0	2	0	2	0	0	0	0	0	0	2	2	0	0	1	2	0	0	2	1	0	1	0	1	0	0	2	0	1	0	1	2
119	0	0	2	0	0	0	1	0	0	0	1	0	2	1	0	0	1	0	2	0	2	0	0	0	0	0	0	0	0	1	1	2	2	0	0	1	0	0	1	0	0	1	1	0	1	1	0	2	0
120	1	0	1	0	0	0	2	0	2	2	0	1	1	0	0	1	0	2	0	1	2	0	0	0	0	0	0	1	2	1	0	1	2	2	0	1	1	0	0	2	0	1	1	0	1	0	0	2	0
121	1	0	1	1	0	1	2	0	1	1	1	0	0	0	0	0	1	0	2	0	2	0	1	1	1	2	1	0	0	2	0	1	1	1	1	2	1	1	1	0	0	0	0	1	0	0	0	2	0
122	1	0	0	0	0	0	1	0	1	1	0	1	1	0	0	1	1	0	2	0	2	0	0	0	0	0	0	1	1	2	2	0	1	0	0	2	1	1	0	0	2	0	0	2	0	1	1	0	2
123	0	0	1	0	1	1	2	0	2	2	0	0	1	0	1	0	1	1	1	1	2	0	0	0	0	0	0	0	0	2	1	0	0	1	1	1	1	0	0	1	1	1	0	0	2	0	1	1	1
124	1	0	1	0	0	0	2	0	2	2	0	0	1	0	1	0	1	0	2	0	2	1	0	0	0	0	0	0	0	2	1	0	2	0	0	2	1	0	0	1	0	1	1	0	1	0	0	1	1
125	0	0	0	0	0	0	2	0	1	1	0	0	0	0	0	0	2	0	1	0	1	0	1	1	1	1	0	1	1	2	0	0	1	0	0	2	2	0	0	0	1	1	1	0	1	1	0	2	0
126	0	0	2	0	0	0	2	0	1	1	0	1	2	0	1	0	1	2	0	1	1	0	0	0	0	0	0	0	1	2	0	0	2	1	0	2	1	0	0	1	1	0	0	0	1	0	0	2	0
127	0	0	1	0	0	0	1	0	0	0	1	0	1	0	1	0	1	2	1	0	1	0	0	0	0	0	0	0	1	2	1	0	1	1	0	2	1	0	0	0	2	0	0	0	1	0	0	0	1
128	0	0	0	0	0	0	2	1	0	1	1	0	0	0	0	0	0	1	1	1	1	0	1	1	1	1	0	0	2	2	0	0	2	0	0	2	2	0	1	0	1	0	0	1	0	0	0	1	1
129	0	0	1	0	0	0	2	0	2	2	0	1	2	0	2	0	0	1	1	1	2	0	1	0	0	0	0	0	1	2	1	1	1	0	0	1	2	0	0	0	2	0	0	0	0	2	1	0	1
130	0	0	0	0	0	0	1	0	0	0	2	1	1	0	1	0	1	2	0	1	1	0	0	0	0	0	0	0	0	1	0	1	1	1	0	0	1	0	0	0	1	2	2	0	1	0	1	1	1
131	0	1	2	0	0	0	2	0	0	0	0	0	1	1	0	0	1	1	1	1	2	0	0	0	0	1	1	0	1	2	0	0	1	1	0	2	2	0	0	1	1	1	1	0	1	1	0	1	1
132	1	0	1	0	0	0	2	0	2	2	0	0	2	1	1	0	2	0	2	0	2	0	1	0	0	1	0	0	0	1	0	0	1	0	0	1	2	0	0	1	1	0	0	0	0	1	0	0	1
133	0	0	1	0	0	0	2	1	1	1	0	1	0	0	1	0	1	1	1	0	1	0	0	0	0	0	1	0	0	2	1	1	0	0	0	2	1	2	0	0	0	0	0	0	0	1	0	2	1
134	1	0	0	0	0	0	2	0	1	1	0	1	1	0	1	0	2	1	1	0	2	0	0	0	0	1	1	0	0	1	0	1	2	2	0	1	1	0	0	1	0	0	0	1	0	0	1	1	1
135	1	0	1	0	0	0	1	0	0	0	1	1	1	0	1	0	0	0	2	0	2	1	0	0	0	1	0	1	1	2	1	1	1	0	0	2	0	1	0	1	0	0	0	1	1	0	0	1	1
136	1	0	1	0	0	0	1	0	1	1	0	1	2	0	1	0	0	0	2	0	2	0	0	0	0	0	0	1	1	2	0	1	2	0	0	1	1	0	0	1	1	0	0	0	1	0	0	0	2
137	0	0	2	0	1	1	1	0	0	0	0	0	0	0	0	0	2	0	2	0	2	0	0	0	0	0	0	0	0	1	0	2	1	0	0	1	1	1	0	0	1	0	0	0	0	1	0	1	1
138	1	0	1	0	0	0	2	0	2	2	0	0	0	0	0	0	1	0	2	0	2	0	0	0	0	0	0	0	0	2	1	1	1	0	0	2	1	0	0	2	0	0	0	0	0	1	0	1	1
139	0	0	1	0	0	0	2	0	2	2	0	0	0	0	0	0	2	0	2	1	2	0	0	0	0	0	0	0	0	2	1	0	1	1	0	2	2	0	0	1	1	0	0	0	0	0	0	2	0
140	1	1	2	0	1	1	1	0	0	0	0	0	0	0	0	0	1	1	1	1	1	0	0	0	0	0	0	1	1	2	0	0	2	1	2	2	1	0	0	2	0	0	0	0	0	0	0	2	0
141	0	0	2	0	1	1	0	0	1	1	1	0	1	0	1	0	2	0	2	1	1	0	0	0	0	0	0	0	0	2	1	0	2	1	0	2	2	0	0	1	1	0	0	1	0	1	0	1	2
142	0	0	0	0	0	0	1	1	0	1	1	1	2	0	2	0	1	2	0	1	1	0	0	0	0	0	0	1	1	1	1	0	1	0	0	2	1	0	1	0	1	0	1	0	1	0	0	1	1
143	1	0	2	0	0	0	2	0	0	0	0	1	1	0	0	1	0	1	1	0	1	0	0	0	0	0	0	0	0	2	0	0	2	1	0	2	1	0	0	0	0	1	1	0	1	1	1	1	1
144	0	0	1	0	1	1	2	0	1	1	1	0	0	0	0	0	1	1	1	0	2	0	0	0	0	0	0	0	1	2	0	1	1	2	1	2	1	0	0	1	1	1	0	0	0	0	1	1	1
145	0	0	1	0	0	0	2	0	2	2	0	0	2	0	2	0	1	1	1	1	2	0	0	0	0	0	0	0	0	1	0	1	0	0	0	2	2	0	0	1	1	0	0	0	1	0	1	0	2
146	1	0	2	0	1	1	2	0	1	1	0	0	1	0	1	0	0	1	1	0	1	0	0	0	0	0	0	1	1	2	1	0	1	0	0	1	2	0	0	1	1	1	1	0	1	1	0	1	1
147	1	0	2	0	0	0	2	0	0	0	1	1	1	0	1	0	1	0	2	1	2	0	1	0	0	0	0	0	1	2	0	0	2	0	0	2	2	0	0	0	1	0	0	1	0	1	0	2	0
148	1	0	1	0	1	1	1	0	0	0	0	0	2	0	2	0	1	1	1	1	1	0	0	0	0	0	0	0	1	2	0	0	0	1	0	2	1	0	0	0	2	0	0	0	0	0	0	1	1
149	0	0	1	0	1	1	2	1	1	1	0	0	0	0	0	0	1	0	2	0	2	0	0	0	0	0	0	0	0	1	0	2	2	0	0	2	1	0	1	0	1	0	0	0	0	1	1	1	2
150	0	0	1	0	0	0	2	0	2	2	0	1	0	0	1	0	2	2	1	0	2	0	1	1	1	1	0	2	1	2	1	1	1	0	0	2	1	0	1	0	0	0	0	0	0	0	0	1	1
151	1	0	2	0	0	0	1	1	0	1	1	0	1	1	0	0	1	1	1	1	0	0	0	0	0	0	0	2	2	1	0	1	0	0	0	2	1	0	0	1	1	0	0	0	1	0	0	1	1
152	1	0	1	0	0	0	2	0	0	0	0	1	2	0	2	0	1	2	0	1	1	0	0	0	0	0	0	0	0	1	0	1	1	1	1	1	1	1	0	0	0	1	0	0	1	1	0	1	0
153	0	1	1	0	0	0	1	0	0	0	2	0	1	0	1	0	2	2	0	1	1	0	1	1	1	1	0	0	0	2	2	1	2	0	0	2	1	0	0	0	1	0	0	0	1	0	1	1	1
154	1	0	2	0	0	0	2	1	1	1	0	0	1	0	0	0	1	0	1	0	2	0	0	0	0	0	0	0	1	2	0	0	1	0	0	1	2	0	0	2	0	0	0	0	2	2	0	2	0
155	1	0	1	0	0	0	2	0	0	0	0	0	1	0	1	0	0	2	0	1	1	0	0	0	0	0	0	0	0	2	0	0	2	0	0	2	2	0	0	1	0	1	1	0	0	0	0	2	0
156	0	0	2	0	1	1	1	0	0	0	1	1	0	0	1	0	2	0	2	0	2	1	0	0	0	0	0	1	1	2	0	1	1	0	0	2	2	0	0	1	1	1	1	0	0	0	0	2	1
157	1	0	1	0	0	0	2	0	0	0	0	0	1	0	1	0	1	1	1	1	2	0	0	0	0	1	0	0	1	2	0	2	2	0	0	0	2	0	0	1	1	0	0	0	0	0	0	2	0
158	1	0	1	0	0	0	2	0	0	0	0	0	1	0	1	0	1	2	0	1	1	0	1	1	1	1	0	0	2	2	0	0	0	1	0	2	1	0	0	0	0	1	1	0	1	0	1	1	1
159	0	1	2	0	1	1	2	0	1	1	0	1	1	0	0	1	1	1	1	1	2	0	0	0	0	1	0	1	1	2	1	2	2	0	0	1	1	0	1	0	1	0	0	0	0	1	0	1	1
160	1	0	2	0	0	0	1	0	0	0	0	0	1	0	2	0	2	0	2	0	2	0	0	0	0	0	0	1	1	1	1	1	2	0	0	0	2	0	0	0	2	2	2	0	1	1	0	1	1
161	0	0	2	0	2	2	2	0	0	0	0	1	0	0	1	0	1	1	1	1	2	0	1	0	0	1	0	0	0	1	0	1	2	0	0	1	1	0	0	2	0	1	0	0	1	1	0	1	0
162	0	1	1	0	0	0	2	0	1	1	0	0	0	0	0	0	1	1	1	1	1	0	0	0	0	0	0	1	1	2	0	0	0	0	0	2	1	1	1	0	0	0	0	0	1	1	1	0	2
163	0	0	1	0	0	0	1	1	0	1	1	0	0	0	0	0	1	1	1	1	2	0	0	0	0	0	0	0	2	2	0	0	2	0	0	2	2	0	0	0	2	0	0	0	0	0	0	1	0
164	1	0	1	0	0	0	1	1	0	1	0	1	1	0	1	0	2	2	1	0	1	1	0	0	0	0	0	0	0	2	0	1	1	0	0	1	2	0	0	1	0	0	0	1	0	1	0	0	2
165	0	0	2	0	0	0	0	0	1	1	1	0	1	0	1	0	0	2	0	1	2	0	0	0	0	1	0	1	2	1	0	0	0	0	1	2	1	0	0	1	1	0	0	0	0	0	0	2	0
166	1	0	2	0	0	0	2	0	1	1	0	1	2	0	1	0	1	0	1	2	1	0	0	0	0	0	0	1	2	2	0	1	2	0	0	2	1	0	0	0	1	0	0	0	0	0	0	2	0
167	0	0	1	0	0	0	1	0	0	0	1	0	0	0	0	0	2	0	2	0	2	0	0	0	0	0	1	0	1	2	0	1	1	0	0	2	1	0	1	0	1	0	0	0	1	1	1	1	1
168	1	0	2	0	1	1	1	0	2	2	0	0	1	0	1	0	0	0	2	0	1	0	0	0	0	1	0	1	1	2	1	0	0	0	0	2	2	0	0	1	1	0	0	0	0	0	0	1	1
169	1	0	2	0	1	1	2	1	0	1	0	0	1	0	1	0	1	2	0	2	1	0	0	0	0	0	0	0	0	2	0	1	2	1	1	2	2	0	0	0	2	0	0	0	0	0	0	2	0
170	1	0	1	0	0	0	2	0	1	1	1	0	2	0	2	0	1	1	0	1	0	0	1	1	1	1	0	0	2	2	0	0	2	2	2	2	2	0	0	1	1	0	0	0	0	1	0	1	1
171	1	0	0	0	0	0	1	0	0	0	1	1	1	0	0	1	2	2	0	1	2	0	0	0	0	0	0	0	1	2	1	0	0	0	1	2	1	1	0	0	1	1	0	0	2	1	0	2	0
172	1	0	1	1	0	1	2	0	0	0	0	0	0	0	0	0	2	0	1	0	2	0	0	0	0	0	0	2	1	2	1	0	2	1	1	2	1	0	1	0	1	0	0	1	0	0	0	0	2
173	1	0	1	0	0	0	2	0	1	1	0	1	2	0	1	0	1	2	0	1	1	0	0	0	0	0	0	0	2	2	0	1	2	0	0	2	1	1	0	0	1	1	1	0	0	1	0	0	2
174	1	0	1	0	0	0	1	0	1	1	0	0	0	0	0	0	2	0	1	0	1	0	1	1	1	1	1	0	1	2	0	0	2	2	2	2	1	0	0	0	2	0	0	0	0	0	0	1	2
175	0	0	2	0	1	1	1	2	0	2	0	1	2	0	0	1	1	1	1	0	1	0	0	0	0	0	1	1	1	1	0	2	2	0	0	1	1	0	0	2	0	2	2	0	1	1	0	1	1
176	1	0	1	0	0	0	2	0	1	1	0	0	1	0	1	0	0	2	0	1	1	0	0	0	0	0	0	1	1	1	1	1	1	0	0	1	1	0	0	1	1	1	1	0	1	1	0	2	1
177	1	0	1	0	0	0	1	0	0	0	0	1	1	0	0	1	2	0	2	0	2	0	1	0	0	1	0	1	1	1	1	0	1	2	0	2	0	0	0	1	0	1	1	1	1	1	0	1	1
178	0	0	0	0	0	0	2	0	2	2	0	0	0	0	0	0	1	0	2	0	2	0	0	0	0	1	0	1	1	1	1	1	1	0	0	2	1	0	0	1	1	0	0	0	0	0	0	2	0
179	1	0	0	0	0	0	1	0	0	0	1	1	2	0	1	1	0	1	1	1	1	0	0	0	0	1	0	0	1	2	0	0	1	0	0	1	1	0	0	1	1	0	0	2	0	2	0	2	0
180	1	0	0	0	0	0	2	0	0	0	1	1	1	0	0	1	1	1	1	1	1	0	1	1	1	0	0	0	0	2	1	1	2	2	0	1	2	0	0	1	1	0	0	0	0	0	0	0	0
181	1	0	1	0	0	0	1	0	1	1	0	0	0	0	0	0	0	2	0	0	1	0	1	0	0	0	0	1	2	2	0	1	2	0	0	0	0	1	0	1	0	0	0	0	0	0	0	2	1
182	0	0	0	0	0	0	1	1	0	1	1	0	1	0	1	0	2	0	2	0	2	0	2	1	1	1	0	0	0	2	0	1	2	0	0	2	1	0	0	0	0	0	0	0	0	0	1	0	2
183	1	0	2	0	1	1	2	0	1	1	0	1	0	0	1	0	0	2	0	1	0	0	0	0	0	1	0	0	1	2	0	2	2	0	0	0	2	0	0	1	1	1	1	0	1	0	0	1	2
184	0	0	2	0	1	1	2	1	0	1	0	1	2	0	2	0	1	2	1	0	1	0	0	0	0	0	0	1	1	2	1	0	1	1	0	2	2	0	0	2	0	1	0	0	0	0	0	0	2
185	1	0	1	0	0	0	2	0	2	2	0	1	2	0	1	0	1	1	1	1	2	0	2	1	1	1	0	0	0	2	0	0	0	0	0	1	1	0	0	1	0	0	0	0	0	0	1	0	2
186	1	0	1	0	0	0	1	0	0	0	1	0	2	0	2	0	2	1	2	1	2	0	0	0	0	0	0	0	2	2	0	0	2	0	0	2	1	0	0	0	1	0	0	0	0	0	0	2	0
187	0	0	0	0	0	0	2	1	0	1	0	0	0	0	0	0	1	0	2	1	2	0	0	0	0	0	0	0	0	2	1	0	0	0	1	2	1	0	0	1	1	0	0	0	1	0	0	2	0
188	0	1	1	0	0	0	2	0	1	1	1	0	0	0	0	0	2	1	2	1	2	1	0	0	0	0	0	1	1	1	0	0	1	1	0	2	2	0	0	0	2	1	0	0	0	0	0	2	0
189	1	0	0	0	0	0	2	1	1	2	0	0	0	0	0	0	2	1	1	1	1	0	1	1	1	1	0	1	2	1	0	0	2	1	0	1	1	1	0	0	1	0	0	1	1	0	0	2	1
190	1	0	1	0	0	0	2	1	0	1	0	0	0	0	0	0	1	2	0	1	1	0	0	0	0	1	1	1	1	2	1	2	2	0	0	2	1	1	0	0	1	2	2	0	1	1	0	1	1
191	0	0	1	0	0	0	2	0	1	1	1	1	2	0	2	0	0	1	1	1	2	0	0	0	0	0	0	0	0	2	0	1	2	0	0	2	2	0	0	1	1	0	0	1	0	1	0	1	1
192	0	0	1	0	0	0	1	1	0	1	1	0	0	0	0	0	0	0	1	1	2	1	0	0	0	0	0	1	1	1	0	0	2	1	1	2	1	0	0	1	1	0	0	1	0	1	0	2	0
193	1	0	0	0	0	0	2	0	1	1	0	0	1	0	1	0	1	1	1	2	1	0	0	0	0	0	0	0	0	2	2	0	1	0	0	2	1	0	0	1	1	0	0	0	0	0	0	2	1
194	1	0	1	0	0	0	2	0	0	0	1	0	1	0	1	0	1	1	1	1	1	0	0	0	0	1	0	1	1	2	0	0	2	0	0	2	1	0	0	2	0	0	0	0	0	0	0	1	1
195	0	0	2	0	1	1	1	1	0	1	1	0	0	0	0	0	1	1	1	0	1	0	0	0	0	0	0	0	0	2	1	0	2	1	0	2	2	1	0	0	1	0	0	0	0	0	0	0	2
196	0	0	1	0	0	0	2	0	0	0	0	1	1	0	0	1	1	0	1	0	2	0	1	0	0	0	0	0	0	2	1	0	1	1	0	2	2	0	0	1	1	0	1	0	1	0	0	2	0
197	0	1	1	0	0	0	2	0	0	0	0	0	0	0	0	0	0	0	2	0	2	0	0	0	0	0	0	0	0	1	1	0	0	0	0	1	2	0	0	0	2	1	0	0	0	1	0	1	2
198	0	0	2	0	1	1	2	0	1	1	0	0	0	0	0	0	2	0	2	1	2	0	1	1	1	1	0	0	0	2	1	0	0	0	1	2	1	0	0	2	0	0	0	0	1	0	0	2	0
199	0	0	2	0	0	0	2	0	1	1	0	0	0	0	0	0	0	0	2	1	2	0	0	0	0	0	0	0	0	2	1	0	1	0	0	1	2	1	0	0	0	0	0	0	0	0	0	1	1
200	0	0	0	0	0	0	2	0	0	0	0	0	1	0	1	0	1	1	1	1	1	0	1	1	1	2	0	0	0	2	1	1	0	0	0	1	0	1	0	0	1	0	0	0	0	1	0	2	0
201	0	0	2	0	0	0	2	0	1	1	0	1	1	0	0	1	1	0	2	0	2	0	0	0	0	0	0	0	0	2	0	1	2	0	0	1	1	1	0	0	1	1	1	0	1	1	0	0	1
202	1	0	1	0	1	1	2	0	1	1	1	0	0	0	0	0	2	0	2	0	2	0	0	0	0	1	0	1	1	1	0	0	1	1	0	2	0	0	0	1	0	0	0	0	1	0	0	1	1
203	1	0	1	0	0	0	0	0	0	0	2	0	1	1	0	0	1	1	1	1	2	0	0	0	0	0	0	1	1	2	2	1	1	1	0	2	1	0	0	1	0	0	0	0	0	0	0	1	1
204	0	0	1	0	0	1	2	1	0	1	0	0	1	0	1	0	1	1	1	1	2	0	0	0	0	0	0	1	2	2	0	0	2	1	1	1	1	0	1	1	0	2	2	0	1	0	1	1	1
205	0	1	1	0	0	0	1	0	0	0	1	0	0	0	0	0	0	1	1	2	1	2	0	0	0	0	0	0	1	2	0	2	1	0	0	1	1	1	0	0	1	0	1	0	1	0	0	2	0
206	1	0	2	0	0	0	2	0	0	0	0	0	1	0	1	0	0	2	0	1	2	0	0	0	0	0	0	0	0	2	0	0	1	1	0	1	1	1	0	1	1	0	0	0	0	0	0	2	1
207	1	0	1	0	1	1	1	0	1	1	0	1	0	0	1	0	1	1	1	0	1	0	0	0	0	0	0	1	0	1	1	0	2	1	1	2	1	0	0	0	1	0	0	1	0	1	0	1	0
208	1	0	2	0	0	0	1	0	1	1	1	0	1	0	1	0	2	2	1	0	1	0	0	0	0	0	0	1	2	1	0	1	1	1	0	2	1	0	1	0	1	0	0	0	0	1	1	1	1
209	1	0	1	0	0	0	1	0	0	0	1	0	1	0	1	0	1	2	0	1	1	0	0	0	0	0	0	0	0	2	0	0	0	0	1	2	2	0	0	0	2	0	0	1	2	1	0	2	0
210	0	0	1	0	0	0	1	0	1	1	1	2	2	0	1	1	1	2	1	0	2	0	0	0	0	2	0	2	2	2	0	2	1	0	0	1	1	0	0	0	2	0	0	0	0	1	0	2	1
211	0	0	1	0	1	1	2	0	1	1	1	0	0	0	0	0	1	1	1	1	1	0	0	0	0	0	0	1	1	1	0	0	1	0	0	1	1	0	0	1	0	0	0	1	1	0	0	2	0
212	0	0	1	0	0	0	1	0	1	1	0	0	0	0	0	0	0	0	2	0	1	0	0	0	0	1	1	1	1	2	1	2	2	0	0	2	2	0	0	1	0	0	0	1	0	0	1	1	1
213	0	0	2	0	0	0	1	0	0	0	0	0	1	0	1	0	0	2	0	1	0	0	1	1	1	1	1	1	1	1	0	1	2	0	0	2	2	0	0	0	2	1	0	0	1	2	0	1	1
214	1	0	2	0	1	1	2	0	1	1	0	0	0	0	0	0	1	2	1	1	1	0	1	0	0	0	0	0	0	2	1	0	2	0	0	2	1	0	0	1	1	0	0	0	1	1	0	2	0
215	1	0	1	0	0	0	1	0	1	1	0	1	1	0	0	1	1	0	2	0	2	0	0	0	0	0	0	1	1	2	1	2	1	0	0	2	0	0	1	1	0	1	1	0	1	0	0	2	0
216	0	0	2	0	1	1	2	1	0	1	1	0	0	0	0	0	0	2	0	1	0	1	0	0	0	0	0	0	0	2	1	0	0	0	1	2	1	0	0	0	2	0	0	0	1	0	0	2	2
217	0	1	1	0	0	0	2	0	0	0	0	1	1	0	1	0	1	1	1	0	1	0	0	0	0	0	0	0	0	2	0	2	2	0	0	0	1	0	0	1	1	0	0	0	1	1	0	1	0
218	0	0	2	0	1	1	2	1	0	1	0	0	0	0	0	0	0	2	0	1	1	1	0	0	0	0	0	1	1	1	0	1	2	0	1	2	2	0	0	0	2	0	0	0	1	0	1	0	2
219	1	1	2	0	0	0	2	1	0	1	0	1	2	1	1	0	1	1	1	0	2	0	0	0	0	0	0	0	1	2	1	1	1	1	0	1	1	0	0	1	0	1	0	0	0	1	0	2	0
220	0	0	0	0	0	0	2	1	0	1	0	1	1	0	1	0	1	1	1	1	2	0	1	1	1	2	0	0	1	1	0	0	1	1	2	2	1	0	1	0	1	0	0	0	1	0	0	1	1
221	1	0	1	0	1	1	2	0	0	0	0	0	1	0	0	0	2	1	1	1	2	0	0	0	0	0	0	1	2	1	0	0	2	2	2	2	1	0	0	0	2	0	0	0	0	1	0	2	0
222	0	0	1	0	1	1	2	0	2	2	0	0	1	0	1	0	1	1	1	1	2	0	0	0	0	0	0	0	0	2	1	1	2	0	0	1	0	0	0	1	0	0	0	0	0	1	0	2	0
223	1	0	1	0	0	0	1	1	0	2	0	0	1	0	1	0	0	1	0	1	0	0	1	0	0	1	1	2	2	2	1	1	2	1	0	2	2	0	0	1	1	1	1	1	1	1	0	2	0
224	1	0	0	0	0	0	2	0	1	1	1	0	1	0	1	0	1	1	1	0	1	0	0	0	0	0	0	0	0	1	0	1	1	0	0	1	1	0	0	0	0	0	0	1	0	1	0	1	1
225	1	0	1	0	0	0	2	0	1	1	1	0	1	1	0	0	0	2	0	1	1	0	1	0	0	0	0	1	1	2	0	1	2	0	0	2	1	0	0	2	0	0	0	0	0	1	1	0	2
226	1	0	2	0	1	1	0	0	1	1	1	0	0	0	0	0	0	2	0	1	0	1	0	0	0	0	0	0	0	1	0	1	1	1	2	2	0	0	0	1	0	1	1	0	1	0	0	2	0
227	1	0	1	0	0	0	1	0	1	1	1	1	1	0	0	0	1	0	1	0	2	0	1	0	0	0	0	0	0	1	0	0	1	1	1	2	1	0	0	0	1	1	1	0	0	0	0	1	1
228	0	0	1	0	0	0	1	1	0	1	0	1	0	0	1	0	0	0	2	0	1	0	0	0	0	1	0	1	0	1	1	0	1	0	0	1	1	0	0	1	1	0	0	1	0	0	1	0	2
229	1	0	2	0	0	0	2	0	2	2	0	0	0	0	0	1	1	1	1	0	1	0	0	0	0	0	0	0	0	2	1	0	2	1	1	2	1	0	0	2	0	1	0	0	2	0	0	2	1
230	1	0	1	0	0	1	1	1	0	1	1	0	0	0	0	0	2	1	1	0	2	0	0	0	0	0	0	0	2	2	0	0	0	0	0	2	1	0	0	0	2	1	0	0	0	0	0	1	1
231	1	0	0	0	0	0	1	0	0	0	1	0	1	0	1	0	1	2	1	0	1	0	0	0	0	2	0	0	1	2	0	0	0	0	0	2	1	0	1	0	1	2	2	0	1	1	0	1	1
232	1	0	2	0	1	1	1	0	1	1	1	0	0	0	0	0	1	0	2	0	2	0	0	0	0	0	0	1	1	2	1	0	2	2	0	1	1	1	0	1	1	0	0	0	0	0	0	2	0
233	0	0	1	0	0	0	2	0	0	0	1	0	1	0	1	0	0	2	0	1	0	0	0	0	0	0	0	1	1	1	1	1	1	0	1	2	2	0	0	0	1	0	0	0	1	0	1	0	2
234	1	0	1	0	0	0	2	1	1	2	0	0	0	0	0	0	2	2	1	1	2	0	0	0	0	0	0	0	0	1	0	1	2	0	0	1	1	0	0	0	1	2	1	0	1	0	0	2	0
235	0	0	2	0	0	0	2	0	1	1	0	0	1	0	1	0	0	1	2	0	2	0	0	0	0	0	0	0	0	2	1	2	1	0	0	1	1	0	0	2	0	0	0	0	1	0	0	2	2
236	1	0	0	0	0	0	1	1	0	2	0	0	0	0	0	0	1	2	0	0	1	0	0	0	0	0	0	0	1	2	0	2	1	0	0	1	1	0	0	0	1	0	0	0	1	0	0	2	0
237	1	0	1	0	0	0	2	0	1	1	0	0	0	0	0	1	0	2	0	1	2	0	0	0	0	0	0	1	1	1	1	0	2	1	0	2	1	0	0	2	0	0	0	0	1	0	0	2	1
238	1	0	1	0	0	0	2	0	1	1	0	0	2	0	2	0	1	2	1	0	1	0	1	1	1	1	0	2	2	2	2	0	0	0	1	2	0	1	1	1	0	1	0	0	1	1	0	1	0
239	1	1	1	0	0	0	2	0	2	2	0	1	1	0	1	0	2	0	2	0	2	0	1	1	1	1	0	0	0	2	0	1	2	0	0	1	0	0	0	2	0	1	0	0	0	1	0	1	1
240	0	0	2	0	0	0	2	1	0	1	0	0	1	0	1	0	1	1	1	0	2	0	0	0	0	0	0	0	1	2	1	0	0	0	1	2	1	0	0	0	2	1	0	0	1	0	0	0	2
241	0	0	0	0	0	0	2	0	0	0	0	1	1	0	1	0	0	0	2	1	2	0	0	0	0	0	0	0	1	2	1	1	2	0	0	1	2	0	0	2	0	1	1	0	1	0	0	2	1
242	0	0	2	0	0	0	2	1	1	2	0	0	0	0	0	0	1	1	1	0	2	0	1	0	0	1	0	1	1	2	1	0	2	0	0	2	2	0	0	1	1	0	0	0	0	1	0	2	0
243	0	1	2	0	0	0	2	0	2	2	0	1	1	0	0	1	1	0	2	0	2	0	0	0	0	0	0	0	1	2	0	0	1	1	2	2	1	0	0	1	1	1	1	0	1	0	0	0	2
244	1	0	0	0	0	0	2	0	0	0	0	0	1	0	1	0	0	1	1	0	1	1	0	0	0	0	0	0	0	1	0	0	1	1	0	2	1	0	0	1	1	0	0	1	2	0	0	2	0
245	0	0	0	0	0	0	1	0	0	0	1	0	1	0	1	0	1	1	1	0	1	0	0	0	0	0	0	0	2	2	0	0	1	1	1	2	1	0	0	0	1	0	0	0	0	0	0	1	1
246	0	0	1	0	1	1	2	1	0	1	0	2	2	0	0	1	2	1	1	1	1	0	1	0	0	1	0	1	1	1	0	0	2	2	2	2	1	0	0	2	0	0	0	1	0	1	0	2	1
247	1	0	2	0	0	0	2	0	1	1	1	0	0	0	0	0	1	0	1	1	1	0	1	0	0	0	0	1	2	2	0	0	1	1	0	1	1	0	1	0	1	0	0	0	0	1	0	2	1
248	0	0	2	0	0	0	2	0	0	0	1	1	1	0	1	0	1	0	2	0	1	0	0	0	0	0	0	0	0	1	0	0	1	1	0	2	1	0	0	0	2	0	0	0	0	0	0	1	1
249	0	0	1	0	0	0	2	0	0	0	0	1	2	0	2	0	2	0	1	0	1	1	0	0	0	1	0	1	1	2	1	0	1	1	0	2	1	0	0	0	2	0	0	0	1	1	0	1	1
250	1	0	2	0	1	1	1	0	0	0	1	0	0	0	0	0	1	0	2	0	2	0	0	0	0	0	0	0	0	2	0	1	1	0	0	2	1	0	0	0	0	1	0	0	1	0	0	1	1
251	1	0	0	0	0	0	2	1	0	1	0	0	0	0	0	0	1	0	2	0	2	0	0	0	0	2	0	1	1	2	1	1	1	0	0	2	1	0	0	1	1	1	1	0	0	0	0	1	1
252	0	0	2	0	1	1	0	0	0	0	2	0	0	0	0	0	2	0	2	0	2	0	0	0	0	0	0	2	2	2	0	1	1	0	1	2	0	1	0	1	0	1	1	0	1	2	0	1	1
253	1	0	1	0	0	0	2	0	0	0	0	0	1	0	1	0	1	1	1	0	2	0	0	0	0	0	1	0	1	2	0	0	1	2	0	2	1	0	0	1	1	0	0	0	0	0	0	0	2
254	1	0	2	0	0	0	0	0	0	0	2	1	1	0	0	1	1	1	1	1	2	0	1	1	1	2	0	0	0	2	0	2	2	0	1	2	1	0	0	1	1	1	1	0	0	0	1	0	2
255	0	0	2	0	0	0	2	0	0	0	0	0	1	0	1	0	1	1	1	1	1	1	0	0	0	0	0	0	0	2	0	1	2	1	0	2	2	0	0	0	2	0	0	1	0	1	0	2	0
256	0	0	2	0	1	1	2	0	1	1	0	0	1	1	0	0	1	0	1	1	1	1	1	0	0	0	0	0	0	1	0	0	1	1	1	2	1	1	1	1	0	0	0	0	0	1	0	2	0
257	1	0	1	0	0	0	2	1	0	1	0	1	1	0	0	1	1	1	1	0	1	0	0	0	0	0	0	1	1	2	2	0	2	0	0	2	2	0	0	1	1	0	0	1	2	0	0	2	1
258	0	0	2	0	1	1	1	0	0	0	0	0	0	0	0	0	2	1	1	0	2	0	1	0	0	0	0	0	0	1	0	0	1	0	0	1	0	1	0	1	0	1	1	0	1	2	0	1	0
259	0	0	1	0	1	1	1	0	1	1	0	0	1	0	1	0	1	2	0	1	1	0	0	0	0	0	0	1	1	2	0	0	0	1	0	2	0	0	1	1	0	0	0	0	0	0	0	1	1
260	0	0	2	0	0	0	2	0	1	1	0	0	0	0	0	0	1	2	1	0	1	1	1	1	1	1	0	1	1	2	1	0	0	0	0	2	1	0	1	1	0	0	0	0	1	1	0	1	1
261	1	0	0	0	0	0	1	0	0	0	1	0	0	0	0	0	1	0	2	1	2	0	1	0	0	0	0	1	1	2	0	0	1	0	0	2	1	0	1	0	0	0	0	0	0	0	0	1	0
262	0	0	2	0	0	0	2	0	2	2	0	0	1	0	1	0	1	2	0	1	1	1	0	0	0	0	1	0	0	1	0	0	1	1	0	2	1	0	0	1	1	0	0	0	1	1	0	2	0
263	0	0	2	0	1	1	2	0	2	2	0	0	1	0	1	0	2	0	1	0	1	0	1	0	0	0	0	0	0	1	0	0	2	1	1	1	2	0	0	0	2	0	0	1	2	0	0	2	1
264	1	1	1	0	0	0	2	0	1	1	0	1	0	0	1	0	2	1	1	1	2	0	0	0	0	0	0	0	2	2	0	0	1	0	0	2	1	0	0	2	0	0	0	0	0	0	0	1	0
265	0	0	2	0	1	1	1	2	0	2	0	0	0	0	0	0	1	2	0	1	1	0	0	0	0	0	0	0	0	2	1	0	1	0	0	1	1	0	0	0	0	1	1	0	1	0	1	1	1
266	1	0	0	0	0	0	1	0	1	1	1	0	1	1	0	0	2	0	2	1	1	0	0	0	0	0	0	0	1	2	0	1	2	0	1	1	1	0	0	2	0	0	0	0	0	2	0	1	1
267	0	0	1	0	1	1	2	0	2	2	0	1	1	0	0	1	2	0	2	0	2	0	0	0	0	0	0	1	1	2	2	1	2	2	0	1	1	1	0	0	1	0	0	0	0	0	0	1	1
268	1	0	2	0	0	0	1	1	0	1	1	0	1	0	1	0	1	0	2	1	2	1	0	0	0	1	0	0	0	1	0	1	2	2	0	1	2	0	0	0	1	1	1	0	0	0	0	0	2
269	1	0	1	0	0	0	1	0	1	1	1	0	0	0	0	0	2	0	1	0	1	0	0	0	0	0	0	0	0	2	0	0	0	0	0	2	1	0	0	2	0	1	1	0	1	0	0	0	2
270	1	0	1	0	0	0	2	0	1	1	1	0	1	0	1	0	1	0	2	0	2	1	1	1	1	1	0	1	1	1	0	0	1	1	0	2	2	0	0	0	2	0	1	0	1	0	0	2	0
271	0	0	0	0	0	0	1	0	1	1	1	0	2	0	2	0	1	0	2	0	2	1	0	0	0	0	0	1	2	2	1	1	1	0	1	2	2	0	0	0	2	0	0	0	1	0	1	1	1
272	0	0	2	0	0	0	1	0	0	0	1	0	0	0	0	0	1	1	1	1	1	0	0	0	0	0	0	2	1	2	1	0	2	0	0	2	1	0	0	0	2	0	0	0	1	0	1	0	2
273	1	0	0	0	0	0	2	0	2	2	0	0	1	0	1	0	0	0	2	1	2	0	0	0	0	0	0	0	0	2	2	0	1	0	0	2	0	2	0	0	0	0	0	0	0	0	0	1	1
274	0	0	2	0	1	1	2	0	1	1	0	1	1	0	1	0	2	1	1	0	2	0	0	0	0	0	0	0	0	1	1	1	2	0	0	2	1	1	1	0	0	0	0	0	0	1	0	1	1
275	1	0	2	0	1	1	1	0	0	0	1	0	2	0	1	0	0	1	0	1	2	0	0	0	0	0	0	0	0	2	0	1	1	0	0	2	1	0	0	0	1	1	1	0	1	0	0	2	2
276	1	0	1	0	0	0	2	0	0	0	1	1	2	0	2	0	0	0	2	0	1	0	1	1	1	1	0	1	1	2	0	0	2	0	0	1	1	0	0	0	2	0	0	0	0	0	0	2	1
277	1	0	1	0	1	1	2	1	1	2	0	0	0	0	0	0	1	1	1	1	1	0	0	0	0	0	0	0	1	1	0	1	2	1	1	2	2	0	0	1	1	1	1	0	1	0	1	1	1
278	1	0	1	0	1	1	2	0	1	1	0	1	1	0	0	1	1	2	1	0	2	0	1	0	0	0	2	1	1	2	1	0	1	0	0	2	1	0	0	0	1	0	0	0	1	0	0	2	1
279	0	0	2	0	0	0	1	1	0	1	0	0	0	0	0	0	1	1	1	2	1	0	0	0	0	0	0	0	1	1	0	0	1	0	0	1	1	0	0	0	2	0	0	1	0	1	0	2	0
280	1	0	2	0	0	0	2	1	1	2	0	0	0	0	0	0	1	0	2	0	2	0	1	0	0	0	0	0	0	1	0	0	2	1	1	2	2	0	0	0	2	1	1	0	1	1	0	2	1
281	1	1	2	0	0	0	2	0	1	1	0	1	0	0	1	0	1	0	2	0	2	1	1	0	0	0	0	0	0	2	0	0	1	1	0	1	1	0	0	0	0	1	1	0	2	0	0	2	0
282	1	0	2	0	0	0	2	0	1	1	0	0	0	0	0	0	2	2	1	1	1	0	0	0	0	0	0	0	0	2	0	0	2	1	0	1	1	0	0	2	0	0	0	0	0	1	0	2	1
283	1	0	2	0	0	0	2	0	1	1	0	0	2	0	2	0	0	0	2	0	2	0	0	0	0	1	0	0	0	2	0	0	2	1	2	2	2	0	0	0	2	0	0	0	1	1	0	2	0
284	0	0	1	0	0	0	1	0	1	1	1	0	0	0	0	0	0	1	1	1	2	0	0	0	0	0	0	0	0	2	0	1	1	0	0	2	2	1	0	0	1	1	1	0	0	1	0	1	1
285	0	0	0	0	0	0	2	0	2	2	0	0	0	0	0	0	1	1	1	1	2	0	0	0	0	0	0	2	2	2	1	0	2	1	0	1	1	0	0	1	1	1	0	0	1	0	0	1	0
286	1	0	1	0	0	0	1	0	0	0	1	0	0	0	0	0	1	2	0	1	1	0	1	0	0	0	0	2	2	2	1	0	2	1	0	1	1	0	0	2	0	0	0	0	0	0	1	0	2
287	0	0	1	0	1	1	2	0	2	2	0	0	1	0	1	0	2	0	2	0	2	0	0	0	0	0	0	0	0	2	1	1	2	1	1	2	1	0	0	0	2	0	0	1	2	0	0	2	0
288	1	0	0	0	0	0	2	1	0	1	0	0	0	0	0	1	1	1	1	1	1	0	1	0	0	0	0	0	0	1	0	1	2	0	0	2	2	0	0	1	1	0	0	0	0	1	0	1	0
289	1	0	2	0	0	0	0	0	0	0	1	0	0	0	0	0	1	1	1	1	1	0	0	0	0	0	0	0	1	2	0	0	1	0	0	1	1	0	0	1	1	0	0	0	0	0	1	1	1
290	0	0	2	0	0	0	2	0	1	1	0	0	1	0	1	0	0	2	0	1	0	0	0	0	0	0	0	0	0	1	1	0	2	0	0	1	2	0	0	1	1	0	0	0	0	1	0	2	0
291	0	0	1	0	1	1	2	1	1	2	0	0	1	0	1	0	1	0	2	0	2	0	0	0	0	0	0	1	1	2	1	0	1	2	1	1	1	1	0	0	1	0	0	1	0	1	0	1	1
292	1	0	2	0	0	0	2	0	2	2	0	0	0	0	0	0	0	1	1	1	1	1	0	0	0	0	1	1	1	1	0	1	1	1	0	1	1	0	0	1	1	1	1	0	1	1	0	1	1
293	1	0	1	0	0	0	1	0	0	0	1	1	1	0	0	1	1	0	2	1	2	0	0	0	0	0	0	1	1	1	1	1	1	0	0	2	1	0	0	1	1	1	0	0	0	1	0	2	1
294	0	0	1	0	0	0	1	0	0	0	1	1	1	0	0	0	1	0	2	0	2	0	0	0	0	0	0	0	0	2	1	0	1	0	0	2	2	0	0	0	1	1	1	0	0	1	0	1	1
295	1	0	1	0	0	0	1	1	0	1	1	0	0	0	0	0	1	1	1	1	2	0	0	0	0	0	0	1	2	2	0	0	1	0	0	1	1	0	1	0	1	0	0	0	0	1	0	1	2
296	0	0	2	0	0	0	2	0	2	2	0	0	0	0	0	0	0	0	1	1	2	1	0	0	0	0	0	1	1	2	1	1	0	0	0	1	0	0	0	2	0	0	0	0	0	0	0	1	1
297	0	0	1	0	0	1	2	0	1	1	0	0	1	0	0	0	1	1	1	1	1	0	1	0	0	0	0	0	1	2	1	0	1	0	0	2	2	0	0	0	2	0	0	0	1	1	0	2	0
298	0	0	1	0	0	0	2	0	1	1	0	0	2	0	1	0	0	1	0	1	2	0	0	0	0	0	0	0	0	2	1	1	1	2	1	2	1	0	0	2	0	0	0	0	0	1	0	2	2
299	1	0	1	0	0	0	2	0	1	1	0	0	0	0	0	0	2	1	1	1	1	0	1	1	1	0	0	1	1	2	2	2	2	0	0	2	2	0	0	1	1	0	1	0	0	1	0	2	1
300	1	0	2	0	0	0	2	0	0	0	0	0	0	0	0	0	0	2	0	1	1	0	0	0	0	0	0	2	2	1	1	1	0	0	0	2	1	0	0	0	2	1	1	0	2	2	1	1	1
301	0	0	1	0	0	0	2	0	2	2	0	1	2	0	1	1	1	0	1	1	1	0	0	0	0	0	0	0	0	2	1	0	1	0	0	1	1	1	1	1	0	0	0	0	0	0	0	1	1
302	1	1	1	0	1	1	2	1	0	1	0	2	2	1	0	1	1	1	1	1	2	0	0	0	0	0	0	1	1	0	0	0	2	1	2	2	1	0	0	0	1	0	0	0	1	0	0	1	0
303	0	0	1	0	0	0	2	0	1	1	0	0	0	0	0	0	1	1	1	0	1	1	0	0	0	1	0	1	1	1	0	1	2	1	0	2	1	0	1	0	0	0	0	0	0	2	1	2	1
304	0	0	1	0	0	1	2	1	0	1	0	0	1	0	1	0	2	2	1	1	2	0	0	0	0	0	0	0	0	2	2	0	0	0	0	2	1	0	0	0	2	0	0	0	0	0	0	1	0
305	0	0	1	0	0	0	1	1	0	1	1	1	2	0	2	0	0	0	2	1	2	0	0	0	0	0	0	1	1	2	2	2	2	0	0	1	2	0	0	0	2	0	0	1	1	0	0	2	0
306	0	0	0	0	0	0	2	0	1	1	0	0	1	0	1	0	1	1	1	0	2	0	1	0	0	0	0	0	1	2	1	1	2	0	0	2	1	0	1	0	0	0	0	0	1	1	0	1	0
307	1	0	1	0	0	0	2	1	1	2	0	0	0	0	0	0	0	2	0	0	1	0	0	0	0	0	0	1	1	1	0	0	1	1	0	2	2	0	0	0	1	0	0	0	0	0	0	2	0
308	0	0	2	0	0	0	0	0	1	1	0	1	1	0	0	1	1	2	0	1	1	0	0	0	0	1	1	0	1	2	0	1	1	1	1	1	1	0	0	1	0	0	0	0	0	1	0	2	2
309	1	0	1	0	0	0	1	0	0	0	1	1	1	0	0	1	0	2	1	0	2	0	0	0	0	0	0	0	0	2	1	1	1	1	0	1	1	0	0	1	1	1	1	0	0	1	0	1	1
310	0	0	2	0	0	0	2	0	0	0	0	0	0	0	0	0	1	2	0	1	1	0	0	0	0	1	1	1	1	1	0	0	2	1	1	1	2	0	0	1	1	0	0	0	1	0	0	1	0
311	0	0	2	0	1	1	2	0	1	1	0	0	0	0	0	0	1	1	1	1	2	0	0	0	0	0	0	0	2	2	0	2	2	0	0	0	2	0	0	1	1	0	0	0	1	0	0	1	0
312	0	0	1	0	0	0	1	1	1	2	0	0	0	0	0	0	1	0	1	1	2	0	0	0	0	1	1	1	1	2	1	1	1	0	0	1	0	1	0	1	0	0	0	1	0	1	0	1	1
313	1	0	2	0	0	0	1	0	1	1	1	0	0	0	0	0	0	1	1	1	1	0	0	0	0	0	0	1	1	2	2	2	2	0	0	0	1	0	0	2	0	0	0	1	0	1	0	1	1
314	1	0	2	0	1	1	2	0	0	0	0	0	0	0	0	0	1	0	2	0	2	0	0	0	0	0	0	0	0	1	0	0	0	0	0	1	0	1	0	0	0	1	0	0	2	0	0	1	2
315	0	0	1	0	0	1	2	0	0	0	1	0	0	0	0	0	2	0	2	0	2	0	0	0	0	0	0	0	0	1	1	1	2	0	0	2	2	0	0	1	1	0	0	0	1	0	0	1	1
316	0	0	1	0	0	0	2	1	1	2	0	0	1	0	1	0	0	1	1	1	1	0	0	0	0	0	0	0	0	2	0	0	1	0	0	1	1	0	1	0	1	2	2	0	1	1	0	0	2
317	0	0	1	0	0	0	0	0	1	1	1	0	0	0	0	0	2	1	1	1	2	0	1	0	0	0	0	2	2	2	0	0	1	1	0	2	1	0	0	1	1	1	1	0	2	0	0	2	0
318	0	0	0	0	0	0	2	0	1	1	0	0	0	0	0	0	1	2	0	1	0	0	0	0	0	0	0	1	2	1	0	1	1	1	1	2	1	0	0	0	2	1	1	0	0	1	0	2	0
319	0	1	1	0	0	0	2	0	2	2	0	0	1	0	1	0	1	1	1	1	1	0	0	0	0	0	0	0	0	1	0	0	2	0	0	2	1	0	0	0	1	0	0	0	0	1	0	1	2
320	0	1	2	0	0	0	1	0	0	0	1	0	0	0	0	0	0	0	2	0	1	1	0	0	0	0	0	0	0	2	1	2	1	0	1	2	1	0	0	1	1	0	0	0	0	0	0	2	1
321	1	0	2	0	0	0	2	0	1	1	0	0	0	0	0	0	0	2	0	1	1	0	0	0	0	0	0	0	0	2	1	1	2	0	0	2	2	1	1	0	1	0	0	0	0	0	0	0	1
322	1	0	1	1	0	1	2	0	1	1	0	0	1	0	0	0	1	1	1	0	2	0	0	0	0	1	0	0	0	2	1	0	0	0	0	2	1	0	0	2	0	0	0	0	0	0	1	0	2
323	1	0	1	0	1	1	2	1	0	1	0	1	2	0	0	1	0	2	0	1	1	0	0	0	0	0	0	0	0	2	1	0	0	0	1	2	1	1	1	1	0	0	0	0	1	0	0	1	0
324	1	0	2	0	1	1	1	1	0	1	1	0	0	0	0	0	1	0	2	1	2	0	0	0	0	1	0	0	0	2	1	0	2	0	0	2	1	1	0	0	1	0	0	0	0	1	0	1	1
325	0	0	2	0	0	0	2	1	1	2	0	1	0	0	1	0	2	2	1	0	1	0	0	0	0	0	0	0	1	2	0	0	0	0	0	2	2	0	0	2	1	0	0	0	0	0	1	0	1
326	0	0	1	0	0	0	1	1	0	1	1	0	0	0	0	0	2	0	2	0	2	0	1	1	1	1	0	1	1	2	1	1	1	0	0	1	1	1	0	0	2	0	0	0	0	0	0	1	2
327	0	0	1	0	0	0	2	0	1	1	0	0	1	0	1	0	1	0	1	0	1	0	0	0	0	1	0	0	0	1	1	1	2	0	1	2	1	0	0	0	1	0	0	0	1	1	0	1	2
328	1	1	2	0	0	0	1	0	1	1	0	0	1	1	0	0	2	1	2	1	2	0	2	0	0	0	0	0	1	2	0	0	2	0	0	2	0	0	0	1	0	0	0	2	0	2	0	0	2
329	1	0	0	0	0	0	2	0	2	2	0	0	1	0	1	0	0	1	1	1	1	0	0	0	0	1	1	0	0	2	1	2	2	0	0	1	1	0	0	1	1	0	0	1	0	1	0	2	0
330	0	0	1	0	0	0	2	0	0	0	1	0	0	0	0	0	0	1	1	0	1	0	0	0	0	0	0	0	1	2	0	0	1	1	0	2	1	1	0	0	1	0	0	0	0	0	1	1	1
331	0	0	1	0	1	1	2	0	0	0	0	0	0	0	0	0	1	2	1	1	1	1	0	0	0	0	0	0	0	2	1	0	1	0	0	1	1	0	0	0	2	1	1	0	1	1	0	0	2
332	0	0	2	0	0	0	0	0	0	0	2	0	0	0	0	0	2	0	2	0	2	0	1	0	0	0	0	1	0	1	1	2	1	0	0	0	0	0	1	1	0	0	0	0	0	0	0	2	0
333	1	0	0	0	0	0	1	0	0	0	1	1	1	0	0	1	2	0	2	0	2	1	0	0	0	0	0	0	2	2	0	0	0	0	0	2	1	0	0	2	0	0	0	0	0	0	0	0	2
334	1	0	1	0	0	0	1	0	0	0	1	0	1	1	0	0	1	2	0	2	1	0	1	1	1	1	0	0	0	2	1	0	1	0	0	2	1	0	0	0	1	1	1	0	1	1	0	1	0
335	1	0	2	0	0	0	2	0	0	0	0	0	0	0	0	0	1	1	1	1	1	0	1	0	0	1	0	0	0	2	1	1	0	0	0	1	1	1	1	0	0	0	0	0	0	0	1	1	1
336	0	0	2	0	0	0	1	0	1	1	0	0	0	0	0	0	1	1	1	0	1	0	0	0	0	0	0	0	0	2	1	2	1	0	1	2	2	0	0	2	0	0	0	1	1	1	1	0	2
337	1	0	1	1	0	1	2	1	1	2	0	0	0	0	0	0	1	0	2	0	2	1	1	1	1	1	0	0	1	2	0	0	1	1	0	2	1	0	1	0	1	1	1	0	0	0	0	1	1
338	1	0	0	0	0	0	1	0	1	1	1	1	1	0	0	1	2	1	1	1	1	0	1	0	0	0	0	1	1	2	2	1	1	0	0	2	0	0	0	1	0	0	0	1	0	0	0	1	1
339	0	0	2	0	1	1	2	0	2	2	0	1	1	0	0	1	0	1	1	1	2	0	0	0	0	0	0	2	2	0	0	1	1	0	0	2	2	0	0	0	1	1	1	0	1	1	0	2	1
340	0	0	1	0	0	0	1	0	1	1	1	2	1	0	2	0	2	2	1	0	1	0	0	0	0	1	0	0	0	2	1	0	0	0	1	2	1	0	0	0	2	1	1	0	2	0	1	0	2
341	1	0	2	0	1	1	2	0	0	0	0	0	0	0	0	0	1	1	1	1	1	0	0	0	0	0	0	0	1	2	0	1	1	0	0	1	1	1	0	0	1	0	0	0	0	0	0	1	1
342	1	0	0	0	1	1	2	1	0	1	0	0	1	0	0	0	2	0	1	0	1	0	1	0	0	0	0	0	0	1	1	1	0	0	0	2	1	0	1	0	1	0	0	0	0	1	0	2	2
343	1	0	1	0	1	1	2	0	0	0	1	1	0	0	0	0	0	0	2	0	2	0	0	0	0	0	0	1	1	2	2	0	2	0	0	2	1	0	0	0	2	0	1	0	1	0	0	1	0
344	1	0	2	0	0	0	2	1	0	1	0	0	2	0	2	0	0	1	1	2	1	0	0	0	0	1	0	0	0	2	0	1	1	1	0	1	1	1	0	0	1	0	0	0	0	0	0	2	0
345	0	0	2	0	0	1	2	0	1	1	0	0	0	0	0	0	1	1	1	1	1	0	0	0	0	0	0	0	0	1	1	0	2	1	0	1	1	1	0	1	0	0	1	0	1	0	1	0	2
346	0	0	1	0	0	0	0	0	1	1	1	1	2	0	1	1	1	2	1	0	1	0	1	1	1	2	0	2	2	2	0	1	1	1	1	2	1	0	0	0	1	0	0	1	2	1	0	2	0
347	0	1	2	0	1	1	1	0	0	0	1	1	1	0	0	1	0	1	1	0	0	0	0	0	0	0	0	0	1	1	0	0	1	0	0	2	2	0	0	2	0	0	0	1	1	1	0	0	2
348	1	0	2	0	1	1	1	0	1	1	1	0	0	0	0	0	1	1	1	1	1	0	0	0	0	0	0	1	1	1	0	1	1	0	0	2	1	0	0	1	1	0	0	0	0	1	1	1	1
349	0	0	2	0	0	0	2	1	0	1	0	1	1	0	1	0	1	2	1	1	1	0	0	0	0	0	0	0	0	1	1	0	1	1	1	2	2	0	0	0	1	0	0	1	0	0	0	2	0
350	0	0	1	0	0	0	2	0	0	0	0	0	0	0	0	0	2	1	1	1	1	0	0	0	0	0	0	1	1	2	2	0	0	0	1	2	1	0	0	0	2	1	1	0	1	2	0	2	0
351	1	0	0	0	0	0	2	0	0	0	0	1	1	0	1	0	0	1	1	0	0	0	0	0	0	0	0	2	2	2	1	0	1	1	0	0	2	0	0	1	1	1	1	0	0	0	0	2	1
352	1	0	1	0	0	0	2	1	0	1	1	1	2	0	1	0	1	2	0	1	1	0	0	0	0	0	0	0	0	1	0	1	2	0	0	2	2	0	1	0	1	0	0	1	1	1	0	0	2
353	1	0	2	0	0	0	1	0	0	0	1	0	0	0	0	0	2	0	1	0	1	0	0	0	0	0	0	0	1	2	0	0	2	1	0	1	1	0	0	0	1	1	1	0	1	1	0	1	1
354	0	0	1	0	0	0	2	0	0	0	1	0	1	0	1	0	1	1	1	1	2	0	0	0	0	0	0	0	1	1	0	0	0	0	0	2	1	1	1	1	0	0	0	0	0	0	0	2	0
355	1	0	2	0	0	0	1	0	0	0	0	0	0	0	0	0	2	0	2	1	2	1	0	0	0	0	0	1	1	2	1	0	0	0	1	2	2	0	0	1	1	0	0	0	0	1	0	2	0
356	1	0	1	0	0	0	1	1	0	1	1	1	1	0	1	0	1	0	2	0	2	0	1	0	0	0	0	1	2	2	1	0	2	0	0	2	0	1	0	0	1	1	1	0	1	1	0	2	0
357	0	1	2	0	0	0	2	1	0	1	0	0	1	0	0	0	1	1	1	1	1	0	2	1	1	1	0	2	2	1	1	0	1	1	0	1	1	0	0	1	1	2	2	0	1	1	0	2	0
358	1	0	1	0	0	0	2	0	0	0	0	0	1	1	0	0	0	2	0	1	1	0	0	0	0	0	0	2	2	1	0	1	2	1	1	2	1	1	0	0	2	1	1	0	1	2	0	1	1
359	1	0	1	0	1	1	1	0	0	0	0	0	0	0	0	0	1	1	1	0	1	0	1	1	1	1	0	0	1	2	0	0	2	1	1	2	1	1	0	0	1	1	1	0	0	0	0	1	1
360	0	0	0	0	0	0	1	0	0	0	1	0	0	0	0	0	1	2	0	2	1	0	1	0	0	0	0	0	0	2	1	0	2	1	2	2	1	0	0	0	1	0	0	0	2	2	0	1	1
361	1	0	1	0	0	0	1	0	0	0	1	1	1	0	0	0	2	2	0	1	1	0	0	0	0	0	0	0	1	2	0	0	2	2	2	2	1	1	0	0	1	1	1	0	2	2	1	0	1
362	1	0	1	0	0	0	1	0	0	0	0	0	1	0	0	0	2	0	2	0	2	0	1	1	1	1	0	0	0	2	1	0	1	0	0	1	0	1	1	1	0	1	1	0	2	2	0	2	0
363	1	0	1	0	0	0	1	0	0	0	1	0	0	0	0	0	1	1	1	1	1	1	0	0	0	1	0	1	1	1	1	1	2	0	0	2	2	0	0	1	1	1	1	0	1	1	0	2	2
364	0	0	0	0	0	0	1	0	1	1	0	0	0	0	0	0	2	1	1	1	1	0	1	1	1	1	2	1	1	2	1	1	2	0	1	2	2	0	0	0	2	0	0	0	0	0	0	1	1
365	1	0	1	0	0	0	1	0	1	1	1	0	1	0	0	0	2	0	1	0	1	0	0	0	0	0	0	1	1	2	0	1	0	0	0	2	1	0	0	2	0	1	1	0	1	1	0	2	0
366	1	0	1	1	0	1	1	0	1	1	1	1	0	0	1	0	1	1	1	2	1	0	0	0	0	0	0	2	2	2	2	0	1	0	0	2	1	0	0	0	1	1	0	0	0	0	0	1	0
367	0	0	2	0	0	0	1	0	1	1	0	1	2	0	0	1	0	2	1	0	2	0	0	0	0	0	0	1	1	2	0	1	2	1	0	2	2	0	0	0	2	1	0	0	1	0	1	0	2
368	1	0	2	0	1	1	2	1	0	1	0	0	0	0	0	0	0	0	2	0	2	0	0	0	0	0	0	0	0	2	1	1	1	1	1	1	2	0	0	0	2	0	0	0	1	0	0	1	1
369	1	0	1	0	0	0	1	0	0	0	1	0	1	0	1	0	1	1	1	0	2	0	0	0	0	0	0	1	1	2	1	0	1	1	1	2	1	1	0	0	1	0	0	1	0	1	0	2	0
370	0	0	2	0	0	0	2	0	1	1	1	0	0	0	0	0	1	1	1	1	1	0	0	0	0	0	0	0	1	2	0	1	1	1	0	1	1	0	1	0	0	1	0	0	0	0	0	1	1
371	0	0	2	0	1	1	1	0	1	1	2	1	1	0	0	0	1	2	0	1	2	0	0	0	0	0	0	0	1	2	0	1	1	1	0	0	1	1	0	0	1	0	0	0	1	1	0	0	2
372	0	0	0	0	0	0	2	0	1	1	0	1	1	0	1	0	1	1	2	0	2	0	0	0	0	0	0	1	2	1	0	0	2	1	0	1	2	0	0	0	2	1	1	0	1	1	0	1	1
373	0	0	0	0	0	0	2	0	1	1	0	0	0	0	0	0	1	0	2	0	2	0	0	0	0	0	0	2	1	2	1	0	2	0	0	2	1	0	0	2	0	1	0	0	1	0	0	1	1
374	0	0	0	0	0	0	2	1	1	2	0	0	0	0	0	0	1	0	1	1	2	0	0	0	0	0	1	1	1	1	0	1	2	0	0	1	2	0	0	1	1	1	0	0	0	0	0	1	2
375	0	0	2	0	1	1	1	0	1	1	0	1	2	0	2	0	1	0	2	1	2	0	0	0	0	0	0	0	2	2	0	2	2	0	0	1	2	0	0	0	2	2	2	0	1	1	0	2	0
376	1	0	0	0	0	0	2	1	1	2	0	0	1	0	1	0	2	2	0	1	1	1	0	0	0	0	0	0	1	2	1	1	0	0	0	2	0	0	0	1	1	0	0	0	0	0	0	1	2
377	0	0	1	0	1	1	2	0	1	1	0	2	1	0	2	0	1	0	2	0	2	0	0	0	0	0	0	1	1	0	0	1	2	0	0	1	1	1	0	0	1	1	0	0	0	0	0	2	0
378	0	0	0	0	0	0	2	0	1	1	0	1	2	0	1	0	1	1	1	2	1	0	1	1	1	0	0	0	0	1	0	0	1	0	0	1	1	0	0	1	1	0	0	1	1	1	0	1	1
379	1	0	0	0	0	0	1	0	1	1	1	1	2	0	1	1	0	2	0	1	0	0	0	0	0	0	0	1	1	2	0	1	1	2	1	1	1	0	0	2	0	0	0	0	0	0	0	1	0
380	1	0	1	0	0	0	2	1	0	1	0	0	0	0	0	0	0	2	0	2	0	0	0	0	0	0	0	0	1	2	0	1	1	0	0	1	0	0	0	1	0	0	0	0	0	1	1	1	1
381	1	0	1	0	0	0	1	0	0	0	1	0	1	0	0	0	1	1	2	0	2	0	1	0	0	1	0	0	0	2	1	0	0	0	0	2	1	0	0	0	2	1	0	0	0	0	0	2	0
382	1	1	1	0	0	0	1	0	1	1	1	1	1	0	2	0	2	0	2	0	2	0	0	0	0	0	0	0	0	2	0	1	1	2	1	2	0	0	0	2	0	1	1	0	1	0	0	1	1
383	0	0	2	0	1	1	2	1	0	1	0	0	1	0	0	0	0	1	0	1	0	0	1	1	1	1	1	1	1	2	0	0	0	0	0	2	2	0	0	1	1	1	1	0	0	0	0	1	2
384	0	0	1	0	0	0	2	0	1	1	0	1	1	0	0	1	0	0	1	1	2	0	0	0	0	0	0	0	0	1	1	1	2	2	0	1	1	0	0	2	0	1	0	0	1	1	0	2	1
385	1	0	1	0	0	0	2	0	1	1	0	0	0	0	0	0	2	2	1	0	1	1	0	0	0	0	0	1	1	2	2	0	2	1	0	2	1	0	0	1	1	2	2	0	1	0	0	0	2
386	0	0	2	0	0	0	2	1	0	1	0	0	1	0	1	0	1	1	1	0	1	0	1	0	0	0	1	1	1	2	0	1	2	0	0	1	1	0	0	1	1	1	1	0	1	0	0	1	1
387	1	0	2	0	2	2	1	1	0	2	0	0	0	0	0	1	0	1	0	1	2	1	0	0	0	1	0	0	0	2	0	1	2	0	0	2	1	0	0	1	1	0	1	0	1	0	0	0	2
388	0	0	2	0	1	1	2	0	2	2	0	1	1	0	1	0	2	0	2	0	2	0	1	1	1	1	0	2	2	1	0	0	2	1	0	1	2	1	1	0	1	0	0	0	0	1	1	0	2
389	0	0	2	0	0	0	2	1	0	1	0	0	1	0	1	0	1	2	0	1	1	0	0	0	0	0	0	1	1	2	2	0	1	1	0	2	1	0	0	0	1	0	0	0	1	1	0	1	1
390	0	0	2	0	0	0	0	0	0	0	1	0	1	0	1	0	1	1	1	1	2	0	0	0	0	1	0	1	1	2	1	1	1	0	0	2	1	0	1	0	1	0	0	0	0	1	0	1	1
391	0	0	2	0	1	1	2	1	0	1	0	1	2	0	1	1	2	0	2	0	2	0	1	0	0	0	0	0	0	2	0	0	1	0	0	1	1	0	1	0	1	0	0	0	0	1	0	1	0
392	1	0	1	0	0	0	2	0	2	2	0	0	1	0	1	0	2	2	0	1	2	0	0	0	0	0	0	0	1	2	0	0	0	1	2	2	2	1	0	0	0	0	0	0	0	0	0	0	2
393	1	0	1	0	1	1	2	0	0	0	0	1	1	0	0	1	2	0	2	1	2	0	0	0	0	0	0	1	2	1	0	0	2	2	2	2	1	1	1	0	0	0	0	0	0	0	1	1	1
394	0	0	0	0	0	0	2	0	1	1	0	0	0	0	0	0	1	1	1	1	2	0	0	0	0	0	1	1	1	2	0	0	2	1	1	1	1	1	0	1	1	0	0	0	1	0	0	0	2
395	1	0	1	0	0	0	2	0	0	0	0	0	0	0	0	0	2	1	2	0	1	0	0	0	0	0	0	2	2	0	0	0	0	0	0	2	2	0	0	2	0	0	0	0	0	1	0	1	1
396	1	0	1	0	0	0	2	0	1	1	0	0	1	0	1	0	0	2	1	0	1	0	0	0	0	1	2	1	1	2	1	0	1	1	1	2	1	0	0	1	1	0	0	0	0	0	1	0	2
397	1	0	1	0	0	0	2	0	1	1	0	0	0	0	0	0	1	0	2	0	2	0	1	1	1	1	0	2	2	2	1	0	1	1	0	2	1	0	0	1	1	0	0	0	0	0	0	1	2
398	1	0	0	0	0	0	1	0	1	1	1	0	1	0	1	0	1	1	1	2	1	0	0	0	0	0	0	0	0	1	1	0	1	1	0	1	1	0	0	2	0	0	1	0	1	0	0	1	1
399	0	0	1	0	0	0	2	0	0	0	1	0	0	0	0	0	2	0	2	0	2	0	0	0	0	0	0	0	0	1	0	1	2	1	0	1	1	0	1	0	1	0	0	1	0	1	0	2	1
400	1	1	2	0	1	1	1	0	1	1	0	0	1	0	1	0	1	1	1	0	1	0	0	0	0	1	0	1	1	1	1	0	0	1	2	2	1	1	0	1	0	2	2	0	0	1	0	2	2
401	1	1	1	0	0	0	1	0	1	1	0	0	0	0	0	0	1	2	0	1	1	0	0	0	0	0	1	1	1	2	0	0	1	1	0	2	0	0	0	1	0	0	0	0	0	1	0	0	0
402	1	0	2	0	0	0	2	0	1	1	0	1	1	0	1	0	0	1	1	0	1	0	1	0	0	0	0	1	1	2	2	1	0	0	0	2	1	1	0	0	0	0	0	0	0	1	0	1	0
403	1	0	2	0	0	0	2	0	2	2	0	0	1	0	1	0	1	0	2	0	2	0	0	0	0	0	0	0	1	2	0	0	2	2	1	2	0	0	0	1	0	0	0	1	2	0	0	1	0
404	0	0	1	0	0	0	2	0	1	1	1	1	2	0	2	0	0	1	1	0	1	0	0	0	0	0	0	0	0	2	1	1	1	2	1	2	2	0	0	0	2	2	2	0	1	1	0	1	1
405	0	0	1	0	0	0	2	0	1	1	1	1	1	0	0	1	0	2	0	2	0	0	1	0	0	0	0	2	2	2	0	1	1	1	2	2	1	0	1	0	1	0	0	0	0	0	0	1	1
406	0	1	1	0	0	0	2	0	1	1	0	0	0	0	0	0	1	0	1	0	2	0	0	0	0	0	0	0	1	2	0	2	1	0	0	1	2	0	0	1	1	0	0	0	1	0	0	2	0
407	1	0	0	0	0	0	2	0	1	1	0	0	1	0	2	0	2	2	0	2	0	0	0	0	0	0	0	1	1	2	1	1	2	0	0	0	1	0	0	0	2	1	1	0	0	1	0	2	0
408	1	0	1	1	0	1	1	0	2	2	0	1	0	0	1	0	0	0	2	0	1	0	0	0	0	1	0	1	1	2	1	0	1	1	1	2	1	2	0	0	0	0	0	0	0	1	1	1	1
409	1	0	1	0	0	0	2	1	0	1	0	0	1	0	1	0	2	0	2	1	2	0	0	0	0	0	0	0	0	2	1	0	1	1	0	2	1	0	1	0	1	1	1	0	1	1	0	1	1
410	1	0	1	0	1	1	2	0	1	1	0	0	0	0	0	0	0	1	1	1	1	0	0	0	0	1	0	0	0	1	1	2	1	0	1	2	1	1	0	1	1	0	0	0	1	0	0	1	1
411	1	0	2	0	1	1	1	0	0	0	0	1	1	0	0	1	1	2	0	1	1	0	0	0	0	1	0	0	0	2	1	1	1	1	0	2	2	1	0	0	0	0	0	0	1	0	1	0	1
412	0	0	2	0	0	0	1	0	1	1	0	1	0	0	1	0	2	0	1	0	2	0	0	0	0	0	0	0	0	2	2	0	2	0	0	1	1	0	0	1	1	0	0	0	0	0	1	0	1
413	0	0	1	0	0	0	0	0	1	1	0	0	0	0	0	0	0	2	0	1	1	0	0	0	0	0	0	1	1	2	2	1	2	0	0	0	0	0	0	2	0	0	0	0	0	1	0	1	1
414	1	0	1	0	0	0	2	0	2	2	0	0	0	0	0	0	0	1	0	0	0	1	0	0	0	0	1	2	2	2	1	0	2	0	0	2	2	0	0	1	1	0	0	0	0	2	2	0	2
415	1	0	2	0	0	0	2	0	0	0	0	1	1	0	1	0	2	1	1	0	2	0	0	0	0	0	0	0	0	2	0	1	1	0	1	1	1	0	0	1	1	0	0	0	0	0	1	1	1
416	1	0	0	0	0	0	2	0	1	1	0	0	1	0	1	0	1	0	2	1	2	0	0	0	0	0	0	0	0	2	0	1	1	0	1	1	1	0	0	0	0	0	0	0	0	1	0	0	2
417	1	0	1	0	0	0	1	0	1	1	1	0	0	0	0	0	1	1	1	1	1	0	0	0	0	0	0	1	1	2	2	1	1	2	1	1	2	0	0	1	1	0	0	0	1	0	0	1	1
418	1	0	1	0	0	0	2	0	0	0	1	0	0	0	0	0	2	0	2	1	2	0	1	0	0	0	0	0	1	2	1	1	1	0	0	1	2	0	0	0	2	0	0	0	0	0	0	1	1
419	1	0	1	0	0	0	1	0	0	0	1	2	2	0	2	0	2	2	0	2	1	0	1	0	0	1	1	2	2	2	1	0	1	0	0	1	1	0	0	1	1	0	0	0	0	0	0	2	0
420	0	0	0	0	0	0	2	0	1	1	0	1	2	0	1	0	1	2	0	0	1	0	2	1	1	1	0	0	0	2	1	1	1	1	1	2	2	0	0	0	2	2	2	0	0	1	0	2	0
421	1	0	1	0	0	0	2	0	0	0	1	0	2	0	2	0	1	1	1	1	2	0	1	0	0	0	1	1	1	2	0	0	0	0	1	2	0	1	0	0	0	0	0	0	0	1	0	2	0
422	0	0	1	0	0	0	1	0	1	1	2	0	1	1	0	0	0	1	1	1	2	0	1	0	0	0	0	0	1	2	0	1	1	0	0	1	2	0	0	1	1	0	0	1	0	1	0	0	2
423	0	0	1	0	0	0	2	0	0	0	0	1	1	0	0	0	1	1	1	1	2	1	0	0	0	0	1	1	1	2	0	1	2	1	0	1	1	1	0	0	1	1	1	0	1	0	0	1	1
424	1	0	0	0	0	0	2	0	2	2	0	0	1	0	0	0	1	1	1	0	2	0	1	0	0	0	0	0	0	1	0	1	1	1	0	0	1	0	0	0	2	0	0	1	0	1	0	1	1
425	1	0	1	0	1	1	2	0	1	1	0	2	2	0	2	0	1	1	1	2	1	0	0	0	0	0	0	0	0	2	0	0	1	1	0	1	1	1	0	0	1	1	1	0	1	0	0	2	0
426	1	0	2	0	0	0	2	0	0	0	0	0	2	1	1	0	1	2	0	1	1	0	1	1	1	1	0	0	0	2	0	2	1	0	0	0	1	0	0	1	1	0	0	0	1	0	0	2	1
427	0	0	0	0	0	0	1	0	2	2	0	0	0	0	0	0	1	2	0	0	0	0	0	0	0	0	0	0	1	2	0	2	2	0	0	1	1	0	0	0	2	0	0	1	0	0	0	0	2
428	1	0	2	0	0	0	1	0	2	2	0	0	0	0	0	0	2	2	1	1	1	0	1	1	1	1	0	0	0	1	0	1	2	1	1	2	0	1	0	0	0	1	0	0	0	0	0	2	1
429	1	0	2	0	0	0	2	0	0	0	0	0	0	0	0	0	2	0	2	1	1	0	0	0	0	0	0	1	2	2	1	2	2	0	0	1	1	0	0	1	1	0	0	0	1	1	0	1	1
430	0	0	1	0	0	0	1	0	0	0	0	1	2	0	2	0	1	2	1	0	1	0	0	0	0	0	0	0	0	2	2	2	1	1	1	2	1	0	0	1	1	1	1	0	1	0	0	2	0
431	1	0	1	0	0	0	2	1	0	1	0	0	1	1	0	0	1	2	1	0	1	0	0	0	0	0	0	0	1	2	1	1	1	0	1	1	2	0	0	0	2	1	0	0	2	1	0	2	0
432	1	0	2	0	0	0	2	0	2	2	0	0	0	0	0	0	1	0	2	1	2	0	0	0	0	1	0	0	0	1	1	0	2	0	0	2	0	1	0	0	1	1	1	0	1	2	0	2	0
433	1	0	2	0	0	0	1	0	1	1	0	2	2	0	1	0	1	1	1	1	2	0	0	0	0	0	0	0	0	1	0	0	2	0	0	1	0	0	0	2	0	1	1	0	0	0	0	2	0
434	0	0	1	0	0	1	0	0	0	0	2	0	1	1	0	0	1	0	2	0	2	0	0	0	0	2	1	2	2	2	1	1	2	1	0	2	1	0	0	1	0	1	0	0	0	1	0	2	0
435	0	0	2	0	0	0	1	0	0	0	1	1	2	0	1	1	2	0	1	0	1	0	0	0	0	0	0	1	1	2	2	1	1	0	0	2	1	0	1	0	1	0	0	0	0	2	0	1	1
436	0	0	0	0	0	0	2	0	0	0	0	0	2	0	1	0	2	1	1	0	2	1	0	0	0	0	0	0	0	2	2	0	2	1	0	1	1	1	0	1	1	0	0	0	0	0	1	1	1
437	1	0	2	0	0	0	2	1	1	2	0	0	1	0	1	0	1	2	0	2	1	1	0	0	0	1	0	0	0	2	0	0	2	1	0	2	2	0	0	1	0	0	0	0	0	0	1	1	1
438	1	0	1	0	0	0	2	0	0	0	0	1	2	0	1	0	1	1	1	1	1	0	0	0	0	1	0	0	1	2	0	1	2	0	0	2	2	0	0	0	2	1	0	0	2	0	2	0	2
439	1	0	1	0	0	0	1	0	1	1	2	0	1	0	0	0	1	1	1	1	2	0	0	0	0	0	0	1	1	1	1	0	2	1	1	1	1	1	0	1	0	0	0	0	0	0	0	1	1
440	1	0	2	0	0	0	1	0	0	0	1	0	0	0	0	0	2	0	2	0	2	1	1	1	1	1	0	0	0	2	0	0	0	0	0	2	2	0	0	0	2	0	0	1	0	0	0	0	2
441	1	0	1	0	0	0	2	0	1	1	0	1	1	0	1	0	1	0	1	0	1	0	1	1	1	1	0	1	1	1	0	0	2	1	0	2	1	0	0	1	1	0	0	0	0	1	0	2	1
442	0	0	1	0	0	0	2	0	2	2	0	0	0	0	0	0	2	0	2	0	2	0	0	0	0	0	1	1	1	2	0	1	1	1	0	2	2	1	1	0	1	0	0	0	0	0	0	1	1
443	1	0	2	0	1	1	2	0	0	0	0	0	0	0	0	1	1	1	1	1	2	0	0	0	0	0	0	1	1	2	1	1	1	0	0	2	1	0	0	1	1	0	0	1	0	0	0	2	0
444	0	0	0	0	0	0	2	0	0	0	0	0	0	0	0	0	2	1	2	1	2	0	1	0	0	0	0	1	2	1	0	0	2	0	0	1	1	1	1	1	0	1	0	0	0	0	0	1	1
445	1	0	1	0	0	0	0	0	0	0	1	0	1	0	1	0	1	0	1	0	1	0	0	0	0	0	0	0	1	2	0	1	2	1	1	2	2	0	0	0	2	0	0	1	0	0	0	1	0
446	0	0	1	0	0	0	1	0	1	1	2	1	1	0	0	0	1	1	1	2	1	0	0	0	0	0	0	1	1	2	0	0	0	0	0	2	2	0	0	1	1	0	0	0	1	0	0	2	1
447	1	0	2	0	0	0	1	0	1	1	1	1	1	0	0	1	0	0	2	0	2	0	0	0	0	1	0	0	0	2	0	1	2	0	0	1	2	0	0	1	1	0	0	0	0	1	0	1	1
448	1	0	2	0	1	1	1	0	2	2	0	0	0	0	0	0	1	1	1	1	1	0	0	0	0	1	1	1	1	2	0	0	2	1	0	2	1	0	0	1	1	1	0	0	0	0	0	0	1
449	0	0	2	0	1	1	2	0	1	1	0	0	1	0	1	0	0	0	1	0	2	0	0	0	0	0	0	1	1	1	1	0	2	2	2	2	1	0	0	1	0	0	0	0	0	1	0	2	0
450	0	0	1	0	0	0	2	0	0	0	1	2	2	0	2	0	1	1	1	1	2	0	0	0	0	0	0	0	0	2	0	1	2	0	0	1	1	0	0	1	1	0	0	1	2	0	0	2	0
451	0	0	0	0	0	0	0	0	0	0	2	0	0	0	0	0	1	1	1	0	2	0	0	0	0	0	0	1	1	2	1	0	2	0	0	2	0	0	0	2	0	0	0	0	0	2	1	1	2
452	1	0	1	0	0	0	1	0	1	1	1	0	0	0	0	0	1	1	1	1	1	0	0	0	0	0	0	0	0	2	0	0	2	0	0	1	2	0	0	1	1	0	0	0	0	0	0	1	1
453	1	1	2	0	1	1	1	0	1	1	1	0	1	0	1	0	1	0	2	0	2	0	0	0	0	0	0	0	0	1	1	1	2	1	1	2	2	0	0	0	2	0	0	0	0	0	0	2	0
454	1	0	1	0	0	0	2	1	0	1	0	0	0	0	0	0	1	1	1	1	2	0	0	0	0	0	0	0	0	2	0	0	2	1	2	2	1	1	0	0	1	0	0	0	1	1	0	2	0
455	1	0	1	0	0	0	1	0	0	0	0	0	0	0	0	0	0	1	1	1	1	0	0	0	0	0	0	0	0	1	0	0	2	2	1	1	1	0	0	2	0	0	0	0	0	0	0	2	0
456	1	0	2	0	1	1	2	1	0	1	1	0	0	0	0	0	2	0	2	1	2	0	0	0	0	1	0	0	0	2	0	1	1	0	0	2	0	0	0	2	0	1	0	0	0	0	0	0	1
457	0	0	1	0	0	0	1	0	2	2	0	0	1	0	1	0	1	2	0	0	0	0	0	0	0	0	0	0	0	2	1	0	2	2	2	2	1	1	0	0	1	1	1	0	2	2	0	2	0
458	1	0	1	0	0	0	2	0	1	1	0	0	0	0	0	0	2	2	0	2	0	0	0	0	0	0	0	0	0	1	1	0	1	1	0	2	1	0	1	0	1	0	0	0	0	1	0	1	1
459	1	0	0	0	0	0	1	0	1	1	1	0	0	0	0	1	0	1	1	0	0	0	1	1	1	1	1	0	0	1	0	1	0	0	0	1	2	1	0	0	0	1	1	0	0	0	0	1	1
460	1	0	1	0	1	1	2	1	0	1	0	0	0	0	0	0	2	1	1	1	1	0	0	0	0	0	0	0	0	2	1	0	1	0	0	1	2	0	0	2	0	2	2	0	1	1	0	2	0
461	0	0	1	0	0	0	1	1	0	1	1	0	0	0	0	0	1	1	1	0	1	0	0	0	0	1	1	0	0	2	0	0	0	0	0	1	0	0	0	1	0	0	0	0	1	0	0	2	0
462	0	0	1	1	0	1	2	0	2	2	0	0	0	0	0	0	1	2	1	0	1	1	0	0	0	0	0	1	1	1	1	2	1	0	1	2	0	0	0	1	1	2	2	0	0	1	0	1	1
463	1	0	1	0	1	1	2	0	1	1	0	0	1	0	0	0	2	0	2	0	2	0	0	0	0	0	0	2	2	1	1	0	2	1	0	1	2	0	0	0	2	0	0	0	0	1	0	2	1
464	1	0	2	0	0	0	2	1	0	1	0	2	2	0	1	0	0	2	1	0	1	0	1	0	0	0	0	1	1	2	1	1	2	0	0	2	1	1	0	0	1	0	0	0	0	1	0	2	0
465	1	0	1	0	0	0	1	0	1	1	1	0	0	0	0	0	1	1	1	1	1	0	0	0	0	0	0	1	1	2	2	0	0	0	0	2	1	0	0	1	1	0	0	0	0	0	0	0	2
466	0	0	0	0	0	0	2	1	1	2	0	1	1	0	0	1	1	1	1	1	2	0	1	0	0	0	0	0	1	2	1	1	2	0	0	1	1	1	0	0	1	1	1	0	1	0	0	2	0
467	0	0	1	0	1	1	1	0	1	1	1	2	2	1	0	1	1	1	1	1	1	0	0	0	0	1	0	1	1	0	0	0	2	0	0	2	1	0	0	2	0	0	0	0	0	1	1	1	1
468	1	0	1	0	1	1	1	0	2	2	0	0	0	0	0	0	1	0	2	1	2	0	0	0	0	0	0	1	1	1	1	0	2	0	0	2	0	0	0	2	0	1	1	0	1	1	0	2	0
469	0	0	2	0	0	0	1	1	0	1	1	1	0	0	1	0	1	1	1	1	2	1	0	0	0	0	0	1	1	1	1	1	2	0	1	2	2	0	0	0	2	0	0	0	0	1	0	1	1
470	0	0	1	0	0	0	2	1	1	2	0	0	2	0	2	0	1	1	1	1	1	0	0	0	0	0	0	0	0	1	0	1	1	0	0	1	2	0	0	2	0	0	0	1	0	1	1	1	1
471	0	0	1	0	0	0	0	0	0	0	1	0	0	0	0	0	2	0	2	0	2	0	0	0	0	0	0	1	0	1	1	0	0	0	0	1	1	0	0	1	1	0	0	1	0	1	0	1	1
472	1	0	1	0	0	0	2	1	0	1	1	0	1	0	1	0	1	1	1	1	1	0	0	0	0	0	0	0	1	2	0	1	2	0	0	1	2	0	0	1	1	0	0	0	1	0	1	0	2
473	1	0	0	0	0	0	2	1	0	1	0	0	0	0	0	0	0	1	1	2	1	0	1	0	0	1	0	0	0	2	1	1	1	0	0	1	2	0	0	1	1	2	2	0	0	1	1	0	1
474	0	0	2	0	0	0	2	0	2	2	0	0	0	0	0	0	1	2	0	1	0	0	0	0	0	0	2	1	1	2	1	0	2	1	0	2	1	1	0	0	1	0	0	1	0	0	0	0	2
475	0	0	1	0	0	0	1	0	1	1	0	0	0	0	0	0	0	0	2	1	2	0	0	0	0	0	0	1	1	2	1	1	1	0	0	1	1	1	0	0	1	0	0	0	0	1	0	2	0
476	1	0	1	0	0	0	2	0	2	2	0	1	2	0	1	0	0	0	2	1	2	0	0	0	0	0	0	2	2	0	0	1	2	2	0	2	2	0	0	1	1	0	0	0	0	0	0	1	0
477	1	0	2	0	2	2	1	0	1	1	1	0	1	0	1	0	1	2	0	1	1	0	0	0	0	0	0	1	1	1	0	2	2	0	0	0	2	0	0	0	2	0	0	1	0	0	0	1	1
478	0	0	2	0	0	0	2	1	1	2	0	0	0	0	0	0	2	1	1	0	2	0	1	1	1	1	0	1	1	2	2	0	0	0	0	2	2	0	0	1	0	0	0	0	1	0	1	1	1
479	0	0	0	0	0	0	1	1	0	1	0	0	1	0	2	0	1	1	1	1	1	0	0	0	0	0	0	1	1	2	0	0	2	2	0	1	1	1	0	1	1	0	0	0	2	2	0	1	1
480	0	0	2	0	1	1	1	0	0	0	0	1	1	0	0	1	2	0	2	1	2	0	0	0	0	0	0	0	1	2	0	2	1	0	0	0	2	0	0	1	1	0	0	0	0	2	0	1	1
481	0	0	2	0	2	2	1	0	1	1	0	1	1	0	0	1	1	1	1	0	1	0	0	0	0	0	0	0	0	1	1	1	1	1	1	2	1	0	0	0	1	0	0	0	0	0	0	2	1
482	1	0	2	0	0	0	2	0	0	0	1	0	0	0	0	0	0	1	1	1	1	2	0	0	0	0	0	2	2	2	2	0	1	1	0	2	1	0	0	1	1	1	1	0	1	0	0	1	2
483	0	0	1	0	0	0	1	0	1	1	1	1	2	0	2	0	0	1	1	1	1	0	0	0	0	0	0	1	1	1	1	2	1	0	0	2	0	0	0	1	0	0	0	0	0	1	0	1	1
484	1	0	1	0	0	0	2	0	1	1	1	1	2	0	1	1	1	0	2	0	2	0	0	0	0	0	0	1	1	2	0	1	1	1	0	1	0	1	1	1	0	0	0	0	0	0	1	1	1
485	0	0	2	0	1	1	1	0	1	1	1	1	2	0	1	0	2	2	1	1	2	0	0	0	0	0	1	0	0	2	1	0	1	2	0	2	1	0	0	0	0	0	0	0	1	0	0	2	1
486	1	0	1	0	0	0	1	0	1	1	1	0	0	0	0	0	1	2	1	0	2	0	0	0	0	0	0	1	2	1	0	0	1	1	1	2	1	0	0	1	1	1	0	0	0	1	0	0	2
487	0	0	2	0	0	0	1	1	0	1	1	1	1	0	1	0	1	1	1	1	1	0	1	1	1	1	0	0	0	2	1	0	2	2	1	2	1	0	0	0	2	0	0	0	0	2	0	0	1
488	0	0	1	0	0	0	2	0	2	2	0	1	1	0	0	1	1	2	0	1	1	0	1	0	0	0	0	0	0	2	1	2	2	1	1	2	2	0	0	1	1	1	1	1	1	2	0	2	2
489	1	0	2	0	0	0	1	0	0	0	2	0	0	0	0	0	1	1	1	1	1	0	0	0	0	0	0	1	2	2	1	1	1	0	0	2	1	0	0	0	1	0	0	0	0	1	0	0	2
490	1	0	1	0	1	1	2	1	1	2	0	1	1	0	0	1	1	1	0	1	0	1	0	0	0	0	0	1	1	2	0	0	2	1	1	1	1	0	0	2	0	0	0	1	2	0	0	1	1
491	0	0	2	0	1	1	2	0	1	1	0	1	1	0	1	0	0	0	2	0	2	0	0	0	0	0	0	0	1	2	0	2	1	0	0	1	1	0	0	1	1	1	1	0	1	0	0	2	0
492	1	0	2	0	1	1	2	0	0	0	0	0	1	1	0	0	1	0	2	0	2	0	0	0	0	0	1	1	1	2	0	0	1	1	0	1	2	0	0	0	2	0	0	0	1	1	0	2	1
493	0	0	2	0	1	1	2	0	0	0	0	0	2	0	1	0	1	2	1	1	1	0	1	0	0	0	0	0	0	2	0	1	1	0	0	2	2	1	0	0	1	2	2	0	1	0	1	0	2
494	0	0	1	0	0	0	2	0	0	0	0	0	0	0	0	0	2	0	2	0	2	0	1	1	1	1	0	1	1	1	0	1	1	1	1	2	1	0	0	0	1	1	1	0	0	0	0	1	1
495	1	0	0	0	0	0	1	0	1	1	0	0	0	0	0	0	2	0	1	0	1	1	0	0	0	0	1	0	0	1	0	1	1	0	0	2	1	0	0	1	0	1	1	0	1	1	0	2	1
496	0	0	0	0	0	0	2	1	0	1	0	0	0	0	0	0	1	0	2	0	2	0	0	0	0	0	0	0	0	1	0	0	1	1	1	2	1	0	0	0	1	0	0	1	2	1	0	1	0
497	1	0	2	0	0	0	1	0	0	0	1	1	2	0	1	0	1	0	2	1	2	0	0	0	0	0	0	0	2	2	0	0	1	1	0	2	2	0	0	1	1	0	0	0	2	2	0	1	1
498	0	0	1	0	1	1	2	1	0	1	0	0	0	0	0	0	0	1	0	1	0	0	0	0	0	1	0	0	0	1	0	0	1	2	1	1	1	0	0	2	0	0	0	0	0	1	0	2	0
499	0	0	1	0	0	0	0	0	1	1	1	1	2	0	1	1	2	0	2	0	2	0	1	0	0	1	0	1	1	1	1	1	1	2	0	2	2	0	0	1	1	1	1	0	1	2	0	1	1
500	0	0	0	0	0	0	2	0	0	0	1	0	1	0	0	0	1	0	2	1	2	0	0	0	0	0	0	0	2	2	0	1	2	0	0	1	1	0	0	0	0	0	0	0	0	1	0	2	0
501	1	0	1	0	0	0	1	1	1	2	0	1	2	0	1	0	0	0	2	1	2	0	0	0	0	0	0	1	1	1	0	0	0	0	0	2	1	1	0	0	1	1	1	0	1	1	0	2	1
502	1	0	1	0	0	0	1	0	1	1	0	0	0	0	0	0	1	1	1	1	1	0	1	0	0	0	0	1	1	1	1	0	2	0	0	1	2	0	0	1	1	1	0	0	0	0	0	2	0
503	1	0	2	0	1	1	2	0	0	0	1	1	2	0	2	0	0	2	0	1	0	0	0	0	0	0	0	0	0	2	0	2	2	0	0	1	1	0	0	0	0	0	0	1	0	1	0	2	0
504	0	0	2	0	1	1	2	0	0	0	0	2	2	0	2	0	2	1	1	0	2	0	0	0	0	0	0	0	0	2	1	1	2	0	0	2	1	1	0	0	2	1	1	0	0	0	0	0	2
505	0	0	0	0	0	0	2	1	0	1	0	1	1	0	1	0	1	0	1	1	1	0	0	0	0	0	0	0	0	2	0	0	0	1	0	2	2	0	0	1	0	1	1	0	0	1	0	2	1
506	1	0	0	0	0	0	1	0	1	1	1	0	1	0	1	0	1	1	1	1	1	0	0	0	0	0	0	2	2	1	0	0	0	1	2	2	1	1	1	0	0	0	0	0	0	1	0	2	1
507	1	0	1	0	0	0	1	0	0	0	0	1	2	0	1	0	0	1	1	1	1	0	0	0	0	0	0	0	1	2	0	0	1	0	0	1	1	1	0	0	0	2	1	0	1	0	0	2	2
508	1	0	2	0	1	1	2	1	1	2	0	0	1	0	1	0	1	1	0	2	1	0	1	1	1	1	0	0	1	2	0	0	1	0	0	1	1	1	0	0	1	1	0	0	0	1	0	2	1
509	1	0	1	0	0	0	2	0	2	2	0	1	1	0	0	1	1	1	1	1	1	0	2	0	0	1	0	1	1	1	0	1	2	1	1	2	1	0	1	0	1	0	0	1	0	0	0	2	1
510	1	1	1	0	1	1	1	0	1	1	1	1	1	0	0	1	2	1	2	1	2	0	0	0	0	0	0	0	0	1	0	0	1	1	0	2	1	1	0	0	1	0	0	0	2	2	0	1	1
511	1	0	1	0	0	0	2	1	1	2	0	1	1	0	0	1	2	1	2	1	2	0	0	0	0	0	0	1	1	1	0	0	0	1	0	2	1	0	0	0	1	0	0	0	1	1	0	0	1
512	1	0	0	0	0	0	2	0	0	0	0	0	0	0	0	0	0	1	1	1	2	0	1	0	0	0	0	0	1	2	0	1	1	1	1	2	1	1	1	0	0	0	0	1	1	0	0	2	1
513	0	0	2	0	0	0	2	0	1	1	0	0	0	0	0	0	1	1	2	1	2	0	0	0	0	0	0	1	1	1	0	2	2	0	0	2	2	0	0	1	1	0	0	0	1	0	0	1	2
514	0	0	1	0	0	0	1	0	2	2	0	1	1	0	0	1	1	0	2	0	2	1	0	0	0	0	0	0	0	1	1	1	0	0	0	2	2	0	1	0	1	0	0	0	0	0	0	1	0
515	0	0	1	0	0	0	2	1	0	1	0	0	0	0	0	0	1	1	1	1	2	0	0	0	0	0	0	1	2	2	0	0	1	2	0	2	0	0	0	1	1	0	0	0	1	0	0	1	0
516	1	0	1	0	0	0	1	0	0	0	1	0	0	0	0	0	0	2	0	1	1	0	0	0	0	1	0	1	1	2	1	2	1	0	0	2	1	0	1	0	1	0	1	0	1	0	0	1	1
517	0	0	1	0	0	0	2	1	0	1	0	0	0	0	0	0	2	1	1	1	1	2	0	0	0	0	0	1	1	2	1	1	1	0	0	2	2	0	0	1	1	0	0	0	0	0	0	1	1
518	0	0	1	0	0	0	2	1	0	1	0	1	2	0	2	0	0	2	0	1	0	0	0	0	0	0	0	1	1	2	0	0	0	0	0	1	1	0	0	0	1	1	1	0	0	1	0	2	0
519	0	0	0	0	0	0	1	0	0	0	0	0	1	0	1	0	1	1	1	0	1	0	0	0	0	0	0	0	0	2	1	0	1	1	0	2	2	0	0	0	2	0	0	0	0	0	1	0	2
520	0	0	1	0	0	0	2	0	1	1	1	0	1	0	1	0	1	2	1	0	1	0	0	0	0	0	0	0	1	2	0	0	1	0	0	1	2	0	0	1	1	0	0	0	0	0	0	2	0
521	0	0	0	0	0	0	1	0	1	1	1	0	0	0	0	0	2	0	1	0	1	0	0	0	0	0	0	0	0	2	0	0	1	1	1	1	1	1	0	0	0	0	0	0	0	0	1	0	2
522	1	0	2	0	0	0	2	1	0	1	0	0	1	0	0	0	0	1	1	0	1	1	0	0	0	0	0	1	1	2	0	0	2	1	0	2	1	0	0	1	1	0	0	0	0	0	0	1	1
523	0	0	1	0	0	0	1	0	0	0	1	1	2	0	2	0	2	2	1	1	1	0	0	0	0	0	0	1	1	1	1	1	2	0	0	1	1	0	0	1	1	0	0	0	0	0	1	0	2
524	1	0	2	0	1	1	2	0	2	2	0	1	1	0	0	1	1	0	2	0	2	0	0	0	0	0	0	0	1	2	0	1	1	0	0	1	1	0	0	1	1	1	1	0	1	0	0	0	2
525	1	0	0	0	0	0	1	1	0	1	0	0	0	0	0	0	1	0	1	0	2	0	0	0	0	0	0	0	1	2	0	0	1	0	0	2	2	1	0	0	1	0	0	0	0	0	1	1	1
526	1	1	2	0	0	0	1	0	0	0	2	0	0	0	0	0	0	2	0	1	0	0	0	0	0	0	0	0	1	2	0	0	2	1	0	2	1	0	1	0	1	0	0	0	0	0	0	1	1
527	1	0	1	0	0	0	2	0	2	2	0	0	0	0	0	0	1	0	1	0	2	0	0	0	0	0	0	1	1	2	1	0	1	1	0	1	2	0	0	1	1	1	1	0	0	0	0	1	0
528	1	0	2	0	2	2	2	1	0	1	0	0	1	0	1	0	0	2	0	1	0	0	1	0	0	0	0	1	0	1	2	0	2	2	2	2	1	0	0	1	1	0	0	0	1	0	0	2	0
529	1	0	2	0	1	1	1	1	1	2	0	0	1	0	1	0	1	1	1	1	2	0	0	0	0	0	0	0	1	2	0	0	0	0	0	2	1	0	0	1	1	1	1	0	1	0	0	1	1
530	0	0	0	0	0	0	1	1	0	2	0	0	0	0	0	0	1	2	0	1	1	0	0	0	0	1	0	0	0	1	0	0	1	1	1	1	2	0	0	2	0	0	1	0	1	0	0	2	0
531	1	0	2	0	0	0	1	1	1	2	0	0	0	0	0	0	2	0	2	0	2	0	0	0	0	0	0	1	1	0	0	1	0	0	0	1	2	0	0	2	0	0	0	0	0	1	0	1	1
532	0	0	2	0	0	0	1	0	1	1	1	1	2	0	1	0	1	1	1	0	2	1	0	0	0	0	1	0	1	2	0	1	1	1	0	0	1	0	0	0	1	1	1	0	1	1	0	2	0
533	1	0	2	0	0	0	2	1	1	2	0	0	0	0	0	0	2	1	2	1	2	0	0	0	0	0	0	0	0	1	0	0	1	1	0	2	1	0	0	1	1	0	0	1	0	0	0	1	1
534	1	0	0	0	0	0	2	0	0	0	0	0	0	0	0	0	1	1	1	1	1	0	0	0	0	0	0	0	0	2	1	1	1	1	2	2	1	1	0	0	1	1	1	0	0	0	0	0	2
535	0	0	1	0	0	0	1	0	1	1	1	0	2	1	1	0	1	1	1	1	2	0	0	0	0	0	0	1	1	2	2	0	2	0	0	2	2	1	0	0	1	0	0	1	0	0	0	1	1
536	0	1	2	0	1	1	1	1	1	2	0	0	1	0	1	0	0	0	2	0	2	0	0	0	0	0	0	1	1	1	1	2	2	0	0	0	2	0	0	0	2	0	0	0	1	0	0	2	0
537	1	1	1	0	0	0	2	0	0	0	0	0	1	0	1	0	1	0	2	0	2	0	0	0	0	1	0	2	2	2	1	0	1	0	0	1	2	0	0	0	1	1	1	0	1	1	0	2	0
538	0	0	1	0	0	0	2	0	1	1	0	0	0	0	0	0	0	2	0	2	0	0	1	0	0	0	0	0	0	2	0	0	1	1	0	1	1	1	0	0	1	0	0	1	0	0	1	1	1
539	1	0	1	0	0	0	2	0	1	1	0	0	0	0	0	0	0	1	1	1	1	0	1	0	0	0	0	0	0	2	0	1	2	2	0	1	1	1	0	1	1	0	0	1	0	1	0	1	1
540	0	0	2	0	1	1	2	1	1	2	0	0	1	0	1	0	2	2	1	1	2	0	0	0	0	0	0	0	0	1	1	0	1	0	0	1	1	0	0	1	1	0	0	0	0	1	0	1	0
541	1	0	1	0	1	1	2	1	0	1	0	1	1	0	1	0	1	0	2	0	2	0	1	0	0	0	0	0	1	2	1	0	2	1	0	2	2	0	0	0	2	1	1	0	0	0	0	1	0
542	1	0	1	0	0	0	2	0	0	0	0	1	1	0	1	0	0	2	0	1	1	0	0	0	0	0	0	0	0	1	0	2	2	0	0	0	0	0	0	2	0	1	1	0	1	0	0	2	0
543	0	1	2	0	0	0	1	0	0	0	0	0	0	0	0	0	2	1	2	0	1	1	0	0	0	0	0	1	1	0	0	1	1	2	1	2	1	0	0	2	0	0	0	0	0	0	0	2	1
544	0	0	1	0	0	0	2	0	0	0	0	2	2	0	2	0	0	1	1	0	0	0	0	0	0	0	0	0	1	2	0	1	2	0	1	2	2	0	0	1	1	0	0	0	0	2	0	1	1
545	0	0	1	0	1	1	2	1	1	2	0	0	1	0	1	0	1	1	1	0	2	0	1	1	1	1	0	2	2	1	0	1	2	1	1	2	0	1	1	0	0	0	0	0	0	0	0	0	1
546	1	0	2	0	1	1	1	1	0	1	1	1	1	0	0	1	1	1	1	1	1	0	0	0	0	0	1	1	1	2	1	2	1	0	1	2	0	0	0	1	0	1	1	0	1	1	0	0	2
547	1	0	2	0	0	0	1	0	1	1	0	2	2	0	1	1	1	1	1	0	1	0	0	0	0	0	1	2	2	2	1	1	1	1	1	2	2	0	0	0	2	0	1	0	1	0	0	1	1
548	0	0	1	0	0	0	1	0	1	1	2	1	2	0	0	1	2	0	2	0	2	0	0	0	0	0	0	0	0	2	1	1	1	0	0	2	1	0	0	0	2	2	2	0	1	1	0	2	1
549	0	0	1	0	0	0	1	1	0	1	1	0	0	0	0	0	1	1	1	0	2	0	0	0	0	0	0	1	1	2	1	0	1	0	0	2	1	1	0	1	1	0	0	0	1	0	0	1	1
550	0	1	2	0	0	0	1	0	0	0	1	0	0	0	0	0	1	1	1	1	1	0	0	0	0	0	0	1	2	2	1	1	1	1	2	2	1	0	0	1	1	1	0	0	2	1	0	1	0
551	1	0	1	0	0	0	1	0	0	0	2	0	0	0	0	0	0	1	1	1	1	0	0	0	0	1	0	1	2	2	1	0	1	0	0	1	2	0	0	0	1	1	1	0	1	0	1	1	1
552	0	0	0	0	0	0	1	0	1	1	1	0	0	0	0	0	1	0	2	0	2	0	0	0	0	0	0	1	1	1	1	1	1	0	0	1	1	0	0	2	0	0	0	0	0	0	1	0	1
553	1	0	2	0	0	0	2	1	0	1	0	1	2	0	1	0	2	0	2	0	2	0	0	0	0	0	0	0	1	2	0	1	1	0	0	2	2	0	0	1	1	0	0	0	0	1	0	2	2
554	1	0	1	0	1	1	2	0	0	0	0	0	1	0	1	0	0	2	1	0	1	0	0	0	0	0	2	1	1	2	1	1	1	1	1	1	1	0	0	0	1	0	0	0	0	0	0	2	1
555	0	0	2	0	2	2	2	0	0	0	0	1	0	0	1	0	1	2	1	0	2	0	0	0	0	0	0	0	0	2	1	1	1	0	0	2	2	0	0	1	1	1	1	0	1	1	0	2	0
556	1	0	1	0	0	0	1	1	0	1	1	0	1	0	1	0	0	2	0	1	1	0	0	0	0	0	0	0	1	2	0	0	1	1	0	2	1	1	0	0	1	0	0	0	0	2	0	1	1
557	1	0	1	0	0	0	1	0	1	1	1	0	0	0	0	0	1	1	1	0	2	0	0	0	0	0	0	0	1	2	0	1	2	0	0	1	1	0	0	0	1	0	0	1	2	0	0	1	0
558	1	0	1	0	0	0	1	0	0	0	1	1	1	0	0	1	2	0	1	0	2	0	0	0	0	0	0	1	1	2	1	0	2	2	1	1	1	0	0	0	0	0	0	0	1	0	0	1	2
559	0	0	0	0	0	0	2	0	1	1	1	0	0	0	0	0	1	0	1	0	2	0	0	0	0	0	0	0	0	1	1	2	1	0	0	2	2	0	0	0	2	1	0	0	0	0	0	1	1
560	1	0	1	0	0	0	1	1	0	1	1	0	1	0	1	0	1	1	1	1	1	0	0	0	0	0	0	1	1	2	1	2	2	0	0	2	0	0	0	1	0	0	0	0	0	1	0	2	1
561	1	0	2	0	0	0	2	0	0	0	0	1	1	0	0	1	0	0	1	1	2	0	0	0	0	1	0	0	1	2	0	0	1	0	0	1	1	0	0	0	2	1	1	0	1	1	0	1	1
562	0	0	0	0	0	0	2	1	0	1	0	0	0	0	0	0	1	1	1	1	1	0	1	0	0	1	0	0	0	2	0	1	2	0	1	1	1	0	0	1	0	0	0	0	0	0	0	0	2
563	1	0	1	0	0	0	2	1	0	1	0	0	1	0	1	0	1	1	1	0	1	0	0	0	0	0	0	0	0	2	0	2	1	0	0	1	0	0	0	1	0	0	0	0	0	1	0	2	0
564	1	0	1	0	0	0	2	0	2	2	0	0	1	0	0	0	1	0	2	0	2	0	1	1	1	1	0	0	0	1	0	2	1	0	1	2	1	1	0	0	1	0	0	0	0	1	0	0	1
565	1	0	2	0	0	0	2	0	1	1	1	0	0	0	0	0	2	1	1	1	1	0	1	0	0	0	0	0	0	2	0	1	1	1	2	2	2	1	1	0	1	0	0	0	1	1	0	1	1
566	1	0	1	0	0	0	2	1	1	2	0	2	2	0	2	0	0	1	1	1	1	0	1	0	0	0	0	0	0	1	0	0	2	2	2	2	1	1	0	0	0	0	0	1	0	0	0	1	0
567	1	1	1	0	1	1	2	0	0	0	0	1	2	0	2	0	0	1	1	1	2	0	0	0	0	0	0	1	2	2	1	2	1	0	0	1	2	0	0	2	0	0	0	0	0	0	0	1	1
568	1	0	1	1	0	1	1	1	0	1	1	0	1	0	0	0	0	2	0	0	1	0	0	0	0	0	0	0	1	1	0	2	2	0	0	0	2	0	0	2	0	0	0	0	0	1	0	1	1
569	1	0	2	0	1	1	2	0	1	1	0	0	1	0	1	0	2	2	0	2	1	0	0	0	0	0	0	1	1	1	0	0	0	0	1	2	1	0	0	1	1	1	0	0	0	0	0	2	0
570	1	1	1	0	1	1	2	1	0	1	0	0	1	0	1	0	1	2	1	0	2	0	1	0	0	0	0	1	1	2	1	0	0	1	1	2	2	0	0	1	1	0	0	1	0	1	0	1	1
571	0	0	0	0	0	0	1	1	1	2	1	0	0	0	0	0	1	1	1	0	2	0	0	0	0	0	0	1	1	2	0	1	1	0	0	2	1	0	1	0	1	1	1	1	1	2	0	1	1
572	1	0	0	0	0	0	1	0	1	1	1	0	0	0	0	0	2	0	2	0	2	0	2	1	1	1	0	0	1	2	0	0	2	2	1	2	1	0	0	2	0	1	1	0	1	1	0	0	1
573	1	0	2	0	0	0	2	1	0	1	0	1	1	0	0	1	1	0	2	0	2	0	1	0	0	1	0	1	1	2	2	1	2	0	0	0	1	0	0	2	0	1	1	0	0	1	0	1	0
574	1	0	1	0	0	0	1	0	1	1	1	1	2	0	1	1	0	0	1	1	2	0	1	1	1	1	1	1	1	2	1	2	1	0	0	0	1	1	0	0	1	1	1	0	0	0	0	0	2
575	0	0	0	0	0	0	2	0	0	0	1	0	0	0	0	0	2	0	2	0	2	0	0	0	0	0	0	0	0	1	0	2	2	0	0	1	1	0	0	0	0	0	0	1	0	0	0	1	1
576	0	0	1	0	0	0	2	0	0	0	1	0	1	0	2	0	0	0	2	1	2	0	0	0	0	0	0	1	2	2	1	0	1	0	0	1	0	1	0	0	1	0	0	0	1	1	0	2	0
577	0	0	1	0	0	0	2	0	2	2	0	0	2	0	1	0	1	0	2	0	2	0	0	0	0	1	0	1	1	2	2	0	0	0	0	2	2	0	0	0	2	1	0	0	0	0	1	2	1
578	0	1	1	0	0	0	1	0	0	0	1	0	0	0	0	0	0	0	2	0	2	0	1	0	0	1	0	0	0	2	1	1	2	1	0	2	1	0	0	2	0	0	1	0	1	0	0	0	1
579	1	0	1	0	0	0	1	0	0	0	0	0	0	0	0	0	1	1	1	2	1	0	0	0	0	0	0	0	1	1	0	1	2	1	1	2	1	1	0	0	1	1	0	0	0	1	0	2	2
580	0	0	1	0	0	0	2	0	0	0	0	0	0	0	0	0	2	0	2	1	2	0	0	0	0	0	0	0	0	2	0	1	2	0	0	1	1	0	0	2	0	0	0	0	0	1	0	2	0
581	0	0	1	0	0	0	2	0	2	2	0	1	1	0	0	1	2	1	1	1	2	0	0	0	0	0	0	2	2	1	0	0	0	0	0	1	2	0	0	1	1	1	1	0	1	2	0	2	0
582	0	0	1	1	0	1	1	0	0	0	1	1	2	0	2	0	1	1	1	0	1	0	0	0	0	0	0	0	1	2	0	1	2	1	0	2	2	0	0	0	2	1	1	0	1	1	0	2	0
583	1	0	1	0	0	0	1	0	1	1	1	0	0	0	0	0	1	2	0	1	2	0	1	0	0	0	0	0	0	2	1	2	2	0	0	1	2	0	0	1	1	0	0	0	0	2	0	2	1
584	0	0	1	0	0	0	1	2	0	2	0	1	0	0	0	0	0	2	0	1	2	0	0	0	0	0	0	2	2	1	0	0	2	0	0	2	1	0	0	0	2	0	0	0	0	0	0	0	1
585	1	0	1	0	0	0	1	0	2	2	0	1	1	0	0	0	2	0	2	0	2	0	0	0	0	1	1	0	0	1	0	1	2	0	0	2	1	0	0	2	0	1	1	0	1	1	0	2	1
586	1	1	1	0	0	0	2	1	0	1	0	0	1	0	1	0	2	1	1	1	1	0	1	0	0	0	0	0	0	2	0	1	1	0	0	2	1	0	0	1	1	1	1	0	1	1	0	2	0
587	1	0	0	0	0	0	2	0	2	2	0	0	0	0	0	0	2	2	0	1	2	0	0	0	0	0	0	0	0	2	1	0	0	0	1	2	2	0	0	0	2	0	0	0	1	0	0	1	1
588	1	0	1	0	0	0	1	0	0	0	1	1	0	0	0	0	2	2	0	2	0	1	0	0	0	0	1	1	1	2	0	0	2	0	0	2	0	1	0	0	1	1	1	0	1	1	1	1	1
589	0	0	1	0	1	1	1	0	0	0	0	1	1	0	1	0	1	0	1	0	2	0	0	0	0	0	0	0	1	2	0	1	2	1	0	2	1	0	0	2	0	1	1	0	1	1	0	2	0
590	1	0	2	0	1	1	2	0	1	1	0	0	0	0	0	0	1	0	2	0	2	0	0	0	0	0	0	1	2	2	1	0	0	1	1	1	2	0	0	1	1	0	0	0	0	0	0	1	1
591	0	0	1	0	1	1	2	0	1	1	0	0	1	0	1	0	1	1	1	0	1	0	1	1	1	2	0	2	2	2	0	0	1	1	1	1	1	1	0	0	1	0	0	0	2	2	0	2	1
592	0	0	1	0	0	0	1	0	0	0	1	1	2	0	2	0	2	2	1	0	1	0	0	0	0	1	0	1	1	2	2	0	2	0	0	2	2	0	0	1	1	0	0	0	0	2	0	2	0
593	0	0	0	0	0	0	1	1	0	1	0	0	0	0	0	0	0	2	0	1	0	0	1	1	1	1	0	2	2	2	0	1	2	0	0	2	1	0	0	1	1	1	1	0	1	0	0	2	0
594	0	0	1	0	0	0	1	0	2	2	0	1	2	0	2	0	2	2	0	2	1	0	1	1	1	1	0	1	1	2	1	0	2	0	0	1	2	0	0	0	2	0	0	0	1	0	0	2	0
595	1	0	2	0	1	1	2	1	1	2	0	0	0	0	0	0	0	0	2	1	2	0	0	0	0	0	0	1	1	2	1	0	2	0	0	2	2	0	0	1	1	1	1	1	1	2	1	1	1
596	1	0	2	0	0	0	2	0	1	1	0	0	2	0	1	0	1	1	1	0	2	0	0	0	0	0	1	1	1	2	0	0	0	1	0	2	1	1	1	1	0	0	0	0	0	0	0	2	0
597	0	0	2	0	1	1	2	0	0	0	0	1	2	0	2	0	1	2	0	1	1	0	0	0	0	0	0	1	1	2	0	1	1	1	1	2	1	0	0	0	2	1	1	0	0	1	0	2	0
598	0	0	2	0	0	0	2	1	0	1	0	0	0	0	0	0	2	0	2	0	2	0	0	0	0	1	0	0	1	2	0	0	0	0	0	1	1	0	0	1	1	0	0	0	1	0	0	2	1
599	0	0	0	0	0	0	2	0	1	1	0	0	0	0	0	0	0	1	1	1	1	0	0	0	0	0	0	1	2	2	1	0	1	1	0	1	1	0	0	0	2	1	1	0	1	0	1	1	1
600	0	0	0	0	0	0	1	0	0	0	0	0	2	0	2	0	0	1	0	1	2	0	1	0	0	0	0	0	0	2	0	2	2	0	0	1	2	0	0	0	1	1	0	0	0	0	0	2	1
601	1	0	2	0	1	1	2	0	1	1	0	0	1	0	1	0	0	2	0	1	1	0	1	0	0	0	0	0	2	2	0	0	2	2	1	2	2	0	0	0	2	0	0	0	0	1	0	2	0
602	1	0	1	0	0	0	2	0	1	1	0	1	2	0	2	0	1	1	1	1	1	0	1	0	0	0	1	0	1	2	0	0	0	0	0	2	1	0	0	2	0	0	0	1	1	0	0	1	1
603	0	0	1	1	0	1	2	0	0	0	0	0	0	0	0	0	2	1	1	0	2	0	0	0	0	0	0	0	0	2	0	0	1	0	0	1	0	0	0	1	1	0	0	0	0	1	0	0	2
604	1	0	2	0	0	0	1	0	0	0	2	0	0	0	0	0	1	1	1	2	1	0	0	0	0	0	1	0	0	2	1	0	1	0	0	1	0	0	0	1	1	0	0	0	0	0	0	2	0
605	1	0	0	0	0	0	2	0	0	0	0	0	1	0	1	0	1	1	1	0	1	0	0	0	0	0	0	1	2	2	1	2	2	0	0	0	1	0	0	0	2	1	1	0	1	1	1	0	2
606	0	0	1	0	0	0	1	0	0	0	0	0	0	0	0	0	0	1	1	0	1	0	2	1	1	1	0	1	1	2	2	0	2	0	0	2	0	0	0	1	1	0	0	0	0	0	0	2	0
607	0	0	0	0	1	1	2	0	1	1	0	0	0	0	0	0	2	0	1	0	2	0	1	1	1	1	0	0	0	2	1	1	2	0	0	2	0	0	0	1	1	1	0	0	1	0	0	2	1
608	1	0	1	0	0	0	2	1	0	1	0	0	0	0	0	0	0	2	0	0	1	0	1	0	0	0	0	0	1	2	0	0	0	0	0	2	1	0	0	0	2	0	0	1	0	1	0	0	2
609	1	0	0	0	0	0	2	0	1	1	0	0	1	0	1	0	1	0	1	0	1	0	0	0	0	0	0	2	2	2	1	0	1	0	0	1	1	0	1	0	1	1	0	0	0	0	0	2	1
610	1	0	0	0	0	0	2	0	1	1	0	1	1	0	0	0	1	0	2	0	2	0	1	0	0	0	0	0	0	2	0	0	1	0	0	1	1	0	0	1	1	2	2	0	1	0	0	2	0
611	1	0	2	0	0	0	1	0	1	1	1	0	1	1	0	0	2	0	2	1	2	0	0	0	0	0	1	1	1	2	1	1	1	0	0	1	1	0	0	0	1	0	0	0	0	1	0	0	2
612	0	0	1	0	0	0	1	0	0	0	1	0	0	0	0	0	2	1	2	1	2	0	0	0	0	0	0	1	1	1	1	1	2	1	0	1	2	0	0	0	1	0	0	0	1	0	0	2	0
613	0	0	2	0	0	0	1	0	1	1	2	0	0	0	0	0	2	0	2	0	2	0	0	0	0	0	0	0	0	2	0	1	1	1	0	1	2	0	1	0	1	0	0	0	0	0	0	0	2
614	0	0	1	0	0	0	1	0	1	1	0	1	2	0	1	0	1	1	1	1	1	0	0	0	0	0	1	2	2	2	1	1	1	0	1	2	1	0	0	0	1	1	0	0	0	1	0	0	2
615	0	0	1	0	1	1	0	0	1	1	1	1	1	0	1	0	2	1	1	1	1	0	0	0	0	0	0	1	1	2	1	1	2	0	0	2	1	0	0	1	1	0	0	0	0	1	0	2	0
616	1	0	2	0	0	0	2	1	1	2	0	0	1	0	1	0	2	0	2	0	2	0	1	1	1	1	0	0	0	1	0	1	1	0	1	2	2	0	0	1	1	0	0	0	0	1	0	1	0
617	0	0	1	0	0	0	2	1	1	2	0	0	1	0	1	0	2	1	1	0	2	0	0	0	0	0	0	0	0	2	2	0	0	0	0	2	1	0	1	0	1	1	1	0	1	2	2	0	2
618	0	0	2	0	0	0	2	0	2	2	0	0	0	0	0	0	0	2	0	1	2	0	0	0	0	0	0	0	1	2	0	1	1	1	1	1	1	0	0	1	1	0	0	0	0	1	0	1	0
619	0	0	2	0	2	2	1	0	0	0	0	1	1	0	0	1	0	2	0	0	1	0	0	0	0	0	0	0	0	2	1	1	1	1	1	1	1	0	0	1	1	0	0	1	0	1	1	1	1
620	0	0	2	0	0	0	1	0	0	0	1	0	1	0	1	0	2	0	2	1	2	0	1	1	1	1	0	0	1	2	1	0	0	0	1	2	2	0	0	0	2	0	0	0	1	0	0	0	2
621	1	0	1	0	0	0	2	0	0	0	0	0	0	0	0	0	1	1	1	1	1	0	0	0	0	0	0	0	0	1	0	0	2	1	0	2	0	0	0	1	1	0	0	0	0	1	0	0	2
622	1	0	0	0	0	0	2	1	0	1	0	2	2	0	0	1	1	1	1	1	1	0	1	0	0	0	0	0	0	2	0	2	1	0	0	2	1	1	0	0	1	0	0	0	0	0	0	2	1
623	0	0	2	0	0	0	2	1	1	2	0	0	1	0	1	0	1	1	1	0	1	0	0	0	0	1	0	0	0	2	1	2	1	0	1	2	1	0	0	2	0	1	1	0	0	0	0	1	1
624	1	0	2	0	0	0	2	0	0	0	0	0	1	0	0	0	1	2	0	0	1	0	0	0	0	1	0	0	0	2	0	0	0	0	0	2	1	0	0	1	1	1	1	0	1	1	0	2	1
625	1	0	1	0	0	0	1	0	0	0	1	0	1	0	1	0	1	0	2	0	2	0	0	0	0	0	0	0	0	1	1	1	2	0	0	1	2	1	0	0	0	1	0	0	1	2	0	2	0
626	1	0	0	0	0	0	2	0	1	1	0	1	2	0	0	1	1	1	1	1	2	1	0	0	0	0	0	0	0	2	0	1	1	1	0	0	2	0	0	2	0	1	1	0	0	0	0	2	0
627	0	1	2	0	0	0	2	0	1	1	0	1	1	0	0	1	1	1	1	0	1	0	1	1	1	1	0	0	0	2	0	0	0	0	0	2	2	0	0	0	2	0	0	0	0	0	0	2	0
628	1	0	1	1	0	1	2	0	1	1	0	2	2	1	0	1	2	0	2	1	1	1	0	0	0	0	0	0	0	2	1	2	1	0	0	0	1	0	0	2	0	0	0	0	1	0	0	2	0
629	1	0	2	0	1	1	1	1	0	1	1	1	1	0	0	1	1	1	1	1	2	0	0	0	0	0	0	2	2	2	1	0	0	0	0	1	2	0	0	1	1	0	0	0	0	2	0	0	2
630	1	0	2	0	1	1	1	0	0	0	2	1	1	0	0	1	1	1	1	2	1	0	0	0	0	0	0	0	0	1	1	0	0	0	1	2	1	1	0	0	1	0	0	0	0	1	0	1	0
631	0	0	0	0	0	0	2	0	0	0	1	1	1	0	1	0	0	1	1	1	1	0	0	0	0	0	1	2	2	2	1	0	0	0	0	1	1	0	0	1	1	1	0	0	1	1	0	2	1
632	0	1	2	0	0	0	2	0	0	0	1	1	1	0	1	0	2	1	1	1	2	0	0	0	0	1	0	0	0	1	1	1	2	0	0	1	1	0	0	1	1	0	0	0	0	0	1	1	1
633	1	0	2	0	0	0	1	0	2	2	0	0	2	0	2	0	1	1	1	1	2	0	0	0	0	0	0	2	2	2	2	2	2	0	0	1	1	1	1	0	0	1	1	0	0	1	0	2	1
634	0	0	1	0	0	0	1	0	1	1	1	0	1	0	0	0	2	0	2	0	2	0	1	1	1	2	0	1	2	2	0	0	0	0	0	1	1	0	0	2	0	1	1	0	1	2	0	0	2
635	0	0	2	0	2	2	2	0	2	2	0	0	0	0	0	0	0	0	2	1	2	0	0	0	0	0	0	2	2	1	0	0	1	1	1	2	1	0	0	0	1	1	0	0	0	0	0	2	1
636	0	0	0	0	0	0	2	1	1	2	0	1	2	0	1	1	0	1	2	0	2	0	0	0	0	0	0	0	0	1	0	1	2	0	0	2	2	0	0	0	2	0	0	0	0	0	0	2	0
637	0	0	1	0	0	0	2	0	2	2	0	0	0	0	0	0	2	1	1	1	1	0	0	0	0	0	0	0	0	2	0	0	2	1	1	1	0	1	1	0	0	1	1	0	1	1	1	0	2
638	1	0	2	0	0	0	1	0	0	0	1	0	0	0	0	0	2	1	1	0	2	0	0	0	0	1	0	0	0	2	1	1	1	2	1	2	1	1	0	1	1	0	0	0	1	1	0	1	1
639	1	0	0	0	0	0	2	1	0	1	0	0	0	0	0	0	1	1	2	1	2	0	0	0	0	0	0	1	2	2	0	1	2	1	0	2	2	0	0	1	1	0	0	0	0	1	0	0	2
640	0	0	1	0	0	0	2	1	0	1	1	0	0	0	0	0	2	0	1	0	1	2	0	0	0	0	0	0	2	2	0	0	1	1	1	1	2	0	0	0	1	0	0	0	0	1	2	0	2
641	1	0	1	0	0	0	0	0	0	0	2	1	1	0	0	0	0	2	0	1	2	0	0	0	0	0	1	0	0	1	0	2	1	0	0	0	1	0	1	0	1	0	0	0	0	1	0	2	0
642	1	0	1	0	0	0	1	0	1	1	1	0	0	0	0	0	1	1	2	0	2	0	0	0	0	0	0	1	1	1	1	0	2	0	0	2	1	0	0	1	1	0	0	0	1	1	0	2	0
643	0	0	1	0	0	0	2	0	2	2	0	0	0	0	0	0	2	2	1	0	1	0	0	0	0	0	0	0	2	2	0	2	2	0	0	2	1	0	1	0	1	0	0	0	1	0	0	2	0
644	1	0	1	0	0	0	2	0	1	1	0	0	0	0	0	0	2	0	1	0	1	0	0	0	0	0	0	0	0	2	0	1	2	0	0	2	2	0	0	0	2	1	1	0	1	0	1	0	2
645	0	0	1	0	0	0	0	0	0	0	2	1	0	0	1	0	1	1	1	1	1	0	1	0	0	1	0	0	0	2	0	0	0	0	0	1	1	0	0	0	2	1	0	0	1	0	0	1	0
646	0	0	2	0	0	0	1	1	0	1	1	0	0	0	0	0	1	2	0	1	1	0	1	0	0	0	0	0	1	2	0	0	2	1	1	2	0	0	0	1	0	1	0	0	0	1	0	2	0
647	1	0	1	0	0	0	1	0	1	1	0	0	1	0	1	0	1	1	1	1	1	0	2	1	1	1	0	0	0	2	0	0	2	2	2	2	1	0	0	0	1	1	1	0	1	1	0	2	0
648	1	0	1	0	0	0	1	0	1	1	1	1	2	0	1	0	0	0	1	1	2	0	0	0	0	0	0	1	1	2	1	0	2	1	1	2	0	1	0	1	0	0	0	0	0	0	0	0	1
649	0	0	2	0	0	0	2	0	0	0	0	1	2	0	1	0	1	0	1	0	2	0	0	0	0	0	0	0	0	2	0	1	2	1	0	2	1	0	0	0	1	0	0	1	1	1	0	2	2
650	0	0	2	0	0	0	2	1	0	1	0	0	1	0	1	0	1	1	1	1	2	0	0	0	0	0	1	0	1	2	0	1	2	2	0	1	1	0	0	1	1	0	1	0	0	1	0	0	2
651	0	0	0	0	0	0	1	0	0	0	1	1	1	0	0	1	2	2	1	1	1	0	1	0	0	0	1	0	0	1	0	0	1	1	0	2	2	0	0	0	2	0	0	1	0	0	0	2	0
652	0	0	1	0	0	0	1	0	1	1	1	1	2	0	1	0	1	0	2	0	2	0	1	1	1	2	0	1	0	1	1	1	2	2	0	1	0	0	0	2	0	1	1	0	0	1	0	1	1
653	1	0	2	0	0	0	2	0	0	0	0	1	1	0	1	0	0	1	1	1	2	0	0	0	0	0	0	0	0	2	1	0	1	1	0	1	2	0	0	0	2	0	0	0	0	0	0	2	0
654	1	0	0	0	0	0	1	0	1	1	1	1	0	0	1	0	0	1	1	1	2	0	0	0	0	0	0	0	0	2	0	0	0	1	2	2	2	0	0	0	2	0	0	0	0	0	0	2	0
655	1	0	1	0	0	0	1	0	0	0	1	0	0	0	0	0	1	1	1	0	1	0	0	0	0	0	0	1	1	1	0	0	2	0	0	1	2	1	0	0	1	0	0	0	1	0	1	0	2
656	1	0	0	0	0	0	1	0	0	0	1	1	2	1	1	0	1	0	2	0	2	0	1	1	1	1	0	1	1	1	1	0	2	1	1	1	2	0	0	0	2	0	0	0	0	0	0	2	1
657	0	0	0	0	0	0	1	0	1	1	1	0	0	0	0	0	1	1	1	1	1	0	1	0	0	0	0	2	2	2	1	1	1	0	0	1	1	1	1	0	0	1	1	0	1	1	0	1	1
658	0	0	1	0	0	0	2	0	0	0	0	0	0	0	0	0	2	0	2	1	2	1	0	0	0	0	1	0	1	2	0	0	1	0	0	1	0	0	0	1	0	0	0	0	0	1	0	1	0
659	0	1	2	0	0	0	1	0	0	0	1	0	1	1	0	0	1	2	0	1	1	0	2	1	1	1	0	1	2	2	0	2	2	0	0	2	0	0	0	2	0	1	0	0	0	1	0	1	1
660	0	0	1	0	0	0	1	1	0	1	1	0	0	0	0	0	1	1	1	1	2	0	1	0	0	0	0	0	0	1	0	0	0	0	1	2	2	0	0	0	2	0	0	1	0	1	1	1	1
661	0	0	2	0	0	0	2	1	0	1	0	2	2	1	0	1	2	0	2	0	2	0	0	0	0	0	0	0	0	2	1	0	2	1	1	2	2	0	0	0	1	1	0	0	1	0	1	0	2
662	1	0	2	0	0	0	2	0	1	1	0	0	1	0	1	0	2	0	2	0	2	0	1	0	0	0	0	1	1	2	2	1	2	1	0	1	2	0	0	2	0	1	1	0	0	0	0	2	1
663	0	0	2	0	1	1	1	0	0	0	1	0	1	0	0	0	1	0	2	0	2	0	0	0	0	0	0	1	1	1	1	0	0	0	1	2	1	0	1	0	1	1	1	0	1	0	0	1	1
664	1	0	1	0	0	0	1	0	1	1	0	0	1	0	1	0	1	2	1	0	1	1	0	0	0	0	0	0	0	1	1	0	0	0	0	2	2	0	0	0	2	1	0	0	0	0	0	1	1
665	0	0	1	0	0	0	1	1	0	1	1	0	1	0	1	0	0	0	2	0	2	0	0	0	0	1	0	1	2	2	1	0	1	1	0	2	1	1	0	0	0	1	1	0	1	1	0	2	0
666	0	0	2	0	2	2	1	0	0	0	2	0	1	0	1	0	2	1	1	1	1	0	0	0	0	1	0	0	0	1	1	0	0	0	1	2	1	0	0	2	0	1	1	0	1	1	1	1	1
667	0	0	0	0	0	0	2	0	0	0	0	1	1	0	0	1	2	1	1	1	2	0	0	0	0	0	0	1	1	2	2	0	1	0	0	1	1	1	0	0	1	0	0	0	0	0	0	1	1
668	0	0	2	0	0	0	1	0	2	2	0	0	0	0	0	0	1	0	2	1	2	0	1	1	1	1	0	1	1	1	1	1	2	1	0	1	0	0	0	2	0	0	0	0	0	1	1	0	1
669	0	0	1	0	1	1	2	0	0	0	0	0	1	0	1	0	0	2	0	1	0	0	1	0	0	0	2	1	1	2	1	0	2	0	0	2	1	0	1	0	1	0	0	0	1	1	0	2	0
670	0	0	1	0	0	0	1	0	1	1	2	1	1	0	0	1	1	2	0	2	1	0	2	0	0	1	0	0	1	2	0	2	2	0	0	1	1	0	0	0	2	0	0	0	1	1	0	2	0
671	0	0	1	1	0	1	2	0	1	1	0	0	1	0	1	0	1	1	2	0	2	0	0	0	0	0	0	1	1	2	1	0	1	0	0	2	2	1	0	0	0	1	1	0	0	1	0	0	2
672	1	0	2	0	0	0	2	1	0	1	0	0	0	0	0	0	1	1	1	1	2	0	0	0	0	0	0	0	1	2	0	0	2	0	0	2	1	0	0	0	0	0	0	0	0	0	0	2	0
673	1	0	0	0	0	0	2	0	0	0	1	0	0	0	0	1	1	1	1	1	2	0	0	0	0	1	0	0	1	2	0	0	1	1	0	2	2	0	0	0	1	0	0	0	0	1	0	1	1
674	0	0	2	0	0	0	2	0	0	0	1	1	2	0	1	0	1	1	1	0	1	0	1	0	0	1	0	0	0	2	0	0	1	1	0	1	0	0	0	1	0	1	1	0	1	0	1	1	1
675	1	0	0	0	1	1	1	0	1	1	1	0	1	0	1	0	1	2	0	0	0	0	0	0	0	0	0	1	0	0	1	0	1	1	0	2	2	0	0	1	1	0	0	0	0	0	0	1	1
676	0	0	1	0	1	1	2	0	0	0	1	0	1	0	1	0	1	2	1	1	1	0	1	1	1	1	1	0	0	1	0	0	1	0	0	1	0	0	0	1	0	2	2	0	1	1	0	0	1
677	1	0	1	0	0	0	1	0	1	1	0	0	0	0	0	0	2	2	1	0	1	0	0	0	0	0	0	0	0	2	0	0	2	1	0	2	1	2	0	0	0	0	0	1	2	1	0	2	1
678	0	0	2	0	0	0	2	1	1	1	0	1	0	0	1	0	2	0	2	0	2	0	1	0	0	1	0	0	0	2	0	0	2	1	1	1	1	0	0	1	1	1	1	0	1	0	1	0	2
679	0	0	2	0	0	0	2	0	1	1	0	1	1	0	0	1	1	0	2	1	2	0	0	0	0	0	0	0	0	1	0	1	1	0	0	2	2	0	0	2	0	0	0	0	1	0	0	1	1
680	0	0	2	0	0	0	2	1	0	1	0	0	1	0	1	0	2	0	2	0	2	0	1	0	0	0	0	0	1	2	0	1	1	0	0	1	2	0	0	0	2	1	1	0	1	1	0	2	0
681	1	0	0	0	0	0	1	0	2	2	0	0	0	0	0	0	1	0	2	0	2	0	0	0	0	0	0	2	2	2	0	0	1	1	1	2	1	1	1	0	0	2	2	0	1	1	0	0	2
682	1	0	2	0	1	1	2	1	0	1	0	1	2	0	2	0	1	1	1	1	1	0	1	0	0	0	0	1	1	2	0	0	2	1	0	1	2	0	0	1	0	0	0	0	0	0	0	1	1
683	0	0	1	1	0	1	1	0	1	1	1	0	1	0	1	0	1	1	2	1	2	0	0	0	0	1	0	1	1	1	0	1	1	0	0	1	1	0	0	1	0	0	0	0	1	0	0	0	2
684	1	0	1	0	0	0	2	0	2	2	0	0	1	0	1	0	1	0	2	0	2	0	0	0	0	0	0	0	0	2	0	1	2	1	0	2	0	1	0	0	1	0	0	0	1	0	0	2	0
685	1	0	2	0	0	0	1	2	0	2	0	1	1	0	1	0	0	1	1	0	1	0	0	0	0	0	0	0	1	2	0	1	2	0	0	1	1	1	0	1	0	0	0	0	0	0	1	1	1
686	1	0	1	0	0	0	1	0	0	0	1	0	0	0	0	0	1	1	1	0	1	0	1	1	1	1	0	0	0	2	2	1	2	1	1	2	2	1	0	0	1	0	0	0	0	1	0	2	0
687	1	0	2	0	0	1	2	0	2	2	0	0	1	0	1	0	2	0	1	0	2	0	0	0	0	0	0	0	0	2	0	1	1	2	1	2	2	0	0	0	1	0	0	0	0	1	0	1	0
688	1	0	1	0	0	0	1	0	1	1	1	1	2	0	1	0	1	0	1	0	1	0	1	0	0	0	0	0	0	2	0	0	1	1	0	0	1	0	0	1	1	1	1	0	0	0	0	2	2
689	0	1	2	0	0	0	2	1	1	2	0	0	1	0	1	0	1	1	1	0	2	0	1	0	0	1	0	0	1	2	0	0	0	0	0	1	1	0	0	1	1	0	0	0	0	0	0	0	1
690	1	0	1	0	0	0	2	1	0	1	0	0	2	0	2	0	1	1	2	0	2	0	1	0	0	0	0	0	0	2	0	0	2	2	2	2	1	1	0	0	0	1	0	0	1	0	0	2	0
691	0	0	0	0	0	0	2	0	2	2	0	0	0	0	0	0	2	2	0	1	2	0	1	1	1	1	0	0	0	1	0	1	1	0	0	1	1	0	0	0	2	0	0	0	0	1	0	1	1
692	1	0	1	0	1	1	1	1	1	2	0	2	2	0	1	0	2	0	2	0	2	0	0	0	0	0	0	0	0	1	0	1	2	0	0	2	2	1	1	0	1	0	0	0	0	1	0	2	2
693	1	0	0	0	0	0	2	0	0	0	0	1	2	0	1	1	0	2	0	0	1	0	0	0	0	0	0	0	0	2	0	0	2	2	1	2	0	0	0	2	0	2	2	0	0	1	0	1	0
694	1	1	1	0	0	0	1	0	0	0	1	1	1	0	0	0	0	1	0	1	2	0	1	1	1	2	0	0	0	2	0	1	2	1	0	2	2	0	0	2	0	0	0	0	0	1	0	1	1
695	0	1	1	0	0	0	2	1	0	1	0	0	1	0	1	0	2	0	2	1	2	0	0	0	0	0	0	0	1	2	0	0	2	1	0	1	1	0	0	2	0	1	1	0	1	0	0	1	1
696	0	0	1	0	0	0	1	0	0	0	1	0	2	0	2	0	1	2	0	2	1	0	0	0	0	0	0	0	0	2	0	0	2	0	0	2	1	0	0	1	1	0	0	1	0	1	0	1	1
697	0	0	1	0	0	0	2	0	1	1	0	0	1	0	1	0	2	2	0	2	1	0	0	0	0	0	0	0	0	1	1	2	1	1	1	2	1	0	0	1	1	0	0	1	0	0	0	1	1
698	1	0	0	0	0	0	1	0	0	0	1	0	0	0	0	0	1	1	1	1	1	0	1	1	1	1	0	0	0	1	0	1	2	1	1	2	0	0	0	1	0	1	1	0	2	2	0	1	0
699	0	0	1	0	0	0	1	0	1	1	1	0	1	0	0	0	2	2	1	1	1	0	1	0	0	1	0	0	0	1	1	2	2	0	0	0	1	0	0	1	0	0	0	0	0	1	0	1	1
700	1	0	2	0	0	0	2	0	1	1	0	0	1	0	1	0	2	2	0	1	1	0	1	1	1	1	0	0	0	1	0	1	1	0	0	1	1	0	0	0	1	0	0	0	0	0	1	1	1
701	0	0	1	0	1	1	2	0	1	1	0	0	0	0	0	0	1	0	1	1	2	0	0	0	0	0	0	0	1	2	0	1	1	0	0	2	2	1	0	0	1	0	0	1	0	1	0	2	0
702	1	0	2	0	0	0	1	0	2	2	0	0	0	0	0	0	1	2	0	1	2	0	0	0	0	1	0	1	1	2	2	1	1	0	0	2	1	1	1	1	0	0	0	0	0	1	0	1	1
703	0	0	1	1	0	1	2	1	0	1	1	1	1	0	1	0	0	0	2	0	1	1	0	0	0	0	0	1	2	2	0	2	2	0	0	1	1	0	0	0	2	1	0	0	1	0	0	0	2
704	0	0	1	0	0	0	1	0	0	0	1	0	1	0	1	0	1	1	1	1	1	0	0	0	0	0	0	0	0	2	2	1	2	1	0	1	1	0	0	0	2	1	0	0	0	1	0	2	0
705	0	0	1	0	0	0	2	0	0	0	1	1	2	0	2	0	1	0	2	1	2	0	0	0	0	0	0	0	0	1	0	0	0	1	1	2	1	0	1	0	1	0	0	0	0	2	0	1	0
706	0	0	1	0	0	0	1	0	1	1	0	0	2	0	1	0	2	1	1	0	2	0	0	0	0	0	0	0	0	2	0	0	2	0	0	2	1	0	0	0	2	2	2	0	1	1	0	1	1
707	1	0	0	0	0	0	2	1	0	1	0	1	2	0	1	1	1	1	1	1	2	0	0	0	0	0	0	0	0	2	0	0	2	1	0	1	2	1	1	0	1	0	0	0	0	0	0	1	0
708	0	0	1	0	0	0	2	0	0	0	0	0	0	0	0	0	1	1	1	1	2	0	0	0	0	0	1	1	1	2	0	1	1	0	0	1	2	0	1	0	1	1	1	0	1	2	0	1	1
709	1	0	2	0	0	0	2	1	0	1	0	0	0	0	0	0	0	1	1	1	2	0	0	0	0	0	0	1	0	1	2	1	2	0	0	1	1	0	0	0	2	0	0	1	0	0	0	1	1
710	0	0	0	0	0	0	2	0	0	0	0	0	1	0	1	0	1	1	1	1	1	0	0	0	0	0	0	1	2	2	1	1	1	0	1	2	1	0	1	0	1	0	0	1	0	1	0	0	2
711	1	0	2	0	0	0	1	0	1	1	1	0	1	0	1	0	1	0	2	0	2	0	0	0	0	0	1	0	0	1	0	0	2	0	0	2	1	1	0	0	1	0	0	0	0	1	2	0	2
712	0	0	2	0	0	0	2	0	2	2	0	0	1	0	0	0	1	2	0	0	0	0	0	0	0	0	0	2	2	1	1	1	2	1	0	1	2	1	0	0	1	0	0	0	0	1	0	2	0
713	0	0	1	0	0	0	1	0	0	0	1	0	0	0	0	0	1	0	2	0	2	1	0	0	0	0	0	0	0	2	0	2	1	1	1	2	2	0	0	1	1	0	0	0	0	0	0	1	1
714	0	0	1	0	0	0	2	1	1	2	0	0	1	0	1	0	0	0	1	1	2	0	0	0	0	0	0	0	2	2	0	0	1	0	0	1	1	0	0	1	1	0	0	1	1	0	0	2	0
715	1	0	2	0	0	0	1	1	0	1	1	0	1	1	0	0	2	2	0	1	2	0	1	0	0	0	0	0	1	2	0	2	1	0	0	2	2	0	0	0	2	1	0	0	1	1	0	1	1
716	0	0	1	0	0	0	2	1	0	1	0	1	1	0	0	0	0	0	1	1	2	0	0	0	0	0	0	0	0	1	0	0	1	0	0	2	1	0	0	0	2	0	0	0	1	1	0	2	0
717	0	1	2	0	0	0	1	0	1	1	1	1	1	0	1	0	0	1	1	1	2	0	0	0	0	0	0	0	0	2	1	1	2	0	0	2	1	1	0	1	1	0	0	0	0	1	0	1	1
718	0	0	1	0	0	0	1	0	0	0	0	0	0	0	0	1	0	0	2	1	2	0	0	0	0	0	0	0	1	1	0	0	1	0	0	2	1	0	0	0	1	1	1	1	1	2	1	0	2
719	1	0	1	0	0	0	2	0	1	1	0	0	1	1	0	0	1	1	1	1	0	0	0	0	0	0	0	1	0	0	1	1	1	0	0	1	1	0	0	1	1	0	0	0	0	0	0	2	0
720	0	0	1	0	0	0	2	1	1	2	0	1	1	0	0	1	2	0	2	0	2	0	0	0	0	0	0	1	1	0	0	0	2	0	0	2	0	1	1	0	0	1	0	0	0	0	0	0	2
721	0	0	2	0	0	0	2	0	1	1	0	0	0	0	0	0	0	1	1	1	1	0	0	0	0	1	0	0	0	1	0	1	2	1	0	2	2	0	0	1	1	2	2	0	1	1	0	2	0
722	1	0	2	0	1	1	2	1	1	2	0	0	0	0	0	0	2	1	1	1	2	0	0	0	0	0	0	1	2	2	1	0	2	0	0	1	2	0	0	0	1	0	0	0	0	1	0	2	1
723	1	0	2	0	0	0	1	0	1	1	1	0	0	0	0	0	1	1	1	1	1	0	1	0	0	1	0	0	0	2	1	0	0	1	1	2	1	0	0	2	0	1	0	0	0	1	0	1	1
724	1	1	2	0	0	0	1	0	1	1	0	0	1	0	0	0	1	1	1	0	2	0	0	0	0	0	0	1	1	2	2	0	2	0	0	2	2	0	0	0	2	0	0	0	0	1	0	0	1
725	1	0	1	0	1	1	2	0	0	0	0	0	1	0	1	0	1	1	1	1	1	0	1	1	1	1	0	1	1	2	2	0	1	1	0	0	2	0	0	0	2	0	0	0	0	1	0	2	0
726	1	0	2	0	1	1	1	0	0	0	1	0	0	0	0	1	1	1	1	0	1	0	0	0	0	0	0	1	2	2	1	0	2	1	0	2	1	1	0	1	1	0	0	0	0	1	0	2	0
727	1	0	2	0	0	0	2	0	1	1	0	1	1	0	0	1	2	1	1	1	1	0	0	0	0	0	0	1	1	1	0	0	0	1	1	2	1	0	0	0	1	0	0	0	0	1	0	1	1
728	1	0	2	0	0	0	2	0	0	0	0	0	0	0	0	0	1	0	1	0	2	0	0	0	0	0	0	0	0	1	0	1	2	0	0	1	1	0	0	2	0	0	0	0	1	0	0	1	1
729	0	0	2	0	0	0	2	0	2	2	0	2	2	0	1	0	0	1	1	0	1	0	0	0	0	1	0	0	0	2	1	1	2	1	1	2	2	0	0	2	0	0	0	0	0	0	0	1	0
730	0	1	2	0	0	0	1	0	2	2	0	0	0	0	0	0	2	0	2	0	2	0	0	0	0	0	0	0	1	2	1	0	1	1	0	2	1	1	0	0	1	1	0	0	0	0	0	2	0
731	1	0	1	0	0	0	2	0	0	0	0	0	0	0	0	1	1	1	1	1	1	0	0	0	0	0	0	0	1	1	0	1	0	0	0	1	1	0	0	2	0	0	0	0	0	0	0	2	0
732	0	0	2	0	0	0	1	0	0	0	1	0	1	0	1	0	1	1	1	1	1	0	0	0	0	0	0	0	0	2	0	2	1	0	0	1	1	0	0	1	1	0	0	0	0	0	1	1	1
733	1	0	1	0	0	0	1	0	1	1	2	0	0	0	0	0	1	0	2	0	2	0	1	1	1	1	0	0	0	1	0	0	1	0	0	1	0	1	0	0	1	1	1	0	1	1	0	1	0
734	0	0	2	0	0	0	2	0	1	1	1	0	0	0	0	0	1	0	1	0	2	0	0	0	0	0	0	0	0	2	1	0	2	0	0	2	1	0	0	0	1	1	1	0	0	0	1	0	2
735	0	0	2	0	0	0	2	0	0	0	0	0	0	0	0	0	0	0	2	0	1	0	0	0	0	0	0	0	0	2	0	0	1	0	0	1	1	0	0	0	1	0	0	1	0	0	0	2	0
736	0	0	2	0	0	0	2	0	0	0	1	0	0	0	0	0	2	1	1	1	1	0	0	0	0	0	0	0	1	2	0	2	2	0	0	0	2	0	0	2	0	0	0	0	0	1	0	2	1
737	1	0	0	0	0	0	0	0	0	0	1	0	0	0	0	0	1	1	1	2	1	0	0	0	0	0	0	2	2	2	1	0	1	1	0	0	1	0	0	1	1	2	2	0	1	0	1	0	2
738	1	0	1	0	1	1	0	0	0	0	1	0	0	0	0	0	1	1	1	1	1	0	1	1	1	2	1	0	0	1	0	1	1	0	0	2	1	0	0	0	1	1	1	0	1	1	1	0	2
739	1	0	1	1	0	1	1	0	1	1	1	1	2	0	1	1	1	0	2	0	2	0	2	1	1	1	0	0	0	1	1	0	1	0	0	2	2	0	0	0	1	0	0	0	1	0	0	1	0
740	1	0	2	0	1	1	2	0	1	1	1	0	2	0	1	0	2	1	1	0	2	0	1	0	0	0	0	0	0	1	0	0	0	0	0	1	0	0	0	1	0	0	0	0	0	1	0	1	0
741	1	0	2	0	0	0	2	0	1	1	0	0	1	0	1	0	1	1	1	1	1	0	1	1	1	1	0	0	1	2	1	0	1	1	1	2	2	0	0	0	2	1	0	0	2	0	1	1	2
742	1	0	1	0	0	0	1	0	2	2	0	0	1	0	1	0	1	0	2	0	2	0	0	0	0	0	0	0	0	2	1	2	2	0	0	1	2	0	0	2	0	0	0	0	0	0	0	2	1
743	0	0	2	0	1	1	1	0	1	1	0	2	2	0	1	1	0	0	2	1	2	0	0	0	0	1	0	2	2	2	1	1	2	0	0	2	1	0	0	2	0	0	0	1	1	0	0	2	0
744	0	0	2	0	1	1	2	0	0	0	0	0	1	0	1	0	2	1	1	1	2	0	0	0	0	0	0	1	1	2	0	0	2	0	0	2	2	0	0	0	1	1	1	0	1	0	0	2	0
745	0	0	2	0	1	1	1	0	1	1	1	1	1	0	0	1	1	1	1	0	2	0	0	0	0	0	0	0	1	2	0	0	0	0	0	1	1	0	0	0	0	1	1	0	1	2	0	1	1
746	1	0	2	0	0	0	1	1	0	1	0	0	1	0	1	0	0	1	1	2	1	1	0	0	0	0	0	0	0	2	1	0	2	0	0	2	2	0	0	1	1	1	1	0	1	1	1	1	1
747	1	0	2	0	1	1	2	0	1	1	0	0	1	0	1	0	1	1	1	0	2	0	0	0	0	1	0	0	0	2	1	1	1	1	1	1	2	0	0	0	1	1	1	0	0	1	0	2	0
748	1	0	1	0	0	0	1	0	0	0	1	1	1	0	0	1	1	1	1	0	1	0	1	1	1	1	0	1	1	2	0	0	0	1	2	2	2	1	0	0	1	1	0	0	0	0	0	1	1
749	0	0	2	0	1	1	2	1	1	2	0	0	0	0	0	0	2	1	2	1	2	0	0	0	0	0	0	0	1	2	0	0	1	0	0	2	0	0	0	1	0	1	1	0	1	1	0	0	1
750	0	0	1	0	0	0	1	0	1	1	0	0	0	0	0	0	0	2	0	1	0	0	0	0	0	1	0	0	0	1	1	0	1	0	0	2	2	1	1	0	1	0	0	0	1	1	0	0	2
751	0	0	2	0	1	1	2	0	1	1	1	1	1	0	0	0	1	2	0	1	1	0	1	0	0	0	0	0	0	2	1	0	0	0	0	2	2	0	0	0	1	1	1	0	1	1	0	2	2
752	1	0	1	0	1	1	1	0	0	0	1	0	0	0	0	0	1	2	0	1	1	0	1	0	0	0	0	1	2	1	0	1	2	1	1	2	0	2	0	0	0	0	0	0	0	0	1	1	1
753	0	0	1	1	0	1	1	0	0	0	1	0	1	0	1	0	1	1	1	1	2	0	0	0	0	0	0	1	2	2	1	2	2	0	0	1	2	0	0	1	1	0	1	0	1	0	0	2	0
754	0	0	2	0	1	1	1	0	0	0	1	0	1	0	0	0	1	1	1	0	2	0	0	0	0	0	0	0	0	1	0	0	0	0	1	2	1	0	0	0	2	0	0	0	0	0	0	1	1
755	0	0	1	0	0	0	2	1	0	1	0	0	1	1	0	0	2	0	2	0	2	0	1	0	0	0	1	1	1	2	0	0	1	1	0	2	1	0	0	1	1	0	0	0	0	0	0	1	0
756	0	0	1	0	0	0	1	1	0	1	1	1	0	0	1	0	0	2	0	1	1	0	0	0	0	0	0	0	1	2	0	0	0	0	0	2	1	0	0	2	0	0	0	0	0	1	0	2	0
757	0	0	1	0	1	1	1	0	0	0	1	0	1	0	1	0	0	0	2	0	2	0	0	0	0	0	0	0	0	2	2	0	2	0	0	1	1	0	0	2	0	0	0	0	0	1	0	2	1
758	0	0	2	0	0	0	2	0	1	1	0	0	0	0	0	0	1	0	1	0	1	0	0	0	0	0	0	1	2	2	1	1	2	0	0	2	1	1	1	0	1	1	0	0	0	0	0	1	1
759	1	0	2	0	1	1	1	1	0	1	0	0	0	0	0	0	1	1	1	0	2	0	1	1	1	1	0	0	0	2	0	1	2	1	1	2	1	0	0	0	0	2	2	0	0	1	0	2	0
760	1	0	1	0	1	1	2	0	1	1	1	0	1	0	1	0	0	1	0	0	0	0	1	1	1	1	0	1	1	0	0	0	1	0	0	2	2	0	0	1	1	0	0	0	1	0	0	1	1
761	0	0	2	0	0	0	2	1	1	2	0	0	0	0	0	0	1	2	0	2	1	0	0	0	0	0	0	0	0	1	1	0	2	0	0	2	1	0	0	0	1	0	0	0	1	1	0	0	0
762	0	0	0	0	0	0	1	0	0	0	1	0	0	0	0	0	2	0	1	0	1	0	0	0	0	0	0	0	0	2	1	0	1	0	0	2	2	0	0	0	2	1	1	1	1	1	0	0	2
763	1	0	0	0	0	0	2	0	0	0	0	1	1	0	0	1	2	1	1	1	2	0	1	1	1	1	0	0	0	2	0	1	1	1	2	2	1	0	0	1	1	1	1	0	1	2	0	2	0
764	1	0	0	0	0	0	2	0	1	1	0	0	0	0	0	0	1	0	2	0	2	0	0	0	0	0	0	2	2	2	1	1	2	2	0	1	1	0	0	0	0	0	0	0	1	0	0	1	1
765	0	0	1	0	0	0	2	0	0	0	0	0	0	0	0	0	0	2	0	0	1	0	1	1	1	1	0	0	1	2	0	1	2	1	0	2	2	0	0	2	0	0	0	0	0	2	0	2	1
766	1	0	1	0	0	0	2	0	2	2	0	1	1	0	0	0	1	1	1	1	1	0	1	0	0	1	0	1	1	2	0	0	0	0	0	2	1	1	0	0	1	0	0	1	0	0	0	0	2
767	1	0	0	0	0	0	2	1	0	1	0	0	1	0	1	0	1	1	1	2	1	0	0	0	0	0	0	0	1	2	0	1	2	0	0	2	1	0	0	0	1	0	0	0	1	0	0	1	0
768	0	0	1	0	0	0	1	0	0	0	1	1	0	0	0	0	1	2	0	2	1	1	0	0	0	0	0	0	1	2	0	2	2	0	0	2	0	0	0	2	0	0	0	0	1	0	0	1	0
769	0	0	2	0	0	0	1	0	1	1	1	0	0	0	0	0	1	1	1	1	2	0	0	0	0	0	0	1	1	1	0	0	2	1	2	2	2	0	0	1	1	1	1	0	1	2	0	2	0
770	1	0	2	0	0	0	2	0	1	1	0	0	1	0	1	0	1	0	2	1	2	0	0	0	0	0	0	0	0	1	1	1	2	0	0	0	2	0	0	1	1	0	0	0	1	0	0	1	1
771	0	0	1	0	0	0	1	0	2	2	0	1	1	0	2	0	2	1	1	1	2	0	0	0	0	0	0	0	0	1	1	1	1	0	0	1	0	1	0	0	1	0	0	1	0	0	1	1	1
772	1	0	0	0	0	0	2	1	1	2	0	1	1	0	1	0	1	0	2	0	2	1	1	0	0	0	0	1	1	0	0	0	2	0	0	1	2	0	0	0	2	0	0	0	0	2	0	0	2
773	0	0	2	0	0	0	2	1	0	1	0	1	1	0	0	1	2	1	2	1	2	0	1	0	0	0	0	0	0	1	1	1	0	0	0	1	2	0	0	0	2	1	1	0	0	0	0	1	1
774	1	0	2	0	0	0	2	0	1	1	0	1	1	0	0	1	1	0	2	0	2	0	1	1	1	0	0	0	2	2	0	0	2	0	0	2	2	1	1	0	1	0	0	0	0	0	1	0	2
775	0	0	2	0	1	1	2	1	0	1	0	0	1	1	0	0	2	1	2	1	2	0	1	1	1	1	0	0	0	2	1	2	1	1	1	2	2	0	0	0	1	0	0	1	0	1	1	0	2
776	1	0	2	0	0	0	1	1	1	2	1	1	1	0	0	1	1	1	1	2	1	0	0	0	0	0	0	1	1	0	0	0	2	0	0	1	2	0	0	0	2	1	1	0	1	0	0	2	0
777	0	0	1	0	0	0	2	1	0	1	0	0	0	0	0	0	0	0	2	1	2	0	0	0	0	0	0	0	0	2	0	2	1	0	0	2	1	1	0	0	1	0	0	1	0	1	0	0	2
778	1	0	1	0	0	0	2	0	2	2	0	0	0	0	0	0	0	1	1	0	0	0	0	0	0	0	0	2	2	1	1	2	1	0	1	2	2	0	0	0	1	1	1	0	0	0	0	1	2
779	0	0	0	0	0	0	2	0	2	2	0	0	2	1	1	0	1	1	1	0	2	1	0	0	0	0	0	0	2	2	0	1	1	0	0	1	2	0	0	1	0	1	0	0	1	1	0	1	0
780	1	0	2	0	0	0	2	0	0	0	1	1	2	0	2	0	1	2	0	1	1	0	1	0	0	0	0	0	0	2	1	2	1	0	0	2	1	1	0	0	1	0	1	0	0	1	0	2	0
781	1	0	2	0	0	1	1	0	2	2	0	1	2	0	2	0	1	0	2	1	2	0	0	0	0	0	0	1	1	1	1	1	1	1	0	1	1	0	1	0	1	0	0	0	1	0	1	1	1
782	1	0	2	0	0	0	2	0	0	0	0	1	1	0	0	0	1	0	2	0	2	0	0	0	0	1	0	1	1	0	0	2	2	0	0	1	1	0	0	1	0	0	0	0	1	0	0	1	1
783	0	0	0	0	0	0	1	0	1	1	1	2	1	0	2	0	1	1	1	1	1	0	1	1	1	2	0	1	1	1	1	1	1	0	0	1	2	0	0	0	1	1	0	0	0	0	0	1	1
784	1	0	1	0	0	0	1	0	0	0	0	1	1	0	0	1	0	1	1	0	1	0	0	0	0	0	0	1	1	2	0	0	1	0	0	2	2	0	0	1	0	1	1	0	1	1	0	0	2
785	0	0	2	0	1	1	2	0	2	2	0	0	1	0	2	0	1	2	0	0	0	0	1	1	1	1	0	1	1	2	2	1	2	0	0	1	0	1	0	1	0	0	0	0	0	1	0	0	1
786	0	0	1	0	0	0	1	0	0	0	0	1	1	0	0	1	1	1	2	1	2	0	1	0	0	0	0	1	1	1	1	2	1	0	0	2	2	0	0	0	1	1	0	0	1	2	0	2	1
787	0	0	1	0	1	1	2	0	1	1	0	2	2	1	0	1	1	1	1	1	2	0	0	0	0	1	0	0	0	1	0	0	1	0	0	2	2	0	0	0	1	1	1	1	1	1	0	0	2
788	0	0	1	0	0	0	2	0	2	2	0	0	0	0	0	0	1	2	1	1	1	0	0	0	0	0	1	1	1	1	0	1	2	1	0	2	1	0	0	1	1	0	1	0	1	0	0	2	1
789	0	0	2	0	1	1	0	0	1	1	1	2	2	0	2	0	1	1	1	1	2	0	0	0	0	0	0	0	0	2	1	1	2	2	0	1	2	0	0	0	2	1	1	0	1	0	0	2	0
790	0	0	1	0	1	1	0	0	1	1	0	0	1	0	1	0	2	2	0	1	1	0	0	0	0	0	0	0	0	2	0	0	2	1	0	2	0	0	0	1	0	0	0	0	1	0	0	2	0
791	0	0	1	0	0	0	2	0	1	1	0	0	2	0	2	0	2	1	2	0	1	0	0	0	0	0	0	0	0	1	0	0	2	2	1	2	1	0	0	1	1	0	0	0	0	1	0	1	0
792	1	0	2	0	1	1	1	0	2	2	0	0	0	0	0	0	1	0	2	0	2	0	0	0	0	1	0	1	2	2	0	0	2	0	0	2	2	0	0	1	1	1	0	0	0	0	0	2	0
793	0	0	1	0	0	1	1	0	0	0	1	1	1	0	1	0	2	1	2	1	2	0	0	0	0	0	0	0	0	2	2	0	2	0	0	2	1	1	0	0	1	0	0	1	0	0	0	2	0
794	1	0	2	0	0	0	2	0	0	0	1	0	0	0	0	0	1	0	2	0	2	0	0	0	0	0	0	0	0	1	0	1	2	1	1	2	2	0	0	0	2	1	0	0	0	1	0	2	0
795	0	0	0	0	0	0	1	0	0	0	1	0	0	0	0	0	1	1	1	0	2	0	0	0	0	1	0	0	0	2	0	0	1	0	0	2	1	0	0	0	0	2	2	0	1	1	0	1	1
796	0	0	1	1	0	1	1	0	2	2	0	2	1	0	2	0	1	0	2	0	2	0	1	0	0	0	0	1	1	2	0	1	1	0	0	2	0	1	1	0	0	0	0	1	0	1	0	2	0
797	1	0	0	0	0	0	2	0	1	1	0	0	0	0	0	0	1	0	2	0	2	0	2	0	0	0	0	0	1	2	0	1	2	0	0	2	1	0	0	0	1	0	0	0	1	0	0	1	1
798	0	0	1	0	0	0	2	0	2	2	0	0	2	1	1	0	1	0	2	0	1	0	0	0	0	0	0	0	1	2	0	0	2	0	0	2	2	0	0	0	2	1	0	0	1	1	0	2	2
799	0	0	1	0	0	0	2	0	0	0	0	0	0	0	0	0	1	2	1	0	1	2	0	0	0	0	0	0	1	2	0	1	2	0	0	2	0	0	0	1	0	1	0	0	0	0	0	2	1
800	1	0	1	0	0	0	1	0	1	1	1	1	1	0	0	0	1	1	1	0	1	0	0	0	0	0	0	1	1	2	0	2	1	0	0	1	0	1	0	1	0	0	0	1	0	1	0	1	0
801	0	0	1	0	0	0	1	0	1	1	1	0	0	0	0	0	1	1	1	1	2	0	0	0	0	0	0	0	1	2	0	1	2	0	0	2	2	0	0	0	2	0	0	0	0	1	1	1	1
802	0	0	0	0	0	0	2	0	0	0	0	1	0	0	1	0	1	1	1	0	1	0	2	1	1	1	0	0	0	1	0	0	1	1	0	1	0	0	0	2	0	1	1	0	1	1	0	0	2
803	0	0	0	0	0	0	2	0	2	2	0	0	0	0	0	0	1	2	0	0	0	0	0	0	0	0	0	0	0	1	1	0	2	1	1	2	1	0	0	0	1	0	0	0	1	1	0	1	1
804	1	0	2	0	1	1	1	0	0	0	0	0	0	0	0	0	1	2	1	0	1	0	0	0	0	0	0	1	1	1	0	2	1	0	0	1	1	1	0	0	1	1	1	1	0	1	0	2	0
805	1	0	2	0	0	0	1	0	2	2	0	0	0	0	0	0	2	0	2	1	2	0	0	0	0	0	0	0	0	2	1	0	0	0	1	2	1	0	0	0	2	0	0	0	0	1	0	1	1
806	1	0	2	0	0	0	2	0	2	2	0	2	2	0	1	0	2	1	1	1	2	0	0	0	0	0	0	0	0	2	1	1	2	0	0	2	2	0	0	0	2	1	1	0	2	0	0	2	0
807	1	0	2	0	0	0	1	0	2	2	0	0	0	0	0	0	2	1	1	0	2	1	1	0	0	0	0	1	0	1	1	1	2	1	0	2	2	0	0	2	0	0	0	0	0	0	0	2	1
808	1	0	1	1	0	1	2	0	0	0	1	1	2	0	2	0	1	0	2	0	2	0	0	0	0	0	1	0	0	1	0	1	2	0	0	1	1	0	0	0	1	2	2	0	1	1	0	1	1
809	1	0	0	0	0	0	2	1	0	1	0	0	0	0	0	0	1	0	1	0	2	0	0	0	0	0	0	0	0	1	0	1	2	0	0	2	0	0	0	1	0	0	0	1	0	0	0	2	0
810	0	0	2	0	0	0	2	0	0	0	0	0	0	0	0	0	1	2	0	1	2	0	0	0	0	0	0	0	2	2	0	1	1	0	1	2	2	0	0	1	1	0	0	0	1	1	0	1	0
811	0	1	2	0	0	0	2	0	0	0	0	0	1	0	1	0	0	2	0	1	1	0	1	1	1	1	0	1	1	2	1	1	1	1	2	2	1	0	0	1	1	0	0	1	0	1	0	1	1
812	1	0	2	0	0	0	2	0	1	1	0	0	1	0	1	0	0	0	2	0	2	0	1	1	1	1	0	1	2	2	0	0	1	0	0	1	1	0	1	0	1	0	0	0	0	1	0	1	1
813	0	0	1	1	0	1	1	0	0	0	1	0	0	0	0	0	1	1	1	1	1	0	0	0	0	0	0	1	1	2	0	0	1	1	0	2	2	0	0	2	0	0	0	0	0	1	1	1	1
814	1	0	1	0	0	0	1	0	1	1	0	0	0	0	0	0	1	2	0	1	0	0	0	0	0	0	1	0	0	1	0	0	0	0	1	2	2	0	1	0	1	1	1	0	1	1	1	0	2
815	0	0	2	0	1	1	2	0	1	1	0	0	0	0	0	0	0	1	1	1	2	0	0	0	0	0	0	0	1	2	0	0	2	1	1	1	1	0	0	2	0	0	0	0	0	0	0	2	0
816	0	0	0	0	0	0	1	1	1	2	0	1	1	0	1	0	1	0	2	0	2	0	0	0	0	1	0	1	1	2	1	1	1	0	0	2	1	0	0	1	1	0	0	0	0	0	0	2	0
817	1	0	1	0	0	0	2	1	0	1	0	1	1	0	0	0	1	1	1	0	1	0	0	0	0	0	0	0	0	2	1	1	2	1	0	2	2	0	0	0	1	1	0	0	0	0	0	1	1
818	1	0	1	0	0	0	2	0	2	2	0	0	0	0	0	0	2	1	1	0	2	1	0	0	0	1	0	1	2	2	1	1	1	0	0	2	2	0	0	1	1	0	0	1	0	1	0	1	1
819	0	0	2	0	1	1	2	0	0	0	0	0	0	0	0	0	2	2	1	0	1	0	1	1	1	1	0	0	0	2	1	0	1	0	0	1	2	0	0	0	2	0	0	0	0	1	0	2	0
820	0	0	2	0	1	1	2	0	1	1	1	1	1	0	1	0	2	1	1	1	1	0	0	0	0	0	0	0	1	2	0	1	1	1	2	2	2	1	1	0	1	1	1	0	2	2	0	1	1
821	1	0	0	0	0	0	2	0	1	1	0	0	1	0	1	0	1	1	1	0	1	0	0	0	0	0	1	1	1	2	0	0	0	0	0	2	1	1	0	0	2	0	0	0	0	0	0	2	0
822	0	0	0	0	0	0	2	0	0	0	0	0	1	0	1	0	2	1	1	1	2	0	0	0	0	0	0	0	0	2	1	2	1	1	1	2	2	0	0	1	0	1	1	0	1	0	0	2	0
823	0	0	2	0	1	1	2	1	0	1	0	1	1	0	1	0	1	0	2	1	2	0	0	0	0	0	0	1	2	2	1	0	2	1	1	2	1	0	0	0	1	0	0	0	1	0	0	2	1
824	0	0	1	1	0	1	1	0	1	1	1	0	0	0	0	0	1	1	1	1	1	0	0	0	0	1	0	2	2	0	0	0	1	0	0	2	1	0	0	1	1	1	1	0	1	1	0	2	1
825	1	0	1	0	0	0	2	0	0	0	0	1	2	0	2	0	1	1	1	0	1	1	0	0	0	0	0	0	0	1	0	0	2	0	0	2	1	0	0	0	2	1	1	0	1	1	0	1	0
826	0	0	1	0	0	0	1	0	1	1	1	0	0	0	0	0	2	0	2	0	2	0	1	1	1	1	0	0	1	2	0	1	2	0	0	1	0	0	0	1	0	0	0	0	0	1	0	1	1
827	0	0	1	0	1	1	2	1	1	2	0	0	2	1	0	0	1	0	2	0	2	0	0	0	0	0	0	0	0	2	0	0	2	2	0	1	2	0	0	1	1	0	0	0	0	0	0	2	0
828	0	0	2	0	0	0	2	0	2	2	0	0	0	0	0	0	2	1	1	0	2	0	1	1	1	2	0	0	0	2	0	1	2	1	0	1	1	0	0	1	1	1	1	0	2	2	0	2	1
829	0	1	1	0	0	0	1	0	0	0	1	1	1	0	0	1	1	0	2	0	2	0	1	0	0	0	0	0	0	2	0	0	1	1	0	2	1	1	1	1	0	1	1	0	1	1	0	2	1
830	1	0	1	0	1	1	1	0	1	1	0	0	1	0	1	0	2	2	0	1	1	0	2	0	0	0	1	1	1	2	0	0	2	0	0	2	1	1	0	0	1	1	1	0	0	1	0	1	1
831	1	0	1	0	0	0	1	0	0	0	1	1	0	0	1	0	1	0	2	0	2	1	0	0	0	1	0	0	0	2	0	0	2	2	2	2	1	1	0	0	0	1	0	0	0	1	0	2	0
832	1	0	0	0	0	0	2	0	0	0	0	1	1	0	0	1	1	1	1	1	2	0	0	0	0	0	0	0	1	2	0	0	0	0	0	1	2	0	0	1	1	0	0	0	0	1	0	0	2
833	1	0	1	0	0	0	1	0	1	1	1	0	1	0	1	0	0	1	1	2	1	0	1	1	1	1	0	0	0	1	0	1	1	1	0	0	1	0	0	2	0	0	0	1	1	2	0	0	1
834	1	0	1	0	0	0	2	0	1	1	1	0	1	0	1	0	0	0	2	0	2	0	1	0	0	0	1	1	1	2	0	1	2	0	0	0	2	0	0	0	1	0	0	0	1	1	0	1	1
835	1	0	2	0	1	1	0	0	1	1	1	0	0	0	0	0	2	0	2	1	2	0	1	0	0	0	0	0	0	1	0	1	2	1	0	2	0	0	1	1	0	0	0	0	0	1	0	0	2
836	1	0	1	0	0	0	2	0	1	1	1	1	1	0	0	1	2	0	2	0	2	0	0	0	0	1	0	2	2	1	0	2	2	0	0	2	1	0	0	0	2	0	0	0	1	1	0	1	1
837	1	0	2	0	0	0	1	0	0	0	0	0	0	0	0	0	1	1	1	0	1	0	1	0	0	0	0	0	0	1	0	0	0	0	0	2	2	0	0	0	2	1	1	0	1	0	0	2	1
838	0	0	2	0	1	1	2	0	0	0	0	1	0	0	1	0	0	1	1	1	2	0	0	0	0	0	0	1	1	2	2	2	2	0	0	1	1	1	0	0	0	2	2	0	1	1	0	1	0
839	1	1	2	0	0	0	2	0	2	2	0	1	1	0	0	0	2	0	2	0	2	0	1	1	1	1	0	1	2	2	1	0	2	0	0	1	0	0	0	1	0	0	0	1	1	2	0	1	1
840	1	0	1	0	0	0	2	0	1	1	1	0	0	0	0	0	1	1	1	0	2	1	0	0	0	0	0	0	0	2	0	2	2	0	1	2	1	0	0	0	1	0	0	1	0	1	0	1	1
841	0	0	2	0	0	0	1	1	0	1	0	0	1	0	1	0	0	0	2	0	2	0	0	0	0	0	0	0	1	2	0	1	0	0	0	2	2	1	0	0	0	1	0	0	0	1	0	2	0
842	0	0	1	0	0	0	1	2	0	2	0	0	1	0	1	0	0	1	1	2	1	0	0	0	0	0	0	0	0	2	0	1	2	0	0	1	2	1	0	0	1	0	0	0	0	1	0	2	1
843	1	0	1	1	0	1	2	0	2	2	0	0	0	0	0	1	0	2	0	1	0	0	1	0	0	0	0	0	0	1	0	0	2	2	2	2	2	0	0	1	1	1	1	0	1	2	0	2	0
844	0	0	2	0	1	1	1	0	0	0	2	0	0	0	0	0	1	1	0	1	0	0	0	0	0	0	0	1	2	2	1	0	2	1	1	1	1	0	0	1	1	1	0	0	1	0	0	2	0
845	0	0	1	0	0	0	1	1	1	2	0	0	0	0	0	0	1	1	1	1	2	0	0	0	0	0	0	1	2	2	0	0	2	2	2	2	1	0	0	2	0	0	0	0	1	1	0	2	1
846	0	0	2	0	1	1	2	0	1	1	0	0	0	0	0	0	0	1	2	1	2	0	0	0	0	0	0	0	0	2	1	0	1	0	0	2	2	0	0	0	2	0	0	0	0	1	0	1	0
847	1	1	2	0	0	0	2	1	1	2	0	1	1	0	0	1	2	1	2	1	2	0	0	0	0	0	0	2	1	2	1	1	1	2	0	2	1	0	0	2	0	1	1	0	1	0	0	2	0
848	1	0	2	0	0	0	1	0	1	1	1	1	0	0	0	0	2	0	1	0	1	2	0	0	0	0	0	0	1	2	0	2	1	0	0	1	1	0	0	1	1	1	0	0	1	1	0	2	0
849	1	0	1	0	0	0	2	0	1	1	1	1	0	0	1	0	0	0	2	0	2	0	1	0	0	0	0	0	0	1	0	0	1	1	1	1	2	1	0	0	1	1	1	0	0	0	0	1	2
850	0	0	1	0	0	0	1	1	0	1	1	0	1	0	1	0	0	2	0	2	0	0	0	0	0	0	0	0	0	2	0	1	2	0	1	1	1	1	0	0	1	0	0	2	0	2	0	2	1
851	1	0	0	0	0	0	2	0	1	1	0	0	0	0	0	0	1	1	1	1	2	0	0	0	0	0	0	0	1	2	0	1	2	2	0	1	2	0	1	0	1	1	1	0	0	1	0	2	0
852	1	0	2	0	0	0	2	1	0	1	0	0	0	0	0	0	2	0	2	0	2	0	0	0	0	0	0	0	1	2	0	0	1	0	0	2	2	0	0	0	2	0	0	1	0	0	0	2	1
853	1	0	1	1	0	1	2	0	1	1	0	1	0	0	0	0	2	2	1	0	1	0	0	0	0	0	1	0	0	2	1	0	0	0	0	2	1	0	1	0	1	0	0	0	0	2	0	1	1
854	0	0	1	0	0	0	1	0	1	1	2	0	1	0	1	0	0	0	1	1	1	0	0	0	0	0	0	0	0	1	1	2	1	0	0	0	2	0	0	0	2	0	0	1	0	1	1	1	1
855	0	0	2	0	1	1	2	1	1	2	0	1	1	0	1	0	1	2	0	1	1	0	1	0	0	1	0	1	1	1	0	1	1	1	2	2	1	0	0	0	2	1	0	0	0	1	0	0	1
856	0	0	2	0	0	0	2	0	1	1	0	1	2	0	2	0	2	0	2	1	2	0	0	0	0	0	0	1	1	2	2	2	2	0	0	1	1	0	1	0	1	0	0	1	1	0	0	2	0
857	1	0	0	0	0	0	2	0	2	2	0	0	0	0	0	0	1	0	1	0	1	0	1	0	0	1	0	1	1	1	1	1	2	0	0	1	2	0	1	0	1	0	0	2	0	1	0	0	2
858	0	0	2	0	1	1	2	0	0	0	0	2	2	1	0	1	0	0	2	1	2	0	0	0	0	1	0	0	1	2	0	1	1	0	0	1	1	1	0	0	1	2	2	0	1	1	0	1	1
859	1	0	2	0	0	0	2	1	0	1	1	1	2	0	1	0	2	0	2	0	2	0	0	0	0	0	0	1	1	2	2	0	2	1	0	1	2	0	0	0	1	0	0	0	0	1	0	2	1
860	0	0	0	0	0	0	2	0	2	2	0	0	0	0	0	0	1	0	2	1	2	0	1	0	0	0	0	0	1	2	1	0	1	0	0	2	2	0	0	1	1	0	0	0	0	0	0	0	2
861	0	1	1	0	1	1	2	1	1	2	0	0	1	0	1	0	1	2	0	0	1	1	1	1	1	1	0	0	0	1	0	0	1	0	0	1	1	0	0	0	1	1	1	0	2	0	1	1	1
862	0	1	2	0	0	0	2	0	0	0	0	0	0	0	0	0	1	1	1	1	1	0	0	0	0	0	0	1	1	1	1	1	1	0	0	2	2	0	0	0	2	0	0	0	1	0	0	1	2
863	1	0	2	0	0	0	2	0	1	1	0	1	1	0	2	0	0	0	2	0	2	0	2	0	0	0	0	1	1	2	2	0	2	0	0	2	1	0	0	0	1	1	0	0	0	0	0	2	0
864	1	0	1	0	0	0	1	1	0	1	1	1	1	0	0	0	1	0	2	1	2	0	0	0	0	0	0	1	1	1	1	0	0	0	0	1	1	0	0	0	1	0	0	0	0	0	0	1	1
865	0	0	1	0	1	1	2	0	0	0	0	0	0	0	0	0	2	0	2	0	2	0	0	0	0	0	0	0	1	2	0	1	1	1	0	1	0	1	0	0	0	0	0	0	0	0	0	2	0
866	1	0	1	0	0	0	2	0	1	1	0	1	2	0	2	0	0	1	0	1	2	0	0	0	0	0	0	0	0	2	1	1	2	0	0	2	1	1	1	0	1	0	0	0	1	0	0	1	1
867	0	0	2	0	1	1	2	0	0	0	0	0	2	0	2	0	0	0	2	0	2	0	0	0	0	1	0	0	1	2	0	1	2	1	0	2	1	1	0	1	0	0	0	0	0	1	0	1	1
868	0	0	2	0	0	0	2	0	0	0	0	1	1	0	0	0	1	0	2	0	1	1	0	0	0	0	0	0	2	2	0	0	2	1	2	2	1	0	0	0	1	2	1	0	1	0	0	1	0
869	1	1	2	0	1	1	2	0	1	1	0	0	1	0	1	0	1	0	2	1	2	1	1	1	1	1	0	0	0	1	0	0	1	0	0	2	2	1	0	0	1	0	0	0	0	0	0	2	0
870	0	0	2	0	1	1	1	0	0	0	1	0	0	0	0	1	1	0	2	0	2	0	0	0	0	1	0	1	1	2	1	1	2	0	0	2	1	0	0	1	1	0	0	0	0	1	0	0	2
871	1	0	0	0	1	1	1	0	0	0	0	0	0	0	0	0	2	2	1	1	2	0	0	0	0	0	0	0	0	2	2	1	1	0	0	2	1	0	1	0	1	1	1	0	1	0	0	1	1
872	1	0	1	0	0	0	2	0	1	1	1	0	1	0	1	0	2	0	1	0	1	0	1	0	0	0	0	0	0	1	1	0	1	1	2	2	1	0	0	0	0	0	0	1	0	1	0	2	1
873	1	0	2	0	0	0	2	0	0	0	0	0	1	0	1	0	1	0	2	0	2	0	0	0	0	0	0	0	0	2	1	2	1	0	0	1	1	1	1	0	0	1	0	0	0	0	0	0	2
874	1	0	1	0	0	0	1	0	1	1	0	1	1	0	0	1	2	0	2	0	2	0	0	0	0	0	0	0	1	2	0	0	2	0	0	2	1	0	0	1	1	0	0	0	1	0	0	1	1
875	1	0	1	0	1	1	1	0	0	0	1	0	1	0	1	0	2	0	2	0	2	0	1	0	0	1	0	0	1	2	0	0	1	0	0	2	1	0	1	1	0	1	1	0	1	0	0	1	1
876	1	0	2	0	0	0	1	0	2	2	0	0	0	0	0	0	2	0	2	0	2	0	0	0	0	0	0	0	1	2	0	0	1	1	0	2	2	0	0	0	2	0	0	0	0	1	0	1	1
877	1	0	1	0	0	0	2	0	2	2	0	2	2	0	1	0	0	1	1	1	2	0	1	1	1	2	0	0	1	2	0	0	0	0	0	2	1	0	0	2	0	0	0	0	0	0	0	1	1
878	0	0	0	0	0	0	2	0	1	1	0	0	1	1	0	0	1	1	0	2	1	0	0	0	0	0	0	0	1	2	0	1	2	0	0	0	1	0	0	1	1	1	0	0	0	0	0	0	1
879	1	0	2	0	0	0	2	0	1	1	0	0	1	0	1	0	2	1	1	1	1	0	0	0	0	0	0	0	1	2	0	0	2	1	2	2	1	0	1	0	1	1	1	0	1	0	0	2	0
880	1	0	1	1	1	2	2	0	0	0	0	1	1	0	1	0	2	1	2	1	2	0	0	0	0	0	0	0	0	1	1	2	2	0	0	2	1	1	0	0	0	0	0	0	0	1	0	2	1
881	1	0	2	0	0	1	1	0	1	1	1	1	0	0	1	0	0	2	0	0	1	0	0	0	0	0	0	1	1	0	0	2	2	0	0	0	2	1	0	0	1	0	0	0	1	0	1	1	1
882	0	0	1	0	1	1	2	0	1	1	0	0	1	0	0	0	2	2	1	1	1	0	0	0	0	0	0	2	2	1	0	1	2	0	0	2	2	0	0	0	2	1	1	0	0	1	0	0	2
883	1	0	2	0	0	0	1	0	2	2	0	0	1	0	1	0	1	1	1	1	1	0	1	0	0	0	0	0	0	1	0	0	1	2	1	1	2	0	0	0	2	0	0	0	1	0	0	2	1
884	0	0	0	0	0	0	1	1	0	1	1	0	0	0	0	0	2	0	1	0	1	0	0	0	0	0	0	0	0	2	1	1	2	0	1	1	1	0	0	2	0	1	1	0	1	1	0	1	1
885	0	1	1	0	0	0	2	1	1	1	0	0	1	0	1	0	2	1	1	0	2	0	0	0	0	1	0	0	1	2	0	1	1	0	0	1	0	0	0	1	0	0	0	0	0	1	0	1	1
886	1	0	2	0	0	0	1	0	0	0	1	0	0	0	0	0	2	0	2	0	2	0	0	0	0	0	0	0	1	2	1	1	2	0	0	2	2	0	0	2	0	1	1	1	1	1	0	2	0
887	0	0	0	0	0	0	2	0	1	1	0	0	0	0	0	0	1	0	1	0	1	0	1	0	0	1	0	1	2	2	1	0	1	0	0	2	1	1	0	0	0	1	1	0	1	1	0	1	1
888	1	1	2	0	0	0	1	0	1	1	0	0	1	0	1	0	1	0	2	0	1	0	0	0	0	0	0	0	1	2	0	0	1	1	0	2	1	0	0	1	1	0	0	1	2	1	0	2	0
889	0	0	2	0	0	0	0	0	0	0	2	0	0	0	0	0	0	2	0	1	0	0	1	0	0	0	0	1	2	2	1	0	2	1	1	1	2	0	0	0	1	1	0	0	1	1	0	1	1
890	0	0	2	0	2	2	1	0	1	1	1	0	0	0	0	0	0	2	0	2	0	0	0	0	0	0	0	1	1	2	2	1	2	0	0	2	2	0	0	1	1	1	0	0	2	1	0	1	1
891	0	0	0	0	0	0	1	0	0	0	1	0	1	0	2	0	1	2	0	1	2	0	1	1	1	1	0	1	1	2	0	0	1	0	0	1	1	0	0	0	1	0	0	0	1	0	0	2	0
892	1	0	2	0	1	1	2	1	1	2	0	0	2	1	1	0	1	1	1	0	2	0	0	0	0	0	0	1	1	2	2	1	1	0	1	2	2	0	0	0	2	0	0	0	0	1	0	1	1
893	0	0	1	0	0	0	2	1	1	2	0	0	0	0	0	1	1	0	1	0	1	0	0	0	0	0	0	0	0	1	0	1	2	1	0	1	2	0	0	0	2	1	1	0	0	1	0	2	0
894	1	0	1	0	0	0	1	1	0	1	1	0	1	0	1	0	2	1	1	0	2	0	1	0	0	0	0	1	2	1	0	0	1	0	0	1	1	0	1	0	1	0	0	0	0	1	0	2	0
895	1	0	1	0	0	0	2	0	2	2	0	0	2	0	1	0	0	2	0	1	2	0	0	0	0	0	0	0	1	2	0	1	0	0	0	2	1	0	0	0	1	0	0	0	1	1	0	2	0
896	0	0	1	0	0	0	2	0	1	1	1	0	0	0	0	0	1	0	2	1	2	0	0	0	0	0	0	0	0	2	1	1	2	0	0	2	1	1	0	0	1	0	0	1	0	0	0	2	1
897	1	0	1	0	0	0	2	1	1	2	0	1	1	0	0	1	0	1	1	1	1	0	0	0	0	0	1	1	1	1	0	1	2	0	0	1	1	0	1	0	1	0	0	0	0	0	1	0	2
898	0	0	1	0	0	0	0	0	0	0	2	0	1	0	1	0	1	2	0	1	1	0	1	1	1	1	0	0	1	2	0	1	2	0	0	1	0	0	0	1	0	0	0	0	0	1	0	2	0
899	0	0	1	0	0	0	2	1	0	1	0	0	0	0	0	0	1	0	2	0	2	0	1	0	0	0	0	0	0	2	1	2	2	0	0	2	0	0	0	1	0	0	0	2	0	1	0	1	1
900	1	0	2	0	1	1	2	0	1	1	0	0	0	0	0	0	1	1	1	1	1	0	0	0	0	0	0	0	0	2	0	1	2	2	0	1	1	0	0	0	2	1	1	0	0	1	0	1	0
901	1	1	1	0	1	1	1	0	1	1	0	0	0	0	0	0	1	0	1	0	2	0	1	0	0	0	0	1	1	2	0	0	1	0	0	2	2	0	0	1	1	0	0	1	0	0	0	2	0
902	0	0	2	0	1	1	1	0	0	0	1	0	1	0	1	0	2	2	1	0	1	0	1	1	1	1	0	1	2	2	1	0	1	0	0	1	1	0	0	1	1	0	0	0	0	1	0	1	1
903	0	0	0	0	0	0	1	0	0	0	1	0	0	0	0	0	1	2	0	1	1	1	0	0	0	0	0	1	1	2	0	0	0	1	0	2	2	0	0	1	1	0	0	0	0	0	1	0	2
904	1	0	2	0	1	1	1	0	1	1	1	0	2	1	1	0	0	0	1	0	2	0	0	0	0	0	0	2	2	2	0	0	0	0	0	2	1	0	0	1	1	1	0	0	0	0	0	2	0
905	0	0	1	0	0	0	2	0	2	2	0	0	0	0	0	0	1	1	1	1	2	0	0	0	0	1	0	0	1	2	0	1	1	2	1	2	1	0	1	0	1	1	0	0	2	1	1	0	1
906	1	0	1	0	1	1	1	1	1	2	0	0	1	0	1	0	1	1	1	1	2	1	0	0	0	0	0	0	0	1	0	0	2	1	1	2	0	1	0	0	0	0	0	0	0	1	0	2	0
907	1	0	2	0	0	0	2	1	1	2	0	0	1	0	1	0	2	1	1	1	2	0	0	0	0	0	0	0	0	1	1	2	1	1	1	2	1	0	0	1	0	1	1	0	1	2	0	2	0
908	1	0	1	0	0	0	0	0	1	1	0	1	2	0	2	0	0	1	1	0	0	0	0	0	0	0	0	0	0	2	1	0	0	1	0	2	1	1	1	0	0	0	0	0	1	1	0	1	1
909	0	0	2	0	0	0	2	0	1	1	1	0	0	0	0	0	2	2	0	1	2	0	0	0	0	0	1	0	0	2	0	0	0	0	1	2	1	1	0	0	1	0	0	0	0	0	0	1	1
910	0	0	1	0	0	0	2	0	0	0	1	0	0	0	0	0	0	0	2	0	2	0	0	0	0	0	0	0	0	2	0	0	2	1	0	2	2	0	0	0	2	1	0	0	1	0	0	1	2
911	0	0	1	0	0	0	1	0	0	0	1	0	1	1	0	0	1	1	1	1	0	0	1	0	0	0	0	1	1	2	0	0	2	1	1	1	1	1	0	0	1	0	0	1	0	1	0	2	2
912	1	0	1	0	0	0	2	1	0	1	0	2	2	0	1	0	1	1	1	1	1	0	1	0	0	0	0	0	0	2	0	1	1	0	0	1	1	0	0	1	1	0	0	0	1	0	0	2	1
913	1	0	0	0	1	1	2	0	1	1	0	0	0	0	0	0	1	2	0	1	1	0	0	0	0	0	0	1	1	0	0	0	1	1	2	2	2	0	0	0	2	0	0	0	0	1	0	2	1
914	1	0	1	0	1	1	1	0	0	0	1	0	0	0	0	0	2	0	2	0	2	0	0	0	0	0	0	0	0	2	0	1	1	0	0	1	1	0	0	2	0	1	1	0	1	1	0	1	1
915	0	0	1	0	0	0	1	0	1	1	1	0	2	1	1	0	1	0	2	0	2	0	0	0	0	0	0	0	2	2	0	0	1	0	0	2	1	0	1	0	1	0	0	0	0	2	0	0	2
916	0	0	2	0	1	1	2	0	1	1	1	1	1	0	0	1	0	2	0	1	2	0	0	0	0	0	0	0	1	2	0	0	1	1	0	2	1	0	0	0	1	0	0	0	0	0	0	0	2
917	1	0	2	0	0	1	2	1	1	2	0	0	0	0	0	0	0	1	1	1	2	0	1	0	0	1	0	2	2	2	0	0	2	1	1	2	2	0	0	1	1	0	0	0	0	0	0	2	0
918	0	1	1	0	1	1	2	1	0	1	0	0	1	0	1	0	2	0	2	0	2	1	0	0	0	1	0	0	0	1	1	0	0	0	0	1	2	1	0	0	1	1	1	0	1	1	0	1	1
919	1	0	0	0	0	0	1	1	0	1	1	0	0	0	0	0	2	2	1	0	2	0	0	0	0	0	0	0	0	1	0	0	2	0	0	1	0	0	1	1	0	0	0	1	2	0	0	1	1
920	0	0	1	0	0	0	1	0	1	1	1	0	1	0	1	0	1	1	1	1	2	0	0	0	0	0	0	1	1	1	1	1	2	0	0	2	2	0	0	0	1	1	0	0	1	2	0	2	1
921	1	0	0	0	0	0	2	1	0	1	0	0	0	0	0	0	0	2	0	1	1	1	1	1	1	1	0	0	2	2	0	1	2	1	1	2	1	0	0	0	1	0	0	0	0	1	0	0	2
922	0	0	1	0	1	1	2	1	1	2	0	0	1	0	1	0	2	1	1	1	1	1	0	0	0	1	0	0	0	2	0	2	2	0	0	1	1	1	0	1	1	0	0	0	0	0	0	2	0
923	0	0	2	0	1	1	2	0	1	1	0	0	0	0	0	0	2	0	2	0	2	0	0	0	0	0	0	0	0	1	0	1	2	1	1	2	1	0	0	0	0	0	0	0	0	0	2	0	2
924	0	0	2	0	1	1	1	0	1	1	2	1	0	0	1	0	1	1	1	1	1	0	1	1	1	1	0	0	0	1	0	0	1	0	0	1	1	0	0	2	0	0	0	0	0	1	0	1	0
925	1	0	2	0	0	0	2	0	0	0	0	1	1	0	0	1	1	1	1	0	1	1	0	0	0	0	1	1	1	2	1	0	1	1	0	1	1	0	0	0	1	1	1	0	2	0	0	2	0
926	1	0	2	0	0	0	2	0	1	1	0	0	0	0	0	0	2	0	2	0	2	1	0	0	0	0	0	0	2	2	0	0	2	2	2	2	2	1	0	0	1	0	0	1	1	1	0	1	1
927	1	0	1	0	0	0	2	0	1	1	0	0	0	0	0	0	1	0	1	0	2	0	0	0	0	0	0	0	0	1	1	2	2	0	0	1	1	0	0	0	1	2	1	0	1	0	1	1	1
928	0	0	2	0	1	1	2	0	1	1	0	0	1	0	1	0	1	2	0	1	2	0	0	0	0	0	0	1	1	0	0	0	2	0	0	1	2	0	0	2	0	0	0	0	0	0	0	1	1
929	1	0	0	0	0	0	2	1	1	2	0	0	0	0	0	0	0	2	0	1	1	0	1	1	1	1	0	1	1	2	1	0	0	0	1	2	1	1	0	0	1	0	1	0	1	0	0	0	2
930	1	1	0	0	0	0	2	0	0	0	0	0	1	0	1	0	1	0	2	0	2	0	1	0	0	1	0	0	0	2	1	1	1	0	1	1	1	1	0	0	1	0	0	0	0	1	0	1	1
931	0	0	0	0	0	0	2	0	0	0	1	1	2	0	2	0	0	1	1	0	0	0	0	0	0	0	0	0	1	2	0	2	2	0	0	0	2	0	0	1	1	1	1	0	1	0	0	1	1
932	1	0	2	0	0	0	0	0	0	0	2	2	2	1	0	1	2	0	2	0	2	0	0	0	0	0	0	0	1	2	0	1	2	0	0	2	1	0	0	0	2	1	1	0	1	0	0	2	0
933	1	0	2	0	0	0	2	1	0	1	0	0	2	1	0	0	1	1	0	2	1	0	1	1	1	2	0	2	2	1	0	0	2	1	0	2	2	0	0	1	1	2	2	0	1	1	0	2	0
934	1	0	2	0	1	1	2	0	2	2	0	1	1	0	1	0	1	2	0	1	0	0	0	0	0	0	0	0	0	1	1	0	0	1	1	2	1	1	0	0	1	0	0	0	1	0	0	1	1
935	0	0	2	0	0	0	2	0	1	1	0	0	0	0	0	0	0	0	1	0	2	0	1	0	0	1	0	0	0	2	1	1	2	0	0	1	1	0	0	1	1	1	1	0	1	0	0	1	1
936	0	1	1	0	1	1	2	1	1	1	0	0	0	0	0	0	1	1	2	1	2	0	0	0	0	0	0	0	0	2	0	1	2	0	0	2	1	0	0	0	1	0	0	1	0	1	0	2	0
937	0	0	2	0	0	0	1	0	1	1	0	0	1	0	1	0	2	1	1	1	2	0	0	0	0	0	0	0	1	2	0	0	1	1	0	2	1	1	1	0	1	0	0	0	0	1	0	2	0
938	1	0	2	0	0	0	1	0	2	2	0	0	1	0	1	0	2	1	1	1	1	0	0	0	0	0	0	2	2	1	0	0	1	0	0	2	2	0	0	0	1	2	2	0	1	1	0	2	0
939	1	0	0	0	0	0	1	0	0	0	0	1	1	0	0	1	1	1	0	1	0	0	1	1	1	1	0	0	1	2	0	0	2	1	0	1	0	0	0	1	0	0	0	0	0	1	0	0	1
940	0	0	1	0	1	1	2	0	1	1	0	0	2	0	2	0	2	0	2	0	2	1	0	0	0	0	0	1	2	2	0	1	2	0	0	2	1	0	0	0	2	0	0	0	0	0	0	2	0
941	1	0	2	0	1	1	1	0	0	0	1	0	1	0	1	0	2	2	1	0	1	0	2	0	0	0	1	0	0	1	0	0	1	1	0	2	1	1	0	0	1	0	0	1	0	0	0	2	1
942	0	1	1	0	0	0	1	0	1	1	2	1	1	0	1	0	1	1	1	0	2	0	0	0	0	0	0	1	2	1	0	1	2	1	0	1	1	0	0	1	1	0	0	0	1	1	1	1	1
943	1	0	1	0	0	0	2	0	1	1	0	0	0	0	0	0	1	1	1	0	2	0	1	0	0	0	0	0	0	1	0	0	1	1	0	2	2	0	0	0	1	1	1	0	1	0	0	1	1
944	1	0	1	0	0	0	2	1	0	1	0	1	2	0	1	1	2	0	1	0	2	0	0	0	0	0	0	0	0	1	0	0	0	1	1	1	1	0	0	1	1	0	0	0	1	0	1	1	1
945	1	0	2	0	0	0	2	0	1	1	0	0	0	0	0	0	0	1	1	1	2	0	0	0	0	0	0	1	2	1	0	2	2	0	1	2	1	0	0	0	2	0	0	2	0	2	0	1	1
946	0	0	1	0	1	1	2	0	0	0	0	0	1	0	1	0	1	1	1	1	2	0	0	0	0	0	0	1	2	2	1	1	2	2	0	1	1	0	0	0	2	0	0	0	0	0	0	1	1
947	0	0	1	0	0	0	2	0	0	0	0	0	0	0	0	0	2	1	1	0	2	1	0	0	0	0	0	1	1	2	1	0	2	2	2	2	1	0	0	1	0	0	0	0	1	0	0	2	0
948	0	0	1	1	1	2	2	0	2	2	0	1	1	0	0	1	1	2	0	1	1	1	0	0	0	0	1	1	1	2	0	1	2	0	0	1	2	0	0	0	1	0	0	0	0	1	0	1	1
949	1	0	2	0	0	0	2	0	2	2	0	2	2	0	2	0	1	1	2	0	2	0	0	0	0	0	0	0	0	1	0	0	0	0	0	2	2	0	0	2	0	2	1	0	1	0	0	2	0
950	1	0	2	0	0	0	1	0	2	2	0	0	0	0	0	0	2	0	2	0	2	0	0	0	0	0	0	1	1	0	0	1	1	0	0	2	1	0	1	0	1	1	1	0	1	0	0	2	0
951	0	1	1	0	1	1	2	0	1	1	0	1	0	0	0	0	2	0	2	0	2	0	0	0	0	0	0	0	0	2	1	1	1	0	0	2	1	1	0	0	0	0	0	0	0	1	0	2	1
952	0	0	1	0	0	0	2	0	1	1	0	0	0	0	0	0	1	2	0	1	0	0	1	1	1	1	0	2	2	2	0	1	1	0	0	2	2	0	0	0	2	0	0	0	1	1	0	2	0
953	1	0	1	0	0	0	2	0	2	2	0	1	1	0	0	1	1	0	2	1	2	0	0	0	0	0	0	0	0	2	1	0	1	0	0	2	2	0	0	0	2	0	0	0	0	1	0	1	1
954	1	0	1	0	0	0	1	0	0	0	1	0	0	0	0	0	2	1	1	0	2	0	0	0	0	1	0	1	1	1	0	0	1	1	0	1	2	1	0	0	1	0	0	0	0	1	0	0	2
955	1	0	2	0	0	0	2	0	0	0	0	0	0	0	0	0	0	2	0	1	1	0	0	0	0	0	0	0	0	1	1	1	2	0	1	1	1	0	1	0	1	0	0	0	0	1	0	2	1
956	1	0	1	0	0	0	1	0	2	2	0	1	1	0	0	0	1	1	1	0	1	0	1	1	1	1	0	0	0	2	0	0	1	0	0	1	1	1	0	1	1	1	1	0	1	0	0	2	0
957	1	0	2	0	0	0	2	0	2	2	0	0	1	1	0	0	1	2	0	2	1	0	1	0	0	1	0	0	0	2	0	1	2	0	1	1	1	0	1	0	1	0	0	0	1	0	0	1	0
958	1	0	2	0	0	0	2	0	0	0	0	0	0	0	0	0	0	2	0	2	0	0	1	0	0	1	0	0	1	2	0	1	2	2	0	2	1	1	0	1	0	0	0	0	0	1	0	2	0
959	1	0	2	0	2	2	2	1	0	1	0	0	0	0	0	0	0	2	0	1	1	1	0	0	0	0	0	0	0	2	2	1	2	1	1	2	1	0	0	1	1	0	0	0	0	2	1	0	1
960	0	0	1	0	0	0	2	0	2	2	0	0	1	0	1	0	1	1	0	1	0	0	0	0	0	1	0	0	0	2	0	1	2	0	0	2	1	0	0	0	1	0	0	0	1	0	0	2	0
961	1	0	2	0	1	1	2	0	0	0	0	0	0	0	0	0	2	2	0	1	1	0	1	1	1	1	0	1	1	1	0	1	1	0	1	1	1	1	0	1	0	1	1	1	1	1	0	2	1
962	0	0	1	0	0	0	1	0	2	2	0	1	1	0	0	1	2	0	2	0	2	0	2	0	0	0	0	2	2	1	0	1	2	0	1	1	1	0	0	1	1	1	1	0	1	1	0	2	0
963	0	1	0	0	0	0	2	0	0	0	0	0	0	0	0	0	1	1	1	0	1	0	0	0	0	0	1	0	0	2	0	0	1	1	2	2	1	0	1	0	1	0	0	0	0	1	1	1	1
964	1	0	1	0	0	0	1	0	0	0	1	1	2	0	2	0	1	0	1	1	2	0	0	0	0	1	0	0	0	1	0	0	0	0	1	2	0	0	0	1	1	0	0	1	1	2	1	1	1
965	0	0	2	0	0	0	0	0	0	0	1	1	1	0	0	1	0	2	0	1	2	0	1	0	0	1	0	0	0	2	0	1	1	0	0	2	0	1	0	1	0	0	0	0	1	0	0	2	0
966	0	0	1	0	0	0	1	0	0	0	1	0	1	0	1	0	1	1	1	0	2	0	1	0	0	0	0	0	1	2	0	0	1	2	1	1	2	0	0	2	0	0	0	0	0	1	0	1	1
967	1	0	1	0	0	0	2	0	1	1	0	1	1	0	1	0	1	1	0	2	1	1	0	0	0	0	1	1	1	2	0	0	2	1	1	2	1	0	0	2	0	1	0	0	1	2	0	0	1
968	0	0	1	0	0	0	1	0	2	2	0	0	2	0	1	0	1	0	1	0	1	0	0	0	0	0	0	0	0	2	0	1	2	1	0	2	2	0	0	0	1	0	0	1	0	1	0	0	2
969	1	0	1	0	0	0	2	0	2	2	0	0	0	0	0	0	1	2	1	0	1	0	1	1	1	1	0	2	2	2	1	0	1	1	1	2	1	0	0	2	0	0	0	0	0	0	1	1	1
970	1	0	2	0	0	0	2	0	2	2	0	0	1	0	1	0	1	1	1	1	2	0	0	0	0	0	0	0	0	2	0	1	2	1	1	2	1	0	0	1	1	0	0	0	0	0	0	2	1
971	1	0	1	0	0	0	1	0	2	2	0	0	1	0	1	0	0	1	2	0	2	0	2	1	1	1	0	1	1	2	1	1	1	0	0	1	2	0	0	1	1	2	2	0	0	1	0	2	1
972	1	0	0	0	0	0	1	1	1	2	0	0	2	0	2	0	2	1	1	1	1	1	0	0	0	1	0	1	1	2	2	0	1	1	1	2	2	0	0	0	2	1	0	0	0	1	1	0	2
973	1	0	2	0	0	0	2	0	1	1	0	0	2	0	2	0	1	1	1	1	1	0	0	0	0	2	0	0	1	2	0	1	2	0	0	1	2	0	0	0	2	1	1	0	1	1	0	1	1
974	1	0	1	0	0	0	1	0	0	0	0	1	1	0	0	1	1	1	1	1	2	0	0	0	0	0	0	1	2	2	0	1	2	0	0	0	2	0	0	2	0	1	1	0	1	0	0	2	1
975	1	0	1	0	1	1	2	0	1	1	0	1	1	0	0	1	1	0	2	0	2	0	1	1	1	1	0	0	1	2	0	0	1	0	0	2	1	0	0	0	2	0	0	0	0	0	0	1	1
976	0	0	1	0	0	1	2	0	1	1	0	0	0	0	0	0	0	0	2	1	2	0	0	0	0	0	0	1	1	1	0	0	0	0	0	2	1	0	0	0	2	0	0	0	1	1	0	2	0
977	0	0	2	0	0	0	2	0	2	2	0	0	1	0	1	0	2	2	0	1	1	1	0	0	0	0	0	0	0	2	1	1	1	0	0	2	1	0	0	2	0	0	0	0	0	0	0	1	1
978	0	0	1	0	0	0	2	1	1	2	0	1	1	0	0	1	2	1	1	1	2	0	0	0	0	0	0	1	2	2	1	0	2	0	0	2	1	0	0	1	1	0	0	1	1	0	0	0	1
979	0	0	0	0	0	0	2	0	1	1	0	0	0	0	0	0	1	0	2	1	2	0	0	0	0	0	0	0	1	2	0	1	0	0	0	1	1	0	0	0	1	1	1	0	1	0	0	2	0
980	0	0	1	0	0	0	1	1	1	2	0	0	1	0	1	0	1	1	1	0	1	0	0	0	0	0	1	0	0	2	0	2	2	0	0	1	0	0	0	1	1	1	1	0	1	2	0	2	2
981	0	0	1	0	0	0	2	0	2	2	0	0	1	0	1	0	1	0	2	1	2	1	0	0	0	0	0	0	0	1	1	1	2	0	0	2	2	0	0	0	2	0	0	0	0	0	0	0	1
982	0	0	2	0	0	0	2	0	1	1	1	1	2	0	2	0	1	2	0	2	1	0	1	1	1	1	0	0	1	2	0	0	1	1	1	1	2	0	0	0	2	0	0	0	0	1	1	1	1
983	1	0	1	0	1	1	2	0	1	1	0	0	0	0	0	0	2	0	2	1	2	0	0	0	0	0	0	1	1	2	0	1	1	0	0	1	2	0	0	0	1	0	0	0	0	1	0	1	1
984	0	1	1	0	1	1	1	0	1	1	1	1	2	0	1	1	1	0	1	0	2	0	1	1	1	2	0	0	1	2	0	1	1	1	0	2	1	0	1	0	1	1	0	0	0	0	0	2	0
985	1	0	2	0	1	1	2	0	0	0	1	1	2	0	1	0	2	0	2	0	2	0	0	0	0	0	0	0	0	2	0	0	1	0	0	1	0	0	1	1	0	0	1	0	0	1	1	0	1
986	1	0	1	0	0	0	1	0	0	0	1	1	1	0	0	1	1	1	1	1	1	0	0	0	0	0	0	0	0	2	1	0	2	2	2	2	2	0	0	0	2	0	0	0	1	0	0	1	1
987	0	0	1	0	0	0	2	0	0	0	0	0	2	0	2	0	0	2	0	1	1	0	1	0	0	0	1	0	0	2	1	0	2	1	1	2	2	0	0	0	2	0	0	0	0	1	1	1	1
988	0	0	2	0	0	0	2	0	1	1	0	0	0	0	0	0	1	0	2	0	2	0	1	1	1	1	0	0	1	1	0	1	1	0	0	1	0	0	1	1	0	1	1	0	1	1	1	0	2
989	0	0	1	0	0	0	1	0	1	1	1	0	0	0	0	0	2	0	2	0	2	0	1	1	1	1	0	1	1	2	1	1	2	0	0	0	1	0	0	1	1	2	2	0	1	1	0	2	0
990	0	0	1	0	0	0	2	1	0	1	0	0	0	0	0	0	0	2	0	1	0	0	0	0	0	0	0	0	1	2	0	1	1	2	0	2	2	0	0	0	2	0	0	0	0	2	0	1	1
991	0	1	1	0	0	0	2	1	0	1	0	0	1	0	0	0	1	2	0	0	0	0	0	0	0	0	0	0	0	1	0	0	2	0	0	1	1	0	0	0	2	0	0	0	1	1	1	1	1
992	0	0	2	0	0	0	1	0	0	0	0	1	2	0	2	0	1	0	2	0	2	0	0	0	0	0	0	0	1	2	0	1	2	0	1	2	1	0	0	0	0	0	0	0	1	1	0	2	0
993	0	0	2	0	0	0	2	0	1	1	1	1	1	0	1	0	0	0	2	0	2	0	0	0	0	0	0	0	0	2	0	0	1	0	0	2	1	0	0	0	2	0	0	0	0	2	0	2	2
994	1	1	2	0	1	1	2	0	1	1	0	0	0	0	0	0	1	2	0	1	1	1	0	0	0	0	0	0	0	1	0	0	1	2	0	2	2	0	0	1	1	0	0	0	0	1	1	0	2
995	1	0	0	0	0	0	2	1	1	1	0	0	1	0	1	0	1	1	1	1	1	0	0	0	0	0	0	0	0	1	0	0	0	0	1	2	2	0	0	1	1	0	0	0	0	2	0	1	0
996	0	0	1	0	1	1	2	1	0	1	0	0	0	0	0	0	2	0	2	0	2	0	0	0	0	0	0	0	1	2	0	0	2	1	0	2	1	0	0	1	1	1	1	1	1	1	0	2	0
997	0	0	2	0	0	0	2	0	2	2	0	0	1	0	1	0	2	1	1	1	2	0	0	0	0	0	0	1	1	2	0	0	1	1	0	2	1	0	1	0	1	0	0	0	0	1	0	1	1
998	1	0	2	0	1	1	2	0	0	0	0	1	1	0	0	0	1	0	2	0	2	0	0	0	0	0	0	1	0	1	2	0	2	2	2	2	1	0	0	2	0	0	0	0	1	1	0	1	1
999	0	0	1	0	0	0	1	0	1	1	1	0	0	0	0	0	1	0	1	0	1	0	0	0	0	1	0	0	0	2	1	0	0	0	0	2	1	1	0	1	1	0	0	0	0	0	0	1	1
1000	0	0	1	0	0	0	2	0	0	0	1	1	2	0	2	0	0	0	1	1	2	0	0	0	0	0	0	1	1	2	1	1	2	0	0	1	2	0	0	0	2	0	0	0	1	0	0	2	0
[truncated: 952 more columns]
