# Supplementary material for: KNN-MDR: a learning approach for improving interactions mapping performances in genome wide association studies
Source: BMC Bioinformatics. 2017 Mar 21;18:184. doi: 10.1186/s12859-017-1599-7 (PMC5361736; doi:10.1186/s12859-017-1599-7)
Supplement: Supplementary file 2 — The data set(s) supporting the results of Table 1. (ZIP 22742 kb) [file 12859_2017_1599_MOESM2_ESM.zip › Nouveau dossier/S44/mkallsimul.dat]

1	0	0	2	0	1	1	2	1	1	1	0	1	1	0	0	0	1	0	1	0	0	1	0	0	0	1	2	2	2	1	1	1	2	0	0	1	2	0	1	2	1	0	0	2	0	1	0	0	0
2	1	2	0	0	0	0	2	0	2	1	1	0	1	0	0	0	1	1	1	0	0	0	1	1	1	1	1	1	1	1	2	0	2	0	0	2	1	0	1	1	0	0	0	2	0	0	0	0	1
3	0	2	0	0	0	0	1	0	1	1	1	1	2	0	0	0	2	1	2	0	0	0	0	0	0	0	1	1	2	0	1	2	2	0	0	1	1	0	1	1	0	1	1	2	0	0	0	0	0
4	0	2	0	0	0	0	1	1	2	1	0	0	0	0	0	0	0	0	0	1	0	1	0	0	0	0	1	1	1	0	1	0	0	1	0	2	2	1	0	0	0	1	1	1	1	1	0	0	0
5	1	1	2	0	0	0	0	0	2	1	1	0	0	0	0	0	1	1	1	1	1	0	1	0	1	1	2	2	2	2	1	1	1	0	1	2	2	1	0	1	0	0	0	2	0	0	0	0	0
6	0	0	2	0	0	0	1	0	1	0	1	1	1	1	1	1	1	1	2	0	0	0	0	0	0	0	1	0	1	0	1	2	2	0	0	0	2	1	0	0	0	1	1	1	1	0	0	0	1
7	1	2	0	0	0	0	1	0	2	0	1	1	1	0	0	0	0	0	1	0	0	0	0	0	0	2	1	2	1	0	2	0	2	1	0	2	1	0	0	2	0	1	1	2	1	2	0	1	0
8	1	2	1	0	0	0	1	0	1	0	1	1	2	0	0	0	1	0	1	0	0	1	1	1	1	1	2	2	2	2	1	0	1	0	0	2	1	0	1	1	0	2	2	2	1	1	0	0	0
9	0	1	2	0	1	1	1	1	2	1	0	1	1	1	1	1	2	2	2	1	1	1	0	0	0	2	2	2	2	1	2	1	2	1	1	2	1	0	0	1	0	2	1	2	1	0	0	0	1
10	1	0	2	0	0	0	1	0	1	0	0	1	1	0	0	0	1	1	1	1	1	0	0	0	0	1	1	2	2	1	1	0	2	0	0	2	2	0	2	1	0	1	0	1	1	0	0	0	0
11	0	0	2	0	0	1	2	1	1	1	0	0	1	0	0	0	2	2	0	2	2	0	0	0	0	1	1	1	2	0	1	0	2	0	0	2	1	0	0	1	0	1	2	2	1	1	0	0	0
12	1	2	0	0	0	0	2	0	0	0	0	1	0	0	0	0	2	1	2	0	0	0	0	0	0	1	0	1	2	0	0	1	1	1	1	1	2	1	0	0	0	0	0	1	0	0	0	0	0
13	1	1	1	0	1	1	1	0	1	1	1	0	0	0	0	0	1	0	1	1	0	0	0	0	0	2	2	2	2	1	1	0	0	0	0	1	2	1	1	0	0	0	0	2	1	1	0	0	0
14	0	1	1	0	1	1	0	0	2	2	0	0	1	0	0	0	1	0	1	1	1	1	0	0	0	1	1	1	2	1	0	0	0	0	1	2	1	0	1	2	1	0	1	2	0	0	0	0	1
15	0	1	2	0	1	1	2	0	0	0	1	0	2	0	0	0	1	1	1	0	0	1	0	0	0	0	1	0	2	0	0	1	2	0	1	1	1	0	0	2	0	1	1	2	2	1	0	0	0
16	1	0	2	0	0	0	1	0	1	1	1	0	0	0	0	0	0	0	0	1	1	0	0	0	0	1	0	2	2	0	1	2	2	0	0	1	1	0	0	2	0	1	1	2	1	2	0	0	1
17	1	1	2	0	0	0	2	0	0	0	1	1	1	1	1	1	0	0	0	0	0	1	0	0	0	0	1	2	1	1	2	1	2	0	1	1	2	0	0	1	0	0	0	1	0	0	0	1	0
18	1	0	2	0	1	1	0	0	2	1	0	0	0	0	0	0	0	0	2	1	1	0	0	0	0	2	1	2	2	2	0	0	0	1	1	2	1	0	0	2	0	1	1	1	1	2	0	0	0
19	0	1	1	0	0	0	1	0	1	1	1	0	1	0	0	0	2	1	2	0	0	0	0	0	0	1	2	2	2	2	1	0	1	1	0	2	2	0	2	0	0	0	0	0	0	0	0	0	0
20	0	0	2	0	2	2	1	0	1	1	1	0	0	0	0	0	1	0	1	2	1	0	0	0	0	2	1	1	2	1	1	1	2	1	0	2	2	0	1	1	0	0	2	2	0	2	0	1	1
21	1	1	1	0	0	1	2	0	0	0	1	1	2	0	0	0	1	1	1	0	0	1	0	0	0	1	2	2	2	1	1	0	1	0	0	1	2	0	2	0	0	0	0	1	0	0	0	0	0
22	1	1	1	0	0	0	1	0	1	1	0	1	0	0	0	0	1	1	1	0	0	0	0	0	0	0	2	2	2	1	0	0	2	1	1	2	0	0	1	1	0	0	0	1	0	0	0	0	0
23	1	1	2	0	0	0	1	0	1	0	0	0	0	0	0	0	1	0	1	1	1	2	0	0	0	0	2	2	1	0	2	0	2	1	1	2	1	0	0	1	1	0	0	1	0	0	0	0	1
24	0	0	2	0	0	0	0	0	2	2	0	0	2	0	0	0	1	0	1	1	1	1	1	1	1	1	1	1	1	1	0	1	2	0	0	1	1	1	0	0	0	0	0	0	0	0	0	0	0
25	1	2	1	0	0	0	1	0	1	0	1	0	1	0	0	1	2	1	2	1	1	1	1	1	1	1	2	2	2	1	2	1	2	0	1	1	0	0	0	2	0	1	1	1	1	0	0	0	0
26	0	0	2	0	0	0	0	0	2	1	0	1	2	0	0	1	1	0	1	1	0	1	1	0	1	0	1	2	1	1	1	1	2	1	1	2	1	0	0	2	0	1	1	1	1	0	0	0	0
27	0	1	0	0	0	0	2	0	1	1	1	1	1	0	0	0	1	1	1	1	1	0	1	0	0	1	1	1	2	1	0	1	2	1	1	2	0	0	0	2	0	2	2	2	2	1	0	0	0
28	1	0	2	0	0	0	0	0	2	1	1	0	0	0	0	0	1	1	2	0	0	1	1	0	1	0	0	1	2	1	0	2	2	0	0	1	2	0	2	0	1	0	0	1	0	0	0	0	0
29	0	1	1	0	0	0	1	0	1	1	1	0	0	0	0	0	1	0	2	1	1	1	0	0	0	0	2	2	2	2	1	1	2	0	0	2	1	0	1	1	0	1	0	1	2	1	0	0	0
30	0	0	2	0	1	1	1	0	1	1	1	0	0	0	0	0	0	0	0	1	1	1	0	0	0	1	2	2	2	2	0	1	1	2	1	1	1	0	0	2	0	0	0	1	0	1	1	0	1
31	1	2	0	0	0	0	1	0	0	0	0	1	2	0	0	0	0	0	2	0	0	1	0	0	0	0	0	1	1	1	1	2	1	0	1	2	2	0	2	0	1	1	1	1	1	0	0	0	0
32	1	1	1	0	0	0	1	0	1	1	0	0	0	0	0	0	0	0	1	0	0	1	0	0	0	2	2	2	2	1	1	0	2	1	2	2	2	1	0	1	0	0	0	1	0	0	0	0	0
33	1	1	1	0	0	0	1	0	0	0	1	0	0	0	0	0	1	2	1	1	1	0	0	0	0	1	2	2	2	2	1	1	1	1	0	2	2	0	1	1	0	0	0	2	0	1	0	0	0
34	1	2	0	0	0	0	1	1	1	1	0	1	2	0	0	0	1	1	1	0	0	0	0	0	1	1	0	1	2	1	0	1	1	0	0	2	2	0	1	1	0	0	1	2	1	1	0	0	2
35	0	2	1	1	0	1	1	0	2	2	0	0	0	0	0	0	1	0	1	0	0	0	1	0	0	1	0	2	1	1	2	0	0	1	0	2	0	1	0	1	0	0	1	2	0	0	1	0	0
36	1	1	1	0	0	0	2	1	1	1	1	0	0	0	0	0	1	0	2	0	0	1	0	0	0	2	0	1	2	1	0	2	2	0	0	1	0	1	0	1	0	0	0	1	0	1	0	0	0
37	0	2	0	0	0	0	2	0	0	0	0	0	0	0	0	0	1	1	1	0	0	0	0	0	0	1	1	2	1	1	1	1	2	1	0	2	1	0	2	0	0	1	1	1	0	0	0	0	0
38	1	1	2	0	0	0	2	0	1	0	0	0	0	0	0	0	0	0	2	0	0	1	1	0	1	1	0	1	2	0	1	1	1	0	1	2	2	0	1	1	0	1	1	1	1	0	0	0	0
39	0	1	2	0	0	0	0	0	2	2	0	0	1	0	0	0	1	1	1	1	1	1	1	1	1	2	0	1	1	0	1	0	0	0	1	2	2	0	2	0	1	0	0	2	0	0	0	0	0
40	1	0	2	0	0	0	2	0	0	0	2	1	2	0	0	0	1	0	1	0	0	0	0	0	0	2	0	2	1	1	2	1	1	1	2	2	2	0	2	0	0	0	0	1	0	0	0	0	0
41	1	2	0	0	0	0	2	1	1	1	1	0	1	0	0	1	2	2	1	1	1	0	0	0	1	1	1	2	2	1	0	1	2	1	0	2	1	0	1	1	1	1	0	1	1	0	0	1	0
42	1	2	0	0	0	0	2	1	2	2	1	0	0	0	0	0	2	1	0	2	1	0	0	0	0	2	2	2	1	0	1	2	1	0	1	2	1	1	0	1	0	1	0	0	1	1	0	0	1
43	0	1	1	0	0	0	2	1	2	1	0	1	1	0	0	0	0	0	1	0	0	0	0	0	0	1	2	2	2	2	1	1	1	1	1	2	2	0	2	0	0	0	0	1	0	0	0	1	0
44	0	1	1	0	0	0	1	0	2	2	0	0	0	0	0	0	1	1	1	0	0	0	0	0	0	1	0	1	2	0	1	0	1	0	0	1	2	0	1	0	0	0	0	1	1	1	0	1	0
45	1	1	1	1	1	2	0	0	2	2	0	1	1	0	0	0	2	0	2	0	0	1	1	1	1	1	2	2	2	2	0	2	1	0	0	2	1	0	0	1	0	0	2	2	1	0	0	0	0
46	0	1	1	0	1	1	2	1	1	1	1	1	1	1	1	1	1	0	0	1	1	0	0	0	0	1	1	1	1	1	0	1	2	0	0	1	0	0	0	2	0	1	0	1	0	0	0	0	1
47	0	2	1	0	0	0	2	0	0	0	2	0	1	0	0	1	1	0	2	1	1	1	0	0	0	0	1	2	2	2	0	0	1	1	1	2	2	0	0	1	0	0	1	2	2	0	0	0	0
48	1	0	1	0	0	0	0	0	2	1	1	0	0	0	0	0	1	1	1	1	0	1	1	1	1	2	0	1	1	0	1	1	2	2	0	1	1	0	1	1	0	0	0	1	0	0	0	0	0
49	1	1	2	0	0	0	1	0	1	0	1	0	0	0	0	0	0	0	1	1	1	0	0	0	0	2	2	2	2	1	1	2	2	0	0	1	1	0	0	1	0	1	1	1	1	0	0	0	0
50	0	2	0	0	0	0	1	0	1	1	0	0	1	0	0	0	2	2	2	0	0	0	1	0	0	1	2	2	2	2	1	1	1	0	1	2	2	0	1	0	0	2	2	2	1	1	0	0	0
51	0	1	1	0	0	0	2	0	1	1	1	0	0	0	0	0	1	0	1	0	0	0	1	0	0	1	1	1	2	0	1	2	1	0	1	2	2	0	2	0	1	1	1	2	1	2	0	0	1
52	1	1	1	0	0	0	1	0	2	2	0	0	0	0	0	0	1	1	1	1	1	0	0	0	0	1	2	2	2	2	1	2	1	0	0	2	0	0	0	1	0	1	0	0	2	0	0	0	0
53	0	0	2	0	0	0	2	0	0	0	0	1	1	0	0	0	0	0	0	1	1	1	0	0	0	1	1	2	2	2	0	0	1	1	1	1	2	1	1	0	0	2	2	2	2	1	0	0	0
54	0	2	0	0	0	0	1	0	2	1	0	0	0	0	0	0	2	1	2	0	0	0	1	0	0	1	1	2	2	1	1	0	1	0	0	2	0	0	1	0	0	0	0	2	0	2	0	0	0
55	1	0	2	0	0	0	2	0	1	1	0	1	1	0	0	0	1	1	1	0	0	0	0	0	1	0	1	2	0	0	2	1	1	1	2	2	1	0	1	1	0	2	2	2	2	1	0	0	0
56	1	0	2	0	1	1	2	0	0	0	0	2	2	1	1	1	2	2	1	1	1	0	1	0	0	1	1	1	1	1	1	1	1	0	1	1	2	1	1	2	2	2	2	2	1	1	0	0	0
57	1	1	1	1	1	2	1	0	1	1	0	1	2	0	0	0	1	1	0	2	2	0	0	0	0	1	1	1	2	2	1	0	2	0	0	1	1	0	0	1	0	0	0	2	0	0	0	0	1
58	1	2	0	0	0	0	1	0	0	0	1	0	1	0	0	0	1	1	1	0	0	1	1	1	1	1	2	2	2	1	0	0	2	1	0	2	1	1	0	2	1	0	1	2	1	0	0	1	0
59	0	0	2	0	2	2	0	0	2	2	0	1	1	0	0	0	1	1	1	0	0	0	0	0	0	1	2	2	2	2	1	2	1	0	0	0	0	0	1	1	0	0	0	1	0	0	0	0	0
60	0	1	1	0	0	0	1	0	2	0	1	0	0	0	0	0	0	0	1	2	1	1	0	0	0	0	1	1	2	1	0	1	1	0	0	1	2	1	0	1	0	1	1	1	0	0	1	0	0
61	0	2	0	0	0	0	1	0	1	1	1	1	1	0	0	0	0	0	2	1	1	1	0	0	1	0	0	1	2	1	0	1	1	1	0	1	1	0	0	2	0	0	1	2	1	1	0	0	0
62	1	2	1	0	0	0	2	0	0	0	1	0	0	0	0	0	2	1	2	1	1	0	0	0	0	2	1	1	2	1	1	0	1	1	0	2	0	0	0	2	0	0	1	2	0	0	1	1	0
63	1	1	2	0	0	0	1	0	2	0	0	0	1	0	0	0	1	2	2	0	0	0	1	0	0	1	1	2	1	1	1	1	2	0	0	1	1	0	0	2	0	0	1	2	1	1	0	0	0
64	0	0	2	0	1	1	2	1	2	1	0	1	2	0	0	0	1	0	1	1	1	1	0	0	0	0	2	2	2	2	0	0	0	1	0	2	1	0	1	1	0	1	1	2	0	0	0	0	0
65	1	1	1	0	0	0	2	0	0	0	0	0	2	0	0	0	2	2	1	1	1	0	0	0	0	0	2	2	2	1	1	1	1	0	0	1	1	0	2	0	0	0	1	2	1	0	0	0	0
66	0	2	1	0	0	0	1	0	2	1	1	0	0	0	0	0	0	1	2	0	0	1	1	1	1	2	1	2	1	0	2	0	1	1	1	1	2	2	0	0	0	0	0	2	0	0	1	1	0
67	1	1	1	0	0	0	2	0	1	0	1	0	1	1	0	0	1	1	0	1	1	1	0	0	0	0	1	2	2	2	1	0	2	0	0	2	1	0	2	0	0	0	0	0	0	0	0	0	1
68	1	1	2	0	0	0	1	0	0	0	2	0	0	0	0	0	2	2	2	0	0	1	1	0	1	0	1	1	2	0	1	0	2	0	0	2	2	0	2	1	1	0	1	2	1	0	0	0	1
69	1	1	1	0	1	1	1	1	2	2	0	0	1	0	0	1	0	0	0	2	0	2	0	0	0	0	1	1	1	1	1	0	1	1	1	2	1	0	1	1	0	1	1	2	0	0	0	0	0
70	0	1	2	0	0	0	1	0	0	0	1	0	2	0	0	0	1	0	2	1	1	1	2	1	1	0	2	2	2	2	0	1	1	0	0	2	1	0	1	1	0	1	1	2	1	1	0	0	0
71	0	1	1	0	0	0	1	0	2	2	0	0	0	0	0	0	1	1	1	1	1	0	0	0	0	1	2	2	2	2	1	0	2	0	0	2	1	1	0	0	0	1	0	0	2	1	1	0	0
72	0	0	2	0	0	0	2	0	1	0	2	1	1	0	0	0	1	1	1	1	0	0	0	0	0	1	0	1	1	0	1	0	2	0	0	2	1	0	0	1	0	1	1	1	1	0	0	0	0
73	0	1	1	1	0	1	1	1	2	2	0	0	0	0	0	0	0	0	2	0	0	1	0	0	0	0	1	2	2	1	0	1	1	0	0	2	1	0	1	1	0	1	1	1	1	2	0	0	0
74	1	2	0	0	0	0	1	0	1	0	1	0	0	0	0	0	2	2	0	2	0	1	0	0	0	0	0	1	1	1	1	0	0	0	1	2	0	0	0	2	0	0	0	2	0	2	0	0	2
75	0	2	0	0	0	0	2	0	1	1	0	1	1	0	0	0	1	1	2	1	0	0	0	0	0	1	2	2	2	2	2	1	1	0	0	2	2	0	1	0	0	0	0	1	0	1	0	0	0
76	1	2	0	0	0	0	1	0	0	0	2	0	1	0	0	0	1	1	1	1	0	0	0	0	0	1	2	2	2	2	0	0	1	1	0	1	2	0	2	0	0	0	2	2	1	0	0	0	1
77	0	1	1	0	0	0	2	0	0	0	1	0	0	0	0	0	1	1	2	1	0	0	0	0	0	1	1	1	2	1	0	0	0	0	0	2	1	0	0	2	0	0	0	2	0	0	1	0	1
78	0	0	2	0	1	1	1	0	1	1	0	0	0	0	0	0	2	2	0	2	2	1	1	1	1	0	1	1	2	1	0	1	1	1	1	2	1	0	1	1	0	1	1	2	1	0	0	0	2
79	1	2	0	0	0	0	2	0	1	1	0	1	2	0	0	0	2	1	1	1	1	1	0	0	0	0	1	1	1	1	1	0	0	0	1	2	2	0	1	2	1	0	2	2	1	1	0	0	0
80	1	1	1	0	0	0	0	0	2	1	0	0	1	0	0	0	0	0	0	1	0	0	1	0	0	1	1	1	2	1	0	1	1	0	0	1	0	1	0	1	0	1	1	1	1	1	0	0	0
81	0	1	1	0	0	0	1	0	1	0	1	1	1	0	0	0	2	1	2	0	0	0	0	0	1	1	1	0	2	0	0	1	1	0	0	1	0	0	0	1	0	0	0	0	0	0	0	1	0
82	1	2	0	0	0	0	1	0	2	2	0	1	1	0	0	0	2	0	2	1	0	2	0	0	0	0	1	0	2	0	0	1	1	0	0	2	1	0	1	1	0	1	1	2	1	1	0	0	0
83	1	1	1	0	0	0	1	0	0	0	1	0	1	0	0	0	2	1	1	0	0	0	0	0	1	1	0	2	1	1	1	0	1	1	1	2	1	1	0	2	1	0	0	2	1	1	0	2	0
84	0	1	2	0	0	0	0	0	2	1	0	0	0	0	0	0	0	0	2	1	1	0	0	0	0	1	2	2	2	1	2	0	0	0	0	2	1	0	1	1	0	0	1	2	1	0	0	0	0
85	0	1	2	0	0	0	1	0	1	1	0	0	1	0	0	0	0	0	0	1	1	1	0	0	0	2	0	1	1	1	1	0	0	0	0	2	2	0	0	1	0	0	0	1	0	0	1	0	0
86	1	1	1	0	1	1	0	0	2	1	0	0	0	0	0	0	2	2	1	1	0	0	0	0	0	1	1	1	2	1	0	1	2	0	0	2	2	0	0	1	0	0	0	2	1	1	0	0	0
87	0	1	1	1	0	1	1	0	1	1	1	0	2	0	0	0	1	1	2	1	1	0	1	0	0	1	2	2	2	2	0	2	2	0	0	1	2	0	1	0	0	0	0	2	0	2	0	0	1
88	1	2	1	0	0	0	2	0	0	0	0	0	0	0	0	0	1	1	1	0	0	0	0	0	0	2	2	2	2	1	1	2	2	0	1	2	0	0	0	2	0	0	0	1	0	1	1	0	1
89	0	1	1	0	1	1	1	1	2	1	0	1	1	0	0	0	0	0	0	1	1	1	1	0	0	0	0	1	1	0	2	0	0	0	0	1	1	0	0	1	0	0	1	2	0	1	0	0	1
90	1	2	1	0	0	0	0	0	1	1	1	1	0	0	0	0	1	1	2	0	0	1	0	0	0	1	1	2	2	1	1	1	2	0	1	2	2	1	1	1	0	0	0	2	0	0	0	1	0
91	1	2	0	0	0	0	1	0	1	1	1	0	0	0	0	0	1	0	2	1	1	0	0	0	0	1	1	0	2	0	0	1	1	0	0	1	0	0	1	1	1	1	1	1	1	2	0	1	0
92	0	0	2	0	0	0	1	1	2	1	0	0	1	0	0	0	1	0	1	0	0	0	0	0	0	1	1	2	2	1	1	1	1	2	1	2	2	0	2	0	0	0	0	1	1	1	0	0	0
93	0	0	2	0	1	1	0	0	2	2	0	0	0	0	0	0	0	0	1	1	1	0	1	0	0	1	2	2	2	2	1	1	1	0	0	2	1	0	1	2	1	0	0	2	0	0	0	0	0
94	0	2	0	0	0	0	2	0	0	0	1	0	0	0	0	0	0	0	1	0	0	0	0	0	0	2	2	2	2	2	0	1	1	1	1	1	0	0	0	2	0	1	1	1	1	1	0	0	0
95	0	1	1	0	1	1	1	0	1	0	1	1	2	0	0	0	2	1	1	1	1	0	0	0	0	0	1	1	2	1	0	1	2	0	1	1	0	0	1	1	0	0	0	2	0	0	0	0	0
96	1	2	1	0	0	0	1	0	1	1	1	0	0	0	0	0	0	0	0	1	1	1	0	0	0	2	2	2	2	2	0	1	2	1	0	2	0	0	1	1	0	0	0	2	0	0	0	0	0
97	1	1	1	0	0	0	0	0	2	1	0	0	0	0	0	0	1	1	0	1	0	2	1	1	1	1	2	2	2	2	1	1	2	0	0	1	2	0	2	0	0	0	0	2	0	0	1	0	0
98	1	0	2	0	0	0	1	0	1	1	2	0	1	0	0	1	1	1	1	0	0	1	1	1	0	0	1	2	2	1	1	1	1	0	0	2	2	1	0	2	1	1	0	0	1	1	0	0	1
99	1	2	0	0	0	0	2	1	1	1	0	1	1	0	0	0	2	1	2	1	1	0	0	0	0	0	0	1	2	1	0	1	1	0	0	1	0	0	0	2	0	2	2	2	2	1	0	0	1
100	1	0	2	0	1	1	1	0	0	0	1	0	0	0	0	0	2	0	2	0	0	1	1	1	1	1	2	2	2	0	1	1	2	0	0	1	0	0	1	1	0	0	1	2	0	1	0	0	0
101	1	2	0	0	0	0	1	0	1	0	0	0	1	0	0	1	1	1	2	0	0	1	0	0	0	2	1	1	2	1	1	1	1	0	0	2	2	1	1	1	1	0	0	1	0	0	0	0	1
102	1	1	2	0	1	1	1	1	2	1	0	1	1	0	0	0	1	1	1	1	1	1	1	0	0	0	1	1	2	1	0	1	1	1	1	1	2	2	0	0	0	0	0	1	0	1	0	0	0
103	0	2	1	0	0	0	1	0	1	1	1	0	0	0	0	0	1	1	0	0	0	0	0	0	1	1	0	1	1	0	1	0	1	0	0	1	2	1	0	0	0	0	0	2	0	0	1	1	0
104	1	2	0	0	0	0	1	0	1	1	1	0	1	0	0	1	0	0	0	2	0	1	1	0	0	0	1	1	2	1	0	1	0	0	0	2	1	0	0	2	0	0	1	2	0	0	0	0	1
105	1	1	1	0	1	1	1	0	2	1	1	1	1	0	0	0	1	1	0	2	2	0	0	0	0	1	0	2	2	0	1	0	2	0	0	2	2	0	1	1	0	0	0	2	0	0	0	0	0
106	1	1	2	0	0	0	0	0	1	1	1	1	1	0	0	0	1	1	1	1	1	0	0	0	0	1	2	2	2	2	1	1	0	0	0	1	1	0	0	2	0	2	2	2	2	1	0	1	0
107	0	1	1	0	0	0	0	0	2	2	0	0	0	0	0	0	1	1	1	0	1	0	0	0	0	1	1	2	2	1	2	0	2	2	2	2	1	0	2	0	0	0	1	2	2	0	1	0	0
108	1	2	1	0	0	0	1	0	0	0	2	0	0	0	0	0	1	1	0	1	1	0	1	0	1	1	2	2	2	2	1	1	1	1	1	1	1	0	1	2	1	0	0	0	1	0	0	0	2
109	0	0	2	0	0	0	1	0	2	1	0	0	0	0	0	0	1	0	2	1	1	0	0	0	0	1	2	2	2	2	0	0	0	1	1	1	0	0	0	2	0	1	1	2	1	0	0	1	0
110	1	2	1	0	1	1	1	0	1	1	1	0	1	0	0	0	2	0	2	1	0	1	0	0	1	0	2	2	2	2	0	2	1	0	0	0	0	0	1	1	0	0	2	2	1	0	1	0	1
111	1	0	2	0	1	1	0	0	2	1	1	1	1	0	0	0	1	0	1	1	1	1	1	1	1	0	2	2	2	1	2	0	1	1	1	1	2	1	0	1	0	0	0	2	0	2	0	0	0
112	1	1	2	0	0	0	1	0	0	0	1	0	0	0	0	0	1	0	1	0	0	0	0	0	0	1	2	2	2	2	1	0	1	1	0	1	0	0	0	2	0	1	0	1	1	1	0	0	0
113	1	2	1	0	0	0	2	1	1	1	1	0	0	0	0	0	0	0	1	0	0	1	1	1	1	1	2	2	2	2	0	0	2	0	0	2	1	0	1	1	0	1	0	1	1	1	0	0	0
114	0	0	2	0	0	0	1	0	1	1	1	1	1	0	0	0	1	1	2	0	0	0	0	0	1	2	0	1	2	0	0	0	1	0	0	2	1	0	0	1	0	0	0	0	0	0	0	0	1
115	0	1	1	0	0	0	2	1	1	1	0	1	1	1	1	1	1	1	0	1	1	0	0	0	1	2	1	2	2	1	1	0	1	1	0	2	1	0	2	0	0	1	1	2	1	1	1	1	0
116	0	0	2	0	0	0	2	1	1	1	0	1	2	0	0	0	0	0	1	1	1	1	0	0	0	1	1	0	2	0	0	1	2	0	0	1	1	0	1	1	0	0	1	2	1	1	0	0	0
117	1	0	2	0	1	1	2	0	1	1	1	0	1	0	0	1	1	1	1	1	1	1	1	1	1	1	2	2	2	2	1	0	2	2	1	2	1	0	1	1	0	0	0	1	1	0	0	0	0
118	1	1	1	0	1	1	1	0	2	1	0	1	1	0	0	0	1	2	1	1	1	0	0	0	0	0	2	2	2	2	0	1	2	0	1	2	2	0	1	1	0	0	0	2	1	1	0	1	0
119	0	2	0	0	0	0	1	0	1	1	0	1	1	0	0	0	1	0	1	1	1	0	1	0	0	1	1	1	2	0	1	1	1	1	1	2	1	0	1	1	0	0	1	2	1	1	0	1	0
120	1	1	2	0	0	0	1	0	1	1	0	0	0	0	0	0	1	1	1	0	0	0	1	0	1	1	2	2	2	2	0	1	2	0	1	1	2	0	1	1	1	0	1	2	1	0	0	1	0
121	1	1	1	0	1	1	1	0	1	0	1	0	0	0	0	0	2	1	2	1	1	0	0	0	1	0	1	2	1	1	2	0	2	0	0	2	2	0	2	1	0	0	0	2	1	1	0	0	0
122	0	1	1	0	0	0	2	0	2	2	0	1	1	0	0	0	2	2	0	2	2	0	0	0	0	2	2	2	2	1	1	2	2	0	0	0	1	0	1	1	0	2	2	2	1	1	0	0	0
123	1	1	1	0	0	0	1	1	2	1	0	1	1	0	0	0	1	1	1	0	0	0	1	0	0	1	2	2	2	2	0	2	2	0	1	2	2	0	2	1	1	0	2	2	1	1	0	0	0
124	0	2	0	0	0	0	1	2	2	2	0	1	1	0	0	0	1	0	2	0	0	0	0	0	0	0	1	1	2	1	1	0	2	0	0	2	1	1	0	0	0	0	1	2	1	0	0	0	0
125	0	0	2	0	1	1	2	1	1	1	1	1	1	0	0	0	2	1	0	2	1	0	0	0	1	2	0	1	1	0	1	0	1	1	1	2	1	0	0	1	0	0	0	1	0	0	2	0	0
126	0	1	1	0	0	0	1	0	1	0	1	0	1	0	0	0	1	1	1	1	1	0	0	0	0	2	0	1	2	0	1	1	2	0	0	1	1	0	1	1	0	1	0	1	2	1	0	0	0
127	0	0	2	0	1	1	1	0	1	1	0	1	1	0	0	0	1	1	1	0	0	0	0	0	1	2	2	2	2	1	1	0	1	0	0	2	2	0	1	0	0	0	0	1	0	0	0	0	1
128	1	1	1	0	0	0	0	0	2	2	0	0	0	0	0	0	1	0	1	1	0	0	0	0	0	2	2	2	2	0	0	0	2	2	0	1	1	0	0	2	0	0	0	2	1	0	1	0	0
129	0	1	1	0	0	0	0	0	2	1	1	1	1	0	0	0	1	0	2	0	0	0	0	0	0	1	2	2	2	2	0	0	2	1	1	2	1	0	1	1	0	1	1	1	1	2	1	0	0
130	1	0	2	0	2	2	2	0	2	1	1	1	2	0	0	0	0	0	0	0	0	1	1	1	1	2	2	2	2	2	0	0	2	1	1	1	1	0	2	0	0	2	2	2	1	1	0	0	0
131	1	0	2	0	1	1	2	1	2	1	0	0	1	0	0	0	2	1	1	1	1	1	0	0	0	0	1	2	0	0	2	0	1	0	0	1	2	0	1	1	0	1	1	2	1	0	0	0	0
132	1	1	1	0	0	0	1	0	2	1	1	0	1	0	0	0	2	0	1	0	0	0	2	0	0	1	2	2	2	2	1	1	2	0	0	1	1	0	0	1	0	0	1	1	1	0	0	0	1
133	1	2	1	0	0	0	2	0	0	0	1	1	1	1	1	1	1	0	1	0	0	0	0	0	0	1	1	2	2	1	0	1	2	0	0	2	1	0	0	1	1	0	2	2	1	1	0	0	0
134	1	2	0	0	0	0	1	0	2	2	0	1	1	0	0	0	1	0	0	1	1	0	0	0	0	1	1	1	2	2	0	0	1	0	0	1	0	0	0	1	0	0	0	0	0	0	0	0	0
135	0	2	0	0	0	0	0	0	2	0	1	0	1	0	0	0	1	0	1	0	0	1	1	1	1	1	0	1	1	1	1	1	1	0	0	2	1	0	0	2	0	1	1	2	0	0	0	0	2
136	0	1	1	0	1	1	0	0	2	1	0	0	1	0	0	0	2	1	2	0	0	0	0	0	1	0	2	2	2	2	1	1	1	1	0	1	1	1	0	1	0	0	1	2	2	0	0	1	0
137	0	1	1	0	0	0	1	1	2	2	0	2	2	0	0	0	1	0	2	1	1	0	1	0	1	2	1	2	1	1	2	0	0	0	0	2	0	0	1	1	0	1	1	1	0	0	0	1	0
138	1	0	2	0	1	1	1	0	1	1	0	0	0	0	0	0	1	0	2	1	1	0	0	0	0	0	1	2	2	1	1	0	2	0	0	2	2	0	1	1	0	0	1	1	1	0	0	0	1
139	1	0	2	0	0	0	1	0	1	1	1	0	0	0	0	0	2	1	0	2	1	1	0	0	0	0	2	2	2	1	2	1	1	0	0	2	1	0	1	1	0	0	0	2	0	0	0	0	2
140	1	2	2	0	1	1	1	0	1	1	1	0	1	0	0	0	1	1	1	1	0	1	1	1	0	1	1	2	2	2	0	0	2	0	0	2	1	0	0	1	0	0	0	2	0	1	1	0	0
141	0	2	2	0	1	1	1	1	2	2	0	1	1	0	0	0	2	2	1	1	1	0	0	0	0	1	2	2	2	1	1	2	2	0	0	2	2	1	0	1	0	1	0	1	0	0	0	2	0
142	1	0	1	0	0	0	1	0	2	1	1	0	0	0	0	0	1	1	2	0	0	0	1	0	0	2	2	2	2	2	1	0	2	1	0	2	2	0	2	1	1	0	0	2	1	1	1	0	0
143	1	2	0	0	0	0	1	1	2	1	0	0	0	0	0	0	1	1	1	1	1	2	1	1	1	1	1	1	2	1	0	0	1	0	0	1	2	1	1	1	1	0	0	2	1	1	0	0	0
144	0	0	2	0	1	1	1	0	1	0	1	0	2	1	1	1	1	1	1	0	0	1	0	0	0	0	2	2	2	2	0	1	2	0	0	2	1	0	0	1	0	1	0	1	1	0	0	1	0
145	1	2	0	0	0	0	2	1	1	1	1	0	0	0	0	0	0	0	1	1	1	1	0	0	0	0	2	2	1	1	2	1	1	1	0	1	1	0	1	1	0	1	0	0	1	1	0	0	0
146	0	1	1	0	0	0	2	1	1	1	0	0	0	0	0	0	0	0	0	0	0	0	2	0	0	1	2	2	2	2	0	1	2	2	0	1	1	0	1	1	0	1	0	0	1	0	0	1	0
147	1	2	2	0	0	0	1	0	1	0	1	0	0	0	0	0	1	1	0	1	1	0	0	0	0	2	1	2	2	2	0	0	0	0	0	2	2	1	0	0	0	0	1	2	2	0	0	0	0
148	1	1	1	0	0	0	2	0	1	1	1	0	0	0	0	0	1	1	0	1	0	0	1	1	1	1	2	2	2	2	1	0	1	1	0	2	1	1	0	2	0	1	1	2	1	1	1	0	0
149	1	0	1	0	0	0	2	0	0	0	2	0	0	0	0	0	0	0	1	1	1	0	0	0	0	1	2	2	2	2	0	1	1	0	0	1	2	0	2	1	1	0	0	1	0	1	0	1	0
150	1	0	1	0	0	0	1	1	2	2	0	0	0	0	0	0	1	1	1	0	1	2	0	0	0	0	1	1	2	1	0	1	1	0	0	1	1	0	2	0	0	1	2	2	0	0	0	0	0
151	0	2	2	0	0	0	0	0	2	2	0	0	2	0	0	0	1	1	1	0	0	0	0	0	0	0	1	1	2	0	0	0	1	1	1	1	1	1	0	2	1	0	1	1	1	0	1	0	0
152	0	2	1	0	0	0	1	0	1	1	0	1	1	0	0	0	2	0	1	0	0	0	2	0	0	0	2	2	2	2	1	0	1	1	0	1	2	0	1	2	1	0	0	2	0	0	0	0	2
153	0	2	1	0	0	0	2	0	0	0	2	2	2	0	0	0	1	1	2	0	0	0	1	0	0	0	1	2	2	1	0	0	1	0	0	2	2	1	1	1	0	0	0	0	0	0	0	0	0
154	1	0	2	0	1	1	2	0	1	1	1	0	0	0	0	0	2	1	1	0	0	0	0	0	0	2	1	2	2	2	0	2	1	0	1	2	2	0	1	0	0	0	0	1	0	0	0	0	0
155	1	2	0	0	0	0	1	0	2	1	1	0	0	0	0	0	1	0	2	0	0	0	0	0	0	1	1	2	2	1	2	1	2	1	1	2	2	0	1	0	0	1	1	1	2	0	0	0	0
156	0	1	1	0	0	0	1	0	2	2	0	0	1	0	0	0	1	0	2	0	0	0	0	0	2	1	1	2	2	1	0	0	1	1	0	1	1	1	0	0	0	0	0	2	0	1	0	0	1
157	1	1	2	0	0	0	2	0	1	1	1	1	2	0	0	0	2	2	1	1	1	0	0	0	1	0	2	2	2	2	1	1	0	0	0	1	1	0	1	0	0	1	0	0	2	0	0	0	1
158	0	2	1	0	0	0	2	0	0	0	2	1	2	0	0	0	2	2	0	2	0	0	2	0	0	0	1	2	2	1	2	0	1	1	0	2	1	0	1	1	0	0	0	2	0	0	0	0	0
159	0	0	2	0	0	0	1	0	1	0	1	0	0	0	0	0	1	0	1	1	0	0	0	0	0	1	1	1	2	1	0	0	1	1	0	2	1	0	0	2	0	0	0	0	0	0	0	0	0
160	0	2	0	0	0	0	1	0	2	1	1	0	0	0	0	0	2	1	1	1	1	0	0	0	0	1	1	2	0	0	2	0	1	1	0	2	1	1	0	0	0	2	1	2	1	0	0	0	0
161	1	2	1	0	0	0	2	0	0	0	0	1	2	0	0	1	1	1	1	1	0	1	1	1	1	1	1	1	2	1	1	0	2	0	0	2	2	0	1	1	0	0	1	2	1	2	0	0	0
162	1	2	1	0	0	0	1	0	1	1	2	0	1	0	0	0	2	1	1	0	0	1	0	0	0	2	1	1	2	2	0	0	0	0	0	1	2	0	2	0	0	0	0	2	0	0	1	0	1
163	1	2	0	0	1	1	1	0	0	0	1	1	2	0	0	1	1	1	1	1	1	0	0	0	0	2	1	2	1	1	2	0	2	1	0	2	2	1	0	1	0	0	0	2	0	0	1	0	1
164	0	1	2	0	0	0	2	0	0	0	2	0	1	0	0	0	0	0	0	1	0	0	2	0	0	0	1	2	1	1	1	2	1	1	1	2	2	0	0	1	0	0	0	2	0	0	0	0	0
165	1	2	1	0	0	0	0	0	1	0	0	1	2	0	0	0	2	2	0	2	0	1	1	1	1	1	1	2	1	1	1	0	2	1	0	1	2	0	1	0	0	0	1	2	1	1	0	0	0
166	1	1	2	0	0	0	2	1	1	1	0	1	1	1	1	1	1	0	2	1	1	0	0	0	0	0	1	2	2	1	0	2	2	0	0	1	2	0	2	0	1	0	0	2	0	0	0	0	0
167	1	1	1	0	0	0	1	0	1	1	1	0	1	0	0	0	0	0	1	1	1	0	2	0	0	1	2	2	2	1	1	0	0	0	0	2	2	1	1	0	0	0	0	1	0	0	0	0	0
168	1	1	1	0	0	1	2	1	1	1	0	1	1	0	0	0	1	0	2	0	0	1	1	1	1	0	1	1	1	1	1	0	2	0	0	2	1	0	0	1	0	0	0	2	1	0	1	0	0
169	0	0	2	0	0	0	1	0	1	1	1	0	1	0	0	0	1	0	2	0	0	0	0	0	0	1	1	2	1	1	2	1	1	1	1	1	2	0	2	0	0	1	1	2	1	0	1	0	0
170	0	1	1	1	1	2	1	0	1	0	1	0	0	0	0	0	1	1	2	1	0	0	0	0	0	1	2	2	2	0	1	0	0	0	0	2	2	1	1	0	0	0	0	2	0	1	0	0	0
171	0	0	2	0	0	0	1	0	2	2	0	0	0	0	0	0	1	1	1	1	1	1	2	1	1	1	2	2	2	2	1	0	1	1	1	2	1	0	1	1	0	0	0	2	0	0	0	0	0
172	1	0	1	0	0	0	1	1	2	1	0	1	1	0	0	0	1	1	0	1	1	0	0	0	0	1	1	1	1	1	1	0	2	1	1	1	2	1	1	0	0	0	0	2	0	2	0	0	0
173	0	2	1	1	0	1	1	0	1	1	2	1	1	0	0	0	2	2	0	2	2	1	1	1	1	1	2	2	2	2	1	0	1	1	0	1	2	2	0	0	0	0	1	2	1	1	0	0	0
174	1	2	1	0	0	0	1	0	1	1	1	0	1	0	0	0	1	1	1	2	1	0	1	0	0	1	1	1	2	1	0	1	2	0	0	1	2	0	2	0	0	0	0	2	0	0	1	1	0
175	1	1	1	0	0	0	1	1	2	2	1	1	0	0	0	0	0	0	1	0	0	1	0	0	0	0	1	2	2	1	0	0	2	1	0	2	0	0	1	1	0	0	1	2	2	0	0	0	1
176	1	2	1	0	0	0	2	0	1	0	1	0	1	0	0	0	0	0	0	1	0	1	0	0	0	1	2	2	2	2	0	1	1	1	1	2	0	0	1	2	1	0	0	2	0	0	0	0	0
177	1	2	0	0	0	0	1	1	2	1	0	1	1	0	0	0	1	0	1	2	1	0	0	0	0	1	1	1	2	1	0	2	1	0	0	1	1	0	1	1	0	0	0	2	0	0	0	0	0
178	1	0	2	0	0	0	1	0	1	1	1	1	1	0	0	0	0	0	1	1	1	0	0	0	1	1	2	2	2	2	1	0	1	1	0	2	1	0	0	2	1	0	0	2	2	0	0	0	0
179	0	1	1	0	0	0	1	0	1	1	1	0	2	0	0	1	1	1	1	1	1	0	0	0	0	0	1	2	1	0	2	1	1	0	0	2	1	0	1	2	1	0	0	1	0	1	1	0	1
180	0	0	2	0	1	1	1	1	2	2	0	0	0	0	0	0	1	1	1	1	1	2	1	1	1	1	1	2	1	1	2	1	2	0	0	2	2	0	2	0	0	0	0	2	0	1	1	0	1
181	1	1	1	0	0	0	2	0	1	0	2	1	1	0	0	0	2	0	2	0	0	0	0	0	1	1	0	2	0	0	2	0	2	0	0	2	1	0	0	1	0	1	1	1	1	0	0	0	1
182	0	1	1	0	0	0	0	0	2	1	0	0	0	0	0	0	2	1	1	0	0	0	0	0	0	1	1	1	2	1	0	1	2	0	0	2	2	1	1	0	0	0	1	1	0	1	0	2	0
183	0	0	2	0	0	0	1	0	1	0	0	0	0	0	0	0	1	0	2	1	1	0	0	0	0	0	1	1	2	1	0	1	1	0	0	1	0	0	0	2	0	0	0	2	0	0	0	0	1
184	0	1	2	0	0	0	0	0	2	2	0	0	1	0	0	0	1	1	0	1	1	0	0	0	0	0	1	2	2	1	2	0	0	0	0	2	1	0	0	2	0	0	1	2	1	1	0	0	0
185	1	1	1	0	0	0	2	1	2	1	0	1	2	0	0	0	2	1	1	0	0	1	0	0	0	2	2	2	2	1	1	1	2	0	0	2	1	0	0	2	0	0	0	2	0	0	0	0	0
186	0	1	1	0	0	0	2	0	0	0	0	0	0	0	0	0	1	1	2	0	0	0	0	0	0	0	1	1	2	1	0	1	1	1	1	2	0	0	0	2	0	1	0	0	2	1	0	0	1
187	0	1	2	0	0	0	1	1	1	1	0	1	1	0	0	0	1	1	0	1	1	1	0	0	0	2	1	1	2	0	0	2	1	0	0	1	1	0	1	1	0	0	0	2	0	0	0	0	0
188	0	2	1	0	0	0	1	0	1	1	1	1	1	0	0	0	2	1	2	1	1	1	0	0	0	2	1	2	2	1	2	1	1	0	0	1	1	0	1	1	0	1	1	1	1	1	0	0	1
189	1	2	1	0	0	0	1	0	1	1	0	0	1	0	0	0	0	0	1	1	1	0	0	0	0	0	1	1	1	1	1	1	1	0	0	1	2	0	2	0	0	1	0	1	1	1	0	1	0
190	1	1	2	0	0	0	0	0	2	0	1	1	1	0	0	0	1	1	1	0	0	2	1	1	1	1	1	2	2	2	0	0	2	2	2	2	2	1	0	0	0	0	1	2	0	2	0	0	2
191	0	1	2	0	0	0	2	0	1	1	1	1	1	0	0	0	0	0	2	1	1	0	1	0	0	1	2	2	2	1	2	0	1	1	0	2	1	0	0	1	0	0	0	1	0	0	0	0	0
192	1	1	1	0	0	0	1	1	2	1	0	0	0	0	0	0	0	0	1	0	0	0	0	0	0	1	1	2	2	1	1	0	1	0	0	1	0	0	1	1	1	0	1	2	1	0	0	0	0
193	1	0	2	0	1	1	2	1	1	1	0	0	1	0	0	0	0	1	2	0	0	1	1	1	1	1	1	2	1	1	1	0	2	1	1	1	1	0	2	0	0	1	1	1	1	2	1	1	0
194	1	0	2	0	1	1	2	0	1	1	1	0	0	0	0	0	0	0	1	0	0	0	0	0	0	1	2	2	2	2	0	1	2	0	0	2	0	0	0	2	0	1	1	2	1	0	1	0	0
195	1	1	1	0	0	0	2	0	0	0	0	1	1	0	0	0	1	1	2	0	0	0	0	0	0	1	0	2	2	0	1	0	1	0	0	2	2	1	1	0	0	1	0	0	1	1	0	0	0
196	0	0	2	0	0	0	1	1	2	2	0	0	1	0	0	0	1	0	2	0	0	2	1	1	1	1	1	1	2	1	0	0	0	0	0	2	1	0	0	2	0	0	0	1	0	0	0	0	0
197	1	0	2	0	0	0	0	0	2	2	0	0	0	0	0	0	1	0	2	0	0	0	0	0	0	2	0	1	1	1	1	2	1	0	0	1	1	0	0	2	0	0	0	2	0	0	1	1	0
198	1	0	2	0	1	1	2	0	1	0	2	0	0	0	0	0	1	1	0	1	1	0	1	0	0	1	2	2	2	2	0	0	2	1	0	2	0	0	0	2	0	0	0	0	0	0	0	0	0
199	0	0	2	0	1	1	1	0	1	0	0	0	1	0	0	0	0	0	2	1	1	1	1	1	1	1	1	2	1	1	1	0	2	0	0	2	0	0	0	2	0	0	1	1	1	0	0	2	0
200	1	2	0	0	0	0	0	0	2	1	2	1	1	1	1	1	1	1	1	0	0	0	0	0	1	0	0	2	2	0	1	0	2	0	0	1	1	0	1	1	0	0	0	2	0	0	0	0	0
201	0	1	1	0	0	0	1	1	2	1	0	1	1	0	0	0	0	0	0	1	1	2	0	0	0	0	1	1	2	1	0	0	2	0	0	2	2	0	1	1	0	0	0	0	0	0	0	0	1
202	0	2	0	0	0	0	2	1	1	1	1	1	1	0	0	0	2	1	2	0	0	1	0	0	0	2	2	2	2	1	1	0	2	1	1	2	1	0	0	1	0	1	0	1	2	1	0	1	0
203	0	1	2	0	0	0	0	0	2	1	2	0	2	0	0	0	2	1	2	0	0	0	0	0	0	1	1	1	2	1	0	0	1	1	1	2	2	1	0	0	0	0	0	2	1	1	0	0	0
204	0	1	1	0	0	0	2	1	2	1	0	1	0	0	0	0	2	0	1	1	1	0	1	1	1	1	2	2	2	2	0	0	2	2	2	2	1	0	1	1	0	0	1	1	1	1	0	0	0
205	0	0	2	0	0	0	2	0	0	0	1	1	1	0	0	0	2	2	1	1	0	1	1	1	0	1	0	2	1	1	1	0	1	1	2	2	1	1	0	0	0	0	1	2	0	1	0	0	0
206	1	2	0	0	0	0	0	0	2	2	0	1	1	0	0	0	1	1	2	0	0	1	0	0	0	0	2	2	2	2	0	1	2	1	0	2	0	0	0	1	0	1	0	1	1	1	0	0	1
207	1	1	1	0	0	0	2	0	0	0	1	0	1	0	0	0	1	1	2	1	1	1	0	0	0	0	1	1	1	1	0	2	2	0	0	1	2	0	1	2	1	1	1	1	1	1	0	0	0
208	0	2	1	0	0	0	2	1	1	1	1	1	1	0	0	0	1	0	2	1	1	0	0	0	0	0	1	2	2	1	1	1	2	0	0	2	0	0	1	1	0	0	0	2	0	0	1	0	0
209	0	0	1	0	0	0	1	0	2	0	0	0	0	0	0	0	0	0	2	0	0	1	1	0	1	1	2	2	2	2	1	0	0	0	0	2	0	0	1	1	0	1	0	1	1	1	0	0	0
210	0	0	2	0	0	1	0	0	2	2	0	0	0	0	0	0	1	0	1	1	0	1	0	0	0	1	1	1	2	1	0	0	2	1	1	1	2	0	2	1	0	1	1	1	0	0	0	1	0
211	1	2	0	0	0	0	1	0	1	1	0	2	2	1	1	1	0	0	1	0	0	0	0	0	0	1	2	2	2	2	1	1	0	0	0	1	2	1	1	1	1	1	0	1	1	0	1	0	0
212	1	1	1	0	0	0	1	0	1	0	0	0	1	0	0	0	2	2	1	0	0	0	1	0	1	1	2	2	2	0	0	1	1	1	0	2	1	0	0	2	0	0	0	1	0	1	1	0	1
213	0	0	2	0	0	0	0	0	2	1	0	1	2	0	0	0	1	0	0	1	1	0	0	0	0	2	1	2	2	1	1	1	1	0	0	2	1	1	0	0	0	0	0	1	0	1	0	0	0
214	0	1	1	0	0	0	2	1	1	1	1	0	0	0	0	0	2	2	1	0	0	0	0	0	0	1	2	2	2	2	2	2	2	0	0	1	0	0	0	2	0	0	1	2	0	0	0	0	1
215	0	0	2	0	0	0	0	0	2	1	1	0	0	0	0	0	1	0	2	0	0	0	0	0	0	0	1	1	2	1	0	0	1	2	0	2	1	0	0	2	0	0	1	1	1	0	0	0	1
216	0	1	2	0	0	0	0	0	1	0	0	1	2	0	0	0	1	2	2	0	0	0	0	0	0	1	0	1	2	0	0	0	1	0	0	2	1	0	0	0	0	0	0	1	0	0	0	0	2
217	1	0	2	0	1	1	1	1	2	2	0	0	1	0	0	0	1	0	1	1	0	0	0	0	0	0	2	2	2	2	1	1	2	1	0	1	2	1	1	1	1	0	0	0	0	0	0	0	0
218	1	1	1	0	0	0	1	1	2	2	0	0	0	0	0	0	0	0	2	0	0	1	0	0	0	0	2	2	2	1	2	1	2	0	0	2	2	0	2	0	0	1	2	2	1	1	0	0	0
219	1	2	0	0	0	0	0	0	2	2	0	0	0	0	0	0	1	1	1	0	0	1	2	1	1	0	1	1	1	1	2	2	1	0	0	2	1	0	0	0	0	1	1	2	1	2	1	0	0
220	0	2	1	0	0	0	0	0	2	1	0	0	0	0	0	0	1	1	2	0	0	0	0	0	0	1	1	2	1	1	1	0	1	0	0	2	2	0	2	0	0	0	1	2	1	1	0	0	0
221	0	0	2	0	1	1	1	0	1	0	0	1	2	0	0	0	2	1	1	0	0	0	0	0	0	1	2	2	2	2	0	0	1	1	1	2	1	0	0	2	0	1	0	1	1	1	0	1	0
222	0	2	0	0	0	0	0	0	2	2	0	0	1	0	0	1	0	0	2	0	0	1	0	0	0	0	2	2	2	1	2	1	2	0	0	2	1	1	0	0	0	1	0	0	2	1	0	0	0
223	1	1	1	0	0	0	2	0	0	0	1	1	2	0	0	0	0	0	0	1	1	0	0	0	0	1	1	1	2	1	1	0	1	0	0	1	0	0	0	2	0	0	0	1	0	0	0	0	0
224	1	0	2	0	1	1	2	1	1	1	0	0	1	0	0	0	1	0	2	1	1	1	0	0	1	0	1	2	2	1	0	0	0	0	0	2	0	0	0	1	0	0	0	2	0	0	0	0	0
225	0	2	1	0	0	0	2	0	0	0	1	0	0	0	0	0	2	1	2	0	0	1	0	0	0	0	2	2	2	2	1	0	0	0	0	2	2	1	0	0	0	0	0	1	1	0	0	0	0
226	0	1	1	0	0	0	1	0	2	2	0	0	1	0	0	1	1	1	1	1	1	0	0	0	0	1	1	2	2	1	1	0	0	0	0	1	1	1	0	1	0	0	0	1	0	0	0	0	0
227	1	1	1	0	0	0	0	0	1	0	0	0	0	0	0	0	0	1	2	0	0	0	1	0	0	2	1	2	1	1	2	1	2	0	0	1	1	1	0	1	0	0	1	2	0	2	0	0	0
228	1	1	1	0	0	0	2	0	1	0	2	2	2	0	0	0	1	1	1	0	1	0	0	0	0	1	2	2	2	2	1	2	2	0	0	1	2	1	1	0	0	0	1	1	1	1	0	0	0
229	0	0	2	0	0	0	2	1	1	1	0	0	1	0	0	0	1	1	1	1	0	1	0	0	0	1	2	2	2	1	2	1	2	1	0	1	0	0	0	2	0	0	1	2	1	0	0	0	0
230	1	1	1	0	1	1	2	0	0	0	1	1	2	0	0	1	1	1	0	1	0	0	1	0	0	1	1	1	1	1	0	1	2	0	0	1	0	0	0	1	0	1	0	0	1	0	0	0	0
231	1	2	1	0	0	0	1	0	2	1	0	0	2	0	0	0	1	0	2	0	0	0	0	0	0	1	2	2	2	2	0	1	2	1	0	2	1	0	1	1	0	0	0	1	0	0	0	0	0
232	0	2	1	0	0	0	2	0	1	0	0	1	2	0	0	0	1	0	1	1	1	1	2	1	1	1	0	1	2	1	0	0	1	0	0	2	1	0	2	0	1	0	0	1	0	0	0	1	0
233	0	2	2	0	0	0	1	0	2	2	0	0	1	0	0	0	2	2	1	1	1	0	0	0	0	2	2	2	2	2	1	1	2	1	0	2	1	0	1	1	0	0	1	2	1	1	0	0	1
234	0	1	2	0	0	0	1	0	0	0	1	0	0	0	0	0	1	0	2	1	1	0	1	0	0	2	1	1	2	1	1	2	1	0	0	0	2	1	0	1	0	0	1	1	1	1	0	0	0
235	1	1	1	0	0	0	0	0	1	0	1	1	2	0	0	0	1	1	0	0	0	1	0	0	1	0	1	0	2	0	0	0	1	0	0	2	0	0	0	2	0	0	1	2	0	0	0	0	0
236	1	0	2	0	1	1	2	1	1	1	1	1	1	0	0	0	2	1	1	1	0	0	2	0	0	0	2	2	2	1	2	0	0	0	0	2	2	2	0	0	0	0	0	0	0	0	0	0	0
237	0	0	2	0	1	1	1	1	2	1	0	0	0	0	0	0	0	0	0	1	1	0	0	0	0	1	1	2	2	1	0	1	2	1	1	2	1	0	1	2	1	1	1	2	2	2	0	0	1
238	0	0	2	0	0	0	1	0	0	0	1	0	1	0	0	0	1	1	2	0	0	1	0	0	0	0	1	1	2	1	0	2	1	0	0	1	2	0	1	1	0	0	0	2	0	0	0	0	0
239	0	0	2	0	1	1	1	0	1	1	0	1	0	0	0	0	0	0	0	1	0	1	0	0	0	2	2	2	2	1	1	1	1	0	1	1	1	1	0	2	1	0	0	2	0	0	0	0	1
240	1	2	0	0	0	0	1	0	2	2	0	0	0	0	0	0	1	1	2	0	0	1	0	0	0	0	2	2	2	2	1	0	2	2	2	2	1	0	0	2	0	0	0	2	0	0	0	0	0
241	0	2	0	0	0	0	1	0	1	1	1	1	1	0	0	0	2	0	2	0	0	0	0	0	0	0	1	2	2	1	1	0	0	1	2	2	1	0	1	1	0	0	0	0	0	0	0	0	1
242	1	0	2	0	1	1	1	0	1	0	0	1	2	1	1	1	2	1	2	1	1	0	0	0	1	1	0	1	2	1	0	0	0	0	0	2	2	0	1	1	0	0	0	0	0	0	0	0	0
243	1	1	1	0	0	0	0	0	1	1	1	1	1	0	0	0	0	0	2	0	0	0	1	0	1	2	0	1	2	1	0	0	2	0	0	2	2	0	2	0	0	0	0	2	0	1	0	0	1
244	0	1	1	0	0	0	2	0	0	0	0	1	1	0	0	0	1	0	2	0	0	0	2	0	0	1	1	1	2	1	1	1	2	0	0	2	1	0	0	0	0	0	0	1	0	0	0	1	0
245	0	1	1	0	1	1	1	0	1	1	1	0	1	0	0	0	0	0	1	1	0	0	0	0	0	1	1	1	2	0	1	0	0	1	1	1	1	0	0	1	0	1	0	1	0	1	0	0	0
246	1	1	1	0	0	0	1	0	1	0	1	1	1	0	0	0	2	0	2	0	0	1	0	0	1	1	2	2	2	1	1	1	2	0	0	2	1	0	0	2	0	0	2	2	0	0	0	0	1
247	0	2	0	0	0	0	1	0	1	1	0	0	2	0	0	0	2	0	1	0	0	0	0	0	0	0	0	1	1	0	1	0	0	0	1	2	2	2	0	0	0	0	0	2	0	0	0	1	0
248	0	0	2	0	0	0	0	0	2	1	0	0	1	0	0	0	1	0	1	0	0	0	1	1	1	1	1	1	2	2	1	1	1	0	0	2	1	0	1	1	1	0	0	1	0	0	1	0	0
249	0	1	1	0	0	0	2	1	1	1	1	0	0	0	0	0	1	1	0	1	0	1	0	0	0	1	2	2	2	0	0	0	1	0	0	2	2	0	1	0	0	0	0	1	0	0	0	0	0
250	0	1	1	0	0	0	1	0	1	0	0	0	0	0	0	0	2	2	1	1	0	1	0	0	0	2	0	2	1	1	1	0	1	1	1	2	2	1	0	0	0	0	0	2	0	0	0	1	0
251	1	2	1	0	0	0	1	0	0	0	1	0	1	0	0	0	0	0	1	1	1	0	0	0	0	1	0	1	2	0	1	0	2	1	0	1	1	1	0	1	0	2	2	2	1	1	0	0	0
252	0	2	0	0	0	0	1	0	2	1	1	0	0	0	0	0	1	0	2	1	1	0	0	0	1	1	2	2	2	1	1	1	1	2	1	1	2	0	1	0	0	0	1	2	0	1	1	1	0
253	0	1	2	0	0	0	1	0	1	0	1	1	1	0	0	0	1	0	1	0	0	0	1	0	0	0	1	2	2	2	0	1	1	2	1	2	2	1	1	0	0	0	2	2	1	0	0	0	0
254	1	1	1	0	0	0	1	1	2	1	0	0	1	0	0	0	1	0	1	1	1	0	0	0	1	2	1	2	1	1	2	0	0	0	0	2	0	0	0	2	0	1	1	1	1	1	0	0	0
255	1	1	1	1	0	1	2	1	1	1	0	0	1	0	0	0	1	1	1	0	0	0	1	1	2	2	0	1	1	1	1	1	2	0	0	1	2	1	1	1	1	0	0	2	0	0	1	0	1
256	0	1	1	0	0	0	1	1	2	1	0	1	2	0	0	0	0	1	2	0	0	1	0	0	0	0	1	1	2	0	0	0	2	1	0	2	2	0	1	1	1	0	2	2	0	0	0	0	2
257	1	2	0	0	0	0	2	1	1	1	0	0	0	0	0	0	1	1	1	0	0	0	1	1	1	0	1	1	2	1	0	0	0	0	0	2	2	1	1	0	0	0	1	2	1	0	0	0	0
258	1	1	0	0	0	0	2	0	1	0	1	0	1	0	0	0	2	1	2	1	1	0	0	0	0	1	1	2	2	1	0	0	0	0	0	1	0	0	1	1	0	1	1	2	1	0	0	1	0
259	1	1	1	0	1	1	1	0	2	0	1	0	0	0	0	0	1	1	1	0	0	1	1	1	1	1	1	1	2	1	1	1	1	1	0	1	2	1	1	0	0	0	1	1	1	0	0	0	0
260	1	1	1	0	1	1	2	0	1	0	1	0	0	0	0	0	0	0	1	1	1	1	0	0	0	1	1	1	2	1	0	0	1	1	1	2	1	1	0	1	0	1	1	2	0	0	1	0	0
261	0	1	1	0	0	0	2	0	1	1	0	1	2	0	0	1	2	1	2	0	0	1	0	0	0	0	1	2	2	1	1	0	1	0	0	1	0	1	0	1	0	1	1	2	1	1	0	1	0
262	0	2	0	0	0	0	1	1	2	1	0	2	2	0	0	0	0	1	0	1	1	1	0	0	1	0	1	2	2	1	2	1	1	0	1	2	1	0	0	2	1	0	1	2	0	1	1	0	1
263	1	1	1	0	0	0	1	1	2	2	0	0	0	0	0	0	1	0	1	0	0	0	0	0	0	2	1	1	1	1	0	1	2	0	1	1	1	0	0	2	0	0	0	2	0	0	1	0	0
264	1	2	1	0	0	0	0	0	2	1	0	0	0	0	0	0	2	2	2	1	0	1	0	0	0	1	2	1	2	0	1	0	0	0	0	1	0	0	0	2	0	0	0	2	0	0	1	0	1
265	0	1	2	0	0	0	1	2	2	2	0	0	0	0	0	0	1	0	1	1	1	0	0	0	0	2	2	2	2	1	1	0	1	0	0	1	0	0	0	1	0	0	1	2	1	1	0	0	0
266	1	2	1	0	0	0	0	0	2	1	2	0	0	0	0	0	1	0	2	0	0	0	0	0	0	2	0	1	1	1	1	1	2	0	0	1	0	0	1	1	0	1	1	2	0	0	1	0	0
267	0	1	2	0	1	1	1	0	1	0	0	0	2	0	0	0	0	0	2	0	0	0	0	0	0	1	2	2	2	1	2	1	2	0	1	2	1	0	0	2	0	0	2	2	1	1	0	0	0
268	1	1	1	0	0	0	1	0	0	0	0	0	1	0	0	0	1	1	1	0	0	1	1	0	1	0	2	2	2	2	0	1	2	1	0	2	2	0	2	0	0	1	1	2	1	0	1	0	0
269	0	2	0	0	0	0	1	0	2	0	0	0	1	0	0	0	2	1	2	0	0	1	0	0	0	0	2	2	2	1	0	0	0	0	1	2	2	1	0	0	0	2	2	2	2	1	0	0	0
270	0	1	2	0	0	0	1	0	1	1	1	1	1	0	0	0	0	0	0	2	0	0	0	0	1	0	2	2	2	2	0	0	1	0	0	1	1	1	0	1	0	0	0	2	0	0	0	0	0
271	0	1	2	0	0	0	2	0	0	0	0	2	2	0	0	0	2	2	1	0	0	0	1	0	0	2	1	2	2	1	2	0	2	1	0	1	1	1	0	2	1	0	0	1	0	1	0	0	0
272	0	2	1	0	0	0	0	0	2	2	0	1	1	0	0	0	2	1	1	1	0	0	0	0	1	1	1	2	1	1	2	1	1	0	0	2	2	0	2	0	0	0	0	2	0	0	0	0	0
273	0	2	0	0	0	0	2	1	1	1	1	1	1	0	0	0	1	0	0	1	1	0	0	0	1	0	1	1	2	2	1	1	1	0	0	1	1	1	0	1	0	0	0	0	0	0	1	0	0
274	0	2	1	0	0	0	1	0	1	1	0	0	1	0	0	0	2	0	1	0	0	0	0	0	0	1	2	2	2	1	1	1	2	2	0	1	1	1	0	1	0	0	0	2	0	0	0	0	0
275	1	0	1	0	0	0	1	0	1	1	1	0	1	0	0	0	1	1	2	0	0	0	0	0	0	1	1	1	1	1	0	2	2	0	0	0	1	1	0	0	0	1	1	1	0	0	0	0	1
276	1	1	1	0	0	0	2	1	1	1	0	0	1	0	0	1	1	0	1	0	0	1	0	0	0	2	2	2	2	2	1	0	1	0	0	2	1	0	0	2	0	0	1	1	1	0	0	0	0
277	1	2	0	0	0	0	1	0	1	0	1	1	1	0	0	0	1	1	1	1	0	1	0	0	1	0	1	0	2	0	0	0	0	0	0	2	2	0	1	0	0	1	1	2	0	2	0	0	0
278	1	0	2	0	0	0	1	1	2	2	0	1	1	1	1	1	1	1	1	1	0	1	1	1	1	1	1	1	2	0	0	0	1	0	0	2	1	0	1	2	1	0	0	1	0	0	0	0	0
279	1	2	0	0	0	0	0	0	1	0	1	2	1	0	0	0	0	0	1	0	0	0	0	0	0	1	1	1	2	0	1	0	2	1	0	1	2	0	2	0	0	0	0	1	0	0	0	0	1
280	1	0	2	0	1	1	0	0	2	2	0	0	1	0	0	0	2	1	2	1	1	1	0	0	0	2	1	1	2	0	1	0	2	1	2	2	0	1	0	1	0	0	0	0	0	0	0	0	1
281	0	1	1	1	0	1	1	0	2	1	1	1	1	1	1	1	0	0	2	1	1	0	0	0	1	1	1	1	2	1	0	0	0	0	1	2	1	0	1	1	0	1	1	1	1	0	0	0	0
282	1	0	2	0	0	0	1	1	2	2	0	1	2	0	0	1	2	0	1	1	1	2	1	1	1	1	2	2	2	2	1	0	0	0	0	2	1	0	0	1	1	0	0	1	0	0	2	0	0
283	0	1	1	0	0	0	1	0	2	1	0	1	1	0	0	0	1	0	1	1	1	1	1	1	1	1	1	2	2	1	1	0	0	0	0	2	1	1	0	1	0	0	0	2	0	0	0	0	1
284	0	1	1	0	0	0	2	0	0	0	0	1	0	0	0	0	1	1	1	0	0	1	0	0	0	1	2	1	2	1	0	0	0	0	0	2	1	1	0	2	1	1	1	1	1	1	0	0	0
285	1	2	0	0	0	0	1	0	1	0	1	0	1	0	0	1	1	0	0	1	1	0	0	0	0	1	2	2	1	1	2	0	2	1	1	1	1	0	2	0	0	0	1	2	1	2	1	0	0
286	1	2	1	0	0	0	1	1	2	1	0	0	1	0	0	0	1	1	2	0	0	0	0	0	1	0	0	2	2	0	1	2	2	0	0	0	1	1	0	2	0	0	0	1	0	0	1	1	0
287	0	0	2	0	0	0	2	0	1	1	1	1	2	0	0	0	2	0	2	0	0	1	0	0	0	0	0	0	2	1	0	2	2	0	0	0	2	0	2	0	0	1	1	2	1	0	0	0	0
288	1	2	1	1	0	1	1	0	1	1	0	0	0	0	0	0	2	2	1	1	0	0	0	0	1	0	0	2	0	0	2	0	2	0	0	1	0	0	1	1	0	0	0	2	0	0	0	0	0
289	0	2	1	0	0	0	1	0	2	0	0	1	2	0	0	0	2	1	2	0	0	0	0	0	0	1	0	1	2	0	1	0	2	2	0	1	1	0	1	2	1	0	0	1	0	0	0	0	1
290	1	1	1	0	1	1	1	0	2	0	0	0	1	0	0	1	1	1	1	0	0	0	1	1	1	1	2	2	2	0	1	0	0	0	0	2	2	0	1	0	0	1	1	1	1	2	0	0	0
291	1	1	2	0	0	0	1	0	0	0	1	1	2	0	0	0	0	0	0	1	1	0	0	0	0	1	2	2	2	2	0	2	1	0	0	2	0	0	1	1	0	1	0	1	1	1	0	0	2
292	0	2	1	0	0	0	0	0	1	0	1	0	0	0	0	0	2	1	2	1	1	2	1	1	1	1	2	1	2	1	1	2	1	0	0	0	1	0	1	1	0	0	0	2	0	0	0	0	0
293	1	0	2	0	0	0	1	0	1	0	0	1	2	0	0	0	1	1	0	0	0	1	0	0	0	2	2	2	2	1	2	2	2	1	1	2	1	0	0	2	0	0	0	2	1	1	0	1	0
294	1	1	1	0	0	0	1	0	1	1	1	0	0	0	0	0	0	0	1	1	1	0	2	0	0	0	1	0	1	0	1	2	2	0	0	1	0	0	0	2	0	0	1	1	1	0	0	0	1
295	0	0	2	0	0	0	1	1	2	1	0	1	1	0	0	0	1	1	1	0	0	1	0	0	0	2	2	2	2	2	0	1	2	0	1	2	1	0	0	1	1	1	0	1	1	1	1	0	1
296	1	0	2	0	0	0	2	1	1	1	1	1	1	0	0	0	0	1	2	0	0	0	0	0	0	2	1	2	2	2	0	0	1	1	0	2	1	1	0	1	0	0	1	2	1	0	0	0	1
297	0	2	1	0	0	0	1	0	1	0	0	0	1	0	0	0	1	0	1	0	0	0	0	0	0	2	2	2	2	2	1	1	1	0	0	1	1	0	1	1	0	0	0	2	0	0	0	0	0
298	1	2	0	0	0	0	1	0	2	0	0	1	1	0	0	0	0	0	0	0	0	0	0	0	0	1	1	2	2	2	0	0	1	1	0	2	2	0	2	1	1	0	1	2	0	0	1	1	0
299	1	0	2	0	1	1	0	0	2	1	1	0	2	0	0	1	0	0	1	0	0	0	0	0	0	1	1	2	2	1	0	1	1	0	1	1	2	1	1	1	0	1	1	2	0	0	0	0	0
300	1	1	2	0	0	0	1	2	2	2	0	0	0	0	0	0	0	0	0	1	0	1	0	0	0	0	2	2	2	2	0	0	1	1	2	2	1	1	0	0	0	0	0	1	0	0	0	0	0
301	0	1	1	0	0	0	1	0	1	0	0	0	2	0	0	0	2	0	1	0	0	0	0	0	0	1	0	1	2	1	0	1	1	0	0	1	0	0	0	2	0	0	1	2	2	0	0	1	0
302	1	0	2	0	0	0	1	0	2	2	0	0	0	0	0	0	2	1	2	0	0	0	0	0	0	1	2	2	2	2	0	1	2	0	0	1	1	0	1	1	1	0	0	2	0	0	1	0	0
303	1	2	0	0	0	0	1	1	2	2	0	0	0	0	0	0	1	1	1	0	0	0	0	0	0	2	2	2	2	1	0	0	2	0	0	2	0	0	0	2	0	0	0	1	0	0	0	0	0
304	1	0	2	0	1	1	2	0	0	0	0	1	2	1	1	1	1	0	1	0	0	0	2	0	0	1	2	2	2	2	0	1	2	1	1	2	1	0	0	2	0	1	1	1	1	1	1	0	1
305	1	1	1	0	1	1	0	0	2	1	0	0	0	0	0	0	1	0	1	0	0	1	0	0	0	0	2	2	2	2	0	0	0	0	1	2	2	0	2	1	1	1	1	2	1	1	0	0	0
306	1	0	2	0	0	0	2	0	1	0	0	0	0	0	0	0	0	0	0	1	1	0	0	0	0	1	1	1	2	1	0	1	2	0	1	1	0	0	0	2	0	1	1	1	1	2	0	1	0
307	0	0	2	0	0	0	1	1	2	2	0	0	1	0	0	0	2	2	1	1	0	2	1	1	1	1	0	1	1	1	1	1	2	0	0	1	1	0	1	1	0	0	0	2	0	0	0	0	0
308	1	1	1	0	0	0	1	0	1	0	0	1	0	0	0	0	1	0	1	1	1	0	0	0	0	2	2	2	2	2	1	0	1	1	1	2	1	0	0	2	0	0	1	1	1	0	0	1	0
309	1	1	1	0	0	0	1	0	1	1	0	0	0	0	0	0	2	1	1	1	1	0	0	0	0	1	0	1	2	0	1	0	2	0	0	1	2	1	0	2	1	1	0	1	0	0	0	0	0
310	1	2	0	0	0	0	1	0	0	0	1	1	1	0	0	0	0	0	1	1	1	1	0	0	0	0	2	2	2	2	0	1	2	0	0	2	0	0	1	1	0	1	1	2	1	0	0	0	0
311	1	0	2	0	0	0	1	0	1	1	1	0	1	0	0	0	1	0	1	1	1	0	0	0	0	1	2	2	1	1	2	0	1	1	1	1	1	0	1	1	0	1	1	2	1	1	0	0	0
312	0	1	2	0	0	0	1	1	2	1	0	1	1	0	0	0	1	0	2	0	0	1	0	0	0	0	2	2	2	2	0	0	0	0	0	1	1	0	0	1	0	1	1	2	0	1	0	0	0
313	1	2	1	1	0	1	2	0	0	0	0	2	2	0	0	0	1	0	1	0	0	0	1	0	0	1	2	2	2	1	1	1	2	0	0	1	1	0	0	1	0	0	1	2	0	0	0	0	0
314	0	1	2	0	0	0	0	0	2	1	0	0	0	0	0	0	1	1	0	2	1	0	0	0	0	1	1	1	2	1	0	0	0	0	1	2	2	1	1	1	1	0	2	2	1	1	0	1	0
315	1	2	0	0	0	0	2	0	0	0	0	0	0	0	0	0	1	1	2	0	0	0	0	0	0	0	1	2	2	1	2	1	2	1	1	2	1	0	0	1	0	0	1	1	1	0	0	0	0
316	1	2	0	0	0	0	1	0	1	1	0	1	2	0	0	0	2	2	2	0	0	1	1	1	1	1	1	0	2	0	0	0	1	0	0	1	1	0	0	1	0	1	1	2	1	1	0	0	0
317	0	2	0	0	0	0	2	0	1	1	1	1	1	0	0	0	1	1	1	1	1	1	0	0	0	1	2	2	2	1	1	2	1	0	0	2	1	0	0	1	0	1	1	1	1	1	0	0	0
318	0	0	2	0	1	1	1	0	1	1	0	0	1	0	0	0	1	1	2	0	0	0	0	0	0	2	1	2	1	1	1	1	2	0	1	2	1	0	0	2	0	0	1	1	1	0	0	0	0
319	1	2	1	0	0	0	1	0	2	2	0	1	1	0	0	0	1	0	1	1	1	0	0	0	0	1	1	1	2	1	0	1	2	0	0	1	1	0	2	0	0	1	1	2	1	0	0	0	0
320	0	1	1	0	0	0	2	0	0	0	2	0	0	0	0	0	2	1	1	0	0	1	0	0	0	0	2	2	2	2	1	0	2	2	2	2	2	0	1	1	0	0	0	2	0	0	0	0	2
321	0	1	1	0	0	0	1	1	2	2	0	0	0	0	0	0	2	0	2	1	0	0	0	0	1	0	1	1	2	1	0	1	0	0	0	2	1	0	0	1	1	1	0	0	1	1	0	0	0
322	1	1	1	0	0	1	0	0	2	2	0	1	2	0	0	0	1	1	2	0	0	0	0	0	0	0	2	2	2	1	1	0	2	0	0	2	0	0	0	2	0	0	1	2	1	0	0	0	0
323	0	1	1	0	0	0	2	1	1	1	1	0	2	0	0	0	1	1	2	0	0	1	0	0	0	0	1	1	1	0	1	0	1	1	2	2	2	0	0	1	0	0	1	2	0	0	0	0	0
324	1	1	2	0	0	0	1	0	1	0	2	0	0	0	0	0	1	0	0	1	1	0	0	0	1	2	1	2	2	1	2	0	1	1	0	2	1	0	1	1	0	0	1	1	0	1	0	0	0
325	1	2	1	0	0	0	2	1	1	1	0	0	0	0	0	0	1	1	0	1	1	2	1	1	1	1	1	1	2	0	0	1	2	0	0	2	1	0	1	1	1	0	1	2	0	1	0	0	0
326	0	0	1	0	0	0	2	0	1	0	1	0	1	0	0	0	1	1	0	2	2	1	1	0	0	0	1	0	2	0	0	0	2	2	2	2	2	0	1	1	0	0	0	1	0	0	0	0	0
327	1	1	1	0	0	0	1	0	0	0	1	0	1	0	0	1	1	0	1	1	1	0	1	0	0	1	1	1	1	0	1	1	1	1	2	2	2	1	0	1	0	0	0	1	0	1	0	0	0
328	0	0	2	0	0	0	2	1	1	1	1	1	1	0	0	0	1	1	0	2	2	0	0	0	0	1	0	1	1	0	1	0	1	1	0	2	0	0	0	2	0	0	0	2	0	0	0	0	0
329	1	1	1	0	1	1	2	0	1	1	1	0	0	0	0	0	2	2	2	0	0	0	0	0	0	1	1	2	2	1	0	0	0	0	0	2	1	0	1	1	0	0	0	2	0	0	0	0	1
330	1	0	2	0	0	1	0	0	1	1	1	1	1	0	0	0	1	0	1	1	1	0	1	1	1	0	2	2	1	0	1	1	2	0	0	1	0	0	0	2	0	0	0	2	1	1	1	0	1
331	1	1	1	0	0	0	1	1	2	2	0	0	0	0	0	0	1	0	1	0	0	0	0	0	1	1	1	0	1	0	1	1	1	1	1	2	1	0	1	2	1	1	0	0	2	0	0	0	0
332	0	1	1	0	1	1	1	2	2	2	0	0	1	0	0	0	0	0	2	0	0	1	0	0	0	1	2	2	1	0	1	1	1	1	1	1	2	0	1	1	0	0	1	2	1	0	0	0	0
333	0	1	1	1	0	1	1	0	2	0	0	0	0	0	0	0	0	0	1	1	1	0	1	0	0	1	1	2	2	2	0	0	1	0	0	2	1	1	0	1	0	0	0	2	0	0	0	0	0
334	1	1	2	0	1	1	1	0	1	1	0	0	0	0	0	0	0	0	1	1	0	0	0	0	0	1	0	2	2	0	1	0	2	1	0	2	0	0	0	1	0	1	1	1	1	1	0	0	0
335	0	2	0	0	0	0	2	0	0	0	0	0	1	0	0	0	1	1	1	0	0	0	0	0	1	2	1	1	2	1	0	2	2	0	0	1	1	0	0	1	1	0	0	1	0	0	0	0	0
336	0	2	0	0	0	0	1	0	2	0	1	1	1	0	0	0	1	1	0	1	0	0	1	0	0	2	2	2	2	1	1	0	1	1	1	2	1	0	1	2	1	0	0	1	0	0	0	0	0
337	0	0	2	0	1	1	1	0	1	1	0	0	1	0	0	0	1	1	2	1	1	0	2	0	0	1	1	2	2	1	2	0	1	0	0	1	2	0	1	1	0	0	0	2	0	1	0	0	0
338	0	1	1	0	1	1	2	0	1	1	1	0	1	0	0	0	0	0	0	0	0	1	0	0	0	0	2	2	2	2	1	1	2	0	0	0	2	0	1	0	0	1	0	0	1	1	0	0	0
339	1	2	1	0	0	0	1	0	2	0	0	0	2	0	0	0	1	1	0	1	1	0	0	0	0	1	1	2	2	1	1	0	0	0	0	2	1	0	0	1	1	0	0	1	0	0	0	1	0
340	1	2	0	0	0	0	0	0	2	2	0	0	0	0	0	0	0	1	1	0	0	1	0	0	1	1	1	1	1	0	1	0	1	1	1	2	1	0	0	0	0	0	0	1	0	0	0	0	0
341	0	0	2	0	0	0	2	0	1	0	2	2	2	0	0	0	2	1	1	0	0	0	0	0	0	1	0	1	1	0	1	0	0	1	1	1	1	0	1	1	0	0	1	2	1	0	0	1	0
342	0	1	1	0	1	1	2	0	1	0	2	0	1	0	0	0	2	1	2	1	1	0	0	0	0	1	2	2	2	2	1	2	1	0	0	2	2	1	0	1	0	1	1	2	1	1	0	0	1
343	0	1	1	0	0	0	1	0	0	0	1	1	1	0	0	0	2	0	1	0	0	1	1	1	1	1	1	2	2	1	1	0	1	0	0	2	1	0	1	1	0	0	1	2	1	2	0	0	0
344	1	1	1	0	1	1	1	0	1	1	1	0	0	0	0	0	1	1	0	1	1	0	0	0	1	0	2	2	2	2	0	0	0	0	1	2	2	1	1	1	0	0	0	2	0	0	0	0	0
345	0	1	2	0	1	1	2	0	0	0	0	0	0	0	0	0	1	1	1	1	0	0	0	0	0	1	2	1	2	1	1	0	2	0	0	2	1	0	1	2	1	1	0	0	2	0	0	0	0
346	1	2	0	0	0	0	1	0	1	1	1	0	1	0	0	1	2	2	1	1	1	0	0	0	0	1	0	2	1	1	2	1	1	0	0	2	1	0	2	0	0	0	0	2	0	0	0	0	0
347	0	0	2	0	0	0	0	0	2	2	0	0	0	0	0	0	0	0	2	1	1	0	0	0	1	0	1	2	2	1	2	0	1	1	1	2	1	1	0	0	0	0	1	2	2	1	1	0	1
348	1	2	1	0	0	0	2	0	1	1	1	0	1	1	1	1	2	2	2	1	0	1	0	0	0	0	2	2	2	2	0	1	1	1	1	2	1	0	0	0	0	0	0	2	0	1	0	0	0
349	0	1	1	0	0	0	1	0	1	0	1	0	0	0	0	0	1	1	0	2	2	1	0	0	0	2	1	1	1	1	2	1	2	0	0	2	1	0	0	1	0	1	1	2	1	0	0	2	0
350	1	1	1	0	1	1	1	0	1	1	0	0	2	0	0	0	1	1	2	0	0	0	0	0	0	2	2	2	2	2	1	1	2	0	0	2	1	0	1	1	0	1	1	2	1	2	0	1	0
351	1	0	2	0	1	1	1	0	2	1	1	0	0	0	0	0	0	0	0	0	0	0	1	0	1	2	1	1	2	1	1	1	2	2	0	1	2	0	1	1	0	0	0	0	0	0	0	0	1
352	0	0	2	0	0	0	1	1	2	2	0	0	1	0	0	1	2	0	1	0	0	0	0	0	0	0	2	2	2	1	1	0	2	1	1	2	0	0	0	1	0	0	0	2	0	0	0	1	0
353	1	2	0	0	0	0	1	0	2	1	0	0	0	0	0	0	2	1	2	0	0	1	0	0	0	0	2	2	2	2	0	1	2	0	0	2	2	1	0	2	1	0	0	1	0	0	0	0	0
354	1	0	2	0	0	0	2	1	1	1	0	1	2	0	0	0	2	2	1	1	1	0	0	0	1	1	1	2	2	1	1	1	1	0	0	1	1	0	1	0	0	0	1	1	0	0	0	0	0
355	0	2	0	0	0	0	2	0	1	1	0	0	1	0	0	0	2	1	1	0	0	0	0	0	0	2	1	2	0	0	2	1	2	0	0	1	1	0	0	0	0	0	0	2	0	0	0	0	0
356	1	2	0	0	0	0	1	0	2	0	0	0	1	0	0	0	2	2	1	1	1	0	0	0	0	2	2	2	2	2	1	2	1	0	0	1	2	0	2	0	0	0	0	2	1	1	0	0	1
357	1	2	0	0	0	0	0	0	2	1	1	0	1	0	0	0	0	0	0	0	0	1	0	0	0	2	1	2	1	1	1	1	1	2	1	2	1	0	1	1	0	0	0	2	0	0	0	0	1
358	1	0	1	0	0	0	1	0	2	1	0	0	1	0	0	0	1	0	1	0	0	0	0	0	0	2	0	1	1	1	1	0	0	0	0	2	2	0	0	1	0	1	1	2	1	1	1	0	0
359	1	2	1	0	0	0	1	0	2	0	0	0	2	0	0	0	1	1	0	2	2	0	1	0	1	2	2	2	2	2	1	1	1	0	0	2	0	0	0	2	0	0	0	2	1	1	0	0	0
360	1	1	2	0	0	0	2	1	1	1	0	0	0	0	0	0	1	1	1	1	0	1	0	0	0	1	1	2	2	1	2	0	0	0	0	2	1	0	0	2	0	0	1	2	0	2	0	0	0
361	1	0	2	0	1	1	1	0	2	2	0	0	1	0	0	0	2	1	0	1	1	0	1	0	0	2	0	2	1	0	2	0	1	0	0	2	2	0	1	1	0	0	0	1	0	0	0	0	1
362	0	1	1	0	0	0	1	0	1	1	1	0	1	0	0	0	2	2	1	1	1	0	0	0	0	1	2	2	2	1	1	0	0	0	0	2	2	1	0	1	0	0	1	1	1	0	0	0	0
363	1	1	1	0	0	0	0	0	2	2	0	0	1	0	0	0	1	2	1	1	1	0	0	0	1	2	0	1	1	0	1	0	0	0	0	1	1	1	0	0	0	1	1	2	1	1	0	0	0
364	0	2	1	0	0	0	1	1	2	1	0	0	0	0	0	0	1	0	2	1	1	0	0	0	0	1	0	1	1	0	1	0	1	2	1	1	1	0	1	1	0	1	1	2	0	2	0	0	0
365	1	2	1	0	0	0	1	0	1	0	1	1	1	0	0	0	2	1	2	1	1	1	1	0	0	1	2	2	2	2	0	1	1	0	0	1	2	0	1	2	1	1	1	2	0	0	0	0	1
366	0	1	1	0	0	0	0	0	2	2	0	0	1	0	0	1	1	1	0	1	1	1	1	0	1	0	1	0	2	0	0	2	2	0	0	1	1	0	0	1	0	0	1	2	0	0	0	0	0
367	1	0	2	0	1	1	1	1	2	2	0	1	1	0	0	0	2	1	1	0	0	1	1	1	1	2	2	2	2	2	1	0	1	1	1	1	2	0	0	1	0	0	0	1	0	0	0	0	0
368	0	0	2	0	1	1	0	0	1	1	1	0	2	0	0	0	1	1	1	1	0	1	0	0	0	2	1	2	2	1	1	0	2	1	2	2	2	0	2	1	0	0	1	2	1	0	0	0	0
369	0	2	0	0	0	0	1	0	1	0	1	1	1	0	0	0	1	1	0	2	2	0	0	0	0	1	2	2	2	1	2	0	2	0	0	2	2	0	1	2	1	2	2	2	1	1	1	0	1
370	0	2	1	0	0	0	1	0	1	1	1	1	1	0	0	0	0	0	0	2	0	0	0	0	0	1	2	2	2	2	0	0	2	0	0	1	0	0	1	2	1	0	0	2	0	0	0	0	0
371	0	1	2	0	1	1	2	0	1	1	0	0	1	0	0	0	0	0	1	1	1	1	0	0	0	1	2	2	2	1	1	0	1	0	0	1	1	0	1	1	0	0	0	1	1	0	0	0	0
372	0	1	2	0	0	0	2	1	1	1	1	0	0	0	0	0	1	1	0	2	1	0	0	0	0	1	1	1	2	1	0	2	2	0	0	0	1	0	1	1	0	1	1	1	1	1	0	0	0
373	1	0	2	0	0	0	2	0	0	0	2	0	0	0	0	0	1	1	0	0	0	2	0	0	0	0	1	2	1	0	2	2	2	0	0	0	1	1	0	1	0	2	2	2	2	1	0	0	0
374	0	0	1	0	0	0	2	0	1	1	0	1	1	0	0	0	0	0	2	1	1	1	0	0	0	1	2	2	2	2	1	1	0	0	0	2	1	0	0	1	0	1	0	1	1	0	0	0	0
375	1	1	1	0	0	0	1	0	1	1	0	1	1	0	0	0	1	0	1	0	0	0	1	0	1	2	2	2	2	2	1	0	0	0	0	2	2	0	2	0	1	0	0	1	1	0	0	0	0
376	0	2	1	0	0	0	0	0	2	2	0	0	0	0	0	0	1	1	1	1	1	0	0	0	0	2	1	2	0	0	2	0	0	0	0	2	2	1	1	1	0	0	2	2	1	1	0	0	0
377	1	1	2	0	0	0	2	0	1	1	1	1	2	0	0	0	2	0	2	0	0	0	0	0	1	0	2	2	2	1	2	0	2	0	0	1	1	0	1	1	0	1	0	1	1	0	0	0	0
378	1	0	1	0	0	0	0	0	2	1	2	0	1	0	0	1	1	1	0	0	0	1	0	0	0	0	1	2	1	1	2	0	1	2	1	1	0	0	0	1	0	0	0	1	0	1	1	0	0
379	1	2	0	0	0	0	1	0	0	0	0	1	0	0	0	0	0	0	2	0	0	0	0	0	0	1	1	2	2	1	0	0	1	0	0	1	2	0	2	1	1	0	0	2	0	0	0	0	0
380	1	1	1	0	1	1	1	0	1	1	0	0	0	0	0	0	2	0	1	0	0	0	0	0	0	1	2	2	2	2	0	0	1	1	0	2	1	0	0	2	0	0	0	1	0	1	0	0	1
381	1	1	1	0	1	1	2	0	1	1	0	1	0	0	0	0	0	1	2	0	0	0	0	0	0	1	2	2	2	2	0	2	1	0	0	0	0	0	1	1	0	1	1	1	2	0	1	0	0
382	0	0	2	0	0	0	2	1	1	1	0	0	1	0	0	0	0	0	2	1	1	0	0	0	1	0	1	1	1	1	0	0	0	0	0	2	1	1	0	1	0	1	1	1	1	2	0	1	0
383	0	1	1	0	0	0	0	0	2	2	0	0	0	0	0	0	2	2	1	0	0	0	0	0	0	1	0	2	0	0	2	0	1	1	1	1	0	0	0	1	0	1	1	1	1	1	1	0	0
384	1	2	0	0	0	0	2	1	1	1	0	0	1	0	0	0	2	2	1	1	1	1	2	1	1	1	2	2	2	2	0	2	1	0	0	1	1	0	0	1	0	1	0	0	1	0	0	0	1
385	1	1	1	0	0	0	0	0	2	2	0	1	2	0	0	0	1	0	2	0	0	0	1	0	0	2	1	2	1	1	1	1	2	1	0	2	2	0	1	1	1	1	1	1	1	1	0	1	1
386	1	1	2	0	0	0	0	0	2	1	1	1	2	0	0	1	2	0	1	1	1	0	0	0	0	1	2	2	2	2	1	0	2	0	0	2	2	0	2	1	1	0	0	1	1	0	0	0	0
387	0	1	0	0	0	0	1	0	1	1	1	0	2	1	1	1	2	2	1	1	1	1	0	0	0	0	2	2	1	1	1	1	1	0	0	2	1	0	1	1	0	0	1	2	1	0	0	0	0
388	0	2	1	0	0	0	1	1	2	2	0	0	1	0	0	0	0	0	2	0	0	0	1	0	0	2	1	2	2	1	2	0	2	1	1	1	1	0	2	0	0	0	0	1	0	1	0	1	0
389	1	0	2	0	0	0	1	1	2	2	0	0	0	0	0	0	2	2	1	1	1	1	2	1	1	1	2	2	2	2	1	2	1	0	1	2	2	1	1	1	1	0	0	1	0	0	0	0	0
390	1	1	1	0	0	0	0	0	2	1	0	0	0	0	0	0	2	1	1	0	0	1	1	1	1	2	1	2	2	1	1	0	1	0	0	1	2	0	1	2	1	1	1	2	1	1	0	0	0
391	0	1	2	0	0	0	1	0	1	1	0	2	2	0	0	0	0	0	1	2	1	1	1	1	1	2	0	1	1	1	1	1	1	0	0	1	1	0	1	2	1	0	1	2	1	1	0	0	0
392	1	1	1	0	0	0	1	2	2	2	0	0	0	0	0	0	0	0	1	0	0	1	1	1	1	0	2	2	2	2	1	0	2	1	0	1	1	0	2	0	0	2	2	2	1	1	0	0	0
393	1	2	0	0	0	0	0	0	2	1	0	0	0	0	0	0	0	0	0	1	1	1	1	1	1	1	1	1	1	1	1	1	2	0	0	1	2	1	1	0	0	0	0	1	0	0	0	0	0
394	0	2	1	0	0	0	1	0	2	2	0	0	0	0	0	0	1	0	1	0	0	1	1	1	1	0	1	2	2	1	1	2	2	0	0	0	1	0	1	1	0	0	0	1	1	1	0	0	0
395	1	1	1	0	1	1	1	0	2	1	0	0	0	0	0	0	1	0	1	0	0	1	0	0	0	0	1	1	2	1	1	1	1	0	0	1	1	0	2	0	0	1	1	1	1	1	0	1	0
396	0	1	1	0	0	0	1	0	2	2	0	1	1	0	0	0	0	1	1	0	0	2	1	1	1	1	0	1	2	1	0	0	1	0	0	1	2	1	1	1	1	0	0	2	0	0	0	0	0
397	0	1	1	0	0	0	2	0	1	0	0	0	0	0	0	0	1	1	1	1	0	0	1	0	0	1	1	1	2	1	1	0	0	0	0	1	1	0	0	2	0	0	0	1	0	0	0	0	0
398	1	2	0	0	0	0	0	0	1	0	1	1	2	0	0	0	1	0	1	0	0	0	0	0	0	1	1	1	2	2	0	1	1	0	0	2	1	0	2	0	0	0	1	2	0	0	0	1	0
399	1	1	1	0	1	1	0	0	1	0	0	1	1	0	0	0	0	0	1	1	1	0	0	0	0	1	1	1	2	1	0	1	1	0	0	2	2	1	1	0	0	0	0	2	0	1	0	0	0
400	1	0	2	0	0	0	1	0	1	1	0	0	0	0	0	0	0	0	1	0	0	0	0	0	0	1	0	1	1	1	1	0	1	1	0	1	2	0	1	0	0	0	0	1	0	0	0	0	0
401	1	1	1	0	0	0	2	0	1	1	1	0	0	0	0	0	2	2	1	1	1	1	0	0	1	0	1	1	2	1	0	1	1	0	0	1	1	1	0	1	0	0	0	2	0	0	0	0	0
402	1	0	2	0	0	0	2	0	1	0	0	0	1	0	0	1	2	0	2	0	0	0	0	0	0	1	0	0	2	1	0	1	2	1	0	2	0	0	0	1	0	1	1	1	1	0	1	0	0
403	1	1	1	0	1	1	0	0	2	1	0	0	0	0	0	0	0	0	0	1	1	0	0	0	0	1	0	2	2	0	1	1	1	0	0	1	1	1	0	1	0	1	1	1	1	1	0	0	0
404	1	1	1	1	0	1	2	0	0	0	0	0	1	0	0	0	1	1	1	0	0	1	0	0	0	2	1	1	2	2	0	0	1	0	0	2	1	0	1	2	1	0	0	0	0	0	0	0	1
405	0	2	0	0	0	0	0	0	2	2	0	1	2	0	0	0	1	1	1	0	0	0	0	0	0	1	0	2	0	0	2	0	0	1	0	2	1	0	1	1	0	1	1	2	1	1	0	0	0
406	0	0	1	0	0	0	2	1	1	1	1	1	0	0	0	0	1	1	0	2	1	0	0	0	0	1	1	1	1	1	0	0	0	0	1	2	2	0	2	1	1	0	0	1	0	0	0	0	0
407	1	1	1	0	0	0	2	0	0	0	2	1	1	0	0	0	0	0	1	0	0	0	0	0	0	2	1	2	1	1	2	0	1	0	0	1	1	0	2	0	0	0	0	0	1	0	0	0	0
408	1	0	2	0	0	0	0	0	2	2	0	0	1	0	0	0	2	2	1	1	1	2	0	0	0	0	1	1	2	2	0	1	2	1	0	1	0	1	0	1	0	0	1	2	1	0	0	1	0
409	1	1	1	0	0	0	0	0	2	1	1	1	2	0	0	1	1	1	2	0	0	0	0	0	0	2	2	2	2	2	1	1	1	0	0	2	1	1	0	1	0	1	1	2	1	2	0	0	0
410	0	1	1	0	0	0	0	0	2	1	1	1	1	0	0	0	1	1	2	0	0	1	2	1	1	1	2	2	2	1	2	1	1	1	0	1	2	0	2	0	0	0	0	2	0	0	0	0	0
411	0	1	1	0	0	0	0	0	1	1	1	1	1	0	0	0	1	1	0	0	0	0	0	0	0	1	2	2	2	2	1	1	2	1	1	2	0	0	0	2	0	0	0	1	0	0	0	0	1
412	0	1	1	0	0	0	1	1	2	2	0	0	0	0	0	0	0	0	1	1	1	0	0	0	0	1	2	2	2	1	1	0	2	1	1	1	2	0	1	1	0	1	1	2	1	1	0	0	1
413	0	1	1	0	0	0	0	0	2	1	1	0	0	0	0	0	1	1	1	1	1	0	0	0	0	0	2	2	2	1	2	0	0	0	0	2	1	0	0	1	0	1	1	1	1	1	0	1	0
414	0	2	2	0	1	1	0	0	2	2	0	0	0	0	0	0	1	1	2	0	0	0	0	0	0	1	0	1	1	0	1	1	0	0	0	2	1	0	0	1	0	0	1	1	1	0	0	0	0
415	1	1	1	0	0	0	1	1	2	2	0	0	0	0	0	0	1	0	2	0	0	0	0	0	0	1	1	1	2	1	0	2	2	0	0	0	1	0	1	1	0	0	0	0	0	0	0	0	0
416	0	2	0	0	0	0	0	0	2	2	0	0	1	0	0	1	1	1	1	1	1	0	0	0	1	1	1	2	1	1	2	1	2	0	0	1	1	1	0	0	0	0	1	1	1	0	0	0	0
417	1	2	1	0	0	0	1	0	1	0	1	1	2	0	0	1	1	1	0	2	2	0	1	0	0	0	2	2	2	2	1	0	2	2	2	2	1	0	1	1	0	0	1	2	0	0	0	0	0
418	0	1	1	0	0	0	2	0	1	1	1	0	1	0	0	0	0	0	2	0	0	0	0	0	1	1	2	2	2	2	1	1	1	0	0	2	0	1	0	1	0	0	0	1	0	0	0	0	1
419	0	2	0	0	0	0	2	1	2	1	0	1	2	0	0	1	2	1	2	1	1	1	0	0	0	0	0	1	1	1	1	2	2	0	0	0	2	1	0	2	1	0	1	1	0	0	0	0	1
420	0	1	2	0	0	0	2	0	1	0	1	0	0	0	0	0	2	1	1	1	1	1	0	0	0	0	2	2	2	2	1	1	0	0	0	2	0	0	0	1	0	0	0	2	1	1	1	1	0
421	0	2	0	0	0	0	1	0	1	0	1	1	2	0	0	1	1	0	1	0	0	0	1	0	1	0	1	2	2	2	0	2	1	0	1	2	0	0	1	1	0	0	0	1	0	0	0	0	0
422	0	2	1	0	0	0	2	0	1	0	0	0	1	0	0	0	2	2	0	2	2	1	1	1	0	1	1	2	1	1	1	1	1	0	1	1	1	0	0	1	0	0	1	1	1	0	0	0	0
423	1	0	2	0	0	1	0	0	2	2	0	0	1	0	0	1	1	1	1	1	1	0	1	0	0	2	1	0	1	0	1	0	1	1	0	2	1	1	0	1	0	1	1	1	1	1	0	0	0
424	1	1	1	0	0	0	0	0	1	1	0	1	2	0	0	1	2	2	1	1	0	1	1	1	1	1	1	1	2	1	0	0	1	1	0	2	2	1	1	1	0	1	1	1	1	0	0	1	0
425	1	2	1	0	0	0	1	0	1	1	0	1	2	0	0	0	0	0	0	0	0	0	0	0	1	0	2	2	2	1	2	0	1	1	0	2	2	1	1	1	1	0	2	2	1	0	0	0	2
426	1	1	2	0	0	0	1	0	1	0	1	1	2	0	0	0	2	2	2	0	0	0	0	0	0	1	1	1	1	1	1	1	0	0	0	1	0	0	0	1	0	1	1	1	0	0	0	0	0
427	1	2	0	0	0	0	1	0	1	1	1	0	0	0	0	0	1	0	1	1	1	1	0	0	0	0	1	2	1	1	2	1	0	0	0	2	1	0	0	1	0	1	1	2	1	1	0	0	0
428	1	2	0	0	1	1	1	0	2	2	0	1	1	0	0	0	0	0	1	0	0	1	0	0	0	2	1	1	2	0	0	0	1	0	0	1	1	0	1	1	0	1	1	1	1	0	0	1	0
429	1	0	1	0	0	0	1	0	1	1	0	0	0	0	0	0	1	1	1	0	0	1	1	1	1	1	2	2	2	1	2	0	0	1	0	2	2	0	1	1	0	0	1	2	1	1	1	0	0
430	1	1	2	0	0	0	0	0	2	0	1	1	2	0	0	0	2	0	2	0	0	0	1	0	0	1	0	0	1	0	1	2	2	0	0	1	2	0	2	0	0	1	1	1	1	0	0	2	0
431	1	2	0	0	0	0	2	0	0	0	1	1	1	1	1	1	1	1	1	1	0	1	1	0	1	0	2	2	2	1	1	1	1	0	0	1	1	0	1	1	0	0	0	1	0	0	0	0	1
432	0	1	1	0	1	1	0	0	1	1	1	0	0	0	0	0	1	1	0	0	0	0	1	0	0	1	2	2	2	2	0	0	1	1	0	2	0	0	1	2	1	0	1	1	1	0	0	0	0
433	1	0	2	0	1	1	1	0	2	1	1	1	2	0	0	0	2	0	1	0	0	0	0	0	0	0	0	1	1	1	1	2	2	0	0	2	2	1	1	0	0	1	1	1	2	0	0	0	0
434	1	0	2	0	2	2	0	0	2	1	0	0	0	0	0	0	1	0	1	1	0	1	1	0	0	0	0	2	2	0	1	1	1	1	1	1	1	0	1	1	0	1	0	1	1	0	0	0	1
435	0	2	2	0	1	1	1	1	2	2	0	1	2	0	0	0	1	0	2	0	0	0	0	0	0	1	1	2	2	2	0	1	1	0	0	1	2	0	1	2	1	0	1	2	1	0	0	0	0
436	0	1	1	0	1	1	0	0	2	2	0	0	0	0	0	0	0	0	2	1	1	0	0	0	2	1	2	2	2	2	0	0	2	1	0	1	2	0	2	1	1	1	1	2	1	0	0	1	1
437	0	1	1	0	1	1	0	0	2	1	1	0	0	0	0	0	2	2	2	0	0	1	0	0	0	0	1	1	1	0	1	1	1	0	0	2	1	0	1	2	1	0	1	2	0	0	0	0	0
438	0	1	1	0	0	0	1	1	2	2	0	0	1	0	0	0	1	0	1	0	0	0	0	0	0	1	1	2	2	2	0	1	1	1	2	2	2	0	1	0	0	0	0	1	1	0	0	0	0
439	0	1	1	1	1	2	1	0	1	1	0	0	1	0	0	1	1	1	1	0	1	0	0	0	0	1	1	1	1	1	1	0	0	0	1	2	1	0	1	1	0	0	0	1	0	1	0	0	1
440	1	0	2	0	1	1	2	1	1	1	0	0	1	0	0	1	1	1	1	1	0	1	0	0	0	0	0	1	2	1	0	0	1	0	0	2	2	0	2	0	1	0	2	2	1	0	0	0	1
441	0	1	1	0	0	0	2	0	1	0	1	0	0	0	0	0	2	2	2	0	0	1	0	0	1	0	1	1	2	1	1	1	2	0	0	2	1	0	1	1	1	0	0	2	2	0	1	0	0
442	0	1	1	0	0	0	1	1	1	1	0	1	2	0	0	0	1	1	2	0	0	0	0	0	0	1	1	1	2	0	1	0	2	0	0	2	1	0	0	1	0	0	1	1	1	0	0	0	0
443	0	1	1	0	0	0	0	0	2	2	0	1	1	0	0	0	1	0	1	1	1	1	1	1	1	1	2	2	2	1	1	0	1	0	0	1	0	0	1	2	1	0	0	2	0	0	0	0	0
444	0	2	1	0	0	0	1	0	2	2	0	0	1	0	0	0	0	0	0	1	1	1	0	0	0	2	0	2	1	1	2	0	1	1	0	1	1	0	1	1	0	0	0	1	0	0	0	0	0
445	1	1	1	0	0	0	1	0	1	1	0	1	1	0	0	0	1	1	0	2	2	0	0	0	0	1	2	2	2	0	0	2	1	0	0	1	2	0	1	1	0	1	1	2	1	1	0	0	1
446	1	2	1	0	0	0	1	0	2	2	0	0	0	0	0	0	0	0	2	0	0	0	0	0	0	1	1	1	1	1	0	2	2	0	0	2	2	0	0	1	0	0	0	2	0	0	0	0	0
447	0	2	1	1	0	1	0	0	2	1	0	1	2	0	0	0	1	0	1	0	0	0	0	0	0	1	2	2	2	2	0	1	0	0	0	1	1	0	1	1	1	0	0	2	0	2	0	2	0
448	1	1	2	0	0	0	2	0	0	0	0	1	1	0	0	0	0	0	1	1	1	0	1	0	0	1	2	2	1	1	1	1	2	2	0	1	2	0	1	1	0	0	0	0	0	0	0	0	1
449	1	1	1	0	0	0	2	0	1	0	0	0	0	0	0	0	2	1	2	1	1	0	0	0	0	1	1	2	1	1	2	1	2	0	0	1	1	0	1	1	0	0	0	1	0	0	0	1	0
450	0	0	2	0	2	2	1	0	1	0	1	0	1	0	0	0	1	1	2	0	0	0	0	0	1	0	1	1	2	1	0	0	1	1	0	1	2	0	2	0	1	0	1	2	0	1	0	0	1
451	1	1	1	0	0	0	2	0	1	1	1	0	1	1	1	1	1	0	2	0	0	0	0	0	0	0	2	2	2	2	0	0	1	2	0	2	0	1	0	1	0	0	0	2	0	0	1	1	0
452	1	1	2	0	0	0	1	0	1	0	1	0	0	0	0	0	0	0	1	0	0	1	1	1	1	1	2	2	2	2	1	1	2	0	0	1	2	0	2	0	1	1	0	1	2	1	1	0	0
453	0	1	1	0	0	0	1	0	1	1	1	1	1	0	0	0	1	1	1	1	1	0	0	0	0	2	1	1	2	2	0	0	2	1	2	2	0	0	0	2	0	0	0	1	0	0	0	0	0
454	1	1	2	0	0	0	2	1	1	1	1	0	0	0	0	0	1	0	2	0	0	1	1	1	1	1	1	2	2	1	2	1	1	0	0	1	2	0	2	0	1	0	0	2	0	0	0	0	0
455	0	2	0	0	0	0	1	0	1	0	1	0	1	0	0	0	1	0	1	0	0	0	0	0	1	2	1	1	2	2	1	0	1	0	0	2	1	0	1	1	0	0	0	2	0	0	0	0	0
456	1	1	1	0	0	0	2	1	1	1	1	0	1	0	0	0	0	0	0	1	1	1	0	0	1	0	1	2	1	0	2	1	1	1	0	1	2	0	2	0	1	0	1	2	1	1	0	0	0
457	0	0	2	0	1	1	1	0	1	1	0	0	0	0	0	0	2	0	2	1	0	0	0	0	0	1	2	2	2	2	0	0	2	1	1	2	1	0	0	2	0	1	1	2	0	0	0	0	0
458	0	2	0	0	0	0	1	0	2	2	0	0	2	0	0	0	2	2	2	0	0	1	0	0	0	2	2	2	2	1	2	2	2	0	0	1	1	0	0	0	0	1	1	2	1	1	0	0	1
459	0	1	2	0	1	1	2	1	1	1	1	0	1	0	0	0	0	1	1	0	0	1	1	1	1	1	1	1	1	1	1	1	2	1	1	2	1	0	1	1	1	1	0	1	0	1	0	0	0
460	0	2	1	0	0	0	1	1	2	1	0	0	0	0	0	0	1	0	1	0	0	1	0	0	0	1	2	2	2	1	2	1	1	1	0	1	0	1	0	1	0	0	1	1	1	0	0	0	1
461	1	1	1	0	0	0	1	1	2	2	0	1	2	0	0	0	1	0	1	1	1	0	0	0	0	2	0	0	2	1	0	2	2	0	1	2	1	0	1	1	0	0	0	1	0	0	0	1	0
462	0	1	2	0	0	0	2	1	1	1	1	0	0	0	0	0	1	0	1	1	1	1	0	0	0	0	2	2	2	2	0	0	2	1	0	1	1	0	2	0	0	0	1	1	1	0	0	0	0
463	0	1	1	0	1	1	2	0	0	0	1	0	0	0	0	0	0	1	0	1	1	0	1	1	1	1	2	2	2	2	1	1	1	1	0	1	1	0	1	1	0	0	1	2	1	2	0	0	0
464	1	0	2	0	0	0	2	0	1	1	1	2	1	0	0	0	2	1	1	0	0	0	0	0	0	2	2	1	2	0	1	0	1	0	0	1	0	1	0	1	0	1	0	0	1	0	0	0	0
465	0	1	1	0	1	1	2	0	1	1	0	0	1	0	0	0	0	0	2	1	1	0	0	0	0	1	0	2	2	0	1	0	1	1	0	2	1	0	0	1	0	0	0	2	1	1	0	0	0
466	1	2	0	0	0	0	0	0	2	1	0	0	1	0	0	0	2	0	1	0	0	1	1	1	1	2	1	2	2	1	0	0	1	1	1	1	2	0	1	1	0	1	1	1	1	2	1	0	1
467	1	1	2	0	0	0	0	0	2	2	0	0	1	0	0	0	1	1	2	0	0	0	0	0	1	0	0	2	1	1	1	0	1	0	0	2	0	0	0	2	0	0	1	2	1	0	0	0	1
468	1	0	1	0	0	0	1	0	1	1	0	0	0	0	0	0	1	0	1	1	1	0	0	0	0	1	2	2	2	2	0	0	0	1	0	2	2	0	1	1	0	1	0	1	1	1	0	0	0
469	0	0	2	0	0	0	2	1	1	1	1	0	2	0	0	1	1	1	1	1	1	0	1	1	1	1	2	2	2	2	0	0	2	2	0	1	2	0	2	1	1	0	0	1	0	0	0	1	0
470	1	2	1	0	0	0	1	0	1	0	0	1	1	0	0	0	0	0	2	1	1	0	2	0	0	1	1	1	2	0	1	0	2	0	0	1	2	0	1	1	0	0	1	2	0	1	0	0	0
471	0	2	0	0	0	0	2	1	1	1	0	0	0	0	0	0	1	1	0	2	1	1	0	0	0	1	1	2	1	1	1	1	1	0	0	1	1	1	0	0	0	1	1	1	1	2	0	1	0
472	1	1	1	1	0	1	1	0	1	1	1	1	1	0	0	0	1	0	1	1	1	1	1	1	1	1	1	1	2	0	0	0	2	0	0	1	1	1	0	1	0	0	0	2	0	0	1	0	1
473	0	2	1	0	1	1	2	1	1	1	1	1	1	0	0	0	0	0	1	0	0	1	1	1	1	1	0	2	2	0	1	0	1	2	0	2	2	0	2	0	1	0	1	2	1	0	1	0	0
474	1	2	0	0	0	0	2	1	1	1	0	0	0	0	0	0	0	0	0	1	0	1	1	1	0	0	1	1	2	1	0	1	1	2	0	2	1	0	0	2	0	0	1	2	1	2	0	0	1
475	0	2	0	0	0	0	1	1	2	1	0	0	0	0	0	0	1	1	1	1	1	0	0	0	0	1	2	2	2	1	1	1	2	0	0	1	2	1	0	1	0	0	1	2	2	1	0	1	1
476	0	1	2	0	0	0	2	0	1	1	0	1	1	1	1	1	2	1	1	1	1	0	0	0	0	1	1	2	2	2	0	1	2	0	1	1	2	1	0	2	1	0	1	1	1	0	0	1	0
477	0	0	2	0	1	1	2	0	1	1	0	0	1	0	0	1	1	1	2	0	0	1	1	1	0	0	1	1	2	1	1	0	1	0	0	2	2	0	1	1	0	0	1	2	0	1	1	1	0
478	0	2	1	0	0	0	2	0	1	0	1	0	0	0	0	0	0	0	1	1	1	0	2	0	0	0	1	2	2	2	1	0	0	0	0	2	1	0	0	2	0	0	1	2	1	0	1	1	0
479	1	1	2	0	0	0	1	0	1	1	0	0	0	0	0	0	1	1	0	1	1	0	1	0	1	1	1	2	2	1	0	0	2	0	0	2	0	0	0	2	0	1	1	2	1	0	0	1	0
480	0	1	1	0	0	0	1	1	2	2	0	0	1	0	0	0	0	0	1	2	1	0	0	0	1	0	2	2	2	2	0	1	1	0	1	2	0	0	0	2	0	0	2	2	0	0	0	1	0
481	1	1	2	0	0	0	2	0	0	0	2	1	1	0	0	0	2	0	1	1	1	0	1	0	0	1	1	1	1	1	0	1	2	0	0	2	1	0	2	0	0	1	1	2	1	0	1	0	0
482	0	0	2	0	0	0	0	0	2	2	0	1	2	0	0	0	2	0	1	0	0	0	0	0	2	1	2	2	2	1	2	0	2	1	2	2	2	1	0	0	0	0	2	2	1	1	0	0	0
483	1	1	1	0	0	0	0	0	2	0	1	0	0	0	0	0	0	0	1	1	1	0	0	0	0	1	2	2	2	2	1	0	1	0	0	1	2	0	2	1	0	1	1	1	1	0	0	0	0
484	0	1	1	0	0	0	1	0	2	2	0	0	2	0	0	1	2	2	1	1	0	0	0	0	0	1	2	2	2	2	1	1	1	2	1	2	0	0	0	1	0	1	0	1	1	1	0	0	0
485	0	1	1	0	0	0	2	1	1	1	1	0	1	0	0	0	2	2	2	0	0	1	1	1	1	2	1	2	2	1	1	0	1	1	0	1	0	0	0	1	0	0	0	0	0	0	0	0	0
486	1	1	1	0	1	1	2	0	1	1	0	0	0	0	0	0	2	2	0	2	2	2	0	0	0	0	2	2	2	2	0	1	2	0	0	2	2	0	1	1	0	0	1	2	0	2	1	0	1
487	0	0	2	0	2	2	2	0	0	0	1	1	1	0	0	0	1	1	2	1	1	0	0	0	0	0	1	1	2	0	0	0	2	1	0	2	0	0	0	2	0	1	1	2	1	1	0	0	0
488	1	1	0	0	0	0	1	0	0	0	1	1	2	0	0	0	1	0	1	2	1	0	0	0	0	1	1	1	2	1	0	0	2	0	0	2	1	1	0	1	0	1	0	1	1	0	0	0	0
489	0	2	0	0	0	0	1	1	2	1	0	0	1	0	0	0	0	0	2	1	1	0	0	0	0	1	2	2	2	2	0	2	1	0	1	2	2	0	1	1	0	1	0	0	1	0	0	0	0
490	1	1	1	0	0	0	1	0	1	1	0	0	0	0	0	0	2	2	2	1	1	1	1	0	0	0	2	2	2	1	1	1	2	0	0	2	1	0	1	2	1	1	1	1	1	0	0	0	0
491	1	2	0	0	0	0	1	0	1	1	0	0	1	0	0	0	1	1	1	2	1	0	0	0	0	1	1	1	2	1	0	0	1	1	0	1	1	1	0	1	0	0	0	0	1	0	1	0	0
492	0	2	1	0	0	0	1	0	1	1	1	0	1	0	0	0	1	1	0	1	1	1	0	0	0	0	1	1	2	1	0	1	1	0	1	2	1	0	2	0	0	0	0	1	0	0	0	1	0
493	0	1	1	0	0	0	2	0	1	1	1	0	0	0	0	0	1	1	2	0	0	1	0	0	0	0	1	1	1	1	0	0	0	1	1	1	1	0	0	1	0	1	1	2	0	2	0	0	0
494	1	1	1	0	1	1	1	0	1	1	0	0	0	0	0	0	0	0	1	0	0	0	0	0	0	1	1	1	2	1	0	0	2	1	0	2	1	0	0	2	0	0	1	2	1	0	0	0	0
495	0	1	2	0	1	1	1	0	2	0	0	0	0	0	0	0	1	0	1	1	0	0	1	0	0	1	1	1	2	0	1	0	1	0	0	1	1	1	0	1	0	1	1	1	1	1	1	0	0
496	1	0	2	0	1	1	1	0	2	0	0	1	2	0	0	0	1	1	2	0	0	1	0	0	0	1	2	2	2	2	0	0	1	1	0	2	0	0	0	2	0	0	0	1	0	0	0	0	0
497	1	2	1	0	0	0	1	0	1	1	0	0	1	0	0	0	1	0	1	0	0	1	0	0	0	0	2	2	2	2	1	1	1	0	0	1	2	1	1	0	0	1	1	2	1	0	0	1	0
498	0	1	1	0	0	0	2	0	0	0	1	1	1	0	0	0	1	0	1	0	0	1	0	0	0	0	2	2	2	2	0	1	1	1	1	2	2	0	2	1	1	1	0	1	1	1	0	1	0
499	0	1	1	0	0	0	1	1	2	1	0	0	1	0	0	0	1	1	0	1	1	0	1	0	0	1	1	1	1	1	2	0	2	0	0	2	2	0	2	0	0	0	1	2	0	0	0	0	1
500	1	2	1	0	0	0	2	1	1	1	1	0	0	0	0	0	1	1	1	1	1	0	0	0	0	1	1	2	2	1	0	0	2	0	0	2	0	0	1	1	0	1	1	2	1	1	0	0	0
501	0	1	1	0	1	1	1	1	2	2	0	0	1	0	0	0	2	0	2	1	0	2	0	0	0	0	2	2	2	2	1	0	1	0	0	2	1	0	0	1	0	0	0	2	1	1	0	0	1
502	0	1	1	0	0	0	1	0	1	0	1	1	1	0	0	0	1	0	2	0	0	1	1	0	0	1	2	2	1	1	2	1	2	1	1	2	2	0	2	1	1	0	0	2	0	0	0	0	0
503	0	1	1	0	0	0	1	0	1	1	0	2	2	0	0	0	2	0	2	1	0	0	0	0	0	1	2	2	2	2	1	1	1	0	0	1	1	0	0	2	0	0	1	2	1	1	0	0	0
504	1	1	2	0	0	0	1	1	2	2	0	0	1	0	0	0	1	0	1	0	0	1	1	0	0	1	1	0	2	0	0	0	1	0	0	2	1	0	1	1	0	1	1	2	1	2	0	0	0
505	1	1	1	0	1	1	1	0	1	0	1	1	1	0	0	0	1	1	1	0	0	0	1	0	0	1	0	1	2	1	0	1	1	1	2	2	0	0	0	2	0	0	1	2	1	0	0	0	0
506	0	1	2	0	0	0	2	0	0	0	2	0	2	0	0	1	1	1	0	1	1	0	1	1	1	1	1	2	2	1	1	0	0	0	0	2	0	0	0	1	0	1	1	2	0	0	0	0	2
507	0	2	0	0	0	0	2	0	0	0	1	0	0	0	0	0	0	0	2	0	0	1	0	0	0	0	1	2	1	1	1	1	2	0	1	2	2	0	1	0	0	0	0	1	0	1	1	0	0
508	0	0	2	0	2	2	1	0	1	0	1	0	0	0	0	0	1	1	1	0	0	0	0	0	0	2	2	1	2	1	1	0	1	1	0	2	1	1	0	1	0	0	0	1	0	0	0	0	1
509	0	1	1	0	1	1	1	0	1	0	2	0	0	0	0	0	0	0	1	0	0	0	1	0	1	0	2	2	2	2	1	2	1	0	1	2	0	0	1	1	1	0	0	2	0	0	0	0	2
510	1	1	1	0	0	0	0	0	2	1	0	1	1	0	0	0	0	0	1	1	1	0	0	0	1	1	2	2	2	1	2	1	1	0	0	1	0	0	0	2	0	1	1	1	1	0	0	1	0
511	0	1	1	0	0	0	1	1	2	2	0	0	0	0	0	0	1	0	1	1	0	0	1	1	1	1	1	2	2	1	1	1	2	0	0	1	2	2	0	0	0	0	0	1	0	0	0	0	1
512	1	2	0	0	0	0	1	0	1	1	1	1	1	0	0	0	2	2	1	1	1	0	0	0	1	1	1	2	2	1	2	0	2	1	1	2	2	1	1	1	0	0	0	1	0	1	0	1	0
513	1	0	2	0	0	0	1	1	2	2	0	1	2	0	0	1	2	1	2	1	1	1	1	1	0	0	0	2	2	0	1	1	1	1	0	2	1	0	1	1	0	1	1	2	1	2	0	1	1
514	0	0	2	0	0	0	0	0	1	1	1	0	0	0	0	0	0	0	1	0	0	0	1	1	1	1	1	2	2	1	2	0	1	0	0	2	1	0	0	1	0	0	1	1	0	0	0	0	0
515	0	2	1	0	0	0	1	1	2	2	0	0	0	0	0	0	2	0	2	0	0	1	0	0	0	1	2	2	2	2	1	0	2	1	0	1	2	0	2	1	1	0	0	1	0	0	0	0	0
516	0	1	1	0	0	0	1	0	1	1	1	0	1	0	0	0	2	1	1	0	0	0	0	0	0	1	2	2	2	2	0	1	2	0	0	1	1	0	1	1	0	0	1	2	1	0	0	0	0
517	0	2	1	0	0	0	1	0	1	1	0	1	1	0	0	0	0	0	1	1	1	0	0	0	0	0	1	2	2	2	0	0	1	1	1	2	2	1	1	1	0	1	1	2	1	0	0	0	1
518	1	0	2	0	1	1	2	0	0	0	1	0	0	0	0	0	2	2	0	2	0	1	0	0	0	2	0	2	1	0	1	2	1	0	1	2	1	0	0	1	1	0	1	1	1	0	0	0	0
519	0	1	1	0	0	0	1	0	1	1	1	1	2	0	0	0	0	0	1	1	0	0	0	0	0	0	2	1	2	0	1	2	1	0	1	2	1	0	1	1	0	0	1	2	1	0	0	0	0
520	0	0	2	0	0	0	2	1	2	2	1	0	1	0	0	0	1	1	2	0	0	1	0	0	1	0	1	2	1	1	1	1	2	0	0	2	1	0	0	2	0	0	0	2	1	1	0	0	0
521	0	1	1	0	0	0	1	1	2	1	0	0	0	0	0	0	1	1	1	1	0	0	0	0	0	1	2	2	2	2	0	1	1	0	0	2	1	0	1	1	0	0	0	2	1	1	0	0	0
522	0	2	0	0	0	0	0	0	2	1	1	0	0	0	0	0	0	0	1	1	1	0	0	0	0	1	2	2	2	2	1	0	0	0	0	2	0	0	0	2	0	0	1	1	1	0	0	0	1
523	0	2	1	0	0	0	0	0	2	1	1	0	0	0	0	0	0	0	1	1	1	0	1	0	0	1	1	1	2	1	0	0	1	0	0	2	0	0	1	1	0	0	0	2	0	0	0	0	0
524	1	2	1	0	0	0	2	0	1	1	1	1	1	1	1	1	1	1	0	2	2	1	0	0	0	0	0	1	2	1	0	1	1	2	0	2	1	0	1	2	1	0	0	1	0	0	0	0	0
525	0	2	1	0	0	0	1	0	1	1	0	0	1	0	0	0	1	0	1	1	1	1	0	0	0	0	1	1	2	0	0	0	0	0	0	1	1	0	1	1	0	0	0	2	1	1	0	0	2
526	1	0	2	0	2	2	1	0	1	1	1	1	1	0	0	0	0	0	1	1	1	0	0	0	1	0	0	2	1	0	1	1	2	0	0	0	1	0	0	1	0	1	1	1	1	1	0	0	1
527	1	2	1	0	0	0	1	0	1	1	0	2	2	1	1	1	1	1	1	1	1	0	0	0	1	0	1	2	1	1	2	1	0	0	0	2	1	0	1	1	0	0	1	1	0	1	0	0	0
528	0	1	2	0	0	0	1	0	2	1	1	1	1	0	0	0	1	0	2	1	1	1	0	0	0	0	2	2	2	1	2	2	2	0	0	1	1	0	1	2	1	0	1	2	1	0	0	0	1
529	0	1	1	0	0	0	0	0	2	2	0	0	1	0	0	1	2	0	2	0	0	0	0	0	0	0	2	2	2	2	1	0	2	1	0	2	1	1	0	0	0	0	0	1	0	0	0	0	1
530	0	1	1	0	0	0	2	0	0	0	2	0	0	0	0	0	2	1	2	0	0	0	0	0	0	2	1	2	2	1	0	0	1	0	0	1	0	0	0	1	0	0	0	1	0	0	0	2	0
531	1	1	1	1	0	1	1	1	2	2	0	0	0	0	0	0	0	0	0	2	0	0	0	0	0	2	1	1	2	1	0	1	2	2	0	1	2	0	2	1	1	0	1	2	0	1	0	0	0
532	1	1	2	0	0	0	0	0	2	2	0	0	0	0	0	0	1	0	1	0	0	0	0	0	0	2	2	2	2	2	0	0	1	0	0	1	2	0	1	1	0	0	0	2	0	2	0	0	1
533	0	2	1	1	0	1	0	0	2	1	0	0	0	0	0	0	0	0	0	1	1	1	1	1	1	1	1	1	2	0	1	0	2	1	0	1	1	0	0	1	0	0	0	1	1	0	1	0	0
534	1	1	1	0	0	0	1	0	2	1	0	0	1	0	0	0	1	0	1	1	1	1	0	0	0	1	1	2	2	1	2	0	1	1	0	2	2	0	2	0	0	0	1	1	1	1	0	0	0
535	1	2	1	0	0	0	1	0	1	1	0	0	2	1	1	1	0	0	1	1	1	0	1	0	0	0	1	2	2	1	0	0	2	1	0	1	1	0	0	0	0	0	0	2	0	0	0	0	0
536	1	1	2	0	0	0	1	0	1	1	1	1	1	0	0	0	2	0	2	0	0	0	0	0	0	0	1	2	2	1	0	2	1	1	1	2	0	0	1	1	0	1	1	1	1	1	1	0	0
537	0	0	2	0	0	0	1	0	1	0	1	1	1	0	0	0	1	1	2	0	0	1	0	0	0	1	2	2	2	2	0	2	2	0	0	1	0	0	0	2	0	1	1	1	1	1	0	0	0
538	0	1	1	0	0	0	1	0	2	2	0	0	1	0	0	0	1	1	1	0	0	0	0	0	1	1	1	1	2	1	1	2	2	0	0	1	1	0	2	0	0	0	0	1	0	0	1	0	0
539	1	1	1	1	1	2	1	1	2	2	0	0	1	0	0	0	1	1	1	1	0	0	1	0	0	0	2	2	2	1	1	2	2	0	0	1	2	0	1	1	0	0	0	2	0	0	0	0	1
540	1	1	1	0	0	0	1	0	1	1	1	2	1	0	0	0	1	0	2	0	0	1	0	0	0	0	2	2	2	1	1	1	2	0	0	2	2	1	1	1	0	1	1	2	1	1	0	0	1
541	1	2	1	0	0	0	1	0	2	1	1	0	0	0	0	0	1	1	1	1	0	0	0	0	0	1	0	1	2	1	0	0	2	0	0	1	2	1	1	1	0	1	1	2	1	0	0	0	1
542	0	1	1	0	0	0	1	0	2	1	1	0	0	0	0	0	2	0	2	1	1	0	0	0	0	1	2	2	2	1	1	0	2	0	0	2	1	0	0	2	0	0	1	2	0	2	0	1	0
543	1	2	0	0	0	0	1	1	2	1	0	0	0	0	0	0	0	0	0	1	1	1	1	1	0	0	2	2	2	1	2	2	2	0	0	1	2	0	1	2	1	0	0	2	0	0	0	0	0
544	1	1	1	0	0	0	1	0	1	0	2	1	1	0	0	0	1	1	1	0	1	0	0	0	0	0	1	1	2	0	0	1	1	2	1	1	1	0	0	2	0	0	1	2	1	1	0	0	0
545	1	2	0	0	0	0	2	0	0	0	2	1	1	0	0	0	2	2	2	1	1	0	1	0	0	0	1	2	2	1	0	0	1	1	0	1	1	1	0	1	0	1	1	2	1	2	0	0	0
546	1	0	2	0	0	0	1	0	1	1	0	1	0	0	0	0	0	0	1	0	0	0	0	0	0	1	2	2	2	2	0	2	2	0	0	1	1	0	0	1	0	0	0	1	1	0	0	0	0
547	1	1	1	0	0	0	1	0	2	2	0	0	1	0	0	0	1	0	0	1	1	0	0	0	0	1	2	2	2	1	1	1	1	0	1	2	1	1	0	0	0	0	0	1	0	0	0	0	1
548	0	2	0	0	0	0	2	0	0	0	1	0	0	0	0	0	1	0	1	1	0	1	0	0	0	0	1	1	2	2	0	0	2	0	0	1	2	0	2	1	1	0	0	1	0	0	0	0	0
549	0	0	1	0	0	0	1	0	1	0	2	0	1	0	0	1	1	0	1	2	1	0	0	0	0	1	1	1	1	1	0	0	2	0	0	2	0	0	0	1	0	1	1	2	1	2	0	1	0
550	1	0	2	0	1	1	1	1	2	2	0	0	0	0	0	0	1	1	1	1	1	0	0	0	0	1	2	2	2	2	1	0	1	1	0	0	1	0	1	0	0	0	0	0	0	0	0	0	1
551	0	2	0	0	0	0	1	0	2	2	0	0	0	0	0	0	1	1	1	0	0	1	0	0	0	1	1	2	0	0	2	1	1	0	1	2	2	0	1	1	0	0	1	2	0	0	0	0	1
552	1	2	0	0	0	0	1	0	1	1	2	1	1	0	0	0	1	1	1	1	0	0	0	0	0	0	1	1	2	1	1	1	2	0	0	1	1	1	0	1	0	0	0	2	0	1	1	0	0
553	1	1	1	0	0	0	2	0	1	0	0	0	1	0	0	0	1	1	2	0	0	0	0	0	0	1	0	2	1	1	2	2	2	0	0	1	2	0	0	2	0	0	0	1	0	0	0	0	1
554	0	1	2	0	0	0	1	0	1	1	0	0	0	0	0	0	1	1	1	1	0	0	0	0	0	2	2	2	2	0	1	2	2	0	0	2	1	1	0	1	0	0	0	1	0	1	0	0	1
555	0	0	2	0	1	1	1	0	2	2	0	0	0	0	0	0	2	2	2	1	0	0	0	0	1	0	2	2	2	2	0	0	1	1	0	2	2	0	2	1	1	1	0	0	1	1	1	1	0
556	1	2	0	0	0	0	1	1	2	2	0	0	0	0	0	0	1	1	2	0	0	1	0	0	0	0	2	2	2	2	0	1	1	0	0	2	2	0	0	1	0	0	2	2	0	0	1	0	0
557	0	1	1	0	0	0	0	0	2	2	0	0	0	0	0	0	0	0	0	1	0	2	0	0	0	0	2	2	2	2	0	0	1	1	1	1	2	0	2	0	0	0	0	0	2	1	0	0	0
558	1	1	1	0	1	1	2	0	0	0	0	1	2	0	0	0	1	0	1	0	0	1	0	0	0	0	1	2	2	1	1	1	2	2	0	1	0	0	0	2	0	0	1	2	1	0	0	0	1
559	0	2	1	0	0	0	2	1	1	1	0	1	1	0	0	0	2	2	1	1	1	0	0	0	0	1	2	2	2	2	0	1	1	0	0	2	0	0	0	1	0	1	1	2	1	2	0	0	1
560	0	1	2	0	0	0	1	1	1	1	0	0	1	0	0	0	0	0	2	0	0	0	0	0	1	1	1	0	2	0	0	0	2	0	0	1	1	0	2	0	0	1	1	2	0	1	0	0	1
561	1	0	2	0	0	0	0	0	1	1	0	1	1	0	0	0	1	1	1	1	1	1	0	0	0	1	1	1	1	0	1	0	1	1	1	1	0	0	0	1	0	0	0	0	0	0	0	0	1
562	0	0	2	0	1	1	1	0	1	1	1	0	0	0	0	0	1	0	1	1	1	0	0	0	0	1	2	2	2	2	1	1	1	0	0	1	1	1	0	0	0	1	1	2	1	0	0	0	0
563	0	2	0	0	0	0	2	0	0	0	2	0	2	0	0	0	0	0	0	0	0	1	0	0	0	0	1	2	2	1	2	2	1	0	0	0	1	0	1	0	0	0	1	2	0	0	0	1	0
564	1	2	1	0	0	0	1	0	0	0	1	0	1	0	0	0	0	0	0	1	1	0	0	0	0	1	2	2	1	0	2	1	0	0	0	2	2	0	2	1	1	1	1	1	1	0	1	0	0
565	1	1	1	0	0	0	1	0	1	1	0	0	0	0	0	0	2	0	1	0	0	2	1	1	1	1	2	2	1	1	1	1	2	0	0	1	1	0	0	1	1	0	0	1	0	1	0	0	1
566	0	1	1	0	0	0	2	0	0	0	2	0	0	0	0	0	2	0	1	1	1	1	1	0	1	1	2	2	2	2	0	1	1	0	0	2	1	0	1	0	0	0	0	1	0	0	0	0	0
567	1	1	2	0	0	0	0	0	1	1	0	0	2	0	0	1	1	1	1	0	0	1	0	0	0	0	0	2	2	0	1	1	1	1	0	2	0	0	0	2	0	0	0	2	1	1	1	0	0
568	1	1	1	0	0	0	0	0	2	1	0	0	0	0	0	0	1	1	0	1	0	0	0	0	1	1	1	2	2	1	2	0	1	0	0	1	1	0	0	2	0	1	1	2	1	0	0	0	0
569	1	1	2	0	0	0	2	1	1	1	1	0	2	0	0	1	1	0	2	0	0	0	0	0	0	1	1	1	2	2	0	1	1	2	1	2	2	0	1	0	0	0	0	1	0	0	0	0	0
570	1	2	1	0	0	0	0	0	2	1	0	1	0	0	0	0	0	0	0	1	0	1	0	0	0	0	2	2	2	2	1	1	1	1	1	2	2	0	2	1	1	1	1	1	1	1	1	0	0
571	1	1	1	0	0	0	0	0	2	1	0	1	2	0	0	1	2	1	2	1	1	1	1	1	1	0	1	1	1	0	1	0	2	2	1	1	1	0	0	2	0	0	1	1	1	1	0	0	1
572	0	0	2	0	1	1	1	0	1	1	1	0	1	0	0	1	0	0	0	2	0	1	2	1	1	1	2	2	2	1	1	2	2	0	0	1	2	0	1	1	0	0	0	2	0	0	0	0	0
573	0	1	0	0	0	0	1	0	2	2	0	0	1	0	0	0	1	1	1	1	1	0	0	0	0	1	2	2	2	2	0	2	1	0	0	0	1	0	1	1	0	0	1	2	2	1	0	0	0
574	0	1	2	0	1	1	0	0	1	1	0	0	2	0	0	0	1	0	2	0	0	0	0	0	1	2	2	2	2	2	1	0	2	0	0	2	1	0	0	2	0	1	1	2	2	1	0	0	0
575	0	1	2	0	0	0	1	1	2	1	0	0	0	0	0	0	0	0	2	0	0	1	1	0	0	0	2	2	2	2	2	0	0	0	0	2	0	0	0	2	0	0	0	2	0	0	1	0	1
576	0	1	1	0	0	0	2	0	0	0	2	0	1	0	0	0	1	1	1	1	0	1	0	0	0	1	1	2	1	1	2	0	2	2	1	2	1	0	1	2	1	1	1	2	2	1	0	0	0
577	1	0	2	0	2	2	0	0	2	2	0	1	2	0	0	0	0	0	1	1	1	0	0	0	0	1	2	2	2	2	1	0	1	0	0	1	1	0	2	0	0	1	1	2	1	1	0	0	0
578	0	1	1	0	1	1	0	0	2	2	0	1	2	0	0	0	2	1	1	0	0	1	1	1	1	0	2	2	2	2	1	0	0	0	0	2	2	0	2	0	0	1	0	1	1	0	1	0	0
579	0	1	1	0	0	0	1	1	2	2	0	1	1	0	0	0	0	0	1	0	0	0	0	0	0	1	2	2	2	1	0	0	0	0	0	2	2	1	1	0	0	0	0	1	0	0	0	0	0
580	0	0	2	0	0	0	1	1	2	1	0	0	0	0	0	0	0	0	2	1	1	0	0	0	1	0	1	1	2	1	0	2	2	0	0	0	1	1	0	1	0	1	1	2	1	0	1	1	0
581	0	1	2	0	1	1	0	0	2	2	0	1	2	0	0	0	2	1	1	0	0	1	0	0	0	0	1	1	1	1	2	1	2	0	0	2	1	0	0	1	0	1	0	1	1	0	0	0	0
582	1	2	1	0	0	0	1	0	1	1	2	2	2	0	0	0	0	0	0	1	1	0	0	0	0	1	0	0	2	1	0	0	2	0	0	2	2	0	2	1	1	1	1	1	1	1	0	0	0
583	0	0	2	0	1	1	2	0	1	0	2	0	1	0	0	0	1	0	2	1	1	1	0	0	0	0	2	2	2	2	1	2	1	0	0	2	0	0	0	2	0	0	1	1	1	0	1	0	1
584	1	2	1	0	0	0	2	0	0	0	1	1	1	0	0	0	0	0	2	1	1	0	0	0	0	2	1	2	2	2	0	1	2	0	0	0	2	2	0	0	0	0	1	2	1	0	0	0	0
585	1	1	1	0	0	0	0	0	2	1	1	0	1	0	0	0	1	1	1	0	0	1	1	1	1	1	1	1	2	0	1	1	1	0	0	2	0	0	1	1	0	1	1	1	1	1	1	0	0
586	0	1	1	0	0	0	1	0	1	1	0	0	0	0	0	0	2	1	1	0	0	0	1	0	0	1	2	2	2	1	1	1	1	0	0	1	0	0	0	1	0	1	1	2	1	0	0	2	0
587	0	2	1	0	0	0	1	1	2	2	0	0	0	0	0	0	1	0	1	1	1	0	1	0	1	2	1	1	1	1	1	0	2	0	0	2	1	0	0	2	0	0	1	2	1	0	0	1	0
588	0	1	2	0	0	0	2	1	1	1	0	1	1	0	0	0	0	0	2	1	1	0	1	0	0	1	1	1	2	0	0	2	1	0	0	2	2	1	0	1	0	0	0	1	0	1	0	1	0
589	1	2	2	0	0	0	1	0	2	1	1	0	1	0	0	0	0	0	1	1	1	1	1	1	1	0	2	2	2	2	0	0	0	0	0	2	1	0	0	2	0	1	1	1	0	0	0	0	0
590	1	2	0	0	0	0	2	1	1	1	0	0	0	0	0	0	1	1	0	2	2	1	1	0	1	0	1	2	2	2	0	2	2	0	0	1	1	0	0	2	0	1	1	1	1	2	0	0	0
591	0	1	1	0	1	1	1	0	1	1	1	0	0	0	0	0	2	2	1	1	0	1	1	0	1	0	1	1	2	0	0	1	1	0	0	1	2	0	2	0	0	0	0	0	0	0	0	0	1
592	0	0	2	0	1	1	1	0	1	0	1	0	1	0	0	0	0	1	1	0	0	1	0	0	1	0	1	0	2	0	0	0	1	1	0	2	1	0	1	1	0	2	2	2	1	1	0	0	1
593	1	1	1	0	0	0	1	0	1	1	1	0	1	0	0	1	1	1	1	1	0	0	2	0	0	0	0	2	2	0	1	1	1	1	0	1	1	0	1	1	0	0	0	2	1	1	1	0	1
594	1	1	2	0	0	0	1	0	1	0	0	0	0	0	0	0	1	1	1	0	0	1	0	0	0	0	1	1	2	1	1	1	2	0	0	1	2	0	2	1	1	1	0	0	1	0	0	0	1
595	0	1	1	0	1	1	0	0	2	1	0	1	1	1	1	1	1	1	2	0	0	0	0	0	0	1	1	1	1	1	0	1	2	0	1	1	1	0	0	1	0	1	0	1	1	1	0	0	0
596	0	1	2	0	0	0	1	0	1	1	0	0	0	0	0	0	1	1	1	0	0	0	1	0	1	2	2	2	2	2	0	0	2	2	0	1	2	0	1	1	0	2	1	2	1	0	0	0	1
597	1	1	2	0	0	0	0	0	2	1	0	1	2	0	0	0	1	1	0	1	1	1	1	1	1	2	1	1	2	1	0	0	0	1	0	2	2	1	1	1	1	0	1	2	1	0	0	1	1
598	0	0	2	0	2	2	1	1	2	1	0	0	2	0	0	0	0	0	0	1	1	0	0	0	0	1	2	2	2	2	1	0	1	0	0	1	0	0	1	1	0	0	0	2	1	1	0	0	0
599	1	1	1	0	0	0	1	0	1	1	1	0	1	0	0	0	1	1	1	1	0	0	0	0	0	0	2	2	2	1	2	0	2	2	1	2	1	1	0	1	0	0	2	2	0	0	0	0	1
600	0	0	2	0	0	0	1	0	1	1	1	1	1	0	0	0	1	0	0	1	1	1	1	1	1	1	0	1	1	1	1	0	1	2	0	2	1	0	1	1	0	0	0	0	0	0	0	0	0
601	1	2	1	0	0	0	1	0	1	1	1	0	0	0	0	0	2	0	1	1	1	0	0	0	0	2	2	2	2	1	1	2	2	0	0	1	1	0	0	1	0	0	0	1	0	1	0	0	1
602	0	0	1	0	0	0	0	0	2	2	0	0	1	0	0	0	0	0	2	0	0	1	0	0	0	2	0	1	1	1	1	1	1	0	0	1	0	0	0	1	0	1	0	1	1	0	1	0	0
603	1	0	2	0	1	1	1	1	2	2	0	1	2	0	0	1	1	0	1	0	0	0	1	0	0	1	2	2	2	2	1	1	2	0	0	1	0	0	0	1	0	1	0	1	1	0	0	1	0
604	1	0	2	0	0	0	2	0	0	0	2	0	0	0	0	0	0	0	1	0	0	0	0	0	1	1	1	2	2	2	0	0	1	0	0	1	1	0	1	1	0	0	0	0	2	1	0	0	0
605	0	1	1	0	0	0	1	1	2	2	0	1	1	0	0	0	2	0	2	1	0	0	0	0	0	1	1	1	2	2	0	2	2	0	0	1	1	0	1	1	0	0	0	2	1	1	0	0	0
606	0	1	1	0	0	0	0	0	2	2	0	0	2	0	0	0	1	1	1	0	0	0	0	0	0	0	2	2	1	1	1	1	2	0	0	2	2	0	1	0	0	1	1	2	1	0	0	0	0
607	1	1	1	0	1	1	1	1	2	2	1	0	0	0	0	0	1	1	1	0	0	1	0	0	0	1	2	2	2	2	1	1	1	0	0	1	2	0	1	2	1	0	1	2	0	1	0	0	0
608	1	2	0	0	0	0	0	0	1	0	1	1	1	0	0	0	1	1	1	0	0	0	0	0	0	1	1	2	2	1	0	2	2	0	1	2	1	0	2	0	0	1	1	1	1	1	1	0	0
609	0	0	2	0	0	1	0	0	2	1	0	1	1	0	0	0	2	0	1	0	0	0	1	0	0	0	2	2	2	2	1	1	1	2	1	2	1	1	0	1	0	0	0	2	0	0	0	0	0
610	0	2	0	0	0	0	1	1	2	1	0	1	1	0	0	0	2	0	2	1	0	1	1	1	1	1	1	1	2	1	0	1	2	0	0	0	2	0	1	1	0	0	0	1	0	1	0	0	0
611	0	1	1	0	0	0	1	0	1	1	1	0	0	0	0	0	1	2	1	1	1	0	0	0	0	1	1	1	1	1	2	0	2	0	0	2	1	0	1	1	0	0	0	2	0	0	0	0	0
612	1	0	2	0	0	0	1	0	1	1	0	0	1	0	0	0	1	1	1	1	0	0	0	0	1	0	0	1	2	0	0	0	1	1	1	2	0	0	0	1	0	1	1	2	0	0	0	0	0
613	0	2	0	0	0	0	1	0	2	2	0	0	1	0	0	0	1	1	1	0	0	1	1	1	1	1	1	2	1	1	2	1	1	0	0	2	1	0	0	1	1	0	0	2	2	0	1	0	0
614	1	1	1	0	0	0	0	0	2	2	0	0	0	0	0	0	0	0	2	0	0	0	1	0	0	1	1	1	2	1	0	1	1	0	0	2	0	0	1	1	0	1	0	0	1	1	0	0	0
615	1	1	2	0	0	0	2	1	2	1	0	1	1	0	0	0	2	1	1	0	0	1	0	0	0	1	2	2	1	1	1	0	1	0	0	1	1	0	2	0	0	2	2	2	1	1	0	0	1
616	1	1	2	0	0	0	0	0	2	2	0	0	0	0	0	0	1	1	1	1	0	1	1	0	0	0	0	1	2	1	0	0	0	0	0	1	1	0	0	0	0	0	1	1	0	0	0	0	0
617	1	1	1	0	0	0	2	1	2	2	1	0	1	0	0	0	0	0	1	2	1	1	1	0	0	0	1	2	2	1	0	2	2	0	0	1	1	0	0	1	0	0	0	1	0	1	0	0	0
618	0	1	1	0	0	1	1	0	1	1	1	0	0	0	0	0	1	1	1	0	0	0	0	0	0	1	1	1	2	1	0	1	0	0	0	1	0	0	0	2	0	0	0	1	0	0	1	0	0
619	0	1	2	0	1	1	2	0	0	0	1	1	1	0	0	0	1	1	2	0	0	1	1	1	0	0	1	1	2	1	1	2	2	0	0	1	1	0	2	0	0	2	2	2	2	1	0	0	0
620	0	0	2	0	1	1	1	0	1	1	0	0	0	0	0	0	1	1	0	1	1	1	0	0	0	1	2	2	2	2	1	1	0	0	0	2	2	1	1	1	0	0	0	1	0	0	0	1	1
621	1	2	1	0	0	0	2	0	0	0	0	1	1	0	0	0	1	1	0	1	1	1	1	1	1	0	2	2	2	2	0	1	2	0	0	2	1	1	0	1	0	1	1	1	1	0	1	0	1
622	1	2	1	0	0	0	2	0	2	1	1	0	1	0	0	0	1	1	2	0	0	0	0	0	0	1	0	1	1	1	1	1	2	0	0	2	2	0	1	1	0	0	0	2	1	1	0	0	0
623	1	2	1	0	0	0	1	0	1	1	0	1	1	0	0	0	2	2	2	0	0	0	0	0	0	1	0	2	1	0	2	1	0	0	0	1	2	0	1	1	0	0	0	2	0	1	0	0	1
624	1	2	0	0	0	0	2	0	0	0	2	1	2	0	0	1	2	2	1	1	1	0	0	0	0	2	2	2	2	1	1	0	2	1	1	1	0	0	0	2	0	0	0	1	1	0	0	0	0
625	1	0	2	0	2	2	1	0	1	1	1	1	1	0	0	0	1	0	2	0	0	1	1	1	0	0	2	2	2	1	1	0	2	1	2	2	0	0	0	2	0	0	0	1	0	1	0	0	0
626	0	2	1	0	0	0	0	0	2	0	1	1	2	0	0	1	1	2	2	0	0	1	0	0	0	0	2	2	2	2	0	0	2	0	0	2	0	0	0	2	0	1	1	2	1	2	0	0	0
627	0	1	1	0	0	0	1	0	2	1	0	0	2	0	0	0	1	1	0	1	0	1	0	0	0	1	2	2	2	2	1	0	1	0	0	1	1	0	1	0	0	0	0	1	0	1	1	0	0
628	0	2	0	0	0	0	0	0	2	1	0	1	2	0	0	0	2	1	1	0	0	0	0	0	0	1	1	1	2	1	0	0	2	2	1	1	1	1	0	2	0	1	1	2	1	0	0	0	0
629	1	2	0	0	0	0	2	0	0	0	0	0	1	0	0	0	0	0	1	0	0	0	0	0	0	1	1	2	2	1	0	1	1	1	1	2	1	0	1	1	0	1	1	1	2	0	0	0	1
630	1	2	0	0	0	0	0	0	2	2	0	0	0	0	0	0	2	2	1	0	0	1	1	1	0	1	2	1	2	1	0	1	1	0	0	2	1	0	0	2	0	1	1	2	1	1	0	1	0
631	0	1	1	0	0	0	2	0	1	1	1	1	1	0	0	0	1	1	1	1	1	1	0	0	0	2	2	2	2	2	1	1	2	2	0	1	2	0	2	0	0	0	1	2	0	1	0	0	1
632	1	1	2	0	1	1	2	0	1	0	1	0	1	0	0	0	1	1	0	1	1	1	1	1	1	2	2	2	1	1	1	0	1	1	0	2	1	0	1	1	0	0	0	1	0	1	0	0	1
633	1	1	1	0	1	1	0	0	2	1	0	1	2	1	1	1	2	1	2	0	0	0	0	0	0	1	1	2	2	1	0	0	2	1	1	1	2	0	2	1	1	2	2	2	2	1	1	0	0
634	0	1	1	0	0	1	1	0	1	0	0	0	1	0	0	0	0	0	1	2	1	0	1	0	1	0	1	1	2	1	1	2	2	0	0	2	1	0	0	0	0	0	2	2	1	0	0	0	1
635	1	2	1	0	0	0	0	0	2	1	0	0	0	0	0	0	1	0	2	1	1	0	0	0	0	1	1	1	2	2	1	0	1	0	0	1	1	1	0	1	0	0	0	1	0	0	0	0	1
636	1	2	0	0	0	0	1	0	1	1	0	0	2	0	0	1	2	1	2	1	1	0	0	0	0	1	2	2	2	2	1	0	2	1	2	2	2	0	0	2	0	0	1	2	2	0	0	0	1
637	0	2	0	0	0	0	0	0	2	2	0	0	0	0	0	0	2	1	2	0	0	0	0	0	0	1	1	1	2	0	1	1	2	0	1	2	0	0	1	1	0	1	1	1	1	2	0	1	0
638	0	1	1	0	0	0	0	0	2	2	0	1	1	0	0	0	1	1	0	2	2	0	0	0	0	0	1	1	2	0	0	1	2	0	0	2	1	0	0	2	0	2	2	2	2	1	1	0	0
639	1	2	0	0	0	0	2	1	1	1	1	0	1	0	0	1	1	1	2	0	0	1	1	1	1	1	2	2	2	2	0	0	1	1	0	2	2	2	0	0	0	1	1	2	1	1	0	0	0
640	0	1	1	1	0	1	2	0	0	0	0	1	1	0	0	0	1	1	1	1	1	0	0	0	0	2	2	2	2	2	0	0	1	0	0	1	1	0	1	1	0	1	0	0	1	1	1	1	0
641	1	1	1	0	1	1	0	0	2	2	0	0	1	0	0	1	2	1	2	0	0	0	0	0	0	0	2	2	2	2	0	2	2	0	0	0	0	0	1	1	0	0	0	2	1	1	2	0	0
642	0	2	1	0	0	0	2	1	1	1	0	0	0	0	0	0	0	0	2	1	1	0	0	0	1	1	2	2	2	1	1	0	1	0	0	1	2	0	2	0	0	0	0	1	0	0	0	0	0
643	1	1	1	0	0	0	2	0	0	0	1	0	1	0	0	0	1	1	0	1	1	0	0	0	0	1	0	1	1	0	1	1	0	0	0	2	1	0	1	2	1	0	0	2	0	0	1	0	0
644	1	1	1	0	0	0	0	0	2	1	0	0	1	1	0	0	1	1	0	1	1	0	1	0	0	2	2	2	2	1	0	1	1	0	0	1	2	0	2	0	0	0	0	0	0	0	0	0	0
645	0	0	2	0	2	2	1	0	1	1	1	0	1	0	0	0	1	1	0	1	1	2	0	0	0	0	1	1	2	0	0	1	1	1	1	2	1	0	0	2	0	1	0	1	2	1	0	0	0
646	0	2	1	0	0	0	1	1	2	2	0	0	1	0	0	0	1	1	1	1	1	0	0	0	0	1	1	2	1	1	2	2	1	0	0	2	1	1	0	1	0	0	1	2	2	0	1	1	0
647	1	0	1	0	0	0	0	0	2	2	0	0	0	0	0	0	0	0	1	0	0	0	0	0	1	0	2	2	2	2	1	0	2	1	1	1	2	0	2	0	0	0	0	0	0	0	0	0	1
648	0	2	0	0	0	0	2	0	2	2	0	0	1	0	0	1	1	0	2	0	0	0	0	0	0	1	1	1	1	1	2	0	2	1	0	1	2	1	1	1	0	0	0	2	0	0	0	0	2
649	0	0	2	0	1	1	0	0	2	1	2	0	1	0	0	0	1	1	2	0	0	1	0	0	0	0	1	2	2	1	2	1	1	0	0	1	1	0	1	1	0	1	1	1	1	2	0	0	0
650	0	1	1	0	0	0	2	0	0	0	0	1	1	0	0	0	1	1	0	1	1	1	0	0	0	0	2	2	2	1	0	0	1	1	0	0	1	0	1	0	0	0	0	2	0	2	0	0	1
651	0	0	2	0	0	0	2	1	1	1	0	0	0	0	0	0	2	1	2	1	1	0	1	0	0	1	1	1	2	1	1	2	1	0	0	2	1	0	0	2	0	1	0	1	0	0	0	0	1
652	0	2	0	0	0	0	1	0	0	0	1	0	1	0	0	1	2	1	2	0	0	0	0	0	0	1	1	2	1	1	2	0	0	0	0	2	1	0	0	2	0	0	0	1	1	0	0	0	0
653	1	0	2	0	0	0	0	0	1	0	0	0	1	0	0	0	2	1	2	0	0	0	1	0	0	1	1	1	1	1	2	0	0	0	0	2	1	0	0	2	0	1	1	2	1	0	1	1	0
654	0	1	1	0	0	0	0	0	2	2	0	0	0	0	0	0	0	0	1	0	0	0	0	0	1	2	2	2	2	2	0	1	1	0	0	2	1	0	0	1	0	0	0	2	0	0	0	0	0
655	0	1	1	0	0	0	1	0	1	1	1	0	0	0	0	0	1	0	0	1	1	0	1	0	0	1	2	2	2	2	0	1	1	1	0	0	0	0	0	2	0	0	0	0	0	0	0	0	1
656	1	2	0	0	0	0	1	0	1	1	1	0	0	0	0	0	1	2	1	1	1	0	0	0	1	2	2	2	2	2	0	0	1	0	0	1	2	1	1	1	1	0	0	2	0	0	1	1	0
657	1	2	2	0	0	0	1	0	1	1	1	0	1	0	0	0	2	0	2	0	0	1	1	1	1	1	1	1	2	1	1	0	2	0	0	2	1	0	0	2	0	0	0	2	1	1	0	0	2
658	0	1	1	0	0	0	0	0	2	2	0	0	0	0	0	0	2	0	2	1	1	0	2	0	0	0	1	2	0	0	2	2	2	0	0	0	1	0	0	1	0	1	1	2	1	1	0	0	0
659	1	1	2	0	0	0	1	1	2	2	0	0	0	0	0	0	1	0	1	0	0	1	0	0	0	1	1	2	2	1	1	0	1	0	0	2	0	0	0	2	0	0	0	2	0	1	1	0	0
660	0	2	0	0	0	0	1	0	1	1	0	0	0	0	0	0	2	1	1	1	0	1	2	1	1	1	1	2	1	1	1	2	2	0	0	1	0	0	0	2	0	0	1	2	1	0	0	0	0
661	0	0	2	0	1	1	2	0	1	0	1	1	1	0	0	0	0	0	1	2	1	0	1	0	0	1	2	2	2	2	1	1	1	0	0	2	1	0	1	2	1	0	2	2	1	0	0	0	0
662	1	0	2	0	0	0	2	0	1	1	1	0	1	0	0	1	1	0	2	1	1	1	1	1	1	1	0	0	1	0	1	1	2	0	0	2	2	0	1	1	0	0	0	1	0	0	0	0	0
663	1	2	0	0	0	0	2	0	1	1	0	1	1	0	0	0	2	2	0	2	2	1	0	0	0	1	1	2	2	2	0	1	2	0	1	1	2	0	2	0	1	0	1	1	1	1	0	0	1
664	0	1	0	0	0	0	0	0	2	1	0	2	2	1	1	1	1	0	2	1	1	0	0	0	1	0	2	2	2	2	2	0	0	0	0	2	2	1	0	0	0	0	1	2	1	1	1	0	1
665	1	1	1	0	1	1	1	0	2	2	0	1	1	0	0	0	1	1	0	0	0	0	0	0	0	2	1	1	2	1	0	0	2	1	1	1	1	0	0	1	0	1	1	2	1	0	1	0	0
666	1	1	1	0	0	0	0	0	2	2	0	1	1	0	0	0	2	0	1	1	1	0	0	0	0	1	2	2	2	2	1	2	1	0	0	0	1	0	0	2	0	0	0	1	0	0	0	0	1
667	0	2	0	0	0	0	1	0	2	0	0	1	0	0	0	0	0	0	1	0	0	0	0	0	1	2	1	1	2	1	1	2	2	0	1	2	1	0	1	1	0	1	1	2	1	1	0	0	0
668	1	2	0	0	0	0	2	1	1	1	0	0	0	0	0	0	1	1	0	0	0	0	0	0	0	0	1	1	2	1	0	1	0	0	0	1	2	1	1	1	1	0	0	1	0	0	0	0	0
669	1	2	1	0	0	0	1	0	1	1	1	2	2	1	1	1	1	1	1	0	0	0	1	0	0	2	1	2	2	1	1	1	2	0	1	2	2	0	2	0	1	0	0	0	0	0	0	0	0
670	0	1	1	0	0	0	1	0	1	1	0	2	2	1	1	1	1	1	1	1	0	0	0	0	0	0	1	2	1	1	1	1	1	1	1	2	1	0	1	1	0	0	2	2	1	1	0	0	0
671	0	0	2	0	1	1	2	1	1	1	0	0	2	0	0	1	1	0	1	1	0	0	1	1	1	0	1	2	2	1	1	1	2	0	0	2	2	0	2	0	0	0	0	1	0	0	0	0	0
672	1	1	1	0	0	0	2	1	2	2	1	0	2	0	0	1	1	0	1	0	0	0	0	0	0	1	1	2	2	1	1	1	2	1	0	2	2	0	2	1	1	0	0	1	0	0	1	0	1
673	0	1	1	0	0	0	0	0	2	2	0	0	1	0	0	1	2	1	0	2	1	1	0	0	0	1	2	2	2	2	1	1	2	0	0	1	1	1	0	0	0	0	0	1	0	0	0	0	0
674	0	0	2	0	1	1	1	0	2	2	0	1	1	1	1	1	1	1	1	2	1	0	1	0	0	1	2	2	2	1	0	0	1	1	0	2	2	0	1	1	0	1	1	2	0	1	0	0	0
675	0	2	0	0	0	0	1	0	2	2	0	0	0	0	0	0	0	0	0	1	0	0	0	0	0	1	2	2	2	1	1	2	1	0	0	2	0	1	0	1	0	0	0	1	0	1	0	0	0
676	1	0	2	0	0	0	1	0	2	1	0	0	0	0	0	0	1	1	1	1	1	1	1	0	0	1	1	2	2	1	2	2	2	0	0	2	0	0	0	1	0	0	0	1	0	0	0	0	0
677	0	1	1	0	1	1	1	0	0	0	2	0	1	0	0	0	1	1	0	1	1	0	0	0	0	1	2	2	2	1	1	2	2	0	0	0	2	0	1	0	0	1	1	1	1	2	0	0	0
678	0	1	1	0	0	0	1	0	1	1	0	0	0	0	0	0	0	0	1	0	0	0	0	0	0	1	2	1	2	1	1	1	1	1	1	1	2	0	0	1	0	0	0	1	0	0	1	0	1
679	0	2	0	0	0	0	2	0	1	1	0	0	0	0	0	0	0	0	0	1	1	1	0	0	0	1	1	1	2	1	0	1	2	0	0	1	0	0	1	1	0	0	1	1	1	0	0	0	0
680	1	1	1	0	1	1	2	0	0	0	2	1	1	0	0	0	1	1	0	1	1	1	1	1	1	1	1	1	2	0	0	1	2	0	0	2	2	0	1	0	0	0	1	1	0	1	0	0	0
681	1	1	1	0	0	0	2	1	2	2	1	1	1	0	0	0	0	0	0	1	0	0	1	1	1	0	2	1	2	1	0	0	1	0	0	2	2	0	1	1	0	0	0	1	0	0	0	0	0
682	0	1	2	0	0	0	1	1	2	2	0	0	0	0	0	0	0	0	1	1	1	1	0	0	0	1	1	1	2	0	1	0	1	0	0	2	2	0	1	2	1	0	0	2	1	1	0	1	0
683	0	0	2	0	1	1	0	0	2	2	0	0	1	0	0	1	1	1	2	0	0	1	0	0	0	1	2	2	2	1	2	1	1	2	1	1	1	0	0	2	0	0	1	1	1	0	0	0	1
684	1	0	1	0	0	0	0	0	2	1	0	0	1	0	0	0	1	0	2	1	1	0	0	0	0	1	1	1	1	1	1	2	1	0	0	1	1	0	1	1	1	1	1	1	0	0	0	0	0
685	0	1	1	0	0	0	1	1	2	2	0	0	0	0	0	0	1	0	2	1	1	0	1	1	1	1	2	1	2	0	1	2	2	0	0	0	0	0	0	2	0	0	0	1	0	0	0	2	0
686	1	0	2	0	1	1	2	1	1	1	1	1	2	0	0	0	0	0	2	0	0	0	0	0	1	1	1	2	1	0	2	1	2	0	0	1	0	0	0	2	0	0	0	1	0	0	0	0	0
687	1	1	2	0	0	0	1	0	1	0	1	1	1	0	0	0	1	0	1	1	1	0	0	0	1	1	2	2	2	1	2	1	2	0	1	2	1	0	2	0	1	0	0	2	0	0	1	0	0
688	0	2	0	0	0	0	2	0	0	0	1	0	0	0	0	0	0	0	2	1	1	0	0	0	0	2	2	2	2	2	1	0	1	1	0	2	1	1	0	1	0	1	1	1	1	1	1	0	0
689	0	0	2	0	0	0	0	0	2	2	0	1	1	0	0	0	2	0	2	0	0	0	0	0	0	1	1	1	2	1	0	0	2	0	0	2	1	1	0	0	0	1	1	1	1	0	0	0	1
690	0	2	1	0	0	0	0	0	2	2	0	0	0	0	0	0	1	1	0	1	0	0	0	0	0	0	1	2	2	1	0	0	2	0	0	1	0	0	0	2	0	0	0	1	0	0	0	0	0
691	0	1	2	0	0	0	1	0	1	1	0	0	0	0	0	0	1	0	2	1	1	2	0	0	0	0	1	1	2	0	1	1	2	1	1	2	2	0	2	1	1	0	0	2	2	0	1	0	1
692	1	1	1	0	1	1	1	0	1	0	1	0	0	0	0	0	1	1	1	0	0	0	0	0	0	1	1	2	2	1	1	0	1	0	0	1	2	1	0	2	1	2	2	2	1	1	0	0	0
693	0	1	1	0	0	0	2	0	1	0	0	0	1	0	0	0	2	0	2	1	1	0	1	0	0	0	2	2	2	1	2	1	1	1	1	2	1	0	0	2	0	1	1	2	1	1	1	0	0
694	0	1	2	0	0	0	0	0	2	2	0	0	1	0	0	0	1	1	0	2	1	1	1	1	1	2	1	1	2	2	1	0	1	1	1	2	2	0	2	1	0	0	0	1	1	0	0	0	0
695	0	1	2	0	0	0	1	0	2	0	1	0	1	0	0	0	0	0	1	1	1	1	0	0	0	0	2	2	2	2	0	0	2	0	0	1	1	0	0	1	1	1	1	2	1	0	0	0	0
696	1	2	1	0	0	0	0	0	2	2	0	1	1	0	0	0	1	0	1	0	0	2	0	0	0	0	2	1	2	0	1	0	2	1	0	1	1	0	1	1	0	0	0	1	0	1	0	0	0
697	1	2	0	0	0	0	1	1	2	2	0	1	2	0	0	0	1	0	0	1	1	0	0	0	0	0	2	2	2	2	0	0	1	0	0	2	1	1	0	0	0	0	0	2	0	0	1	0	0
698	1	2	0	0	0	0	2	0	1	0	1	0	1	0	0	0	1	1	1	0	0	1	0	0	0	1	1	0	1	0	1	2	2	0	0	0	1	0	1	2	1	0	0	1	0	1	0	0	1
699	0	2	0	0	0	0	1	0	1	1	0	2	2	0	0	0	2	0	2	0	0	1	0	0	0	0	1	1	1	1	0	0	1	0	0	2	1	1	0	1	0	0	1	2	1	0	0	0	1
700	1	0	2	0	1	1	2	0	1	1	0	0	0	0	0	0	1	1	1	0	0	0	1	1	1	0	2	2	2	2	1	1	2	0	0	0	1	0	0	2	0	0	0	0	0	0	0	0	1
701	0	2	1	0	0	0	1	0	2	0	0	0	0	0	0	0	2	1	1	0	0	0	0	0	0	1	2	2	2	1	1	0	1	1	1	2	2	0	2	0	0	1	1	1	1	1	1	0	0
702	0	1	1	0	1	1	2	1	1	1	1	0	1	0	0	0	2	2	0	2	0	0	0	0	1	0	0	2	1	1	2	1	2	0	0	1	1	0	1	2	1	0	0	1	0	0	1	0	0
703	1	1	1	0	0	0	1	0	1	0	1	0	0	0	0	0	0	0	1	0	0	0	0	0	0	2	1	1	1	1	0	1	1	0	1	1	1	0	0	2	0	2	1	2	1	0	0	0	1
704	1	2	1	0	0	0	1	0	1	1	2	0	0	0	0	0	2	0	1	0	0	0	0	0	0	1	2	2	2	1	1	0	2	2	1	1	1	1	0	0	0	0	1	2	0	1	0	0	0
705	1	2	1	1	0	1	2	1	1	1	1	0	0	0	0	0	1	1	2	1	1	0	0	0	0	1	2	2	2	1	1	0	2	0	0	2	1	1	0	2	0	1	1	2	1	0	0	0	1
706	1	2	1	0	0	0	1	0	1	0	2	0	0	0	0	0	2	2	0	2	2	1	0	0	0	0	1	1	1	1	1	0	0	0	0	2	2	0	2	1	0	0	0	1	0	0	0	0	0
707	0	0	1	0	0	0	1	1	2	2	0	0	0	0	0	0	0	0	2	0	0	0	1	0	0	0	1	2	2	1	1	0	2	2	2	2	1	1	0	1	0	0	0	1	0	1	0	1	0
708	1	2	2	0	0	0	1	0	0	0	1	1	2	0	0	0	2	1	0	1	1	1	0	0	0	0	1	1	1	1	1	0	0	0	0	2	0	0	0	2	0	0	0	2	0	0	0	1	0
709	0	0	2	0	0	0	0	0	1	1	0	0	1	0	0	1	1	1	1	0	0	0	0	0	0	1	1	2	2	2	1	0	2	1	1	1	1	1	0	1	0	0	1	2	1	1	1	0	0
710	0	2	1	1	0	1	2	0	0	0	0	0	1	0	0	0	1	0	1	0	0	1	1	0	1	0	1	1	2	0	0	2	2	0	0	1	2	1	0	1	0	0	0	2	0	0	0	1	0
711	1	1	1	1	1	2	0	0	1	1	1	0	0	0	0	0	2	0	2	0	0	0	0	0	0	1	1	1	2	1	0	0	1	1	0	2	2	0	1	0	0	1	0	1	1	0	0	1	0
712	0	1	1	0	0	0	1	0	2	0	1	0	0	0	0	0	0	0	2	0	0	1	0	0	0	1	1	1	1	1	0	0	2	0	0	2	1	0	1	1	0	0	0	1	0	0	0	0	0
713	1	1	1	0	0	0	2	0	0	0	2	0	0	0	0	0	2	2	1	1	1	0	0	0	0	1	2	2	1	1	1	1	1	0	0	1	1	0	1	1	0	0	1	1	1	0	0	0	0
714	0	1	2	0	0	0	1	0	1	1	0	0	1	0	0	0	2	2	1	0	0	0	0	0	0	2	2	2	2	2	0	0	0	0	1	2	2	0	2	0	0	0	0	2	0	0	0	0	1
715	1	2	1	0	0	0	2	0	0	0	0	0	1	0	0	0	2	1	1	0	0	0	1	0	0	1	2	2	2	2	0	1	2	2	0	2	0	0	1	2	1	0	0	1	0	0	1	0	0
716	1	1	1	0	0	0	2	0	0	0	2	0	1	0	0	0	1	1	2	0	0	1	1	1	1	1	2	2	2	0	1	1	1	1	0	1	0	0	0	2	0	0	1	2	2	0	0	0	2
717	1	1	1	0	0	0	2	0	0	0	1	0	0	0	0	0	2	1	1	0	0	1	0	0	0	0	2	2	2	2	0	0	1	1	1	2	0	0	0	2	0	0	0	2	1	0	0	0	0
718	1	2	0	0	0	0	0	0	2	2	0	0	0	0	0	0	0	1	2	0	0	0	0	0	0	1	0	1	2	0	1	2	1	0	0	2	2	1	1	1	0	0	0	1	0	0	0	0	0
719	1	1	1	0	1	1	1	0	2	1	1	0	1	0	0	0	0	0	2	0	0	0	0	0	0	1	0	2	1	0	2	0	1	1	0	1	2	0	1	1	0	1	1	1	1	0	0	0	1
720	0	1	2	0	1	1	2	0	0	0	1	0	1	0	0	1	2	2	1	1	1	0	1	0	0	0	2	2	2	2	0	1	2	0	0	1	2	0	2	0	0	0	0	2	0	1	0	0	2
721	0	2	0	0	0	0	1	0	1	0	0	1	1	0	0	0	2	0	1	1	1	2	1	1	1	1	1	1	1	1	2	0	2	1	1	1	2	0	2	1	0	0	1	2	1	0	0	0	1
722	1	1	1	0	0	0	1	1	2	1	0	0	0	0	0	0	2	1	1	0	0	0	2	0	0	0	1	1	2	2	0	1	2	2	0	1	2	0	1	1	0	0	0	2	0	0	0	0	0
723	0	2	0	0	0	0	1	0	1	1	1	0	1	0	0	0	2	2	1	1	1	1	0	0	0	0	2	2	2	1	2	0	0	0	0	2	0	0	0	2	0	0	0	2	0	0	0	0	0
724	1	1	1	0	0	0	0	0	2	2	0	0	0	0	0	0	2	2	0	2	0	0	1	0	0	1	1	2	2	1	1	0	1	1	2	2	1	1	0	0	0	0	2	2	1	1	0	0	0
725	0	0	2	0	1	1	2	1	2	1	0	0	1	0	0	0	0	0	1	0	0	1	0	0	0	2	0	2	1	1	2	0	2	2	2	2	1	1	0	0	0	0	0	2	0	0	0	0	1
726	1	2	1	0	0	0	1	0	1	1	0	0	1	0	0	0	0	0	2	1	1	0	0	0	0	1	2	2	2	1	2	0	1	0	0	1	1	0	0	0	0	0	0	1	1	1	0	0	0
727	0	2	1	0	0	0	1	0	2	1	0	0	0	0	0	0	1	0	1	1	1	1	2	1	1	1	1	1	2	1	0	0	2	0	0	1	1	0	1	2	1	0	0	2	0	0	0	0	1
728	1	1	1	0	0	0	2	0	1	0	1	0	1	0	0	0	1	1	1	1	1	0	0	0	0	1	0	1	2	1	0	1	2	0	0	2	2	0	0	2	0	0	0	1	0	0	0	0	0
729	1	1	1	0	0	0	2	1	1	1	0	0	1	0	0	1	2	1	2	1	1	0	0	0	0	1	1	2	2	1	2	0	0	0	1	2	1	0	1	1	1	0	0	2	0	0	0	0	2
730	1	1	1	0	0	0	2	0	1	0	2	0	1	0	0	0	0	0	0	1	1	0	0	0	0	1	0	2	1	1	1	0	1	0	0	2	0	0	0	1	0	0	0	1	1	0	1	0	0
731	0	1	2	0	0	0	2	1	2	2	1	0	1	0	0	1	1	0	1	1	1	0	0	0	0	2	2	2	2	2	0	2	2	0	1	2	1	1	0	1	0	1	0	1	1	0	0	0	1
732	1	1	1	0	1	1	1	0	2	2	0	0	1	0	0	0	1	1	1	1	0	1	0	0	0	1	2	2	2	2	1	1	2	0	0	2	2	0	1	1	0	0	1	2	1	0	0	1	0
733	1	1	2	0	0	0	1	0	0	0	1	0	0	0	0	0	0	1	2	0	0	0	0	0	0	0	1	1	2	0	1	0	2	0	0	1	2	0	2	1	1	0	0	2	0	2	0	0	0
734	0	0	2	0	0	0	2	0	0	0	2	1	1	0	0	0	2	1	0	1	1	1	0	0	0	1	1	2	2	2	1	0	0	0	0	1	1	0	0	1	0	0	0	1	0	1	1	1	0
735	0	1	1	0	1	1	2	1	1	1	1	0	1	0	0	0	1	0	1	1	1	0	0	0	0	1	1	2	2	1	1	2	2	0	0	0	1	0	0	2	0	0	0	2	1	1	1	1	0
736	0	2	0	0	0	0	1	0	1	0	0	0	0	0	0	0	1	0	1	1	0	0	0	0	0	1	1	2	1	1	2	2	1	0	0	2	0	0	0	2	0	0	1	1	1	0	0	0	0
737	1	0	2	0	0	0	0	0	2	1	1	1	2	1	1	1	1	0	0	1	1	0	0	0	1	0	2	2	2	2	0	1	2	1	1	2	2	1	1	1	1	0	0	1	0	0	0	0	0
738	0	0	2	0	0	0	1	1	2	2	0	1	2	0	0	0	0	0	1	0	0	1	0	0	0	1	2	2	2	2	1	1	2	1	1	2	1	0	1	1	0	0	1	2	1	0	0	0	0
739	1	1	1	0	0	0	1	0	2	1	0	0	1	0	0	0	0	0	1	1	1	1	0	0	0	2	1	1	1	1	0	0	1	0	0	2	0	0	0	2	0	0	0	0	0	0	1	0	0
740	1	1	1	0	1	1	1	0	2	2	0	0	0	0	0	0	1	1	0	1	1	0	1	0	0	2	2	2	1	0	2	0	1	1	1	2	2	0	1	0	0	2	2	2	2	1	0	0	0
741	1	2	0	0	0	0	0	0	2	0	1	0	1	0	0	0	1	1	1	1	1	1	1	0	0	0	1	2	2	2	0	1	2	1	0	2	1	0	0	2	0	0	0	2	0	0	0	1	0
742	0	0	2	0	0	0	1	0	1	1	0	0	0	0	0	0	0	0	0	1	1	1	1	0	0	0	0	1	1	1	1	0	0	0	0	2	0	0	0	1	0	0	0	2	0	0	0	0	1
743	1	1	1	0	0	0	1	1	2	1	0	0	0	0	0	0	0	0	1	1	0	1	0	0	0	1	1	2	2	1	0	1	0	0	0	1	1	0	0	1	0	0	0	2	0	0	0	0	0
744	0	1	2	0	1	1	2	0	1	1	0	1	1	0	0	0	1	0	2	1	1	0	0	0	0	0	1	2	1	1	1	0	1	0	0	2	1	0	0	2	0	0	0	1	0	1	0	0	0
745	0	2	0	0	0	0	1	0	1	1	1	0	0	0	0	0	1	1	1	1	1	0	0	0	0	1	0	1	1	1	1	0	0	0	0	2	2	1	0	1	0	0	1	2	0	0	0	0	1
746	1	1	1	0	1	1	2	0	1	1	0	0	0	0	0	0	1	0	0	1	1	0	0	0	1	0	0	1	1	0	1	1	1	0	0	1	0	0	0	2	0	0	1	1	1	0	0	0	0
747	0	2	0	0	0	0	0	0	1	1	1	1	1	0	0	0	0	0	0	1	0	0	1	0	0	2	2	2	2	1	1	1	2	0	0	1	2	1	0	0	0	0	2	2	1	1	0	0	0
748	0	1	1	0	0	0	1	0	1	1	1	0	0	0	0	0	2	2	1	1	1	1	1	1	1	1	2	2	2	2	1	0	1	0	0	1	0	0	0	2	0	1	0	0	1	1	0	0	0
749	0	0	2	0	2	2	1	0	1	1	0	1	1	1	1	1	1	0	2	0	0	0	0	0	0	1	2	2	2	0	1	1	1	1	1	1	1	0	2	0	0	0	0	1	0	0	0	0	0
750	0	0	2	0	0	1	1	0	1	1	1	0	0	0	0	0	0	0	1	0	0	2	1	1	1	1	2	2	2	1	1	0	0	0	1	2	1	1	0	0	0	0	1	2	1	1	0	0	0
751	0	1	1	1	0	1	2	0	0	0	2	0	0	0	0	0	1	1	1	1	1	0	0	0	1	2	2	2	2	2	1	0	2	0	0	2	1	0	1	1	0	1	0	0	1	0	1	0	0
752	0	1	2	0	0	0	2	0	0	0	1	1	1	0	0	0	1	0	1	0	0	0	1	1	1	1	1	2	2	2	1	0	1	0	0	2	0	0	0	2	0	1	1	2	1	1	0	0	0
753	1	1	1	0	0	0	2	0	0	0	1	1	1	0	0	0	1	0	2	0	0	1	1	1	1	1	2	1	2	0	1	1	2	0	1	2	1	0	1	1	0	0	0	0	0	0	0	0	0
754	1	2	1	0	0	0	0	0	2	0	1	1	2	0	0	0	1	0	2	0	0	1	1	1	1	1	1	1	1	1	0	0	0	0	0	2	2	1	1	0	0	0	0	2	0	1	0	0	0
755	0	2	0	0	0	0	0	0	1	0	1	0	0	0	0	0	0	0	0	1	0	0	0	0	0	1	2	2	2	1	2	0	0	0	0	2	1	0	2	0	0	0	0	2	0	0	0	0	0
756	0	2	1	0	0	0	1	0	1	0	0	0	0	0	0	0	1	0	1	0	0	0	0	0	2	1	1	1	2	1	0	0	0	0	0	2	2	0	1	2	1	0	1	1	1	0	0	0	0
757	0	1	1	0	0	0	1	0	0	0	1	1	2	0	0	0	2	0	2	1	0	0	1	0	0	0	1	1	1	1	1	2	2	0	0	1	1	0	2	0	0	0	0	1	0	0	0	0	0
758	0	1	1	0	0	0	1	1	2	1	0	1	1	0	0	0	1	0	1	1	1	0	1	0	0	1	1	2	2	1	0	1	2	1	0	2	1	0	0	2	0	0	2	2	1	1	0	0	0
759	0	1	2	0	0	0	1	1	2	2	0	0	0	0	0	0	2	1	0	2	1	0	0	0	1	2	0	1	1	1	1	0	2	0	0	2	0	0	1	1	0	1	1	2	1	0	0	0	1
760	1	2	1	0	0	0	1	0	2	0	1	1	1	0	0	0	1	1	0	2	2	0	0	0	0	1	2	2	2	2	1	0	0	0	0	2	1	0	0	1	0	0	0	2	0	1	0	0	0
761	1	0	2	0	1	1	2	0	1	1	0	0	0	0	0	0	1	0	1	0	0	1	0	0	1	0	1	1	2	1	1	0	1	0	0	2	1	0	1	1	1	1	1	1	1	2	1	1	0
762	0	2	0	0	1	1	2	0	0	0	0	0	0	0	0	0	2	2	0	2	0	1	0	0	0	0	2	2	2	2	0	1	2	1	0	2	2	0	1	1	0	0	0	1	0	0	0	0	0
763	0	0	2	0	0	0	1	1	2	2	0	0	1	0	0	0	2	2	2	1	0	0	0	0	0	2	1	2	1	1	2	0	2	1	1	2	1	0	0	1	1	1	1	2	1	1	0	0	0
764	0	0	2	0	1	1	1	1	2	1	0	0	0	0	0	0	0	0	1	0	0	2	1	1	1	1	1	2	2	1	1	1	2	0	0	1	1	0	1	1	0	1	1	2	1	1	0	0	0
765	0	0	2	0	0	0	1	1	2	1	0	0	1	0	0	0	0	0	2	0	0	0	1	0	0	1	1	1	2	2	0	1	1	1	2	2	1	0	1	1	0	1	0	1	0	0	1	0	0
766	1	0	2	0	0	0	1	0	1	0	1	0	1	0	0	0	1	0	1	0	0	0	0	0	0	1	2	2	2	2	1	0	1	0	0	2	1	0	0	2	0	1	1	1	1	0	0	0	0
767	0	0	2	0	1	1	0	0	2	1	1	0	0	0	0	0	2	2	1	1	1	0	0	0	0	1	1	1	2	0	0	2	1	0	0	2	1	0	0	1	0	0	0	2	1	1	0	0	0
768	0	2	0	0	0	0	1	0	2	2	0	1	1	0	0	0	1	0	2	1	1	0	0	0	1	0	2	2	2	2	0	1	1	0	0	1	2	1	1	1	0	1	1	1	2	0	0	0	0
769	0	2	1	0	0	0	0	0	2	0	1	1	1	0	0	0	2	0	2	0	0	0	1	1	1	1	1	2	2	1	2	0	0	0	0	1	2	0	1	2	1	1	0	1	1	0	0	0	0
770	0	1	2	0	0	0	1	1	2	2	1	0	1	1	0	0	0	0	2	1	1	0	0	0	0	1	0	2	0	0	2	1	2	1	0	1	0	0	0	1	0	0	0	1	0	0	1	0	1
771	0	1	0	0	0	0	2	1	1	1	1	0	0	0	0	0	1	1	1	1	1	0	2	0	0	0	1	2	1	1	2	0	1	0	0	1	1	0	0	2	0	0	0	2	0	0	1	0	1
772	0	1	1	0	0	0	1	0	2	1	0	0	1	0	0	0	1	1	2	1	0	0	0	0	0	0	2	2	2	1	2	0	1	1	1	2	2	1	0	0	0	0	1	2	1	2	0	0	1
773	1	0	2	0	0	0	2	0	1	1	0	0	0	0	0	0	2	0	1	0	0	0	0	0	0	1	2	2	2	1	1	1	2	1	0	1	2	0	1	2	1	0	2	2	1	1	1	0	1
774	0	1	1	0	0	0	2	0	0	0	1	0	0	0	0	0	1	0	2	0	0	0	0	0	0	1	1	1	2	1	1	2	2	0	0	1	0	0	1	1	0	1	0	0	1	1	1	0	1
775	1	2	0	0	0	0	1	0	1	0	0	0	2	0	0	0	0	0	2	0	0	0	0	0	0	0	2	2	1	1	2	0	1	1	1	2	1	1	0	1	0	0	0	2	0	0	0	0	0
776	1	1	1	1	0	1	1	0	2	1	1	0	0	0	0	0	1	2	1	1	1	0	0	0	0	1	1	2	2	1	2	1	2	2	0	1	2	0	2	0	0	0	0	2	0	0	0	0	0
777	1	2	1	0	0	0	1	1	2	2	0	1	1	0	0	0	1	0	2	0	0	0	0	0	1	0	2	2	2	2	1	1	1	1	2	2	0	0	0	1	0	1	1	2	0	0	0	0	0
778	1	1	1	0	0	0	1	1	2	1	0	0	0	0	0	0	1	1	2	0	0	1	1	0	0	1	1	1	2	1	0	0	1	0	0	2	2	0	2	0	0	1	0	1	0	0	0	0	0
779	1	1	2	0	0	0	2	0	0	0	0	0	0	0	0	0	2	1	1	0	0	0	1	1	1	1	1	1	2	2	0	0	1	0	0	1	1	0	0	1	0	0	0	2	0	2	0	1	0
780	1	1	2	0	1	1	2	1	1	1	1	0	1	0	0	0	0	0	1	0	0	1	1	1	1	0	2	2	2	1	1	0	1	0	0	1	1	0	1	1	0	0	0	2	0	0	0	0	0
781	1	2	1	1	0	1	2	0	1	0	0	0	0	0	0	0	2	0	2	1	0	0	0	0	0	1	1	2	2	1	0	1	1	2	1	2	1	0	0	1	0	1	0	1	0	0	0	1	0
782	0	1	1	0	0	0	2	0	1	0	1	2	1	0	0	0	0	0	1	1	1	0	0	0	0	1	2	2	2	2	0	0	1	1	0	2	2	0	2	0	1	0	0	1	1	1	0	0	1
783	0	1	1	1	0	1	1	1	2	2	0	0	1	0	0	0	0	0	2	1	1	1	0	0	0	0	1	1	2	2	1	0	2	0	0	2	1	0	0	2	1	0	0	2	0	2	0	0	1
784	1	1	1	0	0	0	1	0	1	1	0	0	0	0	0	0	0	0	0	1	1	0	1	0	0	2	2	2	2	2	1	2	1	0	0	2	2	1	0	0	0	1	1	2	2	0	0	0	0
785	1	1	1	0	0	0	1	0	1	1	1	0	0	0	0	0	1	1	0	2	2	0	0	0	0	1	2	2	2	2	0	0	1	1	1	1	1	1	0	2	1	1	0	1	1	1	0	0	0
786	1	2	1	0	0	0	2	0	0	0	2	1	1	0	0	0	1	0	2	0	0	0	0	0	0	2	1	1	2	1	0	0	1	1	1	2	1	0	1	1	0	0	0	1	0	0	0	0	0
787	1	1	1	0	0	0	0	0	2	1	0	0	1	0	0	0	0	1	2	0	0	0	0	0	0	1	1	1	2	0	1	0	2	2	2	2	2	0	1	1	0	1	0	0	1	0	0	1	0
788	1	1	1	0	0	0	1	1	2	2	0	2	2	0	0	0	1	1	1	1	1	0	1	0	0	1	0	1	2	1	0	0	0	0	0	1	1	0	0	1	0	0	0	2	0	0	0	0	0
789	1	1	2	0	0	0	0	0	2	1	2	0	0	0	0	0	2	1	1	0	0	1	1	0	0	1	2	2	2	1	2	0	0	1	1	1	1	0	0	2	0	0	1	2	1	1	0	0	1
790	1	0	2	0	1	1	0	0	2	2	0	0	1	0	0	0	0	0	1	0	0	0	0	0	0	2	2	2	2	1	2	0	2	0	0	2	1	0	0	2	0	0	1	2	2	0	0	0	0
791	0	1	2	0	0	0	2	1	1	1	1	0	0	0	0	0	1	1	2	0	0	0	0	0	0	2	0	1	1	1	1	0	1	1	0	2	1	0	1	1	0	0	1	2	0	1	0	0	0
792	0	2	0	0	0	0	0	0	2	1	0	0	0	0	0	0	1	1	1	1	1	0	0	0	0	0	2	2	2	1	2	0	2	0	0	2	1	0	1	1	0	1	1	1	1	2	0	0	0
793	1	1	1	0	0	0	2	1	1	1	0	1	1	1	1	1	0	0	2	1	1	0	0	0	0	2	1	1	2	0	1	0	2	2	1	1	2	0	1	0	0	0	0	1	0	0	0	0	0
794	0	1	2	0	1	1	1	0	1	1	1	0	0	0	0	0	0	0	2	0	0	0	1	0	0	1	1	2	2	2	0	0	1	1	1	2	1	0	0	2	0	0	2	2	0	2	0	0	0
795	1	2	0	0	0	0	2	0	0	0	1	1	1	0	0	0	1	1	0	1	0	1	0	0	0	1	2	2	2	2	0	0	0	0	0	1	2	1	0	1	0	1	1	1	1	1	0	0	0
796	0	1	1	0	1	1	0	0	2	1	0	0	1	0	0	0	1	1	0	1	1	0	0	0	1	1	1	1	2	1	0	2	2	0	0	1	2	0	1	1	0	0	1	2	1	0	1	0	0
797	1	0	2	0	1	1	2	1	1	1	0	0	0	0	0	0	1	0	1	0	0	0	0	0	1	2	1	1	1	1	0	1	2	1	0	2	2	1	0	0	0	1	1	2	0	2	0	0	0
798	1	1	1	0	0	0	1	0	0	0	1	0	0	0	0	0	2	1	1	0	0	0	0	0	0	0	1	2	1	1	1	1	1	0	0	2	1	0	1	1	1	0	1	2	1	1	1	0	0
799	0	2	1	0	0	0	2	1	1	1	1	1	2	0	0	0	0	0	0	0	0	1	1	1	1	0	1	2	1	1	1	1	0	0	0	2	1	0	2	0	0	0	0	1	0	1	0	0	0
800	0	0	2	0	1	1	1	0	0	0	0	0	0	0	0	0	2	2	0	2	2	1	1	1	1	0	2	2	2	1	2	0	1	0	0	1	2	1	1	0	0	1	1	2	1	2	0	0	1
801	0	2	1	0	0	0	2	0	0	0	0	0	0	0	0	0	1	1	1	0	0	0	0	0	0	1	2	2	2	2	1	0	0	0	1	2	1	0	1	1	1	0	2	2	0	0	1	0	0
802	1	0	2	0	1	1	1	0	1	0	0	0	0	0	0	0	0	0	2	0	0	0	0	0	0	2	2	2	2	2	0	2	2	0	0	1	1	0	1	1	0	1	1	2	1	2	0	0	1
803	1	2	2	0	0	0	1	0	0	0	0	0	2	0	0	0	1	1	1	0	0	0	0	0	1	0	1	1	2	0	1	0	0	0	0	2	2	0	1	1	0	0	1	2	1	0	0	1	0
804	0	2	1	0	0	0	2	0	0	0	1	0	0	0	0	0	0	0	2	0	0	0	0	0	0	1	1	2	2	1	0	1	2	0	0	1	0	0	0	2	0	1	1	2	1	1	0	0	1
805	1	1	2	0	0	0	1	0	2	0	1	1	2	1	1	1	1	1	0	1	1	1	0	0	0	1	2	2	2	1	2	2	1	1	1	2	2	0	1	1	0	1	1	2	1	2	0	0	0
806	0	2	0	0	0	0	1	0	1	1	0	0	1	0	0	0	2	2	2	0	0	2	1	1	1	1	0	0	1	0	1	2	1	0	0	2	2	0	1	1	0	0	0	1	1	0	0	0	1
807	1	1	1	1	0	1	0	0	2	2	0	0	1	0	0	0	0	0	1	0	0	0	0	0	0	0	0	0	1	0	1	0	0	1	0	2	2	0	1	0	0	0	0	2	0	0	0	0	1
808	1	0	2	0	1	1	0	0	2	2	0	1	1	0	0	0	1	0	2	1	1	0	1	0	0	0	1	2	2	1	1	0	2	1	0	2	1	0	1	1	0	0	0	0	0	0	0	0	0
809	0	2	0	0	0	0	1	0	1	0	1	0	2	0	0	1	0	0	1	1	1	0	0	0	0	0	1	1	2	1	0	0	1	1	1	2	2	0	2	1	1	2	2	2	1	1	1	0	0
810	0	1	1	0	0	0	0	0	2	1	2	0	1	0	0	0	0	0	1	0	0	0	0	0	0	1	0	0	2	1	0	0	2	0	0	2	2	1	0	2	1	1	1	1	1	0	0	0	1
811	1	1	1	1	1	2	1	0	1	1	1	0	1	0	0	0	0	0	2	0	0	0	0	0	0	0	1	1	2	1	1	1	1	0	0	2	1	1	0	1	0	2	2	2	2	1	0	0	1
812	0	2	0	0	0	0	2	0	0	0	1	0	0	0	0	0	0	0	0	1	0	1	0	0	0	0	2	2	2	2	0	0	0	0	0	1	1	0	0	1	0	0	0	1	1	0	0	0	1
813	0	1	1	0	0	0	1	0	0	0	1	0	0	0	0	0	1	0	2	0	0	0	1	0	0	1	1	2	2	1	2	2	2	0	0	1	0	0	1	1	0	0	0	1	0	1	0	0	0
814	0	1	2	0	0	0	1	0	1	0	0	1	1	0	0	0	1	1	1	1	1	0	0	0	0	0	1	2	1	1	2	1	1	0	1	1	2	0	1	1	0	1	1	2	1	0	0	0	1
815	0	1	2	0	0	0	0	0	2	1	1	1	2	0	0	0	1	1	1	1	0	0	0	0	0	2	0	2	0	0	2	0	2	0	0	2	0	0	0	2	0	0	0	2	0	0	0	1	0
816	0	0	1	0	0	0	2	0	1	1	0	1	0	0	0	0	1	1	0	1	1	0	0	0	0	1	1	1	2	0	0	1	1	1	1	2	1	0	1	1	0	1	1	2	1	2	1	0	0
817	1	2	1	0	0	0	0	0	2	1	1	0	2	0	0	1	0	0	0	1	1	1	1	1	1	1	2	2	2	2	1	1	1	1	1	1	1	0	1	1	0	1	1	2	0	0	0	0	0
818	1	1	0	0	0	0	2	1	1	1	0	1	1	0	0	0	2	0	1	1	1	1	0	0	1	1	2	1	2	1	0	1	1	0	0	2	0	0	0	1	0	0	0	1	0	0	0	0	0
819	1	1	1	0	1	1	2	0	1	0	1	0	0	0	0	0	1	0	1	0	0	0	1	0	1	2	2	2	1	0	2	1	2	2	0	2	0	0	1	1	0	0	1	2	1	1	1	0	0
820	0	2	0	0	0	0	1	0	1	1	1	1	2	0	0	1	1	1	0	2	2	0	0	0	0	2	0	2	1	1	2	1	1	0	0	2	0	0	0	1	0	0	0	2	1	0	0	0	0
821	1	0	2	0	0	0	2	1	1	1	0	0	0	0	0	0	0	0	2	0	0	0	0	0	0	1	2	2	2	2	0	0	1	0	0	2	0	0	0	2	0	2	2	2	1	1	0	0	0
822	1	1	1	0	1	1	0	0	2	2	0	0	0	0	0	0	1	0	1	0	0	0	0	0	0	1	0	1	1	1	1	1	1	1	1	1	2	1	1	1	0	1	0	0	2	0	0	1	0
823	0	1	1	0	0	0	2	1	1	1	0	0	0	0	0	0	1	1	2	0	0	0	0	0	1	0	2	2	2	1	0	0	1	1	1	1	1	0	1	1	0	1	0	1	1	0	0	0	0
824	0	1	2	0	1	1	0	0	2	2	0	0	1	0	0	0	0	0	1	0	0	0	1	0	1	2	2	2	2	2	1	0	1	1	0	1	1	0	0	2	0	1	1	1	1	2	1	1	0
825	1	1	1	0	0	0	0	0	2	1	0	0	0	0	0	0	1	1	2	0	0	1	0	0	0	1	0	2	2	0	1	0	1	1	1	2	1	0	2	0	0	0	1	1	0	1	0	0	0
826	0	2	1	0	0	0	2	1	1	1	0	0	0	0	0	0	1	0	1	2	1	0	0	0	0	1	1	2	2	1	0	1	2	0	0	1	1	0	1	1	0	0	0	1	0	0	1	0	0
827	1	0	1	0	0	0	1	0	2	2	0	1	1	0	0	0	1	0	1	0	0	0	1	1	1	1	1	2	2	2	0	1	2	0	0	1	2	0	1	0	0	0	0	1	0	0	0	0	0
828	1	1	2	0	0	0	1	1	2	2	0	0	0	0	0	0	0	1	2	0	0	0	0	0	0	2	2	2	2	1	2	1	1	2	0	2	2	0	0	2	0	1	1	2	1	1	0	0	0
829	1	1	1	0	0	0	2	1	1	1	1	0	1	0	0	1	2	2	2	0	0	1	0	0	0	2	1	2	2	2	0	2	2	0	0	1	0	0	0	2	0	0	0	2	0	0	0	0	1
830	0	2	0	0	0	0	1	0	2	1	1	0	2	0	0	0	1	1	1	1	0	0	0	0	0	0	2	2	2	2	1	1	2	0	0	2	1	1	0	2	1	0	0	1	0	0	0	0	0
831	1	1	1	0	0	0	1	0	1	1	0	1	1	0	0	0	1	1	1	1	1	1	0	0	0	0	2	2	2	1	1	0	1	0	0	2	2	1	1	0	0	0	0	2	2	0	0	0	1
832	0	0	2	0	0	0	1	0	1	0	0	0	0	0	0	0	1	0	1	1	0	0	0	0	0	1	1	1	2	1	0	1	1	1	1	2	1	0	1	1	0	0	0	1	0	0	1	0	1
833	0	0	2	0	1	1	0	0	2	2	0	1	2	0	0	1	2	1	1	0	0	0	0	0	0	0	1	2	2	1	0	1	2	1	1	2	2	0	2	1	1	0	0	2	0	0	0	0	0
834	0	0	2	0	0	0	1	0	1	1	1	0	1	0	0	0	1	1	2	0	0	0	0	0	0	2	0	1	1	1	1	0	2	1	2	2	2	0	2	0	0	0	0	1	0	1	0	0	0
835	0	2	0	0	0	0	1	0	0	0	1	0	1	0	0	1	1	1	1	1	0	0	0	0	0	2	1	1	1	1	2	1	1	0	0	2	1	1	0	0	0	0	1	2	0	0	1	0	0
836	1	2	0	0	0	0	0	0	2	2	0	0	2	0	0	0	2	1	1	0	0	1	0	0	0	1	0	2	1	0	2	1	2	1	0	2	2	0	2	0	1	0	0	2	0	0	0	0	2
837	1	1	2	0	0	0	0	0	2	2	0	0	1	0	0	0	2	1	2	0	0	0	0	0	0	1	0	1	1	1	1	0	1	0	0	1	1	0	1	1	0	0	0	1	0	0	0	0	0
838	0	0	2	0	0	0	0	0	2	2	0	0	0	0	0	0	1	0	1	2	1	0	0	0	0	1	1	2	2	1	0	1	2	0	0	2	1	0	1	1	0	0	0	2	0	2	0	0	0
839	0	0	2	0	0	0	1	0	1	1	1	0	0	0	0	0	1	1	0	0	0	0	0	0	0	2	1	2	2	1	0	0	2	0	0	2	0	1	0	1	0	0	1	1	1	0	0	0	0
840	0	2	1	0	0	0	2	0	1	1	1	0	0	0	0	0	1	1	2	0	0	0	0	0	1	0	1	2	2	1	1	1	1	2	0	2	2	0	2	0	1	0	0	1	0	0	0	2	0
841	1	1	1	0	0	0	2	0	0	0	2	0	0	0	0	0	1	0	2	1	1	1	0	0	0	2	2	2	2	2	1	1	1	1	1	2	2	1	0	0	0	1	1	1	1	2	0	1	0
842	0	2	0	0	0	0	0	0	2	2	0	0	1	0	0	1	1	1	0	0	0	1	1	1	1	1	1	2	1	1	2	1	1	0	0	1	0	0	1	1	0	0	0	1	0	0	0	1	0
843	1	1	1	1	0	1	2	0	0	0	0	0	0	0	0	0	1	1	0	1	1	1	1	1	0	0	0	0	2	1	0	1	1	0	1	1	1	1	0	0	0	0	0	1	0	0	0	0	0
844	1	1	2	0	0	0	0	0	2	1	0	1	2	0	0	1	2	2	1	1	1	1	0	0	0	0	1	2	2	2	0	1	2	2	0	1	1	0	1	1	0	0	0	2	0	0	0	1	0
845	1	1	1	0	0	0	0	0	2	2	0	1	1	0	0	0	1	0	2	0	0	1	0	0	0	1	1	1	2	1	1	1	1	0	0	1	1	0	0	0	0	1	1	2	0	0	0	0	0
846	1	1	1	0	0	0	0	0	2	2	0	0	0	0	0	0	1	1	1	1	0	0	1	0	1	2	1	2	1	1	1	0	1	0	0	2	2	0	1	0	0	0	0	2	0	2	1	0	1
847	0	1	1	0	0	0	1	0	1	1	1	0	0	0	0	0	1	0	2	1	1	1	1	1	1	2	2	2	2	2	1	1	2	1	0	2	2	0	2	0	1	1	1	1	1	2	0	0	0
848	0	1	1	0	1	1	1	0	1	1	1	1	1	0	0	0	0	0	1	1	1	0	0	0	0	1	2	2	2	1	0	0	1	2	0	2	1	0	0	1	0	0	0	1	1	0	1	0	0
849	0	2	1	0	0	0	1	0	1	0	0	1	1	0	0	0	0	0	2	0	0	1	0	0	1	0	1	2	1	1	1	1	2	0	1	2	0	0	0	2	0	0	0	2	0	0	0	0	0
850	1	1	2	0	0	0	0	0	1	1	1	0	1	0	0	0	1	1	1	1	0	0	0	0	0	1	1	2	2	1	0	2	2	0	0	0	1	0	2	0	0	0	1	2	1	1	0	0	0
851	1	0	2	0	0	0	2	0	1	1	0	1	2	0	0	0	1	1	2	1	0	0	0	0	0	1	2	2	2	2	1	0	1	1	0	1	1	0	1	1	0	1	1	1	0	0	0	0	0
852	0	2	0	0	0	0	2	0	0	0	0	0	0	0	0	0	1	1	1	0	0	0	0	0	1	1	0	0	2	1	0	0	1	1	1	2	0	0	0	1	0	1	1	2	2	0	0	0	0
853	0	1	2	0	0	0	1	1	2	2	0	0	1	0	0	0	1	0	1	1	1	0	1	0	0	1	1	1	2	1	0	0	1	0	0	1	1	0	0	1	0	0	1	1	1	0	0	0	1
854	1	1	1	0	0	0	1	0	1	1	1	0	1	0	0	1	1	0	1	1	1	1	0	0	0	0	2	2	1	1	1	1	2	0	0	2	0	0	0	2	0	0	0	2	0	0	1	0	1
855	0	1	1	0	1	1	2	0	0	0	1	0	1	0	0	0	2	0	2	0	0	0	0	0	0	1	0	2	1	1	1	2	2	0	0	1	1	0	1	1	0	1	1	1	1	0	0	0	1
856	1	0	2	0	0	0	1	1	2	2	0	0	0	0	0	0	1	1	2	0	0	0	0	0	0	1	2	2	2	1	2	0	2	1	1	1	0	0	0	1	0	1	1	2	1	1	0	0	0
857	1	1	1	0	1	1	1	0	1	1	1	0	0	0	0	0	1	0	2	1	1	0	0	0	0	2	2	2	2	2	1	0	1	2	1	1	1	0	0	1	0	0	1	2	0	0	0	0	0
858	1	2	0	0	0	0	1	1	2	2	0	0	0	0	0	0	2	2	1	1	1	0	1	0	0	1	1	1	2	1	1	0	0	0	1	2	2	0	1	1	0	0	0	2	2	0	0	0	0
859	0	0	1	0	0	0	1	0	0	0	1	1	1	0	0	0	1	1	1	1	0	0	0	0	0	1	1	2	2	2	1	0	1	1	0	2	2	0	2	0	0	0	0	1	0	0	0	0	0
860	1	1	1	0	0	0	0	0	2	2	0	1	0	0	0	0	1	0	1	2	1	0	0	0	0	1	2	2	2	2	1	1	1	0	1	2	2	1	0	1	0	1	1	2	1	1	1	0	0
861	0	0	2	0	1	1	1	0	1	0	1	1	1	0	0	0	0	0	1	2	1	2	0	0	0	0	1	2	2	2	0	0	2	0	0	1	1	0	0	1	0	0	1	1	0	0	0	0	0
862	0	2	1	0	0	0	0	0	2	2	0	1	1	0	0	0	2	1	2	0	0	0	0	0	0	1	1	2	1	1	2	0	1	1	0	2	1	0	1	2	1	0	0	2	1	1	1	0	0
863	1	1	1	0	0	0	1	1	2	2	0	0	0	0	0	0	0	0	1	0	0	1	1	0	1	1	2	1	2	1	1	1	1	2	0	2	1	0	0	0	0	2	2	2	2	1	1	0	0
864	1	0	2	0	1	1	1	0	2	2	0	0	1	0	0	0	1	1	2	0	0	0	0	0	0	1	1	2	2	1	2	0	0	0	0	1	0	0	0	2	0	0	0	2	0	0	0	0	0
865	1	1	1	0	0	0	0	0	2	2	0	0	1	0	0	0	1	1	1	0	0	0	0	0	0	2	1	2	1	1	2	1	2	1	0	2	0	1	0	1	0	1	1	2	2	0	0	0	1
866	1	0	2	0	0	0	1	0	1	1	1	0	0	0	0	0	1	0	1	0	0	0	0	0	0	0	2	2	2	2	0	1	2	0	0	2	2	0	1	0	0	0	2	2	1	0	0	0	1
867	1	2	0	0	0	0	0	0	2	2	0	0	1	0	0	0	1	1	0	1	1	1	2	1	1	1	2	2	2	2	1	1	2	1	0	1	0	0	0	1	0	0	1	2	1	1	0	0	0
868	0	1	1	0	0	0	1	0	2	2	0	0	1	0	0	0	2	1	2	1	1	1	0	0	0	1	2	2	2	2	1	1	2	0	0	1	2	0	2	0	1	0	0	2	1	1	0	0	1
869	0	1	1	0	0	0	0	0	2	2	0	0	0	0	0	0	1	1	0	0	0	2	0	0	0	0	1	2	2	1	1	0	0	0	1	2	0	0	1	0	0	0	0	0	2	1	0	1	0
870	1	1	1	0	0	0	1	1	2	2	1	1	2	0	0	0	2	1	2	0	0	1	0	0	0	0	0	1	1	0	2	2	2	0	0	0	2	0	1	0	0	0	2	2	1	0	0	2	0
871	0	1	2	0	0	0	1	0	1	1	1	1	1	0	0	0	0	0	2	0	0	1	0	0	0	0	0	1	1	0	1	1	1	0	0	2	1	0	1	1	0	1	1	2	2	0	0	0	0
872	0	1	2	0	0	0	2	0	0	0	0	1	2	0	0	1	0	0	1	0	0	1	1	1	1	1	2	2	1	1	1	0	1	1	0	2	0	0	0	2	0	1	0	1	1	1	0	1	0
873	0	2	1	0	0	0	0	0	2	2	0	0	0	0	0	0	2	0	2	1	0	0	2	0	0	0	1	1	2	1	0	1	2	0	0	0	2	0	1	1	0	0	0	1	0	0	0	0	0
874	0	1	1	0	0	0	1	1	2	1	0	1	1	0	0	0	1	0	2	0	0	0	0	0	0	0	1	2	2	1	1	0	1	1	0	2	2	0	1	1	0	1	1	2	1	0	0	1	0
875	0	0	2	0	1	1	2	1	2	1	0	1	1	0	0	0	1	0	2	0	0	0	0	0	0	2	2	2	2	2	0	1	2	0	1	2	1	0	0	1	0	0	2	2	0	0	0	0	0
876	0	2	1	0	0	0	2	0	2	2	0	0	1	0	0	0	0	0	0	1	0	2	0	0	0	0	1	2	2	2	0	2	2	0	0	0	1	0	0	2	0	0	0	2	0	0	0	0	0
877	0	0	2	0	2	2	2	1	1	1	1	0	0	0	0	0	2	1	2	0	0	0	0	0	1	2	1	1	1	1	1	0	1	0	0	1	2	0	1	0	0	0	0	0	0	0	1	0	1
878	0	1	1	0	0	0	1	0	1	1	1	0	1	0	0	1	2	2	1	1	1	1	0	0	0	0	1	2	0	0	2	0	0	0	0	2	1	0	1	1	0	0	0	0	0	0	0	0	0
879	1	1	0	0	0	0	1	0	1	1	0	0	1	0	0	0	0	1	2	0	0	0	0	0	1	0	1	2	2	1	2	0	1	1	0	2	2	0	1	1	0	1	1	2	1	2	0	0	0
880	1	1	2	0	0	0	1	1	2	2	0	0	1	0	0	0	0	0	0	1	0	0	0	0	0	1	2	2	2	2	1	1	2	1	1	2	2	0	2	1	1	0	0	2	1	1	0	1	1
881	1	1	1	0	0	0	0	0	2	1	0	1	1	0	0	0	0	0	1	1	1	1	1	0	0	0	0	1	2	1	0	2	2	1	1	2	1	0	0	2	0	0	1	2	1	1	0	0	1
882	0	2	0	0	0	0	1	0	2	1	0	1	2	0	0	0	2	2	1	1	1	0	2	0	0	0	2	2	2	2	0	0	2	0	0	2	2	1	1	1	0	0	1	1	0	0	0	0	0
883	0	2	1	0	0	0	2	0	0	0	2	0	0	0	0	0	1	0	1	0	0	0	0	0	0	1	2	2	2	2	1	0	0	0	0	1	1	0	1	1	0	1	1	1	1	1	0	0	0
884	0	2	0	0	0	0	2	0	0	0	1	0	0	0	0	0	1	1	1	1	0	0	0	0	0	0	2	2	2	2	0	1	1	1	1	2	2	1	0	1	0	0	1	2	1	0	1	0	1
885	1	1	1	0	0	0	1	0	2	1	0	0	1	0	0	0	1	1	0	1	1	0	0	0	1	2	1	1	2	0	0	1	2	2	0	2	0	0	0	2	0	0	2	2	1	0	0	0	0
886	1	1	1	0	1	1	1	0	1	1	2	1	2	0	0	0	0	0	0	1	0	1	1	1	1	1	2	1	2	0	1	0	1	0	0	2	2	0	2	1	1	0	0	2	1	1	0	0	0
887	0	1	1	0	0	0	1	1	2	1	0	1	2	0	0	0	1	1	2	1	0	1	1	0	1	1	2	2	2	2	0	0	2	1	0	1	2	0	2	1	0	1	1	1	1	1	0	1	0
888	1	0	2	0	0	0	1	0	1	0	1	0	0	0	0	0	1	2	1	1	1	0	0	0	0	1	1	2	2	1	2	1	1	0	0	2	0	0	0	2	0	1	1	2	1	0	0	0	1
889	0	1	2	0	0	0	0	0	2	2	0	0	1	0	0	1	1	1	1	0	0	0	0	0	0	0	1	1	1	1	2	0	1	1	0	1	1	0	1	0	0	0	0	2	0	1	0	0	0
890	1	0	2	0	1	1	0	0	2	1	0	1	2	1	1	1	1	1	0	2	2	0	0	0	1	0	2	2	1	1	1	0	1	1	0	1	2	1	1	0	0	1	1	2	1	0	0	0	1
891	0	1	1	0	1	1	1	1	2	1	0	0	0	0	0	0	1	0	1	1	1	1	1	0	1	1	2	2	2	2	0	0	2	1	0	2	2	0	2	0	0	0	1	1	1	0	0	0	2
892	0	0	2	0	1	1	0	0	2	1	0	0	0	0	0	0	0	0	2	1	1	0	0	0	0	1	2	2	2	1	0	1	2	0	1	2	1	0	0	1	1	0	0	0	0	0	1	0	0
893	0	2	0	0	0	0	0	0	2	1	0	0	0	0	0	0	2	1	1	0	0	0	0	0	0	1	1	2	2	1	2	0	1	1	0	2	1	0	1	1	0	1	1	2	1	1	0	0	1
894	0	0	2	0	1	1	0	0	2	2	0	1	1	0	0	0	1	1	0	1	1	0	0	0	0	2	2	2	2	2	0	0	2	0	0	2	1	0	1	1	0	0	0	0	1	0	0	0	0
895	0	2	0	0	0	0	1	0	1	0	0	0	1	0	0	1	2	1	2	1	1	1	1	1	1	2	2	2	2	2	0	0	2	1	0	1	2	0	2	1	1	0	1	2	1	0	0	1	1
896	1	1	1	0	0	0	2	0	0	0	1	0	1	0	0	1	2	1	1	0	0	1	0	0	0	0	0	0	1	0	1	1	2	1	0	2	2	0	2	0	0	0	1	2	0	0	0	0	0
897	1	1	0	0	0	0	2	1	1	1	0	1	2	0	0	0	1	1	1	1	1	1	0	0	0	2	2	2	2	2	1	1	2	1	0	2	1	0	2	0	0	0	1	2	2	0	0	0	0
898	0	1	0	0	0	0	1	1	1	1	0	0	0	0	0	0	1	0	1	1	0	0	0	0	0	0	2	2	1	1	1	1	0	0	0	2	2	1	1	0	0	0	0	1	0	1	0	0	0
899	0	1	1	0	0	0	2	0	0	0	0	1	1	0	0	0	1	1	0	1	1	0	0	0	1	0	0	1	2	1	0	2	2	0	0	1	1	0	0	0	0	1	1	1	1	0	1	0	0
900	1	0	2	0	1	1	2	1	1	1	0	1	1	1	1	1	1	0	1	0	0	0	0	0	0	1	2	2	2	2	0	1	0	0	0	2	1	0	2	0	0	0	1	2	0	2	1	0	0
901	1	0	2	0	1	1	1	0	1	0	1	0	1	0	0	0	2	1	0	1	1	1	0	0	0	0	2	2	2	2	0	1	2	0	0	2	1	0	1	1	0	0	2	2	1	0	0	0	0
902	0	1	1	1	0	1	0	0	2	2	0	0	0	0	0	0	2	1	1	1	0	1	1	1	1	1	2	2	2	2	1	0	2	1	1	2	1	0	0	2	0	0	0	0	0	0	0	0	0
903	1	0	2	0	0	0	0	0	2	0	1	0	0	0	0	0	1	0	1	0	0	0	0	0	1	2	0	2	1	0	1	0	0	0	1	2	1	1	0	1	0	1	1	1	1	0	0	1	1
904	1	0	2	0	0	0	1	0	1	1	0	0	0	0	0	0	2	1	2	1	1	0	0	0	0	1	1	2	1	1	1	1	1	1	1	1	2	0	2	0	1	0	0	0	2	1	0	0	0
905	1	0	2	0	0	0	1	0	0	0	1	0	1	0	0	0	1	0	1	1	0	1	0	0	0	0	1	1	2	1	0	1	1	0	0	1	1	0	1	1	0	0	0	2	0	0	0	0	0
906	0	1	1	0	0	0	1	0	1	1	1	1	2	0	0	0	1	0	1	1	1	1	1	1	1	1	1	2	1	1	2	0	2	1	1	1	2	1	1	0	0	0	0	1	1	0	0	0	2
907	0	1	1	0	0	0	1	1	2	2	0	0	1	0	0	0	2	1	1	1	0	0	0	0	0	1	2	2	2	1	2	1	2	2	0	1	2	1	1	1	0	2	2	2	1	1	0	0	1
908	0	2	1	0	0	0	2	1	1	1	0	1	1	0	0	0	2	2	0	2	2	0	0	0	0	1	1	0	1	0	1	0	2	0	0	2	0	0	0	1	0	0	0	2	0	0	0	0	0
909	1	0	1	0	0	0	0	0	2	2	0	0	1	1	1	1	0	0	0	1	1	0	0	0	0	0	2	2	2	2	1	1	1	2	1	1	1	1	0	2	0	0	0	1	0	0	1	0	0
910	1	1	2	0	0	0	1	1	2	1	0	0	2	0	0	0	2	1	1	0	0	0	0	0	0	2	1	1	2	0	1	1	1	0	0	1	1	0	0	2	0	0	1	2	1	0	0	0	1
911	1	2	1	0	0	0	0	0	2	2	0	1	2	0	0	0	0	0	2	0	0	0	0	0	0	1	2	2	2	1	1	1	2	0	0	0	2	2	0	0	0	0	0	2	0	0	0	0	0
912	1	0	2	0	2	2	1	0	0	0	2	0	0	0	0	0	0	0	0	2	0	1	0	0	0	0	2	2	2	2	2	1	2	1	0	2	1	0	0	1	0	1	1	2	2	1	0	0	1
913	1	1	2	0	0	0	1	0	1	1	0	1	1	0	0	0	0	0	1	1	1	1	0	0	1	0	2	2	2	2	0	1	1	0	0	1	1	0	0	1	0	0	0	0	0	0	0	0	0
914	0	2	0	0	0	0	2	0	0	0	0	1	0	0	0	0	1	1	1	1	0	1	0	0	0	2	1	1	2	0	0	0	1	0	0	1	2	0	1	1	0	0	0	1	0	1	0	1	0
915	1	0	2	0	0	0	2	0	0	0	2	1	1	0	0	0	2	1	1	0	0	1	0	0	0	0	2	2	2	2	0	1	1	0	0	1	1	0	0	2	0	0	0	2	0	1	0	0	0
916	0	1	1	0	0	0	1	0	1	1	0	1	1	0	0	0	2	1	1	0	0	0	0	0	1	0	0	1	1	1	1	1	1	1	1	1	0	0	0	2	0	0	1	2	1	1	0	0	0
917	1	1	1	0	0	0	1	0	1	1	0	0	0	0	0	0	1	1	1	1	0	0	0	0	0	1	0	1	1	0	1	1	2	0	0	1	1	0	0	1	0	0	1	1	0	0	0	0	1
918	1	0	2	0	2	2	0	0	2	2	0	1	1	0	0	0	1	1	1	2	1	0	2	0	0	0	0	1	1	0	1	2	2	0	0	2	1	1	0	0	0	0	0	1	0	1	0	0	1
919	0	1	1	0	1	1	0	0	2	2	0	0	0	0	0	0	1	1	2	0	0	0	0	0	0	2	1	1	2	0	1	1	1	2	1	2	1	0	1	0	0	0	1	2	1	0	0	0	0
920	0	0	2	0	0	0	0	0	1	0	0	1	1	0	0	0	0	0	0	1	1	0	0	0	0	2	2	2	2	1	1	2	2	0	0	0	0	0	0	2	0	1	1	2	1	0	0	0	1
921	0	2	1	1	0	1	1	0	1	1	1	1	2	0	0	0	0	0	2	0	0	0	0	0	0	2	1	1	2	1	1	0	1	0	0	2	1	0	1	1	0	1	1	2	1	2	0	2	0
922	0	0	2	0	1	1	0	0	2	2	0	0	1	0	0	0	2	2	1	1	0	0	0	0	0	1	2	2	2	1	1	1	1	1	2	2	2	0	1	0	0	1	1	1	1	1	0	0	1
923	0	2	0	0	0	0	0	0	2	2	0	0	0	0	0	0	1	1	1	0	0	0	0	0	0	1	2	2	2	2	0	0	0	0	0	2	2	0	2	1	1	0	1	2	1	1	0	0	0
924	1	1	1	0	0	0	0	0	2	2	0	1	1	0	0	0	1	0	1	0	0	0	0	0	2	1	2	2	2	2	1	1	1	1	2	2	1	0	1	1	0	1	1	2	1	0	0	0	0
925	1	0	2	0	0	0	1	0	2	2	0	0	1	0	0	0	1	1	0	1	1	0	0	0	1	1	2	2	2	1	2	0	1	0	0	2	1	0	0	2	0	0	2	2	1	0	0	0	0
926	0	1	1	0	0	0	1	0	1	1	1	0	1	0	0	0	1	1	0	2	1	1	0	0	1	0	1	2	2	1	2	1	1	0	0	2	2	1	1	1	0	0	0	2	0	1	0	0	1
927	1	0	1	0	0	0	1	0	2	0	1	0	0	0	0	0	1	0	2	0	0	0	0	0	0	1	1	1	2	2	0	1	2	1	0	2	1	0	0	1	0	1	1	1	1	0	0	1	0
928	1	2	2	0	1	1	2	0	0	0	2	0	1	0	0	0	1	1	0	0	0	0	0	0	0	2	1	1	1	0	1	2	1	0	0	2	1	0	0	1	0	0	1	2	1	1	0	0	0
929	1	2	0	0	0	0	2	0	0	0	1	1	2	0	0	0	2	2	2	1	1	0	1	0	0	0	1	1	2	1	0	1	2	0	0	1	0	0	0	2	0	0	0	0	0	0	0	0	0
930	1	0	2	0	0	0	1	1	2	1	0	0	2	0	0	0	0	0	1	1	1	0	0	0	0	2	2	2	2	2	1	1	1	1	0	1	2	0	2	1	0	0	0	1	0	0	1	0	0
931	0	2	0	0	0	0	2	0	0	0	0	0	0	0	0	0	1	1	1	0	1	0	0	0	0	0	1	2	2	1	0	0	1	0	0	1	2	1	1	0	0	1	1	1	1	0	0	0	1
932	0	1	1	0	0	0	2	1	1	1	1	0	1	0	0	0	1	0	1	0	0	0	0	0	0	1	1	1	1	1	1	0	2	0	0	2	1	0	0	1	0	1	2	2	0	0	0	2	0
933	0	0	1	0	0	0	2	1	1	1	0	0	2	0	0	0	1	1	1	1	0	0	0	0	0	2	2	2	2	2	0	1	1	0	0	2	1	0	1	2	1	0	0	2	0	0	0	0	0
934	0	1	1	0	0	0	1	1	2	2	0	1	1	0	0	0	0	0	1	1	1	2	0	0	0	0	0	0	2	1	0	2	2	0	0	0	1	1	0	0	0	0	0	1	0	0	0	0	0
935	1	1	1	0	0	0	1	0	0	0	1	2	2	0	0	0	2	1	2	0	0	0	0	0	0	0	2	2	2	2	1	2	1	0	0	2	0	0	0	1	0	1	0	0	2	1	0	0	0
936	0	0	2	0	1	1	0	0	2	2	0	1	2	0	0	0	1	1	1	0	0	0	0	0	0	1	2	2	2	1	0	0	0	0	1	2	1	1	0	0	0	0	0	1	0	0	0	0	1
937	1	1	1	0	0	0	2	1	2	1	0	1	2	0	0	1	1	1	1	0	0	1	0	0	0	0	2	2	2	1	2	0	2	0	0	2	2	0	2	0	1	1	0	1	1	1	0	0	0
938	1	1	2	0	0	0	1	0	1	1	1	0	1	0	0	0	1	1	1	0	0	1	0	0	0	1	2	2	2	1	2	1	2	0	0	2	2	0	2	0	0	0	0	1	0	1	0	0	0
939	1	0	2	0	0	0	1	0	2	1	0	0	0	0	0	0	1	1	1	1	1	1	1	1	0	0	1	1	2	0	0	1	1	1	1	2	1	1	0	0	0	0	1	1	1	0	0	0	1
940	1	1	1	0	0	0	2	0	0	0	1	0	1	0	0	0	2	2	1	1	1	0	1	0	1	0	1	2	2	1	1	0	1	2	0	2	0	0	1	1	0	0	0	1	0	0	1	1	0
941	1	0	1	0	0	0	1	0	2	1	1	0	1	0	0	0	1	1	2	1	0	1	0	0	0	2	2	2	2	0	1	0	2	1	1	1	2	1	1	0	0	0	0	1	0	0	1	0	0
942	1	1	2	0	0	0	0	0	2	2	0	1	2	0	0	0	1	0	1	1	0	0	0	0	1	0	1	2	2	2	0	0	1	1	0	1	2	0	2	0	0	1	1	2	0	1	0	0	0
943	0	2	0	0	0	0	2	0	0	0	0	0	0	0	0	0	0	1	0	1	1	1	0	0	0	2	2	2	2	1	1	0	1	0	0	2	0	0	1	1	0	0	0	2	1	1	0	1	0
944	0	1	1	0	1	1	1	0	1	1	0	0	0	0	0	0	0	0	0	1	0	0	0	0	0	1	1	1	2	0	0	1	1	0	0	2	1	1	0	0	0	1	1	1	1	1	1	0	0
945	0	0	2	0	1	1	1	0	1	1	0	1	0	0	0	0	1	0	0	1	1	0	0	0	0	1	0	1	1	0	1	0	2	0	0	1	1	0	0	1	1	0	1	2	1	2	0	0	0
946	1	0	2	0	2	2	2	1	1	1	0	1	1	0	0	0	2	2	2	0	0	0	0	0	0	1	1	1	2	1	1	0	1	2	1	1	1	0	1	1	0	0	1	2	0	0	1	1	0
947	1	2	1	0	0	0	0	0	2	2	0	0	0	0	0	0	1	1	1	1	1	1	1	1	1	2	2	2	2	2	0	0	0	0	0	2	1	0	1	1	0	0	0	2	0	0	1	0	1
948	1	1	1	0	0	0	0	0	2	1	1	0	2	0	0	0	1	2	2	0	0	0	0	0	0	1	0	1	1	1	1	0	0	0	0	2	1	0	0	2	0	0	1	2	0	1	0	0	1
949	0	1	2	0	0	0	1	0	1	0	1	0	1	0	0	0	1	1	2	1	0	0	0	0	0	1	1	2	2	1	0	1	1	0	1	2	1	1	0	0	0	0	0	2	0	0	0	0	1
950	0	2	1	0	0	0	1	1	1	1	0	2	1	0	0	0	1	0	1	0	0	1	0	0	0	2	1	1	2	1	1	0	0	0	0	1	1	0	0	2	0	1	1	1	0	0	0	1	0
951	1	2	1	0	0	0	2	0	2	1	1	0	0	0	0	0	1	1	1	1	0	0	0	0	0	0	1	1	2	2	1	1	1	1	0	0	2	0	2	1	1	1	1	1	0	0	0	0	0
952	0	0	2	0	0	0	0	0	2	1	0	1	1	0	0	0	1	0	1	0	0	1	0	0	0	0	2	2	2	1	1	0	2	2	2	2	2	1	1	0	0	0	1	2	0	0	0	0	0
953	0	0	2	0	0	0	0	0	2	1	0	0	1	0	0	0	0	0	2	1	1	1	0	0	0	0	2	2	2	1	1	0	2	0	0	1	1	0	2	0	0	1	1	1	1	1	0	0	0
954	1	0	2	0	0	0	1	0	1	1	1	0	1	1	1	1	1	0	1	1	1	0	1	0	0	0	0	1	1	0	2	1	1	0	0	2	0	0	1	1	0	0	1	1	0	0	0	0	0
955	1	0	2	0	0	0	1	0	1	1	1	1	1	0	0	0	1	1	1	0	0	0	0	0	0	0	1	1	2	1	0	0	1	0	0	2	1	0	0	1	0	1	2	2	0	0	0	0	0
956	1	2	1	0	0	0	1	0	1	1	0	0	0	0	0	0	1	1	1	1	1	0	1	0	0	1	1	2	2	1	0	0	0	0	0	1	1	0	1	1	0	0	1	2	2	0	0	0	0
957	0	0	2	0	1	1	1	0	2	0	1	0	2	0	0	0	1	1	2	0	0	0	1	0	1	0	2	2	2	0	0	0	0	0	0	1	1	1	0	1	0	0	0	2	0	2	0	0	0
958	1	2	1	0	0	0	1	1	2	2	0	0	0	0	0	0	1	1	0	2	1	1	0	0	0	1	1	2	2	1	0	1	1	0	0	2	1	0	1	1	0	0	1	1	0	0	1	0	0
959	1	0	2	0	0	0	1	0	0	0	1	0	1	0	0	0	0	1	0	1	1	0	0	0	0	1	2	2	2	1	2	0	2	1	0	1	1	0	1	1	0	0	1	2	0	1	0	0	0
960	0	2	0	0	0	0	0	0	2	2	0	0	1	0	0	0	0	1	1	0	0	0	0	0	0	1	2	2	2	1	2	2	2	0	0	1	0	0	0	1	0	1	0	1	0	0	0	1	1
961	0	1	1	0	1	1	1	1	2	1	0	0	0	0	0	0	2	1	2	1	1	1	0	0	0	1	2	2	2	2	1	1	1	1	1	1	2	0	2	0	0	0	0	1	1	1	0	1	0
962	0	2	1	0	0	0	1	0	2	1	0	0	0	0	0	0	2	2	1	1	1	1	1	1	1	1	1	1	2	1	0	0	2	1	1	1	2	0	0	1	0	0	1	2	1	1	0	0	0
963	1	1	1	0	1	1	2	0	1	1	1	0	0	0	0	0	1	1	1	0	0	0	0	0	0	2	1	2	1	1	2	1	2	1	0	1	1	0	1	0	0	0	1	2	1	0	0	0	1
964	1	2	1	0	1	1	1	0	2	1	0	0	0	0	0	0	0	0	1	1	1	0	0	0	0	1	0	1	1	1	1	0	1	0	0	1	1	1	0	0	0	1	0	1	0	1	0	1	0
965	0	0	2	0	0	0	2	0	1	1	1	0	0	0	0	0	0	0	1	0	0	0	0	0	0	2	2	2	2	2	2	0	2	0	0	2	1	0	1	1	0	1	0	0	2	1	0	0	0
966	0	1	1	0	0	0	2	1	1	1	1	0	1	0	0	1	1	1	1	2	1	1	0	0	1	1	1	2	2	1	2	1	1	0	0	2	2	0	1	2	1	0	0	1	0	0	0	0	0
967	1	2	1	0	0	0	1	0	2	1	1	0	1	1	1	1	1	1	1	1	1	0	1	0	0	1	1	1	2	0	0	1	1	0	0	1	0	0	1	1	0	0	0	2	0	0	0	1	1
968	1	0	1	0	0	0	2	1	1	1	1	0	0	0	0	0	0	0	1	1	1	1	0	0	0	2	2	2	2	2	1	0	2	2	2	2	0	0	0	2	0	0	2	2	0	0	0	0	2
969	1	0	2	0	0	0	2	0	0	0	1	1	1	1	1	1	0	0	2	0	0	0	0	0	0	0	0	2	2	0	1	1	2	0	0	1	1	0	1	1	1	0	1	2	0	1	0	0	0
970	0	1	2	0	1	1	1	1	2	2	1	0	0	0	0	0	0	0	2	1	1	1	0	0	0	0	1	2	2	1	2	1	1	1	0	2	2	0	2	0	0	0	0	1	0	0	0	1	0
971	1	2	0	0	0	0	0	0	2	1	0	1	1	0	0	0	1	1	1	1	1	0	0	0	0	1	2	2	2	1	1	1	1	0	0	1	1	0	2	0	0	1	0	1	1	1	1	0	0
972	0	0	2	0	1	1	1	0	1	1	1	0	0	0	0	0	0	0	2	0	0	0	1	0	0	2	0	1	2	1	0	0	2	0	0	2	1	0	0	2	0	0	1	2	1	0	0	0	0
973	1	1	1	0	0	0	1	0	2	2	0	1	1	0	0	0	2	0	2	1	0	1	0	0	0	0	1	2	1	1	2	0	2	1	0	1	1	0	0	1	0	0	0	2	2	0	0	0	0
974	0	0	2	0	0	0	1	1	2	1	0	0	0	0	0	0	1	1	1	1	0	1	0	0	0	0	1	1	2	1	1	2	1	0	1	2	1	1	0	2	1	0	0	2	0	1	0	0	0
975	1	1	1	0	0	0	0	0	2	1	0	1	1	1	1	1	0	0	0	1	1	0	1	0	0	1	0	2	0	0	2	2	1	0	0	1	1	1	0	1	0	1	1	2	0	0	0	1	0
976	0	0	1	0	0	0	1	0	1	1	0	0	1	0	0	0	2	1	0	2	1	0	0	0	0	0	1	2	2	1	0	0	2	1	1	2	1	1	0	1	0	1	1	2	1	0	1	1	0
977	0	2	1	0	0	0	1	0	1	0	0	1	2	0	0	0	0	0	0	0	0	1	0	0	0	1	0	1	1	0	1	0	1	0	0	2	1	0	1	1	0	0	1	1	1	0	0	0	1
978	1	2	0	0	0	0	0	0	2	2	0	0	2	0	0	0	2	1	1	0	0	0	0	0	0	1	1	2	2	2	0	2	2	0	0	0	0	0	1	1	1	1	0	1	1	1	0	0	0
979	0	2	0	0	0	0	2	0	0	0	0	0	0	0	0	0	2	1	2	1	1	0	0	0	0	2	2	2	2	2	0	0	2	0	0	2	1	0	0	1	0	0	1	2	2	1	0	0	1
980	1	1	1	0	0	0	1	0	1	1	2	1	2	0	0	0	1	0	1	0	0	0	0	0	0	2	2	2	2	2	0	0	2	0	0	2	2	1	1	1	1	0	1	2	0	1	0	0	0
981	1	1	2	0	1	1	2	0	0	0	0	1	1	0	0	0	2	0	1	0	0	0	1	0	1	1	1	2	1	1	2	0	1	0	0	1	1	1	0	1	0	1	1	1	1	1	1	0	0
982	0	0	2	0	0	0	1	1	2	2	0	0	0	0	0	0	2	1	1	0	0	1	0	0	0	0	1	0	1	0	1	1	2	0	0	1	1	0	1	0	0	0	2	2	0	0	1	0	0
983	1	1	1	0	1	1	2	0	1	0	0	0	0	0	0	0	1	1	1	1	0	0	0	0	0	1	2	1	2	1	0	0	0	0	0	1	2	0	1	0	0	0	1	2	1	0	1	0	1
984	1	2	1	0	0	0	1	0	1	1	0	0	1	0	0	0	2	0	2	0	0	1	1	1	1	1	2	2	2	2	1	2	2	0	0	1	1	0	2	0	0	0	0	2	1	1	0	1	0
985	0	0	2	0	1	1	2	1	1	1	0	0	0	0	0	0	1	0	2	0	0	0	0	0	0	1	0	2	2	0	1	0	1	1	1	2	0	0	0	2	0	1	1	2	1	1	0	0	0
986	1	1	2	0	0	0	1	0	2	2	0	0	0	0	0	0	1	0	2	1	1	1	1	0	0	1	2	2	2	2	0	0	1	1	1	1	1	0	1	1	0	1	1	1	0	0	0	0	0
987	1	2	1	0	0	0	0	0	1	1	1	0	0	0	0	0	1	1	2	0	0	0	0	0	0	0	1	2	2	1	0	0	1	0	0	2	0	0	0	1	0	1	0	1	1	0	0	2	0
988	0	1	1	0	0	0	1	0	2	0	1	0	0	0	0	0	2	0	2	0	0	0	0	0	0	1	2	2	2	1	1	0	1	1	0	1	2	0	1	1	0	1	1	1	1	0	1	0	0
989	1	2	1	0	0	0	1	0	1	1	0	0	1	0	0	0	2	2	2	1	1	0	0	0	0	1	2	2	2	2	0	2	1	0	0	0	2	0	2	1	1	1	1	2	1	1	0	0	1
990	0	0	2	0	1	1	2	0	0	0	1	1	1	0	0	0	0	0	2	0	0	1	0	0	0	0	1	2	1	1	2	1	2	0	0	2	1	0	0	1	0	0	0	2	0	2	0	0	0
991	1	2	2	0	0	0	2	1	1	1	1	0	1	0	0	0	0	0	1	1	1	0	1	0	1	2	0	0	1	0	1	2	1	0	0	2	2	0	1	1	0	1	1	1	1	0	0	1	0
992	1	1	2	0	0	0	0	0	2	1	0	0	0	0	0	0	1	1	1	1	0	1	0	0	0	0	1	1	2	1	0	1	2	0	0	1	1	0	0	2	0	0	0	1	0	0	0	0	1
993	1	2	1	0	0	0	2	0	0	0	1	0	0	0	0	0	0	0	0	1	1	1	0	0	1	0	1	1	2	0	1	1	0	0	0	1	2	0	2	1	1	2	2	2	1	1	1	1	0
994	0	0	2	0	0	0	2	0	1	1	1	0	0	0	0	0	1	0	2	0	0	1	0	0	0	0	2	2	2	2	1	1	2	0	0	1	1	0	1	1	0	0	1	2	1	1	0	0	0
995	1	2	0	0	0	0	1	0	1	1	0	0	1	0	0	0	1	1	0	1	1	0	0	0	0	1	2	2	2	2	0	1	2	0	0	1	1	0	0	2	0	0	1	2	1	1	0	0	1
996	1	1	1	0	0	0	1	1	2	1	0	0	1	0	0	0	1	0	1	0	0	1	0	0	0	1	2	2	2	1	1	0	2	0	0	2	2	1	0	0	0	0	0	1	0	0	1	0	0
997	0	1	2	0	1	1	2	0	1	0	1	0	1	0	0	0	1	1	1	1	1	0	1	0	1	0	1	2	1	1	1	1	0	0	0	2	1	0	1	1	1	0	0	1	1	1	0	0	1
998	1	1	1	0	1	1	0	0	2	2	0	0	0	0	0	0	1	0	2	0	0	1	0	0	0	1	0	1	1	1	1	2	2	0	0	0	2	0	2	0	0	0	0	2	0	0	0	0	0
999	0	1	1	0	1	1	0	0	2	2	0	1	1	0	0	0	0	1	2	0	0	0	0	0	0	1	2	2	2	2	1	1	2	1	0	1	2	0	2	0	0	0	0	2	0	0	0	1	1
1000	0	2	0	0	0	0	2	0	0	0	0	0	0	0	0	0	1	0	1	0	0	1	0	0	0	0	1	2	2	2	0	0	1	2	1	1	2	0	1	1	0	0	1	1	1	0	0	0	0
[truncated: 952 more columns]
