# Supplementary material for: KNN-MDR: a learning approach for improving interactions mapping performances in genome wide association studies
Source: BMC Bioinformatics. 2017 Mar 21;18:184. doi: 10.1186/s12859-017-1599-7 (PMC5361736; doi:10.1186/s12859-017-1599-7)
Supplement: Supplementary file 2 — The data set(s) supporting the results of Table 1. (ZIP 22742 kb) [file 12859_2017_1599_MOESM2_ESM.zip › Nouveau dossier/S45/mkallsimul.dat]

1	1	0	0	0	0	0	1	0	1	0	0	0	0	0	0	0	1	1	1	2	1	0	0	0	0	0	2	0	0	2	2	2	2	1	1	1	0	0	1	1	0	0	0	1	0	0	0	0	1
2	0	0	0	0	1	2	2	1	2	0	0	0	0	0	0	0	1	1	1	0	0	0	0	0	0	1	0	0	0	1	1	1	1	1	0	2	1	0	0	2	0	0	0	2	1	1	1	0	0
3	1	0	0	0	0	2	2	0	0	0	1	0	0	0	0	0	1	0	1	1	1	1	0	0	0	1	1	1	1	1	2	1	1	1	1	1	2	1	0	2	1	0	0	2	0	0	0	0	0
4	0	0	0	0	0	0	2	1	1	0	0	0	2	2	0	0	0	0	1	1	1	1	0	0	0	0	0	0	0	1	1	2	2	0	0	2	0	1	0	1	0	0	1	2	0	0	0	0	0
5	0	0	0	0	0	0	2	0	1	0	0	0	0	0	0	0	1	1	1	1	1	0	1	0	0	0	1	0	1	2	1	0	0	1	2	0	0	0	1	1	0	0	1	1	1	0	0	0	0
6	0	0	0	0	0	0	1	1	1	0	1	0	0	0	0	0	1	0	2	0	0	1	0	0	0	1	0	2	2	0	2	0	0	2	0	2	1	0	1	1	0	0	0	1	0	0	0	0	1
7	1	0	0	0	0	1	2	0	2	0	1	1	1	1	0	0	1	0	1	1	1	1	0	0	0	0	1	1	1	2	2	2	2	0	2	0	1	0	1	1	0	1	1	1	1	1	0	1	0
8	1	0	0	0	0	1	1	0	1	1	1	0	1	1	0	0	1	1	1	1	1	0	0	0	0	0	2	0	0	1	0	0	1	1	1	1	2	0	1	1	0	1	1	2	1	1	0	0	0
9	1	0	0	0	0	0	2	0	0	0	0	1	2	1	0	0	0	0	1	1	1	0	0	0	0	0	1	0	1	2	0	2	2	0	1	1	1	0	1	1	0	1	1	2	1	1	1	1	0
10	0	0	0	0	0	0	1	0	1	0	1	0	1	0	1	0	1	0	1	1	1	0	1	0	0	0	1	0	0	1	2	2	2	2	0	2	1	0	1	1	0	0	0	1	0	1	0	0	0
11	1	1	0	0	0	1	2	1	2	0	0	0	0	0	0	0	2	2	2	1	1	0	0	0	0	0	1	0	1	2	0	1	0	2	0	2	2	0	1	1	0	0	1	1	0	0	0	0	1
12	0	0	0	0	0	0	1	0	2	0	0	0	0	0	0	0	0	0	1	1	1	0	0	0	0	0	2	0	0	1	1	0	0	2	0	2	0	0	0	1	0	1	0	1	0	0	0	0	0
13	1	0	0	0	0	0	2	0	1	0	1	0	0	0	0	0	1	1	1	1	0	0	0	0	0	0	1	1	1	0	1	1	1	2	2	1	1	1	0	1	0	0	0	1	0	1	1	0	1
14	1	0	0	0	0	0	1	0	1	0	0	1	1	0	0	0	1	1	2	0	0	0	0	0	0	0	1	0	1	2	0	1	1	0	2	1	0	0	1	0	0	0	1	2	0	1	0	0	0
15	1	0	0	0	0	0	1	0	1	0	0	1	1	0	0	1	0	0	1	0	0	1	1	0	0	0	1	1	1	1	2	1	1	0	2	0	0	0	0	2	0	0	2	2	0	0	0	0	0
16	1	0	0	0	0	0	2	0	2	0	0	0	1	2	0	0	0	0	1	0	0	0	0	0	0	0	1	0	2	2	0	1	1	1	1	1	1	0	0	2	0	2	1	2	1	0	0	2	0
17	0	0	0	0	0	2	2	1	2	0	0	0	1	1	0	0	2	1	2	0	0	1	0	0	0	0	1	1	1	0	2	2	2	0	1	1	1	0	0	1	0	1	1	2	1	0	0	0	0
18	0	1	0	0	0	1	2	0	0	0	0	0	1	1	0	0	2	2	1	1	1	0	1	1	1	1	1	1	0	1	1	1	1	2	0	2	1	1	0	0	0	0	0	0	2	1	0	0	1
19	0	0	0	0	0	1	2	0	1	0	0	0	0	0	0	0	2	1	1	1	1	1	1	1	1	1	1	1	1	2	1	1	1	1	1	1	0	0	0	1	0	1	1	2	0	0	0	0	0
20	0	0	0	0	0	0	2	0	1	0	1	0	1	1	0	0	2	2	1	0	0	1	0	0	0	0	1	0	0	1	1	1	1	0	2	0	2	1	0	2	1	1	1	2	1	1	1	0	0
21	1	0	0	0	1	1	1	0	1	0	0	1	2	1	0	0	0	0	0	1	1	0	0	0	0	0	2	1	1	2	0	2	2	1	0	2	0	0	0	2	0	0	1	1	1	0	0	1	0
22	0	0	0	0	0	0	0	0	0	0	2	0	1	1	0	0	2	1	0	1	1	0	2	0	0	1	1	0	0	2	0	1	1	1	1	1	2	0	2	0	1	2	2	2	1	1	0	0	0
23	1	0	0	0	0	2	1	1	1	1	1	1	2	2	0	0	1	1	0	1	0	0	0	0	0	0	2	0	0	2	0	1	1	0	0	1	2	1	1	0	0	0	0	0	0	0	0	0	1
24	0	0	0	0	0	0	2	0	2	0	0	0	2	1	0	0	2	2	2	1	1	0	0	0	0	0	2	0	0	2	0	1	1	2	0	2	1	0	0	2	0	1	1	2	0	0	0	0	0
25	1	0	0	0	1	1	1	0	1	0	1	0	0	0	0	0	1	1	0	1	0	0	1	0	0	1	2	1	1	2	2	0	1	2	0	2	1	1	0	1	0	1	1	2	1	1	0	0	0
26	1	0	0	0	0	1	2	0	2	0	1	0	0	0	0	0	0	0	1	1	1	0	0	0	0	0	2	1	1	2	2	2	2	0	1	1	2	1	1	0	0	0	0	0	0	0	0	0	0
27	1	0	0	0	0	1	2	0	2	0	0	0	0	0	0	0	0	0	2	0	0	0	0	0	0	0	1	0	0	1	1	1	1	1	1	1	2	0	1	0	0	0	1	2	1	1	0	0	0
28	1	0	0	0	0	1	2	1	1	0	0	0	2	1	0	0	1	1	1	1	1	0	0	0	0	0	1	0	0	1	1	2	2	1	1	1	1	0	1	1	0	0	1	1	0	0	1	0	0
29	1	1	1	0	0	2	2	1	2	0	0	0	1	1	0	0	1	1	1	1	0	0	0	0	0	0	1	1	1	2	1	1	2	1	1	1	2	1	0	0	0	0	0	1	0	0	0	0	0
30	0	0	0	0	0	1	1	0	0	0	1	0	0	0	0	0	2	0	2	0	0	1	0	0	0	0	1	0	0	2	1	1	1	0	1	1	1	1	0	0	0	0	1	2	0	2	0	0	0
31	0	0	0	0	0	2	2	0	2	0	0	0	0	0	0	0	2	1	1	0	0	0	0	0	0	0	1	1	1	2	0	1	1	2	0	2	1	0	0	2	0	1	0	1	0	0	0	0	0
32	0	0	2	0	0	0	2	0	1	0	0	1	1	0	0	1	2	0	2	1	0	0	1	1	1	2	1	1	1	0	2	0	0	1	2	0	2	0	1	1	0	1	1	2	2	0	0	0	0
33	1	0	0	0	0	2	2	0	1	0	0	0	0	0	0	0	2	1	1	1	1	0	0	0	0	0	1	1	1	2	0	1	1	0	1	1	2	1	0	0	0	0	2	2	0	1	0	0	0
34	1	0	0	0	0	0	1	0	0	0	2	0	0	0	0	0	2	2	1	0	0	0	1	0	0	0	2	0	0	2	0	2	2	1	1	1	0	0	1	1	0	0	0	1	0	0	0	0	1
35	0	0	0	0	0	0	1	1	1	1	1	1	1	0	0	1	1	1	2	0	0	0	0	0	0	0	2	1	1	2	0	1	2	0	1	1	1	0	0	2	0	0	0	1	0	0	2	0	0
36	1	1	0	0	0	1	2	0	2	0	1	0	1	1	0	0	0	0	2	0	0	0	1	0	0	0	1	1	1	1	1	2	2	0	0	2	0	0	1	1	0	0	1	2	0	1	0	0	0
37	0	1	1	0	0	1	1	0	0	1	2	0	0	0	0	0	1	1	1	0	0	0	0	0	0	0	1	1	1	2	0	1	1	1	1	1	1	0	1	1	0	1	0	1	0	0	0	0	0
38	0	0	0	0	0	0	2	0	2	0	0	2	2	1	0	0	1	1	1	0	0	1	0	0	0	0	2	0	0	1	1	0	1	2	0	2	1	0	0	2	0	0	1	2	1	0	0	0	0
39	0	0	1	1	1	2	2	1	2	0	0	2	2	1	0	0	1	1	1	0	0	0	1	1	1	2	1	2	2	2	0	1	1	1	2	1	1	1	0	1	0	1	1	2	1	1	0	0	1
40	0	0	0	0	0	0	1	0	1	0	0	0	1	1	0	0	1	0	2	1	1	0	0	0	0	0	2	0	0	1	2	2	2	1	0	2	2	0	1	1	0	0	0	2	0	0	0	0	0
41	1	0	0	0	0	2	2	0	1	1	0	0	0	0	0	0	2	0	2	0	0	1	0	0	0	0	1	0	2	2	0	2	2	0	1	1	0	0	0	2	0	1	1	1	0	0	0	0	0
42	1	0	0	0	0	2	2	0	1	0	0	0	0	0	0	0	0	0	1	0	0	1	0	0	0	0	1	1	2	2	1	1	1	0	2	0	2	0	2	1	1	0	0	2	0	0	0	0	0
43	1	0	0	0	0	2	2	0	1	0	0	0	1	1	0	0	1	1	2	0	0	0	0	0	0	0	2	1	1	2	2	0	0	2	0	2	1	0	1	1	0	0	1	2	1	1	0	0	0
44	0	0	0	0	0	0	2	0	1	0	1	0	1	0	0	0	2	2	1	1	1	1	2	1	1	1	1	0	1	2	0	1	2	1	1	1	0	0	0	2	0	0	2	2	1	0	0	2	0
45	0	1	0	0	0	1	2	0	1	0	1	0	1	1	0	0	0	0	1	1	0	1	0	0	0	0	2	1	1	2	0	1	1	1	1	1	1	0	0	1	0	0	0	2	0	0	0	0	0
46	1	0	0	0	0	1	2	0	2	0	0	1	1	1	0	0	1	0	2	0	0	0	0	0	0	0	2	0	0	2	0	1	2	2	0	2	0	0	0	2	0	0	1	2	1	1	0	0	0
47	1	0	0	0	1	1	1	0	0	0	1	0	0	0	0	0	1	0	1	0	0	1	0	0	0	0	0	1	1	0	1	2	2	1	1	1	0	0	0	1	0	1	1	1	0	0	0	0	0
48	1	0	0	0	0	1	1	1	1	0	1	0	1	1	0	0	0	0	2	1	1	2	0	0	0	0	1	1	2	2	1	1	1	1	1	1	1	1	0	0	0	0	1	2	0	1	0	0	0
49	0	0	0	0	0	2	1	0	1	0	1	0	1	1	0	0	0	0	0	1	0	0	1	0	0	0	2	1	1	1	2	0	2	0	2	1	1	1	0	0	0	1	1	1	1	0	0	0	0
50	0	0	0	0	0	0	1	0	1	0	1	0	0	0	0	0	1	0	1	0	0	1	2	1	1	1	2	1	1	2	1	1	1	1	1	1	0	0	0	1	0	1	1	2	1	2	1	0	0
51	1	0	0	0	0	2	1	0	1	0	1	1	2	1	0	0	1	1	1	1	1	0	0	0	0	1	1	1	1	1	2	1	1	1	1	1	1	1	0	1	0	0	1	2	1	0	0	0	1
52	0	0	0	0	0	1	1	1	1	0	1	1	1	0	0	1	0	0	2	1	1	1	1	1	1	1	2	1	1	2	1	0	0	2	0	1	2	0	2	1	1	2	2	2	1	1	1	0	0
53	1	0	0	0	0	0	1	1	1	0	0	1	1	0	0	1	1	0	2	0	0	0	0	0	0	0	1	0	0	1	2	1	1	0	2	0	2	0	1	1	0	0	0	1	1	0	0	0	0
54	0	0	0	0	0	1	2	0	1	0	1	0	1	1	0	0	1	1	2	0	0	0	0	0	0	1	2	1	1	2	1	0	0	1	1	1	1	0	2	0	0	0	1	2	1	1	0	0	0
55	0	0	0	0	0	1	2	1	2	0	0	0	0	0	0	0	1	1	1	1	1	0	0	0	0	0	1	1	1	1	1	1	1	2	0	2	2	0	2	0	0	0	0	1	0	0	0	0	1
56	1	0	0	0	0	2	1	0	1	0	0	0	0	0	0	0	1	1	2	0	0	1	0	0	0	0	2	1	1	2	0	0	0	2	0	2	2	0	2	0	0	0	0	1	0	0	0	0	0
57	0	0	0	0	0	1	2	0	1	0	0	1	1	1	0	0	0	0	2	0	0	0	0	0	0	0	1	0	1	2	1	1	1	2	0	2	0	1	0	1	0	0	0	1	0	0	0	0	1
58	0	0	0	0	0	1	1	1	1	0	1	0	1	1	0	0	2	2	1	1	1	1	0	0	0	0	1	0	1	2	1	1	1	1	1	1	1	0	0	2	0	0	1	2	1	0	0	0	1
59	1	0	0	0	0	2	2	0	0	0	0	0	0	0	0	0	1	1	0	1	1	0	0	0	0	0	1	0	1	2	0	1	1	0	1	1	1	0	0	1	0	0	1	2	1	1	0	0	0
60	0	0	0	0	0	2	1	1	1	0	1	0	1	1	0	0	0	1	1	0	0	0	0	0	0	0	2	0	0	2	1	2	2	0	1	1	1	0	1	1	0	0	0	2	0	0	0	0	1
61	1	0	0	0	2	2	2	0	1	0	0	1	1	1	0	0	1	0	1	1	0	0	0	0	0	0	2	0	0	1	0	0	1	1	1	1	2	0	0	1	0	0	0	2	1	1	0	0	0
62	0	0	0	0	0	0	2	1	1	0	0	0	0	0	0	0	1	1	2	1	1	0	0	0	0	0	1	0	1	2	0	1	2	2	0	2	2	0	2	0	0	1	1	1	1	2	0	0	0
63	1	0	0	0	1	1	1	0	1	0	1	1	1	0	0	1	0	0	2	1	1	0	0	0	0	1	2	0	0	2	0	2	2	0	1	1	0	0	0	2	0	2	2	2	1	1	0	0	0
64	0	0	0	0	0	1	2	0	2	0	0	2	2	0	1	1	1	1	1	1	1	0	0	0	0	0	2	0	0	2	1	1	2	1	1	1	1	0	2	0	0	0	0	0	0	0	0	1	0
65	0	0	0	0	0	1	1	0	1	1	0	0	1	1	0	0	0	0	1	1	1	1	0	0	0	0	1	0	1	2	0	1	1	1	0	2	2	1	0	2	1	0	0	2	0	0	0	0	0
66	0	1	0	0	0	1	1	0	0	0	0	1	2	1	0	0	2	1	1	1	1	0	0	0	0	0	2	0	0	2	0	1	2	1	0	2	1	0	1	1	1	1	1	2	1	1	0	0	0
67	0	0	0	0	0	1	2	0	1	0	0	0	1	0	0	0	1	1	0	2	2	0	1	0	0	0	1	0	1	2	1	1	0	0	0	2	0	0	0	2	0	0	0	2	0	0	0	0	0
68	0	0	0	0	0	1	1	0	0	0	1	0	0	0	0	0	2	2	1	1	1	1	0	0	0	1	1	1	1	0	1	1	2	2	0	2	0	0	0	2	0	0	0	2	1	0	0	0	0
69	1	0	0	0	0	1	2	0	2	0	0	0	0	0	0	0	1	1	2	0	0	0	0	0	0	0	1	0	0	1	1	2	2	0	2	0	1	0	0	0	0	1	1	1	1	1	0	0	0
70	0	1	0	0	0	1	2	0	0	0	0	0	1	0	1	0	1	1	0	1	1	1	0	0	0	0	1	0	1	2	0	2	2	1	1	1	2	0	2	1	1	1	1	1	1	1	0	1	1
71	0	0	0	0	0	1	2	0	1	0	1	1	1	1	0	0	1	0	1	0	0	0	0	0	0	0	1	1	2	2	1	1	1	1	0	2	2	1	0	1	0	0	1	1	0	1	0	0	0
72	0	0	0	0	0	1	2	0	1	0	0	1	2	1	0	0	0	0	2	1	1	1	0	0	0	0	1	0	1	2	0	1	0	0	1	1	0	0	0	1	0	0	0	2	0	1	1	0	0
73	1	0	0	0	0	1	2	0	2	0	0	0	0	0	0	0	2	1	1	1	0	1	0	0	0	0	1	1	1	1	1	2	2	1	1	1	1	0	0	1	0	1	1	2	0	0	0	0	0
74	0	0	0	0	0	0	1	0	1	1	1	1	1	0	0	1	1	1	1	1	1	1	1	1	1	1	1	0	1	2	1	0	1	1	1	1	1	0	1	1	0	1	1	2	0	0	0	1	0
75	0	0	1	0	1	1	2	1	2	0	0	0	1	1	0	0	0	0	2	0	0	0	0	0	0	1	2	1	1	2	2	1	1	1	0	2	1	0	0	2	0	1	1	2	1	2	0	0	1
76	1	1	1	0	0	1	2	0	0	0	0	0	2	0	1	0	1	0	1	0	0	0	0	0	0	0	1	1	1	1	1	1	1	1	1	1	0	0	0	2	0	0	2	2	0	0	0	0	0
77	1	0	0	0	1	2	2	1	2	0	0	1	2	1	1	0	0	1	2	0	0	1	1	1	1	1	2	0	0	2	0	0	1	2	0	2	2	1	1	1	1	0	0	0	0	0	0	0	0
78	1	0	0	0	0	0	1	0	1	0	1	0	2	0	1	0	0	0	2	0	0	0	0	0	0	0	1	2	2	2	0	1	1	2	0	2	0	0	0	2	0	1	1	2	1	0	1	0	0
79	1	0	1	0	0	0	1	0	0	0	2	0	1	1	0	0	1	0	1	1	0	0	0	0	0	1	1	0	0	1	1	1	1	1	0	2	0	0	1	1	0	0	1	2	1	0	0	1	0
80	1	1	0	0	0	1	2	0	2	0	0	0	1	1	0	0	1	1	1	0	0	1	0	0	0	0	1	0	1	2	0	2	2	0	1	1	1	0	1	1	0	1	1	2	1	2	1	0	0
81	0	0	1	0	0	1	2	0	2	0	0	0	1	1	0	0	1	0	2	1	1	0	0	0	0	0	2	0	0	2	0	1	1	2	0	2	1	0	1	1	0	1	0	0	0	0	0	1	0
82	1	1	0	0	1	1	2	0	2	0	0	0	1	1	0	0	1	0	2	0	0	1	2	1	1	1	0	1	1	1	1	1	1	0	2	0	0	0	0	2	0	1	2	2	1	1	0	0	1
83	1	0	0	0	0	1	2	1	2	0	0	1	1	0	0	0	1	0	1	0	0	0	0	0	0	0	0	1	2	1	1	1	2	1	2	1	2	0	2	0	1	0	0	1	1	1	0	0	1
84	1	0	0	0	0	1	2	1	1	0	0	0	2	1	0	0	1	1	1	1	0	1	0	0	0	0	2	0	0	2	0	2	2	0	1	0	1	0	1	1	0	1	1	2	1	1	0	0	0
85	0	0	0	0	0	0	2	0	0	0	0	2	2	1	0	1	1	0	2	1	1	0	0	0	0	0	1	0	1	2	0	2	2	0	1	1	0	0	0	2	0	1	1	1	1	0	0	0	0
86	1	0	0	0	1	2	1	1	2	0	0	0	0	0	0	0	1	0	1	1	0	0	0	0	0	0	2	1	1	2	1	1	2	2	0	2	2	2	0	0	0	0	0	2	0	2	0	0	0
87	0	0	0	0	0	2	2	0	2	0	0	0	0	0	0	0	0	0	0	0	0	0	0	0	0	0	1	0	1	2	1	0	1	0	1	2	0	0	0	1	0	0	0	2	0	0	0	0	0
88	1	0	1	1	0	1	2	1	1	0	0	1	1	0	0	1	2	1	1	0	0	0	0	0	0	0	2	0	0	2	1	1	0	0	0	2	1	0	1	1	0	1	1	1	1	1	0	0	1
89	0	0	0	0	0	1	0	0	0	0	1	1	2	1	0	0	1	1	1	2	1	0	0	0	0	0	2	0	0	2	2	1	0	0	1	1	2	0	1	0	0	1	1	2	1	1	0	0	0
90	1	0	0	0	1	2	1	0	0	0	0	0	0	0	0	0	0	0	0	2	0	0	0	0	0	1	1	0	2	2	0	0	1	1	0	2	0	0	0	1	0	0	0	1	0	0	0	1	0
91	0	0	0	0	0	0	1	1	1	0	1	0	0	0	0	1	1	0	2	0	0	1	1	1	1	1	1	1	1	1	1	0	0	1	2	0	2	1	0	2	1	0	0	0	2	1	0	0	0
92	0	0	0	0	0	0	1	0	0	0	1	0	0	0	0	0	1	0	1	1	0	1	0	0	0	0	2	0	0	1	2	0	0	1	1	1	1	0	0	2	0	0	0	2	0	2	0	0	0
93	1	0	0	0	0	1	2	0	2	0	0	0	0	0	0	0	1	1	1	1	0	0	0	0	0	0	2	0	0	2	1	0	0	2	0	2	2	0	1	1	0	0	1	2	1	0	0	0	1
94	1	0	0	0	0	0	2	0	2	0	0	1	1	1	0	0	1	1	1	0	1	0	0	0	0	0	1	0	0	2	0	1	1	1	1	1	0	0	0	2	0	1	1	2	0	0	0	0	0
95	1	0	0	0	0	0	1	0	2	0	0	0	1	1	0	0	2	1	1	1	0	0	0	0	0	0	1	1	1	1	2	1	1	2	0	2	1	0	0	1	0	0	1	1	0	1	0	1	0
96	1	0	0	0	0	0	1	0	0	0	1	0	1	1	0	0	0	0	1	1	0	0	0	0	0	0	2	0	0	2	1	1	2	2	0	2	1	0	1	1	0	0	0	1	0	0	0	1	0
97	0	0	0	0	0	1	2	1	2	0	0	1	1	0	0	1	1	0	1	0	0	1	0	0	0	0	2	0	0	2	1	1	1	1	0	2	1	1	0	1	0	0	0	1	1	0	1	0	0
98	1	0	1	0	0	0	1	1	1	0	0	1	1	0	0	1	0	0	0	1	0	1	0	0	0	0	0	1	2	2	1	0	0	0	1	1	1	0	0	2	0	0	0	2	0	0	0	0	1
99	1	0	0	0	0	1	1	0	2	0	0	1	1	1	0	0	2	1	1	1	1	0	0	0	0	0	1	0	0	2	1	1	1	2	0	2	0	0	0	2	0	0	0	1	0	0	0	0	0
100	0	0	0	0	0	2	2	1	1	0	0	0	0	0	0	0	2	0	1	0	0	1	1	1	1	1	2	1	1	2	1	0	0	1	1	1	2	0	2	1	1	1	0	0	0	0	0	0	0
101	1	1	0	0	0	1	1	0	1	0	1	0	1	1	0	0	2	2	1	0	0	1	1	1	1	1	1	0	1	2	1	2	2	1	1	1	2	0	1	0	0	0	0	2	1	0	0	0	0
102	0	0	0	0	0	0	2	1	1	0	0	1	1	0	0	1	1	0	1	1	1	1	1	0	0	1	1	0	1	2	0	2	2	2	0	2	1	0	0	1	0	0	0	1	1	1	0	0	0
103	0	0	0	0	0	1	2	0	2	0	0	0	0	0	0	0	0	0	2	0	0	0	1	0	0	0	2	0	0	2	1	1	1	0	2	1	2	0	2	1	1	0	0	1	0	1	0	0	0
104	1	0	0	0	0	1	1	0	0	0	1	0	1	1	0	0	0	0	0	1	0	0	0	0	0	1	2	1	1	2	0	0	1	2	1	2	1	0	0	2	0	0	1	2	1	1	0	0	0
105	0	0	0	0	1	2	2	0	2	0	0	1	2	1	0	1	1	0	1	1	1	2	1	1	1	1	1	0	1	2	1	0	1	2	1	2	1	0	1	2	1	0	1	2	1	1	0	0	0
106	0	0	0	0	0	0	1	1	2	0	0	0	0	0	0	0	1	1	1	1	0	1	1	1	1	1	1	1	1	0	2	2	2	1	1	1	1	0	1	1	0	0	1	1	1	0	0	0	2
107	0	1	0	0	0	1	1	0	0	1	2	1	1	0	0	0	1	0	2	0	0	1	0	0	0	0	2	0	0	2	0	2	2	2	0	2	2	0	2	0	0	1	0	0	0	0	0	0	0
108	1	0	0	0	0	2	1	0	2	0	0	0	0	0	0	0	2	1	1	0	0	0	1	0	0	1	2	1	1	2	2	1	1	2	0	2	2	0	1	1	0	1	1	2	0	0	1	0	1
109	1	0	0	0	1	1	2	0	2	0	0	0	2	1	0	0	0	0	2	0	0	1	0	0	0	0	1	0	1	2	0	0	1	2	1	2	1	0	1	1	0	0	0	0	0	0	0	0	0
110	0	0	0	0	0	2	2	1	2	0	0	1	1	0	0	1	0	0	0	0	0	0	0	0	0	1	2	0	0	1	1	1	1	1	1	1	2	0	2	1	1	0	1	1	1	0	0	0	0
111	1	0	0	0	2	2	1	0	0	0	2	0	1	1	0	0	1	1	2	0	0	0	0	0	0	0	1	1	1	2	2	2	2	0	1	0	0	0	0	2	0	0	0	1	0	0	0	0	0
112	1	0	1	0	0	1	2	0	2	0	0	0	0	0	0	0	2	2	1	0	0	0	0	0	0	0	0	0	1	2	0	1	2	1	0	2	1	1	0	0	0	0	0	0	0	0	0	0	1
113	0	0	0	0	0	2	2	1	1	0	1	0	0	0	0	0	2	1	2	0	0	1	0	0	0	0	1	0	0	2	0	1	2	1	0	2	1	0	0	2	0	1	1	1	1	1	0	0	0
114	1	0	0	0	0	1	2	1	1	0	0	0	1	1	0	0	1	0	2	0	0	1	1	1	1	1	2	1	1	2	1	2	2	1	0	2	1	0	1	1	0	1	0	1	0	0	1	1	0
115	1	0	0	0	0	1	2	0	2	0	0	1	1	1	0	0	1	0	1	2	1	0	0	0	0	1	2	0	0	2	0	2	2	2	0	2	1	0	1	1	0	1	1	2	1	0	1	0	0
116	1	0	0	0	0	1	2	1	2	0	0	0	1	1	0	0	0	0	0	1	1	0	0	0	0	0	1	0	0	1	0	0	1	1	0	2	1	1	0	0	0	1	2	2	0	0	0	0	0
117	0	0	0	0	0	2	1	0	1	0	0	0	1	1	0	0	1	1	2	0	0	1	0	0	0	0	2	1	1	2	2	1	1	1	1	1	1	0	0	1	0	0	0	2	0	0	0	1	0
118	0	0	0	0	0	0	2	0	2	0	0	1	1	1	0	0	0	0	2	0	0	0	0	0	0	0	2	1	1	2	1	1	1	1	1	1	2	1	1	0	0	1	1	2	1	1	0	0	1
119	0	0	0	0	0	2	1	1	2	0	0	0	0	0	0	0	0	0	0	1	1	0	0	0	0	2	1	1	1	2	2	2	2	1	1	1	1	0	1	1	0	0	0	0	2	1	0	1	0
120	1	1	1	0	0	1	2	1	2	0	0	0	0	0	0	0	1	0	2	0	0	1	0	0	0	0	2	0	0	2	1	2	1	1	0	2	0	0	0	2	0	0	0	2	0	1	0	0	2
121	1	1	0	0	1	1	2	1	2	0	0	0	0	0	0	0	2	0	2	0	0	0	0	0	0	0	1	0	0	1	0	2	2	1	1	1	2	0	1	0	0	0	0	1	0	1	1	0	0
122	0	0	0	0	0	1	2	0	2	0	0	0	1	1	0	0	0	0	2	1	1	1	0	0	0	0	2	1	1	2	2	0	1	1	1	1	0	0	0	1	0	1	1	2	1	0	0	0	0
123	0	0	0	0	0	1	2	0	1	0	0	1	1	1	0	0	2	0	2	0	0	1	1	1	1	1	1	0	1	2	0	0	1	2	0	2	2	0	1	1	0	0	1	1	1	0	0	0	0
124	0	0	0	0	0	1	2	0	2	0	0	1	1	0	0	0	0	0	2	1	1	0	0	0	0	0	1	1	1	0	2	0	0	2	0	2	2	0	2	1	0	0	0	2	0	1	0	0	0
125	0	1	0	0	0	1	2	0	1	0	0	0	1	1	0	0	0	0	0	1	0	1	0	0	0	0	1	1	1	2	1	0	0	2	0	2	0	0	1	1	0	0	0	1	0	1	0	0	0
126	1	1	0	0	0	0	2	0	2	0	0	0	1	1	0	0	0	0	0	1	1	0	1	0	0	0	1	0	0	1	1	2	2	2	0	2	1	0	1	1	0	1	1	1	1	2	0	0	0
127	1	0	0	0	1	1	1	0	0	0	0	1	1	0	0	1	1	1	0	1	1	0	0	0	0	0	1	0	0	2	0	1	1	2	0	2	1	0	0	1	0	0	1	2	0	1	0	0	0
128	1	0	0	0	0	1	2	0	1	0	1	0	2	1	0	0	1	0	2	0	0	0	1	0	0	0	2	0	0	2	1	1	2	2	1	2	2	0	2	0	1	1	1	1	1	0	0	0	0
129	1	0	0	0	0	2	2	1	2	0	0	0	0	0	0	0	1	1	1	0	0	1	0	0	0	0	1	1	0	1	2	1	2	1	1	1	1	0	1	1	0	0	1	2	1	0	0	0	0
130	1	0	0	0	0	0	1	1	2	0	0	0	1	0	0	0	1	1	1	2	1	0	0	0	0	0	1	1	1	2	0	1	1	2	1	2	2	0	1	1	0	0	1	2	1	1	0	0	1
131	1	0	0	0	1	2	2	0	2	1	0	1	2	1	0	0	0	0	0	1	0	0	1	0	0	0	1	0	0	1	0	1	1	1	1	1	1	1	0	1	0	2	2	2	1	1	0	0	0
132	0	0	0	0	1	2	2	0	2	0	0	0	0	0	0	0	0	0	1	0	0	1	1	1	1	1	2	1	1	2	0	0	0	2	0	2	2	0	2	0	0	0	1	2	1	0	0	0	0
133	0	0	0	0	0	1	2	1	2	0	0	1	1	0	0	1	1	1	2	1	0	0	0	0	0	0	2	0	0	2	0	2	1	1	0	2	2	0	0	2	0	0	1	1	1	0	0	0	0
134	1	0	0	0	0	2	2	0	2	0	0	0	0	0	0	0	2	0	2	0	0	0	1	0	0	0	2	1	1	2	0	2	1	2	0	2	1	1	0	1	0	1	0	0	0	1	0	1	0
135	1	0	0	0	0	0	0	0	1	0	1	1	1	0	0	1	1	0	1	1	1	0	0	0	0	0	0	1	1	1	1	1	1	2	2	1	2	1	1	0	0	0	0	0	0	0	0	0	0
136	0	0	0	0	0	2	1	1	2	0	0	0	1	1	0	0	1	1	1	1	0	1	0	0	0	0	2	0	0	2	1	1	1	0	1	1	2	1	1	1	0	0	0	1	0	0	0	0	1
137	0	0	0	0	1	1	1	0	0	0	1	1	1	0	0	1	2	0	2	1	1	1	1	1	1	2	1	0	1	2	1	2	2	2	0	2	1	0	0	2	0	1	1	2	1	1	0	0	0
138	1	0	0	0	0	0	2	0	1	0	0	0	1	1	0	0	2	1	2	1	1	0	1	0	0	0	1	0	1	2	1	2	2	0	1	1	0	0	0	1	0	0	0	2	0	2	0	0	0
139	1	0	0	0	0	1	2	1	2	0	0	1	1	1	0	0	1	1	2	0	0	0	1	0	0	0	2	1	1	2	1	2	2	2	0	2	0	0	1	1	0	0	0	1	0	0	0	0	0
140	1	0	1	0	0	1	1	1	1	0	1	1	2	1	1	0	1	1	2	0	0	0	1	0	0	0	1	0	1	2	0	2	2	2	0	2	2	0	1	1	0	0	1	1	0	1	0	1	0
141	0	0	1	0	0	2	2	1	1	0	0	0	0	0	0	0	2	1	2	1	1	0	1	0	0	0	1	0	0	1	1	1	0	2	0	2	1	0	1	1	0	0	0	2	0	0	0	0	2
142	1	0	1	0	1	2	1	0	1	0	1	0	2	2	0	0	1	1	0	1	0	1	1	1	1	1	1	2	2	2	0	1	2	1	1	1	2	0	0	1	0	0	0	1	0	0	0	0	0
143	1	0	0	0	1	2	1	0	0	0	0	1	1	1	0	0	1	2	1	1	1	0	0	0	0	0	1	1	1	1	2	1	2	2	1	2	2	1	0	0	0	0	2	2	0	1	0	0	0
144	0	0	0	0	0	0	2	1	2	0	0	0	1	1	0	0	2	1	1	0	0	1	0	0	0	0	1	1	2	2	1	2	2	2	0	2	1	0	2	0	0	0	0	1	0	1	0	0	0
145	0	0	1	0	1	1	1	1	1	0	0	0	0	0	0	0	0	0	1	0	0	0	0	0	0	1	2	0	0	2	0	0	0	2	0	2	1	0	2	0	0	0	1	2	0	1	0	0	0
146	0	1	0	0	0	1	2	0	2	0	0	2	2	0	1	1	1	1	1	0	0	1	1	1	1	1	2	0	0	1	1	1	1	1	2	1	1	1	0	0	0	0	0	1	0	0	0	0	0
147	1	1	0	0	0	1	2	0	1	0	0	1	1	0	0	0	2	2	2	0	0	0	0	0	0	0	2	0	0	2	0	1	1	1	1	1	1	0	0	2	0	0	0	2	0	0	0	0	0
148	1	0	0	0	0	1	2	1	2	0	0	0	1	0	1	0	2	2	1	0	0	1	0	0	0	0	2	0	0	2	0	1	1	1	1	1	2	0	2	0	0	1	1	2	1	2	0	1	0
149	1	0	0	0	0	0	1	1	2	0	0	1	1	0	0	0	1	0	2	1	1	1	0	0	0	0	1	0	1	2	1	2	2	0	1	1	1	0	1	1	0	1	2	2	1	1	0	0	0
150	0	0	0	0	0	0	2	0	1	0	0	0	2	2	0	0	1	0	1	1	1	1	1	1	1	1	1	0	2	2	0	1	1	0	2	0	2	0	1	1	0	0	0	2	1	1	0	0	1
151	0	0	0	0	0	1	1	0	1	0	1	0	1	1	0	0	1	0	1	0	0	0	1	0	0	0	2	1	1	2	2	1	2	1	0	2	1	1	0	1	0	0	1	1	0	1	0	0	0
152	1	0	0	0	0	0	1	1	2	0	0	2	2	0	0	1	1	1	1	2	1	1	1	1	1	1	2	1	1	1	1	1	1	0	1	1	1	0	1	1	0	0	1	2	1	1	0	0	1
153	0	0	0	0	1	1	2	0	1	0	1	0	1	1	0	0	1	1	1	1	0	0	0	0	0	0	1	1	1	1	1	1	2	1	1	1	2	0	1	1	0	0	1	1	0	1	0	0	1
154	1	0	0	0	0	0	2	0	1	0	0	0	1	1	0	0	1	0	1	0	0	0	0	0	0	1	2	0	0	2	1	1	1	1	1	1	1	1	0	1	0	0	0	0	0	0	0	0	1
155	0	0	0	0	1	1	2	0	2	0	0	0	0	0	0	0	0	0	1	0	0	0	1	0	0	1	2	0	0	2	1	2	2	2	0	2	2	1	0	1	0	0	0	0	0	0	0	2	0
156	1	0	0	0	0	2	2	0	2	0	1	1	2	2	0	0	1	0	0	1	1	0	0	0	0	0	1	1	2	2	1	1	1	2	1	2	1	0	0	2	0	0	1	2	1	0	0	0	1
157	1	0	0	0	0	1	1	0	1	0	1	1	1	0	0	1	2	0	1	1	1	1	0	0	0	0	1	0	1	2	0	1	0	0	1	1	0	0	0	1	0	1	1	1	1	0	0	0	1
158	0	0	0	0	0	1	2	0	1	0	1	2	2	0	1	1	1	1	1	0	0	0	1	0	0	0	1	1	1	2	1	1	2	0	0	2	2	0	2	0	0	0	1	1	0	1	0	0	0
159	0	0	0	0	0	0	2	0	2	0	0	1	1	0	0	1	2	2	1	1	1	0	0	0	0	0	2	0	0	2	0	1	2	1	2	1	1	0	1	1	0	1	1	2	1	2	1	0	0
160	1	0	0	0	0	1	2	0	1	0	1	1	1	0	0	1	2	2	1	1	1	0	0	0	0	0	2	0	1	2	1	1	1	2	0	2	2	1	1	1	1	0	1	2	1	0	0	0	0
161	0	0	0	0	0	2	2	0	2	0	0	0	0	0	0	0	1	0	1	1	0	1	0	0	0	0	2	1	1	1	1	2	2	2	0	2	1	1	0	0	0	1	0	0	0	0	0	0	1
162	0	0	0	0	0	0	2	0	2	0	0	0	1	1	0	0	2	1	2	0	0	0	1	0	0	0	1	0	0	1	1	1	1	2	0	2	1	1	0	1	0	0	2	2	0	0	0	0	1
163	1	0	0	0	0	0	2	0	2	0	0	0	0	0	0	0	0	0	0	1	1	0	0	0	0	0	1	0	1	2	1	1	1	1	0	2	0	0	0	2	0	0	1	2	2	0	1	0	0
164	0	1	0	0	0	1	2	0	2	0	1	2	2	1	0	0	2	2	0	2	2	1	1	1	1	1	1	1	1	1	2	1	1	2	0	2	2	0	2	0	0	0	1	2	1	0	0	0	1
165	0	1	1	0	0	1	1	0	2	0	0	1	2	1	0	1	1	1	1	0	0	1	0	0	0	0	1	0	0	1	2	1	2	1	2	1	2	0	2	0	1	0	1	2	1	0	0	0	0
166	0	0	1	0	1	2	2	0	0	0	0	0	0	0	0	0	1	0	0	1	1	0	1	0	0	0	1	0	0	1	0	1	1	1	1	1	0	0	0	2	0	2	2	2	1	1	0	0	1
167	0	0	0	0	0	0	2	1	1	0	1	0	0	0	0	0	1	0	2	0	0	1	0	0	0	0	2	0	0	1	0	1	1	1	1	1	1	1	0	1	0	0	0	1	1	1	0	0	0
168	0	0	0	0	0	2	1	0	1	0	1	0	0	0	0	0	0	0	2	0	0	0	0	0	0	0	1	1	1	2	0	0	0	1	1	1	1	1	0	0	0	1	1	1	1	0	0	0	0
169	1	0	0	0	0	1	1	1	1	0	1	1	1	0	0	1	2	1	2	1	1	1	1	1	1	1	1	0	1	2	1	1	1	1	1	1	0	0	0	2	0	0	0	2	0	0	0	0	0
170	0	0	0	0	1	1	2	0	1	0	0	0	1	1	0	0	1	0	0	1	1	1	0	0	0	1	2	2	2	2	1	1	1	1	1	1	0	0	1	1	0	1	1	2	1	0	0	0	1
171	0	1	1	0	0	2	2	0	1	0	0	0	0	0	0	0	0	0	1	0	0	0	0	0	0	2	1	1	0	1	1	2	2	1	1	1	2	1	1	1	0	0	0	2	0	0	1	0	0
172	0	0	0	0	0	0	2	0	1	0	0	0	1	1	0	0	0	0	1	0	0	0	0	0	0	0	1	2	2	2	0	1	1	1	1	1	0	0	0	1	0	1	1	1	1	1	0	0	1
173	1	0	1	1	0	1	2	0	1	0	0	0	1	1	0	0	2	2	1	1	1	0	0	0	0	0	1	0	2	2	0	1	1	1	1	1	1	1	0	0	0	0	0	1	0	1	0	0	1
174	1	0	0	0	0	2	1	0	1	0	0	0	0	0	0	0	1	1	0	1	1	0	0	0	0	0	1	1	1	2	0	2	2	1	1	2	1	0	1	1	0	0	0	2	0	0	0	0	0
175	0	0	0	0	1	1	1	0	0	0	1	1	2	1	0	1	2	2	1	1	1	1	1	1	1	1	1	0	0	1	1	0	0	1	1	1	2	0	2	0	1	0	1	1	1	0	0	0	0
176	0	0	0	0	1	2	1	1	1	0	0	1	2	2	0	0	1	0	1	0	0	0	0	0	0	0	2	2	2	2	0	1	1	0	1	1	2	2	0	0	0	0	0	1	0	1	0	0	0
177	1	0	0	0	0	0	1	0	1	0	1	0	0	0	0	0	1	0	1	1	0	1	0	0	0	0	0	0	0	1	1	1	2	1	0	2	1	0	1	1	0	0	0	2	1	0	0	0	0
178	0	0	0	0	1	1	2	0	0	0	0	1	1	0	0	0	1	1	1	0	0	0	0	0	0	0	1	1	1	1	2	0	1	1	1	1	1	0	2	0	0	0	1	1	0	0	0	1	0
179	0	0	0	0	0	1	2	0	2	0	0	0	1	0	0	0	2	0	0	1	1	0	0	0	0	1	2	0	0	2	2	2	2	0	1	1	0	0	0	1	0	0	0	1	0	0	1	0	1
180	1	0	0	0	1	1	0	0	0	0	1	0	2	1	1	0	1	0	1	1	1	0	0	0	0	0	1	0	0	2	0	1	1	1	1	1	1	0	0	1	0	0	0	0	0	0	0	0	0
181	1	0	1	1	0	2	2	0	2	0	0	0	1	0	0	0	0	0	0	0	0	0	0	0	0	1	2	0	0	2	1	1	2	2	1	2	2	0	2	0	1	0	0	2	0	0	0	0	0
182	0	0	0	0	0	0	2	0	1	0	0	0	2	0	1	0	1	1	1	2	1	0	1	0	0	1	2	1	1	2	1	1	1	1	1	1	1	0	1	1	0	1	1	1	1	2	0	0	0
183	0	0	0	0	1	2	2	0	1	0	0	1	2	1	0	0	2	0	2	0	0	0	1	1	1	2	2	0	0	2	1	1	1	1	1	1	0	0	0	1	0	0	0	2	0	0	0	1	0
184	0	0	0	0	0	0	2	0	1	0	1	0	1	0	1	0	1	1	1	1	1	0	1	0	0	0	2	0	0	1	0	1	1	0	1	1	2	0	1	0	0	0	1	2	0	1	1	0	1
185	0	1	0	0	0	1	2	0	2	0	0	0	0	0	0	0	1	1	1	0	0	1	1	1	1	1	1	0	1	2	0	2	2	1	1	1	0	0	0	2	0	0	1	2	1	0	1	0	0
186	1	0	0	0	0	0	1	1	1	0	1	0	1	1	0	0	0	0	0	0	0	0	0	0	0	0	1	1	1	2	1	0	0	2	0	2	1	0	1	1	0	0	0	1	0	0	1	1	0
187	0	0	0	0	0	1	1	0	1	0	1	0	1	1	0	0	2	0	2	0	0	1	0	0	0	0	2	0	0	2	1	2	2	0	1	1	1	0	1	1	0	0	0	2	0	0	0	0	0
188	0	0	0	0	0	1	2	0	2	0	0	1	1	1	0	0	0	0	1	0	0	1	0	0	0	0	2	0	0	2	0	1	1	2	1	2	1	0	0	1	1	1	1	1	1	1	0	0	0
189	0	0	0	0	1	2	2	0	2	0	0	0	0	0	0	0	2	2	1	1	1	1	0	0	0	0	1	2	2	2	2	1	1	0	2	0	1	1	0	1	0	0	1	1	1	0	0	0	0
190	0	0	0	0	0	1	2	0	1	0	0	0	1	0	0	0	0	0	1	1	1	1	0	0	0	0	2	0	0	2	1	1	2	1	1	1	2	0	0	1	0	0	1	1	0	0	0	0	0
191	1	0	0	0	0	2	1	0	0	0	1	0	0	0	0	0	0	1	0	1	1	2	1	1	1	1	2	0	0	2	0	1	1	1	0	2	2	0	1	0	0	0	0	2	1	0	0	0	1
192	0	0	0	0	0	1	2	1	2	0	0	1	2	1	0	1	2	2	1	1	1	0	0	0	0	0	1	0	1	2	1	1	1	1	1	1	2	0	2	0	0	0	0	1	0	0	0	0	0
193	0	0	1	0	0	2	1	0	0	0	0	0	1	1	0	0	1	0	1	0	0	1	0	0	0	1	1	0	0	1	1	1	1	0	2	0	0	0	0	2	0	0	1	2	1	1	1	0	0
194	0	0	0	0	0	0	2	1	2	0	0	0	1	1	0	0	1	0	1	1	1	1	0	0	0	1	1	0	1	2	0	0	0	1	0	2	1	0	1	1	0	0	1	1	0	1	1	0	0
195	0	0	0	0	0	0	2	0	1	0	0	0	0	0	0	0	0	0	1	0	0	0	0	0	0	0	1	0	2	2	0	1	1	1	0	2	0	0	0	2	0	0	0	1	0	0	1	1	0
196	0	0	1	1	1	2	1	0	0	0	2	1	0	0	0	0	1	1	2	0	0	1	0	0	0	0	1	0	1	2	1	2	1	2	0	2	1	0	0	2	0	0	0	2	0	0	0	1	0
197	0	0	0	0	0	0	1	1	1	0	0	0	0	0	0	0	1	1	0	0	0	0	0	0	0	0	0	0	1	2	0	2	2	1	1	1	1	0	1	1	0	0	0	1	0	1	0	0	0
198	1	0	1	0	0	1	2	0	1	0	0	0	1	1	0	0	1	1	1	0	0	1	0	0	0	0	0	1	2	1	1	1	1	1	0	2	1	0	0	1	0	1	0	0	0	1	1	0	0
199	0	0	0	0	0	0	2	0	0	0	0	2	2	0	1	1	0	0	0	1	1	1	0	0	0	0	2	1	1	2	0	1	1	2	0	2	1	0	1	1	0	0	0	1	0	0	0	0	0
200	0	0	1	0	1	2	0	0	1	0	1	0	1	1	0	0	1	1	1	1	1	0	0	0	0	0	0	0	1	2	0	0	1	2	1	2	0	0	1	1	1	0	0	1	0	0	0	0	0
201	1	0	0	0	0	1	1	1	2	0	0	0	0	0	0	0	2	1	2	0	0	0	0	0	0	0	1	1	0	1	2	2	2	1	1	1	2	0	1	1	0	1	1	1	1	0	0	1	0
202	1	0	0	0	0	0	1	1	2	0	1	0	0	0	0	0	0	0	0	2	0	0	0	0	0	1	2	0	0	2	1	0	0	2	0	2	0	0	1	1	0	0	0	2	0	0	0	0	0
203	0	0	0	0	0	1	1	0	0	0	1	0	0	0	0	0	1	1	2	0	0	0	0	0	0	1	1	0	1	2	1	1	1	1	1	1	2	0	0	1	0	1	0	1	0	0	0	0	1
204	0	0	0	0	0	1	2	1	2	0	0	0	2	2	0	0	1	1	0	1	1	1	0	0	0	0	2	0	0	2	1	2	1	2	0	2	2	1	1	0	0	1	1	1	0	1	0	1	0
205	1	0	0	0	0	1	2	0	2	0	0	1	1	0	0	1	1	1	1	1	1	0	0	0	0	0	1	1	1	2	0	1	2	1	1	1	1	0	0	1	0	1	1	1	1	0	0	0	1
206	1	0	0	0	1	1	2	1	2	0	0	1	2	1	0	0	1	0	1	0	0	0	0	0	0	1	2	0	0	2	1	1	0	0	0	2	0	0	0	2	0	0	0	0	0	0	0	0	0
207	1	0	1	0	0	1	0	0	1	0	0	1	1	0	0	1	0	0	1	0	0	0	0	0	0	0	2	1	1	2	1	1	2	2	1	2	1	0	1	1	0	0	0	2	0	0	0	0	0
208	0	0	0	0	0	2	2	0	2	0	0	1	0	0	0	0	2	1	2	1	1	1	0	0	0	0	1	0	0	1	0	1	1	2	1	1	2	0	1	1	0	0	0	2	0	1	0	0	0
209	1	0	1	1	0	1	2	0	0	0	1	0	0	0	0	0	2	1	2	1	1	1	2	1	1	1	2	1	1	2	0	1	1	1	0	2	2	0	2	0	0	0	1	1	1	0	0	0	0
210	1	0	0	0	0	0	1	0	0	0	1	0	0	0	0	0	1	1	1	1	1	1	0	0	0	0	2	0	0	1	0	1	2	1	1	1	2	1	0	0	0	0	1	1	1	0	0	0	0
211	0	0	0	0	1	2	2	0	2	0	0	0	0	0	0	1	1	1	0	2	2	1	0	0	0	0	2	0	0	2	1	2	2	2	0	2	1	1	0	0	0	0	0	1	0	0	1	0	1
212	0	0	0	0	1	2	2	0	2	0	0	0	0	0	0	0	1	0	2	1	1	0	0	0	0	0	2	0	0	2	2	1	2	1	0	2	2	1	1	0	0	1	1	1	1	0	0	0	0
213	1	0	0	0	0	1	1	0	1	1	1	1	1	0	0	1	2	1	1	1	0	1	0	0	0	0	2	0	0	2	2	1	1	1	1	1	1	0	1	1	1	1	1	1	1	0	0	0	0
214	1	0	0	0	0	1	2	1	1	1	0	0	0	0	0	0	0	0	1	0	0	0	0	0	0	0	0	1	2	2	1	1	2	1	0	2	2	1	1	2	2	1	2	2	1	1	0	1	1
215	0	0	0	0	0	1	1	0	0	1	2	0	2	2	0	0	1	0	1	0	0	0	1	0	0	0	1	0	1	2	0	1	2	1	1	1	2	0	1	0	0	0	0	1	1	0	0	0	0
216	0	0	0	0	1	2	2	0	1	0	0	0	1	1	0	0	1	1	0	2	2	0	1	0	0	0	0	1	2	1	1	0	1	2	0	2	2	0	2	0	0	0	1	2	1	1	0	0	1
217	1	0	0	0	0	1	2	0	2	0	0	0	1	1	0	0	1	1	1	1	0	0	0	0	0	0	2	0	0	2	0	2	2	1	1	1	0	0	0	2	0	0	0	1	1	0	1	0	0
218	0	0	0	0	1	2	2	0	1	0	0	1	1	0	0	1	1	1	1	2	1	1	0	0	0	0	1	0	1	2	0	1	1	1	0	2	1	0	1	1	0	0	0	2	0	0	0	0	1
219	1	0	0	0	0	2	2	1	2	0	0	0	0	0	0	0	1	0	1	0	0	0	0	0	0	0	2	1	1	2	1	2	2	0	2	0	1	0	0	2	0	0	2	2	1	0	0	0	0
220	0	0	0	0	0	2	2	1	2	0	0	1	2	1	0	0	2	2	2	1	1	2	0	0	0	0	2	0	0	2	0	2	2	0	1	1	1	0	0	1	0	0	1	2	1	1	1	0	0
221	1	0	0	0	0	1	2	1	2	0	0	0	0	0	0	0	2	2	2	0	0	1	1	1	1	1	1	0	2	2	0	0	0	0	1	1	0	0	0	2	0	1	1	1	1	1	0	0	0
222	1	0	0	0	0	1	2	0	2	0	0	0	0	0	0	0	2	1	1	0	0	0	1	0	0	0	2	0	0	2	2	1	1	2	0	2	1	0	0	1	0	1	1	1	0	1	0	0	1
223	1	0	1	0	1	2	2	0	2	0	0	0	1	0	1	0	1	1	1	1	1	0	2	0	0	0	2	0	0	1	1	2	2	1	1	1	1	0	1	1	0	1	0	0	0	0	1	1	0
224	1	0	0	0	0	2	2	0	2	0	0	0	0	0	0	0	0	0	0	1	0	0	0	0	0	0	0	1	2	1	1	1	1	2	0	2	1	0	0	2	1	0	0	2	1	0	1	0	0
225	0	0	0	0	0	2	2	1	2	0	0	2	2	0	0	1	0	0	1	0	0	0	0	0	0	1	2	0	0	2	0	1	2	1	2	1	1	0	0	1	0	1	1	1	1	2	0	0	0
226	1	0	0	0	0	1	2	0	2	0	0	0	0	0	0	0	2	1	1	1	0	0	0	0	0	0	1	1	1	0	1	1	2	1	0	2	1	0	0	2	0	1	1	2	0	0	0	0	1
227	0	0	0	0	0	2	1	0	1	0	0	0	2	1	1	0	2	1	2	1	1	0	0	0	0	0	2	0	0	1	0	1	1	2	0	2	2	0	2	1	1	0	0	1	0	0	0	0	1
228	1	0	0	0	0	1	2	0	1	0	1	0	0	0	0	1	1	1	0	1	1	1	0	0	0	0	0	0	1	2	0	1	2	0	1	1	0	0	1	0	0	1	1	2	1	0	0	0	1
229	1	0	0	0	0	0	1	0	0	1	2	1	1	0	0	0	2	2	1	1	1	0	0	0	0	1	1	0	1	2	0	2	2	1	1	1	2	1	1	1	0	0	0	1	0	1	0	0	1
230	1	0	0	0	0	2	2	0	0	0	1	0	1	1	0	0	1	1	1	0	0	0	0	0	0	0	1	0	0	1	0	1	1	1	1	1	2	0	2	1	0	1	1	2	0	0	0	0	1
231	1	0	0	0	0	1	2	0	2	0	0	1	1	0	0	1	2	2	1	1	1	0	1	0	0	0	1	1	2	2	0	0	0	2	0	2	2	0	1	1	0	0	0	1	0	0	1	0	0
232	0	0	0	0	0	0	2	0	1	0	0	0	1	1	0	0	2	1	1	1	1	1	1	0	0	1	2	0	0	2	0	1	1	1	0	2	2	0	2	0	1	1	1	1	1	1	0	0	1
233	1	0	0	0	0	1	1	0	1	0	1	0	0	0	0	0	1	1	1	1	1	0	0	0	0	0	1	0	2	2	0	0	1	2	0	2	1	0	0	2	0	2	1	2	1	0	0	0	0
234	0	0	0	0	0	1	2	0	1	0	0	0	2	1	1	0	2	0	2	0	0	1	0	0	0	0	1	1	1	2	0	1	1	2	0	2	1	0	1	1	0	0	2	2	1	1	0	0	0
235	1	0	0	0	0	0	1	0	1	0	0	1	1	1	0	0	0	0	0	1	1	1	1	1	1	1	2	1	1	2	1	1	2	1	0	2	2	0	2	0	1	0	0	1	0	0	0	0	0
236	1	0	0	0	0	1	2	0	1	0	0	1	2	2	0	0	0	0	0	1	0	1	0	0	0	1	2	1	1	2	0	1	1	0	1	1	1	0	0	2	0	0	0	2	0	0	0	0	1
237	0	0	1	0	0	1	2	1	1	0	1	1	1	1	0	0	1	0	0	1	1	0	0	0	0	0	2	0	0	1	0	1	0	2	0	2	1	0	1	1	0	0	0	1	0	1	1	1	0
238	0	0	0	0	0	0	2	0	2	0	0	1	2	1	0	0	0	0	1	1	1	0	0	0	0	1	1	2	2	1	1	2	2	0	1	1	0	0	0	2	0	0	0	2	0	0	0	0	0
239	0	0	0	0	0	0	1	1	1	0	1	2	2	2	0	0	1	1	0	1	1	0	0	0	0	0	0	0	0	1	1	2	2	0	1	1	2	0	1	1	0	0	0	2	0	0	0	0	1
240	1	0	0	0	0	1	1	0	2	1	0	0	0	0	0	0	0	1	0	1	1	1	0	0	0	0	2	0	0	2	0	0	0	2	1	1	1	0	1	1	1	1	1	1	0	0	0	0	0
241	1	0	0	0	0	0	2	0	1	0	1	0	1	1	0	0	1	1	0	2	1	0	0	0	0	1	1	0	0	2	1	1	1	0	2	1	1	0	1	1	0	0	1	2	0	0	0	0	1
242	0	0	0	0	0	1	2	1	2	0	0	1	1	1	0	0	1	1	1	1	1	1	1	1	1	1	1	0	2	2	0	2	2	0	2	0	1	0	1	1	0	0	1	2	2	0	0	0	1
243	1	0	1	1	1	2	0	0	0	0	2	0	0	0	0	0	0	0	0	0	0	0	0	0	0	1	1	1	1	1	1	2	2	0	2	0	1	1	0	1	0	1	1	2	0	1	0	0	0
244	0	0	0	0	0	1	0	0	0	0	2	0	0	0	0	0	1	1	2	0	0	0	0	0	0	1	0	1	2	2	1	1	1	1	1	1	1	0	1	1	1	0	0	2	0	0	0	0	0
245	1	0	0	0	0	1	2	0	2	0	0	0	1	1	0	0	1	1	1	0	1	0	0	0	0	0	1	0	2	2	0	1	1	1	1	1	1	0	0	2	0	1	1	1	1	0	0	0	0
246	1	0	0	0	1	1	2	0	1	0	1	1	1	0	0	1	1	1	2	0	0	0	0	0	0	0	0	0	1	2	0	1	2	1	0	2	0	0	0	1	0	0	0	2	0	0	0	0	0
247	1	0	0	0	0	1	1	0	1	0	1	0	0	0	0	0	0	0	2	1	1	0	0	0	0	0	1	0	1	2	1	2	1	1	0	2	1	0	0	1	0	0	1	2	1	1	0	0	0
248	1	0	0	0	1	1	2	0	0	0	0	1	1	0	1	0	1	0	1	1	1	2	1	1	1	1	2	0	0	1	1	0	0	1	2	1	1	1	0	1	0	0	1	1	1	1	0	0	0
249	1	0	1	0	0	1	1	0	0	1	2	1	1	0	0	0	1	0	1	0	0	0	0	0	0	0	0	1	1	1	1	2	2	0	1	0	1	0	0	1	0	0	0	2	0	0	0	1	0
250	0	0	0	0	1	1	2	0	1	0	1	0	0	0	0	1	1	1	2	1	1	0	0	0	0	1	1	0	0	1	1	2	2	1	1	1	2	0	2	0	0	0	0	2	0	0	0	0	1
251	0	0	0	0	0	1	2	0	1	0	0	1	2	1	0	0	1	0	2	1	1	1	0	0	0	0	1	1	1	1	2	2	2	1	1	1	1	0	0	2	0	0	1	1	0	0	0	0	0
252	1	0	1	0	0	1	2	0	2	0	0	0	0	0	0	0	0	0	1	1	1	1	0	0	0	1	2	0	0	2	0	1	2	2	1	2	1	0	1	1	0	1	1	1	1	0	0	0	1
253	1	0	0	0	0	0	2	0	2	0	0	1	2	2	0	0	2	0	1	1	1	0	0	0	0	0	1	1	1	2	1	2	2	0	2	0	2	1	0	2	1	2	1	2	1	0	0	0	0
254	1	0	0	0	0	2	2	0	2	0	0	1	2	1	1	0	1	1	1	0	0	0	0	0	0	0	2	0	0	1	0	2	2	0	1	1	1	1	0	1	0	0	0	2	0	0	0	0	2
255	0	0	1	1	1	2	2	0	2	0	0	1	2	1	0	0	1	2	2	0	0	0	1	0	0	0	1	2	2	2	2	1	1	1	1	1	1	0	1	1	0	1	1	2	1	0	0	0	0
256	1	0	0	0	0	0	0	0	0	1	1	0	0	0	0	0	1	1	0	0	0	0	0	0	0	0	2	0	0	2	0	1	1	2	0	2	0	0	0	1	0	0	0	1	0	0	0	0	0
257	1	0	0	0	0	1	2	1	2	0	0	2	2	0	0	1	0	0	2	0	0	0	1	0	0	0	1	0	1	2	0	1	2	1	1	1	2	1	1	0	0	0	0	0	0	0	0	0	1
258	0	0	0	0	0	0	1	1	1	0	1	0	1	0	1	0	2	1	0	2	1	1	0	0	0	0	0	2	2	0	2	2	2	1	1	2	2	0	1	1	1	1	1	1	1	2	0	0	0
259	1	0	0	0	0	1	2	1	1	1	0	0	1	1	0	0	2	0	1	0	0	1	0	0	0	0	1	0	1	2	0	1	1	1	1	1	2	0	1	1	0	2	2	2	1	1	1	0	0
260	1	0	0	0	0	0	1	1	1	0	1	0	0	0	0	0	1	1	1	1	1	0	0	0	0	0	0	0	1	2	0	1	1	2	0	2	0	0	0	2	0	0	2	2	0	0	0	0	0
261	1	0	0	0	0	0	2	0	1	0	0	0	2	1	0	0	2	2	0	2	2	0	1	0	0	0	0	2	2	0	2	1	1	2	0	2	1	0	0	2	0	1	0	1	0	0	0	0	0
262	0	0	0	0	1	1	1	0	1	0	1	1	2	1	0	1	2	0	2	0	0	1	0	0	0	0	2	0	0	2	0	2	2	0	1	1	1	0	2	0	0	1	1	1	1	0	0	0	0
263	0	0	0	0	0	2	1	0	2	0	0	1	1	0	0	1	1	0	1	1	0	0	0	0	0	0	0	0	1	2	0	2	2	0	1	1	0	1	0	1	0	0	1	2	1	1	0	0	1
264	1	0	0	0	0	1	2	0	2	0	0	0	1	0	0	0	1	1	1	1	1	0	1	1	1	2	2	0	0	1	2	2	2	0	1	1	2	0	1	1	0	1	1	2	1	1	0	1	1
265	1	0	1	0	0	1	2	1	2	0	0	1	2	1	0	0	2	2	1	1	1	0	0	0	0	1	2	0	0	2	0	2	2	2	0	2	0	0	0	1	0	0	0	0	0	0	0	0	1
266	1	0	0	0	0	1	2	0	2	0	0	1	2	2	0	0	1	1	2	0	0	1	0	0	0	0	2	0	0	2	1	1	1	0	1	1	1	0	0	2	0	1	1	1	1	1	0	0	0
267	1	0	0	0	0	0	1	0	0	1	2	1	2	2	0	0	0	0	2	0	0	0	0	0	0	0	1	1	1	1	2	0	0	2	0	2	0	1	0	1	0	1	0	0	1	1	1	0	0
268	1	0	0	0	1	2	1	0	0	0	0	2	2	0	1	1	0	0	1	1	1	0	0	0	0	1	2	0	0	2	1	1	1	1	0	2	1	0	2	0	0	0	2	2	0	0	0	2	0
269	1	0	1	0	0	2	2	0	1	0	0	0	0	0	0	0	1	0	2	0	0	0	0	0	0	0	2	2	2	2	1	1	1	2	0	2	0	0	0	2	0	1	1	2	0	0	0	0	0
270	1	0	0	0	0	1	2	0	2	0	0	0	1	1	0	0	0	0	2	0	0	0	0	0	0	1	1	1	1	0	1	0	0	1	0	2	2	1	1	1	0	0	0	2	0	0	0	1	0
271	1	0	0	0	0	0	2	0	1	0	1	0	1	0	0	0	1	1	1	1	0	1	0	0	0	0	1	1	1	2	0	1	1	1	1	1	1	0	1	2	1	0	2	2	0	0	0	0	0
272	1	0	0	0	0	0	2	1	1	0	0	0	1	1	0	0	1	0	1	1	0	1	0	0	0	0	1	0	2	2	0	0	0	2	0	2	0	0	0	1	0	0	0	0	0	0	0	0	0
273	1	0	0	0	1	1	2	0	0	0	0	0	0	0	0	0	1	1	1	1	1	0	1	0	0	0	2	0	0	2	0	1	1	0	2	0	2	0	2	0	0	0	0	1	1	0	0	0	0
274	0	1	0	0	0	1	1	0	1	0	1	0	1	1	0	0	2	1	2	0	0	1	1	1	1	1	1	1	1	1	2	0	1	2	1	2	2	0	0	1	0	0	1	2	1	0	0	0	1
275	1	0	0	0	1	2	1	0	1	0	1	1	1	0	0	0	1	0	2	1	1	1	0	0	0	0	1	0	0	1	2	2	2	1	1	1	2	1	1	1	0	1	1	2	0	2	0	0	0
276	0	0	0	0	1	1	1	1	2	0	0	1	2	1	0	1	1	1	1	0	0	0	0	0	0	1	0	0	0	1	1	1	1	1	1	1	0	0	0	1	0	1	1	1	1	0	0	0	0
277	1	0	0	0	0	1	2	0	2	0	0	1	1	0	0	1	2	1	0	2	1	1	0	0	0	0	1	1	1	2	0	1	0	0	0	2	1	0	0	2	0	0	1	2	0	1	1	0	0
278	1	0	0	0	0	2	2	1	2	0	0	1	1	0	0	0	0	0	1	0	0	0	0	0	0	1	0	1	2	1	1	2	2	0	2	0	0	0	0	2	0	0	0	0	0	0	0	1	0
279	1	0	1	0	0	1	2	1	2	0	0	0	0	0	0	0	0	0	2	1	1	0	0	0	0	0	2	0	0	2	2	1	1	2	0	2	2	1	0	1	0	1	1	1	1	1	0	0	0
280	0	0	0	0	0	1	1	1	1	0	1	1	2	1	0	0	2	2	1	1	1	0	0	0	0	1	2	0	0	2	1	1	1	2	0	2	0	0	1	0	0	0	0	0	0	0	0	0	1
281	1	0	0	0	1	1	2	0	2	0	0	1	1	0	0	1	1	0	2	0	0	0	0	0	0	0	2	0	0	2	1	1	1	1	1	1	2	0	1	2	1	0	0	2	0	2	1	0	0
282	0	1	0	0	1	2	2	0	2	0	0	0	0	0	0	0	2	1	2	0	0	0	0	0	0	0	2	1	1	2	2	0	1	1	1	1	2	0	0	2	0	0	0	2	0	0	0	0	0
283	0	0	1	0	0	1	1	0	1	0	0	1	1	0	0	0	1	1	0	0	0	0	0	0	0	0	2	1	1	2	1	2	2	1	1	1	1	0	0	2	0	1	0	1	0	0	1	1	0
284	0	0	0	0	0	0	1	0	0	0	0	0	0	0	0	0	1	1	2	1	0	1	0	0	0	0	2	0	0	2	0	1	1	1	1	1	2	0	0	1	0	0	1	1	1	1	1	0	0
285	1	0	1	0	0	2	1	0	0	0	2	0	0	0	0	0	2	2	1	1	1	1	0	0	0	0	1	0	0	2	2	1	1	0	2	0	1	0	1	1	0	1	1	2	2	0	1	0	0
286	0	0	0	0	0	1	0	0	1	1	1	0	2	1	0	0	2	2	2	0	0	0	0	0	0	0	1	0	0	1	0	1	1	1	0	2	2	0	1	1	0	0	0	0	0	0	0	0	1
287	0	0	0	0	0	0	1	0	2	0	0	2	2	1	0	1	2	1	2	0	0	0	0	0	0	1	1	2	2	1	1	1	1	2	0	2	1	1	0	0	0	0	0	1	0	1	0	0	0
288	1	0	0	0	0	0	1	0	2	0	0	1	2	1	0	1	2	1	0	2	1	1	0	0	0	0	1	1	2	2	1	2	2	1	0	2	2	0	2	0	0	2	2	2	1	1	0	0	0
289	0	0	0	0	0	0	1	0	1	0	1	0	0	0	0	0	2	1	1	0	0	0	2	0	0	1	2	0	0	1	1	0	1	2	1	2	1	0	1	1	0	1	2	2	1	1	0	0	0
290	0	0	0	0	1	2	1	1	2	0	1	0	1	1	0	0	0	0	2	1	1	0	0	0	0	0	0	1	2	1	1	1	2	0	1	1	1	0	0	2	0	0	1	2	1	0	0	0	0
291	0	0	0	0	0	2	2	0	1	0	0	0	1	1	0	0	1	0	0	1	1	1	0	0	0	0	1	0	0	2	0	1	1	0	1	1	1	0	2	0	0	0	1	2	0	1	0	0	0
292	1	0	0	0	2	2	1	0	0	1	1	0	2	1	1	0	2	2	1	1	1	1	0	0	0	0	2	0	1	2	0	0	0	2	0	2	0	0	1	2	1	1	1	2	1	1	0	0	0
293	1	0	0	0	0	2	1	0	2	0	0	1	2	1	0	0	2	1	0	1	1	0	0	0	0	1	2	1	1	2	1	2	2	0	2	0	2	0	1	0	0	0	0	2	0	1	0	0	0
294	1	1	0	0	1	1	1	0	1	0	1	0	0	0	0	0	1	1	1	1	0	0	0	0	0	1	2	0	0	2	2	0	0	2	0	1	2	0	2	0	0	0	0	2	0	0	0	0	0
295	1	0	0	0	0	1	2	1	2	0	0	0	2	1	0	0	1	1	1	1	1	1	0	0	0	0	2	0	0	2	1	1	1	1	0	2	2	1	1	0	0	0	0	0	0	0	0	0	0
296	0	0	0	0	0	0	2	0	1	0	0	1	1	0	0	1	2	0	2	1	0	1	1	0	0	0	2	0	0	2	0	2	2	0	2	0	1	1	0	1	0	0	2	2	0	0	0	0	0
297	1	0	1	0	0	0	1	0	1	0	1	2	2	2	0	0	2	2	1	1	1	0	0	0	0	0	0	1	0	0	2	1	1	1	1	1	2	0	0	1	0	0	1	1	1	0	0	0	0
298	0	0	0	0	0	1	1	0	0	0	2	0	0	0	0	0	1	0	1	0	0	0	0	0	0	0	2	0	0	2	1	1	0	2	0	2	1	1	0	2	0	1	1	1	0	1	0	0	1
299	0	0	0	0	0	1	1	0	1	0	0	0	0	0	0	0	2	0	2	0	0	1	0	0	0	0	2	0	0	2	1	0	2	0	2	1	1	0	0	1	0	0	0	2	0	0	0	0	1
300	0	0	1	0	0	1	2	0	0	0	0	0	1	0	0	0	0	1	0	1	1	0	0	0	0	0	1	0	0	2	0	1	2	2	0	2	2	0	1	2	1	2	2	2	1	1	0	0	0
301	1	0	0	0	2	2	1	0	1	0	1	0	2	1	0	0	1	1	0	1	1	1	1	0	0	1	1	0	0	1	0	1	2	1	1	1	2	0	2	0	0	1	0	1	0	0	0	0	0
302	0	0	0	0	0	0	1	0	1	1	1	0	1	0	0	0	1	1	2	1	0	0	0	0	0	0	1	0	1	2	0	1	2	1	0	2	0	0	0	1	0	0	1	1	0	1	1	0	0
303	0	0	1	1	0	1	2	0	1	0	0	0	1	0	0	0	2	1	1	1	1	0	0	0	0	0	1	0	1	2	0	1	2	1	1	1	2	1	1	0	0	1	1	1	0	0	0	0	0
304	1	0	0	0	0	1	1	0	1	0	0	0	0	0	0	0	1	1	2	1	0	1	0	0	0	0	1	0	1	2	0	1	1	0	2	0	1	0	1	1	0	0	0	1	1	0	1	0	0
305	1	0	0	0	0	2	2	1	2	0	0	0	0	0	0	0	0	0	0	2	0	0	0	0	0	0	1	0	1	2	0	1	2	1	0	2	2	1	0	2	1	0	1	2	1	1	0	0	0
306	0	0	0	0	0	1	2	0	2	0	0	1	1	0	0	1	2	2	0	2	0	1	1	0	0	1	1	2	2	1	1	1	1	1	1	1	1	0	0	1	0	0	0	2	0	1	0	0	1
307	1	0	0	0	1	2	2	0	2	0	0	0	0	0	0	0	0	0	0	1	1	0	0	0	0	1	1	0	1	2	0	0	0	1	0	2	1	0	1	1	0	0	1	1	1	0	0	0	0
308	1	0	1	1	0	1	2	0	2	0	0	0	1	0	1	0	1	0	2	0	0	1	1	0	0	0	2	1	1	2	0	2	2	1	1	1	1	0	1	1	1	0	0	2	0	0	0	0	0
309	1	0	0	0	0	0	1	1	1	0	1	0	0	0	0	0	2	1	1	0	0	0	0	0	0	0	1	0	1	2	0	2	2	1	1	1	1	0	1	1	0	0	0	0	0	0	1	1	0
310	0	0	0	0	0	0	2	0	2	0	0	0	0	0	0	0	0	0	1	0	0	0	0	0	0	0	1	0	1	2	0	0	1	1	1	1	2	1	0	1	0	1	0	1	0	0	1	1	0
311	1	0	0	0	1	2	1	1	2	0	0	1	2	1	0	0	2	1	1	1	1	0	1	1	1	2	1	0	0	2	2	1	2	1	1	1	2	0	2	1	0	1	1	1	0	0	0	0	0
312	0	0	1	0	0	1	1	0	0	0	1	0	1	0	1	0	0	0	2	1	1	1	0	0	0	0	0	0	1	2	0	2	2	0	1	1	0	0	0	2	0	2	2	2	1	1	0	1	0
313	1	0	0	0	0	1	2	0	2	0	0	1	1	0	0	1	1	1	1	0	0	0	0	0	0	1	0	0	0	1	1	0	0	1	0	2	1	0	2	0	0	1	1	1	1	1	1	0	1
314	1	0	0	0	0	2	2	1	1	0	0	0	1	1	0	0	1	0	2	0	0	0	0	0	0	0	0	0	1	2	1	2	2	0	0	2	2	1	0	0	0	0	1	2	1	0	0	0	0
315	0	0	0	0	0	2	1	1	1	0	1	0	0	0	0	0	2	2	2	1	1	0	0	0	0	1	2	0	0	1	1	0	2	2	0	2	0	0	1	1	0	0	2	2	1	1	0	0	0
316	0	0	0	0	0	1	2	0	2	0	0	1	1	0	0	0	1	1	1	0	0	0	0	0	0	0	2	0	0	2	0	0	1	2	0	2	2	1	1	1	1	0	0	2	0	2	0	0	0
317	0	0	0	0	1	2	2	0	1	0	1	1	1	1	0	0	1	0	1	0	0	0	0	0	0	1	2	0	0	1	0	1	2	1	1	1	2	0	2	1	1	1	1	2	1	2	0	1	0
318	0	0	0	0	0	1	2	1	1	0	0	0	0	0	0	0	0	0	0	1	1	1	1	1	1	1	1	2	2	1	1	0	0	2	0	2	1	0	1	1	0	1	1	2	1	1	0	0	0
319	0	0	0	0	0	2	1	0	0	0	1	1	1	1	0	0	1	1	1	1	0	0	0	0	0	0	1	0	0	1	2	1	1	1	0	2	2	1	0	2	1	1	1	2	1	1	0	0	0
320	1	1	0	0	0	1	1	0	1	0	0	1	2	0	0	1	1	0	1	0	0	1	0	0	0	0	0	2	2	2	2	1	2	2	1	2	2	1	0	0	0	0	0	2	0	0	1	0	0
321	1	0	0	0	1	2	1	0	0	0	1	0	1	1	0	0	1	1	2	0	0	0	0	0	0	0	1	0	0	1	1	2	2	1	1	1	1	0	0	0	0	0	1	2	0	2	1	1	0
322	0	0	0	0	1	2	2	0	1	0	1	0	1	1	0	0	1	0	2	0	0	0	0	0	0	0	2	1	1	2	1	1	1	1	1	1	1	0	2	0	0	0	1	1	1	0	0	1	0
323	0	0	0	0	0	1	2	0	1	0	0	0	1	1	0	0	0	0	2	1	1	0	0	0	0	0	1	0	1	2	0	1	1	1	1	1	1	0	0	1	0	0	0	2	1	1	1	0	0
324	1	0	0	0	1	1	1	0	1	0	1	0	0	0	0	0	2	2	2	0	0	0	1	0	0	0	1	0	0	1	0	2	2	1	1	1	2	0	1	1	0	2	2	2	1	1	1	0	0
325	1	0	0	0	0	0	2	0	1	0	0	0	1	0	0	0	0	1	1	0	0	1	0	0	0	0	1	0	1	2	0	2	2	0	1	1	0	0	0	2	0	1	1	2	1	2	1	1	0
326	1	0	0	0	0	1	2	0	0	0	1	0	1	1	0	0	2	2	1	1	1	2	0	0	0	0	1	2	2	2	2	1	1	1	1	1	2	0	1	0	0	0	0	1	0	1	1	0	0
327	0	0	0	0	0	1	2	0	0	0	0	1	2	2	0	0	1	1	0	0	0	1	1	1	1	1	2	0	0	1	0	0	0	2	0	2	1	1	0	2	0	0	1	1	1	0	0	0	0
328	0	0	0	0	0	1	2	1	2	0	0	1	1	2	0	0	2	1	1	0	0	0	1	1	1	1	2	0	0	2	1	1	1	1	1	1	0	0	0	1	0	0	1	2	0	1	0	0	0
329	0	0	0	0	1	2	2	1	1	0	1	0	0	0	0	0	1	0	2	1	1	0	0	0	0	1	2	0	0	1	1	1	1	1	0	1	2	1	0	2	1	0	0	2	0	0	0	0	0
330	1	0	0	0	0	1	1	1	1	0	1	0	1	1	0	0	2	1	1	0	0	1	0	0	0	0	1	0	1	2	0	0	1	2	0	2	1	1	0	1	0	0	0	2	0	0	0	0	0
331	0	0	0	0	0	2	2	0	1	0	0	0	2	2	0	0	2	1	2	0	0	0	0	0	0	1	1	0	1	2	0	1	1	2	0	2	0	0	0	2	0	0	1	1	1	0	0	0	0
332	0	0	0	0	0	0	2	0	1	0	0	0	0	0	0	0	2	2	1	1	1	0	2	0	0	0	2	0	0	2	1	1	1	0	1	1	1	0	0	2	0	0	0	0	0	0	0	0	0
333	1	0	0	0	0	0	2	1	2	0	0	0	1	1	0	0	1	0	1	0	0	0	0	0	0	1	2	0	0	1	0	1	2	1	1	1	2	1	0	1	0	0	0	1	0	0	0	1	1
334	0	0	0	0	0	2	2	1	2	0	0	0	1	0	0	0	2	2	1	1	0	0	0	0	0	0	2	0	0	2	0	1	1	2	1	1	1	1	0	1	0	0	0	2	0	0	1	0	1
335	0	0	0	0	0	1	2	0	2	0	0	0	0	0	0	0	1	0	2	0	0	0	1	0	0	0	2	0	0	2	2	1	1	1	1	1	0	0	0	1	0	1	1	2	1	0	0	0	0
336	1	0	0	0	0	1	2	1	2	0	0	0	0	0	0	0	1	1	1	1	1	1	1	0	0	0	2	0	0	2	2	2	2	1	1	1	1	0	2	0	0	0	0	2	1	1	0	1	0
337	0	0	0	0	0	1	2	0	2	0	0	0	0	0	0	0	1	0	1	2	1	0	0	0	0	0	0	1	1	2	1	1	1	2	0	2	1	1	0	0	0	0	0	1	0	1	0	0	0
338	1	0	0	0	0	0	1	0	1	0	0	1	2	1	0	0	2	1	2	0	0	1	2	1	1	1	1	0	1	2	0	0	1	1	1	1	1	1	0	0	0	0	1	2	0	2	0	0	0
339	1	0	0	0	0	0	2	0	2	0	0	1	1	0	1	0	0	0	2	0	0	1	0	0	0	0	2	1	1	2	0	1	1	2	0	2	0	0	0	2	0	0	0	1	1	1	0	0	0
340	1	0	0	0	0	2	1	0	1	0	0	1	2	1	1	0	0	0	1	0	0	0	1	0	0	1	2	0	0	2	2	1	1	0	1	1	1	0	1	1	0	1	1	2	1	0	0	1	0
341	1	0	1	1	0	1	2	0	2	0	0	0	1	1	0	0	1	1	0	1	1	1	0	0	0	0	2	1	1	2	1	1	1	2	1	1	0	0	0	1	0	0	1	2	1	0	0	0	0
342	0	0	0	0	1	2	2	1	1	0	0	1	1	0	0	1	1	0	0	1	1	1	0	0	0	0	2	0	0	1	0	1	2	2	1	2	2	1	0	0	0	0	0	2	0	1	0	0	1
343	0	0	0	0	0	2	1	0	1	1	1	0	1	1	0	0	1	1	2	1	1	0	0	0	0	0	1	0	1	2	1	0	0	2	0	2	2	0	2	0	1	1	1	1	1	1	0	0	1
344	0	0	0	0	1	2	2	0	2	0	0	1	1	1	0	0	2	2	1	0	0	1	0	0	0	0	1	1	1	2	2	1	1	2	0	2	1	0	1	1	0	0	1	2	1	0	1	0	0
345	1	0	0	0	0	1	2	0	1	0	0	0	0	0	0	0	2	2	2	1	0	0	0	0	0	0	2	1	1	2	1	2	2	0	1	1	2	0	1	0	0	1	1	1	1	1	0	0	0
346	1	1	0	0	1	1	2	0	2	0	0	0	1	1	0	0	1	1	1	0	1	2	1	1	1	1	1	0	1	2	0	2	2	2	0	2	2	0	2	0	0	0	0	2	0	0	0	0	0
347	0	0	0	0	0	0	2	0	2	0	0	0	1	1	0	0	1	1	1	0	0	1	0	0	0	0	1	0	2	2	0	2	2	2	0	2	1	0	1	1	0	1	1	1	1	1	0	0	0
348	1	0	0	0	0	0	2	0	1	0	0	0	1	0	0	0	0	1	1	0	0	1	0	0	0	0	1	0	0	2	2	0	0	2	0	2	1	0	1	1	1	1	1	2	1	1	0	0	0
349	0	0	0	0	0	1	2	0	1	0	0	0	0	0	0	0	1	1	2	1	0	1	0	0	0	0	2	0	0	1	0	1	1	1	1	1	1	0	0	2	0	0	1	2	1	0	0	0	0
350	1	0	0	0	0	1	2	0	2	0	0	2	2	0	1	1	2	1	0	1	1	1	1	0	0	0	0	2	2	0	2	0	0	1	1	1	1	0	1	1	0	1	1	2	0	1	0	0	0
351	0	0	0	0	0	0	2	0	0	0	0	0	0	0	0	0	1	1	1	1	0	1	0	0	0	0	1	0	2	2	0	1	1	1	0	2	1	1	0	1	0	1	1	2	1	1	0	0	0
352	1	0	0	0	0	0	2	0	2	0	0	1	1	0	0	0	2	1	2	0	0	1	0	0	0	0	2	1	1	2	0	0	1	1	0	2	2	0	1	0	0	0	0	1	0	0	0	0	0
353	1	0	0	0	0	0	1	0	1	0	1	0	0	0	0	0	1	1	1	1	0	0	1	0	0	0	2	0	0	2	0	2	2	1	1	1	2	0	1	0	0	0	0	1	0	0	0	0	0
354	0	0	0	0	0	2	2	0	1	0	0	0	0	0	0	0	2	1	1	0	0	0	0	0	0	0	2	0	0	2	2	1	2	1	0	2	1	0	0	2	0	0	0	1	1	1	0	0	1
355	0	0	0	0	0	2	2	0	2	0	0	0	0	0	0	0	0	0	0	1	0	0	1	0	0	1	2	0	0	2	2	2	2	1	1	1	2	0	2	0	0	0	1	2	0	0	0	0	0
356	1	0	0	0	0	2	1	0	2	0	0	0	2	1	1	0	2	1	2	0	0	0	0	0	0	0	2	1	1	2	1	2	2	0	2	0	2	0	2	0	1	1	1	1	0	0	0	1	0
357	0	0	1	0	0	1	2	0	2	0	0	0	1	1	0	0	2	1	2	1	1	0	0	0	0	0	1	0	1	2	1	0	0	2	0	2	1	0	2	0	0	0	0	2	0	2	0	0	0
358	1	0	0	0	0	1	1	0	1	0	1	0	0	0	0	0	0	0	1	0	0	1	0	0	0	0	2	0	0	1	1	1	1	1	0	2	1	1	0	0	0	1	0	0	2	0	0	0	0
359	1	0	0	0	0	1	2	0	2	0	0	0	0	0	0	0	2	0	2	0	0	0	0	0	0	0	1	0	0	2	0	1	1	1	0	2	1	0	1	1	0	0	0	1	0	0	0	0	0
360	0	0	0	0	0	0	2	0	2	0	0	0	0	0	0	0	0	0	0	1	1	0	2	0	0	1	0	1	1	1	1	2	2	2	0	2	1	0	0	1	0	0	2	2	0	0	0	0	1
361	1	0	0	0	0	0	2	1	2	0	0	1	1	0	0	0	2	1	0	2	1	0	0	0	0	1	2	1	1	2	2	1	1	2	0	2	1	0	1	1	0	0	0	1	0	0	0	0	2
362	0	0	0	0	0	2	2	0	1	0	1	1	1	0	0	1	1	0	1	1	1	1	0	0	0	1	2	1	1	2	1	1	1	1	0	2	0	0	1	0	0	0	0	0	0	0	0	2	0
363	0	0	0	0	0	0	1	1	1	0	1	0	0	0	0	0	1	1	2	0	0	0	0	0	0	1	1	0	1	2	0	0	0	1	2	0	2	1	0	2	1	0	0	1	0	0	0	0	0
364	1	0	0	0	0	1	2	1	1	1	0	1	2	1	0	0	1	0	1	1	1	1	0	0	0	0	1	0	1	2	0	1	2	2	0	2	1	0	1	1	0	0	0	2	0	0	0	0	0
365	1	0	1	0	1	2	1	1	2	0	0	0	1	1	0	0	1	1	1	1	1	1	1	0	0	1	2	1	1	2	2	1	1	2	0	2	1	0	1	0	0	0	1	1	1	0	1	0	1
366	1	0	1	0	1	2	2	0	1	0	0	0	2	2	0	0	1	0	1	1	1	0	0	0	0	0	0	1	1	1	1	1	2	1	1	1	0	0	1	2	1	0	0	0	0	0	0	0	0
367	1	1	0	0	1	1	2	0	1	0	1	0	0	0	0	0	1	0	2	0	0	0	0	0	0	0	2	0	0	2	0	0	0	0	1	1	2	0	2	1	1	1	1	1	1	0	0	0	1
368	0	0	0	0	1	2	2	1	2	0	0	0	1	1	0	0	0	0	2	1	1	0	0	0	0	1	2	2	2	2	0	2	2	0	1	1	0	0	0	2	0	0	0	2	0	0	0	0	0
369	0	0	0	0	0	0	2	1	1	0	0	1	2	1	0	0	2	0	2	0	0	1	0	0	0	0	2	1	1	2	2	0	1	2	1	2	2	0	1	1	0	0	1	2	1	0	0	0	0
370	0	0	0	0	0	0	1	1	1	0	1	0	0	0	0	0	2	1	2	1	1	0	1	0	0	0	2	0	1	2	1	1	1	0	2	0	1	0	0	1	0	1	1	1	1	2	0	1	0
371	0	0	0	0	0	2	2	1	1	0	0	1	1	0	0	0	2	1	2	0	0	0	1	0	0	1	1	0	0	1	2	1	1	2	0	2	2	0	0	1	0	0	1	2	1	0	0	0	0
372	1	0	0	0	1	1	2	0	2	0	0	0	1	1	0	0	1	1	0	2	2	0	0	0	0	0	2	1	1	2	2	0	1	2	1	2	2	0	2	0	0	2	2	2	1	1	0	0	0
373	0	0	2	0	0	0	2	1	2	0	0	1	1	0	0	1	0	0	1	0	0	0	0	0	0	0	1	0	0	1	1	2	2	0	1	1	1	0	1	1	0	0	0	1	0	0	1	0	0
374	0	0	0	0	1	1	1	0	1	0	1	0	1	0	0	0	1	2	2	0	0	0	0	0	0	0	2	0	1	1	1	1	1	2	0	2	1	1	0	1	0	0	1	2	0	0	1	0	0
375	1	0	0	0	0	1	1	0	0	0	2	0	1	1	0	0	2	2	1	1	1	0	0	0	0	0	1	1	1	2	0	1	1	1	1	1	1	0	2	0	0	0	0	2	1	1	0	0	1
376	0	0	0	0	0	1	2	0	2	0	0	2	2	0	1	1	1	1	1	0	0	1	0	0	0	0	1	0	1	2	0	0	0	2	0	2	2	1	1	0	0	0	0	1	0	0	0	0	2
377	1	0	0	0	0	1	2	1	2	0	0	0	1	1	0	0	1	1	1	0	0	0	0	0	0	0	0	0	1	2	1	0	0	2	0	2	1	0	1	1	0	0	0	2	1	1	1	1	0
378	0	0	0	0	0	0	2	1	2	0	0	1	1	0	0	1	1	0	1	1	1	1	2	1	1	1	1	1	1	2	1	1	2	1	2	1	2	2	0	0	0	2	2	2	1	1	0	0	0
379	0	0	0	0	1	2	1	0	1	1	1	0	1	0	1	0	1	0	1	1	0	1	0	0	0	0	2	0	0	1	1	1	1	1	1	1	2	1	1	1	1	0	0	1	0	0	0	0	1
380	0	0	0	0	0	0	2	0	2	0	0	0	1	1	0	0	0	0	0	1	0	0	0	0	0	1	1	2	2	2	2	2	2	0	1	1	1	0	1	1	0	0	0	2	0	0	1	0	1
381	1	0	0	0	0	1	2	1	2	0	0	2	2	2	0	0	0	0	2	0	0	1	0	0	0	0	1	1	1	2	2	1	1	2	0	2	2	1	1	1	1	0	1	2	1	0	0	0	1
382	0	0	1	0	0	1	2	0	2	0	0	0	0	0	0	0	0	0	1	0	0	0	0	0	0	1	2	0	0	2	1	1	2	2	1	2	2	1	1	0	0	1	0	1	0	0	0	0	0
383	1	0	0	0	0	0	2	0	1	0	0	1	2	1	0	1	1	1	1	1	0	0	0	0	0	0	2	0	1	2	0	1	1	0	0	1	1	0	0	2	0	0	1	2	2	0	0	0	0
384	1	0	0	0	0	1	2	0	2	0	0	2	2	0	1	1	1	0	1	0	0	0	0	0	0	0	1	0	1	2	0	2	2	1	0	2	1	0	0	1	0	0	0	1	0	0	0	0	0
385	1	0	0	0	1	2	2	0	1	0	0	1	2	1	0	1	0	1	0	1	1	1	0	0	0	0	2	0	0	1	1	0	0	2	0	2	2	0	1	1	0	0	0	1	0	0	0	1	0
386	0	0	0	0	0	0	1	0	2	0	0	0	0	0	0	0	1	0	1	1	0	0	0	0	0	1	1	0	1	2	1	2	2	0	1	1	1	0	1	1	0	0	1	1	0	1	1	1	0
387	0	0	0	0	1	2	2	0	0	0	0	0	1	1	0	0	2	2	1	1	1	0	0	0	0	0	2	0	0	2	2	1	1	0	2	0	1	1	0	1	0	0	2	2	0	2	0	0	1
388	0	0	0	0	1	2	1	0	0	0	2	0	0	0	0	0	0	0	0	1	0	1	0	0	0	1	1	1	2	2	1	1	2	1	1	1	2	1	0	1	0	1	2	2	0	0	0	2	0
389	0	0	0	0	0	1	1	0	1	0	1	1	1	0	0	0	2	1	1	0	0	0	0	0	0	1	1	0	1	2	0	2	2	1	0	2	2	1	0	1	0	2	2	2	1	1	1	0	0
390	0	0	0	0	0	2	2	0	1	0	0	1	2	1	0	0	0	0	2	1	1	0	0	0	0	0	0	1	0	0	2	2	2	1	2	0	2	1	0	2	1	1	1	1	1	0	0	0	1
391	1	0	0	0	0	1	1	1	1	0	1	1	1	0	0	1	2	2	2	1	1	0	0	0	0	0	0	0	1	2	1	2	2	0	1	1	1	0	0	2	0	1	1	2	0	0	0	0	0
392	0	0	0	0	0	1	1	0	1	1	2	0	0	0	0	0	1	0	2	1	1	0	0	0	0	0	1	0	1	2	0	1	1	2	0	2	2	1	1	0	0	0	2	2	0	0	0	0	0
393	0	1	0	0	1	1	2	1	1	1	0	1	2	1	0	0	0	0	2	1	1	0	0	0	0	0	1	1	2	2	1	1	2	1	2	1	0	0	0	1	0	1	1	1	1	1	0	0	0
394	1	0	0	0	0	1	1	0	1	0	0	1	2	1	0	0	1	0	1	1	0	1	1	1	1	1	2	0	1	2	1	2	2	0	1	1	2	0	1	1	0	1	1	2	1	1	0	0	0
395	0	0	2	0	0	0	2	0	2	0	0	1	1	0	0	1	1	0	1	1	1	1	1	1	1	1	2	1	1	2	0	1	1	1	1	1	2	0	1	1	0	0	1	1	0	0	0	1	0
396	0	0	0	0	0	2	2	0	2	0	0	1	1	0	0	1	1	1	1	1	1	0	0	0	0	2	2	0	0	2	0	0	0	1	0	2	1	0	0	1	0	0	0	2	0	0	0	0	1
397	0	0	0	0	1	1	2	0	2	0	0	1	1	0	0	1	0	0	0	1	0	0	0	0	0	0	2	0	0	2	1	2	2	0	1	1	1	0	0	1	0	0	0	0	0	0	0	1	0
398	1	0	0	0	0	0	2	0	2	0	0	0	0	0	0	0	1	1	0	1	1	0	1	0	0	0	1	0	1	2	0	1	1	1	1	1	2	0	2	0	0	0	0	2	0	0	0	0	0
399	0	0	0	0	0	1	2	0	1	0	1	1	2	1	0	0	1	1	1	1	1	0	0	0	0	0	1	1	1	0	2	1	1	0	1	1	2	0	1	2	1	0	2	2	0	1	0	0	1
400	1	0	1	0	0	0	2	1	1	0	0	0	0	0	0	0	1	0	1	1	1	0	0	0	0	0	2	1	1	2	0	1	2	1	0	2	1	1	0	1	0	0	0	2	0	0	1	0	0
401	1	0	0	0	0	1	2	0	1	0	1	0	0	0	0	0	0	0	1	1	1	1	1	1	1	1	0	0	1	2	1	0	2	0	2	1	1	0	2	0	1	1	1	2	2	2	0	0	1
402	0	0	1	0	1	1	1	0	0	0	1	0	0	0	0	0	1	0	1	1	1	1	1	1	1	0	1	1	1	1	1	1	1	1	0	2	2	0	2	1	1	0	0	1	0	1	0	0	0
403	0	0	0	0	0	0	2	0	1	0	0	1	1	0	0	0	0	0	1	1	1	2	1	1	1	1	2	1	1	2	1	0	1	1	0	2	1	1	0	1	0	0	0	2	0	2	0	0	0
404	1	0	0	0	0	1	2	1	1	0	0	0	0	0	0	0	1	1	1	0	0	0	0	0	0	0	2	0	0	2	1	1	2	2	0	2	2	0	1	1	0	0	1	2	1	0	0	0	0
405	0	0	0	0	0	1	1	0	0	0	1	1	1	0	0	1	0	0	1	0	0	0	0	0	0	0	1	0	0	1	0	0	1	2	1	2	1	0	2	0	0	2	2	2	1	1	0	0	0
406	1	0	0	0	0	0	1	1	1	1	1	0	1	1	0	0	2	0	2	0	0	0	0	0	0	0	1	0	2	2	0	1	2	2	0	2	1	1	0	0	0	1	1	2	1	2	0	0	0
407	1	0	0	0	0	0	1	0	0	0	1	0	0	0	0	0	1	0	1	1	1	0	0	0	0	1	1	0	1	2	0	1	1	2	0	2	1	0	0	1	1	0	0	1	0	0	0	0	0
408	1	0	0	0	0	1	2	0	0	0	0	0	0	0	0	0	1	0	2	1	1	1	0	0	0	0	2	0	0	1	1	1	1	1	1	1	1	0	1	1	0	1	0	1	1	1	0	0	0
409	1	0	0	0	0	2	2	0	2	0	0	1	1	0	0	1	0	0	2	1	1	0	0	0	0	0	2	0	0	2	1	1	2	2	1	2	2	2	0	0	0	2	2	2	1	1	0	0	0
410	1	0	0	0	2	2	2	1	1	0	0	0	1	0	0	0	0	0	0	1	0	2	1	1	1	1	1	1	1	1	1	1	1	1	0	2	1	0	0	0	0	1	1	2	1	0	0	0	0
411	1	0	0	0	0	0	2	1	1	0	1	0	0	0	0	0	0	0	1	1	1	0	0	0	0	0	1	0	1	2	0	1	1	1	0	2	2	0	2	0	0	0	2	2	0	0	0	0	0
412	1	0	0	0	0	1	2	0	1	0	1	0	0	0	0	0	2	1	1	0	0	0	0	0	0	0	1	1	1	2	0	1	1	1	1	1	1	0	1	1	0	0	2	2	1	0	0	0	0
413	1	1	0	0	0	1	2	1	1	0	1	0	0	0	0	0	1	0	2	0	0	1	0	0	0	0	1	0	1	2	1	1	1	1	1	1	1	0	1	1	0	0	0	1	0	0	0	1	0
414	0	0	0	0	0	0	1	2	2	0	0	0	0	0	0	0	1	0	1	0	0	1	1	0	0	1	2	1	1	2	1	1	1	1	1	1	1	1	0	1	0	0	1	2	0	1	0	0	1
415	0	0	0	0	0	2	1	0	0	0	2	0	0	0	0	1	1	1	1	1	0	0	0	0	0	0	2	0	0	2	0	1	1	1	1	1	2	0	0	2	0	1	1	2	1	0	0	0	0
416	0	0	0	0	0	0	1	0	1	0	0	0	0	0	0	0	2	1	2	0	0	1	0	0	0	1	1	1	2	2	1	1	1	1	1	1	1	0	0	1	0	0	0	2	1	0	1	0	0
417	1	0	1	0	0	1	1	1	2	0	0	0	0	0	0	0	1	0	1	0	0	0	0	0	0	0	2	0	0	1	0	1	2	1	1	1	2	0	1	1	0	0	0	1	0	0	1	0	0
418	1	0	0	0	0	0	2	0	1	0	0	0	0	0	0	0	2	2	2	1	1	0	0	0	0	0	2	0	0	2	1	0	0	1	1	1	2	0	2	1	1	1	1	2	2	0	0	1	0
419	0	0	0	0	1	2	1	1	1	0	1	0	0	0	0	0	1	1	1	1	0	0	0	0	0	0	0	1	2	1	1	1	2	2	1	2	1	0	1	1	0	0	0	2	0	0	1	1	0
420	1	0	0	0	0	0	1	0	0	0	1	1	2	1	0	1	2	2	1	1	0	1	1	1	1	1	1	2	2	1	2	0	0	2	0	2	1	0	1	1	1	1	0	0	0	1	0	0	1
421	0	0	0	0	0	1	2	1	1	1	0	1	1	0	0	0	2	0	2	0	0	1	0	0	0	0	1	0	0	2	0	1	1	2	0	2	1	0	1	1	1	0	0	2	1	0	0	0	0
422	1	0	0	0	0	1	1	0	0	0	2	0	0	0	0	0	1	1	2	0	0	0	0	0	0	0	1	2	2	2	2	1	1	1	1	1	1	0	0	0	0	1	1	2	0	0	0	0	0
423	0	1	0	0	0	1	1	0	1	0	1	1	2	1	0	0	0	0	2	0	0	0	0	0	0	1	1	2	2	2	1	1	1	2	0	2	2	1	1	2	2	1	0	1	1	1	0	0	0
424	0	0	0	0	0	1	2	0	1	0	1	1	0	0	0	0	1	1	1	1	0	0	0	0	0	0	2	1	1	2	0	1	1	1	1	1	0	0	1	1	0	0	0	2	0	2	0	0	2
425	0	0	0	0	0	1	1	0	1	0	0	0	0	0	0	0	2	2	2	0	0	1	0	0	0	0	0	2	2	0	2	2	2	1	1	1	2	1	1	0	0	1	1	1	1	1	0	0	0
426	0	0	0	0	0	1	2	0	1	0	0	0	0	0	0	0	1	0	2	0	0	0	1	0	0	0	1	1	1	1	1	1	1	2	0	2	2	0	1	1	0	0	0	1	0	0	1	0	0
427	0	0	0	0	0	0	2	1	2	0	0	0	0	0	0	0	1	1	2	1	1	0	0	0	0	0	1	0	0	2	0	2	2	1	1	1	1	0	1	1	0	0	0	1	0	1	0	1	0
428	1	0	0	0	0	1	1	0	1	0	0	1	1	0	0	1	2	0	2	0	0	0	0	0	0	0	2	0	0	2	0	1	1	2	0	2	1	0	0	2	0	0	0	1	0	1	0	0	0
429	0	0	1	0	0	1	2	1	2	0	0	2	2	0	1	1	1	0	1	1	1	0	0	0	0	0	2	1	1	2	0	1	1	1	0	2	2	1	1	1	1	0	0	1	0	0	0	0	1
430	0	0	0	0	1	2	1	0	1	1	1	0	1	1	0	0	2	0	1	1	1	1	0	0	0	0	2	0	0	2	0	1	1	1	1	1	1	0	0	1	0	0	0	1	1	0	0	0	0
431	1	0	0	0	0	1	1	0	1	0	1	0	1	1	0	0	0	1	0	1	1	0	0	0	0	0	2	0	0	2	0	1	1	1	1	1	1	0	1	1	0	1	1	1	0	0	0	0	0
432	0	0	0	0	1	2	1	0	1	1	1	0	1	1	0	0	2	1	2	1	1	0	0	0	0	0	2	1	1	2	1	1	1	2	0	2	2	0	2	0	0	0	0	0	1	0	1	1	0
433	1	0	0	0	0	0	2	1	1	0	0	0	1	1	0	0	0	0	2	0	0	0	0	0	0	0	2	1	1	2	2	2	2	0	1	1	2	0	2	0	1	1	1	1	1	2	0	0	0
434	1	0	0	0	0	1	2	0	1	0	0	0	1	1	0	0	2	2	1	1	1	0	0	0	0	1	2	0	0	1	2	0	0	2	0	2	0	0	0	2	0	0	0	1	0	0	0	0	0
435	1	0	0	0	0	0	2	1	2	0	0	0	1	0	0	0	1	0	2	0	0	0	0	0	0	1	1	0	1	2	0	1	1	1	1	1	1	0	0	2	0	1	1	1	1	1	0	0	1
436	0	0	0	0	0	0	2	0	1	1	0	0	1	0	0	0	1	1	1	0	0	0	0	0	0	0	1	0	1	2	0	1	1	0	2	0	2	0	2	1	0	1	1	1	1	2	0	0	0
437	1	0	0	0	0	1	1	0	1	1	1	0	0	0	0	0	0	0	1	2	1	1	0	0	0	0	2	0	0	1	0	2	2	0	2	0	2	1	0	0	0	0	0	0	0	0	0	1	0
438	0	0	1	1	0	1	2	0	0	0	0	1	2	1	0	1	0	0	0	1	0	0	0	0	0	0	1	0	0	1	2	1	1	1	0	2	0	0	0	1	0	0	0	2	0	0	0	0	0
439	1	1	0	0	0	1	2	0	0	0	0	1	2	1	0	0	0	0	1	0	0	0	1	0	0	0	1	0	0	2	0	1	0	0	0	2	0	0	0	1	0	1	1	2	0	2	0	0	0
440	0	0	0	0	0	1	2	0	2	0	0	0	0	0	0	0	0	0	1	0	0	1	1	0	0	0	2	0	0	2	1	0	0	2	0	2	0	0	1	1	0	0	0	2	0	0	0	0	0
441	0	1	0	0	0	1	2	0	2	0	0	0	1	1	0	0	0	0	0	1	0	0	0	0	0	0	1	1	1	2	0	0	0	2	0	2	1	0	0	1	0	0	0	2	0	2	0	1	0
442	0	0	0	0	0	0	2	0	1	0	0	1	1	0	0	1	1	1	1	0	0	1	1	1	1	1	0	1	1	2	1	0	0	1	0	2	2	1	1	1	1	0	0	2	0	0	0	1	0
443	0	0	0	0	1	1	2	1	2	0	0	0	1	1	0	0	1	0	2	1	1	0	0	0	0	0	1	0	1	2	0	2	2	1	0	2	2	0	1	0	0	1	0	0	0	0	0	0	1
444	0	0	0	0	1	2	2	1	2	0	0	0	1	1	0	0	2	1	2	0	0	0	0	0	0	0	1	1	2	2	0	1	2	2	0	2	1	0	1	1	1	0	1	2	0	0	0	0	0
445	0	0	1	0	0	1	2	1	2	0	0	0	1	1	0	0	2	1	1	1	1	0	1	0	0	1	1	1	2	2	0	1	1	1	1	1	2	0	1	1	0	0	0	1	0	1	0	0	0
446	1	0	0	0	0	0	2	0	1	0	1	0	0	0	0	0	1	0	1	0	0	0	0	0	0	2	2	0	0	2	1	1	2	2	1	2	2	1	1	0	0	0	1	2	1	0	0	0	0
447	0	0	1	0	0	2	1	0	0	1	2	0	0	0	0	0	0	0	2	1	1	1	1	1	1	1	0	1	1	1	1	2	2	0	2	0	2	0	2	0	1	0	1	2	1	0	0	0	0
448	0	1	1	0	0	1	2	1	1	0	0	0	0	0	0	0	2	0	2	0	0	2	0	0	0	0	0	0	0	1	1	2	2	0	2	0	2	0	0	1	0	0	0	2	0	0	0	0	0
449	0	0	0	0	1	1	2	0	2	0	1	0	0	0	0	0	2	2	1	1	1	1	0	0	0	0	2	0	0	2	1	1	1	1	1	1	2	0	0	1	0	1	1	2	1	0	0	0	0
450	0	1	0	0	0	1	1	0	1	0	0	0	2	2	0	0	1	1	0	1	1	0	0	0	0	0	0	2	2	2	2	2	2	2	0	2	1	0	0	2	0	1	1	1	1	0	0	0	0
451	1	0	0	0	0	1	2	0	2	0	0	1	2	1	0	0	1	1	1	1	0	0	0	0	0	0	1	1	1	2	1	1	1	1	0	2	2	0	1	1	1	1	1	1	1	1	0	0	1
452	1	0	0	0	0	1	2	0	1	0	0	1	1	0	0	0	1	1	0	1	1	1	1	1	1	1	1	0	1	2	0	2	2	0	1	1	1	0	1	1	0	0	0	2	0	0	0	1	0
453	1	0	1	0	0	1	2	0	2	0	0	0	0	0	0	0	2	0	2	0	0	1	1	1	1	2	1	0	0	2	1	0	0	2	0	2	1	0	1	1	0	0	0	2	0	0	0	0	0
454	0	0	0	0	0	1	1	0	2	0	0	2	2	0	0	1	2	2	2	1	0	1	1	1	1	1	1	0	2	2	0	1	2	1	1	1	2	0	1	1	0	0	0	2	0	1	0	0	0
455	1	0	0	0	0	1	1	0	1	0	1	0	1	0	0	0	1	1	0	2	2	0	0	0	0	0	1	1	1	2	0	0	1	1	1	1	1	0	0	1	0	1	2	2	0	0	0	0	0
456	1	0	0	0	0	1	1	0	1	0	1	0	2	1	1	0	2	2	2	1	0	0	0	0	0	0	1	0	0	1	0	0	1	1	1	1	1	0	0	2	0	1	2	2	1	1	0	1	0
457	1	0	1	0	0	1	2	0	2	0	0	0	0	0	0	0	1	0	1	1	1	1	0	0	0	0	1	1	1	1	2	0	1	1	1	1	2	0	1	1	0	0	0	2	0	0	1	0	0
458	1	0	0	0	0	1	1	0	1	0	0	0	0	0	0	0	0	0	1	0	0	0	1	0	0	0	2	0	1	2	1	1	1	0	2	0	2	0	2	1	1	0	0	1	0	0	0	0	0
459	0	0	1	0	0	0	2	1	2	0	0	0	1	1	0	0	0	0	0	2	0	1	0	0	0	0	1	0	2	2	0	2	1	2	0	2	2	1	0	0	0	1	1	2	1	1	0	0	0
460	1	0	0	0	0	0	2	0	2	0	0	0	0	0	0	0	1	1	1	1	0	0	0	0	0	0	1	0	1	2	1	1	2	2	0	2	0	0	0	2	0	2	2	2	1	1	0	0	0
461	0	0	0	0	0	0	2	0	2	0	0	0	0	0	0	0	1	0	2	1	1	1	0	0	0	1	1	1	1	2	1	0	0	2	0	2	2	1	1	0	0	1	1	2	1	1	0	1	0
462	0	0	0	0	0	1	2	0	2	0	0	1	1	0	1	0	0	0	1	0	0	1	1	1	1	1	2	0	1	2	0	1	2	2	0	2	1	0	1	1	0	1	1	2	1	2	0	0	0
463	1	0	0	0	1	1	1	1	1	0	1	1	1	0	1	0	0	0	1	1	1	0	1	1	1	1	2	0	0	2	0	2	2	1	0	2	1	0	0	1	0	0	0	0	0	0	0	0	0
464	1	0	0	0	0	2	2	0	2	0	0	0	0	0	0	0	1	0	2	0	0	0	0	0	0	1	1	0	0	1	0	1	2	2	0	2	1	0	0	2	0	0	0	2	0	0	1	1	0
465	1	0	0	0	0	1	2	1	2	0	0	0	0	0	0	0	1	0	1	1	0	0	0	0	0	0	1	0	2	2	0	0	0	2	0	2	1	0	0	2	0	0	1	1	1	0	0	0	0
466	0	1	0	0	0	1	1	1	2	0	0	0	0	0	0	0	2	1	1	0	0	0	0	0	0	0	1	0	2	2	0	1	2	2	1	2	1	1	0	1	0	0	0	1	0	0	0	2	0
467	0	0	0	0	0	1	2	0	2	0	0	0	1	1	0	0	1	0	1	1	1	0	0	0	0	0	1	1	1	2	2	2	2	1	1	1	2	0	0	1	0	0	0	0	0	0	0	0	0
468	0	0	0	0	0	0	1	0	2	0	0	0	0	0	0	0	2	0	2	0	0	0	0	0	0	1	1	1	0	1	2	1	1	1	1	1	1	0	0	2	0	0	2	2	1	1	1	0	0
469	1	0	0	0	0	0	2	0	2	0	0	0	0	0	0	0	1	1	2	0	0	1	0	0	0	0	2	0	0	2	0	0	0	1	2	0	2	0	1	0	0	0	2	2	1	1	0	0	0
470	0	0	0	0	0	1	2	0	2	0	0	1	1	0	0	0	2	2	1	1	1	1	1	1	1	1	1	0	0	1	1	1	1	1	1	1	0	0	0	1	0	0	1	2	0	0	0	0	0
471	1	0	0	0	0	1	2	0	1	0	0	0	0	0	0	0	1	0	1	1	1	1	0	0	0	0	2	1	1	2	2	1	1	2	0	2	1	0	1	1	0	0	0	1	0	1	1	0	1
472	1	1	0	0	0	1	1	0	0	0	1	1	1	1	0	0	0	0	0	0	0	0	1	0	0	0	1	0	0	1	1	2	2	0	2	0	2	0	2	0	0	1	1	1	1	1	0	0	0
473	0	0	1	0	0	2	1	0	1	0	1	0	0	0	0	0	1	0	1	0	0	0	1	0	0	0	1	0	0	1	1	0	1	2	0	2	1	0	1	1	0	0	0	2	1	1	0	0	0
474	0	0	0	0	0	1	2	1	1	0	0	0	0	0	0	0	2	2	1	0	0	0	0	0	0	0	2	2	1	2	1	1	1	2	0	2	2	0	1	1	0	0	0	2	0	0	1	1	0
475	1	0	0	0	0	0	2	0	2	0	0	0	0	0	0	0	1	1	1	1	1	0	1	0	0	0	0	2	2	1	2	2	2	2	0	2	0	0	1	1	0	1	1	1	1	0	0	0	1
476	0	0	0	0	0	1	1	0	2	0	0	0	1	1	0	0	1	0	1	1	1	0	0	0	0	0	2	1	1	2	0	1	1	2	0	2	1	1	0	1	0	0	0	2	0	0	0	0	2
477	1	1	0	0	0	1	2	0	1	0	0	0	0	0	0	0	2	1	2	1	1	1	0	0	0	0	1	1	1	2	2	0	2	0	1	2	2	0	2	0	0	0	0	0	0	0	0	0	0
478	1	0	0	0	1	2	2	1	2	0	0	0	0	0	0	0	1	2	2	0	0	0	1	0	0	0	2	0	0	1	1	0	2	2	0	2	2	0	2	0	1	0	0	0	0	0	0	0	2
479	1	0	0	0	0	1	2	0	1	0	0	0	0	0	0	0	2	1	2	1	1	1	0	0	0	0	2	0	1	2	0	1	2	1	1	1	0	0	0	2	0	0	0	2	0	0	0	0	0
480	1	0	0	0	0	0	1	0	0	0	1	0	0	0	0	0	1	1	0	1	1	1	0	0	0	0	1	0	1	2	0	2	2	1	0	2	2	1	0	2	1	1	1	2	0	2	0	0	0
481	0	0	0	0	0	1	1	1	1	0	0	0	0	0	0	0	1	0	1	0	0	0	0	0	0	0	2	1	1	1	1	0	0	2	0	2	1	0	0	1	0	0	0	1	0	0	0	0	0
482	0	0	0	0	1	1	1	0	1	0	0	0	0	0	0	0	1	1	1	0	0	0	0	0	0	1	2	0	0	2	1	1	2	1	2	1	1	0	1	1	1	0	0	1	0	0	0	0	1
483	0	0	0	0	0	0	2	0	2	0	0	0	1	1	0	0	1	1	2	1	0	0	0	0	0	1	0	2	2	2	2	1	0	2	0	2	1	0	1	1	0	1	1	1	1	0	0	0	0
484	1	0	0	0	0	1	1	0	0	0	0	1	1	0	0	0	1	0	1	1	1	0	1	0	0	0	1	1	2	2	1	0	1	2	0	2	1	0	0	2	0	0	1	1	0	1	0	0	0
485	1	0	0	0	0	1	2	0	1	0	0	0	0	0	0	0	2	0	2	1	0	1	0	0	0	0	1	0	1	2	0	2	1	2	0	2	0	0	0	2	0	1	1	2	0	0	0	0	0
486	0	0	0	0	0	1	2	0	1	0	1	0	1	1	0	0	1	1	2	0	0	1	0	0	0	0	0	0	1	2	0	1	2	1	1	1	1	0	2	0	0	0	0	2	0	0	0	0	1
487	0	0	0	0	0	1	2	0	2	0	0	0	1	1	0	0	1	0	2	0	0	1	0	0	0	0	1	0	1	2	1	0	0	2	0	2	2	0	1	1	0	2	2	2	1	1	0	0	0
488	0	0	0	0	1	2	1	0	1	0	1	1	2	2	0	0	1	1	2	0	0	0	0	0	0	0	1	1	2	2	1	2	2	2	0	2	1	0	1	2	1	0	0	2	0	0	0	0	1
489	0	0	0	0	0	1	1	0	0	0	0	0	1	1	0	0	1	0	2	0	0	0	0	0	0	0	0	0	1	2	0	1	1	2	0	2	1	0	0	2	0	0	2	2	1	1	0	1	0
490	0	0	0	0	0	0	2	0	2	0	0	1	1	0	1	0	1	0	1	1	0	2	1	1	1	1	2	0	0	2	0	1	2	1	1	1	2	0	2	1	1	0	0	0	0	0	0	0	0
491	0	0	0	0	0	1	2	0	1	0	0	1	2	1	0	0	1	1	0	1	1	0	0	0	0	2	1	0	0	2	0	1	1	1	1	1	2	0	0	1	0	1	1	2	1	2	0	0	2
492	0	0	1	0	0	1	1	0	1	0	1	1	1	0	0	1	0	0	0	1	1	0	1	1	1	2	2	0	0	2	1	1	1	2	0	2	1	0	0	2	0	0	1	1	1	0	0	0	0
493	0	0	0	0	0	1	1	0	2	0	0	2	2	0	1	1	2	1	1	0	0	0	1	0	0	0	2	0	0	2	1	0	0	1	0	2	0	0	0	1	0	0	0	1	0	0	1	1	0
494	0	0	0	0	0	2	2	0	2	0	0	1	1	0	0	1	1	1	1	0	0	0	0	0	0	0	2	0	0	2	1	1	1	2	0	2	2	0	1	1	0	0	0	1	0	1	0	0	1
495	0	1	0	0	1	2	0	0	0	0	2	1	1	0	0	1	0	0	1	1	1	0	1	1	1	2	1	1	1	2	1	1	2	1	1	1	0	0	0	2	0	1	1	2	1	1	1	0	0
496	1	0	0	0	0	1	2	0	2	0	0	0	2	2	0	0	1	0	2	1	1	0	0	0	0	0	1	0	1	2	0	1	1	1	1	1	2	1	1	1	0	0	1	2	1	1	0	0	0
497	1	0	0	0	0	1	2	0	2	0	0	1	1	0	0	1	2	0	1	0	0	0	1	1	1	2	0	1	1	2	1	0	0	2	0	2	2	0	1	2	1	0	1	2	1	0	0	0	1
498	0	0	1	0	0	2	2	0	2	0	0	0	2	0	1	0	2	2	0	2	0	0	0	0	0	0	1	2	2	1	2	1	1	0	1	1	1	0	1	1	0	1	0	0	1	1	0	1	1
499	1	0	0	0	0	1	1	0	1	1	1	1	1	0	0	1	0	0	0	1	0	1	1	1	1	1	1	1	1	2	0	0	2	1	0	2	2	0	2	0	0	0	0	2	0	0	0	1	0
500	0	1	0	0	0	1	2	0	2	0	0	0	0	0	0	0	0	0	0	0	0	1	1	0	0	1	2	0	0	2	1	1	2	2	0	2	1	1	0	0	0	0	0	2	0	0	0	0	0
501	0	0	0	0	0	2	2	0	1	0	1	0	1	1	0	0	0	0	0	0	0	0	0	0	0	0	0	1	2	1	1	1	1	2	0	2	1	0	2	0	0	0	0	1	0	0	0	0	0
502	0	0	1	0	0	1	2	1	2	0	0	1	2	1	0	0	1	1	1	1	1	0	0	0	0	0	2	1	1	2	1	1	1	0	1	1	1	0	0	2	0	1	1	1	0	0	0	0	1
503	1	0	0	0	1	1	2	1	2	0	0	0	1	1	0	0	1	1	1	1	1	0	0	0	0	0	2	0	0	2	1	2	2	0	2	0	1	0	1	1	0	0	0	0	0	0	0	0	0
504	0	0	1	0	0	1	2	0	1	0	1	0	1	1	0	0	2	1	0	1	1	0	0	0	0	0	1	0	1	2	1	1	1	1	0	2	1	0	0	2	0	0	0	0	0	0	1	0	0
505	1	0	0	0	0	1	2	0	2	0	0	1	2	1	0	0	1	1	2	0	0	0	1	0	0	0	0	2	2	0	2	1	1	2	0	2	0	0	1	2	1	0	1	2	1	0	0	0	0
506	0	0	0	0	0	1	1	1	1	0	1	0	2	2	0	0	2	0	2	0	0	0	0	0	0	0	2	1	1	2	2	1	1	2	0	2	2	0	1	0	0	1	1	2	1	0	0	1	0
507	0	0	0	0	0	0	1	0	1	0	1	1	1	0	0	0	1	0	1	1	1	1	0	0	0	0	0	1	2	1	1	2	2	0	2	0	1	0	0	1	1	1	0	1	0	0	0	0	0
508	0	0	1	0	1	2	1	0	1	0	1	1	1	0	0	0	1	1	0	0	0	0	1	0	0	0	2	0	0	2	0	2	2	1	1	1	1	0	1	1	0	0	1	1	1	0	0	0	0
509	0	0	0	0	0	0	1	0	1	0	0	0	0	0	0	0	0	0	2	1	1	0	0	0	0	0	2	0	0	2	1	1	2	1	0	2	2	1	1	0	0	0	2	2	0	1	1	0	0
510	0	0	0	0	0	1	1	0	0	0	0	0	1	1	0	0	2	2	2	0	0	1	1	1	1	1	1	0	1	2	0	1	2	2	1	2	1	1	0	1	0	0	0	2	0	1	0	0	0
511	1	0	0	0	0	1	2	1	2	0	0	0	0	0	0	0	1	1	1	0	0	1	0	0	0	0	0	1	2	2	1	0	0	1	1	1	1	0	0	1	0	0	1	2	0	2	0	1	0
512	0	0	1	0	1	2	2	0	2	0	0	0	0	0	0	0	1	0	1	1	1	1	0	0	0	0	2	2	2	2	1	0	1	2	0	2	1	0	0	2	0	1	1	2	1	1	0	0	0
513	1	0	0	0	0	2	2	1	1	1	0	0	0	0	0	0	1	0	1	1	1	0	0	0	0	0	2	0	0	2	0	1	2	1	2	1	0	0	0	2	0	0	1	2	0	1	0	0	0
514	0	0	0	0	0	0	2	1	1	0	0	0	0	0	0	0	0	0	1	0	0	0	0	0	0	0	1	1	1	1	1	0	0	1	2	1	2	1	1	1	0	1	1	2	0	0	0	0	0
515	0	0	0	0	0	0	1	0	1	0	0	0	0	0	0	0	1	0	1	0	0	0	0	0	0	0	2	1	1	1	2	1	1	1	1	1	2	0	2	1	1	1	0	1	0	1	1	0	0
516	0	0	0	0	0	1	2	0	1	0	0	0	2	2	0	0	2	2	1	1	0	0	0	0	0	0	2	1	1	2	0	0	1	2	1	2	1	0	1	0	0	0	0	2	0	0	0	0	0
517	0	0	1	0	0	1	2	0	2	0	0	0	0	0	0	0	0	0	0	0	0	0	0	0	0	0	2	0	0	2	1	2	1	1	0	2	0	0	1	1	0	0	0	2	0	0	0	0	0
518	1	0	1	0	0	1	1	0	1	0	1	0	0	0	0	0	2	1	1	1	1	1	1	1	1	1	1	0	0	2	0	2	2	1	1	2	1	0	2	0	1	0	0	2	0	2	0	0	0
519	1	0	1	0	0	1	1	0	0	0	0	1	2	1	0	0	1	1	1	1	1	2	0	0	0	0	2	0	0	2	0	1	1	2	0	2	0	1	0	1	0	1	1	2	1	0	0	0	0
520	1	0	0	0	0	1	2	0	2	0	1	0	1	1	0	0	1	1	1	1	1	0	0	0	0	0	1	0	1	2	1	1	2	1	2	1	1	1	0	1	0	0	1	2	0	0	0	2	0
521	1	0	0	0	0	2	1	0	1	0	0	0	0	0	0	0	1	1	0	0	0	0	0	0	0	0	1	1	0	1	1	1	1	2	0	2	1	1	0	1	0	1	0	0	0	1	0	0	1
522	1	0	1	1	1	2	2	0	2	0	0	1	1	0	0	0	0	0	0	0	0	1	0	0	0	0	1	1	0	1	2	1	2	1	1	1	2	0	1	1	0	2	2	2	1	1	0	0	0
523	0	0	0	0	0	2	2	0	1	0	1	0	1	1	0	0	0	0	0	1	1	0	1	0	0	0	2	0	0	1	0	2	2	1	0	2	2	0	2	0	1	0	0	2	1	1	0	1	0
524	0	0	0	0	1	1	2	0	1	0	1	0	1	0	1	0	0	0	0	1	1	0	0	0	0	0	2	1	1	1	0	1	1	2	1	2	1	0	0	1	0	0	0	2	0	0	0	0	0
525	0	0	0	0	0	0	2	0	2	0	0	1	2	1	0	1	1	1	2	0	0	0	1	0	0	1	1	1	1	1	2	1	1	1	1	1	1	0	0	1	1	1	0	0	1	1	1	1	0
526	0	0	0	0	0	1	2	1	2	0	0	0	0	0	0	0	2	1	1	0	0	2	1	1	1	1	1	0	1	2	0	1	1	1	1	1	1	0	0	2	0	0	2	2	0	0	0	0	1
527	1	0	0	0	0	1	1	0	2	0	0	1	1	1	0	0	1	1	0	2	1	0	0	0	0	0	1	1	1	2	1	1	1	1	1	1	2	1	1	1	1	0	1	2	0	1	0	0	0
528	0	0	0	0	1	1	2	0	0	0	0	0	1	1	0	0	1	1	2	0	0	0	1	0	0	0	2	0	0	2	1	0	0	1	0	2	2	0	1	1	0	0	0	0	0	0	0	0	0
529	1	0	0	0	0	0	1	0	0	0	1	0	0	0	0	0	1	1	0	1	1	0	0	0	0	0	2	0	0	2	0	2	2	1	0	2	2	0	1	1	0	0	0	0	0	1	0	0	0
530	1	0	0	0	0	2	2	0	1	0	0	0	0	0	0	0	1	0	1	1	0	1	0	0	0	0	2	1	1	2	2	0	0	1	0	2	1	1	0	1	0	0	0	2	1	1	0	0	0
531	0	0	0	0	0	1	1	0	1	0	1	1	2	1	0	0	2	0	2	0	0	1	2	1	1	1	2	0	0	2	1	2	2	2	0	2	2	1	1	0	0	0	0	1	0	1	0	1	0
532	1	0	0	0	1	1	1	0	0	0	1	0	0	0	0	0	2	1	2	1	1	0	0	0	0	2	0	2	2	0	2	1	1	1	1	1	2	1	0	1	0	0	0	2	0	0	1	0	0
533	0	0	0	0	0	1	1	0	1	0	1	0	1	0	0	0	2	0	1	0	0	0	1	0	0	1	2	0	0	1	0	2	2	1	1	1	1	0	2	0	0	1	1	1	1	1	0	0	0
534	0	0	0	0	0	0	2	0	2	0	0	0	0	0	0	0	2	1	1	1	0	0	0	0	0	0	1	0	0	1	0	1	1	2	1	2	1	0	0	2	0	0	1	2	0	1	0	0	1
535	0	0	1	0	0	0	2	1	2	0	0	1	1	0	0	1	1	0	1	1	0	0	0	0	0	0	1	0	0	1	1	1	1	1	1	1	1	0	0	1	0	1	1	2	2	0	1	0	0
536	0	0	0	0	0	1	2	1	2	0	0	0	0	0	0	0	1	1	2	0	0	0	0	0	0	0	1	2	2	1	1	2	2	0	0	2	2	0	1	0	0	0	0	2	0	1	0	0	1
537	1	0	0	0	0	0	2	0	2	0	0	0	0	0	0	0	2	0	1	0	0	0	0	0	0	0	2	0	0	1	1	0	1	2	0	2	1	0	0	2	0	0	0	2	0	0	0	0	0
538	0	0	0	0	0	1	1	0	1	1	2	1	1	0	0	1	1	1	2	1	1	0	1	0	0	0	1	0	1	2	0	2	2	0	1	0	2	0	1	0	0	1	0	0	1	1	1	0	0
539	0	0	0	0	0	1	1	1	1	0	1	1	1	0	0	0	2	0	2	1	1	0	0	0	0	0	2	1	1	2	1	2	2	0	1	1	2	0	1	2	1	0	2	2	0	0	0	0	0
540	1	1	0	0	1	1	2	0	1	0	0	0	0	0	0	0	2	1	2	1	1	2	0	0	0	0	1	0	1	2	0	1	1	2	1	1	2	1	1	2	2	0	0	2	0	1	0	0	0
541	0	0	0	0	0	1	2	1	2	0	0	0	0	0	0	0	1	1	0	1	1	0	0	0	0	0	2	1	1	2	0	0	0	1	1	1	0	0	0	2	0	0	1	1	1	0	0	2	0
542	1	0	0	0	0	1	1	0	1	0	0	0	1	1	0	0	0	0	0	1	1	0	1	0	0	0	2	1	1	2	0	1	2	1	1	1	2	1	0	2	1	0	0	2	0	0	1	0	1
543	1	0	0	0	1	2	2	1	1	0	0	0	0	0	0	0	2	0	2	0	0	0	0	0	0	2	1	0	1	2	0	0	0	2	0	2	2	0	2	0	1	1	1	2	1	1	0	0	0
544	1	1	0	0	0	1	1	0	1	1	2	1	2	1	0	1	2	0	1	1	1	0	0	0	0	0	2	1	1	2	1	1	0	0	0	2	2	0	1	1	1	1	1	2	1	1	0	1	0
545	0	0	1	0	0	1	2	0	2	0	0	0	1	1	0	0	1	1	1	1	0	2	1	1	1	1	1	1	1	2	2	1	1	1	1	1	2	0	1	1	1	1	0	1	0	0	0	1	0
546	0	0	0	0	2	2	2	1	2	0	0	0	1	1	0	0	0	0	0	1	0	0	2	0	0	0	1	2	2	1	1	0	1	2	0	2	2	0	2	0	0	1	1	1	1	0	0	0	0
547	1	0	0	0	0	1	1	1	1	1	1	2	2	1	0	1	1	0	1	0	0	1	0	0	0	1	1	0	1	2	0	1	1	1	0	1	0	0	0	2	0	1	1	2	1	2	0	0	0
548	0	0	0	0	0	2	2	0	1	0	1	0	1	1	0	0	1	1	2	0	0	1	0	0	0	0	2	0	0	1	1	0	0	1	1	1	1	0	1	1	0	0	0	2	0	1	0	1	0
549	1	0	0	0	0	2	2	0	1	0	0	0	0	0	0	0	1	0	1	1	1	2	0	0	0	0	0	0	0	1	1	0	0	2	0	2	1	0	1	0	0	0	1	1	1	0	0	0	1
550	1	0	0	0	0	2	0	0	1	1	1	0	0	0	0	0	1	1	0	0	0	0	0	0	0	0	0	1	1	2	1	0	1	2	0	2	1	0	0	2	0	1	0	1	1	1	0	0	1
551	1	0	0	0	0	1	2	0	2	0	0	1	1	0	0	0	0	0	1	0	0	0	0	0	0	1	2	0	0	2	2	1	1	1	1	1	2	0	1	1	0	2	2	2	1	1	0	0	0
552	0	0	0	0	0	0	2	0	2	0	0	0	2	1	0	0	2	0	2	1	1	0	0	0	0	1	2	0	0	2	0	2	2	0	1	1	2	0	1	1	1	1	1	2	2	2	0	0	0
553	1	0	0	0	0	2	2	1	1	0	0	0	0	0	0	0	0	0	1	1	1	0	0	0	0	0	2	0	0	2	2	1	1	1	1	1	1	0	1	0	0	0	0	2	0	0	0	2	0
554	1	0	1	0	0	0	2	0	1	0	1	0	1	1	0	0	0	0	1	1	1	0	0	0	0	0	1	0	1	2	0	2	2	0	1	1	2	1	0	2	1	0	0	1	0	0	0	0	0
555	1	0	0	0	0	2	1	0	1	0	0	0	1	1	0	0	0	0	1	1	1	0	0	0	0	0	1	1	1	1	1	1	1	2	0	2	2	0	2	0	0	2	2	2	0	1	0	1	0
556	1	0	0	0	0	1	2	0	2	0	0	0	1	1	0	0	0	0	2	0	0	1	0	0	0	0	0	1	1	2	1	1	2	2	0	2	2	1	0	2	1	0	1	1	0	1	0	0	1
557	0	0	0	0	0	1	2	0	2	0	0	0	1	1	0	0	2	2	1	0	0	0	0	0	0	0	2	0	0	2	0	2	2	0	1	1	2	0	1	1	0	0	0	2	0	2	0	0	1
558	0	0	0	0	0	2	2	1	2	0	0	0	0	0	0	0	0	0	2	1	1	0	0	0	0	0	2	1	1	2	1	1	2	2	0	2	1	0	0	2	0	1	0	1	0	0	0	0	0
559	0	1	0	0	0	1	2	0	2	0	0	1	2	2	0	0	0	0	0	1	1	0	0	0	0	0	1	0	0	1	0	2	2	0	2	0	0	0	0	2	0	0	1	2	1	0	0	0	0
560	1	0	0	0	0	0	2	0	1	0	0	1	1	0	0	0	1	1	1	1	0	0	1	0	0	0	0	0	0	1	1	1	1	1	1	1	1	1	0	1	0	1	1	2	2	2	0	0	1
561	1	0	1	0	0	2	2	1	2	0	0	1	2	0	0	1	1	0	1	2	1	0	0	0	0	0	2	0	0	2	2	1	1	0	1	1	2	1	0	1	0	0	1	2	0	0	0	0	1
562	1	0	0	0	0	1	2	0	2	0	0	1	1	1	0	0	1	1	1	1	0	0	0	0	0	0	2	0	0	1	0	0	0	1	0	2	2	0	0	1	0	0	0	1	0	0	0	1	1
563	1	0	0	0	0	0	1	0	1	0	1	0	0	0	0	0	2	2	1	1	1	0	0	0	0	0	0	0	0	1	1	1	1	1	0	2	1	1	0	0	0	0	0	2	0	0	0	0	0
564	1	0	0	0	0	1	2	0	2	0	0	1	1	1	0	0	1	1	1	0	0	0	0	0	0	1	2	0	0	2	0	1	1	2	2	0	1	0	0	2	0	0	0	2	0	0	0	1	0
565	0	0	0	0	0	1	1	0	0	0	0	0	2	1	1	0	2	1	2	0	0	1	0	0	0	0	1	1	1	0	2	1	2	0	0	2	2	1	0	1	0	1	1	2	0	0	0	0	1
566	1	0	0	0	0	0	2	1	1	0	0	0	0	0	0	0	2	1	2	0	0	0	0	0	0	1	2	0	1	2	1	1	1	1	1	1	2	0	2	0	1	0	1	1	0	1	0	0	0
567	1	0	0	0	0	0	1	0	1	0	0	1	1	0	0	1	1	1	1	0	0	0	0	0	0	1	2	1	1	2	0	1	1	0	1	1	2	1	1	1	1	0	0	2	1	0	0	0	1
568	0	0	0	0	0	1	2	0	2	0	0	0	1	1	0	0	1	0	1	1	1	0	2	0	0	0	1	0	1	2	0	1	1	0	2	0	1	0	0	0	0	0	0	2	0	1	0	0	0
569	1	0	0	0	0	1	1	0	1	0	1	0	0	0	0	0	2	0	2	0	0	1	0	0	0	0	1	0	1	2	0	1	1	0	1	1	2	1	0	1	0	0	0	0	0	0	0	0	0
570	0	0	0	0	0	1	2	0	2	0	0	0	1	1	0	0	0	0	2	0	0	0	0	0	0	0	2	1	1	2	2	0	1	2	0	2	2	0	1	2	1	0	0	2	0	0	0	0	1
571	1	0	0	0	0	2	2	0	1	0	0	0	0	0	0	0	1	1	1	1	0	1	0	0	0	0	2	1	1	1	0	2	2	2	0	2	1	0	1	1	0	0	0	2	0	1	0	1	0
572	1	0	0	0	0	0	2	0	2	0	0	0	1	1	0	0	1	1	1	1	0	0	0	0	0	0	0	1	2	1	1	2	2	1	1	1	2	0	2	0	0	1	0	1	0	0	0	1	1
573	0	0	0	0	2	2	1	0	0	0	0	0	0	0	0	0	1	1	0	0	0	1	0	0	0	0	1	0	1	2	1	1	1	2	0	2	1	0	1	1	0	0	0	1	1	0	0	0	1
574	1	0	0	0	0	1	2	1	1	0	0	1	2	1	0	1	2	1	1	0	0	0	0	0	0	0	1	0	1	2	0	1	1	2	1	1	0	0	0	1	0	0	0	1	0	0	0	0	0
575	0	1	0	0	0	1	1	0	1	0	1	2	2	2	0	0	2	2	2	1	0	1	1	1	1	1	1	0	0	2	1	0	1	2	1	2	1	0	0	2	0	0	0	0	0	0	0	0	0
576	0	0	0	0	1	1	1	0	1	0	1	0	0	0	0	0	1	1	1	1	1	0	1	0	0	0	2	0	0	1	1	2	2	0	1	1	2	0	1	0	0	0	1	2	0	0	0	1	1
577	0	0	1	0	0	2	2	0	2	0	0	0	0	0	0	0	1	0	1	0	0	0	1	1	1	1	2	0	0	2	1	1	1	1	1	1	2	1	1	0	0	0	0	1	0	0	0	0	0
578	1	0	0	0	0	0	2	0	2	0	0	0	0	0	0	0	2	0	1	0	0	1	1	0	0	1	1	1	1	2	0	1	2	1	1	1	0	0	0	2	0	0	0	2	0	0	0	0	1
579	0	1	0	0	0	0	2	0	2	0	1	1	1	0	0	0	1	1	1	0	0	0	1	0	0	0	2	0	0	1	0	1	1	1	0	2	0	0	0	2	0	0	1	2	1	0	0	0	0
580	1	0	0	0	0	1	2	0	0	0	1	0	0	0	0	0	1	0	0	1	1	0	0	0	0	0	0	0	0	1	1	1	2	2	0	2	2	0	0	1	0	0	0	2	1	0	0	0	0
581	0	0	0	0	1	1	2	1	2	0	0	0	0	0	0	0	1	0	2	1	1	1	0	0	0	0	1	1	1	0	2	2	2	1	1	1	2	1	1	1	0	0	1	2	0	1	0	0	0
582	1	1	0	0	1	1	1	1	2	0	0	0	1	0	0	0	1	0	1	1	0	1	0	0	0	0	1	1	1	1	2	0	1	2	0	2	2	0	0	1	0	0	1	2	0	2	0	0	0
583	0	0	1	0	0	1	2	0	2	0	0	0	0	0	0	0	0	1	1	0	0	1	1	1	1	2	2	0	1	2	1	0	1	1	0	2	1	0	1	1	0	0	0	1	0	0	0	0	0
584	0	0	0	0	0	1	2	0	2	0	0	1	1	0	1	0	1	1	0	2	2	0	0	0	0	0	2	1	1	2	1	2	2	0	1	1	2	0	2	0	0	0	1	2	1	1	0	0	0
585	1	0	0	0	0	1	1	0	0	0	1	1	1	0	0	1	2	1	2	0	0	1	0	0	0	0	2	0	0	1	1	0	0	2	0	2	0	0	0	2	0	1	0	0	2	0	1	0	0
586	0	0	0	0	0	1	2	1	2	0	0	1	1	0	0	1	0	0	0	1	0	0	0	0	0	0	0	0	1	2	0	1	2	1	1	1	2	0	1	0	0	0	0	2	0	0	0	0	0
587	1	0	0	0	1	2	2	1	2	0	0	0	0	0	0	0	1	0	2	0	0	0	1	0	0	0	1	0	0	1	1	1	1	0	0	1	2	1	0	0	0	0	0	2	0	1	0	1	0
588	1	0	0	0	0	1	2	1	2	0	0	0	0	0	0	0	1	1	0	0	0	0	0	0	0	1	1	0	0	2	0	0	2	0	1	2	2	0	1	0	0	0	0	1	0	0	0	0	0
589	0	0	0	0	0	2	2	0	1	0	0	1	1	0	0	0	0	0	1	1	1	0	1	0	0	0	2	0	0	2	1	0	0	2	0	2	1	1	0	0	0	0	1	2	1	1	0	0	0
590	0	0	0	0	1	1	1	0	0	0	2	0	0	0	0	0	1	1	2	0	0	0	0	0	0	0	1	0	1	2	0	2	2	2	0	2	1	1	0	1	0	1	0	1	0	1	0	2	0
591	0	0	0	0	0	1	2	1	1	0	1	0	0	0	0	0	1	1	1	1	0	1	1	0	0	0	1	1	1	2	0	1	1	1	1	1	1	0	1	1	0	1	0	1	0	0	0	0	1
592	1	0	0	0	0	1	2	0	1	0	0	1	2	1	0	0	1	1	1	1	0	0	1	0	0	0	0	1	2	1	1	1	1	1	0	2	1	0	0	2	0	0	1	2	1	1	0	0	0
593	0	1	0	0	1	1	1	1	2	0	0	0	0	0	0	0	1	1	2	0	0	0	1	0	0	0	1	1	1	2	2	1	0	0	1	1	2	0	1	0	0	1	0	1	0	1	0	1	0
594	1	0	0	0	0	1	2	0	1	0	0	0	2	1	1	0	0	1	2	0	0	1	0	0	0	0	1	0	0	2	0	1	2	2	0	2	1	1	0	1	0	1	1	1	1	0	0	0	0
595	1	0	0	0	0	1	2	0	2	0	1	1	1	1	0	0	2	2	1	1	1	0	1	0	0	0	2	0	0	2	1	1	1	0	2	0	2	1	1	0	0	1	0	0	1	1	0	0	1
596	1	0	0	0	0	1	2	0	1	0	1	0	0	0	0	0	0	0	1	1	1	0	0	0	0	2	2	0	0	2	0	0	0	2	1	1	2	0	2	0	1	0	0	2	1	1	0	0	1
597	0	0	1	0	0	1	2	0	1	0	0	0	0	0	0	0	2	2	1	0	0	0	1	0	0	1	0	1	2	1	1	0	0	2	0	2	2	0	1	0	0	0	1	1	0	0	0	0	0
598	1	0	0	0	1	1	2	0	2	0	0	1	1	1	0	0	2	0	2	0	0	1	0	0	0	0	2	0	0	1	1	1	1	1	0	2	1	0	0	2	0	0	1	1	1	0	0	0	0
599	1	0	0	0	0	0	1	0	2	0	0	1	1	0	0	0	1	1	2	1	1	0	1	0	0	1	2	0	0	2	1	1	1	1	1	1	2	0	1	0	0	0	0	2	0	1	0	0	0
600	0	0	1	1	1	2	2	0	1	0	0	0	0	0	0	0	2	0	2	0	0	1	2	1	1	1	1	1	1	0	2	0	0	1	1	1	2	0	2	1	1	1	1	2	1	1	0	1	0
601	0	0	0	0	0	2	2	0	2	0	1	0	0	0	0	1	0	1	2	0	0	1	0	0	0	0	1	0	0	2	2	2	2	1	0	2	2	0	2	0	1	1	1	1	0	0	0	0	2
602	1	0	0	0	0	1	2	0	2	0	0	0	1	1	0	0	1	0	0	1	1	0	0	0	0	1	1	0	2	2	0	1	1	1	0	2	2	0	1	1	0	0	1	1	0	1	0	0	1
603	0	0	0	0	0	0	0	0	1	0	1	0	1	1	0	0	1	1	1	0	1	0	0	0	0	0	1	0	0	1	2	1	2	1	2	1	0	0	0	2	0	1	1	2	0	0	0	0	0
604	0	0	0	0	0	1	1	0	0	0	1	2	2	1	0	1	1	1	1	1	0	0	1	0	0	0	1	1	2	2	1	1	1	1	1	1	1	0	0	0	0	0	1	2	1	0	0	0	0
605	0	0	0	0	0	0	1	0	1	0	1	0	2	1	1	0	2	0	2	0	0	0	0	0	0	0	2	0	0	1	0	1	2	2	1	2	1	0	1	0	0	0	0	2	0	2	0	0	1
606	1	0	0	0	0	0	2	1	2	0	0	1	1	1	0	0	1	0	2	0	0	0	1	1	1	1	2	0	0	2	0	1	2	1	1	1	1	0	2	0	0	0	1	2	1	0	0	0	0
607	1	0	0	0	0	1	2	1	1	0	0	0	0	0	0	0	1	1	1	1	1	0	0	0	0	1	2	0	1	2	0	1	2	0	2	1	2	0	2	1	1	0	0	1	0	1	0	0	0
608	0	0	0	0	0	1	1	0	1	1	1	0	1	0	1	0	1	0	2	1	1	0	0	0	0	1	1	2	2	1	2	1	1	0	1	1	2	2	0	0	0	0	0	1	0	0	0	0	0
609	0	0	1	0	0	1	2	0	1	0	0	0	0	0	0	0	1	1	1	0	0	1	1	1	1	0	2	0	0	1	0	1	1	2	0	2	1	0	0	2	0	0	1	1	0	1	0	1	0
610	1	0	0	0	0	2	2	0	0	0	0	1	1	0	0	1	1	1	2	0	0	0	0	0	0	0	2	0	0	2	1	0	2	2	0	2	1	0	0	2	0	1	1	1	0	0	0	0	1
611	0	0	0	0	0	0	2	0	2	0	0	1	1	0	0	0	1	1	1	0	0	1	0	0	0	0	2	0	0	2	1	1	1	2	0	2	1	1	0	0	0	1	1	2	0	2	0	0	0
612	0	0	0	0	0	1	1	0	1	1	2	0	0	0	0	0	0	0	0	1	1	1	0	0	0	1	1	2	2	2	0	2	2	2	0	2	2	0	1	1	0	0	0	1	0	1	0	0	1
613	0	0	0	0	0	0	2	0	0	0	0	0	1	1	0	0	0	0	0	1	0	0	0	0	0	0	0	0	0	1	1	1	2	0	1	1	2	0	0	1	0	0	0	1	0	0	0	0	0
614	1	0	0	0	1	1	1	0	1	0	1	0	0	0	0	0	2	1	2	0	0	0	0	0	0	0	2	0	0	2	1	1	1	2	0	2	1	0	2	0	1	0	0	2	0	0	0	0	1
615	1	0	0	0	1	1	2	0	2	1	0	0	2	2	0	0	2	1	2	1	1	2	1	1	1	1	0	1	2	1	1	0	2	0	2	1	1	0	0	1	0	1	0	0	0	0	0	0	0
616	0	0	2	0	0	0	2	0	1	0	0	0	1	1	0	0	1	0	1	0	0	0	0	0	0	0	2	2	1	2	1	1	1	1	1	1	1	0	0	2	0	0	0	2	1	1	0	0	0
617	0	0	0	0	0	2	2	1	2	0	0	0	1	1	0	0	1	1	2	1	0	0	0	0	0	0	1	0	0	1	2	0	0	2	0	2	2	1	1	0	0	1	1	2	0	0	0	0	1
618	1	0	0	0	1	1	2	0	2	0	0	0	0	0	0	0	1	1	1	0	0	0	0	0	0	0	2	0	0	1	1	1	1	2	1	1	1	1	0	1	0	0	0	2	0	0	1	0	0
619	1	0	0	0	0	1	2	1	2	0	0	0	0	0	0	0	1	0	2	0	0	0	0	0	0	1	2	0	0	2	1	0	0	1	1	1	1	0	1	1	0	0	2	2	0	0	0	1	0
620	0	0	0	0	0	1	2	0	1	0	1	0	0	0	0	0	1	1	1	0	0	0	0	0	0	0	1	0	0	1	1	1	1	1	1	1	1	0	0	2	0	0	0	2	1	1	0	0	0
621	0	0	0	0	0	0	1	0	0	1	1	0	1	1	0	0	1	0	1	1	1	1	0	0	0	0	1	1	2	2	1	0	0	2	1	1	0	0	0	2	0	2	2	2	1	1	0	0	0
622	1	0	0	0	0	1	2	1	2	0	0	1	1	1	0	0	1	1	0	0	0	0	0	0	0	1	1	1	1	2	0	1	1	0	1	1	0	0	0	2	0	1	0	1	0	0	0	0	0
623	0	0	0	0	1	2	2	1	1	0	0	0	1	1	0	0	1	1	1	1	1	1	0	0	0	0	1	0	2	2	0	1	1	1	1	1	2	1	0	0	0	0	2	2	0	0	1	0	0
624	1	0	0	0	0	1	0	0	0	0	2	0	1	1	0	0	2	2	2	1	0	1	0	0	0	0	2	0	0	2	0	2	2	2	0	2	1	0	0	0	0	0	0	2	0	0	0	0	0
625	0	1	0	0	0	1	1	0	0	1	2	2	2	1	0	0	1	2	2	0	0	0	0	0	0	0	2	0	0	2	1	2	2	1	1	1	1	0	1	1	0	0	0	2	0	1	0	0	0
626	1	0	0	0	0	1	2	0	1	0	0	1	1	0	0	0	1	1	0	1	1	0	0	0	0	0	0	0	0	1	2	1	1	1	1	1	0	0	1	1	0	0	0	2	0	1	0	0	0
627	0	0	0	0	0	0	2	0	0	0	0	1	1	0	0	1	1	0	1	1	1	1	0	0	0	0	2	0	0	2	0	2	2	0	2	0	1	0	0	2	0	1	1	2	1	1	1	0	0
628	0	0	0	0	0	0	1	0	1	0	0	0	0	0	0	0	2	2	2	0	0	0	0	0	0	1	2	0	0	2	0	1	1	2	0	2	0	0	0	2	0	0	1	2	0	0	0	1	0
629	0	0	0	0	0	1	1	1	2	0	0	0	1	0	0	0	1	0	1	0	0	1	0	0	0	0	2	0	0	2	1	2	2	1	0	2	1	0	0	2	0	0	0	2	0	0	1	0	0
630	1	0	0	0	1	2	2	0	2	0	0	0	1	1	0	0	2	1	2	1	1	0	0	0	0	0	1	0	1	2	0	0	1	1	1	1	0	0	1	1	0	0	0	1	0	1	0	0	1
631	0	0	0	0	0	1	1	0	0	0	1	0	1	1	0	0	0	0	1	2	1	0	1	0	0	0	1	0	0	2	1	0	1	0	1	2	2	1	0	1	0	1	0	1	0	0	0	0	0
632	1	0	0	0	1	1	0	0	0	1	1	0	2	1	1	0	2	1	2	0	0	0	0	0	0	0	2	1	1	2	0	1	2	1	2	1	2	0	2	0	1	1	1	2	0	0	0	0	0
633	0	0	1	1	0	2	2	1	2	0	0	0	0	0	0	0	1	1	0	1	1	0	1	0	0	0	1	0	2	2	0	1	2	1	2	1	1	0	1	1	0	0	1	2	0	0	0	0	0
634	1	0	0	0	0	1	1	0	0	0	1	1	1	1	0	0	1	0	1	1	1	0	0	0	0	1	2	0	0	1	1	2	2	2	0	2	1	1	0	2	1	1	1	2	1	1	1	0	0
635	0	0	0	0	2	2	2	0	1	0	1	1	1	0	0	1	1	1	0	2	2	1	0	0	0	0	2	0	0	2	1	0	1	2	0	2	2	0	2	0	0	0	0	2	0	0	0	0	0
636	0	1	0	0	1	1	2	0	2	0	0	1	2	1	0	0	0	1	2	0	0	0	0	0	0	0	2	0	0	2	0	1	1	2	0	2	0	0	0	2	0	0	0	2	0	0	0	1	0
637	0	1	0	0	0	1	2	0	1	0	0	0	0	0	0	0	2	1	1	0	0	0	1	0	0	1	2	0	0	2	0	2	2	0	1	1	1	1	0	1	0	1	1	2	1	2	1	0	0
638	0	0	0	0	1	2	0	0	0	0	2	0	1	1	0	0	2	2	1	1	1	1	1	1	1	1	1	1	2	2	1	2	2	1	1	1	2	0	2	1	0	0	0	2	0	0	1	0	0
639	0	0	1	0	0	2	2	0	1	0	0	1	1	0	0	0	1	1	1	1	0	0	0	0	0	1	1	1	2	2	1	1	1	2	0	2	2	1	1	0	0	0	0	0	1	0	2	0	0
640	1	0	0	0	0	1	1	1	1	0	0	0	0	0	0	0	2	1	2	1	1	0	0	0	0	0	2	0	0	2	0	1	2	1	1	1	1	1	0	0	0	1	1	2	1	0	1	0	1
641	1	0	0	0	0	0	2	0	1	0	1	0	0	0	0	0	2	0	1	0	0	0	0	0	0	0	1	0	1	2	1	1	1	2	0	2	2	1	0	2	1	0	0	1	0	0	1	0	1
642	1	0	0	0	0	0	2	0	2	0	0	0	0	0	0	0	0	0	0	1	1	0	0	0	0	0	1	0	1	2	0	2	2	0	1	1	1	0	1	1	0	2	1	2	1	0	0	0	0
643	1	0	0	0	1	2	2	0	2	0	0	0	0	0	0	0	1	1	0	2	1	1	1	0	0	0	1	0	0	2	1	1	2	2	0	2	2	1	1	0	0	0	0	2	0	1	0	0	0
644	1	0	1	0	0	1	2	1	1	0	0	1	1	1	0	0	2	2	2	0	0	0	0	0	0	0	2	2	1	2	1	1	1	0	1	1	0	0	1	0	0	0	1	2	0	0	1	1	0
645	0	0	1	0	0	0	2	0	2	0	0	1	1	0	0	1	0	0	0	1	0	1	0	0	0	0	2	0	0	2	2	1	1	1	0	2	2	0	0	1	0	1	1	2	1	1	0	0	1
646	1	0	0	0	0	1	2	0	1	1	0	1	1	1	0	0	0	0	2	0	0	1	0	0	0	0	2	0	0	2	1	1	1	1	1	1	2	0	1	1	0	1	1	2	1	1	0	0	0
647	0	1	0	0	1	2	1	0	1	0	0	1	2	1	0	1	1	1	1	1	0	1	0	0	0	0	1	1	2	2	0	2	2	1	1	1	1	0	0	2	0	0	0	2	0	0	0	1	1
648	1	0	0	0	0	1	2	1	2	0	0	0	1	0	0	0	1	1	2	1	1	0	0	0	0	1	0	1	1	1	1	1	2	2	0	2	1	0	0	1	0	1	1	2	0	2	0	1	0
649	1	0	0	0	0	1	2	0	1	0	1	0	0	0	0	0	1	0	2	0	0	1	0	0	0	0	1	0	0	1	0	1	1	1	0	2	1	0	2	0	0	1	0	0	1	1	0	0	0
650	0	1	0	0	0	1	2	0	2	0	0	0	1	1	0	0	1	1	1	1	1	0	0	0	0	0	2	0	0	2	1	2	2	1	0	2	1	0	0	1	0	0	1	1	1	0	0	0	0
651	1	1	0	0	0	1	2	1	2	0	0	0	0	0	0	0	1	1	0	2	2	0	0	0	0	0	2	0	0	1	0	2	2	1	1	1	0	0	1	0	0	0	0	1	0	0	0	0	0
652	1	1	0	0	0	1	1	0	1	0	1	1	1	0	0	1	2	2	1	0	0	0	0	0	0	0	0	2	2	2	2	1	1	1	0	2	2	0	1	2	1	1	1	2	1	1	0	0	0
653	0	0	0	0	0	1	1	0	1	0	1	0	2	1	0	0	1	1	1	1	0	1	0	0	0	0	2	1	1	2	0	0	1	2	1	2	2	0	2	0	0	1	1	1	1	1	0	0	0
654	1	0	0	0	0	2	2	1	2	0	0	1	1	0	0	0	2	2	1	1	1	0	0	0	0	0	2	0	0	1	1	2	1	1	0	2	0	0	0	2	0	1	0	1	0	1	0	0	0
655	1	0	1	1	0	1	2	0	1	0	0	1	2	1	0	0	0	0	1	1	1	2	1	1	1	1	2	0	0	2	0	2	2	0	1	1	2	1	1	0	0	1	0	1	2	1	1	0	0
656	0	0	0	0	0	1	2	0	0	0	0	1	1	1	0	0	1	1	1	0	0	0	0	0	0	1	2	0	0	2	1	0	1	2	1	2	2	0	1	1	0	1	0	0	1	1	0	0	0
657	1	0	0	0	1	1	1	0	1	1	2	0	0	0	0	0	0	0	2	1	1	0	0	0	0	2	2	0	0	1	0	0	0	0	1	1	0	0	0	2	0	1	2	2	0	0	0	0	0
658	1	1	1	0	0	1	1	0	0	0	2	1	1	0	0	1	1	0	1	0	0	1	0	0	0	0	2	0	1	2	0	1	1	1	0	2	2	1	0	1	0	0	1	1	1	0	0	0	0
659	0	0	0	0	0	2	2	0	1	0	0	0	0	0	0	0	0	0	2	0	0	0	0	0	0	0	1	0	2	2	0	1	1	1	1	1	0	0	0	1	0	0	0	1	1	0	0	0	0
660	0	0	1	0	0	1	1	0	2	1	0	0	1	1	0	0	1	0	1	0	0	1	2	1	1	1	1	0	1	2	0	1	1	1	2	1	1	1	0	1	0	0	1	2	0	2	0	0	0
661	0	0	0	0	0	2	1	0	1	0	1	1	1	0	0	1	1	0	1	2	1	0	0	0	0	0	0	2	2	2	2	1	1	0	2	0	2	1	1	1	0	0	0	1	0	0	0	0	1
662	1	0	0	0	0	1	2	0	1	0	0	0	1	1	0	0	1	1	1	1	0	1	0	0	0	0	2	2	2	2	1	0	1	2	0	2	1	0	1	1	0	1	1	2	0	0	1	0	1
663	0	0	0	0	0	0	2	0	2	0	0	0	1	1	0	0	1	0	1	1	0	0	0	0	0	0	1	0	1	2	0	0	0	2	0	2	1	0	0	1	0	0	2	2	0	0	0	0	0
664	0	0	1	1	0	1	2	0	2	0	0	1	1	0	0	0	1	0	1	1	0	0	1	0	0	1	2	0	0	2	0	2	2	0	1	1	2	1	0	0	0	0	0	2	0	0	0	0	1
665	0	0	0	0	0	0	2	0	2	0	0	0	1	1	0	0	1	0	2	0	0	1	0	0	0	0	1	1	2	2	0	2	2	0	1	1	2	0	1	2	1	0	0	1	0	0	0	0	0
666	0	0	0	0	1	2	0	0	0	0	2	0	0	0	0	0	2	0	1	1	1	2	1	1	1	1	0	0	0	1	1	1	1	2	0	2	1	0	1	0	0	1	1	2	0	0	0	0	1
667	0	0	0	0	0	2	2	0	2	0	0	1	1	0	0	1	2	0	2	0	0	1	1	1	1	1	1	0	0	1	2	2	2	1	2	2	0	0	1	2	1	0	1	1	1	0	0	0	1
668	0	0	0	0	1	2	2	0	1	0	0	0	1	1	0	0	2	0	2	0	0	0	0	0	0	0	2	1	1	2	0	0	2	0	2	1	2	0	1	1	0	0	0	2	1	1	0	0	1
669	0	0	0	0	0	1	1	0	0	1	2	0	1	1	0	0	2	2	1	1	1	0	0	0	0	0	1	0	0	1	1	0	0	2	0	2	2	0	0	1	0	0	0	1	0	0	0	0	0
670	0	0	0	0	0	1	1	1	1	0	0	0	0	0	0	0	1	0	2	0	0	1	0	0	0	0	2	0	1	2	1	1	1	0	1	1	2	0	2	0	0	0	1	2	1	1	0	0	1
671	0	0	0	0	0	0	2	0	2	0	0	1	1	1	0	0	1	0	1	0	0	0	0	0	0	1	2	1	1	2	2	2	2	0	1	1	2	1	0	0	0	1	1	2	1	0	0	0	0
672	0	0	0	0	0	0	1	0	1	0	1	0	1	1	0	0	1	1	2	0	0	0	0	0	0	1	2	0	0	2	0	2	2	0	1	1	1	0	1	1	0	1	1	1	1	0	0	0	0
673	0	0	1	1	0	1	2	0	1	0	1	0	1	0	0	0	1	1	0	2	2	0	0	0	0	0	1	1	1	1	2	1	2	2	1	2	1	0	1	1	0	1	1	1	1	0	1	0	0
674	0	0	0	0	0	1	2	0	2	0	0	0	0	0	0	0	2	2	0	2	2	0	1	0	0	0	2	0	0	1	1	1	1	1	1	1	0	0	0	2	0	1	0	1	0	0	0	0	0
675	0	0	0	0	0	0	1	0	1	0	1	0	0	0	0	0	0	0	2	1	1	1	0	0	0	0	1	0	0	1	2	1	1	0	2	0	2	0	1	1	0	1	1	2	0	0	0	0	0
676	1	0	0	0	0	1	2	1	2	0	0	0	0	0	0	0	1	0	0	1	1	0	0	0	0	0	1	1	1	0	2	1	1	1	0	2	2	0	1	1	0	0	1	2	1	0	0	0	0
677	0	0	0	0	0	2	0	0	1	1	1	0	1	1	0	0	1	1	1	0	0	0	0	0	0	1	1	1	2	2	1	2	2	0	2	0	1	0	1	1	0	0	1	1	1	0	0	0	0
678	1	0	0	0	0	1	1	0	1	0	1	0	0	0	0	0	2	2	1	0	0	1	1	1	1	1	2	0	0	2	0	1	2	0	0	2	2	0	2	1	1	0	0	0	2	1	0	0	0
679	0	0	0	0	0	0	2	0	0	0	1	0	0	0	0	0	2	1	1	0	0	0	1	0	0	1	1	1	1	1	2	1	1	1	1	1	0	0	0	1	0	0	1	2	1	0	0	0	0
680	1	0	0	0	0	0	1	0	1	0	1	0	0	0	0	0	1	0	1	1	0	0	0	0	0	0	1	0	1	2	0	1	2	1	0	2	1	0	1	0	0	1	1	1	0	0	0	0	0
681	0	0	0	0	0	1	2	0	2	0	0	1	1	1	0	0	2	1	1	0	0	1	0	0	0	0	2	0	0	2	0	1	1	0	1	1	2	0	2	0	0	1	1	2	1	0	1	0	1
682	0	0	0	0	0	0	1	0	1	0	1	1	1	0	0	1	1	1	1	1	0	0	0	0	0	0	0	1	1	2	1	1	1	1	1	1	2	0	2	0	1	0	0	1	0	0	1	0	1
683	0	0	1	0	0	1	2	0	2	0	1	2	2	2	0	0	0	0	2	1	1	0	1	0	0	0	1	0	0	2	0	1	1	1	0	2	1	0	1	2	1	1	1	1	1	0	0	0	0
684	0	0	0	0	0	0	1	0	1	0	1	1	1	0	0	1	1	1	2	1	1	0	0	0	0	0	1	0	1	2	0	1	1	2	0	2	2	0	0	1	0	0	0	2	1	0	0	0	0
685	1	0	0	0	0	0	2	1	2	0	0	0	0	0	0	0	0	0	2	0	0	0	0	0	0	0	1	0	1	2	1	2	2	0	1	1	0	0	0	2	0	1	1	2	2	0	0	0	0
686	0	1	0	0	1	1	1	1	1	0	1	0	1	1	0	0	2	1	2	1	1	0	0	0	0	1	1	0	1	2	1	1	1	1	1	1	1	1	0	1	0	1	1	1	0	0	0	0	0
687	0	0	1	1	0	2	1	1	1	0	1	1	1	0	0	0	1	1	2	0	0	1	0	0	0	0	1	0	0	2	0	0	0	1	2	0	2	0	1	2	1	0	0	1	0	0	1	0	0
688	0	0	0	0	0	1	2	0	2	0	0	0	0	0	0	0	1	0	1	0	0	0	0	0	0	0	2	0	0	2	0	0	2	1	0	2	2	0	1	0	0	1	0	1	0	0	0	0	1
689	1	0	0	0	0	1	2	0	2	0	0	0	0	0	0	0	2	2	2	0	0	0	0	0	0	0	1	1	2	2	0	1	2	1	2	1	0	0	0	1	0	0	1	2	0	0	0	0	0
690	1	0	0	0	0	2	1	1	1	0	0	0	1	1	0	0	2	1	1	1	0	0	1	0	0	0	1	0	1	2	0	2	2	0	0	2	2	2	0	0	0	0	0	1	0	0	1	0	1
691	1	0	0	0	0	0	1	0	1	0	1	1	1	0	0	0	1	1	0	1	1	1	2	1	1	1	1	2	2	1	1	1	2	1	1	1	2	0	1	1	0	0	1	2	1	0	0	0	0
692	0	0	0	0	0	2	2	0	1	0	1	0	1	1	0	0	2	2	1	1	1	0	0	0	0	1	2	1	1	2	0	1	1	2	0	2	0	0	1	1	0	0	1	2	1	0	0	0	1
693	1	0	0	0	0	1	2	0	2	0	0	0	0	0	0	0	0	1	0	1	1	0	0	0	0	0	2	0	0	2	0	1	1	1	1	1	1	0	1	1	0	0	0	2	0	0	0	0	0
694	1	0	0	0	0	1	2	1	2	0	0	1	1	0	0	1	0	0	2	1	1	1	0	0	0	0	1	0	0	1	1	1	1	0	2	0	1	0	1	1	0	0	0	2	0	0	1	0	1
695	1	0	0	0	1	1	1	2	2	0	0	0	2	0	1	0	2	0	2	0	0	1	0	0	0	0	2	0	0	2	0	1	2	2	0	2	2	1	0	1	0	0	0	1	0	1	0	1	0
696	1	0	0	0	0	2	2	0	2	0	0	0	0	0	0	0	1	1	0	0	0	1	0	0	0	0	2	1	1	2	1	1	1	2	1	2	2	1	0	1	0	1	1	1	0	0	0	0	0
697	1	0	0	0	0	1	2	0	2	0	0	1	1	1	0	0	1	1	0	2	2	0	0	0	0	0	2	1	1	2	0	1	1	1	0	2	1	1	0	1	0	1	1	2	1	1	0	0	1
698	1	0	1	0	0	0	1	0	1	0	1	0	0	0	0	1	1	0	2	1	1	1	2	1	1	1	2	2	2	2	0	0	0	1	0	2	1	0	0	2	0	0	0	1	0	0	1	0	0
699	0	0	2	0	0	0	2	1	2	0	0	0	2	2	0	0	1	1	1	1	0	0	0	0	0	0	2	1	1	2	1	0	0	1	0	2	2	0	2	0	1	1	1	1	1	1	0	0	0
700	1	0	0	0	0	1	2	0	2	0	0	1	1	0	0	1	1	1	0	0	0	0	1	0	0	1	2	0	0	2	1	1	1	1	1	1	1	0	1	1	0	0	0	1	0	0	0	0	0
701	0	1	0	0	0	1	2	0	1	0	0	0	1	1	0	0	1	0	1	1	1	2	0	0	0	0	1	0	1	2	1	1	1	1	1	1	0	0	0	2	0	0	1	2	1	1	0	0	0
702	0	0	0	0	1	2	2	0	1	0	0	0	0	0	0	0	1	1	2	0	0	0	0	0	0	0	2	0	0	2	0	1	1	1	1	1	0	0	0	1	0	0	1	1	1	0	0	1	0
703	0	0	0	0	1	2	2	0	1	0	0	1	1	0	0	1	0	0	2	1	1	0	0	0	0	0	1	0	1	2	0	1	0	2	0	2	2	0	2	1	1	1	1	1	1	2	0	0	0
704	1	0	0	0	0	0	1	0	1	0	0	1	2	1	0	1	2	0	2	0	0	0	1	0	0	0	1	1	1	1	1	1	1	2	0	2	0	0	0	2	0	0	0	1	0	0	0	1	0
705	0	0	0	0	0	1	1	0	1	0	1	1	1	0	0	0	1	1	1	0	0	0	0	0	0	0	1	0	0	1	2	1	1	0	1	1	1	0	2	0	0	1	1	2	1	1	0	1	0
706	1	0	0	0	1	2	1	1	1	1	1	0	2	1	0	0	2	2	1	1	1	0	0	0	0	0	1	0	0	1	0	2	2	0	1	1	1	0	2	0	0	1	1	1	1	0	1	0	0
707	0	0	0	0	0	1	2	1	2	0	0	0	0	0	0	1	1	1	1	0	0	0	0	0	0	1	1	0	0	1	0	1	2	2	0	2	2	0	2	0	0	2	2	2	1	1	0	0	0
708	1	0	0	0	0	0	2	1	2	0	0	0	0	0	0	0	2	2	2	0	0	0	0	0	0	1	2	0	0	2	1	2	2	1	1	1	1	0	1	1	0	0	0	2	0	0	0	0	0
709	0	0	0	0	0	1	2	0	1	1	0	0	0	0	0	0	1	0	1	2	1	0	1	0	0	0	1	0	1	2	0	1	1	1	1	1	1	0	1	1	0	0	1	1	1	0	0	0	0
710	1	1	0	0	0	1	1	1	2	0	0	0	0	1	0	0	1	0	2	0	0	1	0	0	0	0	2	0	1	2	0	2	2	2	1	1	0	0	0	2	0	1	0	1	0	1	0	0	1
711	0	0	0	0	0	2	2	0	2	0	0	0	1	1	0	0	2	2	1	1	1	0	0	0	0	0	2	1	1	2	2	1	2	2	0	2	0	0	0	2	0	0	0	2	0	1	0	1	0
712	1	0	0	0	0	1	2	0	2	0	0	0	0	0	0	0	2	0	1	0	0	0	0	0	0	0	1	0	0	2	1	1	1	2	0	2	1	0	0	2	1	0	1	1	1	1	0	0	0
713	0	0	0	0	1	2	2	1	1	0	0	0	0	0	0	0	0	0	1	0	0	0	0	0	0	0	2	0	0	1	1	1	1	2	0	2	1	0	0	1	0	1	1	1	1	2	0	0	0
714	1	0	0	0	0	0	2	0	2	0	0	0	2	2	0	0	2	1	2	0	0	1	1	1	1	2	1	1	1	2	0	1	2	2	0	2	1	0	1	0	0	0	0	2	0	1	1	0	0
715	1	0	0	0	0	0	2	1	1	0	0	1	1	0	0	1	2	1	1	0	0	1	0	0	0	1	1	0	1	2	1	1	1	0	1	1	2	0	2	1	1	1	1	1	1	0	0	1	0
716	0	0	0	0	1	2	1	0	1	0	0	0	0	0	0	0	2	0	2	0	0	1	1	1	1	1	2	1	1	2	1	0	1	1	1	1	1	0	0	2	0	1	0	0	0	0	0	0	0
717	1	0	0	0	0	1	2	0	1	0	0	0	0	0	0	0	0	0	2	1	1	0	1	1	1	2	1	0	1	2	1	1	1	2	2	0	2	1	0	2	1	0	0	1	0	0	0	0	0
718	0	0	0	0	1	1	1	1	1	1	1	0	1	1	0	0	2	1	2	0	0	0	1	0	0	0	2	0	0	2	0	2	2	1	0	2	1	0	2	0	0	1	0	1	0	1	0	0	0
719	1	0	0	0	0	1	1	0	1	0	1	0	1	2	0	0	0	0	1	1	1	0	0	0	0	0	1	1	2	2	1	0	0	2	0	2	2	2	0	0	0	1	1	1	1	1	0	0	0
720	0	0	0	0	1	2	0	0	1	0	1	0	0	0	0	0	0	0	0	0	0	0	0	0	0	0	1	1	0	1	2	2	2	0	1	1	1	0	1	1	1	0	1	1	1	0	0	0	1
721	1	0	1	1	0	1	2	0	2	1	0	1	1	1	0	0	1	1	1	0	0	1	0	0	0	0	2	0	0	1	0	1	2	2	0	2	2	1	1	1	1	0	1	2	1	0	1	1	0
722	0	1	0	0	1	1	2	0	1	0	0	0	0	0	0	1	1	1	1	0	0	0	1	0	0	0	2	0	0	2	0	1	1	1	1	1	0	0	0	2	0	0	0	2	1	0	0	0	0
723	0	0	0	0	0	2	2	0	1	0	0	1	1	1	0	0	1	0	2	1	1	0	0	0	0	0	1	1	1	1	2	1	1	1	1	1	1	1	0	1	0	0	0	0	0	0	0	1	0
724	0	0	1	0	0	1	2	1	1	1	0	0	0	0	0	0	2	1	2	1	1	0	0	0	0	0	2	0	0	2	1	1	1	1	0	2	1	0	0	2	0	0	2	2	0	0	0	0	1
725	1	0	0	0	0	2	1	0	0	0	0	0	1	1	0	0	1	0	0	1	1	0	0	0	0	1	2	0	0	2	0	1	2	1	0	2	1	0	1	1	0	0	1	2	1	0	0	0	1
726	0	0	1	0	0	1	1	0	1	0	1	1	1	0	0	1	1	0	2	1	1	1	0	0	0	0	1	0	1	2	1	1	1	2	2	0	1	0	1	1	1	1	1	2	0	0	0	0	0
727	1	0	0	0	0	2	1	0	2	0	0	0	0	0	0	0	0	0	0	1	1	1	0	0	0	0	1	0	1	2	1	1	1	1	0	2	2	1	1	1	1	0	0	2	0	0	0	0	0
728	0	0	0	0	0	0	1	0	1	0	0	1	1	0	0	1	1	1	1	0	0	0	0	0	0	0	0	1	1	0	1	1	2	1	1	1	0	0	0	1	0	0	0	2	0	0	1	0	0
729	1	0	0	0	0	1	2	1	2	0	0	0	1	1	0	0	1	0	2	0	0	0	0	0	0	0	1	0	1	2	1	2	2	0	2	0	1	0	0	1	0	1	1	2	0	0	0	0	1
730	0	0	0	0	0	1	2	0	2	0	1	0	1	0	1	0	1	0	1	1	1	0	0	0	0	0	2	2	2	2	0	1	1	1	1	1	2	0	2	1	0	0	0	2	0	0	0	0	1
731	1	0	1	0	0	1	1	0	0	0	1	0	0	0	0	0	1	1	1	0	1	1	1	1	1	1	2	1	1	2	1	1	1	1	1	1	1	0	2	0	0	0	1	1	1	0	0	0	1
732	1	1	0	0	1	1	2	0	2	0	0	0	0	0	0	0	1	0	1	1	1	0	0	0	0	0	1	1	1	2	0	0	0	1	1	1	1	0	0	2	0	0	1	1	1	0	0	1	0
733	1	0	0	0	0	2	2	1	2	0	0	0	1	1	0	0	0	0	1	0	0	1	0	0	0	0	1	0	2	2	0	1	2	1	0	2	1	0	1	1	0	1	2	2	0	0	0	0	0
734	1	0	0	0	1	2	2	0	1	0	0	0	0	0	0	0	0	0	2	0	0	1	1	1	1	1	2	0	0	2	1	1	1	1	0	2	2	0	1	0	0	0	1	1	0	0	0	0	1
735	1	0	0	0	0	0	1	0	1	1	1	0	1	0	0	0	2	2	1	1	0	1	0	0	0	0	1	0	0	1	0	1	1	0	1	1	1	0	0	1	1	0	0	1	0	0	0	0	0
736	0	0	0	0	1	2	1	0	0	0	2	1	1	0	0	0	1	0	0	1	1	0	0	0	0	0	1	1	1	1	2	2	2	0	1	0	1	0	0	1	1	0	1	2	1	1	0	0	0
737	1	0	1	0	0	1	1	0	0	0	1	0	0	0	0	1	2	1	1	0	0	0	1	0	0	0	1	0	1	2	0	0	0	1	0	2	1	1	0	0	0	0	2	2	0	1	0	0	1
738	0	0	0	0	1	2	1	0	0	0	1	1	2	1	0	1	1	1	1	0	0	0	0	0	0	0	1	0	1	2	0	1	1	0	2	0	1	0	0	1	0	0	1	1	0	0	1	0	0
739	0	0	0	0	0	0	1	0	1	0	1	0	2	2	0	0	1	1	1	0	0	0	0	0	0	0	1	0	0	2	1	1	1	2	0	2	1	0	0	2	0	1	0	1	2	1	0	0	0
740	1	0	0	0	0	2	2	1	2	0	0	1	2	1	0	1	1	0	1	1	1	0	0	0	0	1	1	0	1	2	0	0	1	1	1	1	2	1	1	1	0	0	1	2	1	0	0	0	0
741	0	0	0	0	0	0	1	1	1	0	1	1	1	1	0	0	1	1	0	1	0	0	0	0	0	1	2	0	1	2	0	0	0	2	0	2	0	0	1	2	1	1	1	2	0	0	0	0	1
742	1	0	0	0	0	2	1	0	0	0	1	0	2	2	0	0	1	1	2	0	0	0	0	0	0	0	2	0	0	2	1	1	1	2	1	2	1	1	0	1	0	0	1	2	1	0	0	0	0
743	0	0	1	0	0	2	2	0	2	0	0	1	2	2	0	0	1	0	2	1	1	1	1	1	1	1	1	0	1	2	0	2	2	2	0	2	1	0	1	1	0	0	0	1	0	0	0	1	0
744	1	0	0	0	1	1	1	0	0	0	1	0	0	0	0	0	1	1	1	1	0	0	1	0	0	1	1	2	2	1	1	2	2	2	0	2	1	1	0	1	0	0	1	2	0	0	1	0	0
745	1	0	0	0	0	0	1	0	1	0	1	0	1	1	0	0	2	2	2	0	0	0	1	0	0	0	1	0	2	2	0	1	1	1	1	1	1	0	1	1	0	0	0	2	0	0	0	0	0
746	1	0	0	0	0	1	0	0	0	0	1	0	1	1	0	0	0	0	1	1	1	0	0	0	0	0	2	1	1	2	1	2	2	1	1	1	2	1	1	1	1	0	0	2	1	1	0	0	0
747	0	0	0	0	0	1	2	0	1	0	1	1	1	0	0	1	1	1	1	1	0	0	1	0	0	0	2	0	0	1	1	2	2	0	2	0	1	0	2	0	0	0	0	1	0	0	0	0	1
748	1	0	0	0	1	1	2	0	2	0	0	0	0	0	0	0	1	0	1	0	0	0	0	0	0	0	1	1	1	2	2	1	1	1	1	1	2	0	0	1	0	0	0	2	0	0	0	0	0
749	0	0	1	1	0	1	1	0	2	0	0	0	1	1	0	0	2	2	0	2	0	0	0	0	0	0	2	0	0	1	0	1	1	1	1	1	2	1	1	0	0	0	1	2	1	1	0	0	1
750	0	0	1	0	0	0	1	0	1	0	1	0	1	1	0	0	1	0	2	1	1	0	1	0	0	0	1	1	1	1	1	1	2	1	2	1	1	0	2	0	0	1	1	1	1	0	0	0	0
751	0	0	0	0	0	1	1	1	1	0	1	0	1	1	0	0	0	0	2	1	1	0	0	0	0	0	2	0	0	2	0	1	1	2	1	1	1	0	0	2	0	1	1	2	0	0	0	0	1
752	0	0	0	0	0	1	2	0	1	0	0	0	2	1	0	0	1	1	0	0	0	1	0	0	0	0	2	0	0	2	0	1	0	2	0	2	2	1	0	0	0	0	0	1	0	0	0	1	0
753	0	0	0	0	1	2	2	1	2	0	0	0	1	1	0	0	2	2	2	0	0	1	0	0	0	0	2	0	0	2	2	1	2	2	0	2	1	1	0	1	0	2	2	2	0	1	0	0	0
754	1	0	0	0	0	1	1	0	1	0	1	0	1	1	0	0	1	1	1	1	1	0	1	0	0	0	2	0	0	1	1	2	2	1	1	1	2	0	1	1	1	0	1	2	2	0	0	1	0
755	0	0	0	0	1	2	2	1	2	0	0	1	2	1	0	0	0	0	2	0	0	1	1	1	1	1	1	2	2	1	2	1	1	1	1	1	2	1	1	1	0	0	0	2	0	1	0	0	0
756	1	0	0	0	0	1	1	0	0	0	2	0	1	0	0	0	2	1	1	0	0	1	0	0	0	0	1	0	1	2	0	1	1	1	0	2	1	0	1	2	1	1	1	2	0	0	0	0	0
757	1	0	0	0	0	1	2	0	1	0	0	0	0	0	0	0	1	1	2	0	0	0	0	0	0	1	1	1	1	2	2	2	2	2	0	2	1	0	1	1	0	0	1	1	0	1	0	1	0
758	0	0	0	0	1	1	2	0	2	0	0	0	0	0	0	0	1	1	1	1	0	0	0	0	0	0	1	0	0	1	1	0	0	1	0	2	1	0	1	0	0	0	2	2	0	2	0	0	0
759	1	1	0	0	1	2	2	1	1	0	0	0	1	1	0	0	0	0	1	0	0	0	1	0	0	1	1	0	0	1	1	1	1	1	1	1	0	0	1	1	0	0	1	1	0	0	0	0	0
760	1	0	0	0	0	1	2	0	0	0	0	0	0	0	0	0	2	1	1	1	0	0	0	0	0	0	2	1	1	2	1	1	2	1	2	1	1	0	0	2	0	0	0	2	1	0	1	0	0
761	1	0	0	0	0	0	2	0	1	0	0	0	0	0	0	0	1	0	2	1	1	0	0	0	0	1	2	1	1	2	1	1	1	0	1	1	2	0	1	0	0	1	1	1	1	2	0	0	1
762	1	0	0	0	0	0	2	0	2	0	0	0	1	0	0	0	0	0	0	1	1	0	1	1	1	2	0	0	0	1	1	2	2	1	1	2	1	0	0	2	0	0	0	0	0	0	0	0	1
763	0	1	0	0	1	1	1	1	1	0	1	1	2	1	0	0	0	0	2	0	0	0	0	0	0	0	2	0	0	1	0	1	1	1	1	1	0	0	0	2	0	1	0	1	0	1	0	0	1
764	1	0	0	0	0	2	1	0	1	0	1	0	1	0	0	0	1	1	1	0	0	0	0	0	0	0	0	1	1	1	1	2	2	1	2	2	0	0	0	2	0	0	0	1	0	0	0	0	0
765	1	0	0	0	0	2	2	0	1	0	0	0	1	1	0	0	1	0	1	1	1	1	2	1	1	1	2	0	0	2	0	1	1	1	0	2	1	0	0	1	0	1	0	1	0	0	0	0	0
766	0	0	0	0	0	1	1	0	0	0	1	1	2	2	0	0	2	1	1	0	0	1	0	0	0	0	2	1	1	2	0	0	0	2	0	2	2	0	1	1	0	0	2	2	0	2	0	2	0
767	1	0	0	0	0	2	2	0	2	0	0	1	1	0	0	1	1	1	2	0	0	0	2	0	0	1	2	1	1	2	2	2	2	0	1	1	2	1	1	1	1	0	0	2	0	1	0	1	0
768	0	0	0	0	0	0	2	0	2	0	1	0	0	0	0	0	2	1	2	0	0	0	0	0	0	1	1	0	0	2	2	2	2	0	1	1	2	1	0	0	0	1	1	1	0	0	0	0	0
769	0	0	0	0	0	1	2	1	1	0	1	0	0	0	0	0	1	1	1	1	1	0	0	0	0	0	2	0	0	2	1	0	1	2	0	2	1	0	0	2	0	0	0	1	0	0	0	0	0
770	1	0	0	0	0	2	1	0	2	0	0	0	1	2	0	0	1	1	0	2	2	0	0	0	0	0	1	0	0	1	1	1	0	0	1	1	1	0	1	1	0	0	0	2	0	0	0	0	0
771	1	0	0	0	0	0	0	0	0	0	1	1	1	1	0	0	1	0	2	0	0	0	0	0	0	0	1	1	1	2	1	0	1	1	0	2	1	0	1	1	0	1	1	2	0	0	0	0	0
772	1	1	0	0	0	1	2	0	2	0	0	0	1	1	0	0	2	1	2	1	1	1	0	0	0	0	2	1	1	2	1	1	1	0	1	1	1	0	1	1	0	1	1	2	0	0	1	0	0
773	1	0	0	0	1	1	2	1	2	0	0	0	0	0	0	0	0	0	2	0	0	0	0	0	0	0	1	0	0	1	0	0	0	1	0	2	2	1	1	0	0	0	0	2	0	1	0	0	0
774	0	0	0	0	1	2	2	0	1	0	1	0	1	1	0	0	1	0	2	0	0	0	2	0	0	1	2	1	1	2	0	1	2	1	1	1	0	0	0	2	0	0	0	1	0	0	0	0	0
775	0	0	0	0	1	1	2	0	2	0	0	0	0	0	0	0	1	1	0	0	0	0	0	0	0	0	0	0	1	2	0	1	1	1	0	2	1	0	0	1	1	1	1	1	0	0	0	0	0
776	1	0	1	0	0	1	2	0	1	0	0	0	2	1	1	0	1	1	1	0	0	0	0	0	0	0	1	0	1	2	1	0	1	1	1	1	2	1	0	2	1	0	1	2	1	1	0	0	0
777	1	0	0	0	0	1	1	0	1	0	0	0	0	0	0	0	1	0	0	1	1	0	0	0	0	0	0	0	0	1	1	1	1	2	0	2	1	0	1	1	0	0	0	2	0	1	0	0	0
778	1	0	1	0	0	1	2	0	1	0	1	0	1	0	0	0	1	1	1	1	0	1	0	0	0	0	1	1	2	2	1	1	2	1	0	2	2	0	0	1	0	0	0	2	1	0	0	1	0
779	0	0	0	0	1	1	1	0	0	1	1	1	1	1	0	0	1	1	1	1	1	0	1	0	0	0	2	1	1	2	2	2	2	0	2	0	1	0	0	1	0	1	0	1	0	0	0	0	0
780	1	0	0	0	0	1	2	0	2	1	0	0	0	0	0	0	0	0	1	1	1	0	0	0	0	1	1	1	1	0	1	1	2	1	2	1	1	1	0	1	0	0	0	2	0	2	0	0	0
781	0	0	1	0	0	0	2	1	2	0	0	0	0	0	0	0	0	0	1	0	0	1	0	0	0	0	2	0	1	2	1	0	1	2	1	2	1	1	0	1	0	1	1	2	0	2	1	1	0
782	1	0	0	0	1	1	2	1	2	0	0	0	0	0	0	0	0	0	0	1	1	0	1	1	1	1	2	0	0	2	0	2	2	0	2	0	1	0	0	2	0	0	2	2	0	1	0	1	0
783	0	0	0	0	0	2	1	0	1	0	1	0	0	0	0	1	1	1	2	0	0	1	0	0	0	1	1	1	1	2	0	0	0	1	1	1	1	0	1	1	0	0	1	2	1	0	0	0	0
784	1	0	0	0	0	2	2	0	2	0	0	1	1	0	0	1	1	0	1	1	0	0	1	0	0	0	1	0	0	1	1	1	1	1	0	2	2	0	0	2	0	0	0	2	0	1	0	0	0
785	0	0	1	0	0	0	2	1	2	0	0	0	1	1	0	0	2	0	2	0	0	2	1	1	1	1	1	0	0	2	0	1	1	1	1	1	0	0	0	2	0	0	0	2	1	0	0	0	0
786	0	0	0	0	0	1	2	0	2	0	0	1	1	0	0	0	1	1	1	1	0	0	1	0	0	0	0	0	0	1	1	1	1	1	0	2	1	0	1	1	0	1	1	2	0	0	0	0	0
787	1	0	0	0	0	0	1	0	1	0	0	0	1	1	0	0	2	2	2	0	0	0	0	0	0	0	0	1	1	1	1	1	1	1	1	1	2	0	2	0	0	0	0	1	0	0	0	0	0
788	1	0	0	0	0	1	1	1	1	0	1	0	0	0	0	0	1	1	1	1	1	0	0	0	0	1	0	0	1	1	0	1	1	1	1	1	2	0	1	1	0	0	1	2	1	0	0	0	0
789	1	0	0	0	1	1	2	0	2	0	0	0	2	2	0	0	1	0	0	1	1	1	0	0	0	0	1	0	0	1	2	1	1	1	1	1	2	0	1	1	0	0	0	0	0	0	1	0	0
790	1	0	1	0	1	2	2	1	1	0	0	0	2	2	0	0	0	1	2	0	0	0	0	0	0	0	2	0	0	2	0	2	2	1	0	2	1	0	0	2	0	0	0	0	2	1	0	0	0
791	1	0	0	0	0	0	1	0	2	0	0	0	2	1	0	0	0	0	2	1	1	0	0	0	0	0	0	0	0	1	1	0	1	1	1	1	1	0	1	0	0	0	0	1	0	0	0	0	1
792	0	0	0	0	1	2	1	0	1	0	1	0	2	2	0	0	0	0	1	0	0	0	0	0	0	0	1	0	1	2	1	1	1	0	2	0	2	0	2	1	1	0	0	1	0	0	0	0	0
793	0	1	0	0	0	0	1	1	1	0	0	0	1	1	0	0	1	1	0	0	0	0	1	0	0	0	1	0	0	2	0	1	1	2	0	2	1	0	0	2	0	0	1	1	1	1	0	0	0
794	0	0	0	0	0	2	1	0	1	0	1	0	0	0	0	0	1	1	1	1	1	1	0	0	0	0	2	0	0	2	2	1	1	1	1	1	1	0	0	0	0	0	0	0	0	0	0	0	1
795	0	0	0	0	0	1	1	0	0	0	1	0	1	1	0	0	1	2	2	0	0	0	1	0	0	0	2	1	1	1	0	1	1	1	1	1	1	0	1	1	0	0	0	2	0	0	2	0	0
796	0	0	0	0	0	1	1	0	0	0	1	0	1	1	0	0	1	1	0	1	1	0	1	0	0	0	1	1	1	2	2	0	1	1	1	1	1	0	1	1	0	0	1	2	0	0	0	0	0
797	0	0	0	0	1	1	2	0	1	0	0	0	1	0	0	0	0	0	0	1	0	0	0	0	0	1	1	0	1	2	1	0	0	1	0	2	0	0	1	1	0	0	0	2	0	0	1	0	1
798	0	0	0	0	0	0	2	1	2	0	0	0	0	0	0	0	0	0	0	1	0	0	0	0	0	1	2	0	0	2	2	1	1	1	0	2	1	0	0	1	0	0	1	2	0	2	0	1	0
799	0	0	1	0	0	0	2	1	2	0	0	0	0	0	0	0	1	0	1	0	0	0	0	0	0	1	0	0	1	2	0	2	2	0	1	1	2	0	1	2	1	1	0	1	1	1	0	0	0
800	1	0	0	0	1	1	1	0	0	0	0	0	1	0	1	0	1	0	1	1	0	0	0	0	0	0	1	1	1	1	2	1	1	1	0	2	0	0	0	1	0	0	0	2	1	0	0	0	0
801	0	0	0	0	0	2	1	0	1	0	1	0	2	1	0	0	1	1	2	0	0	1	1	1	1	1	1	1	2	2	1	2	2	2	0	2	2	0	1	1	0	0	0	1	0	1	0	0	0
802	0	0	0	0	0	0	1	0	0	0	1	1	2	1	0	1	1	1	1	0	0	1	0	0	0	0	1	1	0	1	2	2	2	1	0	2	2	0	0	1	0	0	0	1	1	0	0	0	0
803	1	0	0	0	1	2	1	1	2	0	0	1	2	1	0	0	0	0	0	1	0	0	0	0	0	0	2	0	0	2	0	1	1	0	2	0	2	0	2	1	0	0	0	1	1	0	0	0	0
804	0	0	0	0	0	1	1	0	1	1	0	0	1	1	0	0	1	1	1	1	1	0	0	0	0	0	2	1	1	1	2	0	1	2	0	2	1	0	1	1	0	0	0	1	0	0	0	0	0
805	0	1	0	0	0	1	2	0	2	0	0	2	2	2	0	0	2	1	2	1	1	0	1	0	0	1	2	1	1	2	1	2	2	2	0	2	1	1	0	1	0	2	2	2	1	1	0	0	1
806	1	0	0	0	1	2	2	0	1	0	0	0	0	0	0	0	1	0	2	1	1	0	1	0	0	0	1	1	1	1	1	1	1	1	0	2	2	1	0	2	1	0	0	1	1	1	0	0	1
807	0	0	1	0	0	2	1	0	1	0	1	0	0	0	0	0	0	0	0	0	0	1	1	1	1	1	2	1	1	2	2	0	0	1	1	1	2	1	0	0	0	0	1	2	1	0	0	0	1
808	0	0	0	0	0	1	2	1	2	0	0	0	1	1	0	0	2	1	0	2	1	0	1	0	0	0	1	0	1	2	0	0	1	2	0	2	2	0	1	1	0	0	0	2	1	1	0	0	0
809	1	0	0	0	0	2	2	1	1	0	0	0	0	0	0	0	2	0	1	0	0	1	0	0	0	0	1	1	1	1	1	2	2	0	1	1	1	1	0	2	0	0	0	0	0	0	0	0	0
810	1	1	1	0	0	1	2	0	0	0	0	0	1	1	0	0	2	1	1	0	0	0	0	0	0	0	2	0	0	1	0	0	0	2	0	2	1	0	0	1	0	1	1	1	1	0	0	0	0
811	1	0	0	0	0	1	2	0	2	0	0	2	2	0	0	1	2	0	2	1	0	1	0	0	0	0	2	0	0	2	0	1	2	1	1	1	1	0	1	1	0	0	1	2	1	0	0	0	1
812	0	0	0	0	0	1	1	0	1	0	1	0	2	2	0	0	1	1	0	1	1	1	0	0	0	0	2	1	1	2	2	0	0	2	0	2	2	0	0	2	0	0	0	1	0	0	0	1	1
813	0	0	0	0	0	2	2	1	1	1	0	0	1	0	0	0	2	2	0	2	2	1	0	0	0	0	2	0	0	1	0	0	0	2	0	2	0	0	0	2	0	0	0	2	0	0	0	0	0
814	1	0	0	0	0	1	1	0	0	0	2	0	0	0	0	0	1	1	0	1	1	0	0	0	0	1	1	0	0	1	0	0	0	1	2	0	1	1	0	0	0	1	0	0	1	1	0	1	0
815	0	0	0	0	0	1	2	0	2	0	0	0	0	0	0	0	1	1	0	0	0	1	0	0	0	0	1	1	2	2	1	1	0	0	1	1	2	0	2	0	1	0	1	2	1	0	0	0	0
816	0	0	1	0	1	2	2	0	2	0	0	0	1	0	1	0	0	0	0	1	0	1	0	0	0	0	2	0	1	2	0	2	2	0	1	1	1	0	1	1	1	0	0	2	0	0	0	0	0
817	0	0	1	0	0	1	1	0	1	0	1	0	1	1	0	0	1	1	2	0	0	1	0	0	0	0	1	1	2	2	0	0	0	2	0	2	2	0	1	2	1	1	1	2	1	2	0	0	1
818	1	0	0	0	0	0	1	0	1	0	1	0	0	0	0	0	2	2	1	1	1	1	0	0	0	1	2	0	0	1	1	1	1	2	0	2	1	1	0	0	0	0	1	2	1	1	0	0	1
819	0	0	0	0	0	1	2	0	2	0	0	0	1	1	0	0	1	1	2	0	0	0	0	0	0	0	1	0	1	2	1	0	1	2	1	2	2	0	2	1	0	0	0	2	0	0	0	0	1
820	1	0	0	0	0	1	2	0	1	0	1	0	0	0	0	0	2	1	2	0	0	1	1	1	1	1	0	1	2	2	1	2	2	0	1	1	0	0	0	1	0	2	2	2	1	1	0	0	1
821	1	0	0	0	0	0	2	0	1	0	1	0	2	2	0	0	1	1	0	2	1	0	1	0	0	1	2	0	1	2	1	1	2	1	1	1	2	2	0	0	0	1	1	2	1	0	1	0	0
822	1	0	0	0	0	1	1	0	1	1	1	0	0	0	0	0	1	0	2	0	0	1	0	0	0	0	0	0	1	1	0	0	1	1	1	1	1	0	0	1	0	0	0	2	0	0	0	0	0
823	1	0	0	0	0	1	2	0	2	0	0	0	2	1	1	0	1	1	0	0	0	0	1	0	0	1	1	0	0	1	0	1	1	1	1	1	1	1	0	0	0	0	0	1	0	0	0	0	0
824	0	0	1	0	0	1	2	0	2	0	0	0	0	0	0	0	0	0	0	1	0	0	0	0	0	0	2	1	1	2	1	2	2	2	0	2	1	0	0	1	0	0	0	2	0	0	0	0	0
825	0	0	0	0	0	1	2	1	2	0	0	0	0	0	0	0	2	1	1	0	0	1	1	1	1	1	1	1	1	2	2	0	2	2	0	2	2	2	0	0	0	0	0	2	0	0	0	0	0
826	1	0	0	0	0	1	1	0	1	1	2	0	0	0	0	0	1	1	0	1	1	2	0	0	0	0	2	1	1	2	2	0	0	1	0	2	1	0	1	1	0	0	0	2	0	0	0	0	0
827	0	0	0	0	0	1	2	1	2	0	0	0	1	1	0	0	2	1	2	0	0	0	0	0	0	0	1	0	0	1	0	1	1	1	0	1	2	0	2	0	1	0	0	1	0	0	0	0	0
828	0	0	0	0	0	1	2	1	1	0	1	0	1	1	0	0	1	1	0	1	1	0	0	0	0	0	1	1	2	2	1	1	1	1	1	1	1	0	0	1	0	0	0	2	0	0	1	1	0
829	0	0	0	0	0	0	2	0	2	0	0	0	2	1	0	0	1	0	1	2	1	0	1	0	0	0	2	1	1	1	0	2	2	0	1	1	1	0	0	1	0	0	1	2	0	1	0	0	0
830	0	0	0	0	0	2	2	1	2	0	0	0	1	1	0	0	2	0	2	0	0	0	0	0	0	0	2	1	1	2	0	1	1	2	0	2	2	0	1	1	0	0	0	2	0	0	0	0	0
831	0	0	0	0	0	1	2	0	1	0	0	1	2	1	0	1	0	0	1	1	1	1	0	0	0	0	1	0	0	2	2	1	1	1	1	1	2	0	2	0	1	0	1	2	1	0	0	0	0
832	1	0	0	0	0	1	2	0	1	0	0	1	1	0	0	0	1	0	1	1	0	0	0	0	0	0	2	0	0	2	0	0	0	2	0	2	0	0	1	1	1	0	0	2	0	0	0	0	1
833	1	0	0	0	0	2	2	0	1	0	0	0	0	0	0	0	1	1	1	1	0	0	0	0	0	0	2	1	1	1	2	1	1	1	1	1	1	0	0	1	0	0	0	1	0	1	0	0	0
834	0	1	0	0	1	1	1	1	2	0	0	0	0	0	0	0	0	0	1	1	1	0	0	0	0	0	2	1	1	2	1	1	1	1	0	2	2	0	2	0	0	0	1	1	0	0	0	0	0
835	1	0	0	0	1	1	2	0	2	0	0	0	2	2	0	0	1	1	2	0	0	1	1	1	1	1	1	0	0	2	0	1	1	1	0	2	1	0	0	1	0	0	1	2	0	1	1	0	0
836	1	0	0	0	1	1	1	0	2	0	0	0	0	0	0	0	0	0	1	0	0	0	0	0	0	0	1	0	0	1	1	1	1	1	1	1	2	0	1	0	0	0	0	1	1	0	0	0	0
837	1	0	0	0	0	1	2	0	2	0	0	1	1	0	0	1	1	0	1	1	1	0	0	0	0	0	2	1	1	2	2	1	2	2	0	2	2	0	2	0	1	1	0	1	0	0	0	0	0
838	0	0	0	0	0	0	1	0	1	0	1	0	0	0	0	0	0	0	1	0	0	1	1	1	1	1	2	0	0	2	1	2	2	0	2	0	1	0	0	0	0	0	0	1	0	0	0	0	0
839	0	0	0	0	0	1	2	1	2	0	0	0	1	0	1	0	0	0	0	2	0	0	0	0	0	0	1	0	0	1	1	2	2	1	2	2	2	0	2	1	1	0	1	2	0	2	0	0	0
840	1	0	0	0	0	1	2	0	2	0	0	0	1	1	0	0	2	2	1	1	1	0	0	0	0	0	2	0	0	2	2	1	1	0	1	1	1	0	0	1	0	1	1	2	1	1	1	0	0
841	0	0	0	0	0	1	2	0	2	0	0	0	0	1	0	0	1	1	2	0	0	0	0	0	0	1	2	0	0	2	1	0	0	1	2	1	1	0	2	0	0	2	1	2	1	0	0	0	0
842	1	0	0	0	0	1	2	0	2	0	0	1	1	0	0	1	2	2	1	1	1	0	0	0	0	0	2	1	1	2	0	1	2	2	0	2	1	0	1	2	1	0	2	2	0	0	0	0	1
843	1	0	0	0	1	1	2	0	1	0	0	0	1	1	0	0	2	2	1	1	0	0	1	0	0	0	1	1	1	2	0	1	1	2	0	2	1	1	0	0	0	1	0	1	0	0	0	0	0
844	0	0	0	0	0	0	1	0	0	1	1	0	1	0	0	0	2	2	1	1	1	1	0	0	0	0	1	0	1	2	0	1	2	1	0	2	1	0	1	1	0	1	1	2	0	0	1	0	0
845	1	0	0	0	0	0	2	0	1	0	0	0	0	0	0	1	0	0	0	1	1	0	1	0	0	0	2	0	0	2	1	1	1	1	0	2	2	0	1	2	1	0	1	1	1	0	0	0	0
846	0	0	0	0	0	2	2	0	2	0	1	0	0	0	0	0	1	1	2	1	0	1	1	1	1	1	1	0	1	2	0	2	2	1	0	2	0	0	0	1	0	0	0	2	0	0	0	0	0
847	1	1	1	0	0	2	2	0	2	0	0	0	0	0	0	0	1	0	2	0	0	1	0	0	0	0	1	0	0	2	1	1	1	2	0	2	2	1	1	1	1	0	1	2	1	0	0	1	0
848	0	0	0	0	0	1	2	0	2	0	0	1	2	1	0	0	2	0	2	1	1	0	0	0	0	0	1	0	1	2	0	0	0	2	0	2	1	1	0	1	0	1	0	1	0	0	0	0	0
849	1	0	0	0	0	2	2	1	1	0	0	0	1	1	0	0	0	0	1	0	0	1	0	0	0	0	2	0	0	2	0	0	1	1	0	2	2	0	1	1	0	0	0	1	0	0	0	0	0
850	0	0	0	0	1	1	1	0	1	0	1	1	2	2	0	0	2	1	2	0	0	0	0	0	0	0	1	1	1	1	2	1	1	1	1	1	0	0	0	2	0	1	1	1	1	0	1	0	1
851	0	0	0	0	0	1	2	0	1	0	1	0	0	0	0	0	0	0	1	1	1	0	0	0	0	0	2	1	1	2	2	1	1	2	1	2	2	0	1	0	0	0	2	2	0	0	0	0	0
852	1	1	1	0	0	1	2	0	2	0	0	1	1	0	0	0	2	2	2	0	0	1	1	1	1	1	2	2	1	2	1	1	0	0	0	2	1	0	0	1	0	1	1	2	1	2	0	1	0
853	0	0	0	0	0	1	2	0	2	0	0	0	1	1	0	0	0	0	1	0	0	0	1	0	0	0	1	0	1	2	0	0	0	1	1	1	2	0	2	1	1	0	0	2	1	1	0	0	1
854	1	0	0	0	0	1	2	0	2	0	0	0	1	1	0	0	2	1	2	1	1	0	1	1	1	1	2	0	0	2	1	1	2	1	1	1	1	0	0	1	0	0	0	2	1	1	0	0	0
855	0	0	0	0	1	2	2	0	1	0	0	1	2	1	0	0	2	2	1	1	1	1	1	1	1	2	1	0	1	2	1	2	2	0	2	0	1	0	0	2	0	0	0	1	0	0	0	0	0
856	0	0	1	0	0	1	2	0	2	0	0	0	0	0	0	0	1	0	2	1	1	1	1	1	1	1	1	0	2	2	0	0	0	2	0	2	1	0	0	1	0	0	0	1	1	0	0	1	0
857	1	1	0	0	1	1	2	0	2	0	0	1	1	0	0	1	2	0	2	0	0	0	0	0	0	1	1	0	0	1	1	1	1	2	0	2	2	1	0	1	0	0	0	2	0	1	0	1	0
858	0	0	0	0	1	2	1	0	0	0	1	0	0	0	0	0	1	1	2	1	0	0	2	0	0	0	1	0	0	1	2	1	1	1	1	1	0	0	0	2	0	0	0	2	0	0	0	0	1
859	1	0	0	0	1	1	1	0	1	0	0	1	0	0	0	0	2	2	1	0	0	1	0	0	0	0	2	0	0	2	0	1	1	1	1	1	1	1	0	1	0	0	1	2	1	0	0	1	0
860	0	0	0	0	0	1	1	0	1	0	1	0	1	1	0	0	1	1	1	1	0	0	0	0	0	0	2	0	0	2	1	2	2	2	0	2	0	0	1	0	0	0	1	2	1	0	1	0	1
861	1	0	0	0	0	1	1	0	0	0	0	0	1	1	0	0	2	2	1	1	1	0	1	0	0	0	1	2	2	1	2	1	1	1	1	1	2	1	0	1	0	1	1	2	1	1	0	0	0
862	1	0	0	0	0	1	2	0	2	0	1	0	2	1	0	0	1	1	1	0	0	0	0	0	0	0	2	0	0	2	1	1	1	1	1	1	2	0	1	1	0	0	1	2	1	1	0	0	0
863	1	0	0	0	0	1	2	1	2	0	0	0	0	0	0	0	2	0	1	0	0	0	0	0	0	0	1	0	2	2	0	2	2	1	1	2	0	0	0	2	0	0	0	1	0	0	0	0	0
864	1	0	0	0	0	2	1	0	0	0	1	2	2	0	0	1	2	2	1	1	1	0	1	0	0	0	0	1	1	1	1	1	0	0	0	2	2	0	2	0	0	0	0	2	0	1	0	0	0
865	0	0	0	0	0	1	2	0	1	0	1	0	0	0	0	0	1	0	1	1	0	1	1	1	1	1	1	0	1	2	1	1	2	1	1	1	1	0	1	1	0	0	0	1	0	1	0	0	0
866	0	0	0	0	0	2	1	0	1	0	1	0	0	0	0	0	1	0	2	0	0	0	0	0	0	0	2	1	1	2	0	1	1	2	0	2	1	0	1	1	0	0	1	2	1	0	0	0	0
867	0	0	1	0	0	1	2	0	1	0	1	1	2	2	0	0	2	2	1	1	1	1	0	0	0	0	0	1	2	2	1	1	2	2	1	2	0	0	0	2	0	1	1	2	1	0	0	1	0
868	1	0	1	0	0	1	0	0	1	1	1	0	0	0	0	0	2	1	2	1	1	0	0	0	0	0	2	1	1	2	1	1	1	2	0	2	2	0	2	1	1	1	0	1	2	1	0	0	0
869	1	0	0	0	0	1	1	0	0	0	1	1	1	0	0	1	0	0	1	0	0	2	1	1	1	1	2	0	0	2	0	1	1	2	1	1	2	0	0	1	0	1	0	1	1	1	0	0	1
870	1	0	1	0	0	0	2	0	1	0	0	0	1	1	0	0	0	0	0	1	0	0	1	0	0	0	2	0	0	2	0	1	1	1	1	1	0	0	0	1	0	0	1	1	1	0	0	1	0
871	0	0	0	0	0	2	1	1	2	0	1	1	2	1	0	1	2	0	1	1	1	0	0	0	0	1	1	0	0	1	1	1	2	1	1	1	1	0	1	1	1	1	1	2	1	1	0	1	0
872	1	0	0	0	0	1	2	0	2	0	0	1	2	2	0	0	1	2	2	0	0	0	0	0	0	0	2	1	1	2	0	2	2	2	0	2	1	0	0	2	0	0	0	1	0	0	0	0	0
873	1	0	0	0	0	1	1	1	1	0	0	0	1	1	0	0	2	2	2	0	0	0	0	0	0	0	2	0	0	2	0	0	2	2	0	2	2	0	1	0	0	0	0	2	0	2	0	0	0
874	0	0	0	0	0	2	1	0	1	0	1	0	1	1	0	0	0	0	2	1	1	1	0	0	0	0	2	0	0	2	2	1	1	1	1	1	1	1	0	1	0	0	1	2	1	1	0	1	0
875	1	0	0	0	0	2	2	1	1	0	0	0	1	1	0	0	2	1	2	0	0	0	0	0	0	0	2	0	0	2	1	0	1	2	0	2	2	0	1	0	0	1	1	1	1	0	0	0	1
876	1	0	0	0	0	2	1	0	0	1	1	0	1	1	0	0	2	2	2	1	1	1	1	1	1	1	1	1	1	2	2	1	1	2	0	2	2	1	1	1	1	0	0	1	0	0	0	0	0
877	0	0	1	1	0	1	2	1	2	0	0	0	0	0	0	0	0	0	2	1	1	0	1	0	0	0	2	0	0	2	0	1	2	1	1	1	1	0	1	1	0	1	1	1	1	1	0	0	0
878	1	0	0	0	0	2	2	0	2	0	0	0	0	0	0	0	1	0	1	1	0	0	0	0	0	0	1	0	0	1	1	1	1	1	0	2	0	0	0	2	0	0	1	2	1	0	0	0	2
879	0	0	0	0	0	0	2	0	2	0	0	0	0	0	0	0	1	0	1	1	1	1	0	0	0	0	1	0	1	2	0	1	2	2	0	2	2	0	1	1	0	1	0	1	0	0	0	0	0
880	1	0	0	0	0	1	1	0	2	0	0	1	2	1	0	0	1	0	1	0	0	0	0	0	0	0	1	1	2	2	0	2	2	1	1	1	0	0	1	1	0	1	1	2	1	1	1	0	0
881	0	0	0	0	0	0	2	0	1	0	1	1	1	1	0	0	0	0	0	1	0	1	1	1	1	1	2	0	0	2	1	2	2	1	2	0	1	0	1	1	0	0	0	1	0	0	1	1	0
882	1	0	0	0	1	1	2	0	2	0	0	0	1	0	0	0	1	0	1	0	0	0	1	0	0	0	0	0	0	1	2	1	1	1	0	2	2	0	1	1	1	0	1	2	1	0	0	0	0
883	1	0	0	0	1	2	1	0	1	0	0	0	1	1	0	0	2	2	2	1	0	0	0	0	0	0	2	0	0	1	0	1	1	1	1	1	1	0	0	2	0	1	1	1	0	0	0	0	1
884	0	0	0	0	0	1	1	0	0	0	1	1	1	0	0	0	0	0	0	1	1	1	0	0	0	0	1	2	2	2	2	2	2	0	0	2	1	0	0	1	0	1	1	2	1	0	0	1	0
885	1	0	0	0	0	2	2	0	2	0	0	0	1	1	0	0	1	0	2	1	1	0	1	0	0	0	2	0	0	1	1	1	1	2	0	2	2	0	1	1	0	0	0	2	0	0	0	0	0
886	1	0	0	0	0	1	0	0	0	1	1	0	1	1	0	0	1	1	1	1	0	1	0	0	0	0	2	1	1	2	2	2	2	0	1	1	0	0	1	0	0	1	1	2	1	1	0	0	0
887	1	0	0	0	1	2	2	0	1	0	0	0	1	1	0	0	2	0	2	0	0	0	0	0	0	1	1	2	2	2	1	0	0	1	0	2	2	0	2	0	0	0	0	0	0	0	0	1	0
888	1	0	0	0	0	1	2	0	1	0	0	0	0	0	0	1	2	0	2	0	0	1	1	1	1	1	1	2	2	1	1	1	1	1	1	1	2	0	1	1	1	0	1	1	0	0	1	0	0
889	1	0	1	0	0	2	2	1	2	0	0	0	0	0	0	0	1	1	0	1	1	1	0	0	0	0	2	1	1	2	1	1	2	1	0	2	0	0	0	2	0	0	0	0	0	1	0	0	1
890	0	0	0	0	0	1	2	0	2	0	0	0	1	1	0	0	2	2	1	0	0	0	0	0	0	0	0	0	1	2	0	1	1	1	1	1	1	0	1	1	0	0	2	2	1	0	0	1	0
891	0	1	0	0	1	1	2	1	2	0	0	0	0	1	0	0	1	1	1	1	1	1	1	0	0	0	2	0	0	2	2	1	1	0	1	1	1	0	0	1	1	0	0	0	0	0	0	0	0
892	1	0	1	0	0	1	1	0	1	0	0	0	1	1	0	0	1	0	2	0	0	0	0	0	0	0	2	0	0	2	1	2	1	1	0	2	0	0	0	1	0	1	1	2	0	0	1	0	0
893	0	0	1	1	0	2	2	0	2	0	0	0	2	1	0	0	1	1	1	1	0	0	0	0	0	1	1	1	1	1	2	2	2	1	1	1	0	0	0	2	0	2	1	2	1	0	0	0	1
894	1	0	0	0	0	1	2	1	1	0	0	0	0	0	0	0	1	0	2	0	0	1	1	1	1	1	1	0	0	1	1	1	2	0	2	1	2	0	0	1	0	0	0	1	0	1	1	0	0
895	1	0	0	0	1	1	1	0	0	0	1	1	1	1	0	0	1	0	0	1	1	1	0	0	0	0	1	0	0	1	2	1	1	2	0	2	0	0	1	1	0	0	1	2	1	1	0	0	1
896	0	0	0	0	0	0	2	1	2	0	0	0	0	0	0	0	0	0	0	0	0	0	0	0	0	0	1	1	1	2	2	0	1	1	1	1	2	0	2	0	1	0	0	1	0	0	0	0	0
897	0	0	0	0	1	1	2	0	1	1	0	1	2	1	0	1	1	2	2	0	0	0	0	0	0	0	1	1	1	1	1	1	2	1	1	1	1	0	2	0	0	0	0	0	0	0	1	1	0
898	1	0	0	0	0	1	1	0	0	0	2	1	2	1	0	1	0	0	0	0	0	1	1	1	1	1	2	0	0	2	1	2	2	0	1	1	1	1	0	2	1	0	0	2	0	0	1	0	0
899	1	0	0	0	0	2	2	1	1	0	0	0	0	0	0	1	1	1	1	1	0	0	1	0	0	0	1	0	0	1	0	1	1	2	2	1	1	1	0	0	0	0	0	2	0	1	0	0	0
900	1	0	0	0	0	1	2	1	2	0	0	0	1	1	0	0	2	0	1	0	0	0	0	0	0	1	0	0	1	2	0	0	1	0	1	2	1	0	1	1	0	1	0	0	2	0	0	0	0
901	1	0	0	0	0	0	1	0	1	0	1	1	1	1	0	0	1	0	2	0	0	0	0	0	0	0	0	1	0	0	2	2	2	0	1	1	1	0	0	2	0	0	0	1	0	1	0	0	0
902	1	0	0	0	0	2	2	1	1	0	0	0	1	1	0	0	0	0	1	1	1	0	0	0	0	0	0	1	0	0	2	0	1	2	0	2	2	0	1	1	0	0	2	2	0	2	0	0	0
903	0	0	1	0	0	0	2	0	0	0	0	0	0	0	0	0	1	1	2	0	0	1	0	0	0	0	2	2	2	2	1	1	1	1	1	1	1	0	1	1	0	0	0	2	0	0	0	0	0
904	0	0	0	0	1	2	2	0	1	1	0	0	0	0	0	0	0	0	0	1	1	0	0	0	0	0	2	1	1	2	0	1	2	1	1	1	0	0	0	1	0	0	0	0	2	1	0	0	0
905	1	0	0	0	0	1	1	0	1	0	1	1	1	0	0	1	2	0	1	1	1	0	1	0	0	1	0	1	1	1	1	0	0	2	0	2	1	0	1	1	0	0	0	1	0	0	0	0	0
906	0	0	1	0	0	0	1	0	2	0	0	0	1	1	0	0	2	1	1	0	0	0	0	0	0	0	2	2	2	2	1	2	2	0	1	1	1	1	0	1	0	0	0	2	1	1	0	0	1
907	1	0	0	0	0	0	1	0	1	0	1	1	2	1	0	1	0	0	0	0	0	1	0	0	0	0	0	0	1	2	0	1	2	2	0	2	2	0	1	1	0	0	1	2	0	2	0	0	0
908	1	0	0	0	0	0	1	0	2	0	0	0	1	1	0	0	2	2	1	1	1	1	0	0	0	0	2	0	0	2	1	1	2	1	0	2	2	0	2	0	0	0	0	2	0	0	0	1	0
909	0	0	0	0	0	2	2	0	1	0	0	0	1	0	0	0	1	1	1	0	0	1	0	0	0	0	1	0	1	2	0	2	2	1	1	1	2	0	1	0	0	0	0	1	0	0	0	0	0
910	0	0	0	0	0	0	1	0	1	0	1	0	1	1	0	0	2	1	1	0	0	1	0	0	0	0	1	0	0	1	1	2	2	0	1	1	0	0	1	2	1	1	1	2	1	1	1	0	0
911	1	0	0	0	1	1	2	0	2	0	0	0	1	1	0	0	1	0	1	1	1	0	0	0	0	0	0	1	2	1	1	1	1	1	1	1	1	0	1	1	0	1	1	2	1	1	0	1	1
912	0	0	0	0	0	1	2	0	2	0	0	0	0	0	0	0	0	0	0	2	0	0	0	0	0	0	2	1	1	2	1	2	2	0	1	1	1	0	0	1	0	0	0	1	0	1	0	0	0
913	1	0	0	0	0	0	2	0	2	0	0	1	1	0	0	1	1	1	2	0	0	0	0	0	0	0	2	1	1	2	0	1	2	2	0	2	0	0	0	2	0	0	0	2	0	0	0	0	0
914	1	0	0	0	1	2	1	0	2	0	0	0	1	0	0	0	0	0	0	1	0	0	0	0	0	0	1	1	1	2	0	0	0	1	0	2	0	0	1	1	1	1	1	2	0	0	0	0	1
915	1	0	0	0	0	1	2	0	2	0	0	1	1	0	0	0	0	0	2	0	0	1	0	0	0	0	0	1	1	1	1	2	2	0	1	1	1	0	1	1	0	0	1	1	1	1	0	0	2
916	1	0	0	0	1	2	1	0	1	0	1	1	1	0	0	1	2	1	1	0	0	0	0	0	0	0	1	1	2	2	1	2	2	1	0	2	2	0	2	1	1	0	1	2	1	1	0	0	0
917	0	0	0	0	0	2	1	0	0	0	1	0	0	0	0	0	1	1	0	2	2	0	0	0	0	0	2	1	1	2	2	1	2	2	0	2	1	0	1	1	0	1	1	1	1	1	0	1	0
918	1	0	1	0	0	1	2	0	2	0	0	0	0	0	0	0	2	2	1	1	1	0	0	0	0	0	2	0	0	1	1	0	1	1	0	2	2	1	0	1	0	1	1	2	1	0	0	0	0
919	0	0	0	0	0	1	2	0	1	0	0	0	1	1	0	0	1	1	2	1	0	1	0	0	0	1	1	1	2	2	1	0	1	2	0	2	1	0	0	2	0	0	1	2	1	0	0	0	0
920	1	0	0	0	0	1	2	0	1	0	0	0	0	0	0	0	2	1	2	0	0	1	1	0	0	0	1	0	0	2	1	1	2	1	1	1	2	0	0	1	0	0	1	2	1	1	0	0	0
921	0	0	1	0	1	1	2	0	1	0	1	0	0	0	0	0	0	0	2	0	0	0	0	0	0	0	0	1	1	2	1	0	0	2	0	2	1	0	1	1	0	0	0	1	0	0	0	0	0
922	0	0	0	0	0	1	1	0	0	0	1	0	0	0	0	0	1	0	2	1	1	0	0	0	0	0	2	1	1	2	1	2	2	1	1	1	2	0	1	2	1	0	2	2	0	0	0	0	2
923	0	0	0	0	0	1	2	0	2	0	0	0	1	1	0	0	1	0	1	1	0	2	1	1	1	1	1	1	1	1	1	1	1	1	0	2	2	0	2	0	1	1	0	1	2	1	0	1	0
924	0	0	0	0	0	0	1	1	1	0	1	0	0	0	0	0	1	1	0	0	0	1	0	0	0	0	0	1	1	0	1	1	1	1	0	2	1	1	0	0	0	1	0	0	0	0	0	0	1
925	1	0	1	0	0	2	2	0	2	0	0	0	0	0	0	0	1	1	1	0	0	1	1	0	0	1	1	1	2	2	0	0	1	2	0	2	2	0	2	0	1	0	0	1	0	0	1	0	0
926	1	0	0	0	0	1	2	1	1	0	1	0	1	1	0	0	2	0	1	0	0	0	1	0	0	0	1	1	1	2	0	0	0	2	1	1	2	0	2	1	0	0	0	2	0	2	0	1	1
927	0	0	0	0	0	2	2	0	2	0	0	0	0	0	0	0	2	2	1	0	0	0	1	0	0	0	1	1	2	2	1	1	1	1	1	1	1	1	0	1	0	0	0	2	0	0	0	0	0
928	1	1	0	0	0	0	1	0	1	0	1	2	2	0	1	1	1	1	1	2	1	0	0	0	0	0	1	0	1	2	0	1	1	2	2	0	0	0	1	1	0	1	0	0	0	0	1	1	0
929	1	0	0	0	0	2	1	0	0	0	1	1	2	1	0	1	0	0	0	1	0	1	1	0	0	0	1	0	1	2	0	1	1	2	0	2	1	0	2	0	1	1	1	1	1	2	0	1	0
930	1	0	0	0	0	1	2	1	2	0	0	0	2	2	0	0	1	1	0	1	1	0	1	0	0	0	1	0	0	2	2	1	1	2	0	2	2	0	1	0	0	0	2	2	0	0	0	0	0
931	0	0	0	0	0	1	2	1	1	0	0	0	1	1	0	0	1	0	1	0	0	0	1	0	0	0	1	0	0	2	0	1	1	2	0	2	2	0	1	0	0	0	0	2	0	0	0	1	0
932	1	0	0	0	0	1	2	0	2	0	0	0	1	1	0	0	0	1	2	0	0	0	0	0	0	0	1	0	1	2	1	1	1	1	0	2	2	0	2	1	1	0	1	2	2	0	1	0	0
933	1	0	0	0	1	1	1	0	2	0	0	1	1	0	0	0	0	0	0	1	0	0	0	0	0	0	2	0	0	2	1	1	1	0	1	1	0	0	0	1	0	1	0	1	0	0	0	0	0
934	1	0	0	0	0	0	2	1	2	0	0	1	2	1	0	0	0	0	1	1	1	0	0	0	0	1	2	2	2	2	1	1	1	1	2	1	1	1	0	1	0	0	1	2	0	1	0	0	0
935	0	0	0	0	0	1	2	0	1	0	1	0	0	0	0	0	1	0	0	1	1	0	1	1	1	2	0	0	0	1	1	0	1	2	0	2	2	1	0	1	0	0	0	1	1	1	0	0	1
936	1	0	1	0	0	0	1	0	1	0	1	0	1	1	0	0	2	2	2	1	0	1	0	0	0	0	0	1	1	2	1	2	2	0	1	0	1	0	2	0	1	1	1	1	0	0	0	0	0
937	1	0	0	0	0	1	1	1	1	0	1	0	1	1	0	0	1	1	0	1	1	0	0	0	0	0	0	1	2	1	1	1	1	2	0	2	1	0	0	1	0	0	1	2	0	2	0	0	1
938	0	0	0	0	0	0	1	1	1	0	1	1	1	0	0	1	2	2	1	1	1	1	0	0	0	0	1	0	0	1	0	2	2	1	0	2	0	0	0	2	0	0	0	1	0	0	0	0	0
939	1	0	0	0	0	0	2	1	2	0	0	0	0	0	0	0	0	0	0	1	1	0	0	0	0	0	1	1	1	2	2	2	2	1	1	1	2	1	0	1	0	0	0	1	0	0	0	0	1
940	0	0	0	0	0	2	1	0	1	0	0	0	1	1	0	0	0	0	0	1	1	1	1	1	1	1	0	1	2	2	1	0	1	2	1	2	1	0	0	2	0	0	1	2	1	0	0	0	0
941	0	0	0	0	0	1	1	0	1	0	1	1	1	0	0	0	2	0	1	0	0	1	0	0	0	0	1	1	1	1	2	0	1	2	1	2	0	0	0	1	0	0	0	1	1	0	1	0	0
942	0	0	1	0	1	2	2	0	1	0	0	0	1	1	0	0	2	2	2	1	0	2	1	1	1	1	1	1	1	1	2	1	1	1	1	1	0	0	1	1	0	0	0	2	0	2	0	1	0
943	0	0	0	0	0	1	2	0	2	0	0	1	1	0	0	1	1	1	1	1	1	1	0	0	0	0	1	0	1	2	0	0	0	1	0	2	1	0	0	2	0	1	0	0	1	1	0	0	0
944	0	0	1	0	0	1	2	1	1	0	0	1	2	2	0	0	1	0	1	0	0	0	1	0	0	0	2	1	1	2	1	0	0	2	0	2	1	0	2	0	0	1	1	2	1	0	0	0	0
945	0	0	0	0	0	0	1	0	1	0	1	1	2	1	0	0	1	0	1	1	0	0	0	0	0	1	2	0	0	1	1	0	0	2	0	2	2	0	2	0	0	0	0	2	0	0	0	0	1
946	1	0	0	0	0	2	2	1	1	0	0	0	0	0	0	0	1	0	1	0	0	1	0	0	0	0	2	2	2	2	0	1	1	1	0	2	2	1	1	0	0	0	0	1	0	1	1	1	0
947	1	0	0	0	0	2	2	0	2	0	0	0	0	0	0	0	1	0	1	1	1	1	0	0	0	0	2	0	0	2	0	1	1	2	1	1	1	0	2	0	0	0	0	2	1	0	1	0	0
948	0	0	0	0	0	1	2	0	2	0	0	0	0	0	0	0	1	1	1	1	0	0	0	0	0	0	1	0	0	1	0	1	1	1	1	1	1	1	0	2	1	1	1	2	1	0	1	0	0
949	0	0	0	0	0	0	1	0	0	0	2	0	1	1	0	0	1	1	1	0	0	2	0	0	0	0	1	0	0	2	0	0	0	0	1	1	1	0	1	1	0	0	0	2	0	1	0	0	0
950	1	0	0	0	0	0	2	0	2	0	0	0	1	1	0	0	1	0	1	0	0	1	0	0	0	0	0	2	2	1	2	2	2	0	2	0	1	0	2	0	0	1	0	0	0	0	0	0	0
951	0	0	0	0	0	2	2	1	2	0	0	1	1	0	0	0	0	0	1	0	0	0	0	0	0	0	1	1	1	2	0	1	1	2	0	2	0	0	1	1	1	0	0	0	0	0	0	0	0
952	1	0	0	0	0	0	2	0	0	0	1	0	0	0	0	1	0	0	1	1	1	1	1	0	0	0	1	1	2	2	1	1	1	1	1	1	1	0	0	2	0	1	0	1	0	0	0	0	0
953	1	0	1	1	0	1	2	1	1	0	0	1	2	0	0	1	2	1	2	0	0	0	0	0	0	0	0	0	1	2	0	2	2	2	0	2	0	0	1	1	0	0	0	2	0	1	0	1	0
954	1	0	0	0	0	1	2	0	1	0	0	1	2	1	0	0	1	1	0	0	0	1	1	1	1	1	2	1	1	2	1	2	2	0	1	1	2	0	1	1	0	0	1	2	1	1	0	0	0
955	0	0	0	0	1	2	2	0	1	0	0	0	1	1	0	0	1	1	0	1	1	0	0	0	0	0	1	0	1	2	1	2	2	1	1	1	1	1	0	0	0	0	1	1	0	0	0	0	0
956	0	0	0	0	0	1	2	0	1	0	1	1	0	0	0	0	1	1	2	0	0	0	2	0	0	0	1	0	1	2	0	1	1	2	0	2	1	0	0	2	0	0	0	1	0	0	1	1	0
957	1	0	1	0	1	1	2	1	1	0	0	1	1	0	0	1	1	0	1	2	1	0	0	0	0	0	1	0	0	1	1	1	1	1	1	1	0	0	1	1	0	0	0	1	0	1	0	0	1
958	0	0	0	0	0	1	2	0	2	0	0	1	2	2	0	0	1	0	2	1	1	1	0	0	0	0	0	2	2	1	2	1	2	2	0	2	1	1	0	1	0	1	1	2	1	1	0	0	1
959	0	0	0	0	0	1	2	1	2	0	0	0	0	0	0	0	1	0	2	0	0	0	1	0	0	0	1	1	2	2	1	1	2	2	1	2	1	0	1	1	0	0	0	2	0	0	0	1	0
960	1	0	0	0	0	0	0	0	0	0	1	1	1	1	0	0	2	1	1	1	1	0	1	0	0	0	0	0	1	2	0	0	1	1	1	1	1	0	0	1	0	0	0	2	1	0	0	1	0
961	0	0	0	0	0	0	1	0	1	0	1	0	0	0	0	0	1	0	2	0	0	1	1	1	1	1	2	1	1	2	1	2	2	0	1	1	2	1	0	1	0	0	0	2	0	1	0	0	0
962	0	0	0	0	0	1	1	0	1	0	1	0	0	0	0	1	2	1	2	0	0	0	0	0	0	0	2	0	0	1	0	1	1	0	1	1	1	0	2	0	0	0	1	2	2	0	0	1	1
963	0	0	0	0	0	1	2	0	2	0	0	1	1	0	0	1	0	1	2	0	0	0	0	0	0	0	1	0	1	2	0	1	2	1	0	2	1	0	0	2	0	0	0	2	0	0	0	0	1
964	1	0	1	1	0	2	2	1	1	1	0	1	0	0	0	0	0	0	1	0	0	1	0	0	0	0	0	1	2	1	1	0	0	1	1	1	2	2	0	0	0	0	0	2	0	0	0	0	1
965	1	0	0	0	0	1	1	0	2	0	0	0	0	0	0	0	1	0	2	0	0	0	0	0	0	0	2	0	0	1	2	1	2	1	0	2	1	1	0	1	0	1	1	2	2	2	0	0	1
966	1	0	0	0	1	1	2	1	2	0	0	0	0	0	0	0	2	1	1	0	0	1	1	1	1	1	1	1	1	0	2	2	2	1	2	2	1	0	1	1	0	1	1	1	1	2	0	1	0
967	0	0	0	0	0	0	2	0	1	0	1	2	2	0	0	1	1	1	2	1	0	0	0	0	0	1	1	0	0	1	2	1	2	1	1	1	1	0	0	1	0	0	0	1	0	1	0	0	1
968	0	0	0	0	0	1	1	0	0	0	1	0	0	0	0	0	0	0	2	0	0	1	0	0	0	0	1	0	0	1	0	1	1	2	0	2	0	0	0	2	0	0	0	0	0	0	0	0	0
969	0	0	0	0	1	2	1	0	1	0	1	1	2	1	0	1	2	0	1	1	1	0	0	0	0	0	1	1	1	2	0	1	2	1	1	1	2	1	1	1	0	0	0	2	0	2	1	0	0
970	0	0	0	0	0	2	1	0	0	0	0	2	2	1	0	1	2	2	1	1	1	1	0	0	0	0	2	0	0	1	1	2	2	0	2	0	1	1	0	0	0	0	0	0	0	0	1	0	0
971	1	0	0	0	0	1	2	0	2	0	0	1	1	0	0	0	2	1	2	0	0	1	0	0	0	0	2	1	1	2	2	2	2	0	1	1	2	0	2	0	1	1	1	2	1	1	0	0	1
972	0	0	0	0	0	0	1	0	0	0	1	0	0	0	0	0	0	1	2	0	0	0	0	0	0	0	2	0	0	2	0	0	1	2	0	2	0	0	0	2	0	0	0	2	0	2	0	0	0
973	1	0	0	0	0	0	2	0	1	0	0	0	1	1	0	0	2	0	2	0	0	1	0	0	0	0	1	0	1	2	0	1	1	1	1	1	2	1	1	1	1	0	0	1	0	0	0	0	1
974	0	0	0	0	0	2	2	1	1	0	0	0	1	1	0	0	1	2	2	0	0	1	1	1	1	0	2	0	0	2	1	1	2	1	1	1	1	0	0	1	0	0	0	1	0	0	0	0	0
975	0	0	0	0	1	2	2	0	2	0	0	0	1	1	0	0	1	1	2	0	0	0	0	0	0	1	2	0	0	2	1	1	2	1	0	2	1	1	0	1	0	0	0	2	0	0	0	0	0
976	0	0	0	0	0	0	2	1	2	0	0	0	1	0	0	0	0	0	1	2	1	0	1	0	0	1	0	0	1	1	0	2	2	0	2	0	0	0	1	2	1	0	0	2	0	2	0	1	0
977	1	0	0	0	1	2	2	1	2	0	0	0	1	1	0	0	1	0	1	0	0	0	0	0	0	0	1	1	1	0	1	1	1	2	0	2	0	0	0	2	0	0	0	0	0	0	0	0	0
978	0	0	0	0	0	1	1	0	1	0	1	0	1	1	0	0	1	1	1	0	0	0	0	0	0	0	2	1	1	2	0	1	1	1	1	1	2	0	1	2	1	1	0	0	0	0	0	0	1
979	1	0	0	0	1	2	1	0	1	0	1	0	1	1	0	0	1	1	1	0	0	1	0	0	0	0	1	0	0	1	1	1	1	1	0	2	2	0	1	0	0	0	2	2	1	0	0	0	0
980	0	0	0	0	0	1	2	0	1	0	1	1	1	0	0	1	1	1	1	0	0	1	0	0	0	0	0	0	0	1	1	1	1	1	0	2	0	0	1	1	0	0	0	1	0	0	0	0	1
981	0	0	0	0	0	1	1	1	1	0	1	0	1	0	1	0	0	0	1	1	1	1	1	1	1	1	1	1	1	2	0	0	1	2	1	2	1	0	0	1	0	0	0	0	1	0	0	0	0
982	0	0	0	0	0	1	1	0	1	1	1	0	0	0	0	0	2	1	1	1	1	1	0	0	0	0	1	0	0	1	0	2	2	0	0	2	0	0	0	1	0	1	0	1	1	1	0	0	0
983	1	0	0	0	0	1	1	0	1	0	1	0	1	0	0	0	1	0	1	1	1	1	0	0	0	0	0	0	1	2	1	0	1	1	1	1	2	1	0	1	0	2	2	2	1	1	0	1	1
984	0	0	0	0	1	2	1	0	1	0	1	0	1	1	0	0	0	1	2	0	0	1	0	0	0	0	0	2	2	1	2	1	1	1	1	1	1	0	1	1	0	0	1	1	1	0	0	0	0
985	0	0	0	0	0	0	2	0	1	0	0	0	2	0	1	0	0	0	0	1	0	0	1	0	0	0	0	1	2	1	1	1	1	2	1	1	2	1	1	0	0	0	0	1	1	1	1	0	0
986	1	1	0	0	0	0	2	1	1	0	0	1	1	0	0	0	0	0	1	0	0	0	0	0	0	1	1	1	0	1	2	2	2	1	1	2	1	1	0	1	0	0	0	0	0	0	0	2	0
987	1	0	0	0	0	0	2	0	2	0	0	1	1	0	0	1	1	1	0	1	0	1	0	0	0	0	2	0	0	1	0	1	2	1	0	2	2	0	2	0	0	2	1	2	1	0	0	0	1
988	1	0	0	0	0	0	1	1	1	0	0	0	1	1	0	0	2	1	2	0	0	0	0	0	0	0	2	0	0	1	1	2	2	0	2	0	1	0	0	1	0	0	0	1	0	0	0	0	0
989	1	0	0	0	0	0	2	1	2	0	0	0	0	0	0	0	1	0	1	1	1	0	0	0	0	0	2	0	0	2	1	0	2	1	0	2	0	0	1	1	0	1	1	2	0	0	1	0	0
990	1	0	0	0	0	0	2	1	1	0	1	1	1	0	0	0	1	1	1	1	1	1	0	0	0	0	1	1	1	1	2	1	2	1	1	1	2	1	1	2	2	0	2	2	0	0	0	0	0
991	1	1	1	0	0	2	0	0	0	1	1	0	0	0	0	0	2	0	2	0	0	1	0	0	0	0	1	1	2	2	0	1	1	1	0	2	1	0	2	0	0	1	0	1	0	0	0	0	1
992	0	0	1	0	0	1	2	0	2	0	0	0	1	1	0	0	1	0	0	1	1	0	0	0	0	1	2	0	0	2	1	1	2	1	1	1	1	1	0	0	0	0	1	2	1	0	0	0	0
993	1	0	0	0	0	0	2	1	2	0	0	0	0	0	0	0	0	0	1	1	1	0	0	0	0	0	1	1	1	2	2	1	2	1	2	1	2	0	1	0	0	1	1	2	0	0	0	0	0
994	1	0	0	0	0	1	1	0	0	0	2	1	2	1	0	0	0	0	2	1	1	0	0	0	0	1	2	0	0	1	0	2	2	1	1	1	2	1	1	0	0	1	0	0	0	0	0	0	1
995	0	0	1	0	0	1	2	0	2	0	0	1	1	0	0	1	0	0	0	0	0	1	0	0	0	0	1	1	2	2	0	0	0	2	0	2	1	1	0	1	0	1	1	1	1	2	1	1	0
996	1	0	0	0	0	1	2	0	2	0	1	0	0	0	0	0	1	0	1	0	0	1	1	1	1	1	1	0	1	2	1	2	2	0	0	2	2	0	2	0	1	0	0	2	1	1	0	0	0
997	0	0	0	0	1	1	1	0	1	0	1	0	1	1	0	0	1	0	1	0	0	0	0	0	0	0	1	0	1	2	0	1	1	0	1	1	2	1	0	1	0	0	0	1	0	0	0	0	1
998	0	0	0	0	0	1	1	0	0	0	0	1	2	2	0	0	1	1	2	0	0	0	0	0	0	0	1	0	1	2	0	1	1	1	1	1	1	0	1	1	0	0	1	2	0	1	0	0	0
999	0	0	0	0	0	0	0	0	1	0	1	0	2	2	0	0	1	1	0	1	1	1	0	0	0	0	1	0	0	1	0	2	2	0	2	0	1	0	2	0	0	1	1	2	0	0	1	0	0
1000	0	0	1	1	0	1	2	0	2	0	0	1	1	1	0	0	1	1	1	1	1	1	0	0	0	0	2	0	0	2	2	1	1	1	0	2	2	0	2	0	0	0	1	2	1	0	0	0	0
[truncated: 952 more columns]
