# Supplementary material for: KNN-MDR: a learning approach for improving interactions mapping performances in genome wide association studies
Source: BMC Bioinformatics. 2017 Mar 21;18:184. doi: 10.1186/s12859-017-1599-7 (PMC5361736; doi:10.1186/s12859-017-1599-7)
Supplement: Supplementary file 2 — The data set(s) supporting the results of Table 1. (ZIP 22742 kb) [file 12859_2017_1599_MOESM2_ESM.zip › Nouveau dossier/S46/mkallsimul.dat]

1	0	0	2	1	0	0	2	2	0	0	1	0	0	0	0	0	0	2	1	1	1	1	1	1	0	0	1	1	1	1	1	0	0	0	0	0	2	0	0	2	0	0	1	2	1	0	0	2	0
2	1	0	1	0	0	0	0	0	2	2	0	0	0	0	0	0	0	1	1	1	0	0	1	1	0	0	0	2	2	1	1	0	2	0	0	2	2	0	2	0	0	0	0	1	1	1	0	2	1
3	1	0	0	0	0	0	2	2	0	0	0	1	2	1	0	1	1	1	1	1	1	1	0	2	0	0	1	1	2	1	0	1	2	0	0	2	1	0	1	2	1	0	1	2	2	1	1	0	2
4	1	1	2	1	0	0	0	0	2	2	0	0	0	0	0	0	0	0	1	1	0	1	2	0	1	1	2	2	2	2	0	0	1	0	0	1	2	0	0	2	0	0	1	1	1	0	0	1	1
5	0	0	2	1	0	0	0	0	2	1	0	0	0	0	0	0	0	1	0	0	0	0	1	1	1	1	1	0	2	0	0	0	1	0	0	1	1	0	0	0	0	1	0	2	1	0	1	1	1
6	1	0	0	0	0	0	1	1	2	2	0	0	0	0	0	0	0	1	1	1	0	0	0	2	1	1	2	0	0	2	1	1	1	1	1	2	1	0	0	0	0	0	0	2	0	2	0	1	1
7	0	0	2	0	0	0	1	1	1	1	1	1	1	1	0	0	1	0	1	1	1	1	0	2	0	0	2	0	0	2	0	0	1	0	0	1	1	1	0	1	0	0	0	0	1	0	0	1	1
8	0	0	1	1	0	0	1	1	1	1	0	0	0	0	0	0	0	2	0	1	0	0	0	2	1	1	1	1	1	1	1	0	0	0	0	2	0	0	1	1	0	1	0	2	0	0	0	1	1
9	0	0	0	0	0	0	1	1	1	1	1	0	0	0	0	0	0	0	0	0	0	0	0	2	2	2	1	1	1	1	0	2	2	0	0	0	1	0	1	0	0	0	0	2	0	0	0	1	1
10	0	0	1	0	0	0	0	1	2	1	0	0	1	2	0	0	1	1	1	0	0	1	1	1	0	1	2	0	0	2	0	0	1	0	0	2	2	0	0	2	0	0	0	2	0	1	0	1	1
11	1	0	0	0	0	0	0	1	1	0	0	1	1	0	1	0	0	0	0	0	0	0	0	2	1	1	1	0	0	2	1	0	0	0	0	1	1	0	0	1	0	1	0	1	1	0	0	1	1
12	0	0	2	1	0	0	0	1	2	1	0	0	1	0	0	1	0	1	0	0	0	1	1	1	1	1	2	0	0	2	0	2	2	0	0	1	1	0	2	0	0	0	0	1	0	1	0	2	1
13	1	0	1	0	0	0	0	1	2	1	0	1	2	2	0	0	0	0	1	1	1	1	0	2	0	0	1	0	0	1	1	1	2	0	1	1	1	0	0	2	1	0	0	0	0	0	0	2	2
14	0	0	2	2	0	0	1	1	0	0	1	1	1	0	1	0	0	1	2	1	1	0	0	2	0	0	2	0	0	1	1	2	2	0	0	1	2	0	0	2	0	2	0	2	0	1	0	1	0
15	1	0	0	0	0	0	1	1	1	1	2	0	1	0	0	1	0	1	0	0	0	0	0	2	1	1	1	0	0	0	0	2	2	0	0	1	1	0	1	2	1	0	0	2	0	1	0	0	1
16	0	0	2	0	0	0	1	1	2	2	0	1	1	1	0	0	1	1	0	0	0	0	0	2	0	0	0	1	2	0	1	1	1	2	1	1	1	1	0	1	1	0	0	0	1	1	0	0	2
17	0	0	1	1	0	0	2	2	1	1	1	0	0	0	0	0	0	1	0	0	0	1	1	1	1	1	1	1	1	1	1	2	2	0	1	2	1	1	0	1	0	0	0	2	0	0	0	2	0
18	0	0	0	1	0	0	2	2	0	0	0	0	0	0	0	0	0	1	0	0	0	0	0	2	0	0	1	1	2	1	0	0	0	1	0	1	1	0	0	2	0	1	0	2	0	1	0	2	0
19	1	0	1	0	0	0	1	1	2	2	0	0	1	0	1	0	0	0	1	1	1	0	0	2	1	1	2	0	0	2	1	1	2	0	1	1	2	0	0	1	0	0	1	2	0	0	0	2	0
20	0	0	2	1	0	0	0	0	2	1	1	1	1	1	0	0	0	2	2	2	0	0	0	2	0	0	2	1	1	1	1	0	1	2	0	1	1	0	1	1	0	0	0	1	1	1	0	1	0
21	0	1	1	1	0	0	2	2	1	1	1	1	1	1	0	0	0	1	0	0	0	0	0	2	0	0	1	1	1	2	0	1	1	0	0	1	2	0	0	2	0	2	0	2	1	0	0	2	0
22	1	0	1	0	1	1	2	2	1	1	0	0	0	0	0	0	0	1	0	0	0	0	0	2	0	0	2	1	1	2	0	1	2	1	0	0	1	1	0	1	0	0	0	1	0	0	0	1	1
23	1	0	2	1	0	0	2	2	1	1	1	1	2	1	0	1	0	0	1	1	1	1	1	1	1	1	1	0	0	1	1	1	2	1	0	0	2	0	1	1	0	0	1	2	2	2	0	1	1
24	1	0	2	0	1	1	2	2	1	0	0	0	0	0	0	0	0	0	0	1	0	1	0	2	1	1	1	0	0	1	0	1	1	1	0	0	0	0	1	0	0	0	0	0	0	0	0	0	2
25	0	0	1	0	0	0	1	2	2	1	0	0	2	1	0	1	0	1	0	0	0	0	0	2	0	0	2	1	1	1	2	2	1	0	0	1	2	0	1	1	0	1	0	2	0	1	0	1	1
26	0	0	1	1	0	0	1	2	2	0	0	0	0	0	0	0	0	1	1	1	1	0	0	2	0	0	1	1	1	1	1	0	1	0	0	2	1	0	1	1	0	0	2	2	2	1	0	2	0
27	1	0	1	1	0	0	2	2	2	2	0	0	1	0	0	1	1	0	1	1	1	1	1	1	0	1	0	0	0	1	0	0	2	0	0	2	1	0	0	1	0	0	0	1	0	1	0	0	2
28	0	0	1	2	0	0	2	2	1	1	0	0	0	0	0	0	0	0	1	1	1	0	0	2	0	0	2	0	0	2	0	2	1	0	0	2	1	0	1	1	0	0	0	2	0	1	1	1	1
29	1	1	2	0	0	0	1	2	1	0	0	1	0	0	0	0	1	0	1	1	1	1	1	1	1	1	2	0	0	2	0	0	0	0	0	2	0	1	1	1	1	0	1	2	0	0	0	2	0
30	1	0	2	1	0	0	0	0	2	2	0	0	0	0	0	0	0	0	1	1	1	1	1	1	0	0	2	1	1	1	2	1	2	0	0	1	0	0	0	0	0	0	0	2	0	1	0	2	0
31	1	1	2	0	1	1	2	2	1	1	0	1	1	2	0	0	0	0	1	1	1	1	1	1	0	0	2	1	1	1	0	1	1	0	0	1	1	0	0	1	0	1	0	2	2	1	1	0	2
32	0	0	1	0	0	0	2	2	0	0	1	0	1	0	0	0	0	0	1	1	0	0	1	1	1	1	1	0	1	1	0	2	1	0	0	0	2	0	0	1	0	0	1	2	2	2	0	0	2
33	1	0	2	1	0	0	2	2	0	0	0	1	1	1	0	0	0	1	0	0	0	0	0	2	0	0	1	0	0	1	0	2	2	0	0	0	0	0	1	1	0	0	0	2	0	2	0	2	0
34	1	0	1	1	0	0	1	2	1	0	1	0	1	0	0	1	0	0	1	1	1	0	1	1	0	0	1	0	0	2	0	1	2	1	0	0	2	0	0	2	0	0	0	2	0	0	1	0	2
35	1	0	0	0	0	0	0	2	2	0	1	0	1	0	0	0	0	0	1	1	0	0	0	2	0	0	1	0	0	2	0	0	1	0	0	1	1	0	2	1	1	1	0	2	1	0	0	1	0
36	1	0	2	1	1	1	1	1	0	0	0	0	0	0	0	0	0	1	1	0	0	0	0	2	0	0	2	1	1	2	0	0	1	0	0	2	1	0	0	2	0	1	0	2	1	0	1	1	2
37	1	0	1	0	0	0	1	1	1	1	0	0	1	0	0	0	0	1	2	2	1	1	0	2	0	0	1	2	2	1	1	0	1	0	0	2	1	0	1	1	0	0	1	2	1	0	0	0	2
38	0	0	1	0	0	0	2	2	0	0	2	1	1	1	0	0	0	0	1	1	1	1	0	2	0	0	1	0	1	1	0	1	1	1	1	2	2	0	0	2	0	1	0	1	1	1	0	2	0
39	0	0	0	0	0	0	1	2	1	0	0	1	1	1	0	0	0	0	0	0	0	0	0	2	0	0	2	2	2	2	0	0	1	1	1	2	1	0	0	2	0	0	1	2	1	0	1	1	1
40	1	0	0	0	0	0	0	0	2	2	0	0	1	0	0	1	0	0	1	1	0	0	0	2	0	0	2	0	1	1	1	1	1	0	1	2	1	0	0	2	0	1	0	1	0	1	0	1	1
41	0	0	1	1	1	1	1	1	1	1	0	1	1	1	0	0	0	1	0	0	0	1	0	2	0	0	1	0	1	1	0	1	1	2	1	1	2	0	1	1	0	0	0	1	0	0	0	1	1
42	1	0	1	0	0	0	2	2	0	0	2	1	1	1	0	0	0	0	0	0	0	0	0	2	0	0	1	0	1	1	1	0	0	0	0	2	0	0	1	1	0	2	0	2	1	0	0	2	0
43	1	0	0	0	0	0	2	2	1	1	1	0	0	0	0	0	0	0	0	1	0	1	0	2	0	0	0	1	1	1	0	0	2	0	0	2	2	0	2	1	0	0	0	2	0	0	0	1	1
44	0	0	1	0	1	1	2	2	1	1	1	0	0	0	0	0	0	0	0	0	0	0	0	2	0	0	1	0	1	1	0	0	2	2	1	2	1	0	1	2	1	0	0	2	0	0	0	2	0
45	1	0	2	1	0	0	2	2	1	1	0	0	1	0	0	1	0	0	0	0	0	0	1	1	1	1	2	1	1	2	0	1	2	0	0	1	1	0	1	2	1	0	0	2	0	0	0	1	1
46	0	0	1	0	0	0	2	2	1	1	0	0	2	1	0	0	0	1	0	0	0	0	1	1	0	0	2	0	0	2	0	1	2	0	0	1	1	0	0	1	0	0	0	2	0	1	0	0	2
47	0	0	1	1	0	0	1	1	0	0	0	1	1	0	1	0	0	0	1	1	1	1	1	1	1	1	2	1	1	1	2	0	1	0	0	2	2	0	0	2	0	0	0	1	0	1	0	2	1
48	0	1	1	0	0	0	1	1	1	1	0	0	1	0	0	1	1	1	1	1	0	1	1	1	0	0	1	0	1	1	0	1	1	0	0	1	2	1	0	1	0	0	0	1	1	1	0	0	1
49	0	0	0	0	0	0	1	1	1	1	0	0	0	0	0	0	0	0	0	0	0	1	1	1	1	2	2	0	0	2	1	0	0	0	0	1	0	0	1	1	0	0	0	2	0	1	0	1	1
50	0	0	1	0	0	0	1	2	2	1	0	0	1	0	0	1	0	0	0	0	0	2	0	2	0	0	2	0	0	2	0	2	2	0	0	1	1	1	0	1	0	0	0	2	0	0	0	1	1
51	0	0	1	0	0	0	1	1	1	1	1	2	2	2	0	0	0	0	0	0	0	0	1	1	2	2	1	0	1	1	1	1	1	0	0	1	0	0	0	1	0	0	1	2	1	0	0	0	2
52	0	0	1	1	0	0	2	2	1	1	1	0	0	0	0	0	0	0	0	1	0	0	0	2	0	0	1	1	1	1	0	0	1	0	0	1	1	0	1	0	0	1	0	2	1	0	0	1	1
53	0	0	2	0	0	0	1	2	1	0	1	1	1	0	0	0	0	1	2	1	1	1	0	2	0	0	0	1	2	0	1	1	1	0	0	1	2	0	0	2	0	1	0	1	1	1	0	2	0
54	0	0	1	0	0	0	0	1	2	1	0	1	2	2	0	0	1	1	0	0	0	0	1	1	1	1	2	0	0	1	1	0	2	1	1	1	2	0	0	2	0	0	0	2	0	1	0	2	0
55	0	0	1	2	0	0	1	1	1	0	0	1	2	1	0	0	0	1	0	0	0	0	0	2	1	1	1	1	2	1	0	1	2	0	1	2	2	0	1	1	0	0	0	1	0	1	1	1	1
56	1	0	2	0	1	1	2	2	1	1	1	0	0	0	0	0	0	1	1	0	0	0	0	2	0	0	1	0	1	1	0	2	2	0	0	0	1	1	0	0	0	0	1	1	1	1	0	1	1
57	0	0	2	0	0	0	1	1	2	2	0	2	2	2	0	0	0	1	1	1	1	1	1	1	1	1	1	0	0	1	1	1	2	0	0	2	2	0	0	1	0	0	1	1	1	2	0	2	0
58	1	0	0	0	0	0	1	1	1	1	1	0	0	0	0	0	0	2	0	0	0	0	1	1	0	0	1	1	1	1	0	0	1	1	1	2	1	0	0	2	0	0	0	1	1	0	0	1	1
59	0	0	0	0	0	0	1	1	1	0	0	1	1	1	0	0	1	0	1	1	1	0	0	2	0	0	2	2	2	1	1	1	2	1	0	0	1	0	1	1	0	1	0	1	0	2	0	0	2
60	0	0	2	1	0	0	2	2	0	0	2	1	2	1	0	0	0	0	1	1	1	0	0	2	0	0	1	0	0	1	1	0	0	0	0	2	1	0	1	2	1	2	0	2	1	0	0	1	1
61	1	0	1	0	0	0	1	1	1	1	2	0	0	0	0	0	0	2	1	1	1	0	1	1	1	1	2	0	0	2	1	0	0	1	0	2	2	1	0	0	0	1	0	2	0	0	0	1	1
62	0	0	1	0	1	1	1	1	0	0	0	0	1	0	0	0	0	0	0	0	0	0	1	1	0	0	1	0	0	2	1	0	0	0	1	2	2	0	0	2	0	1	0	2	1	0	1	0	2
63	1	0	2	0	0	0	2	2	2	1	0	0	0	0	0	0	0	0	0	0	0	0	0	2	0	0	1	2	2	1	1	0	2	2	2	2	1	0	2	0	0	0	0	0	0	1	0	1	1
64	0	1	1	1	0	0	2	2	0	0	0	0	0	0	0	0	0	0	1	1	0	0	0	2	0	0	1	1	1	1	1	1	2	0	0	1	0	1	0	0	0	0	1	2	1	0	1	1	1
65	0	0	2	0	0	0	1	2	1	1	0	0	0	0	0	0	0	1	0	0	0	1	0	2	0	0	1	1	1	1	1	0	0	0	0	2	2	1	0	1	0	1	0	2	1	0	0	1	1
66	0	0	2	0	0	0	1	1	1	0	1	1	2	0	1	0	0	1	0	0	0	1	2	0	1	1	2	1	1	1	0	0	2	2	0	1	0	1	1	0	0	0	0	1	1	0	1	1	1
67	0	0	1	0	0	0	1	1	2	2	0	1	1	1	0	0	1	1	2	2	1	0	0	2	1	1	1	0	2	0	0	1	0	0	0	2	1	0	1	1	1	1	0	1	1	1	0	1	0
68	0	1	2	0	0	0	1	1	1	1	2	0	0	0	0	0	1	1	1	1	0	0	0	2	0	0	0	0	1	1	0	1	2	1	0	0	1	0	2	0	1	0	1	2	1	1	0	2	0
69	0	0	1	1	0	0	1	2	2	0	0	1	1	1	0	0	1	2	1	1	1	1	0	2	0	0	2	0	0	1	1	0	1	0	0	1	1	1	0	1	0	1	0	1	1	1	0	2	0
70	1	0	1	0	0	0	1	1	2	1	0	1	2	1	0	0	0	1	0	0	0	0	0	2	0	0	2	1	1	1	2	2	1	0	0	1	1	1	0	1	0	0	2	2	2	0	0	1	1
71	0	1	2	1	0	0	1	2	2	0	0	1	1	1	0	0	0	1	0	0	0	0	1	1	0	0	2	0	1	1	0	1	2	1	1	2	1	0	0	1	0	0	1	1	1	1	0	1	2
72	1	0	1	1	0	1	1	1	1	1	1	1	1	2	0	0	0	0	1	1	0	0	1	1	2	2	2	1	1	2	0	0	1	1	0	2	1	0	2	1	1	0	1	2	1	1	0	1	1
73	1	0	1	0	0	0	0	0	1	1	1	0	2	1	0	0	0	1	0	0	0	2	1	1	1	1	2	0	0	2	0	0	1	0	0	2	1	0	0	2	0	0	0	2	1	1	0	2	1
74	0	0	1	0	0	1	2	2	0	0	2	1	2	2	0	0	0	0	1	1	1	1	0	2	0	0	2	1	1	2	0	1	1	0	1	1	0	0	2	0	1	0	0	1	0	0	0	2	0
75	0	1	1	0	0	0	2	2	1	1	1	0	0	0	0	0	0	0	0	0	0	1	1	1	1	1	2	0	0	2	1	0	2	2	1	1	1	0	1	1	0	0	1	2	1	1	0	2	0
76	0	0	1	0	1	1	1	2	2	0	0	0	1	0	0	1	0	0	0	0	0	1	0	2	0	0	1	0	1	1	0	1	1	2	1	2	2	0	0	2	1	0	0	2	0	1	0	2	0
77	0	0	1	0	0	0	1	1	1	1	1	1	2	1	0	0	0	0	1	1	1	1	0	2	0	0	1	0	2	0	0	1	2	0	0	0	1	0	0	0	0	0	0	1	0	1	0	1	1
78	0	1	1	0	1	1	0	1	2	1	0	1	2	1	0	0	0	2	0	0	0	1	1	1	1	1	1	0	1	0	0	0	1	1	1	2	1	0	0	2	0	1	0	2	0	1	0	1	1
79	1	0	1	1	0	0	1	1	2	2	0	0	1	1	0	0	0	2	1	1	1	1	1	1	1	1	0	0	1	1	0	1	2	0	0	2	2	0	1	1	1	0	0	1	0	0	0	1	1
80	1	0	1	0	0	0	1	2	2	1	0	0	0	0	0	0	0	1	0	0	0	0	0	2	0	0	0	1	0	0	1	1	1	0	0	2	2	0	0	2	0	0	1	1	1	1	0	2	0
81	0	0	1	1	0	0	1	1	1	0	1	0	1	0	0	1	0	0	0	0	0	0	0	2	0	0	1	0	1	0	0	2	2	0	0	1	1	1	0	1	0	0	0	2	1	0	0	1	1
82	1	0	2	0	2	2	2	2	1	1	0	0	0	0	0	0	0	0	1	1	1	0	2	0	0	0	1	0	1	0	0	2	1	0	0	1	1	0	2	0	0	0	0	1	0	0	0	2	0
83	0	0	0	1	0	0	0	1	2	1	0	1	1	1	0	0	0	0	1	2	1	0	0	2	0	0	1	1	2	0	1	1	1	0	0	2	1	0	1	1	0	0	1	2	1	0	0	1	1
84	0	0	1	0	1	1	1	2	2	2	0	1	1	1	0	0	0	0	2	1	1	2	0	2	0	0	2	0	0	2	0	1	1	0	0	1	2	0	0	1	0	0	0	1	0	0	1	0	2
85	0	1	1	0	1	1	1	2	2	1	0	0	1	0	0	0	0	0	1	1	1	0	0	2	0	0	2	0	0	2	1	0	1	0	0	1	1	1	0	1	0	0	0	0	0	1	0	2	0
86	0	0	2	0	0	0	1	2	2	1	0	0	0	0	0	0	0	0	1	1	1	1	1	1	1	1	1	0	0	2	0	1	2	0	1	2	2	0	0	1	0	0	0	1	0	0	0	2	0
87	1	0	1	0	0	0	1	1	1	1	1	0	0	0	0	0	0	0	1	1	0	0	0	2	0	0	1	0	0	0	0	0	1	1	0	1	1	1	0	1	0	0	1	2	1	1	0	2	1
88	0	0	2	1	1	1	1	0	2	1	0	0	0	0	0	0	1	1	0	0	0	0	0	2	0	0	1	0	2	0	0	1	1	0	0	1	1	0	0	2	0	0	0	2	0	0	0	1	0
89	1	0	0	0	0	0	1	1	2	2	0	0	1	0	0	0	0	1	2	1	1	0	0	2	0	0	2	1	1	2	0	2	2	0	0	1	1	0	0	2	0	0	0	2	0	1	0	1	1
90	1	0	2	1	0	0	2	2	1	1	1	0	1	2	0	0	0	2	0	0	0	0	0	2	0	0	1	0	2	0	0	1	1	0	1	1	1	0	1	2	1	0	0	1	0	0	0	2	0
91	1	0	1	0	0	1	1	1	2	2	0	1	1	1	0	0	0	1	0	0	0	1	0	2	0	0	1	0	1	1	0	1	1	2	1	1	2	0	0	1	0	0	1	1	1	1	0	2	0
92	1	0	2	0	1	1	0	2	2	0	1	0	1	0	0	0	0	1	0	0	0	0	0	2	0	0	2	0	0	1	1	0	2	1	0	1	1	0	1	1	0	0	0	2	0	1	1	1	1
93	1	0	1	0	0	0	0	1	1	1	1	1	2	0	1	0	0	0	0	0	0	1	1	1	1	1	2	0	0	1	0	1	2	0	0	1	1	1	0	1	0	1	0	1	0	2	0	2	0
94	1	0	1	0	0	0	2	2	0	0	1	1	2	2	0	0	0	2	1	1	1	1	1	1	1	1	0	0	1	0	0	0	2	1	0	1	1	0	0	2	0	0	0	2	0	1	0	1	1
95	0	0	2	1	0	0	1	1	2	2	0	0	0	0	0	0	0	0	0	0	0	0	0	2	0	0	2	1	1	1	2	2	1	0	0	2	2	0	0	2	0	0	0	1	0	1	0	2	0
96	0	0	2	1	0	0	2	2	0	0	1	0	1	0	0	1	0	2	1	1	1	0	0	2	0	0	2	0	0	2	1	1	2	0	0	2	1	0	1	1	0	0	0	2	1	0	0	2	1
97	1	0	1	2	0	0	1	1	2	2	0	0	0	1	0	0	0	1	0	0	0	1	1	1	1	1	2	0	0	2	0	1	1	0	0	2	1	0	2	1	1	0	0	1	0	0	1	1	1
98	1	0	1	1	0	0	2	2	1	1	0	0	0	0	0	0	0	0	1	1	1	1	0	2	0	0	2	0	0	2	2	0	2	1	0	1	2	0	1	1	1	0	1	1	1	1	0	1	1
99	1	0	1	1	0	0	1	1	2	2	0	0	0	0	0	0	0	0	1	1	0	0	0	2	0	0	0	1	1	0	1	0	1	0	0	2	1	0	0	1	0	0	0	2	0	1	0	2	1
100	0	1	1	0	0	0	1	1	1	1	0	1	2	1	0	0	0	0	0	0	0	1	0	2	0	0	0	1	1	0	1	2	2	0	0	1	0	0	1	1	0	1	0	2	0	0	0	2	0
101	1	0	1	0	0	0	2	2	0	0	1	0	1	0	0	0	1	1	0	1	1	0	0	2	0	0	2	1	1	2	0	1	2	0	0	1	2	0	0	2	0	1	0	1	1	1	0	1	0
102	0	0	2	1	0	0	0	1	1	1	1	0	0	0	0	0	0	0	0	0	0	1	0	2	0	0	2	1	1	1	2	1	1	2	1	2	1	0	1	1	0	0	0	0	0	1	0	2	0
103	0	0	1	2	0	0	2	2	1	1	0	1	1	1	0	0	0	0	0	0	0	1	0	2	0	0	2	1	1	0	1	0	2	1	0	1	1	0	0	2	0	1	0	1	1	0	0	1	1
104	1	0	0	0	0	0	0	0	2	1	1	0	0	0	0	0	0	1	1	1	0	1	0	2	0	0	0	1	2	0	0	1	1	2	0	2	2	1	0	0	0	1	0	1	1	0	0	2	0
105	1	1	1	0	0	0	1	1	1	1	0	0	1	1	0	0	0	0	0	0	0	0	0	2	0	0	1	0	0	1	0	1	2	0	0	0	0	0	1	0	0	1	0	2	1	0	1	0	1
106	1	0	1	1	0	0	1	2	1	0	0	1	1	1	0	0	0	0	0	0	0	0	0	2	0	0	2	1	1	1	2	0	1	0	0	1	1	0	1	1	0	0	0	0	0	0	0	1	1
107	0	0	0	0	0	0	2	2	1	1	1	0	1	0	0	0	0	2	2	2	0	0	1	1	0	0	2	0	0	2	0	1	2	1	0	1	1	0	0	1	0	0	0	2	0	1	0	1	1
108	1	0	0	1	0	0	0	0	2	2	0	1	2	1	0	0	0	0	2	2	0	0	0	2	0	0	1	2	2	1	1	1	1	0	0	2	0	0	1	1	0	0	0	1	0	1	1	0	2
109	1	0	2	0	2	2	2	2	1	1	0	1	1	1	0	0	0	1	2	2	2	2	0	2	0	0	1	1	1	1	0	1	2	1	1	2	1	1	1	0	0	0	0	0	0	1	0	1	1
110	1	0	1	0	0	1	0	1	2	0	0	0	0	0	0	0	0	2	0	0	0	1	1	1	0	1	2	0	0	2	0	1	1	0	0	1	1	0	0	0	0	0	2	2	1	1	1	1	1
111	1	0	2	0	1	1	1	2	2	1	0	0	2	1	0	0	0	0	2	1	1	0	0	2	0	0	0	1	1	1	0	1	2	0	0	1	2	0	0	2	0	0	0	0	1	0	0	1	1
112	1	0	0	0	0	0	1	1	1	1	0	0	0	0	0	0	0	0	0	0	0	0	1	1	0	0	1	0	0	1	1	1	1	1	1	1	1	0	2	0	1	0	0	2	0	1	0	2	1
113	0	0	1	1	0	0	1	1	1	1	0	1	1	1	0	0	0	0	1	1	0	1	1	1	1	1	2	1	1	1	2	2	2	0	0	1	2	0	0	1	0	1	0	2	2	0	0	1	1
114	1	0	2	1	0	0	2	2	0	0	2	0	1	0	0	1	0	1	0	0	0	1	1	1	1	1	2	0	0	2	2	2	2	0	1	2	1	2	0	1	1	0	0	2	0	0	0	1	0
115	1	0	2	0	1	1	1	1	1	1	1	1	2	1	0	0	0	1	1	1	0	0	0	2	0	0	1	0	0	1	1	2	2	0	0	1	2	0	0	2	0	0	0	2	0	1	1	0	2
116	0	0	2	1	0	0	1	1	1	1	0	0	0	0	0	0	0	0	1	1	1	1	0	2	0	0	1	0	1	1	0	2	1	0	0	1	1	0	1	2	1	0	0	1	1	2	1	1	1
117	1	0	2	0	1	1	1	1	1	0	1	0	0	0	0	0	0	0	1	1	1	0	0	2	0	0	1	0	1	1	1	0	2	2	1	1	1	1	0	1	0	1	0	2	2	0	0	1	1
118	1	0	2	0	0	0	1	1	1	1	0	0	1	1	0	0	0	0	0	0	0	0	0	2	0	0	1	1	1	1	1	0	1	0	0	0	0	0	2	0	1	0	1	2	1	1	0	2	0
119	0	0	0	0	0	0	0	0	2	2	0	0	1	1	0	0	0	1	1	1	1	1	0	2	0	0	2	0	0	2	1	1	1	1	1	1	2	0	1	1	0	0	0	1	1	1	0	2	0
120	1	0	1	0	1	1	1	2	2	0	0	0	0	0	0	0	0	0	1	1	0	0	0	2	0	0	0	0	1	1	0	2	1	0	0	2	1	0	0	2	0	0	0	2	0	1	0	1	1
121	0	0	2	2	0	0	1	2	1	0	1	0	0	0	0	0	0	1	0	0	0	0	2	0	0	1	1	2	2	1	1	0	1	0	0	1	1	0	1	1	0	0	0	1	0	1	0	2	1
122	0	0	0	1	0	0	1	1	2	0	0	1	2	2	0	0	0	0	0	1	0	0	0	2	0	0	2	0	0	1	1	0	1	0	0	2	2	0	0	2	0	0	1	1	1	1	0	1	1
123	0	0	1	0	0	0	0	0	1	1	1	0	0	0	0	0	0	0	0	0	0	1	0	2	0	0	1	1	1	1	1	2	1	0	0	1	0	0	1	0	0	1	1	2	1	0	0	0	0
124	1	0	2	0	0	0	1	2	2	1	0	0	1	0	0	1	0	0	0	0	0	0	0	2	0	0	2	0	0	1	0	0	2	1	1	1	1	0	1	1	0	0	0	2	0	0	0	1	1
125	0	0	2	0	0	0	0	1	1	0	1	0	2	1	0	0	0	0	1	0	0	1	0	2	0	0	1	1	2	0	1	1	1	0	0	2	1	1	0	0	0	0	1	2	1	1	0	1	0
126	0	0	2	0	0	0	1	1	0	0	1	2	1	1	0	0	0	1	0	0	0	1	0	2	1	1	1	0	1	2	0	1	1	0	0	2	2	0	0	1	0	0	0	0	0	1	0	1	1
127	0	0	2	1	0	0	2	2	1	0	0	0	0	0	0	0	0	1	2	1	0	0	0	2	0	0	1	2	2	1	1	2	2	0	0	1	2	0	0	2	0	0	1	1	0	0	1	0	2
128	0	0	1	1	0	0	1	2	1	0	1	0	1	0	0	0	0	0	0	0	0	1	1	1	0	0	1	1	2	0	1	0	1	1	0	2	2	0	0	2	0	1	1	2	1	0	0	1	1
129	0	0	2	1	0	0	2	2	0	0	0	0	1	0	0	1	0	0	1	1	1	1	1	1	0	0	2	0	0	2	1	0	2	0	0	1	2	0	0	1	0	1	0	1	1	1	0	1	1
130	1	0	1	0	1	1	1	1	1	1	1	2	2	1	1	0	1	2	2	2	2	1	0	2	0	0	2	0	0	2	0	1	1	0	0	1	1	1	1	0	0	0	1	1	1	1	0	0	1
131	0	0	1	1	0	0	2	2	0	0	2	0	0	0	0	0	0	1	2	1	0	1	1	1	0	0	1	2	2	0	1	2	2	0	0	2	1	0	1	1	0	0	0	2	0	1	0	0	1
132	1	0	1	1	0	0	1	1	1	1	0	1	2	1	0	1	0	0	2	1	1	0	1	1	1	2	2	1	1	2	0	0	1	1	0	2	0	0	0	0	0	1	0	2	1	1	0	2	1
133	0	0	2	0	1	1	2	2	0	0	2	1	2	1	0	0	0	0	1	0	0	0	0	2	0	0	1	0	1	1	1	0	2	2	1	1	1	0	1	2	1	0	0	1	0	1	1	1	1
134	1	1	1	0	1	1	2	2	0	0	0	0	0	0	0	0	0	0	1	1	1	0	1	1	0	0	2	0	0	2	2	1	1	0	0	2	2	0	0	2	0	0	0	1	0	0	1	1	1
135	0	0	2	1	0	0	0	1	2	0	0	0	2	0	0	1	0	0	0	0	0	1	0	2	0	0	2	0	0	2	0	1	2	0	0	1	2	0	0	2	0	0	0	2	0	2	0	2	0
136	0	0	1	1	0	0	1	1	2	2	0	0	1	0	0	1	0	1	0	0	0	0	1	1	1	1	2	0	0	2	0	0	1	0	0	2	2	0	0	2	1	2	0	2	1	0	0	2	0
137	1	0	0	1	0	0	1	1	1	1	0	1	1	0	1	0	0	0	1	1	1	0	1	1	0	0	1	0	1	2	0	1	2	0	0	0	1	0	1	1	1	0	1	2	0	0	0	2	0
138	0	0	1	0	0	0	1	2	1	0	0	1	2	1	0	0	0	0	1	1	1	0	1	1	1	1	1	0	0	1	1	2	2	0	0	0	1	0	0	1	0	0	1	2	1	1	0	1	0
139	0	0	0	0	0	0	1	1	2	0	0	0	1	0	0	1	0	1	0	0	0	0	1	1	0	0	2	1	1	1	0	0	0	0	0	1	0	1	0	0	0	0	0	2	0	1	0	0	1
140	1	0	2	1	0	0	1	1	2	2	0	2	1	1	0	0	0	1	1	1	1	0	0	2	0	0	2	1	1	2	0	2	2	0	1	2	0	0	1	0	0	1	0	2	1	0	1	0	2
141	1	0	1	0	0	0	1	1	1	1	0	1	2	1	0	0	0	0	1	1	1	0	0	2	0	0	2	0	0	1	1	1	0	0	0	2	1	0	1	1	0	0	0	0	0	1	0	2	0
142	0	0	2	1	0	0	1	1	1	1	0	0	0	0	0	0	0	2	0	0	0	1	1	1	1	2	1	1	1	1	0	0	2	1	0	1	1	0	0	1	0	0	0	1	1	1	0	1	1
143	0	0	1	1	0	0	0	0	2	2	0	0	1	0	0	0	0	0	0	0	0	1	0	2	0	0	2	0	0	2	1	0	2	1	1	2	1	0	2	0	1	0	1	2	1	0	0	1	1
144	1	0	0	0	0	0	1	0	2	1	0	0	0	0	0	0	0	2	1	1	1	1	0	2	0	0	2	0	0	1	1	0	1	0	0	1	1	1	0	0	0	0	0	2	0	1	1	1	1
145	1	0	1	0	1	1	1	1	2	1	0	0	0	0	0	0	0	1	1	1	1	0	1	1	0	0	1	0	0	1	0	1	2	0	0	1	2	0	0	1	0	0	0	2	0	2	1	1	1
146	0	1	1	0	0	0	0	1	2	0	0	0	0	0	0	0	0	0	1	1	0	0	0	2	0	0	2	2	2	2	0	0	0	1	1	1	1	0	0	2	0	0	1	1	1	0	0	1	0
147	0	1	2	0	0	0	2	2	1	1	0	1	2	0	1	0	0	0	0	0	0	0	1	1	0	0	1	1	1	1	1	1	2	1	1	2	1	1	0	1	1	0	1	1	0	0	0	2	2
148	1	0	0	0	0	0	2	2	1	0	0	0	1	0	0	1	0	1	1	1	1	0	0	2	0	0	2	0	0	2	0	2	2	0	0	1	1	0	0	1	0	1	0	2	2	1	1	1	1
149	0	0	0	0	0	0	0	1	1	1	1	0	0	0	0	0	0	0	0	1	1	0	0	2	0	0	1	0	1	1	0	2	1	0	0	1	2	0	0	2	0	0	0	2	1	0	0	2	0
150	1	0	2	0	0	0	1	1	1	1	1	0	0	0	0	0	0	0	0	0	0	0	0	2	0	0	2	0	0	2	1	1	1	0	0	2	0	0	2	0	1	0	1	1	1	1	0	1	1
151	1	0	1	0	0	1	1	2	1	0	1	0	2	0	1	1	0	0	0	0	0	0	0	2	0	0	1	1	2	0	1	1	2	0	0	2	1	0	0	1	0	0	1	2	1	0	0	2	0
152	1	1	2	0	0	0	1	1	0	0	0	0	0	0	0	0	0	0	0	0	0	1	0	2	1	1	2	1	1	2	0	0	2	1	0	2	2	1	0	1	0	0	0	0	2	2	0	1	1
153	1	0	2	1	0	0	1	2	2	1	0	0	1	1	0	0	0	0	0	1	0	0	0	2	0	0	1	0	1	0	0	1	2	1	1	2	0	1	1	0	0	1	0	2	1	0	0	2	0
154	1	1	2	0	0	0	2	2	1	1	1	1	1	1	0	0	0	1	1	0	1	1	0	2	0	0	1	0	1	1	0	1	1	0	0	1	1	1	0	1	0	0	2	2	1	1	0	1	1
155	1	0	2	1	0	0	2	2	2	2	0	1	1	1	0	0	0	0	0	0	0	0	0	2	0	0	1	1	1	1	1	0	1	0	0	1	1	0	1	1	0	0	1	2	1	0	1	0	2
156	1	0	1	0	0	0	2	2	1	1	0	0	0	0	0	0	0	0	0	1	0	1	0	2	0	0	2	1	1	2	0	0	1	0	0	2	1	0	1	1	0	0	0	2	0	2	0	0	2
157	0	1	1	0	1	1	1	2	1	0	1	1	2	1	1	0	0	1	0	0	0	0	0	2	0	0	2	2	2	2	0	0	2	1	0	1	2	0	0	2	0	0	1	2	1	0	0	2	1
158	0	0	1	0	0	0	2	2	0	0	2	0	0	0	0	0	0	0	1	1	1	0	0	2	0	0	2	0	0	2	1	0	0	0	0	1	2	0	0	1	0	0	1	2	1	1	0	2	1
159	0	0	2	0	0	0	0	0	2	2	0	0	1	1	0	0	0	0	1	1	1	1	0	2	0	0	2	0	0	2	1	1	2	0	0	1	1	1	0	1	0	0	0	1	0	1	1	0	2
160	1	0	1	0	0	0	2	2	1	0	1	0	2	1	0	0	0	0	1	1	1	1	0	2	0	0	0	1	2	0	0	1	1	0	0	1	1	0	1	1	0	1	0	2	2	1	0	2	0
161	0	0	0	0	0	0	2	2	1	1	0	0	1	0	0	1	0	1	0	0	0	0	1	1	0	0	1	1	1	1	0	2	1	0	1	2	1	0	2	0	0	0	0	0	2	0	1	0	2
162	0	0	2	0	2	2	0	1	2	1	0	0	1	0	0	0	0	1	0	0	0	0	0	2	0	0	1	1	2	0	1	1	1	1	1	2	1	0	0	2	0	0	1	2	0	0	1	0	2
163	0	0	1	0	0	0	2	2	1	1	0	0	2	1	0	1	0	2	1	1	1	1	1	1	0	0	2	0	0	2	0	1	2	0	0	1	2	0	0	2	0	0	0	1	0	0	1	1	1
164	1	0	1	0	0	0	1	2	1	0	0	0	1	0	0	1	0	0	1	1	1	0	0	2	0	0	2	1	1	1	0	0	2	2	2	2	2	0	1	1	1	0	0	1	0	1	1	1	1
165	0	0	1	0	0	0	1	1	2	2	0	1	1	1	0	0	0	1	1	0	0	0	0	2	0	0	0	1	1	0	0	1	1	0	0	2	1	1	0	1	0	0	0	2	0	0	0	2	1
166	1	0	1	0	0	0	0	1	2	1	0	0	0	0	0	0	1	0	1	1	1	0	0	2	0	0	2	0	1	0	0	2	2	0	0	0	1	0	2	0	1	1	0	1	0	2	0	2	1
167	1	0	0	0	0	0	0	0	2	1	0	0	0	0	0	0	0	0	1	1	1	0	2	0	0	1	0	2	2	0	0	0	2	0	0	0	1	1	0	1	0	0	0	0	0	1	0	0	1
168	0	0	2	0	0	0	1	1	2	2	0	0	0	0	0	0	0	0	1	1	1	0	0	2	0	0	0	0	0	0	0	1	2	0	0	1	2	0	0	2	0	0	0	1	0	1	0	0	1
169	0	0	1	1	0	0	1	2	2	1	0	1	2	1	0	0	0	0	1	1	1	0	0	2	1	1	1	1	2	1	0	0	1	1	0	2	2	0	1	1	0	0	0	1	0	1	0	1	2
170	0	0	1	0	0	0	0	1	2	0	0	0	1	0	0	1	0	0	1	1	0	0	0	2	0	0	2	0	0	1	1	0	1	0	0	2	1	1	0	1	0	0	1	2	1	0	0	0	0
171	1	0	0	1	0	0	1	1	1	1	0	0	0	0	0	0	0	1	0	0	0	0	0	2	0	0	2	0	0	1	1	1	2	0	1	1	0	0	1	1	0	1	0	2	1	1	0	1	1
172	0	0	2	0	0	0	2	2	0	0	2	1	1	1	0	0	0	0	0	0	0	0	0	2	0	0	2	1	1	1	1	0	1	0	0	1	1	1	0	0	0	0	1	2	2	0	0	1	1
173	1	0	1	1	0	0	1	1	1	1	1	1	1	1	0	0	0	0	1	2	1	1	1	1	1	2	1	1	2	0	1	0	2	0	0	1	1	1	1	0	0	1	0	2	1	0	0	1	1
174	0	0	1	1	0	1	1	1	1	1	0	1	1	1	0	0	1	2	1	1	1	1	0	2	0	0	2	0	0	2	1	1	1	1	0	0	2	0	2	0	0	0	0	0	0	0	0	1	2
175	1	0	2	0	1	1	1	2	2	2	0	2	2	1	1	0	1	2	0	0	0	1	0	2	1	1	1	0	1	0	0	2	2	0	0	0	1	0	0	1	0	0	0	2	0	2	0	2	0
176	1	0	0	0	0	0	1	1	0	0	1	0	0	0	0	0	0	0	0	0	0	0	0	2	0	0	0	2	2	0	0	0	1	0	0	2	1	0	0	2	0	0	1	2	1	0	0	1	0
177	0	0	0	0	0	0	0	1	2	1	0	1	2	1	0	1	0	1	2	1	1	0	0	2	0	0	1	1	0	1	1	0	2	0	0	0	1	0	0	2	0	0	1	2	0	0	1	0	2
178	0	0	1	0	0	0	0	0	2	2	0	1	1	1	0	0	0	0	1	2	1	0	0	2	0	0	0	2	2	0	0	1	2	0	0	1	1	1	1	0	0	1	0	1	1	1	0	0	2
179	0	0	1	1	0	0	1	1	2	2	0	0	0	0	0	0	0	1	0	0	0	0	0	2	0	0	2	0	0	1	1	1	1	0	1	1	2	0	0	2	0	0	1	2	1	1	0	2	0
180	0	0	1	0	0	0	1	1	1	1	1	0	0	0	0	0	0	0	1	1	0	1	1	1	1	1	1	0	0	1	0	2	1	0	0	1	2	0	2	0	0	0	0	1	0	1	0	1	1
181	0	0	1	0	0	0	0	0	2	2	0	0	0	0	0	0	0	0	1	1	1	1	1	1	1	1	2	0	0	2	0	1	1	0	0	1	1	0	0	1	0	0	0	1	1	2	0	1	1
182	1	0	0	0	0	0	0	0	1	1	0	0	0	0	0	0	0	0	1	0	0	1	0	2	0	0	2	0	0	2	2	0	1	0	0	2	1	0	2	0	0	1	0	1	1	0	0	2	0
183	0	0	2	0	0	0	1	1	1	1	1	1	2	2	0	0	0	1	1	0	0	0	0	2	0	0	2	2	1	1	1	0	0	0	0	2	1	1	0	0	0	1	0	2	1	0	0	2	0
184	1	0	0	0	0	0	1	1	2	2	0	1	1	1	0	0	0	1	1	1	1	0	0	2	0	0	2	1	1	2	0	1	2	0	1	1	2	0	0	2	0	1	0	2	1	0	0	1	1
185	0	0	1	0	1	1	1	1	2	2	0	1	1	1	0	0	0	0	0	0	0	0	1	1	0	0	2	1	1	1	0	0	2	2	1	2	0	0	1	0	0	0	0	2	0	1	0	2	0
186	1	0	1	0	0	0	2	2	1	1	1	0	1	0	0	0	0	1	1	1	1	0	0	2	0	0	0	1	1	0	0	0	1	0	0	2	2	0	0	1	0	0	1	2	1	0	0	1	0
187	0	0	0	0	0	0	2	2	1	1	1	0	1	0	0	0	0	0	0	0	0	0	0	2	0	0	2	0	0	2	1	0	2	1	0	1	1	0	0	1	0	0	0	0	1	0	1	0	2
188	1	0	1	0	0	0	1	2	1	0	0	1	2	2	0	0	0	0	0	0	0	1	1	1	1	1	1	0	1	1	1	0	1	0	0	1	1	0	1	1	0	0	0	0	0	1	0	2	1
189	1	0	1	0	1	1	1	2	1	0	1	1	2	2	0	0	0	1	2	2	1	1	0	2	0	0	2	0	0	0	0	1	1	0	0	2	1	1	0	1	1	0	1	2	1	0	0	2	0
190	0	0	1	1	0	0	1	1	1	1	1	0	0	0	0	0	0	1	0	0	0	0	0	2	0	0	2	1	1	2	0	1	1	2	1	2	2	0	0	1	0	0	0	2	0	1	0	2	0
191	0	0	2	0	1	1	1	1	2	2	0	0	1	0	0	0	0	1	1	1	0	0	0	2	0	0	2	0	0	2	2	0	1	2	1	1	1	0	1	1	0	0	0	1	0	1	0	0	2
192	0	0	1	1	1	1	2	2	2	1	0	0	0	0	0	0	0	2	2	2	0	0	1	1	0	0	2	1	1	2	0	0	1	2	0	1	1	1	0	0	0	1	0	2	2	1	1	0	2
193	0	1	1	0	1	1	1	1	1	0	0	0	0	0	0	0	0	1	2	2	1	1	0	2	0	0	2	0	0	2	0	1	1	1	0	0	0	0	1	0	0	0	1	2	1	0	0	2	0
194	1	0	1	1	0	0	1	1	2	2	0	0	1	0	0	1	0	0	0	0	0	0	0	2	0	0	1	0	1	1	0	0	2	0	0	1	1	0	0	1	0	0	0	1	1	0	0	1	1
195	0	0	1	0	0	0	1	1	2	2	0	0	2	1	0	1	0	0	0	0	0	1	1	1	1	1	2	1	1	1	2	0	2	1	1	2	2	0	0	1	0	1	0	1	1	1	0	2	0
196	1	0	1	1	0	0	1	2	0	0	1	1	2	2	0	0	0	2	1	1	1	0	0	2	0	0	1	0	0	1	1	0	2	0	0	1	1	1	0	1	0	0	0	2	0	1	1	0	2
197	0	0	2	1	1	1	2	2	1	1	1	0	1	0	0	1	0	2	1	1	0	1	0	2	0	0	2	1	1	2	0	0	0	0	0	2	1	0	1	1	0	1	0	2	2	0	0	1	0
198	0	0	0	1	0	0	2	2	1	0	1	1	1	1	0	0	1	0	1	1	1	0	0	2	1	1	0	0	1	1	0	0	1	1	0	2	0	1	1	0	0	0	0	1	0	1	0	1	1
199	1	0	1	1	0	0	2	2	0	0	2	0	0	0	0	0	0	1	1	1	1	1	0	2	0	0	1	0	1	0	0	0	1	1	0	1	1	1	0	1	0	0	0	2	1	1	0	2	0
200	0	0	1	0	1	1	1	2	2	0	0	1	1	1	0	0	0	0	0	1	0	1	1	1	0	0	1	0	2	0	0	0	0	1	1	2	1	0	0	2	0	0	1	1	0	0	1	1	1
201	1	0	1	0	1	1	1	1	2	2	0	0	1	0	0	1	0	1	1	1	0	0	1	1	0	0	2	0	0	1	1	1	1	0	0	2	1	0	0	1	0	0	0	2	0	1	0	2	0
202	0	0	1	0	1	1	2	2	0	0	1	1	1	0	1	0	0	1	0	0	0	1	1	2	0	0	1	0	0	1	0	0	0	0	1	2	2	0	0	2	1	0	1	1	1	2	0	1	1
203	0	0	0	0	0	0	0	1	2	1	0	0	1	0	0	1	0	2	0	0	0	0	0	2	0	0	1	0	0	2	0	1	2	0	0	1	0	0	1	0	0	0	0	2	0	0	0	2	0
204	1	0	2	1	0	0	1	1	1	1	1	0	0	0	0	0	0	1	0	0	0	0	1	1	0	0	2	0	0	1	1	0	2	0	0	2	2	0	0	1	0	0	0	1	0	0	1	1	1
205	1	0	2	0	1	1	0	1	1	1	1	0	2	1	0	0	0	1	0	0	0	0	0	2	0	0	1	0	1	1	0	1	1	0	1	2	1	1	0	1	0	0	1	2	2	1	0	2	0
206	0	1	1	1	0	0	1	1	2	2	0	1	2	2	0	0	0	1	0	0	0	1	0	2	0	0	2	0	0	1	1	1	0	0	0	2	1	0	1	1	0	0	0	2	0	0	0	2	0
207	0	0	2	1	0	0	0	1	2	1	0	0	0	0	0	0	0	1	2	1	1	1	2	0	1	1	1	0	0	2	1	0	0	1	2	2	1	0	2	0	0	0	1	1	1	1	0	0	0
208	1	1	2	1	0	0	1	1	2	2	1	0	0	0	0	0	0	0	0	0	0	1	0	2	0	0	0	0	0	0	0	1	2	1	0	2	0	0	2	1	1	0	1	2	1	0	0	2	1
209	1	0	1	0	0	0	2	2	2	2	0	0	0	0	0	1	0	0	0	0	0	2	1	1	1	1	2	0	0	1	0	1	2	2	0	1	2	0	1	2	1	0	0	2	0	1	0	2	0
210	0	0	2	1	0	0	1	1	2	2	1	0	0	0	0	0	0	0	1	1	0	1	1	1	1	1	1	0	0	1	1	0	1	1	0	2	1	1	0	1	0	0	1	2	1	1	0	2	0
211	1	0	2	0	0	0	1	1	1	1	1	1	1	1	0	0	0	1	1	1	1	0	0	2	0	0	1	0	2	0	0	0	1	1	1	1	1	0	0	0	0	0	0	2	0	2	1	0	2
212	1	0	1	0	0	0	2	2	0	0	2	1	0	0	0	0	0	1	0	0	0	0	1	1	0	0	0	1	1	1	0	1	2	2	0	2	0	0	2	1	1	0	0	2	0	0	0	1	1
213	1	0	1	0	0	0	2	2	1	1	0	0	1	0	0	0	0	0	1	1	1	0	0	2	1	1	2	0	0	2	1	0	1	1	0	1	0	0	1	0	0	0	0	1	0	0	1	0	2
214	0	0	2	0	0	0	1	1	2	1	0	1	2	2	0	0	0	1	1	1	1	1	0	2	1	1	2	1	1	2	0	1	1	0	1	2	1	0	0	1	0	0	0	0	1	0	0	1	1
215	0	0	2	1	0	0	1	1	2	1	0	0	0	0	0	0	0	2	2	2	0	1	0	2	0	0	1	0	0	1	1	0	2	0	0	2	1	0	1	1	0	0	0	2	1	1	0	2	1
216	0	0	1	0	0	0	1	1	2	1	0	0	1	0	0	1	0	1	1	0	0	1	1	1	0	0	2	0	0	0	0	0	2	1	1	1	1	0	0	1	0	1	0	1	0	1	0	1	0
217	1	0	0	0	0	0	1	2	1	0	0	0	0	0	0	0	0	2	1	1	1	0	0	2	1	1	1	1	2	0	1	1	0	0	0	1	1	1	0	1	1	0	1	2	0	0	0	1	1
218	0	0	2	0	1	1	1	1	2	2	0	1	0	0	0	0	0	0	1	1	1	0	0	2	0	0	1	0	1	1	0	1	2	0	0	0	1	0	0	1	0	1	0	1	2	0	0	2	0
219	0	0	2	0	1	1	2	2	1	0	0	0	0	0	0	0	0	0	0	0	0	0	1	1	0	0	1	0	1	1	0	0	2	0	0	2	1	0	0	2	0	2	0	2	0	1	0	2	0
220	1	0	0	1	0	0	2	2	1	1	0	1	1	1	0	0	0	1	1	1	0	0	1	1	1	1	1	0	1	1	0	0	1	0	0	1	2	0	0	2	0	0	0	2	0	2	0	0	2
221	0	0	1	1	1	1	0	0	2	2	0	0	1	1	0	0	0	1	0	1	1	1	1	1	0	0	1	1	1	1	1	0	1	0	0	1	2	0	0	2	0	0	0	1	1	2	0	1	1
222	0	0	0	0	0	0	0	1	1	1	1	1	1	1	0	0	0	0	1	1	1	0	0	2	0	0	1	0	0	1	0	1	2	0	0	2	1	0	1	1	0	1	0	2	1	0	0	2	0
223	0	1	1	0	1	1	0	1	2	1	0	0	0	0	0	0	0	1	0	0	0	0	1	1	1	1	1	1	1	2	0	1	1	0	0	2	1	0	2	0	0	0	1	2	1	0	0	1	1
224	1	0	1	1	0	0	0	0	2	2	0	0	0	0	0	0	0	1	1	0	0	0	0	2	0	0	1	0	1	1	0	0	1	0	0	1	1	0	0	2	1	0	1	2	1	1	0	2	0
225	1	0	2	0	1	1	1	1	1	1	0	1	2	1	0	0	0	1	0	0	0	0	1	1	1	1	2	0	0	2	0	0	1	0	0	1	1	0	1	1	0	0	1	1	1	1	0	2	1
226	1	0	1	1	0	0	1	1	1	1	1	0	0	0	0	0	0	1	0	1	0	1	0	2	0	0	1	0	1	1	0	0	2	0	0	1	1	1	0	1	0	0	0	1	1	1	1	2	1
227	0	0	1	1	0	0	2	2	1	1	0	0	0	0	0	0	0	1	0	0	0	1	0	2	0	0	2	2	2	2	0	0	1	1	0	2	1	0	0	1	0	1	0	2	1	0	0	0	1
228	0	0	1	0	1	1	0	1	2	1	0	0	0	0	0	0	0	1	0	0	0	0	0	2	0	0	1	0	0	1	0	1	1	0	0	2	2	0	0	2	0	2	0	2	0	1	0	2	0
229	1	0	1	0	0	0	2	2	0	0	1	0	0	0	0	0	0	1	0	0	0	0	0	2	0	0	2	0	0	2	0	0	1	0	0	1	1	0	0	2	0	0	1	2	0	0	0	1	0
230	1	1	1	0	0	0	1	1	0	0	1	1	2	2	0	0	1	1	1	1	1	0	0	2	1	1	2	0	0	2	0	0	1	1	0	2	1	0	1	1	0	0	0	2	0	1	0	1	1
231	0	0	2	0	0	0	0	1	2	1	0	0	1	0	0	0	0	0	0	0	0	1	1	1	1	1	1	0	0	1	0	1	1	0	0	1	2	0	2	0	0	0	0	1	0	0	0	1	1
232	0	0	2	1	0	0	2	2	0	0	2	0	1	0	0	1	0	0	1	1	1	1	0	2	0	0	1	0	0	1	0	1	1	2	1	1	2	0	1	1	0	0	1	1	1	0	0	1	2
233	1	0	2	0	1	1	1	1	1	1	0	0	0	0	0	0	1	0	1	1	1	0	0	2	1	1	2	0	0	2	1	0	2	2	0	1	2	0	1	1	0	0	0	1	1	0	0	1	1
234	0	1	2	0	0	0	1	1	2	2	0	0	0	0	0	0	0	1	1	1	0	0	0	2	0	0	1	0	1	1	0	1	2	0	0	1	1	0	1	1	0	0	1	2	1	2	0	0	2
235	1	0	1	0	0	1	0	0	1	1	0	0	0	0	0	0	0	0	1	1	1	1	1	1	1	1	1	1	1	2	0	2	1	0	1	2	1	0	1	1	0	0	1	2	1	1	0	1	1
236	1	0	2	0	0	0	1	1	2	1	0	1	2	1	0	1	0	0	1	1	0	1	0	2	0	0	2	0	1	1	0	2	1	0	0	1	0	0	1	0	0	0	1	2	1	0	0	1	1
237	0	0	1	0	0	0	0	0	2	1	1	0	0	0	0	0	0	0	0	0	0	0	2	0	0	0	2	0	0	2	0	0	1	1	1	2	1	0	2	1	1	0	0	1	1	2	0	2	0
238	1	0	2	0	0	0	2	2	0	0	2	0	0	0	0	0	0	1	2	1	1	1	0	2	0	0	1	1	2	0	1	0	2	1	2	2	1	0	0	1	0	0	0	1	0	0	0	2	0
239	1	0	1	1	0	0	1	1	1	1	0	0	1	0	0	0	0	1	0	0	0	1	0	2	0	0	0	1	2	0	0	0	2	0	0	1	1	0	2	0	0	0	0	2	1	0	0	2	0
240	1	0	1	1	0	0	2	2	0	0	0	2	2	1	1	0	0	1	1	1	1	1	1	1	1	1	1	0	1	1	0	1	1	0	1	1	0	0	0	1	0	1	0	1	0	1	0	2	0
241	0	0	2	1	0	0	0	0	2	2	0	0	0	0	0	0	0	0	0	0	0	0	0	2	0	1	1	1	2	1	0	0	1	0	0	1	1	0	2	1	1	0	0	2	0	1	0	1	0
242	1	0	2	1	0	0	2	2	0	0	1	0	1	0	0	0	0	0	1	1	1	0	0	2	0	0	2	1	1	1	2	2	1	0	0	1	2	0	2	0	0	0	1	2	1	1	0	1	1
243	1	0	2	1	1	1	2	2	2	2	0	0	0	0	0	1	0	0	1	1	1	1	0	2	0	0	2	0	0	2	0	0	2	2	1	1	0	1	0	0	0	1	1	2	1	0	0	2	2
244	0	0	2	0	1	1	2	2	1	0	0	1	0	0	0	0	0	0	1	1	0	1	0	2	0	0	1	0	1	1	0	0	1	0	0	1	1	1	1	0	0	0	0	1	0	1	0	2	0
245	1	0	2	0	0	0	0	0	2	2	0	0	0	0	0	0	0	0	0	0	0	0	0	2	1	1	2	1	1	1	2	0	2	2	2	2	2	0	0	1	0	0	0	0	1	0	1	0	2
246	1	0	2	0	1	1	2	2	1	0	1	1	1	1	0	0	0	0	1	2	1	0	1	1	0	0	2	0	0	2	0	2	2	0	0	2	1	1	0	1	0	2	0	2	0	0	0	2	2
247	0	0	1	0	0	0	1	1	1	1	0	0	0	0	0	0	0	0	0	0	0	0	0	2	1	1	1	2	2	0	1	2	2	0	0	0	0	0	2	0	1	0	0	2	0	1	0	0	0
248	0	1	1	0	1	1	1	1	1	1	0	0	1	1	0	0	0	0	0	0	0	0	0	2	0	0	1	0	0	1	0	1	1	0	0	2	2	0	1	1	0	0	0	0	0	1	0	2	0
249	0	0	1	1	0	0	1	1	2	2	0	0	1	1	0	0	0	0	2	1	0	0	0	2	0	0	1	0	0	2	0	1	1	0	0	1	2	0	0	2	1	0	0	1	0	1	0	0	0
250	1	1	1	0	1	1	1	1	1	1	1	0	0	0	0	0	0	1	0	0	0	1	0	2	0	0	2	0	0	2	0	1	1	0	0	1	2	0	1	1	0	0	2	2	2	0	0	2	0
251	1	0	1	0	0	0	0	0	2	2	0	1	1	1	0	0	0	1	2	1	1	0	1	1	2	2	2	0	0	1	1	1	1	0	0	2	1	0	0	1	0	1	0	1	1	0	0	1	2
252	0	0	2	0	1	1	0	0	2	2	0	0	1	0	0	0	0	0	1	1	1	0	0	2	0	0	1	0	1	1	0	0	0	0	1	2	1	0	0	1	0	0	0	1	0	1	1	2	1
253	0	1	1	1	0	0	1	0	2	1	0	1	0	0	0	0	0	1	0	0	0	1	1	1	0	0	1	1	1	1	1	0	1	0	0	1	1	0	0	1	0	0	1	2	1	2	0	2	1
254	1	0	1	0	0	0	1	1	2	2	0	2	2	2	0	0	0	1	1	1	0	1	1	1	1	1	1	1	1	1	1	1	2	0	0	0	1	1	0	1	0	0	0	2	1	2	0	2	1
255	0	0	1	0	1	1	1	2	2	1	0	0	0	0	0	0	0	2	0	0	0	0	1	1	0	0	1	0	2	0	0	0	1	1	0	1	2	0	1	1	0	1	0	2	0	1	0	2	0
256	1	0	0	0	0	0	2	2	1	1	0	0	1	0	0	1	0	0	1	2	1	0	1	1	2	2	1	0	1	1	0	0	1	1	1	1	2	0	1	1	0	0	2	2	1	1	0	0	2
257	0	0	1	0	0	0	2	2	0	0	1	0	1	0	0	0	0	0	2	2	0	0	0	2	0	0	2	0	0	2	0	0	1	1	0	2	1	0	0	1	0	0	1	2	2	2	0	1	1
258	0	0	2	1	0	0	2	2	1	1	0	1	2	2	0	0	0	0	1	1	1	0	0	2	0	0	2	0	1	1	0	0	0	0	0	2	1	0	1	1	0	0	0	0	0	0	0	1	1
259	1	0	1	1	0	0	2	2	0	0	0	0	0	0	0	0	0	0	2	1	0	0	0	2	0	0	1	1	1	1	0	1	2	0	1	1	2	0	1	1	0	1	1	2	0	1	1	1	1
260	1	0	1	0	1	1	1	2	2	1	0	1	1	1	0	0	0	0	1	1	1	0	0	2	1	1	1	0	2	0	0	0	1	0	0	1	2	0	1	0	0	0	0	0	0	0	1	1	1
261	0	0	1	1	0	0	2	2	1	1	1	0	0	0	0	0	0	0	1	1	1	0	0	2	0	0	2	2	2	2	0	2	1	0	1	2	1	0	0	1	0	0	0	2	0	1	0	1	0
262	1	0	1	0	0	0	0	0	2	2	0	0	0	0	0	0	1	1	1	1	1	1	0	2	0	0	1	1	1	1	1	1	1	1	1	1	2	0	0	1	0	0	0	0	0	1	0	2	0
263	0	0	2	0	1	1	2	2	0	0	0	2	2	2	0	0	0	1	0	0	0	0	0	2	0	1	2	0	0	1	0	0	0	0	1	2	1	0	2	1	1	0	1	1	1	1	1	0	2
264	1	0	2	2	0	0	1	2	2	1	0	0	0	0	0	0	0	1	1	0	0	0	0	2	1	1	1	0	2	0	0	1	2	0	1	2	1	0	1	0	0	0	0	1	1	1	0	1	0
265	1	0	2	1	0	0	1	2	1	0	0	0	0	0	0	1	0	0	0	0	0	1	1	1	1	1	1	0	1	1	0	1	1	2	0	2	2	0	1	1	0	0	1	1	1	1	2	0	2
266	0	0	2	1	1	1	1	2	2	1	0	0	1	0	0	0	0	0	0	1	0	0	0	2	0	0	1	1	2	0	1	0	2	1	0	1	1	0	0	2	0	0	0	2	1	2	0	2	1
267	1	0	1	0	0	0	2	2	1	1	1	0	1	1	0	0	1	1	0	0	0	0	0	2	0	0	2	1	1	2	1	0	0	1	0	1	1	0	0	2	0	0	0	1	0	0	0	1	0
268	0	0	2	0	0	0	0	1	1	1	1	1	2	1	1	0	0	1	1	1	1	0	0	2	0	0	1	1	1	2	0	0	1	1	1	2	1	0	0	2	0	0	1	2	1	0	0	1	1
269	1	0	2	0	0	0	1	2	2	0	0	0	0	0	0	0	0	0	1	1	1	0	0	2	0	0	2	0	0	2	0	1	2	0	0	1	1	0	0	1	0	1	0	1	1	0	0	2	0
270	0	1	2	0	0	0	1	1	2	2	0	1	1	1	0	0	1	0	1	1	1	0	0	2	0	0	2	0	0	2	1	1	0	0	0	2	1	0	1	1	0	0	0	0	0	1	0	2	1
271	0	0	1	0	0	1	1	1	2	2	0	0	0	0	0	0	0	2	1	1	1	0	0	2	0	0	2	1	1	0	1	1	2	1	1	2	1	1	0	1	0	0	0	1	1	2	1	0	1
272	1	0	1	0	0	0	1	1	2	2	0	0	0	0	0	0	0	1	1	1	0	1	1	1	1	1	1	0	1	1	0	1	2	0	0	2	2	1	0	0	0	0	1	2	1	0	1	1	1
273	1	0	1	0	1	1	1	1	1	1	0	0	1	0	0	0	0	1	1	0	0	1	0	2	0	0	2	1	1	1	2	0	1	0	0	1	2	0	1	1	0	0	0	1	0	0	0	2	1
274	1	0	2	1	0	0	2	2	0	0	1	1	1	1	0	0	0	0	2	1	0	0	0	2	0	0	2	0	0	2	0	2	2	0	0	0	1	0	1	0	0	0	1	2	1	2	0	2	0
275	0	0	0	0	0	0	0	0	2	2	0	0	1	0	0	1	0	0	2	1	0	0	0	2	0	0	2	0	0	2	0	0	2	0	0	2	1	0	0	0	0	0	0	2	0	1	0	2	0
276	0	0	1	0	0	0	1	1	1	1	1	1	1	1	0	0	0	1	2	2	1	0	1	1	0	0	1	1	1	1	1	1	2	1	0	0	1	0	0	2	0	2	0	2	0	1	0	1	1
277	1	0	2	1	0	0	2	2	0	0	1	0	2	1	0	0	0	0	1	1	1	0	0	2	0	0	2	0	0	2	1	1	1	1	0	0	2	0	0	2	0	2	0	2	1	0	0	0	2
278	0	0	0	0	0	0	0	1	1	1	1	0	0	0	0	0	0	1	1	1	1	0	0	2	0	0	1	0	1	1	1	1	2	1	0	1	1	0	0	1	0	0	0	0	1	1	0	1	1
279	1	0	0	0	0	0	1	1	2	1	0	1	1	1	0	0	0	0	1	0	0	0	0	2	0	0	1	0	0	1	1	1	2	1	1	2	2	0	1	0	0	0	1	1	1	2	0	0	0
280	1	0	0	0	0	0	1	1	1	1	1	0	1	1	0	0	0	0	0	0	0	0	1	1	0	0	2	2	2	2	0	1	0	0	0	1	1	1	0	1	0	0	0	0	0	0	1	1	1
281	0	0	0	0	0	0	1	1	1	0	0	0	1	0	0	1	0	1	1	1	1	0	1	1	0	0	2	0	0	0	0	0	2	0	0	2	1	0	0	2	0	0	0	1	0	1	1	1	1
282	1	0	2	2	1	1	2	2	1	1	0	0	1	0	0	0	0	0	1	1	1	1	2	0	1	1	1	0	1	1	0	0	2	1	0	1	0	1	1	0	0	0	0	2	0	0	0	1	1
283	0	0	0	1	0	0	2	2	1	0	1	1	0	0	0	0	1	1	0	1	1	1	0	2	1	1	2	0	0	2	0	1	1	0	1	1	2	0	0	1	0	0	0	1	1	1	0	1	1
284	1	0	1	1	0	0	0	0	2	1	1	1	1	1	0	0	0	1	1	1	1	1	0	2	0	0	1	2	2	1	0	1	1	0	0	2	1	0	0	0	0	0	0	1	0	0	0	2	1
285	1	0	0	0	0	0	0	0	2	2	0	0	0	0	0	0	0	1	1	1	1	1	1	1	0	0	2	0	0	1	1	0	2	1	2	2	1	0	0	1	0	0	0	1	1	0	2	0	2
286	0	0	1	1	0	0	2	2	0	0	0	1	2	1	1	0	0	0	1	1	1	0	1	1	0	0	2	1	1	1	0	0	1	1	0	0	1	0	0	2	1	0	2	2	2	0	0	2	0
287	0	0	1	0	0	0	0	1	1	1	1	0	0	0	0	0	0	1	0	1	1	1	1	1	0	1	2	0	0	2	0	0	1	0	0	1	1	0	1	1	1	0	0	2	0	1	0	0	2
288	0	0	0	0	0	0	2	2	0	0	0	1	1	1	0	0	0	0	0	0	0	0	1	1	1	1	2	0	0	2	0	0	2	2	2	2	2	0	0	2	0	0	0	1	0	0	0	2	1
289	1	0	2	1	0	0	0	1	2	0	0	0	1	0	0	0	0	1	0	0	0	0	0	2	0	0	1	2	2	1	2	0	1	0	0	2	2	0	1	1	1	0	0	2	0	1	0	1	0
290	0	0	2	1	0	0	1	1	2	2	0	0	1	1	0	0	0	1	2	1	0	1	1	1	1	2	1	0	1	1	0	1	1	1	2	2	1	0	0	1	0	0	0	1	0	1	0	2	0
291	0	0	1	0	0	1	0	0	2	2	0	0	0	0	0	0	0	1	1	1	0	0	0	2	1	1	1	0	1	1	0	1	1	0	0	2	0	1	0	0	0	0	0	1	0	1	0	1	1
292	0	0	1	0	1	1	1	1	2	2	0	1	1	1	0	0	0	0	0	0	0	0	1	1	0	0	1	0	1	1	0	0	0	0	0	1	2	0	0	2	0	0	0	2	0	1	0	0	1
293	0	0	2	0	1	1	0	1	2	0	0	0	1	0	0	0	0	0	0	0	0	0	0	2	1	1	0	0	1	1	0	1	2	1	1	2	2	0	0	2	0	0	0	1	0	0	1	0	2
294	0	0	2	1	0	0	2	2	1	1	1	1	2	1	1	0	0	1	0	0	0	1	2	0	1	1	2	0	0	2	1	1	1	0	0	1	1	1	0	1	1	1	1	2	1	0	1	1	2
295	1	0	1	0	0	0	0	2	2	0	1	1	2	1	0	0	0	1	0	0	0	1	1	1	1	1	2	0	0	1	1	0	1	1	0	2	2	0	1	1	0	0	0	0	2	2	0	0	2
296	1	0	2	2	1	1	2	2	1	0	1	2	2	1	1	0	1	1	1	1	0	0	0	2	0	0	0	1	1	0	0	0	0	0	0	2	1	0	2	0	0	0	1	2	1	0	0	1	1
297	1	0	1	0	1	1	1	1	2	2	0	0	1	0	0	0	0	1	0	1	1	1	0	2	0	0	2	0	1	0	0	1	1	2	1	1	2	0	0	1	0	0	0	1	1	1	1	0	2
298	1	0	0	0	0	0	0	1	1	0	0	1	1	0	0	0	0	0	0	0	0	1	1	1	1	1	1	0	0	1	1	0	0	0	1	2	1	0	0	2	0	0	0	2	0	1	0	2	0
299	1	0	1	0	0	0	0	0	2	2	0	0	0	0	0	0	0	1	0	0	0	0	1	1	0	0	1	0	0	1	1	1	2	2	0	2	1	0	1	1	0	1	0	1	0	1	0	1	1
300	0	0	1	1	0	0	0	1	2	1	0	0	0	0	0	0	0	0	0	0	0	0	1	1	2	2	1	0	2	0	0	1	2	0	0	2	1	0	0	2	0	0	1	1	1	2	0	0	1
301	1	0	2	0	0	0	0	0	1	1	0	0	1	1	0	0	0	1	0	0	0	1	1	1	1	1	2	0	0	2	1	1	1	0	0	2	2	0	1	1	0	0	1	2	1	2	0	1	1
302	0	0	2	1	0	0	2	2	0	0	1	0	2	1	0	0	0	2	0	0	0	1	0	2	0	0	1	0	0	2	0	0	2	1	0	1	0	0	1	0	0	0	0	1	0	1	0	1	0
303	1	0	0	0	0	0	2	2	1	1	1	0	0	0	0	0	0	0	1	0	0	0	0	2	0	0	0	1	1	0	1	0	1	1	0	0	1	1	0	0	0	0	0	0	0	1	0	2	0
304	0	1	1	1	0	0	2	2	1	0	1	1	1	1	0	0	0	1	1	0	0	1	0	2	0	0	2	0	0	2	0	1	1	0	0	2	1	0	0	1	0	0	0	1	0	0	0	1	1
305	0	0	2	0	0	0	2	2	1	0	1	0	0	0	0	0	0	0	1	1	1	1	1	1	1	1	0	2	2	1	1	0	1	0	0	2	2	0	0	2	0	1	0	2	1	0	1	1	1
306	0	0	0	0	0	0	1	1	1	1	1	0	1	0	0	1	0	0	0	0	0	0	0	2	0	0	2	0	1	1	0	0	2	0	0	0	1	0	2	0	0	0	1	2	2	0	0	1	1
307	1	0	2	0	1	1	1	2	1	0	1	0	0	0	0	0	0	0	0	0	0	0	0	2	0	0	2	0	0	2	0	0	1	1	1	2	2	0	1	1	0	0	1	1	1	0	0	2	0
308	0	0	2	0	0	0	1	1	2	1	0	0	0	0	0	0	0	1	0	0	0	0	1	1	0	0	1	0	1	1	0	1	1	0	0	2	2	0	0	2	0	0	0	2	0	1	1	1	1
309	0	0	2	0	0	0	0	0	2	1	1	0	1	0	0	0	0	0	0	0	0	0	0	2	0	0	1	0	0	1	0	1	2	0	0	1	2	0	1	1	0	0	1	1	1	1	0	0	1
310	0	0	1	0	0	0	1	1	2	2	0	0	1	0	0	1	0	2	0	0	0	0	0	2	0	0	1	0	0	1	1	2	1	0	0	1	2	0	1	1	0	0	0	1	0	1	0	2	0
311	1	0	1	0	0	1	2	2	2	2	0	0	2	1	0	1	0	0	0	0	0	1	1	1	1	1	2	2	1	1	1	2	1	0	1	2	2	0	1	1	0	0	0	2	0	0	0	1	1
312	1	1	1	0	0	0	1	2	0	0	1	1	2	2	0	0	0	1	0	0	0	1	0	2	0	0	1	1	1	1	0	1	1	0	0	1	0	0	0	1	0	0	0	0	0	0	0	1	1
313	1	0	2	0	0	0	1	2	2	1	0	1	1	0	1	0	0	1	1	1	1	1	0	2	0	0	2	0	0	2	0	0	2	0	0	1	2	0	0	2	0	0	0	2	0	0	1	1	1
314	0	0	1	0	1	1	0	0	2	1	1	1	2	1	0	0	0	0	0	0	0	0	1	1	0	0	2	0	0	1	1	2	2	0	0	0	1	1	0	1	0	0	0	1	0	0	0	2	0
315	0	0	0	0	1	1	1	1	2	2	0	0	0	0	0	0	0	0	0	0	0	1	0	2	0	0	1	1	1	1	0	0	2	0	0	2	2	0	1	1	0	1	0	1	2	0	0	2	0
316	0	0	2	0	0	0	2	2	1	1	0	1	2	1	0	1	0	2	1	1	1	0	0	2	0	0	2	0	0	2	0	0	1	1	0	2	2	0	0	1	0	1	0	1	1	1	0	1	1
317	1	0	1	1	0	0	2	2	1	0	1	0	1	0	0	0	0	0	0	0	0	0	0	2	0	0	1	2	2	2	0	1	1	0	0	2	2	0	0	2	1	0	0	0	1	1	0	1	1
318	0	1	1	0	1	1	0	0	2	2	0	0	1	2	0	0	0	0	1	1	0	0	0	2	0	0	1	1	1	1	1	0	1	1	1	1	1	0	0	1	0	0	0	0	1	0	0	1	1
319	1	0	2	1	0	0	2	2	0	0	2	0	1	1	0	0	0	0	1	0	0	0	1	1	1	1	2	0	0	2	0	1	2	0	0	2	1	0	0	1	0	0	0	2	0	2	0	2	0
320	0	0	2	0	1	1	1	1	1	1	1	0	1	0	0	1	0	1	0	0	0	1	1	1	1	1	0	1	2	0	1	0	1	0	0	1	1	1	0	1	0	0	0	1	1	0	0	1	1
321	1	0	2	0	0	0	2	2	1	1	1	0	0	0	0	0	0	1	0	0	0	1	0	2	0	0	2	0	0	2	0	1	1	1	0	1	0	0	2	1	1	0	0	2	0	2	0	0	2
322	0	0	2	1	0	0	2	2	1	0	0	0	1	1	0	0	0	1	1	1	1	0	0	2	0	0	2	2	1	1	1	2	2	0	0	1	1	0	2	0	0	0	0	1	0	1	0	2	0
323	0	0	2	0	0	0	2	2	2	1	0	0	0	0	0	0	0	0	0	0	0	0	0	2	0	0	1	0	1	1	0	1	2	2	0	1	2	0	0	2	0	1	0	1	1	1	1	1	1
324	1	1	1	0	1	1	2	2	2	1	0	0	2	1	0	1	0	2	1	1	1	1	0	2	0	0	2	1	1	1	1	1	1	1	2	2	1	0	0	1	0	0	0	1	1	1	0	2	0
325	1	0	1	0	1	1	2	2	0	0	0	1	1	1	0	0	0	0	0	0	0	0	0	2	0	0	2	1	1	2	0	1	0	0	0	2	0	0	0	0	0	1	0	1	1	1	0	1	1
326	0	1	0	0	0	0	2	2	0	0	0	1	1	0	0	0	0	1	1	1	1	0	1	1	1	1	2	0	1	0	0	1	2	1	0	1	1	1	1	0	0	0	0	2	0	0	1	0	2
327	1	1	1	0	0	0	1	1	1	1	0	1	1	1	0	0	0	0	1	1	1	1	1	1	1	1	2	0	0	2	1	1	2	0	0	0	0	0	1	1	0	1	0	2	1	0	0	1	2
328	1	0	2	1	0	0	2	2	2	2	0	0	0	0	0	0	0	1	1	1	1	1	0	2	0	0	1	0	2	0	0	0	2	2	1	1	1	0	0	1	0	0	1	1	1	1	1	1	1
329	0	0	2	1	0	0	1	1	2	2	0	0	0	0	0	0	0	0	0	0	0	0	0	2	0	0	2	0	0	2	1	0	2	0	0	2	1	0	1	1	0	0	0	1	0	1	0	2	0
330	0	0	1	0	0	0	0	1	1	1	1	0	0	0	0	1	0	1	0	0	0	0	1	1	0	0	1	1	1	1	0	0	0	0	0	2	0	1	1	0	0	0	0	2	0	1	0	1	1
331	0	1	1	0	0	0	1	1	0	0	1	0	0	0	0	0	1	2	1	1	1	0	0	2	1	1	2	0	0	2	0	1	1	0	0	1	1	0	1	1	0	1	0	2	1	0	1	0	2
332	0	0	2	0	1	1	1	1	2	1	0	1	1	1	0	0	0	0	0	0	0	0	0	2	0	0	2	0	0	1	1	1	1	1	1	1	2	0	1	1	0	0	0	1	0	1	0	1	1
333	1	0	1	0	0	0	0	0	2	2	0	0	1	1	0	0	0	0	0	0	0	1	1	1	1	1	0	0	1	0	0	1	2	0	1	1	1	0	0	2	0	0	1	1	1	1	1	1	1
334	1	0	1	0	0	0	0	1	2	2	0	0	0	0	0	0	0	0	1	1	1	1	1	1	1	2	1	0	1	1	0	1	1	1	1	2	1	0	0	1	0	0	0	1	0	0	0	1	1
335	0	0	2	0	0	0	1	2	2	1	0	0	0	0	0	0	0	0	0	0	0	1	0	2	1	1	1	1	2	0	1	0	1	1	0	1	1	0	1	0	0	0	0	2	1	1	0	2	0
336	0	1	2	0	0	0	1	1	1	1	1	0	0	0	0	0	0	0	0	0	0	1	0	2	0	0	0	0	1	1	0	1	1	0	1	1	2	0	0	2	0	0	0	0	0	1	1	1	1
337	0	0	1	0	0	0	1	2	2	1	0	1	2	1	0	0	0	0	0	0	0	1	0	2	0	0	2	0	0	2	0	2	1	0	0	1	1	0	1	2	1	0	0	2	1	2	0	1	1
338	0	0	2	0	2	2	1	1	2	1	0	1	2	1	0	0	0	0	1	1	1	1	2	0	1	1	1	0	1	1	0	1	1	0	0	1	1	0	2	0	0	0	0	2	1	1	0	2	0
339	0	0	1	1	0	0	2	2	0	0	1	1	1	1	0	0	1	2	1	1	1	0	0	2	1	1	0	1	2	0	0	1	2	0	0	1	2	0	1	1	0	0	2	2	1	1	0	0	1
340	1	0	1	0	0	0	1	2	1	0	1	0	0	0	0	0	0	1	0	0	0	0	0	2	1	1	2	0	0	1	1	2	2	0	0	1	1	0	1	2	1	0	0	2	0	1	0	1	2
341	0	0	1	0	0	0	0	0	2	2	0	1	1	1	0	0	0	0	1	1	1	0	0	2	0	0	1	0	0	2	1	0	2	0	0	1	1	0	1	1	0	0	1	2	1	0	0	2	0
342	0	0	2	0	2	2	1	1	2	2	0	0	0	0	0	0	0	1	2	2	1	0	0	2	0	0	1	0	0	1	1	1	2	0	0	1	2	0	0	1	0	0	1	2	1	1	0	2	0
343	0	0	1	1	0	0	1	2	1	0	0	1	2	1	0	0	0	0	1	1	1	0	0	2	2	2	1	1	1	1	0	2	2	1	1	2	2	0	0	2	0	0	0	2	0	1	0	1	1
344	0	0	2	0	0	0	2	2	1	1	0	0	0	0	0	0	0	0	1	1	1	0	0	2	1	1	1	2	2	0	1	1	0	0	0	2	2	0	1	1	0	0	0	2	0	1	0	1	0
345	1	0	2	1	0	0	1	1	2	1	0	1	1	1	0	0	0	2	1	1	1	0	0	2	0	0	1	0	1	0	0	0	0	0	0	2	2	0	1	1	0	1	0	2	1	0	0	1	1
346	0	0	2	1	1	1	1	2	2	1	0	1	1	1	0	0	0	1	1	0	0	0	1	1	0	0	1	0	0	1	1	1	1	0	1	1	1	0	1	1	0	1	0	1	0	1	1	0	1
347	1	0	1	0	0	0	0	0	2	2	0	0	2	1	0	0	0	0	0	0	0	0	1	1	1	1	1	0	2	0	0	2	2	0	1	2	1	0	1	1	1	0	1	2	0	0	0	1	1
348	1	0	1	0	1	1	2	2	1	1	0	1	2	1	0	0	0	1	0	0	0	0	0	2	0	0	2	1	1	0	1	1	1	0	0	1	2	0	0	2	0	0	0	2	0	1	0	1	1
349	0	0	2	0	1	1	2	2	1	1	1	0	1	1	0	0	0	0	0	0	0	0	0	2	0	0	2	1	1	2	0	0	0	0	0	2	1	0	0	2	0	0	0	2	0	0	0	1	2
350	1	0	1	1	0	1	1	1	0	0	1	0	0	0	0	0	1	2	1	1	1	1	1	1	1	1	1	0	0	1	0	1	1	1	2	2	1	0	1	2	1	0	0	2	0	1	0	2	0
351	1	0	1	2	0	0	1	1	1	1	0	0	0	1	0	0	1	2	2	2	2	0	0	2	0	0	1	0	2	0	0	0	1	0	0	0	0	0	0	0	0	0	2	2	2	0	0	1	0
352	1	0	2	1	1	1	1	1	2	2	0	1	1	1	0	0	0	0	2	2	0	0	0	2	0	0	2	0	0	2	1	1	1	0	1	1	2	0	0	1	0	0	1	2	1	0	1	0	2
353	0	0	1	0	0	0	2	2	1	0	0	2	1	1	0	0	0	0	1	1	1	0	0	2	0	0	1	0	0	2	0	1	1	1	1	1	0	0	1	0	0	0	0	2	0	0	0	2	0
354	0	0	1	0	0	0	1	1	2	2	0	0	1	0	0	0	0	1	0	0	0	0	0	2	0	0	2	0	0	1	0	0	1	0	0	1	1	0	1	1	0	0	0	1	1	0	0	0	2
355	1	0	1	0	0	0	0	0	2	1	0	2	1	1	0	0	0	0	1	0	0	0	0	2	0	0	1	0	1	1	0	2	2	0	0	0	1	0	1	1	0	1	0	2	1	0	0	2	0
356	0	0	1	0	0	0	1	1	1	1	2	1	2	2	0	0	0	2	1	1	1	1	1	1	1	1	2	1	1	2	0	0	2	0	0	1	2	0	0	1	0	0	0	2	0	0	0	2	0
357	1	0	1	0	0	0	1	1	0	0	1	1	1	2	0	0	0	2	1	1	1	0	0	2	1	1	2	0	0	2	1	2	2	1	1	2	2	0	1	1	0	0	0	2	0	1	0	0	1
358	0	0	2	0	0	0	2	2	1	0	1	2	2	2	0	0	0	2	1	1	1	1	0	2	0	0	1	0	2	0	0	0	0	0	0	1	1	0	0	1	0	0	1	2	1	1	0	2	0
359	0	0	0	0	0	0	1	2	2	0	0	1	1	0	0	0	0	0	1	1	1	1	0	2	0	0	1	2	2	0	1	1	1	0	0	2	2	0	0	1	0	1	1	2	1	0	0	1	1
360	1	0	0	1	0	0	1	1	0	0	0	1	1	1	0	0	0	0	0	0	0	0	0	2	0	0	2	1	1	2	0	0	0	0	0	2	2	0	0	2	0	0	0	1	1	0	0	1	1
361	1	0	1	0	1	1	2	2	1	1	1	0	0	0	0	0	0	0	1	1	1	0	1	1	0	0	2	0	0	2	0	0	2	0	0	2	1	1	0	1	0	0	1	2	1	0	0	2	0
362	0	0	1	0	0	1	1	1	1	1	0	0	0	0	0	0	0	0	1	1	1	0	0	2	0	0	2	0	0	2	1	0	2	1	1	1	2	0	0	2	0	1	1	2	1	0	1	0	2
363	0	0	1	0	1	1	2	2	1	1	0	1	1	1	0	0	0	0	1	1	1	0	0	2	0	0	2	0	0	2	0	0	0	0	1	2	0	0	1	0	0	0	0	2	0	1	1	1	1
364	1	0	0	0	0	0	2	2	0	0	2	0	1	0	0	1	0	0	0	0	0	0	0	2	1	1	2	1	1	1	1	2	2	0	0	1	1	1	0	1	0	0	0	2	1	0	0	1	1
365	0	0	2	0	1	1	1	1	1	1	1	1	1	1	0	0	0	1	0	0	0	1	1	1	1	1	0	1	1	1	0	2	2	0	0	1	2	0	2	1	0	0	1	1	1	2	0	2	0
366	1	0	1	0	0	0	0	0	2	1	0	0	0	0	0	0	0	0	2	1	1	0	1	1	0	0	2	0	0	1	1	2	1	0	0	1	1	1	0	1	1	0	0	1	0	1	0	1	1
367	0	1	1	1	0	0	1	1	2	2	0	1	1	0	0	0	0	0	0	0	0	1	1	1	1	1	2	0	0	2	0	0	1	0	0	2	1	1	0	0	0	0	0	0	0	1	0	0	2
368	1	0	2	0	0	0	2	2	0	0	0	0	0	0	0	0	0	0	0	0	0	0	0	2	1	1	2	1	1	2	0	1	2	0	0	1	2	0	1	1	0	0	0	1	1	1	0	1	1
369	0	0	2	0	1	1	1	1	1	1	0	0	0	0	0	0	0	2	0	0	0	0	0	2	0	0	2	0	0	2	1	0	1	1	0	2	2	0	1	1	0	0	0	2	0	2	0	2	1
370	1	0	0	0	0	0	1	1	1	1	1	0	0	0	0	0	0	0	2	1	0	0	0	2	1	1	2	0	0	2	0	1	1	2	1	2	2	0	0	2	1	0	0	1	0	1	0	2	0
371	1	0	2	1	0	0	1	1	2	2	0	0	0	0	0	0	0	0	0	1	0	0	0	2	0	0	1	0	0	2	1	0	1	0	0	1	1	2	0	1	1	0	1	1	1	1	0	1	1
372	0	0	0	0	0	0	1	1	1	1	0	0	1	0	0	1	0	1	0	0	0	0	0	2	0	0	2	0	0	1	1	0	1	0	0	1	1	0	0	2	0	0	1	2	0	1	0	2	1
373	0	0	2	1	0	0	0	1	1	1	1	2	1	1	0	0	1	1	0	0	0	0	1	1	0	0	2	2	2	1	1	0	1	1	0	0	2	0	0	1	0	1	0	2	1	0	0	1	0
374	0	0	2	1	0	0	2	2	1	1	0	1	2	1	0	0	0	1	1	1	1	0	2	0	0	0	1	1	1	1	1	1	1	0	0	2	0	0	2	1	1	0	0	2	0	0	0	0	2
375	0	0	1	0	0	0	1	1	2	2	0	1	1	1	0	0	0	0	0	1	0	0	0	2	1	1	1	0	0	2	0	0	1	1	0	0	2	0	2	0	0	0	1	1	1	0	0	1	1
376	0	0	2	1	0	0	0	0	2	2	0	0	1	0	0	0	0	2	1	1	1	1	0	2	0	0	1	0	1	1	0	0	2	1	0	1	1	2	0	1	1	0	0	2	0	1	0	2	0
377	1	0	1	0	1	1	2	2	1	0	1	1	1	1	0	0	0	0	0	0	0	0	0	2	0	0	2	1	1	2	0	2	2	0	0	0	2	0	0	1	0	0	0	1	0	0	0	0	2
378	1	0	1	0	1	1	1	1	1	1	0	0	1	0	0	0	0	0	1	1	1	1	1	1	1	1	2	0	0	2	1	0	1	0	0	1	2	0	1	1	0	0	1	1	1	1	0	2	1
379	0	0	1	0	0	0	1	2	1	0	0	0	0	0	0	0	0	2	1	1	0	0	0	2	0	0	1	1	1	1	1	0	2	0	0	2	1	0	0	2	0	0	0	2	0	1	0	2	2
380	0	0	2	1	0	0	2	2	1	0	1	0	2	1	0	1	0	1	0	0	0	0	0	2	0	0	1	1	1	2	0	0	2	0	0	2	1	0	0	1	0	0	0	2	0	0	1	2	1
381	1	0	1	2	0	0	1	1	1	1	1	0	1	1	0	0	0	2	2	2	0	0	0	2	0	0	2	1	1	2	0	0	2	1	1	1	1	1	0	1	0	0	0	2	0	1	0	1	1
382	0	1	2	0	1	1	0	0	2	2	0	2	2	1	1	0	0	1	2	1	1	1	0	2	0	0	1	1	1	1	1	0	1	0	0	2	2	0	0	1	0	0	2	2	1	1	1	1	1
383	1	0	1	1	1	1	1	1	2	2	0	0	1	0	0	0	0	0	0	0	0	0	1	1	0	0	2	1	1	1	2	0	0	0	1	2	1	0	0	1	0	0	0	1	0	0	0	0	1
384	1	0	1	0	0	0	1	1	2	2	0	1	1	1	0	0	0	0	0	0	0	0	0	2	1	1	1	0	2	0	0	0	1	1	0	1	1	0	0	0	0	1	0	2	1	1	0	1	0
385	0	0	1	1	0	0	1	1	1	0	1	0	0	0	0	0	0	0	0	0	0	0	1	1	0	0	1	0	1	1	0	1	1	0	0	2	1	0	0	0	0	1	0	2	0	0	1	1	1
386	0	0	0	0	0	0	1	2	1	0	1	0	0	0	0	0	0	0	0	0	0	1	0	2	0	0	2	0	0	1	0	0	2	1	1	2	2	0	0	1	0	0	0	0	1	0	0	2	0
387	0	0	1	0	0	0	0	1	1	1	1	0	0	0	0	0	1	1	0	0	0	0	0	2	0	0	2	0	0	1	1	1	1	1	2	2	1	0	0	1	0	0	1	1	1	2	0	2	1
388	1	0	0	0	0	0	0	0	1	1	1	0	0	0	0	0	0	0	1	1	1	0	0	2	0	1	0	0	1	0	0	1	2	0	0	1	2	0	2	1	0	2	0	2	1	0	0	2	1
389	1	0	1	0	0	0	2	2	0	0	0	0	1	0	0	0	0	0	1	1	1	0	0	2	0	0	1	0	1	1	1	0	1	1	0	1	2	0	0	2	0	0	2	2	1	1	0	2	0
390	0	0	2	1	0	0	1	1	2	2	0	0	1	0	0	1	0	0	0	0	0	0	0	2	0	0	1	1	1	1	1	0	0	0	0	1	1	1	1	0	0	1	0	1	1	1	0	1	1
391	0	0	1	0	0	0	1	1	1	1	1	0	2	1	0	0	0	0	1	0	0	1	1	1	1	1	2	0	0	2	0	1	1	1	0	0	1	0	2	0	1	0	1	2	1	1	0	2	1
392	1	0	0	0	0	0	2	2	1	1	0	0	0	0	0	0	0	1	0	0	0	0	1	1	1	1	1	1	1	1	1	1	1	0	0	1	2	0	0	1	0	0	0	1	1	1	0	1	1
393	0	0	2	0	1	1	2	2	0	0	1	1	1	2	0	0	0	0	1	1	0	1	0	2	0	0	2	0	0	2	0	0	1	1	0	2	1	0	2	1	1	0	1	2	1	1	0	2	1
394	0	0	2	0	0	0	0	0	2	2	0	1	1	0	1	0	0	2	0	1	0	1	1	1	1	1	1	1	2	0	1	0	0	1	1	1	1	0	1	0	0	1	0	1	1	0	0	1	1
395	0	0	1	0	0	0	1	1	2	2	0	0	0	0	0	0	0	0	2	1	0	1	0	2	1	1	2	2	1	1	1	0	0	1	0	1	1	0	2	0	1	0	0	1	0	0	1	1	1
396	1	0	1	0	0	0	1	1	2	1	0	1	1	1	0	0	1	1	2	2	1	0	1	1	0	0	0	1	2	0	1	0	1	0	0	1	1	0	0	2	0	0	1	2	1	1	0	1	1
397	0	0	0	0	0	0	2	2	1	1	1	1	2	2	0	0	0	1	1	1	1	2	0	2	0	0	1	2	2	1	2	1	1	1	2	2	2	0	0	2	0	0	1	2	1	1	0	2	0
398	1	1	1	0	1	1	2	2	1	1	1	1	1	1	0	0	0	0	0	0	0	1	1	1	1	1	2	0	0	2	1	0	1	0	0	1	1	0	0	1	0	0	0	1	0	0	0	2	1
399	1	0	2	0	0	0	2	2	1	1	1	0	0	0	0	0	0	1	1	1	0	0	0	2	0	0	2	0	0	2	0	1	1	0	0	2	2	0	2	0	0	0	0	2	0	0	0	1	1
400	1	0	1	0	0	0	2	2	1	1	1	0	0	0	0	0	1	0	1	1	1	0	0	2	1	1	1	0	1	1	0	0	1	0	0	2	1	0	2	0	0	0	0	2	0	0	0	2	1
401	0	0	2	0	0	0	0	0	2	2	0	0	0	0	0	0	0	0	1	2	1	0	0	2	1	1	1	0	2	0	0	1	2	0	0	1	1	0	0	2	0	0	0	1	1	1	0	1	0
402	1	0	2	0	1	1	0	1	1	1	1	0	0	0	0	0	0	0	1	1	1	2	1	1	1	1	2	0	0	1	1	1	2	1	1	2	1	1	0	1	0	0	0	2	0	1	0	2	0
403	0	0	2	1	1	1	1	2	1	1	0	0	0	0	0	0	0	1	1	1	1	1	0	2	0	0	1	1	1	1	1	1	1	2	1	2	1	0	0	1	0	1	0	2	0	0	0	2	1
404	0	0	1	1	0	0	1	2	2	0	0	0	0	0	0	0	1	2	2	2	2	0	1	1	1	1	2	1	1	1	2	1	1	0	1	2	1	0	1	1	0	1	0	2	1	0	0	2	0
405	1	0	1	0	0	0	1	2	2	1	0	0	0	0	0	0	0	2	1	1	0	0	0	2	0	0	1	1	0	1	2	0	2	1	1	1	0	0	0	1	0	0	0	0	0	1	0	1	1
406	1	0	2	1	0	0	1	2	2	1	0	1	2	1	1	0	0	0	0	0	0	1	1	1	1	1	1	1	1	1	0	1	1	0	0	1	1	0	1	1	1	0	0	2	1	1	0	1	2
407	1	0	2	0	1	1	1	1	2	2	0	1	2	1	0	0	0	1	0	0	0	0	0	2	0	0	2	0	0	1	1	1	2	0	1	2	2	0	0	2	0	0	0	1	0	0	1	0	2
408	0	0	1	0	1	1	2	2	1	1	1	1	0	0	0	0	1	1	1	1	1	1	0	2	0	0	0	2	2	1	1	1	0	0	0	2	1	0	1	1	0	0	0	0	1	0	0	1	1
409	1	0	2	1	0	0	1	1	1	1	1	0	1	0	0	0	0	1	0	0	0	0	0	2	0	0	1	1	1	1	0	1	2	0	0	0	1	0	0	2	0	0	0	1	1	0	0	2	0
410	1	0	1	2	0	0	1	1	2	2	0	0	0	0	0	0	0	2	1	1	1	1	0	2	0	0	2	0	0	2	0	1	2	1	0	0	2	0	0	1	0	0	2	2	1	1	0	2	0
411	0	0	2	0	1	1	1	1	2	2	0	1	1	1	0	0	0	0	0	1	0	0	0	2	0	0	1	2	2	1	2	1	2	0	1	1	2	0	1	0	0	0	1	2	1	0	1	0	2
412	1	0	2	0	0	0	2	2	0	0	0	0	1	0	0	0	0	0	0	0	0	1	1	1	1	1	2	1	1	2	0	0	0	0	0	1	2	0	0	2	1	0	0	2	1	0	0	2	0
413	1	0	2	0	1	1	1	1	1	1	1	0	0	0	0	0	0	1	0	0	0	1	0	2	0	0	2	1	1	2	0	0	0	0	0	1	2	0	1	1	0	0	2	2	2	0	0	2	1
414	0	0	2	0	0	0	0	0	2	2	0	1	1	1	0	0	0	1	1	1	0	1	1	1	1	1	2	0	0	2	1	0	1	0	0	1	1	0	0	2	0	1	0	1	0	1	0	2	0
415	0	0	2	1	0	0	2	2	1	0	0	0	0	0	0	0	0	1	0	0	0	0	2	0	0	0	2	0	1	1	0	0	1	1	1	2	1	0	0	1	0	0	0	1	0	0	1	0	2
416	1	0	2	1	1	1	1	0	2	1	0	0	0	0	0	0	0	0	1	1	1	0	0	2	1	1	2	2	1	1	1	1	2	0	0	0	2	0	2	0	0	2	0	2	0	0	0	0	2
417	1	0	1	1	0	0	2	2	2	2	0	0	0	0	0	0	0	0	1	1	1	0	0	2	0	0	0	1	1	0	0	1	2	0	0	0	1	0	1	2	1	1	0	2	1	0	0	0	0
418	0	0	1	0	0	0	2	2	1	1	0	1	2	1	0	0	0	0	0	0	0	0	0	2	0	0	2	1	1	2	0	1	1	1	0	0	2	0	1	1	0	0	0	0	0	0	0	1	1
419	1	0	2	0	1	1	1	2	0	0	1	0	0	0	0	0	0	1	0	0	0	0	0	2	0	0	0	1	2	0	0	2	2	0	0	1	1	0	2	1	1	0	1	2	1	1	0	1	1
420	1	0	2	0	0	1	1	1	2	2	0	0	1	0	0	1	0	0	0	1	0	0	0	2	0	0	1	0	1	1	0	0	1	0	0	1	1	0	2	0	1	0	1	1	0	1	0	2	1
421	0	0	2	1	0	0	1	1	2	1	0	0	0	0	0	0	0	0	1	1	1	0	0	2	1	1	1	2	2	1	1	0	0	0	0	2	0	0	2	0	1	1	0	2	1	0	0	1	1
422	0	0	2	0	1	1	0	1	2	1	0	0	1	1	0	0	0	1	2	1	0	1	1	1	1	1	1	1	2	0	1	0	2	0	0	2	0	0	2	1	1	1	0	1	1	0	0	1	1
423	0	0	1	0	1	2	0	0	1	1	0	0	1	0	0	1	0	1	0	1	0	0	0	2	0	0	0	0	1	0	0	1	2	0	1	2	1	1	0	0	0	1	0	1	0	1	1	0	2
424	0	0	2	1	0	0	1	2	2	2	0	0	0	0	0	0	0	1	1	1	1	0	0	2	1	1	0	0	1	0	0	1	0	0	0	2	1	0	1	1	0	0	1	1	1	1	0	2	0
425	1	0	2	0	0	0	1	1	2	2	0	0	0	0	0	0	0	0	2	1	1	1	0	2	0	0	1	0	2	0	0	0	1	1	0	1	0	0	2	0	1	1	0	1	2	0	0	1	1
426	0	0	2	2	0	0	2	2	1	1	1	1	1	1	0	0	0	0	0	0	0	0	0	2	1	1	1	0	1	1	1	0	1	1	1	2	1	0	1	1	1	0	1	1	1	1	0	0	1
427	1	1	1	0	0	0	0	0	2	2	0	0	0	0	0	0	0	1	0	0	0	0	0	2	0	0	1	1	1	1	1	1	2	2	0	1	2	0	0	2	0	0	1	2	0	1	0	2	0
428	1	0	0	0	0	0	1	2	0	0	1	0	0	0	0	0	0	0	1	1	1	1	0	2	0	0	1	0	0	1	0	0	2	1	0	1	1	1	0	1	0	1	0	2	2	1	1	1	1
429	0	0	2	0	1	1	2	2	2	2	0	0	1	1	0	0	0	0	1	1	1	0	0	2	0	0	1	0	0	1	0	1	1	0	0	2	1	0	0	2	0	1	0	2	1	0	0	1	0
430	0	0	1	1	0	0	2	2	1	1	1	0	1	0	0	0	0	1	0	0	0	1	1	1	1	1	1	0	1	0	0	0	0	0	0	1	1	0	0	2	0	0	1	2	1	0	1	0	2
431	1	0	1	0	0	0	1	1	1	1	0	0	0	0	0	0	0	0	1	1	1	0	1	1	0	0	1	2	2	1	1	0	1	0	0	1	1	0	1	1	0	0	0	2	0	1	0	1	1
432	0	0	0	0	0	0	1	1	2	1	0	1	2	2	0	0	0	0	0	0	0	0	0	2	0	0	1	0	1	0	0	1	2	0	1	2	1	1	1	0	0	0	0	0	0	0	0	2	0
433	1	0	1	0	1	1	1	1	1	1	0	0	0	0	0	0	0	1	1	0	0	1	0	2	0	0	1	1	1	1	1	0	1	0	0	2	1	0	2	1	1	0	0	1	0	0	0	2	0
434	1	0	1	1	0	1	1	1	1	1	0	0	0	0	0	0	0	0	1	1	1	0	2	0	0	0	1	0	0	2	0	1	2	0	0	1	2	0	0	1	0	0	0	2	1	0	0	2	0
435	0	0	1	0	0	0	1	1	0	0	1	0	1	1	0	0	0	2	1	1	1	0	0	2	1	1	2	1	1	1	0	1	1	0	0	2	1	0	2	0	0	0	1	2	1	0	0	1	1
436	0	0	1	0	0	0	2	2	1	1	0	0	0	0	0	0	0	0	1	1	1	1	0	2	0	0	1	0	1	1	0	1	2	0	0	1	1	0	0	1	0	0	0	1	0	0	1	1	1
437	1	0	2	0	0	0	2	2	1	0	1	0	1	0	0	1	0	1	0	0	0	0	1	1	0	0	2	0	0	2	0	1	1	0	0	2	1	0	1	0	0	0	0	2	0	1	0	1	0
438	0	0	2	1	0	0	2	2	0	0	2	0	0	0	0	0	0	0	0	0	0	0	0	2	0	0	1	0	2	0	0	1	2	1	1	2	2	1	0	0	0	0	0	2	1	0	0	1	1
439	0	0	1	0	0	0	0	0	2	2	0	0	0	0	0	0	0	0	0	0	0	0	1	1	0	0	1	2	2	1	1	2	1	0	0	2	1	1	0	1	0	1	0	2	0	1	0	0	1
440	1	0	1	1	0	0	1	1	2	2	0	0	2	0	1	1	0	0	0	0	0	1	0	2	1	1	1	0	1	1	0	0	0	0	0	1	2	0	0	2	0	0	0	2	1	0	0	2	1
441	0	0	2	1	0	0	2	2	0	0	0	0	1	0	0	1	0	1	0	0	0	0	0	2	1	1	1	0	0	1	0	1	1	2	1	1	2	0	0	2	0	0	0	1	0	0	0	2	1
442	1	0	1	0	0	0	1	1	2	2	0	2	2	2	0	0	0	0	1	0	0	1	2	0	1	1	2	1	1	2	0	1	2	1	0	2	1	0	0	1	0	1	0	1	1	1	0	2	1
443	1	0	1	0	0	0	2	2	1	1	1	0	1	0	0	1	0	1	0	1	0	0	0	2	0	0	0	0	1	1	0	1	1	2	1	2	1	0	0	1	0	0	0	2	1	0	0	0	0
444	0	1	1	0	1	1	0	1	2	1	1	0	1	0	0	1	0	0	0	0	0	0	0	2	0	0	2	0	0	2	2	0	0	0	1	2	1	0	0	0	0	0	1	1	1	0	0	1	1
445	1	0	2	0	1	1	0	0	2	2	0	0	1	0	0	0	0	0	0	1	0	1	1	1	1	1	2	0	0	1	1	0	1	0	0	2	1	0	1	0	0	0	0	1	0	1	1	1	1
446	1	0	1	1	0	0	2	2	0	0	0	1	1	1	0	0	1	1	0	1	1	1	0	2	0	0	1	1	1	1	1	2	1	0	0	2	2	0	0	2	0	0	1	1	1	1	0	1	1
447	0	0	2	1	1	1	1	2	1	0	1	0	0	0	0	0	0	0	1	1	1	0	0	2	1	1	2	0	0	1	1	1	0	0	0	2	0	0	1	0	0	0	1	1	1	1	0	2	0
448	0	0	1	0	0	0	2	2	1	1	1	0	1	0	0	1	1	1	1	1	1	1	0	2	0	0	1	1	2	1	0	0	0	1	1	1	1	0	1	1	0	1	0	1	0	2	0	0	2
449	0	0	1	0	0	0	2	2	0	0	1	0	0	0	0	0	0	1	0	0	0	0	0	2	1	1	2	0	0	1	0	0	2	1	1	2	1	0	1	1	0	0	2	2	2	0	0	0	2
450	1	0	1	0	0	0	1	1	2	1	0	0	0	0	0	0	0	0	0	0	0	2	0	2	0	0	1	2	2	1	2	2	2	0	0	1	1	0	0	1	0	1	0	1	1	1	0	0	2
451	0	0	1	2	0	0	2	2	1	1	1	1	0	0	0	0	0	1	1	1	1	1	0	2	0	0	1	0	1	1	0	1	2	0	0	0	1	0	1	1	1	0	1	1	1	0	1	1	1
452	1	0	2	1	0	0	0	2	2	0	1	0	1	1	0	0	0	0	0	1	0	0	0	2	0	0	2	1	1	2	0	1	1	1	1	2	1	0	0	1	0	0	0	1	0	0	0	2	0
453	0	0	2	0	0	0	0	0	2	2	0	0	0	0	0	0	1	1	1	1	1	0	0	2	0	0	1	2	2	1	2	0	0	1	2	2	1	0	2	0	0	0	0	1	0	0	0	1	1
454	0	0	1	0	0	0	1	1	2	2	0	0	1	1	0	0	0	0	0	1	0	0	0	2	0	0	0	1	1	1	0	1	2	1	1	2	2	0	1	1	0	0	0	2	0	0	0	0	1
455	0	0	0	0	0	0	0	1	2	0	0	0	2	0	0	1	0	0	1	1	1	0	0	2	0	0	2	0	0	2	0	2	1	0	0	2	2	0	0	2	0	0	0	2	0	1	0	1	1
456	0	0	0	0	1	1	1	2	1	0	0	0	0	0	0	0	0	0	1	1	1	0	1	1	1	1	2	0	0	2	0	0	2	0	0	2	1	0	1	1	1	1	0	1	1	0	0	1	1
457	1	0	2	1	0	0	1	1	2	2	0	1	1	1	0	0	0	0	1	1	0	1	2	0	1	1	1	1	2	0	1	0	1	1	1	2	2	0	2	0	1	0	1	1	1	1	0	2	0
458	0	0	2	0	2	2	0	0	2	2	0	0	0	0	0	0	0	0	0	0	0	1	0	2	0	0	1	0	0	1	0	2	2	0	1	2	1	0	2	0	0	0	0	0	0	1	0	1	1
459	0	0	2	0	1	1	2	2	1	1	1	0	1	0	0	1	0	0	1	1	1	0	0	2	0	0	1	0	0	1	0	0	1	1	1	1	1	0	1	1	0	1	0	2	1	1	0	1	1
460	1	0	2	0	1	1	0	1	1	0	0	0	2	1	0	0	0	0	0	0	0	1	2	0	1	1	2	0	0	2	0	1	2	0	0	1	1	0	0	1	0	1	1	2	1	0	0	2	0
461	0	0	2	0	2	2	0	0	2	1	0	1	1	1	0	0	0	0	1	1	0	0	0	2	1	1	0	1	1	1	0	1	1	0	0	1	2	0	1	1	0	0	0	1	1	1	0	2	0
462	1	0	1	1	0	0	2	2	2	1	0	0	1	0	0	1	0	1	0	0	0	0	0	2	0	0	2	0	0	1	1	1	1	1	0	0	1	0	1	2	1	0	1	2	1	1	0	1	1
463	1	0	1	0	1	2	1	1	1	1	0	1	2	2	0	0	0	0	0	1	1	0	1	1	0	0	2	0	0	2	0	2	1	0	0	1	2	0	1	1	0	1	0	2	1	0	0	1	1
464	0	1	1	0	1	1	0	0	2	2	0	1	1	0	1	0	0	1	0	0	0	0	0	2	0	0	1	0	0	1	0	0	2	1	1	1	1	1	0	1	0	0	0	1	1	1	0	1	1
465	0	0	0	0	1	1	0	0	2	2	0	0	1	0	0	1	0	0	1	1	1	1	0	2	1	1	0	0	1	0	0	1	1	0	1	2	2	0	1	1	1	0	0	1	0	0	0	0	2
466	0	0	1	0	0	0	2	2	1	1	0	0	1	0	0	0	0	1	0	0	0	1	1	1	1	2	1	2	2	1	1	1	1	0	0	1	2	0	0	2	0	0	0	1	0	0	1	1	2
467	0	0	1	0	0	0	2	2	0	0	0	1	2	1	0	0	0	1	1	1	0	1	0	2	0	0	2	0	0	1	0	1	2	1	1	2	1	0	2	0	0	2	0	2	0	1	0	1	1
468	1	0	1	0	0	0	0	0	2	2	0	0	1	0	0	1	0	0	2	1	0	1	0	2	1	1	2	0	0	2	2	0	2	2	1	1	0	1	1	0	0	0	0	2	0	0	0	2	0
469	1	0	1	0	1	1	2	2	1	1	1	0	1	0	0	1	0	2	1	1	1	0	0	2	0	0	1	1	1	1	1	0	1	1	1	1	2	0	1	1	0	1	0	2	1	0	1	0	2
470	1	0	2	0	0	0	0	1	2	1	0	1	2	1	0	0	0	1	0	0	0	1	0	2	0	0	1	0	0	1	0	0	2	1	0	1	0	0	1	0	0	2	0	2	0	1	0	2	0
471	0	0	1	0	1	1	1	1	1	1	1	0	0	0	0	0	0	1	0	0	0	1	0	2	0	0	2	0	0	2	1	0	2	0	0	1	1	0	1	2	1	1	1	2	1	0	0	2	0
472	1	0	1	0	1	1	1	1	2	2	0	1	1	1	0	0	0	1	1	1	1	0	0	2	0	0	2	1	1	1	0	2	2	1	1	2	1	0	1	0	0	1	0	2	1	0	0	1	1
473	0	0	2	1	0	0	1	2	1	0	1	0	1	1	0	0	1	1	1	1	0	0	1	1	1	1	2	0	0	1	0	1	1	0	0	2	1	0	2	1	1	1	0	2	1	0	1	1	1
474	1	0	2	1	0	0	1	0	2	1	0	0	1	1	0	0	0	0	0	0	0	0	0	2	0	0	2	0	0	2	0	1	2	0	0	2	2	0	1	0	0	0	0	1	0	0	0	0	2
475	1	0	1	1	0	0	0	1	2	2	0	1	1	1	0	0	0	1	0	1	0	1	1	1	1	1	2	0	0	0	0	1	1	0	1	1	1	0	1	1	0	0	0	1	0	0	1	2	1
476	0	1	2	0	1	1	2	2	1	1	1	0	1	1	0	0	0	1	2	1	1	0	0	2	1	1	2	0	0	1	0	1	1	1	0	0	1	1	1	0	0	0	0	1	0	1	1	0	2
477	1	0	2	1	1	1	0	0	2	1	1	0	2	0	0	1	0	1	0	0	0	0	0	2	0	0	2	0	1	1	1	1	2	0	0	1	1	0	0	1	0	0	1	2	1	0	1	0	2
478	1	0	0	0	0	0	1	1	1	1	1	0	2	0	0	1	0	1	0	0	0	1	0	2	0	0	1	0	0	2	0	0	1	0	0	1	1	0	1	1	0	0	1	1	0	1	0	1	1
479	1	0	1	1	1	1	2	2	2	1	0	0	0	0	0	0	0	1	0	0	0	0	0	2	0	0	2	1	1	1	2	0	0	0	0	1	0	1	1	0	0	1	0	2	0	1	0	2	0
480	1	0	0	0	0	0	2	2	1	1	1	0	0	0	0	0	0	0	1	0	0	1	0	2	0	0	1	0	1	1	0	0	2	0	0	2	1	0	0	0	0	0	0	2	0	1	0	1	1
481	0	0	2	0	0	0	1	2	2	1	0	0	0	0	0	0	0	0	0	0	0	0	0	2	0	0	2	0	0	2	1	1	1	0	0	2	2	0	1	1	0	0	0	2	1	0	0	2	1
482	0	0	0	1	0	0	2	2	2	1	0	0	1	0	0	1	0	1	2	1	0	0	0	2	0	0	1	1	1	1	0	1	1	0	0	2	2	0	0	2	1	0	0	2	0	0	0	2	0
483	1	0	1	1	1	1	1	1	1	1	1	0	0	0	0	0	0	1	0	0	0	0	0	2	0	0	2	0	0	2	0	0	2	1	2	2	2	0	0	2	0	0	0	2	0	1	0	2	1
484	0	0	1	0	1	2	0	1	2	1	0	0	0	0	0	0	0	2	1	1	1	0	0	2	1	1	2	0	0	1	1	0	0	0	1	2	1	0	1	1	0	0	0	0	2	1	1	0	2
485	1	0	1	0	0	0	2	2	0	0	0	0	1	1	0	0	0	0	0	1	0	0	0	2	0	0	1	0	0	1	0	0	1	2	0	1	1	0	1	1	0	0	0	2	1	1	0	2	0
486	1	0	1	0	0	0	1	1	2	2	0	0	0	0	0	0	0	0	1	1	1	1	0	2	0	0	0	0	1	1	0	0	0	0	1	2	1	0	0	1	0	0	1	1	1	2	0	1	1
487	0	0	1	0	1	1	1	2	2	1	0	0	0	0	0	0	0	0	1	1	1	0	0	2	0	0	1	1	2	1	0	2	2	0	1	2	1	0	1	1	0	1	0	2	0	0	0	1	1
488	0	0	1	0	0	0	0	1	2	0	0	2	2	1	1	0	0	1	1	1	1	1	0	2	0	0	2	0	0	2	0	0	2	0	0	2	1	0	0	0	0	0	0	2	0	1	0	2	0
489	0	0	2	0	0	0	0	0	2	2	0	0	0	0	0	0	0	0	1	1	1	0	0	2	0	0	2	0	0	2	0	2	2	0	0	2	2	0	0	2	0	0	1	1	1	1	0	2	0
490	0	0	0	0	0	0	2	2	0	0	2	0	0	0	0	0	0	0	0	0	0	1	1	1	1	1	2	1	1	2	0	1	0	0	0	1	2	0	1	1	0	0	0	1	0	1	0	1	0
491	0	0	0	0	0	0	1	1	1	1	1	1	1	1	0	0	0	1	1	1	1	1	0	2	0	0	1	1	2	0	1	2	1	0	1	2	2	0	1	1	0	0	0	0	0	0	0	0	1
492	0	0	2	1	0	0	1	1	2	2	0	0	1	0	0	0	0	1	1	1	1	0	0	2	0	0	2	2	2	2	0	1	2	1	1	2	0	0	1	1	0	0	1	2	1	0	0	1	1
493	0	0	2	0	0	0	1	1	0	0	0	0	1	0	0	0	0	2	1	1	1	1	0	2	0	0	1	0	1	1	0	0	1	0	0	2	2	0	0	2	0	0	1	2	1	1	0	1	1
494	0	0	2	0	0	0	1	1	1	1	2	1	1	1	0	0	0	1	0	0	0	0	0	2	0	0	1	1	2	1	0	0	0	0	0	1	1	0	1	1	0	1	0	1	0	1	0	1	1
495	1	0	0	0	0	0	1	1	2	2	0	0	1	0	0	1	0	1	0	0	0	1	0	2	0	0	1	0	1	1	0	1	1	2	0	2	1	0	1	1	0	0	0	1	0	0	0	2	0
496	0	0	0	1	0	0	2	2	1	0	0	2	2	2	0	0	1	0	1	1	1	1	0	2	1	1	0	1	1	1	0	0	1	0	0	2	2	0	0	1	0	0	1	2	1	0	1	1	1
497	1	0	2	1	0	0	2	2	1	1	1	1	1	1	0	0	0	0	1	1	1	0	0	2	0	0	2	0	0	2	1	0	2	2	2	2	1	1	1	0	0	1	0	2	1	0	0	2	0
498	0	0	2	1	1	1	0	1	2	1	0	1	1	2	0	0	0	1	1	0	0	1	1	1	1	1	1	0	0	1	0	2	2	0	0	1	2	0	1	1	0	0	0	1	0	1	0	0	2
499	1	0	1	0	0	0	0	1	2	1	0	1	0	0	0	0	0	1	1	1	1	0	0	2	0	0	1	1	1	1	0	0	2	0	0	2	1	0	0	2	0	1	0	1	2	0	0	0	1
500	1	0	2	1	0	0	1	1	2	2	0	0	0	0	0	0	0	0	0	0	0	1	0	2	0	0	0	0	1	0	0	1	2	0	0	1	1	0	0	1	0	0	0	1	0	1	0	1	0
501	1	0	0	1	0	0	1	1	2	2	0	0	1	0	0	1	0	1	1	0	0	0	0	2	0	0	2	2	1	1	1	1	1	0	1	2	2	1	0	1	0	0	0	1	0	0	0	0	1
502	0	0	1	0	1	1	1	1	1	1	0	0	0	0	0	0	0	0	1	1	1	1	1	1	0	0	2	0	0	1	1	1	1	1	2	2	2	0	1	1	0	0	0	2	0	0	0	1	2
503	1	0	2	0	0	1	0	0	2	1	0	0	0	0	0	0	0	1	1	1	1	0	0	2	0	0	2	0	0	2	0	1	2	0	0	1	1	0	1	1	0	0	0	1	0	0	0	0	1
504	0	0	0	0	0	0	2	2	0	0	1	1	2	2	0	0	0	0	0	0	0	0	0	2	0	0	2	0	0	2	0	1	1	1	0	1	1	0	2	0	1	1	0	1	2	0	0	2	1
505	1	0	1	0	0	0	0	1	2	1	0	0	1	0	0	1	1	1	1	1	0	0	0	2	1	1	1	0	0	2	0	0	2	0	0	2	1	0	1	2	1	0	0	1	0	1	0	1	1
506	0	0	1	1	1	1	1	2	1	0	1	0	0	0	0	0	0	1	0	1	0	0	2	0	0	0	1	1	1	1	0	0	1	1	0	2	1	0	1	1	0	1	0	2	1	0	0	2	0
507	0	0	0	0	1	1	1	1	2	1	0	0	0	0	0	0	0	1	0	0	0	0	0	2	0	0	0	1	2	0	0	1	2	0	0	1	1	0	1	1	0	0	0	1	0	0	0	1	1
508	0	1	2	0	0	0	1	1	1	1	1	0	0	0	0	0	0	0	1	1	0	1	0	2	0	0	2	0	0	2	0	0	0	1	2	2	2	0	0	2	0	1	0	1	0	2	1	1	1
509	0	0	1	0	1	1	0	0	2	2	0	0	1	0	0	1	0	1	0	0	0	1	2	0	1	1	2	0	0	1	1	1	1	0	0	2	1	0	1	1	0	0	0	0	0	1	0	2	1
510	1	0	2	1	0	0	1	2	2	1	0	1	1	1	0	0	0	0	2	1	0	0	2	0	0	1	1	0	1	1	1	1	2	1	0	1	1	0	1	2	1	0	0	0	0	1	0	2	1
511	1	0	1	0	1	1	1	1	1	1	1	0	2	0	0	1	0	1	1	1	1	0	0	2	0	0	2	1	1	1	0	2	1	0	0	0	1	0	1	2	1	0	1	2	1	0	0	1	1
512	0	0	1	1	0	0	2	2	1	1	0	0	1	0	0	1	0	0	0	0	0	0	0	2	0	0	2	0	0	2	0	2	1	0	0	0	0	0	0	0	0	0	1	1	1	0	0	2	0
513	0	0	2	1	1	1	0	0	2	2	0	0	0	0	0	0	0	0	0	0	0	0	0	2	0	0	2	0	0	2	1	1	2	1	0	1	2	0	0	2	1	0	1	2	1	2	0	2	1
514	0	0	0	1	0	0	1	1	2	2	0	0	0	0	0	0	0	1	1	0	0	1	0	2	0	0	2	0	0	2	0	1	2	0	0	1	1	0	1	1	0	1	0	1	1	1	0	1	0
515	0	0	2	0	0	0	2	2	0	0	1	1	1	0	1	0	0	0	1	1	0	0	0	2	0	0	1	0	1	1	0	1	1	0	0	1	1	0	1	1	0	0	1	1	1	2	0	2	1
516	1	0	0	0	0	0	0	1	1	1	1	0	0	0	0	0	1	1	0	0	0	1	0	2	0	0	2	0	0	2	1	1	2	0	0	1	1	0	1	1	0	0	0	1	1	1	0	2	1
517	1	0	1	0	0	1	2	2	0	0	0	0	1	0	0	1	1	1	1	1	1	0	0	2	0	0	1	1	1	1	0	0	1	0	0	1	1	1	1	0	0	0	1	1	1	0	0	2	0
518	1	0	1	0	0	0	1	1	1	1	1	0	1	0	0	0	0	0	1	1	1	1	0	2	0	0	1	0	1	2	0	0	2	1	0	1	1	1	1	0	0	0	0	0	2	2	0	2	1
519	0	0	2	0	0	0	2	2	1	1	1	1	2	1	1	0	0	0	0	0	0	0	0	2	0	0	2	0	0	2	0	1	2	0	0	1	1	0	0	2	0	0	0	2	1	0	1	0	2
520	1	0	1	0	0	0	1	1	1	1	1	0	1	0	0	1	0	0	0	1	1	0	0	2	0	0	2	0	0	1	0	0	0	0	0	2	0	0	1	0	0	0	0	2	0	0	0	2	0
521	0	0	0	0	0	0	1	2	2	1	0	0	1	0	0	1	0	1	0	0	0	0	0	2	0	0	2	0	1	1	0	1	2	0	0	1	2	0	1	1	0	0	0	2	1	0	0	1	1
522	0	0	2	1	1	1	0	0	2	1	0	1	1	1	0	0	0	0	0	0	0	0	0	2	0	0	2	1	1	1	1	1	2	0	0	1	0	1	0	0	0	0	0	2	0	1	0	0	2
523	1	0	0	0	0	0	2	2	0	0	2	1	1	1	0	0	0	0	0	0	0	1	1	1	1	1	2	0	0	2	1	1	2	0	0	1	2	0	0	2	0	0	0	2	0	1	0	1	1
524	1	0	0	0	0	0	2	2	0	0	0	0	0	0	0	0	0	0	1	0	0	0	0	2	0	0	1	0	2	0	0	1	1	0	0	2	1	0	1	1	0	0	0	1	0	1	0	0	1
525	1	0	2	0	2	2	1	1	1	1	1	0	0	0	0	0	1	1	1	1	1	0	0	2	0	0	2	1	1	1	1	0	2	1	1	1	1	0	1	1	1	0	1	2	1	0	1	1	1
526	0	0	0	1	0	0	1	1	1	1	1	0	0	0	0	0	0	1	0	0	0	0	0	2	0	0	1	0	0	1	0	1	2	1	0	0	1	0	2	1	1	0	0	2	0	1	0	2	1
527	1	0	1	1	0	0	2	2	1	1	0	0	0	0	0	0	0	1	0	0	0	0	0	2	1	1	2	0	1	1	0	0	0	0	0	2	2	0	0	1	0	0	0	1	0	0	1	0	2
528	1	0	1	0	0	0	0	0	2	2	0	0	1	0	0	0	0	1	0	0	0	0	1	1	1	1	2	1	1	2	0	0	0	0	0	1	2	0	1	1	0	0	0	1	0	0	0	2	0
529	1	0	0	0	0	0	2	2	1	1	0	1	0	0	0	0	0	0	2	1	1	0	0	2	0	0	2	0	0	2	0	0	2	0	0	2	2	0	2	0	0	0	0	1	0	0	0	1	1
530	0	0	2	1	0	0	1	1	2	0	0	0	0	0	0	0	0	0	0	0	0	1	1	1	1	1	1	0	0	2	1	1	1	2	1	1	2	0	0	2	0	0	0	1	0	0	0	2	0
531	0	0	1	0	1	1	1	1	0	0	1	1	2	1	0	1	0	1	1	1	0	0	0	2	0	0	2	0	0	2	0	1	2	2	0	2	1	0	1	1	0	1	0	1	1	1	0	1	1
532	1	0	0	0	0	0	2	2	1	1	1	1	2	1	0	1	0	1	0	0	0	0	0	2	0	0	1	0	0	2	0	1	2	0	0	2	1	0	0	1	0	0	1	2	1	1	0	2	1
533	1	1	1	0	1	1	1	1	1	1	1	1	2	1	0	0	0	2	0	1	0	0	0	2	0	0	2	1	1	1	2	1	2	0	0	2	1	0	1	1	0	0	0	2	0	0	0	2	0
534	1	0	2	0	2	2	0	1	2	1	0	0	0	1	0	0	0	0	1	0	0	0	0	2	0	0	1	0	0	2	0	0	0	0	1	2	0	0	2	0	1	0	0	0	1	0	0	2	0
535	0	1	2	0	1	1	1	2	0	0	1	1	2	1	0	0	0	1	2	2	1	1	0	2	0	0	2	1	1	1	1	0	0	1	0	2	1	0	0	1	0	1	0	2	2	0	0	0	2
536	0	0	0	0	0	0	2	2	1	0	0	1	2	1	0	1	0	0	1	1	1	0	0	2	0	0	1	1	2	0	1	0	1	1	0	1	0	0	1	0	0	0	1	2	0	0	0	1	1
537	1	0	1	0	0	0	1	2	2	0	0	0	0	0	0	0	0	1	0	0	0	0	1	1	1	1	2	0	0	2	1	2	2	0	0	1	2	0	1	0	0	0	0	2	0	1	0	2	0
538	0	0	1	0	0	0	0	1	2	1	0	1	1	1	0	0	1	2	1	1	1	1	0	2	0	0	1	0	0	1	0	1	2	0	1	1	1	1	1	0	0	0	0	2	0	0	0	1	1
539	0	0	2	0	0	0	2	2	0	0	1	1	1	1	0	0	0	1	1	0	0	0	0	2	0	0	1	0	0	1	0	1	2	0	0	1	2	0	0	2	1	0	0	0	2	0	0	2	0
540	1	0	1	1	0	0	2	2	0	0	2	0	0	0	0	0	0	1	1	0	0	0	1	1	1	1	1	0	0	1	1	0	2	1	1	2	1	1	0	1	0	2	0	2	0	1	0	1	0
541	1	0	0	0	0	0	1	1	2	2	0	0	0	1	0	0	0	0	1	1	0	1	0	2	1	1	1	1	2	1	0	0	0	0	0	2	2	0	0	2	0	2	0	2	1	0	0	0	2
542	0	0	0	0	0	0	1	1	1	1	0	0	0	0	0	0	0	1	2	1	0	0	0	2	0	0	1	1	2	0	1	2	2	0	0	2	0	0	2	0	0	0	0	1	0	1	0	0	1
543	0	1	1	0	0	0	1	2	2	0	0	1	1	1	0	0	0	1	1	1	0	0	0	2	0	0	2	1	1	2	0	0	0	1	1	2	0	0	2	0	1	0	0	1	0	1	0	2	0
544	1	0	1	0	0	0	0	0	2	2	0	0	0	0	0	0	0	1	1	1	1	1	2	0	1	1	1	1	1	1	1	2	1	0	0	2	0	0	2	0	1	1	0	2	1	0	0	1	1
545	1	0	2	0	0	0	1	2	1	0	0	1	1	1	0	0	0	0	0	0	0	0	1	1	0	0	2	0	0	1	0	1	2	0	0	0	1	0	1	2	1	0	0	1	0	0	2	0	2
546	0	0	0	1	0	0	1	1	1	1	0	1	1	1	0	0	0	0	1	1	1	1	1	1	0	1	2	1	1	2	0	2	2	0	0	0	2	0	1	1	0	1	0	2	1	0	0	0	2
547	0	0	1	2	0	0	2	2	0	0	0	1	2	1	0	0	0	0	0	1	0	0	0	2	0	0	1	1	0	1	1	1	2	0	0	0	2	0	0	2	0	0	1	1	1	0	1	2	1
548	0	0	1	0	1	1	2	2	1	1	0	0	0	0	0	0	0	0	0	1	1	0	0	2	0	0	2	1	1	2	0	1	1	1	1	2	2	0	2	1	0	0	1	1	1	0	0	1	1
549	1	0	1	1	0	1	2	2	1	0	0	0	1	0	0	0	0	0	1	1	1	0	0	2	1	1	2	0	0	1	1	0	1	1	1	1	2	0	0	1	0	0	0	0	0	0	0	2	1
550	0	1	1	1	0	0	0	0	2	2	0	1	1	1	0	0	0	0	1	2	1	0	0	2	1	1	2	1	1	0	1	1	2	0	0	1	2	0	1	1	0	0	0	2	0	1	1	1	1
551	1	0	1	0	0	0	1	2	1	0	0	1	1	1	0	0	0	2	1	1	1	0	1	1	1	1	1	0	1	2	0	0	1	1	0	0	2	0	0	2	0	0	2	2	1	1	0	0	2
552	0	0	1	1	0	0	2	2	1	1	0	1	1	0	0	0	0	1	2	1	1	0	0	2	1	1	0	0	0	1	0	1	2	1	0	2	2	0	1	1	0	0	0	1	0	1	0	1	2
553	1	0	1	0	0	0	0	0	2	2	0	0	0	0	0	0	0	0	1	1	1	2	0	2	0	0	1	2	2	0	1	1	1	0	0	2	0	1	1	0	0	1	0	1	1	0	0	1	2
554	1	0	1	0	0	0	2	2	1	1	0	0	0	0	0	0	0	1	0	0	0	0	0	2	0	0	2	0	1	1	1	1	2	1	0	2	2	0	0	2	0	0	0	1	0	0	0	0	1
555	1	0	1	1	0	0	1	1	1	1	1	0	0	0	0	0	0	1	0	0	0	0	0	2	0	0	1	0	1	1	0	1	2	0	0	2	1	0	0	1	0	0	1	2	1	1	1	0	1
556	1	0	2	1	0	0	2	2	0	0	1	0	0	0	0	0	0	0	0	0	0	0	2	0	0	0	2	1	1	2	0	1	1	1	0	1	1	0	0	2	1	0	0	1	0	0	0	1	1
557	0	0	1	1	0	0	2	2	1	1	0	0	1	0	0	0	0	1	2	2	1	0	1	1	0	0	1	0	1	1	0	1	2	1	0	0	1	0	1	1	0	1	0	2	1	0	0	2	0
558	0	1	2	1	0	0	0	0	2	2	0	0	2	1	0	0	0	2	1	1	1	0	1	1	0	0	1	1	1	1	0	1	1	1	1	2	2	0	1	1	0	0	0	2	0	1	0	2	1
559	0	0	1	0	0	0	0	1	2	1	0	0	0	0	0	0	0	1	0	1	1	1	0	2	0	0	1	0	1	1	0	2	1	0	0	1	2	0	0	2	0	0	0	1	1	1	1	1	1
560	0	0	1	0	0	0	2	2	0	0	1	0	0	0	0	0	0	0	0	0	0	0	0	2	0	0	1	0	0	2	0	2	1	0	0	1	1	0	2	1	1	0	1	2	1	0	0	2	0
561	1	0	2	0	1	1	1	1	1	1	0	0	0	0	0	1	1	1	0	1	1	0	0	2	0	1	2	0	0	1	1	1	2	0	0	1	0	0	2	1	1	0	1	2	1	0	0	1	0
562	0	0	1	0	0	0	2	2	1	1	0	1	2	1	0	1	0	1	1	1	1	0	0	2	1	1	1	0	0	1	0	2	2	0	0	1	1	0	1	1	0	0	1	2	0	0	0	1	0
563	0	0	2	1	0	0	1	1	2	1	0	0	0	0	0	0	0	0	0	0	0	1	1	1	1	1	1	1	1	1	1	0	1	0	0	1	1	1	0	1	0	0	0	1	2	1	0	2	0
564	1	1	2	0	0	0	1	1	1	1	1	2	2	1	1	0	0	0	0	0	0	1	0	2	0	0	2	1	1	1	2	1	1	1	1	2	2	0	0	2	0	0	1	2	1	1	0	2	0
565	1	0	2	1	0	0	2	2	1	1	1	1	1	1	0	0	0	0	1	1	1	0	0	2	0	0	1	0	0	2	0	1	0	0	0	2	1	0	2	0	1	0	0	1	0	0	0	1	1
566	1	1	2	0	0	0	1	2	2	0	0	1	2	1	0	0	0	1	0	0	0	1	0	2	0	0	1	0	1	1	0	0	2	0	0	2	2	0	0	1	0	1	0	1	2	0	1	0	2
567	1	0	1	0	0	0	1	1	1	1	1	1	2	1	0	0	0	0	1	1	1	1	0	2	0	0	2	0	0	2	2	1	0	0	0	1	1	0	0	2	0	0	0	2	0	2	1	0	2
568	0	0	1	1	0	0	1	1	1	1	1	0	2	0	1	1	0	1	1	1	1	0	0	2	0	0	2	0	0	2	0	1	1	0	0	1	2	0	0	2	1	0	0	2	1	0	0	1	1
569	0	0	1	1	0	0	1	0	2	1	0	1	1	1	0	0	0	0	0	0	0	1	1	1	1	1	2	1	1	2	0	1	1	1	1	2	1	0	1	1	1	1	1	2	1	0	0	0	2
570	1	0	2	1	0	0	1	2	2	0	0	0	0	0	0	0	0	0	0	0	0	0	0	2	0	0	2	1	1	1	2	2	2	0	0	1	1	1	0	0	0	2	0	2	1	0	0	2	0
571	0	0	1	0	0	0	1	1	2	1	0	0	1	0	0	1	0	0	0	0	0	0	0	2	0	0	2	0	0	1	0	0	1	0	0	1	1	0	0	1	0	0	2	2	1	1	0	1	1
572	0	0	2	2	1	1	0	1	1	0	0	0	1	0	0	0	0	1	0	0	0	1	1	1	1	1	1	0	1	2	0	2	2	0	0	0	2	0	0	2	0	0	0	2	0	0	0	2	0
573	0	0	1	0	0	0	0	0	1	1	0	0	1	0	0	1	0	0	0	0	0	1	1	1	1	1	1	0	2	0	0	0	2	0	0	2	1	0	0	1	0	0	0	1	0	0	0	2	0
574	0	0	2	0	0	0	2	2	0	0	2	0	1	0	0	1	0	0	1	2	1	1	1	1	1	1	1	0	1	1	0	0	1	1	1	2	2	0	1	1	0	0	1	2	1	0	0	2	0
575	0	0	0	1	0	0	0	0	2	2	0	0	1	1	0	0	0	1	1	1	0	1	1	1	0	0	1	1	2	0	1	0	2	0	0	2	1	0	1	2	1	0	1	2	0	0	0	2	1
576	0	0	1	1	0	0	1	1	1	1	0	0	0	0	0	0	0	2	0	1	0	1	0	2	1	1	1	1	1	2	0	0	1	0	0	1	1	0	0	1	0	0	0	2	1	1	1	1	1
577	1	1	2	1	0	0	1	1	2	2	0	0	1	0	0	0	0	0	1	1	1	0	2	0	0	1	2	0	0	2	0	1	2	0	0	2	1	0	2	1	1	0	1	1	1	1	0	2	1
578	1	0	1	1	0	0	1	1	1	1	0	1	2	2	0	0	0	2	1	1	0	0	1	1	0	0	2	1	1	1	2	1	1	0	0	1	1	0	0	1	0	0	0	0	0	0	0	1	1
579	0	0	0	0	0	0	2	2	0	0	1	1	1	1	0	0	0	1	0	0	0	0	0	2	0	0	2	2	2	2	0	1	2	0	0	1	1	0	0	2	0	0	0	2	1	1	1	1	1
580	0	0	1	0	0	0	1	1	1	1	1	0	0	0	0	0	1	0	1	1	1	0	0	2	0	0	0	0	1	0	0	2	2	0	0	0	1	1	0	1	0	0	0	2	1	0	0	1	0
581	1	0	2	0	1	1	1	1	1	1	0	1	1	1	0	0	0	0	1	1	1	0	1	1	1	2	1	1	1	1	0	0	2	1	1	1	2	0	0	2	0	0	0	1	0	0	1	1	1
582	0	0	1	1	0	0	0	1	1	0	1	1	1	1	0	0	0	0	0	0	0	0	0	2	0	0	1	0	1	1	0	0	2	1	0	1	1	0	1	2	1	0	1	1	1	2	0	1	1
583	1	0	0	1	0	0	2	2	1	1	0	0	0	0	0	0	1	1	1	1	0	2	0	2	0	0	1	1	1	1	1	0	2	1	1	1	1	0	2	0	1	0	0	1	1	0	1	2	1
584	1	0	0	0	1	1	1	1	2	1	0	0	0	0	0	0	0	1	1	1	0	0	0	2	1	1	2	0	0	2	2	0	1	1	2	2	1	0	1	1	0	0	0	2	0	0	0	1	1
585	0	0	1	1	0	0	2	2	0	0	2	0	0	0	0	0	0	1	1	1	1	0	0	2	0	0	1	2	2	1	0	2	2	0	0	0	2	0	0	1	0	2	0	2	0	0	0	0	2
586	0	0	1	0	0	0	2	2	1	0	0	0	0	0	0	0	0	1	1	1	1	0	0	2	0	0	1	1	2	0	1	2	2	0	0	1	1	0	0	0	0	0	0	2	0	0	1	0	2
587	1	0	1	0	0	0	0	0	2	2	0	0	1	0	0	0	0	0	0	0	0	0	0	2	1	1	2	0	0	2	0	0	2	0	0	2	2	0	1	1	0	0	0	1	0	1	0	2	0
588	1	0	2	0	0	0	1	2	1	1	0	1	2	2	0	0	0	0	1	1	1	1	1	1	1	1	2	0	0	1	1	0	2	2	2	2	2	0	1	1	0	0	1	2	2	2	0	0	2
589	0	0	0	0	0	0	1	1	2	2	0	0	1	0	0	1	0	1	2	1	1	0	0	2	0	0	1	0	1	1	0	0	2	1	0	1	1	0	1	2	1	1	1	2	1	0	0	2	0
590	0	1	2	0	1	1	1	1	1	1	0	0	0	0	0	0	0	1	1	1	1	1	0	2	0	0	2	0	0	2	0	2	1	0	0	2	1	0	1	1	0	0	0	1	0	0	0	2	0
591	1	0	1	1	0	0	1	1	2	2	0	0	1	0	0	0	0	0	0	0	0	1	0	2	0	0	1	1	1	1	1	1	2	1	1	2	1	1	0	1	0	0	0	0	2	0	0	1	1
592	1	0	0	1	0	0	1	1	1	1	1	0	1	0	0	0	0	1	0	0	0	1	0	2	1	1	0	2	2	0	0	0	2	1	1	1	0	1	1	0	0	0	1	2	1	0	0	2	1
593	0	0	0	0	0	0	1	1	2	2	1	0	0	0	0	0	0	1	0	0	0	1	1	2	0	0	1	0	1	1	0	1	2	0	0	2	1	0	0	2	0	0	1	1	1	2	0	2	2
594	0	0	2	0	0	0	1	1	2	1	0	0	1	0	0	0	0	0	1	1	1	0	0	2	0	0	2	1	1	2	1	1	1	0	0	2	2	0	0	2	0	2	0	2	0	0	0	1	1
595	1	0	1	0	1	1	0	0	2	1	0	0	0	0	0	0	0	0	0	0	0	1	0	2	0	0	1	0	2	0	0	0	1	1	0	1	1	0	0	1	0	0	1	1	1	0	0	1	0
596	1	0	2	0	1	1	1	1	2	2	0	0	1	1	0	0	1	0	1	1	1	0	1	1	1	1	2	1	1	1	2	0	2	0	0	2	1	1	1	0	0	0	0	1	0	0	0	2	2
597	1	0	0	0	0	0	1	1	1	1	0	2	2	2	0	0	0	0	2	1	0	1	0	2	1	1	2	0	0	2	0	0	2	0	0	2	2	0	0	2	0	0	0	0	0	1	1	0	1
598	1	0	2	0	0	0	1	1	0	0	1	0	0	0	0	1	0	1	0	0	0	0	0	2	0	0	1	0	1	0	0	0	0	0	0	2	2	0	1	1	0	0	0	2	1	0	0	2	0
599	1	0	2	1	1	1	1	1	2	2	0	1	1	1	0	0	0	1	1	1	1	1	0	2	0	0	1	0	1	1	1	0	1	0	0	0	2	0	1	0	0	0	0	2	0	0	0	1	1
600	1	1	2	0	1	1	2	2	0	0	1	0	0	0	0	0	0	1	1	0	0	0	0	2	0	0	1	0	0	1	0	1	1	0	0	2	1	0	1	1	1	0	0	0	1	0	0	1	1
601	1	0	1	0	0	0	0	1	1	1	1	0	0	0	0	0	0	0	0	0	0	0	0	2	0	0	1	0	0	1	1	0	1	0	0	2	2	0	0	2	0	0	0	1	0	0	0	2	0
602	1	0	2	0	1	1	2	2	1	1	1	0	0	0	0	0	0	0	0	0	0	1	1	1	0	0	1	0	0	0	0	1	1	1	0	0	2	0	1	1	1	0	0	2	0	0	0	1	1
603	0	0	2	1	0	0	2	2	1	1	1	0	0	0	0	0	0	0	1	1	1	2	1	1	1	1	0	0	1	1	0	0	1	0	0	1	2	0	1	1	0	0	0	1	0	1	0	1	1
604	0	0	0	0	0	0	1	2	1	0	0	1	1	1	0	0	0	0	1	1	1	0	0	2	0	0	2	1	1	1	0	0	2	1	2	2	0	0	1	0	0	0	0	0	0	1	0	2	0
605	0	0	1	0	0	0	2	2	0	0	1	0	0	0	0	0	0	0	1	1	1	0	0	2	0	0	1	0	0	1	0	1	2	2	0	2	1	1	0	1	0	0	1	1	1	1	0	0	1
606	1	0	1	2	0	0	0	1	2	0	0	0	1	0	0	0	0	1	1	1	1	0	1	1	1	1	1	0	1	1	0	0	1	0	0	2	1	1	0	1	0	0	0	1	0	0	0	2	0
607	0	0	0	0	0	0	1	1	2	2	0	2	2	2	0	0	0	1	0	0	0	0	0	2	0	0	1	1	1	1	0	2	2	0	0	0	1	1	0	1	0	0	0	2	1	1	0	2	1
608	0	0	2	1	0	0	1	1	1	1	1	0	1	0	0	1	0	0	0	0	0	0	0	2	0	0	2	1	1	1	2	1	1	0	0	2	2	0	1	1	0	0	0	2	1	1	0	2	0
609	0	0	1	0	0	0	1	2	2	1	0	1	0	0	0	0	0	2	0	0	0	1	0	2	0	0	0	0	0	1	0	2	1	0	0	2	1	0	0	2	0	0	1	1	0	0	0	0	1
610	1	0	1	0	1	1	0	1	2	1	0	1	2	1	0	0	0	0	1	1	1	1	0	2	0	0	2	0	1	0	0	0	1	0	0	2	2	0	0	1	0	1	0	2	1	0	0	1	1
611	0	1	1	0	1	1	1	1	0	0	2	0	0	0	0	0	0	1	0	1	1	0	0	2	0	0	0	0	1	0	0	1	1	1	0	1	1	0	0	2	0	0	0	2	0	1	0	0	2
612	1	0	0	0	0	0	1	1	1	1	0	1	1	0	1	0	0	1	0	0	0	2	0	2	0	0	1	0	1	1	0	0	1	1	0	0	0	0	1	1	0	0	1	1	0	1	0	2	0
613	0	0	2	1	0	0	2	2	1	1	1	0	0	0	0	0	0	0	0	0	0	2	1	1	1	1	1	1	1	1	0	1	2	1	1	2	1	0	1	1	0	0	0	2	1	0	0	1	1
614	1	0	2	1	0	0	1	2	1	0	1	1	1	1	0	0	0	0	0	1	0	0	0	2	0	0	2	1	1	1	2	0	0	1	0	2	1	0	1	1	0	0	0	2	0	1	0	0	2
615	0	0	2	1	0	0	0	1	2	2	0	1	1	1	0	0	1	0	1	1	1	0	0	2	0	0	1	0	0	1	1	1	1	2	1	1	1	0	0	1	0	0	1	2	0	0	1	1	1
616	1	0	2	0	1	1	2	2	0	0	2	0	1	0	0	1	0	1	0	0	0	0	0	2	0	0	1	0	2	0	0	0	0	0	0	1	1	2	0	1	1	0	0	1	1	1	0	1	1
617	0	0	1	0	0	0	2	2	0	0	2	1	1	1	0	0	0	1	1	0	1	0	0	2	0	0	2	0	1	0	0	2	1	0	1	2	1	0	0	2	0	1	0	2	1	0	0	1	0
618	0	0	1	0	0	1	1	1	1	1	1	1	1	1	0	0	0	0	2	1	1	0	0	2	2	2	2	1	1	1	1	1	1	1	1	1	2	0	0	1	0	0	0	2	0	2	0	2	0
619	1	0	1	0	0	0	0	0	2	2	0	1	1	1	0	0	0	0	1	1	1	1	0	2	0	0	1	0	1	1	0	1	2	0	0	0	0	0	0	0	0	1	0	2	0	0	0	2	0
620	0	0	1	0	0	0	1	1	1	1	1	0	2	0	0	1	0	1	2	1	1	0	0	2	0	0	2	0	0	1	0	0	2	0	0	2	1	0	0	2	0	0	0	0	0	1	0	0	2
621	0	0	1	0	0	0	1	2	1	0	1	1	1	1	0	0	0	1	0	0	0	0	0	2	0	0	2	0	0	2	0	0	1	0	0	2	2	0	1	1	0	0	0	2	1	0	0	1	1
622	0	1	1	0	1	1	0	1	2	1	0	1	1	1	0	0	0	1	0	0	0	0	0	2	0	0	2	1	1	2	0	0	2	1	0	2	1	1	0	1	0	0	0	2	0	1	0	1	1
623	0	0	1	0	0	0	1	1	2	2	0	0	0	0	0	0	0	1	2	1	1	0	0	2	0	0	1	1	2	0	1	1	2	0	0	1	1	0	1	1	0	0	0	0	0	0	0	1	1
624	0	0	2	0	0	0	0	0	2	2	0	0	1	0	0	1	0	1	0	0	0	0	0	2	0	0	1	0	1	2	0	1	1	0	0	2	1	0	0	2	0	0	0	1	0	1	0	0	1
625	1	0	2	1	1	1	0	0	2	2	0	0	1	0	0	0	0	1	1	1	1	0	1	1	0	0	1	0	1	1	0	1	1	0	0	2	2	0	0	2	0	0	0	1	1	0	0	2	0
626	0	0	2	1	1	1	2	2	0	0	0	0	1	0	0	0	0	0	1	1	1	0	0	2	1	1	2	2	2	2	0	1	1	0	0	2	1	0	1	2	1	0	0	1	0	1	0	2	0
627	0	1	2	0	0	0	2	2	1	1	0	0	0	0	0	0	0	1	1	0	1	0	0	2	1	1	2	1	1	1	2	2	1	0	0	2	0	1	1	0	0	1	0	1	0	2	0	2	0
628	1	0	1	0	0	0	1	1	2	2	1	1	1	1	0	0	1	2	0	0	0	0	2	0	0	1	2	0	0	2	1	1	2	2	0	2	1	0	1	1	0	0	0	2	0	2	0	1	1
629	1	0	1	0	1	1	1	1	1	1	0	0	1	0	1	0	1	1	1	0	0	0	0	2	0	0	2	0	0	2	0	0	1	1	1	2	1	0	0	1	0	0	0	1	0	1	0	1	1
630	1	0	1	0	0	0	2	2	1	1	1	0	1	0	0	1	0	0	0	0	0	1	0	2	0	0	0	0	0	0	0	0	1	1	0	2	1	0	1	2	1	0	0	1	0	1	0	0	2
631	1	0	1	0	0	0	0	0	2	2	0	0	0	0	0	0	0	1	1	0	0	0	0	2	0	0	2	0	0	2	1	0	1	1	0	1	2	0	0	1	0	0	0	1	1	1	0	2	0
632	1	0	1	0	1	1	1	1	2	1	0	1	1	1	0	0	0	1	0	1	1	1	0	2	1	1	1	0	1	0	0	0	1	1	1	1	1	0	0	1	0	0	1	2	1	0	0	0	1
633	0	0	1	0	0	0	1	1	2	2	0	0	0	0	0	0	0	0	1	1	1	0	0	2	0	0	0	1	2	0	0	0	2	0	0	2	1	0	1	1	0	0	1	2	1	0	1	0	2
634	1	0	1	1	0	0	1	1	2	2	0	0	1	0	0	0	0	2	1	1	1	0	0	2	0	0	2	0	0	2	1	1	2	0	0	1	1	0	0	0	0	0	0	1	0	0	0	0	2
635	0	0	0	0	0	0	1	1	2	2	0	0	1	0	0	0	0	0	0	0	0	0	1	1	0	0	1	0	0	1	0	1	2	0	0	1	0	0	2	0	0	0	1	2	1	2	0	2	2
636	1	0	1	1	0	0	2	2	1	1	1	0	1	0	0	0	0	1	1	1	1	0	0	2	1	1	2	1	1	2	0	0	1	0	0	2	0	0	2	0	1	0	1	2	1	2	0	0	1
637	1	0	1	0	0	0	1	2	2	1	0	0	0	0	0	0	0	0	0	0	0	0	0	2	1	1	1	0	1	1	0	0	1	0	0	1	2	0	2	0	0	0	0	0	0	0	0	2	0
638	0	0	1	0	0	0	1	1	2	2	0	0	1	0	0	0	0	0	0	0	0	0	0	2	1	1	1	0	1	1	0	0	0	0	0	2	1	0	0	1	0	1	0	2	1	0	0	2	0
639	1	0	0	0	0	0	2	2	1	1	0	1	2	1	0	0	0	0	1	1	1	1	1	1	1	1	2	0	0	2	0	0	1	0	0	1	2	0	0	2	0	1	0	2	0	0	0	2	1
640	1	0	1	0	0	0	1	1	1	1	1	1	1	1	0	0	0	0	1	1	1	0	0	2	0	0	2	1	1	2	0	1	2	0	0	2	2	0	0	2	0	0	0	1	1	1	0	1	1
641	1	0	1	0	1	1	2	2	1	0	0	1	1	1	0	0	0	1	0	0	0	1	1	1	1	1	2	0	0	2	0	0	1	1	1	1	1	0	2	0	0	0	0	0	0	1	0	0	2
642	1	0	1	0	0	0	1	1	1	1	1	1	2	2	0	0	0	0	1	1	0	0	1	1	1	1	2	0	0	0	0	2	2	0	0	1	1	1	0	1	0	0	0	2	0	1	0	1	1
643	0	0	1	1	0	0	2	2	0	0	1	0	1	0	0	0	0	0	1	1	1	0	1	1	0	0	2	1	1	1	1	0	1	1	0	2	2	0	1	1	0	0	0	2	0	0	0	2	0
644	0	1	2	0	0	0	1	1	0	0	2	1	1	1	0	0	0	1	1	1	1	1	0	2	0	0	1	2	2	2	0	1	1	1	1	1	2	0	1	1	0	2	0	2	1	0	0	1	0
645	1	0	1	0	1	1	0	1	1	0	0	0	0	0	0	0	0	0	0	0	0	2	0	2	0	0	0	1	2	0	0	1	2	0	1	2	2	0	0	1	0	0	1	2	1	0	1	0	1
646	1	0	2	0	0	0	1	1	2	2	0	0	1	0	0	0	0	1	1	0	0	0	0	2	0	0	2	1	1	1	2	0	1	1	0	2	2	0	0	2	0	0	1	1	0	1	0	1	1
647	1	0	0	1	0	0	2	2	2	1	0	1	1	1	0	0	0	2	1	1	1	0	0	2	0	1	1	0	0	1	0	1	2	1	0	0	2	0	0	2	0	0	1	2	1	1	0	1	1
648	1	0	1	0	0	0	0	0	2	1	0	1	0	0	0	0	0	1	1	1	0	0	0	2	1	1	2	0	0	2	0	0	2	1	1	2	1	0	0	1	0	0	0	2	0	0	0	2	0
649	0	0	2	1	1	1	1	1	1	1	1	1	0	0	0	0	0	0	1	1	0	0	0	2	0	0	1	0	0	2	1	0	2	0	0	1	1	0	1	0	0	0	0	2	0	2	0	1	1
650	1	0	2	1	0	0	2	2	1	1	0	0	1	0	0	1	0	0	0	0	0	0	0	2	0	0	2	0	0	1	0	0	2	2	0	1	1	0	1	1	0	0	0	1	1	1	0	1	1
651	1	1	0	0	0	0	1	1	1	1	1	0	2	1	0	0	0	1	0	0	0	1	1	1	1	1	2	1	1	1	1	1	1	1	1	1	1	0	2	0	0	0	0	2	1	1	0	0	2
652	1	0	1	0	0	0	1	1	2	2	0	1	1	1	0	0	0	1	0	0	0	0	0	2	1	1	2	0	0	2	0	2	2	0	1	2	1	0	0	2	0	0	0	2	0	2	0	2	0
653	1	0	2	0	0	0	0	0	2	2	0	0	1	1	0	0	0	0	0	0	0	1	1	1	1	1	1	0	0	1	1	0	0	0	0	2	0	0	1	0	0	0	0	1	1	1	0	2	2
654	0	0	1	0	1	1	0	1	2	0	0	0	0	0	0	0	0	0	0	0	0	0	0	2	0	0	1	1	1	1	1	1	2	2	0	1	1	0	1	0	0	0	1	2	1	1	0	1	1
655	0	0	2	0	1	1	2	2	1	1	0	2	2	2	0	0	0	0	1	1	1	1	0	2	0	0	1	1	1	1	1	2	2	0	0	0	2	0	2	0	0	2	0	2	0	0	1	0	1
656	1	0	2	0	1	1	1	1	1	0	1	1	1	1	0	0	0	0	1	1	1	0	0	2	0	0	1	0	0	1	0	0	0	0	0	2	1	0	0	2	0	0	0	1	0	0	0	1	1
657	0	0	1	1	0	0	1	1	1	1	1	1	0	0	0	0	0	1	1	1	1	2	0	2	0	0	2	0	0	2	0	0	2	1	0	2	1	0	1	1	0	0	0	1	1	0	1	1	1
658	1	0	1	0	0	0	0	1	1	0	1	1	0	0	0	0	0	0	0	0	0	0	0	2	0	0	2	1	1	1	2	2	1	0	0	2	1	1	0	1	0	1	0	2	2	0	0	1	0
659	1	0	2	0	0	1	1	2	1	0	1	0	0	0	0	0	0	0	1	1	1	0	1	1	1	1	1	0	1	0	0	0	2	1	1	1	2	0	0	1	0	0	1	1	1	0	0	1	1
660	0	0	0	0	0	0	0	1	2	1	0	0	1	1	0	0	0	1	0	0	0	1	1	1	1	1	1	0	0	1	0	1	1	1	0	0	1	0	0	2	0	0	0	0	0	1	0	2	1
661	0	0	2	0	1	1	2	2	0	0	1	1	2	2	0	0	0	1	2	2	2	0	0	2	0	0	2	0	0	2	0	0	2	1	0	1	1	0	2	0	0	0	0	1	0	1	1	1	1
662	0	0	1	0	0	0	2	2	0	0	0	0	1	1	0	0	0	1	1	1	0	0	0	2	1	1	2	1	1	2	1	0	2	2	1	1	1	0	0	1	0	0	0	0	1	0	0	2	1
663	0	0	0	1	0	0	1	1	1	1	1	0	2	1	0	0	0	0	1	0	0	0	1	1	0	0	1	1	1	1	0	0	1	1	0	2	1	0	2	0	0	0	0	1	0	0	0	1	2
664	1	1	1	0	1	1	2	2	1	1	1	0	0	0	0	0	0	0	0	0	0	0	2	0	0	0	0	0	1	1	0	1	1	1	2	2	2	0	1	1	1	0	0	1	0	0	0	1	2
665	1	0	2	0	0	0	0	0	2	1	0	0	0	0	0	0	0	0	0	0	0	0	0	2	0	0	2	1	1	1	0	2	1	0	1	2	1	1	0	1	1	0	0	2	1	0	0	0	2
666	1	0	2	0	2	2	0	0	2	2	0	0	0	0	0	0	0	1	0	0	0	1	0	2	0	0	1	1	1	1	1	2	1	0	0	1	2	0	2	1	0	0	0	0	1	0	0	2	0
667	1	0	1	1	0	0	1	2	1	0	1	1	2	2	0	0	0	0	0	0	0	1	0	2	0	0	2	0	1	1	1	0	1	1	1	2	1	1	0	1	0	1	0	1	1	0	0	2	0
668	0	0	0	1	0	0	1	1	1	1	1	1	1	1	0	0	0	1	0	1	1	0	1	1	0	0	2	1	1	2	0	1	1	1	1	1	1	1	0	0	0	0	0	2	0	0	0	1	0
669	0	0	1	1	0	0	1	1	2	2	0	0	0	0	0	0	0	0	0	0	0	0	1	1	0	0	2	1	1	1	0	1	1	1	2	2	2	0	2	0	0	0	0	2	0	1	0	1	0
670	1	0	2	1	0	0	1	2	2	1	0	0	0	0	0	0	1	1	0	0	0	1	1	1	1	1	1	0	1	1	1	0	1	0	0	1	2	0	0	1	0	0	0	1	0	1	0	1	1
671	1	0	2	0	1	1	0	1	1	0	1	1	1	1	0	0	0	0	1	0	0	2	1	1	1	1	2	2	2	1	1	1	2	0	1	1	1	0	1	1	0	0	1	2	1	1	0	1	1
672	1	0	0	1	0	0	1	2	2	1	0	0	1	1	0	0	0	0	1	1	1	1	1	1	1	1	1	0	1	1	0	2	2	0	0	1	0	1	1	1	1	0	0	1	0	0	0	2	0
673	0	0	1	0	0	0	1	2	1	0	1	2	2	2	0	0	0	0	1	0	0	0	0	2	0	0	1	0	0	1	0	0	0	1	0	2	1	0	0	1	0	0	0	2	0	1	1	0	2
674	0	0	2	0	0	0	2	2	1	1	0	2	2	2	0	0	0	0	1	1	1	2	1	1	1	1	2	0	0	2	0	2	2	0	0	1	1	1	0	1	0	0	0	1	1	2	0	0	2
675	0	0	1	0	0	0	0	0	2	2	0	0	0	0	0	0	0	0	2	1	1	1	0	2	0	0	1	0	1	1	1	0	0	0	1	2	1	0	1	2	1	0	0	1	0	1	0	1	0
676	1	1	1	1	0	0	1	2	2	1	0	0	0	0	0	0	0	1	0	0	0	1	0	2	0	0	2	1	1	2	0	0	1	1	0	0	2	0	0	2	0	0	0	0	1	0	0	1	1
677	0	0	1	1	0	0	1	1	1	1	0	1	1	1	0	0	0	2	1	1	0	1	0	2	0	0	2	0	0	2	1	1	1	2	1	2	1	0	0	1	0	0	0	1	0	1	1	1	2
678	0	0	2	0	1	1	1	1	1	1	1	0	1	0	0	0	0	1	1	1	1	0	0	2	0	0	1	1	1	1	0	0	1	1	2	2	2	0	0	1	0	0	1	1	1	1	0	1	1
679	1	0	2	1	0	0	1	2	1	0	1	0	0	0	0	0	0	0	1	1	1	0	0	2	0	0	2	0	0	2	0	0	0	0	0	0	1	0	0	1	0	0	1	2	0	1	1	0	2
680	0	0	2	0	1	1	1	1	1	1	1	2	2	1	1	0	0	1	0	0	0	0	0	2	0	0	2	0	0	2	1	1	1	1	1	2	1	1	0	0	0	0	1	2	1	0	0	2	1
681	1	0	2	0	0	0	1	2	0	0	1	0	2	1	0	0	0	2	1	1	1	1	0	2	0	0	1	0	1	1	1	0	0	1	0	2	2	0	0	2	0	0	0	0	1	0	0	2	0
682	0	0	0	0	0	0	1	2	1	0	0	1	1	1	0	0	0	1	0	0	0	0	0	2	0	0	1	1	2	0	1	1	2	0	0	1	1	0	2	0	0	0	0	2	0	0	0	0	2
683	1	0	1	2	0	0	0	1	2	1	1	0	0	0	0	0	0	0	2	1	1	0	1	1	0	0	1	0	1	1	0	0	2	1	0	2	1	0	1	1	0	0	1	2	1	0	0	2	0
684	1	0	1	0	1	1	1	1	0	0	1	1	2	2	0	0	0	0	0	0	0	0	0	2	1	1	1	0	1	1	0	1	1	0	0	1	1	1	0	1	0	0	0	2	0	1	0	1	1
685	1	0	2	0	1	1	2	2	1	1	0	1	2	1	0	0	0	0	1	1	0	0	1	1	0	0	2	0	0	1	1	0	1	1	0	2	2	0	0	2	0	0	1	1	1	2	0	1	1
686	0	0	2	1	0	0	1	1	1	1	0	0	0	0	0	0	0	2	1	1	0	0	1	1	2	2	1	1	2	0	1	0	2	0	0	2	1	0	0	1	0	0	0	1	0	1	0	2	1
687	1	0	1	1	0	0	2	2	0	0	1	1	2	1	0	0	0	1	0	0	0	1	0	2	0	0	1	0	0	1	1	0	2	2	2	2	1	0	0	2	0	0	1	1	1	1	0	2	0
688	1	0	1	0	0	0	1	1	1	1	1	0	0	0	0	0	0	0	1	1	0	0	0	2	0	0	1	0	0	1	0	0	1	0	0	2	1	0	1	2	1	0	0	2	0	1	0	2	0
689	1	0	2	0	0	0	1	1	2	2	0	0	0	0	0	0	0	1	1	1	1	1	0	2	0	0	2	0	0	1	1	2	1	0	0	2	0	0	1	0	0	0	2	2	2	1	0	2	1
690	1	1	2	0	0	0	1	2	1	0	0	0	1	1	0	0	0	1	0	0	0	1	1	1	1	1	1	1	1	1	0	1	1	0	0	1	1	0	2	0	1	0	0	0	0	0	1	0	2
691	0	0	1	0	0	0	1	1	1	1	0	1	1	1	0	0	0	1	1	0	0	1	0	2	0	0	2	0	0	2	1	0	2	2	2	2	1	0	1	0	0	0	0	2	0	2	0	0	1
692	1	0	0	0	0	0	2	2	1	1	0	1	2	2	0	0	1	1	1	1	1	0	0	2	0	0	1	0	1	1	0	1	2	1	0	2	1	0	0	2	0	0	2	2	1	1	0	1	1
693	1	0	1	2	0	0	2	2	0	0	0	0	1	0	0	0	0	1	0	0	0	2	1	1	1	1	1	1	1	1	0	1	1	2	0	2	1	0	0	1	0	0	2	2	2	1	0	0	2
694	1	0	0	1	0	0	1	2	1	0	1	0	1	0	0	0	0	0	1	1	1	1	0	2	0	0	2	0	0	2	1	0	2	0	0	2	2	0	1	1	0	0	0	2	0	1	0	1	0
695	1	0	2	0	0	0	2	2	0	0	1	0	1	2	0	0	0	2	0	0	0	0	0	2	1	1	2	0	0	1	1	2	1	0	0	1	1	0	0	2	0	1	0	1	0	2	0	1	1
696	1	0	1	0	0	0	1	2	1	0	1	1	2	1	0	0	0	2	1	1	1	0	1	1	0	0	2	0	0	2	2	0	1	1	0	2	2	0	1	1	0	0	0	2	0	2	0	1	1
697	0	0	1	0	0	0	1	0	2	1	0	0	1	1	0	0	0	0	1	1	0	1	1	2	0	0	2	0	0	1	0	1	1	1	1	1	1	0	1	1	1	0	0	0	1	0	0	0	2
698	0	0	0	1	0	0	1	1	0	0	1	1	2	1	0	0	0	0	0	0	0	0	0	2	0	0	1	1	1	1	1	1	1	1	2	2	0	1	0	0	0	1	0	2	1	0	0	0	2
699	0	0	1	0	0	0	2	2	1	1	0	0	1	0	0	0	0	0	2	1	0	1	0	2	0	0	2	1	1	2	0	1	1	0	0	1	1	1	0	1	1	0	0	2	0	0	0	2	0
700	1	0	0	1	0	0	1	1	1	1	1	0	0	0	0	0	0	1	1	0	0	0	0	2	0	0	2	1	1	1	0	2	2	0	0	0	2	0	1	1	0	1	0	2	1	0	0	2	1
701	1	0	0	1	0	0	1	1	1	1	0	0	0	0	0	0	0	1	1	1	0	1	0	2	0	0	2	0	0	2	0	0	1	0	0	1	1	0	0	1	0	0	0	1	0	0	0	2	0
702	1	0	1	0	0	0	1	1	2	2	0	0	1	0	0	1	0	2	0	0	0	1	0	2	0	0	1	0	0	2	1	0	0	0	0	1	1	0	1	2	1	0	0	0	0	0	0	1	1
703	1	0	1	1	0	0	1	1	0	0	1	1	1	1	0	0	0	1	1	1	1	0	0	2	1	1	1	0	0	1	1	1	1	1	2	2	1	0	0	1	0	0	1	1	1	0	0	1	1
704	1	0	2	1	0	0	2	2	1	1	1	1	2	1	0	0	0	0	2	1	1	0	0	2	0	0	2	0	0	2	0	1	1	0	0	1	2	0	1	1	0	0	0	2	0	0	0	2	2
705	0	0	2	0	0	0	2	2	0	0	0	0	0	0	0	0	0	1	0	0	0	0	2	0	0	0	1	1	1	1	0	1	2	1	0	1	1	1	0	1	0	0	2	2	2	0	0	0	2
706	1	0	1	1	1	1	1	1	2	2	0	0	0	0	0	0	0	1	0	0	0	0	1	1	0	0	0	0	1	1	0	1	1	0	0	1	0	1	0	0	0	2	0	2	1	0	0	2	0
707	0	0	0	0	0	0	1	1	2	2	0	0	0	0	0	0	0	1	0	0	0	1	0	2	0	0	2	0	0	1	1	1	1	2	1	1	1	1	0	1	1	0	0	2	0	0	0	2	0
708	1	1	1	0	0	0	0	1	2	1	0	0	1	0	0	0	0	0	1	1	1	0	0	2	0	0	2	1	1	2	0	2	2	0	1	2	1	0	1	1	0	0	1	1	1	0	0	0	1
709	0	0	1	0	0	0	2	2	2	1	0	0	1	0	0	0	0	1	0	0	0	1	1	1	1	1	2	0	0	2	1	1	1	0	0	2	1	0	2	0	1	1	0	1	1	1	0	2	1
710	0	0	1	0	0	0	1	1	1	1	0	0	0	0	0	0	0	1	0	0	0	1	1	1	1	1	1	1	1	1	1	0	2	0	0	1	2	0	0	2	0	0	0	2	0	1	1	1	1
711	0	0	2	0	0	0	1	1	1	1	1	1	1	1	0	0	0	1	0	1	1	1	0	2	0	0	1	0	0	1	1	0	0	0	1	2	1	0	0	2	0	0	0	2	0	1	0	2	0
712	0	1	1	0	0	0	1	1	2	1	0	1	0	0	0	0	0	1	1	1	1	0	0	2	0	0	2	0	0	2	0	1	1	1	0	0	1	0	2	1	1	1	0	1	0	1	0	1	1
713	0	0	1	0	0	0	1	1	1	0	1	0	0	0	0	0	0	1	1	0	0	0	0	2	0	0	1	0	0	0	0	0	2	1	1	1	1	0	1	2	1	0	0	2	0	1	0	2	0
714	0	0	2	0	0	0	0	0	2	2	0	1	2	1	0	0	0	1	1	1	0	0	0	2	0	0	1	1	0	1	2	0	2	1	1	2	1	0	1	1	0	1	1	2	0	1	0	1	0
715	1	0	1	1	0	0	0	1	2	1	0	0	0	0	0	0	0	0	0	0	0	1	1	1	1	1	2	0	0	0	0	0	1	0	0	1	2	0	0	2	0	0	0	1	0	1	0	1	1
716	1	0	2	0	1	1	0	1	2	2	0	0	1	0	0	1	0	1	1	1	0	0	0	2	0	0	2	1	1	1	2	0	1	1	0	0	2	0	1	2	1	0	0	1	2	1	0	1	1
717	0	0	0	1	0	0	1	2	2	1	0	0	1	0	0	0	0	0	1	1	1	1	0	2	0	0	1	0	0	2	0	0	2	0	0	1	1	0	1	2	1	0	0	2	0	2	0	1	1
718	1	0	1	0	0	0	0	1	2	1	0	1	2	1	0	1	0	0	1	1	1	1	0	2	0	0	0	0	1	1	0	2	1	0	0	0	2	0	1	1	1	0	1	2	1	0	0	2	1
719	0	0	1	0	0	0	0	1	2	1	0	0	1	1	0	0	0	1	0	0	0	0	0	2	0	0	0	0	0	1	0	0	1	0	0	2	1	0	1	1	0	0	0	1	0	1	1	1	1
720	0	0	0	0	0	0	1	0	2	1	0	1	2	2	0	0	0	0	1	1	1	0	0	2	0	0	1	0	0	1	1	0	2	1	0	1	1	1	0	1	0	0	0	1	1	1	0	1	1
721	1	0	2	2	1	1	1	1	1	0	0	0	2	1	0	0	0	0	1	1	1	0	0	2	0	0	1	0	0	0	0	1	1	1	0	1	1	0	1	1	0	0	0	0	1	0	0	2	0
722	0	0	2	0	0	0	1	2	1	1	0	0	0	0	0	0	0	0	1	1	1	0	0	2	0	0	2	0	0	2	0	0	1	1	2	2	1	0	1	1	0	0	1	1	1	0	0	2	0
723	1	0	1	0	0	0	0	1	2	1	0	0	0	0	0	0	0	1	1	0	0	1	0	2	0	0	1	2	2	2	0	0	2	0	0	2	1	0	0	1	0	1	0	2	2	0	0	2	0
724	1	0	1	0	1	1	1	1	1	0	1	0	0	0	0	0	0	0	1	1	1	0	0	2	1	1	1	0	1	1	0	1	2	1	0	0	2	0	0	2	0	0	1	2	1	0	0	2	0
725	1	0	0	0	0	0	1	2	2	1	0	0	0	0	0	0	0	1	0	1	1	0	1	1	0	0	2	1	1	2	0	0	0	0	1	2	1	1	0	1	0	1	0	1	0	1	1	1	1
726	0	0	0	0	0	0	2	2	2	1	0	1	1	1	0	0	1	2	0	0	0	0	0	2	1	1	1	0	0	1	1	0	2	0	0	2	2	0	1	1	0	0	0	0	0	0	0	2	0
727	0	0	0	0	0	0	1	2	1	0	0	0	0	0	0	0	0	1	1	0	0	2	1	1	1	1	2	1	1	1	2	0	2	0	0	1	2	0	0	2	0	0	1	1	0	0	0	2	2
728	0	0	1	0	0	1	1	1	2	2	0	1	1	1	0	0	1	1	0	0	0	0	2	0	0	0	2	0	0	1	0	0	2	0	0	2	2	0	1	1	0	0	0	2	1	0	1	1	1
729	0	0	2	1	0	0	2	2	1	1	0	1	1	1	0	0	0	0	2	2	1	0	1	1	1	1	1	1	1	1	0	2	2	0	0	1	2	0	0	1	0	0	0	1	0	1	0	2	0
730	1	0	1	0	0	0	2	2	0	0	2	0	0	1	0	0	0	0	1	1	1	0	0	2	0	0	1	0	1	0	0	2	2	0	1	2	1	0	1	1	0	1	1	2	1	0	0	0	2
731	1	0	1	0	0	0	2	2	1	1	0	0	0	0	0	0	0	0	2	1	1	0	1	1	0	0	2	0	0	2	0	0	1	2	1	1	1	0	1	1	0	0	0	1	0	0	0	2	1
732	1	0	1	1	0	0	1	0	2	1	0	0	0	0	0	0	0	0	1	1	1	1	0	2	0	0	1	1	1	2	0	1	2	1	0	1	0	0	2	0	1	0	0	0	1	0	0	1	1
733	0	0	2	0	0	0	1	1	1	1	0	1	2	1	0	0	1	2	1	1	1	0	0	2	0	0	0	0	0	1	0	1	2	0	0	1	0	0	2	1	1	0	0	0	0	0	0	0	2
734	1	0	2	1	0	0	1	2	0	0	1	1	1	1	0	0	0	0	1	1	1	0	1	1	0	0	0	0	0	0	0	0	1	1	0	1	1	0	0	1	0	0	0	1	0	0	1	1	1
735	0	0	2	0	0	0	1	1	2	2	0	1	1	1	0	0	0	2	0	0	0	0	0	2	0	0	2	1	1	1	1	0	1	1	0	2	0	1	0	0	0	0	0	2	1	0	0	2	0
736	0	0	2	0	0	0	2	2	0	0	2	0	0	0	0	0	0	1	1	1	1	0	0	2	1	1	2	0	0	1	1	0	2	0	0	1	2	0	1	1	0	0	1	2	1	0	0	1	1
737	1	0	2	2	0	0	2	2	1	1	0	0	2	1	0	1	0	1	0	0	0	1	0	2	0	0	2	0	1	1	0	0	2	0	0	0	1	0	0	1	0	0	0	2	0	0	0	2	1
738	0	0	1	1	0	0	1	2	2	0	0	0	0	0	0	0	0	0	1	1	1	1	0	2	0	0	2	1	1	1	2	1	2	1	0	0	1	0	1	1	0	2	0	2	1	0	0	1	1
739	0	0	1	0	1	1	0	0	2	2	0	0	0	0	0	0	0	1	1	1	0	1	1	1	1	1	1	1	2	1	0	1	2	0	0	1	1	0	2	0	0	1	0	2	0	1	0	1	1
740	0	0	1	0	0	0	1	1	2	2	0	0	0	0	0	0	0	0	0	0	0	0	1	1	1	1	0	0	0	1	0	0	1	0	0	1	1	0	0	1	0	0	0	2	0	1	0	0	2
741	1	0	1	0	0	0	0	0	2	2	0	1	2	1	0	0	0	2	0	0	0	1	1	1	1	1	2	0	1	1	0	2	2	0	1	2	1	1	0	0	0	0	0	1	0	0	0	2	0
742	1	0	0	1	0	0	1	2	2	1	0	0	0	0	0	0	0	1	0	0	0	1	0	2	0	0	2	0	0	2	0	0	2	0	0	0	1	0	0	2	1	0	0	2	1	1	0	1	1
743	0	0	2	1	0	0	0	1	1	1	1	1	1	1	0	0	0	1	0	0	0	0	0	2	1	1	2	0	0	1	1	1	1	0	0	2	1	0	0	0	0	0	1	1	1	1	0	1	2
744	1	0	1	0	1	1	1	2	2	1	0	2	2	2	0	0	0	1	1	1	1	0	0	2	0	0	2	0	1	1	0	0	1	1	1	2	1	1	1	0	0	0	0	2	0	2	1	1	1
745	1	0	1	0	0	0	2	2	1	1	1	0	1	1	0	0	0	1	1	1	0	1	0	2	0	0	2	0	0	2	0	0	1	0	0	2	2	0	1	1	0	0	1	1	1	1	0	2	0
746	0	0	2	1	1	1	0	0	2	2	0	1	0	0	0	0	0	0	1	1	1	0	0	2	1	1	2	1	1	2	0	1	1	0	1	1	1	0	0	1	0	0	0	1	0	0	0	2	0
747	0	0	1	0	0	0	1	1	2	2	0	0	0	0	0	0	0	1	0	0	0	1	0	2	1	1	2	1	1	1	2	0	2	1	0	1	1	2	0	1	1	0	0	2	0	1	0	2	1
748	0	0	2	0	0	0	0	0	2	2	0	1	1	1	0	0	0	0	0	0	0	0	0	2	0	0	2	0	0	2	0	0	1	0	0	2	1	0	1	2	1	0	0	2	0	1	0	2	0
749	1	0	0	0	0	0	1	2	2	1	0	0	1	0	0	0	0	0	1	1	1	0	0	2	1	1	1	1	1	1	1	2	2	0	0	0	0	0	1	1	0	0	1	2	1	1	0	1	1
750	0	0	2	1	0	0	0	1	1	0	1	0	2	0	0	1	0	0	1	1	1	1	0	2	0	0	1	1	1	1	1	0	2	0	0	2	0	1	1	0	0	1	0	2	1	0	0	2	0
751	1	0	2	1	0	0	0	0	2	2	0	1	2	1	0	1	0	0	0	0	0	0	2	0	0	0	1	1	1	1	1	2	2	0	0	1	2	0	0	2	0	0	1	2	1	1	0	2	0
752	1	0	0	1	0	0	1	1	1	1	0	1	0	0	0	0	0	1	0	0	0	0	0	2	0	1	1	0	1	0	0	1	2	0	1	1	2	0	2	0	0	0	1	1	0	0	0	1	1
753	1	0	1	0	1	1	1	1	1	1	0	0	2	1	0	0	0	0	0	0	0	1	1	1	1	1	2	0	0	2	1	2	2	0	0	0	2	0	0	2	0	0	0	1	1	0	0	2	0
754	0	0	2	0	2	2	1	1	1	1	1	0	0	0	0	0	0	0	1	1	1	0	0	2	1	1	2	0	0	1	1	0	1	0	0	1	2	0	1	1	0	0	0	1	1	1	0	2	0
755	0	0	1	0	0	0	1	2	2	1	0	1	1	1	0	0	0	0	1	1	1	1	0	2	1	1	1	0	2	0	0	1	1	2	1	2	1	0	0	1	0	0	1	1	1	0	0	1	2
756	0	0	1	0	0	0	1	1	2	2	0	0	1	0	0	1	0	0	0	0	0	0	1	1	0	0	1	0	1	0	0	1	2	0	0	0	1	0	0	1	0	1	0	1	1	0	1	1	1
757	0	0	0	0	0	0	2	2	0	0	2	0	0	0	0	0	0	1	1	1	1	0	0	2	0	0	2	0	0	1	0	1	1	1	1	1	0	0	1	0	0	0	0	1	0	1	1	0	2
758	0	0	0	0	0	0	1	1	2	2	0	0	0	0	0	0	0	1	1	0	0	0	0	2	1	1	1	0	1	1	1	0	2	1	1	1	1	0	0	1	0	0	0	1	0	0	0	1	1
759	0	1	2	0	1	1	1	1	0	0	2	0	0	0	0	0	0	0	1	0	0	1	0	2	0	0	2	2	2	2	0	1	1	0	0	2	1	1	0	1	0	1	0	1	1	1	0	1	1
760	1	0	2	2	0	0	2	2	0	0	1	0	0	0	0	0	0	0	1	1	1	2	1	1	1	1	2	1	1	2	0	1	2	1	1	2	1	2	0	1	1	0	0	2	1	1	1	1	1
761	1	0	2	0	2	2	1	1	2	2	0	0	2	2	0	0	0	0	1	1	1	1	0	2	0	0	2	0	1	1	0	1	2	0	0	1	1	0	0	2	0	0	0	2	0	0	0	0	1
762	1	0	0	0	0	0	1	1	1	1	1	0	0	0	0	0	0	1	0	0	0	0	0	2	0	0	1	0	1	2	0	2	2	0	0	1	0	0	2	1	1	0	0	0	1	1	0	1	0
763	1	0	1	0	0	0	2	2	0	0	2	1	2	1	0	0	0	1	0	0	0	0	1	1	1	1	2	0	0	2	0	1	1	1	0	0	1	0	0	1	0	0	1	2	1	0	0	2	1
764	0	0	2	1	0	0	1	1	1	1	0	0	0	0	0	0	0	1	1	1	1	0	1	1	0	0	1	0	0	1	0	1	1	2	1	1	1	0	1	1	0	0	0	0	1	0	1	0	2
765	0	0	1	0	1	1	0	0	2	2	0	0	1	0	0	0	0	1	0	0	0	2	1	1	1	1	2	0	0	1	0	1	1	0	0	2	1	0	1	2	1	0	0	2	1	0	0	2	0
766	1	0	1	1	0	0	2	2	0	0	2	0	1	0	1	0	1	2	1	1	1	0	0	2	0	0	2	1	1	2	0	0	0	0	0	1	2	0	2	0	0	0	0	2	1	1	0	1	0
767	0	0	1	0	0	0	1	1	0	0	0	1	1	1	0	0	0	0	0	0	0	0	0	2	0	0	0	0	1	1	0	1	2	0	1	1	1	0	1	1	0	0	0	2	1	0	0	0	2
768	1	0	2	1	0	0	0	0	2	2	0	0	1	0	0	0	0	0	0	0	0	0	0	2	0	0	1	1	1	1	1	0	0	1	1	2	1	0	1	1	0	0	0	0	0	1	1	1	1
769	1	0	1	1	0	0	1	1	2	2	0	1	1	0	0	0	0	1	0	0	0	0	0	2	0	0	2	0	0	2	0	0	1	1	0	1	2	0	0	1	0	0	1	2	1	1	0	0	2
770	0	0	2	0	0	0	1	1	2	2	1	1	2	2	0	0	0	1	1	1	1	1	0	2	0	0	1	0	1	1	1	0	0	0	1	2	2	0	0	1	0	0	1	1	1	2	0	1	1
771	1	0	2	1	0	0	2	2	1	1	0	0	0	0	0	0	0	0	1	1	1	2	1	1	1	1	0	0	0	1	0	1	1	0	0	2	1	1	0	1	0	0	0	1	0	1	0	2	1
772	0	0	0	0	0	0	0	0	2	1	0	0	1	0	0	0	0	0	0	1	0	0	2	0	0	0	2	1	1	2	0	0	0	1	0	1	2	0	1	1	0	0	0	1	0	1	0	1	2
773	0	0	0	1	0	0	0	1	2	1	0	0	0	0	0	0	1	2	2	2	2	0	2	0	0	0	2	1	1	1	0	0	2	2	1	1	1	0	1	1	0	0	1	1	1	1	0	1	1
774	0	0	2	0	1	1	2	2	1	0	0	0	1	0	0	0	0	0	1	1	1	0	0	2	1	1	1	1	1	1	0	1	2	1	1	2	1	0	2	1	1	1	0	1	1	1	0	0	2
775	1	0	2	0	1	1	2	2	1	1	0	1	1	1	0	0	0	0	1	2	1	0	0	2	0	0	2	1	1	2	0	0	2	0	0	2	1	0	1	1	0	0	0	1	0	1	0	0	2
776	1	0	1	0	0	0	1	1	1	1	1	0	0	0	0	0	0	0	2	2	1	0	1	1	1	1	2	2	2	1	1	0	2	1	0	1	1	0	2	1	1	0	0	1	0	0	0	1	1
777	1	0	0	1	0	0	2	2	1	1	0	0	0	0	0	1	0	1	1	1	1	1	1	1	1	1	1	0	1	2	0	0	1	0	0	1	2	0	1	2	1	0	0	2	1	1	0	1	1
778	1	0	1	1	0	0	0	0	2	2	0	0	0	0	0	0	0	0	0	0	0	0	0	2	0	0	1	0	1	1	0	2	1	0	1	2	2	0	2	1	0	0	1	2	1	1	0	2	0
779	0	0	2	0	0	0	2	2	1	1	0	1	1	1	0	0	0	1	0	0	0	1	0	2	0	0	2	1	1	2	0	1	2	1	0	0	1	0	0	2	0	1	0	1	1	1	0	1	0
780	0	0	2	0	0	0	1	1	2	2	0	1	0	0	0	0	0	1	1	1	1	0	1	1	0	0	2	1	1	2	0	2	2	0	0	1	2	0	0	2	0	0	1	2	1	0	1	1	1
781	1	0	2	0	1	1	1	1	2	1	0	0	0	0	0	0	0	0	0	0	0	1	0	2	0	0	2	0	0	1	0	1	1	0	0	2	1	0	0	2	0	0	0	1	0	1	1	0	2
782	0	0	2	1	0	0	1	1	1	1	0	1	1	1	0	0	0	1	0	0	0	0	1	1	0	0	1	1	1	1	0	0	1	1	0	2	0	0	2	0	1	0	0	1	1	2	0	0	2
783	0	0	0	0	0	0	2	2	0	0	1	0	0	0	0	0	0	1	0	0	0	0	0	2	0	0	2	2	2	1	1	0	2	0	0	2	2	0	0	2	1	1	0	2	1	0	1	0	1
784	1	0	2	1	0	0	1	1	1	1	1	1	1	2	0	0	0	0	0	0	0	0	1	1	0	0	1	0	1	1	0	2	2	0	0	0	1	0	2	0	1	0	0	1	0	0	0	0	2
785	1	0	2	2	0	0	1	2	2	1	0	0	1	0	0	1	0	0	0	0	0	0	1	1	1	1	0	0	1	1	0	2	2	1	1	2	1	0	0	2	0	1	0	1	0	1	0	1	1
786	1	0	1	0	0	0	1	1	2	1	0	0	1	0	1	0	1	1	1	1	0	0	0	2	1	1	2	0	0	1	0	0	2	1	2	2	1	0	0	2	0	0	0	1	0	0	1	0	2
787	1	0	2	1	0	0	1	2	2	1	0	0	1	0	0	1	0	1	0	0	0	0	0	2	0	0	1	1	1	1	0	0	1	0	0	1	1	0	1	1	0	1	1	2	0	1	0	0	2
788	0	0	2	1	0	0	0	0	2	2	0	0	0	0	0	0	0	0	0	0	0	0	0	2	0	0	1	2	2	1	1	0	2	0	0	0	2	0	1	0	0	0	0	2	0	0	1	1	1
789	0	1	2	0	1	1	2	2	0	0	0	1	1	1	0	0	0	1	0	0	0	0	0	2	1	1	1	0	0	1	1	0	2	0	0	1	1	0	0	2	0	0	0	0	0	0	0	1	1
790	1	0	1	1	0	0	2	2	0	0	1	0	2	1	0	0	0	0	1	1	1	0	1	1	0	0	1	0	1	1	0	2	1	0	0	1	2	0	1	1	0	0	0	2	1	1	0	1	1
791	1	0	1	1	0	0	1	2	1	0	0	0	0	0	0	0	0	1	1	1	1	1	1	1	1	1	2	0	0	2	0	0	2	0	0	0	2	0	0	2	0	0	0	1	0	1	0	2	1
792	1	0	2	1	1	1	1	1	2	1	0	0	0	0	0	0	0	1	0	0	0	0	0	2	0	0	2	0	0	2	0	1	1	0	0	1	1	1	1	0	0	0	1	1	1	1	0	0	2
793	0	0	0	0	0	0	1	1	1	1	0	1	1	1	0	0	0	0	0	0	0	1	1	1	0	0	2	1	1	1	2	1	1	1	1	2	1	0	0	1	0	0	0	2	1	0	0	1	0
794	0	0	1	0	0	0	1	1	2	2	0	1	1	1	0	0	0	0	0	0	0	0	0	2	0	0	1	0	0	2	1	0	0	0	0	2	1	0	1	1	0	0	0	0	2	1	0	2	0
795	0	0	1	2	0	0	2	2	2	1	0	0	2	2	0	0	0	0	0	0	0	0	0	2	0	0	0	0	0	1	0	0	0	0	1	2	1	0	0	2	0	0	0	2	0	0	1	0	2
796	1	0	1	0	0	0	1	2	2	1	0	1	1	1	0	0	0	1	2	1	1	0	1	1	1	1	2	0	0	1	0	2	1	1	1	2	1	0	1	1	0	0	2	2	2	0	0	1	1
797	1	1	1	1	0	0	1	1	1	1	1	1	1	0	1	0	0	1	0	0	0	1	2	0	1	1	1	1	2	1	0	1	1	1	1	2	1	0	1	1	0	2	0	2	0	0	1	0	2
798	1	0	0	1	0	0	1	1	2	2	0	0	0	0	0	0	0	0	0	1	0	0	1	1	1	1	1	0	0	1	0	0	1	0	0	2	0	0	0	1	0	0	0	1	0	0	0	2	1
799	0	0	1	1	0	0	2	2	1	0	0	0	0	0	0	0	0	1	0	1	1	0	0	2	0	0	2	0	0	1	0	1	1	0	1	1	1	0	0	0	0	0	1	2	1	1	0	2	0
800	1	0	2	0	0	0	1	2	1	0	1	0	1	0	0	1	0	0	1	1	1	0	0	2	2	2	2	0	0	0	0	1	1	0	0	2	1	0	1	1	0	1	0	1	1	0	0	2	0
801	0	0	2	1	0	0	2	2	2	1	0	0	0	0	0	0	0	1	0	0	0	0	0	2	0	0	1	0	0	1	0	2	2	0	0	0	1	0	0	1	0	0	0	2	0	1	1	0	2
802	1	0	1	0	0	1	1	1	0	0	0	0	0	0	0	0	0	0	1	1	1	0	0	2	1	1	2	0	0	2	0	1	2	0	0	1	0	0	2	0	0	0	0	1	0	1	0	1	0
803	1	0	1	1	0	0	2	2	1	0	0	1	1	0	1	0	1	0	1	1	1	0	0	2	0	0	0	0	0	1	0	0	0	0	1	2	1	0	1	2	1	0	1	1	1	0	0	2	0
804	0	0	1	0	0	0	2	2	0	0	1	1	1	1	0	0	0	1	0	0	0	1	1	1	1	1	1	1	2	1	0	0	0	0	0	2	1	1	0	1	0	0	0	1	0	0	0	2	1
805	0	0	2	0	0	0	2	2	0	0	1	0	0	0	0	0	0	1	0	0	0	0	0	2	0	0	2	1	1	2	0	0	2	0	0	0	2	0	1	1	0	0	0	2	0	0	0	1	1
806	1	0	2	1	0	0	0	1	1	0	1	0	0	0	0	0	0	1	0	1	1	0	0	2	1	1	1	1	1	1	1	1	1	1	1	2	1	0	0	1	0	0	1	2	1	1	0	2	0
807	0	0	1	0	0	1	2	2	0	0	1	0	1	1	0	0	1	1	1	1	0	0	1	1	0	0	1	0	0	1	1	1	0	0	0	1	2	0	0	2	0	0	0	1	0	0	0	2	1
808	1	0	1	0	0	0	2	2	1	0	1	0	2	0	0	1	0	1	1	0	1	1	0	2	0	0	1	1	1	1	0	2	1	1	1	2	2	0	2	0	0	0	1	1	1	1	0	2	0
809	1	0	2	0	0	0	2	2	1	0	0	0	0	0	0	0	0	1	0	0	0	1	0	2	0	0	0	1	0	0	1	0	0	0	0	2	1	0	1	1	0	0	1	1	1	1	0	2	2
810	1	0	1	0	0	0	0	0	2	2	0	0	1	0	0	0	0	0	2	1	1	1	0	2	0	0	1	2	2	1	1	1	2	0	0	2	1	0	1	1	0	0	0	1	0	1	0	2	0
811	1	0	0	1	0	0	1	2	1	0	1	0	2	1	0	0	0	1	0	0	0	0	0	2	1	1	1	1	2	1	0	0	1	0	0	2	1	0	1	1	0	0	1	2	1	0	0	0	2
812	1	1	2	0	1	1	2	2	1	1	1	1	1	1	0	0	0	1	1	1	1	0	0	2	0	0	1	0	1	1	0	1	2	2	0	2	2	0	1	1	1	0	0	0	1	0	0	0	1
813	1	0	1	0	0	0	1	1	1	1	0	0	1	1	0	0	0	0	0	0	0	1	0	2	0	0	2	0	0	2	0	0	1	0	0	1	1	2	0	1	1	1	0	1	1	0	0	2	0
814	0	0	0	0	0	0	2	2	1	1	1	0	0	0	0	0	0	0	1	0	0	0	0	2	0	0	2	0	0	2	1	1	1	0	0	1	1	0	0	0	0	0	0	1	0	1	0	0	2
815	0	0	1	1	0	0	1	1	1	1	0	1	1	1	0	0	0	1	2	2	1	1	0	2	1	1	2	0	0	2	1	2	1	0	0	1	1	0	2	0	1	1	0	1	1	0	1	1	1
816	0	0	2	1	0	0	0	0	2	2	0	0	0	0	0	0	0	0	0	0	0	1	0	2	0	0	1	1	1	1	1	0	0	0	0	2	0	0	1	0	0	0	0	1	0	0	0	2	0
817	0	0	2	0	0	0	2	2	2	2	0	1	1	1	0	0	0	1	0	1	1	1	1	1	1	1	2	0	0	2	0	1	0	0	0	2	0	0	1	0	0	0	0	2	1	0	1	1	1
818	0	0	2	0	1	1	0	0	2	2	0	1	1	2	0	0	0	1	0	0	0	0	0	2	0	0	1	0	0	1	0	1	0	0	0	2	2	0	1	1	0	0	0	1	0	0	0	1	1
819	0	0	1	0	0	0	1	1	1	1	1	0	0	0	0	0	0	0	1	1	1	0	0	2	0	0	2	0	0	2	1	2	2	0	0	1	2	0	1	1	0	1	0	1	1	1	1	0	2
820	1	0	2	0	0	0	1	1	2	2	0	1	1	1	0	0	0	0	1	1	1	0	0	2	0	0	1	0	1	1	0	0	0	0	0	2	1	0	2	0	0	0	0	2	0	2	0	2	0
821	1	0	1	1	0	0	0	0	2	1	0	1	1	0	1	0	0	1	2	2	2	0	0	2	0	0	1	0	1	1	0	1	2	0	1	1	2	0	2	1	0	2	0	2	0	0	1	1	1
822	1	0	1	0	0	0	1	1	1	1	0	1	2	1	0	0	1	0	1	1	1	0	0	2	2	2	2	1	1	2	0	1	2	0	0	1	1	1	0	0	0	0	0	1	1	0	0	2	2
823	1	0	2	1	0	0	1	1	2	1	0	0	0	0	0	0	0	0	0	0	0	0	0	2	1	1	1	0	1	1	1	0	0	0	0	2	2	0	1	1	0	0	0	2	0	1	0	2	0
824	0	0	2	1	0	0	0	1	2	1	0	1	1	1	0	0	0	1	0	0	0	0	0	2	0	0	2	0	0	2	0	0	0	0	0	1	2	0	2	0	0	0	1	1	1	1	0	2	2
825	1	0	1	0	0	0	1	2	0	0	1	0	2	1	0	0	0	1	0	0	0	1	1	1	1	1	0	1	1	0	1	1	1	1	1	1	1	1	1	0	0	2	0	2	1	0	0	2	0
826	1	0	1	1	0	0	0	0	2	2	0	0	2	1	0	1	1	1	0	0	0	1	0	2	0	0	1	1	1	1	1	1	2	0	1	1	2	0	1	1	0	0	0	0	0	0	0	0	2
827	0	0	0	0	1	1	2	2	1	1	1	2	2	2	0	0	0	1	1	0	0	1	0	2	0	0	1	1	1	1	0	0	1	1	2	2	1	0	1	0	0	0	1	2	2	1	0	1	1
828	1	0	1	2	0	0	2	2	0	0	2	0	1	0	0	0	0	0	2	2	0	1	0	2	0	0	1	0	1	1	1	0	0	0	0	2	0	0	1	1	0	0	0	2	0	1	0	1	0
829	1	0	1	0	1	1	2	2	0	0	2	2	1	1	0	0	0	1	0	0	0	1	1	1	1	1	1	2	2	0	1	1	1	1	0	1	1	0	1	1	0	1	0	1	2	0	0	2	0
830	1	0	1	0	0	0	2	2	1	1	0	0	0	0	0	0	0	0	1	0	0	1	0	2	0	0	1	1	1	1	1	1	1	1	1	2	2	0	0	1	0	0	0	2	0	1	0	1	1
831	1	0	2	0	1	1	0	0	2	2	0	1	1	1	0	0	0	0	1	1	1	1	0	2	0	0	1	1	2	0	1	0	1	1	0	0	1	0	0	1	0	0	0	2	0	2	1	1	1
832	1	0	1	1	0	0	2	2	1	1	1	1	1	1	0	0	0	1	0	0	0	0	0	2	1	1	2	0	0	2	1	1	2	0	0	1	1	0	0	1	0	0	0	2	0	0	0	2	0
833	0	0	1	0	0	0	1	2	2	1	0	1	1	1	0	0	0	1	1	0	0	1	0	2	0	0	2	0	0	2	1	1	1	0	0	2	2	0	1	1	0	0	0	2	2	1	1	1	1
834	0	1	0	0	0	0	1	2	2	1	0	0	0	0	0	0	1	2	1	1	1	1	0	2	0	0	1	0	0	2	0	1	2	0	0	2	1	0	1	1	0	0	1	2	1	0	0	2	1
835	0	0	1	1	0	0	1	2	2	1	0	0	0	0	0	1	0	1	1	1	1	0	0	2	0	0	2	0	0	2	0	0	0	0	0	1	1	0	0	1	0	0	0	1	0	1	0	1	1
836	1	0	2	1	0	0	0	0	2	2	0	0	1	0	1	0	0	1	1	0	1	2	1	1	1	1	1	0	0	1	0	1	1	2	1	1	1	0	0	2	0	0	1	1	1	1	0	2	0
837	0	0	0	0	0	0	0	0	2	2	0	1	2	1	0	1	0	0	1	1	1	0	0	2	0	0	1	2	2	1	1	0	2	1	0	1	2	0	1	2	1	0	0	2	0	2	0	0	2
838	0	0	2	0	1	1	2	2	1	1	1	2	2	1	1	0	0	0	2	1	1	0	1	1	1	1	1	1	1	1	0	2	2	1	1	2	1	0	1	1	0	2	0	2	0	0	0	1	1
839	1	0	1	0	0	0	2	2	1	1	0	1	1	1	0	0	0	1	1	0	0	1	1	1	1	1	2	0	0	2	0	0	2	1	0	1	1	0	0	2	0	0	0	1	0	0	0	0	1
840	1	0	2	0	0	0	1	1	2	2	0	0	0	0	0	0	0	0	1	1	0	0	1	1	1	1	2	0	0	2	0	0	0	0	0	1	1	0	1	1	0	0	0	1	0	0	1	0	2
841	0	0	2	1	0	0	1	1	2	2	0	0	0	0	0	0	0	1	0	0	0	1	1	1	1	1	2	0	0	1	1	0	1	0	0	1	2	0	1	1	0	0	1	2	1	0	0	0	2
842	0	0	2	0	0	0	1	0	2	1	0	1	2	1	0	0	0	0	0	0	0	0	0	2	0	0	1	0	1	1	0	0	1	0	0	2	1	0	1	1	0	1	1	2	0	1	0	0	2
843	0	0	1	0	0	0	2	2	0	0	1	0	0	0	0	0	0	1	1	1	1	1	0	2	0	0	0	1	1	0	1	0	1	0	0	2	2	0	2	0	0	0	0	2	1	0	1	1	1
844	1	0	1	0	0	0	1	1	2	2	0	0	0	0	0	0	0	0	0	0	0	0	0	2	0	0	1	0	2	0	0	0	0	0	0	1	1	0	0	2	0	0	0	1	0	0	0	0	2
845	1	0	1	0	0	0	1	1	1	1	1	0	0	0	0	0	0	0	1	1	1	0	0	2	0	0	2	2	2	1	1	2	1	0	1	2	1	0	0	2	0	0	0	2	0	0	0	1	1
846	1	0	0	0	0	0	0	0	2	2	0	1	1	1	0	0	0	1	0	0	0	0	0	2	0	0	2	0	0	2	0	0	1	1	0	2	0	0	0	1	0	1	0	1	0	1	0	1	1
847	0	0	2	0	0	0	2	2	0	0	2	0	0	0	0	0	0	1	1	1	1	1	1	1	1	1	2	1	1	0	1	1	1	0	0	1	0	0	2	1	1	0	0	2	0	1	0	2	0
848	1	0	2	1	0	0	2	2	0	0	1	1	1	1	0	0	0	0	1	0	0	1	0	2	0	0	1	0	0	1	1	0	0	0	0	1	1	0	1	1	0	2	0	2	0	1	0	2	0
849	1	0	1	1	0	0	1	1	0	0	1	1	1	1	0	0	0	0	1	1	1	0	0	2	0	0	2	0	0	2	0	0	1	0	0	2	0	0	2	0	0	0	0	1	1	1	0	2	0
850	0	0	1	1	0	0	1	2	2	1	0	2	2	1	1	0	0	1	1	1	0	0	0	2	0	0	1	2	2	1	2	2	1	0	0	1	1	0	0	1	0	0	0	0	0	1	0	2	0
851	0	0	1	0	0	0	2	2	0	0	1	0	1	0	0	0	0	1	0	0	0	0	0	2	0	0	1	0	2	0	0	1	2	1	1	2	1	0	2	0	0	0	1	1	1	0	0	1	1
852	0	0	1	0	0	0	1	1	1	0	1	0	1	0	0	1	0	1	1	0	0	1	0	2	0	0	1	2	2	1	1	2	2	0	0	0	1	0	0	2	0	0	0	2	1	1	0	2	0
853	0	0	0	0	0	0	0	1	2	1	0	0	0	0	0	0	0	0	1	2	1	1	0	2	0	0	1	0	1	1	0	1	2	1	0	1	1	0	1	1	0	2	0	2	0	0	0	1	0
854	0	0	2	1	0	0	1	1	1	1	1	0	0	0	0	1	0	0	0	0	0	0	1	1	0	0	2	0	0	1	0	0	1	0	0	1	2	0	2	0	1	1	0	1	1	1	0	2	1
855	1	0	2	0	2	2	1	1	1	1	1	0	0	0	0	0	0	1	1	1	1	1	0	2	0	0	1	1	1	1	0	1	2	0	0	2	1	0	2	0	0	0	0	2	0	1	0	0	1
856	1	0	1	1	1	1	0	2	2	0	1	1	1	1	0	0	0	1	1	1	1	1	0	2	0	0	2	0	0	1	1	2	1	0	0	1	1	0	2	0	0	0	0	2	0	1	0	2	0
857	1	0	0	1	0	0	1	1	1	0	1	1	2	0	1	0	0	1	0	0	0	0	1	1	0	0	2	1	1	0	1	0	1	1	0	1	2	0	0	2	0	1	0	2	1	0	1	1	1
858	1	0	2	0	0	0	2	2	0	0	1	0	0	0	0	0	0	1	0	0	0	1	1	1	1	1	2	0	0	2	1	1	1	2	1	1	2	0	0	2	0	0	2	2	2	1	0	1	1
859	0	0	0	0	0	0	2	2	0	0	2	0	1	0	0	1	0	1	1	1	1	0	0	2	0	0	2	0	0	2	0	0	0	0	0	1	0	0	1	0	0	1	0	2	2	0	0	2	0
860	0	0	1	0	0	0	1	1	1	1	0	1	1	1	0	0	0	2	0	0	0	1	0	2	1	1	1	0	0	1	0	0	0	0	1	2	0	1	1	0	0	0	0	1	0	0	0	2	0
861	0	0	2	0	0	0	0	0	2	2	0	0	0	0	0	0	0	0	0	0	0	0	0	2	0	0	1	1	1	1	0	1	1	1	1	1	1	1	0	1	0	0	1	2	1	1	2	0	2
862	0	0	0	1	0	0	2	2	2	2	0	0	2	1	0	0	0	1	1	1	0	1	0	2	0	0	2	0	0	2	0	0	1	0	0	2	2	0	0	1	0	1	0	2	0	1	0	1	1
863	1	0	2	1	0	0	2	2	1	0	0	0	0	0	0	0	0	0	2	1	1	0	0	2	0	0	2	1	1	1	2	1	2	1	1	2	1	0	2	0	0	0	0	2	0	0	0	2	0
864	1	0	1	0	0	0	1	1	2	2	0	0	1	1	0	0	0	0	1	1	1	0	0	2	0	0	2	0	0	1	0	1	1	2	1	1	1	0	0	1	0	0	0	0	1	0	0	2	0
865	1	0	2	0	0	0	2	2	0	0	1	0	1	1	0	0	0	0	0	1	1	0	0	2	0	0	1	1	1	1	1	0	1	1	0	1	2	0	1	1	0	0	0	2	0	2	1	1	1
866	0	0	1	1	0	0	1	1	1	1	1	0	1	0	0	0	0	1	0	0	0	0	0	2	0	0	2	0	0	2	0	0	1	1	0	2	1	0	0	1	0	1	0	2	0	0	0	0	2
867	1	0	2	1	0	0	1	2	2	1	0	1	1	1	0	0	0	1	0	0	0	0	0	2	1	1	0	2	2	0	0	1	1	0	0	2	2	1	0	0	0	0	0	0	2	0	0	2	1
868	0	0	0	1	0	0	2	2	1	0	1	0	2	1	0	0	0	1	2	2	1	1	1	1	1	1	2	0	0	2	1	1	1	2	1	2	0	0	1	1	0	0	1	2	1	1	0	1	1
869	1	0	1	0	0	0	1	1	2	2	0	0	0	0	0	0	0	0	0	0	0	0	0	2	0	0	1	0	1	1	1	0	0	0	1	2	2	0	1	0	0	0	0	1	0	0	0	0	1
870	0	0	1	1	0	0	1	1	2	2	0	0	1	0	0	0	0	0	1	1	1	1	0	2	0	0	1	0	1	1	0	1	2	0	0	1	2	0	0	2	0	2	0	2	1	0	0	1	1
871	1	1	1	1	0	0	2	2	1	1	1	0	1	0	0	1	0	1	0	0	0	0	0	2	1	1	2	1	1	2	0	1	1	0	0	2	2	0	1	1	0	2	0	2	0	0	1	0	2
872	1	0	1	0	0	1	1	2	1	0	0	1	1	0	1	0	0	1	1	1	0	0	0	2	0	0	1	0	1	1	0	0	2	2	1	1	1	0	1	2	1	1	0	2	0	0	0	1	0
873	1	1	1	0	0	0	0	1	2	0	0	0	0	0	0	0	0	2	1	1	1	0	0	2	0	0	1	2	2	2	0	2	2	0	0	0	1	0	2	0	0	0	0	2	1	1	0	2	0
874	1	0	1	0	0	0	1	2	1	0	1	0	0	0	0	0	1	1	1	1	0	2	1	1	1	1	1	0	1	1	0	0	1	1	1	1	1	1	0	0	0	0	0	1	0	1	0	2	0
875	1	0	2	1	0	0	1	1	1	1	0	1	2	1	0	0	0	0	1	1	1	0	2	0	0	0	0	0	0	1	0	0	1	0	0	1	2	0	0	2	0	0	0	0	0	0	0	2	0
876	0	0	1	1	0	0	1	1	1	1	1	0	1	0	0	0	0	1	1	1	1	0	0	2	0	0	1	1	2	0	1	0	2	0	0	1	1	0	0	1	0	0	0	2	0	1	0	2	1
877	1	0	2	1	0	0	2	2	0	0	0	1	1	0	1	0	0	2	0	0	0	2	1	1	1	1	2	0	0	1	0	2	2	0	0	1	2	0	0	2	0	0	0	2	0	1	0	1	1
878	0	0	2	1	1	1	0	0	2	1	0	0	0	0	0	0	1	2	0	0	0	0	0	2	0	0	2	0	0	2	0	2	2	0	0	2	1	0	1	1	0	1	0	2	0	0	0	1	1
879	0	0	1	0	0	0	2	2	0	0	0	1	0	0	0	0	0	0	1	1	1	0	0	2	0	0	2	0	0	2	1	0	2	1	0	2	1	0	2	0	1	0	1	2	1	0	1	0	2
880	1	0	2	0	0	0	2	2	1	1	0	0	0	0	0	0	0	0	1	0	0	0	0	2	0	0	1	0	0	1	1	0	2	0	0	2	2	0	1	1	0	0	0	0	2	0	0	2	0
881	0	0	2	1	0	0	1	1	1	1	1	1	1	1	0	0	0	2	1	1	1	1	0	2	0	0	0	1	1	1	0	1	1	0	0	2	2	0	1	1	0	0	1	2	1	0	0	2	0
882	1	0	1	0	1	1	0	0	2	2	0	0	0	0	0	0	0	0	0	1	0	0	0	2	0	0	0	0	0	0	0	0	2	0	0	2	0	1	0	0	0	0	0	2	1	1	0	1	1
883	1	0	1	0	1	1	1	1	2	2	0	1	1	0	1	0	0	0	0	1	0	0	0	2	0	0	2	1	1	2	0	2	2	0	0	0	1	0	1	2	1	1	0	1	0	1	1	1	1
884	0	1	2	0	1	1	1	1	1	1	0	1	1	1	0	0	0	0	0	0	0	0	0	2	0	0	1	1	1	1	1	1	1	0	1	2	2	0	0	1	0	0	1	1	1	1	1	1	1
885	0	0	1	0	0	0	0	1	2	1	1	0	0	0	0	0	0	0	0	0	0	0	0	2	1	1	1	1	1	1	1	0	2	1	2	2	2	0	0	2	0	0	0	2	1	1	1	0	2
886	1	0	2	0	0	0	2	2	2	2	0	0	0	0	0	0	0	0	1	1	1	0	1	1	1	1	1	1	1	1	1	1	2	0	1	2	1	0	0	1	0	0	0	2	0	0	0	2	2
887	0	0	2	0	0	0	2	2	0	0	0	0	0	0	0	0	0	0	0	0	0	1	2	0	1	1	0	0	0	1	0	1	1	1	1	2	1	0	1	1	1	0	0	0	2	1	0	2	1
888	0	0	2	0	0	0	2	2	1	1	0	0	1	0	0	1	0	1	1	1	0	1	0	2	0	0	2	0	0	2	1	1	2	1	0	0	1	1	0	1	0	0	0	2	0	1	0	2	0
889	1	0	1	0	0	0	0	1	2	0	0	0	0	0	0	0	0	0	1	1	0	1	1	1	1	1	2	0	0	1	1	1	1	2	0	2	1	1	0	1	0	0	0	0	0	0	1	2	1
890	0	0	0	0	0	0	2	2	1	1	1	0	1	0	0	1	0	1	1	0	0	1	0	2	0	0	1	0	1	1	0	0	2	2	2	2	2	0	0	2	0	0	0	0	2	0	0	1	1
891	0	0	1	0	0	0	2	2	1	1	0	0	0	0	0	0	0	0	0	0	0	0	0	2	0	0	2	0	0	1	1	0	1	1	1	2	0	0	2	0	1	0	0	2	0	0	0	1	0
892	0	0	2	0	0	0	0	0	2	2	0	0	0	0	0	1	0	1	2	1	0	1	0	2	0	0	2	1	1	2	0	1	1	0	0	1	2	0	1	1	0	1	0	2	1	0	0	1	1
893	0	0	2	2	1	1	2	2	1	1	0	1	2	1	0	1	0	0	1	1	1	0	0	2	0	0	2	0	0	2	0	1	1	0	1	2	1	0	1	1	0	0	0	2	1	2	1	1	1
894	0	0	2	0	0	0	1	1	1	1	1	0	1	0	0	0	0	0	1	1	1	1	0	2	0	0	2	1	1	1	2	1	2	0	0	2	1	0	1	1	0	0	0	1	0	1	0	2	1
895	0	0	1	0	0	0	1	1	1	1	1	0	0	0	0	0	0	0	0	0	0	0	1	1	0	0	1	0	1	0	0	1	2	2	0	2	1	0	1	2	1	0	2	2	2	1	0	1	0
896	1	0	2	0	0	0	0	1	2	1	0	0	0	0	0	0	0	1	0	0	0	0	0	2	0	0	1	1	1	1	0	1	1	2	1	2	2	0	0	2	0	0	0	1	1	1	0	1	1
897	0	0	1	1	0	0	1	2	2	1	0	0	0	0	0	0	0	1	2	2	1	0	0	2	0	0	1	0	1	0	0	1	1	1	2	2	1	0	1	1	0	0	0	2	0	0	0	2	0
898	0	0	2	0	0	0	1	1	1	1	1	0	0	0	0	0	0	0	0	0	0	1	0	2	0	0	2	2	1	1	1	0	2	2	2	2	1	0	0	2	0	0	0	1	0	1	0	0	1
899	0	0	2	0	1	1	1	1	2	2	1	0	1	1	0	0	0	1	0	1	1	0	1	1	0	0	1	0	0	1	0	1	1	2	1	1	1	1	0	1	0	0	0	2	1	0	1	0	2
900	0	0	1	0	0	0	2	2	0	0	0	0	0	0	0	0	0	0	0	0	0	0	0	2	0	0	2	0	0	2	0	0	1	0	0	1	2	0	0	2	0	0	0	2	1	0	0	2	1
901	1	0	1	0	1	1	1	1	1	1	1	0	0	0	0	0	0	0	0	0	0	1	0	2	0	0	2	1	1	1	2	2	2	0	0	1	0	1	1	0	0	0	1	2	1	1	0	2	0
902	1	0	1	0	0	0	2	2	0	0	2	1	2	1	0	0	0	1	1	0	0	0	0	2	0	0	1	0	0	1	0	0	1	1	1	1	2	0	1	1	0	0	0	1	1	1	0	0	1
903	0	0	0	1	0	0	1	2	1	0	1	0	0	0	0	0	0	0	0	1	0	1	0	2	0	0	2	0	0	1	0	0	1	1	1	1	1	1	1	0	0	0	1	2	1	0	0	1	1
904	0	0	1	1	0	0	1	1	1	1	1	0	0	0	0	0	0	1	1	1	0	0	0	2	1	1	1	1	1	1	0	0	1	1	0	0	2	0	0	2	0	1	0	2	1	0	1	0	2
905	1	0	2	1	0	0	1	1	1	1	0	0	1	1	0	0	0	2	0	0	0	0	0	2	0	0	1	0	0	1	0	0	2	2	2	2	1	0	2	1	1	0	0	2	0	1	0	0	2
906	1	0	1	0	0	0	2	2	1	1	1	0	0	0	0	0	0	0	0	0	0	0	0	2	0	0	1	0	0	0	0	0	1	1	0	2	1	0	0	2	0	0	0	2	0	0	0	0	2
907	0	0	1	0	0	0	0	1	2	0	0	0	0	0	0	0	0	0	2	1	1	1	0	2	0	0	1	1	0	1	2	1	1	1	2	2	1	0	0	2	1	0	1	2	0	1	0	0	2
908	0	0	1	1	0	0	2	2	1	1	0	2	1	1	0	0	1	1	0	1	1	0	1	1	1	1	1	1	1	1	0	1	2	0	0	2	1	0	1	1	0	0	0	1	1	0	0	1	1
909	0	0	1	0	0	0	0	1	1	1	1	1	2	1	0	1	0	2	2	2	0	1	0	2	0	0	2	0	1	1	0	1	1	0	1	1	2	0	0	2	1	0	0	1	0	0	0	1	1
910	1	0	1	0	0	0	2	2	1	1	0	1	1	1	0	0	0	1	0	0	0	1	0	2	0	0	2	0	0	2	0	0	1	0	0	1	2	0	0	2	0	0	0	1	0	1	0	2	0
911	0	0	0	1	0	0	1	1	1	1	0	1	1	1	0	0	0	0	0	0	0	1	1	1	1	1	2	0	0	2	0	1	2	0	1	1	1	0	0	2	0	0	0	2	0	0	0	1	1
912	0	0	1	0	0	0	1	1	2	1	0	0	2	1	0	0	0	0	0	0	0	1	0	2	0	0	1	0	0	1	0	1	1	0	1	2	1	0	0	2	1	0	2	2	1	1	1	1	1
913	0	0	1	0	0	0	1	1	2	1	0	1	2	1	0	0	0	0	0	0	0	0	1	1	0	0	1	1	1	1	1	2	1	0	0	0	2	0	1	1	0	0	0	2	1	2	0	1	1
914	0	0	0	0	1	1	2	2	0	0	2	0	1	0	0	1	1	1	1	1	1	0	1	1	1	1	2	1	1	2	0	1	1	1	1	2	2	0	0	1	0	0	0	1	0	0	0	1	1
915	0	0	2	0	1	1	1	1	2	2	0	0	1	0	0	0	0	0	0	0	0	0	1	1	0	0	1	2	2	1	2	2	2	0	0	1	1	0	0	2	0	0	0	1	0	1	0	1	0
916	1	0	1	0	0	0	2	2	1	0	1	0	0	0	0	0	0	1	2	1	1	0	0	2	0	0	2	2	1	1	1	2	1	0	0	1	1	0	1	1	0	0	0	2	0	1	0	1	1
917	0	0	2	0	0	0	1	1	1	1	1	0	1	0	0	1	0	0	0	0	0	0	1	1	0	0	2	0	0	2	1	1	1	2	1	1	1	0	2	0	1	0	1	2	1	1	0	2	1
918	0	0	0	0	0	0	0	0	1	1	0	0	0	0	0	0	0	1	0	1	1	2	0	2	0	0	2	0	0	2	0	2	1	0	0	0	1	0	1	1	0	0	1	1	1	0	0	1	1
919	0	0	1	1	0	0	1	2	1	1	0	1	2	2	0	0	0	0	0	0	0	0	0	2	0	0	1	0	0	1	0	2	1	0	0	1	1	0	0	1	0	0	0	2	0	0	0	1	1
920	1	1	0	0	0	0	0	0	2	2	0	0	0	0	0	0	0	1	0	0	0	1	0	2	0	0	2	0	0	2	0	0	2	0	0	2	1	0	1	1	0	0	0	2	0	0	0	1	1
921	1	0	1	1	0	0	1	2	1	0	0	0	1	0	0	1	0	0	1	1	1	1	1	1	1	2	2	0	0	2	0	2	1	0	0	1	2	0	1	1	0	0	1	2	0	0	0	1	2
922	1	0	1	0	0	0	2	2	1	1	0	0	1	1	0	0	0	0	1	1	1	0	1	1	0	0	1	0	1	1	0	1	1	0	0	1	1	0	0	0	0	0	1	2	1	1	0	0	1
923	0	0	1	1	0	0	1	2	2	1	0	0	0	0	0	0	0	0	0	0	0	0	2	0	0	1	2	2	1	1	1	1	1	0	0	1	2	0	0	2	1	0	0	0	0	0	1	1	1
924	1	0	2	1	0	0	2	2	1	0	0	0	0	0	0	0	0	1	1	1	1	0	0	2	0	0	2	0	0	1	0	0	1	1	1	2	1	0	2	1	1	0	0	1	1	1	0	1	1
925	1	0	1	1	0	0	2	2	0	0	1	1	2	1	0	0	1	2	1	1	1	0	1	1	1	2	2	0	0	0	0	1	1	0	0	1	1	0	2	0	0	0	1	1	1	1	0	1	0
926	0	0	2	0	1	1	0	1	2	1	1	1	1	1	0	0	0	0	0	1	0	0	1	1	0	0	2	1	1	1	1	2	2	0	0	2	0	0	0	1	0	1	0	2	1	0	0	2	0
927	1	0	1	0	0	0	0	1	2	1	0	0	0	0	0	0	0	0	0	0	0	1	1	1	1	1	0	0	1	1	0	0	2	0	0	2	0	0	1	1	0	0	0	1	0	0	0	2	0
928	1	1	1	0	0	0	1	1	2	2	0	1	1	1	0	0	0	1	0	0	0	0	0	2	0	0	0	0	0	1	0	1	1	2	1	2	0	0	2	0	1	0	0	1	0	0	0	1	1
929	0	0	1	1	0	0	1	2	2	2	0	1	1	1	0	0	0	1	0	0	0	0	0	2	0	0	2	1	1	2	0	0	2	1	1	1	2	0	0	2	0	0	0	2	0	2	0	1	1
930	1	0	2	0	0	0	1	1	0	0	2	0	1	0	0	1	1	2	1	1	1	0	0	2	0	0	2	1	1	0	1	0	1	0	0	2	2	0	0	2	0	1	0	1	0	1	0	1	0
931	1	0	1	1	0	0	2	2	0	0	1	0	0	0	0	0	0	0	1	1	1	0	0	2	0	0	2	1	1	1	2	0	2	0	0	2	2	0	0	2	0	0	0	1	1	0	0	2	0
932	1	0	1	0	0	1	0	1	2	1	0	1	1	1	0	0	1	1	1	1	0	0	1	1	0	0	0	1	1	1	0	1	2	0	0	2	2	0	0	2	0	0	0	1	0	1	0	1	1
933	0	0	1	0	1	1	1	1	2	2	0	0	1	1	0	0	0	1	0	0	0	1	0	2	0	0	1	1	1	2	0	0	1	1	0	1	1	0	0	1	0	2	0	2	1	0	0	1	1
934	1	0	0	1	0	0	1	1	0	0	1	0	0	0	0	0	0	0	0	0	0	0	0	2	0	0	2	1	1	1	1	1	2	1	0	2	2	0	0	2	0	0	0	2	0	1	0	1	1
935	1	0	2	0	1	1	0	0	2	2	0	1	1	0	0	0	0	0	1	1	1	0	1	1	1	1	1	0	1	1	0	0	0	0	1	2	1	1	0	1	0	2	0	2	1	0	0	2	0
936	1	0	1	0	1	1	2	2	1	1	0	1	1	1	0	0	0	0	0	0	0	0	0	2	0	0	2	0	0	2	0	1	2	2	0	2	1	1	0	0	0	0	1	2	1	0	0	1	1
937	1	0	1	0	0	0	2	2	2	2	0	0	0	0	0	0	0	1	0	0	0	0	0	2	0	0	2	0	0	2	1	2	2	0	0	0	2	0	0	2	0	0	1	2	1	1	0	1	2
938	0	0	2	1	0	0	2	2	1	1	0	1	2	2	0	0	0	0	1	1	1	0	0	2	1	1	1	2	2	1	1	1	1	1	2	2	2	0	0	2	0	0	0	2	0	0	0	1	1
939	0	0	1	0	0	0	0	0	2	2	0	1	1	1	0	0	0	1	1	0	0	1	1	1	1	1	2	1	1	1	2	1	1	0	0	1	0	0	1	1	0	0	1	2	1	0	0	1	1
940	0	0	1	0	0	0	1	1	2	2	0	0	1	0	0	1	0	1	1	1	1	0	0	2	1	1	1	0	1	1	1	0	0	0	1	2	2	0	0	2	0	0	0	1	1	0	0	2	1
941	1	0	2	1	0	0	1	1	2	2	0	2	2	2	0	0	0	1	0	0	0	0	0	2	0	0	1	1	1	1	0	0	1	0	0	1	1	0	0	1	0	0	0	1	1	1	0	0	1
942	1	0	1	0	1	1	0	1	2	1	0	0	0	0	0	0	0	1	0	0	0	0	2	0	0	0	2	0	0	2	1	2	2	0	0	1	1	0	1	2	1	1	0	2	1	0	0	2	0
943	1	0	0	0	0	0	2	2	1	0	1	0	1	0	0	1	0	1	0	0	0	0	0	2	0	0	1	1	1	1	0	0	2	2	1	2	2	0	2	0	0	0	0	1	0	0	0	2	1
944	0	0	1	0	0	0	2	2	1	1	1	0	1	0	1	0	0	1	1	1	1	0	0	2	0	0	1	0	1	0	0	0	0	0	1	2	2	0	0	2	0	0	1	1	1	1	0	1	1
945	0	0	2	0	0	0	1	1	1	1	0	1	1	1	0	0	0	0	0	0	0	0	0	2	0	0	1	0	0	1	1	1	1	0	0	1	1	0	0	1	0	0	0	2	1	2	0	1	1
946	0	0	0	0	0	0	2	2	1	1	1	1	0	0	0	0	0	0	1	1	1	0	1	1	0	0	1	0	0	2	1	2	2	0	0	1	1	0	1	1	0	0	0	1	0	1	1	0	2
947	1	1	1	0	0	0	1	1	2	2	0	1	1	1	0	0	1	2	1	1	1	0	0	2	0	0	2	0	0	1	0	0	0	0	0	2	1	0	1	1	0	0	0	2	0	0	0	1	1
948	1	0	0	0	0	0	1	1	1	1	1	0	2	1	0	0	0	2	1	1	1	0	0	2	1	1	2	1	1	2	0	1	2	0	1	2	0	0	2	0	1	0	1	2	1	0	0	2	1
949	0	1	1	0	0	0	1	2	2	1	0	0	1	0	0	0	0	1	1	0	0	0	1	1	1	1	1	0	1	0	0	0	0	0	1	2	2	0	0	2	0	0	0	1	0	1	0	2	0
950	1	0	2	1	0	0	1	2	2	1	0	0	1	1	0	0	0	2	0	0	0	0	0	2	0	0	2	0	0	2	0	0	2	0	0	2	1	1	1	0	0	0	0	1	1	1	0	1	1
951	0	0	0	0	0	0	2	2	0	0	2	0	0	0	0	0	0	0	1	1	1	0	1	1	2	2	1	0	1	1	1	2	2	0	0	1	2	0	1	0	0	0	1	2	1	1	1	1	1
952	0	0	2	0	2	2	1	1	1	1	1	0	0	0	0	0	0	0	0	0	0	0	0	2	0	0	1	0	2	0	0	0	0	0	0	1	1	0	2	0	0	0	0	2	0	1	1	1	1
953	0	0	1	0	0	0	1	1	1	1	0	0	1	1	0	0	0	1	1	1	0	1	1	1	1	1	2	0	0	2	1	0	0	0	1	2	1	0	0	1	0	0	2	2	2	0	0	0	2
954	1	0	2	1	0	0	1	1	0	0	0	1	2	2	0	0	0	0	0	0	0	1	0	2	0	0	1	1	1	1	1	0	1	1	0	1	1	0	0	2	0	0	0	2	1	1	0	1	1
955	0	0	2	1	0	0	1	2	1	0	0	0	0	0	0	0	0	0	1	1	1	0	0	2	0	0	2	0	0	1	1	0	1	0	0	1	0	1	0	0	0	0	1	2	1	1	1	1	1
956	1	1	0	0	0	0	1	2	0	0	1	0	0	0	0	0	0	0	1	0	0	1	0	2	1	1	1	0	1	1	1	0	1	0	0	2	1	0	0	2	0	0	0	2	0	0	0	2	1
957	0	0	0	1	0	0	2	2	0	0	2	1	1	1	0	0	0	2	0	1	0	1	0	2	0	0	1	1	2	0	1	1	0	0	0	1	0	0	1	1	0	0	0	0	0	0	0	1	1
958	1	0	1	0	0	0	2	2	1	1	1	0	0	0	0	0	0	0	1	1	1	1	1	1	1	1	2	1	1	2	0	1	1	0	0	2	1	0	1	1	0	0	1	2	1	1	0	2	1
959	1	0	0	0	0	0	0	0	2	2	0	1	1	1	0	0	0	1	0	0	0	0	2	0	0	0	1	1	1	1	1	0	1	1	1	1	1	0	0	2	0	1	0	1	2	0	0	1	0
960	1	0	1	0	0	0	0	0	2	2	0	0	0	0	0	0	0	0	1	1	1	1	1	1	1	1	1	1	1	1	0	0	2	1	2	2	1	1	1	0	0	0	0	1	1	0	0	2	0
961	1	0	2	0	0	0	2	2	1	1	0	0	1	0	0	1	0	1	0	1	0	2	0	2	0	0	0	1	0	0	1	0	2	0	0	2	1	0	1	1	0	0	0	1	0	0	0	0	2
962	1	0	1	0	0	0	1	1	1	1	0	1	2	2	0	0	1	1	0	0	0	0	1	1	0	0	1	0	1	1	0	2	2	0	0	1	2	0	0	1	0	0	0	2	1	2	0	0	2
963	1	0	1	1	0	0	0	0	2	2	0	0	1	0	0	1	0	2	1	1	1	0	0	2	0	0	2	0	0	1	1	0	0	0	0	1	1	1	0	1	1	0	0	1	1	1	0	2	0
964	1	0	0	0	0	0	1	1	1	1	0	0	2	1	0	1	0	0	1	1	1	1	1	1	0	0	2	0	0	2	0	1	2	0	1	1	1	0	0	1	0	0	1	1	1	1	0	1	1
965	0	0	1	1	0	0	1	2	1	0	0	0	1	0	0	1	1	0	1	1	1	0	0	2	1	1	1	1	2	0	1	2	2	0	0	1	2	0	1	1	0	1	0	1	1	1	0	1	1
966	0	0	2	1	0	0	2	2	0	0	0	1	1	1	0	0	1	1	0	0	0	0	1	1	0	0	0	2	2	1	1	1	1	1	1	1	2	0	1	1	0	0	0	2	1	1	0	0	2
967	1	0	1	0	1	2	1	2	1	0	1	1	0	0	0	0	0	0	0	0	0	1	0	2	0	0	1	0	0	2	0	1	2	1	1	2	1	0	0	1	0	0	0	2	0	0	0	2	0
968	1	0	0	0	0	0	0	0	2	2	0	0	0	0	0	0	0	0	1	0	0	1	1	2	0	0	2	1	1	1	2	1	2	2	0	1	2	0	0	2	0	0	1	2	1	1	0	1	0
969	0	0	2	0	0	0	1	2	2	0	0	0	0	0	0	0	0	0	1	1	1	1	1	1	1	1	2	1	1	1	0	0	0	1	0	1	1	1	0	0	0	1	0	2	1	0	0	2	1
970	0	0	2	1	0	0	1	1	2	1	0	0	1	1	0	0	0	0	0	1	0	0	0	2	0	0	2	0	0	2	2	1	2	1	1	2	2	0	1	1	1	0	1	2	1	1	0	2	1
971	1	0	1	0	1	1	1	1	1	1	0	0	1	0	0	0	0	0	1	1	1	0	0	2	0	0	1	0	1	0	0	0	0	1	0	2	0	0	0	0	0	0	0	2	1	2	0	2	1
972	1	0	2	1	0	0	0	0	2	2	0	0	1	0	0	0	0	0	0	0	0	0	0	2	0	0	1	0	0	1	1	0	1	1	0	2	1	0	0	1	0	1	0	2	1	0	0	2	0
973	0	0	2	0	0	0	1	1	0	0	1	0	1	1	0	0	0	1	0	0	0	0	0	2	1	1	2	0	0	2	0	0	0	1	1	1	1	0	0	1	0	0	0	0	1	0	0	1	0
974	1	0	2	1	0	0	1	2	1	0	1	1	1	1	0	0	0	0	0	0	0	0	0	2	0	0	2	0	0	2	0	1	2	1	1	2	2	0	0	2	0	0	0	0	0	0	0	1	1
975	0	0	2	1	0	0	1	1	1	1	0	0	1	0	0	0	0	1	0	1	0	0	0	2	0	0	1	0	1	1	0	0	1	0	0	2	0	1	1	0	0	0	0	2	1	0	0	2	0
976	0	0	1	0	0	0	2	2	1	0	1	0	0	0	0	0	0	0	0	0	0	1	0	2	0	0	1	0	1	1	0	0	2	0	0	2	2	0	1	1	1	0	0	2	0	1	0	2	1
977	0	0	2	0	2	2	2	2	0	0	1	0	0	0	0	0	0	1	1	0	0	0	0	2	0	0	2	1	1	0	1	1	1	0	0	1	2	0	0	2	0	0	0	2	0	1	0	1	1
978	0	0	1	0	0	0	1	1	1	1	1	1	2	1	0	1	0	1	1	1	0	1	0	2	1	1	1	0	0	1	0	1	2	1	0	1	2	0	1	1	0	0	0	1	0	0	0	2	0
979	0	0	1	0	0	0	1	1	1	1	1	0	1	0	0	1	1	1	2	2	1	0	0	2	0	0	1	1	2	0	1	0	0	1	2	2	0	1	1	0	0	1	0	2	0	0	0	2	2
980	1	0	2	0	0	0	0	0	1	1	0	1	1	1	0	0	0	0	0	0	0	1	0	2	0	0	0	0	0	1	0	1	1	1	0	1	1	0	1	1	0	1	1	2	1	0	1	0	2
981	0	0	1	1	0	0	1	1	2	2	0	0	0	0	0	0	0	0	1	1	1	0	2	0	0	0	1	1	2	0	1	2	1	0	0	1	1	0	2	0	0	1	0	2	1	0	0	1	1
982	0	0	2	0	0	0	0	1	2	1	0	1	0	0	0	0	0	0	2	1	0	0	1	1	0	0	1	1	1	1	0	0	1	0	0	2	1	1	1	0	0	1	0	2	1	1	0	1	1
983	0	0	1	1	0	0	1	1	0	0	1	0	1	0	0	1	0	0	1	1	1	2	1	1	1	1	2	0	0	2	1	1	2	0	0	2	1	0	0	2	0	0	0	1	2	1	0	2	1
984	0	0	1	0	0	0	1	1	2	2	0	0	0	0	0	0	0	0	2	1	1	0	0	2	0	0	1	0	0	0	0	0	1	1	1	1	2	0	0	1	0	0	1	1	0	0	1	0	2
985	1	0	1	1	0	1	1	1	2	2	0	0	0	1	0	0	0	1	1	1	0	0	1	1	0	0	2	1	1	2	0	1	2	2	0	2	1	1	0	1	0	0	0	1	1	1	0	1	2
986	0	1	1	0	1	1	1	2	2	1	0	0	2	1	0	0	0	0	0	0	0	0	2	0	0	0	2	0	0	2	0	1	1	0	0	2	2	0	0	1	0	1	0	1	1	1	0	2	0
987	0	0	1	0	0	0	2	2	1	0	1	0	0	0	0	0	0	0	1	1	1	1	2	0	1	1	2	0	0	1	1	1	1	0	0	1	2	0	1	1	0	0	2	2	2	1	0	1	1
988	0	0	1	0	1	1	0	0	2	1	0	0	0	0	0	0	0	0	0	0	0	0	0	2	1	1	0	1	1	1	0	0	0	0	1	2	1	0	0	2	0	0	1	2	1	1	0	1	0
989	0	0	1	1	0	0	1	2	1	0	0	0	1	1	0	0	0	0	1	1	1	1	1	1	0	0	0	2	2	0	0	0	1	1	0	0	1	0	1	1	0	0	0	1	0	1	0	0	0
990	0	0	0	0	0	0	1	1	1	1	0	1	1	1	0	0	0	2	1	1	1	1	0	2	0	0	0	1	1	1	0	1	1	0	1	2	2	0	2	0	0	1	0	1	1	1	0	0	1
991	1	0	0	0	0	0	2	2	1	0	0	0	0	0	0	0	0	1	1	1	1	1	0	2	0	0	1	1	1	1	1	0	0	1	1	2	1	0	0	2	0	1	0	2	2	0	0	1	1
992	0	0	0	0	0	0	1	1	2	2	0	0	0	0	0	0	0	0	0	0	0	0	0	2	1	1	0	2	2	0	0	1	1	2	0	2	1	1	0	0	0	0	1	1	1	0	0	1	1
993	1	0	2	0	0	0	1	2	2	0	0	1	1	1	0	0	0	0	1	1	1	0	0	2	1	1	0	2	2	1	1	1	1	1	1	1	1	0	1	1	0	0	0	2	0	1	1	1	1
994	0	0	1	0	0	0	2	2	0	0	1	0	0	0	0	0	0	0	0	0	0	0	0	2	0	0	0	2	2	1	1	0	2	1	1	1	2	0	2	0	0	0	1	2	1	0	0	1	1
995	1	0	2	1	0	0	2	2	0	0	0	0	0	0	0	0	0	1	0	0	0	1	1	1	1	1	1	1	2	0	1	1	1	1	1	2	1	0	0	1	0	1	0	1	2	0	0	2	0
996	0	0	1	0	0	0	0	1	2	1	0	0	0	1	0	0	0	0	0	0	0	0	1	1	0	0	0	0	0	1	0	1	2	0	0	1	1	0	0	1	0	0	0	1	2	1	0	2	0
997	1	0	1	0	0	0	1	1	1	1	1	0	2	1	0	1	0	1	0	0	0	0	0	2	1	1	1	0	2	0	0	0	2	0	0	2	1	0	1	0	0	0	0	1	0	1	1	0	2
998	0	0	1	0	0	0	2	2	0	0	1	0	0	0	0	0	0	1	0	0	0	0	0	2	0	0	1	1	1	1	0	1	1	1	2	2	2	0	1	1	0	1	0	2	1	0	0	2	0
999	1	1	1	0	0	0	1	1	1	1	1	0	0	0	0	0	0	0	0	0	0	0	0	2	0	0	1	1	1	1	1	0	2	0	0	1	1	1	0	1	0	0	0	2	0	2	0	0	2
1000	0	0	1	1	0	0	1	2	2	1	0	0	0	0	0	0	0	0	0	0	0	0	0	2	0	0	1	1	1	1	1	0	2	0	0	2	1	0	0	1	0	0	0	2	0	1	0	2	0
[truncated: 952 more columns]
