# Supplementary material for: KNN-MDR: a learning approach for improving interactions mapping performances in genome wide association studies
Source: BMC Bioinformatics. 2017 Mar 21;18:184. doi: 10.1186/s12859-017-1599-7 (PMC5361736; doi:10.1186/s12859-017-1599-7)
Supplement: Supplementary file 2 — The data set(s) supporting the results of Table 1. (ZIP 22742 kb) [file 12859_2017_1599_MOESM2_ESM.zip › Nouveau dossier/S47/mkallsimul.dat]

1	0	0	2	0	0	1	1	0	1	0	0	0	0	0	0	0	0	0	0	1	1	0	1	0	0	0	2	0	2	2	1	0	0	2	2	2	1	0	0	0	1	0	0	0	0	0	0	1	0
2	1	1	2	0	0	0	0	0	2	0	0	1	2	0	0	1	0	1	0	0	2	0	0	0	0	0	0	1	1	1	0	2	1	0	0	1	1	1	0	0	0	0	0	0	0	0	0	1	0
3	0	2	1	0	0	0	2	0	0	0	2	0	0	0	0	0	1	1	1	1	1	1	1	1	1	1	2	0	2	2	0	0	0	2	0	2	1	0	1	0	0	0	1	0	0	0	0	0	1
4	1	2	0	0	0	1	0	0	2	0	0	0	0	0	0	0	1	0	0	0	1	0	1	0	0	0	2	0	2	2	0	1	1	1	0	2	2	0	0	1	0	0	0	0	0	0	0	2	0
5	0	0	2	0	0	0	0	0	2	0	0	1	1	0	0	1	1	1	1	1	1	0	0	0	0	0	2	0	2	2	1	0	0	2	1	2	0	0	0	0	0	0	0	0	0	0	0	0	0
6	0	1	2	1	0	0	2	1	1	0	0	0	1	0	0	1	1	1	0	1	1	0	1	0	0	0	1	0	2	2	0	1	1	1	0	1	0	0	0	0	0	0	0	0	0	0	0	2	0
7	1	2	0	0	0	0	1	0	1	0	1	1	1	1	1	0	1	1	0	0	2	0	0	0	0	0	2	1	2	2	2	1	1	2	0	1	1	0	0	0	0	0	1	0	1	1	0	0	0
8	1	0	2	0	0	1	1	0	2	0	0	0	0	0	0	0	1	1	1	0	1	0	2	0	0	1	2	0	2	2	1	1	1	1	1	2	2	0	0	1	0	0	1	0	1	1	0	1	0
9	1	1	2	1	0	1	1	0	1	0	0	0	0	0	0	0	2	0	1	0	2	0	2	0	0	1	1	0	2	2	0	1	1	2	0	2	1	0	0	1	0	0	0	0	0	0	0	1	0
10	1	1	2	0	0	0	2	0	1	0	1	0	0	0	0	0	2	1	0	0	2	0	0	0	0	0	2	1	2	2	0	0	1	2	0	2	2	1	1	0	1	0	0	0	1	2	0	1	0
11	1	2	1	0	0	0	1	1	2	0	0	0	0	0	0	0	0	0	0	0	1	0	0	0	0	0	2	0	2	2	1	0	0	2	0	2	1	0	0	1	0	0	0	0	1	0	1	0	1
12	0	1	2	1	0	0	1	0	1	0	0	0	1	0	0	0	2	2	0	0	2	0	1	0	0	0	1	1	2	2	0	1	2	2	1	2	0	0	0	1	0	0	0	2	0	1	0	1	0
13	1	0	2	0	0	1	1	0	0	0	1	0	1	0	0	0	1	1	1	1	2	0	0	0	0	0	1	0	2	2	1	2	1	0	0	1	2	0	0	2	0	0	0	0	1	0	0	1	0
14	1	1	2	0	0	1	2	0	2	0	0	0	0	0	0	0	1	1	2	2	1	0	0	0	0	0	1	0	1	2	0	1	0	2	0	2	2	0	1	1	0	0	0	0	0	0	0	1	0
15	0	1	1	1	0	1	1	0	1	0	0	0	1	0	1	1	0	0	0	0	1	0	0	0	0	0	2	1	2	2	2	1	1	2	0	2	1	0	0	1	0	1	0	0	1	1	0	2	0
16	0	1	1	0	1	1	2	0	1	0	0	0	0	0	0	0	1	0	0	0	2	0	0	0	0	0	2	0	2	2	0	1	0	1	0	1	1	0	0	1	0	1	1	0	1	0	0	1	0
17	1	1	1	0	0	1	2	0	1	0	0	0	1	0	0	0	1	1	0	1	2	0	0	0	0	0	1	0	2	2	0	2	2	0	0	0	1	1	0	0	0	0	0	0	0	0	0	1	0
18	0	1	1	1	0	0	2	1	1	0	0	1	2	1	1	0	2	1	1	0	2	0	0	0	0	2	1	1	2	2	1	0	0	2	0	2	1	1	0	0	0	0	0	0	0	0	0	0	2
19	0	1	2	0	0	0	0	0	2	0	0	0	1	0	0	0	1	1	1	1	1	0	0	0	0	0	0	2	1	1	0	1	1	1	0	1	2	0	0	1	0	0	0	0	1	1	0	1	0
20	1	1	1	0	0	1	1	1	2	0	0	0	1	1	1	1	2	0	0	0	2	0	0	0	0	0	2	0	2	2	0	0	0	2	0	2	1	0	0	0	0	0	1	0	0	0	0	1	0
21	1	1	1	0	0	1	1	0	0	1	1	0	0	0	0	0	1	0	0	0	1	1	0	0	0	0	2	0	2	2	2	0	0	2	1	1	0	0	0	1	0	0	0	2	0	2	0	0	0
22	0	1	1	1	0	0	1	0	1	0	1	0	0	0	0	0	2	1	1	1	1	0	0	0	0	0	2	1	1	1	0	1	1	1	0	2	1	0	0	0	0	0	0	1	0	1	0	1	0
23	0	1	2	0	0	0	0	0	2	0	0	0	1	1	1	0	0	0	2	2	0	0	1	0	0	0	1	0	2	2	0	2	1	1	0	2	2	2	0	0	0	0	0	0	0	2	0	1	1
24	1	1	0	0	0	0	2	0	1	0	1	1	1	1	1	0	1	1	0	0	1	0	0	0	0	1	2	0	2	2	1	0	0	2	1	2	0	0	0	1	0	0	0	0	0	1	0	1	0
25	1	0	2	0	0	0	0	0	2	0	0	0	1	1	1	0	1	1	0	0	1	1	1	0	0	0	1	1	1	1	0	2	1	0	0	2	1	0	0	0	1	1	1	0	1	0	0	2	0
26	1	0	2	0	0	1	1	0	1	1	1	1	1	1	1	0	1	1	1	1	1	0	1	0	0	0	1	0	2	2	0	0	0	1	0	1	2	0	0	2	1	0	0	1	0	0	0	1	0
27	0	1	2	0	0	1	2	0	1	0	1	0	0	0	0	0	1	1	2	2	1	0	1	1	1	1	0	1	1	0	1	1	0	1	0	1	1	0	1	0	0	0	0	0	0	0	0	1	0
28	1	1	2	0	0	0	0	0	2	0	0	1	1	1	1	0	0	0	0	0	1	0	0	0	0	0	1	1	2	2	0	1	2	1	0	1	2	0	0	2	0	0	0	0	0	0	0	2	0
29	1	2	0	0	0	0	1	0	1	0	0	0	1	0	0	0	2	1	1	1	1	0	0	0	0	0	1	0	2	2	1	0	1	2	0	2	2	0	1	0	1	0	0	0	0	1	1	1	0
30	1	0	2	1	0	0	1	0	2	0	0	1	1	1	1	0	2	1	0	0	2	1	0	0	0	0	1	0	2	2	0	1	1	1	0	2	1	1	0	0	0	0	0	1	0	1	0	2	0
31	1	0	1	0	0	0	2	0	1	0	1	0	0	0	0	0	2	1	0	0	1	0	0	0	0	0	2	1	2	2	2	1	0	2	0	2	1	0	0	1	0	0	0	0	1	0	0	0	0
32	0	1	1	0	0	0	1	1	2	0	0	0	1	0	1	1	1	0	1	1	1	0	0	0	0	0	1	0	1	1	0	2	2	0	0	1	2	0	0	1	0	0	0	0	1	0	0	2	0
33	1	2	1	0	0	1	2	0	1	0	1	1	1	1	1	0	1	1	0	0	1	0	0	0	0	0	2	1	2	2	0	1	1	1	0	1	1	1	0	0	0	0	0	2	0	1	1	2	0
34	0	0	2	0	0	0	2	1	1	1	1	1	1	2	1	0	0	0	2	1	0	0	0	0	0	0	0	1	1	1	0	2	1	0	0	2	1	0	0	0	0	0	1	0	1	0	0	2	0
35	1	1	2	0	0	1	2	1	1	0	0	1	2	2	2	0	1	0	1	0	2	0	1	1	1	1	2	1	2	2	1	2	1	2	1	2	2	0	0	1	0	0	0	0	0	0	0	1	0
36	0	1	0	0	0	0	1	0	1	0	1	0	0	0	0	0	2	1	0	0	2	0	1	0	0	0	1	1	1	0	0	1	0	1	1	1	2	0	0	1	0	1	0	0	1	0	0	1	1
37	0	1	1	0	0	1	1	0	1	0	1	0	0	0	0	0	2	0	0	1	2	0	0	0	0	0	2	0	2	1	0	0	0	2	0	2	1	0	0	1	0	1	0	0	0	1	0	0	0
38	1	2	1	0	0	0	1	0	1	0	1	0	1	0	0	0	2	2	0	0	1	0	0	0	0	0	2	1	2	2	2	1	2	1	0	1	2	0	0	0	0	0	1	0	1	0	0	1	0
39	0	1	2	0	0	1	0	0	2	0	0	0	1	0	0	0	1	1	1	1	1	0	0	0	0	0	2	0	2	2	0	1	1	0	0	1	2	1	0	1	0	1	0	1	1	1	0	1	0
40	0	2	1	0	0	0	1	0	1	0	0	1	1	1	1	0	1	1	0	1	2	0	0	0	0	0	2	0	2	2	0	0	0	2	0	2	1	0	0	1	0	0	0	0	0	0	0	1	0
41	0	1	1	0	0	0	1	0	1	0	0	1	1	1	1	0	0	0	2	1	0	0	0	0	0	0	2	0	1	1	1	1	1	2	0	2	0	0	0	0	0	0	0	0	0	0	0	1	0
42	0	2	1	0	0	0	1	0	1	0	1	0	0	0	0	0	1	2	0	0	2	0	0	0	0	0	2	0	2	2	1	1	1	1	0	1	1	1	0	0	0	0	1	0	1	1	0	2	0
43	1	1	1	1	1	1	2	0	1	0	0	0	0	0	0	0	0	0	2	2	0	0	1	0	0	0	0	2	1	1	0	0	0	2	1	2	2	1	1	0	0	0	0	0	0	1	0	1	1
44	1	1	1	0	0	0	2	1	1	0	0	0	1	1	1	1	2	1	0	1	1	0	0	0	0	0	1	1	1	1	0	2	1	2	0	2	2	1	0	0	0	0	1	0	1	0	0	1	0
45	0	2	1	0	0	0	2	1	1	1	1	1	1	0	0	1	1	0	0	0	2	0	0	0	0	0	2	0	2	2	1	2	1	0	0	1	0	0	0	0	0	0	0	0	0	2	0	1	0
46	1	1	2	0	0	0	1	0	1	0	0	1	2	2	2	0	2	0	0	0	2	0	0	0	0	0	1	1	2	2	0	1	1	2	0	2	0	0	0	1	0	1	0	1	0	1	0	0	1
47	0	2	1	0	0	0	0	0	1	0	1	1	1	0	0	0	1	1	2	1	2	0	1	0	0	1	0	0	2	1	0	1	1	0	0	0	2	0	0	1	0	1	0	0	1	1	0	2	0
48	0	2	0	0	0	0	0	0	2	0	0	1	2	1	1	0	0	0	0	0	1	0	0	0	0	0	0	0	2	2	0	1	1	1	0	2	2	1	0	1	0	0	1	0	0	1	0	0	1
49	0	0	2	1	0	0	0	0	2	0	0	0	1	0	0	0	0	0	0	0	0	1	0	0	0	0	1	0	2	2	0	1	2	1	0	1	0	0	0	0	0	0	1	0	1	0	0	2	0
50	0	1	1	0	0	1	0	0	2	0	0	0	1	0	0	1	1	0	0	0	2	0	0	0	0	0	1	1	2	1	1	2	1	1	0	2	1	0	0	1	0	0	0	0	1	0	0	2	0
51	1	1	0	0	0	0	0	0	2	0	0	0	1	2	2	0	2	0	1	1	2	0	0	0	0	0	1	0	2	2	0	1	1	0	0	1	1	0	0	0	0	0	0	0	2	2	0	1	1
52	0	0	2	0	0	1	2	0	0	0	2	0	1	0	0	0	2	1	1	0	2	0	0	0	0	0	1	1	1	1	1	1	1	1	0	1	2	1	1	0	2	1	0	1	2	1	0	1	1
53	1	0	2	1	1	0	2	0	0	0	0	1	1	1	1	0	1	1	1	1	1	0	0	0	0	0	1	0	1	1	0	2	1	1	0	2	0	0	0	0	0	1	0	0	1	1	0	1	1
54	0	1	1	0	0	0	0	0	2	0	0	0	2	0	0	1	1	0	1	1	2	0	1	0	0	1	1	0	2	2	1	2	1	0	0	1	1	0	0	1	0	0	1	0	0	0	0	1	0
55	0	2	0	0	0	0	0	0	2	0	0	0	1	2	2	0	0	0	0	1	1	0	0	0	0	0	1	0	2	2	0	1	0	2	0	2	0	0	0	0	0	0	0	1	0	1	0	2	0
56	1	2	1	0	0	0	1	0	2	0	0	0	0	0	0	0	2	1	0	1	1	0	1	0	0	0	2	1	2	2	2	1	0	1	1	1	2	0	0	2	0	0	0	0	0	0	0	1	0
57	0	1	1	0	0	0	2	1	1	0	1	0	0	0	0	0	2	0	1	1	1	0	0	0	0	0	2	0	2	1	0	2	1	0	0	1	1	0	0	0	0	0	0	0	2	0	0	0	0
58	1	1	0	1	0	0	1	0	2	1	0	1	2	2	2	0	0	0	0	1	1	0	0	0	0	0	1	0	2	2	0	2	2	1	0	1	0	0	0	0	0	0	1	0	0	1	0	0	0
59	0	0	2	0	0	1	1	1	2	0	0	0	1	0	0	0	1	0	0	0	2	0	1	0	0	0	2	1	2	2	2	2	2	0	0	1	0	0	0	1	0	0	1	0	1	0	0	2	0
60	1	0	2	0	0	1	1	1	2	0	0	0	1	0	0	1	0	1	0	0	2	0	0	0	0	0	1	0	2	2	0	1	1	1	0	1	2	1	1	1	1	0	1	0	0	0	0	1	1
61	0	2	1	0	0	0	1	0	1	0	1	1	2	1	1	0	1	0	1	1	1	0	0	0	0	0	2	0	2	2	1	1	1	2	2	2	1	0	0	1	0	0	0	0	0	0	0	2	0
62	1	1	1	1	0	0	0	0	2	0	0	0	0	0	0	0	1	1	0	0	1	0	1	0	0	1	1	0	2	2	1	2	1	2	0	2	1	0	1	0	0	0	1	0	1	0	0	0	1
63	0	1	1	1	0	0	0	0	2	0	0	0	1	0	0	0	1	0	0	0	1	0	0	0	0	0	1	0	2	2	0	2	1	0	0	1	0	0	0	1	0	0	0	0	1	0	0	0	1
64	1	1	1	0	0	0	1	1	2	0	0	2	2	2	2	0	1	1	0	1	2	0	0	0	0	0	0	0	2	2	0	1	1	0	0	1	1	0	1	0	0	0	0	0	1	1	0	2	0
65	0	1	2	0	0	0	0	0	2	0	0	0	0	0	0	0	1	1	1	1	1	0	0	0	0	0	1	0	2	2	1	2	2	1	0	2	2	0	0	1	1	0	0	0	0	1	1	2	0
66	0	1	1	1	0	0	1	0	1	1	1	1	2	2	2	0	1	0	1	1	2	0	0	0	0	1	2	0	2	2	0	1	1	2	0	2	2	0	0	1	0	1	0	0	0	2	0	1	0
67	1	0	2	0	0	1	1	0	1	0	0	0	0	0	0	0	1	1	1	1	0	0	0	0	0	0	1	1	2	2	0	0	1	0	0	2	0	0	0	0	0	0	0	0	1	0	0	1	1
68	0	0	2	0	0	0	0	0	2	0	0	1	1	2	1	0	2	1	0	1	2	0	1	0	0	0	1	0	2	2	1	2	1	0	0	1	2	0	0	1	0	0	0	0	0	1	0	0	1
69	0	2	1	0	0	1	1	0	1	0	0	0	1	1	1	0	0	1	1	1	2	0	0	0	0	0	1	1	1	0	0	1	1	1	1	1	1	0	0	2	0	0	0	0	0	2	0	1	0
70	0	1	2	1	0	0	1	0	1	0	1	0	0	0	0	0	1	1	0	0	1	0	0	0	0	0	1	2	2	2	0	1	1	2	0	2	2	1	1	1	1	1	0	0	0	1	0	2	0
71	1	0	2	0	0	1	1	1	2	0	0	1	1	1	1	0	1	1	0	0	2	0	0	0	0	1	1	0	2	2	0	2	1	2	0	2	0	0	0	0	0	0	0	0	0	1	0	2	0
72	0	1	2	0	0	1	0	0	2	0	0	1	1	1	1	0	1	1	1	1	1	0	0	0	0	0	2	1	2	2	0	0	0	1	0	2	1	1	0	0	0	0	0	0	0	0	0	2	0
73	0	1	1	0	0	0	2	0	0	0	0	1	1	1	1	0	0	1	1	1	2	0	1	0	0	0	1	0	2	2	0	1	1	1	1	1	0	0	0	0	0	0	0	0	1	1	0	2	0
74	1	1	1	0	0	0	2	0	1	0	1	1	2	1	1	0	1	0	1	1	2	0	0	0	0	0	1	0	1	1	1	1	1	2	1	2	1	0	0	1	0	0	0	0	0	0	0	1	1
75	0	1	2	0	0	0	1	0	1	1	0	0	0	0	0	0	0	0	0	0	1	0	0	0	0	0	2	0	2	1	0	1	1	1	0	1	2	0	0	1	1	0	0	0	0	2	0	1	0
76	1	1	2	0	0	1	2	1	2	0	0	0	0	0	0	0	1	1	0	1	2	0	1	1	1	1	1	0	1	1	1	1	2	2	1	2	2	0	0	1	0	1	0	0	1	0	0	1	0
77	1	1	1	0	0	1	2	1	1	0	1	1	1	1	1	0	1	0	1	1	2	0	0	0	0	0	2	1	2	2	1	0	0	1	1	2	2	0	1	1	0	0	1	0	2	0	0	1	1
78	0	1	1	0	0	0	0	0	2	0	0	0	0	0	0	0	2	2	0	0	1	0	0	0	0	0	2	0	2	2	0	1	2	1	0	1	1	1	0	0	0	0	0	0	0	0	0	2	0
79	1	1	1	1	0	0	2	0	0	0	1	0	2	0	0	0	1	1	0	0	2	0	0	0	0	1	1	0	2	2	0	1	2	2	1	2	0	0	0	0	0	0	0	0	0	1	0	1	0
80	0	2	0	1	0	0	1	0	1	1	1	1	1	1	1	0	1	1	1	1	1	1	0	0	0	0	2	1	2	2	2	0	0	2	0	2	0	0	0	0	0	0	1	0	1	0	0	1	0
81	0	2	1	0	0	0	2	0	0	0	1	1	2	1	1	0	2	2	1	1	2	0	1	0	0	0	2	0	2	2	1	2	2	2	1	2	2	0	1	1	0	0	1	0	1	1	0	1	0
82	0	0	2	0	0	0	1	0	1	0	1	0	1	0	0	0	2	2	1	1	1	0	0	0	0	0	2	0	2	1	0	1	1	1	1	1	0	0	0	0	1	0	0	0	0	1	0	2	0
83	0	2	0	0	0	0	0	0	2	0	0	2	2	2	2	0	0	0	1	1	1	0	1	0	0	0	2	0	2	2	1	2	2	0	0	1	1	0	0	2	0	2	0	0	0	0	0	2	0
84	0	0	2	0	0	0	2	0	1	1	0	0	1	0	0	0	2	2	0	0	2	0	0	0	0	0	1	2	1	1	1	2	2	0	0	1	2	0	0	1	0	0	0	0	0	0	0	1	0
85	0	2	0	0	0	0	1	0	1	0	0	0	0	1	1	0	1	1	0	0	2	0	1	0	0	0	1	0	2	2	0	0	1	1	0	1	1	0	0	0	0	1	1	0	0	1	0	2	0
86	0	0	2	0	1	0	2	0	0	0	0	1	2	1	1	0	1	1	0	0	2	0	1	1	1	1	2	0	2	2	0	0	1	1	0	2	2	0	0	1	0	0	0	0	2	1	0	1	0
87	1	1	1	0	0	0	2	1	1	0	0	0	0	0	0	0	2	1	0	0	2	0	1	1	1	1	2	0	2	2	0	1	1	1	1	2	1	0	0	0	1	0	1	0	1	1	0	1	1
88	0	0	2	0	0	2	1	0	1	1	1	1	2	2	2	0	0	0	0	0	1	1	0	0	0	0	1	0	2	2	0	1	0	1	1	1	1	0	0	1	0	0	1	0	1	0	0	2	0
89	0	0	2	0	0	0	2	0	1	0	0	0	1	0	0	0	2	1	0	0	2	0	1	1	1	1	1	0	1	1	1	2	1	0	0	1	1	0	0	1	0	0	0	0	0	1	0	2	0
90	0	1	2	1	0	0	1	0	1	0	1	0	0	0	0	0	2	0	1	0	2	1	0	0	0	0	1	0	2	2	0	1	0	2	1	2	2	0	0	2	0	0	0	0	0	1	0	1	0
91	1	2	1	1	0	0	2	0	0	0	0	0	1	1	1	0	2	1	1	1	2	0	0	0	0	0	2	0	2	1	1	0	0	2	1	2	2	1	0	1	0	0	0	0	0	0	1	2	0
92	1	2	0	0	0	0	1	0	2	0	0	1	2	1	1	0	1	0	1	1	1	1	0	0	0	0	1	0	2	2	0	2	2	0	0	0	2	0	0	2	0	0	0	0	0	0	0	2	0
93	0	2	0	0	0	0	2	0	0	0	2	0	0	0	0	0	1	2	1	1	2	0	0	0	0	0	2	2	2	2	0	2	2	2	0	2	1	1	0	0	0	0	0	0	0	0	0	1	0
94	0	0	2	0	0	0	1	0	1	0	0	0	1	0	0	0	2	2	1	1	2	0	0	0	0	0	0	1	1	1	0	0	0	2	1	2	0	0	0	0	0	1	0	0	1	0	0	1	0
95	0	0	2	0	0	0	0	0	2	0	0	0	2	1	2	1	1	1	0	1	2	0	0	0	0	0	1	1	1	1	0	2	2	1	0	2	1	0	0	1	0	1	0	0	0	1	0	0	0
96	0	1	1	1	0	0	1	0	1	0	0	0	0	0	0	0	1	0	1	1	2	0	0	0	0	0	2	0	1	1	0	1	1	2	1	2	1	1	0	0	0	0	1	0	1	2	0	2	0
97	1	0	2	0	0	0	1	0	0	0	1	0	0	0	0	0	0	0	0	0	2	0	0	0	0	0	1	0	2	2	1	2	2	1	0	1	1	0	0	0	0	0	0	1	0	1	0	1	1
98	1	1	1	1	0	0	0	0	2	0	0	0	1	0	1	1	1	1	0	0	2	0	1	0	0	0	0	0	2	2	0	1	0	2	1	2	1	0	0	1	0	0	1	0	2	2	0	0	0
99	1	1	2	1	0	0	1	0	1	0	1	2	2	1	1	1	1	1	1	1	2	0	1	1	1	1	1	0	2	1	1	2	1	1	1	2	1	0	0	1	0	0	0	0	1	1	0	1	1
100	0	1	1	0	0	1	2	0	0	0	2	1	1	1	1	0	1	0	1	1	1	0	0	0	0	0	2	0	2	2	1	1	1	0	0	0	1	0	0	0	0	0	0	0	0	0	0	2	0
101	1	2	0	0	0	0	2	0	1	0	1	0	0	0	0	0	1	0	0	0	1	0	0	0	0	0	2	1	2	1	0	0	2	0	0	1	1	0	0	0	0	0	1	0	1	0	0	0	0
102	1	0	2	0	0	0	2	0	1	0	1	0	0	0	0	0	1	0	0	0	2	0	0	0	0	1	2	1	2	2	0	2	1	1	0	2	2	0	1	0	0	0	1	0	1	1	0	2	0
103	0	1	1	0	0	0	1	1	2	0	1	0	1	0	1	1	2	2	0	0	1	0	1	0	0	0	2	2	2	2	1	2	1	1	1	1	2	0	0	1	0	0	0	0	0	0	0	1	0
104	0	1	2	1	0	0	0	0	2	0	0	0	0	0	0	0	1	0	1	1	2	0	0	0	0	0	1	1	1	1	1	0	0	2	2	2	2	0	0	2	1	0	0	0	0	0	0	1	0
105	1	1	2	1	0	0	1	0	0	1	2	0	0	0	0	0	2	2	0	0	1	1	0	0	0	0	2	0	2	1	0	1	1	0	0	0	1	0	0	2	0	0	1	0	1	1	0	2	0
106	0	2	1	1	0	0	0	0	2	0	0	0	1	1	1	0	2	0	0	0	2	0	0	0	0	0	1	1	1	1	0	1	2	0	0	1	2	1	1	0	0	0	0	0	0	0	0	2	0
107	1	1	1	1	0	0	1	0	1	0	1	1	2	1	1	0	1	1	2	2	1	0	0	0	0	1	1	0	2	2	0	1	1	0	0	1	1	0	0	0	0	0	0	1	0	1	0	2	0
108	0	0	2	0	0	1	0	0	2	0	0	0	2	1	1	1	2	1	2	2	1	1	0	0	0	0	1	0	2	2	0	1	1	2	1	1	2	0	0	2	0	0	0	1	1	2	0	1	0
109	1	1	1	1	1	1	2	0	1	0	1	0	2	2	2	0	2	1	1	0	2	0	0	0	0	0	2	0	2	2	0	2	1	0	0	2	1	0	0	0	0	0	1	0	0	1	0	1	0
110	1	0	2	0	0	1	0	0	2	0	0	1	2	2	2	1	1	1	0	0	0	0	0	0	0	0	1	1	2	1	1	1	1	1	1	1	2	0	0	1	0	0	0	0	1	1	0	1	0
111	0	2	1	0	0	0	1	0	1	0	0	0	1	1	1	0	0	0	0	0	1	0	0	0	0	1	1	1	1	1	1	1	2	0	0	1	0	1	0	0	0	0	0	1	0	1	0	2	0
112	1	2	1	0	0	0	1	1	1	1	0	0	0	0	0	0	0	0	0	0	0	0	0	0	0	0	0	0	1	1	0	2	2	0	0	1	1	1	0	0	0	0	0	1	0	1	0	2	0
113	1	1	2	1	0	0	1	0	2	0	0	0	1	1	0	0	1	1	0	1	1	0	2	1	1	1	1	0	1	1	0	0	0	2	1	2	2	1	0	0	0	0	1	0	1	1	0	2	0
114	1	1	1	0	0	1	1	0	2	0	0	1	1	1	1	0	1	0	0	0	1	0	1	0	0	0	2	1	2	2	0	1	0	2	0	2	2	0	0	2	0	1	0	0	0	0	0	2	0
115	0	2	0	0	0	0	2	1	1	0	0	0	0	0	0	0	1	1	1	1	1	0	0	0	0	0	1	0	2	2	1	1	1	1	0	1	1	0	0	0	0	1	0	0	0	0	0	1	1
116	1	2	0	0	0	0	2	0	0	0	0	2	2	1	1	1	1	0	1	0	2	0	0	0	0	1	1	0	2	2	0	1	1	2	0	2	1	0	0	1	0	1	0	0	1	0	0	0	1
117	1	2	1	2	0	0	1	1	2	0	0	0	0	0	0	0	1	1	2	1	2	0	0	0	0	0	1	1	2	2	0	1	1	0	0	1	1	0	0	0	0	1	0	0	1	0	0	1	1
118	1	1	1	0	0	1	1	0	1	0	1	0	0	0	0	0	1	0	1	1	1	0	1	0	0	0	2	0	2	2	0	1	1	1	1	1	0	0	0	0	0	0	0	0	1	0	0	0	1
119	1	2	1	0	0	0	1	0	1	0	1	1	1	1	1	0	1	2	1	1	2	0	0	0	0	0	2	1	2	2	2	1	1	1	0	2	1	0	0	1	0	0	0	2	0	2	0	1	0
120	1	1	1	1	0	0	0	0	2	0	0	2	2	1	1	1	1	1	0	0	2	0	0	0	0	0	1	0	2	2	0	2	2	1	0	0	1	0	0	1	0	0	1	0	1	1	0	0	0
121	1	0	2	0	0	0	2	1	1	0	0	0	1	0	1	1	1	1	1	1	0	0	0	0	0	0	2	1	2	2	1	1	0	2	0	0	1	0	0	0	0	0	0	0	1	0	0	0	1
122	0	1	1	1	0	0	0	0	2	0	0	0	0	0	0	0	1	0	1	1	2	0	0	0	0	0	1	0	2	2	1	1	1	0	0	1	1	0	0	1	0	0	0	0	0	0	0	1	1
123	1	2	1	1	0	0	1	0	1	0	1	1	1	1	1	0	1	1	0	0	2	0	0	0	0	0	0	0	2	2	0	2	2	0	0	1	2	0	0	0	1	0	1	0	1	0	0	1	1
124	0	2	2	0	0	1	1	0	1	0	1	0	1	0	0	1	1	1	1	0	0	0	1	0	0	0	2	0	2	2	0	2	1	1	1	2	2	1	0	1	0	1	0	0	0	0	0	1	1
125	1	1	1	1	0	1	1	0	1	0	1	0	1	0	0	0	0	0	0	0	1	0	0	0	0	0	1	0	2	2	0	2	1	0	0	1	1	0	0	0	0	0	0	0	0	0	0	0	0
126	0	0	2	0	0	1	2	0	0	0	0	0	2	1	2	1	1	2	0	0	2	0	0	0	0	0	1	1	1	1	0	1	2	1	0	1	0	0	0	0	0	0	0	0	0	2	0	0	1
127	1	1	1	0	0	0	0	0	2	0	0	0	0	0	0	0	2	0	0	0	2	0	1	1	1	1	1	0	1	1	0	0	0	2	0	2	1	1	0	0	0	0	2	0	1	1	0	1	0
128	0	2	2	0	0	0	0	0	2	0	0	1	1	1	1	0	0	0	2	1	0	0	0	0	0	1	2	0	2	2	0	1	1	2	0	2	2	0	0	0	1	0	0	0	0	0	0	1	1
129	1	2	1	1	0	0	1	1	2	0	0	1	2	2	2	0	0	0	0	0	2	0	1	0	0	0	1	0	2	2	0	2	1	0	0	1	1	0	0	0	0	0	0	0	0	1	0	1	1
130	0	1	2	1	0	0	2	0	0	0	1	0	1	1	1	1	2	2	1	1	1	0	1	0	0	0	2	0	2	2	0	1	2	1	0	2	0	0	0	1	0	0	1	0	1	0	0	1	1
131	0	1	1	0	0	0	0	0	2	0	0	0	1	0	1	1	1	0	0	0	2	0	0	0	0	0	1	0	1	1	1	1	0	1	1	1	1	0	0	0	1	0	0	0	0	0	0	1	0
132	0	1	1	0	0	1	1	0	0	0	1	1	1	1	1	0	2	2	2	2	2	0	0	0	0	0	1	0	1	1	1	2	2	2	0	2	0	0	0	0	0	0	0	0	0	0	0	1	1
133	0	2	1	0	0	0	1	0	1	0	0	0	0	0	0	0	1	0	1	0	2	0	0	0	0	0	2	0	2	1	1	0	0	2	0	2	0	0	0	0	0	1	0	0	0	1	0	2	0
134	1	0	2	0	0	2	1	0	2	0	0	1	1	1	1	0	0	0	0	1	2	0	0	0	0	0	1	1	2	1	1	1	1	2	1	2	1	0	0	1	0	1	0	0	0	0	0	0	0
135	1	1	1	1	0	0	2	0	0	0	1	0	2	1	1	0	1	1	1	1	1	0	0	0	0	0	1	0	2	2	0	1	1	1	0	1	2	0	0	1	0	1	0	1	1	1	0	0	0
136	0	1	2	1	0	0	1	0	1	0	0	0	0	0	0	0	1	0	1	1	1	0	0	0	0	0	1	0	2	2	0	0	1	1	0	2	2	0	1	1	0	0	0	0	0	0	0	2	0
137	0	2	1	1	0	0	0	0	1	0	1	0	0	0	0	0	1	1	1	0	2	0	1	1	1	1	2	0	2	2	1	2	1	0	0	1	2	0	0	2	1	2	0	0	0	0	0	0	0
138	1	1	2	1	0	0	1	0	2	0	0	0	0	0	0	0	0	1	1	0	1	0	1	0	0	1	1	0	2	1	1	0	0	2	1	2	2	0	0	1	0	1	0	1	1	0	0	2	0
139	0	1	1	1	0	0	1	2	2	0	0	0	0	0	0	0	2	2	1	1	1	0	0	0	0	0	1	0	1	1	0	1	0	2	0	0	1	0	0	1	0	0	0	0	0	1	0	1	1
140	0	2	1	2	0	0	1	0	1	0	0	1	2	2	2	0	1	0	1	1	2	0	0	0	0	0	1	1	2	2	0	1	1	2	0	2	0	0	0	0	0	0	0	0	1	0	0	1	1
141	0	0	2	0	0	0	1	0	1	0	1	0	1	0	0	0	1	1	0	1	1	0	0	0	0	0	0	1	1	0	0	1	1	1	0	2	1	1	0	0	0	0	1	0	1	0	0	0	0
142	0	2	0	1	0	0	1	0	1	0	1	0	0	0	0	0	2	2	0	0	1	0	0	0	0	1	0	0	2	2	0	0	0	1	0	0	1	0	0	1	0	0	0	0	0	0	0	2	0
143	0	2	2	0	0	1	2	1	2	0	0	0	1	0	0	0	1	0	0	0	2	0	0	0	0	0	2	0	2	2	1	1	1	2	1	2	2	0	0	1	0	0	0	0	0	0	0	1	0
144	0	1	1	1	0	1	2	1	1	0	0	0	0	0	0	0	2	2	1	1	1	0	0	0	0	0	0	1	1	0	0	0	0	1	1	1	1	0	1	0	1	0	0	0	0	1	0	1	0
145	1	2	0	0	0	0	1	1	2	0	0	0	1	0	0	0	1	1	1	0	0	0	0	0	0	1	1	0	2	1	1	1	1	1	1	1	1	1	0	0	0	0	1	0	1	1	0	1	0
146	1	0	2	0	0	0	1	0	2	0	0	1	1	1	1	0	2	0	0	0	2	0	0	0	0	0	1	0	2	2	0	0	0	1	1	2	2	0	0	1	1	1	0	1	1	0	0	2	0
147	0	1	1	0	1	0	0	0	2	0	0	1	1	1	1	0	1	1	0	0	0	0	0	0	0	0	2	0	2	2	1	0	0	2	0	2	1	0	0	0	0	0	0	1	0	1	0	1	1
148	0	1	0	0	0	0	1	1	2	0	0	0	0	0	0	0	1	1	1	1	1	0	0	0	0	1	1	0	1	1	1	1	2	1	0	1	1	1	0	0	0	0	1	0	1	0	0	1	0
149	1	1	1	1	0	0	1	0	0	0	1	0	1	1	1	1	2	0	1	1	2	0	1	1	1	1	2	0	2	1	1	1	1	2	1	2	1	0	0	2	0	0	0	0	0	2	0	2	0
150	1	1	1	0	0	1	1	1	2	0	0	0	0	0	0	0	0	0	1	1	1	0	0	0	0	0	1	0	2	2	0	1	1	2	1	2	1	1	0	0	0	0	0	0	0	1	0	1	0
151	0	1	1	0	0	0	2	1	1	1	1	1	1	1	1	0	1	1	0	0	2	0	0	0	0	0	2	0	2	1	0	0	0	2	1	2	1	0	0	1	0	0	0	1	0	0	0	1	0
152	0	2	2	0	0	1	1	0	0	0	1	1	2	1	1	0	0	0	1	1	2	0	0	0	0	0	0	2	1	1	0	1	1	1	0	1	1	0	0	0	0	0	0	1	0	1	0	1	1
153	0	1	1	1	0	0	2	0	0	0	0	0	1	0	1	1	1	0	0	1	1	1	1	1	1	1	1	0	2	2	0	2	2	2	0	2	1	0	0	0	0	1	0	0	1	0	0	0	0
154	0	0	2	0	0	1	1	0	1	0	1	0	0	0	0	0	2	0	0	0	2	0	0	0	0	0	1	1	2	2	0	1	1	1	1	2	2	0	0	2	0	1	0	0	0	2	0	2	0
155	0	1	1	0	0	0	1	0	0	0	1	0	1	0	0	0	1	1	2	1	0	0	0	0	0	1	1	1	2	2	0	0	0	2	0	2	0	0	0	0	0	0	1	0	1	0	0	2	0
156	1	1	1	0	0	0	1	0	1	0	0	1	1	1	1	0	1	0	1	1	1	0	0	0	0	0	2	0	2	2	0	0	0	2	1	1	1	1	0	0	0	0	0	0	0	0	0	2	0
157	0	1	1	0	0	0	0	0	2	0	0	0	0	0	0	0	2	2	0	0	1	0	1	0	0	0	2	0	2	2	0	2	1	2	1	2	2	0	1	1	0	0	0	0	0	0	0	2	0
158	1	2	1	1	0	0	1	0	2	0	0	0	1	0	0	1	1	1	0	0	2	1	0	0	0	0	1	1	1	2	1	1	1	0	0	0	1	0	0	0	1	0	0	0	1	1	0	1	0
159	0	1	1	0	0	0	2	1	1	0	1	0	1	0	1	1	2	1	1	1	1	0	0	0	0	1	0	0	1	1	0	1	1	2	1	2	0	0	0	0	0	0	0	0	0	1	0	1	0
160	1	2	1	1	0	0	0	0	2	0	0	0	1	0	0	0	0	0	1	1	2	0	0	0	0	1	2	0	2	2	0	1	1	1	1	1	1	0	0	1	0	0	0	1	0	1	0	2	0
161	1	2	1	0	0	0	1	0	1	0	0	0	0	0	0	0	1	0	0	0	2	0	0	0	0	0	2	0	2	1	0	2	1	1	1	2	1	0	1	0	1	0	0	0	0	1	0	1	0
162	1	1	1	0	0	0	0	0	2	0	0	0	0	0	0	0	2	1	0	1	1	0	2	1	1	1	0	1	2	2	1	1	1	1	0	2	2	1	0	0	0	0	1	0	1	0	0	1	0
163	1	1	1	1	0	0	1	0	1	0	0	1	1	1	1	0	1	1	0	0	0	0	0	0	0	1	1	1	1	1	1	2	1	0	0	1	0	0	0	1	0	0	0	0	0	0	0	0	0
164	0	2	0	0	0	0	1	0	2	0	0	1	1	1	1	0	1	1	0	0	2	0	0	0	0	0	1	1	2	2	1	1	0	2	0	2	1	0	0	0	0	0	1	1	1	2	0	2	0
165	0	1	2	1	0	1	1	0	2	0	0	0	0	0	0	0	1	0	0	0	2	1	0	0	0	0	2	0	2	2	0	2	2	2	1	2	1	1	0	0	0	0	0	1	1	2	0	1	1
166	0	2	1	0	0	0	1	0	2	0	0	0	1	0	0	0	1	1	0	0	2	0	0	0	0	1	0	1	1	1	0	1	1	2	0	2	2	0	0	1	0	0	1	0	1	0	0	2	0
167	1	2	1	0	0	0	1	0	1	1	1	0	0	0	0	0	1	1	0	0	2	0	0	0	0	0	2	0	2	2	1	2	2	1	1	1	1	0	0	0	0	0	0	1	1	1	0	2	0
168	0	2	1	0	0	1	1	0	1	0	1	0	0	0	0	0	1	0	0	0	2	0	1	1	1	1	2	0	2	2	0	1	1	1	0	2	1	0	0	1	0	1	0	0	0	1	0	1	0
169	1	1	1	0	0	0	0	0	2	0	1	0	1	0	1	1	1	0	0	0	2	0	0	0	0	0	1	1	2	2	0	1	1	0	0	1	1	0	0	1	0	0	1	0	1	1	0	1	0
170	0	2	0	0	0	0	1	0	0	0	1	0	0	0	0	0	0	0	2	2	0	0	1	0	0	0	1	2	2	2	0	1	1	2	0	2	1	0	0	1	0	0	0	0	0	1	0	1	1
171	1	2	0	0	0	0	1	0	1	1	1	1	2	2	2	0	1	0	0	0	2	0	1	1	1	1	0	0	2	2	0	1	2	1	0	1	2	0	0	1	0	0	0	0	0	0	0	1	1
172	0	1	2	1	0	0	2	1	1	0	0	0	0	0	0	0	1	1	1	1	1	0	1	0	0	0	2	1	2	2	2	1	1	1	0	2	0	0	0	0	0	0	1	0	1	1	0	1	1
173	1	0	2	0	0	1	2	0	0	0	2	0	0	0	0	0	0	1	1	0	1	0	0	0	0	0	1	0	1	1	0	1	1	2	1	2	1	0	0	0	0	0	0	0	1	0	0	2	0
174	0	2	0	0	0	0	2	0	0	0	2	0	0	0	0	0	1	1	1	1	1	0	0	0	0	0	0	0	2	2	0	0	1	2	0	2	1	0	0	0	0	0	1	0	1	2	0	1	0
175	1	1	1	0	0	0	1	0	2	0	0	0	0	0	0	0	0	0	0	0	1	0	0	0	0	0	2	0	2	2	0	2	1	2	1	2	1	0	0	0	0	0	0	0	0	1	0	2	0
176	1	1	1	0	0	0	1	0	1	0	1	1	2	1	1	0	0	1	0	0	2	1	0	0	0	0	1	0	2	2	0	0	0	1	0	1	2	0	0	2	0	0	1	0	0	1	0	2	0
177	0	1	1	1	0	0	1	1	2	0	1	0	0	0	0	0	0	0	0	1	1	0	0	0	0	0	1	0	2	2	1	1	1	1	0	2	2	0	1	0	0	0	1	0	0	0	0	2	0
178	0	2	0	0	0	0	0	0	2	0	0	0	0	0	0	0	2	0	0	0	2	0	0	0	0	0	1	0	2	2	0	1	0	1	1	1	1	0	0	0	1	0	1	0	0	1	0	0	1
179	1	2	1	2	0	0	1	0	1	1	0	0	1	0	0	0	1	1	0	0	2	0	0	0	0	0	0	1	2	2	1	1	1	1	0	1	1	0	1	0	0	2	0	0	0	0	0	0	1
180	1	2	0	0	0	0	2	0	0	0	0	0	0	0	0	0	2	2	1	1	2	0	1	1	1	1	1	0	2	2	0	1	1	2	1	2	1	1	0	0	0	1	0	0	1	0	0	1	1
181	0	2	0	0	0	0	1	0	0	1	1	0	1	1	1	1	2	0	0	0	2	1	1	1	1	1	2	1	2	2	2	2	2	0	0	0	2	0	0	2	1	1	0	0	1	0	0	1	0
182	0	1	0	1	0	0	1	1	2	0	0	0	0	0	0	0	1	0	2	2	1	0	1	1	1	1	1	0	2	2	0	2	1	2	0	2	1	0	0	0	0	0	2	0	1	1	0	1	1
183	0	2	1	1	0	0	2	0	0	0	1	1	1	0	0	0	2	2	2	2	0	0	1	0	0	0	0	1	2	2	1	1	1	2	0	2	1	0	1	0	0	1	0	0	0	1	0	1	0
184	1	2	1	0	0	0	2	1	1	0	1	0	1	2	2	0	2	1	1	1	1	0	0	0	0	0	2	0	2	2	0	1	1	1	1	1	0	0	0	0	0	0	0	0	0	1	0	2	0
185	0	2	0	0	0	0	1	0	1	0	0	0	0	1	1	0	2	1	0	0	2	0	1	0	0	0	2	0	2	2	0	0	0	1	0	0	1	0	0	2	0	0	0	0	1	0	0	0	1
186	1	2	1	2	0	0	1	0	1	1	1	0	2	0	0	1	2	0	0	0	2	0	0	0	0	0	0	1	1	1	0	0	0	2	1	2	0	0	0	0	0	0	0	0	0	0	0	2	0
187	0	2	2	0	0	1	2	0	1	0	1	1	1	1	1	0	1	0	0	0	2	1	0	0	0	0	1	0	1	2	0	2	2	0	0	0	0	0	0	0	0	0	0	1	1	1	0	2	0
188	0	1	1	1	0	0	1	1	2	0	0	0	2	0	0	1	1	1	2	2	1	0	2	1	1	1	2	1	2	2	0	1	0	1	0	1	2	0	0	0	1	1	0	0	1	0	0	1	0
189	1	1	1	0	0	0	2	0	0	0	1	1	1	1	1	0	1	0	1	1	2	0	0	0	0	0	2	0	2	2	0	0	1	0	0	2	1	0	0	2	0	0	1	0	0	1	0	1	1
190	0	1	1	0	0	1	2	0	1	0	0	0	2	1	1	0	0	0	2	1	0	0	0	0	0	0	2	0	2	2	0	1	1	1	1	1	1	0	0	1	0	0	1	0	1	1	0	2	0
191	1	1	1	1	0	1	0	0	2	0	0	0	2	2	2	0	0	0	0	0	2	2	0	0	0	0	1	0	2	1	0	2	1	1	0	1	2	1	0	1	0	0	0	1	0	1	0	1	0
192	1	2	1	0	0	0	1	0	1	0	1	0	0	0	0	0	2	1	0	0	2	0	0	0	0	0	1	0	2	2	0	1	1	1	0	2	1	1	0	0	0	0	0	0	2	1	0	1	0
193	1	2	2	1	0	0	1	0	2	1	0	1	1	0	0	1	1	1	1	1	1	0	1	0	0	1	1	0	2	2	0	2	1	1	0	2	1	1	0	0	0	0	0	0	0	1	0	2	0
194	1	1	2	0	0	0	2	0	0	0	1	1	1	1	1	0	1	0	1	1	1	0	0	0	0	0	1	0	2	1	0	2	2	0	0	1	1	0	0	2	0	1	0	0	1	0	0	0	0
195	1	0	1	0	0	0	2	1	1	0	0	1	2	1	1	0	2	0	0	0	2	0	0	0	0	0	2	1	2	2	1	1	1	1	0	1	2	1	0	0	0	0	0	1	0	0	0	1	1
196	0	1	2	1	0	0	0	0	2	0	0	0	0	0	0	0	1	1	1	1	1	0	1	0	0	0	2	0	2	1	0	2	2	1	0	2	2	0	1	0	0	0	0	0	0	1	0	1	0
197	1	1	2	0	0	0	1	1	2	0	0	1	1	1	1	0	1	1	1	1	0	0	0	0	0	0	1	1	2	1	1	1	1	1	0	2	2	1	0	1	0	0	0	0	0	0	0	2	0
198	0	2	2	1	0	0	1	0	2	0	0	0	1	2	2	0	1	1	1	1	2	0	0	0	0	0	2	0	2	2	1	1	1	2	0	2	1	0	0	1	0	1	0	0	1	0	0	1	0
199	1	1	1	0	1	2	1	0	1	0	1	1	1	1	1	0	1	0	1	1	1	0	0	0	0	0	2	1	2	2	1	1	1	0	0	1	2	1	0	1	0	1	0	0	0	1	0	1	0
200	0	1	1	0	0	1	1	2	2	0	0	0	0	0	0	0	0	0	2	1	1	0	1	0	0	0	1	2	2	2	0	1	0	2	2	2	2	0	0	1	1	0	0	0	0	1	0	2	0
201	0	1	2	1	0	0	0	0	2	0	0	1	2	1	1	0	2	1	1	1	1	0	1	1	1	1	2	0	2	1	0	1	2	1	0	1	2	0	0	1	0	0	0	0	0	1	1	2	0
202	1	1	1	0	0	0	1	0	1	0	1	0	1	0	1	1	1	2	0	0	2	0	0	0	0	0	1	1	2	1	1	1	1	1	0	1	0	0	0	1	0	0	0	0	0	1	0	1	0
203	0	1	1	1	0	0	0	0	2	0	1	1	2	1	1	0	0	0	1	1	2	0	1	0	0	0	2	1	1	2	0	1	2	2	1	2	1	0	0	0	0	0	0	0	0	0	0	0	1
204	1	1	1	1	0	0	2	1	2	0	0	1	2	1	1	0	1	0	1	1	1	0	0	0	0	0	2	0	2	2	0	0	1	2	0	2	1	1	0	0	0	0	0	0	0	2	0	0	1
205	0	0	2	0	0	0	2	0	1	0	1	0	1	0	1	1	1	1	1	1	2	0	2	0	0	0	2	1	2	2	0	0	0	1	0	1	2	0	1	0	0	0	0	0	0	1	0	2	0
206	0	1	2	1	0	0	1	0	1	0	1	0	0	0	0	0	1	0	2	2	1	0	0	0	0	0	1	0	1	2	0	0	1	1	0	1	2	0	0	1	0	0	0	0	0	1	0	1	1
207	1	2	1	1	0	0	2	1	1	0	1	0	0	0	0	0	1	1	1	1	1	0	0	0	0	1	1	0	2	2	0	2	2	0	0	1	1	0	0	1	0	0	0	0	0	1	0	2	0
208	1	2	1	0	0	1	0	0	2	0	0	0	1	0	0	0	1	1	2	1	2	0	0	0	0	1	0	1	1	1	0	1	1	1	0	1	2	1	0	0	0	0	1	0	0	0	0	1	1
209	0	1	0	0	0	0	1	0	2	0	0	0	1	0	0	0	1	1	1	0	1	0	0	0	0	1	1	1	2	2	0	1	0	2	2	2	1	0	1	0	1	0	0	0	0	1	0	1	1
210	1	0	2	0	0	1	2	0	1	0	0	1	1	1	1	0	2	1	0	1	1	1	1	1	1	1	2	1	2	2	2	0	0	1	0	1	1	0	0	1	0	0	0	1	0	0	0	1	0
211	1	1	1	0	0	0	1	0	2	0	0	0	0	0	0	0	1	1	1	1	0	0	0	0	0	0	1	1	1	2	1	1	1	0	0	1	2	1	0	1	0	0	0	0	0	1	0	1	0
212	1	2	0	1	0	0	1	1	2	0	0	1	2	2	2	0	1	1	1	1	2	0	0	0	0	0	1	1	0	0	0	1	1	2	2	2	1	0	0	1	0	2	0	0	0	1	0	1	0
213	0	1	1	0	0	1	1	0	1	0	0	1	2	1	1	0	2	2	0	0	2	0	0	0	0	0	1	0	2	2	0	2	1	1	1	2	2	1	0	1	0	1	0	0	1	0	0	2	0
214	1	2	1	0	0	0	0	0	2	0	0	0	0	0	0	0	1	1	0	0	2	0	0	0	0	0	1	1	2	2	1	1	1	1	1	1	1	0	0	2	0	0	0	0	1	0	0	0	0
215	0	1	1	1	0	0	1	1	2	0	0	0	0	0	0	0	2	2	0	0	2	0	0	0	0	0	2	0	2	2	1	1	1	1	0	2	2	1	1	0	1	0	1	0	2	2	0	0	0
216	1	1	2	1	0	0	2	0	1	0	1	0	0	0	0	0	0	0	0	0	2	0	0	0	0	0	1	2	2	2	2	2	2	0	0	1	2	0	0	1	0	1	0	1	2	0	0	2	0
217	0	2	0	0	0	0	0	0	2	0	0	0	1	1	1	0	2	2	0	0	1	0	0	0	0	0	2	0	2	2	0	1	1	1	0	1	1	0	0	0	0	0	1	0	1	0	0	2	0
218	1	1	2	1	0	0	1	0	1	0	0	0	0	0	0	0	2	2	0	0	2	0	1	0	0	0	1	0	2	2	0	1	1	1	0	1	0	0	0	0	0	1	0	0	0	2	0	1	1
219	0	0	2	0	0	0	1	0	1	0	0	0	1	0	0	0	2	2	0	0	1	0	1	0	0	0	1	1	2	2	1	0	0	2	1	2	0	0	0	0	0	0	1	0	0	1	0	2	0
220	1	0	2	0	0	1	2	1	2	0	0	1	1	0	0	0	1	1	1	1	2	0	1	0	0	0	1	0	2	2	0	0	0	2	1	1	2	0	1	0	0	0	0	0	0	0	0	2	0
221	1	2	1	0	0	0	0	0	2	0	0	1	2	2	2	0	1	1	1	1	1	0	0	0	0	0	0	0	1	1	0	2	1	2	0	2	1	0	0	0	0	1	0	0	0	0	0	1	0
222	1	2	1	1	0	0	1	0	1	0	0	1	2	1	1	0	0	0	1	1	2	0	0	0	0	0	2	1	2	2	1	1	1	2	1	2	2	0	1	0	1	0	2	0	0	1	0	0	1
223	1	2	0	1	1	0	0	0	2	0	0	0	2	1	2	1	1	0	0	0	1	1	0	0	0	0	0	1	1	1	0	1	1	1	0	1	2	0	0	2	0	1	0	1	1	1	0	2	0
224	0	2	1	0	0	0	1	1	2	0	0	0	1	1	1	0	1	1	1	1	0	0	1	0	0	0	2	0	2	2	1	1	1	1	0	1	1	0	1	0	0	0	0	1	0	0	0	1	1
225	0	1	1	0	0	0	1	1	2	0	0	0	0	0	0	0	1	1	0	0	1	0	0	0	0	0	1	1	2	2	1	2	1	0	0	2	2	0	0	2	0	0	0	0	0	1	0	0	0
226	0	2	1	2	0	0	2	1	1	0	0	0	0	0	0	0	1	1	0	0	2	0	1	0	0	0	0	0	2	2	0	2	1	0	0	0	2	0	0	2	0	1	0	0	1	0	0	0	0
227	0	1	2	1	0	0	2	0	0	0	0	0	1	0	1	1	1	1	1	1	2	0	1	0	0	1	1	0	1	1	1	2	1	1	0	1	1	1	1	0	0	2	0	0	1	0	0	0	0
228	0	1	1	0	0	1	2	0	0	0	1	1	2	1	1	0	1	1	0	0	2	0	0	0	0	0	1	0	2	2	1	1	1	1	0	2	1	0	0	0	1	0	0	0	0	1	0	2	0
229	1	2	0	0	0	0	0	0	2	0	0	0	2	1	1	0	2	1	0	0	1	0	0	0	0	0	1	0	2	2	1	2	1	0	0	0	1	0	0	0	0	0	1	1	0	1	0	1	0
230	1	2	0	0	0	1	2	0	1	0	1	0	1	0	0	0	1	0	1	1	1	0	1	1	1	1	2	0	2	1	0	0	0	2	0	1	2	0	0	1	0	1	0	0	0	1	0	2	0
231	0	2	2	0	0	1	2	0	1	1	0	0	1	0	0	0	1	0	1	1	2	0	0	0	0	1	2	0	2	2	0	2	1	1	0	2	1	1	0	0	0	0	0	0	0	1	0	2	0
232	1	0	2	0	1	0	1	0	2	0	0	0	1	1	1	0	0	0	0	0	0	0	1	1	1	1	2	1	2	2	2	1	1	1	1	1	1	0	0	1	0	0	0	0	1	0	0	1	1
233	1	0	2	0	0	1	1	0	2	0	0	0	0	0	0	0	1	0	2	2	1	0	1	1	1	1	2	0	2	2	0	1	1	2	1	2	1	0	0	2	0	1	0	0	0	0	0	1	0
234	0	1	2	1	0	1	0	0	2	0	1	1	1	1	1	0	1	1	2	2	1	0	0	0	0	0	1	1	0	0	0	1	1	1	1	1	1	0	0	1	0	0	0	0	1	0	0	0	0
235	1	2	0	0	0	0	0	0	2	0	0	0	0	0	0	0	2	2	0	0	2	1	0	0	0	0	2	0	2	1	0	2	2	2	1	2	2	0	0	1	0	0	0	0	0	0	0	1	0
236	0	2	0	0	0	0	1	0	2	0	0	1	1	1	1	0	1	1	1	0	2	0	0	0	0	0	1	1	2	2	0	1	1	0	0	1	2	0	0	2	1	0	0	0	0	0	0	2	0
237	0	1	1	0	0	0	1	0	1	0	0	0	2	1	1	0	1	1	1	1	1	0	0	0	0	0	0	0	1	1	0	1	1	2	0	2	1	0	0	0	0	0	1	0	1	0	0	2	0
238	0	2	0	0	0	0	1	1	2	0	0	1	1	0	0	1	2	1	0	0	2	0	0	0	0	0	1	0	2	2	1	1	1	0	0	0	2	0	1	0	0	0	1	0	1	0	0	1	0
239	1	0	2	0	0	0	0	0	2	0	0	2	2	1	1	1	1	0	1	1	2	0	0	0	0	0	1	1	2	2	1	1	1	1	0	1	1	1	0	0	0	0	0	0	0	0	0	2	0
240	1	2	1	0	0	0	1	0	1	0	1	0	0	0	0	0	0	0	0	0	0	0	0	0	0	0	2	1	2	2	2	1	2	0	0	1	2	0	0	1	0	0	0	1	0	1	0	1	0
241	1	1	1	0	0	0	1	0	1	0	1	0	1	0	0	0	1	1	0	0	2	0	0	0	0	0	2	0	2	2	1	1	2	1	0	1	2	0	1	0	0	0	0	0	0	0	0	1	0
242	0	0	1	0	0	0	2	0	0	0	0	0	1	1	1	1	2	0	0	0	2	0	0	0	0	0	1	0	2	2	0	2	2	0	0	0	0	0	0	0	0	0	0	0	0	1	0	1	1
243	1	1	2	1	0	0	2	0	0	0	1	0	0	0	0	0	1	1	1	1	1	0	1	1	1	1	1	1	2	2	0	0	0	2	1	2	2	0	0	1	1	1	0	0	1	0	0	2	0
244	0	2	1	1	0	0	1	0	1	0	0	0	0	0	0	0	1	1	0	0	2	0	0	0	0	1	1	0	1	1	1	0	0	1	0	2	1	0	0	0	0	2	0	0	0	0	0	0	1
245	0	0	2	0	0	1	0	0	2	0	0	0	0	0	0	0	1	0	1	2	1	0	1	1	1	1	1	0	1	1	1	1	0	1	0	1	1	0	0	0	0	0	0	0	0	0	0	2	0
246	1	1	2	1	0	0	2	1	1	0	1	1	1	1	1	0	2	2	1	1	2	0	1	1	1	1	1	0	2	2	0	0	0	2	0	1	1	0	0	0	0	0	0	0	0	1	0	1	0
247	1	1	2	0	0	0	1	0	2	0	0	0	1	0	0	0	1	1	0	0	2	0	0	0	0	0	1	0	2	2	0	0	0	2	0	2	2	0	0	1	0	0	0	1	1	1	0	2	0
248	1	0	2	0	0	1	2	0	1	0	0	0	0	0	0	0	1	0	1	1	2	0	0	0	0	0	2	0	2	2	1	0	0	1	1	2	0	0	0	0	0	1	0	0	1	0	0	1	0
249	1	2	0	1	0	0	1	0	2	0	0	1	1	1	1	0	1	0	0	0	1	0	1	0	0	0	1	0	2	2	0	2	2	1	1	2	1	1	0	0	0	0	0	1	1	1	0	2	0
250	1	1	1	0	0	0	1	0	2	0	0	0	0	0	0	0	1	1	0	0	1	0	1	1	1	1	2	2	2	2	0	2	2	2	0	2	2	0	0	1	0	2	0	0	0	0	0	1	1
251	1	1	2	1	0	0	0	0	2	0	0	0	0	0	0	0	1	1	2	1	2	0	0	0	0	1	1	1	1	1	0	0	1	0	0	2	0	1	0	0	0	0	0	0	0	0	0	0	1
252	0	1	2	0	0	0	2	1	2	0	0	0	0	0	0	0	2	1	1	1	1	0	0	0	0	0	2	0	2	2	2	0	0	2	0	2	0	0	0	0	0	0	0	0	1	0	0	2	0
253	0	1	1	1	0	0	1	0	1	0	0	0	0	0	0	0	1	0	0	0	2	0	0	0	0	0	1	0	2	2	0	1	0	2	1	2	2	0	0	1	0	0	1	0	1	0	0	0	0
254	1	2	1	2	0	0	0	0	2	0	0	0	1	0	0	1	1	0	0	0	1	1	0	0	0	0	1	0	2	2	0	0	0	1	1	2	2	0	0	0	1	1	0	0	1	0	0	1	0
255	0	0	2	1	0	0	2	1	1	0	1	0	0	0	0	0	1	0	0	0	1	0	1	0	0	1	1	0	2	2	0	0	0	1	1	2	0	0	0	1	0	0	0	0	0	2	0	2	0
256	1	0	2	0	0	0	0	0	2	0	0	0	0	0	0	0	1	1	0	1	2	0	0	0	0	0	1	0	2	2	1	0	0	2	1	1	1	1	1	0	0	0	1	0	0	0	0	1	0
257	0	2	0	0	0	0	2	0	0	0	1	0	2	0	0	0	1	1	1	1	1	0	2	0	0	1	1	1	2	1	2	2	1	1	0	2	2	1	0	1	0	0	1	0	1	0	0	2	0
258	0	1	2	0	0	1	2	0	2	0	0	1	1	1	1	0	0	0	2	1	0	0	0	0	0	0	2	0	2	1	0	1	1	2	1	2	0	0	0	1	0	0	0	0	0	1	0	1	1
259	1	1	1	0	0	0	2	1	1	0	1	0	0	0	0	0	0	0	1	1	2	0	0	0	0	1	2	1	1	2	0	2	1	1	0	1	2	1	0	1	0	0	1	0	1	1	0	2	0
260	0	1	2	1	0	0	1	0	2	0	0	0	0	0	0	0	1	1	0	0	1	0	1	0	0	0	2	0	2	1	0	2	2	0	0	0	2	0	0	1	0	1	0	0	1	1	0	2	0
261	1	2	1	1	0	0	2	0	0	0	1	1	1	1	1	0	0	0	1	1	1	0	0	0	0	1	2	1	2	2	0	1	1	1	0	1	1	0	1	0	0	0	0	0	0	1	0	2	0
262	1	1	2	2	0	0	1	0	2	0	0	0	1	0	0	0	2	0	1	1	2	1	0	0	0	0	2	0	2	2	0	2	2	0	0	0	0	0	0	1	0	0	0	0	0	1	0	1	1
263	0	1	1	1	0	0	0	0	2	0	0	2	2	1	1	1	1	1	1	1	2	2	0	0	0	0	2	1	2	2	0	1	1	2	0	2	1	0	0	0	0	2	0	0	0	0	0	2	0
264	1	1	1	1	0	0	1	1	1	1	0	0	0	0	0	0	2	1	1	0	2	0	0	0	0	1	1	1	2	1	1	0	1	0	0	2	2	0	0	2	0	0	0	0	0	1	0	1	1
265	1	1	1	1	0	0	1	1	2	0	0	1	1	1	1	0	1	0	0	0	2	0	0	0	0	0	2	1	2	2	0	1	1	2	2	2	1	1	0	0	0	0	0	0	0	0	0	2	0
266	1	1	1	0	0	0	1	0	0	0	1	0	1	0	1	1	1	0	0	0	2	0	0	0	0	0	2	0	2	1	0	0	0	2	0	2	2	0	0	2	0	0	2	0	0	1	0	0	1
267	0	1	1	0	0	0	1	1	2	0	0	1	1	1	1	0	1	1	1	1	1	0	0	0	0	1	1	1	0	0	0	2	2	0	0	1	2	0	1	0	0	1	0	0	1	0	0	2	0
268	0	2	0	0	0	0	2	0	2	0	0	0	0	0	0	0	0	0	1	2	1	0	0	0	0	0	2	0	2	1	1	1	1	2	0	1	2	0	0	2	0	0	1	0	1	0	0	1	0
269	1	1	2	1	0	0	2	0	0	0	0	0	0	0	0	0	2	2	0	0	1	0	0	0	0	0	1	0	2	2	0	2	2	1	0	0	0	0	0	0	0	1	0	0	0	0	0	2	0
270	1	2	1	0	0	0	1	1	2	0	0	1	1	1	1	0	2	1	0	0	2	1	0	0	0	0	1	1	2	2	0	0	0	2	1	2	2	0	0	1	0	0	0	0	0	1	0	2	0
271	1	0	2	0	0	1	1	1	2	0	0	0	1	0	0	0	2	1	1	1	2	1	0	0	0	0	1	0	2	2	0	0	0	2	0	2	2	0	0	2	0	0	1	0	1	1	0	1	1
272	0	2	0	0	0	0	2	0	0	0	2	2	2	2	2	0	1	1	2	2	1	0	0	0	0	0	1	0	2	2	0	2	1	2	1	2	2	1	1	1	0	0	1	0	1	0	0	0	1
273	1	1	1	0	0	0	1	0	0	0	1	1	1	0	0	0	0	0	0	0	1	0	0	0	0	0	1	0	2	2	0	2	1	0	0	2	0	0	0	0	0	0	1	0	0	0	0	1	1
274	0	1	1	0	0	1	2	1	1	0	0	0	0	0	0	0	0	0	1	0	1	0	0	0	0	0	2	0	2	1	0	2	2	0	0	1	2	0	0	2	1	0	2	0	0	1	0	0	1
275	0	1	1	1	0	0	0	0	2	0	0	0	0	0	0	0	2	2	0	0	2	0	1	0	0	0	0	2	1	2	1	1	1	2	1	2	1	0	0	0	0	0	0	0	1	0	0	1	0
276	1	1	1	0	0	0	2	0	2	0	0	0	1	0	0	0	0	0	0	0	1	0	1	1	1	1	1	0	2	2	0	1	0	2	1	2	1	0	0	2	0	0	0	0	0	0	0	1	0
277	1	0	2	1	0	1	1	0	1	0	0	1	0	0	0	0	2	0	1	0	2	1	0	0	0	0	1	1	2	2	0	0	0	1	1	2	2	0	0	1	0	0	0	0	0	1	0	2	0
278	1	0	2	1	0	0	2	0	0	0	1	0	1	0	1	1	2	1	0	0	2	0	0	0	0	0	1	0	2	2	0	1	1	0	0	0	0	1	0	0	0	0	0	0	0	1	0	2	0
279	0	1	2	1	0	0	2	0	1	0	1	2	2	1	1	1	0	0	2	1	0	0	1	0	0	0	1	1	1	1	0	1	1	1	0	2	2	0	0	2	1	1	0	0	1	0	0	2	0
280	1	1	1	0	0	1	1	1	2	0	0	1	1	0	0	1	2	2	2	2	2	0	1	0	0	0	1	1	2	1	1	0	0	1	1	1	2	0	0	2	1	0	1	1	0	1	0	0	0
281	0	2	0	0	0	0	1	0	2	0	0	1	1	1	1	0	0	0	2	1	1	0	0	0	0	0	1	0	1	1	1	2	1	0	0	1	1	1	0	0	0	0	0	0	0	2	0	1	0
282	1	1	2	1	0	0	2	0	0	1	1	0	1	0	1	1	1	1	0	0	2	0	1	1	1	0	1	1	1	2	1	0	1	2	0	2	1	0	0	0	1	0	1	0	1	0	0	2	0
283	0	1	1	0	0	1	1	0	1	0	0	0	0	0	0	0	0	0	0	0	1	0	0	0	0	0	1	1	2	2	1	1	0	1	0	1	1	0	0	1	0	0	1	1	1	2	0	0	0
284	1	2	0	0	0	0	1	1	2	0	0	0	0	0	0	0	1	0	0	0	2	0	0	0	0	0	2	0	2	2	1	1	2	1	0	2	2	0	0	1	0	0	0	0	1	2	0	1	0
285	1	2	1	0	0	0	0	0	2	0	0	0	0	0	0	0	2	2	0	0	2	0	1	0	0	0	2	0	2	2	0	2	1	1	1	1	2	1	0	1	0	0	0	0	0	0	0	2	0
286	0	1	2	2	0	0	1	0	1	0	1	1	1	1	1	0	0	0	0	0	0	0	1	0	0	1	2	1	2	2	2	2	1	0	0	2	1	0	0	0	1	1	0	0	1	0	0	2	0
287	1	1	1	0	0	0	0	0	2	0	1	0	0	0	0	0	2	2	2	2	0	0	0	0	0	0	1	0	1	1	0	0	2	0	0	1	1	0	0	2	0	0	1	0	1	0	0	2	0
288	0	0	2	0	0	2	1	1	2	0	0	0	0	1	1	0	1	1	1	0	2	0	1	1	1	1	1	0	2	2	0	1	1	1	0	1	1	0	0	1	0	1	0	0	1	0	0	1	1
289	0	1	1	1	0	0	0	0	2	0	0	1	2	2	2	0	2	2	1	1	2	0	0	0	0	0	1	2	2	2	0	1	0	1	1	1	1	0	0	0	0	0	1	0	1	0	0	0	2
290	0	0	2	0	0	1	1	0	1	0	0	0	1	0	0	0	0	0	2	2	0	0	1	1	1	1	1	0	2	2	0	1	0	2	1	2	1	0	0	1	0	0	0	0	0	0	0	1	0
291	1	2	0	0	0	0	0	0	2	0	0	0	0	0	0	0	1	1	1	1	1	0	0	0	0	0	2	0	2	1	0	1	0	1	0	1	1	0	0	0	0	0	0	1	0	0	0	2	0
292	0	1	1	0	0	0	1	0	0	0	1	1	1	1	1	0	1	1	2	1	2	0	0	0	0	1	1	0	1	2	0	2	1	2	0	2	2	0	0	2	0	0	0	1	0	1	0	2	0
293	1	0	2	1	0	1	0	0	2	0	0	1	0	0	0	0	0	0	1	0	1	0	0	0	0	0	1	1	2	1	2	0	0	2	0	2	1	0	0	2	0	0	0	0	1	1	0	0	0
294	1	2	1	0	0	0	2	1	1	0	1	0	1	0	0	0	2	1	0	0	2	1	0	0	0	0	1	0	1	2	0	1	2	2	1	2	2	0	0	1	0	0	0	0	0	1	1	1	0
295	0	1	2	1	0	0	0	0	2	0	0	0	1	0	0	0	1	1	1	0	2	0	0	0	0	0	0	0	2	2	0	2	1	0	0	1	1	0	0	0	1	0	0	0	0	0	0	1	0
296	1	1	1	1	0	0	2	1	1	0	1	0	1	1	1	0	2	0	1	1	2	1	0	0	0	0	1	0	2	2	0	1	1	1	1	2	2	0	0	2	0	0	0	0	2	0	0	2	0
297	1	0	2	0	0	0	1	0	2	0	0	0	0	0	0	0	1	0	0	0	2	0	1	1	1	1	0	1	1	0	1	1	1	2	1	1	1	0	0	1	0	0	0	1	0	1	0	0	0
298	0	1	2	0	0	0	1	0	1	0	1	1	1	0	0	1	1	0	1	1	2	0	0	0	0	0	1	1	2	2	1	1	1	1	0	1	1	1	0	0	0	0	1	0	1	1	0	2	0
299	1	1	1	0	0	0	1	0	1	0	0	1	0	0	0	0	0	0	1	1	1	1	0	0	0	0	1	0	1	1	1	1	2	1	0	1	1	0	0	1	1	0	1	0	0	0	0	2	0
300	0	1	2	1	0	0	0	0	2	0	0	0	0	0	0	0	1	1	1	1	1	0	0	0	0	0	1	1	2	1	2	2	2	0	0	1	1	0	0	0	0	0	1	0	0	1	0	0	2
301	0	1	1	0	0	0	1	0	1	0	0	1	0	0	0	0	1	1	0	1	1	0	0	0	0	0	0	1	2	2	1	2	2	0	0	1	2	1	0	1	0	2	0	0	0	0	0	2	0
302	0	1	1	0	0	0	1	1	2	0	0	1	1	0	0	1	1	0	1	1	1	0	0	0	0	0	2	0	2	1	1	2	1	0	0	1	1	0	0	0	0	0	1	0	1	0	0	2	0
303	0	1	1	0	0	0	1	0	1	0	1	1	2	2	2	0	2	1	1	0	2	0	0	0	0	1	1	0	2	2	0	0	0	1	0	1	1	0	0	0	0	0	1	0	1	1	0	1	0
304	0	1	1	0	0	0	1	1	2	0	0	2	2	1	1	1	1	0	0	0	2	0	0	0	0	1	2	0	1	1	0	1	1	2	1	2	1	0	0	1	0	0	1	0	0	0	0	2	0
305	1	1	1	0	0	0	2	0	1	0	0	0	1	0	0	0	1	0	0	0	2	1	0	0	0	0	0	1	1	1	0	1	1	0	0	1	1	0	0	0	0	0	2	0	1	0	0	2	0
306	1	2	1	0	0	0	2	0	0	0	0	0	0	0	0	0	1	0	1	1	2	0	1	0	0	0	1	0	1	1	1	2	2	1	0	0	1	0	0	1	1	1	0	0	0	2	0	1	1
307	1	1	1	0	0	0	2	0	0	0	1	0	0	0	0	0	2	1	0	0	2	1	1	1	1	1	2	0	2	2	0	2	2	0	0	0	2	0	0	1	1	0	0	0	0	1	0	1	1
308	0	1	2	0	0	1	1	1	2	0	0	0	1	0	0	0	0	0	0	0	1	0	0	0	0	0	2	0	2	2	0	2	2	0	0	0	1	0	0	0	0	0	0	0	0	1	0	0	0
309	0	1	2	1	0	0	1	0	1	0	0	0	0	0	0	0	1	0	0	0	2	0	0	0	0	0	2	1	1	2	0	2	2	2	1	2	2	0	0	2	0	0	0	0	0	0	0	2	0
310	0	2	0	1	0	0	2	0	0	0	0	1	0	0	0	0	1	0	1	1	1	0	1	1	1	1	2	1	2	2	0	1	0	1	1	1	2	0	0	2	0	1	1	0	1	0	0	1	0
311	1	1	1	1	0	0	0	0	2	0	0	0	0	0	0	0	2	2	1	1	2	0	0	0	0	0	1	0	2	2	0	1	1	1	0	1	2	2	0	0	0	0	1	0	1	1	0	1	0
312	1	1	2	1	0	0	1	0	1	0	1	1	2	2	2	0	1	0	1	1	1	0	0	0	0	0	0	1	1	1	0	2	2	0	0	1	2	1	0	1	0	0	0	0	0	0	0	2	0
313	1	1	2	1	0	0	1	0	1	0	0	1	2	1	1	0	0	0	0	0	2	0	0	0	0	0	1	0	2	2	1	1	0	2	1	2	2	0	0	2	0	0	0	1	0	1	0	2	0
314	1	1	2	0	0	1	2	0	1	0	0	0	2	0	0	0	0	0	0	1	1	0	0	0	0	0	2	0	2	2	1	2	2	1	0	1	1	0	0	1	0	0	1	0	1	1	0	1	0
315	1	1	1	0	0	0	1	0	1	0	1	0	1	0	0	0	0	0	1	1	2	0	0	0	0	0	1	0	2	2	1	1	1	0	0	1	0	0	0	1	0	0	0	0	0	1	0	2	0
316	0	1	1	1	0	0	0	0	2	0	0	1	0	0	0	0	2	1	1	0	2	0	1	0	0	0	2	0	2	1	0	1	1	1	1	1	1	0	0	0	0	0	0	0	0	1	0	2	0
317	0	0	2	1	0	0	1	0	1	0	1	1	2	1	1	0	0	0	0	0	1	0	0	0	0	0	2	0	2	2	0	0	0	2	0	1	1	0	0	0	1	0	2	0	1	1	0	1	0
318	1	2	0	0	0	0	2	0	1	0	1	1	2	1	1	0	0	0	0	1	1	1	0	0	0	0	2	0	2	2	2	0	0	1	1	2	2	0	0	1	0	0	0	0	0	2	0	2	0
319	0	2	0	0	0	0	2	1	1	0	0	1	1	1	1	0	1	1	0	0	2	0	1	1	1	1	2	0	2	1	1	1	1	2	1	2	2	0	0	0	0	0	0	0	0	0	0	2	0
320	1	2	0	0	0	0	0	0	1	0	1	0	0	0	0	0	2	2	2	2	0	0	1	0	0	0	1	0	1	1	0	1	2	1	0	2	1	1	0	0	0	1	0	0	1	0	0	2	0
321	1	1	2	0	0	0	2	0	0	0	2	1	1	0	0	1	1	1	1	1	1	0	0	0	0	0	2	0	2	2	0	1	0	2	0	0	1	0	0	1	0	0	0	1	0	0	0	1	1
322	0	1	2	0	0	1	2	1	2	0	0	1	1	1	1	0	0	0	1	1	2	0	0	0	0	0	1	0	2	2	0	1	1	1	1	2	0	1	0	0	0	0	0	0	0	0	0	1	1
323	0	1	1	0	0	0	0	0	2	0	0	1	1	1	1	0	0	0	0	0	1	0	1	0	0	1	0	1	1	0	0	1	1	2	0	1	0	0	0	1	0	0	0	1	0	0	0	2	0
324	0	1	1	0	0	0	1	0	2	1	0	0	0	0	0	0	1	0	0	0	2	0	0	0	0	0	0	1	2	2	1	2	1	1	1	1	1	1	0	0	0	0	0	1	0	1	0	1	1
325	0	1	1	0	0	0	1	0	1	0	0	1	2	1	1	0	0	1	0	0	2	0	0	0	0	0	1	0	2	2	1	1	1	1	0	2	1	0	0	1	0	0	0	0	0	1	0	0	0
326	0	1	1	0	0	1	2	0	1	0	0	0	0	0	0	0	2	1	1	0	2	0	0	0	0	1	1	0	2	2	1	0	1	1	0	1	1	0	0	0	0	0	0	0	1	0	0	1	0
327	0	2	0	0	0	0	0	0	2	0	0	0	0	0	0	0	1	1	1	1	2	0	0	0	0	0	1	0	2	1	0	1	0	2	1	2	1	0	0	0	1	0	0	0	0	2	0	2	0
328	1	1	2	2	0	0	1	0	2	0	0	0	0	0	0	0	0	0	0	0	2	0	2	0	0	1	2	0	2	2	1	1	1	1	0	2	1	0	1	0	0	0	1	1	0	1	0	2	0
329	1	0	2	0	0	1	0	0	2	0	0	1	1	1	1	0	2	1	0	1	2	0	0	0	0	1	2	1	1	2	0	1	1	0	0	0	0	0	0	0	0	0	0	0	0	1	0	2	0
330	1	1	1	1	0	1	1	0	1	0	1	0	0	0	0	0	1	1	0	0	2	0	0	0	0	0	2	1	2	2	0	2	1	2	0	2	1	0	0	2	0	0	0	0	0	0	0	2	0
331	0	2	1	0	0	1	2	0	1	0	0	1	1	1	1	0	1	1	1	1	1	0	0	0	0	0	0	1	2	2	1	1	0	1	1	1	0	1	0	0	0	0	0	0	0	0	0	2	0
332	1	1	1	0	1	0	1	0	1	0	0	0	1	0	0	0	2	1	0	0	2	0	0	0	0	0	2	0	2	1	0	2	2	1	0	0	2	0	0	1	0	0	0	0	0	1	0	1	0
333	0	1	2	0	0	0	2	1	1	0	0	0	0	0	0	0	1	0	1	1	1	0	0	0	0	0	1	2	2	2	1	2	1	0	0	2	2	0	0	1	0	1	0	1	2	0	0	2	0
334	1	1	1	0	0	0	2	0	0	0	0	1	1	1	1	0	1	1	0	0	1	0	0	0	0	0	1	0	1	1	1	1	1	1	0	1	2	1	0	1	0	0	0	0	0	2	0	0	0
335	0	2	1	0	0	0	1	0	1	0	1	1	2	1	1	0	0	0	1	1	2	0	0	0	0	0	2	1	2	2	2	1	1	2	2	2	2	1	0	1	0	0	0	0	0	1	0	1	1
336	1	1	2	0	0	1	2	0	0	0	0	1	2	1	1	1	0	1	0	0	2	0	0	0	0	0	2	0	2	2	0	1	1	1	0	1	1	0	0	0	0	0	0	0	0	1	0	2	0
337	0	2	0	0	0	0	2	1	2	0	0	1	0	0	0	0	1	0	1	1	2	0	1	0	0	0	1	1	1	0	0	1	1	0	0	1	1	0	0	1	0	0	0	0	0	1	0	2	0
338	1	1	2	0	0	1	1	0	1	0	0	1	1	1	1	0	1	1	0	0	0	0	0	0	0	0	1	1	1	0	0	1	0	2	0	2	1	0	1	0	1	0	0	0	0	1	0	1	1
339	1	2	1	1	0	0	2	0	1	0	0	1	2	0	0	1	0	0	2	1	0	0	0	0	0	0	0	2	1	2	1	0	1	1	0	2	1	0	0	0	1	0	0	0	0	0	0	0	1
340	1	1	1	0	0	0	0	0	2	0	0	1	1	1	1	0	1	1	1	1	2	0	1	0	0	0	2	1	2	2	0	1	1	2	1	2	2	2	0	0	0	0	0	0	0	0	0	2	0
341	0	1	1	0	0	0	2	1	1	0	0	0	0	0	0	0	0	1	1	1	2	0	0	0	0	0	2	0	2	2	1	2	2	0	0	1	1	0	1	0	0	0	1	0	1	1	0	0	0
342	1	2	0	0	0	0	1	0	1	0	0	1	1	1	1	0	2	2	1	1	1	0	1	1	1	2	1	1	2	1	1	1	1	1	0	2	2	1	1	0	1	0	1	0	1	0	0	2	0
343	1	1	2	1	0	0	0	0	2	0	0	0	0	0	0	0	1	1	0	0	2	0	0	0	0	0	2	0	2	2	1	2	2	0	0	1	2	0	0	1	0	0	0	0	0	0	0	0	0
344	0	2	0	0	0	0	1	1	2	0	0	0	1	0	1	1	0	0	1	1	0	0	1	1	1	1	1	0	2	2	0	2	2	0	0	1	0	0	0	0	0	0	0	1	0	0	0	2	0
345	1	1	1	0	1	1	1	0	1	0	1	0	0	0	0	0	1	0	1	1	1	0	0	0	0	0	2	0	2	2	0	1	1	1	1	1	2	0	1	0	1	0	1	0	1	0	0	2	0
346	0	1	1	1	0	0	1	0	1	0	0	1	1	0	0	0	1	0	1	1	2	0	1	1	1	1	2	0	2	2	0	0	0	2	0	2	2	0	0	1	0	0	2	0	1	1	0	0	0
347	1	1	1	0	0	1	1	1	2	0	0	1	2	1	1	0	2	1	0	0	2	0	0	0	0	1	2	0	2	2	0	0	0	1	1	2	1	0	1	0	1	0	1	0	1	0	0	1	1
348	0	1	1	0	0	0	0	0	2	0	0	1	1	1	1	0	1	0	0	0	1	0	1	1	1	2	2	1	2	2	1	0	0	2	2	2	1	0	0	0	0	0	0	0	0	2	0	2	0
349	1	2	1	0	0	0	2	1	1	0	1	0	0	0	0	0	1	1	1	1	2	0	0	0	0	0	2	1	1	2	0	0	0	2	0	2	1	1	0	0	0	2	0	0	0	1	0	1	1
350	0	1	1	0	0	0	2	0	1	0	1	1	2	2	2	0	1	0	0	1	1	0	0	0	0	0	0	2	1	1	0	1	1	1	1	2	2	0	0	1	0	0	0	0	0	1	0	0	1
351	0	0	2	1	0	1	0	0	2	0	0	0	1	1	1	0	1	0	1	1	2	0	1	0	0	1	2	0	2	2	0	2	1	2	1	2	2	1	1	0	1	0	1	0	1	0	0	1	0
352	1	2	0	0	0	0	1	0	1	1	1	1	1	1	1	0	1	0	1	0	2	0	0	0	0	2	2	2	2	2	0	1	1	0	0	0	1	0	0	0	0	0	0	0	0	0	0	0	0
353	1	2	0	0	0	0	2	0	1	0	1	1	0	0	0	0	0	0	0	0	1	1	0	0	0	0	1	0	1	2	0	1	0	1	0	1	1	0	0	2	0	2	0	0	1	0	0	2	0
354	0	0	2	0	0	2	0	0	2	0	0	1	1	1	1	0	1	1	0	0	1	0	0	0	0	1	1	0	2	2	1	2	2	1	1	1	2	0	0	2	0	0	0	0	0	0	0	2	0
355	0	1	1	0	0	0	1	1	2	0	0	0	1	1	1	0	2	1	2	2	1	0	0	0	0	0	1	0	2	2	0	1	1	1	0	1	2	0	0	0	0	0	0	0	0	1	0	1	0
356	1	1	1	0	0	0	1	1	2	0	0	0	0	0	0	0	1	1	0	0	2	0	0	0	0	0	1	1	2	2	1	2	1	1	1	2	2	0	0	0	0	0	0	0	0	1	0	2	0
357	0	1	2	1	0	0	1	0	1	1	1	2	2	2	2	0	2	2	1	1	2	0	0	0	0	1	2	1	2	2	2	2	1	1	0	2	1	0	1	0	0	0	1	0	0	1	0	2	0
358	0	1	1	1	0	1	1	0	1	0	0	2	2	2	2	0	1	0	1	1	1	0	0	0	0	0	2	1	2	2	0	0	0	1	0	2	1	1	1	0	0	0	0	0	0	1	0	2	0
359	0	1	1	1	0	0	0	0	2	0	0	0	0	0	0	0	1	0	0	0	1	0	0	0	0	0	2	1	2	2	1	0	1	1	0	1	1	0	1	0	0	0	0	0	1	0	0	1	1
360	0	2	0	0	0	0	0	0	2	0	1	1	2	1	2	1	2	2	1	1	2	0	1	0	0	0	2	1	2	1	0	1	1	1	0	1	1	0	0	2	0	0	1	0	0	0	0	0	0
361	1	1	2	0	0	1	2	1	1	0	0	1	0	0	0	0	2	1	0	0	2	0	0	0	0	0	0	0	2	2	0	2	2	0	0	1	2	1	1	1	0	0	0	0	0	1	0	2	0
362	1	0	2	0	0	0	1	0	2	0	0	2	2	2	2	0	2	0	0	0	2	0	0	0	0	0	1	0	2	2	0	1	2	1	0	1	1	1	0	0	0	0	0	0	0	0	0	1	0
363	1	1	1	0	0	0	1	1	2	0	0	0	1	0	0	0	1	1	0	0	1	0	0	0	0	0	1	1	2	2	0	1	1	1	0	1	2	0	0	0	0	0	0	0	0	0	0	1	0
364	0	1	2	2	0	0	0	0	2	0	0	0	1	1	1	0	2	2	1	1	1	0	1	1	1	1	2	0	2	2	1	0	0	2	0	2	2	1	1	0	1	1	0	1	2	1	0	2	0
365	0	1	1	1	0	0	2	0	1	0	0	0	0	0	0	0	0	0	1	1	2	0	0	0	0	1	2	2	2	2	0	1	1	1	1	1	1	0	0	0	0	0	0	0	0	2	0	1	1
366	0	2	0	0	0	0	1	0	1	0	1	1	1	1	1	0	1	1	0	0	2	0	0	0	0	0	2	0	2	2	1	1	1	1	0	1	2	0	0	2	1	0	1	0	0	1	0	1	1
367	1	0	2	0	0	0	2	1	1	1	1	0	1	1	1	1	1	1	0	0	2	0	0	0	0	0	1	0	2	1	0	1	1	1	0	1	1	0	0	1	0	0	0	0	1	0	0	1	1
368	1	2	1	0	0	0	2	1	1	0	0	0	1	0	1	1	0	0	1	1	2	0	0	0	0	1	0	0	1	1	0	0	0	2	1	2	0	0	0	1	0	1	0	1	2	0	0	2	0
369	0	1	1	0	0	0	1	0	1	0	0	1	2	1	1	0	1	1	0	0	2	0	0	0	0	0	0	0	2	2	0	1	1	1	0	1	1	0	0	1	0	0	1	0	1	1	0	2	0
370	0	1	1	0	1	2	2	0	1	0	0	0	1	0	0	1	1	1	0	0	2	0	1	0	0	0	2	0	2	2	1	1	1	0	0	0	1	0	0	0	0	0	2	0	1	1	0	2	0
371	1	1	1	0	0	0	2	1	2	0	0	0	0	0	0	0	1	0	1	1	1	0	0	0	0	1	2	0	2	2	1	1	1	2	0	1	2	1	1	0	1	0	0	0	0	1	0	2	0
372	0	1	1	0	0	0	0	0	2	0	0	0	0	0	0	0	0	0	2	1	0	1	1	0	0	0	2	0	2	2	1	2	2	1	1	1	1	1	0	0	0	0	0	0	1	0	0	1	0
373	0	0	2	0	0	2	2	1	1	1	1	1	1	0	0	1	0	0	1	1	2	0	0	0	0	0	2	0	2	2	1	1	1	0	0	1	2	1	1	1	1	0	1	0	0	1	0	2	0
374	1	1	1	0	0	0	0	0	2	0	0	0	1	0	0	0	2	1	0	0	2	0	0	0	0	0	2	1	2	2	0	0	0	2	1	2	1	0	0	0	0	0	0	1	0	0	0	0	0
375	1	1	1	0	0	0	1	0	2	0	0	0	2	1	2	1	0	0	0	0	1	1	0	0	0	0	2	0	2	2	0	2	1	1	1	2	1	0	0	1	1	0	1	0	2	2	0	1	0
376	0	2	0	0	0	0	2	0	0	0	1	0	1	0	1	1	2	2	1	1	2	0	0	0	0	0	1	0	1	2	0	1	1	2	1	2	2	0	1	0	0	0	0	0	0	1	0	0	0
377	0	1	0	0	0	0	1	0	0	1	2	0	0	0	0	0	2	2	1	1	1	0	0	0	0	0	1	0	1	1	0	2	2	1	0	2	2	0	1	0	0	0	1	0	1	0	0	1	0
378	1	2	0	0	0	0	1	0	2	0	0	1	1	1	1	0	1	1	2	1	0	1	0	0	0	0	2	0	2	2	0	2	2	0	0	1	1	0	0	1	0	0	1	0	0	0	0	0	1
379	1	1	1	0	0	1	2	1	1	0	1	1	1	1	1	0	2	1	1	1	2	0	1	0	0	0	2	0	2	2	1	1	1	1	1	1	1	0	1	0	1	2	0	0	0	0	0	2	0
380	0	2	0	0	0	0	0	0	2	0	0	0	0	0	0	0	2	2	2	2	0	0	1	0	0	0	1	0	2	2	0	2	2	0	0	1	2	0	0	1	0	0	1	0	2	0	0	0	1
381	1	1	1	1	0	0	1	0	1	0	1	0	0	0	0	0	2	1	2	2	1	0	1	0	0	0	2	0	2	2	0	1	1	1	0	2	2	1	1	0	1	0	1	0	0	0	0	2	0
382	0	1	1	0	0	0	1	0	1	0	1	1	1	0	0	1	0	0	0	0	2	0	0	0	0	0	1	1	2	1	1	1	1	1	1	2	0	1	0	0	0	1	1	0	1	0	0	1	0
383	1	2	0	0	0	0	1	1	2	0	0	0	1	0	0	0	0	0	0	0	0	0	0	0	0	0	1	0	2	2	0	1	1	0	0	1	2	0	0	1	0	1	0	0	1	0	0	2	0
384	1	1	1	0	0	0	1	0	1	0	1	0	1	0	0	0	1	0	1	1	1	0	0	0	0	0	1	0	2	1	0	2	2	0	0	1	2	1	1	0	0	0	1	0	1	2	0	1	1
385	1	0	2	0	1	0	1	0	1	0	0	0	1	0	0	0	0	0	0	1	2	0	1	1	1	1	2	0	2	1	0	2	2	1	0	0	1	0	0	0	0	0	0	0	0	1	1	2	0
386	1	1	2	2	0	0	1	0	2	1	0	0	1	0	0	0	1	1	0	0	2	0	0	0	0	0	2	0	2	2	0	1	1	1	0	1	1	0	0	2	0	0	0	0	0	0	0	2	0
387	1	0	2	0	0	2	1	0	1	0	1	0	0	0	0	0	0	0	1	1	2	0	0	0	0	1	2	0	2	2	1	0	0	1	0	1	1	0	0	0	0	0	1	0	1	0	0	1	1
388	1	2	0	1	0	0	0	0	2	0	0	0	0	0	0	0	2	2	1	1	2	0	0	0	0	1	1	0	2	2	0	2	2	0	0	0	0	0	0	0	0	0	0	0	0	1	0	2	0
389	0	0	2	0	0	1	1	0	1	0	1	0	0	0	0	0	0	0	2	1	1	0	0	0	0	0	2	0	1	1	0	0	1	2	0	2	0	0	0	0	0	1	0	0	1	0	0	1	0
390	0	1	2	2	0	0	0	0	2	0	0	1	1	1	1	0	1	2	0	0	2	0	0	0	0	0	2	0	2	1	1	2	1	1	1	1	1	0	0	1	0	1	0	0	1	1	1	1	0
391	0	1	1	0	1	2	2	0	1	0	1	0	0	0	0	0	2	0	1	1	2	0	1	0	0	0	1	2	2	2	1	2	1	2	1	2	1	0	0	1	0	1	0	0	0	0	0	1	1
392	0	1	1	0	1	2	0	0	2	0	0	0	0	0	0	0	1	1	0	0	1	0	0	0	0	0	1	0	2	2	0	1	1	1	0	1	1	0	0	1	0	0	0	0	0	1	0	1	0
393	0	1	1	0	0	0	2	0	0	0	2	0	0	0	0	0	2	2	1	1	1	0	0	0	0	1	2	0	2	2	0	2	2	1	0	2	0	1	0	0	0	0	0	0	0	1	0	0	0
394	1	0	2	0	0	0	1	0	0	0	1	0	1	0	0	0	0	0	0	1	2	0	0	0	0	0	1	0	2	2	0	2	2	0	0	0	1	0	0	0	1	0	1	1	1	1	0	2	0
395	0	1	2	1	0	1	1	0	1	0	0	0	2	0	0	0	1	1	1	1	0	0	0	0	0	1	2	0	2	2	2	1	2	0	0	1	0	0	0	0	0	0	0	0	0	0	0	0	0
396	0	1	1	0	0	1	1	0	1	0	1	0	1	0	0	0	2	0	0	1	2	0	1	1	1	0	0	1	1	1	0	1	0	1	0	1	1	0	0	1	0	0	0	0	0	0	0	0	1
397	1	2	0	0	0	0	1	0	1	0	1	1	1	1	1	0	2	0	1	1	2	0	0	0	0	0	1	0	1	1	0	0	0	2	0	2	2	1	1	0	1	0	1	0	1	1	0	2	0
398	0	0	2	0	0	1	1	0	1	1	1	1	2	2	2	0	1	0	0	0	1	0	1	0	0	0	1	1	1	1	1	2	2	1	1	1	1	1	0	0	0	0	0	0	0	0	0	0	1
399	1	1	1	0	0	0	0	0	2	0	0	0	0	0	0	0	1	0	0	0	1	1	0	0	0	0	1	0	2	2	0	2	2	2	0	2	1	0	0	2	0	0	2	0	1	1	0	1	1
400	1	1	1	1	0	0	1	1	2	0	0	0	0	0	0	0	1	0	1	1	1	0	0	0	0	0	1	1	2	1	1	1	1	1	0	1	1	0	0	0	1	0	0	0	1	1	0	0	0
401	1	2	0	0	0	0	1	0	1	0	0	1	1	1	1	0	0	0	2	2	0	0	1	0	0	0	1	0	2	2	1	1	1	2	1	2	2	0	0	0	0	0	1	0	2	0	0	1	0
402	0	1	1	0	0	0	1	0	2	0	0	1	1	1	1	0	0	0	0	0	1	0	0	0	0	1	2	1	2	2	2	0	1	2	0	2	1	0	0	0	0	0	1	0	1	1	0	1	0
403	1	2	0	0	0	0	1	1	2	0	0	0	1	0	0	0	1	0	1	1	2	0	0	0	0	0	2	0	2	2	0	1	1	2	1	2	1	0	0	1	0	0	0	0	0	2	0	1	1
404	1	2	0	0	0	0	1	0	1	0	1	1	1	1	1	0	0	0	0	0	2	0	1	1	1	1	2	0	2	2	1	1	2	1	0	1	0	0	0	0	0	0	1	0	1	2	0	2	0
405	0	1	1	0	0	0	0	0	2	0	0	0	0	0	0	0	1	1	1	1	1	0	0	0	0	0	1	1	2	1	1	2	1	0	0	0	1	0	0	0	0	0	1	0	1	1	0	1	1
406	1	2	0	0	0	0	0	0	2	0	0	1	2	1	1	0	0	0	0	0	0	0	0	0	0	1	1	1	2	2	1	0	0	1	1	2	2	0	0	1	0	0	0	0	0	1	1	1	0
407	1	0	2	1	0	0	1	0	2	0	0	0	1	0	0	1	0	0	0	0	2	0	0	0	0	0	2	0	2	2	1	1	1	2	1	2	1	0	1	0	1	0	0	0	0	0	0	0	0
408	1	1	2	1	0	0	1	0	2	0	0	0	0	0	0	0	1	1	0	0	2	0	0	0	0	0	1	1	1	1	1	2	1	0	0	1	0	0	0	0	0	0	0	0	0	1	0	1	0
409	0	1	1	1	0	0	1	0	2	0	0	1	2	1	2	1	2	2	0	0	2	0	1	0	0	0	2	0	2	2	1	1	1	0	0	0	1	0	1	0	1	0	0	0	0	0	0	2	0
410	0	2	0	0	0	0	2	1	1	0	0	0	2	0	0	0	1	0	1	1	2	0	1	0	0	0	2	0	2	2	1	2	2	0	0	1	1	0	0	0	0	0	1	0	1	1	0	0	1
411	0	1	2	0	0	1	1	1	2	0	0	0	2	1	2	1	1	1	2	1	0	0	0	0	0	0	2	0	2	2	1	2	2	0	0	0	1	0	1	0	0	0	0	0	1	0	0	1	1
412	1	1	2	0	0	0	1	0	1	1	1	1	1	1	1	0	2	2	1	1	2	0	0	0	0	0	0	1	2	2	1	0	0	2	0	2	2	1	1	0	1	0	0	0	0	1	0	2	0
413	0	0	2	2	0	1	1	0	1	1	1	0	0	0	0	0	0	0	0	0	2	0	0	0	0	0	2	0	1	1	0	1	1	1	0	1	0	0	0	1	0	0	0	0	0	0	0	1	1
414	1	2	0	1	1	0	2	1	1	0	0	1	1	1	1	0	1	0	1	1	2	0	2	0	0	0	1	0	2	2	0	1	0	2	2	2	2	0	0	2	0	0	0	0	0	1	0	2	0
415	0	1	1	0	0	0	2	1	1	0	1	1	2	2	2	1	1	0	1	1	2	0	1	1	1	1	2	0	2	2	1	2	2	0	0	1	1	0	0	2	0	0	1	0	1	2	0	1	0
416	1	2	1	0	0	0	2	1	1	0	1	0	1	1	0	0	1	0	1	1	2	0	0	0	0	0	1	0	2	2	1	1	2	2	1	2	2	0	0	1	0	0	0	0	0	1	0	1	1
417	0	2	1	0	1	1	1	1	2	0	0	1	0	0	0	0	1	1	0	0	2	0	0	0	0	0	2	1	2	2	0	1	1	0	0	1	2	0	0	1	1	0	0	2	0	1	0	1	0
418	0	1	1	0	1	0	0	0	2	0	1	0	0	0	0	0	1	1	2	2	1	0	0	0	0	1	0	1	1	1	0	1	1	2	2	2	2	1	0	1	0	0	0	0	0	0	0	0	1
419	0	0	2	1	0	1	0	0	2	0	0	1	1	0	0	1	2	1	1	0	2	0	0	0	0	0	1	2	1	1	1	2	2	0	0	0	1	1	0	0	0	0	1	0	0	1	0	1	0
420	1	0	2	0	0	2	2	1	1	0	1	1	1	1	1	0	1	1	1	1	1	0	0	0	0	0	1	1	1	1	0	2	1	0	0	1	1	0	0	1	0	0	1	0	1	0	0	2	0
421	1	1	1	0	0	0	2	1	1	0	0	0	1	0	1	1	2	2	1	1	1	0	1	1	1	2	1	0	2	2	0	1	1	0	0	1	1	1	0	0	0	0	0	0	0	1	0	2	0
422	0	1	1	1	0	0	2	1	2	0	0	0	1	2	2	0	2	1	0	0	2	0	1	0	0	0	2	1	2	2	0	1	0	1	1	1	1	0	1	0	0	0	0	0	0	0	0	2	0
423	0	2	1	0	0	0	1	0	2	0	0	0	1	1	1	0	1	0	1	1	2	0	0	0	0	0	0	0	2	2	0	1	1	1	0	1	1	0	0	0	0	0	0	0	1	1	0	1	1
424	0	0	2	0	0	1	1	0	1	1	1	1	1	0	0	0	1	1	0	0	2	1	0	0	0	1	1	1	2	2	1	0	0	2	2	2	1	0	0	0	0	0	1	0	1	0	0	2	0
425	0	1	1	0	0	0	2	1	1	0	0	0	0	0	0	0	2	2	1	1	2	0	1	0	0	0	2	0	1	1	0	0	1	1	0	2	1	0	0	0	0	0	1	0	0	1	0	1	0
426	1	1	2	1	0	0	1	0	1	0	0	1	1	1	1	0	1	0	0	0	1	0	0	0	0	1	1	0	2	2	1	2	1	0	0	1	2	1	1	1	1	0	1	1	1	1	0	1	0
427	1	1	1	0	0	0	0	0	1	0	0	1	1	0	0	1	2	2	0	1	2	0	0	0	0	0	1	1	1	1	1	2	2	0	0	0	2	1	0	0	0	0	0	0	0	1	0	2	0
428	1	0	2	0	0	1	2	0	1	0	1	1	2	1	1	0	1	1	1	0	1	0	0	0	0	0	2	1	2	2	1	1	1	1	1	1	1	0	0	0	0	2	0	0	0	0	0	2	0
429	0	1	1	0	0	0	0	0	2	0	0	0	1	0	1	1	2	1	0	0	2	0	1	1	1	1	1	0	2	2	0	1	1	1	1	1	1	1	0	0	0	0	0	0	0	0	0	2	0
430	1	1	1	0	0	1	1	1	2	0	0	0	1	1	1	0	1	1	1	1	1	0	1	1	1	1	1	0	1	1	0	1	1	1	0	1	0	0	0	0	0	0	0	0	1	0	0	0	0
431	0	1	1	0	0	0	0	0	2	0	0	0	0	0	0	0	0	0	2	1	0	0	1	1	1	1	2	0	2	2	2	1	1	1	0	1	1	0	0	0	1	0	0	0	0	1	0	2	0
432	1	1	2	1	0	0	1	0	1	0	0	1	0	0	0	0	1	1	1	1	0	0	0	0	0	0	2	0	2	2	1	2	2	0	0	0	0	0	0	1	0	0	0	0	0	0	0	2	0
433	1	1	2	0	0	1	0	0	2	0	0	1	2	2	2	1	2	2	1	1	2	0	0	0	0	0	1	0	1	1	0	1	2	1	0	1	1	0	0	2	0	0	1	0	0	0	0	0	0
434	1	0	2	0	1	0	2	0	0	0	2	0	0	0	0	0	2	1	1	1	1	0	0	0	0	0	1	0	2	1	0	2	1	1	0	1	2	0	0	2	0	0	0	0	0	1	0	2	0
435	0	1	2	1	0	0	1	1	2	0	0	0	0	0	0	0	2	1	1	0	2	0	1	0	0	0	0	1	1	1	0	1	1	1	0	2	2	0	0	2	1	0	0	0	0	0	0	0	1
436	1	1	1	0	0	0	2	0	1	0	0	0	1	0	1	1	2	0	0	0	1	0	1	1	1	1	2	0	2	2	0	1	1	1	1	1	1	0	0	1	1	0	1	0	0	1	0	1	0
437	1	0	2	0	0	1	1	1	2	0	0	1	1	1	1	0	0	0	0	0	2	0	0	0	0	0	2	1	2	2	1	1	1	0	0	1	0	0	0	0	0	0	0	0	0	0	0	1	1
438	0	1	1	0	0	0	2	0	0	0	2	1	1	1	1	0	1	0	1	1	1	0	0	0	0	1	2	1	2	2	2	0	0	2	2	2	2	0	0	2	0	0	1	0	0	0	0	0	0
439	1	0	2	0	0	1	1	0	1	0	1	1	1	1	1	0	1	1	0	0	2	0	0	0	0	0	1	0	2	2	0	1	1	1	0	1	0	0	0	0	0	1	0	1	1	1	0	2	0
440	0	1	1	0	0	0	0	0	2	0	0	0	1	0	0	0	1	1	0	0	0	0	0	0	0	0	2	1	2	2	0	2	2	0	0	0	2	0	0	2	0	0	0	1	0	1	0	1	0
441	1	0	2	0	1	0	2	0	0	0	1	0	0	0	0	0	1	1	1	1	0	0	0	0	0	0	1	1	1	1	0	2	1	1	1	2	2	0	0	1	0	0	0	0	2	0	0	2	0
442	1	1	2	1	0	0	1	0	2	1	0	0	0	0	0	0	0	0	1	1	2	1	0	0	0	0	2	0	2	2	1	1	1	0	0	0	2	0	0	1	0	1	1	0	1	0	0	2	0
443	0	0	2	0	0	1	0	0	2	0	0	1	1	1	1	0	1	1	1	0	0	0	0	0	0	0	1	0	2	2	0	0	0	2	0	1	2	0	0	0	0	0	0	0	0	0	0	0	0
444	0	1	1	0	0	0	1	1	2	0	0	0	1	0	0	0	0	0	2	1	1	0	0	0	0	0	1	1	0	0	0	2	2	1	0	2	2	0	0	2	0	0	0	0	0	0	0	1	1
445	1	1	1	0	0	0	0	0	2	0	0	1	1	1	1	0	2	1	0	0	2	0	0	0	0	0	2	0	2	2	1	1	1	1	1	1	2	1	0	1	0	0	0	0	0	0	0	1	1
446	0	1	2	1	0	0	1	0	1	0	0	0	0	0	0	0	1	2	0	0	2	0	0	0	0	0	0	0	1	2	0	2	1	2	1	2	1	0	0	1	0	0	0	0	0	1	0	1	0
447	1	1	1	0	0	0	0	0	2	0	0	0	1	1	1	0	1	1	1	1	1	0	0	0	0	0	2	0	2	2	0	2	2	0	0	1	1	0	0	0	0	0	0	0	1	0	0	1	0
448	0	1	2	0	0	0	0	0	2	0	1	0	1	2	2	0	1	0	1	1	2	0	0	0	0	0	1	1	2	2	1	0	0	2	0	2	2	0	0	0	1	1	0	1	0	1	0	2	0
449	1	0	2	0	0	0	1	0	1	0	0	0	1	1	1	0	1	1	1	0	2	0	0	0	0	0	2	0	2	2	0	2	2	0	0	0	0	0	0	1	0	0	1	0	1	1	0	2	0
450	1	1	1	1	0	0	0	0	2	0	0	1	2	1	2	1	1	1	1	1	1	0	0	0	0	0	2	0	2	1	0	1	0	2	0	2	0	0	0	0	0	0	0	0	2	1	0	1	0
451	1	1	1	0	0	0	1	0	1	1	1	0	0	0	0	0	1	0	0	0	1	1	0	0	0	0	2	1	2	2	1	0	0	2	0	2	0	1	0	0	0	0	1	0	0	1	0	1	1
452	0	2	0	0	0	0	1	0	1	0	1	0	0	0	0	0	0	0	1	1	2	0	1	1	1	1	1	1	2	2	0	1	0	2	1	2	0	0	0	0	0	0	0	2	0	2	0	2	0
453	0	2	0	0	0	0	0	0	2	0	0	1	1	1	1	0	0	0	1	1	0	0	1	0	0	1	2	0	2	2	1	1	2	0	0	0	2	1	0	1	0	0	0	0	0	1	0	2	0
454	1	0	1	0	0	0	0	0	2	0	0	0	1	1	1	0	2	1	0	0	2	0	0	0	0	0	1	2	1	1	0	2	1	2	0	1	1	0	0	0	0	0	0	0	0	1	0	0	0
455	0	1	1	0	0	1	0	0	1	0	1	1	2	1	1	0	1	1	1	1	2	0	0	0	0	0	1	0	2	2	0	1	0	1	1	1	2	0	0	1	1	0	1	0	1	1	0	2	0
456	0	0	2	0	0	0	2	0	0	0	1	1	1	1	1	0	1	0	1	1	1	1	0	0	0	0	1	0	2	2	1	1	1	1	0	1	2	2	0	0	0	0	0	0	0	2	0	1	1
457	1	0	2	0	0	0	1	1	2	0	0	0	0	0	0	0	1	0	1	1	2	0	1	1	1	1	2	0	2	2	1	2	1	1	1	2	1	0	0	0	1	0	0	0	2	1	0	0	1
458	1	0	2	1	0	1	1	1	2	0	0	1	0	0	0	0	0	0	1	1	2	0	1	1	1	1	0	2	1	2	1	2	2	2	1	2	1	0	1	0	0	1	0	0	1	0	0	1	1
459	0	2	0	1	0	0	2	0	1	0	1	1	1	1	1	0	0	0	0	0	1	0	0	0	0	0	1	0	2	2	0	1	0	2	2	2	2	1	0	0	0	0	0	0	0	0	0	1	1
460	0	1	1	0	0	1	1	0	1	0	1	0	1	0	1	1	2	1	2	1	1	0	0	0	0	0	2	0	2	2	2	2	2	0	0	1	0	0	0	0	0	0	0	1	0	0	0	1	0
461	0	2	2	1	0	0	1	0	2	0	0	0	0	0	0	0	1	1	0	0	2	0	0	0	0	0	2	1	2	2	2	1	1	1	1	1	1	0	0	1	0	0	0	0	1	1	0	1	1
462	0	2	0	0	0	0	1	0	1	0	1	0	2	0	0	0	1	1	0	0	2	0	2	0	0	0	2	1	2	2	0	0	0	1	0	1	1	0	0	0	0	0	0	0	0	0	0	1	0
463	0	2	1	2	0	0	1	0	2	0	0	0	0	0	0	0	1	1	1	1	1	0	1	0	0	0	1	1	1	1	0	1	2	0	0	2	2	2	0	0	0	0	1	0	1	2	0	0	1
464	1	0	2	1	0	0	0	0	2	0	0	1	1	1	1	0	2	0	1	1	2	0	0	0	0	1	2	2	2	2	1	1	0	1	0	1	2	2	0	0	0	0	2	0	1	1	0	1	1
465	0	1	2	1	0	0	1	0	1	0	0	1	1	1	1	0	1	0	0	0	1	0	0	0	0	0	1	0	1	2	0	1	1	0	0	0	0	0	0	0	0	0	1	0	1	0	0	0	0
466	0	1	1	1	0	0	0	0	2	0	0	1	1	1	1	0	0	0	0	0	1	0	0	0	0	0	1	0	2	2	0	2	2	0	0	0	2	1	0	1	0	1	0	0	1	0	0	1	0
467	0	1	1	1	0	0	1	1	2	0	0	1	1	1	1	0	2	1	1	1	2	0	1	1	1	1	0	1	1	1	0	2	1	0	0	1	1	0	1	0	0	0	1	1	1	2	0	2	0
468	0	1	1	1	0	0	1	0	1	1	2	0	1	0	0	0	1	0	0	0	2	0	1	1	1	1	2	0	2	2	1	0	0	1	0	1	1	1	0	0	0	0	2	0	1	1	0	2	0
469	0	1	1	1	0	0	1	0	1	0	0	1	2	1	1	0	0	0	0	0	2	0	0	0	0	0	0	1	2	2	1	0	0	2	1	2	2	1	1	0	1	1	0	1	2	1	0	1	0
470	0	1	2	1	0	0	2	0	0	0	1	1	1	1	1	0	1	1	0	0	2	0	0	0	0	0	2	0	2	2	0	0	0	1	1	1	1	0	0	0	0	0	0	0	0	2	0	2	0
471	0	0	2	0	0	1	2	0	1	0	1	0	2	1	2	1	0	1	0	0	2	0	0	0	0	0	1	1	2	2	0	0	0	2	0	2	1	0	0	1	0	2	0	0	0	0	0	2	0
472	1	1	1	0	0	0	0	0	2	0	0	1	1	1	1	0	2	0	0	0	2	0	0	0	0	0	0	0	2	2	0	1	1	1	0	1	2	1	1	0	0	0	1	1	1	2	1	1	0
473	0	1	1	1	0	0	1	0	2	0	0	0	0	0	0	0	1	0	1	1	2	0	1	0	0	0	1	0	2	1	1	1	1	2	1	2	1	0	1	0	0	0	1	0	1	0	0	1	1
474	1	2	1	0	0	0	2	1	1	0	1	0	1	0	0	0	0	1	1	0	1	0	0	0	0	1	0	1	2	2	1	1	1	2	1	1	1	0	0	1	0	0	0	0	0	2	0	1	1
475	1	0	2	0	0	0	2	0	0	0	1	1	1	1	1	0	1	1	0	0	2	1	0	0	0	0	2	0	2	2	0	2	1	2	0	1	0	0	0	0	0	0	1	0	0	0	0	1	0
476	0	1	2	2	0	0	1	0	1	0	0	0	2	2	2	0	2	1	0	0	1	0	0	0	0	0	0	0	2	2	0	1	2	0	0	1	2	0	0	1	0	0	0	0	1	1	0	0	2
477	0	0	2	0	0	1	0	0	2	0	0	0	1	0	1	1	2	0	0	0	2	0	0	0	0	0	1	2	2	2	0	1	1	2	1	2	1	0	0	0	0	0	0	0	2	1	0	1	0
478	1	1	1	0	0	1	2	1	1	1	1	1	1	1	1	0	1	1	1	1	2	0	0	0	0	0	1	0	1	1	0	1	1	0	0	1	0	0	0	0	0	0	0	1	0	0	0	0	0
479	1	2	0	0	0	0	1	0	1	0	0	0	0	0	0	0	1	1	1	1	1	0	0	0	0	1	1	1	1	1	0	0	0	2	0	2	2	0	0	1	0	0	0	0	1	1	0	1	1
480	1	2	0	1	1	0	1	1	2	0	0	0	0	0	0	0	2	0	0	0	2	2	0	0	0	0	0	0	1	1	0	1	1	1	1	2	2	1	0	0	0	0	0	0	0	0	0	2	0
481	1	1	1	0	0	1	1	1	1	1	0	0	1	1	0	0	1	1	1	1	1	0	1	0	0	0	2	0	2	1	0	2	1	1	0	1	1	0	0	1	0	0	0	0	1	0	0	0	2
482	0	2	0	0	0	0	0	0	2	0	0	1	1	0	0	1	1	0	0	0	1	0	0	0	0	0	2	0	2	2	1	1	1	0	0	0	0	0	0	1	0	0	0	1	0	0	0	1	1
483	0	2	0	0	0	0	0	0	2	0	0	0	0	0	0	0	2	2	0	0	1	0	0	0	0	0	1	1	2	2	1	2	2	1	0	0	0	0	0	0	0	0	0	0	0	1	0	2	0
484	1	1	1	0	0	0	0	0	2	0	0	0	0	0	0	0	0	0	0	0	1	1	0	0	0	0	2	1	2	2	0	1	1	1	0	1	2	1	0	0	0	2	0	0	0	0	0	2	0
485	0	1	1	1	0	0	1	0	2	0	0	1	0	0	0	0	1	0	0	0	2	0	0	0	0	0	1	0	2	2	1	0	0	2	0	2	1	0	0	0	0	1	0	1	2	1	0	1	0
486	1	1	2	0	0	1	2	1	1	0	1	1	2	0	0	1	0	0	1	1	1	0	2	0	0	0	1	1	2	2	1	1	1	2	1	2	2	0	0	1	0	0	0	0	0	0	0	2	0
487	0	2	1	0	0	0	1	0	1	0	0	1	1	1	1	0	2	1	0	0	1	0	0	0	0	0	1	0	2	2	0	1	1	1	1	1	1	0	1	0	0	0	0	1	0	0	0	1	1
488	0	2	0	0	0	0	1	0	2	0	0	0	0	0	0	0	2	0	1	0	2	0	0	0	0	0	1	0	2	2	0	0	0	0	0	1	2	0	0	1	0	2	0	0	0	0	0	1	0
489	1	0	1	0	0	0	1	0	2	0	0	0	0	0	0	0	1	0	1	1	2	1	0	0	0	0	2	0	2	2	0	2	2	1	0	1	1	0	0	1	0	0	0	0	1	1	0	0	1
490	0	0	2	1	0	0	1	1	2	0	0	0	1	0	0	0	2	1	0	0	1	0	1	0	0	0	2	0	2	2	0	1	1	1	0	2	2	0	0	2	0	0	0	1	0	1	0	2	0
491	0	2	0	0	0	0	1	0	1	0	0	0	0	0	0	0	1	1	0	0	1	0	1	0	0	1	1	0	2	2	0	1	1	1	1	1	1	0	0	2	0	0	2	0	1	1	0	0	0
492	1	1	1	1	0	0	2	1	1	0	0	0	1	1	1	0	1	1	0	0	1	0	0	0	0	0	2	0	2	2	1	1	1	1	1	2	0	0	0	0	0	1	0	1	2	1	0	1	0
493	1	1	1	1	0	0	1	0	2	1	0	0	1	1	1	0	0	0	1	1	2	0	0	0	0	0	2	2	2	2	1	1	0	1	1	1	2	1	0	1	0	0	1	0	0	0	0	0	0
494	0	1	1	1	0	0	1	0	2	0	0	0	0	0	0	0	1	1	1	1	1	0	2	1	1	1	1	0	2	2	1	1	0	1	0	1	1	0	0	1	0	0	0	0	0	0	0	2	0
495	1	2	1	0	1	1	2	0	1	0	1	0	0	0	0	0	2	0	0	0	2	0	1	0	0	0	1	0	2	2	0	1	1	2	1	1	2	0	0	1	1	0	0	0	0	1	0	1	1
496	1	1	1	1	0	0	2	0	0	0	0	0	0	0	0	0	1	0	1	1	1	0	0	0	0	0	2	0	2	1	1	1	1	2	1	1	1	0	0	1	0	0	1	0	1	0	1	2	0
497	0	0	1	0	0	0	2	0	1	0	1	0	2	1	2	1	1	1	0	0	2	1	0	0	0	0	2	0	2	2	1	2	1	0	0	1	0	0	0	1	0	0	0	0	0	0	0	0	1
498	0	1	1	1	0	0	2	1	2	0	0	1	1	1	1	0	2	2	0	1	2	0	0	0	0	0	1	1	2	2	1	1	2	1	0	1	1	0	1	0	0	0	0	0	0	0	0	1	0
499	0	1	1	0	1	1	2	0	1	0	0	0	0	0	0	0	0	0	1	0	1	0	0	0	0	1	2	0	2	2	0	0	0	1	0	0	0	0	0	0	0	1	0	0	1	0	0	2	0
500	0	1	2	1	0	0	1	1	2	0	0	0	0	0	0	0	2	2	0	0	1	0	0	0	0	0	1	0	2	2	0	1	2	2	1	2	2	0	0	1	0	0	0	1	0	1	0	0	0
501	1	1	2	1	0	0	2	0	0	0	2	0	0	0	0	0	1	0	1	1	2	0	0	0	0	0	1	2	2	2	1	1	1	1	0	2	1	1	0	0	0	0	1	0	1	0	0	1	0
502	0	2	0	0	0	0	2	0	1	0	1	0	0	0	0	0	1	0	1	1	1	0	0	0	0	1	1	0	2	2	0	0	0	2	1	2	1	0	0	2	0	1	0	0	1	1	0	1	1
503	1	1	1	1	0	0	0	0	2	0	0	0	0	0	0	0	1	0	1	1	1	0	0	0	0	0	0	0	1	1	0	1	0	1	1	1	2	1	1	0	1	0	0	0	0	0	0	0	2
504	1	1	1	1	0	0	0	0	1	0	1	0	0	0	0	0	1	1	0	0	2	0	1	1	1	1	2	1	2	1	0	2	2	1	1	2	2	0	0	1	0	0	0	0	0	0	0	1	1
505	1	0	2	0	0	1	0	0	2	0	0	0	1	0	0	0	1	1	0	1	2	0	0	0	0	0	1	1	2	2	1	1	1	1	0	1	2	1	0	1	0	0	1	0	1	1	0	0	2
506	1	1	0	1	0	0	2	0	0	0	1	0	1	0	0	0	1	1	0	0	2	0	1	0	0	0	1	2	2	2	0	2	1	1	1	2	1	0	1	0	0	0	0	0	0	0	0	2	0
507	1	2	2	0	0	1	1	0	0	0	1	1	1	1	1	0	1	1	0	0	2	0	0	0	0	0	2	1	1	1	0	1	1	0	0	2	2	0	0	2	1	0	0	0	1	0	0	1	0
508	0	1	2	0	0	0	1	0	1	0	1	0	0	0	0	0	1	0	1	1	1	0	2	1	1	1	2	1	1	2	0	2	2	1	0	1	1	0	0	0	1	0	0	0	0	1	0	1	0
509	0	1	1	0	0	0	1	1	2	0	0	1	2	2	2	0	0	0	1	0	1	0	0	0	0	0	1	0	2	2	0	2	2	0	0	1	1	1	1	0	0	1	0	0	0	0	0	1	0
510	0	1	2	0	0	0	1	0	1	0	0	0	0	0	0	0	1	1	0	0	2	1	0	0	0	1	1	0	2	1	1	1	1	1	0	2	1	0	0	0	1	0	0	0	0	0	0	1	0
511	0	0	2	1	0	0	2	1	1	0	1	0	0	0	0	0	1	1	0	0	1	0	1	1	1	1	1	0	2	2	1	1	1	1	0	1	2	0	0	1	0	1	0	0	0	1	0	1	1
512	1	0	2	0	0	2	1	0	2	0	0	1	2	1	1	0	0	0	0	0	2	0	2	0	0	0	1	0	2	2	1	2	2	1	1	2	1	1	0	0	0	0	0	2	0	1	0	1	0
513	0	1	2	0	0	1	1	1	2	0	0	1	1	1	1	0	0	0	1	0	1	0	1	0	0	1	0	0	1	2	0	1	1	1	1	1	1	0	0	0	0	0	0	1	0	1	0	2	0
514	1	1	1	1	0	0	1	0	1	0	1	0	2	0	0	0	2	1	0	1	2	0	0	0	0	0	1	1	1	1	1	0	1	0	0	2	2	0	0	1	0	0	0	0	0	0	0	1	1
515	1	1	2	0	0	0	1	0	1	0	0	0	0	0	0	0	1	1	2	1	2	1	0	0	0	0	1	0	2	2	1	1	1	1	0	1	0	0	0	0	0	2	0	0	0	1	0	1	1
516	0	1	1	1	0	0	2	1	2	0	0	0	0	0	0	0	1	0	1	1	2	0	0	0	0	0	2	0	2	1	0	1	1	1	0	1	2	1	0	0	0	0	0	0	0	1	0	1	1
517	0	1	1	1	0	0	0	0	2	0	0	0	0	0	0	0	1	1	0	0	1	0	0	0	0	0	2	1	2	2	0	1	1	1	0	2	1	0	0	0	1	0	0	0	0	0	0	2	0
518	1	0	2	1	1	0	2	1	2	0	0	0	1	1	1	1	1	1	1	1	2	0	0	0	0	0	2	0	2	2	2	2	1	0	0	1	0	0	0	1	0	0	1	0	1	2	0	0	1
519	1	0	2	0	0	1	2	1	1	0	1	1	2	1	1	0	2	2	1	1	1	0	0	0	0	0	2	1	2	2	2	0	0	1	0	1	2	0	0	1	0	1	0	1	2	0	0	1	0
520	0	1	1	0	0	1	0	0	1	0	0	0	0	0	0	0	1	0	0	0	1	1	0	0	0	0	2	1	2	2	2	1	0	2	2	2	1	0	0	1	0	0	0	0	0	1	1	1	0
521	1	1	2	1	0	0	0	0	2	0	0	0	0	0	0	0	1	1	1	1	1	0	0	0	0	0	2	0	2	2	1	2	2	0	0	1	2	2	0	0	0	0	1	0	1	0	0	0	0
522	0	1	1	0	0	0	2	0	0	0	1	0	1	0	0	0	0	0	1	2	1	0	0	0	0	0	2	1	1	1	0	2	1	0	0	1	1	0	0	0	0	0	1	0	1	1	0	2	0
523	1	2	0	0	0	0	2	1	1	0	0	2	2	2	2	0	0	0	1	1	1	0	0	0	0	0	1	0	2	2	0	1	1	1	0	1	1	0	0	0	0	0	2	0	0	1	0	0	1
524	0	1	2	0	0	0	1	0	2	0	0	0	2	0	0	1	1	0	1	1	2	0	0	0	0	0	1	2	1	1	1	2	2	0	0	1	1	0	0	1	0	1	0	0	1	1	0	0	0
525	0	0	2	0	1	0	2	0	0	0	1	0	0	0	0	0	0	0	0	0	0	0	0	0	0	0	1	0	2	2	0	1	1	2	1	2	1	0	0	0	0	0	0	0	0	0	0	2	0
526	1	1	2	1	0	0	1	0	1	0	1	0	2	0	0	0	1	0	1	1	2	0	0	0	0	1	2	0	2	2	0	1	1	1	0	1	0	0	0	0	0	0	0	0	0	1	0	2	0
527	1	2	0	0	0	0	0	0	2	0	0	0	1	1	1	0	1	0	0	0	1	0	0	0	0	0	2	1	2	2	1	1	1	1	0	1	1	0	0	1	0	0	0	0	0	2	0	2	0
528	1	2	0	1	0	0	1	0	1	0	1	0	1	0	1	1	2	2	0	1	2	1	1	0	0	0	1	0	2	2	0	2	1	1	0	1	0	0	0	0	0	0	0	0	0	0	0	1	1
529	0	2	1	0	0	0	2	0	0	1	1	1	1	1	1	0	1	1	1	1	1	0	1	1	1	1	2	0	2	2	0	1	0	2	1	2	2	0	1	1	0	0	1	0	1	1	0	0	0
530	0	1	1	1	0	0	1	0	1	1	1	1	2	1	1	0	1	1	1	1	2	0	1	1	1	1	2	1	2	2	1	2	2	0	0	0	2	0	1	0	0	1	0	0	1	1	0	0	0
531	0	1	2	1	0	0	1	0	1	0	0	0	1	0	1	1	2	2	1	1	2	0	1	0	0	0	1	0	2	2	0	1	1	1	1	1	2	0	0	0	0	0	0	1	0	0	0	2	0
532	0	2	0	0	0	0	1	0	1	0	0	1	1	0	0	0	0	0	1	1	2	0	1	0	0	1	1	1	1	1	0	2	2	1	1	1	1	0	0	0	0	0	0	1	0	1	0	1	1
533	0	1	1	0	0	0	1	0	1	0	1	0	0	0	0	0	0	0	2	1	1	0	0	0	0	0	1	0	2	2	0	2	2	1	0	2	2	0	0	1	0	0	0	1	0	0	0	1	0
534	1	2	1	0	0	0	1	0	1	0	1	0	1	0	0	0	1	1	0	0	0	0	0	0	0	0	1	2	2	2	0	1	1	0	0	1	1	0	0	1	1	0	1	0	1	1	0	0	1
535	0	1	2	1	0	0	0	0	2	0	1	0	0	0	0	0	1	1	1	1	1	0	0	0	0	0	1	0	2	2	0	0	0	2	0	2	0	0	0	0	1	0	0	0	0	0	0	2	0
536	1	0	2	0	0	0	2	0	1	0	0	1	1	1	1	0	1	1	1	1	1	0	0	0	0	0	1	1	1	1	0	2	1	0	0	1	2	0	0	2	0	0	0	1	1	1	0	2	0
537	0	0	1	0	0	0	0	0	2	0	0	1	2	1	1	0	1	0	1	1	2	0	1	0	0	0	1	1	2	2	1	1	1	0	0	1	1	0	0	0	0	0	0	0	0	0	0	2	0
538	0	1	1	0	0	0	1	1	2	0	0	1	2	2	2	1	1	1	0	0	1	0	0	0	0	0	2	1	2	2	0	0	0	1	1	2	2	0	0	1	0	0	0	0	0	0	0	2	0
539	0	1	2	1	0	0	2	0	0	0	1	1	1	1	1	0	1	1	0	0	2	0	1	0	0	1	2	0	2	2	0	1	1	2	1	2	1	0	0	0	1	1	0	0	1	0	0	1	0
540	1	2	0	1	0	0	2	0	0	0	1	1	0	0	0	0	1	1	0	0	2	0	0	0	0	0	1	0	2	2	1	2	1	0	0	1	1	0	0	0	0	0	0	0	0	0	0	0	0
541	1	1	2	1	0	0	1	0	2	0	0	0	1	1	1	0	2	1	0	0	2	0	0	0	0	0	2	0	2	2	2	1	1	1	0	2	1	0	0	1	0	0	1	0	1	2	0	2	0
542	0	2	1	1	0	0	2	0	1	0	1	0	0	0	0	0	2	1	0	0	2	0	0	0	0	0	2	0	2	2	0	1	1	0	0	1	1	0	0	0	0	0	0	0	0	0	0	0	1
543	0	1	0	0	0	0	1	0	1	0	0	0	0	0	0	0	1	1	1	0	0	0	0	0	0	0	2	0	2	2	1	0	0	2	0	2	2	2	0	0	0	0	0	0	0	0	0	2	0
544	1	1	2	1	0	0	1	0	1	0	1	0	0	0	0	0	2	1	1	1	1	0	1	1	1	1	2	0	2	2	0	1	1	1	0	1	1	1	0	0	0	0	0	0	1	1	0	2	0
545	0	2	0	0	0	0	0	0	1	0	1	0	0	0	0	0	1	1	0	0	2	0	0	0	0	0	0	0	2	2	0	1	1	0	0	1	1	1	0	0	0	0	1	0	1	2	0	0	1
546	1	1	2	0	0	0	1	0	1	0	1	1	2	2	2	0	0	0	0	0	2	0	0	0	0	0	0	1	1	1	0	0	0	2	1	1	2	0	0	2	0	0	0	0	2	2	0	1	0
547	0	1	1	0	0	0	2	0	2	0	0	0	1	0	1	1	1	0	0	0	1	1	0	0	0	0	2	1	2	2	0	1	1	2	0	2	1	0	0	0	0	0	1	0	1	2	0	1	1
548	1	2	0	0	0	0	2	0	2	0	0	0	1	0	0	0	0	0	1	0	1	0	0	0	0	0	0	1	1	0	0	2	2	0	0	0	1	0	0	0	0	0	0	0	1	0	0	2	0
549	1	0	2	0	0	1	2	0	0	0	1	2	1	1	1	0	1	1	1	1	1	0	0	0	0	0	1	0	2	2	0	1	1	0	0	0	2	0	0	2	1	1	0	0	1	1	0	1	0
550	0	1	1	0	0	0	1	0	2	0	0	0	2	0	0	0	1	1	0	0	2	1	0	0	0	0	1	1	2	2	1	1	1	2	1	2	2	0	0	2	0	0	0	0	0	1	0	1	0
551	0	1	2	0	0	1	1	0	0	0	1	1	1	1	1	0	2	1	0	1	2	0	2	1	1	1	1	1	2	2	0	1	1	1	0	1	1	0	0	1	0	2	0	0	0	1	0	2	0
552	1	1	1	1	1	1	2	1	1	0	0	0	0	0	0	0	1	0	0	0	1	0	1	0	0	0	2	0	2	2	0	2	1	0	0	1	1	0	0	2	1	1	0	1	2	0	0	1	0
553	1	1	2	2	0	0	0	0	1	0	0	1	1	1	1	0	1	1	0	0	1	1	0	0	0	0	2	2	2	2	0	1	1	1	0	2	2	1	0	1	0	0	0	0	0	0	0	1	0
554	0	1	2	0	0	0	0	0	2	0	1	0	0	0	0	0	1	0	0	0	1	1	0	0	0	0	2	0	2	2	1	1	1	2	1	2	0	0	0	0	0	1	0	1	0	1	0	2	0
555	1	1	1	0	0	0	0	0	2	0	0	0	0	0	0	0	1	1	1	1	1	0	0	0	0	0	0	1	2	2	1	2	2	2	0	2	1	0	0	0	1	0	0	0	0	0	0	1	0
556	0	1	1	0	0	1	0	0	2	0	0	0	1	1	1	0	2	1	0	0	2	0	0	0	0	0	2	0	2	2	0	2	2	0	0	1	1	0	0	0	0	1	0	0	0	0	0	1	1
557	0	1	1	0	0	0	1	1	2	0	0	0	1	1	1	0	2	1	0	0	2	0	0	0	0	0	1	2	2	2	1	1	1	2	0	2	1	0	0	0	0	0	0	0	0	2	0	1	0
558	0	2	0	0	0	0	1	1	2	0	0	0	0	0	0	0	0	0	0	0	1	0	0	0	0	1	2	1	2	2	1	2	1	1	0	1	1	0	0	1	1	2	0	0	1	0	0	1	0
559	0	0	2	1	0	0	2	0	0	0	0	1	0	0	0	0	0	0	2	1	2	0	0	0	0	0	1	0	2	2	0	0	0	2	1	1	2	0	0	2	0	1	0	1	1	0	0	2	0
560	1	0	1	0	0	0	1	0	1	1	0	0	1	0	0	0	2	1	1	1	1	0	1	0	0	1	2	1	2	2	2	0	0	2	0	2	1	1	1	0	0	0	1	0	1	0	0	1	1
561	0	0	2	0	0	0	0	0	1	0	0	1	1	1	1	0	1	0	1	1	1	0	1	1	1	2	1	0	1	1	1	1	1	1	0	1	1	0	0	0	0	0	0	1	0	1	0	1	1
562	1	1	1	0	0	0	1	1	2	0	0	0	0	0	0	0	0	0	1	1	1	0	2	1	1	1	2	0	2	2	0	2	1	0	0	1	2	2	0	0	0	0	0	0	0	0	0	1	0
563	0	2	0	0	0	0	2	0	1	0	1	0	0	0	0	0	1	0	1	2	1	0	0	0	0	0	1	0	2	2	1	2	2	0	0	0	2	0	0	2	0	1	0	1	1	0	0	1	1
564	1	1	1	1	0	0	0	0	2	0	0	0	0	0	0	0	1	1	0	0	2	0	1	0	0	0	0	1	1	1	0	1	1	1	0	2	0	0	0	0	0	1	0	0	1	0	0	2	0
565	0	1	2	0	0	0	2	1	1	0	0	0	0	0	0	0	1	1	1	1	1	0	0	0	0	0	2	1	2	2	0	1	1	0	0	1	1	1	0	0	0	0	1	0	1	0	0	0	1
566	0	1	1	1	0	0	1	0	1	0	1	0	0	0	0	0	0	1	1	0	1	0	0	0	0	0	2	0	2	2	0	2	1	0	0	1	0	0	0	0	0	1	0	0	1	0	0	0	1
567	1	2	0	0	0	0	1	1	2	0	0	0	1	0	1	1	1	0	1	1	2	1	0	0	0	0	1	1	1	0	0	1	2	1	0	1	0	0	0	0	0	1	0	0	0	2	0	2	0
568	1	0	2	0	0	0	1	0	1	0	1	0	2	1	1	1	0	0	2	1	1	0	0	0	0	0	1	1	1	1	1	1	1	1	0	1	1	0	0	1	0	0	0	2	0	1	0	1	1
569	0	0	2	0	0	1	2	0	1	0	0	0	0	0	0	0	0	0	0	0	2	0	0	0	0	0	1	1	2	2	0	0	0	2	0	2	1	0	0	0	0	1	0	0	1	0	0	2	0
570	1	1	2	1	0	0	2	0	1	0	0	1	2	1	1	0	0	0	1	0	1	0	1	1	1	0	2	0	1	1	0	2	1	2	0	2	0	0	0	1	0	0	1	0	0	0	0	2	0
571	1	0	2	2	0	1	1	0	2	0	0	0	0	0	0	0	0	1	1	1	2	0	0	0	0	0	1	2	1	1	1	1	1	0	0	0	0	0	0	1	0	1	0	0	1	0	1	1	0
572	0	1	1	0	0	0	0	0	1	0	1	0	0	0	0	0	1	0	1	1	1	0	0	0	0	0	2	0	1	1	0	0	0	1	1	2	1	1	0	0	0	0	1	0	0	0	0	1	1
573	1	0	2	2	0	1	0	0	2	0	0	2	2	2	2	0	0	1	0	0	2	0	0	0	0	0	2	0	2	2	0	2	2	0	0	1	1	0	0	1	0	0	0	0	0	1	0	1	1
574	0	1	1	0	0	0	1	0	1	0	1	1	2	1	1	1	0	1	1	1	2	0	0	0	0	0	2	0	2	2	1	2	2	2	0	2	2	0	0	0	1	0	1	0	1	1	0	1	1
575	0	1	1	1	0	0	1	1	2	0	0	0	0	0	0	0	1	0	1	0	1	0	0	0	0	0	1	0	2	2	1	1	1	2	1	1	2	0	0	2	0	1	1	0	1	0	0	2	0
576	0	1	2	0	0	0	0	0	2	0	0	1	1	1	1	0	1	1	0	0	2	1	1	0	0	0	1	1	2	2	1	0	0	1	1	2	1	0	0	0	0	0	0	0	1	0	0	2	0
577	0	1	2	1	0	0	0	0	2	0	0	0	1	1	1	0	2	2	0	0	2	0	0	0	0	1	2	1	1	1	0	1	1	1	0	2	2	0	0	1	0	1	0	1	2	1	0	0	0
578	0	0	2	0	0	1	1	0	1	0	1	0	1	0	1	1	1	1	0	1	1	0	0	0	0	0	1	0	1	1	1	1	0	1	1	1	2	0	1	0	1	0	0	0	1	1	0	2	0
579	0	2	1	0	0	0	1	1	2	0	0	1	2	2	2	0	2	1	1	1	1	0	0	0	0	0	2	1	1	1	1	2	2	0	0	0	2	0	1	1	0	1	1	0	1	0	0	1	0
580	1	2	1	1	0	0	1	0	1	0	1	1	1	1	1	0	2	1	0	0	1	0	0	0	0	1	1	0	2	2	0	1	1	1	1	2	1	0	0	1	0	1	0	0	0	0	0	1	1
581	1	1	1	0	0	0	1	1	2	0	0	0	0	0	0	0	1	0	1	1	2	1	1	0	0	0	1	1	2	2	0	1	2	1	0	1	1	0	0	1	1	0	2	0	1	1	0	0	0
582	0	1	2	1	0	0	0	0	1	0	0	1	1	1	1	0	1	1	0	0	2	0	0	0	0	0	2	1	2	2	0	1	1	2	1	2	2	2	0	0	0	0	1	0	1	0	0	2	0
583	0	1	1	1	0	1	0	0	2	0	1	0	1	0	0	0	2	2	1	1	2	0	1	0	0	0	2	0	2	2	0	1	2	1	0	1	2	1	0	1	0	0	1	0	1	0	0	2	0
584	0	2	0	0	0	0	2	1	1	1	1	1	1	1	2	0	1	0	1	1	2	0	0	0	0	0	1	0	2	2	0	1	1	0	0	1	2	0	1	0	1	0	0	0	1	0	0	1	0
585	1	1	2	0	0	0	1	0	1	0	1	0	0	0	0	0	1	2	0	0	2	0	0	0	0	0	1	0	2	2	0	2	2	1	1	2	1	0	0	0	0	0	1	0	1	1	0	0	1
586	1	1	1	1	0	1	1	0	1	0	1	0	1	0	0	0	0	0	2	1	2	0	1	1	1	0	1	2	2	2	1	1	2	2	1	2	1	0	0	1	0	1	0	0	1	0	0	2	0
587	1	2	1	0	0	0	2	0	1	0	1	1	1	0	0	1	0	0	0	0	1	0	1	0	0	0	2	1	2	2	0	0	0	2	0	2	1	0	0	0	0	1	0	0	1	0	0	0	1
588	1	1	1	0	0	1	2	0	1	0	0	1	2	2	2	0	1	0	0	0	1	0	1	1	1	1	2	0	2	2	1	2	1	1	0	2	0	0	0	0	0	0	1	0	1	0	0	2	0
589	0	1	2	0	0	1	2	0	2	0	0	1	0	0	0	0	2	0	1	0	2	0	0	0	0	0	1	0	2	2	0	1	1	1	0	1	1	0	0	1	0	0	0	0	1	1	0	1	1
590	1	2	0	0	0	0	2	1	1	0	0	0	1	0	0	0	1	0	1	1	1	0	1	0	0	0	2	0	2	2	0	1	0	2	0	2	0	0	0	0	0	0	2	0	1	1	0	1	1
591	1	2	0	0	0	0	1	0	1	0	0	0	1	0	0	0	2	1	0	1	2	0	0	0	0	0	1	2	2	2	0	1	1	1	1	2	2	0	0	2	0	0	0	0	2	0	0	1	0
592	1	1	1	1	0	0	1	1	2	0	0	1	1	1	1	0	2	1	0	0	2	0	0	0	0	0	2	0	2	2	1	0	0	2	0	2	1	0	0	1	0	0	0	0	0	0	0	1	1
593	1	2	1	0	0	0	1	0	1	0	1	0	0	0	0	0	0	0	0	0	1	0	0	0	0	0	1	0	2	2	1	1	1	1	0	1	2	0	1	1	0	1	0	1	1	0	0	1	0
594	0	0	2	0	0	0	1	0	2	0	0	0	0	0	0	0	1	1	0	0	2	0	0	0	0	0	1	0	2	2	1	2	2	1	1	1	2	1	0	1	0	0	0	0	0	0	0	2	0
595	0	2	0	0	0	0	2	1	1	0	1	0	0	0	0	0	1	1	1	1	1	0	0	0	0	0	1	1	2	1	1	1	1	0	0	1	2	1	0	0	0	0	1	0	0	0	0	1	0
596	0	2	0	1	0	0	0	0	2	0	0	0	0	0	0	0	1	1	0	0	2	0	0	0	0	0	2	0	2	2	0	1	0	2	2	2	2	0	0	2	0	0	1	1	1	2	0	2	0
597	1	1	1	0	0	0	0	0	2	0	0	0	0	0	0	0	0	0	0	0	1	0	0	0	0	1	2	0	2	2	2	1	1	2	0	2	1	0	0	0	1	0	0	0	1	0	0	1	0
598	1	1	2	1	0	1	0	0	2	0	0	0	0	0	0	0	1	0	1	2	1	0	0	0	0	0	1	0	2	2	0	0	0	2	1	2	2	0	0	0	1	0	2	0	1	1	0	0	0
599	0	0	2	0	0	1	2	1	1	0	0	0	0	0	0	0	2	1	1	1	1	0	1	0	0	0	0	0	2	1	0	2	2	0	0	1	0	0	0	0	0	1	0	0	1	1	0	2	0
600	0	2	1	1	0	0	1	0	1	0	1	0	0	1	1	0	1	0	1	1	2	0	1	0	0	0	1	0	1	1	0	1	1	1	0	2	2	1	1	1	1	0	0	1	0	1	0	2	0
601	0	1	1	0	0	0	2	0	1	0	0	1	1	1	1	0	1	1	2	2	1	0	2	1	1	1	1	1	1	2	1	0	0	1	0	1	0	0	0	0	0	0	0	0	0	1	0	1	1
602	0	2	1	0	0	0	1	1	2	0	0	0	0	0	0	0	1	1	0	0	1	0	1	1	1	2	2	0	2	2	0	0	0	2	1	2	2	1	1	0	2	0	0	0	0	0	0	1	0
603	0	1	0	1	0	0	1	0	1	0	1	1	2	2	2	0	0	0	0	0	0	0	0	0	0	0	1	1	2	1	1	0	1	1	0	1	1	0	1	0	0	0	0	0	0	1	0	1	0
604	0	0	2	0	0	1	1	0	2	0	0	1	1	1	1	0	2	0	0	0	2	0	1	1	1	1	2	0	2	1	0	1	1	1	0	1	1	0	0	0	0	1	0	1	1	1	0	2	0
605	0	1	2	1	0	0	1	1	2	0	0	1	1	0	0	1	0	0	0	0	2	0	0	0	0	0	1	0	1	1	0	0	1	1	0	2	1	0	0	1	0	0	0	1	0	0	0	0	0
606	0	0	2	0	0	1	1	0	2	0	0	0	1	0	1	1	1	1	0	0	2	0	0	0	0	0	2	1	1	1	1	1	1	2	1	2	0	0	0	0	0	1	0	1	1	0	0	2	0
607	1	1	1	0	0	0	0	0	2	0	0	0	1	0	0	1	1	0	0	1	1	1	0	0	0	0	2	0	2	2	0	1	1	1	0	1	1	0	0	0	0	1	1	0	1	0	0	0	1
608	0	2	0	1	0	0	1	0	1	0	1	0	0	0	0	0	1	0	0	0	2	0	0	0	0	0	2	0	2	2	0	0	0	2	0	2	2	0	0	2	1	0	1	0	1	2	0	1	0
609	1	1	2	1	0	0	2	0	0	0	1	0	1	0	0	0	1	0	0	0	2	0	0	0	0	1	2	0	1	1	0	0	0	2	1	2	0	0	0	0	0	0	1	0	0	0	0	1	1
610	1	0	2	0	0	1	1	1	2	0	0	1	1	1	1	0	1	1	1	1	1	0	0	0	0	1	2	1	2	1	0	2	1	1	1	2	2	1	0	1	0	1	0	1	0	1	0	1	0
611	1	2	0	0	0	0	1	0	1	0	0	0	0	0	0	0	1	1	2	2	1	0	1	0	0	1	1	1	2	2	1	1	1	2	0	1	2	0	0	1	0	0	0	0	0	0	0	2	0
612	1	0	2	0	0	0	2	1	1	0	0	0	1	0	0	0	1	1	1	1	0	0	0	0	0	0	2	1	1	1	0	1	1	0	0	1	0	0	0	0	0	0	1	0	0	0	0	2	0
613	1	1	1	0	0	0	2	1	2	0	0	1	1	1	1	0	2	1	0	0	2	0	0	0	0	1	2	1	2	2	1	1	1	0	0	1	1	0	0	1	0	1	0	0	0	2	0	2	0
614	0	2	0	0	0	0	0	0	2	0	0	1	2	1	1	0	1	1	0	0	1	0	0	0	0	0	1	1	1	1	1	2	2	1	0	1	2	1	0	1	0	0	0	0	0	1	0	1	1
615	1	2	0	0	0	0	2	1	1	0	1	1	1	1	1	0	2	2	0	0	1	0	0	0	0	0	2	0	2	2	1	1	1	1	0	1	0	0	0	0	0	0	0	0	0	1	0	1	1
616	1	1	1	0	0	1	1	0	1	0	1	0	1	0	0	0	1	1	1	1	2	0	1	0	0	0	1	0	2	2	0	0	0	1	0	1	1	1	0	0	0	0	0	0	0	1	0	1	1
617	0	2	0	1	1	0	0	0	1	0	1	0	1	1	1	0	1	1	1	1	1	0	1	0	0	0	2	0	2	2	0	2	1	2	1	2	1	0	0	0	0	0	1	1	0	1	0	1	1
618	0	0	2	0	0	2	0	0	2	0	0	1	1	1	1	0	1	0	1	1	1	0	0	0	0	1	1	0	2	2	0	1	1	2	0	2	2	1	1	1	1	0	1	0	1	0	0	1	0
619	0	1	1	0	0	0	1	0	1	0	1	1	2	1	1	0	2	0	1	1	2	0	0	0	0	0	1	0	2	2	0	2	1	2	0	2	0	0	0	0	0	1	0	0	0	0	0	0	0
620	1	0	2	1	0	0	2	0	1	0	0	1	1	0	0	0	2	2	1	1	1	0	0	0	0	0	2	0	1	1	1	2	2	1	0	1	1	0	0	2	0	0	0	0	2	1	0	1	0
621	1	2	1	1	0	0	1	0	1	0	1	0	1	1	1	1	1	1	0	0	2	0	0	0	0	2	2	0	2	2	0	1	2	1	0	2	1	0	0	1	0	0	1	0	1	0	0	2	0
622	0	1	2	1	0	0	1	0	1	0	1	1	1	1	1	0	1	1	0	0	2	0	0	0	0	0	1	1	2	2	1	1	1	2	2	2	2	1	0	0	0	0	1	0	1	0	0	0	1
623	0	1	2	1	0	0	2	1	1	0	0	0	1	0	0	0	1	0	1	1	2	0	0	0	0	0	1	0	2	2	1	0	0	2	1	2	0	0	0	0	0	1	0	0	0	1	0	0	1
624	1	0	2	0	0	1	0	0	2	0	0	1	1	1	1	0	1	0	1	1	2	0	1	1	1	1	2	0	2	1	0	0	0	1	0	1	2	0	0	1	0	0	0	0	0	2	0	2	0
625	1	2	1	0	0	0	1	0	1	0	1	1	1	1	1	0	2	0	0	0	2	0	0	0	0	0	1	1	2	2	1	0	1	1	0	2	1	0	1	0	0	0	0	0	0	1	0	1	0
626	1	1	1	1	0	0	0	0	2	0	1	0	0	0	0	0	1	0	0	0	1	0	1	0	0	0	2	1	2	2	1	0	1	2	0	2	1	0	0	0	0	0	0	1	0	1	0	1	1
627	1	1	2	1	0	0	1	0	1	1	2	1	2	1	1	0	1	1	2	1	2	0	0	0	0	0	0	2	1	1	0	0	1	0	0	2	2	0	0	2	0	2	0	0	0	0	0	1	1
628	0	2	1	1	0	0	1	0	0	0	1	1	2	2	2	0	2	2	0	0	2	0	0	0	0	0	1	0	2	2	0	2	2	0	0	0	1	1	0	0	0	1	0	1	2	0	0	2	0
629	1	1	2	1	0	0	1	0	2	0	0	0	1	0	0	0	1	1	0	0	2	0	0	0	0	1	2	0	2	2	2	1	1	1	0	1	0	0	0	0	0	0	1	0	1	0	0	1	0
630	1	1	1	1	0	0	1	0	1	0	0	1	1	1	1	0	0	0	1	1	2	0	0	0	0	0	2	0	2	2	0	2	2	2	1	2	2	0	0	1	0	0	0	0	0	1	0	1	0
631	0	1	1	0	0	0	2	0	0	0	0	0	0	0	0	0	1	0	1	0	1	0	0	0	0	0	0	2	0	0	0	1	1	1	1	2	2	0	0	2	0	0	1	0	1	1	0	0	0
632	0	1	1	0	0	0	1	1	2	0	0	0	0	0	0	0	1	1	1	0	0	0	1	0	0	0	2	1	2	2	0	1	1	2	0	2	2	1	0	0	0	0	0	0	0	0	0	2	0
633	0	1	2	0	0	0	1	0	1	0	1	0	1	1	1	0	0	0	0	0	2	0	1	1	1	1	1	0	2	2	0	2	1	1	0	2	2	0	0	0	0	1	0	1	2	1	0	1	0
634	1	1	1	0	0	0	0	0	2	0	0	1	2	2	2	0	1	1	1	1	2	0	1	1	1	1	1	0	1	2	0	1	1	1	0	1	0	0	0	0	0	0	1	0	1	0	0	2	0
635	1	1	2	1	0	0	2	0	0	0	0	0	0	0	0	0	0	0	2	1	2	0	1	0	0	0	1	0	2	2	0	1	1	1	0	1	1	1	0	0	0	0	1	0	1	0	0	1	1
636	0	2	2	0	0	1	1	2	2	0	0	0	0	0	0	0	0	1	1	1	2	0	0	0	0	1	1	0	2	2	0	2	2	1	1	1	1	0	0	0	0	0	1	0	1	0	1	2	0
637	0	1	1	0	0	0	2	1	1	0	0	0	1	0	0	0	1	1	1	1	2	0	1	0	0	0	2	1	2	1	0	0	0	1	0	2	1	0	1	0	1	0	0	0	0	0	0	1	1
638	0	1	1	0	0	0	1	0	1	0	1	0	0	0	0	0	1	0	0	0	2	0	0	0	0	0	2	0	2	1	0	1	1	0	0	0	2	0	0	1	0	0	0	0	0	0	1	1	0
639	1	0	1	0	0	0	1	1	2	0	0	1	1	1	1	0	2	2	1	1	2	0	0	0	0	0	2	0	2	2	2	1	1	2	2	2	2	1	0	1	0	0	0	0	0	0	0	1	0
640	1	1	1	0	0	1	0	0	2	0	0	0	2	0	0	1	2	2	1	1	1	0	0	0	0	0	2	0	2	2	1	1	1	2	0	2	0	0	0	1	0	0	0	0	0	1	0	1	1
641	0	1	2	1	0	0	0	0	2	0	1	0	1	0	1	1	0	0	1	2	1	0	0	0	0	0	1	0	2	2	1	1	0	2	1	2	1	0	0	1	0	0	1	0	0	0	0	1	0
642	1	2	2	1	0	0	1	1	2	0	0	0	0	0	0	0	1	1	0	0	2	0	0	0	0	0	2	0	2	2	1	2	1	0	0	0	1	0	1	0	0	0	1	0	1	1	0	2	0
643	1	2	0	0	0	0	2	1	1	0	0	0	1	0	0	0	1	1	2	2	1	0	1	0	0	0	1	0	2	2	0	0	0	2	0	2	1	0	1	0	0	0	1	0	1	0	0	2	0
644	0	2	1	0	0	0	0	0	2	0	0	0	0	0	0	0	2	1	0	0	1	0	0	0	0	0	1	1	2	2	0	1	1	2	1	2	1	1	0	0	0	0	0	0	1	1	0	2	0
645	1	1	1	0	0	1	1	0	2	0	0	0	1	0	0	0	0	0	1	1	0	0	1	0	0	1	2	0	2	2	0	1	0	2	1	2	1	0	0	0	0	1	0	0	1	0	0	0	1
646	0	1	1	1	0	0	1	1	2	0	0	0	1	1	1	1	2	1	1	1	1	1	0	0	0	0	0	2	0	0	0	1	1	0	0	1	2	0	0	2	0	0	1	0	1	0	0	2	0
647	0	0	2	1	1	0	0	0	2	0	0	0	0	0	0	0	2	0	0	0	2	0	1	0	0	0	2	2	2	2	1	1	1	2	1	2	1	0	1	0	0	0	0	0	0	0	0	1	0
648	0	2	0	0	0	0	2	1	1	0	0	0	1	0	0	0	0	0	0	1	1	0	0	0	0	0	1	1	2	2	1	1	0	2	0	0	2	0	1	1	0	0	0	0	0	0	0	0	0
649	0	1	1	0	0	0	2	0	0	0	1	0	1	1	1	0	2	2	2	2	2	0	1	0	0	1	1	0	2	2	1	2	1	2	1	2	1	0	1	0	0	0	0	0	0	0	0	0	1
650	0	0	2	0	0	1	2	1	1	0	0	0	1	0	0	0	1	0	0	0	2	0	0	0	0	0	1	1	2	2	0	1	2	1	0	1	1	0	0	2	0	0	1	0	1	1	0	1	0
651	0	0	2	0	0	0	2	0	0	0	0	0	0	0	0	0	1	0	1	1	1	0	0	0	0	0	2	1	1	2	0	2	1	2	2	2	0	0	0	0	1	0	0	1	0	1	0	2	0
652	1	0	1	0	0	0	1	1	2	0	0	1	1	1	1	0	1	0	1	1	2	0	0	0	0	0	1	1	1	1	1	0	1	1	0	2	1	0	0	0	0	1	0	0	1	0	0	2	0
653	0	2	0	1	0	0	2	1	2	0	0	0	0	0	0	0	2	1	0	0	2	0	1	1	1	1	2	0	2	2	1	2	2	1	1	2	2	0	0	0	1	0	0	0	0	1	0	1	0
654	1	2	0	0	0	0	1	0	2	0	0	0	0	0	0	0	0	0	2	1	0	0	1	1	1	1	2	1	2	2	1	2	2	2	0	2	1	0	0	1	0	0	1	0	0	1	0	1	0
655	1	0	2	0	0	1	2	1	1	0	1	0	1	0	0	0	0	0	0	0	1	0	0	0	0	0	2	1	2	2	0	2	2	0	0	1	2	1	0	1	0	1	0	0	1	0	0	1	0
656	1	1	1	1	0	0	2	1	1	0	1	0	0	0	0	0	2	1	0	1	1	0	0	0	0	1	2	0	2	2	0	0	0	2	0	2	1	0	0	0	0	0	1	0	0	1	0	0	1
657	0	2	1	1	0	0	2	1	2	0	0	0	0	0	0	0	1	2	1	1	2	0	0	0	0	0	2	1	2	2	2	0	1	2	0	2	1	0	0	0	0	1	0	0	0	0	0	1	1
658	0	2	1	0	0	0	1	2	2	0	0	0	0	0	0	0	0	1	0	0	2	0	0	0	0	0	2	0	2	2	0	1	1	2	0	2	0	0	0	0	0	0	0	0	0	1	0	0	1
659	0	1	2	1	0	0	2	1	1	0	0	1	1	1	1	0	1	0	1	1	1	0	1	0	0	0	1	1	2	2	1	0	0	2	0	2	1	0	0	0	0	0	0	0	0	2	0	2	0
660	1	0	2	1	0	0	1	0	2	0	0	0	0	0	0	0	2	1	0	0	2	0	1	1	1	1	2	1	2	2	1	2	2	0	0	0	2	1	0	1	0	1	0	0	0	0	0	0	0
661	0	2	1	0	0	0	1	1	2	0	0	0	0	0	0	0	2	1	1	0	2	0	1	0	0	0	2	0	2	1	0	0	0	2	0	2	1	0	0	0	1	0	0	1	0	0	0	1	0
662	0	2	1	0	0	0	0	0	2	0	0	0	0	0	0	0	2	0	0	0	2	0	0	0	0	0	1	1	2	2	1	1	1	1	0	1	2	0	1	0	1	0	0	0	0	1	1	0	1
663	1	2	0	0	0	0	1	0	1	0	0	0	0	0	0	0	1	1	1	1	1	0	1	0	0	0	1	0	2	2	0	0	0	1	0	0	1	0	0	0	0	0	0	0	0	0	0	2	0
664	0	0	2	0	0	1	2	1	1	0	1	1	1	1	1	0	2	1	0	0	2	0	0	0	0	0	1	0	2	2	0	1	2	1	0	1	2	1	0	1	0	0	1	0	0	1	0	0	0
665	0	2	0	0	0	0	1	0	1	0	1	0	1	1	1	0	2	1	0	0	1	0	0	0	0	0	2	0	2	2	0	2	1	1	0	1	2	0	0	2	0	0	0	0	0	1	0	2	0
666	1	0	2	1	0	0	2	1	2	0	0	1	2	2	2	0	2	1	0	1	1	0	1	1	1	1	0	1	2	2	1	2	2	0	0	0	2	0	0	1	0	0	0	1	0	0	0	1	0
667	0	2	0	0	0	0	2	0	0	1	1	0	2	1	1	0	1	1	1	1	2	0	0	0	0	1	1	1	1	1	1	2	2	0	0	0	1	0	0	0	0	0	0	0	0	1	0	1	1
668	1	2	0	1	0	0	1	0	1	0	1	0	1	1	1	1	1	0	1	1	1	0	0	0	0	0	1	0	2	2	0	1	1	1	0	2	1	1	0	0	0	0	2	0	1	0	0	1	0
669	0	0	2	0	0	1	2	1	1	0	0	1	2	2	2	1	1	1	1	1	2	0	1	0	0	1	1	0	2	2	0	2	1	1	0	2	1	0	0	0	0	0	0	0	0	0	0	1	0
670	1	1	2	1	0	0	1	0	2	0	0	0	0	0	0	0	1	1	0	1	1	0	0	0	0	0	2	0	1	1	0	2	1	1	0	2	1	0	0	0	0	0	1	0	1	0	0	0	2
671	0	1	1	1	0	0	1	0	1	0	1	0	1	1	1	1	1	1	1	1	0	1	1	1	1	1	2	0	2	2	0	1	1	1	1	1	2	0	0	1	0	0	0	0	0	0	0	1	0
672	1	1	1	1	0	0	0	0	2	0	0	0	0	0	0	0	1	0	1	1	2	0	0	0	0	0	2	0	2	2	2	2	1	1	0	2	2	0	1	0	1	0	0	0	1	0	0	0	1
673	1	1	1	0	0	0	0	0	2	0	0	0	1	1	1	0	0	0	0	0	2	0	1	0	0	1	1	0	2	1	0	1	0	2	0	2	1	0	0	1	0	0	0	0	0	0	0	1	0
674	1	1	1	0	0	0	0	0	2	0	0	0	0	0	0	0	0	0	0	0	1	0	1	0	0	0	2	1	2	1	0	1	1	2	0	2	0	0	0	1	0	0	0	1	0	0	0	0	1
675	0	2	0	1	0	0	1	0	1	0	0	1	1	1	1	0	1	1	1	1	2	1	0	0	0	0	1	1	1	1	0	2	2	1	1	2	2	0	0	1	0	0	0	0	0	1	0	2	0
676	1	0	2	0	0	0	1	0	1	1	1	0	1	1	1	0	0	0	0	0	2	0	0	0	0	0	1	0	2	2	0	2	1	0	0	1	2	0	0	2	1	0	0	0	0	2	0	2	0
677	1	0	2	0	0	0	1	0	1	0	1	1	2	1	1	0	1	0	1	1	2	0	0	0	0	0	2	0	2	2	1	2	2	1	1	1	1	0	1	0	0	0	0	1	0	0	0	1	1
678	1	0	2	0	0	0	2	0	1	0	1	0	0	0	0	0	1	1	2	2	1	0	0	0	0	0	1	0	1	1	1	2	2	1	1	1	1	1	0	0	0	0	0	0	0	0	0	0	1
679	0	1	1	0	0	1	2	0	1	0	0	1	0	0	0	0	2	2	1	1	2	0	1	1	1	1	2	0	2	1	0	1	1	1	1	2	0	1	0	0	0	0	1	0	0	0	0	1	1
680	0	1	2	0	0	0	2	0	2	0	0	0	1	0	1	1	0	0	1	1	2	0	0	0	0	0	0	1	1	1	0	2	2	1	0	2	1	0	0	1	0	0	1	0	1	1	1	1	0
681	0	0	2	0	0	0	1	0	1	0	1	1	1	1	1	0	1	0	1	1	2	0	1	0	0	1	2	1	2	2	0	0	0	2	0	2	2	0	0	2	0	0	0	0	0	1	0	2	0
682	1	2	1	1	0	0	2	0	1	0	0	0	0	0	0	0	2	0	0	0	2	0	0	0	0	0	0	1	1	0	1	1	1	2	0	2	2	0	0	0	0	0	0	0	0	1	0	1	0
683	0	2	1	0	0	0	2	0	0	0	2	1	1	0	0	1	2	1	0	0	2	0	0	0	0	0	2	0	2	2	1	1	1	0	0	1	1	0	0	1	0	0	0	0	1	0	0	1	1
684	1	0	2	1	0	1	2	0	1	0	0	1	2	2	2	0	0	0	1	1	1	0	0	0	0	0	1	1	2	2	0	0	2	0	0	1	0	0	0	1	0	0	1	0	1	0	0	0	0
685	1	0	2	1	0	0	2	1	1	0	0	0	1	1	1	0	2	2	0	0	1	0	0	0	0	0	1	0	1	1	1	1	2	2	1	2	1	1	0	0	0	0	0	1	1	1	0	1	1
686	0	1	2	0	0	1	2	1	1	0	0	0	1	1	1	0	0	0	0	0	1	0	0	0	0	0	2	0	2	1	0	0	0	0	0	1	2	1	0	1	0	0	0	1	0	1	0	1	0
687	0	2	1	0	0	0	2	0	1	0	1	0	0	0	0	0	2	0	0	0	2	0	0	0	0	2	1	0	2	2	0	2	1	1	0	2	1	0	1	0	1	1	0	0	0	1	0	1	0
688	0	1	1	0	0	0	1	1	2	0	0	0	0	0	0	0	1	0	1	0	2	0	1	0	0	0	0	1	1	1	0	1	1	2	0	2	1	0	0	1	0	0	1	0	0	1	0	1	0
689	0	1	1	1	0	0	1	0	1	0	1	0	1	2	2	0	1	1	0	0	1	0	0	0	0	0	1	0	2	2	0	0	0	1	0	2	2	1	0	0	0	0	0	0	0	1	0	1	0
690	1	1	1	1	0	0	0	0	1	0	0	0	1	0	0	0	2	0	1	0	2	0	1	0	0	0	2	0	2	1	0	1	0	2	0	0	1	0	0	1	1	0	0	0	1	0	0	2	0
691	0	2	0	0	0	0	2	1	1	0	1	1	1	1	1	0	1	0	0	0	1	0	0	0	0	1	2	0	2	2	0	1	2	1	0	1	2	0	0	0	0	0	0	0	0	1	0	1	1
692	0	1	1	1	0	0	1	0	1	0	0	0	1	1	1	1	1	1	1	1	1	0	1	1	1	1	2	0	2	2	1	1	1	2	0	2	2	0	0	2	1	1	0	1	1	1	0	0	0
693	1	0	2	0	0	1	0	0	2	0	0	0	1	1	1	0	0	0	2	1	2	0	1	0	0	0	2	1	2	2	0	0	0	2	0	2	1	0	0	0	0	0	1	0	1	1	0	0	0
694	0	1	2	0	0	0	1	0	0	0	1	1	2	2	2	0	0	0	0	0	0	0	0	0	0	0	2	0	2	2	0	1	2	0	0	0	2	2	0	0	0	0	0	0	0	0	0	2	0
695	1	0	2	0	0	0	1	0	2	1	0	0	1	0	0	0	1	1	0	1	2	0	0	0	0	0	2	0	2	1	0	0	1	1	0	1	2	0	0	2	0	0	0	0	0	1	0	2	0
696	1	1	2	1	0	0	2	1	1	0	0	0	0	0	0	0	1	1	0	0	1	0	0	0	0	0	1	0	1	1	1	2	2	1	0	0	2	1	1	1	0	0	0	0	0	0	0	0	0
697	0	1	1	0	0	0	1	0	1	0	1	0	0	0	0	0	2	1	0	1	1	0	0	0	0	0	2	1	2	2	2	2	1	1	1	2	0	0	0	0	0	0	0	0	1	1	0	2	0
698	0	1	1	0	0	0	2	1	1	0	0	1	2	1	1	0	2	1	0	0	2	0	0	0	0	0	2	1	2	2	2	1	1	1	0	1	1	0	0	1	0	1	0	0	1	0	0	1	1
699	1	1	2	2	0	0	2	0	0	0	2	0	1	0	1	1	0	0	2	1	0	0	1	0	0	1	1	1	1	1	0	1	1	1	0	2	2	1	0	1	0	0	1	0	0	0	0	1	1
700	1	0	2	0	0	0	2	1	1	0	0	0	0	0	0	0	1	0	1	1	1	0	0	0	0	0	2	1	2	2	2	0	0	2	1	1	2	0	0	2	0	1	0	1	2	0	0	0	2
701	1	2	0	0	0	0	1	0	0	1	1	1	1	1	2	0	1	1	0	0	2	0	0	0	0	0	0	0	2	2	0	2	1	2	0	2	0	0	0	1	0	1	1	0	0	1	0	2	0
702	1	2	2	1	0	0	1	0	0	0	1	0	2	1	2	1	2	2	1	1	2	0	0	0	0	0	0	0	2	2	0	1	1	0	0	1	0	0	0	0	1	0	0	0	0	1	0	0	0
703	1	2	0	0	0	0	1	0	2	0	0	1	2	1	1	0	1	1	0	0	2	0	0	0	0	1	2	2	2	2	0	2	1	1	0	1	0	0	0	0	0	2	0	0	0	1	0	1	0
704	1	1	2	1	0	0	1	0	1	0	0	1	1	1	1	0	1	0	1	1	2	0	0	0	0	0	2	0	2	2	0	2	2	0	0	1	0	0	0	1	0	0	0	0	0	1	0	1	1
705	1	0	2	0	0	1	1	0	0	1	2	0	0	0	0	0	2	2	1	1	2	0	0	0	0	0	0	0	1	1	0	1	1	1	0	2	2	0	0	2	0	0	0	0	0	0	0	2	0
706	0	1	1	0	0	1	1	0	2	0	0	0	0	0	0	0	2	2	1	1	1	0	1	1	1	1	0	0	1	1	0	1	1	1	0	2	2	1	1	0	0	0	0	0	1	0	0	1	0
707	0	0	2	0	0	2	2	0	0	0	2	1	2	1	1	0	0	1	1	1	2	0	0	0	0	0	0	2	1	2	1	2	2	0	0	1	0	0	0	1	0	0	0	0	0	1	0	1	1
708	0	1	1	0	0	0	2	0	1	0	1	1	1	1	1	0	1	0	0	1	1	0	1	1	1	1	2	0	2	2	1	1	0	2	2	2	0	0	0	0	0	0	1	0	0	1	0	0	1
709	1	1	2	0	0	0	1	0	1	0	0	0	0	0	0	0	1	1	2	2	1	0	0	0	0	0	2	0	2	2	1	1	1	1	1	1	0	0	0	1	0	0	1	1	1	1	0	2	0
710	1	1	1	1	0	0	2	0	1	0	0	0	0	0	0	0	0	0	0	0	0	0	0	0	0	0	2	0	2	2	0	1	1	1	0	2	1	0	0	0	0	0	0	0	0	0	0	2	0
711	0	2	1	2	0	0	0	0	2	0	0	1	2	1	1	0	1	0	1	1	2	0	0	0	0	0	1	1	2	1	1	1	1	1	0	1	2	0	0	0	1	0	0	0	1	1	0	2	0
712	0	2	0	0	0	0	1	0	0	1	1	0	0	0	0	0	2	1	0	0	2	0	1	0	0	0	1	0	2	1	0	2	1	1	0	2	1	1	1	0	0	0	0	0	1	2	0	0	0
713	1	1	1	0	1	1	2	1	2	0	0	0	0	0	0	0	0	0	0	0	2	0	0	0	0	0	0	0	2	2	0	2	2	1	0	1	1	0	0	1	0	1	0	0	0	1	0	0	1
714	1	1	2	1	0	0	2	0	1	0	1	0	0	0	0	0	2	0	0	0	2	0	0	0	0	0	1	0	2	1	0	0	0	2	0	2	0	1	0	0	0	0	0	0	0	0	0	0	0
715	1	1	1	0	0	0	2	0	0	0	0	1	1	1	1	0	1	1	1	1	2	0	0	0	0	0	0	1	2	2	1	0	0	2	1	2	1	1	0	0	0	0	1	0	0	0	0	2	0
716	0	2	0	0	0	0	1	1	2	0	1	0	1	0	0	0	1	0	1	2	1	0	1	0	0	0	2	1	2	1	0	1	1	2	1	2	2	1	0	1	0	0	0	0	2	0	0	1	0
717	1	2	0	0	0	0	0	0	2	0	1	0	0	0	0	0	1	0	1	1	2	1	0	0	0	1	1	0	2	2	0	1	0	2	2	2	2	1	0	1	0	0	0	0	0	0	0	1	0
718	1	1	2	0	0	1	1	0	2	1	0	0	0	0	0	0	1	1	0	1	2	0	1	1	1	1	2	1	2	2	1	1	1	1	0	1	2	0	0	2	0	0	0	0	0	0	0	1	1
719	1	1	1	1	0	0	1	0	1	0	0	1	2	2	2	0	1	1	0	0	1	1	0	0	0	0	2	0	2	1	0	1	1	1	0	2	2	0	0	0	1	1	0	0	0	2	0	1	0
720	1	1	2	2	0	0	2	0	0	0	1	2	2	2	2	0	1	0	1	1	1	1	0	0	0	0	2	0	2	2	0	0	0	2	0	2	1	1	0	0	0	0	0	1	0	1	0	2	0
721	1	2	0	0	0	0	1	1	2	0	0	0	0	0	0	0	2	1	1	1	1	0	0	0	0	0	2	0	2	2	0	1	1	0	0	1	2	1	0	1	0	0	0	0	0	1	0	0	1
722	0	2	2	0	0	0	2	1	1	0	0	0	0	0	0	0	1	0	0	0	2	0	0	0	0	0	1	0	2	2	1	0	1	2	0	2	2	0	0	1	0	2	0	0	1	0	0	1	1
723	0	2	1	1	0	0	1	0	2	0	0	0	1	1	1	0	1	0	1	1	2	0	0	0	0	0	1	0	2	1	0	1	1	0	0	1	2	0	1	0	1	0	1	0	0	0	0	1	0
724	0	0	2	1	0	0	2	0	1	0	0	1	2	1	1	0	2	0	1	1	2	0	0	0	0	0	1	0	2	2	0	0	0	0	0	1	0	0	0	1	0	0	0	0	0	0	0	1	1
725	0	1	1	1	0	0	2	0	0	0	1	0	0	0	0	0	0	1	1	1	2	1	0	0	0	0	0	2	1	1	0	0	0	2	1	2	2	0	0	0	1	0	0	0	2	1	0	0	0
726	1	1	2	1	0	0	0	0	1	0	1	0	1	0	0	0	2	1	0	0	2	1	0	0	0	0	1	2	1	1	0	0	1	0	0	2	1	1	0	0	0	0	0	0	2	1	1	0	1
727	1	1	2	0	0	1	2	1	1	0	0	0	0	0	0	0	0	0	0	0	1	0	0	0	0	0	1	0	1	1	0	1	1	1	0	1	2	0	0	1	1	0	0	0	0	1	0	1	0
728	0	1	2	1	0	0	2	0	0	0	2	0	0	0	0	0	1	1	1	1	1	0	0	0	0	0	0	1	1	0	0	0	0	1	0	0	2	1	1	0	0	1	0	0	1	0	0	2	0
729	0	2	1	0	0	0	1	1	2	0	0	0	0	0	0	0	1	1	1	0	0	0	0	0	0	1	0	0	1	1	0	1	0	2	1	2	1	0	0	1	0	0	0	0	0	1	0	0	0
730	1	1	1	0	0	0	1	0	1	0	1	1	0	0	0	0	1	0	1	1	2	0	0	0	0	1	2	0	2	2	0	1	1	2	0	2	1	0	0	1	1	0	0	0	0	1	0	2	0
731	1	0	2	1	0	1	1	0	2	0	0	0	0	0	0	0	2	2	1	1	2	1	1	1	1	1	2	1	2	2	0	2	2	1	1	1	1	1	1	0	1	0	0	0	1	1	0	1	0
732	1	1	1	0	0	0	0	0	2	0	0	0	1	1	1	0	0	0	2	1	0	0	1	1	1	1	1	1	2	2	1	2	2	0	0	0	2	0	0	2	1	0	0	1	0	1	0	1	1
733	0	1	1	0	0	1	1	0	1	0	0	2	2	1	1	1	1	1	1	1	2	0	0	0	0	0	0	1	2	2	1	2	1	1	0	2	2	0	0	0	1	0	1	0	1	2	0	0	0
734	0	1	1	0	0	0	0	0	1	0	0	0	0	0	0	0	0	0	2	1	0	0	1	1	1	2	2	0	2	2	1	0	1	1	0	2	1	0	0	1	0	0	1	0	1	0	0	2	0
735	1	2	0	0	0	0	2	1	1	0	0	0	1	0	0	0	1	1	0	1	1	0	1	0	0	0	1	0	2	2	0	0	1	1	0	1	2	0	0	0	1	1	0	0	0	2	0	0	2
736	1	1	1	1	0	0	1	1	2	0	0	0	0	0	0	0	1	1	0	0	2	0	0	0	0	0	1	2	1	1	0	1	1	0	0	1	2	1	0	1	0	0	1	0	0	0	0	2	0
737	1	1	2	1	0	0	1	0	0	0	0	0	0	0	0	0	2	2	0	0	1	1	0	0	0	0	2	2	2	2	0	2	1	2	1	2	1	1	0	0	0	0	1	0	0	1	0	1	0
738	0	1	1	1	0	0	1	1	2	0	0	1	2	1	1	0	1	1	0	0	2	0	1	0	0	0	1	0	2	2	0	0	0	2	1	2	2	0	0	1	1	0	1	0	1	1	0	2	0
739	1	1	2	1	0	0	1	1	2	0	0	0	1	0	1	1	1	1	0	0	2	0	1	1	1	1	2	0	2	2	0	1	1	1	0	1	2	0	1	1	0	1	0	0	0	1	0	2	0
740	1	1	1	0	0	0	0	0	2	0	0	0	0	0	0	0	2	0	1	1	2	0	0	0	0	0	2	0	2	2	1	2	2	0	0	0	0	0	0	0	0	0	0	1	0	1	0	2	0
741	1	1	1	0	0	0	1	0	2	0	0	0	0	0	0	0	1	1	1	0	0	0	1	0	0	0	0	0	1	1	0	1	2	0	0	0	1	0	0	0	0	0	0	0	0	1	0	1	0
742	0	0	2	0	0	0	1	0	1	0	0	1	1	1	1	0	2	2	1	1	2	0	1	0	0	1	2	0	2	2	1	1	1	1	0	1	1	0	0	1	0	0	2	0	0	1	0	0	0
743	0	2	0	0	0	0	0	0	2	0	0	1	2	1	2	1	0	0	2	1	0	0	0	0	0	0	2	1	1	2	0	1	0	1	0	1	2	0	0	1	0	0	0	0	0	1	0	2	0
744	0	1	1	0	0	0	2	1	1	0	1	0	1	0	1	1	2	1	0	0	1	0	0	0	0	0	1	0	1	1	1	1	1	1	1	1	1	0	0	0	0	0	0	0	1	1	0	1	0
745	0	2	1	1	0	0	2	0	1	0	0	0	0	0	0	0	1	1	0	1	1	0	1	0	0	0	2	1	1	1	1	1	1	1	1	1	0	0	0	0	0	0	0	0	0	0	1	1	0
746	0	0	1	0	0	0	0	0	2	0	0	0	1	0	1	1	1	1	0	0	2	0	0	0	0	0	2	0	2	2	2	1	1	2	1	2	0	0	0	1	0	0	1	0	1	0	0	0	0
747	1	1	1	0	0	0	2	0	0	0	2	0	0	0	0	0	1	0	0	0	2	0	0	0	0	0	1	1	2	2	1	1	1	1	0	2	2	1	0	1	0	0	0	1	0	1	0	1	1
748	1	1	2	0	0	1	0	0	2	0	0	0	1	0	0	0	1	1	0	0	2	0	0	0	0	0	1	1	2	2	0	2	2	1	0	0	1	0	0	0	0	0	0	0	0	0	0	1	0
749	0	2	1	2	0	0	2	0	1	0	1	0	0	0	0	0	2	1	0	1	1	0	0	0	0	0	0	1	1	0	1	1	1	1	0	2	1	0	0	1	0	1	0	0	0	0	0	1	0
750	1	2	1	0	0	0	2	0	1	0	0	1	1	0	0	1	0	1	0	0	2	0	0	0	0	1	2	0	2	2	0	2	2	1	1	1	0	0	0	0	0	0	1	0	1	1	0	0	0
751	0	1	0	0	0	0	1	0	2	0	0	1	1	1	1	0	0	0	2	1	2	0	0	0	0	0	1	1	2	2	0	1	1	2	1	1	1	1	0	0	0	0	1	0	1	1	0	2	0
752	1	1	1	1	0	0	0	0	2	0	0	0	1	0	0	0	1	1	1	0	0	0	0	0	0	0	1	1	1	1	1	1	1	2	0	2	2	1	0	1	0	0	0	0	0	1	0	0	0
753	1	1	1	0	1	1	2	1	1	0	1	1	1	1	1	0	1	1	1	1	2	0	0	0	0	0	1	1	1	1	0	1	1	1	0	1	1	0	0	1	0	0	2	0	1	1	0	2	0
754	0	1	1	1	0	0	1	0	2	0	0	0	0	0	0	0	0	0	1	1	2	0	0	0	0	0	2	0	2	2	0	2	2	0	0	1	1	0	0	0	1	0	0	0	1	0	0	0	2
755	1	1	1	0	0	1	2	0	0	0	1	0	0	0	0	0	0	0	0	0	2	1	0	0	0	0	2	1	2	2	1	0	1	0	0	2	2	0	0	1	0	0	0	0	0	2	1	1	0
756	0	1	1	0	0	0	1	1	2	0	0	1	1	1	1	0	2	1	0	0	2	0	0	0	0	0	0	1	1	1	0	1	1	1	0	1	1	0	0	1	0	0	1	0	0	1	0	2	0
757	1	1	2	1	0	0	1	1	2	0	0	0	1	0	1	1	2	2	1	1	2	0	0	0	0	0	2	0	2	2	2	2	2	0	0	1	0	0	0	0	0	0	0	1	0	1	0	1	0
758	1	1	1	0	0	0	2	0	0	0	2	0	1	0	0	0	1	1	1	1	1	0	0	0	0	1	0	2	1	1	0	2	1	2	0	1	1	1	0	0	0	0	0	1	0	1	0	2	0
759	1	1	1	0	0	0	1	0	1	0	0	1	1	1	1	0	2	1	1	0	2	0	0	0	0	0	2	0	2	2	1	1	1	0	0	1	0	0	0	0	0	0	1	0	1	1	0	2	0
760	1	2	1	0	0	0	1	0	1	0	0	0	2	1	1	0	0	0	2	1	0	0	0	0	0	0	1	0	2	2	0	0	0	2	1	2	2	0	0	0	1	0	0	0	0	1	0	1	0
761	0	1	1	1	0	1	2	1	1	0	1	1	1	1	1	0	2	1	0	0	1	0	0	0	0	1	2	0	2	2	1	1	1	0	0	1	2	0	0	2	1	0	0	0	1	0	0	2	0
762	1	1	2	0	0	0	1	0	1	0	1	0	0	0	0	0	1	0	0	0	1	1	0	0	0	0	2	1	2	2	1	1	2	0	0	2	1	0	0	0	0	0	0	0	0	0	0	0	1
763	0	0	1	0	0	0	2	1	1	0	0	0	0	0	0	0	2	0	0	0	2	0	0	0	0	0	2	0	2	1	0	1	0	2	0	0	1	0	0	0	0	0	0	0	0	1	0	0	1
764	0	2	1	2	0	0	0	0	2	0	0	1	2	1	1	0	1	0	0	0	2	0	1	1	1	1	2	1	2	2	0	1	1	2	0	2	1	0	0	1	0	0	1	0	1	0	0	1	0
765	0	0	2	0	0	1	1	0	1	1	1	1	2	2	2	0	1	0	0	0	2	0	0	0	0	1	0	2	1	2	1	0	0	1	0	0	1	0	0	1	0	0	0	0	2	0	0	2	0
766	1	2	0	0	0	0	1	1	2	0	1	0	0	0	0	0	2	0	0	0	2	0	0	0	0	0	1	1	1	1	1	1	1	1	1	1	1	0	0	0	0	0	0	0	0	1	0	2	0
767	0	2	0	0	0	0	1	0	1	0	0	0	0	0	0	0	1	1	1	1	1	0	0	0	0	1	1	0	2	2	1	0	0	2	1	2	1	0	0	0	0	1	0	0	1	1	0	0	0
768	0	1	1	0	1	0	1	0	1	0	0	0	0	0	0	0	0	0	0	0	2	1	0	0	0	0	2	1	1	1	0	0	0	2	0	2	1	0	0	1	0	1	0	0	0	1	0	1	0
769	0	2	0	0	0	0	2	0	0	0	1	0	0	0	0	0	1	0	1	0	1	0	0	0	0	0	1	0	2	2	1	1	1	1	0	2	2	0	0	0	0	0	2	0	0	1	0	1	0
770	0	2	0	0	0	0	0	0	2	0	1	0	1	2	2	0	1	1	0	0	1	0	0	0	0	2	0	1	1	1	0	2	2	1	0	1	2	0	0	0	0	2	0	0	0	0	0	2	0
771	0	2	1	0	0	0	1	0	1	1	1	1	1	1	1	0	2	1	2	1	1	0	0	0	0	0	1	1	2	2	0	2	1	1	0	2	2	0	0	1	0	0	0	0	1	0	0	0	0
772	1	1	1	0	0	0	0	0	2	0	0	0	1	0	0	0	0	0	0	0	2	0	0	0	0	1	1	0	1	1	0	1	1	2	0	2	1	0	0	0	0	0	0	1	0	0	0	1	1
773	1	1	1	0	0	0	1	0	1	0	1	1	1	0	0	0	2	1	0	0	2	0	0	0	0	1	2	0	2	1	0	1	1	2	1	2	1	0	0	0	0	0	1	0	1	0	0	0	0
774	0	1	1	0	0	0	1	0	0	1	1	0	1	0	0	0	1	1	2	1	0	0	1	1	1	1	1	0	2	2	0	1	1	0	0	1	1	0	0	0	1	0	0	0	0	0	0	1	0
775	0	0	2	0	0	0	1	0	1	1	1	0	1	0	0	0	1	0	1	0	1	0	0	0	0	0	1	1	2	2	0	1	1	1	0	1	2	0	0	2	0	1	1	0	1	0	0	1	0
776	0	1	1	0	0	0	1	0	1	0	0	1	2	1	1	0	1	0	0	0	1	0	0	0	0	1	1	0	2	2	1	2	2	2	1	2	2	1	0	1	0	0	1	0	0	1	0	2	0
777	1	1	2	1	0	0	2	0	1	0	0	0	1	0	1	1	0	0	1	1	2	0	0	0	0	0	2	0	2	1	0	0	0	2	0	2	2	1	0	0	0	0	0	1	0	1	0	1	1
778	1	0	2	0	1	0	0	0	2	0	0	0	0	0	0	0	1	0	1	0	2	0	0	0	0	0	1	0	1	2	0	0	1	2	0	2	1	0	0	1	0	0	0	0	0	0	0	1	0
779	0	0	2	0	0	1	2	0	0	0	0	0	1	0	0	0	1	1	2	2	1	0	0	0	0	0	2	0	2	2	1	2	1	2	0	2	2	1	0	1	0	0	0	0	2	0	0	2	0
780	0	2	2	0	0	1	0	0	2	0	0	0	1	0	0	0	2	1	0	0	2	0	1	0	0	0	1	0	2	2	1	1	1	2	1	2	0	0	0	1	0	0	1	0	1	0	0	0	0
781	0	1	2	1	0	0	1	0	0	0	1	1	1	1	1	0	1	1	0	0	2	0	0	0	0	0	1	0	2	2	1	1	1	1	0	2	0	0	0	0	0	0	2	0	1	1	0	0	0
782	0	2	1	0	0	1	1	1	2	0	0	1	1	1	1	0	2	0	1	0	2	0	0	0	0	0	2	0	2	2	1	2	1	2	0	2	2	0	0	1	1	0	1	0	2	2	0	1	0
783	1	1	2	1	0	0	1	0	1	0	1	1	1	0	0	1	2	0	0	0	2	0	0	0	0	0	1	0	2	2	0	1	2	2	1	2	1	0	1	0	0	0	0	0	1	0	0	1	0
784	0	0	1	0	0	0	1	0	2	0	0	0	0	0	0	0	2	1	1	0	2	0	0	0	0	0	1	0	2	2	0	1	0	2	2	2	0	0	0	0	0	0	1	0	1	0	0	0	1
785	1	0	2	0	0	0	2	1	1	0	1	1	1	0	0	1	2	2	1	1	2	0	0	0	0	0	1	1	2	2	1	1	1	1	0	1	1	0	0	2	0	0	1	0	1	0	0	2	0
786	1	2	1	0	0	0	1	0	1	0	0	0	0	0	0	0	1	1	1	1	1	0	0	0	0	1	0	2	1	2	1	1	0	2	0	0	1	0	0	0	0	0	1	0	1	0	0	1	1
787	0	0	2	0	0	0	2	1	1	0	0	1	2	2	2	0	1	1	0	1	2	1	0	0	0	1	2	2	2	2	1	1	1	2	1	2	1	0	0	1	0	0	1	0	0	1	0	2	0
788	1	1	2	1	0	0	0	0	2	0	0	1	1	1	1	0	0	0	0	0	2	0	0	0	0	0	2	1	2	2	2	1	1	1	0	1	2	0	1	1	0	0	2	0	0	1	0	0	2
789	1	1	1	0	0	1	1	0	0	1	2	0	1	0	0	0	0	0	1	1	1	0	0	0	0	0	2	0	2	2	1	1	1	0	0	1	2	0	0	0	0	0	0	0	2	2	0	2	0
790	1	2	0	0	0	0	0	0	2	0	0	1	1	1	1	0	1	1	0	1	2	0	0	0	0	0	2	1	2	2	2	2	1	0	0	1	2	0	0	1	0	1	0	0	1	0	0	0	0
791	1	1	1	1	0	1	0	0	2	0	0	1	1	0	0	1	1	1	0	0	1	0	0	0	0	0	1	1	2	2	0	0	0	2	0	2	2	1	0	0	0	0	0	0	0	1	0	2	0
792	1	1	1	1	0	0	0	0	2	0	0	2	2	2	2	0	1	1	1	1	1	0	0	0	0	0	2	0	2	2	0	1	1	1	0	1	0	0	0	0	0	0	0	0	1	0	0	1	0
793	0	1	2	1	0	1	1	0	1	0	1	0	0	0	0	0	1	1	1	1	1	0	0	0	0	0	2	1	2	2	2	1	2	0	0	2	1	0	1	0	0	0	0	0	2	0	0	0	0
794	0	1	1	1	0	0	1	0	1	0	0	0	0	0	0	0	2	2	1	1	2	0	0	0	0	0	2	0	2	2	0	1	1	2	0	2	1	0	0	1	0	0	0	0	0	0	0	0	0
795	0	2	1	0	0	0	0	0	2	0	0	1	2	2	2	0	0	0	0	0	2	0	1	1	1	1	1	1	2	2	1	1	1	0	0	0	1	0	0	1	0	0	1	0	1	1	0	0	0
796	1	1	1	0	1	1	1	1	2	0	0	0	1	0	0	0	1	0	0	0	2	0	0	0	0	0	2	1	2	2	2	1	1	2	1	2	2	2	0	0	0	0	1	0	1	1	0	0	0
797	1	2	0	1	0	0	0	0	1	0	0	0	1	0	0	0	2	1	2	1	1	0	0	0	0	0	1	0	2	2	0	0	0	1	0	0	2	1	1	0	1	0	1	0	1	0	0	2	0
798	0	2	1	1	0	0	1	1	2	0	0	1	1	1	1	0	0	0	0	1	1	0	0	0	0	0	1	1	2	1	2	1	2	1	0	1	0	0	0	1	0	0	0	0	0	0	0	1	1
799	1	0	2	0	0	1	0	0	2	0	0	0	1	1	1	1	1	0	1	1	2	0	0	0	0	0	2	1	2	2	2	1	2	1	0	1	2	0	0	1	0	1	0	0	0	1	0	1	1
800	0	0	2	0	0	1	1	0	1	0	1	0	0	0	0	0	2	1	1	1	2	0	0	0	0	0	2	0	2	2	0	2	2	0	0	1	1	0	0	0	0	0	0	1	0	1	0	2	0
801	1	1	1	1	0	1	2	1	1	0	0	0	0	0	0	0	2	1	0	0	2	0	0	0	0	0	0	0	2	2	0	1	0	2	1	2	1	0	0	1	0	0	0	0	0	1	0	2	0
802	1	1	2	0	0	1	2	0	1	0	0	1	1	1	1	0	0	0	0	0	2	0	0	0	0	0	2	0	2	2	1	2	2	1	1	1	0	0	0	0	0	1	0	0	1	1	0	2	0
803	0	1	2	1	0	0	1	0	2	0	0	0	1	1	1	0	1	1	1	1	1	0	0	0	0	0	2	0	2	2	2	1	1	0	0	1	0	0	0	0	1	0	1	0	1	0	0	2	0
804	1	1	2	1	0	0	1	0	1	0	1	0	0	0	0	0	2	2	1	1	2	0	1	1	1	1	1	0	2	1	0	2	1	0	0	1	2	0	0	0	0	0	1	1	1	1	0	0	0
805	0	0	2	0	0	1	1	0	2	0	0	0	1	0	1	1	1	1	0	0	1	0	0	0	0	0	1	0	2	2	0	0	1	1	0	2	2	2	0	0	0	0	0	0	0	0	0	2	0
806	1	2	1	1	0	0	2	0	0	0	1	0	1	1	1	1	2	2	0	0	1	0	0	0	0	0	2	0	2	2	0	2	1	1	0	2	1	0	0	1	0	0	0	0	0	1	0	1	1
807	0	0	2	0	0	0	1	0	1	0	0	0	0	0	0	0	0	0	2	1	0	0	0	0	0	1	2	0	2	1	0	1	1	0	0	1	1	0	0	0	0	0	1	1	1	1	0	2	0
808	0	2	0	0	0	0	1	0	1	0	0	1	1	1	1	0	1	1	0	0	1	0	0	0	0	0	1	0	1	1	0	1	2	0	0	1	1	1	0	0	0	0	0	0	0	0	0	1	0
809	0	0	2	1	0	0	2	1	1	0	0	0	0	0	0	0	1	1	1	1	1	0	0	0	0	0	2	0	2	2	0	1	1	1	0	2	1	0	0	0	0	1	1	0	0	1	0	1	0
810	0	2	1	1	0	0	1	0	2	0	0	1	2	2	2	0	0	0	1	1	2	0	0	0	0	0	1	0	1	1	0	0	1	1	0	1	0	0	0	0	1	1	0	0	0	1	0	0	1
811	0	1	1	1	0	0	2	0	0	0	1	0	0	0	0	0	2	0	1	1	2	0	0	0	0	0	1	0	2	2	1	1	1	0	0	1	1	0	0	1	0	0	1	0	1	1	0	2	0
812	1	1	1	1	0	0	2	1	1	0	0	0	2	0	0	1	2	1	0	0	2	0	0	0	0	0	1	0	2	2	0	2	2	1	0	2	2	0	0	1	0	1	0	0	0	0	0	2	0
813	1	0	2	0	0	0	2	0	2	0	0	0	0	0	0	0	2	0	0	0	2	0	0	0	0	1	1	2	2	2	1	1	1	1	0	2	2	0	0	1	0	0	0	0	0	0	0	2	0
814	0	0	2	0	0	2	1	0	1	0	1	1	1	1	1	0	2	1	0	0	2	0	0	0	0	1	1	0	2	2	0	2	2	2	1	2	2	1	0	1	0	0	0	1	0	0	0	1	1
815	0	2	0	1	0	0	1	0	2	0	0	0	0	0	0	0	2	1	0	1	1	0	0	0	0	0	1	0	2	2	0	1	1	0	0	0	1	0	0	0	0	0	1	0	1	1	0	2	0
816	0	2	1	0	0	0	0	0	2	0	1	1	1	1	1	0	1	1	0	1	1	0	2	0	0	0	2	0	2	1	0	1	1	0	0	0	1	0	0	1	0	0	0	0	1	0	0	0	0
817	1	2	1	0	0	0	2	0	0	0	1	0	2	1	2	1	1	0	0	0	1	0	2	1	1	1	1	0	2	2	0	2	2	1	0	0	2	1	0	1	0	0	0	1	0	0	0	2	0
818	1	1	1	0	0	1	0	0	2	0	0	0	0	0	0	0	1	1	1	1	1	0	0	0	0	1	1	0	2	2	0	2	2	0	0	0	0	0	0	0	0	1	1	0	1	0	0	1	1
819	1	0	2	1	0	0	1	0	2	0	0	0	1	1	1	0	1	0	0	0	2	0	0	0	0	0	0	0	2	1	0	1	1	0	0	0	0	0	1	0	0	0	0	2	0	2	0	0	0
820	1	2	2	0	0	0	2	0	1	0	1	1	2	1	1	1	1	0	0	0	2	0	1	0	0	1	1	1	1	2	1	1	1	2	1	2	2	1	1	1	0	0	1	0	1	0	0	2	0
821	1	0	2	0	0	0	2	0	1	1	0	0	1	1	1	0	1	1	2	1	0	0	0	0	0	1	1	0	2	2	0	1	0	2	0	2	2	0	0	2	1	1	0	1	1	1	0	2	0
822	1	1	1	0	0	0	2	0	0	1	1	1	1	1	1	0	2	2	1	1	2	0	0	0	0	0	1	1	2	2	1	1	1	0	0	0	1	0	1	0	0	0	0	0	2	2	0	1	0
823	1	1	1	0	0	1	1	1	2	0	1	0	0	0	0	0	1	1	1	1	1	1	0	0	0	0	1	0	2	2	0	1	1	2	0	2	1	0	0	0	0	0	0	0	0	0	0	2	0
824	0	1	1	1	0	0	1	0	1	1	1	2	2	2	2	0	1	1	1	1	1	0	0	0	0	0	1	0	1	2	0	2	2	1	0	2	1	1	1	0	1	1	0	0	1	1	0	0	0
825	1	0	2	0	0	1	1	1	2	0	0	0	0	0	0	0	1	1	2	2	1	0	0	0	0	0	2	0	2	2	1	0	0	1	1	1	1	1	0	0	0	0	1	0	1	1	0	1	0
826	0	1	1	0	0	1	1	0	1	0	0	0	1	1	1	0	1	1	2	1	2	0	1	1	1	1	1	1	2	2	0	1	0	2	2	2	1	0	0	1	0	0	0	0	0	0	0	0	0
827	1	1	1	0	0	0	2	0	1	0	1	0	1	1	0	0	2	1	1	0	2	0	1	0	0	0	1	1	1	0	0	1	1	0	0	1	2	1	1	0	0	0	0	1	0	1	0	0	1
828	0	1	2	1	0	0	2	0	0	0	0	0	2	1	2	1	0	0	0	0	0	0	0	0	0	0	1	0	2	1	0	1	1	1	0	2	1	0	1	0	0	1	0	1	0	1	0	2	0
829	1	2	1	0	0	0	1	0	1	0	0	0	0	0	0	0	0	0	0	0	0	0	0	0	0	0	1	0	1	1	0	0	0	1	1	2	2	0	1	1	0	0	0	0	0	1	0	2	0
830	1	1	1	0	0	0	2	0	1	0	1	2	2	1	1	1	1	1	0	0	2	0	0	0	0	0	1	0	2	2	0	2	1	1	0	1	1	0	0	1	0	0	1	1	1	1	0	1	1
831	1	2	0	1	0	0	1	1	2	0	0	0	0	0	0	0	2	1	1	1	1	0	0	0	0	0	0	1	1	0	0	1	1	2	1	2	2	0	0	0	1	1	0	0	1	0	0	0	0
832	0	2	0	0	0	0	1	0	0	0	1	1	1	1	1	0	0	0	0	1	2	0	1	1	1	1	0	1	1	0	0	0	1	1	0	2	1	0	0	1	0	1	0	0	0	1	0	1	1
833	1	2	0	0	0	0	1	0	1	0	0	0	1	0	0	0	1	0	1	1	1	0	0	0	0	0	1	0	2	2	0	0	0	1	1	1	0	0	0	0	0	0	0	0	0	0	0	0	0
834	1	0	2	0	0	1	2	0	2	0	0	0	2	1	1	1	0	0	2	1	0	0	2	0	0	0	2	2	2	2	1	1	1	2	0	2	2	1	0	0	0	0	2	0	1	1	0	0	0
835	1	2	1	0	0	0	1	0	1	0	1	0	1	0	0	0	1	0	1	1	2	0	0	0	0	1	1	0	2	2	0	0	0	2	0	2	2	0	0	1	0	0	0	0	0	1	0	1	0
836	0	0	2	0	0	1	2	0	0	0	2	0	0	0	0	0	1	1	1	0	0	0	1	1	1	0	1	0	2	2	0	2	2	0	0	1	1	0	0	1	0	0	2	0	1	1	0	2	0
837	1	0	2	0	0	1	0	0	2	0	0	1	2	2	2	1	0	0	0	0	0	0	0	0	0	0	2	1	2	2	2	0	0	2	1	2	1	0	0	1	0	0	1	0	0	1	0	0	0
838	1	2	1	1	0	0	2	0	1	0	1	0	0	0	0	0	2	1	1	0	2	0	1	0	0	0	2	0	2	2	0	0	0	2	1	2	2	1	0	0	0	0	0	0	0	0	0	2	0
839	0	0	2	1	0	0	1	0	1	0	0	0	1	0	0	0	1	1	0	0	2	0	0	0	0	0	1	1	2	1	1	0	0	1	0	1	1	0	0	1	0	0	0	0	0	1	0	0	0
840	0	1	1	0	0	0	2	1	1	0	0	0	0	0	0	0	1	1	0	0	2	0	0	0	0	1	2	0	1	1	1	2	2	1	0	1	1	0	1	0	0	0	0	0	0	1	0	0	0
841	0	0	2	0	0	1	1	0	1	1	2	0	0	0	0	0	1	1	1	1	2	0	1	1	1	2	0	0	1	1	0	0	0	2	0	2	1	0	0	0	0	0	1	0	1	1	0	2	0
842	1	2	1	0	0	0	0	0	2	0	0	0	1	0	0	0	1	1	0	0	0	0	1	1	1	1	2	1	2	2	0	1	2	1	0	1	0	0	0	0	0	0	0	0	1	1	0	1	1
843	1	1	1	0	0	0	0	0	2	0	1	1	2	1	1	0	2	0	0	0	2	0	1	0	0	0	1	1	0	0	0	1	0	2	2	2	1	0	0	0	0	0	1	0	0	0	0	1	0
844	0	2	1	0	0	0	1	0	0	0	1	1	1	1	1	0	1	1	0	0	2	0	0	0	0	0	1	0	2	1	0	2	2	2	0	2	0	0	0	0	0	0	0	0	0	1	0	1	1
845	1	1	1	0	0	1	2	0	1	0	1	1	1	1	1	0	1	1	0	0	2	0	0	0	0	1	0	0	2	2	0	1	1	2	0	2	1	0	0	2	0	0	0	1	0	0	0	2	0
846	1	1	1	1	0	0	0	0	2	0	0	0	1	0	0	0	1	1	0	0	1	0	1	0	0	0	1	0	2	1	1	2	1	0	0	1	1	0	0	1	0	0	0	0	1	0	0	0	0
847	1	1	2	0	0	0	1	0	1	0	0	1	1	1	1	0	1	0	1	1	2	0	1	0	0	1	2	0	1	1	0	1	1	2	1	1	2	0	1	0	0	0	0	0	0	1	0	2	0
848	1	1	1	0	0	0	1	0	0	1	1	0	1	1	1	1	2	1	0	0	2	0	1	1	1	1	2	0	2	2	1	1	1	1	0	2	0	0	0	1	0	1	0	0	1	0	0	0	0
849	0	2	0	0	0	0	1	1	2	0	1	0	0	0	0	0	0	0	1	1	2	1	0	0	0	0	1	1	1	1	0	0	0	1	0	0	2	0	0	0	0	0	0	0	0	0	0	1	1
850	1	1	1	1	0	0	1	0	2	0	0	2	2	1	1	1	2	1	0	1	2	0	0	0	0	1	2	0	2	2	1	1	0	2	1	2	1	0	0	0	0	0	0	0	1	2	0	0	2
851	0	1	1	1	0	1	0	0	2	0	1	0	1	0	0	0	1	1	2	2	1	0	0	0	0	0	2	0	2	2	1	2	1	0	0	0	1	0	0	2	0	2	0	0	0	0	0	2	0
852	0	2	1	0	0	0	0	0	2	0	0	0	1	0	0	0	0	0	0	0	2	0	0	0	0	0	0	1	1	1	0	2	2	2	0	2	1	0	0	1	0	0	2	0	0	1	0	1	0
853	0	1	1	1	0	0	0	0	2	0	0	0	1	0	1	1	1	1	0	1	1	0	0	0	0	0	1	0	1	1	1	2	2	0	0	1	2	0	0	1	0	0	1	0	1	0	0	1	0
854	0	2	1	0	0	0	2	1	1	0	0	0	1	0	1	1	0	0	0	0	1	1	0	0	0	0	1	2	2	2	0	2	2	0	0	1	2	0	1	0	1	0	0	0	0	0	0	1	0
855	1	2	0	0	0	0	1	0	2	0	0	0	0	0	0	0	2	2	1	1	1	1	0	0	0	0	2	0	2	2	1	2	1	1	1	2	1	1	0	0	0	0	1	0	0	1	0	0	0
856	1	1	2	1	0	0	0	0	2	0	0	0	1	0	0	0	0	0	2	1	0	0	0	0	0	0	1	1	2	1	1	2	2	1	0	2	1	0	0	1	0	0	1	0	1	1	0	2	0
857	1	1	2	0	0	0	2	0	0	0	2	0	0	0	0	0	1	1	0	0	2	0	1	1	1	1	1	0	2	2	0	2	2	0	0	1	0	0	0	0	0	0	1	0	1	0	0	1	1
858	0	2	0	0	0	0	2	0	2	0	0	1	1	1	1	0	0	0	0	0	2	0	0	0	0	0	2	1	2	2	0	2	1	1	1	2	0	0	0	1	0	1	1	0	1	0	0	1	0
859	0	1	1	0	0	1	2	1	1	0	0	1	0	0	0	0	2	1	0	0	2	0	0	0	0	0	1	2	1	1	1	2	1	0	0	0	0	0	0	0	0	1	0	0	0	0	0	1	0
860	0	1	1	1	0	0	1	1	2	0	0	1	1	0	0	1	2	1	1	1	1	0	0	0	0	0	2	1	2	2	0	1	2	0	0	2	1	0	0	0	0	0	0	0	0	0	0	0	0
861	0	2	1	2	0	0	1	0	1	0	1	0	0	0	0	0	0	0	1	1	2	0	0	0	0	0	2	0	2	1	0	1	1	1	0	1	2	0	0	1	0	0	0	0	0	0	0	0	0
862	1	2	0	0	0	0	1	0	2	0	0	0	1	1	1	1	1	1	2	1	2	0	1	0	0	0	1	2	1	1	0	2	2	2	0	2	0	0	0	0	0	1	0	0	0	1	0	2	0
863	0	0	1	0	0	0	2	1	1	0	1	0	1	0	0	0	1	1	1	1	1	0	0	0	0	0	0	0	2	2	0	0	1	2	0	2	2	0	0	2	0	0	2	0	1	0	0	0	0
864	0	0	1	0	0	0	1	0	1	0	0	0	0	0	0	0	1	1	0	0	2	0	2	0	0	0	0	0	2	1	0	0	0	2	1	1	2	0	0	2	0	0	0	1	1	1	0	1	0
865	0	2	2	0	0	1	0	0	2	0	0	1	1	1	1	0	0	0	0	0	0	0	1	1	1	1	0	2	1	2	1	1	1	2	0	2	0	0	0	1	0	0	1	0	1	1	0	0	1
866	1	1	1	0	0	0	0	0	1	0	1	2	2	2	2	0	2	0	0	0	2	0	0	0	0	0	2	0	2	2	0	0	0	2	0	2	2	2	0	0	0	0	0	0	0	2	0	0	0
867	1	1	0	0	0	0	2	1	1	0	0	0	1	0	0	0	1	0	0	0	1	0	0	0	0	0	1	0	1	2	0	0	1	1	0	1	0	0	0	1	0	0	1	0	1	0	0	2	0
868	0	1	1	0	0	0	1	0	1	0	0	0	0	0	0	0	0	0	0	0	1	1	0	0	0	0	1	1	2	2	1	2	1	0	0	1	1	0	0	1	0	0	0	0	0	0	0	0	1
869	0	1	2	0	0	1	0	0	1	0	1	0	0	0	0	0	1	1	1	1	1	0	1	0	0	1	0	0	1	1	0	2	2	0	0	1	1	0	0	0	0	0	0	0	0	1	0	1	0
870	0	0	2	2	0	1	2	0	1	0	1	0	0	0	0	0	0	0	2	2	0	0	0	0	0	0	1	0	2	2	0	1	1	1	0	2	2	0	0	1	1	0	0	0	0	1	0	0	0
871	0	2	0	0	0	0	1	0	2	0	0	0	1	0	0	0	0	0	1	1	1	0	0	0	0	1	0	0	1	1	0	1	1	1	0	1	1	0	0	0	0	0	1	0	1	0	0	1	0
872	0	1	1	1	0	0	2	0	1	1	0	0	1	0	0	0	1	0	1	1	1	0	0	0	0	0	0	0	2	2	0	1	1	2	0	2	1	0	0	1	0	1	0	0	1	0	0	0	1
873	0	1	1	0	0	0	1	0	1	1	0	0	0	0	0	0	1	1	0	0	2	0	0	0	0	1	2	1	2	2	1	1	1	1	0	1	0	0	0	0	0	0	1	0	0	1	0	1	0
874	1	2	0	0	0	0	2	0	1	0	1	0	0	0	0	0	1	1	0	0	2	0	1	0	0	0	1	0	2	2	0	2	2	0	0	1	1	0	1	0	0	1	0	0	0	1	0	1	1
875	0	1	2	0	0	1	2	0	1	0	0	1	1	1	1	0	2	1	0	0	2	0	0	0	0	0	2	1	1	1	1	1	1	0	0	1	2	1	1	0	0	0	0	0	0	1	0	0	0
876	0	0	2	0	0	1	2	1	1	0	0	0	1	0	0	0	1	1	0	1	2	0	0	0	0	0	1	0	2	2	0	1	1	1	0	2	1	0	0	1	1	0	0	0	1	1	0	1	1
877	1	2	0	0	0	0	2	0	0	0	0	0	0	0	0	0	2	2	0	0	2	0	0	0	0	1	1	0	1	1	0	1	0	2	2	2	1	0	0	1	0	1	0	0	1	0	0	0	2
878	0	1	2	0	0	1	1	0	1	0	1	1	1	1	1	0	2	2	1	1	1	0	1	1	1	1	1	0	2	2	0	2	2	0	0	1	1	0	0	0	0	0	1	0	0	1	0	1	1
879	1	0	2	1	0	0	0	0	2	0	0	0	1	0	0	0	1	1	0	0	2	0	1	1	1	1	2	1	2	2	2	1	2	0	0	1	2	0	1	0	0	2	0	0	0	0	0	2	0
880	1	0	2	0	0	0	1	0	2	0	0	1	0	0	0	0	1	0	0	0	2	0	0	0	0	1	2	0	2	2	1	0	1	1	0	1	0	0	0	0	0	0	0	0	0	0	0	2	0
881	0	1	2	0	0	1	1	0	1	0	0	1	1	1	1	0	2	1	2	2	1	0	0	0	0	0	1	1	2	2	1	2	2	1	1	2	0	0	0	0	0	1	0	0	1	0	0	1	0
882	0	0	2	0	0	2	1	0	2	0	0	0	1	0	0	0	1	0	1	1	1	1	0	0	0	0	1	0	1	1	0	2	2	0	0	0	1	0	0	0	0	0	0	1	0	1	0	1	1
883	1	0	2	0	0	1	1	0	2	0	0	0	1	1	1	0	2	1	1	0	2	0	0	0	0	1	2	2	2	2	1	0	1	2	0	2	2	0	0	1	1	0	0	1	0	0	0	0	0
884	0	0	2	0	0	0	1	0	1	0	1	0	1	0	0	0	2	2	1	1	2	0	1	0	0	0	2	0	2	2	0	2	1	0	0	1	0	0	0	0	0	0	0	1	0	1	0	1	0
885	0	0	2	0	0	0	2	1	1	0	0	0	1	0	0	0	1	1	2	2	1	0	0	0	0	0	1	1	2	2	1	2	1	2	2	2	1	0	0	1	0	0	1	0	1	1	0	1	0
886	0	0	1	0	0	0	1	1	2	0	0	0	1	0	0	0	1	1	1	0	1	0	0	0	0	0	2	1	2	2	0	1	1	1	0	1	2	0	0	2	1	0	0	0	0	0	0	1	1
887	0	1	1	1	0	1	1	0	1	0	0	1	1	0	0	1	1	1	0	0	2	0	0	0	0	0	2	0	2	2	0	0	0	2	0	2	0	0	0	1	0	0	1	0	0	0	0	2	0
888	0	1	0	0	0	0	2	1	1	0	0	0	0	0	0	0	2	1	0	1	1	0	0	0	0	0	2	1	2	2	0	1	1	1	1	1	0	0	0	1	0	0	0	1	0	1	0	2	0
889	1	1	2	2	0	0	0	0	2	0	0	0	1	0	0	0	1	1	1	0	2	0	0	0	0	0	1	1	2	1	1	1	1	0	0	1	1	0	0	0	0	0	2	0	1	0	0	2	0
890	0	1	1	1	0	0	1	0	1	1	0	0	1	0	0	0	0	0	1	1	0	0	0	0	0	0	0	1	1	0	0	2	2	1	0	2	0	0	0	0	0	0	1	0	1	1	1	2	0
891	0	0	2	0	0	0	1	1	2	0	0	1	2	1	1	0	1	1	0	0	2	0	0	0	0	0	1	0	2	2	1	1	0	1	1	1	1	0	1	0	1	0	0	1	0	0	0	2	0
892	1	2	0	0	0	0	1	0	1	1	2	0	0	0	0	0	0	0	2	1	0	0	0	0	0	0	2	0	2	2	2	0	0	1	0	0	0	0	0	0	1	0	1	0	1	1	0	1	0
893	1	2	0	0	0	0	0	0	2	0	0	0	0	0	0	0	1	0	1	1	2	0	0	0	0	0	0	1	1	0	1	1	1	1	1	1	2	0	0	1	0	0	0	0	0	0	0	2	0
894	1	1	1	1	0	0	0	0	2	0	0	1	1	1	1	0	1	1	1	1	1	0	0	0	0	0	2	0	2	2	2	1	1	2	0	2	0	0	0	0	1	0	0	0	0	1	0	1	1
895	1	0	2	0	0	1	1	1	2	0	0	0	0	0	0	0	2	1	1	1	2	0	0	0	0	0	2	1	2	2	0	1	1	1	1	2	0	0	0	0	0	0	0	0	0	0	0	1	0
896	1	1	2	0	0	1	1	0	1	0	1	0	0	0	0	0	1	1	2	2	1	0	0	0	0	0	2	0	2	2	0	2	2	2	0	2	1	0	0	0	0	0	0	0	0	0	0	1	0
897	0	2	0	0	0	0	1	0	1	0	0	0	1	0	0	0	1	0	1	1	2	0	1	0	0	0	0	0	2	2	0	0	0	1	1	2	1	1	0	0	0	0	0	0	0	1	0	0	0
898	0	1	1	0	1	0	0	0	2	0	0	0	0	0	0	0	0	0	0	0	0	0	0	0	0	0	1	0	2	2	0	1	1	2	1	1	1	0	0	1	0	0	0	0	0	0	0	0	0
899	0	1	2	0	0	0	1	1	2	0	0	0	0	0	0	0	2	1	0	0	1	0	0	0	0	0	2	0	2	2	1	2	1	2	0	1	1	0	0	0	0	0	0	0	0	1	0	1	1
900	0	1	1	0	1	1	2	0	1	0	1	0	0	0	0	0	0	0	0	0	1	0	0	0	0	0	2	0	1	1	0	0	1	1	0	2	1	0	0	2	1	0	0	0	0	0	0	1	0
901	1	0	2	0	0	1	2	1	1	0	0	1	1	1	1	0	1	1	1	1	1	0	1	0	0	1	2	0	2	2	1	1	2	1	0	1	1	0	0	0	1	0	0	0	0	0	0	2	0
902	0	2	0	0	0	0	1	0	2	0	0	1	0	0	0	0	1	1	0	0	1	0	0	0	0	1	0	0	1	1	0	1	0	2	2	2	2	0	0	1	0	0	1	1	1	2	0	1	1
903	1	1	1	0	0	0	1	1	2	0	0	0	1	1	1	0	1	1	2	1	2	0	0	0	0	0	0	0	2	2	0	1	1	1	0	1	0	1	0	0	0	1	0	1	1	1	0	2	0
904	0	1	1	0	0	0	0	0	2	0	0	0	0	0	0	0	1	0	0	0	2	0	0	0	0	1	1	0	2	2	0	0	1	0	0	2	1	0	0	1	0	0	2	0	1	1	0	1	0
905	1	0	2	0	0	1	1	0	1	0	0	1	2	1	1	0	2	1	0	0	2	0	1	1	1	1	2	0	2	2	1	2	2	0	0	1	0	0	0	1	0	0	0	0	0	1	0	1	1
906	1	0	2	0	1	0	2	1	1	0	1	0	2	1	1	0	2	0	0	0	2	0	0	0	0	1	1	0	2	1	0	0	1	1	0	2	1	0	0	0	1	0	0	0	0	1	0	2	0
907	0	1	1	0	0	1	0	0	1	0	1	0	0	0	0	0	0	1	1	0	1	0	0	0	0	0	2	0	2	2	0	0	1	2	0	2	0	0	0	1	0	0	2	0	0	1	0	1	1
908	0	1	1	0	0	1	1	0	2	0	0	0	1	1	1	0	1	2	1	1	2	0	0	0	0	0	1	0	1	1	1	1	0	1	0	1	1	0	0	0	0	0	1	0	1	0	0	2	0
909	0	1	0	0	0	0	2	0	1	0	1	1	2	2	2	0	2	0	0	0	2	0	0	0	0	0	2	1	2	2	0	1	0	2	1	2	2	0	0	1	0	0	1	0	1	1	1	1	0
910	1	1	1	0	0	0	2	0	1	0	1	1	1	1	1	0	0	0	1	1	0	0	1	1	1	1	2	1	2	2	0	1	0	1	0	1	1	0	0	1	0	0	0	0	0	0	0	1	1
911	1	0	2	0	0	0	1	0	2	0	0	0	1	1	1	0	2	1	0	0	2	0	0	0	0	0	1	0	2	2	0	1	1	2	2	2	1	0	0	1	0	1	0	0	1	0	0	2	0
912	0	0	2	0	0	0	1	1	2	0	0	0	1	0	0	0	2	2	2	2	0	0	0	0	0	0	2	0	2	2	0	1	1	1	0	1	2	0	0	1	1	1	0	0	1	1	0	1	0
913	0	1	1	0	1	1	2	0	0	0	0	1	1	1	1	0	1	0	0	0	2	0	0	0	0	0	0	2	1	1	0	1	0	2	2	2	1	0	0	0	0	0	0	0	0	0	0	1	1
914	0	1	2	1	0	0	2	0	2	0	0	1	1	1	1	0	0	0	1	1	1	0	0	0	0	0	1	0	2	2	1	2	1	2	0	1	1	0	1	0	0	0	0	0	0	0	0	1	1
915	0	1	2	0	0	0	1	0	1	0	0	0	0	0	0	0	0	0	1	1	2	0	0	0	0	0	1	0	2	2	0	1	0	2	2	2	0	0	0	0	0	0	0	0	0	0	0	1	0
916	1	1	2	0	0	0	1	0	2	0	0	1	1	2	1	0	1	1	1	1	2	0	0	0	0	0	2	1	2	2	1	0	0	1	1	1	1	1	1	0	1	0	0	1	0	1	0	1	0
917	1	2	0	1	0	0	1	0	1	0	0	0	1	0	0	0	0	0	0	0	2	0	1	1	1	1	2	0	2	2	1	0	0	2	0	2	2	1	1	0	1	0	0	1	1	1	0	2	0
918	0	0	1	0	0	0	2	0	0	0	0	1	1	1	1	0	1	1	0	0	1	0	0	0	0	0	2	0	2	2	1	1	1	2	1	1	2	1	0	0	0	0	1	0	1	0	0	2	0
919	0	2	0	0	0	0	2	0	1	0	0	0	1	1	1	0	2	1	2	1	1	1	1	1	1	1	0	1	2	2	1	2	1	0	0	1	2	0	0	1	1	1	0	0	0	1	0	1	0
920	0	1	1	0	0	0	1	0	2	0	0	0	0	0	0	0	1	1	1	1	1	0	0	0	0	1	1	1	1	2	1	2	1	0	0	1	2	1	0	1	0	0	0	0	0	2	0	2	0
921	1	1	1	1	0	0	1	0	1	0	0	0	0	0	0	0	2	2	1	1	1	0	0	0	0	0	2	1	2	2	0	0	0	2	0	2	1	0	0	2	0	0	1	0	1	1	0	1	0
922	1	1	1	0	0	0	0	0	2	0	0	1	1	1	1	0	1	1	0	1	2	0	1	1	1	1	1	0	2	2	0	0	0	2	1	2	2	1	0	1	0	0	0	0	0	0	0	1	0
923	1	2	0	0	0	0	1	0	2	0	0	1	1	2	1	0	1	0	1	1	2	0	0	0	0	0	2	1	2	2	0	1	0	2	2	2	2	0	0	1	1	0	0	0	0	0	0	0	1
924	0	2	0	1	0	0	0	0	2	0	0	0	1	0	0	0	2	0	0	0	2	0	1	0	0	0	1	0	2	2	0	1	1	2	1	1	0	0	0	0	0	0	0	0	0	1	0	1	1
925	0	1	1	0	0	0	2	1	1	0	0	0	1	0	0	0	0	0	1	1	2	0	0	0	0	0	2	1	2	2	0	2	1	1	1	1	2	0	0	0	0	0	0	0	0	1	0	0	2
926	1	2	0	0	0	0	2	0	1	0	0	0	0	0	0	0	1	1	0	0	2	0	0	0	0	0	1	0	1	1	1	2	2	2	1	2	0	0	0	1	0	0	0	0	0	0	0	0	0
927	0	1	1	0	0	0	1	0	1	0	1	0	0	0	0	0	2	2	1	1	2	0	0	0	0	0	1	1	1	0	0	1	1	2	0	2	0	0	1	0	0	0	0	0	0	1	0	1	0
928	1	1	1	0	0	0	1	1	2	0	0	0	0	0	0	0	0	0	1	1	2	1	0	0	0	0	2	0	2	1	0	2	2	0	0	0	2	0	0	1	0	0	0	0	0	0	0	2	0
929	0	0	1	0	0	0	2	1	1	0	1	0	0	0	0	0	1	0	1	1	2	0	0	0	0	0	2	2	2	2	1	1	1	0	0	0	2	1	0	0	0	1	0	0	1	0	0	1	0
930	0	1	1	0	0	0	1	0	1	0	1	2	1	1	1	0	2	2	2	2	0	0	0	0	0	0	1	1	2	2	0	2	1	2	1	2	1	0	0	0	0	0	0	1	0	1	0	0	2
931	1	1	2	1	0	0	1	0	2	1	0	0	1	0	0	0	2	1	0	1	2	0	0	0	0	0	1	1	2	1	2	0	0	1	1	2	2	0	0	2	0	1	0	0	1	0	0	2	0
932	1	1	0	1	0	0	2	1	1	0	0	1	1	1	1	0	1	1	0	0	2	0	1	1	1	1	1	0	1	1	0	2	1	0	0	1	2	0	0	0	1	0	0	2	0	2	0	2	0
933	1	1	1	0	0	0	1	0	1	0	0	1	0	0	0	0	2	1	0	1	2	0	0	0	0	0	0	2	1	1	0	0	1	1	0	1	1	1	0	0	0	0	1	0	0	0	1	1	0
934	1	2	1	0	0	0	1	0	1	0	1	1	2	1	1	1	1	1	2	1	2	0	1	1	1	1	1	0	1	1	0	2	2	2	0	2	0	0	0	0	0	0	0	1	0	0	0	2	0
935	1	1	2	1	0	0	0	0	1	0	1	0	0	0	0	0	1	1	0	0	2	0	0	0	0	0	2	0	2	2	0	1	1	2	2	2	1	0	0	1	0	0	0	0	0	1	0	0	0
936	1	2	1	1	0	0	0	0	2	0	0	0	0	0	0	0	0	0	1	1	0	0	0	0	0	0	2	1	2	2	2	1	1	0	0	0	2	0	0	1	1	1	0	0	1	0	0	1	0
937	0	1	1	0	0	0	0	0	2	0	1	1	1	1	1	0	2	1	0	0	2	0	1	0	0	0	1	1	2	2	0	1	1	0	0	0	0	0	0	0	0	0	1	0	1	2	0	2	0
938	0	1	1	0	0	0	1	0	0	0	1	0	0	0	0	0	2	0	0	1	2	0	1	0	0	0	1	0	2	2	0	2	2	0	0	1	2	0	0	0	0	0	2	0	1	1	0	0	1
939	0	2	1	0	0	0	1	0	1	0	1	0	1	0	0	0	0	0	1	1	2	1	0	0	0	0	0	2	1	2	1	1	1	0	0	1	0	1	0	0	0	0	0	0	0	0	0	0	1
940	1	1	1	0	0	0	0	0	2	0	0	0	1	1	1	0	1	1	1	0	0	0	0	0	0	0	1	0	2	1	0	2	2	2	0	2	1	0	0	1	0	0	2	0	1	0	0	2	0
941	1	1	1	0	0	1	1	0	2	0	0	2	2	2	2	0	1	0	0	0	1	0	1	0	0	0	2	0	2	1	0	2	2	1	0	1	2	0	0	1	0	0	1	0	1	0	0	2	0
942	1	1	0	0	0	0	1	1	1	1	0	0	1	1	1	0	1	1	1	0	0	0	1	0	0	0	1	0	2	2	0	1	1	1	0	1	2	0	0	1	0	0	0	0	0	1	0	1	1
943	0	0	2	1	1	0	2	1	1	0	0	0	0	0	0	0	1	1	1	1	2	0	0	0	0	1	2	0	2	1	0	1	1	2	0	2	1	0	1	0	0	0	0	0	0	2	0	1	0
944	1	1	2	0	0	1	1	1	2	0	0	0	1	0	1	1	1	0	1	1	2	0	0	0	0	0	2	1	1	1	1	1	1	1	0	1	0	1	0	0	0	0	0	0	0	0	0	2	0
945	1	0	2	0	0	0	0	0	1	0	1	0	0	0	0	0	1	1	2	2	1	0	1	1	1	1	2	1	2	2	0	2	2	1	0	2	1	0	1	0	0	0	0	0	0	1	0	0	0
946	0	1	0	1	0	0	1	1	2	0	0	1	2	2	2	0	2	0	0	1	2	0	0	0	0	0	1	0	2	2	1	1	0	2	1	2	0	0	0	0	0	0	0	0	0	1	0	1	0
947	1	0	2	0	0	1	1	1	1	1	0	0	0	0	0	0	0	1	1	1	2	1	0	0	0	0	2	0	2	2	2	0	1	1	0	1	1	0	0	0	0	0	0	0	1	0	0	2	0
948	0	2	2	0	0	1	0	0	2	0	0	0	1	0	0	0	1	1	2	1	2	0	0	0	0	1	1	1	0	0	0	1	2	1	0	1	1	0	0	0	0	1	0	0	1	0	0	2	0
949	1	1	0	1	0	0	1	0	1	0	0	0	0	0	0	0	0	0	1	1	2	0	0	0	0	0	2	1	2	2	0	0	0	2	1	2	1	0	0	2	1	0	0	0	1	0	0	2	0
950	1	1	1	0	0	1	0	0	2	0	0	0	0	0	0	0	1	0	0	0	2	0	0	0	0	0	2	1	2	2	2	1	0	1	0	1	1	0	0	0	0	1	0	0	1	0	0	0	1
951	1	2	1	1	0	0	1	0	1	0	1	0	1	1	1	0	1	0	1	1	2	0	0	0	0	1	1	1	2	2	0	0	0	2	1	2	1	0	0	0	1	0	0	0	0	0	0	2	0
952	0	0	2	0	0	1	2	1	1	0	0	0	2	1	2	1	1	1	0	0	2	0	0	0	0	0	2	0	2	2	1	0	0	1	0	1	1	1	0	0	0	0	0	1	0	1	0	2	0
953	0	1	1	0	0	0	1	0	1	0	0	0	1	1	1	0	2	0	0	0	2	0	1	0	0	0	2	0	2	2	0	1	1	2	1	2	2	0	0	2	1	0	0	1	0	1	0	2	0
954	1	2	1	0	0	1	2	1	1	0	0	1	1	1	1	0	0	0	0	0	1	0	0	0	0	0	1	0	2	2	1	1	1	1	1	1	0	0	0	0	0	0	0	1	1	1	0	2	0
955	0	1	1	0	0	0	1	1	2	0	0	1	1	1	1	0	0	0	1	1	1	0	0	0	0	0	2	0	2	2	1	1	1	1	1	1	1	1	0	0	0	0	1	0	1	0	0	1	1
956	0	2	0	0	0	0	2	1	1	0	0	0	0	0	0	0	2	2	0	1	2	0	0	0	0	0	2	1	2	2	1	1	1	1	1	1	1	0	0	0	0	1	0	0	1	1	0	0	0
957	0	1	1	0	0	0	1	0	2	0	0	0	1	0	0	1	0	0	0	0	2	0	1	0	0	0	1	0	2	2	1	1	1	2	0	2	1	0	0	0	1	1	0	0	0	0	1	2	0
958	0	0	2	0	0	2	2	0	0	0	0	1	1	1	1	0	2	0	1	1	2	0	0	0	0	0	2	0	2	2	2	2	1	2	0	2	2	0	0	2	0	0	0	0	0	0	0	2	0
959	0	1	1	1	0	1	2	1	1	0	1	0	0	0	0	0	0	0	0	0	2	0	0	0	0	0	1	0	2	2	0	2	1	0	0	2	2	0	0	1	0	0	0	0	0	1	0	1	1
960	1	2	0	1	0	0	1	0	2	0	0	0	1	0	0	0	1	0	0	0	2	0	1	1	1	1	0	0	2	2	0	0	0	2	1	2	1	1	1	0	1	1	0	1	0	1	0	0	0
961	0	1	1	1	0	0	0	0	1	0	0	0	1	0	0	0	0	0	2	1	2	0	1	0	0	0	1	2	2	2	2	2	2	1	0	1	2	0	0	1	0	1	0	0	0	0	0	1	0
962	1	2	1	0	0	0	1	0	1	0	0	0	1	0	0	0	1	1	0	0	2	0	0	0	0	0	1	0	1	1	0	2	1	1	0	1	1	0	0	0	0	1	0	0	1	0	1	1	0
963	0	0	2	1	0	0	1	1	2	0	0	0	0	0	0	0	0	0	1	1	2	1	1	0	0	0	2	0	2	1	1	1	2	2	1	2	2	1	0	0	0	0	0	0	0	0	0	1	0
964	1	1	2	0	0	0	2	1	1	0	1	0	1	0	0	0	2	0	0	0	2	0	0	0	0	0	2	1	2	2	2	1	1	1	0	1	2	1	1	0	1	0	0	0	0	1	0	1	0
965	1	1	1	0	0	0	2	0	0	0	0	0	0	0	0	0	2	2	0	0	2	0	1	0	0	0	2	0	2	2	1	2	1	0	0	1	1	0	0	1	0	0	1	0	0	0	0	2	0
966	1	2	0	0	0	1	2	0	1	0	1	0	0	0	0	0	2	1	0	0	2	0	0	0	0	0	2	0	2	2	0	1	1	1	1	2	1	1	1	0	0	0	0	0	0	1	0	2	0
967	0	1	2	1	0	0	1	0	1	0	0	0	1	0	0	0	0	0	2	2	0	0	1	1	1	1	1	1	2	2	0	1	1	1	1	1	1	0	0	0	0	0	0	0	0	1	0	2	0
968	0	2	0	0	0	0	2	0	0	1	1	1	1	1	1	0	1	1	1	0	2	0	0	0	0	0	2	1	2	2	0	1	1	0	0	1	1	1	1	0	0	0	1	0	0	0	0	1	0
969	1	1	2	1	0	0	1	0	2	0	0	0	1	0	0	0	2	0	1	1	2	0	0	0	0	0	2	1	2	2	2	1	1	1	0	1	2	1	0	1	0	0	1	0	1	0	0	1	0
970	1	2	0	1	0	0	2	1	1	1	1	0	0	0	0	0	1	0	1	1	1	0	0	0	0	0	2	1	2	2	0	1	0	1	1	1	1	0	0	2	1	0	0	0	0	1	0	2	0
971	0	1	1	0	0	0	1	0	1	0	1	0	0	0	0	0	1	0	0	0	2	0	0	0	0	0	2	0	2	2	0	2	2	1	0	1	2	0	0	2	0	0	0	1	0	1	0	0	0
972	0	1	1	0	0	0	0	0	2	0	0	1	0	0	0	0	1	1	1	1	1	0	0	0	0	0	0	1	1	1	0	2	1	0	0	0	2	0	1	0	1	0	0	0	0	2	0	0	1
973	0	1	0	1	0	0	1	0	1	0	0	0	0	0	0	0	1	1	2	2	1	0	1	1	1	2	2	0	2	2	1	2	1	2	2	2	2	0	0	1	0	0	0	1	0	1	0	1	1
974	1	2	0	0	0	0	2	0	0	0	0	1	1	1	1	0	0	0	2	1	0	0	1	0	0	0	2	1	2	2	1	2	2	1	1	1	1	0	1	0	0	0	0	0	0	1	0	2	0
975	1	1	2	0	0	0	1	1	2	0	0	0	1	0	1	1	0	0	1	1	2	0	0	0	0	0	2	0	2	2	2	0	0	1	0	1	2	1	0	0	0	0	1	0	1	0	0	1	0
976	0	1	1	0	0	0	1	0	2	0	0	1	2	1	2	1	1	1	1	0	2	0	0	0	0	0	1	0	2	2	0	1	1	1	0	1	0	0	0	1	0	0	1	0	1	1	0	0	0
977	0	1	1	0	0	0	1	0	2	0	0	0	0	0	0	0	1	0	0	0	1	0	0	0	0	0	1	1	1	1	0	2	1	1	0	1	2	0	0	1	0	0	0	0	1	0	0	2	0
978	1	1	1	1	0	0	0	0	2	0	0	1	1	0	0	1	0	0	1	1	0	0	1	1	1	1	0	1	1	1	0	1	1	1	0	2	0	0	0	0	1	0	0	0	1	1	0	2	0
979	0	0	2	1	0	1	2	1	1	1	1	1	2	2	2	1	0	0	1	1	0	0	0	0	0	0	2	1	2	2	2	1	1	1	0	2	2	0	0	1	0	0	2	0	0	1	0	1	0
980	0	2	0	0	0	0	1	0	2	0	0	1	1	1	1	0	1	0	1	0	2	0	0	0	0	1	0	1	1	1	0	2	2	0	0	1	1	0	0	0	0	0	0	1	0	1	0	0	0
981	1	2	0	0	0	0	2	0	0	0	1	1	1	1	1	0	1	1	1	0	1	0	0	0	0	0	2	1	2	2	0	1	1	1	0	2	1	1	0	0	0	0	0	0	0	0	0	1	1
982	1	1	1	0	0	0	0	0	2	0	0	0	0	0	0	0	1	1	0	0	2	0	0	0	0	0	2	0	2	2	0	1	0	2	2	2	1	0	0	1	0	0	0	0	0	0	0	1	0
983	1	1	1	0	0	1	1	0	1	0	1	0	1	0	0	0	0	0	1	1	2	0	0	0	0	1	1	2	1	1	1	2	2	0	0	1	1	0	0	1	0	0	0	0	1	1	0	0	1
984	0	1	1	1	0	1	2	0	1	0	1	0	2	0	0	0	1	1	1	1	1	0	0	0	0	1	2	1	2	2	2	1	1	2	1	2	2	0	0	1	0	1	1	0	1	0	0	2	0
985	1	1	1	0	0	0	2	1	1	0	0	0	0	0	0	0	1	1	0	0	1	0	0	0	0	0	2	0	2	2	2	0	0	2	1	1	1	0	1	0	0	0	1	0	1	1	0	1	0
986	0	2	1	1	0	0	1	0	1	0	1	0	0	0	0	0	0	0	1	1	2	0	0	0	0	0	2	0	2	2	1	0	0	2	0	2	2	0	0	1	0	0	0	0	0	1	0	1	0
987	0	1	1	1	0	0	0	0	2	0	0	1	1	1	1	0	2	1	1	0	2	0	1	1	1	1	1	0	2	2	0	1	1	1	0	1	1	0	1	0	0	1	0	1	2	1	0	2	0
988	1	1	1	0	0	0	0	0	1	0	0	0	0	0	0	0	1	0	0	0	2	0	2	1	1	1	1	1	2	2	0	0	0	2	1	2	1	0	0	1	0	1	1	0	1	0	0	1	1
989	0	2	0	0	0	0	2	0	2	0	0	0	1	0	0	0	2	0	1	0	2	0	1	1	1	1	0	2	1	1	0	1	1	2	1	2	1	0	0	0	0	0	0	0	0	1	0	1	1
990	0	1	2	1	0	0	1	0	2	0	0	0	0	0	0	0	2	2	2	2	2	0	0	0	0	0	1	0	1	1	0	1	1	0	0	1	0	0	0	0	0	1	0	0	0	2	0	1	0
991	0	1	1	1	0	0	1	0	1	0	1	0	0	0	0	0	2	0	0	0	2	0	1	1	1	1	1	0	1	1	0	1	1	0	0	1	0	0	0	0	0	0	1	0	1	0	0	1	0
992	1	0	2	0	0	1	1	0	1	1	1	0	0	1	1	0	2	1	0	0	2	0	1	1	1	1	2	0	2	2	1	0	0	2	0	2	2	0	1	0	0	0	0	0	2	0	0	0	0
993	0	1	1	0	0	0	1	0	2	0	0	0	0	0	0	0	1	1	1	0	1	0	0	0	0	1	2	0	1	1	1	0	0	2	1	2	2	0	1	0	0	0	0	0	0	1	0	2	0
994	0	2	0	1	1	0	1	0	2	0	0	1	1	0	0	1	2	2	1	1	2	0	0	0	0	0	2	0	2	2	0	1	1	2	0	1	1	0	0	0	0	1	0	0	1	1	0	1	0
995	1	1	1	0	0	0	1	0	0	0	0	2	2	2	2	0	1	0	1	1	2	0	0	0	0	1	2	0	2	2	1	1	0	2	1	2	1	0	0	1	0	1	0	0	1	0	0	2	0
996	1	1	1	0	0	0	1	0	2	1	0	1	1	1	1	0	1	1	1	1	0	0	0	0	0	0	2	0	2	2	1	1	1	1	0	2	0	0	0	0	0	0	1	0	1	1	0	1	1
997	0	2	0	1	1	0	0	0	2	0	0	0	0	0	0	0	0	1	0	0	2	0	1	0	0	0	1	0	1	1	1	0	0	0	0	1	1	0	0	1	0	0	0	0	0	1	0	2	0
998	1	2	1	0	0	0	1	1	2	0	0	1	1	1	1	0	1	1	0	0	2	0	0	0	0	0	0	0	2	2	0	0	0	1	1	2	1	0	0	0	0	0	0	0	0	1	0	2	0
999	0	2	0	0	0	0	1	1	2	0	0	0	0	0	0	0	0	0	1	0	1	0	0	0	0	0	1	0	2	2	1	1	1	1	0	1	1	0	0	1	0	0	0	0	0	2	0	1	1
1000	1	1	1	0	0	1	1	1	2	0	0	0	0	0	0	0	1	2	1	1	2	0	0	0	0	0	0	2	1	1	0	1	1	0	0	1	2	1	0	0	0	0	0	0	2	2	0	1	0
[truncated: 952 more columns]
