# Supplementary material for: KNN-MDR: a learning approach for improving interactions mapping performances in genome wide association studies
Source: BMC Bioinformatics. 2017 Mar 21;18:184. doi: 10.1186/s12859-017-1599-7 (PMC5361736; doi:10.1186/s12859-017-1599-7)
Supplement: Supplementary file 2 — The data set(s) supporting the results of Table 1. (ZIP 22742 kb) [file 12859_2017_1599_MOESM2_ESM.zip › Nouveau dossier/S48/mkallsimul.dat]

1	0	1	1	1	0	1	2	1	1	0	0	1	1	0	0	1	0	0	2	0	2	0	2	0	0	1	1	1	1	1	1	2	2	0	0	1	1	0	0	1	1	0	0	0	0	0	0	0	1
2	1	1	1	0	0	0	2	1	1	0	0	1	1	0	0	0	0	1	1	0	1	0	2	0	0	2	2	0	0	2	1	2	2	1	1	2	1	1	1	0	1	0	1	0	0	1	0	0	1
3	1	0	1	0	0	0	1	2	0	0	0	0	1	1	1	1	0	0	2	0	2	0	2	0	0	0	2	1	1	2	2	0	1	0	0	1	2	0	0	1	1	1	1	1	1	1	0	0	0
4	0	1	1	1	0	0	1	1	1	0	1	1	1	0	0	0	1	1	2	0	1	0	2	0	0	1	2	0	0	1	0	0	0	0	0	1	2	0	0	1	0	0	1	0	0	0	0	0	1
5	0	2	0	0	0	0	2	1	1	0	0	0	2	0	0	0	0	2	0	1	2	0	2	0	1	0	1	1	2	2	0	0	0	0	0	2	1	1	0	0	0	1	1	0	1	1	0	0	1
6	1	2	0	0	0	0	2	2	1	0	0	0	0	0	0	0	0	1	1	1	1	0	2	0	0	1	2	0	1	1	0	0	0	1	0	2	0	0	0	0	2	0	1	0	1	0	0	0	2
7	1	2	0	0	0	0	1	2	1	0	0	0	0	0	0	0	0	1	0	0	0	0	2	0	1	1	1	0	1	2	0	0	0	0	0	2	2	0	0	2	0	0	1	0	1	0	0	0	1
8	1	0	2	0	0	1	1	2	0	0	1	0	0	0	0	0	0	0	2	0	2	0	2	0	0	1	0	2	2	1	0	0	1	0	0	1	1	0	0	0	1	0	0	0	1	0	0	0	1
9	1	0	2	1	0	0	1	1	1	0	0	0	0	0	0	1	1	2	1	1	1	0	2	0	1	2	1	0	0	2	1	1	1	0	0	2	2	0	0	1	1	0	1	0	1	1	0	0	1
10	1	1	1	0	0	1	2	1	1	0	0	1	1	0	0	0	0	0	1	0	2	2	0	0	0	1	1	0	1	2	0	0	1	1	1	2	1	0	0	1	1	0	0	1	1	2	0	0	1
11	1	1	2	1	0	0	1	1	1	1	1	1	1	0	0	0	0	0	2	0	2	1	2	0	0	1	0	1	0	0	1	2	1	0	1	2	2	0	0	2	0	0	1	0	1	0	0	2	2
12	1	2	1	1	0	0	1	2	0	0	2	0	0	0	0	0	0	1	1	1	1	0	2	0	0	0	2	0	0	1	0	1	1	0	1	1	1	0	0	2	0	1	1	0	1	0	0	0	1
13	1	2	1	1	0	0	1	2	0	0	1	0	1	0	0	1	0	2	0	0	0	1	1	0	0	1	0	1	1	2	1	2	2	0	0	0	2	0	0	1	0	0	0	0	0	1	0	0	2
14	1	0	2	0	0	1	2	1	1	0	0	0	0	0	0	0	0	2	1	1	2	0	1	0	0	0	0	1	1	0	0	1	0	2	1	2	1	0	0	1	1	0	1	0	1	0	0	0	0
15	0	1	1	1	0	1	2	2	1	0	1	1	2	0	0	0	1	2	0	2	1	0	2	0	0	1	2	0	0	2	0	1	2	0	0	2	0	1	1	0	1	0	0	0	0	1	0	1	1
16	1	0	2	0	0	2	1	1	1	0	1	0	0	0	0	0	0	2	0	1	0	2	0	0	0	1	1	0	0	1	0	1	2	0	0	1	1	0	0	0	1	0	0	0	1	0	0	0	2
17	1	1	1	1	0	0	0	2	1	0	0	0	2	0	0	0	0	2	0	1	2	0	2	0	0	1	1	0	0	1	0	0	0	0	1	2	0	0	0	0	2	0	1	0	0	1	0	0	0
18	1	0	2	0	1	0	2	1	0	0	0	1	1	0	0	0	0	1	1	1	2	0	2	0	0	1	1	0	1	2	1	0	1	0	0	2	2	0	0	0	0	0	0	1	0	1	0	0	0
19	1	1	1	0	1	2	2	2	0	0	1	0	1	0	0	0	0	2	0	0	1	0	2	0	0	1	1	0	0	2	0	1	1	1	1	2	2	0	0	1	0	1	1	0	1	1	0	0	1
20	1	2	1	1	0	0	1	2	0	0	2	0	0	0	0	0	0	1	1	1	1	0	2	0	1	2	1	0	0	1	0	0	2	1	0	2	1	0	0	2	0	0	0	0	0	1	0	0	2
21	1	1	1	0	0	0	1	1	1	0	0	0	1	0	0	0	0	2	0	1	1	0	1	0	1	1	2	0	0	2	0	0	0	1	0	2	1	0	0	2	0	0	0	0	0	1	0	0	0
22	0	2	1	0	0	1	2	2	0	0	0	1	0	0	0	0	0	0	2	1	2	0	2	0	0	2	0	0	1	2	0	1	1	0	0	2	2	0	0	2	0	1	0	0	2	1	0	0	0
23	0	1	1	1	0	0	1	2	0	0	1	0	0	0	0	0	0	1	1	1	2	0	1	0	0	1	2	0	0	2	0	0	1	1	0	2	1	0	0	2	0	0	0	1	1	1	0	0	1
24	1	1	1	0	0	0	1	1	2	0	0	0	1	0	0	0	0	1	0	1	0	0	2	0	0	1	2	0	0	1	0	1	1	1	1	2	2	0	0	0	1	1	2	0	0	1	0	0	0
25	0	2	1	0	0	0	1	2	0	0	1	1	1	0	0	0	0	2	0	1	0	0	2	0	0	1	0	0	0	1	0	1	1	1	1	2	1	1	1	0	1	1	1	0	1	0	0	0	1
26	0	0	2	1	0	1	2	2	0	0	0	0	1	0	0	0	0	0	2	0	2	1	1	0	0	1	1	0	1	2	0	1	1	0	0	2	2	0	0	0	0	1	2	0	1	0	0	0	1
27	0	1	2	1	0	0	0	2	0	0	2	0	1	0	0	1	0	0	2	0	2	0	1	1	1	1	2	0	0	1	0	1	1	0	0	1	1	0	0	0	1	0	1	0	0	2	0	0	0
28	1	1	1	0	0	0	2	1	1	0	1	0	2	0	0	1	0	1	1	1	1	0	2	0	1	1	1	0	1	2	0	1	1	0	1	1	1	0	0	1	1	1	0	0	1	0	0	0	1
29	1	1	1	0	0	0	1	2	0	0	1	0	0	0	0	0	0	1	1	0	2	1	1	0	0	1	1	1	1	1	1	2	2	0	0	2	1	1	1	0	0	1	1	0	0	0	0	0	0
30	1	2	0	0	0	0	2	0	2	0	0	0	1	0	0	0	0	1	1	1	2	0	2	0	1	2	1	0	0	1	0	0	2	0	0	2	1	0	0	0	1	0	0	0	0	1	0	1	2
31	0	1	1	1	0	0	2	1	1	0	0	0	0	0	0	0	0	0	2	0	2	0	2	0	0	1	1	1	1	1	0	2	1	0	0	1	1	1	1	0	1	0	0	0	0	0	0	0	1
32	0	1	1	0	0	1	2	2	0	0	0	0	0	0	0	0	0	0	2	1	2	1	2	0	0	2	1	0	1	2	0	2	1	0	1	2	0	1	1	0	1	0	0	0	0	1	0	0	1
33	1	0	2	0	0	0	2	0	2	0	0	0	0	0	0	0	0	0	1	0	2	0	2	0	0	2	2	0	0	2	1	0	0	1	2	2	2	0	0	1	1	0	1	0	0	2	0	0	1
34	0	2	1	0	0	0	2	2	1	0	0	0	0	0	0	0	1	1	2	0	1	0	0	1	1	1	2	0	0	2	0	0	0	0	0	1	2	0	0	0	2	2	1	0	1	0	0	0	0
35	0	0	2	1	0	1	2	1	1	0	0	0	0	0	0	0	0	1	2	0	2	0	1	0	0	2	0	0	0	1	0	1	0	1	1	2	1	1	1	0	1	0	1	0	0	1	0	0	1
36	0	1	1	0	0	0	2	1	1	0	0	0	0	0	0	1	1	1	1	1	2	0	2	0	0	0	0	2	2	1	0	0	1	0	0	2	2	0	0	1	0	0	0	0	0	0	0	0	0
37	1	1	2	0	0	0	2	2	0	0	0	0	0	0	0	0	0	2	0	1	0	0	1	0	0	0	0	1	1	1	0	1	1	0	0	1	1	0	0	0	1	1	1	0	1	1	0	0	1
38	0	2	0	1	0	0	1	1	1	0	0	1	1	1	1	1	0	0	1	0	1	0	2	0	0	2	1	0	0	1	0	0	1	1	1	1	0	0	0	0	1	0	2	0	1	0	0	0	0
39	1	0	2	0	0	0	2	1	1	0	0	1	1	0	0	0	0	1	1	1	1	1	1	0	0	1	1	1	2	2	1	1	2	0	0	1	1	0	0	0	2	0	0	0	0	1	0	0	1
40	0	1	2	0	0	0	2	1	1	0	0	0	0	0	0	0	0	2	0	1	1	0	1	1	1	1	2	0	0	1	0	1	1	0	0	1	1	0	0	0	1	0	1	0	1	1	0	0	1
41	0	2	0	0	0	0	2	2	1	0	0	0	0	0	0	0	0	1	1	1	2	0	1	0	0	0	1	0	1	2	0	1	2	0	0	1	1	0	0	0	1	2	2	0	1	1	0	0	0
42	0	0	2	1	0	0	2	0	2	0	0	0	0	0	0	0	0	0	1	0	1	0	2	0	0	1	1	0	0	2	0	1	2	0	0	0	2	1	1	0	1	0	1	0	1	0	0	0	1
43	1	1	2	1	0	0	2	1	2	0	0	0	1	0	0	0	0	0	1	0	1	0	2	0	1	0	1	0	0	2	1	2	2	0	0	1	1	0	0	0	2	0	0	0	0	0	0	0	2
44	0	2	1	2	0	0	2	2	0	0	0	1	1	0	0	0	1	2	0	1	1	0	1	0	1	2	2	0	0	2	0	1	1	1	0	2	2	0	0	0	0	0	1	0	1	0	0	0	2
45	0	2	0	0	0	0	1	2	0	0	1	0	1	0	0	0	0	2	0	1	2	0	1	1	1	1	2	2	2	2	1	1	1	0	0	2	2	0	1	1	0	0	1	0	0	1	0	1	2
46	1	1	1	0	0	0	1	2	0	0	0	1	1	0	0	0	0	2	0	1	1	0	1	1	1	1	2	1	1	2	0	2	2	1	1	2	1	0	0	0	2	0	0	0	0	1	0	0	1
47	0	1	2	1	0	0	1	2	0	0	1	1	1	0	0	0	0	1	0	1	0	0	2	0	0	2	1	1	0	1	1	1	1	0	1	1	1	0	0	0	1	0	0	0	0	1	0	0	1
48	0	2	0	1	0	0	2	1	1	0	1	1	1	0	0	0	0	2	1	0	1	0	1	1	1	2	0	1	1	1	0	0	1	0	0	2	0	0	0	0	2	0	2	0	1	0	0	1	0
49	0	2	0	0	0	0	1	2	0	1	1	0	0	0	0	0	0	1	1	1	1	0	2	0	0	1	2	0	0	1	0	0	0	0	0	2	2	0	0	1	1	0	0	0	0	1	0	2	2
50	1	0	2	0	0	1	2	2	0	0	0	1	1	0	0	0	0	1	1	0	1	0	1	0	0	1	2	0	0	2	1	1	1	1	2	2	2	0	1	1	0	0	1	0	1	0	0	0	1
51	0	1	2	1	0	0	2	1	1	0	1	0	1	0	0	0	0	0	2	0	2	0	2	0	0	1	2	1	1	1	0	1	1	0	0	2	2	0	0	2	0	0	0	0	0	1	0	0	1
52	0	1	1	0	0	1	1	2	0	0	1	0	1	0	0	0	0	0	2	0	2	0	2	0	0	1	2	0	1	2	0	0	2	0	0	1	0	0	0	0	1	0	0	0	0	0	0	0	1
53	0	1	1	0	0	0	2	0	2	0	0	0	0	0	0	0	0	2	0	0	1	0	2	0	0	1	2	0	0	2	0	0	0	2	1	1	2	0	0	1	0	0	1	0	1	0	0	0	1
54	0	1	1	1	0	0	2	1	1	0	0	2	2	0	0	0	0	0	2	1	2	0	2	0	0	2	1	1	1	1	1	1	1	0	0	2	0	0	0	0	2	0	2	0	0	0	0	0	1
55	1	2	0	0	0	0	1	2	0	0	1	1	2	0	0	0	0	1	2	0	2	0	0	1	1	1	1	2	2	2	1	1	0	0	0	2	1	0	0	0	2	1	1	0	1	2	0	0	2
56	1	0	2	0	0	0	2	0	1	0	1	0	0	0	0	0	0	1	2	0	2	1	2	0	0	0	0	1	1	0	0	2	2	0	0	2	2	1	1	1	0	0	0	0	0	0	0	0	1
57	1	0	2	0	0	2	2	1	1	0	0	1	1	0	0	0	0	0	2	0	2	0	2	0	0	0	2	0	0	2	0	1	2	0	0	1	2	0	0	1	1	0	1	0	1	0	0	1	1
58	1	1	0	0	0	0	1	2	0	0	0	0	1	0	0	0	1	2	0	2	2	0	2	0	0	0	1	2	2	2	0	0	0	1	1	2	1	1	1	0	1	1	0	0	0	0	0	1	2
59	1	2	1	0	0	0	2	1	1	0	0	0	0	0	0	0	0	0	2	0	2	0	1	0	0	0	1	0	1	2	1	0	2	0	0	2	1	0	0	0	1	2	2	0	2	1	0	0	1
60	1	2	0	0	0	0	2	2	0	0	1	1	1	0	0	0	0	2	0	1	1	0	2	0	0	1	2	0	0	2	1	1	1	0	0	1	0	0	0	1	1	0	1	1	2	0	0	0	1
61	0	0	2	0	0	1	2	1	1	0	0	0	0	0	0	0	0	1	1	1	2	0	1	0	0	1	2	0	0	2	1	1	0	1	0	1	1	0	0	0	2	0	0	0	0	1	0	0	1
62	1	1	2	1	0	0	2	2	0	0	0	1	1	0	0	0	0	2	0	1	1	0	2	0	0	1	1	0	2	2	0	0	1	1	0	2	2	0	0	1	0	0	1	0	0	1	0	0	2
63	0	1	1	0	0	1	2	1	0	0	1	0	0	0	0	0	0	0	2	0	2	0	2	0	0	1	1	0	1	2	1	1	0	1	1	2	1	1	0	1	0	1	1	0	1	1	1	0	0
64	0	1	1	1	0	0	2	0	2	0	0	1	0	0	0	0	0	0	2	0	2	0	2	0	0	0	1	0	1	2	0	1	2	0	0	1	1	0	0	1	1	2	1	0	1	0	0	0	0
65	1	2	1	0	0	0	1	0	2	0	0	0	0	0	0	0	0	0	2	0	2	1	2	0	0	2	2	1	1	1	0	0	0	0	0	2	1	1	1	0	0	0	0	0	1	1	0	1	1
66	1	1	1	1	0	0	0	2	0	1	2	1	1	0	0	0	0	2	0	1	2	0	2	0	0	1	1	0	0	1	0	1	1	0	0	1	2	0	0	0	2	0	0	0	2	2	0	0	1
67	1	1	1	0	0	1	2	0	2	0	0	0	0	0	0	0	0	1	1	0	1	0	1	1	1	1	2	1	1	2	1	1	1	1	0	1	2	0	0	1	1	0	0	0	0	1	0	0	0
68	0	1	1	0	0	0	2	2	1	0	0	0	1	0	0	0	0	1	1	1	1	1	2	0	1	1	1	1	2	2	0	1	1	0	0	2	1	0	0	0	1	0	0	0	0	1	0	0	0
69	0	1	1	0	0	1	2	1	1	0	0	0	1	0	0	0	1	1	1	0	2	0	2	0	0	0	1	0	0	2	0	0	0	1	1	1	2	0	1	0	0	1	1	0	1	0	0	0	1
70	1	0	1	0	0	0	1	1	1	0	1	1	1	0	0	0	0	2	0	0	1	0	2	0	0	1	2	0	0	2	1	0	1	1	0	2	2	0	0	0	1	0	0	1	0	1	0	0	1
71	1	1	1	0	0	0	2	1	1	0	0	0	1	0	0	0	0	0	2	0	2	0	2	0	0	2	2	0	0	2	0	0	2	0	0	2	2	0	0	0	1	0	0	1	0	0	0	0	0
72	1	2	1	2	0	0	1	1	1	0	0	0	0	0	0	0	0	0	2	1	2	0	2	0	0	0	2	0	0	2	1	1	1	0	0	2	1	0	0	1	1	0	0	0	0	1	0	0	0
73	0	0	2	0	0	0	2	1	1	0	0	1	2	0	0	0	0	0	2	0	1	1	2	0	0	2	2	1	1	2	2	0	1	1	1	2	1	0	0	1	1	1	1	0	1	1	0	0	1
74	0	1	2	1	0	0	2	0	1	0	1	1	0	0	0	0	0	1	2	1	2	0	2	0	0	0	1	0	1	2	0	0	0	0	0	2	1	0	0	0	1	1	1	1	0	1	0	0	1
75	1	1	1	1	0	1	1	1	1	1	0	0	0	0	0	0	0	1	1	1	1	0	1	0	0	2	2	0	0	1	0	1	0	0	0	2	0	0	0	0	2	1	1	0	1	0	0	0	2
76	0	1	1	1	0	1	2	2	0	0	0	0	0	0	0	0	0	0	1	0	2	1	1	0	0	1	1	0	1	2	0	2	2	0	1	2	0	0	0	0	1	1	0	0	1	0	0	0	0
77	0	0	2	0	0	0	0	2	1	0	0	0	0	0	0	0	0	1	1	0	1	0	2	0	0	1	1	0	0	1	1	2	2	0	0	1	1	0	0	1	1	0	1	0	1	0	0	0	1
78	0	1	2	1	0	0	2	0	2	0	0	1	1	0	0	1	0	1	0	1	0	0	0	0	0	1	2	0	0	2	1	0	0	0	0	1	0	0	0	0	1	1	1	0	2	1	0	2	2
79	1	1	1	0	0	0	0	1	1	1	1	0	1	0	0	0	0	2	0	1	2	0	1	0	0	1	1	0	2	2	0	1	1	0	0	2	2	0	0	1	0	0	1	0	1	0	0	0	1
80	1	1	2	1	0	0	2	2	0	0	0	2	2	0	0	0	0	1	1	2	1	0	1	0	1	1	1	1	1	2	0	0	2	0	0	1	2	0	1	0	0	0	0	0	2	2	0	0	0
81	1	1	1	1	0	0	2	1	1	0	0	0	0	0	0	0	0	0	2	0	2	0	2	0	0	1	0	0	0	1	0	0	0	2	1	1	1	0	0	0	2	0	0	0	0	0	0	0	0
82	1	2	1	1	0	0	0	1	1	0	1	0	2	0	0	0	0	1	0	1	0	0	1	0	0	0	2	0	0	2	0	0	1	1	1	2	1	0	0	2	0	1	0	0	1	1	0	0	0
83	1	2	0	0	0	0	2	2	0	0	1	0	0	0	0	1	0	1	1	0	1	0	0	0	0	1	2	1	1	2	0	1	1	0	0	2	1	0	0	1	1	0	1	1	1	1	0	0	1
84	1	0	2	0	0	1	2	2	0	0	0	0	0	0	0	0	0	1	1	0	1	0	2	0	0	0	2	0	0	1	0	0	0	0	0	2	2	0	0	2	1	1	1	0	1	0	0	0	1
85	0	1	1	0	0	0	0	2	1	0	0	0	0	0	0	0	0	1	1	1	2	0	2	0	0	1	1	0	2	2	0	1	1	0	0	2	1	0	0	0	1	1	0	0	1	1	0	0	1
86	0	2	0	1	0	0	2	1	0	0	0	1	1	0	0	0	0	0	2	0	2	0	1	0	1	1	1	1	0	1	1	1	1	0	0	1	2	0	0	2	0	1	1	0	1	0	0	0	1
87	1	1	2	1	0	0	1	1	1	0	1	0	0	0	0	0	0	1	1	0	1	0	1	1	1	0	0	0	1	1	0	1	1	0	0	2	1	0	0	1	1	0	0	0	0	0	0	0	0
88	1	1	1	1	0	0	1	2	0	0	1	2	2	0	0	0	0	2	0	1	0	1	1	0	0	0	1	0	0	2	0	1	2	0	1	1	2	0	1	0	0	0	0	0	0	0	0	0	1
89	1	0	2	1	1	0	2	0	2	0	0	1	1	0	0	0	0	1	1	1	2	0	2	0	0	1	1	0	1	2	0	0	2	0	0	2	1	0	0	1	1	0	1	0	0	1	0	0	0
90	0	1	1	0	1	0	2	2	0	1	1	1	1	0	0	0	0	0	2	0	2	0	2	0	0	1	2	0	0	2	0	0	0	1	0	2	0	0	0	0	2	1	1	0	1	0	0	0	1
91	1	0	2	0	0	0	1	1	0	1	1	1	2	0	0	0	0	1	1	1	1	0	0	0	0	0	2	0	0	2	1	2	1	0	0	1	2	0	0	1	0	1	0	0	1	1	0	2	2
92	1	1	1	1	0	0	2	2	0	0	1	1	2	0	0	0	0	1	1	0	1	0	2	0	0	1	2	0	0	2	0	0	0	1	0	1	1	0	0	1	1	1	2	0	1	0	0	0	1
93	1	1	1	0	0	0	2	2	0	0	0	1	1	0	0	0	0	1	1	1	2	0	2	0	0	1	1	1	2	2	1	0	1	1	1	2	1	0	0	0	1	0	0	1	0	1	0	0	1
94	0	1	1	1	0	0	2	1	1	0	1	0	0	0	0	0	0	1	1	1	2	0	2	0	0	0	0	1	2	1	0	0	1	0	0	2	2	0	1	0	1	1	0	0	1	1	0	1	2
95	0	1	1	1	0	0	1	2	0	0	1	1	1	0	0	0	0	0	2	0	2	0	1	0	0	2	0	0	1	2	0	0	2	0	0	1	1	0	0	0	2	1	0	0	0	0	0	0	2
96	1	1	1	0	0	0	2	2	0	0	0	0	0	0	0	0	0	2	1	0	2	1	2	0	0	0	0	0	0	1	0	1	1	1	0	2	1	0	0	0	2	1	1	0	1	0	0	0	1
97	1	2	2	0	0	1	2	2	1	0	0	1	1	0	0	0	0	1	1	1	2	0	2	0	1	1	1	2	2	2	1	2	1	0	0	1	0	0	0	0	1	1	0	0	2	1	0	0	1
98	1	1	1	1	0	0	2	2	0	0	1	0	0	0	0	1	0	0	2	0	1	0	2	0	0	0	2	0	0	2	1	0	0	0	0	2	2	0	0	2	0	0	0	0	0	1	0	0	0
99	0	2	0	0	0	0	2	0	1	0	2	0	0	0	0	0	0	2	0	1	1	1	1	0	0	1	2	0	0	2	1	1	1	2	0	1	0	0	0	0	2	0	1	0	1	0	0	0	1
100	1	1	1	0	0	0	0	2	1	0	0	0	0	0	0	0	1	1	1	1	1	0	1	1	1	1	2	0	0	1	0	0	0	0	0	1	1	0	0	1	1	1	1	0	1	1	0	0	1
101	1	0	2	0	0	1	2	1	1	0	1	0	1	1	1	1	0	1	1	1	2	0	0	0	0	1	2	1	1	1	0	1	1	0	0	2	2	0	0	2	0	0	0	0	1	1	0	0	1
102	1	1	2	2	0	0	2	0	2	0	0	0	1	0	0	0	0	2	0	0	0	0	2	0	0	1	0	1	1	2	1	0	1	0	0	2	2	0	0	2	0	1	1	0	1	0	0	0	1
103	1	1	2	1	0	0	2	2	0	0	1	0	0	0	0	0	0	0	2	1	2	0	2	0	0	1	1	0	0	2	0	0	0	2	1	1	0	0	0	0	2	0	0	0	0	0	0	0	1
104	0	0	2	0	0	0	1	2	0	0	1	0	1	0	0	0	0	1	1	1	1	0	1	0	1	2	1	0	1	2	0	1	2	0	0	0	1	0	0	1	1	0	0	0	1	1	0	0	0
105	0	1	1	0	1	1	2	0	2	0	0	0	2	0	0	1	0	0	1	0	2	0	2	0	1	0	1	1	1	2	1	0	1	1	1	2	0	0	0	0	2	0	0	1	0	1	0	0	1
106	0	1	1	0	0	0	2	1	2	0	0	0	1	0	0	0	1	2	0	1	1	1	2	0	0	2	2	1	1	2	2	0	1	0	0	2	1	0	0	0	2	0	1	0	2	0	0	0	1
107	0	0	2	0	0	0	2	1	1	0	0	0	0	0	0	0	0	1	1	0	2	0	1	0	1	0	1	0	1	2	0	0	0	0	1	2	1	1	1	0	1	0	0	2	0	1	0	0	1
108	1	2	2	0	0	1	1	1	0	0	0	0	0	0	0	0	0	0	2	1	2	0	2	0	0	0	2	0	0	2	0	0	0	0	0	1	1	0	0	1	1	1	1	0	1	1	0	0	0
109	1	1	1	0	1	0	1	2	1	0	1	0	0	0	0	0	0	0	2	0	2	0	0	0	0	0	1	0	0	2	0	0	2	0	0	2	1	1	0	0	0	0	1	0	1	1	0	0	1
110	1	1	2	0	0	1	2	0	2	0	0	0	0	0	0	0	0	2	0	2	1	0	1	0	0	0	2	0	0	2	0	1	1	0	0	2	0	0	0	0	1	1	1	0	1	2	0	0	0
111	1	1	2	1	0	0	2	0	2	0	0	0	0	0	0	0	0	0	2	0	2	0	2	0	0	0	1	1	2	2	1	1	1	0	0	2	1	0	0	2	0	1	1	0	1	1	0	0	2
112	0	0	2	0	0	1	1	1	1	0	0	0	0	0	0	0	0	0	2	1	2	0	2	0	0	0	1	0	0	1	0	1	1	1	1	1	1	0	0	1	1	1	1	0	1	2	0	1	2
113	0	2	0	0	0	0	2	1	1	0	1	0	2	0	0	0	0	0	2	1	2	0	2	0	0	1	2	0	0	2	0	0	0	0	0	2	1	0	0	2	0	0	0	0	0	2	0	0	0
114	1	0	2	0	0	1	1	1	1	0	1	2	2	0	0	0	0	1	1	1	2	0	2	0	0	1	1	0	1	2	0	1	2	0	0	2	0	0	0	0	2	0	0	0	0	0	0	0	1
115	0	2	0	0	0	0	2	2	1	0	0	0	1	0	0	0	0	0	2	1	2	0	2	0	0	2	2	1	1	2	0	1	1	0	0	1	1	0	0	0	1	1	1	0	0	0	0	0	1
116	0	2	0	0	0	0	1	2	0	0	1	0	1	0	0	0	0	2	0	1	1	0	2	0	0	1	1	0	0	2	0	0	2	0	0	2	1	0	0	1	1	0	0	1	0	0	0	0	1
117	0	0	2	0	0	1	1	2	0	0	1	0	0	0	0	0	0	0	2	0	2	0	2	0	0	1	1	0	2	2	0	0	1	0	0	2	1	1	1	0	1	0	0	0	1	1	0	0	0
118	1	2	0	0	0	0	0	1	1	1	1	1	1	0	0	0	0	0	2	0	2	0	2	0	0	1	1	2	2	1	1	1	1	0	0	2	2	0	0	0	1	1	1	0	0	0	1	0	1
119	1	0	1	0	0	0	2	1	1	0	0	1	2	0	0	1	1	1	1	1	1	0	2	0	0	0	0	1	1	1	0	2	1	0	0	1	1	0	0	0	2	1	1	0	1	0	0	0	1
120	1	1	0	0	0	0	2	2	0	0	0	0	0	0	0	0	0	0	1	0	2	0	2	0	0	0	1	0	0	1	1	0	1	0	0	2	1	0	0	1	1	0	0	0	0	0	0	0	1
121	1	2	1	1	0	0	2	0	2	0	0	0	0	0	0	0	0	1	1	1	1	1	2	0	0	2	2	1	1	2	2	1	2	0	0	0	2	0	0	1	1	0	0	0	0	0	0	0	1
122	0	0	2	0	1	0	2	2	0	0	0	0	1	0	0	0	0	2	0	1	1	0	2	0	0	0	2	0	0	1	1	0	1	1	1	1	1	0	0	1	1	0	0	0	0	1	0	0	0
123	0	1	1	0	0	0	2	0	2	0	0	0	0	0	0	0	0	1	1	1	1	0	0	0	0	0	1	0	1	2	0	0	2	0	0	2	0	0	0	1	1	0	0	1	1	2	0	0	1
124	0	1	2	2	0	0	1	2	0	0	1	0	0	0	0	0	0	1	1	1	2	0	2	0	1	0	0	1	1	2	1	1	1	0	1	2	1	0	0	0	2	2	2	0	1	1	0	1	2
125	1	1	0	0	0	0	2	1	1	0	1	0	0	0	0	0	0	1	1	2	1	0	2	0	0	0	2	0	0	1	0	2	1	0	0	1	2	0	0	0	1	0	0	0	0	0	0	0	0
126	0	1	1	1	0	1	2	1	2	0	0	0	1	0	0	0	0	0	1	0	1	0	2	0	0	1	2	0	0	2	0	0	0	0	0	2	2	0	0	1	1	1	1	0	0	1	0	0	1
127	0	0	2	0	0	0	1	2	0	0	1	0	0	0	0	0	0	0	2	0	2	0	2	0	0	1	1	0	1	2	0	0	0	0	0	2	1	0	0	0	2	0	2	0	1	0	0	0	0
128	1	2	1	2	0	0	1	1	1	0	1	1	1	0	0	0	0	0	1	0	2	0	2	0	0	1	2	0	0	2	0	1	0	1	2	2	1	0	0	0	2	0	0	0	1	1	0	0	1
129	1	0	2	1	0	1	1	2	0	0	1	0	1	0	0	0	0	1	1	0	2	0	2	0	0	1	2	1	1	2	2	1	1	0	0	2	2	0	0	2	0	0	0	0	0	1	0	0	2
130	0	2	0	0	0	0	0	2	0	0	1	1	1	0	0	0	0	1	2	1	2	1	2	0	0	0	1	0	0	2	1	2	2	0	0	0	1	0	0	0	1	0	0	0	0	0	0	0	0
131	1	1	1	0	0	0	1	2	0	0	1	0	1	0	0	0	0	0	1	0	1	0	2	0	0	1	2	0	0	1	0	0	1	0	0	2	1	0	0	0	1	0	0	0	2	1	0	0	1
132	1	2	0	0	0	0	2	1	2	0	0	2	1	0	0	0	0	1	1	1	1	1	2	0	0	0	2	0	0	2	0	1	0	1	1	2	1	0	0	0	1	0	0	0	1	0	0	0	0
133	1	1	1	1	0	0	2	1	1	0	1	0	0	0	0	0	0	0	2	1	2	0	1	1	1	1	1	0	0	2	0	2	2	0	0	1	1	0	0	0	1	0	1	0	1	0	0	0	1
134	1	1	1	0	0	1	2	1	1	0	0	1	1	0	0	0	0	1	1	1	1	0	2	0	0	2	1	0	1	2	0	0	0	1	0	2	1	0	0	1	1	0	1	0	0	0	0	0	1
135	1	2	0	0	0	0	1	1	1	0	1	0	0	0	0	0	0	2	1	0	2	1	2	0	0	1	2	1	1	2	0	0	1	1	1	1	1	0	0	1	1	0	0	0	0	0	0	0	0
136	0	2	1	0	0	0	2	1	1	0	0	0	1	0	0	0	0	1	1	0	1	1	2	0	1	1	2	0	0	1	0	0	1	1	0	2	1	0	0	0	1	0	0	0	0	0	0	0	1
137	0	0	2	0	0	0	0	2	0	0	1	0	0	0	0	0	0	1	1	0	2	0	2	0	0	1	1	2	2	1	0	0	1	1	2	2	1	1	1	0	1	0	0	0	0	1	0	0	1
138	0	1	2	0	0	1	1	1	1	1	2	0	0	0	0	1	0	1	1	1	2	1	2	0	0	0	2	0	0	2	1	1	1	0	0	2	1	0	0	0	2	1	1	0	1	1	0	0	1
139	0	2	0	0	0	0	1	1	1	0	0	0	1	0	0	0	0	2	0	2	0	0	2	0	0	0	2	0	0	2	2	0	2	0	0	2	2	0	0	1	0	1	0	0	1	0	0	0	2
140	0	2	1	0	0	0	1	1	1	0	0	1	1	0	0	0	0	1	1	0	2	0	2	0	0	1	1	1	0	1	2	1	1	2	1	2	1	0	0	1	1	1	1	0	1	1	0	0	1
141	0	1	2	1	0	0	2	2	0	0	1	0	1	0	0	0	0	1	1	0	1	1	2	0	0	2	0	0	0	1	0	2	2	0	0	2	1	1	1	0	1	0	1	0	0	0	0	0	2
142	1	0	2	0	0	1	2	2	0	0	0	0	0	0	0	0	0	2	1	0	1	0	1	0	1	0	1	0	1	2	0	1	1	2	0	1	0	0	0	0	2	1	0	0	2	0	0	0	1
143	0	1	1	0	0	0	1	2	0	0	0	1	1	0	0	0	0	1	1	1	1	0	2	0	0	0	2	0	0	1	0	1	2	0	0	1	0	0	0	0	1	1	0	0	1	1	0	1	1
144	1	0	2	1	0	0	2	1	1	0	0	0	2	0	0	0	0	0	2	0	1	1	1	0	0	1	1	0	0	1	0	1	1	0	0	2	1	0	0	1	1	0	1	0	1	0	0	0	2
145	0	1	2	0	0	1	1	1	1	0	0	0	0	0	0	0	0	1	1	2	1	0	1	1	1	1	0	1	1	0	0	1	1	2	1	2	1	0	0	0	2	0	0	0	0	1	0	0	2
146	0	1	1	0	0	0	2	2	0	0	0	0	0	0	0	0	0	1	1	1	1	0	1	0	1	1	1	0	1	2	1	1	1	0	0	1	2	0	0	1	1	2	2	0	1	1	0	0	1
147	1	1	2	0	0	0	1	2	0	0	1	0	1	0	0	0	1	2	0	2	2	1	1	0	0	1	1	1	0	1	2	1	0	1	2	2	1	0	0	0	1	1	1	0	1	1	0	0	1
148	1	1	1	1	0	0	2	1	1	0	0	0	0	0	0	0	0	0	2	0	2	0	2	0	0	1	0	2	2	0	0	0	0	0	0	2	1	0	0	0	1	0	0	0	0	0	0	0	1
149	1	0	2	0	0	1	1	2	0	0	1	1	1	0	0	0	0	2	1	0	2	0	2	0	1	0	1	0	0	1	0	0	1	0	0	1	1	1	1	0	0	0	0	0	0	0	0	0	2
150	0	1	1	0	0	0	1	2	0	0	1	0	1	0	0	0	0	1	1	0	2	0	2	0	1	0	0	1	1	2	1	1	1	0	0	2	1	0	0	0	2	0	2	0	1	0	0	1	2
151	1	2	1	0	0	0	2	0	2	0	0	0	0	0	0	0	0	1	1	1	1	0	0	0	0	0	1	0	1	2	0	1	1	1	0	0	2	0	0	0	0	0	0	1	0	1	0	1	1
152	1	0	2	0	1	0	2	1	2	0	0	1	2	0	0	0	0	1	1	0	0	0	2	0	0	0	2	0	0	2	0	1	1	0	0	1	2	1	1	1	0	1	1	0	1	0	0	0	0
153	0	1	1	0	0	0	2	2	0	1	1	0	0	0	0	0	0	1	1	1	1	0	0	1	1	1	1	1	1	1	1	0	1	0	0	2	2	0	0	1	0	0	0	0	0	1	0	0	0
154	0	0	2	0	0	2	1	2	0	0	1	0	0	0	0	0	0	1	1	1	1	0	2	0	0	2	1	0	1	2	0	1	1	0	1	2	1	0	0	0	0	0	0	0	0	1	0	1	2
155	1	1	2	0	0	1	0	2	0	0	1	0	2	0	0	1	0	1	1	1	1	0	0	1	1	1	0	0	1	2	0	1	0	0	0	1	1	0	0	0	1	0	0	0	0	0	0	0	1
156	0	2	1	0	0	0	1	1	0	0	1	0	0	0	0	0	1	2	1	0	2	0	2	0	0	0	1	0	0	1	0	0	1	0	0	1	1	1	1	0	1	1	0	0	1	2	0	0	0
157	1	2	2	1	0	0	2	1	1	0	0	1	1	0	0	0	0	1	1	0	1	0	2	0	1	0	1	0	1	2	0	1	1	0	0	1	1	0	0	1	1	0	0	1	0	1	0	0	2
158	0	0	2	0	0	1	2	2	1	0	1	0	1	0	0	0	0	0	2	1	2	0	2	0	1	0	2	1	1	2	0	1	2	0	0	1	1	0	0	0	1	0	0	0	0	1	0	0	0
159	1	0	2	2	0	1	1	1	1	0	0	0	0	0	0	0	0	2	0	1	2	0	2	0	0	1	2	0	0	2	1	0	0	0	1	2	1	0	0	0	1	0	0	1	1	2	0	0	0
160	0	0	2	0	0	0	2	2	0	0	1	1	1	0	0	0	0	1	1	0	0	0	1	0	0	1	1	0	2	2	0	0	0	1	1	1	1	0	0	1	1	1	1	0	1	0	0	1	2
161	0	1	1	0	0	0	2	1	1	0	1	1	2	0	0	0	0	1	1	1	1	0	2	0	1	1	2	1	1	2	0	0	2	0	0	1	2	0	0	1	1	0	0	0	0	1	0	0	1
162	1	2	0	0	0	0	1	0	2	0	0	0	1	1	0	0	0	0	2	0	2	0	1	0	0	1	1	1	1	1	0	1	2	1	0	2	1	0	0	0	1	0	1	1	0	1	0	0	0
163	1	1	1	0	0	0	1	1	1	1	1	0	0	0	0	0	0	2	0	1	0	0	2	0	0	1	1	1	1	1	1	0	1	0	0	1	1	0	0	0	2	0	0	0	0	1	0	0	1
164	0	1	2	0	0	0	1	2	0	0	1	0	0	0	0	0	0	2	0	1	2	0	2	0	1	1	1	0	1	2	0	1	1	0	0	1	1	0	0	1	1	1	0	0	0	0	0	0	2
165	0	2	0	0	0	0	2	0	2	0	0	2	2	0	0	0	0	0	2	0	2	0	2	0	0	1	1	0	2	2	0	0	1	0	0	1	2	0	1	1	0	0	0	0	1	1	0	0	0
166	1	1	2	1	0	1	1	1	1	0	0	1	1	0	0	0	0	1	1	0	1	0	2	0	0	1	0	0	0	1	0	1	2	0	0	1	0	0	0	0	2	0	0	0	0	1	0	1	2
167	0	1	1	0	0	1	1	2	0	0	1	1	2	0	0	0	0	1	2	0	2	0	1	0	0	2	1	0	0	2	0	0	0	0	0	2	2	0	0	1	0	0	1	0	1	0	0	0	0
168	0	0	2	1	0	0	1	2	0	0	0	0	1	0	0	1	0	2	0	1	1	0	2	0	0	0	0	1	1	1	0	1	1	0	0	1	1	0	0	0	2	0	0	0	0	0	0	0	2
169	0	1	1	1	0	0	1	1	0	0	1	2	2	0	0	0	0	0	2	0	2	0	2	0	0	2	2	0	0	2	1	0	1	0	0	2	2	0	0	2	0	0	1	0	1	0	0	0	1
170	0	1	1	0	0	1	2	2	0	0	1	1	0	0	0	0	0	1	2	1	2	0	2	0	0	1	1	2	2	2	0	2	2	0	0	1	1	0	0	0	2	1	1	0	1	1	0	0	1
171	1	0	2	1	0	0	2	2	0	0	0	0	1	0	0	0	0	0	1	1	2	0	1	0	0	2	1	0	1	2	0	1	0	2	1	2	1	0	0	0	1	0	0	0	0	1	0	0	2
172	1	1	1	1	0	0	2	2	0	0	0	1	2	0	0	1	0	0	1	0	1	0	0	0	0	1	2	0	0	1	1	1	2	0	1	2	1	0	0	2	0	0	1	1	1	1	0	0	0
173	0	1	1	1	0	1	2	2	1	0	0	1	2	0	0	0	0	1	1	1	0	0	2	0	0	1	1	1	1	2	0	0	0	1	1	2	1	1	0	1	0	1	1	0	1	2	0	0	1
174	1	0	2	1	0	0	2	2	0	0	0	0	0	0	0	0	1	2	1	0	1	1	2	0	1	1	2	0	0	2	0	0	0	1	0	1	2	0	0	1	0	1	1	1	0	1	0	0	1
175	0	0	2	0	0	1	1	2	0	0	1	0	1	0	0	0	0	2	0	0	0	0	2	0	0	2	2	1	1	2	2	0	1	0	0	1	1	0	0	1	1	0	2	0	1	0	0	0	1
176	1	2	0	0	0	0	2	2	0	0	0	1	1	0	0	0	0	0	1	1	2	0	2	0	1	2	2	1	1	2	2	0	1	0	0	2	1	0	0	0	2	2	2	0	2	1	0	0	1
177	0	2	1	1	0	0	1	2	0	1	1	0	0	0	0	0	0	2	0	1	0	0	1	1	1	0	1	0	0	1	0	0	0	0	1	2	1	0	0	0	1	1	1	0	0	0	0	0	1
178	0	1	1	0	0	0	2	1	1	0	0	0	0	0	0	0	0	1	1	1	1	0	2	0	0	1	1	1	1	2	0	0	1	1	0	2	2	0	1	0	0	0	0	0	0	1	0	0	1
179	0	1	2	1	0	0	2	2	0	1	1	0	1	0	0	0	0	1	1	1	1	0	2	0	0	0	2	0	0	2	2	1	2	0	0	1	1	0	0	0	2	1	1	0	1	0	0	0	1
180	1	2	1	0	0	0	2	2	1	0	0	1	1	0	0	0	0	1	1	0	1	0	2	0	0	1	0	1	2	1	0	2	2	0	0	2	1	0	0	2	0	1	1	0	1	0	0	0	1
181	1	1	1	1	0	0	2	1	0	0	1	0	0	0	0	1	0	0	1	1	1	0	1	1	1	1	2	0	0	2	1	1	1	0	1	2	1	1	1	0	1	0	1	0	0	0	0	0	1
182	0	0	2	0	0	0	2	1	1	0	0	1	2	0	0	0	1	2	0	2	1	0	2	0	1	1	1	1	1	1	0	2	2	0	0	0	2	0	0	2	0	1	1	0	1	1	0	1	2
183	0	0	2	1	0	1	1	2	0	0	1	0	0	0	0	0	0	1	1	1	2	0	1	0	0	1	1	0	1	2	0	0	0	0	0	2	1	0	0	1	1	1	0	0	1	1	0	0	0
184	1	0	2	1	0	0	1	2	0	0	1	0	1	0	0	0	1	2	0	1	1	0	2	0	0	2	2	0	0	2	0	2	1	0	0	1	0	0	0	0	1	0	0	0	0	0	0	0	0
185	0	0	1	0	0	0	2	1	0	0	0	1	1	0	0	0	0	1	1	1	1	0	2	0	0	1	1	1	1	1	1	2	1	0	0	0	1	0	0	2	0	0	0	0	2	2	0	0	1
186	1	2	1	0	0	0	2	2	0	0	0	0	0	0	0	0	0	2	0	1	0	1	2	0	0	1	1	0	0	1	1	0	0	2	2	2	1	0	0	0	0	0	1	0	0	1	0	1	2
187	0	1	1	0	0	1	1	2	0	0	1	0	1	0	0	0	0	1	1	0	0	0	2	0	0	2	1	1	2	2	0	1	0	0	1	2	2	0	0	0	1	0	2	0	0	0	0	0	0
188	0	1	1	0	0	0	2	0	2	0	0	0	2	0	0	1	0	2	0	1	1	0	1	0	1	0	1	0	1	2	0	0	0	1	1	2	1	0	0	1	1	1	1	0	1	0	0	0	0
189	1	2	1	0	0	0	1	0	2	0	0	0	1	0	0	0	0	1	1	1	2	0	2	0	0	1	1	0	1	2	0	0	0	1	0	1	1	0	0	0	1	1	0	0	1	0	0	0	1
190	0	1	1	1	0	0	2	2	0	0	0	1	1	0	0	0	0	1	1	1	1	0	1	1	1	2	2	0	0	1	0	0	1	1	1	2	1	0	0	1	1	0	0	0	0	0	0	0	2
191	1	1	1	0	0	0	1	2	0	0	2	0	0	0	0	1	0	0	2	0	2	0	2	0	1	2	2	2	2	2	1	0	0	0	0	2	1	0	0	0	2	1	1	0	1	1	0	0	0
192	0	1	2	0	0	0	1	2	0	0	1	1	1	0	0	0	0	2	1	1	2	0	2	0	0	1	0	1	1	1	0	1	1	1	1	2	1	0	0	1	1	0	0	0	0	1	0	0	0
193	1	2	1	1	0	0	1	2	1	0	1	2	2	1	1	1	0	0	2	0	2	0	2	0	0	2	1	0	0	2	0	0	1	0	0	2	0	0	0	0	2	0	0	0	0	1	0	0	0
194	0	2	0	0	0	0	2	0	2	0	0	0	1	0	0	0	0	0	2	0	2	1	2	0	1	1	0	1	1	1	0	0	0	2	1	1	2	0	0	2	0	0	0	1	0	0	0	0	1
195	0	1	2	0	0	1	2	0	1	0	0	2	2	1	1	1	0	0	2	1	2	0	2	0	0	0	2	0	0	2	1	2	1	0	1	2	2	1	1	1	0	0	1	0	0	1	0	0	1
196	1	2	0	0	0	0	2	2	0	1	1	0	1	0	0	0	0	0	2	0	2	0	2	0	0	1	1	1	1	1	1	2	1	0	1	2	1	1	0	0	0	1	1	0	2	0	0	0	1
197	0	1	1	0	0	1	1	2	0	0	1	0	1	1	1	1	0	0	1	1	1	0	2	0	0	0	0	1	1	1	0	1	1	1	0	1	2	0	1	0	0	0	0	0	0	0	0	0	2
198	1	0	2	1	0	0	1	1	1	0	0	0	0	0	0	0	0	1	1	1	1	0	2	0	0	2	0	1	1	2	1	1	2	0	0	2	1	0	0	0	2	1	1	0	1	1	0	2	2
199	1	1	2	0	0	1	2	0	2	0	0	0	0	0	0	0	0	0	2	1	2	0	2	0	0	0	2	1	1	2	0	0	1	0	0	1	1	0	0	1	1	0	0	0	0	0	0	1	2
200	1	2	1	0	0	0	2	2	0	0	0	0	1	0	0	1	1	1	2	1	2	0	1	0	0	1	1	1	1	1	1	2	2	0	1	2	2	0	0	1	1	0	0	0	0	1	0	0	1
201	1	1	1	1	0	0	2	2	0	0	0	0	0	0	0	0	0	0	2	1	2	0	2	0	0	0	0	0	1	2	0	0	1	1	1	2	0	0	0	1	1	1	1	0	1	1	0	0	1
202	0	1	1	1	0	0	2	2	0	0	0	0	0	0	0	0	0	2	0	1	0	0	2	0	1	2	0	0	1	2	0	1	1	0	0	1	1	0	0	0	2	0	0	0	0	1	0	0	0
203	0	1	1	1	0	0	2	1	0	0	0	0	0	0	0	0	0	2	1	1	2	0	2	0	1	1	1	1	2	2	1	1	1	0	1	2	1	0	0	0	1	0	1	0	1	0	0	0	1
204	1	2	0	0	0	0	1	1	0	0	2	1	1	0	0	0	0	1	1	0	1	0	1	0	1	0	2	1	1	2	0	0	1	1	0	2	2	0	1	0	0	0	1	1	1	0	0	0	2
205	1	0	2	0	0	0	1	1	1	1	2	0	2	0	0	1	0	0	2	0	2	0	1	1	1	1	1	1	1	1	0	1	1	0	0	2	1	0	0	0	1	0	2	0	0	0	0	1	0
206	1	1	2	0	0	1	1	1	1	1	2	2	2	0	0	0	0	0	2	0	2	0	2	0	1	0	1	2	2	2	1	2	2	0	0	0	1	0	0	1	1	0	0	1	0	1	0	0	1
207	0	1	1	0	0	1	2	2	0	0	0	1	2	0	0	0	0	1	1	1	1	0	2	0	1	0	1	2	2	1	0	0	1	1	0	2	2	0	1	0	1	0	1	0	1	0	0	0	2
208	1	1	1	1	0	0	1	1	1	0	1	0	1	0	0	0	0	0	2	0	2	0	2	0	0	1	1	0	1	2	0	2	1	0	0	0	0	0	0	0	2	1	1	0	1	1	0	1	2
209	0	0	2	0	1	0	0	2	0	0	1	0	0	0	0	0	0	0	2	1	2	0	2	0	0	0	1	1	1	2	0	0	1	1	2	2	1	0	0	0	1	0	1	0	1	0	0	0	1
210	0	1	2	0	0	0	2	2	0	0	0	0	0	0	0	0	0	2	0	2	0	0	1	1	1	0	0	1	1	1	0	1	2	1	0	2	2	0	0	0	2	1	2	0	1	0	0	0	1
211	0	1	1	0	0	0	2	1	0	0	0	1	2	0	0	1	0	2	0	0	1	0	1	1	0	1	2	0	0	2	0	1	2	0	0	2	1	1	1	0	1	0	0	1	0	0	0	0	1
212	0	2	0	0	0	1	1	1	1	0	0	0	0	0	0	0	0	1	0	1	0	1	2	0	0	2	1	0	1	2	0	0	0	0	0	2	1	0	0	0	2	1	1	0	1	2	0	0	0
213	0	0	2	0	0	0	2	1	2	0	0	1	1	0	0	0	0	1	1	1	1	0	1	0	0	2	2	0	0	2	1	0	1	1	2	2	1	0	0	0	2	1	1	0	1	1	0	0	2
214	0	1	1	0	0	0	2	1	1	0	1	0	1	0	0	0	0	1	2	1	2	1	1	0	0	1	2	0	0	2	1	0	0	0	0	2	1	0	0	0	2	0	1	0	1	1	0	0	1
215	1	0	1	0	0	0	1	2	0	0	1	0	1	0	0	0	0	0	2	0	2	0	2	0	0	1	1	0	1	2	0	0	0	1	0	1	1	0	0	0	1	1	1	0	2	2	0	0	0
216	1	2	0	0	0	0	2	1	1	0	0	0	1	0	0	0	0	1	1	0	1	0	2	0	1	0	0	0	0	1	0	0	1	0	0	2	1	0	0	0	1	1	1	0	1	1	0	1	1
217	0	1	1	0	0	0	1	1	1	0	1	0	0	0	0	0	0	1	1	1	1	0	2	0	0	1	1	1	0	1	2	1	1	1	0	0	2	1	1	0	0	0	0	1	1	1	0	0	1
218	1	2	1	0	0	0	2	1	0	0	0	1	1	0	0	0	1	0	2	1	2	0	0	0	0	0	2	0	0	2	0	0	1	0	0	1	2	1	1	1	0	0	0	0	2	2	0	0	1
219	1	1	2	1	0	0	2	2	0	0	0	1	1	0	0	0	0	0	2	0	2	0	2	0	1	0	2	1	1	2	1	2	1	0	0	0	2	0	0	1	1	0	1	0	0	0	0	1	2
220	1	1	2	1	0	0	2	2	0	0	0	0	0	0	0	0	0	2	0	2	0	0	2	1	1	1	2	1	1	2	1	1	1	0	0	2	2	0	0	2	0	0	1	0	1	0	0	1	1
221	1	2	0	1	0	0	2	1	1	0	0	1	1	0	0	0	0	1	1	0	1	0	2	0	0	0	0	1	1	1	0	1	1	2	1	1	2	0	0	0	1	0	0	0	1	1	0	0	1
222	0	0	2	0	0	1	2	1	0	0	0	0	0	0	0	0	0	2	1	0	1	0	2	0	0	1	1	0	1	2	0	1	1	2	0	1	1	0	0	0	0	1	1	0	1	1	0	1	1
223	1	2	2	1	0	0	2	1	1	0	0	0	0	0	0	0	0	0	2	0	2	0	2	0	0	0	1	1	1	2	0	0	0	0	0	2	1	0	0	1	1	0	0	0	1	0	0	0	2
224	0	1	1	0	0	0	2	1	1	0	0	1	2	1	1	1	1	2	0	2	2	0	2	0	0	2	2	0	0	1	0	0	0	2	2	2	2	0	0	1	0	0	1	0	1	0	0	0	0
225	1	1	2	1	0	0	2	2	0	0	0	0	1	0	0	0	0	1	1	0	2	0	2	0	0	0	2	0	0	2	2	2	1	0	1	2	1	0	0	0	1	0	0	0	0	1	0	0	0
226	1	1	1	0	0	0	1	1	1	0	0	1	0	0	0	0	1	2	1	1	1	0	2	0	0	1	2	0	0	2	1	0	1	1	1	1	2	0	0	1	0	0	0	0	0	1	0	0	0
227	1	1	1	1	0	0	2	2	0	0	0	1	1	0	0	0	0	0	1	2	1	0	1	0	0	1	2	0	0	2	2	1	1	2	1	2	1	0	0	0	2	0	0	0	1	1	0	0	2
228	1	2	0	1	1	0	1	1	1	0	0	2	2	0	0	0	0	2	0	2	1	0	2	0	1	0	2	1	1	2	0	0	1	0	0	2	1	0	0	0	1	0	0	0	0	1	0	2	2
229	1	0	2	1	0	1	2	2	0	0	0	1	1	0	0	0	0	2	0	0	1	0	1	0	0	1	2	0	0	2	1	0	1	2	0	1	1	0	0	0	1	1	0	0	1	0	0	0	0
230	0	1	2	1	0	0	2	1	1	0	0	0	2	0	0	1	0	1	1	1	1	0	2	0	0	1	2	0	0	2	1	0	1	0	0	2	0	0	0	1	1	0	1	0	1	0	0	0	1
231	0	0	2	0	0	1	1	1	1	1	1	0	0	0	0	0	0	1	1	0	1	0	2	0	0	1	2	0	0	2	1	0	1	1	0	2	1	0	0	0	2	0	0	1	0	1	0	0	1
232	0	1	1	1	0	0	2	1	1	0	1	1	2	0	0	0	0	1	1	1	1	0	1	0	0	1	1	1	2	2	1	1	1	0	0	2	0	0	0	1	0	0	1	0	0	0	0	0	2
233	0	0	2	1	0	1	1	2	0	0	2	0	1	0	0	0	0	0	2	0	2	0	2	0	0	0	2	0	0	1	0	1	1	0	0	2	0	0	0	0	2	0	2	0	0	0	0	0	1
234	0	1	2	0	0	0	2	2	0	0	1	0	1	0	0	0	0	0	1	0	2	0	1	1	1	0	2	0	0	2	0	1	1	0	0	2	2	0	0	2	0	0	1	0	0	1	0	0	0
235	0	1	2	0	0	0	2	2	0	0	0	0	1	0	0	0	1	2	0	1	1	0	2	0	1	2	1	1	2	2	1	0	0	0	0	2	2	0	0	1	0	0	0	0	0	0	0	0	1
236	0	1	1	0	0	1	1	2	0	0	1	0	0	0	0	0	0	2	0	1	0	0	2	1	1	1	2	0	0	2	1	1	0	0	0	1	1	0	0	0	1	0	2	0	1	0	0	0	0
237	1	1	2	1	0	0	2	0	2	0	0	1	2	0	0	1	0	1	1	1	1	0	2	0	1	0	2	1	1	2	1	0	1	1	0	1	1	0	0	0	1	2	2	0	2	1	0	1	1
238	1	1	2	1	0	0	1	2	0	0	1	1	1	0	0	0	0	0	2	0	2	0	2	0	0	1	2	0	0	2	2	1	0	1	1	2	2	0	0	1	1	1	1	0	1	1	0	0	0
239	1	1	1	0	0	0	1	1	1	1	1	1	2	0	0	0	0	0	1	1	1	0	2	0	0	1	1	0	0	1	0	1	1	0	0	2	2	1	1	0	1	2	2	0	2	1	0	0	1
240	0	0	2	0	0	1	1	2	0	1	1	1	1	0	0	0	1	2	1	0	1	0	2	0	0	2	1	0	0	2	0	0	1	1	1	2	1	1	0	0	0	0	0	1	0	0	0	0	1
241	1	2	1	0	0	0	2	2	0	0	1	1	2	0	0	0	0	2	0	0	1	1	1	0	0	1	1	0	2	2	0	0	2	0	0	2	1	0	0	1	1	1	0	0	0	0	0	0	0
242	0	1	2	1	0	0	1	1	1	1	2	0	0	0	0	0	0	0	2	0	2	0	0	0	0	0	2	1	1	2	1	2	2	0	1	2	2	0	0	0	0	1	1	0	1	1	0	1	1
243	1	2	0	0	0	0	2	1	1	0	1	0	0	0	0	1	0	2	0	1	1	0	2	0	0	2	2	1	1	2	2	1	1	0	0	2	1	0	0	1	1	2	2	0	1	1	0	0	1
244	0	0	2	0	0	2	2	2	0	0	1	0	0	0	0	1	0	1	1	0	2	0	1	0	0	1	0	2	2	2	1	0	1	0	0	2	1	0	0	0	1	1	0	0	0	0	0	0	0
245	1	1	1	0	0	1	2	2	1	0	0	0	2	0	0	0	0	1	1	1	2	0	2	0	0	2	1	0	1	2	0	0	1	0	0	1	1	0	0	0	1	0	1	0	1	0	0	0	1
246	0	1	1	0	0	1	2	2	0	0	0	1	2	0	0	0	0	1	1	1	2	1	2	0	0	1	1	1	1	2	1	0	1	1	1	1	2	0	0	1	1	0	1	0	1	0	0	0	0
247	0	1	1	1	0	0	1	1	1	0	1	0	0	0	0	0	0	1	1	1	2	0	2	0	1	1	1	0	2	2	0	1	0	0	0	2	2	0	0	2	0	0	0	0	0	0	0	0	1
248	0	1	1	0	0	0	2	2	0	1	1	0	1	0	0	0	0	0	2	0	2	0	2	0	0	1	1	1	1	2	0	0	2	0	0	2	2	1	1	0	0	0	1	1	1	0	0	0	0
249	0	0	2	0	0	1	2	2	0	0	0	0	1	0	0	0	0	0	2	1	2	0	1	1	1	1	2	0	0	1	0	1	1	1	2	2	1	0	0	0	2	0	1	0	1	0	1	0	0
250	0	1	2	0	0	1	2	1	2	0	0	0	1	0	0	0	0	2	0	2	0	0	1	0	0	1	0	1	2	2	1	0	1	0	0	2	1	1	0	1	0	0	1	1	1	1	0	0	1
251	0	1	2	1	0	0	2	2	0	1	1	1	1	0	0	0	0	1	1	0	1	0	2	0	0	2	1	0	1	2	0	0	1	0	0	1	1	1	1	0	1	1	1	0	1	1	0	1	0
252	0	1	2	1	0	0	2	0	1	0	1	0	0	0	0	0	0	1	1	0	1	0	2	0	0	0	1	0	1	2	0	0	1	1	1	2	1	0	0	0	2	1	1	0	2	1	0	0	1
253	0	2	0	0	0	0	1	2	0	0	1	1	1	0	0	0	0	1	2	0	2	1	1	0	0	1	1	0	1	2	0	2	2	0	0	0	1	0	0	1	1	1	0	0	1	0	0	0	0
254	0	2	0	1	0	0	1	2	0	0	1	0	2	0	0	1	0	2	1	0	1	0	2	0	0	0	1	0	1	2	1	1	1	0	1	2	2	0	0	2	0	0	0	0	0	0	0	0	0
255	0	1	1	0	0	0	2	2	1	0	0	0	1	0	0	0	0	2	0	1	1	0	2	0	0	0	0	1	1	1	0	2	2	0	0	2	1	0	0	0	1	1	1	0	1	1	0	0	1
256	0	1	1	0	0	0	1	1	1	0	1	0	1	0	0	0	0	1	1	1	1	1	2	0	1	1	1	0	1	2	0	0	1	1	0	2	2	0	0	2	0	1	0	0	0	0	0	1	2
257	0	0	2	0	0	1	1	1	1	0	1	0	0	0	0	0	0	1	1	1	1	0	2	0	0	0	1	1	0	1	1	0	0	0	0	1	2	0	1	1	0	0	0	0	0	1	0	0	1
258	1	1	1	0	0	0	2	2	0	1	1	0	1	0	0	0	0	1	1	1	1	0	2	0	0	0	1	2	2	1	1	0	0	1	0	2	1	0	0	0	1	0	0	0	0	0	0	0	2
259	1	0	2	0	0	1	0	1	1	0	1	0	1	0	0	0	0	2	0	0	1	0	2	0	0	1	2	1	1	2	0	2	1	0	1	2	2	0	0	1	0	0	0	0	1	1	0	0	1
260	1	1	0	0	0	0	1	2	0	0	1	0	2	0	0	1	0	1	1	0	0	0	2	0	1	0	2	0	0	2	1	1	1	0	0	1	2	0	0	1	1	0	2	0	0	1	0	0	0
261	1	1	0	1	0	0	1	2	0	0	0	0	1	0	0	0	0	1	1	0	2	0	1	0	1	1	2	0	1	2	0	1	1	0	0	1	1	1	1	0	1	0	0	0	0	0	0	0	2
262	1	1	0	0	0	0	1	2	0	0	0	0	0	0	0	0	0	1	1	1	1	0	0	0	0	0	1	0	1	2	0	0	1	1	2	2	2	0	0	1	0	0	0	0	1	0	0	0	1
263	0	1	1	0	0	0	2	0	2	0	0	1	2	0	0	0	0	0	2	0	2	0	1	1	1	1	1	0	0	1	1	0	1	0	0	1	1	0	0	1	1	0	0	0	0	1	0	0	1
264	1	1	2	0	0	0	1	1	1	0	1	1	1	0	0	0	0	1	1	1	1	0	2	0	1	2	2	0	0	2	0	0	1	0	0	1	1	0	0	0	2	0	0	1	0	1	0	1	0
265	0	2	0	0	0	0	2	1	1	0	1	1	2	0	0	0	0	1	1	1	1	0	1	0	0	1	2	0	0	2	1	0	0	0	0	2	1	0	0	0	1	0	0	1	0	0	0	0	0
266	1	0	2	0	0	1	1	1	1	0	0	0	0	0	0	0	0	0	2	0	2	0	1	1	1	0	1	0	0	1	1	0	1	2	0	2	2	0	0	1	0	0	0	0	0	0	0	0	2
267	1	1	2	1	0	0	2	1	1	0	0	1	1	0	0	0	0	0	2	1	2	0	1	0	0	1	1	0	0	1	1	1	1	1	0	2	1	1	0	0	0	1	1	0	2	2	0	0	1
268	1	1	1	1	0	0	2	1	0	0	0	0	1	0	0	0	0	0	1	1	1	0	2	0	0	1	2	0	0	2	0	0	1	0	0	1	2	0	1	0	0	1	1	0	1	1	0	0	2
269	1	2	1	1	0	0	1	1	1	0	1	0	2	0	0	0	0	0	2	1	2	1	2	0	0	2	2	0	0	2	0	1	0	2	1	2	1	0	0	0	2	0	1	0	1	0	0	1	2
270	1	0	1	0	0	0	1	2	0	0	1	1	1	0	0	0	0	0	2	1	2	0	0	0	1	0	1	1	2	2	0	2	1	0	1	2	1	0	0	1	1	0	0	0	2	2	1	0	1
271	1	0	2	0	0	2	2	1	2	0	0	1	1	0	0	0	0	1	1	1	2	0	2	0	1	2	2	0	0	2	1	0	1	0	0	2	1	0	0	1	1	0	1	1	2	1	0	0	2
272	0	1	1	0	0	0	2	1	0	0	0	1	1	0	0	0	0	0	1	0	2	0	2	0	0	1	2	1	1	2	0	0	0	0	0	2	2	0	0	0	1	0	0	1	0	0	1	0	1
273	0	2	1	0	0	0	2	1	1	0	0	1	0	0	0	0	1	2	1	1	1	0	2	0	0	0	1	0	0	1	1	0	0	2	1	1	0	0	0	0	2	0	0	0	0	1	0	0	0
274	1	1	1	0	0	0	2	0	1	0	0	2	2	0	0	0	0	0	2	0	2	2	0	0	0	1	2	1	1	2	2	0	1	0	0	2	1	0	0	1	1	1	1	0	1	0	0	0	0
275	1	2	1	0	0	0	2	0	2	0	0	1	1	0	0	0	0	0	2	0	2	0	1	0	0	1	0	0	1	2	0	0	0	1	1	1	0	0	0	0	1	0	0	0	0	2	0	0	1
276	1	0	2	0	0	0	1	2	0	0	0	1	2	0	0	1	0	1	1	0	2	0	2	0	0	2	0	1	0	0	1	1	1	0	0	2	1	0	0	0	0	0	0	0	0	0	0	0	1
277	1	1	1	0	0	0	2	0	2	0	0	0	2	0	0	0	0	0	2	1	2	0	0	0	0	1	1	1	1	2	1	2	2	0	0	1	1	0	0	2	0	1	1	0	1	0	0	0	2
278	0	2	0	0	0	0	2	0	1	0	0	1	1	0	0	0	0	0	2	0	2	0	2	0	0	1	2	0	0	2	1	0	1	0	0	2	1	0	0	1	1	1	0	0	0	0	0	0	2
279	1	1	1	0	0	1	2	1	1	0	0	0	1	0	0	0	0	1	1	1	2	0	2	0	0	0	2	1	1	2	2	2	1	0	0	2	2	0	0	1	1	1	0	0	1	0	0	1	2
280	0	1	1	1	0	0	2	2	0	0	0	0	1	0	0	1	1	2	0	1	1	0	2	0	1	0	1	0	2	2	0	0	1	1	0	1	0	0	0	1	1	0	0	0	0	1	0	0	1
281	1	2	0	0	0	0	1	1	1	1	1	0	0	0	0	0	0	2	0	0	0	0	2	0	0	1	1	0	1	2	0	0	2	1	0	2	1	1	1	0	1	1	1	0	2	0	0	1	1
282	1	0	2	0	0	1	2	0	2	0	0	0	0	0	0	0	0	1	1	0	2	0	2	0	1	0	1	1	1	2	1	0	0	1	0	1	1	0	0	0	2	0	1	0	1	0	0	0	1
283	1	2	0	0	0	0	1	2	0	0	1	1	2	0	0	0	0	1	1	0	1	0	2	0	1	1	1	0	1	2	0	0	0	0	0	2	2	0	0	1	1	0	1	1	2	1	1	0	0
284	1	1	1	0	0	1	2	1	1	0	0	1	1	0	0	0	0	1	0	0	0	0	2	0	0	1	0	1	2	2	1	1	2	0	1	2	1	0	0	0	1	1	1	1	0	1	0	0	1
285	1	2	1	0	0	0	2	0	2	0	0	0	0	0	0	0	0	1	0	1	0	0	2	0	0	0	0	1	2	1	0	1	1	2	0	1	2	0	0	0	1	0	1	1	1	0	0	0	1
286	1	0	2	0	0	1	2	1	1	0	0	1	1	0	0	0	0	2	0	1	1	0	2	1	1	1	1	1	1	1	0	0	0	0	0	1	1	0	0	0	0	0	0	0	0	1	0	0	2
287	1	1	1	0	0	1	2	1	1	0	0	1	1	0	0	0	0	0	2	0	2	0	2	0	0	2	2	0	0	2	0	2	1	0	0	1	0	1	1	0	1	0	0	0	0	0	0	0	1
288	0	2	0	0	0	0	2	1	0	0	1	0	0	0	0	0	1	2	0	2	2	0	2	0	1	0	1	0	0	1	0	1	1	0	0	2	2	0	0	2	0	0	1	0	1	0	0	0	1
289	0	2	0	1	0	0	2	1	0	0	1	0	0	0	0	0	0	1	2	1	2	0	1	0	0	1	1	0	1	2	0	2	1	1	1	2	1	0	0	0	1	1	1	0	0	1	0	0	1
290	0	1	2	1	0	0	2	1	1	0	0	0	1	0	0	0	0	1	0	0	0	0	2	0	0	2	1	1	1	2	1	1	1	0	1	2	2	0	0	1	1	1	1	0	1	0	0	0	0
291	1	2	1	0	0	0	1	2	1	0	0	0	0	0	0	0	0	1	2	0	2	0	2	0	0	1	2	1	1	2	1	1	2	0	0	1	1	0	0	0	2	1	1	0	0	0	0	0	1
292	1	0	2	0	0	1	2	0	2	0	0	1	2	1	1	1	0	1	1	1	2	0	1	0	1	0	2	0	0	1	1	0	0	1	2	2	1	0	0	0	1	1	1	1	0	1	0	0	1
293	0	1	1	0	0	1	1	2	0	0	1	1	1	0	0	0	0	1	1	1	1	0	2	0	0	1	2	1	1	2	1	1	1	0	1	2	2	0	0	0	0	1	1	0	1	0	0	1	2
294	1	2	0	0	0	0	0	2	0	0	1	1	1	0	0	0	0	1	1	0	1	0	1	0	1	2	2	1	1	2	2	0	0	2	2	2	2	0	0	1	0	0	2	0	1	0	0	1	1
295	0	1	1	0	1	0	2	2	0	0	1	0	1	0	0	0	0	0	1	0	2	0	2	0	0	0	1	0	0	2	1	1	1	0	1	2	2	0	0	1	1	0	1	0	1	0	0	1	1
296	0	1	1	0	0	1	2	1	1	0	0	0	1	0	0	1	0	2	0	1	2	0	2	0	0	0	0	1	2	1	0	1	1	2	0	1	1	0	0	1	1	0	1	0	1	0	0	1	2
297	1	2	1	0	0	0	1	0	2	0	0	1	2	1	1	1	0	2	0	2	0	0	2	0	0	1	1	2	2	1	1	2	2	0	0	1	2	0	0	2	0	0	1	0	0	1	0	0	1
298	1	1	2	0	0	1	2	1	1	0	0	0	1	0	0	0	0	1	1	1	1	0	2	0	0	0	1	0	2	2	0	1	1	0	1	1	1	0	0	2	0	0	0	0	1	1	0	1	0
299	1	1	2	1	0	0	2	2	0	0	0	1	1	0	0	0	0	0	2	0	2	1	1	0	0	1	0	0	1	2	0	1	1	0	0	2	1	0	0	0	1	0	0	0	0	0	0	0	1
300	0	2	0	1	0	0	1	2	0	0	0	0	1	0	0	0	0	0	2	0	2	0	1	0	0	0	0	1	1	0	0	1	0	1	2	2	0	0	0	0	1	1	1	1	1	1	0	0	0
301	1	1	1	1	0	0	0	2	0	0	2	0	1	0	0	0	0	2	1	0	2	0	2	0	0	1	2	1	1	2	0	0	0	1	0	2	2	0	0	2	0	0	0	0	0	1	0	0	1
302	0	1	2	0	0	0	1	1	1	0	1	0	0	0	0	0	0	1	1	1	2	0	2	0	0	0	2	2	2	2	0	0	0	0	0	2	1	0	0	2	0	1	2	0	1	0	0	1	2
303	1	0	2	0	0	1	1	2	0	0	0	1	1	0	0	0	0	0	2	0	2	0	2	0	0	1	2	1	1	2	0	0	0	0	0	1	2	0	0	1	1	0	0	0	1	0	0	0	1
304	1	2	0	0	0	0	2	0	2	0	0	0	2	0	0	0	0	0	2	0	2	0	1	1	1	1	2	0	0	1	0	2	2	0	0	1	1	0	0	1	1	1	1	0	0	0	0	0	0
305	1	0	2	0	0	1	2	2	0	0	0	1	2	0	0	0	0	1	1	1	2	1	1	0	0	1	2	2	1	2	1	2	2	0	0	1	2	0	0	1	1	1	0	0	1	1	0	0	2
306	0	2	1	1	0	0	1	1	1	0	1	0	1	0	0	0	0	0	2	0	2	0	2	0	1	1	2	1	1	2	0	1	0	1	0	1	1	0	0	1	1	0	0	0	0	0	0	0	1
307	0	1	2	1	0	0	2	1	1	0	1	0	0	0	0	0	0	1	0	1	0	0	2	0	2	1	2	0	0	1	1	1	1	2	1	1	1	1	0	0	0	1	1	1	1	1	0	1	0
308	1	2	1	2	0	0	1	2	0	0	0	2	2	0	0	0	0	0	2	0	2	0	2	0	0	1	1	0	1	2	0	2	1	0	1	2	1	0	0	0	2	1	1	0	1	0	0	0	1
309	0	1	1	0	0	1	1	2	0	0	0	0	2	0	0	1	0	0	1	0	2	0	2	0	0	2	1	1	2	2	1	0	1	1	1	1	1	0	0	0	2	1	1	1	1	1	0	1	2
310	1	0	2	0	0	1	2	2	0	0	0	0	0	0	0	0	0	0	2	0	1	0	2	0	0	0	2	0	0	2	1	2	1	0	0	1	0	0	0	0	1	1	1	0	1	1	0	0	2
311	1	0	2	0	0	1	2	1	0	0	1	1	2	0	0	0	0	0	2	0	2	0	1	0	0	0	2	1	1	2	0	1	1	0	0	2	2	0	0	0	1	0	1	0	0	1	0	0	1
312	1	0	1	0	0	0	1	1	1	0	1	1	1	0	0	0	0	1	1	1	0	0	2	0	0	0	2	0	0	2	0	0	0	1	0	1	2	1	1	0	0	0	1	0	2	0	0	0	0
313	1	2	0	0	0	0	2	2	0	0	1	0	0	0	0	0	0	0	2	0	2	0	2	0	1	0	1	0	1	2	1	0	1	0	0	2	1	0	0	1	1	2	2	0	2	1	0	0	1
314	1	1	2	0	0	1	1	1	1	1	1	2	1	0	0	0	0	0	2	0	2	0	2	0	0	0	1	1	1	1	1	2	2	0	0	0	2	0	0	1	1	0	1	1	1	0	1	0	1
315	1	0	2	0	0	2	2	2	1	0	0	1	2	0	0	0	0	0	1	0	2	0	2	0	0	1	1	1	1	1	0	1	0	1	2	2	2	0	0	1	0	0	0	1	0	1	1	0	0
316	0	2	1	2	0	0	2	0	2	0	0	0	0	0	0	0	0	0	2	0	2	0	2	0	0	0	2	0	1	1	0	1	1	0	0	2	1	1	1	0	1	0	0	0	0	1	0	1	2
317	0	1	2	1	0	0	2	1	1	0	1	0	0	0	0	0	0	0	2	0	2	0	2	0	1	0	0	0	1	1	0	0	1	0	0	2	2	0	0	1	1	0	2	0	0	1	0	0	1
318	1	1	2	0	0	1	1	1	1	0	0	1	0	0	0	0	0	1	1	0	2	0	2	0	0	1	2	1	1	2	1	0	0	0	0	2	2	0	0	0	0	0	0	1	1	1	0	0	2
319	1	1	1	0	0	0	1	1	0	0	1	0	0	0	0	0	0	1	2	0	2	0	0	0	0	1	2	0	0	2	1	1	1	0	1	2	1	0	0	1	1	1	1	0	0	1	0	0	0
320	1	2	0	0	0	0	2	1	1	0	0	0	1	0	0	1	0	0	2	0	2	0	2	0	0	1	2	0	0	1	0	1	1	1	1	1	2	0	0	1	1	1	1	0	1	0	0	1	0
321	1	1	1	1	0	0	2	1	1	0	1	0	0	0	0	0	0	1	1	0	1	0	1	0	0	0	2	1	1	2	0	2	1	0	0	1	0	0	0	0	2	1	1	0	1	0	0	1	0
322	1	2	0	0	0	0	1	2	1	0	0	0	1	0	0	0	0	1	0	0	0	0	2	0	0	2	1	0	0	1	0	2	2	0	0	0	1	0	0	0	2	1	1	0	1	0	0	0	1
323	0	2	1	0	0	0	1	2	0	0	1	0	0	0	0	0	0	0	2	1	2	0	2	0	0	1	1	0	1	2	1	0	0	0	0	2	2	1	1	0	1	0	0	0	0	0	0	0	0
324	0	0	2	0	0	0	2	2	0	0	0	0	1	0	0	0	0	0	2	0	2	0	2	0	0	1	2	0	0	2	1	1	0	1	1	2	1	0	0	1	1	0	0	0	0	0	0	0	1
325	1	1	1	0	0	0	1	1	0	1	1	0	0	0	0	0	0	1	1	1	1	0	2	0	0	1	1	1	1	2	0	1	1	0	0	2	0	1	1	0	1	0	2	0	1	0	0	0	0
326	0	1	1	1	0	0	1	2	0	0	1	1	1	0	0	0	0	2	0	1	0	0	2	0	0	0	1	1	1	1	0	1	1	1	0	1	1	0	0	0	1	1	1	0	1	0	0	0	1
327	0	1	1	0	0	0	2	1	1	0	0	0	1	0	0	0	0	0	2	0	2	0	2	0	0	1	2	0	0	2	0	0	0	0	0	2	2	0	0	2	0	0	1	0	1	1	0	0	0
328	0	0	2	0	0	1	2	2	1	0	0	0	0	0	0	0	0	1	1	0	1	0	1	1	1	1	2	0	0	2	0	0	0	0	1	2	2	0	0	1	1	1	0	0	2	1	0	2	2
329	0	1	0	1	0	0	1	2	0	0	0	1	1	0	0	0	0	0	2	0	2	0	1	0	1	2	2	0	0	2	1	2	2	0	0	0	1	0	0	0	2	1	2	0	1	0	0	1	1
330	0	2	1	0	0	0	1	2	0	0	0	0	0	0	0	0	0	0	2	1	2	0	2	0	0	0	0	1	1	1	0	2	2	0	0	0	0	0	0	0	1	0	0	0	0	1	0	0	1
331	1	1	1	0	0	0	1	2	1	0	0	0	0	0	0	0	0	1	1	1	1	0	1	0	0	1	1	1	1	1	1	1	2	0	1	1	0	0	0	0	1	0	0	0	0	0	0	0	0
332	1	1	1	1	0	0	2	1	1	0	0	0	2	0	0	0	0	0	2	0	2	1	2	0	0	2	1	1	1	1	1	1	2	0	0	2	1	0	0	0	1	0	0	1	0	0	1	0	0
333	0	1	1	0	0	0	2	1	1	0	0	1	1	0	0	0	0	1	1	0	2	0	2	0	0	0	1	0	1	2	1	0	0	1	0	2	1	0	0	0	1	0	1	1	1	0	0	0	1
334	0	1	1	0	0	0	1	1	1	0	0	1	2	0	0	0	0	1	1	1	2	0	1	1	1	1	1	0	1	2	0	1	1	0	0	2	1	0	0	0	1	1	1	0	1	0	0	1	1
335	1	1	1	1	0	0	1	1	1	0	1	0	1	0	0	0	0	1	1	0	1	0	2	0	0	0	2	0	0	2	0	2	2	1	1	2	2	0	0	1	1	0	0	1	0	0	0	0	2
336	1	1	1	1	0	1	2	2	0	1	1	0	1	0	0	0	0	0	2	0	2	0	2	0	0	2	1	0	0	1	1	1	1	0	0	2	1	0	0	0	1	0	1	0	1	0	0	0	1
337	1	1	0	0	0	0	2	0	1	0	1	0	1	0	0	0	0	1	1	1	1	0	2	0	0	0	1	1	2	2	0	0	1	0	0	1	0	0	0	0	2	0	1	1	1	0	0	0	1
338	1	1	1	0	0	1	1	2	0	0	1	0	0	0	0	0	0	0	2	0	2	0	2	0	0	1	2	0	0	2	0	1	1	2	1	2	1	0	0	0	1	1	1	0	1	0	0	0	0
339	0	0	2	0	0	0	1	1	0	0	2	1	1	0	0	0	0	1	1	1	1	1	2	0	0	2	2	1	1	2	0	1	1	0	0	2	2	1	1	1	0	0	0	0	0	1	0	0	0
340	0	1	2	1	0	0	1	1	1	0	1	1	1	0	0	0	0	1	1	1	2	0	1	1	1	2	2	0	0	1	0	1	1	0	0	2	1	1	0	0	1	1	1	0	1	1	0	0	1
341	1	1	1	1	0	0	0	2	0	0	2	1	1	0	0	0	0	0	2	0	2	0	1	1	1	1	2	1	1	2	2	0	1	0	0	1	2	0	0	0	0	1	1	0	1	1	0	0	2
342	0	1	1	0	0	1	2	0	1	0	0	0	0	0	0	0	0	0	2	1	2	1	1	0	0	0	1	1	1	1	0	0	1	2	2	2	0	0	0	0	1	1	1	0	1	1	0	0	0
343	0	2	1	1	0	0	2	1	2	0	0	1	1	0	0	0	0	1	2	1	2	0	2	0	0	1	0	2	2	0	0	0	0	0	0	2	1	0	0	1	1	1	0	0	1	1	0	0	1
344	0	1	1	1	0	0	2	1	1	0	0	1	0	0	0	0	0	1	1	1	1	0	2	0	1	0	0	0	1	2	0	1	1	0	0	1	1	2	1	0	1	0	0	0	1	0	0	0	2
345	0	1	2	1	0	0	2	0	2	0	0	0	1	0	0	0	1	2	1	0	1	0	1	0	0	1	2	0	0	2	1	1	1	1	0	1	1	0	0	1	1	0	0	1	0	0	0	0	2
346	0	1	1	0	0	0	1	1	1	0	1	1	1	0	0	0	0	2	0	1	2	0	2	0	0	2	2	1	1	2	0	1	1	0	0	2	1	0	0	0	2	0	2	0	1	0	0	0	1
347	1	0	2	0	1	0	1	1	0	1	2	1	1	0	0	0	0	0	2	1	2	1	2	0	0	2	2	0	0	2	0	0	0	0	0	1	1	0	0	0	1	0	0	0	0	2	0	0	1
348	0	1	1	0	0	0	1	1	1	0	0	0	0	0	0	0	0	1	1	0	0	0	2	0	0	2	2	0	0	2	1	0	0	0	1	2	1	0	0	1	1	0	0	0	0	0	0	1	1
349	0	1	2	0	0	0	0	2	0	0	1	0	1	0	0	0	0	0	1	0	2	0	2	0	0	1	2	1	1	2	0	0	0	0	0	2	1	0	0	2	0	0	0	0	0	1	0	0	1
350	1	2	0	1	1	0	0	2	0	0	1	1	2	0	0	0	0	0	2	1	2	0	2	0	0	1	2	0	0	2	2	1	1	0	0	2	1	0	0	1	1	0	0	0	0	1	0	0	1
351	0	2	0	0	0	0	2	1	1	0	1	1	2	0	0	0	0	0	1	0	2	0	2	0	0	1	1	0	1	2	0	0	0	1	0	2	2	0	0	2	0	0	0	0	0	1	0	0	1
352	1	1	1	0	0	0	2	1	0	0	0	0	1	0	0	0	0	0	1	0	2	0	0	0	0	0	2	0	1	1	0	0	0	2	1	1	2	0	0	1	1	0	0	0	1	0	0	0	0
353	1	1	1	1	0	0	1	2	0	0	1	0	2	0	0	0	0	1	1	0	0	1	1	0	0	1	1	1	2	2	1	1	0	0	0	1	0	0	0	0	2	0	0	0	0	1	0	0	0
354	0	2	1	2	0	0	1	1	0	0	2	0	1	0	0	0	0	0	2	1	2	0	1	1	1	1	1	0	0	1	0	1	1	0	0	1	1	0	0	0	2	0	0	0	0	0	0	1	1
355	1	1	1	0	0	0	2	0	1	0	1	0	0	0	0	0	0	1	1	1	1	0	2	0	0	1	2	0	0	2	1	0	0	0	0	2	1	0	0	0	2	0	0	0	0	0	0	0	2
356	1	2	0	0	0	0	2	2	0	0	1	1	1	0	0	0	0	1	2	0	2	0	1	1	1	2	0	2	2	0	0	1	1	2	0	2	0	0	0	0	1	0	0	1	1	1	0	0	0
357	1	0	2	0	0	1	2	1	2	0	0	1	1	0	0	1	0	0	2	1	2	0	2	0	0	0	2	1	1	2	0	0	0	1	0	1	0	0	0	0	2	0	0	0	0	1	0	0	1
358	0	0	2	1	0	0	1	2	0	0	2	0	0	0	0	0	0	0	2	0	1	0	2	0	0	1	1	1	1	2	0	2	2	1	1	2	1	1	1	0	0	0	0	0	0	1	0	0	0
359	0	1	1	0	0	0	2	1	1	0	0	0	0	0	0	0	0	2	0	1	2	0	2	0	0	0	1	1	1	1	1	0	0	1	0	2	2	0	0	1	0	0	0	1	0	1	0	0	2
360	1	1	2	0	0	1	2	2	0	0	0	1	1	0	0	0	0	0	2	0	2	0	2	0	0	1	2	0	0	2	1	0	0	0	1	2	0	0	0	0	2	0	1	0	1	0	0	0	0
361	1	2	1	1	0	0	1	1	1	0	1	0	0	0	0	0	0	2	0	1	1	1	2	0	1	1	2	1	1	2	1	2	1	0	0	2	2	0	0	0	1	0	1	0	0	0	0	0	0
362	1	1	1	0	0	0	1	1	1	0	1	1	2	0	0	0	0	1	1	0	2	1	2	0	1	1	2	0	0	2	0	0	1	0	0	2	2	0	1	0	1	0	1	0	1	0	0	0	0
363	0	0	2	0	0	0	2	1	1	0	0	0	0	0	0	0	1	2	0	1	1	0	2	0	0	1	1	1	1	2	1	1	2	0	0	2	0	0	0	1	1	1	0	0	2	0	0	0	1
364	0	1	1	1	0	0	1	1	1	0	0	0	0	0	0	0	0	0	1	0	2	0	2	0	0	1	2	0	1	2	0	1	1	2	0	2	1	0	0	1	1	0	0	0	1	1	0	0	1
365	1	1	1	0	0	1	2	1	1	0	1	0	2	0	0	0	0	1	1	1	1	0	2	0	0	1	2	0	0	2	1	2	2	0	0	1	1	0	0	1	1	1	0	0	0	0	0	0	1
366	1	1	1	0	1	0	2	2	0	0	0	0	0	0	0	0	0	1	1	0	1	0	2	0	0	1	2	1	1	2	0	0	1	0	0	1	2	0	0	2	0	2	2	0	2	1	0	0	0
367	0	2	1	0	0	0	2	1	1	0	0	0	0	0	0	0	0	0	2	0	2	0	2	0	1	1	1	1	1	0	0	0	2	0	0	2	1	1	1	0	1	1	1	0	1	0	0	0	2
368	0	1	1	0	0	0	2	0	2	0	0	0	0	0	0	0	0	2	0	1	2	0	2	0	0	1	1	1	1	2	1	1	1	1	0	1	1	0	0	2	0	0	0	0	0	0	0	0	0
369	1	1	2	0	0	1	1	2	0	0	1	1	2	1	1	1	0	1	1	0	1	0	2	0	0	1	1	1	1	2	1	0	1	0	0	2	2	0	1	0	1	1	0	0	1	0	0	0	0
370	1	1	1	1	0	0	2	2	0	0	0	1	1	0	0	0	0	0	2	0	2	0	1	0	0	1	1	0	0	1	0	1	1	0	0	1	0	0	0	0	2	0	1	0	0	2	0	1	2
371	0	0	2	0	0	1	1	1	1	0	1	0	0	0	0	0	0	2	0	1	1	0	2	0	0	1	1	0	2	2	0	0	0	0	0	2	1	0	0	0	1	0	0	0	0	1	0	0	0
372	1	1	1	0	1	2	1	1	0	0	0	0	0	0	0	0	0	1	2	0	2	0	2	0	0	2	2	0	0	2	0	0	1	1	0	2	1	0	0	0	1	1	1	0	1	1	0	0	1
373	0	1	2	1	0	0	1	1	1	0	0	0	0	0	0	0	0	2	0	1	1	2	0	0	0	1	1	0	1	2	0	0	1	1	0	2	1	1	1	0	1	0	0	0	0	0	0	0	0
374	1	2	0	0	0	0	2	0	2	0	0	1	2	0	0	1	0	0	2	0	2	1	1	0	1	0	1	0	1	2	0	0	0	1	2	2	0	0	0	0	2	0	0	0	0	0	0	0	2
375	0	2	0	0	0	0	1	1	0	0	1	0	0	0	0	0	1	2	1	1	1	0	1	1	1	1	2	0	1	2	1	0	2	1	0	2	2	0	0	1	1	0	0	0	0	1	0	0	2
376	0	1	2	1	0	0	1	1	1	0	1	0	2	0	0	1	0	1	1	1	1	0	1	1	1	1	2	0	0	2	0	0	1	0	0	2	1	0	0	0	2	1	2	0	1	0	0	0	1
377	0	1	1	0	0	1	1	1	1	1	1	0	0	0	0	0	0	0	2	0	2	0	2	0	0	0	1	0	1	2	0	0	0	0	0	2	1	0	0	0	2	0	0	1	0	1	0	1	0
378	1	0	2	1	0	0	2	1	1	0	0	0	1	0	0	0	1	0	2	1	2	0	2	0	0	1	2	0	0	2	1	0	1	1	2	2	2	1	1	0	0	1	0	0	1	0	0	1	2
379	1	2	1	0	0	0	2	0	1	0	1	1	1	0	0	0	1	2	1	1	1	0	2	0	0	1	2	0	0	2	0	1	1	0	1	2	1	1	1	0	1	0	0	0	0	0	0	0	0
380	1	1	2	0	0	0	2	0	2	0	0	1	2	0	0	0	0	1	1	1	1	0	2	0	0	1	2	0	0	2	0	0	1	1	0	1	0	0	0	0	2	1	1	0	1	1	0	0	2
381	1	1	1	1	0	0	2	2	0	0	0	1	1	0	0	0	0	2	0	1	1	0	1	1	1	1	0	0	1	2	0	1	1	0	0	2	1	0	0	0	1	0	0	0	0	0	0	0	0
382	1	1	1	0	0	0	2	0	2	0	0	1	0	0	0	0	0	1	1	1	2	0	1	0	0	2	2	1	1	2	1	0	0	0	0	1	1	0	0	2	0	0	0	0	0	0	0	0	1
383	0	1	1	0	0	1	1	2	0	0	0	1	0	0	0	0	0	1	1	0	2	0	2	0	0	0	0	0	0	1	0	1	2	1	0	2	0	0	0	0	1	0	0	1	1	2	0	0	1
384	1	1	1	0	0	1	1	2	0	0	1	1	2	0	0	0	0	1	1	1	2	0	2	0	0	1	2	1	1	2	0	0	1	0	0	2	0	0	0	1	1	0	1	0	0	0	0	0	1
385	1	1	1	0	0	1	2	0	2	0	0	0	1	0	0	0	0	0	2	0	2	0	2	0	0	2	2	0	0	2	0	1	1	0	0	2	1	0	0	0	2	1	1	0	1	2	0	1	0
386	1	1	1	0	0	0	1	2	0	0	0	0	1	0	0	0	1	2	0	2	2	0	2	0	1	0	2	0	0	1	1	2	2	0	0	1	1	1	0	0	1	0	2	0	1	0	0	0	1
387	0	1	2	1	0	0	1	2	0	0	2	1	1	0	0	0	0	1	1	2	1	0	2	0	0	0	2	0	0	2	0	1	1	0	0	1	1	0	0	0	1	0	0	0	0	1	0	0	0
388	0	2	0	0	0	0	1	2	0	0	1	1	1	0	0	0	0	0	2	0	2	0	2	0	0	1	1	0	0	1	0	1	1	0	0	1	1	0	0	1	1	1	1	0	0	0	0	0	1
389	1	0	2	0	0	0	2	0	1	0	1	1	1	0	0	0	0	0	2	1	1	0	2	0	0	1	2	1	1	2	1	0	1	0	0	2	1	0	0	0	1	0	0	0	0	1	0	0	0
390	1	1	0	0	0	0	1	2	0	0	1	1	2	0	0	0	0	1	0	0	0	0	2	0	0	2	2	0	0	2	0	0	1	0	0	2	1	1	1	0	1	0	1	0	1	0	0	0	1
391	1	1	1	0	0	1	1	2	0	0	1	0	0	0	0	0	0	2	0	1	1	0	2	0	0	2	2	1	1	2	2	0	1	0	0	1	1	0	0	0	2	1	1	0	1	1	0	0	1
392	0	2	0	0	0	0	2	1	2	0	0	1	1	0	0	0	0	0	2	0	2	0	1	1	1	2	0	1	1	1	0	1	1	1	1	2	2	0	0	1	1	0	1	0	0	1	0	0	0
393	0	1	2	1	0	0	2	2	0	0	0	2	2	0	0	0	0	1	1	1	2	0	2	0	0	1	2	0	0	2	1	1	1	1	0	1	1	1	1	0	1	0	0	0	1	0	0	0	1
394	1	2	1	0	0	0	1	1	0	0	2	0	0	0	0	0	0	1	1	0	1	0	0	0	0	0	1	1	1	2	1	0	1	0	0	2	2	0	0	1	1	2	2	0	1	1	0	1	1
395	1	0	2	0	0	0	2	2	0	0	0	1	2	0	0	0	0	1	1	1	2	0	2	0	0	1	1	1	2	2	1	0	1	0	0	2	2	0	0	1	0	0	0	0	0	1	0	0	1
396	1	0	2	1	0	0	2	2	0	0	0	1	1	0	0	0	0	1	1	1	1	0	1	0	0	1	1	0	1	2	0	1	1	2	0	2	1	0	0	1	1	1	0	0	1	0	0	1	2
397	0	1	2	1	0	0	2	2	1	0	0	0	0	0	0	0	0	0	1	0	1	0	2	0	0	1	2	0	0	1	0	0	1	1	1	1	1	0	0	0	1	0	1	0	0	0	0	1	1
398	0	1	2	1	0	0	2	1	2	0	0	0	0	0	0	1	0	1	1	1	2	0	2	0	0	0	1	0	0	1	0	1	1	1	1	1	2	0	0	2	0	0	0	1	0	1	0	0	1
399	1	1	1	1	0	0	1	2	0	0	0	0	1	0	0	0	0	1	2	1	2	0	1	0	0	2	1	0	1	2	0	2	2	0	0	0	1	0	0	1	1	1	1	0	1	2	0	0	1
400	0	1	1	1	0	0	1	2	0	0	0	1	1	0	0	0	0	0	2	0	2	0	2	0	0	0	2	0	0	1	0	0	0	0	0	2	0	0	0	1	1	0	1	0	1	0	0	0	1
401	1	0	2	0	0	0	2	2	0	1	1	0	1	0	0	1	1	2	1	0	2	0	2	0	0	0	2	0	0	2	1	1	0	0	0	1	1	0	0	1	1	0	1	0	1	0	1	0	1
402	1	2	1	0	0	0	2	0	1	0	1	0	0	0	0	0	1	0	2	1	2	0	2	0	0	2	1	1	1	2	0	1	1	1	0	1	1	0	0	2	0	0	1	0	1	0	0	0	1
403	0	2	0	0	0	1	2	2	0	0	0	0	0	0	0	0	0	2	0	1	2	0	2	0	0	0	1	0	0	2	0	0	0	0	0	2	2	0	0	1	0	0	0	0	0	0	0	0	1
404	1	1	2	1	0	0	2	0	2	0	0	0	0	0	0	0	0	2	0	1	1	0	2	0	0	1	1	1	1	1	0	0	2	1	0	1	0	0	0	0	1	1	1	0	1	1	0	0	1
405	0	2	0	0	0	0	1	1	1	1	1	0	0	0	0	0	1	2	1	0	2	0	2	0	0	1	2	1	1	2	2	1	1	0	0	1	2	0	0	2	0	0	0	0	0	2	0	0	0
406	0	1	1	0	0	0	1	2	0	0	1	0	1	0	0	0	0	2	0	1	2	1	1	0	0	1	2	0	0	1	1	2	2	0	0	2	1	0	0	1	1	1	1	0	1	1	0	0	0
407	0	0	2	0	1	0	2	2	0	0	0	0	0	0	0	1	0	1	1	1	2	1	1	0	0	1	1	0	2	2	0	0	1	0	0	1	1	1	0	1	0	0	1	0	1	1	0	0	1
408	1	2	1	0	0	0	1	0	2	0	0	2	2	0	0	0	0	1	1	2	1	0	1	1	0	1	2	0	0	2	1	1	1	0	0	1	0	0	0	1	1	0	0	1	0	1	0	0	0
409	1	1	1	0	0	0	1	2	0	0	1	1	1	1	1	1	1	2	1	1	1	0	0	0	0	1	2	0	0	2	0	0	1	1	1	1	2	0	0	1	1	0	1	0	1	0	1	0	1
410	1	1	1	0	0	0	2	1	1	1	0	0	1	0	0	1	0	0	2	0	2	0	2	0	0	1	1	0	2	2	0	0	0	0	0	2	1	0	0	0	2	1	0	0	2	0	0	0	1
411	0	1	2	2	0	0	1	1	1	0	1	0	1	0	0	0	0	1	2	1	2	0	2	0	0	0	1	1	1	2	0	1	1	2	0	1	2	0	0	2	1	1	0	0	1	0	0	1	1
412	0	1	2	1	0	0	2	2	0	0	0	0	1	0	0	0	0	0	2	1	2	0	0	1	1	1	1	0	1	2	0	0	1	0	0	1	1	0	0	1	1	0	1	1	1	0	0	1	1
413	0	1	1	0	0	0	1	2	1	0	0	0	0	0	0	0	0	1	1	1	1	0	1	0	1	1	1	1	1	2	0	1	2	0	0	2	1	2	1	0	1	0	0	0	0	1	0	0	1
414	1	1	2	0	0	0	1	1	1	0	1	0	1	0	0	1	0	1	1	1	2	0	1	1	1	1	2	0	0	2	1	2	2	0	0	2	1	0	0	0	0	0	1	0	0	0	0	0	1
415	0	1	1	0	0	1	1	1	1	0	1	0	1	0	0	0	0	2	0	1	1	0	2	0	0	1	2	0	0	2	1	0	1	1	0	2	1	0	0	1	1	1	0	0	2	1	0	0	1
416	1	1	2	1	0	0	1	1	1	0	0	0	0	0	0	0	0	0	1	0	1	0	2	0	0	1	1	0	1	2	0	1	1	1	1	2	1	0	0	0	1	1	1	0	0	0	0	0	0
417	0	2	1	2	0	0	1	1	1	0	0	0	2	1	1	1	0	0	2	0	2	0	2	0	0	1	1	0	0	1	0	0	0	1	0	1	1	0	0	1	1	1	1	0	1	0	0	0	1
418	1	1	1	1	0	0	1	1	1	0	1	0	1	0	0	0	0	1	1	1	2	1	2	0	0	2	2	0	0	2	1	1	1	0	0	1	1	0	0	1	1	0	1	0	1	0	0	0	1
419	0	1	1	0	0	0	2	1	1	0	0	2	2	0	0	0	0	2	0	0	1	0	2	0	1	1	1	1	2	2	1	1	0	1	1	2	2	0	0	1	0	0	0	0	0	1	0	0	1
420	1	0	2	1	0	0	1	2	1	0	1	0	1	0	0	0	0	1	1	1	1	0	2	0	0	1	1	0	0	2	0	1	1	2	1	2	0	0	0	0	2	0	0	0	0	1	0	0	0
421	1	0	2	0	0	0	2	1	2	0	0	0	1	1	0	0	0	0	2	0	2	0	2	0	0	0	2	0	0	2	0	0	1	1	0	2	1	0	0	1	1	0	0	1	0	0	0	0	2
422	1	1	1	0	0	1	1	2	0	0	1	1	2	0	0	1	0	2	0	1	1	0	2	0	0	1	1	1	2	2	1	1	2	0	0	1	2	1	1	0	0	1	1	0	0	1	0	0	1
423	1	1	1	0	0	1	1	2	1	0	1	0	0	0	0	0	1	2	1	0	1	0	2	0	0	1	2	0	0	2	1	1	1	1	1	2	1	0	0	2	0	1	0	0	1	1	0	0	0
424	1	0	2	1	0	1	2	1	2	0	0	1	1	0	0	0	0	0	2	0	2	0	1	0	0	0	1	0	1	2	1	1	1	0	0	2	1	0	0	0	1	1	1	0	1	0	0	0	0
425	1	1	1	1	0	0	2	2	0	1	1	0	1	0	0	0	0	2	1	0	2	0	2	0	0	1	2	0	0	1	1	0	1	1	0	1	2	0	0	1	0	0	0	0	0	0	0	0	0
426	0	1	1	0	0	0	2	1	1	0	0	0	1	0	0	0	0	1	1	1	1	0	1	0	1	1	2	0	0	2	0	1	1	0	0	2	1	0	0	0	1	0	0	0	0	2	0	0	1
427	0	2	0	0	0	0	2	2	0	0	0	0	0	0	0	0	1	1	2	1	2	0	1	0	0	1	1	0	2	2	0	0	1	1	0	2	1	0	0	1	1	0	0	0	0	0	0	0	1
428	0	1	2	1	0	0	2	0	1	0	1	1	2	0	0	0	0	1	1	1	1	0	2	0	0	1	2	1	1	2	2	0	0	1	1	1	1	0	0	1	1	0	2	0	1	0	0	0	1
429	1	2	0	1	0	0	1	0	2	0	0	0	2	0	0	0	0	2	0	2	1	0	1	0	0	1	1	1	1	2	1	0	1	0	0	2	1	0	0	0	2	0	0	0	2	1	0	0	2
430	1	1	1	1	0	1	2	2	0	0	1	1	1	0	0	0	1	1	1	1	1	0	2	0	0	0	1	2	2	2	1	0	0	1	1	1	1	0	0	1	1	0	0	0	0	0	0	0	1
431	0	0	2	1	0	0	1	2	0	0	1	0	0	0	0	0	1	1	2	1	2	0	2	0	0	1	1	0	0	2	0	0	2	0	0	1	0	1	1	0	1	0	1	0	1	0	0	0	0
432	1	1	1	0	0	0	2	0	2	0	0	1	1	0	0	0	0	1	2	0	2	0	0	0	0	0	2	0	0	2	1	0	1	1	2	2	1	1	0	0	0	1	1	0	1	0	0	1	1
433	0	1	1	0	0	1	1	1	1	0	0	0	0	0	0	0	1	0	2	1	2	0	2	0	1	2	1	0	0	1	1	1	0	0	0	1	1	0	0	0	1	1	1	0	1	1	0	0	2
434	0	0	2	0	0	0	2	1	1	0	0	0	2	0	0	1	0	1	1	2	1	1	0	1	0	0	2	0	0	2	0	1	1	1	1	1	2	0	0	1	1	1	1	0	1	0	0	0	2
435	0	2	0	0	0	0	1	2	1	0	1	0	0	0	0	0	0	2	1	0	1	0	2	0	0	0	1	1	1	2	1	0	1	1	0	2	1	1	1	0	0	0	0	0	1	1	0	0	0
436	0	2	0	0	0	0	2	0	1	0	1	1	1	0	0	0	0	1	1	0	1	0	1	1	1	2	1	0	0	1	0	1	1	0	0	2	1	0	0	1	1	1	1	0	1	1	0	0	0
437	1	1	1	0	0	0	2	2	1	0	1	0	0	0	0	1	0	1	1	1	2	0	2	0	0	1	2	0	0	2	1	0	1	1	0	2	1	0	0	0	1	0	0	0	0	1	0	0	1
438	0	0	2	0	0	1	1	1	1	0	0	1	2	0	0	0	0	1	1	0	1	0	2	0	0	2	2	1	1	1	0	0	1	0	0	2	2	1	1	0	0	0	0	0	0	0	0	0	1
439	1	1	1	1	0	0	0	2	0	0	1	0	0	0	0	1	0	1	1	0	2	0	2	0	1	0	1	0	1	2	0	1	2	0	1	2	2	1	1	1	0	0	0	1	0	0	0	0	0
440	0	1	1	0	0	0	1	1	1	0	1	0	0	0	0	0	0	1	1	0	1	0	2	0	1	0	2	1	1	1	0	0	0	1	1	2	1	0	0	0	2	0	0	0	0	1	0	1	2
441	1	0	2	0	0	1	1	2	1	0	1	1	1	0	0	0	0	0	1	0	2	0	2	0	0	0	1	0	0	1	1	2	2	0	0	0	2	0	0	1	0	1	0	0	2	1	0	0	1
442	1	1	1	0	0	1	2	0	1	0	1	2	2	0	0	0	0	0	2	0	2	1	2	0	0	2	1	0	2	2	0	0	0	0	1	2	0	0	0	0	1	0	0	1	0	1	0	0	0
443	1	1	1	0	0	1	1	2	0	0	1	0	0	0	0	0	0	2	1	0	2	0	2	0	0	2	0	0	1	2	0	1	1	0	0	2	1	1	1	0	1	1	1	0	1	0	0	0	0
444	0	0	2	2	0	1	2	2	0	0	0	0	1	0	0	0	0	1	1	0	1	0	2	0	0	0	1	2	2	1	0	0	1	0	0	1	2	0	0	2	0	1	1	1	0	1	0	0	0
445	1	2	1	0	0	0	1	1	1	0	1	0	1	0	0	0	0	2	0	1	0	0	2	0	0	0	2	0	0	2	0	1	2	1	0	2	0	0	0	0	2	0	0	0	0	1	0	0	0
446	0	1	2	1	0	1	1	2	0	0	1	0	1	0	0	1	0	1	0	1	0	0	1	0	0	1	2	1	1	2	1	1	2	0	0	1	1	0	0	0	2	0	0	2	0	2	0	0	0
447	1	1	2	2	0	0	1	2	0	0	0	1	2	0	0	1	0	0	2	0	2	1	1	0	1	0	2	1	1	2	0	0	0	0	0	1	0	0	0	0	2	1	0	0	1	0	0	0	0
448	0	1	1	0	0	1	2	1	0	0	0	2	2	0	0	0	0	1	1	1	1	0	2	0	0	1	1	2	2	1	1	1	1	0	0	2	2	0	0	2	0	0	1	1	1	0	0	0	1
449	1	1	1	0	0	0	2	2	0	0	0	0	1	0	0	0	1	2	0	1	1	0	2	0	0	1	1	0	0	2	0	2	2	0	0	2	2	0	0	0	0	1	0	0	1	1	0	0	1
450	0	1	1	1	0	0	2	2	0	0	0	0	1	0	0	0	0	0	2	0	2	0	2	0	0	1	1	0	1	2	0	1	1	1	1	2	2	0	0	2	0	0	1	1	1	0	0	0	1
451	0	1	1	1	0	0	1	2	0	0	1	0	1	0	0	1	0	0	1	0	1	0	2	0	0	0	1	0	1	2	0	1	1	0	1	1	1	0	0	0	2	0	0	0	0	0	0	1	2
452	1	1	1	1	0	1	1	1	1	0	1	0	0	0	0	0	0	1	1	0	1	0	1	1	1	1	1	0	0	1	0	1	1	0	0	2	2	0	0	2	0	0	1	0	1	0	0	0	2
453	1	2	0	0	0	0	1	1	1	0	1	0	2	0	0	0	0	1	1	1	2	0	1	0	0	0	2	0	0	2	0	2	1	0	1	2	0	0	0	0	1	0	1	0	1	0	0	0	0
454	0	1	1	0	0	0	1	1	0	1	2	1	1	1	1	1	0	0	2	0	2	1	0	1	0	0	1	0	1	2	0	0	1	0	0	2	1	0	0	0	2	0	0	1	0	0	0	0	1
455	1	2	0	0	0	0	2	1	1	0	0	1	1	0	0	0	0	0	2	1	2	0	2	0	0	1	1	1	1	1	1	1	1	0	0	2	2	0	1	0	1	1	1	0	1	1	0	0	0
456	1	0	2	1	0	0	2	0	2	0	0	0	0	0	0	1	0	0	2	1	2	0	2	0	0	0	0	0	1	2	0	0	0	0	1	2	0	0	0	0	2	0	1	0	1	1	0	0	0
457	0	1	0	0	0	0	2	0	2	0	0	1	1	0	0	0	0	1	1	1	1	0	1	0	1	1	0	0	0	1	0	0	1	1	0	1	1	0	0	2	0	1	0	0	1	1	0	0	1
458	1	2	0	0	0	0	1	2	0	0	1	2	2	0	0	0	0	1	0	0	0	0	1	0	0	2	1	0	0	1	0	2	1	0	0	2	2	0	0	0	2	2	2	0	1	1	0	0	2
459	1	0	2	0	0	1	1	2	0	0	1	0	0	0	0	0	0	1	1	0	0	1	2	0	0	2	2	1	1	2	1	1	1	1	1	2	0	0	0	1	1	0	1	0	1	0	0	0	0
460	0	2	0	0	0	0	2	0	2	0	0	1	2	0	0	1	0	2	0	2	1	1	1	0	0	0	1	0	0	1	1	1	0	1	1	2	2	0	0	1	1	1	1	0	1	1	0	0	1
461	0	0	2	1	0	1	2	1	1	0	0	0	0	0	0	0	0	1	1	1	2	0	2	0	0	1	0	0	1	2	0	1	0	1	0	1	2	1	1	0	0	1	1	0	2	2	0	2	2
462	1	2	1	1	0	0	1	2	1	0	0	0	1	0	0	1	0	1	1	1	2	0	2	0	1	0	2	0	0	2	0	0	0	1	1	2	0	0	0	0	2	0	0	0	0	0	0	1	2
463	0	1	1	1	0	0	2	1	0	0	0	0	1	0	0	1	1	2	1	0	1	0	2	0	0	1	2	1	1	2	0	1	1	1	0	1	2	0	0	2	1	1	1	0	0	0	0	0	1
464	1	2	1	1	0	0	1	2	0	0	2	0	2	0	0	1	0	2	0	1	1	0	2	0	0	1	1	0	0	1	0	1	1	2	0	1	1	0	0	1	1	1	1	0	0	1	0	1	1
465	0	0	2	1	0	0	2	1	1	0	0	1	2	0	0	0	0	2	0	1	0	0	2	0	0	1	1	1	1	1	1	2	1	0	0	0	1	0	0	0	2	0	1	0	1	0	0	0	1
466	0	2	0	0	0	0	2	0	1	0	1	0	0	0	0	0	0	0	2	1	2	0	2	0	0	0	1	0	1	2	0	0	0	0	0	1	1	0	0	0	2	0	0	0	0	1	0	0	1
467	0	0	2	0	0	1	2	2	0	0	0	0	1	0	0	0	0	0	2	0	2	0	1	1	1	1	0	2	2	2	1	1	1	0	0	2	0	0	0	1	1	0	0	0	1	0	0	0	1
468	0	1	1	0	1	0	2	2	0	0	0	0	0	0	0	0	0	1	1	1	1	0	2	0	1	2	1	0	0	2	1	2	1	1	1	2	2	0	1	0	1	0	1	1	2	0	0	0	0
469	0	1	2	0	0	0	2	1	2	0	0	1	1	0	0	0	1	2	0	2	2	0	2	0	0	1	2	0	0	2	0	0	1	1	2	2	2	0	1	0	1	0	1	0	0	1	0	0	0
470	1	1	1	0	0	0	2	1	1	0	0	0	0	0	0	0	0	2	0	1	2	1	2	0	0	2	1	2	2	2	0	1	1	0	1	1	2	0	0	1	0	1	0	0	1	0	0	0	0
471	1	2	1	1	0	0	2	1	1	0	0	0	1	0	0	0	0	2	0	1	1	0	2	0	0	0	1	1	1	0	0	1	1	0	0	2	1	1	1	0	0	0	0	0	0	1	0	1	1
472	0	1	1	0	1	1	1	1	1	1	1	0	0	0	0	0	0	0	2	0	2	0	2	0	0	1	1	0	1	2	0	1	1	2	0	2	2	1	0	0	0	1	0	0	1	0	0	0	1
473	0	1	1	0	0	1	2	1	0	0	1	1	2	0	0	0	0	1	1	1	1	0	2	0	0	0	2	0	0	2	1	1	1	0	0	2	2	0	0	2	0	1	1	0	0	0	0	1	2
474	0	1	2	0	0	0	2	2	0	0	0	0	0	0	0	0	0	1	1	1	2	0	2	0	0	1	1	0	0	1	0	2	1	0	1	2	0	0	0	0	1	0	0	0	0	1	0	0	1
475	0	0	2	1	0	0	2	1	1	0	0	0	1	0	0	0	1	2	0	2	2	0	2	0	0	1	0	1	1	2	1	1	0	1	2	2	2	0	0	0	2	0	0	2	0	1	0	0	1
476	0	2	0	0	0	0	2	2	0	0	0	0	0	0	0	0	0	1	1	1	1	0	1	0	0	1	2	0	1	2	0	0	2	1	0	2	1	0	0	0	2	0	0	1	0	0	0	0	0
477	0	1	1	0	0	1	1	1	2	0	0	0	1	0	0	0	1	2	1	0	1	0	2	0	0	1	2	0	0	1	0	1	1	0	1	1	0	1	1	0	1	1	1	0	1	1	0	0	2
478	1	1	2	1	0	0	2	2	1	0	1	1	0	0	0	0	0	0	2	0	2	0	2	0	0	2	2	2	2	2	1	2	1	0	0	1	1	0	0	0	1	0	1	0	0	0	0	1	1
479	0	0	2	1	0	1	2	1	2	0	0	1	2	1	1	1	0	1	2	0	2	0	2	0	0	2	2	1	1	1	0	1	1	0	0	1	2	0	0	0	0	1	1	0	1	1	0	1	2
480	1	1	1	1	0	0	2	0	2	0	0	1	1	0	0	0	0	1	1	1	1	2	0	0	0	1	2	0	0	2	1	1	0	1	1	2	2	0	0	1	0	0	0	0	1	0	0	0	1
481	0	2	2	0	0	0	1	2	0	0	2	0	0	0	0	0	0	0	2	0	2	1	2	0	0	2	1	0	0	1	0	1	1	1	0	2	1	0	0	0	2	1	1	0	1	1	0	0	1
482	1	2	0	0	0	0	2	2	1	0	0	1	1	0	0	0	0	2	1	0	2	0	2	0	0	2	2	0	0	2	0	1	1	0	0	1	0	0	0	0	2	0	0	0	0	1	0	0	2
483	0	1	1	0	1	1	1	2	0	0	0	0	0	0	0	0	0	1	1	1	1	0	1	1	1	1	2	0	0	2	1	2	1	0	1	2	2	0	0	2	0	1	1	0	2	2	0	0	1
484	1	1	1	0	0	1	2	2	0	1	1	0	2	0	0	0	0	0	1	0	1	0	0	0	0	0	0	0	1	2	0	0	1	0	0	2	1	0	0	0	1	1	0	0	2	0	0	0	0
485	0	0	2	1	0	1	2	0	2	0	0	1	1	0	0	0	1	2	1	0	2	0	2	0	1	0	1	0	1	2	0	0	0	1	0	2	2	0	0	2	0	0	2	0	0	0	0	0	2
486	0	0	2	1	0	1	2	2	0	0	0	0	0	0	0	0	0	0	2	0	2	0	2	0	0	2	1	1	2	2	1	1	1	1	1	2	1	0	0	1	1	1	1	0	2	2	0	0	1
487	0	2	0	0	0	0	2	1	1	0	0	0	1	0	0	0	0	1	1	1	2	0	1	0	1	0	2	0	0	2	1	2	1	0	0	1	1	0	0	1	1	1	1	0	1	0	0	0	0
488	0	1	2	0	0	0	2	2	0	0	0	0	2	1	1	1	0	0	1	0	1	0	2	0	0	0	1	0	2	2	0	1	1	0	0	2	1	0	0	0	1	0	1	0	1	0	0	0	1
489	1	1	1	0	0	0	2	2	0	0	1	0	0	0	0	1	0	1	2	0	2	0	2	0	0	2	2	1	1	2	1	1	1	1	1	1	0	0	0	1	1	1	1	0	0	1	0	0	2
490	1	0	2	0	0	0	2	2	1	0	1	0	0	0	0	0	0	1	1	0	1	0	2	0	0	1	0	0	1	2	0	1	2	0	0	1	2	0	0	0	0	0	1	0	1	0	0	0	0
491	1	2	0	1	0	0	2	2	0	0	0	0	0	0	0	0	0	2	0	2	1	0	2	0	0	2	2	0	0	2	0	1	2	1	0	2	2	0	0	2	0	1	1	0	0	0	0	0	0
492	1	2	0	1	0	0	1	2	0	1	1	1	0	0	0	0	0	2	0	1	2	0	1	1	1	1	1	1	1	0	0	1	0	2	1	2	2	0	0	2	0	0	0	0	0	0	0	0	1
493	1	1	2	1	0	0	2	1	1	0	0	0	0	0	0	0	0	0	1	0	2	0	2	0	0	2	2	0	0	2	0	0	0	0	0	1	2	0	0	1	1	0	1	0	1	0	0	0	1
494	0	0	2	1	0	1	1	1	1	0	1	0	0	0	0	0	0	1	1	0	1	0	2	0	0	1	1	0	0	1	0	0	0	1	1	1	1	0	0	0	1	0	0	0	0	0	0	0	0
495	1	1	1	0	0	0	1	2	1	0	1	0	0	0	0	0	0	0	2	0	2	1	2	0	0	2	2	0	0	2	0	2	2	0	0	1	2	0	0	0	1	1	1	0	1	1	0	0	1
496	1	1	2	0	0	0	2	1	2	0	0	0	1	0	0	0	0	1	1	1	2	0	2	0	0	1	2	0	0	2	0	1	1	0	0	2	2	0	0	2	0	0	0	0	0	0	0	0	0
497	1	0	2	1	0	0	2	2	0	0	0	1	2	0	0	0	0	0	1	0	2	0	2	0	0	1	1	0	1	2	0	0	1	0	0	2	2	0	0	1	0	1	0	0	0	0	0	0	1
498	0	1	1	0	0	1	2	2	0	0	0	1	1	0	0	0	0	2	0	1	2	0	1	1	2	2	2	0	0	2	0	2	2	0	0	1	2	0	0	1	1	0	0	1	0	1	0	0	1
499	1	2	1	1	0	0	2	2	1	0	0	0	0	0	0	0	0	1	2	0	2	0	1	1	1	1	2	0	0	2	1	0	0	1	1	1	1	0	0	1	1	0	0	1	0	0	0	0	2
500	1	0	2	0	0	2	1	1	1	0	1	1	1	1	1	1	1	2	0	1	1	0	0	1	1	0	1	0	0	1	0	0	1	1	0	2	1	0	0	1	1	1	1	0	1	1	0	0	1
501	0	1	1	0	0	0	1	1	1	1	1	0	1	0	0	1	0	0	2	0	2	0	2	0	0	1	1	1	1	1	1	0	0	1	2	2	1	1	0	0	1	0	0	1	0	1	0	0	0
502	1	2	0	0	0	1	0	2	1	0	0	1	0	0	0	0	0	0	2	1	2	0	2	0	0	1	0	1	2	1	0	1	2	0	0	2	1	0	0	2	0	0	0	0	0	1	0	0	1
503	1	1	1	1	0	0	2	0	2	0	0	0	0	0	0	0	0	1	2	0	2	0	2	0	0	1	0	0	0	1	0	0	1	1	0	0	2	0	0	1	1	0	0	0	1	0	0	0	2
504	1	2	0	0	0	1	1	2	0	0	1	1	0	0	0	0	0	1	1	0	1	0	0	0	0	1	2	1	1	2	2	1	1	0	0	2	1	1	0	0	0	1	1	0	1	2	0	0	2
505	0	1	1	0	0	1	2	0	2	0	0	0	0	0	0	0	0	0	2	1	2	0	2	0	0	1	1	1	2	2	1	0	0	1	0	1	1	0	0	0	0	1	0	0	2	1	0	0	0
506	0	1	1	0	0	1	2	2	0	0	1	1	1	0	0	0	1	1	1	1	2	1	0	1	0	0	1	1	2	2	0	0	1	1	2	2	2	0	0	1	1	0	0	0	1	0	0	0	0
507	0	1	1	0	0	0	1	1	1	1	1	1	2	0	0	0	0	1	0	2	1	0	2	0	0	1	2	0	0	2	0	1	1	0	0	2	2	0	1	1	0	0	1	0	1	0	0	2	2
508	0	2	1	0	1	1	2	2	0	0	0	0	1	0	0	0	0	1	1	0	1	0	1	0	0	0	2	1	1	2	0	1	1	0	0	1	0	0	0	0	2	0	0	1	0	1	1	0	0
509	1	1	2	0	0	1	1	2	0	0	1	1	2	0	0	0	0	1	1	1	2	0	2	0	0	0	1	0	2	2	0	0	1	0	0	2	2	0	0	1	1	0	0	0	0	2	0	0	1
510	1	0	2	1	0	1	2	1	2	0	0	0	0	0	0	0	0	2	0	1	1	0	2	0	0	0	2	0	0	1	0	0	1	0	0	2	2	1	1	0	1	1	0	0	1	1	0	0	2
511	0	0	2	0	0	0	1	1	1	0	1	1	1	0	0	0	0	0	2	1	2	0	2	0	0	1	0	1	2	1	0	1	1	1	2	2	2	0	0	1	1	0	0	0	0	1	0	0	1
512	0	0	2	0	0	2	2	1	1	0	0	0	2	0	0	0	0	1	1	0	1	1	2	0	0	0	1	0	0	1	0	1	1	0	0	2	1	1	0	0	0	1	0	0	0	0	0	0	1
513	1	1	1	1	1	1	1	2	0	0	1	1	1	0	0	0	0	1	1	1	2	0	2	0	0	0	0	0	0	1	0	1	1	1	0	0	1	0	0	1	1	0	1	1	0	1	0	0	1
514	0	0	2	0	0	2	1	1	1	0	1	1	1	0	0	0	0	1	2	1	2	0	1	0	1	2	1	1	1	1	0	1	1	0	0	2	2	0	0	2	1	0	0	0	0	2	0	0	0
515	1	1	1	1	0	0	2	1	1	0	0	0	0	0	0	0	0	0	1	0	2	1	1	0	0	1	2	0	0	1	0	1	1	1	0	1	1	1	1	0	1	1	1	0	1	1	0	0	1
516	0	1	2	1	0	0	2	1	0	0	0	0	1	0	0	1	0	1	1	1	1	0	2	0	0	1	2	1	1	1	0	1	2	0	0	1	1	0	0	0	2	1	1	0	0	1	0	0	2
517	0	2	1	0	0	0	1	2	0	0	1	0	1	0	0	0	0	2	0	1	1	0	2	0	0	1	1	0	0	1	1	0	0	0	1	2	2	0	0	0	1	0	0	0	0	0	0	0	1
518	1	2	0	1	0	0	1	2	1	0	0	0	0	0	0	0	0	1	1	1	2	0	2	0	0	1	2	1	1	2	0	1	1	0	0	2	1	0	0	0	0	0	0	0	0	1	0	0	1
519	1	1	1	0	0	0	1	1	0	0	0	1	1	1	1	1	0	2	0	1	2	0	2	0	0	1	2	0	0	2	0	0	1	1	1	1	1	0	0	0	2	0	2	0	1	0	0	0	1
520	1	0	2	0	0	1	1	2	0	0	1	0	0	0	0	0	0	0	2	0	2	0	1	1	1	1	1	0	1	2	0	1	2	0	0	0	0	0	0	1	1	0	0	0	0	1	0	0	0
521	1	0	2	0	1	0	0	2	0	0	2	1	1	0	0	0	0	0	2	0	1	0	2	0	0	1	1	0	1	2	0	0	0	0	0	1	0	0	0	0	2	0	0	0	0	1	0	0	1
522	1	0	2	2	0	1	1	1	1	0	0	0	0	0	0	0	0	1	1	1	2	0	2	0	0	0	1	0	0	1	1	0	1	0	0	2	2	0	0	2	0	0	0	1	0	1	0	0	1
523	1	2	0	0	0	0	1	1	1	0	0	0	1	0	0	0	0	2	0	2	0	0	0	0	0	0	0	0	0	1	0	0	0	1	2	2	0	0	0	0	2	1	1	0	1	1	0	1	1
524	1	0	2	0	0	0	1	2	0	0	2	0	1	0	0	0	1	1	1	1	2	0	1	0	0	1	2	0	0	2	1	0	1	1	0	2	0	1	1	0	1	0	0	1	0	1	0	0	1
525	0	0	2	1	0	1	1	2	0	0	1	0	0	0	0	0	0	2	0	1	2	0	2	0	0	1	1	2	2	1	1	0	1	0	0	2	2	1	1	0	0	0	0	0	0	2	0	0	1
526	1	2	0	0	0	0	2	0	2	0	0	1	1	0	0	0	1	2	0	1	1	1	0	1	1	1	1	0	2	2	0	0	0	0	0	2	2	0	0	0	2	1	2	0	1	0	0	1	1
527	0	1	1	0	0	1	2	2	1	0	0	1	2	0	0	0	0	1	1	0	1	0	0	1	1	1	1	0	2	2	0	0	0	1	0	2	1	0	0	1	1	0	0	0	0	1	0	0	1
528	0	0	2	0	0	0	1	2	0	0	0	0	0	0	0	0	0	1	1	0	1	0	1	1	1	1	1	0	1	2	0	2	2	0	0	1	2	0	0	2	0	0	0	1	0	1	0	0	0
529	0	0	2	0	0	0	1	2	0	0	0	1	1	0	0	0	0	0	2	0	2	0	2	0	1	2	2	0	0	2	0	0	0	1	0	1	1	0	0	1	1	1	0	0	2	0	0	0	1
530	0	1	2	2	0	0	2	1	1	0	0	0	0	0	0	0	0	2	0	0	1	0	2	0	0	0	1	0	0	1	0	0	0	0	0	1	2	0	1	1	0	0	0	0	0	0	0	0	0
531	1	2	0	0	0	0	1	1	0	1	2	1	1	0	0	0	0	1	1	1	1	0	2	0	0	2	2	1	1	2	0	0	1	0	0	2	1	0	0	0	1	1	1	0	2	0	0	1	2
532	0	2	1	1	0	0	2	1	1	0	1	1	1	0	0	0	0	1	1	1	2	0	2	0	1	2	2	0	0	2	0	0	1	1	0	2	1	1	1	0	0	0	0	0	0	1	0	0	1
533	0	1	1	0	0	0	1	1	0	0	0	1	2	0	0	0	0	1	0	1	2	0	2	0	0	1	2	1	1	2	0	0	1	0	0	2	1	1	1	0	0	1	1	0	1	0	0	0	1
534	0	1	0	0	0	0	1	0	2	0	0	0	1	0	0	0	0	0	2	0	2	0	2	0	0	2	1	0	2	2	0	1	1	1	0	1	0	0	0	0	2	0	1	0	1	1	0	0	0
535	1	2	1	0	0	0	2	2	1	0	1	0	0	0	0	0	0	0	2	0	2	0	2	0	0	0	2	0	0	2	1	0	1	1	0	0	2	0	0	1	0	1	1	0	1	0	0	0	1
536	1	1	2	1	0	0	1	1	1	1	0	0	2	0	0	0	0	0	1	0	1	1	1	0	0	1	1	0	1	2	0	1	1	1	1	1	2	0	0	2	0	0	0	0	0	1	0	0	0
537	1	1	2	1	0	0	2	1	2	0	0	1	2	0	0	0	0	0	2	1	2	0	1	1	1	1	1	0	1	2	0	1	0	0	0	2	1	0	0	2	0	0	1	1	0	1	0	0	1
538	1	1	1	1	0	0	1	2	0	0	1	0	0	0	0	0	0	1	1	1	1	0	2	0	0	0	2	0	0	2	1	1	2	1	0	2	1	1	0	0	0	1	1	0	2	0	0	0	1
539	0	2	0	0	0	0	2	1	1	0	0	0	0	0	0	0	0	0	2	1	2	0	2	0	0	2	2	0	0	1	0	1	0	1	1	2	1	0	0	1	1	1	1	0	1	0	0	0	0
540	0	0	2	0	0	0	1	1	1	0	0	1	1	0	0	0	0	1	1	1	2	0	2	0	1	0	2	0	0	2	0	2	1	0	0	2	1	1	1	0	1	1	1	0	1	0	0	0	1
541	1	1	1	1	0	0	1	0	2	0	0	0	0	0	0	0	0	1	1	1	1	0	2	0	0	1	2	0	0	1	1	1	1	0	0	1	1	0	0	1	1	0	0	0	0	0	0	0	0
542	0	2	1	0	0	0	2	1	1	0	0	1	1	0	0	0	0	1	0	1	0	0	2	0	1	1	2	0	1	2	1	0	1	1	1	2	1	0	0	2	0	2	2	0	2	1	0	0	0
543	1	1	2	0	0	0	1	2	0	0	1	0	1	0	0	0	1	2	0	1	1	0	2	0	0	0	2	0	0	2	1	1	1	2	0	1	1	0	0	0	2	0	0	1	0	0	0	1	1
544	1	2	0	0	0	0	2	2	0	1	1	0	0	0	0	0	0	0	1	1	1	1	1	0	1	0	0	0	0	1	0	1	2	0	0	1	1	0	0	1	1	0	0	0	0	0	0	0	2
545	1	1	0	0	0	0	1	1	1	0	0	0	0	0	0	0	0	0	1	0	2	1	2	0	0	1	2	1	1	1	0	2	2	0	0	0	1	0	0	1	1	1	1	0	0	1	0	0	1
546	0	2	1	1	0	0	1	1	1	0	0	0	0	0	0	0	0	1	1	1	2	0	1	0	0	0	1	1	2	2	1	2	1	0	0	2	1	0	0	0	2	0	0	0	0	1	0	0	1
547	0	1	1	0	0	1	2	2	0	0	0	0	1	0	0	1	0	2	0	1	1	0	2	0	0	0	2	1	1	2	0	0	1	1	0	2	1	0	0	0	2	0	0	0	0	1	1	0	1
548	0	0	2	0	0	1	2	0	2	0	0	0	0	0	0	1	0	0	2	0	2	0	1	0	1	1	2	0	0	2	1	0	0	2	1	1	2	0	0	1	1	1	2	0	0	1	0	0	1
549	0	1	2	1	0	0	1	2	0	0	1	1	2	0	0	0	0	0	2	0	2	1	2	0	1	1	1	0	1	2	0	0	2	0	0	2	1	1	1	0	1	0	0	1	1	1	0	0	1
550	1	1	1	0	1	2	2	2	1	0	1	0	0	0	0	0	1	1	2	0	1	0	1	1	1	1	0	1	1	2	1	1	2	1	0	2	1	0	0	0	2	1	2	0	1	0	0	0	1
551	1	1	1	0	0	0	1	2	0	0	1	2	1	0	0	0	0	1	1	1	2	1	1	0	0	1	1	1	2	2	1	0	1	2	0	2	2	1	1	0	0	2	2	0	2	1	0	0	1
552	0	0	2	1	0	0	0	2	0	0	1	0	0	0	0	0	0	1	1	0	2	0	2	0	0	2	1	0	1	2	0	0	1	0	0	2	1	1	0	1	0	0	0	0	0	1	0	1	2
553	0	0	2	1	1	0	2	1	1	0	0	2	1	0	0	0	0	0	2	0	2	0	2	0	0	1	0	2	2	0	0	0	1	0	0	1	1	0	0	0	1	0	0	1	0	1	0	0	1
554	1	1	0	1	0	0	2	1	1	0	1	0	0	0	0	0	0	1	1	0	1	0	2	0	0	2	1	0	1	2	0	1	1	0	1	1	1	0	0	2	0	0	1	1	2	1	0	0	1
555	0	2	0	0	0	0	2	0	2	0	0	0	2	1	1	1	0	0	2	1	2	0	1	0	1	1	1	0	1	2	0	0	0	0	0	2	1	0	0	1	1	0	0	0	0	1	0	0	1
556	1	1	2	1	0	0	0	2	0	0	2	0	2	0	0	0	0	0	1	0	2	0	0	1	1	0	2	1	1	2	2	1	2	0	0	2	2	0	0	1	1	0	0	0	0	0	0	0	2
557	0	1	0	0	0	0	1	1	2	0	0	0	0	0	0	0	0	1	1	0	2	0	2	0	0	1	2	0	0	1	0	1	2	0	1	2	2	0	0	0	1	1	1	0	1	0	0	0	1
558	0	1	1	0	0	0	1	2	0	0	1	1	1	0	0	0	1	0	2	1	2	0	1	1	1	0	0	0	1	2	0	0	2	1	0	1	2	0	0	0	1	1	1	0	1	0	0	0	1
559	0	1	2	1	0	0	2	1	1	0	0	0	0	0	0	0	0	2	0	1	1	0	1	1	1	1	2	0	0	1	1	0	0	0	0	2	2	0	0	0	1	0	0	0	0	0	0	0	0
560	0	2	0	0	0	0	2	2	0	0	0	0	0	0	0	0	0	1	1	1	1	0	0	1	1	1	1	0	1	2	0	1	1	2	1	1	2	1	1	0	1	0	0	0	0	2	0	0	1
561	0	1	2	0	0	1	2	2	0	0	0	0	0	0	0	0	0	0	2	0	2	0	2	0	0	2	2	0	0	2	1	1	0	1	1	2	1	0	0	1	1	0	0	0	0	0	0	0	1
562	0	1	1	1	0	0	2	2	1	0	0	0	1	0	0	0	0	1	1	1	1	0	2	0	0	2	0	1	1	2	1	1	2	0	1	2	2	0	0	1	1	0	1	0	1	0	0	0	2
563	1	0	2	0	0	0	1	1	1	0	0	0	0	0	0	0	0	0	1	0	2	0	2	0	0	1	1	0	1	2	1	0	1	2	0	1	1	0	0	0	1	0	0	1	0	1	0	0	0
564	0	1	1	1	0	0	2	1	1	0	0	0	0	0	0	0	0	0	2	0	2	0	2	0	0	0	1	0	2	2	0	0	0	1	0	1	1	0	0	0	1	0	2	0	0	1	0	1	2
565	1	0	2	1	0	0	2	0	2	0	0	0	1	0	0	0	0	0	2	0	1	0	1	0	0	2	2	0	0	2	0	0	1	2	1	2	2	1	1	0	0	0	0	1	0	1	0	0	2
566	0	1	1	0	0	0	2	2	0	0	0	0	0	0	0	0	0	1	1	0	1	0	2	0	0	0	2	0	0	2	0	1	1	1	0	2	2	0	0	0	1	0	1	0	0	0	0	0	0
567	0	0	2	0	0	1	1	2	0	0	1	2	1	0	0	0	0	2	0	0	0	0	2	0	0	1	1	0	1	2	0	0	0	2	2	2	1	0	0	0	1	0	1	0	1	1	0	0	1
568	1	1	2	1	0	1	2	0	2	0	0	1	1	1	1	1	0	1	1	0	2	0	0	0	0	1	0	1	1	1	0	0	1	1	0	2	2	0	0	0	0	2	2	0	1	1	0	0	0
569	0	1	2	1	0	0	2	2	0	0	0	1	2	0	0	0	0	0	2	1	2	0	1	0	0	0	1	1	0	1	1	2	2	0	0	0	1	0	0	0	2	1	0	0	0	0	0	1	0
570	1	1	1	0	0	0	2	1	1	0	0	0	0	0	0	0	0	1	1	0	0	0	2	0	0	1	0	2	2	1	0	0	0	0	0	2	1	0	0	1	1	1	0	0	2	1	0	0	0
571	0	0	2	0	0	1	2	1	1	0	1	2	2	0	0	0	0	2	0	0	0	0	2	0	0	0	1	1	2	2	1	0	2	0	0	2	0	0	0	1	1	0	1	0	1	1	0	1	0
572	1	1	1	0	0	1	2	2	0	1	1	0	0	0	0	0	0	0	2	0	2	0	1	1	1	1	0	0	1	2	0	2	2	0	0	1	1	1	0	1	0	1	1	0	0	1	0	0	0
573	1	0	2	0	0	1	0	2	0	0	1	1	2	0	0	0	0	0	2	0	2	0	2	0	1	2	2	1	1	1	1	0	1	1	1	1	2	0	0	1	0	1	1	0	2	2	0	1	2
574	1	0	2	0	0	0	2	2	0	0	1	0	0	0	0	0	0	1	1	1	1	0	1	1	2	2	2	0	0	1	0	1	1	0	0	2	1	0	0	0	1	0	2	0	1	0	0	0	1
575	1	1	2	1	0	0	1	1	0	0	1	0	0	0	0	0	0	0	2	0	2	0	2	0	0	1	1	0	1	2	0	1	1	0	0	2	1	0	0	1	1	0	0	0	0	1	0	0	0
576	1	1	2	1	0	0	2	1	1	0	1	0	0	0	0	0	0	0	2	0	2	0	2	0	1	0	2	0	0	1	0	0	1	1	0	1	0	0	0	0	2	0	0	0	0	1	0	1	0
577	0	0	1	0	0	0	2	0	1	0	1	0	0	0	0	0	1	1	1	1	1	0	2	0	0	1	2	0	0	2	0	0	0	2	2	2	1	0	0	0	2	0	0	0	1	1	0	0	0
578	0	2	1	0	1	1	2	1	1	0	0	0	2	0	0	1	0	2	0	1	1	0	1	0	0	1	1	0	0	1	0	1	1	0	0	1	1	0	0	2	0	0	0	0	0	0	0	0	0
579	0	2	1	0	0	0	2	1	1	0	0	2	1	0	0	0	0	1	1	0	0	0	2	0	0	0	1	0	1	2	0	1	1	0	1	1	1	0	0	1	1	0	0	1	0	0	0	0	1
580	1	0	2	0	0	0	1	1	1	0	1	1	1	0	0	0	0	0	2	0	2	0	2	0	0	1	2	0	1	2	0	1	1	0	0	2	2	0	0	2	0	0	0	0	0	1	0	0	0
581	0	2	1	0	0	0	2	1	1	0	0	1	2	0	0	0	0	0	2	0	2	0	2	0	1	2	2	1	1	2	0	0	0	1	1	1	1	0	0	0	2	1	1	0	0	1	0	2	2
582	1	2	0	1	0	0	1	1	1	0	1	1	1	0	0	0	0	1	1	1	2	0	2	0	0	1	2	0	0	2	0	1	1	0	0	2	2	0	0	1	0	2	2	0	2	1	0	0	1
583	0	0	2	0	0	0	2	1	1	0	0	0	1	0	0	0	0	0	2	0	2	0	2	0	1	0	2	0	0	2	1	0	0	0	0	2	1	1	1	0	1	0	0	0	0	1	0	0	1
584	1	0	2	0	0	1	2	1	1	0	0	0	1	0	0	0	0	1	1	1	2	0	2	0	0	2	1	1	1	1	1	2	1	0	0	1	2	0	0	1	1	1	0	0	1	0	0	0	1
585	1	0	2	0	0	0	2	2	1	0	1	0	0	0	0	0	1	0	2	1	2	0	1	1	1	1	1	1	2	2	0	0	0	0	0	2	1	0	0	0	2	1	1	0	1	0	0	0	2
586	0	1	2	0	0	0	2	2	0	0	0	0	1	0	0	0	0	2	0	1	0	0	0	1	1	1	2	0	0	2	0	0	2	0	0	2	1	0	0	1	1	1	0	0	1	1	0	0	1
587	1	0	2	0	0	1	2	2	0	0	1	1	1	0	0	0	0	1	1	1	1	1	1	0	0	1	1	1	1	1	0	1	0	0	0	1	2	0	0	2	0	0	0	0	0	1	0	1	1
588	1	2	0	0	0	0	2	0	2	0	0	0	0	0	0	0	0	1	1	1	2	0	2	0	1	2	1	0	2	2	0	0	0	1	1	2	0	0	0	0	2	0	0	0	0	1	0	0	0
589	0	0	2	0	0	0	2	2	0	0	0	0	0	0	0	0	0	0	2	0	2	0	2	0	0	1	1	0	1	2	0	1	2	1	0	2	2	0	0	1	1	0	0	0	0	1	0	0	1
590	0	2	0	0	0	0	2	1	1	0	0	0	0	0	0	0	0	1	1	1	1	1	1	0	0	0	1	0	2	2	0	0	0	2	2	2	2	0	0	1	0	0	0	0	0	0	0	1	1
591	0	2	0	0	0	0	2	2	1	0	0	0	0	0	0	0	0	2	0	1	0	0	2	0	0	1	1	0	1	2	0	1	0	1	0	1	1	0	0	1	1	0	1	0	1	1	0	0	0
592	0	2	0	0	0	0	2	1	0	0	0	0	0	0	0	0	0	1	1	1	1	0	1	0	0	1	1	0	0	2	1	0	2	0	0	1	2	0	0	0	0	0	0	0	0	0	0	0	2
593	1	2	0	0	0	1	2	1	1	0	0	1	1	0	0	0	1	0	2	1	2	1	1	0	0	0	2	0	0	2	0	1	1	1	0	1	1	0	0	0	0	0	0	0	0	0	0	0	1
594	0	2	1	1	0	0	2	1	1	0	0	1	1	0	0	0	0	1	1	1	2	0	2	0	1	2	2	0	0	2	0	2	1	0	0	0	0	0	0	0	2	1	1	0	0	1	0	1	0
595	1	1	2	1	0	0	1	1	0	1	1	0	0	0	0	0	0	1	1	2	1	0	2	0	0	1	1	0	1	2	1	0	0	0	1	2	0	0	0	0	2	0	0	0	0	0	0	0	0
596	0	1	1	1	1	1	1	1	1	0	1	1	1	0	0	0	0	0	2	0	2	0	2	0	0	2	2	0	0	1	1	2	2	0	0	2	0	0	0	0	2	0	1	0	0	1	0	0	1
597	1	1	1	1	0	0	0	2	0	1	2	0	2	0	0	1	1	2	1	1	1	0	2	0	0	0	1	0	1	2	1	2	1	0	1	2	2	0	0	1	1	1	1	0	1	0	0	0	1
598	0	1	2	1	0	0	1	2	0	0	1	0	0	0	0	0	0	1	1	0	2	0	1	1	1	0	1	0	0	1	1	1	1	0	0	1	2	0	0	2	0	1	1	0	1	0	0	0	0
599	1	0	1	0	0	0	1	2	1	0	0	0	1	0	0	0	0	0	2	0	2	0	2	0	0	1	1	0	1	2	0	1	1	0	1	2	0	0	0	0	2	1	1	0	1	2	0	0	0
600	0	2	0	1	0	0	2	0	2	0	0	0	0	0	0	0	0	0	1	0	1	0	2	0	0	1	2	0	0	2	1	0	1	1	1	1	1	0	0	0	0	2	2	0	1	1	0	0	1
601	0	1	1	1	0	0	1	2	0	0	0	0	1	0	0	0	0	2	0	1	0	0	1	1	1	2	2	0	0	2	0	0	2	0	0	1	2	0	0	0	2	0	1	1	1	1	0	0	1
602	0	2	1	1	0	0	2	1	0	0	0	0	0	0	0	0	0	0	2	1	2	0	2	0	0	2	2	0	0	2	1	1	1	0	0	2	1	0	0	0	2	0	0	0	0	1	0	0	1
603	0	2	0	0	0	0	2	1	1	0	0	0	1	0	0	0	0	0	2	0	1	0	0	1	1	1	1	0	0	2	1	0	0	0	0	2	2	0	0	1	1	0	0	0	0	0	0	0	2
604	0	2	1	0	0	0	2	1	0	0	0	1	1	0	0	0	0	1	1	1	1	0	2	0	1	1	2	0	1	1	0	0	0	0	1	2	1	0	0	1	1	1	1	0	1	0	0	0	1
605	0	1	2	1	0	0	1	2	0	0	1	0	1	0	0	0	0	1	1	1	2	1	2	0	0	0	2	0	0	2	1	1	1	0	0	2	0	0	0	0	1	0	0	1	0	0	0	1	2
606	1	1	2	1	0	0	1	2	0	0	1	0	0	0	0	0	0	2	0	2	0	1	2	0	0	0	2	1	1	2	1	1	1	1	1	2	2	0	0	2	0	0	0	0	0	1	0	0	2
607	0	0	2	0	0	0	2	2	1	0	0	0	1	1	1	1	0	1	1	1	1	0	2	0	0	1	2	0	0	2	0	1	1	1	1	1	2	0	0	2	0	0	1	0	0	2	0	0	1
608	1	0	2	0	0	1	1	2	0	0	1	0	0	0	0	0	0	2	0	1	2	0	1	0	0	1	1	0	1	2	0	1	1	0	1	2	2	1	1	0	1	0	0	1	0	0	0	0	2
609	0	2	0	0	0	0	2	2	0	0	0	2	2	0	0	0	0	2	0	1	0	0	1	0	0	1	1	0	0	2	0	0	0	1	0	2	1	0	0	1	1	0	0	0	0	0	0	0	2
610	0	1	2	1	0	0	1	1	1	0	0	0	2	0	0	0	0	0	2	0	2	0	2	0	0	1	1	2	2	2	0	1	1	0	0	2	1	0	0	2	0	0	0	1	0	0	0	0	1
611	1	1	1	0	0	1	2	1	1	0	0	0	0	0	0	0	1	1	1	0	2	0	2	0	1	2	0	2	2	0	0	1	1	0	0	2	2	0	0	1	1	0	0	0	0	1	0	0	0
612	1	2	0	0	0	0	2	0	2	0	0	0	0	0	0	0	0	1	1	1	2	0	2	0	0	1	2	1	1	2	0	2	2	0	0	1	2	0	0	1	1	0	1	1	2	0	0	0	1
613	0	0	2	0	0	2	2	1	1	0	1	1	1	0	0	0	0	0	2	0	2	0	2	0	0	1	1	0	1	2	0	1	0	2	1	2	2	0	0	1	0	0	0	0	0	0	0	0	1
614	1	1	1	1	0	0	2	1	1	0	0	0	1	0	0	0	0	0	2	0	2	1	2	0	0	2	1	1	1	1	0	1	1	0	0	1	1	1	0	0	0	0	0	1	1	1	0	0	0
615	1	1	1	0	1	1	2	2	0	0	0	0	2	0	0	1	0	2	0	2	1	0	2	0	0	2	2	0	0	2	1	0	1	1	0	2	2	0	0	1	1	1	1	0	1	1	0	0	0
616	1	1	2	1	0	0	2	2	0	0	0	0	0	0	0	0	0	0	2	0	2	0	1	1	1	1	2	0	0	2	0	1	1	0	0	2	2	0	0	2	0	1	1	0	1	0	0	0	0
617	0	2	1	0	0	0	2	1	1	0	0	0	0	0	0	0	0	1	1	0	1	0	2	0	0	1	2	0	1	2	0	0	1	0	0	2	1	0	0	0	2	0	0	0	0	2	0	0	2
618	1	2	0	0	0	0	2	2	0	0	0	1	2	0	0	0	0	1	1	1	1	0	2	0	1	0	2	0	0	1	0	2	2	0	0	0	1	0	0	1	1	0	0	0	2	1	0	0	0
619	1	1	1	0	0	1	0	2	0	1	2	0	0	0	0	0	0	1	1	0	2	0	1	0	1	2	2	1	1	2	0	0	1	2	0	1	1	1	1	0	0	0	0	0	0	0	0	0	1
620	1	1	1	0	1	0	1	1	1	0	1	0	2	0	0	0	0	0	1	0	2	0	1	0	0	1	2	0	0	2	1	1	2	0	1	2	1	0	0	0	2	1	1	0	1	0	0	0	0
621	0	2	1	1	0	0	2	0	1	0	1	2	2	0	0	0	0	1	2	1	2	0	0	0	1	0	2	0	0	2	0	2	2	0	0	1	1	1	1	0	1	1	1	0	1	1	0	0	1
622	1	2	1	1	0	0	1	2	0	1	1	1	0	0	0	0	0	1	2	1	2	0	2	0	0	1	1	0	0	1	0	1	1	0	1	1	1	1	0	0	0	0	0	0	1	1	0	0	1
623	1	1	1	1	0	0	2	2	1	0	1	1	1	0	0	0	0	1	1	1	2	0	1	0	0	1	1	0	1	2	0	0	1	0	0	2	2	0	0	1	0	0	0	0	2	1	0	0	1
624	0	1	2	0	0	0	2	2	0	0	0	0	2	0	0	0	0	0	2	0	2	0	1	0	0	1	1	0	1	2	0	0	0	0	1	2	1	0	0	1	1	1	0	0	1	1	0	0	0
625	0	1	1	0	0	1	2	1	1	0	1	1	1	0	0	0	0	0	2	0	2	0	1	0	1	1	2	0	0	2	1	0	1	0	0	2	2	1	1	1	0	1	1	0	1	0	0	0	0
626	1	1	1	1	0	0	1	1	1	0	1	0	2	0	0	0	0	1	0	1	0	0	2	0	0	2	1	1	1	2	0	0	0	0	0	1	1	0	0	2	0	0	0	0	0	2	0	0	1
627	0	2	2	0	0	1	1	1	1	1	1	0	1	0	0	0	0	1	1	0	1	0	2	0	0	0	1	0	0	1	0	1	2	0	1	1	1	0	0	2	0	0	0	0	0	0	0	0	2
628	0	0	2	0	0	1	1	2	0	0	1	1	1	0	0	0	0	1	1	0	0	0	2	0	2	1	1	0	1	2	1	1	1	2	0	2	2	1	1	0	1	1	1	0	2	1	1	0	0
629	0	1	2	1	0	0	2	2	0	0	0	1	1	0	0	0	0	1	1	1	0	0	2	0	0	2	2	1	1	2	2	0	1	0	0	2	1	0	0	0	2	0	1	0	0	0	0	0	1
630	0	2	1	1	0	0	2	1	1	0	1	0	0	0	0	0	0	0	2	0	2	0	2	0	1	0	0	1	1	2	1	1	1	2	0	1	0	0	0	0	2	0	0	0	2	2	1	0	0
631	1	1	2	1	0	0	2	2	0	0	0	0	2	0	0	0	0	1	1	2	1	0	1	1	1	1	2	2	2	2	0	0	1	1	1	1	0	0	0	0	1	0	0	0	0	2	0	0	2
632	0	1	2	1	0	0	1	1	1	1	0	0	1	0	0	0	0	0	2	0	2	0	2	0	1	2	2	0	0	2	0	1	0	1	1	2	2	0	0	0	1	1	0	0	0	0	0	1	2
633	1	1	1	1	0	1	2	2	1	0	0	0	1	0	0	0	0	1	1	0	1	0	2	0	0	1	2	2	1	2	1	1	2	0	0	1	2	0	0	1	1	1	1	0	2	0	0	0	1
634	0	1	1	0	0	0	2	2	0	0	0	1	1	0	0	0	0	0	2	0	2	0	2	0	0	0	1	0	2	2	0	1	2	0	1	1	2	0	0	2	0	1	1	0	1	1	0	0	1
635	0	1	1	0	1	0	1	2	0	0	1	0	0	0	0	0	0	1	1	1	2	0	2	0	0	1	1	0	2	2	0	2	1	0	1	2	1	1	1	0	1	1	1	0	2	2	0	0	0
636	1	1	2	0	0	0	1	2	0	0	1	1	1	0	0	0	1	1	1	1	1	0	2	0	0	0	1	0	1	2	0	0	1	2	0	2	1	0	0	1	1	0	1	0	1	0	0	0	1
637	0	1	2	1	0	0	1	1	1	1	0	1	1	0	0	0	0	0	2	1	2	0	2	0	0	0	2	0	0	2	0	1	2	0	0	2	1	0	0	0	1	1	0	0	2	1	0	1	0
638	1	0	2	0	0	0	2	2	1	0	1	0	0	0	0	0	0	2	0	1	0	0	1	0	1	0	2	0	0	2	0	1	2	1	0	2	1	0	0	0	1	0	0	1	0	1	0	0	0
639	1	2	0	1	0	0	1	1	0	0	1	0	1	0	0	0	0	1	2	1	2	0	1	0	0	1	1	0	1	2	1	2	2	0	0	1	1	0	0	0	2	0	1	0	1	0	0	0	0
640	1	1	1	0	0	0	1	2	0	0	2	1	0	0	0	0	0	1	1	1	2	0	0	1	1	0	1	0	1	2	0	2	2	0	0	2	1	0	0	0	1	0	1	1	2	0	0	0	2
641	1	1	1	0	0	1	1	1	1	0	0	2	2	0	0	0	0	2	0	2	0	0	2	0	0	0	2	0	0	2	1	0	2	1	0	1	1	0	0	0	0	2	2	0	2	1	0	0	1
642	1	2	0	0	0	0	2	1	0	0	1	1	2	0	0	0	0	2	0	1	1	0	2	0	0	0	1	0	1	2	0	0	1	0	0	2	1	0	0	1	1	1	0	0	2	1	0	0	1
643	1	2	1	1	0	0	1	2	0	0	1	0	1	0	0	0	0	0	2	0	1	0	0	1	1	1	0	1	1	2	1	2	2	0	0	1	0	0	0	0	1	0	0	1	1	2	0	0	1
644	1	2	1	1	0	0	2	2	0	0	0	1	1	0	0	0	0	0	2	1	2	0	2	0	0	0	2	0	0	2	1	1	0	1	1	2	2	0	0	1	1	1	1	0	1	0	0	0	1
645	1	1	2	1	0	0	2	2	0	0	0	1	2	0	0	0	0	0	2	0	2	0	2	0	1	0	2	1	1	2	0	1	1	0	0	2	2	0	0	2	0	0	0	0	0	0	0	1	0
646	0	2	0	0	0	0	2	1	1	0	0	1	1	0	0	0	0	1	1	0	2	0	2	0	0	2	1	0	0	1	0	0	1	0	0	2	2	0	0	1	0	0	0	0	0	1	0	0	0
647	1	1	2	1	0	0	1	2	0	0	1	0	0	0	0	1	0	1	1	1	2	0	2	0	0	1	1	0	0	1	0	1	1	0	0	2	1	0	0	0	1	0	0	0	2	1	0	0	1
648	1	0	2	0	0	2	2	2	0	0	0	1	1	0	0	0	0	2	1	1	2	0	2	0	0	2	2	0	0	2	1	0	0	1	0	2	1	0	0	1	1	0	1	0	1	0	0	0	0
649	1	2	1	1	0	0	1	1	1	0	1	1	2	0	0	0	0	0	2	1	2	0	2	0	1	1	1	0	0	2	0	0	1	0	0	2	2	1	1	1	0	0	0	0	0	0	0	0	0
650	0	1	1	0	0	1	1	1	1	0	1	0	1	0	0	0	0	1	1	0	1	0	1	1	1	1	1	0	1	2	0	2	1	0	0	2	1	1	0	0	1	0	0	0	0	1	0	0	2
651	1	0	2	0	0	1	1	2	0	0	1	1	1	0	0	0	0	1	1	0	1	0	2	0	0	0	1	0	0	2	0	2	2	0	0	2	2	0	0	1	1	1	1	0	1	1	0	0	1
652	0	1	2	0	0	0	1	2	0	0	2	1	1	0	0	0	0	1	1	0	1	0	2	0	1	1	1	1	1	1	1	0	1	1	1	1	1	1	0	1	0	0	0	0	0	0	0	0	0
653	0	1	2	0	0	0	0	1	1	0	1	0	0	0	0	0	0	2	0	1	2	0	2	0	0	0	2	0	0	1	1	2	1	0	0	2	2	0	0	1	0	0	1	0	1	0	0	2	2
654	1	0	2	0	0	0	2	1	0	0	0	0	0	0	0	0	0	0	1	1	2	0	2	0	0	1	2	0	0	2	1	0	2	0	0	1	0	0	0	0	2	0	0	0	1	1	0	0	1
655	1	0	2	0	0	0	2	1	1	0	0	1	1	0	0	0	1	2	1	0	1	0	2	0	0	1	1	0	1	2	0	0	1	1	1	2	1	0	0	0	1	1	1	0	1	1	0	0	0
656	1	1	2	0	0	0	2	2	0	0	0	1	1	0	0	1	0	1	1	1	2	0	1	0	0	1	1	0	0	1	1	1	2	1	0	2	1	0	0	0	2	1	1	0	2	1	0	0	1
657	1	2	0	0	0	0	2	2	0	0	0	0	0	0	0	0	0	1	1	1	1	0	2	0	0	1	1	0	0	2	0	2	2	1	1	2	2	1	1	0	1	0	1	0	0	2	0	2	2
658	0	0	1	0	0	0	2	1	1	0	0	1	1	0	0	0	0	1	1	1	2	0	0	0	0	1	1	0	1	2	0	0	1	1	1	1	1	0	0	0	1	0	0	1	0	1	0	0	1
659	1	2	0	0	0	0	1	2	0	0	0	0	0	0	0	0	0	1	1	1	2	0	1	0	0	2	2	1	1	2	2	0	2	0	0	2	2	0	0	1	1	1	1	0	1	0	0	0	1
660	0	1	1	0	0	0	2	0	2	0	0	1	1	0	0	0	0	2	0	2	1	0	2	0	1	2	1	0	1	2	0	2	2	0	0	2	0	0	0	1	1	0	0	0	0	0	0	0	1
661	0	0	2	1	0	0	2	1	1	0	0	1	1	0	0	0	0	2	0	1	1	0	1	0	0	0	0	2	2	1	0	1	1	0	0	2	1	0	0	0	1	0	0	0	0	1	0	0	2
662	0	2	0	0	0	0	2	2	0	0	0	0	0	0	0	0	0	0	2	1	2	0	1	1	1	1	1	1	1	2	0	0	1	2	1	2	2	0	0	1	1	0	2	0	1	0	0	0	0
663	1	2	1	0	0	0	2	1	1	0	1	0	1	0	0	0	0	2	0	1	1	0	1	1	1	0	1	1	1	2	0	1	1	0	0	2	1	0	0	0	2	1	0	0	0	1	0	1	2
664	1	0	2	1	0	0	2	1	1	0	1	0	0	0	0	0	0	1	2	1	2	0	1	0	0	1	1	0	2	2	0	1	1	0	0	2	1	1	0	1	0	1	1	0	0	0	0	0	2
665	1	1	1	1	1	1	2	2	0	0	0	0	1	0	0	0	0	0	2	0	2	0	0	0	0	0	1	0	1	2	0	0	1	2	0	1	1	0	0	0	2	0	1	0	0	1	0	0	2
666	0	0	2	0	0	1	2	1	1	0	1	0	0	0	0	0	0	0	1	0	2	0	2	0	1	0	2	0	0	2	1	0	0	2	2	2	1	0	0	0	1	2	1	0	1	0	0	0	1
667	1	2	0	0	0	0	2	1	1	0	0	0	1	0	0	0	0	0	2	0	2	0	2	0	1	1	1	0	1	2	0	0	0	0	0	2	1	1	1	0	0	1	1	0	0	1	0	0	1
668	0	1	2	1	0	0	2	2	0	0	0	2	2	0	0	0	1	1	1	0	2	1	2	0	0	1	0	1	1	2	1	1	1	0	0	1	1	0	0	0	1	1	0	0	1	0	0	0	2
669	0	2	0	0	0	0	1	2	0	0	1	1	2	0	0	1	0	2	0	2	1	0	2	0	0	1	2	0	1	2	0	1	1	1	0	0	1	0	0	1	1	0	0	2	0	1	0	0	1
670	1	2	0	0	0	0	2	2	0	0	0	0	0	0	0	0	0	1	0	1	0	0	2	0	0	1	1	2	2	2	1	0	1	1	0	0	1	0	0	0	2	1	1	0	1	2	0	0	1
671	1	1	1	0	0	0	2	1	1	0	0	0	0	0	0	0	0	0	2	0	2	1	2	0	0	1	2	1	1	2	1	0	1	1	1	1	1	0	0	0	2	0	0	0	0	1	0	0	1
672	1	1	2	0	0	0	2	0	2	0	0	0	1	0	0	1	0	1	1	0	2	0	2	0	0	1	1	2	2	2	0	1	2	0	0	1	0	0	0	0	2	0	0	1	0	1	0	0	0
673	1	1	1	0	0	0	1	1	1	0	1	0	0	0	0	0	0	1	1	1	2	0	2	0	0	1	0	1	2	1	0	0	0	1	0	2	1	0	0	0	1	1	1	0	1	1	0	0	2
674	1	0	2	0	0	1	2	1	0	0	1	0	1	0	0	1	0	1	1	1	1	0	2	0	0	1	1	0	1	2	0	0	1	0	0	2	1	1	1	0	1	0	1	0	1	0	0	0	1
675	1	1	1	0	0	0	1	2	0	0	1	1	0	0	0	0	0	0	2	0	2	0	2	0	0	1	2	0	0	1	1	0	1	1	0	1	0	0	0	1	0	1	1	0	1	0	0	0	1
676	1	0	2	0	1	0	2	2	0	0	0	0	0	0	0	0	0	2	0	1	1	0	2	0	0	1	2	1	1	2	2	0	1	0	0	2	2	0	0	1	0	0	0	0	0	0	0	0	1
677	1	1	1	1	0	0	2	1	1	0	0	0	0	0	0	0	0	0	2	0	2	1	1	0	1	0	1	0	1	2	0	1	0	1	1	2	1	0	0	1	1	0	0	0	0	1	0	0	0
678	1	2	1	0	0	0	1	2	0	0	2	0	0	0	0	0	0	1	1	1	2	0	2	0	1	2	2	0	0	2	0	0	0	0	0	1	1	0	0	0	2	0	0	0	0	1	0	0	2
679	1	1	1	0	1	2	2	0	1	0	2	1	2	0	0	0	0	1	1	1	2	1	1	0	0	1	0	1	2	1	0	0	0	0	1	2	1	0	0	1	1	0	0	0	0	1	0	0	0
680	1	0	2	0	0	1	2	0	2	0	0	1	0	0	0	0	0	0	2	0	2	0	1	1	0	1	1	0	1	2	0	1	2	0	0	1	0	0	0	0	2	1	2	0	1	0	0	0	1
681	1	2	1	2	0	0	1	1	0	1	1	0	0	0	0	0	0	1	1	0	0	0	2	0	1	1	1	1	1	1	1	0	1	1	1	2	1	0	0	0	2	1	1	0	0	1	0	0	1
682	0	1	1	0	0	0	2	0	2	0	0	1	0	0	0	0	0	1	0	0	0	0	2	0	0	1	1	0	0	2	1	2	2	1	1	2	0	0	0	1	1	1	1	0	1	0	0	0	0
683	1	1	1	0	0	0	2	2	0	0	1	0	1	0	0	0	1	2	0	1	1	0	2	0	0	1	2	0	0	2	1	0	0	1	0	1	2	0	1	1	0	0	0	0	1	0	0	0	1
684	0	0	1	0	0	0	2	1	1	0	0	0	0	0	0	0	0	0	2	0	2	0	2	0	0	0	2	0	0	2	0	1	1	1	1	1	0	0	0	0	2	0	0	0	1	1	0	0	1
685	0	1	1	1	0	0	2	2	1	0	1	1	1	0	0	0	0	0	2	0	2	0	1	0	0	1	2	0	0	2	1	1	1	0	0	2	0	0	0	0	2	0	1	1	1	1	0	0	1
686	0	2	0	1	0	0	2	2	0	0	0	0	2	0	0	1	0	1	1	0	1	0	2	0	1	2	2	0	0	2	0	0	1	1	0	1	1	0	0	0	1	0	1	0	0	0	0	0	0
687	0	2	0	1	0	0	1	1	1	0	1	1	2	0	0	0	0	1	0	1	0	0	1	1	1	2	1	0	2	2	0	0	1	0	0	1	1	0	0	1	1	0	0	1	0	1	0	2	2
688	0	0	2	0	0	1	1	1	1	1	2	1	1	0	0	0	0	2	0	0	1	0	2	0	0	1	1	2	2	1	1	1	2	0	0	0	2	0	0	1	1	0	0	0	0	1	0	0	1
689	1	2	1	2	0	0	2	2	0	0	0	0	1	0	0	0	0	1	1	1	2	0	2	0	0	0	2	0	0	2	1	1	0	1	1	2	1	0	0	0	2	1	1	0	0	0	0	0	0
690	1	0	2	0	0	2	2	1	1	0	0	0	1	1	0	0	0	1	1	1	2	0	2	0	1	0	2	0	0	2	1	1	2	0	0	0	0	0	0	0	1	0	1	1	1	0	0	0	2
691	0	0	2	1	0	1	1	2	0	0	1	1	2	0	0	0	0	0	2	1	2	1	2	0	0	2	2	0	1	2	0	2	1	0	0	1	1	1	1	0	1	0	0	0	0	1	0	0	0
692	1	2	0	0	0	0	2	0	2	0	0	0	1	0	0	0	0	1	1	1	2	0	2	0	0	1	2	0	0	2	1	0	1	1	1	1	2	0	0	0	2	1	0	0	2	0	0	0	0
693	0	2	0	0	0	0	2	1	1	0	0	0	1	0	0	0	0	0	1	0	1	0	2	0	0	1	1	1	0	1	2	0	1	0	0	2	2	0	0	1	1	1	0	0	0	0	0	1	2
694	0	0	2	0	0	0	1	1	1	1	1	0	1	0	0	0	0	0	2	1	2	0	2	0	0	0	0	1	2	1	0	0	1	0	0	2	1	0	0	0	1	0	0	0	0	1	0	0	1
695	0	0	2	1	0	1	2	2	0	0	0	1	2	0	0	0	0	0	2	1	2	0	1	0	0	0	1	0	0	2	1	0	0	0	1	2	1	0	0	1	1	1	0	0	1	0	0	0	0
696	0	2	2	0	0	0	1	1	1	0	0	0	0	0	0	0	0	0	2	0	2	0	2	0	0	0	2	0	0	2	1	1	2	0	0	1	2	0	0	1	0	0	0	0	0	0	0	1	2
697	0	0	2	1	0	0	2	0	2	0	0	0	0	0	0	0	0	0	1	0	1	0	2	0	0	1	1	0	0	2	0	1	1	0	1	2	1	0	0	1	1	0	0	0	0	0	0	0	1
698	0	1	1	0	0	1	2	1	1	0	1	0	1	0	0	0	0	1	1	1	1	0	1	1	1	1	1	0	0	2	1	2	2	0	0	1	0	0	0	0	2	0	1	0	1	1	0	0	1
699	1	1	1	0	1	1	2	2	0	0	0	0	1	0	0	1	0	1	1	0	1	0	1	1	2	2	0	0	0	1	0	0	1	1	1	2	0	0	0	0	2	0	0	0	0	0	0	0	2
700	1	2	0	0	0	0	2	1	1	0	1	0	2	0	0	0	0	1	1	1	1	0	2	0	0	1	1	1	2	2	0	0	0	0	0	2	2	1	0	0	0	0	0	0	1	1	1	0	0
701	0	1	1	0	0	0	1	2	0	0	1	0	2	0	0	0	0	0	2	0	2	0	2	0	0	2	0	1	0	0	1	0	0	1	0	2	2	0	0	0	0	1	1	0	0	0	0	0	0
702	1	1	2	0	0	0	0	2	1	0	0	0	0	0	0	0	1	2	1	0	1	0	2	0	0	1	2	1	1	2	2	2	2	0	0	1	1	0	0	0	2	1	1	0	1	2	0	0	1
703	1	1	1	0	1	1	2	2	1	0	0	1	2	0	0	0	0	0	1	0	1	0	2	0	0	0	1	1	2	2	1	0	1	0	0	1	2	0	0	1	0	1	1	0	1	2	0	0	2
704	0	1	1	1	0	0	2	2	0	0	0	0	1	1	0	0	0	0	2	0	2	0	2	0	0	2	1	0	0	2	1	0	0	0	0	1	0	0	0	0	1	1	0	0	1	1	0	0	0
705	1	2	1	0	0	0	2	2	0	0	0	0	0	0	0	0	1	2	1	0	1	0	2	0	0	1	0	1	0	0	1	0	0	0	0	1	1	0	0	0	2	0	0	0	0	1	0	0	1
706	1	1	1	1	0	0	2	1	1	0	0	1	1	0	0	0	0	1	0	0	0	0	1	0	0	1	1	1	1	0	0	1	1	2	0	1	1	1	0	0	0	0	0	0	0	0	0	0	1
707	0	0	2	0	0	2	2	0	2	0	0	1	0	0	0	0	0	0	2	0	2	0	1	0	0	0	2	2	1	2	1	1	1	1	1	2	0	0	0	0	2	0	0	1	0	0	0	0	2
708	0	2	1	0	0	1	1	1	0	1	1	0	0	0	0	0	0	0	1	0	1	1	2	0	0	2	1	0	2	2	0	1	2	0	0	0	2	0	0	1	1	0	0	0	0	2	1	0	0
709	0	2	1	0	0	0	2	1	1	0	0	0	0	0	0	0	0	1	1	1	1	0	1	1	1	1	1	0	1	2	0	1	1	0	0	2	0	0	0	0	2	0	0	0	0	1	1	0	0
710	0	0	1	0	0	0	1	1	1	0	0	0	1	0	0	1	0	2	0	1	2	0	2	0	1	0	2	1	1	2	2	0	0	0	1	2	1	1	1	0	1	0	1	0	0	2	0	1	1
711	1	1	1	0	0	1	1	1	1	1	1	1	2	0	0	0	1	1	1	0	2	0	0	0	0	0	0	1	2	1	0	1	1	0	1	1	1	1	1	0	1	0	0	0	1	0	0	0	2
712	1	0	2	0	0	1	2	2	0	0	0	0	0	0	0	0	0	2	0	1	2	0	1	0	1	0	2	0	0	2	1	1	2	1	0	2	1	0	0	0	2	1	1	0	1	1	0	1	1
713	0	2	2	0	0	1	2	2	0	0	0	1	2	1	1	1	0	2	0	2	0	0	2	0	0	0	1	1	2	2	1	1	2	0	1	1	0	0	0	1	1	0	0	0	0	1	0	0	0
714	1	1	2	1	0	0	2	1	2	0	0	1	1	0	0	0	0	0	2	0	2	0	2	0	0	1	2	1	1	2	0	0	1	0	0	2	1	0	0	0	1	1	1	0	1	1	0	0	0
715	0	1	2	0	0	0	2	2	1	0	1	0	0	0	0	0	0	1	1	0	2	0	2	0	0	1	2	0	0	2	0	0	0	1	0	2	1	0	0	0	0	0	0	0	0	1	0	0	1
716	0	1	1	1	0	0	2	1	1	0	0	1	2	0	0	0	0	0	2	0	2	0	1	0	0	1	1	0	1	2	0	0	1	1	0	1	2	0	0	0	1	1	1	0	1	1	0	0	0
717	0	1	1	1	0	1	2	2	0	0	0	0	1	0	0	0	0	0	1	0	2	0	1	0	1	1	2	0	0	1	0	1	1	1	0	2	2	0	0	1	0	0	1	0	1	1	0	0	1
718	0	0	2	1	0	0	2	2	0	0	1	0	2	0	0	0	0	1	1	0	2	0	1	0	0	1	2	1	1	2	2	1	1	0	0	2	0	0	0	0	1	1	0	0	1	0	0	0	1
719	1	1	1	1	0	0	1	1	1	0	1	0	0	0	0	0	0	0	2	0	2	0	2	0	0	1	1	1	1	1	0	1	1	1	0	1	0	0	0	0	1	0	2	0	0	1	0	0	1
720	1	1	1	0	0	0	1	1	1	1	1	0	1	0	0	0	0	1	1	1	1	0	2	0	0	1	2	0	0	2	1	2	1	0	0	2	1	0	0	0	0	1	1	0	1	0	0	1	1
721	1	0	1	0	0	0	1	1	1	0	0	0	0	0	0	0	0	2	0	1	2	0	1	0	0	1	2	1	1	2	0	0	0	1	1	2	2	0	0	1	0	0	0	0	0	1	0	0	1
722	1	2	1	0	0	0	1	2	0	0	1	0	0	0	0	0	0	2	0	2	1	0	1	0	0	2	1	0	1	2	0	0	0	1	1	1	1	0	0	0	1	0	0	0	0	0	0	0	0
723	0	1	2	1	0	0	2	2	0	0	0	0	1	0	0	0	1	2	1	0	1	1	1	0	1	0	0	0	1	2	0	0	0	0	1	2	1	0	0	0	2	0	0	0	1	1	0	0	0
724	1	1	2	1	0	0	1	1	1	0	0	0	0	0	0	0	0	0	2	1	2	0	1	1	2	2	2	0	0	2	1	1	0	0	0	1	1	0	0	0	2	1	1	0	1	0	0	0	2
725	1	1	1	0	0	1	1	2	0	0	1	0	0	0	0	0	0	0	1	0	1	0	0	0	0	1	1	1	1	2	0	1	1	0	0	2	2	0	0	0	1	0	0	0	0	1	0	0	1
726	0	2	1	1	0	0	2	1	1	0	1	0	1	0	0	0	0	0	2	1	2	0	0	0	0	1	1	0	0	1	1	1	0	1	0	1	1	0	0	0	0	0	0	0	1	0	0	0	1
727	0	1	1	0	0	0	2	1	2	0	0	0	1	0	0	1	1	2	1	0	1	0	2	0	0	0	1	1	1	2	0	0	1	1	1	1	1	0	0	0	1	1	1	0	1	0	0	0	2
728	0	2	1	1	0	0	1	0	2	0	0	0	1	0	0	0	0	0	1	1	1	0	2	0	0	1	2	0	0	2	0	1	1	0	0	2	0	0	0	1	1	0	0	0	1	1	0	0	1
729	0	2	0	0	0	0	2	2	0	0	0	1	1	0	0	0	0	0	2	1	1	0	1	0	1	2	0	1	2	1	0	1	1	0	1	2	1	0	0	0	2	0	0	0	0	1	0	0	1
730	0	1	1	0	0	0	2	0	2	0	0	0	1	0	0	0	0	1	1	1	2	0	2	0	0	0	2	0	0	2	2	1	1	2	1	1	2	0	0	0	2	0	0	0	0	0	0	0	1
731	1	1	2	2	0	0	2	1	1	0	0	2	2	0	0	0	0	0	2	0	2	0	2	0	0	2	1	2	2	2	0	0	1	0	0	2	2	0	1	1	0	0	1	0	1	0	0	0	0
732	1	1	2	0	0	0	2	2	0	0	0	0	0	0	0	0	0	0	2	0	2	0	2	0	0	1	2	1	1	2	1	2	1	0	0	0	2	0	0	1	1	0	0	1	0	0	0	0	1
733	1	2	0	0	0	0	2	1	1	0	0	0	2	0	0	0	0	2	1	0	2	0	0	0	0	0	2	1	1	2	1	0	1	0	0	1	2	0	0	1	1	1	1	0	2	0	0	0	1
734	0	0	2	0	0	1	2	0	2	0	0	0	0	0	0	0	0	1	1	1	2	0	2	0	1	0	1	0	0	1	0	1	1	0	0	2	2	0	0	2	0	0	0	0	0	0	1	0	0
735	1	0	2	0	0	0	1	1	1	1	1	2	2	0	0	0	0	0	1	1	1	0	0	0	1	0	2	0	0	2	0	2	2	0	0	0	1	0	0	2	0	0	1	0	1	1	0	0	1
736	1	1	1	0	0	0	2	1	1	0	0	0	0	0	0	0	0	1	1	1	1	0	2	0	0	0	1	1	1	2	0	2	1	0	0	2	0	0	0	0	1	0	0	0	0	2	0	0	1
737	1	1	1	0	0	0	1	1	1	1	1	0	0	0	0	0	0	1	1	1	1	0	2	0	1	0	2	0	0	2	1	0	1	1	1	2	1	0	0	0	2	1	1	0	1	1	0	0	1
738	1	0	2	1	0	0	0	2	1	0	0	0	1	0	0	1	0	1	1	0	1	0	1	0	0	1	2	0	0	2	0	0	1	0	0	2	2	0	0	1	0	0	0	1	1	2	0	0	1
739	0	0	2	0	0	1	2	2	0	0	0	0	2	0	0	0	0	0	2	0	2	0	2	0	0	1	2	0	0	1	0	1	0	0	0	2	0	0	0	0	2	0	0	0	0	1	0	0	1
740	1	1	2	0	0	0	0	2	0	0	2	1	2	0	0	0	0	2	0	1	0	1	0	1	0	0	1	0	0	1	0	1	1	0	0	1	2	0	0	2	1	1	1	0	1	1	0	0	0
741	0	1	2	1	0	0	2	0	2	0	0	0	1	0	0	0	0	0	2	0	2	0	2	0	0	1	1	1	1	2	1	2	1	0	0	1	1	1	1	0	0	1	1	0	1	1	0	0	0
742	1	0	2	0	0	0	1	1	2	0	0	0	0	0	0	0	0	0	2	1	2	0	0	1	1	1	2	1	1	2	0	1	2	0	0	2	1	0	0	0	0	0	1	0	0	2	0	0	1
743	1	1	1	1	0	0	2	1	0	0	0	1	1	0	0	0	0	1	1	0	2	0	1	0	0	0	1	0	0	2	0	1	2	0	1	1	1	0	0	0	1	1	0	0	1	2	0	0	1
744	0	0	2	0	0	0	1	2	0	0	2	0	0	0	0	0	0	1	1	0	1	0	2	0	0	2	2	0	0	2	1	2	1	0	0	0	2	0	1	1	0	0	2	0	1	0	0	1	1
745	1	0	2	0	0	1	2	0	2	0	0	1	1	0	0	0	1	2	1	1	1	0	2	0	0	1	1	1	1	1	1	1	1	1	1	1	1	1	1	0	1	0	0	0	0	0	0	0	2
746	1	1	1	1	0	1	2	1	1	0	0	0	1	0	0	0	0	0	2	0	2	0	2	0	0	2	1	0	1	2	0	0	1	1	0	2	1	0	0	0	2	0	0	0	0	0	0	0	0
747	1	1	1	0	1	0	1	1	1	0	0	1	2	0	0	0	0	1	1	1	1	0	2	0	0	0	0	1	1	0	0	1	1	0	0	1	2	0	0	2	0	0	1	1	2	1	0	1	2
748	1	0	2	0	0	1	1	1	1	0	0	0	0	0	0	0	0	2	0	1	1	1	2	0	0	0	1	1	1	1	1	0	0	0	0	2	1	0	0	1	1	0	0	0	0	0	0	1	2
749	0	1	2	1	0	0	2	0	2	0	0	1	1	0	0	0	0	0	2	1	2	1	2	0	0	2	1	0	0	1	0	1	2	1	0	2	1	0	0	0	2	0	1	0	1	0	0	0	1
750	1	1	2	0	0	0	2	2	0	0	0	1	1	0	0	0	0	1	1	1	2	0	2	0	1	2	0	1	1	1	0	0	1	0	0	1	1	0	0	0	2	0	0	0	0	2	0	0	2
751	0	0	2	0	0	1	2	1	1	0	0	0	0	0	0	0	0	1	1	1	2	0	2	0	1	0	1	0	1	2	0	1	1	1	1	2	1	0	0	0	1	1	1	0	1	0	0	0	2
752	1	2	1	2	0	0	0	1	1	0	1	0	2	0	0	0	0	0	2	1	2	0	2	0	0	1	1	1	2	2	1	1	1	0	0	2	2	0	0	1	0	0	2	0	1	0	0	1	1
753	0	2	0	0	0	0	2	0	1	0	2	1	1	0	0	0	0	1	1	1	2	0	2	0	0	1	2	0	0	1	0	0	0	0	0	2	2	0	0	2	0	0	0	0	0	1	0	0	1
754	1	2	0	0	0	0	1	2	1	0	1	0	0	0	0	0	0	1	1	0	2	0	2	0	0	0	2	0	0	2	0	0	0	2	1	1	2	0	0	1	1	0	1	0	1	0	0	0	1
755	0	0	2	0	0	1	1	2	0	0	1	0	0	0	0	0	0	0	1	0	1	1	2	0	0	2	2	1	1	2	2	1	1	1	1	1	0	1	1	0	1	0	0	1	1	1	0	0	1
756	1	1	1	0	1	1	2	2	0	0	0	0	2	0	0	0	0	0	2	0	2	0	2	0	0	1	2	0	0	2	1	1	1	1	1	1	1	0	0	1	1	0	0	0	0	1	0	0	0
757	1	0	2	1	0	1	2	2	0	0	0	0	1	0	0	0	0	2	1	1	2	0	2	0	0	1	1	0	0	1	0	1	2	0	1	2	2	0	0	0	1	0	1	0	1	1	0	0	1
758	0	1	1	1	0	1	1	2	0	0	1	0	0	0	0	0	0	1	1	1	1	1	0	1	0	0	2	0	0	2	1	0	0	0	0	2	1	1	1	0	0	0	1	0	1	0	0	0	1
759	1	1	1	0	0	0	2	0	2	0	0	1	1	0	0	1	0	1	1	1	1	0	0	0	1	0	1	0	0	2	1	1	2	0	1	1	0	0	0	0	2	0	1	0	1	1	0	0	1
760	1	0	2	2	0	1	2	1	1	0	0	0	2	0	0	1	0	0	2	0	1	0	2	0	0	1	2	0	0	1	0	0	1	2	2	2	2	0	0	2	0	1	1	0	1	1	0	1	0
761	0	2	0	0	0	0	2	2	1	0	1	0	1	0	0	1	0	2	0	2	0	0	1	1	1	1	0	0	0	1	0	0	0	1	1	1	0	0	0	1	1	1	1	0	1	0	0	1	2
762	1	1	1	1	0	0	2	1	1	0	0	1	1	0	0	0	0	0	2	1	2	0	2	0	0	1	1	0	2	2	0	0	1	0	0	1	1	0	0	1	1	0	0	0	0	1	0	1	2
763	0	0	2	0	0	1	2	2	0	0	0	0	0	0	0	0	0	0	2	0	2	0	2	0	0	0	0	0	0	1	0	0	1	2	0	2	2	1	1	1	0	0	1	1	2	0	0	0	0
764	1	0	2	0	0	0	1	1	0	1	1	1	1	0	0	0	0	2	0	1	0	0	0	0	0	0	2	0	0	2	1	1	0	1	0	1	0	0	0	0	2	0	0	0	0	1	0	0	1
765	0	1	1	0	0	0	2	2	0	0	0	0	0	0	0	0	0	0	2	0	2	1	1	0	0	1	2	0	0	2	1	1	1	1	1	2	2	0	0	0	2	1	1	0	1	0	0	1	2
766	0	0	2	0	0	0	1	1	1	0	0	0	1	0	0	0	0	0	2	1	2	0	1	0	0	1	1	1	1	1	1	1	1	2	1	1	2	0	1	0	0	0	0	0	0	0	0	1	0
767	0	2	1	0	0	0	1	2	0	0	2	0	0	0	0	1	0	0	2	0	2	0	2	0	0	2	0	1	1	2	1	0	0	0	0	1	1	1	0	1	0	0	0	0	0	0	0	0	1
768	0	1	0	1	0	0	2	1	1	0	0	0	1	0	0	0	1	2	1	0	2	0	1	0	1	2	1	1	1	2	0	1	1	0	1	2	1	0	0	1	1	1	1	0	1	1	0	0	1
769	0	0	2	1	0	1	2	2	0	0	1	1	2	1	1	1	0	2	0	1	0	1	0	1	1	1	0	0	1	2	0	1	0	0	0	2	2	1	1	1	0	0	0	0	1	0	0	0	1
770	0	1	1	0	0	0	1	1	1	0	1	1	1	0	0	0	0	1	1	1	0	0	2	0	1	1	1	2	2	2	0	0	0	1	1	2	0	0	0	0	1	1	2	0	0	1	1	0	0
771	0	1	2	1	0	0	2	2	0	0	0	0	0	0	0	0	0	1	1	2	1	0	2	0	0	2	1	1	2	2	1	1	2	0	0	2	1	1	0	1	0	0	1	0	1	1	0	0	1
772	1	0	2	0	0	0	2	0	2	0	0	0	0	0	0	0	0	1	1	1	0	0	1	0	0	0	2	0	0	2	2	2	1	0	0	1	1	0	0	1	1	0	0	0	1	0	0	0	1
773	0	1	2	1	0	0	2	1	1	0	0	0	1	0	0	0	0	2	0	1	0	0	2	0	2	1	2	0	1	2	0	0	0	1	0	2	1	0	0	0	1	1	1	0	1	1	0	1	2
774	0	1	1	0	0	1	2	2	0	0	1	1	0	0	0	0	0	0	2	0	2	0	2	0	0	2	1	1	1	2	1	1	1	0	0	2	1	0	0	1	1	1	1	0	1	1	0	0	2
775	0	1	1	0	0	1	1	2	0	0	1	0	0	0	0	0	0	0	2	0	2	0	2	0	0	0	2	0	0	2	0	0	1	1	0	0	1	0	0	0	1	0	1	0	1	1	0	0	0
776	1	0	1	0	0	0	2	0	2	0	0	0	0	0	0	0	0	0	2	0	2	0	2	0	0	1	2	0	0	2	0	1	1	1	0	1	1	0	0	0	2	1	1	0	2	0	0	0	1
777	1	1	1	1	0	0	2	2	0	0	0	0	1	0	0	0	0	1	0	1	2	0	1	0	0	1	1	1	1	1	1	1	1	0	0	1	2	0	0	1	0	1	1	0	2	0	0	0	1
778	1	1	1	0	0	0	2	1	2	0	0	1	2	1	1	1	0	1	1	0	2	0	2	0	0	2	1	0	1	2	0	0	0	0	0	2	2	0	0	0	1	1	1	0	1	0	0	0	1
779	0	1	2	0	0	0	2	1	1	0	1	0	0	0	0	0	0	1	1	0	2	0	2	0	0	1	1	1	1	0	0	1	1	0	0	2	2	0	0	2	0	0	0	0	0	1	0	0	0
780	0	0	2	0	0	2	1	1	0	1	2	0	0	0	0	0	1	1	1	0	2	0	1	1	1	1	2	0	0	1	0	0	1	0	0	1	0	0	0	0	2	1	1	1	1	2	0	0	1
781	0	1	1	0	0	0	0	2	0	0	1	0	1	0	0	0	0	0	2	0	2	0	1	0	1	1	1	0	0	2	1	1	1	1	1	1	2	0	0	1	1	1	0	0	1	0	0	1	2
782	0	0	2	0	0	1	2	1	0	0	1	0	0	0	0	0	0	1	1	1	1	0	2	0	0	0	2	1	1	2	0	1	0	1	1	2	1	0	0	0	2	1	1	1	0	1	0	0	1
783	1	0	2	0	0	1	0	1	1	0	1	1	1	0	0	0	1	1	1	1	1	0	1	1	1	0	2	1	1	2	1	1	1	1	0	2	0	0	0	0	2	0	0	0	0	0	0	1	2
784	0	1	0	0	0	0	2	1	0	0	0	0	0	0	0	0	0	0	2	0	2	0	2	0	0	1	0	1	2	1	0	1	1	0	0	1	0	0	0	1	1	1	0	0	0	1	0	0	0
785	0	1	1	0	1	1	1	1	1	0	0	0	1	0	0	0	0	2	0	1	1	1	2	0	0	1	1	0	0	1	0	1	2	0	0	2	2	0	0	1	1	0	0	0	0	0	0	0	2
786	0	2	1	0	0	0	1	2	0	0	0	0	0	0	0	0	0	1	1	1	1	0	2	0	0	0	2	1	1	2	2	1	2	0	0	1	1	0	0	1	1	0	1	0	1	0	0	0	1
787	1	1	0	0	0	0	1	0	2	0	0	1	1	0	0	0	0	0	2	0	2	0	2	0	0	0	2	0	0	1	0	1	1	0	0	2	1	0	1	0	1	0	1	1	1	0	0	0	1
788	0	1	1	0	0	0	1	2	0	0	1	0	0	0	0	0	0	0	2	0	2	0	2	0	0	2	2	0	0	2	0	1	2	0	1	2	2	0	1	1	0	2	2	0	2	0	0	1	1
789	0	1	1	1	0	0	1	1	1	0	0	1	2	0	0	0	0	1	1	1	2	0	2	0	0	0	1	0	0	1	1	0	0	2	2	2	2	0	0	1	1	0	0	0	0	1	0	0	0
790	1	1	1	0	0	0	2	1	1	0	0	1	1	0	0	0	0	1	1	0	1	0	2	0	0	0	1	0	1	2	0	1	2	0	0	0	1	1	0	0	0	0	0	0	0	1	0	0	1
791	1	1	2	0	0	1	2	1	1	0	0	1	1	0	0	0	0	1	1	1	1	0	1	1	1	2	2	0	0	2	1	1	1	1	0	2	2	0	0	1	1	0	0	0	1	1	0	0	1
792	1	1	1	1	0	0	1	2	0	0	1	1	2	0	0	0	0	2	0	1	1	0	2	0	1	1	1	0	0	1	0	0	0	1	1	1	1	0	0	0	2	0	0	1	0	1	0	0	1
793	1	0	2	0	0	0	2	0	2	0	0	1	2	0	0	1	1	2	0	2	2	1	0	1	1	1	2	0	0	2	1	0	1	1	1	1	2	0	0	2	0	0	0	0	0	1	0	0	0
794	1	1	2	0	0	0	2	2	0	0	0	0	0	0	0	0	0	0	2	0	2	0	1	0	0	1	1	0	0	1	0	0	0	0	0	2	2	0	0	1	0	0	1	0	0	1	0	1	0
795	0	1	1	0	0	0	2	0	2	0	0	0	0	0	0	0	0	1	2	0	2	0	1	0	0	1	2	0	0	2	0	2	2	0	0	0	0	0	0	0	1	1	1	0	1	1	0	2	2
796	1	1	1	0	0	1	2	0	2	0	0	2	1	0	0	0	0	1	1	0	1	0	2	0	0	1	1	0	1	2	0	1	2	0	0	1	2	0	0	1	1	0	0	0	0	1	0	0	2
797	1	1	1	0	0	0	1	1	0	0	0	0	1	0	0	1	0	1	0	1	0	0	2	0	0	0	2	0	0	2	1	0	2	1	0	1	2	0	0	1	0	0	0	0	1	1	0	0	1
798	1	0	2	0	0	0	1	2	1	0	0	0	1	0	0	0	0	1	1	1	1	0	1	1	1	1	1	1	1	2	0	2	2	0	0	1	1	1	1	0	1	0	0	0	1	1	0	0	0
799	0	1	2	2	0	0	2	1	2	0	0	0	1	1	0	0	1	0	2	1	2	0	1	0	0	0	1	0	0	1	1	1	1	1	2	2	0	0	0	1	1	0	0	0	1	1	0	0	2
800	0	1	1	0	0	0	2	2	0	0	0	0	2	0	0	0	0	1	1	1	2	0	0	0	0	0	0	0	1	2	0	0	0	0	1	2	1	0	0	1	1	0	1	0	0	1	0	0	0
801	0	1	2	0	0	0	2	1	0	0	1	0	0	0	0	0	0	2	1	0	2	0	2	0	0	0	1	1	1	1	1	0	0	1	0	2	2	0	1	1	0	1	1	0	2	2	0	0	0
802	1	1	1	0	1	1	1	1	1	0	0	1	1	0	0	0	0	0	2	0	2	0	2	0	1	0	2	1	1	2	0	0	1	1	0	2	2	1	1	0	0	1	1	0	0	0	0	1	1
803	0	1	1	0	0	0	2	1	0	0	0	1	2	0	0	0	0	1	1	1	1	1	2	0	1	1	1	0	2	2	0	0	1	0	0	1	2	0	0	2	0	0	0	0	0	0	1	0	1
804	0	0	1	0	0	0	1	1	1	0	0	0	0	0	0	0	0	1	1	1	2	0	2	0	0	0	1	1	2	2	0	2	2	1	1	2	1	0	0	0	1	0	0	0	0	2	0	0	0
805	0	1	2	1	0	0	1	1	1	1	0	1	1	0	0	0	1	2	0	1	1	0	1	1	1	1	1	2	2	2	2	1	1	0	0	1	2	0	0	1	0	0	0	1	0	0	1	0	1
806	0	1	1	0	0	1	2	2	0	0	0	0	0	0	0	0	0	1	1	1	1	0	0	1	1	1	1	2	2	2	1	1	1	0	0	2	2	0	0	0	2	1	0	0	2	1	0	0	0
807	1	0	2	0	0	2	2	2	0	0	0	0	1	0	0	0	0	0	2	0	2	0	2	0	0	1	1	1	1	2	1	1	2	0	0	1	2	0	0	0	0	1	0	0	2	0	0	0	1
808	1	2	1	1	0	0	2	2	0	0	0	0	0	0	0	0	1	2	1	1	1	0	2	0	0	0	2	1	1	2	2	1	1	0	0	1	1	0	0	2	0	1	0	0	2	1	0	0	1
809	0	0	2	0	0	0	1	2	1	0	1	0	0	0	0	0	0	2	0	0	1	0	0	0	0	0	1	1	1	2	1	2	2	1	1	2	1	0	0	0	1	1	1	0	1	1	0	0	1
810	1	1	2	1	0	0	2	2	0	0	0	1	1	0	0	0	0	2	0	1	0	1	2	0	1	1	0	0	1	2	0	1	1	0	0	2	2	0	0	2	1	1	1	1	1	1	0	0	1
811	1	2	1	0	0	0	2	1	1	0	0	1	1	0	0	0	0	2	0	0	1	0	2	0	0	1	1	0	0	1	1	0	0	1	0	1	1	0	0	0	2	0	2	0	1	0	0	0	2
812	1	1	2	0	0	0	1	1	1	0	0	0	0	0	0	0	0	0	2	0	2	0	2	0	0	0	1	1	1	1	0	2	2	0	0	0	1	0	0	0	1	0	0	0	0	1	0	0	0
813	1	1	2	0	0	0	2	2	1	0	0	0	1	0	0	0	0	2	0	2	0	0	2	0	0	2	1	0	0	1	0	0	1	1	1	2	1	0	0	2	0	1	0	0	1	1	0	1	2
814	1	1	1	1	0	0	2	1	1	0	1	0	1	0	0	0	0	1	1	1	2	0	2	0	0	0	2	0	0	2	1	1	1	0	0	2	2	0	0	1	1	1	1	0	1	1	0	0	1
815	0	2	1	1	0	0	2	0	2	0	0	0	0	0	0	0	0	0	2	1	2	0	2	0	1	1	2	0	1	2	0	0	0	1	1	1	1	0	0	1	1	0	1	0	1	0	0	0	1
816	1	2	1	0	0	0	2	0	1	0	1	0	0	0	0	0	0	0	2	0	2	0	1	1	2	2	1	0	0	1	0	1	1	0	1	1	0	0	0	0	1	0	0	0	2	2	0	0	2
817	1	2	1	1	0	0	2	2	1	0	0	0	2	0	0	0	0	2	0	1	1	0	2	0	1	1	1	1	1	2	1	2	1	1	1	2	0	0	0	0	1	0	0	0	0	1	0	0	0
818	0	2	1	0	0	0	2	1	1	0	0	1	0	0	0	0	0	2	0	1	2	0	1	1	1	1	2	1	1	2	0	2	2	0	0	1	1	0	0	0	2	1	1	0	1	1	0	0	0
819	0	1	2	1	0	0	2	2	0	0	0	0	2	0	0	1	0	1	1	1	1	1	2	0	0	1	1	1	1	0	0	0	1	0	0	2	1	0	0	1	1	0	0	1	0	1	0	0	0
820	0	1	2	0	0	0	2	1	1	1	0	0	1	0	0	0	0	0	2	0	2	0	2	0	0	1	1	1	0	1	1	0	1	2	0	1	1	0	0	0	2	0	1	0	1	0	0	0	2
821	0	2	1	1	0	0	2	2	0	0	0	0	0	0	0	0	0	1	1	1	1	0	2	0	1	0	2	0	1	2	0	0	0	1	0	2	0	0	0	1	1	1	0	0	1	0	0	1	0
822	0	2	0	0	0	0	2	2	1	0	0	0	0	0	0	0	0	0	2	1	2	0	2	0	0	1	2	0	0	2	0	0	2	1	0	1	0	0	0	0	2	0	0	0	0	1	0	1	2
823	0	2	1	0	0	0	2	1	1	0	0	0	1	0	0	0	0	2	0	1	2	0	2	0	0	1	0	1	1	1	0	1	0	0	0	2	1	0	0	1	1	0	1	0	1	0	0	0	2
824	1	1	1	0	0	0	2	2	1	0	1	0	2	1	1	1	0	0	1	0	1	0	2	0	0	0	2	0	1	2	1	0	1	1	1	2	1	0	1	0	1	1	1	0	2	0	0	0	1
825	1	0	2	0	0	1	2	2	0	0	1	0	0	0	0	0	0	0	2	0	2	0	2	0	0	1	2	1	1	1	1	2	2	0	1	2	0	0	0	1	1	0	0	0	0	1	0	0	1
826	0	2	0	1	0	0	2	1	1	0	0	0	1	0	0	1	0	2	0	1	1	0	2	0	0	0	2	1	1	2	0	0	0	0	0	1	2	0	0	0	1	0	0	0	1	1	0	0	1
827	1	1	1	0	0	0	2	0	2	0	0	0	0	0	0	0	0	0	2	0	2	0	1	1	1	0	1	1	1	2	1	0	1	0	0	2	1	0	0	1	1	1	0	0	0	0	0	0	2
828	0	1	1	0	0	0	2	1	1	0	0	1	1	0	0	0	0	0	2	0	2	0	2	0	0	1	2	1	1	2	2	1	1	0	0	2	0	0	0	0	1	1	1	0	2	2	0	0	2
829	0	0	2	0	0	1	2	2	0	0	0	0	0	0	0	0	0	0	2	0	2	0	1	0	0	0	2	0	0	1	0	0	1	0	0	2	2	0	0	1	1	0	2	0	0	0	0	0	1
830	1	1	2	0	0	0	2	1	1	0	0	0	1	0	0	0	0	0	2	0	2	0	2	0	0	0	2	0	1	2	0	2	1	0	0	2	1	0	0	1	1	0	0	0	0	1	0	0	0
831	0	1	1	1	0	0	2	2	0	0	0	0	2	0	0	1	0	0	2	0	2	0	1	1	1	1	0	1	0	0	1	0	1	1	0	2	2	0	0	1	0	0	0	0	0	2	0	0	1
832	1	1	1	1	0	0	2	2	0	0	0	0	0	0	0	0	1	2	0	1	1	0	1	1	1	1	1	0	0	2	1	1	2	0	0	2	1	0	0	0	2	0	0	0	0	1	0	0	1
833	0	1	1	1	0	0	2	2	0	0	0	0	0	0	0	0	1	1	2	0	1	0	2	0	0	2	1	0	0	2	0	2	2	0	0	0	2	0	0	1	1	2	2	0	2	0	0	0	0
834	0	0	2	0	0	0	2	1	1	0	0	0	0	0	0	0	0	1	1	0	1	0	1	1	1	2	1	0	1	2	0	0	1	0	0	2	0	0	0	1	1	0	1	0	1	0	1	0	0
835	1	0	2	0	0	1	1	2	0	0	2	1	2	0	0	1	1	2	1	0	2	0	1	1	1	1	2	0	0	2	1	0	1	1	0	2	2	0	0	2	0	0	0	1	0	1	0	0	1
836	0	0	2	0	0	1	1	2	0	0	1	0	1	0	0	0	1	2	0	1	1	0	2	0	0	1	1	1	1	1	0	0	1	1	0	1	1	0	0	0	1	0	0	0	1	1	0	0	2
837	1	1	1	0	0	0	2	1	1	0	0	0	0	0	0	0	0	1	1	0	2	1	1	0	0	1	1	1	1	2	0	0	2	0	0	1	2	0	0	1	1	2	2	0	1	1	1	0	1
838	1	1	1	0	0	1	1	1	0	1	1	0	0	0	0	0	0	0	2	1	2	0	2	0	0	1	0	0	0	1	0	2	1	0	0	2	1	0	0	1	1	0	2	0	1	0	0	0	0
839	0	2	0	0	0	0	2	1	1	0	0	0	1	0	0	0	0	0	1	1	1	0	2	0	0	0	1	0	0	1	1	0	0	0	0	2	1	0	0	0	1	1	2	0	0	1	0	0	1
840	1	1	1	1	0	0	1	1	0	0	1	0	0	0	0	0	0	1	1	0	1	0	2	0	0	2	1	0	0	1	0	1	0	1	1	2	1	2	1	0	1	0	1	1	2	0	0	0	1
841	1	2	1	0	0	0	2	2	0	0	0	0	0	0	0	0	0	1	1	1	1	0	2	0	0	1	1	1	1	2	0	2	1	0	0	1	1	1	1	0	1	1	1	0	0	0	0	0	1
842	1	0	2	1	0	1	2	0	2	0	0	1	1	0	0	0	0	2	0	1	2	0	2	0	0	1	2	0	0	2	0	1	1	0	0	2	2	0	0	1	0	0	0	1	0	0	0	0	1
843	0	2	0	0	0	0	2	1	1	0	0	1	1	0	0	0	0	0	2	1	2	0	2	0	0	1	1	0	2	2	0	1	1	1	0	1	1	0	0	2	0	0	0	0	1	1	0	1	0
844	0	1	2	2	0	0	2	1	1	0	0	1	1	0	0	0	0	0	2	1	1	0	2	0	0	1	1	1	1	2	0	0	1	1	0	1	1	0	0	0	2	0	0	0	0	1	0	0	0
845	0	1	2	1	0	0	2	1	1	0	1	1	1	0	0	0	0	2	1	1	2	0	2	0	0	0	1	1	1	1	0	0	2	0	0	2	2	0	1	1	0	0	0	0	0	2	0	0	0
846	1	0	2	0	0	1	2	1	1	0	1	0	1	0	0	0	0	1	2	0	2	0	2	0	0	1	2	0	0	1	1	2	1	0	0	0	0	0	0	0	1	0	0	1	0	1	0	1	2
847	0	0	2	0	0	0	1	2	0	0	1	1	2	1	1	1	1	2	0	1	1	0	2	0	0	1	1	1	1	1	1	2	1	0	0	1	1	0	0	0	0	0	0	0	0	0	0	1	2
848	1	2	1	0	0	0	1	0	2	0	0	0	0	0	0	0	0	1	1	0	2	0	2	0	0	2	2	0	0	2	1	1	1	1	1	1	1	0	0	0	1	0	0	0	0	1	0	0	0
849	0	1	1	0	0	0	2	2	0	0	0	1	1	0	0	0	0	1	1	0	2	0	2	0	0	1	0	0	1	2	0	1	0	0	0	2	0	0	0	1	1	0	0	0	1	1	0	0	1
850	0	1	1	0	1	1	2	1	0	0	0	0	0	0	0	0	0	1	1	1	2	0	2	0	1	0	2	0	0	2	1	0	0	0	1	2	0	0	0	0	2	0	1	0	1	0	0	1	1
851	0	0	1	0	0	0	2	2	0	0	1	1	1	0	0	0	0	2	1	0	2	0	1	1	1	1	1	0	0	1	0	0	0	0	0	2	2	0	0	0	2	0	0	1	0	1	0	0	1
852	1	0	2	0	0	0	2	1	1	0	0	0	1	0	0	0	0	0	2	0	2	0	2	0	0	0	1	0	1	2	0	1	1	0	1	1	2	0	1	0	1	1	1	0	1	0	0	1	1
853	0	1	1	0	0	0	2	1	1	0	0	0	1	0	0	0	0	0	2	0	2	0	2	0	0	0	2	0	0	2	0	1	1	1	2	2	2	0	0	1	0	2	2	0	1	1	0	0	1
854	0	1	1	0	0	1	2	2	1	0	0	1	1	0	0	0	0	1	1	1	1	0	1	0	0	0	2	0	0	2	1	2	1	0	0	0	1	0	0	0	1	1	1	0	2	0	0	0	1
855	1	1	1	0	0	1	1	2	1	0	0	0	0	0	0	0	0	2	0	1	2	2	0	0	0	1	1	1	2	2	0	0	1	0	0	2	2	0	0	1	1	1	0	0	0	1	0	0	0
856	1	1	1	0	0	0	0	1	1	1	1	2	2	1	1	1	0	0	1	0	1	0	2	0	0	0	2	0	0	2	1	0	0	0	1	2	2	0	0	2	0	1	1	0	1	1	0	0	2
857	1	1	1	1	0	0	1	2	0	0	1	0	0	0	0	0	0	1	2	1	2	0	2	0	0	1	0	1	2	1	0	1	1	0	1	2	1	1	1	0	1	0	0	0	0	0	0	0	0
858	0	0	2	2	0	1	2	2	0	0	0	1	1	0	0	0	0	2	0	2	0	0	2	0	0	1	2	1	1	2	2	0	2	0	0	1	1	0	0	1	1	0	0	0	0	1	0	0	0
859	0	1	1	0	0	1	1	2	0	0	1	0	2	0	0	0	0	0	1	0	1	0	2	0	0	2	2	0	0	2	1	1	2	0	0	2	2	1	0	0	0	0	0	0	2	2	0	0	1
860	1	0	2	1	1	0	2	2	1	0	0	0	1	0	0	1	0	0	2	1	2	1	1	0	0	1	1	0	0	2	0	0	2	0	0	2	1	1	1	0	0	1	1	0	1	0	0	0	1
861	1	1	1	0	0	0	2	1	2	0	0	0	0	0	0	0	0	0	2	1	2	0	2	0	1	1	1	0	2	2	0	1	1	1	1	2	0	0	0	0	1	1	1	0	1	1	0	0	0
862	1	1	2	0	0	0	2	2	0	0	0	0	0	0	0	0	0	2	0	1	0	0	2	0	1	0	1	1	1	2	1	0	1	0	0	2	1	0	0	1	1	0	0	0	0	0	0	0	2
863	1	1	1	0	0	0	1	2	0	0	0	0	0	0	0	0	1	2	1	0	2	0	1	0	0	1	2	0	0	2	0	2	1	0	1	2	1	0	0	0	2	0	0	0	0	0	0	0	1
864	1	0	2	0	0	0	1	2	0	0	0	0	0	0	0	0	0	1	0	1	0	0	2	0	0	1	2	1	1	2	1	1	1	0	0	2	2	0	0	1	1	0	1	0	1	0	0	0	0
865	0	1	1	0	0	0	1	2	0	0	1	0	0	0	0	0	1	2	1	0	1	0	2	1	1	1	0	1	1	1	0	0	1	0	0	2	1	0	0	1	1	0	0	0	0	0	0	0	2
866	1	2	0	0	0	1	2	2	0	0	1	0	1	0	0	0	1	2	1	0	2	0	2	0	0	0	1	1	2	2	1	1	1	0	0	1	2	0	1	1	0	0	0	0	0	1	0	1	2
867	0	0	2	0	0	1	0	2	0	0	1	0	1	0	0	1	0	1	1	1	1	0	2	0	0	1	2	0	0	2	0	0	1	0	0	1	2	0	0	2	1	1	1	0	1	0	0	0	1
868	1	0	2	0	0	0	2	0	2	0	0	0	0	0	0	0	0	1	1	1	2	0	1	1	0	1	1	0	1	2	0	1	1	0	0	2	1	1	1	0	0	0	0	0	0	2	0	1	0
869	0	1	2	1	0	0	0	1	1	1	1	1	1	0	0	0	0	0	1	0	2	0	2	0	0	1	2	1	1	2	0	1	0	0	0	2	2	0	0	2	0	0	0	0	1	1	0	0	0
870	1	1	1	1	0	0	1	1	1	0	1	1	2	0	0	0	0	0	2	0	2	1	2	0	0	0	2	0	0	2	1	0	0	0	0	1	0	0	0	1	1	0	0	1	0	0	0	0	1
871	1	2	1	0	0	0	2	2	0	0	0	1	1	0	0	0	0	0	2	0	2	1	0	1	1	1	1	0	2	2	0	0	1	0	0	2	2	1	1	1	0	0	1	0	1	1	0	0	0
872	1	1	1	1	0	1	1	2	0	0	1	0	1	0	0	0	0	1	1	1	1	0	2	0	1	0	1	1	2	2	1	2	1	0	0	2	1	0	1	0	1	1	1	0	1	1	0	0	1
873	1	1	1	0	0	0	2	0	1	0	0	0	0	0	0	0	0	1	1	0	1	0	1	1	1	1	1	1	2	2	0	0	1	2	2	2	1	0	0	1	1	0	1	0	1	0	0	0	0
874	0	2	1	0	0	0	2	2	0	0	0	0	2	0	0	1	0	1	1	1	1	0	2	0	0	0	2	0	0	1	0	0	1	0	0	2	2	0	0	1	1	1	1	0	0	1	0	0	0
875	1	0	2	0	0	1	1	2	0	1	1	0	1	0	0	0	0	1	1	1	1	0	2	0	0	0	2	1	1	2	0	1	1	0	0	2	1	0	0	0	2	0	0	0	0	1	0	0	0
876	0	1	1	1	0	0	2	2	0	0	0	1	2	0	0	0	0	0	2	0	2	0	2	0	0	0	2	0	0	1	0	1	1	0	0	2	1	0	0	2	0	0	0	0	0	1	0	0	1
877	1	1	1	0	0	0	0	2	0	1	2	0	1	0	0	1	0	1	2	1	2	0	2	0	0	0	1	1	2	2	1	0	1	0	0	2	1	0	0	1	1	0	2	0	0	0	0	0	0
878	0	2	0	0	0	0	2	2	0	0	0	1	1	0	0	0	0	1	1	2	1	0	2	0	0	1	2	1	1	2	0	1	2	0	0	2	1	0	0	1	1	0	0	0	0	1	0	0	2
879	1	1	1	0	1	1	1	1	1	1	1	0	0	0	0	0	0	0	1	0	2	0	1	1	1	1	1	1	1	1	1	0	1	0	0	2	0	0	0	0	1	0	0	0	0	0	0	0	2
880	1	1	1	1	0	0	2	2	0	0	0	0	0	0	0	0	0	0	2	0	2	0	1	1	1	1	1	1	1	2	0	2	2	0	0	1	2	0	0	1	1	0	0	0	0	0	0	0	0
881	0	2	1	0	0	0	2	2	1	0	0	0	0	0	0	0	0	1	1	0	1	0	2	0	0	1	1	1	1	2	1	1	1	0	1	1	1	0	0	0	2	1	0	0	2	0	0	0	1
882	0	0	2	0	0	1	1	1	0	0	2	0	0	0	0	0	0	0	2	1	2	0	1	0	0	1	1	0	1	2	0	0	0	2	2	2	0	0	0	0	2	0	0	0	0	1	0	0	0
883	1	2	0	1	0	0	1	2	0	0	2	1	1	0	0	0	0	1	1	1	1	0	2	0	1	1	2	1	1	1	0	1	0	1	1	2	0	0	0	1	1	0	0	0	0	1	1	0	0
884	1	0	2	0	0	1	1	1	1	0	0	0	0	0	0	0	0	1	1	1	1	0	1	1	1	0	1	1	1	1	1	0	1	0	0	2	2	0	0	1	1	2	2	0	2	1	0	0	1
885	1	1	2	0	0	0	2	1	2	0	0	2	2	0	0	0	0	1	1	2	1	0	2	0	0	2	1	0	1	2	0	1	1	1	1	2	1	0	0	0	2	0	0	0	0	1	0	0	1
886	0	1	0	1	0	0	1	2	0	0	1	0	1	0	0	0	0	0	1	1	2	0	2	0	1	0	1	0	0	1	0	0	0	1	1	2	0	0	0	0	1	0	0	0	0	1	0	0	0
887	1	1	2	1	0	0	1	1	1	0	1	0	2	0	0	0	0	0	2	0	2	1	2	0	0	2	0	1	2	1	0	2	1	0	0	1	0	0	0	1	1	0	1	0	1	1	0	0	0
888	1	1	2	0	0	0	1	1	0	1	1	2	2	1	1	1	0	1	1	1	1	0	1	1	1	1	1	0	2	2	0	0	0	1	2	2	0	0	0	1	1	0	0	0	0	2	0	0	1
889	0	2	1	0	0	0	1	2	0	1	1	0	0	0	0	0	0	0	1	0	2	0	2	0	0	1	0	0	0	1	0	2	2	0	0	0	2	0	0	1	0	0	1	1	1	1	0	0	0
890	0	2	1	0	0	0	2	2	0	0	1	1	1	0	0	0	0	2	0	1	0	1	2	0	0	0	1	1	1	2	0	0	1	2	0	1	1	1	0	0	0	0	1	0	1	0	0	0	1
891	1	2	1	0	0	1	2	2	0	1	1	0	2	0	0	1	0	1	1	1	0	1	1	0	1	0	0	1	1	2	1	0	0	2	1	1	1	0	0	1	1	1	1	0	1	1	0	1	2
892	1	0	2	0	0	2	2	1	1	0	1	0	0	0	0	0	1	1	2	0	1	0	2	0	0	2	1	0	1	2	0	0	0	0	0	2	0	0	0	0	2	0	1	0	2	0	0	1	1
893	1	1	2	0	0	1	2	0	2	0	0	0	1	0	0	0	0	1	1	0	1	0	2	0	1	0	2	2	2	2	0	1	0	1	0	1	0	0	0	1	1	0	1	0	1	0	0	1	2
894	0	2	0	1	0	0	1	1	0	0	1	1	2	0	0	0	0	0	2	0	2	0	2	0	0	1	1	0	1	2	0	0	1	1	0	0	1	0	0	0	0	1	1	0	1	0	0	0	1
895	0	2	1	0	1	1	1	1	1	0	1	0	0	0	0	0	0	1	1	1	1	0	2	0	1	1	2	0	0	2	1	0	1	0	0	1	1	0	0	0	2	0	1	0	1	0	0	0	2
896	0	1	1	1	0	0	1	2	1	0	1	0	0	0	0	0	0	2	1	0	2	0	1	1	1	1	2	0	0	2	1	0	2	1	0	2	1	1	1	0	1	1	1	0	0	0	0	0	0
897	0	2	0	0	0	0	1	2	1	0	0	1	2	0	0	0	0	1	1	1	1	1	2	0	1	1	2	0	0	2	0	1	1	0	0	1	2	0	0	1	0	0	1	0	0	1	0	0	1
898	0	1	2	1	0	0	1	2	0	0	2	0	0	0	0	0	0	1	1	1	2	1	2	0	0	1	2	0	0	2	1	2	1	0	0	2	0	0	0	0	1	0	1	0	1	0	0	0	1
899	0	1	2	0	0	1	1	2	0	0	1	0	1	0	0	0	0	2	0	0	1	0	2	0	1	0	0	2	2	0	0	0	1	1	0	2	2	0	0	1	0	1	1	0	0	0	0	0	1
900	0	1	1	0	0	0	2	2	0	0	1	0	0	0	0	0	0	0	2	0	2	0	0	1	1	1	1	1	2	2	1	1	1	1	0	2	2	0	0	0	0	0	0	0	0	0	0	1	2
901	0	2	0	0	0	0	2	1	1	1	0	1	2	0	0	0	0	0	2	0	2	0	2	0	0	2	0	0	0	1	0	0	1	0	0	2	2	0	0	1	1	1	1	0	1	0	0	0	1
902	0	1	2	1	0	0	2	1	1	0	0	1	2	0	0	0	0	1	1	1	1	0	0	0	0	0	1	0	1	2	0	1	0	1	2	2	0	0	0	0	1	1	1	0	1	1	0	0	2
903	0	1	1	0	0	0	2	1	2	0	0	0	1	0	0	0	0	0	1	0	2	0	1	1	2	2	0	2	2	0	0	0	1	1	1	2	1	0	0	0	1	0	1	1	1	0	0	1	2
904	1	2	0	0	0	0	1	2	0	0	0	0	2	0	0	1	0	0	1	0	1	0	1	0	0	2	1	0	2	2	0	1	2	1	0	2	2	0	0	0	1	1	1	0	1	1	0	0	1
905	0	0	1	0	0	0	2	2	0	0	0	0	1	0	0	0	0	1	1	1	1	1	1	0	0	0	2	0	0	2	0	1	1	1	1	1	2	0	0	1	0	0	1	0	0	0	0	1	2
906	0	2	0	0	0	0	2	2	0	0	0	1	2	0	0	0	1	0	2	1	2	0	1	0	1	2	1	1	1	2	0	2	2	0	1	2	2	0	0	1	0	0	1	0	0	1	0	0	1
907	0	2	1	0	0	0	1	2	1	0	1	0	0	0	0	0	0	0	1	1	2	0	2	0	0	2	1	0	1	2	0	0	0	0	0	1	1	0	0	0	1	0	1	0	0	0	0	0	1
908	1	1	2	1	0	0	1	1	1	0	1	0	1	0	0	0	0	1	1	0	2	0	2	0	1	2	2	1	1	2	2	2	2	0	0	1	0	0	0	1	1	1	1	0	1	0	0	0	1
909	0	1	1	0	0	0	2	1	1	0	0	0	1	0	0	1	0	0	2	0	2	0	1	1	1	1	2	0	0	1	0	1	1	0	0	1	1	0	0	0	0	1	0	0	2	0	0	0	1
910	1	1	1	0	1	2	1	1	1	0	0	0	0	0	0	0	0	0	1	0	2	0	1	1	1	2	2	0	0	2	1	0	1	2	0	1	0	0	0	1	1	0	0	0	0	0	0	0	1
911	1	1	1	1	0	0	2	1	1	0	0	1	0	0	0	0	0	1	1	1	1	0	1	1	0	1	2	0	0	2	0	1	2	1	0	2	1	0	0	1	1	1	0	0	0	0	0	0	2
912	1	0	1	0	0	0	2	0	1	0	1	0	0	0	0	0	0	1	0	1	0	0	2	0	1	0	1	0	0	1	1	0	1	1	0	1	2	0	0	2	0	0	0	0	0	0	0	0	0
913	1	1	2	0	0	0	1	2	0	0	1	0	0	0	0	0	0	0	1	0	2	0	2	0	0	2	1	1	1	1	0	2	2	0	1	2	1	0	0	0	2	0	0	0	0	1	0	1	1
914	0	2	1	2	0	0	2	2	0	0	0	0	0	0	0	0	0	0	1	0	2	0	1	1	1	1	1	0	2	2	0	0	1	0	0	2	1	0	0	1	1	0	0	0	0	1	0	0	0
915	1	0	2	0	0	0	1	1	1	0	0	1	2	0	0	1	0	0	2	1	2	0	2	0	0	2	2	0	0	2	1	0	1	0	0	2	0	0	0	1	1	1	1	0	1	2	0	0	1
916	1	1	1	0	0	1	1	2	0	0	1	0	0	0	0	0	0	0	2	0	2	0	2	0	0	1	1	1	1	2	0	0	1	1	0	2	2	0	0	1	0	0	0	0	0	1	0	0	2
917	1	2	1	0	0	0	2	2	0	0	0	1	1	0	0	0	0	0	1	0	1	0	0	1	1	1	2	1	1	2	1	0	2	0	0	2	1	0	0	2	0	0	0	0	0	0	0	0	0
918	1	1	2	0	0	1	2	0	1	0	1	0	0	0	0	0	0	1	1	0	0	0	1	0	0	1	2	0	0	2	0	0	1	0	0	2	2	0	0	1	0	1	0	0	1	0	0	0	2
919	0	2	0	1	0	0	2	1	1	0	0	1	1	0	0	0	0	1	1	2	1	0	2	0	0	0	1	2	2	2	2	0	1	1	2	2	0	0	0	0	1	1	0	0	1	1	0	0	0
920	1	1	1	0	0	1	2	2	0	0	0	0	1	0	0	0	1	1	2	1	2	0	2	0	0	2	2	0	0	2	1	1	2	0	0	0	1	0	0	1	1	0	0	1	0	1	0	0	0
921	1	1	1	1	0	0	2	1	1	0	0	0	0	0	0	0	0	1	1	1	2	0	2	0	0	2	2	0	0	2	1	0	0	1	0	2	2	0	0	0	2	0	0	0	1	1	0	0	1
922	1	2	1	1	0	0	2	0	2	0	0	2	2	0	0	0	1	1	1	1	2	0	2	0	0	1	2	0	0	2	0	1	2	0	0	2	1	0	0	0	1	0	1	0	1	0	0	0	0
923	0	2	0	0	0	0	1	2	0	0	0	1	2	0	0	1	0	0	2	0	1	0	2	0	1	0	1	0	0	2	1	0	0	0	0	2	0	0	0	0	1	0	1	0	1	1	0	0	1
924	1	2	0	1	0	0	2	1	1	0	0	1	1	0	0	0	0	1	2	0	2	1	2	0	0	0	2	0	0	1	0	2	2	0	0	2	2	0	1	1	0	0	1	1	1	1	0	0	1
925	1	0	2	1	1	0	2	1	1	0	0	0	0	0	0	0	0	2	0	1	0	0	2	0	0	1	2	0	0	2	1	1	0	1	2	2	1	0	0	0	1	0	1	0	2	0	0	1	1
926	0	2	1	0	0	0	1	2	0	0	0	0	0	0	0	0	0	0	2	0	2	0	2	0	0	1	0	1	1	0	0	0	2	1	0	2	1	0	0	0	2	2	2	0	2	1	0	1	1
927	0	1	1	0	0	0	1	1	1	0	0	0	1	1	0	0	0	0	1	1	2	0	1	1	1	1	1	1	1	2	0	1	1	0	0	1	1	0	0	0	0	0	0	0	0	1	0	0	2
928	1	2	1	0	0	0	1	2	0	0	1	0	0	0	0	0	1	2	1	0	1	0	1	1	2	2	2	0	0	2	0	0	1	0	0	1	1	1	1	0	0	0	1	0	1	1	0	1	2
929	1	1	1	0	0	0	1	1	1	0	0	0	1	0	0	0	0	1	1	1	1	0	2	0	0	2	2	0	0	2	1	0	1	1	0	1	2	0	0	0	1	1	1	0	2	2	0	1	2
930	0	2	0	0	0	0	1	2	0	0	0	1	1	0	0	0	1	1	2	0	1	0	2	0	0	0	1	0	0	1	0	0	1	0	0	2	1	0	0	2	0	0	1	0	1	0	0	0	1
931	1	0	2	1	0	0	2	2	0	0	0	0	2	0	0	0	0	1	1	0	2	0	1	0	0	1	1	2	2	2	1	1	1	0	0	2	1	0	0	1	1	0	2	0	1	0	0	1	2
932	1	1	2	1	0	0	2	1	1	0	0	0	0	0	0	0	0	2	0	2	1	0	2	0	0	1	1	0	2	2	0	1	2	0	0	1	2	0	0	1	1	1	1	0	1	0	0	0	1
933	0	2	1	0	0	0	2	2	0	1	1	0	0	0	0	0	0	0	1	0	1	0	2	0	0	1	1	0	1	2	0	0	0	0	0	2	2	0	0	1	0	1	0	0	1	2	0	0	1
934	0	1	1	0	0	1	1	2	0	0	1	0	0	0	0	0	0	1	1	1	1	0	2	0	1	0	2	0	0	2	0	1	2	0	0	2	2	0	0	1	1	0	0	0	0	2	0	0	1
935	0	2	0	0	0	0	2	0	2	0	0	0	0	0	0	0	1	2	1	0	1	0	2	0	0	1	2	0	0	2	1	0	1	0	0	1	2	0	0	1	1	0	0	0	0	1	0	0	0
936	0	1	2	1	0	0	2	1	1	0	0	0	0	0	0	0	0	0	2	0	2	0	2	0	1	0	2	0	0	2	0	0	0	0	1	2	2	0	0	0	1	1	1	0	1	1	0	0	0
937	0	2	1	1	0	0	0	2	0	0	2	0	0	0	0	1	0	0	2	1	2	0	2	0	0	1	2	0	0	1	0	0	1	2	1	2	1	0	0	0	1	0	1	0	1	0	0	0	1
938	0	2	1	0	0	1	2	2	0	0	1	0	0	0	0	0	0	0	2	0	2	0	2	0	0	0	2	0	0	2	1	0	1	2	2	2	2	0	0	1	1	0	0	0	0	1	0	0	1
939	0	1	2	0	0	1	1	2	0	0	0	1	1	0	0	0	0	0	2	0	2	0	2	0	0	1	0	1	1	2	1	1	1	0	0	1	1	0	0	1	1	0	0	0	0	1	0	0	1
940	1	1	1	0	0	1	2	0	2	0	0	0	0	0	0	0	0	0	2	0	2	1	2	0	0	0	2	1	1	2	0	0	0	0	0	2	1	0	0	0	1	0	1	1	1	1	0	2	2
941	0	2	0	0	0	0	2	2	0	0	0	1	1	0	0	0	0	0	2	0	2	0	2	0	0	2	1	1	1	1	0	1	2	0	0	0	2	0	1	0	1	0	1	0	0	1	0	1	1
942	0	1	1	0	0	0	2	0	2	0	0	0	1	0	0	1	0	0	1	2	1	0	1	1	1	1	1	1	2	2	0	0	1	1	0	1	2	0	0	2	0	0	2	0	0	0	0	2	2
943	1	2	1	1	0	0	1	1	0	0	2	0	2	0	0	0	0	1	1	0	1	0	1	0	1	2	1	1	1	0	0	1	1	1	1	1	1	1	1	0	1	1	0	0	2	1	1	0	1
944	0	2	0	0	0	0	2	0	2	0	0	2	2	0	0	0	0	0	2	0	2	0	1	0	0	1	2	0	0	1	1	0	0	0	0	2	2	0	0	2	0	0	0	0	1	0	0	0	2
945	0	1	1	0	1	0	1	1	0	0	2	0	1	0	0	1	0	2	1	0	2	0	2	0	0	1	2	0	0	1	1	0	0	2	2	2	2	0	0	1	0	0	0	0	0	2	0	1	0
946	0	1	2	0	0	1	2	0	2	0	0	0	0	0	0	0	0	0	2	0	2	0	2	0	0	1	1	0	0	2	1	0	1	1	1	1	2	0	1	0	0	0	0	0	0	2	0	0	2
947	0	0	2	0	1	0	2	0	1	0	1	1	1	0	0	0	0	2	0	1	1	0	1	1	1	1	0	1	2	1	0	0	0	1	2	2	1	0	0	0	2	0	0	0	0	1	0	0	2
948	0	2	0	1	0	0	2	1	1	0	1	0	0	0	0	0	0	1	1	1	1	0	1	0	0	1	2	2	2	2	1	1	1	2	0	2	2	0	1	1	0	0	1	1	2	0	0	2	2
949	0	1	2	1	0	0	2	1	1	0	0	0	0	0	0	0	0	1	2	0	2	0	2	0	0	2	2	0	0	2	0	0	2	0	0	2	1	0	0	0	1	1	1	0	1	1	0	0	2
950	0	1	2	1	0	0	2	2	1	0	0	0	0	0	0	0	0	1	1	0	2	0	0	0	0	1	0	1	1	0	0	1	2	0	0	1	2	1	1	1	0	0	0	1	0	1	0	1	2
951	1	2	1	0	0	0	0	1	1	0	1	0	1	0	0	1	0	1	1	1	1	0	1	1	1	1	1	1	1	1	1	1	2	0	0	1	1	0	0	0	2	0	0	0	0	1	0	0	1
952	0	2	0	0	0	0	2	1	0	0	1	0	1	1	1	1	0	1	1	0	1	0	2	0	0	0	1	1	1	1	1	0	2	0	0	2	2	0	0	1	0	0	0	0	1	1	0	0	0
953	1	1	1	0	0	1	2	1	1	0	0	0	0	0	0	0	1	2	1	0	2	0	2	0	0	2	0	1	1	0	0	1	1	0	0	1	1	1	0	0	0	0	0	0	1	1	0	1	2
954	1	1	2	1	0	0	0	2	0	0	1	1	1	0	0	0	1	2	0	2	2	0	0	0	0	0	2	0	0	2	0	1	2	1	0	2	0	0	0	1	1	1	0	0	1	0	0	0	0
955	0	1	2	0	0	1	1	2	1	0	1	1	0	0	0	0	0	0	2	0	2	0	2	0	0	1	2	0	0	2	0	2	1	0	0	1	1	0	0	1	1	0	1	0	1	1	0	1	2
956	1	0	2	0	0	1	0	2	0	1	2	1	1	0	0	0	0	1	1	2	1	0	1	1	0	1	1	1	1	1	1	0	2	0	0	2	2	1	1	0	0	1	1	0	2	0	0	0	2
957	1	0	2	1	0	1	1	1	1	0	1	0	0	0	0	0	1	2	1	1	1	0	2	0	0	0	1	0	1	2	0	0	1	0	0	2	0	0	0	0	2	0	0	0	0	0	0	1	2
958	0	2	2	0	0	1	1	1	1	0	0	0	0	0	0	0	0	0	2	1	2	0	1	1	1	2	2	2	1	2	1	0	1	0	0	2	2	0	0	1	1	1	1	1	0	1	0	0	1
959	0	1	1	0	0	0	1	1	1	0	1	0	0	0	0	0	0	0	2	0	2	0	2	0	0	2	2	1	1	1	0	1	0	2	1	2	1	0	0	0	1	0	0	1	0	1	0	0	1
960	1	2	1	1	0	0	1	1	1	0	1	0	0	0	0	0	0	2	0	1	0	0	1	0	1	2	1	0	2	2	0	1	1	0	0	1	2	0	0	1	0	0	0	2	0	1	0	1	1
961	0	1	1	0	0	1	2	2	0	1	1	1	2	0	0	0	0	0	1	0	2	1	1	0	0	1	1	1	2	2	1	1	1	0	0	2	2	0	0	1	1	1	1	0	1	1	0	0	1
962	0	0	2	0	0	0	2	0	2	0	0	0	1	0	0	0	0	1	1	1	1	1	2	0	0	0	0	0	0	1	0	1	0	2	1	2	2	0	0	0	1	1	0	0	0	0	0	0	0
963	1	0	2	0	0	0	2	2	0	1	1	1	1	0	0	0	1	2	1	1	1	1	2	0	1	1	2	0	0	2	1	0	0	0	0	2	1	0	0	0	1	0	0	0	0	0	0	0	0
964	0	0	2	1	0	0	1	2	0	0	2	0	0	0	0	0	0	0	2	1	2	0	2	0	0	2	1	0	1	2	0	0	0	0	0	2	1	0	0	1	1	0	0	0	0	0	0	0	0
965	0	1	1	0	0	0	2	1	0	0	0	0	0	0	0	0	0	0	2	0	2	1	2	0	0	2	2	0	0	2	2	0	2	0	0	2	1	0	0	2	0	0	0	1	0	0	0	0	0
966	0	2	0	0	0	0	1	1	1	1	0	0	0	0	0	0	0	0	2	0	1	0	2	0	0	0	2	1	1	2	0	1	2	1	0	2	1	1	1	0	1	1	0	0	2	0	0	0	1
967	1	2	0	1	0	0	2	0	1	0	1	1	1	0	0	0	0	1	1	0	1	0	0	0	0	1	1	1	1	2	0	0	1	1	0	1	0	0	0	1	1	0	0	0	0	0	0	0	0
968	0	1	1	0	1	1	2	1	1	0	0	2	2	0	0	0	0	1	2	0	2	0	1	0	1	2	2	0	0	2	1	2	1	0	1	2	1	1	0	0	0	1	0	0	1	0	0	0	1
969	1	1	2	1	0	0	2	1	2	0	0	0	1	0	0	0	0	2	0	1	0	1	1	0	1	0	1	0	0	1	0	0	1	0	0	2	1	0	0	0	2	0	0	0	0	1	0	0	0
970	0	1	2	0	0	0	1	1	1	0	1	0	1	0	0	0	1	2	0	2	1	0	1	1	1	1	2	0	0	2	0	1	2	0	0	2	2	0	0	2	0	0	0	0	0	1	1	0	0
971	1	0	2	0	0	1	1	2	0	0	1	1	1	0	0	0	0	1	1	1	1	0	1	0	1	0	1	0	1	2	0	0	1	1	0	0	1	0	0	0	1	1	1	0	1	1	0	0	1
972	0	1	1	0	0	0	1	1	1	0	1	0	1	0	0	0	0	1	1	1	1	0	2	0	0	1	0	1	2	1	0	0	0	2	2	2	0	0	0	0	2	0	0	0	0	1	0	0	1
973	1	2	1	0	0	0	1	1	0	0	2	0	1	0	0	0	0	0	1	0	2	0	1	1	1	1	1	0	0	2	0	1	0	0	0	2	1	0	0	0	2	1	1	1	0	1	0	0	1
974	1	1	2	0	0	0	1	2	0	0	0	0	0	0	0	0	0	2	0	1	1	0	2	0	0	1	0	1	2	1	0	1	1	0	0	2	2	0	0	0	1	0	0	0	0	1	0	0	1
975	0	1	1	0	0	0	1	2	0	0	1	0	1	0	0	0	0	1	1	0	1	0	1	0	1	1	1	2	2	1	1	0	1	1	1	2	2	0	0	2	0	0	0	0	0	1	0	0	0
976	0	1	1	0	0	0	2	1	1	0	0	0	0	0	0	0	0	1	1	2	1	1	2	0	0	0	1	1	1	1	0	1	0	1	1	2	2	0	0	0	0	0	0	0	0	0	0	1	2
977	1	1	1	1	0	1	2	2	0	0	0	0	0	0	0	0	0	1	1	0	1	0	2	0	0	1	2	1	1	2	1	1	1	1	0	2	1	1	0	1	0	1	1	0	1	1	0	0	0
978	1	2	1	0	0	0	2	1	1	0	0	0	0	0	0	0	0	0	1	1	2	0	2	0	1	0	2	1	1	2	0	1	0	0	0	1	2	0	1	1	0	1	1	0	1	1	0	0	1
979	0	1	1	0	0	1	2	1	1	1	0	0	1	1	1	1	0	0	2	0	2	0	0	0	0	1	0	0	1	1	0	2	1	0	1	2	0	0	0	0	1	0	0	0	0	2	0	0	1
980	0	0	2	1	0	1	2	2	0	0	0	0	0	0	0	0	1	0	2	1	2	0	2	0	0	1	2	0	1	2	0	2	2	0	0	0	1	0	0	2	0	0	0	0	0	0	0	0	1
981	0	2	0	1	0	0	1	1	1	0	0	1	1	0	0	0	0	0	2	0	2	0	2	0	1	1	2	0	0	2	1	0	1	1	1	2	0	0	0	0	1	1	1	0	2	1	0	0	1
982	0	0	1	0	0	0	2	1	1	0	0	1	1	0	0	0	0	1	1	1	2	0	2	0	0	1	2	0	0	2	0	1	1	1	1	2	0	0	0	0	2	1	1	0	0	1	0	1	0
983	0	2	1	0	0	0	2	2	1	0	1	0	0	0	0	0	0	0	2	0	2	0	2	0	0	2	2	2	1	2	1	1	1	1	0	2	2	1	1	1	0	0	0	0	0	0	0	0	0
984	0	1	1	0	0	1	2	1	1	0	0	0	0	0	0	0	0	1	1	1	2	0	2	0	0	0	1	1	1	1	0	1	0	1	1	2	0	0	0	0	2	0	0	0	0	1	0	0	1
985	1	1	1	0	0	0	2	0	2	0	0	0	0	0	0	0	0	1	1	1	2	0	0	1	1	0	2	1	1	1	1	2	1	0	0	2	1	0	0	0	0	0	0	0	0	0	0	0	0
986	0	2	0	0	0	0	2	1	0	0	1	0	0	0	0	0	0	0	2	0	2	1	2	0	0	0	1	1	1	2	1	1	2	0	0	2	0	0	0	1	1	0	2	0	0	0	0	0	1
987	0	0	2	0	1	0	1	2	0	0	2	0	0	0	0	0	0	1	1	1	1	0	2	0	1	2	1	0	1	2	1	0	0	2	2	2	1	0	0	0	1	0	0	0	0	0	0	0	1
988	1	1	2	0	0	0	1	1	1	1	1	2	2	1	1	1	0	1	2	0	2	0	2	0	0	1	2	0	0	2	0	1	1	0	1	2	2	0	0	0	1	0	0	0	0	2	0	0	0
989	1	1	1	0	0	0	1	2	0	0	1	0	1	0	0	0	0	2	0	2	0	0	2	0	0	0	1	1	1	2	0	1	0	0	1	2	2	0	1	0	0	0	1	0	0	0	0	0	1
990	0	1	1	0	1	2	2	2	0	0	1	1	1	0	0	0	0	1	1	1	2	0	2	0	1	0	2	0	0	2	0	0	1	1	1	1	2	0	0	2	1	1	1	1	1	1	0	0	1
991	0	0	2	0	0	1	2	2	1	0	0	0	2	0	0	0	0	0	2	0	2	0	1	1	1	1	1	0	0	1	0	0	0	2	1	1	2	0	0	1	1	0	1	0	0	0	0	0	1
992	1	1	2	0	0	1	1	1	1	0	0	0	2	0	0	1	0	0	2	0	2	1	2	0	0	2	1	0	0	1	0	0	1	1	1	2	2	0	0	1	1	0	1	0	0	1	0	1	1
993	1	0	2	0	0	1	2	2	0	0	0	0	0	0	0	0	0	1	0	2	1	1	2	0	0	0	0	1	0	0	1	0	0	0	0	2	1	0	0	1	1	1	0	0	1	0	0	0	2
994	0	1	2	0	0	0	1	1	1	0	1	1	2	0	0	1	0	0	2	0	2	0	2	0	0	0	1	0	0	2	1	0	2	0	0	2	1	0	0	0	2	1	1	0	1	0	0	0	1
995	0	0	2	0	0	2	1	2	0	0	1	1	1	0	0	0	1	2	1	0	2	0	2	0	0	0	2	1	1	1	0	2	1	0	1	2	1	0	0	0	1	0	0	0	0	0	0	0	1
996	1	0	2	0	1	0	2	1	1	0	0	1	2	0	0	1	0	0	2	0	2	0	2	0	1	2	1	1	1	2	1	1	1	1	1	1	0	0	0	0	1	2	2	0	1	1	0	0	1
997	0	2	0	1	0	0	2	2	0	0	0	1	0	0	0	0	0	1	1	0	1	0	2	0	0	1	2	1	1	1	0	1	1	0	0	2	1	0	0	0	2	0	0	0	0	0	0	0	0
998	0	0	2	0	0	2	1	1	1	0	1	1	1	1	1	1	0	1	1	2	1	0	2	0	0	1	1	2	2	2	1	1	1	1	1	2	0	0	0	0	2	0	0	0	0	1	0	0	0
999	0	2	1	0	0	0	2	1	1	0	1	0	0	0	0	0	0	0	2	0	2	0	2	0	1	1	0	0	0	1	0	2	1	0	0	2	2	1	0	0	0	0	0	0	1	1	1	0	0
1000	1	1	1	0	0	0	2	2	0	0	0	0	0	0	0	1	0	1	2	1	2	0	2	0	1	2	1	0	0	1	1	0	1	1	0	1	1	1	0	1	0	0	0	0	0	1	0	0	1
[truncated: 952 more columns]
