# Supplementary material for: KNN-MDR: a learning approach for improving interactions mapping performances in genome wide association studies
Source: BMC Bioinformatics. 2017 Mar 21;18:184. doi: 10.1186/s12859-017-1599-7 (PMC5361736; doi:10.1186/s12859-017-1599-7)
Supplement: Supplementary file 2 — The data set(s) supporting the results of Table 1. (ZIP 22742 kb) [file 12859_2017_1599_MOESM2_ESM.zip › Nouveau dossier/S49/mkallsimul.dat]

1	1	0	0	0	0	0	1	1	1	0	1	0	1	1	0	0	0	0	2	0	0	1	2	0	0	0	0	1	2	1	2	0	1	0	0	2	2	0	1	1	1	0	0	2	0	1	0	1	1
2	1	0	1	0	1	1	2	0	2	0	0	0	2	2	0	0	1	0	1	0	0	0	2	0	0	1	0	1	2	2	0	0	1	0	0	2	0	1	1	1	0	1	0	1	2	0	0	0	1
3	1	0	0	0	0	0	1	2	0	0	1	0	0	0	0	0	1	1	1	0	1	0	2	0	0	0	0	1	1	1	1	1	1	2	1	2	2	1	0	0	1	0	0	2	0	1	0	0	0
4	1	0	1	0	0	0	2	2	0	0	0	1	2	1	0	1	1	0	1	1	0	1	2	0	0	0	0	2	1	1	1	1	1	1	1	1	2	1	0	0	1	1	1	2	1	1	0	0	0
5	0	1	1	0	0	0	2	2	0	0	0	1	1	0	0	1	1	1	0	0	0	0	2	0	0	0	0	0	1	1	0	2	2	0	0	1	2	0	0	0	1	0	0	1	1	1	0	0	1
6	0	0	0	0	0	0	2	1	1	0	0	0	0	0	0	0	2	1	1	0	0	0	2	0	0	0	0	0	2	2	0	1	2	1	1	2	0	0	1	1	1	0	0	2	1	0	0	0	1
7	0	0	0	0	0	0	2	2	0	0	1	1	2	1	0	1	1	1	1	0	0	1	2	0	0	0	0	0	2	2	1	2	2	0	0	0	1	1	0	0	1	0	0	2	2	1	1	0	1
8	1	0	0	0	0	0	2	1	2	0	0	0	1	1	0	0	0	0	0	0	0	0	2	0	0	1	0	0	2	2	0	1	1	0	0	1	2	0	1	1	1	0	0	2	0	0	0	1	0
9	1	0	0	0	0	0	2	1	1	0	0	0	0	0	0	0	0	1	2	0	0	0	2	0	0	0	0	1	1	0	1	1	1	1	0	2	1	0	2	2	0	0	0	1	1	1	0	2	0
10	0	0	0	0	0	1	1	2	0	0	2	0	0	0	0	0	0	0	0	1	1	1	2	0	0	0	0	0	2	2	1	2	2	0	0	0	1	1	0	0	1	1	1	1	1	2	2	0	0
11	0	0	0	0	0	0	1	1	1	1	1	0	0	0	0	0	1	1	1	0	0	1	2	0	0	0	0	0	2	2	0	1	2	1	0	2	1	0	1	1	1	0	0	1	0	1	0	1	0
12	1	1	0	0	0	0	0	2	0	1	2	0	0	0	0	0	1	1	1	1	1	0	1	0	0	0	0	0	2	0	0	2	2	0	0	1	1	1	0	0	1	0	1	2	1	0	0	1	0
13	0	0	0	0	0	0	2	2	0	0	1	0	0	0	0	0	0	0	2	0	0	1	1	1	1	1	0	0	1	1	1	2	2	0	0	1	1	0	1	1	0	0	0	2	0	1	0	0	0
14	0	0	1	0	0	0	2	1	1	1	0	0	1	1	0	0	1	1	1	0	0	1	2	0	0	0	0	0	2	2	0	1	1	2	0	2	1	0	1	0	1	0	0	1	1	1	0	0	0
15	0	0	1	0	1	1	2	1	1	0	0	0	0	0	0	0	1	1	1	1	0	1	2	0	0	0	0	1	1	1	1	1	2	1	0	2	1	1	0	0	1	0	0	2	1	0	0	0	1
16	1	0	0	0	0	0	2	2	0	0	0	0	0	0	0	0	2	0	2	1	1	0	1	0	0	0	0	1	2	0	1	1	1	2	1	1	1	1	0	0	1	0	0	2	0	0	1	0	0
17	1	1	0	0	0	0	2	2	1	0	0	0	0	0	0	0	0	0	2	1	1	1	2	0	0	0	0	2	2	2	0	2	2	2	0	2	2	0	0	0	2	1	0	1	1	1	0	0	1
18	0	0	0	0	0	0	1	2	0	0	0	1	1	0	0	0	2	0	2	0	0	0	2	0	0	0	0	1	1	0	1	0	2	0	0	2	2	0	0	0	1	0	0	1	1	0	0	0	0
19	1	0	0	0	0	0	1	1	1	0	1	0	0	0	0	0	2	2	2	1	0	0	2	0	0	0	0	0	2	0	1	0	1	2	0	2	2	0	0	0	1	0	0	2	0	1	0	0	0
20	1	0	0	0	0	0	1	0	2	0	0	1	2	0	0	1	1	1	1	2	1	0	1	0	0	0	0	0	2	0	1	1	1	2	0	2	1	0	0	0	1	0	1	2	1	0	0	1	0
21	1	0	0	0	1	1	2	1	0	0	0	1	2	2	0	0	0	0	0	0	0	0	2	0	0	0	0	0	2	2	0	0	0	2	0	2	1	1	1	1	1	0	0	1	0	1	0	1	0
22	0	0	0	0	0	0	1	1	1	0	0	0	0	0	0	0	0	0	1	0	0	0	1	0	0	0	0	0	2	1	0	0	1	1	0	2	0	0	1	0	0	1	1	2	1	0	0	0	0
23	0	0	0	0	1	1	1	2	1	0	0	0	1	1	0	0	1	1	1	1	0	0	1	0	0	0	0	0	1	1	2	1	1	1	1	2	2	0	0	0	1	1	1	2	1	0	0	0	0
24	0	0	0	0	0	0	2	1	1	0	0	2	2	0	1	1	0	0	0	1	1	1	1	1	1	1	0	0	1	0	1	0	1	1	0	2	0	1	0	0	0	0	1	1	1	0	0	0	0
25	1	0	0	0	0	0	2	1	2	0	0	0	1	1	0	0	1	1	1	0	1	1	1	1	1	1	0	1	2	2	1	1	1	1	0	0	2	0	0	0	1	0	0	2	0	1	0	1	0
26	1	0	2	0	0	0	2	0	1	0	0	1	1	0	0	0	1	1	1	0	0	1	2	0	0	0	0	0	2	2	0	1	1	1	1	1	2	0	1	1	1	0	0	2	0	0	0	0	1
27	1	0	0	0	0	0	1	2	0	0	1	0	1	1	0	0	1	1	0	1	1	1	2	0	0	1	0	0	1	1	2	1	1	1	0	2	2	1	0	0	1	0	0	2	0	1	0	0	0
28	1	0	0	0	1	1	1	2	0	0	1	2	2	1	0	1	1	1	1	0	0	1	1	1	1	1	0	1	1	1	1	1	1	1	0	1	1	0	1	1	1	0	0	2	0	0	0	0	0
29	1	1	0	0	0	0	2	2	0	0	0	1	1	1	0	0	1	1	1	1	1	0	2	0	0	0	0	0	1	1	1	0	2	2	1	2	2	0	1	1	1	0	0	2	2	0	0	0	1
30	0	0	0	0	1	1	2	0	2	0	0	0	0	0	0	0	1	1	1	1	0	1	1	1	1	2	0	0	1	1	1	1	2	1	0	2	1	0	2	2	0	1	0	1	2	1	0	0	0
31	1	0	0	0	0	0	2	1	1	0	0	0	0	0	0	0	0	0	2	1	1	0	1	0	0	0	0	1	2	1	1	1	1	1	0	1	2	0	0	0	2	0	0	2	2	1	1	0	0
32	0	1	1	0	0	0	1	2	0	0	1	1	1	0	0	0	2	0	2	0	0	1	2	0	0	1	0	1	2	1	1	1	2	1	0	2	2	0	1	1	1	0	0	2	0	0	0	0	0
33	1	0	0	0	0	0	1	2	0	0	1	1	2	0	0	1	1	1	0	2	2	0	2	0	0	0	0	1	2	2	1	2	2	1	0	1	0	0	2	1	0	0	0	1	0	1	0	0	1
34	1	0	0	0	0	0	2	2	0	0	0	0	1	1	0	0	0	0	1	0	0	0	1	0	0	1	0	0	2	2	0	2	2	0	0	1	1	0	2	2	0	1	1	2	2	1	0	0	0
35	0	0	0	0	0	0	2	1	1	0	1	1	2	1	0	1	1	1	1	0	0	0	2	0	0	0	0	1	2	1	2	1	1	1	0	2	1	0	1	0	1	0	1	1	1	0	0	0	0
36	1	1	1	0	0	0	2	1	0	0	0	1	2	1	0	0	2	2	1	1	1	0	2	0	0	0	0	0	2	2	0	1	2	2	2	2	1	1	1	1	1	0	1	2	1	0	0	0	1
37	0	0	0	0	0	0	2	2	0	0	0	0	1	1	0	0	0	0	2	1	1	0	2	0	0	0	0	0	2	2	0	1	1	1	1	1	2	0	0	0	2	1	1	2	1	1	2	0	0
38	0	0	1	0	0	0	1	1	1	1	0	1	0	0	0	0	2	1	2	1	1	2	2	0	0	0	0	0	2	2	0	2	2	0	0	1	1	0	1	0	1	0	0	0	0	0	1	0	0
39	0	0	0	0	0	0	2	2	0	0	0	2	1	1	0	0	0	1	2	0	0	1	1	1	1	1	0	0	2	2	0	0	2	1	0	2	2	0	0	1	1	0	0	2	0	1	0	1	0
40	0	0	1	0	1	1	2	0	2	0	0	1	2	2	0	0	1	0	2	0	0	1	2	0	0	0	0	0	2	1	2	1	1	2	1	2	1	0	1	1	1	0	0	2	0	0	0	0	0
41	1	0	0	0	0	0	2	1	1	0	0	1	1	0	0	1	0	0	1	0	0	0	2	0	0	1	0	1	1	1	1	2	2	1	0	1	1	0	1	1	0	0	0	2	0	2	0	0	0
42	1	1	0	0	0	0	1	2	0	0	1	0	2	0	1	0	1	1	1	0	0	1	2	0	0	0	0	1	2	1	2	1	1	0	0	0	2	0	0	0	2	0	0	1	1	1	0	0	0
43	0	0	1	0	0	0	2	1	1	0	1	0	0	0	0	0	1	0	2	0	0	0	0	0	0	0	0	0	2	2	0	1	1	2	0	1	1	0	1	1	1	1	1	2	1	2	0	1	0
44	0	0	0	0	1	1	2	2	0	0	0	0	0	0	0	0	0	0	0	1	0	2	1	1	1	1	0	1	1	1	1	1	0	0	0	2	1	0	0	0	1	0	0	0	0	1	1	1	0
45	1	0	0	0	0	0	2	1	1	0	0	0	0	0	0	0	1	1	1	1	0	1	2	0	0	0	0	0	2	1	0	1	1	1	0	2	1	0	2	1	0	1	1	2	0	1	0	0	0
46	1	0	0	0	1	1	1	1	1	0	1	0	0	0	0	0	0	0	2	0	0	1	1	1	1	1	0	1	1	1	1	2	2	0	0	1	1	0	2	2	0	0	0	2	1	0	0	0	0
47	0	0	0	0	1	1	2	1	0	0	0	0	1	1	0	0	0	0	1	1	1	1	2	0	0	0	0	1	1	1	1	1	1	2	2	2	1	0	0	0	0	1	1	2	1	1	0	1	0
48	0	0	1	1	0	1	2	1	0	0	1	0	1	1	0	0	0	0	2	0	0	2	2	0	0	0	0	1	1	1	1	2	2	1	1	1	1	0	0	0	1	0	0	2	1	0	0	0	0
49	0	0	0	0	0	0	1	2	1	0	1	0	0	0	0	0	1	1	1	0	0	0	2	0	0	2	0	2	0	0	2	1	1	2	1	2	2	0	1	1	1	1	1	2	0	1	0	0	0
50	0	0	0	0	0	0	1	1	0	0	0	0	0	0	0	0	0	0	2	0	0	0	0	0	0	0	0	1	1	1	2	1	0	0	0	1	1	0	1	1	0	1	1	2	1	1	0	1	0
51	1	0	0	0	0	0	2	2	1	0	1	0	0	0	0	0	1	1	1	1	1	1	2	0	0	0	0	0	2	2	1	2	2	0	0	0	1	0	0	0	1	0	0	2	0	2	0	0	1
52	1	1	1	0	0	0	1	1	1	0	1	1	0	0	0	0	1	1	1	0	1	0	2	0	0	0	0	1	1	1	1	1	2	2	0	2	1	0	1	1	1	1	1	2	0	0	0	0	0
53	0	0	0	0	0	0	2	2	0	0	0	1	1	0	0	1	1	0	1	0	0	0	2	0	0	0	0	0	2	1	0	2	1	2	1	2	1	0	0	0	0	0	0	2	0	0	1	0	1
54	0	0	0	0	0	0	2	1	1	0	0	0	0	0	0	0	0	0	1	1	1	0	2	0	0	0	0	0	2	1	0	1	1	1	0	1	1	0	0	0	1	0	0	1	0	1	0	1	1
55	0	0	0	0	0	0	2	2	1	0	0	1	2	2	0	0	2	0	2	0	0	0	1	0	0	0	0	0	2	0	0	1	1	0	0	2	1	0	0	0	1	0	0	1	0	0	0	0	0
56	0	0	0	0	1	1	2	2	0	1	1	1	2	2	0	0	0	0	1	0	0	1	2	0	0	0	0	0	2	0	0	0	1	1	0	2	1	1	0	0	1	0	0	1	0	0	1	0	1
57	0	1	0	0	1	1	2	1	0	0	0	0	0	0	0	0	0	1	0	1	1	0	2	0	0	0	0	1	2	1	1	0	1	1	0	2	2	0	2	2	0	0	0	2	0	1	0	0	1
58	0	0	0	0	0	0	2	0	2	0	0	0	0	0	0	1	2	1	1	0	0	0	2	0	0	1	0	1	2	2	0	1	2	2	1	2	1	0	0	0	2	1	1	1	1	2	0	0	1
59	1	0	0	0	0	0	2	1	0	0	1	0	1	1	0	0	1	1	1	1	1	0	1	0	0	0	0	0	2	0	0	0	0	0	0	1	1	0	0	0	1	0	0	0	2	2	0	0	0
60	1	0	0	0	2	2	2	1	1	0	0	0	0	0	0	0	1	0	1	0	0	0	2	0	0	0	0	1	2	2	1	2	2	1	0	1	1	1	0	0	1	0	0	2	0	1	0	0	0
61	0	0	1	0	0	0	2	2	0	1	1	0	0	0	0	0	2	0	1	1	1	1	0	0	0	1	0	0	2	2	0	0	0	2	0	1	2	0	1	0	1	0	0	2	0	1	1	1	0
62	1	0	0	0	0	0	1	1	1	0	1	1	1	0	0	0	2	2	1	1	1	0	2	0	0	0	0	0	2	0	0	0	1	1	0	2	1	0	1	1	1	0	0	1	0	1	0	0	0
63	1	0	0	0	0	0	2	1	1	0	0	0	0	0	0	0	1	0	0	1	1	1	1	0	0	0	0	0	2	2	0	0	1	2	0	2	1	0	1	0	1	0	0	2	0	1	0	0	1
64	1	0	0	0	1	1	2	1	1	0	1	0	1	1	0	0	0	0	2	0	0	1	2	0	0	0	0	0	2	0	0	2	2	0	0	2	0	1	0	0	0	0	0	2	1	0	0	0	0
65	1	0	0	0	0	0	1	2	0	0	1	0	0	0	0	0	2	1	1	1	1	0	0	0	0	0	0	1	0	0	2	1	1	1	1	1	0	1	0	0	0	0	0	1	0	1	0	0	0
66	0	0	0	0	0	0	2	0	2	0	0	0	0	0	0	0	1	0	1	1	0	0	2	0	0	0	2	1	2	0	1	2	2	0	0	1	0	0	2	2	0	0	0	2	1	0	0	0	1
67	0	1	0	0	0	0	2	2	0	0	0	0	0	0	0	0	0	0	0	0	0	1	0	1	1	1	0	1	1	1	2	0	0	1	1	2	1	0	0	0	2	1	1	1	1	1	0	0	1
68	1	0	0	0	0	0	2	1	1	0	1	0	0	0	0	0	2	0	2	0	0	0	2	0	0	0	0	1	2	1	2	2	2	2	0	2	1	0	1	1	1	0	0	1	0	1	1	0	1
69	1	0	0	0	0	0	2	1	1	0	0	0	1	1	0	0	0	0	2	1	1	0	1	0	0	0	0	1	2	0	1	2	1	2	1	2	1	0	0	0	1	0	0	2	0	0	0	0	0
70	1	0	0	0	0	0	1	1	1	0	1	0	0	0	0	0	0	1	1	0	0	0	2	0	0	0	0	1	2	1	2	2	1	2	1	2	1	0	2	2	0	1	1	2	1	0	0	0	0
71	0	1	0	0	0	0	1	1	1	0	1	0	1	1	0	0	0	0	0	2	0	0	1	0	0	0	0	0	1	1	2	1	1	1	1	1	1	0	1	1	1	1	0	1	1	1	1	0	0
72	1	0	0	0	0	0	2	1	1	0	1	0	1	1	0	0	2	0	0	1	1	1	2	0	0	0	0	0	2	2	1	0	0	1	0	2	1	0	0	0	1	0	0	2	0	1	0	0	0
73	1	0	0	0	0	0	2	1	1	0	1	0	0	0	0	0	0	0	2	1	1	1	2	0	0	0	0	0	2	2	1	1	1	1	0	1	2	0	1	1	1	0	0	1	0	1	0	0	0
74	0	1	0	0	0	0	1	1	0	0	1	1	1	1	0	0	2	1	1	0	0	0	2	0	0	1	0	0	2	1	0	1	1	1	0	2	1	0	2	2	0	1	1	2	0	1	0	0	0
75	0	0	0	0	0	0	2	1	1	0	0	1	2	1	1	0	0	0	2	1	1	1	2	0	0	0	0	0	2	2	1	0	0	2	2	2	1	0	0	0	1	0	0	2	0	1	0	0	1
76	1	0	1	0	0	0	2	0	2	0	0	1	1	1	0	0	1	1	1	1	1	0	2	0	0	0	0	0	2	2	0	0	1	1	0	2	1	0	0	0	0	1	1	2	1	0	1	0	0
77	0	0	0	0	0	0	1	1	1	0	0	0	1	0	0	0	2	2	1	1	1	1	1	1	1	2	0	0	2	2	0	1	1	1	0	2	1	0	0	0	2	0	0	1	1	0	0	0	1
78	0	0	0	0	0	0	2	2	0	0	1	0	0	0	0	0	2	0	2	1	0	0	2	0	0	0	1	0	2	1	0	2	2	2	0	2	2	0	0	1	1	1	1	2	1	0	0	1	0
79	1	0	0	0	0	0	2	1	0	0	0	0	0	0	0	0	1	1	1	0	0	0	1	0	0	0	0	0	2	1	1	2	2	0	0	1	1	0	0	0	2	0	0	1	1	1	0	1	0
80	0	0	0	0	1	1	2	1	1	0	1	0	0	0	0	0	0	0	1	0	0	1	0	0	0	1	0	0	2	0	0	0	1	1	1	2	0	0	2	2	0	1	1	2	1	0	0	0	1
81	1	0	0	0	0	0	2	2	0	0	0	0	0	0	0	0	0	0	0	2	0	1	2	0	0	1	0	1	2	2	0	1	1	1	0	0	1	0	1	1	1	2	1	2	1	0	0	0	0
82	0	0	1	0	1	1	1	2	0	0	1	0	0	0	0	0	1	1	1	1	0	1	2	0	0	0	0	1	1	0	1	1	2	1	1	1	1	1	0	0	0	1	1	2	2	2	0	0	1
83	0	0	0	0	0	0	2	1	0	0	0	0	0	0	0	0	2	1	1	1	1	0	1	0	0	0	0	0	2	2	0	1	1	1	0	2	1	0	0	0	0	1	0	1	1	0	0	0	1
84	0	0	0	0	1	1	2	1	1	0	0	0	0	0	0	0	2	1	2	1	1	1	2	0	0	0	0	0	1	1	1	0	0	1	0	1	1	0	1	1	1	0	0	1	1	1	0	0	0
85	0	0	0	0	0	0	2	1	1	0	0	0	0	0	0	0	1	1	1	1	1	0	2	0	0	0	0	1	1	0	1	1	1	1	1	1	1	0	2	2	0	0	0	0	0	1	0	0	0
86	1	1	0	0	0	0	1	1	1	1	1	1	1	0	0	1	0	0	2	1	1	1	1	0	0	0	0	0	2	1	0	2	2	0	0	0	0	1	1	1	0	0	0	2	2	1	2	0	0
87	0	0	0	0	0	0	1	2	0	0	0	0	2	2	0	0	2	1	1	0	0	0	2	0	0	0	0	1	2	1	2	0	0	2	1	2	1	0	0	0	2	1	0	0	1	0	1	0	1
88	1	0	0	0	0	0	2	1	0	0	1	0	0	0	0	0	2	2	1	1	0	0	1	0	0	0	0	0	2	1	0	1	1	0	0	1	2	0	1	1	1	1	1	1	0	1	0	0	0
89	1	0	0	0	1	1	2	1	1	0	0	0	0	0	0	0	1	1	1	0	0	0	2	0	0	1	0	0	2	0	0	1	1	1	0	1	1	0	1	1	1	1	0	1	1	1	0	0	1
90	0	0	1	0	0	0	1	1	0	0	2	0	1	1	0	0	2	1	1	0	0	0	2	0	0	0	0	0	2	2	0	0	2	0	0	2	1	0	0	0	2	2	2	2	2	0	0	0	0
91	1	1	0	0	0	0	2	2	0	0	0	1	0	0	0	0	1	0	1	0	0	0	2	0	0	0	1	0	2	1	0	0	2	2	1	2	2	0	1	1	1	0	0	2	0	1	0	0	0
92	1	0	0	0	0	0	2	2	1	0	0	0	0	0	0	0	2	1	2	0	0	1	2	0	0	1	0	0	2	2	0	1	1	1	1	1	1	0	0	0	2	0	0	2	0	1	0	1	0
93	0	0	0	0	1	1	1	1	1	0	1	0	0	0	0	0	2	2	0	2	2	0	2	0	0	1	0	0	2	1	0	1	2	0	0	2	1	0	0	0	0	1	1	2	0	0	0	1	0
94	1	0	0	0	0	0	2	2	0	0	0	1	0	0	0	0	0	0	0	1	1	0	1	0	0	1	0	0	1	1	1	1	2	1	0	1	1	0	0	0	2	1	1	1	1	0	0	0	1
95	1	0	0	0	0	0	2	2	0	0	0	1	2	2	0	0	1	0	1	1	0	0	1	0	0	1	0	1	2	2	0	2	2	2	0	2	1	0	2	2	0	1	0	0	2	0	0	0	0
96	0	0	0	0	0	0	2	0	2	0	0	0	0	0	0	0	1	0	2	0	0	0	1	0	0	0	0	1	1	1	1	2	2	0	0	1	1	0	1	1	1	0	0	2	1	0	0	0	1
97	1	0	0	0	0	0	2	1	1	0	0	0	2	2	0	0	0	0	0	1	1	0	1	0	0	0	1	0	2	1	0	2	2	0	0	1	2	0	2	2	1	0	0	2	1	0	0	0	0
98	1	0	0	0	0	0	2	2	1	0	0	0	0	0	0	0	1	1	1	1	0	0	2	0	0	0	0	0	2	2	0	0	0	2	1	1	1	0	1	1	1	0	0	1	0	0	1	0	0
99	1	0	0	0	0	0	0	1	1	1	1	0	1	1	0	0	1	1	1	0	0	0	2	1	1	2	0	0	2	1	0	1	1	0	0	1	1	1	1	1	0	0	0	1	0	1	0	1	0
100	0	0	0	0	0	0	2	0	1	0	2	1	1	0	0	1	1	1	1	1	0	1	1	1	1	0	0	0	2	2	1	1	1	2	2	2	2	0	0	0	1	0	0	2	0	2	0	0	0
101	1	0	0	0	1	1	1	1	1	1	1	0	2	2	0	0	1	1	1	1	0	0	2	0	0	0	0	0	2	1	0	1	1	1	1	1	1	0	0	0	0	1	1	2	2	0	1	0	0
102	0	0	0	0	1	1	2	1	1	0	0	0	1	1	0	0	2	1	2	0	0	0	1	0	0	0	0	1	2	2	1	2	2	0	0	0	2	1	0	0	1	1	1	2	1	0	0	0	1
103	1	1	0	0	1	1	2	2	0	0	0	0	0	0	0	0	2	1	2	0	0	1	2	0	0	0	0	0	2	0	0	2	2	0	0	1	2	0	0	0	2	0	0	2	1	0	1	0	0
104	1	1	0	0	1	1	1	2	0	0	1	0	0	0	0	0	1	0	2	1	1	1	2	0	0	1	0	2	2	1	1	0	0	2	1	2	2	0	0	0	1	1	1	1	1	2	0	0	1
105	1	0	0	0	0	0	1	2	1	0	0	0	1	1	0	0	1	1	1	1	1	0	1	0	0	0	0	0	2	1	1	1	1	1	0	1	1	0	2	2	0	0	0	1	0	0	0	0	0
106	1	1	1	0	0	0	1	1	1	1	2	0	0	0	0	0	1	1	1	0	0	2	1	1	1	1	0	0	2	2	0	1	1	1	0	1	1	1	0	0	0	0	0	2	0	2	0	0	0
107	1	0	0	0	0	0	1	1	1	0	0	0	1	1	0	0	1	1	2	0	0	0	1	0	0	0	0	1	2	1	2	1	1	1	0	1	2	0	0	0	2	0	0	2	1	0	0	0	0
108	0	0	0	0	0	0	2	2	1	0	0	0	2	1	1	0	1	1	2	1	0	0	2	0	0	1	1	1	2	2	0	0	0	2	0	2	0	1	1	1	0	1	1	2	1	0	0	0	2
109	1	0	0	0	0	0	1	2	0	0	1	0	0	0	0	0	2	0	2	1	1	1	2	0	0	0	0	0	2	2	0	2	2	1	1	2	1	0	1	1	1	1	1	2	2	2	0	0	0
110	0	0	0	0	1	1	2	0	2	0	0	0	1	0	1	0	1	1	1	0	0	0	1	0	0	0	0	0	2	1	0	1	1	0	0	2	1	0	0	0	1	1	0	0	1	0	0	0	0
111	1	0	0	0	0	0	1	2	0	0	0	0	0	0	0	0	1	1	0	1	1	0	2	0	0	0	0	0	1	1	1	2	2	2	0	2	0	0	2	2	0	1	1	2	1	0	0	2	0
112	1	0	0	0	0	0	2	1	1	1	0	0	1	0	0	0	0	0	2	1	1	1	1	1	1	0	0	0	2	0	0	2	2	0	0	1	1	0	0	0	1	0	0	2	0	1	0	0	0
113	0	0	0	0	1	1	2	2	0	0	0	0	0	0	0	0	2	1	1	0	0	0	1	0	0	0	0	1	2	0	1	1	2	1	1	2	2	0	0	0	1	0	0	2	0	1	0	0	0
114	0	0	0	0	0	0	2	0	2	0	0	1	1	0	0	1	1	0	1	2	1	1	2	0	0	0	0	1	2	1	1	1	2	2	1	2	1	0	0	0	1	0	0	1	1	1	1	1	0
115	1	0	0	0	0	0	2	0	2	0	0	0	0	0	0	0	2	0	1	0	0	0	2	0	0	0	0	0	2	2	1	2	2	0	0	1	0	1	0	0	1	1	1	1	1	1	0	0	0
116	1	0	0	0	0	0	1	1	1	1	1	0	0	0	0	0	1	0	2	1	1	0	1	0	0	0	0	1	2	0	1	1	2	2	1	2	1	0	2	2	0	0	0	2	0	1	0	0	0
117	1	0	0	0	0	0	2	2	0	0	0	0	0	0	0	0	0	0	2	0	0	0	1	0	0	1	0	0	2	2	1	2	2	0	0	1	1	0	0	0	0	1	1	2	1	1	0	0	1
118	0	0	0	0	2	2	2	2	0	0	0	0	1	0	0	0	0	0	0	1	1	1	2	0	0	0	0	0	2	0	1	1	1	0	0	1	1	1	1	1	0	1	1	1	1	1	0	0	0
119	0	1	1	0	0	0	0	2	0	0	1	0	0	0	0	0	2	2	0	2	2	0	2	0	0	0	0	0	2	1	1	2	2	1	1	2	1	1	0	0	1	0	0	2	1	0	0	0	0
120	1	1	0	0	0	0	2	2	0	0	0	0	0	0	0	0	2	0	2	1	1	1	1	1	1	1	0	1	1	1	2	1	1	1	0	2	0	1	0	0	1	0	0	2	0	1	1	0	0
121	1	0	0	0	0	0	2	2	1	0	1	0	2	2	0	0	1	0	1	2	1	1	2	0	0	0	0	0	1	1	0	2	1	1	0	2	2	0	0	1	1	0	0	1	0	1	0	0	1
122	1	0	0	0	0	0	1	1	1	0	0	0	0	0	0	1	1	0	2	0	0	0	1	0	0	1	0	0	2	2	0	0	0	2	1	1	2	0	1	1	1	1	1	2	0	0	0	0	0
123	0	0	0	0	2	2	2	1	2	0	0	0	1	1	0	0	1	1	1	1	1	0	2	0	0	0	0	0	1	1	1	2	2	0	0	1	1	1	0	0	1	1	1	2	1	1	0	0	0
124	0	0	1	0	0	0	2	0	2	0	0	0	0	0	0	0	1	1	1	1	0	0	1	0	0	0	0	1	2	1	0	1	1	2	1	2	1	0	1	1	0	0	0	2	0	1	0	0	0
125	1	0	0	0	0	0	2	1	2	0	0	1	1	0	0	1	2	2	2	0	0	0	2	0	0	0	0	1	2	0	1	1	2	1	1	1	0	1	1	1	0	0	0	0	1	1	0	0	0
126	1	0	0	0	0	0	2	1	1	0	0	1	0	0	0	0	2	0	2	0	0	0	1	0	0	0	0	0	1	1	2	1	2	1	0	2	2	0	0	1	1	0	0	2	2	1	0	1	0
127	0	0	0	0	0	0	1	2	0	0	2	0	0	0	0	0	1	1	0	0	0	0	2	0	0	0	0	0	2	1	0	1	2	2	0	2	2	0	0	0	2	0	0	2	0	0	0	0	0
128	0	0	0	0	0	0	2	2	0	0	0	0	0	0	0	0	1	0	2	1	1	1	1	0	0	0	0	0	2	1	0	1	1	1	0	1	1	0	0	0	0	0	0	2	0	1	0	0	0
129	0	0	0	0	1	1	1	2	0	0	1	0	1	1	0	0	2	1	2	1	1	0	2	0	0	0	0	0	2	2	0	1	1	2	0	2	0	0	2	1	0	1	1	2	1	0	0	1	0
130	0	0	0	0	0	0	1	1	2	0	0	0	0	0	0	0	2	0	1	0	0	0	2	0	0	0	0	0	2	2	1	1	1	0	0	1	1	1	1	1	1	0	0	2	0	0	0	0	0
131	0	0	0	0	0	0	1	1	1	0	0	0	2	1	1	0	1	1	0	0	0	0	2	0	0	0	0	0	1	0	1	2	2	0	0	1	2	0	0	0	2	1	0	0	1	0	0	1	0
132	1	0	0	0	1	1	2	2	0	0	1	0	0	0	0	0	1	0	1	2	1	1	2	0	0	1	0	1	1	1	1	1	1	1	0	1	1	1	1	1	1	1	0	0	2	1	0	0	0
133	1	0	0	0	0	0	2	2	0	0	0	1	1	0	0	0	1	2	2	0	0	0	2	0	0	0	1	1	2	1	0	1	1	0	0	1	1	0	0	0	1	0	0	2	0	0	0	2	0
134	1	0	0	0	1	1	2	1	1	0	0	0	0	0	0	0	1	1	0	1	1	0	2	1	1	2	0	0	2	2	0	1	1	0	0	1	2	0	1	1	1	0	0	2	2	1	0	1	0
135	1	0	0	0	0	0	0	2	1	0	0	0	0	0	0	0	1	0	2	1	1	1	2	0	0	1	0	2	1	0	2	2	2	0	0	1	2	0	0	0	1	1	0	0	1	0	0	0	0
136	0	0	0	0	1	1	1	2	0	0	1	0	1	1	0	0	1	1	2	0	0	0	2	0	0	0	0	1	2	1	1	1	1	1	0	1	0	0	2	2	0	0	0	2	1	0	0	0	0
137	1	0	0	0	0	0	2	2	1	0	0	1	2	2	0	0	0	0	1	1	1	1	2	0	0	0	0	1	2	1	2	1	1	0	0	1	2	0	1	0	1	0	0	1	0	1	0	0	1
138	1	1	0	0	1	1	2	1	0	0	0	0	1	1	0	0	2	0	2	1	1	0	2	0	0	0	0	1	2	2	0	1	1	2	1	2	1	1	0	0	1	0	0	2	2	0	1	0	0
139	1	0	0	0	0	0	2	1	1	0	0	0	1	1	0	0	2	1	1	0	0	0	0	0	0	0	0	0	2	2	1	1	1	2	1	2	0	0	2	1	0	0	0	1	0	1	0	0	0
140	0	0	0	0	0	0	1	1	1	0	1	0	1	1	0	0	1	1	2	0	0	0	2	0	0	0	0	0	2	2	0	0	1	2	0	2	1	0	1	1	1	0	0	2	0	0	1	0	1
141	0	0	1	0	0	0	1	1	1	0	0	0	1	0	1	0	1	0	2	1	1	1	2	0	0	0	0	0	2	2	1	1	2	2	1	2	0	1	1	1	0	0	0	2	1	0	0	1	0
142	1	0	0	0	1	1	1	2	0	0	1	0	0	0	0	0	1	1	2	1	0	0	2	0	0	1	0	0	2	1	1	1	2	2	0	2	2	0	0	0	2	1	1	1	1	1	0	0	0
143	1	0	0	0	0	0	1	2	0	0	1	0	1	1	0	0	1	1	1	1	1	1	2	0	0	0	0	0	2	1	2	0	1	2	0	2	1	0	1	1	1	0	1	2	1	0	0	0	0
144	1	0	0	0	0	0	1	1	1	1	1	1	1	0	0	0	1	1	2	0	0	0	1	0	0	0	0	0	1	1	2	1	2	2	1	2	0	1	1	1	0	0	0	2	1	0	0	0	0
145	0	0	0	0	0	0	1	1	1	1	0	1	1	1	0	0	1	1	1	0	0	0	2	0	0	0	0	1	1	0	2	1	1	1	0	1	1	0	0	0	2	0	0	2	0	0	0	0	0
146	0	0	0	0	0	0	2	1	1	0	0	1	1	1	0	0	1	0	0	1	1	0	2	0	0	0	0	0	2	1	0	1	1	1	0	1	1	1	0	0	1	0	0	2	0	0	0	0	0
147	0	0	0	0	0	0	2	2	0	0	0	0	0	0	0	0	0	0	0	1	0	1	2	0	0	0	1	0	2	1	0	2	2	1	0	2	1	0	1	1	1	0	0	1	0	0	0	0	1
148	0	0	0	0	0	0	2	2	0	0	0	1	1	0	0	0	0	0	1	1	1	1	1	1	1	1	0	0	1	1	2	1	1	2	2	2	2	0	1	1	1	1	1	2	1	0	0	0	0
149	1	0	1	1	0	1	0	1	1	0	1	0	0	0	0	0	1	0	2	1	1	0	1	0	0	0	0	0	1	1	2	1	1	0	0	0	0	0	1	1	1	0	0	2	1	0	0	0	1
150	0	0	0	0	2	2	1	2	0	0	0	1	1	0	0	1	2	1	2	0	0	0	1	0	0	0	0	0	2	2	0	1	1	1	1	1	2	0	0	0	2	0	0	2	2	1	0	0	1
151	1	0	0	0	0	0	1	1	1	1	1	0	1	0	0	0	0	0	0	2	0	0	2	0	0	0	0	0	2	2	0	2	2	0	0	1	1	0	1	0	1	1	0	0	1	0	0	0	2
152	1	0	0	0	0	0	1	2	0	0	1	0	0	0	0	0	1	1	1	0	0	1	1	0	0	0	0	0	1	1	2	1	1	2	0	1	0	1	1	1	0	0	0	2	0	1	0	0	1
153	0	0	1	0	1	1	2	1	1	0	0	0	2	1	0	0	1	0	0	1	1	1	1	0	0	0	0	0	1	1	2	1	2	1	0	1	2	0	2	2	0	1	1	2	1	0	0	0	1
154	1	1	0	0	1	1	1	2	0	0	0	1	1	1	0	0	0	1	2	0	0	0	2	0	0	0	0	1	2	1	1	1	1	1	0	2	1	1	0	0	1	0	0	1	0	1	0	2	0
155	1	0	0	0	1	1	2	2	0	0	1	0	1	1	0	0	2	1	2	0	0	0	2	0	0	0	0	1	2	2	0	0	0	2	1	2	0	0	1	1	1	1	0	0	2	0	1	1	0
156	1	1	1	0	0	0	2	1	1	0	0	0	0	0	0	0	0	0	2	1	1	0	2	0	0	0	0	0	2	1	1	2	2	0	0	1	1	0	1	1	1	0	0	1	0	0	0	0	2
157	1	0	0	0	0	0	1	1	1	1	1	0	1	1	0	0	2	1	1	0	0	1	2	0	0	0	1	0	2	1	0	2	2	2	0	2	1	0	0	0	1	0	1	2	1	0	1	0	0
158	1	0	0	0	0	0	2	1	1	0	0	0	0	0	0	0	1	0	1	0	0	0	2	0	0	0	0	1	2	1	2	1	1	2	0	2	1	1	1	1	0	0	0	1	0	0	0	1	1
159	1	0	0	0	0	0	2	1	1	0	0	1	0	0	0	0	1	0	1	0	0	1	1	0	0	0	0	0	2	2	1	0	0	2	0	1	0	1	1	1	0	0	0	2	0	0	0	1	0
160	0	0	0	0	0	0	1	2	0	0	2	0	1	1	0	0	0	0	2	1	1	1	2	0	0	0	0	1	2	0	1	1	2	2	0	2	1	0	0	0	1	0	0	2	0	0	0	0	1
161	0	0	0	0	0	0	2	1	1	0	1	1	1	0	0	1	0	0	1	0	0	0	2	0	0	0	0	1	2	0	1	1	1	2	1	2	2	0	1	1	0	0	0	2	0	0	0	0	0
162	1	0	0	0	0	0	2	1	1	0	0	1	2	2	0	0	1	1	0	2	1	1	2	0	0	0	0	2	2	1	1	1	1	2	1	2	2	1	0	0	1	0	0	2	0	0	0	0	0
163	0	0	0	0	0	0	1	1	1	0	0	2	1	1	0	0	0	0	0	1	0	1	2	0	0	1	0	1	2	1	1	1	1	2	2	2	2	0	0	0	2	0	0	2	0	1	0	0	0
164	1	0	0	0	0	0	1	0	2	0	0	0	0	0	0	0	2	2	0	2	2	1	1	0	0	0	0	0	2	2	1	0	1	2	1	2	0	0	1	1	1	0	0	1	0	0	1	0	0
165	0	0	0	0	0	1	2	2	1	0	0	0	1	1	0	0	1	1	1	2	1	1	1	0	0	0	0	0	2	1	0	1	2	0	0	1	1	2	0	0	0	0	1	2	1	0	0	0	1
166	0	0	0	0	0	0	1	1	1	1	2	0	0	0	0	0	0	0	2	0	0	0	2	0	0	0	1	1	2	1	0	1	1	1	1	1	1	0	1	1	1	1	1	2	1	0	0	0	0
167	1	0	0	0	0	0	2	2	1	0	1	0	2	2	0	0	1	2	2	0	0	1	2	0	0	0	0	0	2	0	0	1	1	1	1	1	1	1	0	0	1	0	0	2	1	1	1	0	0
168	1	0	1	0	0	0	1	2	0	0	0	0	0	0	0	0	0	0	2	1	1	0	2	0	0	0	0	0	2	2	1	1	1	2	0	1	2	0	0	0	2	0	0	2	0	1	0	0	0
169	1	0	1	0	0	0	2	2	0	0	0	2	2	1	0	1	1	0	2	1	1	0	2	0	0	0	0	0	2	1	1	1	1	1	0	1	2	1	0	0	0	2	2	2	2	0	0	0	0
170	1	0	0	0	1	1	1	1	0	0	1	0	0	0	0	0	1	1	1	0	0	1	1	1	1	1	1	1	2	0	1	0	0	2	1	2	2	0	1	1	1	0	0	1	0	0	0	1	0
171	1	0	0	0	0	0	1	1	1	1	1	1	1	0	1	0	2	1	1	1	0	0	1	0	0	1	0	1	1	1	1	1	2	1	0	2	1	1	1	1	1	0	0	2	0	1	0	0	0
172	0	0	0	0	0	0	1	1	1	0	0	1	1	0	0	1	1	0	0	1	1	0	2	0	0	0	1	0	2	1	1	1	1	1	0	2	2	0	0	0	1	0	0	1	0	2	0	0	0
173	0	0	0	0	1	1	2	0	1	0	1	0	0	0	0	0	1	1	2	0	0	0	2	0	0	0	0	0	2	2	0	0	1	1	0	2	1	1	0	0	0	0	0	2	0	0	0	0	0
174	0	0	0	0	1	1	2	2	0	0	0	1	1	0	1	0	1	1	1	1	0	0	2	0	0	0	0	0	2	2	0	1	2	1	0	2	2	0	0	0	2	1	1	1	1	1	0	1	0
175	1	0	1	0	0	0	2	1	1	0	0	0	0	0	0	0	1	1	0	2	2	0	1	0	0	0	0	0	2	2	0	2	2	0	0	1	1	1	0	0	1	0	0	2	0	1	0	0	2
176	1	0	1	0	0	0	1	1	0	0	0	0	1	0	0	0	2	0	1	0	0	0	1	0	0	1	0	0	2	2	0	0	0	2	1	2	1	0	1	1	1	0	0	2	0	1	0	0	1
177	1	0	0	0	0	0	2	1	1	0	0	0	1	1	0	0	1	0	1	0	0	0	1	0	0	0	0	1	2	1	2	1	1	2	0	2	1	0	2	2	0	1	1	1	1	2	0	0	0
178	0	0	1	0	0	0	1	2	0	0	1	1	2	1	0	0	1	0	1	1	1	1	2	0	0	0	0	1	2	1	1	2	2	2	1	2	1	0	0	0	2	1	1	2	1	0	0	0	1
179	1	0	0	0	0	0	1	1	1	0	0	1	0	0	0	0	2	0	2	0	0	0	2	0	0	0	0	0	2	1	0	0	1	2	0	2	1	0	0	0	1	0	0	1	1	1	0	1	0
180	0	0	0	0	1	1	1	1	0	0	0	0	0	0	0	0	1	0	1	0	0	0	2	0	0	0	0	1	1	1	1	1	2	1	0	2	1	0	0	0	1	0	0	2	0	0	0	0	0
181	0	0	0	0	0	0	1	2	0	0	1	1	2	1	0	1	1	0	1	0	0	0	0	0	0	0	1	0	2	1	0	1	1	2	1	2	1	0	2	2	0	0	0	1	1	1	0	2	0
182	0	0	0	0	0	0	2	1	2	0	0	0	0	0	0	0	1	0	1	0	0	0	1	0	0	0	0	1	2	1	0	1	2	1	0	2	1	0	1	1	1	1	1	2	0	0	1	0	0
183	1	0	0	0	0	0	1	1	1	0	0	0	0	0	0	0	2	0	1	1	1	1	1	1	1	1	0	2	1	0	2	2	2	1	0	1	2	0	0	0	2	1	1	2	1	1	1	0	0
184	1	0	0	0	0	0	2	0	2	0	0	0	2	2	0	0	1	1	1	0	0	0	1	0	0	0	0	0	1	1	0	2	2	2	1	2	1	0	1	1	1	0	0	1	0	0	1	0	0
185	1	0	0	0	0	0	1	1	0	1	2	0	0	0	0	0	1	0	2	1	1	1	2	0	0	0	0	0	2	2	0	2	1	2	1	2	1	0	0	0	1	0	0	2	0	1	0	0	0
186	1	0	0	0	0	0	1	2	0	0	1	0	0	0	0	0	2	0	2	0	0	0	2	0	0	0	0	0	1	1	0	1	1	0	0	1	2	0	0	0	1	1	1	1	1	1	1	0	0
187	1	0	0	0	1	1	1	1	1	1	1	1	1	0	0	1	2	0	1	0	0	1	2	0	0	0	0	2	0	0	2	1	1	0	0	1	0	1	1	1	0	1	0	0	2	1	0	0	0
188	1	0	0	0	0	0	2	1	1	0	0	0	0	0	0	0	1	1	2	1	0	0	2	0	0	0	0	0	1	1	1	2	2	1	0	1	1	0	0	0	1	0	0	2	0	0	0	0	0
189	0	0	0	0	0	0	1	1	1	0	1	0	0	0	0	0	1	1	0	1	1	1	2	0	0	0	0	1	1	0	1	0	1	2	0	2	2	0	1	1	1	0	0	2	2	1	0	1	0
190	1	0	0	0	1	1	2	2	0	0	0	1	2	1	0	0	1	1	2	1	0	0	2	0	0	0	0	0	2	2	1	1	1	0	0	1	0	0	2	2	0	0	0	2	1	0	0	0	0
191	1	1	0	0	0	0	2	2	0	0	0	0	0	0	0	0	2	2	2	0	0	0	2	0	0	1	0	0	2	2	0	2	2	1	0	2	1	1	0	0	1	0	0	2	0	1	1	0	0
192	0	1	0	0	0	0	2	2	0	1	1	0	0	0	0	0	1	1	1	0	0	1	2	0	0	0	1	1	2	1	0	2	2	0	0	1	1	0	2	2	0	1	1	2	0	1	0	1	0
193	0	0	0	0	0	0	2	1	1	0	0	0	1	0	1	0	0	0	0	1	0	0	2	0	0	1	0	0	2	0	0	1	1	1	0	1	1	0	0	0	2	0	0	2	0	0	0	0	0
194	1	0	1	0	0	0	1	2	0	0	1	0	1	1	0	0	1	0	2	1	1	0	1	0	0	1	0	1	2	2	1	0	1	1	0	2	1	0	1	0	1	0	0	2	0	2	0	0	0
195	1	1	0	0	0	0	2	2	0	0	0	1	0	0	0	0	2	1	1	1	0	0	0	0	0	0	0	0	2	2	0	2	2	1	1	1	2	0	0	0	2	2	2	2	2	0	0	0	0
196	1	0	0	0	0	1	2	1	0	0	1	1	0	0	0	0	1	1	0	2	2	0	2	0	0	0	1	1	2	1	0	2	2	2	0	2	1	1	1	1	0	1	0	1	1	1	0	0	0
197	1	0	0	0	1	1	2	2	1	0	0	1	2	1	0	0	1	0	2	1	1	0	2	0	0	0	0	1	1	0	2	1	1	2	1	2	1	0	0	0	2	0	0	1	0	0	1	0	0
198	0	0	0	0	0	0	1	2	0	0	1	0	1	1	0	0	1	0	2	0	0	0	2	0	0	0	0	0	2	1	1	1	1	1	0	1	1	0	0	0	1	1	0	1	0	0	0	1	0
199	1	0	1	1	0	1	0	2	1	0	0	0	0	0	0	0	1	0	1	0	0	0	2	0	0	0	0	1	1	1	1	1	1	1	0	1	1	0	2	2	0	0	0	1	0	1	0	0	0
200	0	0	0	0	1	1	1	1	1	0	0	0	0	0	0	0	0	0	1	1	1	0	1	0	0	0	0	0	1	1	2	0	1	2	0	2	1	0	0	0	1	2	2	2	2	1	0	0	0
201	1	1	0	0	0	0	1	1	1	1	1	0	0	0	0	0	2	1	1	0	0	1	2	0	0	0	0	0	1	1	0	0	2	0	0	2	1	0	2	2	0	0	0	1	0	1	0	0	1
202	0	0	0	0	0	0	1	1	1	0	1	0	1	1	0	0	0	0	2	1	1	0	2	0	0	0	0	1	2	1	2	2	2	0	0	1	2	0	0	0	2	1	1	1	0	0	0	0	2
203	1	0	0	0	0	0	1	1	1	0	0	0	0	0	0	0	1	1	1	1	0	0	2	0	0	0	0	0	1	1	0	0	1	0	0	2	2	0	1	1	1	0	0	2	0	2	0	1	0
204	0	0	0	0	0	0	1	1	1	0	1	0	1	1	0	0	1	0	1	1	1	0	2	0	0	0	0	1	1	1	2	2	2	0	0	1	1	0	2	2	0	1	0	1	0	0	0	0	0
205	0	0	0	0	0	0	1	1	1	1	2	1	0	0	0	0	1	0	1	0	0	1	2	0	0	0	0	0	1	1	0	2	2	2	1	2	2	0	0	0	2	0	0	2	0	1	0	0	2
206	1	0	0	0	0	0	2	1	0	0	0	1	2	1	0	0	0	0	1	1	1	0	2	0	0	0	1	1	2	1	0	2	2	0	0	1	1	1	0	0	0	1	1	1	1	1	0	0	0
207	1	0	1	0	1	1	1	1	1	1	1	1	1	0	0	1	1	1	0	1	1	0	2	0	0	0	0	0	2	0	0	1	2	2	1	2	1	0	0	0	1	0	0	1	0	1	1	0	0
208	0	0	1	0	0	0	2	1	0	0	0	0	0	0	0	0	1	1	1	0	0	0	1	0	0	0	0	1	2	0	1	1	1	1	0	2	1	2	0	0	0	1	1	1	1	2	0	0	0
209	0	0	0	0	0	0	2	1	2	0	0	1	2	2	0	0	0	0	0	1	0	1	1	1	1	1	0	0	1	1	1	1	1	1	0	1	1	1	1	0	0	1	0	1	2	0	0	0	1
210	1	0	0	0	1	1	1	1	0	0	1	0	2	2	0	0	2	0	2	0	0	0	1	0	0	1	0	0	1	1	1	1	1	1	0	0	1	0	1	1	1	0	0	1	0	0	0	1	0
211	0	0	0	0	0	0	2	2	0	0	0	0	2	2	0	0	0	0	0	1	1	0	2	0	0	0	0	0	2	2	0	1	1	0	0	1	2	0	1	1	1	1	0	1	0	0	0	0	1
212	0	0	0	0	0	0	2	1	1	0	0	1	2	1	0	1	2	0	2	0	0	1	2	0	0	0	0	1	2	2	1	1	2	1	0	2	2	0	1	0	1	0	0	2	0	2	0	0	0
213	1	0	0	0	0	0	2	0	2	0	0	0	0	0	0	0	0	0	0	1	0	0	2	0	0	1	0	1	2	2	0	2	2	2	0	2	1	0	1	1	1	0	0	1	0	0	0	0	0
214	0	0	0	0	0	0	1	2	0	0	1	0	0	0	0	1	1	0	2	1	1	2	2	0	0	0	0	0	2	2	0	1	2	0	0	2	2	1	0	0	1	1	1	1	1	0	1	0	0
215	1	0	1	1	0	1	1	1	2	0	0	0	0	0	0	0	1	1	1	0	0	0	1	1	1	1	0	0	2	2	0	1	1	1	0	1	1	0	1	1	1	1	1	1	1	0	0	0	0
216	1	0	0	0	0	0	1	2	0	1	1	1	0	0	0	0	2	2	1	1	1	1	1	1	1	1	0	0	2	2	1	1	1	2	1	2	1	1	1	1	1	1	1	1	0	1	0	0	0
217	0	0	0	0	0	0	2	1	1	0	0	0	0	0	0	0	0	0	2	0	0	0	1	0	0	0	0	1	2	1	2	0	0	2	0	2	1	0	1	1	1	0	1	1	1	0	1	0	1
218	1	0	0	0	1	1	1	2	0	0	0	1	1	1	0	0	0	0	0	1	0	0	2	1	1	2	0	0	2	2	2	1	1	2	1	2	1	0	0	0	2	1	1	2	1	1	0	0	0
219	1	1	1	0	0	0	2	0	2	0	0	0	1	1	0	0	0	0	1	0	0	1	2	0	0	0	0	1	2	2	1	1	1	1	1	2	1	0	0	0	1	1	1	2	1	1	0	0	0
220	0	0	0	0	0	0	1	2	0	0	1	0	1	1	0	0	1	1	0	2	2	0	1	0	0	0	0	0	2	2	1	0	0	2	0	2	2	0	1	0	1	0	0	2	0	0	0	0	0
221	0	0	0	0	0	0	2	2	0	0	1	0	1	1	0	0	1	1	2	0	0	0	2	0	0	0	0	1	1	1	2	1	1	0	0	1	0	0	1	1	0	0	0	1	1	1	0	0	0
222	0	0	0	0	0	0	2	1	1	0	0	1	0	0	0	0	0	0	0	1	1	1	1	1	1	1	0	0	2	0	0	1	1	1	0	2	2	0	1	1	1	0	0	0	2	2	0	0	0
223	0	0	0	0	0	0	2	1	0	0	0	1	1	1	0	0	2	0	0	1	1	1	1	1	1	1	0	2	2	1	1	2	2	0	0	1	1	0	1	1	1	0	0	1	0	0	0	0	1
224	0	0	0	0	1	1	2	2	0	0	0	0	0	0	0	0	1	1	1	1	0	0	2	0	0	0	0	0	2	1	0	0	2	0	0	2	0	2	0	0	0	0	0	2	0	1	0	0	0
225	1	0	0	0	0	0	2	1	1	0	0	0	0	0	0	0	2	1	2	0	0	0	2	0	0	0	0	2	1	0	2	2	2	1	0	1	0	0	1	1	0	0	0	2	1	1	0	0	0
226	1	0	0	0	0	0	1	2	1	0	1	0	0	0	0	0	1	1	1	0	0	0	2	0	0	0	0	0	2	2	1	1	1	1	0	1	1	0	2	2	0	0	0	2	1	0	0	0	0
227	0	0	0	0	0	0	2	0	1	0	2	0	2	0	1	0	0	0	1	1	1	0	1	1	1	2	0	1	2	0	1	2	2	1	0	2	2	1	0	0	1	0	0	1	1	1	0	0	0
228	1	0	0	0	1	1	2	0	2	0	0	0	1	1	0	0	1	0	2	0	0	0	2	0	0	0	0	1	2	1	2	1	2	2	0	2	2	0	0	0	2	0	0	1	0	0	0	0	0
229	1	0	0	0	2	2	1	1	1	0	0	0	0	0	0	0	0	0	2	1	1	0	2	0	0	0	0	0	2	2	0	1	1	1	0	2	1	1	1	0	0	0	0	2	0	2	0	1	0
230	0	0	0	0	0	0	2	1	1	0	0	0	0	0	0	0	1	0	0	1	1	0	2	0	0	0	0	0	1	1	0	0	1	1	1	2	1	1	1	1	1	1	1	2	1	0	1	0	0
231	0	0	0	0	0	0	1	2	0	0	1	1	1	1	0	0	2	0	0	1	1	0	2	0	0	0	0	0	2	1	0	0	1	0	0	2	1	0	0	0	2	1	1	1	1	1	0	0	1
232	0	0	0	0	1	1	2	1	1	0	1	0	0	0	0	0	1	0	2	0	0	0	2	0	0	0	0	0	2	1	0	2	2	0	0	1	0	0	1	1	1	0	0	2	1	0	0	1	0
233	0	0	0	0	0	0	1	2	0	0	1	0	0	0	0	0	0	0	1	1	1	0	1	1	1	1	0	0	2	1	1	1	1	1	1	1	0	0	1	1	0	0	0	1	0	1	1	0	0
234	0	0	0	0	0	0	1	2	0	0	1	0	2	1	0	0	1	1	2	0	0	1	2	0	0	1	0	1	1	1	1	1	1	1	0	1	1	1	0	0	0	0	0	2	1	2	0	0	1
235	0	0	0	0	1	1	1	1	1	0	1	0	0	0	0	0	0	0	1	0	0	1	1	1	1	1	0	0	1	1	2	1	1	1	0	2	2	0	1	1	1	0	0	1	0	0	1	0	0
236	1	0	0	0	1	1	1	1	1	0	1	0	0	0	0	0	0	0	0	1	1	0	2	0	0	0	0	0	2	1	0	1	1	2	1	2	2	0	0	0	2	1	1	2	0	0	0	0	1
237	0	0	0	0	0	0	1	2	1	0	0	1	2	1	0	1	0	1	0	1	1	0	2	0	0	0	0	0	2	1	0	1	1	2	1	2	1	1	0	0	1	1	1	1	1	1	0	0	1
238	1	0	0	0	0	1	1	1	1	0	1	1	1	0	0	1	2	1	2	0	0	1	2	0	0	0	0	0	2	2	0	1	1	2	1	2	1	0	2	2	0	1	1	1	1	0	0	0	1
239	1	0	0	0	1	1	2	2	0	0	0	0	0	0	0	0	0	1	2	0	0	0	2	0	0	0	0	1	2	1	2	1	1	2	0	2	2	1	0	0	0	0	0	2	0	1	0	1	0
240	0	0	0	0	0	0	1	0	2	0	0	0	0	0	0	0	2	1	2	0	0	0	2	0	0	0	0	0	2	1	0	1	2	1	0	2	0	0	2	2	0	0	0	2	1	0	0	0	1
241	1	0	1	0	0	0	2	1	1	0	0	0	1	0	0	0	1	0	1	1	1	0	2	0	0	1	1	0	1	0	1	1	1	2	1	2	0	0	1	1	1	0	0	2	1	0	0	0	0
242	1	0	0	0	1	1	2	1	1	0	0	1	0	0	0	0	1	0	1	1	0	1	2	0	0	0	0	0	2	2	0	1	1	0	0	1	2	0	0	0	2	0	0	1	0	0	0	0	0
243	1	1	1	0	0	0	1	2	0	0	1	0	0	0	0	0	1	1	2	0	0	1	2	0	0	0	0	1	2	2	1	1	1	1	0	2	0	0	2	1	0	0	0	1	0	0	0	0	0
244	1	1	0	0	0	0	1	1	1	0	1	1	2	1	0	1	2	1	2	0	0	0	2	0	0	0	0	0	1	0	1	0	1	2	0	2	2	0	0	0	2	2	1	2	1	0	0	1	1
245	1	0	0	0	1	1	1	1	1	0	1	1	2	1	0	0	1	0	1	1	1	0	2	0	0	0	0	1	2	1	0	0	1	1	0	2	2	0	0	0	2	1	0	1	1	1	0	0	1
246	0	0	0	0	0	0	2	2	0	0	1	0	0	0	0	0	1	1	0	1	1	0	2	0	0	0	0	1	2	2	0	2	2	0	0	1	1	1	1	1	0	1	0	1	0	0	0	0	0
247	0	0	0	0	0	0	2	0	2	0	0	0	1	1	0	0	2	2	1	1	1	0	2	0	0	0	1	0	2	0	0	1	1	2	1	2	2	0	0	0	1	0	0	0	0	0	1	0	0
248	0	0	0	0	0	0	2	1	1	0	0	1	0	0	0	0	2	1	1	1	1	0	2	0	0	0	0	0	2	0	1	0	0	2	0	2	0	1	1	1	0	1	1	2	0	1	1	0	1
249	1	0	1	0	1	1	2	1	1	0	1	0	0	0	0	0	0	0	2	1	1	1	2	0	0	0	0	1	2	0	1	2	2	0	0	2	0	0	1	1	0	0	0	0	0	1	0	0	1
250	0	0	0	0	0	0	1	2	0	0	1	1	1	0	0	1	2	2	1	0	0	0	2	0	0	0	0	0	2	2	0	1	2	1	0	2	2	0	0	0	2	0	0	1	0	0	0	0	0
251	0	1	0	0	0	0	1	1	0	0	1	0	0	0	0	0	1	1	0	1	0	1	2	0	0	0	0	0	2	2	1	1	2	0	0	2	1	0	1	1	1	0	0	1	0	1	0	0	1
252	1	0	0	0	0	0	1	2	0	0	1	0	1	1	0	0	1	1	0	0	0	0	1	0	0	0	0	0	2	0	0	0	0	2	0	2	2	1	0	0	1	0	0	2	0	1	0	0	2
253	1	0	0	0	0	0	1	1	2	0	0	1	2	1	0	1	2	0	2	0	0	0	2	0	0	0	0	0	2	2	1	1	1	0	0	1	2	0	0	0	1	1	0	0	1	0	0	0	1
254	0	0	0	0	0	0	1	1	2	0	0	0	1	1	0	0	2	1	2	0	0	0	1	0	0	0	0	0	1	1	1	1	2	2	0	2	1	1	0	0	1	1	1	2	1	0	0	1	0
255	0	0	0	0	0	0	1	2	0	0	2	1	2	2	0	0	2	1	1	1	1	0	2	0	0	0	0	2	1	1	1	0	0	2	0	2	1	1	0	0	1	0	0	0	0	0	0	0	0
256	0	0	1	0	0	0	2	1	0	0	0	0	1	1	0	0	2	1	1	0	0	0	2	0	0	0	0	0	1	1	1	2	2	1	1	1	2	0	2	2	0	1	1	2	1	0	0	0	0
257	0	0	0	0	0	0	2	1	1	0	0	0	0	0	0	0	2	1	1	0	0	0	2	0	0	0	1	0	2	1	1	1	0	2	1	2	2	1	0	0	1	0	0	1	1	1	1	0	0
258	1	0	0	0	0	0	2	1	0	0	0	0	0	0	0	1	1	0	1	1	1	1	0	1	1	1	0	1	2	1	1	1	1	2	2	2	0	0	2	1	0	1	1	2	1	0	0	1	0
259	1	0	1	1	0	1	1	1	0	1	1	1	0	0	0	0	2	0	1	1	1	1	1	1	1	1	0	0	1	0	1	1	1	1	0	2	2	0	2	2	0	0	0	2	0	2	0	0	1
260	1	0	0	0	0	0	2	2	0	0	0	0	1	1	0	0	1	1	1	1	0	0	2	0	0	1	0	0	2	2	1	1	1	2	0	2	1	0	2	2	0	0	0	1	0	1	0	0	0
261	1	0	0	0	0	0	2	2	0	0	0	0	1	1	0	0	2	2	1	1	1	1	0	1	1	1	0	0	2	2	2	1	1	2	0	2	1	0	0	0	1	0	0	2	0	0	0	0	0
262	1	0	0	0	0	0	2	2	0	0	1	1	1	0	0	1	0	0	0	1	1	0	2	0	0	0	0	1	2	1	1	2	2	2	0	1	1	1	0	0	0	0	0	2	1	2	0	0	0
263	1	0	0	0	1	1	2	0	2	0	0	0	0	0	0	0	2	0	2	0	0	0	2	0	0	0	0	1	2	1	0	1	2	1	1	1	1	1	1	0	0	0	0	0	0	0	0	2	0
264	0	0	0	0	0	0	1	2	0	0	2	1	1	1	0	0	1	1	0	1	1	0	2	0	0	0	0	0	2	2	0	2	2	2	1	2	2	1	0	0	1	1	0	0	1	0	0	0	1
265	0	0	0	0	0	0	2	1	1	0	0	1	1	0	0	1	1	1	1	0	0	0	1	0	0	0	0	0	2	2	1	2	2	0	0	1	1	0	2	1	0	1	1	2	0	0	0	0	0
266	0	0	0	0	1	1	1	1	2	0	0	1	1	0	0	1	1	1	0	0	0	1	1	1	1	0	0	0	2	2	0	0	0	0	0	1	1	1	0	0	0	0	0	2	0	1	0	0	0
267	0	0	0	0	0	0	1	2	0	0	1	0	1	0	0	0	1	0	2	0	0	1	0	1	1	1	0	1	1	0	1	1	2	0	0	1	1	0	0	0	2	0	0	1	0	1	1	0	0
268	1	0	0	0	0	0	2	1	1	0	0	1	1	1	0	0	1	0	1	1	0	1	2	0	0	0	0	0	2	2	1	1	2	0	0	2	1	1	1	0	0	0	0	0	0	1	0	0	1
269	1	0	1	0	0	0	2	2	0	0	1	2	2	1	0	1	1	0	1	1	1	1	2	0	0	0	0	0	1	1	1	1	1	2	0	2	1	0	2	2	0	0	0	2	0	1	0	0	0
270	0	0	0	0	0	0	2	2	0	0	0	0	1	1	0	0	0	0	0	1	0	0	0	0	0	0	0	1	2	0	1	0	0	2	1	1	2	1	0	0	1	1	0	0	1	0	0	0	0
271	0	0	0	0	0	0	2	2	0	0	0	0	1	1	0	0	1	0	1	0	0	0	2	0	0	0	0	1	2	1	0	1	1	2	1	2	2	0	0	0	2	0	0	1	0	1	0	0	0
272	0	0	0	0	1	1	2	0	1	0	0	0	0	0	0	0	1	1	0	1	1	1	1	0	0	0	0	0	2	0	1	1	2	1	0	1	0	0	2	2	0	0	0	2	0	1	0	0	0
273	0	1	1	0	0	0	1	2	0	0	1	0	1	1	0	0	2	1	2	0	0	0	1	1	1	1	0	1	2	1	0	0	0	0	0	1	2	0	0	0	2	0	0	2	1	1	0	0	0
274	1	0	0	0	1	1	2	1	1	0	0	0	2	2	0	0	2	2	1	1	1	0	1	0	0	1	0	1	2	0	1	2	2	2	0	1	2	0	2	2	0	0	0	2	2	1	0	0	1
275	1	0	0	0	1	1	2	2	0	0	0	1	1	0	0	1	2	1	1	1	1	1	2	0	0	0	0	1	2	2	0	2	2	1	0	2	1	0	0	0	2	0	0	1	1	1	0	0	1
276	0	0	0	0	0	0	1	2	0	0	1	0	0	0	0	0	0	0	1	0	0	0	2	0	0	1	0	0	2	2	0	1	1	2	0	2	1	1	0	0	0	1	1	1	1	1	0	1	0
277	0	0	0	0	0	0	1	2	0	0	0	2	2	1	0	0	1	0	1	1	1	0	1	0	0	0	0	0	2	2	0	2	2	0	0	1	1	1	0	0	1	0	0	1	0	0	1	1	0
278	1	0	0	0	0	0	2	1	1	0	0	1	1	0	0	0	1	0	1	1	1	0	1	0	0	0	0	1	2	1	2	1	1	0	0	1	1	1	0	0	1	0	0	2	0	0	0	0	0
279	0	0	0	0	1	1	2	1	1	0	0	0	1	1	0	0	0	0	0	1	1	0	2	0	0	0	0	0	2	1	0	1	2	1	0	2	0	0	2	2	0	1	0	1	1	1	0	0	0
280	0	0	0	0	0	0	1	1	1	1	0	1	1	0	0	1	2	0	2	0	0	1	2	0	0	0	0	0	1	1	1	1	1	1	0	1	1	0	2	2	0	0	0	2	1	0	0	0	1
281	0	1	0	0	1	1	2	1	1	0	0	1	1	0	0	0	2	0	2	0	0	1	2	0	0	0	0	0	2	1	0	2	2	0	0	2	2	0	1	1	1	1	1	2	1	1	0	0	0
282	0	0	0	0	1	1	2	1	1	0	1	0	0	0	0	0	2	1	1	0	0	0	2	0	0	0	0	1	1	1	1	0	2	0	0	2	1	0	0	0	1	1	0	1	0	1	0	0	0
283	1	0	0	0	0	0	1	0	2	0	0	0	1	0	0	0	1	1	1	1	0	0	0	0	0	0	0	0	2	0	0	2	2	0	0	1	1	0	0	0	1	1	1	2	1	0	0	0	0
284	0	0	0	0	0	0	2	1	1	0	0	1	0	0	0	0	1	1	1	0	1	0	2	0	0	0	0	1	2	1	2	2	2	1	0	1	1	2	0	0	0	0	0	2	0	1	0	0	1
285	0	0	1	0	0	0	2	1	1	0	1	1	1	0	0	1	1	0	2	0	0	0	2	0	0	1	0	1	2	1	2	0	0	2	1	1	1	0	2	1	0	0	0	2	0	1	0	2	0
286	0	0	0	0	0	0	1	2	0	0	1	0	1	2	0	0	1	1	2	0	0	0	2	0	0	0	0	0	2	1	0	1	0	0	0	1	2	0	2	2	0	0	0	2	1	0	0	0	0
287	0	0	0	0	0	0	1	1	1	1	1	1	1	0	0	1	2	1	2	0	0	1	2	0	0	0	0	2	2	2	0	0	0	2	0	2	1	0	2	2	0	0	0	2	0	1	0	1	1
288	1	0	0	0	0	0	2	0	1	0	1	1	1	0	0	1	2	1	1	0	0	1	2	0	0	1	0	0	1	1	1	2	2	1	1	2	2	0	1	0	1	1	0	0	2	1	0	0	0
289	0	0	0	0	0	0	2	2	0	0	1	1	1	1	0	0	1	1	1	0	0	0	2	0	0	1	0	1	2	2	1	1	1	1	1	1	1	0	0	0	1	0	0	1	1	0	1	0	1
290	1	0	0	0	0	0	2	2	0	1	1	0	0	0	0	0	1	1	0	0	0	1	2	0	0	1	0	0	2	1	0	1	1	0	0	1	2	0	1	1	0	0	0	0	0	0	0	1	0
291	1	0	0	0	0	0	1	0	2	0	0	0	0	0	0	0	0	0	1	0	0	0	2	0	0	1	0	0	2	2	1	2	2	0	0	0	1	0	2	2	0	1	0	0	1	0	1	0	0
292	0	0	0	0	0	0	2	1	0	0	1	0	2	2	0	0	0	0	0	1	1	1	2	0	0	0	0	0	2	0	0	1	1	2	0	2	1	0	1	1	1	1	1	2	0	0	0	0	1
293	1	0	0	0	0	0	1	2	1	0	1	0	1	1	0	0	2	2	1	1	1	0	2	0	0	0	0	1	2	1	0	1	2	2	1	2	1	0	2	2	0	0	0	2	1	0	0	0	1
294	1	0	0	0	0	0	1	1	1	0	1	0	1	1	0	0	1	0	1	1	0	1	1	1	1	1	0	0	2	2	1	1	1	2	1	2	1	1	0	0	1	0	0	2	1	0	0	0	0
295	0	0	0	0	0	0	2	1	0	0	0	0	1	1	0	0	1	1	1	0	0	1	1	1	1	1	0	0	2	2	1	2	2	2	0	2	1	0	2	2	0	0	0	2	0	0	0	1	0
296	1	0	0	0	0	0	1	1	1	0	0	0	1	1	0	0	0	0	2	0	0	0	1	0	0	0	0	0	2	1	0	1	1	0	0	2	2	0	0	0	2	1	1	1	0	1	0	0	1
297	1	0	0	0	0	0	2	1	1	0	0	0	0	0	0	0	2	1	2	0	0	1	1	0	0	0	0	0	1	0	1	1	1	1	0	1	1	0	1	1	0	0	0	1	1	1	0	0	0
298	0	0	0	0	0	0	1	2	0	0	1	0	1	1	0	0	0	0	1	0	0	0	2	0	0	0	1	1	2	1	0	1	1	1	0	2	2	0	1	0	1	0	0	2	0	2	0	0	0
299	0	1	1	0	0	0	1	1	1	1	1	0	1	1	0	0	2	1	1	0	0	0	2	0	0	0	0	0	2	2	1	0	0	2	1	2	1	0	1	0	1	0	0	1	0	0	1	0	0
300	1	0	1	0	0	0	2	1	1	0	0	1	1	1	0	0	2	2	0	2	2	0	2	0	0	1	0	1	2	2	1	1	1	0	0	1	2	0	1	0	1	1	0	1	0	1	0	0	1
301	0	0	0	0	1	1	2	0	2	0	0	1	2	2	0	0	1	2	2	0	0	1	1	1	1	1	0	1	2	0	1	1	0	0	0	1	1	1	0	0	1	0	0	2	1	0	1	0	0
302	1	0	0	0	0	0	2	1	1	0	1	1	1	0	0	1	1	1	1	0	0	0	2	0	0	0	0	1	2	0	1	0	0	1	0	1	2	0	1	1	1	0	0	2	0	2	1	0	1
303	1	0	0	0	0	0	2	1	1	0	1	1	2	1	0	1	1	1	1	1	0	0	2	0	0	1	0	0	2	1	2	1	1	2	0	2	1	0	0	0	1	0	0	0	2	2	0	0	0
304	1	0	0	0	0	0	2	2	0	0	0	0	1	1	0	0	1	1	0	1	1	1	2	0	0	0	0	0	2	2	0	2	2	0	0	0	1	1	1	0	0	1	0	0	2	0	1	0	0
305	0	0	0	0	0	0	2	1	1	0	0	0	0	0	0	0	1	1	0	1	1	0	1	0	0	0	1	1	1	0	1	1	2	1	0	2	0	0	1	1	1	0	1	2	1	0	1	0	0
306	1	0	0	0	0	0	2	1	1	0	1	0	1	1	0	0	1	0	1	1	1	2	0	1	1	1	0	0	2	2	1	0	0	2	1	1	2	0	0	0	2	1	1	2	0	1	0	0	0
307	0	0	0	0	1	1	2	2	1	0	0	0	0	0	0	0	0	0	1	0	0	0	0	0	0	0	1	1	2	1	0	2	2	1	0	2	1	0	1	1	1	1	1	2	1	0	0	0	0
308	1	1	1	0	0	0	2	1	1	0	0	0	1	1	0	0	1	0	2	0	0	1	2	0	0	0	0	0	2	2	0	2	2	0	0	1	2	0	1	1	1	0	0	2	0	1	0	0	1
309	0	0	0	0	0	0	1	1	0	1	1	0	0	0	0	0	1	0	2	0	0	0	2	0	0	0	0	1	2	0	1	1	1	2	1	1	2	0	0	0	1	0	0	2	0	0	1	0	0
310	0	0	1	0	0	0	0	2	1	0	0	0	0	0	0	0	0	0	2	0	0	0	2	0	0	0	0	0	2	1	0	1	1	1	0	1	1	0	0	0	1	0	0	2	1	0	0	0	1
311	1	0	0	0	1	1	1	2	0	0	1	0	0	0	0	0	1	1	1	1	1	0	2	0	0	0	0	0	2	2	0	1	1	1	0	1	1	0	0	0	0	0	0	1	0	0	1	0	1
312	0	0	1	0	0	0	1	1	1	0	1	0	1	1	0	0	0	0	2	0	0	1	1	1	1	1	0	0	2	1	1	1	1	2	1	2	1	0	0	0	2	1	1	2	1	0	0	0	1
313	0	0	0	0	0	0	1	2	1	0	1	0	1	1	0	0	0	0	1	1	1	1	1	0	0	0	0	1	2	2	1	0	0	2	0	2	1	0	0	0	1	0	0	2	0	1	0	0	0
314	0	0	0	0	1	1	2	2	0	0	0	1	2	1	0	0	2	2	1	1	1	0	1	0	0	0	0	1	2	1	2	2	2	0	0	1	0	0	1	1	0	0	0	1	0	0	0	0	0
315	0	0	0	0	0	0	1	1	1	0	1	0	0	0	0	0	1	1	1	0	0	0	2	0	0	0	0	1	2	1	1	1	1	0	0	0	2	0	1	1	1	0	0	1	0	1	0	0	0
316	0	0	0	0	0	0	2	2	0	0	0	2	2	1	0	0	2	1	2	0	0	1	0	1	1	1	0	0	2	1	2	1	1	2	2	2	1	0	1	1	1	0	0	2	0	1	0	0	0
317	0	0	1	0	0	0	2	0	2	0	0	0	2	1	0	0	1	0	1	1	1	0	2	0	0	0	0	1	2	0	1	1	1	2	1	2	1	0	1	1	1	0	0	1	1	1	0	0	0
318	1	0	1	0	0	0	2	2	0	0	1	1	1	0	0	0	1	0	2	1	1	0	2	0	0	0	0	1	2	1	1	0	0	2	0	2	1	0	1	1	1	2	2	2	2	0	0	0	0
319	0	0	0	0	0	0	2	1	1	0	1	0	2	0	1	0	1	0	2	0	0	0	2	0	0	0	0	0	2	1	2	0	1	2	0	2	1	1	0	0	1	0	0	1	0	0	0	0	0
320	1	0	0	0	0	0	2	2	1	0	0	0	1	1	0	0	1	0	1	2	1	0	1	0	0	0	0	0	2	1	1	0	1	2	0	2	1	0	0	0	2	1	1	1	0	1	0	0	0
321	1	0	0	0	0	0	2	0	2	0	0	1	2	1	0	0	1	1	0	1	1	1	2	0	0	0	0	0	2	1	2	1	1	0	0	0	1	0	0	0	1	0	0	2	0	2	0	0	0
322	0	0	0	0	0	0	2	1	2	0	0	0	1	1	0	0	1	0	1	1	0	0	1	0	0	0	0	0	1	1	1	1	2	2	0	2	1	1	1	1	0	1	1	2	0	1	0	2	0
323	1	0	0	0	0	0	2	2	0	0	0	1	2	2	0	0	1	1	1	1	1	0	2	0	0	0	0	0	2	1	1	1	1	1	0	1	2	0	1	1	1	1	1	2	1	0	0	0	1
324	0	0	0	0	0	0	2	2	0	0	0	1	1	0	0	1	0	0	0	1	1	0	1	0	0	0	0	1	2	1	2	1	1	1	0	2	1	1	1	0	0	0	0	2	1	0	0	0	1
325	1	0	1	1	0	1	2	2	0	0	0	1	1	1	0	0	1	1	1	0	0	0	1	0	0	1	0	0	2	1	0	2	2	1	1	1	1	0	1	1	1	0	0	1	1	1	0	0	1
326	1	0	1	0	1	1	2	2	0	0	1	0	0	0	0	0	1	0	2	0	0	1	2	0	0	0	0	0	2	1	0	1	1	0	0	1	1	2	0	0	0	0	0	1	0	1	0	0	0
327	0	0	0	0	0	0	1	1	2	0	0	1	2	2	0	0	2	2	0	2	0	0	1	1	1	1	0	1	2	1	1	0	1	2	0	2	1	0	0	0	2	0	0	2	0	0	1	1	0
328	1	0	0	0	0	0	1	1	1	0	0	0	0	0	0	0	1	0	0	1	1	0	2	0	0	0	0	0	2	1	0	2	2	1	0	1	1	0	1	0	1	0	0	2	0	1	0	0	0
329	1	0	1	1	1	2	2	0	2	0	0	1	1	0	0	0	0	0	0	1	0	1	2	0	0	0	0	0	2	2	0	1	1	2	2	2	2	0	0	0	2	0	0	1	0	1	1	1	0
330	1	0	0	0	0	0	1	2	1	0	1	0	0	0	0	0	0	0	1	0	0	0	2	0	0	1	0	0	2	1	1	2	2	0	0	1	1	0	1	1	1	0	0	0	0	1	0	1	0
331	1	0	0	0	1	1	1	2	0	0	1	1	0	0	0	0	1	0	1	1	1	0	2	0	0	0	0	0	2	1	0	2	2	2	1	2	1	0	2	2	0	1	1	1	1	1	0	0	0
332	0	0	0	0	0	0	2	1	1	0	1	0	2	0	1	0	1	1	0	1	1	1	2	0	0	0	0	1	2	0	1	1	1	1	0	1	1	0	1	0	1	1	1	1	1	1	0	0	0
333	0	0	0	0	0	0	1	1	1	1	0	0	0	0	0	0	0	0	0	1	1	0	2	0	0	0	0	1	1	1	2	2	2	2	1	2	1	0	1	1	0	1	1	2	1	1	0	1	0
334	1	0	0	0	1	1	2	1	0	0	1	1	1	0	0	0	1	1	1	1	1	0	2	0	0	1	0	0	1	1	1	2	2	0	0	2	2	0	0	0	2	1	0	1	1	1	0	0	0
335	1	0	0	0	0	0	2	1	0	0	0	0	1	1	0	0	2	1	0	1	1	0	2	0	0	1	0	0	2	1	1	1	2	1	0	2	1	0	2	2	0	0	0	2	0	1	0	0	0
336	1	0	0	0	0	0	1	2	0	0	1	0	1	1	0	0	0	0	2	1	1	0	2	0	0	0	0	0	2	2	0	0	0	1	0	2	1	0	1	1	1	2	2	2	2	0	0	1	1
337	1	0	0	0	0	0	2	0	2	0	0	0	0	0	0	0	1	1	0	1	1	0	2	0	0	0	1	0	2	1	0	1	1	2	1	2	1	0	1	0	2	0	0	1	1	0	0	0	0
338	0	0	0	0	1	1	2	2	0	0	0	0	0	0	0	0	0	0	0	1	1	0	2	0	0	1	0	0	2	1	0	0	0	1	0	1	0	1	1	1	0	0	1	2	1	0	0	0	0
339	1	0	0	0	0	0	1	2	0	0	1	1	1	1	0	0	0	0	0	1	0	0	1	0	0	0	0	0	2	2	0	1	1	0	0	0	1	0	0	0	1	0	0	0	0	1	0	0	0
340	1	0	0	0	1	1	0	2	0	0	1	0	0	0	0	0	1	2	2	0	0	1	2	0	0	0	1	0	2	1	1	1	1	1	0	2	2	1	0	0	1	1	1	2	0	0	0	0	0
341	0	0	0	0	1	1	2	1	2	0	0	0	1	1	0	0	2	2	1	1	1	0	0	0	0	0	0	1	1	1	1	1	1	2	1	1	1	0	0	0	1	1	1	2	1	1	0	0	0
342	1	0	0	0	1	1	1	2	0	0	1	0	0	0	0	0	2	0	2	0	0	0	2	0	0	0	0	0	2	1	2	1	1	0	0	1	2	0	1	1	1	0	0	1	0	0	0	0	1
343	1	1	0	0	1	1	1	1	1	0	1	0	0	0	0	0	1	0	1	0	0	0	2	0	0	0	0	2	1	1	2	1	2	2	0	2	1	0	0	0	2	1	1	2	1	1	0	0	1
344	0	0	1	0	0	0	2	2	0	0	0	1	2	2	0	0	1	1	0	0	0	1	2	0	0	0	0	0	2	1	2	1	1	1	0	1	0	0	1	1	0	0	0	2	0	1	0	0	1
345	1	0	0	0	0	0	2	1	1	0	0	0	0	0	0	0	2	2	1	1	1	1	2	0	0	0	1	1	2	1	0	1	1	2	1	1	2	0	0	1	1	1	0	1	1	2	0	0	0
346	1	0	0	0	1	1	2	2	0	0	0	0	1	1	0	0	1	1	1	0	0	0	0	0	0	1	0	1	2	1	2	1	1	1	0	1	2	0	1	1	1	0	0	1	0	0	0	0	0
347	0	0	0	0	1	1	2	2	0	0	0	0	0	0	0	0	1	0	1	1	0	0	1	0	0	0	1	1	2	1	0	1	1	1	0	1	1	0	2	1	0	1	1	2	1	0	0	1	0
348	0	0	0	0	0	0	1	2	0	0	2	1	2	1	0	1	1	0	2	1	1	1	0	1	1	1	0	1	2	2	1	1	1	0	0	1	2	0	1	1	1	1	1	1	1	0	0	0	0
349	1	0	0	0	0	0	0	2	1	0	0	1	0	0	0	0	1	0	2	1	1	0	2	0	0	0	0	0	2	1	0	1	1	1	0	2	1	1	0	0	1	0	0	2	0	0	0	0	0
350	1	0	0	0	0	0	2	2	0	0	0	1	1	0	0	0	0	0	0	1	1	0	2	0	0	0	0	1	1	1	2	1	1	1	0	1	1	0	0	0	2	0	0	0	0	1	0	0	0
351	0	0	0	0	0	0	1	1	1	0	1	0	1	1	0	0	0	0	0	1	1	0	2	0	0	0	0	1	2	1	2	1	1	1	0	2	1	0	1	0	1	0	0	2	0	1	0	1	0
352	0	0	0	0	0	0	2	1	1	0	0	0	0	0	0	0	1	1	2	0	0	1	2	0	0	0	0	1	2	1	2	1	0	0	0	1	1	0	1	1	1	0	0	1	0	1	0	0	1
353	0	0	1	0	0	0	1	1	0	0	0	0	0	0	0	0	1	1	1	0	0	0	2	0	0	1	0	0	1	1	2	0	1	1	0	2	1	0	1	0	1	1	1	2	2	1	0	0	0
354	0	0	0	0	0	0	1	2	0	0	1	0	0	0	0	0	2	2	2	1	0	0	1	0	0	0	0	0	2	2	0	2	2	0	0	0	0	0	2	2	0	0	0	1	0	0	0	0	0
355	0	0	0	0	0	0	1	2	0	0	1	2	2	1	0	0	2	2	2	1	1	0	1	0	0	1	0	1	1	1	1	0	2	0	0	2	1	0	1	1	1	0	0	1	0	1	0	0	0
356	1	0	0	0	0	0	2	0	1	0	1	0	1	1	0	0	1	1	0	0	0	0	2	0	0	0	0	1	2	1	2	1	1	0	0	2	1	0	1	1	1	1	0	0	2	1	0	0	0
357	1	0	1	0	0	0	1	2	1	0	1	1	1	1	0	0	1	1	1	0	0	0	2	0	0	1	0	1	1	1	1	1	1	0	0	1	1	1	0	0	0	0	0	0	0	1	0	1	0
358	1	0	0	0	1	1	1	1	1	0	0	0	1	0	1	0	0	0	2	0	0	0	2	0	0	0	0	0	2	2	0	1	1	2	2	2	1	0	2	1	0	0	0	2	1	1	1	0	1
359	0	0	0	0	0	0	1	2	0	0	1	0	0	0	0	0	2	1	1	0	0	1	1	0	0	1	0	0	2	2	1	0	0	1	0	2	2	0	0	0	1	1	0	0	2	1	0	0	0
360	1	0	0	0	0	0	0	2	0	0	2	0	1	2	0	0	0	0	1	0	0	1	1	1	1	1	1	1	2	1	0	2	1	1	0	2	1	1	1	1	0	1	1	2	1	0	0	1	0
361	1	0	0	0	0	0	2	0	2	0	0	1	1	0	0	0	2	1	1	0	0	0	2	0	0	0	0	0	2	1	1	1	1	0	0	2	2	0	0	0	2	0	0	2	1	1	0	0	0
362	0	0	0	0	0	0	2	0	2	0	0	0	0	0	0	0	0	1	0	1	1	0	1	0	0	0	0	0	2	1	0	1	0	2	1	2	2	0	1	1	1	0	0	2	2	0	0	1	1
363	1	0	0	0	0	0	2	1	0	0	1	0	1	1	0	0	1	0	2	1	1	1	0	1	1	1	0	1	2	1	1	2	2	2	1	2	1	0	0	0	1	1	1	1	1	2	1	0	0
364	0	0	0	0	1	1	1	1	1	0	1	0	1	1	0	0	1	1	1	0	0	1	1	0	0	0	0	0	1	1	1	1	2	1	0	2	1	0	1	1	1	0	0	2	0	1	1	0	1
365	0	0	0	0	0	0	2	0	1	0	1	1	1	0	0	1	0	0	2	0	0	1	2	0	0	0	0	0	2	2	2	2	2	2	0	2	1	0	0	0	1	0	0	1	0	0	0	0	0
366	1	0	0	0	0	0	2	2	0	0	1	1	2	2	0	0	2	1	2	0	0	1	2	0	0	0	0	0	2	1	0	1	2	2	0	2	1	0	0	0	0	0	0	2	1	0	0	0	0
367	0	0	0	0	0	0	1	1	1	0	1	1	1	0	0	1	1	0	1	0	0	0	2	0	0	0	2	1	2	0	1	2	2	2	1	2	0	0	1	1	1	0	0	1	1	1	0	0	1
368	1	0	0	0	0	0	1	2	0	0	2	0	1	1	0	0	1	0	1	0	0	1	1	1	1	2	0	2	1	0	2	1	1	2	0	2	0	0	1	1	1	0	0	1	0	1	0	1	0
369	0	0	0	0	0	0	1	1	0	0	1	0	0	0	0	0	2	1	2	0	0	0	2	0	0	1	0	1	2	1	2	1	2	2	1	2	1	0	0	0	0	0	0	2	1	0	0	0	0
370	0	0	0	0	0	0	2	2	0	0	0	0	0	0	0	0	1	1	2	1	0	1	2	0	0	1	0	1	1	0	1	2	2	0	0	2	1	0	0	0	1	0	0	2	0	0	0	0	1
371	0	0	0	0	0	0	2	2	1	0	0	1	1	1	0	0	2	1	1	1	1	0	2	0	0	0	0	0	2	1	0	1	2	1	1	1	2	0	2	2	0	1	0	0	2	0	0	0	0
372	1	1	0	0	0	0	2	1	1	0	0	0	1	1	0	0	1	1	1	0	0	0	1	0	0	1	0	0	2	1	2	1	2	0	0	2	2	0	0	0	2	0	0	0	0	0	0	0	0
373	0	0	2	0	0	0	2	2	0	0	1	0	0	0	0	0	0	0	2	1	1	0	2	0	0	0	0	1	1	0	2	2	2	2	0	2	1	0	0	0	1	1	0	0	2	0	0	0	0
374	1	0	0	0	0	0	1	2	0	0	0	0	1	0	0	0	0	0	1	1	1	1	1	1	1	1	0	1	2	1	1	1	2	1	0	1	1	0	0	0	0	0	0	1	0	0	0	0	1
375	1	0	0	0	0	0	1	2	1	0	1	1	2	1	1	0	2	0	2	1	0	0	0	0	0	1	0	0	2	2	0	2	2	1	1	1	0	0	2	2	0	1	0	1	1	1	0	0	0
376	0	0	0	0	0	0	2	1	1	0	0	1	2	1	0	1	2	1	2	0	0	1	2	0	0	0	0	0	1	1	2	2	2	2	0	2	1	0	0	0	1	1	1	1	1	1	0	0	0
377	1	0	1	1	0	1	1	2	0	0	0	0	1	1	0	0	0	0	1	1	1	1	2	0	0	0	0	0	2	1	0	1	1	1	0	2	1	1	0	0	2	0	0	2	0	2	0	0	0
378	0	0	0	0	0	0	1	1	1	0	0	0	0	0	0	0	1	1	0	2	2	0	1	0	0	0	0	0	1	1	2	1	1	2	2	2	1	1	0	0	0	0	0	1	1	1	0	1	0
379	1	1	0	0	0	0	0	2	0	1	2	0	0	0	0	0	1	1	1	0	0	0	2	0	0	0	0	0	2	2	0	0	1	1	1	2	2	0	0	0	2	0	0	1	0	0	0	0	0
380	1	0	0	0	0	0	2	2	1	0	0	0	1	0	0	0	1	0	1	1	1	0	1	0	0	0	0	0	2	2	1	0	1	1	1	2	1	0	2	2	0	0	0	1	1	1	0	0	0
381	0	0	0	0	0	0	2	2	0	1	1	0	1	1	0	0	0	0	1	0	0	1	1	0	0	0	0	0	2	0	1	0	2	0	0	2	2	0	2	2	0	0	0	1	1	0	1	0	1
382	1	0	0	0	0	0	2	0	1	0	1	0	0	0	0	0	0	0	1	0	0	0	2	0	0	0	0	0	2	1	0	2	2	2	0	1	1	1	0	0	0	2	2	2	1	1	0	0	0
383	0	0	0	0	1	1	1	0	2	0	0	1	2	2	0	0	2	2	1	1	1	0	1	0	0	0	0	1	2	1	2	1	1	1	0	1	1	0	1	0	1	1	1	2	1	1	0	0	0
384	0	0	0	0	0	0	1	1	1	0	0	1	2	0	0	1	0	0	2	0	0	0	2	0	0	0	0	0	2	0	0	1	1	0	0	2	1	0	0	0	1	0	0	1	0	0	0	0	0
385	0	0	0	0	0	0	1	2	0	0	1	0	0	0	0	0	0	0	1	2	1	0	2	0	0	1	0	1	2	1	1	2	2	0	0	1	1	0	0	0	2	2	2	2	1	1	0	0	1
386	1	0	0	0	0	0	2	1	1	0	0	0	0	0	0	0	0	0	2	0	0	1	1	1	1	1	0	1	2	1	2	2	2	2	0	2	1	1	1	1	0	1	1	2	1	1	0	0	1
387	1	0	0	0	0	0	1	2	0	0	2	0	2	2	0	0	1	1	1	1	0	1	2	0	0	0	0	0	2	1	0	0	1	2	0	2	0	0	1	1	1	1	1	1	1	0	0	0	0
388	1	0	0	0	0	0	1	1	1	0	0	0	1	1	0	0	2	2	1	0	0	0	2	0	0	0	0	0	1	1	0	1	1	0	0	2	1	0	1	1	1	0	0	1	1	1	0	0	0
389	0	0	0	0	0	0	0	2	0	0	2	0	1	1	0	0	1	0	1	1	0	0	1	0	0	1	0	0	2	2	0	1	2	2	2	2	1	0	1	1	0	0	0	1	0	0	0	0	0
390	1	0	1	0	0	0	2	1	1	1	0	0	1	1	0	0	2	2	1	1	1	0	1	0	0	1	0	1	2	0	1	0	0	1	0	2	1	0	1	1	1	0	0	0	0	0	0	0	1
391	0	1	0	0	0	0	2	2	0	0	0	1	2	2	0	0	1	0	0	1	1	1	2	0	0	0	0	1	1	1	1	1	1	2	1	2	1	0	0	0	2	1	1	1	0	0	0	0	1
392	0	0	0	0	0	0	1	1	1	0	1	1	1	0	0	1	1	1	1	0	0	0	2	0	0	0	0	1	2	0	1	2	2	0	0	1	2	0	2	2	0	1	1	2	0	1	0	0	0
393	1	0	0	0	0	0	2	2	0	0	0	0	0	0	0	0	1	1	2	0	0	0	2	0	0	0	0	0	2	1	0	1	2	1	0	2	1	0	1	0	1	0	0	1	0	1	0	0	1
394	0	0	0	0	0	0	2	1	0	0	1	0	1	1	0	0	0	0	1	1	1	0	2	0	0	0	0	2	2	1	1	1	1	1	0	2	2	0	2	2	0	1	1	1	1	1	0	0	0
395	1	0	0	0	0	0	1	1	0	0	2	0	1	1	0	0	1	1	1	0	0	0	1	0	0	1	0	2	1	0	2	2	2	2	0	2	1	0	0	0	2	0	0	2	0	1	0	0	0
396	0	0	0	0	0	0	1	1	1	0	0	1	2	2	0	0	1	0	2	1	1	0	2	0	0	0	0	0	1	0	1	1	2	0	0	2	1	0	1	1	1	1	0	1	0	0	0	0	1
397	1	0	0	0	0	0	2	1	0	0	1	0	0	0	0	0	1	1	0	1	1	1	1	1	1	1	0	1	1	1	2	1	2	1	1	2	1	0	0	0	1	2	2	2	2	1	0	0	0
398	0	0	0	0	0	0	2	1	1	0	1	0	0	0	0	0	0	0	1	0	0	0	2	0	0	0	0	1	2	2	0	0	0	2	1	2	1	0	1	1	1	0	0	2	0	1	1	0	0
399	0	1	0	0	1	1	1	2	0	0	2	0	2	2	0	0	0	0	0	1	1	0	2	0	0	0	0	1	2	1	1	1	1	1	0	1	1	0	1	1	1	0	0	2	1	0	0	0	1
400	0	0	0	0	2	2	2	2	0	0	0	1	2	2	0	0	1	0	1	0	0	1	1	1	1	1	0	0	2	2	1	0	1	1	0	2	1	0	1	1	1	1	0	1	2	0	0	0	0
401	0	0	0	0	0	0	1	2	0	0	1	0	0	0	0	0	2	1	2	1	1	1	2	0	0	0	0	1	1	1	1	1	1	2	1	2	2	0	1	1	1	1	1	1	1	1	0	0	0
402	1	0	0	0	2	2	2	2	0	0	1	0	0	0	0	0	1	0	1	2	1	0	2	0	0	0	0	0	2	2	0	0	0	2	0	2	1	0	1	1	1	1	0	0	1	0	0	0	0
403	0	0	0	0	0	0	1	2	0	0	2	0	0	0	0	0	1	0	1	0	0	0	2	0	0	0	0	0	2	1	0	2	2	0	0	1	2	1	0	0	1	0	0	2	2	0	0	0	0
404	0	0	0	0	0	0	2	2	0	0	0	0	0	0	0	0	0	0	2	1	1	0	2	0	0	1	0	0	2	2	0	2	2	2	1	2	0	0	1	1	1	0	0	2	0	0	1	0	0
405	0	0	0	0	0	0	2	2	0	0	0	0	0	0	0	0	1	0	1	1	1	1	1	1	1	1	0	0	2	2	0	1	1	1	0	2	0	0	2	2	0	1	1	1	0	0	0	0	0
406	0	0	0	0	0	0	2	1	1	0	0	1	1	1	0	0	1	2	2	0	0	1	0	1	1	1	0	0	1	1	1	1	2	2	1	2	2	0	1	1	1	1	0	1	0	1	0	1	0
407	1	0	0	0	1	1	1	1	1	1	1	0	0	0	0	0	0	0	2	0	0	1	2	0	0	0	0	0	2	2	0	2	2	1	0	1	2	0	0	0	2	1	1	2	1	1	0	2	0
408	1	0	0	0	0	0	1	2	0	0	1	0	1	0	0	0	1	0	1	0	0	1	2	0	0	1	0	1	2	1	2	1	0	0	0	2	1	0	0	0	1	0	0	2	0	2	0	2	0
409	0	0	0	0	1	1	2	1	1	0	0	1	0	0	0	0	2	1	2	0	0	1	2	0	0	0	0	0	1	1	0	1	1	1	1	2	2	0	1	1	1	1	1	2	1	1	1	1	0
410	1	0	0	0	0	0	2	1	1	0	0	0	0	0	0	0	1	0	2	1	1	1	2	0	0	0	0	0	2	1	2	1	0	2	1	2	1	0	1	1	1	0	0	1	0	0	0	0	0
411	0	0	0	0	0	0	1	2	1	0	0	0	0	0	0	0	2	0	1	0	0	0	2	0	0	0	0	0	2	2	0	2	2	0	0	1	1	0	1	1	1	1	0	1	1	2	0	0	1
412	1	0	1	0	1	1	1	1	1	0	0	0	0	0	0	0	1	1	1	0	0	1	1	1	1	1	0	0	2	0	1	1	1	2	1	2	1	0	0	0	0	0	0	1	0	0	0	0	0
413	0	0	0	0	0	0	2	2	0	0	0	0	1	0	0	0	1	1	2	0	0	1	1	1	1	0	0	0	2	1	0	1	1	1	1	1	2	0	1	1	1	1	0	1	0	1	0	0	2
414	1	0	0	0	0	0	1	2	0	0	0	0	0	0	0	0	0	0	1	1	1	0	2	0	0	1	0	0	2	2	2	0	0	1	0	2	1	1	1	1	1	1	1	1	1	1	0	1	0
415	0	0	0	0	0	0	0	2	1	0	0	0	1	1	0	0	1	0	2	1	1	0	2	0	0	1	0	0	2	1	0	2	2	0	0	1	1	0	1	1	0	1	1	2	0	1	1	0	0
416	1	1	0	0	1	1	2	0	2	0	0	0	0	0	0	0	1	1	2	0	0	0	2	0	0	0	0	1	1	1	1	0	0	2	0	2	2	1	0	0	1	1	0	0	1	0	0	0	1
417	1	0	0	0	0	0	1	2	0	0	2	1	1	0	0	1	1	0	2	0	0	1	2	0	0	0	0	0	2	1	2	0	0	2	0	2	2	0	1	1	1	0	0	2	0	0	1	0	0
418	1	0	0	0	0	0	2	2	0	0	0	1	1	1	0	0	1	0	1	1	1	0	2	0	0	0	0	0	2	2	1	0	0	1	0	2	1	0	1	1	1	2	2	2	2	1	1	0	0
419	1	0	0	0	0	0	2	2	1	0	1	0	1	1	0	0	1	1	0	1	1	1	2	0	0	1	0	0	2	1	2	1	1	2	1	2	2	0	1	1	1	1	0	0	1	0	0	0	0
420	0	1	0	0	0	0	1	1	0	0	0	0	0	0	0	0	1	1	1	1	0	0	1	0	0	0	0	0	2	2	0	1	1	0	0	1	2	0	0	0	1	0	0	2	0	1	0	0	0
421	1	0	0	0	0	0	2	0	2	0	0	1	0	0	0	0	1	1	1	1	0	0	2	0	0	0	0	0	2	0	0	1	1	1	0	2	2	0	2	2	0	1	1	1	1	1	0	0	1
422	0	0	1	1	0	1	2	2	0	0	0	2	2	1	0	1	2	1	1	1	0	1	0	1	1	1	0	1	2	0	1	0	2	0	0	2	2	0	0	0	2	1	1	2	1	1	0	0	0
423	1	0	0	0	0	0	1	1	0	0	2	0	1	2	0	0	0	0	2	1	1	0	0	0	0	0	0	1	1	1	2	1	1	2	1	2	2	0	2	2	0	0	0	1	0	1	0	0	0
424	0	0	1	0	0	0	2	1	1	0	0	1	1	0	0	1	1	0	2	0	0	1	0	1	1	1	0	1	2	1	2	2	2	1	0	1	2	0	0	0	1	0	0	2	0	1	0	0	0
425	0	0	0	0	0	0	0	2	0	0	2	1	0	0	0	0	1	0	1	0	0	2	2	0	0	0	0	0	2	2	0	2	2	1	1	1	1	0	0	0	1	0	0	1	1	1	0	0	0
426	1	0	0	0	0	0	1	1	1	0	1	1	1	0	0	0	2	1	1	0	0	0	1	0	0	0	0	0	1	1	2	2	2	0	0	0	2	0	2	2	0	0	0	2	0	1	2	0	0
427	0	0	0	0	0	0	1	0	2	0	0	0	0	0	0	0	1	1	2	0	0	0	2	0	0	0	1	0	1	0	1	2	2	2	1	2	1	0	1	1	1	0	0	1	0	1	0	0	1
428	1	1	0	0	0	0	1	1	1	0	0	0	0	0	0	0	1	1	1	0	0	0	1	0	0	0	0	1	2	2	0	1	1	1	1	1	1	0	2	1	0	1	1	1	1	1	0	0	0
429	0	0	0	0	0	0	2	1	1	0	0	1	1	1	0	0	0	1	2	0	0	0	2	0	0	0	0	0	1	1	1	0	0	2	0	2	0	0	1	1	1	1	1	1	1	1	0	0	1
430	1	0	0	0	0	0	2	0	1	0	2	0	1	1	0	0	2	1	2	0	0	1	2	0	0	1	0	0	2	2	1	2	2	1	0	1	2	0	0	0	2	0	0	1	0	0	0	0	0
431	0	0	0	0	0	0	1	1	1	0	1	1	0	0	0	0	1	1	1	0	0	0	2	0	0	0	0	1	2	2	0	0	1	2	0	2	2	0	2	2	0	0	0	2	0	2	0	0	0
432	0	0	1	0	0	0	2	2	0	0	1	2	2	1	0	0	0	0	1	1	1	0	2	0	0	1	0	0	2	2	0	1	2	1	0	2	2	0	1	1	0	0	1	2	1	0	0	0	1
433	1	0	0	0	1	1	1	2	0	0	0	0	0	0	0	0	0	0	0	1	0	0	2	0	0	0	0	1	1	1	1	2	2	1	1	1	0	1	1	1	0	0	0	1	0	0	0	0	0
434	1	0	0	0	0	0	2	0	1	0	1	1	1	0	0	1	2	1	1	0	0	0	2	0	0	1	0	1	1	1	1	1	1	0	0	0	1	0	0	0	2	0	0	2	1	0	0	0	0
435	1	0	0	0	1	1	2	0	2	0	0	0	1	0	1	0	1	1	2	0	0	1	2	0	0	0	0	0	2	1	1	1	1	2	2	2	1	0	0	0	0	0	0	1	1	1	0	0	1
436	1	0	0	0	0	0	2	1	2	0	0	0	0	0	0	0	2	1	1	0	0	1	1	1	1	1	0	0	2	2	0	0	0	2	0	2	2	0	0	0	2	0	0	1	0	0	0	0	0
437	0	0	0	0	0	0	1	1	1	1	2	1	1	0	0	1	1	1	1	1	1	0	2	0	0	1	0	1	2	2	0	0	2	1	0	2	1	0	2	2	0	0	0	2	0	1	0	0	0
438	1	0	0	0	0	0	2	1	0	0	1	1	1	0	0	0	1	0	1	2	1	0	2	0	0	1	0	0	2	2	1	2	2	0	0	1	1	0	0	0	1	2	2	2	2	1	0	0	0
439	1	0	1	1	0	1	1	2	0	0	0	0	1	1	0	0	1	1	1	0	0	0	1	0	0	0	0	1	2	2	0	2	2	2	1	2	1	0	1	1	1	1	1	2	0	0	0	0	2
440	1	0	0	0	1	1	1	1	1	0	1	0	0	0	0	0	1	0	1	1	1	0	1	1	1	1	0	0	2	1	1	1	1	2	0	2	0	0	1	1	1	0	0	1	0	0	0	0	1
441	0	0	0	0	0	0	2	0	1	0	1	1	2	0	0	1	2	2	1	1	1	1	0	1	1	1	0	0	2	2	0	1	1	1	1	1	2	0	2	2	1	1	1	1	1	1	0	0	0
442	0	0	0	0	0	0	1	1	1	1	0	0	1	1	0	0	2	1	2	0	0	1	1	0	0	0	1	1	2	1	0	0	1	1	0	2	1	0	1	0	1	2	2	2	1	1	0	0	1
443	1	0	0	0	1	1	1	1	1	0	1	0	0	0	0	0	2	2	2	0	0	0	2	0	0	0	0	0	2	1	0	1	1	1	0	0	1	0	0	0	1	0	0	2	0	0	0	1	0
444	1	0	0	0	0	0	1	2	0	0	2	0	1	0	0	0	2	2	1	1	1	1	2	0	0	0	0	0	2	1	0	2	2	0	0	1	2	0	1	1	1	2	2	2	1	1	0	0	0
445	0	0	1	0	0	0	2	1	0	0	0	0	1	1	0	0	1	0	1	1	1	0	1	0	0	0	0	2	0	0	2	2	1	2	1	2	1	0	1	0	2	0	0	1	0	2	0	2	0
446	0	0	0	0	0	1	2	2	0	0	1	1	0	0	0	0	0	0	2	1	1	0	2	0	0	0	0	2	2	1	1	1	1	1	1	1	1	0	0	0	2	0	0	2	1	0	0	0	0
447	0	0	0	0	0	0	2	2	0	0	1	0	1	1	0	0	0	0	2	1	1	0	2	0	0	1	0	1	2	1	2	2	2	0	0	0	1	0	0	0	1	1	1	2	1	1	1	1	0
448	1	0	0	0	1	1	2	2	2	0	0	2	1	1	0	0	1	1	1	1	0	1	1	0	0	0	1	0	2	1	1	2	2	0	0	1	1	1	1	1	0	0	0	2	0	1	0	0	0
449	0	0	0	0	0	0	1	1	1	1	1	0	0	0	0	0	2	0	1	0	0	0	1	0	0	0	0	0	2	2	1	2	2	0	0	1	1	0	0	0	1	0	0	1	1	1	0	0	2
450	1	1	0	0	0	0	2	0	2	0	0	0	1	1	0	0	0	0	1	1	1	0	2	0	0	0	1	1	2	1	0	2	2	1	1	2	2	0	1	1	1	0	0	1	0	0	0	0	0
451	0	0	0	0	1	1	1	1	2	0	0	0	0	0	0	0	2	1	1	1	1	0	2	0	0	0	0	0	1	0	1	1	1	2	1	2	1	0	2	2	0	1	0	1	0	0	0	0	1
452	1	0	0	0	0	0	1	1	1	0	1	0	0	0	0	0	2	1	1	1	0	0	2	0	0	0	0	0	2	2	0	2	2	0	0	1	2	0	2	2	0	0	0	2	0	0	0	0	1
453	0	0	0	0	0	0	1	2	0	0	1	0	0	0	0	0	1	0	2	0	0	1	1	0	0	0	0	0	2	2	0	0	1	0	0	2	2	1	0	0	1	2	2	2	2	1	0	0	1
454	1	0	0	0	1	1	2	2	0	0	0	1	1	1	0	0	2	0	1	1	1	0	2	0	0	1	0	0	2	2	1	2	2	1	1	1	1	0	0	0	2	1	0	1	0	1	0	0	0
455	1	0	0	0	0	0	2	2	0	0	0	0	0	0	0	0	2	1	2	1	1	0	2	0	0	0	2	1	2	0	1	0	0	2	1	2	1	0	1	1	0	0	0	2	1	0	0	0	0
456	0	0	1	0	0	0	1	2	0	0	1	0	0	0	0	0	1	2	2	0	0	0	2	0	0	1	0	0	2	0	1	1	2	1	1	2	1	0	0	0	2	0	0	2	0	1	1	0	0
457	1	0	0	0	0	0	2	0	2	0	0	0	1	0	0	0	0	0	2	0	0	0	2	0	0	0	0	0	2	1	2	1	1	0	0	1	2	0	0	0	1	0	1	1	1	1	0	0	0
458	0	0	0	0	0	0	2	2	0	0	0	1	1	0	0	0	1	0	0	1	1	0	2	0	0	1	0	0	2	1	1	1	1	2	0	2	0	2	0	0	0	0	0	2	0	1	0	0	0
459	0	0	1	0	0	0	1	2	0	0	0	0	0	0	0	0	1	1	1	1	0	0	2	0	0	1	0	1	1	1	1	2	2	2	1	2	1	0	1	1	1	1	1	1	0	0	0	1	0
460	0	0	0	0	0	0	2	2	0	0	0	0	0	0	0	0	1	0	1	0	0	1	2	0	0	0	0	0	1	1	2	0	0	1	1	2	2	0	1	1	1	2	1	2	1	0	0	0	0
461	0	0	0	0	0	0	2	2	0	0	1	1	2	1	0	0	2	0	1	0	0	0	2	0	0	0	2	1	2	0	1	2	1	2	1	2	1	0	2	2	0	1	0	1	1	2	0	0	1
462	1	0	0	0	0	0	2	0	2	0	0	0	2	2	0	0	1	1	1	1	0	0	2	0	0	1	0	0	2	2	0	1	1	1	0	1	1	0	1	1	1	0	0	2	2	1	0	0	0
463	1	0	1	0	0	0	2	2	0	0	0	1	1	0	0	1	0	1	0	1	1	0	1	1	1	2	0	0	2	2	1	0	1	2	1	2	2	0	0	0	2	1	1	1	1	0	0	0	1
464	0	0	0	0	0	0	1	2	0	0	0	0	0	0	0	0	2	1	1	0	0	0	1	0	0	0	1	1	2	1	0	1	1	2	0	2	1	0	0	0	1	1	1	1	0	1	0	0	0
465	0	0	0	0	0	0	2	1	1	0	0	1	0	0	0	0	1	0	1	0	0	0	2	0	0	0	0	0	2	0	1	1	1	1	0	1	1	1	0	0	1	1	0	1	1	1	0	0	0
466	1	0	0	0	0	1	2	1	0	0	1	0	1	1	0	0	1	0	2	1	1	1	2	0	0	0	0	0	2	2	0	1	1	2	1	2	2	0	0	0	1	0	0	1	0	0	0	0	0
467	1	0	0	0	0	0	2	1	1	0	0	0	0	0	0	0	1	0	2	1	1	0	1	0	0	1	0	0	2	2	0	2	2	2	1	2	1	0	1	1	1	0	0	2	1	0	0	0	0
468	1	0	1	0	0	0	2	1	1	0	0	1	2	2	0	0	0	0	0	1	0	0	0	0	0	0	0	1	1	1	2	2	2	1	0	1	0	0	1	1	0	1	1	1	1	2	0	0	0
469	1	0	0	0	0	0	2	1	1	0	0	0	0	0	0	0	1	1	0	1	1	0	1	0	0	0	0	1	2	0	1	0	1	2	0	2	1	0	1	0	1	0	0	1	0	0	0	0	1
470	1	0	0	0	0	0	2	2	0	1	1	1	1	1	0	0	2	1	0	2	1	2	0	1	1	1	0	0	2	2	1	0	0	2	0	2	1	0	2	2	0	0	0	0	0	0	0	1	1
471	0	0	0	0	0	0	1	1	1	0	0	1	2	1	0	0	2	1	1	0	0	0	2	0	0	0	0	0	2	2	0	1	2	1	0	1	1	0	1	0	1	0	0	2	2	1	0	0	0
472	1	0	0	0	0	1	2	0	2	0	0	0	1	1	0	0	1	1	0	0	0	0	2	0	0	0	0	2	2	2	0	2	1	1	0	2	1	0	0	0	2	1	0	1	1	1	0	0	0
473	1	0	0	0	0	0	2	0	2	0	0	1	1	1	0	0	1	0	2	0	0	0	1	0	0	0	0	1	2	1	1	1	2	1	1	1	1	0	1	0	1	1	1	2	2	0	0	1	1
474	0	0	1	0	0	0	2	0	2	0	0	1	1	0	0	1	2	1	2	0	0	0	2	0	0	0	0	0	2	2	0	0	1	0	0	2	1	0	0	0	1	1	1	2	1	0	0	0	0
475	0	0	0	0	0	0	1	2	0	0	1	0	0	0	0	0	0	0	1	1	1	1	1	1	1	1	0	1	2	1	1	2	2	2	0	2	2	0	1	1	1	1	1	2	0	1	0	0	1
476	0	0	0	0	0	0	2	2	1	0	1	0	1	1	0	0	2	1	1	1	1	0	1	0	0	0	0	0	2	2	0	1	2	2	0	2	2	0	0	0	1	0	0	2	0	0	0	0	0
477	1	0	0	0	0	0	2	2	1	0	1	0	0	0	0	0	1	0	1	1	0	1	2	0	0	0	0	0	2	2	0	1	1	1	1	1	2	0	1	1	1	1	1	1	1	1	0	0	1
478	1	0	1	0	0	0	2	1	0	0	0	0	0	0	0	0	0	0	1	0	0	0	2	0	0	1	0	0	2	0	1	1	2	1	0	2	1	0	1	1	1	0	0	1	1	1	0	0	0
479	1	0	0	0	0	0	2	1	1	0	0	1	1	1	0	0	1	0	1	1	1	0	2	0	0	0	0	0	2	2	1	1	1	2	0	2	1	2	0	0	0	0	0	1	0	0	0	0	0
480	0	0	0	0	0	0	2	0	2	0	0	1	0	0	0	0	0	0	1	1	0	1	1	0	0	0	0	0	2	1	1	2	2	1	0	1	0	0	1	1	1	0	0	0	0	1	1	0	0
481	1	0	0	0	1	1	2	2	0	0	0	1	2	1	0	0	0	0	2	1	1	0	2	0	0	0	0	0	2	2	0	1	0	0	0	1	1	0	1	1	1	0	0	1	0	1	0	0	0
482	1	0	0	0	0	0	1	1	1	1	1	0	1	1	0	0	1	1	0	0	0	1	0	0	0	1	0	2	1	1	1	1	1	2	1	2	1	0	0	0	1	0	0	1	0	1	0	1	0
483	0	0	0	0	0	0	2	1	1	0	0	0	0	0	0	0	2	0	2	0	0	1	2	0	0	0	0	0	1	1	2	1	1	1	0	1	1	0	2	2	0	0	0	2	0	1	0	0	0
484	0	0	0	0	0	0	2	2	0	0	0	1	1	0	0	1	2	2	1	1	1	0	0	0	0	0	0	1	2	1	2	1	1	1	1	1	1	0	1	1	1	1	1	1	1	1	0	0	0
485	1	1	0	0	1	1	1	2	0	1	1	1	2	1	0	1	2	2	1	1	1	0	2	0	0	0	0	0	2	2	1	1	1	0	0	1	1	0	1	0	2	1	1	2	0	1	0	0	0
486	0	0	0	0	2	2	2	1	1	0	0	1	1	0	0	1	2	1	1	0	0	0	1	1	1	1	0	0	2	2	0	1	1	0	0	1	2	0	1	1	1	0	0	2	0	0	0	0	0
487	0	0	0	0	0	0	2	0	1	0	1	1	1	0	0	1	1	0	1	0	0	0	2	0	0	0	0	0	2	2	0	0	0	2	0	2	1	0	0	0	2	1	0	0	1	0	1	0	0
488	1	0	0	0	1	1	1	1	0	0	1	0	1	1	0	0	1	0	2	1	1	1	1	1	1	1	0	0	2	1	2	1	2	1	1	1	2	0	0	0	2	0	0	2	1	0	1	1	0
489	0	0	0	0	1	1	2	2	0	0	1	1	0	0	0	0	0	0	0	0	0	1	1	1	1	1	0	0	2	0	1	1	2	2	0	2	1	1	0	0	1	0	0	2	0	1	0	0	0
490	0	0	0	0	0	0	1	1	1	0	1	1	1	0	0	1	2	1	1	0	0	0	2	0	0	0	0	0	2	2	1	1	1	2	1	1	1	1	0	0	1	0	0	1	1	0	0	2	0
491	0	0	0	0	1	1	2	2	0	0	1	0	0	0	0	0	1	0	1	1	1	1	1	1	1	1	0	0	2	1	0	2	2	0	0	1	1	0	1	1	1	0	0	1	0	1	0	1	0
492	1	0	0	0	0	0	1	2	0	0	0	0	0	0	0	0	1	1	1	1	1	0	2	0	0	1	0	0	2	2	0	1	1	0	0	1	1	1	0	1	1	0	0	1	0	0	1	0	0
493	1	0	0	0	0	0	2	2	0	1	1	0	1	1	0	0	1	1	2	0	0	0	2	0	0	0	0	1	1	1	2	1	1	2	1	2	1	0	1	1	1	0	0	1	0	1	0	0	0
494	1	0	0	0	1	1	1	2	0	0	1	0	0	0	0	0	1	0	1	1	1	1	2	0	0	0	0	0	2	2	0	1	1	1	0	2	1	1	0	0	1	0	0	0	0	0	1	0	0
495	1	0	0	0	0	0	2	2	1	0	0	0	1	1	0	0	1	0	2	1	1	0	2	0	0	0	0	0	2	2	0	1	1	1	0	1	1	0	2	2	0	0	0	0	0	1	2	0	0
496	1	0	0	0	0	0	0	2	0	0	2	1	1	0	0	0	1	1	1	1	0	0	2	0	0	0	0	1	1	0	2	2	2	0	0	0	1	0	1	1	1	0	0	2	1	0	0	0	0
497	1	0	0	0	0	0	1	1	0	0	0	0	0	0	0	0	1	0	0	1	1	0	1	0	0	0	0	0	2	2	1	1	1	0	0	0	1	1	1	1	0	0	0	1	1	0	0	1	0
498	1	1	0	0	1	1	2	2	0	0	0	0	1	1	0	0	1	1	1	2	1	1	2	0	0	0	0	2	1	1	2	0	1	1	0	2	1	1	1	1	0	1	1	2	1	0	1	0	0
499	1	0	0	0	0	0	2	2	0	0	0	0	1	1	0	0	1	0	2	0	0	0	1	0	0	0	0	0	2	0	0	1	2	1	0	2	0	0	1	1	1	1	0	0	2	0	0	0	1
500	1	0	0	0	0	0	2	1	2	0	0	0	0	0	0	0	0	0	1	1	1	0	2	0	0	0	0	1	1	1	2	1	1	1	0	2	2	0	1	1	1	0	0	1	0	1	0	0	0
501	0	1	0	0	0	0	1	2	0	0	1	0	0	0	0	0	2	0	2	0	0	0	2	0	0	0	0	0	2	1	1	1	1	1	0	2	1	0	1	1	1	0	0	2	0	1	0	0	1
502	1	1	0	0	0	0	2	1	1	0	0	0	0	0	0	0	0	0	2	1	1	1	1	1	1	1	0	0	2	1	1	0	1	1	1	2	1	0	0	0	1	0	0	1	0	1	0	0	0
503	1	0	0	0	0	0	2	2	0	0	0	2	2	0	0	1	0	0	1	1	1	0	0	0	0	0	0	0	2	1	2	1	2	1	0	2	1	0	1	1	1	0	0	2	0	2	0	0	1
504	0	0	0	0	1	1	2	2	0	0	1	1	1	1	0	0	1	1	0	1	1	1	1	1	1	1	0	0	2	1	1	1	1	2	1	2	2	0	0	0	2	0	0	0	0	0	0	1	0
505	1	0	1	0	0	0	1	2	0	0	1	0	0	0	0	1	0	0	2	1	1	0	2	0	0	1	0	0	2	2	0	0	0	1	0	2	2	0	0	0	2	0	0	0	0	0	0	0	0
506	1	0	0	0	0	0	2	2	1	0	1	0	1	0	1	0	0	0	1	0	0	1	2	0	0	0	0	0	2	2	2	0	1	1	0	2	1	0	0	0	2	0	0	0	0	1	0	0	0
507	1	0	0	0	0	0	0	2	0	0	1	1	1	0	0	0	2	2	1	0	0	1	2	0	0	0	0	1	2	0	1	0	1	1	1	2	2	0	0	0	2	1	1	2	1	1	0	0	2
508	0	0	0	0	1	1	2	2	0	0	0	0	0	0	0	0	0	0	2	0	0	0	2	0	0	0	0	0	2	2	1	1	1	1	0	2	1	0	0	0	1	0	0	2	0	0	0	0	0
509	1	0	0	0	1	1	1	1	1	0	0	0	0	0	0	0	1	0	2	1	1	0	1	0	0	0	0	1	1	1	1	1	1	1	0	2	2	0	1	1	1	0	1	1	1	0	0	0	0
510	0	0	0	0	0	0	2	2	0	0	0	1	1	1	0	0	0	0	2	0	0	0	2	0	0	0	0	0	2	2	1	0	0	1	0	1	1	0	0	0	1	0	0	2	0	0	0	0	0
511	0	0	0	0	0	0	2	2	0	0	0	0	1	1	0	0	1	0	1	1	0	0	2	0	0	0	0	0	2	1	1	1	2	1	0	2	2	0	1	1	1	0	0	1	0	1	0	1	0
512	0	0	0	0	0	0	2	1	1	0	0	1	1	0	0	0	1	0	2	1	1	1	2	0	0	0	0	1	2	1	2	1	2	1	0	2	0	0	2	1	0	0	0	2	2	0	0	0	0
513	0	0	0	0	1	1	1	1	0	0	1	0	1	1	0	0	2	1	2	0	0	0	2	0	0	0	0	0	2	2	0	0	0	2	0	2	0	0	1	1	0	1	1	2	1	0	0	0	0
514	0	0	1	0	0	0	2	2	0	0	0	1	1	0	1	0	0	0	1	0	0	1	2	0	0	0	0	1	2	0	1	1	1	1	1	1	2	0	1	1	1	0	0	2	1	0	0	0	0
515	1	1	0	0	0	0	2	0	1	0	0	0	0	0	0	0	0	0	1	1	1	0	1	1	1	2	0	0	2	1	0	0	1	2	0	2	1	1	0	0	1	0	0	2	0	0	0	0	0
516	0	0	0	0	0	0	1	2	0	0	1	0	1	0	0	0	2	0	2	0	0	2	1	1	1	1	0	1	2	1	1	1	1	2	0	2	2	0	0	0	2	0	0	2	1	0	0	0	0
517	1	0	0	0	0	0	2	2	0	0	0	0	0	0	0	0	1	1	1	0	0	0	2	0	0	0	0	0	2	1	0	1	2	0	0	2	1	1	0	1	1	0	0	0	0	1	0	0	0
518	0	0	0	0	0	0	1	2	0	0	1	1	1	0	0	1	1	0	2	0	0	1	2	0	0	0	0	0	2	0	0	1	1	1	0	1	1	1	0	0	0	0	0	2	0	1	0	0	0
519	1	0	0	0	2	2	1	1	0	0	0	0	1	1	0	0	0	0	2	0	0	0	2	0	0	1	0	0	2	1	0	2	2	1	0	1	0	1	1	1	0	0	0	2	0	0	0	0	1
520	0	0	0	0	0	0	2	1	2	0	0	1	2	2	0	0	1	0	1	1	1	1	2	0	0	0	0	1	2	0	1	0	1	1	0	2	1	0	0	0	1	0	0	1	0	0	0	0	0
521	0	0	0	0	0	0	2	1	0	0	0	0	0	0	0	0	2	2	2	0	0	0	1	0	0	0	0	0	2	1	0	1	1	2	0	2	1	0	0	0	1	0	0	1	0	0	0	0	0
522	0	0	0	0	1	1	2	2	0	0	0	0	0	0	0	0	1	1	1	1	0	0	2	0	0	0	0	0	2	2	0	1	1	1	0	0	1	0	0	0	2	1	1	2	2	1	0	0	0
523	1	0	0	0	0	0	2	2	0	0	0	0	0	0	0	0	2	1	2	0	0	0	1	0	0	0	0	2	2	2	0	1	2	1	0	1	1	1	1	0	0	1	1	2	2	2	0	0	0
524	1	0	0	0	0	0	2	1	1	0	1	1	1	0	0	1	2	1	1	0	0	0	2	0	0	0	0	1	1	0	1	0	1	0	0	2	1	0	0	0	2	1	1	2	1	1	0	0	0
525	0	0	0	0	0	0	1	1	1	0	1	0	0	0	0	0	2	1	1	0	0	1	0	1	1	1	0	2	1	1	2	1	1	0	0	1	1	0	2	2	0	0	0	2	0	1	0	0	0
526	0	0	0	0	0	0	2	1	1	0	1	0	0	0	0	0	1	1	1	0	0	1	2	0	0	0	0	0	1	1	2	0	0	2	1	2	1	0	0	0	1	1	1	2	1	1	0	0	0
527	0	0	0	0	0	0	2	1	1	0	0	1	2	1	0	0	2	2	1	0	0	1	2	0	0	1	0	0	2	2	1	0	0	2	0	2	1	0	0	0	1	0	0	2	0	0	0	0	0
528	0	0	0	0	0	0	2	1	1	0	0	0	1	0	1	0	2	2	2	0	0	0	2	0	0	1	0	1	1	1	1	0	1	2	0	2	1	0	0	0	2	0	0	2	0	0	0	0	0
529	1	0	1	0	0	0	1	1	1	0	0	0	1	1	0	0	1	0	1	0	0	1	1	1	1	1	0	0	2	2	0	2	2	2	0	2	0	0	1	1	0	0	1	1	1	0	1	1	0
530	0	0	0	0	0	0	2	2	0	0	1	1	0	0	0	0	1	1	1	1	0	0	2	0	0	0	0	0	2	2	1	0	0	2	0	2	1	0	1	1	1	0	0	1	0	0	1	0	1
531	0	1	0	0	1	1	2	0	2	0	0	0	0	0	0	0	2	2	0	2	2	1	1	1	1	2	0	0	2	1	0	1	1	1	0	1	0	2	0	0	0	1	1	2	1	2	0	1	0
532	1	0	0	0	0	0	1	1	1	1	1	0	1	1	0	0	2	1	1	0	0	0	2	0	0	1	0	2	1	0	2	0	1	2	0	2	1	1	0	0	1	1	0	0	1	0	0	0	0
533	1	0	1	1	0	1	2	1	1	0	0	1	2	1	0	0	1	1	0	0	0	1	2	0	0	0	0	2	1	1	2	1	2	1	0	1	1	0	2	1	0	0	0	2	1	0	0	0	0
534	0	0	0	0	1	1	2	1	0	0	0	1	1	1	0	0	2	0	2	0	0	0	2	0	0	0	0	0	1	1	1	0	1	1	0	2	0	0	1	1	0	1	0	1	2	0	0	0	0
535	0	0	0	0	1	1	2	0	2	0	0	0	0	0	0	0	0	0	1	1	1	1	1	0	0	1	0	1	2	1	2	1	2	1	0	1	1	0	0	0	1	1	0	0	1	0	0	0	0
536	0	0	0	0	0	0	1	2	1	0	1	0	1	1	0	0	1	0	1	1	0	0	2	0	0	0	0	0	2	1	0	2	2	0	0	1	1	0	1	0	1	0	0	2	0	1	0	0	0
537	1	1	0	0	1	1	1	2	0	0	1	0	1	1	0	0	1	0	2	1	1	0	1	1	1	1	0	0	2	2	1	0	0	2	0	2	2	0	0	0	1	0	0	2	1	0	0	0	0
538	0	0	0	0	0	0	2	1	1	0	0	1	1	0	0	1	1	1	1	1	0	1	1	1	1	1	0	0	2	0	0	0	1	1	0	2	1	1	1	1	1	0	0	2	0	0	0	0	0
539	0	0	0	0	0	0	1	2	0	0	1	1	1	1	0	0	2	1	1	0	0	0	2	0	0	0	0	0	2	1	2	1	2	1	0	2	0	1	1	1	0	0	0	2	1	0	1	0	0
540	0	0	0	0	0	0	2	2	0	0	0	0	0	0	0	0	1	1	1	0	0	1	2	0	0	0	0	0	2	2	1	1	1	2	0	2	1	0	1	1	1	0	0	2	0	0	0	0	0
541	0	0	0	0	0	0	0	2	1	0	0	0	0	0	0	0	1	1	1	1	1	2	0	1	1	1	0	1	2	1	2	0	0	2	0	1	1	1	0	0	1	0	0	2	1	0	1	0	0
542	1	0	0	0	0	0	0	1	1	1	1	0	2	2	0	0	1	1	0	2	2	0	2	0	0	1	0	1	2	1	1	1	1	2	0	2	1	0	2	2	0	1	1	1	1	0	0	0	1
543	0	0	1	0	0	0	1	2	0	0	1	0	1	1	0	0	1	1	1	0	0	1	1	1	1	1	0	0	2	1	0	2	2	1	0	1	2	0	0	0	2	0	0	1	0	1	1	0	1
544	1	0	0	0	0	0	2	2	1	0	0	1	2	1	0	1	1	0	2	1	1	0	1	0	0	0	0	0	2	1	0	2	2	1	0	1	2	0	1	1	1	0	0	2	0	0	0	0	0
545	0	0	0	0	0	1	2	1	1	0	0	1	1	0	0	1	2	1	2	1	1	0	2	0	0	0	0	0	1	0	1	1	1	1	1	1	2	0	1	0	1	0	0	2	0	1	0	1	1
546	1	0	0	0	0	0	2	1	1	0	0	1	0	0	0	0	1	0	1	1	1	0	2	0	0	0	1	1	2	1	0	0	2	0	0	2	0	2	0	0	0	1	0	1	2	1	0	0	0
547	0	0	1	0	0	0	2	1	1	0	1	0	1	1	0	0	2	1	2	1	1	1	2	0	0	0	1	0	2	2	0	1	1	2	0	1	2	0	0	0	2	1	1	2	1	0	0	0	0
548	1	1	0	0	1	1	2	0	2	0	0	0	2	1	0	0	1	0	1	0	0	2	2	0	0	0	0	0	2	0	1	1	1	2	2	2	1	1	0	0	1	0	0	2	0	1	0	0	1
549	1	0	0	0	0	0	1	2	0	0	0	0	0	0	0	1	1	0	1	0	0	0	2	0	0	0	0	0	2	2	1	1	1	0	0	1	1	1	0	0	1	0	0	2	0	1	0	0	0
550	1	0	1	1	0	1	0	2	1	0	0	1	0	0	0	0	0	0	2	1	1	0	2	0	0	0	0	0	2	2	1	2	2	0	0	1	2	0	2	2	0	1	1	1	1	1	1	0	0
551	1	0	1	1	0	1	2	2	2	0	0	1	2	2	0	0	2	0	2	0	0	0	1	0	0	0	0	1	2	1	2	0	0	2	1	2	1	0	0	0	2	0	0	1	1	1	0	0	0
552	0	0	0	0	0	0	2	1	1	0	0	0	2	1	1	0	1	1	1	1	0	1	2	0	0	0	0	0	1	1	1	1	1	0	0	1	2	0	0	0	2	0	0	0	0	0	0	0	1
553	1	0	0	0	0	0	2	1	1	0	0	1	2	2	0	0	1	2	2	0	0	1	1	1	1	1	0	0	2	2	0	1	2	1	0	2	2	0	2	2	0	0	0	1	0	0	0	0	0
554	0	0	0	0	1	1	2	2	1	0	0	2	2	0	1	1	2	1	2	0	0	0	1	0	0	0	0	0	2	1	0	1	1	0	0	2	0	1	1	1	0	0	0	2	0	0	0	0	0
555	1	0	1	1	0	1	1	0	2	0	0	1	1	1	0	0	1	0	1	0	0	0	2	0	0	1	0	0	2	2	0	0	0	2	0	1	1	0	1	1	1	1	1	2	1	0	0	0	0
556	1	0	0	0	0	0	2	0	2	0	0	0	0	0	0	1	1	0	2	0	0	1	0	0	0	1	0	1	1	0	2	2	2	2	2	2	1	0	0	0	2	1	1	1	0	1	0	0	0
557	0	1	0	0	0	0	1	2	0	0	1	0	1	1	0	0	2	0	2	0	0	0	2	0	0	0	0	0	2	2	1	2	2	2	1	2	1	0	1	1	0	0	0	2	0	1	0	0	0
558	0	0	0	0	1	1	0	2	0	0	2	0	0	0	0	0	1	1	0	0	0	1	2	0	0	0	0	0	2	2	0	1	2	2	2	2	2	0	2	2	0	0	0	1	0	1	0	0	0
559	1	0	0	0	0	0	2	2	0	0	0	1	2	1	0	0	1	1	2	0	0	1	2	0	0	0	0	0	2	1	2	1	1	1	0	1	1	0	1	1	0	1	0	1	0	0	0	0	0
560	0	0	1	0	1	1	2	0	2	0	0	0	0	0	0	0	1	1	2	0	0	0	2	0	0	0	0	1	1	1	2	1	2	1	1	1	2	0	0	0	2	1	1	2	1	1	0	0	0
561	0	0	0	0	0	0	2	2	0	0	1	0	0	0	0	0	1	1	1	0	0	1	2	0	0	0	0	0	1	0	1	2	2	0	0	1	1	0	0	0	1	0	0	0	0	0	0	0	0
562	0	0	0	0	0	0	2	1	1	0	0	0	0	0	0	1	0	0	2	0	0	0	2	0	0	1	0	1	2	1	2	2	2	1	0	2	2	0	0	0	2	2	2	2	2	1	0	0	1
563	1	0	0	0	0	0	2	2	0	0	0	0	0	0	0	0	1	0	2	0	0	0	2	0	0	0	0	0	2	2	1	0	0	1	1	2	1	0	1	1	1	1	0	1	2	1	0	0	1
564	0	0	0	0	0	0	2	1	1	0	1	0	1	1	0	0	1	1	1	0	0	2	0	1	1	1	0	0	2	1	2	0	2	2	1	2	1	0	2	1	0	0	0	2	0	1	0	0	0
565	0	0	0	0	0	0	2	1	2	0	0	0	2	1	1	0	0	0	2	0	0	1	2	0	0	0	0	0	2	1	1	1	1	1	0	2	1	0	0	0	1	0	1	1	1	1	0	0	0
566	0	0	0	0	0	0	2	1	1	0	0	1	1	0	0	1	2	0	2	0	0	0	2	0	0	1	0	1	0	0	2	1	1	1	0	2	2	0	1	1	1	1	1	2	1	0	0	0	0
567	0	1	0	0	1	1	2	1	0	0	1	1	1	0	0	1	0	0	1	0	0	2	0	1	1	1	0	1	1	0	1	1	1	2	0	2	2	0	0	0	2	0	0	1	1	1	0	0	1
568	1	0	0	0	0	0	2	1	1	0	0	1	1	0	0	1	2	2	2	1	0	0	2	0	0	0	0	0	2	2	0	1	1	2	1	2	1	0	0	0	2	0	0	2	1	0	1	0	0
569	0	0	1	1	0	1	1	1	1	0	1	0	0	0	0	0	1	1	1	2	1	0	2	0	0	0	0	0	2	1	0	1	1	2	0	2	2	0	0	0	2	0	0	2	1	0	0	0	0
570	1	0	0	0	0	0	1	2	0	0	1	1	1	0	0	1	2	2	0	2	2	0	0	0	0	0	0	1	1	1	1	0	1	2	0	2	1	0	0	0	2	0	0	2	0	1	0	0	0
571	0	0	0	0	0	0	1	1	1	0	0	0	0	0	0	0	0	0	2	1	1	0	2	0	0	1	1	0	2	2	0	2	2	0	0	0	1	0	2	2	0	1	1	2	0	1	0	0	1
572	1	0	0	0	0	0	1	2	0	0	0	0	0	0	0	0	2	2	1	1	1	1	2	0	0	0	0	1	0	0	2	2	2	1	0	1	1	0	1	1	1	0	0	0	0	0	0	0	0
573	0	0	0	0	0	0	2	2	1	0	0	0	2	2	0	0	1	1	2	1	0	0	2	0	0	0	0	0	2	0	0	2	2	0	0	1	0	1	1	1	0	0	0	2	0	2	0	0	1
574	1	0	0	0	0	0	2	1	1	0	0	0	0	0	0	0	0	0	0	0	0	1	2	0	0	0	0	1	2	0	1	0	1	2	1	2	2	0	1	1	1	1	0	0	1	0	1	0	1
575	0	0	0	0	0	0	2	2	0	0	1	1	1	0	0	1	1	1	1	0	0	0	1	0	0	1	0	2	2	1	1	1	1	1	0	2	1	0	0	0	1	1	1	2	1	0	0	0	0
576	0	0	0	0	0	0	2	2	1	0	0	0	0	0	0	0	1	2	2	0	0	0	2	0	0	0	0	0	1	1	0	2	2	2	0	1	0	0	1	1	1	0	0	1	1	0	0	0	0
577	1	0	0	0	0	0	1	1	1	0	1	0	1	1	0	0	1	0	0	1	1	1	1	1	1	1	0	0	2	2	1	1	1	1	0	2	0	0	2	2	0	0	0	1	1	1	0	1	1
578	1	0	0	0	0	0	2	1	0	0	0	0	0	0	0	0	1	0	1	0	0	0	0	0	0	1	0	0	1	1	1	1	1	2	0	2	1	1	0	0	0	1	1	2	1	1	0	0	0
579	1	1	0	0	1	1	2	2	1	0	1	0	0	0	0	0	1	1	1	0	0	1	0	0	0	0	1	0	2	1	0	1	1	2	0	2	2	0	1	1	1	1	1	1	0	1	0	2	0
580	0	0	0	0	0	0	2	2	0	0	0	1	0	0	0	0	2	1	1	0	0	1	1	1	1	2	1	1	2	1	0	1	1	2	1	2	1	2	0	0	0	1	1	1	1	1	0	0	1
581	1	0	0	0	0	0	2	2	1	0	1	0	0	0	0	0	2	2	1	1	1	1	2	0	0	0	0	0	1	0	1	0	0	1	0	2	0	1	1	1	0	1	1	2	1	1	0	0	0
582	0	0	0	0	0	0	2	0	2	0	0	1	1	0	0	1	2	2	1	1	1	0	2	0	0	0	0	0	2	0	0	1	1	1	0	2	2	0	0	0	1	0	0	1	0	1	0	0	0
583	1	0	0	0	1	1	1	2	0	0	0	1	2	1	0	0	0	0	1	1	0	0	2	0	0	0	0	0	2	2	0	0	1	1	1	2	2	0	0	0	2	1	1	2	1	1	0	1	0
584	1	0	0	0	0	0	1	1	1	0	1	0	1	1	0	0	0	0	0	0	0	0	2	0	0	0	0	0	2	1	1	0	1	2	1	2	0	0	1	1	1	1	0	1	1	1	0	0	0
585	0	0	0	0	0	0	1	2	0	0	2	0	2	2	0	0	1	1	0	1	1	0	2	0	0	0	0	2	2	2	0	0	1	2	0	2	1	0	2	2	0	0	0	1	0	1	1	0	0
586	0	0	0	0	0	0	2	2	2	0	0	1	2	2	0	0	0	0	0	1	0	1	0	1	1	1	0	0	2	1	2	2	2	2	0	2	1	0	2	2	0	2	1	2	1	0	0	0	1
587	1	1	1	0	0	0	2	2	0	0	0	0	1	1	0	0	1	1	1	0	0	1	2	0	0	1	0	0	2	1	0	0	1	2	1	2	1	0	0	0	1	0	1	2	1	0	0	0	1
588	1	0	0	0	1	1	1	2	0	0	0	1	1	0	0	0	0	0	0	1	1	0	1	0	0	0	0	2	1	0	2	1	1	1	0	2	1	0	0	0	1	0	0	2	1	0	0	0	1
589	1	0	1	1	0	1	0	2	0	0	2	0	0	0	0	0	2	2	0	2	2	0	2	0	0	0	0	0	2	2	2	1	2	1	0	1	1	0	2	2	0	1	1	2	1	0	0	0	1
590	1	0	0	0	0	0	2	1	1	0	0	0	1	1	0	0	2	0	2	0	0	1	2	0	0	0	0	0	2	2	0	1	2	1	1	1	2	0	2	2	1	0	0	0	0	0	1	0	0
591	0	0	0	0	0	0	1	2	0	0	0	0	1	1	0	0	1	0	1	1	0	0	2	0	0	0	0	0	2	1	0	0	0	1	1	2	0	0	1	1	0	0	0	1	1	1	0	0	0
592	1	0	0	0	0	0	2	2	0	0	1	0	0	0	0	0	0	0	2	0	0	0	2	0	0	0	0	0	2	1	0	0	0	1	1	2	1	0	1	1	1	1	1	1	0	0	0	0	0
593	1	0	0	0	0	0	1	2	1	0	1	1	1	1	0	0	2	2	1	1	1	0	0	0	0	0	0	1	2	0	1	2	2	1	0	1	1	0	0	0	1	0	0	1	0	0	0	0	0
594	1	0	1	0	0	0	2	1	1	0	0	0	1	1	0	0	2	2	1	0	0	1	1	0	0	1	1	0	2	1	0	1	1	0	0	1	2	0	1	1	1	0	0	2	0	0	0	0	1
595	1	0	0	0	0	0	2	1	0	0	1	0	0	0	0	0	1	0	1	0	0	1	0	1	1	1	1	0	2	1	0	2	2	1	0	2	1	0	2	2	0	0	0	2	1	0	0	0	0
596	1	0	0	0	0	0	2	0	1	0	1	0	0	0	0	0	2	1	1	0	0	0	2	0	0	0	0	1	1	1	2	1	1	1	1	1	1	1	0	1	1	1	1	1	1	2	0	0	0
597	1	0	0	0	0	0	2	1	1	0	0	0	0	0	0	0	2	2	1	0	0	0	2	0	0	0	0	0	2	2	0	0	0	1	0	2	0	0	1	1	1	0	0	0	0	1	0	0	0
598	1	0	0	0	0	0	2	2	2	0	0	0	0	0	0	0	1	1	0	0	0	1	2	0	0	0	0	1	2	2	0	1	1	1	0	2	1	0	1	1	1	0	0	2	0	1	0	2	0
599	1	1	0	0	1	1	1	1	1	0	0	1	2	0	0	1	2	1	2	0	0	1	2	0	0	0	0	0	2	2	0	2	2	1	0	1	1	1	0	0	1	0	0	2	1	0	0	0	0
600	1	0	0	0	0	0	1	1	1	0	1	0	0	0	0	1	1	1	2	0	0	0	2	0	0	0	0	0	2	2	1	2	2	1	1	2	1	0	1	0	1	1	1	2	1	2	0	1	1
601	0	0	0	0	0	0	2	0	2	0	0	0	1	1	0	0	0	0	0	1	0	1	1	1	1	1	0	1	2	0	1	1	1	1	0	1	1	1	1	1	1	0	0	2	1	1	0	0	0
602	0	0	0	0	0	0	2	2	0	0	1	0	1	0	0	0	1	0	2	0	0	1	2	0	0	0	0	0	2	0	1	0	0	2	1	2	2	0	1	1	1	0	0	2	0	0	1	0	0
603	1	0	0	0	0	0	2	1	1	0	0	0	0	0	0	0	1	0	2	0	0	0	2	0	0	0	0	0	2	2	1	1	1	1	0	2	1	0	2	1	0	0	0	1	0	0	0	1	0
604	1	0	0	0	0	0	2	2	0	0	0	1	2	1	0	1	0	0	1	0	0	0	2	0	0	0	0	1	1	0	2	1	2	2	2	2	2	0	0	0	2	0	0	2	0	0	0	0	1
605	1	0	0	0	0	0	2	2	0	0	0	0	1	1	0	0	0	0	1	1	1	0	2	0	0	0	0	0	2	0	0	2	2	1	1	2	1	0	0	0	2	0	0	0	0	1	0	0	2
606	0	0	0	0	0	0	1	2	0	0	0	0	0	0	0	0	1	0	1	1	1	0	1	0	0	1	0	0	1	1	2	1	1	2	0	2	1	0	1	1	0	1	0	0	1	0	0	1	0
607	1	0	0	0	1	1	2	2	1	0	0	0	0	0	0	0	1	1	1	1	1	0	0	0	0	0	1	1	2	1	0	2	2	1	0	1	1	0	1	1	0	0	0	2	0	1	1	0	0
608	1	0	0	0	0	0	1	0	2	0	0	0	0	0	0	0	1	0	0	1	1	0	1	0	0	1	0	1	2	1	0	2	2	0	0	1	1	0	2	2	0	0	0	1	0	0	1	0	0
609	0	0	0	0	1	1	0	2	0	0	1	0	0	0	0	0	2	0	2	0	0	1	2	0	0	0	0	0	1	1	2	1	1	2	1	2	0	0	1	1	1	0	0	1	0	1	0	0	0
610	1	0	0	0	0	0	1	1	1	0	1	0	0	0	0	0	0	0	0	1	0	0	1	0	0	0	0	1	2	2	0	2	2	2	0	1	1	0	2	2	0	0	0	2	0	0	0	0	0
611	1	0	0	0	1	1	2	1	1	0	0	0	0	0	0	0	1	0	1	0	0	0	1	0	0	0	0	0	2	2	1	2	2	2	0	1	1	0	0	0	1	1	1	2	1	2	0	0	0
612	1	0	0	0	0	0	2	2	0	0	0	0	0	0	0	0	1	1	1	1	1	0	1	0	0	1	0	0	1	1	2	1	1	2	0	2	1	1	0	0	1	1	0	1	1	0	0	0	0
613	0	0	0	0	0	0	0	2	0	0	1	0	0	0	0	0	0	0	0	1	1	0	2	0	0	0	0	0	2	1	0	2	2	1	0	1	0	1	1	1	0	0	0	2	0	1	1	1	0
614	0	0	0	0	0	0	2	2	1	0	0	0	1	1	0	0	0	0	2	1	1	1	2	0	0	0	0	0	2	2	0	1	2	1	0	2	1	0	1	1	1	0	0	1	0	0	0	0	1
615	0	0	0	0	0	0	1	1	1	1	1	1	1	0	0	1	1	1	2	0	0	0	2	0	0	1	0	0	1	1	1	2	2	1	1	1	2	0	0	0	2	0	0	0	0	0	1	1	0
616	0	0	0	0	0	0	2	2	0	0	0	0	0	0	0	0	2	1	1	0	0	1	1	0	0	1	0	0	2	2	0	1	1	2	0	1	0	1	1	1	0	0	0	0	0	1	0	0	0
617	1	0	0	0	0	0	1	2	1	0	1	1	2	2	0	0	2	2	1	0	0	1	2	0	0	0	0	0	2	1	0	1	1	2	0	2	1	0	1	1	1	0	0	1	0	1	0	0	0
618	1	0	0	0	1	1	1	2	0	0	1	1	2	2	0	0	1	2	2	0	0	0	2	0	0	1	1	0	2	1	1	2	2	2	1	2	1	0	2	2	0	0	0	2	0	1	0	0	2
619	1	0	0	0	0	0	1	2	0	0	1	1	1	0	0	1	1	1	1	1	0	0	2	0	0	0	0	0	2	2	1	0	0	1	0	1	0	1	1	1	0	0	0	2	1	0	0	1	0
620	0	1	0	0	1	1	1	2	1	0	0	0	0	0	0	0	1	1	1	0	0	1	1	0	0	1	0	0	2	0	0	1	1	1	1	1	1	0	1	0	1	0	0	2	1	1	0	0	1
621	0	0	0	0	0	0	2	2	0	1	1	0	0	0	0	0	0	0	2	1	1	0	2	0	0	0	0	0	2	1	1	1	1	1	0	1	1	0	0	0	1	0	0	2	1	0	0	0	0
622	0	0	0	0	0	0	2	1	1	0	1	1	2	1	0	1	1	1	1	1	0	1	2	0	0	0	0	1	1	1	2	1	2	1	0	2	1	1	0	0	1	1	0	0	2	1	2	0	0
623	0	0	0	0	1	1	2	1	0	0	0	0	0	0	0	0	1	0	0	1	1	1	2	0	0	0	0	1	2	1	1	1	1	1	0	1	2	0	0	0	2	2	2	2	2	1	0	0	0
624	0	0	0	0	0	0	1	2	0	0	1	0	2	2	0	0	1	0	1	0	0	0	2	0	0	0	0	0	2	1	0	1	1	1	0	1	1	1	0	0	0	0	0	0	0	0	0	0	0
625	1	0	0	0	0	0	2	1	1	0	0	0	0	0	0	0	1	1	1	1	1	0	2	0	0	0	0	0	2	2	0	1	1	2	1	2	2	0	1	1	1	0	0	1	1	1	0	0	0
626	0	0	0	0	0	0	2	1	0	0	0	1	1	0	0	1	1	1	1	0	0	1	1	1	1	0	0	0	2	1	0	1	1	1	0	2	1	0	1	1	1	0	0	0	0	1	1	1	0
627	1	0	0	0	1	1	1	1	1	0	1	0	0	0	0	0	1	1	2	0	0	0	2	0	0	0	0	1	2	1	1	1	1	2	2	2	1	0	0	0	1	1	1	1	0	0	0	0	0
628	1	0	0	0	0	0	1	1	1	0	1	0	0	0	0	0	0	1	2	0	0	0	2	0	0	0	0	0	2	1	0	1	1	1	0	0	1	0	2	1	0	0	0	0	1	1	0	0	0
629	0	0	0	0	0	0	2	2	0	0	0	0	0	0	0	0	2	0	1	0	0	2	1	1	1	1	0	1	2	1	2	2	2	1	1	1	1	0	1	1	1	0	0	2	1	0	0	0	0
630	1	0	0	0	0	0	1	1	1	0	1	1	1	1	0	0	2	2	0	2	2	1	1	1	1	0	0	1	2	2	1	0	0	2	1	1	1	0	1	1	1	0	0	1	0	1	0	0	1
631	1	0	0	0	0	0	0	2	1	0	0	0	0	0	0	0	2	1	1	0	0	0	2	0	0	0	0	0	2	2	0	1	1	1	0	1	2	0	0	0	1	0	0	1	1	0	0	0	1
632	1	0	0	0	0	0	2	2	0	0	1	0	1	1	0	0	1	1	1	1	0	0	1	0	0	0	0	1	1	1	2	1	1	0	0	1	1	0	1	1	1	0	0	2	1	1	0	1	0
633	1	0	0	0	1	1	1	1	1	1	1	1	0	0	0	0	1	0	1	0	0	0	1	0	0	0	0	2	0	0	2	1	1	1	0	1	1	0	1	1	1	1	1	1	0	0	0	0	0
634	0	0	1	1	0	1	1	2	0	0	1	0	1	1	0	0	0	0	2	1	1	1	2	0	0	0	0	0	2	2	1	1	1	1	0	1	1	0	0	0	2	0	0	2	0	0	0	0	0
635	0	0	0	0	0	0	2	0	2	0	0	0	0	0	0	0	0	0	1	1	1	1	0	1	1	1	0	1	2	2	0	2	2	0	0	1	1	0	2	2	0	1	0	1	0	1	1	0	0
636	1	0	0	0	2	2	2	2	0	0	1	0	0	0	0	0	2	1	0	1	1	0	2	0	0	0	0	0	2	2	0	1	1	1	0	2	2	0	0	0	1	1	1	2	0	0	1	0	1
637	0	0	0	0	0	0	1	2	0	0	1	1	2	2	0	0	1	1	2	0	0	1	1	1	1	1	0	0	1	1	1	1	1	2	1	2	2	0	0	0	1	1	1	2	0	1	0	0	0
638	1	0	0	0	0	0	1	2	0	0	1	1	1	0	0	1	1	0	1	1	0	0	1	0	0	0	0	0	2	2	1	1	1	2	1	2	1	0	0	0	1	0	0	2	1	0	0	1	0
639	1	0	0	0	0	0	2	1	1	1	0	0	0	0	0	0	1	0	2	0	0	0	1	0	0	0	1	0	2	1	0	1	1	2	0	2	2	0	0	0	2	2	2	2	1	1	0	1	0
640	0	0	0	0	0	0	2	1	2	0	0	0	1	0	0	0	1	0	1	2	1	1	2	0	0	0	0	0	2	2	1	0	1	2	0	2	2	0	0	0	2	0	0	2	0	0	1	0	0
641	1	0	0	0	1	1	2	0	2	0	0	1	1	0	0	1	1	1	2	0	0	0	2	0	0	0	1	1	2	1	0	2	2	0	0	0	2	0	1	1	1	0	0	2	0	0	0	0	0
642	0	0	0	0	2	2	1	1	0	1	1	0	1	1	0	0	1	1	2	0	0	0	2	0	0	0	0	2	1	1	2	0	1	0	0	2	2	0	1	1	1	0	0	2	0	1	0	0	0
643	1	1	0	0	1	1	1	2	1	0	1	0	0	0	0	0	1	0	1	1	0	0	2	0	0	0	0	0	2	2	0	2	2	0	0	1	1	0	1	1	1	1	1	1	1	0	0	0	0
644	1	0	0	0	0	0	2	2	1	0	0	1	0	0	0	0	0	1	0	1	1	0	1	0	0	0	0	0	1	0	1	1	2	0	0	1	2	0	0	0	1	0	0	0	2	2	0	1	0
645	1	0	1	0	0	0	2	2	1	0	0	0	2	1	1	0	1	0	1	1	1	0	0	0	0	0	0	1	1	0	2	2	2	0	0	1	1	0	1	1	1	0	0	2	2	1	0	1	0
646	1	0	0	0	1	1	2	1	0	0	1	0	0	0	0	1	0	0	1	0	0	0	2	0	0	0	0	1	2	1	0	0	0	2	0	2	1	0	0	0	2	0	0	1	1	1	1	0	1
647	0	0	0	0	0	0	1	1	1	0	0	0	0	0	0	0	1	0	1	1	0	0	1	0	0	0	0	1	2	2	1	1	1	2	2	2	0	0	1	1	0	0	0	1	1	1	0	0	2
648	1	0	0	0	0	0	2	1	1	0	1	1	2	1	0	0	2	2	1	1	0	1	1	1	1	1	0	1	2	1	0	1	1	2	1	2	2	0	0	0	1	0	0	1	1	0	0	1	0
649	0	0	0	0	0	0	1	2	0	0	1	1	1	1	0	0	1	0	0	1	1	0	1	0	0	0	0	1	2	2	0	1	1	2	0	2	1	0	0	0	2	2	1	2	1	0	0	0	0
650	0	0	1	0	0	0	2	2	0	0	0	0	0	0	0	0	1	1	0	0	0	0	2	0	0	1	0	0	2	1	2	1	1	0	0	0	1	1	0	0	1	0	0	2	0	0	0	0	0
651	1	0	0	0	0	0	2	2	1	0	0	0	0	0	0	0	1	0	0	1	1	2	1	1	1	1	0	0	2	2	1	1	2	2	1	2	1	1	1	0	0	1	0	1	2	0	1	0	0
652	1	0	0	0	0	0	1	2	0	0	1	1	1	0	0	1	0	0	0	1	0	1	1	1	1	1	0	0	1	1	2	0	0	2	1	2	2	0	1	1	1	0	0	1	0	1	0	0	0
653	0	0	0	0	0	0	2	1	1	0	1	0	1	1	0	0	1	0	2	0	0	0	2	0	0	0	0	2	1	1	2	1	1	1	0	1	1	0	1	1	1	0	0	2	1	1	0	1	1
654	1	1	1	0	0	0	2	2	0	0	0	0	1	0	1	0	1	0	1	0	0	0	2	0	0	0	0	0	2	1	1	0	0	1	0	2	2	0	1	1	1	1	0	1	2	1	0	0	0
655	1	0	0	0	0	0	2	1	1	0	0	0	1	1	0	0	1	1	1	1	0	0	1	0	0	0	0	0	2	2	1	1	1	1	0	2	1	0	1	0	1	0	0	1	0	1	0	0	0
656	0	0	0	0	1	1	2	1	0	0	0	0	1	1	0	0	2	1	1	0	0	0	2	0	0	0	0	1	2	0	1	1	1	2	1	2	2	0	0	0	1	0	0	1	0	1	0	0	1
657	0	0	0	0	0	0	1	1	1	0	1	1	1	0	0	0	0	0	2	0	0	0	0	0	0	0	0	0	1	1	2	1	1	1	0	1	2	0	0	0	1	2	2	2	1	1	0	0	0
658	0	0	0	0	0	0	2	1	1	0	0	1	1	0	0	1	1	1	2	0	0	0	1	0	0	0	0	0	2	1	0	1	1	1	0	2	2	0	2	2	0	0	0	2	0	0	0	1	0
659	0	0	0	0	1	1	2	2	1	0	0	0	2	2	0	0	1	0	1	1	1	0	1	0	0	0	0	1	1	1	2	2	2	1	1	2	1	0	2	2	0	1	1	1	1	2	0	0	0
660	0	0	1	0	0	0	2	2	0	0	0	0	0	0	0	0	2	1	2	0	0	0	1	0	0	1	0	0	2	1	0	1	1	2	0	2	1	0	1	0	1	0	0	1	1	1	0	0	0
661	0	0	0	0	0	0	2	2	0	0	0	0	2	2	0	0	0	0	1	0	0	0	2	0	0	0	0	1	1	1	2	1	1	0	0	1	0	0	2	2	0	0	0	1	0	0	0	0	1
662	1	0	0	0	0	0	2	2	0	0	0	0	1	1	0	0	2	1	2	1	1	1	2	0	0	1	1	0	2	1	0	1	2	0	0	2	1	0	1	1	1	0	0	2	0	0	0	0	0
663	0	0	0	0	0	0	1	1	1	0	1	0	0	0	0	0	1	0	1	2	1	1	1	1	1	1	0	1	1	1	1	0	2	0	0	2	1	0	1	1	0	0	0	2	0	0	0	1	0
664	0	0	0	0	1	1	1	2	0	0	1	1	1	0	0	1	0	0	0	2	0	1	1	0	0	1	0	0	2	1	0	2	2	0	0	1	2	0	1	1	1	0	0	2	0	1	1	0	0
665	1	0	0	0	1	1	2	0	2	0	0	0	0	0	0	0	2	0	0	1	1	0	2	0	0	1	0	0	2	1	1	2	2	0	0	1	2	0	0	0	2	0	0	1	0	0	0	0	0
666	1	0	0	0	1	1	2	1	1	0	0	0	0	0	0	0	1	0	1	1	1	0	2	0	0	0	0	0	2	2	1	1	1	2	0	2	0	0	2	2	0	0	0	2	0	0	0	0	0
667	0	0	1	0	1	1	1	1	1	0	0	1	2	2	0	0	1	0	2	1	1	0	2	0	0	0	0	0	2	2	0	2	2	0	0	0	1	0	0	0	2	0	1	1	1	1	0	0	1
668	0	0	0	0	2	2	2	1	2	0	0	1	0	0	0	0	2	0	2	0	0	1	2	0	0	0	0	0	2	1	0	2	2	1	0	1	0	0	2	2	0	0	0	2	1	0	0	0	0
669	0	0	0	0	0	0	1	2	0	0	0	2	2	1	0	0	2	1	1	0	0	0	1	0	0	0	0	0	2	2	1	2	2	2	0	2	1	1	0	0	0	0	0	0	0	1	0	0	1
670	1	0	1	1	0	1	1	2	0	0	2	0	1	0	0	0	2	1	1	0	0	1	2	0	0	0	0	1	2	1	2	1	1	1	0	1	2	0	0	0	1	0	0	0	0	1	0	0	1
671	0	0	0	0	0	0	2	1	0	0	1	0	0	0	0	0	1	0	2	1	1	1	2	0	0	0	1	0	1	0	1	1	2	1	0	2	1	0	1	1	0	0	0	1	0	1	0	1	0
672	0	0	0	0	0	0	2	1	0	0	0	1	2	1	0	1	1	1	2	0	0	0	2	1	1	2	1	0	1	0	1	2	2	0	0	1	1	0	0	0	2	0	0	2	0	1	1	1	0
673	1	0	0	0	0	0	1	2	0	0	0	1	0	0	0	0	2	2	2	1	1	1	1	1	1	1	0	1	1	1	2	2	2	1	0	1	2	0	0	0	1	1	0	1	1	1	0	0	1
674	0	1	0	0	0	0	1	2	0	0	1	0	0	0	0	0	0	0	0	1	0	0	2	0	0	1	1	0	2	2	0	2	2	2	2	2	2	0	2	2	0	2	2	2	2	1	0	0	0
675	0	1	0	0	0	0	2	2	0	0	0	0	0	0	0	0	1	0	2	1	1	0	2	0	0	0	0	1	2	0	1	2	2	1	0	1	1	0	1	0	1	0	0	2	0	1	0	0	1
676	1	1	0	0	1	1	1	2	0	0	0	1	1	0	0	1	0	0	1	1	1	0	1	0	0	0	0	1	1	0	2	1	1	1	0	2	1	1	1	1	1	0	0	2	0	2	0	0	0
677	0	0	0	0	2	2	2	2	0	0	0	0	1	1	0	0	1	0	1	0	0	0	1	0	0	0	1	0	2	0	0	0	0	2	0	2	2	0	1	1	1	0	0	1	0	1	0	0	1
678	1	0	0	0	0	0	2	1	1	0	0	1	1	0	0	0	1	1	2	0	0	0	1	0	0	1	0	0	2	2	1	0	0	2	1	2	1	1	0	0	0	1	1	2	0	1	1	0	0
679	1	1	0	0	1	1	1	0	2	0	0	0	0	0	0	0	2	2	1	1	0	0	2	0	0	0	0	0	2	1	0	1	0	0	0	2	2	0	0	0	2	0	0	2	2	0	0	0	0
680	0	0	1	1	0	1	0	2	0	0	2	0	0	0	0	0	1	1	1	0	0	0	1	0	0	0	0	0	2	2	1	1	1	1	0	1	1	1	0	0	1	1	0	1	1	1	0	0	1
681	0	0	0	0	1	1	2	0	2	0	0	0	0	0	0	0	2	2	1	1	1	0	2	0	0	0	0	2	1	1	2	1	1	0	0	1	1	0	0	0	1	0	0	1	1	0	0	0	0
682	0	0	0	0	0	0	2	2	0	0	0	0	0	0	0	0	1	0	2	0	0	0	2	0	0	1	0	1	2	0	1	1	1	2	1	2	1	0	1	0	2	0	0	2	1	0	0	0	0
683	0	0	0	0	0	0	2	0	2	0	0	0	1	1	0	0	0	0	0	1	0	0	2	0	0	1	0	0	2	1	1	2	2	1	1	2	1	0	1	1	1	0	0	1	0	1	0	0	1
684	0	1	1	0	0	0	1	1	1	1	2	0	0	0	0	0	1	1	1	0	0	1	2	0	0	1	0	0	2	1	1	0	0	2	1	1	1	0	2	2	0	1	1	2	1	0	0	0	0
685	0	0	0	0	0	0	1	1	1	0	0	1	1	0	0	1	1	1	0	2	2	0	2	0	0	0	0	0	2	1	0	1	1	0	0	0	2	0	0	0	2	1	1	2	1	0	0	0	0
686	1	0	0	0	0	0	2	2	0	0	0	0	0	0	0	0	2	2	2	0	0	1	1	1	1	0	0	0	2	2	1	2	2	2	0	2	1	1	1	1	1	1	0	0	1	0	0	0	0
687	1	0	0	0	1	1	0	2	0	1	2	0	2	2	0	0	0	0	0	1	1	0	2	0	0	0	0	0	2	2	0	2	2	2	0	2	2	0	0	0	2	0	1	2	1	0	0	0	0
688	1	0	0	0	0	0	2	1	1	0	0	0	0	0	0	0	2	1	0	1	1	0	2	0	0	0	0	0	2	1	1	1	1	1	1	1	1	0	0	0	0	0	0	2	1	0	0	0	0
689	1	0	0	0	0	0	2	0	2	0	0	1	0	0	0	0	0	0	0	1	1	0	2	0	0	0	0	1	2	1	1	0	0	2	0	2	2	0	0	0	1	1	0	1	0	0	0	0	0
690	1	0	1	0	0	0	2	0	2	0	0	1	2	1	0	0	2	2	1	1	1	0	2	0	0	1	0	1	2	1	2	2	2	2	2	2	1	1	1	1	1	1	1	2	2	0	0	1	0
691	0	0	0	0	0	0	2	0	2	0	0	0	2	1	0	0	2	2	2	1	0	0	2	0	0	0	0	1	2	1	2	2	2	0	0	0	1	1	0	0	1	0	0	2	0	0	0	0	1
692	1	0	0	0	0	0	2	1	0	0	0	0	1	0	0	0	0	0	2	0	0	1	1	0	0	0	0	0	1	0	1	1	1	2	1	2	1	0	0	0	1	0	0	2	1	0	0	0	1
693	1	0	0	0	0	0	2	2	0	0	0	1	2	1	0	1	2	0	2	1	1	0	2	0	0	1	0	1	2	0	1	1	2	1	0	2	2	0	0	0	2	0	0	1	0	1	0	0	0
694	1	0	0	0	0	0	2	0	2	0	0	1	2	1	0	0	1	1	1	1	0	0	1	0	0	0	0	0	2	1	2	2	2	2	2	2	2	0	1	1	1	0	1	1	1	1	1	1	0
695	0	0	0	0	0	0	2	0	2	0	0	0	2	2	0	0	2	1	1	1	1	0	2	0	0	0	0	0	2	1	1	1	2	2	0	2	2	0	1	1	1	0	0	2	0	2	0	0	0
696	0	0	0	0	0	0	1	1	1	0	0	0	0	0	0	0	2	0	2	1	1	0	2	0	0	0	0	0	2	2	0	1	1	1	0	2	2	0	1	1	1	0	0	2	1	0	0	0	0
697	0	0	1	0	1	1	1	0	2	0	0	1	1	0	0	0	0	0	0	1	1	0	1	1	1	1	0	1	2	1	2	1	1	1	1	1	1	1	0	0	1	0	1	2	1	0	0	0	1
698	1	0	0	0	0	1	2	2	0	0	0	0	1	1	0	0	2	2	1	0	0	0	1	0	0	0	0	1	2	2	0	2	2	2	1	2	1	0	0	0	1	0	0	2	2	1	0	0	1
699	1	0	1	1	0	1	2	1	1	0	0	1	1	0	0	1	0	0	2	1	1	1	1	0	0	1	0	2	2	1	2	1	1	0	0	1	0	1	0	0	1	0	0	2	0	1	1	0	0
700	1	0	1	0	0	0	1	1	0	1	2	1	1	0	0	0	1	1	1	1	1	0	2	0	0	0	0	0	2	1	1	2	2	2	0	2	2	0	0	0	2	0	0	0	0	0	0	0	0
701	0	0	0	0	0	0	2	0	2	0	0	1	2	2	0	0	1	1	2	0	0	1	0	0	0	1	0	0	2	2	0	1	1	0	0	0	2	0	1	1	1	0	0	2	0	0	0	0	1
702	1	0	0	0	0	0	2	0	1	0	2	1	1	0	0	1	0	0	1	1	1	0	1	0	0	0	0	0	2	2	1	1	1	1	0	2	1	0	0	0	2	0	0	2	0	0	0	0	0
703	1	0	0	0	0	0	2	0	2	0	0	1	2	1	0	0	1	1	1	1	0	0	2	0	0	0	0	2	2	1	1	1	1	0	0	1	0	0	2	2	0	1	1	2	0	1	0	0	0
704	1	0	0	0	1	1	2	2	1	0	0	0	0	0	0	0	2	0	2	1	0	0	2	0	0	0	0	1	1	0	2	0	0	2	0	2	1	0	0	0	1	0	0	2	0	0	1	0	0
705	1	0	0	0	0	0	2	2	0	0	0	0	0	0	0	0	1	1	1	1	1	1	1	1	1	1	0	0	2	0	0	2	2	1	0	1	1	0	2	2	0	1	0	1	1	1	0	0	0
706	1	0	0	0	0	0	2	2	0	0	0	2	1	1	0	0	2	1	0	2	1	1	2	0	0	0	0	0	2	2	1	0	0	2	0	2	1	0	0	0	1	1	0	1	2	0	0	0	0
707	1	0	1	0	0	0	2	1	1	0	1	1	1	0	1	0	2	1	0	1	1	1	2	0	0	0	1	0	2	1	0	2	2	0	0	0	2	0	0	0	1	0	0	1	0	0	0	1	0
708	0	0	0	0	0	0	2	1	1	0	0	0	0	0	0	0	1	0	2	0	0	0	2	0	0	0	0	1	1	1	1	1	2	2	1	2	2	0	1	1	1	1	0	1	1	1	1	1	0
709	0	0	0	0	0	0	2	2	1	0	1	0	2	2	0	0	2	0	1	1	1	0	2	0	0	0	0	0	2	2	1	2	2	1	0	1	1	0	0	0	2	0	0	2	0	0	0	0	1
710	0	0	0	0	0	0	2	2	1	0	0	1	2	1	0	1	1	1	1	0	0	0	2	0	0	0	0	1	1	1	1	1	1	2	0	2	1	0	0	0	2	0	1	2	1	0	0	0	2
711	1	0	0	0	0	0	2	1	0	0	0	0	1	1	0	0	1	1	1	2	1	0	2	0	0	1	0	1	2	1	2	0	1	1	0	2	1	0	2	2	0	0	0	2	0	0	1	0	0
712	1	0	0	0	0	0	2	2	0	0	1	0	0	0	0	0	1	1	1	1	1	1	2	0	0	0	0	1	2	1	0	1	1	1	0	2	2	0	2	2	0	0	0	2	0	1	0	0	1
713	1	0	0	0	0	0	2	2	0	0	1	0	0	0	0	0	1	0	2	1	1	0	2	0	0	0	1	0	2	1	0	1	2	2	1	2	1	0	1	1	0	0	0	1	0	1	0	1	1
714	0	0	0	0	0	0	2	2	0	0	0	2	1	1	0	0	2	1	2	0	0	0	2	0	0	0	0	0	2	0	0	2	2	0	0	1	2	0	1	1	1	1	1	1	1	1	0	0	1
715	1	0	0	0	0	0	1	2	0	0	1	0	2	2	0	0	1	0	1	1	1	1	1	1	1	1	0	0	2	1	0	1	1	2	0	2	0	1	0	0	1	0	0	2	1	0	1	1	0
716	0	0	0	0	0	0	2	1	1	0	0	0	0	0	0	0	2	1	2	0	0	1	2	0	0	0	0	0	1	1	1	1	1	2	0	2	2	0	1	0	1	1	0	1	2	0	0	0	0
717	1	0	0	0	0	0	1	2	0	0	1	0	0	0	0	0	0	0	1	0	0	1	1	0	0	0	0	0	2	2	0	0	2	0	0	2	2	0	0	0	2	0	0	1	0	1	0	0	0
718	0	0	0	0	0	0	0	2	0	1	2	1	1	0	0	1	1	1	1	1	1	0	2	0	0	0	0	1	2	1	1	1	1	2	0	2	1	0	0	0	2	0	0	2	1	0	1	0	0
719	1	0	0	0	0	0	2	0	2	0	0	0	1	1	0	0	0	0	1	0	0	0	2	0	0	1	0	0	2	1	0	0	1	1	0	2	1	1	0	0	0	0	0	1	0	0	0	0	0
720	0	0	0	0	0	1	1	2	0	0	0	0	1	1	0	0	0	0	1	1	1	0	2	0	0	1	0	1	2	1	1	1	1	1	0	2	1	0	0	0	1	0	0	1	0	0	0	0	0
721	0	0	0	0	0	0	2	2	0	0	0	0	0	0	0	0	1	1	1	1	1	0	1	0	0	1	0	0	2	2	0	1	2	2	0	2	1	0	2	2	0	1	0	1	1	1	0	0	1
722	0	0	0	0	0	0	2	2	2	0	0	0	1	1	0	0	1	0	2	0	0	0	2	0	0	1	0	0	2	1	1	2	2	1	0	1	1	0	0	0	1	0	0	1	0	0	0	0	0
723	0	0	1	0	0	0	1	1	1	0	1	0	1	0	0	0	2	1	2	0	0	1	1	1	1	1	0	1	2	1	2	1	1	2	1	2	1	1	1	0	0	0	0	2	1	0	0	0	0
724	1	0	1	0	1	1	2	1	1	0	0	1	1	0	0	1	1	1	2	0	0	1	2	0	0	0	0	1	2	1	1	2	2	2	0	2	0	0	1	1	1	1	1	2	1	0	0	0	0
725	0	0	0	0	0	0	2	0	2	0	0	0	1	1	0	0	0	0	2	0	0	1	2	0	0	0	1	0	1	0	1	0	0	2	0	2	0	0	2	1	0	0	0	2	1	0	0	0	0
726	1	0	0	0	0	0	1	1	1	0	0	0	1	1	0	0	1	1	1	0	0	1	2	0	0	0	0	0	2	0	1	1	1	1	0	1	1	0	0	0	0	0	0	2	0	0	0	0	1
727	0	0	0	0	1	1	1	2	0	0	1	0	1	1	0	0	2	2	1	1	1	1	0	1	1	1	1	0	2	1	0	1	2	1	0	2	2	0	1	1	1	1	1	1	1	1	0	1	0
728	0	0	0	0	0	0	1	2	1	0	0	0	1	1	0	0	1	1	2	0	0	0	2	0	0	0	1	0	2	1	0	1	1	2	1	2	0	1	1	1	0	1	0	1	1	1	0	0	0
729	0	0	0	0	0	0	2	2	0	0	0	0	1	1	0	0	2	0	1	1	1	0	1	0	0	1	0	0	2	2	0	1	1	1	0	1	1	0	2	1	0	0	0	1	0	0	1	0	0
730	1	0	0	0	0	0	1	2	0	0	1	0	0	0	0	0	1	1	1	1	0	0	2	0	0	1	0	1	2	1	2	2	2	1	1	2	1	1	0	1	1	0	0	2	1	0	0	0	0
731	0	0	0	0	0	0	2	2	0	0	0	1	1	0	0	1	1	1	1	0	0	1	0	0	0	0	0	1	2	2	1	1	1	2	0	2	1	0	1	1	1	1	1	2	1	1	0	0	1
732	0	0	0	0	0	0	1	2	0	0	1	0	0	0	0	0	2	1	2	1	1	0	2	0	0	0	0	0	2	1	0	1	1	0	0	0	1	0	1	1	1	0	0	2	0	2	0	1	0
733	1	0	0	0	0	0	2	1	1	0	0	0	1	0	0	0	1	0	1	2	1	1	1	0	0	0	0	0	1	0	1	1	1	2	2	2	1	0	0	0	0	0	0	2	1	0	0	0	0
734	0	0	0	0	0	0	0	2	1	0	0	0	2	2	0	0	1	1	2	1	1	1	2	0	0	0	0	1	1	0	2	2	2	1	0	1	1	0	2	2	0	0	0	1	0	0	0	1	1
735	0	0	0	0	1	1	1	1	1	0	1	0	1	2	0	0	1	0	2	1	1	0	2	0	0	0	0	0	2	2	1	0	1	2	0	2	1	0	0	0	1	0	0	0	0	0	0	0	0
736	1	0	0	0	0	0	2	1	1	0	0	0	0	0	0	0	1	0	2	0	0	0	1	0	0	0	1	1	2	2	0	2	2	0	0	1	2	1	0	0	1	1	1	2	1	1	0	0	0
737	1	0	0	0	1	1	2	2	0	0	0	0	0	0	0	1	1	1	0	1	1	0	2	0	0	0	0	1	2	2	1	1	1	1	0	2	1	0	0	0	1	1	1	2	1	0	0	0	0
738	1	0	0	0	0	0	1	1	1	1	0	0	0	0	0	0	2	1	2	1	1	1	2	0	0	0	0	0	2	1	0	2	2	0	0	2	1	0	1	1	0	0	0	2	0	2	0	0	0
739	0	0	0	0	0	0	1	1	1	1	1	1	0	0	0	0	1	0	2	1	1	0	2	0	0	0	0	0	2	1	0	1	1	2	1	1	1	0	0	0	2	0	0	2	1	1	0	0	0
740	1	0	1	0	0	0	2	2	0	0	0	1	1	1	0	0	2	0	1	1	1	0	2	0	0	0	1	0	1	0	1	1	1	1	0	1	1	0	2	2	0	0	0	2	1	0	0	0	1
741	1	0	0	0	0	0	1	1	1	0	1	0	0	0	0	0	0	1	2	0	0	1	0	1	1	1	0	0	2	1	0	0	0	2	1	2	1	0	2	2	0	1	1	1	1	1	0	0	0
742	1	0	0	0	0	0	2	0	1	0	1	0	0	0	0	0	0	0	2	0	0	0	2	0	0	0	0	0	2	2	0	2	2	0	0	1	2	0	1	1	1	1	1	1	1	1	0	0	0
743	0	0	1	1	1	2	1	2	1	0	0	0	0	0	0	0	1	1	1	0	0	1	1	0	0	0	0	0	2	2	0	1	1	1	0	1	1	0	1	1	1	0	0	1	1	1	0	0	0
744	1	0	0	0	0	0	2	2	0	0	0	0	0	0	0	0	1	0	2	0	0	1	2	0	0	1	0	0	2	2	0	0	1	2	0	2	1	0	1	1	1	0	0	1	0	1	0	0	1
745	0	0	0	0	0	0	1	2	0	0	1	0	1	1	0	0	0	0	2	0	0	1	0	1	1	1	0	0	2	1	0	0	1	2	1	2	1	0	1	1	1	1	1	2	1	0	0	0	0
746	1	0	1	1	0	1	1	2	0	0	1	0	1	1	0	0	1	1	1	1	1	0	2	0	0	0	0	0	2	2	0	1	1	1	0	2	2	0	1	1	1	0	0	1	0	1	0	1	0
747	1	1	0	0	1	1	2	1	1	0	1	0	0	0	0	0	1	0	1	0	0	0	2	0	0	0	0	0	2	2	2	0	0	1	0	2	2	0	1	1	1	0	0	1	1	1	0	0	0
748	1	0	1	0	1	1	2	0	2	0	0	1	1	0	0	1	1	0	1	1	0	0	2	0	0	1	0	0	1	1	1	2	2	2	0	2	2	0	0	0	2	0	0	1	1	1	0	0	0
749	0	0	0	0	0	0	2	0	2	0	0	0	2	2	0	0	1	1	1	1	1	0	2	0	0	1	1	0	2	1	0	1	2	2	0	2	2	1	0	0	1	0	0	2	0	0	0	0	0
750	0	0	0	0	1	1	0	2	0	0	2	0	0	0	0	0	1	0	1	1	1	0	2	0	0	0	0	0	2	2	1	1	1	2	1	2	1	0	0	0	2	1	0	1	1	1	0	0	0
751	1	0	0	0	0	0	2	1	1	0	0	1	0	0	0	0	1	1	0	0	0	2	2	0	0	0	0	0	1	1	2	1	1	0	0	0	2	0	1	1	1	1	1	2	0	0	0	0	0
752	0	0	0	0	0	0	2	1	1	0	0	0	1	2	0	0	0	0	0	1	0	1	2	0	0	1	0	1	2	1	2	1	1	2	1	2	2	0	0	0	2	1	1	2	1	0	0	0	0
753	1	0	0	0	0	0	2	0	2	0	0	0	1	1	0	0	0	0	2	1	1	1	2	0	0	0	0	0	2	1	0	1	1	1	0	1	2	0	0	0	2	1	1	2	1	1	0	0	1
754	1	0	0	0	0	0	2	1	1	0	0	0	0	0	0	0	1	1	1	1	1	1	1	1	1	2	0	1	1	1	1	2	2	2	0	2	1	0	1	1	1	0	0	2	0	1	0	0	0
755	0	0	0	0	0	0	2	2	0	0	0	1	1	0	0	0	0	0	0	1	1	1	2	0	0	0	0	1	2	1	2	2	2	0	0	0	1	0	0	0	1	0	0	0	0	0	0	0	0
756	0	0	0	0	0	0	1	2	0	0	1	0	1	0	1	0	1	0	1	0	0	0	1	0	0	0	0	2	2	2	0	1	2	1	1	1	1	0	1	0	1	0	0	2	0	0	0	0	0
757	0	0	0	0	1	1	2	2	0	0	1	0	0	0	0	0	2	1	2	0	0	0	2	0	0	1	0	1	1	1	1	1	1	1	0	1	1	1	1	1	0	0	0	2	1	0	0	1	0
758	1	0	1	0	0	0	2	2	0	0	0	0	0	0	0	0	1	1	2	1	0	1	2	0	0	0	0	1	1	1	1	1	2	1	0	2	1	0	0	0	1	0	0	2	0	2	0	0	0
759	1	0	0	0	0	0	2	1	1	0	0	0	2	0	1	0	1	0	2	0	0	0	1	0	0	1	0	0	2	2	0	1	1	2	0	2	1	0	1	1	1	0	0	0	0	1	0	0	0
760	0	0	0	0	0	0	2	0	2	0	0	0	0	0	0	0	1	1	1	0	0	1	1	0	0	0	0	0	2	2	0	2	2	1	0	2	2	0	1	1	1	0	0	1	1	1	0	0	1
761	1	0	1	1	0	1	2	2	0	0	0	0	1	1	0	0	1	0	2	0	0	0	1	0	0	0	0	0	2	1	0	1	1	2	1	2	2	0	0	0	2	1	1	1	1	1	0	0	0
762	0	0	0	0	0	0	1	2	0	0	1	0	0	0	0	0	1	0	1	0	0	0	1	0	0	0	0	1	2	0	1	1	1	1	0	2	2	0	0	0	1	1	1	1	1	2	0	0	0
763	0	0	1	0	1	1	1	1	0	0	1	1	2	1	0	0	1	1	0	1	1	0	2	0	0	0	1	1	1	0	1	2	2	0	0	0	1	1	1	0	0	1	1	2	1	1	0	0	0
764	0	1	0	0	1	1	2	1	1	0	0	1	2	1	0	0	2	0	2	0	0	0	2	1	1	2	0	1	2	0	1	2	1	2	1	2	2	0	1	1	1	1	1	1	1	0	1	0	1
765	1	0	0	0	0	0	1	1	2	0	0	0	0	0	0	0	1	1	2	0	0	1	2	0	0	0	0	1	2	1	2	2	2	1	0	2	0	1	0	0	0	1	1	1	1	0	0	0	0
766	0	0	0	0	0	0	2	0	2	0	0	1	2	1	0	1	2	1	1	0	0	0	2	0	0	0	0	0	2	2	1	0	1	2	0	2	1	1	0	0	1	2	2	2	1	1	1	0	1
767	1	0	0	0	2	2	0	1	1	0	1	0	0	0	0	0	2	1	1	0	0	0	1	0	0	0	0	0	1	1	2	2	2	1	0	1	1	0	0	0	1	0	0	1	0	1	0	0	0
768	0	0	0	0	0	0	2	1	1	0	0	0	1	1	0	0	2	1	2	0	0	0	2	0	0	0	0	0	1	1	0	1	2	1	0	2	2	0	1	0	1	0	0	2	0	0	0	0	1
769	1	0	1	0	0	0	1	1	1	1	1	0	1	1	0	0	0	0	0	0	0	1	1	0	0	1	0	0	2	1	0	2	2	0	0	1	1	0	1	1	0	0	0	1	0	0	0	0	0
770	0	0	1	0	0	0	2	0	1	0	1	0	1	1	0	0	2	1	1	0	0	1	2	0	0	0	0	1	2	1	1	1	1	2	2	2	2	0	2	2	0	0	0	1	0	1	1	0	0
771	1	0	0	0	1	1	0	2	0	1	2	0	1	1	0	0	1	1	1	0	0	1	1	1	1	1	0	0	2	1	0	0	2	0	0	2	2	0	1	1	1	1	1	1	1	2	0	0	0
772	1	0	0	0	0	0	2	2	0	0	1	1	2	1	1	0	2	1	1	0	0	0	1	0	0	0	0	1	2	2	1	0	0	1	0	2	1	1	0	0	0	0	0	2	0	1	1	1	0
773	1	0	1	1	0	1	2	1	1	0	0	0	1	1	0	0	2	1	2	0	0	2	2	0	0	0	0	0	2	2	1	1	1	1	1	1	1	0	1	0	1	1	1	2	2	0	1	0	0
774	0	0	0	0	0	0	2	2	0	0	0	0	1	1	0	0	1	0	0	1	1	0	2	0	0	0	1	0	2	1	1	1	2	1	0	1	2	0	1	1	1	1	1	1	1	1	0	0	0
775	0	0	0	0	0	0	2	2	1	0	0	0	1	0	0	0	0	0	1	1	1	1	1	1	1	1	0	1	1	1	2	2	2	2	1	2	2	0	0	0	1	0	0	1	1	0	0	1	0
776	0	0	0	0	0	0	1	1	1	1	1	0	1	1	0	0	1	0	2	0	0	1	2	0	0	0	0	0	2	1	1	0	0	1	0	1	1	0	1	1	1	1	0	1	2	0	0	0	0
777	1	0	0	0	0	0	2	1	1	1	0	1	1	0	0	1	1	0	2	0	0	1	1	1	1	1	0	0	2	2	1	0	0	2	0	2	1	1	1	1	1	0	0	1	0	1	0	0	0
778	1	0	0	0	1	1	2	2	0	0	0	0	0	0	0	0	2	1	2	0	0	1	2	0	0	0	0	0	2	1	0	1	1	1	0	2	1	0	0	0	2	1	0	1	1	1	0	0	2
779	1	0	0	0	1	1	2	2	0	0	0	0	1	1	0	0	1	1	1	0	0	0	2	0	0	1	0	2	1	1	1	1	1	0	0	1	1	0	1	1	1	0	0	2	0	0	0	0	0
780	1	0	0	0	1	1	2	2	0	0	0	0	0	0	0	0	1	0	2	1	1	2	0	1	1	1	0	0	2	1	2	1	1	0	0	0	1	0	1	1	1	0	1	1	1	1	0	0	1
781	1	0	0	0	0	0	1	0	2	0	0	1	1	0	0	1	0	0	0	1	1	0	2	0	0	0	0	0	1	1	2	1	1	1	1	1	1	0	1	0	1	0	0	2	1	0	1	0	0
782	0	0	0	0	0	0	1	2	0	0	0	0	0	0	0	0	0	1	2	0	0	2	2	0	0	0	0	1	2	2	0	1	2	2	0	2	0	0	2	2	0	1	1	2	1	1	0	0	1
783	1	0	0	0	0	0	2	0	2	0	0	0	2	2	0	0	1	1	1	1	1	0	2	0	0	0	0	0	2	1	1	2	2	0	0	0	2	0	0	0	2	0	0	2	0	0	1	0	1
784	0	0	0	0	0	0	1	2	0	0	1	1	1	0	0	0	1	1	0	1	1	0	2	0	0	0	1	0	1	0	1	1	1	1	0	1	2	0	1	1	1	0	0	1	0	0	0	0	1
785	1	0	0	0	0	0	2	1	1	0	0	0	0	0	0	0	0	0	1	0	0	0	1	0	0	0	1	0	2	1	0	1	1	0	0	0	1	0	0	0	1	0	0	1	1	0	0	0	1
786	0	0	1	0	0	0	1	2	0	0	2	2	1	1	0	0	1	0	1	2	1	0	2	0	0	0	0	0	2	1	0	2	2	0	0	1	2	0	0	0	1	1	1	1	1	2	0	0	0
787	1	0	0	0	0	0	0	2	1	0	0	0	0	0	0	0	1	1	1	0	1	0	2	0	0	0	0	0	2	1	1	2	2	1	1	2	1	0	2	2	0	1	0	1	1	1	0	0	0
788	0	0	1	0	0	0	1	1	0	0	1	0	1	1	0	0	1	0	2	0	0	1	2	0	0	1	0	2	1	0	2	2	2	0	0	1	1	0	2	2	0	0	0	2	1	0	0	0	0
789	1	0	0	0	0	0	2	2	0	0	0	0	0	0	0	0	1	1	1	1	0	1	2	0	0	0	0	1	1	0	2	2	2	1	0	1	2	0	1	1	1	0	0	1	0	0	0	0	0
790	0	0	0	0	0	0	1	1	0	0	1	0	0	0	0	0	1	1	2	1	0	1	1	0	0	1	1	0	2	2	0	1	1	2	1	2	1	0	1	0	1	1	0	1	1	0	0	0	0
791	1	0	0	0	0	0	2	1	1	0	0	1	1	0	0	1	0	0	2	0	0	0	1	0	0	0	0	0	2	2	1	1	2	2	2	2	2	1	0	0	1	0	0	2	0	0	0	0	1
792	1	0	0	0	0	0	2	1	1	0	0	0	1	1	0	0	2	2	1	1	0	0	2	0	0	0	0	1	2	1	2	1	1	2	0	2	1	0	0	0	1	0	0	2	0	2	0	0	1
793	1	0	0	0	0	0	1	2	0	0	0	0	0	0	0	0	1	1	1	1	0	1	2	0	0	0	0	0	1	0	1	0	1	2	0	2	0	0	2	1	0	0	0	0	0	0	0	1	0
794	1	0	0	0	0	0	2	1	0	0	1	1	1	0	0	0	0	0	2	1	1	0	1	0	0	0	0	0	2	1	1	0	1	1	0	2	1	1	1	1	0	0	0	1	0	1	0	0	0
795	1	0	0	0	0	0	2	2	0	1	1	0	0	0	0	0	0	0	0	1	1	0	1	0	0	0	0	1	2	1	2	2	2	1	1	1	2	0	0	0	2	0	0	2	1	0	0	2	0
796	1	0	0	0	0	0	1	2	1	0	1	2	2	1	0	1	1	1	1	0	0	2	2	0	0	0	0	1	2	1	2	1	1	1	0	1	1	0	1	1	1	1	1	1	1	1	0	0	0
797	1	0	0	0	0	0	2	0	2	0	0	1	1	0	0	0	2	2	1	1	1	0	2	0	0	0	0	0	2	0	0	1	1	0	0	0	2	0	2	2	0	0	0	2	1	0	0	0	0
798	1	0	1	0	0	0	2	2	0	0	1	1	1	0	0	1	2	1	1	0	0	0	1	0	0	0	0	0	2	1	0	0	0	2	0	2	1	1	0	0	1	0	0	2	0	1	0	0	0
799	1	0	1	0	0	0	2	2	0	0	1	0	1	1	0	0	1	1	1	0	0	0	1	0	0	0	1	1	2	1	0	1	1	2	0	2	1	1	0	0	1	0	0	2	0	0	0	0	0
800	1	0	0	0	0	0	1	1	1	0	0	0	2	2	0	0	1	0	2	0	0	1	0	0	0	1	0	0	1	1	1	0	0	2	0	2	0	0	2	2	0	0	0	1	1	0	0	0	0
801	1	0	0	0	0	0	1	2	0	0	1	1	2	2	0	0	1	2	2	0	0	0	2	0	0	0	0	0	2	1	2	0	1	2	0	2	1	0	0	0	2	0	0	2	1	0	1	0	0
802	1	0	0	0	0	0	2	0	2	0	0	0	1	1	0	0	2	1	2	0	0	1	1	1	1	1	0	0	2	1	0	1	1	2	0	2	1	0	0	0	1	2	2	2	2	1	0	0	0
803	1	0	1	0	0	0	2	1	1	0	0	1	0	0	0	0	2	1	1	0	0	0	2	0	0	0	0	0	2	1	0	0	1	1	0	2	1	0	2	2	0	0	0	1	1	1	0	0	0
804	0	0	0	0	1	1	1	2	0	0	1	0	0	0	0	0	2	1	2	0	0	1	1	0	0	0	0	1	1	1	2	1	1	0	0	1	1	1	0	0	0	0	0	2	1	0	1	1	0
805	1	0	0	0	0	0	1	2	0	0	1	0	0	0	0	0	1	1	2	0	0	0	2	0	0	0	0	0	2	2	1	1	1	2	0	1	1	0	1	1	0	1	1	2	2	0	1	0	0
806	0	0	0	0	0	0	2	2	0	0	0	0	0	0	0	0	0	0	0	1	1	0	1	0	0	1	0	1	2	2	0	0	0	1	0	2	1	1	1	0	0	0	1	1	1	1	0	0	0
807	0	0	1	0	0	0	1	2	0	0	1	0	2	1	0	0	2	0	2	0	0	0	2	0	0	0	0	1	2	2	0	0	0	1	0	1	1	0	0	0	1	0	0	1	0	1	0	0	0
808	0	0	0	0	0	0	1	1	0	0	0	1	0	0	0	0	1	0	2	1	1	0	2	0	0	0	0	1	2	1	0	2	2	2	0	2	0	1	0	0	0	1	0	1	1	0	0	1	0
809	0	0	0	0	1	1	2	2	0	0	1	0	0	0	0	0	1	1	0	1	1	1	2	0	0	0	0	0	2	1	0	0	2	0	0	2	2	0	1	1	1	1	0	1	1	1	0	0	0
810	0	0	0	0	0	0	2	1	1	0	0	0	0	0	0	0	1	1	2	0	0	0	2	0	0	1	0	1	1	0	2	0	0	2	0	2	1	1	0	0	1	1	0	1	2	0	0	0	0
811	0	1	0	0	0	0	2	1	1	0	0	1	1	1	0	0	0	1	0	1	1	0	2	0	0	0	0	1	2	2	1	2	2	1	0	1	1	0	0	0	1	1	1	1	0	0	0	0	0
812	0	1	0	0	0	0	2	1	1	0	1	0	0	0	0	0	0	0	0	0	0	0	2	0	0	1	0	0	1	1	0	2	2	1	0	1	2	0	0	0	2	0	0	2	0	0	0	0	0
813	0	0	0	0	0	0	1	1	1	1	2	0	0	0	0	0	2	2	1	1	1	0	2	0	0	0	0	0	2	1	0	0	1	1	0	2	1	0	1	1	1	0	0	2	1	2	0	0	0
814	1	1	0	0	1	1	2	2	0	0	1	0	0	0	0	0	1	1	1	1	1	0	1	0	0	1	0	2	1	1	2	0	1	1	0	2	0	0	2	2	0	2	2	2	2	0	0	0	0
815	0	0	0	0	0	0	2	1	0	0	0	0	1	1	0	0	1	1	1	1	0	0	2	0	0	0	0	0	2	2	0	2	2	2	1	2	2	1	0	0	1	1	0	1	1	0	0	0	0
816	0	0	0	0	0	0	1	2	0	0	2	1	1	1	0	0	1	0	1	1	1	0	2	0	0	0	0	0	2	1	0	2	2	2	1	2	1	0	1	0	1	0	0	2	0	1	0	0	1
817	0	0	0	0	0	0	1	2	0	0	1	0	0	0	0	0	1	0	1	0	0	1	0	1	1	1	0	1	2	1	1	1	1	1	0	1	2	0	0	0	2	0	0	2	0	1	0	0	0
818	0	0	0	0	1	1	2	2	0	0	0	1	0	0	0	0	1	0	2	1	1	0	1	0	0	0	0	1	1	1	1	2	2	0	0	1	2	0	1	1	1	1	1	2	1	0	0	0	0
819	1	0	0	0	0	0	2	0	2	0	0	1	2	1	0	0	1	1	2	0	0	0	1	0	0	0	0	1	2	1	2	1	1	1	0	2	2	1	0	0	1	0	0	2	1	0	0	0	0
820	1	0	1	1	1	2	2	2	0	0	0	0	0	0	0	0	1	1	0	1	1	1	2	0	0	1	0	0	2	2	0	2	2	1	1	1	1	0	1	1	1	0	0	2	1	0	0	0	0
821	0	0	0	0	1	1	2	2	1	0	1	0	0	0	0	0	2	0	2	1	1	0	2	0	0	0	0	1	2	2	0	1	1	1	1	2	0	1	0	0	0	0	0	2	1	0	1	0	0
822	0	0	0	0	0	0	2	1	2	0	0	1	2	2	0	0	1	1	1	0	0	1	2	0	0	0	0	1	2	2	0	1	1	1	0	2	1	1	0	1	1	1	1	2	2	0	0	0	0
823	1	0	0	0	0	0	2	0	2	0	0	1	1	1	0	0	1	0	1	0	0	0	2	0	0	0	0	1	2	1	0	0	0	2	0	2	2	0	0	0	2	0	0	1	0	1	0	0	0
824	1	0	0	0	0	0	0	2	0	0	2	1	1	0	0	1	1	0	2	0	0	1	2	0	0	0	0	0	2	1	0	1	1	2	1	2	0	0	1	1	0	0	0	2	1	0	0	0	1
825	1	0	0	0	0	0	2	0	2	0	0	1	2	1	0	0	2	0	0	1	1	0	2	0	0	0	0	1	2	1	2	0	1	1	0	2	2	0	1	1	1	0	0	1	0	0	0	1	0
826	0	0	0	0	0	0	1	2	0	0	1	0	1	1	0	0	2	1	2	0	0	0	2	0	0	0	0	0	2	1	2	1	1	0	0	1	0	1	1	1	0	0	0	2	0	0	0	0	0
827	0	0	0	0	0	0	1	1	1	0	1	0	0	0	0	0	1	0	1	0	0	1	2	0	0	0	0	1	2	0	1	1	2	0	0	1	2	0	0	0	1	0	0	1	1	0	0	0	0
828	1	0	0	0	0	0	1	1	1	0	1	0	0	0	0	0	2	1	2	0	0	1	2	0	0	0	1	1	1	0	1	2	2	0	0	1	1	0	1	1	0	1	1	1	1	1	0	0	0
829	1	0	1	1	0	1	2	1	1	0	0	0	0	0	0	0	1	0	2	0	0	0	2	0	0	1	0	0	2	2	0	0	1	1	0	2	1	1	0	0	1	0	0	1	0	1	0	0	0
830	1	0	0	0	0	0	2	2	0	0	0	0	0	0	0	0	1	1	1	0	0	0	2	0	0	0	0	0	2	2	0	1	1	2	0	2	1	0	2	2	0	0	0	1	0	1	0	0	0
831	0	0	0	0	0	0	2	1	0	0	0	0	0	0	0	0	2	1	1	0	0	1	2	0	0	0	0	0	2	2	0	1	1	1	0	2	1	0	2	2	0	0	0	1	0	0	0	0	0
832	0	0	0	0	1	1	1	2	1	0	1	0	1	1	0	0	1	1	1	0	0	0	1	0	0	0	0	1	2	1	0	0	0	2	0	2	1	0	1	1	1	0	0	2	0	1	0	0	2
833	0	0	0	0	0	0	2	2	1	0	0	1	1	1	0	0	1	0	1	0	0	0	0	0	0	1	1	0	2	1	1	1	1	1	0	2	1	0	1	1	1	1	0	0	1	0	1	0	0
834	1	0	0	0	2	2	1	1	1	0	0	0	2	2	0	0	1	1	0	1	1	0	2	0	0	0	0	0	2	2	0	2	2	0	0	2	1	0	1	0	1	0	0	2	2	1	0	0	0
835	1	0	0	0	0	1	2	2	0	0	0	1	1	0	0	1	0	0	2	1	1	1	1	0	0	0	1	0	2	1	0	1	1	2	0	2	2	0	1	0	1	0	0	2	0	1	0	0	0
836	0	0	0	0	0	0	1	2	0	0	1	1	1	1	0	0	1	1	0	0	0	1	2	0	0	0	0	0	2	1	2	1	1	1	1	1	2	0	0	0	1	0	0	1	0	0	0	0	1
837	1	0	0	0	0	0	2	1	1	0	0	0	0	0	0	0	2	2	1	1	1	0	2	0	0	0	0	0	2	1	0	2	2	1	1	1	1	0	1	1	1	0	0	1	1	1	0	0	0
838	0	0	0	0	0	0	2	1	1	0	0	1	1	0	0	1	0	0	2	1	1	0	2	0	0	0	0	1	2	1	1	1	0	2	1	2	2	0	0	0	2	0	0	2	2	0	0	0	0
839	0	0	0	0	0	0	1	2	0	0	2	1	1	0	0	1	0	0	0	1	1	0	2	0	0	0	0	0	1	0	1	2	2	0	0	1	1	1	0	0	0	0	0	2	1	2	0	0	0
840	1	1	0	0	1	1	2	1	2	0	0	0	0	0	0	0	1	1	1	0	0	1	1	0	0	0	0	1	2	0	1	1	2	0	0	2	2	0	1	1	1	0	0	2	1	0	0	0	1
841	1	1	0	0	1	1	2	1	0	0	1	0	0	0	0	0	1	1	1	2	1	1	2	0	0	0	0	0	2	2	1	0	0	2	0	2	2	0	0	0	1	1	1	2	1	2	0	0	1
842	1	0	0	0	1	1	2	2	0	0	1	0	1	1	0	0	1	0	2	0	0	2	1	1	1	1	0	0	1	1	1	1	1	2	0	2	0	1	1	1	0	0	0	2	1	0	0	1	1
843	0	0	0	0	0	0	1	1	0	0	2	1	1	0	0	1	0	0	1	2	1	1	1	1	1	0	0	0	2	0	0	1	1	1	0	1	1	0	0	0	2	0	0	2	0	1	0	0	0
844	0	0	0	0	0	0	2	2	1	0	1	0	0	0	0	0	0	0	0	1	1	0	1	0	0	0	0	0	1	0	1	1	2	2	2	2	2	0	0	0	1	1	1	1	1	0	0	0	0
845	1	0	0	0	0	0	2	2	0	0	1	0	0	0	0	0	1	0	1	0	0	0	1	0	0	0	0	0	2	1	1	1	1	1	0	1	1	0	1	0	2	0	0	2	1	1	0	0	0
846	1	0	0	0	0	0	2	1	1	0	1	0	1	1	0	0	1	0	1	0	0	0	2	0	0	0	0	1	2	1	2	1	1	2	0	2	1	1	0	0	1	0	0	1	0	1	0	1	0
847	1	0	1	1	0	1	1	1	1	0	1	0	0	0	0	0	0	0	2	0	0	0	2	0	0	1	0	0	2	2	0	1	1	0	0	0	2	0	1	1	1	0	0	1	0	1	0	0	0
848	0	0	0	0	0	0	2	2	0	0	1	0	0	0	0	0	1	1	1	0	0	0	2	0	0	0	0	1	2	0	1	2	1	2	1	2	0	0	2	1	0	0	0	1	0	1	0	1	0
849	1	0	0	0	1	1	2	2	0	0	0	0	0	0	0	0	0	0	0	1	1	0	2	0	0	1	0	0	2	2	1	2	2	0	0	1	1	0	1	1	1	0	0	2	0	1	1	0	0
850	1	0	0	0	0	0	0	1	1	0	1	1	1	0	0	0	1	1	0	1	1	1	2	0	0	1	0	0	1	0	1	2	2	0	0	1	2	0	0	0	2	1	1	2	1	0	0	0	0
851	1	0	0	0	0	0	2	1	2	0	0	0	1	1	0	0	1	1	0	1	1	0	1	0	0	1	0	0	2	1	2	1	2	1	1	1	1	0	0	0	2	1	0	1	1	1	0	0	0
852	1	0	1	1	0	1	2	1	1	0	0	1	1	1	0	0	1	1	0	0	0	1	2	0	0	0	1	0	2	1	0	1	1	0	0	1	2	0	0	0	2	0	0	1	0	0	0	0	0
853	1	0	0	0	0	0	1	1	0	0	1	0	2	2	0	0	0	1	2	0	0	1	0	1	1	1	0	0	2	2	1	1	1	1	1	2	1	0	2	2	0	0	0	1	0	1	0	0	0
854	1	0	0	0	0	0	2	1	0	0	0	1	2	0	0	1	1	1	1	1	0	1	2	0	0	0	0	0	2	2	2	2	2	2	0	2	0	0	1	1	0	0	0	1	0	1	0	0	0
855	1	0	1	1	0	1	2	2	2	0	0	0	0	0	0	0	2	1	2	0	0	0	2	0	0	0	0	1	2	2	0	1	1	2	1	2	1	0	1	1	1	0	0	2	0	2	0	0	0
856	0	0	0	0	0	0	1	1	0	1	1	1	1	0	0	1	2	0	2	0	0	0	2	0	0	0	1	1	2	0	1	0	0	2	0	2	2	0	1	1	1	0	0	2	1	0	0	1	0
857	1	1	0	0	1	1	1	1	1	0	0	1	2	1	1	0	1	1	1	0	0	0	2	0	0	0	0	2	2	1	1	2	2	1	1	2	1	0	1	1	1	0	0	2	1	0	0	2	0
858	1	0	0	0	1	1	2	2	0	0	1	0	1	0	0	0	1	1	0	2	2	1	1	1	1	2	0	0	2	1	0	1	2	2	2	2	1	0	1	1	1	0	0	2	0	1	0	0	0
859	1	0	0	0	0	0	2	1	1	0	0	0	1	1	0	0	2	1	1	0	0	0	2	0	0	0	0	0	2	0	1	2	2	0	0	1	1	1	1	0	0	0	0	1	0	0	0	0	0
860	1	0	0	0	0	0	2	1	1	0	0	1	2	1	0	1	1	1	0	1	1	0	2	0	0	0	0	0	2	2	0	0	1	0	0	2	0	0	1	1	1	0	0	2	0	0	0	0	0
861	1	0	0	0	0	0	2	2	0	0	0	0	2	1	1	0	1	0	1	0	0	1	2	0	0	0	0	1	2	1	1	1	1	1	0	1	1	0	1	1	0	0	0	2	1	0	0	0	0
862	0	1	0	0	1	1	2	2	0	0	0	0	1	0	1	0	1	1	1	1	0	0	2	0	0	0	0	1	2	1	1	0	1	1	0	2	1	0	1	0	2	0	1	1	1	1	0	0	0
863	0	0	0	0	0	0	2	1	1	0	1	0	0	0	0	0	1	0	2	1	1	1	2	0	0	0	0	1	1	1	1	2	1	2	1	2	0	2	0	0	0	0	0	1	0	2	0	0	0
864	1	0	0	0	0	0	1	1	1	0	1	0	0	0	0	0	1	1	1	1	1	1	1	1	1	1	0	1	2	0	1	0	2	0	0	2	1	0	2	2	0	0	0	2	0	0	0	0	0
865	0	0	0	0	0	0	2	1	0	0	0	0	0	0	0	0	1	0	1	1	1	0	1	0	0	0	2	1	2	0	1	1	2	0	0	1	1	0	0	0	2	0	0	2	0	0	0	0	0
866	0	1	0	0	1	1	2	1	1	0	1	0	1	1	0	0	2	0	2	0	0	0	2	0	0	0	1	1	2	1	0	1	2	1	0	2	1	0	1	0	1	0	0	1	0	1	0	0	0
867	0	0	0	0	0	0	2	1	1	0	1	0	1	1	0	0	1	2	1	1	1	0	2	0	0	0	0	1	2	0	1	0	0	1	0	1	0	1	1	1	0	0	0	1	0	1	0	0	0
868	0	0	0	0	0	0	1	1	1	0	1	0	1	1	0	0	2	2	2	0	0	0	2	0	0	0	1	1	2	1	0	0	0	1	0	1	1	1	0	0	0	0	0	2	1	0	0	0	0
869	0	0	0	0	0	0	2	1	1	0	0	2	1	1	0	0	0	0	1	1	1	0	2	0	0	1	0	1	2	0	1	1	1	0	0	1	1	0	0	0	1	1	1	2	0	1	0	0	0
870	1	0	0	0	0	0	2	0	2	0	0	1	2	0	0	1	0	0	2	1	1	0	1	0	0	0	0	0	2	2	0	1	1	2	0	2	1	0	0	0	1	1	0	1	1	0	0	1	0
871	0	1	1	0	0	0	1	2	0	0	2	0	1	0	0	0	1	0	1	1	1	2	0	1	1	1	0	0	2	1	0	1	2	0	0	2	1	1	1	0	0	0	0	1	0	1	0	0	1
872	1	1	1	0	0	0	0	2	0	0	2	0	0	0	0	0	2	0	2	0	0	0	2	0	0	0	0	0	2	2	0	0	0	2	0	2	2	0	0	0	2	0	0	2	0	1	1	0	0
873	1	0	1	1	0	1	2	1	1	0	0	1	1	1	0	0	1	1	1	1	0	0	2	0	0	0	0	0	2	1	0	0	0	2	0	2	1	1	0	0	1	0	0	1	1	1	1	0	0
874	0	1	0	0	0	0	2	2	2	0	0	0	0	0	0	0	1	1	1	1	0	1	2	0	0	0	0	0	2	2	1	1	2	2	1	2	2	0	2	2	0	1	0	0	1	0	0	0	1
875	1	0	0	0	0	0	2	1	1	0	0	1	1	0	0	1	2	0	2	0	0	0	1	0	0	0	0	0	2	1	1	1	1	2	1	2	2	1	0	0	1	0	0	2	0	0	1	0	0
876	0	0	0	0	1	1	2	1	1	0	0	0	1	1	0	0	2	2	2	0	0	0	2	0	0	0	0	0	2	1	0	2	2	2	1	2	2	0	0	0	2	0	0	2	1	0	0	0	0
877	0	0	0	0	0	0	2	2	0	0	1	0	0	0	0	0	1	1	1	0	0	0	2	0	0	0	0	2	2	1	1	1	1	0	0	2	2	0	0	0	1	0	0	2	2	1	0	1	0
878	0	0	0	0	0	0	2	0	1	0	1	0	0	0	0	0	1	1	1	0	0	1	2	0	0	0	1	1	2	1	0	0	0	1	1	2	1	0	0	0	2	0	0	1	0	0	0	0	0
879	1	0	1	0	1	1	1	2	0	0	1	0	0	0	0	0	0	0	0	1	0	0	1	0	0	0	0	0	2	2	0	1	1	1	1	2	2	0	1	1	1	1	1	2	1	0	1	0	0
880	1	0	0	0	1	1	2	1	1	0	0	1	1	0	0	0	1	1	2	0	0	1	2	0	0	1	0	0	2	1	0	2	2	2	0	2	2	0	1	1	1	1	0	1	0	1	0	0	0
881	1	1	0	0	0	0	2	1	1	0	0	1	0	0	0	0	1	0	2	1	1	0	2	0	0	0	0	0	2	2	0	2	2	0	0	1	1	0	2	2	0	1	1	2	1	0	0	0	1
882	1	0	0	0	1	1	1	1	1	0	1	0	0	0	0	0	1	0	1	1	0	0	2	0	0	0	0	0	2	0	0	2	2	2	1	2	1	0	2	2	0	0	0	1	0	1	0	0	0
883	0	0	0	0	0	0	2	1	1	0	0	1	1	1	0	0	2	1	1	1	1	0	2	0	0	0	1	1	2	1	0	1	2	2	1	2	2	0	0	0	2	0	1	2	1	0	1	0	0
884	1	0	1	1	0	1	2	1	0	0	1	0	0	0	0	0	2	0	2	1	0	0	2	0	0	1	0	0	1	0	1	1	1	1	0	2	1	0	0	0	1	1	0	1	2	0	0	1	0
885	1	0	0	0	1	1	2	0	2	0	0	1	0	0	0	0	2	0	1	1	1	0	0	0	0	1	0	0	2	2	1	2	2	1	0	1	1	0	2	1	0	0	0	2	1	0	0	1	1
886	0	0	0	0	0	0	1	2	0	0	1	0	1	1	0	0	2	1	2	1	1	0	2	0	0	1	0	0	2	1	1	1	1	1	0	2	0	1	1	1	0	0	0	1	0	0	0	0	0
887	0	0	0	0	0	0	2	0	2	0	0	0	0	0	0	0	2	1	1	0	0	0	1	0	0	0	0	0	2	0	0	2	2	0	0	1	2	0	1	1	1	0	0	2	1	0	1	0	1
888	1	0	0	0	0	0	2	1	0	0	0	0	0	0	0	0	0	0	2	0	0	0	0	0	0	0	0	0	2	1	1	1	1	0	0	1	1	0	1	1	1	1	1	2	1	0	0	0	1
889	1	0	0	0	2	2	1	2	1	0	1	1	1	0	0	0	2	1	2	0	0	0	2	0	0	0	0	0	1	1	2	1	1	0	0	0	2	0	0	0	1	0	0	2	1	0	1	1	0
890	1	0	0	0	0	0	2	2	0	0	0	0	0	0	0	0	0	0	1	1	1	0	2	0	0	0	0	1	1	1	2	1	1	2	0	2	1	0	0	0	0	0	0	2	1	1	0	0	1
891	0	0	0	0	0	0	1	2	0	0	0	1	1	1	0	0	1	0	2	1	1	0	2	0	0	0	0	1	2	1	0	2	2	0	0	1	1	0	0	0	1	0	1	1	1	0	0	0	1
892	1	0	0	0	0	0	2	1	1	0	1	1	2	2	0	0	0	0	1	0	0	1	2	0	0	0	0	1	2	1	2	0	0	1	0	1	2	0	0	0	1	1	0	1	1	2	0	0	0
893	0	0	0	0	0	0	2	1	0	0	0	0	2	0	1	0	1	1	1	0	0	0	2	0	0	1	0	0	2	1	1	1	1	0	0	1	1	0	0	0	1	1	1	1	1	1	0	0	0
894	0	0	0	0	0	0	2	1	1	0	0	1	1	0	0	0	2	0	1	1	1	0	1	0	0	0	0	1	2	1	0	1	2	1	0	2	1	0	1	0	1	2	2	2	2	0	0	1	0
895	1	0	0	0	0	0	2	0	2	0	0	0	0	0	0	0	1	0	0	1	1	0	1	0	0	0	0	1	2	1	0	1	1	1	0	2	2	0	1	1	1	0	0	2	1	0	0	0	0
896	0	0	1	0	0	0	2	1	1	0	1	0	0	0	0	0	2	0	2	1	0	0	2	0	0	0	0	0	2	2	0	2	2	0	0	1	0	0	1	1	0	0	0	1	0	1	0	0	1
897	0	0	1	0	1	1	1	2	0	0	1	0	0	0	0	0	2	2	1	1	1	1	2	0	0	0	0	0	1	1	1	0	0	2	0	2	0	0	1	1	0	0	0	2	1	0	1	0	0
898	0	0	0	0	0	0	2	1	1	0	0	0	0	0	0	0	2	0	2	0	0	1	2	0	0	0	0	0	2	0	0	2	2	0	0	1	1	0	1	1	0	0	0	2	0	2	0	0	0
899	0	0	0	0	1	1	2	1	1	0	0	0	1	1	0	0	2	2	2	0	0	1	2	0	0	0	0	0	2	1	1	0	0	1	1	2	1	0	0	0	0	0	0	2	0	2	1	0	0
900	1	1	0	0	0	0	2	1	1	0	0	0	1	1	0	0	0	0	1	1	1	0	2	0	0	0	0	0	2	2	1	1	1	0	0	2	1	1	1	1	0	0	0	1	1	1	0	0	2
901	0	0	0	0	0	0	2	0	2	0	0	0	0	0	0	0	0	0	0	1	0	2	0	1	1	1	0	0	1	1	0	0	1	2	0	2	1	0	1	1	1	1	1	2	0	0	0	0	0
902	1	0	1	0	0	0	1	1	1	0	1	0	0	0	0	0	0	0	0	1	0	0	2	0	0	1	0	1	2	2	1	1	2	1	0	2	1	1	1	1	0	0	0	0	2	2	0	0	0
903	0	0	0	0	2	2	1	1	0	0	1	1	0	0	0	0	1	0	1	1	0	0	1	0	0	0	0	0	2	1	0	2	2	0	0	1	1	1	0	1	1	0	0	2	1	0	0	0	0
904	0	0	0	0	0	0	1	2	0	0	0	0	0	0	0	0	2	1	1	1	1	1	1	1	1	1	0	1	2	1	2	1	1	0	0	1	1	0	0	0	0	1	1	2	1	0	0	0	0
905	1	1	0	0	0	0	2	1	1	0	0	1	1	0	0	1	2	1	2	0	0	0	2	0	0	0	0	0	2	1	1	1	1	2	1	2	1	0	2	2	0	0	0	1	1	0	1	0	1
906	1	0	0	0	0	0	1	0	2	0	0	0	0	0	0	0	1	0	1	1	1	0	0	0	0	0	0	1	2	0	1	1	1	1	0	2	2	0	1	1	1	1	1	2	1	1	0	0	1
907	1	0	0	0	0	0	1	2	0	0	0	0	0	0	0	0	0	0	0	1	0	1	1	1	1	1	1	0	2	1	1	0	0	2	0	2	1	0	1	1	1	0	0	1	0	1	0	2	0
908	1	0	0	0	0	0	1	2	1	0	0	0	0	0	0	0	1	0	1	0	0	0	2	0	0	0	0	0	2	1	2	0	1	1	0	2	1	0	0	0	1	0	0	0	0	1	0	0	0
909	0	0	0	0	1	1	2	2	0	0	0	0	1	1	0	0	0	0	2	1	1	0	2	1	1	2	0	0	2	1	0	1	1	1	0	2	2	0	1	1	1	1	1	1	1	1	0	0	0
910	0	0	0	0	0	0	2	1	1	0	1	1	1	0	0	1	2	2	1	0	0	0	2	0	0	0	0	0	2	2	0	1	1	2	0	2	1	0	2	2	0	0	0	2	0	0	0	1	0
911	1	0	0	0	0	0	1	1	1	0	1	0	0	0	0	0	1	0	2	0	0	0	2	0	0	1	0	1	1	1	2	1	1	1	0	1	0	0	1	1	1	0	0	2	1	0	0	0	0
912	1	0	0	0	0	0	1	1	1	0	1	0	0	0	0	0	0	0	1	0	0	0	2	0	0	0	0	0	2	2	0	1	2	1	0	2	1	0	0	0	2	0	0	2	0	0	0	0	0
913	0	0	0	0	0	0	2	1	0	0	1	1	1	1	0	0	2	2	2	0	0	0	1	0	0	0	0	0	2	1	2	1	1	2	1	1	2	0	0	0	1	0	0	0	0	1	0	1	0
914	1	0	0	0	0	0	2	1	1	0	0	1	1	0	0	1	0	0	1	0	0	1	2	0	0	0	0	2	1	0	2	1	1	1	0	0	2	0	2	2	0	2	2	2	2	1	0	0	0
915	0	0	0	0	0	0	2	1	1	0	0	1	1	1	0	0	2	0	0	1	1	0	2	0	0	0	0	0	2	1	0	1	1	2	2	2	1	0	2	2	0	1	1	2	1	0	0	0	0
916	0	1	0	0	0	0	2	2	0	0	0	1	1	0	1	0	1	1	0	0	0	0	2	0	0	0	0	0	2	1	1	2	2	0	0	1	1	0	2	2	0	0	0	1	0	0	0	0	0
917	0	1	0	0	1	1	1	1	1	0	1	0	1	1	0	0	1	1	1	0	1	0	2	0	0	0	0	1	2	2	1	2	2	1	1	1	1	0	1	1	1	1	1	2	0	0	1	1	0
918	1	0	0	0	0	0	1	2	0	0	2	0	0	0	0	0	1	0	1	0	0	1	1	0	0	1	1	0	2	1	0	1	1	1	1	1	1	0	0	0	1	0	0	2	1	0	1	0	0
919	0	0	1	0	0	0	1	2	0	0	2	1	1	0	0	1	1	1	1	1	1	0	2	0	0	0	0	0	1	1	0	1	1	2	0	2	0	0	1	1	0	0	0	1	0	1	0	0	1
920	1	0	0	0	0	0	1	1	1	0	1	0	0	0	0	0	1	0	2	0	0	0	2	0	0	0	0	0	2	2	0	2	2	1	0	2	1	0	0	0	1	1	1	2	1	2	0	0	0
921	0	0	1	0	1	1	1	0	2	0	0	0	1	0	1	0	1	1	1	0	0	0	1	0	0	0	0	0	2	1	0	1	1	2	0	2	1	1	0	0	2	0	0	1	0	1	0	0	0
922	1	0	0	0	0	0	2	1	1	0	1	1	2	1	0	0	0	0	1	0	0	0	2	0	0	0	0	0	2	1	1	1	1	1	0	2	2	1	0	0	1	0	0	1	0	1	0	0	1
923	0	0	0	0	0	0	2	1	1	0	0	0	0	0	0	0	2	1	2	1	1	1	2	0	0	0	1	0	2	1	1	2	2	0	0	1	1	1	1	1	1	1	1	2	1	1	0	1	0
924	1	0	1	0	0	0	2	2	0	0	1	0	0	0	0	0	1	0	1	0	0	1	2	0	0	0	0	1	2	1	1	1	1	1	1	1	0	0	2	1	0	1	0	1	0	1	0	0	0
925	0	0	0	0	0	0	1	1	1	0	0	0	1	1	0	0	0	0	1	1	1	0	1	0	0	1	0	1	2	2	0	1	1	1	0	2	1	0	0	0	1	0	0	2	0	1	0	0	0
926	1	0	0	0	1	1	0	2	0	0	1	0	0	0	0	0	1	1	1	0	0	1	2	0	0	0	0	0	1	1	2	2	2	0	0	0	1	0	0	0	0	1	1	1	1	0	1	0	0
927	1	0	0	0	0	0	1	1	1	0	1	0	0	0	0	0	1	0	1	1	1	0	2	0	0	0	0	1	1	1	1	0	1	1	0	2	1	0	2	2	0	0	0	2	1	0	0	0	0
928	0	0	0	0	0	0	2	1	1	0	0	1	1	0	0	1	1	1	0	1	1	0	2	0	0	0	0	0	2	2	1	0	1	2	0	2	2	0	2	2	0	1	0	1	0	0	0	0	0
929	0	0	0	0	0	0	2	2	0	0	0	0	0	0	0	0	2	2	1	1	1	1	0	0	0	0	0	1	1	1	1	1	2	1	0	2	1	0	0	0	1	0	0	0	0	1	0	0	0
930	0	0	0	0	1	1	1	2	0	0	1	1	2	1	0	0	0	0	0	1	1	1	1	0	0	0	0	0	2	2	1	1	1	0	0	0	2	0	0	0	1	0	0	1	0	1	0	1	0
931	1	0	0	0	0	0	2	1	1	0	0	0	0	0	0	0	1	0	1	0	0	0	2	0	0	0	0	1	1	1	1	1	1	0	0	1	0	0	2	1	0	0	0	2	1	1	0	0	0
932	1	0	0	0	0	0	1	1	1	0	0	1	1	1	0	0	1	1	2	0	0	1	2	0	0	0	0	0	2	2	1	0	0	1	0	2	2	0	0	0	2	0	0	0	0	1	0	0	0
933	0	0	0	0	0	0	1	2	0	0	1	0	1	1	0	0	0	0	1	0	0	0	2	0	0	0	0	2	1	0	2	1	1	2	1	2	2	0	1	1	1	0	0	2	0	2	0	1	0
934	0	0	0	0	1	1	2	2	0	0	0	0	1	1	0	0	2	2	1	1	1	1	2	0	0	0	1	0	2	1	0	1	1	1	0	2	1	1	0	0	1	0	0	1	0	1	0	0	1
935	1	0	0	0	0	0	1	1	1	0	0	0	1	1	0	0	2	1	2	0	0	0	2	0	0	1	0	0	2	0	0	1	2	1	0	2	1	0	1	1	1	1	1	2	1	1	0	0	1
936	1	0	0	0	0	0	2	0	1	0	1	0	1	1	0	0	1	0	1	0	0	0	2	0	0	0	0	1	1	1	2	1	2	1	0	2	2	0	0	0	2	2	2	2	2	0	1	0	0
937	0	0	0	0	0	0	2	1	1	0	1	1	0	0	0	0	1	2	2	0	0	0	2	0	0	0	1	0	2	1	1	1	1	1	0	1	1	0	0	0	2	0	0	2	0	1	0	0	0
938	0	0	0	0	0	0	2	1	1	0	0	0	1	0	0	0	1	0	2	0	0	1	2	0	0	0	0	0	1	1	1	1	1	1	0	1	1	0	1	0	1	0	0	0	0	0	0	0	0
939	0	0	0	0	1	1	2	2	0	0	0	1	1	0	0	1	1	2	1	1	1	1	1	1	1	1	0	1	1	1	1	1	1	1	1	2	2	0	0	0	1	1	1	1	1	2	0	0	0
940	1	0	0	0	0	0	2	0	2	0	0	0	0	0	0	0	1	1	1	1	1	0	2	0	0	0	0	0	2	1	1	1	2	1	0	2	1	0	1	0	1	0	0	1	1	1	0	0	0
941	0	0	0	0	1	1	2	2	2	0	0	0	1	1	0	0	2	1	1	0	0	0	2	0	0	0	0	0	1	0	1	1	2	2	1	2	2	0	2	2	1	0	0	2	0	1	0	0	1
942	0	0	1	1	0	1	1	2	0	0	1	0	0	0	0	0	2	0	2	0	0	0	0	0	0	0	0	1	2	1	2	1	2	1	0	2	1	0	0	0	1	0	0	2	1	0	0	0	0
943	1	0	0	0	0	0	2	2	0	0	0	0	0	0	0	0	0	0	0	2	0	0	2	0	0	1	0	0	2	2	0	2	2	1	1	2	0	0	1	1	0	1	0	0	2	1	0	1	0
944	0	0	0	0	1	1	1	1	1	0	1	1	2	2	0	0	1	0	1	1	1	1	2	0	0	1	0	0	2	2	0	0	0	2	0	2	1	0	1	1	1	0	0	2	0	1	0	0	0
945	0	0	0	0	0	0	1	1	1	0	0	1	1	0	0	0	2	1	1	0	0	1	2	0	0	0	0	2	2	2	0	1	1	1	0	2	1	1	0	1	1	1	1	1	1	0	1	1	0
946	0	0	0	0	0	0	0	2	0	0	2	0	1	1	0	0	2	2	2	1	0	0	2	0	0	1	0	1	2	1	1	1	1	1	0	2	1	1	1	0	0	1	0	1	1	0	0	0	1
947	0	0	0	0	0	0	1	1	1	0	1	0	0	0	0	0	1	1	1	0	0	0	1	1	1	1	0	0	2	2	0	1	1	1	1	1	0	0	1	1	1	0	0	0	0	1	0	0	1
948	1	0	0	0	0	0	2	2	0	0	0	0	2	1	1	0	2	2	0	2	2	1	2	0	0	0	0	1	1	1	1	2	2	0	0	1	1	0	1	0	1	1	0	1	0	0	0	0	0
949	0	0	0	0	0	0	1	2	0	0	1	0	1	1	0	0	1	1	0	1	0	1	2	0	0	0	0	0	1	1	0	2	2	0	0	1	0	1	0	0	0	0	0	1	0	0	0	0	0
950	1	0	0	0	0	0	2	1	2	0	0	1	0	0	0	0	1	1	0	0	0	0	2	0	0	0	0	0	2	2	0	1	2	2	2	2	1	1	0	0	0	0	0	1	0	0	0	0	0
951	0	0	1	0	1	1	1	2	0	0	0	1	1	1	0	0	1	1	0	0	0	0	2	0	0	0	0	1	2	1	2	1	1	1	0	2	1	0	2	2	0	0	0	1	1	0	0	0	0
952	1	0	1	1	0	1	2	1	1	0	1	0	1	0	0	0	1	1	1	0	0	1	1	1	1	2	0	1	1	0	1	1	1	2	1	2	1	0	1	1	1	0	0	2	0	1	0	0	0
953	1	0	0	0	0	0	1	1	1	0	1	1	1	0	0	1	2	0	1	0	0	0	2	0	0	0	0	0	2	1	0	2	2	2	2	2	1	0	2	2	0	0	0	2	0	1	0	0	0
954	0	0	0	0	0	0	2	1	2	0	0	1	0	0	0	0	1	1	1	0	0	0	2	0	0	1	1	2	2	1	1	1	1	1	1	1	2	0	0	0	2	0	0	1	0	0	0	1	1
955	0	0	1	0	1	1	2	1	2	0	0	0	1	1	0	0	2	2	1	0	0	1	2	0	0	0	0	0	2	1	1	1	2	1	1	1	1	0	0	0	1	0	0	0	0	0	0	0	0
956	1	0	1	0	0	0	2	2	0	0	0	0	0	0	0	0	1	1	1	1	0	0	2	0	0	0	0	0	2	1	0	2	2	0	0	1	2	0	0	0	1	1	0	1	1	0	0	1	0
957	0	0	0	0	0	0	2	1	1	0	0	0	0	0	0	0	1	0	1	0	0	0	1	0	0	0	0	1	2	2	1	2	2	1	0	2	1	0	2	2	0	0	0	2	1	0	1	1	0
958	1	0	0	0	0	0	2	0	2	0	0	0	1	1	0	0	1	0	1	2	1	0	2	0	0	1	0	0	2	2	0	0	0	0	0	1	2	0	1	0	1	1	0	1	1	1	0	1	0
959	1	0	0	0	0	0	2	2	1	0	0	1	1	1	0	0	1	1	0	1	1	1	2	0	0	0	0	0	2	2	0	0	0	1	1	2	1	0	2	1	0	1	1	2	1	0	1	0	0
960	0	0	0	0	0	0	0	2	1	0	0	1	1	0	0	1	1	1	2	0	0	1	1	0	0	0	0	0	1	1	2	1	1	2	1	2	1	1	0	0	1	0	1	1	1	0	0	0	0
961	0	0	0	0	0	0	1	1	1	0	0	0	0	0	0	0	1	2	2	0	0	0	2	0	0	0	1	0	2	1	0	0	1	2	0	2	1	0	0	0	2	0	0	2	1	1	0	0	0
962	0	0	1	0	0	0	2	0	2	0	0	0	0	0	0	0	0	0	0	1	1	0	2	0	0	0	0	1	2	1	2	0	0	2	0	2	2	1	0	0	0	0	0	2	1	0	0	1	0
963	0	0	0	0	0	0	1	1	2	0	0	0	0	0	0	1	0	0	1	0	0	0	2	0	0	1	0	0	2	2	1	1	1	0	0	2	2	1	0	0	1	0	0	1	0	1	0	0	0
964	1	0	1	0	0	0	2	1	1	0	0	0	1	2	0	0	1	0	2	0	0	0	1	0	0	0	0	0	1	1	0	2	2	2	0	2	2	0	0	0	2	1	1	2	1	0	0	0	1
965	0	0	0	0	0	0	1	2	0	0	2	2	2	0	1	1	0	0	1	1	1	0	2	0	0	0	0	1	2	1	1	0	0	2	0	2	1	1	0	0	1	0	0	1	0	1	0	0	0
966	1	0	0	0	1	1	2	0	1	0	2	0	0	0	0	0	2	0	2	1	0	2	0	1	1	1	0	0	2	1	1	0	1	2	1	2	2	0	2	2	1	1	1	1	1	1	0	1	0
967	1	0	0	0	1	1	2	2	0	1	1	1	0	0	0	0	1	0	2	1	1	0	2	0	0	0	0	1	2	1	2	1	0	0	0	2	1	0	1	0	2	0	0	2	1	0	0	0	0
968	1	0	0	0	0	0	2	0	1	0	1	0	0	0	0	0	1	0	0	1	1	0	2	0	0	1	0	1	2	1	1	1	1	1	1	1	1	0	1	1	1	0	0	2	2	1	0	0	0
969	0	0	1	0	0	0	2	2	0	0	0	0	1	1	0	0	1	1	1	1	1	0	0	0	0	0	0	2	1	1	2	2	2	1	0	2	2	0	0	0	1	0	0	2	0	0	0	1	0
970	0	0	0	0	1	1	1	2	0	0	1	1	2	2	0	0	1	1	0	2	2	0	2	0	0	1	0	0	2	0	0	1	1	0	0	0	1	0	2	2	0	0	0	1	1	1	0	0	0
971	0	0	0	0	0	0	0	2	0	1	2	0	0	0	0	0	0	0	1	1	1	1	1	1	1	1	0	0	2	2	1	1	2	0	0	1	1	1	0	0	1	1	1	2	1	0	0	0	1
972	1	0	0	0	1	1	0	2	0	0	2	0	1	1	0	0	0	0	1	1	1	0	2	0	0	2	0	1	1	0	1	0	1	2	0	2	2	0	0	0	2	0	0	2	0	0	0	0	1
973	0	0	1	0	0	0	2	2	0	0	0	1	2	0	0	1	0	0	0	1	1	2	2	0	0	0	0	1	1	0	2	0	0	2	2	2	1	1	0	0	1	0	0	2	1	0	0	1	0
974	0	0	0	0	0	0	2	2	1	0	1	0	0	0	0	0	1	1	1	0	0	1	2	0	0	0	0	0	1	0	1	1	1	1	0	1	2	0	1	1	1	1	1	1	1	2	0	0	0
975	0	0	0	0	1	1	2	2	0	0	0	0	0	0	0	0	0	0	0	0	0	1	2	0	0	0	0	0	2	1	0	1	2	1	1	1	1	1	0	0	0	0	0	1	0	1	0	0	0
976	1	0	0	0	1	1	1	1	2	0	0	0	0	0	0	0	1	1	0	2	2	0	2	0	0	0	0	0	2	0	0	2	2	0	0	1	1	0	0	0	2	0	0	2	0	0	0	2	0
977	0	0	0	0	0	0	2	2	0	0	0	1	1	1	0	0	1	1	1	1	0	1	2	0	0	1	0	0	2	1	2	1	1	2	0	1	1	0	1	0	1	0	0	2	1	2	0	0	1
978	0	0	0	0	0	0	2	1	1	0	0	1	2	1	0	1	0	0	0	1	1	0	0	0	0	0	0	1	2	2	0	1	1	2	0	2	0	0	1	1	1	0	0	2	1	0	0	0	0
979	1	0	0	0	0	0	1	2	0	0	0	1	1	0	0	0	1	1	1	2	1	0	2	0	0	1	1	1	2	0	1	0	0	2	1	2	1	1	0	0	1	0	1	1	1	1	0	0	0
980	1	0	0	0	0	0	2	2	0	0	0	0	0	0	0	1	1	1	0	1	1	0	2	0	0	0	0	0	2	2	0	0	0	2	1	1	2	0	0	0	2	0	0	1	0	0	0	0	1
981	0	1	0	0	1	1	2	2	0	0	1	0	0	0	0	0	1	0	2	0	0	1	2	0	0	0	0	0	2	1	1	0	0	1	0	2	1	0	1	1	1	0	0	2	0	0	0	0	1
982	1	0	0	0	0	0	1	1	1	0	0	1	1	0	0	1	2	0	2	0	0	0	2	0	0	1	0	0	2	2	0	1	2	2	0	2	0	0	1	1	0	1	1	2	1	0	0	0	0
983	1	0	0	0	1	1	2	2	0	0	0	0	0	0	0	0	2	1	1	0	0	0	2	0	0	0	0	0	2	2	1	0	0	1	0	1	1	0	1	1	1	1	0	1	0	0	0	0	0
984	0	0	0	0	0	0	1	1	1	0	1	0	1	1	0	0	1	0	2	0	0	1	1	1	1	0	0	0	1	0	1	2	2	1	1	2	2	0	0	0	2	0	0	2	1	0	0	0	0
985	0	0	0	0	0	0	1	1	1	0	0	0	1	1	0	0	2	2	1	1	1	1	2	0	0	0	0	0	2	1	1	2	2	0	0	1	1	0	0	0	2	1	0	1	1	2	0	0	0
986	0	0	0	0	0	0	1	2	0	0	1	1	2	1	0	0	2	1	1	0	0	1	2	0	0	0	0	0	2	1	0	1	2	1	1	1	2	0	1	1	0	0	0	1	0	0	1	0	0
987	0	1	0	0	1	1	1	1	1	0	1	0	2	1	0	0	1	0	2	1	1	0	1	0	0	0	0	0	2	2	0	1	1	2	2	2	0	1	1	1	0	0	0	1	0	1	0	0	0
988	1	0	0	0	1	1	2	1	1	0	0	1	1	0	0	1	1	1	0	1	1	0	2	0	0	0	0	0	1	1	0	2	1	2	1	2	1	1	0	0	1	0	0	2	2	1	0	0	0
989	1	0	0	0	0	0	2	1	1	0	0	1	1	0	0	0	1	0	1	0	0	1	2	0	0	0	0	0	1	1	1	1	1	2	1	1	2	0	0	0	2	0	0	1	1	0	0	0	0
990	1	0	0	0	0	0	2	0	2	0	0	0	0	0	0	0	0	0	1	0	0	1	1	0	0	0	0	0	1	0	1	1	1	0	0	1	1	0	2	1	0	1	1	1	0	0	0	0	0
991	1	0	0	0	0	0	2	0	2	0	0	0	0	0	0	0	2	2	2	1	1	0	2	0	0	0	0	1	2	1	2	1	1	1	0	1	1	0	1	1	1	0	0	2	0	1	0	0	0
992	0	0	0	0	0	0	1	1	0	1	2	0	2	2	0	0	0	0	2	1	1	0	2	0	0	0	0	0	2	2	1	1	1	2	1	2	1	0	0	0	1	0	0	2	1	0	1	0	0
993	1	0	0	0	0	0	1	1	1	0	0	1	2	0	0	1	1	0	2	0	0	0	2	0	0	1	0	1	1	1	1	2	2	1	1	2	1	0	0	0	1	0	0	0	0	1	0	0	0
994	1	0	0	0	0	0	2	2	0	0	0	0	0	0	0	0	0	0	1	0	0	0	1	1	1	1	0	0	2	1	0	2	2	1	0	1	1	2	0	0	0	0	0	0	2	2	0	0	0
995	1	0	0	0	0	0	2	0	2	0	0	0	1	1	0	0	1	1	1	1	1	0	1	0	0	0	0	0	2	2	1	2	2	0	0	1	0	0	1	1	1	0	0	2	0	2	0	0	0
996	1	0	0	0	0	0	1	1	1	0	0	1	1	0	0	0	1	0	2	0	0	0	2	0	0	1	1	0	2	0	0	1	2	1	0	1	1	1	0	0	1	0	0	1	1	1	1	0	0
997	1	0	0	0	1	1	2	2	0	0	1	1	1	0	0	1	1	1	1	0	0	1	1	1	1	1	0	1	2	1	2	1	1	1	0	2	2	0	1	1	0	0	0	1	1	0	1	0	1
998	1	0	0	0	0	0	1	1	1	0	1	0	0	0	0	0	2	2	2	1	0	0	2	0	0	0	0	1	1	1	1	1	1	2	0	2	1	0	0	0	0	0	0	1	0	1	0	0	0
999	1	0	0	0	0	0	1	2	0	0	1	1	1	0	0	1	1	1	1	1	0	0	2	0	0	0	0	1	1	1	1	1	1	1	0	2	1	0	2	1	0	0	0	1	1	0	0	0	1
1000	0	0	0	0	1	1	1	1	1	0	1	0	0	0	0	0	1	1	2	0	0	0	2	0	0	1	0	0	2	2	0	1	1	2	1	2	1	0	0	0	1	0	0	1	1	0	0	0	0
[truncated: 952 more columns]
