# Supplementary material for: KNN-MDR: a learning approach for improving interactions mapping performances in genome wide association studies
Source: BMC Bioinformatics. 2017 Mar 21;18:184. doi: 10.1186/s12859-017-1599-7 (PMC5361736; doi:10.1186/s12859-017-1599-7)
Supplement: Supplementary file 2 — The data set(s) supporting the results of Table 1. (ZIP 22742 kb) [file 12859_2017_1599_MOESM2_ESM.zip › Nouveau dossier/S4/mkallsimul.dat]

1	0	2	0	0	0	0	2	1	2	2	0	1	1	0	1	0	1	0	2	1	1	0	2	2	0	0	0	0	0	0	0	2	2	0	0	1	1	0	1	1	1	1	0	0	0	0	0	0	2
2	1	1	1	0	1	1	1	2	1	1	1	1	2	0	2	0	1	0	2	1	1	0	2	2	1	2	1	1	1	1	0	0	0	0	0	2	1	1	0	1	1	0	1	0	1	0	0	0	1
3	1	1	1	0	0	0	1	2	1	0	1	0	1	0	1	0	0	1	1	1	1	1	1	2	1	0	2	0	1	1	1	2	2	0	0	0	0	1	0	0	0	0	2	0	0	1	0	0	0
4	0	1	1	0	0	0	1	1	1	1	1	1	1	0	1	0	1	1	1	1	0	0	2	2	0	1	2	0	0	2	0	1	1	0	0	2	1	0	0	2	2	0	0	0	0	0	1	0	1
5	1	1	1	1	1	2	2	2	2	1	0	0	0	0	0	0	0	0	1	1	0	0	1	2	0	1	1	0	1	1	0	2	2	0	1	2	1	0	0	1	1	1	1	0	0	0	0	0	0
6	0	2	0	0	0	0	2	0	2	2	0	1	1	0	1	0	0	0	0	0	0	0	2	2	0	0	1	1	1	1	1	0	1	0	0	1	1	1	0	1	1	1	1	0	1	0	0	0	1
7	0	1	2	0	0	0	2	1	2	0	0	2	2	0	2	0	0	1	1	2	0	0	2	2	1	2	1	0	1	1	0	0	1	0	0	2	1	0	0	0	0	0	0	0	1	0	1	0	2
8	0	1	2	0	0	0	2	0	2	2	0	1	1	0	1	0	0	0	0	1	1	0	1	1	0	1	0	0	0	0	0	0	2	0	0	2	1	0	0	2	2	1	0	0	0	0	1	0	1
9	1	2	0	0	0	0	1	1	1	1	1	0	1	0	0	0	0	0	2	2	0	1	2	2	0	0	2	1	1	1	0	1	2	0	0	1	2	0	0	1	1	0	0	0	0	2	0	0	0
10	0	1	1	0	0	0	1	1	1	1	0	1	1	0	1	0	0	0	2	2	0	0	1	1	0	0	1	0	1	1	0	0	1	0	0	1	2	0	0	1	1	0	0	0	0	0	0	0	0
11	1	0	2	0	0	0	1	1	1	1	0	0	0	0	0	0	0	0	0	1	0	0	1	1	0	1	2	2	2	1	1	0	0	0	0	2	2	0	0	1	1	0	0	0	0	1	0	0	1
12	1	1	1	0	0	0	1	1	1	1	1	1	2	0	2	0	0	1	0	1	1	0	1	1	1	0	2	0	0	2	0	1	2	1	1	2	2	0	0	1	1	0	0	0	0	0	0	0	0
13	1	1	2	0	0	0	2	1	2	0	0	0	0	0	0	0	0	0	2	1	1	0	2	2	0	0	1	1	1	1	0	1	2	1	1	2	2	0	0	1	1	1	1	0	2	0	0	0	1
14	0	0	2	0	1	1	2	1	2	1	0	1	2	0	1	0	0	0	2	1	1	0	2	2	0	0	2	0	0	1	1	2	2	0	0	0	1	1	1	1	0	0	0	1	0	0	0	0	0
15	1	1	1	0	0	0	1	1	2	2	0	1	1	0	1	0	0	1	2	2	1	0	1	1	1	0	1	0	0	1	0	0	1	1	1	2	2	0	0	1	1	0	1	1	1	0	0	0	0
16	0	2	0	0	0	0	2	0	2	2	0	0	2	0	1	1	0	1	1	1	0	1	2	2	0	2	1	1	1	1	1	1	1	0	0	2	2	0	0	1	1	1	0	0	0	0	1	0	1
17	1	1	2	0	0	0	1	2	1	1	1	0	0	0	0	0	0	1	1	1	0	0	2	2	0	1	1	0	1	1	1	1	2	0	1	2	2	0	0	2	2	0	0	0	0	2	0	0	0
18	1	2	0	0	0	0	2	2	1	1	0	0	1	0	2	0	0	0	1	1	0	0	2	2	0	0	1	0	0	1	0	0	1	0	0	2	2	0	0	1	1	1	1	0	1	2	0	1	1
19	0	1	1	0	0	0	2	0	2	2	0	0	1	1	0	0	0	0	0	1	0	0	1	1	1	1	2	1	1	2	0	0	1	0	0	2	2	0	0	1	1	1	1	0	1	2	1	0	1
20	0	1	1	0	0	0	1	2	0	0	1	0	1	0	0	1	0	2	1	1	1	0	2	2	0	2	1	1	1	1	1	2	2	0	0	0	2	0	0	2	2	0	0	1	0	0	0	0	2
21	0	2	1	0	0	0	1	1	1	1	0	0	0	0	0	1	0	0	1	1	1	0	2	2	1	0	1	1	1	1	1	1	2	2	0	1	2	0	0	1	1	0	0	0	0	0	0	0	1
22	0	2	1	0	0	0	2	2	0	0	0	1	2	1	1	0	0	0	2	1	1	0	1	1	1	1	1	0	0	2	1	1	2	2	0	1	1	1	1	1	0	0	1	0	1	0	1	0	1
23	0	2	1	0	0	0	2	1	1	1	0	0	0	0	0	0	0	1	0	0	2	0	2	2	0	1	2	1	1	1	0	1	1	2	1	1	2	0	0	1	1	0	0	0	0	0	0	0	2
24	0	2	0	0	0	0	2	0	2	2	0	0	1	0	1	0	0	1	2	0	1	0	0	0	1	1	2	0	0	1	0	1	1	1	1	2	1	0	0	0	0	0	1	0	1	1	0	0	1
25	0	1	0	0	0	0	2	2	2	1	0	1	1	0	1	0	0	0	1	1	1	0	0	1	1	0	2	0	0	1	1	0	2	1	1	1	1	1	0	1	1	1	1	0	1	1	0	0	1
26	1	0	1	0	0	0	2	1	1	1	1	0	2	0	1	0	0	0	0	0	1	1	2	2	0	2	1	1	2	0	1	1	1	1	1	2	2	0	0	1	1	0	0	0	0	0	0	0	0
27	1	1	1	0	0	0	1	1	2	1	0	0	0	0	0	0	0	1	1	1	0	1	0	1	1	1	1	2	2	1	1	0	1	1	0	1	2	0	0	0	0	1	1	0	0	0	0	1	0
28	1	0	2	0	0	0	2	1	2	1	0	1	2	0	2	0	0	0	1	1	0	2	0	2	0	1	2	0	0	1	0	0	0	0	0	0	1	1	0	1	1	0	1	0	1	0	0	2	2
29	0	2	1	0	0	0	2	0	2	2	0	0	1	0	0	1	1	2	1	1	0	0	1	1	0	1	0	0	0	1	0	1	1	0	0	2	2	0	0	0	0	0	0	0	0	0	1	1	2
30	1	1	1	0	1	1	1	2	1	1	0	1	1	0	1	0	0	0	1	1	1	0	2	2	0	0	2	0	0	2	0	1	1	0	0	2	1	0	0	0	0	0	0	1	0	0	0	0	1
31	0	2	1	0	0	0	2	2	2	0	1	0	0	0	0	0	0	0	0	1	1	0	2	2	1	0	1	1	2	0	1	0	2	0	0	2	2	0	0	0	0	0	1	0	0	1	0	0	0
32	0	1	1	0	0	0	1	2	1	1	1	0	2	0	1	1	0	1	0	0	1	0	2	2	0	1	1	1	2	0	1	1	2	1	1	2	1	0	0	1	1	0	0	0	1	0	0	0	0
33	0	2	0	0	0	0	1	2	0	0	1	1	1	0	1	0	0	0	2	2	0	0	2	2	0	0	0	1	2	0	0	1	1	0	0	2	1	1	0	1	1	1	1	0	1	1	0	0	0
34	0	1	1	0	1	1	2	1	1	1	0	0	0	0	0	1	0	1	0	0	0	0	2	2	0	2	2	0	1	1	0	0	0	0	0	2	2	0	0	0	0	0	0	0	0	0	1	0	1
35	0	2	0	0	0	0	1	1	2	2	0	0	1	0	0	0	0	0	1	1	1	2	0	2	0	1	1	0	0	2	1	1	1	0	1	1	1	0	0	0	0	0	0	0	0	1	0	0	1
36	1	1	2	0	0	0	2	0	2	2	0	0	0	0	0	0	0	0	1	1	1	0	2	2	0	0	2	2	2	2	0	0	0	0	0	2	1	0	0	1	1	1	1	0	1	0	0	0	0
37	1	0	2	0	0	1	1	1	2	2	0	0	0	0	0	0	0	1	1	1	0	0	2	2	0	1	2	1	1	2	0	0	2	0	0	1	1	0	0	1	1	1	0	0	2	0	0	0	0
38	0	0	2	0	1	1	2	0	1	1	1	0	2	0	2	0	0	1	0	0	2	0	1	1	1	1	2	0	0	1	1	1	2	0	0	1	1	1	0	1	1	0	0	0	0	0	1	0	2
39	1	0	1	0	0	0	2	1	2	1	0	0	0	0	0	0	0	1	0	1	1	0	2	2	1	0	0	1	1	0	1	0	1	0	0	2	2	0	0	2	2	0	0	0	0	0	0	1	1
40	0	0	1	0	0	0	2	1	1	1	1	0	1	0	0	1	0	0	1	1	0	0	2	2	0	0	1	1	1	2	0	1	1	1	1	1	1	1	1	2	1	0	2	0	0	1	1	0	2
41	1	1	2	0	0	0	1	2	0	0	0	1	2	0	1	0	0	0	0	0	1	0	2	2	0	2	2	0	0	2	1	0	2	0	0	1	1	0	0	1	1	0	1	0	1	0	0	0	1
42	0	2	0	0	0	0	1	1	2	1	0	2	2	1	1	0	0	0	1	1	0	0	0	0	0	1	1	0	0	1	0	0	1	1	1	2	0	1	0	0	0	0	1	0	1	1	0	0	1
43	0	1	1	0	0	0	1	1	2	2	0	0	1	0	0	1	0	0	1	1	1	0	0	1	1	0	2	0	0	2	0	2	1	0	0	1	1	1	1	2	0	0	0	0	1	0	0	0	0
44	1	2	0	0	0	0	2	1	1	1	0	1	1	0	1	0	0	1	2	2	0	0	2	2	0	1	1	1	1	1	0	1	2	2	0	1	2	0	0	1	1	0	1	1	1	0	0	1	2
45	1	2	0	0	0	0	2	0	2	2	0	0	0	0	0	0	0	1	1	2	0	0	2	2	1	2	2	2	2	1	1	0	2	1	0	1	1	0	0	0	0	0	0	1	0	1	0	0	1
46	0	2	1	0	0	0	2	2	1	0	0	0	0	0	0	0	0	1	1	1	0	0	2	2	0	1	2	0	0	2	1	0	0	0	0	2	2	0	0	1	1	1	1	0	1	0	0	1	2
47	0	1	2	0	0	0	1	2	1	1	1	1	1	0	1	0	0	0	2	2	0	0	1	1	1	0	2	1	1	1	0	1	1	1	1	2	1	0	0	1	1	0	0	0	0	0	0	0	1
48	1	1	2	0	1	1	2	1	2	1	1	0	0	0	0	0	1	1	0	0	1	0	1	1	0	1	2	0	0	2	1	0	1	0	0	2	2	0	0	1	1	0	1	0	0	2	0	0	2
49	1	0	2	0	0	1	1	0	2	2	0	0	0	0	0	0	0	0	1	1	0	0	2	2	0	2	2	1	1	2	0	0	2	1	1	2	2	0	0	1	1	0	0	0	0	1	0	0	1
50	0	1	1	0	1	1	2	1	2	2	0	0	2	0	0	1	0	1	1	1	1	0	2	2	0	1	0	0	1	1	0	0	2	2	2	2	1	1	0	2	2	0	0	0	0	0	0	0	0
51	1	1	1	1	0	1	1	2	0	0	1	0	0	0	0	0	1	1	0	0	1	0	2	2	0	1	2	0	0	2	0	2	2	0	0	0	1	1	0	1	1	0	0	0	0	0	0	0	2
52	0	1	1	0	0	0	2	0	2	2	0	0	0	0	0	0	0	1	1	1	0	0	2	2	0	0	1	1	1	1	0	1	2	0	0	1	1	0	0	1	1	0	0	0	0	2	0	0	0
53	1	2	1	0	0	0	2	2	2	1	0	1	2	0	1	0	0	0	1	1	0	0	2	2	0	1	2	0	0	2	0	1	2	0	0	1	1	0	0	2	2	0	0	0	0	1	0	0	0
54	0	1	2	0	0	0	2	0	2	2	0	1	2	0	1	0	1	2	0	0	2	0	2	2	0	1	1	1	1	1	1	1	2	0	0	1	1	0	0	1	1	2	1	0	1	0	0	0	1
55	1	2	0	0	0	0	2	2	1	1	0	1	1	0	1	0	0	0	1	1	1	1	2	2	0	0	1	1	1	2	0	1	1	1	2	2	2	0	0	1	1	1	1	0	1	0	1	0	1
56	1	1	1	0	1	1	2	2	2	1	0	1	0	0	0	0	0	0	0	0	1	0	2	2	1	0	2	0	0	2	0	0	0	1	0	1	2	0	0	1	1	0	0	1	0	0	0	1	2
57	1	1	0	0	0	0	2	1	2	2	0	0	1	0	1	0	1	1	1	2	0	0	2	2	0	1	2	0	0	2	2	2	2	0	0	0	1	0	0	1	1	0	0	0	0	0	0	0	1
58	1	1	0	0	0	0	1	2	1	1	1	0	1	0	0	0	0	1	1	1	1	0	2	2	0	0	2	0	0	2	1	2	1	0	0	1	1	0	0	0	0	0	0	0	0	1	0	0	1
59	0	0	2	0	2	2	1	2	1	1	1	1	2	0	2	0	0	0	1	1	1	0	1	1	1	0	2	0	1	0	0	0	0	1	0	2	1	0	1	1	1	1	1	0	1	1	0	0	0
60	1	1	1	0	0	0	1	2	0	0	2	0	0	0	0	1	0	1	1	0	0	0	2	2	0	2	2	1	1	2	0	1	1	0	0	1	2	0	0	2	2	0	0	0	1	1	1	0	1
61	1	1	2	0	0	0	2	2	2	1	0	0	2	0	1	0	0	0	1	1	1	0	0	0	0	0	1	0	2	0	0	1	2	0	0	1	2	0	0	2	2	1	1	1	0	0	0	0	2
62	1	1	1	0	0	0	1	2	0	0	1	1	1	0	1	0	0	2	1	1	1	0	2	2	0	2	1	0	1	1	1	0	1	1	0	0	1	0	0	0	0	0	1	0	1	0	0	0	0
63	1	2	0	0	0	0	2	2	2	1	0	0	2	0	1	0	0	1	2	1	1	0	2	2	0	2	1	0	0	1	0	1	2	1	0	2	0	0	0	0	0	0	1	0	0	0	0	0	1
64	1	1	1	0	1	1	1	1	2	1	0	1	1	0	1	0	1	1	1	2	0	0	2	2	1	0	0	2	2	0	0	0	1	1	1	1	1	0	0	2	2	0	0	0	0	1	0	0	0
65	0	1	2	0	0	0	2	2	1	0	1	0	0	0	0	0	0	1	1	1	0	0	2	2	2	1	2	0	0	2	2	1	2	0	0	1	1	0	0	0	0	1	1	0	0	0	1	0	1
66	1	1	1	0	0	0	2	2	2	1	0	0	0	0	0	0	0	1	2	2	0	0	2	2	1	0	2	0	0	1	0	0	1	0	0	2	1	0	0	1	1	1	1	0	1	1	0	0	1
67	0	1	2	0	0	0	2	1	2	1	0	0	0	0	0	0	0	0	1	1	0	0	2	2	0	2	2	1	1	2	0	1	2	1	0	1	1	1	1	0	0	1	1	0	1	1	0	1	0
68	0	2	0	0	0	0	2	2	2	0	0	2	2	1	1	0	0	1	1	1	1	1	1	2	0	0	2	0	0	2	2	0	2	1	1	2	1	0	0	1	0	0	0	1	0	0	1	1	2
69	1	1	1	0	0	0	1	1	2	2	1	0	1	0	0	1	0	0	2	1	1	0	2	2	0	0	2	0	0	2	1	2	2	0	1	2	2	0	0	1	1	0	0	0	2	1	1	0	1
70	0	1	2	0	0	0	2	2	1	0	0	1	2	0	2	0	0	1	0	0	2	0	1	1	0	0	1	0	1	1	1	1	1	1	1	1	2	0	0	2	2	0	0	0	0	0	0	0	1
71	1	0	2	0	0	0	2	1	2	2	0	1	1	0	1	0	0	2	1	1	1	0	2	2	1	0	1	1	1	1	0	0	2	2	0	1	1	0	0	2	2	0	1	0	0	0	0	0	0
72	0	2	1	0	0	0	2	1	2	2	0	0	0	0	0	0	0	1	0	1	0	0	0	1	1	0	1	2	2	1	0	0	2	1	1	1	2	0	0	1	1	1	1	0	1	2	0	0	1
73	1	1	1	0	0	0	2	0	2	2	0	1	2	0	1	0	0	0	1	1	0	0	2	2	0	1	1	1	1	1	0	0	1	0	0	1	1	0	0	0	0	0	0	0	0	0	0	0	1
74	1	1	0	0	0	0	2	0	2	2	0	0	0	0	0	0	0	1	1	1	1	1	2	2	0	2	2	0	0	2	1	0	2	0	0	1	1	0	0	1	1	1	1	1	0	0	0	0	1
75	0	0	1	0	0	0	2	2	1	1	0	0	1	0	0	0	0	1	1	2	0	0	2	2	0	1	1	1	1	2	0	1	1	0	0	1	1	0	0	0	0	0	1	0	1	0	0	2	2
76	1	2	1	0	0	0	1	1	1	1	1	0	1	0	1	0	0	0	2	2	0	1	2	2	0	2	1	0	1	1	1	0	1	1	0	1	0	1	0	0	0	0	0	0	0	0	0	0	2
77	0	2	2	0	0	0	1	2	0	0	2	1	1	1	0	0	0	1	1	1	0	1	1	2	0	1	1	0	0	2	0	0	0	0	0	2	2	0	0	1	1	1	1	1	1	2	0	0	1
78	1	2	1	0	0	0	1	1	1	1	1	0	0	0	0	0	1	1	2	2	1	0	1	1	0	1	1	0	1	1	0	1	1	0	1	1	2	0	0	2	2	1	1	0	1	1	0	1	0
79	0	2	0	0	0	0	2	1	2	1	1	0	0	0	0	0	0	2	1	1	1	0	2	2	0	1	0	0	0	0	0	0	1	1	1	2	2	0	0	1	1	0	0	0	0	0	1	0	2
80	1	1	1	0	0	0	0	2	0	0	1	0	0	0	0	0	0	1	1	2	0	0	2	2	0	1	0	0	1	1	0	2	2	0	0	0	1	0	0	2	1	1	1	0	0	0	0	0	0
81	0	2	0	0	0	0	2	0	2	2	0	1	1	0	0	0	0	1	1	1	1	0	1	1	0	1	1	0	0	2	0	1	2	0	1	1	2	0	0	2	2	0	0	0	0	2	1	0	1
82	0	1	2	0	0	0	1	1	1	1	1	0	2	0	2	0	1	1	2	2	1	0	2	2	0	1	2	0	1	1	0	2	1	0	1	2	0	0	0	1	0	0	0	2	0	0	0	0	0
83	0	1	1	0	0	0	2	0	1	1	1	0	0	0	0	0	0	0	1	1	1	0	2	2	0	1	2	1	1	2	0	1	1	0	0	1	1	0	0	2	2	1	1	0	1	1	0	0	1
84	0	1	1	0	1	1	2	2	1	1	0	0	0	0	0	0	0	0	1	1	1	1	2	2	0	1	1	1	2	0	1	1	1	1	0	0	0	0	0	0	0	1	2	0	0	0	0	1	1
85	0	1	1	1	1	2	1	0	2	2	0	0	0	0	0	0	0	1	2	2	0	0	2	2	0	1	2	0	0	2	1	1	2	0	0	1	1	0	1	1	1	0	0	0	0	0	0	1	2
86	0	1	2	0	0	0	1	2	0	0	0	0	0	0	0	0	1	0	2	1	1	0	1	1	0	1	2	0	0	2	0	0	2	0	0	2	1	0	0	0	0	1	0	0	0	0	0	0	1
87	1	0	2	0	0	0	1	0	2	2	0	0	1	0	1	0	0	1	1	1	1	0	1	1	0	2	1	2	2	0	1	1	2	0	0	2	1	0	0	1	1	0	1	0	1	0	0	0	0
88	0	0	2	0	1	1	1	1	2	1	0	0	1	0	0	0	0	0	2	2	0	0	2	2	0	2	2	0	0	0	0	0	0	1	0	2	1	0	0	1	1	0	0	0	1	0	1	0	1
89	0	1	1	0	0	0	2	2	2	1	0	1	1	0	1	0	0	1	1	1	0	0	2	2	2	1	2	0	0	2	1	0	0	0	1	2	1	0	0	1	1	1	0	0	2	0	0	0	1
90	0	1	1	0	0	0	2	2	1	1	0	0	0	0	0	1	0	0	1	1	0	0	2	2	0	1	2	0	0	2	0	1	2	0	0	2	2	1	0	0	0	1	0	0	0	0	0	0	1
91	1	0	2	0	0	0	1	2	1	1	1	0	1	0	0	1	0	1	2	0	1	0	1	1	1	1	2	2	2	2	0	0	2	0	0	0	2	0	0	0	0	1	1	0	2	2	0	0	0
92	0	0	2	0	0	0	2	0	2	2	0	0	1	0	2	0	0	1	1	0	0	1	2	2	0	2	2	0	0	1	1	0	1	0	0	1	1	0	0	1	1	0	1	0	0	2	0	0	0
93	0	2	0	0	0	0	2	1	2	1	0	1	0	0	0	0	0	1	1	1	1	0	2	2	1	1	2	0	0	2	1	1	2	0	1	1	1	1	1	1	0	0	1	1	2	0	0	0	1
94	1	2	0	0	0	0	1	1	1	0	1	1	1	0	1	0	0	0	1	2	0	0	2	2	0	1	1	1	1	1	0	1	2	2	0	2	1	0	1	1	1	1	1	0	0	0	0	0	1
95	1	1	1	0	0	0	2	1	2	2	0	1	2	1	1	0	0	0	1	1	0	0	2	2	1	1	1	0	2	0	0	0	1	0	0	1	1	0	0	0	0	0	0	0	0	2	0	0	0
96	0	1	1	0	1	1	1	2	1	0	2	1	2	0	1	0	0	1	0	0	1	1	2	2	0	1	2	0	0	2	1	1	2	2	0	2	1	0	0	0	0	1	1	0	1	2	1	0	2
97	0	1	2	0	0	0	1	0	2	2	0	0	2	0	0	1	0	0	1	1	1	0	2	2	0	0	1	1	1	1	0	0	2	1	1	2	1	0	0	1	1	0	0	1	0	1	0	0	2
98	0	2	0	0	0	0	2	0	2	2	0	0	0	0	0	0	0	1	1	0	1	0	2	2	0	1	1	0	2	0	0	1	2	0	0	0	1	0	0	0	0	0	2	0	0	0	0	0	0
99	1	1	1	0	1	1	2	1	2	1	0	0	2	0	0	1	0	0	1	1	0	0	2	2	0	1	1	0	0	1	0	0	2	1	0	2	1	0	0	1	1	0	0	0	0	0	0	0	0
100	1	1	1	0	1	1	2	1	1	1	0	0	0	0	0	0	0	0	1	1	0	0	1	1	1	1	2	0	0	2	1	2	1	0	1	2	0	0	0	1	0	1	1	0	0	0	0	0	2
101	0	1	1	0	1	1	1	2	1	1	1	1	1	0	1	0	0	0	2	1	1	0	2	2	0	0	2	0	1	1	1	0	1	1	0	1	2	0	0	2	2	1	0	0	2	1	0	0	0
102	1	1	1	0	0	0	1	2	0	0	2	1	1	0	0	0	0	1	1	1	1	0	1	1	1	0	1	1	1	1	1	1	1	0	0	2	2	0	0	2	2	1	1	0	1	2	0	0	0
103	1	0	2	0	1	1	1	1	2	1	0	0	0	0	0	0	0	1	0	1	1	0	2	2	0	2	2	0	0	1	1	1	1	0	0	2	2	0	0	1	1	1	1	0	0	0	0	0	1
104	0	0	2	0	0	0	2	1	0	0	0	1	1	0	0	0	0	0	2	2	0	0	2	2	1	0	1	0	0	1	0	0	2	1	1	1	1	0	0	2	1	0	0	0	0	1	0	0	0
105	1	2	0	0	0	0	2	1	2	1	0	1	1	0	1	0	0	0	0	0	1	0	1	1	1	2	2	0	0	2	1	2	1	0	0	2	2	1	0	1	1	1	1	0	2	2	0	1	1
106	0	0	2	0	0	0	2	2	1	1	0	0	1	0	0	1	0	1	0	0	0	1	2	2	0	2	1	0	2	0	0	0	2	0	0	2	1	0	0	1	1	1	0	0	0	0	1	1	2
107	0	2	1	0	0	0	1	2	0	0	0	1	2	0	1	0	0	0	2	1	1	0	0	1	1	0	1	0	1	1	0	1	0	0	0	2	2	0	0	1	1	1	1	0	1	0	0	0	0
108	0	1	1	0	0	0	2	2	2	1	0	1	2	0	1	0	0	0	1	1	1	0	2	2	0	0	1	0	1	1	0	2	1	0	0	1	1	0	0	1	0	0	0	0	0	0	0	0	1
109	0	1	1	0	0	0	2	2	1	1	0	1	1	0	1	0	0	0	0	1	0	0	2	2	0	0	1	1	0	1	2	2	1	0	0	0	1	1	1	1	0	1	1	0	1	1	0	0	0
110	1	0	2	0	1	1	2	2	2	1	0	0	0	0	0	0	0	1	1	2	0	0	1	1	1	2	1	0	2	0	0	0	2	2	1	1	1	1	0	0	0	0	1	0	0	1	0	1	2
111	1	1	1	0	0	0	2	2	1	0	0	0	2	0	2	0	1	0	2	1	1	0	2	2	0	1	2	0	0	0	0	1	2	1	0	1	1	0	0	0	0	0	1	1	0	1	0	0	1
112	0	2	0	0	1	1	2	1	2	1	1	1	1	0	1	0	0	0	1	1	0	0	2	2	0	1	1	0	1	1	1	1	2	1	0	2	0	0	1	1	0	1	1	0	1	0	0	0	1
113	1	1	1	0	0	0	1	1	2	2	0	0	0	0	0	0	0	0	2	1	1	0	1	1	0	1	2	1	1	2	0	0	2	0	0	2	1	1	0	0	0	2	1	0	1	0	0	0	1
114	0	1	1	0	0	0	2	0	2	1	1	1	1	0	1	0	0	0	0	0	1	0	2	2	0	0	0	1	1	1	0	0	2	0	0	0	1	0	0	1	0	0	1	0	0	1	0	0	0
115	1	1	1	0	0	0	2	0	2	2	0	0	0	0	0	0	0	0	2	2	0	0	1	1	1	1	1	0	0	1	1	0	1	2	1	1	1	0	0	2	2	0	0	0	0	1	0	0	0
116	1	2	0	0	0	0	1	1	1	1	1	0	0	0	0	0	0	0	1	0	1	0	2	2	0	1	1	0	0	2	0	0	0	0	0	1	1	1	1	2	0	0	0	0	0	0	0	0	1
117	1	2	0	0	0	0	1	2	0	0	1	0	0	0	0	0	0	0	0	0	0	0	2	2	0	0	2	0	1	1	1	1	1	2	0	2	2	0	0	2	2	0	0	0	0	0	0	0	1
118	0	2	0	0	0	0	2	1	1	1	0	0	0	0	0	0	0	1	1	0	1	0	2	2	0	2	2	1	1	1	1	0	1	1	0	2	2	0	0	1	1	0	0	0	0	0	0	0	2
119	0	2	0	0	0	0	1	1	2	1	0	0	1	0	0	1	0	0	2	2	1	0	2	2	0	0	1	1	1	1	1	0	1	0	0	1	2	0	0	1	1	0	0	0	0	1	0	0	1
120	0	1	1	0	0	0	2	1	1	1	0	1	2	0	1	0	0	1	2	2	0	0	2	2	0	2	1	1	1	1	1	0	2	0	0	1	1	0	0	0	0	0	0	0	0	0	0	0	0
121	0	2	1	0	0	0	2	2	2	1	0	1	1	0	1	0	0	1	0	0	0	0	2	2	0	1	1	0	0	0	0	0	2	1	1	2	1	0	0	0	0	0	0	0	0	0	1	0	2
122	1	0	2	0	0	0	2	2	0	0	0	0	0	0	0	0	0	0	2	2	0	0	2	2	0	1	1	2	2	0	1	1	2	1	0	0	1	0	0	1	1	1	1	0	0	0	0	0	0
123	1	1	1	1	1	2	2	2	1	1	0	0	0	0	0	0	0	0	1	0	1	0	2	2	0	1	2	1	1	1	0	1	2	0	0	2	0	1	0	1	1	0	1	0	1	0	0	0	0
124	1	1	1	0	0	0	2	2	2	1	0	0	0	0	0	0	0	1	2	2	0	0	1	2	0	0	1	0	0	1	1	0	0	1	0	2	2	0	0	1	1	0	0	0	0	0	0	0	0
125	0	2	1	0	0	0	2	2	1	1	0	1	1	0	1	0	1	1	0	0	1	0	2	2	0	2	1	0	0	1	0	0	1	1	0	2	2	0	0	0	0	0	1	0	0	1	1	0	2
126	0	1	2	0	0	0	1	2	0	0	0	1	1	0	1	0	0	0	0	0	0	0	2	2	1	0	1	0	0	1	1	0	0	0	0	1	2	0	0	2	2	0	0	0	0	2	0	0	1
127	0	2	0	0	0	0	2	1	1	1	0	0	0	0	0	1	0	0	2	1	0	0	1	1	0	0	1	1	1	1	0	1	1	1	1	1	2	0	0	1	1	2	2	0	1	1	1	0	1
128	1	0	1	0	0	0	2	2	0	0	0	0	1	0	0	1	0	0	0	0	1	0	0	1	0	1	0	0	1	0	0	0	2	1	0	1	1	1	0	1	1	0	0	0	0	0	0	0	2
129	0	1	1	0	1	1	1	0	2	2	0	1	2	0	1	0	0	1	0	0	1	0	2	2	1	0	2	0	1	0	0	1	1	0	1	1	1	0	0	1	1	1	1	0	1	1	0	0	2
130	0	0	2	0	0	0	1	1	0	0	1	0	0	0	0	0	0	0	2	2	0	0	2	2	0	0	0	1	2	0	1	1	0	0	0	2	2	0	0	2	2	0	1	0	1	0	1	0	2
131	1	0	2	0	0	0	1	2	1	1	1	0	1	0	1	0	0	1	1	1	0	0	2	2	0	1	1	0	1	1	0	1	1	1	2	2	1	0	0	2	2	2	2	0	0	1	0	0	0
132	1	1	1	0	0	0	1	2	1	1	0	1	2	0	2	0	0	1	1	1	1	0	2	2	0	2	2	1	1	2	0	0	2	2	2	2	1	1	0	0	0	0	0	0	0	1	0	0	1
133	0	1	2	0	0	0	1	2	1	0	2	0	0	0	0	0	0	0	1	1	0	0	2	2	0	0	1	1	1	1	0	2	1	0	0	2	1	2	0	0	0	0	0	0	0	0	0	0	2
134	1	0	2	0	1	1	2	1	1	0	0	0	1	0	0	1	0	1	2	2	0	0	2	2	0	0	1	1	0	1	2	0	2	0	0	2	1	0	0	1	1	0	0	1	0	1	0	0	1
135	1	0	2	0	0	0	2	2	1	0	0	0	0	0	0	0	0	1	1	1	1	0	2	2	0	2	1	0	1	1	0	0	2	0	0	0	2	0	0	1	1	0	0	0	0	0	0	0	1
136	1	1	1	0	0	0	2	1	2	1	1	1	1	0	1	0	0	0	1	1	0	0	2	2	0	2	2	1	1	2	0	0	2	0	0	1	1	1	0	1	1	0	0	0	1	1	0	1	1
137	0	1	2	0	0	0	2	1	2	0	1	0	0	0	0	0	0	1	2	2	0	0	1	1	0	0	0	1	0	0	1	2	2	0	0	1	2	0	0	0	0	1	1	0	1	2	0	0	0
138	1	1	1	0	0	0	2	0	2	1	1	1	2	1	1	0	0	0	1	1	0	0	1	2	0	2	2	1	1	1	0	0	1	1	1	1	0	1	0	0	0	0	0	0	0	0	0	0	2
139	0	1	2	0	0	0	2	2	1	1	0	0	0	0	0	0	0	1	1	2	0	0	2	2	0	1	1	0	1	2	0	0	2	0	0	1	1	0	0	1	1	1	0	0	0	1	0	0	1
140	0	1	2	0	0	0	1	1	2	1	0	0	2	0	1	0	0	1	1	1	1	0	2	2	0	1	2	1	1	2	0	1	2	2	0	1	1	1	0	1	1	0	0	0	0	0	0	0	0
141	1	0	2	0	0	0	2	1	1	1	1	0	0	0	0	0	0	0	2	2	1	0	2	2	0	0	2	1	1	2	1	0	0	0	1	2	0	0	0	1	1	1	1	0	1	1	0	1	2
142	1	1	1	0	0	0	2	1	2	1	0	0	0	0	0	0	0	1	0	0	0	0	2	2	0	1	2	1	1	1	1	0	2	0	0	2	1	1	0	0	0	0	0	0	2	1	0	0	0
143	1	2	1	0	1	1	2	2	1	1	0	1	0	0	0	0	0	0	0	0	1	0	2	2	1	0	1	0	2	0	0	1	1	0	0	1	1	0	0	2	1	0	0	0	0	0	1	0	1
144	0	2	0	0	0	0	2	1	1	1	0	1	1	0	1	0	0	1	1	1	0	0	0	0	0	0	0	1	1	1	0	2	1	0	0	1	1	1	0	1	1	0	0	2	0	0	0	1	1
145	0	1	1	0	0	0	1	2	0	0	2	0	0	0	0	0	0	0	2	2	0	1	2	2	0	1	2	0	0	2	0	1	2	1	0	0	2	0	0	0	0	1	1	0	2	2	0	1	2
146	1	2	0	0	0	0	2	2	2	0	1	1	2	0	1	0	0	0	0	1	0	0	2	2	0	1	2	0	0	2	0	2	1	1	1	2	1	0	0	2	2	1	1	0	1	2	0	0	1
147	1	0	2	0	0	0	1	1	1	1	1	0	1	0	0	1	1	1	2	2	1	0	2	2	0	1	0	1	1	1	0	2	2	0	0	1	2	1	0	1	1	0	1	0	1	0	0	0	0
148	0	1	1	0	0	0	2	0	2	2	0	0	1	0	0	1	0	0	1	1	1	0	2	2	0	1	2	1	1	2	1	0	2	1	1	1	1	0	0	1	1	0	0	0	0	0	0	1	0
149	1	2	2	0	1	1	2	2	1	1	0	0	0	0	0	0	0	2	2	2	0	0	2	2	0	1	2	0	0	1	1	0	1	1	0	1	2	1	0	1	1	0	0	0	0	1	0	0	2
150	0	0	2	0	0	0	2	2	1	1	0	2	2	0	2	0	0	0	0	1	1	0	2	2	0	0	0	0	1	0	0	0	1	1	1	2	2	0	0	1	1	1	0	0	1	1	0	0	0
151	1	1	2	0	0	0	1	1	2	2	1	1	1	0	1	0	0	0	1	1	1	0	0	0	1	1	1	0	0	1	0	0	1	1	0	2	1	0	0	0	0	0	0	0	0	0	0	0	1
152	1	0	2	0	0	0	1	2	0	0	0	1	2	0	2	0	0	1	1	1	0	0	2	2	1	0	1	1	1	1	1	0	2	0	0	1	1	1	0	0	0	0	0	0	0	1	0	0	1
153	1	1	1	0	1	1	2	1	2	1	0	1	1	0	1	0	0	0	2	1	1	0	2	2	0	1	1	0	1	1	1	1	2	0	0	1	0	0	0	1	1	0	2	0	0	0	0	0	0
154	0	2	2	0	0	0	2	1	2	1	1	1	1	0	1	0	0	0	1	1	1	1	2	2	0	1	1	1	2	1	0	0	0	0	1	2	2	0	0	1	1	0	1	0	0	1	0	0	0
155	1	2	0	0	0	0	1	2	1	1	0	2	2	1	1	0	0	1	0	0	1	0	2	2	0	2	2	0	0	0	0	2	2	0	0	0	1	0	0	0	0	0	0	1	0	1	0	0	2
156	1	2	1	0	0	0	2	1	1	1	1	0	0	0	0	0	0	0	1	1	0	0	1	1	0	1	1	0	0	1	1	0	2	2	0	1	2	0	0	1	1	2	2	0	1	1	0	0	1
157	1	0	2	0	0	0	2	2	2	1	0	0	1	0	0	1	0	1	0	1	1	1	1	2	0	1	1	1	0	1	2	0	2	1	1	1	1	1	0	0	0	1	1	0	1	0	1	1	2
158	0	0	2	0	1	1	1	1	0	0	1	1	1	1	0	0	0	2	1	1	1	0	2	2	0	2	1	1	1	1	1	0	2	0	0	2	2	0	0	1	1	1	1	0	1	2	0	0	1
159	1	1	1	0	0	0	1	2	1	0	1	0	1	0	0	1	0	1	0	0	2	0	1	1	1	1	1	0	2	0	0	1	1	1	1	1	1	0	0	1	1	1	1	0	1	0	1	1	2
160	0	0	2	0	0	0	2	0	2	2	0	0	0	0	0	0	0	1	2	2	0	0	2	2	0	1	2	1	1	2	0	0	0	0	0	1	1	0	0	1	0	0	2	0	0	0	0	0	1
161	1	0	2	0	0	0	1	2	1	0	2	0	0	0	0	0	0	0	1	1	0	0	2	2	0	1	1	0	1	1	0	0	1	0	0	2	1	0	0	0	0	1	0	0	1	1	0	0	0
162	0	2	0	0	0	0	1	1	0	0	1	0	0	0	0	0	0	1	1	0	0	0	2	2	0	0	1	1	2	1	0	1	1	1	1	1	1	0	1	1	1	0	0	0	0	0	0	0	1
163	1	0	2	0	2	2	2	0	2	2	0	0	0	0	0	0	0	2	1	1	1	0	1	1	1	2	0	2	2	0	0	0	2	2	0	1	1	0	0	2	1	0	2	0	0	2	0	0	1
164	1	0	2	0	1	1	2	1	2	2	0	0	1	0	0	0	0	1	2	2	1	0	2	2	0	1	2	0	0	2	1	1	2	1	0	0	1	0	1	1	1	1	1	0	0	0	0	1	0
165	1	2	1	0	0	0	2	1	2	1	0	0	1	0	0	1	0	0	2	1	1	0	2	2	0	2	2	0	0	2	1	0	0	0	0	1	2	0	0	1	1	0	0	2	0	0	0	1	1
166	0	1	1	0	0	0	2	2	2	1	0	0	1	0	1	0	0	0	2	2	0	0	1	2	0	2	2	0	0	2	1	1	1	1	1	2	1	0	0	1	1	0	1	0	1	0	0	0	1
167	1	1	1	0	0	0	1	2	0	0	2	0	1	0	0	1	0	0	0	1	1	0	1	1	1	2	2	0	0	2	0	0	2	0	0	2	1	0	0	1	1	1	1	0	1	1	0	0	0
168	1	1	1	0	0	0	1	2	0	0	0	0	0	0	0	0	0	0	0	0	0	1	2	2	0	2	2	0	0	2	0	1	1	2	1	2	1	1	0	1	1	0	0	0	0	0	1	0	1
169	0	2	1	0	0	0	2	1	1	1	0	0	1	0	1	0	0	0	1	1	0	0	1	1	0	0	1	0	1	2	0	0	0	0	0	1	1	1	1	2	0	1	1	0	1	0	0	1	2
170	1	2	1	0	0	0	2	2	1	1	0	0	2	0	2	0	0	0	1	1	1	0	2	2	1	1	2	0	0	1	1	0	0	1	0	1	1	0	0	1	0	0	0	1	0	1	0	0	1
171	0	0	2	0	0	0	2	2	0	0	1	0	0	0	0	0	0	0	1	1	0	1	2	2	0	0	1	1	1	2	0	0	2	0	0	2	1	0	1	1	1	1	0	0	0	1	0	0	2
172	0	0	2	0	1	1	2	1	2	1	1	1	1	1	0	0	0	0	0	0	1	0	2	2	0	0	1	0	0	1	0	0	2	1	0	1	2	0	0	1	1	0	0	0	0	0	0	0	1
173	1	0	2	0	1	1	1	2	1	0	1	1	2	0	2	0	0	2	1	1	1	0	2	2	0	1	1	1	2	0	1	1	1	0	0	1	2	0	0	2	2	0	1	0	1	0	0	0	1
174	0	2	0	0	0	0	2	2	2	0	0	0	1	0	2	0	0	0	2	2	0	1	0	1	1	1	1	0	2	0	0	1	2	0	0	1	2	0	0	2	2	2	2	0	1	1	0	0	0
175	1	0	2	0	0	0	2	2	2	2	0	1	1	0	1	0	0	1	2	2	0	0	2	2	0	1	2	0	0	2	1	0	2	0	0	2	1	0	0	0	0	0	1	0	1	1	1	0	1
176	0	2	0	0	0	0	1	2	0	0	0	0	1	0	0	1	0	1	0	0	1	0	2	2	0	1	1	0	0	1	1	1	1	1	0	0	2	0	0	2	2	0	0	0	0	0	1	0	1
177	0	2	0	0	0	0	1	2	1	1	1	0	0	0	0	0	0	1	1	1	0	1	2	2	0	2	1	0	0	1	0	0	2	2	1	1	1	0	0	2	1	0	0	0	0	0	1	1	2
178	1	2	0	0	0	0	0	2	1	1	0	1	2	0	1	0	0	0	0	0	0	0	2	2	0	2	1	1	1	2	0	1	2	1	0	0	2	0	0	1	1	2	2	0	1	1	0	0	0
179	1	1	1	0	0	0	2	2	1	0	0	0	0	0	0	0	0	1	1	1	1	0	0	1	1	1	1	0	1	1	1	1	2	0	1	2	2	0	0	1	1	0	0	0	0	0	0	1	0
180	1	1	1	0	0	0	2	2	1	1	1	1	1	0	1	0	0	0	1	1	0	1	0	1	1	1	2	0	0	2	0	1	1	2	0	2	1	0	1	1	1	1	1	0	2	2	0	1	1
181	1	0	2	0	0	0	2	2	2	0	1	1	1	0	1	0	1	1	1	1	0	0	2	2	1	0	1	1	1	1	1	1	2	0	0	1	1	1	0	1	1	1	1	0	1	0	1	1	2
182	0	0	2	0	1	1	2	1	2	0	1	0	1	0	1	0	0	0	2	1	1	0	0	1	1	1	2	1	1	0	1	2	1	0	0	2	1	0	0	2	2	0	0	1	1	1	0	0	0
183	0	2	0	0	0	0	1	0	2	2	0	0	1	0	0	0	0	0	1	1	0	0	2	2	0	0	1	0	0	1	1	1	2	0	0	0	1	0	1	1	1	1	1	1	1	2	0	1	1
184	0	1	1	0	0	1	2	0	2	1	2	2	2	1	1	0	0	1	1	1	1	0	1	1	0	1	1	1	1	1	0	0	2	2	2	2	2	1	0	1	1	0	0	1	0	1	0	1	1
185	0	1	1	0	0	0	2	2	1	1	0	1	2	0	2	0	0	1	1	1	0	0	2	2	1	1	0	0	0	1	0	0	2	1	0	1	0	1	0	1	1	0	0	0	0	0	0	0	2
186	0	1	1	0	0	0	2	0	2	2	0	0	1	1	0	0	0	0	1	0	1	0	2	2	0	1	2	1	1	2	0	0	2	0	0	2	2	0	0	0	0	0	0	1	0	1	1	1	1
187	0	0	2	0	0	0	2	2	1	1	0	0	1	0	1	0	0	0	0	1	1	0	2	2	0	0	1	1	1	1	0	0	2	0	0	2	1	0	0	2	2	0	0	0	2	1	0	0	0
188	1	1	2	0	0	0	0	1	1	1	1	1	1	0	2	0	0	0	0	0	0	0	2	2	1	0	2	0	0	2	0	0	0	1	2	2	1	1	0	1	1	0	1	0	0	0	0	0	1
189	0	1	2	0	1	1	2	0	1	1	0	0	1	0	1	0	0	0	2	2	0	0	2	1	1	1	1	0	0	2	0	0	1	1	0	1	1	0	1	0	0	1	1	0	1	2	1	1	1
190	0	1	2	0	0	0	2	1	2	1	0	0	1	0	0	0	1	1	2	2	1	0	2	2	0	2	2	0	0	1	1	0	0	1	1	2	1	1	1	2	1	0	0	1	0	0	0	0	0
191	0	1	1	0	0	0	2	0	2	2	0	2	2	1	1	0	0	0	2	2	0	0	0	0	0	0	2	0	0	2	0	2	1	0	1	2	1	1	1	1	0	0	0	0	0	1	0	0	1
192	1	2	0	0	0	0	1	1	1	1	1	0	2	0	0	1	0	0	1	1	0	0	2	2	1	0	0	1	2	0	0	0	1	1	0	0	1	0	0	1	1	1	1	0	1	1	1	0	1
193	0	1	1	0	1	1	1	2	1	1	1	1	1	0	1	0	1	1	1	1	0	0	2	2	0	0	0	1	1	1	0	0	1	0	0	1	1	0	0	1	1	0	0	0	0	0	0	0	1
194	0	1	1	0	1	1	2	1	1	1	1	0	0	0	0	0	0	0	1	1	1	0	2	2	0	2	2	0	0	2	0	1	2	0	0	1	1	0	0	2	2	0	0	1	0	0	0	0	0
195	1	0	2	0	1	1	2	0	2	2	0	2	2	0	2	0	0	1	1	2	0	0	2	2	0	2	2	0	0	2	0	0	0	0	0	1	1	0	0	2	1	0	1	0	1	0	0	0	1
196	1	0	2	0	0	0	2	1	2	2	0	1	2	0	2	0	1	1	2	2	1	0	1	1	1	0	0	2	2	0	0	1	0	0	0	2	0	0	0	0	0	1	1	0	1	2	0	0	0
197	1	1	1	0	0	0	1	2	0	0	1	1	1	1	0	0	0	0	1	1	0	0	1	1	1	1	1	1	1	1	0	0	1	0	0	1	1	0	0	1	1	0	0	0	0	1	0	0	2
198	0	2	1	0	0	0	2	2	1	1	0	1	2	0	2	0	0	1	0	0	1	0	2	2	0	1	1	0	2	0	0	1	2	0	0	1	2	0	0	1	1	0	0	0	0	0	0	0	2
199	0	1	1	0	0	0	2	2	2	1	0	0	0	0	0	0	0	0	0	0	0	0	2	2	0	2	2	0	0	2	1	1	2	1	0	2	2	0	0	1	1	0	0	0	0	0	0	0	1
200	0	2	0	0	0	0	2	0	2	2	0	0	1	0	0	0	0	1	1	1	0	0	2	2	0	1	2	0	0	2	0	2	1	0	0	2	2	0	0	1	1	0	1	0	0	1	0	0	0
201	1	1	2	0	0	0	2	0	2	2	0	0	0	0	0	0	0	1	2	2	0	0	2	2	0	2	1	1	2	1	0	0	1	1	1	1	1	1	0	1	1	0	0	0	0	2	0	0	0
202	0	1	1	0	0	0	2	1	1	1	0	0	0	0	0	0	0	1	1	1	0	0	2	2	0	2	1	0	0	1	0	0	0	0	0	2	1	0	1	1	1	0	0	1	0	0	0	0	0
203	0	1	1	0	0	0	2	2	2	1	0	0	2	0	0	1	0	0	0	0	1	0	1	2	0	1	2	1	1	1	2	0	2	0	0	2	1	0	0	2	1	1	0	0	0	0	0	0	0
204	1	2	0	0	0	0	2	0	2	2	0	1	1	0	1	0	0	0	2	1	1	0	2	2	0	1	0	0	1	1	0	0	0	0	0	2	1	1	0	1	1	1	1	0	0	0	0	0	1
205	1	0	2	0	1	1	1	1	2	2	0	0	1	0	0	1	0	0	1	1	0	0	2	2	0	0	1	0	0	2	0	2	2	0	1	2	2	0	0	2	2	1	1	0	1	0	1	1	2
206	1	0	2	0	1	1	2	1	1	1	0	0	0	0	0	0	0	0	1	1	1	0	2	2	0	0	1	1	1	1	1	1	2	0	0	1	2	0	0	1	1	0	0	0	0	0	0	0	0
207	1	0	2	0	2	2	2	0	1	1	1	1	1	0	2	0	0	1	1	1	0	0	1	1	0	1	1	2	2	2	0	1	1	0	0	1	2	0	0	2	2	0	0	0	0	1	1	0	1
208	1	1	2	0	1	1	2	2	2	0	0	1	2	0	1	0	0	1	0	0	0	1	2	2	0	2	1	0	2	0	0	0	2	1	0	1	2	0	0	2	2	1	1	0	1	1	1	0	2
209	1	0	2	0	1	1	1	1	1	1	0	0	1	0	0	0	0	1	2	1	1	0	2	2	0	2	1	1	1	1	1	1	2	0	0	0	1	1	0	1	1	1	0	0	0	0	0	0	1
210	1	2	1	0	0	0	2	0	1	1	1	0	0	0	0	0	0	0	2	2	0	0	2	2	0	0	1	0	0	1	1	1	1	0	1	2	1	0	1	1	1	1	1	0	1	1	0	0	1
211	0	0	2	0	0	0	2	2	1	0	0	0	0	0	0	0	0	1	1	1	1	1	2	2	0	1	2	0	1	1	0	2	2	1	1	2	1	1	0	0	0	0	1	0	1	1	0	0	1
212	1	2	0	0	0	0	1	2	1	1	1	1	2	0	1	0	0	2	1	1	0	1	2	2	0	0	1	0	2	0	0	1	2	1	1	2	2	0	0	1	1	0	0	0	0	0	0	0	1
213	0	1	2	0	0	0	2	0	2	2	0	0	0	0	0	0	0	1	2	2	0	0	2	2	0	1	1	0	1	1	1	0	0	1	1	2	1	1	0	2	2	0	0	1	0	1	0	0	1
214	1	2	1	0	0	0	2	2	2	1	0	1	1	0	1	0	0	1	1	1	0	0	2	2	0	1	2	1	1	2	1	1	2	0	0	0	1	0	0	2	1	0	0	0	0	1	0	0	1
215	0	2	0	0	0	0	2	1	1	1	0	1	1	0	1	0	0	1	2	2	0	0	2	2	0	1	2	0	0	1	0	1	1	0	0	2	1	0	1	1	1	0	0	0	0	1	0	0	0
216	0	2	1	0	0	0	1	1	0	0	2	0	0	0	0	1	0	0	1	1	1	0	2	2	0	1	2	1	1	1	2	1	2	0	1	1	0	0	0	0	0	1	1	0	0	1	0	0	1
217	0	1	1	1	0	1	1	1	1	1	0	0	1	0	1	0	0	0	1	1	0	0	2	2	0	1	2	0	0	2	0	0	0	0	0	2	2	0	0	2	2	0	0	1	0	0	1	0	2
218	0	0	1	0	0	0	2	1	1	1	0	0	0	0	0	0	0	0	1	2	0	0	2	2	0	0	1	0	0	1	1	1	2	1	0	0	2	0	0	1	1	1	1	0	1	2	0	0	1
219	1	1	1	0	0	0	1	2	1	1	0	0	0	0	0	0	0	0	1	1	1	0	2	2	0	0	2	0	1	1	0	0	1	0	0	1	1	0	0	2	2	1	0	0	0	0	1	0	1
220	1	2	1	0	0	0	1	2	0	0	0	1	1	0	1	0	0	1	0	0	2	0	2	2	0	1	1	0	1	0	0	2	2	0	0	0	2	0	0	1	1	1	0	0	0	0	1	0	2
221	1	0	2	0	1	1	2	2	1	0	0	0	0	0	0	0	0	0	2	1	1	0	2	2	0	0	2	0	0	2	2	0	1	1	1	2	2	0	0	2	2	0	1	0	1	0	1	0	1
222	1	1	1	0	0	0	2	0	2	2	0	1	2	0	1	0	0	0	2	2	0	0	2	2	0	0	1	1	1	1	1	0	1	0	0	2	2	0	0	1	1	0	0	0	0	0	0	1	2
223	0	2	0	0	0	0	1	1	2	2	0	1	2	0	2	0	0	0	0	1	0	0	2	2	0	1	2	0	0	2	2	0	1	1	1	2	0	1	0	0	0	0	0	0	0	0	0	0	2
224	1	1	2	0	0	0	2	2	1	0	1	0	0	0	0	0	0	0	2	1	1	0	2	2	1	1	0	1	1	1	0	0	2	0	0	1	2	0	0	1	1	0	1	0	0	0	0	0	0
225	1	2	1	0	0	0	1	2	1	1	1	0	0	0	0	0	0	1	1	2	0	0	2	2	0	1	2	0	0	2	0	1	1	0	0	2	1	0	0	2	2	1	1	0	1	1	0	0	0
226	1	1	2	0	0	0	2	1	2	2	0	0	0	0	0	0	1	1	1	1	0	0	2	2	0	2	1	0	0	1	1	0	0	1	1	1	0	0	0	1	1	0	1	0	1	0	1	0	2
227	0	1	1	0	0	0	2	1	2	1	1	0	1	0	1	0	1	2	1	1	1	0	2	2	0	1	1	0	2	0	0	1	0	0	0	1	1	1	0	1	1	0	1	1	2	0	0	0	0
228	1	0	2	0	0	0	1	1	1	1	1	0	2	0	1	0	0	0	1	1	0	0	1	2	0	1	2	0	0	2	0	0	2	0	0	2	1	1	0	1	1	0	1	1	1	0	0	0	1
229	0	2	1	0	0	0	2	1	2	1	0	0	0	0	0	0	0	2	1	1	1	0	2	2	0	1	1	0	1	0	0	0	2	1	0	1	1	0	0	2	2	0	0	0	0	0	1	1	2
230	1	1	1	0	1	1	1	2	0	0	1	0	2	0	0	1	0	0	1	1	0	0	2	2	0	0	0	1	0	0	1	0	2	1	0	1	1	0	0	2	2	1	1	0	1	0	0	0	0
231	0	1	1	0	1	1	1	2	0	0	1	0	1	0	0	0	0	0	1	2	0	0	2	2	0	0	1	1	1	1	1	1	1	1	1	2	1	0	0	1	1	1	0	0	0	0	0	0	1
232	1	0	2	0	1	1	1	2	1	0	1	1	2	0	1	0	0	1	2	2	0	1	2	2	0	2	2	0	1	1	0	1	1	2	1	1	1	0	1	1	1	1	1	0	1	0	0	0	0
233	0	1	0	0	0	0	1	2	0	0	0	0	2	0	2	0	1	1	2	2	1	0	2	2	0	2	1	0	1	1	0	0	2	1	0	2	2	0	0	1	1	2	2	0	1	1	0	0	0
234	1	1	2	0	1	1	2	1	2	2	0	1	2	0	1	1	0	1	0	0	0	0	1	1	0	1	1	1	1	1	0	0	1	0	0	1	1	1	0	1	1	1	1	0	1	2	1	0	2
235	1	0	2	0	1	1	2	1	2	2	0	1	2	0	2	0	0	1	1	1	0	0	2	2	0	1	2	0	0	1	1	2	1	0	1	2	1	1	0	0	0	0	1	0	1	1	1	0	2
236	1	2	0	0	0	0	1	2	1	1	0	0	0	0	0	0	1	1	0	0	1	0	2	2	0	1	2	0	0	2	0	1	2	0	0	1	1	1	0	1	1	1	1	0	2	0	0	1	1
237	0	2	1	0	0	0	2	2	2	1	1	0	1	0	1	0	0	0	2	2	0	0	2	2	0	1	1	0	1	1	0	0	0	1	2	2	1	0	0	0	0	1	1	0	0	0	0	0	0
238	0	2	1	0	0	0	1	2	1	1	1	0	0	0	0	0	0	0	2	1	0	0	2	2	1	2	1	0	1	1	1	0	2	0	0	2	2	0	0	1	1	0	1	1	1	0	0	0	0
239	0	2	1	0	0	0	2	1	2	1	0	1	1	0	1	0	0	1	2	2	0	0	2	2	0	1	2	0	0	0	0	0	1	1	0	1	1	0	0	2	2	1	0	0	2	1	0	0	0
240	0	0	2	0	0	0	1	1	2	1	0	0	1	0	1	0	0	1	1	1	0	1	2	2	0	2	2	0	0	1	0	1	1	0	0	2	1	0	0	2	2	0	0	0	0	0	0	1	0
241	0	2	0	0	0	0	1	0	2	2	0	2	1	0	1	0	0	1	1	1	0	0	2	2	1	1	1	1	1	1	1	0	1	1	0	1	2	1	0	1	1	0	0	0	0	0	1	0	1
242	0	1	1	0	0	1	1	2	1	0	2	1	1	0	1	0	0	1	2	1	1	0	2	2	0	1	2	1	1	1	2	1	1	1	2	2	1	0	0	2	2	1	0	0	2	1	1	0	2
243	0	2	0	0	0	0	2	1	1	1	0	0	2	0	1	0	0	0	1	1	1	0	0	0	1	0	1	0	1	1	0	0	1	0	0	1	2	1	0	1	1	0	1	0	0	0	0	0	0
244	0	2	1	0	0	0	1	2	0	0	1	1	1	0	1	0	0	0	2	2	0	0	0	0	1	0	2	0	0	2	0	0	1	0	0	1	1	0	0	0	0	0	1	0	1	0	0	0	0
245	0	2	1	0	0	0	2	1	1	1	0	1	1	0	1	0	0	1	2	2	0	0	1	1	1	1	1	1	1	1	1	1	2	0	1	2	0	2	0	0	0	0	0	0	0	1	1	0	1
246	1	2	0	0	0	0	2	2	0	0	1	0	1	0	1	0	0	1	1	1	1	1	2	2	0	2	2	1	1	1	2	1	1	0	0	2	2	0	0	2	2	1	1	0	1	2	0	0	0
247	1	1	2	0	1	1	1	2	1	0	1	0	1	0	1	0	0	1	1	1	0	0	1	2	0	1	2	2	1	1	1	2	2	0	0	1	2	1	1	2	1	0	1	0	0	0	0	0	1
248	1	2	0	0	0	0	0	2	0	0	2	1	1	0	1	0	0	0	1	1	0	0	1	2	0	2	1	1	1	1	1	1	2	0	0	2	1	0	0	2	2	0	0	0	0	0	0	0	1
249	1	1	1	0	0	0	2	0	2	1	1	0	0	0	0	0	0	0	1	0	1	0	1	1	0	1	1	1	1	1	1	1	1	1	1	1	2	1	0	1	1	0	0	0	0	0	0	0	0
250	0	1	2	0	0	0	2	2	2	1	0	1	0	0	0	0	0	0	0	0	1	0	1	1	1	1	1	0	1	0	0	1	1	1	2	2	1	0	0	1	1	1	1	0	1	1	0	0	0
251	1	1	1	0	0	1	2	2	1	0	0	1	1	0	1	0	0	1	1	2	0	0	2	2	1	0	0	1	1	0	1	2	2	0	0	2	2	0	0	1	1	0	0	0	0	0	0	0	2
252	0	1	0	0	0	0	2	1	2	1	1	0	1	0	1	0	0	0	1	1	1	1	1	1	0	1	0	1	1	0	1	0	2	1	0	1	1	0	0	1	1	1	1	0	0	1	1	0	1
253	0	1	2	0	0	0	1	1	1	1	0	0	0	0	0	0	1	1	0	0	1	0	1	1	0	2	2	0	0	1	1	0	2	0	0	2	1	0	0	1	1	0	0	0	0	0	0	1	0
254	0	1	2	0	0	0	2	1	2	1	0	1	1	0	1	0	0	1	2	2	0	0	2	2	0	1	2	1	1	1	2	1	2	0	0	1	1	1	0	1	1	0	0	0	0	1	0	0	0
255	1	1	1	0	0	0	2	2	1	1	1	1	1	0	1	0	0	0	2	2	0	0	2	2	0	1	1	2	2	1	2	1	1	1	1	1	1	0	0	1	1	0	0	0	0	0	0	0	0
256	1	2	1	0	0	0	1	1	1	1	1	0	0	0	0	0	0	1	2	2	0	0	2	2	0	2	0	0	0	1	0	0	2	0	0	1	1	0	0	1	1	0	0	1	0	1	0	0	1
257	1	1	1	0	1	1	1	2	0	0	2	0	0	0	0	0	0	1	1	0	1	0	0	0	0	0	2	1	1	0	1	2	2	0	0	1	2	0	0	0	0	1	1	0	0	0	0	0	1
258	0	2	1	0	0	0	1	2	1	1	0	0	2	0	2	0	0	0	1	1	0	0	2	2	0	1	2	0	0	2	0	1	2	0	0	2	1	1	0	1	1	1	1	0	1	1	0	0	0
259	0	1	2	0	0	0	1	1	1	0	1	0	0	0	0	0	0	0	1	1	1	1	2	2	0	2	2	1	1	0	1	0	0	0	1	2	1	0	0	0	0	0	0	0	0	0	0	0	1
260	1	1	2	0	0	0	2	0	2	2	0	0	1	0	1	0	0	1	1	1	0	2	0	2	0	1	1	0	0	1	1	1	1	0	1	2	2	1	0	1	1	0	1	0	1	1	0	0	2
261	1	1	1	0	1	1	2	1	2	1	1	0	1	1	0	0	0	0	0	0	1	0	2	2	0	1	1	0	0	1	0	2	2	0	0	1	1	0	0	2	1	0	0	1	0	1	0	0	0
262	0	1	2	0	0	0	2	2	1	0	0	0	1	0	1	0	0	0	1	1	0	1	2	2	0	1	1	0	0	1	0	0	2	1	1	2	2	0	0	0	0	0	0	0	0	0	0	0	1
263	1	0	2	0	0	0	2	2	0	0	0	1	1	0	1	0	0	0	2	2	0	0	1	1	1	1	2	1	1	2	0	1	2	0	1	1	1	0	0	0	0	0	1	1	1	0	1	0	1
264	1	2	0	0	0	0	1	1	1	1	1	1	2	0	1	0	1	0	2	1	1	0	2	2	0	1	2	0	0	2	2	1	1	0	0	2	1	0	0	0	0	0	0	0	0	0	0	0	1
265	0	1	2	0	0	0	2	2	1	1	0	0	0	0	0	0	0	0	0	0	0	0	1	1	1	1	1	2	2	0	1	0	2	0	0	2	1	0	0	1	1	0	0	0	0	0	1	0	1
266	1	0	2	0	0	0	1	2	0	0	1	0	1	0	0	1	0	0	2	1	1	0	1	1	2	2	2	0	0	2	1	0	1	1	0	0	2	1	0	1	1	0	1	0	0	0	1	0	1
267	0	1	1	0	0	0	2	0	2	2	0	0	2	0	2	0	0	1	1	2	0	1	2	2	0	0	1	0	2	0	0	0	0	0	0	1	0	1	0	0	0	0	0	0	0	0	0	1	2
268	1	1	2	0	0	0	2	1	1	1	0	1	1	1	0	0	0	2	2	1	1	0	2	2	0	0	2	1	1	2	0	1	2	0	1	2	1	0	0	1	1	1	1	0	1	0	0	0	1
269	0	1	1	0	0	0	2	1	1	1	0	0	1	0	0	1	0	0	2	2	0	0	1	1	0	1	2	0	1	1	1	2	2	0	1	2	2	0	0	2	2	1	1	0	0	0	0	0	1
270	1	2	1	1	0	1	1	2	1	1	1	0	0	0	0	0	0	1	1	1	1	0	1	1	1	1	1	0	0	1	1	2	1	0	0	1	1	0	0	2	1	0	0	0	0	0	0	0	1
271	1	1	1	0	0	0	2	0	2	2	0	1	0	0	0	0	0	0	1	1	1	0	2	2	0	0	2	0	0	2	0	0	2	1	2	2	1	0	0	1	1	1	0	0	2	0	0	0	0
272	1	1	1	0	1	1	2	1	2	0	0	1	1	0	1	0	0	2	2	1	1	0	2	2	0	1	2	0	0	2	0	0	1	0	0	1	2	0	0	0	0	1	0	0	1	1	0	0	1
273	1	1	2	0	1	1	1	2	0	0	1	1	2	0	2	0	0	0	1	1	0	0	2	2	0	0	1	0	0	1	1	0	0	1	0	2	1	0	1	0	0	0	0	0	0	0	0	1	1
274	0	0	2	0	0	0	1	1	1	1	1	0	1	0	0	1	0	1	1	1	1	0	2	2	0	1	1	0	1	1	1	0	2	2	1	1	2	0	0	0	0	1	2	0	0	0	0	0	1
275	0	2	1	0	0	0	1	1	1	1	1	0	0	0	0	0	0	0	1	0	1	0	2	2	0	1	0	0	1	0	0	1	1	0	0	1	1	0	0	1	1	0	0	0	0	1	0	0	2
276	1	1	2	0	0	0	2	1	1	1	0	0	0	0	0	0	0	1	0	0	1	1	2	2	0	2	1	1	0	1	1	1	2	0	0	1	2	0	0	2	2	0	0	0	0	0	0	0	0
277	0	1	2	0	1	1	1	2	1	1	0	0	1	0	1	0	0	1	1	1	0	0	2	2	0	2	1	0	1	2	0	2	1	0	1	2	2	1	0	1	1	0	1	0	1	0	0	0	1
278	1	1	1	0	0	0	0	2	0	0	1	0	0	0	0	0	0	0	1	1	1	0	1	2	0	1	2	1	1	1	2	1	1	0	0	1	1	1	1	1	0	0	2	0	1	0	0	0	1
279	1	1	1	1	0	1	2	2	1	1	0	0	1	0	1	0	0	0	2	2	0	1	1	2	0	1	1	1	1	1	0	0	1	0	0	1	2	0	0	2	2	0	0	0	0	0	1	0	2
280	1	2	0	0	1	1	2	1	1	1	0	0	0	0	0	0	0	1	1	1	0	0	2	2	0	1	0	2	2	1	1	2	1	1	1	2	1	0	0	2	2	0	1	0	1	0	0	1	1
281	0	1	1	0	0	0	2	2	2	2	0	0	1	0	0	0	0	0	1	1	1	1	2	2	0	0	2	1	1	1	1	1	1	1	1	2	1	0	0	0	0	1	1	0	0	1	1	0	1
282	1	0	2	0	0	0	1	2	0	0	2	1	2	0	1	1	0	0	1	1	0	0	2	2	0	1	2	0	0	2	1	0	2	1	1	1	2	0	0	0	0	0	0	0	0	0	0	0	1
283	1	1	1	0	0	0	1	1	0	0	2	0	1	0	0	1	0	2	2	2	0	0	2	2	0	2	2	0	0	2	1	2	2	0	1	2	1	1	0	1	1	1	0	0	0	1	0	1	0
284	1	1	1	0	0	0	2	1	2	1	1	0	0	0	0	0	0	0	2	2	0	0	1	1	1	0	2	1	1	2	0	0	2	0	0	1	1	1	1	2	1	0	0	0	0	0	1	0	1
285	0	0	1	0	0	0	1	2	0	0	0	2	2	0	2	0	1	2	0	0	2	0	2	2	1	2	2	0	0	1	1	0	0	1	1	2	1	0	1	0	0	0	0	0	0	0	0	2	2
286	0	0	2	0	0	0	2	0	2	2	0	1	1	1	0	0	0	1	1	2	0	0	2	2	0	2	2	0	0	2	1	0	1	0	0	2	1	1	0	1	1	0	0	0	0	1	0	0	1
287	1	1	1	0	1	1	1	1	1	1	1	0	0	0	0	0	0	0	2	2	1	0	1	1	1	1	1	2	2	0	1	1	1	0	0	2	2	0	0	1	1	2	2	0	1	1	0	0	0
288	1	1	1	0	0	0	2	1	2	0	1	0	1	0	0	1	0	0	1	1	0	0	2	2	0	0	1	0	1	2	0	0	0	0	1	2	2	0	0	2	2	0	1	0	1	0	0	0	1
289	1	1	2	0	1	1	2	0	2	2	0	0	1	0	1	0	0	1	2	2	0	0	1	1	0	0	2	0	0	2	0	1	0	0	0	1	0	1	0	0	0	1	1	1	1	2	0	1	2
290	1	1	2	0	0	0	2	1	2	1	0	0	1	0	1	0	0	2	1	1	0	0	0	0	0	0	2	2	2	2	0	1	2	1	0	1	2	0	1	1	1	0	2	0	0	1	0	0	1
291	0	1	1	0	0	0	2	1	2	1	1	1	1	0	1	0	0	2	0	0	0	0	2	2	0	0	1	1	2	0	1	1	1	0	0	1	1	0	0	2	1	0	0	0	0	0	1	1	2
292	0	0	2	0	0	0	2	2	1	0	1	0	1	1	0	0	0	0	2	2	0	0	2	2	0	2	1	1	1	1	0	0	1	0	0	1	1	0	0	2	2	0	0	0	0	0	0	0	0
293	0	0	2	0	0	0	2	2	2	2	0	0	1	0	0	1	0	0	2	1	1	0	2	2	0	1	1	1	1	1	1	2	2	0	0	0	2	0	0	2	1	1	1	0	2	2	0	0	1
294	1	1	1	0	0	0	1	2	0	0	0	0	2	0	1	0	0	0	0	0	0	0	2	2	0	1	2	1	1	1	0	2	1	1	1	2	1	0	0	1	1	0	0	1	1	1	1	0	1
295	0	0	2	0	0	0	2	2	1	1	0	1	1	0	1	0	0	1	2	2	0	0	2	2	0	0	2	1	1	2	0	1	1	0	0	1	1	0	0	2	1	0	1	0	1	0	0	0	0
296	1	0	2	0	2	2	2	1	2	1	0	0	2	0	2	0	0	1	2	2	0	0	1	1	0	0	0	0	0	0	0	0	1	0	0	1	1	0	0	1	1	0	0	0	0	0	0	0	0
297	0	1	2	0	0	0	2	0	2	2	0	1	1	0	1	0	0	1	0	0	1	0	2	2	1	0	1	0	1	1	0	0	0	0	1	2	1	1	0	1	1	2	2	0	1	1	0	0	1
298	1	1	1	0	1	1	2	2	1	1	0	1	1	0	1	0	0	1	0	0	1	0	2	2	0	0	2	1	1	2	0	1	1	0	0	2	1	1	0	1	1	0	0	1	0	0	0	0	0
299	1	2	1	0	0	0	1	2	1	1	0	0	0	0	0	0	0	1	2	2	0	1	2	2	0	1	1	0	0	1	1	0	1	1	0	2	2	0	0	1	1	0	0	0	0	0	0	0	0
300	1	0	2	0	0	0	1	1	2	2	0	1	1	0	1	0	0	0	2	2	0	0	2	2	1	2	1	1	1	1	1	1	2	1	0	2	1	1	0	1	1	0	0	1	0	1	0	0	0
301	1	1	1	0	0	0	2	2	0	0	0	1	1	0	1	0	0	0	1	1	1	0	2	2	0	0	2	0	0	2	0	1	1	1	1	1	1	0	0	0	0	0	1	1	1	0	0	0	1
302	1	2	2	0	0	0	1	1	2	1	0	0	1	0	0	1	0	1	1	1	0	0	2	2	0	2	0	2	2	0	0	1	1	1	1	2	0	1	0	0	0	0	1	0	1	0	1	0	1
303	1	1	2	0	0	0	2	1	1	1	1	0	1	0	0	1	0	1	2	2	0	0	1	1	0	2	2	0	0	1	1	0	1	1	0	2	1	0	0	0	0	0	0	0	1	1	0	0	0
304	0	2	0	0	0	0	2	1	1	1	0	0	1	0	0	1	0	2	2	2	0	0	1	1	1	1	2	0	0	2	1	0	0	1	1	1	0	0	0	1	0	1	1	0	1	0	0	0	0
305	1	2	0	0	0	0	2	2	1	0	0	0	0	0	0	0	0	0	2	1	1	1	1	2	0	1	2	0	1	1	1	1	2	0	0	1	2	0	0	2	2	1	1	0	1	1	0	0	1
306	1	2	0	0	0	0	2	2	1	1	1	0	0	0	0	0	0	0	1	1	0	0	1	1	0	0	2	0	0	2	2	0	2	1	1	1	1	0	0	2	1	0	0	1	0	0	0	0	0
307	0	1	1	0	0	0	1	2	1	1	1	0	0	0	0	0	0	0	2	1	1	0	2	2	0	0	1	1	1	1	1	0	0	0	0	2	1	0	0	0	0	0	1	0	1	0	0	0	0
308	0	1	2	0	0	0	1	1	2	2	0	1	1	0	1	0	0	0	1	2	0	0	0	1	1	1	2	0	0	2	1	0	0	0	1	2	2	1	0	1	1	0	0	0	1	0	0	0	1
309	1	1	2	0	0	0	2	0	2	2	0	1	2	0	1	0	0	1	1	1	0	0	1	1	0	1	1	0	0	0	0	0	1	1	0	0	2	1	1	2	1	0	0	0	0	1	0	0	2
310	0	1	2	0	0	0	1	2	1	0	1	0	1	0	1	0	0	0	0	0	0	0	2	2	0	1	2	0	0	1	1	0	1	0	0	1	1	1	0	1	1	0	0	1	1	1	0	0	0
311	1	0	1	0	0	0	1	2	0	0	1	0	1	0	1	0	0	1	1	2	0	0	0	0	1	0	1	0	1	1	0	1	1	0	1	2	1	0	0	2	1	0	0	0	0	0	1	0	1
312	1	1	1	1	1	2	1	2	0	0	1	1	1	0	1	0	0	0	0	1	1	0	1	1	1	1	2	0	0	2	1	1	2	1	1	2	0	0	0	0	0	0	1	0	1	0	0	0	1
313	0	1	1	0	0	0	2	1	2	2	0	0	1	0	0	1	0	0	1	1	0	1	2	2	1	1	0	1	2	0	0	0	2	1	2	2	0	0	0	0	0	0	0	0	0	1	0	1	1
314	0	0	2	0	1	1	2	0	2	2	0	0	1	1	0	0	0	1	2	2	0	0	2	2	0	0	2	0	0	2	2	0	0	0	0	1	1	0	0	2	2	0	0	0	0	0	0	0	0
315	0	0	2	0	1	1	2	2	1	1	0	1	1	0	1	0	0	1	0	0	1	0	1	1	0	0	2	0	1	0	0	1	1	0	0	1	1	1	1	1	0	0	0	0	0	0	0	0	0
316	0	2	0	0	0	0	1	2	0	0	1	0	1	0	1	0	0	1	1	2	0	0	1	1	1	0	0	0	0	1	0	0	2	1	0	2	1	0	0	2	2	1	1	0	1	1	0	0	2
317	1	2	1	0	0	0	1	1	1	1	1	0	0	0	0	0	0	0	0	0	0	1	2	2	0	0	0	2	2	0	0	1	2	0	0	0	2	0	1	1	1	0	0	0	0	0	0	1	0
318	0	1	2	0	1	1	1	1	2	2	0	0	1	0	0	1	0	0	2	2	0	0	2	2	0	0	2	0	0	2	1	0	2	2	0	1	2	0	0	1	1	1	1	0	0	0	1	0	1
319	1	0	2	0	0	0	1	1	2	1	0	0	1	0	0	1	0	0	0	1	0	0	2	2	0	1	2	0	0	2	0	1	2	0	0	1	0	0	1	1	0	0	0	0	0	2	0	0	0
320	0	2	0	0	0	0	2	2	1	0	1	0	1	0	1	0	0	0	1	1	1	0	2	2	0	2	2	0	0	0	0	0	1	2	0	1	2	0	0	0	0	0	1	0	1	1	0	0	1
321	0	1	2	0	0	0	2	1	2	0	0	0	0	0	0	0	0	0	0	1	1	0	0	0	0	0	2	0	0	1	1	1	2	1	0	0	1	0	0	0	0	1	0	0	0	0	1	0	1
322	0	1	1	0	0	0	2	1	2	2	0	0	0	0	0	0	0	1	2	2	0	0	1	2	0	0	2	0	0	2	0	2	1	0	0	1	2	0	0	2	1	0	0	0	0	0	0	1	1
323	0	2	0	0	0	0	2	0	2	1	1	0	1	0	0	0	0	2	1	1	1	0	2	2	0	1	1	0	1	1	0	0	2	1	0	1	2	0	0	1	1	0	1	0	0	0	0	0	0
324	1	1	1	0	0	0	1	2	1	1	1	0	0	0	0	1	0	0	0	0	1	0	1	1	0	1	1	0	0	1	1	1	2	0	0	1	1	0	0	2	2	0	0	1	1	1	0	0	1
325	0	2	0	0	0	0	1	1	0	0	1	1	1	0	1	0	0	0	1	1	1	0	2	2	0	1	1	0	1	1	1	1	2	0	0	1	2	1	0	1	1	0	0	0	1	1	0	0	1
326	1	0	2	0	1	1	2	1	1	1	0	0	1	0	0	1	0	2	1	1	1	1	2	2	0	0	1	1	1	1	0	1	0	0	0	2	2	0	0	0	0	0	1	0	0	1	0	0	0
327	0	0	2	0	0	0	2	2	1	1	1	0	1	0	1	0	0	0	1	1	0	0	1	1	1	1	1	0	1	1	0	1	2	0	0	2	1	0	0	1	1	0	0	0	0	1	0	0	0
328	0	0	2	0	1	1	2	2	1	1	0	0	1	0	1	0	1	1	0	0	1	0	1	1	1	0	1	0	1	2	0	0	1	0	0	2	2	0	0	1	1	0	2	0	0	2	0	0	1
329	0	1	0	0	0	0	2	1	2	0	1	1	2	0	1	0	0	1	1	2	0	0	1	1	1	2	2	1	1	2	0	1	1	0	0	2	2	0	0	1	1	0	0	0	0	0	0	0	1
330	0	2	0	0	0	0	1	2	0	0	1	2	2	0	2	0	0	0	2	2	1	0	1	1	1	0	2	0	1	1	0	2	2	0	0	1	1	1	1	1	0	0	1	0	1	1	0	0	1
331	1	0	2	0	1	1	1	1	2	2	0	2	1	0	1	0	1	0	2	1	1	1	0	1	1	1	1	1	1	1	0	1	2	0	0	1	1	0	1	1	1	1	0	0	1	1	0	0	0
332	1	2	0	0	0	0	2	1	2	2	0	1	1	0	1	0	0	1	1	1	0	1	2	2	0	2	2	1	1	2	0	0	1	0	0	1	2	0	0	2	2	1	1	0	1	0	0	0	1
333	0	2	0	0	0	0	1	2	0	0	2	0	0	0	0	0	0	1	2	2	0	0	1	1	0	1	0	1	1	0	1	0	1	1	1	1	0	1	0	0	0	1	1	1	0	0	0	0	1
334	1	1	1	0	0	0	1	2	0	0	1	0	1	0	1	0	0	0	2	1	1	0	2	2	1	1	1	0	2	0	0	0	2	1	0	1	0	0	0	1	1	0	0	1	0	0	0	0	0
335	1	2	0	0	0	0	2	1	2	1	0	0	0	0	0	0	0	1	1	2	0	0	2	1	1	1	2	1	1	2	0	1	2	0	0	1	1	0	0	0	0	2	1	0	1	0	0	0	0
336	0	0	2	0	2	2	1	1	1	1	1	1	1	0	1	0	0	0	1	1	0	1	2	2	0	1	2	0	0	0	0	1	1	1	0	0	0	1	0	0	0	1	0	0	1	1	0	0	2
337	1	1	1	0	0	0	1	2	0	0	2	0	0	0	0	0	1	0	2	1	1	0	2	2	0	1	1	0	1	1	0	1	1	1	2	2	1	0	0	1	1	0	0	0	0	0	0	0	1
338	0	2	1	0	0	0	1	2	1	1	1	0	1	0	0	1	0	0	1	1	0	0	2	2	1	0	0	0	0	1	0	0	0	1	0	2	0	0	0	0	0	0	0	1	0	0	1	0	1
339	1	2	0	0	0	0	1	2	0	0	0	0	0	0	0	0	0	1	2	2	0	0	1	1	1	1	1	0	0	1	1	0	2	1	0	1	1	0	0	0	0	1	2	0	1	1	0	1	1
340	1	1	2	0	0	0	2	0	2	1	1	0	0	0	0	0	0	1	1	1	0	0	2	2	0	1	2	1	1	2	0	1	1	0	1	2	1	1	0	1	1	0	0	0	0	0	0	0	2
341	1	2	0	0	0	0	1	2	2	2	1	0	0	0	0	0	0	0	0	0	0	0	1	1	0	0	1	1	1	1	0	1	2	2	0	1	1	1	0	1	1	0	0	0	0	0	0	0	1
342	0	2	0	0	0	0	2	2	2	2	0	0	0	0	0	0	0	0	2	2	0	0	2	2	0	1	2	0	0	2	1	0	1	1	2	2	2	0	0	2	2	0	0	0	0	0	0	0	0
343	0	1	2	0	1	1	2	2	1	0	1	0	0	0	0	0	0	0	2	2	0	0	2	2	0	0	2	1	1	2	0	2	1	0	0	0	1	0	0	2	2	0	1	1	0	1	0	0	0
344	1	1	1	0	0	0	2	1	2	1	0	0	0	0	0	0	0	0	1	1	1	0	1	1	0	0	1	0	1	1	1	0	1	0	0	1	2	0	0	2	2	1	1	0	1	1	0	1	1
345	0	0	2	0	0	0	2	2	2	0	1	0	1	0	0	0	0	0	2	2	0	0	1	1	0	0	2	0	0	2	0	1	1	2	1	1	1	0	0	2	2	2	2	0	0	1	0	0	0
346	1	1	1	0	0	0	1	2	1	0	1	0	1	0	0	0	0	0	1	1	0	0	2	2	0	0	2	0	1	1	0	0	1	1	0	1	0	1	0	0	0	0	1	0	1	0	1	0	1
347	1	0	1	0	0	0	1	2	0	0	1	0	0	0	0	0	0	0	1	1	0	0	2	2	0	0	2	0	0	1	1	1	2	0	0	2	2	0	0	2	2	0	0	0	0	0	0	0	0
348	1	1	2	0	0	0	2	2	2	1	1	0	0	0	0	0	0	2	1	1	1	0	2	1	1	1	1	0	0	1	0	1	2	1	0	1	1	0	0	0	0	0	0	0	0	0	0	1	1
349	0	2	2	0	0	0	2	1	2	2	0	0	1	0	0	1	0	0	2	2	0	1	2	2	1	1	2	1	1	2	0	1	1	0	1	2	1	0	0	1	1	0	0	0	0	2	1	0	1
350	0	2	1	0	0	0	2	2	2	1	1	0	0	0	0	0	0	1	2	1	1	0	2	2	0	2	2	0	0	2	0	0	2	1	1	1	0	0	1	0	0	0	0	0	0	0	0	0	1
351	0	2	0	0	0	0	2	0	1	1	0	0	1	0	0	0	0	1	1	2	0	0	2	2	0	0	2	0	0	1	1	0	1	2	0	1	1	1	0	1	1	1	1	0	0	2	0	0	2
352	1	1	1	0	0	0	1	0	2	2	0	0	0	0	0	0	0	0	1	2	0	0	2	2	1	2	1	0	0	1	0	0	2	1	1	2	2	1	0	1	1	1	1	0	0	0	0	0	1
353	0	0	1	0	0	0	2	1	2	2	0	1	2	0	2	0	0	0	1	1	1	0	1	1	1	1	2	1	1	2	0	0	2	1	0	2	0	0	1	0	0	0	1	0	0	0	1	0	2
354	0	1	2	0	0	0	1	0	2	2	0	1	1	0	1	0	0	0	1	1	0	0	2	2	0	1	1	2	2	1	1	1	1	1	0	0	2	0	0	1	1	0	1	0	0	1	0	0	0
355	0	2	0	0	0	0	2	0	2	2	0	0	0	0	0	0	0	0	1	1	0	0	2	2	0	1	1	1	1	1	0	1	2	0	0	1	2	0	0	2	2	0	0	1	0	0	0	0	1
356	1	1	1	0	0	0	2	0	2	2	0	1	1	0	1	0	0	1	2	2	0	0	2	2	0	1	2	1	1	1	0	1	2	0	0	1	2	0	0	2	2	0	0	0	0	0	0	0	0
357	0	0	2	0	1	1	2	1	1	1	1	0	1	0	1	0	1	2	1	1	0	0	2	2	0	2	2	0	0	2	0	1	2	1	1	2	2	1	1	2	1	0	0	1	0	0	1	0	1
358	1	2	1	0	0	0	0	2	0	0	2	0	0	0	0	0	0	2	1	1	1	0	2	2	1	0	1	0	1	1	0	0	2	1	0	1	2	0	0	1	1	0	1	0	0	1	0	0	1
359	0	1	2	0	0	0	2	2	0	0	0	0	0	0	0	0	0	0	2	2	0	0	2	2	0	0	2	0	0	2	0	0	1	1	0	2	2	0	0	2	2	1	1	0	0	0	0	0	0
360	0	0	2	0	1	1	1	1	1	1	1	0	0	0	0	0	0	1	2	2	1	0	1	1	1	1	2	0	0	1	0	1	2	0	0	0	2	0	0	2	2	1	1	0	1	0	0	0	0
361	0	1	2	0	0	0	2	2	2	1	1	0	1	0	0	0	0	1	1	1	0	0	1	1	1	1	2	0	0	2	0	0	1	0	0	1	1	0	0	0	0	1	1	0	1	0	0	1	0
362	0	1	1	0	0	0	2	1	2	2	0	0	0	0	0	0	0	0	1	1	0	0	0	1	1	0	1	0	1	1	0	0	1	1	0	2	2	0	0	1	1	0	0	0	0	0	1	0	1
363	1	1	1	0	0	0	1	1	1	1	0	0	1	0	1	0	0	1	2	2	0	0	2	2	0	1	2	1	1	1	2	0	2	2	1	1	1	0	0	2	2	0	0	0	0	0	0	0	2
364	0	0	2	0	1	1	2	1	2	1	0	0	1	0	0	1	0	0	1	1	1	0	2	2	0	1	0	1	2	0	0	1	1	1	0	1	1	0	0	0	0	1	1	0	1	2	0	0	0
365	1	2	0	0	0	0	2	1	2	1	0	1	1	0	1	0	0	1	1	1	1	0	1	2	0	0	2	1	1	1	2	0	2	1	0	1	2	0	0	1	1	0	1	0	1	1	0	0	1
366	0	0	1	0	0	0	1	2	0	0	0	0	0	0	0	0	0	0	1	1	1	0	2	2	0	1	2	0	0	1	1	0	0	0	0	1	1	0	1	1	1	0	1	0	0	0	0	1	2
367	1	1	1	0	1	1	2	1	2	2	0	0	1	0	0	1	0	0	2	2	0	0	1	2	0	2	2	1	1	2	0	1	2	2	0	1	1	0	0	0	0	1	1	0	1	1	0	0	0
368	0	0	2	0	1	1	2	1	2	0	1	0	1	0	0	1	0	1	1	2	0	0	2	2	1	0	0	1	1	0	1	1	2	0	0	1	2	0	0	0	0	0	0	0	0	0	0	0	1
369	1	1	1	0	0	0	2	2	1	1	0	0	0	0	0	0	0	2	1	1	1	0	1	1	1	1	1	0	0	1	0	1	2	1	0	2	0	0	1	0	0	0	0	0	1	0	0	0	1
370	1	0	2	0	0	0	2	0	2	1	2	1	1	0	1	0	0	0	2	1	1	1	2	2	0	1	2	1	1	1	1	0	0	0	0	1	1	0	0	0	0	0	2	0	0	1	0	0	1
371	1	1	1	0	0	0	1	1	1	1	2	0	0	0	0	0	0	0	1	2	0	0	2	2	0	1	0	1	2	0	1	1	0	0	0	1	0	1	1	0	0	1	0	0	1	1	0	0	0
372	1	0	2	0	1	1	2	2	1	0	0	2	2	0	2	0	0	0	1	1	0	0	2	2	0	1	1	1	1	1	0	0	2	1	1	2	0	0	0	0	0	1	1	0	1	1	0	0	1
373	1	2	0	0	0	0	1	2	0	0	1	0	1	0	1	0	0	1	0	1	1	0	2	2	0	1	2	0	0	0	0	0	0	0	0	2	1	1	1	2	0	2	2	0	0	1	0	1	0
374	1	2	2	0	0	0	2	1	1	0	0	0	1	0	0	0	0	0	1	1	1	1	2	2	0	2	2	0	1	1	0	1	2	1	0	0	1	1	0	2	2	0	0	0	0	0	1	0	2
375	0	2	0	0	0	0	2	2	2	1	0	0	1	0	1	0	0	0	1	1	0	0	1	1	1	2	0	1	1	1	0	1	0	0	0	1	1	1	1	2	0	0	0	0	2	1	0	0	0
376	0	1	1	0	1	1	2	1	2	2	0	1	2	0	1	0	0	2	2	2	0	0	2	2	0	2	2	0	0	1	0	1	2	2	0	1	1	0	1	1	1	1	0	0	2	1	1	1	2
377	1	2	1	0	0	0	2	2	0	0	1	1	1	1	0	0	0	1	1	1	0	0	0	0	0	0	2	0	0	2	1	0	1	0	0	2	1	1	0	1	1	1	0	0	0	0	0	0	0
378	0	0	2	0	0	0	1	1	1	1	1	0	1	0	0	1	0	0	0	0	1	0	2	2	0	1	2	0	0	2	0	2	2	0	0	0	1	1	0	1	1	0	0	1	1	0	0	0	1
379	1	1	1	0	0	0	1	1	2	2	0	0	0	0	0	0	0	2	1	1	1	0	2	2	0	1	1	0	2	0	0	1	1	0	0	1	1	1	0	1	1	1	1	0	1	1	0	0	2
380	0	2	0	0	0	0	2	1	2	1	1	1	1	0	1	0	1	1	0	0	1	0	2	2	0	1	1	1	1	0	0	1	2	0	0	1	1	0	0	1	1	1	1	0	1	1	0	0	1
381	0	1	1	0	0	0	1	2	1	0	1	1	0	0	0	0	0	0	2	1	0	1	2	2	1	1	1	0	1	1	0	0	2	0	0	2	2	0	0	1	1	0	0	0	0	1	0	1	0
382	0	2	2	0	1	1	1	2	0	0	0	0	0	0	0	0	0	0	1	1	1	0	0	1	0	1	1	1	1	1	1	1	2	0	0	2	2	1	0	1	1	0	1	0	0	0	0	0	0
383	1	1	1	0	0	0	2	2	1	0	0	0	0	0	0	1	0	0	2	2	0	0	1	1	0	1	2	0	0	2	1	2	2	0	0	1	1	1	0	1	1	0	2	0	1	1	1	1	2
384	0	2	1	0	0	0	2	2	1	1	0	0	0	0	0	0	0	1	1	1	0	0	2	2	0	2	0	2	2	0	0	2	1	1	1	2	2	0	0	2	2	1	1	0	1	0	0	0	1
385	1	2	1	0	0	0	1	1	2	2	0	1	1	0	1	0	1	2	1	1	1	0	2	2	0	0	0	0	0	1	0	0	2	1	2	2	1	0	0	1	1	0	0	1	0	0	0	0	0
386	0	1	2	0	0	0	2	0	2	2	0	1	1	0	1	0	1	1	0	0	1	0	1	1	1	0	1	1	2	0	1	0	0	0	0	2	2	0	0	1	1	0	0	0	0	0	0	0	0
387	1	1	2	0	0	0	1	2	1	1	1	0	2	0	0	1	0	0	2	2	1	0	2	2	0	2	1	0	0	1	0	2	2	1	1	2	1	0	0	2	1	0	1	0	1	0	0	0	0
388	0	2	1	0	0	0	2	1	0	0	0	0	0	0	0	0	0	0	2	2	0	0	2	2	0	1	2	0	0	1	1	0	0	0	0	2	1	0	0	1	1	0	0	0	0	0	1	1	2
389	0	0	2	0	0	0	1	2	1	0	1	1	1	0	1	0	0	1	0	0	2	0	2	2	0	1	0	0	1	0	0	1	2	0	0	0	2	0	0	1	1	0	0	0	0	0	0	0	1
390	1	1	1	0	0	0	2	1	2	2	0	1	1	0	1	0	0	1	2	2	0	0	2	2	1	1	1	0	0	1	0	1	2	0	0	2	1	1	1	0	0	0	0	1	0	1	0	1	1
391	0	0	1	0	0	0	2	0	2	2	0	1	2	1	1	0	0	0	0	0	1	1	1	2	0	1	1	1	1	1	0	1	2	0	0	1	1	1	0	1	1	1	1	0	1	0	1	0	1
392	1	2	0	0	0	0	1	2	0	0	2	2	2	1	1	0	1	1	0	0	1	1	2	2	0	2	2	0	0	2	1	1	2	0	0	1	2	0	0	1	1	0	0	0	0	0	0	0	0
393	0	1	1	0	1	1	0	1	1	1	1	1	2	0	1	0	0	0	2	2	0	0	1	1	1	0	1	1	1	1	0	1	2	1	1	2	1	0	0	0	0	0	0	0	0	1	0	0	2
394	1	2	0	0	0	0	2	0	2	2	0	0	0	0	0	0	0	1	1	1	1	0	2	2	0	1	2	0	0	1	1	0	2	0	0	1	2	0	0	2	2	0	1	0	0	0	0	0	2
395	0	1	1	0	0	0	2	0	2	1	1	0	0	0	0	0	0	0	2	2	0	0	2	2	0	2	2	1	1	1	1	1	1	1	0	0	2	0	0	2	2	0	2	0	0	2	0	0	1
396	1	1	1	0	1	1	2	2	2	1	0	0	1	0	0	0	0	0	1	1	0	1	2	2	0	2	1	1	1	1	0	0	2	1	0	1	2	0	0	2	2	1	2	0	0	0	0	0	1
397	1	2	1	0	0	0	2	0	2	2	0	2	2	0	2	0	0	0	0	0	1	0	2	2	0	1	2	1	1	2	0	0	0	1	1	2	1	0	0	1	1	0	0	1	0	0	0	0	0
398	1	2	0	0	0	0	2	2	2	1	0	1	2	0	1	0	0	0	0	0	0	0	2	2	0	0	2	0	0	2	0	0	0	1	2	2	2	0	0	1	1	0	0	1	0	0	1	0	2
399	1	1	2	0	0	0	2	2	1	1	0	0	1	0	0	0	0	1	0	0	1	0	1	1	1	1	1	0	1	1	0	2	1	0	1	2	2	0	0	2	2	0	1	0	0	1	0	0	1
400	0	1	1	0	0	0	2	2	2	1	0	0	0	0	0	0	0	0	1	1	1	0	2	2	0	0	2	1	1	1	2	0	2	0	0	1	2	0	0	1	1	0	0	0	0	0	1	0	1
401	1	1	1	0	0	0	2	0	2	2	0	1	1	0	1	0	0	0	2	2	0	0	2	2	0	2	2	1	1	2	1	0	0	0	0	1	1	0	0	0	0	1	1	0	1	1	0	0	0
402	0	1	2	0	0	0	1	1	2	2	1	1	1	0	1	0	0	2	1	1	1	0	0	0	1	0	1	0	0	1	1	0	2	1	0	1	0	1	1	0	0	0	1	0	1	0	0	0	1
403	1	2	1	0	0	0	2	2	2	1	0	0	1	0	0	0	0	0	0	0	1	0	2	2	0	0	2	0	0	2	0	2	2	0	1	2	1	1	1	2	0	1	1	0	1	0	0	0	0
404	0	1	1	0	0	0	2	2	1	1	1	0	0	0	0	0	0	0	1	1	0	0	1	1	1	0	2	0	1	0	0	0	2	1	1	1	2	0	0	1	1	0	1	0	1	0	0	0	2
405	1	1	1	0	1	1	2	1	2	1	0	2	2	1	1	0	0	0	1	1	1	0	2	2	0	1	1	0	1	1	0	2	1	0	0	1	2	0	0	1	1	0	0	0	0	0	1	0	1
406	0	1	1	0	0	0	2	2	2	0	1	0	1	0	1	0	0	0	2	2	0	0	2	2	1	2	1	1	1	1	0	2	2	0	0	0	1	0	0	0	0	0	1	0	0	0	0	0	1
407	0	1	1	0	0	0	2	1	1	1	0	0	1	0	1	0	0	0	1	1	0	0	2	2	0	0	1	1	2	1	0	0	2	0	0	2	2	0	0	1	1	0	1	0	1	0	0	0	0
408	0	1	2	0	0	0	2	1	2	1	0	0	0	0	0	1	0	0	1	1	1	0	1	1	0	0	1	0	0	0	0	0	0	1	0	1	1	0	0	2	2	0	0	0	0	0	1	0	1
409	1	2	1	0	0	0	2	1	2	1	0	1	1	0	0	0	0	2	1	1	0	0	2	2	0	0	1	1	2	0	1	0	0	1	1	1	2	0	0	2	2	0	1	0	1	0	0	0	0
410	0	2	1	0	0	0	2	2	1	0	0	0	1	0	1	0	0	0	2	2	0	0	2	2	1	2	1	1	1	1	1	0	1	0	0	0	1	1	0	1	1	0	0	1	0	1	1	1	2
411	0	0	2	0	0	0	2	0	2	2	0	0	0	0	0	0	0	1	1	1	0	0	2	2	0	2	2	0	0	2	0	0	1	1	1	1	1	1	0	1	1	1	0	0	1	1	1	0	1
412	1	0	2	0	1	1	1	1	2	2	0	0	1	0	1	0	1	1	0	0	1	1	1	2	0	1	1	0	0	1	1	0	2	2	2	2	2	1	0	1	1	1	0	0	0	1	0	0	0
413	0	2	1	0	0	0	2	2	1	1	0	2	2	0	2	0	0	0	0	1	1	0	1	1	0	1	2	1	1	1	1	0	1	1	0	2	2	0	0	1	1	0	0	0	0	0	0	1	0
414	1	2	1	0	0	0	2	1	1	1	0	0	0	0	0	0	0	0	1	1	0	0	1	1	0	0	2	1	1	1	1	1	2	0	0	1	1	0	1	1	1	0	0	0	0	0	1	0	1
415	1	1	1	0	0	0	2	2	1	1	1	0	1	0	0	1	0	1	2	2	0	0	2	2	0	0	1	0	0	1	0	1	0	0	0	2	0	1	0	1	1	0	0	0	0	0	0	0	1
416	1	2	1	0	0	0	2	2	2	0	1	1	2	0	1	0	0	1	2	2	0	0	2	2	0	0	2	0	0	1	0	1	1	2	0	2	1	1	0	1	1	0	0	0	0	1	0	0	1
417	1	2	0	0	0	0	2	2	2	1	1	0	0	0	0	0	0	0	1	2	0	0	2	2	0	0	0	0	1	0	0	1	1	0	0	1	1	0	0	1	1	0	0	0	0	1	0	0	1
418	1	2	0	0	1	1	2	2	2	1	0	0	1	0	0	1	0	2	2	2	0	0	2	2	0	0	2	0	0	2	0	0	1	0	0	2	1	0	0	0	0	0	1	0	0	0	0	0	0
419	1	1	2	0	0	0	2	0	2	2	0	2	2	0	2	0	0	0	1	1	1	0	2	2	0	0	2	2	2	2	0	0	1	0	0	2	2	0	0	1	1	0	0	0	0	0	0	0	0
420	1	2	0	0	0	0	2	2	1	0	0	1	1	1	0	0	0	0	1	1	0	0	2	2	0	0	1	1	1	1	0	1	1	2	1	1	2	0	0	2	2	0	1	0	1	0	0	0	2
421	1	0	2	0	1	1	1	1	2	2	0	0	1	0	1	0	0	0	0	1	0	0	2	2	1	2	0	2	2	0	0	0	2	0	0	0	2	0	0	1	1	0	0	0	0	0	0	0	0
422	0	1	1	0	0	0	1	2	1	1	1	0	0	0	0	0	0	0	1	1	1	0	2	2	0	2	2	0	0	1	0	1	2	0	0	2	1	1	0	1	1	0	1	0	1	0	0	0	2
423	1	0	2	0	1	1	2	2	2	1	0	0	2	0	1	0	0	1	2	2	0	0	2	2	0	0	2	0	0	1	1	2	2	0	0	2	1	0	0	1	1	0	1	0	1	1	0	0	1
424	1	2	1	0	0	0	2	1	1	1	1	2	2	0	2	0	0	2	1	1	1	0	2	2	0	2	2	0	1	0	0	1	1	0	0	1	1	0	1	1	1	1	0	0	1	1	0	0	1
425	1	2	1	0	0	0	1	2	0	0	1	1	1	0	2	0	0	1	0	0	1	0	1	2	0	1	2	1	1	2	0	1	1	0	0	2	2	0	0	1	1	0	0	1	0	1	1	0	1
426	0	0	2	0	1	1	1	1	1	1	1	1	0	0	0	0	0	1	0	0	1	0	2	2	0	1	2	1	1	1	2	0	0	0	0	2	0	1	0	0	0	1	1	0	1	1	1	0	1
427	0	0	2	0	1	1	2	2	2	2	0	1	1	0	1	0	0	0	1	1	0	0	1	1	1	0	2	0	0	2	2	1	0	0	0	1	1	0	0	1	1	0	0	0	1	0	0	0	2
428	0	2	1	0	0	0	1	1	1	1	0	0	1	0	1	0	0	1	1	1	0	0	2	2	0	2	2	1	1	1	2	2	1	0	0	2	2	0	0	1	1	0	0	0	0	0	0	1	2
429	0	1	2	0	0	0	1	1	0	0	1	0	0	0	0	0	0	1	1	1	1	0	1	1	1	2	1	0	1	1	0	0	1	0	0	1	1	1	0	1	1	0	0	0	0	2	0	0	0
430	1	2	0	0	0	0	2	1	2	1	0	1	1	0	1	0	0	2	2	2	0	0	2	2	1	0	1	1	1	1	1	2	1	0	0	1	2	0	0	1	1	0	0	0	0	1	0	0	1
431	0	2	0	0	0	0	1	1	0	0	1	0	0	0	0	0	0	0	0	0	0	0	2	2	0	2	2	0	0	1	1	1	1	0	0	2	1	0	0	1	0	0	0	0	0	0	1	0	1
432	1	1	1	0	1	1	1	1	1	0	2	0	0	0	0	0	0	1	2	2	0	0	2	2	0	1	1	1	1	1	0	0	2	0	0	0	2	0	0	1	1	0	0	0	0	1	0	0	0
433	0	2	0	0	0	0	2	1	2	2	0	0	1	0	0	1	0	0	2	1	0	0	2	2	0	1	1	0	0	2	1	0	0	0	0	2	2	0	0	2	2	1	1	0	1	2	0	0	0
434	0	2	0	0	0	0	1	2	0	0	0	0	0	0	0	0	0	0	2	2	0	0	2	2	0	1	1	0	1	1	0	1	2	1	0	1	2	0	0	2	2	0	0	0	1	1	0	0	0
435	1	1	1	0	0	0	1	2	1	0	1	0	0	0	0	0	1	1	1	1	0	0	1	1	1	0	2	0	0	1	1	1	0	0	0	1	2	0	0	2	2	0	2	0	0	0	0	0	1
436	1	0	2	0	1	1	1	1	2	2	0	0	1	0	1	0	0	0	1	2	0	0	1	1	0	0	1	1	2	1	0	1	2	0	0	1	2	0	0	2	2	2	1	0	1	0	0	0	1
437	0	0	2	0	1	1	1	2	0	0	1	0	0	0	0	0	1	0	2	1	1	0	2	2	0	1	2	0	0	2	1	0	1	1	2	2	1	0	1	1	1	0	0	1	0	0	0	0	1
438	0	1	1	0	0	0	2	0	1	1	0	1	2	1	0	0	0	1	1	1	0	0	2	2	0	1	1	0	0	2	0	0	1	0	0	1	1	0	0	1	1	0	1	0	1	1	0	0	1
439	0	1	2	0	0	0	1	2	1	0	1	1	1	0	1	0	0	1	2	2	0	1	2	2	0	0	1	0	1	2	0	1	1	1	1	1	0	1	0	1	1	0	1	0	0	1	0	1	1
440	0	2	0	0	0	0	2	0	2	2	0	0	2	0	2	0	0	0	0	0	1	0	1	1	2	2	2	1	1	1	0	1	0	0	0	2	2	0	0	2	2	1	0	0	2	0	0	0	1
441	1	0	2	0	1	1	1	1	2	2	0	0	0	0	0	1	0	0	2	2	0	0	2	2	0	2	1	0	1	1	1	2	2	0	1	2	1	0	1	1	1	1	1	0	1	1	0	0	1
442	1	0	2	0	2	2	1	2	1	1	1	0	0	0	0	0	0	0	0	0	0	0	1	1	1	1	2	0	0	2	1	0	1	0	0	1	2	0	0	2	2	0	0	0	0	0	0	1	1
443	0	1	2	0	0	0	1	2	1	1	0	0	1	0	0	0	0	0	1	0	1	0	1	1	2	2	2	0	0	1	1	0	1	0	0	2	2	0	0	2	2	0	0	1	1	1	0	0	1
444	0	1	1	0	0	0	1	2	0	0	2	0	0	0	0	0	0	0	1	1	1	0	2	2	0	1	0	0	1	1	0	1	2	0	0	2	1	0	0	2	2	1	0	0	0	1	1	0	1
445	0	0	1	0	0	0	2	2	2	1	0	0	1	0	0	1	0	1	0	0	0	1	0	1	0	0	2	0	0	1	0	0	0	1	0	1	1	0	0	1	1	0	0	1	0	1	0	1	1
446	0	1	1	0	0	0	2	2	2	1	0	1	2	0	1	0	0	0	0	0	0	1	1	2	1	0	2	0	0	2	0	0	2	0	0	2	1	0	0	1	1	0	0	0	0	1	1	1	2
447	0	1	1	0	0	0	1	2	0	0	1	0	1	0	1	0	0	0	2	1	1	0	2	2	0	1	1	1	1	1	0	1	1	0	0	1	1	1	0	1	1	0	2	0	0	2	0	0	0
448	0	1	1	0	1	1	2	2	1	0	1	0	0	0	0	0	0	1	1	1	0	0	2	2	0	1	2	1	1	1	0	2	1	0	0	2	0	0	0	0	0	2	2	0	1	1	1	1	2
449	1	2	0	0	0	0	2	2	1	0	0	0	0	0	0	0	0	2	1	1	0	0	2	2	1	0	0	0	1	1	0	0	0	1	1	2	2	0	0	0	0	1	0	0	0	0	0	0	1
450	0	1	2	0	0	0	0	1	1	1	1	0	0	0	0	0	0	0	1	1	0	0	1	1	1	1	0	0	1	0	0	0	1	1	1	1	1	0	0	1	1	0	0	1	0	0	0	0	1
451	0	2	0	0	0	0	2	2	2	0	1	0	1	0	1	0	0	1	1	1	1	0	2	2	0	0	1	0	1	1	1	0	0	0	0	2	2	0	0	2	2	1	0	0	0	0	0	0	0
452	0	2	1	0	0	0	2	2	2	1	0	0	1	0	1	0	0	2	1	1	1	0	2	2	1	2	1	1	2	0	1	1	2	2	0	1	2	0	0	2	2	0	0	0	0	0	0	0	2
453	1	1	2	0	0	0	2	1	1	1	0	1	2	0	1	1	0	2	2	1	1	0	2	2	0	1	2	1	1	0	1	0	2	2	2	2	1	0	0	1	1	0	1	0	1	0	0	0	1
454	0	0	2	0	0	0	2	2	2	0	1	1	1	0	1	0	0	0	2	2	0	0	1	2	0	1	1	0	2	0	0	0	0	0	0	0	1	0	0	2	2	1	1	0	1	1	0	0	1
455	0	0	2	0	2	2	2	1	1	1	0	0	2	0	1	0	0	1	0	1	1	0	2	2	0	0	0	0	1	0	0	0	2	0	0	2	1	1	0	1	1	1	1	0	0	1	0	1	1
456	1	1	1	0	0	0	1	2	1	1	0	0	1	0	1	0	0	0	1	1	0	0	2	2	1	1	2	0	0	2	0	0	2	1	0	1	0	0	0	0	0	1	1	0	1	0	0	0	0
457	0	1	1	0	1	1	2	2	2	1	0	0	2	0	1	0	0	0	2	2	0	0	2	2	1	2	2	0	0	1	0	1	2	0	0	2	0	0	0	0	0	0	0	1	0	0	1	1	1
458	0	1	1	0	0	0	2	2	2	1	0	0	1	0	1	0	0	0	1	1	1	1	1	2	0	1	1	1	2	0	1	0	0	0	0	2	1	0	0	1	1	1	1	0	1	0	0	1	2
459	0	1	1	0	1	1	1	1	0	0	1	0	0	0	0	0	0	0	1	1	1	0	2	2	0	2	1	0	0	1	0	1	1	0	0	1	1	0	0	1	0	1	1	1	0	0	0	0	0
460	1	1	1	0	0	0	2	2	2	1	0	1	1	1	0	0	0	1	1	2	0	0	1	1	1	1	1	2	2	1	1	1	2	0	0	2	1	0	0	2	1	0	0	1	0	1	0	0	0
461	1	1	1	0	1	1	2	0	1	1	1	1	1	0	1	0	1	1	0	0	1	1	1	2	1	0	2	1	1	1	1	1	2	0	1	2	2	0	0	0	0	1	1	0	0	0	0	2	2
462	1	1	1	0	0	0	2	2	1	1	0	0	2	0	0	1	1	2	2	2	0	0	2	2	0	1	2	0	0	1	1	1	2	2	0	1	1	1	1	1	0	0	0	0	0	0	0	1	1
463	0	0	2	0	0	0	2	0	2	1	1	0	0	0	0	0	0	2	2	2	0	0	0	1	1	1	2	0	0	1	0	1	2	0	0	1	2	1	1	2	1	0	0	0	0	0	0	0	1
464	1	0	2	0	0	0	1	1	2	1	0	1	2	0	2	0	0	0	2	2	0	1	0	1	0	0	0	1	1	0	1	1	1	0	0	2	1	0	0	0	0	0	0	0	0	0	0	0	1
465	1	2	0	0	0	0	2	2	1	1	1	0	1	0	0	0	0	1	1	1	1	0	0	1	1	1	1	0	0	2	1	1	1	0	0	1	2	0	0	2	2	0	2	0	1	1	0	0	1
466	1	2	1	0	0	0	2	2	0	0	0	0	0	0	0	0	0	0	2	2	0	0	2	2	0	0	2	0	0	2	1	0	0	0	0	2	2	0	0	0	0	0	0	0	0	0	0	0	1
467	0	0	2	0	0	0	1	2	1	1	1	1	2	0	1	0	0	0	1	1	0	0	1	1	0	1	1	0	0	1	0	1	1	0	1	1	1	0	0	1	0	0	0	0	0	0	0	0	0
468	1	0	2	0	0	0	2	1	2	2	0	1	2	0	1	1	1	2	2	2	0	0	2	2	0	2	1	0	1	2	0	2	2	0	0	0	1	0	0	2	1	1	1	0	1	2	0	0	0
469	1	0	2	0	1	1	2	0	2	2	0	1	2	0	1	0	0	1	1	1	1	0	2	2	0	1	2	0	0	0	0	1	1	0	0	1	2	0	0	0	0	0	0	2	0	0	1	0	1
470	0	0	2	0	0	0	2	1	2	2	0	1	1	0	1	0	0	1	1	1	1	0	2	2	0	1	2	1	1	1	1	0	2	2	2	2	1	0	0	1	1	1	1	0	0	0	0	0	2
471	1	2	0	0	0	0	2	2	2	1	0	0	0	0	0	0	0	0	0	0	0	0	2	2	0	0	0	0	1	1	0	0	1	0	0	2	1	1	0	1	1	0	1	1	2	0	1	1	2
472	1	0	2	0	1	1	1	1	2	2	0	0	1	1	0	0	1	1	1	2	0	0	1	1	0	1	2	1	1	2	0	0	0	0	1	2	0	1	0	0	0	1	0	0	1	1	0	0	1
473	0	1	2	0	1	1	1	2	1	1	1	0	0	0	0	0	0	0	1	1	0	0	2	2	0	0	2	1	1	1	0	0	1	1	0	2	1	0	0	0	0	0	0	1	0	1	0	0	1
474	0	1	1	0	0	0	2	1	2	1	0	0	0	0	0	0	0	1	1	1	0	0	2	2	0	2	2	0	0	2	0	0	2	1	2	2	1	0	0	0	0	0	0	0	1	0	0	0	0
475	0	1	1	0	0	0	2	0	2	2	0	0	2	0	1	1	0	1	2	2	0	0	1	1	0	1	1	0	2	0	0	1	2	0	0	0	1	0	0	0	0	0	0	0	0	0	0	0	2
476	0	0	2	0	0	0	2	2	1	1	0	1	2	0	2	0	0	1	0	1	0	1	2	2	0	2	1	1	1	2	0	1	1	1	1	1	0	0	0	1	1	0	0	0	0	0	0	0	0
477	0	2	0	0	0	0	2	1	2	1	0	0	1	0	1	0	0	1	1	1	1	0	1	1	0	1	1	1	1	1	1	1	1	0	1	2	0	0	1	1	0	1	0	0	0	1	0	0	1
478	0	1	1	0	0	0	2	1	1	0	0	1	1	0	0	0	0	1	2	2	0	0	1	1	1	1	0	1	1	0	1	1	1	0	0	2	2	0	0	2	2	1	0	0	0	0	1	1	2
479	0	2	0	0	0	0	2	0	2	2	0	0	1	0	1	0	1	1	1	1	0	0	2	2	0	2	2	1	1	2	0	0	1	0	0	1	0	0	0	1	0	0	2	0	0	0	0	0	2
480	1	1	1	0	0	0	2	1	1	1	1	0	0	0	0	0	0	0	1	1	0	0	1	1	0	1	0	2	2	0	0	0	2	0	0	2	0	0	0	0	0	2	2	0	1	1	0	0	1
481	1	0	2	0	1	1	1	1	1	1	1	0	1	0	1	0	0	1	1	1	1	0	2	2	0	2	1	1	1	1	1	0	2	2	0	1	1	0	1	1	1	1	0	0	0	0	0	0	0
482	0	0	1	0	0	0	1	2	0	0	1	1	1	0	1	0	0	1	1	1	1	0	1	1	0	1	2	0	0	2	0	1	2	2	0	1	1	0	0	1	1	0	0	0	0	0	0	0	1
483	1	2	1	0	0	0	1	2	0	0	1	0	1	0	1	0	0	1	1	1	1	0	2	2	1	0	1	0	0	2	1	1	2	1	0	0	1	1	0	1	1	0	0	0	0	0	0	0	1
484	1	1	1	0	1	1	1	2	1	1	1	1	1	0	2	0	0	0	2	2	0	0	1	1	0	1	2	1	1	1	0	1	1	1	1	2	2	1	0	1	1	0	0	0	0	0	0	0	1
485	1	0	2	0	0	0	0	1	1	1	1	0	0	0	0	0	0	0	2	2	0	0	2	2	0	0	1	0	0	2	0	1	1	0	0	2	1	0	0	2	1	0	0	0	0	0	0	0	1
486	1	2	0	0	0	0	2	2	1	0	0	0	2	0	1	1	0	1	0	0	1	0	2	2	0	0	0	0	1	0	0	1	1	0	0	1	1	0	0	1	1	0	1	0	1	1	0	0	0
487	1	2	0	0	0	0	2	1	2	2	0	0	0	0	0	0	0	0	0	0	1	0	2	2	0	1	2	1	1	2	0	0	1	1	1	2	2	0	0	0	0	0	1	0	1	1	0	0	1
488	0	1	1	0	0	0	1	2	0	0	0	2	2	0	2	0	0	0	0	1	1	0	2	2	0	1	1	0	0	2	0	0	2	0	0	1	0	1	0	0	0	0	1	0	1	0	0	0	1
489	0	1	1	0	0	0	1	2	0	0	0	0	0	0	0	0	0	1	1	1	0	0	2	2	0	2	2	1	1	2	0	0	1	0	0	1	2	0	0	1	1	0	0	1	1	0	0	1	2
490	1	1	1	0	0	0	1	2	1	0	1	1	1	0	1	0	1	1	1	1	0	0	2	2	1	2	0	1	2	0	0	0	2	0	0	1	2	0	0	1	1	0	1	0	0	1	0	0	0
491	0	2	0	0	0	0	1	1	0	0	1	0	1	0	2	0	0	0	1	1	0	0	2	2	1	0	2	0	0	2	1	1	2	0	1	2	2	1	0	0	0	1	2	0	0	0	0	0	1
492	1	0	2	0	0	0	1	1	1	1	1	0	2	0	1	0	0	0	1	1	1	0	1	1	1	1	1	0	2	0	0	1	1	1	1	1	0	0	0	0	0	0	0	1	1	1	0	0	1
493	1	2	0	0	0	0	2	0	2	2	0	1	1	0	1	0	0	1	0	0	0	0	1	1	0	1	1	1	1	1	0	0	2	2	2	2	2	0	0	2	2	0	1	0	1	1	0	0	1
494	0	1	2	0	0	0	1	2	1	0	2	1	2	0	2	0	0	0	1	0	1	0	1	1	0	0	2	1	1	1	1	2	2	0	0	0	1	0	0	1	1	0	1	0	0	1	0	2	2
495	1	0	2	0	0	0	2	0	2	2	0	0	1	0	0	1	0	0	1	1	1	0	2	2	0	0	2	1	1	1	0	1	2	0	0	2	2	0	0	2	2	0	1	0	1	0	0	0	0
496	1	2	0	0	1	1	2	2	2	1	0	0	2	0	2	0	0	1	1	1	0	0	2	2	0	1	2	0	0	2	1	2	2	0	1	2	1	0	0	2	2	0	0	1	0	0	0	0	1
497	0	1	1	0	0	0	2	1	2	1	0	1	1	0	2	0	0	2	1	1	1	0	2	2	0	1	1	0	1	1	1	0	2	2	0	1	1	0	0	0	0	0	0	0	2	1	1	1	1
498	0	2	0	0	0	0	2	1	2	2	0	0	1	0	1	0	0	1	2	2	1	0	2	2	0	1	1	1	1	1	1	1	2	0	0	2	1	0	0	2	1	1	2	0	0	0	1	0	1
499	1	0	2	0	0	0	1	1	1	1	1	0	2	0	0	1	0	0	0	0	0	0	2	2	1	1	1	0	0	1	1	1	1	0	0	2	1	1	0	0	0	0	2	0	0	0	0	0	1
500	1	1	2	0	0	0	1	2	0	0	0	2	2	0	2	0	0	1	1	1	0	0	1	2	0	1	1	1	1	1	0	1	1	2	1	1	1	1	0	0	0	0	1	0	1	0	0	0	1
501	1	1	2	0	0	0	2	1	2	1	0	0	1	0	0	0	0	0	1	1	0	0	2	2	0	1	1	0	1	1	0	2	1	0	0	0	1	0	1	0	0	1	1	0	1	2	0	0	1
502	1	1	2	0	0	0	1	2	0	0	1	1	2	0	2	0	1	2	1	1	1	0	2	2	0	0	1	1	1	1	1	1	1	1	0	0	0	1	0	1	1	1	1	0	0	1	0	0	1
503	0	1	1	0	0	0	1	2	0	0	2	1	1	0	0	0	0	0	1	1	1	0	2	2	0	1	1	0	1	1	1	1	2	1	1	2	1	0	1	1	1	1	1	0	0	1	1	0	1
504	1	1	1	0	0	0	2	2	2	1	1	1	1	0	0	0	0	1	2	2	0	0	2	2	0	0	2	1	1	1	1	0	1	0	0	0	1	0	0	2	2	0	0	0	0	0	0	0	1
505	0	2	0	0	0	0	1	2	0	0	0	0	1	0	1	0	1	1	1	1	0	0	1	1	0	0	2	0	0	2	1	1	0	0	0	2	0	1	0	0	0	0	1	0	1	1	0	0	0
506	1	1	1	0	0	0	2	1	2	1	0	0	1	0	0	0	0	1	0	0	1	0	0	0	1	0	1	1	1	1	0	0	1	0	0	2	1	0	0	0	0	0	0	0	0	1	0	0	1
507	0	1	2	0	0	0	2	1	2	0	0	0	0	0	0	0	0	1	2	2	0	0	1	1	1	1	1	0	0	2	0	0	0	0	0	2	2	0	0	2	1	0	0	0	0	0	0	0	1
508	0	2	0	0	0	0	2	0	2	2	0	1	2	1	1	0	0	1	1	2	0	0	2	2	1	2	1	0	0	1	1	0	1	1	1	2	1	0	0	2	1	1	1	0	1	2	0	0	0
509	1	1	1	0	0	0	1	1	1	1	0	0	1	0	1	0	0	0	2	1	1	0	2	2	0	1	2	0	0	2	0	1	2	0	0	2	2	0	0	2	1	0	1	1	1	0	0	0	2
510	1	1	1	0	0	0	2	1	1	1	0	0	1	0	1	0	0	0	1	1	0	0	2	2	1	0	2	0	0	2	1	0	1	0	0	2	2	0	0	1	1	1	0	0	2	0	0	0	2
511	0	1	1	0	0	0	2	2	1	1	0	0	1	0	0	1	0	0	0	0	1	0	2	2	0	2	1	0	0	0	0	1	1	0	0	2	1	0	0	1	1	0	1	0	1	1	0	0	0
512	0	1	1	0	0	0	2	1	2	1	0	0	0	0	0	0	0	1	1	0	1	0	1	1	0	1	1	0	1	1	0	1	1	0	0	2	1	0	0	1	1	1	0	0	0	0	0	0	1
513	0	1	1	0	1	1	0	1	1	1	1	0	0	0	0	0	0	0	1	1	1	0	2	2	0	1	2	0	0	2	2	0	0	0	0	1	1	0	0	2	1	0	0	0	0	0	0	1	1
514	1	0	2	0	2	2	0	2	0	0	1	0	0	0	0	0	0	2	1	1	1	0	2	2	0	1	1	0	1	1	0	0	0	0	0	2	1	0	0	2	2	0	0	0	0	0	0	0	0
515	1	2	1	0	0	0	2	2	0	0	0	0	0	0	0	0	1	2	0	0	2	0	2	2	0	1	1	0	0	1	0	0	1	1	0	1	2	0	0	2	2	0	0	0	0	0	0	0	1
516	1	1	1	0	0	0	0	1	1	1	1	0	0	0	0	0	1	2	2	2	0	0	1	1	1	0	1	0	1	0	0	1	1	0	0	1	1	0	0	1	0	0	0	0	0	0	0	0	1
517	0	2	0	0	0	0	1	0	2	2	0	1	2	0	1	0	0	1	1	1	0	0	2	2	0	1	1	0	1	0	0	0	1	2	1	1	1	1	0	2	2	0	0	0	0	0	0	0	0
518	1	1	1	0	1	1	2	0	2	2	0	1	2	0	1	1	1	2	1	1	1	0	2	2	0	1	2	0	0	1	0	1	1	1	0	0	1	0	0	1	1	1	2	0	1	1	0	0	0
519	0	0	2	0	1	1	1	1	0	0	1	0	1	0	1	0	0	0	2	2	0	0	0	1	1	1	1	2	2	1	2	0	0	1	0	1	1	1	0	1	1	1	1	0	1	2	0	0	1
520	0	0	2	0	0	0	1	1	2	2	0	0	0	0	0	0	0	0	2	2	0	1	2	2	1	1	2	1	1	0	1	1	2	0	0	2	1	0	0	0	0	0	0	0	0	1	0	0	1
521	1	0	2	0	0	0	1	2	1	0	2	1	2	0	2	0	0	0	1	1	0	0	2	2	1	2	2	0	1	0	0	1	1	0	0	2	0	1	0	0	0	1	1	1	1	2	0	0	0
522	0	1	1	1	0	1	1	1	1	1	1	1	1	0	1	0	0	1	1	1	1	0	2	2	0	0	0	1	0	0	1	0	1	0	0	1	1	0	1	1	1	0	0	0	2	1	0	0	2
523	1	0	2	0	0	0	2	2	1	1	0	0	0	0	0	0	0	0	2	1	1	0	1	1	1	1	2	0	0	1	1	0	2	2	2	2	2	0	0	2	2	0	0	0	0	1	1	1	2
524	1	1	1	0	0	0	1	2	2	2	1	1	1	0	1	0	0	1	1	1	0	0	1	2	0	1	1	0	1	1	0	1	0	0	0	1	1	1	0	1	1	0	0	0	2	1	0	0	1
525	1	1	1	0	0	0	2	1	2	2	0	0	0	0	0	0	1	1	0	0	1	0	2	2	1	1	2	1	1	1	1	2	1	0	0	2	0	1	0	0	0	1	1	0	0	0	1	0	1
526	0	2	0	0	0	0	2	1	1	1	0	0	1	0	1	0	0	0	1	1	0	0	2	2	0	2	1	1	1	1	1	0	1	1	0	2	1	0	1	1	1	0	0	0	0	0	1	0	1
527	1	1	1	0	0	0	2	0	2	2	0	1	1	0	1	0	0	1	2	2	0	0	1	1	1	1	1	1	1	1	1	1	2	0	0	2	1	1	1	0	0	0	0	0	0	1	1	0	1
528	0	2	0	0	0	0	2	2	1	0	0	0	0	0	0	0	0	1	2	2	1	0	1	1	1	2	2	1	1	1	2	0	2	0	0	2	2	0	0	2	1	1	1	0	1	0	1	0	1
529	0	1	1	0	0	0	1	2	1	0	1	0	0	0	0	0	0	0	1	1	1	0	0	1	1	1	1	0	0	1	0	1	1	0	0	2	1	1	1	1	0	0	2	0	1	1	0	0	1
530	0	0	2	0	1	1	0	2	0	0	2	0	0	0	0	0	0	2	1	1	1	0	2	2	0	1	2	0	1	0	0	0	2	0	0	2	1	0	0	0	0	1	1	0	0	0	0	1	0
531	0	2	1	1	0	1	2	1	2	2	0	1	1	0	1	0	1	1	0	0	1	0	2	2	0	1	1	0	2	0	0	0	1	1	1	1	0	2	0	0	0	1	0	0	0	0	0	0	2
532	0	1	1	0	1	1	1	2	1	0	1	0	0	0	0	0	0	0	1	1	0	0	1	1	1	2	1	0	2	0	0	1	2	0	1	1	2	0	0	2	2	0	0	0	0	0	0	0	0
533	0	2	0	0	0	0	0	1	1	1	1	1	1	0	1	0	0	1	1	1	0	0	1	1	0	2	2	0	0	2	0	1	2	1	0	2	2	0	1	1	1	0	0	0	0	1	0	0	2
534	1	2	1	0	0	0	0	2	0	0	2	0	1	0	0	0	0	2	2	2	0	0	2	2	0	1	1	1	1	1	1	0	1	0	0	2	1	0	0	2	1	1	0	0	1	1	0	1	2
535	1	0	2	0	0	0	2	2	1	1	0	0	1	1	0	0	1	1	1	1	0	0	2	2	0	0	1	1	1	0	0	0	2	2	2	2	2	0	0	1	1	0	0	2	0	2	0	0	1
536	1	2	1	0	0	0	2	1	1	1	0	0	2	0	2	0	0	1	2	2	0	0	2	2	0	0	1	1	2	1	0	0	0	0	0	2	1	1	1	0	0	0	1	0	0	1	1	0	1
537	0	1	2	0	0	0	1	1	1	1	1	0	1	0	1	0	0	0	1	1	1	0	2	2	0	1	1	0	0	2	0	1	1	0	0	2	2	0	0	2	2	0	1	0	1	0	0	0	1
538	1	1	1	0	0	0	2	1	2	1	0	1	1	0	1	0	0	1	1	0	1	0	2	2	0	1	1	1	1	1	1	0	1	0	0	1	1	0	0	0	0	0	1	0	1	0	0	0	1
539	1	1	1	0	0	0	2	0	2	2	0	0	2	0	2	0	0	0	1	1	0	0	1	1	0	2	1	0	0	1	1	2	1	1	1	2	1	0	0	0	0	1	1	0	1	0	0	0	1
540	1	1	1	0	0	0	1	1	1	0	1	0	0	0	0	0	0	0	2	2	0	0	2	2	0	1	1	0	0	1	0	0	0	1	1	2	2	0	0	0	0	0	0	1	1	0	0	1	0
541	1	0	2	0	1	1	2	1	2	1	0	0	0	0	0	0	0	0	0	1	0	0	2	2	0	0	2	0	0	1	0	0	2	0	0	2	1	0	0	1	1	1	1	0	2	2	1	0	2
542	0	1	1	0	0	0	2	1	1	1	1	1	2	0	1	0	0	2	1	1	1	0	1	1	0	2	2	0	0	1	0	0	0	0	0	2	2	1	0	1	1	0	1	0	0	2	0	0	0
543	1	2	1	0	0	0	1	1	2	2	1	0	1	0	0	0	0	0	0	0	0	0	2	2	0	0	1	1	1	1	1	0	2	0	0	2	1	0	0	1	1	1	1	0	1	0	0	0	1
544	1	0	2	0	1	1	1	2	0	0	1	1	1	0	1	0	0	1	2	2	0	0	2	2	0	1	0	0	0	0	0	2	2	0	0	0	1	0	0	0	0	0	0	0	1	0	1	0	1
545	1	1	2	0	0	0	1	2	1	1	0	0	0	0	0	0	0	1	0	0	1	0	1	1	1	1	2	0	1	0	0	2	1	0	0	2	1	0	0	0	0	0	0	0	0	0	0	0	0
546	0	0	2	0	1	1	2	2	1	1	0	0	0	0	0	0	0	0	0	0	1	0	1	2	0	0	2	0	0	1	0	0	2	1	0	1	1	0	0	0	0	2	1	0	1	0	0	0	0
547	0	1	1	0	0	0	2	0	2	2	0	0	0	0	0	0	1	1	0	0	1	0	1	1	1	0	2	2	1	1	1	1	2	0	0	1	2	0	0	0	0	0	0	1	0	0	0	0	2
548	1	1	1	0	0	0	2	2	2	0	1	1	2	0	1	1	1	2	1	1	1	0	2	2	0	0	1	0	1	1	1	0	1	1	1	2	1	0	0	1	1	1	0	0	0	0	0	0	1
549	0	1	1	0	1	1	2	2	1	1	0	1	1	0	1	0	0	0	2	2	0	0	2	2	0	1	1	1	1	1	1	1	1	2	0	2	0	1	1	0	0	0	1	0	0	0	1	1	2
550	0	2	0	0	0	0	1	2	1	1	1	0	0	0	0	0	0	1	1	1	1	1	2	2	0	0	1	1	1	1	0	0	0	0	0	1	1	1	1	0	0	0	2	0	0	0	1	1	1
551	1	1	1	0	0	0	1	2	1	1	1	1	2	1	1	0	1	0	2	1	1	0	0	1	1	1	1	0	1	0	0	1	1	0	0	1	2	1	0	1	1	0	0	0	0	0	0	0	0
552	0	0	2	0	1	1	2	2	0	0	0	0	1	0	1	0	0	1	2	2	0	0	2	2	0	0	1	0	0	2	0	2	2	0	0	1	1	0	1	1	1	0	1	0	1	0	0	0	0
553	0	1	2	0	0	0	2	2	1	1	0	0	1	0	0	0	0	1	1	1	0	0	2	2	0	1	0	0	1	0	0	0	1	0	0	2	1	1	0	1	1	0	0	1	0	0	0	1	2
554	1	1	1	0	1	1	1	2	1	1	1	0	0	0	0	0	0	0	2	2	1	0	1	1	0	2	2	2	2	2	0	0	0	0	0	2	2	1	0	0	0	0	0	0	0	0	0	0	1
555	0	2	1	0	0	0	1	1	1	1	0	1	1	0	1	0	0	1	0	1	0	0	2	2	0	1	1	0	1	0	0	0	0	0	0	2	1	0	0	2	2	1	0	0	2	1	0	0	1
556	1	1	1	1	0	1	2	1	2	2	0	1	1	0	1	0	1	1	1	1	0	0	1	1	2	2	2	1	1	2	0	1	1	0	0	2	1	1	0	1	1	0	0	0	0	0	0	0	1
557	0	0	2	0	0	0	2	2	1	1	0	0	1	0	0	1	1	2	1	1	1	0	2	2	0	1	1	2	2	2	0	1	2	0	0	1	1	1	0	1	1	0	0	0	1	0	0	0	1
558	1	1	2	0	1	1	2	2	0	0	1	1	1	0	1	0	0	1	1	0	1	0	2	2	0	1	1	0	0	1	0	0	2	1	0	1	1	0	0	2	2	1	1	0	0	0	0	0	0
559	0	1	1	0	0	0	1	2	0	0	0	2	1	0	1	0	0	2	1	1	1	0	2	2	0	0	2	0	1	1	0	0	2	1	0	1	2	0	0	2	2	0	0	0	0	0	0	0	1
560	0	1	1	0	0	0	2	1	2	1	0	1	0	0	0	0	0	0	0	1	0	0	1	1	0	0	2	2	2	1	1	0	2	1	1	2	1	0	1	1	1	0	0	0	0	0	0	0	0
561	0	1	2	0	1	1	2	1	2	2	0	0	1	0	1	0	0	0	1	1	0	0	2	2	0	1	2	0	0	2	1	2	2	0	1	2	2	0	0	1	1	1	1	0	0	1	0	0	1
562	1	2	0	0	0	0	0	1	1	1	1	0	0	0	0	0	0	1	1	2	0	0	2	2	0	1	2	0	0	2	2	2	2	0	0	1	2	1	0	1	1	0	0	1	1	0	1	0	1
563	0	2	0	0	0	0	2	1	2	2	0	1	0	0	0	0	0	0	2	2	0	0	2	2	0	1	2	0	0	2	0	1	2	1	0	1	2	0	0	2	2	0	0	1	0	1	0	0	0
564	1	1	2	0	0	0	2	2	0	0	0	0	2	1	0	1	0	0	2	2	0	0	2	2	2	1	2	0	0	2	0	0	1	1	0	1	2	0	0	2	2	0	0	1	0	1	0	0	1
565	0	1	2	0	1	1	1	2	1	0	1	0	0	0	0	0	0	0	2	1	1	0	1	1	1	1	1	0	0	1	1	0	1	0	0	2	1	1	0	1	1	0	0	0	0	0	0	2	2
566	1	2	0	0	0	0	2	1	1	0	1	1	1	0	1	0	0	0	1	1	1	1	1	2	0	1	1	0	0	2	0	0	1	1	1	1	1	0	0	1	0	0	1	0	0	0	0	0	1
567	1	2	0	0	0	0	1	1	1	1	1	1	0	0	0	0	0	1	1	1	0	0	1	1	1	1	2	0	0	2	1	1	1	0	0	2	1	0	0	0	0	0	1	1	1	0	0	0	1
568	0	1	2	0	0	0	2	2	1	0	0	0	1	0	0	0	0	1	1	1	1	0	2	2	0	1	2	0	0	2	2	1	1	1	1	2	0	0	0	1	1	0	0	0	0	1	0	0	0
569	1	1	2	0	0	0	2	2	2	0	1	1	2	0	1	1	0	0	1	1	0	0	2	2	1	2	1	1	2	0	1	0	0	0	0	2	2	0	0	1	1	0	0	0	0	2	1	0	1
570	0	1	2	0	0	0	1	1	1	1	1	0	0	0	0	0	0	2	2	1	1	0	2	2	1	1	2	0	0	2	1	0	2	0	0	2	2	0	0	1	1	0	1	0	1	0	0	0	0
571	0	2	1	0	0	0	2	0	2	2	0	0	0	0	0	0	0	1	2	2	0	1	1	2	0	1	1	0	1	1	0	0	2	0	0	2	2	0	0	1	1	1	1	0	1	1	0	0	1
572	1	1	1	0	0	0	1	1	0	0	2	0	1	0	0	0	1	1	0	0	1	0	2	2	0	0	1	1	1	1	0	1	1	1	1	2	1	0	0	0	0	1	1	0	0	0	0	0	1
573	1	1	0	0	0	0	1	1	1	1	0	1	1	0	1	0	0	2	0	0	0	0	2	2	0	2	0	0	1	1	0	0	2	0	0	0	2	1	0	1	1	0	0	0	0	0	0	0	1
574	1	1	1	0	0	0	1	2	1	1	1	0	0	0	0	0	0	0	1	1	1	0	2	2	0	0	1	0	0	1	0	0	2	2	1	1	1	0	1	1	1	0	0	0	0	0	0	0	2
575	1	1	1	0	1	1	1	1	1	1	0	0	1	0	1	0	0	1	2	2	0	0	2	2	0	1	1	1	2	0	1	0	1	0	0	1	2	0	0	1	1	0	0	0	0	0	0	1	2
576	1	1	0	0	0	0	2	2	1	0	0	0	0	0	0	0	0	1	1	1	0	0	2	2	0	1	2	0	0	1	0	1	2	0	0	1	1	0	0	0	0	0	0	0	0	0	0	0	0
577	0	2	1	0	0	0	2	2	1	1	1	0	0	0	0	0	0	1	1	1	1	0	2	2	0	1	1	0	0	2	1	1	1	0	0	1	2	0	0	1	1	0	0	0	0	0	0	0	1
578	1	1	1	0	0	0	2	1	2	2	0	0	1	0	1	0	1	1	0	0	1	0	1	1	0	0	1	1	1	1	0	1	2	0	1	1	1	0	0	2	1	0	0	0	0	0	0	0	1
579	0	0	2	0	1	1	2	1	1	0	0	0	0	0	0	0	0	1	1	1	1	0	2	2	1	2	2	0	0	0	0	1	2	0	0	0	2	0	0	2	2	1	0	0	0	0	1	0	2
580	0	2	2	0	1	1	1	1	2	2	1	0	0	0	0	0	0	1	1	1	0	0	2	2	0	2	1	2	2	1	0	0	1	0	0	1	1	0	0	0	0	2	2	0	0	1	0	0	2
581	1	2	0	0	0	0	2	1	2	0	0	0	0	0	0	0	1	0	2	1	1	1	2	2	0	0	1	0	1	1	0	1	1	0	0	2	1	0	0	0	0	1	1	0	0	1	0	0	1
582	1	2	0	0	0	0	1	2	1	0	1	0	0	0	0	0	0	1	1	1	0	0	1	1	1	0	0	1	0	0	1	1	2	0	1	2	1	0	0	1	1	1	0	0	1	1	0	1	2
583	0	1	1	0	0	0	2	2	0	0	0	1	1	0	1	0	1	1	1	1	0	0	2	2	0	1	2	2	1	1	1	1	2	1	0	0	2	0	0	1	1	1	1	0	1	1	0	0	0
584	0	0	2	0	1	1	2	2	1	1	1	0	1	0	0	1	0	0	1	1	1	0	2	2	0	1	2	1	1	2	1	0	1	1	0	1	1	1	0	0	0	1	1	0	1	1	0	0	1
585	1	2	0	0	0	0	2	1	2	0	0	1	1	0	1	0	0	0	0	0	1	0	1	1	1	0	1	0	1	1	0	1	2	1	0	2	1	1	1	1	0	1	1	0	1	2	0	0	1
586	0	1	2	0	1	1	2	2	2	0	1	0	0	0	0	0	0	0	0	0	1	0	2	2	0	1	1	0	1	1	0	1	2	0	1	1	1	0	1	1	1	0	1	0	0	1	0	0	0
587	1	2	1	0	0	0	1	1	1	1	1	0	1	0	0	1	0	1	0	1	0	0	2	2	0	0	1	0	0	1	0	2	2	0	1	2	1	0	1	0	0	0	0	1	0	0	0	0	1
588	0	1	2	0	0	0	1	2	0	0	1	0	0	0	0	0	0	0	0	0	0	0	2	2	0	1	0	1	0	0	1	1	1	1	1	1	2	0	0	1	1	0	1	0	0	0	0	1	2
589	1	1	1	0	0	0	2	2	2	0	0	0	0	0	0	0	0	1	2	2	0	1	2	2	0	0	1	1	1	1	1	0	2	0	0	0	2	1	0	1	1	0	0	0	0	0	0	0	2
590	1	1	1	0	0	0	2	0	2	2	0	0	0	0	0	0	0	0	1	1	0	0	2	2	0	0	1	2	2	1	0	2	1	0	0	1	1	0	0	1	1	0	0	0	0	0	0	0	1
591	0	1	1	0	0	0	2	1	1	1	0	0	0	0	0	0	0	0	2	2	0	0	2	2	1	1	2	1	1	1	0	1	1	0	0	1	1	1	0	0	0	0	0	0	1	0	1	0	1
592	0	1	1	0	0	0	0	2	0	0	1	0	0	0	0	0	0	0	0	0	1	0	2	2	0	2	1	1	1	1	1	1	2	0	1	1	1	0	0	1	1	0	1	0	0	1	0	0	1
593	1	1	1	0	0	0	0	2	1	1	0	1	1	0	1	0	0	0	2	2	0	0	2	2	0	1	2	1	1	1	1	1	1	0	0	2	2	0	0	2	2	0	0	1	0	1	0	0	1
594	0	1	2	0	0	0	1	1	1	1	1	0	0	0	0	0	0	0	0	0	1	0	2	2	0	1	2	0	0	2	0	2	1	0	0	1	1	0	0	1	1	1	1	0	1	0	0	0	0
595	1	2	1	0	0	0	2	2	2	1	0	0	0	0	0	0	0	0	2	1	1	0	2	2	0	1	0	0	1	1	0	0	2	0	0	1	1	0	0	1	1	0	0	1	0	1	0	0	1
596	0	1	2	0	0	0	2	2	2	1	0	0	0	0	0	0	1	2	1	1	1	0	1	1	2	2	2	0	0	2	1	1	1	2	0	2	0	0	0	1	1	0	0	0	0	0	0	1	1
597	1	1	1	0	0	0	2	1	1	1	1	0	0	0	0	0	1	1	1	1	0	0	0	0	0	0	2	1	1	1	2	1	1	0	0	2	2	0	0	2	2	0	0	0	0	0	0	0	1
598	1	1	1	0	0	0	2	1	2	2	0	0	0	0	0	0	0	2	1	1	1	0	2	2	0	0	1	0	0	1	1	1	2	1	0	0	1	1	0	1	1	1	1	0	0	0	0	1	0
599	0	1	1	0	1	1	1	1	1	1	1	0	0	0	0	0	0	1	2	1	1	1	1	1	0	1	1	0	0	1	0	0	0	0	1	2	1	0	0	1	1	0	0	0	0	0	0	0	2
600	0	1	2	0	0	0	2	1	2	2	0	0	1	0	0	0	0	1	1	1	0	0	1	1	0	2	1	1	0	1	1	0	2	2	2	2	1	1	1	1	0	0	0	0	0	0	0	0	0
601	1	0	2	0	1	1	2	1	2	1	0	0	1	0	0	1	0	0	1	1	1	0	2	2	0	0	1	1	1	1	1	1	2	0	0	1	1	0	0	0	0	0	0	0	0	0	0	0	0
602	0	2	0	0	0	0	2	1	1	1	1	0	0	0	1	0	0	0	1	1	0	0	0	0	1	1	1	1	1	1	1	0	2	0	0	2	1	0	0	1	1	0	1	0	1	0	0	0	2
603	0	2	0	0	0	0	2	2	0	0	1	0	1	0	0	1	0	0	2	1	1	0	2	2	0	0	1	0	0	1	0	1	1	0	0	2	1	0	1	1	1	0	2	0	1	1	1	0	1
604	0	0	2	0	1	1	2	1	2	1	0	0	1	0	0	1	0	1	1	1	0	0	2	2	0	2	1	1	2	1	0	0	2	0	0	1	2	0	0	1	1	1	0	0	0	0	0	0	2
605	1	1	1	0	0	1	2	2	1	1	1	0	1	0	0	0	1	2	1	1	0	0	1	1	1	1	1	0	1	1	0	2	1	0	1	2	1	0	0	1	1	0	2	0	0	2	0	1	2
606	1	2	1	0	0	0	2	1	0	0	0	0	1	0	1	0	0	0	1	1	0	0	2	2	0	2	1	0	1	1	1	2	1	0	0	2	1	0	0	1	1	0	0	1	0	0	0	0	2
607	0	0	2	0	1	1	2	0	2	2	0	0	0	0	0	0	0	1	1	0	0	0	2	2	0	0	1	1	2	0	1	0	1	1	0	2	2	0	0	2	2	0	0	0	0	0	0	0	1
608	1	1	2	0	0	0	1	1	2	2	1	1	1	0	1	0	0	1	0	0	2	0	2	2	0	0	1	0	1	1	0	1	1	0	0	1	2	0	0	1	1	1	1	0	0	0	0	1	0
609	0	0	2	0	1	1	1	1	1	1	0	1	0	0	0	0	0	0	0	0	0	0	2	2	0	0	1	0	1	1	0	0	0	1	1	1	1	0	0	1	1	1	1	0	1	1	0	0	0
610	1	1	1	0	1	1	2	1	2	1	0	0	0	0	1	0	0	2	1	1	1	0	2	2	0	0	2	0	0	2	0	2	2	0	1	2	1	0	0	2	2	2	2	0	1	1	0	0	0
611	0	0	1	0	0	0	2	1	1	1	0	1	2	0	2	0	0	0	0	0	1	0	0	1	1	0	1	0	2	0	0	1	2	0	0	1	2	1	0	0	0	0	0	0	0	0	0	0	0
612	0	0	2	0	0	0	1	2	0	0	1	0	0	0	0	1	0	0	1	1	0	0	2	2	0	0	1	1	1	1	1	0	0	0	0	1	2	0	0	1	1	1	0	0	0	0	1	0	1
613	0	0	2	0	1	1	2	0	2	1	1	0	0	0	0	0	0	0	1	1	0	0	2	2	1	0	1	1	1	1	1	0	1	0	0	1	1	0	0	2	2	0	1	0	0	0	0	0	2
614	0	1	1	0	0	0	1	1	1	1	1	0	0	0	0	0	1	2	1	1	0	0	2	2	0	0	2	1	1	0	1	1	2	0	0	2	2	0	0	1	1	1	1	0	1	1	1	0	1
615	1	2	0	0	1	1	0	2	0	0	2	0	1	0	0	0	0	1	2	2	0	0	1	1	0	1	1	0	0	1	1	0	2	0	0	2	0	2	0	0	0	1	1	1	0	0	0	1	2
616	0	2	1	0	0	0	0	2	0	0	1	0	0	0	0	0	1	1	1	2	0	0	2	2	0	0	1	0	1	1	0	0	1	0	0	2	1	1	0	0	0	0	2	0	0	0	1	0	2
617	1	1	1	0	0	0	1	2	1	1	1	0	0	0	0	0	0	0	2	2	0	0	2	2	0	1	2	0	0	1	1	2	2	1	1	2	2	0	0	2	2	0	0	0	0	2	0	0	1
618	1	1	1	0	0	0	2	0	1	1	0	0	0	0	0	0	0	2	1	1	1	0	0	1	1	1	1	0	2	0	0	0	2	0	0	2	1	0	0	0	0	0	1	1	1	0	0	0	1
619	1	1	2	0	1	1	1	1	2	2	0	0	0	0	0	0	0	0	2	1	1	0	1	1	2	2	1	0	1	1	1	2	1	0	0	2	2	0	0	1	1	1	1	0	0	0	0	0	1
620	1	0	2	0	0	0	1	1	1	1	1	1	2	0	1	0	0	1	1	1	0	0	1	1	1	1	2	1	1	2	1	1	0	0	0	1	1	0	0	2	1	1	1	0	1	1	0	0	1
621	1	1	2	0	0	0	2	2	2	2	0	0	1	0	0	1	0	1	2	2	0	0	1	2	0	1	1	0	0	1	0	0	0	1	2	2	2	0	0	2	2	0	1	0	1	0	1	0	2
622	1	0	2	0	0	0	1	2	0	0	1	0	1	0	0	1	0	1	2	2	0	0	2	2	0	0	2	0	0	2	1	0	2	0	0	1	1	0	0	2	2	0	1	0	0	0	0	2	2
623	1	2	1	0	0	0	1	1	1	1	0	0	0	0	0	0	1	1	1	1	0	0	2	2	0	0	1	0	0	1	0	0	2	0	0	2	2	0	0	2	2	0	1	1	2	0	0	1	0
624	0	0	1	0	0	0	1	2	1	1	1	0	0	0	0	0	0	0	0	0	1	0	2	2	0	2	2	0	0	2	1	1	2	1	0	2	2	1	1	2	1	0	1	1	1	0	0	0	0
625	0	2	0	0	0	0	2	1	1	0	0	1	1	0	1	0	0	0	2	1	1	0	2	2	0	0	1	1	1	1	0	2	2	0	0	1	2	0	0	1	1	0	0	1	0	1	0	2	2
626	0	0	2	0	1	1	1	1	2	2	0	1	2	0	2	0	0	1	1	0	1	0	2	2	0	1	2	0	0	2	0	0	1	1	1	1	1	0	0	2	1	1	1	0	1	1	0	0	0
627	1	0	2	0	2	2	1	2	0	0	1	0	1	0	0	1	0	0	2	2	0	0	0	0	0	0	2	0	0	2	1	0	1	0	0	2	1	0	0	1	1	1	1	0	1	1	0	0	1
628	0	1	1	0	0	0	1	2	1	1	0	0	2	1	0	1	1	1	0	0	1	0	1	1	1	1	2	2	2	2	0	0	2	0	0	0	1	0	1	1	1	1	0	0	0	1	0	0	2
629	1	1	1	0	0	0	2	1	1	0	0	0	0	0	0	0	0	1	1	1	0	0	2	2	0	0	2	0	0	2	0	1	1	0	0	1	1	0	0	2	2	2	2	0	1	1	0	0	0
630	1	1	2	0	0	0	1	2	0	0	2	0	0	0	0	0	0	0	1	1	0	0	2	2	0	0	2	0	0	2	0	1	1	0	0	2	1	0	0	0	0	0	0	1	0	0	0	1	2
631	0	1	0	0	0	0	2	2	2	1	0	0	1	0	0	0	0	2	2	1	1	0	2	2	1	0	2	0	0	2	0	1	2	1	0	1	1	0	0	0	0	0	0	1	0	1	0	0	2
632	0	1	1	1	0	1	2	2	2	1	0	0	1	0	1	0	0	1	1	1	1	0	1	1	0	2	1	1	2	1	0	0	0	0	0	1	0	1	0	0	0	0	0	0	0	0	1	0	1
633	1	1	1	0	0	0	1	1	1	1	0	1	1	0	1	0	0	0	2	2	0	0	2	2	0	0	1	1	1	1	0	1	0	0	0	2	2	0	0	1	1	0	1	0	1	0	0	0	0
634	0	2	0	0	0	0	2	1	1	0	1	0	1	0	0	1	0	0	1	2	0	0	1	1	0	1	1	1	1	1	1	1	2	0	0	2	2	0	0	2	2	0	0	0	0	1	0	0	0
635	1	1	1	0	1	1	1	2	1	0	2	1	1	0	1	0	0	2	1	1	1	0	2	2	0	0	0	0	0	1	0	2	2	0	0	0	2	0	0	2	2	0	0	0	0	0	0	0	0
636	0	2	1	0	0	0	1	1	2	2	0	1	2	0	1	0	0	0	2	2	0	0	2	2	0	2	2	0	0	1	1	1	2	0	0	1	1	0	0	0	0	0	1	0	0	1	0	0	1
637	1	0	2	0	0	0	1	2	0	0	1	0	1	0	0	1	0	0	2	2	0	0	2	2	0	1	0	1	2	0	1	1	1	1	0	0	1	0	1	1	1	0	1	0	1	0	0	1	1
638	0	2	1	0	1	1	0	2	0	0	2	0	1	0	1	0	1	2	2	2	0	0	2	2	0	1	2	0	0	2	1	1	1	0	0	2	2	0	0	1	1	0	1	0	0	1	0	0	1
639	1	1	1	0	0	0	1	2	1	0	2	1	1	0	0	0	0	0	1	1	0	0	2	2	0	2	2	0	0	2	1	1	1	0	0	1	2	0	0	1	1	1	1	0	0	0	0	0	2
640	1	0	2	0	0	0	2	0	2	1	2	1	1	0	1	0	0	0	1	1	0	0	2	2	0	1	2	0	0	0	0	0	1	1	0	1	1	0	0	1	1	0	1	0	1	0	0	0	1
641	1	0	2	0	1	1	1	1	1	1	1	0	0	0	0	0	0	2	2	1	1	0	2	2	0	2	1	0	0	1	0	0	2	2	0	1	0	1	0	0	0	0	1	0	1	0	0	1	2
642	0	1	1	0	0	0	2	2	2	2	0	0	0	0	0	0	0	0	1	0	1	0	1	1	1	1	1	1	1	1	1	1	2	0	1	1	1	0	1	1	1	1	1	0	0	0	0	0	0
643	1	2	0	0	0	0	1	1	2	1	0	0	1	0	1	0	1	2	1	1	1	0	2	2	1	1	1	1	0	1	2	0	0	0	0	2	2	0	0	1	1	0	0	1	0	0	0	1	1
644	0	0	2	0	1	1	1	1	1	1	0	0	0	0	0	0	0	0	1	1	0	1	2	2	0	1	1	0	0	2	1	1	2	1	1	2	2	0	0	0	0	1	0	0	1	1	0	1	1
645	1	1	1	0	0	0	1	1	2	2	0	1	1	0	1	0	0	2	2	1	1	0	1	1	1	1	1	1	1	2	0	1	2	0	0	1	2	0	0	1	1	1	0	0	2	0	0	0	0
646	0	0	2	0	1	1	1	1	1	1	1	1	1	0	1	0	0	0	0	0	0	0	2	2	0	0	2	0	0	0	0	2	1	0	1	2	2	0	0	1	1	0	1	0	1	0	0	0	0
647	0	2	1	0	0	0	0	2	1	1	0	1	1	0	1	0	0	0	1	1	1	0	2	2	1	1	2	1	1	2	0	1	2	0	1	1	1	0	0	0	0	1	1	0	1	2	0	0	0
648	0	0	2	0	1	1	2	1	2	0	1	0	0	0	0	0	1	1	1	2	0	0	2	2	0	2	2	0	0	2	2	0	2	0	0	2	1	0	0	2	1	0	1	0	0	0	0	0	1
649	0	2	1	0	0	0	2	2	2	0	1	0	1	0	0	0	0	1	2	2	1	0	2	2	0	0	2	0	0	1	1	2	1	0	0	0	2	0	0	2	1	1	0	0	0	0	0	0	2
650	1	1	0	0	0	0	1	2	1	0	1	1	1	0	1	0	0	0	1	1	1	0	2	2	0	2	0	0	1	1	0	1	2	0	0	2	2	0	0	1	1	1	1	0	0	1	1	0	2
651	0	1	1	0	0	0	2	2	2	0	1	1	2	0	2	0	0	2	0	0	0	0	2	1	1	1	2	1	1	2	0	0	1	1	0	2	2	1	0	1	1	1	1	0	1	1	0	0	0
652	1	2	0	0	0	0	2	1	2	2	0	0	2	0	1	0	0	1	2	2	0	0	2	2	1	0	2	0	0	2	0	2	1	0	1	2	2	1	0	1	1	0	0	0	0	0	1	0	1
653	0	1	2	0	0	0	1	2	0	0	0	1	2	0	2	0	0	0	1	1	0	0	1	1	1	2	2	0	0	2	1	1	1	0	0	1	1	1	1	2	1	0	0	0	0	0	0	0	1
654	0	0	2	0	1	1	0	2	0	0	2	1	2	0	1	0	0	2	1	1	1	0	2	2	0	1	1	1	2	0	1	1	1	0	0	1	2	0	0	1	1	0	1	0	0	2	0	0	0
655	0	1	2	0	1	1	1	1	0	0	2	1	2	0	2	0	0	0	1	1	1	1	2	2	0	2	2	0	0	2	1	0	0	0	1	2	0	1	0	0	0	0	0	1	0	0	1	1	2
656	0	2	2	0	1	1	1	1	1	1	0	0	0	0	0	0	0	0	0	1	0	0	1	1	0	0	0	0	1	1	0	0	1	0	0	1	1	0	0	2	2	0	2	0	1	0	0	0	0
657	0	1	2	0	0	0	1	1	1	1	1	0	0	0	0	0	0	0	1	1	0	1	2	2	0	2	2	1	1	2	0	0	0	0	0	1	2	0	0	1	1	0	0	0	0	1	0	0	1
658	1	1	2	0	0	0	2	1	2	0	0	2	2	0	2	0	0	0	1	1	0	0	2	2	0	2	1	1	1	1	1	1	2	2	0	2	1	0	0	1	1	0	0	1	0	0	0	0	1
659	0	1	1	0	0	0	1	1	0	0	2	1	1	0	1	0	0	2	2	2	0	0	2	2	0	2	1	0	1	1	1	0	2	0	0	1	2	0	0	1	1	0	0	1	0	0	0	0	1
660	1	1	1	0	0	0	1	2	0	0	1	1	1	0	1	0	0	0	1	2	0	0	2	2	0	1	2	0	0	2	1	1	1	1	0	0	1	0	0	1	0	1	1	0	1	2	0	0	1
661	1	2	0	0	0	0	2	1	2	1	0	2	2	1	1	0	0	0	1	1	1	0	2	2	1	1	1	0	0	1	0	0	2	0	0	2	1	0	0	1	1	1	1	1	1	2	0	2	2
662	0	1	1	0	1	1	2	1	2	2	0	0	0	0	0	0	0	2	2	2	0	0	2	2	0	2	1	0	1	1	1	1	1	1	2	2	1	0	0	2	1	0	0	0	0	0	1	0	1
663	0	2	0	0	0	0	2	1	2	1	1	0	1	1	0	0	0	0	1	1	1	0	2	2	0	0	1	0	0	1	0	0	2	0	0	0	1	1	0	1	1	0	0	0	0	0	0	0	0
664	1	0	2	0	2	2	2	1	2	2	0	1	1	0	1	0	0	0	1	1	0	0	1	1	1	1	0	0	0	1	0	0	2	1	1	2	1	0	0	1	1	1	1	0	1	1	0	1	1
665	1	2	0	0	0	0	2	2	1	0	0	0	0	0	0	0	0	0	1	1	0	0	1	1	0	1	0	1	0	0	1	1	2	1	1	2	2	0	0	1	1	0	0	2	0	0	0	0	1
666	0	2	0	0	0	0	1	2	0	0	0	0	1	0	1	0	0	0	2	2	0	0	1	1	0	1	1	0	2	0	0	1	1	0	1	1	2	1	0	1	1	1	0	0	1	1	1	0	1
667	1	1	1	0	1	1	1	1	2	2	0	0	0	0	0	0	0	0	2	2	0	0	2	2	1	2	2	0	0	2	0	0	2	1	1	2	1	0	0	1	1	2	2	0	1	1	1	0	1
668	1	1	1	1	0	1	1	2	0	0	1	0	0	0	0	0	0	0	1	1	0	0	2	2	0	1	1	1	1	1	0	0	2	0	0	1	1	0	0	1	1	0	0	1	1	1	1	0	1
669	1	1	1	1	0	1	1	2	0	0	2	1	1	0	1	0	0	0	1	1	1	1	2	2	0	0	1	0	0	1	1	1	2	0	1	1	2	0	0	2	2	1	1	0	1	0	0	0	1
670	0	1	2	0	0	0	2	2	2	1	0	1	1	0	1	0	0	0	2	1	1	0	2	2	0	1	1	0	1	1	0	2	2	0	0	0	1	0	0	1	1	1	0	0	1	1	0	0	1
671	1	0	1	0	0	0	1	1	1	0	2	0	0	0	0	0	0	0	1	1	0	0	2	2	0	1	1	1	1	1	0	1	1	1	1	2	2	0	0	2	2	0	0	0	0	0	0	0	1
672	1	0	2	0	1	1	1	1	2	2	0	0	1	0	1	0	0	1	0	0	1	0	2	2	0	0	1	2	2	1	0	0	1	0	0	1	1	0	1	0	0	0	1	0	1	1	0	0	0
673	0	2	1	0	0	0	2	2	0	0	0	1	0	0	0	0	0	1	2	2	0	0	2	2	0	1	2	0	0	1	0	0	1	0	0	2	1	0	0	2	2	0	1	0	0	0	0	0	2
674	1	0	2	0	1	1	1	1	0	0	2	0	1	0	0	0	1	1	1	1	0	0	2	2	0	0	0	2	2	0	0	1	2	0	0	2	2	0	0	0	0	1	1	0	1	1	0	0	0
675	1	2	1	0	0	0	2	2	2	1	0	0	0	0	0	0	0	0	1	1	0	0	2	1	1	1	2	1	1	0	1	0	1	1	0	2	2	1	0	1	1	0	1	0	0	0	0	0	0
676	1	2	0	0	1	1	2	0	2	2	0	0	0	0	0	0	0	0	2	1	1	0	2	2	2	1	1	0	1	1	0	0	0	0	0	2	1	0	0	1	1	0	0	2	0	0	0	0	0
677	1	2	1	0	0	0	1	0	2	2	0	0	0	0	0	0	0	1	1	2	0	0	1	1	1	1	2	0	0	2	0	1	2	0	0	1	1	1	1	1	0	0	0	1	0	0	0	0	0
678	0	1	2	0	0	0	2	0	2	2	0	1	1	0	1	0	1	2	1	1	1	0	2	2	0	0	1	0	1	1	1	1	2	2	0	2	0	1	0	0	0	0	1	0	1	0	0	0	0
679	1	0	2	0	1	1	2	2	1	0	0	0	1	0	0	1	0	1	0	0	1	0	1	1	1	1	2	0	0	2	0	1	0	0	0	1	1	1	0	1	1	1	0	0	0	1	0	0	1
680	1	1	2	0	0	0	1	2	1	1	0	0	0	0	0	0	1	0	2	1	1	0	1	1	1	1	1	1	1	1	1	1	2	0	0	1	1	0	0	2	2	0	1	0	0	2	0	0	0
681	1	2	0	0	0	0	2	1	2	2	0	1	1	1	0	0	0	0	1	2	0	0	0	1	1	1	1	1	2	0	1	2	2	0	0	1	1	0	1	1	1	1	0	0	0	1	0	0	1
682	0	1	2	0	0	0	2	1	2	1	0	0	0	0	0	0	0	1	2	2	1	0	2	2	0	0	2	0	0	1	0	0	0	0	0	2	1	0	0	0	0	1	0	0	0	1	0	0	0
683	0	1	2	0	0	0	1	1	0	0	1	0	0	0	0	0	0	1	1	1	1	0	1	1	0	2	1	1	1	1	1	1	2	1	0	0	2	0	0	2	2	0	0	0	0	0	0	0	0
684	1	1	2	0	1	1	2	2	2	1	0	0	1	0	1	0	0	0	1	1	1	0	2	2	0	1	2	0	0	2	1	1	1	1	2	2	1	0	0	0	0	1	0	0	0	0	0	1	1
685	0	2	0	0	0	0	2	1	2	2	0	0	0	0	0	0	0	1	1	1	1	0	2	2	0	1	1	0	0	2	1	1	1	0	1	2	2	0	0	2	2	1	0	0	1	1	0	0	1
686	0	1	2	0	0	0	2	1	2	1	0	0	0	0	0	0	0	1	2	2	0	0	1	1	1	1	2	0	0	2	0	2	1	0	0	2	1	1	0	0	0	1	0	0	0	1	1	1	2
687	0	0	2	0	0	0	2	2	2	1	0	1	2	0	2	0	0	0	2	2	0	0	2	2	0	1	2	0	0	2	1	1	2	1	0	0	1	0	0	1	1	1	1	0	1	0	0	0	1
688	1	1	1	0	0	0	2	2	2	1	0	0	0	0	0	0	0	0	0	0	0	0	2	2	0	1	0	2	2	0	0	1	2	0	0	1	1	0	0	0	0	0	0	1	0	0	0	2	2
689	1	0	2	0	1	1	1	2	1	0	1	0	0	0	0	0	0	1	1	1	0	0	2	2	0	0	2	0	0	1	0	2	2	0	0	1	1	0	0	1	1	1	1	0	1	0	0	0	1
690	1	2	1	1	0	1	2	2	1	0	1	1	1	0	1	0	0	0	2	2	0	0	2	2	0	1	1	1	1	1	1	1	2	1	0	0	1	0	0	1	1	0	1	0	1	0	0	0	1
691	1	1	1	0	1	1	2	2	2	1	0	0	2	0	1	1	1	1	0	0	1	0	2	2	0	1	1	1	2	0	1	1	1	1	2	2	1	0	0	0	0	0	1	0	1	0	0	0	1
692	1	2	0	0	0	0	2	0	2	1	1	1	1	0	0	0	0	0	1	1	0	1	0	1	1	1	2	0	1	1	1	2	1	0	1	2	1	0	0	1	1	0	1	0	0	1	0	0	1
693	1	1	1	0	0	0	2	2	1	0	0	1	1	0	0	0	0	1	1	1	0	0	1	1	1	0	2	0	0	1	1	0	0	0	0	2	0	0	0	1	1	1	0	0	0	0	0	0	0
694	1	0	2	0	0	0	2	0	2	2	0	0	0	0	0	0	0	0	0	1	1	0	1	1	0	2	2	0	0	1	0	0	1	2	0	1	0	1	0	0	0	1	1	0	0	0	0	0	0
695	1	1	1	0	1	1	2	1	2	2	0	1	1	0	1	0	0	0	2	2	0	0	2	2	0	0	1	1	2	1	0	0	1	2	1	1	1	0	0	2	1	1	1	0	1	1	0	0	1
696	1	2	0	0	0	0	2	1	2	2	0	0	1	0	0	1	0	0	1	1	1	1	2	2	0	2	1	2	2	0	1	1	2	0	0	1	0	0	0	1	1	0	1	0	1	1	0	0	2
697	0	1	1	0	0	0	2	0	2	1	1	0	0	0	0	0	0	0	2	1	1	0	1	1	1	1	2	1	1	2	0	1	1	0	0	2	2	1	1	2	1	0	1	1	1	0	0	0	1
698	1	1	1	1	0	1	1	2	0	0	1	1	2	0	2	0	0	1	0	1	1	0	1	2	0	1	1	0	1	0	0	1	1	0	0	1	1	0	0	0	0	0	1	1	2	0	0	0	1
699	0	1	2	0	1	1	0	2	0	0	1	0	1	0	0	1	0	0	1	2	0	0	2	2	0	1	2	0	0	1	0	1	2	0	1	2	1	0	0	2	2	1	1	0	1	0	0	0	0
700	0	1	1	0	0	0	2	1	2	0	1	0	0	0	0	0	0	1	0	0	2	0	1	1	1	1	1	1	1	1	1	1	2	2	0	1	1	0	0	1	1	0	0	1	1	1	0	0	2
701	1	2	0	0	1	1	2	0	1	1	1	1	1	0	1	0	0	0	0	1	1	0	2	2	0	1	1	0	1	1	0	0	0	0	0	2	1	0	0	1	1	0	0	0	0	1	0	0	1
702	0	1	2	0	0	0	1	1	1	1	1	1	1	0	1	0	1	2	0	0	2	0	1	1	0	2	0	1	2	0	0	0	0	0	1	2	1	1	0	1	1	0	0	0	0	0	1	0	1
703	1	1	1	0	0	0	2	2	1	1	0	1	2	0	2	0	0	1	1	1	1	0	1	1	0	2	0	0	1	0	0	0	1	0	0	1	1	1	0	1	1	0	1	0	1	0	0	0	1
704	0	0	2	0	1	1	2	1	2	1	1	1	1	0	1	0	0	0	1	1	0	0	2	2	0	1	0	0	0	1	0	0	2	1	1	1	2	1	0	1	1	1	1	0	1	0	0	1	1
705	1	1	1	0	0	0	1	2	1	1	0	1	2	0	2	0	0	1	2	2	0	0	1	1	1	2	0	1	1	0	1	0	1	0	0	2	1	0	0	1	1	1	0	0	0	0	1	1	2
706	1	1	1	0	0	0	2	2	1	1	1	1	1	0	1	0	0	1	0	0	1	0	1	1	1	2	2	1	1	2	0	0	2	1	1	1	1	1	1	2	1	0	0	1	0	0	0	0	0
707	1	1	1	0	1	1	1	2	1	1	1	0	0	0	0	1	0	0	2	2	0	0	2	2	0	1	1	1	2	0	1	2	1	0	0	2	1	0	1	1	1	1	1	0	0	2	0	0	1
708	0	0	2	0	0	0	2	1	1	1	0	0	0	0	0	0	0	1	2	2	0	0	2	2	0	0	1	0	1	1	0	1	2	1	1	2	1	0	0	2	1	0	0	0	0	1	0	0	0
709	1	2	1	0	0	0	1	2	0	0	0	1	1	0	1	0	0	1	0	0	1	0	1	1	0	1	2	0	0	2	0	0	2	0	0	1	1	0	0	0	0	0	1	0	1	0	0	0	2
710	0	1	2	0	1	1	2	1	2	2	0	1	2	0	1	1	0	0	2	2	0	0	2	2	1	0	2	0	0	2	0	0	0	0	0	1	1	0	0	1	1	0	1	0	1	0	0	0	0
711	0	0	2	0	0	0	1	1	1	1	1	0	2	0	1	1	0	1	1	1	1	0	2	2	0	1	2	0	0	1	0	0	1	1	0	1	1	0	0	1	1	0	0	0	0	0	0	0	0
712	1	2	1	1	0	1	1	1	1	0	1	1	1	0	1	0	0	0	0	1	1	0	1	1	1	1	1	0	1	1	0	0	1	1	0	1	1	0	0	0	0	0	2	0	0	2	1	0	1
713	0	1	1	0	0	0	2	2	2	1	0	1	1	0	1	0	0	0	2	2	0	0	2	2	0	0	1	1	1	1	1	0	2	0	0	2	1	0	0	2	2	1	0	0	0	0	0	0	0
714	1	1	1	0	0	0	2	2	1	0	0	0	1	0	1	0	0	0	2	1	0	1	2	2	0	1	1	0	1	2	0	1	2	1	1	2	2	0	0	2	2	2	2	0	1	1	0	0	0
715	0	2	0	0	0	0	2	2	1	1	0	1	2	0	1	1	0	1	2	2	0	0	1	1	0	0	0	1	1	0	1	1	2	1	1	2	2	0	0	1	1	0	0	1	0	1	0	0	1
716	0	1	1	0	0	0	0	2	0	0	2	1	1	1	0	0	0	0	1	1	1	0	2	2	0	2	2	0	1	0	0	0	1	0	0	2	2	1	1	2	1	0	0	0	0	0	1	0	2
717	1	1	2	0	0	0	1	1	1	1	0	0	0	0	0	0	0	1	1	1	0	0	2	2	0	2	2	0	0	2	1	0	1	1	0	1	2	0	0	0	0	1	1	0	1	0	0	0	1
718	1	1	1	0	0	0	2	2	2	0	1	1	1	0	1	0	0	0	2	2	0	0	2	2	0	1	1	0	2	0	0	1	1	0	0	1	1	1	0	1	1	0	1	0	1	1	0	0	1
719	0	2	0	0	0	0	2	2	2	0	0	1	2	0	2	0	0	1	2	2	0	0	2	2	2	1	2	0	0	2	0	2	1	0	0	2	0	0	0	0	0	0	0	0	0	0	0	2	2
720	1	0	2	0	0	0	1	2	1	0	2	0	0	0	0	0	0	1	1	1	0	0	0	1	0	1	2	1	1	0	1	1	1	0	0	2	1	0	0	0	0	2	2	0	0	1	0	0	0
721	1	0	2	0	1	1	1	1	0	0	2	0	1	0	0	1	0	0	1	2	0	0	2	2	0	1	2	2	2	1	1	0	1	0	0	1	1	0	0	0	0	0	2	0	0	0	0	0	1
722	0	1	1	0	0	0	1	2	0	0	1	1	1	0	1	0	1	1	1	1	0	0	2	2	0	2	2	1	1	1	2	1	2	2	0	2	1	1	0	0	0	0	0	0	0	0	0	0	0
723	0	1	2	0	0	0	2	2	1	1	0	2	2	1	1	0	0	1	2	1	1	0	2	2	0	2	1	2	2	2	0	0	1	1	1	2	1	0	1	1	1	0	0	1	0	1	1	0	2
724	1	2	1	0	0	0	1	1	1	1	1	0	0	0	0	0	0	0	1	1	0	0	1	1	1	0	2	0	0	2	0	1	1	1	0	1	2	0	0	2	2	0	0	0	1	1	0	0	1
725	1	2	1	0	1	1	2	1	0	0	0	1	1	0	0	0	0	1	1	1	1	0	2	2	0	1	2	0	0	0	0	0	1	1	0	1	1	0	1	0	0	0	0	0	0	0	0	0	1
726	1	1	1	0	0	1	2	1	2	2	0	0	0	0	0	0	0	1	2	2	0	0	2	2	0	1	2	0	0	2	0	0	1	0	0	2	1	0	0	1	1	0	0	0	0	0	2	0	2
727	0	2	1	0	0	0	2	2	1	0	1	0	1	0	0	1	1	1	1	2	0	0	2	2	0	1	2	0	0	1	1	0	0	0	0	2	0	1	0	0	0	0	0	1	0	0	0	1	1
728	0	2	0	0	0	0	1	1	1	1	1	0	0	0	0	0	0	2	0	0	0	0	2	2	0	1	1	1	1	1	1	0	1	1	0	0	1	0	0	2	1	1	1	0	1	0	0	0	1
729	1	2	1	0	0	0	2	1	1	0	0	0	0	0	0	0	0	1	1	0	0	0	2	2	0	0	2	0	0	2	0	0	1	1	0	1	1	0	0	1	1	1	0	0	0	0	0	0	0
730	1	1	1	0	0	0	2	0	2	2	0	0	1	0	1	0	0	0	0	0	1	0	1	1	0	0	1	0	0	1	1	0	1	1	0	2	2	0	0	2	2	1	0	0	0	0	0	1	1
731	1	1	1	0	1	1	2	1	2	1	0	0	0	0	0	0	1	2	0	0	2	0	2	2	0	1	0	0	1	1	0	0	1	1	0	1	2	0	0	0	0	0	1	1	0	1	0	0	1
732	1	1	1	0	0	0	2	0	2	1	1	1	2	0	1	0	1	1	1	1	0	0	2	2	1	1	1	0	0	1	0	0	2	0	0	2	2	0	0	2	2	1	1	0	1	0	0	0	0
733	1	1	2	0	0	0	2	2	1	1	1	0	1	0	1	0	0	0	1	1	0	0	2	2	0	0	1	0	1	1	0	0	2	0	0	1	2	0	0	2	2	2	1	0	1	0	0	0	2
734	1	2	0	0	0	0	2	1	1	1	0	2	2	0	2	0	0	2	2	2	0	0	2	2	0	0	2	0	0	1	1	2	2	0	0	1	1	0	0	1	1	2	2	0	1	1	0	0	0
735	0	2	1	0	0	0	0	2	1	1	0	0	0	0	0	0	0	2	0	0	0	0	2	2	0	1	2	0	0	2	1	0	0	1	0	1	1	0	0	1	1	0	1	0	0	2	1	0	2
736	1	1	1	0	0	0	2	1	2	1	0	0	0	0	0	0	0	1	1	1	0	0	2	2	0	1	1	1	1	1	0	0	1	2	0	1	1	0	0	2	2	0	1	0	0	0	0	0	1
737	1	1	1	1	0	1	1	1	1	1	1	1	1	0	1	0	0	1	2	2	0	0	0	1	0	0	1	0	1	0	0	0	2	1	0	1	1	0	1	1	1	0	0	0	0	1	0	0	2
738	0	1	1	0	0	0	1	0	2	2	0	0	1	0	1	0	0	1	0	0	0	0	2	2	0	1	1	0	1	1	0	0	1	0	0	0	1	1	0	1	1	1	0	0	0	1	0	0	0
739	0	0	2	0	0	0	2	1	1	1	0	1	1	0	1	0	0	1	1	1	0	0	1	1	1	0	2	0	0	2	1	2	2	0	0	0	1	0	0	2	1	0	0	0	1	1	0	0	1
740	0	2	1	0	0	0	2	0	2	2	0	1	1	0	2	0	0	0	1	1	1	0	2	2	0	1	1	0	1	1	0	0	1	0	0	1	2	0	0	2	2	0	0	2	0	0	0	0	1
741	0	1	1	0	1	1	2	0	2	2	0	0	0	0	0	0	1	2	1	1	1	0	2	2	0	1	2	1	1	1	1	0	1	0	0	1	2	0	0	1	1	0	0	0	0	0	0	0	0
742	1	1	1	0	0	0	1	1	1	1	0	0	1	0	1	0	0	0	0	1	0	0	2	2	0	0	1	0	2	0	0	0	1	1	0	2	2	0	0	1	1	0	1	1	0	1	0	0	1
743	0	1	1	0	0	0	1	2	0	0	2	2	1	0	1	0	0	2	1	1	0	0	0	1	1	0	2	1	1	2	0	0	1	1	0	1	2	0	0	1	1	0	0	0	0	0	1	0	1
744	0	1	2	0	0	0	1	1	1	0	1	1	1	0	1	0	1	1	0	0	1	0	1	1	0	1	2	0	0	2	0	0	0	0	1	2	2	0	0	1	1	0	0	0	0	1	0	0	2
745	1	1	1	0	1	1	2	0	2	1	2	0	1	0	0	1	0	1	2	2	0	0	2	2	1	1	2	0	0	1	1	1	2	1	0	0	2	0	0	2	2	0	1	0	0	0	0	0	0
746	0	1	1	0	0	0	2	1	1	0	1	0	0	0	0	0	0	1	2	1	1	0	2	2	0	2	1	0	0	2	1	0	0	0	1	2	0	1	1	0	0	0	0	1	0	1	0	0	0
747	0	2	0	0	0	0	2	1	1	1	0	0	1	0	0	0	0	0	1	1	0	1	1	2	0	0	2	0	0	2	0	0	1	1	1	2	2	0	0	1	1	1	1	0	0	0	0	0	0
748	0	1	1	0	1	1	1	2	1	0	1	0	1	0	0	1	0	2	1	1	1	0	2	2	0	1	1	1	1	0	0	0	2	0	0	0	1	0	1	1	1	0	2	0	0	0	1	1	1
749	1	1	2	0	0	0	2	2	1	1	1	1	1	0	1	0	0	0	1	1	0	0	2	2	1	0	2	1	1	0	1	1	2	0	0	1	1	2	0	0	0	1	1	0	0	0	0	0	2
750	0	1	1	0	0	0	2	1	1	1	0	0	1	0	0	1	0	0	1	1	1	0	2	2	0	0	2	0	0	1	1	0	1	0	0	1	2	0	0	1	1	0	0	1	0	0	1	0	1
751	0	1	1	0	0	0	2	1	2	2	0	0	1	0	2	0	0	0	1	1	0	0	2	2	0	0	0	1	1	1	0	0	2	2	2	2	2	0	0	0	0	0	0	0	0	1	1	0	1
752	0	0	2	0	1	1	1	2	1	0	2	0	2	0	1	0	0	0	1	0	1	0	2	2	0	1	2	0	0	2	0	0	0	0	0	2	2	1	0	1	1	0	0	0	0	0	0	0	1
753	0	1	2	0	0	0	2	2	2	1	0	1	2	0	2	0	1	1	1	1	0	0	2	2	0	1	2	0	0	2	0	0	2	2	0	1	1	0	0	1	1	0	1	0	0	0	0	0	0
754	0	2	0	0	0	0	2	0	2	2	0	0	0	0	0	0	0	0	1	1	0	1	1	2	1	0	2	0	0	2	1	0	2	0	0	2	1	0	1	1	1	1	0	0	1	1	0	0	1
755	0	1	1	0	0	0	2	1	2	1	0	0	1	0	0	0	0	1	1	1	0	0	1	1	1	2	2	0	0	2	0	1	1	0	0	2	1	0	0	1	1	1	0	0	0	0	0	1	1
756	0	2	0	0	0	0	2	0	2	2	0	0	0	0	0	1	0	0	1	1	1	0	1	1	2	2	1	0	1	0	0	1	1	0	0	2	1	1	0	2	2	0	1	0	0	1	0	0	1
757	0	0	2	0	1	1	1	2	1	0	1	0	0	0	0	0	0	0	0	0	1	0	2	2	0	1	2	0	0	2	1	1	2	0	0	1	0	0	0	0	0	1	0	0	0	0	0	0	1
758	1	1	1	0	0	0	1	2	0	0	1	0	0	0	0	0	0	2	2	2	0	0	2	2	0	2	1	1	1	0	0	2	1	0	0	0	2	0	0	1	1	0	1	0	1	1	0	0	1
759	0	1	1	0	0	0	2	2	2	0	1	0	2	0	0	1	0	0	1	1	1	0	2	2	0	1	0	1	1	0	0	0	2	2	1	2	1	0	1	0	0	0	0	1	0	1	0	0	0
760	1	1	2	0	1	1	2	0	2	1	1	2	2	0	2	0	0	1	0	0	0	0	2	2	0	2	2	0	0	2	0	0	0	0	1	2	1	0	0	1	1	0	0	1	0	0	0	0	1
761	0	1	1	0	1	1	2	1	1	1	0	1	1	1	0	0	0	0	1	1	1	0	2	2	0	1	2	0	0	2	0	0	2	0	0	2	0	0	1	0	0	0	1	0	1	0	0	1	1
762	0	0	2	0	1	1	2	0	2	1	2	0	2	1	0	1	0	2	1	1	1	0	2	2	0	1	1	0	0	1	0	1	2	1	0	0	2	0	0	2	2	1	2	0	1	1	1	0	1
763	0	1	2	0	0	0	2	0	1	1	1	0	0	0	0	1	0	1	1	1	0	0	0	0	0	1	1	1	2	1	0	2	1	0	0	1	1	0	0	0	0	0	0	1	0	1	0	0	1
764	1	0	2	0	0	0	2	1	2	2	0	0	1	0	0	0	0	1	0	0	0	1	0	1	0	0	0	0	1	1	0	0	0	0	0	1	1	0	0	1	1	0	0	1	0	0	0	1	1
765	0	0	2	0	0	0	2	1	2	2	0	0	0	0	0	0	0	0	0	0	1	0	2	2	0	1	0	1	2	0	0	0	0	0	0	1	1	0	0	1	1	2	2	0	1	1	0	0	1
766	1	2	1	0	0	0	1	2	0	0	1	1	1	0	1	0	0	0	0	0	1	0	2	2	1	2	2	0	0	2	1	0	1	1	0	2	2	0	0	1	1	0	1	0	1	0	1	0	1
767	0	1	1	0	0	1	2	1	2	1	0	0	1	0	0	0	0	0	1	1	1	0	2	2	0	0	2	0	0	2	1	0	1	0	0	2	2	0	0	1	1	1	1	0	1	2	0	0	2
768	1	1	1	0	0	0	2	1	1	1	1	1	1	0	1	0	0	0	2	2	0	0	2	2	0	1	1	1	1	1	0	0	1	1	2	2	1	0	1	1	1	0	1	0	0	1	0	1	1
769	1	1	1	0	0	0	2	1	2	2	0	1	1	0	1	0	0	1	1	1	1	0	1	1	0	0	1	0	1	1	0	0	1	1	1	2	2	0	0	1	1	0	1	0	0	1	0	1	1
770	0	1	1	0	1	1	2	2	1	0	1	0	0	0	0	0	0	0	1	2	0	0	1	1	0	1	1	0	1	1	0	0	1	1	0	1	1	0	0	0	0	0	1	0	1	0	0	0	1
771	1	1	1	1	0	1	1	2	1	1	0	0	0	0	0	0	0	0	1	1	0	0	2	2	0	1	1	0	0	1	1	1	2	0	0	2	1	1	0	1	1	1	1	0	0	1	1	0	1
772	1	1	1	0	0	0	2	2	2	1	0	0	0	0	0	0	0	0	2	1	1	0	2	2	0	1	2	0	0	1	0	1	1	0	0	1	2	0	0	2	2	1	2	0	1	1	0	0	1
773	0	0	2	0	1	1	2	0	2	2	0	1	1	0	1	0	0	1	1	1	0	0	2	2	0	0	2	0	0	2	0	1	1	0	0	2	1	0	0	1	1	0	1	0	1	1	1	0	2
774	0	1	1	0	0	0	0	1	1	1	1	1	1	0	1	0	0	0	1	1	1	0	2	2	0	0	2	0	0	2	1	0	0	0	0	1	2	0	0	1	1	1	1	0	1	2	0	0	1
775	1	2	0	0	0	0	1	2	1	1	1	0	0	0	0	0	0	1	1	1	1	0	2	2	0	1	0	2	2	1	1	0	1	1	2	2	1	0	1	1	1	0	0	0	0	0	0	0	1
776	1	1	2	0	0	0	2	1	2	1	1	0	1	0	1	0	0	0	2	1	1	0	1	1	1	2	1	2	2	2	0	1	2	0	1	1	2	0	0	1	1	1	1	0	1	1	0	0	1
777	0	2	0	0	0	0	1	2	1	1	1	0	2	0	1	1	0	1	0	1	1	0	0	1	0	1	2	0	0	2	0	0	0	0	0	1	1	0	0	1	1	0	0	0	0	0	0	2	2
778	0	1	2	0	0	0	2	1	1	1	0	0	0	0	0	0	0	0	1	1	0	0	1	1	0	1	2	0	0	2	0	0	1	0	0	2	1	0	0	1	1	0	0	1	1	1	0	0	0
779	1	2	1	0	0	0	2	2	2	1	0	0	0	0	0	0	0	0	0	1	0	0	2	2	0	0	1	0	0	1	0	0	0	0	0	2	1	0	0	1	1	1	1	0	0	2	0	1	2
780	1	2	0	0	0	0	1	1	1	1	1	1	1	0	1	0	0	1	0	0	1	0	2	2	0	0	2	0	0	2	0	0	2	1	0	1	1	0	0	0	0	1	0	0	2	0	0	2	2
781	1	2	0	0	1	1	1	1	2	2	1	0	2	0	0	1	0	1	1	0	1	0	2	2	1	0	2	0	1	0	0	1	2	0	0	1	1	0	0	1	0	0	1	1	2	0	0	0	1
782	0	1	2	0	1	1	1	1	2	2	0	0	0	0	0	0	0	1	2	2	0	0	2	2	0	0	2	0	0	2	0	1	1	0	0	1	2	1	1	2	1	0	0	1	0	0	0	0	1
783	1	2	0	0	0	0	1	1	2	2	0	0	1	0	1	0	0	1	2	2	0	0	2	2	1	2	1	1	0	1	1	2	2	0	0	1	0	0	0	1	1	0	1	1	2	0	0	0	0
784	1	2	0	0	0	0	2	1	2	2	0	1	2	1	1	0	0	0	0	1	0	0	2	2	1	1	0	1	1	0	1	2	1	0	0	1	1	0	0	0	0	0	0	0	0	0	1	0	1
785	1	1	1	0	0	0	2	1	2	1	0	0	1	0	1	0	0	0	1	1	1	0	2	2	1	1	2	0	0	2	0	0	0	0	0	1	1	0	0	1	1	0	0	1	0	0	0	0	1
786	1	1	1	0	1	1	1	2	0	0	2	0	1	0	1	0	0	0	1	1	0	1	2	2	1	1	1	0	0	2	0	0	2	2	2	2	1	0	0	1	1	1	0	0	0	0	0	0	1
787	0	0	2	0	0	0	2	1	2	1	1	0	1	0	0	0	0	0	0	0	1	0	1	1	0	2	0	1	2	0	1	0	1	0	0	2	1	1	0	1	1	1	1	0	1	1	1	0	1
788	0	0	2	0	1	1	1	0	2	2	0	1	1	0	1	0	0	0	1	1	1	0	2	2	0	0	0	0	1	1	0	1	2	0	0	1	1	0	0	0	0	1	1	0	0	2	0	0	1
789	1	1	1	0	0	0	1	1	0	0	1	1	1	0	1	0	0	1	1	1	1	0	2	2	1	0	1	1	1	1	1	0	1	0	0	1	1	0	0	0	0	0	0	0	0	0	0	0	0
790	1	1	2	0	0	0	1	2	1	0	1	0	0	0	0	0	1	2	1	1	0	0	2	2	0	1	2	0	0	2	2	1	1	1	1	1	0	0	0	0	0	0	0	0	0	0	0	0	1
791	0	0	2	0	0	0	1	2	1	1	1	0	1	0	1	0	0	0	1	1	0	0	2	2	0	2	2	0	0	2	1	0	1	1	1	2	2	0	0	1	1	0	1	0	0	2	0	0	1
792	0	0	2	0	2	2	1	2	1	1	1	1	1	0	1	0	0	0	1	1	0	0	2	2	0	0	2	1	1	1	2	1	1	0	0	1	1	0	0	1	1	0	0	0	0	0	0	0	0
793	0	1	2	0	0	0	1	2	1	0	1	0	0	0	0	0	0	1	2	2	0	0	1	1	1	1	1	0	1	1	0	1	1	0	0	1	2	0	0	1	1	0	0	0	0	0	0	0	1
794	0	1	2	0	0	0	1	2	1	1	0	0	1	0	0	0	1	1	1	1	0	0	2	2	0	1	2	0	0	1	0	1	2	0	0	2	2	0	0	1	1	1	1	0	1	1	0	0	2
795	0	0	2	0	1	1	0	2	0	0	2	0	0	0	0	0	0	0	0	1	0	0	2	2	0	1	1	1	2	0	1	0	2	2	2	2	1	0	0	1	0	0	0	0	0	0	0	1	0
796	1	0	1	0	0	0	2	1	2	1	0	0	0	0	0	0	0	1	1	2	0	0	2	2	0	1	1	0	1	1	0	0	1	1	0	1	1	0	1	1	1	0	0	0	0	0	1	0	2
797	1	0	2	0	1	1	2	1	2	1	0	0	0	0	0	0	0	2	1	1	1	0	2	2	0	1	2	0	0	2	0	2	1	0	0	2	1	0	0	1	1	0	0	1	0	0	0	0	0
798	1	2	0	0	0	0	2	1	1	1	1	2	1	0	1	0	0	1	0	0	2	0	1	1	1	0	2	0	0	2	2	0	1	0	0	2	2	0	0	0	0	1	1	0	1	0	0	0	0
799	1	1	1	0	0	0	2	1	2	1	1	1	1	0	1	0	1	2	0	0	2	0	1	1	0	1	2	1	1	2	0	0	1	1	0	1	1	1	0	1	1	0	0	0	0	0	0	1	1
800	1	2	0	0	0	0	2	2	2	1	0	0	1	0	1	0	0	0	2	2	0	0	2	2	0	1	1	1	1	1	0	0	2	2	2	2	2	0	0	1	1	0	0	0	0	1	0	0	2
801	1	0	1	0	0	0	2	0	2	2	0	0	0	0	0	0	0	1	2	2	0	0	2	2	0	1	0	2	2	0	0	1	2	0	1	2	1	0	1	1	1	0	1	0	1	0	0	0	2
802	1	1	1	0	0	0	2	1	1	1	1	0	1	0	1	0	0	1	1	1	1	0	2	2	0	1	0	0	1	0	0	0	1	0	0	2	1	0	1	0	0	0	0	0	1	1	0	0	0
803	0	2	0	0	0	0	2	0	2	2	0	0	0	0	0	0	0	1	1	1	1	0	2	2	0	1	1	0	0	1	0	2	1	0	1	2	2	0	0	1	1	1	1	0	1	0	0	0	1
804	1	1	1	0	0	0	1	2	1	0	1	0	1	0	0	0	0	0	0	0	1	0	1	1	0	2	1	2	2	0	1	1	2	0	0	2	1	0	0	1	1	1	1	0	1	0	0	0	0
805	1	1	2	0	0	0	1	2	1	1	1	0	1	0	0	1	0	1	1	1	1	0	1	1	0	1	0	0	0	1	0	1	2	0	1	1	1	0	0	1	0	1	1	0	1	2	0	1	1
806	1	0	2	0	0	0	1	1	2	1	0	1	1	0	1	0	0	1	2	1	1	0	2	2	0	1	1	1	2	0	1	0	2	0	0	1	1	0	0	2	2	1	1	0	1	0	0	1	1
807	0	1	1	0	0	0	1	1	2	1	0	0	2	0	2	0	0	0	1	1	0	0	2	2	0	1	2	0	0	2	0	0	1	0	0	2	2	0	0	2	1	0	0	0	0	0	0	0	0
808	0	2	0	0	0	0	1	2	1	1	0	1	1	0	1	0	0	0	2	1	1	0	2	2	0	0	1	0	0	1	0	0	1	0	0	1	1	0	0	1	1	1	1	1	1	2	0	0	1
809	1	0	2	0	0	0	2	2	2	1	0	2	2	0	2	0	0	0	0	0	0	0	2	2	0	1	1	0	2	0	0	2	1	0	0	2	1	0	0	0	0	0	0	0	0	0	0	0	1
810	0	1	1	0	0	0	2	0	1	1	0	0	0	0	0	0	0	1	1	1	1	0	2	2	0	2	1	0	1	1	0	1	1	1	1	2	0	0	1	0	0	0	1	0	1	0	0	0	2
811	0	0	2	0	0	0	2	2	1	1	1	1	0	0	0	0	0	1	1	1	1	0	1	1	1	2	1	0	0	1	0	1	2	1	0	1	2	0	0	1	1	0	0	1	1	0	0	0	1
812	1	2	1	0	0	0	1	0	2	2	0	0	0	0	0	0	0	0	1	1	0	0	2	2	0	1	1	0	1	2	0	1	1	1	1	1	1	0	0	0	0	0	1	0	0	1	0	0	1
813	0	1	1	0	1	1	1	2	2	2	1	0	1	0	0	1	0	0	1	1	0	0	2	2	0	1	0	1	0	0	1	1	1	2	1	1	1	0	1	0	0	2	1	0	1	0	0	0	0
814	1	2	1	1	0	1	2	2	1	1	1	0	1	0	0	0	0	0	2	2	0	0	0	1	0	0	1	1	2	0	1	0	1	0	0	2	2	0	0	2	2	1	1	0	0	1	0	1	0
815	1	1	1	0	1	1	1	2	1	1	1	0	2	0	0	1	0	1	1	1	0	0	2	2	0	1	1	0	0	2	0	1	2	1	1	2	2	0	0	2	2	0	1	0	1	0	0	0	1
816	1	2	1	0	0	0	1	2	0	0	0	0	1	0	1	0	0	0	1	1	1	0	2	2	0	1	1	2	2	1	0	1	2	1	0	1	0	0	0	1	1	0	0	0	0	0	0	0	1
817	1	1	1	0	0	0	1	1	2	2	0	0	0	0	0	0	0	1	1	1	0	0	2	2	0	1	1	1	1	1	1	1	1	1	1	1	2	1	1	2	1	1	1	0	0	0	0	1	0
818	1	0	2	0	0	0	2	2	1	0	0	0	1	0	0	0	1	1	1	1	0	0	2	2	0	0	2	1	1	2	0	0	2	0	0	0	1	0	0	1	1	1	1	0	0	2	0	0	1
819	0	0	2	0	1	1	2	2	1	1	1	1	1	0	1	0	0	0	2	2	0	0	0	1	1	1	1	1	1	1	0	0	0	0	1	2	2	0	0	2	2	1	1	0	1	0	0	0	1
820	0	1	1	0	0	0	2	0	1	1	0	1	1	0	1	0	0	0	2	2	0	0	2	2	0	0	2	0	0	2	1	0	1	1	0	2	1	0	0	2	2	0	0	0	0	0	0	0	0
821	0	1	1	0	0	0	2	1	2	1	1	1	2	0	1	0	0	0	1	2	0	0	1	1	1	2	1	0	0	2	0	2	2	0	0	1	1	0	1	1	1	0	2	0	0	0	0	1	1
822	0	0	2	0	2	2	2	1	1	1	0	0	1	0	1	0	0	0	2	2	0	0	1	1	0	0	2	0	0	2	0	0	0	0	0	2	0	1	0	0	0	0	1	0	0	0	0	0	1
823	0	1	1	1	0	1	2	0	2	1	1	1	1	0	1	0	0	0	0	0	0	0	2	2	0	0	2	0	0	2	0	1	2	0	0	2	1	1	0	1	1	0	0	0	1	1	0	0	1
824	0	1	2	0	0	0	2	2	1	0	0	0	2	0	1	1	0	0	1	1	0	0	0	1	1	1	1	2	2	1	2	0	0	0	1	2	1	0	0	1	1	1	1	0	1	2	0	2	2
825	1	2	1	0	0	0	1	1	1	1	1	0	0	0	0	0	0	0	2	2	0	0	2	2	0	1	2	0	0	2	1	1	1	1	1	2	0	2	0	0	0	1	2	0	0	0	0	1	2
826	1	1	1	0	0	0	2	1	2	2	0	0	0	0	0	0	0	0	1	1	0	0	2	2	1	0	2	0	0	2	1	0	0	0	0	1	1	0	0	1	1	0	1	0	1	1	1	0	1
827	0	0	2	0	1	1	2	2	2	1	0	0	0	0	0	0	0	0	1	2	0	0	0	1	1	1	1	1	1	1	1	0	2	0	0	1	2	0	0	1	1	0	1	0	0	1	0	0	1
828	1	1	2	0	0	0	1	0	2	2	0	0	0	0	0	0	0	2	2	2	0	0	0	1	0	0	1	0	1	1	0	0	0	0	1	2	1	0	0	1	1	0	0	0	0	1	0	0	1
829	0	1	1	0	1	1	2	0	2	2	0	0	0	0	0	0	0	0	1	1	0	0	1	1	1	0	1	1	1	1	1	1	2	0	0	0	2	1	0	1	1	2	2	0	0	1	0	1	0
830	0	0	1	0	0	0	1	2	0	0	1	0	0	0	0	0	0	0	1	1	0	0	2	2	0	2	0	1	2	0	0	0	1	0	0	1	0	0	0	1	1	0	0	0	0	0	0	0	1
831	1	0	2	0	1	1	1	1	1	0	1	0	0	0	0	0	0	1	2	2	0	0	2	2	0	1	2	2	2	1	1	1	0	0	0	1	2	0	0	1	1	0	1	0	1	0	0	0	1
832	0	1	2	0	0	0	1	1	0	0	1	0	0	0	0	0	0	0	1	1	0	0	2	2	1	1	2	1	1	2	0	1	1	0	0	2	1	0	0	0	0	0	0	0	0	0	0	0	1
833	0	2	1	0	0	0	2	1	2	2	0	0	1	0	0	1	0	1	1	1	1	1	2	2	0	2	2	0	1	0	0	1	2	1	0	0	2	0	0	0	0	0	2	0	0	1	0	0	0
834	0	1	2	0	0	0	2	0	2	2	0	0	0	0	0	0	0	2	2	2	0	0	2	2	0	1	0	0	1	0	0	1	2	0	0	1	2	0	0	1	1	0	0	0	0	0	0	0	1
835	1	1	1	0	0	0	1	2	1	0	1	1	2	0	1	0	0	0	2	2	0	0	2	1	1	1	1	0	0	0	0	1	1	0	0	1	1	0	0	1	1	0	0	1	0	0	1	0	1
836	1	2	1	0	0	0	2	1	2	2	0	0	0	0	0	0	0	1	1	1	0	0	2	2	0	1	2	0	0	1	0	0	2	2	2	2	1	0	0	2	2	0	0	0	0	1	0	1	2
837	1	0	2	0	1	1	2	2	1	1	0	0	1	0	0	1	0	1	2	2	0	0	2	2	1	1	0	1	2	0	0	0	0	0	0	0	1	0	1	0	0	0	0	0	0	0	0	0	0
838	0	0	2	0	1	1	2	1	2	0	0	1	1	0	1	0	0	0	1	1	0	0	2	2	0	0	1	1	2	0	1	2	2	0	0	1	2	0	0	1	1	0	1	0	0	1	0	1	0
839	0	2	0	0	0	0	2	1	2	2	0	0	1	0	2	0	0	0	0	0	1	0	1	1	0	1	1	1	0	1	2	0	1	0	0	1	2	0	0	2	2	1	2	0	1	1	0	1	2
840	1	0	2	0	0	0	2	1	2	1	1	0	0	0	0	0	0	0	1	1	1	1	0	1	1	1	2	0	0	2	1	0	1	0	0	2	1	0	1	1	1	0	0	0	0	0	0	0	0
841	1	0	2	0	2	2	2	2	2	0	1	0	1	0	0	0	0	0	1	1	0	0	2	2	0	2	1	1	2	0	1	1	1	0	0	1	1	1	0	1	1	0	0	0	0	0	0	1	1
842	1	1	1	0	0	0	0	2	0	0	1	0	0	0	0	0	0	0	0	0	0	0	2	2	1	1	2	1	1	2	0	0	2	2	2	2	1	0	0	2	2	2	2	0	1	1	0	1	1
843	0	2	1	0	0	0	1	1	1	1	1	1	2	0	2	0	1	1	1	2	0	0	1	1	1	1	1	1	1	1	1	2	2	0	0	1	2	0	0	1	1	1	0	0	0	1	0	0	1
844	1	1	1	0	0	0	1	1	1	1	1	1	1	0	1	0	0	0	1	1	1	0	2	2	0	2	0	0	0	1	0	0	1	1	0	1	1	0	0	1	1	0	1	0	0	0	0	0	1
845	0	1	1	0	1	1	2	1	2	2	0	1	1	0	1	0	0	1	1	1	1	0	2	2	0	2	2	0	0	2	1	0	2	0	0	2	2	1	1	2	1	0	0	0	0	0	0	0	1
846	0	1	0	0	0	0	2	2	2	1	0	1	2	0	1	1	0	1	2	2	0	0	2	2	1	1	1	0	0	1	1	2	1	0	0	0	2	0	0	2	2	2	2	0	1	1	0	0	1
847	0	2	1	0	0	0	0	2	0	0	2	1	2	0	2	0	0	2	2	2	0	0	2	2	0	1	1	1	2	0	1	0	1	1	0	1	2	0	0	2	2	0	0	1	0	0	0	0	1
848	1	2	0	0	0	0	1	2	1	1	1	0	0	0	0	0	0	2	1	1	1	0	0	0	1	0	1	2	2	1	0	1	2	0	0	1	2	0	0	2	2	1	1	1	1	2	0	0	1
849	1	0	2	0	0	1	2	0	2	1	2	0	1	0	0	1	0	1	0	0	1	1	2	2	0	0	2	1	1	1	1	1	2	1	1	2	1	0	0	1	1	0	0	1	1	0	0	0	0
850	0	0	2	0	0	0	2	1	1	1	0	0	1	0	1	0	0	0	2	2	0	0	1	1	0	1	0	1	1	0	1	2	1	0	0	1	0	0	0	1	0	0	0	0	1	1	0	0	0
851	1	1	1	0	0	0	2	2	2	1	0	0	0	0	0	0	0	0	1	1	0	1	2	2	1	1	0	0	1	1	0	0	1	1	0	1	1	0	0	0	0	0	0	1	0	0	0	0	2
852	0	1	1	1	0	1	2	1	2	2	0	0	0	0	0	0	0	0	1	1	1	0	2	2	0	1	2	0	0	1	0	2	1	0	1	2	0	0	1	1	0	1	1	0	0	0	0	0	1
853	0	0	1	0	0	0	2	2	2	1	0	0	0	0	0	1	0	1	1	1	0	0	2	2	0	1	1	0	2	0	0	0	1	0	0	1	2	0	0	1	1	1	1	0	1	2	1	0	1
854	1	2	0	0	0	0	2	1	2	1	1	1	1	0	1	0	1	1	2	2	1	0	2	2	0	1	2	0	0	2	2	0	0	1	0	2	1	1	1	0	0	1	1	0	1	0	0	0	1
855	0	1	2	0	0	0	1	0	2	2	0	0	0	0	0	0	0	0	2	2	0	0	2	2	1	0	1	0	0	2	0	2	2	0	1	2	2	0	0	0	0	1	0	0	1	1	0	0	1
856	1	1	1	0	0	0	2	2	1	1	0	1	2	0	1	0	0	1	0	0	0	1	1	2	0	1	1	2	2	1	1	0	2	0	0	2	1	0	0	1	1	0	0	0	0	0	1	0	1
857	1	2	0	0	0	0	2	1	1	1	0	0	1	0	1	0	0	0	2	2	0	0	2	2	0	1	1	1	0	1	1	2	1	0	0	1	1	1	0	1	1	1	1	0	1	0	0	1	1
858	0	2	0	0	0	0	2	1	2	2	0	0	0	0	0	0	0	2	1	1	0	0	1	1	1	1	1	1	1	0	0	1	1	1	2	2	2	0	0	1	1	0	1	0	0	0	0	1	1
859	0	0	1	0	0	0	2	1	2	1	0	0	0	0	0	0	1	1	1	1	0	0	2	2	1	2	1	0	1	1	1	0	2	0	0	2	2	0	1	1	1	1	1	0	1	1	0	0	0
860	0	0	2	0	0	0	2	2	1	1	0	0	0	0	0	0	0	0	1	1	1	0	2	2	0	1	2	0	0	2	0	0	0	0	0	2	1	0	0	0	0	1	1	0	0	2	0	0	1
861	0	1	2	0	0	0	2	2	1	0	1	1	1	1	0	0	0	2	2	1	1	0	2	2	0	1	1	0	1	1	0	0	0	0	0	1	0	0	0	0	0	0	0	0	0	0	0	1	0
862	1	2	1	0	1	1	2	1	2	2	0	0	1	0	0	1	1	2	1	1	1	0	2	2	2	1	1	1	1	1	0	0	2	2	2	2	1	1	1	2	1	0	0	0	0	1	0	0	1
863	1	1	2	0	0	0	0	2	1	1	0	0	1	0	0	1	0	0	1	1	0	0	2	2	0	1	2	0	0	2	1	1	0	0	0	1	1	1	1	1	0	0	1	1	2	0	0	0	2
864	1	0	2	0	1	1	2	2	1	0	0	0	0	0	0	0	0	1	1	1	0	0	2	2	0	2	2	0	0	2	0	0	1	0	0	1	2	0	0	2	2	1	1	1	1	2	0	0	1
865	1	1	1	0	0	0	2	2	2	1	0	1	2	0	1	0	0	1	2	2	0	0	2	2	0	0	0	0	1	1	0	0	1	1	0	1	0	0	0	0	0	0	2	0	1	1	0	0	2
866	1	2	0	0	0	0	1	2	1	1	1	1	1	0	1	0	1	1	1	1	0	0	1	1	1	2	2	0	0	2	1	1	1	2	1	2	2	0	0	2	2	1	1	0	0	0	0	0	1
867	0	1	1	1	0	1	2	2	2	0	0	0	0	0	0	0	0	0	2	1	1	1	1	2	0	1	2	2	2	1	1	0	0	1	0	1	2	0	0	0	0	0	0	0	0	0	0	0	2
868	1	1	2	0	0	0	2	2	2	2	0	0	0	0	0	0	0	2	1	1	0	0	1	1	0	0	0	1	2	0	0	1	1	1	1	2	2	0	0	2	2	1	1	1	1	2	0	0	1
869	1	0	2	0	1	1	1	2	1	1	1	0	1	0	0	0	0	0	2	2	0	0	1	1	1	1	1	0	1	2	0	1	1	0	1	1	1	0	0	1	1	0	0	1	0	1	0	0	2
870	0	0	2	0	0	0	2	0	2	2	0	1	1	0	2	0	0	0	1	1	0	0	2	2	0	1	0	0	0	1	0	0	2	0	0	1	2	1	0	1	1	1	2	0	1	1	0	0	1
871	1	2	1	0	0	0	2	2	2	2	0	1	2	0	1	0	0	1	1	1	1	1	2	2	0	2	0	1	2	0	0	0	2	2	1	2	1	1	0	0	0	1	1	0	1	0	0	0	0
872	0	1	1	0	0	0	2	1	1	1	0	0	1	0	0	1	1	1	1	1	0	0	0	1	1	1	2	0	0	2	0	0	1	0	0	2	2	1	0	1	1	0	0	0	0	0	0	0	1
873	1	0	2	0	1	1	2	2	1	0	1	0	0	0	0	0	0	1	2	2	0	0	1	1	1	1	1	1	2	1	0	1	1	0	0	2	1	0	1	1	1	2	1	0	1	0	0	0	1
874	1	0	2	0	1	1	2	1	2	2	0	0	1	0	0	0	0	0	1	1	0	0	1	1	0	1	1	1	2	1	0	1	0	0	0	2	0	0	1	1	0	0	0	0	0	0	0	0	2
875	0	1	1	0	0	0	2	0	2	2	0	0	0	0	0	0	0	0	2	2	0	0	2	2	0	0	2	1	1	1	0	0	2	0	0	2	2	0	0	2	2	1	1	0	1	1	0	0	1
876	0	1	1	0	1	1	2	1	2	1	0	0	0	0	0	0	1	2	2	2	0	0	1	1	0	1	1	1	1	1	1	1	1	0	0	2	1	0	0	1	1	0	0	1	0	1	0	0	0
877	0	1	1	0	1	1	2	1	2	0	0	1	2	1	1	0	0	1	0	0	0	1	1	2	0	1	1	0	0	2	1	1	2	0	0	1	1	0	0	0	0	1	1	0	1	1	0	0	0
878	0	0	2	0	1	1	1	2	0	0	0	0	0	0	0	0	0	0	1	2	0	0	2	2	0	2	1	1	1	1	1	0	1	1	0	2	1	0	1	1	1	0	0	0	0	0	0	1	0
879	1	2	0	0	0	0	1	2	1	1	1	1	1	0	1	0	0	1	1	1	0	0	2	2	0	1	1	1	1	1	1	0	2	0	0	1	1	1	0	1	1	0	0	0	0	0	0	0	1
880	0	1	1	0	0	0	2	2	0	0	1	1	1	0	1	0	0	0	1	1	0	0	2	2	0	0	2	0	0	1	0	1	2	0	0	1	1	0	0	2	2	1	1	0	2	2	0	0	0
881	0	1	1	0	0	0	1	1	1	1	1	0	0	0	0	0	0	2	1	1	1	0	2	2	0	1	2	0	0	2	2	0	0	0	0	1	2	0	0	2	2	0	0	0	0	1	0	1	1
882	0	1	1	1	0	1	2	2	1	0	0	0	0	0	0	0	1	2	1	1	1	1	1	2	1	0	2	0	0	2	0	0	1	1	0	2	1	1	0	2	2	0	0	0	0	0	0	0	0
883	1	2	1	0	0	0	2	2	2	0	1	2	2	1	1	0	0	0	1	1	0	0	2	2	0	2	1	0	0	2	1	1	2	1	0	2	2	0	0	1	1	0	0	0	0	0	0	0	2
884	0	1	1	0	0	0	1	1	2	2	0	0	1	0	1	0	0	1	0	1	1	0	2	2	0	0	2	0	0	2	1	0	2	1	0	1	1	1	1	2	0	0	0	0	0	0	0	0	1
885	1	1	2	0	0	0	1	2	1	1	1	0	0	0	0	0	1	0	2	1	1	1	2	2	0	1	1	1	1	1	1	1	1	1	0	0	1	0	0	0	0	2	1	0	1	0	0	0	1
886	0	2	0	0	0	0	1	1	2	2	0	0	0	0	0	0	0	1	2	2	0	0	2	2	1	0	1	1	1	1	0	0	0	0	0	1	1	0	0	2	2	0	0	0	0	1	0	0	0
887	1	2	1	0	0	0	2	1	2	2	0	0	0	0	0	0	1	1	1	2	0	0	2	2	0	1	1	0	0	1	1	2	2	0	0	1	1	0	0	2	2	0	0	0	1	1	0	0	1
888	0	2	1	0	0	0	2	1	2	1	1	0	0	0	0	0	0	1	1	1	1	0	1	1	0	1	2	0	0	2	1	2	2	0	0	1	1	1	0	1	1	1	1	0	2	2	0	0	1
889	0	2	1	0	0	0	2	1	2	1	1	1	1	0	1	0	0	0	1	1	1	0	2	2	0	2	2	1	1	2	0	1	1	0	0	2	0	2	0	0	0	0	0	0	0	0	1	0	1
890	0	1	1	0	0	0	2	2	2	1	0	0	1	0	1	0	0	1	1	1	1	0	2	2	0	0	1	1	2	1	0	1	1	1	0	1	1	0	0	1	1	1	0	0	0	0	0	0	0
891	0	2	0	0	0	0	2	2	1	0	1	1	2	0	2	0	0	2	1	1	1	0	2	2	0	2	1	0	0	1	0	2	2	0	0	1	2	0	0	2	2	0	1	0	0	0	0	0	0
892	1	2	1	0	0	0	2	1	2	2	0	0	0	0	0	0	1	0	2	1	1	0	2	2	1	0	2	1	1	1	0	2	1	0	1	2	1	0	1	1	1	0	1	0	1	0	0	0	1
893	0	1	1	0	0	0	2	1	2	2	0	1	1	0	1	0	0	0	2	1	1	0	2	2	0	0	1	0	0	1	0	0	1	1	1	1	1	0	0	1	1	0	0	0	0	0	0	0	2
894	1	0	2	0	0	0	1	2	0	0	1	0	0	0	0	0	0	0	1	1	1	0	2	2	0	0	1	1	1	1	1	1	1	0	0	1	1	0	0	1	1	1	1	0	1	0	0	0	0
895	1	1	1	0	0	0	0	2	1	1	0	0	0	0	0	0	0	0	1	1	1	0	1	2	0	1	1	0	1	1	0	0	2	0	0	1	1	0	1	1	1	0	0	1	0	0	0	0	1
896	0	1	1	0	0	0	2	1	2	2	0	0	0	0	0	0	0	2	1	1	1	0	2	2	0	2	0	1	2	0	0	0	1	0	0	1	1	1	0	1	1	0	1	1	2	0	0	0	0
897	0	0	2	0	0	0	1	2	1	0	1	1	1	0	1	0	0	1	1	1	0	0	2	2	1	1	1	0	1	0	0	0	2	1	1	2	2	0	1	1	1	0	0	0	0	0	0	0	1
898	0	2	0	0	0	0	1	1	1	1	0	0	0	0	0	0	0	1	1	1	0	0	1	1	1	0	1	0	0	1	0	0	1	0	0	2	1	0	0	2	1	1	1	0	1	0	0	0	1
899	1	1	1	0	0	0	1	1	2	2	0	0	1	0	1	0	0	0	2	2	0	0	2	2	0	1	2	2	2	1	1	1	1	0	0	2	1	0	0	1	1	0	1	0	1	0	0	0	1
900	0	1	1	0	0	0	2	1	2	1	1	0	1	0	0	1	0	0	1	1	0	2	0	2	0	1	2	0	0	2	0	0	2	2	1	1	1	0	0	2	2	0	1	0	1	0	0	0	0
901	0	2	0	0	0	0	2	0	2	2	0	0	0	0	0	0	0	1	2	2	0	0	2	2	0	1	0	2	2	1	1	2	2	0	0	1	2	1	0	1	1	0	0	0	0	0	0	1	1
902	0	1	1	0	0	0	2	2	2	0	0	0	1	0	0	1	0	0	0	0	1	1	1	1	0	1	2	0	0	2	2	0	1	0	0	2	1	0	0	0	0	1	1	0	1	0	1	0	2
903	1	2	1	0	0	0	2	2	1	0	0	0	0	0	0	0	0	1	0	0	1	0	2	2	0	1	1	2	2	1	2	1	2	0	0	2	1	1	1	1	0	0	0	0	0	0	0	0	0
904	0	2	0	0	0	0	1	2	0	0	1	1	2	0	1	0	0	0	1	1	1	2	0	2	0	1	1	0	0	1	1	2	2	0	0	2	1	0	1	1	1	1	1	0	1	0	0	1	1
905	0	2	1	0	0	0	1	1	1	1	1	0	0	0	0	1	0	0	0	0	0	0	2	2	0	1	2	0	0	2	0	1	2	0	0	2	1	0	0	1	1	1	1	0	1	0	0	0	1
906	1	0	2	0	2	2	2	2	1	0	1	0	1	0	0	1	0	1	1	1	0	0	2	2	1	0	1	1	2	1	0	0	0	0	1	2	1	0	0	2	2	0	0	0	0	0	1	0	2
907	0	0	1	0	0	0	2	2	2	1	0	0	0	0	0	1	0	0	2	2	0	0	2	2	2	1	1	1	1	1	0	1	1	1	1	2	1	0	0	2	2	0	0	0	0	0	0	0	0
908	1	2	0	0	0	0	2	2	2	1	0	0	1	0	1	0	0	1	1	1	0	0	1	1	0	1	1	2	2	1	1	2	2	0	0	1	1	0	0	1	1	0	1	0	0	2	1	0	2
909	0	0	2	0	0	0	1	2	0	0	1	0	1	0	0	0	0	1	2	2	0	0	0	1	0	0	0	1	1	1	0	1	1	0	0	1	1	0	1	1	1	1	1	0	1	2	0	0	1
910	0	1	1	0	0	0	2	1	2	0	0	1	2	0	2	0	0	0	0	0	1	1	2	2	0	0	1	0	1	1	0	0	1	0	0	2	2	0	0	0	0	0	0	1	0	0	0	1	2
911	1	1	1	0	0	0	2	2	1	0	1	0	1	0	1	0	0	1	1	1	0	0	2	2	0	0	2	0	0	1	0	0	2	1	0	1	1	0	0	0	0	1	1	0	1	0	0	0	1
912	0	1	1	0	0	0	2	2	2	0	1	0	0	0	0	0	0	1	2	2	0	0	2	2	0	2	1	0	1	1	0	1	2	0	0	1	2	0	0	1	1	1	1	0	1	0	0	0	0
913	1	0	2	0	1	1	1	0	2	2	0	1	1	0	1	0	0	0	2	1	1	0	2	2	1	1	1	1	1	1	0	2	1	0	0	1	1	1	1	1	0	1	1	0	1	1	0	0	0
914	1	1	1	0	1	1	2	1	2	2	0	1	1	1	0	0	0	0	0	0	0	0	1	1	1	0	1	0	0	1	0	1	1	0	0	1	0	1	0	0	0	0	0	0	0	0	0	0	2
915	0	2	1	0	0	0	2	2	0	0	1	0	1	0	1	0	1	1	1	1	0	0	2	2	1	1	1	2	2	2	0	1	2	1	0	1	1	1	1	1	0	0	0	0	0	0	0	0	0
916	1	2	1	0	0	0	2	2	1	1	0	0	0	0	0	0	0	0	0	1	1	0	2	2	0	1	1	1	2	1	0	1	1	0	0	1	1	1	1	1	0	0	0	0	0	0	0	0	1
917	1	2	1	0	1	1	1	2	1	1	1	0	0	0	0	0	0	0	2	2	0	0	2	2	0	0	2	0	0	1	1	1	1	0	0	1	1	0	0	0	0	1	0	0	0	1	0	0	0
918	0	1	1	0	0	0	2	1	1	1	0	1	2	0	1	0	0	0	1	1	0	0	2	2	0	2	1	0	1	0	0	0	2	2	2	2	1	0	0	2	2	0	1	0	0	0	0	0	1
919	1	2	0	0	0	0	2	2	2	1	0	0	0	0	0	0	0	0	2	2	0	0	1	1	0	2	1	0	1	1	1	0	0	0	1	2	1	0	0	0	0	0	2	0	1	1	0	0	1
920	0	0	2	0	1	1	2	1	1	0	0	0	0	0	0	0	0	0	1	0	1	0	0	1	1	1	2	0	1	0	0	1	2	0	0	1	1	0	0	1	1	1	1	0	0	0	0	0	0
921	0	2	0	0	0	0	1	2	0	0	0	1	1	0	1	0	0	2	1	1	1	0	2	2	0	0	2	0	0	2	1	2	1	0	0	1	2	0	0	1	1	0	0	0	1	1	0	0	2
922	0	1	1	0	0	0	2	2	2	0	1	0	1	0	2	0	0	1	2	2	0	0	1	1	0	2	0	1	1	1	0	2	1	0	1	2	2	0	0	0	0	1	1	0	1	0	0	0	1
923	1	0	2	0	1	1	1	1	2	2	0	0	0	0	0	0	0	1	1	2	0	1	2	2	0	1	1	0	0	1	1	0	0	0	0	1	1	0	0	2	1	0	0	2	0	0	0	0	2
924	1	0	2	0	1	1	1	1	1	1	1	0	0	0	0	0	0	1	2	2	0	0	1	1	1	1	2	1	1	1	2	1	1	0	0	2	2	0	0	2	2	1	1	0	0	1	1	0	2
925	0	2	0	0	0	0	2	2	1	1	0	1	2	0	2	0	0	2	2	1	1	0	1	1	0	1	2	2	2	2	0	0	0	0	0	1	1	0	0	0	0	0	1	1	1	0	0	0	1
926	0	1	1	1	0	1	1	1	0	0	1	0	1	0	0	1	0	0	1	1	1	0	2	2	0	1	0	1	2	0	0	1	0	0	0	1	2	0	0	2	2	0	0	0	0	1	0	1	0
927	0	1	1	0	0	0	2	1	2	2	0	0	2	0	2	0	0	0	2	2	0	0	1	1	0	1	2	1	1	0	1	1	1	1	2	2	0	0	0	0	0	0	0	0	0	0	0	0	1
928	0	0	2	0	0	0	2	1	1	1	0	1	1	0	1	0	0	0	1	1	1	0	2	2	0	1	1	0	2	0	0	0	2	0	0	2	0	1	0	0	0	1	1	0	1	1	0	0	0
929	0	0	2	0	0	0	1	2	1	1	0	0	1	1	0	0	0	0	1	0	1	1	2	2	0	2	0	1	0	0	1	0	2	2	1	2	1	0	0	0	0	0	0	0	0	0	0	0	0
930	1	1	1	0	0	0	2	2	1	1	0	1	0	0	0	0	0	0	1	1	0	0	1	1	1	1	1	0	1	1	0	0	2	1	1	1	1	0	0	0	0	0	0	0	1	1	0	0	2
931	0	1	2	0	0	0	2	1	2	2	0	0	0	0	0	0	0	1	2	2	0	0	2	2	1	0	1	0	1	1	0	1	2	0	0	0	2	0	0	2	2	0	0	0	0	1	0	0	0
932	1	1	1	0	1	1	2	1	2	2	0	0	0	0	0	0	1	2	1	1	0	0	2	2	0	1	1	1	1	1	0	0	1	1	0	2	1	1	1	1	0	0	0	0	0	0	0	0	1
933	1	1	2	0	0	0	1	1	2	2	0	1	2	1	0	0	0	0	1	1	0	0	2	2	0	1	2	0	0	2	1	2	2	0	0	0	1	0	0	1	1	0	0	1	0	1	0	0	0
934	1	1	2	0	0	0	1	1	0	0	1	1	1	0	0	0	0	0	2	1	1	0	2	2	1	0	2	1	1	0	1	1	2	0	0	2	1	0	0	0	0	0	0	0	0	0	0	0	1
935	0	1	2	0	0	0	2	0	2	2	0	1	0	0	0	0	0	1	0	1	0	0	1	1	0	1	1	0	1	1	0	1	2	1	0	1	2	0	0	0	0	1	1	0	0	2	1	0	1
936	1	1	1	0	0	0	2	2	2	0	1	0	2	0	0	1	0	2	1	1	1	0	2	2	0	2	2	1	1	2	0	1	2	0	0	2	1	0	0	2	2	1	0	0	0	1	0	0	0
937	0	2	0	0	0	0	1	2	0	0	1	2	2	0	2	0	0	1	2	2	0	0	1	1	0	1	1	1	1	1	0	0	0	0	1	2	2	0	0	1	1	1	1	0	1	0	0	0	1
938	0	2	0	0	0	0	2	0	2	2	0	1	2	0	2	0	0	0	2	2	0	0	2	2	0	0	1	0	1	1	1	2	1	0	1	2	1	0	0	1	1	0	0	0	1	0	0	0	0
939	1	0	2	0	1	1	1	2	0	0	0	0	1	0	0	0	0	1	2	2	1	0	1	1	0	1	1	0	0	1	0	1	1	0	0	1	1	0	0	2	1	1	1	0	1	1	0	0	2
940	0	1	1	0	0	0	2	2	1	1	0	1	1	0	1	0	0	0	2	2	0	1	2	2	1	1	2	0	0	2	1	1	2	0	0	0	2	0	0	0	0	1	2	0	0	0	0	1	0
941	0	1	1	0	0	0	1	2	0	0	1	0	0	0	0	0	1	2	0	0	2	1	2	2	0	1	2	1	1	0	1	1	2	2	0	1	1	0	0	1	0	0	1	1	1	0	0	1	0
942	0	0	2	0	0	0	1	2	0	0	1	1	2	0	1	1	0	1	2	2	0	0	2	2	1	1	1	0	1	2	0	1	2	0	0	0	1	0	0	0	0	0	0	0	0	0	0	1	1
943	1	0	2	0	1	1	1	1	1	1	1	1	1	0	1	0	0	0	0	1	1	0	2	2	0	1	2	1	1	2	0	1	2	0	0	2	1	0	0	1	1	1	0	0	0	0	0	1	1
944	1	2	1	0	0	0	2	2	1	0	1	0	1	0	1	0	0	0	1	1	1	0	2	2	1	0	1	1	1	1	0	0	2	1	0	1	2	0	0	2	1	0	0	0	1	0	0	0	0
945	1	1	1	0	0	0	2	2	2	1	0	0	0	0	0	0	0	0	2	2	0	0	0	0	0	0	1	1	1	1	1	0	0	1	0	1	1	0	1	1	1	0	1	0	1	1	0	0	1
946	0	1	1	1	0	1	1	0	2	2	0	0	1	0	1	0	0	0	2	1	1	0	2	2	0	0	1	0	1	2	0	1	1	1	0	0	1	1	1	0	0	0	0	1	0	0	0	0	2
947	1	0	2	0	0	0	2	0	2	2	0	0	0	0	0	0	0	0	1	0	1	0	2	2	0	0	2	1	1	2	0	0	1	0	0	2	2	0	0	2	2	2	2	0	1	1	0	1	2
948	0	1	2	0	1	1	2	1	2	1	0	0	1	0	1	0	0	0	1	1	0	0	2	2	0	0	1	0	1	0	0	1	0	0	0	2	1	1	0	1	1	0	1	0	1	0	1	0	1
949	0	0	2	0	1	1	2	1	2	2	0	1	0	0	0	0	0	0	1	1	1	0	2	2	0	1	1	0	0	1	0	0	1	0	0	1	1	0	0	2	1	0	1	0	1	0	0	0	0
950	0	1	1	0	0	0	1	2	1	0	1	0	0	0	0	0	0	1	1	1	0	0	2	2	0	0	1	0	1	1	0	0	1	0	0	1	1	1	0	0	0	1	1	0	1	1	0	1	0
951	0	1	2	0	1	1	1	1	2	1	0	0	0	0	0	0	0	0	0	0	1	0	1	1	1	2	0	0	0	0	0	0	1	0	0	1	1	1	0	1	1	0	2	0	0	2	0	1	1
952	1	0	2	0	1	1	2	2	2	0	0	1	1	0	1	0	1	2	0	0	2	0	1	1	1	2	2	1	1	2	0	0	2	2	1	1	1	0	0	1	1	0	0	0	2	1	1	0	2
953	1	1	1	0	0	0	2	2	2	1	0	0	1	0	2	0	0	0	1	1	0	1	2	2	1	1	1	1	1	1	1	0	2	2	2	2	2	0	0	2	1	0	1	0	0	1	0	1	0
954	1	2	0	0	0	0	1	1	1	1	0	0	0	0	0	0	0	1	2	2	0	0	2	2	0	1	1	0	2	0	0	0	2	0	0	2	1	0	0	0	0	1	1	0	0	0	0	0	0
955	0	1	1	0	1	1	1	1	1	1	0	1	2	0	1	0	0	1	1	1	0	0	2	2	0	1	0	1	2	0	0	2	1	1	1	2	1	1	0	1	1	0	0	0	0	0	0	1	2
956	0	2	1	0	0	0	2	2	1	0	0	0	1	0	1	0	0	0	0	1	0	0	2	2	0	2	2	1	1	1	1	0	2	0	0	2	0	1	0	0	0	1	1	0	1	1	0	0	1
957	1	2	1	0	0	0	2	2	2	1	0	0	1	0	1	0	0	0	1	1	0	0	2	2	0	1	1	1	1	1	1	1	2	0	0	1	2	0	0	1	1	0	0	0	0	0	0	0	1
958	1	2	1	0	0	0	1	2	1	1	0	0	0	0	0	0	0	0	2	2	0	0	2	2	0	2	1	0	0	1	1	0	2	0	0	2	1	1	1	0	0	0	0	0	0	1	0	0	1
959	0	1	1	0	1	1	2	2	2	0	1	1	2	0	2	0	0	2	1	1	1	0	2	2	1	2	1	1	1	1	1	0	2	1	0	1	1	0	0	0	0	1	2	0	0	0	0	0	1
960	1	1	1	0	0	0	1	2	0	0	0	1	2	0	2	0	1	1	0	0	1	0	2	2	1	0	0	0	1	1	0	0	1	0	0	1	1	1	0	1	1	0	0	0	0	2	0	0	1
961	0	1	1	0	0	0	2	1	2	1	1	0	0	0	0	0	0	0	0	1	1	0	2	2	0	0	1	0	0	1	1	0	0	0	0	1	0	0	0	0	0	0	1	0	0	0	0	1	2
962	0	1	1	0	1	1	2	2	2	1	0	1	2	1	1	0	0	0	1	2	0	0	2	2	1	0	1	1	1	1	1	0	1	0	0	1	0	0	0	1	0	1	1	0	0	1	0	2	2
963	1	1	2	0	0	0	0	2	0	0	2	0	2	0	1	0	0	2	2	2	0	0	2	2	0	2	2	0	0	2	0	1	1	0	1	1	0	1	0	0	0	0	0	1	0	1	0	0	0
964	1	0	2	0	0	0	2	2	1	0	0	0	0	0	0	0	0	0	2	2	0	0	2	2	0	0	1	1	2	1	0	0	0	0	0	1	1	1	0	0	0	0	1	0	1	0	0	0	1
965	0	2	1	0	0	0	2	1	2	1	0	1	2	0	2	0	0	0	1	1	0	0	2	2	0	2	2	0	0	2	1	0	1	0	0	2	1	0	0	1	1	0	1	0	0	2	0	1	0
966	0	2	2	0	0	0	2	1	1	1	0	0	0	0	0	0	0	1	1	1	1	0	0	1	1	1	2	1	1	2	0	1	1	0	0	2	1	1	0	1	1	0	0	0	1	0	0	0	0
967	1	1	1	0	0	0	2	2	0	0	0	1	2	0	2	0	0	1	1	0	0	0	2	2	0	0	1	0	1	0	0	0	1	0	0	1	1	0	0	2	2	0	0	0	0	0	0	0	0
968	1	1	1	0	0	0	2	2	1	0	0	0	0	0	0	0	0	0	2	1	0	0	1	1	1	1	0	1	1	0	0	0	2	1	2	2	1	0	0	1	1	0	0	0	2	1	0	0	0
969	1	1	1	0	0	0	1	1	1	0	1	1	1	0	1	0	0	1	1	1	1	0	2	2	0	1	2	1	1	1	1	2	1	0	0	1	1	0	0	2	2	0	1	0	1	0	0	0	1
970	1	1	1	1	1	2	2	0	2	2	0	1	1	0	1	0	1	1	1	2	0	0	1	1	1	1	2	0	0	1	0	1	1	2	1	1	1	1	1	2	1	0	0	1	0	1	0	0	1
971	1	2	1	0	0	0	2	0	2	2	0	0	0	0	0	0	0	1	0	0	1	0	2	2	0	2	1	0	1	1	0	1	2	0	0	1	1	0	0	1	0	0	1	0	1	1	0	0	1
972	0	0	2	0	1	1	2	0	2	2	0	0	2	0	1	1	0	0	0	0	1	0	2	2	0	2	2	2	2	1	1	1	1	0	0	1	1	0	1	1	1	0	0	0	0	1	0	0	1
973	1	1	1	0	0	0	2	2	1	0	0	0	0	0	0	0	0	1	2	2	1	0	0	0	1	1	1	1	1	1	0	0	1	1	0	1	2	0	0	2	2	0	1	1	1	0	0	0	1
974	1	2	0	0	0	0	1	2	0	0	0	0	0	0	0	0	1	1	1	1	0	0	2	2	1	1	0	0	0	0	0	0	2	1	1	1	1	0	0	2	1	0	0	0	0	0	0	0	0
975	0	0	2	0	0	1	1	1	1	1	1	0	0	0	0	0	0	2	2	2	0	1	2	2	0	1	1	0	2	0	0	0	1	1	0	0	1	1	0	1	1	1	1	0	0	0	1	0	1
976	0	1	2	0	1	1	2	0	2	1	2	0	0	0	0	0	0	1	0	0	0	1	2	2	0	1	2	0	0	2	0	1	1	0	0	2	1	0	1	1	1	0	0	0	0	2	0	0	0
977	1	1	1	0	0	0	0	2	0	0	2	0	1	0	2	0	0	0	1	1	0	0	1	1	1	1	1	0	1	2	0	0	0	0	0	2	2	0	0	1	1	0	2	0	0	0	1	0	1
978	1	0	2	0	1	1	1	1	1	1	1	0	1	0	0	1	0	0	1	1	1	0	2	2	0	0	2	1	1	2	0	0	1	1	0	2	1	0	0	1	1	0	1	1	1	0	0	0	2
979	0	0	2	0	0	0	0	2	0	0	2	0	0	0	0	0	0	2	0	0	0	0	1	2	0	2	1	1	1	1	0	0	0	0	0	2	2	0	0	2	2	0	0	0	0	0	0	0	0
980	1	1	1	0	0	0	2	2	1	1	1	1	1	1	0	0	0	0	2	2	0	0	1	1	0	1	1	1	1	1	0	0	0	0	0	2	2	1	1	2	1	0	0	0	0	0	0	0	1
981	0	0	2	0	0	0	2	0	2	2	0	1	1	0	1	0	0	0	1	0	1	0	2	2	1	2	1	0	1	1	0	0	2	0	0	1	1	0	0	2	1	0	0	0	0	0	0	0	1
982	0	1	1	0	0	0	1	2	0	0	1	0	1	0	0	0	0	1	1	1	0	0	1	2	0	1	1	0	1	1	0	0	1	0	0	2	2	1	0	1	1	2	2	0	0	1	0	0	2
983	0	1	1	0	0	0	1	2	0	0	0	0	0	0	0	0	0	0	1	1	0	0	2	2	0	1	1	0	0	1	1	0	1	0	0	2	1	0	0	1	1	1	0	0	0	1	0	1	1
984	1	1	2	0	0	0	1	2	1	1	1	1	2	0	1	0	0	1	2	2	0	0	2	2	0	1	2	0	0	2	0	1	0	0	0	1	1	0	0	1	1	0	0	0	0	0	0	0	0
985	0	1	2	0	0	0	2	2	1	1	0	0	0	0	0	0	0	1	2	2	0	0	1	2	0	2	0	0	0	1	0	0	2	0	0	2	1	0	0	1	0	1	0	0	0	1	0	0	0
986	1	1	2	0	0	0	1	2	0	0	1	0	1	0	0	0	0	1	0	0	0	0	1	1	1	1	2	0	0	2	0	0	1	0	0	2	2	0	0	0	0	0	0	0	0	0	0	2	2
987	0	0	2	0	1	1	2	2	2	0	0	0	1	0	1	0	0	1	1	1	0	0	1	1	2	2	1	1	2	0	1	1	2	0	0	2	0	1	0	0	0	1	0	0	0	0	0	0	1
988	1	2	0	0	0	0	1	2	0	0	0	1	2	1	1	0	0	0	2	2	0	0	0	1	1	1	2	0	0	1	1	0	1	0	0	2	1	0	0	1	1	0	0	0	0	0	0	0	1
989	1	1	1	0	1	1	2	1	2	2	0	0	0	0	0	0	0	1	2	1	1	0	1	1	1	0	2	1	1	0	1	1	2	0	0	1	1	0	0	0	0	1	1	0	1	0	0	0	1
990	0	0	2	0	1	1	1	2	1	1	1	0	0	0	0	0	0	1	1	1	1	0	2	2	0	1	2	0	0	2	1	0	2	1	0	1	1	0	0	2	1	1	0	0	1	1	0	0	1
991	0	2	2	0	0	0	1	1	1	0	1	1	2	0	2	0	0	1	0	1	1	0	2	2	1	2	2	0	0	2	0	1	2	1	1	2	1	0	0	1	0	0	0	0	0	0	0	0	0
992	0	1	2	0	0	0	1	2	1	1	1	1	1	0	1	0	1	1	1	1	0	0	1	1	1	0	2	1	1	1	2	2	2	0	0	1	1	0	0	1	1	0	1	0	1	0	0	0	0
993	1	1	1	0	1	1	1	1	2	2	0	0	0	0	0	1	0	0	2	2	0	0	2	2	0	1	1	1	1	1	1	1	2	1	0	0	2	0	0	1	1	0	0	0	1	0	0	0	1
994	1	1	2	0	0	0	1	1	1	1	1	0	1	0	0	1	0	1	1	1	1	0	2	2	0	1	1	0	0	2	0	1	2	0	0	1	1	1	0	0	0	1	1	0	0	0	0	0	0
995	0	1	1	0	0	0	1	1	1	1	1	0	1	0	0	0	0	1	1	0	0	0	1	2	0	2	2	1	1	2	0	1	2	0	0	2	1	0	0	1	0	0	0	1	1	1	0	0	0
996	0	1	2	0	1	1	2	1	0	0	0	1	2	0	1	0	0	1	1	1	0	1	1	2	1	0	2	0	0	2	0	2	1	0	0	1	1	0	0	0	0	0	1	0	0	0	0	1	2
997	0	1	1	0	0	0	1	1	2	2	1	0	0	0	0	0	0	2	0	0	0	0	2	2	1	0	1	1	1	1	0	2	1	0	1	2	1	1	0	1	1	0	1	0	0	1	0	0	0
998	1	0	1	0	0	0	0	1	1	1	1	1	2	0	1	0	0	1	2	2	0	0	2	2	0	1	1	0	1	1	0	2	2	0	0	0	2	0	0	1	1	1	0	0	0	0	0	0	2
999	1	1	1	0	1	1	2	1	2	0	0	0	1	0	0	1	0	1	1	1	0	0	2	2	0	1	1	1	2	0	1	1	0	0	0	2	1	0	0	1	1	0	0	0	0	0	0	0	0
1000	1	0	2	0	0	0	2	0	1	1	0	1	1	0	1	0	0	0	2	2	0	0	2	2	0	1	1	1	1	1	0	2	1	0	0	1	1	0	0	0	0	1	0	0	1	1	0	0	0
[truncated: 952 more columns]
