# Supplementary material for: KNN-MDR: a learning approach for improving interactions mapping performances in genome wide association studies
Source: BMC Bioinformatics. 2017 Mar 21;18:184. doi: 10.1186/s12859-017-1599-7 (PMC5361736; doi:10.1186/s12859-017-1599-7)
Supplement: Supplementary file 2 — The data set(s) supporting the results of Table 1. (ZIP 22742 kb) [file 12859_2017_1599_MOESM2_ESM.zip › Nouveau dossier/S50/mkallsimul.dat]

1	0	0	1	0	0	0	2	1	2	0	0	0	1	0	0	0	0	1	2	2	2	0	0	0	0	0	1	1	2	1	0	1	2	2	0	2	2	0	1	1	1	0	0	0	0	0	0	0	0
2	1	0	0	0	0	1	2	2	2	0	0	0	1	0	1	0	0	0	2	2	2	0	0	0	0	1	2	2	2	1	1	0	1	1	1	1	2	0	1	1	0	0	2	0	2	1	0	0	1
3	0	1	0	0	0	0	2	2	2	0	0	0	0	0	0	0	0	0	2	1	2	1	1	1	1	2	1	2	2	1	0	0	1	1	0	1	1	0	1	1	1	0	0	1	0	0	0	0	1
4	1	0	0	1	0	0	2	1	2	0	1	0	1	0	0	0	0	0	2	2	2	1	0	0	0	0	1	1	2	0	0	0	0	2	0	2	0	0	0	0	2	1	1	0	1	0	0	0	0
5	0	0	0	0	1	1	1	2	1	0	1	1	1	1	0	1	0	0	2	1	2	0	0	0	0	0	1	2	1	1	0	1	2	0	1	0	1	0	0	0	0	1	1	0	0	0	0	0	2
6	1	0	0	0	0	0	2	1	2	0	1	0	0	0	0	0	0	0	2	2	2	0	1	0	0	0	0	2	2	0	1	0	2	0	1	2	1	0	1	1	1	0	1	0	0	1	0	0	0
7	0	0	0	0	1	1	2	1	1	0	0	0	0	0	0	0	0	0	1	1	1	0	0	0	0	0	2	2	2	1	2	2	2	1	0	2	2	0	2	2	0	0	1	1	1	2	0	0	0
8	1	0	0	0	0	0	1	1	1	0	1	1	1	0	1	0	0	1	1	1	1	0	1	0	0	0	1	2	2	1	1	0	2	1	0	2	1	1	0	0	0	0	2	0	1	1	0	0	0
9	1	0	0	1	0	0	2	1	2	0	1	1	1	1	0	1	0	1	1	1	2	0	0	0	0	0	2	2	2	1	2	1	1	1	1	1	2	1	1	1	1	0	1	0	1	1	0	0	0
10	0	1	0	0	0	0	2	1	2	0	0	0	0	0	0	0	0	0	2	2	2	0	0	0	0	0	1	2	2	1	0	1	1	1	1	1	1	1	0	0	1	0	0	0	2	1	0	0	1
11	1	0	1	0	0	1	1	1	1	0	1	0	0	0	0	0	0	1	0	0	0	0	0	0	0	0	1	1	1	1	0	1	2	1	2	2	1	0	2	2	0	1	1	0	1	1	0	0	0
12	1	0	0	0	0	0	1	2	0	0	1	1	1	0	1	0	1	2	1	2	2	0	0	0	0	0	0	0	2	1	0	0	1	1	0	1	1	0	0	0	1	0	0	0	0	0	0	0	0
13	1	0	0	0	0	0	2	0	2	0	2	0	0	0	0	0	0	0	2	2	2	1	0	0	0	0	1	2	1	1	0	1	2	2	0	2	1	0	0	0	1	0	1	0	1	0	0	0	1
14	0	0	1	1	0	1	1	2	0	0	2	0	0	0	0	0	0	0	1	1	1	0	0	0	0	1	1	2	1	1	0	1	1	1	1	1	1	0	0	0	2	1	1	0	0	0	0	0	0
15	1	0	1	0	0	0	1	2	1	0	1	0	1	0	0	0	0	1	1	0	0	0	0	0	0	0	2	2	2	2	0	0	2	0	1	2	1	0	0	0	1	1	1	0	0	0	0	0	1
16	1	0	0	0	0	0	1	2	1	0	1	0	1	0	1	0	0	0	2	2	2	0	0	0	0	1	2	2	2	2	0	0	2	1	1	1	2	0	1	1	0	0	1	1	1	2	0	0	1
17	1	0	1	0	1	2	1	1	2	0	0	0	2	0	2	1	0	1	1	1	1	0	1	0	0	0	2	2	2	2	0	1	2	1	2	2	1	0	1	1	1	0	0	0	0	0	0	0	1
18	0	0	0	0	0	0	2	2	2	0	0	1	2	0	1	0	0	1	1	1	1	1	0	0	0	0	2	2	2	1	0	1	1	1	1	1	1	0	1	1	0	0	0	0	2	1	0	0	1
19	1	0	0	0	0	0	2	1	1	0	1	1	2	0	1	0	0	2	0	0	1	1	1	1	1	0	1	2	2	1	0	1	2	1	1	1	0	0	0	0	2	0	0	0	1	0	0	0	1
20	0	0	0	1	0	0	2	2	2	0	0	0	1	0	1	1	0	2	0	0	1	0	1	1	1	2	1	1	1	1	0	1	2	0	1	0	1	0	1	0	1	1	1	1	1	0	0	0	0
21	0	0	0	0	0	0	2	0	1	0	1	1	1	0	1	0	0	0	2	2	2	0	0	0	0	0	0	1	2	1	0	0	1	0	1	1	2	2	0	0	0	0	0	0	0	0	0	0	1
22	0	0	0	0	0	0	2	1	2	0	1	0	0	0	0	0	0	1	1	1	1	0	0	0	0	1	1	1	1	1	1	1	2	2	0	2	0	1	0	0	1	0	1	0	0	1	0	0	0
23	0	0	0	1	0	0	1	2	1	0	1	1	2	0	1	0	0	0	1	2	2	1	0	0	0	0	2	2	1	0	1	2	2	0	1	1	1	0	0	0	1	0	0	0	0	0	0	0	2
24	0	0	0	0	0	0	2	0	2	0	0	0	1	0	0	0	0	1	1	1	2	0	0	0	0	0	1	2	2	1	1	2	2	0	1	1	2	0	1	1	1	0	0	0	0	1	0	0	2
25	1	0	0	1	0	0	1	1	2	0	0	0	1	0	1	0	0	2	0	1	1	0	0	0	0	0	2	2	2	1	2	1	2	2	0	2	2	0	1	1	1	0	1	0	0	1	0	0	2
26	0	0	0	1	0	0	2	1	2	0	1	0	0	0	0	0	0	0	2	2	2	0	0	0	0	0	1	1	2	1	0	1	1	0	0	1	2	0	2	1	0	1	1	0	2	0	0	1	1
27	1	0	0	0	0	0	1	1	1	0	1	1	1	0	1	0	0	2	0	0	1	0	1	0	0	0	1	1	2	2	1	0	1	1	1	1	2	0	1	1	0	1	1	0	1	1	0	0	0
28	1	0	0	1	0	0	2	1	2	0	1	1	1	0	1	0	0	0	2	2	2	0	0	0	0	0	0	2	1	0	0	0	0	1	1	1	1	0	0	0	2	0	0	1	1	1	0	0	1
29	1	0	0	1	0	0	2	1	1	0	0	0	0	0	0	0	0	0	2	2	1	0	0	0	0	0	2	2	2	2	0	2	1	2	0	2	2	0	2	2	0	0	1	0	1	2	0	0	1
30	0	0	0	0	1	1	1	1	1	0	1	0	0	0	0	0	0	0	2	1	2	0	1	0	0	1	1	2	1	1	0	0	1	2	0	2	1	0	0	0	2	0	0	0	0	0	0	0	2
31	1	0	0	0	1	1	2	2	2	0	0	0	0	0	0	0	0	1	1	1	1	1	0	0	0	0	2	2	2	2	2	2	2	1	0	2	2	1	0	0	1	0	1	1	1	2	0	1	1
32	1	0	1	1	0	0	1	2	1	0	1	0	1	0	0	0	1	0	2	1	2	0	1	0	0	1	2	2	2	1	2	0	1	1	1	1	1	0	0	0	2	1	1	1	2	0	0	2	2
33	0	0	0	0	0	0	1	2	0	0	1	0	0	0	0	0	0	1	1	1	1	0	1	0	0	1	1	2	2	1	2	0	2	1	2	1	2	0	1	0	1	1	1	0	0	2	0	0	0
34	0	0	0	0	0	0	1	2	1	0	1	0	0	0	1	1	0	1	1	1	0	1	0	0	0	0	0	1	2	1	0	2	1	2	0	2	1	0	0	0	2	0	0	0	1	1	0	0	1
35	1	0	0	0	1	1	2	0	2	0	0	1	2	0	2	0	0	0	2	2	2	0	0	0	0	0	2	2	2	1	1	0	0	1	0	2	1	1	0	0	1	0	0	0	0	0	0	0	0
36	0	0	1	1	1	1	2	1	2	0	1	1	1	0	1	0	0	1	1	1	2	2	1	1	1	1	1	1	2	1	0	1	1	2	0	2	1	1	0	0	0	0	0	0	0	0	0	0	1
37	1	0	0	0	0	0	2	1	2	0	1	0	0	0	0	0	0	2	0	0	1	0	0	0	0	0	2	2	2	2	0	1	2	2	0	2	1	0	0	0	2	0	0	0	0	0	0	0	1
38	0	0	0	0	0	0	1	2	2	0	1	1	1	1	0	1	0	2	0	0	0	0	0	0	0	0	1	2	2	1	1	0	0	0	1	1	1	0	1	0	1	0	0	1	0	0	0	0	2
39	1	0	1	1	0	0	1	2	0	0	1	1	1	0	1	0	0	2	0	1	2	0	0	0	0	0	1	1	2	0	0	0	2	2	0	2	1	0	1	1	1	0	0	0	1	0	0	0	1
40	0	0	1	0	0	0	2	1	2	0	0	0	0	0	0	0	0	0	2	2	2	1	1	1	1	1	2	2	2	2	1	0	0	2	0	2	1	0	0	0	1	1	1	0	2	1	0	0	1
41	1	0	0	0	1	1	2	1	2	0	1	1	1	0	1	0	0	1	1	1	1	0	0	0	0	1	2	2	2	2	1	0	0	0	0	2	2	0	1	1	0	0	1	0	1	0	0	1	2
42	0	0	0	0	0	1	2	1	2	0	0	0	1	0	0	0	0	0	2	1	2	1	0	0	0	0	2	2	1	1	0	1	2	0	1	1	2	0	2	2	0	0	1	0	1	1	0	0	1
43	0	0	0	0	0	0	1	2	1	0	0	1	2	1	1	1	0	1	1	1	1	1	1	1	1	2	1	2	2	1	1	0	1	1	0	2	2	1	1	0	0	0	1	0	1	1	1	0	0
44	1	1	0	0	1	1	1	2	1	0	0	0	0	0	0	0	1	2	0	0	1	0	0	0	0	1	2	2	2	2	0	0	0	2	0	2	2	1	0	0	0	0	0	0	0	0	0	2	2
45	0	0	0	2	0	0	2	2	2	0	0	0	2	0	0	0	0	2	0	1	2	0	0	0	0	1	2	2	2	2	1	0	2	1	1	1	1	0	0	0	1	0	1	0	1	1	0	0	1
46	1	1	0	0	1	1	2	1	1	0	0	0	2	0	2	0	0	1	1	1	2	0	1	0	0	1	0	2	1	0	0	0	2	2	0	2	1	0	0	0	1	0	1	0	1	0	0	1	1
47	0	0	0	0	0	0	2	0	2	0	2	1	1	0	1	0	0	1	1	1	1	1	1	0	0	0	2	2	2	1	2	1	1	2	0	2	0	0	0	0	2	1	1	0	0	0	0	0	0
48	1	0	0	0	0	0	1	1	1	1	1	0	1	0	0	0	0	1	1	1	2	1	1	1	1	2	2	2	2	2	2	0	1	2	0	2	1	0	1	1	1	0	1	0	1	0	0	0	0
49	1	0	0	0	0	0	2	1	1	0	0	1	2	0	2	0	0	1	2	2	2	0	0	0	0	1	1	1	2	2	0	0	2	1	1	1	2	0	0	0	2	0	0	0	0	1	0	0	0
50	0	0	0	0	0	0	2	1	1	0	0	0	0	0	0	0	0	0	1	1	2	1	1	1	1	1	1	2	1	1	0	0	2	2	0	2	2	0	1	1	1	0	0	1	0	0	0	2	2
51	1	0	0	0	0	0	2	2	1	0	0	1	1	0	1	0	0	1	1	1	2	0	0	0	0	0	1	2	2	1	0	2	2	0	1	1	0	0	0	0	2	0	1	0	1	0	0	0	1
52	1	0	0	0	0	0	1	1	1	0	1	2	2	0	2	0	0	0	1	1	2	1	0	0	0	1	2	2	2	2	0	2	2	0	2	0	2	0	2	2	1	0	2	0	2	1	0	0	2
53	0	0	0	1	1	1	2	1	2	0	0	1	1	0	1	0	0	1	1	1	1	2	1	1	1	1	2	2	2	2	1	0	2	1	1	1	2	0	1	1	0	0	1	0	0	1	0	0	2
54	1	0	0	1	0	0	2	2	2	0	1	0	1	0	0	0	0	0	1	1	1	1	2	1	1	1	1	1	1	1	0	0	0	2	0	2	2	0	1	0	2	0	0	0	0	1	0	0	2
55	0	0	0	0	0	0	2	2	2	0	0	0	0	0	0	0	0	1	1	0	1	0	0	0	0	0	2	2	2	2	0	1	2	1	1	1	0	0	0	0	2	0	0	0	0	0	0	0	0
56	0	1	0	0	0	0	1	2	1	0	0	0	1	0	1	0	0	0	2	2	1	0	0	0	0	0	2	2	2	2	0	1	1	0	2	0	1	1	0	0	2	0	0	0	0	1	0	1	1
57	1	0	0	1	0	0	1	2	1	0	1	0	1	0	2	1	0	2	0	0	0	0	1	0	0	0	2	2	2	2	1	2	1	1	0	2	1	0	0	0	1	0	0	0	0	1	0	0	1
58	0	0	0	0	0	0	2	1	2	0	0	0	0	0	0	0	0	1	1	1	0	0	0	0	0	1	1	2	2	2	0	2	2	0	1	1	0	0	0	0	1	0	0	0	0	0	0	1	0
59	0	0	1	0	0	0	1	2	0	0	1	0	2	0	2	0	0	1	1	1	2	1	1	1	1	1	2	2	2	2	0	1	1	1	1	1	1	0	1	1	1	1	2	0	1	1	0	0	0
60	1	0	1	1	0	1	2	0	2	0	0	0	0	0	0	0	0	0	1	1	2	0	0	0	0	0	1	2	2	1	1	0	2	1	1	1	2	1	1	1	0	0	1	1	1	2	0	0	2
61	1	0	0	2	1	1	2	2	1	0	1	0	0	0	0	0	0	2	0	0	0	0	1	0	0	0	1	1	2	1	1	1	0	2	0	2	2	0	1	0	0	0	0	0	0	0	0	0	1
62	1	0	0	1	0	0	1	2	0	0	0	0	0	0	0	0	0	0	1	1	1	0	0	0	0	0	0	1	1	0	0	1	1	1	1	1	0	0	0	0	2	0	0	0	0	0	0	0	0
63	0	0	0	0	0	0	1	1	1	0	1	1	2	0	1	0	0	1	1	1	1	0	0	0	0	0	2	2	2	2	0	1	0	2	0	2	2	0	1	1	1	0	0	0	0	0	1	0	0
64	1	0	0	0	1	1	2	2	2	0	0	0	0	0	0	0	0	0	2	2	2	0	0	0	0	0	2	2	2	2	1	1	1	1	1	1	0	0	0	0	1	0	0	0	0	0	0	0	2
65	1	0	0	1	0	0	2	1	2	0	0	0	0	0	0	0	0	1	1	1	2	0	1	0	0	0	2	2	2	1	1	0	1	2	0	2	2	0	2	2	0	1	1	0	0	0	0	0	0
66	0	0	0	0	0	1	1	1	0	0	1	0	0	0	0	0	0	1	0	0	2	0	1	0	0	0	1	2	2	1	2	0	0	2	0	1	1	1	0	0	1	0	0	0	1	0	0	0	0
67	0	0	0	1	0	0	2	0	2	0	1	0	0	0	0	0	0	0	2	2	2	1	0	0	0	0	1	1	2	2	0	2	2	1	0	2	1	0	1	1	1	0	0	0	1	1	0	0	1
68	0	0	0	1	0	0	1	2	1	0	0	0	1	0	0	0	0	0	2	1	2	1	0	0	0	0	1	1	2	1	0	0	0	1	2	1	2	0	0	0	1	0	1	0	1	1	0	0	1
69	1	0	0	1	0	0	2	2	1	0	0	1	1	0	1	0	0	0	2	1	2	0	0	0	0	1	2	2	2	2	1	0	2	1	0	2	2	0	0	0	1	0	0	0	0	0	0	1	2
70	1	0	1	1	1	1	1	0	2	0	0	0	1	0	1	1	0	0	2	2	1	1	0	0	0	0	1	2	2	2	1	1	0	2	0	2	1	0	1	1	1	0	0	0	0	0	0	0	2
71	0	1	1	1	0	0	2	1	2	0	0	0	0	0	0	0	0	1	2	2	2	0	0	0	0	0	0	1	2	0	0	0	2	0	1	1	0	1	0	0	1	0	0	2	0	0	0	0	0
72	0	0	1	0	1	2	2	2	2	0	0	1	1	0	2	1	0	2	0	0	1	1	0	0	0	0	2	2	2	2	1	1	1	1	0	2	0	0	0	0	2	0	0	0	0	0	0	0	0
73	1	0	1	1	0	0	2	2	1	0	1	0	0	0	0	0	0	1	1	1	1	0	0	0	0	1	1	2	2	1	1	0	1	1	0	2	0	0	0	0	2	0	0	1	0	0	0	1	2
74	1	0	0	0	0	0	2	2	1	0	1	0	2	0	1	0	0	1	1	1	1	0	0	0	0	0	2	2	2	2	1	0	0	1	0	2	1	0	0	0	1	0	0	1	0	0	0	0	1
75	1	0	0	0	0	0	2	0	2	0	0	0	0	0	1	1	0	0	1	1	1	0	0	0	0	1	2	2	1	1	1	2	1	1	0	2	2	0	2	2	0	0	0	0	2	1	0	0	0
76	0	0	0	0	1	1	2	1	1	0	0	1	1	0	1	0	0	2	0	0	0	0	0	0	0	1	2	2	2	2	0	2	1	1	1	1	1	0	0	0	2	0	1	0	1	0	0	0	0
77	1	0	0	0	0	0	1	2	0	0	1	0	2	0	2	0	0	1	0	0	2	0	0	0	0	0	1	1	2	1	0	1	2	0	1	1	1	0	1	1	1	0	0	1	1	1	0	0	1
78	1	0	0	0	2	2	2	0	2	0	0	0	0	0	0	0	0	0	2	2	2	0	0	0	0	0	2	2	1	1	1	0	1	2	1	1	2	0	1	1	1	0	0	0	0	0	0	0	1
79	0	0	0	0	0	0	2	2	2	0	0	0	1	0	0	0	1	2	0	0	2	0	0	0	0	1	2	2	2	1	1	0	2	0	1	1	2	1	1	1	0	1	1	0	1	0	0	0	0
80	1	0	0	1	0	0	1	2	1	0	2	1	1	0	1	0	0	0	2	2	2	0	0	0	0	0	1	2	2	1	1	0	2	2	0	2	2	1	1	1	0	0	1	0	1	1	0	0	1
81	0	0	0	1	0	0	1	1	1	0	0	1	1	0	1	0	1	2	1	2	2	0	0	0	0	0	1	2	2	1	2	0	2	0	2	1	0	0	0	0	1	1	1	0	0	0	0	0	0
82	1	1	0	0	0	0	2	2	1	0	0	0	0	0	0	0	0	1	1	1	1	1	0	0	0	0	2	1	2	1	1	1	1	0	1	1	1	0	2	2	0	0	0	0	1	0	0	0	1
83	1	1	0	0	0	0	1	2	1	0	0	0	0	0	0	0	0	2	0	0	2	0	0	0	0	1	2	0	1	0	0	0	0	0	1	1	1	0	1	1	1	1	1	0	1	0	0	1	2
84	1	1	1	1	0	0	2	0	2	0	2	0	1	0	1	1	0	1	1	1	1	0	1	0	0	0	0	1	2	1	0	0	2	0	1	2	2	1	0	0	0	0	1	0	1	0	0	0	2
85	0	0	1	0	0	1	2	1	1	0	1	1	1	0	1	0	1	1	2	2	1	1	0	0	0	0	0	1	2	1	0	1	1	1	0	2	1	0	2	2	0	0	1	0	1	1	0	0	2
86	1	0	0	0	0	0	2	1	1	0	0	1	1	0	1	0	0	1	1	2	2	0	1	0	0	1	2	2	2	2	0	1	1	1	1	1	1	0	0	0	2	0	1	0	1	2	0	0	0
87	1	0	0	1	0	0	1	1	1	0	1	1	2	1	1	1	0	1	1	1	1	0	0	0	0	0	1	1	2	0	0	0	2	1	1	1	1	0	2	2	0	0	0	0	1	0	0	0	0
88	1	0	0	0	0	0	2	1	2	0	0	1	1	0	1	0	0	0	2	2	2	0	0	0	0	0	1	2	1	1	1	1	1	1	0	2	2	0	1	1	1	0	0	0	0	1	1	0	0
89	1	0	1	1	0	0	2	1	2	0	0	0	1	0	0	0	0	0	2	2	2	1	0	0	0	0	2	2	2	1	1	0	2	0	1	1	0	0	0	0	2	0	0	0	0	0	0	0	0
90	0	0	0	0	0	0	1	1	1	0	1	0	2	0	2	0	0	0	1	1	1	0	0	0	0	0	2	2	2	2	0	0	2	1	1	1	0	0	1	1	1	0	0	0	0	1	0	0	1
91	1	0	0	1	0	0	2	2	2	0	0	1	1	0	1	0	0	0	2	2	2	1	0	0	0	0	1	2	2	1	1	0	0	0	1	1	1	0	1	1	1	1	1	0	0	2	0	0	0
92	0	0	0	1	1	1	1	2	2	0	1	1	2	0	1	0	0	0	2	2	2	0	0	0	0	0	2	2	2	2	0	2	2	0	1	1	1	0	0	0	0	0	0	1	0	0	0	1	2
93	0	0	0	0	2	2	2	0	2	0	0	0	0	0	0	0	0	0	2	2	2	0	0	0	0	0	0	1	2	0	1	1	2	2	0	2	1	1	0	0	1	0	2	0	2	1	0	1	2
94	1	0	0	0	0	0	2	0	2	0	0	0	1	0	1	1	0	1	1	1	1	0	0	0	0	0	2	2	2	2	1	0	2	1	1	1	1	0	1	1	1	0	0	0	0	0	0	0	1
95	0	0	0	0	0	0	1	1	2	0	0	1	1	0	1	0	0	0	2	2	2	1	1	1	1	1	2	2	2	2	1	1	1	2	0	2	1	1	0	0	0	0	1	0	1	1	0	0	1
96	0	0	0	0	0	0	2	2	2	0	0	1	2	0	2	1	0	2	0	1	1	0	0	0	0	0	2	2	2	1	1	0	2	1	0	2	2	0	2	1	0	0	0	0	0	0	0	1	1
97	1	0	0	1	0	0	1	1	2	0	0	1	1	0	1	0	0	1	1	1	1	0	0	0	0	1	1	0	1	0	0	1	1	2	1	2	0	1	0	0	1	0	1	0	1	1	0	0	0
98	0	0	0	1	0	0	2	2	2	0	0	0	0	0	0	0	0	1	1	1	1	0	0	0	0	0	2	2	2	2	0	0	1	0	1	1	0	1	0	0	1	0	0	0	0	0	0	0	0
99	1	0	0	2	0	0	2	0	2	0	0	1	1	1	0	1	0	0	2	1	2	0	0	0	0	0	2	2	2	1	1	1	1	1	1	1	1	0	0	0	2	0	2	0	1	1	0	1	1
100	1	0	0	0	0	1	2	0	2	0	0	1	2	0	2	0	1	1	1	1	1	0	0	0	0	1	1	1	2	0	0	1	1	2	1	2	1	0	1	1	1	0	0	1	0	1	0	0	2
101	1	0	0	1	0	0	1	1	1	0	1	1	1	0	1	0	0	1	1	1	2	0	0	0	0	0	2	2	2	2	0	1	2	1	1	1	2	0	2	2	0	0	0	0	0	0	0	0	1
102	1	0	0	0	0	0	2	0	2	0	0	0	2	0	2	0	0	1	1	1	1	0	0	0	0	0	1	1	1	1	0	2	2	1	1	1	2	1	1	1	1	0	0	1	0	1	0	0	2
103	0	0	0	1	0	0	2	2	2	0	0	0	0	0	0	0	0	0	2	2	2	0	1	0	0	1	2	2	2	2	0	0	1	1	1	1	0	1	0	0	1	0	1	0	1	1	0	0	2
104	0	0	0	0	0	0	2	0	2	0	0	1	1	0	1	0	0	1	1	1	2	0	1	0	0	1	1	2	0	0	0	0	1	0	2	1	0	0	0	0	2	1	1	1	2	0	0	0	0
105	0	0	0	0	1	1	2	1	2	0	0	0	0	0	0	0	0	2	1	1	1	0	0	0	0	0	2	2	2	2	0	2	2	0	2	0	1	0	0	0	1	1	1	1	2	0	0	0	1
106	0	0	0	1	0	0	1	2	0	0	2	1	1	0	1	0	0	1	1	1	1	1	0	0	0	0	0	2	1	0	0	2	2	1	0	2	2	1	0	0	1	0	0	0	0	0	0	0	0
107	0	0	0	0	0	0	2	1	2	0	0	0	0	0	0	0	0	0	2	2	2	1	1	1	1	1	1	2	2	2	0	2	2	2	0	2	2	1	0	0	1	0	0	0	1	1	0	0	1
108	0	0	0	0	0	0	2	2	1	0	0	0	0	0	0	0	0	0	2	2	2	0	0	0	0	0	0	0	1	0	0	1	2	0	1	1	1	0	0	0	2	0	0	0	2	1	0	1	1
109	1	0	1	0	0	0	1	0	2	0	0	0	0	0	0	0	0	0	1	1	2	1	0	0	0	0	1	2	2	1	1	0	2	1	1	1	0	0	0	0	1	0	1	0	1	1	0	0	0
110	0	0	0	0	0	0	1	2	0	0	1	1	1	0	2	1	0	0	2	2	2	1	0	0	0	0	2	2	2	1	0	1	2	2	0	2	1	1	0	0	0	0	1	1	0	0	0	0	0
111	1	0	1	1	0	0	1	2	0	0	1	0	0	0	0	0	0	1	0	0	2	0	0	0	0	0	2	2	2	2	0	0	2	2	1	1	0	0	0	0	2	1	1	0	2	0	0	0	1
112	1	0	0	1	0	0	2	2	1	0	1	1	1	1	0	1	0	0	2	2	2	0	0	0	0	1	2	2	2	1	2	0	0	2	0	2	1	1	0	0	1	0	1	1	0	0	0	0	1
113	0	0	0	0	0	0	2	2	2	0	1	1	2	0	1	0	0	0	2	2	2	1	1	1	1	1	2	2	2	0	1	0	1	2	0	2	1	0	0	0	1	0	1	0	1	0	0	0	1
114	0	0	0	1	0	0	1	2	1	0	1	1	2	0	2	0	0	1	1	1	2	0	0	0	0	1	1	2	2	1	1	0	1	1	1	1	1	1	0	0	1	0	1	0	0	0	0	1	2
115	0	0	1	1	0	0	1	2	1	0	1	1	1	0	1	0	0	0	2	2	2	1	0	0	0	0	1	1	2	1	0	0	2	0	1	1	2	2	0	0	0	0	1	0	0	1	0	0	0
116	1	0	0	1	1	1	2	2	0	0	0	0	0	0	0	0	0	0	2	2	2	1	1	0	0	0	1	1	2	2	0	1	2	0	1	1	1	0	0	0	2	0	0	0	1	1	0	0	0
117	1	0	0	0	1	1	2	1	1	0	0	0	0	0	0	0	0	1	1	1	2	1	0	0	0	0	1	1	2	1	0	1	1	0	2	0	0	0	0	1	1	1	2	0	0	0	0	0	1
118	0	1	0	0	1	1	1	1	1	0	1	1	2	1	0	1	1	2	0	0	1	0	0	0	0	0	1	1	2	1	0	2	1	0	2	0	0	0	0	0	1	0	1	0	1	1	0	0	2
119	1	0	0	0	0	0	2	1	1	0	1	1	1	0	1	0	0	1	1	1	1	1	0	0	0	0	1	2	2	1	1	1	2	2	0	2	1	1	0	0	0	1	2	0	1	1	0	0	1
120	0	0	0	1	0	0	2	2	1	0	1	0	0	0	0	0	0	0	2	2	2	0	0	0	0	0	2	2	2	1	0	0	0	2	0	2	0	0	1	1	1	0	1	0	1	1	0	0	0
121	1	0	0	0	1	1	2	1	2	0	0	1	1	0	1	0	0	0	2	1	2	0	0	0	0	1	2	2	2	2	0	2	2	0	2	0	0	0	0	0	1	0	0	1	0	0	0	0	0
122	0	0	0	0	0	0	1	2	1	1	1	0	1	0	0	0	0	1	1	1	1	0	0	0	0	0	1	1	1	1	0	0	0	2	1	1	2	0	1	0	1	0	0	1	0	0	0	0	0
123	0	0	0	1	0	0	1	1	1	0	1	0	0	0	1	1	0	1	1	1	1	1	1	1	1	1	1	1	2	0	1	1	2	2	0	2	2	0	1	0	1	0	0	1	0	0	0	0	0
124	0	0	1	0	0	1	1	2	0	0	0	0	0	0	0	0	0	1	1	1	2	0	1	0	0	1	1	1	2	1	0	0	2	1	1	1	0	0	0	0	2	0	0	0	0	0	0	0	1
125	0	0	0	0	0	0	2	1	2	0	1	0	0	0	0	0	0	1	1	0	1	1	2	1	1	1	1	1	2	1	0	1	1	1	1	1	1	0	1	1	1	2	2	0	1	0	0	0	0
126	0	0	1	1	0	0	2	1	2	0	0	0	0	0	1	1	0	1	2	1	2	0	0	0	0	0	1	1	2	0	0	1	2	1	2	2	1	0	0	0	2	0	0	0	0	2	0	0	1
127	0	0	0	0	0	0	2	0	2	0	0	1	1	0	2	0	0	1	1	1	1	1	0	0	0	0	1	1	2	1	0	1	1	2	0	2	1	0	0	0	2	0	1	0	1	0	0	0	1
128	0	0	0	0	0	0	2	2	1	0	1	1	1	0	1	0	0	1	1	1	2	1	1	1	1	2	2	2	2	1	1	0	1	2	0	2	2	0	2	2	0	0	1	0	1	1	0	0	2
129	1	0	0	1	1	1	2	2	1	0	0	2	2	1	1	1	0	0	2	2	2	1	1	1	1	1	2	1	2	1	0	1	0	2	0	2	1	0	1	0	1	0	0	0	1	1	0	0	1
130	0	0	1	0	1	1	2	1	2	0	1	0	0	0	0	0	0	2	0	0	0	1	0	0	0	0	1	1	1	1	0	1	1	2	0	2	1	0	1	1	1	0	1	0	1	1	0	0	1
131	0	0	0	2	0	0	2	0	2	0	0	0	2	0	0	0	0	1	1	0	2	0	0	0	0	0	2	2	2	2	0	1	1	2	2	1	2	1	1	1	0	0	0	0	0	0	0	0	1
132	1	0	0	0	1	1	1	1	1	1	1	0	0	0	0	0	1	1	1	1	2	0	0	0	0	0	1	1	2	1	0	0	2	1	0	2	1	0	0	0	2	0	0	0	0	0	0	0	2
133	0	0	1	0	1	1	2	2	1	0	1	0	1	0	0	0	0	0	1	2	2	0	0	0	0	1	0	0	1	0	0	0	2	1	0	2	0	0	0	0	2	1	1	0	0	0	0	0	2
134	0	0	0	0	0	0	2	2	1	0	0	0	0	0	0	0	0	1	1	1	2	0	0	0	0	0	1	1	2	1	0	1	1	2	0	2	2	0	0	0	1	1	1	0	1	2	0	0	0
135	1	0	1	1	0	0	1	2	0	0	1	1	2	0	1	0	0	0	2	1	2	1	0	0	0	0	1	1	2	2	0	1	2	0	2	0	2	0	2	2	0	0	0	1	0	0	0	0	1
136	1	0	0	0	0	0	1	1	1	1	1	0	0	0	0	0	0	1	0	0	1	1	1	1	1	0	1	1	2	1	0	1	1	2	1	1	1	0	0	0	1	0	0	0	1	1	0	0	0
137	1	0	0	0	1	1	2	1	2	0	0	1	1	0	1	0	0	2	0	0	0	1	0	0	0	0	1	2	2	1	1	0	2	2	1	2	1	0	1	1	1	0	0	0	0	1	0	1	0
138	0	0	0	0	0	0	1	2	0	0	1	0	1	0	0	0	0	1	1	1	1	0	0	0	0	0	1	1	2	0	1	0	2	1	0	2	0	0	0	0	1	0	1	0	1	1	1	0	1
139	1	0	0	0	0	0	2	0	1	0	0	1	2	0	2	0	0	0	2	2	2	0	0	0	0	0	2	2	2	2	2	1	1	2	1	2	1	0	1	1	1	0	0	0	0	0	0	0	1
140	1	0	1	1	0	0	2	2	0	0	0	1	2	1	0	1	0	1	1	1	1	2	1	1	1	1	0	0	1	0	0	1	1	1	0	2	1	0	1	1	1	0	0	0	0	0	0	0	0
141	0	0	0	0	0	0	1	1	1	0	2	0	0	0	0	0	0	2	0	0	0	2	0	0	0	0	1	0	2	0	0	1	1	1	1	1	1	1	0	0	0	0	0	1	0	0	0	0	0
142	0	0	0	0	0	1	1	2	1	0	1	1	1	0	1	0	0	0	2	2	2	0	0	0	0	1	2	2	2	2	0	2	1	1	0	2	2	0	1	0	2	0	0	0	0	0	0	0	0
143	1	0	0	0	0	0	2	2	2	0	0	0	1	0	1	1	0	1	1	1	2	0	0	0	0	1	2	2	2	2	2	1	2	0	1	1	2	0	2	2	0	0	0	0	0	2	0	0	2
144	1	0	0	0	0	0	2	0	2	0	1	2	2	1	1	1	0	0	2	2	2	1	0	0	0	0	1	2	1	1	1	1	2	1	1	1	1	0	0	0	1	1	1	1	2	0	0	0	0
145	0	0	0	0	0	0	2	1	1	0	1	0	1	0	0	0	0	2	0	0	0	0	0	0	0	0	2	2	2	2	1	1	2	2	0	2	1	0	0	0	1	0	1	0	1	1	0	0	0
146	1	0	0	0	0	0	2	2	1	0	0	0	0	0	0	0	0	1	1	0	1	0	1	0	0	0	2	2	2	2	1	0	0	1	1	1	1	0	0	0	2	0	0	0	0	0	0	0	0
147	1	1	0	0	0	0	2	0	2	0	0	0	0	0	0	0	0	0	2	2	2	2	0	0	0	0	0	1	1	1	0	1	1	2	1	1	2	0	1	1	1	1	1	0	1	0	0	0	1
148	0	0	1	0	1	1	2	1	1	0	0	0	0	0	0	0	0	0	2	2	2	1	0	0	0	0	2	2	2	2	0	0	1	1	1	1	1	0	0	0	1	0	0	0	0	0	0	0	1
149	0	0	1	1	0	0	2	1	1	1	0	1	1	0	2	1	0	0	2	1	2	2	1	1	1	1	1	1	2	0	0	2	1	1	0	2	0	0	0	1	1	1	1	0	0	1	0	0	1
150	0	0	0	1	0	0	1	2	1	0	1	0	0	0	0	0	0	1	1	1	2	0	0	0	0	0	2	2	2	2	0	1	1	2	2	1	1	0	0	0	2	0	0	0	0	0	0	0	1
151	1	0	0	1	0	0	1	1	2	0	0	1	2	0	1	0	0	1	1	1	1	0	1	1	1	1	2	2	1	1	1	0	1	1	1	1	1	0	2	2	0	0	0	0	1	1	0	0	1
152	0	0	0	1	0	0	2	1	1	0	0	0	1	0	0	0	0	0	1	1	1	0	0	0	0	0	2	2	2	2	1	1	2	1	2	1	0	0	0	0	1	0	1	0	1	0	0	0	0
153	0	0	0	0	0	0	2	0	2	0	0	0	0	0	0	0	0	0	1	2	2	1	0	0	0	0	1	1	2	1	0	1	1	2	0	2	1	0	1	0	1	0	1	0	0	0	0	0	0
154	1	0	0	1	1	1	2	2	1	0	0	0	0	0	0	0	0	1	2	1	2	0	0	0	0	0	0	1	1	0	0	0	0	2	0	2	1	0	0	0	0	0	1	0	0	0	0	0	0
155	0	0	1	0	0	0	1	1	1	0	0	0	1	0	0	0	0	0	2	2	2	0	0	0	0	0	0	2	1	1	0	1	2	1	0	2	2	0	2	2	0	0	0	0	0	0	0	0	0
156	1	0	1	0	1	1	2	1	2	0	0	0	0	0	0	0	0	1	1	1	1	1	0	0	0	0	2	2	1	1	0	2	1	1	1	1	1	0	0	0	2	0	0	1	1	1	0	0	1
157	1	0	0	0	0	0	2	1	1	0	0	0	1	0	1	0	0	0	2	2	2	2	1	1	1	1	2	2	1	1	0	1	1	2	2	1	2	0	1	0	0	1	1	0	1	0	1	0	0
158	1	0	0	0	0	0	2	1	2	0	0	0	0	0	0	0	0	0	2	2	2	1	0	0	0	1	1	2	1	1	1	1	1	1	1	1	1	0	0	0	2	0	1	0	1	0	0	0	1
159	1	0	0	1	1	1	2	1	2	0	1	1	2	0	2	0	0	2	0	1	2	0	0	0	0	0	1	2	1	0	1	1	2	0	1	1	0	0	1	1	0	0	1	0	1	1	0	0	1
160	0	0	0	0	0	0	2	2	1	0	1	0	0	0	0	0	0	1	1	1	1	0	0	0	0	0	2	2	2	2	1	1	1	1	1	1	1	0	0	0	2	1	1	0	1	1	0	0	0
161	0	0	1	0	0	1	1	2	1	0	2	1	1	0	1	0	0	1	1	1	2	0	0	0	0	0	1	1	2	2	1	1	1	2	0	2	2	0	2	2	1	0	0	2	0	2	0	0	0
162	1	0	0	1	0	0	2	1	2	0	0	0	2	0	1	0	0	1	1	1	1	1	0	0	0	0	1	1	2	1	0	0	1	1	0	2	2	0	1	1	0	0	1	0	1	0	0	0	2
163	1	0	0	1	0	0	2	1	1	0	0	0	0	0	0	0	0	0	2	1	2	0	0	0	0	0	1	2	2	1	0	1	2	2	0	2	2	1	1	1	0	1	1	0	0	2	0	1	2
164	0	0	0	0	0	0	1	2	1	0	1	0	1	0	1	0	0	2	0	1	1	1	0	0	0	0	1	1	2	0	1	2	2	0	1	1	2	0	2	1	0	0	1	0	1	0	0	0	1
165	0	0	0	0	0	0	0	2	0	0	1	2	2	0	2	0	0	2	1	1	2	0	1	1	1	2	1	1	2	1	0	1	1	0	1	1	1	0	2	2	0	0	1	0	1	0	0	0	2
166	0	0	0	0	1	1	0	2	1	0	0	0	0	0	0	0	0	2	1	1	2	1	0	0	0	1	0	1	2	1	0	0	1	2	0	2	1	1	0	0	1	0	2	0	2	1	0	0	1
167	1	0	0	0	0	0	2	2	2	0	0	0	1	0	1	0	0	0	1	1	1	0	0	0	0	0	0	1	1	0	0	0	1	1	1	1	1	0	2	2	0	0	0	0	0	0	0	0	1
168	1	0	0	0	0	0	1	1	2	0	0	1	2	0	1	0	0	0	2	1	2	0	0	0	0	2	0	1	1	0	1	1	1	1	1	1	2	1	1	1	0	0	0	0	0	0	0	0	1
169	0	0	0	1	0	0	1	1	1	0	1	1	1	0	1	0	0	1	1	0	1	0	0	0	0	0	2	2	2	2	0	0	1	1	1	1	2	1	0	0	1	0	0	0	0	0	0	1	2
170	0	0	0	1	0	0	2	2	2	0	0	0	0	0	0	0	0	1	1	1	2	0	0	0	0	0	0	1	1	1	0	0	1	1	1	1	1	0	1	1	1	0	0	0	0	1	0	0	0
171	0	0	0	0	0	0	1	1	1	1	1	1	1	0	1	0	0	0	2	2	2	1	1	1	1	0	1	1	2	1	1	0	2	0	1	1	1	0	0	0	1	0	1	0	1	1	0	0	2
172	1	0	0	0	0	0	2	1	2	0	0	0	0	0	0	0	0	0	1	1	1	0	0	0	0	0	1	1	1	1	1	1	2	0	0	2	1	0	0	0	2	1	2	0	1	1	0	0	0
173	1	0	1	0	1	1	2	2	0	0	1	0	2	0	1	0	0	1	1	1	1	1	0	0	0	0	1	2	2	1	1	0	1	0	1	1	2	0	1	0	0	0	0	0	0	0	0	2	2
174	1	0	0	0	0	0	2	1	2	0	0	0	2	0	0	0	0	0	2	2	2	1	0	0	0	0	1	1	2	0	1	0	1	2	0	2	1	0	0	0	2	0	0	1	0	0	0	0	0
175	0	0	1	0	0	0	2	2	2	0	0	0	2	0	0	0	0	2	0	1	1	1	0	0	0	0	2	2	2	2	0	1	1	2	1	2	0	0	0	0	2	0	0	0	1	1	0	0	0
176	1	0	0	0	0	0	1	1	1	0	1	0	0	0	0	0	0	2	0	1	2	1	0	0	0	0	2	2	2	2	1	2	1	2	0	2	2	0	2	1	0	0	0	0	0	0	0	0	0
177	1	0	0	0	0	0	1	2	1	0	1	0	0	0	0	0	0	0	2	2	2	1	1	1	1	0	1	2	1	1	1	2	2	2	0	2	0	0	0	0	2	0	0	0	0	0	0	0	2
178	1	0	1	1	0	0	2	1	2	0	1	1	2	0	2	1	0	1	1	0	2	0	0	0	0	0	0	1	1	0	0	2	1	2	0	2	1	0	1	1	0	0	0	0	1	1	0	0	0
179	0	0	0	0	0	0	2	0	2	0	0	0	0	0	0	0	0	1	1	1	1	2	0	0	0	0	2	2	2	0	0	1	1	2	0	2	1	0	1	1	1	0	1	0	1	1	0	0	2
180	0	0	0	1	1	1	1	1	1	0	0	1	1	0	1	0	0	1	2	1	2	1	0	0	0	0	2	2	2	2	0	0	1	1	1	1	1	0	1	1	1	0	1	0	1	0	0	1	2
181	1	0	1	0	0	0	2	1	2	0	0	0	1	0	0	0	0	1	1	1	2	0	1	0	0	0	2	2	2	1	1	1	1	2	2	1	1	0	0	0	0	1	1	1	1	0	0	1	2
182	1	0	1	1	0	1	1	1	1	0	1	0	2	0	1	1	1	2	1	1	1	0	1	1	1	1	2	2	2	1	2	1	0	1	1	1	2	0	2	2	0	0	0	0	0	0	0	0	1
183	1	0	0	1	0	0	1	1	1	1	1	1	1	0	1	0	0	1	1	1	1	1	1	0	0	0	2	2	2	2	0	0	0	1	0	2	2	1	1	1	1	1	1	0	0	2	0	0	1
184	1	0	0	1	0	0	2	2	1	0	0	0	0	0	0	0	0	1	1	0	1	1	0	0	0	0	2	2	1	1	0	1	1	2	1	1	0	0	1	1	0	0	1	0	1	0	0	0	1
185	1	0	0	1	0	0	1	1	1	0	0	0	1	0	0	0	0	2	0	0	0	0	0	0	0	0	2	2	2	2	1	2	2	0	1	1	0	0	0	0	1	1	1	0	0	0	0	0	1
186	1	0	0	0	1	1	1	2	1	0	1	0	0	0	0	0	0	2	0	0	0	0	1	0	0	0	1	1	1	1	0	1	2	0	1	1	1	0	1	1	1	0	0	1	0	1	0	0	1
187	0	0	0	1	0	0	1	1	1	0	0	0	2	0	2	1	0	0	2	0	2	0	0	0	0	0	2	2	2	2	0	0	0	2	0	2	2	1	1	1	0	0	0	0	0	0	0	0	0
188	0	1	1	1	0	0	1	2	1	0	1	1	2	0	2	0	1	0	2	1	2	1	0	0	0	0	1	1	1	1	0	1	1	1	0	2	2	0	1	1	1	0	0	0	0	0	0	0	1
189	0	0	0	1	1	1	2	0	2	0	1	0	0	0	0	0	0	1	1	1	0	1	0	0	0	0	1	2	2	2	0	0	1	0	1	1	1	0	1	1	1	0	0	0	1	1	0	0	0
190	1	0	1	1	0	0	1	2	1	1	1	1	2	1	1	1	0	0	2	2	2	0	0	0	0	2	1	2	1	0	1	0	1	0	1	1	0	0	0	0	2	0	1	0	1	0	0	0	1
191	0	0	1	0	0	0	2	0	1	0	0	0	1	0	0	0	0	0	2	1	2	0	0	0	0	1	2	2	2	2	0	0	1	2	0	2	2	0	2	2	0	0	0	0	1	0	0	1	1
192	0	0	1	1	0	0	1	1	2	1	0	0	0	0	0	0	0	0	1	1	1	1	2	1	1	1	1	1	2	2	0	1	1	0	0	1	2	0	2	2	0	1	1	0	0	0	0	1	2
193	1	0	0	1	1	1	1	1	0	1	2	1	2	0	2	1	0	1	1	1	2	0	0	0	0	0	2	2	2	0	1	1	1	1	0	2	2	1	1	1	0	0	0	0	1	1	0	0	1
194	1	0	0	0	0	0	2	2	1	0	0	0	0	0	1	1	0	1	1	1	1	0	1	0	0	0	1	1	2	0	0	1	2	2	0	2	1	0	1	0	1	0	0	0	1	0	0	0	0
195	0	0	0	1	0	0	2	1	1	0	1	0	0	0	0	0	0	1	1	1	2	0	0	0	0	0	2	2	2	2	0	2	2	0	1	1	1	0	1	1	1	0	2	0	1	1	0	0	2
196	0	0	0	0	1	1	2	0	2	0	0	0	0	0	0	0	0	1	1	1	0	1	0	0	0	0	1	2	2	1	1	1	1	2	0	2	2	0	1	1	1	0	0	0	0	0	0	0	1
197	1	0	0	1	0	0	2	2	1	0	0	0	1	0	0	0	0	0	2	2	2	0	1	0	0	1	2	2	2	0	1	0	1	0	1	1	1	0	1	1	1	1	1	0	0	1	0	0	1
198	0	0	0	1	0	0	1	1	1	0	1	0	0	0	0	0	0	1	1	1	2	0	0	0	0	0	1	2	2	2	0	0	1	1	1	1	1	0	1	1	1	0	1	0	2	1	0	0	0
199	1	0	0	0	0	0	2	2	2	0	0	0	1	0	0	0	0	2	0	1	2	0	1	0	0	0	2	2	2	2	0	0	1	0	1	1	1	0	0	0	2	0	2	0	2	1	1	0	0
200	1	0	1	0	0	0	1	2	1	0	1	1	1	0	1	0	0	0	2	2	2	1	0	0	0	0	1	1	2	1	0	1	1	1	0	2	0	0	0	0	2	0	0	0	0	0	0	0	0
201	1	0	0	0	0	0	1	2	0	0	1	1	1	0	1	0	0	2	0	1	2	1	1	1	1	0	2	2	2	1	0	1	2	0	1	1	1	1	0	0	1	0	0	0	0	1	0	0	0
202	1	0	0	0	0	0	1	2	1	0	0	0	0	0	0	0	0	2	0	0	0	2	1	1	1	1	2	2	2	1	1	1	1	2	0	2	0	0	0	0	1	0	0	0	1	0	0	0	1
203	1	0	0	0	0	0	2	1	0	0	0	0	0	0	0	0	1	2	0	0	1	0	1	0	0	0	0	1	2	1	0	2	1	0	2	0	0	0	0	1	1	0	0	0	0	0	0	0	1
204	1	0	0	0	0	0	2	1	2	0	0	1	1	0	1	0	0	0	1	1	1	0	0	0	0	1	1	2	2	1	1	1	1	2	0	2	2	0	2	2	0	0	0	0	0	0	0	0	1
205	1	0	0	0	0	0	1	1	2	0	0	1	1	0	1	0	0	2	0	0	1	0	0	0	0	0	1	1	2	1	0	0	1	1	1	1	1	0	1	1	1	0	0	0	0	2	0	0	1
206	0	0	0	0	1	1	1	1	1	0	1	1	1	0	1	0	0	1	1	1	2	0	0	0	0	0	2	2	2	2	0	0	1	2	0	2	0	0	0	0	2	0	0	0	0	0	0	0	1
207	0	0	1	0	0	0	2	0	2	0	0	0	0	0	0	0	0	2	0	0	0	0	1	0	0	1	1	0	1	0	0	2	2	1	1	1	1	0	1	1	0	0	0	0	0	0	0	0	1
208	0	0	0	1	0	0	1	1	2	0	0	0	1	0	0	0	0	1	1	1	1	1	0	0	0	0	1	2	2	1	1	0	2	1	1	1	1	0	0	0	2	0	1	0	0	1	0	1	2
209	0	1	0	0	0	0	1	1	1	1	1	1	2	0	1	0	0	1	1	1	2	0	1	1	1	1	2	2	2	2	0	1	2	0	2	0	0	0	0	0	2	0	0	2	0	0	0	0	1
210	1	0	0	1	0	0	1	2	0	0	2	0	0	0	0	0	0	0	2	1	2	0	1	0	0	0	1	2	1	1	1	0	1	2	1	2	1	0	1	1	0	2	2	0	1	0	0	0	0
211	0	0	1	1	0	0	2	1	2	0	0	0	0	0	0	0	0	1	1	1	1	0	0	0	0	0	1	2	2	2	0	0	1	1	1	1	1	0	0	0	1	0	1	0	1	2	0	0	1
212	0	0	1	0	0	0	2	1	2	0	0	1	2	0	1	0	0	1	1	1	2	0	0	0	0	1	2	2	2	2	1	1	2	1	2	1	2	0	2	1	0	1	1	0	0	0	0	0	0
213	0	0	0	0	0	0	1	2	2	0	1	1	1	0	1	0	0	1	2	1	2	1	0	0	0	0	2	2	2	2	0	2	2	0	1	1	0	0	0	0	2	0	0	0	0	0	0	0	1
214	1	1	0	0	0	0	2	2	2	0	0	0	1	0	1	1	0	2	1	2	2	1	0	0	0	0	1	1	2	1	1	0	1	1	0	2	1	0	0	0	1	1	1	0	2	0	0	0	1
215	0	0	0	0	0	0	2	1	2	0	0	0	0	0	0	0	0	0	1	1	2	1	0	0	0	0	2	2	2	2	0	0	1	1	0	2	2	0	1	1	1	0	1	0	0	0	0	0	1
216	0	0	0	0	0	0	2	2	2	0	0	1	2	0	1	0	0	1	1	1	1	1	0	0	0	0	2	2	2	2	0	0	1	2	0	2	1	1	0	0	1	1	1	1	1	0	0	0	1
217	1	0	0	0	1	1	1	2	1	0	1	0	1	0	0	0	0	0	2	2	2	0	0	0	0	0	2	2	2	2	0	0	0	2	0	2	2	0	1	0	2	0	1	0	1	1	0	0	1
218	0	0	0	0	0	0	2	1	2	0	1	0	1	0	1	1	0	0	1	1	1	1	0	0	0	0	2	2	2	1	2	0	2	2	1	1	1	0	2	2	0	0	0	0	0	0	0	0	1
219	0	0	0	0	0	0	2	2	2	0	1	1	1	0	1	0	0	1	1	1	2	0	1	0	0	0	1	1	2	1	1	0	1	1	1	1	1	1	0	0	0	0	0	0	2	0	0	1	1
220	0	0	0	0	1	1	2	1	2	0	1	0	1	0	1	0	0	1	1	1	1	0	2	0	0	0	1	1	2	1	0	0	2	1	1	1	1	0	1	0	1	0	1	0	1	0	0	0	0
221	0	0	0	0	1	1	1	1	2	0	1	2	2	1	1	1	1	2	0	0	1	0	0	0	0	0	2	2	2	1	0	0	1	1	1	1	1	1	0	0	1	1	1	0	1	2	0	0	2
222	1	0	0	0	0	0	2	1	2	0	0	0	1	0	0	0	0	1	1	1	2	0	0	0	0	1	0	1	2	0	0	1	1	2	1	1	2	0	2	1	0	0	1	0	1	1	0	0	2
223	0	0	1	1	0	0	2	2	1	0	1	0	1	0	0	0	0	0	2	2	2	0	0	0	0	0	2	2	1	0	0	2	2	0	2	0	1	0	1	1	0	0	1	0	1	2	0	1	1
224	0	0	0	2	0	0	2	1	2	0	0	0	2	0	1	1	0	1	1	1	2	0	0	0	0	0	2	2	2	2	0	1	2	1	1	1	1	0	1	0	1	0	0	0	0	0	0	0	1
225	0	0	0	0	0	0	1	1	1	0	1	0	1	0	1	0	0	2	0	0	0	0	0	0	0	0	1	2	2	1	1	2	2	2	0	2	2	0	2	1	0	0	1	0	1	0	0	0	0
226	0	0	0	0	1	1	1	1	1	0	0	0	1	0	0	0	0	0	1	1	1	0	1	0	0	1	1	2	2	1	0	1	0	1	0	2	2	0	2	1	0	1	1	0	2	0	0	1	2
227	1	0	1	0	1	1	2	0	2	0	0	0	0	0	0	0	0	0	2	2	2	0	1	0	0	1	2	2	2	1	2	1	1	2	0	2	2	0	1	1	0	0	1	0	1	1	0	1	1
228	0	0	0	0	0	0	2	2	1	0	0	1	1	0	1	0	0	2	0	0	0	1	0	0	0	0	2	2	2	2	0	0	2	1	1	1	2	2	0	0	0	0	0	0	0	0	0	0	1
229	1	1	0	0	0	0	2	1	2	0	0	1	1	0	1	0	0	1	1	1	1	1	0	0	0	0	2	2	2	2	1	0	2	1	2	0	1	0	1	1	1	0	0	0	0	0	0	0	2
230	0	0	0	0	0	0	2	1	2	0	0	0	2	1	0	1	0	0	2	2	2	1	0	0	0	0	1	2	1	1	0	0	1	2	2	0	1	0	0	0	0	0	0	0	0	1	0	0	1
231	0	1	0	0	0	0	2	2	2	0	0	1	1	0	1	0	0	1	1	1	1	0	0	0	0	0	0	1	2	1	0	0	1	1	1	1	1	0	0	0	1	0	1	0	1	0	0	0	1
232	0	0	1	0	0	0	1	1	1	0	1	0	1	0	0	0	0	0	2	2	2	1	0	0	0	0	1	2	1	1	1	1	1	2	1	2	1	0	1	1	1	1	1	0	2	0	0	0	0
233	1	0	0	0	2	2	2	1	2	0	1	0	0	0	0	0	1	0	2	1	2	0	0	0	0	0	2	2	2	2	1	0	1	1	1	1	0	0	1	1	1	0	0	0	0	0	0	0	1
234	0	0	0	0	0	0	2	1	0	0	0	0	1	0	0	0	0	0	2	2	2	0	1	1	1	2	1	1	2	1	0	0	0	2	0	2	1	0	2	2	0	1	1	0	1	0	0	0	0
235	1	0	0	0	0	0	1	1	2	0	0	0	0	0	0	0	0	1	1	1	2	1	0	0	0	0	2	2	2	1	1	1	1	1	0	2	0	0	0	0	2	0	0	0	0	0	0	0	1
236	0	0	0	0	0	1	1	2	1	1	1	0	1	0	1	0	0	0	2	2	1	1	0	0	0	0	1	1	2	1	0	1	2	0	1	1	1	1	0	0	1	0	1	0	1	2	0	0	0
237	0	0	0	0	0	0	2	1	2	0	0	0	0	0	0	0	0	1	1	1	2	0	0	0	0	1	0	1	1	0	0	0	2	0	1	1	1	0	0	0	2	0	1	0	0	0	0	0	0
238	0	0	0	0	1	1	2	2	2	0	0	0	0	0	0	0	0	1	1	1	1	0	0	0	0	2	2	2	2	1	2	1	2	0	1	1	1	0	2	2	0	1	1	0	1	0	0	0	2
239	1	0	0	0	0	0	2	1	2	0	0	1	1	0	1	0	0	2	0	0	1	0	0	0	0	0	1	0	2	0	0	1	1	1	1	1	1	1	0	0	1	0	1	0	1	0	0	1	0
240	1	0	0	0	0	0	2	2	1	0	0	0	0	0	0	0	0	0	2	1	2	1	1	1	1	1	2	2	2	1	1	2	2	1	0	2	0	0	0	0	2	0	0	0	2	1	0	2	2
241	0	1	0	0	0	0	1	2	1	1	1	1	1	1	0	1	0	0	2	1	2	1	0	0	0	0	2	2	2	2	0	1	1	2	1	2	1	0	1	1	1	1	1	0	1	0	0	0	1
242	1	0	0	0	0	0	2	1	2	0	0	1	0	0	0	0	0	0	2	2	2	1	0	0	0	0	2	2	2	2	0	0	2	2	0	2	0	0	0	0	2	0	0	0	2	1	0	0	1
243	0	0	0	1	1	1	2	2	1	0	1	0	1	1	0	1	0	0	2	1	2	1	1	1	1	1	2	2	2	1	0	1	2	2	0	2	0	1	0	0	1	1	1	0	1	0	0	0	0
244	0	0	1	1	0	0	1	2	0	0	1	0	0	0	0	0	0	1	1	1	2	2	1	1	1	1	2	2	1	1	1	2	1	2	0	2	1	0	0	0	1	0	0	0	0	0	0	0	0
245	0	0	0	0	0	0	2	2	1	0	0	1	1	0	1	0	0	0	2	2	2	0	1	1	1	1	0	1	1	0	0	1	0	1	1	1	2	0	0	0	1	0	0	0	0	0	0	0	0
246	0	0	0	0	0	0	2	1	1	0	1	0	0	0	0	0	0	1	1	1	1	0	1	0	0	0	1	1	2	2	0	0	0	1	1	1	1	0	0	0	0	0	0	1	0	1	0	0	1
247	0	0	0	0	1	1	2	1	1	0	0	0	0	0	0	0	0	0	1	2	2	1	0	0	0	0	0	1	1	0	1	1	1	1	0	2	0	1	0	0	1	1	1	0	1	0	0	1	2
248	0	0	0	0	0	0	2	1	2	0	0	2	2	0	2	0	0	1	1	1	1	0	0	0	0	0	1	2	2	1	1	1	2	0	2	1	2	0	2	2	0	0	1	1	0	0	0	0	0
249	0	0	0	1	1	1	1	1	1	1	1	0	1	0	1	1	0	1	1	1	1	1	0	0	0	0	1	2	1	1	1	1	1	2	0	2	2	0	1	0	1	0	0	0	0	0	0	0	0
250	1	0	0	0	0	0	2	2	2	0	0	0	0	0	0	0	0	0	2	2	2	0	1	0	0	0	1	2	2	1	1	0	1	0	1	1	1	1	0	0	1	1	1	1	2	0	0	0	1
251	0	0	0	0	0	0	2	0	2	0	0	1	1	0	0	0	0	0	2	2	1	0	0	0	0	0	1	2	1	1	0	0	2	1	1	1	2	0	2	2	0	0	0	0	0	0	1	0	0
252	0	0	0	0	0	0	1	2	0	0	1	1	2	0	2	0	0	2	0	1	1	0	0	0	0	0	1	0	2	0	0	1	2	1	1	2	2	0	1	0	0	1	1	1	1	0	0	0	1
253	1	0	1	1	0	1	1	1	2	0	0	0	1	0	1	0	0	0	1	2	2	0	0	0	0	0	1	2	1	1	0	0	2	0	2	1	2	0	2	1	0	0	0	0	0	1	0	0	1
254	0	0	0	0	0	0	2	2	1	0	0	0	2	0	0	0	0	0	2	2	2	1	1	1	1	1	1	2	1	1	0	0	0	0	1	1	2	0	1	1	1	0	0	0	0	0	0	0	2
255	0	0	0	0	0	0	2	1	2	0	0	0	0	0	0	0	0	1	2	2	2	1	0	0	0	0	1	1	2	1	0	0	2	1	1	1	1	0	2	2	0	2	2	0	0	2	0	0	1
256	1	0	0	0	0	0	2	2	2	0	0	0	0	0	0	0	0	0	2	2	2	0	0	0	0	0	1	1	2	0	1	0	2	1	1	1	1	0	1	1	1	1	1	1	1	0	0	1	1
257	0	0	0	0	0	0	2	2	1	0	0	0	0	0	0	0	0	0	2	2	2	1	0	0	0	1	2	2	1	0	1	2	2	2	0	2	1	0	1	1	1	1	1	0	0	0	0	0	0
258	1	1	0	0	0	0	2	1	2	0	0	0	1	0	0	0	0	2	0	1	2	0	0	0	0	0	2	2	2	1	1	1	0	2	0	2	1	0	0	0	0	0	1	0	2	0	0	0	1
259	0	0	0	0	0	0	2	2	2	0	0	2	2	0	2	0	0	2	0	0	1	0	0	0	0	0	1	1	2	1	0	1	1	1	0	2	1	0	1	1	1	0	0	0	0	0	0	0	0
260	1	0	0	0	0	0	2	2	2	0	1	0	1	0	0	0	0	1	1	1	2	1	1	1	1	1	2	2	1	1	1	0	1	1	1	1	2	1	1	0	0	0	1	0	1	0	0	0	0
261	0	0	0	0	0	0	1	2	0	0	1	1	0	0	0	0	0	1	1	1	1	1	0	0	0	0	2	2	2	1	1	0	0	2	0	2	1	0	1	1	1	0	0	0	2	1	0	0	1
262	1	0	0	0	0	0	2	0	2	0	1	0	1	0	2	1	0	0	1	2	2	0	1	0	0	0	1	2	2	2	0	2	2	2	0	2	2	0	2	2	0	0	0	0	0	0	0	0	0
263	1	0	0	0	0	0	2	1	1	0	0	0	2	0	1	1	0	0	2	2	2	0	0	0	0	0	1	2	1	1	1	0	2	2	0	2	1	0	2	2	0	0	1	0	0	0	0	0	0
264	0	0	0	0	0	0	2	2	1	0	0	0	0	0	0	0	0	0	2	2	2	0	1	0	0	0	2	2	2	2	0	1	1	2	1	2	2	0	0	0	1	1	1	0	0	0	0	0	1
265	0	0	1	0	0	0	2	1	2	0	0	0	0	0	0	0	0	0	2	2	2	1	0	0	0	0	0	1	1	1	0	2	2	1	0	2	1	0	0	0	2	1	1	0	2	1	0	0	0
266	1	0	1	1	0	0	2	1	2	0	1	0	0	0	0	0	0	0	2	2	2	1	1	1	1	0	2	2	1	0	0	0	2	1	0	2	1	0	0	0	1	0	0	1	0	0	0	0	1
267	0	0	0	0	0	0	1	1	1	0	1	1	1	0	1	0	0	0	2	2	2	0	1	0	0	0	2	2	2	1	1	0	1	0	1	1	1	0	1	1	1	1	1	0	1	0	0	0	1
268	1	1	0	0	1	1	2	1	1	0	0	0	1	0	2	1	0	0	2	2	2	2	1	1	1	1	2	2	2	2	2	2	1	1	1	1	1	1	0	0	0	0	0	0	0	0	0	0	0
269	1	1	1	0	0	0	1	2	0	0	1	0	1	0	0	0	0	0	1	1	1	0	0	0	0	0	1	1	2	0	0	0	1	2	0	2	1	1	0	0	1	0	0	1	1	1	0	0	1
270	1	0	0	0	0	0	1	1	1	0	1	1	2	0	1	0	0	2	0	1	1	0	0	0	0	0	2	2	2	0	0	1	2	2	0	2	2	0	1	1	1	0	0	0	0	0	0	0	1
271	0	0	0	0	1	1	2	1	2	0	0	0	2	0	1	0	0	1	1	1	2	1	1	1	1	1	1	2	2	2	0	1	2	1	1	1	2	0	1	1	0	1	1	0	2	0	0	1	1
272	0	0	1	1	0	0	2	1	1	0	1	0	0	0	0	0	0	0	2	2	2	2	1	1	1	1	1	2	2	2	1	2	2	0	2	0	2	1	0	0	0	0	1	0	1	1	0	0	1
273	1	0	1	0	0	0	1	2	0	0	0	0	0	0	0	0	0	1	1	1	1	1	0	0	0	0	0	2	0	0	0	2	2	0	2	0	2	0	2	1	0	0	0	0	0	1	0	0	1
274	0	0	0	1	0	0	2	1	2	0	0	0	0	0	1	1	0	1	1	1	1	1	1	0	0	1	2	2	2	2	0	0	1	1	0	2	2	0	2	1	0	0	1	0	1	0	0	0	1
275	0	0	0	0	0	0	2	2	2	0	0	0	1	0	2	1	0	0	2	2	2	1	0	0	0	0	2	2	2	2	0	0	1	2	0	2	2	0	2	1	0	0	0	0	0	0	0	0	1
276	0	0	0	0	1	1	1	1	1	1	1	1	1	0	1	0	1	2	0	0	1	1	0	0	0	0	1	2	2	2	0	1	1	1	1	1	1	0	2	2	0	0	0	0	1	0	0	0	1
277	0	0	0	0	0	0	2	0	2	0	0	1	2	0	1	0	0	1	1	1	1	1	0	0	0	0	1	2	2	1	0	1	2	0	2	0	2	0	1	1	1	0	0	0	0	1	0	0	0
278	1	0	0	0	0	0	2	1	1	0	0	0	0	0	0	0	0	2	0	0	0	0	0	0	0	0	2	2	2	1	1	1	1	2	1	2	2	0	1	1	1	1	1	0	0	0	0	0	1
279	0	0	0	1	0	0	2	0	2	0	0	1	2	0	2	0	0	1	1	1	1	1	1	1	1	1	0	0	1	0	0	0	0	1	1	1	1	0	0	0	2	0	0	0	0	0	0	1	1
280	1	0	0	0	0	0	1	1	1	0	0	1	2	0	1	0	0	0	2	2	2	1	0	0	0	0	2	2	2	2	1	1	1	2	0	2	1	0	1	1	1	0	0	1	0	0	0	0	1
281	1	0	0	0	0	0	2	2	0	0	1	0	1	0	1	1	0	1	1	1	2	0	0	0	0	0	2	2	2	2	1	1	1	1	1	1	2	0	2	1	0	0	0	0	0	0	0	0	0
282	0	0	0	0	0	0	1	2	0	0	2	0	2	0	2	0	0	0	2	2	1	0	1	0	0	1	0	1	2	1	0	0	0	2	0	1	1	0	0	0	2	0	0	0	0	1	0	0	1
283	1	0	0	0	0	0	2	1	2	0	1	0	0	0	0	0	0	1	1	1	2	0	0	0	0	1	2	2	1	1	1	0	1	2	1	2	0	0	0	0	2	0	0	1	0	1	0	1	1
284	0	0	0	0	0	0	1	1	2	0	1	0	1	0	1	1	0	0	1	1	1	1	0	0	0	0	0	1	2	1	0	2	2	0	1	1	2	0	2	2	1	0	0	0	0	1	0	0	0
285	0	0	0	0	0	0	2	0	2	0	0	0	0	0	0	0	0	0	1	1	1	1	1	0	0	0	1	2	2	1	0	1	2	0	1	0	0	0	0	0	1	0	0	0	0	0	0	0	1
286	1	0	0	0	0	0	2	2	1	0	0	1	1	0	1	0	0	0	2	2	2	0	1	0	0	0	1	2	1	1	0	2	2	2	0	2	2	0	1	1	1	1	1	1	1	0	0	0	0
287	0	0	0	0	1	1	2	0	2	0	0	2	1	0	1	0	0	1	1	1	2	1	0	0	0	0	1	2	1	1	1	1	0	1	1	1	1	0	0	0	1	0	0	0	0	1	0	0	1
288	0	0	0	1	0	0	1	2	0	0	2	0	0	0	0	0	0	2	1	1	2	0	0	0	0	0	2	2	2	2	0	0	2	1	2	1	1	0	1	1	1	0	1	0	0	0	0	0	0
289	0	0	0	0	0	0	2	1	2	0	0	0	1	0	1	0	0	0	2	2	2	0	0	0	0	0	2	2	2	2	0	1	1	1	0	2	1	1	0	0	0	0	0	1	0	0	0	0	2
290	0	0	1	1	0	0	2	1	2	0	0	1	1	0	1	0	0	0	2	2	2	0	0	0	0	0	1	1	2	1	0	0	1	1	1	1	2	1	1	1	0	0	0	0	0	0	0	0	0
291	0	0	0	1	0	0	0	1	1	0	1	0	0	0	0	0	0	0	1	1	1	0	0	0	0	0	1	2	1	1	1	1	1	1	1	1	1	1	0	0	0	0	0	0	0	0	0	0	0
292	0	0	0	0	0	0	2	0	2	0	0	0	0	0	0	0	0	2	0	1	1	0	0	0	0	0	2	2	2	2	0	0	0	2	0	2	2	0	1	1	1	0	1	0	1	1	0	0	1
293	1	0	0	0	1	1	1	1	1	0	1	0	1	0	0	0	0	0	2	1	2	0	1	0	0	0	0	1	1	0	0	1	2	1	1	1	2	0	1	0	1	0	1	0	1	0	0	0	2
294	0	0	0	0	0	0	2	1	2	0	1	0	0	0	0	0	0	1	1	1	1	0	0	0	0	2	0	1	1	1	0	1	2	0	1	1	1	0	0	0	2	0	0	0	0	0	0	0	1
295	0	0	0	1	1	1	2	1	1	0	0	1	1	0	1	0	0	1	1	0	0	1	0	0	0	0	0	2	1	0	0	0	2	1	1	1	0	0	0	0	2	2	2	0	1	0	0	0	0
296	0	0	0	0	1	1	2	1	2	0	0	1	2	1	1	1	0	2	0	0	1	1	0	0	0	0	1	2	2	1	1	2	2	2	0	2	1	0	0	0	2	0	1	0	0	0	0	0	1
297	1	0	0	0	0	0	2	2	1	0	0	0	1	0	1	0	0	2	0	0	0	1	0	0	0	0	2	2	2	0	0	0	2	1	1	1	0	0	0	0	2	0	1	1	0	0	0	0	1
298	1	0	0	1	0	0	1	2	1	0	0	0	2	0	1	1	0	2	0	0	1	0	1	0	0	0	1	2	1	1	1	0	1	2	0	2	1	1	0	0	1	0	0	0	0	0	0	0	1
299	1	0	0	1	0	0	1	2	1	0	1	1	1	0	1	0	0	2	0	0	0	0	0	0	0	0	2	2	1	1	1	1	1	2	0	2	1	1	0	0	1	0	0	0	0	1	0	0	0
300	0	1	1	0	0	0	2	0	2	0	2	1	1	0	1	0	0	1	1	1	1	0	1	0	0	0	2	2	2	2	0	2	1	1	0	2	0	0	1	1	0	0	0	0	1	0	0	0	1
301	1	0	1	0	0	1	1	2	1	0	1	0	1	0	1	1	0	0	2	2	2	0	1	0	0	0	1	2	1	1	0	0	2	1	2	1	0	0	1	0	1	0	0	0	0	0	0	0	2
302	0	0	0	1	0	0	2	2	0	0	1	0	2	0	0	0	0	1	1	1	2	0	0	0	0	1	2	2	2	2	0	0	2	0	1	2	2	1	1	1	0	0	1	0	1	0	0	0	1
303	1	0	0	1	0	0	2	2	1	0	1	0	0	0	0	0	0	0	2	2	2	0	0	0	0	0	1	1	2	1	0	2	1	1	0	2	0	0	0	0	1	0	2	0	1	1	0	0	1
304	0	0	0	0	0	0	2	1	2	0	1	1	1	0	1	0	0	1	1	1	1	1	0	0	0	0	1	1	2	1	0	1	2	0	1	1	2	0	1	1	1	0	1	1	1	2	0	1	1
305	0	0	0	1	0	0	2	2	1	0	1	0	0	0	0	0	1	1	1	1	1	1	0	0	0	1	1	2	2	2	0	2	2	0	2	0	2	0	1	1	1	0	0	0	1	0	0	0	0
306	0	0	1	1	0	1	1	2	0	0	2	0	0	0	0	0	0	1	1	1	2	1	0	0	0	0	2	2	2	1	1	0	1	1	1	1	0	0	0	0	2	1	1	1	1	0	0	0	2
307	1	0	0	2	1	1	2	1	2	0	0	0	1	0	1	1	0	2	1	1	1	1	0	0	0	1	1	1	1	1	0	0	0	1	1	1	2	1	1	1	1	0	0	0	0	0	0	0	1
308	1	1	0	0	0	0	1	1	2	0	0	0	2	0	0	0	0	1	1	1	1	0	0	0	0	0	2	2	2	2	0	1	2	1	2	2	0	0	0	0	1	0	0	0	0	1	0	0	1
309	1	0	0	0	0	1	2	1	2	0	0	1	2	0	1	0	0	1	1	1	2	0	1	0	0	0	0	1	1	0	0	0	1	2	0	2	1	0	1	1	1	1	1	0	1	0	0	0	0
310	1	0	0	1	0	0	2	1	2	0	0	0	1	0	1	0	0	1	1	1	1	1	0	0	0	0	1	1	2	0	1	0	2	2	0	2	1	1	0	0	1	0	1	0	1	0	0	0	0
311	0	0	0	0	0	0	2	1	2	0	0	0	0	0	0	0	0	2	0	0	0	0	0	0	0	1	0	2	1	0	0	1	2	1	1	1	2	1	0	0	0	0	0	1	0	0	0	0	0
312	0	0	0	1	1	1	2	0	2	0	0	0	0	0	0	0	0	1	1	1	1	1	0	0	0	0	1	2	2	1	0	0	0	2	0	2	1	1	0	0	2	0	0	0	1	0	0	0	1
313	0	0	0	0	0	0	2	2	2	0	0	0	1	0	0	0	1	0	2	1	2	1	0	0	0	0	1	2	2	1	1	0	1	0	2	1	2	0	1	0	1	1	2	0	1	1	0	0	1
314	0	0	0	1	0	0	2	1	2	0	1	0	0	0	0	0	0	0	1	1	1	1	0	0	0	0	2	0	1	0	0	0	0	2	0	2	2	0	2	2	0	2	2	0	1	0	0	0	2
315	0	1	1	0	0	0	2	1	2	0	0	0	1	0	1	0	0	0	1	2	2	0	0	0	0	0	1	1	2	1	0	1	0	1	1	1	0	0	0	1	1	0	0	0	2	0	0	1	0
316	1	0	1	1	0	0	1	1	2	0	0	0	0	0	0	0	1	2	1	1	1	0	0	0	0	0	1	1	2	0	0	0	1	0	1	1	2	0	0	0	1	0	0	0	0	0	0	0	2
317	1	0	0	0	0	0	2	2	1	0	1	1	1	0	1	0	0	0	2	2	2	0	0	0	0	0	2	2	2	2	0	0	0	0	0	2	1	0	2	2	0	1	1	0	1	0	0	1	2
318	0	0	0	0	0	0	2	0	2	0	0	0	0	0	0	0	0	2	0	0	1	1	1	0	0	1	1	2	1	1	0	0	2	0	2	0	2	0	1	0	1	0	0	0	0	1	0	1	1
319	0	0	0	1	0	0	2	1	1	0	0	0	0	0	0	0	0	1	1	1	2	1	0	0	0	0	2	1	2	1	1	1	1	1	2	1	1	0	1	1	1	0	0	1	0	0	0	0	1
320	1	0	0	0	0	0	2	2	2	1	1	0	0	0	0	0	0	0	2	2	2	1	1	1	1	1	0	2	1	0	0	2	1	1	0	2	0	0	0	0	2	0	1	0	1	0	0	0	1
321	1	0	0	0	0	0	1	2	1	0	1	0	1	0	0	0	0	2	0	1	1	0	0	0	0	0	1	2	1	1	0	1	2	1	1	1	1	0	1	1	1	0	0	0	0	1	0	0	1
322	0	0	0	0	1	1	2	1	2	0	0	0	1	0	2	1	0	2	0	0	1	0	0	0	0	0	1	1	1	1	0	1	2	0	1	0	1	0	0	0	1	1	1	0	1	1	0	0	1
323	0	0	0	1	0	0	2	2	2	0	0	1	2	0	1	0	0	0	1	2	2	0	0	0	0	0	1	2	2	1	0	1	2	2	0	2	2	0	1	0	1	1	1	0	2	0	0	0	0
324	1	1	0	0	1	1	2	2	2	0	0	0	1	0	0	0	0	1	1	0	1	0	0	0	0	0	2	2	2	1	2	0	0	2	0	2	2	0	0	0	2	0	1	0	1	0	0	0	1
325	1	1	0	0	1	1	1	1	1	0	0	0	0	0	0	0	0	2	0	0	2	0	0	0	0	1	2	2	2	2	0	1	0	1	0	2	2	2	0	0	0	0	0	0	0	0	0	0	0
326	1	0	0	0	0	0	2	2	2	0	0	0	1	0	0	0	0	2	0	1	1	0	0	0	0	1	1	0	2	0	0	1	2	2	0	2	2	0	1	1	1	0	0	0	0	0	0	0	2
327	1	1	0	0	0	0	2	0	2	0	0	0	0	0	1	1	0	1	1	1	2	0	0	0	0	0	1	1	2	1	0	0	0	1	1	1	0	0	0	0	1	1	1	0	0	0	0	0	1
328	1	0	0	0	0	0	2	1	1	1	0	0	0	0	0	0	0	1	1	1	1	0	0	0	0	0	1	1	1	1	0	0	2	2	0	2	1	0	0	0	1	1	1	0	0	0	0	0	1
329	1	0	0	1	0	0	2	2	2	0	0	1	1	0	1	0	0	0	2	2	2	0	0	0	0	0	1	1	1	1	0	0	1	0	1	2	1	0	0	0	2	0	0	0	0	0	0	0	1
330	0	0	0	1	0	0	1	1	1	0	0	0	0	0	0	0	0	0	1	1	1	0	0	0	0	0	2	2	2	2	0	0	0	2	1	1	0	0	0	0	1	0	0	2	0	0	0	0	1
331	1	0	0	0	0	0	2	2	2	0	0	0	0	0	0	0	0	1	1	1	1	0	0	0	0	0	1	1	2	0	1	2	2	0	1	1	1	0	1	1	0	0	0	1	0	0	0	0	1
332	0	0	0	1	1	1	2	1	2	0	0	0	0	0	0	0	0	1	2	1	2	1	1	1	1	0	2	2	2	1	2	0	1	2	0	2	2	0	2	2	0	1	1	0	1	2	0	0	1
333	1	0	0	0	0	0	2	2	1	0	0	0	0	0	0	0	0	1	1	0	1	1	1	1	1	1	2	2	2	1	0	0	0	2	0	2	2	0	2	2	0	0	0	0	1	1	0	0	0
334	0	0	0	1	0	0	1	1	2	0	0	0	0	0	0	0	0	1	1	0	2	1	0	0	0	0	2	2	2	2	0	1	1	1	1	1	1	0	0	0	1	1	1	1	1	0	0	0	0
335	0	0	0	0	0	0	1	0	2	0	0	1	2	0	1	0	1	1	2	2	1	2	0	0	0	0	2	2	2	2	0	0	1	1	1	1	1	0	1	1	1	0	0	0	0	0	0	0	2
336	1	0	1	1	1	1	1	1	2	0	0	1	1	0	1	0	0	1	1	0	1	0	0	0	0	2	2	1	2	1	0	1	1	1	0	2	1	0	1	1	0	0	1	0	1	1	0	0	0
337	1	0	0	1	0	0	2	0	2	0	0	0	0	0	0	0	0	0	2	2	2	1	1	0	0	0	2	2	1	1	1	1	1	1	1	1	2	0	2	2	0	0	0	0	0	1	0	0	1
338	0	0	0	1	0	0	2	1	2	0	1	1	1	0	1	0	0	0	2	1	2	0	1	0	0	0	2	2	2	1	1	0	2	1	0	2	1	0	1	1	1	0	0	0	1	1	0	0	0
339	1	1	0	0	0	0	2	1	1	0	1	1	2	0	2	1	0	1	1	1	1	0	1	0	0	1	1	1	2	1	0	0	1	2	0	2	1	0	0	0	2	0	0	1	0	1	0	0	0
340	0	0	0	0	0	0	2	0	2	0	1	1	2	0	1	0	0	0	2	2	1	0	0	0	0	1	2	2	2	2	0	1	1	0	1	1	2	0	0	0	2	0	0	1	0	1	0	1	1
341	1	1	0	0	0	0	0	2	0	0	2	0	1	0	1	0	0	1	1	1	1	0	0	0	0	0	2	2	2	1	1	1	1	1	1	1	2	0	2	2	1	0	0	1	1	1	0	0	0
342	0	0	0	0	0	0	2	1	1	0	0	0	1	0	0	0	0	0	2	2	1	0	1	0	0	1	2	2	2	2	0	2	1	1	1	1	2	0	2	2	0	0	0	1	0	0	0	0	1
343	0	0	0	0	2	2	1	1	1	0	0	1	1	0	1	0	0	0	2	2	2	0	0	0	0	0	2	2	2	2	0	1	2	1	2	2	0	0	0	0	2	1	1	0	1	0	0	0	1
344	1	0	1	1	1	1	2	1	2	0	1	0	2	1	0	1	0	2	0	0	2	1	0	0	0	0	1	1	1	1	0	1	1	1	0	2	2	0	1	0	2	0	0	0	0	0	0	0	1
345	1	0	1	0	1	2	1	2	0	0	0	0	0	0	0	0	0	1	1	1	1	1	0	0	0	0	1	1	2	0	0	0	1	1	1	1	1	0	1	1	0	0	0	0	0	0	0	0	0
346	0	0	0	0	0	0	2	2	2	0	0	1	1	0	1	0	0	1	1	1	2	0	1	1	1	1	0	1	1	0	0	0	2	1	0	2	1	0	1	1	1	0	0	0	0	0	0	0	1
347	0	0	0	0	0	0	2	0	2	0	0	1	2	0	2	1	0	1	1	1	1	0	0	0	0	0	2	2	1	1	0	1	2	0	2	0	0	0	0	0	1	0	0	1	0	0	0	0	0
348	0	1	0	0	0	0	1	1	1	1	1	0	0	0	0	0	0	1	1	1	1	0	0	0	0	1	1	1	2	1	1	1	2	0	1	0	2	1	1	0	0	0	1	0	0	0	0	0	1
349	0	0	0	0	1	1	2	2	1	0	0	0	1	0	1	0	0	0	1	1	1	1	0	0	0	0	1	1	1	1	1	2	2	0	2	0	0	1	0	0	1	0	0	0	0	1	0	0	1
350	0	0	0	1	0	0	2	2	2	0	0	1	2	0	1	0	0	2	0	1	1	1	0	0	0	0	1	2	2	1	1	1	1	2	0	2	0	0	0	0	1	0	0	0	0	0	0	1	1
351	1	0	0	1	0	0	1	1	1	0	1	0	2	0	2	0	0	2	0	1	1	1	1	1	1	0	1	1	2	1	1	1	2	2	0	2	1	0	0	0	2	0	1	0	1	1	0	0	1
352	0	0	0	0	0	0	1	2	1	0	2	0	0	0	0	0	0	0	2	2	2	2	0	0	0	0	1	2	2	2	0	0	0	2	0	2	1	0	0	0	1	0	0	0	0	0	0	0	2
353	1	0	0	1	0	0	1	1	1	0	0	0	2	0	1	0	0	1	1	1	1	1	0	0	0	0	0	0	1	0	0	0	1	1	1	1	1	0	0	0	1	0	1	0	1	2	0	2	2
354	0	0	0	0	0	0	1	2	0	0	0	1	1	0	1	0	1	1	1	2	2	0	0	0	0	0	2	2	2	2	0	1	2	1	1	1	1	0	0	0	1	0	0	0	0	0	0	0	1
355	0	0	0	0	0	0	2	1	0	0	0	0	1	0	0	0	1	1	1	2	2	1	0	0	0	0	1	2	2	2	0	0	2	0	2	1	2	0	0	0	1	0	0	0	0	1	0	0	1
356	1	0	0	1	0	0	2	1	1	0	0	0	0	0	0	0	0	1	1	1	2	1	0	0	0	0	1	2	2	1	1	2	1	1	1	1	2	0	1	0	1	0	0	0	1	1	0	0	1
357	0	1	0	0	1	1	2	1	2	0	0	0	1	0	0	0	1	2	1	2	2	0	1	0	0	0	2	2	2	2	2	1	1	2	2	1	1	0	1	1	1	0	1	0	1	1	0	1	2
358	0	0	0	0	0	0	1	2	1	0	1	1	1	0	1	0	0	1	1	1	1	0	0	0	0	0	1	1	2	1	1	0	2	1	2	0	1	0	1	1	1	0	1	0	0	1	0	0	1
359	0	0	0	0	0	0	2	0	2	0	0	0	0	0	0	0	0	1	1	1	2	0	0	0	0	1	2	2	2	2	1	0	0	0	1	1	2	1	1	1	1	0	0	0	0	0	0	1	1
360	1	0	1	1	0	0	2	1	1	0	1	0	0	0	0	0	0	0	2	2	2	0	0	0	0	0	1	2	1	1	1	0	2	1	1	1	2	0	2	2	0	0	0	0	0	0	0	0	2
361	0	0	1	1	0	0	2	1	2	0	0	1	1	1	0	1	0	0	1	1	2	1	1	1	1	1	1	1	1	1	0	0	2	1	1	1	2	0	2	2	0	2	2	0	1	0	0	0	1
362	0	0	0	0	0	0	1	1	0	1	2	1	1	1	0	1	0	0	2	2	2	0	0	0	0	0	2	2	2	1	0	1	1	2	0	2	2	0	1	1	1	0	0	2	0	0	0	0	1
363	0	0	1	1	0	0	0	2	0	0	1	0	0	0	0	0	0	1	2	1	2	0	0	0	0	0	1	2	2	1	1	0	2	1	0	2	0	0	0	0	1	0	1	0	1	0	0	0	1
364	1	0	0	0	0	0	1	2	1	0	1	0	0	0	0	0	0	1	0	0	0	0	0	0	0	0	2	2	2	2	1	2	2	0	1	1	1	1	0	0	1	0	0	0	0	0	0	0	1
365	1	0	0	0	0	0	2	1	1	1	0	0	0	0	0	0	0	0	2	2	2	0	0	0	0	0	2	2	2	0	0	0	1	1	1	1	2	1	1	0	0	0	0	0	1	1	0	0	1
366	1	0	0	0	0	0	2	1	2	0	0	1	1	0	1	0	0	1	1	1	1	1	0	0	0	0	2	1	2	1	1	1	1	2	2	1	1	0	0	0	1	0	1	0	1	0	0	0	1
367	1	0	0	0	1	1	2	2	0	0	0	1	2	0	1	0	0	1	1	1	1	0	0	0	0	0	1	0	2	0	0	1	1	1	0	2	1	0	0	0	2	0	0	0	1	1	0	0	1
368	0	0	0	0	0	0	2	1	0	0	0	0	0	0	1	1	0	1	0	0	1	1	0	0	0	0	2	1	2	0	0	1	1	1	1	1	2	0	1	1	1	0	0	0	0	0	0	0	0
369	1	0	0	1	1	1	1	2	1	0	1	0	1	0	0	0	0	0	1	1	1	0	0	0	0	0	2	2	2	2	0	0	2	2	0	2	1	0	1	1	1	1	1	0	1	1	0	1	1
370	1	0	0	0	0	0	2	2	1	0	0	1	1	0	1	0	0	1	1	1	1	1	0	0	0	0	2	2	2	2	0	0	0	1	2	1	2	1	1	1	0	0	1	0	1	1	0	0	0
371	0	0	0	1	0	0	2	2	2	0	0	0	0	0	0	0	0	2	0	0	0	0	0	0	0	0	2	2	2	2	2	1	2	1	2	2	1	1	0	0	1	0	0	1	0	0	0	0	0
372	1	0	0	0	1	1	2	0	2	0	0	0	1	0	0	0	0	2	0	0	1	0	0	0	0	1	2	2	2	2	0	2	1	0	2	0	1	0	1	1	1	1	1	0	0	0	0	0	2
373	0	0	0	1	0	0	1	2	0	0	1	0	0	0	0	0	0	0	2	2	2	0	0	0	0	0	2	2	2	0	1	0	1	1	1	1	2	0	2	2	0	0	0	0	0	0	0	0	0
374	0	0	0	0	0	0	1	2	0	0	1	0	0	0	0	0	0	0	2	2	2	0	0	0	0	0	2	0	1	0	0	0	2	2	1	2	1	0	1	1	1	0	0	0	1	0	0	0	0
375	0	0	1	0	0	0	1	2	1	0	1	0	0	0	0	0	0	1	1	1	1	1	0	0	0	0	2	2	2	0	1	1	2	1	0	2	0	0	0	0	2	0	0	0	0	0	0	0	2
376	1	0	1	0	0	1	1	1	1	0	1	0	0	0	0	0	0	1	1	1	2	0	0	0	0	0	1	1	2	1	0	0	2	1	1	1	2	0	2	2	0	1	1	1	1	0	0	0	1
377	1	0	0	0	0	0	2	1	1	0	1	0	0	0	0	0	0	0	2	2	2	0	1	1	1	2	1	1	1	1	0	0	2	1	1	1	1	0	0	0	0	0	1	0	1	1	0	0	0
378	0	0	1	1	1	1	1	1	2	0	0	0	1	0	0	0	0	1	1	0	0	0	0	0	0	0	1	0	2	0	0	0	1	0	1	1	2	0	0	0	2	0	0	1	0	0	0	0	0
379	0	0	0	1	0	0	2	2	1	0	1	0	2	1	0	1	1	2	1	1	1	0	0	0	0	0	2	2	2	1	1	0	0	0	1	1	1	0	2	2	0	0	0	0	1	1	0	0	2
380	1	0	0	0	0	0	2	2	2	0	0	0	0	0	0	0	0	0	2	2	2	0	0	0	0	0	2	2	2	2	0	2	2	2	0	2	2	0	1	1	1	0	0	2	0	2	0	0	2
381	0	0	0	0	0	0	1	1	2	0	0	0	2	0	2	0	0	1	1	1	2	0	0	0	0	1	2	2	2	2	1	1	2	0	1	0	1	0	0	0	2	0	0	1	0	0	0	0	0
382	0	0	0	0	0	0	2	1	2	0	0	0	0	0	0	0	0	1	1	1	1	0	0	0	0	0	1	2	2	1	0	1	1	0	2	0	1	1	0	0	1	0	1	0	1	0	0	0	2
383	1	0	0	0	0	0	2	2	1	1	1	0	1	0	0	0	0	1	1	1	1	1	0	0	0	0	1	2	2	1	1	1	1	0	1	1	2	0	2	2	0	0	1	0	2	1	0	1	1
384	0	0	0	0	0	0	1	2	1	0	1	0	1	0	1	1	0	1	1	1	2	1	0	0	0	0	1	1	2	0	1	1	2	1	1	1	1	0	1	1	1	0	1	0	0	1	0	0	1
385	1	1	0	0	1	1	2	0	2	0	1	0	0	0	0	0	0	1	2	1	2	0	0	0	0	0	2	2	2	2	0	1	1	1	1	1	1	0	0	0	2	0	1	0	1	0	0	0	1
386	0	0	0	0	0	0	2	0	2	0	1	1	2	1	0	1	0	0	2	1	2	0	0	0	0	0	1	2	2	1	1	1	1	1	1	1	1	0	0	0	1	0	0	1	0	0	0	0	0
387	1	0	0	1	0	0	1	2	0	0	0	1	1	0	1	0	0	1	2	1	2	0	0	0	0	0	1	2	2	1	0	0	1	2	0	2	1	0	0	0	2	1	2	0	1	1	0	0	1
388	1	1	0	0	1	1	2	2	2	0	0	0	1	0	1	0	0	1	2	2	2	1	0	0	0	0	2	2	2	2	0	1	1	2	0	2	1	0	2	2	0	0	1	0	1	0	0	1	0
389	0	0	0	0	0	0	2	0	2	0	0	0	0	0	0	0	0	1	0	0	1	1	1	1	1	1	2	2	2	2	1	1	2	0	1	1	1	0	1	0	1	0	0	0	0	1	0	0	0
390	1	0	0	0	0	0	1	2	0	0	1	2	2	0	2	0	0	1	1	1	1	1	1	0	0	1	2	2	2	1	2	0	1	1	0	2	0	1	0	0	1	0	0	0	0	0	0	0	0
391	0	0	1	0	0	1	0	2	0	0	2	0	2	0	2	1	0	1	1	1	1	0	0	0	0	0	1	1	1	1	1	0	1	1	1	1	1	0	1	1	1	0	2	0	2	1	0	0	2
392	0	0	0	0	0	0	0	2	0	0	2	0	2	0	0	0	0	0	2	2	2	0	0	0	0	0	1	2	2	1	1	1	1	1	1	1	2	0	1	1	1	2	2	0	1	0	0	0	2
393	0	0	0	0	0	0	1	2	1	0	2	1	1	0	2	0	0	1	1	1	1	0	0	0	0	0	1	2	2	2	0	1	1	1	1	1	1	1	0	0	0	0	1	0	1	1	0	0	1
394	1	0	0	0	0	1	2	2	1	0	1	1	1	0	1	0	0	1	1	1	2	0	0	0	0	0	1	2	2	1	0	0	0	2	0	2	0	0	0	0	2	0	0	0	0	0	0	0	1
395	1	0	0	0	0	1	2	0	2	0	0	1	1	0	1	0	0	0	2	2	2	0	0	0	0	1	0	2	2	0	1	1	2	1	1	1	2	0	1	1	1	0	0	0	2	1	0	0	1
396	0	0	0	0	0	0	2	1	1	0	0	0	0	0	0	0	0	1	2	2	2	1	0	0	0	0	2	1	2	1	0	0	0	1	2	1	0	0	1	0	1	0	0	0	0	1	0	0	1
397	1	0	1	1	0	0	1	1	1	0	1	1	2	0	2	0	0	0	2	1	2	1	0	0	0	0	1	0	1	0	0	0	1	0	1	1	0	0	0	0	1	0	1	0	1	0	0	0	1
398	1	0	0	1	0	0	2	2	0	0	0	0	1	0	0	0	0	0	2	2	2	0	0	0	0	1	1	2	1	1	0	1	1	1	0	2	1	0	1	1	1	0	1	0	0	1	0	1	1
399	1	0	0	1	0	0	1	1	1	0	1	0	0	0	0	0	0	0	2	1	2	0	2	0	0	1	1	0	2	0	0	2	2	0	2	0	0	0	0	1	1	1	1	0	0	0	0	1	2
400	1	0	0	0	0	0	1	2	1	0	1	0	1	0	0	0	1	2	1	1	1	0	0	0	0	0	1	1	2	2	0	0	1	2	2	0	1	1	0	0	2	0	1	0	0	0	1	0	0
401	1	0	0	0	0	0	1	1	1	1	2	0	1	0	1	0	0	0	2	2	2	0	1	0	0	0	1	2	2	1	1	0	1	2	1	1	1	1	0	0	0	0	0	0	1	1	0	0	1
402	1	0	0	0	0	0	2	2	1	0	0	0	1	0	1	1	0	1	1	1	2	1	1	1	1	1	0	2	1	1	0	1	2	1	1	2	1	0	0	0	1	0	0	0	0	0	0	1	2
403	1	0	0	1	0	0	2	1	2	0	1	1	2	0	1	0	0	2	0	1	1	0	2	0	0	0	1	1	1	1	0	2	1	1	1	1	1	0	0	0	1	1	2	0	0	0	0	0	0
404	1	0	0	0	0	0	1	1	1	0	1	0	1	0	0	0	0	1	1	1	1	1	1	1	1	1	2	2	2	2	0	1	1	2	1	2	1	0	0	0	2	0	0	0	0	0	0	0	1
405	1	0	0	0	0	0	2	0	2	0	0	0	0	0	0	0	1	2	1	2	2	0	0	0	0	1	1	1	2	1	0	2	2	0	1	1	1	0	1	1	1	0	0	0	0	0	0	1	1
406	1	0	0	0	0	0	1	1	2	0	0	2	1	0	1	0	0	1	1	1	2	0	0	0	0	0	1	1	2	0	0	0	1	1	1	1	2	1	1	1	0	0	0	0	0	0	0	0	0
407	0	0	0	0	1	1	2	2	1	0	0	0	0	0	0	0	0	0	1	1	1	1	1	0	0	0	1	2	2	2	1	2	2	0	1	1	1	0	1	1	1	0	0	0	2	1	0	0	0
408	0	0	0	0	0	0	2	2	2	0	1	1	1	0	1	0	0	0	2	2	2	0	0	0	0	0	1	1	2	2	1	0	0	2	0	2	1	1	0	0	0	1	1	1	2	0	0	0	1
409	1	0	0	1	0	0	1	2	1	0	0	1	2	0	1	0	0	0	1	2	2	0	1	0	0	0	2	2	2	2	0	0	1	2	1	2	0	0	1	1	1	0	0	0	0	0	0	0	0
410	1	0	0	1	0	0	1	2	1	0	0	1	1	0	1	0	0	1	1	1	2	0	0	0	0	1	1	2	1	1	0	0	2	1	1	1	0	0	0	0	2	0	0	0	1	0	0	1	2
411	1	0	0	1	0	0	2	0	2	0	0	1	1	0	2	1	0	0	2	2	2	0	0	0	0	1	1	2	2	2	0	0	0	1	2	0	1	0	1	1	1	0	1	0	1	0	0	0	1
412	1	0	0	0	0	0	2	1	2	0	0	0	1	0	2	1	0	1	1	1	1	0	0	0	0	0	2	2	2	2	0	0	1	2	0	2	1	0	0	0	2	1	1	0	1	0	0	1	1
413	1	0	0	0	0	0	2	2	2	0	0	0	0	0	0	0	1	1	1	2	2	0	0	0	0	0	1	0	2	0	0	0	2	1	1	1	2	0	1	1	0	0	1	0	2	2	0	0	1
414	1	0	0	1	0	0	1	2	0	0	2	0	1	0	1	1	0	1	1	1	1	1	0	0	0	0	0	2	1	1	0	0	2	2	1	2	1	0	0	0	2	0	0	0	0	0	0	0	1
415	0	0	0	0	0	0	2	1	1	0	0	2	2	1	1	1	1	1	1	2	2	0	1	1	1	1	1	2	1	1	0	1	2	1	2	2	2	1	0	1	1	0	1	0	0	0	0	0	0
416	1	0	0	1	0	0	2	1	1	0	1	0	0	0	0	0	1	2	1	1	1	0	0	0	0	0	1	1	2	1	0	0	0	1	2	1	1	0	1	1	1	0	0	0	0	0	0	0	0
417	0	0	0	0	1	1	1	1	2	0	1	1	2	0	1	0	1	1	2	2	1	0	1	0	0	0	1	1	2	0	0	0	0	2	0	2	0	0	0	0	2	0	1	0	1	0	0	0	1
418	0	0	0	1	0	0	1	1	1	0	1	2	2	0	2	0	0	0	2	2	2	1	0	0	0	0	1	2	2	1	1	0	0	2	0	2	2	0	1	1	1	0	0	0	0	0	0	0	1
419	1	0	0	0	0	0	1	2	0	0	0	1	0	0	0	0	0	1	1	1	1	0	0	0	0	0	0	1	2	1	0	0	1	1	0	2	2	1	1	1	0	2	2	0	0	2	0	0	1
420	1	0	0	0	2	2	2	0	2	0	1	1	1	0	1	0	0	0	2	2	2	1	0	0	0	0	1	2	1	1	1	0	1	1	1	1	2	0	1	1	1	0	0	0	1	1	0	0	0
421	1	0	0	1	0	0	1	2	1	0	0	2	2	1	1	1	0	1	1	1	1	0	0	0	0	1	2	2	2	1	1	0	0	0	1	1	1	1	0	0	1	0	0	1	0	0	0	0	2
422	0	0	0	1	0	0	0	2	0	0	1	1	2	0	1	0	0	1	0	0	1	1	0	0	0	0	0	1	2	1	0	0	2	1	0	2	1	0	0	0	1	0	0	2	0	0	0	0	2
423	1	0	0	0	0	0	1	1	2	0	0	0	1	0	1	1	0	2	1	1	2	1	0	0	0	0	1	1	2	1	0	0	1	0	1	1	2	0	1	1	1	1	2	0	1	1	0	0	1
424	0	0	0	0	0	0	2	2	1	0	0	0	0	0	0	0	0	1	1	1	2	0	0	0	0	0	0	1	1	0	0	0	0	1	0	2	1	0	0	0	2	1	2	0	1	1	0	0	0
425	1	0	0	1	0	0	2	2	2	0	0	0	0	0	0	0	0	0	2	1	2	0	0	0	0	0	1	1	2	1	1	1	2	0	1	1	1	0	1	1	1	0	1	0	1	0	0	1	0
426	0	0	0	0	0	0	2	1	2	0	1	1	2	0	2	0	0	1	1	1	1	1	0	0	0	0	2	2	2	2	1	1	2	2	0	2	1	0	0	0	0	0	0	0	0	0	0	0	0
427	0	0	0	1	0	0	2	2	1	0	0	1	1	0	1	0	0	0	2	2	2	0	0	0	0	0	2	2	2	2	0	0	1	2	0	2	1	0	0	0	1	2	2	0	0	2	0	0	0
428	1	0	0	0	0	0	2	2	1	0	0	0	1	0	0	0	0	1	1	1	2	0	0	0	0	0	2	2	2	2	1	0	1	2	0	2	2	0	2	1	0	0	1	0	1	1	0	1	2
429	0	0	1	0	1	2	1	2	1	0	2	0	0	0	0	0	0	0	2	2	2	1	0	0	0	0	2	2	2	2	0	2	2	1	0	2	0	0	0	0	2	0	1	0	1	1	0	1	0
430	1	0	1	1	0	0	2	2	1	0	1	1	1	0	1	0	0	2	0	0	0	0	0	0	0	0	1	1	2	1	0	0	1	2	0	2	2	1	0	1	1	0	1	0	0	0	0	1	1
431	1	0	0	1	0	0	2	1	2	0	0	0	0	0	0	0	1	0	2	1	2	1	0	0	0	0	2	2	2	2	2	1	2	2	0	2	1	0	0	0	2	0	0	0	1	1	0	0	1
432	1	0	0	0	1	1	2	1	2	0	0	1	0	0	0	0	0	0	2	1	2	0	0	0	0	0	1	0	1	0	0	0	2	1	2	0	2	0	1	0	2	0	1	0	1	1	0	0	0
433	0	0	0	0	0	0	1	1	0	1	1	0	0	0	0	0	0	0	2	2	2	1	1	1	1	1	2	2	2	1	2	0	2	2	1	2	0	0	0	0	1	0	0	0	0	0	0	0	2
434	1	0	0	0	0	0	2	2	0	0	0	0	2	0	1	0	0	1	1	1	2	0	1	0	0	0	2	2	2	2	0	0	2	2	0	2	1	0	1	1	1	0	1	0	1	0	0	0	2
435	1	0	1	1	0	0	1	1	2	0	0	0	0	0	0	0	0	0	2	2	2	0	0	0	0	0	1	1	1	1	1	1	2	1	2	1	2	1	1	1	0	0	0	0	0	1	0	0	0
436	1	0	0	0	0	0	2	1	2	0	0	1	1	0	1	0	0	2	0	0	0	0	0	0	0	0	1	2	2	2	0	0	1	1	1	1	2	2	0	0	0	0	0	1	0	0	0	0	0
437	0	0	0	0	1	1	2	2	1	0	0	0	1	0	0	0	0	0	2	2	2	1	0	0	0	0	1	1	1	1	0	1	2	1	1	1	2	1	0	0	0	0	0	1	0	0	0	0	0
438	0	0	0	1	0	0	2	1	2	0	1	0	1	0	1	1	0	2	0	1	1	0	1	0	0	0	1	2	2	2	0	1	1	2	1	1	1	0	0	0	0	0	1	0	1	0	0	0	1
439	1	0	0	0	1	1	2	2	0	0	0	0	2	0	1	1	1	2	1	1	1	1	1	1	1	1	2	2	2	1	2	2	2	0	1	1	1	0	0	0	2	0	2	0	2	1	0	1	1
440	0	0	0	0	0	1	2	2	1	0	1	1	1	0	2	0	0	0	1	1	2	0	1	0	0	0	1	1	2	1	0	0	1	0	1	1	2	0	1	1	1	0	1	0	1	0	0	0	1
441	1	0	0	0	1	1	1	1	1	1	2	0	1	0	0	0	0	2	1	1	2	0	0	0	0	0	2	2	2	1	1	1	1	1	1	1	1	0	1	0	1	0	1	1	1	2	0	1	0
442	1	0	0	2	0	0	2	1	1	0	0	0	0	0	0	0	0	1	1	1	2	0	0	0	0	0	0	1	1	0	0	2	2	2	0	2	2	0	2	2	0	0	0	0	2	0	0	0	1
443	0	0	1	1	0	0	2	2	1	1	1	0	0	0	0	0	1	2	1	1	1	0	0	0	0	0	1	1	1	1	0	1	1	1	1	1	0	0	0	0	2	0	0	1	0	1	0	0	2
444	0	0	0	1	0	0	2	2	2	0	0	0	0	0	0	0	0	1	1	1	1	0	0	0	0	0	1	2	2	1	0	1	2	1	0	2	2	0	2	2	0	0	1	0	0	1	1	0	1
445	0	0	0	0	0	1	2	2	2	0	1	0	0	0	0	0	0	1	1	1	1	0	0	0	0	0	1	2	1	1	0	1	1	2	1	1	2	1	1	1	0	0	1	1	1	2	0	1	1
446	0	0	0	0	0	0	1	2	0	0	0	1	1	0	1	0	0	2	0	0	0	0	1	0	0	0	0	2	1	1	0	1	2	0	0	2	1	0	0	0	2	0	1	0	1	1	0	0	2
447	1	0	0	0	0	0	2	1	2	0	0	1	0	0	0	0	0	0	1	1	1	1	1	0	0	1	2	1	2	1	0	1	1	2	1	2	2	0	1	1	0	0	0	0	0	0	0	0	0
448	0	0	0	1	0	0	2	2	1	0	0	0	0	0	0	0	0	0	2	2	2	0	0	0	0	0	2	2	2	2	0	1	2	0	1	1	1	0	0	0	1	0	0	0	0	0	0	0	0
449	1	0	1	0	0	0	2	2	1	0	0	1	2	0	2	0	0	0	2	2	2	1	2	1	1	1	2	2	2	1	0	1	1	1	1	1	1	1	0	0	1	0	0	0	1	0	0	0	0
450	1	0	0	0	0	0	1	1	2	1	0	0	0	0	0	0	0	2	0	1	1	0	1	0	0	1	2	2	2	2	0	0	1	2	0	2	1	0	0	0	1	0	0	0	0	0	0	0	1
451	0	1	0	0	0	0	1	1	2	0	0	0	0	0	0	0	0	1	1	1	1	0	0	0	0	0	1	2	1	1	1	0	2	1	2	1	2	1	0	0	0	0	1	0	1	0	0	0	1
452	0	0	0	0	0	0	1	2	1	0	0	0	1	0	0	0	0	1	1	1	1	0	1	0	0	0	2	2	2	2	0	1	1	2	1	2	1	1	0	0	1	0	1	0	2	1	0	0	1
453	1	0	0	0	0	0	1	2	1	1	1	0	1	0	0	0	0	1	1	1	1	1	1	0	0	0	1	1	2	1	0	1	2	0	1	0	2	0	1	0	1	1	1	0	1	0	0	0	1
454	0	1	0	0	0	0	1	2	1	1	1	1	2	0	2	0	0	1	1	1	1	1	0	0	0	0	1	2	2	1	1	0	0	2	0	1	0	0	0	0	2	0	0	0	0	0	0	1	0
455	0	0	0	0	0	0	2	0	2	0	1	0	0	0	0	0	0	0	2	2	2	0	0	0	0	0	2	2	2	1	2	0	2	1	0	2	1	0	0	0	0	0	0	0	0	0	0	0	2
456	1	0	2	0	0	0	1	1	2	0	0	0	1	0	1	0	0	0	2	2	2	0	1	0	0	0	1	2	2	1	1	2	1	2	0	2	2	1	1	1	0	0	0	1	0	0	0	0	0
457	0	0	0	0	0	0	2	1	1	0	0	0	0	0	0	0	0	2	1	1	1	2	0	0	0	0	2	2	2	2	1	0	1	1	1	1	1	0	1	1	1	1	1	0	0	0	0	0	0
458	1	0	0	0	0	0	2	0	2	0	0	0	1	0	0	0	0	0	1	1	1	0	0	0	0	1	2	2	2	2	1	0	1	0	1	1	2	0	1	1	1	0	0	0	0	0	0	0	1
459	1	0	0	0	0	0	2	2	2	0	0	0	1	0	0	0	0	0	2	2	2	0	1	0	0	0	2	2	2	2	0	0	1	1	1	1	0	0	0	0	2	0	0	0	1	1	0	1	2
460	0	0	0	0	0	0	1	1	1	0	2	1	1	0	1	0	0	1	1	1	2	0	1	0	0	0	2	2	2	2	0	0	1	1	1	1	1	1	0	0	1	0	0	0	0	0	0	0	0
461	1	0	0	0	0	0	2	2	1	0	0	1	1	0	1	0	0	1	1	2	2	1	1	1	1	1	2	2	2	1	1	1	1	2	0	2	2	0	1	1	1	0	0	1	0	0	0	0	0
462	1	0	1	1	1	1	2	1	2	0	0	0	1	0	0	0	0	2	0	0	2	1	1	1	1	1	1	2	2	2	0	0	1	2	0	2	2	1	1	1	1	0	1	0	1	0	0	1	1
463	1	0	0	0	0	0	2	1	2	0	0	1	1	0	1	0	0	0	2	2	2	0	2	0	0	0	0	2	2	0	1	0	1	2	0	2	1	0	0	0	2	0	1	1	1	2	0	0	0
464	0	0	0	1	0	0	2	2	2	0	0	1	1	0	1	0	0	1	1	1	1	0	0	0	0	2	2	2	2	2	0	0	1	2	0	2	0	0	0	0	1	1	1	0	1	1	0	0	1
465	0	0	0	1	0	0	1	1	1	0	1	0	2	0	0	0	0	1	2	2	2	1	0	0	0	0	1	0	2	0	0	1	2	0	1	1	2	1	1	1	0	1	1	0	1	1	0	0	1
466	1	0	1	0	0	0	2	2	1	0	0	1	2	0	2	1	1	0	2	1	2	1	0	0	0	0	2	2	2	1	1	1	1	2	1	1	1	0	0	0	0	0	0	1	1	1	0	0	1
467	1	0	0	0	2	2	1	2	0	0	1	0	1	1	0	1	0	0	2	2	2	0	1	0	0	0	2	2	2	1	0	0	1	2	0	2	0	0	0	0	2	0	1	0	1	2	0	1	1
468	1	0	0	0	0	0	2	1	2	0	0	0	0	0	0	0	0	2	0	1	2	0	0	0	0	1	0	1	1	1	0	1	1	1	0	2	2	0	2	2	0	1	1	0	0	0	0	0	1
469	0	0	0	0	1	1	2	2	1	0	0	0	0	0	0	0	0	1	1	1	1	0	0	0	0	0	1	2	1	1	0	2	1	0	2	0	2	0	1	1	0	0	0	1	1	1	0	0	0
470	0	1	0	0	1	1	0	2	0	1	2	0	1	0	0	0	0	0	2	2	2	0	1	0	0	0	1	1	2	1	0	0	1	2	1	1	2	0	2	2	0	0	1	0	1	2	0	0	1
471	0	0	1	0	0	0	2	0	2	0	0	0	1	0	0	0	0	1	1	1	1	2	0	0	0	0	1	2	1	1	1	0	0	1	2	0	1	0	0	0	2	1	1	0	1	0	0	0	0
472	0	1	1	1	0	0	2	1	1	0	1	0	1	0	1	0	0	1	1	1	1	1	0	0	0	0	1	2	2	1	1	0	1	1	1	1	2	0	2	2	0	0	1	0	0	1	0	0	0
473	1	0	0	1	0	0	2	1	2	0	0	0	0	0	0	0	0	1	2	1	2	1	0	0	0	0	1	2	2	1	0	0	0	1	2	1	2	1	0	0	0	0	1	0	1	0	0	0	0
474	1	0	0	1	0	0	2	0	1	0	1	1	1	0	1	0	0	0	2	1	2	1	1	0	0	1	2	2	2	2	0	1	2	1	2	2	1	0	1	0	1	0	0	0	0	0	0	0	0
475	1	0	0	0	1	1	2	1	2	0	0	1	1	0	0	0	0	0	2	1	2	0	1	0	0	0	2	2	2	1	2	0	2	1	1	1	0	0	0	0	2	0	0	0	0	0	0	1	1
476	0	0	1	1	0	0	1	1	1	0	1	1	2	0	1	0	0	2	0	1	1	0	0	0	0	1	2	2	2	1	1	1	2	1	0	2	1	1	0	0	1	1	1	0	1	0	0	0	1
477	0	0	0	0	0	0	1	2	1	0	0	1	2	0	1	0	0	1	1	1	1	0	2	0	0	0	2	2	2	2	1	0	1	2	2	0	1	0	1	1	1	1	1	0	1	0	0	0	0
478	0	0	0	0	0	0	2	1	1	0	0	0	0	0	0	0	0	1	1	1	2	1	0	0	0	0	1	0	1	0	0	0	0	2	0	2	1	1	0	0	1	0	1	0	2	0	0	0	1
479	0	0	0	1	0	0	2	2	1	0	0	0	1	0	2	1	0	0	2	2	2	1	1	0	0	1	1	1	1	1	0	1	1	0	1	1	2	2	0	0	0	0	0	0	1	1	0	0	2
480	1	0	0	1	0	0	0	2	0	0	2	0	0	0	0	0	0	0	2	2	2	0	0	0	0	0	2	1	2	1	1	1	2	2	0	2	1	0	0	0	1	0	0	0	0	0	0	0	2
481	1	0	0	0	0	0	2	1	2	0	0	1	1	0	1	0	0	0	2	2	2	0	0	0	0	0	1	2	2	2	1	1	2	0	1	1	0	0	0	0	2	0	0	0	1	0	0	0	1
482	1	0	0	0	0	0	2	1	1	0	0	1	2	0	2	1	0	1	1	1	1	0	0	0	0	1	1	2	2	1	0	0	2	2	0	2	1	0	1	1	1	0	0	0	0	1	0	0	0
483	0	0	0	1	0	0	1	2	1	0	0	1	2	0	1	0	0	1	1	1	1	1	0	0	0	1	1	1	2	1	0	1	2	0	0	2	2	0	1	0	1	1	1	0	0	0	0	0	1
484	0	0	0	0	1	1	2	1	2	0	0	0	0	0	1	1	0	1	1	1	2	2	1	1	1	1	2	2	2	2	0	2	1	2	0	2	2	0	2	2	0	0	0	0	0	0	0	0	1
485	1	0	1	0	1	1	2	2	2	0	1	1	1	0	1	0	0	0	2	2	1	1	0	0	0	0	0	2	1	0	0	0	0	1	0	2	2	1	1	0	0	1	2	0	0	0	0	0	1
486	1	0	0	0	0	0	2	0	2	0	0	1	1	0	1	0	0	1	1	1	1	0	0	0	0	0	2	2	1	0	0	1	1	1	1	1	1	0	2	2	0	0	0	1	1	1	0	1	1
487	0	0	0	0	0	0	2	2	1	0	1	0	1	0	1	0	0	1	2	2	2	0	1	0	0	0	1	1	2	1	1	0	1	0	1	2	2	0	0	0	1	0	0	1	1	1	0	0	1
488	0	0	0	0	0	0	2	2	2	0	0	0	0	0	0	0	0	0	2	2	2	0	0	0	0	0	1	2	1	1	0	1	2	1	1	1	2	0	2	1	0	0	1	0	1	0	0	0	2
489	0	0	0	0	0	0	2	0	2	0	0	1	2	0	1	0	0	2	0	0	1	0	0	0	0	0	2	2	2	2	0	1	1	1	1	1	1	1	0	0	1	0	1	0	1	1	0	2	2
490	0	0	0	1	1	1	1	1	2	0	0	0	0	0	0	0	0	2	0	0	0	1	0	0	0	0	2	2	2	2	0	2	1	2	0	2	1	0	0	0	1	0	0	0	1	0	0	0	1
491	0	0	0	0	0	0	2	0	2	0	0	0	0	0	0	0	0	0	1	2	2	1	0	0	0	0	0	1	1	1	0	1	2	1	1	1	2	0	1	1	1	1	1	0	1	0	0	1	2
492	1	0	0	0	0	0	2	2	2	0	0	0	2	0	1	0	0	0	2	2	2	0	0	0	0	1	1	1	1	1	0	2	1	0	2	0	2	0	1	1	0	0	1	0	1	2	0	0	0
493	0	0	1	0	0	1	2	1	2	0	0	1	1	1	0	1	0	2	0	1	1	0	0	0	0	0	2	2	2	2	0	0	1	1	1	1	1	1	0	0	1	1	1	1	1	0	0	0	0
494	0	0	0	0	0	0	1	2	0	0	1	1	2	0	1	0	0	0	1	1	2	0	1	1	1	2	1	1	2	0	1	1	1	2	1	2	2	0	2	1	0	1	1	0	0	1	0	0	0
495	0	0	0	0	1	1	2	2	1	0	0	0	0	0	0	0	0	2	0	0	0	0	0	0	0	0	2	2	2	2	0	1	1	2	0	2	2	1	1	0	0	0	0	2	0	2	0	0	0
496	1	1	0	0	0	0	1	1	1	0	1	0	0	0	0	0	0	0	2	2	2	0	0	0	0	0	2	2	2	2	0	1	2	0	1	0	1	0	1	1	1	0	0	0	0	0	0	0	0
497	1	0	0	0	0	0	0	1	1	1	1	1	2	0	2	1	0	1	1	2	2	1	0	0	0	0	2	2	2	2	0	0	1	2	0	2	2	2	0	0	0	0	0	0	1	1	0	0	0
498	1	0	0	1	0	0	2	2	2	0	0	0	0	0	0	0	0	1	1	0	1	1	0	0	0	1	2	2	2	2	0	1	2	0	1	1	1	0	2	2	0	0	0	1	0	0	0	0	2
499	0	0	0	1	1	1	2	1	0	0	0	0	0	0	0	0	1	0	2	1	2	1	2	1	1	1	1	0	2	0	0	1	1	1	1	1	0	0	0	0	1	0	1	0	1	0	0	1	2
500	0	0	0	0	1	1	2	1	1	0	0	0	2	0	2	1	0	0	1	2	2	0	1	0	0	1	1	1	2	0	0	0	1	2	0	2	1	0	0	0	2	0	0	0	1	1	0	0	2
501	1	0	0	0	0	1	2	0	2	0	0	0	1	0	0	0	0	1	2	2	2	0	0	0	0	1	1	1	2	0	1	0	1	2	0	2	1	0	1	0	1	0	0	0	1	1	0	1	1
502	0	0	0	1	0	0	2	1	2	0	0	1	2	0	2	0	0	1	1	1	1	0	0	0	0	1	1	1	2	1	1	1	2	1	1	1	2	0	1	0	2	0	0	0	0	0	0	1	1
503	0	0	0	0	0	0	1	2	0	0	0	0	1	0	0	0	0	1	1	1	1	0	0	0	0	0	2	2	2	2	0	0	0	2	0	2	1	0	0	0	2	1	1	0	1	0	0	0	1
504	0	0	0	0	2	2	2	1	2	0	1	0	0	0	0	0	0	0	1	2	2	1	0	0	0	0	1	1	2	1	0	1	2	0	1	1	1	0	2	2	0	0	1	0	1	0	0	0	1
505	1	0	0	0	1	1	2	2	1	0	0	1	1	0	0	0	0	0	1	2	2	0	0	0	0	0	2	2	2	1	1	1	2	1	1	1	1	0	1	1	1	1	1	0	1	1	0	0	1
506	1	0	0	0	0	0	0	1	1	1	1	0	0	0	0	0	0	1	1	1	1	1	0	0	0	0	1	2	2	1	0	0	2	1	0	2	1	1	0	0	1	0	1	0	1	0	0	0	1
507	1	0	0	0	2	2	2	1	1	0	0	0	0	0	0	0	0	2	0	0	1	0	0	0	0	0	0	2	1	1	0	0	0	2	0	2	1	1	0	0	1	0	0	0	0	1	0	1	1
508	1	0	0	1	0	0	2	1	2	0	0	0	0	0	0	0	0	2	1	1	2	1	1	1	1	1	0	1	2	0	0	0	2	1	1	1	0	0	0	0	1	1	1	1	2	0	0	0	0
509	1	0	0	0	0	0	2	1	2	0	0	1	1	0	1	0	0	1	1	1	2	1	0	0	0	0	1	1	2	1	0	0	2	2	0	2	1	0	0	0	0	0	1	0	0	0	0	0	1
510	1	0	0	1	0	0	2	1	1	0	0	0	0	0	0	0	0	0	2	1	2	0	1	0	0	1	2	2	2	2	0	0	2	1	1	1	2	0	0	0	1	0	2	0	2	1	0	0	1
511	1	0	0	0	1	1	2	1	2	0	0	1	1	0	1	0	0	0	2	2	2	1	0	0	0	0	2	2	2	0	0	1	2	1	1	2	2	0	1	1	1	0	0	0	0	0	0	0	1
512	0	0	0	0	0	0	1	2	1	0	1	1	2	0	1	0	0	1	1	1	2	0	0	0	0	0	0	1	2	0	0	0	2	1	1	1	0	0	1	1	1	0	0	0	0	0	0	0	1
513	0	0	1	2	0	0	2	2	2	0	0	0	0	0	0	0	0	0	1	1	1	1	0	0	0	0	1	2	2	1	0	1	1	1	1	1	1	0	1	1	1	0	0	1	0	0	0	0	1
514	0	0	0	1	0	0	1	2	1	1	1	0	0	0	0	0	0	0	2	1	2	0	1	0	0	0	1	2	2	1	1	0	0	2	0	2	0	0	0	0	2	0	0	0	0	0	0	0	0
515	1	1	0	0	0	0	2	2	1	0	0	1	0	0	0	0	0	0	1	2	2	0	1	0	0	0	0	0	1	0	0	1	1	1	1	1	1	0	0	0	1	0	0	0	0	0	0	0	1
516	1	0	0	0	0	0	2	1	2	0	1	1	1	0	1	0	0	0	1	1	1	0	0	0	0	0	2	2	2	1	1	1	2	0	0	2	2	0	1	1	1	0	0	0	0	0	1	0	0
517	1	0	0	0	0	0	2	1	2	0	0	1	1	0	1	0	0	1	1	1	1	1	0	0	0	0	2	1	2	0	0	1	1	1	1	1	1	0	2	2	0	0	1	0	1	0	0	0	1
518	0	1	0	0	0	0	1	2	1	0	1	1	2	0	1	0	1	1	1	1	2	0	0	0	0	0	2	1	2	0	0	0	1	0	1	1	1	0	0	0	2	0	0	0	0	0	0	0	0
519	0	0	0	0	0	0	2	2	2	0	0	0	1	0	1	0	0	2	1	1	2	0	0	0	0	1	1	2	2	2	1	0	1	2	0	2	0	0	0	1	1	0	0	0	0	0	0	0	1
520	0	0	1	1	0	0	0	1	1	0	1	0	0	0	1	1	0	0	1	2	2	0	0	0	0	0	2	2	2	1	2	0	1	1	0	1	1	0	1	1	1	0	2	0	1	1	0	0	0
521	1	0	0	1	0	0	2	0	2	0	1	0	1	0	0	0	0	2	0	0	0	0	0	0	0	0	1	2	2	1	1	1	2	2	0	2	1	0	0	0	1	0	1	0	1	0	0	0	0
522	1	0	0	1	0	0	2	2	2	0	0	0	0	0	0	0	1	1	1	1	1	1	0	0	0	0	1	1	2	2	0	1	2	0	1	1	2	1	1	1	1	0	0	1	0	0	0	0	1
523	1	0	0	0	1	1	1	2	0	0	0	0	2	0	2	0	0	1	1	0	1	1	0	0	0	0	2	2	2	2	1	1	1	1	0	2	1	0	0	0	1	0	0	0	0	0	0	0	0
524	1	0	0	1	0	0	2	1	1	0	1	0	0	0	0	0	0	2	0	1	1	1	1	1	1	1	2	2	2	2	0	0	1	0	2	0	0	0	0	0	2	0	0	0	0	1	0	0	1
525	1	0	0	0	0	0	1	1	2	0	0	1	1	0	1	0	1	2	1	1	1	0	1	0	0	0	2	2	2	1	0	1	1	1	0	2	1	0	0	0	2	0	0	0	0	0	0	0	0
526	0	0	0	0	0	0	2	2	1	0	0	0	0	0	0	0	0	0	1	2	2	1	0	0	0	0	1	1	1	1	1	0	2	1	0	2	0	0	0	0	2	0	1	0	1	1	0	0	0
527	1	1	0	0	0	0	1	1	2	0	0	0	0	0	0	0	0	1	1	1	2	2	0	0	0	0	2	2	2	1	1	2	1	1	1	1	1	0	0	0	2	0	0	0	0	1	0	0	0
528	0	0	0	1	0	0	1	2	0	0	1	0	1	0	0	0	0	1	0	0	0	0	0	0	0	1	2	1	2	0	0	1	1	1	0	2	1	0	1	1	1	0	0	0	1	1	0	0	1
529	1	0	0	0	0	0	2	2	2	0	0	0	1	0	0	0	0	0	2	2	2	0	0	0	0	0	2	2	2	2	1	0	1	1	1	1	0	0	0	0	2	0	0	0	0	1	0	1	2
530	1	0	0	0	0	0	1	2	0	0	1	1	2	0	2	0	0	2	0	0	1	1	1	1	1	1	2	2	2	2	0	0	1	2	2	0	2	0	1	1	1	0	0	0	0	0	0	0	1
531	1	1	0	0	0	0	1	1	2	0	0	0	1	0	0	0	0	2	0	0	1	0	0	0	0	1	1	1	2	1	0	2	2	0	1	1	1	0	1	1	1	0	1	0	1	0	0	1	1
532	0	0	0	0	1	1	1	2	1	0	1	0	0	0	0	0	0	1	1	1	1	0	0	0	0	0	2	2	2	1	1	1	2	1	1	1	2	0	1	0	1	0	2	0	2	1	0	0	2
533	0	0	0	0	0	0	1	2	1	0	0	1	1	0	1	0	0	1	1	1	1	2	0	0	0	0	2	2	2	2	1	0	1	2	0	2	1	0	0	0	0	0	0	0	0	0	0	0	1
534	1	0	0	0	0	1	2	2	1	0	1	1	1	0	1	0	0	1	1	2	2	1	1	1	1	1	1	2	1	1	0	1	2	2	0	2	0	0	0	1	1	0	1	0	1	1	0	0	2
535	1	0	0	0	0	0	2	2	1	0	1	0	0	0	0	0	0	0	2	2	2	0	0	0	0	2	1	1	1	1	0	1	1	1	1	1	2	0	1	0	1	1	1	0	0	1	0	0	0
536	1	1	0	0	0	0	2	2	0	0	1	0	0	0	0	0	0	1	1	1	2	0	0	0	0	1	2	2	2	2	1	1	1	1	1	1	2	0	2	2	0	0	0	1	0	0	0	0	1
537	1	0	0	0	0	0	2	1	0	0	0	1	1	0	1	0	1	1	2	2	2	0	0	0	0	0	2	2	2	2	0	0	2	1	1	1	2	1	0	0	1	0	0	0	0	0	0	0	0
538	1	0	0	1	0	0	1	2	0	0	1	1	2	0	1	0	0	1	2	2	2	1	0	0	0	0	1	2	1	1	0	0	1	1	1	1	1	0	1	1	1	0	0	0	0	0	0	0	0
539	1	0	0	0	0	0	2	2	2	0	0	1	1	0	1	0	1	2	1	1	1	0	0	0	0	0	2	2	2	2	1	0	2	1	0	2	2	0	2	2	1	1	1	0	0	1	0	1	2
540	1	0	0	0	0	0	0	2	0	0	1	0	0	0	0	0	0	0	2	2	2	0	1	0	0	0	2	2	2	2	0	0	2	2	0	2	2	0	1	1	0	0	1	0	1	0	0	0	0
541	0	0	0	0	1	1	2	2	2	0	0	0	2	0	2	0	0	1	1	1	1	1	0	0	0	0	2	2	2	2	0	1	1	2	1	2	0	0	0	1	1	0	0	0	0	0	0	0	0
542	1	0	0	1	0	0	2	0	2	0	1	0	0	0	0	0	0	1	1	1	2	0	0	0	0	0	2	1	2	1	0	2	2	1	0	2	1	0	0	0	2	0	0	0	0	0	0	0	0
543	1	0	0	0	0	0	2	2	1	0	0	1	2	0	1	0	0	0	2	2	2	2	1	1	1	1	1	2	2	1	0	1	1	1	0	2	1	0	1	1	1	0	0	0	1	1	0	0	1
544	0	0	0	0	0	0	2	2	1	0	0	0	0	0	0	0	0	0	2	2	2	1	0	0	0	0	2	2	2	1	1	0	2	2	0	2	1	0	2	2	0	0	0	0	0	0	0	2	2
545	1	0	0	0	1	1	2	1	2	0	0	0	0	0	0	0	0	1	1	1	2	0	0	0	0	0	0	1	1	0	1	1	2	0	2	0	1	1	0	0	0	0	0	0	0	0	0	0	2
546	1	0	0	0	0	0	1	1	2	0	1	0	0	0	0	0	0	1	1	1	1	0	0	0	0	1	0	0	1	0	0	0	2	1	0	2	0	0	0	0	1	0	0	0	0	1	0	2	2
547	1	0	0	0	1	1	1	1	2	0	0	1	2	0	2	0	1	0	2	1	2	0	1	0	0	0	2	2	2	2	1	0	1	1	1	1	1	0	2	2	0	0	1	0	1	1	0	0	0
548	1	0	0	0	0	0	2	0	2	0	1	0	1	0	0	0	0	2	0	0	1	1	1	1	1	1	2	2	2	1	0	1	2	1	1	1	2	0	0	0	1	0	0	0	0	0	0	0	0
549	1	0	0	0	0	0	2	2	1	1	1	0	1	0	0	0	0	1	1	0	2	0	0	0	0	0	2	2	2	1	0	0	1	1	1	1	2	1	0	0	0	0	1	0	1	1	0	0	0
550	1	0	0	1	0	0	2	2	2	0	1	1	1	0	0	0	0	0	2	2	2	0	1	0	0	1	1	1	2	1	0	1	2	0	0	2	1	0	1	1	1	1	1	0	1	0	0	1	2
551	0	0	0	0	0	0	1	1	2	0	0	0	0	0	0	0	0	0	2	1	2	1	1	0	0	1	0	2	1	0	0	0	0	2	0	1	1	0	1	1	1	0	1	1	1	2	0	0	1
552	0	1	0	0	0	0	2	0	2	0	0	0	0	0	0	0	0	1	2	1	2	0	0	0	0	0	1	2	2	1	0	1	1	0	2	0	2	0	1	1	0	1	1	0	1	1	0	0	0
553	1	0	0	1	0	0	1	2	1	0	1	0	1	0	0	0	0	0	2	2	2	1	0	0	0	0	1	2	2	1	0	0	2	1	2	1	1	0	1	1	1	2	2	0	1	0	0	0	1
554	0	0	0	0	0	0	1	1	2	0	0	0	0	0	0	0	0	0	2	2	1	0	0	0	0	0	1	2	2	1	1	0	0	2	0	2	1	0	0	0	0	0	0	0	0	0	0	0	1
555	1	0	0	0	0	0	2	2	1	0	1	1	1	0	1	0	0	0	1	1	2	0	0	0	0	0	2	2	2	2	1	0	2	2	0	2	1	0	1	1	1	0	0	0	0	1	0	0	0
556	0	0	0	1	0	0	2	0	2	0	1	0	0	0	0	0	1	2	1	1	1	0	0	0	0	0	2	2	1	0	1	0	1	2	0	2	1	1	0	0	1	0	0	0	0	0	0	0	0
557	1	0	0	0	0	0	1	1	1	0	0	0	0	0	0	0	0	2	0	0	1	1	0	0	0	0	0	1	2	1	0	0	1	0	1	1	1	1	0	0	0	0	1	0	1	0	0	0	1
558	1	0	0	0	0	0	2	2	1	0	1	0	1	0	0	0	0	1	1	0	1	0	0	0	0	0	2	0	1	0	0	2	1	1	0	2	1	0	1	1	1	0	1	0	0	0	0	0	0
559	1	0	0	0	0	0	2	1	0	0	0	1	2	1	0	1	1	1	2	2	2	0	0	0	0	0	1	1	2	1	1	0	2	2	1	2	2	0	0	0	1	0	0	0	0	1	0	0	2
560	0	0	0	1	0	0	1	1	2	0	0	1	1	0	1	0	0	1	1	0	1	0	0	0	0	0	1	1	2	1	0	1	1	2	1	2	0	0	1	1	1	0	0	0	1	1	0	0	2
561	0	0	0	0	0	0	1	2	0	0	1	1	0	0	0	0	0	2	0	0	1	0	0	0	0	0	1	1	1	1	1	0	1	0	2	0	2	0	0	0	1	0	1	0	1	0	0	0	0
562	1	0	0	1	0	0	0	1	1	1	1	0	0	0	0	0	0	1	1	1	1	0	0	0	0	1	2	2	2	1	2	0	1	2	0	2	1	1	0	0	1	0	0	0	0	1	0	0	0
563	1	0	0	0	1	1	1	1	2	0	0	1	2	0	1	0	0	0	2	2	2	0	0	0	0	0	2	2	2	2	1	1	2	0	1	1	0	0	0	0	2	0	1	0	1	1	0	0	1
564	1	0	0	0	0	0	1	1	1	0	1	0	0	0	0	0	0	1	1	1	1	1	0	0	0	0	1	2	2	2	0	0	1	1	0	2	2	2	0	0	0	0	1	0	1	1	0	1	2
565	1	1	0	0	0	0	2	2	2	0	0	0	0	0	0	0	0	0	2	1	2	1	2	1	1	1	1	1	2	0	1	0	1	1	1	1	2	0	1	1	1	0	2	0	1	1	0	1	1
566	1	0	0	1	0	0	2	0	2	0	0	0	0	0	0	0	0	1	1	1	2	1	0	0	0	0	1	2	2	1	1	1	2	0	2	0	1	0	0	0	2	0	0	0	0	0	0	0	1
567	0	0	0	0	0	0	2	1	1	0	1	0	0	0	0	0	1	2	1	1	1	0	1	0	0	0	2	2	2	2	0	0	0	0	0	2	2	0	2	2	0	0	0	0	0	0	0	0	1
568	0	0	0	1	1	1	2	2	2	0	0	1	0	0	0	0	0	0	2	2	2	0	1	0	0	1	1	1	2	1	0	2	2	1	1	1	1	1	0	0	1	0	1	0	1	1	0	0	0
569	0	0	0	0	0	0	2	2	1	0	1	1	2	0	2	0	0	1	2	2	2	1	1	1	1	1	2	2	2	2	0	1	1	2	0	2	0	0	1	1	1	0	0	0	2	0	0	0	1
570	1	1	1	0	0	0	2	2	1	0	0	1	1	0	1	0	0	0	1	2	2	0	1	0	0	0	1	1	2	0	0	0	1	2	1	2	1	0	0	0	1	0	0	0	0	0	0	0	1
571	1	0	0	0	0	0	2	1	2	0	0	0	0	0	0	0	0	1	1	1	2	1	2	1	1	1	1	1	2	1	0	0	1	2	1	2	2	0	1	1	1	0	0	1	1	1	0	0	0
572	0	0	0	0	1	1	1	2	1	0	1	1	1	0	1	0	0	0	2	2	2	0	1	0	0	0	1	1	1	1	0	2	2	1	0	2	0	0	0	1	1	0	0	0	0	0	0	0	1
573	0	0	0	1	0	0	1	1	0	0	1	0	0	0	1	1	0	0	2	0	2	1	1	0	0	0	1	2	2	2	1	0	0	2	0	2	2	0	1	1	0	2	2	0	1	0	0	0	0
574	1	0	0	0	0	0	2	1	2	0	0	0	1	0	1	0	0	0	1	2	2	0	0	0	0	0	2	2	2	1	2	0	1	2	0	2	1	0	0	0	1	0	1	0	0	2	0	0	0
575	1	0	0	0	1	1	2	1	1	0	0	0	1	0	0	0	0	1	1	1	1	0	0	0	0	0	2	2	2	2	0	2	1	0	2	0	1	0	0	0	1	0	0	1	1	1	0	0	1
576	0	0	0	0	0	0	2	1	1	0	0	0	0	0	0	0	0	0	2	2	2	0	0	0	0	1	1	2	2	2	0	1	0	1	0	2	1	0	1	1	1	0	1	0	1	1	0	0	1
577	0	0	1	1	0	0	2	2	2	0	1	0	1	0	0	0	0	1	1	1	2	0	0	0	0	0	2	2	2	2	0	0	0	0	1	1	1	0	0	0	1	0	1	0	0	0	0	1	0
578	0	0	0	1	0	0	2	1	2	0	1	0	2	0	2	0	0	1	0	0	1	0	1	0	0	0	0	2	1	1	0	0	1	2	0	2	0	0	0	0	2	0	1	0	1	0	0	0	1
579	1	0	0	0	0	0	1	2	1	0	1	1	2	0	1	0	0	1	1	1	1	0	0	0	0	0	1	1	2	1	0	1	1	1	0	2	2	0	1	1	1	0	0	1	1	1	0	0	1
580	1	0	0	0	0	0	2	0	2	0	2	0	0	0	0	0	1	2	1	1	1	0	0	0	0	1	2	2	2	2	0	2	2	1	0	2	1	0	0	0	2	1	1	0	1	1	0	0	1
581	1	0	0	0	0	0	1	2	0	0	1	0	0	0	0	0	0	0	2	2	2	0	0	0	0	1	2	2	2	2	2	1	1	1	0	2	2	0	2	1	0	0	0	0	0	0	0	0	0
582	1	0	1	2	0	0	1	1	2	0	1	0	0	0	0	0	0	1	1	1	0	0	0	0	0	0	2	2	2	2	0	1	2	2	0	2	1	0	1	1	1	0	0	0	0	0	0	0	0
583	0	0	0	0	0	0	2	1	2	0	0	1	1	0	1	0	0	2	0	1	1	0	0	0	0	0	1	1	1	1	1	0	1	2	0	2	2	0	2	2	0	0	1	0	1	0	0	0	1
584	0	0	0	0	0	0	1	1	0	1	1	2	2	0	2	0	0	0	2	2	2	1	1	1	1	1	1	2	1	1	1	0	0	2	0	2	2	1	0	0	1	0	0	0	1	1	0	1	0
585	1	0	0	1	0	0	2	1	2	0	0	0	0	0	1	1	1	1	1	1	2	0	0	0	0	0	1	1	2	1	0	0	0	2	0	2	2	1	1	0	0	1	1	0	1	1	0	0	0
586	1	0	0	1	0	0	2	2	1	0	0	1	1	0	1	0	0	1	1	0	2	0	0	0	0	0	1	2	2	2	0	2	1	2	0	2	1	0	2	2	0	0	1	0	1	0	0	0	1
587	1	0	1	0	0	0	2	1	2	0	0	0	0	0	0	0	0	0	2	2	2	0	1	0	0	0	2	2	2	0	0	0	0	2	0	2	2	0	1	0	1	0	1	0	1	2	0	0	1
588	0	0	1	1	0	0	1	2	1	0	1	0	0	0	0	0	0	1	1	1	2	1	0	0	0	0	1	2	2	1	1	0	0	2	0	2	0	0	0	0	1	1	1	0	1	1	0	0	1
589	0	0	1	1	0	0	1	2	1	0	1	1	1	0	1	0	0	0	1	2	2	0	1	1	1	1	0	1	2	0	0	0	1	2	0	2	1	1	0	0	1	0	0	0	0	0	0	0	2
590	1	0	0	0	0	0	2	0	2	0	0	0	0	0	0	0	1	2	0	0	2	1	0	0	0	0	2	2	2	2	0	1	2	2	0	2	0	0	1	1	1	0	1	0	2	2	0	0	2
591	1	0	0	0	0	0	2	1	2	0	1	0	1	0	0	0	0	0	2	2	2	1	1	1	1	1	1	1	2	1	0	0	1	2	0	2	0	0	0	0	1	0	0	0	0	0	0	0	2
592	0	0	0	1	0	0	1	1	2	0	0	1	1	0	1	0	0	1	1	1	2	0	0	0	0	0	1	2	2	1	1	0	2	2	0	2	1	0	0	0	2	1	1	0	0	2	0	0	0
593	1	0	1	0	1	1	1	2	1	0	2	0	0	0	0	0	1	2	1	1	1	1	0	0	0	0	0	2	0	0	0	0	1	0	1	1	2	0	2	1	0	0	0	0	0	0	0	0	1
594	0	0	0	0	0	0	2	0	2	0	0	0	0	0	0	0	1	2	1	2	2	2	1	1	1	1	1	1	2	1	1	0	1	1	1	1	1	0	2	2	0	0	0	0	1	0	0	0	1
595	1	1	0	0	1	1	1	2	1	0	1	0	0	0	0	0	0	1	0	0	0	1	0	0	0	0	2	2	2	2	0	1	1	1	1	1	1	0	2	2	0	0	1	0	1	0	0	0	0
596	1	0	0	0	0	0	2	0	2	0	1	1	2	0	1	0	1	2	0	0	2	0	1	0	0	0	1	1	2	1	0	0	1	2	0	2	1	0	1	1	1	0	0	0	2	0	0	1	0
597	0	1	0	0	0	0	2	0	2	0	0	0	2	0	2	0	0	2	0	0	0	0	0	0	0	0	2	2	2	1	2	0	1	2	0	2	0	0	0	0	2	1	1	0	1	0	0	1	2
598	1	0	0	0	0	0	1	1	1	0	1	0	0	0	0	0	0	2	1	1	2	0	0	0	0	0	0	2	1	0	0	0	2	1	1	1	1	1	0	0	1	0	0	0	0	1	1	0	0
599	0	0	0	0	0	0	2	0	2	0	1	0	1	0	1	0	0	1	1	1	1	1	0	0	0	1	2	2	2	2	0	2	1	1	0	2	2	2	0	0	0	0	0	0	1	0	0	0	1
600	1	0	0	0	1	1	2	2	0	0	0	0	1	0	1	0	1	2	1	2	2	1	1	1	1	1	0	2	1	1	0	0	2	1	0	2	0	0	0	0	2	0	0	0	0	0	0	0	0
601	0	0	1	1	0	0	2	1	1	1	0	0	1	0	0	0	0	1	0	0	0	1	1	1	1	1	1	0	1	0	0	1	2	2	0	2	0	0	0	1	1	1	1	0	1	1	0	0	2
602	1	0	0	0	0	0	1	2	1	0	1	1	2	0	1	0	1	2	0	0	1	2	0	0	0	0	1	2	2	1	1	1	1	1	1	1	2	0	2	2	0	1	1	0	1	2	0	0	1
603	1	0	0	0	1	1	2	1	2	0	0	0	1	1	0	0	0	1	1	1	2	1	1	0	0	0	1	1	2	1	1	0	1	1	1	1	2	0	0	0	1	0	0	0	1	1	0	0	1
604	0	0	0	1	0	0	2	1	2	0	0	0	0	0	0	0	0	2	0	1	2	0	0	0	0	0	0	1	2	1	0	0	0	1	2	1	1	0	0	0	2	0	0	1	1	0	0	0	1
605	1	0	0	0	2	2	2	1	2	0	1	0	1	0	0	0	1	1	2	2	1	1	1	1	1	1	1	1	2	1	0	0	1	1	1	1	1	0	0	0	2	0	0	0	1	1	0	1	0
606	1	0	0	0	0	0	2	2	2	0	1	1	2	0	2	0	0	0	2	2	2	0	0	0	0	0	1	1	2	1	1	2	1	1	1	1	0	0	0	0	2	0	0	0	1	0	0	0	1
607	1	0	0	0	0	1	2	2	1	0	0	0	0	0	0	0	0	0	2	2	2	1	0	0	0	0	1	0	2	0	0	1	2	1	0	2	1	0	1	1	1	0	1	0	1	0	0	0	2
608	0	0	0	0	0	0	1	2	0	0	0	1	0	0	0	0	0	0	2	2	2	1	2	1	1	1	2	2	2	1	1	0	2	1	1	1	0	0	0	0	2	0	0	0	1	1	0	0	2
609	1	0	0	0	0	0	2	1	1	0	0	0	0	0	0	0	0	1	1	1	2	0	1	0	0	0	2	2	2	2	0	1	1	0	1	1	1	0	1	1	1	0	0	1	0	1	0	0	2
610	1	0	0	0	0	0	2	2	2	0	0	1	1	0	1	0	0	1	1	1	1	1	0	0	0	0	1	2	2	1	0	1	1	1	0	2	2	0	0	0	2	0	0	0	0	0	0	0	1
611	0	0	0	2	0	0	2	2	2	0	0	0	0	0	1	1	0	1	2	1	2	1	1	1	1	1	2	2	2	2	1	2	2	1	0	2	1	0	2	2	0	0	1	0	1	0	0	0	1
612	1	0	0	0	0	0	2	0	1	0	1	0	0	0	0	0	0	0	2	1	2	1	0	0	0	0	2	2	2	2	0	0	1	0	1	1	1	0	0	0	2	0	0	0	0	0	0	0	1
613	0	0	0	1	0	0	1	1	1	0	1	0	1	0	0	0	0	1	1	1	2	1	1	1	1	1	1	1	2	2	0	1	1	1	0	2	0	0	1	1	1	0	1	0	1	0	0	0	2
614	1	0	0	2	0	0	2	2	2	0	0	0	1	0	1	0	0	0	2	1	2	0	0	0	0	0	2	2	2	1	2	1	2	0	2	1	1	0	0	0	0	0	0	0	0	0	0	1	1
615	1	0	0	1	0	0	1	1	1	0	2	0	1	0	0	0	0	2	0	0	1	1	0	0	0	0	2	2	1	1	0	1	2	0	2	0	1	0	0	0	1	0	0	0	1	1	0	0	0
616	0	0	0	1	1	1	2	1	1	0	0	0	0	0	0	0	0	0	2	2	2	1	0	0	0	0	0	2	1	1	0	0	2	1	1	1	1	0	0	0	1	0	0	0	0	1	0	0	1
617	0	0	0	1	0	0	2	1	2	0	0	0	1	0	0	0	0	0	1	1	1	0	0	0	0	0	2	2	2	1	0	0	2	2	1	1	1	1	0	0	1	0	1	0	1	1	0	0	1
618	0	0	0	0	0	0	1	2	1	0	1	0	0	0	0	0	0	1	1	1	2	0	0	0	0	0	1	2	2	2	0	0	2	0	2	1	1	0	1	1	1	0	1	0	0	0	0	0	1
619	0	0	0	2	0	0	0	2	0	0	2	0	1	0	2	1	0	1	1	1	1	1	1	1	1	1	1	1	2	0	1	1	2	2	0	2	2	0	1	0	2	0	1	0	0	0	0	0	1
620	0	0	0	1	0	0	1	1	1	0	1	0	0	0	0	0	0	1	2	2	2	1	0	0	0	0	2	2	2	2	0	1	1	0	1	1	2	1	1	1	0	0	1	0	1	1	0	0	1
621	0	0	0	0	0	0	1	2	1	0	1	0	0	0	0	0	0	2	0	0	0	0	0	0	0	0	0	0	1	0	0	0	0	1	2	0	2	0	2	2	0	1	1	1	1	0	0	0	1
622	0	0	0	0	1	1	2	2	2	0	0	0	1	0	0	0	0	2	0	0	2	0	0	0	0	1	1	1	2	1	0	1	1	0	2	0	0	0	0	0	2	0	0	0	0	0	0	0	0
623	1	0	0	1	0	0	2	1	2	0	0	1	1	0	1	0	0	1	1	1	2	1	1	1	1	1	2	2	2	1	1	0	2	1	0	2	1	0	1	0	1	0	0	0	0	1	0	0	1
624	0	0	0	1	0	0	2	2	1	0	1	1	1	0	1	0	0	1	1	1	1	1	0	0	0	0	0	2	1	0	0	1	0	1	1	1	1	0	2	2	0	0	0	0	0	0	0	0	2
625	0	1	0	0	0	0	2	1	1	0	1	1	1	0	1	0	0	0	2	2	2	1	0	0	0	0	1	1	1	1	1	0	1	2	2	0	1	0	1	1	1	0	0	0	0	0	0	0	0
626	0	0	0	1	0	0	1	2	1	0	1	1	1	0	1	0	0	2	0	1	2	0	1	0	0	0	1	1	2	1	0	1	2	0	2	1	1	1	0	0	1	2	2	0	1	1	0	0	1
627	0	0	0	2	0	0	2	1	2	0	0	0	2	0	1	0	0	1	1	1	1	1	1	1	1	0	1	1	2	2	0	1	1	1	1	1	1	0	1	1	1	0	0	0	0	0	0	0	0
628	1	0	0	0	0	0	2	1	2	0	0	0	1	0	0	0	0	1	1	1	1	1	0	0	0	0	1	2	2	1	1	0	2	1	0	2	1	0	1	1	1	0	0	0	0	0	0	0	0
629	0	0	0	0	0	0	2	1	1	0	0	0	0	0	0	0	0	0	2	2	2	1	0	0	0	0	2	2	2	2	0	2	2	1	0	2	2	0	2	2	1	0	0	1	0	0	0	0	2
630	0	0	0	1	0	0	1	1	2	0	0	0	0	0	1	1	0	0	2	2	2	0	0	0	0	2	1	1	2	0	1	1	1	0	2	0	1	0	1	1	1	0	0	0	0	0	0	0	2
631	0	0	0	0	0	0	1	2	0	0	1	0	0	0	0	0	0	1	1	1	1	0	1	0	0	1	2	2	2	2	1	1	2	0	1	1	0	0	0	0	2	0	1	0	1	1	0	0	1
632	1	1	0	0	1	1	2	1	1	0	0	0	0	0	0	0	0	1	1	1	1	0	0	0	0	1	0	1	2	1	0	1	2	1	2	1	1	0	2	2	0	0	0	0	0	0	0	0	2
633	0	0	0	0	0	0	1	1	1	1	2	1	1	0	1	0	0	0	1	1	1	0	0	0	0	0	1	2	2	2	0	0	1	0	1	1	2	0	2	2	0	0	0	0	0	0	0	1	2
634	1	0	0	0	0	0	1	1	2	0	0	1	0	0	0	0	0	1	1	1	1	0	0	0	0	2	0	1	1	1	0	0	1	2	1	2	2	0	0	0	1	1	1	0	1	0	0	0	0
635	1	0	1	1	0	0	2	1	2	0	1	1	2	0	1	0	0	1	1	1	1	0	0	0	0	0	0	2	1	0	0	2	1	1	0	2	0	0	0	0	2	1	1	0	1	0	0	0	0
636	0	0	0	0	0	0	1	1	1	0	1	1	2	0	2	0	0	0	2	1	2	0	0	0	0	0	2	2	2	1	1	0	1	2	0	2	1	0	0	0	2	0	0	0	0	0	0	0	0
637	1	0	0	1	0	0	2	2	2	0	1	1	0	0	0	0	0	0	2	2	2	0	0	0	0	1	1	0	1	0	0	2	1	0	2	0	2	2	0	0	0	0	1	0	0	1	0	0	1
638	1	0	0	1	0	0	2	1	1	1	0	1	1	0	1	0	0	2	0	0	1	0	0	0	0	0	2	2	2	1	0	1	1	2	0	2	2	0	1	0	1	0	0	0	0	1	0	0	1
639	1	0	0	1	0	0	1	1	0	1	2	1	1	0	1	0	0	1	1	1	1	0	0	0	0	0	2	2	2	2	0	0	1	0	2	0	1	1	0	0	1	1	1	0	1	1	0	0	1
640	1	0	0	0	0	0	0	2	1	0	0	1	2	0	2	0	0	1	1	1	2	1	0	0	0	0	1	1	1	1	0	0	0	2	0	1	1	0	0	0	2	0	1	0	0	1	0	0	1
641	1	0	0	2	0	0	2	1	1	0	0	1	1	0	1	0	0	1	1	1	2	1	0	0	0	0	1	2	0	0	0	0	1	1	0	1	1	0	1	1	1	0	0	0	1	1	0	0	1
642	1	0	1	0	0	1	1	2	0	0	1	1	1	0	1	0	0	1	1	1	1	0	0	0	0	0	2	2	2	1	1	1	1	2	1	2	1	1	0	0	1	0	1	0	1	0	0	0	0
643	1	0	0	0	0	0	2	1	2	0	0	1	2	0	1	0	0	1	1	1	2	1	1	1	1	1	2	2	2	2	0	1	2	1	2	1	2	0	1	0	1	2	2	0	1	0	0	0	1
644	1	1	1	1	0	0	1	2	0	0	1	2	2	0	2	0	0	0	1	1	1	0	0	0	0	0	2	2	2	2	1	0	0	2	0	2	2	0	1	1	0	0	1	0	1	0	0	0	1
645	0	0	1	0	1	1	2	1	2	0	0	1	1	0	1	0	0	1	1	1	2	0	0	0	0	0	0	2	0	0	0	1	2	1	2	1	2	0	2	2	0	1	1	1	0	1	0	0	1
646	1	0	1	0	0	0	1	2	1	0	0	0	2	0	1	1	0	0	2	2	2	0	1	0	0	1	2	2	2	2	1	1	1	1	1	1	1	0	0	0	1	0	0	0	0	0	0	0	1
647	1	1	0	0	0	0	1	2	0	0	2	1	0	0	0	0	1	2	1	1	1	0	0	0	0	0	2	2	2	1	0	0	2	1	2	1	1	0	1	1	1	0	0	0	0	0	0	0	1
648	0	0	1	0	0	0	2	0	2	0	0	0	1	0	0	0	0	1	1	1	1	0	0	0	0	0	1	2	1	0	1	1	2	1	1	1	2	0	2	2	0	1	1	0	1	0	0	0	1
649	1	0	0	0	0	0	1	2	0	0	1	0	1	0	0	0	0	1	2	2	2	1	0	0	0	0	0	1	2	1	0	0	0	2	0	2	2	1	1	1	1	0	0	0	0	0	1	0	1
650	0	0	0	0	0	0	1	2	1	0	0	0	0	0	0	0	0	0	2	2	2	1	0	0	0	0	2	0	1	0	0	2	2	0	2	0	0	0	1	1	1	0	1	0	0	1	0	0	1
651	1	0	0	0	0	0	1	2	1	1	1	0	0	0	0	0	0	1	1	1	1	0	0	0	0	0	2	2	2	2	0	1	2	1	0	2	0	0	0	0	1	1	1	0	1	0	1	0	1
652	0	0	0	0	0	0	2	0	2	0	1	0	1	0	2	1	0	2	0	0	1	1	0	0	0	0	1	2	1	1	0	0	1	1	0	2	2	0	1	1	1	0	1	0	1	0	0	0	0
653	0	0	0	2	0	0	2	2	2	0	0	1	1	0	1	0	1	1	2	2	1	1	0	0	0	0	1	1	2	1	0	1	2	0	1	1	1	0	1	1	1	0	1	0	0	2	0	1	2
654	0	0	0	1	0	0	2	1	2	0	0	0	0	0	0	0	0	1	1	0	1	0	0	0	0	0	1	1	1	1	0	0	1	1	1	1	1	0	2	2	0	0	0	0	0	0	0	0	0
655	0	0	0	0	0	0	2	2	1	1	1	0	0	0	0	0	0	0	2	1	2	1	1	0	0	0	1	2	1	1	0	1	1	2	0	2	0	0	1	0	1	0	0	0	1	0	0	0	1
656	1	0	0	1	0	0	1	1	1	1	2	1	1	0	1	0	0	1	1	1	2	0	0	0	0	0	2	2	2	1	1	0	1	0	2	0	1	0	0	0	1	0	0	0	0	1	0	0	1
657	0	1	1	1	0	0	2	2	2	0	1	1	2	0	2	0	0	0	2	2	2	0	0	0	0	0	1	2	1	1	1	1	2	0	2	0	1	0	0	0	1	0	0	0	0	1	0	1	1
658	1	0	0	1	0	0	2	0	2	0	0	0	1	0	0	0	0	0	2	2	2	0	0	0	0	0	2	2	2	2	0	1	2	2	0	2	2	0	1	1	1	0	1	0	1	1	0	0	0
659	1	0	0	0	0	0	2	1	2	0	0	0	0	0	0	0	0	1	1	2	2	0	0	0	0	0	1	2	2	1	0	1	1	1	1	1	2	0	1	1	0	0	1	0	1	0	0	0	1
660	1	0	0	0	0	0	2	2	2	0	0	1	2	0	2	0	0	0	2	2	1	2	1	1	1	1	1	1	2	1	0	1	1	2	1	2	1	1	0	0	0	0	0	0	1	0	0	0	0
661	0	0	0	0	1	1	2	0	2	0	0	1	1	0	1	0	0	1	1	1	1	0	0	0	0	0	1	2	2	1	0	1	1	2	0	2	2	0	0	0	1	2	2	0	0	0	0	0	0
662	0	0	0	0	0	0	1	2	0	0	2	1	2	0	2	0	0	1	1	1	1	1	0	0	0	0	1	1	1	1	1	0	2	1	1	1	2	1	0	0	0	1	1	0	2	1	0	0	1
663	0	1	0	0	1	1	2	1	2	0	0	1	1	0	1	0	0	0	1	2	2	1	0	0	0	0	1	1	2	1	0	0	2	0	1	1	0	0	0	0	2	0	1	0	1	0	0	1	2
664	0	0	0	0	1	1	1	2	1	0	1	0	0	0	0	0	0	1	1	1	2	1	0	0	0	0	1	1	2	0	1	1	1	2	2	1	1	1	0	0	1	1	2	0	0	0	0	0	1
665	1	0	0	0	0	0	1	1	2	0	0	0	1	0	0	0	0	0	2	2	1	1	0	0	0	0	2	2	2	1	0	1	2	1	1	1	2	1	1	0	0	0	0	0	0	0	0	2	2
666	0	0	0	0	0	0	2	1	1	0	0	1	1	1	0	1	0	1	1	1	2	0	0	0	0	0	1	1	1	1	1	0	1	2	0	2	1	1	0	0	1	0	1	0	0	0	0	0	0
667	0	0	0	0	0	0	2	1	2	0	0	1	1	1	0	1	0	0	2	2	2	0	0	0	0	1	0	2	0	0	0	1	2	2	0	2	2	1	1	1	1	1	1	1	2	0	0	0	0
668	0	0	0	1	0	0	2	2	1	0	1	0	0	0	0	0	0	1	1	1	1	0	0	0	0	0	1	0	1	0	0	1	2	2	0	2	2	0	2	2	0	0	0	0	1	0	0	0	0
669	0	0	0	0	0	0	2	0	2	0	0	0	0	0	0	0	0	1	1	1	1	0	0	0	0	0	1	1	1	1	0	0	2	0	1	1	2	0	2	2	0	0	0	0	0	0	0	0	1
670	1	1	1	1	0	0	1	2	0	0	1	0	0	0	0	0	0	1	1	1	1	1	0	0	0	0	0	1	2	0	0	0	1	1	1	1	1	1	0	0	0	0	0	0	0	0	0	0	1
671	0	0	0	0	0	0	2	2	1	0	0	0	1	0	1	0	0	1	1	1	1	0	0	0	0	0	2	2	2	1	1	0	0	1	0	2	1	0	0	0	1	0	0	0	1	0	0	0	0
672	0	0	1	1	0	1	1	2	1	0	1	0	0	0	0	0	0	1	1	1	1	1	0	0	0	0	2	2	2	1	1	2	2	0	2	0	2	0	0	0	1	0	0	0	1	1	0	0	0
673	1	0	0	0	0	0	1	2	2	0	1	0	0	0	0	0	0	0	1	1	1	0	0	0	0	1	1	2	2	1	1	1	2	2	0	2	1	0	1	1	1	0	0	0	0	0	0	0	1
674	0	0	0	0	0	0	2	2	2	0	0	0	0	0	0	0	0	1	1	1	1	0	0	0	0	0	2	2	2	2	0	1	1	1	0	2	0	0	0	0	2	0	0	1	1	1	0	0	2
675	0	0	0	1	0	0	1	2	1	0	0	1	2	0	1	0	0	1	1	1	1	0	2	0	0	1	2	2	2	2	0	1	1	1	1	1	1	0	1	1	1	0	1	0	1	0	0	0	1
676	0	0	0	0	0	0	2	2	1	0	0	0	0	0	0	0	1	1	2	2	2	0	0	0	0	0	2	2	2	1	0	0	1	2	0	2	2	1	1	1	1	0	0	1	0	0	0	1	1
677	1	0	0	1	0	0	2	1	2	0	0	1	1	0	1	0	0	0	2	2	2	1	1	1	1	0	1	2	2	1	2	0	0	2	0	2	0	0	1	0	1	0	1	0	1	0	0	0	0
678	0	0	0	0	0	0	2	1	1	0	0	0	1	0	0	0	1	0	2	1	2	0	1	0	0	0	2	2	2	2	1	1	1	1	0	2	2	0	1	1	1	1	1	0	0	0	0	0	2
679	1	0	0	0	0	1	1	1	1	0	1	0	1	0	0	0	0	0	2	1	2	0	0	0	0	0	2	2	2	2	2	1	2	1	1	1	2	0	2	2	0	0	0	0	0	0	0	1	2
680	1	0	0	2	0	0	1	1	1	0	1	0	1	0	0	0	0	0	1	1	1	1	1	1	1	1	1	1	2	1	0	1	2	0	1	1	2	1	1	0	0	1	1	0	1	1	0	2	2
681	0	0	0	0	0	0	1	2	1	0	1	0	0	0	0	0	0	0	2	2	2	1	0	0	0	0	2	2	2	2	0	0	2	1	0	2	2	0	1	1	1	0	1	0	1	1	0	0	1
682	1	0	0	0	1	1	2	1	1	0	1	0	1	0	2	1	0	1	1	1	1	1	0	0	0	0	1	1	2	1	0	1	1	2	1	2	1	1	0	0	1	1	1	0	0	2	0	0	2
683	0	0	0	0	0	0	2	1	1	0	1	0	1	0	1	1	0	2	0	0	2	1	0	0	0	0	1	1	1	1	0	1	1	1	1	1	2	0	1	1	1	0	0	0	1	1	0	0	2
684	0	0	0	1	0	0	1	2	1	1	1	0	2	0	1	1	0	0	2	2	2	1	0	0	0	0	2	2	2	2	0	0	0	1	2	1	1	0	0	0	2	0	1	0	1	2	0	0	0
685	0	0	0	0	0	0	2	2	1	0	0	0	1	0	1	1	0	0	2	1	2	0	0	0	0	0	1	2	1	1	0	0	1	0	2	0	2	0	0	0	1	0	0	1	0	0	0	2	2
686	0	0	0	1	0	0	2	0	2	0	0	0	0	0	0	0	0	2	1	1	1	0	1	0	0	0	1	2	1	1	0	1	2	2	0	2	2	0	2	2	0	0	1	1	1	2	0	0	1
687	1	0	0	0	0	0	1	2	1	0	1	1	2	0	2	1	0	0	2	1	2	0	0	0	0	0	0	2	1	1	0	2	2	0	1	1	2	0	2	2	0	0	1	0	0	0	0	0	1
688	1	0	0	1	0	0	1	1	1	1	2	0	0	0	0	0	0	2	1	1	1	0	0	0	0	0	0	0	2	1	0	1	1	1	0	2	2	0	2	2	0	0	1	0	0	2	0	0	1
689	1	0	0	0	0	0	1	2	0	0	1	0	0	0	0	0	0	1	2	1	2	0	0	0	0	0	1	2	1	0	1	1	1	1	0	2	1	0	1	0	1	1	1	0	1	1	0	0	2
690	0	0	0	1	0	0	1	2	1	0	1	1	1	0	1	0	0	1	2	2	2	0	1	0	0	0	2	2	2	1	1	0	2	1	0	2	0	0	0	0	1	1	1	0	0	2	0	0	1
691	1	0	0	0	1	1	2	0	2	0	0	0	1	0	0	0	0	1	1	1	1	0	0	0	0	2	1	1	2	1	0	0	1	1	0	2	1	0	1	1	1	0	1	0	1	0	0	0	1
692	1	0	0	1	0	0	2	1	2	0	0	0	1	0	1	0	0	0	2	2	2	0	1	0	0	0	1	1	2	1	1	1	1	2	0	2	2	0	2	2	0	0	0	0	0	1	0	1	0
693	1	0	0	0	0	0	1	1	1	0	0	1	2	0	2	0	0	1	1	1	1	1	1	1	1	2	1	0	2	0	0	1	2	1	1	1	2	1	1	1	1	0	0	0	1	0	0	0	2
694	1	0	0	0	1	1	2	1	2	0	1	0	1	0	0	0	0	0	2	2	1	1	1	1	1	1	0	1	2	1	0	0	1	2	0	2	1	0	0	0	1	0	0	1	0	0	0	1	1
695	1	0	0	0	1	1	1	1	2	0	0	0	0	0	0	0	0	0	1	2	2	1	1	0	0	1	2	2	2	2	0	1	2	1	1	1	1	0	0	0	1	0	0	0	0	1	0	0	0
696	0	0	0	0	0	0	2	1	2	0	0	0	1	0	0	0	0	1	1	1	2	2	0	0	0	0	2	2	1	1	1	0	0	2	0	2	1	0	1	0	1	0	0	1	1	1	0	0	2
697	1	0	0	2	1	1	1	0	2	0	0	0	0	0	0	0	0	2	0	1	2	1	0	0	0	0	1	2	2	1	1	1	2	1	0	2	1	0	0	0	2	0	0	0	1	1	0	0	0
698	1	0	0	0	0	0	2	2	1	0	1	1	1	0	1	0	0	1	1	1	1	0	1	0	0	0	2	2	2	2	1	2	1	2	0	2	1	0	0	0	1	0	0	0	0	0	0	0	0
699	0	0	0	1	0	0	1	2	0	0	1	1	1	0	1	0	0	0	1	1	1	0	0	0	0	0	2	2	2	1	2	0	1	1	1	1	1	0	0	0	2	0	0	0	0	0	0	0	0
700	1	0	0	1	0	0	2	1	2	0	0	0	1	0	1	0	0	0	2	2	2	0	0	0	0	0	1	2	2	1	0	0	0	1	0	2	2	0	1	1	0	0	1	0	1	0	0	0	1
701	0	0	1	1	0	0	1	2	0	0	2	0	0	0	0	0	0	0	2	1	2	0	0	0	0	0	0	1	2	0	1	1	2	1	2	1	1	0	1	1	1	0	1	0	1	0	0	0	0
702	1	0	0	1	0	0	2	2	2	0	0	1	0	0	0	0	0	1	1	1	2	1	1	0	0	1	1	1	2	1	0	1	1	2	1	2	2	0	1	0	2	0	1	0	0	0	0	0	0
703	0	0	0	0	0	0	2	1	2	0	0	0	0	0	0	0	0	2	0	0	0	0	1	0	0	0	1	0	2	0	0	0	2	1	0	2	2	0	2	2	0	0	1	0	2	1	0	2	2
704	1	0	0	1	0	0	2	2	2	0	0	0	0	0	0	0	0	0	2	2	2	1	0	0	0	0	1	1	2	0	0	0	1	1	1	1	1	1	0	0	2	0	1	0	1	0	0	0	0
705	1	0	0	1	0	0	2	1	1	1	0	1	1	0	1	0	0	2	0	0	0	0	0	0	0	0	1	1	2	1	0	1	1	0	2	0	2	0	1	0	2	1	2	0	0	0	1	0	0
706	0	0	0	0	0	0	1	1	2	0	0	0	0	0	0	0	0	0	2	2	2	0	0	0	0	0	1	1	2	0	0	0	2	1	0	2	1	0	1	1	1	0	1	0	0	2	0	0	0
707	0	0	0	0	0	0	2	2	0	0	1	0	0	0	0	0	0	2	0	0	0	0	0	0	0	0	2	2	2	2	0	0	2	2	1	2	1	0	1	1	1	1	1	1	1	0	0	0	1
708	1	0	0	1	0	0	1	2	1	0	1	1	2	0	1	0	0	1	1	1	2	0	0	0	0	0	1	2	2	1	0	0	1	0	1	1	2	0	2	2	0	0	0	0	0	1	0	1	0
709	0	0	0	0	0	0	1	1	2	0	0	0	0	0	0	0	0	0	1	1	1	0	0	0	0	0	0	1	2	0	0	1	2	0	1	0	1	0	1	1	1	0	0	0	0	0	0	0	0
710	1	0	0	0	0	0	2	1	2	0	0	0	1	0	0	0	0	1	2	1	2	0	1	0	0	0	2	2	2	2	1	1	2	2	0	2	1	1	0	0	1	0	0	0	0	0	0	0	0
711	0	0	0	2	0	0	2	1	2	0	0	0	0	0	0	0	0	1	1	1	1	0	0	0	0	0	2	2	2	1	2	1	2	0	2	0	1	1	0	0	1	0	0	0	1	1	0	0	0
712	1	0	0	1	0	0	2	1	0	0	0	0	1	0	1	1	0	0	2	1	2	1	0	0	0	0	1	2	1	1	1	0	0	2	0	1	2	1	0	0	1	0	0	0	0	0	0	0	2
713	1	0	0	2	0	0	2	2	1	0	1	1	1	0	1	0	0	1	1	2	2	1	1	0	0	0	1	1	2	1	0	0	2	1	1	1	1	0	0	0	2	0	1	0	2	2	0	0	1
714	0	0	0	0	0	0	2	0	2	0	0	0	0	0	0	0	0	0	2	2	2	1	1	1	1	1	1	0	2	0	0	1	2	0	1	1	1	0	0	0	2	0	0	0	0	0	0	0	2
715	0	0	0	0	0	0	2	1	2	0	0	0	0	0	0	0	0	1	1	1	1	0	0	0	0	0	2	1	2	0	0	0	2	1	1	1	1	1	0	0	0	0	0	0	0	0	0	0	1
716	0	0	0	1	1	1	2	0	2	0	0	1	1	0	1	0	0	0	2	2	2	2	1	1	1	1	1	2	2	1	0	0	1	1	1	1	1	0	0	0	1	0	1	0	0	1	0	0	1
717	1	0	0	0	0	0	2	2	1	0	0	0	0	0	0	0	0	0	1	2	2	0	0	0	0	0	1	1	2	2	0	2	2	1	1	1	2	2	0	0	0	0	1	0	1	0	0	0	1
718	1	0	0	0	1	1	1	2	0	0	2	0	0	0	0	0	0	1	1	1	1	0	1	0	0	0	2	2	2	1	2	0	0	2	0	2	0	0	1	1	1	0	0	0	0	0	1	0	0
719	1	0	0	0	0	0	2	1	0	0	0	0	1	0	0	0	0	1	1	1	2	1	1	1	1	1	1	1	2	0	1	1	2	0	1	1	2	1	1	1	1	0	0	1	0	0	0	0	1
720	1	0	0	0	0	0	2	1	2	0	0	0	1	0	1	1	0	0	1	1	1	0	0	0	0	0	1	1	2	1	1	1	1	0	2	0	0	0	0	0	2	0	1	0	1	0	0	0	1
721	1	0	0	0	1	1	2	2	2	0	0	0	1	0	1	1	0	2	0	1	2	0	1	0	0	0	2	2	2	2	1	1	2	0	1	1	2	0	0	0	1	1	1	1	1	0	0	0	0
722	1	0	0	2	1	1	2	1	2	0	0	1	1	0	1	0	0	2	0	0	0	0	0	0	0	0	1	1	2	1	0	0	0	2	0	2	0	0	1	0	1	2	2	0	1	1	0	1	1
723	0	0	0	0	1	1	2	1	0	0	0	2	2	1	1	1	0	1	1	1	1	1	1	1	1	1	0	0	2	1	0	2	2	0	1	1	1	0	1	1	1	0	0	0	0	0	0	0	1
724	1	0	0	0	0	0	2	2	1	0	0	0	0	0	0	0	0	1	1	1	2	1	0	0	0	0	2	2	2	2	1	2	2	2	0	2	1	1	0	0	1	0	0	0	0	0	0	0	1
725	0	0	0	0	0	0	2	1	2	0	0	0	0	0	0	0	0	1	1	2	2	0	1	0	0	0	1	1	2	0	0	1	2	2	0	2	2	0	1	0	2	0	1	0	1	1	0	0	1
726	0	0	0	1	0	0	1	1	1	0	1	0	1	0	0	0	0	1	1	1	1	1	0	0	0	0	2	2	2	2	1	1	2	0	1	0	1	1	0	0	0	0	0	0	0	0	1	0	1
727	1	0	0	1	0	0	2	2	1	0	1	0	0	0	0	0	0	0	2	2	2	1	0	0	0	0	1	2	2	1	2	0	0	0	1	1	1	0	0	0	2	0	0	0	0	0	0	0	1
728	0	0	0	0	0	0	2	1	2	0	1	1	1	0	1	0	0	1	1	1	1	1	1	1	1	1	2	2	2	2	1	0	0	2	0	2	1	0	0	0	0	0	1	0	0	0	0	0	1
729	1	0	0	0	0	0	1	1	2	0	0	0	1	0	0	0	0	2	0	0	0	0	0	0	0	0	2	2	2	1	2	0	2	0	2	0	1	1	0	0	0	0	0	0	0	0	0	0	1
730	1	0	0	0	1	1	2	1	1	0	0	0	1	0	0	0	0	0	2	1	2	0	0	0	0	0	2	2	2	2	0	1	1	1	1	1	2	0	2	1	0	0	0	0	0	0	0	0	1
731	0	0	0	0	1	1	1	1	1	0	2	0	0	0	0	0	1	2	1	1	1	1	0	0	0	0	1	1	2	1	0	1	1	2	1	2	2	0	1	1	0	1	1	1	1	0	0	0	0
732	1	0	0	0	0	0	2	2	1	0	0	1	1	1	0	1	0	1	1	1	2	0	0	0	0	0	1	2	1	1	1	0	0	2	0	2	1	0	1	1	1	0	2	0	1	1	0	0	0
733	1	0	0	0	1	1	1	2	2	0	1	0	0	0	0	0	0	2	0	0	1	0	0	0	0	0	2	2	2	0	1	1	1	2	0	2	1	0	0	0	2	0	1	0	1	0	0	0	0
734	1	0	0	1	0	0	2	1	1	0	0	0	0	0	0	0	0	2	1	1	2	1	0	0	0	0	1	1	2	0	0	0	1	1	1	1	1	0	0	0	1	0	0	0	1	1	0	0	1
735	0	0	0	1	0	0	2	0	2	0	0	0	1	0	1	0	0	1	0	0	0	0	0	0	0	1	1	1	1	1	0	1	1	1	1	1	1	0	1	1	1	0	1	0	1	1	0	0	1
736	1	0	0	1	0	0	2	2	2	0	0	1	2	0	2	0	0	0	2	2	2	0	0	0	0	0	2	2	2	2	2	1	0	1	1	1	2	0	2	2	0	0	1	0	1	1	0	0	1
737	0	0	0	1	0	0	1	2	1	0	1	1	1	0	1	0	0	0	2	2	2	0	0	0	0	0	1	1	2	1	1	2	1	2	0	2	1	0	2	2	0	0	1	0	2	1	0	1	2
738	0	0	0	1	0	0	1	2	0	0	1	1	1	0	1	0	0	0	1	1	1	0	0	0	0	0	1	1	2	0	1	1	2	1	2	1	1	0	0	0	2	0	0	1	0	1	0	0	1
739	0	0	0	1	0	0	2	1	2	0	0	0	0	0	0	0	0	1	1	1	1	1	0	0	0	0	2	2	2	1	2	1	1	1	0	2	0	1	0	0	1	0	1	0	0	1	0	1	2
740	0	0	0	1	0	0	2	2	1	0	1	0	1	0	0	0	0	1	1	2	2	0	0	0	0	0	2	2	2	2	0	0	0	2	0	2	2	0	1	1	0	1	1	0	1	0	0	0	1
741	1	0	0	0	0	0	2	1	2	0	1	1	1	0	1	0	0	1	2	1	2	1	1	1	1	1	0	1	2	0	0	1	1	1	1	1	1	0	0	0	2	1	2	0	1	1	0	0	1
742	0	0	1	0	0	0	1	2	1	0	2	0	0	0	0	0	0	2	0	0	1	0	0	0	0	0	1	1	2	0	1	0	0	2	0	2	1	0	0	0	2	0	1	0	1	0	0	1	2
743	0	1	1	1	0	0	2	2	1	0	1	0	1	0	1	1	0	0	2	2	2	0	0	0	0	0	1	2	1	1	0	1	2	2	0	2	2	1	0	0	1	0	1	0	1	0	0	0	0
744	1	0	0	1	0	0	2	0	2	0	0	0	0	0	0	0	0	1	1	1	1	0	0	0	0	0	2	2	1	0	0	0	1	2	1	2	2	1	0	0	0	0	1	0	1	0	0	0	0
745	0	0	1	0	1	2	2	1	2	0	0	0	2	0	2	0	0	2	0	1	1	1	0	0	0	0	1	1	2	1	1	0	1	2	0	2	2	0	2	2	1	0	0	0	0	1	0	0	1
746	1	0	0	0	0	0	2	1	2	0	1	0	1	0	2	1	0	0	2	2	2	1	1	1	1	1	2	2	2	2	1	0	1	2	0	2	1	1	0	0	1	0	1	0	1	0	0	0	1
747	1	0	0	0	0	0	0	2	1	0	0	0	0	0	0	0	0	2	0	0	1	1	0	0	0	0	1	2	2	1	1	1	2	0	1	1	0	0	1	1	1	0	0	0	0	0	0	0	1
748	1	0	0	1	0	0	2	2	1	0	1	1	1	0	2	1	1	2	0	0	1	0	0	0	0	0	1	2	2	1	1	0	1	2	1	1	1	0	0	0	1	0	0	0	0	0	0	0	1
749	1	0	0	0	0	0	1	1	0	1	1	0	0	0	0	0	0	0	2	2	2	1	1	0	0	1	2	2	2	2	0	2	1	1	1	1	1	1	0	0	1	0	0	0	2	0	0	0	1
750	1	0	0	1	0	0	1	1	1	0	1	1	1	0	1	0	0	0	2	2	2	0	0	0	0	0	2	2	2	2	1	1	1	2	0	2	1	0	1	1	1	0	0	0	1	1	0	0	0
751	1	0	0	0	1	1	2	2	2	0	0	0	0	0	0	0	0	2	1	1	2	0	0	0	0	0	0	2	1	1	1	0	0	2	0	1	1	0	1	0	1	1	1	1	2	0	0	0	2
752	1	0	1	0	1	2	1	1	1	0	0	0	1	1	0	0	0	1	1	1	2	0	1	0	0	0	2	2	2	2	0	1	2	1	1	1	2	1	0	0	1	0	0	0	0	0	0	0	1
753	1	0	0	0	0	0	1	1	2	1	0	0	0	0	0	0	0	2	0	0	0	0	0	0	0	0	1	1	2	1	0	1	2	1	0	2	0	0	0	1	1	0	1	0	1	1	1	0	0
754	1	0	0	0	2	2	2	1	2	0	0	1	2	0	2	1	0	1	1	1	1	1	0	0	0	0	0	2	1	0	0	1	1	2	1	1	0	0	0	0	2	0	0	1	0	0	0	0	1
755	0	0	0	0	0	0	2	1	2	0	0	0	1	0	0	0	0	0	2	2	2	0	0	0	0	0	2	2	2	2	2	1	1	1	0	2	1	1	0	0	0	0	0	0	0	0	0	0	0
756	1	0	0	0	0	0	2	2	0	0	0	0	0	0	1	1	0	1	2	2	2	1	0	0	0	0	1	2	2	1	1	0	2	0	2	0	0	1	0	0	1	0	0	1	0	0	0	0	1
757	1	0	0	0	1	1	1	2	0	0	1	1	1	0	1	0	1	2	0	0	1	0	1	0	0	1	2	2	2	2	0	0	2	1	0	2	1	0	0	0	1	0	1	0	1	1	0	0	2
758	0	0	0	0	0	0	2	1	2	0	1	0	0	0	0	0	0	2	0	0	1	0	0	0	0	1	1	2	1	1	1	0	1	2	1	2	2	0	1	1	1	0	1	0	0	0	0	0	1
759	0	0	0	1	0	0	2	1	1	0	0	1	1	0	1	0	0	1	1	1	1	0	1	0	0	0	1	1	2	0	0	1	2	2	0	2	1	0	0	0	1	0	0	0	0	1	0	0	1
760	1	0	0	0	0	0	2	2	1	0	0	0	0	0	0	0	0	1	1	1	2	0	0	0	0	0	1	1	2	0	0	1	1	2	0	2	1	0	1	1	1	0	0	0	0	0	0	1	1
761	0	1	0	0	0	0	1	1	2	1	0	0	0	0	0	0	0	1	2	2	2	1	0	0	0	0	2	2	2	2	0	1	1	1	2	1	2	0	0	0	1	0	1	0	1	1	0	1	1
762	0	0	0	1	0	0	1	2	0	0	0	0	0	0	0	0	0	0	2	2	2	1	1	1	1	1	2	2	2	1	1	1	1	2	0	2	2	0	1	1	0	0	1	0	1	0	0	0	2
763	1	0	0	1	0	0	1	1	2	0	0	0	1	0	0	0	0	0	2	2	2	2	1	1	1	1	2	2	2	2	0	2	2	0	2	0	1	0	0	0	1	0	1	1	0	0	0	0	0
764	0	0	1	2	0	0	2	0	2	0	0	1	2	0	1	0	0	2	0	0	1	1	1	0	0	0	2	2	2	2	0	0	1	1	0	1	0	0	0	0	1	0	0	1	0	0	0	1	2
765	1	0	0	1	0	0	2	1	2	0	1	0	1	0	1	1	0	1	1	1	1	1	0	0	0	0	2	2	1	1	1	0	2	1	0	2	1	0	0	0	2	0	0	1	0	0	0	0	0
766	1	0	0	0	0	0	2	1	2	0	0	0	0	0	0	0	0	1	0	0	1	0	0	0	0	1	2	2	2	2	0	1	1	2	0	2	2	1	1	1	0	1	2	0	1	1	0	0	1
767	1	0	0	0	0	0	2	1	2	0	1	0	0	0	0	0	0	1	2	1	2	0	0	0	0	0	2	2	2	1	2	0	1	1	1	1	0	0	0	0	1	0	1	0	1	1	0	0	1
768	1	0	0	1	0	0	1	2	1	0	1	0	0	0	0	0	0	1	1	1	1	0	0	0	0	0	2	2	2	2	0	1	1	2	0	2	1	0	1	1	1	0	1	0	1	1	0	0	0
769	1	1	0	0	0	0	2	2	2	0	0	1	1	0	1	0	0	0	2	2	2	0	0	0	0	0	2	2	2	2	0	0	2	1	1	1	0	0	1	1	0	0	0	0	1	1	0	0	1
770	0	0	0	0	0	0	2	2	2	0	0	1	2	1	1	1	0	2	0	1	2	0	1	0	0	1	2	2	2	1	1	1	2	1	1	1	1	0	1	1	1	0	2	0	2	1	0	0	0
771	1	0	0	1	0	0	1	1	1	0	1	1	2	0	2	0	0	0	2	2	2	0	1	0	0	0	1	2	2	2	0	2	2	0	1	1	0	0	0	0	2	0	0	0	0	0	0	0	1
772	0	0	0	0	1	1	2	1	2	0	0	1	2	0	1	0	0	1	1	0	1	0	0	0	0	0	2	2	2	2	1	1	1	1	1	1	0	0	0	0	1	0	1	0	1	0	0	0	0
773	0	0	0	1	0	0	1	1	1	0	1	0	1	0	1	0	0	0	2	2	2	0	0	0	0	0	1	1	2	0	1	0	2	1	0	2	2	0	0	0	1	1	1	0	2	0	0	0	1
774	1	0	0	0	0	0	2	1	1	0	0	0	0	0	0	0	0	1	1	1	1	0	0	0	0	1	2	2	2	2	0	1	2	0	1	1	1	0	0	0	2	0	0	0	0	0	0	0	0
775	0	0	0	0	1	1	0	1	1	1	1	0	1	0	1	0	0	0	1	2	2	0	0	0	0	1	1	1	2	0	0	0	2	1	1	1	1	0	0	0	1	1	1	1	1	0	1	0	1
776	1	0	0	0	0	0	2	2	1	0	0	0	0	0	0	0	0	1	1	1	2	0	0	0	0	0	2	2	2	2	0	0	1	1	1	1	1	0	1	1	1	0	1	0	1	0	0	0	0
777	0	0	0	1	0	0	2	0	2	0	0	1	1	0	1	0	0	0	1	1	1	0	1	1	1	2	0	2	2	0	1	0	1	0	2	0	1	0	0	0	0	0	1	0	0	1	0	0	0
778	1	0	0	0	0	0	1	1	1	0	2	1	2	0	2	1	0	0	1	1	1	0	0	0	0	0	2	2	2	2	0	1	1	1	1	1	1	0	1	1	1	0	1	0	0	0	0	0	0
779	1	0	0	0	1	1	1	2	1	0	1	1	1	0	1	0	0	2	0	1	1	0	0	0	0	0	2	2	2	2	0	0	2	2	1	1	2	0	1	1	1	1	1	0	1	0	0	1	2
780	0	0	0	1	0	0	2	2	2	0	1	0	1	0	2	1	0	0	2	2	2	1	1	0	0	0	1	1	2	1	1	0	0	1	0	2	2	0	2	2	0	1	1	0	1	1	0	0	1
781	0	0	0	0	0	0	2	2	2	0	0	1	1	0	0	0	0	1	1	1	2	0	0	0	0	0	0	1	1	0	0	1	1	1	2	1	2	0	1	1	1	0	0	1	0	0	0	0	1
782	0	0	0	1	0	0	2	1	2	0	0	1	2	0	1	0	0	2	0	0	1	0	0	0	0	1	1	1	2	1	0	0	2	2	0	2	2	1	0	0	0	0	0	0	2	1	0	0	0
783	1	0	0	0	0	0	1	2	1	0	1	0	0	0	0	0	0	1	0	0	0	1	1	1	1	1	1	0	2	0	0	1	1	2	1	2	0	0	0	0	2	0	1	0	1	0	1	0	1
784	0	0	0	0	0	0	2	2	2	0	0	0	2	1	0	1	1	2	0	0	2	0	0	0	0	0	2	2	2	2	0	1	2	2	0	2	1	0	0	0	1	0	0	0	1	1	0	0	0
785	0	0	0	0	1	1	2	2	2	0	0	1	0	0	0	0	0	1	1	1	1	1	1	1	1	1	0	0	2	1	0	0	2	2	1	2	0	0	0	0	2	0	0	0	0	0	0	1	0
786	1	0	0	0	0	0	2	1	1	0	0	1	1	0	1	0	0	0	2	2	2	0	1	0	0	0	1	2	1	1	1	0	2	1	1	1	2	1	0	0	1	0	1	0	0	0	0	0	1
787	1	0	0	0	0	0	1	2	1	1	1	0	1	0	1	0	0	2	0	1	1	1	0	0	0	0	1	1	1	1	0	1	1	1	0	2	1	0	0	0	1	0	0	0	0	0	1	0	0
788	0	0	0	1	0	0	2	0	2	0	0	0	0	0	1	1	0	1	1	1	1	0	0	0	0	0	1	2	2	1	1	0	1	2	0	2	1	0	1	1	1	0	0	0	1	1	0	1	2
789	0	0	0	2	1	1	2	0	2	0	1	0	1	0	0	0	0	0	2	1	2	1	0	0	0	0	1	1	2	1	0	1	1	0	0	1	1	0	1	1	1	0	0	0	0	0	0	0	1
790	1	0	0	0	1	1	0	2	0	0	2	0	1	0	1	1	0	1	0	0	0	1	0	0	0	0	2	2	2	2	2	0	2	1	1	1	0	0	0	0	2	0	2	0	2	1	0	0	0
791	1	1	0	0	0	0	2	1	2	0	0	0	0	0	1	1	0	1	1	1	2	0	1	1	1	1	2	2	2	2	0	1	1	1	0	2	1	0	1	0	1	0	0	0	1	1	0	0	0
792	1	0	0	0	0	0	2	1	2	0	0	0	1	0	1	0	0	0	2	2	2	0	0	0	0	1	2	2	1	1	1	0	1	1	1	1	1	0	1	1	1	0	1	0	1	1	0	0	1
793	1	0	0	0	1	1	2	1	2	0	0	1	2	0	1	0	0	2	0	0	2	0	0	0	0	0	1	1	1	1	0	1	2	0	2	1	0	0	0	0	1	0	0	0	2	0	0	1	1
794	1	1	0	0	1	1	2	1	2	0	0	0	0	0	0	0	0	0	1	1	1	2	1	1	1	1	2	2	2	2	0	1	0	1	1	1	1	1	0	0	1	0	0	0	0	0	0	0	1
795	1	0	0	0	1	1	1	1	2	0	0	0	2	0	1	0	0	0	2	1	2	0	0	0	0	0	1	1	2	1	1	2	2	2	0	2	1	1	0	0	1	0	0	0	0	0	0	0	1
796	1	1	0	0	0	0	2	1	2	0	0	1	1	0	1	0	0	1	1	1	2	1	0	0	0	0	1	0	1	0	0	2	2	0	2	0	2	1	1	1	1	0	0	0	0	0	0	0	0
797	0	0	1	0	1	1	1	1	1	0	0	0	0	0	1	1	0	1	1	1	1	1	1	1	1	1	1	1	1	1	1	1	1	2	0	2	2	0	1	1	1	0	1	0	1	0	0	0	1
798	0	0	0	0	1	1	2	0	2	0	0	0	1	0	0	0	0	0	2	2	2	0	0	0	0	0	2	2	2	1	1	0	1	2	0	2	0	0	0	0	2	0	0	1	0	1	0	0	1
799	1	0	0	0	0	0	0	2	1	0	0	0	0	0	0	0	0	0	2	2	2	0	0	0	0	1	2	2	2	2	0	0	2	2	1	1	2	1	1	0	0	0	1	0	1	0	0	0	1
800	0	0	0	1	0	0	2	2	1	0	0	0	1	0	0	0	0	0	2	2	2	0	0	0	0	0	2	2	2	2	0	1	1	2	2	1	1	0	1	1	1	0	1	0	0	0	0	0	1
801	1	0	0	0	0	0	2	0	2	0	0	0	0	0	0	0	0	1	1	1	1	0	1	1	1	1	1	0	2	0	0	1	2	0	2	0	1	0	1	1	1	0	0	0	0	1	0	0	1
802	0	0	0	1	0	0	2	1	1	0	1	1	0	0	0	0	0	0	2	2	2	0	0	0	0	1	1	2	2	1	2	1	1	1	0	2	2	0	2	2	0	1	1	1	1	0	0	0	0
803	1	0	0	0	0	0	2	1	2	0	0	1	1	0	1	0	0	1	0	0	0	1	0	0	0	0	1	2	2	1	1	0	0	1	2	1	1	0	0	0	2	0	0	0	0	0	0	0	1
804	1	0	0	0	0	0	1	0	2	0	0	1	2	0	1	0	0	2	0	0	1	0	0	0	0	0	1	1	2	1	0	0	2	1	1	1	1	0	0	0	1	0	0	0	0	0	0	0	0
805	0	0	0	1	0	0	2	1	2	0	0	1	1	0	1	0	0	1	1	1	1	0	0	0	0	2	1	2	2	2	0	2	2	0	1	1	2	0	0	0	1	0	0	0	1	1	0	0	0
806	0	0	0	0	0	0	2	0	2	0	0	0	2	0	2	0	1	2	0	0	2	0	0	0	0	1	2	2	2	2	0	0	1	1	1	1	1	0	0	0	1	0	0	1	0	0	0	0	2
807	1	0	0	1	0	0	2	1	1	0	0	0	1	0	0	0	1	2	1	1	1	0	0	0	0	0	0	1	2	0	0	0	1	0	1	1	2	0	2	2	0	0	0	1	0	0	0	0	1
808	0	0	0	0	1	1	2	1	1	0	0	0	0	0	0	0	0	0	2	2	2	0	0	0	0	1	1	1	2	0	0	0	1	1	1	1	2	0	1	1	0	0	0	0	0	0	0	0	0
809	0	0	0	0	1	1	0	2	0	0	1	0	1	0	0	0	0	1	1	1	2	0	0	0	0	0	1	2	2	2	0	1	1	1	1	1	2	0	2	2	0	1	1	0	0	0	0	0	0
810	0	0	0	0	0	0	1	1	1	0	1	2	2	1	1	1	0	0	2	2	2	0	0	0	0	0	2	2	2	2	0	0	2	1	2	0	2	0	0	0	1	0	0	0	0	2	0	1	1
811	0	0	0	0	1	1	1	2	1	0	2	1	2	1	0	1	0	0	1	2	2	0	1	0	0	0	2	2	1	1	1	1	2	0	1	1	2	0	1	1	1	0	1	0	1	1	0	0	0
812	1	0	0	0	0	0	2	1	2	0	1	1	1	0	1	0	0	1	1	1	2	0	0	0	0	0	0	1	2	1	0	2	2	0	1	1	1	0	1	1	1	0	1	0	1	0	0	1	1
813	1	0	0	0	1	1	2	0	2	0	0	0	1	0	0	0	0	0	2	1	2	1	1	0	0	1	2	2	2	2	0	0	2	1	0	2	1	0	2	2	0	0	1	0	2	0	0	0	1
814	0	0	0	0	0	0	1	1	1	0	1	0	1	0	0	0	0	2	1	2	2	0	1	0	0	0	1	2	2	1	1	2	2	0	1	1	2	1	1	1	0	0	1	0	1	1	0	0	2
815	1	0	1	1	0	0	2	1	2	0	0	0	1	0	0	0	0	0	2	2	2	0	0	0	0	0	2	2	2	2	0	1	1	2	0	2	1	0	1	1	1	0	0	0	1	0	0	0	0
816	1	0	1	1	0	1	2	0	2	0	1	0	0	0	0	0	0	2	0	0	1	0	0	0	0	1	1	0	2	0	0	1	1	1	0	2	0	0	1	0	1	0	0	1	0	1	0	0	0
817	1	0	0	0	0	0	2	1	1	0	1	0	1	0	0	0	0	1	1	1	1	0	1	0	0	1	1	2	2	1	1	0	1	1	1	1	1	0	1	1	1	0	1	0	1	1	0	0	0
818	0	0	0	0	1	1	2	0	2	0	0	0	0	0	0	0	0	1	1	1	1	1	0	0	0	0	2	2	2	2	0	0	1	1	0	2	0	0	1	0	1	0	1	1	1	2	0	1	1
819	1	0	0	1	0	0	1	1	1	1	1	1	1	0	1	0	0	1	2	1	2	1	0	0	0	0	2	2	2	2	0	1	2	2	0	2	1	1	0	0	1	0	0	1	0	0	0	0	1
820	1	0	0	0	0	0	2	1	0	0	0	0	2	0	2	0	0	0	2	2	2	0	0	0	0	0	0	2	0	0	0	2	2	2	0	2	2	0	1	1	1	0	1	0	0	0	0	0	0
821	1	0	0	0	1	1	1	2	1	0	1	1	2	1	0	1	0	1	2	1	2	0	1	0	0	0	2	2	2	2	0	0	0	1	2	0	1	0	1	1	1	1	1	0	2	1	0	0	0
822	0	0	0	0	0	0	1	1	1	1	2	0	1	0	0	0	0	0	1	1	1	0	0	0	0	0	2	2	1	1	0	1	1	2	0	2	1	0	0	0	1	0	1	0	2	1	0	0	2
823	1	0	0	1	0	0	1	1	2	0	0	0	0	0	0	0	0	1	1	1	2	0	0	0	0	0	2	2	2	1	1	2	2	0	1	1	1	0	0	0	2	1	1	0	1	0	0	0	1
824	0	0	0	0	0	0	1	1	2	0	1	1	1	0	1	0	0	0	2	2	2	0	2	0	0	0	1	1	2	1	1	0	1	2	0	2	0	0	0	0	2	0	0	0	0	0	0	0	1
825	1	0	0	1	1	1	1	0	2	0	0	1	1	0	1	0	0	1	1	1	1	1	1	1	1	1	0	1	1	1	0	2	2	0	2	0	1	0	1	1	0	0	0	1	0	0	0	0	0
826	1	0	0	1	0	0	2	2	1	0	1	0	0	0	1	1	0	1	1	1	1	0	0	0	0	0	1	1	2	0	0	0	2	2	0	2	1	0	0	0	1	0	0	0	1	1	0	0	1
827	0	0	0	0	1	1	1	2	1	0	0	0	0	0	0	0	0	0	2	1	2	2	0	0	0	0	2	2	2	1	2	0	1	2	0	2	1	1	0	0	1	0	0	0	0	0	0	0	0
828	1	0	0	2	0	0	1	2	1	0	0	1	2	0	2	0	0	2	1	1	2	0	0	0	0	0	0	2	1	0	0	1	1	2	2	1	1	0	1	0	1	0	1	0	1	0	0	0	1
829	0	1	0	0	1	1	2	2	1	0	0	0	1	0	0	0	0	2	0	0	0	0	0	0	0	0	0	0	2	1	0	0	2	1	1	1	2	0	1	1	1	0	1	0	2	0	0	0	2
830	0	0	0	0	0	0	1	1	1	0	1	0	1	0	0	0	1	0	2	1	2	0	0	0	0	1	2	2	2	2	0	0	1	2	0	2	1	0	2	2	0	0	0	0	2	0	0	0	1
831	0	1	0	0	0	0	2	1	2	0	0	0	0	0	0	0	0	1	1	1	2	1	0	0	0	0	2	2	2	2	0	1	2	0	1	1	1	0	1	1	0	0	0	0	1	1	0	0	1
832	0	0	0	0	0	0	2	2	1	0	0	1	2	0	2	1	0	1	2	2	2	0	1	0	0	0	2	2	2	1	2	1	2	0	2	1	1	0	1	1	1	1	1	0	1	1	0	0	0
833	0	0	0	0	1	1	1	2	1	0	1	0	1	0	0	0	0	0	2	2	2	1	1	1	1	1	0	2	1	0	0	1	0	1	1	1	1	0	1	1	1	0	0	0	0	0	0	0	2
834	0	0	0	0	0	0	1	2	1	0	0	2	2	0	2	0	0	1	1	0	1	0	0	0	0	0	1	1	2	1	1	2	1	0	2	0	2	0	2	1	0	0	0	0	0	0	0	0	2
835	1	1	0	0	1	1	2	2	2	0	0	1	1	1	0	1	0	0	1	1	1	1	0	0	0	1	1	2	0	0	0	1	1	0	1	1	1	1	0	0	0	0	0	0	0	1	0	1	2
836	0	1	0	0	1	1	2	1	2	0	0	1	1	0	2	1	0	0	2	2	2	1	1	1	1	1	2	2	2	2	0	1	1	2	0	2	0	0	1	0	1	0	0	0	1	1	0	0	0
837	0	0	0	0	0	0	1	2	0	0	0	1	1	0	1	0	0	1	1	1	1	0	0	0	0	1	2	2	2	2	2	1	1	0	1	1	2	0	2	2	0	0	0	0	1	1	0	0	0
838	0	0	0	0	0	1	2	0	2	0	0	0	0	0	0	0	0	1	1	1	1	0	0	0	0	0	1	2	2	1	1	0	1	0	2	0	2	1	1	1	0	0	0	1	0	1	0	0	0
839	1	0	0	0	1	1	2	2	2	0	0	2	2	1	1	1	0	0	2	2	2	1	0	0	0	0	2	2	2	1	1	0	1	1	1	1	0	0	0	0	1	2	2	0	1	1	0	0	2
840	0	0	0	0	0	0	1	1	2	0	0	0	0	0	0	0	0	1	1	1	0	0	2	0	0	1	2	2	2	1	1	0	1	1	1	1	1	1	0	0	0	0	0	0	2	1	0	0	0
841	0	0	0	0	0	0	1	2	1	0	2	1	1	0	1	0	0	1	1	1	1	0	0	0	0	0	2	2	2	1	1	0	1	0	1	1	1	0	1	0	1	0	0	0	1	1	0	1	2
842	0	0	0	1	0	0	2	2	2	0	0	1	2	0	2	1	0	0	2	2	2	0	0	0	0	0	1	1	2	0	1	1	1	0	2	0	0	0	0	1	1	1	2	0	1	1	0	0	1
843	0	0	0	1	0	0	1	1	2	0	0	0	1	0	0	0	0	0	2	2	2	1	0	0	0	0	2	2	2	2	1	2	2	0	2	0	0	0	0	0	2	0	0	0	0	1	0	0	1
844	1	0	1	0	1	1	2	0	2	0	0	0	0	0	0	0	0	0	2	1	2	1	0	0	0	0	1	2	1	1	1	1	1	0	2	0	1	0	0	0	2	0	0	0	1	0	0	1	2
845	1	0	0	0	0	0	1	1	1	0	1	0	0	0	0	0	0	1	1	1	1	0	0	0	0	1	1	1	2	0	1	0	2	1	0	2	2	1	1	1	0	0	1	0	1	1	0	0	1
846	1	0	0	0	1	1	1	1	1	1	2	0	0	0	0	0	0	1	1	1	2	2	0	0	0	0	0	2	1	0	0	0	2	1	0	2	1	0	0	0	2	0	0	0	0	0	0	0	1
847	0	0	0	0	1	1	1	2	0	0	0	1	1	0	1	0	0	0	2	2	2	1	0	0	0	1	2	1	2	1	1	0	1	1	1	1	2	0	2	1	0	0	0	0	1	0	1	0	1
848	0	0	0	1	0	0	2	1	1	0	1	0	0	0	0	0	0	1	1	1	2	1	0	0	0	0	0	1	1	1	0	1	2	0	0	2	2	0	1	1	1	1	1	0	1	0	0	0	1
849	0	0	0	2	0	0	2	1	2	0	0	1	1	0	1	0	1	2	1	1	1	1	0	0	0	0	1	2	2	1	0	0	2	2	1	2	2	0	1	1	1	0	0	0	2	1	0	1	1
850	0	0	0	0	1	1	2	0	2	0	0	0	0	0	0	0	0	0	1	1	2	1	0	0	0	1	1	1	1	1	0	0	2	1	1	1	1	0	1	1	1	0	0	0	0	0	0	1	1
851	1	0	0	1	0	0	1	2	1	0	1	0	1	1	0	0	0	1	1	1	2	1	0	0	0	0	1	2	2	2	0	0	2	1	1	1	2	0	2	2	0	0	0	0	1	1	0	0	0
852	1	0	0	0	1	1	0	2	1	0	0	0	1	0	0	0	1	2	1	2	2	0	1	0	0	0	2	2	2	2	1	1	2	1	0	2	1	1	0	0	1	1	2	0	1	1	0	0	1
853	1	0	0	0	0	0	0	2	0	0	1	0	0	0	0	0	0	1	1	0	2	0	1	1	1	1	2	2	2	1	0	0	1	0	1	2	2	0	2	1	0	0	1	0	0	0	0	0	0
854	1	0	0	0	0	0	2	1	2	0	0	0	0	0	0	0	0	0	1	1	1	1	0	0	0	0	1	1	2	0	1	0	1	2	1	2	0	0	0	0	2	0	1	0	1	1	0	1	2
855	0	0	1	1	1	1	1	1	2	0	0	0	0	0	0	0	0	2	0	1	1	1	1	1	1	1	1	1	2	1	0	0	1	1	0	2	0	0	0	0	2	1	1	1	2	0	0	1	1
856	0	0	0	1	1	1	2	1	1	0	0	0	1	0	1	1	0	0	2	1	2	1	0	0	0	0	2	2	2	2	0	0	1	1	1	1	0	0	0	0	2	0	0	0	0	0	0	1	2
857	1	1	0	0	0	0	1	2	1	0	1	0	1	0	1	0	0	1	1	1	1	0	0	0	0	1	1	2	2	1	2	0	2	0	1	1	1	0	0	0	1	0	0	1	0	0	0	0	2
858	0	0	0	1	0	0	1	1	2	0	0	0	0	0	0	0	0	2	0	0	1	0	0	0	0	0	1	1	2	1	0	1	2	2	0	2	1	0	1	0	1	0	1	0	1	1	0	0	2
859	1	0	1	0	1	1	2	2	2	0	0	1	1	0	1	0	0	1	1	1	2	0	1	0	0	1	2	2	2	2	1	0	0	0	1	1	0	0	1	1	1	0	1	0	1	0	0	0	2
860	1	0	0	0	0	1	1	2	2	0	1	0	1	0	0	0	0	1	1	1	1	0	0	0	0	0	0	0	2	1	0	0	1	2	0	2	1	0	0	0	2	1	1	0	1	0	0	1	0
861	0	0	0	0	1	1	2	1	1	0	0	0	2	0	0	0	0	2	0	0	2	0	0	0	0	1	1	2	2	1	1	1	2	2	0	2	2	0	2	2	0	0	1	0	1	0	0	0	1
862	0	0	0	1	1	1	2	2	1	0	0	1	2	1	1	1	0	0	2	2	2	0	0	0	0	0	0	1	2	0	1	0	2	2	0	2	0	0	0	0	1	0	0	0	0	0	0	0	1
863	0	0	0	0	0	0	1	2	0	0	2	1	1	0	1	0	0	0	2	0	2	1	0	0	0	0	0	1	2	0	1	0	1	2	0	2	2	0	2	2	0	0	0	1	0	0	0	1	1
864	1	0	1	0	0	0	1	1	2	0	0	2	2	0	2	0	0	1	1	1	2	0	0	0	0	0	1	2	1	1	0	0	2	0	2	1	0	0	0	0	2	1	1	0	1	1	0	0	0
865	1	0	0	1	0	0	1	1	2	0	0	1	1	0	1	0	0	2	1	1	2	0	0	0	0	0	2	2	2	2	0	0	0	1	0	2	0	0	0	0	1	0	1	0	1	0	0	0	0
866	1	0	0	0	0	0	2	0	2	0	1	0	0	0	0	0	0	1	1	1	1	1	0	0	0	0	0	0	1	0	0	1	1	1	0	2	1	1	0	0	0	0	0	0	0	0	0	0	0
867	0	0	1	1	0	0	2	0	2	0	0	1	2	0	1	0	0	0	2	2	2	0	0	0	0	0	2	2	2	2	0	1	1	0	1	1	0	0	0	0	2	1	1	1	0	1	0	0	1
868	1	0	0	0	0	0	2	2	2	0	0	0	0	0	0	0	0	0	1	1	1	0	0	0	0	0	1	2	1	1	0	2	2	0	1	1	1	0	0	0	1	0	1	0	1	2	0	0	2
869	1	0	0	0	0	0	2	0	2	0	0	2	2	0	2	0	0	1	1	1	1	0	0	0	0	1	1	1	2	0	0	1	2	2	0	2	1	1	0	0	0	0	1	0	0	2	0	0	0
870	0	0	0	1	1	1	2	1	1	0	0	0	1	0	1	1	1	1	1	2	2	1	1	1	1	0	1	1	1	1	1	0	1	0	1	1	2	0	1	1	1	1	1	0	1	1	1	0	1
871	1	1	0	0	0	0	1	1	2	0	1	0	0	0	0	0	0	0	2	1	2	0	0	0	0	0	2	2	2	1	2	1	2	1	2	1	0	0	0	0	1	0	1	0	0	1	0	0	1
872	0	0	0	1	0	0	2	1	1	1	0	1	1	0	1	0	0	2	0	0	0	1	0	0	0	0	2	2	2	2	1	0	1	1	0	2	0	0	1	1	1	0	0	0	0	0	0	0	2
873	1	0	0	0	0	0	2	1	2	0	1	0	0	0	0	0	0	1	1	1	1	1	0	0	0	0	0	1	2	1	0	0	1	0	2	0	1	0	0	0	0	0	0	0	0	0	0	0	0
874	0	0	1	1	1	1	2	2	1	0	0	0	1	0	1	0	0	0	2	2	2	0	0	0	0	0	1	1	2	1	0	0	1	1	1	1	1	0	1	1	1	0	1	0	1	0	0	0	0
875	0	0	0	0	0	0	1	1	2	0	0	1	1	1	0	1	1	1	1	2	2	1	1	1	1	2	2	1	2	1	0	1	1	1	0	2	0	0	0	0	1	0	2	0	2	1	0	1	1
876	1	0	0	0	0	0	0	2	0	0	2	1	1	0	2	0	1	2	0	0	1	0	0	0	0	0	1	1	2	0	0	0	1	2	0	2	2	0	1	1	0	0	0	0	0	0	0	0	1
877	1	0	0	0	0	0	2	2	1	0	1	0	2	0	2	1	0	0	2	2	2	0	0	0	0	1	2	2	2	2	0	2	2	1	1	1	0	0	1	0	1	0	0	0	0	1	0	0	0
878	1	0	0	0	1	1	1	2	0	0	1	0	1	0	1	0	0	1	1	1	1	0	0	0	0	0	0	1	2	1	0	2	1	1	1	1	1	0	1	1	1	0	1	0	1	0	0	1	2
879	0	0	0	2	0	0	2	1	2	0	0	0	1	0	0	0	0	0	2	1	2	1	0	0	0	0	2	2	2	1	2	0	1	2	0	2	1	0	1	1	1	0	0	0	0	1	0	0	1
880	0	0	0	0	0	0	2	2	1	0	0	1	2	0	1	0	0	0	1	1	1	0	2	0	0	0	2	2	2	2	2	1	2	0	1	1	1	0	0	0	0	0	0	0	1	0	0	0	1
881	0	0	1	0	0	0	1	1	0	1	2	0	2	0	1	1	0	0	2	1	2	0	2	0	0	0	2	2	2	2	0	1	0	2	0	2	1	0	1	1	1	0	0	0	0	0	0	0	0
882	1	0	1	0	0	0	1	1	2	0	1	0	2	0	2	0	0	1	0	0	0	0	0	0	0	1	1	1	2	1	0	0	2	1	1	1	1	0	1	1	0	0	0	0	0	0	0	0	1
883	0	1	0	0	1	1	2	2	2	0	0	0	0	0	0	0	0	1	1	1	1	1	0	0	0	0	0	1	1	0	0	2	2	0	2	0	2	2	0	0	0	1	1	0	1	0	0	0	1
884	1	0	0	0	0	0	2	2	1	1	1	2	2	0	2	0	0	1	1	1	2	1	0	0	0	0	1	2	2	2	0	1	2	0	1	0	2	0	2	2	0	0	1	0	1	1	0	0	1
885	0	0	0	0	2	2	1	1	1	0	1	1	1	0	1	0	0	2	0	0	1	1	1	1	1	2	2	2	2	1	1	1	1	1	1	1	2	0	1	1	1	0	0	1	0	0	0	0	1
886	1	0	0	0	0	0	2	2	2	0	1	1	1	0	1	0	0	1	1	1	1	0	0	0	0	0	2	2	2	2	0	1	2	0	1	1	1	0	1	1	1	0	1	0	1	0	0	0	1
887	0	0	0	1	1	1	2	1	1	0	0	2	2	1	1	1	0	0	2	1	2	0	0	0	0	0	1	0	2	0	0	1	2	1	1	1	2	0	1	0	0	0	1	0	1	1	0	0	0
888	1	0	0	0	0	0	2	2	2	0	0	0	0	0	0	0	0	1	1	1	1	1	1	1	1	1	1	1	2	1	0	1	1	1	0	2	1	0	2	2	0	0	1	0	1	2	0	0	2
889	1	0	0	0	1	1	2	0	2	0	0	2	2	1	1	1	0	0	2	2	2	0	0	0	0	0	2	2	2	2	0	0	1	2	0	2	0	0	0	1	1	0	1	0	2	0	0	0	1
890	0	0	0	0	1	1	2	2	2	0	0	0	1	0	0	0	0	0	2	1	2	0	1	1	1	2	2	2	2	2	0	0	0	2	0	2	2	0	0	0	1	0	0	0	0	0	0	0	2
891	0	0	0	1	0	0	2	1	1	0	0	0	1	0	1	1	0	2	0	0	2	1	0	0	0	0	2	1	2	0	0	0	1	2	0	2	2	2	0	0	0	0	0	0	0	0	0	0	2
892	0	0	0	0	0	0	2	1	2	0	0	1	1	0	1	0	0	0	2	2	2	1	1	0	0	1	2	2	2	2	1	0	1	1	1	1	1	0	0	0	1	0	0	0	0	0	0	0	0
893	0	0	0	0	0	0	2	0	1	0	0	1	1	0	2	1	0	2	0	1	2	0	1	0	0	1	0	2	1	1	1	0	1	0	1	1	2	1	0	0	1	0	1	0	0	0	0	0	2
894	1	0	0	0	2	2	0	2	0	1	2	0	2	0	1	1	0	0	2	2	2	0	1	0	0	0	2	2	2	2	0	0	1	1	1	1	2	2	0	0	0	1	1	0	1	0	0	0	1
895	0	0	1	1	0	0	2	2	1	0	1	2	1	0	1	0	0	1	1	2	2	0	0	0	0	0	1	1	1	1	0	1	2	1	1	1	1	0	0	0	1	0	0	0	0	0	0	0	2
896	1	0	0	0	0	0	1	2	0	0	1	1	1	0	1	0	0	0	2	2	1	0	0	0	0	0	0	1	1	0	0	1	2	1	1	1	0	0	0	0	2	2	2	0	1	0	0	0	0
897	0	0	0	0	0	0	1	1	2	0	0	0	0	0	0	0	1	2	1	1	1	0	0	0	0	0	1	2	2	2	0	0	0	1	2	0	2	1	1	1	1	0	1	0	1	1	0	1	0
898	1	0	0	0	0	0	1	1	1	1	2	0	0	0	1	1	0	0	2	1	2	0	0	0	0	0	2	2	2	2	0	1	2	0	1	0	2	0	1	0	1	1	1	0	2	1	0	0	0
899	1	1	0	0	0	0	2	0	2	0	0	0	1	0	1	0	0	0	2	2	2	2	0	0	0	0	1	0	2	0	0	0	1	1	1	1	2	0	1	1	1	0	0	1	0	0	0	0	1
900	0	0	0	1	0	0	1	2	2	0	1	1	1	0	1	0	0	0	2	1	2	0	0	0	0	1	2	2	2	1	2	0	2	2	1	2	2	0	0	0	1	0	0	1	0	0	0	0	1
901	0	0	0	1	1	1	1	2	1	0	1	0	1	0	0	0	1	1	1	1	1	0	1	0	0	1	2	2	2	2	0	1	2	1	1	1	0	0	0	0	1	0	0	0	0	0	0	0	1
902	0	0	0	0	0	0	1	1	2	0	0	0	1	0	1	0	0	1	1	1	1	1	0	0	0	0	0	1	2	1	0	2	2	1	0	2	0	0	0	0	1	0	0	2	0	0	0	0	0
903	0	0	0	0	0	0	2	1	2	0	0	0	2	0	1	0	0	1	1	1	1	1	0	0	0	0	2	2	2	2	1	0	1	2	0	2	0	0	0	0	2	0	1	0	1	1	0	0	1
904	0	0	1	0	0	0	1	2	1	0	0	0	0	0	0	0	0	0	1	1	1	0	0	0	0	0	1	1	2	1	0	1	1	2	0	2	2	0	2	1	0	1	1	0	2	1	0	1	2
905	1	0	0	0	0	0	1	2	0	0	0	0	1	0	1	0	0	1	1	1	1	0	0	0	0	1	1	1	1	1	0	0	1	1	0	2	1	0	0	0	1	1	1	0	1	0	0	0	1
906	0	0	0	0	1	1	2	1	2	0	0	1	2	1	0	1	1	2	1	1	1	0	0	0	0	0	2	2	2	2	0	1	2	2	0	2	2	1	1	1	0	0	1	0	0	1	0	0	1
907	0	0	0	0	0	0	2	1	2	0	0	0	0	0	0	0	0	2	0	0	1	0	0	0	0	0	2	2	2	2	1	0	1	0	2	1	2	0	2	2	0	1	1	0	0	1	0	1	1
908	1	1	1	0	0	0	2	2	2	0	0	0	0	0	0	0	0	1	1	1	1	2	0	0	0	0	1	1	2	1	0	0	2	2	0	2	2	0	2	2	0	0	0	0	1	1	0	0	1
909	1	0	0	1	0	0	2	1	1	0	0	0	0	0	0	0	0	1	1	1	2	0	0	0	0	0	0	1	1	0	0	0	1	2	0	2	2	0	1	1	0	0	1	0	0	1	0	0	0
910	1	0	0	1	1	1	2	2	0	0	0	1	2	0	1	0	0	1	1	1	1	0	0	0	0	1	2	2	2	2	0	0	0	2	0	2	0	0	0	0	2	0	2	0	1	1	0	0	1
911	1	0	0	0	0	0	2	1	2	0	0	1	1	0	1	0	1	2	1	1	1	0	0	0	0	0	2	2	2	2	0	1	2	1	2	1	1	0	1	1	1	0	0	0	0	0	0	0	1
912	0	0	0	1	0	0	1	2	1	0	1	0	1	0	0	0	0	2	0	0	1	1	0	0	0	0	0	1	2	1	0	2	1	1	0	2	0	0	0	0	2	0	0	0	0	0	0	0	1
913	1	0	0	0	0	0	2	2	2	0	0	0	1	0	0	0	0	1	1	1	2	0	0	0	0	2	1	2	2	1	1	0	0	2	0	2	2	1	0	0	1	0	0	0	0	0	0	0	2
914	1	0	0	0	0	0	2	0	2	0	1	1	1	0	1	0	0	0	2	1	2	0	0	0	0	0	2	2	2	2	0	0	1	0	1	1	2	2	0	0	0	0	0	0	1	0	0	0	1
915	0	1	0	0	0	0	1	2	1	0	0	0	0	0	0	0	0	1	1	1	2	2	0	0	0	0	1	2	2	1	1	1	2	1	1	1	1	1	0	0	1	0	0	1	0	0	1	0	0
916	1	0	0	0	0	0	2	1	1	0	0	1	2	0	2	1	0	1	1	1	1	1	0	0	0	0	1	1	2	0	0	0	1	2	0	2	0	0	0	0	2	0	0	0	0	1	0	0	2
917	1	0	1	0	1	2	1	1	1	0	0	0	1	0	0	0	1	2	0	0	2	0	1	0	0	1	2	2	2	2	1	1	0	2	0	2	0	0	0	0	2	0	0	0	1	0	0	0	1
918	1	0	0	1	1	1	1	2	1	0	1	0	0	0	0	0	0	1	0	0	0	0	0	0	0	1	1	1	2	1	0	2	2	0	1	1	1	0	1	1	0	0	1	0	1	1	0	0	1
919	0	0	0	1	0	0	2	0	2	0	1	0	0	0	0	0	0	1	1	1	2	0	1	0	0	0	1	2	2	1	0	0	2	2	0	2	1	0	1	1	1	0	1	0	2	0	0	1	2
920	1	0	0	0	0	0	1	1	1	0	1	1	1	0	1	0	0	0	2	2	2	0	0	0	0	0	2	1	2	0	0	0	2	2	0	2	0	0	0	0	1	1	1	1	1	0	0	0	1
921	1	0	0	1	1	1	1	2	1	0	1	0	2	1	0	1	0	0	2	0	2	0	0	0	0	0	2	2	2	1	1	1	2	1	2	2	2	1	1	1	0	0	0	0	1	1	0	0	2
922	0	0	0	0	0	0	2	1	2	0	1	0	2	0	1	0	0	1	1	1	2	0	0	0	0	1	1	1	2	1	0	2	2	0	2	0	0	0	0	0	2	0	1	0	1	0	0	0	1
923	1	0	0	0	1	1	2	2	0	0	0	1	1	0	1	0	0	1	1	1	1	1	0	0	0	0	2	2	2	1	0	2	2	0	2	0	1	1	0	0	1	1	2	0	1	1	0	1	1
924	1	0	0	0	2	2	1	0	2	0	0	0	0	0	0	0	0	0	2	2	2	1	0	0	0	0	1	2	2	1	0	1	1	2	0	2	2	0	2	1	0	1	1	0	1	0	0	1	2
925	0	0	0	0	0	0	2	1	2	0	1	0	0	0	0	0	0	2	0	0	0	1	0	0	0	0	1	2	2	1	0	0	0	2	0	2	0	0	1	0	1	0	1	0	1	0	0	0	1
926	1	0	0	0	0	0	1	1	0	1	2	0	0	0	0	0	0	1	1	1	1	1	1	1	1	1	1	2	1	1	1	0	2	0	1	1	0	0	1	1	0	0	1	0	1	0	0	0	1
927	0	0	0	1	1	1	1	1	1	0	1	0	1	0	0	0	0	0	2	2	1	0	0	0	0	0	1	1	2	1	0	0	0	0	0	2	1	0	0	0	1	0	0	0	0	0	0	0	1
928	1	0	0	0	0	0	2	0	2	0	0	0	1	0	0	0	0	0	1	2	2	0	0	0	0	0	1	2	2	1	1	1	2	0	1	0	1	0	0	0	2	0	0	0	0	0	0	0	1
929	0	0	0	0	0	0	2	1	2	0	1	0	0	0	0	0	0	1	1	1	1	0	0	0	0	0	1	1	2	0	0	0	0	0	0	2	2	0	2	2	0	0	1	0	0	1	0	0	1
930	1	0	0	1	0	0	2	1	2	0	0	0	1	0	0	0	0	1	0	0	0	1	0	0	0	0	0	1	2	1	0	1	2	1	1	2	1	1	0	0	1	0	0	0	0	0	0	0	1
931	0	0	0	1	0	0	1	1	2	0	0	0	1	0	1	0	0	0	2	2	2	1	1	1	1	1	1	1	2	1	0	0	2	0	1	1	2	0	1	0	2	1	1	0	1	1	0	0	1
932	1	1	0	0	1	1	2	0	2	0	0	0	2	0	0	0	0	2	0	1	1	0	0	0	0	0	2	2	2	2	0	2	2	0	1	1	2	0	1	1	1	0	1	0	1	0	0	1	0
933	1	0	0	0	0	0	1	1	2	0	0	0	0	0	0	0	0	1	1	1	1	1	1	1	1	1	2	2	2	2	1	0	1	1	1	1	0	0	0	0	2	0	0	0	0	1	0	1	0
934	1	0	0	0	0	0	2	2	1	0	0	0	1	0	0	0	0	0	2	2	1	0	0	0	0	0	2	2	2	2	0	0	1	1	1	1	2	0	2	2	0	0	1	0	1	1	0	0	2
935	1	0	0	1	0	0	2	2	2	0	0	1	1	0	1	0	0	0	1	1	1	1	0	0	0	0	1	2	0	0	0	1	2	1	1	1	2	1	1	1	0	0	1	0	1	1	0	0	1
936	1	0	0	0	0	0	2	0	2	0	1	1	1	0	1	0	0	2	0	1	2	0	0	0	0	0	1	2	2	2	0	0	0	2	0	2	2	0	2	2	1	0	0	0	0	0	0	0	0
937	1	0	0	0	0	0	2	0	2	0	0	0	1	0	0	0	0	0	2	2	2	0	0	0	0	0	1	1	2	1	0	0	0	2	0	2	2	1	1	1	1	0	0	0	0	0	0	0	1
938	0	0	0	0	0	0	1	0	2	0	0	0	1	0	1	0	0	1	1	1	1	0	0	0	0	0	0	1	2	1	0	0	0	1	0	2	2	0	2	1	0	0	1	0	1	1	0	0	0
939	0	0	0	1	0	0	2	0	2	0	0	0	0	0	0	0	0	0	2	2	2	1	0	0	0	0	2	2	2	2	0	1	2	0	0	2	0	1	0	0	1	0	0	0	0	1	0	0	1
940	0	0	0	0	0	0	2	0	1	0	1	1	1	0	1	0	0	2	0	0	2	0	1	0	0	1	1	1	2	1	0	1	1	0	2	0	1	1	0	0	0	0	0	0	1	1	0	0	1
941	0	0	1	0	0	0	1	2	0	0	0	0	1	0	0	0	0	0	2	2	2	0	0	0	0	1	1	2	2	2	0	1	0	1	0	2	2	0	0	0	1	0	1	0	1	1	0	0	1
942	1	0	0	0	0	0	1	2	1	0	1	1	2	0	1	0	0	1	1	1	1	1	1	1	1	1	1	1	2	1	0	0	1	1	1	1	2	0	2	2	1	0	0	0	0	0	0	0	1
943	1	0	0	0	0	0	1	2	1	0	1	1	1	0	1	0	0	0	2	2	2	1	1	0	0	0	1	1	2	0	0	1	1	1	2	1	1	0	1	1	1	0	0	0	0	0	0	0	0
944	0	0	0	0	1	1	2	2	2	0	0	1	1	0	1	0	0	1	1	0	1	0	0	0	0	1	1	2	2	1	1	0	0	2	0	2	2	1	0	0	1	0	1	0	1	1	0	1	2
945	1	0	0	0	0	0	2	2	2	0	0	1	1	0	1	0	0	1	1	1	1	1	1	0	0	1	1	1	2	0	1	1	1	1	1	1	2	0	2	1	0	0	0	0	0	1	0	0	1
946	1	0	0	1	1	1	1	1	1	1	1	0	0	0	0	0	0	2	0	0	1	0	0	0	0	1	1	1	2	1	0	0	1	1	1	1	2	0	1	1	1	0	0	0	1	0	0	0	0
947	0	0	0	0	0	0	2	0	2	0	0	1	1	0	1	0	0	2	0	0	0	1	2	1	1	1	1	2	2	1	0	2	2	0	2	0	1	0	0	0	1	0	0	1	0	0	0	0	1
948	1	0	0	0	0	0	2	1	2	0	0	0	0	0	0	0	1	2	0	0	2	0	0	0	0	0	1	1	2	1	1	1	2	2	0	2	1	0	0	0	2	0	0	0	0	0	1	0	1
949	1	0	0	0	1	1	2	2	0	0	0	0	0	0	0	0	0	0	2	2	2	0	1	1	1	2	2	2	2	2	1	0	2	1	0	2	1	0	2	2	0	0	1	0	1	0	0	0	1
950	0	0	1	1	0	0	2	2	1	0	0	0	1	0	1	0	0	0	2	2	2	0	0	0	0	0	2	2	2	2	0	1	1	2	1	1	1	0	1	1	1	1	1	0	1	0	0	1	2
951	1	0	0	1	0	0	1	1	1	0	1	0	0	0	0	0	0	1	1	1	0	0	1	0	0	0	1	1	2	1	0	1	0	2	0	2	1	0	0	0	2	0	1	0	1	1	0	0	0
952	1	0	0	0	0	0	1	1	1	0	1	0	0	0	0	0	0	0	2	2	2	0	0	0	0	0	2	2	2	1	1	0	2	0	2	0	2	0	2	1	0	0	0	0	0	0	0	0	1
953	1	0	0	1	0	0	2	2	2	0	0	2	2	0	2	0	0	2	0	0	1	0	0	0	0	1	0	2	0	0	0	1	1	0	2	0	0	0	0	1	1	0	1	0	2	0	0	1	1
954	1	0	0	0	0	0	2	2	1	0	0	1	0	0	0	0	0	0	1	1	1	0	0	0	0	0	2	2	2	2	0	1	2	1	1	1	0	1	0	0	1	0	1	0	1	0	0	0	1
955	1	0	0	0	1	1	2	1	2	0	0	0	2	0	1	0	0	1	2	1	2	1	0	0	0	1	2	2	2	1	0	0	0	1	1	1	1	0	1	0	1	0	2	0	1	1	0	0	1
956	0	1	0	0	0	0	1	0	2	0	0	0	1	0	0	0	0	1	0	0	0	1	0	0	0	0	1	2	2	2	1	1	1	2	0	2	1	0	1	1	1	1	1	0	1	0	0	0	2
957	0	0	0	0	0	0	1	2	1	0	1	1	2	0	1	0	0	0	1	1	1	0	0	0	0	0	0	2	0	0	0	0	1	0	1	1	1	0	0	0	0	0	0	1	0	1	0	0	1
958	0	0	0	0	0	0	1	1	1	0	1	1	2	0	2	0	0	1	1	1	2	1	0	0	0	0	1	2	2	1	0	2	2	0	2	0	1	1	0	0	1	1	1	1	1	0	0	0	2
959	0	1	0	0	0	0	1	2	0	0	1	0	0	0	0	0	0	1	1	1	1	2	1	1	1	1	2	2	2	1	0	0	1	2	1	2	1	0	0	0	1	0	0	0	0	2	0	0	1
960	0	0	0	0	0	0	2	1	2	0	1	0	0	0	0	0	0	1	0	0	1	0	1	1	1	1	1	2	2	1	0	2	2	0	2	0	2	1	1	1	1	1	1	0	0	2	0	0	2
961	0	0	0	1	0	0	2	1	2	0	0	0	0	0	0	0	0	1	1	1	1	1	0	0	0	0	2	2	2	1	2	2	1	2	0	2	1	1	0	0	1	1	1	0	1	0	0	0	0
962	0	1	1	0	0	0	2	1	1	0	1	1	1	0	1	0	0	2	0	0	1	0	0	0	0	0	2	2	2	2	0	0	0	2	0	2	2	1	1	1	1	1	1	0	0	0	0	0	0
963	0	0	1	0	0	0	2	0	2	0	0	0	0	0	0	0	0	2	1	1	2	0	0	0	0	1	2	2	2	2	0	0	2	1	1	1	1	0	1	0	1	1	1	1	1	0	0	0	1
964	0	0	0	0	0	0	1	1	1	0	0	0	0	0	0	0	0	1	1	1	1	0	0	0	0	0	1	1	1	1	1	2	2	1	0	2	1	0	0	0	1	0	0	0	0	0	0	0	1
965	0	0	0	0	0	0	1	1	1	0	1	0	2	0	0	0	0	1	1	1	1	1	2	1	1	1	1	1	2	1	0	1	2	1	2	2	1	0	0	0	2	0	0	0	0	0	0	0	1
966	1	0	0	1	0	0	1	1	1	0	1	1	2	0	2	0	0	1	1	1	2	0	0	0	0	0	1	2	2	2	0	1	2	1	1	1	1	0	1	1	0	0	0	0	0	0	0	1	1
967	0	0	1	0	1	1	2	1	2	0	0	0	0	0	0	0	0	2	0	1	2	1	1	0	0	0	2	2	2	2	1	1	2	0	2	0	0	0	0	1	1	0	1	0	0	2	0	1	1
968	1	0	0	0	0	1	1	1	2	1	0	0	0	0	0	0	0	1	1	1	1	0	1	0	0	0	2	2	2	2	0	1	0	1	1	1	2	0	1	1	1	1	1	1	1	0	0	0	1
969	1	0	0	1	0	0	1	2	1	0	1	1	1	0	1	0	0	0	2	2	2	0	0	0	0	0	1	1	2	1	0	0	1	1	0	2	1	0	1	0	1	0	0	1	0	1	0	0	0
970	1	0	0	1	0	0	2	0	2	0	0	0	0	0	0	0	0	0	2	2	2	1	1	1	1	0	1	2	1	1	1	0	2	1	1	1	1	1	0	0	2	0	0	0	0	0	0	0	0
971	1	1	0	0	1	1	2	1	1	0	1	0	1	0	1	1	1	2	0	0	1	0	0	0	0	0	2	2	2	2	0	0	1	2	2	0	1	0	0	0	2	0	0	1	0	0	0	0	1
972	1	0	0	0	0	0	2	2	1	0	0	0	0	0	0	0	0	0	2	2	2	1	1	1	1	1	0	0	1	0	0	0	2	1	0	2	1	0	0	0	1	0	1	0	1	1	0	1	1
973	1	0	0	0	0	0	1	2	1	0	1	0	1	0	0	0	0	2	0	0	0	0	0	0	0	0	1	1	2	0	0	2	2	2	0	2	0	1	0	0	1	0	0	0	1	0	0	0	0
974	1	0	0	1	0	0	2	2	1	0	0	0	0	0	0	0	0	2	0	0	0	1	0	0	0	0	1	2	2	1	1	1	1	1	0	2	1	1	0	0	2	0	2	0	1	1	0	0	1
975	0	0	0	1	0	0	2	2	2	0	0	0	0	0	0	0	1	2	1	1	1	0	0	0	0	0	1	2	1	1	1	0	1	2	0	2	2	1	1	1	0	0	0	0	0	0	0	1	2
976	1	0	1	1	1	1	2	0	2	0	0	0	1	0	0	0	0	0	2	1	2	0	1	0	0	0	1	2	1	1	1	0	1	2	0	2	1	0	0	0	1	0	1	0	1	0	0	1	2
977	0	1	0	0	0	0	2	2	1	0	1	0	1	0	1	1	0	0	2	2	2	1	0	0	0	1	1	2	2	1	0	0	2	2	0	2	0	0	0	0	2	0	0	0	1	0	0	0	1
978	1	1	1	1	0	0	1	1	1	1	1	0	0	0	0	0	1	2	0	0	1	1	0	0	0	0	1	1	2	1	0	1	2	0	2	1	2	0	2	1	0	1	1	1	2	0	0	0	1
979	1	0	0	0	0	0	2	2	2	0	0	1	1	0	1	0	0	0	2	2	2	0	0	0	0	1	0	1	1	1	0	0	0	2	0	2	0	0	0	0	2	1	1	0	1	2	0	0	1
980	1	0	0	1	0	0	1	2	1	0	1	0	0	0	0	0	0	0	2	2	2	1	0	0	0	0	2	2	2	1	1	1	1	1	0	2	1	0	0	0	1	0	0	0	0	0	0	0	2
981	0	0	0	2	1	1	2	2	1	0	0	0	0	0	1	1	0	2	0	1	1	1	0	0	0	0	2	2	2	2	0	0	2	2	0	2	1	0	1	1	1	0	0	0	0	0	0	0	1
982	0	1	0	0	0	0	1	0	2	0	0	1	2	0	2	0	0	1	1	1	1	0	0	0	0	0	1	1	2	0	0	0	0	2	0	2	1	0	0	0	1	0	0	1	0	0	0	0	0
983	0	0	0	0	1	1	1	2	0	0	2	0	0	0	0	0	0	0	2	2	2	0	2	0	0	1	2	2	2	2	0	0	2	0	2	0	0	0	0	0	2	0	0	0	0	0	0	0	0
984	1	0	0	0	0	0	2	2	1	0	1	1	0	0	0	0	0	0	2	2	2	1	0	0	0	0	0	1	1	1	0	0	0	1	1	1	1	0	0	0	2	0	1	0	1	1	0	0	0
985	0	0	0	0	0	0	2	2	2	0	0	1	1	0	1	0	0	1	1	1	1	1	1	0	0	0	1	2	2	1	2	0	2	1	1	1	0	0	0	0	1	0	1	0	1	0	0	0	1
986	0	0	0	0	1	1	2	2	1	0	0	0	1	0	0	0	0	1	1	1	1	0	0	0	0	0	0	1	1	0	0	0	1	0	1	1	2	0	1	1	0	1	1	0	1	1	0	0	1
987	1	0	0	1	1	1	1	2	1	0	1	0	0	0	0	0	0	0	2	1	2	1	0	0	0	0	1	2	2	2	0	0	1	2	2	0	1	0	0	0	0	0	1	0	1	2	0	0	0
988	1	0	0	1	0	0	2	1	2	0	0	0	0	0	0	0	0	0	2	1	2	0	0	0	0	0	2	2	2	2	0	2	2	0	1	1	1	0	0	0	0	0	0	0	0	1	0	2	2
989	1	1	0	0	0	0	1	0	2	0	0	0	1	0	0	0	0	1	1	1	2	1	1	1	1	1	0	0	2	1	0	0	1	2	0	2	2	1	1	0	0	1	1	0	1	0	0	0	1
990	1	0	0	0	0	0	2	2	1	0	1	0	0	0	0	0	0	1	1	2	2	0	0	0	0	0	2	2	2	2	0	1	2	0	2	0	2	1	0	1	1	0	0	0	1	1	0	0	0
991	1	0	0	0	0	0	2	1	2	0	1	0	1	0	1	1	0	0	2	2	2	0	0	0	0	0	1	1	1	0	0	0	0	2	0	2	1	1	0	0	1	0	0	0	0	0	0	0	0
992	1	0	0	0	0	0	2	1	2	0	0	0	0	0	0	0	0	1	1	1	2	0	0	0	0	0	1	2	2	1	1	1	1	1	1	1	1	0	1	1	1	0	1	0	0	2	0	1	0
993	0	0	0	0	0	0	1	2	1	0	1	1	1	1	0	1	0	1	1	1	1	1	0	0	0	0	1	1	2	0	0	1	1	1	1	1	1	1	0	0	1	0	0	0	0	0	1	0	1
994	0	0	0	1	0	0	2	1	2	0	0	1	1	0	1	0	1	2	0	0	1	0	0	0	0	0	2	2	2	2	0	1	1	1	2	1	2	0	1	1	0	1	1	0	2	1	0	0	1
995	1	0	0	1	0	0	2	0	2	0	0	0	0	0	0	0	0	0	2	1	2	1	1	1	1	1	2	2	2	1	1	0	2	2	1	1	2	1	0	0	0	0	0	1	1	1	0	0	0
996	0	0	1	1	0	0	2	2	2	0	0	0	0	0	0	0	0	2	0	0	0	0	0	0	0	0	1	2	1	1	0	1	2	0	2	1	2	0	0	0	2	0	0	0	0	0	0	0	1
997	1	0	2	0	0	0	1	2	1	0	1	1	0	0	0	0	0	0	1	2	2	1	0	0	0	0	2	2	2	1	2	1	2	1	1	1	1	0	0	0	2	0	0	0	0	0	0	0	1
998	1	0	0	0	0	0	1	1	2	1	0	0	0	0	0	0	1	2	0	0	1	1	0	0	0	0	2	2	2	2	0	1	2	1	1	1	1	0	1	1	1	0	0	1	1	1	0	0	1
999	1	0	0	1	0	0	2	1	2	0	1	1	1	0	1	0	0	1	1	1	2	0	1	0	0	0	1	1	2	0	1	1	2	0	1	0	2	0	1	1	1	0	0	0	0	0	0	1	1
1000	0	0	0	0	1	1	1	1	2	0	0	1	2	0	2	0	1	2	1	1	1	0	1	0	0	0	2	2	2	2	0	1	1	2	0	2	2	0	0	0	1	0	1	0	1	0	0	0	1
[truncated: 952 more columns]
