# Supplementary material for: KNN-MDR: a learning approach for improving interactions mapping performances in genome wide association studies
Source: BMC Bioinformatics. 2017 Mar 21;18:184. doi: 10.1186/s12859-017-1599-7 (PMC5361736; doi:10.1186/s12859-017-1599-7)
Supplement: Supplementary file 2 — The data set(s) supporting the results of Table 1. (ZIP 22742 kb) [file 12859_2017_1599_MOESM2_ESM.zip › Nouveau dossier/S51/mkallsimul.dat]

1	1	0	1	1	1	1	2	1	0	1	0	1	2	0	2	0	0	1	1	1	2	0	1	0	0	2	0	1	0	2	1	0	0	1	0	1	2	0	0	1	1	0	0	1	0	0	0	1	1
2	1	0	0	0	0	0	0	0	1	1	0	0	0	0	0	0	0	0	2	1	2	1	0	0	0	1	0	1	0	1	0	1	2	1	0	2	2	0	0	1	1	0	1	1	1	0	1	1	2
3	1	0	2	0	0	1	2	0	0	0	1	2	1	0	1	0	0	1	0	0	1	0	1	0	0	2	0	2	0	1	2	1	1	1	0	1	1	0	0	1	1	0	0	2	0	1	0	0	1
4	1	0	2	0	0	1	2	1	0	1	0	0	0	0	0	0	0	2	2	2	2	0	1	0	0	0	0	2	0	2	1	1	1	1	0	1	1	1	1	0	0	1	1	1	1	1	0	0	1
5	0	0	2	0	0	2	1	0	0	0	0	1	0	0	0	0	0	0	1	2	2	1	0	0	0	0	0	1	1	1	1	2	2	0	0	0	2	0	0	2	2	1	0	0	2	0	0	0	0
6	1	0	1	0	0	0	2	1	0	1	1	0	0	0	0	0	0	2	1	1	1	0	0	0	0	1	0	1	2	1	0	2	2	0	0	1	1	0	0	1	1	0	1	2	1	0	0	0	0
7	0	0	1	0	0	2	1	0	1	1	1	0	0	0	0	0	0	1	0	0	1	0	0	0	0	0	0	1	0	1	1	1	1	2	0	2	0	1	1	0	0	0	0	0	0	1	0	1	0
8	1	0	2	0	0	2	1	0	0	0	1	2	2	0	2	0	0	1	2	2	2	1	0	0	0	1	0	0	1	0	1	2	2	0	0	1	2	0	0	2	2	0	0	0	0	1	0	0	2
9	0	0	0	0	0	0	0	0	1	1	0	0	0	0	0	0	0	0	2	2	2	0	0	0	0	2	0	2	0	1	2	1	2	1	0	1	0	1	1	0	0	1	1	2	1	2	0	2	2
10	0	0	2	0	0	2	0	0	0	0	1	1	1	0	1	0	0	0	1	1	1	1	1	1	1	1	0	1	1	1	1	2	2	0	0	1	1	0	0	2	2	0	0	0	2	2	0	0	1
11	1	0	1	0	0	1	1	0	1	1	1	0	0	0	0	0	1	1	0	0	1	1	0	0	0	1	0	2	1	1	2	0	0	2	0	2	0	0	0	0	0	0	0	2	1	1	1	0	2
12	1	0	1	0	0	1	0	0	2	2	0	0	0	0	0	0	0	0	2	1	2	0	0	0	0	0	0	2	1	2	1	1	2	2	0	2	2	0	0	2	2	1	1	1	1	2	0	0	0
13	1	0	1	0	0	1	1	0	0	0	1	0	0	0	0	0	0	1	2	2	2	1	0	0	0	1	0	1	2	0	1	1	1	1	0	1	1	0	0	1	1	1	1	2	0	1	0	0	0
14	0	0	1	0	0	1	2	1	0	1	0	1	1	0	1	0	0	2	2	2	2	1	1	1	1	1	0	2	1	0	1	0	0	2	0	2	1	0	0	0	0	1	1	2	1	1	0	0	0
15	0	0	2	0	0	2	1	0	0	0	0	1	2	0	2	0	0	0	0	1	1	0	0	0	0	1	0	1	1	1	1	1	1	1	0	2	1	1	1	0	0	0	1	2	1	0	0	0	0
16	0	0	1	0	0	2	2	0	1	1	0	0	1	0	0	0	0	0	0	0	2	1	1	0	0	0	0	2	0	2	0	0	1	2	0	2	1	0	0	1	1	0	1	2	1	0	0	0	0
17	0	0	1	0	0	2	1	0	1	1	1	0	0	0	0	0	0	1	1	1	2	2	1	1	1	1	0	1	1	1	1	2	2	1	1	1	1	0	0	2	1	0	0	1	0	0	0	0	0
18	1	0	1	0	0	1	1	0	0	0	1	1	1	0	1	0	0	1	2	2	2	0	0	0	0	2	0	2	0	2	0	1	1	1	0	1	1	0	0	1	1	2	1	2	1	0	0	0	1
19	0	0	2	0	0	2	1	1	1	2	0	0	1	0	0	0	1	1	1	1	1	0	1	0	0	2	1	2	1	1	0	1	2	2	2	2	1	1	1	0	0	0	0	0	0	0	0	0	1
20	0	0	0	0	0	0	1	1	1	2	0	0	0	0	0	0	0	2	2	2	2	1	1	0	0	0	0	2	1	2	0	2	2	1	1	2	0	0	0	1	1	2	2	2	2	1	0	0	1
21	1	0	1	0	0	0	1	0	1	1	1	1	1	0	1	0	0	0	1	1	1	1	0	0	0	1	0	2	0	2	0	1	1	1	0	1	1	0	0	1	0	0	0	2	1	0	0	0	1
22	1	0	1	0	0	1	1	0	1	1	1	1	1	0	1	0	0	0	2	2	2	0	0	0	0	2	0	0	1	0	1	1	2	1	1	1	1	0	0	1	1	1	1	2	1	0	0	0	1
23	0	0	0	0	0	0	1	2	0	2	0	0	0	0	0	0	0	0	0	0	0	0	0	0	0	0	0	1	2	1	0	1	1	2	0	2	2	0	0	2	2	1	1	1	1	1	0	0	1
24	1	0	0	0	0	0	0	0	1	1	0	0	0	0	0	0	1	1	0	0	1	0	0	0	0	1	0	1	0	1	0	0	1	2	0	2	2	1	0	0	0	0	1	2	1	0	0	0	1
25	0	0	1	1	1	1	0	0	1	1	0	2	2	0	2	0	1	2	0	0	2	0	0	0	0	2	0	2	1	2	0	1	1	0	0	1	1	1	0	0	0	0	0	1	0	0	0	0	1
26	1	0	2	0	0	1	2	0	0	0	1	0	1	0	1	0	0	1	1	1	1	1	0	0	0	2	1	2	0	1	1	2	2	1	0	1	1	0	0	0	0	0	1	2	0	1	1	0	1
27	0	0	2	0	0	1	1	0	1	1	0	0	1	0	1	1	0	0	2	1	2	0	0	0	0	1	0	2	0	2	0	1	2	1	0	1	2	0	0	2	1	0	0	2	1	0	0	0	1
28	0	0	1	0	0	1	1	1	1	2	1	1	1	0	1	0	0	0	1	1	1	0	0	0	0	2	0	2	0	2	0	2	2	2	2	2	1	0	0	2	2	0	1	1	0	1	1	0	2
29	1	0	2	0	0	2	2	1	0	1	1	0	0	0	0	0	1	0	2	1	2	0	0	0	0	1	0	1	1	1	1	2	2	1	0	2	1	0	0	2	2	1	1	1	1	0	0	0	1
30	0	0	2	0	0	2	2	0	0	0	1	0	2	0	1	0	0	1	1	1	2	0	0	0	0	0	0	2	0	2	0	2	2	0	0	0	1	0	0	1	1	1	1	2	2	1	0	1	2
31	0	0	1	0	0	2	2	0	0	0	1	0	0	0	0	0	1	1	0	0	1	0	0	0	0	1	0	2	1	1	2	2	2	0	0	1	1	0	0	1	1	0	0	2	0	1	0	0	1
32	1	0	1	0	0	1	0	0	2	2	0	0	0	0	0	0	0	0	1	1	1	0	0	0	0	2	0	2	1	1	1	0	0	1	0	1	1	0	0	0	0	0	0	0	1	1	0	1	0
33	1	0	2	0	0	2	1	0	1	1	1	0	1	0	0	0	0	1	1	1	2	0	0	0	0	1	0	2	0	2	0	1	2	1	0	1	1	0	0	1	1	0	0	2	0	1	0	0	1
34	1	1	1	0	0	0	0	0	1	1	0	1	2	0	2	0	0	0	1	1	1	0	0	0	0	1	0	1	1	1	1	0	0	2	2	2	1	0	0	0	0	0	0	2	1	0	0	0	0
35	1	0	2	0	0	1	1	0	0	0	1	0	1	0	0	0	0	0	2	1	2	1	0	0	0	0	0	1	1	1	0	2	2	1	0	1	2	0	0	2	2	0	0	2	0	1	0	1	2
36	1	0	2	0	0	2	1	0	1	1	0	0	1	0	1	1	1	1	1	1	1	1	0	0	0	0	0	2	1	1	1	1	1	1	1	1	1	1	1	1	1	0	0	0	1	1	0	0	2
37	1	0	2	0	0	2	1	0	1	1	1	0	1	0	1	1	0	1	2	0	2	0	1	0	0	1	0	2	0	2	1	0	0	1	1	2	1	0	0	2	2	1	1	2	2	1	0	0	2
38	0	0	2	0	0	2	1	1	0	1	0	0	1	0	0	0	0	0	2	2	2	0	0	0	0	0	0	2	2	1	2	1	1	2	1	2	2	0	0	0	0	1	0	0	2	1	0	0	1
39	0	0	2	0	0	2	1	0	0	0	0	0	1	0	0	0	0	1	1	1	2	1	0	0	0	1	0	2	1	1	1	2	2	2	0	2	2	0	0	2	2	0	1	2	2	0	1	1	2
40	0	0	1	0	0	0	1	0	0	0	1	1	2	0	2	0	0	0	1	1	1	1	0	0	0	0	0	1	1	1	0	2	2	1	1	2	1	1	1	0	0	1	1	1	1	0	1	1	2
41	1	0	1	0	0	1	0	0	1	1	0	0	0	0	0	0	0	1	0	0	0	0	0	0	0	2	0	2	0	2	1	0	1	1	0	2	2	0	0	1	1	0	0	0	1	1	0	0	0
42	1	1	0	0	0	1	1	1	1	2	0	1	2	0	1	0	0	0	1	1	1	1	0	0	0	0	0	2	0	2	0	1	2	2	2	2	1	1	1	1	1	0	1	1	1	1	0	0	1
43	1	0	0	0	0	0	2	0	0	0	1	1	1	0	1	0	0	0	0	0	0	0	0	0	0	1	0	1	0	1	0	1	1	1	0	1	0	0	0	0	0	0	0	1	0	1	1	0	1
44	0	0	0	0	0	1	2	0	1	1	0	0	1	0	0	0	0	0	1	1	1	1	1	1	1	0	0	2	0	2	1	2	2	1	1	1	1	0	1	1	0	0	0	0	0	1	0	0	2
45	0	0	1	0	0	1	1	0	1	1	0	1	1	0	1	0	0	1	0	0	1	1	1	1	1	1	0	1	2	1	0	1	1	1	0	1	1	0	0	1	1	1	0	0	2	0	0	0	1
46	0	0	2	0	0	1	1	0	0	0	0	0	2	1	0	1	0	0	2	1	2	1	0	0	0	0	0	2	1	1	1	1	1	0	0	0	1	0	0	1	1	0	0	2	1	0	0	1	0
47	1	0	1	0	0	1	2	1	0	1	1	0	0	0	0	0	0	1	1	2	2	0	0	0	0	1	0	1	2	1	0	1	1	1	0	1	2	0	0	1	1	0	2	2	1	0	1	1	2
48	0	0	2	0	0	1	1	0	0	0	0	1	2	0	2	0	0	1	1	1	1	0	0	0	0	2	0	2	0	2	0	2	2	0	0	0	0	0	0	1	1	1	1	1	1	0	0	0	1
49	0	1	1	0	0	2	1	1	1	2	0	1	1	0	1	0	0	0	0	0	0	0	0	0	0	0	0	2	0	2	1	2	2	1	0	2	1	1	1	0	0	0	1	2	0	0	1	0	1
50	1	0	1	0	0	1	1	0	2	2	0	0	0	0	0	0	0	0	2	1	2	1	1	1	1	0	0	1	1	1	1	0	1	1	0	1	1	0	0	0	0	1	1	1	1	1	0	0	1
51	0	1	2	0	0	1	2	0	0	0	1	0	1	0	0	0	1	1	1	1	1	1	0	0	0	0	1	2	1	1	0	1	1	0	0	1	0	0	0	1	1	0	0	2	0	1	1	0	1
52	1	0	1	0	0	2	1	0	0	0	1	1	2	0	1	0	0	1	0	0	1	1	1	1	1	0	0	1	0	1	1	1	1	2	1	1	1	0	0	1	1	1	0	1	1	1	0	0	0
53	0	0	1	0	0	1	1	0	0	0	0	0	0	0	0	0	0	0	1	1	2	0	1	0	0	2	0	2	0	2	1	1	1	2	1	2	1	1	1	1	1	1	0	1	0	0	0	0	1
54	0	0	0	0	0	1	2	1	0	1	1	0	0	0	0	0	0	0	2	2	2	0	0	0	0	2	0	2	2	1	1	1	2	1	1	1	2	0	0	1	1	0	1	2	0	1	0	0	0
55	1	0	1	0	0	2	1	0	0	0	0	2	2	1	1	1	0	1	1	0	0	0	1	0	0	1	0	2	0	1	2	0	0	1	0	1	0	1	1	0	0	0	0	2	0	1	0	0	1
56	1	0	1	0	0	1	2	0	1	1	1	1	1	0	1	0	0	0	2	2	2	0	1	0	0	1	0	2	1	1	1	1	1	0	0	1	2	0	0	2	2	1	1	2	1	1	0	0	0
57	0	0	2	0	0	2	1	0	0	0	1	0	2	0	2	1	0	1	2	2	2	0	0	0	0	0	0	2	0	1	0	0	2	1	0	2	1	0	0	1	1	0	1	2	1	0	0	0	0
58	1	0	1	0	0	0	1	0	1	1	0	0	1	0	1	0	0	0	0	0	1	0	0	0	0	0	0	2	2	1	2	0	0	2	1	1	1	0	0	1	1	0	2	2	1	0	0	0	0
59	0	0	2	0	0	2	1	0	1	1	0	0	0	0	0	0	0	0	2	2	2	1	0	0	0	0	0	2	1	2	0	1	1	1	0	1	2	0	0	1	1	0	0	2	1	0	0	0	1
60	0	0	1	0	0	1	2	1	0	1	0	0	1	0	0	0	0	1	1	1	2	0	0	0	0	1	0	1	1	1	0	2	2	0	0	0	1	0	0	0	0	0	1	1	0	2	0	0	1
61	0	0	1	1	1	2	2	0	0	0	0	0	0	0	0	0	0	1	2	2	2	1	2	1	1	1	0	1	1	1	1	2	2	1	0	1	1	0	0	1	1	0	0	1	0	0	0	0	0
62	0	0	1	0	0	1	0	0	2	2	0	1	1	0	1	0	0	1	2	2	2	1	0	0	0	0	0	1	1	1	0	2	2	0	0	1	1	0	0	1	1	0	1	2	1	0	0	0	2
63	0	0	1	0	0	1	1	1	1	2	0	0	2	0	1	1	0	0	1	1	2	0	1	0	0	2	0	2	0	2	0	0	2	0	0	2	1	1	1	1	1	0	0	2	0	2	0	0	0
64	0	0	2	0	0	0	1	0	0	0	1	0	1	1	0	0	0	1	1	1	2	1	0	0	0	1	0	2	1	0	2	0	0	1	0	1	2	0	0	2	2	0	0	1	0	1	0	0	1
65	0	0	1	0	0	1	1	1	1	2	0	0	0	0	0	0	0	0	1	1	1	1	0	0	0	0	0	0	2	0	0	1	2	1	1	1	1	0	0	1	1	0	0	1	0	1	1	1	1
66	0	0	1	0	0	1	1	1	0	1	0	2	2	0	2	0	1	1	1	2	2	1	0	0	0	1	0	2	0	1	1	1	1	0	0	1	1	0	0	2	2	1	0	1	1	2	0	0	1
67	0	0	1	0	0	1	0	0	2	2	0	1	2	0	2	0	0	1	2	2	2	0	0	0	0	1	0	1	1	1	0	2	2	2	0	2	0	0	0	1	1	0	1	2	1	0	1	0	1
68	1	0	1	0	0	1	2	0	1	1	0	0	1	0	0	0	0	1	1	1	2	1	1	0	0	0	0	2	1	1	2	0	1	2	1	2	2	0	0	1	1	1	0	0	1	0	0	0	1
69	1	0	1	0	0	1	0	0	2	2	0	0	2	0	2	1	0	0	1	1	0	0	0	0	0	1	0	1	1	1	1	1	2	1	0	1	1	0	0	1	1	1	0	0	1	0	1	0	1
70	0	0	1	0	0	1	0	0	1	1	0	0	1	0	0	0	0	0	0	0	0	0	0	0	0	0	1	2	2	1	1	1	1	1	0	2	2	0	0	1	1	1	1	2	2	2	0	0	1
71	0	0	1	0	0	2	2	0	0	0	0	1	1	0	1	0	0	0	1	1	1	0	0	0	0	2	0	2	0	2	0	2	2	1	1	2	1	0	1	1	0	1	1	2	0	1	0	0	2
72	0	0	0	0	0	1	2	0	1	1	0	0	0	0	0	0	0	1	1	1	1	0	1	0	0	1	1	2	0	1	0	1	1	0	0	0	0	0	0	0	0	0	0	1	0	1	0	0	1
73	0	0	2	0	0	2	0	0	2	2	0	0	2	0	1	0	1	1	0	0	1	0	0	0	0	1	0	2	0	2	0	1	1	1	0	1	2	0	0	0	0	1	1	1	1	0	0	0	1
74	0	0	1	1	1	2	2	0	1	1	1	1	2	0	2	1	0	1	1	0	2	0	0	0	0	1	0	2	1	1	1	1	1	0	0	0	2	0	0	2	2	1	1	1	0	0	0	0	0
75	1	0	1	0	0	2	1	0	1	1	1	1	1	0	1	0	0	1	2	2	2	1	0	0	0	0	0	1	0	1	1	0	1	0	0	2	2	0	1	2	1	1	1	1	1	0	0	0	1
76	0	0	0	0	0	0	1	0	1	1	0	1	1	0	1	0	0	0	0	0	1	0	1	0	0	1	0	2	0	1	2	1	2	2	2	2	2	0	0	1	1	0	1	2	1	0	1	1	2
77	0	0	0	0	0	0	1	0	1	1	1	1	2	0	2	0	0	0	0	0	1	0	0	0	0	1	0	2	0	2	0	1	2	1	0	1	1	0	0	1	1	0	0	1	0	1	0	0	1
78	0	0	1	0	1	0	2	0	0	0	0	1	1	0	1	0	0	1	0	0	1	0	0	0	0	0	0	2	2	1	1	2	2	1	0	2	1	0	0	0	0	1	0	1	0	0	1	1	2
79	0	0	2	0	0	1	0	0	1	1	0	0	0	0	0	0	0	1	0	0	1	0	1	0	0	1	1	1	0	0	1	2	2	2	0	2	2	1	1	1	1	0	1	2	2	0	1	0	1
80	0	0	2	0	0	2	0	0	0	0	0	1	2	0	2	0	0	0	1	1	2	2	1	1	1	1	0	0	2	0	0	0	2	1	0	2	1	0	0	0	0	0	1	2	0	0	0	0	1
81	0	0	2	0	0	2	0	0	2	2	0	0	0	0	0	0	0	1	0	0	1	1	0	0	0	2	0	2	1	1	2	2	2	1	1	2	1	1	0	0	0	1	0	1	0	1	1	0	1
82	0	0	1	0	0	1	2	0	0	0	1	0	0	0	0	0	0	2	0	0	0	1	0	0	0	1	0	1	1	0	1	1	1	1	0	2	1	0	0	1	1	1	0	1	1	1	0	1	1
83	0	0	1	0	0	1	0	0	0	0	0	0	1	0	0	0	0	0	1	1	1	0	0	0	0	1	0	2	1	2	1	0	1	2	0	2	2	0	0	2	2	0	0	2	0	1	0	0	0
84	1	0	0	0	0	0	0	0	2	2	0	0	0	0	0	0	0	1	2	2	2	0	2	0	0	1	0	1	1	1	1	1	1	1	0	1	1	0	0	1	1	1	1	2	0	1	0	1	0
85	0	0	0	0	0	1	2	1	0	1	0	1	1	0	1	0	0	0	2	2	2	0	0	0	0	1	0	1	1	1	0	1	2	0	0	0	1	0	0	2	2	0	0	1	0	0	0	0	0
86	1	0	2	0	0	1	2	0	0	0	2	1	1	1	0	1	0	1	1	1	1	1	0	0	0	0	0	2	0	1	2	1	1	1	0	1	1	1	0	1	0	0	1	2	1	0	0	0	0
87	1	0	1	0	0	1	1	0	1	1	1	1	1	1	0	1	0	1	1	1	1	0	0	0	0	2	0	2	1	2	1	1	1	2	0	1	1	1	1	0	0	0	0	2	0	1	0	0	1
88	1	0	2	0	0	2	1	0	1	1	0	0	0	0	0	0	0	1	2	2	2	0	1	0	0	1	0	1	2	0	1	0	0	2	0	2	1	0	0	1	1	1	0	1	0	1	1	0	2
89	0	1	2	0	0	1	1	0	1	1	1	1	2	0	1	0	0	0	1	1	1	1	0	0	0	2	0	1	1	1	0	1	2	1	0	1	1	0	0	0	0	0	1	2	2	0	0	1	1
90	0	1	2	0	1	1	2	1	0	1	0	0	1	0	1	0	0	0	2	2	1	0	0	0	0	1	0	2	0	2	0	1	1	1	0	1	0	0	0	0	0	0	1	1	1	0	0	0	0
91	1	0	1	0	0	1	0	0	1	1	1	0	0	0	0	0	0	0	1	1	1	0	0	0	0	2	0	2	0	2	0	1	2	2	0	2	1	1	1	0	0	0	1	2	0	1	0	0	0
92	1	0	1	0	0	0	1	0	1	1	0	1	1	0	1	0	0	2	1	1	2	0	0	0	0	0	0	1	1	2	0	0	1	0	0	2	0	0	0	1	0	0	0	1	0	0	0	1	1
93	0	0	1	0	0	1	2	1	0	1	0	0	0	0	0	0	0	1	1	1	1	0	0	0	0	2	0	2	1	2	1	0	0	0	0	1	0	0	0	0	0	1	0	0	2	1	0	0	0
94	0	0	1	0	0	0	1	0	0	0	1	0	0	0	0	0	0	2	0	0	0	0	0	0	0	0	0	0	1	0	1	2	2	0	0	0	1	0	0	0	0	1	1	1	1	1	0	1	1
95	1	0	1	0	0	1	1	1	1	2	0	0	1	0	0	0	0	0	0	0	0	0	0	0	0	1	0	2	0	2	1	1	2	1	1	1	2	0	0	2	1	0	0	2	1	0	0	0	1
96	1	0	1	0	0	1	2	1	0	1	1	1	1	0	1	0	0	0	1	1	1	0	0	0	0	1	0	2	2	1	2	2	2	2	1	2	2	0	0	2	2	0	0	1	0	1	0	1	0
97	0	0	2	0	0	2	2	0	0	0	1	1	2	0	2	1	0	2	0	0	0	1	0	0	0	1	1	2	0	1	0	2	2	1	1	1	2	0	0	0	0	0	2	2	0	0	0	0	1
98	1	0	2	0	0	1	1	1	0	1	0	0	0	0	0	0	0	0	2	1	2	0	0	0	0	1	0	2	1	1	2	1	2	1	1	1	1	0	0	2	1	1	1	1	1	1	0	0	0
99	1	0	2	0	0	1	1	0	0	0	1	1	2	0	1	0	1	1	0	0	1	0	0	0	0	1	1	2	0	1	1	0	1	2	1	2	2	0	0	1	1	0	0	2	0	1	0	1	2
100	0	0	2	0	0	2	1	0	1	1	0	1	2	0	2	0	0	0	1	1	1	0	0	0	0	1	0	1	2	0	1	0	0	2	0	1	1	0	0	0	0	0	0	1	1	1	0	0	0
101	0	0	1	0	0	1	1	0	0	0	0	0	0	0	0	0	0	0	1	1	1	2	1	1	1	1	0	2	0	2	0	2	2	0	0	1	1	0	0	1	1	0	0	2	0	2	0	0	1
102	1	0	2	0	0	2	2	0	0	0	1	0	0	0	0	0	1	2	1	1	2	0	1	0	0	0	0	2	1	1	1	2	2	0	0	0	1	0	0	0	0	0	0	0	0	0	0	0	1
103	0	0	1	1	1	2	1	0	1	1	1	0	1	0	0	0	0	0	0	0	2	1	1	1	1	0	0	2	1	1	1	2	2	2	1	2	1	0	1	1	0	0	0	1	0	1	0	0	1
104	1	0	1	0	0	1	1	0	1	1	1	0	0	0	0	0	0	0	2	2	2	0	0	0	0	0	0	2	2	1	2	1	2	1	0	1	1	0	0	0	0	0	0	2	0	2	0	0	1
105	1	0	2	0	0	2	1	0	1	1	0	0	1	0	1	0	0	1	1	0	0	1	0	0	0	0	0	1	1	1	0	0	2	1	0	2	1	0	0	1	1	0	1	2	0	1	0	0	0
106	1	0	1	0	0	1	2	0	0	0	0	1	1	0	1	0	0	0	1	1	2	1	0	0	0	0	0	1	2	0	1	2	2	0	0	0	0	0	0	1	1	0	1	2	0	0	0	0	1
107	0	0	1	0	0	1	1	0	1	1	0	0	2	0	2	0	0	1	2	2	2	0	0	0	0	2	0	2	1	2	0	1	1	1	0	1	2	0	0	1	1	0	2	2	1	0	0	0	1
108	0	0	1	0	0	2	2	0	0	0	0	1	1	0	1	0	0	1	1	1	1	0	0	0	0	0	0	0	1	0	1	1	1	2	1	2	2	0	0	2	2	0	0	2	0	0	1	0	1
109	0	0	0	0	0	0	0	0	2	2	0	1	1	0	1	0	1	1	1	1	1	0	0	0	0	0	0	2	0	2	0	1	1	0	0	0	0	1	1	0	0	1	1	1	0	1	0	0	0
110	0	0	0	0	0	1	2	1	0	1	1	0	0	0	0	0	0	0	1	1	1	1	1	1	1	1	0	2	2	0	2	1	2	2	1	2	1	0	0	1	1	0	1	2	1	0	0	1	0
111	1	0	0	0	0	0	0	0	2	2	0	0	0	0	0	0	0	1	1	1	1	0	0	0	0	0	0	1	1	1	1	1	1	1	0	1	1	0	0	2	2	0	0	2	0	1	0	1	2
112	0	0	1	0	0	1	1	1	1	2	0	1	2	0	2	1	0	1	1	1	2	0	0	0	0	1	0	1	0	1	1	1	2	1	0	2	1	0	0	2	2	1	1	2	1	0	0	1	2
113	0	0	1	0	0	1	1	0	0	0	0	1	2	0	1	0	0	0	1	2	2	0	0	0	0	1	0	2	1	1	1	1	1	0	0	1	0	0	0	0	0	0	0	2	1	0	1	0	1
114	0	1	1	0	0	2	0	0	1	1	0	1	2	0	2	1	0	0	1	1	1	0	1	1	1	1	1	2	1	1	0	1	2	2	2	2	1	0	0	1	1	0	1	1	0	1	0	1	0
115	1	0	2	0	0	1	2	1	0	1	1	1	1	0	1	0	0	0	0	0	1	0	0	0	0	0	1	2	1	0	1	1	1	1	1	1	2	0	0	1	1	2	2	2	2	1	0	0	1
116	1	0	1	0	0	0	1	1	1	2	0	0	0	0	0	0	0	0	1	2	2	0	0	0	0	0	0	2	2	1	1	2	2	0	0	1	1	0	0	1	1	1	0	1	1	1	1	0	1
117	1	0	2	0	0	2	1	0	0	0	1	0	0	0	1	0	0	0	1	1	0	0	0	0	0	1	0	2	0	2	0	0	0	2	0	2	1	0	0	1	1	0	1	2	0	0	0	2	2
118	1	0	2	0	0	2	1	0	0	0	1	1	1	0	1	0	0	1	1	2	2	1	0	0	0	0	0	1	1	0	0	0	0	2	1	1	2	0	0	2	2	0	1	1	1	0	0	0	0
119	0	0	1	0	0	0	2	0	1	1	0	0	0	0	0	0	0	1	1	1	1	0	0	0	0	0	0	2	0	2	0	1	2	1	0	2	0	0	0	0	0	1	1	2	1	0	0	0	1
120	1	0	2	0	0	2	2	0	0	0	1	0	1	0	0	0	0	0	2	2	2	0	0	0	0	2	0	2	1	1	2	0	0	1	0	0	1	0	1	1	0	0	0	2	0	0	0	2	2
121	1	0	0	0	0	0	1	1	1	2	1	0	0	0	0	0	0	2	1	1	1	1	1	1	1	1	0	1	0	1	2	2	2	0	0	0	1	0	1	1	0	0	1	2	2	0	0	0	1
122	0	0	1	0	0	1	0	0	1	1	0	0	1	0	1	0	0	1	2	2	2	0	0	0	0	1	0	2	2	1	2	1	2	2	0	2	2	1	1	1	1	0	0	0	0	1	1	0	1
123	0	0	2	0	0	2	2	0	0	0	1	0	2	0	2	0	0	1	2	2	2	0	0	0	0	0	0	2	0	1	1	0	0	1	1	2	2	0	0	1	1	0	0	2	0	1	0	0	1
124	0	0	2	0	0	2	1	0	1	1	1	1	2	0	2	0	0	1	2	2	2	2	1	1	1	1	0	2	0	2	0	0	0	2	0	2	1	0	0	1	1	1	1	2	1	1	0	0	0
125	0	0	1	0	0	0	1	0	1	1	1	0	0	0	0	0	0	1	2	2	2	0	0	0	0	2	1	2	0	1	1	0	0	2	1	1	1	0	0	1	0	0	0	2	0	0	0	0	0
126	1	1	1	0	0	1	2	1	0	1	0	0	1	0	0	0	0	0	2	2	2	0	1	0	0	0	0	2	0	2	0	0	2	0	0	2	1	0	0	1	1	0	0	1	0	1	0	0	1
127	0	0	2	0	0	1	2	1	0	1	0	0	0	0	0	0	1	1	0	0	1	1	0	0	0	0	0	2	0	2	1	2	2	1	0	2	1	0	0	2	2	0	1	2	1	0	0	1	0
128	0	0	1	0	0	1	2	0	0	0	0	0	1	0	0	0	0	0	2	2	2	0	0	0	0	1	0	2	0	1	2	2	2	1	0	1	2	0	0	1	1	0	1	1	1	1	0	0	1
129	0	0	2	0	0	1	1	0	1	1	0	0	1	0	2	0	0	1	1	1	1	0	0	0	0	1	0	2	0	2	0	2	2	2	0	2	1	0	0	0	0	0	1	1	0	1	0	1	1
130	0	1	2	0	0	1	1	0	1	1	1	0	0	0	0	0	0	0	1	1	2	0	0	0	0	1	0	2	1	1	1	0	2	0	0	1	2	0	0	1	1	0	0	2	0	0	1	0	2
131	0	0	1	0	0	1	2	0	0	0	2	0	0	0	0	0	0	1	2	2	2	0	0	0	0	2	0	2	0	2	0	1	1	0	0	1	1	0	0	2	2	1	2	2	0	1	0	0	1
132	1	0	1	0	0	2	0	0	1	1	0	1	0	0	0	0	0	0	2	2	2	0	0	0	0	2	0	1	1	1	1	1	1	1	0	1	2	0	0	1	1	1	0	1	1	2	0	0	2
133	1	0	2	0	0	1	1	0	1	1	1	0	0	0	0	0	0	2	2	2	2	1	0	0	0	1	1	2	0	1	0	2	2	0	0	0	1	0	0	0	0	1	1	1	1	0	0	0	2
134	1	0	0	0	0	1	2	0	1	1	0	1	1	0	1	0	0	0	1	1	1	0	1	0	0	1	0	2	0	2	0	0	0	2	0	2	1	1	1	1	1	0	0	1	0	1	0	0	0
135	1	0	2	0	0	2	1	0	1	1	0	1	1	0	1	0	0	0	1	1	1	0	0	0	0	0	0	2	0	2	1	1	1	2	1	2	0	0	0	1	0	1	0	0	1	0	0	0	1
136	1	0	2	0	0	0	0	0	1	1	0	0	1	0	1	1	0	2	2	2	2	1	0	0	0	0	0	2	0	1	0	1	1	1	1	1	0	0	0	1	1	1	1	2	0	1	2	0	2
137	0	0	2	0	0	2	1	0	0	0	0	0	1	0	0	0	0	0	2	2	2	1	0	0	0	0	0	2	1	1	2	0	2	2	1	2	0	0	0	1	0	0	1	1	1	0	1	0	1
138	0	0	2	0	0	2	2	0	0	0	0	0	0	0	0	0	0	2	0	0	0	1	0	0	0	0	0	2	1	0	2	0	2	2	1	2	1	1	1	0	0	0	0	0	0	0	0	1	1
139	0	0	2	0	0	1	1	1	1	2	0	0	0	0	0	0	0	1	2	2	2	1	0	0	0	1	1	2	0	1	0	0	2	0	0	2	2	0	0	1	1	0	0	0	0	0	0	0	1
140	0	0	2	0	0	0	2	0	1	1	1	0	1	0	1	1	0	0	0	1	2	2	0	0	0	0	0	1	1	1	0	1	1	2	2	2	1	2	1	1	1	1	0	1	1	2	0	1	1
141	1	0	2	0	0	2	0	0	2	2	0	0	0	0	0	0	0	1	1	1	1	0	1	0	0	1	0	2	1	1	2	1	1	1	0	2	1	0	0	0	0	0	0	1	0	1	0	0	1
142	1	0	2	0	0	2	1	0	1	1	0	0	0	0	0	0	0	0	2	2	2	0	0	0	0	1	0	1	0	1	2	0	0	2	0	2	1	0	0	1	1	0	1	2	1	0	0	0	1
143	1	0	1	0	0	1	0	0	2	2	0	2	2	0	2	0	0	0	2	2	2	0	0	0	0	2	0	2	1	2	0	1	1	2	0	1	1	0	1	2	0	0	1	2	0	0	0	0	0
144	0	0	2	0	0	2	0	0	2	2	0	1	2	0	1	0	1	1	1	2	2	0	1	1	1	1	0	2	0	2	1	2	2	1	0	2	1	0	0	1	1	0	0	2	0	1	0	0	1
145	0	0	0	0	0	0	0	0	2	2	0	1	1	0	1	0	0	1	1	0	1	1	0	0	0	1	0	2	0	2	0	2	2	2	0	2	0	1	1	0	0	0	1	2	0	1	0	0	0
146	1	0	2	0	0	2	1	1	1	2	0	0	2	0	1	1	0	0	1	1	2	0	0	0	0	1	0	2	0	2	0	0	1	1	1	1	2	0	0	0	0	0	0	2	1	0	0	0	0
147	1	0	2	0	0	1	2	1	0	1	0	0	1	0	1	1	0	0	1	2	2	0	0	0	0	1	0	2	1	1	2	2	2	1	1	1	1	0	0	2	2	1	1	2	2	1	0	0	1
148	0	0	0	0	0	0	2	0	0	0	0	1	2	0	1	0	0	0	1	1	2	0	0	0	0	1	0	1	1	1	1	1	2	1	1	1	1	0	0	0	0	0	0	1	0	1	0	0	1
149	0	0	0	0	0	0	1	0	0	0	0	1	2	0	1	0	0	0	2	2	2	0	0	0	0	1	0	2	0	2	1	1	0	0	0	1	2	0	0	1	1	1	1	1	1	1	0	0	0
150	1	0	1	0	0	2	1	0	0	0	1	0	0	0	0	0	0	0	1	1	2	1	0	0	0	1	0	1	1	1	1	1	2	1	0	2	2	0	1	2	1	0	0	2	0	1	0	0	0
151	0	0	0	0	0	0	0	0	2	2	0	0	0	0	0	0	0	0	2	2	2	1	0	0	0	0	0	1	2	1	0	2	2	0	0	1	1	0	0	0	0	0	0	1	0	1	0	0	2
152	1	0	1	0	0	1	0	0	1	1	0	1	2	0	2	0	0	1	1	1	1	1	0	0	0	1	0	2	0	2	0	2	2	0	0	1	1	0	0	1	1	0	0	2	0	1	0	0	1
153	0	0	2	0	0	2	1	0	1	1	0	0	0	0	0	0	0	0	2	1	2	1	0	0	0	1	0	1	0	1	1	1	2	0	0	0	1	1	1	0	0	0	1	2	1	0	1	0	1
154	1	0	2	0	0	2	1	0	0	0	1	1	1	0	1	0	0	1	1	1	2	1	2	1	1	1	0	2	1	1	2	1	1	1	1	2	2	0	0	1	1	0	0	2	0	0	0	1	1
155	1	0	1	0	0	1	0	0	2	2	0	0	0	0	0	0	0	0	2	1	2	0	0	0	0	0	0	2	0	1	0	1	1	1	0	2	1	0	0	2	2	0	0	2	0	2	0	0	0
156	0	0	2	0	0	2	1	1	1	2	0	0	0	0	0	0	1	2	2	2	1	0	1	1	1	2	0	2	0	2	1	0	2	1	0	2	1	0	0	2	2	1	1	1	1	1	0	1	1
157	1	0	2	0	0	2	0	0	2	2	0	0	0	0	1	0	0	0	0	0	0	0	0	0	0	1	0	1	0	1	0	1	1	1	0	2	2	0	0	1	1	1	1	1	1	0	0	0	0
158	1	0	0	0	0	0	1	0	1	1	1	0	2	0	1	0	0	1	1	1	1	0	1	0	0	0	0	1	2	0	1	2	2	2	0	2	1	0	0	2	2	0	1	2	1	0	0	0	1
159	0	0	0	0	0	0	2	1	0	1	1	0	1	0	0	0	0	0	1	1	1	1	1	1	1	2	0	2	0	2	1	1	1	1	0	1	0	1	1	0	0	0	0	2	2	1	0	0	0
160	0	0	0	0	0	0	2	0	0	0	1	0	1	0	1	0	0	1	2	2	2	0	0	0	0	2	0	1	1	0	1	1	1	2	1	2	1	0	0	0	0	1	1	2	1	0	0	0	0
161	1	0	1	0	0	1	1	0	0	0	0	0	1	0	1	0	0	0	2	1	2	0	0	0	0	1	0	2	1	1	1	2	2	1	0	1	1	0	0	0	0	0	1	1	1	0	0	0	1
162	1	0	1	0	0	1	1	0	1	1	0	1	1	0	1	0	0	0	1	1	2	0	0	0	0	1	0	2	2	1	2	1	1	2	1	1	1	0	0	1	1	0	1	1	1	0	0	0	1
163	0	0	2	0	0	2	0	0	1	1	0	0	0	0	0	0	0	1	1	1	2	0	0	0	0	0	0	1	0	2	1	1	2	2	1	2	1	0	0	2	2	1	0	0	1	0	0	0	1
164	0	0	2	0	0	2	2	0	0	0	1	2	2	0	2	0	0	1	1	2	2	0	0	0	0	1	0	1	1	1	1	0	1	1	0	2	2	0	0	0	0	0	1	2	1	0	0	0	1
165	0	0	2	0	0	2	2	1	0	1	0	1	2	0	1	0	0	0	0	0	1	0	1	0	0	1	0	2	1	1	2	1	1	0	0	1	2	0	0	1	1	0	0	2	0	0	0	0	1
166	1	0	2	0	0	1	1	1	0	1	0	1	1	0	1	0	0	1	0	1	1	0	0	0	0	1	0	2	1	1	1	1	2	2	2	2	1	0	0	1	1	0	0	1	0	0	0	0	1
167	1	0	2	0	0	2	0	0	1	1	0	0	0	0	0	0	0	0	1	1	1	0	1	1	1	1	0	2	1	1	1	1	1	1	0	1	1	0	1	1	0	1	1	1	1	0	0	0	0
168	0	0	1	0	0	1	2	0	0	0	0	0	0	0	0	0	0	2	1	1	2	0	0	0	0	0	0	2	0	2	0	1	1	1	0	1	1	1	1	0	0	0	0	1	0	0	0	0	2
169	0	0	1	0	0	2	1	1	1	2	1	0	1	0	0	0	0	1	1	1	1	0	1	0	0	0	0	2	0	2	0	1	1	1	1	1	0	1	1	0	0	0	0	2	0	2	0	0	1
170	0	1	1	0	0	2	2	0	0	0	1	1	1	0	1	0	0	0	1	1	1	0	0	0	0	1	0	2	0	2	1	1	2	1	1	1	2	0	0	1	1	1	0	1	2	1	0	0	0
171	1	0	1	0	0	0	1	0	1	1	1	0	0	0	0	0	0	1	1	1	2	1	0	0	0	1	0	1	0	1	0	1	1	1	0	2	1	0	0	1	1	1	1	1	1	2	1	0	2
172	0	0	1	0	0	1	2	1	0	1	1	0	0	0	0	0	0	1	1	1	1	0	0	0	0	1	0	1	1	1	0	0	1	2	0	2	2	0	0	2	2	0	0	2	0	0	1	0	2
173	1	0	0	0	0	0	0	0	2	2	0	1	2	0	1	0	0	0	2	2	2	1	1	1	1	0	0	1	1	2	0	1	1	1	1	1	0	0	0	1	1	0	0	1	0	0	0	0	1
174	0	0	1	0	0	1	1	1	0	1	0	0	1	0	0	0	0	0	0	0	0	1	1	1	1	0	0	1	1	0	1	0	0	0	0	1	0	0	0	1	0	0	1	1	0	1	0	1	1
175	0	0	2	0	0	1	0	0	1	1	0	0	2	0	1	1	0	1	0	1	1	1	0	0	0	0	0	2	1	0	2	2	2	0	0	0	2	0	0	1	1	0	2	2	1	0	0	0	0
176	0	0	1	0	0	1	0	0	1	1	0	0	1	0	1	1	0	1	1	1	2	0	1	1	1	0	0	2	0	1	2	1	1	1	1	1	1	1	1	1	1	0	0	1	0	1	0	0	1
177	0	0	2	0	0	1	2	1	0	1	1	0	1	0	0	0	0	1	0	0	1	1	1	0	0	0	0	2	1	1	2	2	2	0	0	0	0	1	1	0	0	0	0	1	0	0	0	0	1
178	1	0	1	1	1	2	2	0	1	1	1	0	0	0	0	0	0	0	2	2	2	1	0	0	0	0	0	2	1	1	1	1	1	1	1	1	0	0	0	0	0	1	2	2	1	0	0	0	1
179	0	0	1	0	0	0	1	0	1	1	0	1	2	0	1	0	0	0	2	2	2	0	0	0	0	0	0	2	0	2	0	2	2	2	1	2	1	0	0	0	0	0	0	2	0	1	0	0	1
180	0	0	1	0	0	1	0	0	1	1	0	0	0	0	0	0	0	1	1	1	1	1	1	1	1	1	0	1	2	0	1	1	1	1	0	2	2	0	0	1	1	1	1	1	1	1	0	1	1
181	0	0	2	0	0	1	1	0	1	1	0	0	1	0	0	0	0	0	1	1	2	1	1	1	1	2	0	2	0	1	1	0	0	2	1	2	1	0	0	0	0	1	1	2	0	1	0	1	0
182	0	0	2	0	0	1	1	0	1	1	0	0	2	1	0	1	1	0	2	1	2	1	1	1	1	1	0	1	2	0	1	1	2	0	0	1	1	0	0	1	1	1	0	1	1	1	1	1	2
183	1	0	1	1	1	1	0	0	2	2	0	1	1	0	1	0	0	2	2	2	2	0	0	0	0	0	0	2	1	1	1	2	2	2	0	1	1	0	0	1	1	0	0	1	0	0	0	0	1
184	0	0	1	0	0	1	0	0	1	1	0	0	0	0	0	0	0	0	1	1	1	0	0	0	0	1	0	1	0	1	0	1	1	0	0	0	2	0	0	2	2	0	1	2	0	0	0	0	2
185	0	0	2	0	0	1	1	0	0	0	1	1	1	0	1	0	0	0	1	1	2	0	0	0	0	1	0	2	1	1	2	2	2	0	0	0	1	0	0	1	1	0	0	1	0	1	0	0	1
186	0	0	2	0	0	2	0	0	2	2	0	1	2	0	1	0	0	2	2	1	2	1	0	0	0	0	0	2	0	2	1	1	2	1	0	1	0	0	0	1	1	1	1	2	1	1	0	0	1
187	1	0	1	0	0	0	1	0	1	1	2	1	2	0	1	0	0	1	1	0	2	1	0	0	0	0	0	2	0	2	0	0	2	0	0	2	1	0	0	1	1	0	0	1	0	0	0	0	1
188	0	1	2	0	0	1	1	1	0	1	0	1	1	0	1	0	0	0	1	1	1	0	0	0	0	0	0	0	1	0	1	0	0	1	0	0	1	0	0	1	1	0	0	0	0	1	0	0	2
189	0	0	2	0	0	1	2	0	1	1	0	0	1	0	1	0	0	0	1	1	2	0	0	0	0	1	0	1	0	0	2	1	1	1	0	1	2	0	0	2	2	1	1	2	0	1	0	0	0
190	0	0	0	0	0	0	1	0	1	1	1	0	1	0	1	1	0	0	0	0	0	1	0	0	0	1	0	1	2	1	0	2	2	1	0	2	1	1	1	1	1	1	1	2	1	1	0	0	0
191	0	0	1	0	0	1	1	0	1	1	1	1	0	0	0	0	0	1	1	1	1	0	0	0	0	1	0	2	0	2	0	0	1	2	1	2	2	0	0	2	2	1	1	2	1	1	0	0	1
192	1	1	2	0	0	2	2	1	0	1	0	0	1	0	1	0	0	0	2	2	2	0	2	0	0	0	0	2	0	0	1	2	2	1	0	1	1	0	0	1	1	0	0	2	0	1	0	0	0
193	0	0	2	0	0	1	1	1	1	2	0	0	1	0	0	0	0	1	1	1	2	0	1	0	0	1	0	2	0	2	0	1	2	1	0	1	0	1	1	0	0	0	0	1	0	1	0	0	1
194	0	0	1	0	0	1	1	0	1	1	1	0	0	0	0	0	0	2	1	1	1	1	0	0	0	2	0	2	1	2	0	1	1	0	0	0	1	1	1	0	0	1	1	1	1	1	0	0	0
195	1	0	1	0	0	1	1	0	1	1	0	0	1	0	0	0	0	0	1	1	2	0	1	0	0	0	0	2	1	1	1	2	2	1	1	1	2	0	0	2	2	0	1	2	0	0	0	0	0
196	0	0	2	0	0	0	1	0	1	1	0	0	0	0	0	0	0	0	0	0	0	0	0	0	0	1	0	2	0	1	2	0	2	0	0	1	1	0	0	0	0	1	0	1	1	0	0	0	2
197	1	0	2	0	0	1	2	0	0	0	2	0	1	0	1	1	0	0	0	0	2	0	0	0	0	2	0	2	0	1	2	1	1	0	0	1	2	0	0	2	2	1	0	1	1	0	0	0	1
198	1	0	2	0	0	1	1	0	0	0	0	0	0	0	0	0	0	0	2	2	2	0	0	0	0	1	0	1	1	0	0	2	2	1	0	2	1	0	0	2	2	0	0	1	0	0	0	0	1
199	0	0	0	0	0	0	0	0	1	1	0	0	2	0	1	0	0	1	2	2	2	0	0	0	0	2	1	2	1	2	0	1	1	1	0	1	0	1	1	1	0	2	2	2	2	0	0	0	0
200	1	0	1	0	0	1	1	0	0	0	0	0	1	0	1	0	0	1	2	2	2	0	1	0	0	1	0	1	1	1	0	1	1	1	0	2	1	0	0	0	0	0	1	1	1	1	0	0	2
201	0	0	1	0	0	1	2	1	0	1	1	1	2	0	2	1	0	1	0	0	0	0	0	0	0	2	0	1	1	1	1	0	0	1	0	1	0	0	0	1	0	1	1	2	1	0	0	0	1
202	0	0	1	0	0	0	2	1	0	2	0	0	0	0	0	0	0	0	2	2	2	2	0	0	0	0	0	2	0	2	0	1	1	2	0	2	2	0	0	1	1	0	0	1	0	1	0	0	0
203	0	0	2	0	0	1	2	0	2	2	0	1	2	0	2	1	0	0	1	1	1	0	1	1	1	2	0	2	0	2	0	1	2	2	0	2	1	0	0	1	1	1	1	1	1	2	1	0	2
204	0	0	1	0	0	0	1	0	1	1	1	1	1	0	1	0	0	1	2	2	2	0	1	0	0	1	0	1	1	2	0	1	1	2	0	2	2	0	0	1	1	0	0	0	0	1	1	0	2
205	1	0	1	0	0	2	1	0	1	1	0	1	1	0	1	0	1	2	1	1	1	0	0	0	0	0	0	1	2	0	1	1	2	2	1	2	0	0	0	0	0	0	0	2	1	0	1	0	1
206	0	0	2	0	0	1	2	1	0	1	1	0	1	0	1	1	0	1	1	1	2	0	0	0	0	0	0	0	1	1	0	1	2	1	0	1	0	0	0	0	0	1	1	2	0	1	0	0	1
207	0	0	2	0	0	1	1	0	1	1	0	0	2	0	1	1	0	0	1	1	1	0	0	0	0	0	0	0	1	0	1	2	2	0	0	1	2	0	0	1	1	0	0	2	0	2	0	0	1
208	1	0	1	0	0	1	1	1	1	2	0	1	0	0	0	0	0	0	1	1	1	1	1	0	0	1	1	2	1	1	0	1	2	2	2	2	0	0	0	0	0	0	1	2	1	0	0	0	0
209	0	1	2	0	1	1	1	0	1	1	0	0	0	0	0	0	0	1	2	2	2	1	0	0	0	1	0	1	1	1	0	2	2	0	0	2	2	0	0	1	1	1	1	1	1	1	0	0	0
210	0	0	2	0	0	1	1	1	1	2	0	0	2	0	2	0	0	0	1	1	1	1	0	0	0	0	0	1	0	1	1	1	1	1	0	2	2	0	0	1	1	0	1	1	0	1	0	0	1
211	1	0	0	0	0	0	0	0	1	1	1	0	2	0	2	1	0	0	1	1	1	0	0	0	0	2	1	1	1	2	0	1	1	2	0	0	2	0	0	1	1	0	0	2	0	2	0	1	2
212	0	0	2	0	0	1	0	0	2	2	0	0	1	0	0	0	0	1	0	0	1	0	0	0	0	0	0	1	1	1	0	2	2	0	0	1	1	1	1	1	1	0	0	1	0	0	0	1	0
213	1	0	1	0	0	1	0	0	2	2	0	0	1	0	0	0	0	1	2	2	2	0	0	0	0	1	0	2	1	2	0	2	2	2	0	2	2	0	1	2	1	0	0	2	0	2	0	0	1
214	0	0	1	0	0	1	1	0	1	1	0	0	1	1	0	1	0	0	1	2	2	1	1	1	1	0	0	1	0	1	0	2	2	0	0	0	2	0	0	0	0	1	1	1	1	1	0	0	0
215	1	0	1	0	0	0	1	0	0	0	1	2	2	0	2	0	0	2	2	2	2	0	0	0	0	0	0	1	0	1	1	1	1	2	0	2	1	1	1	1	1	0	1	2	1	0	0	0	1
216	0	0	1	0	0	0	0	0	1	1	0	0	1	0	0	0	0	0	1	1	2	0	1	0	0	0	0	1	1	1	1	2	2	2	0	2	2	0	0	2	2	0	1	1	1	0	0	0	0
217	0	0	2	0	0	1	2	0	0	0	1	0	0	0	0	0	0	0	1	1	0	2	1	1	1	1	0	2	1	1	2	1	1	0	0	1	1	0	0	0	0	1	0	0	2	0	0	1	1
218	1	0	2	0	0	1	2	0	0	0	0	0	0	0	0	0	0	0	1	1	1	0	0	0	0	2	0	2	1	1	2	0	1	2	1	2	1	0	0	2	2	0	0	1	0	0	0	0	1
219	1	0	2	0	0	1	1	0	1	1	1	1	2	0	2	0	0	0	2	2	2	0	0	0	0	0	0	1	2	0	1	0	2	1	0	2	1	0	0	0	0	0	0	1	1	1	0	0	1
220	0	0	0	0	0	0	0	0	1	1	0	0	2	0	2	1	0	0	2	2	1	0	0	0	0	1	0	2	0	1	0	2	2	0	0	0	1	0	0	0	0	1	1	1	1	1	0	0	0
221	0	0	1	1	1	2	0	0	1	1	0	0	0	0	0	0	0	0	2	2	2	0	0	0	0	0	0	2	0	2	1	1	1	1	1	1	0	0	0	0	0	0	0	2	0	0	0	0	1
222	1	0	1	1	1	1	1	0	1	1	1	1	1	0	1	0	0	0	1	1	2	1	0	0	0	1	0	2	0	1	1	1	1	1	0	1	1	0	0	2	1	0	0	1	0	1	1	0	1
223	0	0	2	0	0	2	2	0	1	1	1	0	0	0	0	0	0	0	0	0	2	0	0	0	0	1	0	2	0	0	1	2	2	0	0	1	1	0	0	1	1	1	1	1	1	0	1	0	1
224	1	0	2	0	0	2	2	0	0	0	0	0	1	0	0	0	0	1	1	1	2	1	0	0	0	1	0	2	0	1	1	0	0	2	0	2	2	0	0	1	1	0	0	1	0	1	0	0	1
225	1	0	1	0	0	1	1	0	1	1	1	1	1	0	1	0	0	1	1	1	2	0	0	0	0	1	0	1	0	0	2	1	1	2	0	2	1	0	0	1	1	0	1	2	0	0	0	0	0
226	0	0	2	0	0	2	1	0	0	0	0	1	1	0	1	0	0	0	0	0	0	0	1	1	1	0	0	2	0	2	0	0	0	2	0	2	1	0	0	0	0	1	1	1	1	0	0	0	0
227	1	0	1	0	0	0	1	0	0	0	1	1	1	0	1	0	0	0	2	2	2	2	0	0	0	0	0	1	1	0	1	0	2	2	1	2	1	0	0	2	2	1	0	0	1	0	0	0	0
228	0	0	0	0	0	1	1	0	1	1	1	0	1	0	0	0	0	0	2	1	2	1	1	1	1	1	0	2	0	2	1	1	1	1	1	1	1	0	0	1	1	1	1	1	1	1	0	0	1
229	1	0	1	0	0	1	1	0	1	1	0	0	0	0	0	0	0	1	0	0	0	1	0	0	0	2	0	2	1	2	0	1	2	1	0	1	2	0	0	1	1	0	0	1	0	1	0	0	0
230	0	0	1	0	0	0	1	0	1	1	0	0	1	0	1	1	0	1	1	1	1	1	0	0	0	0	0	2	0	1	1	1	2	1	1	1	1	0	0	1	1	1	1	1	1	0	0	0	0
231	1	0	1	0	0	1	1	0	1	1	0	0	0	0	0	0	0	0	2	2	2	0	0	0	0	2	0	2	0	2	0	1	1	0	0	0	2	0	0	1	1	0	0	2	0	1	0	0	0
232	0	0	1	0	0	1	1	0	0	0	1	0	1	0	0	0	0	2	2	2	2	0	1	0	0	0	0	1	2	0	1	1	1	0	0	1	2	0	0	1	1	0	0	2	0	0	0	0	2
233	1	0	1	1	1	1	1	0	0	0	1	0	1	0	1	0	1	1	1	1	1	0	0	0	0	1	0	2	0	1	2	0	0	2	2	2	0	1	0	0	0	1	0	0	1	0	0	0	0
234	1	0	2	0	0	2	2	1	0	1	0	0	1	0	1	1	0	0	1	1	2	0	0	0	0	1	0	2	0	0	0	1	2	2	0	2	2	0	0	2	2	1	1	1	1	1	0	0	0
235	0	0	1	0	0	2	0	0	2	2	0	1	1	0	1	0	0	2	0	0	0	0	0	0	0	2	0	2	1	1	2	1	2	1	1	2	1	0	0	0	0	0	0	2	0	2	0	0	0
236	1	0	1	0	0	1	2	1	0	1	0	1	1	0	1	0	0	1	0	0	1	0	0	0	0	1	0	2	0	2	0	1	0	0	0	1	2	0	0	1	1	1	0	0	1	0	0	0	1
237	1	0	1	0	0	1	0	0	2	2	0	1	1	0	1	0	0	0	2	1	2	0	0	0	0	1	0	1	1	2	0	0	0	1	0	1	1	0	0	2	2	0	0	1	0	0	0	0	0
238	0	0	1	0	0	0	0	0	2	2	0	0	2	0	1	0	0	0	1	1	1	0	0	0	0	0	0	2	2	0	2	1	1	0	0	0	1	0	0	1	1	0	0	1	0	0	0	0	0
239	0	0	2	0	0	2	1	0	1	1	1	0	0	0	0	0	0	0	1	1	2	1	0	0	0	2	0	2	0	1	1	2	2	1	0	1	1	0	0	2	2	0	0	0	0	1	1	0	1
240	1	0	1	0	0	2	0	0	2	2	0	0	1	0	1	0	0	0	0	0	2	1	0	0	0	1	0	1	0	1	1	2	2	0	0	1	2	0	0	2	2	0	1	2	1	0	0	0	1
241	0	0	1	0	0	1	0	0	2	2	0	1	1	0	1	0	0	0	0	1	1	1	0	0	0	1	0	2	0	2	1	1	1	2	0	2	2	0	0	2	1	0	0	1	0	1	0	0	1
242	1	0	1	0	0	2	1	0	1	1	0	0	0	0	0	0	0	1	0	0	0	0	0	0	0	2	1	2	1	1	0	1	1	0	0	1	1	0	0	2	2	0	0	1	0	1	0	0	1
243	1	0	1	0	0	1	2	0	0	0	0	0	0	0	0	0	0	0	2	2	2	0	0	0	0	2	0	2	0	1	2	1	1	2	0	0	2	0	0	1	1	1	1	1	2	0	1	0	1
244	1	0	1	0	0	1	0	0	1	1	1	0	1	0	0	0	1	1	1	1	1	0	0	0	0	1	0	2	0	1	1	0	0	1	0	0	1	1	0	1	0	1	1	1	1	2	1	0	2
245	1	0	1	0	0	2	2	1	0	1	1	1	2	0	2	0	0	0	1	1	2	0	0	0	0	1	0	1	1	1	0	2	2	2	1	2	1	0	0	0	0	0	0	2	0	1	0	0	2
246	1	0	1	0	0	1	1	0	2	2	0	1	1	0	2	0	0	0	1	1	1	1	1	1	1	0	0	2	0	2	1	1	1	1	0	2	2	0	0	2	2	1	1	1	1	1	0	0	0
247	1	0	1	0	0	0	1	1	1	2	0	0	1	0	0	0	0	1	1	1	2	0	0	0	0	1	0	2	0	2	1	1	1	2	0	2	1	0	0	1	1	1	0	0	1	0	0	0	1
248	0	0	2	0	0	1	2	0	0	0	1	0	0	0	0	0	0	0	2	2	2	0	0	0	0	0	0	1	2	0	1	1	1	1	0	1	0	1	1	0	0	0	0	1	0	0	0	0	1
249	0	0	2	0	0	1	1	0	2	2	0	0	1	0	1	1	0	0	1	1	2	1	0	0	0	0	0	2	0	2	1	2	2	1	0	1	2	0	0	0	0	0	0	2	1	1	0	0	1
250	1	1	1	0	0	2	1	0	2	2	0	1	2	0	2	0	0	1	1	1	1	0	1	0	0	1	0	2	1	0	1	2	2	0	0	0	2	0	0	1	1	1	1	2	1	0	0	0	1
251	0	0	0	0	0	0	2	0	0	0	0	0	1	0	0	0	0	0	2	2	2	0	0	0	0	2	0	2	1	1	1	2	2	2	0	2	1	0	0	1	1	1	1	2	0	0	1	0	1
252	0	0	1	0	0	1	1	0	0	0	0	0	0	0	0	0	1	2	2	2	1	0	0	0	0	0	0	2	1	2	0	1	1	2	2	2	1	0	0	2	1	1	1	2	1	1	0	0	1
253	0	0	1	0	0	2	0	0	2	2	0	0	0	0	0	0	0	1	1	1	2	0	0	0	0	1	0	1	1	0	0	2	2	2	2	2	2	0	0	2	2	0	0	1	0	1	0	1	2
254	0	0	2	0	0	1	0	0	2	2	0	1	2	0	1	0	0	2	1	1	1	0	0	0	0	1	0	1	1	1	1	1	1	1	0	2	2	0	0	0	0	0	2	2	0	1	0	0	1
255	0	0	0	0	0	0	1	1	1	2	0	0	0	0	0	0	0	1	2	1	2	1	0	0	0	1	1	2	0	1	0	2	2	2	0	2	1	0	0	0	0	0	0	2	0	1	0	0	0
256	1	0	2	0	0	2	1	0	1	1	1	0	1	0	0	0	0	2	0	0	0	0	0	0	0	2	0	2	1	1	1	2	2	0	0	1	2	0	0	1	1	0	0	2	0	1	0	0	1
257	1	0	2	0	0	1	2	1	0	1	1	0	2	0	2	1	0	0	0	0	1	0	2	0	0	0	1	2	0	1	1	0	1	1	0	1	1	0	0	0	0	1	1	2	2	1	0	0	1
258	1	0	2	0	0	1	2	0	0	0	0	2	2	0	2	0	0	1	0	0	0	1	0	0	0	0	0	2	1	1	2	1	2	1	0	1	2	0	0	0	0	0	0	2	0	0	0	0	0
259	0	0	2	0	0	1	1	0	0	0	1	1	1	0	1	0	0	1	0	0	1	0	0	0	0	1	0	2	0	1	2	1	1	2	1	2	1	0	0	1	1	0	0	1	0	1	0	0	1
260	1	0	0	0	0	0	2	1	0	1	1	1	1	0	1	0	0	0	1	1	1	0	1	0	0	2	0	2	1	1	1	0	1	1	0	2	1	0	0	2	1	1	2	2	0	1	0	1	1
261	0	0	1	0	0	2	0	0	2	2	0	0	0	0	0	0	0	0	1	1	2	2	1	1	1	1	0	2	0	2	0	0	0	2	0	2	1	0	1	1	0	0	1	2	1	0	0	0	0
262	1	0	2	0	0	2	1	0	1	1	1	1	1	0	1	0	1	1	0	0	1	1	0	0	0	1	0	1	1	1	0	1	1	0	0	1	2	0	0	2	1	0	0	1	0	0	1	0	1
263	0	0	1	0	0	2	1	0	1	1	0	0	1	0	1	0	1	2	2	2	1	1	0	0	0	0	0	1	1	1	0	1	1	1	1	1	2	0	0	1	1	1	1	1	0	1	0	0	1
264	0	0	1	0	0	1	1	1	1	1	0	0	0	0	0	0	0	0	1	1	1	0	0	0	0	1	0	1	0	1	1	2	2	0	0	0	1	0	0	1	1	1	1	2	1	1	1	1	2
265	0	0	1	0	0	1	0	0	2	2	0	1	1	0	1	0	0	0	1	1	1	1	0	0	0	2	0	2	1	1	1	2	2	2	0	1	1	0	0	1	1	0	0	2	0	0	0	0	1
266	0	1	0	0	0	1	0	0	1	1	0	0	1	0	1	0	0	0	1	1	1	0	0	0	0	1	1	2	0	1	0	0	0	2	0	2	2	0	0	1	1	0	1	1	1	0	0	1	0
267	0	0	1	0	0	1	2	1	0	1	0	0	0	0	0	0	1	1	1	1	1	1	0	0	0	1	0	2	0	2	0	2	2	0	0	1	1	0	0	1	0	0	0	1	0	0	0	0	1
268	0	0	2	0	0	2	0	0	2	2	0	1	1	0	1	0	0	1	2	2	2	1	0	0	0	1	0	2	0	1	2	0	0	2	0	2	0	0	0	0	0	0	0	0	0	0	1	0	1
269	0	0	0	0	0	0	1	1	0	1	0	1	0	0	0	0	0	1	0	0	1	0	0	0	0	1	0	2	2	0	2	1	1	1	0	1	1	0	0	2	2	0	1	2	1	0	0	0	1
270	0	0	2	0	0	2	0	0	2	2	0	0	0	0	0	0	0	1	2	2	2	0	0	0	0	0	0	1	2	0	1	2	2	0	0	1	1	1	0	0	0	1	1	2	2	0	0	1	1
271	1	0	1	0	0	1	0	0	2	2	0	0	1	0	0	0	0	1	2	2	2	1	1	1	1	0	0	2	0	2	0	1	1	1	0	1	0	0	0	0	0	0	1	1	1	0	0	2	2
272	0	1	2	0	0	1	1	0	1	1	0	1	2	1	1	1	0	0	1	1	1	0	1	0	0	2	0	1	1	1	1	2	2	1	1	1	1	0	0	1	1	0	0	1	0	0	0	0	1
273	1	0	2	0	0	1	1	0	1	1	1	0	2	0	0	0	0	1	2	2	2	0	0	0	0	1	0	2	0	1	1	2	2	1	0	1	2	0	0	1	1	0	0	0	0	1	1	0	1
274	1	1	2	0	0	2	1	0	0	0	1	0	0	0	0	0	0	0	1	2	2	0	0	0	0	1	0	2	1	1	1	2	2	1	0	1	0	0	0	1	1	0	0	2	0	2	0	0	0
275	0	0	1	0	0	0	2	0	0	0	2	0	0	0	0	0	0	1	1	1	1	0	0	0	0	0	0	1	1	0	0	1	2	2	0	2	2	0	0	2	2	0	0	1	0	0	0	0	1
276	0	1	1	0	0	1	1	0	2	2	0	1	1	1	0	1	0	1	0	0	0	0	1	0	0	1	0	1	2	1	0	2	2	1	1	2	1	0	0	1	1	0	1	2	0	0	1	0	1
277	0	0	1	0	0	1	1	0	0	0	1	0	0	0	1	0	0	1	2	2	2	1	0	0	0	1	0	2	2	1	2	1	2	0	0	2	2	0	0	1	1	1	1	2	2	2	1	0	1
278	0	0	1	0	0	0	0	0	2	2	0	1	1	0	1	0	0	0	2	2	2	0	1	0	0	0	0	2	2	2	0	1	2	2	1	2	0	0	0	0	0	1	1	1	1	0	0	0	0
279	0	0	2	0	0	2	0	0	1	1	0	0	0	0	0	0	0	0	2	2	2	1	0	0	0	0	0	2	1	1	2	2	2	2	0	1	2	0	0	1	1	0	0	0	0	0	0	0	0
280	1	0	2	0	0	0	0	0	1	1	0	1	1	0	1	0	0	1	0	0	1	0	0	0	0	1	0	1	1	1	1	1	1	0	0	1	1	0	0	1	0	0	0	1	0	1	0	0	1
281	0	0	1	0	0	1	0	0	1	1	0	0	0	0	0	0	0	0	0	0	1	0	0	0	0	1	0	2	0	1	1	1	2	0	0	2	2	0	0	2	2	0	1	2	1	0	0	0	0
282	0	0	1	0	0	1	1	0	0	0	0	0	0	0	0	0	0	1	0	1	1	0	0	0	0	1	0	1	2	0	0	2	2	2	1	2	1	0	1	2	0	0	0	2	1	1	0	0	0
283	0	0	1	0	0	2	2	0	0	0	0	0	0	0	1	0	0	1	1	1	1	2	0	0	0	0	0	2	1	1	2	2	2	2	1	2	2	0	0	1	1	0	0	1	0	1	0	0	1
284	1	0	2	0	0	2	1	0	1	1	0	0	0	0	0	0	0	0	2	2	2	0	1	0	0	0	0	2	1	2	0	1	2	0	0	2	0	0	0	0	0	1	1	1	1	1	0	0	1
285	1	1	2	0	1	1	1	0	1	1	1	1	1	0	1	0	0	2	2	1	2	0	0	0	0	2	0	1	1	1	1	0	1	1	0	2	1	0	0	2	2	0	0	2	0	2	0	0	1
286	1	0	1	0	0	1	2	0	0	0	2	0	1	0	0	0	0	0	1	1	1	1	0	0	0	0	1	2	1	2	0	0	1	1	0	2	2	0	0	1	1	0	0	2	1	0	0	0	0
287	0	0	0	0	0	0	1	0	1	1	0	1	2	0	1	0	0	0	1	1	1	0	2	0	0	0	0	2	2	1	1	2	2	0	0	1	1	0	1	1	0	0	1	2	0	0	0	0	1
288	1	0	1	0	0	1	1	0	1	1	0	2	2	0	2	0	0	0	2	2	2	1	0	0	0	0	0	2	1	1	1	2	2	0	0	1	1	0	0	1	1	0	1	2	2	0	0	0	1
289	1	0	1	0	0	1	0	0	1	1	0	1	2	0	2	0	0	1	1	2	2	0	0	0	0	1	0	1	2	0	1	0	1	1	0	2	1	0	0	1	1	0	0	2	0	0	0	0	1
290	1	1	1	0	0	2	2	0	0	0	0	0	0	0	0	0	0	0	1	1	1	0	0	0	0	1	0	1	1	1	0	0	1	2	0	2	1	0	0	1	1	1	0	1	0	0	0	0	0
291	0	0	2	0	1	1	1	1	0	1	0	1	1	1	0	1	0	0	1	1	1	0	0	0	0	1	0	2	1	1	2	2	2	1	1	2	1	0	0	1	1	1	1	1	1	0	0	0	0
292	1	1	1	0	0	1	0	0	0	0	0	0	1	0	0	0	0	1	1	0	1	1	0	0	0	0	1	2	0	1	0	2	2	0	0	0	1	0	0	2	2	1	1	1	1	0	0	0	0
293	0	0	0	0	0	0	1	0	1	1	0	0	0	0	0	0	1	1	1	2	2	0	1	0	0	1	0	1	0	1	0	0	0	2	0	2	2	0	0	2	2	0	0	2	0	0	0	0	0
294	0	0	1	0	0	1	1	0	1	1	1	1	1	0	1	0	0	0	1	1	1	2	1	1	1	1	1	2	1	1	0	2	2	1	1	1	2	0	0	1	1	0	0	2	1	0	0	0	0
295	1	0	1	1	1	1	0	0	0	0	0	1	0	0	0	0	1	2	1	1	1	1	1	0	0	0	0	1	1	1	0	2	2	1	1	1	2	0	0	1	1	0	0	1	0	1	0	0	1
296	0	0	2	0	0	2	1	0	0	0	1	0	1	1	0	0	0	0	0	0	2	0	0	0	0	1	0	2	2	0	2	2	2	1	1	2	1	0	0	1	1	0	1	2	2	0	0	0	2
297	1	0	1	0	0	1	2	0	1	1	1	0	1	0	1	0	0	0	0	1	2	0	0	0	0	1	0	1	1	1	0	2	2	0	0	0	2	0	0	1	1	0	1	2	0	0	1	0	1
298	0	0	2	0	0	1	1	0	0	0	0	0	0	0	0	0	0	1	2	2	2	0	0	0	0	1	0	1	1	1	0	1	1	1	1	1	1	0	0	2	1	0	0	1	0	0	0	0	0
299	1	0	2	0	0	1	1	0	0	0	1	0	0	0	0	0	0	0	2	2	2	0	0	0	0	1	0	1	0	1	0	1	1	2	0	2	2	0	0	2	2	0	0	2	0	1	0	0	0
300	1	0	2	0	0	1	1	1	1	2	0	1	1	0	1	0	0	1	1	1	1	0	0	0	0	1	0	2	1	1	2	0	0	2	0	2	2	0	0	2	1	0	0	0	1	1	0	1	1
301	1	0	1	0	0	1	1	0	1	1	1	0	0	0	0	0	0	0	2	2	1	1	1	1	1	1	0	2	0	2	1	2	2	0	0	0	2	0	0	1	1	0	0	2	0	2	1	0	1
302	1	0	1	0	0	0	1	0	1	1	0	1	1	0	1	0	0	0	0	0	0	1	2	1	1	0	0	2	0	2	0	2	2	1	1	1	2	0	0	2	2	2	2	2	2	1	1	0	1
303	0	0	1	0	0	2	1	0	1	1	0	1	2	0	1	0	0	2	1	1	2	1	0	0	0	0	0	2	1	2	0	1	1	1	0	2	2	0	0	0	0	1	0	0	1	0	0	0	1
304	0	0	2	0	0	1	1	0	0	0	1	0	0	0	0	0	0	0	2	1	2	1	1	1	1	1	0	1	1	1	0	1	1	0	0	0	2	0	0	0	0	0	0	2	1	0	0	1	2
305	0	0	2	0	0	1	1	0	0	0	0	1	2	0	1	0	0	0	1	1	2	1	0	0	0	1	1	2	0	1	0	1	1	0	0	1	2	0	0	1	1	0	1	2	0	0	1	0	1
306	0	0	2	0	0	2	0	0	1	1	0	0	0	0	0	0	0	1	1	2	2	0	0	0	0	2	0	0	2	0	0	2	2	1	1	1	1	0	0	0	0	0	0	1	0	1	0	0	0
307	1	0	1	0	0	1	0	0	1	1	0	0	0	0	0	0	0	0	2	2	2	0	1	0	0	0	0	2	0	1	1	1	1	2	1	1	2	0	0	2	2	0	1	2	1	0	0	0	1
308	0	0	0	0	0	0	1	0	0	0	0	0	0	0	0	0	0	0	2	2	2	1	1	1	1	1	1	2	0	1	0	2	2	0	0	0	0	1	1	1	0	0	0	1	0	0	0	0	2
309	0	0	2	0	0	1	1	1	0	1	0	2	1	0	1	0	0	0	1	1	1	0	1	0	0	1	0	2	1	1	2	1	1	1	0	2	1	0	0	2	1	1	1	2	0	1	1	0	2
310	1	0	1	0	0	2	1	0	0	0	0	0	0	0	0	0	1	1	1	2	2	0	0	0	0	0	0	1	1	1	1	1	2	1	0	1	2	0	0	0	0	0	0	2	0	2	0	0	2
311	0	0	2	0	0	1	1	0	1	1	0	0	0	0	0	0	0	0	2	1	2	0	0	0	0	1	0	2	0	1	2	0	1	1	0	2	0	0	0	0	0	1	2	2	0	1	0	0	0
312	0	0	2	0	0	2	0	0	0	0	1	0	2	0	1	0	0	1	1	1	2	0	0	0	0	0	0	2	1	1	1	0	0	1	0	1	1	0	0	1	1	0	0	1	0	1	1	0	2
313	0	1	2	0	0	2	1	0	0	0	1	1	2	1	0	1	0	1	0	0	1	1	0	0	0	0	0	1	0	0	2	1	1	1	0	1	1	0	0	1	1	0	0	1	0	0	0	0	1
314	1	0	2	0	0	1	2	1	0	1	0	0	1	0	1	1	0	1	0	0	0	0	1	1	1	2	0	1	1	1	0	0	0	1	0	1	2	0	0	1	1	1	0	1	0	1	0	0	1
315	1	0	2	0	0	2	1	0	1	1	0	1	1	0	1	0	0	0	0	0	0	1	0	0	0	0	0	2	1	2	1	2	1	1	0	2	1	0	0	1	1	0	0	2	1	2	0	1	1
316	1	0	0	0	0	1	1	0	0	0	0	0	1	0	1	1	0	0	2	2	2	1	1	1	1	0	0	1	1	1	0	2	2	0	0	1	1	0	0	2	2	0	0	2	0	1	0	0	1
317	1	0	0	0	0	0	2	0	0	0	1	1	1	1	0	1	0	0	1	1	1	0	0	0	0	1	0	1	2	0	1	0	0	2	0	2	1	0	0	0	0	0	2	2	1	0	0	0	2
318	1	1	2	0	0	2	2	0	0	0	1	0	0	0	0	0	0	1	2	2	2	1	0	0	0	2	0	2	2	1	1	0	0	2	2	2	1	0	0	1	1	1	1	2	1	0	0	0	1
319	0	0	1	0	0	1	1	0	0	0	0	0	0	0	0	0	0	1	2	2	2	0	1	0	0	1	0	2	0	1	1	2	2	1	1	2	1	0	0	1	1	0	0	1	0	0	0	0	1
320	0	0	2	0	0	2	1	0	0	0	0	0	0	0	0	0	0	1	2	2	2	0	0	0	0	1	0	2	1	1	2	2	2	0	0	0	1	0	0	1	1	0	0	0	0	1	0	0	0
321	0	0	0	0	0	1	0	0	1	1	0	1	0	0	0	0	0	0	2	2	1	1	0	0	0	0	1	2	1	0	1	1	1	2	1	2	2	0	0	0	0	0	0	1	0	0	0	0	0
322	0	0	2	0	0	1	2	1	0	1	0	1	2	0	1	0	0	0	1	1	2	1	0	0	0	0	0	2	2	1	1	2	2	1	1	2	1	0	0	2	1	0	0	0	0	1	1	0	1
323	1	0	2	0	0	1	1	1	1	2	0	0	1	0	0	0	0	0	2	2	1	0	1	0	0	0	0	2	0	2	0	1	1	1	0	1	0	1	0	0	0	0	0	2	0	1	0	0	0
324	0	0	0	0	0	0	1	0	0	0	1	1	1	0	1	0	0	0	0	1	1	1	0	0	0	0	0	1	1	1	0	0	0	2	1	2	0	1	1	0	0	0	0	0	0	0	0	0	1
325	1	1	1	0	0	1	1	0	0	0	1	0	0	0	0	0	0	0	2	2	2	0	0	0	0	1	0	1	1	1	1	2	2	0	0	1	2	0	0	2	2	0	0	2	0	1	0	0	1
326	0	0	1	0	0	0	1	0	0	0	1	0	1	0	1	1	0	0	2	1	2	1	0	0	0	0	0	2	1	1	2	1	1	1	0	1	2	0	0	1	1	1	1	1	1	2	0	0	0
327	0	0	1	0	0	2	2	1	0	1	0	0	0	0	0	0	0	1	1	0	1	0	0	0	0	0	0	2	1	2	0	1	1	1	0	1	1	0	0	2	1	0	0	2	0	0	0	0	2
328	0	0	2	0	0	1	1	0	0	0	1	0	1	0	1	0	0	1	2	2	2	0	1	0	0	1	0	2	1	1	1	0	1	1	1	1	2	0	0	2	2	0	0	1	0	0	0	0	0
329	1	0	1	0	0	1	1	1	1	2	0	1	1	0	1	0	0	0	1	2	2	0	0	0	0	0	0	1	2	0	1	1	1	1	0	2	1	0	0	2	2	0	0	2	0	0	0	0	0
330	1	0	2	0	0	2	2	0	0	0	0	0	0	0	0	0	0	2	2	2	2	0	0	0	0	2	0	2	1	1	2	0	0	1	0	1	1	0	0	1	1	0	0	1	1	1	0	0	2
331	1	0	0	0	0	0	1	0	0	0	1	0	2	0	1	0	0	0	0	1	1	0	1	1	1	0	0	2	1	2	0	2	2	0	0	1	1	1	1	0	0	0	0	2	1	0	0	0	0
332	1	1	1	0	0	1	1	0	0	0	1	0	0	0	0	0	1	1	0	0	1	1	1	1	1	1	0	1	2	1	0	1	1	2	0	2	2	0	0	1	1	0	1	2	1	0	0	0	0
333	0	0	1	0	0	1	1	0	2	2	0	1	1	0	0	0	1	1	1	1	1	1	0	0	0	0	0	1	0	1	0	0	1	1	0	1	1	0	0	2	2	1	1	1	2	0	0	1	1
334	1	0	0	0	0	0	1	2	0	2	0	1	1	0	1	0	0	1	2	2	2	0	0	0	0	2	0	1	1	1	0	0	0	2	0	1	0	1	0	0	0	0	0	0	2	2	0	1	0
335	0	0	2	0	0	2	2	0	0	0	1	0	0	0	0	0	0	0	2	1	2	1	1	1	1	1	0	0	1	1	0	1	2	0	0	1	2	0	0	1	1	1	0	0	1	0	0	0	1
336	0	0	1	0	0	1	1	0	0	0	1	0	1	0	1	1	0	1	2	2	2	1	2	1	1	0	0	1	1	1	0	0	1	1	0	1	2	0	0	1	1	0	0	2	0	2	0	0	1
337	0	0	1	0	0	1	2	0	0	0	1	1	1	0	1	0	0	1	2	2	2	1	0	0	0	1	0	1	1	1	0	2	2	1	1	1	1	0	0	1	1	0	0	0	0	0	0	0	1
338	0	0	1	0	0	2	1	0	0	0	0	0	1	0	0	0	0	1	0	1	2	1	0	0	0	0	1	2	0	1	0	1	1	2	0	0	2	0	0	1	1	1	0	1	0	0	2	0	2
339	1	0	2	0	0	0	1	0	0	0	0	0	2	0	1	0	0	0	1	1	1	1	1	1	1	1	0	2	0	2	0	0	2	1	0	2	1	1	1	1	1	1	1	1	1	1	0	1	0
340	1	0	1	0	0	0	1	1	1	2	0	1	2	0	2	0	0	0	0	0	1	1	1	1	1	1	0	2	1	2	0	0	1	1	0	1	1	0	0	1	1	0	0	1	0	1	2	0	2
341	1	0	1	0	0	2	1	1	0	1	0	0	1	0	1	0	0	1	2	2	2	0	0	0	0	2	0	1	0	2	1	1	2	1	1	1	1	0	0	2	1	2	2	2	1	1	0	1	1
342	0	0	0	0	0	0	1	0	1	1	1	0	0	0	0	0	0	1	0	0	1	0	0	0	0	1	1	2	1	1	0	0	1	2	0	2	0	0	0	1	1	0	0	1	1	1	0	0	0
343	1	0	1	0	0	0	1	1	1	2	0	0	1	0	1	0	0	1	0	0	2	0	0	0	0	0	0	2	0	2	1	0	0	1	0	2	2	0	0	1	1	1	2	2	1	0	0	0	2
344	1	0	1	0	0	1	1	0	2	2	0	1	1	0	1	0	0	0	2	1	2	0	0	0	0	1	0	2	1	1	2	2	2	1	0	1	1	1	1	0	0	1	1	1	1	1	1	0	1
345	0	0	0	0	0	0	2	0	1	1	1	0	1	0	1	0	0	1	1	1	1	0	0	0	0	1	0	2	0	2	0	2	2	1	0	1	1	0	0	2	1	1	1	2	1	1	1	0	1
346	0	0	1	0	0	2	1	0	0	0	0	0	1	0	0	0	0	2	1	1	1	1	1	1	1	1	0	2	0	2	0	0	0	2	0	2	1	0	0	1	1	1	0	0	1	0	0	0	0
347	0	0	1	0	0	1	1	0	1	1	0	0	0	0	0	0	0	1	0	0	1	1	0	0	0	1	0	1	1	0	1	1	2	2	1	2	1	0	0	2	2	0	0	2	0	2	0	0	0
348	0	0	1	0	0	1	1	0	2	2	0	0	1	0	1	0	0	0	2	1	2	0	0	0	0	2	0	2	0	1	2	0	0	1	0	0	2	0	0	2	2	1	1	1	0	1	2	0	2
349	1	0	2	0	0	2	2	0	0	0	2	2	1	0	1	0	0	0	2	1	2	0	0	0	0	2	0	2	1	2	1	2	2	0	0	1	0	0	0	1	1	0	0	1	0	1	0	0	1
350	0	0	1	1	1	2	1	0	1	1	1	0	0	0	0	0	0	2	1	1	2	1	0	0	0	0	1	2	1	2	0	2	2	0	0	0	1	0	0	1	1	0	0	1	0	0	0	0	1
351	0	0	1	0	0	0	1	0	2	2	0	0	0	0	0	0	0	1	2	2	2	1	0	0	0	1	0	0	1	0	1	1	1	2	1	2	2	0	0	0	0	0	0	0	0	1	0	0	1
352	0	1	1	0	0	1	0	0	2	2	0	1	2	0	1	0	0	1	0	0	1	1	0	0	0	0	0	2	1	1	1	1	1	2	2	2	2	0	0	1	1	0	2	2	1	0	0	2	2
353	1	0	1	0	0	1	1	0	0	0	1	0	0	0	0	0	0	0	1	1	1	0	2	0	0	0	0	2	1	1	1	1	1	2	2	2	2	0	0	2	2	0	0	2	0	1	0	0	0
354	0	0	0	0	0	0	1	0	0	0	0	2	2	1	1	1	0	0	2	2	2	0	0	0	0	1	0	1	2	0	1	1	2	1	1	1	2	0	0	2	2	0	0	1	0	0	0	0	0
355	0	0	1	0	0	0	1	0	0	0	1	1	2	1	1	1	0	1	2	2	2	0	0	0	0	1	0	1	1	1	0	0	0	1	0	1	2	0	0	1	1	0	0	2	0	0	0	0	0
356	1	0	1	0	0	1	0	0	0	0	0	1	2	0	2	1	0	0	1	1	1	1	1	1	1	0	0	2	0	2	1	2	2	1	0	2	0	0	0	0	0	1	0	1	1	1	0	1	0
357	0	0	1	0	0	1	0	0	2	2	0	0	0	0	0	0	0	1	2	2	2	0	0	0	0	1	0	2	0	2	0	2	2	1	0	2	1	0	0	2	2	0	0	1	0	1	0	0	1
358	1	0	1	0	0	2	1	0	1	1	0	0	1	0	0	0	0	1	2	2	2	0	0	0	0	1	0	2	0	2	0	2	2	1	0	0	2	0	0	2	2	0	1	1	1	1	0	0	1
359	0	0	0	0	0	1	2	1	0	1	0	0	1	0	0	0	1	1	1	1	1	1	1	1	1	0	0	1	1	1	0	2	2	1	1	1	2	0	0	2	2	0	0	2	0	2	0	0	1
360	1	0	0	0	0	0	1	0	0	0	1	1	1	1	0	1	0	2	2	2	2	1	0	0	0	0	0	2	0	2	1	1	1	1	0	1	1	0	0	0	0	0	0	1	0	0	0	0	1
361	0	1	2	0	1	1	1	0	0	0	0	0	2	0	0	0	0	0	0	0	1	0	0	0	0	0	0	0	2	0	0	2	2	1	1	2	1	0	0	1	1	1	1	2	0	0	0	0	0
362	0	0	1	0	0	1	1	0	1	1	0	0	0	0	0	0	0	0	2	1	2	0	0	0	0	1	0	1	1	1	0	1	1	2	1	2	2	0	0	1	1	0	0	2	0	0	1	1	2
363	1	0	2	0	0	2	2	1	0	1	1	0	0	0	0	0	0	0	1	1	1	1	1	1	1	0	0	2	1	2	0	0	0	1	0	1	1	1	1	0	0	0	0	2	0	2	0	0	1
364	0	0	1	0	0	1	2	1	0	1	0	1	1	0	1	0	0	1	1	0	2	0	0	0	0	1	0	1	0	1	1	1	1	2	1	2	1	1	1	1	1	1	1	1	1	0	0	0	0
365	0	0	0	0	0	0	2	1	0	1	1	1	1	0	1	0	0	0	1	1	0	1	0	0	0	1	0	2	1	1	2	1	2	1	0	1	1	0	0	0	0	0	1	1	1	0	0	0	0
366	0	0	1	0	0	0	2	0	0	0	1	0	0	0	0	0	0	0	2	2	2	0	0	0	0	2	0	0	2	0	0	1	1	1	0	1	1	1	0	1	1	1	1	2	0	1	0	0	0
367	0	0	2	0	0	1	1	0	1	1	0	0	0	0	0	0	0	0	1	1	1	0	1	0	0	1	0	2	0	2	1	2	2	1	0	0	0	1	1	0	0	0	0	2	0	1	0	1	2
368	0	0	0	0	0	0	0	0	2	2	0	1	1	0	1	0	0	0	1	2	2	1	1	0	0	0	0	1	2	0	0	1	1	0	0	0	2	0	0	1	1	0	0	2	0	2	0	0	0
369	1	0	0	0	0	0	1	0	1	1	1	1	1	0	1	0	0	1	1	1	1	0	0	0	0	0	0	2	1	1	2	0	1	1	1	1	2	0	0	2	2	0	0	1	0	1	1	0	1
370	0	0	1	0	0	1	2	0	0	0	0	1	1	0	1	0	0	0	1	1	2	1	0	0	0	0	0	2	1	1	2	2	2	1	1	2	2	0	0	2	2	0	1	2	1	0	0	0	1
371	1	0	1	0	0	1	2	1	0	1	1	1	2	0	1	0	0	0	1	1	1	2	1	1	1	1	1	2	0	1	1	2	2	0	0	0	0	0	0	0	0	0	0	1	1	1	0	1	1
372	1	0	2	0	0	1	0	0	1	1	1	1	1	0	1	0	0	1	1	2	2	0	1	1	1	2	0	2	1	1	0	0	0	1	1	2	1	1	1	1	1	0	0	1	0	1	1	0	1
373	0	0	2	0	0	1	1	0	1	1	0	0	2	0	2	1	0	1	1	1	1	1	1	1	1	1	0	2	1	1	1	2	2	0	0	1	2	0	0	2	2	0	1	1	0	2	0	0	1
374	1	0	2	0	0	2	2	1	0	1	1	0	1	0	0	0	0	0	1	1	1	1	0	0	0	0	0	2	0	1	1	0	0	2	1	1	1	0	0	1	1	0	0	2	1	1	0	1	1
375	1	0	2	0	0	1	1	0	0	0	1	1	1	0	1	0	0	0	1	1	2	0	0	0	0	1	0	2	1	2	0	1	1	2	1	2	1	0	0	2	1	0	0	2	1	1	1	0	1
376	1	1	2	0	0	2	0	0	2	2	0	1	1	0	1	0	0	1	0	0	1	0	0	0	0	2	0	2	1	1	1	1	1	1	0	1	1	0	0	2	2	0	1	2	0	1	0	0	0
377	0	1	1	0	0	2	0	0	2	2	0	0	1	0	0	0	0	0	2	1	2	0	0	0	0	2	0	2	0	1	2	1	1	2	0	1	2	0	0	1	1	1	1	2	1	1	0	0	1
378	1	0	0	0	0	0	1	0	0	0	0	0	2	1	0	1	0	0	2	2	2	1	0	0	0	1	0	2	0	2	0	0	0	2	0	2	2	0	0	1	1	0	0	1	0	1	0	1	2
379	0	0	1	0	0	2	1	0	1	1	0	1	1	0	2	0	0	0	2	1	2	0	0	0	0	1	0	2	2	1	2	1	1	2	0	2	2	0	0	1	1	0	1	2	1	0	0	0	1
380	0	0	2	0	0	0	1	0	0	0	1	0	0	0	0	0	0	2	2	1	2	1	0	0	0	0	0	1	1	1	0	1	2	1	0	1	2	0	0	1	1	1	1	2	1	0	0	0	2
381	0	0	1	0	0	2	1	1	1	2	0	0	1	0	0	0	0	1	2	2	2	0	0	0	0	1	0	1	1	1	1	1	2	2	2	2	1	0	0	1	1	1	0	1	0	0	1	0	1
382	1	0	2	0	0	0	0	0	1	1	0	1	1	0	1	0	0	0	1	2	2	0	0	0	0	1	0	2	0	2	1	0	0	2	1	2	1	0	0	2	2	1	1	2	1	0	0	0	2
383	0	0	2	0	0	2	2	0	1	1	0	0	0	0	0	0	0	0	1	1	2	0	0	0	0	1	0	2	1	1	1	1	2	1	0	1	1	0	0	2	1	1	0	1	2	1	2	0	2
384	0	0	2	0	0	2	2	1	0	1	0	1	2	0	2	0	0	0	2	2	2	1	1	0	0	0	0	0	1	0	1	1	1	1	0	1	2	0	0	2	1	0	0	2	2	1	0	0	1
385	1	0	1	0	0	1	1	0	1	1	0	0	1	0	1	0	0	1	2	2	2	0	0	0	0	1	2	2	1	0	1	1	1	2	1	2	1	0	0	1	1	1	1	2	1	0	0	1	0
386	1	0	1	0	0	2	2	1	0	1	0	0	1	0	0	0	0	0	1	0	1	0	0	0	0	1	0	1	2	1	0	2	2	0	0	1	2	0	0	1	1	1	1	1	0	1	1	1	2
387	0	0	2	0	0	2	1	1	0	1	0	0	1	0	1	0	0	0	2	2	2	0	0	0	0	2	0	2	2	0	2	0	2	2	1	2	2	0	0	2	2	0	0	1	0	0	0	0	0
388	0	0	0	0	0	1	1	1	1	2	0	0	1	0	0	0	0	0	1	1	1	1	1	1	1	1	0	2	0	2	0	2	2	2	0	2	1	0	0	1	1	0	0	1	0	1	0	1	1
389	0	0	0	0	0	0	2	0	1	1	0	2	2	0	2	0	0	1	1	1	2	1	1	0	0	1	0	2	0	2	0	0	0	2	1	2	1	0	0	1	1	0	1	2	0	0	0	0	1
390	1	0	2	0	0	2	2	0	0	0	0	1	1	0	1	0	0	0	2	2	2	0	0	0	0	0	0	1	1	0	1	2	2	1	1	1	1	0	0	2	1	0	0	1	0	1	0	0	1
391	0	0	2	0	0	1	2	0	0	0	0	0	0	0	0	0	0	0	2	2	2	0	1	0	0	2	1	2	1	1	0	2	2	0	0	1	1	0	0	0	0	1	1	2	2	1	0	0	1
392	0	0	1	0	0	1	0	0	1	1	1	1	1	0	1	0	0	0	0	0	0	0	1	1	1	1	0	2	1	1	2	1	1	2	1	2	1	0	1	2	0	0	0	1	0	1	0	0	2
393	1	0	1	0	0	1	1	0	1	1	0	0	1	0	1	0	0	1	0	0	1	1	0	0	0	0	0	2	0	2	0	0	1	1	0	2	2	0	0	2	2	0	0	2	0	1	0	0	1
394	1	0	1	1	1	2	0	0	1	1	1	1	0	0	0	0	0	0	2	1	2	1	0	0	0	0	0	2	1	1	1	0	0	1	1	2	1	0	0	0	0	0	0	1	1	1	0	0	1
395	1	0	2	0	0	2	1	0	1	1	1	1	1	1	0	1	0	1	2	2	2	1	1	1	1	1	0	2	0	1	2	1	1	2	1	2	2	0	0	2	2	0	0	2	0	2	0	0	0
396	0	0	2	0	0	2	1	0	1	1	1	1	1	0	1	0	0	1	2	2	2	0	0	0	0	1	0	1	1	1	0	2	2	1	0	1	2	0	0	2	2	2	2	2	2	1	0	0	1
397	1	0	1	0	0	1	2	1	0	1	1	0	0	0	0	0	0	0	1	1	2	1	0	0	0	0	0	1	2	0	0	1	1	1	0	2	1	0	0	2	2	1	0	1	1	1	0	0	1
398	1	0	1	0	1	1	1	0	1	1	0	1	1	0	1	0	0	1	1	0	0	0	0	0	0	1	1	2	1	0	1	0	0	1	0	2	2	0	0	1	1	1	0	0	1	0	0	1	1
399	0	0	1	0	0	1	2	0	0	0	1	0	1	0	0	0	0	0	0	0	2	0	0	0	0	1	0	1	0	1	1	1	1	2	1	2	1	0	0	2	2	1	1	2	1	1	0	0	1
400	1	0	0	0	0	0	0	0	1	1	0	0	0	0	0	0	0	1	1	1	2	0	0	0	0	2	0	1	1	1	0	2	2	0	0	1	2	0	0	1	1	1	0	0	2	0	0	0	2
401	0	0	1	0	0	1	0	0	0	0	0	1	2	0	2	1	0	1	1	1	1	0	1	0	0	0	0	2	0	2	1	2	2	1	0	1	1	0	0	1	1	0	1	1	1	1	0	0	1
402	1	0	2	0	0	1	1	0	0	0	1	1	1	0	1	0	0	1	1	1	1	1	0	0	0	1	0	2	1	1	1	2	2	1	0	2	1	0	0	2	1	0	0	1	1	0	0	0	0
403	0	0	1	1	1	1	2	0	0	0	0	0	0	0	0	0	0	1	2	2	2	0	0	0	0	0	0	2	1	0	2	0	0	1	1	2	1	0	0	1	1	0	1	2	0	1	0	0	1
404	1	0	1	0	0	0	2	1	0	1	1	0	1	0	0	0	0	1	1	1	1	1	0	0	0	2	0	2	0	2	1	2	2	0	0	1	1	0	0	1	1	1	1	2	0	1	0	0	0
405	1	0	1	0	0	1	0	0	2	2	0	1	1	0	1	0	0	1	2	2	1	2	0	0	0	0	0	2	1	1	2	0	0	2	0	2	0	0	0	0	0	0	0	0	0	1	0	0	0
406	0	0	1	0	0	1	1	0	2	2	0	0	1	0	1	0	1	0	2	1	2	1	1	1	1	0	0	1	1	1	0	2	2	0	0	1	2	0	0	1	1	0	0	1	1	1	0	0	0
407	0	0	0	0	0	0	1	2	0	2	0	0	1	0	0	0	0	0	1	2	2	0	1	0	0	2	0	2	1	1	2	1	1	2	1	2	2	0	0	1	1	1	1	2	1	0	0	0	1
408	1	0	2	0	0	1	1	0	0	0	0	0	0	0	0	0	0	0	1	1	1	1	0	0	0	2	0	2	0	2	0	2	2	0	0	1	1	0	0	1	1	0	1	2	0	1	0	0	1
409	0	0	1	0	0	2	1	0	0	0	0	0	0	0	0	0	0	0	2	2	2	2	1	1	1	1	0	2	0	1	1	0	1	2	0	2	0	1	1	0	0	1	1	1	1	1	1	0	1
410	0	1	2	0	0	1	1	0	1	1	0	0	0	0	0	0	0	0	0	0	0	1	0	0	0	0	0	2	0	2	1	0	0	1	0	1	2	0	0	1	1	0	1	2	1	0	0	0	1
411	1	1	2	0	1	1	0	0	2	2	0	0	1	0	1	0	1	2	1	1	1	0	0	0	0	2	0	2	0	1	2	1	1	1	0	1	0	0	0	0	0	0	0	2	0	2	0	0	1
412	0	0	0	0	0	0	1	0	0	0	0	0	0	0	0	0	0	1	2	2	2	0	0	0	0	1	0	1	1	1	0	2	2	1	1	1	2	0	0	1	1	0	1	2	1	0	0	0	0
413	1	0	0	0	0	0	0	0	2	2	0	0	2	0	1	1	0	1	1	1	1	0	0	0	0	0	0	2	0	2	0	1	1	1	0	2	2	0	0	0	0	0	2	2	0	0	0	0	1
414	1	0	1	0	0	0	1	0	1	1	1	0	0	0	1	0	1	1	0	0	1	0	0	0	0	2	0	1	2	1	0	1	2	0	0	2	1	0	0	1	1	0	1	2	1	0	0	0	0
415	0	1	1	0	0	2	2	0	1	1	1	0	1	0	0	0	0	1	2	2	1	0	0	0	0	2	1	1	0	0	1	1	0	2	1	2	1	0	1	1	0	0	0	1	0	1	1	0	1
416	0	0	1	0	0	2	1	1	1	1	0	0	0	0	0	0	0	1	2	2	2	0	1	0	0	1	0	2	1	2	0	1	1	1	0	1	1	0	0	1	1	0	0	1	0	0	0	0	0
417	0	0	2	0	0	2	0	0	0	0	1	0	0	0	0	0	0	0	2	1	2	1	0	0	0	2	0	2	2	1	2	0	0	1	0	1	2	0	0	1	1	0	1	2	1	0	0	2	2
418	0	0	0	0	0	1	1	0	1	1	1	0	1	0	0	0	0	0	1	1	1	0	0	0	0	1	0	2	2	1	1	2	2	1	0	1	2	0	0	2	2	0	1	2	1	0	0	1	2
419	1	0	1	0	0	0	1	0	1	1	2	1	1	0	1	0	0	0	1	1	2	1	1	1	1	1	1	2	0	1	0	2	2	0	0	0	1	0	0	1	1	0	0	2	0	1	0	1	1
420	1	0	1	0	0	0	1	0	1	1	0	0	1	0	0	0	0	0	2	1	2	0	2	0	0	0	1	2	0	1	0	0	0	2	1	2	1	1	1	1	1	1	1	2	1	0	0	0	0
421	0	0	0	0	0	0	2	1	0	1	0	1	1	0	1	0	0	0	0	0	1	1	0	0	0	1	0	2	0	0	1	2	2	0	0	0	1	0	0	2	1	1	1	1	1	1	0	0	1
422	1	0	2	0	0	1	1	0	0	0	1	1	2	0	2	0	0	0	2	2	2	0	0	0	0	1	0	1	1	1	1	1	2	1	1	2	1	0	0	2	2	1	1	2	0	0	0	0	0
423	0	0	2	0	0	2	1	0	0	0	0	0	0	0	0	0	0	0	2	2	2	1	0	0	0	0	0	2	2	0	2	1	1	2	1	2	2	0	0	1	1	0	0	1	0	0	0	0	0
424	1	0	0	0	0	0	2	0	0	0	2	0	0	0	0	0	0	1	1	0	2	0	1	0	0	0	0	1	1	1	0	1	1	2	2	2	1	0	0	1	1	0	0	2	0	1	0	1	1
425	0	0	0	0	0	0	0	0	1	1	1	0	0	0	0	0	0	1	1	1	1	0	1	1	1	1	1	1	0	0	1	1	1	1	0	2	1	2	1	1	1	1	1	1	1	2	0	0	0
426	1	0	0	0	0	0	1	1	1	2	0	1	1	0	1	0	0	0	0	0	0	1	0	0	0	1	0	1	1	0	0	1	1	0	0	0	1	1	1	1	1	0	0	0	0	0	0	0	0
427	1	0	0	0	0	1	2	0	0	0	1	0	2	0	1	1	0	0	2	2	2	1	0	0	0	1	0	2	1	1	2	1	1	0	0	1	2	0	0	2	2	0	0	2	0	0	0	0	2
428	1	0	1	0	0	1	1	0	0	0	1	0	1	0	1	0	1	1	1	1	1	1	1	0	0	0	0	2	0	2	0	1	1	2	0	1	1	0	0	1	1	1	0	0	2	0	0	0	0
429	0	0	1	0	0	1	1	0	0	0	0	1	2	0	2	0	0	0	0	0	1	0	0	0	0	1	0	1	1	1	1	2	2	1	0	0	1	1	1	1	1	0	0	2	0	1	0	0	0
430	1	1	1	0	0	1	1	0	0	0	1	1	1	0	1	0	0	0	2	1	2	0	0	0	0	1	0	1	1	0	0	1	1	1	0	2	1	0	0	1	1	1	1	2	0	0	1	0	2
431	0	0	2	0	0	1	2	0	0	0	1	0	1	0	1	0	0	0	0	0	0	0	0	0	0	1	0	2	0	0	1	1	1	0	0	1	1	0	0	1	1	1	1	1	1	0	0	0	1
432	1	0	2	0	0	0	1	0	1	1	0	0	0	0	0	0	0	1	1	1	1	0	1	0	0	0	0	2	2	2	0	1	1	1	0	1	1	0	0	1	1	1	1	1	1	0	1	0	1
433	1	0	1	0	0	1	2	0	1	1	1	2	2	1	1	1	0	1	0	0	2	1	1	1	1	1	0	2	1	2	0	0	0	1	0	1	1	0	0	1	1	1	0	1	0	1	0	0	1
434	0	0	1	0	0	2	1	0	2	2	0	0	2	0	1	1	0	0	0	0	0	1	0	0	0	0	1	2	1	1	0	0	2	2	1	2	1	0	1	2	1	0	0	0	0	0	0	0	1
435	0	0	2	0	0	2	2	0	0	0	1	0	0	0	0	0	0	0	2	1	2	0	1	0	0	1	0	1	1	1	1	1	1	1	1	1	1	1	1	1	1	0	0	2	0	1	0	0	2
436	1	0	0	0	0	1	1	0	1	1	1	1	1	0	1	0	0	1	2	2	2	0	0	0	0	1	0	2	1	2	1	1	1	2	1	2	1	1	0	0	0	0	0	1	0	0	1	0	1
437	1	1	1	0	0	2	1	0	2	2	0	0	1	0	0	0	0	0	2	2	2	0	0	0	0	0	0	1	0	1	0	1	1	2	1	2	2	0	0	1	1	2	2	2	2	1	0	0	1
438	1	0	1	0	0	2	1	0	1	1	0	0	0	0	0	0	0	0	1	1	2	0	1	0	0	1	0	2	1	2	0	1	1	0	0	1	1	0	0	1	1	0	1	1	1	1	0	0	0
439	0	0	2	0	0	1	1	1	0	1	0	0	0	0	0	0	0	1	2	2	1	0	0	0	0	2	0	2	0	2	1	0	0	2	0	2	1	0	0	1	1	0	0	1	0	0	0	1	0
440	0	0	2	0	0	2	1	0	1	1	1	0	1	0	0	0	1	0	2	1	2	0	0	0	0	0	0	2	1	1	2	1	1	1	0	1	1	0	0	1	1	2	2	2	1	1	0	0	1
441	1	1	1	0	0	1	1	1	1	2	0	0	0	0	0	0	0	1	2	2	1	1	1	0	0	0	0	2	0	2	1	1	1	0	0	1	1	0	0	1	1	0	0	2	1	1	0	0	0
442	0	0	1	0	0	1	1	2	0	2	0	0	1	0	0	0	1	1	0	0	1	0	0	0	0	2	0	1	1	2	0	0	0	2	0	1	1	0	0	0	0	0	0	2	1	0	0	0	1
443	0	0	2	0	0	1	2	0	0	0	0	0	0	0	0	0	0	0	1	1	2	0	0	0	0	0	1	2	1	2	0	2	2	2	0	2	2	0	0	1	1	1	1	2	0	1	1	0	1
444	1	0	1	0	1	1	0	0	2	2	0	0	1	0	1	1	0	0	1	1	2	1	0	0	0	0	0	0	1	0	1	1	1	2	0	2	2	0	0	2	2	0	0	2	0	1	0	2	2
445	1	0	0	0	0	0	1	0	0	0	1	1	1	0	1	0	1	1	1	1	1	0	0	0	0	2	0	2	0	2	1	2	2	0	0	0	1	0	0	1	1	1	1	2	1	1	0	0	1
446	1	0	2	0	0	1	1	0	1	1	0	2	2	1	1	1	1	1	0	0	1	0	0	0	0	1	0	1	1	1	1	1	1	1	1	1	2	0	0	1	1	1	0	0	1	0	0	0	0
447	0	0	0	0	0	1	1	0	0	0	0	0	0	0	0	0	0	0	2	2	2	0	0	0	0	1	0	2	0	2	1	1	1	2	1	2	0	0	0	0	0	0	0	1	0	1	0	0	1
448	0	0	1	0	0	1	1	0	1	1	0	1	2	0	1	0	0	0	2	2	2	0	0	0	0	1	1	2	0	1	0	2	2	1	0	1	1	0	0	2	2	0	2	2	1	0	0	0	1
449	1	0	1	0	0	0	2	0	1	1	0	0	0	0	0	0	0	0	0	1	2	1	0	0	0	0	0	2	1	1	2	1	1	0	0	1	2	0	0	2	2	0	1	2	0	1	0	0	0
450	1	0	1	0	0	1	1	0	0	0	0	0	2	0	2	0	0	1	2	2	2	0	0	0	0	0	0	2	0	2	1	1	2	2	1	2	1	0	0	2	2	1	2	2	0	1	0	0	1
451	1	0	1	0	0	1	2	0	1	1	0	1	2	0	2	0	0	1	2	2	2	0	1	1	1	2	0	2	0	2	0	1	1	0	0	1	1	1	0	1	1	0	0	1	0	0	1	0	2
452	1	0	1	0	0	2	2	0	0	0	1	1	2	0	1	0	0	0	1	1	2	1	0	0	0	2	0	1	1	1	0	1	2	1	1	2	2	0	0	0	0	0	0	2	0	1	0	0	0
453	1	0	2	0	0	1	1	0	0	0	0	0	0	0	0	0	0	1	2	2	2	1	1	1	1	1	0	2	0	2	1	1	2	1	0	1	1	0	0	2	2	1	1	1	1	1	0	0	0
454	1	0	1	0	1	0	2	0	1	1	0	0	0	0	0	0	0	0	2	1	2	0	0	0	0	1	0	2	1	2	0	2	2	0	0	0	2	0	0	1	1	1	2	2	0	1	0	0	0
455	1	0	1	0	0	2	1	0	1	1	0	0	0	0	0	0	0	1	0	1	2	1	0	0	0	2	0	1	2	0	1	0	0	2	0	2	2	0	0	2	2	0	1	2	1	0	1	0	1
456	1	0	0	0	0	1	1	1	1	2	0	1	1	0	1	0	0	2	1	1	1	0	0	0	0	2	0	1	2	0	1	2	2	0	0	0	1	0	0	0	0	1	0	1	0	0	0	0	0
457	0	1	1	0	0	1	1	1	1	2	0	1	2	0	1	0	0	1	1	2	2	0	0	0	0	1	0	2	0	1	1	1	1	2	0	2	0	0	0	0	0	0	1	2	0	0	0	0	1
458	1	0	1	0	0	1	2	0	1	1	1	0	0	0	0	0	1	1	0	0	1	0	0	0	0	1	0	1	1	1	1	1	1	2	0	0	1	0	0	2	2	1	1	1	1	2	0	0	1
459	1	0	1	0	0	1	0	0	0	0	0	0	0	0	0	0	0	0	1	1	2	0	0	0	0	1	0	2	0	2	0	2	2	0	0	1	2	0	0	1	1	1	1	1	2	0	0	0	0
460	0	0	2	0	0	1	2	0	2	2	0	1	1	0	1	0	1	1	0	0	1	1	0	0	0	1	0	1	0	2	1	1	1	0	0	1	1	0	0	1	1	1	0	1	1	0	0	2	2
461	0	0	1	1	1	1	2	0	1	1	0	0	1	0	0	0	0	1	0	1	2	0	0	0	0	1	0	1	2	1	0	1	2	1	0	1	1	0	0	1	1	0	0	2	1	0	0	0	0
462	1	0	1	0	0	1	2	0	0	0	1	0	0	0	0	0	0	0	2	1	2	0	0	0	0	1	1	1	1	0	0	0	0	1	0	1	2	0	0	1	1	0	0	1	0	0	0	0	1
463	1	1	2	0	1	1	1	0	0	0	1	1	2	0	2	0	0	1	1	2	2	0	1	0	0	1	0	2	0	2	0	1	1	2	1	2	1	0	0	2	2	0	0	2	0	1	1	0	2
464	1	0	2	0	0	2	1	1	1	2	0	0	1	0	0	0	0	1	1	1	1	0	0	0	0	0	0	2	0	2	1	0	0	2	0	2	2	0	0	1	1	0	0	2	1	0	0	0	2
465	0	0	2	0	0	1	1	0	0	0	1	0	0	0	0	0	0	0	0	0	2	0	1	0	0	0	1	1	0	0	1	0	0	2	0	2	1	0	0	1	1	0	0	0	0	1	0	0	0
466	0	0	0	0	0	0	1	0	1	1	1	1	2	0	2	1	0	1	2	2	2	0	0	0	0	1	0	2	1	2	1	1	2	1	0	1	1	0	1	2	0	1	2	2	1	0	0	0	2
467	0	0	2	0	0	1	2	0	0	0	1	1	1	0	1	0	0	0	2	1	2	1	1	0	0	0	0	2	1	1	1	1	1	1	1	1	1	0	0	1	1	1	1	2	1	1	0	0	1
468	0	0	1	0	0	0	1	0	2	2	0	0	0	0	0	0	0	1	1	1	1	1	1	1	1	1	0	1	1	1	0	1	1	2	1	1	0	1	1	0	0	1	0	0	1	0	0	1	0
469	1	0	1	0	0	1	1	0	1	1	0	0	1	0	0	0	0	1	1	1	2	0	0	0	0	1	1	1	0	0	1	1	2	2	2	2	1	0	0	1	1	2	2	2	2	0	0	0	0
470	1	0	2	0	0	2	2	0	2	2	0	0	0	0	0	0	0	0	2	2	2	0	0	0	0	1	0	1	0	0	2	1	1	2	0	0	0	0	0	0	0	0	1	1	1	0	1	0	2
471	0	0	0	0	0	0	2	0	1	1	1	0	0	0	0	0	0	1	2	0	2	0	0	0	0	1	0	1	1	2	0	2	1	2	1	2	2	0	0	1	1	0	0	2	1	1	0	0	0
472	0	0	2	0	0	1	0	0	2	2	0	1	2	0	2	0	0	0	1	1	1	0	0	0	0	2	0	1	2	0	0	1	2	1	1	1	1	0	1	1	0	1	0	0	1	0	0	0	1
473	0	0	1	0	0	1	0	0	2	2	0	0	0	0	0	0	0	1	1	1	1	1	1	1	1	1	0	2	0	1	1	1	1	1	0	1	1	0	0	0	0	2	2	2	2	0	0	0	1
474	0	0	0	0	0	0	1	0	1	1	0	1	1	0	1	0	0	1	0	1	2	1	0	0	0	2	0	2	0	2	0	1	1	2	1	2	2	0	0	0	0	1	1	1	1	1	1	0	1
475	1	0	2	0	0	1	1	1	1	2	0	0	0	0	0	0	0	0	1	1	1	1	0	0	0	0	0	2	1	1	1	2	2	0	0	0	1	0	0	2	2	0	0	2	0	2	0	0	1
476	0	1	1	0	0	0	0	0	2	2	0	2	1	0	1	0	0	1	1	0	0	0	1	0	0	1	0	1	0	1	1	1	1	0	0	1	2	0	0	2	2	1	1	1	1	2	0	0	2
477	1	0	2	0	0	2	1	1	1	2	0	1	0	0	0	0	0	2	2	2	2	2	0	0	0	0	0	2	1	1	2	1	0	0	0	1	1	0	0	1	1	0	0	2	0	1	1	0	1
478	1	0	0	0	0	0	1	0	1	1	0	1	1	0	1	0	0	0	0	0	0	0	1	0	0	0	0	2	1	1	1	1	1	1	0	1	1	0	0	1	1	0	0	2	0	0	0	0	1
479	1	1	1	0	0	1	2	0	0	0	0	0	0	0	0	0	1	1	1	2	2	0	0	0	0	1	1	2	0	1	0	2	2	1	1	2	2	0	0	1	1	1	1	1	1	0	1	1	1
480	0	0	1	0	0	2	1	0	1	1	0	0	1	0	1	1	0	0	0	0	1	0	1	1	1	0	0	2	0	1	2	1	2	2	2	2	2	0	0	1	1	1	0	0	2	1	0	0	1
481	0	0	2	0	0	2	1	0	0	0	0	0	0	0	0	0	0	2	1	1	1	0	0	0	0	0	0	2	2	1	2	1	1	1	0	1	2	0	1	2	1	0	0	1	0	1	0	0	2
482	1	0	2	0	0	1	2	0	0	0	1	0	1	0	0	0	0	1	0	0	0	1	1	0	0	1	0	2	1	2	0	1	1	1	0	1	1	1	1	1	1	1	1	2	0	1	0	0	1
483	1	0	1	0	0	2	1	0	1	1	1	2	1	0	1	0	0	0	2	2	2	1	1	1	1	0	0	2	2	1	2	0	0	1	0	1	1	0	0	2	2	0	1	2	1	0	1	0	2
484	1	0	1	0	0	0	1	0	2	2	0	0	1	0	0	0	0	1	0	0	0	0	0	0	0	1	0	2	0	2	1	0	0	2	0	2	1	0	0	2	2	0	0	2	0	2	1	1	2
485	1	0	1	0	0	0	2	0	1	1	0	0	0	0	0	0	0	1	0	0	1	0	0	0	0	0	0	2	0	1	2	2	2	0	0	1	1	0	0	1	1	1	1	2	1	1	0	0	0
486	1	0	2	0	0	2	0	0	2	2	0	0	1	0	1	0	0	1	2	2	1	0	0	0	0	2	2	2	1	0	1	1	2	0	0	1	1	1	1	1	1	2	1	2	1	0	0	0	1
487	0	0	1	0	0	1	1	0	0	0	0	0	0	0	0	0	0	0	1	1	2	0	0	0	0	2	0	2	0	1	2	2	2	2	2	2	2	0	0	1	1	0	0	0	0	1	0	0	1
488	0	0	1	0	0	1	0	0	0	0	0	0	0	0	0	0	0	0	0	0	0	0	0	0	0	2	0	2	0	1	0	1	2	1	0	2	2	0	0	2	2	1	1	2	1	1	0	0	1
489	1	0	1	0	0	0	1	1	1	1	0	0	1	0	0	0	0	1	1	1	1	0	0	0	0	2	0	2	0	2	0	1	1	1	0	1	0	0	0	0	0	1	1	1	1	1	0	1	2
490	1	0	1	0	0	1	1	1	0	1	0	0	0	0	0	0	1	2	2	2	1	1	2	1	1	1	0	1	0	1	0	2	2	2	0	1	1	0	0	1	1	1	1	1	1	1	0	0	1
491	1	0	1	0	0	1	1	0	0	0	1	1	2	0	2	0	0	0	1	1	1	1	0	0	0	2	0	1	1	1	1	1	1	2	1	2	1	0	0	2	2	1	1	1	1	2	0	0	0
492	1	0	2	0	0	2	0	0	2	2	0	1	1	1	0	1	0	0	2	1	2	0	0	0	0	0	0	1	1	1	0	1	2	1	0	1	1	0	0	0	0	1	1	2	0	0	0	0	1
493	1	0	1	0	0	2	1	1	1	2	0	1	1	0	1	0	0	1	1	2	2	0	0	0	0	2	0	0	2	0	0	2	2	0	0	0	1	0	0	1	1	0	1	2	1	0	0	0	1
494	1	0	1	0	0	1	2	0	0	0	1	0	0	0	0	0	0	1	1	1	1	0	0	0	0	1	0	1	1	1	0	1	1	1	0	1	1	1	1	0	0	0	1	2	1	0	0	0	0
495	0	0	2	0	0	1	1	0	0	0	0	0	0	0	0	0	0	1	0	0	1	1	0	0	0	1	0	2	0	1	2	1	1	1	0	2	0	1	0	0	0	1	0	1	0	1	0	1	2
496	0	0	1	0	0	0	2	0	0	0	1	0	0	0	0	0	0	0	1	1	1	0	1	0	0	2	0	0	2	0	0	1	2	2	1	2	1	1	1	0	0	0	0	2	0	1	0	0	2
497	0	0	1	0	0	1	2	1	0	1	1	0	1	0	0	0	0	1	1	2	2	0	0	0	0	1	0	2	0	1	0	0	0	2	1	2	2	0	1	2	1	0	1	1	1	0	0	0	2
498	1	0	1	0	0	2	1	1	1	2	1	0	0	0	0	0	0	0	2	1	2	0	0	0	0	1	0	1	1	1	1	1	1	0	0	0	1	0	0	1	1	0	0	0	1	1	0	1	1
499	1	1	0	0	0	1	0	0	2	2	0	1	1	0	1	0	0	0	1	1	1	2	0	0	0	0	0	1	0	1	0	0	2	2	1	2	2	0	0	1	1	0	0	1	0	0	0	1	1
500	0	0	1	0	0	1	0	0	1	1	1	0	1	0	1	1	0	0	1	1	1	1	0	0	0	0	0	2	0	1	2	1	1	2	1	2	1	0	0	1	1	0	1	1	1	1	0	0	1
501	0	0	2	0	0	2	1	1	1	2	0	0	1	0	0	0	0	0	1	1	1	0	0	0	0	2	0	2	1	1	1	1	1	2	0	2	2	0	0	1	1	0	2	2	1	0	0	0	1
502	1	0	1	0	0	1	1	1	0	1	0	1	1	0	1	0	0	0	0	0	2	1	1	1	1	1	0	2	0	1	2	1	1	1	0	1	1	0	0	2	2	0	1	2	1	0	0	0	0
503	1	0	1	0	0	0	1	0	1	1	1	0	1	0	0	0	1	2	2	2	1	1	0	0	0	0	0	2	0	1	0	1	1	1	0	2	2	0	0	0	0	1	0	1	1	0	0	0	1
504	0	0	2	0	0	1	1	0	0	0	1	0	0	0	0	0	0	0	1	2	2	0	1	0	0	2	0	1	2	0	0	2	2	0	0	1	2	0	0	2	2	0	0	2	0	1	0	0	0
505	1	0	2	0	0	1	1	0	0	0	0	0	2	0	1	1	0	0	0	0	1	1	0	0	0	0	0	1	2	1	0	2	2	0	0	0	0	1	1	1	0	0	1	1	0	1	0	0	1
506	0	0	1	0	0	2	0	0	1	1	1	0	1	0	0	0	0	0	1	1	1	0	0	0	0	1	0	2	1	1	1	1	1	1	0	1	0	0	0	0	0	0	1	1	0	1	0	1	1
507	1	1	2	0	0	1	2	0	0	0	1	1	1	0	1	0	0	2	2	1	2	0	0	0	0	1	1	2	1	2	0	1	1	1	0	1	1	0	0	1	1	0	1	1	1	1	0	0	1
508	1	0	2	0	0	1	0	0	2	2	0	0	0	0	1	0	0	0	1	0	1	1	1	0	0	1	0	2	0	2	1	2	2	0	0	1	2	0	0	0	0	1	0	1	1	0	0	0	1
509	0	0	2	0	0	1	1	0	1	1	1	1	1	0	1	0	0	0	1	1	1	0	0	0	0	2	1	2	1	0	1	0	0	2	0	1	0	1	1	1	0	0	0	2	0	0	0	0	1
510	1	0	1	0	1	0	0	0	0	0	0	1	1	0	1	0	0	0	2	1	2	1	0	0	0	0	1	2	0	1	0	1	1	2	1	1	1	1	1	0	0	1	1	1	1	1	0	0	1
511	0	0	1	0	0	2	1	0	1	1	1	0	0	0	0	0	0	1	1	1	1	0	0	0	0	2	1	2	2	1	1	1	1	0	0	0	0	0	0	1	1	0	1	2	1	0	0	0	0
512	1	0	1	0	0	1	0	0	1	1	1	0	1	0	0	0	0	0	1	1	1	0	1	0	0	0	1	2	0	1	0	1	1	0	0	1	1	0	0	1	1	1	1	1	1	1	0	1	2
513	0	0	0	0	0	1	2	1	0	1	0	0	0	0	0	0	0	0	1	1	1	0	0	0	0	1	0	2	1	1	2	1	1	2	1	2	2	0	0	1	1	0	0	2	1	1	0	0	0
514	1	1	2	0	0	1	2	0	0	0	1	0	0	0	0	0	1	1	0	0	1	0	1	1	1	0	0	2	2	1	1	0	0	2	0	2	2	0	0	1	1	1	1	1	1	1	0	0	1
515	0	0	1	0	0	1	1	0	0	0	1	1	1	0	1	0	0	0	2	1	2	1	1	1	1	0	0	1	1	0	1	1	1	1	1	1	2	0	0	0	0	0	1	1	1	0	0	0	0
516	1	0	1	0	0	0	2	1	0	1	0	1	1	0	1	0	0	0	1	2	2	0	0	0	0	1	0	2	1	1	2	1	2	2	2	2	1	1	1	1	1	0	0	0	0	1	0	2	2
517	0	0	2	0	0	2	1	0	1	1	0	0	2	0	0	0	0	1	1	1	1	0	0	0	0	0	0	2	0	2	0	1	1	0	0	1	1	0	0	0	0	0	0	1	0	1	0	0	0
518	1	0	1	0	0	0	1	1	1	2	0	0	0	0	0	0	0	0	2	2	2	1	0	0	0	1	0	1	1	1	0	0	1	2	0	2	1	0	0	1	1	0	0	1	0	1	0	0	1
519	1	0	1	0	0	1	0	0	1	1	0	0	0	0	0	0	0	2	1	1	2	1	1	1	1	0	0	2	0	2	1	2	2	1	0	2	0	0	0	0	0	2	2	2	2	0	0	1	2
520	1	0	2	0	0	2	2	1	0	1	0	0	1	0	0	0	0	0	0	0	2	0	0	0	0	0	0	1	0	1	0	0	1	1	0	2	2	0	0	2	2	0	1	2	1	0	0	1	2
521	0	0	1	0	0	0	1	0	0	0	0	0	0	0	0	0	0	1	2	2	2	0	0	0	0	1	0	2	0	2	0	1	1	2	1	2	1	0	0	2	2	0	1	2	0	0	1	0	1
522	1	0	2	0	0	2	2	0	0	0	1	0	2	0	1	0	1	1	2	2	2	1	0	0	0	0	0	2	0	2	1	2	2	0	0	1	0	0	0	0	0	0	0	1	0	0	0	1	1
523	0	0	1	0	0	1	2	0	0	0	2	0	2	0	1	1	0	1	1	1	1	1	1	1	1	1	0	2	2	0	2	1	1	1	1	1	2	0	0	1	1	1	1	2	1	0	0	0	1
524	1	0	2	0	0	1	2	1	0	1	0	0	1	0	0	0	0	0	1	1	2	0	0	0	0	0	0	2	1	2	1	1	1	1	0	1	2	0	0	2	2	0	0	2	0	0	0	0	2
525	0	0	2	0	0	2	1	0	1	1	1	1	1	0	0	0	0	0	1	1	1	2	0	0	0	0	0	2	1	2	0	1	1	1	1	2	1	0	0	1	1	0	0	1	0	0	0	0	1
526	1	0	1	0	0	2	1	0	0	0	1	0	0	0	0	0	1	1	0	0	1	0	0	0	0	0	0	2	0	1	1	1	1	0	0	1	2	0	0	2	2	0	1	2	1	0	0	1	0
527	0	0	1	0	0	1	1	0	1	1	1	0	1	0	0	0	0	1	2	2	2	0	0	0	0	1	0	2	1	1	1	1	2	2	0	2	1	0	0	0	0	0	0	2	0	1	0	0	1
528	0	0	2	0	0	2	0	0	2	2	0	0	0	0	0	0	0	0	1	1	1	0	0	0	0	0	0	1	0	1	0	1	1	2	0	2	1	0	0	1	1	0	1	1	1	1	0	1	1
529	0	1	2	0	0	2	1	0	0	0	0	0	1	0	1	0	0	2	1	1	2	0	0	0	0	2	0	2	1	2	0	1	1	0	0	0	1	0	0	2	1	1	1	2	2	0	1	1	2
530	0	0	0	0	0	0	1	0	1	1	2	0	0	0	0	0	0	0	2	1	2	1	1	1	1	0	1	2	0	1	1	1	1	2	1	2	1	1	1	1	1	0	0	0	0	0	0	0	1
531	1	1	1	0	0	1	2	0	1	1	0	0	0	0	0	0	0	0	2	2	2	0	0	0	0	0	1	1	0	0	1	2	2	2	2	2	1	1	1	0	0	0	1	1	1	1	0	0	1
532	1	0	2	0	0	1	2	1	0	1	1	0	0	0	0	0	0	0	1	1	2	1	0	0	0	0	0	2	0	1	1	1	1	2	0	0	2	0	1	2	1	0	1	2	0	0	0	0	0
533	1	0	1	0	0	0	2	1	0	1	1	2	2	1	1	1	0	0	1	1	1	1	1	1	1	1	0	2	0	2	0	0	0	1	0	0	2	0	0	2	2	1	1	2	1	1	1	0	1
534	1	0	1	0	0	1	1	0	1	1	0	0	0	0	0	0	0	0	1	1	2	1	0	0	0	0	0	0	2	0	0	2	2	0	0	1	2	0	0	2	2	2	2	2	1	1	0	0	1
535	0	0	1	0	0	2	1	0	0	0	0	1	1	0	1	0	0	0	2	2	2	1	0	0	0	1	0	2	1	1	1	0	1	1	1	1	1	0	1	1	0	1	1	1	1	2	0	0	0
536	0	0	0	0	0	0	1	1	1	2	0	0	1	0	0	0	0	2	1	1	1	0	1	0	0	1	0	2	1	1	2	1	1	2	2	2	2	0	0	2	2	0	1	1	1	1	0	0	1
537	0	0	0	0	0	1	2	0	1	1	0	0	0	0	0	0	1	1	0	0	1	0	1	1	1	0	1	2	0	1	0	0	0	0	0	1	0	0	0	1	1	2	2	2	1	1	0	0	1
538	1	0	2	0	0	1	0	0	1	1	0	1	2	0	1	0	0	0	1	2	2	1	0	0	0	2	1	1	1	0	0	1	1	1	0	2	2	0	0	1	1	0	1	1	1	1	0	0	1
539	0	0	0	0	0	0	1	0	0	0	1	0	1	0	0	0	0	1	2	2	2	1	1	1	1	1	0	2	0	2	1	1	0	0	0	2	2	0	0	1	1	1	1	2	0	0	0	0	1
540	0	0	2	0	0	1	1	0	1	1	0	0	2	0	1	1	0	0	1	1	1	0	0	0	0	0	0	1	0	1	1	0	1	1	0	2	2	0	0	1	1	0	0	1	0	0	0	1	1
541	1	0	2	0	0	1	1	0	0	0	1	0	0	0	0	0	0	1	1	1	1	0	0	0	0	0	0	2	0	2	1	0	1	1	0	1	2	0	0	1	1	0	0	0	0	0	0	0	0
542	0	0	1	1	1	1	2	0	0	0	1	0	1	0	0	0	0	0	2	1	2	1	0	0	0	1	0	2	1	1	1	0	2	0	0	1	1	1	0	1	1	0	2	2	1	0	0	0	1
543	1	1	1	0	0	1	2	0	0	0	0	0	0	0	0	0	0	1	1	1	2	1	1	1	1	0	0	2	1	2	0	1	2	2	0	2	2	0	0	1	1	0	0	1	1	1	0	0	1
544	1	0	1	0	0	1	0	0	1	1	0	0	0	0	0	0	1	1	0	0	1	0	0	0	0	1	0	2	2	2	0	2	2	0	0	0	2	0	0	2	2	0	0	2	0	2	0	0	0
545	1	0	1	0	0	2	0	0	1	1	0	1	2	0	1	0	0	2	2	2	2	0	0	0	0	1	0	2	0	1	2	0	1	2	1	2	1	0	0	0	0	0	0	1	0	1	0	0	0
546	0	0	0	0	0	1	1	0	1	1	1	0	0	0	0	0	0	1	0	1	1	0	0	0	0	1	0	2	1	2	0	2	2	1	1	1	1	0	0	0	0	0	1	1	1	0	0	0	2
547	1	1	1	0	0	1	0	0	2	2	0	0	0	0	0	0	0	1	1	1	1	0	0	0	0	1	0	2	2	2	0	1	1	1	0	1	1	0	0	1	1	0	0	1	0	0	0	0	2
548	0	0	2	0	0	2	1	1	1	2	0	0	0	0	0	0	0	0	1	1	1	1	0	0	0	0	0	2	1	1	2	0	0	1	0	1	2	0	0	1	1	0	0	2	1	0	1	0	1
549	0	0	1	0	0	1	2	0	1	1	0	1	2	0	1	0	0	1	1	0	2	0	0	0	0	1	1	2	1	1	0	2	2	1	0	2	1	0	0	0	0	0	0	1	0	1	1	0	1
550	1	0	1	0	0	1	2	0	0	0	2	0	1	0	0	0	0	1	0	0	1	1	0	0	0	0	0	2	1	1	2	2	2	0	0	1	1	0	0	2	2	1	1	2	1	1	0	0	1
551	0	1	1	0	0	1	2	0	0	0	2	0	1	0	0	0	0	2	1	1	2	0	0	0	0	2	0	2	0	1	2	1	2	1	0	1	1	1	1	1	1	1	1	1	2	0	0	0	0
552	1	0	1	1	1	2	2	0	2	2	0	0	1	0	0	0	1	1	1	2	2	0	0	0	0	0	0	2	0	2	1	1	1	2	1	1	1	0	0	1	1	1	1	1	1	0	0	1	2
553	0	0	1	0	0	2	1	0	0	0	1	0	0	0	0	0	0	1	2	2	1	0	0	0	0	1	0	1	2	0	0	1	2	1	1	1	2	0	0	2	2	1	0	1	1	2	1	0	1
554	0	0	1	0	0	1	2	1	0	1	0	1	1	0	1	0	0	1	0	0	1	1	0	0	0	2	0	2	0	2	1	1	2	2	1	2	1	0	1	2	0	0	0	1	0	1	0	0	1
555	0	1	0	0	0	1	1	1	1	2	0	0	1	0	0	0	0	0	2	2	2	1	0	0	0	1	0	2	0	2	1	2	2	0	0	0	0	1	1	0	0	0	0	1	0	0	0	0	0
556	1	0	0	0	0	1	2	1	0	1	0	0	2	0	2	0	0	0	1	1	1	1	0	0	0	1	1	1	0	0	1	1	1	2	0	2	1	0	0	1	1	1	1	1	0	1	0	0	1
557	0	0	1	1	1	1	1	1	1	2	0	0	0	0	0	0	0	1	1	1	1	1	0	0	0	2	0	2	0	2	0	0	0	2	2	2	2	0	0	2	2	0	0	2	1	0	0	0	1
558	0	0	2	0	0	1	2	0	1	1	0	0	1	0	1	0	1	2	2	2	1	1	0	0	0	1	0	1	2	0	0	1	1	0	0	1	1	0	0	1	1	0	0	1	0	0	1	0	1
559	0	1	1	0	0	1	1	1	1	2	0	0	0	0	0	0	0	0	2	2	2	0	0	0	0	2	0	2	1	2	1	0	0	2	0	2	1	0	0	1	1	1	1	1	1	0	0	0	1
560	0	0	0	0	0	1	2	0	0	0	0	1	2	0	2	0	0	1	0	0	1	0	0	0	0	1	0	2	1	1	1	2	2	1	1	1	2	0	0	1	1	0	0	1	0	0	1	0	1
561	0	0	0	0	0	0	1	0	1	1	0	0	0	0	0	0	0	0	1	1	1	0	0	0	0	2	0	2	0	1	2	2	2	0	0	1	1	0	0	1	1	0	0	2	0	1	0	0	1
562	0	1	1	0	0	2	1	0	1	1	0	0	0	0	0	0	0	0	0	1	2	0	0	0	0	0	0	1	0	1	2	1	2	1	0	1	1	0	0	1	1	0	0	2	0	1	0	0	1
563	1	0	1	0	0	1	2	0	0	0	1	0	0	0	0	0	1	1	0	0	1	0	0	0	0	1	0	1	1	1	0	2	2	0	0	1	2	0	0	2	2	0	0	2	0	1	0	0	0
564	0	0	1	0	0	1	2	1	0	1	1	0	1	0	0	0	0	0	1	1	1	0	1	0	0	0	0	2	1	1	1	1	2	1	0	1	1	0	0	1	1	1	0	1	1	1	0	0	1
565	0	0	0	0	0	0	1	0	1	1	1	0	2	0	1	1	0	1	1	1	1	0	0	0	0	1	0	2	0	2	1	2	2	1	1	1	1	0	0	0	0	0	1	1	0	1	0	0	0
566	1	0	2	0	0	1	1	0	1	1	0	1	1	0	1	0	0	0	0	1	2	1	0	0	0	1	0	1	0	1	2	1	2	1	0	1	2	0	0	1	1	1	1	2	1	1	0	0	1
567	0	0	0	0	0	1	1	0	0	0	1	1	1	0	1	0	0	0	1	1	1	1	0	0	0	0	1	2	0	1	0	1	2	1	1	2	1	0	0	0	0	0	1	2	1	0	0	0	0
568	1	0	2	0	0	0	1	0	1	1	1	0	1	0	1	0	0	0	2	2	2	0	0	0	0	2	0	2	0	2	0	1	1	1	0	2	1	0	0	2	2	1	1	1	1	2	1	0	2
569	0	0	1	0	0	1	2	1	0	1	0	1	1	0	1	0	0	0	2	2	2	1	0	0	0	0	0	2	1	1	2	1	1	2	1	2	1	0	0	1	1	0	1	2	1	0	0	0	0
570	0	0	2	0	0	2	2	0	0	0	0	0	0	0	0	0	0	0	1	1	1	1	0	0	0	1	0	2	0	2	1	1	2	1	1	1	1	0	0	2	2	0	0	1	0	1	0	0	1
571	1	0	1	0	0	0	2	1	0	1	0	1	1	0	1	0	0	1	1	1	1	0	0	0	0	0	0	2	1	1	1	0	0	2	0	2	1	0	0	1	1	0	0	1	0	1	0	0	0
572	1	0	2	0	0	1	1	0	1	1	0	1	1	0	1	0	0	0	1	2	2	0	2	0	0	1	0	2	2	0	2	0	0	1	1	2	1	1	1	1	1	1	1	1	1	1	0	0	0
573	0	0	1	0	0	1	0	0	2	2	0	1	1	1	0	1	0	1	2	2	2	1	1	1	1	2	0	2	2	1	2	2	2	0	0	0	1	0	0	1	1	0	0	1	0	1	0	0	0
574	1	0	1	0	0	1	2	1	0	1	0	1	2	0	1	0	0	2	2	2	2	1	0	0	0	1	0	2	1	1	1	1	1	2	0	0	1	0	0	0	0	1	1	2	1	1	0	0	2
575	1	0	0	0	0	0	2	1	0	1	1	1	1	0	1	0	0	1	2	2	2	1	1	1	1	1	0	2	0	1	2	1	2	1	0	2	2	0	1	2	1	0	0	1	0	0	0	0	1
576	1	1	1	0	0	0	1	1	1	2	0	0	0	0	0	0	0	0	1	2	2	1	0	0	0	0	0	1	1	1	0	1	2	0	0	1	1	0	0	1	1	0	0	2	0	2	0	1	2
577	1	0	1	0	0	1	1	0	1	1	1	1	1	0	1	0	0	0	1	1	1	0	0	0	0	1	0	1	1	1	0	1	1	2	1	2	1	0	1	1	0	1	1	2	2	0	0	0	1
578	1	0	0	0	0	0	0	0	2	2	0	1	1	0	1	0	1	1	1	1	1	0	1	0	0	1	0	2	0	2	0	0	0	1	1	2	1	0	0	1	1	1	0	0	1	0	0	0	1
579	1	1	1	0	0	1	0	0	2	2	0	0	0	0	0	0	1	1	1	1	1	0	2	0	0	0	0	2	0	2	0	1	1	0	0	0	0	1	1	1	0	0	0	2	0	2	0	0	0
580	0	0	0	0	0	0	1	0	0	0	1	0	1	0	1	0	0	0	1	1	2	0	1	0	0	1	0	2	1	1	1	2	2	1	0	2	2	0	0	2	2	0	1	2	1	0	0	0	0
581	0	1	1	0	0	1	1	0	1	1	0	0	0	0	0	0	0	1	0	0	0	0	0	0	0	1	0	2	1	1	2	2	2	2	2	2	1	0	0	1	1	1	1	1	1	2	1	0	1
582	1	0	0	0	0	0	1	1	1	2	0	0	1	0	1	0	0	0	1	1	2	1	0	0	0	1	0	1	0	0	2	1	2	2	2	2	2	0	0	0	0	2	2	2	2	1	0	0	1
583	1	0	1	0	1	1	1	0	1	1	0	0	0	0	0	0	0	1	1	1	2	0	0	0	0	2	0	2	1	0	1	0	0	1	0	2	1	0	0	1	1	0	0	1	1	1	0	0	1
584	1	0	2	0	0	1	0	0	0	0	0	1	1	0	1	0	0	1	0	0	0	0	0	0	0	0	0	1	1	1	0	1	2	1	0	1	1	0	0	1	1	0	1	1	1	1	0	0	1
585	1	0	1	0	0	1	0	0	1	1	1	0	0	0	0	0	1	2	1	1	1	1	0	0	0	2	1	2	0	1	0	1	0	0	0	2	0	0	0	1	1	0	0	2	0	0	0	0	0
586	0	0	1	0	0	1	2	0	0	0	1	0	2	1	0	1	0	0	1	0	1	0	1	0	0	1	0	1	0	1	0	2	2	0	0	1	2	0	0	1	1	1	1	1	0	1	0	0	1
587	0	0	1	0	0	1	2	1	0	1	0	0	1	0	0	0	0	0	0	0	2	0	0	0	0	2	0	2	0	1	0	2	2	1	1	2	1	1	0	0	0	0	0	2	0	2	0	0	0
588	0	0	2	0	0	2	2	0	1	1	1	0	0	0	0	0	0	0	0	0	0	1	0	0	0	0	1	2	0	1	0	2	2	0	0	1	2	0	1	2	1	1	1	2	1	1	1	0	1
589	0	0	2	0	0	1	1	0	1	1	0	0	0	0	0	0	0	0	0	0	0	0	0	0	0	1	0	2	0	2	0	1	2	1	0	1	2	0	0	2	2	0	1	1	0	2	0	0	1
590	1	0	1	0	0	1	1	0	1	1	0	0	0	0	0	0	0	2	1	1	2	0	1	0	0	1	0	1	0	2	1	0	1	1	1	1	0	1	1	0	0	2	2	2	2	1	1	0	2
591	0	0	1	0	0	1	1	0	2	2	0	1	2	0	1	0	0	1	1	2	2	0	0	0	0	2	1	2	0	1	0	2	2	0	0	1	2	0	0	2	1	0	2	2	0	1	0	0	1
592	1	0	1	0	0	1	1	0	1	1	0	0	1	0	0	0	0	0	0	1	2	0	0	0	0	2	0	2	0	2	1	1	1	1	0	1	1	0	0	1	0	0	1	2	1	0	0	0	2
593	0	0	2	0	0	2	1	1	0	1	0	0	1	0	1	0	0	0	1	1	1	0	0	0	0	2	0	2	0	2	0	2	2	0	0	2	1	0	0	1	1	1	2	2	1	0	0	0	0
594	0	0	1	0	0	1	1	0	0	0	1	1	0	0	0	0	0	1	2	2	2	1	0	0	0	1	0	2	0	1	1	1	1	1	0	1	1	0	0	2	2	0	0	2	0	0	0	0	1
595	0	0	2	0	0	2	1	0	1	1	0	0	0	0	0	0	0	1	0	0	0	0	0	0	0	1	0	2	0	2	1	1	0	0	0	2	0	0	0	0	0	0	2	2	1	0	0	0	0
596	0	1	2	0	1	1	1	0	0	0	1	0	0	0	0	0	0	1	1	1	1	0	0	0	0	1	0	2	0	2	0	2	2	0	0	1	0	1	1	0	0	1	1	1	1	1	0	0	1
597	1	0	0	0	0	0	1	0	1	1	0	0	2	0	1	0	1	2	1	1	1	1	1	1	1	0	0	2	0	1	0	2	2	0	0	1	2	0	0	1	1	1	0	1	1	1	0	1	2
598	0	0	0	0	0	0	1	0	1	1	1	0	0	0	0	0	0	0	1	1	1	0	0	0	0	1	0	2	2	0	2	1	1	1	0	2	0	1	1	0	0	0	1	2	0	0	0	0	1
599	0	0	1	0	0	0	1	1	1	1	0	0	1	0	0	0	0	0	1	1	1	0	1	1	1	1	0	2	0	1	1	2	2	1	0	1	1	0	0	0	0	1	1	1	1	2	0	1	1
600	0	0	1	0	0	1	0	0	1	1	0	0	0	0	0	0	0	0	2	2	1	0	0	0	0	0	0	2	1	1	1	2	2	0	0	1	2	0	0	2	2	2	2	2	2	1	0	0	0
601	1	0	2	0	0	0	2	1	0	1	0	1	1	0	1	0	0	1	0	1	1	0	0	0	0	1	0	1	1	1	1	1	2	1	0	2	1	1	1	1	1	0	0	0	0	1	0	0	0
602	1	0	2	0	0	2	1	0	0	0	0	0	1	0	0	0	0	1	2	2	2	0	0	0	0	2	0	1	1	1	1	1	1	2	0	2	2	0	0	1	1	0	0	0	0	0	0	0	0
603	0	0	1	0	0	1	1	0	1	1	0	0	0	0	0	0	0	1	2	2	2	0	0	0	0	1	0	2	0	2	1	1	1	0	0	0	1	0	0	1	1	1	0	1	1	1	0	0	0
604	1	0	0	0	1	1	1	1	1	2	0	0	0	0	0	0	1	1	1	1	1	0	0	0	0	2	0	1	1	1	1	2	2	0	0	1	2	0	0	2	2	0	0	1	0	0	0	1	1
605	0	0	2	0	0	2	2	1	0	1	0	0	0	0	0	0	0	1	2	2	2	0	1	0	0	0	0	2	1	2	0	1	1	1	0	1	1	0	0	1	1	1	0	1	1	0	0	0	0
606	0	0	2	0	0	1	2	0	0	0	1	1	1	0	1	0	0	1	1	1	1	0	0	0	0	1	0	2	1	1	2	1	2	1	0	2	1	0	1	1	0	0	0	0	2	2	0	0	1
607	0	0	1	0	0	1	1	0	1	1	0	0	1	0	1	0	1	1	1	1	1	0	0	0	0	0	0	2	0	1	1	1	2	1	0	1	1	0	0	1	1	1	0	1	2	1	0	0	0
608	1	0	0	0	0	0	2	0	0	0	1	1	1	0	1	0	0	1	1	1	1	0	0	0	0	1	0	1	0	1	2	1	1	1	0	2	0	0	0	1	0	0	0	1	0	0	0	0	0
609	0	0	1	0	0	1	2	0	1	1	0	0	1	0	0	0	0	1	0	0	1	0	1	0	0	1	0	1	1	1	0	2	2	0	0	1	1	0	0	2	2	0	1	1	1	0	0	1	1
610	0	0	1	0	0	0	1	0	2	2	0	1	2	0	1	0	0	1	0	0	1	1	0	0	0	0	0	1	0	1	0	1	1	2	0	2	1	1	0	0	0	0	1	1	0	1	0	0	1
611	1	0	2	0	0	1	0	0	1	1	0	0	2	0	1	1	1	2	1	1	1	0	2	0	0	1	0	2	1	1	1	2	2	0	0	1	1	0	0	1	1	1	1	2	1	0	0	0	1
612	1	0	2	0	0	2	1	0	1	1	1	1	2	0	1	0	1	2	1	1	2	0	0	0	0	1	1	2	0	1	0	0	0	2	0	2	1	0	0	0	0	0	1	2	1	0	0	0	0
613	0	1	0	0	0	1	2	0	1	1	0	1	1	0	1	0	0	1	2	2	2	1	0	0	0	1	0	1	1	1	0	2	2	2	0	2	2	0	0	1	1	0	0	1	0	1	0	0	2
614	1	0	2	0	0	1	1	0	0	0	0	1	2	0	2	0	0	1	1	1	2	1	0	0	0	0	0	2	0	2	1	2	2	0	0	0	1	0	0	1	1	1	0	0	1	0	0	1	1
615	1	0	2	0	1	1	0	0	1	1	0	1	1	0	1	0	0	1	1	1	2	0	0	0	0	1	0	2	1	1	0	0	0	1	1	2	1	0	0	0	0	1	1	2	1	1	0	0	1
616	1	0	1	0	0	1	1	0	1	1	0	0	0	0	0	0	0	2	1	1	1	1	1	1	1	1	0	2	0	1	2	1	1	1	0	1	1	0	0	2	2	1	1	1	1	0	0	0	0
617	0	0	2	0	0	1	2	1	0	1	0	0	0	0	0	0	0	0	1	1	1	0	0	0	0	1	0	2	2	0	2	2	2	0	0	0	1	0	0	2	1	1	1	1	1	1	1	0	1
618	0	0	1	0	0	0	0	0	1	1	0	0	0	0	0	0	0	1	1	1	1	0	0	0	0	1	0	1	1	1	1	1	1	1	0	2	1	0	0	0	0	1	0	0	2	1	0	0	0
619	1	0	1	0	0	1	2	1	0	1	1	0	0	0	0	0	0	2	2	1	2	0	0	0	0	2	0	1	2	1	0	1	1	1	1	1	2	0	0	2	2	0	0	1	0	0	0	0	0
620	0	0	1	0	0	1	2	1	0	1	1	0	0	0	0	0	1	2	2	2	1	1	1	1	1	2	0	1	1	1	0	2	2	1	0	2	1	0	0	0	0	0	1	2	1	1	0	0	2
621	0	1	0	0	0	1	1	0	0	0	0	0	0	0	0	0	0	1	1	0	2	0	0	0	0	2	0	2	0	1	2	1	1	0	0	1	1	1	1	0	0	0	1	2	1	0	0	0	1
622	0	0	1	0	0	2	0	0	2	2	0	0	0	0	0	0	1	1	0	0	1	0	1	0	0	1	0	1	2	0	1	1	0	2	1	2	1	0	0	2	2	0	0	2	0	1	0	0	1
623	1	0	1	0	0	1	0	0	2	2	0	0	2	0	2	1	0	1	1	1	2	0	0	0	0	1	1	1	1	0	0	1	2	2	2	2	1	0	0	1	1	1	0	1	0	0	0	0	0
624	0	0	2	0	0	1	1	0	1	1	1	0	2	0	2	1	0	0	1	1	2	0	0	0	0	0	0	2	1	1	1	1	1	1	0	1	0	0	0	1	1	0	0	1	0	1	0	0	0
625	1	1	0	0	0	1	2	0	0	0	1	0	0	0	0	0	0	0	1	2	2	0	1	0	0	0	0	0	1	0	1	1	1	2	0	2	1	1	0	0	0	1	1	2	0	1	1	1	2
626	1	1	1	0	0	1	0	0	1	1	0	1	1	0	1	0	0	1	1	2	2	0	0	0	0	1	0	2	2	0	2	2	1	1	0	2	1	0	0	1	1	0	0	1	1	1	0	0	0
627	1	0	1	0	0	1	1	0	0	0	1	1	1	0	1	0	0	1	1	1	1	1	0	0	0	0	1	2	1	0	1	2	2	0	0	0	1	0	0	1	1	1	0	1	0	1	0	0	1
628	0	0	2	0	0	1	1	0	2	2	0	0	0	0	0	0	0	1	1	2	2	1	1	1	1	1	0	2	0	2	1	1	1	2	0	2	1	0	0	0	0	0	0	0	0	1	1	0	1
629	0	0	2	0	1	1	1	0	0	0	1	1	2	0	2	0	1	2	2	2	1	0	0	0	0	1	0	2	1	1	2	2	2	0	0	0	1	0	1	1	0	0	0	0	0	1	0	0	0
630	0	0	1	0	0	1	1	0	0	0	1	0	1	0	0	0	0	0	1	1	2	0	0	0	0	1	0	2	0	2	1	0	0	1	1	2	2	0	0	1	1	1	1	1	1	2	0	0	2
631	1	0	2	0	0	2	1	0	2	2	0	0	1	0	1	0	0	2	1	1	2	0	0	0	0	1	0	2	1	1	2	1	1	1	0	2	2	0	0	2	2	1	1	2	2	0	0	0	0
632	1	0	2	0	0	1	1	0	1	1	1	0	0	0	0	0	0	1	1	1	2	1	1	0	0	0	0	0	2	0	0	1	1	1	0	2	2	0	0	1	1	0	1	2	1	0	0	2	2
633	0	0	1	0	0	0	2	0	1	1	0	1	1	0	1	0	0	0	1	1	1	1	0	0	0	0	0	2	1	1	2	1	2	1	0	1	1	0	0	0	0	0	0	2	0	0	0	0	1
634	1	0	2	0	0	2	2	0	1	1	0	2	2	1	1	1	0	0	2	2	1	0	0	0	0	1	0	2	0	2	0	1	0	0	0	1	2	0	0	1	1	1	2	2	1	0	1	0	1
635	1	0	1	0	0	0	1	0	0	0	1	0	2	0	2	1	0	0	1	1	2	0	0	0	0	1	0	1	1	1	0	0	0	2	0	2	2	0	0	2	1	0	0	2	0	1	0	0	0
636	1	0	0	0	0	0	0	0	2	2	0	0	1	0	1	0	0	1	2	2	2	0	0	0	0	0	0	2	0	2	2	1	1	2	2	2	1	1	1	0	0	0	0	1	0	1	0	0	1
637	1	0	2	0	0	1	1	0	1	1	0	0	0	0	0	0	0	0	2	1	2	0	0	0	0	1	0	2	0	2	0	2	2	2	2	2	2	0	0	1	1	1	2	2	1	0	0	0	1
638	1	0	2	0	0	2	1	0	1	1	0	0	0	0	0	0	0	0	2	2	2	1	0	0	0	1	0	2	2	1	1	2	2	0	0	1	1	0	0	0	0	0	0	1	0	1	0	0	0
639	1	0	1	0	0	2	2	1	0	1	1	0	0	0	0	0	0	1	0	0	0	0	0	0	0	1	1	1	1	0	0	2	2	2	0	2	1	0	0	2	2	0	0	1	0	1	1	1	2
640	0	0	0	0	0	0	1	0	1	1	0	1	1	0	1	0	0	0	1	1	1	0	0	0	0	0	0	2	0	2	0	2	2	0	0	1	1	0	0	2	1	0	0	2	0	2	1	0	1
641	1	0	2	0	0	1	1	0	0	0	0	0	0	0	0	0	1	2	0	0	2	0	1	0	0	0	0	0	1	0	1	1	1	1	0	1	1	0	0	1	1	1	1	1	1	2	0	1	2
642	1	0	1	0	0	0	1	0	1	1	0	0	0	0	0	0	0	0	1	1	1	1	1	0	0	0	0	2	1	1	2	1	1	0	0	1	0	0	0	0	0	0	0	2	0	2	0	1	1
643	1	0	2	0	0	2	2	0	0	0	0	1	1	0	1	0	0	0	0	0	0	0	0	0	0	1	0	2	0	2	0	1	0	2	1	2	1	1	1	0	0	0	1	1	1	0	0	0	0
644	1	0	0	0	0	1	2	0	1	1	0	2	2	0	2	0	0	1	1	1	1	0	0	0	0	0	0	2	1	1	1	2	2	0	0	2	1	0	0	0	0	0	1	2	1	0	1	0	2
645	0	0	2	0	0	2	2	0	0	0	2	1	1	0	1	0	0	0	1	1	2	0	0	0	0	1	0	2	0	1	1	1	1	2	1	2	0	0	0	1	1	0	2	2	1	0	0	0	1
646	1	0	2	0	0	2	2	0	0	0	0	0	0	0	0	0	0	0	2	2	2	2	1	1	1	1	0	1	1	1	1	1	2	1	1	1	1	0	0	2	2	0	0	2	0	1	0	0	2
647	0	0	1	1	1	1	1	1	1	2	0	1	2	0	2	0	0	1	0	0	1	0	1	0	0	0	0	1	1	2	0	1	1	1	0	2	2	0	0	0	0	1	1	2	1	0	0	0	1
648	0	0	1	0	0	1	1	1	1	1	0	1	2	0	2	1	0	0	0	1	1	1	0	0	0	0	0	2	0	2	1	2	2	1	1	1	1	1	1	1	1	0	0	1	0	0	0	1	2
649	0	0	1	0	0	2	1	0	0	0	1	1	2	0	2	1	0	2	2	1	2	0	0	0	0	0	0	2	2	1	2	1	1	1	0	2	2	0	0	1	1	0	2	2	1	0	0	0	1
650	1	0	2	0	0	2	2	0	0	0	1	1	1	0	1	0	0	0	2	2	2	0	0	0	0	1	0	1	2	0	1	1	1	1	0	1	2	0	0	1	1	0	0	2	0	1	1	0	1
651	1	0	0	0	0	0	2	1	0	1	1	0	0	0	0	0	0	1	0	0	1	1	0	0	0	1	0	2	0	2	1	1	1	2	2	2	2	0	1	2	1	0	0	2	0	1	0	1	0
652	1	0	1	0	0	0	1	0	1	1	0	1	1	0	1	0	0	0	0	1	2	1	0	0	0	1	0	2	1	1	2	2	2	1	0	2	1	0	0	0	0	1	1	1	0	1	1	0	1
653	1	0	0	0	0	0	0	0	1	1	0	0	0	0	0	0	0	1	2	2	2	0	0	0	0	1	1	2	0	1	0	1	1	1	0	2	1	0	0	1	1	0	1	2	1	0	0	0	0
654	1	0	2	0	0	2	0	0	2	2	0	0	0	0	0	0	1	1	1	1	1	1	0	0	0	0	0	1	0	1	2	1	2	2	1	2	1	0	0	1	1	0	1	2	0	0	0	0	0
655	0	0	1	0	0	1	1	0	0	0	1	0	0	0	0	0	0	1	1	1	1	1	0	0	0	1	0	1	0	1	1	2	2	1	1	2	1	0	0	1	1	0	0	2	0	0	0	0	1
656	0	0	2	0	0	2	1	0	0	0	0	0	0	0	0	0	0	0	0	0	0	0	0	0	0	1	0	2	0	2	0	1	2	1	0	1	1	0	1	1	0	0	1	1	1	1	0	1	1
657	1	0	0	0	0	0	1	0	1	1	1	0	1	0	1	0	0	1	2	2	2	0	0	0	0	2	0	1	1	1	0	2	2	1	1	2	1	0	0	2	2	1	1	2	1	0	0	0	1
658	0	1	1	0	0	1	2	0	0	0	1	0	1	0	0	0	0	2	1	1	1	0	0	0	0	1	1	1	1	2	0	1	1	1	0	1	2	0	0	2	2	0	0	1	0	1	0	1	2
659	1	0	1	0	0	1	2	0	1	1	1	0	0	0	0	0	0	2	1	1	2	0	0	0	0	1	0	1	1	1	0	1	1	1	1	1	1	0	0	0	0	1	1	2	1	1	0	0	1
660	1	0	2	0	0	2	1	0	0	0	1	0	1	0	1	1	1	1	1	1	1	2	1	1	1	1	0	1	0	1	1	0	1	1	0	1	1	1	1	1	1	0	0	0	0	0	0	0	0
661	1	1	1	0	0	1	1	1	0	1	0	0	1	0	0	0	0	0	2	1	2	0	0	0	0	0	0	2	2	1	2	2	2	0	0	1	1	0	0	1	1	0	0	1	0	1	0	0	0
662	1	0	2	0	0	2	2	0	1	1	0	0	1	0	0	0	0	1	1	1	1	0	1	0	0	2	0	1	1	1	0	0	0	1	0	0	1	0	0	1	1	1	1	2	1	1	0	0	1
663	1	0	1	0	0	0	1	0	0	0	1	0	0	0	0	0	0	0	2	2	2	0	0	0	0	0	0	1	0	1	0	2	2	0	0	1	2	0	0	0	0	0	0	1	1	1	0	1	2
664	0	0	1	0	0	0	1	1	0	1	0	0	2	1	0	1	0	0	1	1	1	1	2	1	1	0	0	1	2	0	1	0	1	2	0	2	0	0	0	0	0	0	0	2	0	2	0	0	1
665	0	0	2	0	0	1	0	0	2	2	0	0	1	0	0	0	0	1	1	1	1	0	0	0	0	1	1	2	0	1	1	1	1	0	0	1	1	1	1	1	1	0	0	2	0	1	0	0	1
666	1	0	2	0	0	1	1	0	0	0	1	0	0	0	0	0	0	1	2	2	2	0	0	0	0	0	1	2	1	1	0	0	0	2	0	2	0	0	0	0	0	0	0	2	1	0	0	0	2
667	0	1	2	0	0	1	1	1	1	2	0	1	1	0	1	0	0	1	1	2	2	0	0	0	0	1	0	2	0	2	0	0	0	1	0	2	1	0	0	1	1	1	1	2	1	1	0	0	1
668	1	0	2	0	0	2	1	1	1	1	0	0	2	0	0	0	0	2	0	0	0	2	1	1	1	1	0	1	1	1	0	2	2	1	0	2	1	0	0	1	1	0	0	2	0	1	0	0	1
669	0	0	2	0	0	0	1	0	1	1	0	1	0	0	0	0	0	1	0	0	0	0	0	0	0	0	0	2	0	2	0	0	0	1	0	1	1	0	0	1	1	0	0	1	0	0	1	0	1
670	1	0	1	0	0	1	2	1	0	1	0	0	1	0	2	0	0	1	2	2	2	1	0	0	0	1	0	1	0	1	2	1	1	1	1	1	2	0	0	0	0	0	0	1	0	0	0	0	0
671	0	0	0	0	0	1	0	0	1	1	0	2	2	1	1	1	0	0	1	1	1	0	0	0	0	1	0	1	1	1	0	2	2	2	0	2	1	0	0	1	1	0	0	0	0	1	0	0	1
672	0	0	2	0	0	2	2	1	0	1	0	0	1	0	0	0	0	2	1	1	1	0	0	0	0	1	0	2	1	2	1	1	1	2	2	2	1	0	0	0	0	0	1	2	1	0	0	0	1
673	1	0	2	0	0	1	0	0	0	0	0	1	1	0	1	0	0	1	1	1	1	0	0	0	0	0	0	1	0	1	0	1	1	1	0	2	2	0	0	2	2	0	0	2	0	1	0	0	1
674	1	0	2	0	0	2	2	0	2	2	0	0	0	0	0	0	0	0	2	1	2	0	1	0	0	0	0	2	1	1	1	0	0	2	1	2	1	0	0	1	0	0	1	1	0	1	0	0	0
675	1	0	2	0	0	2	2	1	0	1	0	0	0	0	0	0	0	1	0	0	1	0	1	0	0	2	0	2	0	2	0	1	2	1	0	1	1	0	0	0	0	0	0	2	0	2	0	0	1
676	1	0	1	0	0	2	1	1	0	1	0	0	1	0	1	0	0	1	2	2	2	1	1	0	0	0	0	2	0	2	0	2	2	0	0	0	1	2	1	1	1	0	0	1	0	0	0	0	0
677	1	0	2	0	0	2	0	0	1	1	1	0	0	0	0	0	0	1	1	1	2	0	0	0	0	1	0	2	0	1	1	2	2	0	0	0	1	1	1	1	1	1	1	2	1	0	0	0	2
678	0	0	2	0	0	2	1	0	0	0	0	0	0	0	0	0	0	0	2	2	2	1	0	0	0	1	0	2	0	2	1	2	2	1	1	1	2	0	0	1	1	0	0	2	0	0	0	0	1
679	0	0	1	0	0	1	1	0	1	1	1	0	0	0	0	0	0	0	2	2	2	0	1	0	0	1	0	1	1	1	1	1	1	0	0	1	1	0	0	1	1	1	0	0	1	0	0	1	1
680	1	0	2	0	0	2	1	1	1	2	0	0	0	0	0	0	0	0	1	1	1	1	1	1	1	1	0	1	1	1	1	0	0	2	1	2	1	1	1	1	1	0	0	2	1	0	1	0	1
681	0	0	1	0	0	0	1	1	1	2	0	0	2	0	2	1	0	1	2	2	2	1	0	0	0	0	0	1	1	1	1	1	2	1	1	1	2	0	0	0	0	1	1	2	2	1	0	0	1
682	1	0	2	0	0	2	1	0	1	1	0	1	0	0	0	0	0	2	2	2	2	0	0	0	0	1	0	2	1	2	0	2	2	0	0	1	1	0	0	2	2	0	0	2	0	1	0	0	0
683	1	0	2	0	0	2	0	0	2	2	0	2	2	0	2	0	0	0	2	1	2	0	0	0	0	1	0	2	0	2	1	1	2	1	0	2	1	0	0	2	1	2	2	2	1	1	0	2	2
684	0	0	0	0	0	0	1	0	1	1	1	1	2	0	2	0	0	0	2	2	2	0	0	0	0	0	0	1	2	0	1	1	1	2	2	2	1	0	0	0	0	0	1	1	1	0	0	0	0
685	1	0	1	0	0	1	2	0	0	0	1	0	1	0	0	0	0	1	1	0	1	1	0	0	0	1	1	1	1	0	0	2	2	0	0	0	1	0	0	2	2	0	1	1	1	1	0	0	1
686	1	0	0	0	0	0	2	1	0	1	0	0	0	0	0	0	0	0	1	1	2	1	0	0	0	1	0	2	2	0	2	1	2	2	2	2	0	1	1	1	0	0	0	2	0	1	0	0	1
687	0	0	2	0	0	0	1	0	1	1	0	0	0	0	0	0	1	2	1	1	1	0	0	0	0	2	0	2	1	1	1	2	2	0	0	1	1	0	0	2	1	1	1	2	1	0	0	0	1
688	0	0	2	0	0	2	1	0	0	0	1	2	2	1	1	1	0	0	1	2	2	0	1	0	0	1	0	2	2	1	2	1	2	1	0	1	1	0	0	0	0	0	0	2	1	1	0	0	1
689	0	0	2	0	0	2	0	0	1	1	0	2	2	0	2	0	0	2	1	1	2	0	0	0	0	1	0	2	1	1	1	2	2	1	1	2	2	0	0	1	1	0	0	1	0	1	0	0	0
690	1	0	2	0	0	2	1	0	1	1	0	0	1	0	1	1	0	0	1	1	1	0	0	0	0	1	0	2	0	2	1	2	2	0	0	1	2	0	0	1	1	1	0	1	0	0	0	0	0
691	1	1	2	0	1	1	2	1	0	1	0	1	2	0	2	0	0	1	2	2	2	0	1	1	1	0	0	2	0	2	1	1	1	0	0	1	1	0	0	1	1	1	1	2	0	1	0	0	0
692	1	0	1	0	1	1	0	0	1	1	0	1	2	1	0	1	0	0	0	0	2	0	0	0	0	1	0	2	0	2	0	0	0	2	0	2	0	1	1	0	0	1	1	1	1	2	0	0	0
693	0	0	1	0	0	1	1	0	1	1	0	0	2	0	0	0	0	1	1	1	1	1	0	0	0	0	0	2	0	2	0	0	2	2	1	2	1	0	0	0	0	0	0	1	0	1	0	0	1
694	1	0	0	0	0	0	1	1	1	2	0	0	0	0	1	0	0	1	1	1	1	0	0	0	0	1	1	2	1	0	1	2	2	1	0	2	2	0	0	1	1	0	0	0	0	0	0	0	0
695	1	0	0	0	0	1	1	0	0	0	1	0	2	0	0	0	0	0	1	1	1	1	1	0	0	0	0	2	0	1	1	1	2	1	0	1	1	0	0	0	0	0	0	0	1	1	0	0	2
696	1	0	2	0	0	2	2	0	0	0	0	1	2	0	2	0	0	0	2	2	2	1	0	0	0	0	0	2	0	2	0	1	2	1	0	1	1	0	0	2	2	1	0	1	1	2	0	0	1
697	1	0	1	0	0	1	1	0	0	0	0	0	2	0	2	1	0	0	1	2	2	0	0	0	0	1	0	1	1	0	1	1	2	1	0	1	0	0	0	1	1	0	0	2	0	2	0	0	0
698	0	1	2	0	1	1	2	0	0	0	2	0	0	0	0	0	0	0	0	0	0	1	1	1	1	1	0	1	1	1	0	2	2	0	0	1	1	0	0	1	1	1	0	1	1	0	0	1	2
699	1	1	1	0	0	1	0	0	2	2	0	0	2	1	0	1	0	2	2	2	2	0	0	0	0	1	0	2	1	1	2	1	1	0	0	0	1	0	0	1	1	1	1	1	1	1	0	0	1
700	0	0	2	0	0	1	1	0	0	0	1	0	0	0	0	0	0	2	0	0	0	1	0	0	0	0	0	2	1	2	0	1	1	2	0	2	1	1	1	0	0	0	0	2	0	1	0	0	1
701	1	0	1	0	0	0	1	1	1	2	0	1	2	0	1	0	0	0	0	0	1	1	0	0	0	0	0	2	0	2	1	1	1	2	1	2	1	0	0	0	0	0	1	2	1	0	0	0	1
702	0	0	2	0	0	2	2	1	0	1	0	0	0	0	0	0	0	1	1	1	1	1	0	0	0	0	0	1	2	1	0	2	2	1	0	1	2	0	0	1	1	1	1	1	1	1	0	1	2
703	0	0	2	0	0	0	1	1	1	2	0	1	1	0	2	0	0	0	0	0	1	1	0	0	0	0	0	2	0	1	0	1	1	0	0	1	1	1	0	1	0	1	0	1	1	1	0	0	2
704	1	0	1	0	0	1	1	0	0	0	0	0	1	0	0	0	0	0	2	2	2	0	0	0	0	2	0	2	2	0	2	0	0	2	0	1	0	0	0	0	0	0	0	2	0	1	0	0	0
705	0	1	2	0	0	2	2	0	1	1	0	0	1	0	1	0	1	1	0	0	1	0	2	0	0	0	0	1	0	1	0	1	2	0	0	2	1	0	0	1	1	0	0	0	1	1	0	0	0
706	1	0	2	0	0	2	2	0	0	0	1	0	1	0	1	1	0	1	2	2	2	0	0	0	0	2	0	2	0	2	0	1	1	2	0	2	2	0	0	2	2	0	0	2	0	0	0	0	1
707	1	0	2	0	0	2	2	0	0	0	1	0	0	0	0	0	0	0	1	1	2	1	0	0	0	1	1	2	1	1	0	2	2	0	0	0	2	0	0	1	1	0	0	0	0	0	1	0	2
708	0	0	2	0	0	2	1	0	1	1	1	0	0	0	0	0	0	0	0	1	2	0	0	0	0	0	0	0	2	0	0	1	1	2	1	2	0	1	1	0	0	1	1	2	1	0	0	0	1
709	0	1	1	0	0	2	2	0	2	2	0	1	2	0	2	0	0	0	0	0	1	2	0	0	0	0	0	2	0	2	0	2	2	0	0	0	0	0	0	0	0	0	1	2	0	0	1	0	2
710	1	0	1	0	0	0	1	0	1	1	1	0	0	0	0	0	0	1	1	1	2	1	1	1	1	0	1	2	0	1	0	1	1	1	0	2	1	0	0	1	1	1	1	1	0	0	0	0	2
711	0	0	2	0	0	1	1	0	0	0	0	1	1	0	1	0	0	0	2	2	2	0	0	0	0	0	0	2	2	0	2	1	1	2	1	2	2	0	0	2	2	0	0	0	0	1	0	0	0
712	1	0	2	0	0	1	1	0	1	1	0	0	1	0	0	0	0	0	2	2	2	1	1	0	0	0	1	2	2	1	1	2	2	0	0	1	1	0	0	1	1	0	0	2	0	1	0	0	1
713	0	0	1	0	0	0	1	0	1	1	0	1	2	0	2	0	0	1	1	1	1	1	0	0	0	0	0	2	0	2	1	2	2	1	1	1	1	0	0	1	1	0	0	2	0	1	0	0	2
714	1	0	0	0	0	0	1	0	1	1	0	0	1	0	0	0	0	2	1	1	2	1	0	0	0	1	0	1	0	0	2	0	1	2	0	2	1	0	0	0	0	0	1	2	0	1	0	0	2
715	1	0	2	0	0	2	1	0	0	0	1	1	1	0	1	0	0	1	1	1	2	0	0	0	0	1	0	1	1	1	1	2	2	2	2	2	1	0	0	2	2	1	0	1	0	1	0	0	0
716	1	0	2	0	0	2	1	0	1	1	0	0	0	0	0	0	0	0	1	1	1	0	0	0	0	2	0	1	2	0	1	0	0	2	0	2	1	0	0	1	1	0	0	2	0	1	0	0	0
717	1	1	2	0	1	1	1	0	2	2	0	0	0	0	0	0	0	0	0	1	1	0	0	0	0	0	1	2	0	1	1	0	0	1	1	2	2	0	0	1	1	0	1	1	1	0	0	0	1
718	0	0	2	0	0	1	1	0	0	0	0	0	1	0	0	0	0	1	2	1	2	1	0	0	0	1	0	1	1	1	0	2	2	1	0	2	2	0	0	1	1	0	1	2	0	0	0	0	0
719	1	0	2	0	0	2	0	0	2	2	0	0	1	0	0	0	0	0	1	1	1	0	0	0	0	1	0	1	1	1	1	1	2	1	0	1	2	0	0	2	2	1	1	1	1	1	0	0	1
720	0	0	1	0	0	2	1	0	1	1	1	0	2	0	0	0	1	1	0	0	1	1	1	1	1	2	0	2	1	1	2	2	2	0	0	2	2	0	0	1	1	0	0	2	0	1	0	1	2
721	0	1	1	0	0	1	2	1	0	1	0	0	0	0	0	0	0	1	0	1	1	1	0	0	0	1	0	2	0	2	0	1	1	1	0	2	2	0	0	1	1	1	1	1	1	2	0	1	1
722	0	0	2	0	0	1	1	0	1	1	0	0	0	0	0	0	0	1	0	0	1	0	1	0	0	1	0	2	1	1	1	1	2	1	0	1	2	0	0	2	2	0	0	2	0	1	0	0	1
723	1	0	2	0	0	2	1	0	0	0	0	1	1	0	1	0	0	1	1	2	2	0	0	0	0	0	0	1	2	0	0	1	1	1	0	1	0	1	1	0	0	0	1	2	1	0	0	0	1
724	0	0	2	0	0	2	2	1	0	1	0	1	1	0	1	0	0	0	2	1	2	0	0	0	0	2	0	1	0	2	1	2	2	0	0	0	1	0	0	2	2	0	1	2	2	1	0	0	1
725	1	0	2	0	1	1	1	1	1	2	0	0	0	0	0	0	0	1	2	2	2	0	0	0	0	0	0	1	0	0	2	1	2	1	0	1	1	0	0	1	1	0	1	2	1	0	0	0	1
726	1	0	2	0	0	2	1	0	1	1	1	0	2	0	2	1	0	0	2	1	2	1	0	0	0	0	1	2	1	2	0	0	0	2	0	2	2	0	0	1	1	0	0	2	0	1	0	0	0
727	0	0	0	0	0	0	1	0	0	0	0	0	0	0	0	0	0	1	2	2	2	0	0	0	0	0	0	1	1	1	0	0	2	2	1	2	2	0	0	0	0	0	0	1	0	0	0	0	0
728	0	0	1	0	0	2	1	1	1	2	0	0	1	0	0	0	0	1	2	2	2	0	0	0	0	1	0	2	0	1	2	1	1	2	0	2	2	0	0	2	2	0	0	2	0	0	0	0	0
729	0	0	1	0	0	1	0	0	2	2	0	0	0	0	0	0	0	1	1	1	1	0	0	0	0	0	0	1	0	1	0	2	2	2	0	1	2	0	0	1	1	1	1	2	1	0	1	0	1
730	1	0	2	0	0	1	2	0	2	2	0	0	1	0	1	0	0	0	2	2	2	0	1	0	0	1	0	2	0	2	1	1	1	0	0	0	2	0	0	1	1	1	0	1	0	1	0	0	0
731	0	0	0	0	0	0	1	0	0	0	0	1	1	1	0	1	0	1	2	2	2	0	0	0	0	1	0	2	0	2	1	1	1	2	0	2	2	0	0	0	0	0	1	2	1	0	0	0	0
732	1	0	2	0	0	2	2	1	0	1	0	1	1	1	0	1	1	2	2	2	1	1	1	1	1	1	0	2	0	2	1	0	0	2	2	2	2	0	0	1	1	1	0	1	1	0	0	0	2
733	1	0	1	0	0	1	1	1	1	2	0	0	0	0	0	0	0	1	1	1	2	0	0	0	0	0	0	1	1	0	0	1	1	1	1	1	1	1	1	1	1	0	0	1	0	0	0	0	0
734	0	0	1	1	1	1	1	0	1	1	0	0	0	0	0	0	0	0	2	2	2	1	0	0	0	0	0	2	0	2	0	0	1	1	0	1	2	0	0	0	0	1	1	1	1	1	0	0	1
735	0	0	2	0	0	1	1	0	0	0	1	0	0	0	0	0	0	0	1	1	1	0	0	0	0	1	0	2	0	2	1	0	1	1	0	2	1	1	1	1	1	0	0	1	0	1	0	1	1
736	0	0	1	0	0	2	2	1	0	1	1	1	1	0	1	0	0	1	1	1	1	0	1	1	1	1	0	1	1	1	0	1	1	2	1	2	1	0	1	1	0	0	0	1	0	0	1	1	2
737	0	0	1	0	0	1	1	0	2	2	0	0	0	0	0	0	0	1	1	1	2	0	0	0	0	0	0	2	1	1	1	0	0	2	0	2	2	0	0	2	2	0	0	2	0	2	0	0	0
738	1	0	1	0	0	0	1	0	0	0	0	0	1	0	0	0	0	1	1	1	1	0	0	0	0	2	0	2	1	0	2	1	1	1	0	2	1	0	0	1	1	0	0	2	0	0	0	2	2
739	0	0	1	0	0	1	0	0	2	2	0	0	2	0	2	0	0	0	2	1	2	0	1	1	1	0	0	1	2	0	0	2	2	0	0	0	1	0	0	2	2	0	0	0	0	0	0	0	1
740	0	0	0	0	0	0	1	0	0	0	1	0	0	0	0	0	0	0	2	2	2	1	1	1	1	2	0	1	1	1	0	2	2	0	0	1	1	0	0	0	0	0	0	2	1	0	0	0	1
741	1	0	1	1	1	2	1	0	0	0	0	1	2	0	2	0	1	2	1	1	2	2	1	1	1	1	0	2	0	2	0	2	2	0	0	1	2	0	0	2	2	0	0	2	0	1	0	0	2
742	1	0	1	0	0	1	2	0	0	0	1	1	2	0	2	0	0	0	1	1	1	1	0	0	0	0	0	2	0	2	1	1	1	1	0	1	0	0	0	0	0	0	1	1	1	1	0	0	0
743	1	0	2	0	0	2	1	0	0	0	1	1	1	0	1	0	0	2	2	2	2	0	0	0	0	1	0	1	1	1	0	0	0	2	0	2	2	0	0	1	1	0	2	2	1	0	0	0	0
744	1	0	1	0	0	1	0	0	2	2	0	0	1	0	0	0	0	1	0	0	1	0	0	0	0	0	0	1	1	1	0	2	2	2	0	1	1	0	0	1	1	0	0	2	0	0	0	0	0
745	0	0	2	0	0	1	2	1	0	1	0	0	0	0	0	0	0	0	1	1	2	0	0	0	0	1	0	2	1	0	2	0	1	2	0	2	1	1	0	0	0	0	0	2	1	1	0	0	1
746	0	0	2	0	0	2	1	0	1	1	2	0	0	0	0	0	0	1	1	1	1	0	1	0	0	1	0	2	1	2	0	0	0	2	0	2	2	0	0	1	1	0	0	2	0	2	1	0	2
747	0	0	2	0	0	1	1	0	1	1	0	0	1	0	1	1	0	0	1	1	1	0	0	0	0	1	0	2	0	2	1	1	1	1	0	1	2	0	0	1	1	1	1	2	1	0	0	0	1
748	1	1	1	0	0	1	1	0	1	1	0	0	1	0	0	0	0	0	1	1	1	0	0	0	0	1	0	2	1	1	2	1	1	2	0	2	2	0	0	1	1	1	1	1	0	0	0	0	0
749	0	1	2	0	1	1	0	0	1	1	1	0	2	0	2	1	1	2	1	1	1	0	0	0	0	1	0	1	0	1	1	1	2	2	0	2	0	0	0	1	0	0	0	1	1	1	0	0	0
750	0	0	2	0	0	2	1	0	1	1	1	0	1	0	0	0	0	1	1	2	2	0	1	0	0	1	0	2	1	2	0	1	1	1	0	2	2	0	0	0	0	0	0	2	0	0	0	1	1
751	0	0	1	0	0	0	0	0	1	1	0	0	0	0	0	0	0	0	2	2	2	0	0	0	0	1	0	1	1	2	0	1	1	1	1	1	0	1	1	0	0	1	1	2	1	1	1	0	1
752	1	0	2	0	0	2	0	0	1	1	1	0	0	0	0	0	0	0	2	1	2	1	0	0	0	1	0	2	1	0	2	1	2	1	0	1	1	0	0	1	0	0	0	1	0	0	0	0	1
753	1	0	1	1	1	2	2	0	0	0	0	0	1	0	1	1	0	0	2	1	2	1	0	0	0	0	2	2	1	0	1	2	2	1	0	1	2	0	0	1	1	0	1	1	1	0	0	0	0
754	0	0	1	0	0	1	2	0	0	0	1	0	0	0	0	0	0	1	1	1	1	2	1	1	1	1	0	1	1	1	0	1	2	1	0	2	1	0	0	2	2	0	0	2	0	0	0	1	2
755	0	0	2	0	0	1	1	0	0	0	1	0	1	0	1	1	0	1	1	1	2	0	1	0	0	2	0	1	1	2	0	0	0	2	1	2	1	1	1	0	0	1	1	1	1	1	0	1	2
756	0	0	2	0	0	1	1	0	2	2	0	0	1	0	0	0	0	1	0	1	2	1	1	1	1	0	0	2	1	1	1	1	1	2	0	2	0	0	0	0	0	0	0	2	0	1	0	0	1
757	1	0	1	0	0	1	1	1	0	1	0	0	0	0	0	0	0	0	0	0	1	0	1	0	0	0	0	1	0	1	1	1	1	1	0	2	1	0	0	1	1	0	0	0	0	0	0	2	2
758	0	0	1	0	0	1	1	0	0	0	0	1	1	0	1	0	0	0	0	1	1	1	0	0	0	2	0	2	0	1	1	1	1	1	0	1	1	0	0	2	2	0	0	0	1	1	0	0	2
759	1	0	1	0	0	1	1	0	1	1	0	0	1	0	1	0	0	0	1	1	2	1	0	0	0	2	0	2	1	2	1	2	2	0	0	1	0	0	0	0	0	0	0	1	1	0	0	0	1
760	1	0	2	0	0	1	0	0	2	2	0	0	2	1	0	1	0	1	0	0	1	0	1	0	0	1	0	1	1	0	0	1	1	2	0	0	2	0	0	0	0	0	0	2	0	2	0	0	1
761	1	0	2	0	0	1	0	0	1	1	0	0	0	0	0	0	0	0	0	0	2	0	0	0	0	1	0	0	1	0	1	2	2	0	0	1	1	0	1	1	0	0	1	1	1	1	0	2	2
762	0	0	2	0	0	2	1	0	0	0	0	0	0	0	0	0	0	1	0	0	0	0	0	0	0	2	0	2	0	2	1	2	2	0	0	0	2	0	0	2	2	0	0	1	0	1	0	0	0
763	0	0	1	0	0	0	2	1	0	1	1	0	2	0	2	1	0	1	2	2	2	1	0	0	0	1	0	2	0	2	0	2	2	0	0	0	1	0	0	2	2	0	0	1	0	0	1	0	1
764	1	0	2	0	0	2	2	1	0	1	1	0	0	0	0	0	0	0	0	0	1	0	0	0	0	1	0	2	1	1	2	1	1	2	1	2	1	0	0	2	2	0	0	2	0	1	0	0	0
765	1	0	2	0	0	1	1	0	1	1	0	0	1	0	1	1	1	1	1	1	1	0	1	0	0	0	0	1	0	1	1	1	1	2	0	2	2	0	0	2	2	1	0	0	1	0	1	0	2
766	0	0	2	0	0	1	2	0	1	1	1	1	1	1	0	1	0	0	2	2	2	1	0	0	0	2	0	2	1	1	2	1	1	1	1	1	1	0	0	0	0	0	0	2	0	1	0	0	1
767	0	0	2	0	0	1	1	0	1	1	0	0	0	0	0	0	0	1	1	1	2	1	1	1	1	1	0	1	1	1	0	1	1	1	0	1	2	0	0	1	1	0	2	2	0	0	0	0	0
768	0	0	2	0	0	1	1	1	1	2	0	2	2	0	2	0	0	0	0	0	1	0	0	0	0	0	1	2	1	1	0	0	0	2	0	1	1	0	0	1	1	0	0	2	0	1	0	0	1
769	1	0	2	0	0	1	1	0	0	0	0	0	0	0	0	0	0	0	0	0	1	0	0	0	0	1	0	2	0	2	0	2	2	1	0	1	2	0	0	0	0	1	1	1	2	0	0	0	0
770	1	0	1	0	0	1	0	0	1	1	1	0	1	0	0	0	0	1	2	1	2	0	0	0	0	2	1	1	1	2	0	2	2	2	0	2	2	1	0	0	0	0	0	1	0	1	1	0	2
771	1	0	2	0	0	2	2	1	0	1	0	0	0	0	0	0	0	1	0	0	0	1	0	0	0	2	1	1	0	0	1	1	1	2	0	2	2	1	0	0	0	0	1	2	1	0	0	0	1
772	0	0	2	0	0	0	2	1	0	1	0	1	1	0	1	0	0	1	0	0	0	1	0	0	0	0	0	0	2	0	0	1	2	1	0	1	2	0	0	1	1	0	0	2	0	0	0	0	1
773	1	0	0	0	1	1	1	1	1	2	0	1	1	0	1	0	0	1	1	0	2	1	1	1	1	1	0	2	1	2	1	2	2	2	0	1	2	0	0	2	2	0	1	2	0	0	1	0	1
774	0	0	2	0	0	2	2	1	0	1	0	1	2	0	1	0	1	1	1	2	2	0	0	0	0	0	0	2	0	1	0	0	2	0	0	2	1	0	0	2	2	0	2	2	1	0	0	0	1
775	0	0	1	0	0	0	1	0	1	1	0	0	1	0	0	0	0	0	1	1	1	0	0	0	0	1	0	2	2	0	2	1	1	0	0	1	2	0	0	2	2	0	0	2	2	1	0	0	0
776	1	0	2	0	0	1	1	0	1	1	1	1	2	0	2	0	0	0	2	2	2	1	0	0	0	0	0	2	0	2	0	2	2	0	0	1	2	0	0	0	0	0	0	1	1	1	0	0	0
777	0	0	1	0	0	2	1	0	2	2	0	1	0	0	0	0	1	1	1	1	1	0	1	0	0	2	0	2	0	2	0	1	1	1	1	2	2	0	0	1	1	0	0	2	1	1	0	0	0
778	1	0	1	0	0	0	1	0	1	1	1	0	0	0	0	0	0	1	2	2	2	1	1	1	1	2	0	1	1	1	0	0	1	1	0	2	1	0	0	1	1	2	2	2	1	1	0	0	0
779	0	0	2	0	0	2	1	1	1	2	0	0	0	0	0	0	0	1	1	1	1	0	0	0	0	1	0	1	1	1	1	2	2	0	0	1	2	0	0	0	0	0	0	1	0	1	0	0	0
780	1	0	2	0	0	2	2	1	0	1	0	0	0	0	0	0	0	0	2	1	2	1	0	0	0	0	1	2	1	0	1	1	1	1	0	1	1	0	0	2	2	0	1	2	1	0	0	0	1
781	1	0	1	0	0	1	2	0	0	0	1	0	0	0	0	0	0	2	1	1	1	0	0	0	0	1	0	2	0	2	0	1	1	1	0	1	2	0	0	1	1	0	1	1	1	1	0	0	0
782	1	0	2	0	0	2	1	0	1	1	0	0	0	0	0	0	0	1	0	1	1	0	0	0	0	1	0	2	0	1	2	2	2	2	0	2	2	0	0	1	1	1	1	2	0	1	0	0	1
783	0	0	1	0	0	1	1	0	1	1	1	1	0	0	0	0	0	1	1	1	2	1	1	0	0	1	0	2	0	1	2	0	2	0	0	1	1	0	0	2	2	0	1	2	1	0	0	1	1
784	1	0	1	0	0	1	2	0	0	0	0	1	1	0	0	0	0	0	2	1	2	0	0	0	0	1	0	2	0	2	1	1	1	0	0	1	1	0	0	2	1	0	1	1	1	1	0	0	1
785	1	0	1	0	0	1	1	0	1	1	0	0	0	0	0	0	0	1	1	1	1	0	0	0	0	2	0	0	1	0	1	1	1	2	1	2	2	0	0	1	1	0	0	1	0	0	1	0	1
786	1	0	2	0	0	2	1	0	1	1	0	1	1	0	1	0	0	0	1	2	2	0	0	0	0	1	0	1	1	1	0	0	0	2	0	2	1	0	0	1	1	1	1	1	1	1	0	0	0
787	1	0	1	0	0	1	0	0	1	1	0	0	1	0	0	0	0	0	1	1	1	0	0	0	0	0	0	1	1	1	0	1	2	2	0	2	0	0	0	1	1	0	1	1	1	0	0	0	1
788	0	0	2	0	0	2	0	0	1	1	0	0	0	0	0	0	0	0	2	2	1	0	0	0	0	1	0	1	1	1	0	0	0	2	0	2	2	0	1	2	1	1	1	2	1	1	0	0	1
789	1	0	1	0	0	0	0	0	2	2	0	2	2	0	2	0	0	1	1	1	1	0	0	0	0	2	0	1	1	1	0	2	2	2	0	2	1	0	0	2	2	0	1	2	1	0	0	0	0
790	1	0	1	0	0	2	1	0	0	0	2	0	0	0	0	0	0	0	2	1	2	0	0	0	0	1	0	2	1	1	1	1	1	1	0	1	1	0	0	2	2	0	0	2	1	1	0	0	0
791	0	0	1	0	0	1	1	1	0	1	0	0	1	0	1	0	0	0	1	2	2	0	1	0	0	2	0	2	1	1	1	2	2	1	0	1	0	1	1	0	0	1	1	1	1	1	0	0	0
792	0	0	1	0	0	0	1	0	1	1	1	0	1	0	0	0	0	1	2	2	2	1	0	0	0	1	0	2	1	1	1	1	1	2	2	2	2	0	0	1	1	0	0	1	0	1	1	0	1
793	1	0	0	0	0	0	2	0	0	0	1	1	1	0	1	0	1	2	1	1	2	0	0	0	0	1	0	2	2	1	2	2	2	0	0	1	1	0	0	2	1	0	0	1	0	0	0	0	0
794	0	0	1	0	0	0	2	1	0	1	0	0	0	0	0	0	0	0	1	1	2	1	0	0	0	0	0	1	0	1	0	2	2	0	0	1	2	0	0	1	1	0	2	2	0	1	0	0	2
795	0	0	2	0	0	2	2	0	1	1	0	0	0	0	0	0	0	0	1	1	1	0	0	0	0	1	0	2	0	2	0	1	2	1	0	1	1	0	0	1	1	0	0	2	1	0	0	0	0
796	1	0	2	0	0	0	2	0	0	0	1	0	2	0	2	1	0	0	2	2	2	0	0	0	0	1	0	2	0	2	0	0	1	1	0	1	2	0	0	1	1	1	1	2	0	1	0	0	1
797	1	0	2	0	0	2	0	0	1	1	0	1	2	0	2	0	0	0	2	2	2	1	0	0	0	0	0	1	1	0	1	1	1	1	0	1	2	1	1	1	1	0	1	1	1	1	0	1	2
798	0	0	1	0	0	2	1	0	0	0	0	1	1	0	1	0	0	1	2	2	2	0	0	0	0	2	0	1	0	1	1	1	1	0	0	0	2	0	0	2	2	1	0	1	0	1	0	0	1
799	1	0	2	0	0	2	2	0	0	0	1	0	0	0	0	0	0	0	2	2	2	1	0	0	0	0	0	1	1	1	1	1	1	0	0	0	1	1	1	1	1	0	1	2	1	0	0	0	0
800	1	0	1	0	0	1	2	1	0	2	0	0	1	0	0	0	0	1	2	2	1	0	1	0	0	0	0	2	0	2	0	1	1	2	1	2	1	0	0	0	0	2	2	2	2	0	0	0	1
801	0	0	2	0	0	1	2	0	1	1	1	0	1	0	0	0	0	0	0	0	0	1	1	1	1	1	0	1	2	0	0	1	1	1	1	1	2	0	0	2	2	0	0	1	1	1	0	0	1
802	1	1	1	0	0	1	0	0	0	0	1	0	1	0	0	0	0	0	1	1	1	0	1	0	0	0	0	2	1	1	1	1	0	0	0	1	1	0	0	0	0	1	1	1	1	1	0	0	1
803	0	0	1	0	0	1	1	0	0	0	1	0	1	0	0	0	0	1	0	0	0	0	0	0	0	0	0	1	2	0	1	0	0	2	1	2	0	1	1	0	0	0	0	1	0	1	0	0	0
804	0	0	2	0	0	0	0	0	1	1	1	1	2	1	1	1	0	0	2	2	2	0	0	0	0	0	0	2	0	2	1	1	2	1	0	1	2	0	0	1	1	0	0	2	0	0	0	0	1
805	0	0	1	0	0	1	2	0	0	0	0	0	0	0	0	0	1	1	2	2	2	1	1	1	1	1	0	1	1	1	0	2	2	0	0	1	1	0	0	0	0	0	0	1	0	1	0	0	0
806	1	0	1	0	0	1	0	0	1	1	0	1	2	0	2	0	0	1	2	2	2	1	0	0	0	0	0	1	1	0	0	1	2	2	2	2	1	1	1	1	1	0	1	2	0	0	0	0	1
807	1	0	1	0	0	1	1	0	1	1	0	1	0	0	0	0	0	2	1	1	2	0	1	1	1	1	1	2	1	0	1	2	1	2	1	2	0	1	1	0	0	1	1	2	1	1	0	0	0
808	0	0	2	0	0	1	1	0	0	0	0	1	1	0	0	0	0	1	1	1	1	0	1	0	0	1	0	1	1	1	1	1	1	1	1	1	2	0	0	2	2	0	0	1	0	0	0	0	2
809	0	0	0	0	0	0	0	0	0	0	0	0	1	0	1	1	0	1	0	0	1	1	1	1	1	0	0	2	0	1	0	0	1	1	0	2	1	0	0	1	1	0	0	2	1	0	0	0	0
810	0	0	1	0	0	1	0	0	1	1	1	0	1	0	0	0	0	0	1	1	2	1	1	1	1	1	0	2	1	1	1	0	2	2	1	2	0	1	1	1	0	1	0	1	2	1	0	0	1
811	0	0	2	0	0	2	1	1	0	1	0	1	1	0	1	0	1	0	2	1	2	0	1	0	0	0	0	2	0	2	0	1	1	1	0	1	0	0	0	1	1	0	0	2	0	1	0	0	0
812	0	0	2	0	0	2	1	0	1	1	1	0	1	0	1	0	0	0	0	0	0	0	0	0	0	0	0	2	1	1	1	1	2	0	0	1	1	0	0	2	1	0	0	1	0	1	0	0	0
813	1	0	2	0	0	2	1	0	1	1	1	0	2	0	2	0	0	0	1	1	1	1	1	1	1	1	0	2	0	2	0	2	2	0	0	0	2	0	0	1	1	1	1	2	0	1	0	1	1
814	0	0	1	0	0	1	0	0	2	2	0	1	2	0	1	0	0	2	2	2	2	0	1	0	0	1	0	2	1	1	1	2	2	1	0	0	1	0	0	0	0	0	0	1	0	1	0	0	1
815	1	0	2	0	0	2	2	0	0	0	0	1	1	0	1	0	0	0	2	1	2	1	0	0	0	0	0	1	1	0	1	1	1	2	2	2	2	0	0	2	1	1	1	1	1	0	0	0	0
816	1	0	1	0	0	1	2	0	1	1	0	0	0	0	0	0	0	0	2	1	2	0	0	0	0	1	0	1	1	1	1	0	0	1	0	1	1	0	0	0	0	1	0	1	0	1	0	0	1
817	0	0	1	0	0	2	0	0	2	2	0	1	1	0	1	0	0	0	1	1	1	1	0	0	0	1	0	2	0	2	0	1	1	2	1	2	1	0	0	1	1	2	2	2	1	1	1	1	2
818	0	0	2	0	0	2	1	0	0	0	0	0	0	0	0	0	1	1	0	0	1	0	0	0	0	1	0	1	0	1	1	2	2	1	0	2	2	0	0	1	1	0	1	2	2	0	0	1	0
819	1	0	2	0	0	2	1	0	0	0	1	0	1	0	0	0	0	0	1	1	1	0	0	0	0	0	0	2	1	2	0	1	1	1	0	2	1	0	0	1	1	0	0	0	0	1	0	0	0
820	1	0	1	0	0	1	2	0	0	0	1	1	2	0	2	1	0	1	2	2	2	1	0	0	0	2	0	2	0	2	1	1	2	0	0	1	1	0	0	0	0	0	0	1	0	0	0	0	0
821	1	1	1	0	0	1	0	0	1	1	0	1	1	0	1	0	0	1	1	1	1	1	0	0	0	1	0	1	0	1	1	0	1	1	0	2	2	0	0	1	1	0	2	2	0	1	0	0	1
822	0	0	1	0	0	2	2	1	0	1	1	0	0	0	0	0	1	1	0	0	1	0	0	0	0	2	0	2	2	0	2	1	2	1	0	1	2	0	0	2	2	0	2	2	1	0	1	0	1
823	1	0	1	0	0	0	1	0	1	1	1	0	1	1	0	1	0	1	2	2	2	0	0	0	0	1	0	2	0	0	1	1	1	1	0	2	0	1	0	0	0	0	0	1	0	0	0	0	0
824	0	0	1	0	0	1	2	1	0	1	1	1	1	0	1	0	0	1	0	0	0	0	0	0	0	1	0	2	0	1	1	1	2	1	0	1	2	0	0	2	2	0	0	1	0	1	0	0	1
825	0	1	2	0	1	1	2	0	0	0	1	1	1	0	1	0	0	1	0	0	2	0	0	0	0	0	0	2	1	1	0	2	2	0	0	1	2	0	0	1	1	1	1	1	1	0	0	1	2
826	0	0	2	0	0	2	1	1	1	1	0	0	1	0	1	1	0	0	0	0	0	0	2	0	0	0	0	2	0	2	2	2	2	2	0	2	2	0	0	2	2	0	0	0	0	0	0	0	1
827	1	0	0	0	0	0	2	1	0	1	0	0	0	0	0	0	0	1	2	2	2	1	1	1	1	1	0	2	0	2	0	1	0	0	0	2	1	0	0	2	2	1	1	2	1	0	0	0	1
828	1	0	1	0	0	0	1	0	0	0	0	0	1	0	0	0	0	2	2	1	2	1	0	0	0	2	0	2	1	2	1	2	2	0	0	0	1	1	1	1	1	1	1	1	1	1	0	0	1
829	0	0	2	0	0	1	1	1	1	2	0	1	1	0	1	0	0	1	1	1	2	1	0	0	0	0	0	2	0	2	0	1	1	1	1	2	2	0	0	2	2	0	0	1	0	0	0	0	2
830	1	0	1	0	0	1	0	0	2	2	0	0	1	0	1	1	0	1	2	2	1	0	0	0	0	1	0	2	0	1	1	1	1	2	1	2	0	0	0	0	0	1	1	1	1	0	0	0	0
831	0	0	2	0	0	2	1	0	0	0	1	1	1	0	1	0	0	0	2	1	2	1	0	0	0	0	0	2	2	1	2	0	2	0	0	2	2	0	0	2	1	1	2	2	0	1	0	0	0
832	0	0	2	0	0	2	1	0	1	1	0	0	0	0	0	0	0	1	1	1	1	1	0	0	0	0	0	2	1	0	2	1	1	0	0	1	1	0	0	1	1	1	1	1	1	1	0	1	1
833	1	0	1	0	0	0	1	1	1	2	0	0	0	0	0	0	0	0	1	1	1	1	1	0	0	0	0	2	0	2	1	1	1	2	0	2	2	0	0	1	1	1	0	1	2	1	0	0	1
834	1	0	2	0	0	1	0	0	1	1	0	0	0	0	0	0	0	0	1	1	1	1	0	0	0	0	1	2	0	1	0	2	2	1	0	2	2	0	0	2	1	1	0	1	0	1	0	0	1
835	1	0	0	0	0	1	1	0	1	1	1	2	1	0	1	0	1	2	1	1	2	1	1	1	1	1	0	2	2	1	1	1	1	2	0	1	1	0	0	1	1	1	1	2	0	0	0	0	2
836	0	0	1	0	0	1	0	0	2	2	0	0	0	0	0	0	0	0	2	1	2	0	0	0	0	0	0	2	0	2	1	2	2	1	0	2	2	0	0	2	2	1	1	2	1	0	1	0	1
837	1	0	0	0	0	0	0	0	2	2	0	0	0	0	0	0	0	0	1	1	2	0	0	0	0	0	0	1	1	1	0	1	1	2	1	2	1	1	1	1	1	1	1	2	1	0	0	0	0
838	0	0	2	0	0	2	1	0	0	0	0	0	1	0	1	0	0	0	1	1	2	0	0	0	0	1	0	2	0	2	0	0	0	2	0	2	1	0	0	0	0	0	1	2	1	0	0	1	0
839	0	1	1	0	0	1	1	1	1	2	0	1	2	0	1	0	0	1	2	2	2	2	1	1	1	1	0	2	1	1	2	1	1	1	1	1	2	0	0	0	0	1	1	2	1	0	0	0	1
840	0	0	1	1	1	1	1	0	0	0	2	0	0	0	0	0	0	1	1	1	2	1	0	0	0	0	0	1	1	1	1	1	1	1	0	1	2	1	0	0	0	1	0	0	1	0	0	0	1
841	1	0	2	0	0	0	0	0	1	1	1	1	1	0	1	0	0	2	1	1	1	0	0	0	0	1	0	2	1	1	1	0	1	1	0	1	1	0	0	2	2	1	1	1	1	0	1	0	1
842	0	0	2	0	0	1	0	0	1	1	0	0	0	0	0	0	0	1	2	2	2	1	0	0	0	0	1	2	1	0	1	0	0	2	2	2	1	0	0	0	0	1	1	1	1	1	0	1	1
843	1	0	1	0	0	2	1	0	1	1	0	1	1	0	1	0	0	1	0	0	1	0	1	0	0	1	0	2	0	1	1	1	1	1	0	2	2	0	1	2	1	0	0	1	0	1	0	0	1
844	1	0	1	0	0	2	1	0	0	0	1	0	0	0	0	0	0	0	0	1	1	0	1	0	0	1	0	1	1	1	1	0	0	2	0	2	2	0	0	1	1	0	1	2	1	0	0	0	1
845	1	0	2	0	0	1	1	0	0	0	0	0	0	0	0	0	0	0	2	2	2	0	0	0	0	2	0	2	1	1	2	1	1	2	0	2	0	1	1	1	0	0	2	2	1	0	0	0	1
846	0	0	2	0	0	0	1	0	1	1	0	0	0	0	0	0	0	0	1	1	1	0	1	0	0	2	0	2	2	0	2	1	1	1	0	1	1	1	1	0	0	0	1	2	1	0	0	0	0
847	1	0	2	0	0	2	1	0	2	2	0	1	1	0	1	0	0	0	1	1	1	0	0	0	0	1	0	1	1	1	0	1	1	2	1	2	1	0	0	2	1	0	1	2	1	0	0	1	2
848	1	0	2	0	0	2	1	0	1	1	1	0	1	0	1	1	0	0	2	1	2	1	2	1	1	0	0	2	0	2	0	1	2	2	1	2	2	0	0	1	1	0	2	2	1	0	0	2	2
849	0	1	1	0	0	1	0	0	1	1	0	0	0	0	0	0	0	0	0	0	1	0	0	0	0	0	0	1	1	1	0	1	1	0	0	1	1	0	0	0	0	1	1	2	2	2	0	1	1
850	1	1	1	0	0	1	1	0	0	0	1	0	0	0	0	0	0	1	1	1	1	0	0	0	0	1	0	2	1	1	1	1	0	0	0	1	1	0	0	2	1	0	0	0	0	0	1	0	1
851	0	0	0	0	0	0	1	0	0	0	0	0	1	0	0	0	0	0	1	0	1	0	0	0	0	1	0	2	2	1	1	1	1	2	0	2	1	0	1	1	0	0	0	2	0	2	1	0	2
852	1	0	1	0	0	2	1	0	1	1	0	0	1	0	0	0	0	0	1	1	1	1	0	0	0	0	0	2	0	1	2	1	1	1	1	1	1	0	0	1	1	0	1	1	0	1	0	0	0
853	1	0	2	0	0	2	0	0	2	2	0	0	0	0	0	0	0	1	0	0	1	0	1	0	0	1	0	2	0	2	0	0	0	1	1	2	1	0	0	0	0	0	0	2	0	1	0	1	1
854	1	0	1	0	0	0	2	1	0	1	0	1	1	0	1	0	0	1	1	1	1	0	1	0	0	0	0	2	1	1	1	1	1	1	1	1	1	0	1	1	0	1	0	0	1	0	0	1	0
855	1	0	2	0	0	1	1	0	0	0	0	2	2	0	2	0	0	0	1	1	2	1	0	0	0	1	0	2	0	2	1	1	1	0	0	1	1	1	1	1	1	0	1	1	1	1	0	1	1
856	1	0	2	0	0	1	0	0	1	1	1	0	0	0	0	0	0	0	1	1	0	1	0	0	0	1	0	0	2	0	0	1	1	0	0	1	1	0	0	0	0	0	0	0	0	1	0	0	2
857	1	0	2	0	0	0	0	0	0	0	1	1	1	0	1	0	0	1	2	2	2	2	1	1	1	1	0	1	2	0	1	1	1	0	0	0	1	1	0	0	0	1	1	2	1	1	0	0	0
858	0	0	1	0	0	0	2	1	0	1	0	1	1	0	1	0	0	0	2	2	2	1	1	1	1	1	0	2	1	0	1	1	1	2	1	1	1	0	0	1	1	0	1	2	0	1	0	1	1
859	0	0	2	0	0	2	2	0	1	1	1	0	0	0	0	0	0	1	2	2	2	0	0	0	0	1	0	2	1	1	2	0	0	2	0	2	2	0	0	1	1	0	1	2	0	0	0	0	0
860	1	0	1	0	0	1	1	1	0	1	0	1	2	0	2	1	0	0	0	0	1	1	0	0	0	1	0	2	0	2	1	2	2	2	0	2	1	0	1	1	0	0	0	1	0	0	0	0	1
861	1	0	1	0	0	2	2	0	0	0	0	0	1	0	0	0	0	0	2	2	2	1	0	0	0	1	0	2	0	1	1	0	1	1	0	2	1	0	0	1	1	1	1	2	2	1	0	0	1
862	1	1	1	0	0	0	0	0	1	1	1	1	1	0	2	0	0	1	0	0	0	0	0	0	0	1	0	2	1	1	1	1	1	1	0	2	2	0	0	2	2	0	1	1	0	2	0	0	0
863	0	0	2	0	0	1	1	0	1	1	0	0	0	0	0	0	0	0	1	1	1	0	1	0	0	0	0	2	1	1	2	0	1	2	0	2	2	0	0	2	2	1	1	2	1	1	0	0	0
864	1	0	1	0	0	1	0	0	2	2	0	0	0	0	0	0	0	2	1	1	2	1	2	1	1	0	0	1	1	1	0	2	2	1	0	1	1	0	0	1	1	0	1	1	1	1	1	0	1
865	0	0	2	0	0	1	2	1	0	1	1	0	0	0	0	0	0	0	1	1	2	1	0	0	0	1	0	1	1	1	0	1	2	2	1	2	0	0	0	1	0	1	0	0	1	0	1	0	1
866	1	0	0	0	0	0	1	0	1	1	0	0	0	0	0	0	0	0	1	0	1	1	0	0	0	0	0	1	0	1	2	1	2	1	1	2	1	0	0	0	0	1	1	2	0	1	0	0	0
867	0	0	1	0	0	1	2	1	0	1	0	0	1	0	1	0	1	1	0	0	1	0	1	0	0	0	0	1	2	0	1	1	1	2	1	2	1	0	0	2	2	0	0	1	0	0	0	0	1
868	0	0	2	0	0	2	1	0	0	0	1	0	0	0	0	0	0	0	1	1	1	0	0	0	0	1	0	2	0	2	1	2	2	0	0	1	1	1	1	0	0	0	1	2	1	0	1	0	1
869	1	0	1	1	1	1	1	0	0	0	1	0	1	0	1	1	0	1	2	2	2	1	0	0	0	0	0	1	2	1	0	2	1	2	1	2	2	0	0	1	1	0	0	2	0	0	0	1	1
870	0	0	1	0	0	0	1	0	0	0	0	0	1	0	0	0	0	1	1	0	0	1	1	1	1	0	1	1	1	2	0	1	1	2	1	2	2	0	1	2	1	1	1	1	1	0	0	0	1
871	0	0	2	0	0	1	1	0	1	1	0	0	1	0	1	0	0	1	0	0	0	0	0	0	0	1	0	2	0	2	0	1	1	1	0	2	1	0	0	1	1	0	1	2	0	1	0	1	1
872	1	0	1	0	0	0	1	0	1	1	0	0	0	0	0	0	0	0	2	1	2	1	0	0	0	1	0	0	1	1	0	1	1	1	0	2	2	0	0	1	1	1	0	1	0	1	1	0	1
873	0	1	1	0	0	1	1	0	1	1	0	0	1	0	0	0	0	1	0	0	1	0	1	0	0	2	0	2	0	2	0	1	1	2	1	2	2	0	0	2	2	1	0	0	1	0	0	0	0
874	1	0	1	0	0	1	0	0	1	1	0	0	1	0	0	0	0	2	1	1	2	1	0	0	0	0	0	2	0	2	0	0	1	2	0	2	2	0	0	1	1	1	0	1	1	1	0	0	0
875	1	0	1	0	0	1	0	0	2	2	0	0	1	0	0	0	0	1	1	1	2	1	0	0	0	1	0	1	0	1	1	1	1	0	0	1	1	1	1	0	0	1	1	2	0	0	0	0	0
876	0	0	2	0	0	1	1	0	1	1	1	0	0	0	0	0	0	1	1	1	1	0	0	0	0	0	0	1	1	0	1	1	2	1	0	1	1	0	0	1	1	0	0	0	1	1	0	0	0
877	0	0	0	0	0	0	2	0	1	1	0	1	1	0	1	0	0	0	1	1	1	0	0	0	0	1	0	1	1	1	0	1	1	2	0	2	1	0	0	2	1	0	1	1	0	1	0	0	0
878	1	0	2	0	0	2	2	0	0	0	0	0	0	0	0	0	0	0	2	2	2	0	0	0	0	1	1	1	1	2	0	0	0	2	0	2	0	0	0	0	0	0	0	0	0	0	0	0	2
879	1	0	2	0	0	2	2	1	0	1	1	0	1	0	1	1	0	0	0	1	2	1	0	0	0	2	0	1	1	1	1	1	2	1	0	1	1	0	0	1	1	0	0	1	0	1	1	0	2
880	0	0	0	0	0	0	0	0	2	2	0	1	1	0	1	0	0	2	2	2	2	1	0	0	0	0	0	2	1	2	0	0	1	1	0	1	2	0	0	1	1	2	2	2	2	0	0	0	0
881	0	0	2	0	0	2	2	0	1	1	0	0	1	1	0	0	0	1	1	0	1	1	0	0	0	1	2	2	1	0	1	2	2	0	0	0	1	1	1	1	1	0	0	2	0	1	0	0	2
882	0	1	1	0	0	0	1	0	0	0	0	0	0	0	0	0	0	1	1	1	1	0	2	0	0	0	0	1	1	1	1	2	2	1	0	0	1	0	0	2	2	1	1	2	0	1	0	0	0
883	0	0	2	0	0	1	2	0	1	1	1	0	1	0	1	1	0	0	2	2	2	1	0	0	0	0	0	1	0	1	1	2	2	0	0	0	1	0	0	1	1	0	1	2	0	1	1	0	2
884	0	0	1	0	0	1	1	0	1	1	1	0	0	0	0	0	0	1	1	1	1	0	0	0	0	2	0	1	2	1	0	2	2	0	0	1	1	0	0	2	2	0	0	2	1	2	0	0	1
885	0	0	1	0	0	1	0	0	1	1	0	2	2	0	2	0	0	0	2	2	2	0	0	0	0	1	0	1	1	1	0	1	1	2	2	2	1	0	0	2	2	0	1	2	0	1	0	0	2
886	1	0	2	0	0	2	1	0	1	1	0	0	1	0	0	0	0	1	2	2	2	0	0	0	0	2	0	2	2	1	2	1	1	1	0	2	1	0	0	1	1	0	0	1	0	1	0	0	1
887	1	0	1	0	0	2	2	1	0	2	0	0	0	0	0	0	0	1	2	2	2	0	0	0	0	0	0	1	0	0	2	1	1	2	0	2	1	0	0	0	0	0	1	1	1	1	0	1	0
888	1	1	2	0	0	1	1	0	0	0	0	0	1	0	0	0	1	1	1	1	1	1	1	1	1	1	0	1	2	0	1	1	1	1	1	1	2	0	0	1	1	2	2	2	2	1	0	0	2
889	1	0	1	0	0	1	1	0	1	1	1	1	1	0	1	0	0	0	0	0	0	1	0	0	0	0	1	2	1	0	1	0	0	2	0	2	1	0	0	0	0	0	0	2	1	1	0	0	1
890	0	0	2	0	0	2	1	0	2	2	0	0	0	0	0	0	0	1	1	1	1	0	0	0	0	0	1	2	0	1	0	1	2	2	2	2	2	0	0	2	2	0	0	0	1	1	0	1	2
891	1	0	1	0	0	1	1	0	0	0	1	1	2	0	1	0	0	1	2	2	2	1	0	0	0	1	0	1	1	1	0	1	2	1	0	1	1	0	0	1	1	0	0	1	0	0	0	0	1
892	1	0	2	0	0	2	1	0	1	1	1	0	1	0	0	0	1	1	0	0	1	0	0	0	0	1	0	0	1	0	1	1	1	1	0	1	2	0	0	1	1	0	2	2	1	0	0	0	0
893	0	0	0	0	0	1	1	0	1	1	1	1	1	0	1	0	0	0	1	1	2	0	0	0	0	0	0	2	1	0	1	2	2	0	0	1	2	0	0	2	2	0	0	1	0	1	0	0	0
894	0	0	1	0	0	2	1	0	1	1	0	1	2	0	1	0	0	0	2	2	1	0	0	0	0	1	0	2	1	2	0	1	1	1	1	1	2	0	0	2	2	1	1	2	1	1	0	0	0
895	1	0	2	0	0	2	2	1	0	1	0	0	1	0	1	1	0	0	0	0	0	1	0	0	0	2	0	2	0	2	0	1	1	2	2	2	2	0	0	2	2	1	2	2	1	0	0	1	1
896	0	0	1	1	1	1	0	0	2	2	0	0	1	0	1	1	0	1	2	2	2	0	0	0	0	2	0	2	0	1	1	0	1	2	1	2	2	0	0	2	2	0	0	1	0	1	0	1	1
897	0	0	2	0	0	2	1	1	1	2	0	1	1	0	1	0	1	1	1	2	2	0	0	0	0	2	0	2	1	2	0	0	1	2	1	2	2	0	0	1	1	0	1	2	1	0	0	1	2
898	1	0	1	0	0	2	1	0	0	0	1	0	1	0	1	0	0	1	1	0	1	0	0	0	0	0	0	2	0	2	0	1	1	1	0	1	1	1	1	1	1	1	1	2	2	2	0	0	0
899	1	0	1	0	0	1	2	0	0	0	1	0	0	0	0	0	0	0	1	1	1	0	0	0	0	1	0	1	0	1	2	2	2	0	0	1	0	1	1	0	0	1	1	2	1	1	0	0	1
900	1	0	2	0	0	2	0	0	2	2	0	1	1	0	1	0	0	0	0	0	0	0	0	0	0	1	0	2	0	2	0	1	1	2	1	2	1	0	0	0	0	1	1	1	0	0	0	0	1
901	1	1	1	0	0	1	0	0	1	1	1	1	1	0	1	0	0	1	2	2	2	0	0	0	0	2	0	2	0	2	0	1	2	0	0	2	1	0	0	1	0	0	0	1	0	0	0	0	0
902	0	0	2	0	0	2	2	0	0	0	0	1	1	0	1	0	1	2	0	0	2	0	1	0	0	2	0	0	1	0	1	1	1	1	1	1	1	0	0	1	1	1	1	1	1	1	1	0	1
903	0	0	0	0	0	0	2	0	0	0	0	0	0	0	0	0	0	1	1	1	1	0	0	0	0	1	0	1	2	0	1	2	2	2	1	2	1	1	0	1	0	1	1	2	1	1	0	0	0
904	0	0	1	0	0	1	1	0	1	1	0	1	0	0	0	0	0	1	1	2	2	1	0	0	0	1	0	2	1	1	2	1	1	2	1	2	1	1	1	1	1	0	0	1	0	1	0	0	1
905	0	0	0	0	0	0	1	1	1	2	0	0	0	0	0	0	0	0	0	0	1	1	0	0	0	0	0	2	1	1	1	1	1	2	1	2	1	0	0	0	0	0	1	2	1	0	0	0	1
906	0	0	2	0	0	2	1	1	0	1	0	0	0	0	0	0	0	0	1	1	1	0	0	0	0	2	0	2	0	2	1	1	1	1	0	1	1	0	0	1	1	1	1	2	1	1	0	0	1
907	0	0	1	0	0	1	1	0	1	1	0	0	0	0	0	0	0	1	1	1	1	0	0	0	0	0	1	2	0	1	0	2	2	1	0	1	0	0	0	1	1	1	1	1	1	0	0	0	2
908	0	0	1	0	0	1	1	1	1	2	0	0	0	0	0	0	0	0	2	2	2	1	0	0	0	1	2	2	1	0	1	0	2	0	0	2	2	0	0	1	1	0	2	2	0	0	0	1	1
909	1	0	1	0	0	2	1	0	1	1	1	0	0	0	0	0	0	2	0	0	0	1	0	0	0	0	0	2	0	2	0	1	1	0	0	1	2	0	0	2	2	0	0	0	0	1	0	0	1
910	1	0	1	0	0	2	1	0	1	1	1	1	1	0	0	0	0	0	0	1	2	0	0	0	0	2	0	2	1	1	2	1	2	2	0	2	2	0	0	1	1	1	1	2	1	1	0	0	2
911	1	0	1	0	1	1	1	0	0	0	1	0	0	0	0	0	0	0	0	1	1	0	0	0	0	1	0	2	0	2	0	0	0	2	0	2	0	0	0	0	0	0	0	1	0	0	0	0	2
912	1	0	1	0	0	0	1	1	1	2	0	0	0	0	0	0	0	1	1	1	2	1	0	0	0	1	0	1	1	1	0	1	2	2	2	2	1	0	0	1	1	0	0	1	0	0	0	0	0
913	1	0	2	0	0	1	1	0	0	0	1	0	0	0	0	0	0	1	0	0	1	0	0	0	0	2	0	2	0	1	1	1	2	1	0	1	1	0	0	2	2	1	1	2	2	2	1	0	1
914	0	0	1	0	0	2	2	1	0	1	1	1	2	0	1	0	0	0	1	1	1	1	0	0	0	0	0	1	1	1	0	0	0	1	0	1	1	0	0	2	1	0	1	2	1	0	0	0	2
915	0	0	1	0	0	1	1	0	1	1	0	1	1	0	1	0	0	0	1	1	2	1	0	0	0	1	0	2	0	2	0	0	0	2	0	2	1	0	0	1	1	0	1	2	0	1	0	0	1
916	0	0	2	0	0	2	1	0	1	1	1	1	1	0	1	0	0	1	1	2	2	0	1	0	0	0	0	0	1	0	1	1	1	0	0	0	1	0	0	1	1	1	1	1	1	1	0	1	1
917	0	0	1	0	0	1	1	0	0	0	2	0	1	0	0	0	0	0	2	1	2	0	1	0	0	2	0	1	1	2	0	1	1	1	0	1	1	0	0	0	0	0	0	0	0	1	0	1	2
918	0	0	2	0	0	1	1	0	0	0	1	0	0	0	0	0	0	0	2	2	2	0	1	0	0	1	1	2	0	1	0	1	1	2	0	2	2	0	0	2	2	0	0	2	0	2	1	1	2
919	0	0	2	0	0	2	1	1	1	2	0	0	0	0	0	0	0	0	2	2	2	0	0	0	0	1	1	2	0	1	0	0	2	2	1	2	0	1	1	0	0	1	1	2	1	1	0	1	0
920	1	0	0	0	0	0	2	0	0	0	0	0	0	0	0	0	0	0	2	2	2	0	0	0	0	0	0	2	0	1	2	0	1	2	0	2	0	0	0	1	1	0	0	2	0	0	0	1	1
921	0	0	2	0	0	2	0	0	2	2	0	0	0	0	0	0	0	1	1	0	0	0	0	0	0	2	0	1	1	1	1	1	1	1	0	1	1	0	1	1	0	0	1	2	0	1	1	0	2
922	0	0	2	0	0	1	2	0	0	0	1	0	0	0	0	0	0	1	0	0	1	1	0	0	0	1	0	2	2	1	1	1	1	2	1	2	2	0	0	2	1	1	1	2	2	2	0	0	0
923	1	0	1	0	0	1	1	0	0	0	0	0	1	0	0	0	0	0	1	1	1	0	0	0	0	0	0	2	2	0	2	1	1	0	0	1	1	0	0	2	2	0	1	2	1	0	0	0	1
924	0	0	1	0	0	1	2	1	0	1	0	0	0	0	0	0	0	0	1	1	2	0	0	0	0	2	0	2	0	2	0	2	2	2	1	2	2	1	1	1	1	0	0	2	0	1	0	1	2
925	0	0	0	0	0	0	1	0	2	2	0	1	2	0	1	0	0	0	1	1	2	0	0	0	0	1	0	2	0	1	2	0	1	2	0	2	1	0	0	1	1	1	1	2	1	1	0	0	0
926	0	0	1	0	0	2	0	0	2	2	0	0	0	0	0	0	0	1	1	1	1	0	0	0	0	2	0	1	1	1	0	1	2	1	0	2	1	0	0	2	1	0	2	2	1	0	0	0	2
927	1	0	1	0	0	0	0	0	2	2	0	0	1	0	1	1	0	2	2	2	2	0	0	0	0	1	0	1	0	1	1	1	1	1	1	1	1	0	0	1	1	0	0	2	1	0	0	0	1
928	0	0	2	0	0	2	0	0	2	2	0	0	1	0	1	0	0	1	1	1	1	1	0	0	0	1	0	2	0	2	0	1	1	1	1	1	2	0	0	2	2	0	0	0	0	1	0	0	0
929	1	0	1	0	0	0	1	1	1	2	0	0	0	0	0	0	1	1	1	2	2	0	1	0	0	2	0	2	0	2	1	1	1	0	0	0	0	0	0	1	1	0	0	1	0	1	0	0	0
930	1	0	1	0	0	1	2	0	0	0	1	0	1	0	0	0	0	0	2	2	2	2	0	0	0	0	0	1	0	0	2	2	1	2	1	2	1	0	0	0	0	0	1	2	1	1	0	0	1
931	0	0	0	0	0	0	0	0	1	1	0	0	0	0	0	0	0	0	1	1	1	0	1	0	0	2	0	2	1	0	2	1	1	1	1	1	2	0	0	2	2	1	1	1	2	0	1	0	2
932	0	0	1	0	0	2	1	0	1	1	1	0	0	0	0	0	0	1	2	2	2	1	1	0	0	1	0	2	0	2	1	1	1	2	1	2	2	0	0	1	1	0	0	1	0	0	0	0	0
933	0	1	2	0	1	1	2	1	0	1	0	0	0	0	0	0	0	0	2	2	2	0	0	0	0	0	0	1	1	1	0	1	0	0	0	2	2	0	0	2	2	1	1	2	0	1	0	0	0
934	1	0	1	0	0	1	1	1	1	2	0	0	1	0	0	0	0	0	2	2	2	1	0	0	0	0	0	2	1	2	0	1	1	2	1	2	0	0	0	0	0	0	0	1	1	1	0	0	0
935	1	0	1	0	0	2	1	0	0	0	1	0	0	0	0	0	0	0	1	1	1	0	2	0	0	1	0	1	2	0	1	1	2	2	0	2	1	1	1	0	0	1	1	2	1	1	0	1	0
936	1	0	0	0	0	1	0	0	2	2	0	0	0	0	0	0	0	0	0	0	0	0	0	0	0	1	0	1	1	1	0	1	1	1	0	2	1	0	0	1	1	0	1	2	1	0	0	0	0
937	1	0	0	0	0	0	0	0	2	2	0	0	1	0	0	0	0	1	1	1	1	1	1	1	1	1	0	1	1	1	0	2	2	0	0	0	1	0	0	0	0	1	1	2	0	0	0	0	1
938	0	0	1	0	0	1	0	0	1	1	0	1	1	0	1	0	0	1	2	2	2	1	0	0	0	0	0	2	1	1	2	1	1	2	0	2	1	0	0	1	1	0	0	1	0	0	0	1	0
939	0	0	0	0	0	0	1	0	0	0	1	0	0	0	0	0	0	2	1	1	2	0	0	0	0	2	0	2	0	0	0	0	0	0	0	1	1	0	1	1	0	0	1	1	1	0	1	1	1
940	1	0	2	0	0	1	1	0	0	0	1	0	0	0	0	0	0	1	1	2	2	0	1	1	1	1	0	0	1	0	1	1	2	0	0	0	0	1	1	1	0	0	1	2	0	0	0	0	0
941	1	0	1	0	0	1	0	0	2	2	0	0	0	0	0	0	0	1	2	2	2	1	0	0	0	1	0	2	1	2	1	1	1	0	0	0	2	0	0	1	1	1	2	2	0	1	0	0	0
942	1	0	1	0	0	1	1	0	1	1	0	0	0	0	0	0	0	1	0	0	1	0	1	1	1	1	0	0	2	0	0	2	2	1	0	1	1	0	1	2	0	0	2	2	0	1	0	0	1
943	1	0	1	0	0	1	0	0	0	0	1	0	1	0	0	0	0	1	0	0	0	1	0	0	0	0	0	2	1	1	1	0	1	2	1	2	1	0	0	2	2	1	1	2	1	1	0	0	1
944	1	0	1	0	0	0	2	0	0	0	1	0	1	0	0	0	0	0	1	1	2	0	0	0	0	0	0	2	0	2	0	1	2	1	0	1	1	0	0	0	0	0	1	1	1	0	0	0	0
945	0	0	2	0	0	2	2	1	0	1	0	1	2	0	2	0	0	2	2	2	2	1	0	0	0	0	1	2	1	0	1	0	1	1	0	1	1	0	0	1	1	1	1	2	1	1	0	0	1
946	0	0	1	0	0	0	2	0	0	0	1	0	0	0	0	0	0	0	2	2	2	1	0	0	0	0	0	2	0	2	1	1	1	1	1	1	2	0	0	1	1	0	1	2	1	0	0	0	1
947	1	0	1	0	0	2	1	0	0	0	0	0	1	0	1	1	0	1	1	1	2	0	0	0	0	1	0	2	2	2	0	2	2	0	0	1	1	0	0	1	1	0	0	1	0	0	0	0	1
948	0	0	2	0	0	2	1	0	1	1	1	2	2	0	2	0	0	1	0	0	1	1	0	0	0	1	0	2	0	2	0	1	2	0	0	0	1	0	0	1	1	0	0	1	0	1	1	1	1
949	0	1	1	0	0	1	1	0	1	1	1	1	1	0	1	0	0	2	1	1	2	1	0	0	0	1	0	2	1	2	0	2	2	2	0	2	1	1	0	1	0	2	1	2	1	0	0	0	1
950	1	0	1	0	0	2	2	0	0	0	2	0	1	0	1	1	0	2	2	2	2	0	0	0	0	1	0	2	1	1	2	2	2	1	1	1	1	0	0	1	1	0	1	1	1	1	0	0	1
951	1	0	0	0	0	0	0	0	2	2	0	0	1	0	1	0	0	1	1	1	1	1	1	1	1	0	0	1	2	1	0	2	2	1	1	1	1	0	0	1	1	0	0	1	0	0	0	0	2
952	0	1	2	0	0	1	2	0	0	0	0	0	1	0	0	0	0	1	1	1	1	0	0	0	0	1	0	1	1	1	1	2	2	2	2	2	1	0	0	0	0	0	0	2	0	1	0	1	2
953	1	0	2	0	0	1	0	0	2	2	0	0	1	0	0	0	1	1	1	1	1	0	0	0	0	1	0	1	1	1	1	2	2	2	1	2	2	1	1	1	1	0	0	2	0	1	1	0	1
954	1	0	2	0	0	2	1	0	1	1	0	0	0	0	0	0	0	1	2	2	1	0	1	1	1	2	0	2	1	1	1	0	0	2	0	2	1	0	0	1	0	1	1	2	1	1	1	0	1
955	1	0	0	0	0	0	1	0	0	0	0	0	0	0	0	0	0	0	2	1	2	0	1	1	1	1	0	1	1	1	0	0	0	2	0	2	2	0	0	2	2	1	1	2	1	1	0	0	0
956	0	0	1	0	0	2	2	0	1	1	0	0	0	0	0	0	0	0	1	2	2	1	0	0	0	2	0	2	0	2	0	1	2	2	2	2	0	0	0	0	0	0	0	1	0	0	0	0	1
957	0	0	2	0	0	2	2	0	0	0	1	1	1	1	0	1	0	0	2	2	2	1	1	1	1	1	0	2	0	1	1	2	2	1	0	2	1	1	1	1	1	0	0	2	0	1	0	0	1
958	1	0	1	0	0	1	0	0	2	2	0	0	0	0	0	0	0	1	2	2	2	0	0	0	0	0	0	2	0	1	1	0	1	2	0	2	1	0	0	1	1	0	0	1	0	1	0	0	2
959	1	0	2	0	0	1	2	1	0	1	1	0	1	0	1	0	0	1	1	1	2	0	0	0	0	1	0	1	2	0	1	1	1	0	0	0	1	1	1	1	1	0	0	2	0	1	0	0	2
960	0	0	1	0	0	0	2	0	0	0	1	0	1	0	0	0	0	0	1	1	1	0	0	0	0	0	0	2	0	2	1	1	2	1	0	1	1	0	1	2	0	0	0	2	0	1	0	0	1
961	1	0	0	0	0	1	1	2	0	2	0	0	1	0	0	0	0	1	1	1	1	1	0	0	0	1	0	1	1	1	0	1	1	0	0	1	2	0	0	1	1	0	0	1	0	1	1	0	1
962	1	0	1	0	0	1	1	0	2	2	0	0	0	0	0	0	0	1	2	2	2	0	0	0	0	1	0	2	0	2	0	1	2	1	1	1	2	0	0	2	2	0	1	2	2	1	0	0	1
963	0	0	2	0	0	0	0	0	2	2	0	0	0	0	0	0	0	1	2	2	2	1	0	0	0	2	0	2	2	1	2	1	1	2	0	2	2	0	0	1	1	0	1	2	1	0	0	0	0
964	0	0	1	0	0	2	1	1	1	2	0	0	0	0	0	0	0	1	0	0	0	1	1	1	1	1	0	2	0	2	0	1	1	0	0	0	1	0	0	0	0	0	0	1	0	0	0	1	0
965	1	0	1	0	1	0	2	1	0	1	0	0	0	0	0	0	0	2	1	1	1	0	2	0	0	1	0	2	1	2	0	2	2	0	0	0	1	0	0	2	2	1	1	1	1	1	0	0	0
966	1	0	1	0	0	2	1	0	1	1	0	0	0	0	0	0	0	0	1	2	2	1	0	0	0	2	0	2	1	1	1	1	2	2	2	2	1	0	0	2	2	1	1	2	1	1	0	0	0
967	0	0	1	0	0	1	2	0	1	1	1	1	1	0	1	0	0	0	2	2	2	0	0	0	0	1	0	1	2	0	1	0	0	0	0	1	2	0	0	1	1	0	1	1	1	0	1	0	1
968	0	0	0	0	0	0	1	0	1	1	0	1	1	0	1	0	0	0	1	1	1	1	0	0	0	1	0	1	1	1	0	0	1	0	0	2	1	1	0	1	0	1	1	1	1	0	0	1	1
969	1	0	1	0	0	1	2	0	1	1	0	1	1	0	1	0	0	1	0	0	1	1	1	1	1	1	0	2	0	2	0	0	0	2	0	1	1	0	0	1	1	0	1	2	1	0	0	0	0
970	1	0	2	0	0	1	0	0	1	1	1	0	1	0	1	1	0	2	0	0	0	0	1	0	0	1	0	1	1	2	0	2	2	1	0	2	1	0	0	1	1	0	0	2	0	1	1	0	2
971	0	0	1	0	0	2	2	0	0	0	1	0	1	0	0	0	0	0	2	2	2	0	0	0	0	0	0	2	1	2	0	1	1	2	1	2	1	0	0	1	1	1	1	2	1	0	0	0	0
972	1	0	1	0	0	2	1	1	1	2	0	1	1	0	1	0	0	0	1	1	1	0	0	0	0	1	0	2	1	2	1	1	1	2	1	2	2	0	0	2	2	0	0	2	0	1	1	0	1
973	1	0	1	0	0	1	0	0	2	2	0	0	0	0	0	0	0	1	0	0	0	0	0	0	0	2	0	1	1	1	1	1	1	0	0	0	2	0	0	2	2	0	2	2	1	0	0	0	0
974	0	0	2	0	0	2	0	0	1	1	0	1	2	0	1	0	0	1	2	2	2	1	0	0	0	0	1	2	1	1	0	0	2	1	0	2	2	0	0	1	1	1	2	2	0	1	0	0	1
975	1	0	1	0	0	1	0	0	1	1	0	1	0	0	0	0	0	1	1	1	1	0	0	0	0	2	0	2	1	1	1	0	0	1	0	1	1	0	0	1	1	1	1	2	1	1	0	1	0
976	1	0	1	0	0	2	1	1	0	1	0	1	1	0	1	0	0	0	0	1	2	0	0	0	0	1	0	2	0	2	0	1	1	2	1	2	0	0	0	0	0	1	1	1	1	0	0	0	1
977	1	0	1	0	0	0	0	0	2	2	0	1	1	0	1	0	0	2	1	1	2	1	0	0	0	1	0	1	1	1	0	1	1	1	0	2	2	0	0	1	1	0	0	2	0	2	0	0	1
978	1	0	1	0	0	0	2	1	0	1	0	1	1	0	1	0	0	0	2	2	2	0	0	0	0	2	0	2	1	1	1	1	1	2	2	2	2	0	0	1	1	0	1	2	1	0	1	0	1
979	1	0	2	0	0	0	2	0	0	0	0	0	1	1	0	0	0	1	2	2	1	0	1	0	0	1	0	2	1	1	1	2	2	2	0	2	1	0	0	1	1	0	0	1	0	0	0	0	0
980	1	0	0	0	0	0	2	1	0	1	0	0	0	0	0	0	0	1	1	1	1	0	2	0	0	0	0	1	1	1	0	1	1	1	0	1	1	0	0	1	1	0	1	2	1	0	0	1	2
981	1	0	2	0	0	1	1	0	1	1	0	1	1	0	1	0	0	1	2	2	2	0	0	0	0	0	0	1	1	1	0	1	1	1	0	2	0	1	1	0	0	1	1	2	0	0	0	0	0
982	0	0	2	0	0	2	1	0	1	1	0	0	1	0	0	0	0	0	0	0	2	0	1	0	0	1	0	2	0	2	0	1	1	1	0	1	1	0	0	2	2	1	1	2	1	1	0	0	0
983	1	1	1	0	0	1	0	0	1	1	1	0	0	0	0	0	0	0	1	1	1	0	1	0	0	1	1	2	0	1	0	1	1	2	0	2	1	0	1	1	0	1	1	2	0	1	0	0	1
984	1	0	2	0	0	0	1	0	2	2	0	0	0	0	0	0	0	0	2	1	2	0	1	0	0	0	0	2	0	2	1	1	1	1	0	1	2	0	0	1	1	1	0	1	1	1	0	0	2
985	0	1	1	0	0	2	2	1	0	1	1	0	2	0	1	0	0	0	0	0	0	1	0	0	0	0	0	2	1	1	1	1	1	1	0	1	2	0	0	1	1	1	1	2	1	1	0	0	1
986	1	0	1	0	0	1	1	1	0	1	0	0	0	0	0	0	1	0	2	1	2	0	0	0	0	1	0	2	1	1	2	1	1	0	0	0	1	0	0	1	1	0	0	1	0	0	0	2	2
987	1	0	1	0	0	1	1	2	0	2	0	1	1	0	1	0	0	0	2	1	2	1	1	0	0	1	0	2	0	1	1	2	2	1	0	1	2	0	0	2	2	1	0	0	1	0	0	0	1
988	0	0	2	0	0	0	0	0	1	1	1	0	0	0	0	0	0	0	0	0	0	0	0	0	0	1	0	1	1	1	0	0	0	2	1	2	2	0	0	2	2	1	0	1	1	0	0	1	1
989	1	0	1	0	0	0	1	0	1	1	1	0	0	0	0	0	1	0	2	1	2	1	0	0	0	0	0	2	0	0	1	0	0	2	0	2	1	1	0	0	0	0	0	0	0	0	0	0	1
990	1	0	1	0	0	1	0	0	2	2	0	0	2	0	0	0	0	1	2	2	2	0	0	0	0	2	0	2	0	2	0	1	1	1	0	1	1	1	1	0	0	1	1	1	1	0	0	0	0
991	0	0	1	0	0	2	1	0	0	0	1	0	0	0	0	0	0	1	1	2	2	0	1	0	0	1	0	2	0	2	0	1	1	1	0	2	2	0	0	2	2	1	1	2	1	0	0	0	0
992	0	0	2	0	0	2	2	1	0	1	1	0	0	0	0	0	0	0	1	1	2	0	0	0	0	1	0	2	1	1	1	0	0	2	0	2	2	0	0	1	1	0	1	1	0	1	0	0	0
993	0	0	0	0	0	1	0	0	1	1	0	1	2	0	2	1	0	0	2	1	2	1	0	0	0	1	0	2	0	2	2	1	2	1	0	2	2	0	0	1	1	1	1	1	1	1	0	0	2
994	1	0	2	0	0	2	1	0	0	0	1	0	1	0	0	0	0	0	2	1	2	0	0	0	0	2	0	1	0	1	0	1	1	1	1	1	1	0	0	1	1	0	0	2	0	1	0	0	1
995	1	0	1	0	0	1	2	1	0	1	0	0	0	0	0	0	0	0	1	1	1	0	0	0	0	0	1	2	0	1	0	2	2	0	0	0	2	0	0	2	2	1	1	2	1	0	0	0	1
996	0	0	1	0	0	1	2	1	0	1	1	0	1	0	0	0	0	0	1	1	1	1	0	0	0	1	0	2	1	1	1	2	2	0	0	1	1	0	0	2	2	0	1	2	0	1	0	0	0
997	1	0	1	0	0	1	2	0	0	0	1	0	0	0	0	0	0	0	0	0	1	1	0	0	0	1	0	2	0	2	2	1	1	0	0	0	1	0	0	0	0	1	0	1	1	1	0	1	2
998	1	0	1	0	0	1	1	0	1	1	0	0	0	0	1	0	0	0	0	1	2	0	0	0	0	2	0	2	1	1	2	1	1	0	0	1	1	0	0	1	1	0	0	1	0	1	0	0	1
999	1	0	2	0	0	2	1	1	1	2	0	0	0	0	0	0	0	0	1	1	2	0	0	0	0	2	0	2	0	2	1	1	2	1	1	1	2	0	0	2	1	0	0	2	0	1	0	0	2
1000	0	0	0	0	0	0	1	0	0	0	0	0	0	0	0	0	0	1	0	0	0	1	0	0	0	1	0	2	0	2	0	2	2	1	1	2	1	0	0	2	2	0	0	1	0	1	0	0	1
[truncated: 952 more columns]
