# Supplementary material for: KNN-MDR: a learning approach for improving interactions mapping performances in genome wide association studies
Source: BMC Bioinformatics. 2017 Mar 21;18:184. doi: 10.1186/s12859-017-1599-7 (PMC5361736; doi:10.1186/s12859-017-1599-7)
Supplement: Supplementary file 2 — The data set(s) supporting the results of Table 1. (ZIP 22742 kb) [file 12859_2017_1599_MOESM2_ESM.zip › Nouveau dossier/S52/mkallsimul.dat]

1	1	1	0	1	0	0	2	2	1	0	1	2	2	2	0	0	2	2	1	1	1	1	1	1	1	1	0	2	0	0	2	2	1	0	0	1	1	0	0	0	0	0	0	2	0	1	0	0	0
2	0	2	0	0	0	0	2	2	1	1	0	1	2	1	0	0	0	0	1	1	1	1	0	2	0	0	0	0	2	1	0	2	2	2	1	2	2	0	0	1	1	0	0	1	0	0	0	0	0
3	1	1	0	0	0	0	2	2	0	0	1	1	1	1	0	0	2	0	0	2	0	1	0	2	0	0	1	0	1	0	1	1	1	0	0	1	1	1	0	0	0	0	0	1	0	1	1	0	0
4	0	2	0	0	0	0	1	1	2	2	0	0	1	0	0	0	1	0	0	2	0	1	0	2	0	0	0	0	2	1	0	2	1	0	0	1	1	0	0	0	0	0	0	2	0	0	0	1	0
5	0	0	0	0	0	2	1	1	2	0	0	0	0	0	0	0	1	2	0	0	0	0	0	2	0	1	0	0	2	1	0	1	1	1	0	1	2	0	0	0	0	1	1	2	0	1	1	0	0
6	0	1	0	1	0	0	2	2	1	1	0	1	1	1	0	0	1	1	0	1	0	0	1	1	0	0	0	0	2	2	1	0	0	1	0	1	1	0	0	0	0	0	0	2	0	0	0	0	0
7	1	1	0	0	0	1	2	2	1	1	1	1	2	1	0	0	1	1	1	1	1	0	0	2	0	0	0	0	2	1	1	2	2	0	0	0	2	0	0	2	0	0	0	1	0	0	1	0	0
8	1	1	1	0	1	0	0	1	1	0	1	0	2	2	0	0	1	1	0	1	0	0	0	2	0	0	0	0	2	1	2	0	1	2	0	2	1	0	0	1	1	0	0	1	0	1	1	0	0
9	0	0	0	1	0	0	0	0	2	2	0	1	1	0	0	0	1	1	1	1	0	0	0	2	0	0	0	1	2	1	2	0	0	2	0	2	2	1	1	1	0	0	0	0	0	0	0	0	0
10	0	1	0	0	0	0	2	2	1	1	0	0	0	0	0	0	1	2	0	0	0	0	0	2	0	1	0	1	2	1	1	1	1	1	1	1	2	0	0	1	0	0	0	2	0	1	1	1	0
11	0	1	0	1	0	0	1	2	1	0	0	0	0	0	0	0	0	0	0	2	0	1	1	1	1	1	0	0	1	0	1	2	2	0	0	1	1	1	1	0	0	1	0	0	0	0	0	0	0
12	1	2	1	2	0	0	1	1	1	1	0	1	1	1	0	0	1	1	1	1	0	0	0	2	0	0	1	0	2	0	0	0	1	0	0	2	1	0	0	1	1	0	0	1	1	0	1	0	1
13	0	1	0	0	0	0	2	2	0	0	0	0	0	0	0	0	1	2	0	1	0	0	0	2	0	0	0	0	2	2	0	2	1	2	0	2	1	1	1	0	0	1	1	2	1	1	0	1	0
14	1	1	0	1	0	0	1	1	1	1	1	0	1	1	0	0	1	1	1	1	1	0	1	1	1	1	0	1	1	1	1	0	0	2	1	2	1	0	0	0	1	1	0	1	1	0	0	0	1
15	1	1	2	0	1	0	0	0	2	2	0	1	1	0	0	1	2	0	0	1	0	1	0	2	0	0	0	0	2	2	0	0	1	2	0	2	2	0	0	1	1	1	0	1	0	0	1	0	0
16	0	1	0	0	0	0	2	2	1	0	2	0	1	0	0	0	1	1	1	1	0	0	0	2	0	1	0	0	2	1	2	1	1	1	0	1	2	0	0	1	0	0	0	1	0	0	0	0	1
17	1	2	1	1	0	0	0	1	2	1	0	0	0	0	0	0	1	1	0	1	0	0	0	2	0	0	0	0	2	2	0	2	2	0	0	1	2	0	1	0	2	1	1	2	1	0	1	0	0
18	1	0	1	0	1	0	2	2	1	1	0	0	0	0	0	0	1	1	0	2	0	0	0	2	0	0	0	1	2	1	2	2	2	1	0	1	2	0	0	1	0	0	0	2	0	2	0	0	1
19	0	2	0	1	0	0	1	2	1	0	1	1	2	2	0	0	1	0	0	2	0	1	1	1	1	1	0	0	2	2	1	2	2	0	0	1	1	0	0	0	0	0	0	2	1	1	0	0	1
20	1	1	0	1	0	0	1	2	1	0	1	0	0	0	0	0	1	0	0	1	0	0	0	2	0	0	0	0	2	2	0	1	2	1	0	2	1	0	0	1	0	0	0	2	0	0	0	0	0
21	0	1	0	0	0	0	1	2	2	1	0	1	1	0	0	0	1	0	0	2	0	1	0	2	0	0	0	0	2	2	0	2	1	1	1	2	1	0	0	0	0	0	0	2	0	1	0	0	0
22	0	0	0	0	0	1	1	2	2	0	1	0	1	1	0	0	2	0	0	2	0	0	0	2	0	1	0	2	2	1	1	1	1	1	0	2	1	0	1	0	1	0	0	1	0	0	0	0	0
23	0	1	0	1	0	0	2	2	2	1	1	1	1	0	0	1	1	0	0	2	0	0	0	2	0	1	0	1	2	2	1	1	0	2	1	2	0	0	0	0	0	0	0	2	1	0	0	0	1
24	0	1	0	1	0	0	1	1	1	1	1	0	0	0	0	0	2	1	0	2	1	0	1	1	0	1	0	1	1	1	1	1	1	0	0	1	0	0	0	0	0	0	0	2	0	2	0	1	0
25	1	0	0	0	0	2	2	2	1	1	0	0	0	0	0	0	0	2	1	0	1	0	0	2	0	0	0	0	2	0	0	1	0	2	2	2	2	0	0	1	0	0	0	2	0	0	0	0	0
26	1	1	0	1	0	0	1	1	1	1	1	0	1	1	0	0	2	0	0	1	0	0	0	2	0	1	0	0	2	2	2	1	0	1	1	1	1	0	0	1	0	1	0	1	0	0	0	0	0
27	1	0	0	0	0	0	1	0	2	1	1	0	1	1	0	0	1	2	0	1	1	0	0	2	0	0	0	1	2	2	0	1	1	1	0	2	1	0	0	0	0	0	0	2	0	2	0	1	0
28	0	1	0	0	0	0	0	1	2	1	0	0	0	0	0	0	0	0	0	2	0	1	1	1	1	2	0	0	1	1	2	0	0	1	0	0	0	0	0	0	0	0	0	2	1	0	0	0	1
29	0	1	0	0	0	0	1	1	2	1	0	1	1	0	0	1	0	0	0	2	0	0	0	2	0	0	0	0	2	1	0	2	2	1	0	2	0	0	0	0	0	1	1	1	1	1	0	0	1
30	1	2	0	0	0	0	2	2	1	1	1	1	1	0	0	0	0	2	1	1	1	0	1	1	0	0	0	0	2	2	1	0	0	2	0	1	1	0	0	0	0	1	1	2	1	2	0	0	0
31	0	1	0	0	0	0	1	2	2	2	0	0	1	1	0	0	0	0	1	1	1	0	0	2	0	1	0	2	1	1	2	1	1	2	0	2	1	0	0	0	0	0	0	1	0	0	0	0	0
32	0	1	0	1	0	0	1	1	2	2	1	0	1	1	0	0	0	2	2	0	0	0	0	2	0	1	0	0	2	1	2	1	2	1	0	2	1	0	0	0	0	0	0	2	0	1	0	0	0
33	1	1	0	1	0	1	1	2	2	1	0	1	1	0	0	0	2	1	1	1	0	0	0	2	0	0	0	1	2	1	2	2	1	1	1	1	1	0	0	0	0	1	0	0	2	0	0	0	0
34	1	2	1	1	0	0	0	1	2	1	0	1	1	1	0	0	1	1	0	2	0	1	0	2	0	0	0	0	2	2	0	1	1	2	2	2	1	0	0	1	0	0	0	1	0	0	0	0	1
35	0	1	0	0	0	0	1	1	2	2	0	1	1	0	0	1	2	0	0	2	0	0	0	2	0	0	0	0	2	2	2	1	1	2	0	1	0	0	0	0	0	0	0	2	0	0	0	0	0
36	1	2	0	0	0	0	1	1	1	1	1	0	0	0	0	0	1	0	1	1	1	1	1	1	0	0	0	1	1	1	2	1	1	0	0	0	1	0	0	1	0	0	0	2	0	0	0	0	0
37	1	0	0	0	0	0	0	1	2	1	0	1	1	1	0	0	1	1	1	1	1	0	1	1	0	1	0	0	2	2	1	1	0	1	1	1	1	0	0	0	0	0	0	2	1	0	0	0	0
38	1	2	0	2	0	0	2	2	1	1	0	2	2	0	1	1	2	0	0	2	0	0	0	2	0	0	0	2	2	2	0	1	1	2	1	2	2	0	0	0	0	1	1	2	1	1	0	0	0
39	0	2	1	1	0	0	1	1	1	1	0	0	1	1	0	0	2	0	0	2	0	2	0	2	0	0	0	0	2	2	1	2	2	1	0	1	2	0	0	0	0	0	0	2	1	1	2	0	0
40	0	1	0	0	0	0	1	2	1	0	0	0	0	0	0	0	0	0	0	2	0	0	0	2	0	0	0	1	2	2	1	1	1	1	0	1	0	0	0	0	0	0	0	1	0	0	0	2	0
41	0	0	0	0	0	1	1	2	1	0	1	0	1	1	0	0	0	1	0	1	0	1	0	2	0	0	0	0	2	2	1	2	1	2	2	2	2	0	0	1	0	1	1	1	1	1	1	0	0
42	1	0	0	0	0	0	0	0	2	2	0	0	0	0	0	0	0	2	2	0	0	2	0	2	0	0	0	0	2	2	1	2	1	2	0	2	2	0	0	2	0	2	2	2	1	1	0	0	0
43	0	1	2	0	1	0	2	2	0	0	2	0	1	0	0	0	2	1	1	1	1	1	1	1	1	1	0	2	2	2	0	1	1	0	0	1	0	0	0	0	0	0	0	2	0	2	0	1	0
44	1	1	0	0	0	1	1	2	1	0	1	0	1	0	1	0	0	0	0	2	0	0	0	2	0	1	0	0	2	2	0	1	1	2	0	2	0	0	0	1	0	1	1	1	1	0	0	0	0
45	0	2	0	0	0	0	1	1	2	2	0	0	1	1	0	0	1	1	1	1	1	0	0	2	0	0	0	1	2	1	2	0	0	2	0	2	0	0	0	1	0	1	0	1	2	1	0	0	1
46	1	1	0	1	0	0	0	1	2	2	0	0	0	0	0	0	2	1	1	1	0	0	2	0	0	0	0	1	1	1	2	1	1	2	1	2	2	0	0	2	0	1	1	1	1	0	0	0	0
47	1	0	0	0	0	1	0	0	2	2	0	0	0	0	0	0	1	2	0	1	0	0	0	2	0	0	0	1	1	0	2	1	2	1	0	2	1	0	0	0	0	1	1	1	0	1	1	0	0
48	1	1	0	0	0	1	2	2	2	1	0	0	0	0	0	0	1	1	1	0	0	1	0	2	0	0	0	0	2	2	0	2	2	1	1	1	0	0	0	0	0	0	0	1	1	1	0	0	0
49	1	2	0	1	0	0	1	1	2	2	1	2	2	1	0	1	1	0	0	2	0	1	0	2	0	0	0	0	2	1	1	1	1	2	1	1	2	0	0	1	0	0	0	1	1	0	0	0	1
50	1	2	0	0	0	0	1	1	2	2	0	0	0	0	0	0	1	1	0	1	0	0	0	2	0	0	0	0	2	2	1	1	1	2	1	2	2	0	1	1	1	0	0	2	0	2	0	0	0
51	1	2	0	0	0	0	0	1	1	1	1	1	2	1	0	1	1	2	1	0	0	0	0	2	0	0	1	0	2	1	0	2	1	1	1	1	1	0	0	0	0	0	0	1	0	0	1	0	0
52	0	0	0	0	0	0	2	2	2	1	1	0	0	0	0	0	1	1	1	1	1	0	0	2	0	0	0	1	2	1	2	2	1	0	0	1	2	0	0	1	0	0	0	1	0	1	0	1	0
53	0	2	0	0	0	0	0	1	2	2	0	1	1	0	0	1	1	2	1	0	1	0	0	2	0	0	0	1	1	1	1	1	1	1	0	1	2	0	0	0	0	1	1	2	2	0	0	0	0
54	1	1	0	0	0	1	1	2	1	0	0	1	1	0	0	1	1	1	1	1	1	0	0	2	0	0	0	0	2	1	0	1	1	1	0	1	1	0	0	0	0	0	0	2	0	1	0	0	0
55	1	0	0	0	0	0	1	1	2	2	0	0	0	0	0	0	0	2	0	1	0	0	0	2	0	0	0	1	1	0	1	0	0	2	1	2	1	0	0	0	0	2	1	2	1	0	0	0	1
56	1	1	0	1	0	0	0	0	2	2	0	0	0	0	0	0	2	1	1	1	1	0	0	2	0	0	0	0	2	1	1	2	2	0	0	0	0	0	0	0	0	0	0	2	1	0	0	0	0
57	1	1	0	0	0	1	2	2	2	1	0	0	0	0	0	0	1	2	0	0	0	0	0	2	0	1	0	0	1	0	1	2	1	2	2	2	2	0	0	1	0	1	0	1	1	1	0	0	1
58	1	1	0	0	0	0	1	2	1	0	0	1	2	2	0	0	0	0	0	2	0	0	0	2	0	0	0	2	2	1	1	0	1	1	0	2	2	0	0	1	0	1	1	1	1	1	0	0	0
59	1	2	0	0	0	0	2	2	0	0	1	1	1	0	0	0	1	1	0	1	0	1	0	2	0	0	0	0	2	2	0	0	0	1	0	1	1	1	1	0	1	0	0	0	0	0	0	0	0
60	1	1	0	0	0	0	2	2	1	0	1	0	0	0	0	0	2	0	0	2	0	0	0	2	0	0	0	0	2	1	0	0	0	2	0	2	1	1	1	0	0	0	0	2	0	0	0	0	0
61	0	1	0	0	0	0	1	2	2	1	0	0	1	1	0	0	2	2	0	1	0	1	0	2	0	0	0	1	1	1	2	0	0	2	0	1	1	0	0	1	0	1	1	2	1	0	0	1	0
62	0	0	0	0	0	1	0	1	2	0	1	0	2	1	0	0	1	1	2	0	1	0	0	2	0	1	0	0	2	1	0	2	2	0	0	1	0	0	0	0	0	1	1	2	1	0	0	0	1
63	0	2	0	2	0	0	0	1	2	1	1	0	0	0	0	0	1	1	0	1	0	0	0	2	0	0	0	0	2	2	0	2	2	0	0	1	2	0	0	1	0	0	0	1	1	0	1	0	1
64	0	1	0	0	0	0	1	1	1	1	0	0	1	1	0	0	2	2	1	1	1	0	1	1	0	0	0	1	2	0	1	1	0	2	0	2	0	0	0	1	0	1	0	1	0	0	0	0	0
65	1	1	0	1	0	0	1	1	0	0	1	0	2	2	0	0	2	2	2	0	1	0	0	2	0	1	0	0	2	2	1	1	0	1	0	1	2	0	0	1	0	0	0	2	0	0	0	0	0
66	0	1	0	1	0	0	0	1	2	1	0	0	0	0	0	0	1	0	0	2	0	2	1	1	1	1	0	0	2	2	0	0	1	2	0	2	2	0	0	1	0	1	1	2	0	0	0	0	1
67	0	1	0	0	0	0	1	1	1	1	1	0	1	1	0	0	1	2	1	0	1	0	0	2	0	0	0	0	2	1	0	1	1	0	0	1	1	0	0	1	0	1	0	1	0	0	0	0	0
68	1	1	0	0	0	1	0	1	2	1	0	1	1	0	0	1	1	1	1	1	0	0	1	1	0	1	0	0	1	1	2	1	1	2	1	2	2	0	0	1	0	1	1	2	0	2	0	0	0
69	1	1	1	1	0	1	2	2	2	2	0	0	1	1	0	0	1	1	1	1	0	0	0	2	0	0	0	0	2	1	1	0	0	2	0	2	1	0	0	1	0	0	0	1	1	1	0	0	0
70	1	2	1	0	1	1	1	2	1	0	0	1	2	2	0	0	1	1	1	0	1	0	0	2	0	1	0	0	1	1	0	2	1	0	0	1	1	0	0	2	0	2	2	2	1	1	0	1	0
71	0	1	0	1	0	0	2	2	1	0	0	0	0	0	0	0	0	1	1	1	1	0	0	2	0	2	0	1	1	0	2	1	2	1	0	2	0	0	0	0	0	2	2	2	1	1	0	0	0
72	0	2	1	0	0	0	2	2	1	1	0	0	0	0	0	0	1	0	1	1	0	0	0	2	0	0	0	0	2	2	0	1	1	1	0	1	0	0	0	0	0	1	0	1	0	0	1	0	0
73	0	1	0	0	0	0	2	2	0	0	0	0	1	1	0	0	1	1	1	1	0	1	0	2	0	0	0	1	1	1	1	1	1	1	0	1	2	0	0	1	0	0	0	2	1	1	0	1	0
74	0	1	0	0	0	1	1	1	1	0	1	0	1	1	0	0	0	0	0	2	0	0	0	2	0	0	0	0	1	1	2	2	1	1	1	1	2	0	0	1	1	2	2	2	0	1	0	1	0
75	1	0	0	0	0	1	2	2	0	0	2	0	1	1	0	0	0	2	1	1	1	0	0	2	0	0	0	2	1	0	2	1	1	2	1	2	1	0	1	0	1	0	0	2	0	1	1	0	1
76	1	1	0	1	0	0	1	1	1	1	0	0	0	0	0	0	0	1	0	1	0	0	0	2	0	0	0	0	2	0	1	0	0	1	0	2	2	0	1	0	1	0	0	2	1	1	0	0	0
77	0	2	0	0	0	0	1	2	2	1	0	1	1	0	0	1	2	0	0	1	0	1	0	2	0	0	0	0	2	0	1	1	1	2	1	2	0	0	0	0	0	0	0	2	0	0	0	0	0
78	1	1	1	1	0	0	1	1	0	0	2	0	1	1	0	0	2	0	0	2	0	0	0	2	0	1	0	0	2	0	0	2	2	1	1	2	1	0	0	0	0	0	0	2	0	2	1	0	1
79	0	0	0	0	0	1	2	2	1	1	1	1	2	1	0	0	1	1	0	2	0	0	0	2	0	0	0	1	2	1	1	1	1	2	1	1	1	1	1	0	0	0	0	2	1	0	0	0	0
80	0	0	0	0	0	1	1	2	2	1	0	0	0	0	0	0	2	0	0	2	0	0	1	1	1	1	1	1	2	1	0	1	1	2	1	1	1	0	0	1	0	0	0	1	0	0	0	0	1
81	0	1	0	1	0	0	1	2	1	0	1	0	2	1	1	0	0	0	0	2	0	0	0	2	0	1	0	0	1	0	1	2	2	2	1	2	1	1	1	0	0	0	0	2	1	0	0	0	0
82	1	0	1	0	0	1	2	2	1	1	1	0	0	0	0	0	0	2	2	0	0	0	0	2	0	0	0	0	2	2	0	1	1	2	2	2	0	0	0	0	0	1	0	1	1	0	0	0	0
83	1	1	0	0	0	0	1	2	1	0	1	0	0	0	0	0	1	1	0	1	0	1	0	2	0	0	0	0	2	2	1	0	1	2	0	2	2	1	1	1	0	0	0	2	0	0	0	0	1
84	1	0	0	0	0	0	1	1	1	1	0	0	0	0	0	0	1	0	1	1	1	1	0	2	0	0	1	0	2	0	0	1	1	1	0	1	2	0	0	1	0	1	1	1	1	2	0	2	0
85	1	0	0	0	0	0	2	2	1	1	1	0	0	0	0	0	1	0	0	1	0	0	1	1	0	1	0	2	1	1	2	1	1	2	2	2	1	0	0	1	0	1	1	1	1	0	0	2	0
86	0	1	0	1	0	0	1	1	1	1	1	1	2	1	0	1	2	2	1	1	1	0	1	1	0	0	0	0	2	2	0	0	0	2	1	2	2	0	0	2	0	0	0	1	0	0	1	0	0
87	1	1	0	0	0	1	0	0	2	2	0	0	0	0	0	0	1	2	0	0	0	1	0	2	0	0	1	0	2	1	0	0	0	2	0	2	2	0	0	2	0	1	1	2	0	0	0	0	0
88	0	1	1	1	0	0	2	2	1	1	1	2	2	1	0	1	2	1	1	1	1	0	2	0	0	0	0	0	2	1	0	1	1	1	0	1	1	0	0	1	0	1	1	1	0	0	0	0	0
89	0	2	1	1	0	0	0	0	2	2	0	1	1	1	0	0	1	1	1	1	0	1	0	2	0	0	0	0	2	0	0	1	1	1	0	1	2	0	0	2	0	0	0	2	2	0	0	0	0
90	0	2	0	1	0	0	0	0	2	2	0	0	0	0	0	0	1	0	0	2	0	1	0	2	0	0	0	0	2	2	0	2	1	1	0	1	2	0	0	2	0	1	1	2	0	0	0	0	1
91	1	0	0	0	0	0	1	2	1	0	0	0	1	1	0	0	1	1	1	1	0	0	0	2	0	0	0	0	2	2	0	1	0	1	0	1	1	0	0	0	0	0	0	1	0	1	0	0	0
92	1	1	0	0	0	0	0	0	2	2	0	0	0	0	0	0	1	2	2	0	0	0	0	2	0	0	0	0	2	1	1	1	1	0	0	1	2	0	0	1	0	1	1	1	1	1	0	0	0
93	0	0	0	0	0	1	0	1	2	1	0	0	0	0	0	0	2	0	1	1	1	1	0	2	0	0	0	0	2	2	1	1	1	0	0	1	2	0	0	1	0	1	1	2	1	0	0	0	0
94	0	2	1	0	0	1	1	2	1	0	1	0	0	0	0	0	1	1	0	2	0	0	1	1	0	1	0	0	2	2	1	0	2	0	0	1	2	0	0	2	1	0	0	1	0	0	0	0	0
95	1	1	0	0	0	1	1	0	2	1	1	1	1	1	0	0	2	1	1	1	1	0	0	2	0	0	2	1	2	0	1	1	1	2	1	1	1	1	1	0	0	0	0	2	0	2	0	1	0
96	0	0	0	0	0	0	1	2	2	0	0	1	1	0	0	0	2	0	0	2	0	1	0	2	0	0	0	1	2	1	2	2	1	2	0	2	2	0	1	0	1	1	0	1	1	0	0	0	1
97	1	0	0	0	0	1	2	2	1	1	0	1	1	0	0	0	0	2	1	0	1	0	0	2	0	0	0	1	1	1	2	1	1	2	0	2	1	1	1	0	0	0	0	1	0	1	1	0	0
98	1	1	0	1	0	0	1	2	2	2	0	0	1	1	0	0	2	0	0	2	0	0	1	1	0	1	0	0	2	2	0	1	1	0	0	0	0	0	0	0	0	0	0	1	1	0	0	0	1
99	0	2	0	0	0	0	2	2	0	0	0	0	0	0	0	0	0	0	1	1	1	0	1	1	0	0	0	0	2	1	0	2	2	0	0	0	0	0	0	0	0	0	0	1	0	0	0	1	0
100	1	2	1	1	0	0	1	2	1	0	0	0	1	1	0	0	0	0	0	2	0	1	0	2	0	0	0	1	2	1	0	1	1	0	0	1	2	0	0	0	0	0	1	2	1	1	0	0	0
101	1	0	0	0	0	0	1	2	2	1	0	0	0	0	0	0	1	0	1	1	1	0	0	2	0	1	0	1	1	1	1	2	2	0	0	0	1	0	0	0	0	0	0	1	0	0	0	0	1
102	0	1	0	2	0	0	2	2	1	1	1	0	0	0	0	0	0	0	0	2	0	0	0	2	0	1	0	0	1	1	2	2	2	2	0	2	2	0	0	1	0	0	0	2	1	0	0	0	0
103	1	1	1	0	1	2	1	2	2	1	0	0	1	1	0	0	1	1	1	1	1	1	1	2	0	0	0	0	2	1	0	1	1	2	1	2	2	0	0	2	0	0	0	1	0	0	1	0	0
104	1	2	0	0	0	0	2	2	0	0	0	0	1	1	0	0	0	1	1	1	1	0	0	2	0	0	0	0	2	2	0	1	1	0	0	1	1	0	0	0	0	1	1	2	1	1	0	0	1
105	1	1	1	1	0	0	1	1	2	1	0	0	2	2	0	0	2	1	1	1	1	0	0	2	0	1	0	0	1	1	2	1	1	1	0	1	2	0	0	2	0	1	1	1	1	2	0	1	0
106	1	1	0	0	0	0	1	1	1	0	2	1	2	0	0	1	1	1	1	1	1	0	0	2	0	0	1	0	2	1	0	0	0	1	1	2	1	0	0	2	0	0	0	1	0	0	0	0	0
107	1	0	0	0	0	1	2	2	1	1	1	1	1	0	0	1	2	0	0	2	0	0	1	1	0	1	0	1	1	0	2	2	2	2	0	2	2	0	0	1	0	0	0	2	0	0	0	0	0
108	0	2	0	0	0	0	0	0	2	2	0	0	0	0	0	0	0	0	0	2	0	0	0	2	0	0	1	1	2	2	0	0	0	2	0	2	1	0	0	1	0	1	1	2	0	1	0	0	0
109	1	2	0	0	0	0	2	2	1	0	1	0	1	1	0	0	1	1	1	1	1	1	1	1	1	1	1	0	2	1	0	0	1	0	0	2	0	0	0	0	0	0	0	1	0	1	1	0	1
110	1	1	0	1	0	0	2	2	1	1	1	0	1	0	0	0	2	1	0	2	0	0	0	2	0	0	0	1	2	0	1	2	1	0	0	1	1	1	0	0	0	1	1	1	1	1	0	0	0
111	0	1	0	0	0	1	2	2	0	0	0	1	1	0	1	0	1	2	2	0	0	0	0	2	0	0	0	0	2	2	0	0	1	1	0	2	0	0	0	0	0	0	0	2	0	0	0	0	1
112	1	1	0	1	0	0	2	2	1	1	1	0	0	0	0	0	2	1	1	1	0	0	0	2	0	0	0	0	1	1	1	2	2	0	0	1	0	0	0	0	0	0	0	2	0	1	0	0	0
113	0	2	0	0	0	0	2	2	1	0	1	0	1	1	0	0	0	0	0	2	0	0	0	2	0	0	0	1	2	1	2	0	1	1	0	1	1	0	0	0	0	0	0	2	2	0	0	0	1
114	1	1	0	1	0	0	1	1	1	1	0	0	1	0	0	0	2	0	1	1	1	0	0	2	0	0	0	0	2	1	0	1	1	2	1	2	2	0	0	0	1	1	1	2	0	0	0	0	0
115	0	0	0	0	0	0	0	0	2	2	0	0	1	0	0	0	2	0	0	2	0	1	0	2	0	1	0	1	1	1	1	2	2	1	0	0	0	0	0	0	0	0	0	1	0	0	0	0	0
116	1	0	0	0	0	1	2	2	0	0	0	0	0	0	0	0	1	1	1	1	1	0	1	1	0	0	0	1	2	0	1	1	1	0	0	1	1	0	0	1	0	0	0	2	1	0	0	0	1
117	1	2	0	0	0	1	1	2	1	0	1	1	1	1	0	0	2	0	0	2	0	1	0	2	0	0	0	0	1	1	1	1	1	1	1	1	2	0	0	1	0	0	0	2	1	1	0	1	0
118	1	1	0	0	0	0	0	0	2	2	0	1	1	1	0	0	1	1	2	0	2	0	1	1	1	1	0	1	1	1	1	0	1	0	0	2	1	0	0	0	1	0	0	2	1	1	0	0	0
119	1	1	1	1	0	0	1	2	1	0	1	0	1	1	0	0	1	1	1	1	0	0	0	2	0	1	0	0	2	1	1	1	2	1	0	1	2	0	0	2	1	0	0	2	0	0	0	0	0
120	1	0	0	0	0	0	1	1	1	1	0	0	1	1	0	0	1	1	2	0	2	1	0	2	0	0	0	1	1	1	2	0	0	1	0	1	2	0	0	2	0	0	0	1	0	0	0	0	0
121	0	2	0	1	0	0	1	2	2	1	0	0	1	1	0	0	1	0	0	2	0	0	1	1	0	0	0	1	1	1	1	1	2	1	0	2	1	0	0	1	0	0	0	1	0	0	2	0	0
122	1	1	0	1	0	0	0	0	2	2	0	0	1	0	1	0	2	0	0	1	0	0	0	2	0	0	0	1	2	0	1	2	2	0	0	1	1	0	0	0	0	0	0	2	1	0	0	0	0
123	1	2	0	0	0	0	2	2	1	0	1	0	1	1	0	0	2	1	1	1	0	1	0	2	0	0	1	1	2	1	0	1	1	1	0	1	1	1	1	0	0	0	0	2	0	0	0	0	0
124	1	1	0	0	0	1	1	2	1	0	1	0	0	0	0	0	2	2	1	1	1	1	0	2	0	0	0	0	1	0	1	2	1	0	0	2	2	0	0	1	0	0	0	2	0	1	0	0	0
125	0	0	0	1	0	1	2	2	0	0	1	0	0	0	0	0	2	1	1	1	1	0	0	2	0	0	1	0	2	2	0	2	2	0	0	0	1	0	0	0	0	0	0	2	1	0	1	0	0
126	0	1	0	1	0	0	2	2	0	0	2	0	0	0	0	0	0	0	0	2	0	0	0	2	0	0	0	1	1	1	2	2	1	1	1	2	1	1	1	0	0	1	1	1	1	1	0	0	0
127	1	2	1	0	0	0	1	2	1	1	0	1	1	1	0	0	1	1	0	1	0	1	1	1	1	1	0	1	2	1	1	2	2	0	0	1	1	0	0	0	0	0	0	1	1	0	0	0	0
128	0	2	0	0	0	0	1	1	2	2	0	0	1	0	0	0	0	2	2	0	1	0	0	2	0	1	1	0	2	1	0	2	1	1	0	1	0	0	0	0	0	0	0	2	0	1	0	0	0
129	1	1	0	0	0	0	2	2	2	2	1	0	1	1	0	0	1	1	0	1	0	1	0	2	0	1	0	0	1	1	0	1	1	2	1	1	1	0	0	0	0	0	0	1	1	1	0	0	0
130	0	0	0	1	0	0	0	0	2	2	0	0	1	1	0	0	2	0	0	2	0	0	0	2	0	1	0	1	0	0	2	0	0	2	0	2	2	0	0	1	0	0	0	1	0	0	0	0	0
131	0	1	0	1	0	0	0	0	2	2	0	0	1	1	0	0	2	1	1	1	0	0	0	2	0	0	1	0	2	0	0	2	2	1	1	1	2	1	1	1	0	1	1	2	1	1	0	0	0
132	1	0	0	0	0	0	0	0	2	2	0	0	2	2	0	0	2	2	1	1	1	0	1	1	0	0	0	2	1	1	1	2	2	0	0	1	1	0	0	0	0	0	0	1	0	0	0	0	0
133	0	2	1	0	0	0	2	2	1	1	1	0	0	0	0	0	2	1	0	2	0	1	2	0	1	1	0	0	2	2	0	2	1	2	0	2	2	0	0	1	0	1	1	2	1	1	1	1	0
134	0	1	0	1	0	0	1	1	2	2	0	0	0	0	0	0	0	0	0	2	0	1	0	2	0	0	0	0	2	1	1	1	0	1	1	1	0	0	0	0	0	0	0	0	0	0	0	0	0
135	1	1	0	0	0	0	1	2	1	0	1	0	0	0	0	0	2	1	1	1	1	0	0	2	0	0	0	0	2	1	1	1	2	0	0	0	1	0	0	0	0	1	1	2	0	0	0	1	0
136	1	1	0	1	0	0	1	1	1	1	1	1	1	0	0	1	0	2	2	0	0	0	0	2	0	0	0	0	2	1	0	0	1	0	0	2	0	0	0	0	0	0	0	2	1	0	1	0	0
137	1	1	0	0	0	1	2	2	0	0	0	1	1	0	0	1	2	0	0	2	0	0	0	2	0	0	0	1	2	1	1	1	2	1	0	2	1	0	0	0	0	0	0	2	1	1	1	0	0
138	1	1	1	1	0	0	1	1	1	1	1	0	0	0	0	0	1	1	0	1	0	1	1	1	0	1	0	0	2	1	0	1	1	2	0	2	2	0	0	0	0	0	0	2	1	0	0	0	0
139	0	2	1	0	0	1	1	2	2	0	1	0	0	0	0	0	0	2	0	1	0	0	0	2	0	1	0	1	2	2	0	1	1	0	0	1	0	0	0	0	0	1	1	1	1	0	0	1	0
140	1	2	1	1	0	0	1	1	1	1	0	1	1	0	0	1	2	2	1	1	1	1	0	2	0	0	0	0	2	1	0	0	1	2	0	2	0	0	0	0	0	0	0	2	1	0	0	0	0
141	0	0	1	0	1	0	1	1	2	2	0	0	1	0	0	0	2	1	1	1	0	0	0	2	0	0	0	0	2	2	1	2	2	1	0	1	1	1	1	0	0	1	0	1	0	1	0	0	0
142	0	2	0	2	0	0	1	1	1	1	1	0	2	2	0	0	0	0	1	1	1	0	0	2	0	0	0	0	2	1	0	0	0	2	0	2	2	0	0	1	0	0	0	2	0	0	0	0	1
143	0	1	0	1	0	0	1	1	1	1	1	1	0	0	0	0	2	0	0	2	0	0	0	2	0	0	0	1	2	1	1	1	1	1	0	1	2	1	1	0	1	1	1	2	1	2	0	0	0
144	0	1	0	1	0	0	2	2	1	1	0	0	1	1	0	0	2	0	0	2	1	1	0	2	0	0	0	0	2	1	0	1	2	1	0	1	1	0	0	1	0	2	2	2	1	1	0	1	0
145	0	1	1	1	0	0	1	2	1	0	1	0	0	0	0	0	1	0	0	2	0	0	1	1	0	1	0	0	2	1	2	0	0	2	2	2	1	0	0	2	1	0	0	1	1	0	0	0	0
146	0	2	0	0	0	0	1	1	2	1	0	0	0	0	0	0	0	2	1	0	0	0	0	2	0	0	0	1	1	1	2	1	1	1	0	2	1	0	0	0	0	0	0	1	1	0	0	0	0
147	1	1	0	0	0	0	1	1	1	1	1	0	0	0	0	0	1	0	0	2	0	1	1	1	1	1	0	0	1	1	1	2	2	1	0	0	0	0	0	0	0	0	0	2	0	0	1	0	1
148	0	0	0	1	0	1	1	2	1	0	1	1	1	0	0	1	2	1	0	2	1	1	0	2	0	0	1	1	2	1	0	1	1	1	0	1	0	0	0	1	0	0	0	2	1	1	0	0	0
149	0	0	0	0	0	1	2	2	1	1	1	1	2	1	0	1	1	1	0	1	0	1	1	1	0	1	1	0	2	0	0	1	1	0	0	0	0	0	0	0	0	0	0	2	0	1	0	0	0
150	1	2	1	0	0	0	1	1	2	2	0	0	0	0	0	0	1	2	1	1	0	0	0	2	0	0	0	0	2	2	1	2	2	0	0	0	2	0	0	2	0	0	0	2	0	0	0	0	2
151	0	0	0	0	0	0	2	2	0	0	1	0	0	0	0	0	0	1	0	1	0	0	1	1	0	1	0	0	1	1	1	2	1	2	0	2	2	0	0	1	0	1	1	1	1	1	0	0	0
152	0	2	0	0	0	0	1	1	2	2	0	1	1	2	0	0	2	0	0	2	0	0	0	2	0	0	0	0	2	2	0	0	0	1	1	2	1	0	0	2	0	0	0	2	0	0	0	0	0
153	1	0	0	0	0	2	2	2	1	0	1	0	0	0	0	0	1	2	2	0	0	1	1	1	1	1	0	0	2	1	1	2	1	2	2	2	1	0	0	0	0	0	0	0	0	0	0	0	1
154	1	1	0	0	0	0	2	2	1	1	0	1	1	1	0	0	2	0	0	2	0	0	1	1	0	0	1	1	2	0	1	1	1	1	0	2	2	0	0	1	0	1	1	2	1	0	0	1	0
155	1	1	0	0	0	1	0	1	2	1	0	0	0	0	0	0	0	1	0	1	0	0	1	1	0	0	0	0	2	0	1	2	2	1	0	1	1	1	1	0	0	0	0	2	0	0	0	2	0
156	0	0	0	0	0	1	1	2	2	1	0	1	1	1	0	0	2	0	0	2	0	1	1	1	0	0	0	0	2	2	2	0	0	2	0	2	2	1	0	0	0	1	1	2	0	0	1	0	0
157	0	1	1	0	1	1	1	2	1	0	1	1	1	0	0	1	1	0	0	2	0	1	0	2	0	0	0	1	2	1	2	1	0	2	2	2	1	0	0	1	0	1	1	2	0	2	1	0	0
158	1	2	0	0	0	0	1	1	1	1	1	1	1	0	0	1	1	0	0	2	0	0	0	2	0	0	0	1	1	0	1	1	1	2	1	2	1	0	0	1	0	1	0	1	1	1	0	0	0
159	0	1	1	1	0	0	2	2	2	2	1	0	1	1	0	0	0	2	1	0	1	0	0	2	0	1	0	1	2	1	1	2	1	0	0	1	2	0	0	2	0	0	0	2	2	0	0	0	1
160	0	2	0	0	0	0	1	1	2	1	1	0	0	1	0	0	0	1	0	1	0	0	1	1	0	0	0	1	1	1	2	1	1	2	1	2	0	0	0	0	0	0	0	1	0	0	0	1	0
161	1	2	0	0	0	0	2	2	1	1	0	0	0	0	0	0	2	1	0	2	0	2	1	1	1	1	0	0	2	1	1	0	0	1	1	2	1	1	1	0	0	1	1	2	1	2	0	0	0
162	0	1	0	0	0	1	1	1	2	1	0	0	1	0	0	0	1	0	1	1	1	1	0	2	0	0	0	0	2	1	1	1	1	1	0	2	2	0	0	1	0	0	0	1	0	0	0	0	0
163	0	2	0	0	0	0	1	1	2	2	0	1	1	0	0	0	0	1	1	1	1	0	1	1	1	2	0	0	2	2	0	0	1	2	0	2	0	0	0	0	0	1	1	2	0	2	1	1	0
164	1	0	0	0	0	2	1	1	2	2	0	0	1	0	0	0	0	2	0	1	0	0	0	2	0	0	0	1	2	1	2	1	1	0	0	1	0	0	0	0	0	0	0	2	1	0	0	0	0
165	0	2	0	0	0	0	2	2	0	0	1	0	1	1	0	0	0	2	1	1	1	1	1	1	1	1	0	1	2	1	2	1	2	1	0	1	1	0	0	0	0	0	0	2	0	0	0	0	0
166	1	1	0	0	0	0	1	1	2	2	0	1	2	2	0	0	1	1	1	1	1	1	0	2	0	0	0	1	1	1	2	1	1	1	1	1	0	0	0	0	0	0	0	2	0	0	0	1	0
167	0	0	0	0	0	0	1	1	1	1	1	0	1	1	0	0	1	1	1	1	0	0	0	2	0	1	0	0	2	1	0	1	0	2	0	0	1	0	0	1	0	0	0	2	0	1	0	1	1
168	0	2	0	0	0	0	1	1	0	0	0	0	0	0	0	0	2	1	1	1	0	0	0	2	0	0	0	0	2	0	0	2	2	2	1	2	1	0	0	2	0	0	0	2	0	0	1	0	0
169	1	0	0	0	0	1	2	2	1	1	1	1	2	2	0	0	1	1	0	1	0	1	0	2	0	0	0	0	2	2	0	1	1	2	0	2	1	0	0	1	0	2	1	2	1	0	0	1	0
170	1	1	0	1	0	0	1	1	1	1	1	0	0	0	0	0	0	1	1	1	1	1	0	2	0	0	0	0	1	1	1	2	2	2	0	2	0	0	0	0	0	0	0	1	0	0	0	0	1
171	0	0	0	1	0	1	2	2	2	1	1	1	2	2	0	0	1	1	0	1	0	1	0	2	0	0	1	0	2	1	0	2	1	1	0	1	1	0	0	0	0	1	1	2	1	2	0	0	1
172	0	2	0	0	0	0	2	2	1	1	0	0	0	0	0	0	2	0	0	2	0	1	0	2	0	0	0	0	2	1	0	1	2	1	0	1	1	0	0	2	0	0	0	1	0	0	0	0	1
173	0	0	0	1	0	0	2	2	2	1	0	1	1	0	0	1	1	1	1	1	0	1	0	2	0	0	0	0	2	2	1	2	1	1	1	2	2	0	0	1	1	0	0	2	0	0	0	1	0
174	0	1	0	0	0	0	2	2	0	0	0	2	2	1	0	0	2	0	1	1	1	0	0	2	0	1	0	1	2	1	2	0	0	2	0	2	1	1	1	0	0	1	1	2	0	1	0	0	1
175	1	1	0	1	0	0	0	0	2	2	0	1	1	0	0	1	2	0	0	1	0	0	0	2	0	0	0	1	1	0	1	0	1	1	0	2	1	0	0	0	1	2	2	2	0	1	0	0	0
176	0	0	0	0	0	0	0	1	2	1	0	0	0	0	0	0	0	2	2	0	0	0	0	2	0	0	0	1	1	1	1	0	0	2	1	2	1	0	0	1	1	0	0	2	1	0	0	1	0
177	1	1	0	1	0	0	1	1	1	1	1	1	1	0	0	1	1	0	0	2	0	0	0	2	0	1	0	2	1	0	2	1	1	2	0	2	2	0	0	1	0	0	0	1	1	0	0	0	0
178	0	1	0	0	0	1	2	2	0	0	2	1	1	1	0	0	1	1	0	1	0	0	0	2	0	0	0	0	2	1	0	2	2	2	0	2	1	0	0	0	0	0	0	2	0	2	0	0	0
179	0	1	0	1	0	0	1	1	1	1	0	0	0	0	0	0	2	0	0	2	0	2	1	1	1	1	0	1	1	1	2	1	0	2	2	2	2	0	0	1	0	0	0	2	1	1	0	0	1
180	1	1	0	0	0	0	1	1	1	1	1	0	0	0	0	0	1	1	1	1	1	0	0	2	0	0	0	0	1	1	1	1	1	0	0	0	1	1	1	0	0	0	0	2	0	2	0	0	1
181	0	0	0	1	0	1	1	2	2	1	0	0	0	0	0	0	1	0	0	2	0	0	1	1	0	0	0	2	2	1	2	1	1	1	0	2	1	1	1	0	1	0	0	1	1	0	0	0	0
182	0	2	0	0	0	0	1	1	1	1	1	0	1	1	0	0	1	2	1	0	1	0	0	2	0	0	0	0	1	1	0	0	0	2	2	2	1	0	0	1	0	0	0	2	0	0	0	0	0
183	0	1	0	0	0	0	1	1	1	1	0	1	1	0	0	1	1	0	0	2	0	0	1	1	0	0	0	0	2	2	0	2	2	1	1	2	0	0	0	0	1	0	0	2	0	1	0	0	1
184	1	2	0	1	0	0	2	2	0	0	0	0	0	0	0	0	2	0	0	2	0	0	0	2	0	1	0	1	1	1	2	2	2	1	1	2	1	0	0	0	0	1	0	1	1	1	0	1	0
185	1	2	0	0	0	0	0	0	2	2	0	1	2	2	0	0	2	0	0	2	0	1	0	2	0	0	0	2	1	0	2	1	0	2	0	2	0	0	0	1	0	0	0	0	1	0	0	0	0
186	1	2	0	0	0	0	1	1	2	2	0	0	0	0	0	0	1	1	0	1	0	0	0	2	0	0	0	0	2	2	0	1	1	1	0	1	1	0	1	0	1	0	0	1	0	0	0	0	1
187	0	0	0	0	0	1	0	0	2	2	0	0	0	0	0	0	2	2	1	1	1	0	0	2	0	0	0	0	1	1	2	0	1	0	0	2	2	0	0	1	1	1	1	2	0	2	0	0	0
188	1	1	0	0	0	1	2	2	1	1	0	1	1	0	0	0	0	2	0	1	0	0	0	2	0	0	0	0	2	2	0	2	2	0	0	0	1	0	0	1	0	0	0	1	1	1	0	1	0
189	1	0	0	2	0	1	0	1	2	0	1	2	2	2	0	0	0	0	0	2	0	1	0	2	0	0	0	2	2	1	1	1	2	1	0	1	2	0	0	1	0	0	0	1	0	0	0	0	0
190	1	1	0	0	0	1	1	1	2	2	0	0	1	0	0	0	0	2	0	1	0	1	0	2	0	0	1	0	2	1	0	1	2	1	0	1	2	1	1	1	0	1	1	2	1	0	0	0	1
191	0	1	0	0	0	1	0	1	2	1	0	0	1	1	0	0	1	1	1	1	1	1	1	1	0	1	0	0	2	1	0	2	2	1	0	2	1	0	0	1	0	1	1	1	0	0	0	2	0
192	1	1	0	0	0	1	1	1	1	1	1	2	2	1	0	0	0	2	2	0	0	0	0	2	0	0	0	0	1	1	1	1	2	2	1	2	1	0	0	1	0	0	0	2	2	0	0	0	0
193	0	1	0	0	0	0	2	2	0	0	0	0	1	1	0	0	2	0	0	2	0	1	1	1	1	1	1	1	1	0	1	2	2	0	0	0	2	0	0	1	0	0	0	0	2	1	0	0	0
194	0	1	0	0	0	0	1	1	2	2	0	0	0	0	0	0	1	2	1	1	0	1	0	2	0	0	0	0	2	1	0	1	1	2	1	2	2	0	0	0	0	1	1	2	1	2	0	0	0
195	0	1	0	0	0	1	0	0	2	2	0	0	0	0	0	0	2	1	0	2	1	1	0	2	0	0	1	0	2	0	0	1	1	1	0	2	1	0	0	1	0	0	1	2	1	1	0	0	0
196	1	2	0	0	0	0	0	0	2	1	1	2	2	1	0	1	0	1	0	1	0	0	0	2	0	0	0	1	2	0	1	1	1	2	1	1	0	0	0	0	0	1	0	1	1	0	0	0	0
197	1	2	0	0	0	0	2	2	0	0	0	0	1	1	0	0	1	2	1	0	1	2	1	1	1	1	0	1	2	2	0	2	2	0	0	1	1	0	0	1	0	1	0	1	0	1	0	0	0
198	0	1	0	0	0	1	2	2	0	0	0	0	0	0	0	0	1	2	1	0	1	1	0	2	0	0	0	0	2	2	1	1	1	0	0	1	1	0	0	0	0	0	0	2	0	0	0	0	0
199	1	1	0	0	0	0	1	1	1	1	1	1	1	0	0	0	2	2	2	0	1	1	1	1	1	1	0	1	2	0	1	1	1	1	0	1	2	1	1	1	0	0	0	2	0	0	0	0	0
200	1	0	0	1	0	0	2	2	0	0	0	0	0	0	0	0	2	0	0	2	0	1	1	1	0	0	0	2	2	2	0	1	1	2	0	2	1	0	0	0	0	0	0	2	0	0	0	1	0
201	0	1	0	1	0	0	2	2	1	1	0	0	0	0	0	0	0	1	0	1	0	1	1	1	1	1	0	1	2	1	2	2	2	1	1	1	0	0	0	1	0	1	1	1	1	0	0	0	0
202	0	0	0	0	0	2	2	2	1	0	0	0	0	0	0	0	1	2	2	0	2	0	1	1	0	0	0	0	2	2	1	1	1	1	0	1	1	0	0	1	0	0	0	2	1	0	0	0	0
203	1	2	0	0	0	0	1	1	2	1	0	0	0	0	0	0	0	1	1	1	1	0	0	2	0	1	0	0	2	2	1	1	1	1	1	2	2	0	0	0	0	0	0	1	0	0	0	0	0
204	1	1	0	1	0	0	0	0	2	2	0	1	1	0	0	1	1	0	0	1	0	1	1	1	1	1	0	0	2	0	0	0	0	2	0	2	1	0	0	2	0	1	0	1	0	0	0	0	0
205	0	1	0	0	0	0	1	1	1	1	0	0	1	1	0	0	0	1	1	1	1	0	1	1	0	0	0	0	2	2	0	0	1	1	0	2	1	0	0	0	0	0	0	2	0	2	0	0	0
206	0	1	0	0	0	0	1	1	2	2	0	0	0	0	0	0	1	2	1	0	1	0	0	2	0	0	0	0	1	1	1	2	2	1	1	1	0	0	0	0	0	0	0	2	1	1	0	0	0
207	1	2	0	0	0	0	1	2	1	0	1	0	1	1	0	0	1	0	1	1	1	0	0	2	0	0	0	0	2	1	0	2	2	0	0	1	0	0	0	1	0	1	0	1	0	0	0	0	0
208	1	1	0	1	0	0	1	1	2	2	0	0	1	1	0	0	1	2	1	1	0	1	0	2	0	0	0	0	2	1	1	1	2	1	0	1	1	0	0	2	0	0	0	2	0	0	0	1	0
209	1	2	0	1	0	0	0	1	2	1	0	0	0	0	0	0	0	0	0	2	0	0	1	1	0	0	0	0	2	2	0	1	1	2	0	2	2	0	0	1	1	0	0	2	0	0	0	0	2
210	0	1	0	0	0	0	1	2	1	0	0	0	0	0	0	0	1	1	1	1	0	1	1	1	0	0	0	0	2	1	0	1	1	0	0	0	1	0	0	0	0	1	1	2	1	1	1	0	0
211	0	0	0	0	0	0	0	0	2	2	0	1	2	1	0	0	1	0	1	1	1	0	0	2	0	1	0	0	2	0	0	1	1	1	0	1	0	0	0	1	0	0	1	1	0	1	0	0	0
212	1	1	1	1	0	1	2	2	0	0	0	0	0	0	0	0	0	2	2	0	0	0	0	2	0	1	0	0	2	1	0	1	1	1	0	1	2	0	1	0	2	0	0	1	0	0	1	1	0
213	0	0	0	0	0	1	2	2	1	1	1	2	2	0	0	1	2	0	0	2	0	0	1	1	0	0	0	0	2	2	0	1	1	2	0	2	2	0	0	1	0	0	0	2	0	0	0	0	1
214	1	2	0	0	0	0	1	1	2	2	0	0	1	1	0	0	1	2	1	1	0	1	0	2	0	1	1	1	2	1	0	1	1	1	1	1	1	0	0	2	0	0	0	1	1	1	0	0	0
215	1	2	1	2	0	0	1	1	1	1	0	0	1	1	0	0	1	1	1	1	1	0	0	2	0	1	0	0	2	1	1	0	2	0	0	1	1	0	0	0	0	0	0	1	0	0	1	0	0
216	1	2	0	0	0	0	0	0	2	2	0	0	0	0	0	0	0	0	0	2	0	0	1	1	1	2	0	0	2	1	0	1	1	1	1	2	2	0	0	1	0	0	0	2	0	2	0	1	0
217	0	1	1	1	1	1	1	1	1	1	1	0	0	0	0	0	2	1	1	1	0	0	1	1	0	0	0	0	2	2	0	0	1	1	0	1	1	0	0	0	0	0	0	0	0	0	0	0	1
218	0	1	0	1	0	0	2	2	1	1	1	1	2	1	0	0	0	0	1	1	1	1	0	2	0	1	0	0	1	1	0	1	2	1	0	2	2	0	0	0	1	0	0	0	0	0	0	1	0
219	0	0	0	0	0	0	2	2	1	0	1	1	0	0	0	0	1	0	2	0	1	1	0	2	0	0	0	0	2	1	0	1	1	1	1	1	2	0	0	0	0	0	0	2	0	0	0	0	0
220	1	1	0	1	0	0	1	1	2	2	0	1	0	0	0	0	0	2	1	0	0	0	1	1	1	1	0	0	2	1	1	2	1	0	0	2	0	0	0	0	0	0	0	0	0	0	0	0	0
221	1	0	1	0	1	0	1	1	1	1	1	0	1	1	0	0	1	1	0	1	0	1	1	1	1	1	0	2	0	0	2	0	0	1	0	2	1	0	0	1	0	0	0	2	1	0	0	0	1
222	0	2	1	0	0	0	2	2	1	1	0	2	2	0	0	1	0	2	0	1	0	0	0	2	0	0	0	0	2	0	0	1	1	1	0	2	2	1	1	0	1	0	0	1	0	0	0	1	0
223	1	2	0	0	0	0	1	1	1	1	1	0	0	0	0	0	0	1	0	1	0	1	0	2	0	0	0	1	2	2	1	0	1	1	0	2	0	0	0	0	0	0	0	1	1	0	0	1	0
224	0	1	0	0	0	0	0	0	2	2	0	0	0	0	0	0	1	0	0	2	0	0	0	2	0	0	0	1	2	0	1	0	0	2	1	2	0	0	0	1	0	2	2	2	1	1	0	0	0
225	1	0	0	0	0	2	1	1	1	1	0	1	2	2	0	0	0	0	0	2	0	1	1	1	0	1	0	1	1	1	1	2	2	1	0	1	2	0	0	2	0	2	2	2	1	1	0	0	0
226	1	1	0	0	0	0	1	1	1	1	1	0	0	0	0	0	0	2	2	0	0	1	0	2	0	0	0	0	2	2	0	1	0	2	2	2	1	0	0	2	0	0	0	1	0	0	0	0	1
227	1	0	0	0	0	0	1	1	2	2	0	0	0	0	0	0	0	2	0	2	0	0	0	2	0	1	0	1	2	1	2	2	2	0	0	0	2	1	0	0	0	1	1	2	0	0	0	2	0
228	1	2	0	0	0	0	2	2	2	2	0	0	1	1	0	0	0	0	1	1	1	0	0	2	0	0	1	1	1	0	1	1	1	0	0	1	1	0	0	1	0	1	1	2	0	0	1	0	0
229	1	1	0	1	0	0	1	2	1	0	1	0	1	1	0	0	2	1	0	2	1	1	1	1	1	1	1	1	2	0	1	0	0	2	0	2	2	0	0	0	0	1	0	0	0	1	0	0	0
230	1	1	0	0	0	0	1	1	1	1	0	1	1	0	0	1	1	0	1	1	1	1	1	1	1	1	0	1	2	1	2	1	1	1	0	2	1	0	0	0	0	0	0	2	0	0	0	0	1
231	1	1	0	1	0	0	1	1	1	0	0	0	0	1	0	0	1	0	0	2	0	0	2	0	0	0	0	1	1	1	1	0	0	2	2	2	1	0	0	0	0	0	0	2	1	0	0	1	0
232	1	0	0	0	0	0	1	2	1	0	0	2	2	2	0	0	2	1	1	1	0	0	0	2	0	0	0	0	2	1	1	2	1	2	2	2	1	0	0	0	0	0	0	0	0	0	0	0	1
233	1	0	0	0	0	0	2	2	1	1	1	1	1	0	0	1	1	0	0	2	0	0	0	2	0	0	0	0	2	1	2	1	1	1	0	1	2	0	0	1	0	0	0	1	0	0	1	0	1
234	0	1	0	1	0	0	1	2	2	1	0	0	1	1	0	0	0	2	1	1	1	0	0	2	0	0	0	2	2	2	0	0	0	1	1	2	1	0	0	1	0	1	0	1	0	0	0	0	1
235	0	1	0	1	0	0	2	2	1	1	0	0	1	1	0	0	2	2	1	1	1	1	0	2	0	0	0	0	2	2	0	1	0	2	1	2	0	0	0	1	0	1	1	2	0	1	1	0	0
236	1	1	0	1	0	0	2	2	1	1	0	1	1	0	0	1	0	1	1	1	1	1	0	2	0	0	0	0	2	2	1	1	1	1	0	1	0	0	0	0	0	0	0	2	0	1	0	0	1
237	0	2	0	0	0	0	1	1	2	2	0	0	1	1	0	0	0	1	1	1	1	0	0	2	0	0	0	2	2	2	0	1	1	2	2	2	1	0	0	0	0	0	0	2	1	1	0	0	2
238	1	2	0	0	0	0	1	1	1	1	0	0	0	0	0	0	1	0	0	2	0	1	0	2	0	0	0	0	1	1	1	0	1	2	0	2	2	0	0	0	0	0	0	1	1	0	0	0	0
239	0	1	0	0	0	1	1	0	2	1	1	0	0	0	0	0	0	2	1	0	0	0	0	2	0	0	0	0	2	1	0	0	0	2	1	1	1	0	0	2	0	0	0	1	1	1	0	0	0
240	1	0	0	0	0	0	0	1	2	1	0	1	1	0	0	0	1	1	2	0	1	0	0	2	0	1	0	0	2	2	0	1	1	0	0	1	0	0	0	0	0	0	0	2	0	0	0	0	0
241	0	0	0	0	0	1	1	1	1	1	0	1	0	0	0	0	1	1	0	1	0	0	0	2	0	0	0	1	1	0	1	0	0	2	0	2	1	1	1	0	0	0	0	1	0	0	1	1	0
242	0	2	0	0	0	0	1	1	2	2	0	0	0	0	0	0	2	2	1	1	0	0	0	2	0	0	0	1	0	0	2	1	1	1	0	1	1	0	0	1	0	0	1	2	1	1	0	0	0
243	0	0	0	0	0	1	1	1	2	2	0	0	0	0	0	0	1	2	1	0	1	0	0	2	0	0	1	1	2	0	1	0	0	1	0	1	1	0	0	0	0	0	0	2	2	0	0	1	0
244	1	1	0	1	0	0	1	2	2	0	1	0	0	0	0	0	1	1	2	0	2	0	1	1	0	1	0	1	2	2	0	2	1	1	0	2	1	1	1	0	0	0	0	0	1	0	0	0	0
245	0	1	0	0	0	0	1	2	1	0	0	0	0	0	0	0	1	1	2	0	1	0	0	2	0	0	0	0	2	2	0	1	1	0	0	1	2	0	0	1	1	1	1	1	1	1	0	0	0
246	1	0	0	2	0	1	2	2	0	0	1	1	1	1	0	0	1	1	1	1	1	1	0	2	0	0	0	1	1	0	1	1	2	0	0	2	2	0	0	1	0	0	0	2	0	0	0	0	0
247	1	2	0	0	0	0	2	2	0	0	2	0	0	0	0	0	1	0	0	2	0	0	1	1	0	0	0	0	2	1	0	2	2	0	0	1	1	0	0	0	0	1	1	2	1	1	0	0	0
248	1	1	0	1	0	0	2	2	1	1	1	1	2	1	0	0	1	0	0	2	0	0	0	2	0	0	1	1	2	1	0	0	0	2	0	2	2	0	0	1	0	1	0	1	0	0	0	0	0
249	0	1	0	0	0	0	1	1	2	1	0	2	2	1	0	0	1	1	1	1	1	0	1	1	0	1	0	0	2	2	0	1	1	0	0	1	1	0	0	0	0	1	1	2	1	0	0	0	0
250	1	1	0	1	0	0	1	1	1	1	1	0	1	1	0	0	0	2	2	0	0	1	1	1	1	1	0	1	2	2	1	1	1	1	1	1	1	0	0	1	0	0	0	2	0	1	0	1	0
251	0	1	0	0	0	1	1	1	2	2	0	0	1	1	0	0	1	2	1	1	0	0	1	1	0	1	0	1	2	1	0	2	2	0	0	0	1	0	0	1	0	0	0	2	0	0	0	0	1
252	0	1	0	0	0	0	0	0	2	2	0	0	0	0	0	0	1	1	1	1	1	2	1	1	1	1	0	0	2	2	0	1	0	1	0	1	1	0	0	1	0	0	0	2	0	1	0	0	1
253	1	2	1	1	0	0	2	2	1	1	1	0	0	0	0	0	1	0	0	2	0	0	0	2	0	0	0	2	2	2	0	1	1	0	0	0	1	0	0	0	0	1	1	2	1	1	0	0	0
254	0	1	0	1	0	0	1	1	1	1	1	1	2	2	0	0	0	0	1	1	1	1	0	2	0	0	0	1	2	0	1	2	2	0	0	1	0	0	0	0	0	0	1	2	1	1	0	0	0
255	1	1	0	1	0	0	1	2	2	1	0	1	2	1	0	1	1	0	0	2	0	0	0	2	0	2	0	1	1	1	2	0	0	1	0	1	0	0	0	0	0	0	0	0	0	0	0	0	0
256	1	0	0	0	0	1	1	1	2	2	0	1	2	1	0	0	2	1	1	1	1	1	1	1	1	1	0	1	1	1	2	1	1	2	1	2	0	0	0	0	1	0	0	1	0	0	0	0	1
257	1	2	0	0	0	0	0	0	2	2	0	1	1	0	0	0	0	0	0	2	0	0	1	1	1	1	0	2	2	2	0	2	1	2	0	2	1	0	0	1	0	0	0	1	0	0	0	1	1
258	0	0	0	0	0	1	2	2	1	0	1	0	0	0	0	0	2	2	1	1	1	2	1	1	1	1	0	2	2	2	0	1	1	1	1	1	2	0	0	1	0	0	0	2	1	0	0	0	0
259	0	1	0	0	0	0	2	2	1	1	0	0	0	0	0	0	2	0	0	2	0	1	1	1	1	1	0	0	2	1	2	0	1	0	0	2	2	0	0	1	0	1	1	1	1	0	0	1	0
260	0	1	0	0	0	0	2	2	1	1	1	0	1	1	0	0	1	2	1	0	1	1	0	2	0	0	0	1	2	1	0	2	1	2	0	2	2	0	0	2	1	0	0	1	0	1	0	0	0
261	0	1	0	0	0	1	1	2	1	0	0	1	2	1	0	0	1	1	1	1	0	0	0	2	0	0	0	1	1	1	1	1	0	2	1	2	1	0	0	1	0	0	0	1	0	0	0	0	0
262	1	1	0	1	0	0	2	2	0	0	0	0	0	0	0	0	2	0	0	2	0	1	1	1	1	1	0	0	2	2	0	1	1	1	1	2	0	0	0	0	0	0	0	2	0	1	0	0	0
263	1	1	0	0	0	1	2	2	1	1	0	0	2	1	1	0	1	1	1	1	1	0	1	1	0	1	0	1	2	2	0	0	0	2	0	2	0	0	0	1	0	0	0	2	1	1	0	1	0
264	0	1	1	0	1	2	2	2	1	1	0	0	1	1	0	0	1	1	1	1	0	1	0	2	0	0	0	0	2	1	1	1	0	1	1	1	1	0	0	0	0	1	1	1	1	0	0	1	0
265	0	1	0	1	0	0	2	2	2	1	0	1	1	0	0	0	1	0	0	2	0	1	0	2	0	0	0	1	1	1	2	0	0	2	1	2	1	0	0	0	0	0	1	2	1	1	0	1	0
266	0	1	0	1	0	0	2	2	1	1	1	0	0	0	0	0	1	0	1	1	1	0	0	2	0	0	0	0	2	1	0	2	2	2	0	2	0	0	0	1	0	0	0	1	0	0	1	0	0
267	0	2	0	1	0	0	1	1	0	0	0	0	0	0	0	0	1	1	0	1	0	0	0	2	0	0	0	2	2	2	0	1	1	2	0	2	0	0	0	0	0	0	0	2	1	1	1	1	0
268	0	0	0	1	0	1	1	1	2	2	0	0	0	0	0	0	1	0	1	1	1	1	1	1	1	1	2	1	2	0	1	1	1	0	0	1	1	0	0	0	0	0	0	1	0	0	0	0	0
269	0	2	0	1	0	0	1	0	2	1	1	0	1	1	0	0	1	0	0	2	0	0	0	2	0	1	0	0	2	1	0	0	0	1	0	1	2	0	0	1	1	0	0	2	0	0	0	0	1
270	0	0	0	1	0	0	1	2	2	2	0	0	0	0	0	0	1	0	0	2	0	0	0	2	0	0	0	1	2	1	2	0	1	0	0	2	2	0	0	1	0	0	1	2	1	1	1	0	0
271	1	2	1	0	1	1	2	2	0	0	0	0	0	0	0	0	0	1	1	0	1	0	0	2	0	0	0	0	2	1	0	1	0	2	1	2	1	1	0	0	0	0	0	2	0	1	0	0	0
272	1	2	0	0	0	0	1	1	1	1	1	0	0	0	0	0	0	0	0	2	1	0	0	2	0	0	0	0	2	2	0	2	2	0	0	1	2	0	0	1	0	0	0	0	0	0	0	0	0
273	1	2	0	0	0	0	2	2	1	1	0	1	1	0	0	1	2	0	0	2	0	0	0	2	0	0	0	0	2	2	1	1	1	0	0	0	1	0	0	1	0	0	0	2	2	0	0	0	0
274	0	1	0	0	0	1	1	1	1	1	0	0	1	1	0	0	2	0	0	2	0	0	1	1	1	1	0	0	2	2	0	1	1	1	0	1	1	0	0	1	0	1	1	1	0	0	0	0	1
275	0	1	0	1	0	0	1	1	2	2	0	0	1	1	0	0	0	2	2	0	0	0	0	2	0	0	0	0	2	1	1	1	1	0	0	1	2	1	1	0	0	1	0	1	0	0	0	0	0
276	1	1	0	1	0	0	1	1	1	0	0	1	2	1	0	0	0	0	0	2	0	0	0	2	0	0	0	1	0	0	2	2	2	0	0	0	0	0	0	0	0	0	0	1	0	1	0	0	2
277	1	1	1	0	1	1	0	0	2	2	0	1	2	1	0	0	1	2	1	1	0	0	0	2	0	0	0	0	2	2	0	2	1	1	1	2	1	0	0	2	0	1	1	2	0	0	0	0	1
278	1	2	0	0	0	0	0	1	2	1	0	0	0	0	0	0	1	0	1	1	1	1	1	1	1	1	0	1	2	0	1	1	2	1	0	1	2	0	0	2	1	0	0	2	0	1	0	1	1
279	1	1	0	1	0	0	2	2	1	1	0	0	0	0	0	0	2	0	0	2	1	1	1	1	1	0	0	1	2	1	2	2	2	0	0	0	0	0	0	0	0	0	0	2	0	1	0	0	0
280	1	1	0	0	0	1	1	1	1	1	0	1	2	1	0	0	1	1	0	2	0	1	0	2	0	0	0	0	2	2	1	1	2	1	0	1	2	0	0	1	0	0	0	1	0	0	0	0	0
281	1	2	0	0	0	0	2	2	1	1	0	0	0	0	0	0	2	2	0	1	0	0	0	2	0	0	0	0	1	1	2	1	1	1	0	2	1	0	0	0	0	0	0	2	1	1	0	1	0
282	0	0	0	0	0	1	1	1	0	0	0	0	1	1	0	0	1	1	1	1	1	1	0	2	0	0	0	0	2	1	1	1	1	2	1	1	0	0	0	0	0	0	0	0	0	0	0	0	0
283	1	0	0	0	0	1	2	2	1	1	0	0	0	0	0	0	1	1	1	1	0	1	1	1	1	1	0	0	2	1	0	1	1	1	1	1	2	1	1	0	0	0	0	2	2	0	0	0	0
284	1	2	0	1	0	0	0	1	2	1	0	1	1	1	0	0	0	1	0	1	0	0	0	2	0	0	2	1	2	0	1	1	1	1	1	1	1	0	0	1	0	0	0	2	0	0	0	0	1
285	1	1	0	0	0	0	0	0	2	2	0	0	0	0	0	0	2	1	1	1	1	1	1	1	0	1	0	0	2	2	0	1	1	2	1	2	2	1	0	0	0	1	1	1	1	2	0	0	1
286	0	1	0	0	0	0	1	2	2	1	0	0	2	2	0	0	2	0	0	2	0	1	0	2	0	0	0	1	2	1	2	2	2	0	0	0	1	0	0	1	0	0	0	2	0	0	0	0	0
287	1	1	0	1	0	0	1	2	2	0	0	0	0	0	0	0	1	2	0	1	0	1	1	1	1	1	0	0	2	1	0	2	1	1	0	2	0	0	0	0	0	0	0	2	0	2	0	0	0
288	0	0	0	2	0	1	2	2	1	1	0	0	1	1	0	0	2	0	0	2	0	0	0	2	0	0	0	1	1	1	2	2	1	0	0	1	2	0	0	1	0	0	0	2	1	0	0	0	1
289	0	1	0	0	0	0	1	1	2	1	0	0	0	0	0	0	1	1	1	1	1	1	0	2	0	0	0	1	2	1	0	1	1	1	1	2	1	1	1	0	0	0	0	1	0	0	1	1	0
290	1	1	0	0	0	0	1	2	2	0	1	0	0	0	0	0	1	1	0	1	0	0	1	1	0	1	0	1	1	1	1	1	1	1	1	2	1	0	0	0	0	0	0	0	0	0	0	0	0
291	0	1	1	0	1	0	1	1	2	2	0	0	0	0	0	0	1	1	1	1	0	1	0	2	0	1	0	1	2	2	1	2	2	0	0	0	1	0	0	0	1	1	1	2	1	1	0	0	0
292	1	2	0	0	0	0	1	1	1	1	1	0	0	0	0	0	1	1	1	1	0	1	0	2	0	0	0	0	2	2	1	0	0	1	0	2	2	0	0	0	0	1	1	2	1	1	0	0	2
293	0	0	0	0	0	2	2	2	1	1	0	1	1	0	0	0	1	1	1	1	0	0	0	2	0	0	0	0	2	2	0	1	1	1	0	1	1	0	0	0	0	0	0	2	0	1	0	0	0
294	1	0	0	0	0	0	1	2	2	0	1	0	1	1	0	0	0	1	1	1	1	1	0	2	0	0	0	0	1	1	2	1	1	1	0	1	1	0	0	0	0	0	0	2	0	1	0	1	0
295	1	1	0	0	0	0	0	1	2	1	0	0	1	1	0	0	1	0	0	1	0	1	1	1	1	1	0	0	2	0	1	1	1	1	1	1	2	0	0	1	0	1	0	0	2	0	0	0	0
296	1	2	0	0	0	0	1	1	1	1	0	1	1	0	0	1	0	1	1	1	1	0	0	2	0	0	0	1	1	1	2	0	1	1	0	1	2	1	1	1	0	0	0	1	1	0	1	1	0
297	1	1	2	0	1	0	1	2	2	1	0	0	0	0	0	0	1	1	1	1	1	0	0	2	0	0	0	0	1	0	1	0	0	2	1	2	0	0	0	0	0	0	0	0	0	1	0	0	0
298	1	0	0	0	0	0	0	1	2	1	0	0	0	0	0	0	0	1	0	1	0	0	0	2	0	0	0	0	2	1	2	1	1	1	0	1	1	0	0	0	0	1	1	1	1	2	0	0	0
299	1	0	0	1	0	1	1	1	2	1	0	1	1	0	0	0	2	0	0	2	0	1	0	2	0	0	0	0	2	2	0	1	1	2	1	2	0	0	0	0	0	0	0	1	1	0	0	0	0
300	0	1	0	0	0	1	0	2	2	0	1	0	0	0	0	0	1	2	1	0	0	1	0	2	0	0	0	2	1	0	2	1	1	1	0	1	2	1	1	1	0	0	0	2	0	1	1	0	0
301	1	1	1	1	0	0	2	2	1	1	1	2	2	0	0	1	1	0	1	1	1	1	0	2	0	0	0	1	2	1	1	1	1	1	1	1	1	0	0	1	0	0	0	2	0	0	1	0	1
302	1	1	0	1	0	0	1	1	2	1	0	1	2	1	0	1	2	1	1	1	0	0	1	1	0	0	0	2	1	1	2	1	0	1	1	1	1	0	0	0	0	0	0	2	0	2	0	0	1
303	0	2	0	0	0	0	2	2	1	1	1	1	1	0	0	1	2	0	0	2	0	1	1	1	1	1	0	0	2	0	1	0	0	2	0	2	0	0	0	0	0	0	0	2	0	0	0	0	1
304	0	1	0	1	0	0	2	2	1	0	1	1	1	1	0	0	1	0	1	1	1	0	1	1	0	0	0	1	1	0	1	0	0	2	1	2	2	0	0	0	1	1	0	1	0	1	0	0	0
305	0	1	1	0	1	2	1	1	0	0	1	0	0	0	0	0	1	1	1	1	0	0	1	1	0	0	0	0	2	2	2	2	1	1	1	1	1	0	0	2	1	0	0	1	0	0	0	0	1
306	0	1	1	1	1	1	2	2	0	0	2	1	1	0	0	0	1	0	0	2	0	1	0	2	0	0	0	1	2	1	0	1	1	1	1	1	1	0	0	0	1	0	0	1	0	0	0	0	0
307	1	1	0	0	0	0	0	1	2	1	0	0	0	0	0	0	0	1	0	0	0	1	0	2	0	0	0	1	2	1	2	1	0	2	1	2	2	0	0	2	0	1	0	1	2	1	0	1	0
308	1	1	0	1	0	0	1	1	1	1	0	0	0	0	0	0	1	0	1	1	1	0	1	1	1	2	1	0	2	1	0	1	1	2	1	2	0	0	0	0	1	1	0	0	0	0	0	0	1
309	0	1	0	0	0	0	1	1	1	1	0	1	1	0	0	0	0	1	0	2	0	1	0	2	0	0	0	1	2	1	1	0	0	2	0	2	0	0	0	0	0	0	0	2	0	0	0	0	0
310	0	1	0	1	0	0	1	2	2	1	0	0	0	0	0	0	2	1	0	2	0	1	0	2	0	0	0	0	2	2	0	1	1	0	0	1	1	1	1	0	0	0	0	1	0	0	1	1	0
311	1	0	0	0	0	1	1	1	1	1	2	0	1	1	0	0	0	0	0	2	0	1	0	2	0	0	0	2	2	2	0	1	2	1	0	1	0	0	0	1	0	0	0	2	0	0	1	0	0
312	1	1	0	0	0	0	0	1	2	1	0	1	1	1	0	0	0	1	1	1	1	0	1	1	1	1	0	1	2	1	0	2	2	0	0	0	1	1	1	0	0	1	1	1	1	2	0	0	0
313	1	1	0	0	0	0	2	2	1	1	0	0	0	0	0	0	2	1	1	1	0	1	0	2	0	0	0	1	2	2	1	1	1	1	1	2	0	0	0	0	0	0	0	2	1	1	0	0	1
314	1	0	0	0	0	1	1	1	2	2	0	0	2	2	0	0	1	1	0	1	0	0	0	2	0	0	0	0	2	2	0	1	1	1	0	2	1	0	0	0	0	0	0	2	0	0	0	0	0
315	0	2	0	0	0	0	2	2	0	0	0	0	0	0	0	0	1	1	1	1	1	0	1	1	0	1	0	0	2	2	0	2	1	1	1	2	1	0	0	0	0	0	0	1	1	0	0	0	0
316	1	2	0	1	0	0	0	0	2	2	0	0	1	1	0	0	1	1	0	1	0	0	0	2	0	0	1	0	2	1	0	1	1	1	1	1	2	0	0	1	0	0	0	1	0	0	0	0	0
317	1	1	0	1	0	0	2	2	2	1	1	0	1	1	0	0	2	0	0	2	0	0	0	2	0	1	0	0	2	2	1	2	2	2	1	2	0	1	1	0	0	0	0	1	1	0	0	0	0
318	0	1	0	1	0	0	2	2	1	1	1	0	0	0	0	0	1	0	1	1	0	0	0	2	0	1	0	0	2	2	1	0	0	1	1	2	2	0	0	1	0	0	0	1	0	0	0	0	0
319	0	0	0	1	0	0	1	2	1	0	1	0	1	1	0	0	1	2	1	0	1	1	0	2	0	0	0	0	1	0	1	0	0	1	0	0	2	0	0	2	0	0	0	0	0	0	0	0	0
320	0	1	0	0	0	1	1	1	2	2	0	0	0	0	0	0	1	1	1	1	0	0	0	2	0	1	0	0	2	2	1	1	1	2	1	2	1	0	0	0	0	0	0	0	2	1	0	0	2
321	0	1	0	1	0	0	1	1	1	1	0	2	2	0	1	1	2	0	0	2	0	1	0	2	0	0	0	0	2	0	1	1	1	1	0	1	1	0	0	0	0	0	0	2	0	0	0	0	0
322	0	1	0	0	0	1	1	1	2	2	0	0	1	0	0	0	1	1	1	1	1	0	1	1	0	0	0	1	2	2	1	1	1	0	0	1	2	0	0	1	0	0	0	1	1	1	0	0	0
323	0	2	0	0	0	0	0	0	2	1	2	0	0	0	0	0	1	2	1	0	1	0	0	2	0	2	0	0	2	0	1	1	1	1	1	1	1	0	0	0	0	0	0	2	1	0	0	0	0
324	0	2	0	0	0	0	1	1	1	1	0	0	0	0	0	0	1	0	0	2	0	0	1	1	0	0	0	0	2	1	2	0	0	1	0	1	2	0	0	2	1	0	0	2	0	0	0	0	1
325	1	1	0	1	0	1	0	1	2	0	1	0	1	0	0	0	1	1	1	1	1	0	0	2	0	0	0	0	2	0	0	1	1	2	1	2	1	0	0	0	0	0	0	2	0	1	0	0	0
326	0	1	0	1	0	1	0	1	1	0	0	1	2	1	0	1	1	2	1	0	1	0	0	2	0	0	0	0	2	2	0	2	2	1	0	2	1	0	0	0	0	0	0	1	0	0	0	0	0
327	0	2	0	0	0	0	2	2	0	0	1	0	0	0	0	0	1	2	1	0	0	1	1	1	1	1	0	1	2	1	2	2	2	0	0	0	2	0	0	0	0	1	1	1	1	0	0	0	0
328	0	1	0	1	0	0	0	0	1	1	1	0	0	0	0	0	1	2	1	0	1	0	0	2	0	0	1	1	2	1	0	0	1	2	0	2	1	0	0	1	0	0	0	1	0	0	0	0	0
329	0	2	0	0	0	0	1	1	2	2	0	0	1	1	0	0	2	2	2	0	2	0	0	2	0	1	0	1	2	1	2	0	1	1	0	2	2	0	0	1	0	1	0	0	1	1	0	0	0
330	0	0	0	0	0	1	1	1	2	2	0	1	2	1	0	0	1	1	1	1	1	1	0	2	0	0	0	0	2	2	0	1	1	1	1	1	1	0	0	0	0	0	0	2	0	1	1	1	0
331	1	2	0	0	0	0	1	1	1	1	1	0	0	0	0	0	1	0	0	2	0	1	1	1	1	1	0	0	1	1	2	1	1	2	1	2	2	0	0	0	0	0	0	2	0	2	0	0	0
332	1	2	0	0	0	0	1	1	2	2	0	0	0	0	0	0	2	0	0	2	0	0	0	2	0	0	0	1	1	0	1	1	1	0	0	0	1	0	0	0	0	0	0	2	0	0	0	0	0
333	1	2	0	0	0	0	2	2	1	1	0	1	2	1	0	0	0	0	0	2	1	0	0	2	0	0	0	1	2	0	1	1	0	2	1	2	1	0	0	1	0	0	0	1	0	1	0	0	0
334	1	0	0	0	0	0	0	0	2	1	1	1	1	0	0	1	1	2	1	0	1	1	0	2	0	0	0	0	2	1	1	1	0	2	1	2	1	0	0	0	0	1	0	0	1	1	1	0	1
335	0	1	2	0	1	0	0	1	2	1	0	0	1	1	0	0	1	2	2	0	2	1	0	2	0	0	1	2	2	1	1	1	1	0	0	1	1	0	0	0	0	0	0	2	0	0	1	0	0
336	1	2	0	1	0	0	1	2	2	0	0	0	0	0	0	0	1	0	0	2	0	0	1	1	0	0	0	0	2	2	0	2	2	1	1	2	0	1	1	0	0	1	0	1	0	0	0	0	0
337	0	1	0	0	0	0	0	1	2	1	0	1	1	1	0	0	2	0	0	2	0	0	0	2	0	0	0	1	0	0	2	1	2	1	0	1	2	0	0	1	0	0	0	2	0	0	0	0	0
338	1	2	0	0	0	1	1	1	2	2	0	0	2	2	0	0	1	2	2	0	0	1	0	2	0	0	0	0	2	1	0	1	1	1	1	1	1	1	1	0	0	1	1	2	1	0	0	1	0
339	1	1	0	1	0	0	1	1	2	2	0	0	1	1	0	0	1	0	1	1	1	0	0	2	0	0	0	0	2	1	1	2	1	0	0	2	1	0	0	0	0	0	0	0	1	0	0	0	0
340	0	1	0	0	0	0	2	2	0	0	1	1	1	0	0	1	1	1	1	1	0	0	1	1	1	1	0	0	2	1	0	1	1	1	0	2	1	0	0	0	0	1	0	0	0	0	0	0	0
341	0	2	0	0	0	0	1	1	1	1	0	1	1	1	0	0	1	0	0	2	0	0	0	2	0	1	0	0	1	0	1	0	0	2	1	2	1	0	0	1	0	1	1	1	1	1	1	0	0
342	1	1	0	0	0	0	1	2	1	0	1	0	0	0	0	0	1	0	0	2	0	0	0	2	0	0	1	0	2	0	0	0	0	2	1	2	2	1	1	0	0	0	0	2	0	0	0	0	0
343	0	2	0	0	0	0	2	2	0	0	0	0	2	1	0	0	1	1	1	1	0	1	0	2	0	1	0	0	2	0	0	1	1	1	0	1	0	0	0	1	0	0	0	1	0	0	0	0	0
344	1	2	0	1	0	0	1	1	2	2	0	0	2	1	0	0	0	1	2	0	1	1	0	2	0	0	0	2	2	1	1	1	1	1	0	1	1	0	1	0	1	0	0	2	0	0	0	0	0
345	0	2	0	0	0	0	1	2	1	0	1	2	2	0	1	1	1	2	2	0	0	0	1	1	1	2	0	1	2	2	0	0	1	1	0	1	1	0	0	0	0	1	0	1	0	1	0	2	0
346	0	1	0	0	0	0	0	0	2	2	0	1	1	1	0	0	2	1	1	1	1	1	0	2	0	0	0	1	2	2	0	1	1	1	0	1	2	0	0	0	0	1	1	2	0	0	0	0	0
347	1	1	0	0	0	0	2	2	0	0	2	0	1	1	0	0	1	0	0	2	0	0	0	2	0	0	0	0	2	1	0	2	1	1	0	1	1	0	0	0	0	1	1	1	1	0	0	0	0
348	0	2	1	0	0	0	2	2	1	1	0	0	0	0	0	0	2	0	0	2	0	2	1	1	1	1	0	0	2	2	0	0	0	2	0	2	2	0	0	2	0	1	1	1	1	0	0	0	0
349	0	1	0	0	0	0	0	1	1	1	1	0	2	2	0	0	1	1	0	2	0	0	1	1	0	1	0	1	1	1	1	1	1	1	0	2	1	0	0	1	0	0	0	2	0	0	0	0	0
350	1	2	0	0	0	0	1	2	2	1	0	1	1	0	0	0	1	1	0	2	0	0	0	2	0	0	0	0	1	1	1	0	0	1	0	1	1	0	0	0	0	0	0	2	1	1	0	0	0
351	1	1	0	1	0	1	0	1	2	1	1	0	0	0	0	0	0	1	2	0	1	0	0	2	0	0	0	1	2	1	2	2	1	2	1	2	2	0	0	1	0	1	1	1	1	0	0	0	0
352	1	2	0	0	0	0	1	1	1	1	0	1	1	0	0	1	1	0	0	2	0	1	0	2	0	0	0	0	2	1	1	2	2	0	0	1	2	0	1	1	1	1	1	1	1	2	0	2	0
353	0	1	0	0	0	1	0	0	2	2	0	1	2	1	0	1	2	1	0	2	1	0	0	2	0	0	0	0	2	2	1	2	2	1	1	1	2	1	1	0	0	1	1	2	1	2	1	1	0
354	0	1	0	1	0	0	1	2	2	0	1	1	1	0	0	1	1	2	1	0	0	0	0	2	0	0	0	0	2	1	2	1	1	0	0	1	2	1	1	0	0	0	0	2	0	1	0	0	0
355	0	1	0	0	0	1	1	1	1	1	1	1	1	0	0	0	1	1	0	1	0	0	0	2	0	1	0	0	2	2	0	1	1	2	1	1	1	0	0	0	0	0	0	2	0	1	0	0	1
356	0	1	0	1	0	0	0	1	2	0	1	0	1	0	1	0	2	2	2	0	1	1	0	2	0	0	0	0	2	0	0	1	1	0	0	0	2	1	1	1	0	0	0	2	1	1	0	0	0
357	1	1	0	0	0	0	1	1	2	2	0	0	2	2	0	0	1	0	1	1	0	0	1	1	1	1	0	1	1	1	1	1	1	2	1	1	1	2	1	0	1	0	0	1	0	1	0	0	0
358	1	1	0	0	0	0	1	2	1	0	1	1	1	0	0	1	0	1	2	0	1	0	0	2	0	0	0	1	2	1	2	1	1	2	2	2	0	0	0	0	0	1	1	2	1	1	0	0	1
359	0	1	0	0	0	1	0	0	2	2	0	1	2	2	0	0	0	0	0	2	0	0	0	2	0	0	0	1	2	1	1	1	1	0	0	1	2	0	0	0	0	2	2	2	1	1	0	0	0
360	0	2	0	0	0	0	1	0	2	1	1	0	0	0	0	0	1	1	0	2	0	0	0	2	0	0	0	0	2	1	2	0	0	2	0	2	1	0	0	0	0	1	1	1	1	2	1	0	0
361	0	1	1	1	0	0	0	1	2	1	0	0	1	0	0	0	2	0	0	2	1	0	0	2	0	1	1	0	2	1	0	2	1	1	0	2	1	0	1	0	1	0	0	2	0	0	0	0	0
362	1	0	0	0	0	1	1	1	1	1	1	1	1	0	0	0	0	2	2	0	0	0	0	2	0	0	0	1	2	1	1	2	2	0	0	1	1	0	0	0	0	0	0	1	0	0	0	0	0
363	0	2	0	0	0	1	1	1	2	2	0	1	1	0	0	0	1	1	1	1	0	1	0	2	0	1	0	1	2	1	2	2	1	1	0	2	2	0	0	1	0	1	0	0	0	0	0	0	1
364	1	1	0	0	0	0	1	1	2	2	0	0	2	2	0	0	2	0	0	2	0	1	0	2	0	0	0	1	1	1	1	2	2	2	0	2	2	1	0	0	0	0	0	1	1	0	1	0	1
365	1	2	0	1	0	0	0	0	2	1	2	0	1	1	0	0	0	0	1	1	1	0	1	1	0	1	0	1	2	2	0	2	2	0	0	1	1	0	0	0	0	0	0	1	0	1	0	1	0
366	1	2	1	2	0	0	1	1	1	1	2	0	0	0	0	0	2	1	1	1	0	0	0	2	0	0	0	1	2	1	2	2	1	1	1	2	1	0	0	0	0	0	0	2	0	0	1	0	0
367	1	2	0	0	0	0	2	2	1	0	2	0	2	1	0	0	1	2	0	2	0	0	1	1	0	1	0	0	1	1	1	2	1	1	0	1	1	0	0	2	0	0	0	1	0	1	1	1	0
368	0	2	0	0	0	0	2	2	0	0	0	0	1	1	0	0	1	2	0	2	0	0	1	1	0	0	0	0	2	2	1	1	1	1	0	1	2	0	0	0	0	0	0	1	0	0	0	0	0
369	1	2	0	2	0	0	0	1	2	1	0	0	0	0	0	0	1	1	0	2	0	1	0	2	0	0	0	1	2	2	0	0	0	2	0	2	2	0	0	1	0	1	1	2	1	1	0	0	0
370	0	1	0	0	0	0	0	0	2	2	0	1	1	0	0	1	2	0	0	2	0	0	0	2	0	0	0	1	1	1	1	1	1	1	0	1	2	0	0	1	0	0	0	2	0	0	0	0	0
371	1	1	0	0	0	0	2	2	1	1	0	0	0	0	0	0	1	1	0	1	0	0	0	2	0	0	0	0	2	2	0	1	1	1	0	2	0	0	0	0	0	0	0	2	0	1	1	1	0
372	0	1	0	0	0	0	0	1	2	1	0	1	1	2	0	0	1	2	0	2	0	1	0	2	0	0	0	0	2	1	0	1	0	2	1	2	2	1	1	1	0	0	0	1	1	0	1	0	0
373	1	2	1	1	0	0	2	2	0	0	1	0	0	0	0	0	1	0	0	2	0	1	1	1	1	0	0	0	2	1	0	1	1	1	0	1	0	0	0	0	0	1	1	2	1	0	0	0	1
374	0	2	0	1	0	0	1	1	2	2	0	0	2	1	1	0	2	0	0	2	0	1	1	1	0	0	0	1	2	2	1	1	1	2	0	2	2	0	0	1	0	1	0	1	0	0	0	0	1
375	0	2	1	2	0	0	1	1	1	1	1	0	0	0	0	0	1	1	1	1	0	0	1	1	0	0	0	1	1	1	1	0	1	0	0	2	1	1	1	0	0	1	0	1	0	0	0	0	0
376	1	1	0	0	0	0	2	2	1	1	0	0	2	1	1	0	2	0	0	2	0	0	0	2	0	0	1	0	2	1	0	2	2	0	0	1	1	1	1	0	0	0	0	2	1	0	0	0	0
377	0	1	0	0	0	1	1	1	2	2	0	0	0	0	0	0	1	1	1	1	0	0	0	2	0	1	0	0	2	1	0	1	1	1	0	2	1	1	0	0	0	0	0	2	0	1	0	0	0
378	0	1	1	1	0	0	2	2	0	0	0	1	1	0	0	0	1	1	1	1	0	1	0	2	0	0	0	0	2	2	0	1	1	2	1	2	1	0	0	0	0	1	0	1	1	0	0	1	0
379	0	1	0	0	0	1	1	1	2	2	0	0	1	1	0	0	0	1	1	1	1	0	0	2	0	0	0	1	2	1	2	0	1	1	0	1	1	1	0	1	0	0	0	2	0	1	0	0	0
380	0	1	0	0	0	1	2	2	1	1	1	0	1	1	0	0	2	1	0	2	0	1	0	2	0	0	0	0	2	2	1	1	1	1	1	2	2	0	0	1	1	0	0	1	0	1	0	1	0
381	1	0	0	0	0	0	2	2	1	1	0	1	1	0	0	1	1	2	0	2	0	1	0	2	0	0	0	1	2	1	2	1	1	1	0	1	1	0	0	2	0	0	0	2	1	0	0	1	0
382	0	0	1	0	0	1	0	1	2	2	0	0	0	0	0	0	1	2	1	0	1	0	0	2	0	0	0	1	1	1	2	1	1	2	1	2	2	0	0	1	0	0	0	1	0	0	0	0	1
383	1	1	0	1	0	0	1	0	2	1	1	0	2	2	0	0	0	1	0	2	0	1	0	2	0	0	0	0	2	1	2	0	0	1	0	1	1	0	0	1	0	0	0	2	0	1	0	0	1
384	1	1	1	0	1	0	1	1	2	2	0	0	0	0	0	0	1	1	1	1	0	1	0	2	0	0	1	0	2	1	0	1	2	1	0	1	1	0	0	1	0	0	0	2	0	0	0	0	0
385	1	2	0	1	0	0	1	1	2	2	1	0	1	1	0	0	2	2	1	1	1	1	1	1	0	1	0	1	2	1	1	0	1	2	0	2	1	0	0	2	0	0	0	2	0	0	1	1	0
386	1	2	0	1	0	0	1	1	2	2	0	0	0	0	0	0	0	1	1	1	1	0	0	2	0	0	0	0	2	2	1	0	1	1	0	1	2	0	0	2	0	0	0	2	0	2	0	0	0
387	0	2	0	0	0	0	1	1	1	1	1	1	0	0	0	0	0	1	1	1	0	0	0	2	0	0	0	0	2	1	0	1	1	2	2	2	2	0	0	1	1	1	0	1	2	1	0	0	0
388	1	0	0	0	0	0	2	2	1	1	0	0	2	1	0	0	2	0	0	1	0	0	1	1	0	0	0	0	2	1	1	2	2	2	0	2	0	0	0	0	0	1	1	2	1	2	0	0	0
389	0	2	1	0	0	0	1	1	2	2	0	0	0	0	0	0	2	0	0	2	0	0	1	1	0	0	0	1	2	2	1	2	1	1	0	2	1	0	0	2	0	0	0	2	1	1	0	0	1
390	1	2	0	0	0	0	1	1	2	2	0	0	1	1	0	0	2	0	0	2	0	1	0	2	0	0	0	1	2	2	0	1	0	2	1	2	2	1	1	0	0	0	0	2	0	0	0	0	0
391	1	1	0	0	0	0	1	1	0	0	1	0	0	0	0	0	1	0	1	1	1	0	0	2	0	0	0	0	2	2	0	1	1	0	0	0	2	0	0	0	0	0	0	0	1	0	0	0	0
392	0	2	0	0	0	0	1	2	1	0	1	0	1	1	0	0	0	1	1	1	1	1	1	1	0	1	0	0	1	0	1	0	0	0	0	1	2	0	0	2	0	1	1	2	1	0	0	0	1
393	1	1	0	0	0	0	1	1	1	1	0	0	0	0	0	0	1	0	0	2	0	1	1	2	0	0	0	0	2	1	0	1	1	1	0	1	1	0	0	0	0	1	0	1	2	1	0	0	1
394	0	0	0	1	0	0	1	1	0	0	2	0	0	0	0	0	1	1	2	0	1	1	0	2	0	0	0	1	2	2	0	1	1	2	1	2	1	0	0	1	0	1	1	2	1	0	0	0	0
395	1	1	0	1	0	0	1	1	2	1	0	0	0	0	0	0	1	0	1	1	1	2	1	1	1	1	0	0	2	2	2	1	1	1	0	1	2	0	0	1	1	1	1	2	1	1	1	1	0
396	0	0	0	0	0	1	0	1	1	1	1	0	0	0	0	1	2	1	0	2	0	0	0	2	0	0	0	1	2	1	1	1	1	2	1	2	1	0	0	0	0	1	1	1	0	0	0	0	1
397	1	0	0	0	0	2	1	1	1	1	0	0	2	1	0	0	1	0	1	1	1	0	0	2	0	0	0	0	2	1	0	1	0	2	0	0	2	0	0	1	0	1	1	2	0	1	0	0	0
398	1	1	0	0	0	0	1	2	2	0	0	0	0	0	0	0	0	0	0	2	0	0	0	2	0	0	0	1	1	1	2	1	1	0	0	2	2	0	0	2	0	0	0	1	1	1	0	0	0
399	1	2	0	0	0	0	1	1	2	1	1	0	0	0	0	0	0	2	0	1	0	1	0	2	0	0	0	0	1	1	2	1	1	1	0	1	1	1	1	0	0	0	0	1	1	0	0	0	0
400	0	1	0	0	0	0	1	2	2	1	0	1	2	1	0	1	2	2	2	0	2	0	0	2	0	0	0	0	2	2	0	0	0	2	1	2	2	1	1	0	1	0	1	1	0	1	0	0	0
401	1	0	0	0	0	0	2	2	0	0	0	1	2	1	0	1	2	2	2	0	1	0	0	2	0	0	0	1	1	1	2	0	0	2	1	2	2	0	0	0	0	1	0	0	1	1	1	0	0
402	1	2	0	1	0	0	1	1	2	2	0	0	1	1	0	0	1	1	1	0	1	0	0	2	0	0	0	1	1	0	1	1	1	1	1	2	1	0	0	1	0	0	0	2	0	2	0	1	0
403	1	1	0	0	0	0	1	1	1	1	1	0	0	0	0	0	2	0	0	2	0	0	0	2	0	0	1	0	2	1	0	2	1	2	0	2	2	0	0	0	1	0	0	2	0	0	0	1	0
404	0	2	0	0	0	0	2	2	1	0	2	0	1	1	0	0	2	0	0	2	1	1	0	2	0	0	0	1	1	1	2	1	1	1	1	1	1	0	0	0	0	0	0	2	0	0	0	0	2
405	0	1	0	1	0	0	1	1	2	2	0	0	2	1	1	0	1	1	0	2	0	2	1	1	1	1	0	0	2	2	0	1	1	1	0	1	1	0	0	0	0	0	0	2	0	0	1	0	0
406	0	2	0	0	0	0	1	2	2	1	0	0	0	0	0	0	2	1	1	1	1	0	0	2	0	1	0	0	1	0	1	0	0	1	0	0	1	0	0	1	0	0	0	1	1	1	0	0	0
407	1	1	0	0	0	0	1	2	2	0	1	1	1	2	0	0	1	1	1	1	0	1	0	2	0	0	0	0	2	1	1	1	1	0	0	1	2	0	0	1	0	0	0	0	0	1	0	1	1
408	1	1	0	0	0	0	1	1	1	1	0	0	1	1	0	0	2	2	0	1	0	0	1	1	0	0	0	0	2	2	1	0	0	2	1	2	2	0	0	2	0	1	1	1	1	0	0	0	1
409	0	1	0	1	0	0	2	2	0	0	1	1	2	2	0	0	0	1	1	1	1	1	0	2	0	0	0	0	2	1	1	1	1	2	1	2	1	1	1	0	0	0	0	2	1	0	0	0	1
410	1	2	0	0	0	0	2	2	1	1	1	1	2	1	0	0	2	0	0	2	0	0	0	2	0	0	0	0	1	1	1	1	1	1	0	1	1	0	0	0	0	0	0	1	0	0	0	0	0
411	1	1	0	0	0	1	1	1	1	1	1	1	0	0	0	0	0	2	0	2	0	1	1	1	0	0	0	0	2	1	1	1	1	1	1	1	2	0	0	1	0	2	2	2	1	1	0	1	0
412	1	1	0	1	0	0	0	1	2	1	0	1	2	1	0	0	0	0	0	2	0	1	1	2	0	0	1	1	1	0	1	2	2	2	0	2	2	0	0	1	1	1	1	1	1	1	0	0	1
413	1	1	0	0	0	1	2	2	1	1	1	0	1	1	0	0	0	2	1	1	1	1	1	1	1	1	0	1	2	1	1	1	2	0	0	1	1	0	0	0	0	0	0	2	1	0	0	0	0
414	0	1	0	1	0	0	0	0	1	1	0	0	0	0	0	0	1	1	0	1	0	0	0	2	0	1	0	2	2	1	1	1	1	1	1	1	2	0	0	1	0	0	0	2	0	2	0	0	0
415	1	1	0	1	0	0	0	1	2	1	1	0	0	0	0	0	0	0	0	2	0	0	0	2	0	1	0	0	2	2	1	0	0	2	1	2	0	0	0	1	0	0	0	2	2	0	1	0	0
416	0	1	0	1	0	0	1	1	2	0	0	1	1	0	0	1	2	0	0	2	0	0	1	1	0	0	0	0	2	2	0	1	2	1	0	1	1	0	0	0	0	0	0	2	0	2	0	0	0
417	0	0	0	0	0	0	1	1	1	1	0	0	0	0	0	0	2	0	0	2	0	1	1	1	0	1	0	0	2	1	0	1	0	2	0	2	2	0	1	1	1	0	1	2	1	1	0	0	0
418	1	1	0	0	0	1	2	2	0	0	0	1	1	0	0	1	0	0	1	1	1	0	0	2	0	0	1	1	2	1	0	0	0	2	1	2	1	0	0	0	0	0	0	2	0	2	0	0	0
419	1	2	0	0	0	0	0	1	2	1	1	0	0	1	0	0	2	1	1	1	1	0	1	1	0	1	0	2	2	1	1	0	0	0	0	1	1	1	1	0	0	0	0	2	1	0	0	0	0
420	1	2	0	0	0	0	1	2	1	0	0	1	1	0	0	1	1	0	0	2	0	0	0	2	0	1	0	0	2	2	0	0	0	2	1	2	1	1	1	0	0	1	1	2	1	0	0	0	0
421	1	1	0	1	0	0	2	2	0	0	1	0	1	1	0	0	0	1	1	1	1	2	0	2	0	0	1	1	2	1	0	1	0	1	0	1	1	0	0	0	0	0	0	2	1	0	0	0	0
422	0	0	0	0	0	1	1	1	1	1	0	0	1	1	0	0	1	1	2	0	1	0	1	1	0	1	0	0	2	2	0	0	0	1	0	1	0	0	0	0	0	0	0	0	2	1	0	0	0
423	0	0	0	0	0	0	2	2	2	2	0	0	0	0	0	0	1	1	2	0	1	1	0	2	0	0	0	0	2	2	1	1	0	2	2	2	1	0	0	0	0	0	0	2	0	2	0	0	0
424	0	0	1	0	1	0	1	1	0	0	0	0	1	0	0	0	1	1	0	1	0	1	1	1	1	0	0	0	2	1	0	0	1	1	0	2	1	0	0	2	0	0	0	1	0	1	0	0	1
425	0	1	0	0	0	0	2	2	0	0	2	0	0	0	0	1	2	0	0	2	0	1	0	2	0	0	0	0	1	1	1	1	0	2	2	2	2	0	0	2	0	0	0	1	0	1	0	1	0
426	1	1	0	0	0	0	1	1	1	1	1	0	0	0	0	0	1	2	1	0	0	0	0	2	0	0	0	1	1	1	2	1	2	1	0	2	2	0	0	1	0	0	0	2	0	2	0	0	0
427	1	1	0	0	0	0	1	1	1	0	2	0	1	1	0	0	2	2	1	1	0	0	2	0	0	0	0	0	1	1	1	0	0	1	1	2	1	1	1	0	0	1	0	0	0	0	0	0	0
428	1	1	0	2	0	0	2	2	1	1	0	0	1	1	0	0	1	1	0	1	0	0	0	2	0	1	0	2	1	1	2	1	2	1	0	2	0	0	0	0	0	0	0	2	0	0	0	0	1
429	0	1	0	0	0	0	1	2	1	0	0	0	0	0	0	0	0	1	1	1	1	0	1	1	0	0	0	0	2	1	2	2	2	2	0	2	1	0	0	0	0	0	0	2	1	0	0	0	0
430	1	0	1	0	0	1	1	1	2	2	0	0	0	0	0	0	1	1	0	1	0	0	0	2	0	0	0	0	2	1	2	0	0	2	0	2	1	1	1	0	0	0	0	2	0	1	1	0	1
431	0	1	0	1	0	0	1	1	2	2	0	1	1	1	0	0	2	0	0	2	0	0	0	2	0	0	0	2	1	0	2	1	1	1	1	1	1	1	1	0	0	0	0	2	0	1	0	0	0
432	0	2	0	2	0	0	1	1	2	2	0	0	0	0	0	0	2	1	0	2	0	1	1	1	1	0	0	0	2	2	0	1	1	1	1	1	1	0	0	0	0	0	0	2	0	0	0	0	0
433	1	2	0	0	0	0	1	1	1	0	0	0	1	1	0	0	2	0	0	2	0	0	0	2	0	0	0	0	2	2	1	1	1	1	0	1	1	0	0	1	0	1	0	0	0	0	0	0	0
434	1	2	0	0	0	0	2	2	0	0	0	0	0	0	0	0	1	2	0	0	0	1	0	2	0	0	0	0	2	1	0	0	0	2	0	2	0	0	0	0	0	0	0	2	0	1	0	0	0
435	0	1	0	0	0	1	1	1	2	2	0	1	1	0	0	0	1	0	0	2	0	1	0	2	0	0	0	1	2	2	0	1	1	1	0	1	1	0	0	1	0	0	0	2	0	0	0	0	0
436	1	0	0	0	0	0	2	2	0	0	0	1	1	2	0	0	1	1	2	0	1	1	1	1	1	2	0	1	1	1	2	2	2	0	0	1	1	0	0	2	1	0	0	2	0	0	0	0	1
437	1	1	0	1	0	1	1	1	1	1	0	0	1	1	0	0	2	1	1	1	0	1	0	2	0	0	0	0	2	2	1	1	1	1	0	1	0	0	0	0	0	0	0	2	0	0	1	0	0
438	1	1	0	0	0	0	1	1	0	0	1	1	2	1	0	0	1	0	0	2	0	1	1	1	1	1	0	0	2	0	1	2	2	2	1	2	2	0	0	1	0	1	1	2	0	0	1	0	0
439	0	0	0	1	0	0	1	2	1	0	1	1	2	2	0	0	0	0	1	1	1	0	0	2	0	1	0	1	1	1	2	0	0	2	0	2	0	0	0	0	0	0	0	0	0	0	0	2	0
440	0	1	0	0	0	0	2	2	0	0	0	1	2	1	0	1	2	0	0	2	0	1	1	1	1	1	0	0	2	1	0	1	0	1	0	1	2	0	0	1	1	0	0	2	1	0	0	0	0
441	0	1	0	0	0	0	1	2	1	0	1	0	0	0	0	0	0	2	2	0	1	0	1	1	0	1	0	1	2	1	2	0	0	2	1	2	1	0	0	0	0	1	1	2	1	1	0	0	0
442	1	2	0	0	0	0	0	0	2	2	0	0	1	0	1	0	1	0	1	1	1	0	0	2	0	0	0	0	1	1	0	2	1	0	0	1	2	0	0	1	0	2	1	2	1	0	0	1	0
443	0	1	0	0	0	0	1	1	2	1	0	2	2	0	0	1	2	0	0	2	0	1	1	1	1	1	0	1	2	1	2	1	1	2	1	2	1	0	0	0	0	0	0	2	0	0	0	0	1
444	0	0	1	0	1	0	2	2	0	0	0	0	0	0	0	0	2	0	0	2	1	1	0	2	0	0	0	0	2	2	1	1	1	1	0	1	2	0	0	1	0	1	1	2	0	2	1	0	0
445	1	1	0	0	0	0	2	2	1	1	1	1	1	0	0	1	1	2	2	0	1	1	0	2	0	0	0	1	2	2	1	1	1	2	1	2	2	0	0	0	0	0	0	2	1	1	0	0	0
446	1	0	0	1	0	1	1	1	1	1	0	0	1	1	0	0	1	0	0	2	0	0	0	2	0	0	0	0	2	1	0	2	1	2	0	2	1	1	1	0	0	1	0	1	0	1	0	0	1
447	1	0	0	0	0	0	1	1	2	2	0	1	2	1	0	0	1	1	1	0	0	1	0	2	0	1	0	1	1	1	2	1	1	0	0	0	0	0	0	0	0	0	0	1	0	0	0	0	0
448	1	1	0	0	0	0	1	2	2	1	0	0	1	0	0	0	0	0	1	1	1	1	1	1	1	1	0	0	2	2	1	0	0	2	2	2	1	1	1	0	0	1	1	2	1	1	0	0	0
449	0	1	0	1	0	0	1	1	1	1	0	1	1	0	0	0	1	2	1	1	0	0	0	2	0	0	0	0	2	1	0	2	1	0	0	1	1	0	0	2	0	1	1	2	1	0	0	0	0
450	0	1	0	1	0	0	2	2	1	0	1	0	1	1	0	0	1	0	0	2	0	1	0	2	0	0	0	0	2	1	0	1	0	2	2	2	1	0	0	1	0	0	0	2	0	1	1	0	0
451	1	2	0	1	0	0	1	2	2	1	0	0	0	0	0	0	2	0	0	2	0	1	0	2	0	0	0	0	2	1	0	1	1	2	1	2	2	0	0	1	0	0	0	2	1	1	0	0	0
452	0	2	1	1	0	0	1	1	1	1	1	0	0	0	0	0	0	1	0	1	0	1	0	2	0	0	0	0	2	2	0	2	2	0	0	1	0	0	0	0	0	1	0	0	0	0	0	0	0
453	0	1	1	1	0	1	2	2	1	1	1	0	1	1	0	0	2	2	1	1	1	1	0	2	0	0	0	1	2	0	1	2	1	0	0	1	0	0	0	1	0	1	1	2	1	1	0	0	0
454	0	1	0	1	0	0	2	2	1	0	2	0	0	0	0	0	0	0	0	2	0	0	1	1	0	0	0	0	1	1	2	1	1	1	0	1	0	0	0	0	0	0	0	2	1	0	0	1	0
455	1	1	0	1	0	0	0	1	1	0	1	0	1	0	0	0	1	2	1	0	0	1	0	2	0	0	0	0	1	1	1	2	1	1	0	1	1	0	0	1	0	0	0	1	1	0	0	0	0
456	1	2	0	1	0	0	1	1	1	1	1	0	1	1	0	0	0	1	2	0	1	1	0	2	0	0	0	0	2	1	0	1	0	2	2	2	1	1	1	0	0	0	0	0	0	1	0	0	0
457	1	1	0	1	0	0	0	1	2	1	0	1	1	1	0	0	0	2	2	0	0	0	0	2	0	1	0	0	2	2	0	2	1	1	0	1	2	0	0	1	0	0	0	2	2	0	0	0	1
458	1	0	0	0	0	1	2	2	1	1	0	0	1	0	0	0	1	2	2	0	1	2	1	1	1	1	0	1	2	1	2	2	2	1	0	1	1	1	1	0	0	0	0	1	0	0	0	0	0
459	1	2	0	0	0	0	1	1	2	1	1	0	0	0	0	0	2	1	1	1	0	0	0	2	0	0	1	1	2	1	0	2	1	1	0	2	1	0	0	0	0	0	0	2	1	0	1	0	0
460	0	1	0	0	0	1	1	1	1	1	0	1	1	1	0	0	0	0	0	2	0	0	0	2	0	1	0	0	2	1	0	1	1	1	0	1	0	0	0	1	0	0	0	1	0	0	0	0	0
461	1	0	0	0	0	1	0	0	2	2	0	1	1	1	0	0	1	1	0	1	0	0	1	1	0	1	0	1	2	0	1	0	1	2	0	2	1	0	0	2	0	0	0	0	0	0	0	0	0
462	0	1	0	0	0	1	1	0	2	1	1	1	2	2	0	0	2	1	1	1	1	0	0	2	0	0	0	1	2	1	2	1	0	2	2	2	2	0	0	2	0	1	1	1	1	1	0	0	0
463	0	1	0	1	0	0	2	2	1	1	0	0	1	1	0	0	0	0	1	1	1	0	0	2	0	0	0	0	1	0	1	1	1	1	0	1	1	0	0	1	0	0	0	2	1	0	0	0	0
464	0	1	0	0	0	0	0	1	2	1	0	0	1	1	0	0	2	0	1	1	1	0	0	2	0	1	0	0	2	0	1	1	1	1	0	2	1	0	0	2	0	0	0	2	1	0	0	0	0
465	1	1	0	0	0	0	2	2	1	1	1	0	1	0	0	0	1	1	1	1	1	1	0	2	0	0	0	1	0	0	2	1	1	0	0	1	2	0	0	2	0	0	0	2	0	0	0	0	0
466	1	0	0	0	0	2	0	1	2	1	1	1	1	0	0	1	0	1	0	1	0	1	0	2	0	0	0	0	2	1	0	1	1	1	1	1	2	0	0	1	1	1	1	2	1	1	0	1	0
467	0	1	0	0	0	0	2	2	1	1	0	0	0	0	0	0	1	1	1	1	0	1	0	2	0	0	0	0	2	2	0	1	1	2	0	2	1	0	0	0	0	0	0	2	0	0	0	0	0
468	1	2	0	1	0	0	2	2	1	1	1	0	2	2	0	0	1	2	0	1	1	0	1	1	0	0	0	0	2	2	0	0	0	2	0	2	2	0	0	2	1	1	1	1	1	2	0	2	0
469	1	0	0	0	0	0	0	1	2	1	0	0	1	1	0	0	2	0	0	2	0	0	0	2	0	0	1	0	2	1	1	2	1	2	1	2	0	0	0	0	0	1	1	2	1	1	1	0	0
470	1	1	0	0	0	0	1	1	1	1	1	1	1	0	0	0	1	1	1	1	0	0	1	1	0	1	0	1	2	0	1	2	1	0	0	1	2	0	0	2	0	0	0	2	0	0	0	0	0
471	0	0	0	0	0	1	1	1	0	0	1	1	0	0	0	0	2	1	1	1	0	1	1	1	0	0	0	0	2	2	1	1	1	1	0	1	1	0	0	1	0	1	1	1	1	1	1	0	0
472	0	2	0	0	0	0	1	2	0	0	1	0	0	0	0	0	1	1	2	0	1	0	0	2	0	0	0	0	2	1	0	1	1	2	1	2	1	0	0	0	0	0	1	1	1	0	0	0	0
473	0	2	0	0	0	0	1	1	1	1	1	0	0	0	0	0	2	2	2	0	1	1	0	2	0	0	0	1	2	0	1	2	1	0	0	1	1	0	0	1	0	1	1	2	1	1	0	1	0
474	1	1	0	0	0	0	1	2	2	1	0	1	1	0	1	0	1	2	0	2	0	0	0	2	0	0	1	0	2	2	0	1	1	2	0	2	2	0	0	0	0	0	0	2	1	0	0	0	0
475	0	1	0	0	0	0	2	2	1	0	1	1	1	0	0	1	1	1	1	1	1	0	0	2	0	1	1	0	1	0	1	1	1	0	0	1	1	0	0	0	0	0	0	2	1	1	0	0	0
476	1	1	1	1	1	1	2	2	1	1	0	0	0	0	0	1	0	2	2	0	0	0	0	2	0	0	0	1	1	1	2	1	1	2	1	2	1	0	0	2	0	0	0	1	1	0	0	1	0
477	0	2	0	0	0	0	1	2	1	0	1	0	0	0	0	0	1	0	1	1	1	0	0	2	0	0	0	0	2	1	0	2	1	2	2	2	1	0	0	0	0	1	1	1	1	1	0	2	0
478	0	1	0	0	0	0	1	1	1	1	0	1	1	0	0	0	2	1	1	1	1	0	0	2	0	0	0	0	1	1	1	1	1	1	0	2	2	0	0	2	1	0	0	2	1	1	0	0	0
479	1	2	1	1	1	0	2	2	1	1	1	1	1	0	0	0	1	0	1	1	1	0	1	1	0	0	0	0	1	1	1	2	2	0	0	0	0	0	0	0	0	1	1	2	1	1	0	0	0
480	1	1	0	0	0	1	1	2	2	1	0	0	1	1	0	0	2	1	1	1	1	0	1	1	1	2	0	0	2	1	2	1	1	1	0	2	1	0	0	1	0	0	0	2	0	0	0	0	0
481	0	1	0	1	0	0	0	1	2	1	0	0	0	0	0	0	1	2	0	1	0	2	0	2	0	0	0	1	2	2	1	1	1	0	0	1	1	0	0	1	0	0	0	2	1	0	0	0	1
482	0	0	0	0	0	0	0	1	2	1	0	0	0	0	0	0	0	1	1	1	1	1	1	1	1	1	0	2	1	0	2	1	1	0	0	1	0	0	0	1	0	0	0	1	0	0	0	0	0
483	1	1	0	0	0	1	1	1	2	2	0	0	2	1	0	0	1	2	1	0	1	1	0	2	0	0	0	1	2	2	1	0	1	1	0	2	2	0	0	0	0	1	1	2	1	1	0	0	0
484	1	0	0	0	0	0	1	1	1	1	0	0	1	1	0	0	0	0	1	1	1	0	0	2	0	0	0	0	2	1	1	0	0	1	0	1	1	0	0	0	0	0	0	1	0	1	0	0	0
485	0	2	0	1	0	0	1	1	2	2	0	0	2	0	1	0	1	2	2	0	2	0	0	2	0	0	0	0	1	1	2	2	2	0	0	0	0	0	0	1	0	1	1	2	1	0	0	0	1
486	1	1	0	0	0	0	2	2	1	1	1	0	0	0	0	0	1	0	1	1	1	0	0	2	0	0	0	0	2	1	0	1	0	2	0	2	1	0	0	0	0	1	1	2	0	0	0	0	0
487	1	1	0	0	0	1	0	0	2	2	0	0	0	0	0	0	2	0	0	1	0	0	0	2	0	0	1	1	2	1	0	1	1	1	0	1	2	1	0	0	0	0	0	2	0	0	0	0	0
488	1	0	0	0	0	0	1	1	2	2	0	0	0	0	0	0	1	2	1	1	0	1	0	2	0	0	0	1	1	1	1	1	0	2	1	2	2	0	0	1	0	0	0	0	1	0	0	0	0
489	1	1	0	1	0	0	1	1	1	1	1	0	1	1	0	0	1	1	0	1	0	1	1	1	1	1	0	0	1	0	1	1	2	0	0	1	1	1	0	0	0	0	0	2	0	2	1	0	0
490	1	2	0	0	0	0	2	2	0	0	0	1	1	0	0	1	0	1	1	1	1	1	1	1	1	1	0	0	2	1	2	0	0	2	1	2	1	0	0	0	1	1	1	2	0	0	0	0	1
491	0	1	0	0	0	0	0	1	2	0	1	0	0	0	0	0	0	2	0	2	0	0	0	2	0	1	0	1	2	1	1	0	1	1	0	2	2	0	0	2	0	0	0	2	0	0	1	0	0
492	0	1	1	0	1	1	1	1	2	1	0	1	1	0	0	1	0	2	2	0	1	1	0	2	0	0	0	0	2	1	0	2	2	1	1	1	1	0	0	1	0	0	0	2	0	0	0	1	0
493	1	0	0	2	0	1	0	0	2	2	0	0	0	0	0	0	0	1	1	1	1	1	0	2	0	0	0	0	2	2	1	0	0	2	1	2	1	0	0	0	0	2	2	2	1	1	0	1	0
494	0	2	0	0	0	0	0	0	2	2	0	0	0	0	0	0	1	0	0	2	0	0	0	2	0	1	0	0	2	0	0	2	2	0	0	0	0	0	0	1	0	1	1	2	1	1	0	0	1
495	0	0	0	1	0	0	1	1	2	2	0	0	1	1	0	0	2	0	0	2	0	0	0	2	0	0	1	0	1	0	1	1	1	1	0	1	1	0	0	0	0	0	0	0	0	1	0	0	1
496	0	2	1	1	0	0	0	1	2	1	0	0	1	1	0	0	1	2	2	0	2	0	0	2	0	1	1	1	2	1	0	1	1	1	0	1	2	1	1	1	0	0	0	2	1	0	0	0	0
497	1	2	0	0	0	0	0	0	2	2	0	0	1	1	0	0	0	2	1	0	1	0	0	2	0	1	0	0	2	2	0	0	1	1	0	1	0	0	0	0	0	0	0	1	1	1	0	0	0
498	1	1	0	0	0	0	2	2	0	0	1	0	1	1	0	0	1	1	1	0	0	0	0	2	0	0	0	0	2	1	1	1	1	1	0	2	1	0	0	1	0	0	0	2	0	0	0	0	0
499	0	2	0	0	0	0	1	1	1	1	0	0	1	1	0	0	2	1	1	1	1	0	0	2	0	1	0	0	2	1	0	0	0	2	0	2	1	0	0	1	0	0	0	2	1	0	0	0	0
500	1	2	0	0	0	0	2	2	1	1	0	1	1	1	0	0	2	2	2	0	2	1	1	1	1	1	0	1	2	1	0	1	1	2	1	2	0	0	0	0	0	0	0	1	0	0	0	0	0
501	1	2	0	0	0	0	1	1	1	1	0	0	1	1	0	0	1	2	0	0	0	0	1	1	0	0	0	0	1	1	2	2	2	1	0	1	2	1	1	1	0	1	1	2	1	0	0	2	0
502	0	2	0	0	0	0	2	2	0	0	1	0	1	1	0	0	1	1	1	1	0	0	1	1	0	0	0	0	2	2	1	1	1	1	0	1	2	0	0	1	0	1	0	0	1	1	0	0	1
503	1	0	0	0	0	1	1	1	2	2	0	1	1	0	0	1	1	0	1	1	1	1	0	2	0	0	0	0	2	2	1	1	1	1	0	1	1	0	0	0	0	1	1	2	1	0	0	0	0
504	1	2	1	1	0	0	1	1	2	2	0	0	1	1	0	0	1	0	0	2	0	1	1	1	1	1	0	0	2	2	1	1	1	0	0	1	2	0	0	0	0	1	1	1	1	1	0	0	1
505	1	1	0	2	0	0	2	2	1	1	0	1	1	1	0	0	1	0	0	2	0	0	1	1	0	1	0	0	2	2	1	1	1	2	0	2	0	0	0	0	0	0	0	2	0	2	0	1	0
506	0	1	0	0	0	1	1	1	2	2	1	0	0	0	0	0	1	2	0	0	0	2	1	1	1	1	0	1	2	1	0	2	1	0	0	1	2	0	0	1	0	0	0	2	0	0	0	0	1
507	0	0	0	0	0	1	1	1	1	1	1	1	1	1	0	0	2	1	0	2	0	0	0	2	0	0	1	0	2	1	1	0	0	2	0	2	1	0	0	1	0	1	1	2	0	0	0	1	0
508	0	1	0	1	0	0	2	2	0	0	0	0	1	1	0	0	2	1	1	1	1	1	0	2	0	0	0	2	2	1	1	0	2	0	0	1	0	0	0	0	0	0	0	2	0	1	0	1	0
509	1	0	0	0	0	0	0	1	2	1	1	0	2	0	1	0	2	1	1	1	1	0	0	2	0	1	0	0	2	1	1	1	1	2	0	2	2	0	0	0	0	0	0	2	0	0	0	0	0
510	1	1	0	1	0	0	1	2	1	0	1	0	2	2	0	0	2	0	0	2	0	0	0	2	0	0	0	0	2	1	0	2	1	0	0	1	1	0	0	1	0	0	0	2	0	0	0	0	0
511	1	2	1	0	0	0	0	0	1	1	1	0	1	1	0	0	1	1	1	1	1	0	1	1	0	0	0	2	1	1	2	1	0	1	0	1	0	0	0	0	0	1	1	2	2	0	0	0	1
512	0	2	0	0	0	0	1	2	2	1	0	2	2	1	0	0	2	1	1	1	1	0	0	2	0	0	0	1	2	1	2	0	0	1	0	1	0	0	0	0	0	1	1	2	0	1	0	0	0
513	0	0	0	1	0	0	1	1	1	1	0	0	1	1	0	0	2	0	0	2	0	0	0	2	0	0	0	1	1	1	1	2	2	0	0	0	1	0	0	1	0	0	0	2	0	0	0	0	0
514	0	1	0	0	0	0	0	0	1	1	0	0	1	1	0	0	1	0	1	1	1	0	0	2	0	0	0	0	2	1	1	1	1	2	1	2	0	0	0	0	0	1	1	2	0	0	0	0	1
515	1	1	0	1	0	0	2	2	1	1	0	1	2	1	0	0	2	1	1	1	1	1	0	2	0	0	1	0	1	0	1	1	0	1	1	1	2	0	0	1	0	0	1	1	0	1	0	0	1
516	1	0	1	1	1	0	2	2	1	1	1	0	0	0	0	1	1	2	0	1	1	0	0	2	0	0	0	1	1	1	1	0	0	2	0	2	2	0	0	1	0	0	0	1	1	1	0	0	0
517	1	2	0	0	0	0	1	1	1	1	1	0	0	0	0	0	1	0	0	2	0	0	0	2	0	1	0	1	2	1	1	2	1	1	0	2	1	0	0	2	0	1	1	2	1	1	0	0	0
518	0	0	0	0	0	0	2	2	1	1	0	1	1	0	0	1	2	2	1	1	1	1	1	1	1	1	0	1	1	1	1	0	0	1	0	1	1	0	0	0	0	1	1	2	1	2	0	0	1
519	1	1	0	0	0	0	0	0	2	2	0	0	0	0	0	0	1	1	1	1	1	1	0	2	0	0	0	0	1	1	0	2	2	0	0	0	1	0	0	1	0	1	1	2	1	1	0	0	0
520	1	2	0	0	0	0	1	2	2	0	0	1	2	1	0	1	2	0	0	2	1	0	0	2	0	0	0	0	2	0	0	1	2	1	0	2	1	0	0	0	0	1	1	2	0	0	0	0	0
521	0	1	0	0	0	0	2	2	0	0	1	1	2	1	0	1	0	2	2	0	0	2	1	1	1	1	0	0	2	1	1	1	1	2	0	2	2	0	1	0	1	1	1	2	0	0	0	0	0
522	1	1	0	0	0	0	0	0	2	1	2	1	1	1	0	0	2	1	1	1	1	0	0	2	0	1	0	1	2	1	2	2	1	1	1	2	0	0	0	0	0	1	1	1	1	0	0	0	0
523	0	2	1	0	0	0	1	1	1	1	0	0	1	1	0	0	1	2	0	0	0	0	0	2	0	0	0	0	1	1	0	1	1	1	1	1	1	0	0	2	0	0	0	2	1	0	1	0	0
524	0	1	0	0	0	0	1	2	1	0	1	0	0	0	0	0	1	1	1	1	0	1	1	1	1	1	0	0	2	2	1	0	0	2	0	2	2	0	0	1	1	1	1	2	1	1	0	0	0
525	1	2	1	1	0	0	1	2	1	0	1	0	1	1	0	0	1	1	0	1	0	0	2	0	0	0	0	0	2	2	1	0	1	1	0	1	0	0	0	0	0	0	0	2	0	2	1	0	1
526	0	1	0	1	0	0	1	1	2	2	0	1	2	1	0	1	1	1	1	1	0	0	2	0	0	1	0	1	2	1	2	0	0	2	0	2	2	0	0	1	0	0	0	1	0	0	0	0	0
527	0	2	0	0	0	0	0	1	2	1	0	0	1	1	0	0	2	2	2	0	1	0	2	0	0	0	1	2	2	1	1	1	2	1	0	1	1	1	1	0	0	0	0	2	1	0	0	0	0
528	1	2	1	1	0	0	1	2	1	0	0	0	0	0	0	1	1	0	1	1	1	0	0	2	0	0	0	1	2	0	1	2	2	2	0	2	1	1	1	0	0	1	1	1	1	2	0	0	0
529	1	1	0	1	0	0	1	2	2	1	0	0	1	1	0	0	1	1	0	1	0	0	0	2	0	0	0	1	2	0	1	1	1	2	1	2	1	1	0	0	0	0	0	1	0	0	0	0	0
530	1	2	0	0	0	0	1	2	0	0	1	2	2	2	0	0	1	1	1	1	1	1	0	2	0	0	1	0	2	1	0	2	2	0	0	1	2	0	0	0	0	1	1	2	1	0	0	0	0
531	1	1	0	0	0	0	1	1	1	1	0	1	2	0	0	1	2	1	1	1	1	1	0	2	0	0	0	1	2	2	1	0	1	1	0	1	2	0	1	0	1	0	0	2	0	0	0	0	0
532	1	1	0	0	0	0	1	2	2	0	1	0	1	1	0	0	2	0	0	1	0	0	0	2	0	0	0	0	2	2	1	2	2	1	1	1	0	0	0	0	0	1	1	2	1	2	0	0	0
533	0	1	0	1	0	0	1	1	1	1	1	0	0	0	0	0	1	1	1	1	0	1	0	2	0	0	1	1	2	1	0	1	0	1	1	1	0	0	0	1	0	1	1	1	1	0	0	0	0
534	1	2	0	0	0	0	0	1	1	1	1	1	1	0	0	1	0	1	1	1	1	1	1	1	1	1	0	0	2	1	0	1	0	1	1	1	1	0	0	0	0	0	0	1	0	1	0	0	0
535	1	2	0	0	0	0	1	1	1	1	0	0	1	1	0	0	2	0	0	2	0	1	0	2	0	0	0	1	1	0	1	2	1	1	0	2	2	0	0	1	0	0	0	2	1	0	0	0	1
536	1	0	0	1	0	1	0	0	2	1	2	0	0	0	0	1	1	1	0	1	0	1	0	2	0	0	0	2	2	1	1	1	1	2	1	1	2	0	0	1	1	0	0	0	0	0	0	0	2
537	0	2	1	1	0	0	0	0	2	2	0	1	1	0	0	1	1	2	1	0	0	1	0	2	0	0	0	0	1	1	2	2	1	0	0	2	1	0	0	0	0	1	1	1	1	2	0	0	0
538	1	1	0	1	0	0	2	2	1	1	0	0	1	1	0	0	1	0	0	2	0	0	1	1	0	0	0	0	2	2	0	1	0	1	1	1	1	0	0	0	0	0	0	0	0	0	0	1	1
539	1	0	0	0	0	0	1	2	2	0	1	0	1	1	0	0	2	1	1	1	1	0	0	2	0	0	0	0	1	1	2	2	2	0	0	1	1	0	0	1	0	1	1	2	0	0	0	0	0
540	0	2	0	0	0	0	1	1	2	2	0	0	0	0	0	0	0	1	1	1	1	1	0	2	0	0	0	1	1	1	2	1	1	1	0	2	1	0	0	1	0	0	0	2	0	1	0	0	2
541	1	1	0	0	0	0	0	1	2	0	1	0	0	0	0	0	0	0	0	2	0	0	0	2	0	0	1	2	2	1	1	1	1	1	0	2	1	0	0	0	0	1	1	1	1	0	0	0	0
542	0	1	0	0	0	0	2	2	1	0	2	0	0	0	0	0	1	0	0	2	0	0	1	1	0	0	1	0	2	1	0	2	2	2	1	2	2	0	0	1	0	0	0	2	1	1	0	0	0
543	0	1	0	0	0	0	0	1	2	1	0	0	0	0	0	0	2	1	1	1	0	0	2	0	0	1	0	1	1	1	1	1	0	1	1	1	1	0	0	0	0	1	1	1	1	0	0	0	0
544	1	0	0	0	0	1	1	1	1	1	0	0	0	0	0	0	0	0	1	1	1	0	1	1	0	1	0	0	2	1	2	0	1	2	0	2	1	0	0	1	0	0	0	1	1	1	0	0	0
545	1	2	0	1	0	0	1	2	1	0	1	1	1	0	0	1	2	0	0	2	0	0	0	2	0	0	0	1	1	1	1	2	1	1	1	2	1	0	0	0	0	1	1	1	1	0	0	0	0
546	1	2	1	0	0	1	0	1	2	2	0	1	1	2	0	0	1	1	1	1	1	1	0	2	0	0	0	0	2	2	1	0	0	2	1	2	1	0	0	2	0	1	1	2	0	0	0	0	1
547	1	2	0	0	0	0	2	2	1	1	0	0	1	1	0	0	1	1	1	1	1	0	0	2	0	0	1	0	2	1	0	1	0	2	1	2	1	0	0	1	0	0	0	2	1	0	0	0	0
548	0	0	0	1	0	1	0	1	2	0	1	1	1	0	0	1	1	0	0	2	0	1	0	2	0	0	0	0	2	1	0	2	2	1	0	1	2	0	0	2	0	0	0	1	0	0	0	0	1
549	0	2	0	1	0	0	1	1	1	1	1	0	0	0	0	0	1	1	1	1	0	1	0	2	0	0	0	0	2	1	1	0	0	2	0	2	1	0	0	0	0	0	0	1	0	0	0	0	0
550	1	1	0	1	0	0	1	1	2	2	0	0	1	1	0	0	2	2	1	1	0	0	0	2	0	0	0	1	2	1	2	1	1	0	0	1	1	0	0	0	0	0	0	0	1	0	0	0	2
551	1	2	0	0	0	0	1	2	1	0	0	0	2	1	0	0	1	1	1	1	1	0	0	2	0	0	0	0	1	1	0	2	2	1	0	1	2	0	0	1	0	1	1	2	1	1	1	0	0
552	0	0	0	1	0	1	1	1	1	1	0	0	0	0	0	0	1	1	1	1	1	0	0	2	0	0	0	0	1	1	0	1	1	1	1	1	1	0	0	0	0	0	0	2	0	2	0	0	1
553	0	2	0	0	0	0	1	2	1	0	1	0	2	2	0	0	1	1	0	1	0	0	0	2	0	0	0	0	1	0	1	0	0	2	1	2	2	0	0	2	1	0	0	2	1	0	0	0	0
554	1	2	0	0	0	0	2	2	1	1	1	0	0	0	0	1	1	1	0	2	0	0	0	2	0	1	0	0	2	1	1	1	1	1	0	2	1	0	0	0	0	0	0	2	0	0	0	0	0
555	0	0	0	0	0	0	2	2	1	1	0	0	0	0	0	0	0	2	0	1	0	0	1	1	0	0	0	1	1	0	1	1	2	1	0	1	1	0	0	1	0	1	1	2	0	2	0	0	1
556	0	2	0	0	0	0	1	1	2	2	0	0	0	0	0	0	1	1	1	1	0	0	1	1	0	0	0	1	1	1	1	1	1	1	1	1	1	0	0	1	0	2	2	2	1	1	0	0	1
557	0	1	0	1	0	0	1	1	1	1	1	0	1	1	0	0	1	0	0	2	0	0	0	2	0	0	0	1	2	1	1	1	1	0	0	1	1	0	0	1	1	0	0	2	0	1	0	0	0
558	0	0	0	0	0	1	1	2	2	1	0	1	2	1	0	0	2	0	0	2	0	0	0	2	0	0	1	1	2	1	0	0	0	2	0	2	1	0	0	0	0	0	0	1	1	1	1	0	0
559	1	1	0	0	0	0	0	0	2	2	0	0	0	0	0	0	2	1	1	1	1	0	1	1	0	0	0	0	2	0	0	1	1	0	0	1	1	0	0	0	0	0	0	1	0	1	0	0	1
560	1	1	0	0	0	1	1	1	1	1	0	0	0	0	0	0	1	0	0	2	0	1	1	1	1	1	0	0	2	2	0	1	1	0	0	1	1	0	0	0	0	1	1	2	0	0	1	0	0
561	1	1	0	0	0	0	2	2	0	0	0	0	1	1	0	0	1	1	1	1	1	0	0	2	0	0	0	0	2	2	1	0	0	0	0	1	1	0	0	2	0	0	0	1	1	0	1	0	0
562	1	1	0	1	0	0	1	1	1	1	1	1	2	2	0	0	0	0	1	1	1	0	0	2	0	0	0	0	2	2	0	1	2	1	0	2	2	0	1	1	1	0	0	2	0	0	0	0	0
563	0	2	0	0	0	0	1	2	1	0	1	1	0	0	0	0	0	0	1	1	1	0	0	2	0	0	0	2	2	2	0	2	1	2	2	2	1	0	0	2	1	0	0	1	0	0	0	1	1
564	0	1	0	0	0	1	2	2	1	1	0	1	2	2	0	0	0	2	1	0	1	1	0	2	0	0	1	1	2	0	1	1	0	2	2	2	1	0	0	0	0	1	1	2	1	1	0	0	0
565	0	0	0	1	0	0	1	2	1	0	1	0	0	0	0	0	2	1	1	1	1	0	0	2	0	0	0	0	2	1	0	1	0	1	1	1	1	0	0	1	0	1	1	2	1	0	0	0	0
566	0	1	0	0	0	0	1	1	2	2	1	1	2	0	0	1	1	0	1	1	1	0	0	2	0	0	1	2	2	1	1	1	1	1	0	1	0	0	0	0	0	0	0	2	1	1	1	0	0
567	1	0	0	0	0	0	2	2	1	1	0	1	1	0	0	0	2	2	1	1	1	0	0	2	0	0	0	0	1	1	1	0	0	2	0	2	0	0	0	0	0	0	0	1	0	1	0	0	0
568	1	2	1	0	1	1	1	2	1	0	0	0	0	0	0	0	1	1	1	1	0	0	1	1	1	2	0	1	2	1	0	1	1	1	0	1	1	0	0	0	0	1	1	2	1	1	0	0	1
569	1	0	0	0	0	1	1	2	2	0	0	0	1	0	0	0	0	2	2	0	0	1	0	2	0	0	0	0	2	0	0	1	1	2	1	2	2	0	1	0	1	0	0	2	0	1	0	0	0
570	1	0	1	0	1	0	1	1	2	2	0	2	2	1	0	1	0	0	1	1	1	1	2	0	1	1	0	0	2	1	0	1	1	0	0	1	1	0	0	1	0	1	1	2	2	0	1	0	0
571	1	1	0	0	0	1	1	1	2	2	0	1	2	1	0	1	0	0	1	1	1	1	0	2	0	0	0	0	1	1	2	2	1	0	0	1	0	0	0	0	0	0	0	0	0	0	0	0	0
572	0	1	0	1	0	0	1	1	0	0	1	0	0	0	0	0	1	0	2	0	1	1	0	2	0	0	0	1	2	0	1	1	1	2	1	2	1	0	0	0	0	0	0	1	0	1	0	1	0
573	1	1	0	0	0	0	1	1	2	2	0	1	1	0	0	0	2	1	1	1	1	0	0	2	0	0	0	0	2	1	0	1	1	2	1	1	1	0	0	0	0	1	1	1	0	0	0	2	0
574	1	1	0	0	0	0	0	1	2	1	0	1	1	0	0	0	0	1	1	1	1	0	0	2	0	0	0	1	2	0	1	1	1	1	1	1	2	0	0	1	0	1	0	0	1	1	0	0	0
575	1	1	0	0	0	0	1	1	0	0	2	0	1	0	0	0	1	1	1	0	1	0	0	2	0	0	0	2	1	1	2	0	1	1	0	1	1	0	0	0	0	0	0	0	0	0	0	1	0
576	0	2	0	0	0	0	1	2	2	0	1	1	2	1	0	1	2	0	0	2	0	0	0	2	0	1	0	0	2	0	0	1	0	2	0	2	2	1	1	0	0	0	0	2	0	1	0	0	0
577	1	0	0	0	0	0	1	1	1	1	1	0	0	0	0	0	1	0	0	2	0	1	1	1	1	1	0	0	1	1	0	1	1	1	1	1	2	0	0	1	1	0	0	2	1	0	0	0	0
578	1	2	0	0	0	0	1	1	1	1	1	0	2	1	1	0	2	0	0	2	0	0	0	2	0	0	0	0	2	2	2	1	1	1	0	1	2	1	1	0	1	0	0	1	1	0	0	0	1
579	0	1	1	1	0	0	1	1	1	1	0	0	1	1	0	0	1	0	1	1	1	1	0	2	0	0	0	1	2	1	1	1	1	1	0	1	0	0	0	0	0	0	0	2	0	0	0	1	0
580	0	1	0	1	0	0	2	2	1	1	1	2	2	2	0	0	1	0	1	1	1	0	1	1	0	1	0	1	2	2	0	1	1	1	0	2	0	0	0	1	0	0	0	1	0	0	0	0	1
581	1	2	0	0	0	0	0	0	2	2	0	0	0	0	0	0	1	1	0	1	0	0	0	2	0	0	1	1	2	1	0	1	1	0	0	0	0	0	0	0	0	0	0	2	0	0	0	0	0
582	0	0	1	0	0	1	1	1	1	1	2	0	0	0	0	0	1	1	0	1	0	1	0	2	0	0	0	0	2	1	1	1	1	0	0	0	1	0	0	2	0	0	0	2	1	1	0	0	0
583	0	1	0	0	0	1	2	2	0	0	0	0	0	0	0	0	2	0	0	2	0	0	0	2	0	0	0	0	1	1	2	1	1	0	0	1	1	1	0	0	0	0	0	1	0	0	0	0	1
584	1	1	0	0	0	1	1	1	1	1	0	0	1	1	0	0	2	2	1	1	1	0	0	2	0	0	0	0	2	1	0	0	0	2	1	2	0	0	0	1	0	0	0	2	1	0	0	0	0
585	1	1	0	0	0	1	1	0	2	1	1	0	1	0	0	0	2	2	1	1	0	0	0	2	0	1	0	1	2	1	2	0	1	1	0	2	0	0	0	0	0	0	0	2	0	0	0	0	1
586	1	2	0	0	0	0	1	2	2	1	0	1	0	0	0	0	1	2	1	0	1	0	0	2	0	0	0	0	2	2	0	1	1	2	0	1	1	0	0	2	0	0	0	2	0	0	0	0	1
587	1	2	0	0	0	0	1	1	2	2	0	0	0	0	0	0	1	0	0	2	0	0	0	2	0	0	0	0	2	2	0	0	1	2	0	2	1	0	0	0	0	1	1	2	1	0	1	1	0
588	1	1	1	1	1	1	1	2	2	1	0	1	1	0	0	0	0	1	0	2	0	0	0	2	0	0	1	1	1	0	1	1	1	2	1	2	1	0	0	0	0	0	0	2	0	0	0	0	0
589	0	1	0	1	0	0	1	1	2	2	0	0	1	1	0	0	1	1	1	1	0	0	1	1	0	0	0	0	1	1	1	1	1	0	0	0	2	0	0	1	0	0	0	1	0	0	0	0	0
590	0	0	0	1	0	1	1	2	0	0	1	0	1	1	0	0	1	0	1	1	0	0	0	2	0	0	0	0	2	2	1	1	1	2	0	2	0	0	0	0	0	0	0	1	0	0	0	0	1
591	0	2	0	0	0	0	0	1	2	0	1	0	0	0	0	0	2	0	0	2	0	1	1	1	1	1	0	0	2	0	0	1	1	2	1	2	0	0	0	1	0	0	0	2	1	1	1	0	0
592	0	2	0	0	0	0	1	2	2	1	0	0	0	0	0	0	0	0	0	2	0	0	0	2	0	0	0	1	1	0	1	0	1	1	0	1	2	0	0	0	0	0	0	1	0	0	0	0	0
593	1	0	0	1	0	1	2	2	0	0	1	0	1	1	0	0	2	0	0	2	1	0	0	2	0	1	0	1	2	0	1	2	2	0	0	0	0	0	0	0	0	1	1	2	0	1	0	0	1
594	1	0	0	0	0	2	1	1	2	2	0	1	1	1	0	0	0	2	1	0	1	0	0	2	0	0	0	0	2	2	0	2	2	0	0	1	1	0	0	0	0	0	0	0	0	0	0	0	0
595	0	0	0	0	0	1	1	1	2	2	0	0	0	0	0	0	1	1	0	1	0	0	0	2	0	0	0	1	1	1	1	1	2	2	1	2	1	0	0	0	0	0	0	1	1	0	1	0	1
596	1	1	0	1	0	1	2	2	0	0	1	0	0	0	0	0	2	1	1	1	1	0	0	2	0	0	0	1	2	0	1	1	1	1	0	1	1	0	0	0	0	0	0	2	0	2	0	0	1
597	0	1	0	0	0	1	2	2	0	0	2	0	0	0	0	0	1	1	1	0	1	0	0	2	0	0	0	2	1	1	2	1	2	1	0	1	1	1	1	0	0	1	1	2	1	1	0	0	0
598	1	1	0	0	0	0	2	2	1	0	1	0	1	1	0	0	1	0	0	2	0	1	0	2	0	0	0	0	2	1	0	2	1	1	0	2	2	0	0	2	1	1	0	1	0	1	0	0	0
599	0	1	0	0	0	0	2	2	1	1	0	0	1	1	0	0	1	1	1	1	1	1	1	1	1	1	0	0	2	2	1	0	1	0	0	2	2	0	0	1	0	0	0	2	1	1	0	0	0
600	1	0	0	0	0	2	1	1	2	0	0	0	0	0	0	0	2	1	1	1	0	1	0	2	0	0	1	1	2	0	1	1	1	2	2	2	2	0	0	1	0	1	1	1	1	0	0	0	1
601	0	0	1	1	1	0	0	0	2	2	0	0	0	0	0	0	1	0	0	2	0	1	0	2	0	1	0	0	2	2	1	1	2	0	0	1	1	0	0	0	0	0	0	2	0	0	1	0	0
602	0	1	0	0	0	0	2	2	1	1	0	1	1	0	0	1	1	0	0	1	0	1	0	2	0	0	0	0	2	1	0	1	0	2	0	2	1	0	0	0	0	0	0	2	0	1	0	0	1
603	1	0	0	0	0	0	1	1	2	2	0	0	1	1	0	0	1	2	1	0	1	1	0	2	0	0	0	0	2	2	1	2	1	0	0	1	1	0	0	0	0	1	1	2	1	1	1	0	0
604	1	2	1	1	0	0	0	0	2	2	0	1	1	0	0	1	1	1	1	1	0	1	1	2	0	0	0	0	1	1	1	1	0	1	1	1	1	0	0	0	0	0	0	1	0	0	0	0	0
605	0	0	0	0	0	0	0	0	2	2	0	0	1	1	0	0	1	1	1	1	0	0	2	0	0	0	0	1	1	1	1	1	0	1	0	1	1	0	0	1	0	0	0	2	0	0	0	0	1
606	0	0	0	0	0	0	1	2	1	0	1	1	2	0	0	1	2	0	0	1	0	0	0	2	0	0	0	1	1	0	1	1	0	2	1	2	1	1	1	0	0	0	0	2	1	0	1	0	1
607	1	2	0	0	0	0	1	1	2	2	0	1	2	2	0	0	1	1	0	1	0	0	0	2	0	0	1	0	2	1	0	0	0	2	1	2	1	0	0	0	0	1	0	0	0	0	0	0	0
608	0	1	0	0	0	1	1	2	1	0	1	0	1	1	0	0	2	1	0	2	0	0	0	2	0	0	0	0	1	0	1	2	1	0	0	1	1	0	0	0	0	0	0	1	0	0	1	0	0
609	1	2	0	0	0	0	1	1	1	1	0	0	0	0	0	0	2	0	0	2	0	0	0	2	0	0	1	1	2	0	1	0	1	0	0	2	2	0	0	1	0	1	0	0	0	1	0	0	0
610	0	1	0	1	0	0	1	1	1	1	1	0	0	0	0	0	2	1	1	1	0	0	0	2	0	0	0	1	1	0	2	2	2	0	0	1	0	0	0	1	0	0	0	2	0	1	0	0	1
611	0	1	0	0	0	0	2	2	2	1	1	1	1	0	0	0	0	0	0	2	0	1	1	1	1	1	0	0	1	1	1	1	2	0	0	0	0	0	0	1	0	1	1	1	1	1	0	0	1
612	0	1	0	1	0	0	2	2	1	1	1	0	0	0	0	0	2	0	0	2	0	0	0	2	0	0	0	1	2	1	1	0	1	1	0	2	1	0	0	0	1	0	0	2	0	0	0	0	0
613	1	1	1	0	1	2	1	1	2	2	0	1	2	2	0	0	1	0	0	2	0	0	2	0	0	0	0	0	2	2	0	2	2	2	0	2	1	0	0	1	0	0	0	1	0	0	0	0	0
614	0	0	0	0	0	0	2	2	1	0	2	1	1	1	0	0	1	1	0	1	0	0	0	2	0	0	0	2	2	1	2	1	0	2	2	2	0	0	0	0	0	0	0	1	0	0	1	0	1
615	0	1	0	0	0	0	1	2	1	0	0	0	1	1	0	0	1	1	1	0	1	1	0	2	0	0	0	0	1	1	1	0	1	2	0	2	2	0	0	1	0	0	0	2	0	0	0	0	0
616	0	1	0	0	0	0	1	1	1	1	0	2	2	1	0	0	2	0	0	1	0	0	0	2	0	0	0	0	1	1	2	2	1	0	0	1	2	0	0	1	0	0	0	2	0	0	0	1	0
617	1	0	1	0	1	0	2	2	0	0	1	1	1	0	0	0	2	0	0	2	0	1	0	2	0	0	1	0	2	1	0	1	1	0	0	1	1	0	0	0	1	1	1	2	0	0	0	1	0
618	0	1	0	0	0	1	2	2	0	0	1	0	0	0	0	0	0	2	1	0	1	1	1	1	1	1	0	0	2	2	0	1	1	1	1	1	0	0	0	0	0	0	0	2	0	2	0	0	0
619	1	1	0	0	0	0	2	2	1	0	1	0	1	1	0	0	2	0	0	2	0	1	0	2	0	0	0	0	2	0	0	1	1	1	1	1	1	1	0	0	0	0	0	2	0	0	0	0	0
620	1	0	0	0	0	0	1	2	1	0	1	0	1	1	0	0	1	0	0	2	0	0	0	2	0	0	0	1	1	0	2	2	1	0	0	1	1	0	0	2	1	0	0	1	0	0	0	0	0
621	1	2	0	0	0	1	2	2	0	0	2	0	1	1	0	0	2	0	0	2	1	1	1	1	0	0	0	1	1	1	1	2	1	0	0	1	2	0	0	0	0	0	0	2	0	0	0	1	0
622	1	1	0	1	0	0	1	2	2	1	0	0	0	0	0	0	0	1	1	1	0	1	0	2	0	0	0	0	2	1	1	1	1	0	0	0	2	0	0	1	0	1	0	0	0	0	0	0	0
623	0	2	0	0	0	0	2	2	1	1	1	0	1	1	0	0	1	1	2	0	1	0	0	2	0	0	0	0	2	1	0	0	0	1	1	2	2	0	0	2	0	0	0	1	0	1	0	0	0
624	0	0	0	0	0	1	2	2	1	1	0	1	1	0	0	1	1	1	2	0	2	1	1	1	1	1	0	0	2	2	1	1	2	1	0	1	1	0	0	1	0	0	0	2	0	0	0	0	0
625	0	2	0	0	0	0	2	2	1	1	0	0	1	0	0	0	1	1	1	0	0	0	0	2	0	1	0	0	2	0	1	0	0	2	1	2	1	2	1	0	1	1	1	1	1	2	0	0	0
626	1	2	0	0	0	0	2	2	1	1	1	1	1	0	0	0	0	0	0	2	1	0	0	2	0	0	0	0	2	1	1	0	0	2	1	2	1	1	0	0	0	1	0	0	1	1	1	0	0
627	1	1	0	0	0	0	1	1	2	1	1	0	1	1	0	0	2	1	0	2	0	0	0	2	0	1	1	2	2	1	1	0	0	2	0	2	0	0	0	1	0	0	0	0	0	0	0	0	0
628	1	1	0	0	0	0	1	1	1	1	0	0	1	1	0	0	0	0	1	1	1	0	0	2	0	0	0	0	2	1	0	1	1	1	1	1	1	0	0	0	0	1	1	2	0	0	0	0	0
629	1	2	0	0	0	0	2	2	0	0	1	1	2	1	0	0	1	1	2	0	1	0	0	2	0	1	0	0	2	2	0	2	2	0	0	1	1	0	0	0	1	0	0	1	0	0	0	0	1
630	0	1	0	1	0	0	1	2	2	1	0	0	1	0	0	0	0	1	1	1	1	0	1	1	0	0	0	2	2	1	1	1	1	1	1	1	2	0	0	1	0	1	1	2	1	1	0	0	0
631	1	1	0	0	0	1	1	1	1	1	0	0	1	0	0	0	1	1	1	1	1	0	0	2	0	0	0	0	2	2	0	1	2	1	0	2	2	0	0	1	0	0	0	2	0	0	0	0	0
632	0	2	0	0	0	0	2	2	1	1	1	1	2	1	0	0	1	0	1	1	0	0	0	2	0	0	0	1	2	1	1	2	2	1	0	1	2	0	0	1	0	0	0	2	0	1	0	0	1
633	0	2	0	0	0	0	2	2	0	0	0	0	0	0	0	0	1	2	0	1	0	0	0	2	0	0	0	1	2	1	1	1	2	0	0	0	1	1	1	0	0	1	1	2	2	2	0	1	0
634	0	0	0	0	0	1	1	1	1	1	0	0	1	0	1	0	2	0	0	2	0	0	1	1	1	1	0	0	1	1	0	1	1	1	1	1	1	0	0	2	0	0	0	2	0	0	0	0	1
635	0	2	0	0	0	0	1	1	1	1	1	1	1	0	0	1	2	1	1	1	0	0	0	2	0	1	0	0	1	0	1	1	0	2	2	2	2	1	1	0	0	1	1	2	2	2	0	0	1
636	1	2	1	1	1	0	1	1	1	1	0	0	1	0	0	0	2	0	0	2	0	1	1	1	0	1	0	1	2	2	0	2	2	0	0	1	2	0	0	1	0	0	0	2	1	1	0	0	0
637	1	1	0	0	0	0	0	0	2	2	0	0	1	2	0	0	2	0	0	2	0	1	0	2	0	0	0	1	2	1	1	1	1	1	0	2	0	0	0	0	0	1	1	1	1	0	0	0	0
638	1	0	0	0	0	1	2	2	1	0	0	1	1	0	0	1	1	1	1	1	0	0	0	2	0	0	0	0	2	1	2	2	2	2	1	2	2	0	1	0	1	0	0	2	0	1	0	0	0
639	0	1	0	1	0	0	0	1	2	1	0	1	2	1	0	0	2	2	2	0	1	0	0	2	0	0	0	0	2	2	1	1	1	2	0	2	0	0	0	1	0	1	1	2	0	0	0	1	1
640	0	1	0	0	0	0	0	0	2	2	0	0	1	1	0	0	1	0	1	1	1	0	0	2	0	1	0	0	2	1	0	0	0	2	1	2	0	0	0	1	0	0	0	1	0	0	1	1	0
641	0	2	0	0	0	0	1	1	1	1	1	1	1	0	0	0	0	2	2	0	0	1	0	2	0	0	0	0	1	1	1	1	1	2	1	2	2	0	0	2	0	0	0	1	0	1	0	0	0
642	0	1	0	0	0	0	1	1	1	1	1	0	0	0	0	0	0	1	1	1	0	0	1	1	0	1	0	0	2	1	0	1	1	1	0	2	0	0	0	0	0	0	0	1	0	0	0	1	0
643	1	0	0	0	0	0	0	1	2	1	0	0	0	0	0	0	1	1	1	1	1	0	0	2	0	0	0	0	1	0	1	2	2	0	0	1	1	0	0	2	0	1	1	1	1	1	0	0	2
644	1	1	1	1	0	0	1	1	2	2	0	0	2	1	0	0	1	1	1	0	1	0	0	2	0	0	0	0	2	2	1	1	2	1	0	1	1	1	1	0	0	0	0	2	0	0	0	1	0
645	1	1	0	1	0	0	1	1	2	0	0	1	1	0	0	1	1	2	0	2	0	1	0	2	0	1	1	1	2	1	0	1	0	2	0	0	2	1	1	0	0	0	0	1	0	0	1	0	1
646	1	1	0	1	0	0	0	1	1	1	1	0	0	0	0	0	1	2	1	0	1	2	1	1	1	1	0	0	2	2	1	1	0	1	0	1	0	0	0	0	0	1	1	2	1	1	0	0	1
647	0	1	0	1	0	0	2	2	1	0	2	0	0	0	0	0	2	1	0	2	0	0	1	1	0	0	0	0	2	1	0	0	1	2	0	2	2	0	0	1	1	0	0	2	0	0	0	0	0
648	0	1	0	0	0	0	1	2	1	0	1	1	1	0	0	0	1	0	0	2	0	0	0	2	0	0	0	0	2	2	0	2	1	2	2	2	1	0	0	2	0	0	0	2	0	0	0	0	0
649	0	1	0	1	0	1	1	2	1	0	1	0	1	1	0	0	2	1	0	2	1	0	0	2	0	0	0	0	2	2	1	1	2	1	0	1	1	0	0	0	0	0	0	1	0	1	0	0	0
650	1	1	1	0	0	0	2	2	0	0	1	0	1	1	0	0	1	0	0	2	0	0	1	1	1	2	0	0	2	1	2	1	0	1	0	1	0	0	0	0	0	1	0	1	1	1	0	1	0
651	1	1	0	1	0	0	0	0	2	2	0	1	1	1	0	0	2	0	0	2	0	0	0	2	0	0	0	0	2	2	0	2	1	1	0	1	1	0	0	0	0	0	0	2	0	0	0	0	0
652	1	0	0	0	0	0	0	0	2	2	0	0	1	1	0	0	2	1	1	1	0	0	1	1	0	0	0	1	1	0	1	1	0	1	1	1	1	0	0	1	0	0	0	1	1	0	0	1	0
653	0	2	0	0	0	0	2	2	1	1	0	0	0	0	0	0	0	0	0	2	0	0	0	2	0	0	0	1	1	1	2	0	0	2	0	2	1	0	0	1	0	0	0	2	0	0	0	0	0
654	1	2	0	1	0	0	1	1	2	2	0	0	1	1	0	0	1	1	1	1	0	0	0	2	0	0	0	0	2	1	0	1	2	0	0	2	2	0	0	1	1	0	0	1	0	0	1	0	0
655	1	0	1	0	0	1	1	1	2	2	0	0	1	2	0	0	1	1	1	1	0	0	0	2	0	0	0	0	2	0	0	2	2	0	0	1	1	0	0	0	1	1	1	1	1	0	1	0	0
656	1	2	0	1	0	0	1	1	1	1	0	1	2	1	0	0	1	1	0	1	0	1	1	1	1	2	0	1	2	2	0	1	1	1	0	1	0	0	0	0	0	0	0	1	0	0	0	0	0
657	1	2	0	0	0	0	1	1	2	2	0	0	1	1	0	0	1	1	1	1	0	0	0	2	0	0	0	0	1	1	1	1	1	1	0	1	1	0	0	0	1	0	0	1	0	0	0	0	2
658	0	1	0	1	0	0	2	2	1	1	0	1	1	0	0	0	2	2	2	0	2	0	0	2	0	0	0	0	2	1	1	1	1	0	0	2	1	0	0	0	0	0	0	2	0	1	0	0	0
659	1	1	0	1	0	0	2	2	2	2	0	0	1	1	0	0	1	1	1	1	0	0	0	2	0	0	0	2	2	1	2	1	2	1	0	1	1	0	0	1	0	1	0	0	0	0	0	0	0
660	1	1	0	0	0	0	0	1	1	0	1	0	1	0	1	0	2	2	1	1	1	0	0	2	0	1	0	0	2	2	0	1	0	1	0	1	1	0	0	0	0	1	0	1	0	0	0	0	0
661	1	1	0	0	0	0	2	2	1	1	0	0	0	0	0	1	2	0	0	2	0	1	1	1	1	1	0	0	2	0	0	2	2	0	0	1	0	0	0	1	0	0	0	0	0	0	0	1	0
662	0	1	0	1	0	0	2	2	0	0	0	0	1	1	0	0	1	0	1	1	1	0	0	2	0	0	0	1	1	0	1	0	0	2	0	2	2	0	1	1	1	2	2	2	1	1	0	1	1
663	1	1	0	0	0	0	1	1	1	1	1	0	2	1	0	0	1	1	1	1	0	0	0	2	0	0	0	1	2	0	1	2	2	0	0	1	2	0	0	2	0	0	1	2	1	1	0	0	0
664	1	1	0	1	0	0	0	0	1	1	1	1	2	2	0	0	1	1	0	1	0	1	0	2	0	1	1	1	2	1	0	1	1	1	0	2	2	0	0	1	0	0	0	1	0	0	0	0	0
665	0	1	0	0	0	1	1	1	2	2	0	1	1	0	0	1	1	1	0	1	0	0	0	2	0	0	0	0	2	1	1	2	2	0	0	1	1	0	0	0	0	0	0	1	0	0	1	0	0
666	0	1	0	2	0	0	1	2	1	0	0	0	0	0	0	0	1	0	0	2	0	0	0	2	0	0	0	0	2	1	0	2	2	0	0	1	2	0	1	1	1	1	1	2	1	1	1	0	0
667	0	1	0	0	0	1	1	1	2	2	0	0	0	0	0	0	1	1	1	1	0	0	0	2	0	0	0	0	2	2	0	2	1	2	1	2	0	0	0	0	0	0	0	1	0	1	0	0	0
668	0	1	0	1	0	0	0	2	2	0	1	2	2	0	1	1	1	0	0	2	0	1	1	1	1	1	0	1	2	1	1	0	2	0	0	1	1	1	0	1	0	0	0	1	0	1	1	0	0
669	1	0	0	0	0	0	1	1	2	2	0	0	0	0	0	0	0	2	0	2	0	0	0	2	0	0	0	0	2	2	0	1	1	1	1	1	1	1	1	0	0	0	0	1	0	1	0	1	0
670	0	2	1	0	0	1	1	2	2	2	0	0	1	1	0	0	2	0	0	2	0	2	1	1	1	1	0	0	2	2	1	1	1	1	0	1	2	0	0	1	0	0	0	2	0	0	0	0	0
671	1	2	0	0	0	0	1	1	1	1	1	0	1	1	0	0	1	1	1	1	1	0	0	2	0	1	0	0	2	2	0	1	1	2	0	2	1	1	0	0	0	2	1	2	1	0	0	0	0
672	1	1	0	1	0	0	1	2	1	0	0	0	0	0	0	0	2	0	0	2	1	0	0	2	0	0	0	1	2	1	2	2	1	2	1	2	0	0	0	0	0	0	0	2	0	0	0	0	0
673	0	0	0	0	0	1	1	1	1	0	0	1	1	0	0	0	2	0	0	2	0	0	0	2	0	0	0	0	2	2	2	1	0	2	1	2	1	1	1	0	0	0	0	1	0	0	0	1	0
674	0	1	0	1	0	0	0	0	2	2	0	0	0	0	0	0	0	2	2	0	1	0	0	2	0	0	0	1	1	1	2	0	0	2	0	2	1	0	0	0	0	0	0	2	0	1	0	0	0
675	0	1	0	1	0	0	0	1	2	1	0	0	0	0	0	0	0	2	0	2	0	0	1	1	0	0	0	0	2	1	1	1	1	0	0	0	2	0	0	2	1	1	0	0	0	1	0	0	0
676	1	2	0	0	0	0	1	1	2	2	0	1	2	1	0	0	0	1	1	1	1	0	0	2	0	0	0	0	2	2	1	0	0	0	0	1	0	0	0	0	0	0	0	1	1	0	0	0	0
677	0	1	0	0	0	0	2	2	1	0	2	0	2	2	0	0	0	2	2	0	0	2	0	2	0	0	0	1	1	1	1	1	1	2	1	2	1	0	0	1	0	0	0	2	0	0	0	1	0
678	0	2	1	2	0	0	1	2	1	0	0	0	0	0	0	0	1	0	0	2	0	1	2	0	1	1	0	1	1	1	2	0	0	2	2	2	2	0	0	2	1	1	0	1	0	0	0	0	0
679	1	2	0	2	0	0	0	1	2	1	0	1	1	0	0	0	1	1	0	1	0	1	0	2	0	0	0	1	2	2	1	1	0	2	0	2	0	0	0	1	0	1	1	2	1	1	0	1	0
680	1	1	1	1	0	0	1	1	1	1	0	1	2	0	0	1	0	0	0	2	1	0	1	1	0	1	0	1	2	1	2	1	1	1	1	2	1	1	0	0	0	0	0	2	0	0	0	1	0
681	0	1	0	0	0	0	1	1	0	0	1	1	1	1	0	0	0	1	2	0	1	1	0	2	0	0	0	1	1	1	2	1	1	1	0	1	2	0	0	0	1	0	0	2	0	2	1	0	0
682	1	1	0	1	0	0	2	2	0	0	0	0	2	1	0	0	1	1	0	1	0	1	0	2	0	0	0	0	2	2	0	2	2	0	0	1	1	0	0	1	0	0	0	2	0	0	0	0	0
683	0	2	0	0	0	0	1	1	2	2	0	1	1	0	0	0	0	2	2	0	0	1	0	2	0	0	0	0	2	2	0	0	0	2	1	2	2	0	0	0	0	0	0	1	0	1	0	0	0
684	0	2	0	0	0	0	0	1	2	2	0	1	1	0	0	1	1	1	0	1	0	1	0	2	0	0	1	1	2	0	1	1	1	1	0	1	1	0	0	1	0	0	0	1	0	1	0	0	0
685	0	2	0	0	0	0	0	1	2	1	0	1	1	0	0	0	0	1	2	0	1	0	0	2	0	0	1	2	2	1	1	0	0	2	1	2	2	0	0	0	0	0	0	2	0	0	1	0	1
686	0	1	0	0	0	0	1	1	2	2	0	1	2	1	0	1	2	0	0	2	0	1	1	1	1	2	0	1	1	1	1	2	1	0	0	1	1	0	0	0	0	0	0	2	0	1	0	1	0
687	0	1	0	0	0	0	1	2	1	0	0	0	2	2	0	0	1	0	0	2	0	0	0	2	0	0	0	1	2	2	0	1	1	0	0	1	2	0	0	0	1	1	0	0	0	0	0	0	0
688	1	0	0	0	0	1	1	1	2	2	0	1	2	1	0	0	0	0	0	2	0	0	0	2	0	0	0	0	1	1	2	1	0	1	0	1	1	0	0	2	0	1	1	2	2	2	0	0	0
689	1	1	2	0	1	0	0	1	1	1	1	1	2	1	0	0	1	1	1	1	0	2	1	1	1	1	0	1	2	2	1	1	1	1	0	1	0	0	0	0	0	0	0	2	2	0	0	0	0
690	0	1	0	0	0	1	1	2	2	1	0	0	0	0	0	0	2	0	0	2	0	0	0	2	0	0	0	0	2	1	0	1	1	2	1	2	2	0	0	0	0	0	0	2	0	1	0	1	1
691	0	2	0	0	0	0	1	0	2	1	1	1	1	0	0	1	1	1	1	1	1	0	1	1	0	1	0	0	1	0	1	1	2	0	0	2	2	0	0	1	0	1	0	1	0	0	0	1	0
692	1	1	0	0	0	1	0	1	2	1	0	1	1	0	0	1	2	2	2	0	2	0	0	2	0	0	1	2	2	1	1	2	1	2	1	2	1	0	0	1	0	1	0	0	2	0	0	1	0
693	0	2	0	0	0	0	1	2	1	0	1	1	1	0	0	1	0	0	0	2	0	0	0	2	0	0	0	0	2	2	0	1	1	2	0	2	2	0	0	2	0	0	0	1	0	0	0	0	0
694	1	0	0	0	0	0	1	2	1	0	1	0	1	1	0	0	1	0	0	2	0	0	0	2	0	1	0	0	1	1	2	2	2	2	0	2	1	0	0	0	0	2	2	2	1	1	0	1	1
695	0	1	0	1	0	0	1	1	2	2	0	1	1	0	0	1	0	0	1	1	1	1	0	2	0	0	0	2	2	1	2	2	2	2	0	2	0	0	0	0	0	1	1	1	1	1	0	0	0
696	1	1	0	0	0	1	1	1	2	2	0	1	2	1	0	0	0	1	2	0	1	1	1	1	1	1	0	0	2	2	1	1	1	0	0	1	2	0	0	0	0	1	1	2	1	1	0	2	0
697	0	0	0	1	0	0	2	2	1	0	0	1	1	1	0	0	1	1	1	1	0	1	0	2	0	0	0	0	2	1	0	1	0	2	2	2	0	0	0	0	0	0	0	2	0	0	0	0	0
698	1	1	0	0	0	0	1	2	2	1	0	0	0	0	0	0	1	1	0	1	0	0	0	2	0	0	0	0	2	2	0	1	1	0	0	1	1	0	0	1	0	1	0	1	2	1	1	0	0
699	0	2	0	0	0	0	0	0	2	2	0	1	1	0	0	1	1	1	1	1	0	1	0	2	0	0	0	0	2	1	0	0	0	1	1	2	2	0	0	1	0	1	1	1	0	0	0	0	1
700	0	0	0	0	0	0	2	2	0	0	0	0	1	1	0	0	0	1	1	1	1	0	0	2	0	0	0	0	2	1	2	1	1	1	0	1	1	0	0	1	0	0	0	2	0	2	0	0	1
701	1	2	0	0	0	0	0	1	1	1	1	0	0	0	0	0	1	0	0	2	0	1	1	1	1	1	0	0	2	2	1	2	2	0	0	1	2	0	0	1	0	1	1	2	1	1	0	0	1
702	0	1	0	0	0	0	1	1	1	1	1	0	1	0	0	0	2	0	1	1	1	0	0	2	0	0	0	1	1	1	1	2	2	0	0	1	1	0	0	1	0	2	2	2	1	1	0	0	1
703	0	1	0	1	0	0	0	1	1	0	0	0	1	1	0	0	1	1	1	1	1	0	0	2	0	0	0	0	2	1	1	2	1	0	0	2	1	0	0	0	0	0	0	2	0	0	0	0	0
704	1	1	0	0	0	1	1	2	1	0	1	1	1	1	0	0	1	0	0	2	0	0	0	2	0	0	0	1	2	1	2	2	2	0	0	0	1	0	0	2	1	1	1	2	0	0	0	0	1
705	0	2	0	0	0	1	1	1	0	0	0	1	1	0	0	1	1	1	0	2	0	0	0	2	0	1	1	1	2	1	0	0	0	2	0	2	2	0	0	2	0	0	0	2	0	0	0	0	1
706	0	1	0	1	0	0	2	2	1	1	0	0	1	1	0	0	1	1	1	1	1	0	1	1	0	0	0	0	2	2	0	0	0	2	0	2	2	0	0	0	0	0	0	1	1	0	0	0	1
707	1	2	0	0	0	0	2	2	0	0	0	0	0	0	0	0	1	1	2	0	1	1	0	2	0	0	0	1	2	1	2	2	2	0	0	1	2	0	0	1	0	0	1	1	0	1	1	0	0
708	0	2	0	0	0	0	1	1	2	2	0	0	0	0	0	0	2	0	1	1	1	0	0	2	0	0	1	0	1	0	1	1	1	2	0	2	2	0	0	1	0	0	0	2	0	2	0	0	0
709	0	1	0	1	0	1	2	2	0	0	2	0	0	0	0	0	2	0	1	1	1	0	0	2	0	0	0	0	2	2	0	1	1	1	0	2	1	0	0	0	0	0	0	1	0	0	0	0	0
710	1	2	0	0	0	0	2	2	1	1	0	0	0	0	0	1	2	0	0	2	0	0	1	1	0	1	0	0	2	1	2	1	1	2	2	2	1	0	0	0	0	0	0	1	0	1	0	0	0
711	1	1	0	0	0	1	1	1	2	1	0	1	2	1	0	1	0	1	1	1	1	1	1	1	1	1	0	0	2	1	0	1	1	1	0	1	1	0	0	0	0	0	0	1	0	0	0	0	0
712	1	2	0	0	0	0	1	1	1	1	0	0	0	0	0	0	0	1	1	0	1	0	0	2	0	0	0	0	2	0	0	0	0	1	1	2	1	0	0	1	0	1	1	2	0	0	0	0	0
713	1	2	0	0	0	0	1	1	1	1	1	0	1	1	0	0	1	0	0	2	0	0	0	2	0	0	0	1	1	1	1	1	1	0	0	0	1	0	0	0	0	0	0	2	1	0	0	1	0
714	0	0	0	0	0	0	1	1	1	1	0	2	2	0	1	1	2	1	1	1	1	0	0	2	0	1	0	0	2	1	1	2	2	2	0	2	2	0	0	0	0	0	0	2	0	0	0	0	0
715	0	1	0	1	0	1	1	2	1	0	1	0	0	0	0	0	1	0	0	2	0	1	1	1	1	1	0	1	2	1	0	1	1	0	0	2	2	0	0	1	0	0	0	2	0	2	0	0	0
716	0	0	0	0	0	0	0	0	2	2	0	0	1	1	0	0	1	0	1	1	1	0	1	1	0	0	0	0	2	2	0	1	1	1	1	1	1	0	0	1	0	1	1	1	1	0	1	0	0
717	0	0	0	0	0	0	2	2	0	0	0	0	1	1	0	0	0	1	0	2	0	0	2	0	0	0	0	0	2	1	0	1	0	2	2	2	1	1	1	0	0	0	0	1	1	0	0	1	0
718	0	2	0	1	0	0	1	1	1	1	0	0	0	0	0	0	2	1	1	1	1	1	0	2	0	0	0	1	2	1	2	1	1	2	2	2	0	0	0	1	0	1	0	0	1	1	0	0	0
719	1	0	0	0	0	0	2	2	2	1	0	1	1	0	1	0	2	1	1	1	0	1	0	2	0	0	0	0	1	1	0	1	1	1	0	1	1	0	0	1	0	0	0	2	0	1	0	0	0
720	0	1	0	0	0	1	1	2	1	0	0	1	1	1	0	0	2	1	1	1	1	0	1	1	0	0	1	1	2	0	1	2	2	0	0	0	1	0	0	0	0	1	1	2	2	2	1	0	1
721	0	0	0	0	0	1	1	2	1	0	1	0	0	0	0	0	2	0	0	2	0	0	1	1	0	0	0	0	2	1	0	0	1	1	0	1	1	1	0	1	0	0	0	2	0	0	0	0	0
722	0	1	0	0	0	0	1	1	1	0	1	1	1	0	0	1	1	1	1	1	0	1	0	2	0	0	0	1	1	1	2	2	1	2	2	2	1	0	0	0	0	0	0	1	0	0	0	1	0
723	0	2	0	0	0	0	2	2	1	1	0	1	1	0	0	1	2	0	0	2	1	1	0	2	0	0	0	0	1	1	1	1	0	2	0	0	2	0	0	1	0	1	1	1	1	0	0	0	0
724	1	0	0	0	0	0	1	1	1	1	1	0	1	1	0	0	1	0	0	2	0	1	1	1	1	1	0	0	2	1	0	2	1	1	0	2	2	0	0	1	0	0	0	2	1	1	1	0	0
725	0	1	0	1	0	0	0	2	2	0	1	0	1	0	0	0	0	0	1	1	1	1	0	2	0	0	0	0	2	1	2	1	1	1	0	1	0	0	0	0	0	0	0	0	0	0	0	0	0
726	1	1	0	0	0	0	1	1	2	2	0	0	0	0	0	0	1	2	1	0	1	1	0	2	0	1	0	1	2	2	1	1	1	0	0	2	2	0	0	1	0	0	0	2	0	0	0	0	0
727	1	1	1	1	1	1	2	2	1	0	0	0	0	0	0	0	1	1	1	1	0	1	0	2	0	0	0	0	2	2	1	1	1	2	0	1	2	0	0	1	0	0	1	2	1	1	0	1	0
728	0	0	1	0	1	0	2	2	1	1	0	0	0	0	0	0	1	0	1	1	1	0	0	2	0	1	1	1	2	1	0	1	1	1	0	2	2	1	1	0	0	2	2	2	1	1	0	0	2
729	1	2	0	0	0	0	2	2	0	0	0	0	0	0	0	0	1	1	1	1	1	1	0	2	0	0	0	1	1	1	1	1	1	1	0	1	1	0	0	0	0	0	0	2	1	0	0	0	0
730	1	0	0	0	0	1	1	1	2	1	1	0	0	0	0	0	1	1	1	1	0	0	0	2	0	0	0	1	2	1	0	1	1	1	0	1	2	0	0	2	0	1	1	1	1	0	0	1	0
731	0	1	0	0	0	0	2	2	1	1	0	1	1	0	0	1	1	0	0	2	0	0	0	2	0	0	0	1	1	1	2	1	1	0	0	0	0	0	0	0	0	1	0	1	0	0	1	1	0
732	1	0	0	0	0	0	1	2	2	1	0	0	0	0	0	0	1	0	1	1	0	0	1	1	1	1	0	0	2	1	0	1	1	0	0	1	2	0	0	1	0	0	0	2	0	1	0	0	1
733	0	2	1	0	0	0	0	1	2	0	1	0	0	0	0	0	0	1	1	1	1	0	0	2	0	0	0	0	2	1	0	2	2	2	0	2	2	0	0	2	0	0	0	1	1	0	0	0	0
734	1	1	0	0	0	0	1	1	1	1	0	2	2	1	0	0	0	2	1	0	1	0	0	2	0	1	1	1	2	1	0	1	1	1	0	1	2	0	0	0	0	2	1	2	1	0	0	1	1
735	1	2	0	0	0	0	1	1	1	1	0	0	0	0	0	0	2	0	0	2	0	0	0	2	0	0	0	0	1	1	2	0	0	2	0	1	2	0	1	1	1	1	1	1	0	0	0	0	1
736	0	0	0	0	0	1	1	1	1	1	1	0	0	0	0	0	0	0	1	1	1	0	0	2	0	0	0	0	2	1	1	2	1	2	0	1	0	0	0	0	0	1	1	2	1	0	0	0	0
737	0	2	0	0	0	0	2	2	1	0	2	1	1	0	0	1	2	0	0	2	0	1	0	2	0	0	0	0	2	1	1	2	2	1	1	2	1	0	0	0	0	0	0	1	1	0	0	0	0
738	0	1	0	0	0	0	1	1	1	1	1	0	1	0	0	0	2	1	1	1	1	0	0	2	0	0	0	1	2	2	0	2	1	2	0	2	1	0	0	0	0	0	0	2	0	0	0	0	0
739	0	2	0	0	0	0	1	1	1	1	1	1	1	0	0	1	0	1	1	1	0	0	1	1	0	0	0	0	2	2	1	1	1	2	0	2	0	0	0	1	0	1	1	1	1	2	0	0	1
740	0	1	0	0	0	1	0	1	2	1	0	0	1	1	0	0	2	2	1	1	1	1	0	2	0	0	0	0	2	0	0	2	1	2	0	1	1	0	0	1	0	0	0	2	0	1	1	0	1
741	0	1	0	0	0	0	0	0	2	1	2	0	0	0	0	0	1	1	1	1	1	0	0	2	0	0	0	1	2	1	1	0	0	1	0	1	1	1	1	0	0	1	1	1	1	1	0	0	0
742	0	1	0	0	0	0	0	0	2	2	0	0	1	0	0	0	2	1	1	1	0	0	0	2	0	0	0	0	2	2	1	1	1	2	1	2	0	0	0	0	0	0	0	2	0	0	0	0	0
743	0	1	0	1	0	0	1	2	1	0	1	0	2	1	1	0	1	1	0	1	0	1	1	2	0	0	0	0	2	0	0	1	1	1	1	1	1	1	0	0	0	0	0	1	0	0	0	1	0
744	0	1	0	0	0	0	1	1	1	1	0	0	0	0	0	0	1	1	0	1	0	1	0	2	0	0	0	0	2	1	0	1	1	1	0	2	1	0	0	0	0	0	0	2	0	0	0	0	0
745	0	2	0	1	0	0	1	1	1	1	0	0	1	1	0	0	2	2	2	0	1	2	0	2	0	0	0	1	2	2	0	2	1	1	0	1	2	0	0	1	0	0	0	1	0	0	0	0	0
746	0	1	0	0	0	0	2	2	1	1	1	0	1	1	0	0	0	1	0	1	0	1	0	2	0	0	0	1	2	0	1	1	1	1	0	2	2	1	1	0	0	0	0	2	1	0	0	0	1
747	0	1	0	1	0	0	2	2	1	1	0	0	0	0	0	0	1	1	1	1	1	1	0	2	0	0	0	0	2	2	0	0	0	1	1	2	1	0	0	0	0	1	1	2	1	1	0	0	1
748	0	1	0	0	0	0	1	2	1	0	1	0	0	0	0	1	1	0	0	2	0	1	0	2	0	0	0	1	2	1	1	2	1	0	0	1	1	0	0	0	0	0	0	2	1	0	0	0	1
749	1	1	0	2	0	0	2	2	0	0	1	1	1	0	0	0	1	0	0	2	0	0	0	2	0	0	0	0	1	0	1	1	1	1	0	1	2	0	0	1	0	0	0	1	0	0	0	0	0
750	1	0	0	2	0	1	2	2	0	0	0	0	0	0	0	0	2	0	0	2	0	2	0	2	0	0	0	0	1	0	1	1	1	1	0	1	2	0	0	0	0	0	0	2	0	1	0	0	0
751	1	1	0	1	0	0	1	2	1	0	0	0	0	0	0	0	1	0	0	2	0	1	2	0	1	1	0	1	1	1	2	2	1	0	0	2	2	0	0	1	0	2	1	2	1	0	1	0	0
752	1	1	0	1	0	1	1	1	2	2	0	1	1	1	0	0	1	1	1	0	1	0	0	2	0	1	0	1	2	2	0	1	1	0	0	1	2	1	1	0	1	1	1	1	1	0	1	0	0
753	0	2	0	0	0	1	1	1	2	2	0	0	0	0	0	0	1	0	0	2	0	1	1	1	1	1	0	0	2	1	0	1	1	2	0	2	2	0	0	1	0	0	0	1	0	0	0	0	1
754	0	0	0	1	0	1	2	2	0	0	2	0	1	1	0	0	1	1	1	1	0	1	0	2	0	0	0	1	1	1	2	1	1	0	0	0	0	0	0	0	0	2	2	2	0	1	0	1	0
755	1	2	1	1	0	0	1	1	2	1	1	0	1	1	0	0	0	2	2	0	1	0	1	1	0	0	0	0	2	2	0	1	1	2	1	2	1	0	0	1	0	0	0	1	0	0	1	0	0
756	1	2	1	1	0	0	1	1	1	1	0	1	1	0	0	1	1	0	1	1	1	0	0	2	0	0	0	0	1	1	1	2	2	1	1	1	2	0	0	1	0	1	1	2	0	0	0	0	0
757	0	2	1	1	1	0	2	2	1	0	0	0	1	0	0	0	1	0	1	1	1	0	0	2	0	0	0	0	2	2	1	2	1	0	0	1	2	0	0	1	0	0	0	2	0	1	1	0	1
758	1	0	0	0	0	1	0	1	2	2	0	0	0	0	0	0	1	0	0	2	0	0	0	2	0	0	1	1	2	1	0	0	0	1	0	1	1	1	1	0	0	0	0	1	1	0	0	0	1
759	1	2	0	0	0	0	1	2	2	0	1	1	1	0	0	0	0	0	1	1	1	0	0	2	0	0	0	1	2	1	1	0	1	1	0	2	0	0	0	1	0	0	0	2	0	0	0	0	0
760	0	2	0	0	0	0	1	2	1	0	0	0	0	0	0	0	1	1	1	1	1	1	1	1	1	0	0	0	2	1	0	1	1	1	1	1	1	0	0	0	0	1	1	2	1	0	0	0	0
761	0	0	0	0	0	0	2	2	2	1	1	0	0	0	0	0	1	1	1	1	1	0	0	2	0	0	0	0	2	2	1	1	2	0	0	2	1	0	0	1	0	1	1	2	0	1	0	1	0
762	1	2	0	0	0	0	1	1	2	2	0	0	0	0	0	0	0	1	1	0	1	0	0	2	0	0	0	0	1	1	0	2	1	0	0	1	1	0	0	1	0	0	0	1	1	0	0	0	0
763	0	0	0	0	0	1	1	2	1	0	1	0	2	1	0	0	2	0	0	2	0	0	0	2	0	1	0	0	2	2	0	1	1	2	1	2	2	0	0	1	0	1	1	1	1	1	0	0	0
764	1	1	0	1	0	0	0	0	2	2	0	0	1	1	0	0	1	1	0	1	0	0	0	2	0	0	1	2	2	1	1	2	2	0	0	1	1	0	0	0	0	0	0	1	1	1	0	0	1
765	1	0	0	0	0	1	1	1	1	1	0	0	0	0	0	0	1	1	2	0	1	1	0	2	0	0	0	0	1	1	0	0	0	2	1	1	1	0	0	0	0	1	1	2	0	0	0	1	0
766	1	2	0	0	0	0	2	2	2	2	1	0	1	1	0	0	0	0	1	1	1	1	0	2	0	0	0	0	2	2	0	0	1	1	0	1	2	0	0	2	0	0	0	0	0	0	0	0	0
767	0	1	0	0	0	0	1	1	1	1	0	0	0	0	0	0	1	1	2	0	2	0	0	2	0	0	1	0	2	0	0	2	2	1	0	2	1	0	0	1	0	1	1	2	1	1	0	0	0
768	0	1	0	0	0	0	0	1	2	1	1	0	0	0	0	0	1	0	1	1	0	0	0	2	0	0	0	1	1	1	1	0	0	1	1	2	1	0	0	0	0	0	0	0	0	0	2	0	0
769	0	1	0	1	0	0	1	1	2	2	0	2	2	1	0	0	1	1	0	1	0	0	1	1	0	0	0	0	2	2	0	1	1	1	1	1	2	0	0	1	0	0	0	1	0	0	0	0	0
770	1	1	0	1	0	0	2	2	1	0	1	0	0	0	0	0	1	0	0	2	0	1	0	2	0	0	0	0	2	2	1	2	1	1	1	2	1	0	0	2	0	0	0	0	0	0	0	0	0
771	0	1	0	1	0	0	2	2	1	1	1	0	0	0	0	0	1	1	1	1	0	0	0	2	0	0	0	0	2	2	1	1	1	2	1	2	0	0	0	0	0	1	1	2	0	0	1	0	0
772	1	0	0	0	0	0	0	1	1	1	1	1	1	0	0	0	2	0	0	2	0	1	1	1	0	1	0	1	1	1	1	0	0	2	0	2	1	0	0	0	1	0	0	1	0	0	0	1	0
773	1	1	0	1	0	1	2	2	1	1	0	0	1	1	0	0	0	0	0	2	0	0	0	2	0	0	0	0	1	0	1	1	2	1	0	1	1	0	0	0	0	0	0	1	0	0	1	1	0
774	0	1	0	0	0	0	1	1	1	1	1	0	0	0	0	0	2	0	0	2	0	1	0	2	0	0	0	1	2	1	1	1	1	2	0	2	1	0	0	1	0	0	0	1	0	0	0	0	0
775	0	1	0	0	0	1	0	0	2	2	0	0	1	1	0	0	2	1	1	1	1	1	0	2	0	0	0	0	2	1	1	1	1	2	1	2	1	0	0	0	0	0	0	0	0	0	0	0	0
776	1	0	0	0	0	1	2	2	0	0	1	0	2	1	1	0	1	0	0	2	0	0	0	2	0	0	0	0	1	1	0	1	2	1	0	1	2	0	0	2	0	0	0	2	0	2	0	0	1
777	1	0	0	0	0	0	2	2	2	2	0	0	1	1	0	0	1	1	0	1	0	0	0	2	0	0	0	0	2	1	0	0	0	2	0	2	1	0	0	1	0	0	0	2	0	0	0	0	0
778	1	1	1	0	0	0	1	1	1	1	0	0	1	0	0	0	0	0	0	2	0	1	0	2	0	0	0	0	1	1	1	0	1	1	0	1	0	0	0	0	0	0	0	1	0	0	0	0	0
779	1	0	0	0	0	2	1	1	2	2	0	0	0	0	0	0	0	0	0	2	0	0	2	0	0	0	0	0	2	0	0	1	1	1	0	1	1	0	0	0	0	0	0	0	0	0	0	0	0
780	0	1	0	0	0	0	2	2	0	0	0	0	1	1	0	0	1	1	1	1	1	0	1	1	0	0	0	0	2	1	1	0	0	2	0	2	1	0	0	2	0	1	1	2	1	1	0	0	0
781	1	1	0	1	0	0	0	0	2	1	1	1	1	0	0	0	0	1	1	1	1	0	1	1	0	1	0	0	2	1	1	1	1	2	1	2	1	0	0	0	0	0	0	1	1	0	0	0	0
782	0	1	0	0	0	0	0	0	2	2	0	1	1	1	0	0	2	1	1	1	1	1	0	2	0	0	0	0	2	2	1	1	1	1	0	2	2	0	0	0	1	0	0	0	0	0	0	0	0
783	1	1	2	0	1	0	1	1	1	1	1	1	1	0	0	1	1	1	1	1	1	1	0	2	0	0	0	1	1	1	1	1	1	1	1	2	2	0	0	0	0	0	0	2	0	0	0	0	0
784	0	2	0	0	0	0	0	1	2	1	0	0	1	1	0	0	1	2	0	0	0	0	0	2	0	0	0	0	2	2	1	1	1	1	0	1	1	0	0	1	1	0	0	1	0	0	1	0	0
785	1	1	0	1	0	0	1	1	2	1	0	0	0	0	0	0	2	1	0	2	0	1	0	2	0	0	0	0	2	2	1	1	1	1	0	2	1	0	0	0	0	0	0	2	1	0	1	1	0
786	1	1	0	1	0	0	2	2	1	1	0	0	1	0	0	0	1	1	0	1	0	1	0	2	0	0	0	0	2	2	0	0	1	1	0	2	1	0	0	0	0	0	0	1	0	1	0	0	0
787	0	1	0	0	0	1	1	1	1	1	1	1	2	2	0	0	0	1	0	2	0	1	1	1	1	2	0	0	2	2	0	1	0	2	2	2	2	1	1	0	0	0	0	2	1	1	1	0	0
788	0	1	0	1	0	0	1	1	2	2	0	0	0	0	0	0	1	2	1	1	0	0	0	2	0	0	0	0	2	2	0	1	0	1	0	1	1	0	0	1	0	2	2	2	1	1	0	0	0
789	1	1	2	0	1	0	1	1	2	2	1	0	0	0	0	0	2	1	1	1	1	0	1	1	1	1	0	2	1	1	2	1	2	2	1	2	1	0	0	0	0	1	1	2	1	1	0	0	0
790	0	0	0	0	0	0	1	2	1	0	0	0	0	0	0	0	2	0	0	2	0	0	0	2	0	0	0	0	2	2	1	1	0	2	2	2	1	0	0	0	0	0	1	1	0	1	0	0	1
791	0	2	0	0	0	0	2	2	1	0	0	0	0	0	0	0	1	0	1	1	1	1	0	2	0	1	0	0	2	1	2	2	2	0	0	1	0	0	0	1	0	1	1	1	1	2	0	1	0
792	0	1	0	0	0	0	2	2	1	0	0	0	1	1	0	0	1	1	1	1	0	0	0	2	0	1	0	2	2	2	0	1	1	2	0	2	0	0	0	0	0	1	0	1	0	0	0	0	1
793	1	2	0	0	0	0	2	2	0	0	0	1	1	0	0	1	0	0	1	1	1	0	0	2	0	0	1	0	2	1	0	1	2	1	0	2	1	1	1	0	0	0	0	1	0	0	0	0	0
794	0	2	0	1	0	0	0	1	1	0	1	0	1	1	0	0	1	2	1	0	1	1	0	2	0	0	0	1	1	1	2	1	1	2	0	1	1	0	0	1	0	0	0	1	0	0	0	1	0
795	0	1	0	0	0	0	1	1	2	2	0	1	1	2	0	0	1	0	1	1	1	0	0	2	0	1	0	0	2	1	1	1	1	2	0	2	2	0	0	1	0	0	0	2	0	0	0	0	0
796	0	2	0	0	0	0	2	2	1	1	1	2	2	1	0	0	1	1	0	1	0	0	0	2	0	0	0	0	2	0	0	1	1	1	1	1	0	0	0	0	0	0	0	1	1	1	0	0	0
797	1	1	0	0	0	1	0	1	1	1	1	0	0	0	0	0	1	1	1	1	1	0	0	2	0	0	0	1	1	1	1	1	2	1	0	1	1	1	0	0	0	0	0	0	0	1	1	0	0
798	0	2	1	1	0	0	1	2	2	2	0	1	2	1	1	0	0	1	1	1	0	0	0	2	0	0	0	1	2	0	1	2	2	0	0	0	1	0	0	0	0	0	0	2	1	0	0	0	0
799	0	2	0	0	0	0	2	2	2	2	1	0	0	0	0	0	2	2	1	1	0	0	1	1	0	0	0	0	2	1	1	1	0	1	0	1	2	0	0	2	0	1	1	1	1	0	0	0	0
800	1	1	0	0	0	0	0	1	2	2	0	1	2	1	0	1	1	1	0	1	0	0	0	2	0	0	0	2	2	2	0	1	1	1	0	2	0	0	0	0	1	0	0	1	0	0	0	0	0
801	0	0	0	1	0	0	0	0	2	2	0	0	0	0	0	0	1	1	0	1	0	1	1	1	1	1	0	1	2	2	1	1	1	1	1	1	1	0	0	0	1	0	0	1	0	0	0	0	0
802	0	1	0	0	0	0	1	2	1	0	1	0	1	1	0	0	1	1	0	1	0	0	0	2	0	0	0	0	2	2	0	0	0	2	1	2	1	0	0	0	0	0	0	2	0	0	1	0	0
803	0	0	0	0	0	0	1	1	1	1	0	1	1	0	0	1	1	1	1	1	1	1	0	2	0	0	0	1	2	2	0	1	1	2	1	2	2	0	0	0	0	0	0	2	1	0	1	0	0
804	0	0	0	0	0	0	0	1	2	1	0	1	1	1	0	0	1	1	1	1	1	0	0	2	0	0	0	0	2	2	1	1	1	0	0	1	0	0	0	0	0	0	0	1	0	0	0	0	0
805	0	2	0	1	0	0	1	1	1	0	2	0	0	0	0	0	2	2	1	1	1	0	0	2	0	0	0	0	2	1	0	2	1	1	0	2	1	0	0	0	0	1	1	1	0	1	0	0	0
806	0	2	0	1	0	0	1	1	2	2	0	1	1	0	0	1	1	1	0	1	0	0	0	2	0	0	0	0	2	1	0	1	0	2	0	0	2	0	0	1	0	1	1	1	0	1	0	0	0
807	0	2	0	0	0	0	2	2	2	2	0	0	0	0	0	0	1	0	0	2	0	1	0	2	0	0	0	1	2	1	2	1	1	1	0	1	0	0	0	0	0	0	1	2	1	1	1	0	1
808	1	1	0	1	0	0	0	1	2	0	1	0	0	0	0	0	2	0	0	2	0	2	1	1	1	1	0	0	1	1	0	1	1	1	0	1	1	1	1	0	0	1	1	1	1	1	0	1	0
809	0	1	0	0	0	0	1	2	1	0	1	0	1	1	0	0	1	0	0	2	0	2	1	1	1	1	0	1	1	0	2	1	1	2	1	2	2	0	0	1	0	1	1	2	0	2	0	0	0
810	1	0	0	1	0	0	0	1	2	0	1	0	0	0	0	0	1	2	1	0	1	0	0	2	0	0	0	1	1	1	1	0	0	2	0	2	1	0	0	0	1	0	0	2	1	0	0	0	1
811	0	2	0	0	0	0	1	1	1	1	2	0	0	0	0	1	0	1	1	1	0	1	0	2	0	0	0	0	1	1	0	1	1	1	0	1	2	0	0	2	1	0	0	2	0	1	1	0	0
812	0	1	0	1	0	0	1	1	2	2	0	1	2	1	0	1	2	1	1	1	1	0	1	1	0	0	0	0	2	1	0	1	1	1	0	2	2	0	0	1	0	1	1	2	1	0	0	0	1
813	0	2	1	1	0	0	1	2	2	1	0	0	1	1	0	0	2	0	0	2	0	1	0	2	0	0	0	0	2	1	2	0	0	1	0	1	1	0	0	0	0	0	0	2	0	2	0	0	0
814	1	0	0	0	0	0	0	1	2	1	1	2	2	1	0	0	1	0	0	2	0	1	0	2	0	0	0	1	1	1	2	1	0	2	0	2	0	0	0	0	0	1	0	1	0	0	0	0	0
815	1	0	0	0	0	0	1	1	1	1	1	0	2	2	0	0	2	1	1	1	0	0	0	2	0	0	1	0	2	2	0	1	1	0	0	2	0	0	0	0	0	0	0	2	0	0	0	0	0
816	0	2	0	0	0	0	2	2	1	1	1	0	0	0	0	0	2	0	0	2	0	0	0	2	0	0	0	0	2	0	0	0	1	1	0	1	1	0	0	0	0	0	0	1	0	0	1	0	0
817	0	1	0	0	0	1	2	2	1	0	2	0	1	1	0	0	0	2	2	0	0	1	0	2	0	0	0	0	1	1	1	2	2	1	1	2	1	0	0	1	0	0	0	2	1	1	0	0	0
818	0	1	0	1	0	0	1	2	2	1	0	0	0	0	0	0	1	0	1	1	1	0	0	2	0	1	0	1	1	0	1	1	2	2	1	2	2	0	0	1	0	0	0	1	0	0	0	0	0
819	1	2	0	1	0	0	1	2	2	1	0	0	1	2	0	0	1	1	0	1	0	0	1	1	0	0	0	1	1	1	2	2	2	1	0	2	2	1	1	1	0	1	1	1	1	0	0	1	0
820	1	1	0	0	0	0	2	2	1	1	1	0	1	1	0	0	1	0	1	1	1	1	0	2	0	0	1	1	2	0	1	1	1	2	0	2	0	0	0	1	0	0	0	1	0	1	0	0	0
821	0	0	1	0	0	1	1	1	1	1	0	0	0	0	0	0	2	0	0	2	0	1	0	2	0	0	0	1	2	2	1	2	2	0	0	1	2	1	1	1	0	1	0	1	0	0	1	0	0
822	0	2	0	0	0	0	1	1	1	1	1	0	0	0	0	1	2	1	1	1	1	0	0	2	0	0	0	0	2	1	2	0	0	2	0	2	2	0	0	1	0	1	1	2	1	1	0	0	2
823	0	1	0	1	0	0	0	1	2	1	0	0	1	1	0	0	1	0	1	1	1	1	0	2	0	0	0	0	1	0	1	2	1	1	0	2	2	0	0	2	1	0	0	0	0	0	0	0	0
824	0	1	0	1	0	0	2	2	1	1	1	0	0	0	0	0	1	1	1	1	0	0	0	2	0	0	0	0	2	1	0	2	1	2	1	2	1	0	0	1	1	0	0	2	1	1	1	1	0
825	1	2	1	1	0	0	2	2	0	0	2	0	0	0	0	1	1	0	1	1	1	1	0	2	0	0	0	0	2	1	0	2	2	1	0	1	1	1	1	0	0	1	1	2	0	2	0	1	0
826	1	1	0	1	0	0	1	2	2	0	1	0	1	1	0	0	1	1	1	1	0	0	0	2	0	0	0	1	1	0	1	1	1	2	1	2	2	0	0	2	1	1	0	0	1	1	0	0	0
827	0	0	0	1	0	0	0	0	2	2	0	1	1	0	0	0	0	0	1	1	1	0	0	2	0	0	0	0	1	0	1	2	1	0	0	1	1	0	0	0	0	0	0	2	0	0	0	0	1
828	1	1	0	0	0	0	1	1	1	1	1	0	0	0	0	0	1	1	1	1	0	0	0	2	0	0	0	0	2	2	1	1	2	1	0	1	1	1	0	0	0	0	0	2	0	0	1	1	0
829	1	2	1	0	0	0	0	0	2	2	0	0	0	0	0	0	0	2	0	1	0	1	0	2	0	0	0	0	2	2	0	1	1	1	0	1	0	0	0	1	0	2	1	2	1	0	0	2	0
830	1	2	0	0	0	0	1	1	1	1	2	1	1	1	0	0	1	0	0	2	0	1	1	1	1	1	2	1	2	0	1	0	0	1	1	2	0	0	0	1	0	1	1	2	1	0	0	0	0
831	0	1	0	0	0	0	2	2	1	0	1	1	2	2	0	0	0	2	2	0	0	0	0	2	0	0	0	0	2	2	1	1	2	1	0	1	2	0	0	1	0	0	0	1	1	0	0	0	0
832	1	1	1	1	1	1	2	2	0	0	2	2	2	1	0	0	1	1	0	1	0	0	0	2	0	1	0	0	2	2	1	1	1	1	0	2	2	0	0	2	1	0	1	2	1	1	0	0	0
833	0	1	0	1	0	0	0	0	2	2	0	1	1	0	0	1	1	2	0	0	0	0	0	2	0	0	0	0	2	1	0	1	1	1	1	1	2	0	0	1	0	0	0	2	0	0	1	0	0
834	0	1	0	0	0	0	2	2	1	0	2	0	1	1	0	0	1	1	1	1	0	0	0	2	0	0	0	0	2	1	2	1	0	2	2	2	1	0	0	0	0	0	0	1	0	1	0	0	1
835	1	0	0	2	0	1	1	1	2	2	0	1	1	0	0	1	2	2	2	0	1	0	1	1	1	1	0	1	1	1	2	1	1	1	0	2	2	0	0	1	0	1	1	1	1	2	0	0	1
836	1	1	0	0	0	0	1	1	1	1	1	0	0	0	0	0	1	0	0	1	0	0	0	2	0	1	0	1	2	0	1	1	1	2	0	2	1	1	1	0	0	0	0	1	0	0	0	0	1
837	1	1	0	0	0	1	0	0	2	1	2	0	0	0	0	0	2	0	0	2	0	0	0	2	0	0	0	0	2	2	0	1	1	0	0	0	2	0	1	0	1	1	0	0	0	1	1	0	0
838	1	1	0	0	0	0	0	1	2	1	0	1	2	1	0	1	1	2	1	1	0	0	0	2	0	0	0	1	2	1	2	1	1	1	0	2	1	0	0	0	0	0	0	1	0	0	0	0	0
839	1	1	0	1	0	1	2	2	1	1	0	1	1	0	0	0	1	1	1	1	1	0	0	2	0	1	0	0	1	1	1	2	2	0	0	1	2	0	0	1	0	0	0	2	1	0	0	0	1
840	0	1	0	0	0	1	2	2	1	1	0	0	1	1	0	0	1	1	1	1	1	0	0	2	0	0	0	0	1	1	0	1	1	0	0	0	0	0	0	0	0	0	0	1	0	1	0	0	2
841	1	2	0	1	0	0	1	1	2	2	0	0	0	0	0	0	1	0	1	1	0	0	0	2	0	0	0	1	1	1	1	1	1	1	0	1	0	0	0	0	0	0	0	2	0	0	0	1	1
842	1	0	0	0	0	0	1	1	1	1	0	0	0	0	0	0	1	1	0	2	0	0	0	2	0	1	0	0	2	1	0	2	1	1	1	2	1	0	0	0	0	0	0	1	1	0	0	0	1
843	0	2	1	1	0	0	0	0	2	2	0	0	1	1	0	0	1	2	0	0	0	0	0	2	0	1	0	0	2	2	0	2	1	1	0	2	1	1	0	1	0	0	1	2	1	0	0	0	0
844	0	2	0	0	0	0	0	0	2	1	2	0	2	0	1	0	0	1	0	1	0	2	1	1	1	1	1	0	2	0	0	0	0	1	0	1	1	0	0	0	1	1	0	0	1	1	0	1	1
845	0	1	0	0	0	1	1	1	2	2	0	0	0	0	0	0	2	2	2	0	2	0	0	2	0	0	0	0	2	1	2	1	1	0	0	2	2	0	0	1	0	1	1	2	1	2	0	0	0
846	1	1	0	1	0	0	1	1	2	2	0	1	1	1	0	0	1	1	1	0	0	0	0	2	0	0	0	0	2	2	0	1	1	0	0	0	1	0	0	1	0	0	0	1	0	0	0	0	0
847	1	2	0	0	0	0	1	1	2	2	0	0	0	0	0	0	1	0	0	1	0	0	1	1	0	0	0	1	2	1	0	0	0	1	1	1	0	0	0	0	0	0	0	1	0	0	0	0	0
848	1	1	0	0	0	0	1	1	1	1	1	0	1	1	0	0	1	1	1	1	0	1	0	2	0	0	0	1	2	0	1	1	0	2	1	2	1	0	0	1	0	0	0	2	0	1	1	0	0
849	1	1	0	1	0	0	1	1	2	2	0	1	2	1	0	0	1	1	0	2	0	1	0	2	0	0	0	1	1	0	2	1	1	1	0	2	2	0	0	2	0	0	0	1	1	0	0	0	0
850	1	0	0	1	0	0	1	1	2	2	0	1	1	0	0	1	1	1	1	1	1	1	0	2	0	0	0	0	1	1	0	1	1	1	0	2	1	0	0	0	0	0	0	2	1	0	0	0	0
851	1	1	0	1	0	0	1	1	2	2	0	1	2	1	0	1	1	0	0	2	0	0	0	2	0	0	0	0	2	2	0	0	0	1	0	1	2	0	0	1	0	0	0	1	0	1	0	0	1
852	1	1	0	1	0	0	2	2	1	0	1	1	1	0	0	1	2	0	0	2	0	1	1	1	1	0	0	0	2	2	0	1	1	1	1	1	1	1	1	0	0	0	0	2	1	0	1	0	0
853	1	2	0	1	0	0	0	0	2	2	0	1	2	1	0	1	2	0	0	2	0	0	0	2	0	0	0	0	2	2	0	0	0	2	1	2	1	0	0	0	0	0	0	1	0	0	0	0	0
854	1	2	0	2	0	0	2	2	2	2	0	1	1	1	0	0	0	2	2	0	0	0	1	1	0	0	0	1	1	1	2	0	0	2	0	2	0	0	0	0	0	0	0	2	0	1	0	0	0
855	1	0	0	1	0	1	1	1	2	2	0	0	1	0	0	0	1	1	0	1	0	1	0	2	0	1	0	0	2	1	1	0	1	2	0	2	1	1	1	0	0	0	0	0	0	0	0	0	0
856	1	1	0	0	0	0	2	2	0	0	2	0	0	0	0	0	1	1	0	1	0	0	2	0	0	0	0	0	2	2	0	1	1	0	0	0	2	0	0	1	0	1	0	1	1	0	0	0	0
857	1	1	1	0	1	1	1	1	1	1	1	0	1	0	0	0	2	0	0	1	0	2	1	1	1	1	0	0	2	1	1	2	1	0	0	1	1	1	1	0	0	0	0	1	1	0	0	0	0
858	1	0	0	0	0	0	2	2	1	1	0	1	1	1	0	0	1	0	1	1	1	0	0	2	0	0	0	1	2	0	1	1	1	2	0	2	1	0	0	0	0	0	0	1	0	0	0	0	0
859	0	1	0	1	0	0	1	1	1	1	1	0	0	0	0	0	1	1	2	0	1	2	1	1	1	1	1	1	2	0	1	0	0	0	0	1	1	0	0	1	0	0	0	2	0	0	0	0	0
860	1	1	1	1	0	1	1	1	1	1	0	1	1	0	0	0	2	0	0	2	0	0	0	2	0	0	0	1	1	1	1	1	1	1	0	1	2	0	0	1	0	2	2	2	0	1	0	0	0
861	0	2	0	0	0	0	1	1	1	1	0	0	1	1	0	0	0	2	1	1	1	0	1	1	0	0	0	1	2	2	1	1	1	2	2	2	1	0	0	0	0	2	2	2	1	1	1	0	0
862	0	1	1	0	0	0	1	1	0	0	1	1	1	0	0	1	1	0	0	2	0	1	0	2	0	1	0	0	2	2	1	1	1	1	1	1	1	0	0	0	0	1	0	1	0	0	1	1	0
863	0	0	0	0	0	0	0	1	2	0	1	0	1	1	0	0	2	2	1	1	1	0	0	2	0	0	0	1	1	0	2	0	1	1	0	1	2	0	0	2	1	1	1	1	0	0	1	0	0
864	1	1	0	1	0	0	0	0	2	1	1	0	0	0	0	0	2	0	0	2	0	0	0	2	0	0	0	0	2	2	0	1	1	2	1	2	1	0	0	1	0	0	0	1	0	0	1	0	0
865	1	1	0	0	0	0	1	1	2	2	0	0	1	1	0	0	2	1	1	1	0	0	0	2	0	0	0	1	2	0	1	0	1	1	0	1	1	0	0	0	1	0	0	2	1	1	0	0	0
866	0	1	0	0	0	0	2	2	0	0	1	2	2	1	0	0	0	2	2	0	0	1	0	2	0	0	0	2	2	1	2	1	1	2	2	2	2	0	0	1	0	1	1	2	0	0	0	1	0
867	0	1	0	0	0	0	1	1	1	1	0	0	1	1	0	0	1	1	1	1	0	0	0	2	0	0	0	0	2	2	0	0	0	2	0	2	0	0	0	0	0	0	0	1	0	1	0	0	0
868	0	0	0	0	0	0	0	1	1	0	0	0	0	0	0	0	0	0	0	2	0	1	0	2	0	0	0	1	2	1	1	0	0	1	0	1	0	0	0	0	1	0	0	2	0	0	1	1	0
869	0	2	0	0	0	0	2	2	0	0	0	0	1	1	0	0	2	2	2	0	0	0	0	2	0	0	1	0	1	0	1	1	2	0	0	0	2	0	0	1	0	0	0	2	1	0	0	0	0
870	1	1	0	0	0	0	2	2	0	0	2	0	0	0	0	0	2	1	1	1	1	1	0	2	0	0	0	0	1	1	1	1	1	0	0	1	2	0	1	0	1	1	1	2	1	2	0	0	1
871	1	2	1	1	0	0	1	1	1	0	2	0	0	0	0	0	0	0	0	2	0	1	0	2	0	0	0	1	2	0	1	0	1	1	0	1	1	0	0	0	0	1	1	2	1	1	0	0	0
872	0	0	1	0	1	0	2	2	1	1	1	0	0	0	0	0	2	1	1	1	1	0	0	2	0	0	0	1	2	2	0	0	0	2	0	2	1	0	0	1	0	0	0	2	0	0	0	0	0
873	1	1	0	1	0	0	1	1	1	1	0	0	1	1	0	0	0	1	1	1	0	0	0	2	0	1	0	1	2	2	0	1	1	1	0	1	1	0	0	0	0	0	0	2	0	0	0	1	1
874	1	0	0	0	0	1	1	2	1	0	1	0	1	1	0	0	1	1	1	1	0	0	0	2	0	0	0	0	2	1	1	2	2	1	1	1	0	0	0	0	0	0	0	2	0	1	1	1	0
875	0	1	1	0	1	1	2	2	0	0	0	0	1	0	0	0	1	1	0	1	0	0	1	1	0	1	1	1	2	1	0	0	1	1	0	1	1	0	0	0	0	0	0	1	0	1	0	0	0
876	0	1	1	0	1	1	2	2	1	1	0	0	1	1	0	0	2	1	1	1	1	1	0	2	0	0	0	0	2	1	0	1	0	2	2	2	1	0	0	0	0	0	1	2	1	0	1	0	0
877	1	1	0	0	0	1	0	0	2	2	0	0	0	0	0	0	0	0	0	2	0	0	0	2	0	0	0	1	2	1	1	1	1	2	1	2	0	0	0	1	0	0	0	2	0	0	0	0	0
878	1	0	0	0	0	1	1	2	1	0	1	1	1	0	0	1	1	1	1	1	1	1	1	1	0	1	1	2	2	1	1	0	0	2	1	2	2	0	0	1	0	1	1	2	1	0	0	1	0
879	1	0	0	0	0	0	2	2	0	0	0	0	2	2	0	0	1	0	1	1	1	1	1	1	1	2	0	0	2	1	1	2	2	2	0	2	0	0	0	1	0	0	0	2	0	1	0	0	0
880	1	2	0	0	0	0	0	0	1	1	0	0	1	0	0	0	1	1	1	0	0	0	0	2	0	0	1	1	2	1	0	1	1	2	0	2	0	0	0	0	1	0	1	1	1	0	0	0	0
881	0	1	0	1	0	0	1	1	2	1	0	0	1	0	0	0	1	0	1	1	0	1	0	2	0	0	0	0	2	1	0	1	1	1	0	1	1	0	0	1	0	0	0	1	1	0	0	0	1
882	1	0	0	0	0	0	2	2	0	0	1	0	0	0	0	0	1	0	0	2	0	2	1	1	1	1	0	0	2	2	0	1	1	1	0	2	2	0	0	0	1	0	0	2	1	1	0	0	0
883	1	1	1	0	1	2	0	1	1	0	0	0	1	1	0	0	2	0	0	2	0	0	0	2	0	0	0	0	1	1	0	2	2	1	0	1	2	0	0	2	0	1	1	1	0	1	0	0	1
884	1	0	0	1	0	0	1	2	2	0	1	0	1	1	0	0	2	1	1	1	0	0	0	2	0	0	0	0	2	1	2	1	1	2	1	1	0	0	0	0	0	1	1	2	0	0	0	0	1
885	0	0	0	0	0	1	0	0	2	2	0	1	2	1	0	1	1	1	0	1	0	0	0	2	0	0	0	1	1	0	1	1	1	1	1	2	1	1	1	0	0	0	0	1	0	1	0	0	0
886	0	1	0	0	0	0	0	0	2	2	0	0	0	0	0	0	1	1	2	0	1	0	0	2	0	0	0	1	1	1	2	2	2	0	0	0	1	0	0	0	0	0	0	2	1	1	0	0	1
887	0	1	0	0	0	0	0	0	2	2	0	0	0	0	0	0	0	2	2	0	0	0	0	2	0	1	0	2	1	0	2	0	1	1	0	2	2	0	0	1	0	1	1	2	1	0	0	0	0
888	1	1	0	1	0	0	1	1	2	2	1	0	0	1	0	0	0	2	2	0	0	0	0	2	0	0	0	0	2	2	1	0	0	1	0	2	1	0	0	0	0	0	0	2	0	2	0	0	0
889	1	1	0	0	0	0	0	0	2	2	0	0	0	0	0	0	2	0	0	2	0	0	1	1	0	0	0	0	2	1	0	2	2	1	0	1	1	0	0	0	1	1	1	2	1	0	0	0	1
890	1	2	0	0	0	0	1	1	2	2	0	0	1	0	0	0	2	0	0	2	0	1	0	2	0	0	0	1	2	2	1	1	2	0	0	2	1	0	0	1	0	0	0	1	1	0	1	0	0
891	0	2	0	0	0	0	1	1	1	1	0	0	0	0	0	0	1	1	1	1	0	1	0	2	0	0	0	1	1	1	1	2	1	1	1	1	2	0	0	2	0	1	1	2	0	1	0	0	1
892	0	1	1	1	1	1	2	2	0	0	2	0	1	1	0	0	0	0	0	2	0	1	0	2	0	0	0	1	2	1	1	2	2	0	0	0	0	1	1	0	0	0	0	1	1	0	1	1	0
893	0	2	1	0	0	0	0	0	2	1	2	0	0	0	0	0	0	0	0	2	0	0	0	2	0	0	1	0	1	0	1	2	2	1	0	2	1	0	0	0	0	0	0	2	0	0	0	0	0
894	0	0	0	0	0	1	2	2	1	1	1	1	2	1	0	0	1	1	1	1	0	0	0	2	0	1	0	1	2	0	1	2	1	2	0	1	0	0	0	0	0	0	0	2	0	0	0	1	0
895	0	1	0	1	0	0	1	1	2	2	0	2	2	0	1	1	0	0	1	1	1	0	0	2	0	0	0	1	2	0	1	1	1	1	0	1	1	1	1	0	0	0	0	1	0	0	0	0	0
896	1	1	0	0	0	1	1	2	2	0	0	2	2	0	0	1	2	1	1	1	1	0	0	2	0	1	0	0	1	1	1	0	0	2	0	2	2	0	0	1	1	0	1	2	1	1	0	0	0
897	0	0	1	1	1	0	0	0	2	2	0	0	2	2	0	0	1	1	1	0	0	1	1	1	1	1	0	1	2	1	0	1	1	1	0	1	2	1	0	0	0	0	0	2	0	0	0	1	0
898	0	1	0	1	0	0	1	1	2	2	0	1	1	0	0	1	0	1	1	1	1	0	0	2	0	0	0	1	2	2	0	2	2	1	1	1	2	0	0	1	1	0	0	1	0	1	0	0	0
899	0	0	0	1	0	1	1	1	1	1	0	0	1	0	0	0	1	2	1	0	1	0	1	1	1	2	0	0	2	1	1	1	0	2	1	2	2	0	0	2	0	0	0	2	0	2	0	0	0
900	0	1	0	1	0	0	1	2	1	0	0	0	0	0	0	0	0	1	0	1	0	0	1	1	0	0	0	0	2	2	1	1	1	1	0	2	1	0	0	0	0	0	0	2	0	0	0	0	0
901	0	1	0	1	0	0	1	1	1	1	1	0	0	0	0	0	2	0	0	1	0	0	1	1	0	0	0	0	1	1	1	2	2	0	0	0	2	1	1	1	0	1	1	2	0	0	0	0	0
902	1	1	0	1	0	0	2	2	2	2	1	0	0	0	0	0	1	0	1	1	1	0	0	2	0	0	2	1	2	0	1	1	1	1	0	1	1	0	0	0	0	0	0	1	0	0	0	0	0
903	0	1	0	1	0	0	2	2	1	1	0	0	0	0	0	1	1	1	1	1	0	0	0	2	0	0	0	1	2	0	1	1	1	2	1	2	0	0	0	1	0	0	0	1	1	0	0	0	0
904	1	1	0	1	0	1	1	2	1	0	1	0	0	0	0	0	1	2	2	0	1	1	0	2	0	0	0	0	2	2	0	2	1	1	0	2	1	0	0	0	0	0	0	2	2	0	0	1	0
905	0	1	0	0	0	0	1	1	2	0	0	1	1	1	0	0	1	1	0	2	0	0	0	2	0	0	1	0	2	1	0	1	1	0	0	1	2	0	0	0	0	0	0	1	1	0	0	1	0
906	1	2	0	1	0	0	1	1	2	2	0	1	1	0	0	0	0	2	1	1	1	0	0	2	0	1	0	0	2	1	2	1	1	1	1	1	1	1	1	0	0	0	0	2	1	0	0	1	0
907	1	2	1	1	0	0	0	0	2	2	0	0	0	0	0	0	1	0	0	2	0	0	1	1	0	0	0	0	1	1	1	0	0	2	0	2	2	0	0	1	0	1	1	2	1	2	0	0	0
908	0	2	1	0	0	0	0	1	2	1	0	0	0	0	0	0	1	1	0	1	0	0	0	2	0	1	0	1	1	1	1	1	1	1	0	1	1	1	0	0	0	0	0	2	0	1	0	2	0
909	1	1	0	1	0	0	1	1	1	1	0	1	1	1	0	0	1	1	1	1	1	0	2	0	0	0	0	1	2	1	1	0	0	2	0	2	1	0	0	0	0	0	0	1	0	0	0	0	0
910	0	1	0	1	0	0	2	2	1	1	1	0	2	2	0	0	1	0	0	2	0	0	0	2	0	0	0	0	2	1	0	0	0	2	1	2	1	1	0	1	0	2	2	2	1	1	0	0	0
911	1	0	0	1	0	1	2	2	1	1	0	1	2	1	0	1	1	0	1	1	1	0	0	2	0	0	0	0	1	1	1	1	1	0	0	0	2	0	0	2	0	0	0	2	1	1	0	1	0
912	1	0	0	0	0	2	0	1	2	1	0	0	0	1	0	0	1	1	1	1	1	1	0	2	0	0	0	0	2	1	0	1	1	1	1	1	1	0	0	0	0	0	0	1	0	1	0	0	1
913	0	1	0	0	0	0	1	1	2	2	0	1	1	1	0	0	1	1	1	1	1	0	0	2	0	0	0	0	2	1	1	0	0	2	0	2	1	0	0	1	0	0	0	2	0	0	0	0	0
914	1	1	0	1	0	0	1	1	2	2	0	0	0	0	0	0	1	2	2	0	0	0	0	2	0	0	0	1	2	1	1	1	1	2	0	2	1	0	0	1	1	1	1	2	1	2	0	0	0
915	0	0	0	0	0	1	2	2	1	1	0	0	0	0	0	0	1	0	0	2	0	0	0	2	0	1	0	0	1	1	1	1	0	2	2	2	0	0	0	0	1	0	0	0	2	1	1	0	0
916	1	2	1	2	0	0	2	2	0	0	2	1	1	0	0	0	1	0	0	2	0	0	0	2	0	0	1	0	2	1	0	0	0	2	0	2	1	1	1	0	0	0	0	1	0	1	0	0	0
917	0	1	0	0	0	0	1	1	1	1	1	0	1	1	0	0	0	0	0	2	0	2	1	1	1	1	1	0	2	1	0	2	1	1	0	1	1	1	1	0	0	0	0	1	0	0	0	0	0
918	0	1	0	1	0	0	1	1	1	1	0	0	0	0	0	0	1	1	1	1	1	0	1	1	0	0	0	0	2	1	1	2	1	1	1	2	1	0	0	0	0	0	0	2	1	1	0	0	0
919	0	2	0	0	0	0	2	2	1	1	1	1	2	1	0	1	2	1	1	1	1	0	0	2	0	0	0	0	2	0	0	2	2	1	1	1	2	0	1	0	1	1	1	2	1	0	0	1	1
920	0	0	0	0	0	0	1	1	0	0	1	0	1	1	0	0	1	0	1	1	0	0	1	1	1	2	0	0	1	1	1	1	0	1	0	1	1	0	0	0	1	0	0	2	0	0	0	0	0
921	1	1	0	0	0	0	1	1	1	1	0	0	0	0	0	0	2	1	1	1	1	0	0	2	0	0	0	0	2	1	0	0	0	2	0	1	0	0	0	0	0	1	1	2	0	0	0	0	0
922	1	2	0	0	0	0	1	1	2	2	0	0	0	0	0	0	1	1	1	1	0	0	0	2	0	1	0	0	2	2	0	1	1	1	0	1	2	1	1	1	0	1	0	1	1	1	0	0	0
923	1	2	0	0	0	0	1	1	2	1	1	0	1	0	0	0	1	1	1	1	1	0	0	2	0	0	0	1	2	1	0	0	0	2	0	2	1	0	0	1	0	1	0	1	0	1	0	0	0
924	1	1	0	0	0	0	1	1	2	2	1	0	1	1	0	0	1	1	0	2	0	0	0	2	0	0	0	0	1	1	0	2	2	1	0	0	2	0	0	0	0	0	0	2	0	2	0	0	0
925	0	1	0	0	0	0	1	2	2	1	0	1	2	1	0	0	1	0	0	2	0	0	0	2	0	0	0	0	1	1	1	0	0	2	0	2	1	0	0	1	0	0	0	2	0	1	0	0	0
926	0	2	0	0	0	0	0	0	2	2	0	1	1	0	0	1	1	0	1	1	1	1	0	2	0	0	0	0	2	1	2	1	1	2	1	2	2	0	0	1	0	1	1	2	0	0	0	0	0
927	1	1	0	0	0	0	1	2	1	0	0	2	2	0	0	1	1	1	1	1	1	1	0	2	0	0	0	0	2	2	0	2	1	1	1	1	1	0	0	1	0	0	0	2	0	0	0	0	1
928	0	0	0	0	0	0	1	1	1	1	1	1	2	1	0	0	0	2	1	0	0	0	1	1	1	1	0	0	2	1	1	0	0	2	1	2	0	0	0	0	0	1	0	1	0	1	0	1	1
929	0	1	2	0	1	0	1	1	2	2	0	0	1	0	1	0	0	1	2	0	1	1	0	2	0	0	0	0	2	1	0	0	0	2	0	2	1	0	0	0	0	1	1	2	1	0	0	0	0
930	1	0	0	0	0	1	2	2	1	1	1	1	0	0	0	0	0	2	2	0	0	1	0	2	0	0	0	0	2	1	1	1	1	1	1	1	1	0	0	2	0	2	1	2	1	0	0	1	0
931	1	2	1	0	0	0	1	1	2	2	0	0	0	0	0	0	0	2	0	1	0	1	0	2	0	0	0	1	2	0	1	1	1	1	0	1	1	0	0	1	0	0	0	1	0	0	0	0	0
932	1	0	0	0	0	0	2	2	0	0	0	0	0	0	0	0	1	2	0	0	0	0	0	2	0	0	0	0	2	0	1	1	2	0	0	0	0	0	0	1	0	1	1	2	2	0	0	0	0
933	1	2	0	1	0	0	2	2	0	0	1	0	0	0	0	0	1	2	2	0	1	0	0	2	0	0	0	0	1	1	2	1	2	1	0	1	1	0	1	0	1	1	0	0	0	1	0	0	1
934	1	2	0	1	0	0	0	0	2	2	0	1	1	0	0	1	1	2	0	1	1	0	0	2	0	0	0	0	1	1	1	1	1	1	1	1	2	0	0	2	0	0	0	2	0	2	0	1	0
935	0	1	0	0	0	0	1	1	2	2	0	1	2	1	0	0	1	0	0	2	0	1	1	1	1	1	0	0	2	1	1	1	1	1	0	2	0	0	0	0	0	1	1	2	1	2	0	0	0
936	0	1	0	0	0	1	1	1	1	1	1	0	0	0	0	0	1	2	0	1	1	0	0	2	0	0	0	0	2	0	0	2	1	0	0	1	1	0	0	1	0	0	0	2	0	1	0	0	0
937	1	1	0	1	0	0	1	1	2	2	0	1	1	1	0	0	1	0	0	2	0	0	1	1	1	2	0	0	1	1	2	0	0	2	2	2	2	0	0	0	0	0	0	1	1	0	0	0	1
938	0	0	0	2	0	1	0	0	2	2	0	0	0	1	0	0	1	1	1	1	1	0	1	1	0	1	0	1	1	0	2	1	1	0	0	0	2	0	0	2	0	1	1	2	1	0	0	0	1
939	1	2	0	0	0	0	2	2	0	0	0	0	2	1	0	0	1	1	0	1	0	0	0	2	0	0	0	0	2	1	1	1	1	1	1	1	1	0	0	1	0	0	0	2	2	0	1	0	1
940	0	0	0	0	0	0	1	0	2	1	1	1	0	0	0	0	0	0	0	2	1	1	0	2	0	0	0	0	2	1	0	2	2	0	0	1	0	0	0	0	0	1	1	1	1	0	0	0	0
941	0	1	0	0	0	0	2	2	1	1	1	0	1	1	0	0	1	0	1	1	1	1	0	2	0	0	0	0	2	2	1	1	0	1	1	1	1	1	0	0	0	1	1	1	1	1	0	0	0
942	1	2	0	0	0	0	1	2	1	0	0	0	0	0	0	0	1	2	2	0	2	1	0	2	0	0	0	1	1	1	2	1	1	0	0	2	2	0	0	2	0	0	0	0	0	0	0	0	0
943	0	1	0	0	0	1	1	2	1	0	0	0	0	0	0	0	2	2	2	0	1	0	0	2	0	0	1	1	2	2	0	1	1	2	1	2	2	0	0	1	1	0	0	2	0	0	1	0	1
944	1	2	0	0	0	0	1	1	1	1	1	0	0	0	0	0	2	1	0	2	0	0	0	2	0	0	0	1	1	0	1	1	1	1	1	1	2	0	0	2	0	1	0	1	0	0	0	0	0
945	1	1	0	0	0	0	0	0	2	2	0	1	2	2	0	0	0	2	2	0	0	0	0	2	0	0	0	0	2	1	0	2	2	1	1	2	2	0	0	1	0	0	0	0	0	0	0	1	0
946	1	2	0	0	0	0	2	2	1	0	0	0	1	1	0	0	1	1	1	1	0	0	0	2	0	0	0	1	1	0	1	0	1	0	0	2	2	0	0	2	0	0	0	1	0	0	1	0	0
947	1	1	0	0	0	1	0	1	1	0	1	0	1	0	0	0	1	2	0	1	1	1	0	2	0	0	0	1	1	1	1	1	1	1	0	1	1	0	0	0	0	1	0	1	0	0	0	0	1
948	1	2	0	0	0	0	1	1	1	1	1	1	2	2	0	0	2	0	0	2	0	0	0	2	0	0	0	1	2	2	1	1	1	1	0	2	2	0	0	0	0	0	0	1	0	1	0	0	1
949	0	2	0	1	0	0	1	1	2	2	0	0	0	0	0	0	0	0	0	2	0	0	0	2	0	0	0	0	2	1	1	1	2	1	0	1	1	0	0	1	0	0	0	1	0	0	1	0	1
950	1	2	0	0	0	0	1	2	1	0	1	0	2	1	1	0	2	0	0	2	0	1	0	2	0	0	0	0	2	1	2	0	0	2	1	2	1	0	0	0	1	1	1	2	1	1	0	0	0
951	0	1	0	0	0	1	2	2	1	1	0	0	0	1	0	0	2	1	1	1	0	0	0	2	0	0	0	1	1	0	2	1	1	1	0	1	1	1	1	0	1	0	0	2	0	0	1	0	0
952	0	1	0	0	0	0	1	2	1	0	0	0	0	0	0	0	1	1	1	0	1	0	0	2	0	1	0	0	2	2	0	1	1	1	0	2	0	0	0	0	0	0	0	2	0	0	0	0	0
953	0	1	0	1	0	0	0	1	1	0	1	0	0	0	0	0	0	0	0	2	0	0	0	2	0	0	0	0	2	2	0	1	1	0	0	0	1	0	0	0	0	0	0	1	0	0	0	0	0
954	1	2	0	1	0	0	1	2	2	1	0	0	0	0	0	0	2	2	1	1	0	0	0	2	0	0	0	0	2	1	1	1	1	2	0	2	1	0	0	0	0	0	0	1	0	0	0	0	0
955	0	1	0	1	0	0	0	1	2	2	0	0	1	0	0	0	1	2	1	0	1	1	0	2	0	0	0	0	2	1	0	2	1	2	1	2	1	0	0	1	0	0	0	2	0	0	0	2	0
956	0	1	0	0	0	1	2	2	1	1	0	0	0	0	0	0	1	1	1	1	1	1	0	2	0	0	0	1	1	1	1	1	1	2	0	2	1	0	0	0	1	0	0	1	0	0	1	1	0
957	1	0	0	0	0	1	1	2	1	0	1	0	0	0	0	0	1	0	0	2	0	1	0	2	0	1	0	0	2	2	1	1	2	1	0	2	0	0	0	1	0	1	1	2	0	0	0	0	0
958	0	1	0	0	0	0	1	1	2	1	1	0	1	1	0	0	0	1	0	1	0	1	0	2	0	0	0	0	2	1	1	1	1	0	0	1	1	0	0	0	0	1	1	2	1	1	0	0	0
959	1	1	0	1	0	0	0	0	2	2	0	0	0	0	0	0	2	1	1	1	0	0	0	2	0	1	0	1	1	0	2	1	1	2	1	1	2	0	0	1	0	0	0	0	0	0	0	0	1
960	1	2	0	0	0	0	2	2	1	1	1	0	1	0	0	0	2	2	2	0	1	1	2	0	1	1	0	0	2	2	1	2	2	0	0	0	2	0	0	1	0	0	0	2	0	2	0	0	0
961	0	1	0	0	0	0	2	2	0	0	2	0	0	0	0	0	2	2	2	0	0	1	0	2	0	1	1	0	2	1	0	2	2	2	0	2	2	0	0	1	0	0	0	1	0	1	1	1	0
962	0	1	0	0	0	0	1	1	1	1	1	0	0	0	0	0	1	1	0	1	0	0	0	2	0	0	0	2	1	0	2	0	1	0	0	2	2	0	0	1	0	0	0	1	0	0	0	1	0
963	1	2	1	1	1	0	1	2	1	0	1	1	1	0	0	0	2	1	1	1	1	0	1	1	0	1	0	0	2	0	0	1	1	1	0	2	2	0	0	1	0	0	0	2	0	1	0	0	1
964	1	1	0	0	0	1	1	1	1	1	1	1	2	2	0	0	2	0	0	2	0	0	1	1	0	0	0	1	0	0	2	1	1	0	0	1	2	0	0	1	0	0	0	1	1	0	0	0	0
965	1	1	0	1	0	0	1	1	2	2	0	0	0	0	0	0	1	0	0	2	0	0	0	2	0	0	0	0	2	1	0	1	1	2	0	2	0	0	0	0	0	0	0	2	0	0	0	0	0
966	1	1	0	0	0	1	1	1	2	1	0	1	2	2	0	0	1	1	0	2	0	1	0	2	0	0	0	1	1	1	1	1	1	2	2	2	1	0	0	0	0	1	1	2	0	1	0	0	0
967	1	1	0	0	0	1	1	2	2	1	0	1	1	0	0	0	0	2	2	0	1	0	0	2	0	0	0	0	2	0	1	1	2	1	0	2	1	0	0	2	0	0	0	2	1	1	0	0	0
968	0	2	0	1	0	0	2	2	1	1	0	0	1	0	1	0	1	2	1	0	1	0	0	2	0	0	0	1	1	1	1	1	0	2	1	2	1	0	0	1	0	0	0	1	0	0	0	0	1
969	1	0	0	0	0	0	1	1	2	2	0	0	0	0	0	0	2	0	0	2	0	2	1	1	1	1	0	0	2	2	0	1	0	1	1	1	1	0	0	0	0	0	0	1	1	1	1	0	0
970	0	2	0	0	0	0	1	2	0	0	1	0	1	1	0	0	1	1	1	1	1	1	0	2	0	0	0	0	1	1	2	1	1	1	0	1	1	0	0	0	0	1	1	1	1	0	0	0	0
971	0	1	1	0	1	1	2	2	0	0	0	0	0	0	0	0	1	1	1	1	1	0	0	2	0	0	0	0	1	1	0	1	1	2	1	2	0	0	0	1	0	1	0	1	0	0	0	0	0
972	1	1	0	0	0	1	0	0	2	2	0	0	0	0	0	0	1	0	1	1	1	0	0	2	0	0	0	1	2	2	0	2	1	0	0	1	1	0	0	1	0	0	0	2	0	0	1	1	0
973	0	1	0	0	0	0	0	1	2	1	1	0	0	0	0	1	1	1	0	1	0	1	1	1	1	0	0	1	2	0	1	1	1	1	0	1	0	0	0	0	0	0	0	1	0	1	0	0	0
974	1	1	0	0	0	0	0	1	2	1	1	0	0	0	0	0	1	2	2	0	0	0	0	2	0	0	0	0	2	1	2	1	1	0	0	1	1	1	1	0	0	0	0	1	0	0	0	1	0
975	0	1	0	0	0	1	2	2	1	0	0	0	0	0	0	0	2	1	1	1	0	1	0	2	0	0	0	1	2	1	2	0	0	2	2	2	2	1	1	0	0	0	0	2	0	1	1	0	0
976	1	1	0	1	0	0	1	2	2	1	0	0	0	0	0	0	2	0	0	1	0	0	0	2	0	1	0	1	1	1	2	1	1	2	1	2	2	0	0	1	1	1	0	0	2	0	0	0	0
977	0	2	1	0	1	1	2	2	0	0	1	0	0	0	0	0	2	0	1	1	1	0	0	2	0	1	0	1	1	0	2	1	1	0	0	0	1	0	0	2	0	2	2	2	1	1	0	1	1
978	0	2	0	0	0	0	1	1	2	1	0	0	1	1	0	0	2	2	2	0	2	0	0	2	0	0	0	0	2	0	0	2	2	0	0	1	2	1	1	0	0	0	0	2	1	1	0	0	0
979	1	2	0	0	0	0	1	2	1	0	0	1	1	0	0	1	1	1	0	2	0	1	0	2	0	0	0	0	2	1	0	2	2	2	0	2	1	0	0	2	0	1	1	1	0	0	1	0	1
980	1	1	0	1	0	0	1	1	1	1	1	1	2	1	0	1	1	1	1	1	1	0	0	2	0	0	0	0	2	2	1	1	1	2	0	2	1	0	1	0	1	0	0	2	1	0	0	0	0
981	0	1	0	0	0	1	2	2	0	0	2	1	0	0	0	0	1	2	1	1	0	0	0	2	0	0	0	0	2	2	2	1	1	0	0	1	1	0	0	1	0	0	0	2	0	0	0	2	0
982	0	1	0	1	0	0	1	1	1	0	1	0	0	0	0	0	2	0	0	2	1	0	0	2	0	0	0	0	2	1	0	2	2	0	0	1	1	0	0	2	0	0	0	2	0	1	0	0	0
983	0	1	0	1	0	0	2	2	1	1	0	0	1	0	0	0	1	0	1	1	1	0	0	2	0	0	0	0	2	2	1	1	2	1	0	1	1	0	0	0	1	1	1	2	1	0	0	0	0
984	1	1	0	1	0	0	1	2	1	0	1	1	2	2	0	0	2	0	0	2	0	0	0	2	0	0	0	0	2	1	1	0	1	1	0	1	2	0	0	0	0	0	0	1	0	1	0	0	0
985	1	2	0	0	0	0	2	2	1	1	0	0	0	0	0	0	0	1	1	1	1	1	0	2	0	1	1	1	2	1	0	1	1	0	0	0	2	0	0	0	0	0	0	1	1	1	1	0	0
986	1	2	0	0	0	0	2	2	1	1	1	0	0	0	0	0	1	0	0	2	0	0	0	2	0	0	0	0	1	1	2	2	1	1	0	2	0	0	0	0	0	1	1	1	1	0	0	0	0
987	0	1	0	1	0	0	1	1	2	1	1	0	0	0	0	0	2	0	0	1	0	1	1	2	0	0	0	0	2	1	0	1	1	1	1	1	0	0	0	0	0	0	0	2	0	0	0	0	0
988	1	1	0	0	0	0	1	1	1	1	0	0	0	0	0	0	0	0	1	1	1	1	0	2	0	0	0	0	1	1	1	1	1	1	0	1	1	0	0	1	0	1	1	2	1	1	0	0	1
989	1	1	0	1	0	0	0	0	1	1	1	0	1	1	0	0	0	1	0	0	0	0	0	2	0	0	0	0	2	2	0	1	1	2	1	1	2	0	0	1	0	1	1	1	1	0	1	0	0
990	1	1	0	0	0	0	2	2	1	1	0	1	1	0	0	0	2	2	1	1	1	2	0	2	0	0	0	0	1	0	1	0	0	2	0	2	2	0	1	0	1	0	0	2	0	0	0	0	1
991	1	1	0	0	0	1	0	0	2	2	0	0	0	0	0	0	1	0	0	2	0	1	1	1	1	1	0	0	2	1	0	1	1	2	0	2	0	0	0	0	0	1	1	1	1	2	0	0	0
992	0	1	0	0	0	0	0	0	2	2	0	1	1	0	0	1	0	2	1	0	0	1	1	1	1	0	0	1	1	1	1	1	2	0	0	2	2	0	0	0	0	0	0	2	0	2	0	0	1
993	0	2	0	0	0	0	2	2	1	1	0	1	1	0	0	1	1	1	1	1	0	0	0	2	0	0	0	0	2	2	0	1	1	0	0	1	2	0	0	2	1	1	0	1	1	0	0	0	0
994	1	1	0	1	0	0	2	2	1	0	1	0	0	0	0	0	1	1	1	1	1	1	1	1	0	0	0	1	1	1	2	1	1	1	0	1	2	0	0	0	0	0	0	2	1	0	0	1	0
995	0	0	1	0	1	0	1	1	2	2	0	0	0	0	0	0	1	1	1	1	0	0	0	2	0	0	0	0	2	1	0	0	1	1	0	1	2	0	0	2	0	1	1	2	0	0	0	0	0
996	1	1	0	0	0	0	1	2	2	0	0	0	1	1	0	0	0	2	2	0	0	0	0	2	0	0	0	1	2	1	2	1	2	1	0	1	2	0	0	1	0	0	0	2	0	1	0	0	0
997	0	1	0	0	0	0	1	1	2	2	0	1	2	2	0	0	2	1	1	1	1	1	0	2	0	1	0	0	2	2	0	2	2	1	0	1	1	1	1	0	0	1	0	0	1	1	0	0	0
998	1	0	0	0	0	0	1	1	1	0	2	1	0	0	0	0	2	0	0	2	1	0	1	1	0	0	0	0	2	1	1	2	1	0	0	1	1	0	0	0	1	1	0	1	0	1	0	0	0
999	0	1	0	0	0	0	1	1	2	1	0	0	0	0	0	0	1	1	1	1	1	1	0	2	0	0	0	0	2	1	0	1	1	1	0	1	2	0	0	0	1	1	1	1	0	0	0	0	0
1000	1	0	0	1	0	0	1	1	1	1	1	0	2	2	0	0	0	1	1	1	1	0	1	1	0	0	0	1	2	2	0	1	1	1	1	1	0	0	0	1	0	1	1	1	1	2	0	0	0
[truncated: 952 more columns]
