# Supplementary material for: KNN-MDR: a learning approach for improving interactions mapping performances in genome wide association studies
Source: BMC Bioinformatics. 2017 Mar 21;18:184. doi: 10.1186/s12859-017-1599-7 (PMC5361736; doi:10.1186/s12859-017-1599-7)
Supplement: Supplementary file 2 — The data set(s) supporting the results of Table 1. (ZIP 22742 kb) [file 12859_2017_1599_MOESM2_ESM.zip › Nouveau dossier/S53/mkallsimul.dat]

1	1	2	0	0	0	1	2	2	0	0	0	0	2	0	0	0	1	1	2	0	2	0	0	2	0	0	0	2	2	2	0	2	2	1	1	2	0	0	0	1	0	0	0	0	0	0	0	2	0
2	0	1	1	0	0	1	1	1	1	0	0	1	0	0	1	0	1	2	0	1	1	0	0	2	0	0	0	1	2	2	0	1	2	2	0	1	2	0	0	0	0	0	0	0	1	0	0	1	1
3	1	2	1	0	0	1	1	2	0	0	1	0	1	1	1	0	1	1	1	1	1	0	0	2	0	1	0	1	2	2	0	2	2	1	0	2	0	0	0	1	0	1	1	0	1	1	1	1	1
4	0	2	0	0	0	0	2	1	1	0	1	0	1	1	1	0	1	0	1	2	1	0	0	2	0	1	0	1	1	1	1	2	2	0	0	1	1	1	0	0	0	2	2	0	1	1	0	2	0
5	1	2	1	0	0	2	2	1	2	0	0	1	1	1	1	0	0	1	1	2	1	0	1	1	0	1	0	2	2	2	2	0	0	0	1	2	2	0	0	0	0	0	0	0	1	1	0	1	1
6	1	2	1	0	0	0	1	1	1	1	2	2	2	1	1	0	0	1	1	2	1	0	1	1	1	1	0	2	2	2	0	0	1	1	0	2	1	0	0	1	0	1	1	0	1	0	0	0	2
7	0	1	1	0	0	0	2	2	0	0	1	0	1	0	0	0	1	1	1	1	1	0	0	2	0	0	0	2	2	2	1	1	1	0	0	1	1	0	0	1	0	0	0	0	0	1	0	0	2
8	1	2	0	0	0	1	2	1	2	0	0	1	2	2	2	0	2	1	1	1	1	0	0	2	0	0	0	2	2	2	1	2	2	0	0	2	1	0	1	0	0	0	0	0	0	0	0	2	0
9	1	1	2	0	1	2	1	1	1	0	1	0	1	1	1	0	1	1	1	1	1	0	1	1	1	2	0	2	2	1	0	1	2	2	0	1	1	0	0	0	0	0	0	0	0	0	0	1	1
10	0	0	2	0	0	1	2	2	0	0	1	0	0	0	0	0	1	1	1	1	2	0	0	2	0	0	0	1	1	1	0	1	2	0	0	2	2	0	1	0	0	1	1	0	1	1	0	1	0
11	1	1	1	0	0	1	2	0	2	0	0	0	0	0	0	0	2	0	2	0	2	0	1	2	0	0	0	2	2	2	1	2	2	0	0	1	0	0	0	2	1	0	0	0	0	0	0	1	1
12	1	1	1	0	1	1	2	0	1	0	0	0	0	0	0	0	0	2	1	0	2	1	0	2	0	1	0	1	2	2	0	0	1	2	0	2	1	0	0	0	0	0	0	1	0	1	0	0	2
13	0	1	1	0	1	1	2	1	1	0	0	1	1	0	0	1	2	2	0	2	1	0	0	2	0	0	0	2	2	2	1	1	1	0	0	2	1	1	0	1	0	0	0	0	1	0	0	1	1
14	0	2	0	0	0	0	1	1	1	0	0	2	2	0	0	1	1	1	1	1	1	0	1	1	1	1	0	2	2	2	0	1	2	2	2	2	1	0	0	0	1	0	0	0	0	0	0	2	0
15	0	2	2	0	1	1	1	2	0	0	1	1	2	1	1	0	0	1	1	1	1	1	0	2	0	0	0	1	2	2	1	0	0	0	1	2	0	0	0	2	1	0	0	0	0	0	0	1	0
16	1	1	1	1	0	1	2	0	2	0	0	1	1	0	0	1	1	2	0	1	1	0	1	1	1	1	0	1	2	2	1	2	2	1	1	2	1	0	0	0	0	0	0	1	0	0	0	1	2
17	0	2	0	0	0	1	2	1	1	0	0	0	0	0	0	0	2	0	1	0	1	0	0	2	0	0	0	2	2	2	0	1	2	0	1	2	1	0	0	0	1	0	0	0	0	0	1	0	1
18	0	1	1	0	0	1	1	0	2	0	0	0	0	0	0	0	1	1	1	1	2	0	1	1	0	0	0	0	2	2	0	2	2	0	0	2	1	0	0	1	0	0	0	0	0	0	0	1	1
19	1	1	0	0	0	1	2	2	0	0	0	0	0	0	0	0	0	0	1	1	2	0	0	2	0	0	0	2	2	1	0	2	2	0	0	2	2	0	0	0	0	0	0	1	0	1	0	0	2
20	0	2	0	0	0	0	1	2	0	0	1	0	0	0	0	0	0	0	2	0	1	0	1	1	0	0	0	2	1	1	2	1	0	0	1	2	1	1	0	0	0	0	0	0	0	1	0	2	0
21	1	1	1	0	0	2	2	1	1	0	0	1	2	1	1	0	1	1	1	0	1	0	0	2	0	0	0	2	1	1	2	1	1	0	0	1	2	0	0	0	0	0	0	0	0	1	0	2	0
22	1	2	1	0	0	1	2	0	2	0	0	0	0	0	0	0	2	0	2	0	2	0	0	2	0	1	0	2	2	2	1	2	2	0	0	0	2	1	1	0	1	0	0	0	0	0	0	2	0
23	1	1	2	0	0	0	1	1	0	1	2	0	0	0	0	0	0	0	1	1	1	0	0	2	0	1	0	2	2	2	1	1	1	1	0	1	2	0	0	0	0	1	0	0	1	1	0	2	1
24	1	2	0	0	0	0	2	2	0	0	1	0	0	0	0	0	0	1	1	1	2	0	0	2	0	0	0	2	2	2	0	1	1	1	1	2	0	0	0	2	0	1	1	0	1	0	0	2	0
25	0	1	2	0	0	2	2	2	0	0	0	0	1	1	1	0	2	2	0	2	1	0	0	2	0	0	0	2	2	2	1	0	0	0	0	2	1	1	0	0	0	0	0	0	1	1	0	2	0
26	1	2	0	0	1	1	1	1	1	1	1	0	0	0	0	0	1	0	1	0	2	0	0	2	0	1	1	2	2	2	0	1	2	1	1	1	1	1	0	0	0	0	0	0	0	1	0	1	1
27	0	2	1	0	0	0	2	1	1	0	0	0	0	0	0	0	2	0	1	0	1	0	1	1	0	0	0	1	2	2	0	1	2	0	0	2	1	1	0	1	0	1	0	0	2	1	0	1	1
28	1	1	1	0	0	1	1	1	1	0	1	0	0	0	0	0	0	0	2	1	2	0	0	2	0	0	0	1	2	2	1	1	1	0	0	2	1	0	1	0	0	0	0	0	0	0	0	2	0
29	1	0	2	0	1	2	2	1	1	0	0	0	1	1	1	0	1	1	1	2	1	0	1	1	1	2	1	2	2	2	1	2	2	0	0	2	1	0	0	1	0	0	0	0	0	0	0	2	0
30	1	1	1	1	1	2	2	1	0	0	1	1	1	0	0	1	1	2	0	1	1	1	0	2	0	0	2	2	2	2	1	2	2	0	0	0	1	1	0	0	0	1	1	0	1	0	0	2	1
31	1	0	2	0	1	1	2	1	1	0	1	0	0	0	0	0	1	2	0	1	1	0	0	2	0	0	0	2	2	1	1	1	1	0	0	2	2	0	0	2	0	0	0	0	0	0	0	1	0
32	0	2	1	0	0	1	2	0	2	0	0	0	1	0	0	0	2	0	1	0	1	0	1	1	0	1	1	2	2	2	0	1	1	2	1	1	0	1	0	1	0	0	0	0	0	1	1	2	1
33	0	2	1	0	0	1	2	2	0	0	0	1	0	0	1	0	2	2	0	1	1	0	1	1	0	0	0	2	2	2	0	2	1	0	0	2	1	1	0	0	0	0	0	1	0	0	0	1	0
34	1	1	1	0	0	1	2	1	1	0	0	0	1	1	1	0	1	0	2	0	2	0	0	2	0	0	1	1	1	1	1	1	1	0	0	1	1	0	1	0	0	1	1	0	1	1	0	2	0
35	1	2	1	0	0	1	2	2	0	0	0	0	1	1	1	0	1	1	1	0	1	0	1	1	1	1	0	2	2	1	0	1	1	0	0	2	2	1	0	0	0	1	1	0	1	0	0	1	1
36	1	0	2	0	0	1	2	1	1	0	1	1	2	1	1	0	1	1	1	0	1	0	1	1	1	1	0	2	2	1	1	0	0	0	0	2	1	1	0	0	0	0	0	0	0	0	1	0	2
37	1	1	1	0	0	0	1	2	0	0	0	1	2	1	1	1	1	1	1	1	2	1	0	2	0	0	0	0	2	2	0	1	2	0	1	2	2	0	0	0	0	0	0	1	2	0	0	1	1
38	0	2	1	0	0	2	2	2	0	1	1	0	0	0	0	0	1	1	1	1	1	0	0	2	0	1	0	2	2	2	0	2	2	0	0	1	1	1	1	0	0	1	1	0	1	1	0	1	1
39	1	0	2	0	1	2	2	2	0	0	1	1	1	0	0	1	2	1	1	1	2	0	0	2	0	1	2	2	2	2	1	2	2	0	0	1	1	0	1	0	0	1	1	0	1	2	0	2	0
40	0	2	1	0	0	0	1	2	0	0	1	2	2	0	0	1	1	1	1	1	1	0	0	2	0	0	0	2	2	1	2	2	2	0	0	0	1	0	0	0	0	0	0	0	0	1	0	1	1
41	0	1	1	0	1	2	2	2	0	0	0	1	1	0	0	0	2	1	2	0	1	0	2	0	1	1	0	1	2	2	0	1	2	2	2	2	0	1	0	1	0	0	0	0	0	1	0	2	0
42	0	1	1	0	0	1	2	2	0	0	1	0	1	1	1	0	0	1	1	0	1	0	0	2	0	0	0	2	2	2	1	1	1	0	0	1	1	0	0	1	0	0	0	0	0	1	1	0	1
43	1	1	2	0	0	2	2	0	2	0	0	0	0	0	0	0	0	0	1	1	2	0	0	2	0	0	0	1	2	2	1	1	2	1	0	1	1	0	0	1	0	0	0	0	0	0	1	0	2
44	1	0	1	0	0	1	2	0	2	0	0	0	1	0	0	0	1	0	2	0	2	0	0	2	0	0	0	1	2	2	0	1	1	1	0	0	2	0	0	1	0	0	0	0	0	0	1	1	1
45	0	2	1	0	0	1	1	1	2	0	0	0	1	1	1	0	1	1	1	0	1	0	0	2	0	0	0	1	2	2	0	2	2	0	0	1	1	0	0	0	1	1	1	0	1	1	0	2	0
46	1	0	2	0	1	2	2	2	0	0	0	0	0	0	0	0	1	2	0	1	0	0	1	1	1	2	0	2	1	1	2	1	2	2	1	1	2	0	0	2	1	1	1	0	1	0	0	2	1
47	0	0	2	0	0	2	2	0	1	0	1	0	1	0	0	0	2	0	2	0	2	0	1	1	1	1	0	1	2	2	0	2	2	0	0	1	1	2	0	0	0	0	0	0	0	0	1	0	2
48	0	0	2	0	1	1	2	2	1	0	0	0	0	0	0	0	1	1	1	0	1	0	1	1	0	1	0	1	2	2	0	1	1	1	2	2	1	1	0	0	0	0	0	0	0	0	0	0	1
49	0	1	1	0	1	1	2	1	0	0	0	0	0	0	0	0	2	0	2	0	2	0	0	2	0	0	0	2	0	0	2	1	1	0	0	1	2	0	0	0	0	0	0	0	0	0	1	1	1
50	0	1	1	0	0	0	1	1	1	0	1	1	1	0	0	0	0	1	1	1	2	0	0	2	0	0	0	1	2	2	0	1	2	0	0	2	2	0	0	1	0	0	0	0	0	0	0	1	1
51	0	2	0	0	0	0	1	2	0	0	1	0	0	0	0	0	1	0	2	0	2	0	1	1	1	1	0	0	2	2	0	1	1	2	1	2	2	0	0	1	0	0	0	1	2	0	0	1	1
52	1	1	2	0	0	2	2	0	2	0	0	0	0	0	0	0	0	2	0	1	1	1	0	2	0	1	0	1	2	2	1	1	1	0	0	2	1	1	0	0	0	1	0	0	0	0	0	2	0
53	0	2	1	0	0	0	2	2	0	0	0	2	2	1	1	1	0	2	0	1	1	0	0	2	0	0	0	2	1	1	1	1	1	1	0	2	2	1	0	0	0	0	0	0	1	1	0	1	1
54	0	0	2	0	0	2	2	2	0	0	0	0	0	0	0	0	1	1	1	0	2	0	0	2	0	1	0	2	0	0	2	0	0	0	1	2	1	1	1	0	2	1	1	0	1	0	0	2	1
55	0	2	0	0	0	0	1	1	0	0	1	2	2	2	2	0	1	1	1	0	2	0	1	1	0	1	0	2	2	2	0	1	1	0	0	1	2	0	0	0	0	0	0	0	0	0	1	2	1
56	0	1	1	0	1	2	1	2	0	0	1	0	0	0	0	0	0	1	1	0	1	0	1	1	0	1	0	2	2	2	0	0	1	1	0	2	1	0	0	2	1	0	0	1	1	1	0	1	1
57	0	1	2	0	0	1	1	1	0	1	2	0	0	0	0	0	2	0	2	0	2	0	0	2	0	0	0	2	2	2	1	1	2	2	2	2	2	0	0	0	0	1	0	0	0	0	1	1	1
58	0	1	1	0	0	1	1	2	0	0	0	1	0	0	0	0	2	0	2	1	2	0	0	2	0	0	0	2	2	2	2	1	0	0	1	2	2	1	0	0	0	0	0	0	0	0	0	2	0
59	1	1	2	0	1	2	2	2	0	0	0	0	1	1	1	0	2	1	1	1	2	0	0	2	0	0	0	2	2	1	1	1	1	0	0	2	2	0	0	1	0	1	1	0	1	1	0	1	2
60	0	0	2	0	0	1	0	2	0	0	2	0	0	0	0	0	1	1	1	1	2	0	1	1	0	0	0	1	2	2	1	1	1	0	0	2	2	0	0	2	1	0	0	0	0	0	0	1	2
61	0	0	2	0	1	2	1	1	1	0	0	1	2	2	2	0	2	0	2	0	2	0	0	2	0	0	0	2	2	2	1	0	1	0	0	2	1	0	0	1	1	1	1	0	1	0	0	2	1
62	0	0	2	0	1	1	2	1	1	0	0	0	2	1	1	0	1	1	1	1	2	0	0	2	0	0	0	2	2	1	1	1	2	0	0	1	2	0	0	2	0	1	0	0	0	0	0	2	0
63	1	1	2	0	1	1	2	1	2	0	0	0	2	2	2	0	0	1	1	0	1	0	1	1	1	1	0	1	2	2	0	0	2	0	0	2	1	0	0	0	1	1	1	0	1	1	0	2	0
64	0	2	1	0	0	1	2	2	0	0	1	0	1	1	1	0	2	2	0	1	2	0	0	2	0	0	1	1	1	1	1	0	1	1	0	2	0	1	0	0	0	0	0	1	0	0	0	2	0
65	0	2	1	0	0	0	1	2	0	0	1	0	0	0	0	0	1	1	1	1	1	0	0	2	0	0	0	2	0	0	2	1	1	0	0	2	1	0	0	2	0	0	0	0	0	0	0	1	1
66	1	0	2	0	1	2	2	2	0	0	0	1	2	1	1	0	2	0	2	1	2	0	0	2	0	0	0	2	2	2	1	1	0	0	1	2	1	0	1	0	0	1	1	0	1	1	0	1	1
67	0	1	2	0	0	1	2	1	1	1	0	1	1	0	0	1	0	1	1	0	1	0	0	2	0	1	0	1	2	2	1	0	1	1	0	2	1	0	1	1	0	0	0	0	2	1	0	1	1
68	1	1	1	0	1	1	1	1	1	1	1	0	1	1	1	0	1	1	1	1	1	0	0	2	0	1	0	2	2	2	0	2	2	0	0	2	2	0	0	0	0	0	0	0	1	0	0	2	1
69	0	0	2	0	0	1	1	2	0	0	0	1	2	2	2	0	2	0	1	0	1	0	1	1	0	0	0	1	2	2	1	0	1	0	0	2	2	0	0	0	0	0	0	0	0	2	1	1	1
70	0	1	1	0	0	1	2	1	0	0	0	0	1	1	1	0	2	1	1	1	2	0	0	2	0	1	0	1	1	1	1	2	2	0	0	2	2	1	0	0	0	0	1	0	0	1	0	2	0
71	1	1	2	0	0	2	1	2	0	0	1	0	0	0	0	0	1	0	2	0	2	0	0	2	0	1	0	2	1	1	2	1	1	0	1	2	2	1	1	0	1	0	0	1	1	1	0	0	2
72	1	2	0	0	1	1	1	1	1	0	1	1	2	1	1	0	2	0	2	0	2	0	0	2	0	0	0	1	1	1	1	1	1	0	0	2	2	0	0	0	0	0	0	1	0	0	1	1	1
73	0	2	0	0	0	0	2	2	0	0	0	1	1	0	0	1	1	0	1	0	2	0	0	2	0	0	0	2	2	2	1	1	1	0	0	0	1	1	0	0	0	0	0	0	0	1	0	0	1
74	1	2	1	0	0	0	2	1	0	0	0	1	2	2	2	0	0	2	1	0	1	0	1	1	1	1	0	1	2	2	1	0	0	0	1	2	1	1	1	0	0	0	0	0	0	0	0	2	0
75	0	2	0	0	0	0	2	1	1	0	0	1	1	0	0	0	0	2	0	1	2	0	0	2	0	0	0	1	2	2	1	1	2	0	0	2	1	1	0	0	0	0	0	0	1	1	0	2	0
76	0	2	0	0	0	0	2	1	1	0	1	0	0	0	0	0	0	1	1	1	2	0	0	2	0	0	0	2	2	2	1	1	1	0	0	1	0	0	0	1	0	1	1	0	1	1	0	2	0
77	1	1	1	0	0	1	1	2	0	0	1	0	1	1	1	0	0	0	2	0	2	0	0	2	0	0	0	2	2	1	1	1	1	0	0	1	1	0	1	0	0	1	1	0	1	2	1	0	2
78	1	1	2	0	1	2	2	0	2	0	0	1	1	0	0	1	0	2	0	1	1	0	1	1	0	1	0	2	2	2	0	0	0	0	0	1	0	1	1	0	0	1	0	0	0	1	0	0	1
79	1	0	2	0	1	2	1	1	1	0	0	0	1	0	0	0	1	0	2	1	2	0	0	2	0	0	0	1	2	2	0	2	2	0	0	1	2	0	0	0	0	1	1	0	1	1	0	2	1
80	0	0	2	0	1	2	2	1	1	0	1	0	1	1	1	0	1	1	1	2	1	1	0	2	0	0	1	1	2	2	0	0	0	0	0	2	1	0	1	0	0	0	0	0	1	1	0	1	0
81	0	1	2	0	0	1	2	1	2	0	0	0	1	1	1	0	2	2	1	0	2	0	0	2	0	1	0	2	2	1	0	1	1	0	0	1	2	0	0	1	0	0	0	0	0	0	0	1	1
82	1	2	2	0	0	1	2	1	1	0	0	0	1	0	1	0	1	1	1	0	1	0	0	2	0	0	0	2	2	2	1	1	1	1	0	2	2	0	0	0	0	0	1	0	0	1	0	1	2
83	1	1	1	0	0	0	2	1	0	0	0	1	0	0	0	0	2	0	2	0	2	0	0	2	0	0	0	2	2	2	0	1	1	1	2	2	2	0	0	0	0	0	0	0	2	1	0	0	1
84	0	0	2	0	1	1	1	2	1	0	0	0	0	0	0	0	2	1	1	0	2	0	1	1	0	0	0	2	2	2	2	1	0	0	1	2	0	0	0	1	0	1	0	0	1	1	0	1	1
85	1	0	2	0	0	1	2	2	1	0	0	1	1	0	0	1	1	2	0	1	1	0	0	2	0	0	0	2	2	2	0	0	0	0	0	1	1	1	0	0	0	0	1	0	1	0	0	0	2
86	1	2	1	0	0	0	2	1	1	0	1	0	0	0	0	0	1	0	2	0	2	0	0	2	0	0	1	2	2	2	1	1	1	0	0	1	1	0	0	0	0	0	0	1	0	1	0	1	1
87	0	1	1	0	1	2	1	2	0	0	1	1	1	1	1	0	1	0	2	1	2	0	0	2	0	0	0	1	2	2	0	1	1	0	0	2	1	0	1	1	0	0	0	0	2	1	0	2	0
88	1	2	2	0	0	1	2	1	1	0	0	1	0	0	1	0	1	1	1	1	1	0	0	2	0	0	1	1	1	1	1	1	1	0	0	2	2	0	0	1	0	1	0	0	0	1	0	2	2
89	1	0	2	0	1	2	1	1	1	0	1	1	1	0	0	1	2	2	0	2	0	0	1	1	1	1	0	1	2	2	1	1	1	0	0	1	2	0	0	2	0	1	1	0	1	1	0	1	1
90	1	1	1	0	0	1	2	2	0	0	1	0	1	1	1	0	2	1	2	1	2	0	0	2	0	0	0	2	2	1	1	1	1	2	1	1	1	0	0	0	1	0	0	0	1	0	0	2	1
91	0	0	2	0	0	1	1	2	0	0	0	0	1	1	1	0	1	1	2	0	2	0	1	1	0	0	0	2	2	2	2	1	1	0	0	1	0	0	1	0	1	0	0	0	0	1	0	0	2
92	0	1	1	0	1	1	1	0	2	0	0	0	0	0	0	0	1	1	1	0	2	0	0	2	0	0	0	2	2	2	1	0	0	0	0	1	1	0	0	1	0	0	0	0	0	0	0	2	1
93	0	2	1	0	0	1	2	2	0	0	0	1	1	0	0	1	1	0	2	1	2	0	0	2	0	0	0	1	1	1	0	1	1	1	1	2	2	0	0	1	0	0	0	0	0	0	0	2	0
94	0	1	1	0	1	1	2	0	1	0	1	0	0	0	0	0	2	1	2	1	2	0	0	2	0	1	0	2	2	1	2	2	2	1	0	2	1	0	0	1	0	1	1	0	1	1	0	2	0
95	0	1	2	0	0	1	2	2	1	0	0	1	0	0	1	0	1	1	1	0	2	0	0	2	0	0	0	1	2	2	1	1	2	0	0	1	2	0	0	0	0	1	1	0	0	0	0	2	0
96	1	1	2	0	0	2	2	1	1	0	1	1	1	1	1	0	1	0	2	0	2	0	0	2	0	0	1	2	2	1	0	1	1	1	1	1	1	0	0	1	0	0	0	1	0	0	0	0	2
97	1	0	2	0	1	2	2	0	2	0	0	0	1	1	1	0	2	2	1	0	1	0	0	2	0	0	0	2	2	2	1	1	1	1	2	2	1	1	1	0	0	0	0	0	1	0	0	1	1
98	0	1	2	0	0	2	1	2	0	0	1	0	1	1	1	0	2	1	1	1	2	0	0	2	0	0	0	2	2	2	0	2	2	2	0	2	1	0	0	0	0	1	1	1	1	2	0	0	2
99	0	1	2	0	0	2	1	1	1	0	0	0	1	1	1	0	2	0	2	0	2	0	0	2	0	0	0	1	2	2	0	0	0	0	0	1	2	0	0	0	0	1	1	0	1	1	0	2	0
100	0	0	1	0	0	0	2	1	0	0	1	0	0	0	0	0	2	0	2	0	2	0	1	1	1	1	0	1	2	2	0	2	2	1	1	2	1	0	0	0	0	0	1	0	1	0	0	2	0
101	0	1	1	0	0	1	2	0	1	0	2	0	0	0	0	0	1	1	1	1	1	0	0	2	0	0	1	1	2	2	0	1	1	0	0	1	1	1	1	0	0	0	0	0	0	0	0	1	1
102	0	0	2	0	0	1	0	1	1	1	1	0	0	0	0	0	0	0	2	1	2	0	1	1	0	0	1	2	2	2	0	1	1	0	0	1	1	0	0	1	0	0	0	0	0	0	0	2	1
103	1	1	1	0	0	0	1	0	2	0	0	0	0	0	0	0	1	0	1	1	2	0	0	2	0	0	0	2	2	2	1	1	1	0	0	1	1	0	0	1	0	0	0	0	0	0	0	2	1
104	1	2	1	0	0	0	2	0	2	0	0	0	0	0	0	0	1	1	2	1	2	0	0	2	0	0	0	1	2	2	0	1	2	0	0	2	1	1	0	0	0	2	2	0	1	1	0	1	1
105	0	2	0	0	0	0	2	1	0	0	1	1	2	2	2	0	1	1	1	0	2	1	0	2	0	0	0	1	2	2	1	1	1	0	1	1	1	0	0	2	0	0	0	0	2	1	0	2	0
106	1	1	1	0	0	1	1	2	0	0	1	0	0	0	0	0	2	0	2	0	2	0	0	2	0	0	0	1	1	1	0	0	0	0	0	2	1	1	1	0	1	0	0	0	1	0	0	1	0
107	1	1	1	0	0	2	0	2	0	0	2	1	1	0	0	1	2	1	1	1	2	0	0	2	0	0	0	0	2	2	0	1	1	1	2	2	2	0	0	1	1	0	0	0	0	0	0	1	1
108	1	0	2	0	0	2	1	1	1	0	0	1	2	2	2	0	0	2	0	0	1	0	1	1	0	0	0	0	2	1	0	0	0	0	0	2	1	0	0	1	0	0	0	0	0	0	0	1	1
109	0	0	2	0	0	2	1	1	1	0	1	0	0	0	0	0	1	0	2	0	2	0	0	2	0	0	0	2	2	2	0	0	1	0	0	2	2	1	0	0	0	0	0	0	0	0	0	1	1
110	0	2	0	0	1	1	2	2	2	0	0	1	2	1	1	0	1	0	2	0	2	0	0	2	0	0	0	2	2	2	0	2	2	1	1	2	1	0	1	0	0	0	0	0	0	0	0	1	2
111	1	1	1	0	0	0	2	1	1	0	0	0	0	0	0	0	2	1	2	1	2	0	1	1	0	0	1	2	2	2	1	1	2	0	0	2	1	0	0	0	0	0	0	0	0	1	0	2	0
112	1	0	2	0	1	2	2	1	0	0	1	1	0	0	1	0	2	2	0	2	1	1	0	2	0	0	0	2	2	2	1	0	0	0	0	2	2	0	0	0	0	1	0	0	0	1	0	2	0
113	0	1	1	0	0	0	1	2	0	0	1	0	0	0	0	0	2	2	1	1	1	0	0	2	0	1	0	2	2	2	1	2	2	0	0	1	1	0	0	0	1	0	0	0	0	0	0	2	0
114	1	1	1	0	0	0	1	2	0	0	1	0	0	0	0	0	1	0	2	0	2	0	0	2	0	0	0	2	1	1	1	0	1	2	0	2	0	0	0	1	0	0	0	0	0	0	1	0	2
115	1	1	1	0	0	1	2	0	2	0	0	0	1	1	1	0	0	1	1	0	0	0	1	1	1	2	0	2	2	2	1	2	2	0	0	2	1	1	0	0	0	0	0	0	0	2	0	1	0
116	1	2	1	0	0	1	2	2	0	0	1	1	1	0	0	1	2	0	2	0	2	1	1	1	0	0	0	1	1	1	1	1	1	1	1	2	0	1	1	1	0	0	0	0	0	1	0	1	2
117	1	1	1	0	0	1	1	1	1	1	0	0	0	0	0	0	0	2	0	1	1	0	0	2	0	1	0	2	1	1	2	0	1	2	0	2	2	0	0	1	0	0	0	1	1	0	0	2	0
118	0	0	2	0	0	2	2	1	0	0	0	0	0	0	0	0	0	1	1	0	0	0	1	2	0	0	0	1	1	1	2	1	1	1	2	2	2	0	0	1	0	0	0	0	0	0	0	0	2
119	0	0	1	0	0	1	1	2	0	0	1	0	0	0	0	0	1	0	1	1	1	0	0	2	0	0	0	1	2	2	0	2	2	1	0	1	1	1	1	0	2	1	1	1	1	2	0	2	0
120	1	1	1	0	0	1	2	1	0	0	1	0	0	0	0	0	1	1	1	1	2	0	0	2	0	0	0	2	2	2	1	1	1	1	1	2	2	0	0	0	0	0	0	1	0	1	0	1	1
121	0	1	2	0	0	1	2	1	1	0	0	0	2	1	1	0	2	0	2	0	2	0	0	2	0	0	0	2	2	2	1	0	0	0	0	2	0	1	0	1	0	1	1	0	1	1	0	2	0
122	0	0	2	0	0	1	2	0	2	0	0	1	1	0	0	1	2	0	2	0	2	0	1	1	1	1	1	2	2	2	0	1	1	0	0	2	2	0	0	1	1	0	0	0	0	0	0	2	0
123	1	0	2	0	1	2	2	2	0	0	0	0	0	0	0	0	2	0	2	0	2	0	0	2	0	0	0	1	1	1	1	0	1	1	0	2	1	0	0	0	0	0	0	1	0	1	0	0	1
124	0	1	1	0	0	1	2	2	0	0	0	1	2	1	1	1	2	1	1	0	2	0	0	2	0	0	0	2	2	2	0	2	2	0	0	1	1	1	0	0	0	0	0	0	1	0	1	2	1
125	0	1	1	0	0	1	1	1	1	0	1	1	1	0	0	1	1	2	1	1	1	0	0	2	0	0	0	2	2	2	0	2	2	1	2	2	2	0	0	1	0	1	1	0	1	1	0	1	1
126	0	2	2	0	0	1	0	2	0	0	1	0	2	1	1	0	2	1	2	0	1	0	0	2	0	2	0	1	1	1	0	1	1	0	0	2	1	0	0	0	0	1	1	0	1	0	0	2	0
127	1	0	2	0	0	2	1	2	0	0	2	0	0	0	0	0	1	2	0	1	1	0	0	2	0	0	0	2	2	2	0	1	1	0	0	2	2	0	0	1	0	0	0	0	1	0	0	0	2
128	0	1	1	0	0	0	2	2	0	0	0	1	0	0	0	0	0	2	0	1	1	1	0	2	0	0	0	2	2	2	2	0	0	0	0	2	0	0	1	1	0	0	0	0	0	0	0	2	0
129	0	1	1	0	0	1	2	1	1	0	0	0	1	0	0	0	1	0	2	0	2	0	0	2	0	0	0	1	2	2	1	1	2	1	0	2	0	0	0	1	0	1	1	0	1	1	0	1	0
130	0	2	1	0	0	2	2	1	1	0	0	2	2	2	2	0	1	1	1	1	2	0	0	2	0	1	0	1	2	2	0	1	1	1	0	1	2	0	0	1	0	1	1	0	1	1	0	2	2
131	0	2	1	0	0	2	1	0	2	0	0	1	1	0	0	1	1	1	1	1	2	0	0	2	0	0	0	2	2	2	0	2	2	1	0	1	1	0	0	1	0	1	1	0	1	1	0	2	0
132	1	2	1	0	0	0	2	0	2	0	0	0	0	0	0	0	1	2	0	1	1	0	0	2	0	0	0	2	2	2	2	1	2	0	0	2	1	1	0	0	0	0	0	0	0	1	0	2	0
133	1	2	1	0	0	0	0	2	0	0	1	0	2	1	1	0	2	1	1	1	1	0	0	2	0	0	0	2	2	1	1	0	1	1	0	2	1	0	0	0	0	0	0	0	0	0	0	0	2
134	1	2	1	0	0	1	2	1	1	0	0	1	2	2	2	0	1	1	1	0	1	0	0	2	0	0	0	2	2	2	2	0	0	0	0	2	1	0	0	2	0	2	2	0	1	1	1	1	1
135	1	1	1	0	0	1	2	1	1	0	1	1	0	0	1	0	0	2	0	1	0	0	0	2	0	1	0	2	1	1	1	1	1	0	0	2	1	0	0	1	0	1	0	0	1	0	0	2	1
136	1	2	1	0	0	1	1	1	1	0	0	0	0	0	0	0	1	2	0	0	0	2	0	2	0	0	0	1	2	2	1	0	0	0	0	2	1	0	0	1	0	0	0	1	0	0	1	0	2
137	1	1	2	0	0	1	2	1	1	0	1	1	1	0	0	1	2	0	2	0	2	0	0	2	0	0	0	2	2	2	1	0	1	2	1	2	1	0	0	1	0	0	0	0	0	2	0	1	1
138	1	1	2	0	0	2	1	1	1	0	1	0	1	1	1	0	1	0	1	0	1	1	0	2	0	0	0	2	2	2	0	2	2	1	1	2	2	0	0	0	0	0	0	0	0	2	0	1	1
139	0	1	1	0	0	2	1	1	1	1	1	0	0	0	0	0	1	0	1	1	1	0	0	2	0	0	0	2	1	1	2	2	2	0	0	0	1	0	0	1	0	1	1	0	1	2	0	2	0
140	0	2	0	0	0	1	2	2	1	0	0	0	0	0	0	0	1	0	2	0	2	0	0	2	0	0	0	2	2	2	1	0	0	0	0	2	2	0	0	1	0	0	0	1	1	0	0	2	0
141	0	0	2	0	0	1	2	2	0	0	0	0	1	1	1	0	1	2	0	0	0	0	0	2	0	0	0	2	1	1	1	1	1	1	1	1	1	0	0	0	0	0	0	0	0	0	1	1	1
142	0	0	2	0	0	1	1	2	0	1	1	1	2	1	1	0	1	0	2	1	2	0	0	2	0	0	0	2	2	2	2	0	1	1	0	2	1	1	0	1	0	0	0	1	0	0	0	2	0
143	0	0	2	0	0	2	1	2	0	0	1	0	1	1	1	0	0	2	1	0	2	0	0	2	0	1	0	1	1	1	1	1	1	2	1	1	1	1	0	0	0	0	0	1	0	0	0	2	1
144	0	1	1	0	1	1	2	1	1	0	0	1	2	1	1	0	1	1	2	0	2	0	0	2	0	0	0	1	2	2	0	0	2	0	0	2	2	0	0	0	0	0	0	0	0	0	0	1	1
145	1	0	2	0	0	1	2	2	1	0	0	0	1	1	1	0	1	1	1	1	1	0	0	2	0	0	0	2	1	1	2	1	1	0	0	2	2	0	0	1	0	0	0	0	0	2	0	1	1
146	0	1	1	1	0	1	2	0	2	0	0	0	1	1	1	0	0	2	0	1	2	0	0	2	0	0	0	1	1	1	1	2	2	0	0	1	1	0	0	0	0	1	1	0	0	0	1	0	2
147	0	1	1	0	0	1	2	2	0	0	0	0	0	0	0	0	2	1	1	1	2	0	0	2	0	0	0	1	2	2	1	1	1	0	0	0	2	0	0	2	0	0	0	0	0	0	0	2	1
148	0	1	1	0	0	0	1	0	2	0	0	0	0	0	0	0	1	1	1	0	1	0	1	1	1	1	0	1	1	1	1	1	1	0	0	2	1	0	0	2	0	0	0	0	0	0	0	0	2
149	1	1	0	0	0	1	1	2	0	0	0	0	0	0	0	0	1	1	1	0	2	0	0	2	0	0	0	2	2	2	0	1	1	1	0	2	2	0	0	0	0	1	1	0	0	2	0	1	1
150	0	2	0	0	0	1	1	2	0	0	1	0	0	0	0	0	0	1	1	0	1	0	0	2	0	0	0	2	2	2	1	1	1	1	1	1	0	1	1	0	0	0	0	0	1	0	0	1	0
151	0	0	2	0	0	2	2	2	0	0	0	0	1	1	1	0	2	1	1	0	2	0	0	2	0	0	0	2	2	1	1	1	2	0	0	2	2	0	0	0	0	0	0	1	1	0	1	2	1
152	0	2	0	0	0	0	1	2	0	0	1	1	1	1	2	0	0	2	0	1	2	0	1	1	0	1	0	2	1	1	2	1	1	2	1	1	1	0	0	2	0	1	0	0	1	1	0	2	0
153	0	1	1	0	0	1	2	1	1	0	1	0	0	0	0	0	0	1	0	1	2	0	2	0	1	1	1	2	2	2	1	1	1	2	1	2	2	0	0	1	0	0	0	0	0	0	0	1	1
154	1	1	1	0	0	0	0	2	0	0	2	0	2	0	0	0	0	0	2	0	2	1	1	1	1	1	0	2	2	2	2	2	1	0	1	2	2	0	0	1	0	0	0	0	0	1	0	2	0
155	0	2	0	0	0	0	0	2	0	0	1	0	0	0	0	0	2	1	2	0	1	0	0	2	0	0	0	2	2	2	0	1	1	0	0	2	2	0	0	0	0	0	0	1	0	1	0	1	1
156	0	1	1	0	0	1	2	1	1	0	0	1	1	0	0	0	1	0	2	0	2	0	1	1	0	1	0	2	2	1	0	1	2	0	0	2	1	0	0	1	0	0	0	0	1	0	0	1	1
157	0	2	0	0	0	0	2	1	2	0	0	1	1	0	0	1	0	1	1	1	2	0	0	2	0	0	0	0	2	2	0	1	1	0	0	1	2	0	0	1	0	0	0	1	1	0	0	2	0
158	1	2	0	0	0	0	1	1	1	0	0	1	2	2	2	0	0	0	2	0	1	0	0	2	0	0	0	1	2	2	0	1	2	0	1	2	2	0	0	2	0	0	1	0	1	1	0	2	1
159	1	0	2	0	1	2	2	1	1	0	0	1	2	1	1	0	2	0	2	1	1	0	0	2	0	0	0	2	2	2	2	2	2	0	0	1	0	0	0	2	0	0	0	0	0	0	0	1	1
160	0	1	1	0	0	1	0	1	1	1	1	1	1	0	0	0	1	1	1	1	1	0	0	2	0	0	0	2	2	2	2	2	2	2	0	2	1	0	0	1	0	0	0	0	0	0	0	1	1
161	1	0	2	0	1	2	2	1	1	0	0	0	0	0	0	0	1	0	1	0	2	0	0	2	0	0	0	0	2	2	0	1	1	0	0	1	2	0	0	0	0	0	1	0	1	1	0	2	0
162	0	1	2	0	1	2	1	1	1	1	1	0	2	2	2	0	1	1	1	2	1	0	0	2	0	0	0	1	2	2	1	1	1	0	0	2	1	0	0	0	1	0	0	1	0	1	0	2	0
163	0	2	1	0	0	0	2	1	1	0	0	1	1	1	1	0	1	0	2	1	2	0	0	2	0	0	0	2	2	2	1	2	2	1	0	1	2	0	0	2	0	1	1	0	1	1	0	2	0
164	1	2	1	0	0	1	2	2	0	0	1	0	1	1	1	0	1	0	2	0	1	0	0	2	0	0	0	2	2	2	0	0	1	0	0	2	1	0	0	2	1	0	0	0	0	0	0	2	1
165	1	2	0	0	0	1	2	1	0	0	0	0	1	1	1	0	2	1	1	1	2	0	0	2	0	2	0	2	2	1	2	1	1	0	0	2	1	0	0	2	0	1	1	0	0	2	0	1	1
166	1	2	1	0	0	1	2	1	1	0	0	0	1	1	1	0	2	0	2	0	2	0	1	1	1	1	0	1	2	2	1	0	0	0	0	1	1	0	0	1	0	0	0	0	0	0	0	2	0
167	1	0	2	0	0	1	2	1	1	0	0	0	1	0	0	0	2	2	1	0	1	0	0	2	0	0	0	2	2	1	1	1	1	0	0	1	1	1	0	0	0	0	0	0	0	0	0	1	0
168	0	2	1	0	0	1	2	2	0	0	0	1	1	0	0	1	1	1	1	1	1	1	0	2	0	0	0	0	2	2	0	2	2	0	0	0	2	0	0	0	0	0	0	0	0	0	0	1	0
169	1	0	2	0	1	2	1	1	1	0	1	1	2	1	1	0	1	2	0	1	2	0	0	2	0	0	1	1	2	2	0	1	1	0	0	2	1	1	0	0	0	1	1	0	1	0	0	1	0
170	0	1	0	0	0	0	2	2	0	0	0	0	0	0	0	0	2	0	2	0	2	0	1	1	1	1	0	2	2	2	0	2	2	2	0	2	2	0	0	2	1	0	0	0	0	1	0	2	0
171	1	0	1	0	0	1	2	0	2	0	0	0	1	1	1	0	2	0	1	0	2	0	0	2	0	1	0	2	1	1	2	1	1	0	0	2	0	2	0	0	0	1	1	1	1	2	0	0	2
172	0	1	2	0	0	1	2	0	2	0	0	1	2	1	1	0	2	0	2	0	2	0	0	2	0	0	0	2	2	2	2	2	2	0	1	2	2	0	0	0	0	0	1	0	0	1	0	1	1
173	1	1	1	0	0	1	2	2	0	0	0	1	0	0	1	0	1	1	1	1	1	0	0	2	0	0	0	2	0	0	2	0	1	1	0	2	2	1	1	0	1	1	1	0	1	0	0	1	0
174	1	1	1	0	0	1	2	1	1	0	0	0	0	0	0	0	0	0	2	0	2	0	1	1	0	1	0	2	2	2	1	0	0	1	1	1	1	0	0	0	0	0	0	1	0	1	0	1	1
175	1	1	1	0	0	0	1	1	1	0	1	0	1	1	1	0	2	1	1	0	2	1	1	1	1	1	0	2	2	2	2	1	1	1	1	1	2	0	0	0	0	0	0	0	0	1	0	2	1
176	1	1	1	0	0	2	2	1	1	0	0	0	1	1	1	0	2	0	2	0	2	0	0	2	0	0	0	2	2	1	1	1	1	0	0	1	2	0	0	1	0	1	0	0	0	0	0	1	1
177	0	1	2	0	0	0	2	2	0	1	1	0	0	0	0	0	1	1	2	1	2	0	0	2	0	1	0	2	2	2	1	0	0	0	0	2	0	1	0	0	0	0	0	0	0	1	0	2	1
178	1	2	1	0	0	0	1	0	2	0	0	1	1	1	1	0	1	1	1	1	1	0	0	2	0	0	0	2	2	2	1	2	2	0	0	1	2	0	0	0	0	0	0	0	1	1	0	0	2
179	0	1	1	0	0	1	2	0	2	0	0	0	0	0	0	0	1	1	1	1	1	0	1	1	0	0	0	2	2	1	0	2	2	1	1	2	2	0	0	1	0	0	0	1	1	0	0	2	0
180	1	1	2	0	0	1	1	1	0	0	2	0	0	0	0	0	1	1	1	0	2	0	1	1	0	1	0	2	2	2	1	1	1	0	1	1	1	1	0	1	0	0	0	0	1	1	1	0	2
181	0	0	2	0	0	1	2	1	1	0	0	0	1	1	1	0	2	0	2	1	2	0	1	1	1	1	0	2	1	2	2	0	0	1	1	2	2	0	0	1	0	0	1	0	1	0	0	0	1
182	0	0	2	0	0	1	2	2	0	0	0	0	0	0	0	0	2	0	2	1	2	0	0	2	0	0	0	2	2	2	1	1	1	0	0	2	1	1	0	0	0	0	0	0	0	2	1	0	1
183	0	1	2	0	0	1	2	0	2	0	0	0	0	0	0	0	0	0	1	0	2	0	0	2	0	0	0	1	2	2	0	1	1	0	0	2	2	0	0	1	0	1	1	0	1	0	0	2	0
184	0	2	1	0	0	0	2	1	2	0	0	0	1	1	1	0	1	1	0	1	0	0	0	2	0	0	1	1	2	2	0	2	2	1	1	1	2	0	0	0	0	0	0	1	0	0	0	1	0
185	1	1	1	0	1	1	2	0	2	0	0	0	0	0	0	0	2	1	1	1	2	0	0	2	0	0	0	2	1	1	1	2	2	0	0	0	0	0	0	1	0	0	0	0	1	0	0	0	2
186	1	2	0	0	0	1	2	1	1	0	0	0	0	0	0	0	2	2	0	1	1	0	1	1	0	1	0	1	2	2	0	0	0	0	1	2	1	1	1	1	1	0	0	0	1	1	0	0	1
187	1	2	0	0	0	0	1	1	1	0	1	0	0	0	0	0	0	0	1	1	2	0	2	0	0	1	0	2	2	2	0	0	0	0	1	2	1	0	0	1	0	0	0	1	0	0	0	0	2
188	1	1	1	0	0	1	2	2	2	0	0	1	1	1	1	0	0	2	0	1	0	0	0	2	0	0	0	2	2	2	1	1	1	1	1	2	1	0	0	2	0	0	0	0	1	0	0	2	0
189	1	1	1	0	0	2	2	1	1	0	0	0	0	0	0	0	1	1	1	0	2	0	0	2	0	0	0	2	2	2	2	0	0	0	0	2	1	0	0	1	1	1	0	0	0	0	0	2	1
190	0	1	1	0	0	1	2	0	2	0	0	1	0	0	0	0	0	2	0	0	1	0	1	1	0	1	0	1	2	2	1	0	1	1	1	2	1	0	0	1	0	0	0	1	0	0	0	2	1
191	0	2	1	0	0	1	1	1	1	0	1	0	1	1	1	0	2	0	2	0	2	0	0	2	0	0	0	2	2	1	1	2	2	0	0	0	1	0	1	0	0	0	0	0	0	1	0	2	0
192	0	2	1	0	0	1	1	2	0	0	1	0	1	2	1	0	0	0	2	1	2	0	0	2	0	1	0	2	2	1	0	1	2	1	0	1	1	0	1	0	0	1	1	0	0	1	1	0	2
193	1	0	2	0	0	1	2	0	1	0	1	1	2	2	2	0	1	1	1	0	1	0	0	2	0	1	0	1	2	2	0	2	2	1	0	1	2	0	0	1	0	0	0	1	1	0	0	1	1
194	0	1	1	0	0	2	1	1	1	0	0	1	1	0	0	1	1	2	0	2	1	0	0	2	0	0	0	2	1	1	2	1	1	0	0	1	2	0	0	0	0	0	0	0	0	0	0	1	1
195	1	1	2	0	1	1	2	0	1	0	0	0	2	2	2	0	2	1	2	1	2	0	0	2	0	1	0	2	1	1	2	1	1	0	0	2	0	0	1	0	1	1	1	0	1	1	0	1	1
196	0	0	2	0	1	2	0	1	1	1	1	1	1	0	0	0	2	0	2	1	1	0	0	2	0	0	0	2	2	2	1	0	0	1	0	2	2	0	0	1	0	0	0	0	0	0	0	1	1
197	1	0	2	0	0	1	2	2	0	0	0	0	0	0	0	0	2	0	2	0	2	0	0	2	0	2	0	2	2	2	0	2	2	0	0	1	1	0	0	0	0	1	1	1	1	2	0	1	1
198	1	2	1	0	0	1	2	2	0	0	0	0	1	1	1	0	1	1	1	1	2	0	0	2	0	0	1	1	2	2	0	1	1	0	0	2	1	0	0	2	0	1	1	0	1	1	0	1	0
199	1	1	1	0	0	1	2	1	2	0	0	1	1	0	0	1	1	2	0	1	1	0	2	0	0	1	0	2	2	1	1	2	2	1	0	2	1	0	0	2	0	0	0	0	0	0	1	1	1
200	1	2	1	0	0	1	2	1	1	0	0	1	1	1	1	0	1	1	1	0	2	0	0	2	0	0	0	1	2	2	1	1	2	1	0	2	1	0	0	2	0	0	0	0	0	2	0	1	1
201	1	2	0	0	0	0	2	1	1	0	0	1	1	0	0	0	1	2	0	1	2	0	0	2	0	1	0	1	2	2	1	1	1	0	1	2	1	0	0	1	0	0	0	0	0	0	0	2	0
202	0	0	2	0	0	1	2	1	1	0	0	1	1	0	0	1	0	0	1	1	1	0	0	2	0	0	0	2	2	2	0	0	0	0	0	2	1	0	0	2	0	0	0	0	0	0	0	1	1
203	0	1	2	0	0	1	1	2	0	0	1	0	1	1	1	0	1	1	1	1	1	0	0	2	0	0	0	1	2	2	1	1	1	0	0	1	1	0	1	0	0	0	0	0	0	1	0	2	0
204	0	1	1	0	0	1	2	0	1	0	0	0	1	1	1	0	1	1	1	1	1	0	0	2	0	0	0	1	2	2	0	1	1	0	0	1	2	0	0	2	0	1	0	0	0	1	0	1	1
205	1	1	1	0	0	1	1	1	1	0	1	0	1	1	1	0	2	0	2	0	2	0	0	2	0	0	0	1	2	2	0	1	1	1	0	2	0	0	0	1	0	0	0	0	0	0	0	0	2
206	0	2	2	0	0	1	2	2	1	0	1	0	1	1	1	0	2	1	1	1	2	0	0	2	0	0	0	2	1	1	1	1	1	1	0	1	1	1	0	0	0	1	0	0	1	0	1	1	1
207	1	1	0	0	0	0	1	2	1	0	1	0	1	0	0	0	0	2	0	0	1	0	0	2	0	0	0	2	1	1	2	0	0	0	0	2	2	0	0	1	0	1	1	0	1	0	0	1	1
208	0	2	1	0	0	1	1	0	2	0	0	0	1	1	1	0	0	1	0	0	0	0	2	0	1	1	0	0	2	2	0	2	2	0	0	1	2	0	0	1	0	0	1	0	0	1	0	1	1
209	0	0	2	0	1	2	1	1	2	0	0	0	1	1	1	0	2	0	2	0	2	1	0	2	0	1	0	1	2	2	1	1	1	0	0	2	1	0	1	0	1	0	0	2	0	2	0	0	2
210	1	0	2	0	2	2	1	1	0	0	1	1	1	0	0	0	1	2	0	1	1	0	1	1	1	1	0	2	2	1	0	1	1	0	1	2	2	0	0	1	0	1	1	0	1	0	0	1	1
211	1	2	0	0	0	0	1	2	0	0	1	0	0	0	0	0	0	0	2	0	1	0	0	2	0	0	0	1	2	2	0	1	0	0	0	1	1	0	0	1	0	0	0	0	0	0	0	1	1
212	1	1	2	0	0	2	2	0	2	0	0	0	0	0	0	0	1	1	1	2	1	0	1	1	1	1	0	1	2	2	0	1	1	0	0	1	2	1	0	0	0	0	0	0	0	0	1	1	1
213	1	0	2	0	1	2	1	1	2	0	0	0	1	0	0	0	2	0	2	0	2	0	0	2	0	1	0	1	2	2	1	2	2	0	0	1	2	0	0	0	0	0	0	1	0	1	0	1	1
214	1	2	0	0	0	0	2	2	0	0	0	1	0	0	0	0	0	0	2	0	2	0	1	1	1	2	0	2	1	1	1	1	1	1	0	2	1	0	0	1	0	0	0	0	1	0	0	2	0
215	1	0	2	0	0	1	2	2	0	1	1	0	1	0	0	0	1	0	2	0	2	1	0	2	0	0	0	2	2	2	0	2	2	1	1	2	1	0	1	0	1	0	0	0	0	1	0	1	1
216	0	1	1	0	0	0	1	1	0	1	1	0	1	1	1	0	1	1	1	1	1	0	0	2	0	0	0	1	2	2	1	1	1	0	0	1	2	0	0	0	0	0	0	0	1	1	0	2	1
217	1	2	0	0	0	0	1	1	1	0	1	0	0	0	0	0	1	1	1	0	2	0	0	2	0	0	0	1	1	1	2	1	1	0	0	1	2	0	0	1	0	0	0	0	0	0	0	2	0
218	0	1	1	0	1	1	2	1	1	0	1	1	2	1	1	0	2	0	1	0	1	0	0	2	0	0	0	2	2	1	1	1	1	1	1	2	2	0	0	0	0	0	0	0	0	0	0	0	2
219	1	2	0	0	0	0	2	2	0	0	0	0	2	2	2	0	1	0	1	1	2	0	0	2	0	0	0	2	1	1	2	2	2	0	0	1	0	0	0	1	0	0	0	2	0	0	0	1	0
220	0	1	2	0	0	2	2	2	0	0	0	0	0	0	0	0	2	0	2	0	2	0	0	2	0	0	0	2	1	1	1	2	2	0	0	2	0	1	0	1	0	0	0	0	0	0	0	2	0
221	1	0	1	0	0	1	2	1	0	0	1	1	2	2	2	0	1	2	0	1	1	0	0	2	0	0	0	1	2	2	0	2	2	0	1	1	2	0	0	0	0	0	0	0	2	1	0	2	1
222	0	2	0	0	0	0	2	1	0	0	0	0	0	0	0	0	0	2	0	1	1	0	0	2	0	0	0	1	1	1	1	1	2	0	0	2	2	0	0	0	0	0	0	0	0	0	0	2	0
223	0	0	2	0	1	1	2	2	0	0	0	1	1	0	0	0	1	0	2	0	2	0	0	2	0	0	0	1	2	2	1	1	2	2	2	2	2	0	0	0	1	1	1	0	0	0	0	0	1
224	0	1	1	1	0	1	2	2	1	0	0	1	1	0	0	1	1	1	1	0	2	1	0	2	0	0	0	1	2	2	1	1	2	0	0	2	2	0	0	1	1	0	0	0	1	0	0	1	2
225	0	1	1	0	0	2	1	2	0	0	0	0	0	0	0	0	2	1	1	1	2	0	1	1	1	0	0	2	2	2	2	1	2	1	1	2	1	0	0	1	0	0	0	0	1	0	0	1	1
226	0	2	1	1	0	1	2	1	1	0	1	0	2	0	0	0	1	0	2	0	2	0	0	2	0	0	0	2	1	1	2	2	2	1	1	1	1	1	0	0	0	1	1	0	1	0	0	1	2
227	1	2	1	1	0	1	2	1	1	0	0	0	0	0	0	0	1	1	1	1	1	0	0	2	0	0	0	2	2	2	1	0	2	0	0	2	2	0	0	1	0	0	0	0	0	0	0	0	2
228	1	1	1	0	1	2	2	2	0	0	1	0	0	0	0	0	1	2	0	1	1	0	1	1	1	1	0	2	2	2	2	1	1	0	0	1	1	0	1	1	0	0	0	0	1	0	1	2	1
229	0	1	0	0	0	1	1	1	1	0	1	1	2	1	1	0	2	0	2	1	2	0	0	2	0	0	0	2	2	2	1	1	2	2	2	2	2	0	0	1	0	0	0	1	0	0	0	1	1
230	1	1	1	0	0	1	2	1	1	0	0	2	2	0	0	1	0	2	0	1	2	1	0	2	0	0	0	2	2	2	0	1	1	2	1	2	1	0	0	1	0	0	0	1	0	0	0	2	0
231	1	1	1	0	1	1	2	2	0	0	1	0	0	0	0	0	2	1	2	1	2	0	0	2	0	0	0	2	1	1	1	2	2	2	0	1	0	1	0	1	0	0	0	0	0	0	0	2	0
232	0	2	0	0	0	0	1	1	0	0	1	1	0	0	0	0	0	0	2	1	2	0	1	1	0	1	1	2	2	2	1	1	1	2	1	1	2	0	0	0	0	0	0	0	0	0	0	2	1
233	1	2	0	0	0	0	2	2	1	0	0	1	1	0	0	1	1	2	0	2	1	0	0	2	0	0	0	2	2	2	0	1	1	1	1	2	2	0	0	0	0	0	0	0	2	1	0	1	1
234	1	2	1	0	0	0	0	2	0	0	1	0	1	1	1	0	2	0	2	0	2	1	0	2	0	0	0	1	2	2	0	2	2	1	0	2	2	0	0	1	0	1	0	0	1	0	0	1	1
235	0	0	2	0	2	2	1	2	0	0	0	1	2	1	1	0	1	1	0	2	1	0	1	1	0	0	0	2	1	1	2	0	2	1	1	2	2	0	0	1	0	0	0	0	0	0	0	2	2
236	1	2	1	0	0	0	2	2	0	0	0	1	1	1	1	0	1	0	2	1	2	0	1	1	0	0	1	2	2	2	1	1	1	0	0	1	1	1	1	0	2	0	0	0	1	1	1	1	1
237	1	1	1	0	0	0	1	1	1	1	1	1	2	1	2	0	1	0	1	1	1	0	1	1	1	1	0	2	2	2	2	1	2	0	0	1	1	1	0	0	0	0	0	0	0	1	0	1	1
238	1	1	1	0	0	2	2	2	1	0	0	0	0	0	0	0	1	2	0	1	1	0	0	2	0	0	0	2	2	2	0	1	1	1	1	2	1	0	0	0	0	0	0	0	0	0	0	2	1
239	1	2	1	0	0	0	2	1	1	0	1	1	1	1	1	0	1	0	2	1	2	0	0	2	0	0	0	2	2	1	0	1	1	0	0	2	2	1	0	0	0	0	0	0	0	0	0	1	1
240	0	2	1	0	0	1	0	2	0	0	2	0	0	0	0	0	2	0	2	0	2	0	2	0	1	1	0	2	2	2	2	1	1	0	0	2	0	1	0	1	0	0	0	0	1	0	0	2	0
241	0	1	1	0	0	1	2	2	0	0	0	1	1	1	1	0	0	2	0	1	2	0	0	2	0	0	0	2	2	1	0	1	2	2	2	2	1	0	0	0	1	1	1	0	1	1	0	1	1
242	0	1	1	0	0	1	2	2	0	0	1	0	0	0	0	0	2	1	1	0	2	0	0	2	0	1	0	1	2	2	1	0	1	0	0	2	2	0	0	1	0	0	0	0	1	1	0	0	2
243	1	2	0	0	0	1	1	1	1	0	1	0	1	0	0	0	1	2	0	2	1	0	0	2	0	0	0	1	2	2	1	1	2	0	0	2	2	0	0	2	1	0	0	2	0	0	0	2	1
244	1	2	0	0	0	1	1	2	0	0	1	0	0	0	0	0	2	2	1	1	1	0	0	2	0	0	0	1	2	2	0	2	2	2	0	2	1	0	0	2	0	0	1	0	0	1	0	2	0
245	1	1	2	0	1	2	2	1	1	0	0	0	0	0	0	0	0	0	2	0	2	0	0	2	0	0	1	2	2	2	1	1	2	1	0	2	2	0	0	1	0	0	0	0	0	0	1	0	1
246	0	1	2	0	0	0	2	2	0	0	0	0	0	0	0	0	2	1	1	0	2	0	0	2	0	0	0	2	2	2	1	1	1	0	0	2	1	0	1	0	0	0	0	0	0	1	0	2	0
247	1	1	1	0	0	1	2	1	1	0	0	1	1	0	0	1	1	2	0	1	1	0	1	1	0	0	0	1	2	2	1	2	2	0	0	1	1	0	0	2	0	1	0	0	1	1	0	1	1
248	1	0	2	0	2	2	1	1	1	0	0	1	2	2	2	0	0	1	0	1	0	0	1	1	1	2	0	1	2	2	0	1	2	2	2	2	2	0	0	1	0	0	0	0	0	0	0	1	1
249	0	1	1	0	0	1	1	1	0	1	1	1	1	0	0	1	1	2	0	2	1	0	1	1	1	1	1	2	2	2	0	1	0	0	0	1	2	1	0	0	0	2	2	0	1	1	0	2	1
250	0	2	0	0	0	0	2	1	1	0	0	0	2	1	1	0	1	1	1	1	1	0	0	2	0	0	0	2	2	2	1	0	0	0	1	2	2	0	0	0	0	0	0	0	1	1	0	2	0
251	1	2	1	0	0	1	2	1	0	0	1	0	1	1	1	0	1	1	1	1	1	0	1	1	0	1	0	2	2	2	1	1	1	0	0	1	2	0	0	0	0	1	1	0	1	0	0	1	1
252	1	0	1	0	0	1	2	1	1	0	0	0	0	0	0	0	2	1	1	0	2	0	0	2	0	0	0	1	1	1	1	2	2	1	0	1	1	0	0	0	0	1	0	0	1	0	1	0	1
253	0	2	0	0	0	0	0	1	1	1	1	0	0	0	0	0	1	2	1	0	1	0	1	1	1	1	0	2	2	2	0	0	2	1	0	2	1	0	0	1	0	0	0	0	0	1	0	1	1
254	0	2	0	0	0	0	1	2	0	0	0	0	2	1	1	0	0	1	1	0	0	1	0	2	0	0	0	1	2	2	0	1	1	0	0	2	2	0	0	2	0	0	0	2	0	0	1	1	1
255	1	0	2	0	0	2	1	1	1	0	1	0	1	1	1	0	0	2	0	2	0	1	0	2	0	0	0	2	1	1	2	2	2	0	0	1	2	0	0	0	0	0	0	0	1	0	0	1	1
256	0	0	2	0	0	1	2	0	1	0	1	0	1	1	1	0	1	1	1	0	2	0	0	2	0	0	0	1	1	0	2	2	2	0	0	1	0	2	0	0	0	1	0	0	1	1	1	0	2
257	1	2	1	0	0	1	2	1	0	0	0	0	1	1	1	0	1	0	2	0	2	1	0	2	0	0	0	2	2	2	0	2	2	0	0	1	2	0	0	2	1	0	0	1	0	1	0	2	0
258	0	2	1	0	0	0	2	1	1	0	0	0	0	0	0	0	1	2	0	1	1	1	0	2	0	0	0	2	2	2	0	2	2	0	0	1	1	1	0	0	0	0	0	0	0	0	0	2	0
259	0	1	1	0	0	2	2	2	0	0	0	1	0	0	0	0	1	1	1	0	2	0	0	2	0	1	0	2	2	2	1	2	2	0	0	1	1	1	0	0	0	0	0	0	0	2	0	1	1
260	0	1	1	0	1	1	2	1	1	0	0	1	1	1	1	0	2	0	2	0	2	0	1	1	1	0	0	1	2	2	0	1	1	1	2	2	1	0	0	1	0	1	1	0	1	0	0	1	1
261	0	1	1	0	0	2	2	0	2	0	0	0	1	0	0	0	2	1	1	1	2	0	1	1	0	1	0	2	2	2	1	1	1	0	0	1	2	1	0	0	0	1	0	0	0	0	0	2	0
262	0	2	0	0	0	0	2	2	0	0	1	1	1	0	0	0	2	0	2	0	2	1	0	2	0	0	0	2	2	1	1	2	2	0	1	2	1	1	0	0	0	0	0	2	0	2	0	1	1
263	0	1	1	0	0	1	0	1	1	0	1	0	2	2	2	0	0	2	0	1	2	0	1	1	1	2	0	2	2	1	1	2	2	0	0	1	0	2	0	0	0	1	0	0	0	0	0	2	0
264	0	2	1	0	0	1	2	2	0	0	0	0	1	1	1	0	1	1	1	0	1	0	0	2	0	0	0	1	2	2	0	1	2	2	2	2	1	0	1	0	1	0	0	0	0	0	0	2	0
265	0	0	2	0	0	1	1	1	0	0	1	0	1	1	1	0	1	1	1	0	2	0	0	2	0	0	0	2	2	2	1	2	2	0	0	2	0	0	0	1	0	0	0	1	0	1	1	0	2
266	1	1	1	1	0	2	2	2	0	0	0	0	1	1	1	0	1	0	2	0	2	0	0	2	0	0	0	1	1	0	1	1	1	0	0	1	1	0	0	0	0	1	1	0	0	2	1	1	1
267	0	1	1	0	0	2	2	2	1	0	0	1	2	2	2	0	1	0	2	1	2	0	0	2	0	1	1	2	2	2	0	0	0	0	1	2	2	0	0	1	0	0	0	0	1	0	0	0	2
268	0	1	1	0	0	1	1	1	1	0	1	0	0	0	0	0	2	2	0	2	2	0	0	2	0	1	1	1	2	2	0	1	1	0	0	2	2	0	0	1	0	0	0	0	0	1	0	0	2
269	1	1	2	0	0	1	1	2	1	0	0	0	0	0	0	0	0	1	1	0	1	0	0	2	0	0	0	2	2	1	0	1	1	1	1	1	2	0	0	0	0	1	1	0	0	0	0	1	1
270	1	1	2	0	0	2	2	2	0	0	0	0	0	0	0	0	1	0	2	0	2	0	0	2	0	0	0	1	1	1	1	2	2	1	1	2	2	0	0	0	0	1	0	0	2	1	0	1	0
271	1	1	1	0	0	1	2	0	2	0	0	0	1	1	1	0	0	1	1	0	1	0	0	2	0	0	0	2	1	1	2	1	2	1	0	2	1	1	0	0	0	0	0	0	0	0	0	1	1
272	0	2	1	0	0	1	2	2	0	0	0	1	0	0	1	0	0	0	2	0	2	0	0	2	0	1	0	1	2	2	0	1	1	0	0	1	2	0	0	1	0	1	1	0	0	0	0	0	1
273	1	1	1	0	0	0	2	0	1	0	2	0	1	1	1	0	1	1	1	1	2	0	1	1	1	1	0	2	0	0	2	2	2	0	0	1	1	1	0	0	0	0	0	0	0	0	0	2	2
274	1	1	1	0	0	1	2	2	0	0	0	0	0	0	0	0	2	0	2	1	2	0	0	2	0	0	0	2	2	1	1	1	1	0	0	2	1	0	0	0	0	1	0	0	0	0	0	1	1
275	1	1	1	0	1	2	2	0	2	0	0	0	0	0	0	0	0	0	2	0	1	0	0	2	0	0	0	2	1	1	2	2	2	0	0	1	1	0	0	1	0	0	0	1	1	0	1	1	1
276	1	1	2	0	1	2	0	2	0	0	1	0	0	0	0	0	2	0	2	0	2	1	0	2	0	0	1	2	2	2	0	2	2	2	0	2	1	1	1	0	0	1	1	1	1	2	0	0	2
277	1	0	2	0	2	2	2	0	2	0	0	0	0	0	0	0	1	0	1	0	2	0	0	2	0	0	0	1	2	2	0	2	2	0	0	2	1	1	0	0	0	0	0	0	0	0	0	1	1
278	1	1	1	0	1	1	2	1	2	0	0	0	0	0	0	0	2	2	1	0	2	0	0	2	0	0	0	2	2	2	1	0	0	1	2	2	1	0	0	1	0	0	0	0	1	1	0	1	1
279	1	1	1	0	0	0	2	1	1	0	1	0	1	1	1	0	0	1	1	0	1	0	1	1	1	1	0	2	2	2	0	2	2	1	1	2	2	0	0	0	0	0	0	0	1	0	0	2	0
280	1	0	2	0	0	1	0	2	0	0	2	0	0	0	0	0	1	1	1	1	2	0	1	1	0	0	0	2	1	1	2	2	2	1	0	2	1	0	0	1	0	1	1	0	2	0	0	1	1
281	0	1	1	0	0	0	1	2	0	0	1	1	1	0	0	1	2	0	1	0	1	0	0	2	0	0	0	2	1	1	2	0	1	0	0	2	1	0	0	0	0	0	0	0	0	0	1	0	2
282	1	1	1	0	0	1	2	1	0	0	1	2	2	0	0	1	1	0	2	0	1	0	0	2	0	0	0	2	1	1	2	2	2	0	0	1	1	1	0	0	0	0	0	0	0	0	0	2	1
283	0	2	0	0	0	0	1	2	1	0	0	1	2	0	0	1	1	0	2	0	2	0	1	1	0	0	0	2	2	2	1	1	2	0	1	2	2	0	0	1	0	0	0	0	1	1	0	2	0
284	1	1	1	0	0	1	2	2	0	0	0	1	1	0	0	1	0	0	2	1	2	0	0	2	0	0	0	0	2	2	0	1	1	1	0	1	2	0	0	1	0	0	1	0	1	1	0	1	1
285	0	1	2	0	0	2	1	2	0	0	1	0	1	1	1	0	1	0	2	1	2	0	0	2	0	0	0	1	1	1	1	1	1	0	0	2	1	1	0	0	0	0	0	0	0	2	0	1	1
286	1	1	2	0	0	2	2	1	1	0	0	0	0	0	0	0	0	1	1	0	1	0	0	2	0	0	0	2	2	1	0	0	0	0	0	2	1	0	0	1	1	0	1	0	1	1	0	1	1
287	1	1	2	0	1	2	1	1	0	1	1	1	2	1	1	0	2	0	1	0	2	0	1	1	0	0	0	0	2	2	0	0	0	0	0	2	2	0	0	0	0	0	0	0	0	1	0	1	1
288	1	1	1	0	0	1	1	1	0	1	1	1	2	1	1	0	0	1	1	1	1	1	0	2	0	0	0	1	1	1	0	0	1	2	0	2	1	1	0	0	0	0	0	0	0	0	0	2	0
289	1	2	1	0	0	1	1	1	1	0	1	0	0	0	0	0	0	2	0	1	1	0	1	1	0	0	0	1	2	2	0	1	1	0	0	1	1	1	0	0	0	0	0	0	1	1	0	2	0
290	0	2	1	0	0	0	0	2	0	0	2	0	1	1	1	0	2	1	2	1	2	0	0	2	0	0	1	2	2	2	0	1	1	0	0	1	1	1	0	0	0	0	0	0	1	0	0	2	0
291	0	1	1	0	1	1	2	1	0	0	1	1	1	0	0	1	1	1	1	1	2	1	0	2	0	0	0	2	2	2	2	1	1	1	0	1	1	0	1	0	0	0	0	0	0	0	0	2	0
292	0	2	1	0	0	0	2	1	1	0	1	0	0	0	0	0	0	0	1	1	1	0	0	2	0	1	0	1	1	2	1	2	2	1	0	1	0	1	0	1	0	1	0	0	0	0	0	1	1
293	1	2	1	0	0	1	1	1	1	0	1	1	1	0	0	1	0	0	2	1	2	0	0	2	0	0	0	1	2	2	0	1	0	0	0	1	2	1	0	0	0	0	0	1	0	1	0	2	0
294	1	1	1	0	0	1	1	0	2	0	0	0	1	0	1	0	0	1	1	2	1	0	0	2	0	0	0	1	1	1	0	1	2	2	0	1	1	0	0	1	0	0	0	0	1	0	0	2	0
295	0	2	0	0	0	0	2	2	0	0	0	0	1	1	1	0	1	0	1	0	2	0	1	1	0	1	0	2	2	2	0	2	2	1	1	2	2	0	0	0	0	1	1	0	1	2	0	2	0
296	1	1	2	0	0	1	2	1	0	0	1	0	1	1	1	0	0	0	1	1	2	0	0	2	0	0	0	1	2	2	0	0	0	0	0	2	2	0	0	1	0	0	0	0	0	0	0	1	1
297	1	1	1	0	0	1	1	0	2	0	0	1	2	2	2	0	1	0	2	0	2	0	0	2	0	0	0	1	2	2	1	1	1	0	1	2	1	1	1	0	0	0	0	0	0	1	1	0	1
298	1	0	2	0	0	2	2	2	0	0	0	0	1	1	0	0	2	0	2	0	2	0	0	2	0	0	1	2	2	2	0	0	0	0	0	2	1	0	1	0	0	0	0	0	0	2	0	2	0
299	1	1	1	0	0	1	2	1	1	0	0	0	1	1	1	0	1	1	1	0	1	0	1	1	1	1	0	1	2	2	1	2	2	0	0	1	1	1	0	0	0	1	1	0	1	0	0	2	1
300	0	2	0	0	0	0	2	1	1	0	0	0	1	1	1	0	0	0	1	0	2	0	0	2	0	0	0	2	2	1	1	1	2	0	0	2	1	1	0	0	0	0	0	0	1	0	0	2	0
301	0	0	2	0	0	1	1	2	0	0	1	0	0	0	0	0	0	1	1	1	2	1	0	2	0	0	0	0	1	2	1	0	0	0	0	2	2	0	0	1	0	0	1	0	1	1	0	1	1
302	0	1	1	0	0	1	2	0	2	0	0	0	0	0	0	0	1	1	1	1	1	0	2	0	1	1	0	2	2	2	1	1	1	0	0	2	1	0	0	2	0	0	0	1	0	0	0	1	1
303	1	0	2	0	0	1	1	1	1	0	1	0	1	1	1	0	2	1	1	1	2	0	0	2	0	0	0	2	1	1	2	0	1	1	0	2	0	1	1	1	0	1	1	0	0	0	0	1	1
304	1	0	2	0	1	2	2	2	0	0	0	0	1	1	1	0	2	1	1	1	1	0	1	1	1	1	0	2	2	2	1	0	2	1	1	2	0	1	0	0	0	1	1	0	0	0	0	0	2
305	0	1	1	0	0	2	1	1	1	0	0	0	1	0	0	0	1	2	0	1	1	0	1	1	0	1	0	2	2	2	2	0	1	1	1	2	1	0	0	0	0	0	0	0	0	0	1	0	2
306	1	1	1	0	0	1	1	1	1	0	1	1	2	1	1	0	2	1	2	1	2	0	0	2	0	0	1	1	2	2	0	2	2	0	0	1	2	1	1	0	1	0	0	0	0	0	0	1	1
307	0	1	1	0	0	0	1	1	1	1	1	1	2	1	1	0	1	1	1	0	2	0	1	1	1	1	0	2	2	2	0	0	0	1	1	2	1	0	0	1	0	1	1	0	1	0	0	0	2
308	1	2	0	0	0	0	2	0	1	0	1	1	0	0	1	0	1	0	1	0	2	0	0	2	0	0	0	2	2	2	2	0	0	0	0	2	1	0	0	2	0	2	2	0	1	1	0	2	0
309	1	2	1	0	0	1	0	2	0	0	2	1	1	1	1	0	1	1	2	1	2	0	0	2	0	0	0	2	2	2	1	1	1	0	0	1	2	0	0	1	0	1	1	0	1	1	0	1	2
310	1	1	1	0	0	1	2	1	1	0	0	1	1	1	2	0	1	1	1	0	1	1	0	2	0	0	0	2	2	2	2	2	2	0	0	0	2	1	0	0	0	1	1	0	1	1	0	1	1
311	1	2	1	0	0	1	1	2	0	0	1	1	2	1	1	0	2	1	1	1	1	1	1	1	1	1	0	1	1	1	0	1	1	1	1	2	2	0	0	1	0	0	0	1	1	0	0	1	1
312	1	1	1	0	1	2	2	2	0	0	0	1	2	1	1	0	0	2	1	0	1	0	1	1	1	2	0	2	2	2	2	1	1	1	1	2	1	0	0	0	0	1	1	0	1	1	0	2	0
313	1	2	1	1	0	1	2	1	1	0	1	0	1	0	0	0	1	0	2	1	2	0	0	2	0	1	0	0	1	2	1	1	2	0	0	2	2	0	0	0	0	0	0	0	1	1	0	2	0
314	0	1	2	0	0	0	1	2	0	0	1	0	1	1	1	0	2	0	2	0	2	0	0	2	0	0	0	2	2	2	1	1	2	0	0	2	2	0	0	0	0	1	1	0	1	0	0	2	1
315	0	2	0	0	0	0	2	2	1	0	0	0	0	0	0	0	1	2	1	0	2	1	0	2	0	0	0	2	2	2	2	1	1	0	0	1	0	0	1	0	1	0	0	0	1	0	0	0	1
316	1	1	2	0	0	2	2	1	1	0	0	0	1	1	1	0	1	2	1	0	2	0	0	2	0	0	0	2	2	2	0	2	2	1	0	2	2	0	0	1	0	0	0	1	2	0	0	1	1
317	0	1	1	0	0	1	1	1	0	0	1	0	1	0	0	0	1	1	1	0	1	0	0	2	0	0	0	2	1	1	2	2	2	0	0	2	1	1	1	0	2	0	0	0	1	0	0	1	1
318	0	2	0	0	0	0	1	2	0	0	1	0	0	0	0	0	1	0	2	1	2	0	1	1	1	1	0	1	2	2	0	2	2	0	0	0	1	0	0	0	0	1	1	0	1	0	0	1	1
319	1	1	2	0	0	2	2	2	2	0	0	0	0	0	0	0	1	2	0	1	1	0	0	2	0	1	0	2	2	1	0	0	1	2	1	2	1	1	0	0	0	1	1	0	1	1	0	0	1
320	1	0	2	0	1	2	2	0	1	0	1	0	0	0	0	0	1	0	2	0	2	0	0	2	0	0	0	2	2	2	0	1	1	1	0	2	1	0	0	1	0	1	1	0	1	1	0	2	0
321	0	2	1	0	0	1	2	0	1	0	2	0	0	0	0	0	2	0	2	1	2	0	2	0	0	0	0	1	1	0	2	0	0	0	0	2	1	0	0	1	0	0	0	0	1	1	0	1	0
322	0	2	0	0	0	0	2	0	1	0	1	0	0	0	0	0	2	0	2	0	2	0	0	2	0	0	0	1	2	2	1	1	1	0	0	1	1	0	0	0	1	0	0	1	0	0	0	1	1
323	0	0	2	0	1	2	2	1	0	0	0	0	1	1	1	0	1	1	1	0	1	0	0	2	0	1	0	2	2	2	1	0	0	1	1	1	1	1	1	0	2	0	0	0	0	1	0	1	1
324	0	0	2	0	1	1	2	0	2	0	0	0	1	1	1	0	2	0	1	0	2	0	0	2	0	0	0	1	2	1	1	2	2	0	0	2	1	0	0	0	0	0	1	0	1	1	0	0	1
325	0	1	1	0	0	1	1	1	1	1	2	0	0	0	0	0	0	1	2	0	2	0	1	1	1	1	0	1	2	2	0	1	2	0	0	2	1	1	0	0	0	1	0	0	0	0	0	1	0
326	1	2	0	0	0	1	2	2	0	0	1	0	2	1	1	0	1	1	1	2	1	0	0	2	0	0	0	1	2	2	1	1	1	0	0	2	1	1	0	1	0	0	0	1	0	1	0	0	2
327	0	2	0	0	0	0	2	1	1	0	0	0	0	0	0	0	2	0	2	0	2	0	0	2	0	0	0	2	2	1	0	1	1	0	0	1	1	0	0	0	0	0	0	0	0	2	0	1	1
328	0	1	1	0	0	1	1	1	1	0	0	0	2	2	2	0	1	0	2	1	2	0	0	2	0	1	0	2	2	1	0	0	1	0	0	2	1	0	0	1	0	0	1	0	1	0	0	1	1
329	0	0	1	0	0	1	1	1	1	0	0	0	1	1	1	0	1	1	1	0	1	1	0	2	0	0	0	2	0	0	2	1	2	1	0	2	2	0	0	1	1	0	0	1	0	1	1	1	1
330	0	1	2	0	0	2	1	2	0	0	1	1	2	1	1	0	1	2	0	2	1	0	0	2	0	0	0	1	1	1	1	1	1	0	1	2	1	0	1	0	0	1	0	0	0	0	1	0	2
331	1	0	2	0	1	1	1	1	1	0	0	1	1	1	1	0	1	1	1	1	1	0	0	2	0	0	0	0	2	1	0	2	2	0	0	1	0	0	0	2	1	0	0	1	0	0	0	1	1
332	0	1	2	0	0	2	2	1	1	0	1	0	2	1	1	0	2	1	1	0	2	0	0	2	0	0	0	2	2	2	1	1	1	2	0	2	1	1	0	0	0	0	0	0	1	1	0	1	1
333	1	2	0	0	0	0	1	2	0	0	1	1	1	0	0	1	1	0	2	0	2	0	0	2	0	1	2	2	2	2	1	1	1	0	0	1	1	1	0	0	0	0	0	0	1	1	1	0	1
334	1	1	1	1	1	2	2	2	0	0	0	0	2	1	1	0	1	1	1	0	2	0	1	1	1	1	0	2	2	2	1	1	2	2	1	1	1	0	0	2	0	0	0	0	0	0	0	1	0
335	1	0	2	0	0	1	1	1	2	0	0	0	0	0	0	0	1	2	0	0	0	0	0	2	0	0	1	2	2	2	0	0	1	1	0	2	1	0	0	0	0	1	1	1	0	0	0	2	0
336	0	1	1	0	1	2	2	1	1	0	0	1	1	1	1	0	2	0	2	0	2	0	1	1	1	1	1	2	2	2	1	1	2	0	0	2	1	1	0	0	0	1	1	0	1	0	0	2	0
337	1	1	2	0	0	2	2	0	2	0	0	0	0	0	0	0	0	1	0	1	0	1	0	2	0	0	0	2	1	1	1	1	1	1	1	1	1	0	0	2	0	1	1	0	1	1	0	1	1
338	1	0	2	0	0	2	2	2	0	0	0	0	1	1	1	0	0	1	1	0	0	0	1	1	0	0	0	1	2	2	1	0	0	0	0	2	1	1	0	0	0	1	1	0	0	0	1	1	1
339	0	1	1	0	0	1	1	1	0	0	1	0	1	1	1	0	2	0	2	0	2	0	0	2	0	1	0	2	2	2	2	1	1	0	0	1	2	0	0	0	0	1	1	0	1	0	1	0	2
340	1	1	1	0	0	0	2	2	0	0	0	0	0	0	0	0	1	0	1	1	1	1	0	2	0	0	0	1	1	1	1	2	2	0	0	0	1	0	0	0	0	0	0	0	1	1	1	1	1
341	1	0	2	0	0	1	2	2	0	0	0	0	0	0	0	0	0	0	2	0	1	0	0	2	0	0	0	1	2	2	0	1	1	0	0	1	2	0	0	1	0	1	0	0	0	1	0	2	0
342	1	0	2	0	1	2	2	2	0	0	0	1	1	0	0	1	2	1	1	0	2	0	0	2	0	0	0	2	2	1	1	2	2	1	0	1	1	0	0	0	0	1	1	0	1	0	0	2	2
343	1	1	2	0	0	1	2	1	1	0	0	0	1	1	1	0	1	0	2	0	2	0	0	2	0	1	0	1	2	1	1	1	2	2	2	2	2	0	0	0	0	0	1	0	1	1	0	0	2
344	1	2	0	0	0	1	2	1	1	0	0	0	0	0	0	0	1	1	1	1	2	0	0	2	0	0	0	2	2	1	0	1	1	0	0	1	2	0	0	1	0	0	0	0	0	0	0	2	1
345	0	1	1	0	0	0	2	1	0	0	0	0	0	0	0	0	2	0	2	0	2	0	0	2	0	0	0	2	2	2	2	1	1	0	0	2	1	0	0	0	0	0	0	0	0	1	0	2	0
346	0	0	2	0	1	2	2	1	2	0	0	0	1	1	1	0	2	0	1	0	1	0	0	2	0	0	0	2	2	2	1	2	2	0	0	1	1	2	0	0	0	0	0	0	0	0	0	1	1
347	1	1	1	1	0	1	2	1	1	0	1	1	1	1	1	0	1	1	0	2	1	0	1	1	1	1	0	2	2	2	0	2	2	0	0	0	2	0	0	0	0	1	0	0	1	1	0	2	0
348	1	1	1	1	0	2	1	2	0	0	0	1	0	0	1	0	0	0	2	1	2	1	1	1	1	1	0	1	2	2	0	0	0	1	2	2	1	0	0	2	0	1	1	0	1	1	1	1	1
349	1	2	1	0	0	0	0	2	0	0	2	0	0	0	0	0	0	2	0	1	0	0	1	1	0	0	0	2	2	2	0	1	1	1	2	2	2	0	0	0	0	1	0	0	0	0	0	2	0
350	0	1	1	0	0	1	2	1	1	0	0	0	0	0	0	0	2	2	0	2	1	0	0	2	0	0	0	2	1	1	2	1	1	1	0	0	0	0	0	1	1	1	1	0	0	0	0	1	1
351	1	2	1	0	0	1	1	2	1	0	0	0	1	1	1	0	2	1	1	0	2	0	0	2	0	1	0	2	2	2	1	2	2	0	0	1	1	0	1	0	0	0	0	0	0	1	0	1	0
352	0	1	1	0	1	1	2	2	0	0	0	1	2	1	1	0	1	1	1	1	2	0	0	2	0	0	0	2	2	2	2	1	1	0	0	2	1	1	0	1	0	0	0	1	2	0	0	1	0
353	1	2	1	0	0	1	2	1	1	0	0	1	2	1	2	0	1	2	0	0	0	0	0	2	0	0	0	1	1	1	1	2	2	1	1	1	1	0	0	1	0	0	0	1	0	0	0	1	1
354	1	2	1	0	0	0	2	2	0	0	0	0	1	1	1	0	0	1	1	1	1	0	0	2	0	0	1	2	2	2	0	1	1	1	2	2	1	1	0	0	0	0	0	0	0	0	0	2	0
355	0	0	2	0	0	1	2	2	0	0	0	0	0	0	0	0	1	2	0	0	0	0	0	2	0	0	0	1	2	2	0	2	2	1	0	2	1	0	0	2	0	1	1	0	1	1	0	0	1
356	1	1	2	0	0	1	1	2	0	0	2	0	1	0	0	0	1	1	1	0	1	0	0	2	0	0	0	1	2	2	1	1	1	2	1	1	1	0	0	0	1	1	0	0	0	0	0	2	2
357	0	0	2	0	1	2	1	2	0	0	1	0	1	1	1	0	0	1	1	1	2	1	0	2	0	1	0	2	2	2	0	2	2	0	0	2	1	0	0	0	0	1	1	0	1	1	0	2	0
358	0	1	2	0	0	1	1	0	2	0	0	0	0	0	0	0	0	1	1	0	0	0	0	2	0	0	0	1	2	1	1	1	1	1	1	1	1	0	0	0	1	0	0	2	0	0	0	0	2
359	0	2	1	0	0	1	2	0	2	0	0	1	2	2	2	0	1	0	2	0	2	0	0	2	0	0	0	2	2	2	0	1	1	0	0	1	2	0	0	0	0	0	0	0	0	0	0	0	1
360	0	0	2	0	2	2	1	2	1	0	0	0	0	0	0	0	1	0	2	0	2	0	1	1	0	0	0	1	2	2	0	1	2	0	0	2	2	0	0	1	0	0	0	0	1	0	1	1	1
361	1	0	2	0	0	2	2	1	1	0	0	0	1	1	1	0	2	2	0	2	2	0	0	2	0	1	0	2	2	1	2	1	2	0	0	2	1	0	1	0	0	0	0	1	0	1	0	1	0
362	1	2	1	0	0	1	1	2	0	0	1	0	2	1	1	0	1	1	0	2	1	0	0	2	0	1	0	2	2	2	0	0	0	0	0	2	2	0	0	1	0	0	0	2	0	2	0	2	0
363	1	1	1	0	0	1	1	2	0	0	1	1	2	1	1	1	1	2	0	1	1	0	0	2	0	0	0	2	2	2	1	1	1	0	0	2	2	0	0	1	0	1	1	0	2	2	0	1	1
364	0	2	1	0	0	0	1	1	1	1	1	0	1	1	1	0	2	2	1	1	1	0	1	1	0	1	0	1	2	2	0	1	1	1	0	0	2	0	0	0	0	1	1	0	1	1	0	2	0
365	1	1	1	0	0	2	2	2	0	0	1	0	0	0	0	0	1	1	1	0	2	1	0	2	0	0	0	1	2	2	0	2	2	0	0	1	1	0	0	0	0	1	1	0	1	0	0	2	1
366	1	1	1	0	0	0	1	1	2	0	0	0	1	1	1	0	0	0	2	1	2	0	0	2	0	0	0	2	2	2	2	1	2	1	0	2	0	1	0	0	0	1	1	0	0	0	0	2	0
367	1	1	1	0	0	1	2	2	0	0	1	1	1	0	0	1	2	1	1	1	1	0	0	2	0	0	0	2	2	1	1	2	2	1	0	1	0	1	1	1	0	1	1	0	0	0	0	2	0
368	1	2	0	0	0	1	1	1	1	0	1	0	1	0	0	0	0	2	0	1	0	0	0	2	0	0	0	1	2	2	0	1	1	1	0	1	2	1	0	0	0	1	0	0	0	0	0	1	1
369	1	2	1	0	0	1	2	2	0	0	1	1	0	0	1	0	1	0	1	0	2	0	0	2	0	0	0	2	2	2	0	1	1	0	0	0	2	0	0	1	0	0	0	0	0	0	0	1	1
370	0	2	1	0	0	1	2	2	0	0	1	0	0	0	0	0	2	0	2	0	2	0	1	1	0	1	0	2	2	2	0	1	0	1	0	2	2	0	0	0	0	0	0	0	1	0	0	2	1
371	0	0	2	0	0	2	2	2	0	0	0	0	0	0	0	0	2	2	1	0	2	0	1	1	0	0	0	2	2	2	1	2	2	0	1	1	1	0	0	2	0	0	0	0	0	1	0	1	0
372	0	1	0	0	0	1	2	0	2	0	0	0	0	0	0	0	1	0	1	0	2	1	1	1	1	1	0	2	2	2	0	2	2	0	0	0	1	1	0	0	0	1	1	0	1	0	0	2	0
373	1	1	2	0	0	1	1	2	0	0	1	0	0	0	0	0	1	0	2	0	2	0	0	2	0	0	0	2	2	2	2	2	2	0	0	1	1	0	0	0	1	1	1	0	1	0	0	1	1
374	1	1	1	0	0	0	2	1	1	0	1	0	1	1	1	0	0	0	2	0	2	0	0	2	0	0	0	1	2	2	1	2	2	1	0	2	1	0	1	0	1	0	0	0	0	0	0	2	0
375	1	2	0	0	0	1	2	1	1	0	0	0	1	1	1	0	1	1	1	1	0	0	1	1	0	1	0	2	2	2	0	0	0	0	0	2	2	0	0	0	0	0	0	0	0	0	1	0	2
376	0	2	0	0	0	0	2	2	0	0	0	0	0	0	0	0	1	0	1	0	1	0	0	2	0	0	0	2	2	2	2	2	2	0	0	1	2	0	0	1	0	0	0	0	1	0	0	1	1
377	0	1	2	0	0	2	2	1	2	0	0	0	0	0	0	0	0	1	0	1	2	0	0	2	0	0	0	2	1	1	2	1	2	1	1	1	0	0	0	1	0	1	1	0	1	1	1	1	1
378	1	1	2	0	0	2	2	2	0	0	0	2	2	2	2	0	2	1	1	1	2	0	0	2	0	0	0	1	2	2	1	1	1	1	1	1	1	0	0	1	0	0	0	0	0	0	0	1	1
379	1	1	2	0	0	1	2	1	1	0	1	0	1	1	1	0	1	1	1	1	1	1	1	1	1	1	0	1	1	1	1	1	0	0	0	1	1	0	0	1	0	0	0	0	0	1	0	2	0
380	1	2	0	0	0	0	2	1	1	0	0	0	1	1	1	0	1	2	0	1	2	0	1	1	1	1	0	1	2	2	0	0	0	1	2	2	2	1	1	0	1	0	0	0	0	0	0	2	0
381	0	1	1	0	0	1	1	1	0	0	2	0	0	0	0	0	1	0	2	0	2	0	0	2	0	0	0	1	1	1	1	2	2	1	0	1	1	1	0	1	0	0	0	0	0	0	0	0	2
382	1	2	1	0	0	1	2	2	0	0	0	0	0	0	0	0	1	0	2	1	2	1	0	2	0	0	0	2	2	2	1	1	1	0	0	2	1	0	0	0	0	0	0	0	0	0	0	0	0
383	1	0	2	0	0	1	2	1	0	0	0	0	1	1	1	0	1	2	0	0	1	0	0	2	0	0	0	2	2	2	1	2	2	0	0	1	1	0	0	0	0	0	0	0	0	0	0	1	1
384	0	2	0	0	0	0	2	2	0	0	0	0	1	1	1	0	1	1	2	0	2	0	0	2	0	0	0	2	2	2	2	2	2	0	0	2	2	0	0	1	0	1	1	1	1	2	0	1	1
385	0	2	1	0	0	1	2	1	1	0	0	0	1	1	1	0	0	1	1	0	0	0	0	2	0	1	0	1	1	1	2	1	1	0	0	1	2	1	0	0	0	0	0	0	0	1	0	1	1
386	0	2	1	0	0	0	2	2	0	1	1	0	0	0	0	0	1	0	1	1	2	0	0	2	0	0	0	2	2	2	1	0	0	0	1	2	1	0	0	1	0	0	0	2	0	2	0	2	1
387	1	1	1	0	0	1	2	0	2	0	0	0	0	0	0	0	1	2	0	0	1	0	0	2	0	0	0	1	2	1	1	1	1	1	1	2	0	0	0	2	1	1	1	0	1	1	0	0	2
388	1	1	2	0	1	1	2	0	2	0	0	0	1	1	1	0	0	2	0	1	0	0	0	2	0	0	0	2	1	1	2	1	1	2	1	1	2	0	0	1	0	2	2	0	1	1	0	2	0
389	0	1	2	0	0	1	2	1	2	0	0	0	0	0	0	0	1	1	1	0	2	0	0	2	0	0	0	1	1	1	1	1	1	0	0	2	1	0	0	0	0	1	1	0	1	0	0	2	1
390	0	0	2	0	2	2	1	2	0	0	1	0	1	1	1	0	2	0	2	0	2	0	0	2	0	0	0	2	1	0	1	1	1	0	0	1	1	0	0	0	0	0	0	0	0	0	0	2	1
391	1	1	1	0	0	2	1	1	1	0	0	0	1	1	1	0	1	2	1	0	1	0	0	2	0	0	0	2	2	2	0	1	1	0	0	2	2	0	0	1	0	0	0	0	0	0	0	1	1
392	0	2	0	0	0	0	2	2	0	0	0	0	0	0	0	0	0	2	0	1	0	0	0	2	0	0	0	0	2	2	0	0	0	0	0	2	1	0	0	0	0	1	1	0	1	1	1	0	1
393	1	1	2	0	0	2	1	2	0	0	1	1	1	0	0	1	1	1	1	1	1	0	1	1	0	0	0	2	2	2	0	1	1	1	1	1	1	0	0	0	0	0	0	0	1	0	0	1	1
394	0	2	0	0	0	1	1	2	1	0	0	1	2	1	1	0	1	2	0	2	1	0	0	2	0	0	0	0	2	2	0	1	1	1	1	1	1	1	0	0	0	1	1	1	1	2	0	2	1
395	0	0	2	0	0	1	2	2	1	0	0	0	0	0	0	0	1	2	1	0	2	0	1	1	0	1	0	2	2	2	2	1	2	2	2	2	2	0	0	1	0	1	1	0	0	1	0	0	2
396	1	0	1	0	0	1	1	1	1	0	1	0	0	0	0	0	1	1	2	0	2	0	0	2	0	0	0	2	2	2	0	2	2	0	0	2	1	0	0	0	0	0	0	0	1	0	1	1	1
397	1	2	0	0	0	0	2	2	0	1	1	0	1	1	1	0	1	1	1	0	2	1	0	2	0	0	0	2	2	2	1	0	0	0	0	2	1	0	0	0	0	0	1	0	1	1	0	2	0
398	0	2	1	0	0	1	2	2	1	0	1	0	1	1	1	0	0	2	0	2	0	0	0	2	0	0	0	2	1	2	2	2	2	0	0	1	2	0	0	1	0	1	1	0	1	0	0	1	1
399	0	2	1	0	0	1	2	1	1	0	0	0	0	0	0	0	0	1	1	0	1	0	0	2	0	0	0	2	2	2	2	2	2	0	0	1	1	1	0	1	0	0	0	0	1	0	0	1	1
400	1	0	2	0	0	1	1	2	0	0	1	1	1	0	0	1	2	1	1	1	2	0	0	2	0	1	0	2	2	2	2	1	1	0	0	2	2	0	0	0	0	1	1	0	0	0	0	2	1
401	0	1	1	0	0	1	2	0	2	0	0	0	1	1	1	0	2	0	2	0	2	0	0	2	0	0	0	1	2	2	0	1	1	0	0	2	1	0	0	2	0	0	0	0	0	1	1	0	1
402	0	0	2	0	2	2	2	2	2	0	0	0	0	0	0	0	0	2	1	0	1	0	0	2	0	0	0	2	2	2	1	1	1	0	0	1	1	0	0	1	1	1	1	0	0	2	1	0	2
403	0	1	1	0	1	1	1	2	0	0	1	0	0	0	0	0	0	2	0	1	0	0	1	1	1	2	0	1	2	2	1	2	2	2	0	1	2	0	0	1	0	1	0	0	0	1	0	1	1
404	0	2	0	0	0	1	2	2	0	0	1	0	0	0	0	0	1	1	1	1	1	0	0	2	0	0	0	2	2	2	1	1	1	0	0	2	1	0	0	0	0	1	1	0	2	0	0	2	2
405	0	1	1	0	0	1	2	1	2	0	0	1	1	0	0	1	2	0	2	1	2	0	0	2	0	0	0	1	2	2	1	1	1	0	0	1	1	0	0	1	0	0	0	1	0	0	0	1	1
406	0	0	2	0	0	1	2	0	2	0	0	2	2	1	1	1	1	2	0	0	1	0	0	2	0	0	0	2	2	2	0	0	0	0	0	2	1	0	1	0	0	1	1	0	0	0	0	2	2
407	0	2	0	0	0	1	1	2	0	0	1	1	2	2	2	0	1	1	1	1	1	0	1	1	0	0	0	1	1	0	1	0	1	1	0	2	0	0	0	1	0	0	0	0	0	0	0	1	0
408	1	1	1	0	0	1	1	2	1	0	0	1	1	0	0	0	0	2	0	1	0	0	0	2	0	0	0	2	1	1	2	2	2	0	0	1	1	1	0	0	0	1	1	0	2	0	0	1	1
409	0	1	2	0	0	1	2	1	1	0	1	1	2	2	2	0	2	0	2	0	2	0	1	1	1	1	0	2	2	2	1	0	0	0	0	2	1	0	0	1	0	1	0	0	0	0	0	0	2
410	1	1	2	0	0	1	1	1	1	0	0	0	1	1	1	0	1	1	1	1	2	0	0	2	0	0	0	2	2	2	1	2	2	0	0	2	2	0	0	0	0	0	0	1	0	1	0	1	1
411	1	1	1	0	0	1	1	1	1	0	0	1	1	1	1	0	2	1	1	0	2	0	0	2	0	0	0	2	2	2	0	1	1	0	0	2	2	0	0	0	0	0	0	1	0	1	0	2	0
412	1	1	1	0	0	0	2	1	0	0	0	1	1	0	0	0	2	0	2	0	2	0	0	2	0	0	0	1	2	2	0	1	1	0	0	2	0	0	1	1	0	1	1	0	0	0	0	2	0
413	0	1	2	0	0	2	0	2	0	1	2	0	2	2	2	0	2	0	2	0	2	0	1	1	0	1	0	2	2	2	1	0	0	0	1	2	0	1	0	0	0	0	0	1	1	1	0	2	0
414	1	0	2	0	0	2	2	2	0	0	0	0	2	2	2	0	1	2	1	0	1	0	0	2	0	0	0	2	2	2	2	0	1	1	0	2	1	1	0	0	0	1	1	0	1	1	0	2	2
415	1	1	1	0	0	0	1	1	1	1	0	2	2	0	0	1	0	1	1	0	1	0	1	1	1	1	0	2	2	2	1	1	2	0	0	2	1	0	0	1	1	1	1	0	1	0	0	0	2
416	1	1	1	0	0	0	2	2	0	0	0	1	1	0	0	1	1	0	2	0	2	0	0	2	0	0	0	2	1	1	1	1	1	0	0	0	1	0	0	2	0	0	0	0	0	0	1	1	2
417	1	2	1	0	0	1	1	2	0	0	1	0	0	0	0	0	0	2	0	1	2	1	0	2	0	0	0	2	2	2	0	1	1	1	1	1	1	1	0	0	0	1	1	0	1	1	0	1	2
418	0	1	2	0	0	1	2	1	1	0	1	1	1	0	0	0	2	1	1	1	1	0	1	1	1	2	0	1	1	1	1	2	2	1	0	1	2	1	0	0	0	1	1	0	1	2	0	2	0
419	0	0	1	0	0	1	1	1	1	0	0	0	1	1	1	0	1	1	1	1	1	0	0	2	0	0	0	2	2	2	0	2	2	0	0	2	2	0	0	0	0	0	0	0	0	0	1	0	2
420	1	2	1	0	0	0	1	2	0	0	1	0	1	0	0	0	2	0	2	0	2	0	1	1	0	0	0	1	2	2	1	1	1	1	2	2	1	1	0	0	0	0	0	0	0	0	0	2	0
421	1	1	1	0	1	1	1	1	1	0	1	2	1	1	2	0	2	1	1	1	1	0	0	2	0	0	0	2	2	2	1	0	1	2	1	2	1	0	0	1	0	1	1	0	1	0	0	0	2
422	0	2	0	0	0	0	2	0	2	0	0	0	0	0	0	0	0	1	0	1	0	0	0	2	0	1	0	0	2	2	0	2	2	0	0	2	2	0	0	1	0	0	0	1	0	1	0	2	1
423	1	1	2	0	0	1	1	1	0	0	1	1	1	1	1	0	1	0	2	0	2	0	0	2	0	1	0	2	1	1	1	2	2	0	0	1	1	0	0	0	0	0	0	0	0	2	0	0	2
424	1	1	1	0	0	1	2	1	2	0	0	0	0	0	0	0	1	0	2	1	2	0	0	2	0	0	0	2	1	1	1	1	1	1	0	2	1	0	0	0	1	0	0	1	1	1	0	1	0
425	0	1	2	0	0	1	2	0	2	0	0	1	1	1	1	0	1	1	1	1	1	0	0	2	0	0	0	2	2	2	1	1	1	0	1	2	1	0	0	1	0	0	0	0	0	0	0	1	1
426	1	2	1	0	0	0	1	2	0	0	1	2	2	0	0	1	2	0	2	0	2	0	1	1	0	1	0	2	2	1	1	0	0	0	1	2	0	0	0	1	1	1	0	0	0	1	0	1	1
427	0	1	1	0	0	1	1	2	0	0	1	1	1	0	0	1	2	1	1	1	2	0	0	2	0	0	0	1	1	0	1	1	1	0	0	2	1	2	0	0	0	1	1	0	0	0	0	1	1
428	0	0	2	0	0	2	2	1	1	0	0	1	1	0	0	1	1	0	2	1	2	0	0	2	0	0	0	2	2	2	1	1	2	0	0	2	1	0	1	0	0	0	0	0	0	1	0	0	2
429	1	0	2	0	1	2	1	1	1	0	1	1	1	1	1	0	1	0	2	1	2	1	0	2	0	0	0	2	2	1	0	0	0	0	0	1	1	1	0	0	0	1	1	0	1	0	0	1	1
430	0	1	1	0	1	2	1	1	0	0	0	0	1	0	0	0	1	2	1	1	1	0	0	2	0	0	0	2	1	1	1	0	1	0	0	2	2	0	0	0	0	0	1	0	1	1	0	2	0
431	0	1	1	0	0	0	1	2	0	0	1	1	1	1	1	0	1	2	0	0	0	0	1	1	0	1	0	2	2	2	2	1	1	1	0	1	1	0	0	1	0	0	0	0	0	1	1	0	1
432	1	0	1	0	0	0	1	1	1	0	1	1	1	1	2	0	1	2	0	1	1	0	0	2	0	1	0	2	1	0	1	0	0	0	1	2	1	1	0	0	0	1	0	0	0	0	0	1	1
433	1	0	1	0	0	1	1	0	2	0	0	1	1	0	0	1	1	1	1	0	1	0	1	1	0	0	1	2	2	2	0	1	1	0	1	2	1	0	0	1	0	0	0	0	1	0	0	2	0
434	1	1	1	0	1	2	2	1	2	0	0	1	2	1	1	1	1	0	2	0	2	0	1	1	0	1	0	2	2	1	0	2	2	0	0	1	1	0	0	0	0	0	0	0	0	0	0	1	0
435	1	1	1	0	0	1	0	2	1	0	0	1	1	0	0	0	0	1	0	1	0	0	0	2	0	0	0	2	1	1	2	1	2	0	0	2	1	0	0	0	0	0	0	0	1	0	0	1	1
436	0	1	2	0	0	2	2	0	2	0	0	0	0	0	0	0	0	1	1	1	2	0	0	2	0	0	0	2	2	2	0	1	1	1	1	2	1	0	1	0	1	1	1	0	1	0	0	1	0
437	1	2	1	0	0	1	0	1	1	1	1	0	1	1	1	0	0	1	1	0	0	0	0	2	0	0	0	1	2	2	1	1	1	0	0	1	1	0	0	1	0	0	0	1	0	0	0	0	2
438	0	1	1	0	0	1	2	1	1	0	1	0	2	2	2	0	1	2	0	1	0	0	2	0	0	0	1	1	2	2	0	0	1	0	0	2	1	1	0	0	0	0	0	0	0	1	0	2	1
439	1	1	1	1	0	1	2	2	0	0	0	2	2	0	0	1	1	1	1	0	2	0	1	1	0	0	0	1	1	1	1	1	2	0	0	2	2	0	0	0	1	1	1	0	1	0	0	1	1
440	0	0	2	0	0	2	2	2	0	0	1	0	1	1	1	0	1	0	2	1	2	0	1	1	1	2	0	2	2	2	1	1	1	1	1	2	1	0	0	2	0	1	1	0	1	0	0	1	1
441	1	1	1	0	0	1	2	2	0	0	0	1	1	0	0	0	1	1	1	1	2	1	0	2	0	0	0	2	2	2	1	1	2	0	0	2	1	0	0	0	0	1	1	0	1	1	0	2	0
442	1	0	2	0	0	1	1	1	1	1	1	0	0	0	0	0	0	0	2	0	2	0	1	1	1	1	0	2	1	2	2	2	2	1	0	1	1	1	0	1	0	1	0	0	0	0	1	0	1
443	0	0	2	0	1	2	2	1	0	0	0	0	0	0	0	0	1	1	1	1	1	0	1	1	1	1	0	2	2	2	1	1	2	1	0	2	1	0	0	0	1	0	0	0	0	0	0	1	0
444	0	2	0	0	0	0	2	1	1	0	1	0	0	0	0	0	1	1	1	0	1	0	0	2	0	1	0	2	2	2	1	2	2	0	0	2	1	0	0	1	0	1	1	0	1	0	0	1	1
445	0	0	2	0	1	2	2	2	1	0	1	0	2	0	0	0	0	2	0	1	1	0	0	2	0	0	1	2	2	2	0	1	2	2	0	1	2	0	0	0	0	0	0	0	0	0	0	1	1
446	1	2	1	0	0	1	2	2	0	0	1	0	1	0	1	0	2	0	1	0	2	0	0	2	0	1	0	1	2	2	1	1	1	0	0	1	1	1	0	0	0	2	2	0	1	1	0	0	0
447	1	2	0	0	0	0	2	2	0	0	1	1	1	1	1	0	1	2	0	0	1	0	0	2	0	0	0	2	2	1	1	2	2	1	1	2	1	0	1	1	0	1	1	0	1	2	0	1	1
448	0	2	0	0	0	0	1	1	1	0	1	1	1	0	0	1	2	0	2	1	2	0	1	1	0	0	0	2	1	1	2	2	2	0	0	1	1	0	0	1	0	0	0	0	0	0	0	0	2
449	0	1	0	0	0	1	1	2	0	0	0	1	0	0	0	0	2	0	2	0	2	0	1	1	0	1	0	0	2	2	0	1	2	0	0	1	1	0	1	0	0	1	0	0	0	1	0	1	1
450	1	2	0	0	0	1	2	0	2	0	0	0	0	0	0	0	1	0	2	0	2	0	0	2	0	0	0	2	2	2	0	0	1	1	0	2	1	1	1	0	0	0	0	0	0	1	1	1	1
451	0	1	2	0	0	0	1	2	0	0	1	0	0	0	0	0	1	0	1	0	2	0	0	2	0	0	0	2	2	2	2	2	2	0	0	0	1	0	0	1	0	0	0	1	0	1	0	0	1
452	1	1	1	0	0	1	2	1	1	0	0	1	1	1	1	0	1	0	1	2	1	0	0	2	0	1	0	2	2	2	0	1	1	1	0	0	1	0	0	1	0	0	0	1	2	0	0	1	1
453	0	1	1	1	0	1	2	2	0	0	0	0	1	1	1	0	1	2	1	0	1	0	1	1	0	0	0	2	2	1	0	2	2	0	0	1	1	0	0	0	0	0	0	0	0	0	0	0	2
454	1	1	1	0	1	2	2	1	1	0	0	1	2	2	2	0	0	2	0	1	0	0	0	2	0	0	0	0	2	2	0	2	2	1	0	1	1	0	0	1	1	0	0	0	0	0	0	2	2
455	1	0	2	0	0	2	1	1	1	0	1	1	1	1	1	0	1	1	1	1	1	0	0	2	0	0	0	2	1	1	1	1	2	0	0	2	1	0	0	2	0	0	0	0	0	0	0	0	1
456	1	0	2	0	0	1	1	2	0	0	1	0	0	0	0	1	1	1	1	1	1	0	0	2	0	1	0	2	2	2	0	0	0	0	1	2	1	0	0	0	1	0	1	0	1	1	0	1	0
457	1	1	1	0	1	2	2	2	0	0	0	0	0	0	0	0	2	0	1	0	1	0	0	2	0	0	0	1	2	2	1	1	1	1	1	1	1	1	1	0	0	0	0	0	0	0	0	2	2
458	1	2	0	0	0	0	2	2	0	0	0	2	1	1	2	0	0	0	2	1	2	0	0	2	0	0	1	2	2	2	0	2	2	0	0	1	2	0	0	0	0	0	0	0	0	0	0	2	0
459	0	1	1	1	0	1	2	2	0	0	0	0	0	0	0	0	1	2	0	2	1	0	0	2	0	0	0	1	2	2	0	1	2	0	0	2	1	1	1	0	0	1	0	0	1	1	0	1	1
460	0	2	2	0	0	1	2	1	1	0	1	0	0	0	0	0	2	1	1	1	2	0	1	1	0	0	0	2	2	2	0	1	1	0	0	2	2	0	0	0	0	1	1	0	1	1	1	1	1
461	1	1	1	0	0	1	2	2	0	0	0	1	1	1	1	0	2	0	2	0	2	0	2	0	0	0	1	2	2	2	0	2	2	0	0	1	0	0	0	1	0	0	0	1	0	0	0	2	0
462	0	1	2	0	0	1	0	1	1	0	1	1	2	1	1	0	1	2	0	0	0	0	0	2	0	1	0	1	1	1	1	1	1	1	0	0	1	0	0	1	0	1	1	0	1	0	0	2	0
463	0	0	2	0	2	2	1	1	1	0	0	0	0	0	0	0	0	2	1	0	2	2	0	2	0	0	0	2	1	1	2	2	2	0	0	0	2	0	0	0	0	0	0	0	0	0	0	1	0
464	0	0	2	0	1	1	2	1	2	0	0	1	1	0	0	0	1	1	1	0	1	0	0	2	0	0	0	2	2	2	2	1	2	0	0	2	1	0	0	1	0	0	0	0	1	0	0	1	1
465	0	2	0	0	0	0	1	2	0	0	1	1	2	1	1	1	0	0	2	0	2	0	0	2	0	1	0	2	1	1	2	1	2	0	0	2	2	0	0	1	0	0	0	0	0	0	0	2	0
466	0	0	2	0	0	2	2	1	1	0	1	1	1	0	1	0	0	2	0	1	2	0	1	1	0	0	0	2	2	2	1	1	1	0	0	2	1	1	0	0	0	0	0	0	0	0	0	2	0
467	0	2	1	0	0	1	1	2	0	0	1	1	1	0	0	0	1	2	1	0	1	0	0	2	0	0	0	2	2	2	2	0	0	0	0	1	1	0	0	1	0	0	0	0	1	1	1	0	2
468	0	2	0	0	0	0	2	2	1	0	1	1	1	0	0	1	2	2	1	0	1	0	1	1	1	1	0	2	2	2	2	1	2	1	1	2	2	0	0	0	0	0	0	0	1	0	0	0	2
469	0	2	0	0	0	0	2	2	0	0	0	0	0	0	0	0	2	2	0	2	0	0	0	2	0	0	0	2	1	2	2	0	0	0	0	1	2	0	0	0	0	1	1	0	1	0	0	1	1
470	0	0	2	0	0	1	1	1	1	1	1	0	0	0	0	0	2	0	2	0	2	0	0	2	0	1	1	2	2	2	1	1	2	1	0	2	1	1	1	0	2	0	0	0	0	0	0	1	1
471	0	1	2	0	1	2	2	0	1	0	2	0	1	0	0	0	0	0	1	0	2	0	1	1	1	1	0	1	2	2	0	1	1	1	0	1	2	0	0	2	0	0	0	0	0	0	0	1	1
472	1	0	2	0	0	2	1	1	1	1	1	1	2	1	1	0	0	0	2	0	2	0	0	2	0	0	0	1	2	2	0	2	2	1	1	2	1	1	0	0	0	0	0	0	0	0	0	2	0
473	1	1	2	0	0	1	1	2	1	0	0	0	0	0	0	0	1	0	2	0	2	0	0	2	0	0	0	1	2	2	0	2	2	0	0	2	2	0	0	0	0	0	0	0	0	0	0	0	1
474	0	1	1	0	0	1	1	1	1	0	0	0	1	0	0	0	2	1	1	0	2	0	0	2	0	1	0	1	2	2	0	1	1	0	0	2	1	1	0	1	0	0	0	0	0	0	0	2	2
475	1	0	2	0	1	2	2	2	0	0	0	1	1	0	0	1	1	2	0	1	1	0	0	2	0	1	0	2	2	2	0	1	1	0	0	1	1	0	0	1	0	0	0	0	0	2	0	1	2
476	0	2	0	0	0	0	1	1	1	0	1	1	1	0	0	1	0	2	0	0	1	0	1	1	0	0	0	2	2	2	1	1	2	2	0	1	1	0	0	0	0	0	0	0	0	0	0	2	0
477	0	1	1	0	0	1	2	1	1	0	0	0	1	1	1	0	1	1	1	1	2	0	0	2	0	0	0	1	2	2	1	1	1	0	0	2	2	0	0	1	1	1	1	0	0	0	0	1	0
478	0	1	1	0	0	1	2	2	0	1	1	0	0	0	0	0	1	1	0	2	1	0	1	1	1	1	0	2	1	1	1	2	2	0	0	1	1	1	0	0	0	0	0	0	1	0	0	2	0
479	1	0	2	0	0	1	1	1	1	0	0	0	0	0	0	1	2	0	2	0	2	0	0	2	0	0	0	0	2	1	0	0	1	1	0	2	1	0	0	0	0	1	1	0	1	2	0	2	0
480	0	2	0	0	0	0	1	1	0	1	2	1	1	1	2	0	0	1	1	0	1	0	1	1	0	0	0	1	2	2	0	0	0	0	0	2	2	0	0	0	0	0	0	0	2	1	0	2	0
481	1	1	1	0	1	2	1	0	2	0	0	0	0	0	0	0	1	1	1	2	1	0	0	2	0	0	0	2	1	1	2	1	2	2	1	2	1	0	1	0	0	0	0	1	1	0	0	2	1
482	1	2	0	0	0	1	2	0	2	0	0	1	1	0	0	1	2	1	1	0	2	0	0	2	0	0	0	1	2	2	0	2	1	0	0	2	2	0	0	1	0	1	1	0	1	1	0	0	2
483	1	2	0	0	0	0	1	2	0	1	1	0	1	1	1	0	1	0	2	0	2	0	0	2	0	1	0	2	2	1	0	1	1	1	0	1	1	0	0	0	1	1	1	0	1	2	0	1	0
484	1	2	0	0	0	1	2	1	1	0	0	1	1	0	0	1	2	0	2	1	1	0	0	2	0	0	0	1	2	2	0	2	2	0	0	1	1	0	0	0	0	1	1	0	1	1	0	1	2
485	0	2	1	0	0	0	2	2	0	0	1	1	2	1	1	0	0	2	1	0	2	0	0	2	0	0	0	2	2	2	1	0	0	0	0	2	2	0	0	1	0	1	1	0	1	0	0	2	1
486	1	1	1	0	0	1	1	1	1	0	0	0	0	0	0	0	2	2	1	1	2	0	0	2	0	0	0	2	2	2	0	1	1	1	1	2	2	0	0	2	0	2	2	0	1	1	1	1	2
487	1	1	1	0	1	1	2	0	2	0	0	1	1	0	0	1	1	0	2	1	2	0	0	2	0	0	0	0	1	1	1	0	2	0	0	2	2	1	0	0	0	0	0	1	0	1	0	1	1
488	0	2	0	0	0	1	2	2	0	0	0	0	1	1	1	0	2	0	2	0	2	0	0	2	0	0	0	2	2	2	0	1	2	0	0	1	2	0	0	0	0	0	0	0	0	0	1	2	1
489	1	1	1	0	0	2	2	2	0	0	1	0	0	0	0	0	2	1	2	1	2	0	1	1	1	0	0	1	2	2	1	0	1	2	0	2	1	0	0	0	1	0	0	0	1	0	0	2	1
490	1	1	2	0	0	1	1	2	0	0	1	1	1	0	0	1	2	1	1	1	2	0	1	1	0	0	0	2	2	2	2	2	2	1	1	2	1	0	0	0	0	1	1	0	0	0	0	2	1
491	0	2	0	0	0	1	1	2	0	0	1	0	0	0	0	0	2	0	1	0	1	0	0	2	0	0	0	2	2	2	1	1	1	0	0	2	0	1	0	1	0	1	0	0	2	0	0	2	0
492	1	2	0	0	0	0	2	0	1	0	1	1	1	0	0	0	1	0	2	0	2	0	0	2	0	1	0	1	2	2	0	1	2	2	2	2	2	1	0	0	0	1	1	0	1	1	0	1	1
493	1	1	2	0	0	2	2	1	1	0	0	0	1	1	1	0	1	0	1	1	1	0	0	2	0	0	0	2	1	1	1	1	2	1	1	1	1	1	0	0	0	0	1	0	0	1	0	2	1
494	0	2	1	0	0	0	2	2	0	0	0	1	2	2	2	0	0	2	0	1	2	0	0	2	0	0	0	2	2	1	2	2	2	0	1	1	2	0	0	0	0	0	0	0	0	0	0	1	1
495	1	1	1	0	0	1	1	2	0	0	1	0	1	1	1	0	1	0	2	0	2	0	0	2	0	1	0	1	2	2	0	1	1	2	1	1	2	0	0	0	0	1	0	0	0	0	0	0	2
496	0	2	0	0	0	0	2	2	2	0	0	0	0	0	0	1	0	1	1	0	0	0	0	2	0	0	1	2	2	2	0	0	0	0	0	2	1	0	0	0	0	1	1	0	1	0	0	1	0
497	0	0	2	0	0	1	2	2	0	0	1	0	1	1	1	0	1	1	1	1	2	0	1	1	0	1	0	2	2	2	1	1	1	0	0	2	1	0	0	1	1	0	0	0	0	0	0	1	1
498	0	1	1	0	0	1	2	2	1	0	1	0	1	1	1	0	2	1	1	0	2	0	0	2	0	0	0	2	2	1	1	0	0	0	0	2	2	0	0	0	0	0	0	0	1	0	0	2	1
499	1	0	2	0	1	2	0	2	0	0	2	0	1	1	1	0	1	2	0	2	1	0	1	1	0	0	0	1	2	2	1	2	2	1	0	2	1	1	0	1	0	0	0	0	0	0	1	0	2
500	0	2	0	0	0	0	1	1	1	0	0	1	1	0	0	1	1	1	1	1	1	0	0	2	0	0	0	1	2	2	0	2	2	0	0	1	1	0	0	0	0	1	0	0	0	0	1	0	2
501	1	0	2	0	1	2	2	0	1	0	2	0	0	0	0	0	1	2	0	0	1	0	0	2	0	0	0	2	1	1	2	1	1	0	0	1	2	0	0	1	0	0	0	0	0	0	0	0	2
502	1	1	1	0	0	1	2	0	2	0	0	0	0	0	0	0	2	1	1	1	2	0	0	2	0	0	0	2	2	2	1	1	1	0	0	1	2	0	0	0	0	0	0	0	1	0	0	2	1
503	1	1	1	0	0	1	2	0	2	0	0	1	2	1	1	1	0	2	0	1	2	2	0	2	0	0	0	2	2	2	1	1	1	0	0	1	2	0	0	0	0	0	0	0	0	0	0	1	1
504	1	1	1	1	1	2	1	2	0	0	1	1	2	2	2	0	2	0	2	1	2	2	0	2	0	0	0	2	2	2	0	1	1	1	0	2	1	1	0	1	0	1	1	0	0	0	1	1	1
505	0	1	1	0	1	1	2	2	0	0	0	1	2	1	1	0	2	0	1	0	1	0	0	2	0	0	0	2	2	2	2	1	1	0	0	1	2	0	0	0	1	1	0	0	0	0	0	0	2
506	0	1	1	0	0	1	2	2	0	0	0	0	1	1	1	0	1	2	0	1	2	0	0	2	0	0	1	2	1	1	1	1	1	0	0	1	2	0	0	0	0	0	0	0	0	0	0	1	1
507	1	2	1	0	0	0	2	2	0	0	0	0	0	0	0	1	1	0	2	0	2	0	0	2	0	0	0	2	2	2	2	0	1	2	0	2	1	0	0	0	1	0	0	0	0	0	0	1	1
508	0	1	1	0	0	2	2	1	2	0	0	1	1	0	0	1	2	1	1	1	1	1	1	1	1	1	0	2	2	2	1	2	2	0	0	1	1	0	0	0	1	0	0	0	0	0	0	2	0
509	1	1	1	1	1	2	2	1	2	0	0	1	0	0	1	0	1	1	0	1	0	0	1	1	1	0	0	2	2	2	2	2	2	2	0	1	1	2	0	0	0	0	0	0	1	1	0	2	0
510	1	1	1	0	0	1	1	1	1	1	1	0	2	2	2	0	1	0	2	0	2	0	0	2	0	0	0	2	2	2	1	1	1	0	0	2	1	0	0	1	0	1	0	0	0	1	0	2	0
511	1	1	2	0	0	2	2	2	0	0	1	1	2	1	1	1	1	1	1	1	1	1	1	1	1	1	0	2	2	2	2	1	1	0	0	1	1	0	0	2	0	0	0	1	1	0	0	1	1
512	1	1	1	0	0	1	2	1	0	0	0	1	1	1	2	0	0	1	1	2	1	0	2	0	1	1	0	2	2	2	2	0	0	0	0	2	1	0	0	1	0	1	1	0	1	1	0	2	0
513	1	2	0	0	0	0	2	1	1	0	0	0	1	1	1	0	1	0	2	0	2	0	0	2	0	0	0	2	2	2	1	0	0	0	0	1	1	0	1	0	1	0	0	0	1	1	0	1	1
514	1	1	2	0	0	1	1	1	1	0	0	1	1	0	0	1	1	2	0	1	1	0	1	1	1	1	0	2	2	1	0	2	2	0	0	1	1	0	0	2	0	1	1	0	1	0	1	1	2
515	0	0	2	0	1	2	2	1	1	1	0	0	1	1	1	0	1	2	0	1	2	1	0	2	0	0	0	1	2	2	1	1	1	0	1	1	1	1	0	1	0	0	0	0	0	0	0	1	1
516	1	2	2	0	0	1	2	1	1	0	0	1	0	0	1	0	1	1	1	1	2	0	0	2	0	0	0	2	2	2	1	1	1	0	0	2	1	1	0	1	0	0	0	0	0	0	0	2	2
517	0	1	2	0	0	2	2	2	0	0	0	1	2	1	1	0	1	2	0	2	1	1	0	2	0	0	1	2	2	2	0	1	1	1	1	1	2	0	0	1	0	0	0	0	0	0	0	2	0
518	1	0	2	0	1	1	2	1	1	0	0	0	0	0	0	0	2	0	1	0	1	0	1	1	0	0	0	2	2	2	1	1	1	0	0	0	2	0	0	1	0	0	0	1	0	1	0	1	1
519	1	1	2	0	0	2	2	0	2	0	0	0	0	0	0	0	0	1	1	2	1	1	0	2	0	0	0	1	2	2	1	2	2	0	0	1	2	1	1	0	1	0	0	1	1	0	2	0	2
520	0	2	1	0	0	1	1	2	0	0	2	0	2	1	1	0	1	0	2	0	2	0	0	2	0	0	0	2	2	2	0	0	0	0	0	2	0	1	0	0	0	1	1	0	1	1	0	1	1
521	0	2	0	0	0	0	1	1	0	1	2	0	1	1	1	0	1	2	1	0	2	0	0	2	0	0	0	2	0	0	2	2	2	0	0	1	0	0	0	1	0	1	0	0	1	0	1	0	1
522	1	1	1	0	0	2	2	1	0	0	1	0	0	0	0	0	1	1	1	0	2	0	0	2	0	0	0	1	2	2	1	0	0	0	1	2	2	1	0	0	0	0	0	1	0	0	0	2	1
523	1	1	1	0	0	2	0	2	1	0	0	0	0	0	0	0	1	0	2	1	2	0	2	0	0	1	0	2	2	1	1	1	1	0	1	2	0	0	0	2	1	0	0	0	0	0	0	1	1
524	1	1	1	0	0	1	1	2	0	0	1	0	1	0	0	0	1	0	2	1	2	0	0	2	0	0	0	1	2	2	1	0	1	2	0	2	1	0	0	0	0	0	0	0	0	0	0	2	0
525	0	1	2	0	1	2	1	1	2	0	0	0	0	0	0	1	1	2	0	2	1	0	0	2	0	1	0	2	2	2	1	1	2	2	1	1	2	0	0	0	0	1	0	0	1	0	0	1	1
526	1	1	1	0	0	2	1	1	1	0	0	1	2	2	2	0	0	1	1	0	0	0	1	1	1	1	0	2	2	2	2	0	0	0	0	2	1	1	1	0	0	0	0	0	0	1	0	1	2
527	1	2	1	0	0	0	2	2	0	0	0	0	1	1	1	0	1	1	1	1	2	0	0	2	0	0	1	1	2	2	0	1	1	0	0	1	2	0	0	0	0	0	0	1	0	1	0	1	1
528	0	1	1	0	0	0	2	2	1	0	0	0	1	1	1	0	2	0	1	0	1	0	0	2	0	1	0	2	2	2	0	2	2	1	0	2	2	0	0	0	0	0	0	0	0	1	0	2	1
529	1	0	2	0	0	2	1	2	1	0	0	1	1	0	0	1	1	1	1	1	1	0	0	2	0	0	0	2	2	1	1	1	1	2	0	2	1	0	0	0	0	1	0	0	0	1	0	0	2
530	0	0	2	0	1	2	2	2	0	0	0	0	0	0	0	0	1	2	0	1	0	0	0	2	0	0	0	1	2	2	1	1	1	0	0	2	0	2	0	0	0	0	0	0	1	0	0	2	0
531	1	0	2	0	0	1	2	2	0	0	0	0	1	1	1	0	0	1	1	0	0	0	0	2	0	0	0	2	2	2	0	1	2	1	0	2	2	0	0	1	0	1	0	0	0	0	0	2	0
532	1	0	2	0	1	1	2	2	0	0	0	0	0	0	0	0	0	1	2	1	2	0	0	2	0	1	0	2	0	0	2	1	1	1	0	1	2	1	1	0	1	1	0	0	0	0	1	0	2
533	0	0	2	0	0	1	2	2	0	0	0	0	0	0	0	0	1	2	0	1	2	0	1	1	0	1	0	1	2	2	0	0	0	1	1	2	1	0	0	1	0	1	1	0	0	0	0	0	2
534	1	1	1	0	0	2	2	2	0	0	0	0	1	1	1	0	2	2	1	0	1	1	0	2	0	0	0	1	2	2	1	1	1	0	0	1	0	1	0	0	0	1	1	0	1	1	0	2	1
535	1	2	0	0	0	1	2	1	1	0	0	0	1	1	1	0	1	1	1	0	1	0	1	1	1	1	1	2	2	2	0	2	2	0	0	1	1	0	0	0	0	1	1	0	1	0	0	2	0
536	1	2	0	0	0	1	1	1	0	0	1	0	0	0	0	0	1	1	2	1	2	0	0	2	0	0	0	1	2	2	0	1	1	1	1	2	1	0	0	0	0	0	0	0	0	0	0	2	0
537	1	2	0	0	0	0	1	2	0	0	1	0	0	0	0	0	2	1	2	1	2	0	0	2	0	0	0	2	2	2	0	1	1	1	1	2	2	0	0	1	1	0	0	0	0	0	0	1	1
538	0	2	0	0	0	0	2	0	1	0	1	2	1	1	2	0	1	0	2	0	2	0	1	1	1	1	0	1	2	2	1	1	1	0	1	2	1	0	0	1	0	0	0	0	0	1	0	2	1
539	1	2	0	0	0	0	2	1	1	0	1	1	1	0	0	1	1	1	1	1	2	0	1	1	0	0	0	1	2	2	1	0	1	2	0	2	1	0	1	1	0	0	0	0	0	1	1	0	2
540	1	1	1	0	0	2	2	0	2	0	0	1	1	0	0	1	1	1	1	0	1	0	0	2	0	1	0	2	1	1	2	1	1	0	0	2	1	0	0	1	0	0	0	0	1	0	0	1	1
541	0	1	1	0	1	2	2	1	0	0	0	0	0	0	0	0	1	0	1	0	2	0	1	1	0	0	0	1	2	2	1	0	0	0	0	2	1	0	0	0	0	0	0	0	1	1	0	1	1
542	0	2	1	1	0	1	2	1	1	0	0	0	1	1	1	0	0	2	0	1	2	0	0	2	0	0	0	2	2	2	2	1	1	0	0	1	2	0	1	0	0	0	0	0	1	0	0	0	1
543	1	0	2	0	2	2	2	0	2	0	0	0	0	0	0	0	1	1	1	0	1	0	0	2	0	1	0	2	2	2	1	1	1	1	0	1	0	1	0	1	0	0	0	0	0	0	1	1	1
544	1	2	0	0	0	0	1	1	1	0	1	0	1	1	1	0	1	1	1	0	2	0	1	1	0	0	0	2	2	2	2	0	2	1	1	2	1	0	0	1	0	1	1	0	1	2	1	0	2
545	0	1	1	0	1	2	2	1	0	0	0	0	0	0	0	0	1	2	0	1	1	0	1	1	0	0	0	1	2	2	1	2	2	2	0	2	2	0	0	1	1	1	0	0	0	0	0	2	1
546	1	0	2	0	1	2	1	1	0	1	1	1	0	0	1	0	0	1	1	1	2	0	0	2	0	0	0	1	2	2	0	0	0	0	1	2	1	1	1	1	1	0	0	0	0	0	0	1	1
547	0	0	2	0	1	1	1	2	0	0	1	1	1	0	0	1	0	0	2	1	2	0	0	2	0	0	0	2	2	2	1	2	2	0	0	0	1	0	1	0	0	2	2	0	1	1	0	2	1
548	1	1	2	0	0	2	1	2	0	0	1	0	0	0	0	0	0	1	1	1	1	0	0	2	0	1	0	1	2	2	0	2	2	0	0	1	2	0	0	0	0	0	0	0	0	0	0	1	1
549	0	1	1	0	0	0	2	1	2	0	0	2	2	0	0	1	1	0	2	0	2	1	0	2	0	0	1	1	2	2	0	1	2	0	0	2	1	0	0	0	1	0	0	1	0	1	0	2	0
550	1	0	2	0	0	2	2	1	2	0	0	0	1	1	1	0	1	0	2	0	2	0	0	2	0	0	0	2	1	1	2	1	1	2	0	2	2	0	0	0	0	1	1	0	1	1	0	0	2
551	1	1	2	0	0	1	2	2	0	0	0	1	2	1	1	0	1	0	2	0	2	0	0	2	0	0	0	2	2	1	1	2	2	0	0	1	1	1	1	1	1	1	1	0	0	0	0	1	1
552	0	2	1	0	0	1	2	1	1	0	1	0	0	0	0	0	2	1	1	1	2	0	0	2	0	1	0	2	2	2	2	1	1	0	0	2	2	0	0	0	0	1	0	0	1	0	0	1	1
553	0	1	1	0	0	1	2	0	1	0	1	2	2	0	0	1	0	1	1	2	1	1	0	2	0	0	1	1	2	2	0	1	1	0	0	2	1	0	0	0	0	0	0	0	0	1	0	1	2
554	0	0	2	0	0	1	0	2	0	0	2	0	0	0	0	0	1	1	1	0	1	0	2	0	0	1	0	1	2	2	1	0	0	0	0	1	2	0	0	1	0	1	1	0	1	1	0	1	1
555	0	1	2	0	0	0	2	2	1	0	0	1	1	0	0	1	1	1	1	0	2	0	0	2	0	0	0	2	2	2	0	1	2	1	0	2	0	2	0	0	0	0	0	0	0	0	0	2	1
556	1	0	2	0	2	2	2	1	1	0	0	0	0	0	0	0	2	0	2	0	2	0	1	1	0	0	0	1	2	2	0	1	0	1	0	2	2	0	0	1	0	0	0	0	0	0	0	1	0
557	1	1	1	0	0	1	1	2	0	0	1	1	0	0	1	0	1	1	1	1	1	0	1	1	1	1	0	1	2	2	0	1	2	0	1	2	1	0	0	0	0	0	0	0	0	0	0	2	0
558	0	1	2	0	0	2	2	1	1	0	0	1	1	0	0	0	0	1	0	1	0	0	0	2	0	1	0	2	1	1	1	1	1	0	0	0	0	1	1	0	0	0	0	0	0	1	1	0	2
559	0	1	2	0	0	0	2	2	0	0	0	1	1	0	0	0	1	0	2	1	2	0	1	1	0	1	0	2	2	2	1	1	1	1	0	2	0	1	0	1	0	0	0	0	0	1	0	2	1
560	0	1	1	0	0	2	2	1	1	0	0	1	2	1	1	0	1	2	1	0	2	0	0	2	0	0	0	1	2	2	0	2	2	1	2	2	1	0	0	0	1	0	0	0	0	1	0	2	0
561	1	1	1	0	0	2	2	1	1	0	0	0	0	0	0	0	2	0	2	0	2	0	0	2	0	0	0	2	1	1	1	2	2	1	0	2	1	1	1	1	1	0	0	0	0	1	0	1	0
562	1	2	1	0	0	1	2	1	2	0	0	0	1	0	0	0	0	0	2	1	2	0	0	2	0	0	0	2	2	2	1	1	2	2	1	2	1	0	0	0	1	1	1	0	0	0	0	2	0
563	0	1	1	0	0	1	2	1	1	0	0	0	0	0	0	0	1	1	0	1	0	0	0	2	0	0	0	2	2	2	2	1	2	0	0	2	1	0	0	0	0	0	0	0	1	1	0	1	2
564	1	2	2	0	1	1	2	1	0	0	0	0	1	1	1	0	1	2	1	1	1	0	0	2	0	1	0	2	2	2	1	2	2	1	0	1	1	1	0	0	0	0	0	0	0	0	0	2	0
565	0	1	2	0	0	1	2	2	0	0	0	1	1	1	1	0	1	2	0	1	1	0	1	1	1	1	0	2	2	2	2	1	1	0	0	2	1	0	0	0	0	0	0	1	0	0	0	1	1
566	0	2	1	0	0	0	1	1	1	0	0	1	0	0	0	0	1	0	2	0	2	0	0	2	0	0	0	2	1	1	2	0	0	0	0	2	2	0	0	2	0	0	0	0	0	1	1	1	1
567	1	2	0	0	0	0	2	0	2	0	0	0	0	0	0	0	1	0	2	0	2	0	0	2	0	0	0	2	2	1	0	0	0	1	1	2	1	0	0	0	0	0	0	0	0	0	0	0	2
568	1	0	2	0	0	1	2	2	0	0	0	1	0	0	1	0	1	1	1	0	1	2	0	2	0	0	0	1	2	2	0	0	1	0	0	2	1	0	0	1	0	0	0	1	0	0	0	2	1
569	1	1	1	0	0	2	1	2	0	0	1	1	1	0	0	0	0	1	0	1	0	0	0	2	0	0	0	1	1	0	2	1	2	2	2	2	1	1	1	0	0	2	2	0	0	1	0	1	2
570	1	0	2	0	0	1	1	1	1	0	0	0	1	1	1	0	1	2	0	1	1	0	0	2	0	0	0	1	2	2	0	1	2	1	0	2	0	1	1	0	0	2	1	0	1	0	0	2	1
571	0	1	1	0	0	1	2	1	1	0	0	0	1	1	1	0	1	0	1	0	1	0	0	2	0	0	0	1	1	1	2	2	2	0	0	1	2	0	0	0	0	1	0	0	1	1	0	2	0
572	1	1	2	0	1	1	2	0	2	0	0	0	2	2	2	0	0	0	2	1	2	0	0	2	0	1	0	1	1	1	1	1	1	0	0	2	2	0	0	1	0	0	0	1	0	0	0	2	0
573	1	2	1	0	0	0	2	1	0	0	0	0	0	0	0	0	0	2	0	1	0	0	0	2	0	0	0	2	1	1	1	1	1	2	1	1	1	0	0	0	1	1	0	0	0	0	0	1	2
574	0	1	1	0	0	1	2	1	1	0	0	1	0	0	0	0	2	1	1	1	2	0	0	2	0	0	0	1	2	2	1	2	2	2	0	1	1	1	1	1	1	0	0	1	0	0	0	2	1
575	0	0	2	0	0	1	2	2	0	0	0	0	0	0	0	0	2	1	1	1	1	0	1	1	1	1	0	1	2	2	0	1	2	0	0	2	2	0	0	1	0	0	0	0	0	2	1	0	2
576	0	0	2	0	2	2	0	2	0	1	2	0	0	0	0	0	1	2	1	0	2	0	1	1	1	1	0	2	1	2	2	1	0	0	1	2	1	0	1	0	0	1	1	0	1	1	0	2	0
577	1	1	2	0	0	2	2	1	1	0	1	1	1	0	0	1	1	1	1	0	1	0	0	2	0	0	0	1	2	2	0	0	2	1	1	2	1	0	1	0	1	1	0	0	0	0	0	2	0
578	1	2	1	0	0	0	2	2	1	0	1	1	1	0	0	1	2	1	1	1	1	0	0	2	0	0	0	1	2	2	0	0	1	0	0	2	2	0	0	0	0	0	0	1	2	0	0	0	2
579	1	1	2	0	0	0	2	1	1	0	0	0	0	0	0	0	1	1	1	0	2	0	0	2	0	0	1	2	2	2	0	0	0	0	0	2	1	0	0	1	0	1	1	0	0	0	0	1	1
580	0	1	2	0	0	2	1	1	1	1	0	0	2	0	0	0	1	0	1	2	1	0	0	2	0	0	1	2	2	2	0	1	1	0	0	2	1	1	0	0	0	1	0	0	1	1	0	2	0
581	1	0	2	0	0	1	1	2	0	0	1	0	0	0	0	0	2	0	2	1	2	0	0	2	0	0	0	1	2	2	1	0	1	1	0	2	1	0	0	0	0	0	0	0	0	0	0	1	2
582	0	1	2	0	0	0	2	1	0	0	0	1	1	0	0	1	1	1	1	1	2	0	1	1	0	1	0	1	2	2	1	2	2	0	0	1	0	0	0	1	0	0	0	0	1	0	0	1	0
583	1	1	2	0	1	1	2	1	0	0	0	0	0	0	0	0	0	1	1	2	1	0	1	1	0	1	0	2	2	2	0	1	1	0	0	1	0	1	0	1	0	0	0	0	0	0	0	2	1
584	0	0	2	0	1	2	2	2	0	0	0	0	0	0	0	0	1	1	1	0	1	0	0	2	0	0	0	1	2	2	1	1	1	0	0	2	1	1	1	1	1	0	0	0	0	2	0	1	1
585	0	0	2	0	1	2	1	2	0	0	1	0	0	0	0	0	1	2	1	0	2	0	1	1	0	0	0	2	2	2	1	0	1	1	1	2	2	0	0	0	0	1	1	0	0	0	0	2	0
586	0	1	0	0	0	1	2	0	2	0	0	1	1	0	0	0	1	0	2	0	2	0	0	2	0	0	0	1	2	2	1	0	0	1	1	2	1	0	1	0	0	0	0	0	0	0	0	2	0
587	1	0	2	0	0	1	1	2	0	0	1	1	2	2	2	0	1	0	2	0	2	0	0	2	0	1	0	2	2	2	1	0	1	1	1	2	1	1	0	0	0	0	0	0	0	0	0	2	0
588	1	0	2	0	0	2	2	2	1	0	0	0	1	1	0	0	0	0	2	1	2	0	0	2	0	0	0	1	2	2	1	1	1	1	2	2	1	1	0	0	0	0	0	0	0	0	0	1	1
589	0	0	2	0	1	2	1	1	1	0	0	1	1	0	0	1	1	2	0	1	1	0	0	2	0	0	0	2	2	2	2	0	0	0	0	2	0	0	0	2	1	0	0	0	1	0	0	2	0
590	1	0	2	0	0	1	2	1	1	0	0	0	0	0	0	0	2	1	2	1	2	0	0	2	0	0	0	2	2	1	2	1	1	2	1	1	1	0	0	0	0	0	0	0	0	0	0	1	1
591	0	1	1	0	0	1	1	1	1	1	1	0	0	0	0	0	1	1	1	0	1	0	0	2	0	0	0	2	2	2	0	1	1	0	0	1	1	0	0	0	1	1	1	0	1	1	0	1	1
592	1	1	1	0	0	1	2	0	1	0	2	1	2	2	2	0	0	1	1	0	1	0	0	2	0	0	0	1	2	2	0	1	1	1	2	2	0	0	0	1	0	0	0	0	1	0	0	1	0
593	1	1	1	0	1	1	0	2	0	0	1	1	1	0	0	1	1	1	1	1	1	0	0	2	0	1	0	1	1	2	1	0	1	0	0	2	2	0	0	0	0	0	0	0	0	1	0	0	2
594	1	2	2	0	1	1	1	2	0	0	0	0	0	0	0	0	1	2	1	0	1	0	1	1	0	0	0	2	2	2	0	1	1	0	0	2	1	0	0	1	0	1	1	0	1	1	0	1	1
595	1	0	2	0	1	2	2	2	1	0	1	0	1	0	0	0	2	0	2	0	2	0	1	1	0	1	0	2	2	2	0	2	2	0	0	1	2	0	0	1	1	0	0	1	0	0	0	2	1
596	0	2	0	0	0	1	2	0	1	0	1	0	2	1	1	0	1	0	2	1	2	0	0	2	0	0	0	2	2	2	1	2	2	1	1	2	1	0	0	1	0	0	0	1	0	1	0	2	0
597	0	0	2	0	0	1	2	1	1	0	0	0	0	0	0	0	2	0	2	1	1	0	0	2	0	0	0	2	1	1	2	1	1	0	0	2	1	0	0	1	0	0	0	0	0	0	0	1	0
598	1	1	1	0	1	1	2	2	1	0	1	0	0	0	0	0	0	1	1	1	1	0	0	2	0	1	1	1	2	2	0	2	2	0	0	1	1	1	0	0	0	0	0	1	0	1	0	2	0
599	1	0	2	0	0	1	2	0	1	0	1	1	1	0	0	1	1	1	1	1	1	0	0	2	0	0	0	1	2	2	0	2	2	0	0	1	2	0	0	0	0	0	0	1	0	0	0	1	1
600	1	2	1	0	0	1	0	2	0	0	1	0	1	1	0	0	1	0	2	1	2	0	1	1	0	1	0	1	1	1	1	1	1	0	0	1	1	1	1	0	2	0	1	0	1	0	0	2	1
601	0	2	1	0	0	0	1	0	2	0	0	1	1	0	0	1	1	2	1	0	1	0	0	2	0	0	0	2	2	2	1	2	2	1	0	2	0	0	0	1	0	0	0	0	0	0	0	1	1
602	1	2	0	0	0	1	0	2	0	0	2	0	1	0	0	0	0	0	2	1	2	0	1	1	1	2	0	1	2	2	1	1	1	2	1	1	2	0	0	2	0	1	1	1	0	0	1	0	2
603	0	0	2	0	0	1	2	2	0	0	0	1	2	1	1	0	0	1	1	1	2	0	0	2	0	0	0	1	2	2	0	1	1	1	2	2	2	0	0	1	0	1	0	0	0	0	0	1	0
604	0	1	1	0	0	2	2	2	0	0	0	1	2	1	1	0	2	0	2	0	2	0	1	1	1	2	0	1	1	1	0	1	1	1	1	1	1	0	0	2	0	1	1	0	2	0	0	0	2
605	0	2	1	0	0	1	2	2	0	0	1	0	2	2	2	0	1	1	1	1	1	0	0	2	0	0	0	2	2	1	0	1	1	1	1	2	1	0	0	0	1	1	1	0	1	1	0	1	1
606	1	1	2	0	0	2	2	2	0	0	1	1	2	1	1	1	2	0	1	0	1	0	0	2	0	0	0	1	1	1	0	2	2	0	0	2	2	0	0	1	0	0	0	0	0	0	1	2	1
607	1	2	0	0	0	0	2	1	2	0	0	1	1	0	0	1	0	0	2	0	2	0	0	2	0	0	0	1	1	1	2	1	1	0	0	1	1	0	0	0	0	1	1	0	1	0	0	2	0
608	1	1	1	0	1	2	1	1	1	0	1	0	0	0	0	0	1	0	1	2	1	0	0	2	0	0	0	1	2	2	1	0	0	0	0	2	2	0	0	0	0	0	0	0	0	0	1	0	2
609	1	2	1	0	0	1	2	1	1	0	1	2	2	2	2	0	1	1	1	1	1	0	1	1	0	1	0	1	2	2	1	1	2	2	1	1	2	0	0	0	0	1	1	0	0	0	0	2	0
610	0	1	1	0	1	1	2	2	0	0	0	0	1	1	1	0	0	0	2	1	2	0	0	2	0	0	0	2	2	1	0	0	1	1	1	2	1	0	0	2	0	0	0	2	0	2	0	0	1
611	1	0	2	0	0	1	2	1	0	0	1	2	2	0	0	1	0	1	1	0	0	0	1	1	0	1	0	1	2	2	0	1	2	0	0	2	2	0	0	0	0	0	0	0	1	1	1	0	2
612	1	1	1	0	0	1	2	2	1	0	1	0	1	1	1	0	2	1	1	1	2	0	0	2	0	0	0	2	2	2	0	1	1	0	0	2	1	1	0	0	0	0	0	0	1	0	0	2	0
613	0	2	0	0	0	0	2	1	0	0	1	0	0	0	0	0	1	2	0	2	1	0	0	2	0	0	0	2	2	2	0	2	2	0	0	1	2	0	0	0	0	0	0	0	0	1	0	1	1
614	1	2	1	0	0	1	2	1	1	0	0	0	0	0	0	0	2	0	2	1	2	0	0	2	0	1	0	1	2	2	1	1	1	1	1	2	1	0	0	1	0	0	0	0	0	1	0	2	0
615	0	2	1	0	0	1	1	2	0	0	0	0	0	0	0	1	1	0	2	1	2	0	1	1	0	0	0	1	1	1	1	1	2	0	0	2	1	0	1	1	0	1	1	1	1	2	0	2	0
616	1	2	0	0	0	1	1	1	1	0	1	0	0	0	0	0	1	2	0	1	1	0	0	2	0	0	0	1	2	2	0	1	1	0	0	2	1	0	0	2	0	1	1	0	1	0	0	2	0
617	0	2	1	0	0	2	1	2	0	0	2	0	0	0	0	0	1	0	2	0	2	0	0	2	0	0	0	2	1	1	1	0	0	0	0	2	1	1	0	0	0	1	0	0	0	0	0	2	0
618	1	1	1	0	0	0	2	2	0	0	0	1	2	1	1	1	1	0	1	2	1	0	0	2	0	1	0	2	2	2	0	2	2	0	1	2	0	0	1	1	0	1	1	0	1	1	1	0	2
619	0	2	0	0	0	1	1	2	1	0	1	0	1	1	1	0	1	1	1	1	2	1	0	2	0	0	0	1	1	1	0	2	2	1	0	1	2	0	0	1	1	0	0	0	0	0	0	2	0
620	1	1	1	0	0	0	1	2	0	0	1	0	0	0	0	0	0	0	2	0	2	0	1	2	0	0	0	2	2	2	2	1	1	1	1	2	2	0	0	2	0	1	1	0	1	0	0	1	1
621	0	2	0	0	0	0	2	0	1	0	0	0	0	0	0	0	1	1	1	0	1	0	1	1	0	0	0	2	1	1	2	1	2	0	0	2	0	2	0	0	0	0	0	0	0	0	0	1	1
622	0	0	2	0	2	2	2	1	1	0	0	0	0	0	0	0	2	1	1	0	2	0	1	1	0	0	0	1	2	2	0	1	1	0	0	1	2	0	0	0	0	0	0	1	0	1	0	0	2
623	0	2	0	0	0	0	2	1	1	0	1	0	0	0	0	0	1	1	1	1	1	0	0	2	0	0	0	2	2	2	1	1	1	0	0	1	1	0	0	0	0	0	0	0	0	1	0	1	0
624	1	2	1	0	0	0	1	1	0	0	2	1	1	1	1	0	0	0	2	0	2	0	1	2	0	0	0	2	2	2	0	1	2	1	0	2	1	0	0	0	1	0	0	0	0	1	0	1	1
625	0	1	1	0	0	1	2	2	0	0	1	0	1	1	2	0	2	2	1	1	2	0	0	2	0	0	0	1	2	2	0	0	0	0	0	2	1	0	1	0	0	1	1	0	1	0	0	0	2
626	0	2	1	0	0	0	1	1	1	0	1	0	1	1	1	0	1	0	2	0	2	0	0	2	0	1	1	2	2	2	0	0	0	0	0	1	1	0	0	1	0	0	0	0	0	0	0	0	1
627	1	0	2	0	2	2	1	2	0	0	2	0	1	0	0	0	0	0	2	0	2	0	0	2	0	0	1	1	2	2	0	2	2	0	0	1	1	1	0	0	0	0	0	0	0	0	0	2	0
628	1	2	0	0	0	1	1	2	0	0	1	0	0	0	0	0	1	1	0	2	1	1	1	1	1	1	1	1	2	2	0	1	1	1	2	2	1	0	0	0	0	0	0	1	1	0	0	2	0
629	0	1	1	0	1	2	2	0	2	0	0	1	1	1	1	0	1	1	1	0	2	0	0	2	0	1	0	1	2	2	1	2	2	1	1	2	0	1	0	0	0	0	0	1	2	0	2	0	2
630	1	2	0	0	0	0	2	1	1	0	1	1	1	1	1	0	1	0	2	1	2	0	1	1	0	0	0	2	2	1	0	2	2	0	0	1	1	0	0	1	0	0	0	0	0	1	0	1	1
631	1	1	1	0	0	1	2	0	1	0	0	1	1	0	0	1	1	1	1	1	2	0	0	2	0	0	0	1	2	2	0	2	2	0	1	2	2	0	0	2	0	0	0	0	0	0	0	1	1
632	1	1	1	0	0	1	2	2	0	0	0	0	0	0	0	0	1	0	1	1	1	1	1	1	0	0	0	2	2	2	0	2	2	0	0	1	1	0	0	0	0	1	0	0	0	0	0	1	1
633	0	2	1	0	0	1	2	2	0	0	1	1	1	0	0	1	0	2	0	1	2	0	2	0	1	1	0	1	2	2	0	1	1	0	0	2	1	0	1	0	0	0	0	0	0	1	0	1	1
634	1	2	0	0	0	1	2	1	1	0	1	0	1	1	1	0	2	2	1	0	1	0	2	0	0	0	0	2	2	1	0	0	0	0	0	2	2	0	0	0	0	0	0	0	0	0	0	2	0
635	0	2	1	0	0	0	2	2	0	0	0	0	1	0	0	0	2	1	2	1	2	0	0	2	0	0	0	1	2	2	1	1	2	2	2	2	1	1	0	0	0	0	0	0	0	0	1	0	2
636	1	1	2	0	0	2	1	2	0	0	1	0	0	0	0	0	0	2	1	0	1	0	0	2	0	0	0	2	0	0	2	1	2	1	1	2	1	0	0	1	0	0	0	1	0	0	0	0	0
637	1	2	1	0	0	1	1	0	2	0	0	0	0	0	0	0	1	1	1	1	1	0	0	2	0	0	0	2	1	1	1	1	1	0	0	2	2	0	0	0	0	1	1	0	2	2	1	0	1
638	0	1	1	0	0	0	1	1	0	0	2	0	0	0	0	0	1	0	2	0	2	0	0	2	0	0	0	2	2	2	0	0	0	0	0	2	0	0	0	1	1	0	0	0	0	0	0	2	0
639	0	2	2	0	0	1	1	2	0	0	0	0	1	1	1	0	1	1	1	1	1	0	1	1	0	0	0	2	2	2	0	2	2	0	0	0	2	1	0	0	0	0	0	0	0	0	1	0	2
640	1	1	2	0	0	1	2	0	2	0	0	1	1	0	0	0	0	2	0	1	1	0	1	1	1	1	0	2	2	2	1	1	2	2	2	2	1	0	0	0	0	0	0	0	1	1	0	2	0
641	0	2	0	0	0	0	2	0	2	0	0	0	0	0	0	0	1	0	2	0	2	0	1	1	0	1	0	2	2	2	0	1	1	2	1	1	1	1	0	1	0	0	0	0	0	0	0	1	2
642	1	1	1	0	0	2	1	1	1	1	0	0	0	0	0	0	1	1	1	1	1	0	0	2	0	0	1	2	2	2	1	2	2	0	0	2	1	1	0	0	0	0	0	0	0	2	0	2	0
643	0	1	1	0	0	0	0	2	0	0	2	1	1	0	0	0	1	1	1	0	2	0	0	2	0	0	0	1	2	2	1	2	2	1	1	2	1	0	1	0	1	0	0	0	0	0	0	2	0
644	0	1	1	0	0	1	1	1	1	0	1	0	0	0	0	0	2	1	1	0	2	1	1	1	0	0	0	1	2	2	0	1	1	1	1	1	0	0	0	1	1	0	0	0	0	0	0	0	0
645	0	1	1	1	0	1	1	2	0	0	1	1	1	1	1	0	0	2	0	1	0	0	0	2	0	0	0	2	2	2	1	1	1	0	0	2	2	0	0	1	0	0	0	0	1	0	0	0	2
646	0	1	2	0	0	2	2	0	1	0	1	1	2	1	1	1	1	1	1	1	1	0	1	1	1	1	0	2	2	2	1	0	2	1	1	2	1	0	0	2	0	1	1	1	1	2	1	0	2
647	0	2	1	0	0	1	2	2	1	0	0	0	1	1	1	0	1	1	1	1	2	0	0	2	0	1	0	2	2	2	1	2	2	0	0	1	1	1	1	0	1	1	1	1	0	0	0	1	1
648	1	1	2	0	1	1	1	2	0	0	0	1	1	1	1	0	0	1	1	0	1	0	0	2	0	0	0	2	1	2	2	1	1	0	0	2	1	0	0	2	0	0	0	0	0	0	1	0	2
649	0	2	0	0	0	0	2	1	2	0	0	0	1	1	1	0	1	1	1	1	1	0	1	1	1	1	0	2	2	2	1	1	1	0	0	2	2	0	0	0	0	0	0	0	0	0	0	1	1
650	1	1	2	0	0	1	2	2	0	0	0	0	1	1	1	0	1	1	1	0	1	0	1	1	0	0	0	2	2	2	1	2	2	0	0	1	2	1	0	0	0	0	0	1	1	0	0	1	1
651	0	1	2	0	0	1	2	2	0	0	0	1	1	0	0	1	0	1	2	0	2	0	0	2	0	1	0	1	2	2	1	1	1	0	1	1	1	0	0	2	0	0	0	0	1	0	0	1	0
652	0	2	0	0	0	1	2	2	0	0	0	0	0	0	0	0	1	2	0	2	1	0	1	1	1	2	0	2	1	2	1	1	1	0	0	1	0	2	0	0	0	2	2	0	0	1	0	2	0
653	1	1	1	0	0	0	2	0	2	0	0	1	1	0	0	1	1	1	1	1	1	0	1	1	1	1	0	1	1	1	0	1	1	0	0	1	0	1	0	1	0	0	0	0	2	1	0	2	0
654	1	1	1	0	1	1	2	2	0	0	1	0	1	1	1	0	1	0	1	0	2	0	0	2	0	0	1	2	2	2	0	1	2	2	2	2	1	1	0	0	0	1	1	0	1	1	0	2	0
655	1	0	2	0	1	2	1	2	0	0	1	0	0	0	0	0	0	1	1	1	1	0	0	2	0	0	0	1	1	1	2	2	2	0	0	1	1	0	0	1	0	0	0	0	0	0	0	0	1
656	0	2	1	0	0	1	1	1	2	0	0	1	1	1	1	0	1	0	1	0	2	0	0	2	0	0	0	0	2	2	0	0	0	0	0	1	2	0	0	0	0	0	0	0	1	1	0	2	0
657	0	2	0	0	0	0	2	2	0	0	0	1	2	1	1	0	1	1	1	0	1	0	0	2	0	0	0	1	2	2	1	1	0	0	0	1	1	1	0	0	0	0	0	0	0	0	0	2	0
658	0	2	0	0	0	0	2	0	2	0	0	1	2	1	1	1	2	1	1	1	1	0	0	2	0	0	0	1	2	2	0	2	2	0	0	2	0	1	1	0	0	0	0	0	0	1	0	2	1
659	0	1	1	0	0	1	2	1	0	0	0	0	0	0	0	0	0	0	2	1	2	0	0	2	0	0	0	2	1	1	2	0	0	0	1	2	2	0	0	0	0	0	0	0	0	1	0	2	0
660	1	2	1	0	0	2	2	1	1	0	0	1	1	0	1	0	2	0	1	0	2	0	0	2	0	0	1	2	2	2	0	1	2	0	1	2	2	0	0	1	0	0	0	1	0	0	0	0	2
661	1	1	1	0	0	0	1	1	0	1	2	1	2	2	2	0	2	0	2	0	2	0	1	1	1	1	0	2	2	2	1	2	2	0	0	1	2	0	0	1	0	0	0	0	0	0	1	0	2
662	1	2	0	0	0	1	1	2	0	0	1	1	1	0	0	1	1	1	1	1	0	0	1	1	0	0	0	2	2	2	2	0	1	1	0	2	1	0	0	0	0	0	1	0	1	0	0	1	1
663	0	2	2	0	1	1	0	2	0	0	2	0	1	1	1	0	2	0	2	0	2	0	1	1	0	0	0	1	2	2	0	1	2	0	0	2	2	0	0	1	0	1	1	0	2	2	0	1	1
664	0	1	2	0	0	1	2	1	2	0	0	0	1	1	1	0	0	0	2	0	1	0	0	2	0	0	0	2	2	2	0	1	1	2	1	2	2	0	0	1	0	1	1	0	2	2	0	0	2
665	0	0	2	0	0	1	2	1	1	0	0	0	0	0	0	0	2	1	1	1	2	1	0	2	0	0	0	2	1	0	1	1	1	0	0	1	1	0	1	0	0	1	0	0	2	1	0	0	2
666	1	1	0	0	0	1	2	2	0	0	0	1	2	2	2	0	2	1	1	1	2	0	1	1	0	1	0	2	2	2	1	1	0	0	1	2	2	0	0	0	0	0	0	0	0	0	0	1	0
667	0	1	2	0	0	1	2	2	0	0	0	0	1	0	0	0	1	1	1	1	1	0	0	2	0	1	0	2	1	1	2	0	1	1	0	2	2	1	0	0	0	1	1	0	1	2	0	2	1
668	1	1	1	0	0	0	1	1	1	0	0	1	1	1	1	0	1	0	1	2	1	0	0	2	0	0	0	2	2	2	1	1	1	2	1	1	1	0	0	1	0	0	0	0	1	0	0	0	2
669	1	1	2	0	0	2	1	1	0	0	0	0	1	1	1	0	1	1	1	0	2	0	1	1	1	1	0	2	2	2	1	0	0	0	1	2	0	2	0	0	0	0	0	0	1	0	0	0	1
670	0	0	2	0	2	2	1	1	1	0	1	1	1	1	1	0	1	0	2	1	2	0	0	2	0	0	0	2	2	2	0	0	0	0	0	2	1	1	1	0	0	1	1	0	1	1	0	2	0
671	0	0	1	0	0	1	1	1	1	0	1	0	0	0	0	0	2	0	2	1	1	1	0	2	0	0	0	1	2	2	1	2	2	0	0	1	2	0	0	2	0	0	0	0	0	0	0	2	1
672	0	0	2	0	1	2	2	2	1	0	1	0	1	1	1	0	2	1	2	0	1	0	0	2	0	0	0	2	2	2	2	1	1	1	0	1	2	0	0	0	0	0	0	0	0	0	0	2	0
673	0	2	1	0	0	1	1	1	1	1	1	0	0	0	0	0	0	1	1	2	1	0	0	2	0	0	0	2	2	2	0	2	2	0	0	1	2	0	0	2	0	1	0	0	1	0	0	2	0
674	0	2	0	0	0	0	2	2	0	0	0	1	1	0	0	1	2	0	2	0	2	0	0	2	0	0	0	2	2	2	0	1	1	0	0	1	2	0	0	0	0	1	0	0	0	0	0	1	1
675	1	2	0	0	0	0	1	2	0	0	2	0	1	1	1	0	0	2	0	1	0	1	1	1	1	1	0	2	1	1	1	1	1	1	1	2	0	1	0	1	0	1	0	0	0	0	0	1	1
676	1	1	1	0	0	1	1	2	0	0	1	0	0	0	0	0	1	1	1	1	1	0	0	2	0	0	0	1	2	2	0	0	0	0	0	2	2	0	0	1	0	0	0	0	0	1	1	1	1
677	0	1	1	0	0	1	2	2	1	0	0	1	2	1	1	0	1	1	1	0	1	0	1	1	0	0	0	2	2	2	1	1	1	0	0	2	2	0	0	0	0	1	1	1	0	0	0	1	1
678	1	1	1	0	0	1	2	2	0	0	0	0	0	0	0	0	1	2	0	1	1	0	0	2	0	1	0	2	1	1	1	1	1	0	0	2	1	0	0	1	0	0	0	0	0	0	0	2	0
679	0	2	0	0	0	0	1	1	1	0	0	0	0	0	0	0	2	1	1	1	2	0	0	2	0	1	0	2	2	2	2	2	2	0	0	2	0	1	0	1	0	1	0	0	0	0	0	1	0
680	0	1	1	0	1	1	2	2	0	0	0	0	1	1	1	0	1	0	1	1	1	0	0	2	0	0	0	2	2	2	1	1	1	1	0	2	0	0	0	2	0	0	1	0	1	1	0	1	1
681	0	0	2	0	1	2	2	2	0	0	0	0	0	0	0	0	1	0	1	1	2	0	0	2	0	1	0	2	2	2	2	2	2	0	0	1	0	1	0	0	0	1	1	0	1	1	1	0	2
682	0	2	0	0	0	0	2	0	1	0	1	0	2	1	1	0	1	2	1	1	1	0	0	2	0	0	0	2	2	1	1	1	1	0	0	2	2	0	0	1	0	0	0	0	0	2	0	2	0
683	0	1	1	0	0	0	2	0	2	0	0	0	0	0	0	0	0	0	2	0	2	0	0	2	0	1	0	1	2	2	0	0	0	0	0	1	2	1	0	0	0	0	0	0	0	0	0	0	2
684	0	2	0	0	0	1	2	2	0	0	1	1	2	2	2	0	1	1	2	0	2	0	0	2	0	1	0	1	2	2	0	0	0	0	0	1	2	1	0	0	0	0	0	0	0	0	0	2	1
685	0	2	1	0	0	1	1	2	0	0	1	0	1	1	1	0	2	1	1	1	1	0	0	2	0	0	1	2	2	2	1	1	1	0	0	1	0	1	1	1	0	0	0	1	0	0	0	2	0
686	0	1	2	0	1	2	1	2	0	0	2	1	0	0	0	0	2	1	1	1	1	1	0	2	0	0	0	2	2	2	1	1	2	1	1	2	1	0	1	0	1	0	0	0	0	0	0	1	1
687	0	2	0	0	0	0	1	2	0	0	0	0	2	2	2	0	0	2	0	1	2	0	0	2	0	1	0	1	1	1	1	1	1	2	0	2	1	0	0	1	0	2	2	0	1	1	0	0	2
688	1	1	2	0	0	1	1	2	0	0	0	0	1	1	1	0	2	1	1	1	1	0	1	1	0	1	1	2	2	2	0	0	0	0	0	2	0	0	0	2	1	0	0	0	1	0	0	1	1
689	0	1	2	0	1	1	1	1	1	1	1	1	1	0	0	1	2	2	1	1	2	0	0	2	0	1	0	1	2	2	1	1	1	0	0	2	2	0	0	0	0	1	1	0	1	2	0	2	0
690	0	1	2	0	0	2	1	2	0	0	1	0	1	1	1	0	0	1	1	1	1	0	0	2	0	0	0	1	1	2	1	2	2	0	0	1	1	0	0	0	1	0	0	1	0	0	0	2	0
691	1	1	2	0	1	1	2	2	0	0	1	1	1	1	1	0	1	2	1	0	2	0	1	1	1	1	1	2	2	2	0	1	2	0	0	2	1	0	0	1	1	0	0	0	1	0	0	0	1
692	1	2	0	0	0	0	2	2	0	0	0	1	1	0	0	1	0	2	0	1	0	0	1	1	0	1	1	1	2	2	0	2	2	0	1	1	1	0	0	0	0	1	1	0	0	0	0	2	0
693	1	2	2	0	1	1	1	2	0	0	1	1	1	0	0	1	2	0	1	0	1	0	0	2	0	0	0	2	1	1	2	1	2	0	0	2	1	0	0	1	0	0	0	1	0	0	0	2	0
694	0	1	1	0	1	1	2	2	1	0	0	0	0	0	0	0	1	1	1	1	1	0	1	2	0	0	0	2	2	2	1	1	2	0	0	2	1	0	0	2	0	1	1	0	1	1	2	0	2
695	0	0	2	0	0	1	2	1	0	0	0	0	0	0	0	0	0	0	2	1	2	0	0	2	0	0	1	2	2	2	0	1	1	0	0	2	2	1	1	0	1	1	0	0	0	0	1	0	2
696	0	2	1	0	0	1	2	1	2	0	0	0	1	1	1	0	1	1	1	1	1	0	1	1	0	0	0	1	1	1	1	1	2	2	2	2	1	0	1	0	1	0	0	0	0	0	0	2	0
697	0	1	1	0	0	1	2	0	1	0	1	1	1	0	0	1	2	1	2	1	2	0	0	2	0	0	0	1	1	1	1	2	2	0	0	0	2	0	0	0	0	0	0	0	0	0	1	1	1
698	1	2	0	0	0	0	2	0	2	0	0	0	0	0	0	0	1	2	0	1	1	0	0	2	0	0	0	1	2	2	0	0	1	2	0	2	1	0	0	0	0	0	0	1	1	1	0	0	2
699	0	1	1	0	1	2	2	2	1	0	0	0	0	0	0	0	2	0	2	0	2	1	1	1	0	0	0	2	2	2	0	1	1	0	0	2	1	0	0	1	0	0	0	0	0	2	0	1	1
700	0	0	2	0	0	2	2	1	1	0	0	1	2	1	1	1	1	0	1	0	2	0	1	1	0	0	0	2	2	2	1	0	0	0	0	2	0	1	0	1	0	0	0	0	0	0	1	0	2
701	1	1	1	0	0	1	2	2	0	1	1	0	1	0	0	0	0	0	2	0	1	0	1	1	1	1	0	2	2	1	0	1	1	1	0	0	1	0	0	0	1	0	0	0	0	0	1	0	1
702	1	1	2	0	0	2	0	2	0	1	2	1	2	1	1	0	1	1	1	0	2	0	0	2	0	1	0	2	1	1	1	1	1	1	0	2	1	1	0	1	0	0	0	0	0	1	1	0	2
703	0	0	2	0	0	1	2	1	1	0	1	0	2	2	2	0	1	1	1	1	1	0	0	2	0	1	0	1	1	1	1	1	1	0	0	2	1	0	0	0	0	0	0	0	0	1	0	0	2
704	0	0	2	0	0	2	2	1	1	0	0	1	2	1	1	1	1	2	0	1	0	0	0	2	0	0	0	2	2	2	2	2	2	0	0	1	1	0	0	1	0	0	0	1	0	1	0	2	0
705	1	0	2	0	0	1	2	1	1	0	0	0	0	0	0	0	2	1	1	0	2	0	0	2	0	1	1	1	1	1	1	2	2	0	0	1	1	0	0	2	0	1	1	0	1	1	0	1	1
706	0	1	2	0	0	1	2	1	1	0	1	0	2	2	2	0	1	1	1	1	1	0	1	1	0	0	1	1	2	2	0	1	2	1	0	2	1	0	0	0	1	0	0	0	1	1	0	1	1
707	0	2	1	0	0	0	2	1	1	0	0	0	1	1	1	0	1	0	1	0	2	0	0	2	0	0	0	2	2	2	0	2	1	0	0	2	1	0	0	0	0	0	0	0	0	0	0	2	0
708	0	1	1	0	0	0	1	2	0	0	0	0	1	0	0	0	2	0	1	0	1	0	1	1	1	1	0	1	1	1	0	1	1	1	1	2	1	1	1	0	0	0	1	0	1	0	0	1	1
709	0	1	1	0	0	1	1	1	1	0	1	2	2	0	0	1	2	1	1	1	1	0	1	1	0	1	0	2	1	1	1	1	1	0	0	2	1	0	0	2	0	1	1	0	1	2	0	1	1
710	1	2	1	0	0	1	1	1	1	0	0	0	0	0	0	0	2	0	2	0	2	0	0	2	0	0	0	1	2	2	1	1	1	0	1	1	2	0	0	1	0	1	0	0	0	0	0	0	1
711	0	2	0	0	0	0	1	1	0	1	1	0	1	1	1	0	0	1	1	0	1	0	0	2	0	1	0	2	2	2	1	2	2	1	1	1	2	0	0	1	0	0	0	0	2	1	1	0	2
712	0	2	2	0	1	1	2	1	0	0	0	0	0	0	0	0	1	0	2	0	1	0	0	2	0	1	0	1	2	2	0	1	1	0	0	2	0	2	0	0	0	0	0	1	2	0	0	2	0
713	0	0	2	0	1	1	2	2	0	0	0	0	1	1	1	0	1	2	1	0	1	0	0	2	0	0	0	2	2	2	0	2	2	0	0	1	1	1	0	0	0	1	1	0	1	2	0	2	1
714	1	1	1	0	0	1	2	2	0	0	1	1	1	1	1	0	1	1	1	1	0	0	0	2	0	0	0	2	2	2	0	1	1	1	1	2	2	0	0	0	0	0	0	0	0	0	0	1	1
715	1	1	1	0	0	1	2	2	1	0	0	0	0	0	0	0	0	0	2	1	2	0	0	2	0	0	1	2	2	2	1	1	2	1	1	1	1	0	0	1	0	1	0	0	1	0	0	1	1
716	0	2	1	0	1	1	2	1	0	0	0	0	0	0	0	0	2	1	1	0	2	0	0	2	0	0	0	2	2	2	2	0	0	1	0	2	0	0	1	1	0	0	0	0	1	0	0	0	1
717	1	1	1	0	0	1	2	2	0	0	0	0	1	0	1	0	2	2	0	2	0	0	0	2	0	0	0	2	2	1	2	0	1	1	0	2	2	1	0	0	0	1	1	0	1	0	0	1	1
718	1	2	1	0	1	1	1	1	1	0	0	0	0	0	0	0	1	1	1	1	1	0	0	2	0	0	0	2	2	2	0	1	2	1	0	2	1	1	1	0	0	1	1	0	1	0	0	0	1
719	1	2	2	0	1	1	2	2	0	0	1	1	2	1	2	0	0	1	1	1	1	0	0	2	0	0	0	1	2	2	0	2	2	0	1	1	0	0	0	1	1	0	0	0	0	0	0	1	0
720	0	1	1	0	1	2	1	1	1	1	1	1	1	0	1	0	1	0	2	0	2	0	0	2	0	0	0	2	2	2	0	1	1	1	0	1	2	0	0	0	0	0	0	0	1	0	0	1	0
721	0	1	1	0	0	1	2	0	1	0	1	1	2	2	2	0	1	0	1	0	2	0	0	2	0	0	0	2	1	1	1	1	1	0	0	2	2	0	0	1	1	0	0	1	0	0	0	1	1
722	1	1	1	0	1	1	2	1	1	0	0	0	1	2	1	0	1	1	1	1	2	0	0	2	0	0	0	2	1	2	2	1	1	0	0	1	0	0	0	1	1	0	0	1	0	0	0	1	1
723	0	1	1	0	0	1	2	2	1	0	1	1	1	0	0	1	1	0	2	1	2	0	0	2	0	1	2	2	2	2	1	2	2	0	0	2	0	1	0	1	0	1	1	0	1	2	0	1	0
724	0	2	0	0	0	0	1	2	0	0	1	0	2	2	2	0	2	0	2	0	2	1	0	2	0	0	0	1	2	2	0	0	0	0	0	2	1	0	0	1	0	1	1	0	1	1	0	1	2
725	0	1	2	0	0	0	2	0	2	0	0	2	2	0	0	1	2	1	1	1	2	0	1	1	1	1	0	1	2	2	1	2	2	1	0	2	1	0	0	1	0	0	0	0	0	0	0	0	2
726	1	1	2	0	0	2	1	2	0	0	0	1	1	1	1	0	0	1	1	0	0	0	1	1	0	0	0	2	2	2	2	1	2	0	0	2	1	0	0	1	1	0	0	0	1	0	0	2	0
727	1	1	2	0	0	1	2	1	1	0	0	1	2	1	1	0	2	1	2	1	2	0	0	2	0	0	1	2	2	2	1	1	1	0	1	2	2	0	0	1	1	0	1	0	1	0	0	1	1
728	1	1	2	0	0	2	2	2	1	0	0	0	0	0	0	0	0	2	0	0	1	0	0	2	0	0	0	1	2	2	0	1	1	0	0	1	2	0	0	1	0	0	0	0	1	0	0	2	0
729	0	2	0	0	0	1	2	0	2	0	0	0	0	0	0	0	0	2	0	1	0	0	0	2	0	0	0	2	1	1	2	1	1	0	0	1	1	0	0	2	0	0	0	0	0	1	0	2	1
730	0	0	1	0	0	0	2	1	1	0	0	0	1	1	1	0	1	2	0	1	1	0	1	1	0	0	0	1	1	0	2	0	0	0	1	2	0	2	0	0	0	1	0	0	0	0	1	1	1
731	1	2	0	0	0	0	1	2	0	0	1	1	1	0	0	1	2	0	1	0	1	0	0	2	0	1	0	1	2	2	0	1	1	1	1	2	2	0	0	1	0	1	0	0	1	1	1	0	2
732	0	1	1	0	0	0	2	2	0	0	1	0	1	1	1	0	1	1	1	1	1	0	0	2	0	0	0	1	2	2	1	1	2	2	2	2	1	1	0	0	0	0	0	1	1	1	0	1	0
733	1	1	1	0	1	2	1	2	0	0	2	1	1	0	0	1	1	0	2	1	2	0	2	0	0	1	0	2	1	1	2	2	2	0	0	1	1	0	0	1	0	1	1	1	1	2	0	2	0
734	1	2	0	0	0	0	2	1	1	0	0	0	0	0	0	0	1	1	1	0	1	0	0	2	0	0	0	1	2	2	1	0	0	0	0	1	1	0	0	2	0	0	0	0	0	1	0	2	1
735	1	1	1	0	0	1	0	1	1	1	1	1	0	0	1	0	1	1	1	1	1	0	0	2	0	0	0	1	2	2	1	1	2	1	1	2	1	0	0	0	0	1	1	0	1	1	0	1	1
736	1	1	1	0	0	1	2	2	0	0	0	0	1	0	0	0	0	0	2	1	2	0	0	2	0	1	0	1	2	2	0	2	2	1	0	2	2	0	0	0	0	0	0	0	1	0	0	0	2
737	0	1	1	0	0	1	1	1	1	0	1	1	1	0	0	0	2	0	2	0	2	0	0	2	0	0	0	1	2	2	0	1	1	0	0	2	2	0	0	2	0	0	0	0	1	1	0	0	1
738	1	0	1	0	0	1	0	2	0	1	2	1	2	1	1	1	2	2	1	0	2	0	2	0	1	1	0	2	2	2	2	1	1	1	0	1	1	0	0	1	0	0	0	0	0	0	0	1	0
739	1	1	2	0	0	1	1	2	0	0	1	0	1	0	0	0	1	1	1	1	1	0	1	1	0	0	1	2	2	2	0	2	2	1	1	2	1	0	0	2	0	0	0	0	0	2	0	1	1
740	1	2	0	0	0	0	1	2	0	0	1	0	0	0	0	0	2	2	1	0	1	0	0	2	0	1	0	2	1	1	2	1	1	0	0	2	1	1	0	0	0	1	1	0	1	1	0	1	0
741	0	1	2	0	0	2	2	1	1	0	1	1	1	0	0	1	1	1	1	1	2	0	1	1	1	1	0	1	1	1	0	1	1	0	0	2	0	0	1	0	1	0	1	0	1	1	0	1	1
742	0	0	2	0	0	1	2	2	0	0	0	0	1	1	1	0	1	0	2	0	2	0	0	2	0	0	1	1	2	2	0	2	2	0	0	2	1	0	0	0	0	1	0	0	2	1	0	1	1
743	0	0	2	0	1	2	1	1	1	0	1	0	1	0	1	0	2	0	2	1	2	0	1	1	0	0	0	1	2	2	0	1	1	0	0	1	1	0	1	0	0	1	1	1	0	0	0	2	1
744	1	1	1	0	0	1	2	2	0	0	0	0	1	1	1	0	1	1	1	1	1	2	0	2	0	0	0	2	2	2	2	1	0	0	1	2	1	0	1	0	0	1	1	0	0	0	0	1	1
745	1	0	2	0	1	1	2	2	0	0	0	1	1	0	0	1	1	2	0	2	1	0	1	1	0	0	0	1	2	2	1	1	1	0	0	1	1	0	0	1	0	0	0	1	0	0	0	1	1
746	1	1	1	0	0	1	2	2	1	0	0	0	1	1	1	0	2	1	1	1	2	0	0	2	0	0	0	2	2	2	0	1	1	0	1	1	1	1	0	0	0	0	0	0	0	0	0	1	1
747	1	2	1	0	0	1	2	2	0	0	0	1	2	2	2	0	0	0	2	0	2	0	0	2	0	0	0	1	2	2	0	1	1	0	0	2	1	0	0	0	1	0	0	1	1	1	0	1	0
748	0	1	2	0	0	2	2	2	0	0	0	0	1	1	1	0	2	0	2	0	2	0	0	2	0	0	0	1	1	1	0	2	2	2	0	2	1	0	0	2	1	0	0	0	1	1	0	2	0
749	1	1	1	0	1	2	1	2	0	0	2	0	0	0	0	0	1	0	1	1	2	0	1	1	0	0	0	2	2	2	0	1	1	0	0	2	1	0	0	2	0	0	0	0	1	1	0	2	0
750	0	2	0	0	0	0	2	2	0	0	0	1	1	0	0	0	0	2	0	0	1	0	0	2	0	0	0	2	1	2	2	1	1	0	0	2	1	0	1	0	0	0	0	0	0	1	0	1	0
751	0	2	0	0	0	1	2	0	2	0	0	0	2	1	1	0	1	1	1	0	1	0	1	1	1	2	0	2	2	2	2	0	0	1	2	2	2	0	0	2	0	0	0	0	0	0	0	1	1
752	0	1	2	0	1	2	0	2	0	0	1	1	1	0	0	1	2	1	2	1	2	0	0	2	0	0	0	2	2	2	1	2	2	0	0	1	2	0	0	0	0	1	0	0	0	0	1	1	1
753	0	2	1	0	0	1	2	0	2	0	0	1	1	0	0	1	1	1	1	1	1	0	0	2	0	0	0	2	2	2	1	0	1	1	1	2	0	0	0	1	1	0	0	0	0	0	0	1	1
754	1	1	2	0	0	1	2	2	0	0	0	1	1	0	0	0	1	2	0	1	1	0	0	2	0	0	0	1	2	2	0	0	0	0	0	2	2	0	0	1	0	0	0	0	0	2	0	2	0
755	0	1	1	0	0	0	2	1	1	0	0	0	0	0	0	0	0	1	1	1	2	0	0	2	0	1	0	2	2	2	2	0	0	0	0	1	2	0	0	0	0	0	0	2	0	0	0	2	1
756	0	1	1	0	0	1	1	1	1	0	0	1	1	0	0	1	1	0	2	0	2	0	1	1	1	1	0	2	2	2	1	2	2	0	0	0	1	0	0	1	0	0	0	0	0	0	0	1	0
757	0	1	1	0	0	1	2	1	1	0	0	0	0	0	0	0	1	2	0	0	0	0	0	2	0	0	1	2	2	2	0	1	1	1	1	2	1	0	1	0	0	0	0	0	1	0	0	0	1
758	1	1	2	0	0	2	1	1	1	0	1	0	0	0	0	0	1	1	1	0	2	0	0	2	0	0	0	1	2	2	1	0	0	0	0	2	2	0	0	0	0	1	1	0	1	1	0	1	1
759	1	1	2	0	0	2	2	2	0	0	0	0	0	0	0	0	1	1	1	0	1	0	2	0	1	1	0	1	2	2	0	2	2	1	1	1	1	0	0	2	0	0	0	0	0	1	0	2	1
760	0	0	2	0	1	2	1	1	1	0	0	0	0	0	0	0	0	1	0	1	0	0	0	2	0	1	0	2	2	2	2	0	0	0	0	1	2	0	0	0	0	2	2	0	0	1	1	1	1
761	0	0	2	0	0	1	2	2	1	0	1	0	1	1	1	0	1	1	1	1	2	0	0	2	0	0	0	2	2	1	0	1	1	0	0	2	1	0	0	2	1	0	1	0	1	0	0	1	1
762	1	2	1	0	0	1	2	2	0	0	0	0	0	0	0	0	2	1	2	1	2	0	0	2	0	1	0	1	2	2	0	0	0	1	1	1	2	0	0	1	0	0	0	1	0	1	0	1	2
763	1	1	1	0	0	1	2	0	2	0	0	0	0	0	0	0	2	1	1	1	2	0	1	1	1	2	0	2	2	2	1	1	1	1	0	0	1	0	0	2	0	0	0	0	0	0	0	1	1
764	0	1	1	0	1	2	1	1	1	0	0	0	1	0	0	0	1	1	1	1	1	0	0	2	0	0	0	2	1	2	1	2	2	1	0	2	2	0	0	1	0	1	1	0	1	1	0	2	0
765	0	1	1	0	0	1	1	2	0	0	1	0	0	0	0	0	0	2	0	2	0	0	0	2	0	0	0	2	2	2	1	1	1	0	0	2	1	0	0	2	0	0	0	0	0	1	0	2	1
766	0	1	1	0	1	1	1	1	0	0	1	0	0	0	0	0	0	0	1	1	1	0	0	2	0	0	0	1	2	2	1	1	1	1	0	2	1	0	0	2	0	0	0	0	0	0	0	1	0
767	1	1	2	0	1	2	2	2	0	0	0	0	0	0	0	0	1	1	1	1	1	0	0	2	0	1	0	2	1	1	2	1	1	0	0	1	2	0	0	0	0	0	0	0	0	0	0	2	1
768	1	1	2	0	0	1	2	1	1	0	0	0	0	0	0	0	0	1	1	0	0	0	1	1	1	1	0	2	1	2	1	1	1	0	0	2	1	0	0	0	0	0	0	0	0	1	1	1	1
769	0	1	1	0	0	0	1	2	0	0	1	0	0	0	0	0	0	1	2	1	2	0	0	2	0	0	0	2	0	0	2	2	2	0	1	1	2	0	0	1	0	1	0	0	1	1	0	0	2
770	0	1	1	0	0	0	1	2	0	0	0	0	0	0	0	0	0	2	0	2	0	0	0	2	0	0	0	2	1	1	2	2	2	1	0	1	1	1	0	1	0	1	0	0	0	0	1	0	2
771	0	1	1	1	1	2	2	1	1	0	0	0	1	1	1	0	0	1	2	0	2	0	1	1	0	0	0	2	2	2	2	0	0	0	0	1	1	0	0	1	0	2	2	0	1	1	0	1	1
772	0	1	2	0	0	1	2	1	1	0	0	1	2	2	2	0	0	0	2	0	2	0	1	1	0	0	0	1	2	2	0	1	1	0	0	2	1	0	0	0	0	0	0	0	0	1	0	1	1
773	0	2	1	0	0	2	1	2	0	0	0	0	1	1	1	0	1	1	1	1	1	1	0	2	0	0	0	2	2	2	0	1	1	1	0	1	0	0	1	1	0	0	0	0	0	2	0	1	1
774	1	2	1	0	1	1	1	1	1	1	1	0	0	0	0	0	1	1	1	0	2	0	0	2	0	0	1	2	2	2	0	2	2	0	0	1	2	1	0	0	0	1	1	0	0	0	0	2	0
775	0	1	1	0	1	1	1	1	0	0	0	1	1	0	0	0	1	1	1	0	1	0	0	2	0	1	0	2	2	2	2	2	2	0	0	1	1	1	0	0	0	0	0	0	0	1	0	1	1
776	1	0	2	0	0	1	1	2	0	0	1	0	0	0	0	0	1	1	1	1	1	1	0	2	0	0	0	2	2	2	2	1	2	1	1	1	1	0	1	0	1	0	0	0	0	2	0	2	0
777	0	1	1	0	1	2	2	0	2	0	0	0	0	0	0	0	2	1	1	1	2	0	1	1	0	1	1	2	2	2	0	1	2	1	0	1	1	1	0	1	0	0	0	0	0	1	1	1	1
778	1	1	2	0	1	2	2	1	1	0	0	0	0	0	0	0	2	0	2	0	2	0	0	2	0	0	0	1	2	2	0	1	1	0	0	1	1	0	0	0	0	0	1	0	1	0	0	0	2
779	1	1	1	0	0	0	1	2	0	0	0	0	1	0	0	0	1	2	0	0	0	0	2	0	1	1	1	1	2	2	0	1	1	0	0	2	0	0	0	1	1	0	0	0	1	1	0	2	0
780	0	1	1	0	1	1	2	2	0	0	0	0	0	0	0	0	1	2	0	1	1	0	1	1	0	0	0	2	2	2	0	1	1	0	0	2	2	0	0	1	0	0	0	1	0	0	0	1	1
781	1	2	0	0	0	0	2	1	0	0	1	1	0	0	1	0	1	1	0	2	1	0	1	1	1	1	0	2	2	2	0	1	1	0	0	1	0	0	1	1	0	0	0	1	1	0	0	1	0
782	1	1	1	0	0	1	2	0	1	0	1	2	2	2	2	0	1	2	0	1	1	0	0	2	0	0	0	2	2	1	0	1	1	0	0	2	1	0	0	0	0	0	1	0	0	1	0	2	0
783	1	2	0	0	0	0	2	2	0	0	1	1	1	0	0	1	1	0	2	0	2	0	0	2	0	0	0	2	1	1	2	2	2	1	1	2	2	0	0	1	0	0	0	0	0	0	0	1	1
784	0	2	0	0	0	0	2	2	1	0	0	0	1	1	1	0	1	1	1	1	1	0	0	2	0	0	0	2	2	2	0	1	1	1	0	0	1	1	0	1	0	0	0	0	0	0	0	0	2
785	1	2	0	0	0	1	1	1	1	0	0	0	0	0	0	0	2	1	1	1	2	0	1	1	1	1	0	2	2	2	0	0	1	0	0	2	1	0	0	0	1	1	1	0	1	1	0	1	1
786	1	0	2	0	0	1	2	0	2	0	0	0	0	0	0	0	1	1	1	1	1	0	0	2	0	0	0	2	2	2	0	0	2	0	0	2	2	0	0	0	1	0	0	0	1	1	0	2	0
787	1	1	1	0	0	2	2	0	1	0	1	0	2	1	1	0	2	1	1	1	1	0	0	2	0	0	0	1	2	2	0	1	1	0	0	2	2	0	0	0	0	0	0	0	0	2	0	0	2
788	0	1	2	0	0	1	2	2	0	0	0	0	0	0	0	0	1	1	1	1	2	0	0	2	0	0	0	2	2	1	0	1	1	0	0	1	2	0	0	1	0	1	1	0	1	1	0	1	1
789	1	2	0	0	0	1	1	1	1	0	1	0	0	0	0	0	1	1	1	1	2	0	0	2	0	0	1	1	2	2	0	1	2	0	0	2	1	0	0	1	0	0	0	0	0	0	0	0	2
790	0	2	1	0	0	1	2	2	0	0	0	0	0	0	0	0	2	1	1	1	1	0	0	2	0	0	0	2	2	2	2	2	2	0	0	1	1	0	0	0	0	0	0	0	1	0	0	1	2
791	0	1	1	0	0	1	2	2	0	1	1	0	0	0	0	1	1	1	1	1	1	0	0	2	0	0	0	2	2	2	0	0	1	1	1	2	2	0	0	1	0	1	1	1	1	2	0	2	0
792	0	2	1	1	0	1	2	2	0	0	0	0	1	1	1	0	1	2	0	1	1	0	0	2	0	1	0	1	2	2	0	0	0	0	0	1	2	0	0	0	0	0	0	1	0	0	0	1	1
793	1	1	1	0	0	1	2	2	1	0	0	1	2	1	2	0	0	2	0	1	1	0	0	2	0	0	0	2	2	2	0	1	1	0	1	1	2	0	0	2	1	0	0	1	1	0	0	0	2
794	0	2	1	1	0	1	2	1	2	0	0	0	0	0	0	0	0	1	1	1	1	0	0	2	0	0	0	2	2	1	0	1	2	1	0	2	2	0	0	1	0	0	0	0	0	2	0	2	1
795	0	0	2	0	0	1	1	1	1	1	1	0	0	0	0	0	0	1	1	0	0	1	0	2	0	0	0	1	2	2	0	0	0	0	0	1	1	2	0	0	0	1	1	0	1	2	0	0	1
796	0	1	2	0	0	2	2	0	2	0	0	0	2	1	1	0	0	1	2	0	2	0	0	2	0	0	0	2	2	2	2	2	2	0	0	0	2	0	0	0	0	0	0	1	0	0	0	2	0
797	1	2	0	0	0	0	2	0	1	0	0	0	2	2	2	0	1	1	1	1	2	0	0	2	0	0	0	2	2	2	0	1	1	0	0	1	2	0	0	0	0	0	1	0	0	1	0	1	1
798	0	1	1	0	1	2	2	1	1	0	0	0	0	0	0	0	1	1	1	1	1	0	0	2	0	1	0	2	2	1	1	1	1	1	1	1	1	0	0	0	0	0	0	0	0	0	0	1	1
799	0	1	1	0	1	2	1	2	0	0	1	0	0	0	0	0	2	0	2	0	2	0	1	1	0	0	0	2	2	2	0	1	2	0	0	2	1	2	0	0	0	0	1	0	1	0	0	1	0
800	0	2	1	0	0	0	2	2	0	0	0	1	0	0	1	0	1	1	1	2	1	0	0	2	0	0	0	0	2	2	0	2	1	0	0	2	1	1	1	1	1	0	0	0	0	1	0	1	0
801	0	0	1	0	0	1	1	2	0	0	0	0	0	0	0	0	0	2	0	1	0	0	0	2	0	0	0	1	1	1	0	2	1	0	1	2	1	0	1	0	0	0	1	0	1	0	0	1	1
802	1	2	1	0	0	0	2	0	2	0	0	0	0	0	0	0	0	1	1	1	2	0	1	1	0	0	0	2	1	0	1	1	1	1	1	1	1	1	0	0	0	0	0	0	0	0	0	1	2
803	0	1	1	0	1	2	2	1	2	0	0	0	2	2	2	0	1	1	1	1	2	0	0	2	0	0	0	2	2	2	0	2	2	0	0	0	1	0	0	1	0	0	0	1	0	1	1	1	2
804	1	2	0	0	0	0	1	1	1	1	1	1	1	0	0	0	2	2	1	0	2	0	0	2	0	0	0	2	2	2	0	0	0	1	1	2	1	0	0	1	0	1	0	0	2	0	0	2	0
805	1	2	0	0	0	1	2	1	1	0	0	0	0	0	0	0	2	0	2	0	2	0	0	2	0	0	1	2	2	2	0	1	1	1	0	1	2	0	0	0	0	0	0	0	0	0	0	2	0
806	1	1	1	0	1	1	2	2	0	1	1	0	0	0	0	0	0	0	2	0	2	0	1	1	0	0	0	1	2	2	0	1	1	1	1	2	1	0	0	0	1	1	1	0	1	0	0	1	0
807	0	1	1	0	0	1	2	2	0	0	1	1	2	1	1	0	1	0	2	0	1	0	0	2	0	0	0	2	2	2	1	1	1	1	1	2	1	0	0	1	0	1	0	0	2	1	1	2	1
808	1	1	1	0	0	1	2	2	0	0	0	0	0	0	0	0	0	1	1	1	1	0	0	2	0	0	0	2	2	2	0	1	2	1	0	1	1	0	0	0	0	1	1	0	1	0	1	0	2
809	1	2	1	0	0	0	1	1	1	0	1	1	0	0	1	0	1	1	1	2	1	2	0	2	0	0	0	2	2	2	1	0	0	0	1	2	1	0	0	1	0	0	0	0	1	0	0	2	0
810	0	1	2	0	0	2	1	2	0	0	1	0	1	1	1	0	1	1	1	1	1	1	0	2	0	0	0	2	2	2	2	1	1	0	0	2	2	0	0	0	0	0	0	0	0	1	0	1	1
811	1	0	2	0	0	1	1	1	1	0	0	1	1	0	0	1	1	1	1	1	1	0	1	1	0	0	0	2	1	1	2	1	2	0	0	2	1	0	0	0	0	2	2	0	1	1	0	1	1
812	0	2	1	0	0	1	2	2	0	0	1	0	1	1	1	0	0	1	1	0	1	0	0	2	0	0	1	2	2	2	1	2	2	0	1	1	1	0	0	0	0	0	0	2	0	2	0	2	0
813	0	1	2	0	0	0	1	2	0	0	1	0	0	0	0	0	2	1	1	0	2	1	0	2	0	1	0	1	2	2	1	1	1	0	0	1	1	0	0	2	0	1	1	0	1	2	0	1	1
814	1	2	0	0	0	0	2	1	2	0	0	0	0	0	0	0	2	2	1	1	1	0	0	2	0	0	1	2	2	2	0	2	2	0	0	0	1	0	0	2	0	0	0	1	0	1	1	2	1
815	0	2	0	0	0	1	1	1	1	0	0	0	1	1	1	0	0	2	0	1	1	0	1	1	0	0	0	0	2	2	0	1	1	0	0	1	1	0	0	2	0	0	0	0	0	0	0	2	0
816	0	1	1	0	1	1	2	2	0	0	1	0	0	0	0	0	1	0	1	1	1	0	1	1	0	0	0	2	2	2	0	2	2	0	0	1	1	1	0	1	0	0	0	0	0	0	0	2	1
817	0	2	0	0	0	0	2	1	2	0	0	1	1	0	0	1	2	0	2	1	1	0	0	2	0	1	0	2	2	1	1	1	2	1	0	2	0	0	0	2	1	1	1	0	0	0	0	1	2
818	0	2	1	0	0	0	2	1	1	0	0	1	2	1	1	0	1	2	0	1	1	0	1	1	0	1	0	1	1	1	0	1	1	0	0	0	1	0	0	1	0	1	1	0	2	2	0	2	2
819	0	1	1	0	0	0	1	2	0	0	1	2	2	1	1	0	1	0	2	0	2	1	0	2	0	0	0	2	1	1	2	1	1	0	0	2	2	0	0	1	0	0	0	1	1	0	0	1	1
820	0	1	2	0	0	2	2	2	0	0	0	0	1	1	1	0	0	0	2	0	2	0	0	2	0	0	0	1	2	2	1	0	0	1	0	2	1	0	0	1	0	0	0	0	0	0	0	1	0
821	0	0	2	0	1	2	1	2	0	0	1	0	0	0	0	0	0	1	1	0	1	0	1	1	1	1	0	2	1	1	1	1	1	2	0	2	1	0	1	0	0	0	0	0	1	0	0	2	0
822	0	1	1	0	0	0	1	2	0	0	0	0	0	0	0	0	1	1	1	1	1	0	0	2	0	1	0	2	2	1	1	0	0	0	0	2	2	0	0	1	0	0	0	1	0	0	1	2	1
823	1	0	2	0	0	1	2	2	0	0	1	0	1	1	1	0	1	1	1	2	1	0	0	2	0	0	0	2	2	2	1	1	1	0	0	2	2	0	1	0	0	1	0	0	0	0	0	1	0
824	0	0	2	0	0	2	1	1	1	0	0	1	1	0	0	1	1	1	1	1	1	0	1	1	0	1	0	1	1	1	1	1	1	0	0	1	2	0	0	0	0	0	0	0	0	0	0	2	0
825	1	2	0	0	0	0	2	0	2	0	0	0	1	1	1	0	2	1	1	0	2	0	0	2	0	0	0	2	2	2	0	2	2	1	2	2	1	0	1	0	0	0	0	0	0	2	1	0	2
826	0	1	1	0	0	2	2	2	0	0	0	1	1	0	0	1	2	0	2	1	2	0	1	1	1	2	0	2	2	2	1	0	1	0	0	2	1	1	0	1	0	0	0	0	0	0	1	0	2
827	1	2	1	0	0	1	2	1	1	0	1	1	1	0	0	1	2	0	1	0	1	0	0	2	0	1	0	1	1	1	2	2	2	0	0	0	1	0	0	1	1	1	0	0	0	1	0	2	1
828	0	2	0	0	0	0	2	2	0	0	0	1	1	0	0	1	0	1	1	2	1	0	1	1	1	1	0	1	2	2	0	1	2	2	0	1	1	0	0	0	0	0	0	0	0	0	0	2	0
829	0	1	2	0	0	2	2	1	1	0	0	0	1	0	0	0	1	2	0	1	0	0	0	2	0	2	0	1	2	2	0	1	2	0	1	2	1	1	1	0	2	1	0	0	0	0	1	1	1
830	1	2	0	0	0	0	2	0	2	0	0	0	0	0	0	0	1	0	2	0	2	0	1	1	1	2	0	2	1	1	2	2	2	0	0	1	1	0	0	1	0	0	0	0	1	1	0	2	0
831	0	1	1	0	1	1	2	2	0	0	1	0	0	0	0	0	0	0	2	0	2	0	0	2	0	0	0	2	2	2	0	2	2	1	1	2	1	1	0	0	0	0	0	1	0	0	0	1	1
832	0	1	1	0	0	1	2	1	1	0	1	1	1	1	1	0	2	2	0	2	1	0	0	2	0	1	0	2	2	2	1	2	2	1	0	1	1	0	0	1	0	0	0	1	0	0	1	0	2
833	0	0	1	0	0	1	1	1	1	1	0	0	1	1	1	0	2	1	2	0	1	0	0	2	0	0	0	1	2	2	0	1	1	1	2	2	1	0	0	0	0	0	0	0	0	0	0	2	1
834	1	1	1	0	0	1	2	0	2	0	0	0	0	0	0	0	1	1	1	1	1	1	0	2	0	0	0	2	1	1	2	2	2	1	0	2	1	0	1	0	1	0	0	0	1	0	0	1	1
835	0	1	2	0	1	1	2	1	1	0	0	0	1	1	1	0	2	0	2	0	2	0	0	2	0	0	0	2	2	2	1	1	2	0	0	2	1	0	0	0	1	0	0	0	0	0	0	1	0
836	1	1	1	0	0	0	2	1	1	0	1	0	0	0	0	0	1	1	1	1	2	1	1	1	1	1	0	2	2	2	1	0	0	0	0	1	2	0	0	0	0	0	0	1	0	1	0	1	2
837	0	0	2	0	1	2	2	2	0	0	0	1	2	1	1	1	2	1	1	1	1	0	0	2	0	1	0	2	2	2	1	1	1	0	0	1	0	0	0	1	0	0	0	0	0	0	0	0	2
838	0	2	1	0	0	1	2	2	0	1	1	0	0	0	0	0	0	2	1	0	1	0	1	1	1	1	0	1	1	1	1	2	2	0	0	1	0	1	0	0	0	0	0	0	0	0	0	1	1
839	1	2	0	0	0	1	2	2	1	0	1	1	1	0	0	1	1	2	0	1	1	0	1	1	1	0	0	2	1	1	1	1	1	0	0	2	1	1	0	0	0	1	1	0	0	1	0	2	0
840	0	2	0	0	0	1	2	2	0	0	0	0	1	0	0	0	2	1	1	1	2	0	0	2	0	0	0	2	1	2	2	2	2	0	0	0	1	0	0	0	0	0	0	0	0	1	0	1	0
841	0	1	2	0	0	0	2	2	0	0	0	1	1	0	0	1	2	1	1	0	2	0	0	2	0	0	0	1	2	2	1	1	1	0	0	1	1	0	1	0	0	0	0	0	0	0	0	0	2
842	0	1	2	0	0	1	1	1	1	0	0	0	1	1	1	0	1	1	1	1	2	0	0	2	0	1	0	2	2	1	0	1	0	0	0	1	2	0	0	0	0	0	0	0	0	0	0	2	0
843	0	2	0	0	0	0	2	2	0	0	0	1	1	0	0	1	2	1	1	0	2	1	1	1	0	0	0	2	2	2	1	2	2	0	0	2	2	0	0	1	0	0	0	0	1	0	0	1	0
844	0	2	1	0	0	2	1	2	0	0	1	0	0	0	0	0	0	2	0	1	0	0	0	2	0	0	1	1	1	1	1	1	1	0	0	2	2	0	0	1	0	0	0	0	0	0	0	2	0
845	1	1	1	0	1	2	2	2	0	0	0	0	0	0	0	0	0	1	2	1	2	0	0	2	0	0	0	1	1	0	2	2	2	0	1	2	1	0	1	0	0	0	0	1	1	0	0	1	1
846	0	0	2	0	0	1	2	2	2	0	0	0	0	0	0	0	1	0	1	1	1	1	0	2	0	0	0	1	2	2	0	1	1	0	1	2	1	0	0	0	0	0	0	0	0	0	0	1	1
847	1	2	1	0	0	2	2	2	0	0	0	2	2	1	1	0	0	2	0	1	2	0	0	2	0	0	0	1	1	1	1	0	0	1	0	2	2	0	0	1	0	0	0	0	1	0	0	2	1
848	0	1	2	0	0	1	1	1	1	1	2	0	1	1	1	0	1	1	1	0	2	0	0	2	0	0	1	2	1	1	1	0	0	0	0	2	1	0	1	0	0	0	0	0	0	0	0	0	2
849	1	1	1	0	0	1	1	2	0	0	2	0	0	0	0	1	0	2	0	1	2	0	0	2	0	0	0	1	2	2	0	1	1	0	0	2	0	1	1	1	0	2	1	0	1	0	0	2	0
850	1	2	2	0	1	1	1	1	0	1	2	0	0	0	0	0	1	1	1	1	1	0	0	2	0	0	0	2	2	1	0	1	2	0	0	2	1	0	0	2	0	0	0	0	0	0	1	0	1
851	0	1	1	0	1	1	1	1	1	0	0	1	1	0	0	1	2	0	2	1	2	0	0	2	0	0	0	2	2	1	0	0	0	1	1	2	2	0	0	0	0	0	0	0	0	0	1	1	1
852	1	2	0	0	0	0	2	0	2	0	0	0	0	0	0	0	2	0	2	0	2	0	0	2	0	0	0	1	1	1	1	1	1	0	0	1	2	0	0	1	0	1	1	0	0	1	0	1	1
853	0	1	1	0	1	2	2	2	0	0	0	1	2	2	2	0	0	2	0	1	0	0	0	2	0	0	0	2	1	1	2	0	0	0	0	2	0	1	1	0	0	0	0	0	0	0	0	1	0
854	0	2	0	0	0	0	2	2	0	0	0	0	0	0	0	0	2	1	1	1	2	0	0	2	0	0	0	2	2	1	1	2	2	0	0	1	1	0	0	0	0	1	0	0	1	1	0	1	1
855	0	1	2	0	0	1	2	1	1	1	0	0	0	0	0	0	1	2	0	1	1	1	0	2	0	1	0	1	1	1	2	1	2	2	2	2	1	0	1	0	1	0	0	0	0	0	0	0	2
856	1	1	1	0	1	1	2	1	1	0	0	0	0	0	0	0	2	0	2	1	2	0	0	2	0	0	0	2	2	1	1	1	1	0	1	1	1	0	0	1	0	0	0	0	0	0	0	2	2
857	0	1	1	0	0	1	2	1	1	0	0	0	0	0	0	0	1	1	1	1	1	0	0	2	0	1	0	1	2	2	1	1	1	1	0	2	1	0	0	1	0	1	1	0	1	0	1	1	1
858	1	1	1	0	0	1	2	2	0	0	0	1	0	0	0	0	0	1	1	1	2	0	0	2	0	0	0	2	2	2	1	2	2	1	1	1	0	0	1	0	1	0	0	0	0	0	0	1	2
859	0	2	1	0	0	1	2	1	2	0	0	0	1	1	1	0	1	2	1	1	1	0	1	1	0	0	0	2	2	1	1	1	1	1	2	2	1	0	0	1	0	1	1	0	1	1	0	1	1
860	1	2	1	0	0	0	2	2	0	0	0	1	1	0	0	0	2	0	2	0	2	0	0	2	0	1	0	1	2	2	1	1	1	1	0	1	2	0	0	1	0	1	0	0	0	0	0	1	1
861	0	2	0	0	0	0	1	2	0	0	1	0	1	1	0	0	1	2	1	0	2	0	0	2	0	0	0	2	2	2	2	2	2	0	0	1	1	0	0	1	1	0	0	1	0	0	0	2	0
862	0	0	2	0	1	2	2	2	1	0	0	1	1	1	1	0	1	1	1	1	1	0	0	2	0	0	0	1	1	1	0	0	1	1	0	2	0	0	0	2	1	0	0	0	1	0	0	0	2
863	0	2	0	0	0	0	2	2	1	0	0	0	0	0	0	0	1	0	1	2	1	1	0	2	0	0	0	2	2	1	0	1	2	0	0	2	1	0	0	1	0	0	0	0	0	1	0	1	1
864	0	0	2	0	1	1	2	1	1	0	0	0	0	0	0	0	1	1	1	1	1	0	0	2	0	0	0	2	2	2	1	1	1	1	1	1	2	0	0	0	1	0	0	0	0	0	0	2	0
865	1	1	1	0	0	1	2	2	1	0	0	1	1	0	0	1	1	0	2	0	2	0	1	1	1	1	1	1	2	2	0	2	2	1	0	1	1	0	0	0	0	1	0	0	1	0	0	2	0
866	1	1	1	0	0	1	1	2	1	0	0	0	2	2	2	0	1	2	0	1	1	0	0	2	0	0	0	0	1	2	1	2	2	0	1	1	1	1	0	0	0	0	0	0	0	0	0	1	1
867	1	0	2	0	1	1	2	1	1	0	0	0	1	1	1	0	2	0	2	1	1	0	0	2	0	0	0	2	2	2	1	1	1	2	1	1	1	0	0	1	0	0	0	0	0	0	0	0	2
868	0	1	1	0	1	1	2	2	1	0	0	0	0	0	0	0	2	0	2	0	2	0	0	2	0	0	0	2	2	2	1	1	1	2	1	1	2	0	0	0	0	0	0	0	0	2	0	0	2
869	1	1	2	0	0	2	2	0	1	0	1	1	2	1	2	0	1	1	1	1	2	0	0	2	0	0	0	1	1	1	1	1	1	1	0	0	1	0	0	0	0	0	0	0	0	0	0	1	1
870	0	1	2	0	1	1	2	2	1	0	0	1	2	1	1	1	1	2	0	1	0	0	0	2	0	0	0	1	1	1	1	0	0	0	0	2	2	0	0	1	0	0	0	1	1	0	0	1	2
871	0	1	1	0	0	1	2	0	2	0	0	1	2	1	1	1	0	1	1	1	1	0	1	1	1	1	0	1	1	1	2	0	2	0	0	2	2	0	0	0	0	0	0	0	1	0	0	2	1
872	0	1	1	0	0	1	2	0	1	0	1	1	1	0	0	1	0	1	1	0	1	0	0	2	0	1	0	2	2	2	2	1	1	0	0	2	1	1	1	0	2	0	0	1	1	1	0	2	0
873	1	0	2	0	0	1	1	1	1	0	0	0	1	1	1	0	2	1	2	0	1	0	0	2	0	0	0	2	2	2	1	1	1	0	0	2	2	0	0	0	0	0	0	0	0	2	0	2	1
874	0	2	0	0	0	1	1	1	1	0	0	0	2	1	1	0	2	0	1	0	2	0	0	2	0	0	0	2	2	2	2	1	1	0	0	1	1	0	0	0	0	0	0	0	0	2	0	1	1
875	0	2	0	0	0	0	2	2	0	0	1	0	0	0	0	0	1	1	1	0	1	1	0	2	0	1	0	2	0	0	2	2	2	0	0	2	1	0	0	2	0	0	0	1	0	0	0	2	0
876	0	2	0	0	0	1	2	0	2	0	0	0	0	0	0	0	0	1	1	1	2	1	0	2	0	0	0	2	2	2	0	1	1	1	1	2	2	1	0	0	0	1	1	0	1	0	0	1	1
877	0	1	1	0	0	0	1	2	0	0	1	0	0	0	0	0	1	2	1	0	2	0	0	2	0	0	0	2	2	1	1	2	2	0	0	2	1	0	0	0	0	0	0	0	0	0	1	1	1
878	1	2	0	0	1	1	2	2	0	1	1	0	0	0	0	0	2	2	0	2	2	0	0	2	0	0	0	2	2	2	1	1	1	0	0	2	0	0	0	2	1	0	0	0	0	1	1	0	2
879	0	2	1	0	0	1	2	2	1	0	1	0	0	0	0	0	2	1	1	1	2	0	0	2	0	0	0	2	2	1	1	1	1	1	2	2	2	0	0	2	1	0	0	0	0	0	0	1	0
880	0	1	2	0	0	2	2	1	1	0	0	0	0	0	0	0	1	0	2	0	2	1	0	2	0	0	0	2	2	2	0	1	1	1	2	2	2	0	0	1	0	1	1	0	1	1	1	0	2
881	1	2	1	0	0	1	1	1	1	0	1	1	1	0	0	0	1	1	1	1	1	0	0	2	0	1	0	2	2	2	2	2	2	2	0	1	0	1	0	1	0	0	0	1	2	0	0	1	1
882	1	1	1	1	0	1	2	2	1	0	1	1	2	2	2	0	2	1	2	0	1	0	1	1	1	1	1	1	1	1	1	1	1	1	0	2	1	0	1	0	0	0	0	0	0	1	1	1	1
883	1	1	1	0	0	0	2	2	0	0	0	0	0	0	0	0	1	1	1	1	1	0	0	2	0	0	0	1	2	2	0	1	1	0	0	1	1	1	0	0	0	1	1	0	1	2	0	1	1
884	1	0	2	0	1	1	2	1	0	0	1	1	1	1	1	0	2	0	1	0	1	0	1	1	1	1	0	1	2	2	1	1	2	0	0	2	1	0	0	0	0	1	1	0	0	0	1	1	1
885	0	0	1	0	0	0	2	2	1	0	1	0	0	0	0	0	1	1	1	1	2	1	0	2	0	0	0	1	2	2	0	1	1	2	1	1	2	0	0	1	0	0	0	2	0	0	1	0	1
886	1	1	1	0	0	1	2	0	2	0	0	1	1	1	1	0	2	0	2	0	2	0	1	1	0	0	0	2	2	2	1	1	1	0	0	1	1	1	0	1	0	0	0	0	0	0	0	0	2
887	0	0	2	0	1	2	2	1	1	0	1	0	1	1	1	0	1	0	2	0	2	0	0	2	0	0	0	2	2	2	2	0	0	0	0	2	2	0	0	1	0	0	0	1	1	0	0	1	1
888	1	2	0	0	0	0	2	1	2	0	0	0	0	0	0	0	2	0	2	0	2	1	0	2	0	0	0	2	2	2	0	1	1	1	2	2	1	0	0	2	0	1	0	0	1	1	0	2	0
889	1	0	2	0	1	2	2	1	2	0	0	0	0	0	0	0	2	0	2	1	2	0	0	2	0	1	0	1	2	2	0	2	2	0	0	0	1	0	1	0	0	0	0	1	0	0	0	2	0
890	1	1	1	0	0	1	2	2	1	0	0	1	2	1	1	0	1	0	2	1	2	0	0	2	0	0	1	2	2	2	0	1	1	1	1	2	2	1	0	0	0	1	0	0	1	0	0	2	1
891	1	2	0	0	0	0	2	1	1	0	0	0	0	0	0	0	0	0	2	0	1	0	1	1	1	1	0	2	2	2	0	2	2	0	0	2	1	0	0	0	0	0	0	0	0	0	0	2	0
892	0	2	1	0	0	1	2	1	0	0	1	1	2	1	1	1	2	0	2	0	2	1	0	2	0	1	0	2	2	2	1	1	1	0	0	2	2	1	0	0	0	0	0	0	0	0	0	1	0
893	0	2	2	0	0	1	2	2	0	0	0	1	1	0	0	1	1	1	2	1	2	0	2	0	0	0	0	2	2	2	1	1	1	0	0	2	1	0	0	0	0	1	1	0	1	0	0	2	0
894	1	1	1	0	0	1	2	1	1	0	1	0	2	2	2	0	2	0	1	0	2	0	1	1	0	1	0	2	2	2	0	1	1	0	0	2	1	0	0	1	1	0	0	0	1	0	1	0	2
895	0	2	1	0	0	1	2	0	2	0	0	1	0	0	1	0	1	2	0	1	0	0	1	1	0	0	0	1	1	1	0	0	0	0	0	1	1	1	0	1	0	0	0	0	1	0	0	2	0
896	1	2	0	0	0	0	2	1	1	0	0	1	0	0	0	0	1	2	0	0	1	0	0	2	0	0	0	2	2	1	0	0	0	0	1	2	2	0	0	1	0	1	1	0	0	0	0	1	1
897	1	1	2	0	0	2	1	2	0	0	1	2	2	0	0	1	1	1	1	1	1	0	0	2	0	0	0	1	2	2	1	1	2	0	0	2	2	0	0	0	0	0	0	0	0	1	0	2	0
898	1	0	1	0	0	1	2	2	0	0	0	1	0	0	0	0	1	0	2	0	2	0	0	2	0	0	0	2	1	1	1	1	1	0	0	1	2	0	0	0	0	0	0	0	0	0	0	0	2
899	0	0	2	0	1	2	2	2	2	0	0	0	0	0	0	0	2	1	1	1	2	0	0	2	0	0	0	0	2	1	0	0	1	1	0	2	1	0	0	1	0	0	0	0	0	1	0	1	0
900	0	2	1	0	0	2	1	2	0	0	1	0	0	0	0	0	1	1	1	0	2	0	0	2	0	0	0	1	1	1	1	1	1	0	0	2	2	0	0	0	0	1	1	0	1	0	0	1	1
901	1	1	2	0	0	0	2	2	0	0	0	0	1	0	0	0	1	1	1	1	1	0	0	2	0	0	0	2	1	2	2	2	2	1	0	1	2	1	1	0	1	0	0	1	2	0	0	0	2
902	1	1	1	0	0	1	1	1	2	0	0	1	1	1	2	0	1	1	1	1	2	0	0	2	0	0	0	1	2	2	1	0	0	0	0	1	2	0	0	0	0	1	1	0	1	1	0	2	0
903	1	1	1	0	0	1	1	1	1	0	1	1	2	2	2	0	2	0	2	1	2	0	0	2	0	0	0	2	2	2	2	1	1	1	1	1	1	0	0	2	0	0	0	0	1	0	0	2	1
904	0	0	2	0	0	1	2	2	0	0	0	1	1	0	0	1	1	2	0	1	1	0	0	2	0	1	0	1	2	1	1	1	2	2	2	2	1	0	0	2	0	1	0	0	0	0	0	2	0
905	1	0	2	0	1	2	1	1	1	1	1	0	1	1	1	0	2	0	2	0	2	0	0	2	0	0	0	1	2	2	0	0	0	0	1	2	0	0	0	1	1	1	1	0	1	1	0	2	1
906	1	0	2	0	1	1	1	1	1	0	0	0	1	1	1	0	1	0	2	0	2	0	0	2	0	0	0	2	1	1	1	1	1	0	1	2	1	0	0	1	0	1	0	0	2	1	0	1	1
907	0	0	2	0	0	2	1	1	1	0	1	0	2	2	2	0	1	2	1	0	1	0	1	1	0	0	0	2	2	2	0	1	2	2	0	1	1	0	0	0	0	1	0	0	0	0	0	1	1
908	0	2	0	0	0	0	2	2	0	0	0	0	1	1	1	0	1	2	0	1	2	0	2	0	0	0	0	1	2	2	1	1	1	0	1	2	2	0	0	1	0	1	1	0	1	0	0	1	1
909	1	1	2	0	1	1	1	2	0	0	1	0	1	1	1	0	0	2	0	0	1	0	1	1	1	1	0	1	2	2	1	0	0	0	1	2	2	0	0	1	0	0	0	0	1	0	0	1	0
910	0	2	0	0	0	0	1	1	1	0	0	0	0	0	0	0	1	2	0	2	1	0	0	2	0	0	0	2	1	1	1	2	2	0	0	1	1	1	0	1	0	1	1	0	1	0	0	2	1
911	0	1	2	0	1	1	1	1	0	0	2	0	0	0	0	0	0	1	1	1	2	0	0	2	0	0	0	2	2	2	2	1	2	2	1	1	1	0	0	1	0	0	0	0	0	1	0	2	0
912	0	2	1	0	0	0	2	1	1	0	0	0	1	1	0	0	0	0	1	1	2	0	0	2	0	0	0	2	2	2	0	1	1	0	1	2	1	0	0	1	0	1	1	0	1	1	1	0	1
913	0	0	2	0	0	2	2	0	2	0	0	0	0	0	0	0	1	1	1	0	2	0	0	2	0	0	0	2	2	2	1	1	1	0	0	1	1	0	0	0	0	0	0	0	0	0	0	2	2
914	1	1	2	0	0	0	1	0	2	0	0	0	1	1	1	0	2	1	1	1	1	0	2	0	0	0	0	2	2	2	0	0	0	0	0	2	2	0	0	0	0	0	0	0	0	1	1	1	1
915	1	2	0	0	0	0	1	2	0	0	1	1	1	0	0	0	0	1	1	0	1	0	1	1	1	1	0	1	2	2	0	0	1	1	0	2	2	0	0	0	0	0	0	0	2	1	0	1	0
916	0	2	0	0	0	0	2	0	2	0	0	0	0	0	0	0	2	1	1	1	2	1	0	2	0	0	0	2	2	2	0	2	2	0	0	2	1	0	0	0	0	0	0	0	0	2	0	1	2
917	1	0	2	0	2	2	2	1	2	0	0	0	0	0	0	0	1	1	1	2	1	0	0	2	0	0	0	1	2	2	0	1	2	1	0	2	2	0	0	1	0	0	0	1	1	0	0	0	1
918	0	2	0	0	0	1	2	0	1	0	1	1	2	1	1	0	0	2	0	1	0	1	0	2	0	0	0	2	2	2	1	1	2	1	0	1	2	0	0	0	0	0	0	0	0	0	0	0	2
919	1	0	2	0	0	1	2	1	1	0	0	2	1	1	2	0	2	0	2	0	2	0	0	2	0	0	0	2	2	2	1	0	1	0	0	2	1	1	1	0	0	0	0	1	2	0	0	0	2
920	1	2	1	0	0	1	2	1	1	0	0	0	0	0	0	0	0	0	2	0	2	0	0	2	0	0	0	2	2	2	0	1	1	2	1	1	0	1	0	1	0	0	0	0	0	0	0	0	2
921	0	0	2	0	1	2	2	2	0	0	0	0	0	0	0	1	0	0	2	0	2	0	0	2	0	0	0	2	2	2	0	2	2	0	0	1	2	0	0	2	0	1	0	0	1	0	0	1	1
922	1	1	2	0	0	2	2	2	0	0	1	0	0	0	0	0	0	0	2	0	2	0	1	1	1	1	0	1	2	2	0	1	1	0	0	1	1	0	0	1	0	0	0	0	0	0	1	1	1
923	0	0	1	0	0	0	2	2	0	0	0	1	1	0	0	1	1	0	2	0	2	1	0	2	0	0	0	2	1	1	1	1	1	0	0	2	1	1	1	1	1	0	0	1	1	0	0	0	2
924	0	2	1	0	0	0	1	2	1	0	0	0	1	1	1	0	1	2	0	0	0	0	0	2	0	0	0	2	2	2	2	1	1	0	1	2	1	1	0	0	0	1	1	0	1	1	0	2	0
925	0	1	1	0	0	1	1	0	2	0	0	0	0	0	0	0	1	0	2	0	2	0	1	1	0	0	0	2	2	2	2	1	1	1	1	1	0	0	0	1	0	0	0	0	0	0	0	2	0
926	0	0	2	0	0	2	2	2	0	0	0	1	2	1	1	0	0	2	1	0	1	0	0	2	0	0	0	2	2	2	2	2	2	0	0	1	0	0	0	1	0	1	1	0	0	0	0	1	1
927	0	0	2	0	1	2	2	1	2	0	0	0	1	1	1	0	1	1	1	1	1	1	0	2	0	0	0	1	2	2	0	0	0	0	0	2	0	1	1	0	0	0	0	0	1	1	0	2	0
928	1	0	2	0	0	2	2	1	1	0	0	0	0	0	0	0	2	1	2	1	2	0	0	2	0	0	1	2	2	2	0	2	2	0	0	0	1	0	0	0	0	0	0	0	0	0	1	1	1
929	0	1	1	0	0	1	1	2	1	0	0	0	1	1	1	0	0	0	2	0	2	0	0	2	0	0	0	2	1	1	2	2	2	1	0	1	2	0	0	0	0	0	0	0	0	0	0	2	2
930	0	0	2	0	2	2	1	1	1	1	2	0	0	0	0	0	2	1	1	1	1	0	0	2	0	0	0	1	2	2	1	2	2	0	0	1	1	0	0	1	0	0	0	0	0	0	0	0	2
931	0	0	2	0	0	1	1	1	1	0	0	2	2	0	0	1	2	0	1	0	2	0	0	2	0	0	0	2	2	1	0	1	1	0	0	2	2	0	0	1	0	0	0	0	1	0	0	2	0
932	1	1	2	0	0	1	2	0	2	0	0	0	1	1	1	0	0	1	1	1	1	0	0	2	0	1	0	1	2	2	0	1	2	2	0	1	1	0	0	2	0	0	0	0	0	0	0	1	1
933	0	1	1	1	0	1	1	2	1	0	0	1	1	0	0	1	2	1	2	1	2	0	0	2	0	0	0	2	2	2	0	1	1	0	0	2	1	0	1	0	0	0	0	0	0	2	0	2	0
934	0	2	0	0	0	0	2	1	1	0	0	0	0	0	0	0	0	2	0	1	0	0	0	2	0	0	0	2	1	1	1	2	2	1	2	2	2	1	0	0	0	0	0	0	0	1	0	0	1
935	0	0	2	0	0	1	1	1	1	1	2	1	1	0	0	0	0	1	1	2	1	0	0	2	0	0	0	2	2	2	0	1	1	0	0	1	1	0	0	2	0	0	0	0	0	0	1	0	2
936	1	2	1	0	0	2	2	2	0	0	0	1	1	0	0	1	2	1	1	1	2	2	0	2	0	0	0	2	1	1	2	0	2	1	0	2	1	1	0	0	0	1	1	0	1	1	0	1	1
937	1	1	1	0	0	1	2	2	0	0	0	0	1	1	1	0	1	2	0	1	0	0	0	2	0	0	0	2	2	2	0	1	0	0	1	2	1	0	1	0	0	1	1	0	1	1	0	2	1
938	0	2	0	0	0	0	2	0	2	0	0	0	2	1	1	0	1	0	2	0	2	0	0	2	0	0	0	2	2	2	2	1	1	1	0	0	2	0	0	0	0	1	1	0	0	0	0	1	1
939	1	1	1	0	0	2	0	2	1	0	0	0	0	0	0	0	1	0	2	1	2	0	0	2	0	0	0	1	1	1	2	1	1	2	1	1	2	0	0	1	0	0	0	0	0	1	0	2	1
940	0	1	0	0	0	1	2	2	0	0	0	0	0	0	0	0	1	1	1	1	2	0	0	2	0	0	0	1	2	2	0	0	1	1	0	2	1	0	0	0	0	0	0	1	0	0	0	1	1
941	1	1	2	0	0	2	2	1	1	0	0	0	2	2	2	0	1	1	2	1	2	0	0	2	0	0	0	1	2	2	0	1	1	0	0	2	1	0	1	0	0	0	0	0	0	0	0	1	1
942	0	1	2	0	1	1	2	2	1	0	1	1	1	0	0	1	2	1	1	1	1	0	1	1	0	1	0	1	2	2	1	1	1	1	1	1	0	1	0	0	0	0	0	0	0	0	0	2	0
943	1	1	2	0	0	2	2	1	1	0	0	0	0	0	0	0	1	1	1	0	1	1	0	2	0	0	0	2	2	2	1	1	1	0	0	1	2	0	0	0	0	1	1	0	1	1	0	2	0
944	0	1	1	0	0	1	2	0	1	0	1	0	0	0	0	0	1	2	0	0	0	1	1	1	0	0	0	2	2	2	1	1	1	0	0	2	1	1	1	0	1	0	0	0	0	1	0	2	1
945	1	2	0	0	0	0	1	1	1	0	1	0	0	0	0	0	1	1	1	1	2	0	0	2	0	0	0	2	2	1	0	1	1	1	1	2	2	0	0	1	0	0	0	0	0	2	0	2	0
946	0	1	1	0	0	1	2	1	0	0	0	1	2	2	2	0	0	2	0	1	1	0	0	2	0	0	0	2	2	2	2	2	2	1	0	1	0	0	0	1	0	0	0	0	0	0	0	2	0
947	1	2	1	0	0	1	2	2	0	0	0	1	2	1	1	0	1	0	1	2	1	0	0	2	0	1	0	2	1	1	2	2	2	0	0	1	2	0	0	0	0	1	1	0	0	2	0	1	0
948	1	0	2	0	0	2	1	1	2	0	0	1	2	1	1	0	0	1	2	1	2	0	0	2	0	1	0	2	2	2	2	2	2	0	1	1	2	0	0	1	0	0	0	0	0	2	0	0	2
949	1	0	2	0	0	1	2	1	1	0	0	0	1	1	1	0	2	1	2	1	2	0	0	2	0	0	0	0	1	2	1	0	0	0	0	2	1	0	1	0	0	0	0	0	1	0	0	2	0
950	1	0	2	0	0	2	1	2	1	0	0	1	1	0	0	1	1	1	1	1	1	0	1	1	0	0	0	2	1	1	2	2	2	0	0	1	1	0	0	1	0	0	1	0	1	0	1	1	1
951	0	0	2	0	0	1	2	2	0	0	0	0	0	0	0	0	1	1	1	2	1	0	1	1	1	0	0	0	2	2	0	1	2	1	1	1	1	0	0	0	1	0	0	1	1	1	0	1	1
952	0	1	1	0	1	2	2	2	0	0	0	0	1	0	0	0	2	0	2	1	2	0	0	2	0	1	0	2	2	2	0	1	0	1	0	2	2	0	0	0	0	1	1	0	0	0	1	1	1
953	1	2	1	0	0	2	1	1	0	1	2	0	0	0	0	0	1	1	1	1	1	0	0	2	0	0	0	1	1	0	2	2	2	1	0	1	1	0	0	2	0	0	0	0	0	0	0	2	0
954	0	1	1	0	0	1	1	2	0	0	1	0	0	0	0	0	0	2	0	1	0	0	1	1	1	2	0	2	2	1	0	1	1	0	0	1	1	0	0	1	0	0	0	1	1	1	0	2	0
955	0	2	1	0	0	1	0	2	0	0	2	0	0	0	0	0	0	0	2	1	2	0	1	2	0	0	0	1	1	1	1	1	2	2	2	2	2	0	0	0	0	0	0	0	0	0	0	1	1
956	1	0	2	0	1	2	1	1	1	0	1	0	0	0	0	0	2	0	1	0	1	0	0	2	0	0	0	2	2	2	0	2	2	0	1	2	0	0	1	0	1	1	0	0	0	1	0	0	1
957	1	2	1	0	0	2	1	2	0	0	1	0	0	0	0	0	2	0	2	1	2	0	0	2	0	1	0	2	2	1	0	2	2	1	0	2	1	0	0	0	0	1	1	0	0	1	0	2	0
958	0	2	0	0	0	1	2	1	1	0	1	2	2	2	2	0	1	1	1	1	0	0	0	2	0	0	0	1	2	2	0	1	1	0	0	1	1	1	1	1	1	1	0	0	2	0	0	1	0
959	0	2	1	1	0	1	2	2	0	0	1	1	2	1	1	1	1	2	1	0	2	0	0	2	0	0	0	1	2	2	1	1	1	0	0	2	1	0	0	0	0	1	0	0	0	1	0	1	1
960	1	1	1	0	0	0	2	0	1	0	2	1	1	1	1	0	1	1	1	1	1	0	0	2	0	0	2	2	2	2	1	0	0	1	2	2	2	0	0	0	1	0	0	0	0	0	1	1	1
961	0	1	1	1	1	2	1	1	1	0	1	0	1	0	0	0	1	1	1	0	1	0	0	2	0	0	0	2	2	2	1	1	1	1	0	0	1	1	0	0	0	0	0	0	0	1	1	1	1
962	1	1	2	0	0	0	2	1	1	0	1	0	0	0	0	0	1	1	1	1	2	0	0	2	0	0	0	2	2	2	0	2	2	1	1	2	1	0	0	0	0	1	1	0	0	2	0	1	1
963	1	2	1	0	0	0	2	1	0	0	0	0	0	0	0	1	0	0	2	0	1	1	0	2	0	0	0	2	2	2	0	2	2	0	0	2	1	0	0	0	0	0	0	0	0	1	0	1	1
964	1	2	0	0	0	0	2	2	0	0	1	0	1	0	0	0	1	2	0	1	0	0	2	0	1	1	0	1	2	2	1	1	2	1	1	2	2	0	1	0	0	1	0	0	0	0	0	2	0
965	0	1	1	0	0	2	1	0	2	0	0	0	0	0	0	0	1	0	1	1	1	0	0	2	0	0	0	2	2	2	1	1	1	0	0	2	1	1	0	0	0	0	0	0	0	0	0	2	0
966	0	1	1	0	0	0	1	1	1	0	0	0	0	0	0	0	1	1	1	1	1	0	0	2	0	1	0	2	2	2	1	1	1	1	0	2	1	0	0	2	0	0	0	0	0	1	0	2	0
967	0	1	2	0	0	0	2	0	2	0	0	0	0	0	0	0	1	0	2	1	2	0	0	2	0	0	0	2	2	2	1	1	1	0	0	2	1	1	0	1	0	0	0	0	0	0	0	1	1
968	1	1	1	0	0	1	2	2	1	0	1	0	1	1	1	0	2	0	2	0	2	0	0	2	0	0	0	2	2	2	1	1	1	1	1	1	1	0	0	1	0	0	0	0	0	1	0	2	1
969	1	1	2	0	1	1	1	0	2	0	0	0	0	0	0	0	1	0	1	0	1	0	0	2	0	1	0	2	2	2	1	1	1	2	1	2	1	0	0	0	0	0	0	0	0	0	0	2	0
970	0	0	2	0	1	1	2	2	1	0	0	1	2	1	1	0	1	0	2	0	2	0	0	2	0	0	0	2	2	2	0	1	1	0	0	1	2	0	0	0	0	0	0	0	0	0	0	0	1
971	1	1	1	0	0	1	2	1	1	0	0	1	0	0	1	0	1	1	1	0	1	0	0	2	0	1	0	1	1	1	1	2	2	0	0	2	1	0	0	2	0	0	0	1	1	0	0	2	0
972	0	1	1	0	0	1	1	1	2	0	0	1	2	1	1	1	1	2	0	1	1	0	1	1	0	0	0	1	2	2	0	2	2	0	0	0	1	0	0	1	0	1	1	0	1	1	0	1	1
973	1	1	2	0	0	1	1	0	2	0	0	0	0	0	0	0	1	2	0	1	1	0	0	2	0	0	0	2	2	2	0	0	1	0	0	2	2	0	0	2	0	0	0	1	0	0	0	0	2
974	1	2	0	0	0	0	1	0	2	0	0	0	0	0	0	0	1	1	1	1	1	0	1	1	1	1	0	1	2	2	0	1	1	0	0	2	1	0	1	0	0	0	0	1	0	0	1	1	1
975	1	2	0	0	0	0	1	0	2	0	0	0	1	1	1	0	1	1	1	1	2	0	0	2	0	0	0	1	2	2	0	1	1	1	0	1	2	0	0	0	0	0	0	0	0	0	0	2	1
976	1	1	1	0	0	0	1	2	0	0	0	0	0	0	0	0	1	1	1	0	2	0	0	2	0	1	0	1	2	2	1	0	0	1	1	2	1	1	0	1	0	1	1	0	0	0	1	1	1
977	1	1	2	0	0	0	1	1	1	0	1	0	0	0	0	0	1	0	1	2	1	0	0	2	0	1	0	2	2	2	2	0	1	2	0	2	1	0	1	0	0	0	0	0	0	0	0	0	2
978	0	0	2	0	0	1	2	1	1	0	0	0	0	0	0	0	1	1	1	1	1	0	0	2	0	0	0	2	2	2	0	0	0	0	0	2	1	1	0	0	0	2	2	0	1	1	1	1	1
979	0	2	1	0	0	0	2	0	1	0	1	1	2	2	2	0	0	1	1	0	0	0	1	1	1	1	1	2	2	2	0	1	1	0	0	1	1	1	0	0	0	0	1	0	1	0	0	1	1
980	0	1	2	0	0	1	1	1	1	0	0	2	2	0	0	1	1	0	2	0	2	0	0	2	0	0	0	2	2	2	0	1	1	1	1	1	1	0	0	1	0	1	0	0	2	0	0	1	1
981	1	0	2	0	1	1	2	1	1	0	0	1	0	0	1	0	1	0	1	0	1	0	0	2	0	0	0	1	1	1	1	1	2	0	0	2	2	0	0	2	0	0	0	0	0	1	0	2	0
982	0	2	0	0	0	1	2	0	2	0	0	0	0	0	0	0	1	0	2	0	2	0	0	2	0	0	0	1	2	2	0	2	2	0	0	1	1	0	0	0	0	0	0	0	1	0	0	1	1
983	1	2	0	0	0	1	2	0	2	0	0	1	1	0	0	1	0	1	1	1	1	0	0	2	0	0	0	2	1	1	1	0	0	0	0	1	1	0	0	1	0	0	0	0	1	1	0	1	1
984	1	2	1	0	0	1	1	1	1	1	1	0	0	0	0	0	1	2	0	1	1	0	1	1	0	0	0	2	2	1	0	0	0	0	0	1	2	0	0	1	0	1	1	0	1	0	1	0	2
985	0	2	1	0	0	1	1	1	1	1	1	0	1	1	1	0	1	1	1	1	1	0	1	1	1	1	0	1	2	2	0	1	1	0	0	2	2	0	0	0	0	0	0	0	0	0	0	1	2
986	0	2	1	0	0	1	2	2	1	0	1	0	2	2	2	0	1	2	0	1	1	0	0	2	0	0	0	1	2	2	1	1	2	0	0	2	2	0	0	1	0	0	0	1	0	0	1	0	2
987	1	1	2	0	0	2	2	0	2	0	0	2	2	0	0	1	0	1	1	0	1	1	0	2	0	0	0	2	2	1	0	0	0	0	0	1	1	0	0	0	0	0	0	1	0	0	1	0	2
988	1	1	1	0	0	1	2	1	1	0	0	0	0	0	0	0	1	0	2	1	2	0	0	2	0	0	1	2	1	1	1	1	1	0	0	2	1	0	0	0	0	0	0	2	0	0	0	1	1
989	1	0	1	0	0	0	2	0	2	0	0	0	0	0	0	0	1	1	1	0	1	0	1	1	1	1	0	2	2	1	1	1	1	0	0	1	1	1	1	0	2	1	1	0	0	1	0	2	0
990	1	1	1	0	0	1	2	2	0	0	0	0	1	1	1	0	2	0	2	0	2	0	0	2	0	0	0	1	1	0	1	1	1	1	1	1	2	0	0	0	0	0	0	0	0	0	1	0	1
991	0	1	1	0	0	0	2	2	0	0	0	0	2	2	2	0	1	1	1	1	1	0	1	1	1	1	0	2	2	2	1	1	1	1	2	2	1	0	0	2	0	1	1	0	1	0	1	1	1
992	0	2	1	0	0	0	2	2	1	0	1	1	1	0	0	0	1	1	1	1	2	0	0	2	0	0	0	1	2	2	1	1	1	1	2	2	0	1	0	0	0	2	2	0	0	1	1	1	1
993	0	1	1	0	0	1	2	1	2	0	0	0	0	0	0	0	0	0	2	0	2	0	0	2	0	0	0	1	2	2	0	2	2	0	0	0	1	0	0	1	0	0	0	0	0	0	0	1	0
994	1	0	2	0	2	2	0	1	1	1	1	0	0	0	0	0	2	0	2	0	2	1	0	2	0	0	0	0	2	1	0	1	1	2	1	1	1	0	0	1	0	1	1	0	0	0	1	1	2
995	0	1	1	0	1	1	2	1	1	0	0	1	2	1	2	0	1	2	0	1	1	0	1	1	1	1	0	1	2	2	0	2	2	0	0	2	1	1	0	0	0	0	0	0	0	0	0	2	0
996	1	1	2	0	1	1	1	2	0	0	0	0	1	0	0	0	1	1	1	1	0	0	0	2	0	0	0	0	2	2	0	2	2	0	1	2	2	0	0	0	0	0	0	0	1	0	0	1	1
997	1	2	0	0	0	0	1	1	0	0	1	0	1	1	1	0	1	1	0	1	0	0	0	2	0	0	0	2	2	2	0	1	2	0	0	2	0	1	0	0	0	0	0	0	1	1	1	1	1
998	0	2	1	0	0	1	1	2	0	0	1	1	1	0	0	1	2	0	1	0	1	0	0	2	0	1	0	1	2	2	1	2	2	1	1	2	2	0	0	1	0	0	0	1	0	0	0	2	0
999	1	0	2	0	2	2	2	1	0	0	1	0	0	0	0	0	1	1	1	0	2	0	0	2	0	0	0	2	2	2	2	1	2	0	0	2	1	0	0	0	0	0	0	1	2	0	0	2	0
1000	0	1	0	0	0	1	2	2	1	0	0	1	1	0	0	1	1	1	1	0	1	0	1	1	0	1	1	1	2	2	0	0	2	0	0	2	1	0	0	0	0	1	0	0	0	1	0	2	1
[truncated: 952 more columns]
