# Supplementary material for: KNN-MDR: a learning approach for improving interactions mapping performances in genome wide association studies
Source: BMC Bioinformatics. 2017 Mar 21;18:184. doi: 10.1186/s12859-017-1599-7 (PMC5361736; doi:10.1186/s12859-017-1599-7)
Supplement: Supplementary file 2 — The data set(s) supporting the results of Table 1. (ZIP 22742 kb) [file 12859_2017_1599_MOESM2_ESM.zip › Nouveau dossier/S54/mkallsimul.dat]

1	1	1	0	0	0	1	1	0	1	0	1	0	2	1	1	0	2	1	0	0	2	0	2	0	0	1	2	2	1	1	1	0	1	1	1	2	1	0	1	0	0	0	0	1	0	1	0	0	1
2	1	0	1	0	0	2	0	0	2	0	0	0	0	0	0	0	2	0	0	0	2	1	2	0	0	0	2	2	1	2	1	1	1	1	1	1	1	0	0	1	0	0	0	1	1	0	0	0	1
3	1	0	0	0	0	1	0	0	2	0	1	0	0	0	0	0	2	2	1	1	2	0	2	0	0	0	2	2	2	2	1	0	0	2	0	2	1	0	0	1	0	0	0	1	0	1	1	0	1
4	0	0	1	1	1	2	2	0	1	0	0	1	2	0	0	0	1	1	0	0	2	0	2	0	0	0	1	2	2	2	0	1	1	1	1	1	2	0	0	2	0	0	0	1	0	0	1	1	2
5	0	0	0	0	0	0	2	0	2	0	1	0	1	2	2	0	1	0	1	1	1	0	2	0	0	2	1	2	1	2	2	1	1	1	1	1	1	0	1	1	0	0	0	2	0	0	0	0	0
6	0	0	0	0	0	2	1	0	2	0	1	1	0	0	0	0	0	1	1	1	2	1	2	0	0	0	1	1	2	2	0	1	1	2	0	2	1	0	0	1	0	0	0	1	1	1	0	0	1
7	1	1	0	0	0	1	1	0	1	0	1	1	1	1	1	0	2	2	1	1	2	2	1	1	1	1	2	2	2	2	1	1	2	1	1	1	0	0	1	0	0	0	0	1	0	1	0	0	0
8	1	0	0	0	0	0	1	0	2	1	0	0	2	2	2	0	1	0	1	2	1	0	1	1	1	1	1	1	2	2	0	1	1	1	1	1	2	0	0	2	0	1	0	1	1	0	1	0	1
9	1	0	0	0	0	2	0	0	1	0	1	1	1	1	1	0	1	0	1	1	2	0	2	0	0	0	2	2	2	2	1	2	2	2	0	2	2	1	0	1	0	2	2	2	1	1	0	1	0
10	0	1	0	0	0	1	2	1	1	0	0	1	0	0	0	0	1	1	0	0	2	1	1	1	1	1	1	1	1	1	0	1	1	1	1	1	0	0	2	1	1	0	0	2	1	0	0	2	2
11	1	0	1	0	0	1	1	0	2	0	0	1	1	1	1	0	2	0	0	0	2	1	1	0	0	0	1	2	1	1	2	2	2	1	0	2	1	0	1	1	0	0	0	2	0	1	1	0	1
12	0	0	0	0	0	0	1	1	2	0	0	0	1	0	0	1	1	1	1	1	1	0	2	0	0	1	0	1	1	1	1	1	2	1	1	2	2	0	1	1	0	0	0	2	0	2	0	0	0
13	0	0	0	0	0	0	1	0	1	0	1	0	0	0	0	0	2	0	0	0	2	1	2	0	0	0	2	2	1	1	1	1	1	1	0	2	1	1	1	1	1	1	1	2	0	1	0	1	0
14	0	0	0	0	0	1	1	0	2	0	0	1	2	2	2	0	1	0	0	0	2	1	2	0	0	0	2	2	2	2	1	2	2	2	0	2	1	0	1	1	0	1	1	1	1	1	0	0	1
15	0	0	0	0	0	2	0	0	1	0	0	0	1	1	1	0	1	1	1	1	2	1	2	0	0	0	1	2	2	2	0	1	2	0	2	1	1	0	1	2	1	0	0	1	0	1	0	0	0
16	1	0	0	0	0	2	1	1	2	0	0	0	0	0	0	0	1	0	0	0	1	0	2	0	0	1	1	2	1	1	1	1	1	2	1	2	1	0	2	0	0	0	0	2	1	2	0	0	1
17	1	0	0	0	0	2	1	0	2	0	0	1	1	1	1	0	2	1	0	1	2	0	2	0	0	0	1	2	2	1	1	2	2	2	0	2	2	0	0	2	0	1	1	1	1	0	0	0	0
18	1	0	0	0	0	1	1	0	1	1	1	1	1	0	0	0	1	0	1	1	1	0	2	0	0	0	0	1	1	0	1	1	1	0	1	1	1	0	2	0	0	0	0	2	0	2	1	0	2
19	1	0	0	0	0	1	1	1	2	0	0	1	0	0	0	0	1	0	0	0	2	1	2	0	0	0	2	2	2	2	1	0	0	1	0	2	2	0	1	1	0	0	0	2	1	0	0	0	1
20	0	0	0	0	0	2	1	0	1	0	0	0	0	0	0	0	0	0	1	1	2	1	2	0	0	0	1	1	2	2	1	1	2	1	1	2	2	1	0	2	1	0	0	1	1	0	0	0	0
21	1	0	0	0	0	0	2	0	0	0	0	0	1	0	0	0	2	2	0	0	2	1	1	1	1	1	1	1	2	2	1	1	1	2	0	2	0	0	2	1	1	1	0	1	0	1	1	0	1
22	1	1	0	0	0	1	1	0	1	0	1	0	0	0	0	0	1	1	0	0	2	0	2	0	0	0	1	1	1	1	0	0	2	1	0	2	1	0	1	2	1	0	0	2	2	0	0	1	0
23	1	0	0	0	0	1	1	0	1	0	0	0	0	0	0	0	1	1	1	1	1	1	2	0	0	1	2	2	2	2	2	2	2	1	0	2	1	0	1	1	0	1	0	1	0	1	0	0	2
24	1	0	0	0	0	1	0	0	2	0	0	1	1	1	1	0	2	2	1	1	2	0	2	0	0	0	1	1	2	2	0	1	1	0	1	1	0	1	1	0	0	0	0	2	0	1	0	1	2
25	1	1	0	0	0	1	2	1	1	0	1	1	1	1	1	0	1	0	1	1	1	1	2	0	0	0	1	1	2	2	0	1	2	1	1	1	2	1	0	1	0	0	0	2	1	1	0	0	1
26	0	0	1	0	0	1	2	0	0	0	0	0	1	1	1	0	1	0	0	0	2	0	1	1	1	1	2	2	2	2	1	2	2	1	1	1	1	0	1	2	1	0	0	2	0	2	0	2	2
27	1	0	0	0	0	2	1	0	2	0	0	1	1	1	1	0	0	1	0	0	2	0	1	0	0	0	1	2	1	1	1	2	2	1	1	2	2	0	1	1	1	0	0	1	0	0	1	0	2
28	0	0	0	0	0	1	1	0	1	0	1	1	2	1	1	0	2	2	0	0	2	1	2	0	0	0	2	2	2	2	1	1	1	2	0	2	0	0	1	0	0	0	0	2	0	0	0	1	1
29	1	0	0	0	0	0	0	0	2	0	0	0	1	1	1	0	0	0	0	1	1	0	1	0	0	0	1	1	2	2	0	1	2	2	0	2	1	0	0	1	0	0	0	1	1	0	0	0	0
30	1	0	0	0	0	1	1	1	2	0	0	1	1	1	1	0	0	0	1	1	2	0	1	0	0	0	0	1	1	0	1	2	2	1	2	2	2	0	0	2	0	1	1	1	1	0	1	1	2
31	1	0	0	0	0	1	2	0	1	1	1	0	1	0	0	1	1	1	2	1	2	0	1	0	0	1	2	2	2	2	0	1	2	1	1	2	2	0	1	1	0	0	0	2	0	0	0	0	1
32	1	0	1	0	0	2	2	0	1	0	0	0	0	0	0	1	1	1	0	0	1	0	2	0	0	0	0	2	2	2	1	0	0	2	0	1	0	1	0	1	0	0	0	1	0	0	0	0	1
33	0	0	0	0	0	1	1	1	2	0	0	0	0	0	0	0	1	1	0	0	2	0	1	0	0	0	2	2	2	2	0	2	2	1	1	1	2	0	1	1	0	0	0	2	0	1	0	0	2
34	0	0	0	0	0	2	1	0	2	0	0	1	1	1	1	0	0	0	2	1	0	1	1	0	0	0	0	2	1	2	2	1	2	2	0	2	0	0	1	1	0	2	2	2	1	1	0	0	1
35	0	0	0	0	0	0	1	0	1	0	1	0	0	0	0	0	1	1	0	0	1	0	2	0	0	0	1	1	2	2	0	2	1	1	0	2	2	0	1	1	0	0	0	2	1	0	0	0	0
36	1	0	1	0	1	1	1	1	2	0	0	1	2	2	2	0	0	0	0	1	1	1	2	0	0	0	1	1	2	2	0	1	2	2	0	2	2	0	1	1	1	0	0	2	0	0	0	0	0
37	0	0	0	0	0	2	2	0	0	0	1	1	1	1	1	0	1	0	1	0	1	0	1	0	0	0	2	2	2	1	0	2	2	2	1	1	1	0	1	1	0	0	0	1	1	0	0	0	1
38	1	0	0	0	0	1	1	0	1	0	1	0	0	0	0	0	1	1	0	0	2	0	1	0	0	0	1	1	1	1	1	2	2	2	1	1	2	0	1	1	0	0	0	2	0	2	0	1	1
39	1	0	0	0	0	1	1	0	1	0	0	0	1	1	1	0	1	0	0	0	2	0	2	0	0	0	2	2	2	2	0	1	1	1	0	2	2	0	2	0	0	0	0	2	0	0	0	0	1
40	0	0	0	0	0	1	0	0	2	0	0	0	0	0	0	0	0	0	0	0	2	1	0	0	0	1	2	2	2	1	0	1	1	1	2	1	1	0	2	1	1	1	1	2	1	0	0	2	2
41	1	0	0	0	0	0	0	0	2	0	0	0	0	0	0	0	0	0	0	0	0	1	1	1	1	1	1	1	2	2	0	2	2	0	2	0	2	0	0	2	0	0	0	2	0	2	0	0	0
42	0	0	0	0	0	0	1	0	2	0	0	1	1	0	0	0	1	0	0	0	1	0	2	0	0	1	2	2	1	1	1	2	2	0	2	1	2	0	1	0	0	0	0	2	0	0	0	1	1
43	0	0	0	0	0	1	1	0	2	0	1	1	2	1	1	0	1	1	0	0	2	0	1	1	1	1	1	1	2	2	0	1	1	2	1	2	1	0	0	2	0	0	0	1	0	0	0	0	1
44	1	0	0	0	0	0	2	0	0	0	1	0	0	0	0	0	2	1	1	1	2	0	2	0	0	0	2	2	2	1	0	2	2	1	1	1	0	0	2	1	1	0	0	2	0	1	0	0	1
45	1	0	1	1	1	1	2	0	0	0	0	0	0	0	0	0	1	0	0	0	2	0	2	0	0	0	0	1	1	1	1	1	1	2	1	1	0	0	2	0	1	0	0	2	2	0	0	0	0
46	0	0	0	0	0	1	1	1	2	0	1	1	2	2	2	0	1	1	1	1	1	0	2	0	0	0	1	1	1	1	0	1	1	1	1	1	2	1	0	1	0	1	1	1	1	1	0	0	1
47	0	0	0	0	0	0	0	0	1	0	0	1	1	1	2	0	0	0	0	0	2	0	2	0	0	0	1	1	2	2	0	1	1	1	0	2	2	0	0	2	0	0	0	1	1	1	1	0	2
48	0	0	1	0	0	2	1	0	1	1	1	1	1	1	1	0	0	1	0	0	2	1	2	0	0	0	1	1	2	2	1	0	0	1	2	2	1	0	2	1	1	0	0	2	0	0	0	0	1
49	0	0	1	0	0	1	0	0	2	0	0	1	2	2	2	0	2	1	0	1	2	0	1	0	0	1	2	2	2	2	2	2	2	1	2	2	2	0	0	2	0	1	1	2	1	1	0	0	1
50	0	0	0	0	0	0	2	1	1	0	1	0	1	0	0	0	2	1	0	0	2	1	2	0	0	1	2	2	2	2	0	1	2	2	0	2	1	1	0	1	0	0	0	2	0	0	0	0	1
51	1	0	1	0	0	2	1	0	1	0	0	1	2	2	2	0	0	0	1	1	0	0	1	0	0	0	1	1	2	2	0	1	1	0	2	0	2	0	0	2	1	1	1	1	1	1	1	1	2
52	0	0	1	1	1	1	1	1	2	0	0	0	0	0	0	0	1	1	1	1	0	0	1	1	1	1	2	2	2	2	2	1	1	0	1	1	2	0	0	2	0	0	0	2	0	0	0	1	0
53	0	0	0	0	0	1	1	0	2	0	0	0	0	0	0	0	1	0	0	1	1	1	1	1	1	1	2	2	2	2	1	2	2	0	1	1	1	0	0	1	1	1	1	2	1	1	0	0	1
54	1	0	1	0	0	1	1	0	2	0	0	0	0	0	0	0	2	1	2	2	1	0	2	0	0	0	1	2	2	2	2	2	2	2	0	2	1	0	1	1	0	0	0	0	0	0	0	0	0
55	0	0	0	0	0	1	2	1	2	0	1	1	2	2	2	0	1	0	1	1	1	1	0	1	1	1	2	2	2	2	0	1	1	2	0	2	2	0	1	1	0	0	0	2	0	0	0	0	0
56	0	0	0	0	0	2	1	0	1	0	1	1	1	1	2	0	1	1	2	2	1	0	2	1	1	2	1	0	2	2	0	1	1	2	0	2	1	0	0	1	0	0	0	1	0	1	0	0	1
57	0	0	0	0	0	1	2	0	2	0	0	0	0	0	0	0	1	1	2	1	2	0	1	1	1	1	1	2	2	2	0	0	0	2	0	2	2	0	0	2	0	0	0	0	0	1	0	1	0
58	1	1	0	0	0	1	1	0	1	0	0	2	2	2	2	0	1	1	0	1	1	0	2	0	0	0	1	1	2	2	0	1	1	1	1	1	0	0	1	1	0	0	0	2	0	0	1	0	1
59	1	0	0	0	0	2	0	0	2	0	1	2	2	1	1	0	1	0	1	1	1	1	1	0	0	0	2	2	2	2	1	1	1	2	0	2	0	0	2	1	1	0	0	2	0	1	0	0	0
60	0	0	0	0	0	0	0	0	2	0	0	0	1	0	1	0	0	0	1	1	2	0	1	0	0	0	1	2	2	1	0	1	1	1	1	1	1	0	1	1	0	2	2	2	0	1	0	0	0
61	1	0	0	0	0	1	2	1	1	0	1	0	0	0	0	0	1	0	1	1	1	1	2	0	0	0	0	2	1	1	1	1	1	2	0	2	1	0	1	1	0	0	0	0	0	1	0	0	1
62	1	0	0	0	0	1	1	0	1	0	0	1	2	2	2	0	1	0	1	1	1	0	2	0	0	0	1	1	2	2	0	2	2	0	1	1	2	0	1	0	0	0	0	2	0	0	0	1	2
63	1	1	1	0	1	1	1	0	1	0	0	0	2	0	0	1	1	1	0	0	1	1	2	0	0	0	1	1	2	2	0	0	0	2	0	2	2	0	0	2	0	0	0	1	0	0	0	0	1
64	1	0	0	0	0	2	2	1	2	0	0	0	0	0	0	0	0	0	0	0	1	1	2	0	0	0	2	2	2	2	0	0	0	1	1	1	0	0	1	1	1	2	1	2	1	0	1	1	2
65	1	0	0	0	0	0	0	0	2	0	1	1	1	0	0	0	1	1	0	0	1	1	1	1	1	1	2	2	2	2	1	1	1	0	0	1	1	0	1	0	0	0	0	2	0	0	0	1	1
66	0	0	1	0	0	0	0	0	2	0	0	0	1	0	0	1	1	1	0	0	2	1	1	1	1	1	2	2	2	2	0	1	1	1	1	1	1	0	2	0	0	0	0	1	0	1	0	0	0
67	1	0	0	0	0	1	2	0	1	0	0	0	1	0	0	0	0	0	0	0	0	1	2	0	0	0	1	1	2	2	1	1	1	1	1	0	1	0	0	1	0	0	0	1	0	1	0	0	1
68	0	0	0	0	0	2	2	1	1	0	0	0	1	0	0	1	2	1	0	0	2	0	2	0	0	0	0	1	1	1	1	1	1	1	0	2	2	0	0	1	0	1	1	1	1	1	0	0	0
69	1	0	0	0	0	1	0	0	2	0	0	0	1	1	1	0	0	0	2	1	1	0	2	0	0	0	1	2	2	2	2	1	0	2	0	2	1	0	1	1	0	0	0	2	0	1	2	0	2
70	0	0	0	0	0	1	0	0	2	0	1	0	1	0	0	1	1	1	1	1	2	0	1	1	1	2	1	1	1	1	0	2	2	0	1	1	2	0	1	1	0	0	0	0	0	0	0	0	0
71	1	0	0	0	0	1	1	0	0	0	1	1	1	1	1	0	1	1	0	0	0	0	2	0	0	0	0	2	1	1	2	1	1	0	1	1	1	1	0	1	0	1	1	2	1	1	0	0	1
72	1	0	0	0	0	1	1	1	2	0	0	0	1	0	0	0	2	2	1	1	2	1	2	0	0	0	1	1	2	2	0	1	2	2	1	2	1	0	0	1	0	0	0	2	0	1	1	0	1
73	1	0	0	0	0	1	2	1	1	0	1	0	0	0	0	0	0	1	1	1	2	1	2	0	0	1	2	2	2	2	0	0	0	2	0	2	1	1	0	1	0	1	1	2	1	0	0	1	0
74	0	0	0	0	0	2	1	0	2	0	0	0	0	0	0	0	2	1	1	1	1	1	2	0	0	0	2	2	2	2	1	0	1	2	0	2	1	0	1	1	0	0	0	1	0	1	0	0	0
75	1	0	0	0	0	2	2	1	1	0	1	0	1	1	1	0	2	2	2	2	0	0	2	0	0	0	1	2	2	2	2	1	1	2	0	2	1	1	1	1	0	1	1	2	1	0	0	0	1
76	0	0	1	0	1	1	1	0	2	1	0	0	0	0	0	0	0	0	2	1	0	0	1	0	0	1	1	1	2	2	1	2	2	2	0	2	0	2	0	0	0	0	0	2	0	0	1	0	1
77	0	0	0	0	0	2	1	0	2	0	1	1	2	2	2	0	2	2	0	1	2	0	2	0	0	0	2	2	2	1	0	1	0	0	0	2	2	0	1	1	0	0	0	1	1	1	0	0	1
78	0	0	0	0	0	1	1	0	1	0	0	0	1	2	2	0	1	1	1	1	1	1	1	0	0	0	2	2	2	2	0	0	0	1	1	1	2	0	0	2	0	0	0	2	1	0	0	1	0
79	0	0	1	0	0	1	1	0	2	0	0	0	0	0	0	0	1	0	1	0	1	0	2	0	0	0	2	2	2	2	0	1	1	1	1	1	1	0	0	1	0	1	1	2	1	1	0	0	2
80	1	0	0	0	0	0	1	0	2	0	0	0	0	0	0	0	1	1	1	1	1	1	2	0	0	0	1	0	1	2	1	1	1	1	0	2	2	0	0	2	0	1	0	1	1	2	0	1	0
81	1	0	0	0	0	0	1	0	1	0	0	1	2	2	2	0	0	0	1	1	2	0	2	0	0	0	1	2	2	2	2	1	0	0	0	2	2	0	1	0	0	0	0	1	1	1	0	0	1
82	1	0	0	0	0	1	1	0	1	0	1	1	2	1	1	0	2	2	0	0	2	0	1	0	0	1	1	1	2	2	1	1	2	0	2	1	2	0	1	1	1	0	0	2	0	1	0	0	0
83	0	0	0	0	0	1	2	1	2	0	0	0	0	0	0	0	1	1	1	1	1	1	1	1	1	1	1	1	1	1	1	1	1	1	0	2	0	0	1	1	1	1	1	2	1	0	0	1	1
84	1	0	0	0	0	2	1	0	2	1	1	0	1	0	1	0	1	1	1	1	1	0	1	0	0	0	2	2	2	2	0	0	0	2	0	2	1	0	0	2	0	0	0	2	0	0	0	0	0
85	0	0	0	0	0	0	2	0	1	0	1	1	1	1	1	0	0	0	1	1	2	1	0	0	0	0	0	0	1	2	1	2	2	1	1	1	1	1	0	0	0	1	0	0	1	0	0	1	0
86	0	0	1	1	1	1	1	0	0	0	0	0	0	0	0	0	1	1	0	0	2	0	1	1	1	1	0	1	2	2	0	0	1	2	0	2	2	0	1	1	0	0	0	1	0	0	1	0	1
87	1	0	0	0	0	0	2	0	0	0	2	0	1	0	0	1	0	0	1	1	0	0	1	0	0	1	2	2	2	2	1	1	1	2	0	2	2	0	0	2	0	0	0	0	0	0	0	0	0
88	1	0	0	0	0	0	1	0	1	0	1	0	1	0	0	0	1	0	1	2	1	0	2	0	0	0	2	2	2	1	0	0	1	2	1	2	1	0	1	1	0	0	1	2	1	0	0	0	0
89	0	0	0	0	0	1	2	1	1	0	0	0	1	0	1	0	2	1	1	1	2	1	1	1	1	0	2	2	2	1	1	1	2	1	2	2	1	1	0	1	0	0	0	2	1	1	0	0	0
90	0	0	0	0	0	1	0	0	2	0	0	1	1	1	1	0	1	1	1	1	1	1	1	0	0	1	2	2	2	2	0	0	1	2	0	2	0	0	1	0	0	0	0	2	0	2	0	0	2
91	1	0	0	0	0	1	1	0	1	0	0	1	1	0	0	0	0	1	1	1	2	1	2	0	0	0	0	2	1	1	2	0	1	1	1	2	2	0	1	0	0	0	0	2	0	1	0	0	1
92	1	0	0	0	0	0	2	0	1	0	0	0	1	0	1	0	1	0	1	0	1	0	2	0	0	0	0	1	2	2	0	1	2	1	0	2	1	0	0	1	0	0	1	2	1	0	0	0	2
93	0	0	0	0	0	1	1	0	0	0	1	0	2	0	0	1	1	0	1	1	2	1	1	0	0	1	2	2	1	1	1	2	2	2	0	2	1	0	2	0	0	1	1	1	0	1	0	0	0
94	1	0	0	0	0	0	0	0	1	0	0	1	1	0	0	0	1	0	0	0	1	2	1	1	1	1	1	0	2	2	0	1	1	1	1	1	1	0	1	1	0	0	0	1	0	0	0	0	0
95	1	0	1	1	1	2	2	1	1	0	0	0	1	1	1	0	1	1	1	1	2	1	2	0	0	0	2	2	2	2	2	1	1	1	2	1	2	0	2	0	0	0	0	2	0	2	0	0	2
96	0	0	0	0	0	2	2	0	0	1	2	0	0	0	0	0	1	1	1	1	1	0	2	0	0	0	1	0	2	2	0	0	1	2	1	2	1	1	0	1	0	1	1	2	1	1	0	0	0
97	1	0	0	0	0	0	2	0	1	1	1	1	2	1	1	0	2	0	0	0	2	1	2	0	0	1	2	2	2	2	0	1	2	2	1	2	2	0	0	2	0	1	1	1	1	1	0	0	1
98	0	0	0	0	0	1	1	0	1	0	1	0	0	0	0	0	1	0	1	1	2	1	0	1	1	1	2	2	2	2	1	1	1	1	1	1	1	0	1	2	1	1	1	1	0	0	0	0	2
99	0	0	0	0	0	1	0	0	2	0	1	0	1	1	1	0	2	1	0	1	1	1	2	0	0	0	1	1	2	2	1	2	2	0	1	1	1	0	0	1	0	0	0	2	2	0	0	0	1
100	0	0	0	0	0	2	0	0	2	0	0	0	0	0	0	0	2	1	0	0	2	1	2	0	0	0	1	1	2	2	1	2	2	0	1	1	2	0	0	2	0	0	0	2	1	1	0	0	1
101	0	0	0	0	0	0	1	0	2	0	0	0	2	0	0	1	0	0	1	1	2	0	2	0	0	0	2	2	2	2	0	1	1	2	1	2	2	0	1	1	0	0	0	2	0	2	0	0	0
102	0	0	0	0	0	1	2	1	2	0	0	0	0	0	0	0	1	1	0	0	2	0	2	0	0	0	1	2	2	1	0	1	1	1	0	2	1	0	0	1	0	1	0	1	0	0	0	0	1
103	1	0	0	0	0	0	1	0	1	0	0	0	1	0	0	1	1	1	0	1	1	0	2	0	0	1	0	1	1	1	1	1	2	0	0	2	1	0	1	1	0	0	0	1	1	0	0	0	0
104	0	0	0	0	0	1	1	0	2	0	1	1	1	1	1	0	0	0	0	0	0	1	1	1	1	1	1	1	2	2	1	1	1	1	1	1	0	1	0	1	0	0	0	2	0	2	0	0	0
105	0	0	0	0	0	2	1	1	2	0	0	0	0	0	0	0	1	1	0	0	2	0	2	0	0	1	1	2	2	2	0	0	0	2	0	2	2	0	1	0	0	0	0	1	0	0	0	0	2
106	0	0	1	0	1	1	1	0	1	0	2	0	0	0	0	0	1	0	1	0	2	0	1	0	0	0	1	1	2	2	0	1	1	2	0	2	1	2	0	0	0	0	0	2	0	0	0	0	0
107	0	0	0	0	0	1	1	0	1	0	1	1	1	1	1	0	0	0	0	0	2	0	2	0	0	0	2	2	2	2	0	0	0	2	1	1	1	0	0	2	0	0	0	2	0	0	0	0	1
108	0	1	1	0	0	2	2	0	0	0	1	1	1	1	1	0	2	1	2	1	1	0	2	0	0	1	2	2	2	2	1	1	1	1	0	2	2	0	0	2	0	0	0	2	0	0	0	0	1
109	1	0	0	0	0	1	0	0	2	0	0	1	1	0	0	0	1	1	1	1	1	1	2	0	0	0	2	2	2	2	1	2	2	0	1	1	2	0	1	1	0	0	0	2	0	0	0	0	1
110	0	0	1	0	0	1	0	0	2	0	2	1	1	1	1	0	1	0	0	0	1	0	2	0	0	0	1	1	2	2	0	1	1	2	2	1	1	0	0	2	0	1	1	2	1	1	0	0	1
111	0	0	0	0	0	2	2	0	2	0	0	0	2	0	0	1	0	0	1	1	2	0	2	0	0	0	1	1	2	2	1	1	1	1	1	1	1	0	0	1	0	1	1	2	0	1	1	0	1
112	1	0	0	0	0	0	0	0	2	0	1	1	2	0	0	0	1	0	0	0	2	0	2	0	0	0	1	1	2	2	1	0	0	2	0	2	1	0	0	2	0	1	1	1	0	0	0	0	0
113	1	0	0	0	0	2	1	1	2	0	0	0	1	0	0	1	2	1	0	1	1	0	2	0	0	0	1	1	2	2	0	0	0	1	0	2	1	1	0	1	0	0	0	2	1	1	0	0	0
114	0	0	0	0	0	2	0	0	2	0	0	1	1	1	1	0	0	0	2	1	2	1	0	0	0	0	1	2	1	1	2	1	1	0	2	0	2	0	2	0	1	0	0	2	0	1	0	0	1
115	1	0	0	0	0	1	1	1	2	0	0	1	1	1	1	0	1	0	0	0	2	1	2	0	0	1	0	1	2	2	0	0	0	2	0	2	2	0	2	0	0	0	0	1	1	1	0	0	1
116	0	0	0	0	0	1	1	0	1	1	1	0	0	0	0	0	1	1	1	1	2	0	1	0	0	1	1	2	1	1	2	0	0	1	1	1	1	0	1	1	0	0	0	2	1	0	0	0	0
117	0	0	0	0	0	2	1	0	1	1	1	1	1	1	1	0	0	0	1	1	0	0	2	0	0	0	2	2	2	1	0	0	0	0	1	1	1	1	0	0	0	0	0	2	0	1	0	0	1
118	0	0	0	0	0	1	2	0	2	0	0	0	1	1	1	0	0	0	0	0	2	1	1	0	0	0	2	2	2	2	0	2	2	0	1	1	1	0	0	2	0	0	0	0	0	1	0	0	0
119	0	0	0	0	0	1	2	0	0	0	0	1	1	2	1	0	2	1	0	0	2	0	2	0	0	0	1	2	2	2	2	2	2	1	1	1	2	0	0	2	0	0	0	1	1	1	0	0	1
120	1	0	0	0	0	2	1	1	2	0	0	0	0	0	0	0	2	2	0	0	1	1	0	1	1	1	2	2	2	2	1	0	1	2	0	2	1	0	1	1	0	1	1	1	0	1	0	0	1
121	0	0	0	0	0	1	1	0	1	0	0	0	0	0	0	0	1	1	1	1	1	1	2	0	0	0	1	1	2	2	0	2	1	1	0	2	1	0	0	2	0	1	0	1	0	1	0	1	1
122	1	0	0	0	0	1	0	0	2	0	0	0	2	1	2	0	1	1	1	1	2	0	1	0	0	0	2	2	2	2	1	1	1	2	2	1	1	1	0	2	0	0	0	1	0	1	0	0	0
123	0	0	0	0	0	0	0	0	2	0	0	1	1	1	1	0	0	0	1	1	1	0	2	0	0	1	2	2	2	1	1	1	1	1	1	1	2	0	1	1	0	0	0	2	2	0	0	0	1
124	1	0	0	0	0	1	1	1	2	0	0	0	0	0	0	0	1	1	1	1	1	0	2	0	0	1	2	2	2	2	1	2	2	0	0	2	1	1	0	1	0	0	0	1	1	1	0	0	0
125	0	0	0	0	0	2	2	1	1	0	0	0	0	0	0	0	1	0	0	0	1	1	2	0	0	0	1	2	2	2	1	1	2	1	1	2	2	0	1	1	0	1	0	0	0	0	0	0	0
126	0	0	0	0	0	2	1	0	2	0	0	0	1	1	0	0	1	0	1	1	1	1	2	0	0	0	1	1	2	2	0	2	2	2	0	2	2	1	0	1	0	1	1	2	1	1	0	2	2
127	1	0	0	0	0	2	1	1	1	1	0	1	2	1	1	1	0	0	1	1	1	0	2	0	0	0	1	2	2	2	1	2	2	0	2	0	1	0	0	2	0	0	0	2	0	0	0	0	0
128	1	0	0	0	0	1	1	0	1	0	0	0	1	0	0	1	2	1	0	0	2	0	2	0	0	0	2	2	2	2	0	1	2	1	1	1	2	0	0	1	0	0	0	1	0	0	0	0	0
129	0	0	0	0	0	2	1	0	2	0	0	0	0	0	0	0	0	0	0	0	1	1	2	0	0	0	0	2	1	1	1	2	2	2	0	2	1	0	1	2	1	0	0	1	0	1	0	0	1
130	1	0	0	0	0	1	2	0	2	0	1	1	1	1	1	0	1	1	1	1	1	0	2	0	0	1	2	2	2	2	1	1	2	2	0	2	0	2	0	0	0	1	1	2	1	0	0	0	0
131	1	0	0	0	0	1	1	0	1	0	0	0	1	0	0	1	2	0	0	0	2	0	2	0	0	0	1	1	1	1	0	1	1	1	1	1	1	0	0	1	0	1	1	1	0	1	0	0	1
132	0	0	0	0	0	1	1	1	2	0	0	1	1	1	1	0	1	0	0	0	2	1	0	0	0	1	1	1	1	1	0	2	2	0	1	1	1	0	0	2	0	1	0	0	0	0	0	0	0
133	1	0	0	0	0	0	0	0	2	0	0	0	0	0	0	0	2	2	1	1	1	0	2	0	0	0	2	2	2	2	1	1	2	1	1	1	1	0	1	2	1	0	0	2	0	2	1	0	1
134	0	0	0	0	0	2	2	0	1	0	0	0	1	0	1	0	2	1	0	0	2	1	2	0	0	0	2	2	2	2	1	0	0	1	0	2	1	1	0	0	0	1	1	2	1	0	0	0	0
135	0	0	0	0	0	2	0	0	2	0	1	0	0	0	0	0	2	2	1	1	2	0	2	0	0	0	1	2	2	2	0	2	2	0	1	1	2	0	0	2	0	1	1	2	1	0	0	0	1
136	1	0	1	0	0	2	2	0	0	0	0	1	2	1	1	0	1	1	1	1	2	0	1	0	0	1	1	1	2	2	1	1	1	1	1	1	1	0	1	1	0	0	0	1	0	0	0	0	1
137	0	0	0	0	0	1	1	0	0	0	0	0	0	0	0	0	1	0	1	1	2	1	1	1	1	1	2	2	2	2	1	0	0	1	2	2	1	1	0	1	0	1	1	1	1	1	0	0	1
138	0	0	0	0	0	1	2	0	1	0	2	1	2	2	2	0	1	0	1	1	2	0	2	1	1	2	1	2	2	2	0	2	2	0	1	1	1	1	0	1	0	0	0	2	0	1	0	0	0
139	0	0	0	0	0	0	1	0	1	0	1	0	1	0	1	0	2	2	0	0	1	0	1	0	0	0	2	2	2	2	0	1	0	2	0	2	2	0	0	2	0	0	0	1	0	1	0	0	1
140	0	0	0	0	0	1	2	1	2	0	0	1	2	1	1	0	2	0	0	0	2	1	2	0	0	0	2	2	2	2	0	1	1	2	1	1	0	0	1	1	0	0	0	1	0	0	0	2	2
141	1	0	0	0	0	1	1	0	1	1	1	0	1	0	0	1	2	2	0	0	2	1	2	0	0	1	2	2	2	1	1	1	0	0	0	2	2	0	1	1	0	2	2	2	1	1	1	0	2
142	0	0	1	0	0	2	1	0	1	0	1	0	0	0	0	0	1	0	1	1	1	1	2	0	0	0	2	2	2	2	2	0	0	2	0	2	2	0	1	1	1	1	1	2	0	1	0	1	0
143	1	0	0	0	0	0	1	0	1	0	1	0	2	1	1	0	0	0	0	0	2	0	2	0	0	0	1	1	2	2	0	2	1	2	0	2	2	1	0	1	0	0	0	2	0	1	0	0	0
144	0	1	0	0	0	1	1	1	2	0	0	0	2	1	1	1	1	1	2	1	0	0	2	0	0	1	2	2	2	2	1	1	2	1	1	1	2	0	1	1	0	0	0	1	0	1	0	0	0
145	0	0	1	0	0	2	2	0	0	0	2	0	1	0	1	0	2	1	1	1	1	1	1	1	1	1	1	2	2	1	0	0	1	1	1	2	0	0	1	0	0	1	1	2	0	1	0	0	0
146	0	0	1	1	1	2	1	0	2	0	0	0	1	0	0	0	2	1	1	0	2	0	2	0	0	0	2	2	2	2	0	0	0	2	0	1	1	0	2	1	1	0	0	1	0	0	0	0	0
147	1	0	0	0	0	0	0	0	2	0	1	0	0	0	0	0	1	0	0	0	1	1	1	1	1	0	2	2	2	1	0	2	2	0	2	0	1	0	1	0	0	1	1	2	1	0	0	0	1
148	1	0	0	0	0	0	1	0	1	0	0	0	1	0	0	1	0	0	1	1	0	0	2	0	0	0	0	1	1	1	1	2	2	0	1	1	2	0	2	0	0	1	1	1	1	1	0	0	1
149	1	0	0	0	0	2	1	1	2	0	0	0	0	0	0	0	1	0	1	1	1	2	2	0	0	0	1	2	1	1	2	1	2	2	1	2	1	1	1	1	0	0	0	2	0	0	0	0	0
150	0	0	1	0	0	2	2	0	0	0	0	0	2	1	1	0	1	1	1	1	2	0	2	0	0	1	1	1	2	2	0	0	2	0	1	2	1	0	1	1	0	0	0	1	1	1	0	0	1
151	0	0	0	0	0	1	1	0	1	0	0	0	1	0	0	1	1	1	1	1	1	1	2	0	0	0	0	1	1	0	1	2	2	0	1	1	2	0	1	1	0	1	0	0	0	0	0	0	0
152	0	0	0	0	0	2	1	0	1	0	0	0	2	1	2	0	0	0	0	0	2	0	2	0	0	1	1	1	2	2	0	2	2	0	2	0	2	0	2	0	1	1	1	2	0	0	0	0	2
153	1	0	0	0	0	1	1	1	2	0	0	1	2	1	1	0	1	0	1	0	2	1	2	0	0	0	1	1	2	2	0	0	0	2	0	2	0	0	1	0	0	0	0	2	0	1	1	0	1
154	1	0	0	0	0	0	0	0	2	0	1	0	1	0	0	1	1	1	2	2	1	0	0	0	0	0	2	2	2	1	0	2	2	0	1	1	2	0	1	1	0	0	0	1	0	1	0	0	2
155	1	0	0	0	0	1	1	0	1	0	0	1	1	1	1	0	1	2	0	0	2	0	2	0	0	0	2	1	2	2	1	0	0	1	0	2	1	0	2	0	0	0	0	1	0	1	0	0	0
156	0	0	0	0	0	0	1	0	1	1	1	0	0	0	0	0	1	1	0	0	2	0	1	1	1	1	1	2	2	2	0	0	0	2	0	2	1	0	1	2	1	0	0	2	0	2	0	0	2
157	1	0	0	0	0	0	1	0	0	0	0	1	1	1	1	0	1	1	1	1	2	1	0	1	1	1	1	2	2	2	1	2	2	2	0	2	1	0	0	1	0	0	0	1	0	0	0	0	0
158	1	0	0	0	0	0	1	0	2	0	0	0	0	0	0	0	2	0	1	1	2	0	2	0	0	1	2	2	2	1	0	1	1	0	1	1	1	0	1	1	0	0	0	1	0	2	0	0	0
159	1	0	0	0	0	1	2	0	1	0	0	0	1	0	0	1	2	0	1	1	2	1	2	0	0	1	1	2	2	1	1	1	1	1	1	1	2	0	1	0	0	1	1	1	0	0	0	0	0
160	1	0	0	0	0	1	1	0	1	0	1	0	0	0	0	0	1	1	0	0	1	0	2	0	0	0	1	2	1	1	2	2	2	0	1	1	1	0	1	0	0	0	0	2	0	1	0	0	1
161	1	1	1	0	1	1	1	0	0	1	1	0	0	0	0	0	0	0	0	0	2	0	2	0	0	0	2	2	2	2	2	1	1	1	1	1	1	0	0	0	0	0	0	1	0	1	0	0	1
162	1	0	0	0	0	0	2	0	1	0	1	0	0	0	0	0	0	1	1	0	1	0	2	0	0	0	0	2	1	1	1	1	1	0	1	1	2	0	0	1	0	1	0	0	0	0	0	0	0
163	0	0	0	0	0	2	1	1	2	0	0	0	0	0	0	0	2	2	1	1	2	0	2	0	0	1	0	1	1	1	1	1	1	1	1	1	1	0	1	1	0	0	0	0	0	1	0	0	0
164	0	0	0	0	0	1	1	0	1	0	1	1	1	1	1	0	1	0	1	1	2	0	2	0	0	0	2	2	2	2	1	1	1	2	1	1	1	1	0	1	0	0	0	2	1	0	0	0	1
165	1	0	0	0	0	0	1	1	2	0	0	0	1	1	1	0	2	0	0	0	2	0	1	0	0	0	2	2	2	2	0	1	2	1	1	2	0	0	1	1	0	0	0	1	0	0	0	0	2
166	0	0	0	0	0	2	2	1	1	0	0	0	0	0	0	0	2	1	1	1	2	1	2	0	0	0	2	2	2	2	0	1	1	2	1	2	0	0	1	1	1	0	0	1	0	1	0	0	2
167	0	0	0	0	0	1	0	0	1	0	1	1	1	1	1	0	0	0	0	0	0	1	2	0	0	0	0	2	1	1	1	1	2	2	0	2	1	1	1	1	1	1	1	2	0	1	1	0	1
168	1	0	0	0	0	2	2	0	0	0	1	1	1	1	1	0	2	0	1	1	2	1	2	0	0	0	1	1	2	2	0	1	1	1	1	2	0	1	0	0	0	0	0	1	0	1	0	0	0
169	1	0	0	0	0	2	1	0	0	0	1	0	0	0	0	0	1	1	0	0	2	0	1	1	1	1	2	0	1	1	1	2	2	1	1	1	1	0	1	1	0	0	0	2	0	0	0	1	2
170	0	0	0	0	0	2	2	0	0	0	0	0	0	0	0	0	1	1	1	1	0	0	2	0	0	0	1	0	2	2	0	2	2	0	2	0	1	0	1	1	0	2	1	2	1	0	0	0	0
171	0	0	0	0	0	0	2	1	1	0	1	0	1	0	0	1	1	1	2	1	2	1	2	0	0	0	1	2	1	1	2	2	2	0	2	0	2	0	0	2	0	0	0	2	0	0	0	0	1
172	0	0	0	0	0	0	0	0	2	0	0	0	0	0	0	0	0	0	2	1	1	0	2	0	0	0	2	2	2	2	1	1	2	0	1	2	1	1	1	1	0	0	0	0	0	0	0	0	0
173	0	0	0	0	0	1	2	0	0	0	1	0	0	0	0	0	0	0	1	1	0	1	1	1	1	2	2	2	2	2	0	1	2	2	0	2	2	0	2	0	0	0	0	2	0	0	0	0	1
174	1	0	1	0	0	1	1	0	2	0	0	0	1	0	0	0	1	1	1	1	1	0	0	0	0	1	0	2	2	2	1	2	2	0	2	0	2	0	0	1	0	0	0	1	0	1	1	0	2
175	1	0	0	0	0	1	1	0	1	0	0	0	0	0	0	0	2	2	1	1	1	0	2	0	0	0	1	1	2	2	0	2	2	0	1	2	1	0	1	0	0	0	1	2	1	0	0	0	0
176	1	0	0	0	0	1	0	0	2	0	2	1	2	2	2	0	0	0	0	0	0	0	2	0	0	0	0	1	2	2	0	2	2	1	0	2	1	1	1	0	0	0	0	2	0	1	0	0	1
177	0	0	0	0	0	2	1	0	1	0	1	1	1	0	0	0	1	0	0	0	1	0	2	0	0	0	2	2	2	2	1	2	2	0	1	1	0	0	2	0	1	1	1	2	1	0	0	0	1
178	1	0	0	0	0	1	2	0	0	0	2	0	0	0	0	0	2	1	0	1	2	0	2	0	0	0	1	2	2	2	0	2	2	1	1	1	2	0	0	2	0	2	2	2	1	0	1	0	1
179	1	0	0	0	0	2	2	0	0	0	0	0	0	0	0	0	0	0	0	1	2	0	1	0	0	0	2	2	2	2	0	1	1	2	0	2	2	0	1	0	0	2	2	2	1	1	0	0	1
180	0	0	0	0	0	2	2	1	2	0	0	0	1	0	0	1	0	0	0	0	1	0	2	0	0	0	2	2	1	1	1	2	2	1	1	2	1	0	0	1	0	0	0	2	0	1	0	0	1
181	0	0	0	0	0	2	0	0	2	0	0	1	2	1	1	0	2	0	0	0	2	0	1	0	0	0	1	0	1	2	1	2	2	1	1	1	0	0	1	1	0	0	0	2	0	1	0	0	0
182	1	0	0	0	0	1	1	0	1	0	0	0	0	0	0	0	1	1	0	1	1	0	2	0	0	1	2	2	2	2	2	0	1	1	1	2	1	0	0	1	0	0	0	1	0	1	0	0	1
183	0	0	0	0	0	1	1	0	2	0	0	0	0	0	0	0	1	1	2	2	1	1	2	0	0	0	1	1	1	1	1	2	2	1	1	1	1	0	0	1	0	0	0	2	0	2	0	0	0
184	0	1	0	0	0	1	2	0	1	0	0	0	0	0	0	0	0	0	0	1	2	0	2	0	0	0	1	2	1	1	2	2	2	0	0	2	1	0	0	1	0	0	0	1	0	1	0	1	1
185	1	0	0	0	0	1	1	0	1	0	0	0	0	0	0	0	1	1	0	0	2	0	2	0	0	0	2	2	2	2	1	2	1	1	0	2	2	0	2	1	0	0	0	1	0	1	0	0	0
186	1	1	0	0	0	2	2	1	1	0	1	0	0	0	0	0	1	1	1	1	1	0	2	0	0	0	2	2	2	2	1	1	1	1	1	1	1	0	0	1	1	0	0	2	0	0	1	1	1
187	1	0	0	0	0	0	0	0	2	0	1	0	1	0	1	0	1	1	1	1	1	0	2	0	0	0	0	2	1	1	1	1	2	1	1	1	1	0	0	1	0	0	0	2	0	0	0	0	1
188	1	1	0	0	0	1	2	0	0	0	1	0	0	0	0	0	1	1	0	0	2	0	2	0	0	0	2	2	2	2	2	2	2	2	0	2	0	0	1	0	0	0	0	2	0	0	0	0	1
189	1	0	0	0	0	0	2	1	1	0	1	0	2	0	0	1	2	2	1	1	2	0	2	0	0	0	1	1	2	2	1	1	1	2	0	2	1	0	2	0	0	0	0	2	1	0	0	0	1
190	1	0	0	0	0	0	1	0	2	0	1	0	0	0	0	0	2	2	0	0	2	1	2	0	0	0	2	2	2	1	0	1	1	2	1	2	1	0	0	2	0	1	0	1	0	0	0	0	1
191	0	0	0	0	0	2	2	0	0	0	0	0	1	1	1	0	1	1	1	1	2	0	2	0	0	0	0	2	1	1	1	0	1	2	1	2	0	2	0	0	0	1	1	2	1	1	0	0	1
192	1	0	0	0	0	2	2	1	1	0	0	0	1	0	1	0	1	1	2	1	0	0	2	0	0	0	1	1	2	2	0	1	2	1	1	2	1	0	0	1	0	1	1	2	1	0	1	0	1
193	0	0	0	0	0	0	2	0	0	0	1	1	2	1	1	1	2	0	0	0	2	1	2	0	0	0	1	2	2	1	1	0	0	1	1	1	1	1	0	1	0	1	1	2	1	0	0	1	2
194	1	0	0	0	0	0	0	0	2	0	0	0	0	0	0	0	2	0	0	0	2	1	1	0	0	0	2	2	2	2	1	1	1	1	1	1	2	0	1	1	0	0	0	1	0	0	0	0	1
195	1	0	0	0	0	1	1	0	1	1	1	0	1	1	1	0	1	0	1	0	2	0	2	0	0	0	2	2	2	1	0	2	2	1	1	1	1	1	0	1	0	1	0	0	0	0	1	1	2
196	1	0	0	0	0	1	0	0	2	0	0	1	0	0	0	0	1	1	1	0	0	0	2	0	0	1	0	1	1	1	1	0	0	2	0	2	0	0	1	1	1	0	0	2	0	0	0	0	2
197	0	0	0	0	0	0	0	0	1	0	0	0	2	1	2	0	1	1	1	1	1	0	2	0	0	0	2	2	2	2	0	1	1	2	0	2	0	0	1	1	0	0	0	1	0	0	0	0	1
198	1	0	0	0	0	1	1	0	1	0	1	0	1	0	0	0	0	0	1	1	1	0	2	0	0	0	2	2	2	2	1	1	1	0	2	0	1	0	0	1	0	0	0	1	0	0	0	2	2
199	0	0	0	0	0	1	1	1	2	0	0	1	2	1	1	0	2	1	1	1	1	0	2	0	0	0	0	2	1	1	1	1	2	1	2	2	1	1	0	2	0	0	0	1	0	1	0	1	1
200	1	0	0	0	0	0	1	0	2	0	0	1	1	0	0	0	2	2	2	2	2	1	1	0	0	0	1	1	2	2	0	2	2	0	1	1	2	1	0	1	0	0	0	2	0	1	0	0	1
201	1	0	0	0	0	0	0	0	2	0	0	1	2	1	1	1	1	1	2	1	2	0	1	0	0	1	2	2	2	2	1	2	2	1	1	1	2	0	1	1	0	0	0	2	1	0	0	1	1
202	1	0	0	0	0	0	1	0	0	1	2	0	2	1	1	0	0	0	1	1	1	0	2	0	0	0	1	1	2	2	0	2	2	0	1	1	1	1	0	1	0	0	0	2	1	0	0	0	2
203	0	0	0	0	0	0	2	1	1	0	1	0	0	0	0	0	0	0	0	0	1	1	2	0	0	1	1	1	2	2	0	1	2	0	0	2	1	1	1	2	2	0	0	2	0	2	1	0	1
204	0	0	0	0	0	0	0	0	2	0	0	0	0	0	0	0	2	1	1	1	2	0	1	0	0	0	2	2	2	2	1	1	1	2	0	2	1	0	1	1	0	0	0	2	0	1	0	0	0
205	0	0	0	0	0	1	1	0	1	0	0	0	0	0	0	0	0	0	1	1	2	0	2	0	0	1	2	2	2	2	1	0	1	2	1	2	0	0	1	1	0	0	0	2	1	0	0	0	1
206	0	0	0	0	0	1	2	0	0	0	1	0	1	0	1	0	1	1	1	1	1	1	2	0	0	0	2	2	2	2	1	2	2	1	2	1	2	0	0	2	0	0	0	2	0	1	0	0	1
207	1	0	0	0	0	1	1	0	0	1	2	1	1	1	1	0	1	0	1	1	1	0	2	0	0	0	1	2	2	2	0	1	2	0	2	1	1	0	1	0	0	0	0	1	0	1	1	1	2
208	1	0	0	0	0	1	0	0	2	0	0	1	1	1	1	0	1	0	0	0	1	0	2	0	0	0	2	2	2	2	1	2	2	2	0	2	1	1	0	1	0	0	0	2	0	1	0	0	0
209	0	0	0	0	0	0	1	1	2	0	0	0	1	0	0	0	2	2	0	0	1	0	1	0	0	1	1	2	1	1	2	1	1	1	1	1	2	0	0	2	0	0	0	2	0	1	0	0	1
210	0	0	0	0	0	2	1	0	1	0	1	0	1	0	0	1	0	0	1	1	2	0	1	0	0	0	2	2	2	2	2	1	1	0	0	1	0	0	1	0	0	1	1	2	1	1	0	1	0
211	0	1	0	0	0	1	2	1	1	0	1	0	0	0	0	0	1	0	0	0	1	1	2	0	0	0	2	2	1	1	1	1	1	1	1	2	2	0	2	1	0	1	0	0	0	0	0	0	1
212	0	0	0	0	0	1	2	0	0	0	0	1	2	1	1	0	2	2	1	1	2	0	2	0	0	0	2	2	1	1	2	1	1	1	1	2	2	0	1	1	0	0	0	2	0	0	0	0	2
213	1	0	0	0	0	1	1	1	2	0	0	0	0	0	0	0	1	0	0	0	1	2	0	1	1	1	1	1	2	2	0	2	2	0	1	1	1	0	1	1	0	0	0	2	0	1	0	0	1
214	0	0	0	0	0	2	1	0	2	0	0	0	1	1	1	0	2	1	0	1	1	0	1	0	0	0	1	2	2	2	2	1	1	1	1	1	0	1	0	0	0	1	1	2	1	1	0	0	1
215	0	0	0	0	0	1	1	0	1	0	1	0	0	0	0	0	2	2	1	1	2	0	1	0	0	1	1	2	2	2	0	2	2	0	1	1	1	0	1	1	0	0	0	1	0	0	0	0	2
216	1	0	0	0	0	1	1	0	1	0	0	0	0	0	0	0	1	1	0	0	2	1	1	0	0	0	1	2	2	2	2	1	2	1	2	1	1	1	0	1	0	0	0	2	0	1	1	0	1
217	0	0	0	0	0	0	0	0	2	0	0	0	0	0	0	0	2	0	0	0	2	0	2	0	0	0	2	0	1	1	1	2	2	1	0	2	2	0	0	2	0	0	0	0	0	1	0	1	1
218	1	0	1	0	0	2	1	1	2	0	0	1	2	1	1	0	1	0	0	0	2	0	2	0	0	0	0	2	0	0	2	0	1	2	0	2	0	1	1	0	0	0	0	2	1	1	1	0	1
219	1	0	0	0	0	1	1	0	1	0	1	0	2	1	2	0	1	0	1	1	2	0	1	0	0	0	2	2	1	2	1	1	1	1	1	2	1	1	0	0	0	0	0	2	0	0	0	0	0
220	1	0	1	1	1	1	1	0	1	1	2	1	1	1	1	0	1	1	0	0	1	1	2	0	0	0	1	0	2	2	0	1	2	2	1	2	2	0	1	1	0	0	0	2	1	0	1	0	1
221	1	0	0	0	0	2	0	0	2	0	0	0	0	0	0	0	1	0	0	0	1	0	1	0	0	0	1	2	1	1	2	1	1	1	0	2	1	0	0	1	1	0	0	2	1	0	0	0	0
222	0	0	0	0	0	0	0	0	2	0	0	1	1	0	0	0	0	0	0	0	0	0	2	0	0	0	0	1	2	2	0	0	0	2	0	2	2	0	0	1	0	0	0	2	0	0	0	0	1
223	0	0	0	0	0	0	0	0	2	0	0	0	1	1	1	0	1	1	0	1	2	1	2	0	0	1	2	0	1	1	1	1	1	2	0	2	0	0	1	0	0	0	0	1	0	0	0	0	1
224	0	0	0	0	0	0	1	0	1	0	1	0	0	0	0	0	2	1	0	0	2	0	2	0	0	0	2	1	2	2	0	0	0	2	0	2	1	0	0	1	0	0	0	1	0	0	0	0	1
225	0	0	0	0	0	2	2	1	1	0	1	0	2	0	0	1	1	1	1	1	1	0	1	0	0	0	2	2	2	1	0	2	2	0	1	1	2	0	2	0	1	1	1	1	1	1	1	0	1
226	1	0	1	0	1	1	1	0	1	0	2	0	0	0	0	0	1	1	1	1	2	0	0	0	0	0	2	2	2	2	1	1	1	1	1	1	1	0	1	1	0	0	0	2	1	1	0	0	1
227	0	0	0	0	0	1	1	0	1	0	1	0	1	0	0	0	1	1	1	1	1	0	2	0	0	0	1	1	2	2	0	1	1	1	0	2	2	0	1	1	0	0	0	0	0	0	0	0	0
228	0	1	0	0	0	1	1	0	1	0	0	0	0	0	0	0	0	0	2	2	0	0	2	0	0	0	2	2	2	2	0	0	1	0	1	2	0	0	1	0	0	1	0	1	0	0	0	0	1
229	1	0	0	0	0	1	2	0	1	0	1	0	1	0	0	1	1	1	1	1	2	1	1	1	1	1	2	2	2	2	1	1	1	1	0	2	1	1	0	2	0	0	0	1	0	1	0	0	1
230	0	1	0	0	0	1	2	1	1	0	0	0	0	0	0	0	0	0	2	1	2	0	1	1	1	2	2	2	2	2	0	0	0	2	0	1	2	0	0	1	0	0	1	1	1	0	0	0	1
231	1	0	1	0	0	1	1	1	1	1	0	0	0	0	0	0	1	0	0	0	2	0	2	0	0	0	2	2	2	2	0	0	2	0	1	2	1	1	0	0	0	0	0	1	0	0	0	0	1
232	0	0	0	0	0	0	2	0	1	0	0	0	0	0	0	0	0	0	0	0	0	0	1	0	0	1	1	2	2	2	1	0	2	2	0	2	1	0	2	1	1	1	0	1	0	1	1	0	1
233	0	0	0	0	0	2	1	0	1	0	1	0	1	2	2	0	1	1	1	0	0	1	2	0	0	0	2	2	1	1	1	0	2	2	0	2	1	0	2	0	0	0	0	1	0	0	0	0	0
234	0	0	0	0	0	0	0	0	2	0	0	0	0	0	0	0	2	2	2	2	2	1	2	0	0	0	2	2	2	2	1	1	1	1	1	1	1	0	1	2	1	0	0	2	1	0	0	0	0
235	1	0	0	0	0	1	2	0	0	0	0	0	1	2	2	0	1	1	0	0	1	0	2	0	0	0	1	2	2	1	2	1	1	1	1	1	2	0	1	1	0	1	1	2	1	1	0	0	1
236	0	0	0	0	0	1	1	1	2	0	0	0	0	0	0	0	0	0	2	1	0	0	2	0	0	0	2	2	2	2	1	1	2	0	2	1	1	0	0	1	0	1	1	2	1	1	0	1	0
237	0	0	0	0	0	1	2	0	0	0	0	0	0	0	0	0	1	1	2	2	1	0	1	0	0	0	1	1	2	2	0	0	1	2	0	2	1	0	0	1	0	0	0	1	1	1	1	0	1
238	0	0	0	0	0	0	2	0	2	0	1	1	1	1	1	0	1	1	1	1	1	0	2	0	0	1	2	2	2	2	1	0	0	2	0	1	2	0	2	0	1	0	0	1	1	1	0	1	1
239	1	0	1	0	0	2	2	1	2	0	0	0	1	0	0	1	0	0	1	1	2	0	2	0	0	0	2	2	2	2	0	0	0	2	0	2	2	1	0	1	0	0	0	2	0	0	0	0	1
240	0	1	0	0	0	2	1	0	1	0	1	0	0	0	0	0	1	1	2	2	1	1	2	0	0	0	1	1	2	2	0	1	2	2	0	2	1	0	0	2	0	1	1	2	0	1	0	0	1
241	1	0	0	0	0	0	0	0	2	0	1	0	0	0	0	0	1	1	0	1	1	0	0	0	0	1	2	2	2	2	1	2	2	2	0	2	1	0	0	2	0	0	0	2	0	0	0	0	0
242	1	0	1	0	0	1	1	1	2	0	0	0	0	0	0	0	1	0	0	0	1	0	2	0	0	0	1	2	1	1	2	2	2	1	0	2	1	0	2	0	0	0	1	1	1	0	0	1	1
243	0	0	0	0	0	1	1	1	2	0	0	0	0	0	0	0	2	1	0	0	2	1	1	1	1	1	1	1	2	1	1	2	2	0	1	1	2	0	0	2	0	0	0	1	0	0	0	1	0
244	0	0	0	0	0	1	1	0	1	0	1	1	1	1	1	0	1	0	0	0	1	0	1	0	0	1	1	1	2	2	1	1	2	1	2	2	1	0	1	1	0	0	0	2	0	0	0	0	0
245	1	0	0	0	0	2	1	1	2	0	0	0	1	0	1	0	1	0	0	0	2	1	0	0	0	0	2	2	2	2	0	0	0	2	0	2	1	0	0	2	0	0	0	0	0	1	0	0	2
246	0	0	0	0	0	0	1	0	1	0	1	0	1	0	1	0	2	2	0	0	1	0	2	0	0	0	0	0	2	1	0	0	0	2	0	2	2	1	0	2	1	1	0	0	1	1	1	0	1
247	0	1	0	0	0	1	0	0	2	0	0	0	1	0	0	1	0	0	2	1	1	0	2	0	0	0	2	2	2	2	1	2	2	0	2	0	0	0	2	1	1	0	0	2	0	0	2	0	2
248	0	0	0	0	0	0	2	0	0	0	0	1	2	1	1	0	2	2	1	1	2	0	2	0	0	0	2	2	2	2	1	2	2	0	1	1	0	0	1	0	0	0	0	2	0	1	0	1	1
249	1	0	0	0	0	2	2	1	1	0	0	0	1	0	0	0	0	0	0	0	2	0	2	0	0	0	1	1	2	2	0	1	0	0	1	1	2	0	0	1	0	1	1	2	1	0	0	0	0
250	0	0	1	1	1	1	2	0	0	0	0	1	1	1	1	0	0	0	1	1	2	0	2	0	0	2	2	2	2	2	2	2	2	0	1	1	1	0	0	2	0	0	0	2	0	0	0	1	1
251	0	0	1	0	0	1	1	0	1	0	0	1	1	2	1	0	2	1	1	1	1	1	1	1	1	1	2	2	1	2	1	1	1	1	1	1	1	0	1	1	0	0	0	2	0	0	1	0	2
252	1	0	0	0	0	2	0	0	2	0	1	0	2	1	2	0	0	0	0	0	2	1	1	0	0	0	1	2	1	1	1	2	2	2	0	2	2	0	0	2	0	0	0	1	1	1	0	0	0
253	1	0	0	0	0	1	1	0	2	0	0	0	1	0	0	1	1	0	1	0	2	1	1	1	1	1	0	1	1	1	1	1	1	1	1	0	1	0	2	0	0	1	1	2	0	0	1	0	1
254	0	0	0	0	0	1	1	0	1	0	0	1	1	1	2	0	0	0	0	0	0	1	1	1	1	0	2	2	2	1	1	2	2	2	0	2	1	0	1	1	0	1	1	2	0	0	0	0	0
255	1	0	1	0	0	0	1	1	2	0	0	0	1	1	1	0	1	1	2	1	0	0	2	0	0	0	2	2	2	2	1	1	1	1	0	2	1	1	0	0	0	0	0	2	0	1	0	0	1
256	1	0	0	0	0	1	1	0	1	0	0	0	0	0	0	0	0	0	1	1	2	0	0	0	0	1	2	2	2	2	0	2	2	0	1	1	1	1	0	1	0	2	2	2	1	1	0	0	2
257	1	0	0	0	0	1	1	1	2	0	0	0	1	0	1	0	1	1	0	0	2	0	1	0	0	0	1	2	1	1	1	1	1	1	1	1	1	0	1	2	1	1	1	1	1	2	0	0	0
258	0	0	0	0	0	0	1	0	2	0	0	0	2	1	1	0	2	1	0	0	2	0	2	0	0	0	1	1	2	2	0	2	2	0	2	0	1	0	0	2	0	0	0	1	0	1	0	0	0
259	0	0	0	0	0	1	1	1	2	0	0	0	0	0	0	0	2	1	1	0	2	0	2	0	0	2	2	2	2	2	1	1	1	0	0	1	2	0	0	1	0	1	0	1	0	0	0	0	0
260	1	0	0	0	0	0	2	1	1	0	0	1	2	2	2	0	0	0	0	0	0	0	2	0	0	0	2	2	1	1	2	1	1	1	1	2	2	0	2	0	1	0	0	2	0	1	0	0	1
261	0	0	0	0	0	1	2	1	1	0	0	0	0	0	0	0	1	1	1	1	1	0	2	0	0	0	2	2	2	2	1	1	1	2	0	2	1	0	1	1	0	1	1	1	0	0	0	0	2
262	0	1	0	0	0	1	2	0	1	0	0	1	1	1	1	0	2	1	1	0	2	0	2	0	0	0	1	1	1	2	1	1	2	2	0	2	1	0	0	2	0	0	0	1	1	1	0	0	0
263	0	0	0	0	0	2	2	0	1	0	0	0	0	0	0	0	2	1	0	1	2	1	2	0	0	0	2	2	2	2	1	0	0	2	0	2	2	0	2	1	0	0	0	0	0	0	0	0	0
264	1	1	0	0	0	1	1	0	1	0	1	2	2	2	2	0	0	0	2	1	1	0	2	0	0	0	2	2	2	2	0	2	2	0	1	1	1	0	0	1	0	1	1	2	1	1	0	0	1
265	0	0	0	0	0	1	1	0	1	0	1	0	0	0	0	0	1	1	0	0	1	0	2	0	0	0	0	0	2	1	0	2	2	1	0	2	0	1	1	0	0	1	1	2	1	0	0	0	0
266	0	0	0	0	0	1	1	0	1	0	1	0	0	0	0	0	1	0	1	1	2	0	1	1	1	1	1	1	1	1	2	1	2	1	1	2	1	1	0	0	0	2	2	2	1	0	1	0	1
267	0	0	0	0	0	1	0	0	2	0	0	1	1	1	1	0	1	1	1	1	1	0	2	0	0	0	2	2	2	2	0	1	2	2	0	2	0	0	1	0	0	1	1	2	0	1	0	0	1
268	0	0	0	0	0	1	0	0	2	0	1	1	2	1	1	0	1	0	0	0	1	0	2	0	0	0	1	2	1	1	2	1	2	1	0	2	1	0	0	1	0	1	1	1	1	1	0	0	0
269	1	0	0	0	0	1	2	1	1	0	0	1	2	2	2	0	2	2	1	1	2	0	2	0	0	0	1	1	2	2	1	0	0	1	1	1	1	0	1	1	0	0	0	2	0	1	1	1	2
270	1	0	0	0	0	2	1	1	2	0	0	1	2	1	1	0	2	2	1	1	1	0	1	0	0	0	1	2	2	2	2	2	2	0	1	1	1	0	0	2	0	0	0	1	1	1	0	0	0
271	0	0	0	0	0	1	1	0	2	0	1	1	1	1	1	0	2	1	0	0	2	0	2	0	0	0	2	2	2	2	0	2	2	1	1	2	1	0	1	2	1	0	0	1	0	1	0	1	0
272	1	0	0	0	0	2	1	1	2	0	0	0	0	0	0	0	1	0	1	1	1	1	2	0	0	0	1	2	0	0	2	0	0	1	2	2	1	0	0	1	0	0	0	1	1	1	0	0	0
273	1	0	0	0	0	1	1	0	1	1	2	0	2	1	1	1	1	2	0	0	2	0	2	0	0	0	2	2	2	2	0	1	2	1	1	1	2	0	1	1	0	0	0	0	0	0	0	1	1
274	1	0	0	0	0	1	2	0	0	0	0	0	0	0	0	0	0	0	0	0	2	1	1	1	1	1	0	2	1	1	1	1	2	1	1	2	1	1	0	0	0	1	0	0	1	1	0	0	0
275	1	0	0	0	0	1	0	0	2	0	0	0	0	0	0	0	1	1	1	1	1	0	2	0	0	0	2	2	2	2	0	0	0	1	0	2	2	0	1	1	0	1	1	1	1	2	0	0	1
276	0	0	0	0	0	1	2	1	1	0	0	0	2	1	1	0	1	1	0	1	1	0	2	0	0	0	1	2	1	1	2	1	2	2	0	2	1	0	0	2	0	0	0	1	0	0	0	2	2
277	1	0	0	0	0	2	0	0	2	0	0	1	1	1	1	0	1	0	0	0	1	0	2	0	0	0	1	1	2	2	1	1	1	1	1	1	2	1	0	1	0	0	0	2	1	0	0	0	1
278	1	0	0	0	0	0	2	0	0	0	0	0	1	1	1	0	1	0	0	0	1	1	1	1	1	1	2	2	2	2	0	2	2	0	1	1	1	0	2	0	0	2	1	2	1	0	0	0	1
279	0	0	1	0	0	0	1	0	1	0	0	1	2	1	1	0	1	1	0	1	1	0	2	0	0	0	2	2	2	2	1	0	0	1	0	2	0	1	0	1	0	1	1	2	1	0	1	0	1
280	0	0	0	0	0	1	2	1	1	0	0	1	2	1	1	0	0	0	2	1	1	1	2	0	0	0	2	2	2	2	1	0	0	2	0	2	1	0	1	1	0	0	0	0	0	0	1	0	1
281	0	0	0	0	0	0	1	1	2	0	0	1	1	1	1	0	1	2	1	1	2	0	0	0	0	0	1	2	2	2	0	1	1	1	1	0	0	0	1	1	0	0	0	2	0	0	0	0	1
282	1	0	0	0	0	2	0	0	2	0	1	0	0	1	1	0	1	1	1	1	1	0	2	0	0	0	2	2	2	2	2	0	0	2	0	2	1	0	0	1	0	0	0	1	0	1	0	0	0
283	1	0	1	1	1	1	1	1	2	0	0	0	1	0	0	1	2	1	0	1	1	0	1	0	0	0	1	2	2	2	0	1	1	1	1	1	1	1	0	1	0	1	1	1	1	2	0	2	2
284	0	0	1	0	0	0	1	0	1	0	1	0	0	0	0	0	1	1	0	0	1	1	2	0	0	0	1	2	0	0	2	2	2	0	1	1	2	0	1	1	0	0	0	2	0	1	0	0	0
285	0	0	0	0	0	0	2	0	0	0	1	0	1	1	1	0	1	0	1	1	2	1	2	0	0	0	2	2	2	1	1	2	2	0	1	1	1	1	0	1	0	0	0	1	0	0	1	0	1
286	1	0	0	0	0	0	0	0	2	0	0	1	1	0	0	0	1	0	0	0	2	0	1	0	0	0	2	2	1	1	1	2	2	0	0	2	2	0	0	2	1	0	0	2	0	0	1	0	1
287	1	0	1	0	1	1	2	1	1	0	0	0	0	0	0	0	2	1	2	1	1	0	0	0	0	0	1	2	1	0	1	1	0	0	1	1	2	0	1	1	1	0	0	1	0	0	0	0	0
288	1	0	0	0	0	1	2	0	0	0	1	1	1	1	1	0	1	1	1	1	0	0	2	0	0	0	2	2	2	2	2	1	1	1	1	1	2	0	0	2	0	1	1	2	1	0	0	0	1
289	0	1	0	0	0	1	1	0	2	0	0	0	0	0	0	0	2	1	0	0	2	1	1	0	0	0	2	2	2	2	0	2	2	2	0	2	1	0	2	1	1	0	0	1	1	1	0	2	2
290	1	0	0	0	0	1	0	0	2	0	0	0	0	0	0	0	2	1	2	2	1	1	1	0	0	0	2	1	2	2	1	1	1	2	0	2	2	0	0	1	0	1	0	0	1	1	0	0	0
291	0	0	0	0	0	1	1	1	1	1	0	0	1	0	0	1	0	1	0	0	2	0	2	0	0	0	2	2	1	1	2	1	1	2	0	2	1	1	0	0	0	0	0	1	0	0	0	0	2
292	0	0	0	0	0	2	2	0	1	0	0	1	1	2	1	0	1	1	1	1	2	1	2	0	0	0	1	1	2	2	0	2	2	0	1	1	1	0	1	1	0	0	0	1	0	1	0	0	0
293	0	0	0	0	0	1	0	0	2	0	1	1	1	1	1	0	1	1	0	0	1	0	2	0	0	0	1	1	2	2	0	1	1	2	0	2	2	0	1	1	0	0	0	2	1	0	0	0	0
294	0	0	1	0	1	1	2	0	0	0	1	1	1	2	1	0	2	2	1	1	1	0	2	0	0	1	1	2	2	2	0	2	2	2	0	2	1	0	0	1	0	1	0	1	2	1	0	1	1
295	1	1	0	0	0	1	2	0	0	0	0	0	1	1	1	0	1	0	2	2	1	2	2	0	0	0	1	2	2	1	0	2	2	1	1	1	1	0	1	1	0	2	2	2	1	1	1	1	2
296	1	0	0	0	0	1	2	1	1	0	0	0	1	0	0	0	0	0	2	1	2	0	1	0	0	0	1	0	1	2	1	1	2	2	1	2	0	1	1	0	0	0	0	2	0	0	0	0	2
297	0	0	0	0	0	2	1	1	2	0	0	0	0	0	0	0	1	0	1	1	1	1	1	1	1	1	1	1	1	1	0	1	2	2	0	2	1	0	2	1	1	1	1	2	1	1	0	0	1
298	0	0	0	0	0	1	1	0	1	0	1	0	1	1	1	0	1	0	0	0	2	1	1	0	0	0	2	2	2	2	1	0	0	1	0	2	2	0	1	1	0	1	0	1	0	1	0	0	0
299	0	0	0	0	0	0	0	0	2	0	0	1	1	1	1	0	0	0	1	1	1	0	1	0	0	1	1	1	2	2	0	1	1	1	1	1	2	0	1	1	1	0	0	1	0	0	0	0	1
300	0	0	0	0	0	2	1	0	1	0	0	1	2	2	2	0	2	1	1	0	2	1	2	0	0	1	2	2	2	2	0	1	1	2	2	1	1	0	1	1	0	0	0	2	0	1	0	0	2
301	1	0	2	0	1	0	2	1	1	0	1	1	1	1	1	0	2	1	0	0	2	0	2	0	0	0	1	1	2	2	0	2	2	0	1	1	2	0	0	1	0	0	0	2	1	0	0	0	1
302	1	0	0	0	0	1	0	0	1	0	0	0	1	0	0	1	2	1	1	1	2	0	2	0	0	0	2	2	2	2	0	2	2	1	0	2	1	0	0	0	0	1	1	2	0	1	0	1	0
303	0	0	0	0	0	0	0	0	2	0	0	0	0	0	0	0	0	0	0	0	2	0	2	0	0	1	1	2	2	2	1	1	2	0	2	1	1	0	2	0	0	0	0	1	1	1	0	0	1
304	0	0	0	0	0	0	1	2	2	0	0	0	0	0	0	0	1	0	1	1	1	0	2	0	0	0	1	1	1	1	0	1	1	2	0	2	1	1	1	0	0	0	0	1	1	1	0	0	2
305	1	0	0	0	0	1	1	0	2	0	1	2	1	1	1	0	1	1	1	1	2	1	1	0	0	0	1	2	2	2	1	2	2	0	1	1	1	0	1	1	0	0	0	0	0	1	0	0	0
306	0	0	0	0	0	0	2	1	1	0	0	1	2	2	2	0	1	0	0	0	2	0	2	0	0	0	2	2	1	1	1	2	2	0	2	0	1	1	0	0	0	0	0	1	0	0	0	0	0
307	0	0	1	0	0	1	1	1	1	1	0	0	0	0	0	0	1	1	1	1	2	0	1	0	0	0	0	1	1	1	1	1	1	1	0	2	1	0	1	1	0	0	0	2	0	0	0	1	1
308	1	0	0	0	0	2	1	0	1	1	2	0	1	0	0	0	1	1	0	0	2	1	2	0	0	1	1	2	2	2	0	1	1	1	0	2	2	0	0	1	0	0	0	1	0	0	0	0	1
309	1	0	0	0	0	1	0	0	2	0	0	0	0	0	0	0	2	2	0	0	2	0	2	0	0	0	1	2	2	2	1	1	2	1	1	2	1	0	2	0	1	0	1	2	1	0	0	0	0
310	0	0	0	0	0	2	1	0	1	0	0	0	0	0	0	0	1	1	2	1	0	0	0	0	0	0	0	1	2	2	0	1	1	1	1	1	1	1	0	1	0	2	2	2	1	1	0	0	1
311	1	0	0	0	0	2	0	0	2	0	0	1	2	2	2	0	1	1	1	1	1	0	2	0	0	0	1	1	2	2	0	1	1	2	0	2	0	0	1	1	0	0	0	1	0	0	0	0	0
312	0	0	1	0	0	2	1	0	1	0	1	1	0	0	0	0	0	1	1	1	2	0	2	0	0	0	2	2	2	2	1	1	1	1	0	2	1	0	0	1	0	1	0	0	0	0	0	0	1
313	0	1	0	0	0	1	2	1	1	1	1	1	1	1	1	0	2	2	1	1	1	2	0	1	1	1	1	2	2	2	0	1	1	1	1	1	1	0	1	1	0	1	0	1	0	1	0	0	2
314	1	0	0	0	0	0	2	1	1	0	1	0	0	1	1	0	1	0	0	0	1	1	1	0	0	0	1	1	2	2	0	2	2	1	1	2	1	0	1	1	0	1	1	1	1	1	0	1	2
315	0	0	0	0	0	2	1	0	1	0	1	0	0	0	0	0	1	0	0	0	2	0	2	0	0	0	1	1	2	2	1	1	1	0	1	1	1	0	1	0	0	1	0	0	1	0	0	0	1
316	0	0	0	0	0	2	0	0	2	0	1	1	1	1	1	0	1	1	0	0	0	0	2	0	0	0	2	2	2	2	1	0	1	1	1	2	1	1	0	0	0	0	0	2	0	0	0	0	0
317	0	0	0	0	0	1	1	0	1	0	0	0	0	0	0	0	1	1	0	0	1	0	2	0	0	0	0	2	1	1	2	1	1	1	1	1	2	0	0	2	0	0	0	2	1	0	0	0	1
318	1	0	0	0	0	2	2	1	1	0	0	1	2	1	1	0	0	0	1	1	2	0	2	0	0	1	0	1	1	0	1	0	0	2	0	2	0	0	1	1	0	1	0	1	0	0	0	0	0
319	1	0	0	0	0	2	1	0	2	0	0	0	1	1	1	0	0	1	0	0	2	1	1	1	1	1	2	2	2	1	0	1	1	1	1	1	1	0	0	2	0	0	0	2	0	1	0	0	1
320	0	0	0	0	0	1	1	0	0	0	1	0	0	0	0	0	1	0	0	0	1	2	0	1	1	1	2	2	2	2	2	1	1	1	0	2	1	0	1	2	1	0	0	2	0	1	0	0	0
321	0	1	0	0	0	1	1	1	2	0	0	0	1	0	0	1	1	1	0	0	1	1	0	0	0	1	2	2	2	1	0	2	2	1	1	1	1	1	0	0	0	0	0	2	0	1	0	0	0
322	0	0	0	0	0	2	0	0	2	0	0	0	1	0	0	0	1	0	1	1	1	0	2	0	0	0	2	2	2	2	0	2	2	1	1	1	2	0	1	1	0	0	0	0	0	0	0	0	0
323	1	0	0	0	0	1	1	0	2	0	1	0	0	0	0	0	1	1	0	0	2	1	1	1	1	2	2	2	2	2	0	1	1	1	1	1	1	0	0	1	0	2	1	2	1	0	0	0	0
324	1	0	0	0	0	0	2	0	1	0	1	0	1	1	1	0	2	0	0	0	2	0	1	0	0	0	1	2	1	1	2	1	2	1	1	2	2	0	0	2	0	0	0	1	0	0	0	0	0
325	1	0	1	0	0	1	2	0	0	0	0	0	1	0	0	1	1	1	1	1	1	1	2	0	0	1	1	2	0	0	2	1	2	0	1	2	1	0	1	1	0	0	0	0	0	1	0	0	0
326	1	0	0	0	0	1	1	0	1	1	2	0	1	0	0	0	2	1	0	0	2	1	2	0	0	1	2	2	2	2	0	1	1	2	0	2	0	0	1	0	0	0	0	1	0	1	0	0	1
327	0	0	0	0	0	2	1	0	2	0	0	1	1	1	1	0	1	2	1	1	2	1	0	1	1	1	1	1	1	1	1	0	0	2	0	2	1	0	1	1	0	0	0	2	0	0	0	1	2
328	0	1	0	0	0	1	2	0	0	0	1	1	0	0	0	0	1	1	0	0	1	1	1	1	1	1	0	1	1	0	2	2	2	0	2	0	1	1	0	1	0	0	0	1	0	1	0	0	1
329	1	0	0	0	0	0	1	0	2	0	0	0	1	0	1	0	1	0	1	1	2	0	1	0	0	0	2	2	2	2	0	1	2	0	1	2	2	0	2	0	1	0	0	2	0	0	0	0	0
330	0	0	0	0	0	1	1	0	1	0	0	0	0	0	0	0	2	2	0	1	2	1	2	0	0	0	1	2	1	1	2	0	1	1	0	2	1	1	0	1	0	0	0	2	0	1	0	0	1
331	0	0	0	0	0	2	1	2	2	0	0	0	0	0	0	0	0	0	0	1	1	0	2	0	0	0	0	1	1	1	1	1	0	2	0	2	2	0	0	1	0	1	1	2	1	1	0	0	0
332	0	0	0	0	0	0	1	0	2	0	0	1	1	1	1	0	1	0	0	0	1	0	1	0	0	0	1	2	2	2	0	1	2	1	1	1	0	0	2	0	1	0	0	1	0	1	0	0	0
333	1	1	0	0	0	2	0	0	1	0	1	0	1	1	1	0	1	1	0	0	1	1	0	0	0	0	1	1	2	2	1	2	2	1	2	1	0	1	0	0	0	0	0	2	1	1	0	0	0
334	1	1	1	0	0	2	1	0	1	0	1	0	1	0	0	1	2	1	0	0	2	0	2	0	0	0	2	2	2	2	2	0	2	1	0	2	1	1	0	1	0	0	0	2	0	1	0	0	1
335	0	1	0	0	0	1	0	0	1	0	1	0	0	0	0	0	1	0	1	1	2	0	2	0	0	1	2	2	2	2	1	0	0	2	1	1	1	0	1	1	0	0	0	2	0	1	1	0	2
336	1	0	0	0	0	1	1	0	0	0	1	0	1	0	0	0	1	1	1	1	2	0	2	0	0	0	0	0	2	1	0	1	1	0	2	0	2	1	0	2	1	0	0	2	0	1	0	0	0
337	1	0	0	0	0	0	0	0	2	0	0	1	1	1	1	0	0	0	0	1	2	0	1	0	0	0	2	1	2	2	1	1	2	1	1	2	1	1	0	2	0	0	0	2	0	1	0	0	2
338	0	0	0	0	0	2	2	1	2	0	1	1	1	1	1	0	2	1	0	0	2	1	2	0	0	0	1	2	2	2	0	1	2	1	1	2	2	0	0	1	0	0	0	1	0	1	0	1	1
339	0	0	0	0	0	2	2	1	2	0	0	0	1	0	0	1	1	0	0	0	2	0	2	0	0	1	2	2	2	2	2	0	1	2	0	2	1	1	0	1	0	0	0	2	0	0	0	0	1
340	1	0	0	0	0	1	2	0	1	0	0	0	0	0	0	0	2	2	0	1	2	1	2	0	0	0	1	1	2	2	0	1	1	1	1	1	2	0	1	2	1	0	0	2	0	1	0	0	0
341	1	0	0	0	0	1	1	0	1	0	2	1	1	1	1	0	1	0	1	1	1	0	2	0	0	0	2	1	2	2	0	2	2	0	1	1	2	0	0	2	0	0	0	1	0	1	0	0	1
342	1	0	0	0	0	2	1	0	1	0	0	1	1	1	1	0	0	0	1	1	1	1	2	0	0	0	1	2	1	1	1	1	2	1	1	1	2	0	0	2	0	1	0	1	0	1	0	1	2
343	1	0	0	0	0	2	1	0	2	0	1	0	2	1	1	0	1	0	0	0	2	0	2	0	0	0	0	1	1	1	1	1	2	0	1	2	2	0	2	1	0	0	0	2	0	0	0	0	0
344	0	0	0	0	0	1	1	0	1	0	1	0	0	0	0	0	1	0	1	1	2	1	2	0	0	0	1	2	1	1	2	1	2	0	0	2	1	0	1	1	0	0	1	2	1	0	0	0	1
345	0	0	1	1	1	1	1	1	2	0	0	0	1	0	0	1	1	0	0	0	2	0	1	0	0	1	1	2	2	2	1	2	2	0	2	0	1	0	1	1	0	0	0	2	0	0	1	0	2
346	0	0	0	0	0	1	2	1	1	0	1	2	2	2	2	0	0	1	0	0	2	1	1	1	1	1	1	1	2	1	1	0	0	1	1	1	2	0	0	2	0	0	0	2	0	0	0	0	1
347	1	0	0	0	0	1	1	1	2	0	0	2	2	1	1	0	1	0	1	1	2	0	2	0	0	0	0	2	1	1	1	1	1	2	2	1	1	0	1	1	0	2	1	2	1	0	0	0	1
348	1	0	0	0	0	0	1	0	2	0	0	0	0	0	0	0	2	2	1	1	2	0	1	0	0	0	1	1	2	2	0	1	1	1	1	1	2	0	0	1	0	0	0	2	1	0	0	0	1
349	1	1	0	0	0	1	2	0	0	0	2	0	0	0	0	0	2	2	1	1	2	0	2	0	0	0	1	1	2	2	1	1	2	2	1	2	1	0	0	1	0	0	0	1	0	1	0	0	0
350	0	0	0	0	0	2	1	0	1	0	1	0	0	0	0	0	1	1	0	0	2	0	2	0	0	0	2	2	2	2	1	2	2	2	0	2	2	0	1	1	0	0	0	1	0	1	1	0	2
351	0	0	0	0	0	2	2	0	1	0	1	1	2	1	1	1	0	0	1	1	2	0	1	1	1	1	0	1	2	2	0	1	0	0	1	1	1	0	1	1	0	0	0	1	0	1	1	0	2
352	1	0	0	0	0	2	1	0	1	0	0	0	1	0	0	1	0	0	0	1	2	0	2	0	0	0	1	2	2	2	2	1	1	2	0	2	2	0	2	0	0	1	0	1	0	1	0	0	0
353	1	0	0	0	0	2	1	0	2	1	1	0	1	0	1	0	2	0	0	0	2	0	2	0	0	0	0	1	1	1	1	2	2	2	0	2	2	0	1	1	0	0	0	1	0	2	1	0	1
354	0	0	0	0	0	1	2	0	0	0	0	0	0	0	0	0	0	0	0	0	1	0	1	0	0	0	2	2	2	2	0	2	2	0	1	1	2	0	0	1	0	0	0	1	0	0	0	0	1
355	0	0	0	0	0	0	1	0	1	1	2	0	0	0	0	0	1	1	0	0	1	1	2	0	0	0	1	0	2	2	0	2	2	0	1	1	2	0	1	1	0	1	1	2	1	1	0	0	0
356	1	0	1	0	1	1	2	0	0	1	2	0	0	0	0	0	2	2	1	1	2	0	2	0	0	0	1	2	1	1	2	0	0	1	1	1	2	0	0	2	0	0	0	1	0	1	0	0	0
357	1	0	0	0	0	1	1	0	1	0	1	0	0	0	0	0	1	0	2	2	1	0	2	0	0	0	2	2	2	1	0	1	1	1	1	1	1	0	2	0	0	0	0	2	1	0	0	0	1
358	0	0	0	0	0	1	2	0	1	0	1	1	1	1	1	0	2	0	0	1	2	1	0	1	1	1	1	1	1	1	0	2	2	1	0	2	1	0	0	1	0	0	0	2	0	1	0	0	1
359	0	0	0	0	0	1	1	0	1	0	1	0	0	0	0	0	1	2	1	1	2	1	2	0	0	0	2	2	1	1	1	2	1	2	0	2	1	1	0	1	0	0	0	1	0	0	0	0	0
360	1	0	0	0	0	2	1	0	1	0	1	0	1	0	0	1	1	1	1	1	0	0	1	1	1	2	0	1	1	0	1	1	1	1	1	1	2	1	0	1	0	0	0	1	0	1	0	0	1
361	0	0	0	0	0	0	1	0	0	0	1	1	2	2	2	0	2	0	1	1	1	0	2	0	0	0	2	2	2	2	0	0	0	2	0	2	0	0	1	1	0	1	1	2	0	0	0	0	1
362	1	0	0	0	0	2	1	1	2	0	0	0	0	0	0	0	0	0	0	0	2	0	1	0	0	0	1	1	2	2	0	1	1	1	1	1	2	0	0	2	0	0	0	1	0	1	0	1	1
363	0	0	0	0	0	0	0	0	2	0	0	0	0	0	0	0	0	1	1	0	1	0	1	0	0	1	1	1	1	2	1	1	1	2	0	2	2	1	0	1	0	0	0	2	1	0	0	0	1
364	0	0	0	0	0	1	1	0	1	0	0	1	0	0	0	0	2	1	0	1	2	0	1	0	0	0	2	2	2	2	0	1	2	2	1	2	1	0	1	1	0	0	0	2	1	0	0	0	2
365	0	0	0	0	0	0	0	0	2	0	1	0	0	0	0	0	2	1	1	0	2	0	2	0	0	0	1	1	2	2	1	2	2	2	0	2	1	0	2	0	0	1	1	2	1	1	0	0	1
366	1	0	0	0	0	0	1	0	0	0	1	1	2	1	2	0	2	2	0	1	2	1	1	1	1	1	1	1	2	1	1	0	1	1	1	2	2	0	2	0	0	0	0	0	0	1	1	0	2
367	0	0	0	0	0	1	2	1	1	0	0	0	0	0	0	0	2	1	2	2	1	0	2	0	0	0	1	2	1	2	2	2	2	1	1	1	2	0	1	1	0	0	0	1	0	0	0	0	1
368	1	0	0	0	0	1	1	1	2	0	0	1	1	0	0	0	1	1	0	0	1	0	2	0	0	0	0	2	2	2	1	0	0	2	0	2	2	0	1	0	0	0	0	2	0	1	0	0	0
369	0	0	0	0	0	1	0	0	2	0	0	1	1	1	1	0	1	1	0	1	2	0	1	0	0	0	1	2	1	1	1	2	2	1	1	1	1	1	0	1	0	0	0	2	1	0	0	0	0
370	0	0	0	0	0	1	1	0	1	0	1	0	0	0	0	0	0	0	1	1	2	0	2	0	0	0	1	1	2	2	0	1	1	1	0	2	1	0	0	2	0	0	0	2	1	0	0	0	1
371	1	0	0	0	0	2	1	0	0	1	1	1	2	1	1	0	1	0	1	1	1	1	2	0	0	0	2	2	2	2	2	1	2	1	1	2	1	0	2	0	0	1	0	1	1	0	0	0	0
372	0	0	0	0	0	1	1	0	2	0	0	0	0	0	0	0	2	0	0	0	2	1	2	0	0	0	1	1	2	2	1	2	2	0	2	0	2	1	0	1	0	1	1	1	1	0	0	1	2
373	1	0	0	0	0	1	0	0	2	0	0	0	1	1	1	0	0	0	1	1	0	1	2	0	0	0	2	2	2	1	0	1	1	2	0	2	0	1	0	1	0	0	0	2	1	2	1	0	1
374	1	0	1	0	0	1	0	0	2	0	0	0	1	0	0	1	0	0	0	0	0	0	2	0	0	0	2	2	2	2	1	1	2	1	2	2	2	0	1	1	0	0	0	1	0	0	1	0	1
375	0	0	0	0	0	0	2	0	1	1	1	0	0	0	0	0	1	0	1	1	2	1	1	0	0	0	1	1	2	2	1	1	1	2	0	2	1	0	2	0	0	0	0	1	0	1	0	0	1
376	1	0	0	0	0	2	1	0	1	0	1	0	0	0	0	0	2	0	1	0	2	0	1	1	1	1	1	1	1	2	1	1	1	1	1	1	0	0	2	0	0	0	0	2	1	0	0	0	0
377	1	0	1	0	0	1	1	0	1	0	0	0	0	0	0	0	2	0	0	0	2	0	2	0	0	0	1	2	2	2	0	2	2	0	2	0	2	0	0	1	0	0	0	2	0	0	0	2	2
378	1	0	0	0	0	2	1	1	2	0	0	0	0	1	1	0	2	0	0	0	2	0	1	0	0	0	2	2	2	2	1	1	1	1	1	1	0	1	0	1	0	0	0	2	0	1	0	0	0
379	0	0	0	0	0	2	1	1	2	0	0	1	1	0	0	0	2	0	1	1	2	1	2	0	0	0	2	2	2	2	0	1	1	2	0	2	2	0	1	1	0	1	1	2	1	0	1	1	2
380	0	0	0	0	0	1	1	0	1	0	1	1	2	2	2	0	2	0	1	1	2	0	2	0	0	1	0	2	1	2	2	1	2	0	2	1	1	1	0	0	0	0	0	2	0	1	0	0	0
381	0	0	1	0	0	1	2	1	1	0	1	0	0	0	0	0	2	2	1	1	2	1	1	1	1	1	1	2	1	1	2	1	1	2	1	2	1	1	0	1	0	0	0	2	0	1	2	0	2
382	0	0	0	0	0	1	1	1	2	0	0	0	0	0	0	0	0	0	0	0	2	0	1	1	1	1	1	1	2	2	1	1	1	1	1	1	2	0	0	2	0	0	0	2	0	2	0	1	1
383	0	0	0	0	0	2	1	0	1	0	1	0	0	0	0	0	1	1	2	2	1	1	2	0	0	0	1	0	2	2	0	1	2	1	1	2	0	1	1	0	0	2	2	2	1	1	1	0	1
384	0	0	0	0	0	2	1	0	2	0	0	0	1	0	0	1	2	0	1	1	2	0	2	0	0	0	1	1	2	2	1	1	1	0	1	1	2	0	0	1	0	0	0	2	0	0	1	0	1
385	0	0	0	0	0	1	1	1	2	0	0	0	0	0	0	0	1	0	0	0	2	0	2	0	0	0	1	2	2	2	0	0	0	2	0	2	1	0	0	2	0	1	1	2	0	1	0	0	0
386	1	0	0	0	0	2	2	1	2	0	0	0	0	0	0	0	2	2	2	2	0	0	2	0	0	0	1	1	1	1	2	0	0	1	1	1	1	1	0	1	0	0	0	1	0	1	0	0	0
387	0	0	0	0	0	2	0	0	1	0	1	2	2	2	2	0	1	1	0	0	2	1	2	0	0	0	1	2	2	2	2	1	1	2	0	2	2	0	0	2	0	1	1	2	0	1	0	0	0
388	1	0	0	0	0	1	1	0	1	0	0	1	1	1	1	0	1	1	1	1	2	0	2	0	0	1	1	1	1	1	0	2	2	0	1	1	1	0	2	0	0	1	0	0	1	0	0	0	1
389	0	0	0	0	0	1	1	0	2	0	1	2	2	1	1	0	1	1	0	0	1	0	2	0	0	0	2	1	2	2	1	2	2	0	1	1	2	0	0	2	0	1	1	2	1	0	0	0	1
390	0	0	0	0	0	0	1	0	2	0	1	1	1	1	1	0	2	2	1	1	2	1	2	0	0	0	0	1	2	2	0	2	2	0	1	1	1	0	1	1	0	1	1	1	0	0	1	0	1
391	0	0	0	0	0	1	0	0	2	0	0	2	2	1	1	0	1	1	0	0	2	1	2	0	0	0	1	1	1	1	1	2	2	0	0	2	2	0	1	2	1	0	0	1	0	1	1	0	1
392	0	0	0	0	0	1	1	0	0	1	1	1	1	1	1	0	2	1	1	1	1	1	1	1	1	1	2	0	1	1	1	1	1	1	1	2	2	0	1	1	0	0	0	1	0	0	0	0	1
393	0	0	0	0	0	1	2	0	1	0	0	1	2	2	2	0	1	1	0	0	1	0	1	0	0	0	2	2	2	2	2	1	1	1	0	2	1	0	0	1	0	0	0	1	0	0	0	1	1
394	1	0	1	0	0	1	0	0	2	0	0	0	0	0	0	0	1	1	1	0	0	0	2	0	0	0	2	2	2	2	2	1	2	1	1	1	2	0	0	1	0	1	0	1	0	0	0	1	0
395	0	0	0	0	0	1	2	0	0	0	0	0	1	1	1	0	1	0	1	1	1	2	2	0	0	0	1	2	2	2	0	1	2	1	1	1	1	0	0	1	0	0	0	1	0	0	0	0	0
396	0	1	0	0	0	1	1	0	2	0	0	2	2	2	2	0	0	0	1	1	2	1	2	0	0	0	2	2	1	1	2	0	2	0	1	2	1	0	1	1	0	0	0	2	0	0	0	0	1
397	1	0	0	0	0	1	1	0	0	0	1	0	1	0	0	1	0	0	1	1	2	0	2	0	0	2	2	2	2	2	1	0	0	1	0	2	2	0	1	1	0	0	0	1	0	1	1	1	2
398	1	0	0	0	0	1	1	0	1	0	1	0	1	0	0	1	0	1	0	0	2	0	2	0	0	0	1	2	2	2	2	2	2	1	1	2	1	0	0	2	0	1	1	2	1	1	0	0	1
399	1	0	0	0	0	1	2	0	1	0	2	0	0	0	0	0	1	1	1	1	1	0	1	0	0	0	2	2	2	2	0	1	1	2	1	2	1	1	1	2	2	0	0	2	2	1	0	0	1
400	1	0	0	0	0	1	1	0	2	1	0	1	1	1	1	0	1	1	0	0	2	0	1	0	0	0	1	2	1	1	2	1	1	0	1	1	2	0	0	1	0	0	0	2	0	0	0	1	0
401	0	1	1	0	1	1	1	0	1	0	1	0	1	0	0	0	2	1	0	0	2	1	1	0	0	0	1	1	1	1	0	2	2	0	1	1	1	0	0	1	0	1	0	1	0	0	0	0	0
402	1	0	0	0	0	2	0	0	2	0	0	0	2	0	0	1	1	1	0	0	2	0	2	0	0	1	2	2	2	2	0	1	2	1	2	2	2	1	0	0	0	0	0	2	0	1	0	0	1
403	0	0	0	0	0	2	2	0	1	0	1	2	2	1	1	0	1	0	0	0	2	1	2	0	0	0	1	2	2	1	2	2	2	1	0	2	1	0	1	1	0	1	1	2	1	1	1	0	2
404	0	0	0	0	0	1	2	0	1	0	1	0	0	0	0	0	1	1	1	1	1	0	2	0	0	0	1	2	1	1	2	1	1	1	1	0	2	0	0	1	0	2	2	2	1	1	0	0	1
405	1	0	0	0	0	1	2	1	1	0	1	1	1	1	1	0	2	1	0	0	2	0	2	0	0	0	0	2	1	1	2	0	0	2	1	1	1	0	1	1	0	1	0	1	0	0	0	0	0
406	0	0	0	0	0	2	1	0	1	0	1	0	1	0	0	0	0	0	0	1	2	0	2	0	0	0	2	1	2	2	1	1	2	1	1	2	1	0	1	1	0	0	0	1	0	0	1	0	2
407	1	0	0	0	0	1	1	0	1	0	0	0	1	0	0	0	1	1	0	0	1	0	2	0	0	0	2	2	2	2	1	1	1	2	0	2	1	1	0	0	0	0	0	1	1	1	0	1	1
408	1	0	0	0	0	1	1	0	0	1	1	1	1	1	1	0	2	1	0	0	2	1	2	0	0	0	1	1	2	2	1	2	2	1	0	2	0	0	1	0	0	0	0	1	0	0	0	0	1
409	0	0	0	0	0	1	2	0	1	0	1	1	1	1	1	0	1	0	1	1	1	0	2	0	0	0	2	2	2	2	1	1	1	2	0	2	2	0	0	1	0	1	0	1	1	0	0	0	0
410	1	0	0	0	0	1	0	0	1	0	0	1	1	1	1	0	1	0	0	0	2	1	1	1	1	0	2	1	2	2	1	1	1	1	1	2	1	1	1	1	0	0	0	1	0	1	0	0	2
411	1	0	0	0	0	1	1	0	1	0	1	0	0	0	0	0	1	1	1	1	1	0	1	0	0	1	1	1	1	1	1	1	1	1	1	1	2	1	0	1	0	1	1	2	1	0	0	0	1
412	0	0	0	0	0	2	2	0	0	0	0	2	2	2	2	0	2	0	0	0	2	0	2	0	0	0	1	1	1	1	1	2	2	0	1	2	2	0	1	1	0	0	0	2	1	0	0	1	2
413	0	0	0	0	0	2	1	0	1	0	0	0	0	0	0	0	1	0	1	0	1	1	2	0	0	0	2	2	2	2	0	1	1	1	0	2	2	0	0	1	0	0	0	2	0	1	0	0	1
414	1	0	0	0	0	0	2	0	1	0	1	0	0	0	0	0	1	1	1	0	2	0	2	1	1	2	2	2	2	2	0	1	1	1	1	1	1	0	0	1	0	0	0	1	0	1	0	0	1
415	1	1	0	0	0	1	1	1	2	0	0	0	0	0	0	0	1	1	2	1	2	0	1	0	0	0	2	2	2	2	0	1	1	2	0	2	1	0	0	1	0	0	0	2	0	1	0	0	2
416	0	0	1	0	0	2	1	0	1	0	1	0	0	0	0	0	0	0	1	1	1	0	2	0	0	1	1	2	1	1	1	0	0	2	0	2	0	1	1	0	0	0	0	2	0	0	0	0	0
417	0	0	0	0	0	2	0	0	2	0	0	0	2	1	1	0	2	1	1	0	2	0	2	0	0	0	1	2	2	2	1	1	2	2	0	2	0	0	2	0	1	1	1	2	1	0	1	0	1
418	0	0	0	0	0	2	1	0	1	0	1	0	1	0	1	0	2	0	1	1	2	0	2	0	0	0	1	2	2	2	1	1	2	0	1	2	2	1	0	1	0	0	0	2	0	1	0	0	1
419	0	0	0	0	0	1	2	1	1	0	0	0	0	0	0	0	2	0	0	0	1	0	2	0	0	0	0	2	1	1	1	2	2	0	1	1	2	0	2	0	0	0	0	2	0	1	0	0	1
420	0	0	0	0	0	2	1	0	2	0	0	1	1	0	0	0	2	2	1	1	1	0	2	0	0	0	2	2	2	2	1	1	0	0	1	1	2	0	1	1	0	1	1	2	1	1	0	0	0
421	0	0	0	0	0	1	0	0	1	0	1	1	1	1	1	0	1	1	0	1	1	1	1	1	1	0	1	2	2	2	1	2	2	0	1	1	2	1	0	1	0	0	0	1	1	1	0	0	1
422	1	0	1	1	1	2	1	0	2	0	1	0	0	0	0	0	1	1	0	0	2	0	2	0	0	0	2	2	2	1	0	1	1	2	1	2	0	1	1	0	0	2	2	2	1	1	1	1	2
423	0	0	0	0	0	1	2	1	1	0	0	2	2	2	2	0	1	1	0	0	1	0	2	0	0	1	1	1	2	2	0	0	2	1	0	2	0	0	1	1	0	0	0	1	1	1	0	0	0
424	0	0	0	0	0	1	1	0	1	0	1	0	1	0	0	0	1	1	1	1	2	1	2	0	0	0	2	2	2	2	1	0	1	1	1	2	1	0	1	0	0	0	0	0	0	0	0	0	1
425	0	0	0	0	0	0	2	0	0	1	2	1	2	2	2	0	0	0	1	1	0	1	2	0	0	0	2	2	2	2	1	2	2	0	1	1	1	0	0	1	0	0	0	2	0	1	0	1	1
426	1	0	0	0	0	2	1	0	1	0	0	0	1	0	0	1	1	0	1	1	1	1	2	0	0	1	1	2	2	2	0	0	0	2	0	2	1	0	1	1	0	0	1	2	1	0	0	0	0
427	0	0	0	0	0	0	1	1	2	0	0	0	0	0	0	0	1	1	1	1	1	2	2	0	0	0	1	2	1	1	2	1	1	0	2	0	2	1	0	1	0	0	0	2	0	1	0	0	1
428	1	0	0	0	0	2	2	1	2	0	0	0	1	0	0	1	1	1	1	1	1	0	2	0	0	0	2	2	2	2	0	1	1	1	0	2	1	1	0	1	0	0	0	1	0	0	1	0	1
429	1	0	0	0	0	1	2	1	2	0	1	1	2	2	2	0	1	1	0	0	1	0	2	0	0	0	0	1	1	0	2	1	2	1	1	2	2	0	2	1	0	1	1	2	1	1	0	0	1
430	0	1	0	0	0	1	0	0	2	0	0	0	1	0	0	0	2	1	1	1	2	0	1	0	0	0	1	2	2	2	2	1	1	2	0	2	0	0	1	1	0	1	1	2	1	0	0	0	1
431	0	0	0	0	0	1	2	0	1	0	0	2	2	2	2	0	1	1	0	1	1	2	2	0	0	0	1	2	2	1	0	1	1	1	1	0	2	1	0	2	1	1	1	2	0	1	0	0	0
432	0	0	0	0	0	0	0	0	2	0	0	0	2	1	1	0	0	0	0	1	2	1	2	0	0	1	1	2	2	2	0	1	2	1	0	2	1	0	0	1	0	0	0	2	0	0	0	0	0
433	1	1	0	0	0	1	1	0	1	0	0	0	2	0	0	1	2	2	1	1	1	1	1	1	1	1	2	2	2	1	1	2	2	2	0	2	2	0	0	1	0	1	0	1	0	0	1	0	1
434	0	0	0	0	0	1	1	0	1	0	1	0	0	0	0	0	1	1	0	0	1	1	1	1	1	1	2	2	2	2	0	1	1	1	1	1	1	1	1	1	1	0	0	2	0	0	0	0	2
435	1	0	0	0	0	2	2	0	0	0	0	0	1	0	0	1	1	0	1	1	1	0	1	1	1	2	2	2	1	1	2	1	2	1	1	1	2	0	2	0	0	0	0	1	0	1	1	0	1
436	1	0	0	0	0	1	1	0	1	0	0	0	0	0	0	0	0	0	0	1	1	0	2	0	0	1	2	2	2	2	1	1	2	0	0	2	0	0	2	0	1	0	0	2	0	0	0	1	0
437	1	0	0	0	0	0	1	0	2	0	0	0	1	0	0	0	2	0	0	0	2	0	2	0	0	0	1	2	2	1	0	2	2	0	1	2	2	0	0	2	0	1	0	1	0	1	0	0	1
438	1	0	1	0	0	2	0	0	2	0	0	0	0	0	0	0	1	1	1	1	2	0	2	0	0	0	2	2	2	2	2	0	1	2	1	2	2	0	0	2	0	0	0	2	0	1	0	0	0
439	1	0	0	0	0	2	1	1	2	0	0	0	1	0	0	1	1	0	1	1	1	0	2	0	0	0	1	1	2	2	0	1	1	1	1	1	1	0	1	1	0	0	0	1	0	0	1	0	2
440	0	1	0	0	0	1	1	1	2	0	0	1	2	1	1	1	1	0	1	1	2	0	2	0	0	0	2	2	2	2	1	1	0	0	0	2	2	0	2	1	0	0	0	0	0	1	1	0	2
441	0	0	0	0	0	1	0	0	2	0	1	0	0	0	0	0	2	1	2	1	1	0	2	0	0	0	2	2	2	2	2	1	1	1	0	2	1	0	0	1	0	1	1	2	1	1	0	0	1
442	0	0	0	0	0	2	1	0	1	0	1	0	2	1	1	1	1	0	1	1	2	0	2	0	0	0	2	2	2	2	1	1	1	1	0	2	1	0	0	2	0	0	0	1	0	0	0	1	0
443	0	0	0	0	0	2	1	0	0	1	1	1	1	1	1	0	1	1	0	0	2	0	1	0	0	0	1	1	2	2	0	1	1	2	0	2	1	0	1	1	0	0	0	1	1	1	0	0	2
444	0	0	0	0	0	0	2	0	1	0	1	1	2	2	2	0	1	1	0	0	2	1	2	0	0	0	2	2	2	2	2	1	2	2	0	2	1	0	2	0	0	0	0	2	0	0	0	0	1
445	1	0	1	0	0	0	2	1	1	0	1	0	1	0	0	1	1	1	1	1	1	0	2	0	0	0	2	1	2	2	1	2	2	0	1	1	1	1	0	1	0	1	1	1	1	1	0	0	0
446	1	0	0	0	0	2	0	0	2	0	0	1	1	1	1	0	2	2	1	1	2	0	2	0	0	0	1	1	2	2	0	1	1	1	1	1	1	0	1	1	0	0	0	0	2	2	0	0	1
447	0	0	0	0	0	1	1	0	1	0	0	0	1	2	2	0	1	0	1	1	1	1	2	0	0	1	2	2	2	2	1	1	1	1	0	2	1	0	2	1	1	0	0	1	1	1	0	0	0
448	0	0	0	0	0	1	2	0	1	0	2	0	0	0	0	0	0	0	0	0	0	1	1	0	0	0	2	2	1	1	1	0	0	2	0	1	2	0	0	2	0	0	0	2	0	0	0	0	0
449	1	0	0	0	0	0	1	0	1	0	1	0	0	0	0	0	1	1	0	0	2	1	1	1	1	2	2	2	2	2	0	1	1	2	0	2	1	0	0	1	0	1	0	1	0	0	0	0	2
450	1	0	0	0	0	2	2	1	2	0	1	0	1	0	0	1	1	1	0	0	1	0	1	0	0	0	2	1	2	2	1	1	1	1	0	2	0	0	1	0	0	0	1	1	1	0	0	0	1
451	1	0	0	0	0	2	1	1	2	0	0	0	0	0	0	0	1	1	0	1	1	0	2	0	0	1	1	0	1	2	1	2	2	1	0	2	0	0	1	1	1	0	0	1	1	1	0	0	1
452	0	0	1	1	1	1	1	1	2	0	0	1	1	1	1	0	1	1	0	0	2	0	1	1	1	2	1	1	1	1	1	1	1	2	0	2	2	0	0	1	0	0	0	2	0	1	0	1	1
453	1	0	0	0	0	1	1	0	1	0	1	1	2	1	1	0	1	0	1	1	2	0	1	0	0	0	2	2	2	2	1	1	1	1	1	1	1	0	1	1	0	1	1	1	1	1	0	0	1
454	1	0	0	0	0	0	1	1	2	0	0	0	0	0	0	0	1	1	1	1	1	0	2	0	0	0	0	2	1	2	2	2	2	1	2	2	2	0	1	1	1	0	0	2	1	0	0	0	1
455	0	0	0	0	0	1	2	0	1	0	0	0	1	1	1	0	0	0	0	0	2	0	2	0	0	1	1	1	2	2	0	0	1	1	1	2	0	0	1	0	0	0	0	2	1	0	1	0	1
456	0	0	0	0	0	1	0	0	2	0	0	1	1	1	2	0	2	2	2	2	2	0	2	0	0	1	1	1	1	1	0	1	2	1	1	2	1	0	1	1	0	0	0	2	0	0	0	0	0
457	1	0	0	0	0	1	1	0	1	0	1	0	1	0	0	1	2	2	2	2	0	1	1	0	0	0	2	1	2	2	0	1	2	2	0	2	2	0	1	2	1	0	0	2	0	0	0	0	1
458	1	0	0	0	0	1	1	0	1	0	0	0	0	0	0	0	2	1	0	1	2	0	2	0	0	0	1	2	2	1	1	2	2	1	1	1	1	0	0	2	0	0	0	2	0	0	0	0	1
459	0	1	1	0	0	2	2	0	1	0	1	0	0	0	0	0	1	0	1	1	2	1	1	1	1	1	0	2	1	1	2	2	2	2	0	2	1	1	0	2	1	1	0	1	1	2	0	0	0
460	1	0	0	0	0	1	1	0	1	1	2	0	0	0	0	0	0	0	0	0	2	1	2	0	0	0	2	2	2	2	1	1	1	1	1	1	0	1	1	0	0	0	0	1	0	1	0	1	0
461	0	0	0	0	0	1	2	0	2	0	1	0	1	0	0	1	1	0	0	1	1	0	2	0	0	0	1	1	2	2	1	2	2	0	1	1	1	0	0	2	0	1	1	2	0	1	0	0	1
462	1	0	0	0	0	1	0	0	2	0	0	0	1	1	1	0	1	0	1	1	2	1	1	1	1	1	2	2	2	1	1	1	0	0	1	1	1	0	2	1	1	0	0	1	1	1	0	0	0
463	0	1	0	0	0	1	2	0	0	0	0	0	0	0	0	0	1	0	1	2	1	1	2	0	0	0	2	2	2	2	1	1	1	2	0	2	1	1	0	0	0	1	1	1	0	0	0	1	1
464	1	0	0	0	0	1	2	0	1	0	0	1	1	1	1	0	1	1	0	1	2	1	1	0	0	0	2	2	1	1	1	1	2	1	1	2	1	0	1	0	0	1	0	0	1	0	0	0	1
465	0	0	1	0	0	1	1	1	2	0	0	0	1	0	0	0	0	0	1	0	1	0	1	0	0	0	1	1	2	2	0	2	2	1	1	1	1	0	1	2	1	1	0	0	2	0	0	0	1
466	1	0	0	0	0	1	1	0	1	0	0	1	1	1	1	0	0	0	2	1	0	0	1	0	0	0	2	2	2	2	1	1	2	2	0	2	1	1	0	1	0	1	1	2	0	0	0	0	1
467	1	0	0	0	0	0	2	1	2	0	1	0	1	0	0	0	2	1	0	0	2	0	2	0	0	0	1	2	2	2	2	1	1	1	1	1	1	0	0	2	0	0	0	0	0	0	0	0	0
468	1	0	0	0	0	1	1	0	1	0	1	0	0	0	0	0	0	0	1	1	2	1	2	0	0	0	2	2	2	2	1	1	1	1	1	1	1	1	0	0	0	1	0	0	1	0	0	0	1
469	1	0	0	0	0	2	1	0	0	0	0	1	1	1	1	0	2	1	1	1	1	1	2	0	0	0	1	1	2	2	1	1	1	1	0	2	1	0	0	1	1	2	2	2	1	1	0	0	1
470	0	1	0	0	0	2	1	0	2	0	0	1	2	1	2	0	0	0	0	0	1	1	2	0	0	0	1	1	2	2	1	1	1	0	1	1	1	0	1	2	1	0	0	1	0	1	1	0	2
471	0	0	1	1	1	1	0	0	2	0	0	0	0	0	0	0	1	1	1	1	1	0	2	0	0	1	1	1	2	2	0	2	2	0	2	0	1	0	0	2	0	0	0	1	1	1	0	0	1
472	1	0	0	0	0	0	1	0	0	0	1	0	0	0	0	0	0	0	0	0	0	1	2	0	0	1	1	1	2	2	0	2	2	0	1	1	2	0	0	1	0	0	0	2	0	0	0	0	0
473	1	0	0	0	0	1	1	1	2	0	1	1	1	1	2	0	0	0	0	0	2	0	2	0	0	1	2	2	2	2	1	0	2	0	2	2	1	0	0	1	0	1	0	1	0	1	0	0	1
474	0	0	0	0	0	0	2	0	1	0	0	0	1	1	1	0	2	2	2	2	2	1	2	0	0	0	2	2	1	1	2	0	0	2	1	1	1	0	1	1	0	0	0	1	0	0	0	0	0
475	0	0	1	0	0	2	1	0	2	0	0	1	2	2	2	0	1	0	1	1	2	1	2	0	0	0	2	2	1	1	1	0	0	1	1	1	1	0	1	1	0	1	1	2	1	0	1	0	2
476	1	0	0	0	0	2	2	0	1	0	0	1	1	1	1	0	1	1	1	1	1	0	1	0	0	0	0	1	2	2	0	0	1	1	1	2	1	1	1	1	0	0	0	2	1	0	0	0	1
477	0	0	1	0	0	1	1	0	2	0	1	1	2	1	1	0	2	2	1	1	2	0	2	0	0	2	2	2	2	2	1	1	2	2	0	2	1	2	0	0	0	0	0	1	1	1	0	0	1
478	0	0	1	0	0	2	2	0	0	0	0	1	1	1	1	0	2	2	1	1	2	1	2	0	0	1	2	2	2	2	1	0	0	2	0	2	1	0	0	2	0	0	0	1	0	1	0	1	1
479	1	0	0	0	0	1	1	0	1	0	1	1	1	1	1	0	1	0	0	0	2	0	2	0	0	0	0	1	1	1	1	1	1	0	2	1	0	0	2	1	1	0	0	1	0	0	0	1	2
480	0	0	0	0	0	1	1	0	1	0	0	0	0	0	0	0	1	0	1	2	1	0	2	0	0	0	0	2	1	2	2	1	1	1	1	2	1	0	1	2	1	0	0	2	0	1	1	0	2
481	1	0	0	0	0	2	2	0	0	0	2	0	0	0	0	0	1	1	0	1	2	0	2	0	0	0	1	1	2	2	0	2	2	2	0	2	1	0	1	0	0	1	1	1	1	0	0	0	1
482	0	0	0	0	0	1	2	1	1	0	0	0	1	0	0	0	1	0	0	0	1	1	2	0	0	0	1	2	2	2	2	1	1	0	0	1	1	0	1	1	0	0	0	1	0	1	0	0	1
483	1	1	0	0	0	1	2	0	0	0	2	0	0	0	0	0	1	0	1	1	2	1	1	1	1	1	1	2	1	1	1	1	1	2	0	2	1	1	1	1	0	0	0	2	0	2	0	0	1
484	1	0	0	0	0	2	2	0	1	0	2	2	1	1	1	0	0	0	0	0	1	1	1	0	0	0	1	1	2	2	0	1	2	1	2	2	1	0	1	1	0	1	1	2	1	1	0	1	1
485	1	0	0	0	0	2	1	0	1	0	0	1	2	1	1	1	0	0	0	0	2	0	2	0	0	0	2	2	2	2	0	1	1	1	0	2	1	1	0	0	0	1	0	0	1	0	0	0	1
486	0	0	0	0	0	1	1	1	2	0	0	0	2	1	2	0	1	0	1	1	2	0	0	0	0	0	0	1	1	1	1	1	2	2	0	2	2	0	0	2	0	1	1	2	1	1	1	0	2
487	1	0	1	1	1	1	1	1	2	0	0	1	1	1	1	0	1	0	1	1	2	1	2	0	0	0	2	2	2	2	1	1	1	1	0	2	1	0	1	1	0	0	0	1	0	0	0	0	2
488	0	0	0	0	0	0	2	0	1	0	0	1	1	1	1	0	1	0	0	0	1	0	2	0	0	0	1	2	1	2	2	1	2	0	2	1	1	0	0	1	0	1	1	1	1	1	0	0	0
489	1	0	0	0	0	2	0	0	2	0	0	0	0	0	0	0	2	1	1	1	1	0	1	0	0	0	1	2	1	0	1	2	2	1	2	2	1	0	1	2	1	0	0	2	2	0	0	0	0
490	1	0	0	0	0	0	2	0	0	0	2	0	0	0	0	1	0	0	1	0	1	0	1	1	1	2	2	2	2	2	1	1	1	1	1	1	1	0	1	1	0	0	0	1	0	1	1	1	2
491	1	0	0	0	0	2	2	0	0	0	1	0	0	0	0	0	1	1	0	0	2	0	1	0	0	0	2	2	2	2	1	1	1	0	1	1	0	1	1	0	0	1	1	1	0	0	0	0	0
492	0	0	1	0	1	1	0	0	1	0	1	1	2	2	2	0	1	0	0	1	1	1	0	1	1	1	1	2	2	1	0	1	1	1	1	1	1	0	0	0	0	0	0	2	0	1	0	0	0
493	0	0	1	1	1	1	0	0	2	0	0	2	2	2	2	0	2	1	1	1	2	0	2	1	1	2	1	2	2	2	0	2	2	0	1	1	1	1	0	1	0	0	0	2	1	0	0	1	2
494	0	0	0	0	0	1	1	0	2	0	0	0	0	0	0	0	0	0	0	0	1	0	1	0	0	0	2	1	2	2	1	1	1	1	0	2	1	0	0	2	0	0	0	1	0	1	0	0	1
495	0	0	0	0	0	1	1	1	1	1	0	1	1	0	0	0	1	2	1	1	2	0	2	0	0	1	2	2	2	2	1	1	1	1	1	1	2	0	0	1	0	0	0	2	1	0	0	0	2
496	1	0	0	0	0	1	1	0	1	0	0	0	1	0	1	0	1	0	1	0	2	0	2	0	0	1	1	1	2	2	0	1	1	2	0	2	1	0	0	2	0	1	1	2	1	0	0	0	1
497	0	1	1	0	1	1	2	0	0	0	1	0	1	0	0	0	1	1	0	0	2	0	2	0	0	0	2	2	2	2	0	1	1	1	1	1	1	0	1	2	1	0	0	2	0	1	0	0	0
498	1	0	0	0	0	0	1	1	2	0	0	0	0	0	0	0	0	0	0	0	1	0	2	0	0	0	2	2	2	2	1	2	2	0	1	1	2	0	0	2	0	0	0	2	0	0	0	0	2
499	1	0	0	0	0	2	1	0	1	0	0	1	2	1	1	0	2	1	1	0	2	0	2	0	0	0	2	2	2	2	1	1	1	1	1	1	2	0	0	1	0	1	1	1	1	1	0	0	0
500	1	0	0	0	0	0	2	0	1	1	1	0	0	0	0	0	0	0	0	0	1	1	2	0	0	0	2	2	2	1	0	2	2	1	1	1	1	0	0	1	0	1	0	1	1	0	0	0	0
501	0	0	0	0	0	1	1	0	0	1	2	0	0	0	0	0	2	2	1	1	2	1	1	1	1	1	2	2	2	2	1	2	2	0	1	1	0	1	1	0	0	1	0	1	1	0	0	1	2
502	0	0	0	0	0	1	2	1	1	0	1	1	1	1	1	0	2	0	0	0	1	2	1	1	1	1	1	1	2	2	1	1	1	1	0	2	1	0	2	0	0	0	0	0	0	1	0	0	1
503	0	0	1	1	1	1	1	0	1	0	0	2	2	2	2	0	0	0	2	1	0	1	1	1	1	2	2	2	2	2	1	2	2	0	1	1	2	0	0	2	0	2	2	2	1	0	0	0	0
504	0	0	0	0	0	2	2	0	1	0	0	1	1	1	1	0	1	1	0	0	2	1	2	0	0	0	0	2	2	2	1	1	1	2	0	2	1	0	2	0	0	1	1	1	1	2	0	0	1
505	0	0	1	1	1	2	2	0	1	0	1	1	2	2	2	0	1	1	1	1	1	0	0	0	0	0	2	2	2	2	1	2	2	1	1	1	1	0	1	0	0	0	0	2	0	0	0	0	0
506	1	0	0	0	0	2	2	0	0	0	1	0	2	1	2	0	2	0	1	0	2	1	1	1	1	1	0	1	1	0	2	1	1	2	0	2	1	0	1	2	1	1	1	1	1	1	0	0	1
507	1	0	2	0	1	0	2	1	2	0	1	1	1	1	1	0	1	1	1	1	0	0	2	0	0	1	2	2	2	2	1	2	2	1	1	1	1	1	0	1	0	1	0	0	0	0	0	1	2
508	0	1	0	0	0	1	2	0	0	0	1	0	0	0	0	0	1	1	1	1	1	0	2	0	0	0	1	2	2	2	1	1	1	1	0	2	1	0	2	0	0	1	1	2	1	0	0	0	2
509	0	0	1	0	0	0	2	1	1	0	1	0	0	0	0	0	0	0	0	0	1	0	2	0	0	1	0	2	1	1	1	1	1	2	0	2	2	0	0	2	0	0	0	2	2	1	0	0	1
510	0	0	0	0	0	2	1	0	0	1	2	0	1	1	1	0	1	0	1	1	2	0	1	0	0	0	2	2	1	1	1	1	1	1	1	1	1	0	0	1	0	0	0	2	1	0	0	0	0
511	0	0	0	0	0	1	1	0	1	1	1	1	1	1	1	0	2	0	0	0	2	1	1	1	1	1	2	2	2	2	2	0	0	1	2	2	1	1	0	0	0	0	0	2	1	0	0	0	0
512	1	0	0	0	0	2	0	0	2	0	0	1	1	1	1	0	2	1	0	0	2	0	0	0	0	0	2	2	2	2	1	0	1	1	0	2	1	1	0	1	0	0	0	2	1	2	0	0	1
513	1	0	0	0	0	1	2	0	0	0	1	1	1	1	1	0	0	0	2	2	0	0	2	0	0	0	1	1	2	2	0	1	2	1	2	1	1	0	1	1	0	0	0	1	0	1	1	0	1
514	1	0	0	0	0	2	1	0	1	0	1	0	1	1	1	0	2	1	0	0	1	0	2	0	0	0	1	0	2	2	0	2	2	2	0	2	2	0	0	2	0	0	0	2	1	1	0	0	2
515	1	0	0	0	0	1	1	0	1	0	0	0	1	0	0	1	2	2	1	1	2	0	1	1	1	2	2	2	2	2	1	1	1	2	0	2	1	0	2	0	1	0	0	1	0	1	0	0	0
516	1	0	0	0	0	0	1	0	1	0	0	0	0	0	0	0	1	1	1	1	1	0	2	0	0	0	1	1	2	2	0	1	1	0	0	1	2	0	0	1	0	0	0	2	1	0	0	0	1
517	1	0	0	0	0	1	2	1	1	0	1	0	1	0	0	1	1	1	0	0	2	0	2	0	0	0	2	2	2	2	1	1	2	1	0	2	2	0	0	2	0	0	0	2	0	1	0	1	1
518	1	0	0	0	0	1	1	0	1	0	0	1	2	1	1	1	1	1	0	1	1	1	2	0	0	0	1	1	1	1	2	1	1	2	1	2	2	0	1	1	0	2	2	2	1	1	0	0	1
519	0	0	0	0	0	0	1	0	1	0	1	0	1	1	1	0	1	1	1	1	1	1	1	1	1	1	2	2	2	2	0	0	2	2	0	2	1	1	0	1	0	1	0	1	2	1	1	0	1
520	1	0	1	0	0	2	1	0	1	0	0	0	1	0	0	1	1	1	2	1	2	1	2	0	0	1	2	2	2	2	2	2	2	1	1	2	1	1	0	0	0	0	0	2	0	1	0	0	0
521	0	0	0	0	0	2	1	0	1	0	1	1	1	1	1	0	1	0	1	1	2	1	1	1	1	1	1	2	2	1	1	1	2	1	1	1	1	0	2	0	0	0	0	1	0	0	1	0	1
522	0	0	0	0	0	1	1	0	2	0	1	0	0	0	0	0	1	1	1	1	2	0	1	1	1	1	0	1	1	1	1	0	0	1	0	2	1	0	0	2	0	1	0	0	0	0	0	1	1
523	0	0	1	0	0	1	0	0	2	0	1	0	0	0	0	0	2	2	0	0	2	1	2	0	0	0	2	2	2	2	0	2	2	0	2	0	1	2	0	0	0	0	0	2	0	0	0	0	1
524	1	0	0	0	0	2	1	0	2	0	1	0	0	0	0	0	0	0	0	0	0	0	2	0	0	0	1	1	2	2	0	1	1	2	0	2	1	1	0	1	0	1	1	2	1	1	0	0	1
525	0	0	0	0	0	0	0	0	2	0	0	0	0	0	0	0	1	1	0	1	1	0	2	0	0	0	1	2	2	1	1	1	2	1	2	1	1	0	1	1	0	0	0	1	0	1	0	1	2
526	0	0	0	0	0	0	0	0	2	0	1	0	1	0	0	1	2	1	0	1	2	0	2	0	0	0	0	2	0	0	2	1	1	0	2	0	2	0	0	1	0	0	0	0	0	1	0	0	1
527	1	0	0	0	0	0	1	0	1	0	1	0	1	0	0	1	2	1	0	0	2	0	1	0	0	1	2	2	2	2	0	0	2	2	0	2	2	0	1	1	0	0	0	1	0	0	0	0	0
528	1	0	0	0	0	2	0	0	2	0	0	1	1	1	1	0	1	0	1	0	2	0	2	0	0	0	2	2	2	2	1	2	2	2	0	2	2	0	2	1	0	0	0	2	1	0	0	0	1
529	1	0	0	0	0	0	0	0	2	0	0	0	1	1	1	0	0	0	2	1	2	1	1	1	1	1	1	2	2	2	0	1	1	1	0	2	1	0	0	1	0	1	0	1	0	0	0	0	1
530	0	0	0	0	0	1	1	1	2	0	0	2	2	2	2	0	0	1	0	0	2	0	1	0	0	0	2	2	2	2	1	0	1	2	0	2	2	0	0	1	0	0	0	0	0	0	1	0	2
531	0	0	0	0	0	1	1	0	2	0	0	1	0	0	0	0	2	0	1	1	2	1	1	1	1	1	2	2	2	2	1	1	1	1	1	1	1	0	1	0	0	0	0	2	1	0	0	0	0
532	0	0	0	0	0	0	1	0	1	0	1	0	1	0	0	1	1	1	2	2	1	1	2	0	0	0	1	1	2	2	1	2	2	0	2	0	1	0	0	2	0	1	1	2	1	0	0	0	1
533	0	0	0	0	0	2	2	0	0	0	0	1	2	1	1	0	1	1	1	1	2	0	2	0	0	0	2	2	2	2	1	1	1	1	1	1	1	0	2	0	0	0	0	1	0	1	0	1	1
534	0	0	0	0	0	1	1	1	2	0	0	0	1	1	1	0	2	1	1	1	2	0	1	0	0	1	0	1	1	1	1	0	0	1	0	2	0	2	0	0	0	0	0	2	1	0	0	0	0
535	0	0	0	0	0	1	1	0	1	0	1	1	2	1	1	1	1	0	1	1	1	1	2	0	0	0	2	2	2	2	1	2	2	0	2	0	2	0	0	2	0	0	0	2	0	1	0	0	0
536	1	0	0	0	0	2	1	1	2	0	0	1	1	1	1	0	1	1	1	1	2	1	1	0	0	0	1	2	2	1	1	2	2	1	1	1	2	0	0	2	0	1	0	0	1	1	0	0	1
537	0	0	0	0	0	1	1	0	1	0	1	1	2	1	1	1	0	0	0	1	1	0	2	0	0	0	1	1	2	2	1	0	0	1	0	2	1	0	2	0	0	0	0	1	0	1	0	0	0
538	1	0	1	0	0	1	0	0	2	0	0	0	2	0	0	1	0	0	1	1	2	0	2	0	0	0	2	2	2	2	0	0	1	2	1	2	1	1	0	1	0	0	0	2	0	0	0	0	2
539	0	0	0	0	0	0	2	0	0	0	0	0	1	1	0	0	2	0	1	0	2	0	1	0	0	0	1	2	2	2	0	1	1	1	0	2	1	1	0	1	0	1	1	1	1	1	1	0	2
540	0	0	1	0	0	2	2	0	1	0	0	1	1	1	1	0	0	0	2	1	0	1	2	0	0	0	1	2	2	2	2	1	1	2	0	2	2	0	0	2	0	0	0	2	1	1	0	0	1
541	1	0	0	0	0	1	2	0	0	0	1	0	1	0	0	1	1	1	0	0	2	0	1	0	0	0	2	2	1	1	1	1	2	1	1	1	1	0	1	1	0	0	0	1	0	0	0	0	1
542	1	0	0	0	0	1	0	0	2	0	0	0	0	0	0	0	1	1	0	0	2	0	2	0	0	0	2	2	1	1	1	1	2	1	0	2	0	1	0	0	0	0	0	2	0	0	0	0	0
543	1	0	0	0	0	2	2	1	1	0	1	0	0	0	0	0	1	1	0	0	2	0	1	0	0	1	2	2	2	2	1	1	2	2	0	2	0	1	1	0	0	1	1	2	2	0	0	0	1
544	1	0	0	0	0	1	1	0	1	0	0	1	0	0	0	0	1	0	1	1	2	0	2	0	0	0	1	1	2	2	0	1	2	2	0	2	2	0	1	1	0	0	1	2	1	0	0	0	0
545	0	0	0	0	0	2	2	0	0	0	1	0	2	1	2	0	0	0	2	1	2	0	2	0	0	0	2	2	2	2	1	1	1	1	0	2	2	1	0	0	0	0	0	2	0	0	0	0	0
546	0	0	1	0	1	1	1	1	2	0	0	1	2	1	1	0	1	1	2	1	2	0	1	0	0	0	1	2	1	1	1	1	1	2	0	2	2	0	1	1	0	0	0	2	1	0	2	0	2
547	0	0	0	0	0	1	1	0	0	1	2	0	0	0	0	0	1	0	1	2	1	1	1	1	1	1	2	2	2	2	0	0	0	2	0	2	1	1	1	1	1	0	0	1	0	1	1	0	1
548	0	0	0	0	0	1	2	1	2	0	0	1	2	2	2	0	1	0	1	0	2	0	2	0	0	0	1	1	2	2	0	2	1	1	0	2	0	0	2	1	1	0	0	1	0	0	0	0	1
549	0	0	0	0	0	2	1	0	1	0	1	1	2	1	1	0	0	0	0	0	0	0	1	0	0	0	1	2	1	1	1	0	0	1	0	2	1	0	0	2	0	0	0	2	0	1	0	0	0
550	1	0	1	0	0	1	1	0	0	0	0	1	1	1	1	0	1	1	2	1	2	1	1	1	1	1	2	2	2	2	2	2	2	0	1	2	2	0	1	2	1	0	0	2	1	0	0	0	1
551	1	0	0	0	0	1	1	0	1	0	0	1	1	0	0	0	1	1	2	1	0	0	2	0	0	0	1	2	1	1	2	1	1	1	1	1	0	1	0	0	0	0	0	2	0	0	0	0	1
552	0	0	0	0	0	1	1	1	2	0	0	0	0	0	0	0	1	1	0	0	2	1	2	0	0	0	1	2	2	2	0	1	2	2	0	2	2	0	1	1	1	0	0	1	1	0	0	1	1
553	0	0	1	0	0	0	1	1	2	0	0	1	2	2	2	0	2	0	1	0	2	1	2	0	0	0	2	2	2	2	1	1	1	1	1	1	1	0	2	0	0	0	0	1	1	0	0	0	0
554	0	0	0	0	0	2	1	0	1	1	2	1	2	2	2	0	1	0	1	1	2	0	2	0	0	0	2	2	2	2	1	1	2	1	1	1	2	0	2	0	0	0	0	2	0	1	0	0	0
555	1	0	0	0	0	0	2	0	0	0	0	1	2	1	1	0	2	2	1	1	1	0	2	0	0	1	1	2	2	2	0	0	0	2	0	2	1	0	0	2	0	0	0	1	0	0	0	0	1
556	0	1	0	0	0	1	2	0	0	0	1	0	0	0	0	0	1	0	1	1	1	0	2	0	0	0	1	1	2	2	1	2	2	0	1	1	1	0	1	1	0	0	0	1	1	1	0	0	1
557	0	0	0	0	0	1	2	1	2	0	1	0	1	0	0	0	1	0	0	0	1	1	0	0	0	1	2	2	2	1	0	1	1	2	0	2	1	0	1	1	0	1	1	2	1	0	1	0	2
558	0	0	1	0	0	1	0	0	2	0	0	0	1	0	0	0	2	1	2	2	1	0	2	0	0	0	2	2	2	2	1	1	1	0	2	0	1	0	1	2	1	0	0	2	1	0	0	0	0
559	1	0	0	0	0	2	1	0	1	0	0	0	0	0	0	0	0	0	1	1	2	0	2	0	0	0	1	1	2	2	0	2	2	0	1	1	1	1	0	0	0	1	1	2	1	0	0	0	1
560	0	0	1	0	0	1	1	0	1	0	1	1	1	0	0	0	1	1	0	0	2	0	2	0	0	1	1	2	1	1	1	2	2	0	1	1	1	0	2	0	0	1	1	2	0	0	0	0	0
561	0	0	0	0	0	2	0	0	2	0	0	0	2	1	1	1	1	2	0	0	2	0	2	0	0	0	1	1	1	1	1	0	1	2	0	2	1	0	0	1	0	0	0	2	1	0	0	0	0
562	1	0	0	0	0	2	1	0	2	0	0	0	1	0	0	1	0	0	1	1	0	1	2	0	0	0	2	2	2	2	1	2	1	2	0	2	2	0	1	2	1	0	0	2	0	1	1	0	1
563	1	0	0	0	0	0	1	0	1	0	0	0	0	0	0	0	2	1	1	1	2	0	2	0	0	0	1	2	2	2	1	1	1	1	0	2	0	0	1	1	0	0	0	2	0	1	0	0	1
564	1	0	1	0	0	1	1	0	1	0	1	0	0	0	0	0	1	0	0	0	2	1	0	0	0	1	1	2	2	1	0	1	1	1	0	2	1	1	1	1	0	0	0	1	0	1	0	0	0
565	1	0	0	0	0	2	0	0	2	0	0	0	0	0	0	0	0	0	1	1	2	1	2	0	0	0	0	0	2	1	0	1	1	1	1	1	1	0	0	1	0	0	0	2	0	1	0	0	1
566	1	0	0	0	0	1	1	0	0	1	1	0	0	0	0	0	0	0	2	1	0	0	1	0	0	0	2	2	2	2	1	1	2	1	1	2	2	0	0	2	0	2	1	2	1	0	1	0	2
567	1	0	0	0	0	2	1	0	1	0	0	1	2	1	1	0	0	0	1	1	2	0	2	0	0	0	1	1	2	2	1	1	1	2	0	2	1	0	2	0	0	2	2	2	0	1	0	0	0
568	0	0	0	0	0	2	2	1	1	0	1	1	1	1	1	0	1	0	1	1	1	0	2	0	0	0	1	1	2	2	1	2	2	2	0	2	2	0	0	2	0	0	0	1	0	0	0	0	0
569	0	0	0	0	0	1	2	0	1	0	0	0	1	0	0	1	1	0	0	0	1	1	2	0	0	1	2	2	2	2	2	2	2	2	0	2	1	0	1	1	0	2	2	2	1	0	0	0	2
570	1	0	0	0	0	2	2	1	1	0	0	0	1	0	0	1	1	1	0	0	2	0	2	0	0	0	2	2	1	1	1	2	2	0	1	1	2	0	0	1	0	0	0	1	0	0	1	0	1
571	0	0	0	0	0	0	0	0	2	0	0	0	2	1	1	0	2	1	0	0	1	0	2	0	0	0	1	2	2	2	0	1	1	2	0	2	1	0	2	0	0	0	0	1	0	1	0	0	0
572	0	0	0	0	0	0	2	0	1	0	0	0	0	0	0	0	2	2	2	2	2	1	2	0	0	0	2	2	2	2	2	1	1	2	0	2	1	1	0	1	0	0	0	1	0	0	1	0	1
573	1	0	0	0	0	2	0	0	2	0	0	0	2	0	0	1	2	1	0	0	1	0	0	0	0	1	2	2	2	2	1	1	2	1	1	1	1	0	0	2	0	0	0	2	0	0	0	1	2
574	1	0	0	0	0	2	2	0	1	0	0	0	0	0	0	0	1	1	2	2	1	1	2	0	0	1	2	2	2	2	1	0	1	2	1	2	0	2	0	0	0	0	0	2	1	0	0	0	2
575	0	0	0	0	0	2	1	1	2	0	0	0	0	0	0	0	0	1	0	0	2	0	1	0	0	0	2	2	2	2	1	1	1	1	0	2	2	0	1	1	1	0	0	1	1	0	0	0	0
576	0	0	1	0	0	0	1	1	2	0	0	1	1	1	1	0	0	0	2	1	2	0	2	0	0	0	1	1	2	2	0	1	1	1	1	2	2	0	0	2	0	1	1	2	0	1	0	2	2
577	1	0	0	0	0	0	0	0	1	0	0	0	0	0	0	0	0	0	0	0	2	0	2	0	0	0	0	2	1	2	2	1	1	1	0	2	0	1	1	0	0	1	1	1	1	0	0	0	1
578	1	0	0	0	0	1	2	0	0	0	0	0	0	0	0	0	2	0	1	1	2	0	2	0	0	0	2	2	2	1	0	1	1	0	2	1	0	1	0	1	0	0	0	2	1	2	0	0	1
579	0	0	0	0	0	0	1	1	2	0	0	0	2	0	0	1	1	1	1	1	1	1	2	0	0	0	1	2	2	2	0	1	1	2	1	2	1	0	0	1	0	1	1	2	1	2	0	0	1
580	1	0	0	0	0	0	2	0	0	0	0	1	1	1	1	0	1	1	1	1	2	0	2	0	0	1	2	2	2	2	0	1	1	2	0	2	2	0	0	2	0	0	0	1	0	1	0	0	0
581	0	0	0	0	0	0	0	0	2	0	0	0	0	0	0	0	1	0	0	0	2	0	2	0	0	0	1	2	2	1	0	0	1	2	0	2	2	0	0	2	1	0	0	1	0	0	0	0	0
582	1	0	0	0	0	2	1	0	2	0	0	0	1	0	1	0	0	0	0	0	0	1	2	0	0	0	2	2	2	2	2	1	1	1	1	0	1	0	1	2	1	0	0	2	0	1	0	0	0
583	0	0	0	0	0	0	1	0	2	0	0	0	1	1	1	0	2	1	1	0	2	0	2	0	0	0	2	2	2	2	0	1	1	0	2	2	1	0	1	1	0	0	0	2	1	0	1	0	1
584	0	0	0	0	0	1	2	0	1	0	2	0	2	1	1	1	0	0	0	0	2	0	2	0	0	1	0	1	1	0	1	1	1	1	0	2	1	0	0	2	0	0	1	1	1	0	0	0	1
585	0	0	0	0	0	2	2	1	1	0	1	1	2	2	2	0	1	1	1	1	1	1	1	0	0	0	1	1	2	2	1	1	1	1	1	1	0	2	0	0	0	0	0	2	1	0	0	0	1
586	0	0	1	0	0	2	0	0	2	0	0	1	1	1	1	0	1	0	1	1	1	1	0	1	1	1	1	1	2	2	0	2	2	0	1	1	1	0	2	1	1	0	0	2	1	0	0	0	1
587	1	0	0	0	0	2	2	0	0	0	1	0	0	0	0	0	1	0	1	0	1	1	2	0	0	0	2	2	2	2	2	0	0	1	0	2	1	1	0	1	0	1	1	2	1	1	0	0	0
588	0	0	0	0	0	2	0	0	2	0	0	0	1	0	0	1	0	0	0	0	0	0	2	0	0	0	2	2	2	2	1	2	2	0	0	2	1	0	0	1	0	0	0	1	1	1	0	0	1
589	1	0	0	0	0	0	1	0	1	0	0	0	0	0	0	0	0	0	0	1	1	1	1	0	0	1	1	1	1	1	0	2	2	2	1	1	1	1	0	2	1	1	1	1	0	1	0	0	1
590	0	0	0	0	0	2	2	0	1	0	0	0	0	0	0	0	2	1	0	0	1	1	0	0	0	1	1	1	2	2	0	1	1	2	2	1	1	0	0	2	0	0	0	2	0	0	0	0	2
591	0	0	0	0	0	2	2	1	1	0	1	1	1	1	1	0	2	0	0	0	2	1	1	0	0	0	2	2	2	2	1	1	1	0	1	1	2	0	0	2	0	0	0	1	0	0	0	0	1
592	1	0	0	0	0	2	1	1	2	0	0	1	1	2	1	0	1	1	1	1	2	0	2	0	0	0	1	2	2	2	0	1	1	1	1	0	2	0	0	1	0	0	0	2	0	1	0	0	0
593	1	0	0	0	0	0	1	0	1	0	0	0	0	0	0	0	2	2	1	1	1	1	2	0	0	0	2	2	1	1	1	1	2	2	0	2	1	0	2	0	0	0	0	2	0	1	0	0	1
594	0	0	0	0	0	1	1	0	2	0	0	2	1	1	1	0	0	1	1	0	1	0	1	1	1	1	2	2	2	2	1	1	1	2	0	2	1	0	1	1	0	0	0	1	0	1	0	0	0
595	0	0	0	0	0	0	2	1	1	0	0	0	0	0	0	0	1	1	0	0	2	0	2	0	0	0	0	1	1	1	1	1	1	0	2	0	2	1	0	1	0	0	0	1	0	1	0	0	2
596	1	0	0	0	0	1	0	0	1	0	1	0	0	0	0	0	2	1	1	1	2	0	1	0	0	1	2	2	2	1	1	1	1	0	1	1	1	0	0	1	0	0	0	2	1	1	0	0	1
597	1	0	0	0	0	2	1	0	0	1	1	0	1	1	1	0	0	0	0	0	2	0	2	0	0	0	0	1	2	2	0	1	1	2	0	2	2	0	0	2	0	0	0	0	0	0	1	1	1
598	1	0	0	0	0	1	1	1	2	0	0	1	1	1	1	0	2	0	0	0	2	0	2	0	0	0	2	2	2	2	2	1	2	1	1	1	2	0	0	2	0	0	0	2	1	1	0	0	1
599	1	0	0	0	0	1	2	0	1	0	0	0	1	0	0	0	2	1	2	2	1	0	2	0	0	0	2	2	2	2	0	1	1	1	1	2	1	0	1	1	0	0	0	2	0	2	0	1	2
600	0	0	0	0	0	1	1	1	2	0	0	1	2	2	2	0	0	0	1	2	1	1	2	0	0	0	2	1	2	2	0	1	1	0	0	1	1	0	1	0	0	0	0	2	0	0	0	0	1
601	0	0	0	0	0	1	2	0	0	0	2	0	0	0	0	0	2	2	1	1	2	0	1	0	0	0	0	1	2	2	0	1	1	1	1	1	1	0	2	0	1	0	0	1	0	0	0	0	1
602	0	0	0	0	0	1	0	0	2	0	0	0	1	1	1	0	1	0	1	0	2	0	1	0	0	1	1	2	1	1	2	1	1	1	0	2	2	0	0	1	0	0	0	1	1	1	0	0	0
603	1	0	0	0	0	2	0	0	1	0	0	0	0	0	0	0	0	0	2	1	1	0	2	0	0	0	1	1	2	2	0	2	2	2	1	1	1	0	1	0	0	0	0	2	0	2	0	0	1
604	1	0	0	0	0	1	1	0	1	0	1	0	1	0	1	0	1	1	1	0	2	1	2	0	0	0	2	2	2	2	1	1	2	1	1	1	1	0	1	1	0	0	0	1	0	0	0	0	1
605	0	0	0	0	0	2	1	1	2	0	0	0	1	1	1	0	0	0	1	1	2	0	2	0	0	0	1	1	2	2	0	2	2	0	1	1	2	1	0	2	1	0	0	1	0	1	0	0	0
606	0	0	0	0	0	2	1	0	2	0	0	0	0	0	0	0	2	1	0	0	1	1	2	0	0	0	2	2	2	2	1	1	1	2	1	2	1	0	1	1	0	0	0	2	1	0	1	0	1
607	1	0	0	0	0	2	1	0	1	0	0	0	0	0	0	0	1	1	0	0	2	0	2	0	0	0	2	2	1	1	2	1	2	2	0	2	2	0	0	1	0	0	0	2	1	0	0	0	1
608	0	0	1	0	0	0	0	0	2	0	0	0	1	0	0	0	1	2	0	0	2	0	2	0	0	0	0	1	2	2	0	1	2	1	1	1	1	1	0	1	0	0	0	1	0	1	1	0	1
609	0	0	0	0	0	0	0	0	1	0	1	1	1	1	1	0	2	0	1	1	2	0	2	0	0	1	1	2	2	2	0	0	0	2	0	2	2	0	1	1	0	0	0	1	0	0	0	0	1
610	0	0	0	0	0	1	0	0	2	0	0	0	0	0	0	0	0	0	2	1	0	1	1	1	1	1	1	2	2	2	2	1	2	1	1	2	2	0	0	1	0	0	0	2	0	0	0	0	1
611	0	0	1	0	0	1	2	0	0	0	0	1	0	0	0	0	0	0	0	0	2	0	2	0	0	0	2	2	2	2	0	0	0	2	0	1	1	0	1	1	0	1	0	0	1	1	1	0	2
612	1	0	0	0	0	1	1	0	2	0	1	0	0	0	0	0	2	1	1	0	2	1	0	0	0	0	2	2	2	1	0	1	0	0	1	1	1	0	0	2	0	1	1	1	1	1	0	0	0
613	1	0	2	0	1	0	1	0	1	0	0	1	1	1	1	0	1	0	0	0	1	0	1	0	0	1	1	1	2	2	1	2	2	2	0	2	1	0	1	1	0	1	1	2	1	1	0	0	0
614	1	0	0	0	0	1	0	0	2	0	0	0	0	0	0	0	1	1	1	1	1	2	2	0	0	0	2	2	2	2	0	1	1	1	1	1	2	0	1	1	0	1	0	0	0	0	0	0	1
615	0	0	1	1	1	2	1	1	2	0	0	2	2	2	2	0	0	0	2	2	0	0	2	0	0	0	1	2	2	2	2	2	2	2	0	2	0	0	2	0	0	0	0	2	1	0	0	0	1
616	0	0	0	0	0	1	1	0	1	0	0	0	0	0	0	0	2	0	1	1	1	1	2	0	0	0	1	2	2	2	0	1	1	1	1	1	2	0	0	1	0	2	1	2	1	0	0	1	1
617	0	0	0	0	0	2	2	1	1	0	0	1	2	1	1	1	2	0	0	0	1	0	2	0	0	0	0	1	1	1	1	1	1	1	1	1	1	0	1	1	0	1	1	1	1	2	0	0	1
618	0	1	0	0	0	2	1	0	1	1	1	0	0	0	0	0	1	1	2	2	1	0	2	0	0	0	2	2	2	2	2	2	2	0	2	0	2	0	1	1	0	0	0	2	0	2	0	0	1
619	1	0	0	0	0	1	1	0	2	0	1	1	1	1	1	0	1	0	0	0	1	1	1	1	1	1	1	2	2	2	1	0	0	1	2	2	2	0	0	2	0	0	0	1	0	1	1	0	1
620	1	0	0	0	0	0	1	0	2	0	0	0	1	1	1	0	0	0	2	2	0	0	2	0	0	0	2	2	2	2	2	1	2	2	0	2	2	0	1	1	1	1	1	1	0	1	0	0	1
621	1	0	0	0	0	0	2	1	1	0	1	0	1	0	0	0	2	2	1	1	2	0	1	0	0	0	2	1	2	2	1	0	1	2	0	2	1	0	1	0	0	0	0	0	0	1	0	0	2
622	0	0	0	0	0	1	1	1	2	0	0	0	1	0	0	0	1	1	0	0	2	0	2	0	0	0	1	1	2	2	1	1	2	1	1	2	2	0	0	1	0	1	1	2	0	0	0	0	2
623	0	0	1	0	0	2	1	0	1	0	0	1	2	1	1	0	1	1	0	1	2	0	2	0	0	0	2	2	2	2	0	2	2	1	1	1	1	0	2	0	0	1	1	1	1	2	0	0	0
624	1	0	0	0	0	0	1	0	1	0	0	0	1	0	0	1	0	0	1	2	1	1	0	1	1	1	1	2	2	2	2	1	1	1	1	1	2	0	0	2	0	1	1	2	0	0	1	0	1
625	0	0	0	0	0	1	2	0	1	0	1	0	1	0	0	1	1	0	1	1	1	1	2	0	0	0	2	2	2	2	0	2	2	0	1	1	1	0	1	1	0	0	0	2	1	0	0	0	0
626	0	0	0	0	0	0	0	0	2	0	2	0	0	0	0	0	1	0	0	0	2	1	1	1	1	1	0	2	1	1	2	0	0	1	0	2	1	0	1	2	1	0	0	2	1	1	0	0	0
627	0	0	1	0	0	2	1	0	1	0	0	0	0	0	0	0	2	1	0	0	2	0	1	0	0	1	1	1	2	2	1	2	1	2	0	2	0	0	2	0	1	0	0	2	0	0	1	0	1
628	0	0	0	0	0	1	0	0	2	0	1	0	1	1	1	0	2	2	1	1	2	0	2	0	0	0	2	2	2	2	0	1	2	1	1	2	1	0	2	0	0	0	0	2	0	0	0	0	1
629	1	0	0	0	0	1	0	0	2	0	0	0	0	0	0	0	2	0	0	0	1	1	2	0	0	0	2	2	1	1	2	0	2	0	2	2	1	0	0	2	0	0	0	2	0	0	1	0	2
630	0	0	0	0	0	1	2	1	1	0	0	0	0	0	0	0	2	0	1	1	2	0	2	0	0	0	1	1	2	2	1	1	1	1	2	1	2	0	0	2	0	0	0	2	1	0	0	1	2
631	1	1	1	0	1	1	1	0	0	0	1	0	1	2	2	0	1	1	1	1	2	0	1	0	0	0	1	1	1	1	0	1	1	1	1	1	1	0	1	1	0	0	0	1	0	0	0	0	0
632	0	0	0	0	0	1	2	0	1	0	1	0	0	0	0	0	2	2	1	1	2	0	2	0	0	0	2	0	1	1	1	1	1	1	0	2	2	0	2	0	0	0	0	2	0	2	0	0	1
633	1	0	0	0	0	1	0	0	2	0	0	1	1	1	1	0	1	1	0	0	2	1	2	0	0	0	2	2	2	2	0	1	1	2	0	2	0	1	1	0	0	0	0	1	1	1	0	0	1
634	1	0	0	0	0	2	1	0	1	0	0	0	1	1	1	0	1	1	1	1	1	0	1	0	0	0	1	2	2	2	2	1	2	2	0	2	1	0	0	2	0	1	1	2	0	1	0	0	0
635	0	0	0	0	0	2	2	0	2	0	0	2	2	1	1	0	0	0	0	0	2	1	2	0	0	0	2	2	2	2	1	1	1	1	0	2	1	1	0	1	0	2	2	2	1	1	0	0	1
636	1	0	0	0	0	2	1	1	2	0	0	0	0	0	0	0	0	0	2	1	1	0	2	0	0	1	1	2	2	2	0	1	1	1	1	2	2	0	0	2	0	0	0	1	0	0	0	0	1
637	0	1	1	0	1	1	2	1	1	0	1	0	0	0	0	0	1	0	0	0	1	0	1	0	0	0	1	1	2	2	0	1	1	1	1	1	2	1	0	1	0	1	1	1	0	0	0	0	0
638	0	0	0	0	0	1	2	1	1	0	0	0	0	0	0	0	1	1	1	0	2	1	2	0	0	0	0	1	1	0	1	2	2	0	2	0	2	1	0	2	1	1	1	2	1	0	0	0	0
639	1	0	0	0	0	1	2	0	0	0	0	0	0	0	0	0	0	0	0	0	2	0	2	0	0	0	2	2	2	2	0	1	1	1	1	1	2	0	0	2	0	0	0	1	0	0	0	0	2
640	0	0	0	0	0	2	2	1	1	1	1	1	1	0	0	0	1	1	0	0	2	1	2	0	0	0	2	2	2	2	1	1	1	1	1	1	1	0	0	1	0	1	0	0	0	0	0	1	2
641	1	0	1	0	0	2	1	0	2	0	0	1	2	2	2	0	1	1	0	0	1	1	2	0	0	0	2	1	2	2	1	1	1	0	1	2	0	1	1	0	0	0	0	2	0	1	1	0	2
642	0	0	0	0	0	2	1	0	1	0	1	0	0	0	0	0	2	0	0	0	2	1	2	0	0	0	2	2	2	1	0	1	1	2	0	2	1	0	1	0	0	0	0	2	0	1	0	0	2
643	1	1	0	0	0	1	1	0	1	0	1	0	1	1	1	0	1	0	0	0	2	1	1	1	1	1	2	2	2	1	1	1	1	2	1	2	2	0	0	2	0	0	0	2	0	0	0	0	0
644	1	0	0	0	0	2	2	1	1	0	0	0	2	1	1	0	1	0	0	0	1	0	1	0	0	0	2	2	2	2	2	1	1	2	0	2	0	1	0	1	0	0	0	2	0	0	1	0	2
645	0	0	0	0	0	1	0	0	2	0	1	0	1	1	1	0	1	1	1	1	1	0	2	0	0	0	2	2	2	1	0	2	2	0	2	1	0	0	1	0	0	0	0	2	0	0	0	0	0
646	1	0	0	0	0	2	1	0	1	0	0	1	2	2	2	0	1	1	1	1	1	1	2	0	0	0	2	2	2	2	1	1	1	0	2	1	1	0	1	1	0	0	0	2	0	0	0	0	0
647	0	0	0	0	0	2	2	0	0	0	1	1	1	1	1	0	0	0	1	1	1	1	1	0	0	0	2	2	2	2	1	1	1	0	2	0	1	0	2	0	0	0	0	1	0	0	1	0	1
648	0	0	0	0	0	1	0	0	2	0	0	0	0	0	0	0	1	0	1	1	2	1	2	0	0	0	1	1	2	2	0	0	1	2	0	2	1	1	0	1	0	0	0	1	0	0	0	0	1
649	1	0	0	0	0	2	1	0	0	0	1	0	0	0	0	0	0	0	0	0	1	1	2	0	0	0	2	2	1	1	1	2	2	1	1	1	1	0	1	1	0	1	1	2	1	0	0	1	2
650	0	0	0	0	0	2	2	0	2	0	0	1	2	1	1	0	0	0	2	1	2	0	2	0	0	0	2	2	1	2	1	1	1	2	0	2	0	0	1	0	0	0	0	1	0	1	0	0	1
651	0	0	0	0	0	1	1	0	2	0	0	0	0	0	0	0	1	1	1	1	2	1	0	1	1	1	2	2	2	2	0	1	2	2	0	2	2	0	0	2	0	0	0	0	0	0	0	0	1
652	1	0	0	0	0	2	1	0	1	0	1	1	1	1	1	0	1	1	0	0	2	0	1	0	0	1	2	2	2	2	0	1	1	1	1	1	1	0	2	0	0	0	0	2	2	1	0	0	0
653	0	0	0	0	0	1	2	0	0	0	0	1	1	1	1	0	1	0	1	1	2	1	2	0	0	0	1	1	1	1	0	2	2	0	0	2	1	1	1	1	1	0	0	1	0	1	0	0	1
654	1	0	0	0	0	1	2	0	0	0	1	0	0	0	0	0	1	1	0	0	2	0	1	0	0	0	2	2	2	2	0	1	1	2	1	2	2	1	0	2	1	0	0	1	0	0	0	0	0
655	1	0	0	0	0	0	1	0	1	0	1	0	0	0	0	0	2	2	1	1	2	0	2	0	0	0	1	1	2	2	1	1	1	2	1	2	1	0	1	1	0	1	1	2	2	0	0	0	1
656	1	0	0	0	0	1	1	0	1	0	1	1	1	1	1	0	2	2	1	1	2	1	0	1	1	1	2	2	2	2	2	0	1	1	1	2	2	0	1	1	0	0	0	2	0	1	0	0	0
657	1	0	0	0	0	1	2	0	0	0	1	0	1	0	1	0	1	1	2	1	2	0	1	1	1	1	1	1	2	2	0	1	2	0	2	1	1	1	0	1	0	0	0	2	0	0	0	0	1
658	0	0	0	0	0	2	1	1	2	0	1	0	0	0	0	0	1	1	0	0	1	0	2	0	0	1	1	2	2	1	1	2	2	1	1	2	1	0	2	0	0	1	0	1	1	0	0	0	0
659	1	0	0	0	0	2	2	1	1	0	0	0	2	1	1	1	1	1	0	0	2	1	0	1	1	1	1	1	1	1	2	2	2	0	1	1	2	0	1	2	1	1	0	1	1	0	0	0	1
660	0	1	0	0	0	1	1	1	2	0	0	1	1	1	1	0	0	0	1	1	1	0	2	0	0	0	2	2	2	2	0	0	1	1	1	2	2	0	1	1	0	0	0	1	0	0	1	0	1
661	1	0	0	0	0	1	1	0	1	0	1	1	1	1	1	0	1	0	1	1	2	1	2	0	0	0	0	2	1	1	2	0	2	1	0	2	2	0	1	1	0	0	0	2	1	1	0	1	1
662	0	0	0	0	0	0	2	0	1	0	2	1	1	1	1	0	2	1	0	1	2	0	1	0	0	1	2	2	2	2	1	1	2	1	1	2	1	1	0	1	0	1	0	0	1	0	1	1	2
663	1	0	0	0	0	2	2	0	0	0	0	1	1	2	1	0	2	0	1	1	1	0	1	0	0	1	2	2	2	2	0	1	1	1	0	2	0	0	1	0	0	0	0	2	0	0	0	0	0
664	0	0	1	0	0	1	0	0	1	0	0	0	1	1	0	0	2	2	1	1	2	1	2	0	0	0	1	1	2	2	1	1	1	0	2	0	1	0	0	0	0	1	0	1	0	0	0	0	1
665	0	0	1	1	1	1	1	1	2	0	0	0	1	1	1	0	1	1	0	0	1	0	2	1	1	2	1	1	2	2	0	1	1	0	2	1	2	0	1	1	0	0	0	1	1	1	0	0	1
666	1	0	0	0	0	0	1	0	1	0	0	0	1	0	0	0	2	1	0	0	2	0	0	0	0	0	0	2	1	2	2	1	1	2	1	2	1	0	1	2	1	1	0	1	0	1	0	0	2
667	1	1	0	0	0	1	1	1	1	1	0	0	1	0	0	1	0	0	1	1	2	1	1	1	1	1	1	1	2	2	0	1	1	2	0	2	2	0	2	0	0	1	1	2	0	0	0	0	0
668	0	0	0	0	0	1	1	2	2	0	0	0	1	0	0	1	2	2	2	2	0	1	1	1	1	2	1	2	2	2	1	1	1	1	1	1	2	0	2	0	1	0	0	2	0	1	1	0	2
669	1	0	2	0	1	0	0	0	2	0	0	1	0	0	0	0	1	0	1	1	2	0	2	0	0	0	2	2	2	2	0	1	1	1	1	0	1	1	0	1	0	0	0	2	1	0	1	0	1
670	1	0	0	0	0	1	2	0	0	1	2	0	0	0	0	0	0	0	0	1	1	1	1	1	1	1	0	2	1	1	1	2	2	1	1	1	2	0	1	0	0	1	1	2	2	0	1	0	1
671	1	0	0	0	0	1	1	0	1	1	1	1	1	1	1	0	1	1	1	1	1	1	2	0	0	0	1	2	2	2	0	1	1	1	1	2	1	0	0	1	0	0	0	2	0	0	0	2	2
672	0	0	0	0	0	2	1	0	2	0	0	0	0	0	0	0	0	0	0	0	0	0	1	0	0	1	0	1	2	2	0	0	2	0	2	2	1	0	1	1	0	0	0	2	0	1	0	1	1
673	0	0	0	0	0	2	1	0	2	0	0	0	1	0	0	1	0	0	0	0	2	0	2	0	0	1	0	1	1	1	1	0	0	2	0	2	0	1	0	0	0	0	0	2	0	2	0	0	1
674	1	0	0	0	0	0	0	0	2	0	0	0	0	0	0	0	1	1	1	1	2	1	0	0	0	0	2	2	2	2	1	0	1	1	1	2	1	0	0	1	0	0	0	2	0	1	0	0	1
675	1	0	0	0	0	1	1	0	1	0	0	1	1	1	1	0	1	1	1	1	1	1	2	0	0	0	0	2	0	0	2	1	2	1	2	2	1	0	2	0	0	1	0	0	0	0	0	0	1
676	0	0	0	0	0	1	2	0	0	0	1	0	2	1	2	0	2	0	0	1	2	1	0	0	0	0	0	2	2	2	1	1	2	2	0	2	1	0	0	1	0	1	0	1	0	0	0	0	2
677	0	0	0	0	0	0	1	0	1	0	1	1	1	0	0	0	2	1	0	0	1	1	2	0	0	0	2	2	2	2	0	0	1	1	0	2	1	1	0	0	0	1	1	1	1	1	0	2	2
678	1	0	0	0	0	2	2	0	1	1	1	0	0	0	0	0	1	0	1	1	2	1	1	0	0	0	2	1	2	2	1	1	1	1	0	2	2	0	2	0	0	0	0	2	2	0	0	0	1
679	0	0	0	0	0	0	1	0	1	0	1	1	1	1	1	0	0	0	0	1	1	1	2	0	0	0	2	2	1	1	1	1	1	0	2	0	2	0	1	1	0	0	0	2	0	1	0	1	2
680	1	0	0	0	0	2	0	0	2	0	0	0	0	0	0	0	1	0	1	1	2	1	2	0	0	0	1	1	2	2	0	1	1	2	0	2	1	1	1	2	2	0	0	2	0	1	1	0	2
681	1	0	1	0	1	1	2	0	1	0	0	0	1	0	0	0	2	2	1	1	2	0	1	0	0	0	1	1	2	2	1	0	0	2	0	2	1	0	1	1	0	0	0	1	0	0	0	0	0
682	1	0	0	0	0	1	1	0	0	0	0	0	1	0	0	1	2	1	1	1	2	0	2	0	0	0	0	2	1	1	2	2	2	1	0	2	1	0	0	2	0	0	0	1	1	1	0	0	0
683	0	0	0	0	0	1	1	0	1	0	1	0	0	0	0	0	1	0	1	1	1	0	2	0	0	0	2	2	1	1	1	1	2	1	1	1	1	0	2	0	0	0	0	1	1	1	0	0	0
684	1	0	0	0	0	1	1	0	1	0	0	0	0	0	0	0	1	1	0	1	1	1	1	1	1	0	1	1	2	2	0	2	2	1	1	2	2	0	2	0	0	0	0	1	0	1	0	0	0
685	0	0	0	0	0	0	0	0	2	0	0	0	0	0	0	0	2	1	1	0	2	1	1	1	1	1	2	2	2	2	1	2	2	2	0	2	2	0	0	2	0	1	1	1	0	1	0	0	2
686	1	0	0	0	0	0	2	1	1	0	0	0	1	0	0	0	2	0	1	0	2	1	1	1	1	1	1	2	2	2	0	0	0	2	0	2	1	0	1	1	0	0	0	2	0	1	0	0	0
687	0	0	0	0	0	0	0	0	2	0	1	0	1	0	0	1	2	1	1	0	2	0	2	0	0	0	0	1	2	2	0	1	1	0	1	1	1	0	1	1	0	0	0	1	1	1	0	0	0
688	0	0	0	0	0	1	2	1	2	0	0	1	1	1	1	0	2	1	0	0	2	0	1	0	0	0	1	0	2	2	0	0	0	1	0	2	1	2	0	0	0	0	0	1	0	0	1	0	1
689	1	0	0	0	0	1	1	0	1	0	1	0	0	0	0	0	1	0	1	1	1	0	1	0	0	0	2	2	2	2	0	1	1	0	1	1	1	0	0	2	0	1	1	2	1	1	0	0	1
690	1	0	0	0	0	1	1	1	2	0	1	0	1	0	0	1	2	1	0	0	2	0	2	0	0	0	1	1	1	1	0	1	2	1	1	2	2	0	1	2	1	0	0	2	1	0	0	0	2
691	1	0	0	0	0	1	1	0	1	0	1	0	1	0	1	0	0	0	2	1	0	0	1	0	0	0	2	2	2	2	1	1	2	1	0	2	2	0	0	2	0	0	0	1	0	0	0	0	1
692	1	0	1	1	1	1	2	1	1	0	0	0	0	0	0	0	0	0	0	1	1	0	2	0	0	0	1	1	2	2	1	2	2	2	0	2	1	0	2	0	1	0	0	1	0	0	1	0	2
693	1	0	0	0	0	2	0	0	2	0	0	1	2	2	2	0	2	2	2	2	2	1	2	0	0	0	2	2	2	2	1	2	2	1	1	1	1	0	0	1	0	1	1	1	0	1	0	0	0
694	1	0	0	0	0	0	2	0	1	0	0	1	1	1	1	0	1	1	0	0	0	0	2	0	0	0	1	2	2	2	0	1	1	1	1	1	1	0	0	2	0	0	0	1	0	1	0	1	0
695	0	0	0	0	0	1	0	0	1	0	1	0	0	0	0	0	1	1	1	1	1	0	2	0	0	0	1	1	2	2	0	1	2	1	1	1	1	1	0	1	0	0	0	1	0	0	0	0	0
696	0	0	0	0	0	0	1	0	1	0	0	2	1	1	1	0	2	0	0	0	2	0	1	0	0	0	1	2	2	2	0	0	0	1	0	2	2	0	1	1	1	1	1	2	1	1	0	0	1
697	0	0	0	0	0	0	1	0	2	0	0	0	2	1	2	0	0	0	1	1	2	1	2	0	0	0	2	2	2	1	0	1	1	0	1	1	1	0	0	1	0	0	1	2	1	0	0	0	0
698	0	0	1	1	1	1	2	0	1	0	1	1	1	2	1	0	1	1	0	0	2	0	2	0	0	0	0	1	1	1	1	0	1	2	0	2	2	0	0	2	0	1	1	2	0	1	0	0	0
699	0	0	0	0	0	1	2	1	1	0	0	1	0	0	0	0	1	0	1	1	1	0	2	0	0	0	2	2	2	2	1	2	2	0	1	1	2	0	1	1	0	0	0	2	0	0	1	1	2
700	1	0	1	0	0	1	1	0	2	0	0	1	0	0	0	0	2	2	1	1	1	0	2	0	0	0	2	2	2	2	0	0	1	1	0	2	2	0	0	2	0	1	0	1	0	1	0	0	1
701	0	0	0	0	0	2	1	0	2	0	0	0	1	0	0	1	1	0	2	2	1	0	2	0	0	0	2	2	2	2	0	1	2	1	0	2	1	0	2	0	0	1	1	1	1	1	0	0	2
702	0	0	0	0	0	0	1	1	2	0	0	1	2	1	1	0	0	0	1	1	2	1	1	1	1	1	2	2	2	2	1	0	0	2	0	2	0	0	1	1	0	0	0	2	0	0	0	0	1
703	1	0	0	0	0	1	0	0	2	0	0	1	2	2	2	0	1	1	0	0	2	0	2	0	0	0	1	1	2	2	1	2	1	1	0	2	1	1	0	2	1	1	0	0	0	0	0	0	0
704	0	0	0	0	0	1	0	0	2	0	0	0	0	0	0	0	1	1	2	2	1	0	2	0	0	0	2	2	2	2	1	1	1	1	1	1	1	0	0	1	0	1	1	1	1	2	0	0	2
705	0	0	1	0	0	1	2	1	1	0	0	1	1	0	0	0	0	0	0	1	2	0	2	0	0	0	2	2	2	2	1	1	1	2	1	2	1	0	2	0	0	0	0	2	1	0	0	0	1
706	1	1	0	0	0	1	1	0	1	0	0	1	1	1	1	0	1	0	1	1	2	1	2	0	0	1	1	1	2	2	1	1	2	2	0	2	1	0	0	1	0	0	0	2	0	0	0	1	2
707	1	0	1	0	0	0	0	0	2	0	0	0	0	0	0	0	1	1	0	0	2	0	2	0	0	0	0	1	1	0	2	1	1	2	0	2	1	0	2	1	1	0	0	2	1	0	0	1	1
708	0	0	0	0	0	1	1	1	2	0	0	1	0	0	0	0	1	0	0	0	2	1	2	0	0	0	1	1	2	2	1	1	1	2	0	2	1	0	0	2	0	1	1	2	1	0	0	0	1
709	1	0	0	0	0	2	1	0	1	0	1	1	2	1	2	0	1	1	1	1	2	0	0	0	0	0	1	2	2	2	2	0	1	2	1	2	2	0	0	2	0	1	0	1	0	0	0	1	2
710	0	0	0	0	0	1	1	0	1	0	1	0	1	0	0	0	0	0	0	0	0	0	1	1	1	1	1	2	1	1	2	1	1	1	0	2	0	0	1	0	0	0	0	2	2	0	1	0	1
711	1	0	0	0	0	2	1	1	1	1	0	2	2	2	2	0	1	1	0	0	2	1	1	1	1	1	1	2	1	1	2	2	2	2	0	2	2	0	0	2	0	0	0	0	0	0	0	0	0
712	1	0	1	1	1	1	0	0	2	0	1	0	2	0	0	1	2	1	1	1	1	0	2	0	0	0	1	1	2	1	1	1	1	0	1	1	2	0	2	0	0	1	1	1	1	0	0	0	1
713	0	0	0	0	0	1	1	0	2	1	0	1	2	1	1	0	2	0	1	1	2	0	0	0	0	0	1	0	2	2	0	1	1	1	0	2	2	1	0	1	0	0	0	0	0	1	0	0	1
714	1	0	1	0	0	2	0	0	2	0	0	1	1	1	1	0	0	0	1	1	2	0	2	0	0	0	1	1	2	2	0	2	2	0	2	0	1	0	2	1	1	1	1	2	0	1	1	0	1
715	0	0	0	0	0	1	1	0	2	1	0	0	0	0	0	0	1	0	0	0	2	0	2	0	0	0	1	2	1	1	2	1	1	1	0	2	1	1	0	1	0	0	0	2	0	1	0	0	0
716	1	0	0	0	0	0	1	0	1	0	0	0	1	0	0	0	2	2	1	1	2	0	1	0	0	0	1	1	2	2	1	1	1	0	1	1	2	0	1	1	0	1	0	1	2	1	0	0	1
717	0	0	0	0	0	2	1	0	1	1	1	2	2	2	2	0	1	1	0	0	2	1	2	0	0	0	1	2	2	1	1	0	1	2	1	2	2	0	1	1	0	0	0	1	0	0	0	0	0
718	0	0	0	0	0	1	1	0	2	0	0	1	1	1	1	0	1	0	0	0	2	0	2	0	0	0	1	1	2	2	0	2	2	0	2	1	2	0	0	2	0	0	0	1	0	0	0	0	1
719	1	0	0	0	0	0	1	0	1	0	1	0	1	0	0	1	1	0	0	0	1	1	1	1	1	1	2	2	1	1	1	1	1	1	1	0	2	0	2	0	0	1	0	1	1	2	0	0	1
720	1	0	0	0	0	0	1	0	0	1	1	0	0	0	0	0	1	0	0	0	1	0	2	0	0	0	2	2	2	2	1	1	2	2	0	2	1	0	1	1	0	0	0	2	0	0	0	0	1
721	1	0	0	0	0	0	1	0	1	0	1	0	2	1	1	0	1	0	1	1	2	0	2	0	0	0	2	2	2	2	1	1	1	1	1	1	1	0	2	0	0	0	0	0	0	0	0	0	1
722	0	1	0	0	0	2	1	1	2	0	0	0	1	1	1	0	1	0	0	0	1	0	2	0	0	0	1	1	2	2	1	2	2	2	1	1	1	0	1	1	0	0	0	1	0	0	0	1	2
723	1	0	0	0	0	1	1	0	0	0	1	0	0	0	0	0	2	1	0	0	2	0	2	0	0	0	2	2	2	2	1	2	2	0	1	1	2	0	1	1	0	0	0	1	0	0	0	1	0
724	1	0	0	0	0	0	1	0	1	0	0	1	1	1	1	0	0	0	2	2	0	0	2	0	0	0	2	2	2	2	0	0	0	1	1	1	1	0	1	1	0	0	0	2	0	1	0	2	2
725	1	0	0	0	0	1	2	1	1	0	0	0	0	0	0	0	1	0	0	0	1	0	2	0	0	0	2	2	2	2	0	1	1	2	0	2	1	0	0	1	0	0	0	2	1	0	0	0	0
726	1	0	1	0	0	1	1	0	1	0	0	0	0	0	0	0	2	2	1	1	1	0	2	0	0	1	2	2	2	2	1	1	1	1	0	2	0	0	1	0	0	0	1	2	1	0	0	0	0
727	0	0	0	0	0	2	1	1	2	0	0	1	2	2	2	0	1	1	0	0	2	1	0	1	1	1	0	1	2	2	0	1	1	1	0	2	2	0	2	0	0	0	0	2	0	1	0	0	1
728	1	0	0	0	0	1	1	1	2	0	0	0	0	0	0	0	2	1	0	0	2	0	2	0	0	0	2	2	2	2	1	1	1	0	2	0	0	1	1	0	0	1	1	2	1	0	0	0	0
729	0	0	0	0	0	1	1	1	2	0	0	0	0	0	0	0	1	0	1	0	1	0	2	0	0	1	2	2	2	2	0	0	0	1	2	2	1	0	1	0	0	0	0	2	0	2	0	0	1
730	0	0	0	0	0	2	1	0	1	0	1	1	1	1	1	0	1	0	0	0	2	0	2	0	0	1	1	1	2	2	0	1	1	1	1	1	0	0	1	0	0	0	0	1	0	0	1	0	1
731	1	0	0	0	0	0	1	0	2	0	0	0	1	0	0	1	1	1	0	0	2	1	0	1	1	1	1	1	2	2	1	2	2	2	0	2	2	1	0	0	0	0	0	2	1	0	0	1	1
732	0	0	1	0	0	1	0	0	2	0	0	0	1	0	0	0	1	0	1	1	1	0	2	0	0	0	1	2	2	2	2	0	0	2	0	2	0	0	1	1	0	1	1	2	1	0	0	0	2
733	0	0	0	0	0	2	2	0	1	0	0	1	2	2	2	0	0	0	1	1	2	2	0	1	1	1	2	2	2	2	0	2	2	1	2	2	1	0	2	0	0	0	0	1	0	1	0	0	0
734	1	0	0	0	0	0	1	0	1	0	1	1	1	1	1	0	2	1	1	0	2	1	2	0	0	0	1	1	2	2	1	2	2	1	0	2	1	0	0	1	0	1	1	1	1	2	1	0	1
735	1	0	0	0	0	2	1	0	0	1	2	0	0	0	0	0	1	0	1	1	2	1	2	0	0	0	0	2	1	1	1	2	2	2	0	2	1	0	2	0	1	1	1	2	0	1	1	0	1
736	0	0	0	0	0	1	2	0	0	0	0	0	0	0	0	0	1	1	0	0	1	1	2	0	0	0	0	2	1	1	2	1	0	2	0	2	1	0	1	1	0	1	1	2	1	1	0	0	0
737	1	0	0	0	0	1	2	0	1	0	0	1	1	1	1	0	1	1	1	1	2	0	1	0	0	0	1	1	1	1	1	0	0	2	0	2	1	0	1	1	0	0	0	2	0	0	1	0	1
738	0	0	0	0	0	1	1	1	2	0	0	0	1	1	1	0	0	0	0	0	0	1	2	0	0	0	2	2	2	2	1	0	0	1	1	1	1	0	0	1	0	0	0	2	1	1	0	0	2
739	0	0	0	0	0	2	0	0	1	0	1	1	1	1	1	0	0	0	1	1	1	1	2	0	0	0	2	2	2	1	0	1	0	2	0	2	2	0	1	0	0	0	0	1	1	1	0	0	0
740	1	0	0	0	0	2	2	0	2	0	1	1	1	0	0	0	1	1	1	1	2	0	2	0	0	0	1	1	2	2	1	1	2	0	0	2	1	0	1	1	0	1	1	2	0	1	0	0	2
741	1	0	0	0	0	2	2	1	1	0	0	1	2	2	2	0	0	0	1	1	2	1	1	1	1	0	2	2	2	2	1	1	1	2	0	2	1	0	0	2	0	0	0	2	0	0	0	0	1
742	0	0	1	0	0	2	1	1	2	0	0	0	0	0	0	0	1	1	0	0	2	1	2	0	0	0	2	2	2	2	1	2	2	0	1	2	1	0	1	0	0	0	0	1	0	0	0	0	1
743	1	0	0	0	0	2	1	0	2	0	0	1	1	1	1	0	1	1	0	0	1	0	2	0	0	0	1	2	1	1	1	1	2	1	1	1	1	1	0	0	0	0	0	2	0	1	0	0	1
744	0	0	1	0	0	2	1	0	1	1	1	1	2	2	2	0	1	0	0	0	2	0	2	0	0	0	2	2	2	2	1	1	0	0	1	1	1	1	1	1	0	0	0	0	0	1	0	0	1
745	0	0	0	0	0	1	1	0	1	1	1	0	0	0	0	0	2	1	0	0	1	0	2	0	0	0	1	1	2	2	0	2	2	2	1	1	1	0	2	1	1	1	1	2	1	0	1	1	2
746	0	0	0	0	0	1	2	1	1	1	1	0	0	0	0	0	1	1	2	1	2	0	2	0	0	0	2	2	2	2	2	1	1	0	1	1	1	1	0	1	0	1	1	2	2	0	0	0	1
747	1	0	0	0	0	1	1	0	1	0	0	0	0	0	0	1	2	0	1	1	2	0	1	1	1	1	2	2	2	2	0	2	2	1	1	1	2	0	1	1	1	1	1	1	0	0	0	0	2
748	1	0	0	0	0	1	1	0	1	0	1	0	0	0	0	0	2	0	0	0	2	0	1	0	0	0	1	1	2	2	1	1	2	1	1	2	1	1	0	0	0	2	2	2	0	1	0	0	1
749	1	0	0	0	0	0	1	0	2	0	0	0	1	0	0	1	2	2	1	1	2	1	0	1	1	1	2	2	2	2	1	1	1	1	0	2	1	0	1	2	1	0	0	2	0	1	0	0	1
750	1	0	0	0	0	0	1	0	1	0	0	0	1	1	1	0	1	1	0	0	2	1	0	1	1	1	2	2	2	2	1	0	0	2	0	2	2	0	0	2	0	0	0	1	0	0	0	0	1
751	0	0	0	0	0	1	1	0	1	0	0	0	1	0	0	0	2	2	2	2	0	0	2	0	0	0	2	2	2	2	0	0	1	1	0	2	1	0	2	0	1	0	0	2	0	2	0	0	1
752	1	0	0	0	0	0	1	0	1	0	1	1	1	1	1	0	1	1	0	0	2	1	0	1	1	1	2	2	1	1	1	1	1	1	0	2	1	1	0	0	0	0	0	2	0	0	0	1	1
753	1	0	0	0	0	0	2	1	1	0	1	1	1	1	1	0	1	1	2	2	1	0	0	0	0	0	2	0	1	1	1	2	2	1	0	2	1	1	0	1	0	1	1	2	1	0	1	0	2
754	1	0	0	0	0	1	0	0	2	0	1	0	0	0	0	0	1	1	0	0	2	1	0	1	1	1	1	1	2	2	0	0	0	1	0	2	2	0	0	1	0	1	1	1	1	1	1	0	2
755	1	0	0	0	0	0	0	0	2	0	0	0	0	0	0	0	1	0	1	1	1	0	2	0	0	0	1	2	2	1	0	1	1	1	0	2	1	1	1	1	1	1	0	1	1	2	0	0	0
756	0	1	0	0	0	1	1	0	1	0	0	0	1	0	1	0	1	1	1	1	2	0	2	0	0	1	1	0	2	2	0	1	2	0	2	1	1	0	1	2	1	0	0	2	0	0	0	0	1
757	1	0	0	0	0	2	0	0	2	0	0	0	1	1	1	0	2	1	0	0	1	0	2	0	0	0	2	2	2	2	2	1	1	1	0	2	2	0	0	2	0	0	0	1	0	1	1	0	1
758	0	0	0	0	0	1	1	0	2	0	0	0	0	0	0	0	0	0	0	0	1	1	1	1	1	1	2	2	2	2	0	1	1	2	1	2	1	0	0	1	0	1	1	1	1	0	0	0	2
759	0	0	1	0	0	1	1	1	2	0	0	1	2	1	2	0	0	0	0	0	1	1	0	1	1	1	1	1	2	2	1	1	2	1	0	2	1	0	1	2	1	1	1	2	1	1	0	0	1
760	1	0	0	0	0	1	1	1	2	0	0	0	0	0	0	0	1	1	1	1	1	1	0	0	0	1	2	2	2	2	0	1	1	1	1	1	1	0	2	0	0	1	1	2	1	1	0	0	0
761	0	0	0	0	0	2	2	0	0	0	2	0	0	0	0	0	0	1	1	1	2	1	1	0	0	0	0	1	1	1	1	1	1	2	0	2	1	0	1	2	1	0	0	2	0	2	0	2	2
762	1	0	0	0	0	2	1	0	2	0	0	1	2	1	1	0	2	0	1	1	1	0	1	0	0	0	2	2	2	2	2	1	2	1	0	2	2	1	0	1	0	0	1	1	1	0	0	0	1
763	0	0	0	0	0	2	1	0	1	0	1	0	0	0	0	0	1	0	0	0	2	0	2	0	0	0	2	1	2	2	1	1	2	1	2	2	2	0	2	0	0	0	0	1	0	1	0	0	1
764	0	0	0	0	0	2	1	0	1	0	1	0	1	0	0	0	1	1	0	1	1	0	2	0	0	0	1	1	2	2	1	2	2	2	0	2	1	1	1	1	0	0	0	2	1	0	1	1	1
765	1	0	0	0	0	0	2	1	1	0	1	1	2	1	2	0	0	0	1	1	2	1	1	0	0	0	2	2	2	2	2	1	1	1	0	2	1	1	1	2	2	0	0	2	0	1	0	0	1
766	1	0	0	0	0	1	0	0	2	0	0	0	1	0	0	0	1	0	1	0	1	0	2	0	0	0	1	2	2	2	0	0	0	1	2	2	2	0	0	2	1	1	1	2	1	0	0	0	0
767	0	0	0	0	0	0	2	1	1	1	1	0	0	0	0	0	2	2	0	0	1	1	2	0	0	0	2	2	2	1	0	1	1	1	1	2	0	0	1	0	0	0	0	1	0	0	0	0	1
768	0	0	0	0	0	0	2	0	0	0	1	1	1	1	1	0	2	1	1	1	1	0	2	0	0	1	1	2	1	1	2	1	1	2	0	2	1	0	0	2	0	1	1	1	1	1	0	0	0
769	1	0	0	0	0	2	1	0	2	0	0	0	0	0	0	0	1	1	0	0	2	0	2	0	0	0	2	2	2	1	1	1	1	1	1	1	2	0	0	2	0	0	0	2	1	0	0	0	0
770	0	0	0	0	0	1	2	0	1	0	0	0	0	0	0	0	2	1	0	0	2	1	2	0	0	0	1	2	2	2	0	1	1	1	0	2	2	0	1	1	0	1	1	2	1	0	0	0	2
771	0	1	1	0	1	1	1	0	2	0	0	0	0	0	0	0	0	0	1	1	1	0	1	0	0	0	1	1	2	2	0	2	2	0	1	1	2	0	2	1	0	0	1	1	0	1	1	1	2
772	1	0	0	0	0	0	1	0	2	0	0	0	0	0	0	0	0	0	0	1	1	0	2	0	0	0	2	2	2	2	0	0	1	2	0	2	2	1	0	2	1	0	0	2	1	0	0	0	1
773	1	0	1	0	0	1	2	0	0	0	0	0	0	0	0	0	1	0	0	0	2	0	1	0	0	0	2	2	2	2	0	0	1	2	0	2	2	0	0	2	0	0	0	2	0	0	0	0	1
774	0	0	1	0	0	0	2	0	0	0	0	0	0	0	0	0	0	1	0	0	2	1	1	1	1	1	1	2	1	1	1	0	2	0	1	2	1	1	0	1	0	0	0	0	2	2	1	0	1
775	0	1	0	0	0	1	1	0	1	0	1	1	2	2	2	0	1	1	1	1	1	1	2	0	0	0	0	1	1	1	1	1	1	0	1	1	1	0	0	2	0	0	0	1	0	0	0	0	1
776	1	0	0	0	0	2	1	0	2	0	0	0	1	2	2	0	2	0	1	1	2	1	2	0	0	0	2	2	2	1	0	0	1	2	0	2	1	1	1	1	0	0	0	2	1	0	0	0	0
777	0	0	0	0	0	2	1	0	1	0	1	1	1	1	1	0	1	1	1	1	2	1	2	0	0	0	1	2	1	1	2	0	2	1	0	2	1	0	1	1	0	1	1	1	0	1	0	0	1
778	1	1	0	0	0	1	1	1	2	0	0	0	0	0	0	0	1	0	2	2	1	1	2	0	0	0	0	2	1	2	2	1	2	2	0	2	1	1	0	0	0	1	1	2	1	0	1	0	2
779	1	0	0	0	0	2	1	0	1	0	1	0	0	0	0	0	1	1	1	1	1	0	1	0	0	0	1	0	2	2	0	1	1	2	2	1	0	1	1	0	0	1	0	0	0	0	0	0	1
780	0	0	0	0	0	1	1	0	2	0	0	1	2	1	1	0	2	1	0	0	1	1	1	1	1	1	1	1	2	2	1	2	1	1	0	2	1	0	0	1	0	1	1	2	1	0	0	0	1
781	0	0	0	0	0	2	2	1	1	1	1	0	1	0	0	1	1	1	2	2	1	0	2	0	0	0	2	2	2	2	0	1	1	1	1	1	1	0	1	1	0	0	0	1	0	1	0	0	0
782	1	0	1	0	1	1	1	0	1	0	1	0	0	0	0	0	0	1	0	0	2	1	2	0	0	0	2	1	2	2	1	1	1	1	1	1	2	0	2	0	0	0	0	2	0	1	1	0	1
783	1	0	1	0	0	1	2	1	1	0	0	0	1	0	0	1	2	1	1	0	2	1	2	0	0	0	1	2	1	2	2	1	2	2	0	2	1	0	2	1	1	1	1	2	1	0	0	1	1
784	1	0	0	0	0	1	2	0	1	0	1	1	1	1	1	0	2	2	1	1	2	1	2	0	0	0	1	2	2	2	2	2	2	0	1	1	1	0	0	1	0	0	0	0	0	0	0	0	0
785	1	0	0	0	0	1	1	0	1	0	0	0	0	0	0	0	1	1	0	0	1	1	2	0	0	0	2	2	2	2	0	2	2	0	1	1	1	0	0	1	0	0	0	0	0	1	0	0	0
786	1	0	0	0	0	2	0	0	2	0	0	0	1	0	0	0	1	1	1	1	1	2	1	1	1	1	2	2	2	2	1	1	2	0	2	1	2	0	1	1	1	0	0	1	1	1	0	0	1
787	1	0	0	0	0	0	2	1	1	0	1	0	2	0	0	1	0	0	2	2	0	0	2	0	0	0	1	1	2	2	0	2	2	1	1	1	2	0	0	2	0	0	0	2	0	1	0	0	0
788	0	0	0	0	0	0	0	0	2	0	1	2	2	1	1	0	2	1	0	0	2	1	2	0	0	0	2	2	2	2	2	1	0	0	0	2	1	1	0	0	0	0	0	0	0	1	0	0	0
789	0	0	0	0	0	2	1	0	1	0	0	1	1	1	1	0	0	0	0	0	1	0	2	0	0	0	2	2	2	2	1	0	1	2	1	2	2	0	0	1	0	0	0	2	1	0	1	0	2
790	0	0	0	0	0	0	1	0	1	0	1	0	0	0	0	0	0	0	1	1	2	0	2	0	0	0	2	2	2	2	1	1	1	2	0	2	2	0	0	2	0	0	0	2	1	0	0	0	0
791	0	0	0	0	0	1	0	0	2	0	0	0	0	0	0	1	1	1	1	1	1	0	2	0	0	0	1	1	2	2	0	1	1	2	2	1	0	0	1	1	1	0	0	2	0	0	0	1	2
792	0	0	0	0	0	2	0	0	2	0	0	0	0	0	0	0	1	0	0	0	2	0	1	0	0	1	1	1	1	1	1	2	2	1	1	1	1	0	2	0	0	1	1	2	0	1	0	0	2
793	0	0	0	0	0	0	0	0	2	0	1	0	0	0	0	0	0	0	0	0	1	0	2	0	0	1	2	2	2	2	0	1	1	1	1	0	1	1	0	0	0	0	0	1	0	0	0	1	1
794	1	0	0	0	0	2	1	0	1	0	0	0	1	1	1	0	0	0	0	0	2	0	2	0	0	1	2	2	1	1	2	2	2	2	0	2	2	0	2	0	0	0	1	2	1	0	0	0	2
795	0	0	0	0	0	2	1	0	1	1	1	1	1	1	1	0	0	0	1	1	2	1	2	0	0	0	2	2	2	1	0	2	2	1	1	1	0	0	2	0	1	0	0	0	0	1	1	1	2
796	0	0	0	0	0	0	1	0	1	0	1	0	1	0	0	0	2	1	0	0	2	0	1	0	0	0	1	2	1	1	2	0	0	1	1	1	1	0	1	2	1	0	0	1	1	0	0	1	0
797	1	0	0	0	0	2	0	0	2	0	0	0	0	0	0	0	2	0	0	0	2	1	1	1	1	1	0	1	1	0	1	2	2	0	2	1	2	0	2	0	1	0	0	2	1	0	0	0	1
798	0	0	1	0	0	1	0	0	2	0	0	0	0	0	0	0	1	1	0	0	2	1	1	0	0	0	2	2	2	2	1	0	1	2	0	2	1	1	1	1	1	0	0	2	1	0	1	0	2
799	0	0	0	0	0	1	1	1	2	0	0	0	0	0	0	0	0	0	0	0	1	0	2	0	0	1	0	1	1	1	1	1	1	1	1	1	1	0	1	2	1	0	0	2	0	1	0	1	1
800	1	0	0	0	0	1	1	0	1	0	1	1	1	1	1	0	1	1	0	0	2	0	2	0	0	0	1	2	1	1	1	1	1	2	0	2	2	0	2	0	0	1	1	2	1	1	0	0	0
801	1	0	0	0	0	0	1	0	1	0	0	0	1	0	0	1	1	1	1	1	2	0	2	0	0	0	1	2	1	1	2	1	1	2	1	2	1	0	1	1	0	0	0	1	0	0	0	0	2
802	0	0	0	0	0	2	1	1	2	0	0	1	2	1	1	0	1	1	0	0	1	1	2	0	0	0	2	1	2	2	1	0	2	0	2	2	2	0	0	1	0	0	0	2	0	1	0	0	1
803	0	0	0	0	0	1	1	0	1	0	0	0	1	0	0	1	2	2	0	0	1	1	2	0	0	1	2	2	2	2	1	1	1	1	0	2	2	0	1	1	0	0	0	1	0	2	0	0	2
804	0	0	0	0	0	2	1	0	2	0	1	0	1	0	0	1	1	0	1	1	2	0	2	0	0	0	2	2	2	2	1	2	2	1	1	2	1	1	0	1	0	0	0	1	1	0	1	1	2
805	0	0	0	0	0	2	2	0	0	0	1	0	0	0	0	0	1	0	1	1	2	1	1	0	0	0	0	2	1	1	2	1	1	1	0	2	2	0	0	1	0	0	0	2	0	1	0	0	0
806	1	0	0	0	0	2	0	0	2	0	1	1	1	1	1	0	0	1	0	0	2	1	1	1	1	1	2	2	2	2	1	0	1	2	0	2	1	0	0	2	0	0	0	1	0	1	0	0	0
807	1	0	0	0	0	2	1	1	2	0	0	0	0	0	0	0	1	0	1	1	1	1	2	0	0	0	2	2	2	2	0	1	1	1	1	1	0	1	1	0	0	1	1	2	1	0	0	0	1
808	0	0	0	0	0	0	1	0	1	0	0	0	2	1	2	0	2	0	0	0	2	0	2	0	0	0	2	2	2	2	1	0	0	1	0	2	2	0	0	2	0	0	0	0	0	0	0	0	1
809	1	0	0	0	0	1	1	1	2	0	0	2	2	2	2	0	1	1	0	0	2	0	2	0	0	0	0	1	1	1	1	1	1	1	1	1	1	0	1	1	0	0	0	2	1	0	1	1	1
810	1	0	0	0	0	1	0	0	2	0	0	0	1	2	2	0	2	0	0	0	2	1	2	0	0	0	2	2	2	2	0	2	2	1	1	2	1	1	1	1	1	0	0	1	0	1	0	0	0
811	1	0	0	0	0	2	1	0	2	1	0	0	0	0	0	0	2	2	0	0	2	2	2	0	0	0	2	2	2	2	2	1	1	1	1	1	2	0	0	1	0	0	0	2	0	0	0	0	0
812	1	1	0	0	0	1	2	1	1	0	0	1	1	1	1	0	1	1	1	0	2	0	2	0	0	0	1	2	2	2	1	1	1	1	1	1	2	0	0	2	0	0	0	1	0	1	0	0	1
813	1	0	0	0	0	1	1	1	2	0	0	0	0	0	0	0	1	0	1	1	1	0	2	0	0	0	2	1	2	2	1	0	1	2	0	2	1	0	0	1	0	1	1	1	1	1	0	0	0
814	0	0	0	0	0	1	0	0	2	0	0	1	1	1	1	0	0	1	1	0	1	0	2	0	0	0	1	1	1	1	2	0	1	1	1	2	0	0	1	0	0	0	0	1	0	1	0	1	2
815	1	0	1	0	0	1	2	1	2	0	0	0	0	0	0	0	2	2	1	1	1	1	2	0	0	0	2	2	2	2	1	1	1	2	0	2	1	0	0	1	0	1	1	1	1	2	0	0	1
816	1	0	1	1	1	1	2	1	1	0	1	1	1	0	0	0	1	1	1	1	1	0	2	0	0	0	2	2	2	2	0	1	2	1	2	1	2	0	1	1	0	0	0	2	1	0	0	0	1
817	0	0	1	0	0	1	0	0	2	0	0	0	0	0	0	0	2	2	0	0	1	0	2	0	0	0	1	1	2	2	1	1	1	1	1	1	2	0	0	1	0	0	0	2	0	0	0	0	0
818	1	1	0	0	0	1	0	0	1	0	0	0	0	0	0	0	1	0	1	1	2	0	2	0	0	0	2	2	1	1	1	0	1	1	1	2	2	0	0	2	0	0	0	1	0	0	0	0	1
819	1	0	0	0	0	0	1	0	1	1	1	1	1	1	1	0	1	0	1	1	1	0	1	0	0	1	1	1	2	2	0	1	0	2	0	2	2	0	1	1	0	0	0	1	0	1	0	0	0
820	0	0	1	0	0	0	0	0	2	0	0	0	1	0	0	1	0	0	0	0	2	0	2	0	0	0	1	2	1	2	2	1	1	0	1	1	1	1	0	1	0	0	0	2	1	0	0	1	1
821	0	0	0	0	0	1	2	1	2	0	0	0	0	0	0	0	0	0	0	1	1	2	2	0	0	0	1	1	2	2	1	1	1	1	1	1	1	1	0	1	0	0	0	2	1	0	0	0	1
822	1	0	0	0	0	1	0	0	2	0	0	0	0	0	0	0	2	0	1	1	1	0	2	0	0	0	2	2	2	2	1	1	1	1	1	1	2	0	0	1	0	1	0	1	0	0	0	0	1
823	1	0	0	0	0	1	1	0	1	0	1	0	1	1	1	0	1	2	1	1	2	1	2	0	0	0	2	2	2	2	1	1	1	2	0	2	1	0	2	1	1	0	0	2	0	2	1	0	1
824	0	0	0	0	0	2	0	0	1	0	0	0	1	1	0	0	2	0	0	0	1	1	2	0	0	0	2	2	2	2	0	1	1	2	0	2	2	1	0	1	0	0	0	1	0	0	0	0	0
825	1	0	0	0	0	0	1	0	2	0	0	0	2	0	0	1	1	1	0	0	1	0	1	0	0	1	0	1	2	2	0	2	2	0	2	0	1	0	0	1	0	2	1	2	1	0	0	0	0
826	0	0	0	0	0	0	0	0	2	0	0	2	2	1	1	0	0	0	1	1	0	0	2	0	0	0	0	1	1	1	1	0	0	1	2	2	2	1	0	0	0	0	0	2	0	0	0	0	2
827	1	0	0	0	0	0	1	0	1	0	1	1	1	0	0	0	1	1	1	1	2	1	2	0	0	0	2	2	2	2	0	1	1	1	1	0	1	0	2	1	1	0	0	2	0	1	0	0	1
828	0	0	0	0	0	1	1	0	2	0	0	0	1	1	1	0	1	1	0	0	1	0	1	1	1	1	0	2	1	1	1	0	0	2	0	2	1	0	1	1	0	0	0	1	0	1	0	2	2
829	0	0	0	0	0	1	0	0	2	0	2	0	1	0	0	0	1	1	1	1	1	0	2	0	0	1	1	2	1	1	2	0	1	1	1	2	2	0	0	2	1	0	0	1	0	2	0	0	1
830	1	0	0	0	0	2	1	1	2	0	0	0	0	0	0	0	2	1	2	2	1	0	1	0	0	1	1	1	2	2	0	1	1	1	0	2	2	0	0	2	0	1	0	1	0	0	0	0	1
831	1	0	0	0	0	1	1	0	1	0	0	1	1	1	1	0	2	0	1	1	2	0	2	0	0	0	2	2	2	2	0	1	2	1	1	2	1	0	1	1	0	1	1	1	1	1	0	0	1
832	0	0	1	0	0	2	2	0	0	0	1	0	2	0	0	1	1	1	0	0	1	1	2	0	0	0	2	2	2	2	0	0	0	0	1	1	2	0	0	1	0	0	0	1	1	0	1	0	1
833	0	0	0	0	0	1	1	1	2	0	0	0	0	0	0	0	1	0	2	2	1	0	1	1	1	1	1	1	1	1	2	1	1	2	1	2	1	0	0	2	0	1	0	1	0	0	0	0	1
834	0	0	0	0	0	1	0	0	1	0	1	0	0	0	0	0	1	1	0	1	1	0	2	0	0	0	2	2	2	1	0	1	1	1	1	1	1	1	0	1	0	0	0	2	1	0	0	1	2
835	0	1	0	0	0	1	2	1	1	0	0	0	0	0	0	0	1	1	1	1	2	0	2	0	0	0	1	2	1	1	2	0	1	1	1	2	1	1	1	1	0	1	0	1	0	0	0	2	2
836	0	0	0	0	0	2	0	0	2	0	0	0	0	0	0	0	1	0	1	1	1	1	1	1	1	0	2	2	2	2	1	1	1	0	2	1	2	0	0	2	0	1	0	0	0	0	0	0	2
837	1	0	0	0	0	2	1	1	2	0	0	0	0	0	0	0	0	0	0	0	2	1	2	0	0	0	2	2	2	2	2	0	0	2	0	2	1	0	2	1	1	0	0	2	0	0	0	1	2
838	0	0	0	0	0	0	2	1	1	0	0	0	1	1	1	0	0	0	1	1	2	0	2	0	0	0	1	2	2	2	0	1	1	0	0	1	1	0	1	1	0	0	0	1	0	1	1	1	2
839	0	0	0	0	0	1	1	0	1	1	2	0	0	0	0	0	0	0	2	2	0	1	2	0	0	0	2	2	2	2	0	0	0	2	0	2	2	0	0	1	0	0	0	0	0	0	0	0	2
840	0	0	0	0	0	2	2	0	1	0	1	0	0	0	0	0	1	1	1	1	1	1	2	0	0	0	1	1	2	2	0	0	1	1	0	2	2	1	0	2	1	0	0	2	0	0	0	0	1
841	0	0	0	0	0	1	1	0	1	0	0	0	1	0	0	1	1	1	0	0	1	0	2	0	0	1	2	1	2	2	1	1	2	1	0	2	1	0	2	0	0	1	0	1	1	0	0	0	1
842	1	0	0	0	0	0	2	0	0	0	2	0	1	0	0	1	1	0	1	1	1	1	0	0	0	0	2	2	2	2	0	0	1	1	1	2	2	0	1	1	0	0	0	0	0	0	0	0	1
843	0	0	0	0	0	1	1	1	2	0	0	0	1	0	1	0	1	0	0	0	1	2	1	1	1	1	2	2	2	2	0	0	1	2	1	2	2	0	0	1	0	1	1	1	1	1	0	0	0
844	1	0	1	0	0	2	0	0	2	0	0	0	0	0	0	0	0	0	2	2	0	0	2	0	0	1	2	2	2	1	0	1	2	1	0	2	1	0	1	1	0	0	0	2	0	0	0	0	2
845	1	0	0	0	0	1	1	0	1	0	0	0	0	0	0	0	0	0	1	1	2	1	0	0	0	1	2	1	2	2	1	1	1	1	0	2	1	0	0	1	0	1	1	2	1	0	0	0	0
846	1	0	0	0	0	0	1	0	2	0	0	0	1	0	0	1	1	1	0	0	1	0	2	0	0	1	2	2	2	2	0	2	2	1	1	1	2	0	1	1	0	0	0	1	0	0	0	1	1
847	1	0	0	0	0	1	2	1	1	0	1	1	1	1	1	0	0	0	0	0	2	0	2	0	0	0	2	2	2	2	0	2	2	0	2	0	0	0	1	0	0	1	0	1	0	0	1	1	2
848	0	0	0	0	0	0	1	0	1	0	2	2	2	2	2	0	0	0	2	1	0	1	2	0	0	0	0	1	2	2	0	1	1	1	0	2	1	0	2	0	0	0	0	1	1	1	0	0	0
849	1	0	0	0	0	2	0	0	2	0	0	0	1	0	0	0	1	1	0	0	1	0	2	0	0	0	1	1	2	2	0	1	2	1	1	1	2	0	0	1	0	0	0	1	1	0	0	0	1
850	0	0	0	0	0	1	0	0	1	0	0	1	0	0	0	0	1	0	1	2	1	1	2	0	0	0	0	2	0	0	2	1	1	0	0	1	1	0	0	1	0	1	1	1	1	0	0	0	1
851	1	0	0	0	0	1	2	1	2	0	0	0	0	1	1	0	0	0	2	1	1	1	2	0	0	0	1	2	1	1	1	2	2	0	1	1	1	0	1	1	0	0	0	2	0	0	0	0	0
852	0	0	0	0	0	2	0	0	2	0	0	1	1	1	1	0	0	0	1	1	2	1	2	0	0	0	2	2	2	2	1	1	2	1	0	2	2	0	0	2	0	0	0	1	1	0	0	0	0
853	1	0	0	0	0	0	0	0	2	0	0	1	2	1	1	1	0	0	0	0	2	0	2	0	0	0	1	1	2	2	0	1	2	1	1	1	1	0	1	1	0	1	1	2	1	2	0	2	2
854	0	0	0	0	0	0	2	0	0	0	0	0	0	0	0	1	1	1	1	1	0	0	2	0	0	0	1	2	2	2	2	0	1	1	1	2	2	0	0	2	0	0	0	2	0	0	0	0	1
855	1	0	0	0	0	0	1	1	2	0	0	0	1	0	1	0	1	1	0	0	2	0	2	0	0	0	0	1	1	1	1	1	1	1	1	1	1	0	0	2	0	1	0	0	0	0	1	0	2
856	1	1	0	0	0	1	0	0	1	0	1	0	1	0	0	0	1	1	0	0	1	1	2	0	0	1	2	2	1	1	2	1	1	1	1	1	1	0	0	1	0	0	0	2	0	1	0	0	1
857	0	0	0	0	0	1	0	0	1	0	1	0	1	0	0	1	1	1	2	2	1	0	2	0	0	0	2	2	2	2	1	2	1	2	0	2	1	0	1	2	1	0	0	2	0	0	0	0	1
858	0	0	0	0	0	0	1	0	1	0	0	0	1	0	0	0	2	1	1	1	1	1	1	1	1	1	0	1	1	1	1	1	1	1	1	0	2	0	1	1	0	1	1	1	1	2	0	0	0
859	1	0	0	0	0	2	1	0	1	0	1	0	1	1	1	0	1	0	0	0	2	0	2	0	0	1	0	1	2	2	0	1	1	2	0	2	2	0	0	2	0	1	0	1	0	1	0	0	0
860	0	1	0	0	0	0	1	0	2	0	1	0	0	0	0	0	1	1	1	1	1	0	2	0	0	0	1	2	2	2	1	0	1	2	1	2	0	0	1	0	0	0	0	2	1	1	0	0	1
861	0	0	0	0	0	2	1	0	2	1	1	0	0	0	0	0	2	2	1	1	1	0	2	0	0	0	2	1	2	2	1	1	1	1	1	1	1	0	2	0	0	0	0	2	0	0	0	0	1
862	1	0	2	0	1	0	1	0	0	0	1	0	0	0	0	0	1	0	1	1	2	0	2	0	0	0	1	2	1	1	1	1	1	0	2	0	1	0	1	2	1	0	0	2	1	0	1	1	2
863	0	0	0	0	0	2	1	0	1	0	1	1	2	1	1	0	0	0	1	1	2	1	2	0	0	0	0	1	1	1	1	2	2	1	1	1	1	0	0	1	0	0	0	1	0	1	0	0	1
864	1	0	0	0	0	0	2	1	1	0	0	1	2	2	2	0	2	1	1	1	1	1	0	1	1	1	1	1	1	1	1	0	0	1	0	2	2	0	1	1	0	0	0	1	1	1	0	0	0
865	1	0	0	0	0	2	0	0	2	0	0	1	2	2	2	0	0	0	1	1	1	0	2	0	0	1	1	1	2	2	0	0	0	1	0	2	2	1	0	1	0	1	1	2	0	1	0	0	0
866	1	0	0	0	0	1	1	0	2	0	0	0	0	0	0	0	2	2	0	0	1	0	2	0	0	0	2	2	2	1	1	1	1	1	1	1	0	0	2	0	0	0	0	2	0	0	0	0	2
867	1	0	0	0	0	1	2	0	1	0	1	0	0	0	0	0	1	1	1	1	1	1	2	0	0	0	0	2	2	2	1	1	1	2	0	2	1	0	1	0	0	0	0	0	0	0	0	0	1
868	0	0	0	0	0	0	0	0	2	0	0	1	1	1	1	0	0	0	0	0	2	0	2	0	0	0	2	2	2	1	0	2	2	2	0	2	1	0	1	1	0	0	0	0	2	2	0	0	0
869	0	0	0	0	0	2	2	0	1	0	0	1	1	1	1	0	2	2	1	1	1	1	2	0	0	0	1	1	2	2	1	2	2	0	2	0	2	0	0	2	0	0	0	2	0	1	0	0	0
870	0	0	0	0	0	1	1	0	1	0	2	0	0	0	0	0	1	0	0	0	1	0	2	0	0	0	1	1	2	2	0	2	2	1	2	2	2	0	1	1	0	0	0	2	0	1	1	0	1
871	1	0	0	0	0	1	2	1	2	0	0	1	2	1	1	1	2	1	0	0	2	0	2	0	0	1	0	0	2	1	0	0	0	2	0	2	2	0	1	1	0	1	1	1	1	2	0	0	1
872	1	0	0	0	0	2	0	0	2	0	1	1	1	1	2	0	0	0	1	1	2	0	2	0	0	0	1	1	2	2	0	2	2	0	2	0	1	0	2	0	0	1	0	1	1	0	0	0	1
873	1	0	0	0	0	1	1	0	2	0	0	0	1	0	0	1	1	1	0	0	2	1	1	1	1	1	2	2	2	2	0	1	1	0	1	1	1	1	0	1	0	0	0	1	1	0	0	0	1
874	0	0	0	0	0	2	0	0	2	0	1	1	2	2	2	0	2	1	0	0	1	0	2	0	0	2	2	2	2	1	0	2	2	2	1	1	2	0	0	2	1	1	0	1	0	1	0	1	2
875	0	0	1	0	0	0	0	0	2	0	0	0	0	0	0	0	1	0	1	1	1	1	1	0	0	1	1	2	1	0	1	1	1	2	0	2	1	0	1	2	1	0	0	1	0	1	0	2	2
876	0	0	0	0	0	2	1	0	2	0	0	0	1	0	0	0	2	1	1	1	1	0	2	0	0	0	1	1	2	2	0	0	2	1	0	2	2	0	1	1	0	0	1	2	1	0	1	1	2
877	0	0	0	0	0	2	1	1	2	0	0	0	0	0	0	0	2	0	1	0	2	0	2	0	0	0	1	2	1	1	2	1	2	1	1	1	1	0	0	1	0	0	0	1	1	1	0	0	1
878	1	0	0	0	0	2	0	0	1	0	1	0	2	0	0	1	1	1	1	0	0	0	2	0	0	1	1	1	2	2	1	1	1	1	1	1	2	1	0	1	0	0	0	1	0	0	0	0	0
879	1	0	1	0	1	1	1	1	2	0	0	1	1	1	1	0	1	0	0	0	2	0	2	0	0	1	2	2	2	2	0	2	2	0	0	2	1	1	0	0	0	0	0	2	1	0	1	0	1
880	1	0	0	0	0	2	1	0	1	0	1	0	1	0	0	1	1	0	1	0	1	0	2	0	0	0	1	1	1	1	1	1	1	2	0	2	1	1	0	1	0	1	1	1	1	1	0	0	1
881	1	0	0	0	0	1	1	0	1	0	0	0	1	1	1	0	1	1	1	0	2	0	2	0	0	0	2	2	2	2	0	1	0	0	1	1	1	0	2	0	0	1	1	1	1	1	1	0	1
882	0	0	0	0	0	1	1	0	2	1	0	0	0	0	0	0	0	0	0	0	1	0	2	0	0	0	2	2	2	2	1	2	2	0	2	0	2	0	1	1	1	0	0	2	0	0	1	0	1
883	1	0	0	0	0	1	2	0	0	0	0	0	2	2	2	0	1	1	0	0	1	0	1	0	0	1	2	2	1	1	2	1	1	1	1	0	1	0	1	1	0	1	1	2	1	0	0	1	0
884	1	0	1	0	0	0	2	1	1	0	1	1	1	1	1	0	0	0	0	0	2	0	2	0	0	0	1	1	2	2	0	2	2	1	2	2	1	0	0	1	0	0	1	2	1	0	1	0	2
885	1	0	0	0	0	0	1	0	1	0	1	1	1	1	1	0	1	0	1	1	1	1	2	0	0	0	1	1	2	2	0	0	1	1	1	2	1	1	1	1	1	1	1	2	0	1	1	0	2
886	1	1	1	0	1	1	2	0	1	0	1	0	1	0	0	1	1	0	0	0	2	0	2	0	0	0	2	2	2	2	1	0	0	2	0	2	2	1	0	2	1	0	0	1	0	1	0	1	1
887	1	0	0	0	0	2	2	1	1	0	1	0	0	0	0	0	2	0	1	1	2	0	2	0	0	0	2	2	1	1	1	2	2	0	1	1	1	0	1	1	0	0	0	1	0	1	0	0	1
888	0	0	0	0	0	1	1	0	0	0	1	1	1	1	1	0	2	0	0	0	2	1	1	1	1	1	1	1	2	2	1	1	1	1	0	2	1	0	1	1	0	0	0	2	0	2	0	0	2
889	1	1	0	0	0	1	0	0	2	0	1	1	1	1	1	0	0	0	1	1	2	0	2	0	0	0	1	1	2	2	1	1	1	1	1	1	1	1	0	1	0	0	0	1	0	1	0	0	2
890	1	0	0	0	0	2	0	0	2	0	1	0	0	0	0	0	1	0	0	0	2	1	0	1	1	1	1	1	1	1	0	1	2	2	0	2	0	0	1	1	0	0	0	1	0	1	1	0	1
891	0	0	0	0	0	1	1	0	1	0	0	0	0	0	0	0	2	0	0	0	2	0	1	0	0	1	0	1	2	2	0	0	1	1	1	2	0	0	2	0	1	0	0	1	1	1	0	0	1
892	1	0	0	0	0	0	2	1	1	0	0	0	2	1	1	0	2	2	1	1	2	0	1	0	0	0	2	2	2	1	0	1	1	2	0	2	1	0	1	1	0	0	0	2	1	0	0	0	2
893	0	0	0	0	0	1	0	0	2	0	1	0	0	0	0	0	2	1	0	0	2	1	2	0	0	0	0	1	1	1	1	1	2	1	1	2	2	0	1	1	0	1	1	2	1	1	0	0	1
894	1	0	0	0	0	2	2	0	1	0	0	0	0	0	0	0	0	0	1	1	2	0	2	0	0	0	1	2	2	2	2	1	1	1	0	2	1	0	1	0	0	0	0	2	0	0	0	0	1
895	0	0	0	0	0	0	0	0	2	0	0	0	0	0	0	0	2	0	1	1	1	1	2	0	0	0	2	2	1	1	1	2	2	0	1	1	1	0	2	1	1	0	0	2	1	0	0	0	1
896	0	0	0	0	0	1	1	0	1	0	0	1	2	1	1	0	2	0	0	0	2	0	2	0	0	1	0	1	1	1	1	0	0	1	1	1	2	0	0	2	0	0	0	2	0	2	1	0	1
897	0	0	0	0	0	1	0	0	2	0	0	0	0	0	0	0	2	1	2	1	1	0	2	0	0	1	1	1	2	2	1	0	2	1	0	2	2	0	0	2	0	0	0	2	0	1	0	0	1
898	0	1	0	0	0	2	0	0	2	0	0	0	0	0	0	0	2	0	1	1	2	0	2	0	0	0	2	2	2	2	1	2	2	1	0	2	2	0	2	0	0	0	0	2	0	1	0	0	0
899	1	0	0	0	0	0	2	0	0	0	1	0	2	0	0	1	0	0	1	1	2	0	2	0	0	1	1	1	2	2	0	1	1	1	0	2	1	1	0	1	0	1	1	2	1	0	0	1	2
900	1	0	0	0	0	1	2	0	0	0	2	0	0	0	0	0	1	0	1	1	2	1	2	0	0	0	2	2	2	2	1	1	1	0	2	1	1	1	0	1	0	0	0	2	1	1	0	0	0
901	1	1	0	0	0	1	2	0	1	0	2	0	1	0	0	0	2	1	0	0	1	1	1	1	1	1	1	2	2	2	0	0	0	1	1	1	1	0	2	0	0	1	0	0	0	0	0	0	1
902	0	0	0	0	0	2	1	1	2	0	0	0	1	0	0	1	1	1	0	0	0	1	2	0	0	0	2	2	2	2	2	0	0	2	0	2	2	1	0	1	0	1	0	1	1	0	1	0	2
903	0	0	0	0	0	1	1	0	2	0	0	0	0	0	0	0	2	2	0	0	1	1	2	0	0	0	2	2	2	2	0	0	1	2	0	2	2	0	1	2	1	0	0	2	2	0	1	0	1
904	0	0	1	0	0	2	1	0	2	0	0	0	0	0	0	0	2	1	0	0	2	0	1	0	0	0	2	2	2	2	2	1	1	2	1	2	1	0	0	1	0	0	0	1	1	1	0	0	0
905	1	0	1	1	1	2	0	0	2	0	0	1	1	1	1	0	0	0	1	1	2	0	2	0	0	0	2	2	2	2	1	1	1	2	0	2	1	0	0	1	0	1	1	1	1	2	0	0	0
906	0	0	1	1	1	1	0	0	2	0	1	0	0	0	0	0	0	0	1	1	0	1	0	1	1	1	2	2	2	2	1	2	2	0	1	1	2	0	1	1	0	0	0	1	0	0	0	0	1
907	0	0	0	0	0	0	1	0	2	0	0	1	1	1	1	0	2	1	0	0	2	0	2	0	0	0	1	0	2	2	0	2	2	0	2	1	0	0	2	0	0	0	0	1	1	1	1	1	2
908	1	0	0	0	0	1	1	1	2	0	0	0	1	1	1	0	2	0	1	1	2	0	2	0	0	0	2	2	2	2	1	2	2	0	1	1	2	0	0	2	0	1	1	2	1	0	0	0	0
909	0	0	0	0	0	2	1	0	1	0	0	0	0	0	0	0	1	1	1	1	1	0	1	0	0	0	2	2	2	2	0	1	1	1	0	2	2	0	0	2	0	0	0	2	1	1	2	0	2
910	0	0	1	1	1	2	1	0	2	0	0	0	1	0	0	1	1	1	2	1	0	0	2	0	0	0	2	2	2	2	2	1	1	2	1	2	2	0	1	1	0	1	1	2	0	1	0	0	1
911	1	1	0	0	0	1	1	1	2	0	0	0	0	0	0	0	0	0	1	1	2	1	0	0	0	1	2	2	2	2	1	2	2	1	2	2	1	0	2	0	0	1	1	2	1	1	0	0	2
912	1	0	0	0	0	2	2	0	1	0	1	0	1	1	1	0	1	1	0	0	2	1	2	0	0	0	1	1	2	2	0	1	1	0	1	1	2	0	0	2	0	1	1	2	2	2	0	0	1
913	1	0	0	0	0	1	1	0	1	0	1	0	1	0	1	0	1	1	1	0	0	1	0	0	0	0	1	1	2	2	1	1	0	0	0	2	1	0	1	2	1	1	0	1	1	2	0	0	0
914	0	0	0	0	0	2	1	0	1	0	0	0	1	1	1	0	2	1	2	1	1	1	2	0	0	0	0	2	2	2	1	0	1	2	0	2	1	0	0	1	0	0	0	2	1	0	1	0	2
915	0	0	0	0	0	2	1	1	2	0	0	1	1	0	0	0	2	1	0	0	2	0	2	1	1	2	1	1	2	2	0	0	0	1	1	1	1	0	2	1	1	0	0	2	0	1	0	0	2
916	0	0	0	0	0	2	2	0	0	0	1	0	0	0	0	0	2	1	0	0	2	0	2	0	0	1	1	1	1	1	2	1	2	2	0	2	1	0	1	1	0	0	1	2	1	0	1	0	2
917	1	0	0	0	0	1	1	1	2	0	0	0	0	0	0	0	0	0	0	0	0	1	2	0	0	1	1	1	2	2	0	1	2	1	2	1	1	0	0	0	0	0	0	2	0	0	1	0	1
918	1	0	0	0	0	1	1	0	1	0	0	1	2	1	1	0	1	2	1	1	2	2	2	0	0	0	1	1	2	2	1	1	2	1	1	2	0	0	1	1	0	0	0	2	0	0	0	0	1
919	1	0	0	0	0	2	2	0	0	0	1	0	2	0	0	1	0	0	1	0	1	0	1	0	0	1	1	2	1	2	2	1	1	2	0	2	1	0	1	2	1	0	0	2	0	0	0	0	0
920	0	0	0	0	0	2	2	1	1	0	1	0	0	0	0	0	1	1	1	0	1	0	2	0	0	1	1	1	2	2	0	2	2	0	2	0	1	0	0	2	0	0	0	2	1	0	0	0	1
921	0	0	0	0	0	0	2	0	1	0	2	1	2	1	1	1	1	0	0	1	1	1	2	0	0	0	1	2	2	1	1	1	1	1	0	2	2	0	0	2	0	0	0	2	0	1	0	0	0
922	0	0	1	0	0	1	2	0	0	0	1	0	1	1	1	0	1	1	0	0	0	2	1	1	1	1	1	1	2	2	1	1	2	1	0	2	1	1	1	1	1	1	0	1	0	0	0	0	0
923	1	0	0	0	0	0	2	0	1	0	0	0	0	0	0	0	0	1	1	0	1	0	2	0	0	0	0	1	1	1	1	1	1	1	1	1	2	0	2	1	0	0	0	2	0	2	0	0	0
924	0	0	1	0	1	1	1	0	1	0	1	0	1	0	0	0	1	1	0	0	1	0	1	0	0	1	1	1	1	1	0	1	0	0	1	1	0	0	1	1	0	0	0	0	1	1	0	0	1
925	1	0	0	0	0	2	1	0	1	0	1	0	1	0	0	0	0	1	0	0	2	1	2	0	0	1	1	1	2	2	0	1	1	2	0	2	2	0	1	1	1	0	0	1	0	1	0	1	2
926	1	0	0	0	0	1	1	1	2	0	0	0	1	0	0	0	0	0	2	1	0	0	1	0	0	0	2	2	2	1	1	1	0	2	0	2	2	0	0	2	0	0	0	1	1	1	0	0	1
927	0	0	0	0	0	0	2	1	1	0	1	0	0	0	0	0	2	0	0	0	2	0	2	0	0	0	2	2	2	2	1	1	1	1	1	2	1	0	1	1	0	0	0	2	0	1	0	0	0
928	1	0	0	0	0	2	2	1	1	0	0	2	2	2	2	0	2	2	0	0	1	0	2	0	0	0	1	1	1	1	1	1	1	1	0	2	2	0	2	0	1	0	0	1	0	0	1	0	2
929	1	0	0	0	0	1	2	0	1	0	0	1	2	0	0	0	1	1	0	0	2	0	2	0	0	0	2	2	2	2	1	1	1	1	1	1	1	0	0	1	0	1	1	2	1	0	0	0	0
930	1	0	0	0	0	1	1	0	2	1	1	1	1	1	1	0	2	1	0	0	2	0	2	0	0	0	1	1	2	2	0	0	0	2	0	2	1	0	1	1	0	0	0	1	0	1	0	0	0
931	0	0	0	0	0	2	2	0	1	0	1	2	2	2	2	0	2	1	0	1	2	0	2	0	0	0	1	1	2	2	0	2	2	1	1	1	2	0	2	0	0	1	1	1	1	0	0	0	1
932	1	0	0	0	0	1	2	1	1	0	0	0	0	0	0	0	1	0	1	1	2	0	1	0	0	0	2	2	2	2	1	2	2	0	1	1	1	0	0	2	0	0	0	2	1	0	0	0	0
933	1	0	0	0	0	1	1	1	2	0	0	0	0	0	0	0	0	0	0	0	2	0	1	0	0	1	1	2	1	1	2	2	2	1	1	1	1	0	1	1	0	1	1	2	1	0	0	0	0
934	0	0	0	0	0	1	2	0	1	0	1	1	1	1	1	0	2	0	0	0	2	0	0	0	0	0	1	2	2	2	0	1	1	2	1	1	2	0	0	2	0	1	1	2	1	0	0	0	1
935	0	0	0	0	0	1	1	0	1	0	0	0	0	0	0	0	2	2	0	0	1	0	1	0	0	0	2	2	2	2	0	1	1	0	2	1	1	0	0	2	0	1	1	2	0	0	0	0	1
936	1	0	0	0	0	1	2	0	1	0	0	0	0	0	0	0	0	0	0	0	0	0	2	0	0	0	1	1	2	2	1	1	1	0	2	0	0	1	1	0	0	0	0	2	1	0	0	0	0
937	0	0	0	0	0	2	2	0	0	0	0	0	0	0	0	0	1	1	1	1	1	1	2	0	0	1	2	2	2	2	0	0	0	2	0	2	1	1	0	1	0	0	0	1	0	1	0	0	1
938	1	0	0	0	0	2	1	1	2	0	0	1	2	1	1	1	1	0	1	1	1	1	0	0	0	1	1	1	2	2	0	1	1	1	0	2	2	0	0	2	0	1	0	1	0	1	0	0	1
939	1	0	0	0	0	1	0	0	2	0	0	0	0	0	0	0	2	1	0	0	2	0	2	0	0	0	2	2	2	2	1	2	2	0	1	1	1	0	1	1	0	0	0	1	0	1	0	0	1
940	0	0	0	0	0	1	1	0	1	0	0	1	1	1	1	0	2	1	0	0	2	0	2	0	0	1	1	2	2	1	1	1	1	2	0	2	1	0	2	1	1	0	0	2	0	1	0	0	1
941	0	0	0	0	0	1	0	0	2	0	0	0	2	2	2	0	1	1	1	0	2	0	2	0	0	0	2	2	2	2	2	2	2	1	1	2	1	0	1	1	0	0	0	0	0	0	0	0	1
942	0	0	0	0	0	1	2	1	1	0	0	0	0	0	0	0	2	1	0	1	2	1	2	0	0	0	2	2	2	2	0	1	1	2	0	2	1	0	1	2	1	1	1	2	1	1	0	0	1
943	1	0	0	0	0	1	1	0	2	0	0	0	1	0	0	0	1	0	0	0	1	1	1	1	1	1	2	2	2	2	0	0	1	1	1	2	2	0	0	2	0	0	0	2	0	0	0	0	0
944	0	0	0	0	0	1	1	1	2	0	0	0	0	0	0	0	1	1	1	1	1	0	1	0	0	0	0	0	1	2	1	0	1	1	1	2	0	1	1	0	0	0	0	2	1	0	0	0	2
945	1	0	0	0	0	2	0	0	2	0	1	0	0	0	0	0	2	1	0	1	2	1	2	0	0	0	2	2	2	1	1	0	0	1	1	1	1	0	0	1	0	0	0	2	0	0	0	0	0
946	1	0	0	0	0	1	1	1	2	0	0	0	0	0	0	0	1	0	0	0	2	0	2	0	0	1	2	2	2	2	0	1	2	1	2	1	1	0	0	1	0	0	0	0	2	2	0	0	1
947	1	0	0	0	0	2	1	0	1	0	1	1	0	0	0	0	1	0	0	0	2	0	2	0	0	0	2	2	2	2	1	2	2	0	1	1	0	0	1	0	0	0	0	2	1	0	0	0	1
948	1	0	0	0	0	2	2	0	1	0	1	1	1	1	1	0	0	0	1	1	2	0	2	0	0	0	2	2	2	2	2	1	1	1	1	1	2	0	2	0	0	1	1	2	1	0	0	0	2
949	1	0	0	0	0	0	1	0	1	0	1	1	1	1	1	0	0	0	2	1	1	0	2	0	0	0	2	2	2	2	1	2	2	0	2	1	2	0	0	2	0	1	1	2	1	0	0	0	0
950	1	0	0	0	0	1	1	0	0	0	1	1	2	2	2	0	0	0	0	0	2	2	2	0	0	0	1	2	1	1	2	1	1	0	2	0	1	1	0	1	0	1	1	2	1	1	0	0	1
951	0	0	0	0	0	1	0	0	2	0	0	0	0	0	0	0	1	0	1	0	1	1	1	1	1	1	1	0	2	2	0	2	2	0	2	0	1	0	0	2	0	0	0	0	1	1	0	1	1
952	0	1	0	0	0	0	1	0	1	0	1	0	1	0	0	0	1	1	1	1	1	0	2	0	0	0	2	2	2	1	0	0	2	2	0	2	1	1	0	1	0	0	0	1	1	0	0	0	1
953	0	0	0	0	0	0	2	0	1	0	0	1	1	1	2	0	1	1	1	1	1	0	2	0	0	0	0	2	1	1	2	1	1	2	2	1	2	0	0	2	0	0	1	1	0	1	0	0	0
954	0	0	1	0	0	1	2	0	1	0	2	1	1	0	0	0	1	1	0	1	2	0	1	0	0	0	2	2	2	2	1	1	1	1	0	2	2	0	0	2	1	0	0	2	1	1	0	0	1
955	1	0	1	0	0	2	2	1	1	0	0	0	1	0	0	1	2	2	0	0	1	0	2	0	0	0	2	0	1	1	1	1	2	0	1	2	1	0	0	1	0	0	0	1	1	0	1	0	2
956	1	0	0	0	0	1	2	0	0	0	0	0	0	0	0	0	2	2	1	1	1	0	2	0	0	0	1	2	2	2	1	0	0	2	1	1	1	1	1	1	0	0	0	1	0	1	1	0	1
957	0	0	0	0	0	1	0	0	1	0	0	0	0	0	0	0	2	1	0	0	2	1	1	1	1	1	2	2	2	2	2	1	2	2	1	2	1	0	2	0	0	0	1	1	0	1	0	0	2
958	0	0	0	0	0	2	1	0	1	0	1	1	1	2	1	0	2	1	0	0	2	0	2	0	0	0	2	2	1	1	1	1	1	2	0	2	1	1	1	0	0	1	1	2	0	1	0	0	0
959	0	0	0	0	0	0	1	1	2	0	0	0	0	0	0	0	2	2	0	0	2	1	2	0	0	0	1	2	1	0	1	2	2	0	2	0	1	1	1	1	0	0	0	1	0	1	0	1	1
960	0	0	0	0	0	1	1	1	2	0	0	0	0	0	0	0	2	1	0	1	2	2	2	0	0	0	2	2	2	2	1	0	0	1	0	2	1	0	1	1	0	0	0	2	0	2	0	0	1
961	1	1	0	0	0	1	1	0	2	0	0	1	1	1	1	0	1	0	0	0	1	0	2	0	0	1	0	1	1	1	1	2	2	1	0	2	2	0	1	1	0	1	0	1	2	1	0	0	0
962	0	0	0	0	0	0	1	0	1	1	2	0	1	0	0	0	1	1	1	1	1	1	2	0	0	0	0	2	1	1	1	1	1	2	0	2	1	1	0	1	0	1	1	2	1	1	0	0	0
963	1	0	0	0	0	1	1	0	1	0	1	0	0	0	0	0	1	1	1	1	1	0	2	1	1	2	1	2	2	1	0	2	2	2	0	2	1	0	1	1	0	0	0	0	1	1	0	0	1
964	0	0	1	1	1	1	0	0	2	0	0	0	0	0	0	0	2	2	0	0	2	0	1	0	0	1	1	1	2	2	0	2	2	1	2	1	1	0	2	0	0	0	0	2	0	0	0	0	2
965	1	0	0	0	0	1	1	0	2	0	1	1	1	1	1	0	1	0	1	0	1	0	2	0	0	0	1	2	2	1	2	1	2	1	0	2	1	0	2	0	1	1	1	2	1	0	0	0	0
966	0	0	0	0	0	2	1	0	2	0	0	1	1	1	1	0	1	0	1	1	2	0	2	0	0	0	2	2	2	2	2	1	1	0	1	2	1	1	1	1	1	0	0	1	0	0	0	0	0
967	0	0	0	0	0	0	1	0	2	0	0	0	2	0	0	1	1	0	0	0	2	1	2	0	0	0	2	2	2	2	0	2	2	0	1	1	1	0	1	1	0	0	0	1	0	2	0	0	0
968	0	0	0	0	0	1	2	0	0	0	1	0	0	0	0	0	1	0	0	1	1	0	2	0	0	0	0	1	1	1	1	1	1	1	0	2	1	1	0	1	0	1	1	2	1	1	0	0	1
969	0	0	0	0	0	0	0	0	2	0	0	1	2	1	1	1	0	0	0	1	1	0	2	0	0	1	1	2	2	2	2	1	1	1	0	2	1	0	2	1	1	0	1	2	1	0	1	0	2
970	1	0	0	0	0	1	1	0	2	0	0	0	0	0	0	0	1	0	0	0	1	0	2	0	0	0	0	2	2	2	1	0	0	2	0	2	1	0	0	1	0	0	0	2	1	1	0	0	1
971	0	0	0	0	0	2	1	0	1	0	1	1	1	1	1	0	1	0	1	0	2	0	1	0	0	0	1	1	1	1	0	2	2	0	1	1	2	0	0	2	0	1	0	1	1	0	0	0	0
972	0	0	0	0	0	2	1	1	2	0	0	0	0	1	1	0	1	0	0	0	2	0	2	0	0	0	2	2	2	2	1	2	2	0	1	1	1	0	0	2	0	0	0	2	0	1	0	1	0
973	1	0	0	0	0	1	2	1	1	0	1	2	2	2	2	0	0	0	0	0	1	2	0	1	1	1	2	2	2	2	2	2	2	1	2	1	1	0	0	1	1	0	0	1	0	0	0	0	1
974	0	0	0	0	0	1	1	0	2	1	0	0	0	0	0	0	1	1	0	0	2	0	2	0	0	0	2	2	2	1	0	0	0	1	0	2	0	0	1	0	0	0	0	2	0	0	0	0	1
975	1	0	0	0	0	1	2	1	2	0	0	0	0	0	0	1	1	1	0	0	2	0	2	0	0	0	2	2	2	2	1	0	1	1	0	2	2	1	0	0	0	0	0	0	0	0	0	0	2
976	0	0	0	0	0	1	0	0	1	0	1	0	1	1	1	0	1	1	0	0	2	0	1	0	0	0	1	2	1	1	2	2	2	2	0	2	2	0	1	1	0	1	0	1	0	1	0	0	1
977	0	0	0	0	0	1	0	0	1	0	0	1	1	1	1	0	1	1	2	2	1	1	0	1	1	1	2	2	2	2	1	1	1	0	2	0	1	0	0	1	1	1	1	2	1	2	0	0	1
978	1	0	0	0	0	0	0	0	2	0	1	0	0	0	0	0	0	0	0	0	2	0	2	0	0	0	1	2	2	2	0	2	2	1	2	1	1	0	2	0	1	1	1	2	0	1	1	0	1
979	1	0	0	0	0	1	1	1	2	0	0	0	1	1	1	0	2	1	0	0	1	0	1	0	0	1	2	2	2	1	1	0	0	1	0	2	1	1	0	1	0	1	0	0	2	0	0	1	1
980	1	0	0	0	0	1	2	0	0	0	1	1	1	1	1	0	2	2	2	2	2	0	2	0	0	0	0	1	2	2	0	0	1	1	0	2	0	0	1	1	0	1	0	1	1	0	0	1	0
981	0	1	1	0	1	1	1	1	2	0	0	0	2	0	0	1	2	0	1	1	1	0	1	0	0	0	2	2	2	2	1	1	2	1	1	2	2	1	0	0	0	0	0	1	0	0	0	0	0
982	0	0	0	0	0	1	1	0	2	1	0	0	0	0	0	0	1	0	0	0	1	0	2	0	0	0	2	2	2	2	1	1	1	2	0	2	1	1	1	1	0	0	0	2	0	1	0	1	2
983	1	0	0	0	0	2	1	0	1	0	0	1	1	2	1	0	2	1	0	0	1	0	2	0	0	0	2	2	2	2	0	1	1	2	0	2	1	0	0	1	0	1	1	1	0	1	0	0	0
984	1	1	0	0	0	1	1	0	1	0	1	0	1	0	0	1	2	0	0	0	2	0	2	0	0	1	1	1	1	1	1	1	2	2	0	2	2	0	2	1	0	0	0	1	0	1	0	0	0
985	0	0	0	0	0	2	2	1	2	0	0	0	0	0	0	0	0	0	1	1	1	0	1	0	0	0	1	1	2	2	0	1	1	0	2	0	2	0	0	1	0	2	2	2	1	1	0	0	1
986	0	0	0	0	0	0	2	0	1	0	1	0	0	0	0	0	0	0	1	1	2	0	1	0	0	0	1	1	2	2	0	1	1	2	1	2	2	0	0	1	0	1	1	1	1	1	0	2	2
987	1	0	1	0	1	1	1	0	0	1	1	0	1	0	0	0	1	1	1	1	1	0	2	0	0	0	1	1	1	1	0	0	0	2	0	2	1	1	0	1	0	0	0	2	0	1	1	0	1
988	1	0	1	0	0	2	2	0	0	0	1	0	1	1	1	0	1	1	2	1	2	1	2	0	0	0	0	2	1	1	2	2	2	1	0	2	2	0	1	0	0	0	0	2	0	1	0	0	0
989	1	0	0	0	0	0	0	0	2	0	0	1	1	1	1	0	0	0	1	1	0	1	0	1	1	1	1	1	1	1	0	2	2	2	0	2	1	0	1	2	1	0	0	2	0	0	1	0	2
990	0	0	1	0	0	1	1	1	2	0	0	0	0	0	0	0	2	2	1	1	2	1	2	0	0	0	0	2	1	1	1	1	1	1	1	1	1	0	0	1	0	0	0	2	0	2	0	0	2
991	0	0	0	0	0	2	0	0	1	0	0	0	1	0	1	0	2	1	0	0	2	0	2	0	0	0	2	2	2	2	0	1	1	0	2	0	1	0	0	2	0	0	0	2	1	0	1	1	2
992	1	0	0	0	0	2	1	0	0	0	1	1	1	1	1	0	2	2	0	1	2	1	2	0	0	0	2	2	1	1	2	1	1	1	0	2	0	0	2	0	0	0	0	1	0	0	0	0	1
993	0	0	0	0	0	2	0	0	2	0	0	0	0	0	0	0	0	0	1	1	2	0	2	0	0	1	1	2	2	2	1	0	0	2	0	2	0	0	2	0	1	0	0	1	0	0	0	1	1
994	1	0	0	0	0	2	1	0	0	0	1	0	1	1	1	0	2	1	1	1	2	0	2	0	0	0	0	2	2	2	1	1	1	2	2	1	2	0	0	2	0	0	0	2	1	2	0	0	2
995	1	0	0	0	0	1	1	0	1	0	0	0	1	0	0	0	2	2	0	0	1	1	2	0	0	0	1	2	2	2	1	2	2	0	2	0	1	1	0	1	0	0	0	1	1	0	0	0	1
996	1	0	0	0	0	0	0	0	2	0	0	1	1	1	1	0	1	0	0	0	1	1	2	0	0	0	2	1	2	2	1	1	2	2	0	2	0	0	1	1	1	0	0	2	0	1	0	0	0
997	1	0	0	0	0	1	2	0	0	0	1	0	0	0	0	0	0	0	0	1	1	0	2	0	0	1	1	2	2	2	1	1	1	1	1	1	0	0	1	0	0	1	1	2	1	0	0	1	1
998	1	0	0	0	0	1	0	0	2	0	0	2	2	2	2	0	1	1	1	1	1	1	2	0	0	0	2	2	2	2	0	1	1	0	1	1	2	0	0	2	1	0	0	0	0	0	0	0	2
999	1	1	0	0	0	2	1	0	1	1	2	0	2	1	2	0	2	1	0	0	1	0	2	0	0	0	2	2	2	2	1	1	1	1	1	1	1	0	0	1	0	1	1	2	1	0	0	1	0
1000	1	0	0	0	0	0	1	1	2	0	0	1	2	1	1	0	2	1	1	1	1	0	2	0	0	0	2	2	2	1	0	2	2	1	0	2	2	0	0	2	0	1	1	2	1	1	0	0	1
[truncated: 952 more columns]
