# Supplementary material for: KNN-MDR: a learning approach for improving interactions mapping performances in genome wide association studies
Source: BMC Bioinformatics. 2017 Mar 21;18:184. doi: 10.1186/s12859-017-1599-7 (PMC5361736; doi:10.1186/s12859-017-1599-7)
Supplement: Supplementary file 2 — The data set(s) supporting the results of Table 1. (ZIP 22742 kb) [file 12859_2017_1599_MOESM2_ESM.zip › Nouveau dossier/S55/mkallsimul.dat]

1	1	0	2	0	0	0	1	0	1	1	0	1	1	0	0	0	1	0	2	2	0	0	0	0	0	0	0	1	2	0	1	0	1	0	0	2	0	0	0	1	1	0	1	2	1	0	0	1	0
2	0	0	2	0	0	0	1	0	1	1	0	1	1	0	0	0	2	0	1	2	0	0	0	0	0	0	1	1	2	1	0	0	0	0	0	2	0	0	0	1	1	0	1	1	0	0	0	2	0
3	1	0	1	0	0	0	2	0	1	1	0	0	0	0	0	0	2	1	1	1	1	0	0	0	0	0	1	2	2	1	0	2	2	0	0	0	1	0	0	1	1	0	0	1	0	1	0	1	1
4	0	0	0	0	0	0	2	0	1	1	0	0	0	0	0	0	0	0	1	1	1	0	0	0	0	0	2	2	2	2	0	1	1	2	1	1	1	0	0	1	1	0	1	1	1	0	0	1	1
5	1	0	1	0	0	0	2	0	0	0	0	1	0	0	0	1	2	1	1	1	1	0	0	0	0	0	1	2	2	1	0	0	0	0	0	2	1	0	0	2	1	0	1	2	0	0	0	2	0
6	1	1	2	0	0	0	1	0	0	0	0	0	0	0	0	0	1	1	1	1	1	0	1	1	1	2	1	1	1	1	1	0	1	0	0	2	2	0	0	1	1	0	0	2	0	0	1	0	0
7	0	0	1	0	0	0	1	0	1	1	1	0	0	0	0	0	1	0	1	2	0	0	1	0	0	0	1	1	2	1	0	2	2	0	0	1	1	0	0	1	1	0	0	1	1	0	0	2	0
8	0	0	1	0	0	0	1	0	0	0	1	0	1	0	0	0	1	1	1	1	1	0	0	0	0	0	2	2	2	1	2	0	1	1	0	2	0	0	0	0	0	0	0	0	0	0	0	2	0
9	1	1	2	0	0	0	2	0	0	0	0	0	0	0	0	0	0	1	2	2	0	0	0	0	1	1	1	2	2	1	2	0	1	1	1	2	2	0	0	1	1	0	0	1	0	1	0	1	1
10	0	0	1	1	0	0	2	0	0	0	1	0	0	0	0	0	1	1	1	1	0	0	0	0	0	0	2	2	2	2	0	2	2	1	0	1	2	1	1	0	0	1	1	2	1	0	0	0	1
11	1	0	1	0	1	1	1	1	1	2	0	0	0	0	0	0	1	0	2	2	0	0	0	0	0	0	1	2	2	1	0	2	2	0	1	2	1	0	0	1	1	1	1	1	1	0	0	1	0
12	1	0	1	0	1	1	1	0	0	0	1	0	1	0	0	0	2	1	1	1	1	0	0	0	0	0	2	2	2	1	2	2	2	1	1	1	1	0	0	1	1	1	1	2	2	1	0	0	0
13	1	0	1	1	0	0	0	0	1	1	0	0	1	0	0	0	1	2	1	1	0	1	0	0	0	0	0	1	2	0	0	2	2	0	0	1	2	0	0	1	1	0	0	1	0	1	1	1	0
14	1	0	0	0	0	0	2	1	0	1	0	0	1	0	0	1	1	2	0	0	1	0	1	0	0	0	1	1	2	1	1	1	1	0	0	1	0	0	0	1	1	0	0	2	0	1	0	2	0
15	0	0	2	0	0	0	1	1	1	2	1	0	0	0	0	0	1	0	2	2	0	0	0	0	1	1	1	2	2	1	2	0	1	1	0	2	2	0	0	1	1	0	0	2	0	1	0	2	0
16	1	0	0	0	0	0	1	1	1	2	0	0	1	0	0	0	1	1	1	1	1	1	1	0	0	0	1	2	2	1	1	1	1	0	1	1	2	0	1	1	0	1	1	1	0	1	0	0	2
17	0	0	2	0	1	1	1	0	2	2	0	0	0	0	0	0	1	1	1	1	1	0	0	0	0	0	1	1	2	0	1	2	2	0	0	1	1	0	0	1	1	0	1	1	1	0	0	2	0
18	1	0	1	0	0	0	1	0	0	0	0	0	0	0	0	0	1	2	1	2	0	0	0	0	1	1	1	2	2	2	0	1	0	0	0	1	2	0	0	0	0	0	0	1	0	1	0	2	0
19	1	0	2	1	1	1	1	0	1	1	1	0	0	0	0	0	0	2	0	0	1	0	0	0	0	0	2	2	1	0	2	0	0	0	1	2	1	1	1	1	1	0	0	1	0	0	0	0	0
20	1	0	1	0	0	0	2	1	0	1	0	1	2	0	0	0	1	0	2	2	0	0	1	1	1	1	2	2	2	1	2	1	2	0	0	2	1	0	0	1	1	2	2	2	0	0	0	0	1
21	1	1	1	0	1	1	1	0	1	1	0	0	0	0	0	0	2	2	1	1	0	0	2	0	0	1	1	2	1	1	2	2	2	0	0	0	0	0	0	2	2	0	1	2	1	1	0	2	0
22	0	0	2	0	2	2	1	0	1	1	1	1	1	0	0	0	2	1	1	1	0	0	1	1	1	2	1	1	2	1	1	1	1	0	0	2	2	0	0	1	1	1	1	2	1	0	0	1	1
23	0	0	1	1	0	0	1	0	0	0	0	0	0	0	0	0	1	0	2	2	0	0	0	0	0	0	1	1	1	0	1	1	1	0	0	2	2	0	0	0	0	0	0	2	0	0	0	1	0
24	0	0	1	1	0	0	1	0	0	0	1	0	0	0	0	0	2	2	1	1	0	0	1	1	1	2	1	1	1	1	0	0	0	0	1	2	1	1	0	0	0	0	1	2	0	1	0	2	0
25	0	0	0	1	0	0	0	0	2	2	0	0	0	0	0	0	1	1	0	0	2	0	0	0	0	0	2	2	2	1	0	1	1	0	0	2	2	0	1	2	1	0	1	2	2	0	0	1	0
26	1	0	1	0	0	0	1	0	0	0	0	0	1	0	0	0	1	2	0	0	1	0	0	0	0	0	2	2	2	2	0	2	2	0	0	1	2	0	0	1	1	0	0	2	0	1	0	1	1
27	0	0	1	1	0	0	1	0	0	0	0	1	1	0	0	0	1	0	2	2	0	0	1	1	1	1	1	1	2	1	0	2	2	0	0	1	1	0	0	2	2	1	1	1	1	1	0	0	1
28	0	0	0	0	0	0	0	0	2	2	0	0	0	0	0	0	1	1	1	1	1	0	1	0	0	0	2	2	2	2	1	0	0	0	0	2	1	0	1	2	1	0	1	1	0	0	0	1	1
29	1	0	0	1	0	0	2	0	1	1	0	0	0	0	0	0	1	0	2	2	0	0	2	1	1	1	1	2	2	1	0	1	1	1	1	2	2	1	1	0	0	1	1	2	1	0	1	1	0
30	1	0	2	0	0	0	1	0	0	0	1	0	2	1	1	1	2	1	2	1	1	0	1	0	0	0	1	2	1	1	1	1	0	0	0	1	1	0	0	2	2	1	1	2	1	0	0	2	0
31	0	0	1	0	0	0	1	0	1	1	0	1	1	0	0	0	1	1	1	1	0	0	0	0	0	0	1	2	1	1	2	2	2	0	1	2	0	0	0	1	1	0	0	2	0	1	0	0	2
32	0	0	0	0	0	0	1	1	0	1	0	0	0	0	0	0	2	1	1	1	1	0	0	0	0	0	1	2	2	1	1	1	1	1	0	0	2	0	0	0	0	0	1	2	1	1	0	2	0
33	1	0	0	0	0	0	1	1	1	1	0	0	1	0	0	0	1	1	1	0	0	0	0	0	0	0	1	1	2	0	1	1	1	0	0	1	2	0	0	0	0	0	0	1	0	1	0	2	0
34	1	0	1	1	0	0	1	0	0	0	1	1	2	0	0	0	2	0	2	2	0	0	0	0	0	0	2	2	2	0	1	1	1	0	0	1	0	0	0	1	1	0	0	1	0	1	0	1	0
35	0	0	2	0	0	0	0	0	2	2	0	0	1	0	0	0	1	1	1	0	1	0	0	0	0	0	1	1	2	1	1	1	1	1	1	1	1	0	0	1	1	0	0	1	0	0	0	1	0
36	0	0	1	0	0	0	0	0	1	1	0	0	0	0	0	0	2	1	1	1	1	0	0	0	1	1	0	1	1	1	1	1	2	2	1	1	1	0	0	1	1	0	1	2	1	0	1	0	0
37	0	0	1	0	0	0	2	0	0	0	1	0	0	0	0	0	1	1	1	1	0	0	0	0	1	1	0	2	1	1	2	1	2	0	0	2	1	0	0	1	1	0	2	2	1	0	0	2	0
38	0	0	0	0	0	0	2	0	1	1	0	0	0	0	0	0	1	1	1	1	1	0	0	0	1	1	1	2	2	1	2	0	1	1	0	2	1	0	0	2	2	1	1	1	1	0	0	2	0
39	0	0	1	0	0	1	1	0	0	0	1	0	0	0	0	0	1	2	0	0	1	0	1	0	1	1	2	2	2	2	1	1	1	0	1	2	0	0	0	1	1	0	1	2	1	1	0	1	0
40	1	0	2	1	0	0	0	0	2	2	0	0	0	0	0	0	2	1	2	1	1	1	0	0	0	0	2	2	2	2	0	0	2	0	0	2	2	0	1	2	1	0	0	0	0	0	1	0	0
41	1	0	0	0	0	0	1	0	1	1	1	0	0	0	0	0	1	1	1	1	1	0	0	0	0	0	2	2	1	1	2	1	1	0	0	1	0	0	0	1	1	0	0	1	0	0	0	2	0
42	1	0	1	0	0	1	1	1	1	1	0	0	1	0	0	0	0	1	1	1	1	0	0	0	0	0	0	2	1	1	2	0	0	1	1	1	0	0	0	1	1	0	2	2	1	1	0	2	0
43	0	1	1	0	0	0	1	0	0	0	0	0	0	0	0	0	1	1	0	0	2	0	0	0	0	0	1	1	1	1	0	1	1	0	0	1	0	0	0	1	1	0	0	2	1	1	0	0	0
44	0	1	1	1	0	0	1	1	0	1	0	0	0	0	0	0	1	1	1	1	0	0	0	0	0	0	0	2	0	0	2	0	0	0	0	1	2	0	0	0	0	0	0	1	1	1	0	2	0
45	1	0	2	1	0	0	0	0	2	2	0	0	0	0	0	0	1	0	2	1	0	0	0	0	0	0	1	1	2	1	0	1	1	0	1	1	0	0	0	2	2	0	0	2	1	2	0	2	0
46	0	0	2	0	1	1	1	1	1	2	0	1	1	0	0	0	1	1	1	1	0	0	0	0	1	1	2	2	2	2	0	1	2	0	0	2	2	0	0	1	1	0	1	1	0	0	0	1	0
47	1	0	1	0	0	0	0	0	1	1	0	0	0	0	0	0	1	1	1	1	0	0	0	0	1	1	2	2	2	2	0	0	1	0	0	2	2	0	1	2	1	0	1	2	1	0	0	2	0
48	0	0	2	0	0	0	2	0	0	0	0	1	1	0	0	0	0	2	0	0	0	0	0	0	0	0	0	2	1	0	2	1	2	2	0	1	1	0	0	1	1	0	0	1	0	0	0	2	0
49	1	0	2	0	2	2	2	0	0	0	0	0	1	0	0	1	1	1	2	2	0	0	1	0	1	1	2	2	2	2	0	2	2	0	0	1	1	0	0	1	1	0	0	2	0	1	0	1	0
50	1	0	1	1	0	0	2	0	0	0	1	0	1	0	0	0	1	0	2	2	0	1	0	0	0	0	2	2	2	2	1	1	1	0	0	1	2	0	0	1	1	1	1	2	0	0	0	1	0
51	0	0	1	0	0	0	1	0	1	1	0	1	1	0	0	0	2	1	1	2	0	2	0	0	0	0	2	2	2	2	1	1	2	2	1	1	2	0	0	1	1	0	1	1	0	1	0	1	1
52	0	0	1	0	0	0	0	0	2	2	0	0	0	0	0	0	2	2	0	0	1	0	0	0	0	0	1	1	2	1	0	1	1	0	1	1	2	0	0	1	1	0	0	0	2	2	0	1	1
53	0	0	0	0	0	0	0	0	2	2	0	0	0	0	0	0	2	2	1	1	0	0	1	0	0	0	1	1	2	2	0	0	0	1	0	2	0	0	0	1	1	1	1	1	1	1	0	1	1
54	0	0	1	0	0	0	2	0	0	0	1	0	0	0	0	0	0	0	2	1	1	0	0	0	0	0	2	2	2	2	1	1	1	0	0	1	2	0	0	0	0	0	0	1	0	1	0	0	0
55	1	0	2	0	1	1	1	0	0	0	0	0	0	0	0	0	1	0	2	2	0	0	0	0	0	0	2	2	2	2	0	0	0	0	0	1	2	0	0	1	1	0	1	2	1	0	1	2	0
56	0	1	0	0	0	0	0	0	2	2	0	0	2	0	0	0	0	0	2	2	0	0	0	0	0	0	1	1	2	1	0	1	2	2	1	1	0	0	0	2	2	0	0	2	0	0	0	1	1
57	0	1	2	0	0	0	0	0	1	1	0	1	1	0	0	0	2	0	1	1	0	0	0	0	0	0	2	2	1	0	1	0	0	1	0	2	1	0	0	0	0	0	1	1	1	0	0	1	0
58	1	0	2	1	0	0	0	0	2	2	0	0	1	0	0	0	0	1	1	0	1	0	0	0	0	0	1	1	1	1	0	1	2	0	0	2	0	0	0	1	1	0	0	1	0	1	0	2	0
59	0	0	2	0	1	1	0	0	1	1	1	1	1	0	0	0	2	1	1	1	1	1	0	0	1	1	2	2	2	1	1	2	2	1	0	1	2	0	0	1	1	0	0	1	0	1	0	1	1
60	0	0	2	1	0	0	2	1	0	1	0	0	1	0	0	0	1	0	2	2	0	0	1	1	0	0	2	2	2	1	2	1	1	0	0	1	2	0	0	0	0	0	0	2	0	2	0	1	1
61	0	0	1	1	0	0	0	0	1	1	1	0	1	0	0	0	1	0	2	2	0	0	0	0	0	0	1	1	2	0	0	1	2	0	0	2	1	0	0	1	1	1	1	2	1	0	0	1	0
62	1	0	1	0	1	1	2	0	1	1	1	0	0	0	0	0	1	2	0	0	1	0	0	0	0	0	2	1	2	1	0	1	1	0	0	2	1	0	0	2	2	0	0	0	2	2	0	1	1
63	0	0	2	1	0	0	2	0	0	0	0	1	2	0	0	0	2	1	1	1	0	0	0	0	1	1	2	2	1	0	2	2	2	0	0	2	1	0	0	0	0	0	0	0	2	0	0	1	1
64	1	0	2	0	0	0	0	0	1	1	1	0	1	0	0	0	2	0	2	2	0	0	0	0	1	1	2	2	2	2	0	2	2	0	0	2	1	1	1	1	1	0	0	0	2	0	0	1	1
65	0	0	0	0	0	0	1	0	1	1	1	0	2	0	0	0	1	0	1	1	0	0	0	0	0	0	2	2	2	2	1	2	2	0	0	1	1	0	0	1	1	0	1	2	1	0	0	0	1
66	0	0	1	0	0	0	2	0	0	0	2	1	0	0	0	1	2	1	1	1	1	0	0	0	0	0	2	2	2	2	0	2	2	0	0	0	0	0	0	2	2	0	1	2	0	1	1	1	0
67	0	0	1	0	0	0	1	0	1	1	0	0	1	0	0	0	2	0	2	2	0	0	0	0	0	0	2	2	2	2	0	1	1	0	0	2	1	1	1	1	1	0	0	1	0	1	0	2	0
68	0	0	2	0	1	1	1	0	0	0	0	0	1	0	0	0	0	1	1	1	1	0	0	0	0	0	1	2	2	1	0	2	2	0	0	1	1	1	1	1	1	0	1	2	1	1	0	1	1
69	0	0	2	2	1	1	0	0	2	2	0	0	1	0	0	1	1	0	2	1	1	0	1	1	1	1	2	2	1	0	1	1	1	1	1	2	2	1	1	1	1	0	1	2	1	0	0	0	1
70	1	1	2	0	0	0	1	1	0	1	0	0	2	0	0	0	1	2	0	0	1	0	0	0	0	0	2	2	2	2	0	0	0	0	0	1	0	0	0	1	1	0	0	2	0	2	0	2	0
71	0	0	1	0	0	0	1	0	1	1	0	2	2	0	0	0	2	1	1	1	1	0	0	0	0	0	0	2	1	0	2	1	1	1	2	2	2	0	0	1	1	0	2	2	1	0	0	1	1
72	0	0	0	0	0	0	0	0	2	2	0	0	0	0	0	0	1	1	1	1	0	0	0	0	0	0	0	2	2	0	1	2	2	0	0	2	2	0	0	1	1	0	0	2	0	1	0	2	0
73	0	0	2	0	1	1	1	1	1	2	0	1	2	0	0	1	1	1	1	1	0	0	1	0	0	0	0	2	2	0	1	1	1	0	0	1	0	0	0	1	1	1	1	1	0	1	0	1	1
74	0	0	1	1	0	0	1	0	0	0	1	1	0	0	0	1	2	1	1	2	0	0	0	0	0	0	2	2	2	1	1	1	2	0	0	2	2	1	1	0	0	0	0	2	0	2	0	1	0
75	0	0	0	1	0	0	2	0	1	1	1	1	2	0	0	0	2	2	0	0	0	0	1	1	1	1	2	2	1	0	2	2	2	1	1	1	1	1	1	0	0	0	0	2	0	1	0	0	1
76	1	0	2	1	0	0	2	0	1	1	1	0	1	0	0	1	0	2	0	1	0	0	0	0	0	0	2	2	2	2	0	1	1	1	2	2	2	0	0	0	0	0	0	2	0	0	0	0	2
77	1	0	1	0	0	0	2	0	0	0	0	0	0	0	0	0	1	2	1	1	0	0	1	0	0	0	2	2	2	2	2	1	2	1	0	2	2	0	0	1	1	1	1	1	1	0	0	2	0
78	0	0	1	1	1	1	0	0	1	1	0	0	0	0	0	0	1	1	1	1	1	0	1	0	1	1	2	2	2	1	1	1	2	0	0	2	2	0	0	1	1	0	0	2	0	1	0	1	0
79	1	0	1	0	1	1	1	0	0	0	0	0	0	0	0	0	2	2	0	0	0	0	0	0	0	0	1	1	2	1	1	2	2	1	0	1	0	0	0	2	2	0	0	1	0	1	0	2	0
80	1	0	2	0	0	1	1	0	1	1	0	1	2	0	0	0	2	1	1	1	0	0	0	0	2	2	1	2	1	1	1	2	2	0	0	2	2	1	1	0	0	0	0	2	0	0	1	0	0
81	1	0	1	0	1	1	1	0	0	0	1	0	1	0	0	0	2	0	2	2	0	0	0	0	0	0	1	2	1	1	2	2	2	1	0	2	0	0	0	2	2	0	0	1	1	0	0	1	0
82	0	0	1	0	0	0	1	0	1	1	0	0	1	0	0	0	1	0	2	2	0	0	2	0	0	0	2	2	2	2	0	1	1	1	0	1	0	0	0	1	1	0	1	1	0	1	0	2	0
83	0	0	2	1	0	0	0	0	1	1	0	0	0	0	0	0	1	1	1	1	1	0	0	0	0	0	2	2	1	0	2	2	2	1	0	1	1	0	0	2	2	0	1	1	0	1	1	0	0
84	0	0	2	1	0	0	2	1	0	1	0	0	1	0	0	0	0	0	2	2	0	0	1	1	2	2	1	1	2	0	1	2	2	1	1	1	1	0	0	2	2	0	1	1	1	1	0	2	0
85	0	1	1	0	1	1	2	0	0	0	2	0	0	0	0	0	1	1	1	1	1	0	1	0	0	0	2	2	2	2	0	1	1	0	0	2	0	0	0	2	2	0	0	1	0	0	0	1	0
86	0	0	1	0	0	1	1	0	1	1	0	0	0	0	0	0	1	0	1	1	1	0	1	1	0	0	1	2	2	1	1	1	1	0	0	2	1	0	0	2	2	1	2	2	1	0	0	2	0
87	1	0	2	0	1	1	0	0	2	2	0	0	1	0	0	0	1	2	0	1	1	0	0	0	0	0	0	1	1	1	1	1	1	2	1	2	0	0	0	2	2	0	0	1	0	0	0	1	0
88	1	0	1	0	0	0	0	0	2	2	0	0	1	0	0	0	1	1	1	1	0	0	0	0	1	1	0	2	1	1	2	1	1	2	1	1	1	0	0	1	1	1	1	1	0	1	0	0	1
89	1	0	0	0	0	0	2	1	0	1	0	0	1	0	0	0	0	0	2	2	1	0	0	0	0	0	2	2	2	1	0	1	1	1	1	2	0	0	0	2	1	0	0	1	0	0	0	1	0
90	1	0	0	1	0	0	1	0	1	1	0	1	1	0	0	0	2	0	1	1	0	0	0	0	0	0	1	0	2	0	0	2	2	0	0	1	1	1	1	1	1	1	1	2	1	1	0	2	0
91	1	0	2	0	0	0	2	0	1	1	0	1	2	0	0	0	1	1	1	1	1	0	0	0	1	1	0	2	0	0	2	1	1	0	0	0	1	0	0	1	1	0	0	0	0	0	0	2	0
92	0	0	1	0	0	0	0	0	2	2	0	0	0	0	0	0	0	1	1	1	0	0	0	0	0	0	1	2	2	1	1	0	0	0	0	2	0	0	0	1	1	0	0	2	0	1	0	1	0
93	1	0	0	0	0	0	0	0	1	1	0	0	1	1	1	1	2	1	2	2	0	0	0	0	0	0	2	2	2	2	0	1	2	0	0	2	1	0	0	1	1	0	0	1	0	1	0	2	0
94	0	0	2	0	1	1	1	0	1	1	1	0	0	0	0	0	1	1	1	1	0	0	0	0	0	0	2	2	2	2	0	1	1	0	0	0	1	0	0	1	1	0	0	1	0	1	0	2	0
95	0	0	1	1	0	0	1	0	1	1	0	1	1	0	0	0	0	2	0	0	0	0	0	0	1	1	1	2	2	2	0	1	1	0	0	1	1	0	0	1	1	0	1	2	0	0	0	1	0
96	0	0	2	0	1	1	1	0	1	1	0	0	0	0	0	0	1	0	2	1	0	0	0	0	0	0	0	1	2	1	0	2	2	0	0	1	2	0	0	0	0	0	0	1	0	0	0	1	0
97	0	0	1	0	0	0	1	0	1	1	0	0	0	0	0	0	2	1	2	2	0	0	0	0	0	0	1	1	2	1	0	1	2	0	0	1	1	0	0	1	1	2	2	2	0	0	0	2	0
98	0	0	2	1	0	0	2	0	0	0	2	0	0	0	0	0	1	2	0	0	1	0	0	0	1	1	1	1	2	1	0	1	1	1	0	1	1	0	0	1	1	1	1	2	2	1	1	0	0
99	1	1	2	0	1	1	1	0	1	1	1	0	1	1	1	1	1	1	1	1	1	0	1	0	1	1	2	2	2	2	1	1	2	0	0	2	1	1	1	0	0	0	2	2	1	1	1	1	0
100	1	0	1	1	0	0	1	0	0	0	0	0	0	0	0	0	2	0	1	1	0	0	0	0	0	0	1	1	2	1	0	1	2	0	0	2	2	0	0	1	1	0	0	2	0	0	0	0	2
101	1	0	0	1	0	0	1	1	0	1	0	1	2	0	0	0	2	2	1	1	0	0	1	1	1	1	0	0	2	1	0	1	2	0	0	2	1	0	0	2	1	1	2	2	1	0	1	1	0
102	1	0	2	0	0	0	1	0	1	1	1	0	1	0	0	0	1	2	1	1	0	0	1	0	1	1	1	2	2	2	0	1	1	0	0	2	1	0	0	0	0	0	1	1	1	1	0	1	1
103	1	0	2	0	0	0	2	0	0	0	1	0	0	0	0	0	1	0	2	2	0	0	0	0	0	0	0	0	1	0	1	0	1	0	0	2	0	0	0	2	2	0	0	1	0	0	0	1	0
104	0	0	1	0	0	0	2	0	0	0	1	1	1	0	0	0	0	0	1	2	0	0	0	0	1	1	1	2	2	2	0	1	2	2	1	1	1	0	0	0	0	0	0	2	0	0	0	1	1
105	1	0	2	0	1	1	0	0	2	2	0	0	0	0	0	0	1	1	1	1	1	0	0	0	0	0	1	1	2	1	0	0	1	0	0	2	2	0	0	2	2	1	1	1	0	1	0	1	0
106	1	0	2	0	0	0	1	0	0	0	0	1	1	0	0	0	0	0	2	2	0	1	1	1	1	1	1	1	2	2	1	1	1	2	0	2	1	0	0	1	1	0	0	0	2	2	0	1	0
107	1	1	0	0	0	0	1	0	1	1	1	0	1	0	0	0	1	1	1	1	0	1	0	0	0	0	1	2	2	1	2	1	2	2	2	2	1	0	0	1	1	0	0	1	0	0	1	0	1
108	1	0	1	1	0	0	1	1	0	1	0	0	1	0	0	0	1	2	0	0	1	0	0	0	0	0	0	1	1	0	1	2	2	1	0	1	1	0	0	1	1	0	0	1	0	1	0	1	1
109	1	0	1	0	1	1	0	0	1	1	0	0	0	0	0	0	0	2	0	1	0	0	0	0	0	0	1	1	1	1	2	1	1	2	1	1	2	0	0	1	1	0	0	0	0	0	0	2	0
110	1	0	2	0	0	0	1	1	1	2	0	0	0	0	0	0	0	1	2	1	1	0	0	0	0	0	2	2	2	1	1	1	1	0	0	1	1	0	0	2	2	0	1	2	1	1	0	1	0
111	1	0	1	1	0	0	0	0	1	1	0	0	0	0	0	0	2	0	2	2	0	0	1	0	1	1	1	2	2	2	0	0	0	0	0	2	0	0	0	1	1	0	0	1	0	1	0	2	0
112	1	0	1	0	0	0	1	1	0	1	0	0	0	0	0	0	1	0	2	1	1	0	0	0	0	0	2	2	2	2	0	1	1	0	0	2	2	0	0	1	0	0	0	1	1	0	0	1	0
113	1	0	2	1	1	1	1	0	0	0	0	0	1	0	0	0	1	0	2	2	0	1	1	1	0	1	2	2	2	2	0	1	2	1	1	1	1	0	0	2	2	0	0	1	0	0	0	2	0
114	1	0	2	1	0	0	2	1	0	1	0	1	1	0	0	0	1	0	2	2	0	0	1	1	1	1	1	2	1	1	2	1	1	0	0	2	2	0	0	1	1	0	0	1	0	0	0	0	2
115	1	0	1	0	0	0	1	0	1	1	0	1	1	0	0	1	1	0	2	2	0	0	1	0	1	1	2	2	2	2	0	1	2	1	1	1	1	0	0	0	0	0	0	2	0	0	0	2	0
116	1	0	1	0	1	1	2	1	0	1	1	1	1	0	0	0	2	2	0	0	2	0	1	1	1	1	1	2	1	1	1	0	0	0	0	2	1	0	0	2	1	0	0	1	1	1	0	0	0
117	0	0	1	0	1	1	2	0	1	1	0	0	1	0	0	0	1	1	1	0	1	0	0	0	0	0	0	1	1	0	1	2	2	1	2	2	1	1	1	1	1	1	1	2	1	1	1	0	1
118	1	1	0	0	0	0	0	0	1	1	0	1	1	0	0	0	1	0	2	2	0	1	0	0	0	0	1	2	2	2	1	1	1	0	0	2	2	0	0	1	1	0	1	1	0	0	0	1	0
119	1	0	0	0	0	0	1	1	1	2	0	0	0	0	0	0	0	2	1	2	0	0	1	1	1	1	2	0	1	0	1	1	1	0	1	1	1	2	1	1	1	0	0	1	0	0	0	2	0
120	0	0	1	0	0	0	1	1	1	2	0	0	1	1	1	1	1	2	0	0	0	0	1	1	0	0	2	2	2	1	1	1	2	0	1	2	2	0	0	0	0	0	0	2	0	1	0	2	0
121	0	0	1	0	0	0	1	0	2	2	0	1	2	0	0	0	1	0	1	1	1	0	2	0	0	0	2	2	1	1	1	1	1	0	0	1	0	0	0	1	1	0	0	1	1	1	1	0	0
122	1	0	2	1	0	0	2	0	0	0	1	0	1	0	0	0	1	0	2	1	1	0	1	1	1	1	2	2	2	1	2	1	1	0	1	2	2	0	0	0	0	0	1	2	1	0	0	0	0
123	0	0	1	0	0	0	0	0	2	2	0	0	0	0	0	0	2	0	2	2	0	0	1	1	1	1	2	2	2	2	1	2	2	0	0	1	2	0	0	1	0	0	1	2	0	1	0	2	0
124	1	0	1	0	0	0	1	0	1	1	0	0	0	0	0	0	1	2	0	1	0	0	1	0	0	0	2	2	2	1	1	1	1	0	0	1	2	0	0	1	0	0	0	2	0	1	0	1	0
125	0	0	2	0	1	1	1	0	0	0	0	1	2	0	0	0	1	1	1	1	0	0	2	1	1	1	1	2	1	1	2	1	1	0	1	2	2	0	1	1	0	0	0	1	0	0	0	1	1
126	0	0	2	1	0	0	2	0	0	0	0	1	1	0	0	0	0	0	2	2	0	0	0	0	1	1	2	2	2	2	0	1	1	0	0	2	1	0	0	1	1	0	0	2	1	0	1	0	0
127	0	0	2	0	1	1	2	0	2	2	0	1	2	0	0	0	1	0	2	2	0	0	0	0	0	0	2	2	2	2	1	0	1	1	0	2	2	0	0	0	0	0	0	1	0	0	0	0	2
128	0	1	1	0	0	0	1	0	1	1	1	0	0	0	0	0	1	2	0	0	1	0	0	0	1	1	1	2	1	1	2	0	0	0	0	2	1	0	0	0	0	1	1	1	1	1	0	1	0
129	0	0	2	1	0	0	1	1	1	2	0	1	1	0	0	0	2	0	2	2	0	0	0	0	0	0	1	2	1	1	2	2	2	0	0	1	1	0	0	1	1	0	0	2	0	1	0	1	1
130	0	0	1	0	0	0	0	0	2	2	0	1	1	0	0	0	0	2	0	0	1	0	0	0	0	0	1	1	2	0	1	1	1	0	0	2	2	0	0	0	0	0	0	2	0	0	0	1	0
131	1	0	1	1	0	0	1	1	0	1	0	0	1	0	0	0	1	0	1	2	0	0	1	0	0	0	1	0	2	0	0	2	2	0	0	0	2	0	0	0	0	1	1	2	1	1	0	1	0
132	1	1	1	1	0	0	1	1	0	1	0	1	1	0	0	0	2	1	1	1	0	0	0	0	0	0	1	2	2	1	1	0	0	0	0	1	0	0	0	1	1	0	1	2	2	0	0	1	0
133	0	0	1	1	1	1	1	0	0	0	1	0	1	0	0	0	2	1	1	1	1	0	0	0	1	1	0	2	1	0	1	1	1	0	0	2	2	0	0	0	0	0	0	1	0	0	0	1	0
134	0	0	2	0	1	1	1	0	1	1	0	0	0	0	0	0	0	1	2	2	0	0	2	0	0	0	0	1	1	1	1	1	1	0	0	2	1	0	0	1	1	0	0	2	0	0	0	0	1
135	1	0	1	0	0	0	0	0	0	0	0	0	1	1	1	1	1	0	2	2	0	0	0	0	0	0	2	2	2	2	0	0	0	1	2	2	1	1	1	1	1	0	1	2	1	0	0	1	1
136	0	0	2	0	1	1	1	0	0	0	1	0	0	0	0	0	2	1	2	2	1	0	1	1	1	1	1	2	2	1	1	0	0	0	0	2	1	0	0	1	1	0	0	1	0	0	1	0	1
137	0	0	2	0	0	0	0	0	1	1	1	1	1	0	0	0	2	0	2	2	0	0	0	0	0	0	1	2	2	1	2	2	2	2	0	1	1	0	0	1	1	0	0	1	0	1	0	0	2
138	0	0	2	1	0	0	2	0	0	0	1	1	1	0	0	0	1	1	1	1	1	0	0	0	0	0	1	1	2	1	0	1	2	0	0	2	1	0	0	0	0	0	0	2	0	2	0	1	0
139	0	0	0	0	0	0	0	0	2	2	0	0	0	0	0	0	1	1	1	1	0	0	0	0	1	1	2	1	2	0	1	2	2	0	1	2	2	0	0	0	0	0	0	0	0	0	0	2	0
140	0	0	2	0	0	0	0	0	2	2	0	1	2	0	0	0	2	2	0	1	1	0	1	1	0	0	2	2	2	1	2	1	2	1	1	2	1	0	0	0	0	0	1	1	1	1	1	0	1
141	0	0	0	1	0	0	1	0	0	0	0	0	0	0	0	0	1	1	1	1	1	0	1	0	1	1	1	2	1	1	1	2	2	1	2	2	2	0	0	1	1	0	0	2	0	0	0	1	0
142	1	0	2	0	1	1	2	0	0	0	0	0	1	0	0	0	1	1	1	2	0	0	0	0	0	0	1	2	2	1	1	1	1	0	1	2	2	0	0	1	0	0	0	0	0	0	0	1	1
143	0	0	2	0	1	1	1	0	1	1	0	0	1	0	0	0	2	1	1	1	1	0	0	0	0	0	2	1	2	1	0	0	0	0	0	1	1	0	0	1	1	1	2	2	0	1	0	1	0
144	0	0	1	1	0	0	2	1	0	1	1	1	2	1	1	1	1	1	1	1	0	0	1	0	0	0	1	2	2	2	0	0	0	0	0	2	2	0	0	1	1	0	1	1	0	1	0	1	1
145	1	0	1	0	0	0	1	0	1	1	0	0	0	0	0	0	2	0	2	2	0	0	1	0	1	1	1	1	1	1	0	2	1	0	0	2	2	1	1	0	0	0	0	2	0	2	0	2	0
146	1	0	2	0	0	0	1	0	1	1	1	0	0	0	0	0	0	0	2	2	1	0	0	0	0	0	2	2	2	1	2	1	1	1	1	2	1	0	0	2	2	1	1	1	0	1	0	2	0
147	1	0	1	0	0	0	1	0	2	2	0	0	0	0	0	0	1	1	1	1	1	0	0	0	0	0	2	2	2	1	0	2	2	0	0	1	2	1	1	0	0	0	0	2	0	0	0	0	1
148	1	0	2	0	0	0	1	0	0	0	0	1	0	0	0	1	1	0	2	2	0	0	0	0	0	0	2	2	2	1	2	1	1	0	1	2	2	0	0	1	1	0	0	1	0	1	0	2	0
149	1	0	2	1	0	0	1	1	1	2	0	0	1	0	0	0	1	1	1	1	0	0	0	0	0	0	2	2	2	2	1	2	2	0	0	2	2	0	0	1	1	0	0	1	0	0	0	1	1
150	0	0	1	0	0	0	2	0	1	1	0	1	1	0	0	0	0	1	0	0	1	0	0	0	0	0	2	2	2	2	0	1	1	0	0	2	2	0	0	0	0	0	0	0	0	1	0	1	0
151	1	0	1	1	0	0	2	0	0	0	1	0	0	0	0	0	0	1	2	2	0	1	0	0	0	0	0	1	1	0	1	2	2	1	0	2	2	0	0	0	0	0	0	2	0	0	0	0	0
152	1	0	2	0	0	0	1	1	1	2	0	0	0	0	0	0	2	2	0	0	1	0	0	0	0	0	0	2	2	0	1	1	1	0	0	2	1	1	1	1	1	0	0	2	0	0	0	2	0
153	1	0	1	1	0	0	0	0	0	0	1	0	0	0	0	0	1	0	2	2	0	0	1	1	1	1	2	2	2	2	0	1	2	1	0	1	2	0	0	0	0	0	1	2	1	0	0	2	0
154	1	0	1	1	0	0	1	0	0	0	0	0	0	0	0	0	0	1	1	1	0	0	0	0	0	0	0	2	1	0	2	2	2	0	1	1	1	0	0	1	1	0	1	1	1	0	0	1	1
155	0	0	0	1	0	0	2	0	0	0	1	0	1	0	0	0	0	2	0	0	0	0	0	0	0	0	2	2	2	2	1	0	0	0	0	2	1	0	0	0	0	0	1	1	1	1	0	2	0
156	0	0	0	1	0	0	1	0	1	1	0	0	1	0	0	0	1	1	1	1	0	0	1	1	1	1	2	2	2	2	1	0	1	2	1	2	0	0	0	2	2	0	0	1	0	0	1	0	0
157	0	0	1	0	0	0	2	1	0	1	1	0	1	0	0	0	1	2	0	1	1	0	0	0	1	1	1	1	2	1	1	1	1	1	1	2	2	0	0	2	1	0	1	1	1	0	1	0	0
158	0	0	1	1	0	0	0	0	2	2	0	0	1	1	1	1	2	0	1	1	0	0	0	0	0	0	1	2	1	1	2	0	0	0	0	1	1	0	0	1	1	0	0	0	0	0	0	1	0
159	1	0	0	0	0	0	1	0	2	2	0	1	2	0	0	0	1	1	1	2	0	0	1	0	0	0	0	1	2	0	1	1	1	0	0	1	0	0	0	2	2	1	1	1	1	0	0	1	1
160	1	0	1	0	0	0	2	1	0	1	0	0	0	0	0	0	2	0	2	2	0	0	0	0	0	0	2	2	2	2	0	1	1	0	0	2	1	0	0	2	2	0	0	1	1	2	0	0	0
161	0	0	1	2	0	0	0	0	2	2	0	1	2	0	0	0	0	0	2	2	1	0	1	0	0	0	2	2	2	2	0	2	2	0	0	2	2	0	0	1	1	0	0	2	1	0	0	1	0
162	1	0	0	0	0	0	1	0	1	1	0	0	0	0	0	0	1	2	0	1	0	0	1	0	0	0	1	1	2	1	0	0	0	0	0	2	2	0	0	2	1	0	1	2	1	0	0	0	1
163	0	0	1	0	0	0	2	0	0	0	1	0	1	0	0	0	2	0	2	2	0	0	1	1	1	1	2	2	2	2	0	1	1	0	0	2	2	0	0	1	1	0	1	1	1	1	1	1	0
164	1	0	2	0	0	0	0	0	2	2	0	1	2	1	1	1	1	0	2	2	0	0	0	0	0	0	1	1	1	1	0	2	1	0	1	2	2	0	0	1	1	0	0	2	0	1	0	1	0
165	1	0	1	0	0	0	1	0	1	1	0	0	0	0	0	0	1	2	0	0	1	0	0	0	0	0	2	2	2	2	0	0	1	2	0	2	2	1	1	0	0	0	0	2	0	0	0	0	1
166	0	0	1	1	0	0	2	0	0	0	1	0	1	0	0	1	1	0	2	1	1	0	0	0	0	0	1	1	2	0	0	1	2	0	0	2	0	0	0	1	1	0	0	1	0	1	0	2	0
167	1	0	1	1	1	1	2	1	0	1	1	1	1	0	0	0	0	1	1	1	1	0	1	0	0	0	1	2	2	1	1	1	1	0	0	2	2	0	0	1	1	0	0	1	0	0	0	2	0
168	1	0	2	1	0	0	2	1	0	1	0	1	1	0	0	0	1	1	1	1	1	0	1	0	1	1	1	1	1	0	1	1	1	1	0	2	2	1	1	0	0	2	2	2	0	0	0	1	0
169	0	0	2	1	0	0	2	0	1	1	0	1	2	0	0	0	1	0	2	2	0	0	0	0	0	0	1	2	2	1	1	1	1	0	0	2	0	0	0	1	1	1	1	2	1	0	1	0	0
170	0	0	1	0	0	0	1	2	0	2	0	0	1	1	1	1	2	1	1	2	0	1	0	0	0	0	2	2	2	2	1	1	1	0	0	2	0	0	0	1	1	0	0	2	0	0	1	1	0
171	1	0	2	1	1	1	2	1	0	1	0	0	1	0	0	0	2	0	2	2	0	0	0	0	0	0	2	2	2	0	1	2	2	0	0	1	1	0	0	1	1	0	1	2	0	1	1	1	0
172	0	0	0	0	0	0	2	0	0	0	0	1	1	1	1	1	1	1	1	1	1	0	1	0	0	0	1	1	1	1	1	1	1	0	0	2	2	0	0	0	0	0	0	1	0	0	0	2	0
173	0	0	0	1	0	0	0	0	1	1	0	0	0	0	0	0	1	1	1	1	0	0	1	1	0	0	2	2	2	2	1	0	0	0	1	2	1	0	1	2	1	0	0	1	0	1	0	2	0
174	0	0	2	1	1	1	2	0	0	0	2	1	2	0	0	0	1	1	1	0	1	0	0	0	0	0	2	2	2	2	0	1	1	0	0	1	2	0	0	0	0	0	2	2	0	1	0	1	0
175	0	0	2	0	1	1	2	0	0	0	1	1	2	0	0	1	1	1	2	2	0	0	0	0	0	0	1	1	1	1	2	1	2	2	1	1	1	0	0	2	1	0	2	2	1	0	1	1	0
176	1	0	2	0	0	0	1	0	1	1	0	1	1	0	0	0	0	1	0	0	0	1	0	0	0	0	1	1	2	1	1	2	2	0	1	2	1	0	0	2	2	0	0	2	0	0	0	2	0
177	1	0	1	0	0	1	2	0	0	0	0	0	1	0	0	0	0	2	0	0	0	0	0	0	0	0	0	2	1	0	2	1	1	0	0	1	2	0	0	0	0	0	1	1	1	1	0	2	0
178	0	0	1	2	0	0	2	1	0	1	0	0	0	0	0	0	2	1	1	1	1	0	0	0	0	0	0	1	1	0	2	1	1	0	0	2	0	0	0	2	2	1	1	2	1	0	0	1	0
179	0	0	2	2	0	0	1	1	0	1	0	1	1	0	0	0	1	0	1	2	0	0	0	0	1	1	2	2	2	1	1	0	0	0	0	1	0	0	0	2	2	0	0	1	1	0	0	0	1
180	0	0	1	1	0	0	2	0	1	1	0	0	1	0	0	0	1	2	1	1	0	1	0	0	0	0	2	2	2	2	0	1	2	0	0	2	1	1	1	1	1	1	1	2	0	0	0	2	0
181	0	0	1	0	0	0	1	1	0	1	0	1	2	0	0	1	1	1	1	1	0	0	0	0	0	0	1	1	2	1	0	1	1	1	1	1	1	0	0	1	1	1	1	2	2	0	0	1	1
182	1	0	2	0	0	0	1	0	1	1	0	0	0	0	0	0	1	0	2	2	0	0	0	0	0	0	0	1	2	1	0	1	1	0	0	1	0	1	1	1	1	0	1	1	0	1	1	1	0
183	0	0	2	0	1	1	1	0	1	1	0	0	1	0	0	0	1	0	2	2	0	0	1	1	1	1	1	2	1	1	2	1	2	1	1	2	2	0	1	2	1	0	0	2	0	0	0	1	0
184	0	0	0	0	0	0	1	1	1	2	1	0	0	0	0	0	0	0	2	2	0	0	0	0	0	0	2	2	1	0	1	0	1	1	0	2	2	0	0	1	1	0	0	1	0	1	0	1	0
185	1	0	1	0	0	0	0	0	1	1	0	0	0	0	0	0	0	2	0	1	1	0	0	0	0	0	1	2	2	1	1	1	1	2	1	1	1	0	0	1	1	0	0	0	0	0	0	0	0
186	1	0	1	0	0	0	1	0	0	0	1	0	1	0	0	0	1	1	1	0	0	0	0	0	0	0	0	1	2	1	0	1	1	0	1	2	1	0	0	1	1	0	0	1	0	1	0	1	1
187	0	0	1	1	0	0	2	0	0	0	1	1	1	0	0	0	1	0	2	1	1	0	0	0	0	0	2	2	2	2	0	1	1	0	0	2	1	0	0	1	1	0	0	0	1	1	0	2	0
188	0	0	1	0	0	0	1	0	1	1	0	1	1	0	0	0	1	1	1	1	0	0	1	0	0	0	1	2	1	1	2	2	2	0	0	1	1	0	0	1	1	0	1	2	0	0	0	2	0
189	1	1	2	0	0	0	1	0	0	0	1	0	1	0	0	0	1	1	0	0	2	0	0	0	0	0	1	1	1	1	0	1	1	0	0	1	1	0	0	1	1	0	2	2	0	1	0	2	0
190	1	0	0	1	0	0	1	0	1	1	1	0	0	0	0	0	0	0	2	2	0	0	0	0	0	0	2	2	2	1	0	0	0	0	0	2	1	0	0	0	0	1	1	2	0	1	0	1	1
191	1	0	0	0	0	0	2	0	0	0	2	0	2	0	0	0	1	1	1	1	0	2	0	0	0	0	1	1	2	1	1	0	0	0	0	2	1	1	0	0	0	1	1	2	0	1	1	0	0
192	0	0	2	0	1	1	2	1	0	1	0	0	1	0	0	0	1	1	1	1	0	0	0	0	0	0	2	2	2	1	2	0	0	0	0	2	1	0	0	0	0	0	1	2	0	0	1	1	0
193	1	0	1	1	0	0	0	0	2	2	0	0	1	0	0	0	1	0	1	2	0	0	0	0	0	0	2	2	1	1	1	1	1	0	0	2	1	0	0	1	1	0	1	2	1	0	0	0	1
194	1	0	0	0	0	0	0	0	2	2	0	1	1	0	0	0	1	2	1	1	0	0	1	1	1	1	1	1	2	1	0	1	1	1	1	1	0	0	0	1	1	0	0	2	0	0	0	1	1
195	0	0	1	0	0	0	0	0	1	1	0	0	1	0	0	0	2	1	1	1	1	0	0	0	0	0	2	2	2	2	0	2	2	0	0	1	1	0	0	1	1	0	0	0	0	1	0	2	0
196	0	0	2	1	0	0	0	0	1	1	0	0	0	0	0	0	1	0	2	2	0	0	0	0	0	0	2	2	2	2	1	1	2	0	0	2	2	0	0	0	0	0	1	2	1	1	0	2	0
197	0	0	1	0	1	1	2	1	0	1	0	0	0	0	0	0	1	1	1	1	0	0	0	0	1	1	2	2	2	1	1	1	1	1	2	2	1	0	0	1	1	0	0	2	0	1	0	0	1
198	1	0	0	0	0	0	1	0	0	0	0	1	1	0	0	0	1	0	2	2	0	0	0	0	0	0	2	2	2	2	1	0	0	1	1	1	2	0	0	0	0	0	0	0	1	1	0	2	0
199	0	0	0	0	0	0	2	0	0	0	2	0	0	0	0	0	2	0	2	2	1	1	0	0	0	0	2	1	2	0	1	1	1	0	0	2	1	0	0	1	1	0	0	0	0	0	0	0	1
200	1	0	1	0	0	0	1	0	0	0	0	0	0	0	0	0	2	0	2	2	0	0	2	0	0	1	1	2	1	1	2	1	2	0	0	2	2	0	0	1	1	0	1	2	1	1	0	1	1
201	0	0	2	1	0	0	1	0	1	1	0	0	0	0	0	0	1	0	2	2	0	1	0	0	0	0	0	1	1	0	1	0	1	1	0	2	0	0	0	1	1	0	0	2	0	0	0	2	0
202	1	0	2	0	1	1	1	0	2	2	0	0	1	0	0	0	1	1	1	1	0	0	0	0	0	0	0	2	0	0	2	1	2	2	0	1	2	1	1	0	0	0	1	2	1	0	0	1	1
203	0	0	1	1	0	0	1	0	1	1	1	1	1	0	0	0	1	1	1	1	1	0	0	0	0	0	2	2	2	2	1	0	0	0	0	2	2	1	1	0	0	0	1	1	0	1	0	2	0
204	1	0	2	0	2	2	0	0	1	1	0	0	0	0	0	0	1	2	1	1	0	0	0	0	0	0	2	2	1	1	1	1	1	0	0	1	1	1	1	0	0	0	0	1	0	0	0	2	0
205	0	0	2	0	1	1	1	1	0	1	0	1	2	0	0	1	0	1	0	0	1	0	2	0	0	0	2	2	2	0	1	1	2	0	0	2	2	0	0	1	1	1	1	1	1	1	0	2	0
206	1	0	2	1	0	0	1	0	0	0	1	0	1	0	0	0	0	0	1	1	1	0	0	0	0	0	2	2	2	2	0	1	1	0	0	2	2	0	0	1	1	1	1	1	1	0	0	2	0
207	0	0	0	0	0	0	1	1	1	2	0	0	0	0	0	0	1	0	1	1	0	0	1	0	1	1	2	2	2	2	1	1	1	1	0	0	1	0	0	1	1	0	1	1	0	0	0	2	0
208	1	0	1	1	0	0	2	0	1	1	0	0	0	0	0	0	0	1	2	2	0	0	0	0	0	0	2	2	2	2	1	1	1	1	0	2	1	0	0	1	1	0	0	1	0	0	0	0	1
209	0	0	2	1	0	0	1	0	0	0	1	1	1	0	0	0	0	1	1	1	1	0	1	0	1	1	0	0	2	1	0	0	0	1	0	2	1	0	0	2	2	0	0	1	1	1	1	0	0
210	0	0	2	1	0	0	2	0	0	0	0	0	0	0	0	0	1	0	2	1	1	0	0	0	0	0	1	1	1	1	0	0	0	1	0	2	2	0	0	0	0	0	0	0	0	0	1	1	0
211	1	0	1	0	0	0	0	0	1	1	0	0	0	0	0	0	0	0	2	2	0	0	0	0	0	0	0	2	2	0	1	1	1	0	1	1	2	0	0	0	0	0	1	1	1	1	0	1	1
212	0	0	1	1	0	0	1	0	0	0	0	0	1	0	0	0	1	2	0	0	1	0	0	0	0	0	2	2	2	2	1	2	2	1	0	1	2	0	0	0	0	0	1	1	0	1	0	1	0
213	0	0	2	1	0	0	0	0	1	1	0	1	1	0	0	0	2	1	1	1	1	0	0	0	0	0	1	1	2	1	1	1	1	0	0	0	1	0	0	2	1	1	1	2	1	0	0	1	0
214	1	0	1	1	0	0	0	0	1	1	0	0	1	1	1	1	1	0	2	2	0	0	1	0	0	0	2	2	2	1	1	1	1	0	0	2	1	0	0	0	0	0	1	1	1	0	0	1	0
215	0	1	0	0	0	0	1	1	0	1	0	0	2	0	0	0	2	0	2	1	1	1	0	0	0	0	1	2	2	1	0	2	2	0	0	1	2	0	0	0	0	0	1	1	1	0	0	0	1
216	0	1	2	0	0	0	2	0	0	0	1	0	1	0	0	0	0	1	1	1	0	0	0	0	0	0	1	2	2	1	1	1	2	2	2	2	2	0	0	1	1	0	1	2	1	0	0	2	0
217	1	0	1	0	0	0	2	0	0	0	0	1	1	0	0	0	0	1	1	1	1	0	0	0	0	0	1	2	1	1	2	1	1	0	0	2	1	0	0	1	1	0	0	0	0	0	0	2	0
218	0	0	2	0	0	0	1	0	1	1	0	0	0	0	0	0	2	0	2	2	0	0	0	0	0	0	1	2	1	1	2	1	1	0	0	2	1	0	0	0	0	0	1	2	0	1	0	2	0
219	0	0	2	0	0	0	2	0	0	0	1	0	0	0	0	0	2	2	0	1	1	0	1	0	0	0	1	2	2	1	1	1	1	0	0	1	1	0	0	0	0	0	1	1	1	0	0	1	0
220	0	0	1	1	0	0	2	0	0	0	0	0	1	0	0	0	0	1	1	1	0	0	0	0	0	1	2	2	2	1	2	0	0	0	0	2	2	0	0	1	1	1	1	1	1	0	0	2	0
221	1	0	2	0	0	0	1	0	1	1	0	0	0	0	0	0	2	0	2	2	0	0	1	1	1	1	2	2	2	2	1	2	2	0	0	1	1	1	1	1	1	0	0	2	0	1	0	1	1
222	1	0	1	1	0	0	1	0	0	0	1	1	0	0	0	0	1	1	1	1	0	0	0	0	0	0	0	1	2	1	0	0	0	0	0	2	1	0	0	2	2	0	1	2	1	0	0	2	0
223	0	1	1	0	0	0	2	1	0	1	1	0	0	0	0	0	0	2	0	1	1	0	1	0	0	0	2	2	2	2	0	2	2	2	0	2	2	0	0	2	2	1	2	2	0	1	0	1	0
224	1	0	1	0	0	0	1	0	0	0	0	0	0	0	0	0	1	2	1	1	0	0	0	0	0	0	2	2	2	2	1	1	1	0	0	0	2	1	1	0	0	0	0	1	2	1	0	2	0
225	1	0	1	0	0	0	1	0	0	0	1	0	2	0	0	0	1	0	2	1	1	0	0	0	0	0	2	2	2	2	0	1	1	1	1	2	1	0	0	1	1	0	0	1	0	0	0	2	0
226	1	0	1	0	1	1	2	0	1	1	0	0	1	0	0	0	1	0	2	2	0	0	0	0	0	0	1	1	1	0	1	1	2	0	0	2	0	0	0	1	1	1	1	1	1	1	0	1	1
227	0	0	0	0	0	0	1	1	0	1	0	0	1	0	0	0	1	2	1	1	0	1	0	0	0	0	2	2	1	0	2	0	1	1	1	2	0	0	0	2	2	0	1	2	1	0	0	1	0
228	1	1	1	0	1	1	1	1	0	1	0	1	1	0	0	0	1	0	1	2	0	0	2	0	0	0	2	2	2	2	1	1	2	0	0	2	2	0	1	2	1	0	0	2	0	1	0	2	0
229	0	0	1	1	0	0	2	1	0	1	1	0	1	0	0	0	0	2	0	1	0	0	1	1	1	1	2	2	2	2	0	2	2	0	0	1	2	0	0	1	1	0	0	2	0	1	0	2	0
230	0	0	1	1	0	0	1	0	2	2	0	0	0	0	0	0	1	2	0	0	1	0	0	0	0	0	2	2	2	1	0	1	1	1	0	1	2	0	0	0	0	0	0	2	0	2	1	0	0
231	1	0	2	2	0	0	1	0	1	1	0	0	0	0	0	0	1	0	2	2	0	1	0	0	0	0	2	2	2	1	0	1	2	1	0	1	2	0	0	0	0	1	1	2	0	0	1	0	0
232	0	0	1	1	0	0	1	0	0	0	0	0	0	0	0	0	1	1	1	0	1	0	1	0	0	0	2	2	2	2	0	2	2	0	0	1	2	1	1	0	0	0	0	1	0	0	0	2	0
233	1	0	2	0	0	0	2	0	0	0	1	0	1	0	0	0	0	2	0	1	0	0	1	0	1	1	0	1	2	1	0	0	0	0	0	2	1	1	1	1	1	0	1	1	1	1	0	2	0
234	0	0	1	1	0	0	2	0	0	0	1	0	1	0	0	0	2	1	2	2	1	0	0	0	0	0	2	2	2	1	1	1	1	0	0	2	2	0	0	1	1	0	0	0	0	1	1	0	0
235	0	1	1	0	0	0	0	0	0	0	0	0	1	0	0	0	1	0	2	2	0	1	1	1	1	1	2	2	2	1	1	1	1	0	0	2	2	0	0	0	0	0	0	2	1	1	0	2	0
236	0	0	1	1	1	1	2	0	1	1	0	2	2	0	0	0	2	2	0	0	2	0	1	0	0	0	2	2	2	2	0	2	2	1	0	1	1	0	0	1	1	0	1	1	1	0	0	2	0
237	1	0	1	0	1	1	1	1	1	2	0	2	2	0	0	0	1	1	1	1	0	1	0	0	0	0	1	2	1	1	1	2	2	0	0	1	1	1	1	1	1	0	0	0	1	1	0	2	0
238	1	0	2	0	0	0	1	0	0	0	0	0	1	0	0	1	1	0	2	2	0	0	0	0	0	0	1	1	2	1	1	1	1	1	1	1	1	0	0	1	1	0	1	2	0	1	0	2	0
239	0	0	0	0	0	0	1	1	1	2	0	0	0	0	0	0	2	1	1	1	0	0	0	0	0	0	0	1	2	1	0	1	1	0	0	2	2	0	0	0	0	0	1	2	1	0	0	2	0
240	1	0	1	1	1	1	2	0	0	0	0	1	1	1	1	1	0	1	1	1	0	0	0	0	0	0	1	1	2	0	1	2	2	1	0	1	1	1	0	1	0	0	1	1	1	0	0	0	1
241	1	0	1	1	0	0	2	0	0	0	2	0	1	0	0	1	1	0	2	2	0	0	0	0	1	1	1	1	2	1	0	1	1	1	0	2	1	0	0	2	1	0	1	1	1	1	0	1	1
242	1	0	1	1	0	1	2	0	1	1	0	0	0	0	0	0	0	0	2	2	0	1	0	0	0	0	1	1	1	1	0	1	1	1	1	1	2	0	0	0	0	0	1	2	0	1	0	2	0
243	1	0	1	1	0	0	0	0	1	1	0	0	0	0	0	0	1	2	0	0	1	0	0	0	0	0	1	1	2	1	0	2	2	0	0	1	1	1	1	0	0	0	0	1	0	0	0	2	0
244	0	0	2	0	0	0	1	0	1	1	1	0	0	0	0	0	1	1	1	1	0	0	1	1	1	1	1	2	1	1	2	1	1	1	0	1	1	0	0	2	1	0	1	2	1	0	0	1	0
245	0	0	1	0	0	0	2	0	0	0	1	0	1	0	0	0	1	0	2	2	0	0	0	0	0	0	1	1	2	1	0	1	1	0	0	2	1	1	0	0	0	0	0	1	0	0	0	1	1
246	1	0	1	0	0	0	0	0	1	1	0	0	1	0	0	0	2	1	1	1	1	1	0	0	0	0	2	2	2	2	0	2	2	0	0	1	1	1	1	1	1	0	0	1	0	0	0	2	0
247	1	0	2	0	0	0	2	0	0	0	2	1	0	0	0	0	2	0	2	2	0	0	0	0	0	0	1	2	2	1	2	2	2	1	1	2	2	0	0	1	1	0	0	1	0	1	0	1	0
248	1	0	0	0	0	0	2	1	0	1	0	0	0	0	0	0	1	1	1	1	0	1	1	0	0	0	2	2	2	2	1	0	0	0	0	2	0	0	0	2	2	0	0	1	0	0	0	0	1
249	0	0	1	0	1	1	1	1	1	2	0	1	2	0	0	0	1	0	2	2	0	1	1	1	1	1	1	1	2	1	1	0	0	0	0	1	0	0	0	1	1	1	1	2	1	0	0	1	0
250	0	0	2	0	1	1	1	0	2	2	0	0	2	0	0	0	2	0	2	2	0	0	0	0	0	0	1	2	2	1	1	2	2	1	0	1	2	0	0	1	1	0	0	2	0	1	0	0	1
251	1	0	2	0	0	0	2	0	1	1	0	0	1	0	0	0	0	2	0	1	1	0	0	0	0	0	0	1	1	1	1	1	1	1	0	2	1	0	0	2	2	0	0	2	1	1	0	1	1
252	1	0	1	0	0	0	1	1	0	1	0	1	2	0	0	0	2	1	1	1	0	0	0	0	0	0	2	2	1	1	1	1	1	1	0	1	1	0	0	1	1	1	1	1	1	0	0	0	0
253	0	0	1	0	0	0	1	0	0	0	0	0	1	0	0	0	2	0	2	2	0	1	0	0	0	0	2	2	2	2	1	2	2	0	0	2	0	0	0	2	2	1	1	2	0	0	0	1	0
254	0	0	0	0	1	1	0	0	1	1	0	0	0	0	0	0	0	1	1	1	0	0	0	0	0	0	1	2	2	1	0	1	1	1	1	1	1	0	0	1	1	0	0	1	0	0	0	2	0
255	1	0	0	0	0	0	1	1	1	2	0	1	1	0	0	0	1	1	1	1	0	0	0	0	0	0	2	2	2	2	0	0	1	0	0	2	1	0	0	0	0	0	1	2	0	0	1	0	0
256	0	0	2	0	0	0	1	1	0	1	0	0	1	0	0	1	1	1	1	1	0	0	2	1	1	1	2	2	2	2	0	1	1	0	0	2	2	0	0	0	0	0	1	2	1	0	1	1	1
257	0	0	1	0	1	1	2	0	0	0	0	0	0	0	0	0	2	0	2	2	0	0	0	0	0	0	1	2	2	1	1	1	1	1	2	2	1	0	0	1	1	0	0	2	0	2	0	2	0
258	1	0	2	0	2	2	1	0	1	1	0	0	1	0	0	0	0	0	2	2	0	0	0	0	0	0	2	2	2	1	2	1	1	0	1	2	1	1	1	0	0	0	0	2	0	0	0	1	1
259	1	0	1	0	0	0	0	0	2	2	0	0	0	0	0	0	0	1	1	1	0	0	1	0	0	0	1	2	2	1	0	1	2	0	0	2	2	0	0	0	0	0	1	2	1	0	0	1	0
260	0	0	1	1	0	0	0	0	2	2	0	1	0	0	0	0	1	1	1	1	0	0	0	0	0	0	1	2	2	1	0	2	2	0	0	1	2	0	0	1	1	0	0	2	0	1	0	1	1
261	1	0	1	0	1	1	1	0	0	0	0	1	0	0	0	1	0	0	2	1	1	0	0	0	1	1	0	1	1	1	1	1	1	0	0	2	2	0	0	0	0	0	0	0	0	0	1	1	0
262	1	0	2	1	0	0	0	0	2	2	0	0	1	0	0	0	0	2	0	0	1	0	1	0	0	0	1	1	2	1	0	1	2	1	1	1	1	0	0	2	2	0	1	2	1	0	1	0	0
263	1	0	1	0	0	0	0	0	1	1	1	0	0	0	0	0	1	2	1	1	0	0	0	0	0	0	2	2	2	2	1	0	0	0	0	2	2	0	0	1	1	0	0	2	1	2	0	2	0
264	1	1	1	0	1	1	2	0	0	0	1	0	1	0	0	0	1	2	1	1	0	0	0	0	0	0	2	2	2	0	0	1	1	1	0	1	1	0	0	2	2	0	1	2	2	0	0	2	0
265	0	0	2	0	0	0	0	0	0	0	0	0	1	1	1	1	0	2	0	0	0	0	1	0	0	0	1	2	2	1	2	2	2	0	1	2	1	0	0	0	0	0	1	2	0	1	0	2	0
266	1	0	2	0	0	0	2	0	0	0	0	0	0	0	0	0	0	1	1	1	0	1	0	0	0	0	0	1	2	1	0	1	2	2	2	2	2	0	0	0	0	0	0	2	0	0	0	2	0
267	0	0	2	0	0	0	2	1	0	1	0	0	0	0	0	0	0	0	1	1	1	0	0	0	1	1	1	1	2	0	1	2	2	0	0	1	1	0	0	2	2	0	1	2	1	0	0	1	1
268	0	0	1	1	0	0	1	0	1	1	2	0	0	0	0	0	2	1	1	1	1	0	0	0	0	0	1	1	2	1	1	2	2	0	0	0	0	0	0	2	2	1	1	1	1	0	0	1	0
269	0	0	1	1	0	0	1	0	1	1	0	0	2	0	0	0	1	0	2	2	0	1	0	0	0	0	1	2	2	1	0	1	1	0	0	2	0	0	0	1	1	0	0	2	0	0	0	1	0
270	1	0	1	0	0	0	1	0	1	1	0	1	0	0	0	1	1	2	1	1	0	0	0	0	0	0	1	1	2	0	1	0	1	0	0	2	0	0	0	2	2	1	1	1	0	1	0	2	0
271	0	0	2	1	0	0	0	0	0	0	1	0	0	0	0	0	1	2	0	0	1	0	1	0	1	1	2	2	2	1	2	1	1	1	1	1	2	0	0	0	0	0	1	2	1	0	0	2	0
272	0	0	2	1	0	0	2	0	1	1	0	1	1	0	0	0	0	1	1	0	1	0	0	0	0	0	1	1	2	2	0	0	0	0	1	2	2	0	0	0	0	0	1	2	0	0	0	1	0
273	1	0	1	1	0	0	2	0	0	0	0	0	1	0	0	0	0	1	1	1	0	0	1	0	0	0	1	1	1	1	2	0	1	1	0	2	2	0	0	1	1	0	0	2	0	0	0	2	0
274	0	0	1	1	0	0	1	0	0	0	1	2	2	1	1	1	2	1	2	1	1	0	0	0	0	0	2	2	2	2	1	1	1	1	0	1	1	0	0	2	2	2	2	2	0	0	0	2	0
275	0	0	2	1	1	1	1	0	1	1	0	0	0	0	0	0	1	1	1	1	0	0	1	1	1	2	2	2	2	2	1	0	0	0	1	2	2	0	0	1	1	0	0	2	0	0	0	0	0
276	1	0	0	0	0	0	2	0	0	0	1	1	2	0	0	0	1	1	1	1	1	0	0	0	0	0	1	1	2	1	0	1	1	0	0	1	2	1	1	1	1	0	0	1	0	0	0	2	0
277	1	0	2	2	0	0	1	1	1	2	0	0	1	0	0	0	0	0	2	1	1	0	0	0	0	0	2	2	2	1	2	2	2	0	1	1	1	0	0	2	2	0	1	2	1	1	0	1	0
278	0	0	2	0	0	0	2	0	1	1	0	1	0	0	0	0	1	2	0	0	1	0	0	0	0	0	1	1	2	1	0	0	1	2	0	2	1	0	0	2	2	0	1	1	1	1	0	1	1
279	0	0	1	1	1	1	1	0	0	0	2	0	0	0	0	0	1	2	0	1	1	0	0	0	0	0	1	2	2	2	0	1	1	0	0	1	2	1	1	0	0	0	1	2	0	1	0	1	0
280	0	0	1	1	0	0	2	1	0	1	0	0	1	0	0	0	2	1	1	1	0	0	0	0	0	0	2	2	2	1	1	1	1	0	0	2	2	0	1	2	1	0	0	0	1	1	0	2	0
281	0	0	2	0	0	0	1	0	1	1	0	0	1	1	1	1	1	1	1	1	0	0	0	0	0	0	1	2	2	2	1	1	1	0	0	2	2	0	0	1	1	0	1	1	1	1	0	1	0
282	1	0	1	0	0	0	1	1	0	1	0	0	0	0	0	0	2	0	2	2	0	0	1	0	0	0	2	2	2	2	1	1	1	1	1	2	1	0	0	1	1	0	1	2	1	0	0	2	0
283	1	0	2	1	0	0	1	0	1	1	1	1	1	0	0	0	0	2	0	0	0	0	0	0	0	0	2	2	2	2	0	2	2	0	0	1	1	0	0	2	1	1	1	2	1	0	0	0	2
284	0	0	1	0	0	1	1	0	0	0	0	0	0	0	0	0	2	2	1	1	1	0	1	0	0	0	2	2	2	2	0	2	2	1	0	1	1	0	0	0	0	0	1	1	1	0	0	0	1
285	1	0	1	0	0	0	1	0	0	0	1	1	1	0	0	0	0	0	1	2	0	0	0	0	0	0	2	2	2	1	1	0	1	1	0	2	1	0	0	1	1	0	0	2	0	0	0	1	0
286	1	0	1	0	0	0	2	0	0	0	0	0	1	0	0	0	1	1	1	1	0	0	0	0	0	0	1	1	2	0	1	2	2	2	0	1	1	0	0	1	1	0	2	2	1	1	0	1	0
287	1	0	1	0	0	0	2	1	0	1	1	0	0	0	0	0	0	1	0	0	1	0	0	0	0	0	0	1	1	0	2	1	2	1	0	2	0	0	0	2	2	1	1	2	0	0	0	0	0
288	1	0	0	0	0	0	1	0	0	0	0	1	2	0	0	1	1	0	2	1	1	0	0	0	0	0	2	2	2	2	0	1	0	0	1	2	1	0	0	1	1	1	1	2	1	0	0	0	0
289	1	0	1	1	0	0	1	0	1	1	1	1	2	0	0	0	1	0	2	1	1	0	1	1	1	1	2	2	2	2	1	1	1	0	0	1	1	0	0	1	1	0	0	1	0	1	1	1	0
290	1	0	1	1	0	0	2	0	1	1	0	0	0	0	0	0	1	1	1	1	0	0	0	0	1	1	2	2	2	2	0	1	1	0	0	1	1	0	1	2	1	1	1	2	1	1	0	1	0
291	1	0	2	2	1	1	1	0	0	0	0	0	0	0	0	0	1	1	1	1	0	0	1	0	1	1	2	2	2	2	1	1	1	0	0	1	1	0	0	1	1	2	2	2	0	0	1	0	1
292	1	0	1	0	0	0	0	0	2	2	0	0	0	0	0	0	1	1	1	1	1	0	0	0	0	0	2	2	2	2	1	1	1	0	0	1	1	0	0	1	1	0	0	1	0	1	0	0	0
293	0	0	0	1	0	0	1	0	1	1	0	0	0	0	0	0	0	0	1	1	1	0	0	0	1	1	0	1	1	1	1	1	1	0	0	1	2	0	0	1	1	0	0	1	0	0	1	1	0
294	1	0	2	2	0	0	2	0	0	0	2	0	0	0	0	0	0	2	0	0	0	0	0	0	0	0	1	1	1	1	1	2	2	0	0	2	1	0	0	1	1	0	0	0	0	1	0	2	0
295	0	0	0	1	0	0	2	0	0	0	1	0	0	0	0	0	2	0	1	1	0	0	0	0	0	0	1	1	2	1	1	2	2	0	0	1	1	0	0	1	1	0	0	2	0	1	0	1	1
296	1	0	2	1	0	0	2	1	0	1	1	1	1	0	0	0	1	0	2	1	1	0	0	0	0	0	1	2	1	0	2	1	1	0	0	2	1	1	0	0	0	0	0	2	0	1	0	1	0
297	0	0	1	0	0	0	1	0	1	1	1	0	0	0	0	0	2	1	2	2	1	0	0	0	0	0	2	2	2	2	0	1	1	1	1	1	0	0	0	2	2	0	0	1	0	1	0	2	0
298	0	0	2	0	0	0	1	0	1	1	1	0	1	0	0	0	0	0	2	2	0	0	0	0	0	0	1	2	1	1	1	2	2	0	0	2	1	0	0	2	2	0	1	2	0	1	0	2	0
299	0	0	1	0	0	0	2	0	0	0	2	0	2	0	0	1	2	1	1	1	1	1	0	0	0	0	1	2	0	0	2	1	1	0	0	2	2	0	0	1	1	0	1	1	1	0	0	1	0
300	1	0	2	1	1	1	1	1	1	2	0	0	1	0	0	1	2	1	1	1	1	0	0	0	0	0	1	1	1	1	0	2	2	0	0	0	2	0	0	2	2	0	0	2	0	1	1	0	0
301	1	1	0	0	0	0	1	0	1	1	0	0	0	0	0	0	1	2	1	1	0	0	0	0	0	0	1	1	2	2	1	2	2	0	0	1	2	1	1	0	0	0	1	1	0	1	0	2	0
302	1	0	0	0	0	0	1	1	1	2	0	0	1	0	0	0	1	1	2	2	0	0	1	0	0	0	1	2	1	1	2	1	1	1	0	2	1	0	0	1	1	0	0	2	1	0	1	0	0
303	1	0	1	1	0	0	1	0	0	0	1	0	2	1	1	1	2	0	1	1	0	0	0	0	0	0	1	1	1	1	2	1	1	0	0	2	1	0	0	1	1	0	0	2	0	0	0	2	0
304	1	0	2	1	0	0	1	0	0	0	0	0	0	0	0	0	1	1	1	1	0	0	0	0	0	0	2	2	2	2	0	1	1	0	1	2	1	0	0	2	2	0	1	2	1	0	2	0	0
305	0	0	0	0	0	0	1	0	1	1	1	1	1	1	1	1	2	0	2	2	0	0	1	1	1	1	2	2	2	2	0	1	1	0	0	2	1	1	1	1	1	0	0	1	0	1	0	2	0
306	0	0	2	1	0	0	2	0	0	0	2	1	0	0	0	1	1	0	1	1	1	0	1	1	1	1	2	2	2	2	1	0	0	1	2	2	0	0	0	1	1	0	0	1	1	1	0	0	0
307	0	0	0	0	0	0	1	0	1	1	0	1	1	1	1	1	0	0	1	2	0	0	0	0	0	0	2	2	2	2	1	1	1	1	1	1	1	0	0	0	0	0	0	0	2	2	0	1	0
308	1	0	1	0	0	0	2	1	0	1	0	0	0	0	0	0	2	2	0	0	1	0	2	0	0	0	2	2	2	2	1	0	0	0	0	2	1	0	0	2	2	1	1	2	1	0	1	1	0
309	1	1	2	1	0	0	1	0	1	1	1	0	2	0	0	1	2	1	1	1	0	0	0	0	0	0	1	1	2	1	0	1	1	2	1	2	2	0	0	0	0	0	0	2	0	2	0	2	0
310	0	0	1	0	0	0	1	1	1	2	0	0	0	0	0	0	1	1	1	1	1	0	0	0	1	1	2	2	2	1	1	1	2	0	0	2	1	0	0	1	1	1	1	1	1	1	0	1	1
311	0	0	0	1	0	0	1	0	1	1	0	2	2	0	0	0	0	1	1	1	0	0	0	0	0	0	2	2	2	1	1	1	1	2	1	2	2	0	0	1	0	1	1	1	0	2	0	0	1
312	0	0	2	1	0	0	2	1	0	1	1	0	1	0	0	0	1	2	0	0	1	0	0	0	0	0	2	2	2	1	2	1	1	2	1	1	1	0	0	2	2	0	1	2	1	0	0	1	0
313	1	0	2	2	1	1	1	0	1	1	1	1	1	0	0	0	0	1	1	1	1	1	0	0	0	0	0	2	1	1	2	1	1	0	0	2	0	0	0	1	1	0	0	1	0	0	0	1	0
314	0	0	1	0	1	1	1	0	0	0	0	0	1	0	0	0	2	1	1	1	0	0	1	0	0	0	1	1	2	1	0	2	2	0	1	2	1	0	0	1	1	0	1	1	0	1	0	1	0
315	0	0	2	0	1	1	2	1	0	1	0	1	0	0	0	1	1	2	0	0	1	0	0	0	0	0	2	2	2	1	2	1	2	2	2	2	2	0	0	0	0	0	1	2	0	0	0	0	0
316	0	0	2	0	0	0	0	0	1	1	0	0	0	0	0	0	2	0	2	2	0	1	0	0	0	0	0	1	2	0	0	1	1	0	0	1	1	0	0	2	2	0	1	2	1	1	0	0	0
317	0	0	0	0	0	0	1	1	1	2	0	0	1	0	0	0	0	1	1	1	1	0	1	0	0	0	2	2	2	2	0	1	1	1	0	1	1	0	0	2	1	0	1	2	1	0	0	0	1
318	0	0	2	0	1	1	0	0	1	1	0	1	1	1	1	1	0	1	1	1	0	1	0	0	0	0	1	2	2	1	0	0	0	0	0	2	1	1	1	1	1	0	0	1	1	2	0	1	0
319	1	0	1	0	0	0	2	1	0	1	1	1	1	0	0	0	2	0	1	1	0	0	0	0	1	1	1	2	2	2	0	1	1	0	0	1	2	0	0	0	0	0	1	2	1	0	1	0	0
320	0	0	2	1	0	0	2	1	0	1	0	0	1	0	0	0	2	2	0	0	1	0	0	0	0	0	2	2	2	2	0	0	0	0	0	2	1	0	0	2	2	0	0	1	0	0	0	1	1
321	0	0	2	0	0	0	1	0	0	0	1	0	0	0	0	0	2	1	2	1	1	0	0	0	0	0	2	2	2	2	1	1	1	1	0	1	0	0	0	2	2	0	1	1	0	1	1	1	0
322	0	0	2	0	1	1	2	0	0	0	0	0	0	0	0	0	0	2	0	1	0	1	0	0	1	1	1	2	1	1	1	1	1	0	0	2	1	0	0	1	1	0	0	2	0	0	0	1	1
323	0	0	2	0	0	0	1	0	1	1	0	0	0	0	0	0	0	2	0	0	1	0	0	0	0	0	2	2	1	1	1	0	0	0	1	2	2	0	0	1	0	0	0	1	0	1	0	2	0
324	1	0	0	0	0	0	2	0	0	0	0	0	0	0	0	0	0	1	1	1	0	0	0	0	0	0	1	1	2	1	0	1	2	0	0	1	1	0	0	1	1	1	1	2	0	1	0	0	2
325	1	0	1	0	0	0	1	1	1	2	0	0	0	0	0	0	1	1	1	1	0	0	0	0	0	0	1	2	2	1	1	1	2	0	0	2	1	0	0	0	0	1	1	2	0	0	0	2	0
326	1	0	1	0	0	0	2	0	0	0	0	0	0	0	0	0	1	1	0	0	2	0	0	0	0	0	2	2	2	2	0	0	0	0	0	2	1	0	0	1	1	0	1	1	1	0	0	1	0
327	1	0	1	0	0	0	0	0	1	1	1	2	2	1	1	1	2	1	1	1	1	0	2	0	0	0	1	1	2	1	0	2	2	0	0	1	1	0	0	2	2	0	1	1	1	1	0	2	0
328	1	0	2	0	2	2	1	0	0	0	1	1	1	0	0	1	0	2	0	0	0	0	0	0	0	0	1	2	2	1	2	2	2	1	0	1	0	0	0	2	2	2	2	2	0	0	0	1	1
329	0	0	0	0	0	0	2	0	0	0	0	0	0	0	0	0	0	0	2	2	1	0	0	0	0	0	1	1	2	1	1	2	2	0	1	2	1	1	1	1	1	0	0	1	0	0	1	1	0
330	1	0	1	1	0	0	1	1	1	2	0	0	0	0	0	0	1	1	1	1	0	0	0	0	0	0	2	2	2	2	0	0	1	1	1	2	1	1	0	0	0	0	1	2	1	2	0	1	1
331	0	0	1	1	0	0	1	0	1	1	1	0	1	0	0	1	2	1	1	2	0	1	1	0	0	0	1	2	2	2	0	2	2	0	0	1	2	0	1	2	0	0	0	2	0	1	0	2	0
332	1	0	2	0	0	0	1	1	1	2	0	0	1	0	0	0	0	1	1	1	1	0	0	0	0	0	2	2	2	1	2	0	1	1	0	2	1	1	1	1	1	0	1	2	1	2	1	1	1
333	1	0	1	1	0	0	0	0	1	1	0	1	2	0	0	0	0	2	0	1	0	0	0	0	0	0	2	2	2	2	0	0	1	0	0	2	2	0	0	1	1	0	1	2	0	1	0	1	0
334	0	1	1	0	1	1	1	2	0	2	0	2	1	0	0	1	1	1	1	1	1	0	0	0	0	0	1	1	2	2	0	0	0	0	0	1	1	0	0	1	1	0	1	1	0	1	0	1	0
335	0	0	2	1	0	0	1	0	0	0	0	0	0	0	0	0	0	2	0	1	0	0	0	0	0	0	2	2	2	2	0	1	1	0	0	2	0	1	1	1	1	0	1	2	1	0	0	2	0
336	1	1	2	1	0	0	2	0	0	0	1	0	0	0	0	0	1	1	1	1	0	0	0	0	1	1	2	2	2	0	1	0	2	1	0	2	1	0	0	2	2	0	1	2	0	0	0	1	0
337	0	0	2	0	1	1	0	0	1	1	0	1	2	0	0	0	0	0	2	1	1	0	0	0	0	0	2	2	2	2	0	1	1	0	0	1	1	1	0	0	0	0	2	2	1	1	0	1	0
338	1	0	2	0	1	1	1	0	1	1	1	0	1	0	0	0	1	1	1	1	1	0	0	0	0	0	1	1	2	0	0	2	2	0	0	1	1	0	0	1	1	0	1	1	0	1	0	1	1
339	0	0	0	1	0	0	0	0	0	0	1	0	0	0	0	0	2	2	0	0	0	1	0	0	1	1	1	1	2	1	1	1	1	1	2	2	1	1	1	1	1	0	1	2	0	0	1	0	0
340	1	0	2	0	0	0	0	0	0	0	1	0	0	0	0	0	0	0	2	1	1	0	0	0	0	0	1	1	2	2	0	1	1	0	0	1	1	0	0	2	2	0	0	1	0	1	0	0	1
341	0	1	1	0	0	0	1	1	1	2	0	1	1	0	0	0	0	2	0	1	0	0	0	0	1	1	2	2	2	2	0	1	1	1	0	1	2	0	0	0	0	1	1	2	1	1	1	0	0
342	0	0	0	0	0	0	1	1	1	2	0	0	0	0	0	0	2	1	1	1	1	0	0	0	0	0	2	2	2	2	0	2	2	0	1	2	1	0	0	2	2	1	1	1	0	1	1	1	0
343	0	0	2	0	0	0	2	1	0	1	0	1	1	0	0	0	2	1	2	1	1	0	1	0	1	1	1	1	2	0	0	2	2	0	0	1	2	0	0	1	1	0	0	1	0	0	0	1	0
344	1	0	2	0	0	0	0	0	1	1	0	0	0	0	0	0	0	1	1	1	0	1	0	0	0	0	1	1	2	1	0	1	1	0	1	1	2	0	0	1	1	0	1	1	1	1	0	2	0
345	1	0	1	0	0	0	1	0	1	1	0	0	1	0	0	0	0	0	2	2	0	0	1	1	1	1	1	1	2	1	0	2	2	0	0	1	2	0	0	1	0	1	1	2	0	1	0	0	0
346	1	0	2	0	1	1	1	0	1	1	1	0	2	0	0	0	0	2	0	1	1	0	1	1	1	1	1	1	2	1	1	0	1	1	0	2	1	0	0	1	1	0	0	1	0	1	0	1	0
347	1	1	1	0	0	0	1	1	1	2	0	0	0	0	0	0	0	0	1	2	0	0	0	0	0	0	1	2	1	1	2	1	2	2	0	1	1	0	0	1	1	0	1	2	0	1	0	2	0
348	0	0	1	0	0	0	0	0	2	2	0	0	0	0	0	0	1	1	1	1	1	0	0	0	0	0	2	2	2	2	0	0	0	0	1	2	2	0	0	1	1	0	1	2	1	0	0	2	0
349	0	1	1	1	0	0	1	0	1	1	0	0	1	0	0	0	0	0	2	2	0	0	0	0	0	0	1	2	2	2	0	1	1	0	0	1	2	0	0	1	1	0	0	1	0	0	0	1	0
350	1	1	1	1	0	0	2	0	2	2	0	1	1	0	0	0	1	0	2	1	1	0	1	0	0	0	2	2	2	1	0	1	1	0	0	1	2	0	0	1	1	0	0	1	0	0	1	0	0
351	1	0	2	1	0	0	2	1	0	1	0	1	2	0	0	0	1	0	2	0	1	1	0	0	0	0	1	2	1	1	2	2	2	0	0	0	0	0	0	2	2	1	1	2	1	0	0	0	1
352	1	0	2	0	1	1	2	1	0	1	0	0	0	0	0	0	1	1	1	1	0	1	0	0	0	0	2	2	2	1	1	1	1	0	0	2	0	1	1	1	1	1	1	2	0	1	1	0	0
353	0	0	2	0	0	0	2	0	0	0	2	0	0	0	0	0	0	0	1	1	1	0	0	0	0	0	2	1	2	1	1	0	1	1	0	2	2	0	1	1	0	0	1	1	1	1	0	2	0
354	0	0	2	0	0	0	1	0	1	1	1	1	0	0	0	1	1	0	2	1	1	0	1	1	1	2	1	1	1	1	1	2	2	0	0	1	0	0	0	2	2	0	0	2	1	1	0	1	0
355	0	0	1	0	0	0	1	0	1	1	1	1	2	0	0	0	1	0	1	2	0	0	0	0	0	0	1	1	1	0	1	1	1	0	0	2	2	0	0	1	1	0	0	1	0	1	0	0	1
356	1	0	2	0	1	1	1	0	1	1	1	1	1	0	0	0	2	0	2	2	0	0	0	0	1	1	1	2	2	1	0	0	0	0	0	2	2	1	1	1	1	0	0	2	0	1	2	0	0
357	0	0	0	0	0	0	2	0	0	0	1	0	1	0	0	0	0	0	2	2	0	0	0	0	0	0	2	2	2	2	0	0	0	0	0	2	0	0	0	1	1	1	1	2	2	1	0	2	0
358	0	0	0	0	1	1	1	0	1	1	0	0	0	0	0	0	2	1	1	1	0	0	0	0	0	0	2	2	2	1	0	2	2	1	0	2	1	0	0	0	0	1	1	1	1	1	0	1	1
359	0	0	1	0	0	0	1	1	0	1	0	0	1	0	0	0	1	0	2	2	0	0	1	1	1	1	1	1	2	1	0	1	1	2	1	1	1	1	1	1	1	0	0	2	0	1	0	1	1
360	1	0	2	1	0	0	1	0	1	1	0	0	0	0	0	0	2	1	1	1	0	0	0	0	0	0	2	2	2	2	0	1	1	1	1	1	1	0	0	1	1	0	0	2	0	0	0	1	0
361	1	0	2	1	0	0	1	0	1	1	0	0	0	0	0	0	1	1	1	1	0	0	0	0	0	0	0	1	1	0	1	0	1	1	0	2	1	0	0	1	1	1	1	1	1	0	1	2	0
362	0	0	0	0	0	0	2	0	2	2	0	1	0	0	0	1	1	1	1	1	1	0	1	0	0	0	0	1	1	0	1	0	1	1	0	2	1	1	1	1	1	1	1	1	0	1	0	2	0
363	0	0	1	1	0	0	1	0	0	0	0	1	2	0	0	0	2	0	1	1	0	0	0	0	0	0	2	2	2	1	0	2	2	0	1	1	1	0	0	1	1	0	1	1	0	1	0	2	0
364	0	0	2	0	0	0	1	0	1	1	0	0	0	0	0	0	0	1	1	1	0	0	2	1	1	1	2	2	2	2	0	1	1	1	0	1	1	0	0	1	1	0	0	2	0	1	0	1	1
365	1	0	1	0	0	0	0	0	1	1	0	0	1	0	0	0	1	0	2	1	1	0	1	0	1	1	1	2	1	1	1	2	2	0	0	0	1	0	1	2	1	2	2	2	0	1	0	1	0
366	0	0	1	0	0	0	1	0	0	0	1	0	0	0	0	0	1	0	2	2	0	0	2	0	0	0	0	0	2	1	0	0	1	1	0	2	1	0	0	1	1	0	1	2	1	0	0	1	0
367	0	0	0	1	0	0	1	1	1	2	1	0	0	0	0	0	2	0	2	2	0	0	0	0	0	0	1	1	2	1	0	1	1	0	1	1	2	0	1	1	0	0	0	2	1	1	0	2	0
368	1	0	2	0	2	2	1	0	1	1	1	0	1	0	0	0	2	1	1	1	1	0	0	0	0	0	1	2	2	1	1	1	1	0	0	2	1	1	0	0	0	0	0	2	1	1	0	1	0
369	1	0	1	0	0	0	2	0	0	0	0	0	1	0	0	0	0	2	0	0	0	0	0	0	0	0	1	2	1	1	1	1	1	0	0	1	1	0	0	1	1	0	1	2	1	0	0	2	0
370	0	1	1	1	0	0	0	0	2	2	0	1	2	0	0	0	1	1	1	1	0	0	0	0	0	0	0	2	0	0	2	2	2	1	1	1	0	0	0	2	2	0	0	0	0	1	0	1	1
371	1	0	1	0	0	0	2	0	0	0	1	1	2	0	0	0	2	2	0	0	0	0	0	0	0	0	1	2	2	1	2	2	2	0	0	1	2	0	0	1	1	0	0	1	0	0	0	1	1
372	1	0	1	1	0	1	2	1	0	1	0	1	0	0	0	1	2	0	2	2	0	0	0	0	0	0	0	1	1	0	2	2	2	0	0	2	2	0	0	0	0	0	1	1	1	0	0	1	0
373	0	0	2	1	0	0	1	1	1	2	0	1	0	0	0	0	1	1	1	1	0	1	0	0	0	0	2	2	2	1	2	2	2	0	0	1	1	0	0	2	2	1	1	2	1	0	1	0	0
374	0	0	2	0	1	1	1	0	1	1	1	0	1	0	0	0	0	1	1	1	1	0	0	0	1	1	1	1	1	1	2	1	1	0	0	2	1	1	1	1	1	0	2	2	1	0	0	1	1
375	0	0	0	0	0	0	0	0	1	1	0	0	0	0	0	0	2	1	1	1	1	0	0	0	0	0	1	2	2	1	0	0	0	0	0	2	1	0	0	1	1	0	0	0	0	0	1	0	1
376	1	0	1	0	0	0	1	1	1	2	0	0	1	0	0	0	1	2	0	0	1	1	1	1	0	1	1	1	1	1	2	1	1	0	0	2	1	0	0	1	1	1	1	1	0	1	0	1	1
377	0	0	2	0	0	0	2	0	0	0	1	0	0	0	0	0	2	0	2	2	0	0	0	0	0	0	1	1	2	1	1	1	2	2	2	2	2	0	0	1	1	0	0	0	2	0	0	2	0
378	0	0	2	1	0	0	1	0	1	1	1	0	1	0	0	0	2	0	2	2	0	0	0	0	0	0	2	2	2	1	1	1	2	0	0	2	1	0	0	1	1	0	1	2	1	1	1	1	0
379	1	0	0	0	0	0	1	0	1	1	0	1	2	0	0	0	2	0	2	2	0	0	0	0	1	1	1	2	2	1	0	1	1	0	0	0	1	0	0	2	2	0	1	1	1	1	0	2	0
380	0	1	1	1	0	0	1	0	0	0	2	1	1	0	0	0	1	1	1	1	1	0	0	0	0	0	0	1	1	1	1	1	1	0	0	1	1	0	0	1	1	0	0	2	0	1	0	1	1
381	1	1	2	0	0	0	1	1	1	2	0	0	1	0	0	0	1	1	0	0	1	0	1	0	0	0	2	2	1	1	2	1	2	0	0	2	2	0	0	0	0	0	0	1	0	1	0	2	0
382	0	0	2	0	0	0	2	0	0	0	1	0	0	0	0	0	1	1	1	0	1	0	1	0	0	0	1	1	1	1	1	0	0	0	1	2	1	0	0	0	0	1	1	1	0	1	0	0	1
383	0	0	1	0	0	0	1	1	1	2	0	0	0	0	0	0	0	1	1	1	0	0	0	0	0	1	2	2	2	1	1	1	1	0	0	1	2	0	0	0	0	0	0	0	0	0	0	1	0
384	0	0	1	0	0	0	2	0	0	0	0	0	0	0	0	0	1	1	1	1	0	0	0	0	0	0	0	1	1	0	1	1	2	0	0	2	0	0	0	1	1	1	1	1	0	1	0	1	0
385	0	0	1	1	0	0	1	0	1	1	0	0	1	0	0	0	1	1	1	1	1	0	0	0	0	0	2	2	2	2	0	0	1	1	0	2	2	0	0	0	0	0	0	1	0	0	1	1	0
386	1	0	2	1	0	0	1	0	2	2	0	0	2	0	0	0	2	1	1	1	0	0	0	0	1	1	2	2	2	1	1	1	1	1	1	1	2	0	0	2	1	0	1	1	0	0	0	2	0
387	0	0	1	0	0	0	1	2	0	2	0	0	2	1	1	1	0	1	1	1	1	1	0	0	0	0	0	1	1	1	1	2	2	0	0	1	2	1	1	1	0	0	0	1	1	1	1	0	0
388	0	0	2	1	0	0	1	1	0	1	0	0	0	0	0	0	1	2	0	0	2	0	0	0	0	0	2	2	2	2	0	1	2	0	0	2	1	0	0	2	2	0	0	1	0	1	1	0	0
389	1	1	0	0	0	0	1	1	1	2	0	0	0	0	0	0	1	1	0	0	2	0	0	0	0	0	1	1	1	1	1	1	1	0	1	2	2	0	0	1	1	0	0	2	0	0	0	1	1
390	0	0	1	0	0	0	1	0	1	1	0	0	1	1	0	0	2	1	1	1	1	0	1	0	1	1	2	2	2	2	1	1	1	0	0	1	1	0	0	1	1	0	1	1	1	0	0	2	0
391	1	0	1	0	1	1	1	0	0	0	0	0	1	0	0	0	2	0	2	2	0	0	0	0	0	0	1	1	2	1	0	1	1	0	0	2	2	0	0	1	1	0	0	2	0	1	1	1	0
392	0	0	2	0	1	1	1	0	1	1	0	0	0	0	0	0	1	0	1	1	0	0	0	0	0	0	2	2	2	1	1	0	0	0	0	1	1	0	0	1	1	2	2	2	0	0	0	2	0
393	1	0	2	2	1	1	1	1	1	2	0	0	1	1	1	1	2	1	1	1	0	1	0	0	0	0	1	1	2	0	0	1	1	0	0	1	2	0	0	1	1	0	0	0	0	0	0	1	0
394	1	0	1	0	0	0	1	0	1	1	1	0	0	0	0	0	0	1	2	1	1	0	0	0	0	0	2	2	2	2	0	1	1	0	0	2	1	1	1	0	0	0	0	1	0	0	0	2	0
395	1	0	1	0	0	0	1	0	2	2	0	0	1	0	0	0	2	0	2	2	0	0	1	1	1	1	2	2	2	1	2	2	2	0	1	1	1	0	0	2	2	2	2	2	0	0	0	0	1
396	0	0	2	1	0	0	2	0	0	0	0	0	0	0	0	0	1	2	1	1	0	0	0	0	0	0	2	2	2	1	1	0	0	0	0	2	1	0	0	0	0	0	0	0	0	1	1	0	0
397	0	0	2	1	0	0	2	0	1	1	0	0	0	0	0	0	1	0	1	1	1	0	0	0	0	0	1	2	2	1	1	0	0	0	0	2	0	0	0	2	2	0	0	2	0	1	0	2	0
398	0	0	2	1	0	0	1	1	0	1	0	1	1	1	1	1	0	0	2	2	0	0	2	0	0	0	1	1	1	1	0	2	2	0	1	1	2	0	1	2	1	1	1	1	0	1	0	1	0
399	1	0	1	0	0	0	1	1	0	1	0	0	0	0	0	0	2	2	0	0	1	0	0	0	0	0	2	2	2	2	0	2	2	0	0	1	0	0	0	2	2	0	1	1	1	1	1	0	1
400	1	1	2	0	0	0	1	1	1	2	1	1	1	0	0	0	2	0	2	2	0	0	1	1	1	1	1	1	2	1	1	0	0	0	0	2	1	0	0	1	1	1	1	2	0	1	0	2	0
401	0	0	0	0	0	0	1	0	1	1	0	0	0	0	0	0	0	1	1	1	1	0	1	0	0	0	2	2	2	2	1	0	0	0	0	2	2	0	0	1	1	0	1	1	0	1	0	2	0
402	1	0	1	0	0	0	2	1	0	1	0	0	1	0	0	1	0	1	1	1	0	0	0	0	0	0	2	2	1	1	2	1	1	0	0	2	2	0	0	0	0	0	0	1	0	0	1	0	0
403	0	0	0	0	0	0	1	0	2	2	0	0	1	0	0	0	1	0	1	2	0	0	0	0	0	0	1	1	2	1	1	2	2	2	0	2	2	0	0	0	0	0	1	2	1	0	0	1	0
404	1	0	1	1	0	0	1	1	0	1	0	1	2	0	0	0	2	0	2	2	0	1	0	0	0	0	1	1	1	1	2	0	1	1	0	2	1	0	0	2	2	0	1	2	0	0	1	1	0
405	1	0	1	1	0	0	0	0	1	1	0	1	1	0	0	0	1	1	2	2	0	0	0	0	0	0	1	0	2	0	0	2	2	0	0	1	0	0	0	1	1	0	0	1	1	2	0	0	0
406	1	0	2	0	0	0	1	0	1	1	0	0	1	0	0	0	2	2	1	1	1	1	0	0	0	0	1	1	1	1	1	1	1	0	0	2	1	0	0	1	1	0	0	1	1	2	0	1	1
407	1	0	0	0	0	0	0	0	2	2	0	0	1	0	0	0	1	2	0	0	1	0	0	0	0	0	2	2	2	1	1	0	0	0	1	2	1	0	0	1	1	0	1	2	0	1	1	1	0
408	1	0	1	0	0	0	2	0	0	0	1	0	0	0	0	0	1	1	1	1	1	0	0	0	0	0	2	2	2	2	0	1	1	0	0	2	1	0	0	2	1	0	1	1	1	1	0	1	0
409	0	0	2	1	0	0	2	1	0	1	1	0	1	0	0	0	1	2	0	1	1	1	1	1	0	1	2	2	2	1	2	2	2	0	0	2	2	0	0	1	1	1	1	1	0	1	0	1	1
410	0	0	2	1	0	0	1	0	0	0	0	1	1	0	0	0	1	2	0	1	0	0	0	0	0	0	1	2	2	1	0	1	2	0	0	2	2	0	0	0	0	0	1	2	0	1	0	2	0
411	0	0	1	1	0	0	2	1	0	1	0	1	2	0	0	0	1	2	0	0	1	0	1	1	1	1	1	1	2	1	0	1	2	0	0	2	2	0	0	0	0	0	1	1	0	1	1	0	1
412	0	0	0	0	0	0	1	0	1	1	1	0	0	0	0	0	2	1	1	1	0	0	0	0	0	0	0	2	2	0	1	1	1	0	0	2	2	1	1	0	0	0	1	1	1	0	0	1	1
413	0	1	2	1	0	0	1	0	0	0	0	0	1	0	0	0	0	1	1	1	1	0	1	0	0	0	1	2	2	1	0	2	2	0	0	2	0	0	0	2	2	0	0	1	0	1	0	2	0
414	1	0	1	0	0	0	1	1	1	2	0	0	0	0	0	0	2	0	2	2	0	1	0	0	1	1	1	1	2	1	1	1	1	0	0	2	2	0	0	0	0	0	0	2	0	0	1	0	1
415	0	0	1	1	0	0	1	0	0	0	1	0	1	0	0	0	1	1	1	1	1	0	1	1	1	1	0	1	2	0	0	0	0	0	0	1	0	0	0	1	1	0	1	2	0	1	0	2	0
416	0	0	1	0	0	0	0	0	2	2	0	1	1	0	0	0	1	1	1	1	0	0	1	0	0	0	2	2	2	1	2	1	1	0	0	2	1	0	0	1	1	0	0	2	0	0	0	2	0
417	1	0	2	0	0	0	1	1	0	1	0	1	0	0	0	0	2	0	2	2	0	1	0	0	0	0	1	1	2	1	0	1	1	1	1	2	1	0	0	1	1	0	1	2	1	0	0	1	1
418	1	0	2	0	2	2	1	1	1	2	0	1	1	0	0	0	2	0	2	2	0	0	0	0	0	0	1	1	2	1	0	2	2	0	0	1	2	1	1	0	0	0	1	2	1	0	0	1	1
419	1	0	0	0	0	0	0	0	1	1	1	1	0	0	0	1	0	2	0	0	0	0	0	0	0	0	2	2	2	2	1	1	2	0	0	2	1	0	0	2	1	0	0	1	1	0	0	2	0
420	1	0	2	0	1	1	1	0	0	0	0	1	1	0	0	0	2	0	2	2	0	0	1	0	0	0	2	2	2	2	1	1	1	1	1	2	2	0	0	1	0	0	1	2	0	0	0	1	1
421	0	0	2	0	0	0	1	0	1	1	1	0	1	0	0	0	1	0	1	1	0	0	0	0	0	0	2	2	2	2	0	1	1	0	0	1	1	0	0	1	1	0	0	0	0	1	0	0	1
422	1	0	1	1	1	1	0	0	2	2	0	0	0	0	0	0	1	0	2	1	1	0	0	0	0	0	0	0	1	0	1	1	1	2	1	1	2	0	0	1	1	0	0	1	0	0	0	0	2
423	1	0	2	0	0	0	1	1	1	2	1	0	0	0	0	0	2	2	0	1	1	1	1	0	0	0	1	1	2	0	0	1	2	2	2	2	0	0	0	2	2	1	1	1	1	0	0	2	0
424	0	0	1	0	1	1	1	0	0	0	0	0	1	0	0	1	2	1	1	1	1	0	1	1	1	1	2	2	2	2	0	2	2	1	0	2	2	0	0	1	1	0	0	1	1	1	0	1	1
425	0	0	1	1	0	1	0	0	0	0	1	1	2	0	0	0	2	0	2	2	0	0	0	0	0	0	1	2	2	1	2	1	2	0	0	2	2	0	1	2	1	0	0	1	1	1	0	2	0
426	0	0	2	0	0	0	1	1	0	1	0	0	1	0	0	1	1	0	1	1	1	0	0	0	1	1	1	2	1	1	2	0	1	2	0	2	1	0	0	1	1	1	1	1	1	0	0	2	0
427	1	0	1	1	0	0	2	1	0	1	1	0	1	0	0	0	1	0	2	2	0	0	0	0	1	1	0	1	2	0	1	0	2	0	0	2	1	0	0	1	1	0	1	2	0	0	0	1	0
428	1	0	1	1	0	0	1	1	1	2	0	0	0	0	0	0	1	0	1	1	0	0	0	0	1	1	1	1	1	1	2	1	2	2	1	1	2	0	0	0	0	2	2	2	0	0	0	1	1
429	1	1	2	1	0	0	1	0	0	0	1	1	2	0	0	0	1	1	1	1	0	0	0	0	0	0	1	1	2	0	1	2	2	1	2	2	2	0	0	1	0	0	0	1	0	1	0	2	0
430	0	0	2	0	1	1	1	0	2	2	0	0	2	1	1	1	1	0	1	2	0	0	0	0	0	0	1	1	2	0	1	1	1	0	0	1	1	0	0	1	1	2	2	2	0	1	0	1	0
431	0	0	1	0	0	0	1	0	2	2	0	1	0	0	0	1	2	2	0	0	1	0	0	0	0	0	2	2	2	1	0	1	1	0	0	1	1	0	0	1	1	0	1	2	1	1	0	2	0
432	0	0	1	0	0	0	2	0	0	0	1	1	1	0	0	0	0	0	1	1	1	0	0	0	0	0	2	2	2	2	0	2	2	0	0	0	1	0	0	2	2	0	0	1	0	0	0	0	2
433	1	0	2	0	0	0	1	0	1	1	1	0	1	0	0	0	1	1	1	1	0	0	1	0	1	1	1	2	2	1	0	1	2	0	0	2	1	1	1	1	1	2	2	2	0	0	0	1	1
434	0	0	2	1	1	1	1	0	1	1	0	0	0	0	0	0	1	0	2	2	0	0	0	0	0	0	1	2	2	2	0	2	2	0	0	1	0	0	0	2	2	0	0	1	1	0	1	0	0
435	1	0	1	0	0	0	0	0	2	2	0	0	0	0	0	0	1	2	0	0	1	0	0	0	0	0	1	1	1	1	0	1	2	2	2	2	2	0	0	1	1	0	1	1	1	0	0	2	0
436	0	0	2	1	0	0	1	1	1	2	0	0	2	0	0	1	0	0	2	1	1	0	0	0	0	0	2	2	2	1	1	1	2	1	0	2	1	0	0	2	2	0	0	2	0	1	0	2	0
437	0	0	2	0	0	0	1	1	0	1	0	0	0	0	0	0	0	1	0	0	0	0	1	1	1	2	2	2	2	2	0	2	2	2	0	2	2	0	0	0	0	0	0	1	0	1	0	2	0
438	0	0	1	1	0	0	1	1	1	2	0	0	1	0	0	1	0	1	1	1	0	0	1	1	1	1	1	2	2	1	0	1	1	0	0	1	1	0	0	0	0	0	0	1	2	1	0	0	2
439	1	0	2	0	0	0	2	0	0	0	0	2	2	0	0	0	1	2	1	1	0	0	1	0	0	0	1	1	2	0	0	1	1	1	0	1	2	0	0	1	0	1	1	1	1	1	1	1	1
440	0	1	1	0	0	0	1	0	1	1	0	0	0	0	0	0	0	0	2	2	0	0	1	0	0	0	1	1	2	1	0	0	0	1	0	2	2	0	1	1	0	1	1	2	1	0	0	2	0
441	1	0	2	1	0	0	1	0	1	1	1	0	1	0	0	1	2	1	1	1	1	0	1	1	1	1	1	2	2	1	0	1	0	0	1	2	1	0	0	1	1	0	1	2	1	0	0	2	0
442	1	0	1	0	0	0	2	1	0	1	0	0	0	0	0	0	1	2	0	0	0	0	0	0	0	0	1	2	1	1	1	1	2	0	0	2	0	0	0	1	1	0	0	1	0	0	1	1	1
443	0	0	1	1	0	0	0	0	1	1	0	0	1	0	0	0	1	1	1	1	1	0	0	0	0	0	1	1	2	0	1	1	1	0	0	1	2	1	1	0	0	0	0	1	0	0	0	2	0
444	0	0	1	0	0	0	1	0	1	1	1	1	2	0	0	0	1	1	1	1	1	0	1	1	1	1	1	2	2	1	0	2	2	0	1	2	2	0	1	2	1	0	0	2	0	1	0	2	0
445	0	0	0	0	0	0	1	0	1	1	1	0	1	0	0	0	0	0	2	2	0	0	0	0	1	1	0	2	1	1	2	2	2	1	1	2	0	0	0	2	2	0	0	1	0	1	0	2	0
446	1	0	1	1	0	0	2	0	0	0	0	0	0	0	0	0	1	1	1	1	1	0	1	0	0	0	0	1	1	0	1	1	1	0	0	1	2	0	0	1	1	0	0	1	1	0	0	1	0
447	1	0	1	0	0	0	2	0	0	0	0	0	0	0	0	0	2	1	1	1	1	0	2	0	0	0	2	2	2	2	1	1	2	0	0	2	1	0	0	2	2	0	0	1	0	1	0	1	0
448	1	0	2	0	2	2	1	1	0	1	0	0	1	0	0	1	0	1	2	2	0	1	1	1	1	1	1	1	2	0	1	2	2	1	0	1	1	0	0	1	1	0	0	2	0	1	0	2	0
449	1	0	1	0	0	0	1	0	2	2	0	0	0	0	0	0	1	0	2	2	0	0	0	0	1	1	0	1	1	0	1	1	1	1	1	1	1	0	0	1	1	0	0	2	0	0	0	2	0
450	1	0	2	0	1	1	2	0	0	0	2	0	1	0	0	0	1	0	2	1	1	0	0	0	0	0	2	2	2	2	0	0	0	0	0	2	2	0	0	0	0	0	1	2	0	0	0	2	0
451	1	0	2	0	0	0	1	0	1	1	0	0	1	0	0	0	1	1	1	1	1	0	0	0	1	1	2	2	2	2	1	1	1	1	0	1	2	0	0	2	1	0	1	1	0	1	0	1	0
452	0	0	0	0	0	0	1	2	0	2	0	0	0	0	0	0	1	1	1	1	0	0	1	0	1	1	2	2	2	2	0	0	0	0	0	2	2	0	1	1	0	0	1	1	0	0	0	1	0
453	1	0	2	0	1	1	2	1	0	1	0	0	1	0	0	0	1	2	0	0	2	0	0	0	1	1	1	2	2	1	1	2	1	0	1	2	2	0	0	1	0	0	0	2	0	1	0	1	0
454	0	0	0	1	0	0	1	0	1	1	0	0	0	0	0	0	1	2	1	2	0	0	0	0	0	0	2	2	2	2	1	2	2	0	0	0	2	0	0	1	0	0	1	2	0	1	1	0	0
455	1	0	2	0	1	1	1	0	0	0	1	0	0	0	0	0	2	0	1	1	0	0	1	1	1	1	1	1	2	2	0	0	0	0	0	2	1	0	0	1	1	0	1	2	1	1	0	1	0
456	0	0	1	1	0	1	1	0	1	1	1	1	1	0	0	0	2	0	2	2	0	0	0	0	0	0	2	2	2	2	0	1	1	0	0	1	1	0	0	2	2	1	1	1	1	0	0	2	0
457	1	0	2	1	0	0	2	0	1	1	1	0	0	0	0	0	1	2	0	1	1	0	0	0	1	1	1	1	2	1	0	0	0	0	0	2	1	1	0	0	0	0	1	1	1	1	0	2	0
458	1	0	1	1	0	0	1	0	1	1	0	1	1	0	0	0	2	2	1	1	1	0	1	1	1	1	1	2	2	1	2	0	0	1	1	1	2	0	0	0	0	0	0	1	0	1	0	2	0
459	0	0	1	0	0	0	1	0	1	1	0	0	0	0	0	0	2	1	2	2	0	1	0	0	0	0	1	2	2	2	0	1	1	0	0	2	2	1	1	0	0	0	0	2	0	0	0	2	0
460	1	0	1	0	0	0	1	0	1	1	1	1	1	0	0	1	0	0	2	2	0	0	0	0	1	1	2	2	2	1	1	2	2	0	0	1	1	0	0	1	1	0	0	2	0	0	0	1	1
461	1	0	1	0	0	0	0	0	1	1	0	0	0	0	0	0	1	0	2	2	0	0	0	0	0	0	0	1	2	1	0	1	1	0	0	2	2	0	0	0	0	0	0	0	0	0	0	1	1
462	0	1	1	0	0	0	0	0	2	2	0	1	1	0	0	0	2	1	1	1	0	0	0	0	1	1	2	2	1	1	1	2	2	0	0	0	1	0	0	1	1	0	0	2	1	2	0	2	0
463	0	0	2	0	0	0	2	0	0	0	0	0	0	0	0	0	2	2	1	1	1	0	0	0	1	1	2	2	2	2	0	1	1	0	0	1	1	0	0	1	1	1	1	2	0	1	0	2	0
464	1	0	1	2	0	0	0	0	1	1	0	0	0	0	0	0	1	2	0	0	1	1	0	0	0	0	2	2	2	2	1	1	1	1	1	2	1	0	0	1	1	1	2	2	1	0	0	1	0
465	1	0	2	0	0	0	1	1	1	2	0	1	1	0	0	0	1	2	0	0	0	0	0	0	0	0	2	2	2	2	1	1	1	1	1	1	1	0	0	2	2	0	0	1	0	1	0	0	1
466	0	0	0	0	0	0	0	0	2	2	0	1	2	1	1	1	2	1	1	1	1	0	0	0	0	0	2	2	2	2	0	1	1	1	1	2	0	0	0	2	2	0	0	1	0	1	1	1	0
467	1	0	1	0	0	0	2	1	0	1	0	0	0	0	0	0	0	1	1	1	1	0	0	0	0	0	2	2	2	2	0	2	2	2	0	1	1	0	0	0	0	0	0	2	0	1	0	2	0
468	1	0	1	0	0	0	2	1	0	1	0	0	1	0	0	0	1	0	2	1	1	0	0	0	0	0	0	2	0	0	2	1	0	0	0	1	1	0	0	2	1	0	0	1	0	1	1	1	1
469	1	1	0	0	0	0	2	1	0	1	1	0	0	0	0	0	2	2	0	0	1	1	1	1	1	1	2	2	2	2	0	1	1	0	0	2	1	1	1	1	1	0	0	1	0	0	0	1	0
470	0	0	0	0	1	1	2	0	0	0	2	0	0	0	0	0	1	1	1	1	1	0	0	0	0	0	1	1	1	1	2	1	1	1	0	1	1	1	0	1	0	0	1	2	0	0	0	1	0
471	1	0	1	1	0	0	2	0	1	1	0	1	2	0	0	0	2	2	1	1	1	0	0	0	1	1	0	2	1	0	1	0	1	0	0	2	2	1	0	0	0	0	1	2	0	0	0	0	1
472	0	0	2	0	0	0	1	0	1	1	0	1	2	0	0	0	1	0	2	2	0	0	0	0	1	1	0	1	1	1	1	2	2	1	2	2	1	0	0	2	2	0	1	1	1	0	0	0	0
473	1	0	2	0	1	1	1	0	1	1	0	1	1	0	0	0	1	0	1	1	1	0	1	0	0	0	2	2	2	2	0	1	1	0	0	0	1	1	1	1	1	0	0	1	0	1	1	1	0
474	0	0	1	0	1	1	0	0	2	2	0	0	0	0	0	0	0	0	2	1	1	0	0	0	1	1	2	2	2	2	0	2	2	0	0	1	0	0	0	2	2	1	1	2	1	0	0	2	0
475	0	1	2	0	0	0	2	0	2	2	0	0	0	0	0	0	2	1	1	2	0	0	1	0	1	1	1	2	1	1	2	1	2	0	0	2	1	0	0	2	2	0	0	1	0	0	0	2	0
476	0	0	0	0	0	0	0	0	1	1	0	0	0	0	0	0	2	0	2	2	0	0	0	0	0	0	1	1	1	1	2	1	0	0	1	2	1	1	0	1	1	0	0	2	1	2	0	1	0
477	0	0	2	0	0	0	0	0	2	2	0	0	1	0	0	0	0	0	2	2	0	0	0	0	0	0	1	1	2	0	1	0	0	1	0	2	0	0	0	2	2	0	0	0	0	0	0	2	0
478	0	1	1	0	1	1	2	0	0	0	2	1	1	0	0	0	2	1	1	1	0	0	1	1	1	1	2	2	2	2	0	0	1	0	0	2	1	0	0	2	1	0	1	1	1	1	0	2	0
479	0	0	1	0	0	0	1	0	0	0	0	2	2	0	0	0	1	2	0	1	1	0	0	0	0	0	1	2	2	1	2	2	2	1	1	1	1	0	0	0	0	0	1	2	1	0	0	1	0
480	0	0	1	0	1	1	2	0	1	1	0	0	0	0	0	0	0	2	0	0	0	0	0	0	0	0	2	2	2	2	0	2	2	1	0	2	1	0	0	1	1	0	2	2	1	1	0	1	0
481	1	0	1	0	0	0	0	0	1	1	0	0	0	0	0	0	0	2	0	0	0	0	0	0	1	1	2	2	2	2	1	2	2	1	0	2	2	0	0	1	0	0	0	1	0	1	0	2	0
482	0	0	1	0	0	0	0	0	0	0	1	0	0	0	0	0	1	1	1	1	0	0	0	0	0	0	0	1	2	0	1	1	2	0	0	2	0	0	0	1	1	0	0	1	0	0	0	1	0
483	1	0	2	0	0	0	2	1	0	1	1	0	0	0	0	0	1	0	1	1	1	0	1	0	0	0	2	2	2	2	1	2	2	0	0	2	1	0	0	1	1	0	0	1	0	0	0	1	0
484	0	0	2	0	1	1	1	1	1	2	0	0	2	1	1	1	1	0	2	1	1	0	0	0	0	0	2	2	2	2	0	1	1	1	1	2	2	0	0	0	0	0	0	1	0	1	0	1	0
485	1	0	1	0	0	0	1	0	1	1	2	1	1	0	0	0	2	2	0	0	1	0	0	0	0	0	2	2	1	0	2	1	2	0	0	1	2	0	0	0	0	0	0	1	0	1	0	0	1
486	1	0	0	1	0	0	1	0	0	0	0	1	1	0	0	0	2	1	1	2	0	0	0	0	0	0	0	1	1	1	1	2	2	0	0	1	2	0	0	0	0	0	0	2	0	0	0	1	0
487	0	0	1	1	1	1	2	1	0	1	1	0	1	0	0	0	2	0	2	2	0	0	0	0	0	0	1	1	2	1	0	0	0	1	1	2	1	0	0	2	2	0	0	2	0	0	0	1	1
488	1	0	1	0	0	1	1	0	1	1	0	0	2	1	1	1	2	2	0	0	1	1	1	0	0	0	2	2	2	1	1	1	1	1	2	2	2	1	0	0	0	0	0	2	0	0	0	1	0
489	1	0	1	1	0	0	2	0	0	0	2	0	0	0	0	0	2	0	2	2	0	0	0	0	0	0	1	2	2	1	2	1	1	0	1	1	1	0	0	1	1	0	1	1	1	1	1	1	0
490	1	0	1	0	0	0	2	1	0	1	1	1	2	0	0	1	1	1	1	1	1	0	0	0	0	0	2	2	2	2	0	1	1	1	0	1	2	0	1	1	0	0	0	2	0	1	0	2	0
491	1	0	2	0	1	1	0	0	1	1	0	0	1	0	0	0	1	0	1	1	0	0	0	0	0	0	2	2	2	2	1	1	2	0	0	2	2	0	0	1	1	1	1	2	1	0	0	1	0
492	1	0	2	1	0	0	2	0	0	0	0	1	2	0	0	0	1	1	1	1	0	0	1	0	0	0	1	2	2	1	2	1	1	0	0	2	1	0	0	2	2	0	0	2	0	2	0	2	0
493	1	0	0	1	0	0	1	0	1	1	1	0	0	0	0	0	1	2	0	0	0	0	0	0	0	0	1	2	2	1	0	2	2	0	0	1	1	0	0	2	2	0	0	1	0	1	0	2	0
494	0	0	2	0	0	0	0	0	2	2	0	0	1	0	0	0	2	1	1	1	0	1	0	0	0	0	2	2	2	2	1	1	1	1	1	2	2	0	0	0	0	0	0	2	1	1	0	2	0
495	0	0	1	0	0	0	1	0	1	1	0	0	0	0	0	0	1	1	1	0	1	0	0	0	0	0	1	2	2	2	0	0	1	0	0	2	2	1	1	1	1	0	0	1	0	0	0	0	0
496	0	0	2	1	1	1	1	0	1	1	0	1	2	0	0	0	1	0	2	2	0	0	1	0	0	0	2	2	2	2	1	1	1	0	0	1	2	1	1	1	1	0	0	2	0	1	0	1	0
497	1	1	2	0	1	1	2	1	0	1	0	0	0	0	0	0	1	0	2	2	0	0	0	0	1	1	2	2	2	2	0	1	1	0	0	2	1	0	0	2	2	0	0	2	0	2	0	2	0
498	0	0	1	1	0	0	1	0	1	1	0	1	1	0	0	0	1	0	2	1	1	0	0	0	0	0	2	2	2	2	1	1	1	1	0	1	2	0	0	0	0	0	0	1	0	0	0	1	1
499	0	0	1	1	0	1	1	0	1	1	0	0	0	0	0	0	1	1	1	1	0	0	0	0	0	0	2	2	2	2	0	0	0	0	0	2	0	0	0	2	2	0	1	2	0	1	0	1	1
500	0	0	2	0	0	0	0	0	1	1	0	0	1	0	0	0	1	1	1	1	1	0	0	0	0	0	1	2	1	1	1	1	1	2	0	2	2	0	0	0	0	2	2	2	0	0	0	2	0
501	1	0	0	0	0	0	2	0	0	0	2	0	1	0	0	0	2	0	2	2	0	0	1	0	0	0	0	2	1	1	1	1	1	1	0	1	0	0	0	1	1	0	2	2	1	1	0	1	1
502	1	0	2	1	0	0	1	0	1	1	0	1	1	0	0	0	2	0	1	1	0	1	0	0	0	0	2	2	2	2	1	0	0	0	0	2	1	0	0	2	2	0	1	1	1	2	0	0	1
503	0	1	2	0	0	0	2	0	0	0	0	0	1	0	0	0	2	0	2	2	0	0	1	0	1	1	1	2	2	2	0	2	2	0	0	0	2	0	0	0	0	1	1	2	1	0	0	1	0
504	0	0	0	1	0	0	2	0	0	0	2	0	1	0	0	0	1	1	1	1	1	0	1	0	0	0	2	2	2	1	2	2	2	0	0	1	1	1	0	0	0	0	0	0	0	1	0	2	0
505	0	0	2	0	0	0	1	0	1	1	1	0	0	0	0	0	0	0	2	2	1	0	0	0	1	1	2	2	2	1	2	1	2	2	1	1	1	1	0	0	0	0	0	2	0	2	0	1	0
506	0	1	1	0	0	0	2	1	0	1	1	1	1	0	0	0	1	1	1	1	0	1	1	1	0	1	1	2	2	1	1	2	2	0	1	2	2	0	0	1	1	1	1	2	1	0	0	1	0
507	0	1	2	1	0	0	1	0	0	0	0	0	0	0	0	0	1	1	1	0	1	0	0	0	0	0	1	2	1	1	2	2	2	0	0	2	2	0	0	1	1	1	2	2	1	0	0	2	0
508	1	0	0	0	0	0	1	1	1	2	0	0	1	0	0	0	1	2	1	1	0	0	1	0	0	0	1	1	2	1	0	1	1	0	0	1	2	0	0	1	1	0	2	2	0	1	0	1	0
509	1	0	1	1	0	0	1	0	1	1	1	0	1	0	0	0	2	1	2	1	1	0	0	0	0	0	2	1	2	1	0	1	2	2	2	2	0	0	0	2	2	0	0	0	0	0	0	1	1
510	1	0	1	1	1	1	2	0	1	1	0	0	0	0	0	0	1	2	0	0	1	0	1	1	1	1	2	2	2	2	0	1	1	1	1	2	2	0	0	1	1	1	2	2	0	1	0	0	2
511	0	0	0	0	0	0	2	1	0	1	1	1	2	0	0	1	2	1	2	1	1	0	0	0	0	0	2	2	2	2	0	1	1	0	0	2	1	0	0	0	0	0	0	1	0	0	0	2	0
512	0	0	1	1	0	0	1	1	0	1	0	0	2	1	1	1	1	1	1	1	1	0	1	0	0	0	2	2	2	1	2	2	2	0	0	2	2	1	1	0	0	0	1	1	1	0	0	1	1
513	1	0	1	0	1	1	1	1	1	2	0	1	1	1	1	1	2	2	0	0	2	0	0	0	0	0	2	2	2	2	1	2	2	0	1	1	1	0	0	2	2	0	0	0	0	1	0	2	0
514	1	0	2	1	0	0	1	0	0	0	0	0	0	0	0	0	0	0	2	2	1	1	0	0	0	0	2	2	2	2	1	2	2	0	0	0	0	0	0	2	2	2	2	2	0	0	0	2	0
515	0	0	1	0	0	0	1	0	1	1	0	0	0	0	0	0	2	0	2	2	0	0	1	1	1	1	1	1	2	1	0	1	1	0	0	2	1	0	0	2	2	0	1	1	1	1	1	2	0
516	1	0	2	0	0	0	2	0	0	0	2	0	0	0	0	0	2	1	1	1	1	0	0	0	0	0	1	2	2	1	1	0	0	0	0	2	0	0	0	1	1	0	0	1	0	0	0	2	0
517	1	0	1	1	0	0	1	0	1	1	0	1	1	0	0	0	2	0	2	2	0	0	0	0	0	0	1	2	2	1	1	0	0	0	0	1	2	0	0	1	0	0	0	1	0	0	0	1	1
518	1	0	0	0	0	0	1	0	0	0	2	0	0	0	0	0	1	1	1	2	0	0	1	1	1	1	1	2	1	1	1	1	2	2	2	2	2	0	0	1	1	2	2	2	0	0	0	1	1
519	0	0	0	0	0	0	1	0	1	1	1	0	0	0	0	0	0	0	2	2	0	0	0	0	0	0	2	2	2	1	1	0	2	1	1	2	1	0	0	1	1	0	0	0	1	1	0	1	0
520	0	0	1	0	0	0	2	0	0	0	0	0	1	0	0	0	1	0	2	1	1	0	0	0	0	0	2	2	2	1	2	0	0	0	0	2	1	1	1	1	1	2	2	2	0	0	0	2	0
521	0	0	0	0	0	0	1	0	1	1	1	0	0	0	0	0	0	0	1	1	1	0	1	1	1	1	2	2	1	1	1	2	2	2	0	2	1	0	0	2	2	0	0	0	0	0	0	1	0
522	1	0	0	0	0	0	2	0	0	0	0	0	1	0	0	0	2	1	2	2	1	0	0	0	0	0	1	2	1	1	1	2	2	0	0	1	1	0	0	1	1	0	1	2	1	2	0	2	0
523	1	0	2	0	0	0	2	0	0	0	1	0	0	0	0	0	2	0	1	1	0	0	0	0	0	0	1	2	2	1	1	1	1	0	0	2	0	0	0	2	2	0	1	2	0	1	0	2	0
524	0	0	1	0	0	0	1	1	1	2	0	1	2	0	0	0	1	1	1	1	1	0	1	1	1	1	2	2	2	2	1	0	2	0	0	2	0	0	0	1	1	0	0	1	0	0	0	2	0
525	1	0	2	0	0	0	2	1	0	1	0	0	0	0	0	0	1	0	1	2	0	0	0	0	0	0	1	2	2	1	2	1	2	0	0	2	1	0	0	0	0	0	1	2	1	0	0	2	0
526	1	0	0	0	0	0	1	0	0	0	1	1	2	0	0	0	1	1	1	1	0	0	0	0	1	1	2	2	2	2	0	1	1	0	1	2	0	0	0	0	0	0	0	1	0	1	0	2	0
527	1	0	2	1	0	0	0	0	2	2	0	0	0	0	0	0	2	0	2	2	0	0	0	0	0	0	2	1	2	1	0	2	2	1	1	2	0	0	0	1	1	0	0	0	0	0	0	1	0
528	0	0	1	1	0	0	2	0	0	0	1	0	0	0	0	0	2	1	2	2	0	0	0	0	0	0	1	2	2	1	0	0	0	0	0	2	2	0	0	0	0	0	0	0	0	0	1	0	0
529	1	0	1	1	0	1	0	0	0	0	0	0	1	0	0	0	1	1	1	1	1	0	0	0	0	0	1	2	2	1	2	1	1	0	0	1	1	0	0	1	1	0	0	0	1	1	0	1	1
530	1	0	1	1	1	1	0	0	1	1	0	1	1	0	0	0	0	1	0	0	1	0	0	0	0	0	0	0	2	1	0	0	1	2	1	2	2	0	0	1	1	0	0	1	1	1	0	0	0
531	0	0	2	1	0	0	0	0	1	1	0	1	2	0	0	0	1	2	0	0	1	0	1	0	0	0	2	2	2	2	1	0	0	0	1	2	0	0	0	2	2	0	0	2	0	1	1	1	0
532	1	1	2	0	1	1	0	0	2	2	0	0	0	0	0	0	0	1	1	1	0	0	0	0	0	0	1	1	1	1	1	1	0	0	0	1	1	0	0	2	2	0	0	2	0	1	0	1	1
533	1	0	2	0	0	1	1	0	0	0	1	0	1	1	1	1	0	1	1	1	0	0	0	0	1	1	1	2	2	1	1	0	2	1	1	2	0	0	0	2	2	1	1	2	0	0	0	0	0
534	1	0	0	0	0	0	2	0	0	0	0	0	0	0	0	0	1	1	1	1	1	0	0	0	0	0	2	2	2	1	1	1	1	0	0	2	1	0	0	2	2	0	0	1	0	0	0	2	0
535	0	0	1	1	0	0	2	0	0	0	0	0	1	0	0	0	0	1	0	0	0	0	0	0	0	0	2	2	2	2	0	1	1	1	0	1	1	0	0	2	2	0	0	2	0	2	0	2	0
536	1	0	2	1	0	0	1	1	1	2	0	2	2	0	0	0	2	0	2	2	0	0	0	0	0	0	2	2	2	1	1	2	2	1	1	2	2	0	1	2	0	0	0	2	0	1	0	1	0
537	1	0	1	0	0	0	1	0	1	1	1	0	2	0	0	1	1	0	2	1	1	0	0	0	0	0	1	2	2	2	0	1	0	0	0	1	2	0	0	0	0	0	0	1	0	0	0	1	1
538	1	1	2	0	0	0	1	0	1	1	0	0	2	0	0	1	2	1	2	1	1	0	0	0	0	0	1	0	2	0	0	0	0	0	0	1	0	0	0	2	2	0	0	0	0	0	1	1	0
539	0	0	0	1	0	0	2	0	1	1	0	0	0	0	0	0	0	2	1	1	0	0	1	0	0	0	1	1	2	2	0	2	2	0	0	0	2	1	1	0	0	2	2	2	0	0	1	0	0
540	0	0	1	0	0	0	0	0	1	1	1	0	1	0	0	0	1	2	0	0	1	0	0	0	1	1	1	1	2	1	0	1	2	1	0	2	2	0	0	2	2	0	0	2	1	1	0	2	0
541	0	0	2	0	1	1	0	0	1	1	0	1	2	1	1	1	1	1	1	1	0	0	1	1	1	1	2	2	2	1	2	1	1	2	1	2	1	0	0	0	0	0	0	1	1	1	0	2	0
542	1	0	2	0	1	1	1	0	0	0	2	1	1	0	0	0	1	1	1	1	0	1	0	0	0	0	1	2	1	1	2	2	2	0	0	1	0	0	0	2	2	1	1	2	0	0	0	1	0
543	0	0	1	1	0	0	0	0	1	1	1	0	0	0	0	0	1	2	0	0	0	0	0	0	1	1	1	1	1	1	1	0	0	0	1	2	1	1	1	0	0	0	1	2	1	0	0	2	0
544	0	0	0	0	0	0	1	0	0	0	1	1	1	0	0	0	2	0	2	2	0	0	2	1	1	1	1	0	2	0	0	1	1	0	0	1	1	0	0	1	1	0	0	2	0	1	0	2	0
545	1	0	0	0	0	0	0	0	1	1	0	0	1	0	0	0	0	0	2	2	0	0	0	0	1	1	2	2	2	2	0	0	0	0	1	2	2	0	0	0	0	0	1	2	1	0	0	0	2
546	1	0	1	1	0	0	1	0	1	1	1	0	0	0	0	0	1	2	0	1	1	0	1	0	0	0	2	2	2	1	2	1	0	0	1	2	1	0	0	1	1	0	1	2	1	1	0	1	1
547	1	0	2	0	0	0	2	1	0	1	1	1	1	0	0	0	0	0	2	2	0	0	0	0	0	0	2	2	2	2	1	1	1	0	0	2	1	0	0	0	0	0	1	1	1	0	0	0	0
548	1	0	2	0	0	0	0	0	2	2	0	1	2	0	0	0	2	2	0	1	1	0	0	0	0	0	1	2	1	1	2	0	0	0	0	1	1	0	0	1	1	1	1	2	2	1	0	0	0
549	1	0	1	1	0	0	0	0	1	1	0	0	0	0	0	0	2	2	1	1	1	0	0	0	1	1	2	2	2	2	0	0	1	1	0	2	2	0	0	0	0	0	0	1	1	2	0	2	0
550	1	0	1	0	0	0	1	0	0	0	0	0	1	0	0	0	2	0	2	2	0	0	0	0	0	0	1	2	2	1	0	1	2	2	1	2	2	0	0	2	1	0	0	2	0	1	1	1	0
551	0	0	2	0	1	1	2	0	0	0	1	0	0	0	0	0	2	2	1	1	1	0	0	0	0	0	2	2	2	2	2	2	2	0	0	0	2	0	0	1	1	0	0	1	0	1	0	1	0
552	0	0	2	1	0	0	2	0	0	0	0	0	1	0	0	0	1	0	1	2	0	0	0	0	0	0	1	1	2	1	0	1	1	2	1	2	1	0	0	1	1	0	1	1	0	1	0	1	0
553	1	1	1	1	0	0	2	1	0	1	0	0	1	0	0	0	1	0	1	1	1	0	0	0	0	0	2	2	2	1	2	1	1	0	0	1	2	0	0	0	0	1	2	2	1	0	1	0	0
554	1	0	1	1	0	0	0	0	2	2	0	2	2	0	0	0	2	0	2	2	1	1	0	0	0	0	1	1	1	1	0	2	2	0	0	1	0	0	0	2	2	0	0	0	0	0	0	0	2
555	0	0	1	1	0	0	0	0	2	2	0	0	0	0	0	0	1	1	1	1	1	1	0	0	0	0	1	2	2	1	0	2	2	0	0	1	0	0	0	1	1	0	0	1	0	0	0	2	0
556	0	0	2	1	0	0	2	0	0	0	0	0	0	0	0	0	1	1	1	1	0	0	1	0	0	0	1	2	2	2	1	0	0	0	0	1	2	0	0	1	1	0	1	1	1	0	0	0	0
557	0	0	1	0	0	1	0	0	1	1	0	0	1	0	0	0	2	2	1	1	0	0	0	0	1	1	1	2	2	1	1	0	0	0	0	2	0	0	0	1	1	0	0	2	0	0	0	1	0
558	1	0	1	0	0	0	0	0	2	2	0	0	1	0	0	0	2	0	1	1	0	0	0	0	1	1	2	2	2	2	1	0	0	0	1	2	2	0	0	0	0	0	0	2	0	1	0	1	0
559	1	0	1	1	0	0	2	0	0	0	1	0	1	0	0	0	1	0	2	1	0	0	0	0	0	0	1	1	2	0	1	1	1	0	0	1	1	0	0	0	0	0	0	1	0	0	0	1	0
560	0	0	1	0	0	0	1	0	1	1	1	0	1	0	0	0	1	0	2	2	0	0	0	0	0	0	1	2	1	1	2	1	1	1	0	1	0	0	0	2	2	1	1	2	0	1	0	1	0
561	1	0	2	1	0	0	1	0	0	0	0	0	0	0	0	0	2	0	2	2	0	0	0	0	0	0	2	2	2	1	0	2	2	0	0	1	1	0	0	1	1	0	0	0	0	0	0	2	0
562	0	0	1	0	1	1	1	0	1	1	0	0	0	0	0	0	1	2	0	0	1	0	0	0	0	0	2	2	2	2	0	2	2	1	0	2	2	0	0	1	1	0	0	1	0	1	0	2	0
563	0	0	1	0	1	1	1	0	1	1	0	0	1	0	0	0	2	1	2	1	1	0	0	0	1	1	2	2	2	2	1	0	2	1	1	2	0	0	0	1	1	0	0	1	0	1	0	2	0
564	1	0	1	0	1	1	1	0	0	0	1	0	1	0	0	0	0	1	2	2	0	0	0	0	0	0	2	2	2	1	2	0	2	1	0	2	2	0	0	1	1	2	2	2	0	1	0	1	0
565	1	0	0	1	0	0	0	0	2	2	0	1	1	0	0	0	1	0	2	1	1	0	0	0	0	0	2	2	2	2	1	0	0	0	0	2	1	0	0	2	1	0	0	1	0	1	0	2	0
566	0	0	2	0	0	0	2	0	1	1	0	0	2	0	0	1	0	2	0	0	0	0	0	0	1	1	2	2	2	2	0	2	2	0	0	0	0	0	0	1	1	2	2	2	0	0	0	2	0
567	0	1	1	0	1	1	2	0	2	2	0	1	1	0	0	0	2	0	1	2	0	0	0	0	0	0	2	2	2	2	1	1	1	1	2	2	1	0	0	1	1	0	1	2	1	0	1	0	0
568	0	0	2	0	0	0	1	1	0	1	0	0	1	0	0	0	2	2	0	0	1	0	1	1	1	1	1	1	1	1	1	1	1	0	0	2	1	0	0	1	1	0	1	2	1	1	0	1	0
569	1	0	1	1	0	0	2	1	0	1	1	0	1	0	0	0	1	1	1	1	0	0	0	0	0	0	1	1	1	1	2	1	1	1	1	2	1	0	0	2	2	1	2	2	0	1	1	0	1
570	0	0	2	1	0	0	1	0	0	0	1	0	0	0	0	0	1	1	1	1	1	0	1	0	0	0	1	1	1	1	2	2	2	0	0	1	1	0	0	1	1	0	0	1	0	1	0	1	0
571	1	0	1	0	1	1	1	0	0	0	0	1	2	0	0	0	0	2	0	0	0	0	1	1	1	1	1	2	2	1	2	2	2	0	0	1	2	0	0	0	0	1	1	2	1	0	1	0	0
572	1	0	0	0	0	0	1	0	0	0	0	1	1	0	0	0	0	1	1	1	0	0	0	0	0	0	1	2	2	2	1	1	2	0	0	2	1	0	0	2	1	0	1	1	1	0	0	0	1
573	0	0	0	0	0	0	0	0	1	1	0	0	1	0	0	0	1	0	2	2	0	0	0	0	0	0	1	2	2	1	1	1	2	0	0	2	1	0	0	2	1	0	1	1	1	1	0	1	0
574	1	0	2	1	0	0	1	0	1	1	1	1	2	0	0	0	0	2	0	0	0	0	0	0	1	1	2	2	2	1	2	2	2	0	0	0	2	0	0	0	0	0	0	0	0	0	0	0	1
575	0	0	0	0	0	0	1	0	1	1	0	0	0	0	0	0	0	0	1	2	0	0	0	0	0	0	1	1	2	1	0	1	1	0	0	1	0	0	0	2	2	0	0	0	0	1	1	1	1
576	0	1	2	0	0	0	1	0	1	1	0	0	0	0	0	0	0	2	0	1	1	0	0	0	0	0	1	2	0	0	2	1	1	0	0	2	2	0	0	2	2	0	0	1	0	1	0	2	0
577	1	0	1	0	0	0	1	0	1	1	1	1	1	0	0	0	0	1	1	1	1	0	0	0	0	0	2	2	2	2	0	0	0	0	1	2	1	0	0	2	2	0	1	1	1	0	1	0	1
578	0	0	1	0	0	0	1	0	1	1	1	0	0	0	0	0	0	1	1	1	0	0	0	0	0	0	2	2	2	1	1	1	1	0	1	1	1	1	1	1	1	0	1	2	0	1	0	0	1
579	1	0	2	1	0	0	0	0	1	1	0	0	1	1	0	0	1	1	1	1	1	1	0	0	0	0	0	1	2	1	0	1	2	0	0	2	0	0	0	1	1	0	0	1	0	0	1	0	0
580	0	0	1	1	0	0	2	0	0	0	2	0	1	0	0	0	2	1	1	1	0	0	0	0	1	1	1	2	2	1	0	1	2	0	0	2	1	1	0	0	0	0	1	2	1	0	0	1	0
581	1	0	1	0	0	1	1	1	1	2	0	0	1	0	0	0	2	0	1	2	0	0	1	1	1	1	2	2	2	2	0	1	1	1	1	1	2	0	0	0	0	2	2	2	0	0	0	2	0
582	1	0	2	2	1	1	1	0	1	1	0	1	1	0	0	0	0	1	0	0	1	0	0	0	0	0	2	2	2	2	0	1	1	0	0	2	2	0	0	1	1	0	1	1	1	2	0	1	0
583	1	0	1	0	1	1	1	0	0	0	0	0	0	0	0	0	1	1	1	1	1	0	1	0	0	0	1	1	1	1	0	1	1	0	0	2	1	0	0	1	1	0	1	2	1	0	0	0	2
584	1	0	2	1	0	0	2	0	0	0	2	1	0	0	0	1	0	0	2	2	0	0	0	0	0	0	0	1	2	0	0	2	1	0	1	2	0	0	0	2	2	2	2	2	0	0	0	1	1
585	0	0	2	0	1	1	2	0	1	1	0	0	0	0	0	0	1	1	1	1	0	1	0	0	0	0	2	2	2	1	2	2	2	1	1	1	1	0	0	2	2	0	2	2	0	1	0	0	0
586	0	0	2	0	0	0	1	0	0	0	0	0	0	0	0	0	1	1	1	1	1	0	1	0	0	0	2	2	2	2	1	2	2	1	1	2	2	0	0	1	1	0	0	2	0	0	1	0	0
587	1	0	2	1	0	0	2	0	1	1	0	1	1	0	0	0	1	0	2	1	0	0	0	0	0	0	1	1	2	1	0	2	2	0	0	2	2	1	1	1	1	0	0	2	0	2	0	1	1
588	0	0	1	0	1	1	0	0	2	2	0	0	0	0	0	0	1	2	0	0	1	0	0	0	1	1	0	2	0	0	2	1	0	1	0	2	1	0	0	2	2	0	0	1	0	1	0	1	1
589	1	1	1	0	1	1	1	0	1	1	0	0	0	0	0	0	0	0	2	1	1	0	0	0	0	0	2	2	2	2	1	1	1	0	0	2	2	1	1	0	0	0	2	2	1	0	0	2	0
590	0	1	1	0	1	1	0	0	1	1	0	0	0	0	0	0	0	2	0	0	1	0	1	0	1	1	2	2	2	2	0	2	2	0	0	1	2	1	1	1	1	2	2	2	0	0	0	1	1
591	0	0	1	0	0	0	1	2	0	2	0	0	0	0	0	0	2	1	1	1	1	0	1	1	1	1	2	2	2	2	1	1	1	1	2	2	2	0	0	2	1	0	0	2	0	1	0	0	1
592	1	0	1	0	0	0	1	0	1	1	1	0	0	0	0	0	0	1	1	1	0	0	1	1	1	1	1	1	1	1	1	1	1	0	0	2	2	1	1	0	0	1	1	1	1	1	0	1	0
593	1	0	1	1	0	0	2	0	0	0	0	0	1	0	0	0	1	2	1	1	0	0	0	0	0	0	2	2	2	2	0	0	1	2	1	2	2	0	0	1	1	0	0	1	0	0	0	2	0
594	0	0	2	1	0	0	1	0	1	1	0	1	1	0	0	0	1	0	2	1	1	0	0	0	0	0	1	2	2	2	0	2	2	1	0	1	1	0	0	1	1	1	1	2	1	0	0	2	0
595	1	0	1	0	1	1	2	0	0	0	1	0	0	0	0	0	2	0	1	1	0	0	1	0	0	0	2	2	2	2	1	1	1	1	0	0	1	0	0	1	1	0	0	2	0	1	0	2	0
596	0	0	1	0	0	0	1	0	1	1	0	1	1	0	0	0	1	1	1	1	0	0	0	0	0	0	1	1	2	0	1	0	0	0	0	2	2	0	0	1	1	0	0	2	1	1	0	1	0
597	1	0	2	0	1	1	1	0	1	1	0	1	1	0	0	0	0	1	0	0	1	0	0	0	0	0	2	1	2	1	1	1	1	0	0	1	2	0	0	0	0	1	1	2	1	1	0	2	0
598	0	0	1	1	0	0	1	0	1	1	0	0	0	0	0	0	1	0	2	2	0	0	0	0	0	0	1	1	2	2	0	1	2	2	2	2	2	0	0	0	0	0	0	2	1	2	0	2	0
599	0	0	1	1	0	0	1	0	0	0	1	0	1	0	0	0	0	0	2	1	1	0	1	0	0	0	1	1	2	1	0	1	1	0	0	1	1	0	0	1	1	0	1	2	1	0	0	2	0
600	0	0	2	0	0	0	1	0	0	0	0	0	0	0	0	0	1	1	1	1	1	0	0	0	0	0	2	2	2	1	0	0	0	0	0	2	1	0	0	1	1	0	1	2	1	0	0	0	1
601	1	0	0	0	0	0	0	0	1	1	0	0	0	0	0	0	0	0	2	1	1	0	2	1	1	1	2	2	2	2	0	0	1	1	0	2	1	1	0	1	1	0	1	1	1	2	0	2	0
602	1	0	2	1	0	0	2	1	0	1	0	1	1	0	0	0	2	0	2	2	0	0	2	1	1	1	1	1	1	0	1	0	2	1	0	2	2	0	0	1	1	0	1	2	1	0	0	2	0
603	1	0	2	1	0	0	1	0	2	2	0	2	2	0	0	0	1	0	2	2	0	0	0	0	0	0	1	1	2	1	0	1	1	1	2	2	1	0	0	0	0	0	0	1	0	1	0	1	0
604	1	0	1	0	0	0	2	0	0	0	1	0	0	0	0	0	0	2	0	0	0	0	0	0	0	0	2	2	2	2	1	0	0	0	0	1	0	0	0	2	2	0	0	0	0	1	0	0	2
605	0	0	2	0	0	0	1	0	1	1	0	0	2	1	1	1	1	0	1	2	0	0	0	0	0	0	1	1	2	0	1	1	2	0	0	2	1	0	0	1	1	0	1	2	1	0	0	1	1
606	0	0	0	0	0	0	2	1	0	1	1	1	2	0	0	0	1	1	1	1	1	0	1	0	1	1	0	1	1	0	1	0	0	0	1	2	1	0	0	1	1	1	1	2	1	0	0	1	0
607	0	1	2	0	1	1	1	1	1	2	0	0	0	0	0	0	1	1	1	1	1	0	0	0	1	1	1	2	2	1	2	0	1	1	1	2	2	0	0	0	0	0	1	1	1	0	0	2	0
608	1	0	2	1	0	0	1	0	0	0	0	0	1	0	0	0	1	2	0	0	0	0	0	0	0	0	2	2	2	2	1	2	2	0	0	1	1	0	0	1	1	0	1	2	0	1	0	1	0
609	0	0	1	0	0	0	1	0	0	0	0	0	0	0	0	0	1	1	1	1	0	0	0	0	0	0	2	2	2	2	0	2	2	1	0	1	2	0	1	2	0	0	0	1	0	1	0	2	0
610	0	0	0	0	0	0	1	0	1	1	0	1	2	0	0	1	2	0	2	2	0	0	0	0	0	0	1	1	2	1	0	1	1	0	0	1	2	0	0	0	0	0	1	2	1	1	0	1	1
611	0	0	2	0	0	0	0	0	2	2	0	0	2	0	0	1	2	0	2	2	0	0	1	0	0	0	2	2	2	2	0	2	2	2	0	1	1	1	1	1	1	1	1	1	1	1	1	0	0
612	0	0	1	1	0	0	2	0	1	1	1	2	1	0	0	1	1	2	0	0	1	0	1	0	0	0	1	1	2	0	1	2	2	1	0	2	1	0	0	1	1	0	0	1	0	0	0	1	0
613	1	0	2	0	1	1	1	1	1	2	0	0	1	0	0	0	2	0	1	1	0	0	0	0	0	0	0	1	1	1	1	1	1	1	1	1	1	0	0	0	0	0	0	1	0	1	0	2	0
614	1	0	2	1	0	0	2	1	0	1	1	0	1	0	0	0	0	0	2	1	1	0	0	0	0	0	2	2	2	2	1	0	0	0	0	1	1	0	0	1	1	1	1	2	1	0	0	1	0
615	0	0	0	0	0	0	2	0	1	1	1	1	1	0	0	0	0	2	0	1	0	0	0	0	0	0	1	2	2	1	0	2	2	0	1	1	2	0	0	0	0	1	1	2	1	0	0	1	1
616	1	0	1	0	0	0	1	0	1	1	1	1	2	0	0	1	2	2	0	0	1	0	0	0	0	0	2	2	2	2	1	1	1	0	0	0	1	0	0	1	1	0	0	0	0	1	0	0	1
617	0	0	2	0	0	0	0	0	2	2	0	0	1	0	0	0	1	1	1	1	0	1	0	0	0	0	0	1	1	0	1	1	1	0	0	1	0	0	0	1	1	0	0	2	0	2	0	2	0
618	1	0	1	0	0	0	2	1	0	1	0	1	1	0	0	0	0	2	0	1	1	0	0	0	0	0	1	2	1	1	1	0	0	1	2	2	1	0	0	2	1	0	0	1	0	1	0	1	0
619	1	1	1	0	0	0	1	0	0	0	1	0	1	0	0	0	0	1	1	1	0	0	1	0	0	0	1	1	2	1	0	1	2	0	0	2	2	1	1	0	0	0	1	2	0	1	0	0	1
620	1	0	2	1	0	0	1	0	0	0	0	1	1	0	0	0	2	0	2	2	0	0	0	0	1	1	2	2	1	1	1	1	1	1	2	2	1	0	0	2	1	0	0	1	0	0	0	2	0
621	1	0	1	0	0	0	2	0	1	1	0	0	0	0	0	0	1	1	1	1	1	0	1	0	0	0	1	1	2	0	1	1	1	2	0	2	1	0	0	1	1	1	1	1	1	1	0	0	0
622	0	0	1	0	0	0	1	0	0	0	1	0	1	1	1	1	1	0	2	1	1	0	0	0	0	0	2	2	2	2	1	1	1	0	0	1	0	0	0	1	1	0	0	1	0	1	0	2	0
623	0	1	2	1	0	0	2	1	0	1	0	1	1	0	0	0	1	1	1	1	0	0	1	0	0	0	1	1	2	0	0	1	1	0	0	2	1	0	0	2	1	1	1	1	0	2	0	1	1
624	1	0	2	1	0	0	0	0	2	2	0	0	0	0	0	0	1	0	2	1	1	0	1	0	0	0	2	2	2	1	1	2	2	0	1	1	1	0	0	2	1	0	0	1	1	1	0	1	1
625	0	0	2	1	0	0	2	1	0	1	0	0	0	0	0	0	1	0	2	1	1	1	1	1	1	1	1	1	2	1	0	1	2	1	0	2	2	0	0	1	1	0	0	0	2	0	0	2	0
626	0	0	0	1	0	0	0	0	1	1	1	0	0	0	0	0	1	1	1	1	1	0	0	0	0	0	1	1	2	0	1	2	1	0	1	2	2	0	0	0	0	0	0	2	0	1	0	1	0
627	0	0	1	1	0	0	1	0	1	1	1	0	1	0	0	0	1	1	1	1	0	0	0	0	0	0	2	2	2	1	2	0	1	1	0	2	0	0	0	2	2	0	1	2	1	0	0	2	0
628	0	0	1	0	0	1	1	0	0	0	0	0	0	0	0	0	2	2	1	1	0	0	0	0	0	0	0	1	2	1	0	1	1	0	0	2	1	0	0	0	0	0	1	2	0	1	0	2	0
629	1	0	1	0	0	0	0	0	0	0	0	1	1	0	0	0	0	0	1	2	0	0	1	0	0	0	1	2	1	1	2	1	1	1	0	1	2	0	0	1	1	0	0	2	0	0	0	2	0
630	0	0	1	0	0	0	2	0	0	0	0	0	1	0	0	0	2	1	1	1	1	1	1	1	1	1	2	2	2	1	1	1	1	2	0	2	2	1	1	0	0	0	1	2	1	1	0	1	0
631	1	0	0	0	0	0	2	0	1	1	0	0	0	0	0	0	0	0	2	2	0	0	0	0	0	0	1	2	2	2	0	0	2	1	0	2	0	0	0	2	2	0	0	2	0	0	0	1	1
632	0	0	1	0	0	1	2	1	0	1	1	0	0	0	0	0	1	0	1	2	0	1	0	0	0	0	0	1	2	1	0	1	1	0	0	2	0	0	0	2	2	0	0	0	0	1	0	2	0
633	1	0	1	0	0	0	1	0	1	1	1	0	0	0	0	0	0	2	0	1	0	0	1	1	1	1	1	2	2	1	2	1	1	1	1	2	1	0	0	1	1	0	1	1	0	1	0	1	1
634	0	0	0	0	0	0	1	0	1	1	1	1	2	0	0	1	2	0	2	1	1	1	0	0	0	0	2	2	2	2	0	1	2	2	2	2	1	0	0	2	2	0	0	1	0	0	0	2	0
635	0	0	2	0	2	2	0	0	2	2	0	0	0	0	0	0	1	0	2	1	1	0	1	0	0	0	0	1	1	0	1	2	2	0	0	2	1	0	0	2	1	0	0	1	0	1	0	1	1
636	0	0	1	0	1	1	2	0	0	0	0	1	2	0	0	0	1	1	1	1	0	0	1	0	0	0	0	1	1	0	1	2	2	1	0	2	1	1	1	0	0	1	1	2	1	0	0	1	0
637	1	0	2	1	0	0	1	1	0	1	0	1	1	0	0	0	2	1	1	1	1	0	0	0	0	0	1	2	2	1	2	0	0	0	0	2	2	0	0	1	1	0	2	2	1	1	0	2	0
638	0	0	1	1	0	0	1	1	0	1	0	0	1	0	0	0	1	1	1	1	0	1	0	0	0	0	0	2	1	1	2	1	2	1	0	1	2	1	1	0	0	0	1	1	1	1	0	2	0
639	0	0	2	1	0	0	1	1	1	2	0	1	0	0	0	0	1	1	1	1	0	0	0	0	0	0	0	2	0	0	2	2	2	1	2	2	2	1	1	1	1	0	0	2	0	0	0	2	0
640	0	0	1	0	0	0	1	0	1	1	0	2	1	0	0	1	0	1	1	1	1	2	0	0	0	0	2	2	2	2	1	1	2	0	0	2	1	0	0	2	2	0	0	1	0	1	0	2	0
641	0	0	2	1	0	0	0	0	2	2	0	0	1	0	0	0	2	0	1	1	0	1	0	0	1	1	1	2	2	1	2	0	0	0	0	2	0	0	0	1	1	0	0	2	0	1	0	1	1
642	1	0	1	1	0	0	2	0	2	2	0	1	2	0	0	0	1	2	0	1	0	0	1	0	0	0	2	2	2	1	2	0	2	1	0	2	2	0	1	1	0	1	1	2	0	0	0	1	0
643	1	0	2	1	0	0	1	0	0	0	1	1	1	0	0	0	1	2	0	0	0	0	0	0	0	0	1	2	1	1	2	0	0	0	0	1	1	0	0	1	1	0	0	1	1	2	1	0	0
644	0	0	0	1	0	0	1	1	0	1	0	2	2	1	1	1	1	2	0	0	1	0	0	0	0	0	1	1	2	1	0	0	0	0	0	1	0	0	0	1	1	2	2	2	0	0	0	1	0
645	1	1	1	0	0	0	0	0	1	1	0	0	1	0	0	0	0	0	2	1	1	0	0	0	0	0	2	2	2	2	0	1	1	0	0	1	1	0	0	2	2	0	2	2	1	1	0	1	0
646	1	0	1	1	0	1	1	0	0	0	0	0	1	0	0	0	1	1	2	2	0	0	0	0	0	0	2	1	2	0	1	0	1	1	1	2	1	0	0	0	0	1	1	2	1	0	1	0	0
647	0	0	1	0	0	0	1	0	1	1	0	1	1	0	0	0	2	0	2	2	0	0	1	1	1	1	1	2	2	1	1	1	2	0	0	2	2	0	0	1	1	0	1	2	1	0	0	2	0
648	1	0	2	0	0	1	1	0	1	1	1	1	1	0	0	0	1	1	1	1	0	0	0	0	0	0	1	1	2	0	1	2	2	1	0	2	0	0	0	1	1	0	0	2	0	1	0	2	0
649	1	1	1	0	1	1	2	0	0	0	2	0	0	0	0	0	2	0	2	2	0	0	0	0	0	0	2	2	2	2	1	1	1	1	1	2	2	0	0	1	1	2	2	2	1	0	0	1	0
650	1	0	0	0	0	0	2	1	0	1	0	0	1	0	0	0	2	0	1	1	0	0	1	1	2	2	1	1	2	1	1	2	2	0	0	1	1	0	0	2	2	1	1	2	2	1	0	2	0
651	1	0	1	0	0	0	1	0	1	1	0	0	0	0	0	0	1	2	0	0	1	0	0	0	1	1	2	2	2	2	1	1	2	0	0	2	2	0	0	0	0	0	1	1	1	1	0	2	0
652	0	1	2	1	0	0	1	0	0	0	0	0	1	0	0	0	1	1	1	1	0	0	0	0	0	0	1	2	2	1	2	0	0	0	0	2	2	0	1	2	1	0	1	1	1	0	1	1	0
653	0	0	2	1	0	0	2	1	0	1	0	0	0	0	0	0	0	0	2	2	0	0	0	0	0	0	2	2	2	2	0	2	2	0	1	2	1	0	0	2	2	0	0	0	0	0	1	1	0
654	1	0	2	0	0	0	2	0	0	0	1	1	2	0	0	0	0	0	1	2	0	1	0	0	0	0	2	2	2	2	1	1	2	2	2	2	1	0	0	2	2	0	0	1	0	1	0	2	0
655	0	0	1	0	0	0	1	0	0	0	1	1	1	0	0	0	2	0	2	2	0	0	0	0	0	0	2	2	2	2	2	0	0	0	0	2	1	0	0	1	1	1	1	2	2	1	0	0	1
656	0	0	2	1	0	0	2	0	0	0	0	0	2	0	0	0	2	0	2	2	0	0	0	0	0	0	2	2	2	2	0	1	2	0	1	2	1	0	0	1	1	0	1	2	1	0	1	0	0
657	1	1	2	0	0	0	0	0	0	0	0	0	0	0	0	0	0	2	0	1	0	0	0	0	0	0	0	2	2	0	1	2	2	0	0	1	2	0	0	0	0	0	0	1	0	0	0	1	0
658	1	0	1	1	0	0	2	0	1	1	1	1	1	0	0	0	0	1	1	0	1	0	0	0	0	0	1	2	1	1	1	1	1	0	0	2	1	0	0	2	1	1	1	1	0	2	0	2	0
659	0	0	1	1	0	0	1	1	0	1	0	0	2	0	0	0	1	2	1	1	0	0	0	0	0	0	2	2	2	2	1	2	2	0	0	1	0	0	0	2	1	0	1	2	0	0	0	2	0
660	1	0	2	1	0	0	0	0	2	2	0	0	1	0	0	0	0	2	0	1	0	0	0	0	0	0	2	2	2	2	0	2	2	1	0	1	1	0	0	1	1	0	1	2	1	0	0	0	0
661	0	0	0	1	0	0	2	1	0	1	0	0	2	0	0	1	0	1	2	1	1	0	0	0	0	0	2	2	2	2	0	1	0	0	1	2	2	0	1	2	0	0	1	2	1	0	0	2	0
662	0	0	1	1	0	0	1	0	0	0	1	0	0	0	0	0	1	1	1	0	0	0	0	0	0	0	2	2	2	2	0	0	0	0	0	2	2	0	0	0	0	0	0	1	0	1	0	2	0
663	1	0	0	0	0	0	2	1	0	1	0	0	0	0	0	0	2	2	1	1	1	0	0	0	0	0	1	1	2	1	0	1	1	1	0	0	2	0	0	0	0	0	0	0	2	0	0	2	0
664	1	1	1	1	0	0	2	0	0	0	2	1	1	0	0	0	2	0	2	2	0	0	1	0	0	0	1	1	2	1	0	1	1	0	0	2	2	0	0	0	0	0	0	2	0	0	0	2	0
665	1	0	0	1	0	0	1	0	1	1	0	0	1	0	0	0	1	2	0	0	2	0	1	1	2	2	1	1	2	1	0	1	1	0	0	1	2	0	0	0	0	0	1	2	1	0	1	0	1
666	0	0	2	0	0	0	2	0	0	0	1	0	0	0	0	0	0	2	0	1	0	0	0	0	0	0	2	2	2	2	0	0	0	0	0	1	2	0	0	0	0	0	0	0	0	1	0	1	0
667	0	1	2	1	0	0	2	1	0	1	0	0	0	0	0	0	1	0	1	2	0	0	0	0	0	0	1	1	2	1	0	0	0	0	0	2	2	0	0	0	0	1	2	2	1	0	0	2	0
668	1	0	1	1	1	1	1	1	0	1	0	0	0	0	0	0	2	0	2	2	0	0	0	0	0	0	1	1	1	0	1	2	2	0	0	2	2	0	0	1	1	0	0	0	0	0	0	1	0
669	1	0	2	0	0	0	2	1	0	1	1	0	0	0	0	0	2	0	2	2	0	0	0	0	0	0	2	2	2	2	0	1	2	2	1	2	1	1	0	1	0	0	1	1	1	0	0	1	0
670	0	0	2	0	0	0	1	0	1	1	0	0	0	0	0	0	0	1	1	1	1	0	0	0	0	0	2	2	2	2	0	2	2	1	0	1	1	1	1	1	1	2	2	2	0	0	0	2	0
671	1	0	1	1	0	0	1	0	1	1	1	2	2	1	1	1	2	2	0	0	2	0	0	0	0	0	2	2	2	2	1	1	1	0	0	2	2	0	0	0	0	0	0	1	0	0	0	1	0
672	0	0	1	0	1	1	2	0	0	0	0	0	0	0	0	0	1	0	2	2	0	0	0	0	0	0	2	2	2	1	1	1	2	0	0	2	2	0	0	1	1	0	0	1	0	0	0	2	0
673	1	0	1	0	0	0	2	1	0	1	0	0	0	0	0	0	2	1	1	1	1	0	0	0	0	0	1	1	2	1	0	2	2	0	0	1	2	1	1	0	0	0	0	0	0	0	0	2	0
674	0	0	1	0	1	1	1	0	1	1	1	0	0	0	0	0	0	0	2	2	0	0	0	0	0	0	2	2	2	2	0	0	1	2	1	2	1	1	1	1	1	0	0	1	0	0	0	0	1
675	0	0	1	0	0	0	1	0	1	1	1	1	2	0	0	1	1	0	1	1	1	0	1	0	0	0	1	2	2	1	0	2	2	1	1	2	0	0	0	1	1	0	1	2	0	0	1	0	1
676	1	0	1	0	1	1	1	0	2	2	0	0	1	0	0	0	1	0	1	1	1	0	0	0	0	0	1	1	2	0	1	1	1	0	1	1	2	1	1	1	1	0	1	2	1	1	0	2	0
677	0	0	1	0	0	0	1	0	0	0	0	1	0	0	0	1	0	0	1	1	1	0	0	0	0	0	2	2	2	1	2	2	2	0	0	1	0	0	0	1	1	0	0	2	0	1	0	2	0
678	1	0	2	1	0	0	2	0	0	0	1	0	1	0	0	0	1	0	2	2	0	1	0	0	1	1	1	1	2	1	0	1	1	0	0	1	1	1	1	0	0	0	0	0	2	2	0	0	1
679	1	0	1	0	0	0	2	0	0	0	1	1	1	0	0	0	1	0	2	1	1	0	1	1	1	2	2	2	2	2	0	0	1	1	1	2	1	0	0	2	2	0	1	2	1	1	0	1	0
680	1	0	1	1	0	0	2	1	0	1	0	0	0	0	0	0	1	2	0	0	1	0	0	0	0	0	2	2	2	2	0	2	2	0	0	0	2	1	1	1	1	0	0	1	0	0	0	1	1
681	0	1	1	1	0	0	1	0	0	0	0	1	1	0	0	0	2	1	1	1	1	0	0	0	0	0	1	2	1	1	1	1	2	0	0	2	0	0	0	2	2	1	1	2	0	1	0	0	0
682	1	0	0	0	0	0	0	0	2	2	0	0	0	0	0	0	2	0	1	1	0	0	0	0	0	0	1	1	2	1	1	2	2	0	0	1	1	1	1	1	1	0	0	1	1	1	0	2	0
683	1	0	1	1	1	1	0	0	2	2	0	1	2	0	0	0	2	0	1	1	0	0	0	0	0	0	1	2	2	1	0	1	1	0	0	2	2	1	1	1	1	1	1	2	0	0	0	1	1
684	0	1	1	0	1	1	2	1	0	1	0	1	2	0	0	1	0	2	0	1	1	0	0	0	0	0	2	2	2	1	1	1	1	0	0	2	1	1	1	1	1	0	1	1	1	1	0	1	0
685	0	0	1	0	0	0	0	0	1	1	0	1	2	0	0	0	1	1	1	2	0	0	0	0	0	0	1	1	2	1	1	1	1	1	0	1	2	0	0	1	1	0	1	2	1	2	0	1	0
686	0	0	0	0	0	0	1	1	1	2	0	2	2	0	0	0	2	1	1	1	0	0	0	0	0	0	1	1	1	1	0	1	2	0	0	2	2	0	0	1	1	0	1	2	0	0	0	2	0
687	1	0	1	1	0	0	1	0	0	0	0	0	1	0	0	0	1	1	1	1	0	0	0	0	0	0	2	2	2	2	1	1	1	0	0	1	0	0	0	1	1	0	1	2	0	0	0	2	0
688	1	0	1	1	0	0	1	0	1	1	0	0	0	0	0	0	0	1	1	1	0	0	0	0	0	0	0	1	2	0	0	1	1	2	1	1	1	1	1	1	1	0	1	2	0	1	0	1	0
689	1	0	0	0	0	0	1	0	1	1	0	0	0	0	0	0	1	1	1	2	0	0	1	0	0	0	0	2	0	0	2	1	1	0	0	2	2	0	1	1	0	2	2	2	0	0	0	2	0
690	0	0	0	1	0	0	1	0	1	1	0	1	1	0	0	0	1	1	1	1	1	1	0	0	0	0	2	2	2	1	1	0	0	0	1	2	2	0	1	1	0	0	1	1	1	1	0	1	0
691	1	0	2	0	0	0	1	0	1	1	0	0	2	1	1	1	1	0	2	1	1	0	0	0	1	1	2	2	2	1	1	0	0	0	0	1	0	0	0	1	1	0	0	2	0	0	2	0	0
692	0	0	2	1	0	0	1	0	0	0	0	1	1	0	0	0	2	1	1	1	1	0	0	0	0	0	2	2	2	1	1	1	1	1	1	2	0	0	0	1	1	0	0	2	0	1	0	0	1
693	0	0	0	0	0	0	1	0	1	1	1	0	0	0	0	0	0	2	0	0	0	0	1	0	0	0	0	1	2	1	0	0	0	0	1	2	2	1	1	1	1	0	0	1	0	0	0	2	0
694	1	0	1	1	0	0	2	0	0	0	1	0	0	0	0	0	2	1	1	1	1	1	0	0	0	0	1	2	2	1	1	0	0	0	0	2	0	0	0	2	2	0	0	0	0	0	0	2	0
695	1	0	2	0	1	1	1	0	1	1	0	0	1	0	0	0	1	2	0	0	0	0	0	0	1	1	2	2	2	2	0	0	1	1	0	2	1	0	0	1	1	0	0	2	0	1	0	0	1
696	0	0	2	1	0	0	1	0	1	1	0	0	1	0	0	0	2	1	1	2	0	0	1	0	0	0	1	1	1	1	0	2	2	1	0	1	2	0	0	0	0	0	0	1	0	1	1	0	0
697	1	0	2	1	1	1	0	0	2	2	0	0	1	0	0	0	2	0	2	2	0	0	0	0	0	0	2	2	2	2	0	0	0	0	0	1	1	0	0	1	1	0	1	1	1	0	1	0	0
698	1	0	0	0	0	0	1	0	0	0	0	2	2	0	0	0	0	1	0	0	0	0	1	0	1	1	2	2	2	2	0	0	1	1	0	2	2	0	0	1	1	1	1	2	1	0	0	1	0
699	1	0	2	1	0	0	1	0	1	1	1	0	0	0	0	0	1	1	1	1	1	0	1	0	0	0	1	1	2	0	0	1	1	2	1	1	0	0	0	1	1	0	0	0	0	0	0	2	0
700	0	0	1	0	0	0	1	0	0	0	0	1	2	0	0	0	2	1	1	1	0	0	1	0	0	0	2	2	2	1	1	0	0	1	0	2	1	0	0	1	1	0	0	0	0	0	0	2	0
701	1	0	2	1	0	0	2	1	0	1	0	0	1	0	0	1	1	2	0	0	1	0	0	0	0	0	2	2	2	1	1	2	2	0	0	1	2	0	0	1	1	0	1	2	1	1	1	1	0
702	1	0	2	0	1	1	1	0	0	0	1	1	1	0	0	0	0	1	1	1	0	0	1	0	0	0	1	2	1	1	2	0	0	0	0	2	1	0	0	1	1	1	2	2	1	0	0	1	0
703	1	0	1	0	1	2	1	0	1	1	1	1	2	0	0	0	1	0	2	2	0	0	0	0	1	1	2	2	2	1	1	2	2	1	1	2	2	0	0	2	2	0	1	2	1	0	0	2	0
704	0	0	1	0	0	0	2	0	1	1	1	0	0	0	0	0	1	1	1	1	0	0	1	1	1	1	2	2	2	2	0	1	1	0	0	1	1	0	0	1	1	1	1	1	0	2	0	2	0
705	0	0	0	0	1	1	2	1	0	1	0	0	0	0	0	0	2	0	2	2	0	0	0	0	0	0	2	2	2	2	0	0	0	0	0	2	1	0	0	1	1	0	0	2	0	2	0	2	0
706	1	0	1	0	1	1	1	0	1	1	1	0	1	0	0	0	0	2	0	0	1	0	0	0	0	0	1	1	2	2	0	1	2	1	0	1	0	0	0	2	2	0	1	1	1	0	0	0	1
707	0	0	1	0	1	1	1	0	1	1	1	0	1	0	0	0	1	1	1	1	1	0	0	0	0	0	1	1	1	1	2	1	1	0	0	1	1	0	0	0	0	1	1	1	1	0	1	0	0
708	1	0	1	1	0	0	2	0	1	1	0	0	1	0	0	0	2	0	2	2	0	0	0	0	0	0	1	2	1	1	1	1	1	2	0	2	1	0	0	0	0	0	0	0	1	0	0	2	0
709	1	0	1	0	0	0	0	0	0	0	0	0	1	0	0	0	1	1	1	1	0	0	0	0	0	0	0	1	1	0	1	0	0	0	0	1	1	0	0	1	1	0	0	2	0	0	0	2	0
710	0	0	1	0	0	0	2	0	0	0	1	0	0	0	0	0	1	2	0	0	1	0	0	0	0	0	2	2	2	2	1	1	1	1	1	1	2	0	0	1	0	1	1	2	1	0	0	2	0
711	1	0	1	0	1	1	2	1	0	1	0	1	1	0	0	1	1	1	1	1	0	0	1	0	0	0	0	1	1	1	1	2	2	0	0	2	1	0	0	2	1	0	0	2	0	0	1	0	0
712	0	0	2	0	1	1	0	0	2	2	0	0	1	0	0	0	1	0	2	1	1	0	1	0	0	0	0	2	0	0	2	1	1	0	0	2	1	1	0	0	0	0	0	2	1	1	0	2	0
713	0	0	1	0	0	0	1	0	0	0	0	0	0	0	0	0	2	0	2	2	0	0	0	0	0	0	1	1	1	1	2	0	0	0	0	1	0	0	0	2	2	0	0	2	0	2	0	2	0
714	1	0	2	1	0	0	2	0	0	0	0	1	2	0	0	0	1	2	0	0	1	0	0	0	1	1	1	1	2	1	0	2	2	1	0	1	1	0	0	2	2	0	0	1	0	1	0	2	0
715	1	0	2	0	0	1	1	0	1	1	1	0	1	0	0	0	0	0	2	2	1	1	0	0	0	0	1	1	2	2	1	1	1	1	0	0	2	0	0	1	0	0	0	1	0	1	0	1	0
716	0	0	2	0	0	0	1	1	1	2	1	0	0	0	0	0	2	1	2	1	1	0	1	1	1	1	2	2	2	2	1	2	2	1	1	1	2	0	0	0	0	0	1	2	1	1	0	1	0
717	0	0	0	0	0	0	2	1	0	1	0	0	0	0	0	0	1	1	1	1	0	0	0	0	0	0	2	2	2	2	1	1	1	1	1	1	1	0	0	2	1	0	1	2	1	0	0	1	1
718	0	0	1	1	0	0	1	0	1	1	0	0	0	0	0	0	0	1	1	1	0	0	2	0	0	1	1	1	1	1	0	0	0	1	2	2	1	0	0	2	2	0	0	1	2	1	0	1	0
719	1	0	0	0	0	0	0	0	1	1	1	0	2	1	1	1	0	0	1	2	0	0	2	0	0	0	2	1	2	0	1	0	0	0	0	1	1	0	0	1	1	0	0	1	0	0	1	0	0
720	1	0	2	1	0	0	0	0	1	1	0	1	1	0	0	0	2	1	1	1	1	0	1	0	0	0	2	2	2	2	1	1	2	2	1	1	0	0	0	2	2	0	0	2	1	0	0	1	0
721	0	1	1	0	0	0	2	0	0	0	0	1	2	0	0	0	0	2	1	2	0	0	0	0	0	0	2	2	2	2	0	1	1	1	1	2	1	0	0	2	2	0	1	2	1	1	0	1	0
722	1	1	1	0	0	0	0	0	2	2	0	1	0	0	0	0	0	1	1	1	0	1	0	0	1	1	1	2	2	1	2	0	0	0	1	2	2	0	1	1	0	0	0	1	0	1	1	1	0
723	0	0	2	1	0	0	1	0	0	0	2	0	0	0	0	0	1	1	0	0	1	0	0	0	0	0	2	2	1	0	1	2	2	1	0	1	1	0	0	2	2	0	2	2	0	1	0	0	1
724	1	1	1	0	0	0	1	0	2	2	0	0	0	0	0	0	1	0	1	1	1	0	2	0	0	1	2	2	2	1	1	1	1	1	1	1	1	0	0	1	1	0	0	1	0	0	0	1	0
725	0	0	2	0	0	1	0	0	2	2	0	0	1	0	0	1	0	0	2	2	0	0	0	0	0	0	2	2	2	2	1	0	0	0	0	2	2	0	0	0	0	0	0	2	0	0	0	2	0
726	1	0	1	0	0	1	2	0	0	0	1	0	1	0	0	0	1	0	2	2	0	0	0	0	0	0	1	1	2	0	1	1	1	1	0	1	0	0	0	1	1	0	0	1	0	0	0	2	0
727	0	0	1	0	0	0	1	0	0	0	1	0	1	0	0	0	1	1	2	2	0	1	1	1	0	1	1	2	2	1	1	0	0	0	1	2	1	0	0	1	1	0	0	2	1	1	0	1	0
728	0	0	2	0	1	1	2	1	0	1	0	1	1	0	0	0	2	2	1	1	0	0	0	0	0	0	0	1	1	1	1	1	0	0	0	1	1	0	0	2	2	0	0	0	0	0	0	0	2
729	0	0	2	1	0	0	1	0	1	1	0	1	1	0	0	0	1	0	2	1	1	0	0	0	0	0	1	2	2	1	2	0	2	1	0	2	1	0	0	2	1	0	1	2	0	0	0	2	0
730	0	0	2	0	1	1	1	0	1	1	1	0	0	0	0	0	0	1	1	1	0	0	0	0	1	1	1	1	2	1	0	1	1	1	1	2	1	1	0	0	0	0	0	2	1	0	0	1	0
731	1	0	1	1	0	1	1	1	1	2	0	0	0	0	0	0	2	0	2	1	1	0	0	0	0	0	2	2	1	1	2	1	2	2	2	2	1	0	0	2	2	0	0	1	0	0	0	2	0
732	0	0	2	0	0	0	2	1	0	1	1	0	0	0	0	0	2	2	0	0	2	0	0	0	0	0	1	1	1	1	0	0	0	0	0	2	1	0	0	1	1	0	1	2	2	0	0	2	0
733	1	0	0	0	0	0	1	0	1	1	0	1	2	0	0	0	1	0	2	2	0	0	1	1	1	1	2	2	2	1	2	1	1	1	2	2	1	0	0	0	0	0	1	2	1	0	0	1	0
734	0	0	1	1	0	0	2	0	0	0	1	0	1	0	0	0	2	2	0	1	1	0	1	1	1	1	1	0	2	0	0	1	1	1	0	1	0	0	0	1	1	1	1	2	1	0	0	2	0
735	0	1	0	0	0	0	2	0	1	1	0	0	0	0	0	0	1	0	2	2	0	0	0	0	0	0	2	2	2	2	0	1	1	0	0	1	2	0	0	1	1	0	1	2	1	1	0	1	0
736	0	0	1	1	0	0	0	0	2	2	0	0	0	0	0	0	2	2	1	1	1	1	0	0	0	0	2	2	2	1	2	1	1	1	1	2	0	0	0	2	2	0	0	0	0	0	0	0	0
737	1	0	1	0	0	0	0	0	1	1	1	1	2	0	0	0	1	2	0	0	1	0	0	0	0	0	2	2	2	2	1	0	1	2	0	2	2	1	1	1	1	0	0	1	0	0	1	0	0
738	0	0	2	0	0	0	2	0	0	0	1	1	0	0	0	1	1	1	1	1	0	0	1	0	0	0	1	1	2	0	1	1	2	2	0	1	2	0	0	0	0	0	1	1	0	0	0	2	0
739	1	0	1	0	0	0	2	1	0	2	0	0	1	0	0	0	2	0	2	2	0	0	0	0	0	0	0	2	1	1	2	1	2	0	0	1	0	0	0	2	2	0	2	2	1	1	0	1	0
740	0	0	2	1	0	0	1	0	1	1	1	0	0	0	0	0	0	1	1	1	1	0	0	0	0	0	1	2	2	1	2	2	2	0	0	0	0	1	1	1	1	0	0	2	0	1	1	0	0
741	0	0	1	0	1	1	1	0	1	1	0	0	1	1	0	0	0	0	1	2	0	0	0	0	0	0	1	0	2	0	0	1	1	0	0	2	1	0	0	1	1	0	0	1	0	1	0	1	0
742	0	0	0	0	0	0	2	0	1	1	0	1	2	0	0	1	0	1	1	1	0	0	2	0	0	0	0	2	1	1	2	0	2	0	0	2	0	0	0	2	2	0	0	2	0	0	0	0	1
743	0	0	0	0	0	0	1	0	2	2	0	0	1	0	0	0	0	0	2	2	0	0	0	0	0	0	0	1	1	1	1	1	1	0	0	1	2	0	1	1	0	0	1	1	0	1	1	1	0
744	1	0	1	1	0	0	2	0	0	0	1	1	1	0	0	0	1	1	1	1	0	0	0	0	0	0	1	0	2	0	0	1	2	1	0	2	1	0	0	2	2	0	2	2	1	1	0	2	0
745	1	0	1	0	0	0	2	1	0	1	0	0	0	0	0	0	2	1	1	1	0	0	0	0	0	0	1	2	1	1	1	1	2	0	0	2	1	0	0	1	1	0	0	1	0	0	1	1	0
746	1	0	1	0	0	0	1	0	1	1	0	0	1	1	1	1	2	0	2	2	0	0	1	1	1	1	2	2	2	2	1	0	1	2	1	2	0	0	0	1	1	0	1	1	1	1	0	2	0
747	0	0	0	0	0	0	0	0	1	1	1	0	0	0	0	0	0	0	2	1	1	0	0	0	0	0	2	2	1	0	1	1	2	1	0	2	0	0	0	2	2	1	1	1	0	1	1	0	0
748	1	0	2	1	1	1	1	0	0	0	1	0	0	0	0	0	1	2	0	0	1	0	0	0	0	0	2	2	2	2	1	2	2	0	0	0	1	0	0	1	1	0	0	2	0	1	0	2	0
749	0	0	2	0	2	2	0	0	1	1	0	1	1	0	0	0	1	1	1	1	0	0	0	0	0	0	0	1	2	0	1	0	0	1	2	2	2	1	1	0	0	0	0	2	0	1	0	2	0
750	0	0	1	0	0	0	2	0	0	0	1	1	2	0	0	0	0	1	1	1	0	0	0	0	0	0	1	0	1	0	1	1	1	0	0	0	1	1	1	1	1	0	1	2	0	1	0	1	0
751	0	0	2	0	0	0	1	0	1	1	1	0	1	0	0	0	1	0	1	1	0	0	0	0	2	2	0	2	1	1	2	1	1	2	0	2	2	0	0	1	1	0	0	2	0	1	0	1	1
752	0	0	2	1	0	0	1	0	0	0	0	1	2	0	0	1	0	1	0	0	0	1	0	0	0	0	1	2	2	2	0	0	0	0	0	2	1	0	0	2	2	0	0	2	0	2	0	1	0
753	0	0	2	1	1	1	2	1	0	1	0	1	1	0	0	0	1	1	1	1	0	0	0	0	0	0	2	2	1	1	1	2	2	0	0	1	1	0	0	1	1	0	0	1	0	1	0	1	1
754	1	0	0	0	0	0	1	0	0	0	0	0	0	0	0	0	2	1	1	1	1	0	0	0	0	0	2	2	1	0	2	0	0	0	0	1	0	0	0	2	1	0	0	0	0	0	0	2	0
755	1	0	1	0	0	0	2	0	0	0	1	0	0	0	0	0	1	2	1	1	0	0	0	0	0	0	1	1	2	0	0	1	2	2	2	2	1	0	0	1	1	1	1	1	0	2	0	2	0
756	1	0	0	0	0	0	2	0	1	1	0	2	1	0	0	1	1	1	0	0	2	0	1	1	1	2	1	1	2	2	0	2	2	0	1	2	2	0	0	1	1	0	0	2	0	1	0	0	0
757	1	0	1	0	0	0	1	0	1	1	0	0	0	0	0	0	1	1	0	0	2	0	1	0	0	0	2	2	2	1	2	0	0	0	1	2	1	0	0	1	1	1	1	1	1	1	0	0	2
758	0	0	1	0	0	0	2	0	0	0	1	0	0	0	0	0	0	0	2	1	1	0	0	0	0	0	2	2	1	1	1	2	2	1	1	1	0	0	0	1	1	0	1	1	1	2	0	0	0
759	1	1	1	0	0	0	2	0	0	0	0	0	0	0	0	0	1	1	1	1	1	0	0	0	1	1	1	0	2	0	0	2	1	0	1	2	2	0	0	1	1	0	0	2	1	1	0	2	0
760	0	0	2	0	1	1	2	0	1	1	0	1	1	0	0	0	1	0	2	1	1	0	1	0	0	0	1	1	2	1	1	1	2	0	0	2	1	2	1	1	1	0	1	1	1	2	0	2	0
761	0	0	1	0	1	1	2	1	0	1	1	0	0	0	0	0	0	2	0	0	1	0	0	0	0	0	1	2	1	1	1	1	1	1	0	1	2	0	0	1	0	2	2	2	0	0	0	1	1
762	0	0	2	0	0	0	2	0	0	0	0	0	1	0	0	0	2	0	2	2	0	0	0	0	0	0	1	1	2	1	0	1	1	0	0	1	0	0	0	2	2	0	0	0	0	0	0	0	0
763	1	0	2	0	1	1	1	1	1	2	0	0	1	0	0	0	1	2	1	1	0	0	0	0	0	0	2	2	2	1	2	1	1	1	1	1	1	0	0	2	2	0	0	1	0	1	0	2	0
764	0	0	1	1	0	0	1	0	1	1	1	1	1	0	0	0	2	0	2	2	0	0	0	0	0	0	2	2	2	1	0	1	1	2	1	1	1	1	0	0	0	0	0	2	0	1	0	2	0
765	1	0	1	0	0	0	1	0	1	1	0	0	2	1	1	1	1	0	2	1	0	0	1	0	0	0	1	2	2	1	0	0	1	1	0	2	2	1	1	0	0	0	1	2	1	0	0	1	1
766	0	0	2	0	1	1	1	0	0	0	1	0	0	0	0	0	1	1	1	0	1	0	1	1	1	1	1	2	2	1	1	1	2	2	1	2	2	0	0	1	1	1	2	2	0	1	0	2	0
767	0	0	1	0	0	0	1	0	0	0	0	1	1	0	0	0	2	0	2	2	0	0	1	1	1	1	1	1	2	1	0	1	1	0	0	0	1	0	0	1	1	1	1	2	1	0	0	0	0
768	1	0	2	0	0	0	1	0	1	1	0	0	2	1	1	1	2	0	2	2	0	1	1	1	1	1	1	2	1	1	2	2	2	0	0	1	2	0	0	0	0	0	0	0	0	1	0	2	0
769	0	0	1	0	0	0	2	1	0	1	1	0	0	0	0	0	2	1	1	1	0	0	0	0	0	0	1	1	2	1	1	1	1	1	1	2	1	0	0	2	2	0	2	2	0	1	0	2	0
770	0	0	2	1	0	0	2	0	1	1	0	1	1	0	0	0	2	0	2	2	0	0	0	0	1	1	1	0	1	0	1	1	2	0	0	2	2	0	0	0	0	1	1	2	0	0	0	2	0
771	1	0	1	2	0	0	0	0	1	1	0	0	0	0	0	0	0	1	1	1	1	0	0	0	1	1	2	2	2	1	1	2	2	0	0	1	1	0	0	2	1	1	1	2	0	0	0	1	1
772	0	0	0	0	0	0	1	0	1	1	0	1	1	0	0	0	1	1	1	1	0	0	1	1	1	1	2	2	2	2	1	1	1	0	0	2	2	0	0	0	0	0	0	2	0	1	0	0	1
773	0	0	1	0	0	0	2	0	0	0	0	0	0	0	0	0	1	1	1	1	0	0	2	0	0	0	1	1	2	1	0	0	0	0	0	2	1	0	0	0	0	0	0	2	0	2	0	2	0
774	1	0	2	1	1	1	1	0	1	1	0	0	0	0	0	0	1	1	1	1	0	0	1	0	0	0	1	1	2	1	1	0	0	0	0	2	1	0	0	1	1	0	0	0	1	1	1	1	0
775	1	0	0	0	0	0	0	0	1	1	0	0	0	0	0	0	1	1	1	1	1	0	0	0	1	1	1	1	2	2	0	1	1	0	0	2	0	0	0	2	2	1	1	2	0	0	0	0	0
776	1	1	1	0	0	0	0	0	2	2	0	0	0	0	0	0	0	0	1	1	1	0	0	0	1	1	0	2	1	1	2	1	1	1	0	2	0	0	0	2	2	0	0	1	1	0	0	1	0
777	1	0	1	0	0	0	0	0	1	1	0	0	2	0	0	0	1	1	1	1	0	0	1	0	0	0	1	1	2	1	0	1	2	0	0	2	1	0	0	2	2	0	0	2	0	2	0	0	2
778	0	0	2	0	0	0	0	0	2	2	0	0	0	0	0	0	1	1	1	1	1	1	0	0	0	0	1	2	1	1	2	1	2	1	0	2	2	0	0	0	0	0	0	2	0	0	0	1	0
779	0	0	1	2	0	0	2	1	0	1	1	0	0	0	0	0	2	1	1	2	0	0	0	0	0	0	1	2	1	1	2	1	1	0	0	1	2	0	0	1	1	1	1	1	0	1	0	2	0
780	1	1	2	0	0	0	1	0	1	1	1	0	1	0	0	0	1	2	0	0	1	0	0	0	0	0	2	2	2	1	2	1	1	0	0	1	1	0	0	1	1	1	1	1	1	1	0	1	1
781	0	0	2	0	0	0	1	0	1	1	0	0	0	0	0	0	0	1	0	0	1	0	1	1	1	1	2	2	2	1	1	2	2	0	0	1	1	0	0	1	1	0	0	1	0	0	0	2	0
782	0	0	1	1	0	0	2	1	0	1	0	0	0	0	0	0	0	1	1	0	1	0	0	0	1	1	1	2	1	1	1	1	1	0	0	1	1	1	1	0	0	1	1	1	1	1	0	2	0
783	0	0	1	0	0	0	1	0	0	0	0	1	1	0	0	0	0	2	0	0	1	0	0	0	0	0	2	2	2	1	0	0	0	0	0	1	2	1	1	1	1	0	1	2	1	0	0	0	1
784	0	0	2	1	0	0	2	0	1	1	0	0	1	0	0	0	0	1	2	2	0	0	1	0	0	0	1	1	2	1	0	1	1	1	1	2	0	0	0	2	2	0	1	2	0	1	0	2	0
785	0	0	1	1	0	0	0	0	0	0	0	0	0	0	0	0	0	2	0	1	1	0	0	0	0	0	1	1	2	1	0	0	1	1	0	2	2	0	0	0	0	0	0	0	0	1	0	1	1
786	0	0	2	0	1	1	2	0	0	0	1	1	2	0	0	0	1	1	1	1	1	0	0	0	0	0	2	2	2	2	0	1	1	0	0	2	0	0	0	1	1	0	1	2	1	1	0	1	0
787	0	0	1	1	1	1	0	0	1	1	1	1	2	0	0	1	1	0	2	2	0	0	1	0	0	0	1	1	1	1	0	0	1	1	1	2	2	0	0	1	1	0	1	1	1	0	0	1	0
788	0	0	1	1	0	0	1	0	1	1	0	1	1	0	0	0	2	1	2	1	1	0	0	0	0	0	1	1	2	0	1	1	2	1	1	2	1	2	1	1	1	0	0	1	0	1	0	1	1
789	0	0	0	1	0	0	2	0	0	0	0	1	0	0	0	1	2	0	2	1	1	0	0	0	0	0	1	1	2	0	1	1	1	0	0	2	1	1	1	1	1	0	0	1	0	0	1	1	0
790	1	0	2	1	0	0	1	2	0	2	0	1	1	0	0	0	2	1	1	1	1	0	1	0	0	0	2	2	1	1	1	1	1	0	0	1	2	0	0	0	0	0	0	1	0	0	0	2	0
791	1	0	1	0	0	0	1	0	0	0	1	0	0	0	0	0	0	2	0	0	0	0	1	1	1	1	1	2	2	1	0	1	2	1	0	1	0	0	0	2	2	0	0	2	1	1	0	1	0
792	0	0	2	0	0	0	0	0	2	2	0	1	1	0	0	0	2	1	2	1	1	0	0	0	1	1	1	1	2	1	0	2	2	0	1	1	1	1	0	1	0	1	1	2	0	0	0	2	0
793	1	0	1	0	1	1	1	0	1	1	1	0	1	0	0	1	1	2	1	1	0	0	0	0	0	0	1	0	2	0	0	2	2	0	0	0	1	0	0	2	2	0	0	1	0	1	0	1	0
794	1	0	1	0	0	0	2	0	0	0	1	1	1	0	0	0	0	1	0	0	0	0	0	0	0	0	2	2	2	2	0	2	1	0	0	2	2	0	0	0	0	0	0	2	1	1	0	2	0
795	0	0	2	1	0	0	1	0	2	2	0	0	0	0	0	0	1	1	2	2	0	0	0	0	0	0	2	2	2	2	0	1	2	1	1	1	1	1	1	1	1	1	1	1	1	1	0	2	0
796	0	0	0	1	0	0	2	0	1	1	1	0	1	0	0	0	0	2	0	1	1	0	0	0	0	0	1	1	2	1	0	2	2	0	0	1	2	0	0	0	0	0	0	2	0	0	0	1	1
797	0	0	1	1	1	1	0	0	2	2	0	0	0	0	0	0	1	0	2	2	0	1	0	0	0	0	1	2	1	1	1	0	0	0	0	2	2	1	1	0	0	0	1	1	1	1	0	1	0
798	0	0	2	0	1	1	1	0	1	1	0	0	0	0	0	0	1	1	1	0	0	0	0	0	0	0	1	1	2	1	1	1	1	0	0	1	1	0	0	1	1	0	1	2	1	0	1	0	0
799	0	0	2	1	1	1	2	0	0	0	1	0	0	0	0	0	1	1	1	1	1	0	0	0	0	0	1	1	2	1	0	1	1	0	0	1	1	1	1	1	1	0	0	1	1	0	0	1	1
800	1	0	0	0	0	0	1	0	0	0	1	1	1	0	0	0	1	0	2	2	0	0	0	0	0	0	2	2	2	2	1	1	2	1	1	2	1	0	0	1	1	0	1	2	1	0	0	1	0
801	0	0	2	0	2	2	0	0	0	0	1	1	2	0	0	0	0	0	2	2	0	0	0	0	0	0	1	1	1	0	1	2	2	1	0	2	2	0	0	0	0	0	0	1	0	1	0	2	0
802	1	0	2	0	0	0	1	1	0	1	0	0	0	0	0	0	0	2	0	0	0	0	0	0	0	0	2	2	2	1	1	1	1	0	0	1	1	0	0	1	1	1	1	1	1	1	0	0	1
803	1	1	2	0	0	0	2	0	0	0	0	1	0	0	0	0	2	1	1	1	0	0	0	0	1	1	0	1	1	0	1	2	2	1	0	1	2	0	0	1	1	0	1	2	1	1	0	2	0
804	0	0	1	0	1	1	0	0	0	0	0	2	2	0	0	0	1	2	0	1	0	0	0	0	0	0	0	1	2	0	1	1	1	0	0	2	0	0	0	2	2	0	0	2	0	1	0	0	1
805	0	0	2	1	0	0	0	0	1	1	0	2	2	0	0	0	1	1	1	1	1	0	0	0	0	0	2	2	2	0	0	1	1	0	0	2	2	0	0	1	1	0	0	1	0	1	0	1	1
806	0	0	1	0	1	1	0	0	1	1	0	1	2	0	0	0	2	0	2	2	0	0	0	0	0	0	2	2	2	1	1	1	1	1	0	1	1	0	0	1	1	0	1	1	1	0	1	0	1
807	1	0	1	0	0	0	2	1	0	1	0	0	0	0	0	0	2	2	0	0	0	0	0	0	0	0	1	2	1	1	2	1	1	1	1	2	1	0	0	1	1	0	0	1	0	0	0	0	1
808	0	0	1	1	0	1	0	0	1	1	0	1	2	0	0	0	2	0	2	2	0	0	0	0	0	0	1	2	2	2	0	0	0	0	0	2	0	0	0	2	2	0	0	2	0	1	0	1	1
809	0	0	1	0	1	1	1	0	1	1	0	0	0	0	0	0	2	0	2	2	0	0	0	0	1	1	2	2	2	2	0	2	2	0	0	1	1	0	0	1	1	0	1	1	0	1	0	0	1
810	1	0	2	0	1	1	0	0	0	0	1	0	0	0	0	0	0	1	1	1	0	0	1	0	1	1	0	1	2	1	0	1	1	1	0	0	1	0	0	2	1	0	1	2	0	1	0	0	0
811	1	0	2	0	1	1	0	0	1	1	0	1	1	0	0	0	0	2	0	0	0	0	1	1	1	2	1	2	2	2	0	1	1	0	0	2	1	0	0	0	0	0	0	2	0	1	0	1	1
812	1	0	1	1	1	1	1	0	1	1	1	0	1	1	1	1	0	1	1	1	0	0	1	1	1	1	1	1	2	0	1	0	0	0	0	2	1	0	0	1	1	0	0	2	0	0	0	2	0
813	1	0	1	0	0	0	2	0	0	0	0	0	0	0	0	0	1	2	1	2	0	0	0	0	0	0	1	1	2	1	0	1	2	2	2	2	2	0	0	0	0	0	1	2	0	1	0	2	0
814	0	0	0	0	0	0	1	0	2	2	0	0	1	0	0	0	0	1	1	1	1	0	0	0	0	0	2	2	2	2	2	1	2	2	2	2	1	0	0	0	0	0	0	1	0	0	0	1	1
815	1	0	2	1	0	0	1	1	1	2	0	1	1	0	0	0	1	1	1	1	0	0	0	0	0	0	1	2	1	1	2	1	2	0	1	2	0	0	0	1	1	0	0	2	0	1	0	1	1
816	0	0	2	0	0	0	0	0	0	0	0	0	1	0	0	0	2	0	2	1	1	1	0	0	0	0	2	2	2	2	0	0	1	0	0	2	2	0	0	1	1	0	0	1	0	0	0	1	0
817	0	0	1	0	0	0	1	0	0	0	0	0	1	0	0	0	1	1	1	1	1	0	0	0	0	0	2	2	2	1	1	1	0	1	0	2	2	0	0	2	1	0	0	1	0	1	0	0	2
818	1	0	0	1	0	0	1	0	2	2	0	1	1	0	0	0	2	0	1	1	0	0	0	0	0	0	1	1	2	1	0	0	0	1	1	1	0	0	0	1	1	0	0	1	0	1	0	0	2
819	1	1	2	1	0	0	0	0	2	2	0	0	0	0	0	0	1	0	1	2	0	0	0	0	0	0	2	2	2	1	2	0	1	0	0	2	0	0	0	2	2	0	1	2	1	0	0	1	0
820	1	0	0	1	0	0	0	0	2	2	0	0	0	0	0	0	0	2	1	2	0	0	0	0	0	0	1	1	2	1	0	1	1	0	0	2	1	0	0	0	0	0	0	1	0	1	0	1	0
821	0	0	1	1	0	0	1	0	1	1	0	0	1	0	0	0	0	0	2	2	0	0	0	0	0	0	0	0	2	1	0	1	1	0	0	0	1	0	0	1	1	1	1	2	0	0	0	1	0
822	0	0	1	1	1	1	1	1	1	2	0	0	1	0	0	0	1	0	2	2	0	1	0	0	0	0	2	2	2	2	0	1	1	1	1	2	1	0	0	1	1	0	1	2	0	0	0	1	0
823	1	0	1	0	0	0	0	0	1	1	1	0	2	0	0	0	2	1	2	1	1	0	0	0	0	0	2	2	1	1	1	2	2	0	0	0	2	0	0	1	1	0	1	1	1	1	0	2	0
824	1	0	1	0	0	1	2	0	0	0	1	0	0	0	0	0	2	0	2	1	1	0	0	0	0	0	2	2	2	1	1	2	2	0	0	1	0	0	0	1	1	0	2	2	1	0	0	2	0
825	1	0	2	0	1	1	2	0	0	0	2	0	1	0	0	0	2	2	1	1	1	0	0	0	0	0	2	2	2	2	0	0	0	0	0	2	2	0	0	1	1	0	0	2	0	1	0	1	0
826	0	0	1	0	0	0	2	1	0	1	1	0	1	0	0	0	1	0	2	2	0	0	0	0	0	0	1	2	1	1	2	1	1	1	1	1	1	0	0	1	1	0	0	2	0	0	1	1	0
827	0	0	2	1	0	0	1	1	1	2	0	0	1	0	0	1	1	1	0	0	1	0	1	1	1	1	2	2	2	2	0	1	1	0	0	2	0	0	0	1	1	0	0	0	0	0	0	2	0
828	1	0	0	0	0	0	0	0	2	2	0	0	1	0	0	0	2	0	2	2	0	0	0	0	0	0	1	1	2	1	0	2	2	0	0	1	2	0	0	1	0	0	1	2	0	0	0	1	1
829	1	1	2	0	0	0	2	0	0	0	1	0	2	0	0	0	1	1	1	1	0	0	0	0	0	0	1	1	2	1	0	1	1	0	0	1	1	1	0	0	0	0	0	2	0	2	0	2	0
830	0	0	2	0	0	0	1	0	0	0	0	0	1	0	0	0	1	1	1	1	0	0	0	0	0	0	1	2	2	1	2	1	1	1	1	1	1	1	0	0	0	0	0	2	0	1	0	2	0
831	0	0	0	0	0	0	2	1	0	1	1	0	1	0	0	1	1	2	0	0	0	0	0	0	0	0	1	1	1	1	0	2	2	1	0	1	0	0	0	2	2	0	0	1	0	1	0	1	1
832	0	0	1	0	0	0	1	0	1	1	1	0	0	0	0	0	2	0	2	2	0	0	0	0	1	1	1	1	1	1	2	0	0	0	0	2	2	0	0	1	1	0	2	2	1	1	0	0	0
833	1	0	1	1	0	0	0	0	2	2	0	0	1	0	0	0	1	2	0	0	0	0	0	0	0	0	2	2	2	1	2	1	1	0	0	1	2	0	0	1	0	0	1	1	1	1	0	1	0
834	0	0	1	0	0	0	0	0	2	2	0	0	0	0	0	0	0	0	2	2	0	0	0	0	0	0	1	2	2	1	1	2	2	1	1	2	2	0	0	1	1	1	1	2	1	0	1	1	1
835	1	0	1	0	0	0	2	0	0	0	1	0	1	0	0	0	2	2	0	0	0	0	1	0	0	0	2	1	2	1	1	1	1	1	0	2	2	0	0	0	0	1	1	2	1	0	0	1	1
836	1	0	1	0	0	0	0	0	2	2	0	0	1	0	0	0	1	2	0	0	1	0	1	1	1	1	1	1	2	0	1	1	1	0	0	2	1	0	0	1	1	0	0	1	0	1	0	1	0
837	0	0	1	0	0	0	1	1	1	2	0	0	0	0	0	0	1	0	2	1	1	0	0	0	0	0	1	1	2	1	0	0	0	1	1	1	0	0	0	1	1	0	0	2	0	1	0	2	0
838	0	0	2	1	0	0	2	0	0	0	0	0	0	0	0	0	2	0	2	2	0	1	0	0	0	0	2	2	2	2	0	1	1	1	0	1	1	0	0	1	1	0	1	2	1	0	1	0	1
839	1	0	1	0	0	0	1	1	1	2	1	1	2	0	0	0	0	2	0	1	1	0	0	0	0	0	1	2	2	1	1	2	2	0	0	1	1	0	0	1	1	0	0	0	2	0	0	1	0
840	1	0	2	1	0	0	1	0	1	1	1	1	1	0	0	0	0	0	2	2	0	1	0	0	0	0	2	2	2	1	2	1	1	0	0	2	1	0	0	1	1	0	1	2	0	0	0	2	0
841	1	0	1	0	0	0	1	0	1	1	0	0	1	0	0	0	2	0	2	2	0	0	0	0	0	0	1	1	2	0	1	0	0	1	0	2	1	0	0	1	1	0	0	0	0	0	0	2	0
842	1	0	1	2	0	0	1	1	0	1	0	0	1	0	0	0	1	0	1	1	1	0	0	0	0	0	2	2	2	2	0	2	2	0	0	1	0	0	0	1	1	0	1	2	2	2	0	1	0
843	1	0	0	0	0	0	1	1	1	2	0	1	1	0	0	0	2	0	2	2	0	0	1	1	1	1	2	2	2	1	0	1	1	0	0	2	1	0	0	1	1	1	1	1	0	1	0	2	0
844	1	0	1	0	1	1	0	0	2	2	0	0	0	0	0	0	1	1	1	1	0	1	0	0	0	0	1	1	2	1	0	1	1	1	0	0	2	0	0	0	0	2	2	2	0	0	0	1	0
845	1	0	0	1	0	0	1	1	1	1	0	0	1	0	0	0	2	0	1	1	0	0	0	0	0	0	0	1	2	1	0	0	0	0	1	2	1	0	0	1	1	0	0	2	0	2	0	0	1
846	0	0	1	0	0	1	2	0	0	0	0	1	1	0	0	0	0	2	0	0	0	0	0	0	0	0	2	2	2	2	0	2	2	0	0	2	2	0	1	2	1	1	2	2	1	0	1	2	0
847	1	0	2	0	0	0	2	1	0	1	0	0	1	0	0	0	1	1	1	1	0	0	0	0	0	0	2	2	2	2	1	1	1	1	0	2	2	1	1	0	0	1	1	2	0	0	1	1	0
848	0	0	1	0	0	0	2	0	1	1	0	0	1	0	0	0	1	2	0	0	1	0	0	0	0	0	2	2	1	0	2	1	1	1	1	1	2	1	1	0	0	0	0	1	0	1	0	2	0
849	1	0	1	1	0	0	2	1	0	1	0	1	2	0	0	0	1	0	2	2	0	0	0	0	0	0	2	2	2	2	1	0	0	0	0	2	0	0	0	2	2	1	1	2	1	0	0	1	1
850	1	0	2	1	0	0	1	0	0	0	0	0	0	0	0	0	0	0	1	1	1	0	0	0	0	0	2	2	2	1	1	1	1	0	1	2	0	0	0	1	1	0	0	2	0	1	0	0	0
851	0	1	2	0	1	1	0	0	2	2	0	0	0	0	0	0	2	0	2	2	0	0	0	0	0	0	2	2	2	2	0	1	1	1	1	1	2	0	1	2	0	1	1	2	0	1	0	1	0
852	0	0	1	0	0	0	1	0	1	1	1	2	2	1	1	1	2	0	2	2	1	0	0	0	0	0	2	2	2	2	1	1	1	1	1	1	1	0	0	2	2	0	0	1	0	0	0	2	0
853	1	0	1	1	0	0	1	0	0	0	1	0	1	0	0	0	1	0	2	2	0	0	1	0	0	0	2	2	2	2	0	1	1	0	0	2	1	0	0	2	2	0	0	1	1	1	0	0	2
854	0	0	2	1	0	0	0	0	1	1	0	1	2	0	0	0	2	1	1	1	0	0	0	0	0	0	1	1	2	1	0	2	1	0	0	2	1	1	0	0	0	0	0	2	0	0	0	0	0
855	0	0	2	0	1	1	1	0	1	1	1	0	2	0	0	0	1	2	0	0	1	0	0	0	0	0	1	1	2	1	0	1	1	0	0	1	0	0	0	1	1	0	2	2	1	1	0	1	0
856	0	0	0	1	0	0	1	0	1	1	2	0	1	1	1	1	1	0	2	1	1	0	0	0	1	1	2	2	2	1	1	0	0	1	0	2	2	0	0	0	0	0	0	2	0	2	0	2	0
857	1	1	1	0	0	0	1	1	1	2	0	0	0	0	0	0	1	0	2	1	1	0	1	1	1	2	1	2	2	1	0	0	0	0	0	2	1	1	0	0	0	0	0	1	0	1	0	1	0
858	0	0	2	0	0	0	2	0	0	0	1	0	0	0	0	0	2	2	0	0	0	1	0	0	0	0	2	2	2	0	0	1	1	0	0	1	2	0	0	0	0	1	1	2	0	1	0	1	0
859	0	0	2	0	0	0	2	1	0	1	0	0	1	0	0	0	2	1	2	2	0	0	0	0	0	0	2	2	2	2	1	1	1	0	1	1	1	1	0	0	0	0	0	2	0	0	0	2	0
860	1	1	1	0	0	0	1	1	1	2	0	0	0	0	0	0	1	0	2	2	0	0	1	1	1	1	1	2	1	1	1	1	1	0	1	1	0	0	0	1	1	1	1	1	1	0	0	2	0
861	0	0	1	0	0	0	0	0	1	1	0	0	0	0	0	0	2	1	1	2	0	0	0	0	0	0	1	2	0	0	2	1	1	0	0	2	0	0	0	1	1	0	0	1	0	1	0	1	0
862	0	0	1	0	0	0	0	0	2	2	0	0	0	0	0	0	1	0	2	1	1	0	1	1	1	1	2	2	2	2	0	1	1	1	0	1	2	0	0	0	0	0	0	0	0	0	0	2	0
863	0	0	2	0	1	1	2	0	0	0	1	0	1	0	0	0	1	2	1	2	0	0	0	0	0	0	2	2	1	0	1	0	1	2	0	2	2	0	0	1	1	0	0	2	1	1	0	1	0
864	1	0	1	0	0	0	0	0	2	2	0	0	0	0	0	0	2	1	1	1	1	0	0	0	1	1	0	1	1	0	1	2	2	0	0	0	2	1	1	0	0	0	1	2	1	1	0	2	0
865	0	0	1	0	0	0	0	0	1	1	0	1	2	0	0	0	0	2	0	0	0	0	0	0	0	0	1	1	2	1	1	1	1	2	0	2	2	0	0	1	1	1	1	2	1	0	0	2	0
866	0	0	1	0	0	0	0	0	1	1	1	1	2	0	0	0	2	1	1	1	0	0	1	1	1	1	2	2	2	2	0	0	1	0	0	2	2	0	0	0	0	0	0	1	0	1	1	1	0
867	0	0	2	0	1	1	1	0	1	1	0	1	2	0	0	0	1	0	1	1	1	0	0	0	0	0	0	1	2	0	1	1	1	0	0	1	0	0	0	1	1	0	0	2	0	1	1	1	0
868	0	1	2	1	0	0	2	0	0	0	1	0	1	0	0	0	1	1	1	1	0	0	0	0	1	1	2	2	2	2	0	1	1	1	1	2	2	0	0	1	1	0	0	0	0	0	0	1	1
869	1	0	2	0	0	0	0	0	2	2	0	0	1	0	0	0	2	0	2	2	0	0	1	0	1	1	0	1	1	0	1	1	1	0	0	2	2	0	0	0	0	1	1	1	0	1	1	1	0
870	1	0	0	0	0	0	1	0	1	1	0	0	0	0	0	0	2	0	2	2	0	0	0	0	0	0	0	2	1	0	2	2	2	0	0	1	1	0	0	2	2	0	1	1	1	1	1	1	0
871	1	0	1	0	0	0	2	1	0	1	0	0	0	0	0	0	1	1	1	1	0	0	0	0	1	1	1	1	2	0	1	2	2	2	0	1	1	0	0	0	0	0	0	1	0	1	0	1	0
872	0	0	1	1	0	0	1	2	0	2	0	0	1	0	0	0	0	0	2	1	1	0	1	0	1	1	1	1	2	1	0	2	2	0	0	1	1	1	0	0	0	0	0	1	0	0	0	2	0
873	0	0	2	0	1	1	0	0	1	1	1	1	2	0	0	0	2	2	0	0	1	0	0	0	0	0	2	2	2	1	1	0	0	1	1	2	2	0	0	0	0	0	0	1	0	1	0	1	0
874	1	0	1	0	0	1	1	0	1	1	0	0	0	0	0	0	2	1	1	1	1	0	0	0	0	0	2	2	2	2	1	1	1	1	0	1	0	0	0	2	2	1	1	2	0	0	1	0	1
875	1	0	2	1	0	0	0	0	2	2	0	1	0	0	0	1	0	0	2	2	0	0	1	0	1	1	0	1	2	0	0	2	2	0	0	0	0	0	0	1	1	0	1	1	1	2	1	1	0
876	0	0	1	1	0	0	1	0	1	1	1	0	0	0	0	0	2	1	1	1	1	0	0	0	0	0	2	2	2	1	0	1	1	1	0	2	0	0	0	2	1	0	1	2	0	1	0	2	0
877	0	0	2	0	1	1	1	0	0	0	0	1	1	0	0	0	1	1	1	1	1	0	0	0	0	0	1	1	2	0	0	1	1	0	0	2	1	0	0	2	1	0	1	2	1	1	1	1	0
878	0	0	2	1	0	0	2	0	0	0	1	1	1	0	0	0	2	2	1	1	1	0	1	1	1	1	1	1	2	1	1	2	2	0	0	2	1	0	0	1	1	0	1	2	0	0	0	1	1
879	1	0	1	1	0	0	2	0	0	0	1	0	0	0	0	0	2	0	2	2	0	0	0	0	0	0	1	1	1	1	0	2	2	0	0	1	2	0	0	0	0	1	1	2	1	0	1	1	1
880	0	0	1	0	0	0	0	0	1	1	0	0	0	0	0	0	1	1	1	1	0	0	0	0	0	0	2	1	2	1	1	1	1	0	0	1	2	0	0	0	0	0	2	2	1	0	0	2	0
881	0	0	2	1	0	0	1	0	1	1	1	0	1	0	0	0	0	2	0	0	1	0	0	0	0	0	0	2	0	0	2	2	2	0	0	1	1	1	1	1	1	0	0	1	1	1	0	2	0
882	0	0	2	1	0	0	1	0	0	0	1	1	2	0	0	0	1	0	2	2	0	0	0	0	2	2	2	2	1	1	1	2	2	2	0	1	1	0	0	2	1	0	0	2	0	1	0	2	0
883	1	1	2	1	0	0	2	1	0	1	1	0	1	0	0	0	1	2	0	0	1	0	1	1	1	2	2	2	2	2	0	1	1	0	0	2	1	1	0	0	0	0	0	2	0	1	1	1	0
884	1	0	1	0	0	0	0	0	2	2	0	0	2	0	0	1	0	1	1	1	0	0	0	0	0	0	2	2	2	2	1	1	1	0	1	1	2	0	0	1	0	0	1	2	1	0	0	2	0
885	1	0	0	0	0	0	2	1	0	1	0	0	0	0	0	0	1	1	1	1	0	0	1	1	1	1	2	2	2	1	0	1	2	1	0	1	2	1	0	0	0	0	0	1	0	1	0	1	0
886	0	0	1	0	1	1	1	0	0	0	1	0	1	0	0	0	1	1	1	1	1	0	0	0	0	0	2	2	2	2	0	2	2	0	0	2	1	0	0	2	2	0	0	2	0	1	0	1	1
887	0	0	1	0	1	1	1	1	1	2	0	0	0	0	0	0	2	0	2	2	0	1	0	0	0	0	0	1	1	0	1	0	1	1	1	2	1	1	1	0	0	0	0	1	0	0	1	0	0
888	0	0	2	0	1	1	2	1	0	1	0	0	1	0	0	0	1	2	0	0	0	0	0	0	0	0	0	1	1	1	1	2	2	0	1	2	2	0	0	1	1	1	1	1	1	1	0	2	0
889	0	0	1	1	0	0	1	0	1	1	0	0	0	0	0	0	1	0	2	2	0	0	0	0	0	0	2	2	2	1	2	1	1	2	1	1	0	0	0	2	2	0	0	2	0	2	0	1	1
890	0	0	2	1	0	0	0	0	1	1	0	0	1	0	0	1	0	0	1	2	0	0	0	0	0	0	1	2	2	1	1	1	2	2	2	2	1	0	0	2	2	1	1	2	1	0	0	2	0
891	1	0	1	1	0	0	1	0	2	2	0	0	2	1	1	1	1	1	1	1	0	0	1	0	0	0	1	1	2	0	1	1	1	0	1	1	2	0	0	0	0	0	1	2	1	1	0	1	0
892	1	1	2	0	0	0	2	0	0	0	1	1	1	0	0	0	0	0	2	2	0	0	0	0	0	0	2	2	2	2	1	2	2	0	0	2	1	0	0	1	1	0	0	2	0	0	0	1	0
893	1	0	2	1	0	0	0	0	1	1	1	0	0	0	0	0	0	1	1	1	1	0	0	0	1	1	2	2	2	2	0	1	1	0	0	1	1	0	0	0	0	0	0	0	2	2	0	2	0
894	1	0	2	0	0	0	0	0	2	2	0	1	2	1	1	1	1	0	2	2	0	1	0	0	1	1	1	1	2	1	1	2	2	1	0	1	2	0	0	0	0	0	0	2	1	2	0	2	0
895	1	0	1	1	0	0	1	0	0	0	1	0	0	0	0	0	1	1	1	1	1	0	0	0	0	0	2	2	2	2	1	1	1	0	0	2	2	0	0	1	1	0	1	1	1	2	1	0	0
896	1	0	1	0	0	0	1	1	1	2	0	0	1	0	0	0	2	1	1	1	1	0	1	0	1	1	2	2	2	2	0	2	2	0	0	1	2	0	0	1	0	1	1	1	0	2	0	2	0
897	1	0	2	1	0	0	2	1	0	1	0	0	1	0	0	0	2	0	2	2	0	0	1	1	1	2	2	2	2	1	1	1	2	0	0	2	1	1	1	1	1	0	1	1	1	1	0	2	0
898	0	0	1	1	0	0	0	0	1	1	0	0	0	0	0	0	0	0	2	2	0	0	0	0	0	0	2	2	2	2	1	2	2	0	0	1	0	0	0	2	2	0	0	2	0	1	1	0	0
899	0	1	2	1	0	0	2	0	0	0	1	1	1	0	0	0	1	2	0	0	1	0	0	0	0	0	2	2	2	2	1	0	0	1	1	2	2	0	0	1	1	0	0	2	0	1	0	1	0
900	1	0	0	0	0	0	1	0	1	1	0	0	1	0	0	0	0	1	0	0	0	0	0	0	0	0	1	1	1	1	1	0	1	1	0	2	1	1	1	1	1	0	0	2	0	0	1	1	0
901	1	0	2	0	0	0	1	0	0	0	1	0	1	0	0	0	0	1	1	1	0	0	0	0	0	0	0	1	2	0	0	1	1	2	0	2	0	0	0	1	1	1	1	1	1	0	0	2	0
902	1	0	2	1	0	0	2	1	0	1	0	0	0	0	0	0	2	1	1	1	1	0	0	0	0	0	2	2	1	0	1	1	2	2	0	1	1	0	0	1	1	0	0	0	0	0	0	2	0
903	0	0	2	0	1	1	2	1	0	1	1	0	1	0	0	0	0	1	1	1	0	1	0	0	0	0	2	2	2	2	0	1	1	1	0	0	2	0	0	1	1	0	2	2	1	1	0	1	1
904	0	0	1	0	0	0	1	1	0	1	0	0	0	0	0	0	1	2	1	1	0	0	0	0	0	0	1	2	1	1	2	2	2	0	0	1	2	0	0	1	1	0	1	2	0	1	0	1	0
905	0	0	1	0	1	1	2	1	0	1	1	0	0	0	0	0	2	2	1	1	0	0	1	1	1	1	1	2	2	1	0	1	1	1	0	1	1	0	0	1	1	0	1	2	1	1	1	0	1
906	1	0	1	0	0	0	2	1	0	1	0	1	1	0	0	0	1	0	2	2	0	0	0	0	0	0	2	2	2	2	0	1	1	0	0	1	1	0	0	2	2	0	1	2	1	0	1	0	1
907	0	0	2	1	0	0	1	0	0	0	0	0	0	0	0	0	1	0	1	2	0	2	0	0	0	0	2	2	2	2	0	1	2	0	0	2	1	1	0	0	0	0	0	2	0	1	1	1	0
908	0	0	2	1	0	0	0	0	2	2	0	0	0	0	0	0	2	2	1	1	1	1	0	0	0	0	1	2	1	1	2	1	1	0	0	2	0	0	0	1	1	0	0	1	0	1	0	2	0
909	1	1	1	0	0	0	1	0	2	2	0	0	0	0	0	0	1	0	2	1	1	0	1	0	0	0	2	2	2	2	0	1	0	0	1	2	2	0	0	0	0	0	0	1	0	0	1	1	0
910	1	0	2	0	1	1	1	1	0	1	0	0	2	0	0	0	0	1	1	1	0	1	1	0	0	0	2	2	2	2	0	1	1	1	2	2	1	1	1	1	1	0	1	1	1	2	0	1	0
911	0	1	2	0	0	0	2	0	0	0	1	1	2	0	0	0	2	0	2	2	0	1	0	0	0	0	1	1	2	0	1	1	1	0	0	1	1	0	0	1	1	1	1	1	1	0	0	2	0
912	0	0	2	1	0	0	0	0	0	0	1	1	2	0	0	1	2	0	2	2	0	0	0	0	0	0	1	1	1	1	0	1	1	1	1	1	1	0	0	1	1	0	0	1	0	1	0	0	0
913	0	0	1	1	0	0	1	0	1	1	0	0	1	0	0	0	1	1	1	1	1	0	0	0	0	0	0	1	2	0	1	1	1	0	0	2	2	0	0	1	1	0	0	2	0	0	0	1	1
914	0	0	2	0	0	0	1	0	1	1	0	2	2	0	0	0	1	2	0	0	0	0	1	0	1	1	2	2	2	2	0	1	2	1	0	2	2	0	0	1	1	0	0	2	0	0	0	2	0
915	1	0	1	0	0	0	1	0	1	1	1	0	1	0	0	0	1	0	2	2	0	0	0	0	0	0	0	1	2	1	0	1	2	2	2	2	2	0	0	1	1	0	0	2	0	2	0	2	0
916	1	0	1	1	0	0	2	1	0	1	0	0	0	0	0	0	1	2	0	0	1	1	0	0	0	0	2	2	2	2	1	1	1	1	0	1	1	0	0	1	1	0	1	1	1	2	0	2	0
917	0	0	2	0	0	0	1	1	0	1	0	0	0	0	0	0	1	2	1	2	0	0	0	0	1	1	1	1	2	1	1	1	2	2	1	1	0	0	0	2	2	1	1	2	1	0	0	1	1
918	1	0	0	1	0	0	1	0	0	0	1	0	1	0	0	0	2	2	0	1	1	0	0	0	0	0	2	2	2	2	0	2	2	0	0	1	1	0	0	1	1	0	1	1	1	1	0	1	0
919	1	0	1	0	0	0	1	0	1	1	2	0	0	0	0	0	1	1	1	1	0	0	1	0	1	1	1	1	1	1	1	2	2	0	1	2	0	0	0	1	1	0	1	2	1	2	0	0	1
920	0	0	1	0	0	0	2	1	0	1	0	0	0	0	0	0	0	0	2	1	1	0	0	0	0	0	2	2	2	1	1	1	1	0	0	1	0	0	0	1	1	1	2	2	1	0	0	2	0
921	0	0	2	1	0	0	2	0	1	1	1	0	0	0	0	0	1	2	0	1	0	0	0	0	0	0	1	2	2	1	2	0	2	1	1	2	2	0	0	0	0	0	2	2	1	0	1	0	1
922	1	0	2	2	1	1	0	0	0	0	0	1	2	0	0	0	1	0	2	2	0	0	2	0	0	1	2	2	2	2	0	0	0	0	0	2	1	1	1	0	0	0	1	2	1	1	0	2	0
923	1	0	1	0	1	1	1	0	0	0	1	0	1	0	0	0	2	1	1	1	0	0	1	1	1	1	1	0	2	0	0	2	2	0	0	0	2	0	0	0	0	0	1	1	1	1	1	1	0
924	1	0	2	0	2	2	1	0	1	1	1	0	1	0	0	0	0	1	0	0	0	0	0	0	0	0	2	2	2	2	0	1	1	0	1	2	0	0	0	2	2	0	0	2	1	0	0	1	1
925	0	0	1	0	0	0	1	0	1	1	0	0	1	0	0	0	1	0	2	1	1	0	0	0	0	0	1	2	1	1	1	1	1	1	0	1	1	0	0	1	1	0	1	1	1	1	0	2	0
926	1	0	2	1	0	0	0	0	1	1	0	0	2	0	0	0	0	1	1	1	0	0	1	1	1	1	2	2	2	2	1	1	1	0	0	0	1	0	0	2	1	1	1	2	0	1	0	1	0
927	1	0	2	1	0	0	2	0	1	1	0	1	1	0	0	0	2	0	2	2	0	0	0	0	0	0	1	2	1	1	2	2	2	0	0	1	2	0	0	1	1	0	0	0	1	1	0	2	0
928	0	0	1	1	0	0	1	0	1	1	0	1	2	0	0	0	1	0	1	2	0	0	1	0	0	0	2	2	2	1	1	1	1	0	0	1	2	0	0	0	0	1	2	2	0	1	1	0	0
929	1	0	1	0	0	0	1	0	2	2	0	1	2	0	0	1	0	2	1	1	0	0	0	0	0	0	1	2	2	1	1	0	0	1	2	2	1	0	0	2	2	1	1	2	1	0	0	2	0
930	1	0	0	0	0	0	1	0	0	0	0	0	1	0	0	0	0	0	2	1	1	0	0	0	0	0	0	2	1	0	2	1	2	0	0	2	1	0	0	1	1	0	0	1	1	1	1	1	1
931	0	0	0	1	0	0	1	0	0	0	0	1	1	1	1	1	0	0	2	1	1	0	1	1	1	1	2	2	2	1	1	1	1	2	0	2	1	0	0	2	2	0	0	1	0	1	0	2	0
932	0	0	2	1	0	0	2	0	0	0	1	0	0	0	0	0	2	0	2	2	0	0	1	0	0	0	1	2	2	2	0	1	1	0	0	2	2	0	0	0	0	0	0	1	0	0	0	1	0
933	1	1	1	0	0	0	1	0	1	1	0	1	1	0	0	0	1	2	0	0	1	0	0	0	0	0	2	2	2	2	1	2	2	0	0	1	2	0	0	1	1	0	1	2	1	0	0	1	1
934	0	0	2	0	1	1	2	0	0	0	0	0	1	0	0	0	2	2	1	1	0	1	0	0	0	0	1	1	2	1	1	1	2	2	2	2	2	1	1	0	0	0	0	1	0	1	0	0	2
935	0	0	1	0	0	0	1	0	1	1	1	0	1	0	0	0	1	0	2	1	1	0	1	1	1	1	0	2	0	0	2	1	1	0	0	1	1	0	0	1	1	1	2	2	0	1	0	2	0
936	1	0	1	0	0	0	2	1	0	1	0	0	0	0	0	0	1	1	1	1	1	0	0	0	0	0	1	1	2	2	0	1	1	0	0	1	1	0	0	1	1	1	1	2	2	0	0	1	1
937	1	0	1	0	0	0	1	0	1	1	1	1	2	1	1	1	1	1	1	1	0	0	0	0	0	0	2	2	2	2	0	1	2	2	1	1	1	0	0	1	1	0	1	2	0	0	1	0	0
938	0	0	2	0	1	1	0	0	1	1	1	0	0	0	0	0	1	2	0	0	0	0	1	0	0	0	2	2	2	2	1	1	1	0	0	2	2	0	0	1	1	0	1	2	0	1	0	1	0
939	1	0	0	1	0	0	1	1	1	2	0	0	0	0	0	0	2	1	1	1	1	0	0	0	0	0	2	2	2	2	1	2	2	0	0	1	1	0	0	1	1	0	0	2	1	2	0	2	0
940	1	0	2	1	0	0	1	0	1	1	0	0	1	0	0	0	1	1	1	1	0	0	0	0	0	0	2	2	2	2	0	0	0	0	0	1	1	1	1	1	1	0	0	0	0	1	0	2	0
941	0	0	1	1	0	0	2	0	0	0	0	0	0	0	0	0	1	0	2	0	1	0	1	1	1	1	2	1	2	1	0	1	1	0	0	1	1	0	0	2	2	0	1	2	1	1	0	1	0
942	0	0	1	1	0	0	0	0	2	2	0	1	1	0	0	0	1	1	1	1	0	0	0	0	0	0	1	2	2	1	0	1	1	1	2	2	2	1	1	0	0	0	0	0	0	0	0	2	0
943	0	0	2	0	0	0	2	1	0	1	1	1	0	0	0	1	2	1	1	1	0	0	0	0	0	0	2	2	2	2	1	1	1	2	1	1	0	0	0	2	2	0	1	2	1	2	1	0	0
944	1	0	1	0	0	0	0	0	1	1	0	0	0	0	0	0	1	1	1	1	0	0	0	0	0	0	0	0	2	1	0	2	2	0	0	0	1	0	0	1	1	1	1	1	1	0	0	2	0
945	0	0	2	0	1	1	1	0	0	0	2	0	1	0	0	0	2	2	0	0	0	0	0	0	1	1	2	2	2	1	1	0	1	1	0	2	1	0	1	2	1	0	0	2	0	0	0	0	0
946	0	0	2	0	0	0	1	1	1	2	0	0	1	0	0	1	1	1	1	1	0	0	0	0	0	0	1	1	2	1	0	2	2	1	2	2	0	0	0	1	1	0	1	1	1	0	0	2	0
947	1	0	1	0	0	0	1	1	1	2	0	0	1	0	0	0	2	0	2	2	0	0	1	0	1	1	0	2	1	0	1	1	1	1	1	2	2	0	0	2	2	0	0	1	0	1	1	0	0
948	0	0	1	1	0	0	1	0	0	0	0	0	0	0	0	0	0	2	0	0	1	0	0	0	1	1	2	2	2	1	1	0	0	0	0	1	1	0	0	2	1	1	1	2	1	0	0	1	1
949	1	0	1	1	0	0	2	1	0	1	0	0	2	1	1	1	2	1	2	2	0	0	1	1	0	0	1	1	2	0	1	1	1	0	0	1	1	1	0	0	0	0	2	2	1	0	0	0	1
950	0	0	2	0	0	0	1	0	1	1	1	0	0	0	0	0	1	1	1	1	0	0	0	0	0	0	1	2	2	1	2	1	1	0	0	1	2	0	0	0	0	0	1	1	1	1	0	1	1
951	0	0	1	0	1	1	1	1	0	1	0	0	0	0	0	0	1	1	1	1	0	0	0	0	0	0	1	2	2	2	0	2	2	1	0	1	2	0	1	1	0	1	1	1	0	2	0	1	1
952	0	0	2	0	1	1	2	1	0	1	0	0	1	0	0	0	0	2	0	1	1	0	1	1	1	1	2	2	2	2	1	2	2	1	0	1	2	0	0	0	0	0	0	1	0	0	0	2	0
953	1	0	2	1	0	0	1	1	0	1	0	0	1	0	0	0	1	0	2	1	1	0	1	0	1	1	0	2	0	0	2	1	1	0	0	1	2	0	0	1	1	0	0	0	0	1	0	1	0
954	0	0	1	0	0	0	1	0	0	0	1	1	1	1	1	1	1	1	1	1	0	0	1	1	2	2	2	2	2	2	1	2	2	0	0	2	2	0	0	0	0	2	2	2	0	0	1	0	1
955	1	0	1	0	0	0	2	0	0	0	2	0	1	0	0	0	1	1	1	1	0	0	0	0	0	0	2	2	2	2	1	1	2	0	0	2	1	1	0	1	1	1	1	2	0	0	0	0	2
956	0	0	0	0	0	0	0	0	2	2	0	1	2	0	0	0	1	1	1	1	1	0	0	0	0	0	2	2	2	1	1	2	2	2	0	2	2	1	1	0	0	1	1	1	1	0	1	1	0
957	1	0	2	0	0	0	0	0	1	1	0	1	2	0	0	0	0	2	0	0	1	0	0	0	0	0	0	1	1	0	1	1	1	1	1	2	1	0	0	1	1	1	2	2	0	1	0	1	0
958	1	0	1	0	0	0	1	0	1	1	0	0	1	0	0	0	1	2	0	0	0	0	1	1	1	1	1	1	2	1	0	1	2	0	0	2	0	0	0	2	2	1	1	2	1	0	0	1	0
959	0	0	1	0	0	0	2	0	1	1	0	0	1	0	0	0	1	1	1	1	1	0	0	0	0	0	2	2	2	2	0	1	2	1	1	1	2	0	0	0	0	0	0	1	0	0	1	1	0
960	0	0	1	0	0	0	1	0	1	1	0	1	1	0	0	0	1	2	0	0	0	0	0	0	0	0	2	2	2	2	1	1	1	0	1	2	2	0	0	1	1	0	0	1	1	1	0	0	2
961	0	0	0	0	0	0	1	0	1	1	0	0	0	0	0	0	1	2	0	1	1	0	0	0	0	0	1	1	2	2	0	1	1	1	1	1	1	0	0	1	1	0	0	1	0	0	0	2	0
962	1	0	2	0	1	1	1	0	0	0	0	0	2	0	0	0	1	0	2	2	0	0	0	0	0	0	1	1	2	1	1	2	2	1	1	2	1	0	0	2	2	0	1	2	1	1	0	0	0
963	0	0	2	0	1	1	1	0	1	1	0	0	0	0	0	0	0	2	1	1	0	0	1	1	1	1	2	2	2	1	1	0	0	0	1	2	2	0	0	0	0	0	0	1	0	1	0	2	0
964	1	0	1	1	0	0	0	0	2	2	0	0	0	0	0	0	2	1	1	1	0	0	0	0	0	0	2	2	2	1	1	0	0	0	0	2	2	0	0	0	0	0	1	2	1	1	0	1	0
965	1	0	0	0	0	0	2	0	0	0	2	0	1	0	0	0	1	0	2	1	1	0	0	0	0	0	2	2	2	2	0	0	1	1	0	2	1	0	0	0	0	0	0	1	0	0	0	2	0
966	1	0	1	1	0	0	0	0	1	1	0	0	1	1	1	1	2	0	1	1	0	0	1	0	0	0	1	1	2	1	0	2	2	0	0	2	1	1	1	1	1	0	1	1	1	0	0	2	0
967	1	0	1	0	1	1	1	1	0	1	0	0	0	0	0	0	1	0	1	2	0	0	0	0	0	0	2	2	2	1	2	2	2	0	0	1	0	0	0	2	2	0	0	2	0	0	0	2	0
968	0	1	2	0	0	0	2	1	0	1	0	2	2	0	0	0	2	2	1	1	0	0	0	0	0	0	1	1	2	1	0	1	1	0	0	1	1	2	1	1	1	1	1	1	1	1	0	0	0
969	0	0	0	1	0	0	0	0	2	2	0	0	0	0	0	0	1	2	0	0	1	1	0	0	0	0	2	2	2	2	1	1	1	1	1	2	2	1	1	1	1	0	0	1	0	0	0	1	0
970	0	0	0	0	0	0	0	0	1	1	0	2	2	0	0	0	2	1	2	1	1	0	1	0	0	0	1	1	2	1	0	1	2	2	0	1	2	0	0	0	0	0	1	2	0	1	0	2	0
971	0	0	1	0	0	0	0	0	2	2	0	1	1	0	0	0	1	1	1	1	0	0	2	1	1	1	2	2	2	1	2	2	2	0	0	2	2	0	0	0	0	0	0	1	0	1	0	2	0
972	1	0	2	1	0	0	1	1	1	2	0	1	1	0	0	0	1	1	1	1	1	0	1	0	0	0	1	2	1	1	2	1	2	2	2	2	1	0	0	1	1	0	0	1	0	1	0	1	1
973	1	0	1	2	0	0	1	0	0	0	1	0	0	0	0	0	2	2	1	1	1	0	0	0	0	0	2	2	2	1	1	2	2	0	0	1	0	0	0	2	2	1	1	1	1	1	0	1	0
974	1	0	1	2	0	0	1	0	1	1	1	0	2	0	0	0	2	0	2	2	0	0	0	0	1	1	1	2	1	1	1	1	2	0	0	2	0	0	0	2	2	0	0	1	0	0	2	0	0
975	0	0	2	0	0	0	1	1	1	2	0	0	0	0	0	0	0	1	1	1	0	0	0	0	0	0	2	2	2	2	1	1	2	2	2	2	2	1	1	0	0	0	1	2	1	0	0	2	0
976	0	1	0	0	0	0	2	0	0	0	1	1	1	0	0	0	1	1	1	1	1	0	0	0	0	0	2	2	2	0	1	1	1	0	0	2	2	0	0	0	0	0	2	2	1	1	0	1	1
977	0	0	2	1	1	1	0	0	2	2	0	0	0	0	0	0	0	1	1	1	1	0	0	0	0	0	2	2	2	1	2	0	2	1	0	2	0	0	0	1	1	0	0	0	0	0	0	0	2
978	0	0	1	0	0	0	2	1	0	1	0	0	0	0	0	0	1	0	1	2	0	0	0	0	0	0	1	1	1	1	0	1	1	1	0	2	1	0	0	0	0	1	1	2	1	0	1	1	0
979	0	0	0	0	0	0	1	0	1	1	0	0	0	0	0	0	2	2	1	1	0	0	0	0	0	0	2	2	2	2	0	1	2	2	1	1	1	0	0	1	1	0	0	2	0	2	0	2	0
980	1	0	1	0	1	1	1	0	1	1	0	0	2	1	1	1	2	0	2	2	1	0	0	0	1	1	1	1	2	0	0	1	1	0	0	1	2	0	0	1	1	1	1	2	0	1	0	1	0
981	1	0	1	0	0	1	1	0	1	1	0	0	2	0	0	0	1	1	1	1	1	1	1	1	1	1	1	2	2	1	0	2	2	0	0	1	2	1	0	0	0	0	0	2	0	0	0	2	0
982	1	0	1	0	0	0	2	0	0	0	1	0	1	0	0	0	0	0	2	1	1	0	0	0	0	0	0	1	2	1	0	1	1	0	0	2	1	0	1	2	1	1	1	2	0	0	0	2	0
983	0	0	2	1	0	0	1	2	0	2	0	0	0	0	0	0	1	0	2	2	0	0	0	0	1	1	0	2	2	0	1	0	0	0	0	2	2	0	0	2	2	0	0	1	0	1	0	1	1
984	1	0	1	0	0	0	0	0	2	2	0	0	0	0	0	0	1	2	0	0	1	0	0	0	0	0	1	0	2	0	0	1	1	0	0	1	1	1	1	1	1	0	0	0	0	0	0	1	1
985	1	0	1	0	0	0	0	0	2	2	0	0	1	0	0	0	1	1	1	1	0	0	1	0	1	1	1	1	1	1	0	1	1	0	0	2	1	0	0	1	1	0	0	1	0	0	0	1	0
986	0	0	1	0	0	0	1	0	1	1	2	0	0	0	0	0	2	0	2	2	0	0	0	0	1	1	1	2	2	1	1	1	0	0	1	2	2	1	1	0	0	0	0	1	0	0	0	2	0
987	0	0	1	0	0	0	1	0	1	1	0	0	1	0	0	0	1	0	2	2	0	0	0	0	0	0	1	2	2	1	0	1	1	2	1	2	0	0	0	2	2	0	2	2	1	0	0	2	0
988	1	0	1	1	0	0	2	1	0	1	1	0	1	0	0	0	2	0	1	1	0	0	1	0	0	0	2	2	1	0	1	0	0	1	1	2	2	0	0	0	0	0	1	2	0	1	0	1	0
989	0	0	2	0	1	1	1	0	0	0	0	0	2	0	0	0	1	2	0	1	1	0	0	0	0	0	2	2	2	2	1	1	2	2	0	1	0	0	0	2	2	2	2	2	1	0	0	2	0
990	0	0	1	1	0	0	1	1	0	1	0	1	1	0	0	0	2	2	1	1	1	1	0	0	0	0	2	2	2	2	1	1	2	2	2	2	1	0	0	0	0	0	0	2	0	1	0	2	0
991	0	0	1	1	0	0	1	0	0	0	1	0	2	1	1	1	1	1	1	1	0	0	0	0	0	0	0	1	2	1	0	1	1	0	0	1	1	0	0	1	1	0	0	2	0	2	1	0	0
992	0	0	2	0	0	0	1	0	1	1	0	1	0	0	0	0	0	2	0	1	0	0	0	0	0	0	1	2	1	1	2	2	2	0	0	1	2	1	1	1	1	0	1	2	0	1	0	1	0
993	0	0	2	1	0	0	0	0	1	1	0	0	0	0	0	0	1	1	1	1	0	0	0	0	0	0	2	2	2	1	1	0	0	0	0	2	1	0	0	1	1	1	1	2	1	0	0	2	0
994	1	0	2	0	1	1	0	0	2	2	0	0	2	1	1	1	0	1	1	1	1	0	1	1	1	1	1	1	2	2	0	1	1	0	0	1	2	0	1	1	0	1	1	2	1	0	0	2	0
995	1	0	2	0	1	1	0	0	2	2	0	0	1	0	0	0	1	0	2	1	0	0	0	0	0	0	2	2	2	1	0	0	1	1	0	2	0	0	0	2	2	0	0	1	0	1	0	1	0
996	0	0	2	0	1	1	0	0	2	2	0	0	0	0	0	0	1	0	2	1	1	0	0	0	0	0	2	2	1	1	1	1	2	0	0	1	1	0	0	1	1	1	1	2	0	0	0	2	0
997	1	0	1	0	0	0	0	0	1	1	0	0	1	0	0	0	1	1	1	1	0	0	0	0	0	0	2	2	2	1	2	1	1	2	1	1	1	0	0	2	1	1	1	2	1	0	0	0	0
998	0	0	1	0	0	1	2	1	0	1	1	0	0	0	0	0	0	0	2	1	1	0	0	0	1	1	2	2	2	2	0	0	0	1	1	1	1	0	0	2	2	0	1	2	1	1	1	2	0
999	0	0	1	0	0	0	2	0	0	0	2	0	1	1	1	1	1	1	1	1	0	0	0	0	0	1	1	2	1	1	2	2	2	0	0	0	2	1	0	0	0	0	0	1	0	1	0	1	1
1000	0	0	2	1	1	1	2	0	0	0	1	0	0	0	0	0	2	0	2	2	0	0	1	1	1	1	2	2	2	2	1	1	2	2	2	2	0	0	0	1	1	0	0	1	0	0	0	1	0
[truncated: 952 more columns]
