# Supplementary material for: KNN-MDR: a learning approach for improving interactions mapping performances in genome wide association studies
Source: BMC Bioinformatics. 2017 Mar 21;18:184. doi: 10.1186/s12859-017-1599-7 (PMC5361736; doi:10.1186/s12859-017-1599-7)
Supplement: Supplementary file 2 — The data set(s) supporting the results of Table 1. (ZIP 22742 kb) [file 12859_2017_1599_MOESM2_ESM.zip › Nouveau dossier/S56/mkallsimul.dat]

1	1	2	0	0	0	1	2	1	1	1	1	1	2	2	0	0	0	1	1	1	1	0	0	0	0	0	0	1	2	2	0	1	2	2	2	1	0	0	0	1	0	1	1	2	1	0	0	2	0
2	1	2	0	0	0	1	2	2	0	0	0	0	0	0	0	0	0	2	0	0	2	0	0	0	0	1	0	2	1	1	1	1	2	1	0	2	0	1	1	0	0	0	0	2	1	0	1	1	1
3	1	0	0	0	0	1	2	2	0	1	0	0	0	0	0	0	0	1	1	1	1	0	0	0	0	1	0	1	2	2	0	0	1	0	0	2	1	0	0	0	1	1	1	2	1	2	0	2	0
4	0	1	0	0	0	1	2	0	2	2	0	0	1	0	0	0	0	0	2	1	2	0	0	0	0	1	0	2	2	2	1	1	1	0	0	2	1	0	0	1	1	0	0	2	0	0	0	1	1
5	1	1	0	2	0	2	2	2	0	1	0	0	1	0	0	0	0	2	0	0	1	0	1	1	0	1	1	2	2	2	0	0	0	0	1	1	1	0	0	1	1	1	0	1	0	0	0	1	1
6	1	1	0	1	1	2	2	0	2	2	0	1	1	1	0	0	0	2	0	1	1	0	0	0	0	2	0	0	1	2	0	0	2	1	2	1	2	0	0	1	1	0	0	2	0	0	0	1	1
7	0	1	0	0	1	2	2	2	0	1	0	1	1	1	0	0	0	0	2	2	2	0	0	0	0	2	0	1	1	2	0	0	1	1	0	2	2	0	0	0	1	0	0	2	1	1	0	2	2
8	0	1	0	0	0	1	2	2	0	0	0	0	0	0	0	0	0	1	1	1	1	0	1	0	0	1	0	2	2	2	0	2	2	0	2	0	1	0	0	1	1	1	1	1	1	0	0	2	0
9	0	0	0	0	0	1	2	1	1	1	1	1	2	1	0	1	0	1	1	1	2	0	0	0	1	2	1	2	2	2	0	0	2	1	0	2	0	0	0	1	0	1	1	2	1	2	0	1	1
10	0	0	0	0	1	1	1	2	0	1	0	0	0	1	0	0	0	1	1	1	2	0	0	0	0	0	0	1	2	2	0	0	1	0	1	1	2	0	0	0	2	0	1	2	1	1	1	0	2
11	1	0	0	0	0	1	2	2	0	1	0	0	1	1	0	0	1	2	1	1	1	0	1	0	0	0	0	2	2	2	1	1	1	0	0	2	1	1	1	0	1	0	0	0	0	0	0	0	2
12	1	1	1	0	0	1	1	2	0	1	1	0	1	1	0	0	0	2	0	1	1	0	0	0	0	0	0	1	2	2	0	1	1	0	1	1	1	0	0	1	1	0	0	1	0	0	0	2	0
13	0	2	0	0	0	1	2	1	1	1	1	0	1	1	0	0	0	0	1	1	2	0	0	0	0	1	0	2	2	2	0	1	2	0	1	1	1	0	0	0	2	0	0	0	1	0	0	2	1
14	1	1	0	0	0	0	2	1	1	1	0	0	0	0	0	0	1	2	1	1	1	0	0	0	0	0	0	2	2	2	1	0	1	1	1	1	2	0	0	1	1	0	0	2	0	2	1	2	1
15	1	2	1	0	1	1	1	2	1	1	0	0	0	0	0	0	0	0	2	2	2	0	0	0	1	2	0	1	2	2	1	0	2	1	2	1	2	0	0	0	2	0	1	1	1	0	0	2	1
16	1	1	0	0	0	0	2	1	1	1	1	0	1	1	0	0	0	0	2	1	2	0	2	0	0	0	0	2	2	2	0	0	1	1	1	1	2	0	0	1	1	0	0	2	1	1	0	2	0
17	1	0	0	1	0	2	2	1	1	1	0	0	0	0	0	1	0	0	2	1	2	0	1	0	1	1	0	0	2	1	0	1	1	0	0	2	1	0	0	0	1	0	0	1	1	1	0	1	2
18	1	2	0	0	0	0	1	0	2	2	0	0	0	0	0	0	0	1	1	1	2	0	1	0	0	2	0	0	1	2	0	1	1	0	0	2	2	0	0	1	1	0	0	2	0	1	0	1	1
19	1	1	0	0	1	2	1	2	0	1	1	0	1	0	0	1	0	2	0	0	0	0	0	0	0	1	0	2	2	1	0	1	1	0	0	1	0	0	0	1	0	1	0	0	0	1	0	1	1
20	0	1	0	0	0	1	1	2	0	2	1	0	1	0	0	1	0	1	1	1	1	0	0	0	0	1	0	2	1	1	0	1	2	0	1	1	0	0	0	1	0	0	0	2	0	2	0	1	1
21	0	2	1	1	0	1	1	2	0	1	0	1	0	0	0	0	0	1	2	2	2	0	1	0	0	2	0	2	2	2	1	0	2	1	1	2	1	0	0	0	1	1	1	1	1	1	1	0	2
22	1	1	0	0	0	2	1	2	0	1	1	1	2	1	0	0	0	0	2	1	2	0	0	0	0	0	0	1	2	2	0	2	1	0	0	2	2	0	0	1	1	1	1	1	1	1	0	2	0
23	1	1	0	1	0	1	2	2	0	0	1	1	1	1	0	0	0	0	2	1	2	0	0	0	0	0	0	2	2	2	1	0	0	0	1	1	2	0	0	1	1	0	0	2	0	1	0	2	0
24	1	1	0	1	0	2	2	2	0	0	1	0	0	0	0	0	0	0	2	0	2	0	0	0	0	2	0	2	2	2	0	1	2	1	0	2	2	0	1	0	1	0	0	1	0	0	0	1	1
25	0	0	0	0	1	1	0	2	1	1	0	1	1	1	0	0	0	1	1	1	1	0	0	0	0	1	0	1	1	1	0	0	0	1	0	2	1	0	0	0	2	0	0	2	0	2	0	1	1
26	0	2	0	1	0	1	2	1	1	1	0	2	2	2	0	0	1	2	0	0	2	0	0	0	0	1	0	1	2	2	1	2	1	0	0	2	1	1	1	0	1	1	1	1	1	1	0	1	1
27	0	1	0	1	0	1	2	1	0	0	0	0	2	1	0	0	0	0	2	2	2	0	1	0	1	1	0	1	2	2	0	1	2	0	1	1	1	0	0	1	0	0	0	2	1	0	0	1	1
28	0	2	1	1	0	1	2	1	1	1	0	0	0	0	0	0	0	1	1	1	2	0	0	0	0	0	0	2	2	2	0	1	2	2	1	2	2	0	0	0	2	0	0	1	0	0	0	1	1
29	0	2	0	0	0	0	1	1	1	1	2	0	0	0	0	0	0	0	2	2	2	1	1	0	0	1	0	2	2	2	0	0	1	1	1	1	1	0	0	0	1	2	2	2	1	1	0	1	1
30	1	1	0	0	1	1	2	0	2	2	0	0	1	0	0	1	0	2	0	0	0	0	1	1	1	0	0	1	2	2	0	1	2	0	1	1	1	0	0	0	1	0	0	2	0	1	0	2	1
31	0	2	1	0	1	1	2	2	0	0	0	1	1	0	1	0	0	1	1	1	1	0	0	0	0	1	0	2	2	2	2	0	2	0	0	2	1	0	0	2	0	0	0	2	0	0	0	2	1
32	0	2	0	0	0	0	2	1	1	2	0	0	1	0	1	0	0	0	1	1	1	0	0	0	1	1	0	1	2	2	0	1	1	0	0	2	0	1	1	0	0	1	0	1	1	0	0	0	2
33	0	2	0	0	0	1	1	2	0	0	1	0	0	0	0	0	0	0	2	2	2	0	1	1	1	0	0	1	2	2	1	0	2	2	1	2	1	0	0	0	2	0	0	2	0	1	0	1	1
34	0	2	0	0	0	1	1	2	0	0	0	1	2	2	0	0	0	0	2	2	2	0	0	0	0	1	0	2	2	2	0	0	2	0	0	2	2	0	0	1	1	0	0	2	0	0	0	2	0
35	1	1	0	1	0	1	2	1	0	0	0	0	0	0	0	0	0	0	2	2	2	0	0	0	2	1	0	2	2	2	0	1	2	0	1	1	2	0	0	0	1	0	0	2	0	1	0	2	0
36	0	1	0	0	0	1	2	2	0	1	0	0	1	1	0	0	0	1	1	1	2	1	0	0	0	2	0	2	2	2	1	0	1	0	1	2	2	0	0	0	2	0	0	2	0	0	0	1	1
37	1	0	0	0	1	2	1	1	1	1	1	1	1	1	0	0	0	0	2	2	2	0	0	0	1	0	0	1	2	2	1	0	2	1	1	1	1	0	1	0	0	1	1	1	1	1	0	2	1
38	0	2	0	0	0	1	1	2	0	0	1	0	0	0	0	0	1	2	0	0	1	0	1	0	0	1	0	2	2	2	1	0	2	1	0	2	2	0	0	0	1	1	1	1	1	1	0	2	0
39	0	1	0	0	0	0	2	2	0	0	1	1	1	1	0	0	0	1	1	1	2	0	1	1	1	1	0	2	2	2	0	0	0	0	1	1	2	0	0	1	1	0	0	1	0	1	0	2	0
40	0	1	0	0	1	2	2	1	0	0	1	0	0	0	0	0	0	1	1	1	2	0	0	0	0	1	1	2	2	2	0	2	1	0	1	1	1	0	0	1	1	1	0	0	0	0	0	2	0
41	1	1	1	0	0	1	1	2	0	0	1	1	1	1	0	0	0	0	2	2	2	0	0	0	0	1	0	1	2	2	1	0	0	0	0	2	1	0	0	0	1	1	1	2	1	1	1	1	1
42	1	0	0	0	1	1	2	2	0	1	0	1	2	1	0	0	0	1	1	1	1	0	0	0	0	0	0	2	1	1	0	0	2	0	0	2	1	1	1	0	1	0	0	1	0	1	0	2	0
43	1	0	1	0	0	1	1	1	1	1	1	1	1	0	0	0	0	2	0	0	1	0	1	0	0	1	0	2	1	2	1	0	1	0	1	1	2	0	0	1	1	0	0	1	0	0	0	1	1
44	0	1	0	0	1	1	2	2	0	0	0	0	0	0	0	0	0	1	1	1	1	0	0	0	0	1	0	1	2	2	0	1	2	1	1	0	1	1	1	0	0	0	0	1	1	0	0	2	1
45	1	1	0	0	0	0	2	0	1	1	1	0	1	0	0	0	0	2	0	0	0	0	0	0	0	2	0	2	2	2	1	1	1	2	0	2	2	0	0	2	0	0	0	2	0	1	1	0	1
46	0	0	0	0	0	1	2	1	1	1	0	0	0	0	0	0	0	1	2	1	2	1	0	0	0	1	0	2	2	2	1	1	2	0	0	2	2	0	0	1	1	0	0	0	0	0	0	1	1
47	0	2	0	0	0	1	2	1	1	1	0	0	0	0	0	0	0	2	0	0	0	0	0	0	0	1	0	1	2	2	0	1	1	0	0	2	1	0	0	0	1	1	1	2	0	1	0	1	2
48	1	1	0	0	0	1	2	1	1	1	0	0	0	0	0	0	0	0	2	2	2	0	1	0	0	1	0	1	2	2	0	0	0	0	0	2	0	1	1	1	0	1	1	2	0	0	0	0	2
49	0	0	0	0	0	1	2	1	0	0	0	0	1	1	0	0	0	0	2	2	2	0	0	0	1	1	0	1	2	2	0	0	1	0	1	1	2	0	0	0	2	0	0	2	0	2	0	1	0
50	0	1	0	1	0	1	2	1	1	2	0	1	0	0	0	0	0	0	2	2	2	2	0	0	0	1	0	1	2	2	0	2	2	0	0	2	2	0	0	0	2	1	0	1	0	0	0	2	1
51	1	2	0	1	0	2	2	1	0	0	0	1	1	1	0	0	0	2	0	0	0	0	0	0	0	0	0	1	2	2	1	1	1	0	0	1	2	0	0	1	0	0	0	1	0	0	0	1	1
52	0	0	0	0	2	2	1	2	0	2	1	0	1	0	0	0	0	0	2	1	2	0	1	0	0	1	0	1	2	2	0	0	1	1	0	2	1	1	0	0	0	0	0	2	1	0	0	2	0
53	1	0	0	0	1	1	2	2	0	1	0	0	1	0	0	0	0	1	1	1	1	0	0	0	0	1	0	2	2	1	1	0	1	1	0	2	2	0	0	1	1	0	0	2	0	0	0	1	0
54	0	1	0	0	1	1	1	2	0	0	0	0	0	0	0	0	0	0	2	2	2	0	0	0	0	1	0	1	2	2	0	0	0	0	0	1	2	0	0	1	1	0	0	1	1	0	0	2	0
55	0	0	1	0	0	1	2	2	1	1	0	1	1	1	0	0	0	1	1	1	1	0	1	0	0	1	1	2	2	2	0	0	2	2	0	2	2	0	0	0	1	0	0	2	1	0	0	2	1
56	0	0	0	0	2	2	2	1	1	2	0	1	0	0	0	0	0	1	1	1	1	0	0	0	0	1	0	2	2	2	1	1	2	2	1	1	1	0	0	0	2	1	0	1	1	1	0	2	0
57	1	1	0	0	1	1	1	1	1	1	1	0	0	0	0	0	0	0	2	2	2	1	0	0	0	1	1	1	2	2	0	1	2	0	1	1	2	0	0	0	1	0	0	2	1	0	0	0	2
58	1	0	1	0	0	1	2	0	1	1	1	0	0	0	0	0	0	1	1	1	2	0	0	0	0	0	0	1	2	2	0	2	2	0	2	0	2	0	0	0	1	0	0	1	0	0	1	1	1
59	0	1	0	1	0	2	2	2	0	1	0	1	1	1	0	0	0	1	2	1	2	0	0	0	0	1	0	1	2	1	1	1	2	0	1	1	2	0	0	0	2	1	1	2	0	0	0	2	0
60	0	0	0	1	0	2	0	2	1	1	0	2	2	1	1	0	0	0	2	2	2	0	1	0	1	0	0	2	2	1	2	0	1	0	1	1	2	0	0	1	1	2	1	2	1	0	0	2	1
61	0	0	0	0	2	2	0	2	0	0	2	0	0	0	0	0	0	1	0	0	0	0	1	1	1	2	0	2	2	1	1	2	2	0	1	1	1	0	0	0	1	0	0	2	0	0	0	2	0
62	1	0	0	0	0	1	2	1	0	1	0	0	1	0	0	1	0	1	1	1	1	0	0	0	0	1	0	1	2	2	0	1	0	0	0	2	1	0	1	0	0	2	2	2	1	1	0	2	0
63	1	1	0	1	1	2	1	1	1	2	0	1	2	1	0	0	0	1	1	1	1	0	0	0	0	1	0	1	2	2	0	1	2	0	0	2	2	0	0	1	1	0	0	1	0	1	0	1	1
64	1	1	0	0	0	2	1	2	0	0	1	0	1	0	0	1	0	0	2	2	2	0	0	0	0	2	0	2	2	2	1	1	1	0	1	1	2	0	0	0	1	0	0	2	0	0	0	0	2
65	0	2	0	1	0	1	2	2	1	2	0	0	1	0	0	0	0	1	0	0	1	0	0	0	0	0	0	2	2	2	0	1	2	0	1	1	2	0	0	0	1	0	0	2	0	1	0	2	0
66	1	1	0	2	0	2	2	2	0	0	1	0	0	0	0	0	0	0	2	1	2	0	0	0	0	1	0	1	1	1	0	0	2	0	1	1	1	0	0	1	1	0	0	1	0	1	0	0	2
67	0	0	0	0	0	1	2	2	0	1	0	0	1	0	0	1	0	0	2	2	1	0	0	0	1	1	0	2	2	2	0	0	2	2	0	2	1	0	0	0	1	1	1	1	1	2	0	2	0
68	0	1	0	1	0	1	1	2	0	0	1	1	1	1	0	0	0	0	2	2	2	0	0	0	0	2	0	0	2	2	0	0	1	1	0	1	2	0	0	2	0	0	1	1	1	0	0	1	1
69	1	1	0	0	1	1	0	2	0	0	2	1	1	1	0	0	0	2	0	1	1	0	0	0	1	0	0	2	2	2	0	1	1	0	0	2	1	0	0	2	0	0	0	2	0	0	0	2	0
70	0	2	0	0	0	0	1	2	0	1	1	1	2	1	0	0	0	0	2	2	2	0	2	0	0	0	0	1	2	2	0	1	1	2	1	1	1	0	0	2	0	0	0	2	0	0	0	2	0
71	1	1	0	0	0	1	2	2	0	1	0	0	0	0	0	0	0	0	2	2	2	0	1	0	0	0	1	2	2	2	0	0	0	1	0	2	1	0	1	0	1	0	0	1	0	0	0	0	2
72	1	0	0	0	2	2	2	1	0	0	0	1	2	1	0	0	0	2	0	0	0	0	0	0	0	0	0	2	2	2	1	0	2	0	0	2	1	0	1	1	0	0	0	2	0	1	0	1	1
73	1	1	0	0	0	1	1	1	1	1	2	0	0	0	0	0	1	2	0	0	1	0	0	0	0	2	0	2	2	2	0	1	2	0	1	1	2	0	0	0	2	0	0	2	0	0	0	2	0
74	0	1	0	1	0	1	1	1	0	0	1	1	2	1	0	1	0	0	2	2	2	0	0	0	0	1	0	2	1	1	1	2	2	0	0	2	1	0	0	0	2	0	0	0	0	0	0	1	1
75	0	1	1	0	0	1	1	1	1	1	0	1	1	1	0	0	0	0	2	1	2	0	0	0	0	1	0	2	2	2	1	1	1	1	1	1	1	1	0	0	1	0	0	2	0	2	0	1	1
76	1	1	0	0	0	2	1	1	1	1	0	0	1	0	0	1	0	0	2	2	2	0	0	0	0	1	0	1	2	2	0	1	1	0	0	2	0	0	0	1	0	0	0	2	1	0	0	2	0
77	1	2	0	0	0	1	2	2	1	1	1	1	2	1	0	0	0	0	1	1	1	0	0	0	0	1	0	0	1	2	0	1	1	0	1	1	1	1	1	0	1	1	1	1	1	2	0	2	1
78	1	1	0	0	0	0	2	1	1	1	0	0	1	1	0	0	0	2	1	1	2	0	0	0	0	0	1	2	2	1	0	2	2	0	2	0	2	0	0	0	2	0	0	1	1	0	0	1	1
79	0	0	0	0	0	1	2	1	1	2	0	1	1	0	0	0	0	2	0	1	2	1	1	0	0	1	0	2	2	2	0	1	2	1	0	2	0	1	1	0	0	0	0	2	0	0	0	1	1
80	1	0	0	0	0	1	1	2	0	0	1	1	1	1	0	0	0	2	0	0	2	0	0	0	0	1	1	2	2	2	0	1	1	0	0	2	1	0	0	1	1	0	0	2	1	1	0	1	1
81	1	2	0	0	0	0	2	2	0	0	0	1	0	0	0	0	0	0	1	2	2	0	0	0	0	1	1	2	2	2	0	2	2	0	2	0	0	0	0	1	1	1	0	0	1	1	0	2	0
82	0	0	0	0	1	2	2	2	0	0	0	0	1	2	0	0	0	2	1	1	1	0	0	0	0	2	0	1	2	2	0	1	1	1	1	1	1	0	0	0	2	0	1	2	1	1	0	2	0
83	0	1	0	0	1	2	2	1	2	2	0	0	0	0	0	0	0	0	1	1	1	0	0	0	0	1	0	1	2	2	0	0	0	0	0	2	2	0	0	2	0	0	0	0	0	0	0	1	1
84	0	2	0	0	0	0	2	1	1	2	0	1	1	1	0	0	0	2	0	0	1	0	0	0	0	1	0	2	2	1	0	1	2	0	2	0	2	0	0	1	1	0	0	1	0	0	0	1	1
85	1	1	0	0	1	2	1	1	1	1	1	0	1	0	0	1	0	1	1	2	2	0	0	0	0	1	0	2	2	2	0	1	2	0	0	2	2	0	0	0	1	0	0	2	0	0	0	1	1
86	0	0	0	0	2	2	2	2	0	1	0	0	1	1	0	0	0	2	0	0	1	0	1	0	0	2	0	2	2	2	1	1	2	0	2	0	1	0	0	2	0	0	0	2	0	2	0	2	0
87	1	0	0	0	0	1	1	1	1	1	1	0	1	0	0	1	0	0	2	1	2	0	0	0	0	2	0	2	1	1	0	0	1	0	1	1	2	0	0	1	1	0	0	2	0	0	0	1	1
88	0	1	0	0	0	2	2	1	2	2	0	0	1	0	0	1	0	0	1	1	2	0	0	0	0	0	0	2	2	2	1	0	2	0	1	1	1	1	1	1	0	0	0	1	0	0	0	2	1
89	0	1	0	0	0	0	2	0	2	2	0	0	0	0	0	0	0	1	1	1	1	0	1	0	0	0	0	1	2	2	0	2	2	0	1	1	1	0	0	0	0	1	1	2	2	0	0	2	1
90	1	0	0	1	0	2	1	1	0	0	2	0	0	0	0	0	0	0	2	2	2	0	1	0	0	1	0	2	1	1	1	1	2	1	1	1	2	0	0	1	1	0	0	2	1	1	1	1	1
91	0	2	0	1	0	1	2	1	2	2	0	0	0	0	0	0	0	2	0	0	0	0	0	0	1	0	0	1	1	1	1	2	1	0	1	1	2	0	0	2	0	0	1	2	1	0	1	1	2
92	1	0	0	0	0	1	2	2	0	0	0	0	1	0	0	1	0	0	2	2	2	0	0	0	1	1	0	1	2	2	0	1	2	0	0	2	1	0	1	1	0	0	0	2	0	1	0	2	1
93	0	0	0	0	1	1	1	1	1	1	1	1	1	0	0	0	0	0	2	1	2	0	1	1	1	1	0	1	2	2	0	0	1	0	1	1	1	0	0	0	2	1	1	2	0	0	0	2	0
94	0	1	0	0	0	1	2	1	1	2	0	1	1	1	0	0	0	1	1	1	1	0	1	0	0	1	1	2	2	2	1	1	2	1	2	1	1	0	0	1	0	0	0	2	1	1	0	1	1
95	1	2	1	1	0	1	2	2	0	1	0	0	1	1	0	0	0	1	1	1	2	0	0	0	0	1	0	2	2	2	1	0	2	2	1	2	1	0	0	0	0	0	0	1	0	0	0	1	2
96	0	1	0	0	0	1	2	1	1	1	1	0	0	0	0	0	0	0	2	1	2	0	1	1	1	1	0	2	1	1	1	0	1	1	0	2	1	0	0	0	1	0	0	2	1	1	0	0	1
97	0	1	0	0	0	1	1	2	0	0	1	0	1	1	0	0	0	2	0	0	1	0	0	0	0	1	0	1	1	1	0	1	1	0	0	2	0	1	1	0	0	1	0	1	0	0	1	0	2
98	1	1	0	1	0	1	2	1	1	2	0	0	0	0	0	0	0	1	0	0	0	0	1	0	0	1	0	2	2	2	0	0	1	1	1	1	2	0	0	1	1	0	0	1	0	0	1	0	2
99	0	2	0	0	0	1	2	2	0	1	0	0	1	1	0	0	0	0	1	1	1	0	0	0	0	1	0	2	2	2	1	0	0	0	0	2	1	0	0	0	1	0	0	1	0	0	0	2	0
100	0	0	0	1	0	2	1	2	1	1	0	0	0	0	0	0	1	2	0	0	2	0	0	0	1	1	0	2	2	2	0	0	0	1	1	1	2	0	0	0	2	0	0	2	0	0	1	0	1
101	1	0	0	0	0	1	2	1	0	0	0	0	2	1	0	0	0	0	2	1	2	0	1	1	1	1	0	1	1	1	0	0	2	2	1	1	1	0	0	0	1	0	0	1	0	0	0	1	0
102	0	2	0	0	0	0	2	0	2	2	0	1	1	1	0	0	0	1	1	0	1	0	0	0	0	1	0	2	0	0	0	1	1	0	0	2	1	0	0	1	0	0	0	1	0	1	0	2	0
103	0	2	0	0	0	0	2	2	0	1	0	1	2	2	0	0	0	1	1	1	2	0	1	0	1	1	0	1	2	2	1	1	2	0	1	1	2	0	1	0	1	0	0	2	1	0	0	1	1
104	0	1	0	1	0	1	2	2	0	0	0	0	0	0	0	0	0	2	0	0	0	0	0	0	0	0	1	2	1	1	0	1	0	0	1	1	2	1	1	0	1	0	0	2	1	0	0	2	0
105	0	1	1	1	0	2	2	1	1	1	0	2	1	1	0	0	0	0	2	2	2	0	1	1	1	1	0	1	1	0	1	0	1	1	0	2	2	0	0	0	2	1	0	0	2	0	0	1	1
106	0	2	0	0	0	0	2	1	1	1	0	0	1	0	0	1	0	0	2	2	2	0	0	0	0	0	0	2	2	1	0	0	1	1	0	1	1	0	0	2	0	1	1	2	1	1	0	1	1
107	1	1	0	0	1	2	1	2	0	1	1	0	0	0	0	0	0	2	0	0	1	0	1	0	1	1	0	2	2	2	2	1	1	0	0	2	0	0	0	0	1	0	0	2	0	1	1	1	1
108	0	0	0	0	0	1	2	1	1	2	0	0	0	0	0	0	0	1	1	0	1	0	2	0	0	0	0	2	2	2	0	1	1	0	0	2	1	0	0	0	1	0	0	0	0	0	0	2	0
109	0	2	0	0	0	2	2	0	2	2	0	0	1	0	0	1	0	0	2	2	2	0	0	0	0	0	0	2	1	1	0	1	2	0	1	1	1	0	0	0	1	0	0	2	0	1	0	1	0
110	1	2	0	1	0	1	0	2	0	0	1	0	0	0	0	0	0	0	2	2	2	0	1	0	0	0	0	2	2	2	2	1	1	1	1	1	0	1	0	0	0	1	0	1	0	0	0	2	1
111	0	2	0	0	0	0	1	2	0	1	1	1	2	1	0	0	0	2	0	0	0	0	0	0	0	1	1	2	2	2	0	0	0	0	0	2	0	0	0	1	0	0	0	2	0	0	2	0	2
112	1	0	0	1	0	2	1	1	1	1	1	0	0	0	0	0	0	0	1	1	1	0	0	0	1	1	0	1	1	1	1	0	1	0	0	2	1	0	0	2	0	0	0	1	0	0	0	1	1
113	1	1	1	0	1	2	1	1	1	1	1	1	1	1	0	0	0	0	2	2	2	0	0	0	0	1	0	2	1	1	1	1	1	0	2	1	1	1	1	0	1	0	0	0	0	0	0	1	1
114	1	2	0	0	0	0	1	2	0	2	1	0	1	0	0	0	0	1	2	1	2	0	0	0	0	1	0	2	2	2	0	0	1	0	2	0	0	0	0	1	0	0	0	2	1	0	1	1	1
115	0	2	0	1	0	1	0	1	1	1	1	0	1	0	0	1	0	1	1	1	2	0	1	1	1	1	0	2	1	1	1	1	1	1	0	2	2	0	0	0	2	1	0	0	0	0	0	1	2
116	1	1	0	1	0	1	1	2	0	0	1	0	1	1	0	0	0	0	1	1	1	0	1	1	1	1	0	2	2	2	2	1	2	0	0	2	1	0	0	1	1	1	1	2	1	1	1	0	2
117	1	2	0	1	0	2	2	1	1	1	1	1	2	1	0	1	0	1	1	1	1	0	1	0	0	0	1	1	1	1	0	1	0	0	0	2	1	0	0	0	1	0	0	2	1	1	0	2	0
118	0	1	1	0	0	1	2	1	1	1	1	0	0	1	0	0	0	0	2	2	2	0	0	0	0	1	0	1	2	2	1	0	0	0	0	2	2	0	0	1	1	0	0	2	0	1	0	2	0
119	0	0	0	2	1	2	0	1	1	1	1	0	0	0	0	0	0	2	0	0	0	0	0	0	0	1	0	2	1	1	1	0	0	0	0	2	1	1	1	0	0	0	1	1	1	0	0	1	1
120	1	1	0	0	0	0	2	1	1	2	0	1	2	1	0	0	0	1	2	2	2	0	0	0	0	1	0	1	2	2	0	0	1	1	1	1	2	0	0	0	2	0	0	2	0	1	0	2	1
121	0	0	0	0	0	2	2	0	1	1	2	0	2	1	0	0	1	0	2	1	2	0	0	0	0	1	0	2	2	1	0	2	1	0	0	2	1	1	1	0	1	1	1	2	1	1	0	2	0
122	0	2	1	1	0	1	1	2	0	0	1	0	0	0	0	0	0	1	1	1	2	2	0	0	0	1	1	1	2	2	0	2	1	0	0	2	1	0	0	0	2	1	1	1	0	0	0	2	0
123	1	2	1	1	0	1	2	1	1	2	0	0	0	0	0	0	0	2	0	0	0	0	0	0	0	0	1	2	1	1	0	1	1	0	0	2	2	0	0	0	1	0	0	1	0	0	1	0	2
124	1	1	0	0	1	1	1	2	0	0	1	0	1	0	1	0	0	1	1	1	1	0	0	0	0	1	0	2	2	2	0	0	1	0	1	2	2	0	0	0	2	0	0	2	0	0	0	1	1
125	0	0	0	1	0	2	2	2	0	1	0	0	2	1	0	0	0	1	1	0	1	1	1	1	1	1	0	2	1	1	1	1	1	0	1	1	1	1	1	0	0	0	0	1	0	1	0	0	1
126	0	1	0	0	0	0	0	1	1	1	1	1	1	1	0	0	0	2	0	0	0	0	0	0	0	2	0	2	2	2	0	1	1	1	1	1	1	0	0	0	0	1	1	1	1	0	1	1	1
127	1	1	0	0	1	2	1	1	0	0	1	0	2	0	0	1	0	1	1	1	2	0	0	0	0	1	0	2	1	1	0	0	1	0	0	2	2	0	0	0	2	1	1	2	0	2	0	1	1
128	0	2	0	1	0	1	2	1	1	1	0	1	2	1	1	0	0	1	1	1	1	1	1	0	0	1	0	1	1	0	1	1	2	1	2	1	2	0	1	0	1	1	0	1	0	0	0	1	1
129	0	2	0	0	0	1	2	0	1	1	2	1	2	2	0	0	1	0	2	1	2	0	0	0	0	0	0	1	1	1	0	2	1	0	0	2	1	0	0	1	0	0	0	2	0	0	0	1	1
130	0	1	1	0	1	2	2	0	2	2	0	0	0	0	0	0	0	0	2	1	2	0	0	0	0	1	0	2	2	2	1	0	1	0	1	1	2	0	0	1	1	1	1	2	0	0	0	2	0
131	1	2	1	1	0	1	1	1	1	1	0	0	0	0	0	0	0	1	1	1	2	0	1	0	1	2	1	2	2	2	0	0	1	0	0	2	1	1	1	0	1	0	0	2	0	0	0	2	0
132	0	1	1	1	0	2	2	1	1	1	0	2	2	1	1	0	0	2	0	0	0	0	0	0	0	1	0	2	1	1	1	1	1	1	2	0	1	0	0	1	0	0	0	2	0	0	0	2	1
133	1	1	0	0	1	1	2	0	1	1	0	0	0	0	0	0	0	2	1	1	2	0	0	0	0	1	0	1	2	2	0	0	2	1	0	2	1	0	0	1	1	0	0	1	0	0	0	1	0
134	1	0	0	0	0	1	2	1	1	1	0	0	1	0	0	1	0	0	2	2	2	0	1	1	1	1	0	1	2	2	1	1	2	2	1	1	1	0	1	1	0	0	0	2	2	0	1	0	2
135	1	1	0	1	0	2	2	1	0	0	1	0	0	0	0	0	0	0	2	2	2	1	0	0	0	2	1	2	2	2	0	1	1	0	2	1	1	0	0	0	1	0	0	2	1	0	0	1	1
136	0	1	0	0	1	1	2	0	2	2	0	1	1	1	0	0	0	0	2	2	2	0	0	0	0	2	0	2	2	1	0	0	1	0	1	1	2	0	0	1	1	0	0	2	1	0	0	0	1
137	1	1	0	1	0	2	2	2	0	0	0	0	0	0	0	1	0	1	1	1	2	0	0	0	1	2	0	2	2	2	1	0	1	0	0	2	1	0	0	2	0	0	0	2	0	0	0	2	0
138	0	2	0	0	0	0	2	1	1	1	1	0	1	0	0	1	0	0	2	2	2	0	0	0	0	1	0	2	2	1	0	1	1	0	0	2	1	0	0	0	2	1	1	2	1	1	1	0	2
139	0	2	1	1	0	1	2	1	1	1	0	2	2	2	0	0	0	0	1	2	2	0	0	0	0	0	0	2	2	2	1	0	1	1	0	2	1	0	0	0	0	1	0	1	1	0	0	2	0
140	1	1	0	1	0	1	2	0	2	2	0	0	1	0	1	0	0	0	1	1	1	0	0	0	0	2	0	1	1	1	0	2	1	0	2	0	1	0	0	0	1	1	1	2	1	0	0	2	0
141	1	2	0	0	0	0	2	2	0	1	0	1	1	1	0	0	0	1	1	1	1	0	0	0	0	0	0	2	2	2	0	2	2	0	2	0	1	1	1	0	0	0	0	2	0	0	0	1	1
142	1	0	0	0	0	1	1	1	0	0	1	0	0	0	0	0	0	0	2	2	2	0	1	0	0	2	0	1	2	2	0	0	1	1	1	1	1	0	0	0	1	1	1	1	1	2	0	2	0
143	0	1	0	0	0	2	2	1	1	1	0	0	0	0	0	0	0	1	1	1	1	0	0	0	0	2	0	2	1	1	0	1	1	0	1	1	0	1	0	0	0	1	1	2	1	1	0	2	0
144	0	1	0	0	0	0	1	2	0	0	1	0	1	0	0	1	0	1	1	1	1	0	0	0	0	1	0	1	2	2	1	0	1	0	1	2	0	1	1	1	0	0	0	2	0	0	1	1	2
145	0	1	0	1	0	1	1	1	1	1	1	0	0	0	0	0	0	2	0	0	0	0	0	0	1	2	0	2	2	2	0	2	2	1	0	2	1	0	0	0	1	0	0	2	0	1	0	1	1
146	0	2	1	0	0	0	2	1	1	1	0	0	2	1	0	0	0	1	0	0	0	0	0	0	0	0	0	1	1	1	0	1	1	0	0	2	2	0	0	2	0	0	1	1	1	0	0	1	1
147	1	2	0	2	0	2	2	2	0	0	0	1	1	1	0	0	0	0	2	2	2	0	0	0	0	0	0	2	1	1	1	0	2	0	2	0	1	0	0	1	0	1	1	1	0	1	1	1	1
148	1	1	0	0	0	0	2	0	2	2	0	0	0	0	0	0	0	2	0	0	0	0	0	0	0	1	0	2	2	2	1	1	2	0	1	1	2	0	0	1	1	0	1	1	0	1	0	0	2
149	0	2	0	0	0	2	1	2	1	1	0	0	2	1	0	0	0	1	1	2	2	0	0	0	0	1	0	2	2	2	0	1	2	0	0	2	1	0	0	1	1	0	0	2	1	1	0	1	1
150	0	1	0	1	0	1	2	1	1	1	0	1	1	1	0	0	0	0	1	1	1	0	0	0	0	1	0	2	2	2	1	1	2	2	2	1	1	1	1	0	0	0	0	1	0	0	0	2	0
151	0	1	0	0	0	1	2	1	1	1	0	2	1	1	0	0	0	1	1	1	2	0	0	0	0	1	0	1	1	1	0	0	0	0	0	2	2	0	0	1	1	1	1	2	0	0	0	1	1
152	1	1	0	0	0	2	2	2	0	0	0	1	1	1	0	0	0	0	2	2	2	0	1	0	0	1	0	2	2	2	0	1	1	1	1	1	1	0	0	1	1	1	1	2	1	0	0	1	1
153	0	1	0	1	0	1	1	2	0	2	1	0	1	0	0	1	0	1	1	1	1	0	0	0	0	0	0	2	2	1	1	1	1	0	0	2	1	0	0	0	0	1	0	0	0	1	0	2	0
154	0	1	0	1	0	1	1	1	1	1	0	0	0	0	0	0	0	1	1	1	2	0	1	1	1	1	0	1	1	1	0	0	2	0	0	2	1	0	0	0	1	0	0	1	0	0	0	2	0
155	0	2	1	0	0	0	2	2	0	0	0	0	2	1	0	0	0	1	1	0	2	0	0	0	0	1	0	1	2	2	1	1	2	1	1	1	0	0	0	0	1	0	0	2	1	1	1	1	1
156	1	0	0	1	0	2	2	2	0	1	0	0	0	0	0	0	0	1	1	1	1	0	1	1	1	1	0	1	1	1	0	2	2	0	2	0	2	0	0	0	1	2	2	2	1	1	0	2	1
157	1	2	0	0	0	1	2	2	1	1	1	1	1	1	0	0	0	0	1	2	2	0	0	0	0	0	0	1	2	2	0	0	2	0	0	2	1	0	0	0	0	1	1	1	1	0	0	2	1
158	1	1	0	0	0	1	2	2	0	0	1	0	1	0	0	1	0	2	0	0	0	0	0	0	0	0	0	1	2	2	0	2	1	0	0	2	1	0	0	1	1	0	0	1	0	0	0	2	0
159	1	0	0	0	0	1	2	2	0	0	0	0	0	0	0	0	0	0	2	2	2	2	0	0	0	1	0	1	2	2	0	0	0	0	0	2	1	0	0	0	2	0	0	2	0	2	0	2	1
160	0	1	0	1	0	2	1	1	0	0	1	1	1	1	0	0	0	1	1	1	2	0	1	0	0	1	0	2	2	2	0	0	1	2	2	1	1	0	0	2	0	0	0	2	0	2	0	2	0
161	1	2	0	0	0	0	2	2	0	1	0	0	1	0	0	0	0	2	0	1	1	0	1	1	1	1	0	2	2	2	0	0	1	0	1	1	2	0	0	0	2	0	0	1	0	0	1	1	1
162	0	1	0	0	1	2	1	1	0	0	2	0	0	0	0	0	0	1	1	1	1	0	0	0	0	2	0	1	1	1	0	0	1	1	1	1	1	0	0	1	1	0	0	2	0	2	0	0	1
163	1	1	1	1	0	2	1	2	0	0	2	0	2	0	0	1	0	2	0	0	1	0	0	0	1	2	1	2	2	2	0	0	1	0	2	0	1	0	0	0	1	1	0	0	1	1	0	2	2
164	1	1	0	1	0	2	2	2	0	0	1	1	1	1	0	0	0	2	0	0	0	0	0	0	1	0	0	1	1	1	0	0	1	1	1	1	0	0	0	1	1	1	1	1	1	2	1	0	1
165	0	0	0	0	1	2	2	0	2	2	0	0	0	0	0	1	0	1	1	1	1	0	0	0	0	2	0	2	1	1	1	0	1	0	0	2	2	0	0	0	2	0	0	2	0	1	0	2	1
166	1	0	0	0	2	2	2	0	2	2	0	0	0	0	0	0	0	2	0	0	1	0	0	0	0	1	0	1	2	2	0	1	1	0	1	1	1	0	0	0	1	1	1	2	1	1	0	1	1
167	1	2	0	0	0	0	2	2	0	1	0	0	0	1	0	0	0	2	0	1	2	0	0	0	0	1	0	2	1	1	1	1	1	0	0	1	1	0	0	1	1	0	1	1	1	0	0	2	0
168	0	0	0	0	1	2	2	1	1	2	0	1	0	0	0	0	1	1	2	2	2	0	0	0	0	1	0	1	2	2	0	0	0	0	0	2	1	1	1	0	1	0	0	0	0	0	0	0	2
169	1	1	0	1	0	1	2	1	1	2	0	0	0	0	0	0	0	2	0	0	1	0	2	0	0	0	0	1	2	2	0	1	0	0	0	2	0	0	0	1	0	0	0	2	1	1	0	0	0
170	1	2	1	0	0	1	0	2	0	0	2	0	0	0	0	0	0	0	2	2	2	0	0	0	0	2	0	2	2	2	1	1	1	0	0	2	1	0	0	0	0	0	0	1	0	0	1	0	2
171	1	0	0	0	0	1	1	1	1	2	0	1	2	2	0	0	0	1	1	1	1	0	0	0	0	2	0	2	2	1	1	0	2	1	1	1	2	0	0	2	0	0	0	2	1	1	1	0	2
172	1	0	0	1	0	2	2	2	0	0	0	1	2	2	0	0	0	2	0	1	2	0	0	0	0	0	1	2	2	1	0	0	2	1	0	2	0	0	0	1	0	1	1	2	2	0	0	0	1
173	1	0	0	0	0	1	2	0	1	1	1	0	0	0	0	0	0	1	1	1	2	1	0	0	0	1	0	2	2	2	0	1	1	1	2	0	1	1	1	0	1	0	0	2	1	0	0	1	2
174	1	2	0	0	0	0	1	2	0	1	0	1	1	0	0	0	0	1	1	1	2	0	0	0	0	0	0	1	2	2	0	0	2	0	2	0	2	0	0	0	1	1	1	2	1	0	0	1	1
175	0	0	0	0	2	2	2	2	2	2	0	0	0	0	0	0	0	0	1	1	1	0	0	0	0	0	0	2	2	1	0	0	0	0	0	2	1	0	0	0	1	0	0	2	2	0	1	1	1
176	0	0	1	0	0	1	1	2	0	0	1	1	2	2	0	0	0	0	1	1	1	0	0	0	1	0	0	0	2	2	0	0	0	0	0	2	1	0	0	0	2	1	0	1	0	1	1	1	1
177	0	2	1	1	0	1	2	0	2	2	0	0	1	1	0	0	0	1	1	1	1	0	0	0	0	1	0	1	2	2	1	0	2	0	0	2	2	1	0	0	0	1	1	1	1	0	0	2	1
178	0	2	1	1	0	1	2	2	0	0	0	1	1	1	0	0	0	0	2	2	2	0	0	0	0	1	0	1	2	2	0	0	2	1	1	1	2	0	0	1	1	1	0	1	0	0	0	2	0
179	0	2	1	1	0	1	2	1	0	0	0	1	2	2	0	0	0	1	1	1	2	0	0	0	0	1	0	2	1	1	0	1	1	0	2	1	1	0	0	0	1	1	1	2	1	1	0	0	2
180	0	0	0	1	0	2	1	1	0	0	2	0	1	0	0	0	0	0	1	1	2	0	1	1	1	1	0	1	2	2	0	1	1	1	1	1	1	0	0	0	1	1	1	2	0	0	0	2	0
181	1	2	1	1	0	1	2	1	0	1	0	0	1	0	0	0	0	0	2	1	2	0	1	1	0	1	0	2	2	2	0	1	2	2	2	1	1	0	0	0	1	1	1	2	1	0	1	0	2
182	1	1	1	1	0	1	2	0	2	2	0	0	0	0	0	0	0	0	2	2	2	0	2	0	0	1	0	1	2	2	0	0	0	0	0	2	1	0	0	2	0	1	1	2	1	1	0	2	0
183	1	2	0	0	0	0	1	2	0	0	1	0	0	0	0	0	0	1	0	0	0	1	0	0	0	1	0	1	2	2	0	1	2	0	1	1	0	0	0	1	0	1	1	1	1	2	1	1	1
184	0	2	0	0	0	1	1	1	0	0	1	0	0	0	0	0	0	1	1	1	1	0	0	0	1	0	0	2	2	2	1	0	1	0	1	1	1	0	0	1	1	1	1	2	1	1	0	2	0
185	1	1	0	0	0	1	1	1	1	1	1	1	1	1	0	0	0	1	1	2	2	0	0	0	0	2	0	2	2	2	2	1	1	0	0	2	2	0	0	0	2	1	0	1	0	0	0	2	0
186	0	0	0	1	1	2	2	1	1	1	0	0	1	0	0	1	0	0	2	2	2	0	0	0	0	1	0	2	2	2	1	1	1	1	0	2	2	0	0	2	1	0	0	2	1	0	0	1	0
187	1	0	0	0	1	2	2	1	1	1	0	0	1	1	0	0	0	0	2	2	2	0	1	1	1	1	1	2	2	2	1	1	1	0	2	1	1	1	1	0	1	0	0	0	0	0	0	2	0
188	0	2	0	1	0	1	2	0	2	2	0	1	2	1	0	0	0	2	0	1	1	0	0	0	0	0	0	2	2	1	1	1	1	0	0	2	0	0	0	1	1	0	0	2	1	0	1	0	2
189	1	2	0	0	0	1	1	0	2	2	0	0	0	0	0	0	0	1	1	1	2	0	0	0	0	1	1	2	2	2	0	1	2	1	0	2	1	0	0	0	1	0	0	2	0	1	0	2	0
190	1	1	0	0	0	2	0	1	1	1	1	0	0	0	0	0	0	1	1	0	1	0	2	0	0	1	0	2	2	2	1	2	2	0	1	1	2	0	0	0	1	0	0	2	1	0	0	2	1
191	0	1	0	1	0	1	2	0	2	2	0	0	1	0	0	0	1	1	2	2	2	0	0	0	0	0	0	2	2	1	0	1	1	0	0	2	2	0	1	0	1	0	0	2	1	1	0	2	0
192	1	1	0	0	0	1	2	2	0	0	1	0	0	0	0	0	0	0	2	1	2	0	0	0	0	1	0	1	2	2	0	0	0	0	0	2	2	0	0	0	1	0	0	2	0	0	1	0	2
193	1	2	0	0	0	1	1	1	1	1	2	0	0	0	0	0	0	1	1	1	2	0	0	0	0	0	0	1	2	2	0	0	1	0	0	2	2	0	0	1	1	0	0	2	2	0	0	1	0
194	1	2	0	1	0	1	2	2	1	1	0	0	1	0	0	0	0	0	2	2	2	0	0	0	1	0	0	1	2	2	0	0	1	1	0	2	2	0	0	1	0	1	1	2	1	1	0	2	1
195	1	2	1	0	0	0	2	0	1	1	1	2	2	1	1	0	1	2	1	1	1	0	0	0	1	1	0	2	2	2	0	0	2	0	1	1	0	0	0	2	0	0	0	1	0	0	0	1	0
196	1	1	1	0	0	2	2	0	2	2	0	0	0	0	0	0	0	0	2	2	2	0	1	1	1	0	0	1	1	1	0	0	2	1	1	1	1	0	0	0	1	0	0	1	0	0	0	2	1
197	0	1	0	0	0	1	2	2	0	0	1	0	0	0	0	0	0	2	0	0	0	0	1	1	1	1	0	2	2	2	0	0	2	1	0	2	1	0	0	0	0	0	0	2	1	1	0	1	0
198	0	1	0	1	0	1	2	2	0	0	0	0	0	0	0	0	0	0	1	1	1	0	1	0	0	1	0	1	1	1	0	1	1	0	0	2	1	0	0	0	1	0	0	2	0	0	0	1	1
199	0	1	0	0	0	1	1	1	1	1	0	0	1	0	0	0	1	1	1	1	1	0	0	0	0	1	0	2	1	1	0	1	2	1	0	2	1	0	0	1	1	0	0	2	1	0	0	2	0
200	1	1	0	0	1	1	2	2	0	1	1	1	1	1	0	0	0	1	1	1	2	0	1	1	1	1	0	1	2	2	0	1	2	0	1	1	1	0	0	0	0	0	0	2	0	0	1	0	2
201	0	2	0	0	0	0	2	0	2	2	0	0	0	0	0	0	1	2	0	0	1	0	0	0	0	2	0	2	2	1	0	0	1	1	0	2	1	0	0	0	1	0	0	1	1	0	0	0	2
202	0	0	0	1	0	2	2	1	1	1	0	0	1	0	0	0	0	0	2	2	2	0	2	0	0	0	0	2	2	1	2	1	0	0	1	1	1	0	0	0	0	0	0	0	0	0	1	1	1
203	0	1	0	1	0	1	1	2	0	0	1	0	2	1	0	0	0	1	1	1	2	0	0	0	0	1	0	2	1	1	1	0	1	0	0	2	2	0	0	2	0	1	1	2	2	2	0	1	2
204	1	1	0	0	0	0	1	1	0	0	1	0	1	0	0	0	0	1	1	1	1	0	0	0	0	0	0	2	2	2	1	1	2	0	0	2	1	1	1	0	1	0	0	1	0	1	1	1	1
205	0	1	0	1	0	1	2	0	1	1	1	0	1	0	0	1	0	0	2	1	2	0	1	0	1	1	0	2	2	2	0	0	1	1	0	2	2	0	0	0	2	0	0	1	1	0	0	2	0
206	0	2	1	1	0	1	1	2	0	0	2	1	1	1	0	0	0	0	2	2	2	0	0	0	0	0	0	2	2	2	1	1	1	0	2	1	2	0	0	1	1	1	1	2	1	1	0	2	1
207	1	1	0	0	0	0	2	1	0	0	0	0	1	1	0	0	1	2	1	1	1	0	0	0	0	1	0	1	2	2	1	0	0	0	0	2	2	0	0	0	1	0	0	2	0	1	0	0	2
208	1	0	0	1	1	2	2	1	1	1	0	1	1	1	0	0	0	0	2	0	2	0	0	0	0	0	0	1	2	2	0	0	1	1	1	1	2	0	0	0	2	0	0	1	0	0	0	2	0
209	1	1	0	0	1	1	1	1	1	1	1	0	0	0	0	1	0	0	2	2	2	0	1	1	1	0	0	2	2	2	1	0	1	2	2	1	1	0	0	0	2	0	0	2	0	0	1	1	1
210	1	1	0	1	0	1	2	1	1	1	0	0	0	0	0	0	0	1	1	1	0	0	1	1	1	1	0	2	2	2	0	0	0	0	0	2	2	0	0	0	1	1	1	1	1	2	0	1	1
211	0	1	0	0	0	0	2	2	0	0	0	0	1	0	0	1	0	1	1	1	1	0	0	0	0	1	0	2	2	2	2	0	2	1	1	1	1	0	0	1	1	0	0	1	1	0	1	1	1
212	0	2	0	0	0	0	1	2	0	0	1	0	1	0	0	0	0	0	2	2	2	0	0	0	0	0	0	2	1	1	1	0	1	0	0	2	1	0	1	1	0	0	0	1	0	0	0	1	1
213	0	2	0	1	0	1	1	2	0	0	1	0	0	0	0	0	0	0	2	1	2	0	0	0	0	1	0	2	2	1	0	0	1	0	1	1	1	0	0	1	1	0	0	2	0	0	0	1	0
214	0	2	1	1	0	1	1	2	1	1	1	1	2	1	0	0	0	0	1	2	2	0	0	0	0	1	0	2	2	2	1	0	1	1	0	2	0	0	0	1	0	0	0	1	0	1	0	2	1
215	1	0	0	0	1	2	1	1	1	1	0	1	2	2	0	0	0	0	2	2	2	0	0	0	0	1	0	2	2	2	1	1	1	0	1	1	2	0	0	0	2	0	0	2	0	0	0	2	0
216	1	0	0	0	1	2	1	2	1	1	1	0	0	0	0	0	0	2	0	0	0	0	2	0	0	1	0	2	2	2	0	0	0	1	2	1	2	0	0	0	2	0	0	1	0	1	0	1	1
217	0	1	0	0	0	1	1	2	0	0	1	0	1	1	0	0	0	1	1	2	2	0	1	1	1	1	1	1	1	1	0	1	2	0	1	1	1	0	0	0	1	1	1	2	0	0	0	0	2
218	1	1	0	0	0	2	2	1	2	2	0	0	1	0	0	1	0	0	2	2	2	0	0	0	0	2	0	1	2	2	0	0	0	0	0	2	2	0	0	0	2	1	1	1	1	2	1	0	1
219	0	0	0	0	1	2	2	2	0	0	0	1	1	0	0	0	0	1	1	1	1	0	0	0	0	1	0	2	2	2	0	0	1	0	1	1	1	0	0	1	1	2	1	2	1	0	1	0	2
220	0	0	0	0	1	2	0	2	0	0	2	0	1	0	0	0	0	2	0	0	1	0	1	1	1	1	0	0	1	1	0	1	1	0	0	2	1	0	0	1	0	0	0	2	0	1	1	0	2
221	0	1	0	0	0	2	1	2	0	0	0	1	0	0	0	0	0	1	1	2	2	0	1	1	1	1	0	2	2	2	0	0	0	1	2	1	0	0	0	2	0	0	0	1	0	1	1	0	2
222	1	1	0	0	0	1	1	2	0	0	1	0	1	0	0	0	0	1	1	1	1	0	0	0	0	0	0	2	1	1	1	0	2	0	0	2	2	0	0	0	2	0	0	2	0	0	0	1	1
223	1	2	0	0	1	1	1	1	1	1	0	0	0	0	0	0	0	2	0	0	1	0	0	0	0	0	0	2	2	2	1	0	1	0	1	1	2	0	0	0	2	0	0	2	0	0	0	0	1
224	1	1	1	1	0	2	2	1	1	2	0	0	0	0	0	0	0	1	1	1	1	0	0	0	0	2	0	2	1	1	1	1	2	0	2	2	2	0	0	0	1	1	0	1	0	0	0	1	1
225	1	2	0	2	0	2	2	2	0	1	0	1	1	1	0	0	0	2	0	0	0	1	0	0	0	0	0	1	2	2	1	0	1	0	1	1	0	0	0	1	0	0	0	2	1	0	0	0	2
226	1	2	0	1	0	1	1	1	1	1	0	0	0	0	0	0	0	2	0	0	0	0	2	0	0	1	0	2	2	2	1	1	1	0	0	2	1	0	0	0	1	0	0	2	2	0	0	0	2
227	0	0	0	0	0	1	1	2	0	1	1	0	1	0	0	1	0	1	0	0	2	0	0	0	0	1	0	2	2	2	0	1	1	0	0	2	2	0	0	1	1	0	0	2	0	1	0	2	0
228	1	1	2	0	0	0	1	1	1	1	1	0	1	0	0	0	0	1	1	1	1	0	0	0	0	0	0	2	2	2	1	2	2	0	2	0	1	0	0	0	1	0	0	0	0	1	0	0	1
229	1	1	0	0	0	1	2	1	1	2	0	0	1	0	0	1	0	0	2	2	2	0	1	0	0	1	0	2	2	2	1	0	1	0	1	1	1	0	0	1	1	0	0	2	1	0	1	1	1
230	1	1	0	0	0	1	2	1	1	1	1	0	1	0	0	0	0	2	0	1	2	0	0	0	0	2	0	2	2	2	2	1	2	0	0	2	2	0	0	0	1	0	0	1	0	1	0	1	1
231	0	2	0	1	0	1	2	0	2	2	0	0	0	0	0	0	1	1	1	2	2	0	2	1	1	1	0	1	2	2	1	1	2	0	1	1	1	0	0	2	0	0	0	2	0	0	0	2	1
232	1	1	0	0	0	0	2	1	0	0	0	1	2	1	0	0	0	2	0	0	1	0	0	0	0	0	0	1	2	2	0	0	0	0	0	2	0	0	0	0	1	2	2	2	1	1	0	2	1
233	1	1	0	0	0	2	1	1	0	0	2	0	1	0	0	0	0	1	1	2	2	0	0	0	0	1	1	2	1	1	0	0	1	0	0	2	1	1	1	0	1	0	0	2	0	0	0	2	0
234	0	0	1	0	1	2	2	0	2	2	0	0	0	0	0	0	0	0	1	2	2	0	0	0	0	2	0	2	1	1	0	1	2	0	1	1	1	0	0	1	1	0	0	1	1	0	0	2	0
235	0	1	0	1	0	1	2	1	1	1	0	1	1	1	0	0	0	1	1	1	1	0	0	0	1	2	0	1	1	2	0	2	1	0	1	1	2	0	0	0	2	1	1	2	0	0	0	2	0
236	0	1	1	1	1	2	1	2	0	0	1	0	0	0	0	0	0	1	1	1	2	0	0	0	0	1	0	2	2	2	1	0	1	0	1	2	1	0	0	2	0	0	0	2	0	1	0	0	1
237	0	1	0	1	0	1	2	2	0	0	1	0	0	0	0	0	0	1	1	1	1	1	0	0	0	1	0	2	2	2	0	0	1	0	1	1	2	0	0	1	1	0	0	2	0	0	0	1	1
238	1	2	0	0	0	1	0	2	0	0	2	1	2	1	0	1	1	2	0	0	1	0	0	0	0	1	0	2	1	1	1	0	1	1	0	2	1	0	0	1	1	0	0	2	1	0	0	1	2
239	0	0	0	1	0	2	2	0	1	1	1	1	1	1	0	0	0	1	2	2	2	1	0	0	0	1	0	1	2	2	0	1	1	0	0	2	2	0	0	0	2	0	0	2	1	1	0	1	1
240	0	0	0	0	0	0	2	2	0	1	0	0	1	0	0	0	0	1	1	1	2	0	0	0	0	0	0	2	2	2	0	0	2	1	1	1	2	0	0	1	1	0	0	2	0	0	0	2	0
241	0	2	0	0	0	0	2	2	0	1	0	0	0	0	0	0	0	0	1	1	1	0	0	0	0	0	0	1	2	2	1	1	1	0	0	2	1	0	0	1	1	1	0	1	0	0	0	2	1
242	0	2	1	1	0	1	2	1	1	2	0	1	1	1	0	0	0	0	1	2	2	0	0	0	0	1	0	2	1	2	1	0	1	0	1	1	1	0	0	0	1	1	1	2	0	0	1	0	1
243	1	1	0	0	0	1	1	1	2	2	0	0	0	0	0	0	0	1	2	1	2	0	0	0	0	0	0	2	2	2	0	1	0	0	0	2	2	0	0	2	0	0	0	2	0	0	0	1	1
244	1	2	0	0	0	0	2	1	2	2	0	0	0	0	0	0	0	0	2	2	2	0	2	1	1	0	0	2	2	2	1	1	0	0	0	2	1	0	0	1	1	1	1	1	1	1	0	1	1
245	0	1	0	1	1	2	2	1	0	1	0	0	0	0	0	0	0	1	1	1	1	0	0	0	0	1	0	1	2	2	0	1	2	1	1	0	1	0	0	1	1	1	1	2	1	2	0	1	1
246	1	0	0	1	1	2	0	2	0	0	2	0	1	0	0	1	0	2	0	1	1	0	1	1	1	1	0	1	2	2	1	1	1	0	1	1	2	0	0	1	1	0	0	2	1	0	0	2	0
247	1	0	0	0	1	2	1	2	0	0	0	0	0	0	0	0	0	1	1	1	2	1	0	0	1	1	0	2	2	2	1	0	2	1	1	1	1	1	1	1	0	0	0	0	0	0	0	1	1
248	0	0	0	0	0	1	2	0	2	2	0	0	0	0	0	0	0	2	0	0	0	0	0	0	1	0	0	1	2	2	1	0	1	1	0	2	1	0	0	1	1	0	0	1	1	0	0	1	1
249	1	2	0	0	1	1	2	1	1	1	1	1	2	2	0	0	0	2	0	1	1	0	0	0	1	1	1	1	1	1	0	0	1	0	1	1	1	0	0	1	1	0	0	1	1	0	0	0	2
250	1	0	0	0	0	1	2	0	2	2	0	0	1	0	0	1	1	1	2	2	2	0	0	0	1	2	0	2	2	2	1	1	1	0	0	2	1	1	1	1	0	2	2	2	1	1	0	1	0
251	0	0	0	1	0	2	2	2	0	0	1	0	1	1	0	0	0	1	1	1	1	1	0	0	0	1	0	2	2	2	0	2	1	0	0	2	1	0	0	0	1	0	0	2	0	0	1	1	1
252	0	2	0	0	0	0	2	0	2	2	0	0	0	0	0	0	0	1	1	1	2	0	0	0	0	1	0	2	2	2	1	1	1	0	0	2	1	0	0	2	0	0	0	2	1	0	0	1	1
253	0	1	0	0	1	1	2	2	0	0	0	0	0	0	0	0	0	0	1	2	2	0	0	0	0	1	0	2	2	2	0	1	2	0	2	2	1	0	0	0	2	0	0	1	1	0	0	2	0
254	1	0	0	0	1	2	1	2	0	0	0	0	1	0	0	0	0	1	1	1	1	0	0	0	0	0	1	2	2	2	0	0	1	0	2	0	1	1	0	0	1	0	0	2	1	0	0	2	0
255	1	2	1	2	0	2	2	1	1	2	0	0	0	0	0	0	0	1	1	0	1	1	0	0	0	1	0	2	1	1	0	1	1	0	0	2	0	0	0	0	1	1	1	1	1	2	0	1	1
256	1	2	0	0	0	0	2	1	0	0	0	1	2	1	0	1	0	0	2	2	2	0	0	0	0	1	0	2	2	2	1	1	1	0	1	1	1	0	0	2	0	1	1	2	1	0	0	2	0
257	1	1	0	0	1	2	1	1	1	1	0	0	2	1	0	1	0	0	2	2	2	0	0	0	0	1	0	2	1	1	1	1	1	2	1	1	1	0	0	1	1	1	0	0	0	0	0	2	1
258	0	1	0	0	0	2	1	1	0	0	2	0	1	0	0	1	0	0	2	2	2	0	0	0	0	1	0	2	2	2	0	2	2	0	2	0	1	0	0	1	1	0	1	1	0	1	0	0	2
259	1	1	0	0	1	1	1	2	0	2	1	0	0	0	0	0	0	2	0	0	1	0	0	0	0	0	1	1	1	1	0	1	0	0	1	1	0	0	0	1	0	0	0	2	1	1	0	1	1
260	0	1	0	0	1	1	2	0	2	2	0	1	1	1	0	0	0	1	1	1	2	0	1	0	0	1	0	2	1	1	0	1	1	1	2	0	1	0	0	0	1	0	1	1	0	1	0	1	2
261	0	1	0	0	0	1	2	1	0	0	1	0	1	0	0	0	0	1	1	1	2	0	0	0	0	1	0	1	2	2	0	2	1	0	1	1	1	0	0	0	0	0	0	1	1	1	0	2	0
262	0	1	0	0	1	2	2	1	1	1	1	0	0	0	0	0	0	1	1	1	1	0	1	0	0	0	0	2	2	2	0	0	0	0	0	2	1	0	0	1	1	0	0	2	0	0	1	1	1
263	1	1	0	1	0	1	2	0	2	2	0	1	1	0	0	0	0	2	1	1	2	0	0	0	0	0	0	1	1	1	0	0	1	0	0	2	1	0	0	1	1	1	1	2	1	1	0	0	2
264	0	0	0	0	0	1	2	2	0	0	0	0	0	0	0	0	0	1	1	1	1	0	0	0	0	1	0	2	1	2	1	0	2	1	0	2	2	0	0	1	1	0	0	2	1	0	0	1	1
265	0	1	1	0	0	1	2	2	0	0	1	0	0	0	0	0	0	0	2	2	2	0	0	0	0	2	0	2	2	2	0	2	1	0	0	2	2	0	0	1	1	0	0	1	1	1	0	1	1
266	0	2	0	1	0	1	2	2	0	0	1	1	0	0	0	0	0	0	2	2	2	0	0	0	1	1	0	1	2	2	0	1	2	1	2	1	1	0	0	0	1	0	0	2	0	1	1	0	2
267	0	1	0	1	0	2	1	2	0	0	1	1	2	2	0	0	0	0	2	2	2	0	0	0	0	1	0	2	2	2	0	0	1	0	1	1	1	0	0	0	1	1	1	2	1	1	1	0	2
268	0	0	1	0	0	1	2	2	1	2	0	0	1	0	0	0	0	2	0	1	1	0	0	0	1	2	1	2	2	2	1	1	2	1	0	2	1	0	0	1	1	0	0	2	0	0	1	1	1
269	1	1	0	1	0	1	2	2	0	0	1	0	1	1	0	0	0	1	1	0	1	1	0	0	0	1	0	2	2	2	0	0	1	1	0	2	1	0	0	2	0	0	0	2	1	1	0	2	1
270	0	0	0	0	1	1	2	2	0	1	0	0	2	1	0	1	0	2	0	0	1	0	1	0	1	1	0	0	1	2	0	0	1	0	1	1	1	0	0	1	1	0	0	1	0	0	0	2	0
271	1	1	0	1	0	1	2	1	1	2	0	0	0	0	0	0	0	1	0	0	0	0	0	0	0	1	0	1	2	2	0	1	1	0	1	1	0	1	0	0	0	0	0	2	1	1	0	2	0
272	1	0	0	0	0	1	2	2	0	1	1	0	1	0	0	0	0	2	0	0	1	0	0	0	1	2	0	2	2	2	0	0	1	1	0	1	0	1	1	1	0	0	0	2	0	2	0	2	0
273	1	1	0	0	0	0	1	2	1	1	0	0	1	0	0	1	0	2	0	0	0	0	0	0	0	0	0	2	2	1	1	2	1	0	1	1	2	0	0	1	1	0	0	2	0	0	0	2	0
274	0	0	0	0	0	0	2	1	1	1	0	0	1	0	0	0	0	1	1	1	2	0	1	0	0	0	1	2	2	2	0	1	1	2	1	1	2	0	0	0	1	0	0	2	0	1	0	0	2
275	1	0	0	1	0	2	2	1	0	0	0	0	0	0	0	0	0	0	2	0	2	0	0	0	0	0	0	2	1	1	1	0	1	1	0	2	1	0	0	1	1	1	1	1	0	0	0	2	1
276	0	1	0	1	0	2	2	2	0	1	0	0	0	0	0	0	0	1	1	1	1	0	1	1	1	0	1	2	2	1	0	0	2	0	0	2	2	0	1	0	1	1	1	2	1	1	0	1	1
277	1	1	1	1	1	2	2	2	0	0	0	0	0	0	0	0	0	0	2	1	2	0	0	0	1	2	0	2	2	2	1	0	1	0	1	2	1	0	0	0	1	0	0	1	0	0	0	0	2
278	1	2	0	1	0	2	2	2	0	0	1	0	0	0	0	0	0	2	0	0	1	0	0	0	0	1	0	1	1	1	0	0	1	1	0	2	1	0	0	0	1	0	0	2	0	0	0	2	0
279	1	1	0	0	0	1	0	2	1	1	0	0	1	0	0	0	1	2	1	2	2	1	0	0	0	1	1	2	2	2	1	1	2	1	2	1	2	0	0	1	1	0	0	1	1	1	0	2	1
280	1	2	1	2	0	2	2	1	0	1	0	0	0	0	0	0	0	1	1	2	2	0	1	0	0	2	0	2	2	2	0	0	1	0	1	1	2	0	0	1	1	0	0	2	0	2	0	2	1
281	0	0	0	0	1	2	1	2	0	1	1	1	2	2	0	0	0	0	2	2	2	0	0	0	0	1	0	2	2	2	1	1	2	2	1	2	1	0	0	0	1	1	1	2	1	1	0	1	1
282	1	1	0	0	0	0	2	0	1	1	1	0	0	1	0	0	0	1	1	1	2	0	0	0	0	1	0	2	1	1	1	1	1	0	0	2	2	0	0	1	1	0	0	0	2	1	0	1	1
283	0	2	0	0	0	0	1	1	1	1	0	0	1	0	0	0	0	0	1	1	1	0	1	1	1	1	0	2	2	2	1	0	2	0	1	1	2	0	0	1	1	0	0	2	0	1	0	1	0
284	1	0	0	2	1	2	1	2	0	0	2	1	1	1	0	0	0	2	0	1	1	0	1	1	1	1	0	2	2	2	1	2	2	0	0	2	1	0	0	0	1	1	0	0	1	1	0	0	2
285	1	1	0	1	0	1	2	2	0	1	0	0	0	0	0	0	0	0	2	2	2	0	0	0	0	1	0	0	2	2	0	1	1	0	1	1	1	0	0	0	2	1	1	2	1	1	1	1	1
286	0	1	1	0	0	2	2	0	1	1	1	1	2	2	0	0	0	2	0	0	1	0	0	0	1	2	0	2	2	2	1	0	1	0	0	2	1	0	0	2	0	1	1	2	0	0	0	1	1
287	1	1	0	1	0	2	2	2	0	0	1	0	0	0	0	0	0	0	2	2	2	0	1	1	1	1	0	2	2	2	0	2	2	0	1	1	2	0	0	0	2	0	0	1	0	0	0	1	1
288	1	1	0	0	0	1	2	2	0	1	0	0	0	0	0	0	0	2	0	1	2	0	1	0	0	0	0	2	2	1	0	1	1	1	0	2	2	0	0	1	1	0	0	2	0	0	0	1	0
289	0	1	1	1	1	2	1	2	0	0	1	2	2	2	0	0	0	1	1	1	1	0	0	0	0	1	0	2	2	1	0	0	0	0	0	2	1	0	0	1	0	0	0	1	0	1	0	2	2
290	1	0	0	0	0	1	1	2	0	0	0	0	1	1	0	0	0	1	1	1	2	0	0	0	0	1	1	1	2	2	0	1	1	0	1	1	2	1	0	0	0	0	0	1	0	0	0	2	0
291	1	1	0	0	1	1	2	1	1	1	0	1	2	1	0	1	0	2	0	1	2	1	0	0	0	2	0	1	2	2	0	0	2	2	0	2	1	2	1	0	1	0	0	0	0	0	0	1	1
292	1	2	0	0	0	0	1	2	0	0	0	1	1	0	0	0	0	2	0	1	1	0	0	0	0	1	0	2	2	2	1	1	1	0	0	2	1	0	0	0	0	0	0	2	1	0	0	0	1
293	1	1	1	0	0	1	0	2	0	0	2	1	1	1	0	0	0	0	2	2	2	0	0	0	0	1	2	2	2	2	1	0	1	0	0	2	1	0	1	0	0	1	1	2	1	0	0	2	0
294	1	0	0	1	1	2	2	1	0	0	0	0	1	0	0	1	0	0	1	1	1	1	0	0	0	0	0	2	2	2	0	1	1	0	1	1	1	0	0	0	1	0	0	1	0	1	0	1	1
295	1	1	0	1	0	1	2	2	0	1	0	0	1	0	0	1	0	1	1	1	1	0	0	0	0	0	0	2	1	1	0	0	1	1	2	0	1	0	0	1	1	0	0	2	0	0	0	2	0
296	1	0	0	0	0	1	1	2	1	1	1	0	0	0	0	0	1	2	1	1	1	0	0	0	0	2	0	1	2	2	1	1	0	0	1	1	1	0	0	1	1	0	0	1	0	0	0	1	2
297	1	1	0	1	0	2	1	2	0	0	2	1	1	1	0	0	0	2	1	2	2	0	1	1	1	1	0	2	2	2	0	0	1	1	1	1	0	1	1	1	0	1	1	2	1	1	0	0	2
298	0	0	0	0	2	2	2	1	1	1	1	1	2	1	0	0	0	0	2	2	2	0	0	0	0	0	0	2	1	1	0	2	1	1	0	2	2	0	0	1	0	1	0	0	1	1	1	1	1
299	1	1	0	0	0	0	2	2	0	0	1	1	2	1	0	0	0	1	1	1	2	0	0	0	0	0	1	1	1	1	0	0	2	0	0	2	1	1	1	0	1	1	1	2	2	2	0	0	2
300	0	2	0	0	0	0	1	2	0	0	0	0	0	0	0	0	0	2	0	0	0	0	0	0	0	0	0	2	2	1	0	0	1	0	1	1	0	1	0	0	0	1	1	1	1	0	1	1	1
301	1	1	0	1	0	1	2	1	1	1	0	1	2	1	0	1	0	2	0	0	0	0	1	0	0	2	0	2	2	2	1	0	1	2	2	1	1	0	1	0	0	1	1	1	1	0	0	1	1
302	1	0	0	0	1	2	2	1	1	1	1	0	1	0	0	0	0	1	2	2	2	0	1	1	1	1	0	1	2	2	1	0	1	0	0	2	2	0	0	2	0	0	0	1	0	1	0	0	2
303	0	0	0	0	0	1	1	2	0	0	0	0	1	1	0	0	0	0	2	2	2	1	0	0	0	2	0	1	2	2	0	1	1	0	0	2	0	0	0	1	0	0	0	2	0	0	0	2	1
304	0	1	0	1	0	2	0	1	1	1	1	1	1	1	0	0	1	1	2	2	1	0	0	0	0	1	0	2	2	2	0	1	1	0	1	1	1	0	0	1	1	1	0	1	0	1	0	0	1
305	0	0	0	1	1	2	2	1	0	0	1	1	1	1	0	0	0	0	2	2	2	0	0	0	1	0	0	2	2	2	0	1	2	0	1	1	1	0	0	1	1	1	0	1	0	0	0	1	2
306	1	1	0	1	0	1	1	2	0	0	1	0	0	0	0	0	1	0	2	1	2	0	1	0	0	2	0	2	2	2	0	0	1	0	2	0	1	0	0	0	2	0	0	2	0	0	0	1	1
307	0	2	1	2	0	2	2	0	2	2	0	0	0	0	0	0	0	2	0	1	2	0	0	0	0	1	0	2	2	2	0	0	0	1	0	2	1	0	0	1	0	0	0	1	0	0	0	0	1
308	1	1	0	1	0	1	1	1	1	1	0	0	0	0	0	0	0	0	2	2	2	0	0	0	0	2	0	1	1	0	1	0	2	1	2	1	0	0	0	1	0	0	0	2	2	0	0	2	0
309	1	1	0	0	1	1	1	1	1	1	1	1	0	0	0	0	0	1	1	1	2	0	0	0	1	0	0	2	2	2	1	1	1	2	1	1	1	0	0	0	2	0	0	2	0	1	0	1	1
310	0	2	0	0	0	0	1	1	0	0	2	1	2	2	0	0	0	1	1	1	1	0	0	0	0	2	0	2	1	1	0	0	2	0	0	2	0	0	0	0	1	0	0	2	0	0	0	1	1
311	1	2	0	1	0	1	0	2	0	0	2	2	2	2	0	0	0	1	0	0	2	0	1	0	1	0	0	2	1	1	0	2	1	0	0	2	2	0	0	0	1	1	0	1	1	0	0	1	0
312	1	2	0	0	0	0	1	1	1	1	0	1	1	0	0	0	0	0	1	1	2	0	0	0	1	1	0	2	2	2	0	0	0	0	0	2	1	0	0	0	0	1	0	1	1	1	0	2	2
313	0	1	0	0	0	1	1	1	1	1	0	1	2	1	0	0	0	2	0	0	1	1	0	0	0	2	1	2	2	2	0	0	1	0	1	1	2	0	0	0	2	1	1	2	1	1	1	1	1
314	0	1	0	0	0	1	1	2	0	0	1	0	0	0	0	0	0	2	0	1	1	1	0	0	0	1	0	2	2	2	1	1	1	0	2	1	1	0	0	1	1	1	1	2	0	0	0	0	1
315	1	1	0	0	1	1	0	2	1	1	0	0	0	0	0	1	0	0	1	1	1	0	0	0	0	0	0	2	2	2	1	1	0	0	0	2	0	0	0	0	1	0	0	0	0	0	0	2	1
316	1	1	0	1	0	1	2	1	0	0	0	0	0	0	0	0	0	1	1	0	1	0	2	0	0	0	0	2	2	2	0	0	2	2	1	1	2	0	0	1	1	1	0	1	0	1	1	0	2
317	0	1	0	0	0	1	2	0	2	2	0	1	1	1	0	0	0	2	0	0	1	0	0	0	0	0	0	2	2	2	1	0	1	1	0	2	1	0	0	0	2	0	0	1	1	1	0	1	1
318	1	0	0	0	1	2	1	1	1	1	0	1	1	1	0	0	0	0	1	2	2	0	1	1	1	2	0	2	2	2	0	2	1	0	1	1	1	0	0	1	0	0	0	1	1	1	0	2	1
319	0	1	0	0	0	2	1	1	1	1	1	0	0	0	0	0	0	2	0	1	1	0	0	0	1	0	0	2	2	2	2	0	0	1	0	2	2	0	0	1	1	0	0	0	0	0	0	2	1
320	0	0	0	0	1	2	2	1	0	0	1	1	1	1	0	0	0	1	1	1	1	1	0	0	0	2	0	2	2	1	0	0	0	0	1	1	2	0	0	2	0	0	0	2	1	1	0	1	2
321	0	1	0	0	0	2	2	1	2	2	0	1	1	1	0	0	1	2	1	1	1	0	0	0	0	1	0	1	1	0	1	1	1	1	0	2	1	0	0	0	0	0	0	2	1	0	0	1	2
322	0	0	0	0	0	1	2	0	1	1	0	1	2	1	0	0	0	1	1	1	1	0	0	0	0	0	0	2	2	1	1	0	1	0	1	1	1	0	0	0	2	0	0	2	0	0	0	2	0
323	1	0	0	0	0	1	2	2	0	1	0	0	0	0	0	0	0	0	2	2	2	0	1	0	1	0	0	2	2	1	1	1	2	1	1	1	1	0	0	0	1	1	0	1	0	1	0	2	0
324	0	0	0	0	1	2	2	2	0	1	0	1	2	2	0	0	0	2	0	1	2	1	0	0	0	1	0	1	2	2	0	1	2	0	0	2	2	1	1	0	1	0	0	2	0	0	0	2	0
325	0	2	0	0	0	0	2	0	2	2	0	0	1	0	0	0	0	0	2	2	2	0	2	0	0	0	0	2	1	1	0	0	0	0	0	2	0	0	0	1	1	1	1	1	1	1	0	1	1
326	0	2	1	0	1	1	2	2	1	1	0	1	1	1	0	0	0	2	1	1	2	0	0	0	0	1	0	2	2	2	0	1	2	0	2	2	1	0	0	1	1	0	0	1	0	0	0	1	0
327	0	1	0	0	1	1	2	1	0	1	0	1	0	0	0	0	0	1	2	1	2	0	0	0	0	1	0	1	1	1	0	1	2	0	0	2	2	0	1	0	1	2	2	2	1	1	0	1	1
328	1	2	0	0	0	1	0	1	1	1	1	0	0	0	0	0	0	1	1	1	1	0	0	0	1	0	0	2	1	1	0	0	2	0	2	0	1	0	0	0	1	0	0	2	0	1	0	2	0
329	1	2	0	1	0	1	1	1	1	1	1	1	1	1	0	0	0	1	1	1	1	0	1	1	1	1	0	2	2	1	0	2	1	1	0	2	1	0	0	0	1	0	0	1	0	0	0	2	0
330	1	1	0	0	0	1	2	1	1	2	0	0	0	0	0	0	0	1	1	1	1	0	0	0	0	1	0	0	1	1	0	1	2	0	0	2	0	0	0	1	0	0	0	2	0	0	0	1	1
331	1	2	0	0	0	1	2	1	1	1	0	0	0	0	0	0	0	1	1	1	1	0	1	0	0	1	0	2	2	2	1	0	2	1	1	1	2	0	0	0	2	0	0	2	0	0	1	0	1
332	0	1	0	1	0	2	2	1	1	1	0	1	2	1	0	0	0	0	1	1	1	0	0	0	0	0	0	2	2	2	2	1	2	2	1	2	1	0	0	1	1	1	1	2	1	2	0	2	1
333	0	1	0	1	0	1	2	2	0	1	0	0	1	0	0	1	0	0	2	2	2	0	0	0	0	0	0	2	2	2	1	0	1	0	1	1	2	0	0	1	1	0	0	0	1	0	1	1	1
334	1	1	0	0	0	0	2	1	1	1	1	0	1	0	0	1	0	0	2	2	2	0	0	0	0	2	0	1	2	2	0	0	2	0	0	2	1	0	0	0	2	1	0	1	0	0	1	1	1
335	0	1	1	0	0	2	0	2	1	1	0	1	2	1	1	0	0	0	1	1	1	0	1	1	1	1	0	2	2	2	1	0	1	0	1	1	2	0	0	1	0	1	1	2	0	0	0	1	1
336	1	0	0	1	0	2	2	0	1	1	1	0	1	0	0	0	0	0	2	2	2	0	1	1	1	1	0	1	2	2	0	0	1	0	0	2	1	0	0	0	1	0	0	1	0	0	1	0	2
337	1	1	0	0	1	1	1	2	1	1	0	0	1	1	0	0	0	2	0	0	0	0	0	0	1	1	1	1	2	2	0	1	2	0	1	1	1	0	0	0	1	0	1	1	0	1	0	1	0
338	1	1	0	0	0	1	1	1	1	1	1	0	0	0	0	0	0	1	1	1	1	0	0	0	0	1	0	2	2	2	1	1	2	1	0	2	1	1	0	0	0	0	0	2	0	0	1	0	2
339	1	2	0	0	0	0	2	2	0	0	1	0	0	0	0	0	0	1	1	1	2	0	0	0	0	1	0	2	2	1	0	0	2	1	1	1	1	0	0	0	2	0	0	2	1	1	0	1	1
340	0	0	0	0	0	1	0	2	0	0	2	0	1	1	0	0	0	1	1	1	2	0	0	0	0	1	0	2	1	1	0	0	2	0	2	0	1	1	1	0	0	1	1	1	1	1	0	1	1
341	0	1	0	0	0	0	2	2	0	1	0	0	1	0	0	0	0	0	1	1	1	0	1	0	0	1	0	2	2	1	0	0	2	1	2	1	0	0	0	1	0	0	0	2	0	0	0	0	1
342	1	1	0	1	0	1	2	0	1	1	2	1	1	1	0	0	0	1	0	0	0	0	0	0	0	1	0	2	2	2	2	1	2	1	2	1	1	0	0	1	1	1	1	2	1	1	0	2	2
343	0	1	0	0	0	1	2	1	2	2	0	0	0	0	0	0	0	1	1	1	2	1	0	0	0	1	0	2	2	2	2	1	1	2	1	1	1	0	0	0	1	0	0	2	0	0	1	1	2
344	0	1	0	0	0	1	2	2	0	0	0	0	0	0	0	0	0	2	0	1	2	0	1	0	1	2	0	2	2	1	0	0	0	0	2	0	1	0	0	0	1	1	1	2	1	1	0	1	1
345	0	1	0	0	0	0	2	0	1	1	1	0	2	1	0	0	1	2	1	1	1	0	0	0	0	0	0	1	1	1	0	0	2	0	0	2	2	0	0	0	1	0	0	2	0	0	1	0	2
346	0	1	0	1	0	2	1	1	1	1	1	0	0	0	0	0	1	0	2	1	2	0	0	0	0	1	0	2	2	2	1	1	2	1	0	2	2	0	0	1	1	0	0	2	0	1	1	1	1
347	0	1	0	1	1	2	2	2	0	1	0	0	1	0	0	1	1	0	2	1	2	0	0	0	0	0	0	1	1	1	0	0	2	1	2	1	0	1	1	0	0	0	0	2	0	1	0	2	0
348	1	2	0	0	0	0	2	2	0	1	0	0	0	0	0	0	0	1	1	1	1	0	0	0	0	0	0	2	1	1	1	1	2	0	1	1	1	0	0	1	1	0	1	2	1	1	0	1	1
349	0	1	0	0	1	1	2	2	0	0	1	1	1	1	0	0	0	0	2	2	2	0	0	0	0	0	0	2	1	1	0	0	1	1	0	2	1	0	0	1	1	0	0	0	0	0	0	2	0
350	1	1	0	1	0	1	2	1	1	1	0	1	1	1	0	0	0	1	1	1	1	0	0	0	0	0	0	1	2	2	0	0	1	1	0	2	2	0	0	0	2	0	0	2	0	1	0	0	2
351	0	2	1	1	0	1	2	1	1	1	0	1	1	1	0	0	0	0	1	1	1	0	0	0	0	2	0	2	2	2	0	0	1	0	1	1	1	0	0	0	1	0	0	1	0	1	0	2	0
352	0	1	0	2	0	2	1	2	0	0	0	0	1	0	0	0	0	0	2	2	2	0	0	0	0	2	0	2	2	1	0	1	0	0	1	1	2	0	0	0	1	0	0	1	1	0	1	1	1
353	0	1	0	1	0	2	2	2	0	0	1	1	1	1	0	0	0	1	1	1	1	0	1	0	0	1	0	0	2	2	0	1	2	0	1	1	1	0	0	0	1	0	0	1	0	1	0	1	1
354	1	0	0	0	2	2	2	1	0	0	0	0	0	0	0	0	0	1	1	1	2	0	0	0	0	2	0	2	1	1	0	1	2	1	0	2	0	1	1	1	0	2	2	2	1	1	1	0	2
355	0	0	0	0	1	2	1	2	1	1	1	0	1	1	0	0	1	2	0	0	1	0	0	0	0	2	0	1	2	2	0	1	2	0	2	0	1	1	1	0	0	0	0	2	1	0	0	2	0
356	1	2	0	0	0	0	2	2	0	1	1	0	2	0	1	1	0	0	2	1	2	0	0	0	0	0	0	2	2	1	0	1	1	0	2	1	2	0	0	0	2	0	0	1	1	0	0	2	1
357	0	1	0	1	0	1	1	1	1	1	1	0	0	0	0	0	0	1	1	1	1	0	0	0	0	1	1	2	2	2	1	1	1	0	0	2	1	0	0	1	1	0	0	2	2	0	0	2	0
358	1	1	0	0	0	1	2	2	0	1	0	0	0	0	0	0	0	0	1	2	2	0	0	0	0	2	0	1	1	1	0	0	1	0	0	2	1	0	0	0	2	1	1	2	0	1	0	2	0
359	1	0	0	0	2	2	1	2	0	0	0	0	2	1	0	0	0	0	1	1	1	0	0	0	0	1	1	2	2	2	0	1	0	0	0	2	1	0	0	0	1	1	1	2	0	0	0	1	1
360	1	1	0	1	0	1	1	1	1	2	0	0	0	1	0	0	1	2	0	0	2	0	0	0	0	1	0	2	2	2	1	0	1	0	2	0	1	0	0	2	0	1	1	2	2	0	0	2	0
361	0	1	0	2	0	2	2	2	0	1	0	1	2	1	0	0	0	2	0	0	1	0	1	0	0	1	0	2	2	2	1	0	1	1	2	0	2	0	0	0	2	1	0	1	0	0	1	1	1
362	1	1	0	0	0	0	2	1	1	1	0	0	0	0	0	0	0	0	2	2	2	0	0	0	0	1	0	2	1	1	0	1	1	0	1	1	2	0	0	1	1	0	0	2	0	0	0	2	0
363	0	0	0	0	0	0	2	1	1	1	1	1	2	2	0	0	0	1	1	1	1	0	0	0	1	0	0	1	2	2	0	0	2	0	2	0	1	0	0	0	2	0	0	1	1	1	1	0	1
364	1	1	0	1	0	1	2	2	0	0	1	0	0	0	0	0	0	0	2	2	2	0	0	0	1	1	0	2	2	2	1	2	2	0	0	2	2	0	0	2	0	1	0	1	0	0	0	2	2
365	0	2	0	0	0	0	2	1	1	2	0	1	1	0	1	0	0	0	2	2	1	0	2	0	0	0	0	2	1	1	1	1	1	2	1	1	2	0	0	0	2	0	0	2	1	0	0	1	0
366	0	1	0	0	1	1	1	1	1	1	1	0	0	0	0	0	0	1	1	1	1	0	0	0	0	1	0	1	1	1	0	1	2	0	1	1	1	0	0	1	1	1	0	1	0	0	0	1	1
367	0	1	0	1	0	1	1	1	1	1	2	0	2	1	0	1	0	1	1	1	1	0	0	0	0	0	0	2	2	2	1	1	1	2	0	2	1	0	0	1	0	1	0	0	1	1	1	0	1
368	1	1	0	0	0	1	2	2	1	1	0	1	1	1	0	0	0	2	0	0	0	0	0	0	0	0	0	2	2	2	1	1	1	0	0	2	1	0	1	0	1	0	0	0	0	0	0	1	1
369	0	1	0	0	0	2	1	1	1	1	0	0	1	0	0	0	0	0	2	2	2	0	0	0	0	1	0	0	1	2	0	0	0	1	0	2	1	1	1	0	1	1	1	2	1	1	0	2	0
370	0	0	0	0	0	1	2	1	2	2	0	0	0	0	0	0	0	0	2	2	1	0	0	0	0	1	0	2	2	2	2	0	1	0	1	1	1	0	0	0	1	1	1	1	0	1	0	2	0
371	1	2	0	0	0	0	1	0	2	2	0	1	1	1	0	0	0	0	1	1	1	0	0	0	1	1	0	1	2	2	1	0	1	1	0	2	1	0	0	0	2	0	0	1	0	1	0	1	2
372	1	1	0	2	0	2	2	1	1	1	0	0	2	1	0	0	0	2	1	1	2	0	1	1	1	0	0	1	2	2	0	1	1	0	1	1	1	1	1	0	1	0	0	2	0	1	0	1	0
373	1	1	0	0	0	1	2	1	1	2	0	0	0	0	0	0	0	1	1	1	1	0	0	0	0	1	0	2	2	2	2	0	1	1	1	1	1	0	0	0	1	0	0	2	1	0	0	2	0
374	0	1	0	0	0	0	2	1	1	1	1	1	2	1	0	0	0	1	0	0	0	0	0	0	0	1	0	1	2	2	0	2	1	0	1	1	1	1	1	0	0	2	2	2	1	1	2	0	2
375	0	1	0	0	0	0	2	0	2	2	0	0	2	0	0	1	0	2	1	1	2	0	0	0	0	0	0	2	2	1	0	0	2	0	1	1	1	0	0	1	1	0	0	2	0	0	0	2	0
376	1	0	0	0	0	2	2	1	2	2	0	1	1	1	0	0	0	1	1	1	2	0	1	0	0	1	0	2	2	2	0	2	2	0	2	0	2	0	0	0	1	0	0	1	1	0	0	1	1
377	1	2	0	0	0	0	2	1	1	2	0	0	0	0	0	0	0	2	0	1	1	0	0	0	0	1	0	1	1	1	0	0	0	0	0	2	0	0	0	1	0	2	2	2	1	1	0	2	0
378	1	2	0	0	0	1	2	2	0	0	0	0	0	0	0	0	0	1	1	1	2	0	0	0	0	1	0	1	2	2	0	0	0	0	1	1	2	0	0	1	1	0	0	2	0	0	0	1	1
379	0	1	0	0	1	1	2	2	0	0	0	1	1	1	0	0	0	2	0	1	2	0	0	0	0	0	0	1	1	1	0	1	1	0	1	1	1	0	0	0	0	1	0	1	2	1	0	2	1
380	1	0	0	0	0	1	2	2	0	0	0	1	1	1	0	0	0	0	1	1	1	0	0	0	0	0	0	2	2	2	1	1	1	0	0	2	2	0	0	1	1	1	1	2	1	0	0	1	1
381	1	2	0	0	0	0	1	1	0	0	1	1	1	2	0	0	0	1	1	0	1	0	0	0	0	0	0	1	1	1	0	0	1	1	0	2	2	0	0	1	1	1	1	1	1	1	0	2	0
382	1	2	0	0	0	0	1	1	1	1	0	0	1	0	0	1	0	1	1	1	1	0	0	0	0	2	0	2	2	2	0	0	0	0	0	2	2	0	0	0	2	1	1	1	1	1	0	1	1
383	0	1	0	0	1	2	2	0	1	1	1	1	1	1	0	0	0	1	1	1	1	0	1	1	1	2	0	1	2	2	0	0	1	0	1	1	2	0	0	0	1	0	0	2	0	0	0	2	0
384	1	2	0	0	0	1	2	1	1	2	0	0	0	0	0	1	0	2	0	1	2	0	1	1	1	1	0	2	1	0	0	1	1	0	0	1	2	0	0	0	2	2	2	2	1	1	0	1	1
385	1	1	0	0	0	0	2	1	1	2	0	0	0	0	0	0	0	2	1	1	2	0	0	0	0	1	0	1	2	2	0	0	0	0	0	2	1	0	0	1	0	0	0	2	0	2	0	1	1
386	1	1	0	0	0	0	2	2	0	0	1	0	1	0	0	0	0	1	1	1	1	0	1	0	0	1	0	1	1	1	0	0	2	2	0	2	2	0	0	0	2	0	0	1	0	0	1	1	1
387	0	1	0	1	1	2	2	2	0	1	0	0	1	1	0	0	0	0	2	2	2	0	1	0	0	1	0	2	2	2	0	1	2	1	1	0	0	0	0	2	0	1	0	0	2	0	0	2	1
388	0	0	0	0	1	2	2	1	0	0	0	0	0	0	0	0	0	2	0	1	1	0	0	0	0	0	0	1	2	2	1	0	2	1	2	1	1	1	1	0	1	0	0	2	1	0	0	2	0
389	1	2	0	0	0	0	2	2	0	0	1	1	1	1	0	0	0	0	2	2	2	0	2	0	0	1	0	2	1	1	1	2	2	0	2	0	2	0	0	1	1	0	0	1	1	1	0	1	1
390	0	1	1	0	0	2	1	1	1	2	1	0	1	0	0	0	0	0	2	2	2	0	0	0	0	1	0	2	1	1	0	1	2	1	0	2	1	0	1	0	0	1	1	1	1	2	0	2	0
391	1	2	0	0	0	0	2	1	1	1	1	0	0	0	0	0	0	2	1	1	2	0	0	0	0	1	0	2	2	2	2	0	1	1	0	2	1	0	0	0	1	0	0	0	0	0	0	1	1
392	1	2	0	1	0	1	2	2	0	0	1	0	1	1	0	0	0	0	2	1	2	0	1	1	1	1	0	2	1	1	0	0	2	1	1	1	1	0	0	0	1	0	0	0	1	0	0	2	0
393	0	0	0	0	1	2	1	1	1	1	1	0	0	0	0	0	1	1	1	1	2	0	0	0	0	0	0	2	1	2	0	1	2	0	1	1	1	0	0	0	2	1	1	1	1	0	0	2	0
394	0	1	0	0	0	0	1	1	1	1	1	0	0	0	0	0	0	0	2	1	2	1	1	1	0	0	0	1	2	2	1	1	2	0	1	1	2	0	0	0	1	1	0	0	1	1	0	2	0
395	0	1	0	1	0	1	2	2	0	0	0	0	1	0	0	1	0	2	0	0	1	0	0	0	0	1	0	2	2	2	1	2	1	0	1	1	1	0	0	1	1	0	0	2	0	1	0	1	1
396	0	0	0	0	0	1	2	1	1	1	1	0	0	0	0	0	1	2	1	1	1	0	1	0	0	1	0	2	1	1	1	2	2	0	1	1	1	0	0	2	0	1	1	2	0	0	0	1	1
397	1	1	0	0	1	1	0	2	1	1	0	1	1	0	1	0	0	1	1	1	2	0	1	1	1	1	0	1	2	2	1	0	1	1	1	1	1	0	0	2	0	1	1	2	0	0	0	1	1
398	1	1	0	1	0	2	2	1	2	2	0	0	0	0	0	0	0	0	2	2	2	0	0	0	0	2	0	2	2	1	2	2	2	0	2	0	2	0	0	1	1	0	0	1	0	0	0	2	0
399	0	2	0	1	0	1	2	0	2	2	0	0	1	0	0	0	0	1	1	0	1	0	1	1	1	0	1	2	2	1	0	0	1	1	0	2	1	0	0	1	1	0	0	1	1	0	0	1	1
400	0	1	1	1	0	2	2	0	2	2	0	0	0	0	0	0	1	1	1	1	1	0	0	0	0	1	0	2	2	2	0	0	1	0	1	1	1	0	0	0	1	1	1	1	1	1	0	1	1
401	1	1	0	0	1	2	1	1	1	2	1	0	1	0	0	0	0	1	1	1	1	0	0	0	0	0	0	2	2	2	1	1	2	0	1	1	1	0	0	0	1	0	0	2	1	1	0	1	1
402	1	1	0	0	0	1	2	2	0	1	0	0	0	0	0	0	0	1	2	1	2	0	0	0	0	1	0	2	2	2	1	0	2	0	1	1	1	0	1	0	0	0	0	2	0	1	0	2	0
403	1	0	0	0	1	2	1	1	2	2	0	0	0	0	0	0	0	2	1	1	2	0	1	0	0	0	0	1	1	1	0	1	2	0	1	1	1	0	0	2	0	1	0	0	1	1	0	0	2
404	1	2	0	0	0	1	2	1	1	1	1	1	2	2	0	0	0	1	1	1	0	1	0	0	0	2	0	2	2	2	1	0	1	1	2	0	2	0	0	0	2	0	0	1	0	0	1	1	1
405	0	1	0	1	0	1	2	2	0	0	1	0	0	0	0	0	0	0	2	2	2	1	0	0	0	1	1	2	2	2	0	1	1	0	0	2	2	0	0	0	1	0	0	1	0	0	0	0	0
406	1	2	0	0	0	0	2	1	1	2	0	1	0	0	0	0	0	0	2	2	2	0	0	0	0	1	0	2	2	2	0	1	2	0	2	2	1	0	0	2	0	1	1	1	0	0	0	1	1
407	1	2	0	1	0	1	1	1	1	1	1	0	0	0	0	0	0	0	2	2	2	0	0	0	0	0	0	1	2	2	0	0	0	0	0	2	1	0	0	0	0	1	1	1	1	1	0	1	1
408	1	1	0	1	0	2	1	1	1	1	1	1	2	1	0	0	0	0	2	2	1	1	0	0	0	2	0	1	1	1	0	0	2	1	2	1	1	0	0	2	0	0	0	1	0	0	0	2	0
409	1	0	0	0	1	1	2	0	2	2	0	1	2	2	0	0	0	0	2	2	2	0	0	0	0	1	0	2	2	2	1	0	1	0	1	1	1	1	1	0	1	0	0	2	0	2	0	2	0
410	0	1	0	1	0	1	2	0	2	2	0	0	0	0	0	0	0	1	0	0	0	0	0	0	0	1	0	2	2	2	1	0	1	0	1	1	1	0	0	2	0	0	0	2	0	1	1	0	1
411	0	2	0	0	0	0	2	1	1	1	1	0	0	0	0	0	0	0	2	2	2	0	0	0	0	1	0	1	2	2	0	2	2	0	2	0	2	0	0	0	1	0	0	0	0	1	0	1	1
412	1	2	1	0	1	1	2	0	1	1	1	1	2	2	0	0	0	1	1	1	1	0	0	0	0	1	0	2	1	1	0	1	2	0	1	1	1	0	0	1	1	1	0	1	0	0	0	1	1
413	1	0	0	0	2	2	2	2	0	1	0	1	2	1	0	0	0	0	2	1	2	0	1	0	0	1	0	1	1	1	0	1	2	0	1	1	2	0	0	0	2	0	0	0	0	0	1	0	2
414	0	0	0	0	0	1	2	1	1	1	0	0	2	0	0	1	1	2	0	0	1	0	0	0	1	0	0	1	1	1	0	1	2	0	1	1	2	0	0	0	1	0	0	2	0	0	0	1	1
415	0	0	0	0	0	1	2	2	0	0	1	0	0	0	0	0	0	0	2	2	2	0	0	0	0	1	0	1	2	2	0	1	0	0	1	1	1	0	0	0	1	1	1	1	1	0	0	1	1
416	0	1	0	1	0	2	1	2	0	0	1	0	1	0	1	0	0	0	2	2	2	0	0	0	0	0	0	2	1	0	0	1	1	0	1	1	1	0	0	0	1	1	1	1	1	0	0	0	2
417	0	0	0	2	1	2	2	0	1	1	1	1	2	2	0	0	0	1	1	1	2	1	0	0	0	0	0	2	2	2	0	0	1	1	0	2	2	0	0	0	2	0	0	1	0	0	0	2	1
418	0	0	0	0	1	2	1	2	0	0	2	0	1	0	0	0	0	2	0	0	0	0	0	0	0	0	0	1	2	2	0	0	0	0	1	1	2	0	0	0	1	0	0	1	0	0	0	2	0
419	0	1	0	0	1	2	2	2	0	0	0	1	1	1	0	0	0	1	1	1	2	0	0	0	0	2	0	1	2	2	0	0	1	1	0	2	2	0	0	0	2	0	0	1	1	1	0	2	0
420	0	2	0	0	1	1	2	1	1	2	0	0	2	1	0	0	0	1	1	1	1	0	0	0	0	1	0	2	2	2	0	2	1	0	0	2	1	0	0	2	0	0	0	1	0	0	0	1	1
421	1	1	0	1	0	1	2	2	0	1	0	0	1	0	0	0	0	1	1	1	1	0	1	0	1	2	0	0	2	2	0	1	1	0	0	2	2	0	0	2	0	1	1	2	1	1	0	0	1
422	0	1	0	0	1	1	2	2	0	0	1	0	1	0	0	0	0	0	1	1	1	0	0	0	0	1	0	0	2	2	0	1	1	1	1	1	1	0	0	0	2	1	1	1	1	0	0	1	2
423	1	1	0	0	1	2	2	1	1	2	0	0	1	2	0	0	0	2	0	0	0	0	0	0	0	2	1	1	1	1	0	1	1	0	0	2	2	0	0	0	2	0	0	1	0	1	0	2	1
424	0	1	0	1	0	2	1	2	0	0	0	1	2	1	0	0	0	1	1	0	1	0	0	0	0	1	0	2	2	2	0	0	1	1	1	1	1	0	0	2	0	2	2	2	1	1	0	1	0
425	1	0	0	0	0	1	2	2	0	0	1	0	1	0	0	1	0	1	0	0	1	0	0	0	1	1	0	1	1	1	1	2	2	0	1	1	2	0	0	1	1	0	0	2	1	0	0	2	0
426	1	2	0	0	0	0	1	2	1	1	0	0	0	1	0	0	0	0	2	1	2	0	0	0	0	1	1	2	2	2	1	1	2	0	1	1	2	0	0	1	1	0	0	2	2	0	0	2	2
427	0	1	1	0	1	2	1	1	0	0	1	0	0	0	0	0	0	1	1	0	2	1	0	0	1	1	0	1	2	2	1	2	2	0	1	1	2	0	0	1	1	0	0	1	1	0	0	2	1
428	0	1	0	1	0	1	1	0	2	2	0	0	1	0	0	0	0	1	1	1	2	0	0	0	0	1	0	1	1	1	0	1	1	0	0	2	2	0	0	2	0	0	0	2	0	2	0	2	1
429	1	1	0	1	0	2	1	2	0	0	1	0	2	1	0	0	0	1	1	1	1	1	0	0	0	0	0	1	1	1	1	1	1	1	0	2	0	1	0	0	0	0	0	1	0	1	1	0	2
430	0	1	0	0	0	1	2	2	0	0	0	0	0	0	0	0	0	2	0	0	2	0	0	0	0	0	0	1	2	2	0	2	1	0	0	2	2	0	0	0	2	0	0	1	0	0	0	0	1
431	0	1	0	1	0	1	0	1	1	1	1	1	1	1	0	0	1	0	2	1	2	0	0	0	1	2	0	2	2	2	1	0	2	0	0	2	2	0	0	0	2	0	0	0	0	0	0	1	1
432	0	0	0	0	0	1	2	1	0	0	1	0	0	0	0	0	0	0	2	1	2	0	0	0	0	1	1	1	2	2	0	0	2	1	0	2	2	1	0	0	0	1	1	2	2	0	0	2	0
433	0	1	0	1	0	2	1	1	1	1	0	0	0	0	0	0	0	0	2	2	2	0	0	0	0	0	0	1	2	2	0	1	1	0	0	2	1	0	0	1	1	0	0	2	0	1	0	2	0
434	0	2	0	0	0	1	1	1	1	2	1	0	1	0	0	1	0	1	1	1	2	0	0	0	0	1	0	2	2	2	0	0	1	0	1	1	1	0	0	2	0	0	0	1	0	0	0	2	1
435	0	0	1	1	0	1	1	1	1	1	0	0	1	0	0	0	0	1	1	1	1	1	0	0	0	2	0	2	2	2	0	2	1	0	0	2	1	0	0	2	0	1	1	2	0	0	0	2	0
436	1	0	0	0	0	1	1	2	0	1	1	0	0	0	0	0	0	0	2	2	2	0	0	0	0	0	1	1	2	2	0	0	2	0	0	2	1	0	0	0	2	0	0	1	1	0	0	2	1
437	1	0	0	0	0	1	1	1	1	1	1	0	1	0	0	1	0	1	1	1	1	1	0	0	0	1	0	1	1	1	0	1	1	1	0	2	1	0	0	2	0	0	0	2	0	0	0	1	1
438	1	1	1	1	0	2	2	0	2	2	0	1	2	1	0	1	0	1	1	1	1	0	1	1	0	1	0	1	2	2	1	0	2	0	0	2	2	0	0	0	2	0	0	2	2	0	1	1	1
439	1	1	0	1	0	1	1	2	1	1	1	0	0	0	0	0	0	0	2	2	2	0	0	0	1	1	0	2	2	2	1	1	1	2	0	2	2	0	0	1	1	0	0	2	0	0	0	1	1
440	0	1	0	1	1	2	2	0	2	2	0	0	1	0	0	0	0	0	2	2	2	0	1	0	0	0	0	2	2	2	0	1	2	1	1	1	1	0	0	0	1	1	1	2	0	0	0	1	1
441	1	2	0	0	0	0	2	1	1	1	0	1	1	1	0	0	0	0	2	1	2	0	0	0	1	1	0	1	1	1	0	0	1	0	0	2	2	0	0	0	2	0	0	1	0	1	0	0	2
442	1	1	0	1	0	1	1	1	0	2	0	0	1	1	0	0	0	0	2	2	2	0	1	0	1	1	0	2	2	2	0	1	2	1	2	1	1	0	0	0	1	1	0	1	0	0	0	2	0
443	0	1	0	2	0	2	2	1	0	0	0	1	2	2	0	0	0	2	1	1	1	0	0	0	0	1	0	2	2	2	1	2	2	0	1	1	2	0	0	0	2	1	0	1	0	0	0	1	1
444	0	1	1	0	0	1	2	0	1	1	1	1	2	1	0	1	0	0	2	2	1	0	0	0	0	1	0	2	2	2	0	1	1	1	1	1	1	0	0	1	1	1	0	1	0	0	0	2	0
445	0	2	0	0	0	0	2	2	0	1	0	1	0	0	0	0	0	0	2	2	1	0	0	0	0	1	0	2	2	1	1	0	1	1	0	2	0	0	0	2	0	0	0	2	0	0	0	1	1
446	0	1	1	1	0	1	2	1	1	2	0	1	2	1	0	0	0	2	0	0	2	0	1	0	1	1	0	2	2	1	1	1	1	0	2	1	2	0	0	0	2	0	0	2	1	0	0	2	1
447	1	0	0	0	0	1	2	2	0	1	0	0	0	0	0	0	0	1	1	1	1	0	0	0	1	0	0	0	1	2	0	0	2	2	1	2	1	0	0	0	0	0	0	2	0	2	0	1	1
448	0	2	0	2	0	2	2	1	1	2	0	1	1	1	0	0	1	2	1	1	1	1	1	1	1	1	0	2	1	1	1	0	2	0	2	0	1	0	0	0	2	0	0	1	0	0	0	1	1
449	1	1	1	1	1	2	1	2	0	0	1	1	2	1	0	0	0	1	1	1	1	0	0	0	0	0	0	2	1	1	0	1	1	0	0	2	2	0	0	0	1	1	1	2	1	2	1	1	1
450	1	1	1	1	0	2	1	2	1	1	0	0	1	1	0	0	0	2	0	1	1	0	0	0	0	1	0	2	2	1	0	0	1	1	0	2	2	0	0	2	0	0	0	2	0	1	0	1	2
451	1	1	0	0	1	2	2	2	0	1	0	1	1	1	0	0	0	0	1	2	2	0	0	0	0	1	1	1	1	1	0	1	1	0	0	2	2	0	0	1	1	0	0	2	2	0	0	1	0
452	0	1	0	0	0	1	1	0	2	2	0	0	1	0	0	0	0	1	0	0	2	0	0	0	0	2	0	2	2	2	0	0	1	0	1	1	1	1	1	0	1	0	0	1	0	1	0	2	0
453	1	1	0	0	0	0	1	2	0	0	1	0	0	0	0	0	0	0	2	2	2	1	0	0	0	1	0	2	1	1	1	0	0	0	0	2	1	1	1	0	0	1	0	1	1	0	0	2	0
454	0	0	0	0	0	1	2	0	2	2	0	0	0	0	0	0	0	1	1	1	0	0	1	1	1	1	0	2	2	2	0	1	2	1	0	2	0	0	0	1	1	0	0	1	0	0	0	1	1
455	1	0	0	0	0	1	0	1	1	1	1	0	0	0	0	0	0	1	1	1	2	0	0	0	0	0	0	1	1	1	0	0	2	2	0	2	1	1	1	0	1	0	0	1	0	0	0	1	1
456	1	1	1	1	0	1	2	2	0	1	0	0	1	0	0	0	0	0	2	2	2	0	0	0	0	1	0	2	2	2	1	1	1	0	0	2	1	0	0	0	2	1	1	1	1	0	0	1	1
457	1	2	1	2	0	2	1	2	0	0	2	0	1	0	0	0	0	0	2	2	1	0	0	0	0	1	0	1	2	2	0	0	1	1	1	2	2	0	0	0	2	1	1	1	1	0	0	1	2
458	1	2	1	2	0	2	1	2	0	0	1	0	1	0	0	1	0	0	2	2	2	0	0	0	0	1	0	0	2	1	0	0	2	1	2	1	1	0	0	0	1	0	1	2	1	1	0	2	1
459	1	1	0	0	0	1	1	1	1	2	0	0	1	0	0	1	0	1	1	1	2	0	1	1	1	1	0	2	1	1	1	0	0	0	0	2	1	0	0	1	1	0	0	2	0	2	0	2	0
460	0	2	0	0	0	0	2	0	2	2	0	0	0	0	0	0	0	0	2	2	2	0	1	0	0	1	0	2	2	2	0	0	2	1	2	1	2	0	0	2	0	0	0	2	0	0	0	2	0
461	1	1	0	0	1	1	2	2	0	0	1	0	2	1	0	1	0	0	2	1	2	0	0	0	0	1	0	2	2	2	0	1	2	1	0	2	2	0	0	1	1	1	1	2	1	0	0	0	2
462	1	1	0	0	0	1	2	1	1	1	0	0	0	0	0	0	0	1	1	1	1	0	1	1	1	0	0	2	2	2	0	1	0	0	0	2	1	0	0	0	1	0	0	1	0	0	0	1	1
463	1	1	0	0	1	1	1	0	2	2	0	0	1	0	0	1	0	0	2	2	2	0	0	0	0	2	0	2	2	2	1	1	2	0	1	1	1	1	1	1	0	1	1	2	1	1	0	2	0
464	1	2	0	0	0	1	2	0	2	2	0	0	1	0	0	0	0	1	1	0	1	0	0	0	0	2	0	2	2	2	0	0	1	1	0	1	1	0	0	1	1	2	2	2	0	1	0	1	1
465	0	1	0	0	0	0	1	2	0	0	2	0	0	0	0	0	0	1	1	1	2	0	1	1	1	1	0	2	2	2	0	0	0	0	1	1	0	0	0	2	0	0	0	2	0	0	0	2	0
466	1	0	0	0	0	1	2	0	2	2	0	0	0	0	0	0	0	1	1	1	2	0	0	0	1	0	0	2	1	1	1	2	2	0	1	1	1	0	1	0	1	0	0	1	0	1	0	0	2
467	1	1	0	0	0	1	2	1	1	1	0	1	1	2	0	0	0	1	1	1	1	0	0	0	1	2	0	2	2	1	1	1	1	1	2	0	1	0	0	1	1	0	0	2	0	0	0	2	1
468	1	1	0	0	0	1	1	2	0	0	1	0	0	0	0	0	0	1	1	2	2	0	0	0	0	2	0	1	2	2	0	0	2	0	2	0	1	2	1	0	1	1	1	2	1	0	0	2	0
469	0	1	0	0	0	1	2	1	1	1	1	1	1	1	0	0	0	1	1	1	1	0	0	0	0	1	0	2	1	1	1	0	2	1	0	2	1	0	0	1	1	1	1	2	0	0	0	0	1
470	1	1	0	1	0	1	1	2	0	1	1	0	1	0	0	1	0	1	1	1	2	0	1	1	1	2	0	1	2	2	0	1	2	0	1	1	2	0	0	2	0	1	0	1	2	1	0	1	1
471	0	2	0	2	0	2	1	2	1	1	0	0	1	0	0	0	0	1	1	1	1	0	0	0	0	0	0	2	1	2	0	0	1	1	0	2	1	0	0	2	0	1	0	1	1	0	0	1	1
472	1	0	0	0	0	2	2	1	1	1	0	1	2	1	0	0	0	0	2	2	1	0	0	0	0	1	0	1	2	2	1	0	2	1	1	1	1	0	1	1	0	0	0	2	0	0	1	0	1
473	0	2	0	1	0	1	2	1	1	1	0	0	1	0	0	0	0	0	2	2	2	1	0	0	0	0	0	0	2	2	0	0	2	0	0	2	1	1	1	0	1	0	0	0	0	0	0	2	1
474	1	2	0	0	0	1	1	1	1	1	1	0	1	0	0	0	0	1	1	1	1	0	0	0	1	1	0	2	1	1	0	1	2	2	1	1	1	0	0	0	0	0	0	2	0	0	0	2	0
475	1	1	0	0	0	1	1	2	0	0	2	1	2	1	0	0	0	1	1	1	1	0	0	0	0	2	0	2	2	2	0	1	1	0	0	1	0	0	0	2	0	0	0	1	0	0	0	1	1
476	0	1	0	0	1	2	1	0	2	2	0	0	0	0	0	0	0	1	1	1	1	0	1	0	0	0	0	1	2	2	0	2	1	0	0	2	0	0	0	0	0	1	1	1	0	0	0	2	2
477	0	1	0	1	0	1	1	2	0	2	1	0	0	0	0	0	0	0	2	2	2	0	0	0	0	0	0	2	1	1	1	0	2	2	1	2	1	0	0	0	2	0	0	2	0	0	0	2	1
478	1	2	0	0	0	0	1	1	0	0	1	0	0	0	0	0	0	1	1	1	1	0	0	0	0	2	0	2	2	2	1	2	2	0	1	1	2	0	0	1	1	0	0	2	0	0	0	2	0
479	0	2	1	0	1	1	2	2	0	1	0	1	1	0	1	0	0	0	1	2	2	0	0	0	0	2	0	2	2	2	1	1	1	0	1	1	2	0	0	0	1	0	0	1	1	1	0	1	2
480	0	1	0	0	0	1	1	2	0	0	2	1	1	1	0	0	0	2	0	0	0	0	1	0	1	2	0	2	2	2	0	1	2	0	0	2	1	0	0	0	1	0	0	1	0	0	0	2	0
481	1	0	0	0	1	2	2	0	2	2	0	0	0	0	0	0	0	0	2	2	2	0	0	0	0	1	0	2	2	2	0	2	2	0	2	0	1	0	0	2	0	0	0	1	0	0	0	1	1
482	1	2	0	0	0	0	2	2	0	0	0	0	1	1	0	0	0	2	0	0	0	0	0	0	1	0	0	1	1	1	0	2	2	0	2	0	1	0	0	1	1	0	0	1	1	1	0	0	1
483	0	2	1	0	0	0	2	2	0	0	0	1	1	1	0	0	0	0	2	1	2	0	1	0	1	2	0	2	2	2	2	1	1	0	0	2	2	0	0	2	0	1	0	0	0	0	1	0	2
484	1	2	0	0	0	0	2	1	1	1	0	1	1	1	0	0	0	1	1	1	1	0	0	0	1	0	0	1	2	2	0	1	2	0	0	2	1	0	1	0	1	0	0	1	0	1	0	1	1
485	1	1	0	1	0	1	1	1	1	1	1	0	0	0	0	0	0	0	1	2	2	0	0	0	0	2	0	1	2	2	1	0	1	0	1	1	2	0	0	0	1	1	0	1	1	1	0	2	0
486	1	2	0	0	0	0	1	2	0	0	0	1	1	1	0	0	0	1	1	1	1	0	0	0	1	2	0	2	1	1	0	0	1	0	1	1	1	0	0	0	1	0	0	1	0	1	0	1	1
487	1	1	0	0	0	1	2	2	0	1	0	2	2	2	0	0	0	1	1	0	1	0	0	0	0	0	0	2	1	1	1	1	1	1	0	2	2	0	0	0	2	0	0	2	0	0	0	2	0
488	1	1	0	0	1	1	2	1	1	1	0	0	0	0	0	0	0	1	1	1	2	0	1	0	1	1	0	1	2	2	0	1	1	1	1	2	1	0	0	0	0	1	0	0	2	0	0	2	0
489	1	2	0	0	0	1	1	2	0	0	0	1	1	1	0	0	0	0	2	2	2	0	1	0	1	1	0	1	2	2	0	2	2	0	2	0	1	1	1	0	1	1	0	0	1	1	0	1	1
490	1	2	0	0	0	0	2	2	0	1	0	0	0	0	0	0	0	2	0	0	0	0	0	0	1	2	0	2	2	2	2	0	1	0	1	1	1	0	0	1	1	0	0	2	0	1	1	1	1
491	1	1	0	0	1	1	2	1	1	1	0	0	0	0	0	0	0	1	0	0	0	0	0	0	0	2	0	1	2	2	0	1	2	1	0	2	0	0	0	1	0	1	0	0	0	0	0	1	1
492	1	0	0	0	0	2	1	2	0	1	0	0	0	0	0	0	0	0	2	2	2	0	0	0	0	2	0	2	2	1	1	0	1	0	1	1	0	1	0	0	0	0	0	2	0	0	0	2	0
493	0	1	0	0	0	0	1	1	0	0	1	1	1	1	0	0	0	0	2	2	2	0	0	0	0	1	0	2	2	2	0	1	2	0	1	1	1	0	0	0	2	0	0	2	0	0	0	0	1
494	1	2	0	0	0	0	2	2	0	0	1	0	0	0	0	0	0	0	1	1	1	0	1	1	1	1	0	1	2	2	0	0	2	0	0	2	2	0	0	1	1	0	0	2	0	0	0	1	1
495	1	1	0	0	0	1	1	2	0	1	1	0	0	0	0	0	0	1	2	1	2	1	0	0	0	0	0	2	1	1	0	0	2	0	1	1	2	0	0	0	2	0	0	1	0	1	0	1	2
496	0	1	0	0	0	1	2	1	1	1	0	0	1	0	0	1	0	2	0	1	2	0	1	0	0	0	0	2	2	2	0	0	0	0	0	2	2	0	0	0	1	0	0	2	0	0	0	1	1
497	1	1	0	0	0	1	2	2	0	0	1	0	0	0	0	0	0	1	1	1	1	0	1	0	1	0	0	1	2	2	1	1	2	0	1	1	2	0	0	0	2	0	0	1	0	0	0	0	2
498	1	1	0	0	0	0	1	1	1	2	0	1	0	0	0	0	0	2	0	0	1	1	0	0	0	2	0	1	1	1	1	2	1	0	0	2	1	0	0	1	0	0	0	2	0	0	0	2	1
499	0	2	0	0	0	1	2	1	1	1	0	1	2	2	0	0	0	1	1	1	1	0	0	0	0	1	0	2	2	2	1	0	1	0	1	1	1	0	0	1	1	0	0	2	0	0	0	2	0
500	0	1	0	0	0	1	1	1	1	1	1	0	2	2	0	0	0	1	1	1	1	0	0	0	0	1	0	0	2	1	0	0	0	0	0	2	2	0	0	0	1	0	1	1	0	1	0	1	1
501	1	1	0	1	1	2	1	2	0	1	1	1	1	1	0	0	0	1	1	1	2	0	0	0	0	1	0	2	2	1	0	0	2	0	1	1	2	0	0	0	1	1	1	2	2	2	0	2	0
502	0	1	0	1	0	1	1	2	0	0	1	0	0	0	0	0	0	2	0	0	1	0	1	1	1	1	0	1	2	2	1	1	2	0	0	2	2	0	0	0	1	1	1	1	1	0	1	1	2
503	0	1	0	0	1	2	2	1	1	1	0	1	1	1	0	0	0	0	2	2	2	1	0	0	0	0	1	1	2	2	0	2	2	0	1	1	0	0	0	1	0	0	0	2	0	1	1	0	2
504	0	1	0	1	0	1	1	0	2	2	0	0	0	0	0	0	0	2	1	1	2	0	0	0	1	0	0	1	2	2	1	0	2	1	1	1	2	0	0	0	2	0	0	2	0	2	0	1	1
505	0	1	0	1	0	1	2	1	2	2	0	0	2	1	0	0	0	0	1	2	2	0	0	0	0	1	0	2	2	2	0	0	1	2	2	1	1	0	0	1	0	0	0	2	1	0	0	2	0
506	0	1	0	1	0	2	2	2	0	1	0	0	1	0	0	0	0	0	2	2	2	0	0	0	1	2	0	1	2	2	1	0	2	1	1	1	2	0	0	0	1	1	1	2	1	2	0	2	0
507	1	1	0	0	0	1	1	1	0	2	0	0	0	0	0	0	0	1	1	1	1	0	0	0	0	0	0	2	2	1	0	0	0	0	0	2	2	0	0	1	0	0	0	2	1	0	1	1	1
508	1	2	1	0	0	0	1	1	1	1	1	0	1	0	0	0	1	1	1	1	2	0	0	0	0	0	0	2	2	1	2	0	2	0	2	0	1	1	1	0	1	1	1	2	0	0	0	2	0
509	1	1	0	0	0	0	2	1	1	1	0	1	2	1	0	0	1	2	1	2	2	0	0	0	1	1	0	1	2	2	0	2	1	1	0	2	1	1	1	0	1	0	0	1	0	0	0	2	0
510	1	1	0	0	0	1	2	1	1	1	0	0	1	0	0	0	0	0	2	2	2	0	1	1	1	1	0	2	2	2	2	1	2	1	1	1	1	0	0	0	1	0	0	2	1	0	0	2	0
511	1	2	0	0	0	1	2	2	0	0	0	0	0	0	0	0	0	2	0	1	1	0	0	0	0	0	0	2	1	1	1	1	1	0	2	1	1	0	0	1	1	0	0	0	0	0	0	1	1
512	0	0	0	0	1	2	1	2	0	0	2	1	1	1	0	0	0	2	0	1	2	0	0	0	0	1	0	1	2	2	0	1	1	0	0	2	1	0	0	1	1	0	0	1	0	0	1	1	1
513	0	1	0	0	0	1	1	2	0	0	0	1	1	1	0	0	1	1	1	1	1	0	0	0	0	0	0	1	1	1	1	1	1	1	1	2	1	2	1	0	1	0	0	1	0	0	0	0	2
514	0	2	0	2	0	2	1	1	1	1	0	0	0	0	0	0	0	1	1	1	0	0	1	1	1	2	0	2	2	1	1	0	1	1	1	2	1	0	0	1	0	1	0	1	0	0	1	0	1
515	0	0	0	2	1	2	1	1	1	1	0	0	0	0	0	0	0	2	0	0	1	0	1	0	0	1	0	1	2	2	0	1	1	1	2	0	2	0	0	1	1	0	0	0	0	0	0	0	1
516	0	0	0	0	0	1	2	0	2	2	0	0	1	2	0	0	1	1	2	2	2	0	0	0	0	0	0	1	2	2	1	0	0	0	0	2	2	0	0	2	0	0	0	2	1	0	0	2	0
517	1	2	0	0	0	0	2	2	0	1	0	0	1	0	0	0	0	2	0	0	1	0	0	0	0	1	1	2	2	2	0	0	0	1	0	2	1	1	1	0	1	0	0	2	1	0	0	0	2
518	0	2	0	0	0	0	1	2	0	1	1	0	2	0	0	1	0	1	1	1	1	0	0	0	0	1	0	1	1	0	1	1	2	0	2	0	1	2	1	0	1	0	0	2	0	2	0	2	0
519	0	0	1	0	0	1	2	0	2	2	0	1	1	1	0	0	1	1	2	2	2	0	0	0	0	0	0	2	2	1	0	1	2	0	0	2	1	0	0	0	1	0	0	2	1	0	1	1	1
520	1	2	0	0	0	1	2	1	1	2	0	0	1	0	0	0	0	0	2	2	2	0	0	0	0	1	0	2	2	2	0	0	1	2	2	1	1	0	0	1	0	0	0	1	1	1	0	1	1
521	1	1	0	1	0	2	2	0	2	2	0	0	1	0	0	1	0	0	2	1	2	0	0	0	0	0	0	2	2	2	0	0	0	1	0	2	1	0	0	0	0	0	0	2	1	0	0	1	1
522	0	1	0	1	0	1	2	1	2	2	0	0	0	0	0	0	0	1	1	1	2	0	1	0	0	1	0	2	2	2	1	1	1	0	0	2	0	0	0	0	0	0	0	2	0	0	0	1	1
523	0	1	0	0	1	2	2	1	1	1	0	1	2	2	0	0	0	1	1	1	2	0	0	0	0	0	0	2	2	2	1	2	2	0	2	0	1	0	0	1	1	0	0	1	1	0	1	0	1
524	0	1	0	0	0	2	1	2	0	0	1	0	2	1	0	1	0	1	1	1	2	0	0	0	0	0	0	2	1	2	1	1	1	0	1	1	2	0	0	0	2	0	0	2	0	0	0	1	0
525	0	0	0	0	0	1	2	2	0	0	1	0	0	0	0	0	0	1	1	1	1	0	1	0	0	1	0	2	2	2	1	1	1	0	1	1	1	0	0	0	0	1	1	1	1	2	0	0	2
526	1	2	0	0	0	0	2	2	0	0	0	0	1	1	0	0	0	1	1	1	1	0	1	1	1	1	0	1	2	2	1	2	2	0	1	1	1	0	0	2	0	1	1	2	0	0	0	1	1
527	0	1	0	0	1	1	1	2	0	0	1	1	2	1	0	0	0	1	1	1	2	1	1	1	1	1	0	2	2	2	1	0	1	1	0	2	1	0	0	2	0	0	0	2	0	0	1	1	1
528	0	1	0	0	0	0	2	0	2	2	0	0	0	0	0	0	0	1	1	1	1	0	1	0	0	1	0	2	1	1	1	0	0	0	0	2	1	0	0	0	0	0	0	1	0	0	0	2	0
529	0	1	0	0	0	1	2	1	1	1	1	0	0	0	0	0	0	0	2	2	2	0	0	0	0	1	0	2	2	2	0	0	1	1	1	2	1	1	0	1	0	1	1	2	1	1	1	1	1
530	1	1	0	0	0	1	1	2	0	1	1	0	0	0	0	0	0	1	1	1	2	0	0	0	0	1	0	1	1	1	0	0	0	0	1	1	1	0	0	0	1	0	0	1	0	1	0	2	0
531	0	1	0	0	0	1	2	1	1	1	0	0	0	0	0	0	0	1	1	1	2	0	0	0	0	1	0	1	1	1	0	0	1	1	0	2	2	0	0	0	1	0	0	1	0	1	0	1	1
532	1	1	1	1	0	1	2	2	0	1	0	0	1	0	0	0	0	0	2	2	2	0	1	1	1	1	0	2	1	1	0	0	1	0	1	1	0	0	0	1	0	0	0	2	1	0	0	1	1
533	0	1	1	1	0	1	1	1	0	0	1	0	1	1	0	0	0	2	0	0	1	0	0	0	0	0	0	1	2	2	1	2	2	0	1	1	2	0	0	1	1	1	1	2	0	0	0	1	1
534	1	1	0	1	0	1	1	2	0	0	2	0	0	0	0	0	0	0	2	1	2	0	1	1	1	1	0	1	2	2	1	0	1	1	1	2	1	0	0	0	1	2	2	2	0	1	0	2	1
535	0	0	0	0	0	2	2	1	1	1	0	1	2	2	0	0	0	0	2	2	2	0	0	0	0	1	0	1	1	0	1	0	1	0	1	1	1	0	0	0	2	0	0	2	0	1	0	2	0
536	1	2	0	0	1	1	2	1	1	1	0	0	2	1	0	1	0	1	1	2	2	0	0	0	0	1	0	2	2	1	0	1	2	0	1	1	2	0	1	0	1	1	1	2	1	0	0	2	0
537	0	2	1	2	0	2	2	2	0	1	0	0	0	0	0	0	0	2	0	0	1	0	0	0	0	1	0	1	2	2	0	1	1	0	0	2	2	0	0	0	2	1	1	2	1	0	0	1	1
538	1	1	0	1	0	1	0	1	1	1	1	0	0	0	0	0	0	1	1	1	2	0	0	0	1	1	0	2	2	2	0	1	2	0	1	1	0	0	0	0	0	1	1	1	1	1	0	2	0
539	0	2	0	0	1	1	2	2	0	1	0	0	1	0	0	1	0	0	2	2	2	0	0	0	0	1	0	2	2	2	0	1	1	2	1	1	2	0	0	0	1	0	0	1	0	0	0	1	2
540	0	1	0	0	0	1	0	2	0	0	2	1	2	1	0	0	1	2	1	1	1	0	1	1	1	1	0	2	2	2	0	0	1	1	2	0	1	0	0	1	1	1	1	2	1	1	0	2	1
541	0	2	0	0	0	2	1	1	1	1	1	0	1	0	0	1	0	1	1	1	1	0	0	0	0	0	0	0	1	2	0	0	2	1	1	1	2	0	0	1	1	0	0	2	0	2	0	2	1
542	1	1	0	0	0	1	2	2	0	0	0	0	2	1	0	0	0	1	1	1	1	0	1	1	1	1	1	2	2	2	1	2	1	0	0	2	1	0	0	0	2	1	1	2	0	0	0	0	2
543	1	0	0	0	0	1	1	2	0	0	2	0	0	0	0	0	0	0	2	2	2	0	0	0	1	0	0	0	2	1	0	0	2	1	0	2	0	1	1	0	0	1	1	2	0	0	0	2	0
544	1	2	0	0	0	1	1	2	1	1	0	0	2	0	1	1	0	1	1	1	0	0	0	0	0	0	0	1	2	2	1	1	0	0	1	1	1	0	0	0	0	0	0	2	1	1	0	2	0
545	1	0	0	0	1	2	1	1	0	0	1	0	0	0	0	0	0	0	1	2	2	0	0	0	0	1	0	2	2	2	0	0	2	0	1	1	1	0	0	1	0	0	0	2	0	1	0	1	1
546	1	2	1	1	0	1	2	2	0	1	0	1	2	2	0	0	0	0	1	2	2	0	1	1	1	0	0	0	2	1	0	1	1	0	0	2	2	0	0	1	0	0	0	1	0	1	0	1	2
547	0	1	0	1	0	2	1	1	1	1	0	1	1	1	0	0	0	1	1	1	1	1	0	0	0	2	0	1	2	2	0	1	1	0	0	1	2	0	0	1	1	2	2	2	1	1	0	1	1
548	1	0	1	1	0	1	1	0	2	2	0	0	1	0	0	0	0	1	1	1	1	0	1	0	0	1	0	2	2	1	0	1	0	0	0	2	1	0	0	0	1	0	0	1	0	0	1	1	1
549	1	0	0	1	0	2	1	1	2	2	0	1	1	1	0	0	0	1	1	1	1	0	1	0	0	1	0	2	2	2	1	1	2	0	0	2	1	0	0	0	1	0	0	1	1	0	0	1	1
550	0	1	0	0	0	0	1	1	2	2	0	0	0	0	0	0	1	2	0	0	1	0	0	0	2	1	1	1	1	1	0	1	2	0	1	1	2	0	0	0	2	0	0	1	0	0	0	0	2
551	0	1	0	0	1	1	2	1	1	1	0	0	0	0	0	0	0	1	2	1	2	0	0	0	0	0	0	2	1	0	0	0	1	1	0	2	2	0	1	0	1	0	1	2	1	0	0	2	0
552	0	1	0	1	0	1	2	1	1	1	0	0	0	0	0	0	0	0	2	2	2	0	1	0	0	1	0	1	2	2	1	2	2	0	1	1	1	0	0	0	1	0	0	1	0	0	0	2	0
553	1	1	0	1	0	1	1	1	0	0	2	0	1	0	0	0	1	2	1	1	1	0	0	0	1	2	0	1	1	1	0	1	1	0	2	1	0	1	1	1	0	0	0	1	0	0	0	1	1
554	1	1	0	1	0	1	1	1	1	1	1	0	1	1	0	0	0	0	2	2	2	0	1	0	0	2	1	2	2	2	0	1	0	0	1	1	1	0	0	0	2	0	0	0	1	0	0	2	0
555	0	1	0	0	0	0	2	1	1	2	0	1	1	1	0	0	0	0	2	2	2	0	1	1	1	1	0	1	2	2	0	1	2	0	2	0	2	0	0	0	2	0	0	1	0	1	0	2	1
556	0	1	1	1	1	2	2	1	0	0	1	0	0	0	0	0	0	1	1	1	2	1	0	0	0	0	0	0	2	2	0	1	1	1	1	1	0	0	0	1	0	0	0	1	0	0	0	2	0
557	1	2	0	0	0	0	1	1	1	1	1	1	1	1	0	0	0	0	1	2	2	0	0	0	0	0	1	2	2	2	0	0	1	0	0	2	2	0	0	1	1	0	0	0	0	0	0	2	1
558	0	0	0	0	0	2	2	2	0	0	1	1	1	1	0	0	0	0	2	2	2	0	0	0	0	2	0	2	2	2	0	1	2	2	1	1	1	0	0	0	1	0	0	2	1	0	0	1	0
559	0	2	0	0	0	2	2	1	2	2	0	1	1	1	0	0	0	1	1	1	1	0	0	0	0	0	0	2	0	0	0	0	0	0	0	2	1	0	0	0	1	0	0	1	0	0	0	1	1
560	0	2	0	0	0	0	2	1	1	2	0	1	1	1	0	0	0	1	1	1	2	0	1	1	1	0	0	1	2	2	0	2	1	1	0	2	1	0	0	0	1	0	0	2	0	0	0	2	0
561	0	2	0	0	0	0	1	2	0	0	2	0	0	0	0	0	0	0	1	1	1	0	0	0	0	1	0	2	2	2	1	0	1	0	1	1	2	0	0	0	1	0	0	1	0	0	1	1	1
562	0	1	0	0	1	2	2	1	0	0	0	0	1	0	0	1	0	1	2	2	2	0	0	0	1	2	0	2	1	1	1	2	2	0	0	2	1	0	0	1	1	0	0	1	0	0	0	1	1
563	1	2	0	0	0	2	2	2	0	1	0	1	0	0	0	0	1	1	1	2	2	0	0	0	0	1	0	2	2	2	0	1	1	1	0	2	2	0	0	1	1	0	0	2	0	1	0	1	1
564	0	1	0	1	0	1	2	2	1	1	1	0	0	0	0	0	0	2	0	1	1	0	0	0	0	0	0	2	2	2	0	1	1	2	0	2	1	0	0	0	1	0	0	1	0	0	0	1	1
565	1	0	0	0	1	2	1	1	1	2	1	0	0	0	0	0	0	0	2	2	2	0	0	0	0	0	0	2	2	2	0	1	1	1	0	2	1	1	1	0	1	1	1	2	1	1	0	2	0
566	1	0	0	0	0	1	2	2	0	0	0	0	1	0	0	1	0	1	2	1	2	0	1	0	0	2	0	2	2	2	1	1	2	0	1	1	1	0	0	0	2	0	0	2	1	1	1	1	1
567	0	1	1	1	0	1	2	1	1	2	0	0	0	0	0	0	0	1	1	1	2	1	0	0	0	1	0	1	2	2	1	1	2	0	1	1	0	0	0	1	0	1	1	1	1	2	0	2	2
568	0	0	0	0	0	1	1	2	0	0	1	1	2	2	0	0	0	1	1	1	2	0	0	0	0	0	0	2	2	2	1	1	1	1	0	2	1	0	0	1	1	1	1	2	2	0	0	0	2
569	1	2	1	1	0	1	2	2	0	1	0	1	2	1	0	0	1	1	2	2	1	0	1	1	1	1	0	1	2	2	0	0	0	0	1	1	0	1	1	0	0	1	1	2	1	0	0	1	0
570	1	1	1	1	0	2	2	2	1	1	0	1	2	2	0	0	0	0	2	2	2	0	1	0	0	1	0	2	2	2	0	0	2	1	1	1	0	0	0	1	0	1	0	1	0	1	0	2	1
571	0	0	0	0	1	2	2	1	1	2	0	1	2	2	0	0	0	0	2	2	2	0	0	0	1	0	0	1	2	2	1	2	2	0	2	0	1	0	0	0	2	0	0	2	0	0	0	1	1
572	0	0	0	1	0	2	1	2	0	0	1	0	0	0	0	0	0	1	1	1	1	0	1	1	1	1	0	2	1	1	1	1	1	2	1	1	1	1	1	0	1	0	0	2	0	1	0	1	2
573	1	1	0	0	0	1	2	2	0	0	0	1	1	1	0	0	1	0	2	1	2	0	0	0	0	0	0	2	2	2	1	2	2	0	2	0	1	0	0	2	0	0	0	1	0	0	0	1	1
574	1	0	1	1	0	1	1	1	0	0	1	0	0	0	0	0	0	1	1	1	1	0	0	0	0	2	0	2	1	1	0	0	1	0	1	1	1	0	1	1	0	0	0	1	1	0	0	1	1
575	0	2	0	0	0	0	2	2	0	1	0	0	1	0	0	1	0	1	1	1	2	0	0	0	0	1	0	1	2	2	0	0	1	1	0	2	1	0	0	0	1	0	0	1	0	0	0	1	1
576	0	0	0	0	0	1	2	2	0	0	1	1	2	2	0	0	0	1	1	1	2	0	1	1	1	0	0	2	2	2	2	1	1	0	0	2	2	0	1	0	1	0	0	1	0	0	0	2	0
577	1	0	0	0	0	1	2	0	2	2	0	0	0	0	0	0	0	0	1	1	1	0	0	0	1	0	0	2	1	1	0	0	1	0	1	1	1	0	1	0	0	1	1	1	1	0	1	0	1
578	1	0	0	1	0	2	2	2	0	0	1	1	1	1	0	0	0	2	0	1	1	0	0	0	0	0	0	1	1	0	1	2	2	0	0	2	1	0	0	2	0	0	0	0	0	0	0	2	0
579	0	1	1	1	0	1	1	0	2	2	0	1	1	1	0	0	0	2	0	1	2	0	1	1	1	1	0	1	2	2	0	2	2	0	1	1	1	0	0	1	1	1	1	1	1	0	0	0	2
580	0	2	1	1	0	1	2	1	1	2	0	0	2	1	0	0	0	0	1	1	2	0	0	0	0	1	0	1	2	2	0	0	2	1	1	1	2	0	0	1	1	0	0	1	1	0	0	2	1
581	1	2	0	0	0	1	2	2	0	0	1	0	0	0	0	0	0	0	2	2	2	0	0	0	0	1	0	0	1	2	0	1	2	0	1	1	1	0	0	0	1	2	2	2	0	1	0	0	1
582	0	1	0	0	1	1	2	0	2	2	0	0	1	0	0	1	0	1	1	1	2	0	0	0	1	2	0	2	2	2	0	1	1	1	0	2	2	0	0	1	1	1	1	1	1	0	1	0	2
583	1	2	0	0	0	0	2	1	1	1	0	0	1	0	0	1	0	0	2	2	2	0	0	0	0	1	0	2	1	1	1	1	2	0	0	2	1	0	0	0	2	0	0	2	0	0	0	0	2
584	1	1	0	1	0	2	2	2	0	1	0	1	1	1	0	0	0	0	2	2	2	0	0	0	0	2	0	1	1	1	0	0	2	0	0	2	1	0	0	2	0	0	0	2	0	0	0	2	0
585	0	2	0	1	0	1	1	1	1	2	1	0	0	0	0	0	0	0	2	2	2	0	0	0	0	0	1	2	2	2	1	0	2	0	0	2	1	0	0	0	1	0	0	2	0	2	0	2	2
586	1	0	0	0	1	1	2	1	1	1	0	1	2	2	0	0	0	1	1	1	2	0	0	0	0	0	0	2	2	2	0	2	2	0	2	0	2	0	0	1	1	0	0	2	0	0	1	0	2
587	1	0	0	0	0	1	1	2	0	0	2	0	0	0	0	0	0	1	1	1	2	0	0	0	0	1	0	1	1	1	0	0	1	1	0	2	1	0	0	2	0	0	0	2	0	1	1	1	1
588	1	1	0	0	0	1	2	0	1	1	1	0	0	0	0	0	0	2	0	0	1	0	0	0	2	1	0	2	2	1	1	0	2	0	0	2	1	0	0	1	1	0	0	1	1	1	1	1	1
589	0	0	0	0	2	2	2	1	0	1	0	0	1	0	0	0	0	0	2	2	2	0	0	0	0	1	0	1	2	2	1	2	2	0	0	2	1	0	0	0	2	1	1	1	1	2	0	2	0
590	0	2	1	0	0	0	0	1	1	1	1	0	0	0	0	0	0	1	1	1	2	0	1	0	1	1	0	0	1	2	0	1	1	1	1	2	1	0	0	1	1	1	1	1	1	0	0	1	1
591	0	1	0	0	0	1	2	1	1	1	0	0	1	0	0	0	0	0	2	2	2	0	1	0	0	2	0	2	2	2	0	0	1	1	0	1	2	0	0	1	1	0	0	2	0	1	0	2	0
592	1	2	1	1	0	1	2	2	0	0	0	0	1	0	0	0	0	2	0	0	1	0	0	0	0	2	0	2	2	2	0	1	2	0	0	2	1	1	1	0	0	0	0	2	0	0	0	1	1
593	1	0	0	0	0	1	1	1	0	0	1	0	0	0	0	0	0	2	0	1	1	0	1	0	0	1	0	2	2	2	1	0	2	2	0	2	2	0	0	0	1	1	1	1	1	0	0	2	0
594	1	1	0	1	0	2	2	1	1	1	1	0	0	0	0	0	0	2	0	0	0	1	0	0	0	2	0	1	2	2	0	1	1	0	0	2	1	1	0	0	1	0	0	2	0	0	0	1	2
595	1	0	0	0	0	1	2	1	1	1	0	1	0	0	0	0	0	1	1	1	1	0	0	0	0	0	0	1	1	1	0	1	1	1	1	1	1	1	1	0	1	0	0	2	0	1	0	0	2
596	1	2	0	0	0	1	1	2	0	0	1	0	0	0	0	0	0	2	0	0	1	0	0	0	0	1	0	2	2	2	0	0	1	1	2	0	1	0	0	0	2	0	0	2	1	1	0	1	1
597	1	1	0	1	0	1	2	2	0	1	0	0	1	1	0	0	0	0	2	2	2	0	0	0	0	0	0	2	2	2	1	1	1	0	1	1	2	0	0	0	2	0	0	1	0	0	2	0	2
598	0	2	0	1	0	2	2	2	0	1	1	0	0	0	0	0	0	0	2	2	2	0	0	0	1	1	0	1	2	2	1	0	0	1	0	2	1	1	1	0	1	0	0	1	0	0	0	0	2
599	0	1	0	1	0	1	1	2	0	1	1	1	2	1	0	1	0	0	2	2	2	0	0	0	0	0	0	2	2	2	0	0	2	1	1	1	1	0	0	1	1	0	0	1	0	1	0	0	2
600	1	0	0	0	0	1	2	2	0	0	1	0	0	0	0	0	0	0	1	2	2	0	0	0	0	1	0	2	1	1	1	0	1	0	0	2	1	1	1	0	1	0	0	2	0	1	1	1	1
601	1	2	0	0	0	0	2	1	1	2	0	0	2	0	1	1	1	1	1	1	1	0	1	1	1	2	0	2	2	1	0	1	1	0	0	2	1	0	0	1	1	1	0	1	1	0	0	0	1
602	1	0	0	0	1	1	1	1	1	1	0	0	1	0	0	1	0	1	1	1	1	0	1	0	0	1	0	2	2	1	1	1	1	0	0	2	1	0	0	0	2	1	0	0	0	1	0	0	2
603	0	0	0	0	1	1	1	2	0	2	1	0	1	0	0	0	0	0	2	2	2	0	0	0	0	0	0	2	2	2	0	1	2	0	1	1	1	0	0	1	1	0	0	0	0	1	1	0	2
604	0	1	0	0	0	1	1	1	1	1	1	0	0	0	0	0	0	0	2	2	2	0	0	0	0	2	0	2	2	2	1	2	2	0	0	2	2	0	0	2	0	0	0	2	1	0	0	1	1
605	1	1	0	0	0	1	2	2	0	1	1	0	0	0	0	0	0	1	1	1	1	0	0	0	0	0	0	1	2	2	1	0	1	1	2	0	2	0	0	1	1	1	0	0	0	1	0	2	0
606	0	1	0	0	0	1	1	0	2	2	0	1	1	1	0	0	0	1	1	0	1	0	1	1	1	0	0	1	1	1	0	2	1	0	0	2	1	0	0	0	2	0	0	2	0	0	0	0	2
607	0	1	0	1	0	2	1	1	1	2	0	0	2	1	0	1	0	0	2	2	2	0	0	0	0	1	0	2	2	2	0	0	2	0	1	1	2	0	0	0	2	1	1	1	1	2	1	1	1
608	1	2	0	0	0	0	1	2	0	0	2	0	0	0	0	0	0	1	1	0	2	1	0	0	0	0	0	2	1	1	0	1	1	1	1	1	1	0	0	0	0	1	1	2	1	0	0	0	1
609	1	1	0	0	0	1	2	2	0	1	0	1	2	1	0	0	0	1	0	0	2	0	0	0	0	0	0	0	2	2	0	0	0	0	0	2	0	1	1	1	0	1	0	1	0	0	0	2	0
610	0	1	0	1	0	1	1	1	0	2	0	0	0	0	0	0	0	1	2	2	2	0	1	0	0	1	1	1	2	2	0	0	2	0	1	1	1	0	0	0	1	0	0	0	2	1	1	1	1
611	1	1	0	0	0	0	1	1	1	1	1	0	1	0	0	1	0	2	0	1	2	0	0	0	0	0	0	0	1	2	0	1	0	0	0	2	1	1	1	0	1	0	0	1	0	1	1	1	2
612	0	1	0	1	0	1	2	2	0	1	1	1	1	1	0	0	0	1	2	1	2	0	0	0	0	1	0	2	1	1	0	0	2	0	1	1	2	0	0	1	1	0	0	1	0	0	0	2	0
613	0	1	1	0	0	2	2	1	0	0	1	0	0	0	0	0	0	0	2	1	2	0	0	0	0	1	0	2	2	2	1	1	2	0	1	1	2	0	1	0	1	1	0	1	1	0	0	2	0
614	1	1	0	0	0	2	2	2	0	0	1	0	1	0	0	1	0	1	1	1	1	0	1	0	0	1	0	2	2	2	1	0	2	2	1	1	1	0	0	1	1	0	0	1	0	0	0	1	1
615	0	1	0	1	0	1	2	2	0	0	0	0	0	0	0	0	0	0	1	2	2	0	0	0	1	0	0	2	2	2	1	0	2	2	1	2	1	0	0	0	2	0	0	2	0	0	0	1	1
616	0	2	0	0	0	1	2	2	0	0	0	1	2	1	0	0	0	0	2	1	2	0	2	0	0	0	0	2	2	2	2	0	2	0	0	2	1	0	0	0	1	0	0	2	0	0	1	1	1
617	0	2	0	0	0	0	1	1	1	1	0	0	0	0	0	0	0	2	0	0	1	0	1	1	1	1	0	2	2	2	0	1	1	1	1	2	2	0	0	2	1	1	0	1	0	1	1	1	1
618	0	0	0	0	1	2	1	2	0	2	1	0	1	0	0	1	0	1	1	1	2	1	0	0	0	2	0	2	2	2	1	0	0	0	0	2	2	0	0	0	2	1	0	0	1	1	0	1	1
619	1	2	0	0	0	0	1	1	1	2	0	1	1	1	0	0	0	1	1	1	1	0	0	0	0	0	0	2	1	1	1	1	2	0	0	2	2	0	0	1	1	0	0	2	1	0	0	0	1
620	0	1	0	1	0	2	1	2	0	0	0	1	1	1	0	0	0	1	1	1	2	0	0	0	0	1	0	1	2	1	1	0	1	1	1	1	1	0	0	0	1	1	1	2	2	2	0	2	0
621	1	2	1	1	0	1	1	1	1	1	0	0	1	0	1	0	1	2	1	2	2	0	1	1	1	0	0	2	2	1	0	0	1	2	1	1	1	1	0	0	1	0	0	2	0	1	0	1	1
622	0	1	0	0	0	0	2	1	1	1	0	1	1	1	0	0	0	1	1	1	2	0	0	0	0	1	0	1	2	2	0	1	1	2	1	2	1	0	0	1	0	0	0	1	0	0	1	0	2
623	0	1	0	1	0	1	2	2	0	1	0	0	0	0	0	0	0	0	2	2	2	0	2	0	0	0	0	0	1	1	0	0	2	0	1	1	0	1	1	1	0	0	0	2	1	0	0	1	0
624	0	2	0	0	0	1	1	1	1	1	0	1	1	1	0	0	0	0	1	1	1	0	1	0	1	2	0	2	2	2	0	0	0	0	0	2	1	2	1	0	1	0	0	1	1	0	0	2	0
625	0	1	0	1	0	1	2	1	1	1	0	1	2	1	0	1	0	0	2	2	2	2	0	0	0	1	0	1	1	1	0	1	1	0	2	1	1	0	0	0	0	1	1	1	1	2	0	1	0
626	1	2	0	0	0	0	2	1	1	1	0	0	2	1	0	0	0	2	0	0	1	0	0	0	1	1	0	2	2	2	2	0	1	0	0	2	2	0	0	0	2	0	0	2	1	0	0	2	0
627	0	2	1	1	0	1	2	1	1	1	1	0	0	0	0	0	0	0	2	2	2	0	0	0	1	0	0	2	2	2	0	1	2	0	1	1	1	0	0	1	1	1	0	1	1	1	0	2	1
628	0	2	0	0	0	1	1	0	2	2	0	0	0	0	0	0	0	1	1	1	2	0	0	0	0	1	1	2	2	2	0	0	0	0	0	2	1	0	0	1	1	1	1	2	0	0	0	1	1
629	1	1	1	1	0	2	1	1	1	1	1	0	1	0	0	0	0	2	0	1	1	0	1	0	0	2	1	2	2	2	1	0	1	1	0	2	0	0	0	0	1	0	0	1	1	0	0	2	0
630	1	2	0	0	0	0	1	1	1	1	1	1	0	0	0	0	0	2	0	0	1	0	1	0	0	2	0	1	2	2	0	1	2	0	1	1	1	0	0	0	2	2	2	2	0	1	2	0	2
631	0	0	0	1	0	2	2	0	1	1	1	0	1	1	0	0	0	2	0	0	1	1	0	0	0	0	0	2	2	2	1	0	2	0	0	2	2	0	0	0	2	1	1	1	1	0	1	0	2
632	0	2	0	0	0	0	2	2	0	1	0	0	0	0	0	0	0	0	1	1	1	0	0	0	0	0	0	1	2	2	0	1	1	1	2	0	2	0	0	0	1	0	0	2	0	0	0	2	0
633	0	2	0	0	1	1	2	1	0	0	0	1	2	1	1	0	0	2	1	1	2	0	0	0	0	1	0	1	2	2	0	0	1	1	1	1	2	0	0	0	1	0	0	2	0	0	0	1	0
634	0	2	0	0	0	2	1	2	0	0	1	0	0	0	0	0	0	0	2	2	1	0	0	0	0	0	0	2	2	2	0	1	1	0	1	1	0	1	1	0	0	1	1	2	1	1	0	1	1
635	0	2	0	0	0	0	2	2	0	1	0	0	1	0	0	0	0	0	1	1	1	0	0	0	0	1	0	1	2	2	0	1	1	1	1	1	2	0	0	0	1	0	0	2	1	0	0	1	1
636	1	0	0	0	0	1	1	1	1	1	1	0	1	1	0	0	0	1	1	1	2	0	1	0	0	0	0	2	2	2	1	2	2	0	1	1	2	0	0	0	2	0	0	1	0	0	0	0	1
637	1	0	0	0	0	1	2	2	0	0	0	1	1	1	0	0	0	0	2	2	2	0	1	1	2	2	0	2	2	2	0	1	0	0	0	2	1	1	1	1	0	0	0	1	0	0	0	0	2
638	1	0	0	1	0	2	2	2	0	0	1	1	1	1	0	0	0	0	1	2	2	1	0	0	0	0	0	2	2	2	1	1	1	2	1	1	1	0	0	0	2	0	0	0	1	0	0	1	1
639	0	0	0	1	0	2	2	1	1	1	0	1	1	1	0	0	0	2	0	0	1	0	0	0	0	0	0	2	2	2	1	1	0	0	1	1	2	0	0	2	1	1	0	0	0	0	0	2	0
640	0	1	0	0	0	1	1	2	1	1	1	1	2	2	0	0	0	1	1	2	2	0	0	0	0	0	0	2	2	1	0	1	2	1	0	2	1	0	0	1	1	1	1	2	1	2	0	2	0
641	1	2	0	0	0	0	1	2	0	0	0	1	1	1	0	0	0	1	1	1	2	0	0	0	1	0	0	2	2	2	0	0	1	0	1	1	1	0	0	1	1	1	0	0	1	1	0	2	1
642	0	2	1	1	0	1	2	2	1	1	0	1	2	2	0	0	0	1	1	1	1	0	1	1	2	2	0	2	1	1	0	0	0	0	0	2	1	0	0	2	0	1	1	2	1	2	0	2	0
643	1	1	0	0	0	1	1	1	1	1	0	0	0	0	0	0	0	2	0	0	0	0	1	0	0	2	0	2	2	2	0	2	2	1	0	2	1	0	0	0	1	0	0	1	0	0	0	1	1
644	0	0	0	0	0	1	2	1	2	2	0	1	2	1	0	0	0	2	0	0	0	1	0	0	0	0	2	2	2	2	1	0	1	2	1	1	1	1	0	1	0	0	0	2	1	1	0	2	0
645	1	2	1	1	0	1	1	2	0	1	1	0	0	0	0	0	0	0	2	2	2	0	0	0	0	1	0	2	2	2	1	0	1	1	1	2	2	0	0	0	1	0	0	1	0	1	0	1	2
646	0	1	0	0	0	1	1	0	2	2	0	0	0	0	0	0	0	1	1	1	1	1	0	0	0	0	0	2	2	2	2	1	2	0	2	0	1	0	0	0	1	0	0	2	0	0	0	2	1
647	0	1	0	1	0	1	2	2	0	1	0	0	0	0	0	0	0	1	1	1	1	0	1	1	1	1	0	2	2	2	1	0	0	0	0	1	1	0	0	0	1	0	0	0	1	0	0	2	0
648	1	2	1	1	0	1	2	2	0	0	0	0	0	1	0	0	0	0	2	1	2	0	1	0	0	1	0	2	1	1	0	0	2	2	0	2	2	0	0	0	2	1	0	0	2	0	0	2	0
649	1	0	0	0	0	1	1	2	0	0	0	0	1	0	0	1	0	1	1	1	1	0	0	0	0	0	0	1	1	1	0	0	0	0	0	2	1	0	0	0	1	0	0	2	0	0	0	2	1
650	1	0	0	0	2	2	1	2	0	0	1	0	1	0	0	1	0	1	1	1	2	0	1	1	1	1	0	2	1	1	0	2	1	0	2	0	1	0	0	0	1	0	0	1	0	0	0	1	1
651	1	1	0	1	0	1	2	2	0	1	0	0	1	0	0	1	0	1	1	1	1	0	1	0	0	0	0	2	2	2	0	2	2	0	1	1	2	0	0	1	1	0	0	2	0	1	0	1	0
652	1	2	0	0	0	0	2	0	2	2	0	0	0	0	0	0	0	1	1	1	1	0	1	1	1	2	2	2	2	2	1	0	1	1	0	2	1	0	0	0	1	0	0	0	0	0	0	2	0
653	0	2	0	0	0	1	2	0	2	2	0	0	0	0	0	1	0	1	1	1	1	0	0	0	0	1	0	2	1	1	1	0	1	0	0	2	0	1	1	1	0	1	0	1	0	0	0	1	1
654	1	1	0	1	0	1	2	1	1	1	1	0	0	0	0	0	0	2	0	1	2	0	0	0	0	2	1	2	2	2	0	1	1	1	1	1	1	0	0	1	0	0	0	2	0	2	0	1	1
655	0	2	1	0	0	0	2	1	1	1	1	1	1	1	0	0	0	2	1	1	1	0	0	0	0	1	0	2	2	2	1	0	2	0	1	1	1	0	0	0	1	0	0	1	0	1	1	0	1
656	0	1	0	0	0	2	2	1	1	1	0	0	1	0	0	0	0	2	1	2	2	0	0	0	0	0	0	2	2	2	0	1	1	1	0	2	1	0	0	1	1	1	0	0	0	0	0	0	2
657	1	0	0	0	0	0	2	2	0	0	1	0	1	1	0	0	0	1	0	0	2	0	0	0	0	1	0	2	2	1	0	0	1	0	1	1	1	0	0	2	0	0	0	0	1	0	0	2	1
658	0	1	0	0	0	0	1	2	0	0	1	1	1	1	0	0	0	1	0	0	0	0	0	0	0	1	0	2	2	2	0	1	1	0	0	2	2	0	0	0	1	0	0	1	0	0	0	2	0
659	0	1	0	1	0	1	1	2	0	0	1	0	0	0	0	0	0	0	2	2	2	0	0	0	1	1	0	2	2	1	1	0	1	0	0	2	2	0	0	0	2	1	1	1	1	1	0	1	1
660	0	1	0	0	0	1	1	2	0	1	1	1	1	1	0	0	0	1	1	1	2	0	1	1	1	1	0	1	2	2	0	0	2	1	2	1	2	0	0	0	1	0	0	1	0	0	0	1	1
661	1	2	0	0	0	0	2	1	2	2	0	0	0	0	0	0	0	0	2	2	2	0	0	0	0	2	0	1	2	2	1	2	2	0	0	2	2	0	0	2	0	0	0	2	0	2	0	2	0
662	0	1	0	1	0	2	2	2	1	2	0	0	1	0	0	0	0	0	2	0	2	1	0	0	0	1	0	1	2	2	1	0	1	2	1	1	0	0	0	2	0	0	0	1	1	0	0	2	0
663	0	1	0	1	1	2	2	2	1	2	0	0	0	0	0	0	0	0	2	2	2	1	0	0	0	1	0	0	1	2	0	0	0	1	0	2	1	1	1	0	1	0	0	2	0	1	0	2	0
664	0	1	1	0	1	2	1	2	1	1	0	0	2	1	0	0	0	1	1	1	1	1	0	0	0	1	0	1	2	2	0	1	1	1	1	1	0	0	0	1	0	0	0	1	1	0	0	2	1
665	0	1	0	1	0	1	2	2	1	1	1	0	0	0	0	0	0	0	2	2	2	0	0	0	0	0	0	2	1	1	0	1	2	1	1	0	1	0	0	0	2	1	1	2	1	1	0	1	0
666	1	0	0	0	0	1	2	1	0	0	1	1	2	1	0	0	0	2	0	1	1	1	0	0	0	2	0	2	2	2	1	0	2	0	1	1	2	0	0	1	1	0	0	2	0	0	0	1	1
667	1	2	0	0	0	1	1	2	0	0	1	0	1	0	0	0	0	0	2	2	2	0	0	0	0	1	0	1	1	1	0	2	1	0	1	1	1	0	0	1	1	0	0	2	0	0	1	0	2
668	1	1	0	1	0	1	2	1	0	0	1	1	2	1	0	0	0	1	1	1	1	0	1	1	1	1	0	2	2	1	0	0	1	1	1	1	2	0	0	0	1	0	0	1	0	0	0	1	1
669	0	2	0	0	0	0	2	1	1	2	0	1	1	1	0	0	0	1	1	1	1	0	1	0	1	2	0	1	1	1	0	1	1	1	1	2	2	0	0	0	2	1	1	2	1	0	1	1	1
670	1	1	0	1	0	1	2	2	0	0	0	1	1	1	0	0	0	1	1	1	2	0	0	0	0	1	0	2	2	2	0	0	2	1	1	1	2	0	0	2	0	1	1	2	0	1	0	2	0
671	0	2	0	0	0	1	2	1	1	2	0	1	1	1	0	0	0	1	1	1	1	0	1	0	0	2	0	2	2	2	2	0	1	0	0	2	1	0	0	0	2	1	1	1	0	0	0	2	0
672	0	1	0	1	1	2	2	1	0	0	1	0	1	0	0	1	0	0	2	1	2	0	0	0	0	0	0	2	1	1	0	1	2	1	0	2	2	0	0	0	1	0	0	2	0	0	0	2	1
673	0	1	0	0	0	1	1	1	1	1	0	0	0	0	0	0	1	2	1	1	1	0	1	0	1	1	0	2	1	1	0	0	2	0	0	2	1	0	0	0	2	0	0	2	0	0	0	1	1
674	1	1	0	0	0	0	2	1	1	2	0	1	1	1	0	0	0	1	1	1	2	0	0	0	0	0	0	1	1	1	1	2	1	1	0	2	2	0	0	1	1	0	0	2	1	1	0	1	1
675	0	0	1	0	0	1	1	2	0	1	1	0	0	0	0	0	0	1	0	0	0	0	0	0	0	0	1	2	2	1	0	1	1	0	0	2	1	1	1	0	0	0	0	1	0	0	0	1	1
676	1	2	1	0	0	1	1	2	0	1	0	0	0	0	0	0	0	1	1	1	1	1	0	0	0	2	0	2	2	2	0	1	1	1	1	1	1	1	1	0	1	0	0	2	0	1	0	2	0
677	0	1	0	0	1	1	2	2	0	1	0	0	0	0	0	0	0	1	1	1	1	0	1	0	0	0	0	2	1	1	1	0	1	1	2	0	1	0	0	2	0	0	0	2	0	2	0	1	1
678	1	1	0	0	0	0	2	2	0	0	0	0	1	0	0	0	1	2	0	0	1	0	0	0	0	2	0	1	2	2	0	2	2	0	0	2	2	0	0	0	2	1	1	2	1	2	0	1	1
679	1	0	1	0	1	2	2	2	0	0	0	0	2	1	0	1	0	0	1	1	1	0	0	0	0	2	0	1	2	2	0	2	1	0	1	1	1	0	0	2	0	1	0	0	0	0	0	0	2
680	0	2	0	0	0	0	1	1	1	2	0	0	0	0	0	0	0	1	2	2	2	0	0	0	0	1	0	2	2	2	2	0	2	0	0	2	0	0	0	1	1	0	0	2	0	1	0	1	0
681	0	1	1	0	0	2	1	2	0	1	1	1	2	1	0	1	0	0	2	1	2	0	1	1	1	0	0	1	2	2	0	1	1	1	1	1	1	2	1	0	1	1	1	2	1	1	1	1	1
682	0	1	0	0	1	1	1	2	0	1	1	0	0	0	0	0	0	1	1	0	1	0	0	0	0	1	0	2	0	0	0	0	2	1	0	2	1	0	0	1	1	0	0	2	0	0	0	2	0
683	0	2	0	0	0	0	2	1	0	1	0	2	2	2	0	0	0	1	1	1	2	0	0	0	0	2	0	2	2	2	0	1	1	1	0	2	1	1	1	0	1	0	0	2	0	0	0	0	2
684	0	0	0	1	0	2	2	0	2	2	0	0	0	0	0	0	0	1	1	1	1	0	1	0	0	1	0	2	2	2	1	1	1	1	2	0	1	1	1	0	1	0	0	2	0	1	0	1	1
685	1	1	0	0	1	1	1	2	0	1	0	0	0	0	0	0	0	0	2	2	2	0	0	0	0	2	0	2	2	1	0	1	1	1	1	1	1	0	0	0	2	0	0	0	0	0	0	1	1
686	0	0	0	0	2	2	1	1	0	0	1	0	1	1	0	0	0	2	0	0	0	0	0	0	0	0	0	1	2	2	0	0	1	0	0	2	2	0	0	0	2	0	0	1	0	0	0	0	2
687	0	2	0	0	0	0	2	1	1	2	0	1	1	1	0	0	0	2	0	1	2	0	0	0	0	0	0	2	1	1	0	0	1	0	1	1	1	1	1	0	1	1	1	1	1	2	0	1	1
688	1	2	0	0	0	1	1	0	2	2	0	1	1	1	0	0	0	1	1	1	2	2	0	0	0	1	0	1	2	2	1	0	0	0	0	2	1	1	1	0	1	0	0	2	0	0	0	1	0
689	0	0	0	1	0	2	2	1	1	1	0	0	1	0	0	1	0	1	1	1	2	0	0	0	0	1	0	2	2	2	1	0	2	1	0	2	1	0	0	0	0	0	0	1	0	0	0	2	0
690	1	2	0	0	0	0	2	1	1	1	0	2	2	1	1	0	0	0	2	1	2	0	0	0	0	0	0	1	2	2	0	1	2	1	0	2	1	0	0	1	1	0	0	2	0	1	0	1	1
691	1	1	1	1	0	2	2	1	1	1	0	0	2	1	0	0	0	1	1	1	1	0	1	0	0	1	0	2	2	2	0	0	1	1	1	1	1	0	0	2	0	0	0	1	0	0	0	2	0
692	1	0	0	0	1	2	1	1	1	1	1	1	2	1	0	0	0	1	1	1	1	0	0	0	0	1	0	2	2	2	1	0	1	0	1	1	2	0	0	0	2	1	1	2	1	1	0	1	1
693	1	2	0	0	0	0	1	0	2	2	0	0	0	0	0	0	0	2	0	0	0	0	1	1	1	1	0	1	2	1	1	1	1	1	1	1	1	0	0	0	2	0	0	1	0	1	0	1	1
694	1	2	0	0	0	1	2	0	2	2	0	0	1	0	0	0	0	1	1	1	1	0	0	0	0	1	0	2	1	1	0	1	1	0	1	1	1	0	0	1	1	1	1	2	0	2	1	0	1
695	1	1	0	0	0	0	2	0	2	2	0	2	2	1	1	0	0	0	2	2	2	1	1	1	0	0	0	1	2	2	0	0	2	1	2	1	1	0	0	0	1	0	0	2	2	0	1	0	2
696	0	2	0	0	0	0	1	2	0	0	1	0	0	0	0	0	0	0	2	2	2	0	1	1	1	1	0	2	1	1	1	0	1	0	1	1	1	0	0	2	0	0	0	2	1	1	0	1	1
697	1	2	0	0	0	1	2	1	1	1	0	0	0	0	0	0	0	0	2	2	2	0	0	0	1	0	0	2	2	2	1	1	2	0	0	2	1	0	0	0	2	1	0	1	0	0	1	0	2
698	0	1	0	2	0	2	2	1	1	1	0	1	1	1	0	0	0	0	2	1	2	0	0	0	0	1	0	1	1	1	0	0	1	0	1	2	1	0	0	1	1	0	0	2	0	2	0	1	1
699	1	0	0	0	1	2	1	2	0	0	1	0	1	0	0	1	0	1	0	0	0	0	0	0	0	1	0	2	2	2	0	0	2	2	1	2	0	0	0	1	0	1	1	2	2	2	1	2	1
700	0	1	0	0	0	2	1	2	0	0	2	0	0	0	0	0	0	1	2	1	2	0	0	0	0	1	0	1	1	1	0	2	2	0	2	0	2	0	0	1	1	0	0	1	0	0	0	1	1
701	1	0	0	0	1	1	2	2	0	1	0	0	0	0	0	0	1	2	0	0	1	0	0	0	1	2	0	1	2	2	1	1	2	0	2	0	2	0	0	2	0	1	0	1	0	0	0	2	1
702	0	1	0	0	0	1	2	0	1	1	0	1	0	0	0	0	0	2	0	0	1	0	0	0	0	1	0	2	2	2	1	1	2	1	2	1	0	0	0	2	0	1	1	2	1	2	0	2	0
703	0	1	0	0	0	2	2	2	0	0	0	1	0	0	0	0	0	0	2	2	2	0	0	0	0	1	0	2	2	1	0	0	1	1	0	2	1	0	0	0	2	1	0	1	1	0	0	2	1
704	1	1	1	1	1	2	1	2	0	0	1	1	1	1	0	0	0	1	1	1	2	0	0	0	1	2	1	2	2	2	1	0	2	1	1	1	1	0	0	0	1	1	0	1	0	0	0	1	1
705	0	1	0	1	0	1	2	1	1	2	0	1	1	1	0	0	0	0	2	1	2	0	0	0	0	1	0	2	2	2	0	1	1	1	2	0	0	0	0	1	1	1	0	1	0	0	0	1	2
706	1	1	0	0	0	1	2	2	0	0	1	0	0	0	0	0	0	1	1	1	2	0	0	0	1	1	0	2	2	2	2	0	2	0	1	1	1	0	0	0	2	0	0	2	1	1	0	2	0
707	1	1	0	1	0	1	2	2	0	0	0	0	0	0	0	0	0	2	0	0	0	0	1	1	1	0	0	2	2	2	2	0	0	0	0	1	1	0	0	1	1	1	1	2	1	2	1	1	1
708	0	1	0	0	0	0	2	2	0	0	0	0	1	0	0	1	0	1	1	1	2	0	0	0	0	1	0	2	2	1	0	1	2	0	0	2	1	0	0	0	1	1	1	1	1	1	0	0	2
709	0	1	0	0	1	1	2	1	1	1	1	1	2	2	0	0	0	1	1	1	1	0	0	0	0	1	0	2	2	2	1	0	0	1	0	2	1	0	0	2	0	0	0	2	0	0	0	2	0
710	1	0	0	1	1	2	2	1	2	2	0	0	1	1	0	0	0	2	0	1	1	0	1	1	1	1	0	1	2	2	0	0	1	0	1	1	2	0	0	0	2	0	0	2	0	2	0	2	0
711	1	2	0	0	0	1	2	2	0	1	0	0	1	0	0	1	1	0	2	1	2	0	1	0	1	1	0	2	2	2	1	1	2	0	0	2	2	0	0	0	1	0	0	2	0	0	0	0	2
712	0	1	0	0	0	1	2	1	2	2	0	0	1	0	0	1	0	0	2	2	2	0	0	0	1	0	0	1	2	2	1	0	1	0	1	1	1	1	1	0	0	1	1	2	1	2	0	1	1
713	1	0	1	1	0	1	1	1	1	1	0	0	1	0	0	1	0	1	1	0	0	0	0	0	0	1	0	2	2	2	0	2	2	0	0	2	1	0	0	0	2	0	0	1	0	0	0	2	0
714	1	1	0	1	0	1	2	1	0	0	0	0	0	0	0	0	1	2	1	1	1	0	1	1	1	1	0	1	1	1	1	2	2	0	1	1	1	0	0	0	2	0	0	2	1	0	1	1	1
715	1	0	0	1	0	2	2	2	0	1	0	0	1	0	0	1	0	1	0	0	1	1	0	0	0	2	0	2	2	2	1	0	1	0	2	0	1	1	1	0	1	1	0	1	0	0	0	2	0
716	0	1	0	1	0	1	1	0	2	2	0	1	2	1	0	1	0	1	1	1	2	0	0	0	0	2	0	2	2	2	0	0	0	0	0	2	1	0	0	1	1	0	0	2	0	0	0	2	0
717	0	0	0	0	1	2	2	0	2	2	0	1	1	1	0	0	0	1	1	1	2	0	0	0	0	1	0	2	2	2	1	1	2	1	1	0	0	1	1	1	0	0	0	2	1	0	0	1	2
718	0	1	0	1	0	1	2	2	0	0	1	1	1	1	0	0	0	1	1	1	1	1	0	0	1	0	0	1	2	2	0	1	1	0	1	1	1	0	0	1	1	0	0	2	0	2	0	2	0
719	1	1	1	1	0	1	2	2	1	2	0	2	2	1	1	0	1	2	1	2	2	0	0	0	0	2	0	2	2	2	2	2	1	0	2	0	1	0	0	1	1	0	0	2	1	0	0	2	0
720	0	1	0	1	0	2	1	1	1	1	2	0	1	0	0	1	0	1	1	1	0	0	0	0	1	0	0	2	2	2	1	1	2	0	0	2	2	0	0	1	1	1	1	2	1	1	0	1	1
721	0	1	1	1	0	2	2	1	1	1	0	0	0	0	0	1	0	0	2	2	2	1	0	0	0	2	0	2	2	2	1	0	1	1	0	2	2	0	0	1	1	0	0	2	0	2	0	0	2
722	1	1	0	1	0	1	2	1	1	1	0	1	1	1	0	0	0	0	1	2	2	0	0	0	0	1	0	0	1	1	0	0	1	1	1	1	2	0	0	0	1	0	0	2	0	0	0	1	1
723	0	0	0	0	0	2	1	2	1	1	0	0	0	0	0	0	0	0	2	1	2	1	0	0	0	2	0	2	2	1	2	2	1	0	0	2	1	0	0	2	0	1	1	1	0	0	0	1	0
724	1	1	1	1	0	2	2	1	1	1	0	0	1	1	0	0	0	2	0	1	2	0	1	0	0	2	0	2	2	2	0	0	1	0	0	2	1	0	0	0	1	0	0	0	2	1	0	2	0
725	0	0	0	0	0	2	2	2	0	0	0	0	1	0	0	1	0	0	2	2	2	0	0	0	0	1	0	2	2	2	1	1	1	0	1	1	2	0	0	0	2	1	1	2	1	0	0	1	1
726	1	1	0	0	0	0	1	1	0	0	1	1	1	2	0	0	0	0	1	2	2	1	1	0	0	1	0	2	2	2	1	0	0	0	0	2	0	0	0	1	1	1	1	2	1	0	0	2	1
727	0	1	0	1	0	1	1	2	0	1	1	1	1	1	0	0	0	1	1	1	1	0	0	0	0	1	0	1	1	1	0	1	1	0	1	1	2	0	1	0	1	0	0	0	0	0	0	1	1
728	0	0	0	0	2	2	1	2	0	0	1	1	1	1	0	0	0	1	1	1	1	0	1	1	1	1	0	2	2	2	1	0	0	0	0	2	0	0	0	0	1	1	1	2	1	1	0	2	0
729	0	1	0	0	0	1	2	1	1	2	0	0	0	0	0	0	0	0	1	2	2	1	0	0	0	1	0	2	2	2	1	1	2	0	1	1	1	0	0	1	1	0	0	2	0	0	0	1	1
730	0	1	0	0	0	0	1	2	0	1	0	0	0	0	0	0	0	0	1	1	1	0	1	0	1	0	0	0	2	1	0	0	1	1	0	2	1	0	0	1	1	1	1	2	0	0	1	1	1
731	0	1	0	1	0	1	2	2	0	0	0	0	0	0	0	0	0	2	0	0	0	0	0	0	0	2	0	2	2	2	0	0	2	1	1	1	2	0	0	0	2	0	0	1	1	1	0	1	1
732	1	2	0	0	0	0	2	2	0	0	1	1	1	1	0	0	0	0	1	1	1	0	0	0	0	2	0	2	2	2	1	1	0	0	1	1	1	0	1	1	0	0	0	2	0	1	1	1	1
733	0	2	0	0	0	1	2	2	1	1	0	0	0	0	0	0	0	0	2	2	2	0	0	0	0	1	0	2	2	1	0	2	1	0	0	2	1	1	1	0	0	0	0	2	0	0	0	2	2
734	1	1	0	0	0	1	2	1	1	2	0	1	2	1	0	0	0	1	1	1	2	1	0	0	0	1	1	2	2	2	1	1	1	0	0	2	1	0	0	1	1	0	0	1	0	0	1	1	1
735	0	2	0	0	0	0	1	1	1	1	2	0	0	0	0	0	0	1	1	1	2	0	0	0	0	0	1	2	2	2	1	1	2	1	1	1	1	0	0	0	0	0	0	2	0	0	0	0	2
736	0	1	0	1	0	1	2	1	1	2	0	0	1	1	0	0	0	0	2	2	2	0	1	0	0	0	0	1	2	2	0	0	2	1	1	1	2	0	0	1	0	0	0	2	0	2	1	1	1
737	0	0	0	0	2	2	1	1	1	1	1	1	1	1	0	0	0	1	1	1	1	0	0	0	0	1	0	1	1	1	0	1	0	0	1	1	2	0	0	0	1	1	1	2	0	0	0	2	0
738	1	0	0	1	1	2	2	2	0	1	0	1	1	1	0	0	0	1	1	1	2	0	0	0	0	0	0	0	1	2	0	1	2	0	0	2	1	0	0	1	1	0	0	1	0	0	0	2	0
739	0	1	0	0	0	1	2	1	0	0	0	0	1	1	0	0	0	1	1	2	2	1	0	0	0	0	0	1	1	0	0	1	1	2	1	1	2	0	0	0	2	0	0	2	0	0	0	2	1
740	1	1	0	0	0	0	2	0	1	1	1	0	1	0	0	1	0	1	1	1	2	0	1	0	0	1	0	1	2	2	0	0	1	1	0	2	1	0	0	1	0	0	0	2	0	2	0	2	0
741	1	1	1	0	0	2	1	2	0	0	1	0	0	0	0	0	0	1	1	1	2	0	0	0	0	1	0	2	2	2	1	1	1	0	0	2	1	2	1	0	1	1	0	1	2	1	0	1	1
742	1	2	0	0	0	0	2	2	0	0	1	0	1	0	0	1	0	1	1	1	2	0	0	0	1	0	0	2	2	2	1	2	1	0	0	2	0	0	0	1	1	0	0	2	0	0	0	1	1
743	1	0	1	0	1	2	2	1	1	1	0	0	0	0	0	0	0	2	0	0	0	0	0	0	0	1	1	1	1	1	0	0	1	1	0	1	0	1	1	1	0	0	0	2	0	1	0	1	1
744	1	1	0	0	1	1	2	2	1	1	1	0	1	0	0	0	0	1	1	1	1	0	0	0	0	1	0	1	2	2	0	1	0	0	0	2	2	0	0	2	0	0	0	1	0	0	0	1	1
745	0	0	0	0	0	1	2	1	1	1	0	0	1	0	0	1	0	1	1	1	1	0	1	1	1	2	0	1	2	2	0	0	0	0	0	2	1	0	1	0	0	0	0	2	0	2	0	0	2
746	0	1	0	0	0	0	1	0	2	2	0	0	1	0	0	1	0	2	0	1	1	0	0	0	0	2	0	1	2	2	0	1	2	0	0	2	2	0	0	0	2	0	0	1	1	1	0	1	2
747	0	1	0	0	0	0	2	2	0	0	1	1	1	1	0	0	0	1	1	1	1	0	0	0	0	1	0	2	2	2	0	0	2	0	0	2	1	0	0	0	1	1	1	1	1	1	0	2	0
748	0	1	0	1	0	1	2	2	0	1	1	0	2	1	0	1	0	1	1	1	0	1	0	0	0	0	1	2	2	2	1	1	1	2	0	2	1	0	0	0	1	0	0	2	0	0	0	2	0
749	0	2	0	0	0	0	2	1	1	1	0	1	2	1	0	0	0	0	1	1	1	0	1	0	0	1	0	2	2	2	0	0	0	1	0	2	1	0	0	0	1	0	0	2	0	2	0	1	1
750	0	1	0	1	0	1	2	2	1	1	1	0	0	0	0	0	0	1	1	1	0	0	1	1	1	1	0	1	2	2	1	0	1	1	0	2	2	0	0	0	1	0	0	2	0	0	0	1	1
751	0	1	0	0	0	1	2	0	2	2	0	2	2	1	1	0	0	1	1	1	1	0	2	0	0	0	0	2	2	2	0	0	2	2	1	2	2	0	1	0	1	1	1	2	1	1	0	2	0
752	1	2	0	0	0	1	1	2	0	0	1	1	2	1	0	0	0	0	2	1	2	0	0	0	1	0	0	2	2	2	1	0	0	1	0	2	1	0	0	2	0	0	0	0	0	0	0	2	0
753	0	1	0	0	0	1	2	2	0	0	0	0	0	0	0	0	0	1	1	0	1	0	0	0	0	1	0	2	2	2	1	0	0	0	0	2	2	0	0	0	2	0	0	1	0	0	0	2	1
754	1	1	1	0	0	2	2	2	0	1	0	1	1	0	1	0	0	0	2	2	1	0	0	0	0	1	0	2	2	2	0	0	2	2	1	1	1	0	0	1	1	1	1	2	0	2	1	0	2
755	0	0	0	1	0	2	1	2	0	0	1	1	1	1	0	0	0	0	2	2	2	0	0	0	0	0	0	2	2	2	1	1	2	0	1	1	0	1	1	1	0	1	0	1	0	0	0	2	0
756	1	0	1	0	1	2	1	2	0	0	1	1	1	0	1	0	0	2	0	1	1	0	0	0	0	0	0	2	1	1	0	0	0	0	0	2	1	0	0	1	1	0	0	1	0	0	0	2	0
757	0	2	0	0	0	1	2	1	0	0	0	0	0	0	0	0	0	0	2	2	2	0	0	0	0	0	1	1	2	2	0	0	2	1	2	1	1	0	0	1	1	0	1	2	1	0	0	1	2
758	1	1	1	1	0	1	2	1	1	1	0	0	0	0	0	0	0	1	1	1	1	0	0	0	1	2	0	2	2	2	1	2	1	0	1	1	2	0	0	2	0	0	0	2	1	0	0	0	2
759	0	1	0	1	0	1	1	1	1	2	0	1	1	1	0	0	0	1	1	1	1	0	2	0	0	0	0	2	2	2	0	0	0	0	0	2	2	0	0	0	2	1	1	1	1	2	0	1	1
760	0	1	0	0	0	0	1	2	0	0	2	0	0	0	0	0	0	0	2	2	2	0	0	0	0	1	0	2	2	2	1	1	2	1	0	2	1	0	0	1	1	1	1	2	0	0	0	2	0
761	1	2	0	2	0	2	1	1	1	1	1	1	1	1	0	0	0	1	1	1	1	0	1	0	0	1	0	2	2	2	0	1	2	1	1	0	1	1	1	0	1	0	0	1	0	1	1	1	1
762	1	0	0	0	1	1	1	1	1	2	0	1	1	1	0	0	0	0	2	2	2	0	2	1	1	0	0	1	2	2	0	0	1	1	0	2	1	0	0	1	1	0	0	1	1	1	0	2	0
763	0	0	0	1	1	2	2	0	2	2	0	0	1	0	0	1	0	1	2	1	2	0	1	0	1	2	1	2	2	2	0	0	1	0	1	2	1	0	0	0	2	1	1	2	1	1	1	0	2
764	1	1	2	0	0	0	2	1	0	0	0	0	1	0	0	1	1	1	2	2	2	0	0	0	0	1	0	2	2	2	2	0	0	0	0	2	2	0	0	1	0	1	1	2	0	1	0	2	0
765	0	2	0	1	0	1	2	2	0	0	1	0	1	0	0	0	0	2	0	1	1	0	0	0	0	0	1	1	2	2	0	0	1	1	1	1	2	1	1	0	1	1	0	1	0	0	0	1	1
766	1	1	0	1	0	1	2	1	2	2	0	0	0	0	0	0	0	1	1	1	1	1	0	0	1	1	0	2	2	1	1	1	0	0	0	2	2	0	0	0	2	0	0	2	0	0	0	1	1
767	0	1	0	0	0	1	1	2	0	0	1	0	1	1	0	0	0	1	1	1	1	0	0	0	0	0	0	1	1	1	1	0	2	2	1	2	1	0	0	2	0	0	0	1	1	1	0	1	1
768	1	1	0	0	1	2	1	2	0	0	0	0	0	0	0	0	0	0	2	2	2	0	0	0	0	0	0	1	2	2	0	1	2	0	0	2	0	0	0	0	1	0	0	2	1	1	0	0	1
769	1	0	0	0	1	2	1	1	0	2	0	0	2	1	0	1	0	0	2	1	2	0	1	0	0	2	0	2	2	2	0	0	1	0	1	1	1	0	0	1	1	1	1	2	1	0	0	2	0
770	1	1	1	1	1	2	1	2	0	0	2	0	1	1	0	0	0	1	1	1	2	0	0	0	0	1	0	2	2	2	1	1	2	0	1	1	1	0	0	0	2	1	1	2	1	1	0	1	1
771	1	1	0	0	0	1	1	1	1	2	0	0	0	0	0	0	0	1	1	1	1	0	0	0	0	2	0	2	2	2	2	0	2	2	0	2	2	0	0	1	1	0	0	2	0	1	0	0	2
772	1	1	0	1	1	2	1	2	0	0	2	0	0	0	0	0	0	0	1	1	1	0	0	0	0	2	1	2	2	2	0	1	2	0	1	1	1	0	0	0	0	0	0	1	0	1	0	2	0
773	0	1	0	0	0	0	1	2	0	0	1	0	0	0	0	0	1	2	1	1	1	0	0	0	0	2	0	2	2	2	1	1	1	0	1	1	1	0	0	0	1	0	0	1	0	0	0	1	1
774	1	2	0	1	0	1	2	0	2	2	0	1	2	1	0	0	0	2	0	0	0	0	0	0	0	0	0	2	0	0	0	0	1	1	1	1	2	0	0	0	1	0	0	2	0	0	0	2	1
775	0	1	1	0	0	1	2	2	0	1	0	0	0	0	0	0	0	0	2	2	2	0	2	1	1	0	0	2	1	1	0	0	0	0	0	2	1	0	1	0	0	1	0	0	0	0	1	1	1
776	1	1	0	0	0	0	1	2	0	0	1	1	1	0	0	0	0	2	0	1	1	0	1	0	0	1	0	2	2	2	0	0	1	0	1	1	1	0	0	0	1	0	0	1	0	0	0	2	1
777	1	0	0	0	2	2	2	1	2	2	0	0	2	1	0	0	0	2	0	0	2	1	0	0	0	2	0	1	2	2	1	0	2	2	0	2	1	0	0	0	1	1	1	2	1	0	0	0	2
778	1	1	2	0	0	0	0	2	0	0	2	1	2	2	0	0	0	0	2	2	2	0	0	0	0	1	0	2	2	2	1	1	2	0	1	1	2	0	0	0	2	0	0	2	0	1	0	1	0
779	0	1	0	1	1	2	2	2	0	1	0	0	1	0	0	0	0	1	2	2	2	0	0	0	0	1	0	1	2	2	0	0	1	2	1	1	1	1	1	0	0	1	1	1	1	0	0	1	1
780	1	1	0	0	0	1	2	2	1	1	1	1	1	1	0	0	0	1	1	1	2	0	1	1	1	1	0	2	2	2	0	0	1	0	1	1	2	0	0	1	1	0	0	2	0	2	0	1	1
781	0	1	1	1	0	1	1	1	1	1	1	0	1	1	0	0	0	0	2	2	2	0	1	1	1	2	0	1	2	2	1	0	1	1	0	2	2	0	0	2	0	0	0	2	2	0	0	2	1
782	1	1	0	0	1	2	1	1	1	1	0	0	1	0	0	1	0	1	1	1	2	0	0	0	0	0	0	2	1	1	1	1	1	0	1	1	1	0	0	1	1	0	0	1	0	0	0	2	1
783	1	2	0	0	0	0	2	1	1	1	0	0	2	1	0	1	0	1	1	1	1	0	0	0	0	1	0	2	2	2	1	1	2	2	1	1	1	1	1	0	1	0	0	1	0	0	0	0	2
784	1	0	0	0	2	2	2	2	0	0	0	0	1	0	0	1	0	1	1	1	2	0	0	0	0	1	0	1	2	2	0	0	1	1	0	2	1	0	0	1	1	1	1	2	2	2	0	2	1
785	1	1	0	0	0	1	2	1	1	2	0	0	0	0	0	0	0	2	0	0	1	0	0	0	0	0	0	2	2	2	0	1	1	0	0	2	1	1	1	0	1	0	0	2	2	0	0	1	1
786	1	0	0	0	1	1	1	2	0	0	2	1	2	1	0	0	0	0	2	0	2	0	0	0	0	1	1	2	2	2	0	0	2	1	1	1	1	1	0	0	1	1	1	2	1	1	2	0	2
787	0	1	0	0	0	0	1	1	1	2	0	0	1	0	0	1	0	0	1	2	2	0	0	0	0	1	0	1	2	2	0	1	2	1	0	2	1	0	0	1	1	0	0	2	0	2	0	2	0
788	1	1	0	1	1	2	2	0	1	1	0	1	1	1	0	0	0	0	2	2	2	0	0	0	0	0	0	2	1	1	0	1	2	0	1	1	1	1	1	0	0	1	1	2	1	1	0	2	0
789	1	2	0	0	0	0	2	0	1	1	0	1	1	1	0	0	0	0	2	2	2	0	0	0	0	0	0	2	2	2	1	2	2	0	2	0	0	0	0	2	0	1	1	1	1	0	0	0	2
790	1	0	0	0	2	2	2	1	1	1	0	0	0	0	0	0	0	0	2	0	2	0	1	0	0	2	0	2	2	2	0	0	1	0	1	1	2	0	0	2	0	1	0	1	0	0	1	1	1
791	1	2	0	0	0	0	1	1	1	1	2	0	0	0	0	0	0	1	1	1	2	0	1	0	0	1	0	2	2	2	2	1	2	0	1	1	1	0	0	1	1	2	2	2	0	1	0	0	1
792	1	2	0	0	0	1	1	2	0	0	1	1	1	1	0	0	0	0	2	2	1	0	1	0	1	0	0	2	2	2	1	1	1	0	0	2	2	0	1	0	1	0	0	2	0	0	0	1	1
793	1	2	0	1	0	1	2	2	0	0	0	0	1	0	0	0	0	0	1	2	2	0	2	0	0	0	0	1	2	2	0	0	1	0	1	2	1	0	0	0	1	0	0	2	0	0	0	2	0
794	1	1	0	0	0	1	2	1	1	1	0	0	0	0	0	0	0	1	1	1	1	0	0	0	0	2	0	0	2	2	0	1	1	0	1	1	1	0	0	0	2	0	1	2	1	1	0	1	1
795	1	2	0	2	0	2	2	2	0	1	0	1	2	2	0	0	0	1	1	1	1	0	0	0	1	0	0	1	2	2	0	1	1	0	0	2	1	0	0	1	1	0	0	1	0	0	1	1	1
796	1	1	0	0	0	2	2	2	0	0	1	0	1	0	0	0	0	1	1	1	1	1	0	0	1	0	0	2	2	2	0	1	1	1	1	1	1	0	0	0	1	1	1	1	1	0	0	1	1
797	1	1	0	1	0	1	2	2	0	0	1	1	1	1	0	0	0	2	0	0	2	0	0	0	0	0	0	2	2	1	0	0	2	2	0	2	1	0	0	1	1	0	0	2	1	0	0	0	2
798	0	1	0	0	1	2	1	2	0	2	1	0	1	1	0	0	0	2	0	0	0	0	1	0	0	1	0	2	1	2	1	0	0	0	0	2	1	0	0	0	0	0	0	2	1	0	0	1	1
799	1	1	0	0	0	2	1	2	0	0	1	1	1	1	0	0	0	0	2	1	2	0	1	0	0	1	0	2	2	2	1	0	1	1	0	2	2	0	0	0	2	0	0	1	0	0	0	0	2
800	0	1	0	1	0	1	2	2	0	0	0	0	1	1	0	0	1	1	2	2	2	0	0	0	0	1	0	2	1	1	1	2	1	0	1	1	1	0	0	1	1	0	0	1	0	0	1	0	2
801	1	2	1	2	0	2	2	2	0	1	0	1	2	0	1	0	0	1	1	1	1	0	0	0	0	0	0	1	1	1	0	0	0	0	1	1	1	0	0	2	0	0	0	0	1	0	0	1	1
802	0	0	0	0	0	1	2	1	1	2	0	1	1	1	0	0	0	0	1	1	1	0	0	0	0	1	0	2	1	2	0	0	0	1	0	2	0	1	0	0	0	0	0	1	0	1	0	1	1
803	1	2	0	0	0	2	1	1	1	1	0	0	0	0	0	0	1	2	1	1	1	0	0	0	0	2	1	2	2	2	0	0	0	0	0	2	1	0	0	0	0	0	0	1	0	1	0	2	0
804	1	0	0	0	0	1	1	2	0	0	0	0	2	1	0	1	0	1	2	1	2	1	0	0	0	2	1	1	1	1	0	2	2	0	1	1	0	0	0	2	0	2	2	2	0	1	0	1	1
805	1	0	1	0	0	1	1	1	1	2	0	0	1	0	0	0	0	1	1	1	1	0	1	0	0	2	0	1	2	2	1	1	1	0	0	2	1	0	0	1	1	1	0	1	0	1	0	1	0
806	1	2	0	0	0	0	1	2	0	0	2	0	0	0	0	0	0	2	0	1	2	0	1	0	1	2	0	2	2	2	0	2	2	0	1	1	1	0	0	2	0	0	0	1	0	0	1	1	1
807	1	1	0	0	0	0	1	2	0	0	0	0	1	0	0	0	0	2	0	0	0	0	0	0	0	1	0	1	1	0	0	0	0	1	0	2	1	0	0	0	1	1	0	0	2	0	0	1	1
808	1	1	0	0	0	1	0	2	1	1	0	0	0	0	0	0	0	1	1	1	2	0	0	0	0	0	0	2	2	2	1	0	2	0	1	1	1	1	1	0	0	1	1	1	1	2	0	1	1
809	1	1	0	0	0	1	2	0	1	1	2	1	1	1	0	0	0	1	1	1	2	0	0	0	0	1	0	2	0	0	0	1	1	0	0	2	0	1	0	0	0	0	0	1	0	1	0	1	1
810	0	1	0	0	0	1	2	1	0	0	1	1	2	2	0	0	0	2	0	1	1	1	0	0	1	1	0	2	2	1	0	0	2	1	1	1	2	0	0	2	0	0	0	0	2	1	0	0	2
811	0	1	0	0	0	1	2	1	1	1	1	0	0	0	0	0	0	1	1	1	2	0	0	0	0	2	0	2	2	2	1	1	0	0	1	1	1	0	1	0	1	0	0	2	0	0	0	2	1
812	0	1	0	0	1	1	1	1	1	1	0	0	0	0	0	0	0	1	0	0	0	0	0	0	0	1	0	2	2	2	0	2	1	1	0	2	1	0	0	2	0	1	1	2	1	1	0	2	0
813	1	2	1	0	0	0	2	2	0	0	1	1	1	1	0	0	0	1	1	1	1	0	0	0	0	2	0	2	2	1	0	1	2	0	1	1	1	0	1	0	0	0	0	2	0	0	0	2	0
814	1	1	0	1	0	1	1	1	0	0	2	1	1	1	0	0	0	1	1	1	1	0	0	0	0	1	0	2	2	2	1	1	1	1	1	1	1	0	0	0	2	1	1	2	1	1	0	2	2
815	0	0	0	0	0	1	2	1	1	1	0	0	0	0	0	1	0	2	0	1	1	0	0	0	0	1	0	0	2	1	0	0	1	1	0	1	1	0	0	0	1	0	0	1	0	0	0	0	1
816	1	1	0	0	1	2	2	2	0	1	0	1	2	1	0	0	0	1	1	1	1	0	1	1	1	1	0	2	2	2	1	0	0	0	2	0	1	0	0	1	1	0	0	1	0	0	0	0	2
817	0	2	0	1	0	1	2	2	1	1	1	1	1	0	1	0	0	1	0	0	0	0	0	0	0	0	0	1	2	2	0	0	0	0	2	0	2	0	0	0	2	0	0	2	1	1	0	1	1
818	0	2	0	1	0	1	1	2	0	0	1	0	0	0	0	0	0	0	2	2	2	0	0	0	0	1	0	2	2	2	0	1	1	1	1	1	2	0	1	0	1	0	0	0	0	1	0	1	1
819	1	0	0	1	1	2	2	2	0	1	0	1	1	0	0	0	0	0	1	1	1	0	0	0	1	2	0	2	1	1	0	1	1	1	1	2	1	0	0	0	1	1	0	1	1	1	0	2	1
820	0	1	0	0	0	0	1	1	1	1	1	0	2	1	0	1	0	0	2	2	2	0	0	0	1	2	0	2	2	2	0	1	2	0	1	1	1	0	0	0	0	0	0	1	1	0	0	0	2
821	1	2	0	0	0	0	1	1	1	1	1	1	1	1	0	0	0	1	1	1	1	1	0	0	0	1	0	1	2	1	1	1	1	2	1	1	2	0	0	1	1	0	0	1	1	0	0	2	0
822	0	0	0	0	1	1	2	1	1	2	0	1	1	1	0	0	0	0	2	2	2	0	0	0	0	1	0	0	2	1	0	0	2	0	0	2	1	0	0	2	0	1	1	2	1	0	1	1	1
823	0	2	0	1	0	2	2	1	1	1	0	1	1	1	0	0	0	2	0	1	2	0	0	0	0	1	0	1	1	1	0	1	2	0	1	1	1	0	1	0	0	0	0	2	0	0	0	2	1
824	1	2	0	0	0	0	2	2	0	1	0	0	1	0	0	0	0	1	1	0	1	0	1	1	1	1	0	1	2	2	1	1	2	0	1	1	2	0	0	1	1	0	0	2	1	0	0	0	2
825	0	1	0	1	0	2	2	2	0	0	0	1	1	1	0	0	0	2	0	0	2	1	0	0	1	1	0	1	2	2	0	0	2	2	1	1	1	0	0	1	1	0	0	2	1	1	0	2	0
826	0	1	0	0	0	0	2	2	0	1	0	1	1	1	0	0	0	0	2	2	2	0	0	0	0	1	0	2	2	2	0	1	1	0	1	1	2	0	0	1	1	0	0	1	0	0	0	2	0
827	1	1	2	0	0	0	2	1	1	1	1	0	0	0	0	0	0	0	1	2	2	0	1	0	0	1	1	2	2	2	1	1	1	1	2	0	1	0	0	1	1	0	0	1	1	0	0	0	2
828	0	2	0	0	0	1	1	1	1	1	1	1	1	1	0	0	0	0	2	1	2	0	0	0	0	0	0	1	2	2	0	1	2	1	1	0	1	0	0	0	1	1	1	2	1	1	1	1	2
829	1	2	1	0	0	0	2	2	0	1	0	0	1	0	0	1	0	1	1	1	1	0	0	0	1	2	0	2	2	2	2	1	2	0	0	2	1	1	1	0	1	0	0	2	0	0	0	2	0
830	0	1	0	0	0	1	2	1	2	2	0	0	1	0	0	1	0	0	2	2	2	0	0	0	0	1	0	1	2	2	1	0	2	2	1	2	1	0	0	0	1	1	1	1	1	1	0	2	0
831	0	1	0	0	0	0	2	2	2	2	0	0	1	0	0	0	0	0	2	2	2	0	0	0	0	1	0	2	2	2	0	1	2	0	1	1	1	0	0	1	1	0	0	2	0	0	0	2	0
832	1	2	0	0	0	1	1	2	0	0	1	0	1	0	0	1	1	2	0	0	1	0	0	0	0	2	1	1	2	2	0	0	2	0	0	2	1	0	0	1	1	1	0	1	0	0	0	1	1
833	1	1	0	1	0	1	2	2	0	1	0	1	1	1	0	0	0	2	0	1	2	0	1	0	0	1	0	1	2	2	0	1	2	1	0	2	1	0	0	0	1	1	1	2	1	0	0	0	2
834	1	2	0	2	0	2	2	2	0	0	0	0	0	0	0	0	0	2	0	0	1	0	1	0	0	1	0	2	2	2	0	1	2	0	1	1	1	0	0	1	1	0	0	1	0	1	0	2	0
835	0	1	0	0	0	0	1	1	1	1	2	0	0	0	0	0	0	1	1	1	1	1	1	0	0	1	0	2	2	2	0	0	1	1	0	2	0	0	0	1	0	0	0	2	0	1	0	0	2
836	1	1	0	0	0	2	1	2	0	0	1	0	0	0	0	0	1	2	0	0	1	0	0	0	0	2	0	2	2	2	0	1	2	0	1	1	1	1	1	0	1	0	0	1	0	1	0	1	1
837	0	1	0	0	1	1	2	0	2	2	0	1	1	1	0	0	0	1	1	1	2	0	0	0	0	0	0	1	2	2	1	0	2	1	1	1	2	0	0	0	1	1	1	1	1	2	1	0	2
838	1	1	0	1	0	2	2	1	1	1	1	0	0	0	0	0	0	0	2	2	2	0	1	1	1	1	0	1	2	2	0	2	2	0	1	1	1	1	0	1	0	1	0	0	1	1	0	1	1
839	1	2	0	0	0	0	1	1	1	2	0	0	0	0	0	0	1	2	1	2	2	0	1	1	0	1	0	1	1	1	0	2	1	0	1	1	1	0	0	1	1	0	0	2	0	0	1	0	2
840	1	0	1	0	0	1	1	2	1	1	1	1	2	1	0	0	0	1	1	1	1	0	0	0	1	1	0	1	2	2	0	0	0	0	0	2	1	0	0	0	1	0	0	1	0	0	0	1	1
841	1	2	1	0	1	1	2	1	1	1	0	1	1	1	0	0	0	1	1	1	2	0	0	0	0	1	0	2	2	2	1	2	2	0	2	0	0	0	0	2	0	0	0	2	1	1	0	2	0
842	0	2	0	0	0	0	2	1	1	1	0	0	0	0	0	0	0	1	1	1	2	1	1	1	1	1	1	1	2	2	0	1	2	1	1	0	1	0	0	1	0	0	0	2	1	1	0	1	1
843	1	2	0	0	0	0	2	0	2	2	0	0	0	0	0	0	0	0	2	2	2	0	0	0	0	1	1	2	2	2	1	0	1	0	1	2	1	0	0	1	1	0	0	2	0	0	0	0	2
844	0	1	0	1	0	1	2	1	0	0	0	0	0	0	0	0	1	1	1	2	2	0	1	0	1	1	0	2	2	2	0	1	2	2	2	1	1	1	1	0	1	1	1	2	0	0	0	1	1
845	1	2	0	0	0	0	2	1	2	2	0	0	0	0	0	0	0	1	1	1	2	0	2	1	1	0	0	0	2	2	0	1	1	0	0	2	1	0	0	0	1	0	0	2	1	0	0	1	1
846	0	1	0	0	1	2	2	1	1	1	0	0	0	0	0	0	0	0	1	2	2	1	0	0	0	2	0	2	2	2	2	0	0	1	0	2	1	0	0	0	1	0	0	2	0	0	0	1	2
847	0	0	0	0	0	1	2	0	2	2	0	0	0	0	0	0	0	1	1	1	2	0	0	0	1	0	0	2	2	2	1	1	2	0	0	2	1	1	1	0	0	0	0	2	0	1	0	2	0
848	1	0	0	0	0	1	2	1	0	1	0	1	0	0	0	0	0	1	1	1	1	0	1	0	0	1	0	2	2	1	0	0	2	1	1	1	2	0	0	0	1	0	0	2	1	0	0	0	2
849	0	0	0	0	1	1	1	1	1	2	0	1	2	1	0	1	0	0	1	1	1	0	1	1	1	1	0	2	2	2	0	0	2	2	0	2	1	0	0	0	1	1	0	1	2	1	0	1	1
850	0	1	0	0	0	2	2	1	1	2	0	0	1	1	0	0	0	1	1	1	0	0	1	0	1	1	0	1	2	2	1	0	2	0	0	2	2	0	0	0	2	0	0	0	0	1	0	2	0
851	1	1	0	0	1	1	2	1	0	1	0	1	1	1	0	0	0	1	1	1	1	0	0	0	0	0	0	2	1	1	1	1	1	1	1	1	1	0	0	0	2	0	0	0	1	0	0	2	0
852	1	2	1	1	0	1	2	1	1	1	0	0	0	0	0	0	0	0	2	2	2	0	1	1	1	1	0	2	2	1	0	2	1	0	0	2	1	0	0	0	1	0	0	1	1	0	0	1	1
853	0	1	0	1	0	2	1	2	0	0	1	1	1	1	0	0	0	0	2	2	2	0	0	0	1	2	0	2	2	2	2	1	0	0	0	2	2	0	0	0	2	0	0	2	0	0	0	2	1
854	0	2	0	0	0	0	1	2	0	0	1	1	1	1	0	0	0	1	1	1	2	0	0	0	0	0	0	1	2	2	0	0	0	0	0	1	1	1	1	0	0	1	1	1	1	0	0	1	1
855	0	1	0	0	0	1	1	1	0	0	1	1	1	1	0	0	0	1	1	0	0	0	0	0	0	0	0	2	2	2	1	2	2	1	0	2	1	0	0	0	2	0	0	1	0	0	0	2	0
856	0	2	1	1	0	1	2	2	1	1	1	0	0	0	0	0	0	0	1	1	1	0	0	0	0	0	0	2	2	2	0	1	1	0	1	1	2	0	0	0	2	0	0	1	0	0	0	1	2
857	0	0	1	1	0	1	0	1	1	1	1	0	0	0	0	0	0	1	1	1	1	1	0	0	0	1	1	2	2	2	0	1	1	2	1	1	2	0	0	0	2	0	0	2	0	0	0	2	0
858	0	1	2	0	0	0	2	2	0	0	0	0	0	1	0	0	0	0	2	2	2	0	1	1	1	1	0	1	2	2	0	1	2	1	0	2	1	1	0	1	0	1	1	2	1	1	0	2	0
859	1	1	0	1	0	1	2	2	0	0	1	0	1	0	0	1	0	0	2	2	2	0	0	0	0	0	0	2	2	1	1	1	1	2	1	2	2	0	0	0	1	1	0	0	0	0	0	1	1
860	1	1	0	0	0	1	2	2	0	0	1	0	2	1	0	0	0	0	2	2	2	1	0	0	0	1	0	2	1	1	0	0	1	1	0	2	2	0	0	0	2	0	0	2	0	0	0	0	2
861	1	2	0	1	0	1	2	1	1	1	0	0	1	0	0	0	0	0	1	2	2	0	0	0	0	2	0	2	1	1	1	0	1	0	0	2	2	0	1	0	1	0	0	2	1	1	0	1	1
862	1	1	0	1	0	2	2	0	2	2	0	1	2	1	0	1	0	2	0	1	2	1	0	0	0	2	0	2	2	2	2	0	2	0	0	2	2	0	0	0	2	0	0	2	0	2	0	2	0
863	0	0	0	0	0	1	1	1	1	2	0	0	1	0	0	0	0	0	2	2	2	0	0	0	0	2	1	1	1	1	0	0	0	0	1	1	2	0	0	0	2	0	0	1	1	0	0	2	1
864	1	1	0	1	0	1	2	2	0	1	0	1	1	1	0	0	0	0	2	2	2	0	0	0	1	2	0	2	2	2	1	1	1	2	1	1	1	0	0	0	1	2	1	2	1	0	0	2	0
865	0	2	0	1	0	1	2	2	0	1	1	0	0	0	0	0	0	2	0	0	1	1	0	0	1	0	0	1	2	2	0	1	1	1	1	2	1	0	0	0	1	2	1	2	1	0	0	2	0
866	0	2	0	0	0	1	2	0	2	2	0	1	1	1	0	0	0	1	1	2	2	0	0	0	0	1	0	2	2	2	0	1	2	0	1	1	1	0	0	0	1	1	1	2	0	1	0	2	1
867	1	1	0	1	0	2	1	2	0	0	1	1	2	1	0	0	0	0	1	2	2	0	0	0	0	1	0	2	0	0	0	1	1	2	1	2	1	0	0	0	2	0	0	2	0	0	0	2	0
868	0	0	0	0	0	1	1	1	1	1	1	0	0	0	0	0	0	0	2	2	2	0	0	0	0	1	0	2	2	2	0	1	1	0	2	1	1	0	0	2	0	1	1	1	1	1	0	0	2
869	1	1	0	1	0	1	1	1	1	1	1	1	1	0	1	0	0	0	2	2	2	1	0	0	1	0	0	2	2	2	0	1	1	0	0	1	1	0	0	0	0	0	0	1	1	0	0	2	0
870	1	0	0	0	0	1	1	2	0	0	2	0	1	1	0	0	0	1	1	1	2	0	2	1	1	1	0	2	2	2	0	0	1	1	1	1	2	0	0	1	1	0	0	2	0	0	0	0	2
871	1	2	0	0	0	1	1	2	0	0	1	0	1	0	0	0	0	0	2	2	2	0	0	0	0	2	0	2	1	1	0	0	0	0	0	2	1	0	0	1	1	0	0	2	1	1	1	0	2
872	0	1	0	0	0	0	2	2	0	1	1	0	0	0	0	0	0	2	1	2	2	0	0	0	1	2	0	1	2	2	0	1	2	0	1	1	2	0	0	0	1	0	0	1	0	0	0	2	0
873	0	0	0	0	0	1	2	2	0	1	0	1	2	0	1	0	0	1	1	1	1	1	1	1	1	1	0	2	1	1	0	1	2	1	1	0	0	1	1	1	0	1	1	2	0	2	0	0	2
874	0	1	0	1	1	2	2	1	1	1	0	0	2	0	1	1	0	1	1	1	2	0	1	0	0	0	0	2	1	1	0	0	1	1	0	2	2	0	0	0	2	1	1	2	2	0	0	1	1
875	1	1	1	1	0	2	2	1	1	1	0	1	1	1	0	0	0	2	0	0	1	0	0	0	0	0	0	1	2	2	0	1	1	0	1	1	2	0	0	0	2	0	0	2	0	1	0	1	0
876	0	2	0	0	0	2	2	1	1	1	1	0	0	0	0	0	0	1	2	2	2	0	1	0	0	1	0	2	1	2	1	1	1	1	1	2	1	0	0	1	1	0	0	1	0	0	0	2	0
877	0	1	0	0	0	2	0	1	1	1	1	0	1	1	0	0	0	1	1	1	2	0	0	0	1	1	0	1	2	2	0	0	1	0	0	2	2	0	0	0	1	1	1	2	1	0	0	0	2
878	0	1	0	0	0	0	2	2	0	1	0	0	0	0	0	0	0	1	1	2	2	0	1	0	0	2	0	2	2	2	0	0	2	2	1	2	1	0	0	0	2	0	0	1	1	0	0	1	1
879	1	1	0	0	0	2	1	2	1	1	1	0	2	1	0	0	0	0	1	1	1	0	0	0	0	1	0	1	2	2	0	0	2	1	1	1	1	1	1	0	1	2	1	2	1	0	0	2	1
880	1	1	0	1	0	2	2	1	1	1	0	0	0	0	0	0	0	1	1	1	1	0	1	1	1	1	0	1	2	2	1	1	1	1	2	0	2	0	0	0	2	1	1	2	1	0	0	2	0
881	1	0	0	0	1	2	1	1	1	1	1	0	0	0	0	0	0	0	2	2	1	0	0	0	0	1	0	2	2	2	1	1	1	0	2	1	2	0	0	0	1	0	0	0	0	0	0	2	0
882	0	0	0	0	1	2	0	2	0	0	2	0	0	0	0	0	0	1	1	0	2	0	0	0	0	1	0	2	2	2	0	0	2	0	1	1	1	1	1	0	1	1	1	2	0	0	0	1	2
883	1	1	0	1	0	1	1	1	1	1	1	1	1	0	1	0	0	2	0	0	1	0	0	0	0	2	1	2	2	2	0	1	1	0	0	1	1	0	0	0	1	0	0	2	0	0	0	0	2
884	1	1	0	0	1	1	1	1	1	1	0	0	1	0	0	0	0	1	0	0	0	0	1	1	1	0	0	2	2	1	1	0	1	1	1	1	1	1	1	0	0	1	0	1	1	0	1	1	1
885	1	0	0	1	0	2	1	2	0	2	1	0	0	0	0	0	1	2	0	0	1	0	0	0	0	1	0	2	2	2	1	0	2	0	1	1	1	0	0	0	1	0	0	1	0	0	0	1	1
886	1	0	1	0	0	1	2	2	0	0	1	0	0	0	0	0	0	1	1	1	2	0	0	0	0	2	0	2	2	1	0	0	2	0	0	2	1	0	0	0	2	0	1	2	1	1	2	0	2
887	0	1	0	1	1	2	2	2	0	0	0	1	1	0	1	0	0	2	0	0	1	0	0	0	0	0	0	2	2	1	1	1	2	2	1	2	0	0	0	1	1	1	0	1	0	1	1	0	2
888	0	1	0	0	0	0	2	2	0	1	0	0	1	0	0	0	0	0	2	2	2	0	0	0	0	2	0	2	2	2	1	1	1	0	1	1	1	0	0	1	1	0	0	2	1	0	0	2	2
889	1	1	0	0	0	0	2	1	1	1	0	0	0	0	0	0	0	1	2	1	2	0	1	0	0	0	0	2	1	0	0	0	1	0	1	1	1	0	0	0	1	0	0	1	0	1	0	2	1
890	0	2	0	0	0	0	2	1	1	1	1	0	0	0	0	1	0	1	1	1	0	0	0	0	1	2	0	2	1	1	0	0	1	0	1	1	1	0	0	1	1	1	1	2	1	2	0	2	1
891	0	0	0	0	1	2	2	2	0	1	0	0	0	0	0	0	0	1	1	1	2	0	0	0	0	2	0	1	2	2	0	1	0	0	0	2	1	0	0	0	2	1	1	2	0	0	0	1	1
892	0	1	0	1	0	1	2	1	1	1	0	0	1	2	0	0	0	0	1	1	1	0	0	0	0	1	0	2	2	2	0	0	1	0	1	1	1	0	0	0	1	0	0	0	2	1	0	2	0
893	0	1	0	0	0	0	2	2	0	1	1	0	0	0	0	0	0	2	0	0	0	0	1	0	0	0	0	1	2	2	1	1	2	0	0	2	1	0	0	2	0	0	0	2	0	2	0	2	0
894	1	2	1	2	0	2	2	2	1	1	0	0	0	0	0	0	0	1	1	1	2	0	0	0	0	0	0	2	1	1	0	1	2	0	1	1	1	0	0	1	1	0	0	1	0	0	0	2	1
895	1	1	0	0	0	0	2	0	2	2	0	0	0	0	0	0	0	2	0	0	2	0	0	0	0	0	0	2	2	2	0	0	1	0	0	2	2	0	0	0	2	0	0	1	0	0	0	2	0
896	0	1	1	1	0	2	1	2	0	0	1	1	2	1	0	0	0	1	1	1	1	0	0	0	0	2	0	1	1	1	0	1	2	2	1	2	0	0	0	1	0	0	0	2	0	0	1	0	2
897	0	1	0	0	1	2	1	1	1	1	0	0	1	0	0	0	0	0	1	2	2	0	0	0	0	1	0	2	1	1	0	0	0	0	0	2	1	0	1	0	0	0	0	2	1	0	0	2	0
898	1	0	0	1	1	2	2	2	0	1	0	0	0	0	0	0	0	1	1	0	2	0	0	0	0	1	0	1	2	2	0	1	2	1	0	2	1	0	0	0	1	1	1	1	1	1	0	2	0
899	0	2	0	0	0	0	2	0	2	2	0	1	1	0	1	0	0	2	0	0	0	0	0	0	0	0	0	2	2	2	1	0	1	1	1	2	1	0	0	0	1	0	0	2	0	2	0	1	1
900	1	2	0	0	0	1	1	1	1	1	1	1	2	1	0	0	0	1	1	1	1	0	0	0	0	1	0	2	2	2	0	1	1	0	2	1	2	0	0	2	0	0	0	2	1	0	0	2	0
901	0	0	0	0	1	2	1	2	0	0	1	0	0	0	0	0	0	0	2	2	2	0	0	0	0	1	0	0	1	1	0	1	2	0	2	2	1	0	0	1	1	1	1	2	1	0	1	1	1
902	0	1	0	0	0	0	2	1	2	2	0	1	1	0	1	0	0	1	1	1	1	0	0	0	0	1	0	2	2	2	1	0	1	0	1	1	2	0	0	0	2	0	1	2	1	1	1	1	2
903	0	0	0	0	0	1	2	0	2	2	0	0	0	0	0	0	0	1	1	1	2	0	0	0	1	0	0	1	2	2	0	0	1	0	0	2	2	0	0	0	1	0	0	2	0	0	0	1	1
904	0	0	0	0	1	1	2	1	0	0	0	0	0	0	0	0	0	0	2	2	2	0	0	0	1	2	0	0	2	2	0	1	1	0	0	2	1	0	0	0	1	0	0	2	0	0	0	1	1
905	0	1	0	1	0	1	2	2	0	0	0	0	0	0	0	0	0	0	2	2	2	0	0	0	0	2	0	1	2	2	1	0	0	0	0	2	1	0	0	1	1	0	0	2	1	1	0	2	0
906	0	1	0	1	0	1	1	1	1	1	1	0	0	0	0	0	0	1	1	0	1	0	0	0	1	0	0	1	1	1	1	1	2	2	2	1	0	0	0	1	0	0	0	2	1	1	0	1	1
907	1	2	0	0	0	0	2	1	2	2	0	0	0	0	0	0	0	0	1	1	1	0	1	0	0	0	0	2	2	2	0	0	0	0	0	1	1	0	0	0	0	0	0	2	1	1	0	2	0
908	0	1	1	1	1	2	2	1	0	0	1	1	2	1	0	0	0	0	2	2	2	0	1	1	1	1	0	1	1	1	0	1	1	1	1	2	1	0	0	0	2	1	1	1	1	2	0	0	2
909	0	2	0	0	0	1	2	2	0	0	0	0	0	0	0	0	0	0	2	2	2	0	0	0	0	1	0	1	2	2	0	0	2	2	0	2	0	0	0	2	0	0	0	2	1	0	0	2	0
910	1	0	0	0	1	1	2	2	0	1	0	0	0	0	0	0	0	1	1	1	2	0	1	0	0	1	2	2	2	2	1	0	0	0	0	2	0	1	1	1	0	0	0	1	0	0	1	1	1
911	0	1	1	1	0	2	1	1	1	2	0	0	1	0	0	0	0	1	1	1	1	2	0	0	0	1	0	2	1	1	0	1	1	2	1	1	1	0	0	0	2	1	1	1	1	1	0	2	0
912	1	1	0	1	1	2	2	1	1	1	0	0	0	0	0	0	0	1	1	1	0	0	0	0	0	1	0	2	1	1	0	0	1	0	1	1	1	0	0	2	0	2	2	2	0	1	0	0	2
913	0	0	0	1	0	2	2	2	0	1	0	0	0	0	0	0	0	0	2	1	2	1	0	0	0	2	0	2	2	1	1	2	1	0	0	2	2	0	0	0	2	1	1	1	1	1	1	1	1
914	1	1	0	1	0	1	2	0	1	1	1	0	1	0	0	1	0	1	1	0	1	0	1	0	0	0	0	2	2	2	0	0	1	1	0	1	1	0	0	1	1	0	0	2	0	2	0	1	1
915	0	0	0	0	0	1	2	1	1	2	0	1	2	2	0	0	0	2	0	0	1	0	0	0	0	2	0	1	2	2	0	0	1	0	0	2	1	0	0	2	0	0	0	2	0	0	0	1	1
916	0	0	0	1	0	2	1	1	1	1	1	1	2	1	0	0	0	2	0	0	1	0	0	0	0	1	0	2	2	1	0	1	2	0	0	2	1	0	0	0	0	0	0	2	0	0	0	2	0
917	1	0	0	0	0	1	2	1	1	2	0	0	1	0	0	0	0	0	2	2	2	0	1	1	1	1	0	2	2	2	1	1	2	1	0	2	1	0	1	0	0	0	0	0	0	0	0	0	1
918	0	0	0	0	1	1	2	0	2	2	0	0	0	0	0	0	0	1	1	1	1	0	1	1	1	1	0	2	2	1	1	0	0	0	0	1	1	0	0	1	0	0	0	2	1	0	1	0	2
919	1	2	0	0	0	0	2	1	1	1	1	0	0	0	0	0	0	1	1	1	2	0	0	0	0	1	0	1	2	2	0	0	0	0	2	0	1	0	0	0	1	1	1	1	1	2	0	1	1
920	0	1	0	1	0	2	2	1	1	1	0	1	2	2	0	0	0	1	0	0	0	0	0	0	0	1	0	2	2	2	1	0	1	0	1	1	0	0	0	0	0	0	0	2	1	1	0	2	0
921	0	0	0	1	0	2	1	2	0	0	1	1	2	2	0	0	0	0	1	1	1	0	0	0	0	0	0	2	2	2	1	0	2	1	1	1	2	0	1	0	1	1	1	2	1	1	1	0	2
922	0	1	0	0	0	0	1	2	0	0	2	0	0	0	0	0	1	1	2	2	1	0	0	0	0	0	0	2	2	2	2	1	1	2	1	2	1	0	0	1	1	0	0	2	0	1	0	1	0
923	0	1	0	0	1	2	2	2	0	0	1	1	1	2	0	0	0	0	2	0	2	0	0	0	0	1	0	0	1	2	0	1	2	0	1	1	2	0	1	0	1	1	0	1	0	0	0	2	0
924	0	1	0	1	0	1	2	2	0	0	1	2	2	2	0	0	0	1	1	1	1	0	1	0	1	0	0	2	2	2	0	0	0	0	0	2	1	1	1	0	1	0	0	0	0	0	0	2	0
925	1	1	0	0	0	2	2	1	0	0	1	0	1	1	0	0	0	2	0	1	1	0	0	0	0	1	0	2	0	0	0	0	2	1	1	1	1	0	0	0	1	0	0	1	1	0	0	2	0
926	1	0	0	0	0	2	2	2	0	0	0	0	0	0	0	0	1	2	1	1	1	0	0	0	1	0	0	1	2	2	0	2	1	0	2	0	1	0	0	1	1	0	0	2	0	0	0	1	1
927	1	0	0	1	0	2	2	2	0	1	0	1	1	1	0	0	0	0	2	2	2	0	2	0	0	0	0	1	2	2	1	0	0	0	1	1	1	0	0	0	1	0	0	1	1	0	0	1	1
928	1	1	0	0	0	1	2	1	1	2	0	0	1	0	0	1	0	2	0	0	2	0	0	0	1	0	0	2	2	1	0	0	1	1	1	1	2	0	0	1	1	0	0	2	0	1	0	1	1
929	1	0	0	1	1	2	2	2	0	0	1	1	0	0	0	0	0	1	1	1	2	0	0	0	0	0	0	2	2	2	1	1	2	2	1	2	1	0	0	0	2	0	0	1	0	0	0	1	1
930	0	2	0	0	1	1	1	2	0	0	1	0	0	0	0	0	0	2	0	0	0	0	0	0	0	1	0	1	2	2	0	0	1	2	2	1	2	0	0	1	1	0	0	2	0	0	0	2	0
931	1	0	0	0	0	2	1	1	1	1	0	1	1	1	0	0	0	0	2	1	2	2	0	0	0	1	0	2	2	2	1	2	2	0	2	0	1	1	0	1	0	2	2	2	0	1	0	1	1
932	0	0	0	1	1	2	1	1	1	2	0	1	2	2	0	0	0	1	2	1	2	0	0	0	0	1	0	2	1	2	1	2	2	0	1	1	1	1	1	1	0	0	0	0	0	0	1	0	2
933	0	1	0	0	0	1	2	2	0	1	0	0	0	0	0	0	0	1	1	1	1	0	1	1	1	0	0	2	2	2	0	0	2	1	1	1	1	0	0	0	2	0	0	2	1	0	0	2	0
934	0	1	0	0	0	0	1	2	0	0	2	0	0	0	0	0	0	2	0	0	0	0	0	0	1	1	0	1	1	1	0	2	2	0	2	0	1	0	0	1	1	1	1	2	1	1	0	1	1
935	1	2	0	0	0	0	1	2	0	0	2	0	0	0	0	0	1	0	2	1	2	0	0	0	0	1	0	2	2	2	1	0	2	0	1	1	2	0	0	0	1	0	0	1	0	0	1	0	2
936	1	1	0	1	0	1	2	2	2	2	0	0	0	0	0	0	0	1	1	1	2	0	0	0	0	1	0	2	2	2	0	1	2	0	1	1	2	0	0	0	2	1	1	2	1	1	0	2	0
937	0	1	0	0	0	0	2	2	0	0	0	1	1	1	0	0	0	0	1	1	1	0	0	0	1	2	0	2	1	1	0	0	2	2	0	2	2	0	0	0	2	0	0	2	0	0	0	2	0
938	1	2	0	0	0	0	2	2	0	1	0	0	0	0	0	0	0	0	2	1	2	0	0	0	0	1	1	1	1	1	0	0	2	0	1	1	1	0	0	1	1	0	0	1	0	0	1	2	1
939	0	1	0	1	0	2	1	2	0	1	1	1	2	2	0	0	0	0	1	1	1	0	0	0	0	0	0	2	1	1	1	1	1	0	1	1	2	0	0	1	1	0	0	1	0	0	0	0	0
940	1	1	0	0	1	1	2	2	0	1	1	1	1	1	0	0	0	1	1	1	0	0	1	0	0	1	1	1	1	1	0	0	2	0	0	2	0	1	1	0	0	1	1	2	1	2	0	0	1
941	0	1	0	1	0	1	2	2	0	0	0	0	0	0	0	0	0	1	2	2	2	0	0	0	0	0	0	2	2	1	2	1	1	0	1	1	1	0	0	1	1	1	1	1	1	1	0	2	0
942	1	1	0	0	0	1	1	1	0	2	0	0	1	0	0	0	0	2	0	0	1	0	0	0	0	0	0	2	2	2	0	1	2	1	2	1	1	0	0	1	1	0	0	2	0	0	0	0	2
943	1	1	1	1	0	2	2	2	0	0	1	0	0	0	0	0	0	2	0	0	0	0	0	0	0	1	0	2	2	2	1	1	2	2	1	2	1	0	0	0	1	0	0	0	0	0	0	1	0
944	0	1	0	0	0	1	2	2	0	1	0	0	0	0	0	0	0	1	1	1	1	0	0	0	0	1	0	1	2	2	0	2	2	1	0	2	2	0	0	0	2	0	0	1	0	0	0	1	2
945	0	1	0	0	1	1	2	1	1	1	1	1	2	2	0	0	0	2	0	1	2	0	0	0	0	2	1	1	1	1	0	0	0	0	0	2	1	0	0	1	0	0	0	2	1	0	0	2	0
946	1	1	0	1	0	2	1	2	0	0	1	1	2	2	0	0	0	2	0	1	1	0	0	0	1	1	0	2	2	2	2	1	1	0	0	2	1	1	1	0	1	1	0	1	1	1	0	0	2
947	1	1	0	0	0	0	1	1	0	0	1	0	0	0	0	0	0	0	1	1	1	0	0	0	0	2	0	1	2	2	0	1	1	0	1	1	1	0	0	0	1	1	0	0	0	0	0	0	1
948	1	1	0	1	0	1	2	2	1	1	0	0	0	0	0	0	0	0	2	2	2	0	0	0	1	2	1	2	2	2	0	1	2	1	1	0	1	0	0	1	1	0	0	2	0	0	0	1	1
949	0	1	1	0	0	1	1	2	0	0	0	0	1	0	0	1	0	1	1	1	1	0	1	0	0	1	1	1	2	2	0	1	1	2	1	2	1	1	1	0	0	1	1	1	1	1	0	2	0
950	0	0	0	0	1	2	2	1	1	1	0	1	1	1	0	0	0	2	0	0	0	0	0	0	0	2	1	2	2	2	0	0	1	1	0	2	0	0	0	1	1	0	0	1	0	1	0	0	2
951	0	2	0	0	0	1	1	1	1	1	1	0	0	0	0	0	0	1	1	1	1	0	0	0	0	1	1	2	2	2	0	0	1	1	1	1	1	0	0	0	0	0	0	2	0	1	1	0	2
952	1	1	0	1	0	1	0	2	1	1	0	0	0	0	0	0	0	1	1	1	1	0	0	0	0	2	0	2	1	2	1	2	1	1	0	2	2	0	0	0	1	1	0	1	1	0	0	0	2
953	0	1	0	1	0	1	1	1	2	2	0	0	1	0	0	0	0	0	1	1	2	0	0	0	0	1	0	2	2	2	0	0	0	1	0	2	1	2	1	0	1	1	1	2	0	1	0	1	0
954	0	2	1	1	0	1	2	2	1	1	0	0	1	1	0	0	0	1	1	1	1	0	0	0	0	0	0	1	1	1	0	1	1	0	1	1	1	0	0	2	0	1	1	1	1	0	0	1	1
955	0	1	0	0	1	1	2	2	0	1	0	2	2	2	0	0	0	2	0	0	0	0	1	0	0	0	0	1	2	2	0	1	2	0	0	2	1	0	0	1	1	0	1	2	1	0	0	2	0
956	0	1	0	0	1	2	2	1	1	1	1	0	0	0	0	0	0	1	2	2	2	0	1	0	1	0	0	2	2	2	0	1	2	1	1	0	1	0	0	1	0	0	0	1	0	0	0	0	2
957	1	1	0	1	0	2	2	1	1	2	0	0	0	0	0	0	0	1	1	1	2	0	0	0	0	1	0	1	1	1	0	1	1	0	0	2	2	0	0	1	1	1	1	1	1	0	0	1	1
958	0	1	0	0	0	1	2	1	1	2	0	1	1	1	0	0	0	1	1	1	1	0	1	1	1	0	0	2	2	2	1	2	2	1	0	2	1	1	0	0	1	0	0	2	0	0	0	1	0
959	0	2	0	1	0	2	1	2	0	0	1	1	2	2	0	0	1	2	0	0	2	0	0	0	0	2	0	2	2	2	0	0	0	0	0	2	1	0	0	1	1	2	2	2	1	1	0	1	1
960	0	0	0	0	0	1	1	2	0	1	1	0	0	0	0	0	0	0	1	1	1	1	0	0	0	2	0	1	2	2	1	0	2	2	1	1	1	0	0	0	2	0	0	2	0	0	0	2	0
961	0	1	0	1	0	2	2	1	1	1	0	0	1	1	0	0	0	1	1	1	2	0	0	0	2	1	0	1	1	1	0	2	1	0	1	1	1	0	0	0	1	0	0	2	1	1	0	2	0
962	1	0	0	0	1	2	2	2	0	1	0	0	1	0	0	0	0	0	2	2	2	0	0	0	0	0	0	2	2	2	2	1	1	0	0	2	2	0	0	0	2	0	0	1	0	0	0	2	0
963	1	1	0	2	0	2	2	2	0	0	0	1	2	2	0	0	0	0	2	2	1	0	0	0	0	2	0	2	2	2	2	1	0	0	0	2	2	0	0	0	2	0	0	1	0	1	1	0	2
964	0	1	0	1	0	1	1	1	0	0	1	1	1	1	0	0	0	1	1	1	1	1	0	0	0	1	0	1	2	2	0	0	2	0	0	2	2	0	0	2	0	0	0	1	0	0	0	1	2
965	0	0	0	0	0	1	2	2	0	0	1	0	1	0	0	0	0	0	1	1	1	0	0	0	0	1	0	1	1	1	0	1	1	0	1	1	2	0	0	1	1	0	0	2	1	0	0	2	1
966	0	0	0	0	1	2	2	1	0	0	1	0	0	0	0	0	0	1	1	1	2	0	1	0	0	1	0	1	2	2	0	0	2	1	1	1	1	0	0	0	2	0	0	1	0	0	1	1	1
967	1	0	0	0	0	2	1	1	0	0	1	0	0	0	0	0	1	2	0	0	1	1	0	0	0	2	0	2	1	1	1	0	1	1	2	0	1	0	0	1	1	1	0	0	0	1	0	1	0
968	0	1	0	0	0	0	2	0	1	1	2	0	0	0	0	0	0	1	2	1	2	0	1	1	1	0	0	2	2	2	1	0	1	1	0	2	2	0	0	0	1	0	0	2	2	0	0	2	1
969	0	1	0	1	0	1	1	2	0	0	2	1	1	1	0	0	0	0	1	1	1	0	1	0	0	0	0	2	2	2	0	0	0	0	0	2	1	1	1	0	1	1	1	1	1	0	0	0	1
970	0	1	0	0	0	1	2	0	2	2	0	1	2	0	1	0	0	0	2	2	2	0	0	0	0	0	0	2	0	0	0	1	1	0	0	1	1	0	0	1	1	1	0	1	0	0	0	2	0
971	1	0	0	0	1	2	1	2	1	1	1	0	1	0	0	0	0	0	2	1	2	0	0	0	0	1	0	2	1	1	1	0	0	0	0	2	1	0	0	0	2	0	0	1	0	0	0	2	0
972	1	0	0	0	0	1	2	1	1	2	0	0	0	0	0	0	0	0	2	2	2	0	0	0	1	2	0	1	2	2	0	0	2	0	1	1	0	0	0	0	0	1	0	1	0	0	0	1	1
973	1	1	0	0	1	1	2	2	1	1	0	0	0	0	0	0	0	1	1	1	1	0	2	1	1	0	0	1	2	2	1	0	0	0	0	2	2	0	0	0	2	0	0	2	0	1	0	1	1
974	1	1	0	0	1	2	2	2	1	1	1	0	0	0	0	0	0	2	0	0	1	0	0	0	0	0	0	2	2	2	1	1	2	1	1	1	1	0	0	0	0	0	0	2	0	0	1	0	2
975	1	2	0	0	0	0	1	1	1	1	1	1	1	1	0	0	0	0	2	2	2	0	0	0	1	0	0	2	2	2	2	0	1	0	1	1	2	0	0	2	1	0	0	2	0	0	1	1	1
976	0	0	0	0	0	2	1	1	0	0	1	1	2	1	0	0	0	0	2	2	2	0	0	0	0	1	0	2	2	2	1	0	1	2	2	1	1	0	0	1	1	0	0	1	0	0	0	2	1
977	1	1	0	0	0	0	1	1	1	1	0	0	0	0	0	0	0	0	2	2	2	0	0	0	0	0	0	2	2	2	1	1	2	1	0	2	1	1	1	0	1	0	0	1	0	0	0	0	2
978	0	1	0	0	1	1	2	1	1	2	0	0	0	0	0	0	0	0	2	2	2	0	0	0	1	1	0	1	2	2	1	0	2	0	1	1	2	0	0	1	1	1	1	1	1	2	0	1	1
979	1	1	0	1	0	1	1	1	1	1	1	0	0	0	0	0	0	1	1	1	1	0	0	0	0	1	0	1	2	2	0	1	1	1	2	0	2	0	0	0	2	1	0	1	2	1	0	2	1
980	0	1	0	0	0	2	2	2	0	0	0	1	1	1	0	0	0	2	0	0	0	0	0	0	0	1	0	2	2	1	0	1	2	0	2	0	0	1	1	0	0	0	0	2	0	0	0	2	0
981	1	1	0	1	0	2	2	2	1	1	1	0	1	0	0	0	0	0	2	2	2	0	0	0	0	1	0	2	2	2	0	2	1	0	0	2	0	0	0	1	0	1	1	1	1	2	0	2	0
982	0	2	0	0	0	0	1	2	0	1	1	1	1	1	0	0	0	0	2	2	2	0	0	0	0	2	0	2	2	2	0	0	1	2	2	1	2	0	0	0	1	1	1	2	0	0	0	2	0
983	1	2	0	0	0	0	2	1	1	1	0	0	0	0	0	0	1	2	1	1	1	0	0	0	0	1	0	2	2	1	0	1	2	1	2	1	0	0	0	2	0	1	1	2	2	0	0	2	0
984	0	0	0	0	0	1	2	0	2	2	0	1	1	1	0	0	1	2	0	0	1	0	1	0	0	0	0	2	2	2	0	0	2	2	0	2	1	0	0	1	0	0	0	1	0	0	0	2	1
985	1	0	0	2	1	2	2	1	1	1	0	0	0	0	0	0	0	1	1	1	1	1	1	1	1	1	0	1	1	2	0	1	1	2	1	1	2	0	0	0	2	0	0	1	0	1	1	0	2
986	1	1	0	0	1	1	2	2	1	2	0	2	2	1	1	0	0	0	2	2	2	0	1	0	0	1	0	1	2	2	1	1	1	2	0	2	1	0	0	2	0	0	0	2	0	0	0	2	0
987	1	1	0	0	1	2	2	1	1	1	0	1	2	1	1	0	0	0	1	2	2	0	0	0	0	0	0	2	2	2	1	0	0	0	0	2	1	0	0	0	2	0	0	2	1	0	0	1	0
988	0	1	0	0	0	2	2	1	1	2	0	0	0	0	0	0	0	1	0	0	1	1	0	0	1	0	0	2	2	2	0	1	1	0	0	2	2	0	0	1	1	0	0	2	0	0	0	1	1
989	1	1	0	1	0	2	1	2	0	0	1	0	0	0	0	0	0	1	1	1	2	0	0	0	0	0	0	1	1	1	0	0	2	1	0	2	1	0	0	1	1	0	0	1	0	0	0	0	2
990	0	1	0	0	0	1	2	2	0	0	0	0	1	0	0	1	0	1	1	1	0	0	0	0	0	0	0	1	2	2	0	0	2	1	2	1	0	0	0	1	1	0	0	1	0	0	0	2	0
991	0	1	1	1	0	2	2	1	1	2	0	0	0	0	0	0	0	0	2	2	2	0	0	0	0	1	0	2	2	2	0	1	2	2	1	2	0	0	0	1	0	0	0	1	0	0	0	0	2
992	1	1	0	1	0	2	1	1	1	1	0	1	1	1	0	0	0	2	0	1	1	0	0	0	1	0	0	1	2	2	1	1	1	1	0	2	1	0	0	2	0	0	0	2	0	0	0	2	0
993	1	2	1	1	0	1	2	0	2	2	0	0	0	0	0	0	0	0	1	1	1	0	0	0	0	1	0	2	1	1	0	0	2	2	1	1	2	0	0	0	1	0	0	1	0	0	0	2	1
994	1	2	1	0	1	1	0	1	1	1	1	0	0	1	0	0	0	0	2	2	2	0	0	0	0	1	0	1	1	1	0	0	0	0	0	2	2	0	0	0	2	1	1	2	1	0	0	2	0
995	0	1	0	1	0	2	1	1	1	2	0	1	2	2	0	0	0	1	1	1	1	0	1	0	1	1	0	0	2	1	0	0	0	0	0	2	1	0	0	0	1	2	2	2	1	1	1	0	2
996	1	2	0	0	0	1	2	1	1	2	0	0	0	0	0	1	0	0	2	1	2	0	1	1	1	1	0	2	1	1	1	1	2	0	1	1	2	0	0	1	1	1	0	1	0	0	0	1	1
997	1	2	0	0	0	0	0	1	1	1	1	0	1	0	0	1	1	2	1	1	1	0	0	0	1	1	0	2	2	2	0	1	2	0	0	2	2	0	0	2	0	1	1	1	1	2	0	2	0
998	0	1	0	0	1	1	1	1	0	0	2	0	0	0	0	0	0	1	1	1	2	1	1	1	0	0	0	2	2	2	1	1	2	0	0	2	1	0	1	0	0	0	0	2	0	0	0	1	1
999	1	2	1	0	1	1	1	1	1	1	1	1	2	1	0	0	0	2	0	0	0	0	0	0	0	0	0	2	2	2	1	2	1	0	1	1	1	0	0	0	2	0	0	1	0	0	0	1	1
1000	0	2	0	0	0	1	2	2	0	1	0	0	0	0	0	0	0	1	1	1	1	0	2	0	0	1	1	2	2	2	0	1	2	0	0	2	2	0	0	2	1	0	0	1	0	0	0	0	2
[truncated: 952 more columns]
