# Supplementary material for: KNN-MDR: a learning approach for improving interactions mapping performances in genome wide association studies
Source: BMC Bioinformatics. 2017 Mar 21;18:184. doi: 10.1186/s12859-017-1599-7 (PMC5361736; doi:10.1186/s12859-017-1599-7)
Supplement: Supplementary file 2 — The data set(s) supporting the results of Table 1. (ZIP 22742 kb) [file 12859_2017_1599_MOESM2_ESM.zip › Nouveau dossier/S57/mkallsimul.dat]

1	1	0	0	0	0	0	2	0	0	0	0	1	1	1	2	0	0	0	0	0	0	0	1	1	1	1	0	1	1	1	0	1	1	0	1	1	0	0	1	1	0	0	0	0	0	0	0	1	1
2	1	0	0	0	0	0	2	0	2	2	0	0	2	0	0	1	0	1	0	0	0	0	0	2	0	0	0	2	1	1	1	2	1	0	0	2	0	0	0	2	0	0	0	0	0	2	0	2	0
3	1	0	0	0	0	1	1	0	1	1	1	1	1	1	1	0	0	0	0	0	0	0	0	2	0	0	0	2	1	1	1	0	1	1	1	1	1	0	1	1	0	0	0	0	0	0	0	1	1
4	0	0	0	0	0	0	1	0	2	2	0	0	1	1	1	0	0	1	1	0	0	0	0	2	0	0	0	2	0	2	1	1	2	0	0	1	1	1	0	1	0	0	0	0	0	1	0	2	0
5	0	0	0	0	0	0	1	0	1	1	1	1	0	0	0	0	0	0	0	0	0	0	0	2	1	1	0	1	1	1	0	0	0	1	2	2	1	1	0	1	0	0	0	1	0	1	1	0	1
6	0	0	1	1	1	1	2	0	1	1	1	0	0	0	0	0	0	0	1	1	1	0	0	2	0	0	0	2	0	2	0	1	1	0	1	2	2	0	2	1	1	0	0	0	0	0	0	0	0
7	1	0	0	0	0	0	2	0	1	1	1	0	0	0	0	0	0	1	1	1	1	0	0	2	0	0	0	1	1	1	0	0	0	0	0	2	1	0	0	2	0	0	1	0	1	0	0	1	0
8	0	0	0	0	0	0	2	0	2	1	0	0	0	0	0	0	0	0	0	1	0	0	0	2	0	0	0	1	1	1	0	0	0	0	0	1	1	0	0	2	1	1	1	1	0	1	0	1	0
9	0	0	0	0	0	0	1	0	1	1	1	1	2	1	1	0	0	1	0	0	0	0	0	2	0	0	0	1	2	0	1	0	1	0	0	1	1	0	0	2	0	0	1	0	1	0	1	1	0
10	0	0	0	0	0	0	2	0	2	1	0	1	1	1	1	0	0	0	0	0	0	0	0	2	0	0	0	1	1	1	0	0	0	0	0	0	0	0	0	2	0	1	0	0	0	0	0	0	0
11	0	0	0	0	0	0	2	0	0	0	0	1	1	1	1	0	0	1	0	1	1	0	1	1	1	1	0	1	1	1	0	1	0	0	0	1	1	0	2	0	0	1	1	0	1	1	0	2	0
12	1	0	0	0	0	0	2	0	2	1	1	0	0	0	0	0	0	0	1	1	1	0	0	2	0	0	0	1	2	0	0	0	0	1	1	2	2	1	1	1	0	1	0	0	1	2	0	2	0
13	0	0	0	0	0	0	1	0	0	0	2	0	1	1	1	0	0	1	0	0	0	0	1	1	1	1	0	2	0	2	0	1	2	0	0	1	2	1	1	1	1	0	0	0	0	0	0	1	1
14	0	0	1	1	1	1	1	0	1	1	0	0	0	0	0	0	0	1	1	1	1	0	1	1	0	0	1	2	1	2	0	0	1	0	0	2	1	0	1	0	0	1	2	0	1	0	0	2	0
15	1	0	0	0	0	0	2	1	1	1	0	0	0	0	0	0	0	0	0	0	0	0	1	1	0	0	0	1	0	1	1	2	1	0	0	0	2	0	2	0	0	0	0	0	1	1	0	2	0
16	1	0	0	0	0	1	1	0	0	0	0	1	1	1	1	0	0	1	0	0	0	0	0	2	0	0	0	1	2	0	1	1	2	1	0	0	1	0	0	2	0	0	1	0	1	1	0	1	0
17	0	0	1	0	0	0	1	1	1	1	0	1	1	1	1	0	0	1	0	0	0	0	0	2	0	0	0	2	0	2	0	0	0	0	0	2	2	0	1	2	1	0	0	1	0	1	0	2	0
18	1	0	0	0	0	1	2	0	1	0	0	0	1	0	0	0	0	1	0	0	0	0	1	1	1	1	0	2	0	2	1	0	1	0	0	1	1	0	1	1	0	0	0	1	0	1	1	1	0
19	0	0	0	0	0	0	1	0	1	1	1	0	0	0	0	0	1	1	0	0	0	0	0	2	0	0	1	2	2	1	1	0	0	0	0	2	1	1	0	1	0	0	0	2	0	1	0	2	0
20	1	0	0	0	0	1	1	0	1	1	1	0	0	0	0	0	1	2	1	1	1	0	0	2	0	0	0	1	1	1	0	1	0	0	1	2	2	0	0	1	0	1	1	0	0	1	0	1	0
21	1	0	0	0	0	0	1	0	1	1	0	0	0	0	0	0	0	0	1	0	0	0	1	1	1	1	0	1	2	0	1	1	0	1	2	2	1	0	1	1	0	0	0	1	0	1	0	2	0
22	0	0	0	0	0	0	2	1	2	2	0	1	2	1	1	0	0	0	0	0	0	0	1	1	1	1	0	2	1	1	1	1	1	0	0	2	1	0	0	2	0	0	2	0	0	0	1	0	0
23	0	0	0	0	0	2	2	1	2	1	0	2	2	1	1	0	0	1	1	0	0	0	0	2	0	0	0	2	0	2	1	0	1	1	0	1	2	2	0	0	0	0	0	0	0	1	0	2	0
24	0	0	1	0	0	0	1	0	1	1	1	1	1	0	0	0	0	1	1	1	1	0	2	0	0	1	0	2	2	0	0	0	0	1	0	1	1	0	0	2	0	0	1	0	1	0	0	2	0
25	0	0	0	0	0	0	1	0	0	0	1	1	1	1	1	0	0	0	0	0	0	0	1	1	0	0	1	1	0	0	0	0	1	1	0	1	0	0	0	1	0	0	0	0	0	0	0	1	0
26	0	1	0	0	0	0	2	0	0	0	0	0	1	1	1	0	0	0	0	0	0	0	0	2	0	0	0	2	1	1	1	0	0	0	0	2	1	0	0	2	0	0	0	0	1	1	0	1	0
27	0	0	0	0	0	2	1	1	2	2	1	0	1	1	1	0	1	1	1	1	1	0	0	2	0	0	0	1	0	1	1	0	0	0	0	2	1	0	0	1	1	0	0	1	0	0	1	1	0
28	1	0	1	0	0	0	2	0	2	0	0	0	1	0	0	0	0	0	0	0	0	0	0	2	0	0	0	2	1	2	0	0	0	1	2	2	1	0	1	1	1	2	1	0	1	0	0	1	1
29	1	0	0	0	0	0	2	0	2	2	0	0	0	0	0	0	0	0	0	0	0	0	0	2	0	0	0	1	0	0	1	2	1	0	0	1	1	0	1	1	0	1	1	0	1	1	0	2	0
30	1	0	1	0	0	1	2	0	2	1	0	0	1	0	0	1	0	0	0	0	0	0	0	2	0	0	0	2	0	1	1	0	1	0	0	2	0	0	0	2	0	0	0	1	0	0	0	0	0
31	0	0	0	0	0	0	1	0	0	0	0	0	0	0	0	0	0	2	1	1	1	0	0	2	0	0	0	2	1	2	0	1	0	0	0	2	2	0	2	0	1	1	1	0	2	2	0	2	0
32	1	0	0	0	0	1	2	0	1	0	0	1	1	0	0	0	0	0	0	0	0	0	0	2	0	0	0	1	1	1	0	1	2	1	0	0	1	0	0	1	0	1	0	0	1	1	0	2	0
33	0	0	1	0	0	0	2	0	1	0	1	1	1	1	1	0	0	2	1	1	1	0	1	1	1	1	0	1	2	1	0	0	1	1	0	1	0	0	1	2	1	1	1	0	1	0	0	0	0
34	1	0	0	0	0	0	1	0	0	0	2	0	0	0	0	0	0	1	0	0	0	0	2	0	0	1	0	1	1	1	0	1	1	0	0	2	0	0	0	2	0	0	0	2	0	1	0	1	1
35	1	0	0	0	0	0	2	0	1	1	0	0	0	0	0	0	1	2	0	0	0	1	0	2	0	0	0	2	1	1	1	2	2	0	0	0	2	1	1	2	2	0	1	0	1	1	0	1	0
36	1	1	0	0	0	0	2	0	2	1	0	1	2	1	1	0	0	0	1	1	1	0	0	2	0	0	0	1	2	0	1	1	1	0	0	2	1	0	0	2	0	0	0	1	0	1	0	1	1
37	0	1	0	0	0	0	1	0	1	0	1	0	1	0	0	1	0	1	1	1	1	0	0	2	0	0	0	2	2	2	0	0	0	0	0	2	2	0	2	1	1	0	0	0	0	1	0	1	1
38	1	0	0	0	0	0	2	1	2	1	0	0	0	0	0	0	0	2	0	0	0	0	1	1	0	0	0	0	1	0	0	0	2	0	0	2	1	1	0	2	1	0	0	1	0	0	0	0	1
39	1	0	0	0	0	0	2	1	2	1	0	0	1	0	0	1	0	1	0	0	0	0	0	2	0	0	0	2	0	2	0	1	1	1	0	1	1	0	0	2	0	1	1	0	2	2	0	1	0
40	1	0	0	0	0	0	2	0	2	1	0	0	1	0	1	0	0	0	2	1	1	0	0	2	0	0	0	1	1	1	1	0	1	0	0	1	2	1	1	0	0	0	1	0	1	0	0	2	0
41	0	0	0	0	0	0	1	0	1	0	1	0	0	0	0	0	0	0	1	1	1	0	1	1	1	1	0	1	0	1	0	2	2	0	1	2	1	0	0	0	0	1	0	0	0	0	0	2	0
42	1	0	0	0	0	0	1	0	1	1	1	0	1	0	0	0	0	1	0	0	0	0	1	1	0	0	1	2	0	1	1	1	0	1	1	2	1	0	2	0	0	1	1	0	1	0	0	1	1
43	0	0	0	0	0	1	1	0	0	0	0	0	1	0	0	0	0	0	1	1	0	0	0	2	1	1	0	2	0	1	0	1	2	0	0	1	1	0	1	1	1	0	0	1	0	1	0	2	0
44	1	0	0	0	0	0	1	1	2	2	0	1	2	2	2	0	0	0	0	0	0	0	0	2	0	0	0	1	1	1	1	1	0	1	0	1	1	0	1	1	0	1	1	0	0	1	0	2	0
45	1	0	1	0	1	0	2	1	2	1	0	0	0	0	0	0	0	1	0	0	0	0	0	2	0	0	0	2	1	1	0	0	2	0	0	0	1	0	2	0	0	1	1	0	1	0	0	0	1
46	0	0	0	0	0	0	1	0	1	1	1	0	1	0	0	1	0	1	1	1	0	0	1	1	0	0	0	1	0	1	0	0	0	2	1	1	0	0	1	1	0	0	0	0	0	0	0	0	2
47	0	0	0	0	0	0	1	0	0	0	0	0	1	1	1	0	1	2	2	2	2	0	0	2	0	0	0	2	1	1	1	1	1	1	1	1	2	0	1	0	0	0	0	1	0	1	0	1	0
48	0	0	0	0	0	0	2	0	1	0	0	1	2	1	1	0	0	0	0	0	0	0	0	2	1	1	0	1	1	1	0	1	2	0	0	2	2	0	1	1	0	0	0	0	0	1	1	0	1
49	1	0	0	0	0	0	1	0	1	1	1	0	1	0	1	0	1	2	0	0	0	0	1	1	0	0	0	1	0	1	0	0	0	0	0	1	1	0	1	1	0	0	0	1	0	1	0	0	1
50	1	0	0	0	0	1	2	1	1	1	1	0	0	0	0	0	0	1	0	0	0	0	2	0	0	1	0	2	2	2	0	1	1	1	1	2	1	0	0	2	0	0	0	0	0	2	0	0	1
51	0	0	0	0	0	1	2	0	2	1	0	0	0	0	0	0	0	0	0	0	0	0	0	2	0	0	0	1	0	1	0	0	1	0	0	2	0	1	0	1	0	0	0	0	1	1	0	1	1
52	1	0	1	0	0	0	1	0	0	0	1	0	0	0	0	0	1	2	0	0	0	0	0	2	0	0	0	0	2	0	0	0	0	0	0	1	2	1	1	0	0	1	1	0	0	1	0	1	1
53	0	1	1	0	0	0	2	0	1	0	0	1	0	0	0	0	0	1	0	0	0	0	0	2	1	1	0	0	1	0	0	0	1	1	0	2	0	0	0	2	0	0	0	0	0	0	0	2	0
54	0	0	0	0	0	0	2	1	1	1	0	0	1	0	0	0	0	1	0	1	0	0	1	2	0	0	0	1	0	1	0	1	1	1	0	1	2	0	1	0	0	1	1	0	1	1	0	1	1
55	1	0	0	0	0	0	2	0	2	2	0	0	0	0	1	0	0	2	0	0	0	0	0	2	0	0	0	1	1	1	1	0	1	1	0	1	2	0	1	1	0	1	0	0	0	1	0	1	0
56	1	0	0	0	0	1	2	0	1	1	1	0	0	0	0	0	0	0	2	1	0	0	0	2	0	0	0	1	1	1	0	0	1	1	0	2	0	0	0	2	0	1	1	0	0	1	0	1	0
57	0	0	0	0	0	0	2	1	2	1	0	0	1	0	0	0	0	0	0	1	1	0	0	2	0	0	0	2	0	1	0	1	2	0	0	2	0	0	0	1	0	0	0	1	1	1	0	0	0
58	0	0	0	0	0	0	2	0	2	0	0	1	1	0	0	0	0	1	1	1	1	0	0	2	0	0	0	2	1	1	1	0	1	0	0	2	1	0	0	2	0	0	2	0	0	0	0	2	0
59	0	0	0	0	0	0	2	0	2	1	0	1	1	2	1	0	1	1	1	1	1	0	0	2	0	0	0	2	0	2	1	1	1	0	0	1	2	0	1	1	0	0	0	0	1	1	0	1	1
60	0	0	0	0	0	0	2	0	1	0	0	1	1	1	1	0	1	1	0	0	0	0	0	2	0	0	0	2	0	2	1	1	2	0	0	1	0	0	0	1	0	1	1	0	0	1	0	1	0
61	1	0	0	0	0	2	1	0	0	0	1	0	1	0	0	1	0	0	0	0	0	1	0	2	0	0	0	0	2	0	0	1	1	1	1	2	0	0	1	1	1	1	1	0	1	1	0	2	0
62	1	0	0	0	0	0	2	0	1	1	0	0	1	0	0	1	0	1	1	1	0	0	0	2	0	0	0	1	1	1	0	0	1	1	0	2	1	0	1	1	1	0	0	0	0	1	0	1	0
63	1	0	1	1	1	2	2	0	2	2	0	0	1	0	0	1	0	0	1	1	1	0	0	2	0	0	0	2	0	2	1	0	2	0	0	0	1	0	1	1	0	0	1	0	0	1	0	1	0
64	1	0	0	0	0	0	1	0	0	0	0	0	0	0	0	0	0	0	0	0	0	0	0	2	0	0	0	2	1	1	1	1	1	1	2	2	1	0	1	2	1	0	0	0	1	1	0	0	1
65	0	0	0	0	0	0	2	0	2	2	0	0	1	0	0	0	0	0	1	1	1	0	0	2	0	0	1	2	1	1	0	1	1	0	1	2	2	0	0	1	0	0	0	0	0	0	0	0	0
66	1	0	0	0	0	0	1	0	1	1	0	0	1	0	0	0	0	1	1	0	1	1	0	2	0	0	0	2	1	2	0	0	0	0	0	2	2	1	1	1	0	0	0	0	0	1	0	2	0
67	1	0	0	0	0	0	2	1	2	1	0	0	0	0	0	0	0	1	1	1	1	0	0	2	0	0	0	1	2	0	0	0	1	0	0	1	2	1	0	0	0	1	1	0	1	0	0	2	0
68	1	0	0	0	0	0	2	0	2	1	0	0	0	0	0	0	0	1	2	1	1	0	1	1	1	1	0	2	0	0	0	1	0	1	1	2	1	0	0	1	0	0	1	0	0	1	0	0	0
69	0	0	0	0	0	1	2	0	1	1	1	0	2	1	1	1	0	2	2	2	0	0	0	2	0	0	0	2	1	2	0	1	1	0	1	2	1	0	1	1	0	0	1	0	1	0	1	1	0
70	1	0	1	0	1	0	2	0	2	2	0	0	0	0	0	0	0	1	0	0	0	0	0	2	0	0	0	2	2	1	2	2	1	1	1	2	2	0	1	1	0	1	0	0	2	1	1	0	0
71	1	0	0	0	0	0	1	0	1	1	0	1	1	1	1	0	0	0	0	0	0	1	1	1	0	1	0	2	1	2	0	0	1	0	0	2	2	0	1	1	0	0	1	0	1	1	0	1	0
72	0	0	0	0	0	0	2	0	1	0	0	0	0	0	0	0	0	0	1	1	1	0	1	1	0	0	0	1	1	1	0	1	2	0	0	1	1	0	0	2	0	0	1	0	1	0	0	1	0
73	1	1	0	0	0	0	2	0	1	1	1	0	2	1	1	0	0	0	0	0	0	0	1	1	1	1	0	1	1	1	0	1	1	0	0	2	1	0	0	2	0	0	0	0	0	1	0	1	0
74	0	0	0	0	0	0	1	0	2	2	0	0	1	0	0	1	0	0	0	0	0	0	0	2	0	0	1	2	1	1	0	0	2	0	0	1	1	0	1	1	0	0	0	0	0	0	0	1	0
75	0	1	0	0	0	0	2	0	2	2	0	0	0	0	0	0	0	0	1	0	0	0	1	1	0	0	0	2	0	2	0	0	2	0	0	0	2	0	2	0	0	0	0	1	0	1	0	2	0
76	0	0	0	0	0	0	1	0	1	1	1	1	1	1	1	0	0	2	1	1	1	0	1	1	1	1	0	2	0	1	1	1	1	0	0	1	1	0	0	1	0	0	0	0	0	0	0	0	0
77	0	0	1	0	1	0	1	0	2	2	0	1	1	1	1	0	0	1	0	0	0	0	0	2	0	0	1	2	1	1	0	0	2	0	0	2	1	0	0	2	0	0	0	0	0	1	0	1	0
78	0	0	0	0	0	0	2	0	2	1	0	2	2	1	1	0	0	0	0	0	0	0	0	2	0	0	0	2	1	1	1	1	2	0	0	0	0	0	0	1	0	0	0	0	1	0	0	1	0
79	0	0	0	0	0	0	1	0	0	0	1	0	1	0	0	1	0	0	1	1	0	0	1	2	0	0	0	2	0	2	0	0	1	0	0	1	2	0	1	1	0	0	1	0	1	0	0	2	0
80	1	0	0	0	0	0	1	0	1	0	1	0	0	0	1	0	1	1	1	0	0	0	1	1	1	1	0	2	0	1	1	1	2	0	0	0	1	1	0	0	0	0	0	0	0	1	0	1	0
81	1	0	1	0	0	1	1	0	1	1	1	0	0	0	0	0	0	0	0	0	0	0	1	1	1	1	0	2	0	2	2	0	1	0	0	1	2	1	0	2	1	1	0	0	0	1	0	1	0
82	0	0	0	0	0	0	1	0	2	2	0	0	1	0	0	1	0	0	0	0	0	0	0	2	0	0	0	1	1	1	0	1	1	1	0	0	2	0	1	1	0	0	0	0	0	0	2	0	0
83	0	0	0	0	0	0	2	1	2	1	0	0	1	0	0	1	0	0	0	0	0	0	0	2	0	0	0	2	0	1	1	2	1	0	0	1	1	0	0	1	1	0	0	1	0	1	0	1	0
84	0	0	0	0	0	0	2	0	1	0	0	0	1	1	1	0	0	0	1	1	0	0	0	2	0	0	0	2	0	1	0	0	1	1	0	1	2	0	2	0	1	1	1	0	0	0	0	1	0
85	1	0	1	0	0	0	2	0	2	1	0	0	0	0	0	0	0	0	0	0	0	0	0	2	0	0	0	1	1	1	0	0	0	0	1	2	0	0	0	2	0	1	0	0	2	1	0	1	0
86	0	0	0	0	0	1	2	0	1	0	0	1	1	1	1	0	0	1	1	0	0	0	0	2	0	0	0	2	2	1	1	0	1	0	0	2	1	1	0	1	0	0	1	0	0	1	0	2	0
87	0	0	0	0	0	0	1	0	1	0	1	0	0	0	0	0	0	1	0	0	0	1	0	2	0	0	0	1	2	0	1	1	1	0	0	2	1	0	0	2	0	1	1	1	1	1	1	1	0
88	0	0	0	0	0	0	2	1	2	1	0	0	1	0	0	0	0	1	0	0	0	0	0	2	0	0	0	2	2	0	0	0	1	0	0	1	0	0	0	1	0	0	0	0	0	1	1	1	0
89	1	0	0	0	0	0	2	0	1	0	0	0	0	0	0	0	0	0	0	0	0	0	0	2	1	1	0	2	0	1	1	0	1	0	0	1	2	0	2	0	0	0	0	0	0	1	0	2	0
90	0	0	1	0	0	1	2	0	1	0	0	0	0	0	0	0	0	1	0	0	0	0	0	2	0	0	0	2	1	1	1	0	1	0	0	2	1	0	1	1	0	1	1	0	1	0	0	1	0
91	0	1	0	0	0	1	2	0	2	2	0	0	0	0	0	0	0	1	0	0	0	0	1	1	0	0	0	2	1	2	0	1	2	0	0	1	2	0	1	1	0	1	1	0	1	1	1	0	0
92	0	0	0	0	0	0	2	1	1	1	0	0	0	0	0	0	0	0	2	1	1	0	1	1	0	0	0	1	1	1	1	2	1	0	1	2	2	0	2	1	1	0	1	0	0	1	0	2	0
93	1	0	0	0	0	1	2	0	2	2	0	1	2	2	2	0	0	1	1	1	0	0	0	2	0	0	0	2	1	2	0	1	1	0	1	1	1	0	0	1	0	0	2	0	0	0	0	2	0
94	0	0	0	0	0	0	2	0	1	1	0	0	2	0	0	1	1	1	1	0	0	0	0	2	0	0	0	2	0	2	0	0	0	1	0	1	1	0	0	2	1	0	0	1	0	1	1	1	0
95	1	0	0	0	0	1	1	0	1	1	1	1	1	1	1	0	0	0	1	1	0	0	0	2	0	0	0	2	1	2	1	0	2	1	0	1	0	0	0	1	0	1	1	0	1	0	0	2	0
96	0	0	0	0	0	0	1	0	1	1	1	0	1	0	0	1	0	0	2	1	1	0	1	1	1	1	0	2	0	2	1	0	0	0	0	2	0	1	0	1	0	0	0	0	0	0	0	1	0
97	1	0	1	1	1	2	1	0	0	0	1	0	0	0	0	0	0	1	0	0	0	0	0	2	0	0	0	2	0	2	1	0	1	1	0	2	2	1	1	0	0	0	0	0	0	1	0	2	0
98	1	0	0	0	0	0	2	0	2	2	0	1	1	1	1	0	0	0	1	1	1	0	1	1	2	2	0	2	0	1	0	1	2	0	0	2	1	1	0	1	0	0	0	1	0	0	1	0	0
99	1	0	0	0	0	0	2	1	2	1	0	0	0	0	0	1	0	1	0	0	0	0	0	2	0	0	0	2	1	1	2	2	2	0	0	0	2	1	1	0	0	0	1	1	2	1	0	2	0
100	0	0	0	0	0	1	2	1	2	2	0	0	0	0	0	0	0	1	0	0	0	0	0	2	1	1	0	2	1	2	0	0	0	0	0	2	1	0	0	2	0	0	0	0	0	1	0	0	0
101	1	0	0	0	0	0	2	0	1	0	1	0	1	0	0	0	0	0	1	1	0	0	0	2	1	1	0	2	0	2	1	2	2	0	1	2	2	1	1	1	0	0	0	0	0	0	0	0	2
102	0	0	0	0	0	0	2	0	2	1	0	0	1	0	0	1	0	1	2	2	1	0	1	1	1	1	0	0	1	0	0	1	1	0	0	2	1	1	0	2	1	2	2	0	1	1	0	1	0
103	0	0	1	0	0	0	2	0	2	2	0	0	1	0	0	1	0	1	0	0	0	0	0	2	0	0	0	1	2	0	0	0	0	0	1	2	1	0	1	1	0	0	1	0	1	1	1	1	0
104	0	0	0	0	0	0	1	1	1	1	1	0	1	0	0	0	0	0	0	1	1	0	2	0	1	1	0	2	0	1	0	0	0	0	0	1	2	1	0	0	0	0	0	1	0	1	0	2	0
105	0	0	0	0	0	0	2	0	2	1	0	0	0	0	0	0	0	0	1	1	1	0	1	1	0	0	0	2	1	2	0	1	2	0	0	0	2	1	0	0	0	0	1	0	1	0	0	2	0
106	0	0	0	0	0	0	2	0	2	1	0	1	1	1	1	0	0	1	0	0	0	1	0	2	0	0	0	1	2	1	0	0	1	0	0	2	1	0	0	2	0	1	1	0	1	0	0	1	0
107	1	1	0	0	0	1	1	1	1	1	1	2	1	1	1	0	0	1	0	0	0	0	0	2	0	0	0	1	0	1	0	1	1	0	0	1	2	1	0	1	0	0	0	1	0	0	0	1	1
108	0	0	0	0	0	0	1	0	0	0	1	0	0	0	0	0	0	1	0	0	0	1	0	2	0	0	0	2	1	1	2	1	0	0	0	1	2	0	2	0	0	0	0	0	1	1	0	2	0
109	0	0	1	1	1	1	1	0	1	0	1	1	1	1	1	0	0	1	0	0	0	0	0	2	1	1	0	2	0	1	1	1	1	2	0	2	0	0	1	1	0	0	1	0	1	0	0	2	0
110	1	0	0	0	0	0	2	0	1	1	0	1	1	0	0	0	1	0	1	1	1	0	1	1	0	0	0	0	2	0	0	1	1	0	0	2	1	0	0	2	0	1	0	0	0	1	0	1	1
111	0	1	0	0	0	0	2	0	1	1	0	0	0	0	0	0	0	0	1	1	0	0	0	2	1	1	0	2	0	2	1	1	1	0	0	1	2	0	2	1	1	1	1	1	0	1	0	2	0
112	0	0	0	0	0	0	0	0	1	1	0	1	1	1	1	0	0	1	0	0	0	0	0	2	0	0	0	1	1	1	0	1	1	2	1	2	0	1	0	1	0	0	1	1	1	0	0	2	0
113	1	0	1	0	0	0	2	0	2	2	0	0	2	1	2	0	0	0	0	0	0	0	0	2	0	0	0	2	0	2	0	1	1	1	1	1	2	0	1	0	0	1	1	0	1	0	1	1	0
114	1	0	0	0	0	0	2	0	0	0	0	1	1	1	1	0	0	0	1	0	0	0	1	1	1	1	0	1	0	1	0	1	1	1	0	2	1	0	1	1	0	0	1	0	0	0	1	0	0
115	1	0	0	0	0	0	2	0	2	2	0	0	2	1	1	0	1	1	0	0	0	0	1	1	1	1	0	2	1	1	1	1	1	1	1	2	2	0	0	1	0	0	0	0	0	0	0	2	0
116	1	0	0	0	0	0	1	1	1	1	0	0	0	0	0	0	0	0	0	0	0	0	0	2	1	1	1	1	1	2	0	2	1	0	0	2	2	0	0	2	0	0	0	0	0	0	1	0	1
117	1	0	1	1	1	1	2	1	2	1	0	2	2	2	2	0	0	0	0	0	0	0	0	2	1	1	0	1	1	1	0	1	1	0	0	2	2	2	0	0	0	1	1	0	1	1	0	2	0
118	1	0	0	0	0	0	2	0	2	0	1	0	1	0	0	0	0	0	1	1	1	0	0	2	1	1	0	2	0	1	0	1	0	0	0	1	1	0	0	2	0	0	0	0	0	0	1	0	1
119	1	0	0	0	0	0	2	0	2	2	0	0	0	0	1	0	0	0	1	1	1	0	0	2	0	0	1	2	1	1	0	0	1	0	0	1	1	0	0	2	0	0	2	0	0	1	1	0	0
120	1	0	0	0	0	0	2	1	2	2	0	0	1	0	0	1	0	0	2	1	0	0	0	2	0	0	0	1	1	1	0	0	0	2	1	1	2	1	1	1	1	0	1	0	1	0	0	2	0
121	1	0	0	0	0	1	2	1	2	1	0	0	0	0	0	0	0	0	0	0	0	1	0	2	0	0	0	2	1	1	1	0	1	1	1	1	1	1	0	0	0	0	0	1	0	0	0	2	0
122	1	0	0	0	0	0	1	0	1	0	1	0	2	2	2	0	0	0	0	0	0	0	0	2	0	0	0	2	0	2	1	0	2	0	0	2	1	0	0	1	0	1	0	0	0	0	1	0	0
123	1	0	0	0	0	0	1	1	1	1	1	0	0	0	0	0	0	0	0	0	0	0	0	2	0	0	0	2	2	1	2	0	0	0	0	2	1	0	1	1	0	0	0	1	0	1	0	2	0
124	1	0	0	0	0	1	1	0	0	0	1	1	1	0	0	0	0	2	1	1	1	0	0	2	0	0	0	2	0	2	0	1	1	0	0	1	0	0	0	2	0	0	0	0	0	0	0	1	1
125	1	0	0	0	0	0	1	1	2	2	0	0	0	0	0	0	0	0	1	1	0	0	0	2	0	0	0	1	1	1	1	0	1	0	0	1	1	0	1	1	0	0	2	0	0	0	0	0	0
126	1	0	1	0	0	0	2	0	0	0	1	0	1	1	1	0	0	0	1	1	1	0	1	1	0	0	1	1	0	0	0	0	1	1	1	2	2	2	0	0	0	0	0	0	0	0	1	0	0
127	1	0	0	0	0	0	2	0	2	1	0	0	0	0	0	0	0	0	1	1	1	0	1	1	1	1	0	1	2	0	0	1	1	1	0	1	2	0	1	1	0	0	0	0	0	1	0	2	0
128	1	0	0	0	0	0	2	1	2	2	0	1	2	1	1	0	0	0	0	0	0	0	0	2	0	0	0	2	2	1	1	0	0	0	0	2	1	1	0	1	0	0	1	0	1	0	0	2	0
129	0	0	0	0	0	0	2	0	1	0	1	0	1	0	0	1	0	1	1	1	0	0	1	1	0	0	0	2	1	2	0	0	0	0	0	2	2	0	1	0	0	0	2	0	0	0	0	2	0
130	0	0	0	0	0	0	2	1	2	2	0	0	0	0	0	0	0	2	1	1	1	0	1	1	0	0	0	2	0	1	1	1	0	1	1	2	0	0	0	1	0	0	2	0	0	0	0	0	1
131	0	1	1	0	0	0	1	0	0	0	1	1	1	1	1	0	0	1	0	0	0	0	1	1	1	1	0	1	1	1	1	0	1	0	0	1	0	1	0	1	0	1	1	0	0	0	0	1	0
132	1	1	0	0	0	0	2	0	2	1	0	0	0	0	0	0	1	1	1	1	0	0	0	2	0	0	0	1	1	1	1	0	0	1	2	2	1	0	1	1	0	1	1	0	1	2	0	1	0
133	0	0	0	0	0	0	2	1	1	1	0	0	1	0	0	0	0	2	1	1	1	0	0	2	0	0	0	2	1	1	1	2	2	0	0	1	1	0	1	1	0	0	1	1	2	1	0	2	0
134	0	0	0	0	0	1	2	0	2	1	0	0	1	0	0	1	0	0	1	1	1	0	0	2	0	0	0	2	1	2	0	0	1	1	0	0	0	0	0	1	0	0	1	0	0	0	0	1	0
135	0	0	0	0	0	1	2	0	1	1	0	1	2	1	1	1	0	0	0	1	0	0	1	1	1	1	0	2	2	2	0	0	2	0	0	2	1	0	1	1	0	0	0	0	0	0	2	0	0
136	1	0	0	0	0	0	1	1	1	1	1	0	1	1	1	0	0	1	0	0	0	0	0	2	0	0	0	2	0	2	0	0	2	1	0	1	1	1	0	2	0	0	1	0	1	0	0	2	0
137	0	1	0	0	0	1	2	0	1	0	0	1	2	1	1	0	0	0	0	0	0	0	0	2	0	0	0	1	0	1	0	1	1	0	0	1	1	1	0	2	0	0	0	0	1	0	0	1	0
138	0	0	0	0	0	0	1	1	2	2	0	0	1	0	0	1	0	0	0	0	0	0	1	2	0	0	0	1	2	1	0	1	1	1	0	1	2	0	1	2	1	1	1	1	0	1	0	0	0
139	0	0	0	0	0	0	0	0	1	1	0	0	0	0	0	0	0	2	1	1	1	0	1	1	2	2	0	1	2	1	0	0	1	1	1	1	2	0	0	1	0	0	0	0	0	0	1	0	0
140	1	0	1	0	0	0	1	1	2	2	1	0	0	0	1	0	0	0	0	1	0	0	0	2	0	0	0	2	1	1	2	0	0	1	0	1	1	0	1	1	0	1	1	0	1	1	1	0	1
141	0	0	0	0	0	0	1	0	1	1	1	1	1	1	1	0	0	2	1	1	1	0	0	2	0	0	0	2	0	2	2	0	1	1	0	1	1	0	1	1	0	0	1	0	1	0	0	1	0
142	1	0	0	0	0	0	1	0	1	1	0	0	0	0	0	0	0	0	1	1	1	0	0	2	0	0	0	1	1	1	0	2	1	0	0	1	1	0	1	1	0	1	0	0	0	0	0	1	1
143	1	0	0	0	0	1	2	0	2	2	0	0	0	0	0	0	1	2	1	1	1	0	0	2	0	0	0	1	0	1	1	1	1	1	0	2	0	0	0	2	0	0	1	0	1	0	0	1	0
144	0	1	0	0	0	0	2	0	2	1	1	0	1	0	0	1	0	0	0	0	0	0	0	2	0	0	0	2	1	1	0	2	2	0	0	1	0	0	0	1	0	0	0	0	0	0	0	2	0
145	1	0	0	0	0	0	2	0	1	1	0	1	1	1	1	0	0	1	1	1	1	0	0	2	0	0	0	1	1	1	1	1	2	0	0	1	2	0	1	1	0	1	2	0	1	0	0	2	0
146	1	1	0	0	0	0	2	0	2	2	0	1	1	1	1	0	0	1	1	1	0	0	1	1	0	0	0	2	0	2	0	1	2	0	0	1	1	0	1	1	0	0	0	0	0	1	1	1	0
147	1	0	1	1	1	1	1	0	1	0	1	0	1	1	1	0	0	1	0	0	0	0	1	2	0	0	0	2	1	1	0	0	1	1	1	1	0	0	0	2	0	1	1	0	1	1	0	0	1
148	0	0	0	0	0	0	2	0	1	0	1	0	0	0	0	0	0	0	1	1	1	0	0	2	0	0	0	2	1	0	1	1	2	0	0	1	2	1	0	1	0	1	1	0	1	1	0	1	1
149	0	0	1	1	1	1	2	0	2	2	0	0	0	0	0	0	0	1	0	0	0	0	0	2	0	0	0	1	1	1	0	0	1	0	0	2	0	0	1	0	0	0	1	0	1	0	0	2	0
150	0	0	1	0	0	1	2	1	2	1	0	0	1	1	1	0	0	0	1	1	1	0	0	2	0	0	0	2	1	0	1	1	1	0	1	2	0	0	0	2	0	0	0	0	0	0	0	1	0
151	0	0	0	0	0	0	2	0	2	1	0	0	1	1	1	0	0	0	0	0	0	0	1	1	0	0	0	0	1	1	0	0	1	2	0	1	1	0	1	2	1	1	1	1	1	2	0	1	1
152	1	0	0	0	0	0	2	0	1	0	1	0	1	1	1	0	0	0	0	0	0	0	1	1	2	2	0	1	1	1	0	0	0	0	0	1	1	1	0	1	0	0	1	0	0	1	0	2	0
153	0	0	0	0	0	0	2	1	1	1	0	1	2	2	2	0	0	0	1	1	1	0	0	2	0	0	0	2	1	1	0	1	1	1	0	1	2	0	1	1	0	0	2	0	0	0	0	2	0
154	0	0	0	0	0	0	2	0	1	0	1	0	0	0	0	0	0	1	0	0	0	0	0	2	0	0	0	2	1	1	2	0	1	1	0	2	0	1	0	1	0	0	0	0	1	1	0	2	0
155	1	0	0	0	0	0	2	0	2	2	0	1	2	2	2	0	0	2	1	1	1	1	0	2	1	1	0	1	0	1	0	2	2	0	1	2	1	0	1	1	0	0	0	0	0	0	0	2	0
156	0	0	0	0	0	1	2	0	2	1	0	1	2	2	2	0	0	2	1	1	1	0	2	0	1	1	1	2	0	1	0	1	2	1	0	0	0	0	0	2	0	0	1	1	2	0	0	1	0
157	0	0	0	0	0	0	2	0	0	0	0	1	1	1	1	0	0	0	1	1	1	0	0	2	0	0	0	2	1	1	1	0	1	0	0	2	1	0	1	1	0	0	0	0	0	0	1	1	0
158	1	0	0	0	0	0	2	0	2	1	0	1	2	2	2	0	0	1	0	0	0	0	0	2	0	0	0	2	0	1	1	0	1	0	0	1	2	1	1	0	0	1	1	1	0	1	0	2	0
159	1	0	0	0	0	0	2	0	1	1	0	1	1	1	1	0	1	2	2	2	2	0	0	2	1	1	0	2	0	2	0	0	0	0	0	2	2	1	1	1	0	0	1	0	1	0	0	0	1
160	0	0	0	0	0	0	2	0	1	0	0	0	1	1	1	0	0	0	2	1	1	0	0	2	0	0	0	1	0	1	0	1	2	1	0	1	2	0	2	1	1	0	0	0	0	1	1	1	0
161	1	0	0	0	0	0	1	0	0	0	0	0	1	0	0	0	0	0	0	0	0	0	0	2	0	0	0	2	1	1	1	1	1	1	1	2	1	0	0	2	1	0	0	0	0	1	0	2	0
162	1	0	0	0	0	0	2	0	1	1	0	1	2	2	2	0	0	0	1	1	1	1	0	2	0	0	0	1	1	1	0	2	1	0	1	2	1	0	0	1	0	0	0	0	0	0	0	2	0
163	0	0	0	0	0	0	2	0	2	2	0	0	0	0	0	0	0	0	1	1	1	0	0	2	0	0	0	2	1	1	1	0	0	1	1	2	2	0	1	1	0	1	1	0	1	1	0	0	2
164	1	0	0	0	0	0	2	0	1	1	0	0	0	0	0	0	0	0	0	0	0	0	0	2	1	1	0	2	0	2	2	0	0	1	1	2	1	0	1	1	0	0	0	0	2	2	0	2	0
165	0	0	0	0	0	0	2	0	0	0	0	1	1	0	0	0	0	0	0	0	0	0	1	1	1	1	0	2	2	2	0	1	0	1	1	2	1	1	0	1	0	1	1	0	1	2	0	1	0
166	0	0	0	0	0	0	2	0	1	1	0	0	1	1	2	0	0	0	1	1	1	0	0	2	0	0	0	2	1	1	1	0	1	0	0	2	1	1	0	1	0	0	1	0	1	1	0	1	0
167	0	0	0	0	0	0	2	0	0	0	1	1	1	1	1	0	0	0	0	0	0	0	0	2	0	0	1	2	1	2	0	1	1	0	0	1	0	0	1	1	1	0	0	0	0	1	0	0	1
168	1	0	0	0	0	1	1	0	0	0	1	0	1	0	0	0	1	2	1	1	1	0	0	2	0	0	0	0	1	0	0	0	1	1	1	2	1	1	0	1	0	0	0	0	0	0	1	0	0
169	1	0	0	0	0	1	2	0	1	0	1	1	1	1	1	0	0	0	0	0	0	0	0	2	0	0	0	2	0	2	1	1	1	2	1	2	1	0	0	2	1	0	0	2	0	2	0	1	0
170	1	1	0	0	0	1	0	0	0	0	1	0	0	0	0	0	0	2	0	1	0	0	0	2	0	0	0	1	1	1	0	1	1	0	0	1	0	0	0	1	0	1	1	0	1	0	0	2	0
171	1	0	0	0	0	0	2	0	1	0	1	0	0	0	0	0	0	0	1	1	1	0	0	2	0	0	1	2	2	1	1	0	0	2	2	2	1	0	0	2	0	0	0	1	1	2	0	1	0
172	1	0	1	0	0	0	1	2	2	2	0	0	0	0	1	0	0	1	1	0	0	0	0	2	0	0	0	2	0	2	0	0	1	0	0	1	2	1	1	2	2	0	1	0	1	1	0	2	0
173	0	0	0	0	0	0	1	1	1	1	1	1	1	1	1	0	0	0	0	0	0	1	0	2	1	1	0	1	0	1	0	1	2	0	0	2	1	0	0	1	0	0	0	0	0	1	0	1	0
174	1	0	0	0	0	0	1	0	1	0	1	0	0	0	0	0	0	1	2	2	1	0	1	1	1	1	1	1	0	0	0	1	1	1	1	2	2	0	1	0	0	1	1	0	1	1	0	2	0
175	1	0	0	0	0	1	1	1	1	1	0	0	1	1	2	0	0	0	0	0	0	0	0	2	0	0	0	1	1	1	1	0	2	0	0	1	1	1	0	0	0	0	2	0	0	0	0	0	1
176	1	0	0	0	0	0	1	0	1	1	0	0	0	0	0	0	1	1	1	1	1	0	0	2	0	0	0	2	0	2	1	2	2	0	0	0	1	0	1	1	0	1	1	0	0	1	0	1	0
177	0	0	0	0	0	0	2	0	2	2	0	1	1	1	1	0	0	1	2	1	0	0	0	2	0	0	0	0	2	0	0	0	1	0	0	2	2	0	2	1	1	0	0	0	0	1	0	2	0
178	0	0	0	0	0	0	1	1	1	1	1	1	1	1	1	0	0	0	1	1	1	0	1	1	0	0	0	2	0	2	1	2	2	0	0	0	2	1	1	1	1	1	1	0	0	1	0	0	1
179	1	0	0	0	0	0	2	0	2	1	0	0	0	0	0	0	0	0	1	2	1	0	1	1	1	1	0	2	1	1	0	0	1	0	0	1	2	0	2	1	1	1	1	0	1	2	0	0	1
180	1	0	0	0	0	0	1	0	1	1	1	0	0	0	0	0	0	0	1	1	1	0	0	2	0	0	0	1	1	1	1	1	1	0	0	1	1	0	2	0	0	0	0	0	0	1	0	1	0
181	1	0	0	0	0	0	1	1	1	1	1	0	0	0	0	0	0	2	1	1	1	0	0	2	0	0	1	1	0	0	0	0	0	2	2	2	1	0	2	0	0	0	1	0	1	0	0	0	0
182	1	0	0	0	0	0	2	0	1	0	0	0	1	0	0	0	0	0	1	0	0	0	1	1	1	1	0	2	0	1	0	1	1	0	0	2	1	0	0	1	0	0	0	0	0	0	1	1	0
183	0	0	0	0	0	1	2	0	2	2	0	0	0	0	0	0	1	2	0	0	0	0	1	1	0	0	0	2	0	1	0	1	1	0	0	2	0	0	0	2	0	0	0	0	1	1	0	1	1
184	1	0	0	0	0	0	2	1	2	2	0	2	1	1	1	0	1	2	2	2	2	0	0	2	0	0	0	2	0	2	0	0	2	0	0	2	1	0	0	2	0	0	0	0	0	0	0	2	0
185	1	0	0	0	0	0	1	0	0	0	2	1	1	1	1	0	0	0	1	1	1	0	0	2	0	0	1	2	0	1	0	2	1	0	0	1	1	1	0	1	0	1	0	0	1	0	1	1	0
186	0	0	0	0	0	1	2	0	2	0	0	0	0	0	0	0	0	2	2	2	0	0	0	2	0	0	0	2	2	1	0	0	1	1	0	1	1	0	2	0	0	0	0	0	0	1	0	2	0
187	1	1	0	0	0	1	2	0	2	2	0	0	0	0	0	0	0	1	0	0	0	0	0	2	0	0	0	1	1	1	0	1	0	1	1	2	2	0	1	0	0	1	1	0	0	1	0	2	0
188	1	0	0	0	0	1	2	1	1	1	0	0	0	0	0	0	1	2	1	1	1	0	1	1	0	0	0	1	1	0	0	1	2	0	1	1	0	0	0	1	0	0	0	0	0	1	1	0	1
189	1	0	0	0	0	0	2	0	2	2	0	0	0	0	0	0	0	0	0	0	0	0	0	2	0	0	0	2	0	1	1	0	1	1	0	2	2	0	1	1	0	0	0	0	1	1	0	1	0
190	0	0	0	0	0	1	1	0	1	0	1	0	1	0	0	1	0	2	1	1	1	1	1	1	1	1	0	2	0	2	0	1	1	0	0	2	1	0	0	0	0	2	2	0	1	1	0	2	0
191	1	0	0	0	0	0	1	0	2	2	0	0	1	1	1	0	0	0	2	2	0	0	0	2	0	0	0	2	1	1	1	1	0	0	0	2	2	0	0	1	0	0	0	1	0	1	0	1	0
192	1	0	0	0	0	0	2	1	2	2	0	0	0	0	0	0	0	0	1	1	1	1	1	1	1	1	0	2	0	1	1	0	0	1	0	2	1	0	1	1	0	1	1	0	0	0	0	2	0
193	1	0	0	0	0	0	2	0	2	1	1	0	1	0	0	1	0	1	1	1	1	0	0	2	0	0	0	1	1	0	0	1	0	0	0	2	2	0	1	2	1	0	0	0	0	0	1	1	1
194	0	0	0	0	0	0	1	0	2	2	0	1	1	1	1	0	0	2	2	2	0	0	0	2	0	0	0	2	1	1	0	1	1	0	0	1	1	0	0	1	0	0	1	1	1	0	0	0	1
195	1	0	0	0	0	0	2	0	2	2	0	0	0	0	0	0	0	2	0	1	0	0	1	1	1	1	0	2	0	2	1	1	1	0	0	1	1	0	2	0	0	0	0	0	0	1	1	1	0
196	1	0	0	0	0	0	1	0	2	2	0	0	0	0	0	0	0	1	0	0	0	0	0	2	0	0	0	2	1	1	1	0	0	0	0	2	1	0	0	2	0	1	1	0	1	0	0	0	2
197	0	0	0	0	0	1	2	0	2	2	0	1	1	0	0	0	0	1	0	0	0	0	0	2	0	0	0	0	1	0	0	1	1	0	1	1	2	0	2	1	1	0	0	0	0	1	1	0	1
198	0	0	0	0	0	0	1	0	1	0	1	0	1	0	0	0	0	0	0	0	0	0	0	2	1	1	0	1	1	1	0	0	0	0	0	0	0	0	0	1	0	0	0	0	0	1	1	1	0
199	0	0	0	0	0	0	1	0	1	0	1	1	0	0	0	0	0	0	1	1	1	0	0	2	0	0	0	2	0	2	1	0	1	0	0	2	2	0	2	1	0	1	0	0	2	1	0	2	0
200	1	0	0	0	0	0	2	1	2	2	0	1	1	1	1	0	0	0	0	1	0	0	1	1	0	0	0	2	0	1	0	2	2	0	1	2	0	1	0	1	0	0	0	0	0	0	0	1	0
201	0	0	0	0	0	0	1	0	0	0	1	1	1	1	1	0	0	0	0	0	0	0	0	2	0	0	0	2	0	2	1	1	1	0	0	2	1	0	0	2	0	1	1	0	0	0	0	1	0
202	0	0	0	0	0	0	2	1	2	2	0	0	0	0	0	0	0	0	2	1	1	1	1	1	0	0	0	2	0	2	1	0	1	0	0	2	2	0	2	0	0	0	1	0	0	0	0	2	0
203	1	0	0	0	0	1	2	0	2	2	0	0	0	0	0	0	0	0	0	0	0	0	1	1	0	0	0	2	1	2	1	0	1	1	0	1	0	0	0	1	0	1	1	0	1	1	0	2	0
204	0	0	0	0	0	0	1	0	1	1	1	0	0	0	1	0	0	1	0	0	0	0	1	1	1	1	0	2	0	2	1	2	1	0	0	0	1	0	0	1	0	0	0	0	0	1	0	2	0
205	1	1	0	0	0	1	1	0	0	0	2	0	0	0	0	0	0	1	0	0	0	0	0	2	0	0	0	2	1	1	1	0	1	1	0	2	0	0	0	2	0	1	1	0	1	0	0	2	0
206	1	0	0	0	0	0	1	0	1	0	1	0	0	0	0	0	0	1	0	0	0	0	1	1	1	1	0	0	2	0	0	0	1	1	0	0	1	0	1	1	0	0	1	0	0	1	0	1	0
207	1	0	0	0	0	0	2	0	2	2	0	0	1	1	1	0	0	2	1	1	1	0	1	1	0	0	0	2	0	2	1	1	1	0	1	2	2	0	1	0	0	1	1	0	1	2	0	1	1
208	1	0	1	0	1	0	1	0	2	2	0	0	2	1	2	0	0	1	0	0	0	0	0	2	0	0	0	2	0	2	0	1	1	0	0	1	2	1	1	2	2	0	0	0	0	0	1	0	0
209	1	0	1	0	1	0	1	0	1	1	1	0	2	1	1	0	0	0	0	0	0	0	1	1	1	1	0	2	0	2	0	1	1	0	0	1	2	0	0	1	0	1	1	1	1	1	1	1	0
210	1	1	1	0	1	0	1	0	1	1	0	0	0	0	0	0	0	0	1	1	1	0	0	2	0	0	0	2	0	2	1	0	1	0	0	1	1	0	0	2	0	0	0	0	0	0	0	2	0
211	0	0	0	0	0	1	2	0	2	2	0	1	2	1	1	0	0	1	2	2	2	0	0	2	0	0	1	1	0	0	0	0	0	2	1	1	1	0	2	0	0	0	2	0	0	1	1	0	1
212	0	0	0	0	0	0	2	0	1	1	0	0	1	0	0	0	0	0	2	1	1	0	0	2	0	0	0	2	1	1	0	0	0	1	0	1	1	0	0	1	1	0	0	1	0	1	0	1	0
213	0	0	0	0	0	1	1	1	2	2	0	0	0	0	0	0	0	0	0	1	0	1	1	1	0	1	0	1	1	1	0	1	0	1	1	2	1	0	0	1	0	1	1	1	0	1	0	2	0
214	1	0	0	0	0	0	1	0	0	0	1	2	2	2	2	0	0	2	2	2	0	0	0	2	0	0	0	1	1	1	0	1	1	0	0	2	1	1	0	1	0	0	1	1	2	0	0	2	0
215	0	1	0	0	0	0	2	1	1	1	0	0	0	0	0	0	0	0	1	0	0	0	0	2	0	0	0	2	1	1	1	0	1	1	0	1	2	0	1	0	0	1	1	0	1	1	0	2	0
216	0	0	1	0	0	0	2	0	2	1	0	0	0	0	0	0	0	0	1	0	0	0	0	2	1	1	0	2	2	1	1	1	2	0	0	1	1	0	0	2	0	0	0	0	0	0	0	1	1
217	0	0	0	0	0	1	2	0	2	1	0	0	1	0	0	0	0	1	0	0	0	0	1	1	1	1	0	1	0	1	0	0	1	1	0	2	1	0	1	1	0	1	0	0	0	0	1	1	0
218	1	0	0	0	0	1	2	0	1	1	0	1	2	2	2	0	0	1	2	1	1	0	0	2	0	0	0	1	1	1	0	1	0	0	1	2	1	0	0	2	0	0	1	0	0	1	0	2	0
219	0	0	0	0	0	0	2	0	2	2	0	1	1	0	0	0	0	0	1	1	1	1	0	2	0	0	0	1	2	1	0	2	1	0	0	1	1	0	1	1	0	0	1	0	0	2	1	0	0
220	0	1	0	0	0	1	2	1	2	2	0	1	1	1	1	0	0	2	1	1	1	1	0	2	1	1	0	1	2	0	0	0	0	1	1	2	1	0	1	1	0	0	2	0	0	0	0	2	0
221	1	0	1	1	1	2	1	0	1	1	0	1	1	1	1	0	0	0	0	0	0	0	0	2	0	0	0	0	1	1	0	0	0	0	0	2	2	0	2	1	1	1	0	0	0	0	1	1	0
222	0	0	0	0	0	0	2	0	2	2	0	0	2	1	2	0	0	0	2	1	0	0	0	2	0	0	0	2	0	2	0	1	1	0	0	1	2	0	2	1	1	0	0	0	0	0	0	2	0
223	0	0	0	0	0	0	1	0	2	1	0	1	1	1	1	0	1	2	1	1	1	0	0	2	0	0	0	1	1	1	0	2	2	0	1	2	2	0	1	0	0	1	1	1	0	1	1	0	1
224	1	0	0	0	0	0	2	0	0	0	0	1	1	1	1	0	1	1	0	0	0	0	0	2	0	0	0	1	1	1	0	1	0	0	0	1	2	0	1	1	0	0	1	1	1	0	1	0	1
225	1	0	0	0	0	0	1	1	2	2	0	1	1	1	1	0	0	0	1	0	0	0	1	1	1	1	0	2	2	2	0	0	1	0	0	1	1	0	1	1	0	1	0	0	2	1	0	1	1
226	0	0	1	0	0	0	2	0	2	0	1	0	0	0	0	0	0	0	0	1	0	1	0	2	0	0	0	1	1	1	0	1	1	2	1	2	1	0	2	0	0	1	1	0	1	1	0	2	0
227	0	1	0	0	0	0	2	0	1	1	0	1	2	2	2	0	0	1	0	0	0	0	0	2	0	0	0	2	1	1	1	0	0	0	0	1	1	0	1	1	0	0	0	0	1	1	0	2	0
228	1	0	0	0	0	0	2	0	2	2	0	1	1	1	1	0	0	2	0	0	0	0	0	2	1	1	0	1	1	1	0	0	1	1	1	2	1	1	0	2	1	2	2	0	0	1	1	0	0
229	1	0	1	0	1	0	2	1	2	1	0	0	0	0	0	0	0	0	1	1	1	1	0	2	0	0	0	2	1	2	0	0	2	0	0	1	2	0	0	1	0	1	1	0	1	2	0	2	0
230	0	0	0	0	0	1	2	1	2	1	0	0	1	1	1	0	0	0	1	1	1	0	1	1	1	1	0	2	0	1	0	1	1	2	1	2	2	0	2	1	1	1	1	0	1	2	0	2	0
231	1	0	0	0	0	0	2	0	1	0	0	0	0	0	0	0	0	2	0	0	0	0	0	2	0	0	0	2	1	1	1	1	1	1	0	0	2	1	1	1	1	0	0	0	0	0	0	2	0
232	1	0	0	0	0	0	1	0	1	1	0	1	2	1	1	1	0	1	1	1	1	0	0	2	0	0	0	2	0	2	0	2	1	0	0	0	1	0	0	2	0	0	2	0	1	0	0	1	0
233	1	0	0	0	0	0	2	0	1	1	0	1	1	1	1	0	0	1	1	1	1	0	0	2	0	0	0	2	1	0	1	0	1	0	0	1	1	1	0	1	0	0	0	0	0	1	0	0	1
234	0	0	0	0	0	0	0	0	1	1	1	0	0	0	0	0	1	2	1	1	1	0	1	1	1	1	0	2	1	1	0	1	2	0	0	1	2	0	2	0	1	0	1	0	1	1	0	2	0
235	1	0	0	0	0	0	2	0	2	2	0	0	0	0	0	0	0	0	1	1	1	0	1	1	0	0	0	2	2	0	0	2	1	0	0	1	2	0	1	1	0	0	0	1	0	1	0	2	0
236	0	0	0	0	0	0	2	0	2	2	0	0	1	0	0	1	0	1	1	1	1	0	0	2	0	0	0	1	0	2	1	0	0	2	2	2	1	0	0	2	0	0	1	0	1	1	0	2	0
237	0	0	1	0	0	0	1	1	2	2	0	0	1	0	0	0	1	2	1	1	1	0	1	1	1	2	0	2	0	1	1	1	1	0	0	1	1	0	0	1	0	0	0	0	0	1	0	2	0
238	1	0	1	0	0	1	2	1	2	1	0	0	0	0	0	0	0	1	0	0	0	0	0	2	0	0	0	2	0	2	0	1	1	0	0	2	1	0	1	1	0	1	1	0	0	0	0	1	1
239	1	0	0	0	0	0	2	1	1	1	0	0	0	0	0	0	0	1	1	1	1	0	1	1	1	1	0	2	1	2	0	1	1	0	0	2	2	0	1	1	0	0	0	0	0	1	0	0	1
240	0	0	0	0	0	1	2	0	2	2	0	1	1	1	1	0	0	1	0	0	0	1	0	2	1	1	1	2	1	2	0	2	2	0	0	1	1	0	1	1	1	1	1	0	1	0	0	1	0
241	0	0	0	0	0	0	1	0	0	0	1	0	1	1	1	0	0	0	2	2	1	0	0	2	0	0	0	2	0	2	0	0	1	1	0	1	2	1	1	1	1	0	0	1	1	1	1	1	0
242	1	0	0	0	0	0	2	1	1	1	0	1	2	2	2	0	0	0	1	1	1	0	0	2	0	0	0	2	1	1	1	0	1	0	0	2	1	1	0	1	0	0	0	1	1	1	0	2	0
243	0	0	0	0	0	0	1	0	0	0	2	0	0	0	0	0	0	1	1	1	1	0	0	2	0	0	0	1	1	1	0	1	1	0	0	1	1	0	1	1	0	0	0	1	0	0	0	1	1
244	1	0	0	0	0	0	1	0	1	1	0	0	0	0	0	0	0	0	1	2	1	0	0	2	0	0	0	2	2	0	1	1	1	2	0	2	0	0	1	1	0	0	0	0	0	1	0	1	0
245	1	0	0	0	0	0	2	0	1	0	1	1	0	0	0	0	0	0	1	1	1	0	0	2	0	0	0	1	0	1	1	0	0	0	0	0	1	1	0	1	0	1	1	0	1	1	0	2	0
246	1	0	0	0	0	1	2	0	1	0	0	0	1	0	0	1	0	1	1	0	1	0	0	2	0	0	0	1	1	0	0	1	1	2	0	1	2	0	2	1	1	0	1	0	1	0	0	1	0
247	1	0	1	1	1	1	1	0	1	1	0	1	2	1	1	1	1	2	1	1	1	0	0	2	0	0	0	2	0	1	1	1	1	1	1	1	0	0	0	2	0	1	1	0	1	0	0	1	1
248	0	0	0	0	0	0	2	0	2	2	0	0	0	0	0	0	0	1	0	0	0	0	0	2	0	0	1	2	2	1	1	0	0	0	0	2	0	0	1	1	0	0	0	0	0	1	0	1	0
249	0	0	0	0	0	0	2	0	2	2	0	0	1	0	0	1	1	1	0	1	1	0	0	2	1	1	1	2	0	1	1	0	1	1	0	2	2	0	2	0	0	0	0	0	0	0	0	1	1
250	1	0	0	0	0	0	2	0	1	0	1	0	0	0	0	0	0	0	1	1	1	0	0	2	0	0	0	1	0	1	1	0	1	1	0	0	1	0	1	1	0	1	1	0	1	2	0	2	0
251	1	0	0	0	0	1	1	0	1	0	1	1	2	1	1	1	0	1	0	0	0	0	0	2	1	1	0	2	0	2	0	1	2	0	1	1	1	0	2	0	0	0	1	0	0	0	1	1	0
252	1	0	0	0	0	0	2	0	1	0	0	1	1	1	1	0	0	0	1	1	1	1	0	2	1	1	0	2	0	1	0	1	2	0	0	1	2	0	1	1	0	1	1	0	1	0	1	0	1
253	0	0	0	0	0	0	2	0	1	0	1	1	1	1	1	0	0	0	0	1	1	0	0	2	0	0	0	2	1	1	0	1	1	2	1	2	1	0	0	2	0	0	0	1	0	0	0	0	2
254	0	0	0	0	0	0	2	0	1	1	1	0	0	0	0	0	0	1	1	0	1	0	1	1	0	0	0	1	1	1	0	1	1	0	0	1	1	1	0	0	0	2	2	0	0	1	0	1	0
255	1	1	0	0	0	0	1	0	0	0	1	0	0	0	0	0	0	0	1	1	0	0	1	1	1	1	0	2	1	1	0	0	0	0	0	2	1	0	1	1	0	1	1	0	1	1	0	2	0
256	0	0	1	0	0	0	1	1	2	2	1	0	1	0	0	1	0	1	1	1	1	0	1	1	0	0	0	2	0	1	1	0	0	0	0	2	1	1	0	1	0	0	0	0	0	1	0	2	0
257	0	0	0	0	0	0	2	0	2	1	0	0	1	0	0	0	0	0	0	0	0	0	0	2	0	0	1	2	1	1	0	0	0	0	0	2	1	0	1	1	0	0	0	0	0	0	0	0	0
258	1	0	1	0	0	1	2	0	1	0	1	0	1	1	1	0	1	0	1	1	1	0	1	1	0	0	0	2	2	1	0	0	0	0	0	2	2	0	1	1	0	1	1	0	1	0	0	2	0
259	1	0	0	0	0	0	1	0	1	1	1	0	1	0	0	1	0	0	0	0	0	0	0	2	0	0	0	1	0	1	1	0	0	0	0	2	0	0	0	2	0	0	2	0	0	0	0	1	1
260	0	0	0	0	0	0	2	0	1	1	0	0	0	0	1	0	1	1	2	2	1	0	1	1	1	1	0	2	0	1	0	1	2	1	0	0	1	1	0	1	0	0	0	0	0	1	0	2	0
261	1	0	0	0	0	0	2	1	2	1	0	0	0	0	0	0	0	1	1	1	1	2	0	2	0	0	1	2	1	0	1	0	0	1	1	2	1	0	0	2	0	0	0	1	0	1	0	2	0
262	1	1	0	0	0	1	1	1	2	2	0	1	0	0	0	0	0	0	2	1	0	0	0	2	0	0	0	2	1	0	0	1	1	0	0	2	1	0	1	2	1	0	1	1	1	0	0	2	0
263	1	0	0	0	0	0	2	0	1	0	0	1	1	1	1	0	0	1	0	0	0	0	0	2	1	1	0	2	1	2	0	0	0	0	0	2	2	0	0	1	0	0	0	1	0	0	0	2	0
264	0	0	0	0	0	1	1	0	0	0	0	0	0	0	0	0	1	1	0	0	0	0	0	2	0	0	0	2	2	1	0	2	2	1	1	2	0	0	0	1	0	0	0	0	0	0	0	1	0
265	1	0	0	0	0	0	2	0	1	1	1	1	1	1	1	0	0	0	1	1	1	0	0	2	0	0	0	2	0	2	0	0	2	0	0	1	2	0	2	0	1	0	0	0	0	1	0	2	0
266	0	0	1	0	0	0	2	0	2	1	0	1	0	0	0	0	0	0	0	0	0	0	1	1	1	1	0	2	0	2	0	1	0	2	1	1	1	1	0	0	0	1	1	0	1	2	0	2	0
267	1	0	1	0	0	0	2	0	2	2	0	0	1	1	1	0	0	0	1	1	0	0	0	2	0	0	0	2	1	1	1	0	0	0	0	2	1	0	0	2	1	0	0	0	0	1	0	1	0
268	1	0	0	0	0	0	0	0	1	1	0	0	1	1	1	0	0	1	0	0	0	0	0	2	0	0	0	2	0	2	1	1	2	0	0	1	1	0	2	0	0	0	0	1	0	1	0	0	0
269	0	0	0	0	0	0	1	1	1	1	0	0	1	0	0	0	0	1	1	1	1	0	0	2	0	0	0	2	1	1	1	1	1	0	0	1	2	0	2	0	1	0	0	0	0	0	0	2	0
270	1	0	0	0	0	1	1	1	2	2	0	1	1	1	1	0	0	0	0	1	0	0	0	2	0	0	0	1	0	1	1	0	0	1	0	1	0	0	0	2	0	0	0	0	0	0	0	2	0
271	0	0	0	0	0	0	1	0	1	0	1	0	0	0	0	0	0	0	0	0	0	0	0	2	0	0	0	2	0	1	1	0	0	1	1	1	0	0	1	1	1	0	2	0	0	1	0	2	0
272	1	0	0	0	0	0	2	0	2	0	1	0	0	0	0	0	0	0	1	1	1	1	1	1	0	0	0	2	1	1	1	1	1	1	0	0	1	0	0	1	0	0	1	0	1	1	0	2	0
273	1	0	0	0	0	0	1	0	0	0	1	0	0	0	0	0	0	1	0	0	0	0	0	2	0	0	0	2	0	2	1	0	1	1	1	2	0	1	0	1	0	0	1	0	1	0	1	0	0
274	0	1	0	0	0	1	1	1	2	2	1	1	2	1	1	0	0	1	0	0	0	0	2	0	0	0	0	2	0	2	0	1	0	1	1	2	1	0	2	0	0	0	1	0	1	1	0	1	0
275	0	0	0	0	0	0	2	1	2	2	0	1	2	2	2	0	0	0	1	0	0	0	0	2	0	0	1	2	0	1	0	1	2	0	0	1	2	0	2	1	1	0	0	0	0	1	1	0	0
276	1	0	1	1	1	2	1	0	1	0	1	0	1	0	0	1	0	1	1	1	1	0	1	1	0	0	0	0	2	0	0	0	0	1	1	2	0	0	1	1	0	0	0	0	0	1	0	2	0
277	0	0	0	0	0	1	0	0	1	1	1	0	1	0	0	0	0	0	1	2	1	0	0	2	1	1	0	1	1	1	0	1	1	0	1	1	2	0	2	0	0	0	2	0	0	0	0	2	0
278	1	0	1	0	0	1	1	0	1	0	1	0	0	0	0	0	0	1	0	1	0	0	0	2	0	0	1	2	1	1	0	0	1	1	1	2	1	0	1	1	0	0	0	2	0	1	0	1	1
279	1	0	0	0	0	0	2	0	2	0	0	1	1	1	1	0	0	0	1	1	1	0	0	2	0	0	0	1	1	1	0	0	1	2	0	1	0	0	0	2	0	0	0	0	0	0	1	1	0
280	1	0	0	0	0	0	2	1	1	1	0	0	0	0	0	0	0	1	0	0	0	0	0	2	0	0	0	1	1	1	0	0	1	1	2	2	2	0	1	1	0	1	1	0	1	0	0	2	0
281	0	0	0	0	0	0	1	0	2	1	0	1	2	2	2	0	0	1	0	0	0	0	0	2	0	0	0	2	0	1	1	1	2	0	1	1	1	0	0	2	0	0	1	0	1	0	1	0	1
282	0	0	0	0	0	0	2	0	1	0	0	0	1	0	0	1	0	0	1	1	1	0	0	2	0	0	0	2	0	1	1	1	1	0	0	2	1	0	1	1	0	1	0	0	0	0	0	2	0
283	1	0	0	0	0	0	1	0	0	0	1	0	2	0	0	1	0	0	0	0	0	0	0	2	0	0	0	2	0	2	1	2	1	0	0	1	1	0	0	2	0	1	1	1	0	1	1	1	0
284	1	0	0	0	0	0	1	0	1	0	1	0	1	0	0	1	0	1	0	0	0	0	0	2	0	0	0	2	0	1	1	1	0	0	0	2	1	1	0	2	0	0	0	0	0	1	0	2	0
285	0	0	0	0	0	0	2	0	1	0	0	0	1	0	0	0	0	1	1	1	1	0	0	2	1	1	0	2	0	2	2	0	0	1	2	2	2	0	0	1	0	0	0	0	0	1	0	2	0
286	1	0	2	0	1	0	1	0	1	1	0	0	0	0	0	0	0	1	1	1	1	0	1	1	1	1	0	2	1	1	0	1	1	1	1	1	1	0	0	1	0	1	1	0	1	1	0	1	1
287	0	0	0	0	0	0	2	0	2	1	0	0	0	0	0	0	0	1	0	0	0	0	0	2	1	1	0	2	0	2	1	0	0	2	2	2	1	0	1	1	0	0	1	0	0	1	1	1	0
288	1	1	1	0	1	0	1	0	1	1	0	2	1	1	1	0	1	1	0	0	0	0	0	2	0	0	0	2	0	2	0	1	1	2	0	1	1	1	0	1	0	0	1	1	2	1	0	1	1
289	1	0	0	0	0	0	2	0	1	0	0	0	0	0	0	0	1	2	0	0	0	0	0	2	1	1	0	2	0	2	0	2	2	0	0	0	1	0	1	1	0	1	1	0	0	1	0	0	1
290	1	0	0	0	0	1	1	1	2	2	0	0	0	0	0	0	0	1	0	0	0	0	0	2	0	0	0	2	1	2	0	0	0	0	0	1	0	0	1	1	0	0	0	1	0	0	0	2	0
291	1	0	0	0	0	0	2	1	1	1	0	0	0	0	0	0	1	1	1	0	0	0	0	2	1	1	0	2	0	2	1	1	1	1	1	2	1	0	0	1	0	1	1	0	1	1	0	1	0
292	1	0	0	0	0	0	2	0	2	2	0	1	1	1	1	0	1	1	1	1	1	0	1	1	1	1	1	1	1	0	0	2	2	0	0	2	1	0	0	1	0	0	0	0	0	1	0	1	1
293	1	0	0	0	0	1	2	0	1	0	0	1	1	1	1	0	0	0	1	1	1	0	0	2	0	0	0	1	1	1	0	0	1	1	0	2	1	0	0	2	0	1	1	0	1	0	1	0	0
294	1	0	0	0	0	1	1	0	0	0	0	0	0	0	0	0	0	1	0	1	1	0	0	2	0	0	0	2	0	2	0	1	1	0	0	1	1	0	0	2	0	0	1	0	0	0	0	1	0
295	0	0	0	0	0	2	2	1	1	1	0	1	1	1	1	0	0	0	0	0	0	0	1	1	0	0	0	2	0	2	1	0	2	1	0	1	2	0	2	0	0	2	2	0	1	1	0	0	0
296	1	0	0	0	0	0	1	0	0	0	2	1	2	1	1	0	1	2	0	0	0	0	0	2	1	1	0	2	1	2	0	0	0	0	0	2	1	0	1	1	0	0	0	0	0	0	0	2	0
297	1	0	0	0	0	0	1	0	1	1	0	0	0	0	0	0	0	0	0	1	0	0	0	2	1	1	0	2	0	2	0	0	1	0	0	1	0	0	0	1	0	0	1	0	0	1	0	0	0
298	0	0	0	0	0	1	2	1	2	1	0	0	1	0	0	1	0	0	0	0	0	0	0	2	1	1	1	2	1	1	0	1	1	0	0	2	1	0	1	1	0	1	1	0	1	0	0	2	0
299	0	0	0	0	0	0	2	1	1	1	0	0	0	0	0	0	1	1	0	0	0	0	0	2	0	0	0	2	1	1	2	0	1	1	0	2	1	0	0	2	0	0	0	0	0	1	0	2	0
300	1	0	0	0	0	0	1	1	2	2	1	0	1	0	0	1	0	1	1	1	0	0	1	1	1	1	0	2	0	1	1	0	1	1	1	1	1	0	1	1	0	0	0	0	0	1	0	1	0
301	1	0	0	0	0	0	2	0	2	1	0	0	0	0	0	0	0	2	0	0	0	2	0	2	0	0	0	1	0	1	1	0	1	0	0	2	2	0	2	1	0	0	0	0	0	0	0	1	1
302	1	0	0	0	0	1	2	0	2	1	0	0	0	0	0	0	0	0	1	1	1	0	0	2	0	0	0	1	1	1	0	0	1	1	0	2	2	1	0	1	0	0	2	0	1	0	0	1	0
303	0	0	0	0	0	0	2	0	2	1	0	1	1	1	1	0	0	0	1	1	1	0	1	1	1	1	0	2	1	1	1	1	1	1	1	2	2	1	1	1	0	0	1	0	0	1	0	0	1
304	0	0	0	0	0	0	2	1	2	2	0	1	0	0	0	0	0	1	0	0	0	0	0	2	0	0	0	1	2	0	1	2	1	0	0	1	1	0	0	1	0	2	2	0	1	0	0	1	1
305	1	1	0	0	0	1	2	1	1	1	0	0	1	1	1	0	1	0	1	1	1	0	1	1	1	1	0	2	0	2	0	0	1	2	1	2	1	0	2	0	0	1	1	0	1	0	0	1	1
306	0	0	0	0	0	1	1	0	1	1	0	0	2	0	0	1	0	0	1	1	1	1	0	2	0	0	0	2	1	1	1	0	1	0	0	1	1	0	1	1	0	1	0	0	0	0	0	2	0
307	0	0	0	0	0	0	1	0	1	0	1	1	1	1	1	0	0	1	1	1	0	0	0	2	0	0	0	1	2	0	1	2	2	0	0	2	2	0	2	0	0	0	1	0	1	0	1	1	0
308	1	0	0	0	0	0	2	0	2	2	0	0	2	1	1	0	0	0	0	0	0	0	0	2	0	0	0	1	0	1	0	1	1	0	0	1	1	0	0	2	1	0	0	0	0	0	2	0	0
309	1	0	0	0	0	1	2	0	1	1	1	1	2	1	1	0	0	0	2	1	0	0	0	2	0	0	0	2	0	1	1	0	0	0	0	2	0	0	0	2	0	0	0	0	0	0	0	1	1
310	0	0	1	0	0	1	2	1	2	2	0	1	2	1	1	0	0	1	0	1	1	0	0	2	0	0	0	1	1	1	0	2	2	0	1	2	1	0	2	0	0	1	1	0	1	2	0	2	0
311	0	1	0	0	0	1	1	0	0	0	1	0	0	0	0	0	1	1	2	2	1	0	0	2	0	0	1	2	0	1	0	0	1	0	0	1	0	0	0	1	0	1	1	0	1	1	0	2	0
312	1	1	1	0	1	0	2	0	2	0	0	1	1	1	1	0	0	1	1	1	1	0	1	1	0	0	1	2	0	1	1	1	1	1	1	1	1	0	1	1	0	1	1	0	1	1	0	0	0
313	1	0	0	0	0	0	1	0	1	1	1	0	0	0	0	0	0	2	1	1	1	0	0	2	2	2	0	2	0	1	0	0	1	1	0	2	0	0	0	1	0	0	1	1	1	0	0	2	0
314	1	0	0	0	0	0	2	1	1	1	1	1	1	1	1	0	1	1	0	0	0	0	0	2	0	0	0	0	1	1	0	1	1	0	0	1	1	1	0	1	0	0	0	0	1	1	0	2	0
315	0	0	0	0	0	0	2	0	2	2	0	0	0	0	0	1	0	1	0	0	0	1	0	2	0	0	1	2	1	0	1	0	0	1	1	2	2	0	1	1	0	0	1	0	0	0	0	1	1
316	0	0	0	0	0	0	2	0	2	1	0	0	0	0	0	0	0	1	0	0	0	0	0	2	0	0	0	0	1	1	0	1	1	0	0	2	1	0	0	1	0	1	1	0	1	0	0	2	0
317	1	0	0	0	0	0	1	0	1	1	0	0	0	0	0	0	0	1	1	1	0	0	1	1	0	0	0	2	0	1	0	1	1	0	0	2	1	0	1	1	0	0	0	0	0	1	0	2	0
318	1	1	0	0	0	1	1	0	1	1	1	2	2	2	2	0	0	0	1	1	1	0	0	2	0	0	0	1	1	1	1	0	0	0	1	2	2	2	0	0	0	0	0	0	0	2	0	1	0
319	1	0	0	0	0	0	2	0	2	1	1	0	1	1	1	0	1	1	1	1	1	0	0	2	0	0	0	1	2	1	0	0	1	0	0	1	2	0	1	0	0	0	0	0	0	1	0	2	0
320	0	0	0	0	0	0	2	0	1	0	0	0	0	0	0	0	0	0	1	1	1	0	0	2	1	1	0	1	1	1	0	2	2	1	1	2	1	0	2	0	0	1	1	1	1	1	0	1	1
321	0	0	0	0	0	0	1	0	1	0	1	1	1	1	1	0	0	1	0	1	0	0	0	2	0	0	0	2	0	0	0	0	0	1	1	1	0	0	0	1	0	0	0	0	0	0	0	2	0
322	1	0	0	0	0	0	2	0	0	0	0	0	2	1	1	0	0	1	0	0	0	0	0	2	0	0	0	2	0	1	0	1	1	0	0	1	2	0	1	1	0	0	0	0	0	1	0	0	1
323	0	0	1	1	1	1	2	0	2	2	0	1	1	1	1	0	0	1	0	1	0	0	1	1	1	1	0	2	0	1	1	0	0	1	1	2	1	1	0	1	0	0	1	0	0	0	0	2	0
324	0	0	0	0	0	0	1	0	1	1	0	0	1	1	1	0	0	1	0	0	0	0	0	2	0	0	1	1	0	0	0	1	1	0	0	2	2	0	2	0	0	1	1	0	1	0	0	2	0
325	1	0	0	0	0	0	2	0	1	0	0	1	1	1	1	0	0	0	1	1	1	0	1	1	0	0	0	2	1	2	0	0	0	0	0	0	2	0	1	1	0	0	1	0	1	0	0	2	0
326	1	0	0	0	0	1	2	0	2	1	0	1	1	1	1	0	0	1	0	0	0	0	1	1	0	0	0	1	1	1	0	1	1	0	0	2	0	1	0	1	0	1	1	0	1	1	0	2	0
327	0	0	0	0	0	0	2	1	2	2	0	0	2	1	2	0	0	0	1	1	1	0	0	2	0	0	0	2	1	1	2	0	2	1	0	1	1	0	0	2	0	0	1	0	1	0	0	0	0
328	0	0	0	0	0	2	2	0	1	1	0	0	0	0	0	0	0	1	1	1	1	0	0	2	1	1	0	0	1	0	0	2	2	0	1	2	1	0	0	1	0	0	1	0	0	0	0	1	1
329	1	0	0	0	0	1	1	0	1	1	1	1	1	1	1	0	0	1	1	1	1	1	0	2	0	0	0	2	0	2	0	0	2	0	0	1	1	1	0	1	0	0	0	0	0	0	1	1	0
330	0	0	0	0	0	1	2	0	1	1	0	0	0	0	0	0	0	1	1	0	0	0	1	1	1	1	1	1	0	0	0	0	1	2	1	2	1	0	1	0	0	1	1	0	1	0	0	0	0
331	1	1	0	0	0	1	1	0	0	0	2	1	1	1	1	0	0	0	0	0	0	0	0	2	0	0	0	2	1	1	1	0	0	0	0	2	2	1	1	0	0	0	1	0	1	1	0	2	0
332	1	0	0	0	0	0	2	0	0	0	0	0	1	0	0	1	0	1	0	0	0	1	0	2	0	0	0	2	0	2	1	2	1	0	0	2	0	0	0	2	0	0	1	0	0	0	0	0	0
333	1	0	0	0	0	0	1	1	1	1	1	0	1	1	1	0	0	1	1	1	1	1	0	2	1	1	0	2	1	1	1	1	1	0	0	1	2	0	1	1	0	0	0	1	0	0	0	1	1
334	0	0	0	0	0	0	2	1	2	2	0	0	0	0	0	0	0	0	1	1	1	1	0	2	0	0	0	2	1	1	1	0	0	0	0	2	2	0	2	0	1	0	0	0	0	0	1	0	0
335	1	0	0	0	0	0	2	0	0	0	1	0	1	0	1	0	0	1	1	0	0	0	1	1	0	0	0	1	2	0	1	0	2	0	0	1	2	0	1	1	0	0	0	0	0	1	0	2	0
336	0	0	0	0	0	0	2	0	1	0	1	0	2	0	0	1	0	0	1	1	1	0	1	1	1	1	0	2	1	1	0	1	1	2	0	2	2	0	0	1	0	0	1	1	0	1	0	0	2
337	0	0	0	0	0	0	2	0	1	0	1	0	0	0	0	0	0	0	1	1	1	0	0	2	0	0	0	1	2	0	0	0	2	0	0	0	2	1	0	0	0	0	0	1	1	1	0	2	0
338	0	0	0	0	0	0	2	0	2	2	0	1	1	1	1	0	0	0	1	1	1	0	1	1	0	0	0	1	2	0	1	1	2	0	0	1	2	0	1	2	1	1	1	1	1	1	0	0	2
339	0	0	0	0	0	0	2	0	1	0	1	0	0	0	0	0	0	0	1	1	1	1	0	2	0	0	0	1	1	1	0	0	1	0	0	1	2	0	1	0	0	0	2	0	0	0	0	0	0
340	0	0	0	0	0	0	1	0	1	1	1	0	1	0	0	1	0	0	2	1	1	0	1	1	0	0	0	2	1	1	2	0	1	1	0	1	0	0	0	1	0	1	1	0	1	1	0	0	1
341	1	0	0	0	0	1	1	0	1	1	1	0	1	1	1	0	0	1	0	0	0	0	0	2	0	0	0	2	0	1	1	0	0	2	1	1	1	1	0	2	1	0	0	0	0	2	0	2	0
342	1	0	0	0	0	0	2	0	2	1	0	1	1	1	1	0	0	1	2	2	2	0	0	2	0	0	0	2	0	1	0	1	1	2	0	1	2	1	0	1	0	0	0	1	0	0	0	1	1
343	0	0	0	0	0	0	2	1	2	1	0	0	0	0	0	0	0	1	0	0	0	1	1	1	0	1	0	1	1	1	0	0	0	0	0	0	1	0	2	0	1	1	1	0	1	0	0	2	0
344	0	0	0	0	0	0	2	0	1	1	0	1	1	1	1	0	0	2	0	0	0	0	0	2	0	0	0	1	1	1	1	1	1	0	0	2	0	0	0	2	0	0	0	0	0	0	0	2	0
345	1	0	0	0	0	0	2	0	2	0	0	0	0	0	0	0	0	0	1	1	1	0	0	2	0	0	0	1	0	1	1	0	2	0	0	0	0	0	0	1	0	0	0	0	0	2	0	1	0
346	0	0	0	0	0	0	2	0	1	0	0	0	0	0	0	0	0	0	0	0	0	0	0	2	0	0	0	1	1	0	0	1	1	0	1	1	2	0	2	0	0	0	1	1	1	1	0	1	0
347	0	0	0	0	0	1	2	0	1	1	0	2	2	1	1	0	0	1	0	0	0	0	0	2	0	0	0	2	0	2	0	0	1	1	0	1	1	0	0	2	0	0	0	0	0	0	0	1	0
348	1	0	0	0	0	0	2	1	2	1	0	0	1	0	0	1	1	2	1	1	1	0	0	2	0	0	0	2	0	1	0	1	1	0	0	1	1	0	1	1	0	0	1	0	0	0	0	1	1
349	0	0	0	0	0	0	2	0	2	2	0	0	0	0	0	0	0	2	0	0	0	0	2	0	1	1	0	2	2	0	0	0	1	0	0	2	1	0	0	1	0	2	2	0	1	0	0	2	0
350	1	0	0	0	0	1	2	0	1	0	0	1	0	0	0	0	0	1	1	0	0	0	0	2	1	1	0	2	0	2	2	0	1	1	0	2	0	0	0	1	0	1	1	0	1	1	0	1	0
351	1	0	0	0	0	0	1	0	0	0	1	1	1	1	1	0	0	2	1	1	1	0	1	1	0	0	0	2	1	2	0	1	0	0	0	2	1	1	0	1	0	1	0	0	0	0	0	1	1
352	1	0	0	0	0	0	2	1	2	2	0	0	2	1	1	0	0	0	1	1	1	0	0	2	1	1	0	2	1	1	2	1	1	0	0	1	2	0	0	1	0	1	1	1	1	1	0	2	0
353	1	0	0	0	0	0	2	1	2	2	0	0	0	0	0	0	0	1	1	0	0	0	0	2	1	1	0	2	0	2	0	1	2	0	0	0	2	0	1	1	0	1	0	0	0	0	0	1	0
354	0	0	1	0	0	1	0	0	1	1	0	0	2	1	1	1	0	0	1	1	1	0	0	2	0	0	0	2	1	1	0	1	2	0	0	1	1	0	1	1	0	0	1	0	0	1	0	1	0
355	1	0	0	0	0	1	2	0	1	1	1	1	1	1	2	0	0	0	0	0	0	1	0	2	0	0	0	2	0	2	0	0	2	1	0	1	2	0	2	1	1	0	0	0	0	1	1	0	0
356	1	0	0	0	0	1	1	0	2	1	0	0	1	0	0	1	0	0	0	0	0	0	0	2	0	0	0	1	1	1	0	2	2	0	0	0	0	0	0	2	0	0	0	0	0	1	0	1	0
357	0	0	0	0	0	0	1	0	0	0	1	0	1	1	1	0	0	0	0	1	0	0	0	2	0	0	0	2	1	1	2	0	1	1	0	1	1	0	1	1	0	1	0	0	0	0	0	2	0
358	1	0	0	0	0	0	2	0	0	0	0	0	1	1	1	0	0	0	1	0	0	0	0	2	0	0	0	1	0	1	1	0	0	1	1	2	1	0	0	2	0	1	0	0	0	1	0	2	0
359	0	0	0	0	0	0	2	0	0	0	0	1	1	1	1	0	0	0	1	0	0	0	0	2	0	0	0	2	1	2	1	2	2	0	0	0	2	0	0	2	0	0	1	0	1	0	0	1	0
360	0	0	1	0	0	1	0	0	1	1	1	0	1	1	1	0	0	1	0	0	0	1	0	2	0	0	0	2	0	1	0	1	1	2	1	2	2	0	1	0	0	1	1	0	1	0	0	1	1
361	1	0	0	0	0	1	2	0	0	0	1	0	0	0	0	0	1	2	0	0	0	0	0	2	1	1	1	2	1	1	0	0	1	1	1	2	2	0	1	1	0	1	0	0	1	1	0	0	2
362	1	0	0	0	0	1	2	1	1	1	0	0	0	0	0	1	0	0	1	1	1	0	1	1	0	0	0	2	1	2	0	2	2	1	1	2	2	0	1	1	0	1	0	0	1	1	0	2	0
363	1	0	1	0	1	0	2	0	2	2	0	0	0	0	0	0	0	1	0	0	0	0	0	2	1	1	0	2	2	2	0	0	1	1	0	1	1	1	0	1	0	0	0	0	0	1	0	1	1
364	1	0	0	0	0	0	1	0	0	0	0	0	0	0	0	0	0	1	1	1	1	0	0	2	0	0	0	2	1	0	1	0	1	1	1	2	2	0	1	1	1	1	1	0	1	1	0	1	0
365	0	0	0	0	0	0	2	0	1	0	0	0	0	0	0	0	0	0	0	1	0	0	0	2	0	0	0	2	0	1	1	0	1	1	0	2	1	0	0	1	0	0	1	0	1	1	0	1	0
366	0	0	0	0	0	0	1	0	2	2	0	0	1	0	0	1	0	2	1	1	1	0	2	0	0	0	1	2	0	1	0	0	2	0	0	2	1	0	0	2	0	0	0	0	0	1	0	2	0
367	1	0	0	0	0	0	1	0	1	1	0	0	1	0	1	0	0	1	1	0	0	0	0	2	1	1	0	2	1	2	0	0	1	2	1	2	1	0	0	1	0	0	2	0	0	0	0	0	0
368	0	0	0	0	0	0	1	0	1	1	0	0	0	0	0	0	0	1	0	0	0	0	0	2	1	1	0	2	1	1	2	0	1	1	1	2	1	0	1	1	0	1	0	0	1	2	0	1	0
369	1	0	0	0	0	2	2	0	2	2	0	0	0	0	0	0	0	0	1	0	0	0	1	1	1	1	1	2	1	1	0	0	0	1	0	1	0	1	0	1	0	0	0	1	0	0	0	2	0
370	1	0	0	0	0	0	2	0	2	2	0	0	1	1	1	0	0	1	1	1	1	0	0	2	0	0	0	2	0	2	2	0	1	0	0	2	1	0	0	1	0	1	1	0	1	0	1	0	1
371	0	0	0	0	0	0	1	0	0	0	1	1	1	1	1	0	0	0	1	1	1	0	0	2	0	0	0	1	1	1	0	0	0	1	0	1	2	1	1	1	0	0	1	0	1	0	0	1	0
372	0	0	0	0	0	0	1	0	0	0	0	0	1	1	1	0	0	1	1	1	1	0	0	2	0	0	1	2	1	1	0	0	1	1	2	2	1	1	0	0	0	0	1	0	1	0	0	2	0
373	0	0	0	0	0	1	2	0	2	0	0	0	1	0	0	0	0	2	0	1	0	0	0	2	0	0	0	1	1	1	0	2	1	0	0	1	1	0	0	2	0	0	1	0	0	2	1	0	1
374	0	0	1	0	0	0	2	0	1	0	0	1	2	1	1	0	0	1	1	0	0	0	0	2	1	1	0	2	1	0	1	0	0	0	0	2	1	0	1	1	0	1	1	0	1	1	0	1	1
375	0	0	0	0	0	0	1	1	1	1	1	1	1	1	1	0	0	0	0	0	0	0	0	2	0	0	0	2	1	1	1	1	2	0	1	2	1	0	2	0	0	1	1	0	1	0	0	2	0
376	0	0	0	0	0	0	2	0	2	2	0	1	1	1	2	0	0	0	1	1	1	0	0	2	0	0	0	2	0	1	0	0	1	0	0	1	1	0	0	2	0	2	2	0	1	1	0	0	1
377	0	0	0	0	0	0	2	0	2	2	0	0	0	0	0	0	0	0	0	0	0	0	1	1	1	1	0	2	0	2	0	0	0	1	0	2	1	1	0	0	0	0	0	0	0	2	0	0	0
378	1	0	0	0	0	0	2	0	2	2	0	0	0	0	0	0	0	0	1	1	1	0	1	1	0	0	0	1	1	1	0	1	1	0	0	2	1	0	0	1	1	0	1	1	2	1	0	0	1
379	1	0	0	0	0	0	2	0	1	1	0	0	2	0	0	1	0	0	1	1	1	0	1	1	1	1	1	2	1	0	1	0	0	1	2	2	2	0	2	0	0	1	1	0	1	1	1	1	0
380	1	0	1	0	1	0	2	0	1	0	0	1	1	0	0	0	0	0	1	2	1	0	1	1	1	1	0	2	2	1	2	1	2	0	0	1	2	0	1	1	1	1	1	0	0	0	0	2	0
381	0	0	1	0	0	0	1	0	1	1	0	0	1	0	0	1	0	1	0	1	1	0	0	2	0	0	0	2	1	1	1	1	1	1	1	1	1	0	2	0	0	0	1	0	0	1	1	1	0
382	1	0	0	0	0	0	2	0	1	0	1	0	0	0	1	0	0	2	1	1	1	0	0	2	0	0	0	2	0	1	1	0	1	0	0	2	1	0	1	1	0	0	2	0	0	0	1	0	0
383	0	0	0	0	0	0	2	0	1	0	0	0	2	0	0	1	0	1	1	0	0	0	0	2	0	0	0	2	0	2	1	0	2	0	0	0	1	0	1	1	0	0	0	0	0	0	0	1	0
384	1	0	0	0	0	0	2	0	1	0	1	0	0	0	0	0	1	1	0	0	0	0	1	1	1	1	1	2	0	1	0	0	1	0	0	2	2	0	1	0	0	0	0	1	0	1	0	1	0
385	1	0	0	0	0	0	1	0	0	0	1	1	2	1	1	0	0	2	0	0	0	0	0	2	0	0	0	2	0	1	0	1	1	1	2	2	0	0	1	1	0	1	1	0	1	1	0	0	0
386	0	0	0	0	0	1	2	1	2	1	0	0	0	0	0	0	0	1	0	0	0	1	0	2	0	0	0	2	0	1	1	0	1	0	0	1	1	0	0	1	0	0	0	0	0	0	0	2	0
387	1	0	0	0	0	0	2	0	0	0	0	0	0	0	0	0	0	1	0	0	0	0	0	2	0	0	0	2	1	2	1	1	2	0	0	2	1	1	0	2	1	0	0	0	0	0	0	0	1
388	0	0	1	1	1	1	2	0	1	0	0	0	0	0	0	0	0	0	1	1	1	1	0	2	0	0	0	1	1	1	0	0	1	1	0	0	2	2	0	0	0	0	0	0	0	0	0	2	0
389	0	0	0	0	0	1	1	0	0	0	2	1	2	2	2	0	0	0	0	0	0	1	1	1	1	1	0	1	1	0	0	2	2	0	0	0	1	0	0	2	0	0	0	0	0	1	0	1	0
390	1	0	0	0	0	0	2	0	0	0	1	0	0	0	0	0	0	1	0	1	1	0	0	2	0	0	0	2	0	2	0	0	1	0	0	2	1	0	1	1	0	0	0	1	1	1	0	1	0
391	0	0	0	0	0	0	2	0	2	0	0	0	1	1	1	0	0	0	0	1	0	1	0	2	0	0	0	2	0	2	0	0	1	0	0	2	0	0	0	2	0	0	0	0	0	1	0	2	0
392	0	0	0	0	0	1	2	0	1	0	0	1	1	1	1	0	0	2	1	1	1	0	0	2	1	1	0	2	1	1	2	1	2	0	1	1	1	0	1	1	0	1	1	0	1	0	0	1	0
393	1	0	0	0	0	0	2	0	1	0	0	0	1	0	0	1	0	1	1	1	1	0	0	2	0	0	0	2	0	2	1	0	2	0	0	2	1	0	1	1	0	0	0	1	0	0	0	0	1
394	1	1	0	0	0	0	2	0	1	1	0	0	0	0	0	0	1	1	1	1	0	0	1	1	0	0	0	2	0	2	1	2	1	0	0	2	2	0	1	2	1	1	1	0	2	0	1	1	0
395	1	0	0	0	0	1	1	0	1	1	0	1	2	2	2	0	0	0	2	1	1	0	1	1	0	0	1	2	1	1	0	1	1	2	1	1	2	1	0	2	1	1	0	0	0	1	0	2	0
396	0	0	0	0	0	0	1	0	1	1	1	1	2	2	2	0	0	1	0	0	0	0	0	2	0	0	0	1	1	1	0	0	0	1	0	2	0	0	0	2	0	0	0	0	0	1	0	2	0
397	1	0	0	0	0	0	1	0	1	1	1	1	1	1	1	0	0	0	1	1	1	0	0	2	1	1	0	2	1	1	1	0	0	2	1	1	0	0	0	2	0	0	1	0	1	0	0	2	0
398	0	0	0	0	0	0	1	0	1	0	1	0	0	0	0	0	0	0	2	2	1	0	0	2	0	0	0	2	1	1	0	1	1	0	0	1	1	1	0	1	0	1	1	0	1	1	0	1	1
399	0	0	0	0	0	1	1	0	2	1	0	1	1	1	1	0	0	1	1	1	0	0	0	2	0	0	0	2	0	1	2	1	2	0	0	1	0	0	0	2	0	0	1	0	1	0	0	0	1
400	1	0	0	0	0	0	2	0	2	2	0	0	0	0	1	0	0	1	1	1	0	0	0	2	0	0	0	2	0	2	0	1	1	0	0	1	2	0	2	1	1	0	0	0	1	1	0	2	0
401	0	0	0	0	0	1	2	0	2	2	0	0	2	1	1	1	1	0	1	1	1	0	0	2	1	1	0	1	0	1	0	1	1	0	0	1	1	0	1	1	0	0	0	0	1	1	0	1	0
402	0	0	0	0	0	1	2	0	0	0	0	1	2	1	1	0	1	2	1	1	1	0	0	2	0	0	0	2	1	2	0	0	0	1	0	1	0	0	0	2	0	0	0	1	0	0	0	1	0
403	1	0	0	0	0	0	2	0	2	2	0	0	0	0	1	0	0	1	0	0	0	0	1	2	0	0	0	2	0	2	1	1	0	0	0	1	1	0	0	1	0	1	1	1	0	1	0	2	0
404	1	0	0	0	0	1	1	1	2	2	0	0	0	0	0	0	0	0	1	1	1	0	0	2	0	0	1	2	0	1	0	0	1	0	0	2	1	0	1	1	0	0	2	0	0	1	0	1	1
405	0	0	0	0	0	1	2	0	1	0	1	0	0	0	0	0	0	0	0	0	0	0	0	2	0	0	0	2	0	1	1	2	1	0	1	2	1	0	0	1	0	0	1	0	1	0	0	2	0
406	0	0	0	0	0	0	1	0	0	0	2	0	0	0	0	0	0	0	1	1	1	0	0	2	0	0	1	2	1	2	0	0	1	0	0	2	1	0	1	0	0	0	0	0	0	1	0	2	0
407	0	0	0	0	0	0	1	0	2	1	0	0	2	1	2	0	0	2	2	2	0	0	1	1	1	1	0	2	0	2	1	1	1	0	0	1	2	0	1	1	0	0	1	0	0	1	0	0	0
408	0	0	0	0	0	0	2	0	2	1	0	0	1	0	0	0	0	2	0	0	0	0	0	2	1	1	0	1	1	1	0	2	2	0	0	2	2	0	2	0	0	1	1	0	1	0	0	2	0
409	1	0	0	0	0	2	2	0	2	2	0	0	0	0	0	0	0	2	1	1	1	0	0	2	0	0	0	1	0	1	0	1	0	0	0	2	1	0	1	1	0	0	0	0	0	1	0	2	0
410	0	0	1	1	1	1	2	0	1	1	0	1	1	1	1	0	0	0	1	1	1	0	1	1	1	1	0	2	0	2	0	1	0	0	0	2	0	0	0	2	0	0	1	1	2	0	0	0	1
411	0	0	0	0	0	0	2	0	1	1	1	0	0	0	0	0	0	1	0	0	0	0	0	2	1	1	0	2	1	1	2	0	1	1	1	1	2	0	2	0	0	0	0	0	0	0	0	1	1
412	1	0	0	0	0	0	1	0	1	0	1	0	0	0	1	0	0	0	0	0	0	0	1	1	1	1	0	0	2	0	0	0	1	1	0	0	2	0	2	1	1	1	0	0	0	1	0	1	1
413	1	0	1	1	1	1	1	0	2	2	0	0	0	0	0	0	0	0	0	0	0	0	1	1	1	1	0	1	1	1	0	1	2	0	0	1	0	0	0	1	0	0	1	0	0	1	0	2	0
414	0	0	0	0	0	0	1	0	1	1	1	0	2	1	1	0	0	0	0	0	0	0	0	2	0	0	0	2	1	2	0	1	0	0	0	2	1	1	0	0	0	0	0	0	1	0	0	2	0
415	1	0	0	0	0	0	2	1	1	1	0	0	0	0	1	0	1	1	1	1	1	1	0	2	0	0	0	2	0	1	1	1	2	0	1	1	0	0	0	1	0	0	0	0	0	0	0	1	0
416	1	0	0	0	0	0	2	0	2	1	0	0	0	0	0	0	0	1	0	0	0	0	0	2	0	0	0	2	0	2	0	2	1	0	0	2	1	0	0	2	0	2	2	0	1	0	0	1	1
417	0	0	0	0	0	0	1	1	2	2	0	0	0	0	0	0	1	0	1	1	1	0	1	1	1	1	0	2	0	2	1	0	0	0	0	1	2	1	0	0	0	0	0	0	1	1	0	1	0
418	1	1	0	0	0	0	2	0	2	1	0	1	1	1	1	0	0	1	0	1	0	0	1	1	1	1	0	2	0	2	1	2	2	0	0	2	1	1	0	1	0	1	1	0	1	1	0	1	0
419	0	0	0	0	0	0	2	0	1	1	1	0	0	0	0	0	0	0	1	1	1	0	2	0	1	1	0	2	1	1	2	2	2	0	0	2	2	1	1	0	0	1	1	0	1	1	1	1	0
420	0	0	0	0	0	0	2	0	2	1	0	0	1	1	0	0	0	0	0	1	0	0	2	0	0	0	0	1	2	0	1	1	1	1	1	1	1	0	1	1	0	0	0	0	0	1	2	0	0
421	0	1	0	0	0	0	0	0	0	0	1	1	1	1	1	0	0	0	0	0	0	0	0	2	0	1	0	2	1	1	1	0	1	1	0	1	1	0	2	0	0	1	1	0	1	0	0	1	1
422	0	0	0	0	0	0	2	0	1	1	0	1	0	0	0	0	1	1	1	0	0	0	1	1	0	0	0	1	2	0	0	1	1	0	0	2	1	0	0	0	0	1	0	0	1	2	1	1	0
423	1	0	0	0	0	0	1	1	1	1	0	1	2	2	2	0	1	1	0	0	0	0	0	2	0	0	0	1	1	0	0	0	0	0	0	2	2	1	1	0	0	0	0	0	0	0	0	2	0
424	0	0	0	0	0	1	2	0	2	2	0	0	1	1	1	0	0	1	0	0	0	0	0	2	0	0	0	1	0	2	1	1	2	0	0	1	2	0	2	1	1	0	0	0	1	1	0	1	0
425	1	0	0	0	0	1	2	0	2	2	0	0	0	0	0	0	1	2	2	2	2	0	0	2	1	1	0	2	0	2	1	1	2	1	0	0	1	0	1	1	0	1	0	0	0	0	0	1	0
426	1	0	0	0	0	0	1	0	2	2	0	0	1	0	0	1	0	1	2	2	1	0	0	2	0	0	0	2	1	1	0	1	1	0	0	1	0	0	1	1	0	0	0	0	0	1	0	2	0
427	1	1	1	0	1	0	2	0	2	0	0	0	1	1	1	0	1	1	1	1	1	1	1	1	0	0	0	2	0	1	0	1	1	0	0	2	1	0	0	2	0	0	0	0	1	1	0	1	1
428	0	0	0	0	0	1	1	0	1	1	0	0	1	0	0	1	0	1	1	1	1	0	0	2	0	0	0	2	1	1	2	2	1	0	0	1	1	0	0	1	0	1	1	0	0	1	0	2	0
429	1	1	0	0	0	0	1	1	1	1	1	0	1	1	1	0	1	2	1	1	1	1	0	2	0	0	0	2	1	2	0	0	0	0	0	1	1	0	1	1	0	0	0	0	0	0	0	2	0
430	1	0	0	0	0	0	0	0	0	0	2	1	1	1	1	0	0	1	2	2	1	0	0	2	1	1	0	1	1	1	0	2	1	0	0	1	2	0	2	0	0	1	0	0	1	2	0	0	2
431	0	1	0	0	0	1	1	0	0	0	0	1	1	1	1	0	0	1	0	0	0	0	0	2	1	1	0	1	1	1	0	0	1	1	0	1	2	1	0	1	0	0	1	0	1	0	0	1	0
432	1	0	0	0	0	0	1	0	1	1	1	1	0	0	0	0	0	0	0	0	0	0	1	1	1	1	0	2	1	2	1	1	2	0	1	1	1	0	0	1	0	1	1	0	1	0	0	2	0
433	0	0	0	0	0	0	2	0	2	1	0	0	0	0	0	0	0	0	0	0	0	0	0	2	0	0	1	2	1	0	1	1	2	0	1	1	2	0	1	1	0	1	1	0	0	1	0	0	1
434	1	1	0	0	0	0	2	0	2	2	0	0	0	0	0	0	0	2	1	1	0	0	0	2	0	0	0	1	0	1	0	0	0	0	1	2	1	0	0	1	0	1	0	0	0	0	0	2	0
435	1	0	0	0	0	0	2	0	2	1	0	0	1	0	0	1	0	1	0	0	0	0	0	2	0	0	0	2	1	1	0	0	0	1	0	1	1	0	0	0	0	0	2	0	0	0	0	2	0
436	1	0	0	0	0	0	1	1	1	1	0	1	2	2	2	0	0	0	1	1	1	0	0	2	0	0	1	1	0	0	0	0	0	0	0	2	1	0	0	2	0	0	0	0	1	1	0	1	1
437	0	0	0	0	0	0	2	0	1	1	1	0	1	0	0	0	0	1	0	0	0	1	0	2	0	0	0	1	1	1	0	0	0	0	0	1	2	1	1	0	0	2	2	0	1	1	0	0	0
438	0	0	0	0	0	0	1	0	1	0	1	1	2	1	1	0	0	1	1	1	0	0	0	2	0	0	0	1	0	1	0	1	2	0	0	2	2	1	0	1	0	0	0	0	0	0	0	2	0
439	1	0	0	0	0	0	1	0	0	0	1	0	1	0	0	1	1	1	1	1	0	0	0	2	0	0	0	1	2	0	1	2	1	0	0	2	0	0	0	1	0	1	1	0	1	1	1	1	0
440	1	0	0	0	0	1	2	1	2	1	0	1	1	1	1	0	0	0	0	0	0	0	1	1	0	0	0	1	1	1	1	0	0	1	1	2	1	0	1	1	0	0	0	1	0	0	0	2	0
441	1	0	0	0	0	0	2	0	2	1	0	0	0	0	0	0	0	0	0	0	0	0	0	2	0	0	0	2	0	2	0	0	1	0	0	2	1	0	1	1	0	0	0	0	0	1	0	1	0
442	1	0	1	0	0	0	2	0	1	1	1	0	0	0	0	0	0	0	0	0	0	0	0	2	0	0	0	1	1	1	0	0	2	0	0	1	2	1	1	1	0	0	1	0	0	1	0	2	0
443	0	0	0	0	0	1	2	0	1	0	0	1	1	1	1	0	0	1	2	2	2	0	0	2	0	0	1	1	0	0	0	0	2	0	0	0	2	0	2	1	1	0	1	0	0	0	0	2	0
444	1	0	0	0	0	0	2	0	2	2	0	0	1	1	1	0	0	2	1	1	1	0	0	2	0	0	0	1	1	1	0	0	1	0	0	1	1	1	0	2	1	0	0	0	0	0	0	2	0
445	1	0	0	0	0	0	1	0	1	1	1	0	1	0	0	1	0	1	1	1	1	0	1	1	0	0	0	1	2	0	1	0	0	1	0	2	1	1	0	0	0	0	1	1	1	0	0	2	0
446	1	1	0	0	0	1	1	0	1	1	0	1	1	1	1	0	0	0	1	1	1	0	0	2	1	1	0	2	1	1	1	1	1	0	0	1	1	0	0	0	0	0	0	1	0	1	0	2	0
447	1	0	0	0	0	0	2	0	2	2	0	1	0	0	0	0	0	1	1	1	1	0	0	2	0	0	0	1	0	0	1	1	1	1	2	2	2	1	1	1	1	1	0	0	0	0	0	1	0
448	1	0	0	0	0	1	2	0	2	1	0	0	1	0	0	1	0	0	0	0	0	0	2	0	1	1	0	2	1	1	1	2	2	0	0	1	2	0	1	0	0	1	1	0	1	1	0	0	1
449	0	0	0	0	0	0	2	0	1	1	0	0	2	2	2	0	0	1	1	1	0	0	1	1	0	0	0	2	2	1	2	1	1	2	0	2	0	1	0	1	0	0	0	0	0	1	0	1	0
450	1	0	0	0	0	0	2	0	2	1	0	2	2	1	1	0	0	1	1	1	1	0	0	2	0	0	0	1	1	1	0	1	0	0	1	2	1	0	0	1	0	0	0	2	0	2	0	1	1
451	1	1	0	0	0	0	2	0	2	1	0	0	0	0	0	0	0	0	1	1	1	0	1	1	0	0	0	2	0	1	0	1	1	0	0	2	0	0	0	1	0	0	0	0	0	1	0	2	0
452	1	0	0	0	0	0	1	0	1	1	0	1	2	1	1	0	0	2	0	0	0	0	0	2	0	0	0	2	2	0	1	1	2	0	0	2	1	0	1	1	1	2	1	0	1	0	0	1	0
453	1	0	0	0	0	0	2	1	2	1	0	0	1	0	1	0	0	2	0	0	0	0	1	1	1	1	1	2	1	1	0	0	0	0	1	2	2	0	2	0	0	0	0	0	0	1	0	2	0
454	1	0	0	0	0	0	1	0	0	0	2	0	0	0	0	0	0	0	1	1	1	1	0	2	0	0	0	1	2	0	0	1	1	0	1	1	1	0	0	2	0	0	0	0	2	2	0	1	1
455	0	0	0	0	0	0	1	0	0	0	1	0	1	0	0	1	0	1	1	1	1	0	2	0	0	0	0	1	1	1	1	0	0	0	0	2	2	0	2	0	0	1	1	0	1	1	0	1	1
456	1	0	0	0	0	0	1	0	1	0	1	0	0	0	0	0	0	0	0	0	0	0	1	1	1	1	0	2	1	1	0	0	0	0	0	2	2	2	0	0	0	0	0	0	0	1	0	1	0
457	0	0	0	0	0	1	1	0	1	1	0	0	0	0	0	0	0	0	0	0	0	0	0	2	1	1	0	2	0	2	0	1	1	0	0	2	1	0	0	1	0	0	0	1	0	0	0	1	0
458	0	1	0	0	0	1	2	0	1	1	0	0	1	1	1	0	0	0	0	0	0	0	1	1	1	1	0	2	0	2	1	0	1	0	0	2	2	0	1	1	0	1	1	0	1	1	0	2	0
459	0	0	0	0	0	0	1	0	2	2	0	0	0	0	0	1	0	0	1	1	0	0	1	1	1	1	0	1	1	0	0	0	0	0	1	2	1	0	0	2	0	1	1	0	1	0	0	1	0
460	0	0	0	0	0	0	2	1	2	1	0	0	0	0	0	0	0	0	0	0	0	0	0	2	0	0	0	1	0	1	0	0	1	0	0	2	1	0	1	1	0	1	1	0	1	0	0	0	1
461	1	0	0	0	0	0	2	0	1	1	1	0	0	0	0	0	0	0	1	1	0	0	0	2	0	0	0	1	1	1	0	0	1	0	0	2	2	1	1	0	0	0	1	0	0	1	1	2	0
462	0	0	0	0	0	0	1	1	2	2	0	0	0	0	0	0	0	1	1	1	1	0	0	2	0	0	0	1	1	1	1	1	1	0	0	1	1	0	0	2	0	1	1	0	0	0	1	1	0
463	0	0	0	0	0	0	1	2	2	2	0	1	1	1	1	0	0	0	1	1	1	0	2	0	1	1	0	2	0	2	0	1	1	1	1	2	0	0	1	1	0	0	0	0	0	1	0	2	0
464	1	0	0	0	0	0	2	0	1	1	1	0	0	0	0	0	0	0	1	1	1	0	1	1	1	1	0	2	1	1	1	1	0	1	0	1	0	0	0	2	0	1	1	0	0	0	1	0	0
465	0	1	1	0	1	0	2	0	2	1	0	0	0	0	0	0	0	0	0	0	0	0	0	2	0	0	0	2	2	1	2	1	2	0	0	1	1	0	2	0	0	0	1	0	1	1	1	1	0
466	0	0	0	0	0	0	2	0	1	0	1	0	0	0	0	0	0	0	0	1	0	1	0	2	0	0	0	0	2	0	0	1	2	0	0	1	0	1	0	1	0	0	1	1	1	0	0	2	0
467	1	1	0	0	0	1	1	0	0	0	0	0	0	0	0	0	0	1	0	1	1	0	0	2	0	0	0	1	1	1	0	0	2	0	0	2	1	1	0	1	0	2	2	0	1	1	0	1	0
468	0	0	0	0	0	0	1	0	1	1	1	0	0	0	0	0	0	0	0	0	0	0	0	2	0	0	0	2	0	2	1	0	1	0	0	1	1	0	0	1	0	1	1	0	1	1	0	2	0
469	0	0	0	0	0	0	1	0	1	1	1	0	1	0	0	1	0	1	1	1	1	0	1	1	1	1	0	1	1	1	0	1	1	1	1	1	1	0	0	1	0	1	0	0	1	2	1	0	0
470	1	0	1	0	0	0	2	1	1	1	0	1	1	1	1	0	0	0	1	2	1	0	1	1	1	1	0	2	1	1	1	1	1	0	0	1	0	0	0	2	0	0	1	0	1	0	0	1	1
471	1	0	0	0	0	1	1	0	1	1	1	1	2	2	2	0	0	0	0	0	0	0	0	2	0	0	0	2	0	1	1	0	1	1	2	2	1	0	0	1	0	1	1	0	1	0	0	2	0
472	0	0	0	0	0	0	2	0	2	0	0	0	1	0	0	0	0	1	1	1	1	0	0	2	1	1	0	1	2	0	1	0	1	1	1	1	1	0	0	1	0	0	2	0	0	1	0	1	0
473	1	0	0	0	0	0	2	0	2	1	0	0	1	0	0	1	0	1	0	1	0	1	0	2	0	0	1	2	1	0	1	1	1	0	0	1	0	0	0	1	0	0	0	1	0	1	0	1	1
474	1	0	0	0	0	2	2	0	2	2	0	0	0	0	1	0	0	1	2	1	1	0	0	2	0	0	0	2	0	2	0	2	1	0	0	0	2	0	1	0	0	1	1	0	0	0	1	0	0
475	1	0	0	0	0	1	2	0	1	0	1	0	0	0	0	0	0	0	1	1	1	0	0	2	0	0	0	1	0	1	0	1	2	0	0	1	2	1	1	0	0	0	0	0	2	2	0	1	1
476	1	0	0	0	0	0	2	0	0	0	0	0	0	0	0	0	0	1	2	1	1	0	1	1	0	0	0	2	0	1	1	0	0	1	2	2	1	0	0	1	0	0	0	1	0	1	0	2	0
477	0	0	0	0	0	0	2	0	0	0	0	1	1	1	1	0	0	1	2	1	1	0	0	2	0	0	0	2	1	1	2	1	1	0	0	2	2	1	0	1	0	0	0	0	0	0	0	2	0
478	1	0	1	0	0	0	2	0	1	1	1	1	1	1	1	0	0	2	1	1	1	0	0	2	0	0	0	2	0	1	1	1	1	1	0	0	1	0	0	2	0	0	1	0	1	1	0	2	0
479	0	0	0	0	0	0	1	1	2	2	0	0	0	0	0	0	0	1	0	0	0	0	1	1	1	1	0	2	0	2	1	1	2	1	0	1	1	0	0	2	0	0	0	0	0	1	0	1	0
480	1	0	0	0	0	0	2	0	2	1	1	1	1	1	1	0	0	1	0	1	0	0	1	1	1	1	0	1	1	1	0	1	1	0	0	2	1	0	1	1	0	0	0	1	0	1	1	0	1
481	0	1	0	0	0	1	1	0	2	2	0	0	0	0	0	0	0	1	1	0	0	0	0	2	0	0	0	2	0	2	1	0	1	0	0	1	1	0	1	1	0	0	0	0	0	0	0	2	0
482	0	0	0	0	0	0	0	0	0	0	1	0	0	0	0	0	0	1	1	1	1	0	1	1	0	0	0	2	0	2	2	0	0	1	1	2	0	0	0	2	0	0	0	1	1	2	1	1	0
483	0	0	0	0	0	0	2	0	2	1	0	1	1	1	1	0	0	1	2	1	1	0	0	2	0	0	1	2	1	1	0	0	1	1	1	2	2	1	0	1	0	0	1	1	0	1	1	0	1
484	0	1	0	0	0	1	2	0	2	2	0	0	1	0	0	0	0	0	0	0	0	2	0	2	0	0	0	2	0	0	0	2	1	0	1	2	1	0	2	0	0	0	1	0	0	0	0	2	0
485	1	0	0	0	0	1	2	0	2	0	0	0	0	0	0	0	0	1	0	0	0	0	0	2	0	0	0	2	1	1	1	1	1	1	0	1	2	0	2	1	0	0	0	0	0	0	0	0	1
486	0	0	0	0	0	0	2	0	2	2	0	0	1	0	0	1	0	2	1	1	1	0	0	2	1	1	0	1	0	1	0	0	0	2	1	1	1	0	0	2	0	0	1	1	0	1	0	2	0
487	0	0	0	0	0	0	1	0	0	0	0	0	0	0	0	0	0	0	1	1	1	0	1	1	1	1	0	1	1	1	0	2	1	0	0	1	2	0	1	2	1	0	1	1	1	0	1	1	0
488	0	1	1	0	1	0	2	0	1	0	0	0	0	0	0	0	0	1	1	1	1	0	1	1	1	1	0	1	1	1	0	1	1	0	1	1	1	0	0	2	0	0	1	0	1	1	0	1	0
489	0	0	0	0	0	0	2	0	2	2	0	1	1	1	1	0	0	1	0	0	0	0	0	2	0	0	1	2	1	1	0	0	1	0	0	1	0	0	0	2	0	0	2	0	0	1	1	0	1
490	1	0	0	0	0	1	1	0	2	1	0	1	2	2	2	0	0	1	1	0	0	0	0	2	0	0	0	2	0	2	0	1	2	0	1	2	2	1	1	0	0	0	1	1	1	0	0	1	0
491	1	0	1	0	0	0	1	0	0	0	2	0	2	0	0	1	0	0	1	1	1	0	1	1	0	0	0	1	1	1	1	2	1	1	1	2	1	1	0	1	0	1	1	0	1	0	0	1	0
492	0	0	1	1	1	1	2	1	2	2	0	1	1	1	1	0	0	0	1	1	0	0	0	2	0	0	0	1	1	1	0	1	1	1	0	2	1	0	1	1	1	1	0	0	0	0	0	2	0
493	0	0	1	1	1	1	2	0	2	0	0	0	0	0	0	1	0	1	1	1	1	0	0	2	2	2	0	1	1	1	0	0	2	0	0	2	2	0	2	1	1	1	1	0	1	1	1	1	0
494	0	0	0	0	0	0	1	0	0	0	1	1	2	0	0	0	0	1	0	0	0	1	1	1	0	1	0	1	0	1	0	1	1	0	1	2	1	0	2	0	0	0	0	0	0	1	1	0	0
495	0	0	0	0	0	0	2	0	2	1	0	0	0	0	0	0	0	0	1	0	0	0	0	2	0	0	0	2	0	2	0	2	1	0	0	1	0	1	0	1	0	0	1	0	1	0	0	1	0
496	0	0	0	0	0	0	2	1	2	1	0	0	0	0	0	0	1	2	0	0	0	0	0	2	0	0	0	2	1	1	0	2	1	0	1	2	1	0	0	0	0	1	0	0	0	1	1	0	1
497	0	0	0	0	0	0	1	0	1	1	0	1	0	0	0	0	0	0	0	0	0	0	1	1	1	2	0	2	1	1	1	1	1	2	0	1	2	0	0	2	0	2	2	0	1	0	0	1	0
498	1	0	0	0	0	0	1	1	1	1	1	0	0	0	0	0	0	0	1	1	1	0	1	1	1	1	0	1	1	1	1	1	1	0	0	2	2	1	1	1	1	0	0	0	0	0	0	1	0
499	0	0	0	0	0	0	2	0	1	0	0	0	1	0	0	1	1	2	1	1	1	0	0	2	0	0	0	2	0	2	2	1	1	0	0	2	1	0	0	2	0	1	1	0	1	0	0	2	0
500	0	0	0	0	0	0	2	1	2	1	0	0	0	0	0	0	0	1	0	0	0	0	0	2	0	0	0	2	0	2	0	1	0	1	1	2	2	0	2	1	1	1	1	0	0	0	0	1	1
501	0	0	0	0	0	1	2	0	2	2	0	0	1	0	0	1	0	1	1	1	1	0	1	1	1	1	0	1	1	1	0	0	1	1	1	1	1	0	1	2	1	0	0	0	0	1	0	1	1
502	0	0	1	0	0	0	2	0	1	1	0	0	0	0	0	0	0	1	1	1	0	0	0	2	0	0	0	2	1	1	1	0	0	0	1	2	1	0	1	1	0	1	1	1	1	2	0	0	2
503	0	0	0	0	0	0	2	0	2	2	0	0	0	0	0	0	0	1	1	1	1	0	1	1	1	1	0	2	0	2	2	1	1	1	0	2	2	1	0	2	1	1	0	0	0	1	0	2	0
504	1	0	0	0	0	1	1	1	1	1	1	0	0	0	0	0	0	0	0	0	0	0	0	2	0	0	0	2	0	1	1	1	1	0	0	2	2	0	1	0	0	0	1	0	0	0	1	1	0
505	0	0	0	0	0	0	2	0	1	0	0	0	0	0	1	0	0	0	1	1	1	0	0	2	0	0	0	2	0	2	0	1	1	2	1	1	1	0	1	2	1	0	0	0	0	0	0	2	0
506	0	0	0	0	0	1	1	0	1	1	1	0	0	0	0	0	0	1	1	1	0	0	1	1	1	1	0	2	0	2	1	0	1	0	0	1	1	0	0	1	0	0	2	0	0	0	0	2	0
507	0	0	0	0	0	0	2	0	1	1	0	0	1	0	0	1	1	1	1	0	0	0	0	2	0	0	0	2	0	2	0	1	1	0	0	2	0	0	0	1	0	0	0	1	0	0	0	1	0
508	1	0	0	0	0	1	1	0	0	0	2	0	0	0	0	0	0	0	0	0	0	0	0	2	0	0	0	1	0	1	0	0	2	0	0	2	1	0	0	1	0	1	1	0	0	0	1	0	1
509	0	0	0	0	0	0	2	0	1	1	0	0	1	0	0	1	0	1	2	2	2	0	0	2	0	0	0	1	1	1	0	0	1	2	2	2	1	0	1	1	0	0	0	0	0	1	0	1	1
510	0	0	1	0	0	0	1	0	1	1	1	1	2	1	1	0	0	1	2	1	1	0	0	2	0	0	0	1	2	0	0	1	1	0	0	1	0	0	1	0	0	0	0	0	0	0	0	2	0
511	1	0	0	0	0	0	1	0	1	0	1	2	2	2	2	0	1	1	0	0	0	0	1	1	1	1	1	2	1	0	1	0	1	1	1	1	2	0	1	0	0	0	1	0	1	0	0	0	0
512	1	0	0	0	0	0	1	0	1	1	0	1	1	1	1	0	0	2	1	1	1	0	0	2	0	0	0	2	0	2	1	1	2	0	0	1	0	0	0	1	0	0	0	0	0	0	0	2	0
513	0	0	0	0	0	0	1	0	0	0	2	1	1	1	1	0	0	1	0	0	0	0	0	2	0	0	0	1	1	0	0	0	1	0	0	1	2	0	2	0	0	0	1	1	1	0	0	1	0
514	1	0	0	0	0	0	1	0	1	1	1	0	1	0	0	0	0	0	0	1	0	0	0	2	0	0	0	2	1	2	0	1	1	0	1	2	1	1	0	1	0	0	1	0	0	0	2	0	0
515	1	0	0	0	0	1	1	0	0	0	2	0	1	1	0	0	0	2	1	1	1	0	0	2	0	0	0	2	1	1	2	1	1	1	1	2	1	0	0	1	0	0	1	0	0	0	0	1	0
516	1	0	0	0	0	0	1	0	0	0	0	1	0	0	0	0	0	0	1	1	1	0	0	2	0	0	0	2	0	2	0	1	1	0	0	1	1	0	1	1	0	1	1	0	1	0	0	2	0
517	1	0	1	0	0	0	2	0	1	1	0	0	0	0	0	0	0	1	0	0	0	0	1	1	0	0	0	2	0	1	1	0	0	0	0	0	1	0	0	2	0	0	1	0	0	1	0	2	0
518	1	0	1	0	0	0	2	0	2	2	0	0	0	0	0	0	0	0	0	0	0	0	1	1	1	1	0	1	2	0	1	1	1	0	0	2	1	0	0	1	0	0	1	0	1	1	0	1	0
519	1	0	0	0	0	0	2	1	2	1	0	0	0	0	0	0	0	2	1	1	1	0	1	1	0	0	0	1	2	0	0	0	0	1	0	2	2	0	2	1	1	0	0	0	0	0	0	1	1
520	1	0	1	0	1	0	2	1	1	1	0	0	0	0	0	0	0	1	1	0	0	0	0	2	1	1	0	2	0	2	1	0	0	0	0	2	1	0	0	1	0	1	1	0	0	0	1	2	0
521	1	0	1	0	0	0	1	0	1	0	1	0	2	1	1	0	1	2	1	1	1	0	0	2	1	1	0	1	0	1	0	0	0	0	0	2	2	0	1	1	0	0	0	0	0	1	0	2	0
522	0	0	0	0	0	0	0	0	0	0	2	0	1	0	0	1	0	0	1	1	0	0	0	2	1	1	0	1	1	1	0	0	0	0	1	2	2	0	1	0	0	0	0	0	0	1	0	1	1
523	1	0	0	0	0	0	2	0	0	0	0	0	0	0	0	0	0	0	0	0	0	0	0	2	0	0	0	2	2	0	1	0	1	1	0	2	2	0	1	0	0	0	1	0	1	0	0	1	0
524	1	0	0	0	0	0	2	1	2	2	0	0	0	0	0	0	0	1	1	0	0	1	0	2	0	0	1	2	2	1	1	0	1	1	1	1	0	0	0	1	0	0	0	0	0	0	0	1	1
525	0	1	1	0	0	0	2	0	2	2	0	0	1	0	0	1	0	0	1	1	1	0	0	2	0	0	0	0	2	0	0	0	0	0	0	2	1	1	0	1	0	0	0	0	0	0	0	2	0
526	0	0	0	0	0	0	2	0	2	2	0	1	1	1	1	0	0	0	0	0	0	0	1	1	0	0	0	1	0	1	0	1	2	1	0	1	1	0	0	2	0	0	0	0	0	1	0	2	0
527	1	0	0	0	0	0	2	0	2	0	0	1	1	1	1	0	1	2	2	2	2	0	0	2	0	0	0	2	2	1	1	1	0	1	2	2	2	0	1	1	0	1	1	0	1	1	0	2	0
528	1	0	0	0	0	0	2	0	2	1	0	0	0	0	1	0	0	0	1	1	0	1	0	2	0	0	0	2	0	2	0	0	2	0	0	1	1	0	1	2	1	1	0	0	1	1	0	2	0
529	1	1	0	0	0	0	2	1	2	1	0	0	0	0	0	0	0	0	0	0	0	0	0	2	0	0	0	1	1	1	1	0	1	0	0	2	2	1	0	2	1	1	1	0	0	1	0	2	0
530	1	0	1	0	0	0	2	1	1	1	0	2	2	1	1	0	0	0	0	0	0	0	0	2	0	0	0	1	1	0	0	0	1	0	0	1	1	0	0	2	0	0	0	0	1	1	0	1	0
531	1	0	2	0	1	0	2	0	2	2	0	0	2	1	1	0	0	2	1	1	1	0	0	2	0	0	0	2	2	0	0	2	1	0	0	0	2	0	0	1	0	0	0	0	0	1	0	2	0
532	0	0	0	0	0	0	2	1	2	1	0	0	0	0	0	0	0	1	1	0	0	0	0	2	0	0	0	2	0	2	0	0	1	0	0	2	1	0	1	1	0	0	0	0	0	1	0	1	0
533	0	1	0	0	0	0	1	0	0	0	2	0	0	0	0	0	0	0	1	1	1	1	0	2	0	0	0	2	0	2	1	1	1	0	0	2	2	0	0	1	0	1	0	0	0	1	0	1	0
534	1	0	0	0	0	0	2	1	1	1	0	0	1	0	0	1	0	2	2	2	0	0	1	1	0	0	0	1	1	1	1	1	2	0	0	2	1	0	0	2	0	2	2	0	1	1	0	1	0
535	0	0	0	0	0	0	1	0	1	0	1	1	2	1	1	1	0	1	0	0	0	0	0	2	1	1	1	2	1	1	0	1	2	1	0	1	2	0	1	2	1	0	1	1	2	1	1	0	0
536	1	0	0	0	0	0	2	0	2	2	0	1	1	0	0	0	0	1	2	1	0	0	1	1	1	1	0	2	0	2	1	1	2	0	0	1	0	0	0	2	0	1	0	0	0	0	0	2	0
537	1	0	1	0	0	0	2	1	1	1	0	0	0	0	0	0	0	1	1	1	1	0	1	1	1	1	0	2	2	0	0	0	1	0	0	1	1	0	0	1	0	0	0	0	0	1	0	2	0
538	0	0	0	0	0	0	2	1	1	1	0	0	0	0	0	1	0	2	1	1	1	0	1	1	1	1	0	2	0	2	0	1	2	0	0	0	1	0	0	2	0	1	1	0	1	1	0	1	1
539	1	0	1	1	1	1	1	0	0	0	0	0	1	1	1	0	0	1	1	0	0	0	0	2	0	0	0	2	0	2	1	0	1	0	0	1	1	0	1	1	1	0	0	0	0	1	0	2	0
540	0	0	0	0	0	0	2	0	1	0	1	0	0	0	0	1	0	1	0	0	0	0	0	2	0	0	0	2	0	2	0	1	1	2	0	2	1	0	0	2	0	0	1	0	1	1	0	2	0
541	0	0	0	0	0	0	2	0	2	2	0	0	0	0	0	0	0	0	0	0	0	0	1	1	1	1	0	2	1	1	1	0	0	1	0	2	1	0	0	2	0	1	1	0	0	0	0	2	0
542	0	0	0	0	0	0	2	0	1	1	1	0	0	0	0	0	0	0	0	0	0	0	0	2	0	0	1	2	0	1	0	1	0	1	0	1	1	0	0	2	0	0	0	0	0	1	1	1	0
543	1	0	0	0	0	0	2	0	2	2	0	0	0	0	1	0	0	2	1	1	1	0	0	2	0	0	0	2	1	0	0	1	1	0	0	2	2	0	1	0	0	1	0	0	0	1	0	1	0
544	1	0	0	0	0	0	2	1	2	1	0	0	1	1	0	0	0	0	0	0	0	0	0	2	0	0	0	2	2	1	1	0	1	0	0	1	2	0	1	2	1	0	0	0	0	0	0	2	0
545	1	0	2	0	1	0	2	0	2	2	0	1	1	1	1	0	0	0	1	1	1	0	1	1	1	1	0	2	0	2	1	0	0	0	0	2	2	1	1	0	0	0	2	0	0	0	0	2	0
546	1	0	0	0	0	0	2	0	1	0	0	0	1	0	0	1	0	1	0	0	0	0	0	2	1	1	0	2	2	1	1	0	1	1	0	0	2	0	2	1	1	1	1	0	1	0	0	0	0
547	0	0	0	0	0	0	1	0	2	2	0	1	1	1	1	0	0	1	1	0	0	0	0	2	0	0	0	2	0	1	1	0	0	2	2	2	2	0	2	0	0	1	1	0	0	0	0	1	0
548	0	0	1	0	1	0	2	1	1	1	0	1	1	1	1	0	0	0	1	1	1	0	0	2	0	0	0	2	0	1	1	2	1	0	0	2	0	0	0	2	0	1	1	1	0	1	0	0	0
549	0	0	0	0	0	0	2	0	2	2	0	1	1	1	1	0	0	0	0	0	0	0	0	2	0	0	0	1	2	1	0	1	1	0	0	1	2	1	0	0	0	1	1	0	1	2	0	2	0
550	0	0	0	0	0	0	2	0	2	1	0	0	0	0	0	0	0	0	0	0	0	0	1	1	0	0	0	2	1	1	1	1	0	0	1	2	1	0	1	1	0	0	0	0	0	0	0	0	0
551	0	0	0	0	0	0	2	1	1	1	0	0	0	0	1	0	1	1	1	1	1	0	0	2	0	0	0	2	1	2	1	1	1	2	1	2	1	0	0	2	0	0	0	0	0	0	0	1	0
552	1	0	0	0	0	0	1	0	1	1	0	1	0	0	0	0	0	1	0	0	0	0	2	0	1	1	0	2	0	2	0	0	0	1	0	1	1	0	1	2	1	1	1	0	0	0	1	1	0
553	1	0	0	0	0	0	2	0	1	1	0	0	0	0	0	0	0	0	0	0	0	0	0	2	0	0	0	2	2	2	0	0	0	0	0	2	2	0	2	0	0	0	0	0	0	1	0	2	0
554	0	0	0	0	0	0	2	0	1	0	0	1	2	2	2	0	0	0	0	0	0	0	1	1	0	0	0	2	1	1	1	1	1	1	2	2	2	0	1	0	0	0	0	0	0	1	0	1	0
555	0	0	0	0	0	1	2	0	1	1	0	1	0	0	0	0	0	0	1	1	1	0	0	2	0	0	0	2	1	1	0	1	1	1	0	0	1	0	0	2	0	1	1	0	1	0	0	0	0
556	0	0	0	0	0	0	1	0	0	0	0	1	1	1	1	0	0	1	1	0	0	0	0	2	0	0	0	1	1	1	1	0	1	1	1	2	2	0	1	1	0	0	0	0	0	1	0	1	0
557	0	0	0	0	0	0	1	0	2	2	0	0	0	0	0	0	0	0	0	0	0	0	0	2	0	0	0	1	1	0	0	0	0	0	1	2	1	0	0	0	0	1	0	0	1	1	0	1	1
558	1	0	0	0	0	1	2	0	1	1	0	0	1	0	0	1	0	0	0	0	0	0	1	1	1	2	0	1	1	1	0	1	2	0	0	2	2	0	1	1	0	1	0	0	0	0	1	0	1
559	0	0	0	0	0	0	2	0	1	0	0	0	1	0	0	1	0	0	2	1	1	0	0	2	0	0	0	2	1	1	0	1	0	0	0	1	0	0	0	2	0	0	1	0	0	0	0	2	0
560	0	0	0	0	0	0	2	1	1	1	0	1	1	1	1	0	0	0	1	1	1	0	0	2	0	0	0	2	0	2	0	0	0	0	0	2	0	0	0	2	0	1	1	0	1	2	1	1	0
561	1	0	1	0	0	0	2	0	2	1	0	1	1	1	1	0	0	0	0	0	0	0	0	2	0	0	0	2	0	2	0	1	1	2	1	1	1	1	0	0	0	0	1	0	0	1	1	1	0
562	1	0	0	0	0	1	2	0	1	1	0	1	1	1	1	0	0	1	0	0	0	0	1	1	0	0	0	2	0	2	0	0	1	0	0	1	2	0	2	0	1	1	1	0	0	1	0	1	1
563	0	0	0	0	0	0	2	0	2	1	0	0	0	0	0	0	0	0	1	1	1	0	1	1	1	1	0	1	2	0	0	0	1	1	1	1	1	0	1	1	0	1	1	0	0	1	0	1	0
564	0	0	0	0	0	0	2	0	2	2	0	0	0	0	0	0	1	2	1	1	1	0	0	2	0	0	0	1	0	0	1	2	2	0	0	1	2	0	1	2	1	0	1	1	2	1	0	1	1
565	1	0	0	0	0	0	1	1	2	2	0	0	0	0	0	0	0	0	0	0	0	0	0	2	0	0	0	2	1	0	0	1	1	0	0	1	2	2	0	0	0	2	2	0	1	0	0	1	1
566	0	0	1	0	1	0	2	0	1	1	0	0	0	0	0	0	0	1	1	0	0	0	0	2	0	0	0	2	0	2	1	1	1	0	0	1	2	0	2	1	1	0	0	0	0	0	0	1	1
567	1	0	0	0	0	0	2	0	2	2	0	0	0	0	0	0	0	0	1	1	1	0	1	1	1	1	0	0	2	0	0	1	2	0	0	1	2	0	1	1	0	0	1	0	0	1	0	2	0
568	0	0	0	0	0	1	2	0	1	1	0	0	1	1	1	0	0	1	0	0	0	0	1	1	1	1	0	2	1	1	2	1	1	0	1	1	1	0	1	1	0	1	1	0	1	0	0	0	0
569	0	0	1	0	1	0	1	0	2	1	0	0	1	0	0	1	0	0	1	1	1	0	0	2	0	0	0	1	0	1	1	1	1	1	0	1	1	0	1	1	0	0	0	1	0	0	0	1	0
570	1	0	0	0	0	0	2	1	1	1	0	0	0	0	0	0	0	1	1	1	1	0	0	2	0	0	0	2	0	2	0	0	1	1	1	2	1	0	0	2	0	0	1	1	2	1	0	1	1
571	0	0	0	0	0	0	2	0	2	1	1	1	2	2	2	0	0	0	0	0	0	0	1	1	1	1	0	2	0	2	1	1	2	0	0	2	2	0	1	0	0	1	1	0	1	1	0	2	0
572	0	0	0	0	0	1	2	0	2	1	0	0	1	1	1	0	0	1	2	1	1	0	0	2	0	0	0	2	0	2	1	0	1	0	0	1	2	0	1	0	0	1	0	0	0	0	0	1	1
573	1	0	0	0	0	0	2	1	2	1	0	1	1	1	1	0	0	0	2	1	0	0	1	1	0	0	0	1	2	1	0	1	1	0	1	1	1	0	1	1	0	1	0	0	1	1	0	1	1
574	1	0	0	0	0	0	1	0	1	1	1	0	0	0	0	0	0	0	1	1	1	0	0	2	0	0	0	2	2	2	0	0	2	0	0	2	0	0	0	1	0	1	1	0	1	1	1	1	0
575	1	0	1	1	1	1	2	0	1	0	0	0	0	0	0	0	0	1	0	0	0	0	0	2	0	0	0	1	1	1	0	0	0	1	1	2	1	0	1	1	0	1	1	0	1	0	0	0	2
576	0	0	0	0	0	0	2	1	1	1	1	0	0	0	0	0	0	1	0	0	0	0	0	2	0	0	0	1	1	1	0	1	1	1	0	2	2	1	1	1	1	0	2	0	0	0	0	2	0
577	0	0	0	0	0	0	2	0	1	1	0	1	2	2	2	0	0	2	1	1	1	0	0	2	0	0	0	1	1	1	0	0	1	2	0	1	0	0	0	1	0	0	1	0	1	0	0	2	0
578	1	0	0	0	0	0	1	0	0	0	2	1	1	1	1	0	0	0	0	0	0	1	0	2	0	0	0	1	0	1	0	0	1	0	0	1	2	2	0	0	0	0	1	0	0	0	0	2	0
579	1	0	0	0	0	0	0	0	1	1	0	0	0	0	0	0	0	1	0	0	0	0	0	2	0	0	0	1	0	1	1	0	2	1	0	1	2	1	0	2	1	0	0	1	0	1	0	1	1
580	1	0	0	0	0	1	2	0	0	0	0	0	0	0	0	0	0	0	2	2	0	0	0	2	1	1	0	2	1	2	0	1	1	0	0	1	0	0	1	1	0	0	0	0	0	2	0	2	0
581	1	0	0	0	0	0	1	0	2	2	0	1	1	1	1	0	0	2	1	1	1	1	0	2	0	0	0	2	1	1	1	2	2	0	0	2	1	0	1	1	0	0	1	0	1	0	1	1	0
582	1	0	0	0	0	0	1	0	0	0	1	1	1	1	1	0	0	2	1	1	1	0	0	2	0	0	0	2	0	2	0	0	0	2	2	2	2	0	1	2	1	0	0	0	0	1	0	1	1
583	0	0	0	0	0	0	1	0	0	0	2	1	1	1	1	0	0	0	1	1	1	0	1	1	0	0	0	2	0	1	1	0	0	0	0	1	2	0	2	0	0	1	1	0	0	1	0	0	2
584	0	0	0	0	0	1	2	1	2	1	0	0	1	0	0	1	0	1	2	2	1	0	0	2	0	0	0	0	2	0	0	0	0	1	1	2	2	0	1	1	0	0	1	1	1	1	0	0	0
585	0	1	0	0	0	0	2	0	2	2	0	1	2	1	1	0	0	1	1	1	1	0	0	2	0	0	0	2	0	0	0	0	0	2	2	2	2	1	1	0	0	0	1	0	1	0	0	2	0
586	1	1	0	0	0	1	2	0	2	2	0	0	0	0	0	0	0	0	1	1	1	0	0	2	1	1	0	2	1	1	0	0	2	0	0	2	1	0	0	1	0	0	0	0	0	0	0	1	1
587	1	0	0	0	0	0	2	0	2	2	0	0	0	0	0	0	0	1	2	1	1	0	0	2	1	1	1	2	1	0	1	1	1	2	0	2	2	0	2	1	1	0	1	1	2	1	0	2	0
588	0	0	0	0	0	1	1	0	2	2	0	1	1	1	1	0	0	0	1	1	0	1	0	2	0	0	0	1	1	2	0	0	0	0	0	2	2	1	1	0	0	0	0	0	0	0	1	0	0
589	1	0	0	0	0	0	2	0	1	0	0	0	2	1	1	0	0	0	2	1	1	1	0	2	0	0	0	1	1	1	0	0	1	0	0	1	1	0	0	1	0	1	1	0	1	1	0	1	0
590	1	0	0	0	0	0	1	1	2	2	0	1	1	1	1	0	0	1	2	2	1	0	1	1	1	1	1	1	0	0	0	0	1	0	0	1	2	0	0	1	0	1	1	0	1	0	0	1	0
591	1	0	0	0	0	0	1	0	1	1	1	0	1	0	0	1	0	0	1	1	1	0	0	2	0	0	0	2	0	0	0	0	0	0	0	2	1	0	1	1	0	0	1	0	0	1	0	0	0
592	1	0	0	0	0	0	2	0	2	1	0	0	0	0	0	0	0	1	1	1	1	0	0	2	0	0	0	1	2	0	1	0	1	1	1	2	1	0	0	1	0	1	0	0	1	2	0	0	0
593	1	0	0	0	0	0	2	0	2	1	0	0	2	2	2	0	0	1	0	0	0	0	0	2	1	1	0	1	1	1	0	1	2	0	0	0	2	0	0	1	0	1	1	0	1	0	0	1	0
594	1	0	1	0	0	1	2	0	2	1	0	1	1	1	1	0	0	0	0	0	0	0	0	2	0	0	0	2	0	1	2	0	1	0	0	1	1	1	0	1	0	0	0	0	0	0	0	2	0
595	0	0	0	0	0	0	1	0	0	0	1	0	1	1	1	0	0	0	2	1	1	0	0	2	0	0	0	2	0	2	0	0	0	1	0	1	1	1	0	1	0	0	1	0	1	0	0	0	0
596	0	0	0	0	0	0	1	1	1	1	1	0	0	0	0	0	0	1	0	0	0	0	0	2	0	0	0	2	0	2	1	1	1	1	0	0	1	0	0	1	0	1	1	0	0	1	0	2	0
597	0	0	0	0	0	0	2	1	2	1	0	0	0	0	0	0	0	0	1	1	1	0	0	2	0	0	0	1	0	2	1	1	1	0	0	2	2	0	1	1	0	0	0	0	0	0	0	1	0
598	0	0	0	0	0	0	2	1	1	1	0	0	0	0	0	0	0	0	1	1	1	0	0	2	0	0	0	2	1	1	0	1	0	0	0	1	0	0	1	1	0	0	0	0	0	0	0	2	0
599	0	0	0	0	0	0	0	0	1	1	1	0	0	0	0	0	0	0	1	0	0	0	0	2	0	0	1	2	0	1	0	0	1	1	1	1	1	0	0	1	0	0	0	0	0	0	1	0	0
600	1	0	1	0	0	0	2	1	2	1	0	0	0	0	0	0	0	0	0	0	0	0	0	2	0	0	1	2	1	1	0	1	1	0	0	2	1	0	0	2	0	1	1	1	0	1	0	0	1
601	0	0	0	0	0	1	1	1	1	1	0	0	0	0	0	0	0	0	0	0	0	0	1	1	1	1	0	2	1	1	2	2	1	0	0	2	0	0	1	1	0	0	0	0	0	2	0	1	1
602	0	0	1	0	1	0	2	0	1	1	0	0	0	0	0	0	0	0	0	0	0	0	0	2	0	0	0	2	1	1	1	2	1	0	0	0	0	0	0	1	0	0	1	0	1	1	0	2	0
603	1	0	0	0	0	0	1	0	1	0	1	0	0	0	0	0	0	1	0	0	0	0	0	2	1	1	0	1	2	0	0	2	1	0	0	2	0	0	0	1	0	0	1	0	1	0	0	1	0
604	0	0	0	0	0	0	2	0	2	2	0	0	0	0	0	1	0	0	0	0	0	0	0	2	0	0	0	2	0	1	2	0	0	0	0	2	0	0	1	1	1	0	0	0	0	0	0	0	0
605	0	0	0	0	0	0	1	0	1	1	0	1	2	1	1	1	0	1	2	2	1	0	0	2	0	0	0	2	0	2	0	0	0	0	0	1	1	0	1	1	0	0	0	0	0	1	0	1	0
606	1	0	1	1	1	1	2	0	2	2	0	0	0	0	0	0	0	1	1	1	1	0	0	2	0	0	0	2	0	1	0	0	1	1	1	1	0	0	0	1	0	0	2	0	0	0	0	1	0
607	1	0	1	1	1	2	2	0	1	1	0	0	0	0	0	0	0	0	1	1	1	0	0	2	0	0	0	2	0	2	1	0	0	0	0	2	1	0	0	2	0	0	1	0	1	0	0	2	0
608	1	0	0	0	0	0	2	0	1	1	1	0	1	0	0	0	0	1	1	1	1	1	0	2	1	1	0	2	0	2	1	1	2	0	0	1	2	1	1	0	0	1	1	0	1	1	0	2	0
609	1	0	1	0	0	0	0	0	1	1	1	1	1	1	1	0	0	1	0	0	0	0	0	2	1	1	0	2	0	2	0	2	1	0	0	1	1	0	0	2	0	0	0	1	1	1	0	1	0
610	1	0	0	0	0	0	2	0	2	0	0	1	1	2	1	0	0	1	1	1	0	0	0	2	0	0	0	2	0	2	0	1	2	0	1	2	1	0	0	0	0	0	0	1	0	1	0	2	0
611	0	0	1	0	0	0	2	1	2	1	0	1	2	1	1	0	0	1	2	2	1	0	0	2	0	0	0	2	0	2	1	1	1	0	0	1	2	0	0	1	0	1	1	0	1	0	0	1	0
612	1	0	0	0	0	1	1	0	1	1	1	0	0	0	0	1	0	1	0	0	0	0	0	2	0	0	0	0	1	0	0	0	0	0	1	2	1	0	0	1	1	0	0	0	0	0	0	2	0
613	0	1	0	0	0	0	0	0	0	0	2	1	1	1	1	0	1	1	1	1	0	0	1	1	0	0	0	1	1	1	0	1	2	0	0	1	1	1	0	1	0	1	1	0	0	0	1	0	0
614	0	0	0	0	0	0	2	0	1	1	0	0	0	0	1	0	0	0	1	1	1	0	0	2	1	1	0	2	0	2	0	0	0	1	2	2	1	0	0	1	0	1	1	0	1	1	0	0	1
615	1	1	1	0	1	0	0	0	0	0	2	1	1	1	1	0	0	0	0	0	0	0	1	1	1	1	0	1	2	0	1	1	1	0	0	1	2	0	1	1	0	1	0	0	0	0	0	2	0
616	1	0	0	0	0	0	1	0	1	1	0	0	1	0	0	0	1	2	1	1	1	1	0	2	0	0	0	1	0	1	1	1	1	0	0	1	0	0	1	1	0	1	1	0	1	1	0	2	0
617	0	0	0	0	0	0	2	0	1	0	1	1	2	1	1	0	0	2	0	0	0	0	2	0	0	0	0	2	0	2	0	0	1	0	0	1	2	0	1	0	0	0	0	0	0	0	0	2	0
618	1	0	0	0	0	0	1	1	1	1	1	0	1	0	0	1	0	0	0	0	0	0	1	1	1	2	0	2	0	2	0	1	1	0	0	2	1	0	0	2	0	1	1	0	0	1	0	2	0
619	0	0	0	0	0	0	1	0	1	1	1	1	1	1	1	0	1	1	1	1	0	0	0	2	0	0	0	1	2	0	1	0	1	1	0	1	1	1	0	1	0	1	1	0	1	1	0	1	1
620	0	0	0	0	0	0	2	0	2	1	0	0	0	0	0	0	0	1	0	0	0	0	0	2	1	1	0	2	0	2	1	0	0	0	0	2	1	0	1	0	0	1	1	0	1	1	0	1	0
621	0	1	0	0	0	0	2	0	2	0	0	1	1	2	1	0	0	0	0	0	0	0	0	2	0	0	0	2	0	1	0	0	0	1	0	2	1	0	1	2	1	0	0	0	0	0	0	1	0
622	0	0	0	0	0	0	1	0	2	2	0	0	0	0	0	0	0	1	2	1	1	0	1	1	1	1	0	1	1	0	0	1	1	2	0	1	1	0	0	2	0	0	2	0	0	1	0	2	0
623	0	0	0	0	0	0	2	0	1	0	1	2	2	2	2	0	0	1	1	1	1	0	0	2	1	1	0	1	2	1	0	0	0	2	2	2	2	0	1	1	1	0	0	1	0	1	0	2	0
624	0	0	0	0	0	0	1	0	2	2	0	1	0	0	0	0	0	0	1	1	1	0	0	2	0	0	0	2	0	1	0	2	2	0	0	2	1	0	1	0	0	1	1	0	2	0	0	0	1
625	1	0	0	0	0	0	1	1	2	2	0	0	0	0	0	0	0	1	1	1	1	0	0	2	0	0	1	2	1	1	0	1	0	0	0	2	2	1	1	0	0	0	1	0	1	0	1	0	1
626	0	0	1	0	0	0	2	0	1	1	1	0	1	0	0	1	1	2	0	0	0	0	0	2	0	0	0	1	0	1	0	1	0	1	1	2	2	1	0	2	1	0	0	0	0	1	0	2	0
627	1	0	0	0	0	0	2	0	1	0	0	1	2	1	1	0	0	0	0	0	0	0	0	2	0	0	0	1	1	0	0	0	1	0	0	1	2	0	0	2	0	0	0	0	0	1	0	2	0
628	0	0	0	0	0	1	1	0	1	0	1	0	1	0	0	0	0	0	0	0	0	0	1	1	1	1	0	2	2	0	0	2	2	0	0	2	0	0	0	2	0	1	1	0	1	2	0	2	0
629	1	0	0	0	0	0	2	0	1	1	1	0	0	0	0	0	0	1	0	1	0	1	0	2	0	0	0	2	0	2	0	0	1	1	1	2	2	0	2	0	0	0	0	0	0	1	0	1	0
630	1	0	0	0	0	0	1	0	1	0	1	1	1	1	1	0	0	1	1	1	1	0	2	0	1	1	0	2	0	2	0	1	1	1	0	1	1	0	0	1	0	2	2	0	1	0	1	0	1
631	0	1	0	0	0	0	2	1	2	2	0	0	0	0	0	0	0	1	0	0	0	0	0	2	0	0	0	2	0	2	2	1	2	0	0	1	1	1	0	1	0	0	0	0	0	0	1	0	0
632	1	0	0	0	0	0	0	0	0	0	1	0	1	1	1	0	0	0	2	1	1	0	0	2	2	2	0	2	0	2	1	1	1	0	0	1	2	1	1	1	0	1	0	0	0	0	0	2	0
633	0	0	0	0	0	0	1	0	1	0	1	0	1	0	0	0	0	1	1	1	1	0	0	2	0	0	0	2	1	1	2	1	1	0	0	2	2	1	0	1	0	0	0	0	0	0	0	2	0
634	0	1	0	0	0	1	1	2	2	2	0	1	2	1	1	0	0	0	1	1	1	0	1	1	1	1	1	2	1	0	0	0	0	1	0	2	1	0	0	1	0	0	0	0	0	0	0	0	0
635	1	0	0	0	0	0	2	0	1	1	1	0	0	0	0	0	0	0	0	0	0	0	0	2	0	0	0	2	0	1	0	0	1	0	0	1	2	0	2	0	1	1	0	0	0	0	0	0	1
636	0	1	0	0	0	0	1	0	0	0	1	0	0	0	0	0	0	1	2	2	2	0	0	2	0	0	0	2	1	1	0	2	1	0	0	2	2	0	1	1	0	1	1	0	1	1	0	1	1
637	1	0	1	0	0	0	2	0	1	0	1	0	0	0	0	0	0	0	0	0	0	0	1	1	1	1	1	2	1	1	0	0	2	0	0	2	0	0	0	1	0	0	0	0	0	0	0	0	1
638	1	1	0	0	0	1	1	0	1	1	0	0	0	0	0	0	0	1	0	0	0	1	0	2	0	0	0	1	1	1	0	1	1	0	0	2	1	0	1	1	0	1	1	0	1	0	0	0	1
639	0	0	0	0	0	2	2	0	2	2	0	1	1	1	1	0	0	1	1	0	0	0	0	2	0	0	0	1	1	0	0	0	1	1	0	2	2	0	1	1	0	1	0	0	0	1	0	2	0
640	1	0	0	0	0	0	2	0	2	2	0	0	0	0	0	0	1	1	1	1	1	0	0	2	0	0	0	2	0	2	0	0	1	0	0	2	1	1	0	2	0	0	1	0	1	0	0	1	0
641	0	0	0	0	0	0	1	0	1	0	1	0	1	1	1	0	1	2	0	0	0	0	1	1	1	1	0	2	0	0	0	0	1	2	2	2	1	1	0	2	1	1	1	0	1	0	0	2	0
642	1	0	0	0	0	0	2	0	2	1	0	0	0	0	0	0	0	0	0	0	0	1	0	2	0	0	0	2	0	2	0	0	2	1	0	1	0	0	0	1	0	0	0	0	0	2	0	0	2
643	1	0	0	0	0	0	1	0	1	1	0	0	0	0	0	0	0	1	0	0	0	0	0	2	0	0	1	2	1	0	1	0	0	2	2	2	0	0	0	2	0	0	1	0	1	0	0	0	0
644	1	0	0	0	0	0	2	0	1	1	0	0	1	1	1	0	1	1	0	0	0	0	0	2	0	0	0	2	0	1	1	2	2	0	0	0	1	1	0	1	0	0	0	0	0	0	0	1	1
645	1	0	0	0	0	0	2	1	2	2	0	0	0	0	0	0	0	0	0	0	0	0	0	2	0	0	0	2	0	2	1	0	1	2	0	1	0	0	1	0	0	0	0	1	0	1	0	1	1
646	0	0	0	0	0	0	2	0	2	1	0	0	1	0	0	1	0	2	0	0	0	0	0	2	1	1	0	1	1	1	0	0	1	0	0	2	1	0	1	1	0	0	0	0	0	1	0	2	0
647	0	0	0	0	0	0	2	0	2	1	0	0	1	0	0	1	0	1	1	1	1	1	0	2	0	0	0	2	0	1	0	2	2	0	0	1	1	1	0	1	0	0	0	0	1	1	0	1	0
648	0	0	0	0	0	1	1	0	0	0	1	0	0	0	0	0	0	0	0	0	0	0	0	2	0	1	0	0	1	0	0	0	0	0	1	2	1	0	1	1	0	0	0	1	0	0	0	2	0
649	1	0	0	0	0	1	1	0	2	1	0	1	1	1	1	0	0	0	0	0	0	0	1	1	1	1	0	1	1	1	1	0	0	0	0	1	1	0	1	1	0	0	0	0	0	0	1	1	0
650	1	1	0	0	0	0	2	1	2	1	0	0	0	0	0	0	0	0	2	1	1	0	0	2	0	0	1	2	0	1	0	1	2	0	0	2	0	0	1	1	0	0	0	0	0	1	0	1	1
651	0	0	0	0	0	0	1	0	0	0	0	0	1	1	1	0	0	0	1	1	0	0	0	2	0	0	0	2	0	2	0	1	2	0	0	2	2	0	1	0	0	0	0	0	0	2	1	0	0
652	0	0	0	0	0	0	2	0	1	0	0	0	2	0	0	1	0	1	0	0	0	0	0	2	0	0	0	1	1	0	0	0	1	1	1	1	1	0	1	2	1	0	1	0	1	1	0	2	0
653	1	0	0	0	0	0	2	0	2	1	1	2	2	2	2	0	0	1	2	2	2	0	0	2	1	1	0	1	2	0	0	0	1	0	0	2	2	0	1	1	0	1	1	0	1	2	0	2	0
654	0	0	0	0	0	1	1	0	1	1	0	1	1	1	1	0	0	0	1	1	1	0	1	1	1	1	0	1	2	0	0	0	1	0	0	1	2	1	1	0	0	0	1	1	2	1	0	1	1
655	0	0	0	0	0	0	1	0	1	0	1	1	1	1	1	0	0	0	0	0	0	0	0	2	0	0	0	2	0	1	1	0	2	0	0	2	2	0	1	0	0	0	2	0	1	0	0	2	0
656	0	0	0	0	0	0	2	0	2	2	0	1	1	1	1	0	0	0	1	1	1	0	1	1	1	1	0	1	0	1	1	1	2	0	0	2	1	0	1	1	0	1	1	0	1	1	0	1	1
657	0	0	0	0	0	0	2	0	1	0	0	0	1	1	0	0	0	1	1	0	0	0	0	2	0	0	0	1	1	1	1	0	0	1	1	2	0	0	1	1	0	0	0	0	0	1	0	2	0
658	0	1	1	0	0	0	2	1	1	1	0	0	0	0	1	0	0	1	1	0	0	0	1	1	1	1	0	2	1	1	2	0	0	2	1	1	1	0	0	1	0	1	1	0	1	1	0	0	1
659	0	0	0	0	0	0	1	0	0	0	1	1	1	2	1	0	1	0	1	1	1	0	1	1	1	1	1	2	1	1	0	1	0	1	0	1	1	0	1	1	0	0	1	0	1	0	0	1	1
660	0	0	1	0	0	1	2	0	1	0	1	0	2	0	0	1	0	0	1	1	1	0	0	2	0	0	0	1	1	1	0	1	0	0	0	1	1	0	2	0	0	0	1	0	1	0	0	1	0
661	0	0	0	0	0	0	1	0	1	0	1	0	0	0	0	0	0	1	0	0	0	0	0	2	0	0	0	1	1	1	0	0	2	0	0	0	1	0	2	0	0	0	0	0	0	0	0	2	0
662	0	0	0	0	0	1	1	0	1	1	1	0	1	1	1	0	0	1	1	1	0	0	1	1	0	0	0	1	2	0	1	0	2	0	0	1	1	0	0	1	0	0	0	0	0	1	1	0	1
663	1	0	1	0	0	0	1	0	1	1	1	1	1	1	1	0	0	0	0	0	0	0	0	2	0	0	0	2	1	1	2	1	0	1	2	2	1	0	0	1	0	0	0	0	0	1	0	1	0
664	0	0	0	0	0	2	1	0	0	0	0	0	1	0	0	0	0	1	1	1	1	0	0	2	0	0	0	2	0	2	0	1	2	0	1	1	1	1	0	1	0	0	0	0	0	0	0	0	0
665	1	0	0	0	0	0	2	0	1	1	1	1	1	0	0	0	0	0	1	1	1	0	0	2	0	0	0	1	2	0	1	1	2	0	0	1	1	0	1	1	0	0	0	0	0	0	0	0	2
666	0	0	0	0	0	0	2	0	2	0	0	1	2	1	1	1	0	1	1	1	0	0	1	1	0	0	0	2	0	2	0	1	0	1	1	2	1	0	2	0	0	0	0	1	0	1	0	1	0
667	1	0	0	0	0	0	2	0	2	2	0	1	2	2	2	0	0	0	1	1	1	0	0	2	0	0	0	2	1	2	0	1	2	0	0	1	2	0	2	0	0	0	0	1	0	1	0	1	1
668	0	0	1	0	0	0	1	0	0	0	1	1	1	1	1	0	0	1	0	0	0	0	0	2	0	0	0	1	1	1	0	0	2	0	0	2	2	1	1	1	1	0	0	1	0	1	1	1	0
669	0	0	0	0	0	1	2	0	0	0	0	1	1	1	1	0	0	1	0	0	0	0	1	1	1	1	0	1	1	1	0	1	1	1	1	1	1	0	0	1	0	1	1	0	1	1	1	0	0
670	0	0	0	0	0	0	1	1	2	2	0	2	2	1	1	0	0	0	1	1	1	0	0	2	0	0	1	2	0	1	1	1	2	0	1	1	2	0	1	0	0	0	0	0	0	1	0	2	0
671	0	0	0	0	0	1	2	0	1	1	0	0	1	1	1	0	0	1	0	0	0	0	0	2	0	0	0	2	1	1	0	2	2	0	0	1	0	0	0	2	0	1	1	0	0	1	1	0	0
672	1	0	0	0	0	1	1	1	2	2	0	1	1	0	0	0	0	0	1	1	1	0	0	2	0	0	0	2	0	1	0	0	1	1	0	0	1	1	0	0	0	1	0	0	2	1	0	2	0
673	1	0	1	0	0	0	1	1	2	2	0	0	1	1	1	0	0	0	0	0	0	0	0	2	0	0	0	0	1	0	0	1	1	0	0	2	1	0	0	2	0	0	1	0	0	0	0	1	0
674	1	0	0	0	0	1	1	0	2	2	0	2	2	2	2	0	0	0	0	0	0	0	2	0	0	0	0	1	1	0	0	0	0	1	2	2	2	1	0	1	0	0	0	0	0	1	0	1	1
675	0	0	0	0	0	1	2	0	1	0	1	1	0	0	0	0	0	0	1	1	1	0	1	1	1	1	0	2	1	1	1	1	1	0	0	1	1	1	0	1	0	1	1	0	1	0	0	1	1
676	0	0	0	0	0	0	1	0	2	1	0	2	2	1	1	0	0	2	1	1	0	0	0	2	0	0	0	2	1	2	0	1	2	0	0	2	1	0	1	1	0	0	0	0	0	0	0	0	1
677	1	0	0	0	0	0	1	0	2	2	0	0	1	0	0	1	0	1	0	0	0	0	0	2	0	0	0	2	0	2	0	1	1	0	0	2	1	0	0	1	0	1	2	0	0	1	1	1	0
678	1	0	0	0	0	0	2	1	2	2	0	1	2	2	2	0	0	0	0	1	0	0	0	2	0	0	1	2	1	1	0	0	1	0	0	1	2	1	1	0	0	1	0	0	0	0	0	2	0
679	0	0	1	0	0	0	2	0	1	0	1	1	2	2	2	0	0	0	1	1	0	0	1	1	0	0	0	2	1	2	0	1	1	0	0	1	1	0	0	1	0	1	0	0	0	0	0	2	0
680	1	0	1	0	0	0	2	0	1	1	0	0	0	0	0	0	0	1	1	1	0	0	1	1	0	0	0	2	2	2	0	0	0	1	0	2	0	0	1	1	0	0	1	1	0	1	0	2	0
681	1	0	0	0	0	1	1	0	1	1	1	1	0	0	0	0	0	1	1	1	1	0	0	2	0	0	0	2	0	1	1	1	1	2	0	2	2	1	1	1	1	1	1	0	0	0	0	2	0
682	0	0	0	0	0	0	2	0	2	2	0	1	0	0	0	0	0	1	1	1	1	0	1	1	1	1	0	1	2	0	0	1	1	0	1	2	1	0	1	1	0	0	2	0	0	1	1	0	0
683	0	0	0	0	0	0	2	0	2	2	0	0	0	0	0	0	0	1	1	0	0	0	0	2	0	0	2	2	1	0	1	0	0	0	1	2	1	0	0	1	0	0	1	0	0	0	0	0	2
684	1	0	0	0	0	1	2	0	2	1	0	0	0	0	0	0	0	1	0	0	0	0	0	2	0	0	0	1	1	1	0	0	1	1	1	2	1	0	0	0	0	1	1	0	1	0	0	0	2
685	1	0	0	0	0	0	0	0	0	0	1	1	2	1	1	0	0	1	2	2	1	0	0	2	0	0	0	1	2	0	1	1	0	1	1	2	2	1	0	1	0	0	1	0	1	0	0	1	0
686	1	0	0	0	0	0	1	0	0	0	1	1	1	1	2	0	0	0	0	0	0	0	0	2	0	0	0	2	1	1	1	1	2	0	0	1	2	0	2	0	1	1	1	0	1	0	0	1	1
687	1	0	0	0	0	0	1	0	1	1	1	1	2	2	2	0	0	0	1	1	1	0	0	2	1	1	0	2	1	1	1	0	2	0	0	2	1	0	0	2	0	0	1	0	1	0	1	1	0
688	0	0	0	0	0	0	2	1	2	1	0	1	1	1	1	0	0	2	0	0	0	0	1	1	0	0	0	2	1	2	1	0	1	0	0	2	2	0	1	0	0	0	1	1	2	1	1	0	1
689	0	0	0	0	0	0	2	0	2	1	0	1	1	1	1	0	0	1	0	1	1	0	0	2	0	0	0	2	2	2	0	0	0	0	0	2	1	0	0	1	0	1	1	0	1	1	0	2	0
690	1	0	0	0	0	0	1	0	0	0	1	0	0	0	0	0	0	1	0	0	0	0	0	2	0	1	0	1	1	1	1	1	1	0	0	2	1	0	1	1	0	0	0	1	0	0	0	1	0
691	0	0	0	0	0	0	1	0	0	0	2	0	1	0	0	1	0	2	1	1	1	0	0	2	0	0	0	2	2	1	2	0	0	0	0	2	2	0	1	1	0	0	0	0	0	1	0	2	0
692	1	0	1	0	0	0	0	0	1	1	1	1	1	1	1	0	0	0	1	1	1	0	0	2	0	0	0	2	0	1	0	2	2	0	0	1	0	0	1	1	0	0	0	1	1	1	0	1	0
693	0	0	0	0	0	1	2	0	2	2	0	0	1	1	1	0	0	0	0	0	0	0	0	2	0	0	0	1	1	1	0	0	1	2	2	2	1	0	0	2	0	0	0	0	0	1	0	0	0
694	1	0	0	0	0	0	1	0	1	1	1	0	1	0	0	1	0	0	1	1	1	0	0	2	1	1	0	1	2	0	1	1	2	0	0	1	2	0	1	1	0	1	1	0	0	0	0	2	0
695	1	0	0	0	0	0	2	0	1	0	1	1	1	1	1	0	0	1	2	1	1	0	1	1	0	0	0	2	0	2	0	2	2	0	0	0	0	0	1	1	0	0	1	1	2	1	0	0	0
696	0	0	0	0	0	0	2	1	2	2	0	1	2	1	1	1	0	0	1	1	1	0	1	1	0	0	0	1	1	1	0	0	1	1	0	2	2	0	2	1	1	1	1	0	1	1	1	0	0
697	0	0	1	0	0	0	2	0	2	1	0	1	1	1	1	0	0	1	1	1	1	0	0	2	0	0	0	2	1	1	1	1	2	0	0	2	1	0	1	1	0	0	1	0	1	0	0	1	1
698	0	0	0	0	0	0	1	0	2	1	0	1	1	1	1	0	0	0	0	0	0	0	0	2	0	0	1	2	0	1	0	0	0	1	2	2	0	0	0	2	0	1	0	0	1	0	0	2	0
699	1	1	0	0	0	0	2	0	1	1	0	0	1	0	0	1	0	2	0	0	0	0	0	2	0	0	0	2	0	2	2	2	1	0	0	2	1	0	0	1	0	1	0	0	0	0	0	2	0
700	0	0	0	0	0	1	1	0	1	1	1	1	2	2	2	0	0	0	1	1	1	0	0	2	0	0	0	2	2	1	1	0	1	0	0	2	2	1	0	2	1	0	0	1	0	1	0	1	1
701	0	0	0	0	0	0	2	0	0	0	0	1	1	1	1	0	0	1	1	1	1	0	0	2	0	0	0	2	0	1	0	1	0	1	2	2	0	0	0	2	0	0	0	2	0	2	0	2	0
702	0	0	0	0	0	1	2	1	2	2	0	1	1	0	0	0	0	0	1	1	1	0	0	2	0	0	0	1	1	2	0	0	1	0	0	1	0	0	0	2	0	1	0	0	2	0	0	1	1
703	1	0	0	0	0	0	2	1	1	1	0	1	1	0	0	0	0	1	0	0	0	1	1	1	0	0	0	0	2	0	0	2	2	0	0	0	2	0	1	1	0	1	1	0	2	0	0	2	0
704	0	1	0	0	0	0	1	0	0	0	0	0	2	2	2	0	0	1	2	1	1	0	1	1	1	1	1	2	1	0	0	0	1	1	0	0	0	0	1	2	1	1	1	0	1	0	1	0	1
705	0	0	0	0	0	0	1	0	2	1	0	0	2	1	2	0	0	1	1	0	0	0	1	1	1	1	0	2	2	0	0	1	1	1	1	2	1	0	1	1	1	0	1	0	1	0	0	2	0
706	1	0	0	0	0	0	1	0	0	0	1	0	0	0	0	0	0	0	1	1	1	0	0	2	0	0	0	2	1	1	1	0	1	0	0	2	2	0	1	1	0	0	0	0	1	1	0	2	0
707	0	0	0	0	0	1	2	0	2	2	0	0	1	0	0	0	0	0	0	0	0	0	1	2	0	0	0	1	2	0	0	2	1	0	0	1	1	0	0	2	0	0	0	0	0	0	0	2	0
708	1	0	1	0	0	0	0	0	0	0	2	0	0	0	0	0	0	0	0	0	0	0	0	2	1	1	0	1	2	0	0	0	0	0	1	2	2	1	1	1	0	0	1	0	1	0	0	2	0
709	0	0	0	0	0	1	2	0	2	2	0	1	1	1	1	0	0	1	1	1	1	0	0	2	0	0	0	0	1	0	0	0	0	2	1	1	0	0	0	2	0	1	1	0	1	1	1	0	0
710	1	0	1	1	1	1	2	1	2	2	0	0	0	0	0	0	1	1	1	1	1	0	0	2	0	0	0	1	2	1	0	0	1	0	0	1	1	1	0	1	0	0	0	0	0	0	1	1	0
711	0	0	0	0	0	0	1	0	1	1	1	0	0	0	0	0	0	1	0	0	0	0	0	2	0	0	0	2	0	1	1	0	1	0	0	2	1	0	1	1	0	0	1	0	1	0	0	1	0
712	0	0	0	0	0	0	2	0	1	1	0	1	2	2	2	0	0	1	0	0	0	0	0	2	0	0	0	2	1	1	0	0	2	0	0	0	2	1	0	1	0	0	0	0	0	1	0	0	1
713	0	0	0	0	0	2	2	1	1	1	0	1	1	1	1	0	0	2	0	0	0	0	1	1	1	1	0	1	1	1	0	0	1	1	1	1	1	1	0	1	0	1	0	0	0	0	0	2	0
714	1	1	0	0	0	0	2	0	1	0	0	0	0	0	1	0	0	1	0	0	0	0	0	2	0	0	1	2	1	1	0	1	1	2	1	2	1	1	0	1	0	1	0	0	2	1	0	1	1
715	0	0	0	0	0	0	2	0	2	2	0	1	1	1	1	0	0	1	1	1	1	0	1	1	1	1	0	2	2	2	0	1	2	0	0	1	1	0	1	1	0	1	1	0	1	0	0	2	0
716	1	0	0	0	0	1	2	0	1	1	0	0	2	1	1	1	0	2	1	1	1	0	0	2	0	0	0	2	1	2	0	0	2	0	0	0	1	0	1	1	0	0	0	2	0	2	0	2	0
717	0	0	0	0	0	0	0	0	0	0	1	0	0	0	0	0	0	1	1	1	1	0	0	2	0	0	0	2	0	2	1	1	1	1	1	2	2	0	2	0	0	0	1	0	1	0	0	1	1
718	1	1	1	0	0	0	1	1	1	1	0	0	1	0	0	0	1	2	1	1	1	0	0	2	0	0	0	2	1	1	1	1	0	1	0	1	1	0	0	2	0	0	1	0	1	0	0	2	0
719	0	1	0	0	0	0	2	0	1	1	1	0	2	0	0	1	0	1	2	2	1	1	0	2	0	0	0	1	0	1	0	1	2	0	0	0	1	1	0	1	0	0	0	0	0	0	0	2	0
720	1	0	0	0	0	0	1	0	2	1	0	1	1	1	1	0	0	0	0	0	0	0	0	2	0	0	0	2	0	2	1	0	1	0	0	1	0	0	0	2	0	0	2	0	0	0	0	2	0
721	0	0	0	0	0	0	1	0	1	1	1	1	1	1	1	0	0	0	0	0	0	1	0	2	0	0	0	2	0	2	1	1	1	0	0	2	1	1	0	1	0	0	0	0	0	0	0	1	0
722	1	0	0	0	0	1	2	0	2	0	0	0	0	0	0	0	0	1	0	0	0	1	0	2	0	0	0	1	0	1	0	0	0	0	0	2	1	0	1	1	0	0	0	0	0	1	0	0	0
723	0	0	0	0	0	0	2	1	2	2	0	0	0	0	0	0	0	0	0	0	0	0	0	2	0	0	0	2	0	1	1	1	1	0	0	1	1	0	0	1	0	0	0	1	0	1	0	1	1
724	1	0	0	0	0	0	2	0	1	0	0	1	2	1	1	1	0	1	1	1	1	0	1	1	0	0	0	2	1	1	1	0	0	1	0	1	1	1	0	1	0	1	1	0	1	1	1	1	0
725	1	1	0	0	0	0	1	1	1	1	1	1	1	1	1	0	0	1	0	0	0	0	0	2	0	0	0	2	0	2	0	0	1	1	0	1	1	0	0	1	1	0	0	0	1	1	0	1	1
726	0	0	0	0	0	0	2	0	2	2	0	1	0	0	0	0	0	0	1	1	1	0	0	2	0	0	0	2	0	2	0	0	1	0	0	2	0	0	0	2	0	2	2	0	1	1	0	1	0
727	1	0	0	0	0	0	1	0	1	0	1	0	1	0	0	1	0	1	0	0	0	1	0	2	0	0	0	2	1	1	1	0	1	1	1	1	1	0	0	2	0	1	1	0	1	1	0	2	0
728	0	0	0	0	0	0	1	0	1	1	1	0	2	0	0	1	1	0	1	1	1	0	1	1	1	1	0	2	1	1	0	1	1	0	0	1	1	0	1	2	1	0	0	1	0	0	0	1	0
729	1	0	0	0	0	0	0	0	0	0	2	0	2	1	1	1	0	0	2	1	1	0	2	0	1	1	0	2	0	1	1	1	2	0	0	1	1	0	0	1	0	0	0	1	1	1	0	0	1
730	1	0	0	0	0	1	1	0	2	2	0	0	0	0	0	0	0	1	1	1	1	0	0	2	0	0	0	2	0	2	0	1	1	1	1	2	2	1	1	1	0	0	1	0	1	0	1	1	0
731	0	0	0	0	0	0	1	0	1	0	1	1	0	0	0	0	0	1	1	1	1	0	1	1	0	0	0	2	0	1	1	1	1	0	1	2	1	0	1	2	1	1	1	0	0	0	0	2	0
732	1	1	0	0	0	1	2	0	2	2	0	0	1	0	0	0	0	0	1	1	0	0	0	2	0	0	1	2	1	0	0	1	0	0	0	2	0	0	0	2	0	0	0	0	0	1	0	1	0
733	1	0	0	0	0	0	1	0	2	1	0	1	2	1	1	0	0	1	0	0	0	0	0	2	1	1	0	1	1	1	0	1	1	0	0	2	1	0	1	1	0	1	0	0	0	1	0	2	0
734	1	0	0	0	0	0	2	0	2	2	0	0	1	0	0	1	0	1	1	1	1	0	1	1	0	0	0	2	0	2	0	0	0	1	2	2	1	0	1	2	1	0	2	0	1	0	0	2	0
735	0	0	0	0	0	0	2	0	2	2	0	0	0	0	0	0	0	0	2	1	0	0	0	2	1	1	0	2	0	2	2	0	1	0	0	1	1	0	1	1	0	1	1	0	0	1	1	2	0
736	1	0	0	0	0	1	2	0	1	1	1	0	0	0	0	0	0	2	0	0	0	0	0	2	0	0	0	0	1	0	0	1	0	0	0	1	2	1	0	2	1	0	2	0	0	0	0	1	0
737	0	0	0	0	0	0	0	0	1	1	1	0	1	0	0	1	0	1	0	1	0	0	1	1	1	2	0	2	0	1	0	1	1	0	1	1	1	0	2	0	0	1	1	0	1	1	0	2	0
738	1	0	0	0	0	1	1	0	2	2	0	0	2	1	1	1	0	1	0	0	0	0	0	2	0	0	0	2	0	2	0	0	0	1	0	2	1	0	1	2	1	0	1	1	0	1	0	0	0
739	1	0	0	0	0	0	1	0	1	1	1	0	0	0	0	0	0	1	1	1	1	1	0	2	0	0	0	2	1	1	1	1	0	0	0	2	0	0	0	2	0	1	1	0	0	0	0	1	0
740	0	0	0	0	0	0	2	0	1	1	1	0	2	1	1	0	0	0	0	0	0	1	0	2	1	1	0	1	2	0	1	2	1	1	1	2	2	0	1	1	0	0	1	0	1	0	0	1	0
741	1	0	0	0	0	0	2	0	2	1	0	0	0	0	0	0	0	1	0	1	0	0	0	2	0	0	0	1	2	1	0	1	1	0	0	2	0	0	0	2	0	1	0	0	0	1	0	1	0
742	0	0	1	0	0	1	2	1	2	1	0	0	1	0	0	1	0	0	1	1	1	0	0	2	0	0	0	1	1	1	0	2	2	0	0	0	1	0	1	2	1	0	0	0	0	0	0	2	0
743	0	0	0	0	0	0	1	1	1	1	1	0	0	0	0	0	0	0	2	1	0	0	1	1	1	1	0	2	0	2	1	1	1	0	1	1	1	1	0	1	0	1	1	0	1	1	1	0	0
744	0	0	0	0	0	1	1	1	1	1	1	0	1	0	0	1	0	0	1	1	1	0	1	1	1	1	0	2	0	1	0	0	0	0	1	2	1	0	0	2	0	0	1	0	0	1	0	2	0
745	1	0	0	0	0	0	1	0	0	0	1	0	0	0	0	0	0	0	1	1	1	0	0	2	0	0	0	2	0	2	0	1	1	0	0	2	1	0	0	2	0	0	0	0	0	1	0	0	0
746	0	0	0	0	0	0	2	0	1	0	0	2	2	2	2	0	0	0	0	0	0	0	0	2	0	0	0	1	1	2	0	0	2	1	0	1	2	1	1	1	0	0	2	0	0	0	0	1	0
747	0	0	0	0	0	1	1	0	1	1	1	1	2	1	1	0	0	0	1	1	1	0	0	2	0	0	0	1	0	1	1	0	0	0	1	2	2	0	1	1	0	0	0	0	0	0	0	2	0
748	1	0	0	0	0	0	2	0	1	1	0	1	1	1	1	0	0	1	1	1	1	0	0	2	0	0	0	2	0	2	0	1	1	0	0	1	1	0	2	0	0	0	1	1	1	0	0	0	1
749	1	0	0	0	0	1	2	0	1	1	0	0	0	0	0	0	0	0	0	0	0	0	0	2	0	0	0	2	1	1	1	1	0	1	0	1	0	1	0	1	0	1	0	0	0	0	0	2	0
750	0	0	0	0	0	1	1	0	0	0	2	0	2	1	1	0	0	0	2	2	0	0	0	2	0	0	1	2	1	1	0	1	1	0	0	1	2	0	2	0	1	0	0	0	0	1	0	2	0
751	0	1	0	0	0	0	2	0	2	1	0	0	0	0	0	0	0	0	0	0	0	0	1	1	1	1	1	2	1	1	0	0	2	0	0	2	1	1	0	1	0	1	0	0	1	2	0	1	1
752	1	0	0	0	0	0	1	0	1	1	1	1	1	1	1	0	0	0	1	1	1	0	0	2	0	0	0	0	1	0	0	0	1	1	0	1	0	0	0	1	0	0	1	0	0	1	0	1	0
753	0	0	0	0	0	1	2	0	2	0	0	0	0	0	0	0	0	1	0	0	0	0	0	2	0	0	0	1	2	0	1	1	2	0	0	1	1	0	1	1	0	0	0	0	1	1	0	2	0
754	1	0	1	0	1	0	1	1	2	2	1	0	0	0	0	0	0	0	1	1	1	0	0	2	0	0	0	1	0	1	0	0	2	0	0	2	1	1	0	1	0	1	0	0	2	0	0	1	1
755	1	0	0	0	0	0	2	0	2	0	1	0	1	0	0	1	1	1	0	0	0	0	0	2	0	0	0	2	0	1	0	0	1	0	0	2	1	0	1	1	0	0	1	0	0	1	0	2	0
756	1	0	2	0	1	0	1	0	0	0	1	0	0	0	0	0	1	0	1	1	1	0	1	1	2	2	0	1	1	1	1	0	0	1	0	2	2	0	1	1	0	0	1	1	0	1	0	2	0
757	1	0	0	0	0	0	2	0	1	1	1	0	0	0	0	0	0	1	0	0	0	0	1	1	0	0	0	2	0	1	1	0	0	0	0	2	2	0	1	1	0	0	0	1	0	0	1	0	0
758	0	0	0	0	0	0	2	0	1	1	0	1	2	2	2	0	0	1	0	1	1	0	0	2	0	0	0	2	1	1	1	0	1	0	0	1	1	0	0	2	0	0	0	0	0	0	0	1	0
759	0	0	1	0	0	0	1	0	1	1	1	0	0	0	0	0	0	1	0	0	0	0	0	2	0	0	0	2	1	1	1	0	0	0	0	1	2	1	1	1	1	0	0	0	0	0	1	0	0
760	1	0	0	0	0	0	1	0	1	0	1	0	1	1	0	0	0	1	1	1	1	0	1	1	0	0	0	2	0	2	0	0	2	0	0	2	1	1	0	0	0	1	1	0	1	1	0	1	0
761	0	0	0	0	0	1	2	0	2	1	0	0	0	0	0	0	0	0	2	2	1	0	0	2	0	0	0	1	1	1	0	1	2	0	0	1	1	0	0	2	0	1	1	0	1	0	0	1	0
762	0	0	0	0	0	0	2	0	1	1	0	2	2	1	1	0	0	1	0	0	0	0	0	2	0	0	0	1	2	0	0	0	1	0	0	2	0	0	0	2	0	1	1	1	0	1	0	2	0
763	0	0	0	0	0	1	2	1	2	2	0	0	0	0	0	0	0	1	1	1	1	0	2	0	1	1	1	2	0	1	1	0	1	1	0	0	1	0	1	1	0	0	0	0	1	1	0	1	1
764	1	0	0	0	0	1	2	0	1	1	0	0	1	0	0	1	1	2	1	1	1	0	0	2	0	0	0	2	0	2	0	1	2	0	1	2	1	0	1	1	0	0	0	0	0	1	0	0	1
765	0	0	0	0	0	0	2	1	2	2	0	0	0	0	0	0	0	1	0	0	0	0	0	2	0	0	1	2	1	0	1	1	1	0	0	1	1	0	1	0	0	1	2	0	1	0	0	1	1
766	1	0	0	0	0	1	1	1	1	1	1	0	0	0	0	0	0	0	0	0	0	0	1	1	1	1	0	1	1	1	0	0	1	2	1	2	1	0	1	1	1	0	0	0	0	0	0	1	1
767	1	0	0	0	0	1	1	1	1	1	0	0	0	0	0	0	0	0	0	0	0	0	1	1	1	2	0	2	2	0	1	0	1	0	0	1	2	0	1	1	0	0	0	0	0	1	0	2	0
768	0	0	0	0	0	0	2	0	2	2	0	0	1	0	0	1	0	2	1	1	1	0	0	2	0	0	0	1	1	1	0	1	1	2	1	1	0	0	0	2	0	1	0	0	0	0	0	2	0
769	0	0	0	0	0	0	1	0	1	0	1	0	1	0	0	0	0	0	2	1	0	1	0	2	0	0	0	1	1	1	0	0	1	0	0	1	1	0	2	0	0	0	0	0	0	1	1	1	0
770	1	0	0	0	0	0	2	0	2	2	0	1	2	2	2	0	1	1	1	1	0	0	2	0	0	0	0	2	1	0	1	0	1	1	1	1	2	1	0	0	0	0	0	0	0	1	0	2	0
771	1	0	1	0	1	0	2	0	2	2	0	1	1	1	1	0	0	1	0	0	0	0	1	1	1	2	0	2	0	2	1	0	1	0	0	2	1	1	0	1	0	1	1	0	1	0	0	2	0
772	0	0	0	0	0	0	2	0	1	1	0	1	1	1	1	0	0	0	0	0	0	0	0	2	0	0	0	2	1	1	1	0	0	0	0	2	1	1	0	2	1	0	1	0	0	1	0	1	1
773	0	0	0	0	0	0	2	0	2	1	0	0	1	0	1	0	0	1	0	1	0	0	1	1	0	0	0	0	1	0	0	0	1	2	0	1	2	0	0	1	0	0	2	0	0	0	0	2	0
774	0	0	0	0	0	0	1	0	0	0	0	1	2	1	1	0	0	0	1	1	0	0	0	2	1	1	1	2	1	1	0	0	2	1	0	1	2	0	2	0	1	0	1	0	1	0	2	0	0
775	1	0	0	0	0	0	2	1	2	2	0	0	1	1	1	0	0	2	0	0	0	0	0	2	0	0	0	2	0	2	0	0	2	0	0	1	1	0	1	1	0	1	1	0	0	0	0	2	0
776	1	0	0	0	0	0	2	0	1	1	0	1	2	2	2	0	0	1	0	1	0	0	0	2	0	0	0	1	1	1	1	1	1	1	1	2	2	1	0	2	1	0	0	0	0	1	0	2	0
777	1	0	0	0	0	0	2	1	1	1	0	0	1	0	1	0	0	2	0	0	0	0	0	2	0	0	1	1	0	0	0	1	2	0	0	1	1	0	0	1	0	1	1	0	1	0	0	2	0
778	1	0	0	0	0	0	1	0	1	1	1	2	2	1	1	0	0	0	1	1	1	0	0	2	0	0	0	2	2	1	0	1	1	0	0	2	1	0	1	1	0	0	0	1	0	0	1	1	1
779	1	0	0	0	0	1	2	0	2	1	0	0	1	1	1	0	0	0	0	0	0	0	0	2	0	0	1	2	1	1	0	1	1	0	0	2	2	0	2	0	0	1	1	0	0	0	0	0	1
780	1	0	0	0	0	0	1	0	1	0	1	1	2	1	1	0	0	2	0	0	0	0	0	2	0	0	1	2	1	1	0	0	0	0	0	2	2	0	1	1	0	1	0	0	0	0	0	1	1
781	1	0	0	0	0	0	1	0	1	0	1	0	0	0	0	0	0	0	0	0	0	0	0	2	0	0	0	2	0	1	1	0	0	0	0	2	2	0	0	2	0	1	1	0	0	1	0	1	0
782	1	0	0	0	0	0	2	0	1	1	1	0	0	0	0	0	0	0	1	1	1	0	0	2	0	0	0	2	0	2	0	1	2	0	0	1	2	0	1	1	0	0	0	0	1	1	0	2	0
783	1	0	0	0	0	0	2	0	1	1	0	0	1	1	2	0	0	1	0	0	0	0	1	1	1	1	0	1	2	0	0	0	1	0	0	2	1	0	0	1	1	0	1	0	1	0	0	0	2
784	0	0	0	0	0	1	2	0	1	1	0	1	1	1	1	0	0	1	0	0	0	0	1	1	1	1	0	2	0	2	1	0	1	2	1	2	1	0	0	2	0	0	0	0	0	0	0	1	0
785	0	0	0	0	0	0	1	1	1	1	0	0	0	0	0	0	0	0	1	1	1	0	1	1	0	0	0	1	1	1	0	0	0	0	1	2	1	0	1	1	1	0	1	0	1	0	1	1	0
786	1	0	0	0	0	0	1	0	1	1	0	1	1	1	1	0	0	1	1	1	1	1	0	2	0	0	0	2	0	1	1	1	2	0	0	1	1	0	1	1	0	0	1	0	1	0	0	1	0
787	1	0	0	0	0	0	1	0	0	0	1	0	0	0	0	0	0	1	1	1	0	0	0	2	0	0	0	2	1	1	0	0	1	2	0	1	2	0	1	2	1	0	0	0	1	1	1	0	0
788	0	0	0	0	0	0	1	0	1	1	1	1	1	1	1	0	0	1	0	0	0	0	0	2	1	1	0	2	0	2	1	1	1	2	1	1	1	0	0	2	0	0	0	0	0	0	0	2	0
789	1	0	0	0	0	1	2	0	2	0	1	0	2	1	1	1	0	0	0	0	0	0	0	2	0	0	0	2	0	2	0	0	0	1	0	2	2	0	2	0	0	1	0	0	2	1	0	2	0
790	0	0	0	0	0	1	1	0	1	1	0	0	0	0	0	0	0	1	0	0	0	0	0	2	0	0	0	2	0	2	0	1	2	0	0	1	1	1	0	1	0	1	1	0	1	1	0	2	0
791	0	0	1	1	1	1	2	0	2	1	0	0	0	0	0	0	0	0	1	1	1	0	0	2	1	1	1	2	0	1	1	0	1	0	0	2	0	0	0	2	0	0	0	0	0	0	1	0	0
792	1	0	0	0	0	1	1	0	1	1	0	1	1	1	2	0	0	0	0	0	0	0	0	2	0	0	1	2	0	1	0	0	1	1	1	1	1	1	0	1	0	0	0	0	0	0	0	1	0
793	0	0	0	0	0	1	2	0	2	1	0	1	1	1	1	0	0	1	1	1	1	0	0	2	0	0	0	2	1	1	1	1	2	0	0	1	1	0	1	0	0	1	1	0	1	1	0	2	0
794	1	0	0	0	0	0	1	0	1	1	1	1	1	1	1	0	0	0	0	0	0	0	0	2	0	0	0	2	0	2	1	0	1	0	0	2	1	0	1	2	1	0	0	0	0	0	1	1	0
795	1	0	0	0	0	1	1	0	1	0	1	0	0	0	0	0	0	1	1	1	1	0	0	2	0	0	0	2	0	2	0	1	2	0	1	1	1	0	1	1	0	0	0	0	0	0	0	1	1
796	0	0	0	0	0	0	0	0	0	0	2	0	0	0	0	0	0	0	2	1	1	1	0	2	1	1	0	2	0	0	0	1	1	0	0	2	2	0	1	1	0	1	0	0	0	0	0	2	0
797	1	0	0	0	0	0	2	0	2	1	0	2	2	2	2	0	0	1	1	0	0	0	1	1	0	0	0	2	1	1	0	2	1	0	0	2	1	1	0	2	0	0	0	0	0	1	0	2	0
798	1	0	1	0	0	0	1	1	1	1	1	0	1	1	1	0	0	0	0	0	0	0	0	2	0	0	0	1	1	2	0	0	0	0	0	2	0	0	1	1	0	0	1	0	0	1	0	2	0
799	1	0	1	0	0	0	2	1	2	2	0	0	0	0	0	0	0	0	0	0	0	0	0	2	0	0	0	2	1	1	1	0	1	1	0	1	0	0	1	1	0	1	1	0	1	1	0	2	0
800	1	0	0	0	0	2	1	1	2	2	0	1	2	1	1	0	1	1	1	1	0	0	0	2	0	0	0	0	1	1	0	0	1	0	0	1	2	0	2	0	0	0	1	0	0	0	0	1	1
801	0	0	0	0	0	1	2	1	2	2	0	0	0	0	0	0	0	0	1	1	1	0	1	1	1	1	0	2	0	1	0	0	2	0	0	0	2	1	0	1	0	0	1	0	1	0	0	0	0
802	0	1	1	0	1	0	1	1	2	2	0	0	0	0	0	0	0	1	1	1	0	0	1	1	0	0	0	2	2	0	1	1	1	1	1	1	0	0	0	2	0	0	1	1	2	1	0	2	0
803	1	0	0	0	0	0	2	0	1	1	0	0	0	0	0	0	0	0	0	0	0	0	1	1	0	0	0	2	1	1	1	2	1	1	1	2	1	0	1	1	1	0	0	1	0	0	0	1	1
804	0	0	0	0	0	1	2	0	2	1	0	2	2	2	2	0	0	1	0	1	1	0	0	2	0	0	0	2	0	1	1	0	0	0	0	2	1	1	0	0	0	1	1	0	0	1	0	2	0
805	0	0	0	0	0	0	1	0	1	0	1	0	1	0	0	0	0	1	1	1	0	0	0	2	0	0	0	2	0	2	0	1	1	2	0	1	1	1	0	1	0	2	2	0	1	0	0	0	1
806	0	1	0	0	0	0	1	0	0	0	0	0	1	0	0	1	0	2	0	0	0	0	1	1	0	0	0	1	2	0	1	1	2	0	1	1	1	0	1	1	0	1	1	0	1	1	0	2	0
807	1	0	0	0	0	0	2	0	2	0	1	1	0	0	0	0	0	1	1	1	0	0	0	2	0	0	0	2	0	2	1	0	1	2	0	1	1	1	0	2	0	1	1	0	1	1	0	2	0
808	1	0	0	0	0	1	2	1	1	1	1	0	0	0	0	0	0	1	0	0	0	1	0	2	0	0	0	1	0	2	1	0	1	0	0	1	1	1	0	2	0	0	0	0	0	0	0	1	1
809	1	1	0	0	0	0	2	1	2	2	0	1	1	1	1	0	0	0	0	0	0	0	1	1	1	1	0	2	0	2	1	0	1	0	0	2	0	0	1	0	0	1	1	0	1	2	0	2	0
810	0	0	1	0	0	1	2	1	2	1	0	0	1	0	0	0	0	1	1	1	0	0	0	2	0	0	0	1	1	1	1	2	2	0	0	2	1	1	0	2	0	1	1	0	1	0	0	2	0
811	1	0	0	0	0	0	1	0	0	0	0	0	0	0	0	0	0	0	1	1	1	0	0	2	0	0	0	2	0	2	0	2	1	0	1	2	1	1	0	1	0	1	0	0	0	0	1	0	1
812	0	0	0	0	0	0	1	1	2	2	1	0	0	0	0	0	1	2	1	1	1	0	0	2	0	0	0	1	1	1	0	2	1	0	0	1	1	0	1	1	0	1	1	0	0	0	0	1	0
813	1	0	0	0	0	0	1	0	0	0	2	0	2	2	2	0	0	1	1	1	1	0	0	2	0	0	0	2	0	1	0	0	1	0	0	2	2	0	2	1	1	1	0	0	2	0	0	1	1
814	1	0	0	0	0	0	2	1	2	2	0	0	0	0	0	0	0	0	2	1	0	1	0	2	0	0	0	2	0	0	0	0	0	1	1	2	1	0	2	0	1	0	0	1	0	1	0	0	0
815	1	0	0	0	0	0	0	0	0	0	1	0	0	0	0	0	0	2	1	1	0	0	2	0	1	1	0	1	2	0	1	1	1	0	0	1	1	0	0	1	0	0	0	0	0	1	0	1	0
816	0	0	0	0	0	1	1	0	2	2	0	0	0	0	0	0	0	1	0	0	0	0	0	2	0	0	0	2	0	2	0	1	1	1	1	2	1	1	0	1	0	0	0	0	1	0	0	1	0
817	1	0	0	0	0	0	2	0	1	1	1	0	0	0	0	0	0	1	2	1	1	0	0	2	0	0	0	2	0	2	0	0	1	1	1	2	1	0	0	1	0	0	1	0	1	0	0	0	2
818	1	0	0	0	0	0	2	0	1	0	0	0	1	0	1	0	0	1	0	0	0	0	0	2	0	0	0	2	0	2	1	0	0	1	0	1	1	1	0	1	0	0	0	1	0	0	0	0	0
819	1	0	1	0	0	0	1	0	0	0	0	0	0	0	0	0	0	0	0	0	0	0	0	2	1	1	0	2	0	2	0	0	0	0	1	2	1	0	1	1	0	0	0	0	1	0	0	1	1
820	0	0	0	0	0	0	1	0	0	0	2	0	2	1	1	0	0	0	0	0	0	0	1	1	2	2	0	2	1	1	1	1	1	0	1	1	1	0	1	1	0	0	1	0	0	1	0	0	1
821	1	0	0	0	0	0	1	1	1	1	1	1	1	1	1	0	0	0	1	1	0	0	0	2	1	1	0	2	1	2	0	2	2	0	0	0	2	0	2	0	0	0	2	0	0	0	0	1	1
822	0	0	0	0	0	1	2	0	2	1	0	0	1	0	0	1	0	0	1	1	1	0	0	2	0	0	0	2	1	1	1	1	2	0	0	2	1	0	2	0	0	0	1	0	1	0	0	2	0
823	0	0	0	0	0	0	1	1	2	2	0	0	0	0	0	0	0	0	1	1	1	0	1	1	1	1	0	2	0	2	0	0	1	1	0	2	1	1	0	1	0	0	0	0	0	2	0	1	0
824	1	0	0	0	0	0	2	0	1	0	0	0	0	0	0	0	0	1	0	1	1	0	0	2	0	0	0	2	0	2	0	0	0	2	2	2	1	1	0	1	0	0	0	0	0	0	0	0	0
825	0	0	0	0	0	1	1	0	1	1	1	0	0	0	0	0	0	1	1	1	1	0	0	2	0	0	0	1	2	0	0	2	1	0	0	1	1	0	1	1	0	1	1	0	1	0	0	2	0
826	0	0	1	0	0	0	2	0	2	1	0	0	0	0	0	0	0	1	1	0	0	0	0	2	0	0	0	1	0	1	0	1	1	0	1	2	2	1	1	1	0	1	1	1	0	1	0	2	0
827	0	0	0	0	0	0	2	0	2	2	0	1	1	1	1	0	0	1	0	0	0	0	0	2	0	0	0	1	0	1	0	0	1	0	0	1	1	0	0	2	0	0	0	1	0	0	0	2	0
828	1	0	1	1	1	1	2	0	1	1	0	1	2	1	1	0	0	2	1	1	1	0	1	1	0	0	0	2	0	2	0	1	1	1	2	2	2	0	2	1	0	2	2	0	1	1	0	2	0
829	0	0	0	0	0	0	2	1	2	1	0	1	2	2	2	0	0	1	1	0	1	0	0	2	0	0	1	2	0	1	1	1	0	0	0	2	0	0	0	1	0	0	0	0	0	1	0	0	2
830	0	0	0	0	0	0	1	0	1	1	1	1	1	2	1	0	0	1	2	2	2	0	1	1	0	0	0	1	1	1	1	1	1	2	0	2	1	0	1	1	0	0	1	0	1	1	0	2	0
831	0	0	0	0	0	1	2	0	1	1	1	0	0	0	1	0	0	0	0	0	0	0	1	1	1	1	0	1	1	1	0	1	1	0	0	2	1	1	0	0	0	0	0	0	0	1	0	1	1
832	1	1	0	0	0	0	2	0	1	1	0	0	1	0	0	1	0	1	1	1	0	0	0	2	1	1	0	2	0	1	0	0	0	0	0	2	1	1	0	0	0	0	0	1	1	1	0	2	0
833	1	0	0	0	0	1	2	1	2	2	0	0	0	0	0	0	0	0	0	0	0	0	0	2	1	1	1	1	0	0	0	0	1	2	1	2	1	1	0	1	0	0	0	0	0	1	0	2	0
834	1	0	0	0	0	0	1	0	1	1	0	0	0	0	0	0	0	1	2	1	0	0	0	2	0	0	1	2	1	1	0	0	1	0	0	2	1	1	0	1	0	1	1	0	0	0	0	2	0
835	0	0	1	0	0	0	2	0	1	1	0	1	1	1	1	0	0	1	0	0	0	0	0	2	0	0	0	1	0	1	0	0	0	1	1	2	1	1	0	0	0	0	1	0	1	1	0	1	0
836	1	0	0	0	0	0	1	0	0	0	1	0	1	1	1	0	0	1	0	1	0	0	0	2	1	1	0	2	1	1	0	1	1	0	1	2	0	0	0	1	0	1	1	0	1	0	0	0	0
837	0	0	0	0	0	0	1	0	1	1	1	2	2	1	1	0	0	1	0	1	1	0	0	2	0	0	0	2	0	2	2	0	1	0	0	1	1	0	0	1	0	0	0	1	1	2	0	1	0
838	0	0	1	0	0	0	1	0	0	0	0	0	1	1	1	0	0	0	1	1	1	0	0	2	0	0	0	1	1	0	0	0	1	1	2	2	2	1	1	1	0	2	2	0	0	1	0	1	0
839	1	0	1	1	1	1	2	1	2	1	0	0	0	0	0	0	0	0	1	1	1	0	1	1	0	0	0	1	1	1	0	1	1	0	0	1	0	0	0	2	0	0	1	0	0	1	1	1	0
840	0	0	0	0	0	0	2	0	2	2	0	0	1	0	0	1	0	0	1	1	1	0	0	2	0	0	0	2	1	1	2	1	1	0	0	2	1	0	1	1	0	2	2	0	1	1	0	2	0
841	0	0	0	0	0	0	2	0	2	0	0	0	0	0	0	0	0	1	0	0	0	0	1	1	1	1	0	2	0	2	0	0	0	0	0	2	0	0	0	2	0	1	1	0	1	1	0	1	1
842	1	0	0	0	0	0	2	0	1	1	0	0	1	1	1	0	0	0	0	0	0	0	0	2	0	0	0	2	2	0	1	2	2	0	0	1	2	1	1	1	0	0	0	0	2	2	1	0	0
843	0	0	0	0	0	0	2	0	1	0	1	0	1	1	1	0	0	0	1	1	1	0	0	2	1	1	0	1	0	1	0	2	2	0	0	0	2	1	1	1	1	1	0	0	0	1	1	0	0
844	1	0	2	0	1	0	2	0	2	1	0	0	0	0	1	0	0	0	0	0	0	0	1	1	1	1	0	2	0	2	0	1	1	0	0	2	1	0	2	0	0	1	0	0	0	0	1	1	0
845	0	0	0	0	0	0	2	1	2	1	0	1	1	2	1	0	0	0	0	0	0	0	1	1	1	1	1	2	1	1	0	0	1	0	0	1	1	0	1	1	0	0	1	1	1	0	0	1	1
846	1	0	0	0	0	1	1	1	1	1	1	1	1	1	1	0	0	0	0	0	0	0	1	1	1	1	0	1	0	1	1	0	0	1	2	2	1	1	0	1	0	0	0	0	0	1	0	2	0
847	0	0	0	0	0	0	1	0	0	0	1	0	0	0	0	0	0	1	0	0	0	0	0	2	1	1	1	2	1	1	0	0	0	1	0	2	2	0	1	0	0	0	1	0	0	1	0	2	0
848	1	0	0	0	0	1	1	0	2	1	0	0	0	0	0	0	0	0	1	1	1	0	0	2	1	1	1	2	0	1	1	0	1	2	2	2	0	0	0	2	0	1	0	0	0	0	1	1	0
849	0	0	0	0	0	0	2	0	2	1	0	1	0	0	0	0	0	1	0	0	0	2	0	2	0	0	0	2	1	1	0	0	1	1	0	1	0	0	1	0	0	1	1	0	1	2	0	2	0
850	0	0	0	0	0	0	2	0	2	2	0	0	0	0	0	0	0	0	1	1	1	1	0	2	0	0	0	2	0	1	1	1	1	2	1	1	0	0	0	2	0	1	1	0	0	1	0	2	0
851	0	0	1	0	0	1	2	0	1	0	1	0	1	0	0	1	1	1	1	1	0	0	1	1	0	0	0	1	1	1	0	0	0	0	0	2	1	0	1	1	0	0	2	0	0	0	0	1	1
852	0	1	1	0	1	0	1	0	2	2	0	1	1	1	1	0	0	1	0	0	0	0	0	2	0	0	0	1	1	1	0	0	2	1	0	1	0	0	1	1	0	1	0	0	0	1	0	0	0
853	1	0	0	0	0	0	2	1	2	2	0	0	2	2	2	0	0	1	0	1	0	0	0	2	1	1	0	2	1	1	2	1	2	0	0	1	1	0	1	1	0	1	1	0	2	0	0	0	2
854	1	0	0	0	0	1	2	0	1	0	0	0	2	1	1	0	0	0	1	1	1	0	0	2	0	0	0	1	0	1	0	1	1	0	0	2	1	1	0	1	0	0	0	0	0	0	0	1	1
855	0	0	0	0	0	0	2	1	2	1	0	1	2	2	2	0	0	0	1	1	0	0	0	2	0	0	0	2	1	1	2	1	1	1	0	1	0	1	0	1	0	1	0	0	0	1	0	1	0
856	1	0	0	0	0	0	2	0	2	2	0	0	0	0	0	0	0	0	1	1	1	0	1	1	1	1	0	2	0	2	2	0	0	1	0	2	1	0	0	1	0	0	0	1	0	1	0	1	0
857	1	0	0	0	0	0	1	0	1	1	1	0	1	1	1	0	0	1	0	0	0	0	0	2	0	0	0	2	1	0	0	1	2	0	0	1	1	1	0	0	0	1	0	0	1	2	0	1	1
858	1	0	0	0	0	0	2	0	2	1	0	1	1	1	1	0	0	2	2	2	0	0	0	2	0	0	0	2	0	1	0	1	0	2	1	1	1	0	1	1	0	2	2	0	1	0	1	0	1
859	1	0	0	0	0	0	1	0	0	0	0	1	2	2	2	0	0	0	0	0	0	1	0	2	0	0	0	0	2	0	0	0	0	0	0	2	2	0	0	1	0	0	0	0	0	0	0	2	0
860	1	0	0	0	0	0	2	1	2	1	0	0	0	0	0	0	0	1	1	1	1	0	0	2	0	0	1	1	0	0	0	0	1	1	0	1	1	0	0	0	0	2	2	0	1	1	0	1	0
861	0	0	0	0	0	0	2	1	2	1	0	0	0	0	0	0	0	0	1	1	1	0	1	1	1	1	0	2	2	0	1	0	1	0	0	2	2	0	1	0	0	0	0	0	0	1	0	2	0
862	0	0	0	0	0	0	2	0	0	0	0	0	1	0	0	1	0	0	0	0	0	0	0	2	0	0	0	2	1	2	0	1	1	0	0	2	0	0	0	2	0	2	2	0	1	0	0	1	0
863	1	0	0	0	0	0	1	0	1	1	1	0	0	0	0	1	0	2	1	1	0	0	0	2	0	0	0	1	1	1	0	1	1	0	0	2	1	0	0	1	1	0	1	0	0	0	0	2	0
864	0	0	0	0	0	0	2	0	1	1	0	1	2	1	1	1	0	1	0	0	0	0	0	2	1	1	0	2	1	0	1	0	1	0	0	1	2	0	1	0	0	1	1	1	0	1	0	1	0
865	0	0	0	0	0	0	2	0	2	2	0	0	1	1	1	0	0	0	1	1	1	0	1	1	1	1	0	1	1	1	1	1	0	1	1	2	2	0	2	0	0	1	0	0	2	1	1	0	0
866	1	0	0	0	0	0	2	1	2	2	0	0	1	0	0	1	0	0	0	1	0	0	0	2	0	0	0	1	1	0	0	0	1	0	0	2	0	0	0	2	0	0	0	0	0	1	0	0	1
867	1	0	0	0	0	1	2	1	1	1	0	1	1	0	0	0	1	2	1	1	1	0	0	2	1	1	0	2	0	2	0	0	0	2	2	2	0	0	1	1	1	0	0	0	0	1	0	0	2
868	1	0	0	0	0	1	0	0	1	1	0	1	2	0	0	0	0	0	1	1	0	0	0	2	0	0	0	2	1	1	1	0	1	0	0	1	2	0	2	1	0	0	0	0	1	1	0	2	0
869	1	0	0	0	0	1	1	0	0	0	2	0	0	0	0	0	0	0	2	1	0	0	0	2	0	0	1	2	0	1	0	0	0	0	0	1	1	0	0	2	0	1	1	0	0	1	0	2	0
870	1	0	0	0	0	1	1	0	2	2	0	1	2	2	2	0	0	1	1	0	0	0	0	2	0	0	1	2	0	1	0	1	1	0	0	1	1	0	1	1	0	0	0	0	0	1	1	0	1
871	1	0	0	0	0	1	1	0	0	0	1	0	0	0	0	0	1	1	0	1	1	0	0	2	1	1	0	1	2	0	0	1	1	0	1	2	0	0	0	1	0	1	1	0	0	1	0	1	0
872	1	0	0	0	0	0	2	0	2	2	0	0	0	0	0	0	0	0	1	0	0	1	1	1	0	0	0	1	1	1	0	0	0	1	0	2	2	0	0	1	0	0	0	0	1	1	0	2	0
873	1	0	0	0	0	0	2	1	2	1	0	0	0	0	0	0	0	1	1	0	0	0	0	2	1	1	0	1	1	1	0	2	2	0	1	2	1	0	0	0	0	1	1	1	0	1	0	2	0
874	1	0	0	0	0	1	2	0	2	2	0	0	1	0	0	0	0	1	0	1	0	1	1	1	0	1	0	2	1	2	0	1	2	0	0	2	1	0	0	0	0	0	0	1	1	1	0	1	0
875	1	0	0	0	0	1	0	0	0	0	1	0	1	0	0	0	0	0	2	1	1	1	0	2	0	0	0	2	1	1	2	0	0	2	1	1	2	2	0	0	0	0	0	0	0	1	0	2	0
876	1	0	0	0	0	0	2	0	1	0	0	0	1	0	0	1	0	1	2	1	1	0	1	1	1	1	0	1	2	0	0	0	0	1	2	2	1	1	0	1	0	0	2	0	0	1	0	0	1
877	0	0	0	0	0	1	2	0	2	1	0	0	1	0	0	0	0	0	1	1	1	0	0	2	0	0	0	1	1	1	0	1	2	0	1	2	1	0	2	0	0	0	0	0	0	1	1	1	0
878	0	0	1	0	0	0	2	0	2	1	0	0	0	0	0	0	0	1	1	1	0	0	0	2	0	0	0	1	1	1	1	0	1	1	0	2	2	0	2	0	0	0	1	0	0	1	0	2	0
879	1	0	0	0	0	0	1	2	2	2	0	0	2	1	1	0	0	1	2	2	2	0	0	2	0	0	0	2	0	2	1	0	1	1	0	2	2	0	2	0	1	0	0	0	1	1	0	2	0
880	1	0	0	0	0	1	1	1	1	1	1	0	0	0	0	0	0	1	1	1	1	0	0	2	0	0	0	2	0	1	1	1	2	0	0	2	2	0	2	1	1	1	1	0	1	0	0	1	0
881	0	0	0	0	0	1	1	0	1	0	1	0	1	1	1	0	0	1	1	1	0	1	0	2	0	0	0	2	0	1	0	0	1	0	0	1	1	1	0	1	0	0	0	0	0	1	0	1	0
882	0	0	0	0	0	0	2	0	1	1	0	0	0	0	1	0	0	1	1	0	1	0	1	1	0	0	0	0	1	0	0	1	1	2	0	1	2	1	1	0	0	0	1	0	1	0	1	0	1
883	1	0	0	0	0	1	1	0	1	1	1	1	1	2	1	0	0	1	1	1	1	0	1	2	0	0	1	1	1	2	0	0	1	0	0	1	2	1	0	2	1	1	1	0	1	2	1	0	0
884	0	0	0	0	0	0	2	1	2	1	0	0	1	0	0	1	0	2	0	1	0	0	0	2	0	0	0	0	2	0	0	0	1	1	0	1	0	1	0	1	0	1	1	0	2	0	0	1	1
885	0	0	0	0	0	0	1	0	1	1	1	2	2	1	1	0	0	1	1	1	1	0	0	2	0	0	0	2	0	2	1	0	2	0	0	2	1	0	0	2	0	1	1	0	1	1	1	1	0
886	0	0	0	0	0	0	2	0	1	1	0	1	1	1	1	0	0	0	0	0	0	0	1	1	1	1	0	1	2	0	1	1	1	1	0	2	1	1	0	1	0	0	0	0	1	0	0	1	0
887	1	1	0	0	0	1	2	0	1	0	0	0	0	0	0	0	0	1	2	2	1	0	0	2	0	0	0	1	1	1	1	0	0	0	0	1	2	0	2	1	1	1	1	0	1	0	0	2	0
888	1	0	0	0	0	1	1	0	0	0	0	0	1	0	0	1	0	1	1	1	1	1	0	2	0	0	0	2	0	1	1	1	1	1	1	1	2	0	1	1	0	1	1	0	1	0	1	1	0
889	1	0	0	0	0	0	1	1	2	2	0	1	2	1	1	1	0	0	0	0	0	0	0	2	0	0	0	2	0	1	1	0	0	1	0	1	0	0	0	1	0	1	1	0	1	0	1	1	0
890	1	0	0	0	0	0	1	0	1	0	1	0	0	0	0	0	0	1	0	0	0	0	1	1	1	1	0	2	0	2	0	0	1	1	0	1	2	1	0	2	1	0	0	0	0	0	0	1	1
891	1	0	1	0	0	1	2	1	2	1	0	1	1	1	1	0	1	1	1	1	0	0	0	2	0	0	0	2	1	2	0	0	0	0	1	2	2	0	1	1	0	0	0	0	0	0	0	2	0
892	1	0	0	0	0	0	2	0	0	0	0	0	0	0	0	0	0	2	0	0	0	0	1	1	0	0	0	2	1	1	1	1	1	0	0	1	2	1	0	0	0	0	0	0	0	1	1	1	0
893	1	1	0	0	0	1	2	1	1	1	1	0	2	1	2	0	0	1	0	0	0	0	0	2	0	0	0	2	0	2	0	1	2	0	0	2	1	0	1	1	0	0	1	1	1	1	0	2	0
894	1	0	0	0	0	0	1	0	0	0	1	1	1	1	1	0	0	0	0	0	0	1	0	2	0	0	0	1	2	0	1	0	1	0	0	1	2	2	0	0	0	0	0	0	0	0	0	2	0
895	0	0	0	0	0	0	0	0	0	0	2	0	0	0	0	0	0	0	1	1	1	0	0	2	0	0	0	2	0	2	0	0	0	2	1	1	1	1	0	0	0	0	0	0	0	0	0	1	0
896	1	0	0	0	0	0	0	0	1	1	1	0	1	0	0	1	0	1	0	0	0	0	0	2	0	0	0	0	1	1	0	0	1	1	0	2	1	0	0	2	0	0	0	1	0	1	1	1	0
897	1	0	0	0	0	0	2	0	1	1	0	1	1	1	1	0	0	1	1	1	0	0	1	1	1	1	0	0	2	0	0	1	2	0	0	1	2	0	1	1	0	0	1	0	1	0	0	1	0
898	1	0	0	0	0	1	1	0	1	1	1	0	2	1	1	0	0	0	1	1	1	0	0	2	0	0	0	2	1	1	1	0	1	1	1	1	2	0	2	1	1	0	1	0	1	1	0	1	1
899	0	1	0	0	0	1	1	0	2	1	0	1	1	1	1	0	0	0	1	1	1	0	0	2	0	0	0	2	0	2	0	1	1	1	0	1	2	1	1	2	2	1	1	0	1	1	0	2	0
900	0	0	0	0	0	0	1	0	2	2	0	0	1	0	0	0	0	0	0	0	0	0	0	2	0	0	1	2	1	0	0	1	1	0	0	2	1	0	2	0	0	1	1	0	1	0	0	2	0
901	0	0	0	0	0	0	2	0	2	2	0	0	1	0	0	0	0	0	1	1	0	0	0	2	0	0	0	2	0	1	1	0	1	1	1	1	1	0	0	0	0	0	0	0	2	2	0	2	0
902	1	0	0	0	0	0	1	0	1	1	1	0	0	0	0	0	0	1	0	0	0	0	0	2	0	0	0	1	1	0	0	1	1	1	2	2	0	0	0	2	0	1	1	0	1	0	0	1	1
903	0	0	1	0	0	0	2	0	1	1	0	1	1	1	1	0	0	1	0	1	0	2	0	2	0	0	0	1	1	1	0	0	1	0	0	1	1	0	1	0	0	1	1	0	1	1	0	2	0
904	0	0	0	0	0	0	1	1	2	2	1	1	1	1	1	0	0	1	0	0	0	0	0	2	1	1	0	2	1	1	2	1	2	0	1	1	0	0	0	1	0	0	2	0	0	0	1	1	0
905	1	0	0	0	0	0	1	0	0	0	1	1	1	1	1	0	0	0	1	0	0	0	0	2	1	1	0	0	2	0	0	1	0	2	1	1	0	0	0	2	0	1	1	0	0	0	0	1	0
906	1	0	0	0	0	0	1	0	2	2	0	0	0	0	0	0	1	1	1	1	0	0	0	2	1	1	0	2	0	1	0	0	0	1	0	1	1	0	0	1	0	1	1	0	1	1	1	0	0
907	1	0	0	0	0	0	2	0	1	0	0	0	1	0	1	0	1	2	1	1	1	0	0	2	0	0	0	2	0	2	0	0	0	0	1	2	2	0	1	1	0	0	0	1	0	1	0	2	0
908	1	0	0	0	0	0	1	0	1	1	1	1	2	1	1	1	0	0	0	0	0	0	0	2	0	0	0	2	1	1	1	0	0	0	0	1	1	0	0	2	0	0	0	0	0	2	0	0	2
909	1	0	0	0	0	0	1	0	0	0	1	1	0	0	0	0	1	1	1	1	1	0	0	2	0	0	0	1	1	1	0	1	2	0	0	2	1	0	0	2	0	0	1	0	0	1	0	2	0
910	1	0	0	0	0	0	1	0	0	0	1	0	0	0	0	0	0	1	0	0	0	0	1	1	1	1	0	2	0	1	1	1	0	2	1	1	2	1	0	0	0	0	1	0	1	0	0	1	0
911	0	0	0	0	0	0	1	0	1	1	2	0	1	1	1	0	0	2	1	1	1	0	0	2	0	0	0	2	0	2	1	0	1	1	0	2	2	1	1	0	0	0	1	1	1	0	0	2	0
912	0	1	0	0	0	1	1	0	1	1	1	0	0	0	0	0	0	1	2	1	1	0	0	2	0	0	0	1	1	1	0	2	2	0	0	0	2	0	2	0	0	1	1	0	1	1	0	1	0
913	1	0	0	0	0	0	2	0	0	0	0	1	2	1	1	0	0	0	1	1	1	0	0	2	0	0	1	2	0	1	0	0	0	1	2	2	2	0	2	0	0	0	0	0	0	1	0	1	0
914	1	0	0	0	0	0	2	0	2	1	0	0	1	0	1	0	0	1	1	1	1	0	1	1	0	0	0	2	1	1	0	0	0	2	1	1	2	0	1	1	0	1	1	0	1	1	0	2	0
915	0	0	0	0	0	0	2	0	2	2	0	1	2	1	1	1	1	2	1	1	1	0	0	2	0	0	0	2	0	2	0	0	1	0	0	1	2	0	2	1	1	0	0	0	0	0	1	0	0
916	0	0	0	0	0	0	1	0	1	0	1	0	0	0	0	0	0	2	1	1	1	0	0	2	0	0	0	2	1	1	1	1	2	0	0	0	2	0	1	0	0	0	0	0	0	0	1	1	0
917	0	0	0	0	0	1	2	1	2	1	0	1	1	1	1	0	0	0	0	0	0	0	0	2	1	1	0	2	0	2	0	0	1	0	0	1	1	0	1	2	1	0	0	1	0	0	0	0	1
918	1	0	1	0	0	1	2	0	1	1	1	2	2	2	2	0	1	1	1	1	0	0	0	2	1	1	0	2	0	2	1	1	1	0	0	1	2	0	1	2	1	0	1	0	0	0	1	0	0
919	1	1	1	0	1	0	2	1	2	2	0	1	2	1	1	0	0	1	1	1	1	0	0	2	0	0	0	2	1	1	1	2	1	0	0	1	1	0	0	1	0	0	0	0	1	1	0	1	1
920	0	0	0	0	0	0	2	0	1	0	0	1	1	1	1	0	0	1	1	1	0	0	1	1	1	1	0	2	2	2	0	2	1	0	0	1	1	0	0	1	0	1	1	0	1	2	1	0	0
921	1	0	1	0	1	0	2	0	2	2	0	1	1	1	1	0	0	0	0	0	0	0	0	2	0	0	0	2	0	2	1	0	0	0	0	2	2	1	1	1	1	1	0	0	2	1	0	2	0
922	1	0	1	0	1	0	1	0	1	1	0	0	1	1	1	0	0	1	1	1	0	0	0	2	0	0	0	1	0	1	0	0	0	1	1	1	1	0	1	1	0	0	0	1	0	0	0	1	1
923	0	0	0	0	0	0	1	0	1	1	2	0	0	0	0	0	0	0	0	0	0	1	0	2	1	1	0	2	1	2	0	1	0	0	0	2	2	0	1	1	0	1	0	0	1	2	0	1	1
924	1	0	1	0	1	0	2	0	1	0	0	1	1	1	1	0	0	1	0	0	0	0	0	2	0	0	1	2	1	0	0	1	1	0	0	1	1	1	0	1	0	0	0	1	0	0	0	1	1
925	1	0	1	0	0	1	2	0	2	2	0	0	1	1	1	0	0	0	0	0	0	0	1	1	0	0	0	1	1	1	0	1	1	0	0	1	2	0	0	1	0	1	1	0	1	0	0	0	1
926	0	1	0	0	0	0	2	1	2	1	0	0	1	0	0	1	0	0	1	1	1	1	0	2	1	1	0	2	1	1	0	0	1	0	0	2	1	1	0	1	0	0	1	0	0	2	0	2	0
927	0	0	0	0	0	0	2	0	1	0	0	1	1	1	1	0	0	0	0	0	0	0	2	0	1	1	0	2	0	1	0	1	1	0	0	1	1	1	0	1	0	0	1	0	1	0	0	2	0
928	0	0	0	0	0	1	2	0	2	1	0	0	0	0	0	0	0	0	1	1	1	0	0	2	0	0	0	2	0	2	2	0	1	1	0	2	2	1	1	1	1	1	0	0	0	1	0	1	1
929	1	0	0	0	0	0	2	0	0	0	0	0	2	2	2	0	1	1	1	1	0	1	0	2	1	1	0	2	0	1	1	1	1	1	0	1	0	0	0	1	0	0	1	0	1	1	0	2	0
930	0	0	0	0	0	1	2	0	1	1	0	0	1	1	1	0	0	2	1	1	1	0	1	1	0	0	0	1	1	1	0	1	0	1	1	2	0	0	0	2	0	0	0	0	0	0	1	0	0
931	0	0	0	0	0	0	1	0	2	2	0	1	2	2	2	0	0	1	0	0	0	0	0	2	0	0	0	1	0	1	0	1	2	0	1	1	2	0	1	1	0	0	1	0	1	0	0	2	0
932	1	0	0	0	0	0	2	1	1	1	1	0	0	0	0	0	0	0	0	0	0	0	0	2	0	0	0	2	0	0	0	1	1	0	0	2	2	1	1	0	0	0	1	0	1	0	0	2	0
933	1	0	0	0	0	1	2	1	1	1	0	0	0	0	0	0	0	1	1	1	1	0	0	2	0	0	0	2	1	1	0	1	1	0	0	2	0	0	0	2	0	2	2	0	1	1	0	2	0
934	1	0	0	0	0	0	1	0	1	1	1	0	2	1	1	1	0	0	1	1	0	0	0	2	0	0	0	2	1	1	1	2	2	0	0	0	1	0	0	0	0	1	1	0	1	0	0	2	0
935	0	0	1	0	1	0	2	0	2	1	0	0	1	0	0	1	0	2	0	0	0	0	0	2	0	0	0	2	1	2	0	0	0	0	0	2	2	1	1	2	2	0	1	0	1	1	0	0	1
936	0	0	0	0	0	0	2	0	2	2	0	0	0	0	0	0	0	0	0	0	0	0	0	2	0	0	0	2	0	1	0	0	2	0	0	2	0	0	0	1	0	1	1	0	1	0	0	2	0
937	1	0	0	0	0	0	2	1	1	1	0	1	2	2	2	0	0	0	1	1	1	0	0	2	0	0	0	2	1	2	0	0	0	0	0	2	0	0	0	2	0	1	1	0	0	1	0	1	0
938	1	0	0	0	0	0	0	0	1	1	1	2	2	2	2	0	0	0	1	0	0	0	0	2	0	0	1	1	1	2	0	0	0	0	1	2	0	0	0	1	0	1	1	0	1	1	0	1	0
939	1	0	0	0	0	0	2	1	2	2	0	1	2	1	1	1	0	1	2	2	2	0	0	2	1	1	0	2	0	1	1	0	0	0	1	2	1	0	0	2	0	0	1	1	1	1	0	1	0
940	1	1	0	0	0	0	2	0	2	2	0	1	1	1	1	0	0	1	1	1	0	0	1	1	1	1	0	2	0	2	1	2	2	0	0	0	1	0	0	1	0	1	1	0	0	1	0	2	0
941	0	0	1	0	1	0	1	1	1	1	1	1	1	1	1	0	0	1	0	0	0	0	1	1	1	1	0	2	1	1	2	0	1	1	1	1	1	0	0	1	0	0	0	0	0	0	0	2	0
942	0	0	0	0	0	0	2	0	2	1	0	0	1	1	1	0	0	0	0	0	0	0	0	2	0	0	0	2	1	1	0	1	1	0	0	2	2	0	2	0	0	1	1	0	1	0	1	0	0
943	1	0	1	0	0	0	2	0	2	0	0	1	1	1	1	0	0	0	0	0	0	0	1	1	1	1	0	2	1	2	0	0	1	0	0	1	1	1	0	0	0	1	0	0	1	0	0	0	0
944	1	0	0	0	0	0	1	0	0	0	0	0	2	1	1	1	0	0	1	1	1	1	1	1	0	0	0	2	2	1	0	2	2	0	0	0	2	0	2	1	1	1	0	0	0	0	0	1	1
945	1	0	0	0	0	0	2	1	1	1	0	0	0	0	0	1	0	0	2	1	0	0	0	2	0	0	0	1	2	1	0	0	1	0	0	2	0	0	0	2	0	0	0	0	0	1	1	1	0
946	1	0	0	0	0	0	2	0	2	2	0	0	0	0	0	0	0	0	1	1	0	0	0	2	0	0	0	2	0	2	0	0	1	1	1	1	1	0	0	0	0	1	1	0	1	0	0	2	0
947	1	0	1	0	1	0	2	0	1	1	0	0	0	0	0	0	0	0	0	0	0	0	1	1	1	1	0	2	0	1	1	1	2	0	0	1	1	0	1	1	0	0	0	0	0	0	1	1	0
948	1	1	0	0	0	0	2	0	2	1	0	1	1	1	1	0	0	1	0	0	0	0	0	2	0	0	0	0	1	0	0	0	1	1	1	2	1	0	1	1	0	1	1	0	2	0	0	1	0
949	1	0	0	0	0	0	2	0	1	0	0	0	0	0	0	0	0	2	1	1	1	0	0	2	0	0	0	2	0	2	0	0	1	0	0	1	2	0	2	0	0	1	1	0	0	1	0	1	1
950	0	0	0	0	0	0	1	0	1	1	1	0	0	0	0	0	0	2	1	1	1	1	0	2	1	1	0	2	0	1	1	2	2	0	0	0	0	0	0	1	0	0	0	0	0	1	0	2	0
951	1	0	0	0	0	0	1	1	1	1	0	0	1	1	1	0	0	1	1	1	1	1	1	1	1	1	0	2	0	1	1	0	2	0	0	1	2	1	1	0	0	0	0	1	0	0	0	2	0
952	1	0	0	0	0	0	2	1	2	1	0	1	1	1	1	0	0	0	0	0	0	0	0	2	0	0	0	2	1	1	2	1	2	1	0	1	1	0	0	1	0	0	0	0	0	1	0	0	0
953	0	0	0	0	0	2	0	0	0	0	1	0	1	0	0	0	0	0	1	1	1	0	0	2	0	0	0	2	1	1	0	1	2	0	0	1	0	0	0	2	0	0	0	0	0	1	0	2	0
954	0	0	0	0	0	0	2	0	1	0	1	0	0	0	0	0	1	1	0	0	0	0	0	2	0	0	1	1	0	0	0	0	2	1	0	1	1	0	1	1	0	0	1	0	1	0	0	1	1
955	1	0	0	0	0	0	2	0	1	0	0	1	1	2	1	0	1	2	1	1	1	0	1	1	1	1	0	0	1	0	0	1	2	0	0	0	0	0	0	2	0	0	1	0	1	0	0	2	0
956	1	0	0	0	0	1	1	0	1	0	1	0	1	1	1	0	0	0	1	0	0	0	1	1	0	0	1	2	0	1	1	0	1	0	0	1	2	1	0	1	0	0	1	0	0	0	0	2	0
957	0	0	0	0	0	0	2	0	2	2	0	0	1	0	0	0	0	1	1	1	1	0	1	1	1	1	0	1	1	1	0	1	1	1	0	0	1	0	1	1	1	1	1	0	0	1	1	0	0
958	1	0	0	0	0	1	2	0	1	0	0	0	0	0	0	0	0	1	1	0	0	0	1	1	1	1	0	2	1	2	0	0	1	2	0	1	0	0	0	2	0	0	0	0	0	1	1	0	0
959	1	0	0	0	0	0	2	0	2	0	0	0	1	0	0	1	0	0	0	0	0	0	0	2	0	0	0	0	1	0	0	0	0	1	0	1	2	1	1	0	0	1	1	0	1	1	0	2	0
960	1	0	0	0	0	0	1	0	0	0	1	0	0	0	0	0	0	1	1	1	0	0	0	2	1	1	0	2	0	2	0	1	1	0	1	1	1	0	1	1	1	1	0	0	1	1	0	2	0
961	1	0	0	0	0	0	1	0	1	1	1	0	2	1	1	0	1	1	0	1	1	0	0	2	0	0	0	0	2	0	0	0	0	0	1	2	1	1	0	1	0	2	2	0	0	1	0	1	0
962	1	0	0	0	0	0	2	0	1	0	0	0	0	0	0	0	0	1	1	0	0	0	0	2	0	0	0	2	1	1	2	1	1	0	0	2	1	0	0	1	1	1	1	0	2	2	0	1	0
963	1	0	1	0	0	0	2	0	0	0	1	0	1	0	0	0	0	2	1	1	1	0	0	2	0	0	1	1	1	0	0	0	1	0	0	2	2	0	1	1	0	0	1	0	1	1	1	0	0
964	1	0	0	0	0	0	2	0	1	0	0	0	0	0	0	0	0	1	0	0	0	0	0	2	0	0	0	2	0	2	1	2	1	0	0	1	1	0	0	2	0	0	0	0	1	1	0	2	0
965	0	1	0	0	0	0	1	0	1	1	0	1	1	1	1	0	0	0	1	1	1	0	0	2	1	1	0	1	2	0	1	1	0	1	1	2	2	1	1	0	0	0	0	0	0	1	0	2	0
966	0	0	0	0	0	0	2	1	2	2	0	0	0	0	0	0	0	0	0	0	0	0	0	2	0	0	0	2	0	2	0	0	0	1	1	2	1	1	0	1	0	0	0	1	0	1	0	2	0
967	1	0	0	0	0	0	1	0	1	1	1	0	0	0	0	0	0	1	1	1	1	0	0	2	0	0	0	1	0	2	1	1	1	1	0	2	2	0	1	1	0	0	0	0	0	0	0	1	0
968	1	0	1	0	1	0	1	0	1	0	1	0	0	0	0	0	0	1	0	0	0	0	0	2	0	0	0	1	1	1	1	0	1	1	1	2	1	0	1	0	0	0	0	0	1	1	0	2	0
969	1	0	0	0	0	0	2	1	1	1	0	0	1	0	0	0	0	0	2	1	0	0	0	2	0	0	0	1	1	1	0	0	2	1	0	1	1	0	1	2	1	1	0	0	2	1	1	1	0
970	0	0	0	0	0	0	2	0	2	1	0	0	0	0	0	0	0	2	1	1	1	0	1	1	2	2	0	2	0	1	0	1	1	1	1	1	2	1	1	1	0	1	0	0	0	0	0	2	0
971	1	1	0	0	0	0	1	0	0	0	2	1	1	1	1	0	0	1	1	1	0	0	1	1	0	0	0	1	1	2	0	0	0	1	1	1	0	0	0	1	0	0	0	0	0	0	0	2	0
972	0	0	0	0	0	0	1	0	0	0	0	1	1	1	1	0	0	1	1	1	0	0	0	2	1	1	0	2	1	2	0	1	1	1	2	2	1	1	0	2	1	1	1	0	1	0	0	1	0
973	0	0	1	0	0	0	2	0	1	1	0	1	1	1	2	0	0	0	0	0	0	0	0	2	0	0	0	2	1	2	0	1	1	0	0	1	2	0	2	0	0	2	2	0	0	1	2	0	0
974	1	0	0	0	0	1	1	0	0	0	1	0	1	0	0	1	0	0	0	0	0	0	0	2	0	0	0	1	0	1	0	1	1	1	1	1	1	0	2	0	0	0	0	0	0	1	0	2	0
975	1	0	0	0	0	0	2	0	2	2	0	0	0	0	0	0	0	0	1	0	0	1	0	2	0	0	0	2	0	2	0	0	0	0	0	0	1	0	1	0	0	1	0	0	0	0	0	1	1
976	1	0	0	0	0	0	2	0	2	1	0	0	1	0	0	1	0	1	1	1	1	0	0	2	0	0	1	2	0	1	0	1	0	1	1	2	2	1	0	1	0	0	0	0	0	0	0	1	0
977	0	0	0	0	0	0	2	0	2	2	0	1	1	1	1	0	1	2	0	0	0	0	0	2	0	0	0	1	2	0	0	2	2	0	0	1	0	0	0	1	0	0	0	0	0	1	0	2	0
978	0	0	0	0	0	1	2	1	2	2	0	0	0	0	0	0	0	0	1	1	1	0	1	1	0	0	1	2	0	1	0	1	2	1	0	1	1	0	1	1	0	0	2	0	0	0	1	1	0
979	0	0	0	0	0	0	1	1	1	1	1	1	0	0	0	0	0	0	0	1	0	0	0	2	0	0	0	1	1	1	0	1	0	0	0	2	2	1	0	0	0	0	0	1	0	1	1	0	1
980	0	0	0	0	0	0	1	0	0	0	2	0	0	0	0	0	0	0	1	1	1	0	0	2	0	0	0	2	0	2	0	1	1	0	0	2	2	0	2	1	1	0	0	0	0	1	0	2	0
981	1	0	0	0	0	0	1	0	1	1	0	0	2	0	0	1	0	0	0	0	0	0	0	2	0	0	0	1	1	1	0	0	1	2	2	2	1	0	2	0	1	1	1	0	1	2	1	0	0
982	1	1	0	0	0	0	1	0	0	0	0	0	0	0	0	0	0	0	0	0	0	1	0	2	0	0	0	1	0	1	0	0	0	1	2	2	1	1	0	1	0	1	1	0	1	1	0	1	1
983	1	0	1	1	1	1	1	1	2	2	0	1	1	1	1	0	0	0	0	0	0	0	0	2	0	0	0	1	1	1	0	1	0	2	1	1	1	0	1	1	0	0	1	0	0	1	0	2	0
984	0	1	1	0	0	0	1	0	1	1	1	0	0	0	0	0	0	1	1	0	0	0	0	2	0	0	0	2	1	2	0	0	0	0	0	2	2	1	1	0	0	0	0	0	0	1	0	1	0
985	1	0	0	0	0	0	2	0	0	0	0	2	1	1	1	0	0	1	1	0	0	1	0	2	0	0	0	1	0	1	0	0	1	1	1	2	1	1	0	0	0	0	0	0	0	0	0	2	0
986	1	0	0	0	0	0	2	1	2	1	0	0	2	0	0	1	0	2	1	1	1	0	0	2	0	0	0	1	1	1	0	0	1	0	0	2	1	0	0	2	0	0	2	0	0	0	0	1	0
987	0	0	0	0	0	1	2	1	2	2	0	1	1	1	1	0	1	2	1	1	1	0	0	2	0	0	0	2	1	2	0	0	0	0	0	2	1	0	1	0	0	1	0	0	0	0	0	2	0
988	0	0	0	0	0	0	2	0	1	1	0	1	2	1	1	0	0	0	1	1	1	0	0	2	0	0	0	2	1	0	0	1	2	0	0	2	2	0	2	1	1	0	0	1	0	0	0	1	0
989	0	0	0	0	0	0	0	0	1	1	0	0	1	0	0	1	0	0	0	0	0	0	1	1	0	0	0	1	1	1	0	1	2	0	0	0	2	1	0	1	0	0	0	0	0	1	0	2	0
990	0	0	0	0	0	0	2	1	2	1	0	0	0	0	0	1	0	1	1	0	0	0	1	1	1	1	0	2	1	1	0	1	1	2	1	2	2	1	1	0	0	0	0	0	0	1	0	2	0
991	1	0	0	0	0	0	1	0	1	0	1	0	1	1	1	0	0	1	0	1	0	0	0	2	0	0	0	0	1	0	0	1	0	1	2	2	2	0	1	0	0	0	0	0	0	0	0	1	0
992	1	0	0	0	0	0	2	1	1	1	0	0	0	0	0	0	0	1	1	1	1	0	0	2	1	1	0	0	1	0	0	0	0	2	2	2	1	0	1	1	0	1	1	0	0	1	0	2	0
993	1	0	1	0	0	0	1	0	1	1	0	1	1	1	1	0	0	0	2	1	1	0	0	2	0	0	0	2	0	2	0	2	1	0	0	2	1	0	0	2	0	0	1	0	0	1	0	1	1
994	1	0	0	0	0	0	2	1	1	1	0	0	0	0	0	0	0	1	1	1	0	0	1	1	1	1	0	0	2	0	0	2	1	0	0	0	1	0	1	0	0	1	1	0	1	1	2	0	0
995	1	0	1	0	0	1	2	1	2	2	0	0	0	0	0	0	0	0	0	0	0	0	0	2	0	0	0	2	1	1	1	1	1	1	1	1	2	1	0	2	1	0	0	1	0	0	0	2	0
996	1	0	0	0	0	0	2	0	2	2	0	1	1	0	0	0	0	0	0	0	0	0	0	2	0	0	1	1	1	2	0	1	2	0	0	1	1	0	0	1	0	0	0	0	0	1	0	2	0
997	1	0	0	0	0	0	1	0	2	2	0	0	1	1	1	0	0	1	1	1	1	0	1	1	0	0	0	2	2	2	0	0	1	0	0	1	2	1	0	1	0	0	1	1	0	1	0	2	0
998	1	0	0	0	0	0	1	1	1	1	1	0	1	0	0	1	1	0	1	1	1	0	1	1	0	0	0	2	1	1	2	1	2	0	0	1	2	0	0	2	0	0	1	0	1	1	0	0	2
999	1	0	0	0	0	1	1	0	1	1	1	1	1	1	1	0	0	1	0	0	0	0	0	2	0	0	0	2	1	1	2	0	2	0	0	2	1	0	1	0	0	0	1	0	1	0	0	0	0
1000	1	0	0	0	0	0	2	0	1	0	0	0	0	0	0	0	0	0	0	0	0	0	1	1	1	1	0	1	0	1	1	1	0	1	1	2	2	0	0	1	0	0	0	0	0	0	0	0	0
[truncated: 952 more columns]
