# Supplementary material for: KNN-MDR: a learning approach for improving interactions mapping performances in genome wide association studies
Source: BMC Bioinformatics. 2017 Mar 21;18:184. doi: 10.1186/s12859-017-1599-7 (PMC5361736; doi:10.1186/s12859-017-1599-7)
Supplement: Supplementary file 2 — The data set(s) supporting the results of Table 1. (ZIP 22742 kb) [file 12859_2017_1599_MOESM2_ESM.zip › Nouveau dossier/S58/mkallsimul.dat]

1	1	0	0	0	0	1	2	0	0	0	1	0	1	0	1	0	1	1	1	1	1	0	2	0	0	0	1	1	2	2	1	0	1	0	1	1	1	0	0	0	0	0	0	1	0	0	0	2	0
2	1	0	0	0	0	2	0	0	1	0	0	1	2	1	1	0	0	0	2	0	2	0	0	2	0	0	1	2	2	2	0	1	1	1	1	1	1	0	0	1	1	0	1	2	1	2	0	0	0
3	1	2	0	0	0	0	1	0	0	0	1	0	0	0	0	0	0	1	2	1	2	0	0	2	0	0	2	2	2	2	1	0	1	1	0	2	1	1	1	0	1	0	0	2	0	2	0	1	0
4	0	2	0	0	0	1	2	1	0	0	1	0	0	0	0	0	0	0	2	0	2	0	0	2	0	0	2	2	2	1	1	1	1	0	1	1	2	0	0	2	0	2	0	2	0	0	0	2	0
5	1	1	0	0	0	2	0	0	2	0	0	1	2	1	1	0	1	0	2	1	2	0	1	1	0	0	1	1	2	1	1	1	2	0	1	1	2	0	0	0	2	2	0	2	0	2	0	2	0
6	1	1	0	0	0	1	0	0	2	0	0	0	0	0	0	0	0	0	1	0	1	1	0	2	0	0	1	1	2	2	1	1	1	0	1	1	1	0	0	1	1	1	0	2	0	1	1	1	0
7	1	0	0	0	0	1	0	0	1	0	0	0	1	0	0	1	0	2	0	1	1	0	0	2	0	0	2	2	2	2	2	0	1	0	1	2	1	0	0	0	1	0	1	2	1	0	0	1	0
8	1	0	1	0	1	1	0	0	1	0	1	0	0	0	0	0	0	1	1	0	2	0	0	2	0	0	2	2	2	2	0	1	2	0	0	2	1	0	0	0	1	0	0	2	1	0	0	2	0
9	0	1	1	0	0	2	2	0	0	0	0	1	1	1	1	0	0	0	2	0	2	0	0	2	0	0	1	2	2	2	0	1	1	0	1	2	1	0	0	0	2	2	0	2	0	2	1	1	0
10	0	1	0	0	0	2	1	0	1	0	1	0	0	0	0	0	0	0	2	0	2	0	0	2	0	0	0	1	2	2	0	1	1	0	0	2	1	0	0	1	1	1	1	2	1	1	0	1	1
11	1	0	1	0	0	2	0	0	2	0	0	0	0	0	0	0	0	1	1	2	1	0	0	2	0	1	2	2	1	1	1	0	0	0	2	1	1	0	0	0	2	0	1	2	1	1	0	2	0
12	0	0	0	0	0	1	1	0	0	0	1	0	2	2	2	0	0	0	2	0	2	0	1	2	0	0	1	1	2	2	1	1	1	1	0	2	1	0	0	1	1	0	0	2	0	0	0	2	0
13	0	2	0	0	0	1	1	0	1	0	0	0	0	0	0	0	0	0	2	0	2	0	0	2	0	0	2	2	2	2	1	2	2	0	1	2	1	0	0	1	1	0	0	2	0	1	0	2	0
14	1	2	0	0	0	0	0	0	2	0	0	0	1	0	0	0	0	1	1	0	1	0	1	1	1	1	1	1	2	2	1	1	1	0	1	1	1	1	1	0	1	0	0	1	0	1	0	1	0
15	0	0	0	0	0	1	1	1	0	0	0	1	2	2	2	0	0	1	1	1	1	0	0	2	0	0	1	2	2	2	1	2	2	0	1	1	0	0	0	1	1	0	0	1	0	0	1	1	0
16	1	0	0	0	0	2	1	0	1	0	1	1	2	2	2	0	0	1	1	1	2	0	0	2	0	0	2	2	2	2	0	0	0	0	1	1	1	0	0	2	0	0	2	2	1	1	0	2	0
17	0	0	0	0	0	1	2	1	0	0	0	0	0	0	0	0	0	1	1	0	2	0	0	2	0	0	2	0	1	1	0	1	1	0	1	2	1	0	0	1	1	0	0	0	0	0	0	2	0
18	1	1	0	0	0	2	2	0	1	0	1	1	1	1	1	0	0	0	2	0	2	0	0	2	0	0	0	1	1	0	0	2	2	0	0	2	2	0	0	0	2	0	0	2	0	1	0	0	1
19	0	0	0	0	0	2	2	0	0	0	1	1	1	1	1	0	0	1	0	1	0	0	0	2	0	0	2	2	2	2	0	1	2	0	0	2	1	0	0	1	1	2	0	2	0	0	0	2	0
20	1	1	0	0	0	1	2	1	0	0	0	1	1	1	1	0	0	0	2	1	2	0	0	2	0	0	1	2	1	1	0	0	1	0	0	2	1	0	0	0	2	0	0	2	0	0	0	2	0
21	1	1	0	0	0	2	0	0	0	0	1	0	0	0	0	0	0	2	1	0	2	0	0	2	0	0	1	2	2	2	0	0	1	1	1	2	1	0	0	0	0	0	1	1	1	2	0	1	0
22	0	2	0	0	0	1	2	0	0	0	1	0	1	1	1	0	0	2	1	0	2	1	1	1	1	1	2	2	2	1	0	1	1	0	1	1	1	0	1	0	1	0	1	2	1	2	0	2	0
23	0	2	0	0	0	2	2	1	0	0	0	0	1	0	0	1	0	1	1	1	2	0	0	2	0	0	2	2	2	2	0	0	1	0	1	1	0	1	1	0	0	0	1	2	1	1	0	1	0
24	1	1	0	0	0	1	0	0	0	0	0	0	0	0	0	0	0	0	1	0	2	0	1	1	1	1	1	1	1	1	0	1	1	0	1	1	2	0	0	0	2	0	0	1	0	0	1	1	0
25	0	1	0	0	0	1	0	0	2	0	0	0	2	0	0	1	0	0	2	0	2	0	0	2	0	0	1	2	1	1	1	0	0	0	0	2	0	0	0	2	0	0	0	0	0	0	0	1	0
26	1	2	0	0	0	0	0	0	2	0	0	0	0	0	0	0	0	0	2	0	2	0	2	0	0	1	0	2	2	2	1	0	0	1	0	2	1	0	0	2	0	1	0	1	1	0	0	2	0
27	0	2	1	0	0	2	0	0	1	0	0	0	0	0	0	0	0	1	2	1	2	0	1	1	0	0	1	2	2	2	0	1	2	0	0	2	1	0	0	1	0	0	0	1	1	0	0	1	0
28	0	1	0	0	0	0	2	0	1	0	0	0	0	0	0	0	0	1	1	1	1	0	1	1	1	1	1	2	1	1	1	0	0	0	0	2	1	0	0	1	1	0	0	2	0	0	0	0	1
29	1	2	0	0	0	1	2	0	0	0	2	1	2	1	1	0	0	0	2	0	2	0	0	2	0	0	1	1	2	2	0	0	0	0	1	1	0	1	1	1	0	0	1	1	1	1	0	2	0
30	1	2	1	0	0	0	1	0	1	1	1	0	0	0	0	0	0	0	2	0	2	0	0	2	0	0	0	1	2	2	0	1	1	0	0	2	1	0	0	0	1	0	0	2	0	0	0	0	0
31	1	2	0	0	0	0	0	0	1	0	0	1	2	1	2	0	0	1	0	1	0	0	1	1	0	0	2	2	2	2	0	1	1	0	0	2	2	0	1	0	1	0	1	1	1	1	0	1	0
32	1	0	0	0	0	1	1	0	1	1	0	1	1	1	1	0	0	2	0	1	1	0	0	2	0	1	2	2	2	2	0	1	2	0	0	2	2	0	0	1	1	0	0	1	0	0	0	2	0
33	1	1	0	0	0	1	1	0	1	0	0	0	2	1	1	0	0	1	1	0	0	0	0	2	0	0	2	2	2	2	0	1	2	0	1	2	1	0	0	0	0	0	0	2	0	0	0	2	0
34	0	2	0	0	0	0	2	0	1	0	1	1	0	0	0	0	0	1	2	1	2	0	0	2	0	0	1	2	1	0	0	0	0	1	0	2	1	0	0	2	0	0	0	2	0	2	0	2	0
35	0	2	0	0	0	1	2	1	0	0	1	0	2	0	0	1	0	1	0	1	0	1	0	2	0	0	1	1	2	2	0	1	1	0	1	1	2	0	0	0	2	0	0	2	0	1	0	0	1
36	1	1	0	0	0	0	0	0	1	0	1	1	0	0	0	0	0	1	1	0	1	0	0	2	0	0	2	2	2	1	0	1	1	0	1	2	1	0	0	1	0	0	0	2	0	1	0	2	0
37	1	1	1	1	1	2	2	1	0	0	1	1	0	0	0	0	0	2	0	1	1	0	0	2	0	0	2	2	2	2	2	2	2	0	1	2	2	0	0	0	1	0	1	2	1	0	0	0	1
38	0	0	1	0	1	1	2	1	0	0	0	0	2	1	1	0	0	0	2	0	2	0	0	2	0	0	2	2	2	2	2	0	1	0	1	1	1	0	0	2	0	1	0	1	1	0	0	2	0
39	0	1	0	0	0	0	0	0	1	0	0	0	0	0	0	0	0	0	1	0	2	0	0	2	0	1	1	2	1	1	1	1	2	0	1	1	2	1	0	0	0	0	0	1	0	0	0	1	0
40	1	2	0	0	0	1	1	1	1	0	0	1	2	1	1	0	0	2	0	2	0	0	0	2	0	0	2	1	2	2	1	1	1	0	1	1	1	0	0	0	1	1	0	1	1	1	0	1	0
41	0	1	0	0	0	1	1	0	1	0	1	0	0	0	0	0	1	1	2	0	1	0	1	1	1	1	1	1	2	2	1	1	1	1	1	1	1	0	0	1	1	1	0	1	1	0	0	0	0
42	0	0	1	0	1	1	2	0	1	0	0	1	1	1	1	0	0	0	1	0	2	0	1	1	0	0	2	2	2	2	1	0	2	1	1	2	1	0	0	0	2	0	0	2	0	0	0	1	1
43	1	1	0	0	0	1	1	0	0	0	1	0	2	1	1	1	0	1	1	1	1	0	1	1	1	1	2	2	2	2	0	2	1	0	2	0	1	0	0	2	0	0	1	2	1	1	0	2	0
44	0	1	1	0	0	1	0	0	1	0	0	0	1	0	0	1	0	1	1	1	1	0	1	1	0	0	2	2	2	2	0	1	1	0	0	2	1	0	0	0	0	0	1	2	2	0	0	2	0
45	0	0	0	0	0	2	1	0	1	0	0	1	1	1	1	0	0	1	2	1	2	0	1	1	0	0	2	2	2	2	0	0	1	1	1	1	2	0	0	2	0	0	0	0	0	0	0	1	0
46	1	0	0	0	0	1	1	1	1	0	0	0	1	1	1	0	0	1	1	0	1	0	0	2	0	0	2	2	2	2	0	0	1	1	0	2	2	0	0	0	1	1	0	2	0	1	1	0	1
47	0	2	0	0	0	1	2	0	0	0	2	0	1	0	0	1	1	2	1	0	1	0	0	2	0	0	2	2	2	2	1	1	0	1	1	2	1	0	1	0	0	0	0	2	0	0	0	1	0
48	1	0	0	0	0	1	1	1	1	1	0	0	0	0	0	0	0	1	1	0	2	0	0	2	0	0	0	2	2	2	1	0	0	2	0	2	0	0	0	1	1	0	0	2	0	0	1	1	0
49	1	2	1	0	0	1	2	0	0	0	1	0	1	0	0	1	0	0	2	1	2	0	1	1	1	1	1	1	2	2	0	1	1	0	1	1	0	0	0	1	0	0	0	2	0	1	0	1	1
50	1	2	0	0	0	1	0	0	2	0	0	0	0	0	0	0	0	0	2	0	2	0	0	2	0	0	2	2	2	2	0	1	1	2	1	1	2	0	0	1	1	2	0	2	0	0	2	0	0
51	1	2	0	0	0	1	1	0	0	0	0	0	0	0	0	0	0	1	1	1	1	0	1	1	0	0	1	1	2	2	0	0	1	1	1	2	1	0	0	0	2	0	1	2	0	0	0	0	1
52	1	1	1	0	0	2	0	0	0	0	1	0	1	0	1	0	0	1	1	1	2	1	0	2	0	0	2	2	2	2	1	1	0	1	1	2	1	0	0	0	2	0	0	1	0	0	0	1	1
53	0	0	0	0	0	2	2	0	1	0	0	0	0	0	0	0	0	1	1	0	1	0	0	2	0	1	2	2	2	2	0	2	1	0	1	1	1	1	1	0	1	0	0	0	2	0	0	2	0
54	0	1	0	0	0	1	1	1	0	0	0	0	1	1	1	0	0	1	2	1	2	0	0	2	0	0	2	2	2	2	1	0	0	1	0	2	2	0	0	2	1	1	0	2	1	0	0	1	0
55	1	0	1	0	0	2	0	0	1	0	0	1	2	2	2	0	0	0	1	1	2	0	0	2	0	0	2	2	2	2	1	1	1	1	1	1	0	1	1	0	0	1	0	2	0	0	0	2	0
56	0	0	0	0	0	2	0	0	1	0	1	1	2	1	1	1	0	0	2	0	2	1	0	2	0	1	1	1	2	2	1	0	0	1	0	2	1	0	0	0	1	0	1	1	1	0	0	0	1
57	1	2	0	0	0	0	1	0	1	0	1	0	1	1	1	0	0	0	2	1	2	0	0	2	0	0	2	2	2	2	1	0	1	0	0	2	1	0	0	0	1	1	0	1	0	0	0	2	0
58	0	1	0	0	0	0	1	0	1	0	1	1	1	0	0	0	0	0	2	0	2	0	0	2	0	0	1	1	2	2	0	0	0	0	2	1	2	0	0	0	2	0	0	2	0	0	0	2	0
59	0	1	0	0	0	1	1	0	0	0	0	0	0	0	0	0	1	2	1	0	1	0	1	1	1	2	1	0	2	2	0	1	0	0	0	2	1	0	0	0	1	0	1	2	2	0	1	1	0
60	1	1	0	0	0	1	0	0	1	0	0	0	0	0	0	0	0	0	2	0	2	0	0	2	0	0	1	1	2	2	1	0	2	0	0	2	0	0	0	1	1	0	0	2	0	1	0	0	1
61	0	1	0	0	0	2	1	0	1	0	0	1	1	1	1	0	0	0	1	0	2	0	1	1	0	0	1	1	2	2	0	0	0	0	0	2	1	1	0	0	0	0	0	2	1	1	0	0	0
62	0	1	0	0	0	1	0	0	1	0	0	0	0	0	0	0	0	1	0	1	2	0	0	2	0	0	2	2	2	1	0	0	1	0	1	2	2	0	0	0	2	0	0	2	0	0	0	1	0
63	0	0	0	0	0	1	1	0	1	1	1	1	1	1	1	0	0	2	0	1	2	0	1	1	0	1	1	1	2	2	0	0	0	1	0	2	1	0	0	1	1	0	0	1	0	0	0	2	0
64	1	0	0	0	0	2	1	0	1	0	1	0	0	0	0	0	0	1	1	1	1	0	0	2	0	0	2	2	2	2	1	2	2	0	2	1	1	1	1	0	1	0	0	2	0	0	0	1	0
65	1	1	0	0	0	1	1	0	1	1	0	0	0	0	0	0	0	1	1	0	1	0	0	2	0	0	1	2	2	1	1	1	1	2	1	2	0	1	1	1	0	0	0	1	0	0	0	2	0
66	1	0	0	0	0	2	0	0	0	0	0	1	1	1	1	0	0	0	2	0	2	0	0	2	0	0	1	1	2	2	0	0	1	1	1	2	0	0	0	1	0	0	0	1	0	0	0	2	0
67	1	1	0	0	0	1	2	1	0	0	0	0	0	0	0	0	0	0	2	0	2	0	0	2	0	0	1	2	2	2	1	1	2	0	1	2	1	0	0	1	0	1	0	1	1	1	0	1	0
68	0	1	0	0	0	1	1	1	1	0	0	0	1	1	1	0	0	1	1	1	1	0	1	1	0	0	1	1	2	2	0	0	0	2	1	1	2	0	0	1	1	0	1	2	1	2	0	1	0
69	1	0	0	0	0	1	0	0	1	0	1	0	2	1	1	1	0	0	2	0	2	0	0	2	0	0	1	0	1	2	0	1	2	1	1	2	1	0	1	0	1	0	1	2	1	0	0	0	0
70	0	2	0	0	0	0	0	0	2	0	0	0	2	0	0	1	0	0	1	0	1	1	0	2	0	0	2	2	2	2	0	0	1	0	0	2	2	0	0	0	2	2	0	2	0	0	0	1	0
71	0	2	1	1	1	1	1	0	0	1	1	1	1	1	1	0	1	2	0	1	1	0	0	2	0	0	0	1	2	2	1	1	2	0	0	2	1	1	1	0	0	1	1	2	1	1	0	2	0
72	1	0	0	0	0	1	2	0	0	0	1	1	1	1	1	0	0	1	1	0	0	0	0	2	0	0	1	1	2	2	0	0	2	1	2	2	2	0	0	1	1	0	0	1	0	0	1	0	0
73	0	1	0	0	0	0	0	0	0	0	1	1	1	1	1	0	0	1	1	1	1	0	0	2	0	1	2	2	2	2	1	0	2	0	1	2	2	0	0	2	0	0	0	1	0	0	0	1	1
74	1	2	0	0	0	1	1	0	0	1	2	0	1	0	0	0	0	1	1	1	1	0	0	2	0	0	2	2	2	2	0	2	2	0	2	0	2	0	0	1	1	1	1	2	1	1	0	2	0
75	0	1	0	0	0	1	0	0	2	0	0	1	1	1	1	0	0	1	1	1	1	0	0	2	0	0	2	2	2	2	1	0	0	0	0	2	1	0	0	0	2	0	1	2	0	0	0	2	0
76	0	1	1	0	0	1	1	0	1	0	0	0	0	0	0	0	0	0	2	1	2	0	0	2	0	0	1	1	1	1	0	2	1	0	1	1	1	0	0	0	0	1	0	1	1	0	0	2	0
77	1	1	2	0	1	0	1	0	0	0	1	2	2	2	2	0	0	0	2	0	2	0	1	1	0	0	2	2	2	2	1	0	0	0	0	2	2	0	0	0	1	0	0	2	0	0	0	1	0
78	0	0	0	0	0	1	1	0	1	0	0	1	2	2	2	0	0	0	2	0	2	1	0	2	0	0	1	1	1	1	0	1	0	0	1	1	2	0	0	2	0	0	1	1	1	1	0	1	0
79	0	1	0	0	0	1	0	0	0	0	1	0	0	0	0	0	0	2	1	1	2	0	0	2	0	1	1	2	2	1	0	1	1	1	1	1	0	0	0	1	1	0	0	1	0	0	0	1	0
80	1	0	0	0	0	1	2	1	0	0	1	0	0	0	0	0	0	0	2	0	2	0	0	2	0	0	2	2	2	1	1	0	1	2	1	2	2	0	0	2	0	0	0	1	0	1	1	1	0
81	0	1	0	0	0	2	2	1	0	0	1	0	0	0	0	0	0	0	2	0	2	0	2	0	0	0	1	2	0	0	0	1	1	0	0	2	1	0	0	2	0	1	1	2	0	0	0	1	1
82	1	2	0	0	0	1	0	0	2	0	0	0	0	0	0	0	0	0	2	0	2	0	0	2	0	1	0	1	1	0	0	1	1	0	1	1	1	0	0	2	0	1	0	2	1	1	1	0	0
83	1	1	0	0	0	1	1	1	0	0	0	0	2	1	2	0	0	0	2	0	2	0	0	2	0	0	1	1	1	1	0	0	2	0	1	1	1	0	0	0	1	1	0	2	1	0	0	2	0
84	0	1	0	0	0	2	1	0	1	1	0	1	0	0	0	0	0	1	1	0	2	1	0	2	0	0	2	2	2	2	1	0	2	0	0	2	2	0	0	0	2	0	0	1	0	1	0	2	0
85	1	1	0	0	0	2	2	0	1	0	0	0	0	0	0	0	0	1	1	0	2	0	0	2	0	0	1	2	2	2	1	1	1	0	1	1	2	0	0	0	1	0	0	0	0	1	0	1	0
86	0	2	0	0	0	0	1	1	1	0	0	0	0	0	0	0	0	2	0	0	1	0	1	1	0	1	1	2	1	2	1	1	0	1	1	2	0	0	0	1	0	1	0	1	1	0	0	2	0
87	1	0	1	0	1	1	0	0	0	0	1	0	0	0	0	0	0	1	1	1	1	0	1	1	0	0	1	1	1	1	0	1	2	1	1	2	2	0	0	0	2	0	1	1	1	2	0	1	0
88	0	1	0	0	0	1	0	0	2	0	0	1	1	1	1	0	0	0	2	1	2	0	0	2	0	0	0	1	1	1	0	1	1	0	1	2	0	0	0	1	1	1	0	1	1	0	0	1	1
89	0	1	0	0	0	2	1	0	0	0	1	1	1	2	1	0	0	1	1	0	1	0	1	1	1	1	2	2	2	2	0	2	2	0	0	2	1	0	0	1	0	0	1	2	1	0	0	1	0
90	1	1	1	0	0	2	1	0	0	0	1	0	0	0	0	0	0	0	2	0	2	0	0	2	0	0	2	2	2	2	0	0	1	0	1	1	1	0	0	0	1	1	0	1	0	0	1	1	0
91	0	1	0	0	0	1	1	0	1	0	0	0	0	0	0	0	0	1	1	0	1	0	0	2	0	1	1	1	2	2	1	2	1	0	2	0	2	0	0	0	1	1	0	2	1	0	0	1	1
92	0	1	0	0	0	0	1	1	1	0	0	0	1	0	0	1	0	2	0	1	2	0	0	2	0	0	2	2	2	2	0	0	1	0	1	1	0	0	0	0	0	0	1	2	0	0	0	0	0
93	0	0	0	0	0	2	1	1	1	0	0	1	1	1	1	0	0	2	0	1	1	0	1	1	0	0	2	2	2	2	1	0	0	0	1	2	0	1	1	0	0	0	1	2	0	1	0	2	0
94	0	0	0	0	0	2	0	0	1	0	1	0	1	0	0	1	0	1	0	1	2	0	0	2	0	0	2	2	2	2	1	1	0	0	1	1	0	1	1	1	0	0	1	2	1	2	1	0	0
95	1	2	0	0	0	1	2	0	0	0	1	0	1	0	0	0	0	1	1	1	2	0	1	1	0	0	2	2	2	2	0	2	2	0	1	1	2	0	0	0	2	0	1	2	1	1	0	2	0
96	0	1	0	0	0	0	1	0	1	0	0	0	1	0	0	0	0	0	1	0	1	0	1	2	0	0	2	2	2	2	0	1	1	0	0	1	1	1	1	1	0	0	0	1	0	1	0	2	0
97	1	1	0	0	0	2	1	1	0	0	0	1	2	2	2	0	0	1	1	1	2	0	0	2	0	1	1	1	2	2	0	2	1	0	0	2	2	0	0	0	2	0	1	1	0	0	0	2	0
98	1	1	0	0	0	2	1	0	1	0	1	0	1	0	0	1	0	1	1	0	2	0	0	2	0	0	1	1	2	2	1	1	1	0	0	2	2	0	0	0	2	1	0	1	1	0	0	0	1
99	0	2	0	0	0	0	2	1	0	0	0	1	2	1	1	1	0	1	1	1	1	0	1	1	0	0	2	2	1	2	0	0	1	0	0	2	1	0	0	0	1	0	0	2	0	0	0	0	2
100	1	2	0	0	0	0	2	1	0	0	1	1	1	1	1	0	0	0	2	0	2	0	0	2	0	0	1	0	2	2	0	0	1	0	0	2	2	0	0	0	2	0	0	1	0	1	0	1	1
101	0	2	0	0	0	1	1	0	1	1	0	0	1	0	0	0	0	0	1	0	2	0	1	1	1	1	2	2	2	2	1	0	1	0	1	2	2	0	0	0	2	0	1	1	1	1	0	1	0
102	1	1	0	0	0	1	0	0	2	0	0	1	2	1	1	1	0	1	1	1	1	0	0	2	0	0	1	1	2	2	0	0	2	0	2	1	1	0	0	0	2	0	0	1	0	0	1	1	0
103	0	1	0	0	0	1	2	1	0	0	0	0	1	0	0	1	0	2	0	1	1	0	0	2	0	0	2	2	2	2	0	1	2	0	1	1	2	0	0	2	0	0	0	2	0	0	0	1	0
104	1	2	0	0	0	0	1	0	0	0	0	0	0	0	0	0	0	0	2	1	2	0	1	1	0	0	2	2	2	2	0	2	2	1	0	2	2	0	0	2	0	0	0	1	0	0	0	2	0
105	1	0	0	0	0	1	0	0	2	0	0	1	2	2	2	0	0	0	1	1	2	0	0	2	0	0	1	2	2	2	0	1	1	0	0	2	1	1	1	0	1	2	0	2	0	0	0	1	0
106	1	1	0	0	0	2	1	1	1	0	0	0	0	0	0	0	0	1	1	1	1	0	1	1	0	1	1	2	2	2	0	0	0	0	0	2	1	0	0	1	1	1	0	2	0	0	0	2	0
107	0	2	1	0	0	1	0	0	1	0	0	0	1	1	1	0	0	2	0	1	1	0	1	1	0	0	2	2	2	2	2	2	2	0	0	2	1	0	0	0	2	0	0	2	1	0	0	2	0
108	1	2	0	0	0	0	2	0	0	0	1	1	1	1	1	0	0	2	0	1	2	0	0	2	0	0	2	2	2	1	0	1	1	0	0	2	2	0	0	1	1	1	0	2	0	1	0	1	1
109	1	1	1	1	1	2	0	0	1	0	0	1	1	1	1	0	0	2	0	1	1	0	0	2	0	0	0	1	1	1	0	2	1	0	1	1	0	0	0	2	0	1	0	2	1	0	0	2	0
110	1	0	0	0	0	1	0	0	2	0	0	0	1	1	1	0	0	1	1	1	2	0	0	2	0	2	2	2	2	2	1	2	2	0	1	2	2	0	0	0	1	0	0	2	0	0	0	2	0
111	1	2	0	0	0	0	2	1	0	0	1	0	0	0	0	0	0	1	1	2	1	0	1	1	1	1	1	1	2	2	0	1	1	0	0	2	1	0	0	1	1	0	0	0	0	1	0	1	0
112	0	1	0	0	0	1	1	1	1	0	0	0	1	0	1	0	0	1	1	1	2	0	0	2	0	0	1	2	2	2	0	1	2	0	0	2	1	0	0	2	0	2	0	2	0	0	0	1	1
113	0	1	0	0	0	1	1	0	0	0	1	2	2	2	2	0	0	0	2	1	2	0	0	2	0	0	1	1	2	2	1	1	0	0	0	2	1	0	0	0	1	2	0	2	1	0	0	2	0
114	1	1	0	0	0	1	1	0	1	1	2	0	0	0	0	0	0	1	1	1	1	0	2	0	0	1	1	1	2	2	1	0	0	0	0	2	1	0	0	2	0	0	0	2	0	1	0	1	0
115	1	2	1	0	0	1	1	0	1	0	0	0	2	0	0	1	0	0	1	1	2	0	1	1	0	0	1	2	1	1	0	1	0	0	0	2	1	0	0	2	0	0	0	0	0	1	1	0	0
116	0	0	0	0	0	1	2	1	0	0	0	0	1	0	0	1	0	0	1	1	2	0	1	1	0	0	2	2	2	2	0	1	1	0	0	2	1	1	1	1	0	0	2	2	1	1	0	0	1
117	0	1	0	0	0	1	1	0	1	0	0	0	0	0	0	0	0	1	1	1	1	0	0	2	0	0	0	1	1	1	0	2	2	0	0	2	1	0	0	0	2	0	0	2	0	0	0	1	0
118	0	1	0	0	0	1	2	0	1	0	1	1	1	1	1	0	0	0	1	0	1	0	0	2	0	0	1	2	2	2	0	0	1	1	1	1	2	0	0	1	1	0	0	1	0	0	0	0	1
119	0	0	0	0	0	2	1	1	1	0	0	1	1	1	1	0	1	1	1	0	2	0	1	1	1	2	1	1	2	2	0	0	1	0	0	2	2	0	0	0	2	0	0	1	2	1	0	2	0
120	1	1	0	0	0	2	2	0	1	0	0	0	0	0	0	0	0	0	2	0	2	0	0	2	0	0	1	1	1	1	1	1	2	0	2	0	1	0	0	1	1	0	0	2	0	0	0	1	1
121	0	1	1	0	0	2	1	1	1	0	0	0	0	0	0	0	0	1	2	0	2	0	0	2	0	0	2	2	2	1	0	0	1	2	1	2	1	1	0	0	1	1	0	1	0	1	0	1	1
122	0	1	0	0	0	1	2	0	0	1	1	0	0	0	0	0	0	1	0	0	0	0	0	2	0	1	2	2	2	2	0	1	1	1	1	2	2	0	0	2	0	0	0	1	0	0	0	2	0
123	1	2	0	0	0	0	1	0	1	0	0	1	1	1	1	0	1	1	1	0	2	0	1	1	0	0	2	2	2	2	1	0	1	0	1	1	1	0	0	1	0	0	1	2	0	2	0	1	0
124	0	0	0	0	0	2	2	1	0	0	0	1	1	1	1	0	0	0	2	0	2	0	0	2	0	0	0	2	1	1	0	2	1	0	1	1	1	0	1	0	0	0	0	2	0	0	1	0	0
125	0	1	0	0	0	1	0	0	1	0	0	0	1	0	0	1	0	2	0	1	0	0	1	1	0	0	2	2	2	2	0	0	0	0	0	2	0	0	0	1	1	0	0	0	1	0	0	2	0
126	1	1	0	0	0	1	1	0	0	0	0	1	1	1	1	0	0	2	0	1	1	0	0	2	0	0	2	2	2	1	1	2	1	0	0	2	1	0	0	1	1	0	1	2	0	0	1	0	1
127	1	0	0	0	0	2	2	1	0	0	0	0	0	0	0	0	0	1	1	0	1	1	0	2	0	0	2	2	2	2	1	0	0	0	0	2	2	0	0	1	1	1	0	1	0	0	1	0	0
128	0	0	0	0	0	2	1	1	1	0	0	1	2	2	2	0	0	2	0	0	0	0	0	2	0	0	2	2	2	2	1	1	0	0	0	2	2	0	0	0	1	0	0	2	1	1	0	1	1
129	1	0	0	0	0	1	1	0	2	0	0	0	1	1	1	0	0	1	1	0	1	0	1	2	0	0	1	1	1	1	1	1	1	1	1	1	2	0	0	0	2	1	0	2	1	1	0	2	0
130	1	1	0	0	0	2	1	0	1	0	0	0	0	0	0	0	0	0	2	0	2	0	0	2	0	1	1	2	1	0	0	0	1	1	2	1	1	0	0	0	1	0	0	1	0	0	1	0	0
131	0	0	0	0	0	2	0	0	1	0	0	0	1	0	0	1	0	0	2	0	2	0	0	2	0	1	2	2	2	2	1	2	1	0	0	2	1	0	0	1	1	1	0	1	0	0	0	1	1
132	0	1	0	0	0	2	1	0	1	0	1	0	0	0	0	0	0	2	0	1	2	0	1	1	0	0	1	2	1	1	1	1	1	1	0	2	2	0	0	1	0	0	1	2	0	0	0	0	1
133	0	1	0	0	0	1	0	0	1	0	1	1	1	0	0	0	0	1	1	1	1	0	0	2	0	0	1	2	2	2	0	1	0	1	1	1	1	1	1	0	1	0	0	2	0	1	1	0	0
134	0	1	0	0	0	1	1	0	1	0	1	1	1	1	1	0	0	0	2	0	2	0	0	2	0	1	0	0	2	1	0	1	1	0	1	2	1	0	0	0	1	0	0	1	0	0	0	1	0
135	1	2	0	0	0	0	1	0	1	0	0	0	2	0	0	1	0	0	1	1	1	0	0	2	0	0	1	2	2	1	0	0	1	1	1	1	2	0	0	0	2	1	0	1	1	0	0	2	0
136	1	0	1	0	0	2	1	0	0	1	0	0	1	0	0	1	0	1	1	2	1	0	0	2	0	0	1	1	2	2	1	1	1	1	1	1	2	0	0	1	0	0	0	2	0	1	0	0	1
137	0	2	0	0	0	0	1	1	1	0	0	0	0	0	0	0	0	1	1	1	1	1	0	2	0	0	2	2	2	2	0	1	1	0	0	2	1	0	0	2	0	0	0	0	0	0	0	2	0
138	1	1	1	0	0	2	1	0	1	0	0	0	1	0	1	0	0	1	1	0	1	0	0	2	0	0	1	1	1	1	0	0	0	0	0	1	1	0	0	1	1	1	0	1	0	0	0	1	1
139	1	1	0	0	0	1	0	0	1	0	1	0	0	0	0	0	0	1	1	0	2	1	0	2	0	0	2	2	2	2	0	1	1	0	1	1	1	0	0	2	0	0	1	2	0	0	0	0	2
140	0	2	0	0	0	0	1	1	1	0	0	1	1	1	1	0	0	1	1	1	1	1	0	2	0	0	1	1	1	1	0	1	1	0	0	2	0	0	0	1	0	0	0	0	1	1	0	1	0
141	1	1	0	0	0	1	0	0	2	0	0	0	1	0	0	1	0	1	1	0	1	0	0	2	0	0	1	1	2	2	1	1	1	0	0	2	2	0	0	0	2	1	0	2	1	0	0	1	1
142	0	2	0	0	0	1	0	0	1	0	0	1	1	1	1	0	0	0	1	0	1	0	0	2	0	0	2	2	2	2	1	1	1	0	0	2	2	0	0	1	1	0	0	2	1	1	0	2	0
143	1	1	0	0	0	1	1	0	1	0	0	0	1	1	1	0	0	2	0	1	0	0	0	2	0	0	2	2	2	2	1	0	0	0	0	2	1	1	1	0	0	0	0	2	0	0	0	1	1
144	0	0	0	0	0	1	1	1	1	0	1	1	2	2	2	0	0	0	2	0	2	0	0	2	0	1	2	2	2	2	0	0	1	0	0	2	1	0	0	0	2	1	0	1	0	0	1	1	1
145	0	1	0	0	0	0	0	0	0	0	0	0	1	0	0	0	0	0	2	0	2	0	2	0	0	0	2	1	2	2	1	0	0	0	1	1	1	1	1	0	1	1	0	2	0	1	0	1	1
146	0	2	1	0	1	1	1	1	1	0	0	0	0	0	0	0	0	1	1	0	0	0	0	2	0	0	2	2	2	2	2	2	1	0	0	2	1	0	0	0	2	1	0	1	1	0	0	1	0
147	1	2	0	0	0	1	1	0	1	1	0	2	2	1	1	0	0	1	1	1	1	0	0	2	0	0	2	2	2	1	0	1	1	1	0	2	2	0	0	2	1	0	0	1	0	0	0	1	0
148	1	1	1	0	0	2	1	0	2	0	0	1	1	1	1	0	0	1	1	0	1	0	0	2	0	0	2	2	2	2	0	0	1	1	0	2	2	0	0	1	1	0	0	1	0	0	0	1	1
149	0	2	0	0	0	1	2	1	0	0	1	1	2	2	2	0	0	1	2	1	2	0	1	1	0	1	1	2	2	2	0	1	1	2	1	1	2	0	0	1	0	0	0	1	0	1	0	1	1
150	0	0	0	0	0	1	0	0	2	0	0	0	0	0	0	0	0	2	0	1	1	0	0	2	0	0	2	2	2	2	0	0	1	1	0	2	2	0	0	0	1	0	0	0	0	0	1	0	0
151	1	2	0	0	0	0	1	0	0	0	0	1	1	2	1	0	0	2	0	2	1	0	0	2	0	0	1	1	2	2	0	0	2	0	0	2	1	0	0	0	1	0	0	2	1	1	0	0	2
152	1	1	0	0	0	2	1	0	1	1	2	0	0	0	0	0	0	2	1	1	2	1	0	2	0	0	2	0	1	1	0	0	1	1	1	2	2	0	0	0	2	0	0	2	0	0	2	0	0
153	0	1	0	0	0	0	1	0	1	0	1	1	1	1	1	0	0	0	2	0	2	0	0	2	0	1	1	1	1	1	0	0	0	1	0	2	1	0	0	0	1	0	0	0	0	0	0	2	0
154	1	0	0	0	0	2	1	0	0	1	1	0	0	0	0	0	0	1	1	1	1	0	0	2	0	0	0	1	1	1	0	0	1	2	1	1	1	1	1	1	0	0	1	2	1	2	0	0	0
155	0	1	0	0	0	0	0	0	1	0	0	0	0	0	0	0	0	1	1	1	2	0	1	1	1	2	2	2	2	2	0	2	2	0	2	1	2	0	0	0	2	0	0	0	0	0	1	0	0
156	1	0	0	0	0	2	1	0	1	0	1	0	2	1	1	1	1	2	1	1	1	0	0	2	0	0	2	2	2	2	0	0	0	0	0	2	2	0	0	1	1	0	0	1	0	0	1	1	0
157	1	0	0	0	0	2	1	0	1	0	0	1	1	1	1	0	0	0	2	0	2	0	1	1	0	1	2	2	2	1	0	0	1	1	2	0	2	0	0	2	0	1	0	2	0	2	0	2	0
158	0	0	0	0	0	2	2	0	0	0	2	0	0	0	0	0	0	0	2	0	2	1	1	1	0	0	1	1	2	2	1	0	0	1	0	2	1	0	0	1	0	0	0	1	0	0	0	2	0
159	1	1	1	0	0	2	2	0	0	0	1	1	2	1	1	1	0	0	2	0	2	1	0	2	0	0	1	1	2	2	0	0	1	0	1	1	1	0	0	0	2	0	0	2	0	0	1	1	0
160	0	0	0	0	0	1	0	0	1	0	1	1	1	1	2	0	0	1	1	0	2	0	0	2	0	0	1	1	2	2	1	0	1	0	0	2	2	0	0	2	0	0	1	2	2	2	0	1	0
161	0	0	0	0	0	1	0	0	0	0	0	0	0	0	0	0	0	2	0	1	1	0	1	1	1	1	1	1	2	2	0	2	1	0	0	2	1	0	0	0	0	0	0	2	0	2	0	1	0
162	0	1	1	1	1	1	1	0	1	0	0	0	0	0	0	0	0	1	1	1	1	0	0	2	0	0	2	2	2	2	1	2	2	0	1	1	2	0	0	0	1	0	0	1	0	0	0	2	0
163	1	1	0	0	0	1	2	1	0	0	0	0	1	0	0	1	0	0	2	0	2	0	0	2	0	0	1	2	2	2	0	1	2	0	1	1	1	1	1	0	1	0	2	2	1	1	0	2	0
164	1	2	0	0	0	0	2	1	0	0	0	0	0	0	0	0	0	1	1	1	1	0	0	2	0	0	2	2	2	2	2	0	0	0	0	2	1	0	0	2	0	1	0	2	2	0	0	2	0
165	0	2	0	0	0	0	0	0	1	0	0	0	2	1	1	1	0	2	1	0	2	0	0	2	0	0	1	1	2	2	0	1	1	0	0	2	2	0	0	1	1	0	1	2	0	0	0	0	1
166	1	2	1	0	0	1	1	0	0	0	1	0	1	1	1	0	0	1	1	1	1	0	0	2	0	0	1	1	2	2	0	0	1	1	0	2	1	0	0	0	1	0	0	1	0	0	0	2	0
167	1	0	0	0	0	2	2	1	0	0	1	0	0	0	0	0	0	1	1	1	2	0	1	1	0	0	1	2	1	1	0	2	1	0	0	2	1	0	0	0	0	0	0	1	1	0	0	1	0
168	0	1	0	0	0	1	0	0	2	0	0	0	0	0	0	0	0	1	1	0	1	0	0	2	0	1	0	1	1	1	0	0	0	1	1	1	0	0	0	1	1	0	0	1	0	0	0	2	0
169	1	2	0	0	0	0	1	1	1	0	0	1	1	1	2	0	0	1	1	1	1	0	0	2	0	0	0	1	1	1	0	1	1	0	1	1	1	1	1	0	0	0	0	1	0	1	0	2	0
170	0	2	1	0	0	1	1	0	0	0	0	1	1	1	1	0	1	2	1	0	1	0	0	2	0	1	1	1	2	2	0	0	0	0	1	1	1	0	0	0	1	0	1	2	1	1	0	2	0
171	1	0	0	0	0	2	1	1	1	0	0	0	1	1	1	0	0	0	1	0	2	0	0	2	0	0	2	2	2	2	0	0	0	0	0	2	1	0	0	0	1	1	0	2	1	0	0	1	0
172	1	1	0	0	0	1	1	0	0	0	1	0	1	0	0	0	0	0	2	0	2	0	0	2	0	1	1	2	2	1	2	0	1	1	2	1	1	0	0	0	1	0	0	0	0	0	0	2	0
173	0	0	0	0	0	1	1	0	1	1	1	0	0	0	0	0	0	1	0	1	2	1	0	2	0	0	1	1	2	2	0	0	0	1	1	1	1	1	1	0	0	0	0	2	0	0	0	2	0
174	0	1	0	0	0	1	1	0	1	0	1	1	1	0	0	0	0	1	1	1	1	0	0	2	0	0	1	1	1	2	0	0	0	0	1	2	2	0	0	2	0	0	0	1	0	0	0	1	0
175	1	1	0	0	0	2	2	0	1	0	0	1	1	1	1	0	0	1	0	1	0	0	0	2	0	0	1	2	2	2	0	0	0	0	0	1	2	0	0	0	2	1	0	1	1	0	1	1	0
176	0	0	0	0	0	2	1	1	1	0	1	0	1	2	2	0	0	1	1	0	1	0	0	2	0	0	2	2	2	1	0	0	0	1	0	2	1	1	0	0	1	0	1	2	1	2	0	1	1
177	1	1	0	0	0	2	2	1	0	1	1	1	2	2	2	0	0	0	2	1	2	0	0	2	0	0	1	1	2	2	0	0	0	1	1	1	0	0	0	1	1	0	1	1	1	1	0	1	0
178	1	1	1	0	0	1	2	1	0	0	0	0	1	1	0	0	0	2	0	1	1	0	0	2	0	0	1	1	2	2	1	1	0	1	1	1	1	0	0	1	1	0	1	1	1	1	0	2	0
179	0	0	0	0	0	2	2	0	0	0	1	1	1	1	1	0	0	1	1	1	2	1	0	2	0	1	1	2	2	2	1	0	1	1	1	1	2	0	0	2	0	1	1	2	0	0	1	1	0
180	1	1	0	0	0	1	1	0	1	0	1	1	1	1	1	0	0	0	2	0	2	0	1	1	0	0	2	2	2	2	0	0	0	1	1	1	1	0	0	1	1	1	0	2	1	0	0	2	0
181	0	1	0	0	0	0	1	0	0	0	1	0	0	0	0	0	0	2	0	1	0	0	0	2	0	0	1	2	2	2	0	1	1	0	1	1	2	0	0	0	1	0	0	2	0	0	1	1	0
182	1	2	1	0	0	2	2	0	0	0	1	2	2	2	2	0	0	2	0	1	1	1	0	2	0	0	2	2	2	2	0	1	1	0	1	2	1	0	0	1	1	0	1	2	1	1	0	2	0
183	0	1	0	0	0	0	2	0	0	0	1	1	1	1	1	0	0	2	1	0	2	0	0	2	0	0	2	2	2	2	0	2	2	0	0	2	0	1	1	1	0	0	1	1	1	1	0	0	1
184	0	1	0	0	0	1	1	1	1	0	0	0	0	0	0	0	0	1	1	2	1	0	0	2	0	0	1	2	2	2	0	0	0	2	1	1	1	0	0	0	0	0	0	2	1	0	0	0	1
185	1	2	0	0	0	0	0	0	2	0	0	0	1	0	0	1	0	0	2	0	1	0	0	2	0	0	2	2	2	1	0	1	1	2	0	2	1	1	1	0	1	0	0	1	0	0	0	1	0
186	0	1	0	0	0	1	2	0	1	0	0	0	1	0	0	1	0	0	2	0	2	0	0	2	0	0	2	2	2	2	0	1	1	1	1	1	2	0	0	0	2	2	0	2	0	0	0	1	0
187	0	0	0	0	0	1	2	1	0	0	0	0	0	0	0	0	0	2	0	1	2	0	0	2	0	0	1	1	2	2	1	1	2	0	1	2	1	0	0	0	2	0	0	2	1	0	0	0	0
188	1	0	0	0	0	1	2	0	0	0	1	1	1	1	1	0	0	1	1	0	2	0	1	1	1	2	1	1	2	2	0	0	0	0	2	1	0	1	1	1	0	0	0	2	0	1	0	1	0
189	1	1	0	0	0	1	1	1	0	0	0	0	0	0	0	0	1	2	0	1	1	0	0	2	0	0	2	2	2	2	0	1	2	0	0	2	1	0	0	2	0	0	1	2	0	2	0	2	0
190	0	2	0	0	0	1	1	0	1	0	1	0	0	0	0	0	0	0	1	0	1	0	1	1	0	1	0	2	1	1	0	0	1	0	1	1	1	0	0	0	0	0	0	2	1	1	0	1	0
191	0	0	0	0	0	2	0	0	2	0	0	0	0	0	0	0	0	2	0	2	1	0	0	2	0	0	1	1	2	2	0	0	1	0	0	2	1	0	0	0	1	0	1	1	1	2	0	0	1
192	0	1	0	0	0	2	0	0	0	0	1	0	0	0	0	0	0	0	2	1	2	0	0	2	0	0	1	1	2	2	0	0	1	0	1	1	2	0	0	1	1	0	0	2	0	0	0	1	1
193	1	1	0	0	0	1	2	0	1	0	1	0	1	0	0	1	0	0	2	0	2	0	1	1	1	1	2	2	2	1	0	0	2	0	2	1	1	0	0	1	1	0	0	2	0	0	1	0	1
194	0	2	0	0	0	0	1	0	1	0	0	1	1	1	1	0	0	1	1	0	2	0	0	2	0	0	1	1	2	2	0	0	0	2	1	1	1	0	0	1	1	0	2	2	1	1	0	2	0
195	0	1	0	0	0	1	1	0	1	0	0	0	0	0	0	0	0	1	1	0	2	0	0	2	0	1	2	2	2	2	1	1	1	0	0	2	1	0	0	1	1	0	0	2	0	1	1	1	0
196	1	1	0	0	0	0	2	1	0	0	0	0	1	0	0	0	0	1	1	1	2	0	0	2	0	0	2	2	2	2	0	1	1	0	1	1	0	1	1	0	0	0	1	2	0	0	0	1	0
197	1	2	0	0	0	0	2	0	0	1	1	0	1	0	0	1	0	1	1	1	2	0	1	1	0	0	2	0	1	1	0	2	1	0	2	0	1	0	0	0	1	0	0	1	0	0	0	1	1
198	0	1	1	1	1	2	1	0	1	0	0	0	1	0	1	0	1	1	1	0	2	0	0	2	0	0	0	1	1	1	0	2	2	0	0	2	0	0	0	1	0	1	0	2	1	1	0	2	0
199	0	1	0	0	0	0	0	0	1	0	0	0	1	0	0	1	0	1	1	0	2	0	0	2	0	0	0	2	1	1	0	1	2	0	1	1	2	0	0	1	1	0	0	0	0	0	0	2	0
200	1	2	0	0	0	0	1	0	1	0	0	1	1	1	1	0	1	0	2	1	2	0	0	2	0	0	1	2	2	1	1	0	1	1	1	1	1	0	0	1	1	0	2	2	1	1	0	2	0
201	0	1	0	0	0	1	1	0	1	0	0	0	0	0	0	0	0	1	1	1	2	0	1	1	1	1	2	2	2	2	1	0	1	0	1	1	1	1	1	0	1	0	0	2	0	0	0	2	0
202	1	0	0	0	0	2	1	0	2	0	0	0	1	0	0	1	0	1	1	1	1	0	0	2	0	0	1	1	1	1	0	0	1	0	0	2	2	1	0	0	0	0	0	2	0	2	0	1	0
203	0	1	1	0	1	1	0	0	0	0	1	1	1	0	0	0	0	1	1	1	2	0	1	1	0	0	2	2	2	2	0	1	1	0	0	2	1	1	1	0	1	0	0	2	1	0	0	0	1
204	1	1	1	0	0	2	1	0	2	0	0	0	0	0	0	0	0	2	0	0	0	0	1	1	1	2	2	2	2	2	1	0	1	1	1	2	1	0	0	0	1	1	0	1	1	0	0	2	0
205	0	1	0	0	0	1	1	0	0	0	0	2	2	2	2	0	0	0	1	0	2	0	0	2	0	0	2	2	2	2	1	0	2	0	1	1	1	0	0	0	1	0	0	1	0	0	0	1	0
206	1	1	0	0	0	1	2	0	1	0	0	0	1	0	0	0	0	2	0	1	0	0	0	2	0	0	0	1	2	2	0	0	1	0	0	2	1	0	0	1	0	0	0	0	0	0	1	0	0
207	1	1	0	0	0	1	0	0	1	0	0	1	1	1	1	0	0	0	2	0	2	0	0	2	0	0	0	1	2	2	0	2	1	0	0	2	1	0	0	0	2	0	1	1	1	1	1	0	1
208	0	0	0	0	0	1	2	0	1	0	0	2	1	1	1	0	0	1	1	1	1	0	0	2	0	0	0	1	1	1	0	1	2	0	1	2	1	0	0	1	1	0	2	2	1	1	0	0	0
209	0	1	0	0	0	1	1	1	0	0	0	0	1	0	0	1	0	1	1	1	2	0	1	1	1	1	2	2	2	2	0	0	0	0	0	2	1	0	0	2	0	2	0	2	0	2	0	1	0
210	1	2	1	1	1	1	1	1	1	0	0	0	0	0	0	0	0	1	1	0	1	0	1	1	0	0	2	2	2	1	0	0	0	1	1	1	1	1	0	0	0	1	0	1	1	0	0	0	0
211	0	1	0	0	0	1	0	0	1	0	0	0	1	0	0	1	0	2	0	1	1	0	0	2	0	0	1	1	2	2	1	0	0	0	1	1	2	0	0	0	1	0	0	0	2	1	0	2	0
212	0	0	0	0	0	2	1	1	0	0	0	1	1	1	1	0	0	2	0	2	1	0	1	1	0	0	1	1	2	2	1	1	1	1	0	2	0	1	1	1	0	0	0	0	1	1	0	1	1
213	1	1	1	0	0	2	1	0	0	0	0	1	1	1	1	0	0	1	1	1	2	0	1	1	1	1	2	2	2	2	0	1	1	0	1	1	2	0	0	2	0	0	0	2	0	0	0	2	0
214	1	2	0	0	0	1	1	1	1	0	0	1	1	1	1	0	0	1	1	2	1	0	0	2	0	1	1	1	2	2	0	0	1	0	0	2	1	0	0	1	1	0	0	2	0	0	0	1	0
215	1	2	0	0	0	0	1	0	2	0	0	1	0	0	0	0	0	0	2	0	2	0	0	2	0	0	2	2	2	2	2	1	0	0	0	2	2	0	0	0	1	0	0	1	0	1	0	2	0
216	0	0	0	0	0	1	1	0	1	0	0	0	1	1	1	0	0	1	1	1	2	0	0	2	0	0	1	1	2	2	0	1	1	0	0	2	0	0	0	1	0	0	0	1	0	0	0	2	0
217	1	1	0	0	0	0	2	1	0	0	0	2	2	2	2	0	0	0	2	0	2	0	0	2	0	0	2	2	2	2	1	1	1	0	1	1	1	1	1	0	1	2	0	2	0	0	0	2	0
218	0	1	0	0	0	1	0	0	2	0	0	1	1	0	0	0	0	1	1	0	1	0	0	2	0	0	2	2	2	2	0	0	1	2	2	2	1	0	0	1	1	0	0	1	0	0	0	1	0
219	1	1	0	0	0	1	1	0	1	0	0	0	0	0	0	0	0	0	2	0	2	0	1	1	0	1	2	2	2	2	0	0	0	1	1	1	2	0	0	2	0	0	1	2	0	2	0	0	1
220	0	2	0	0	0	1	0	0	2	0	0	0	1	0	1	0	0	1	1	1	1	0	0	2	0	0	1	2	1	1	1	0	1	0	1	1	2	0	0	0	1	0	0	1	0	0	0	2	0
221	0	1	1	0	0	2	1	0	1	0	0	0	0	0	0	0	0	0	2	1	2	0	0	2	0	1	1	2	2	2	0	0	1	0	1	1	1	0	0	0	1	1	0	1	1	1	0	1	1
222	1	2	0	0	0	1	0	0	0	0	0	0	2	0	0	1	1	2	0	1	1	1	0	2	0	0	2	2	2	2	1	0	0	0	0	2	2	1	1	0	1	0	1	1	0	0	0	0	1
223	1	0	0	0	0	2	1	0	1	1	1	0	2	1	1	0	0	2	0	0	0	0	0	2	0	0	2	2	2	2	2	1	2	0	2	0	1	0	0	1	1	0	0	0	0	0	0	2	0
224	1	1	0	0	0	0	1	0	2	0	0	1	1	1	1	0	0	1	1	0	2	0	0	2	0	0	2	2	2	2	0	1	1	1	1	2	2	0	0	1	1	0	0	1	0	0	0	2	0
225	0	1	0	0	0	2	0	0	2	0	0	1	1	1	1	0	0	2	1	1	2	0	1	1	0	1	2	0	1	1	0	0	1	0	0	2	2	0	0	1	1	0	0	1	1	1	0	2	0
226	1	0	0	0	0	1	1	0	0	0	0	0	0	0	0	0	0	1	0	0	0	0	1	1	1	1	1	1	2	2	0	2	1	0	0	2	1	0	0	2	0	0	0	2	0	1	0	1	0
227	1	1	0	0	0	1	1	0	1	1	2	1	2	1	1	0	0	2	0	1	2	0	0	2	0	0	0	2	1	1	0	1	1	0	1	1	2	0	0	0	2	0	0	1	0	0	0	2	0
228	0	1	0	0	0	2	0	0	1	0	0	2	2	1	1	0	0	1	1	0	2	0	0	2	0	0	1	2	1	1	0	2	1	0	0	2	1	0	0	1	1	0	1	2	1	2	1	0	0
229	1	0	0	0	0	1	0	0	2	0	0	0	0	0	0	0	0	1	0	0	0	1	0	2	0	0	1	2	1	1	1	0	0	0	2	2	1	0	0	1	1	0	0	1	1	0	1	1	0
230	1	0	0	0	0	1	1	0	1	0	1	2	1	1	1	0	0	0	2	0	2	0	1	1	1	1	2	2	2	2	0	0	1	1	1	2	2	0	0	0	1	0	0	2	0	2	1	1	0
231	0	1	0	0	0	2	2	0	0	0	0	0	1	0	0	1	0	1	1	1	2	0	0	2	0	0	2	2	2	2	1	0	1	1	1	1	2	0	0	0	1	1	0	2	0	2	0	2	0
232	1	1	0	0	0	1	2	1	0	0	1	0	0	0	0	0	0	0	2	0	2	0	0	2	0	0	1	2	2	1	1	1	1	1	0	2	0	0	0	0	0	0	0	1	0	0	0	0	1
233	1	1	0	0	0	1	1	0	0	0	1	1	1	0	0	0	0	0	2	0	2	0	0	2	0	1	1	2	2	2	1	0	0	0	0	2	2	0	0	0	1	0	0	2	0	0	0	2	0
234	0	2	0	0	0	1	2	0	0	1	0	0	0	0	0	0	0	0	2	1	2	0	0	2	0	0	1	2	2	1	0	1	1	0	2	1	2	0	0	0	2	1	0	1	1	0	0	1	0
235	0	2	0	0	0	0	1	1	1	1	0	0	2	1	1	1	0	2	0	2	0	0	1	1	0	0	1	1	2	2	0	0	0	0	0	2	1	0	0	0	2	0	1	2	2	0	0	0	1
236	1	1	0	0	0	2	2	0	1	0	0	0	0	0	0	0	0	0	2	1	2	0	1	1	1	1	0	1	1	1	0	2	2	0	0	2	1	0	0	0	1	0	0	1	0	0	0	2	0
237	1	1	0	0	0	1	2	0	1	0	0	0	0	0	0	0	0	1	1	1	1	0	0	2	0	0	1	2	2	2	1	2	2	0	1	1	2	0	0	1	1	0	1	2	1	2	1	0	0
238	0	0	0	0	0	1	0	0	1	0	0	1	2	1	1	0	0	0	2	0	2	0	1	1	1	1	2	2	2	2	0	1	1	2	2	1	1	0	0	0	1	1	0	2	0	1	0	2	0
239	1	0	0	0	0	1	2	0	1	0	0	0	1	0	0	0	0	2	1	0	1	0	1	1	1	2	2	2	2	1	1	0	1	0	1	1	2	0	0	0	2	0	1	2	0	1	0	2	0
240	1	2	0	0	0	0	0	0	1	0	0	0	0	0	0	0	0	1	1	0	0	0	0	2	0	0	1	2	2	2	0	0	1	0	0	2	2	0	0	0	1	1	1	2	0	0	0	2	0
241	1	1	0	0	0	0	2	0	0	0	2	0	0	0	0	0	0	1	1	1	2	0	0	2	0	0	2	2	2	2	2	1	1	0	0	2	2	0	0	0	2	0	0	2	0	0	0	2	0
242	0	1	0	0	0	2	1	0	0	0	0	0	0	0	0	0	0	0	2	0	2	0	0	2	0	0	2	2	2	2	1	1	1	2	1	1	1	1	1	0	1	0	0	0	0	0	0	1	1
243	0	2	0	0	0	0	0	0	1	0	1	1	2	0	0	0	0	2	0	1	1	0	0	2	0	0	0	2	1	2	1	0	0	0	2	1	2	0	0	1	1	0	0	0	0	0	0	1	0
244	0	1	0	0	0	0	2	0	0	0	0	0	0	0	0	0	0	2	0	1	0	0	0	2	0	0	2	2	2	2	0	2	2	0	0	2	1	0	0	0	1	2	0	2	0	0	0	0	1
245	0	2	0	0	0	0	1	0	0	0	1	0	2	0	0	1	0	0	2	0	2	1	0	2	0	1	1	1	1	1	0	0	2	0	2	1	1	0	0	1	1	0	0	0	1	0	1	1	0
246	0	0	0	0	0	2	1	0	1	0	0	0	1	0	0	1	0	2	0	0	0	0	0	2	0	0	2	2	2	2	0	1	2	0	1	1	2	0	0	0	1	1	0	2	0	2	0	1	0
247	0	0	0	0	0	1	1	0	0	0	0	1	1	1	1	0	0	1	2	1	2	0	0	2	0	0	1	1	2	1	1	1	1	0	0	2	2	1	1	0	1	0	0	0	1	1	0	1	0
248	1	1	0	0	0	2	1	0	1	0	0	0	1	0	0	1	0	0	2	1	1	1	0	2	0	0	2	2	2	2	0	1	0	0	0	2	1	0	0	1	1	0	1	1	1	2	0	2	0
249	1	1	0	0	0	1	2	0	0	0	1	0	1	0	1	0	0	0	1	0	1	0	0	2	0	1	0	1	1	0	0	1	1	0	0	2	1	0	0	0	2	1	0	1	1	0	0	2	0
250	1	1	1	1	1	1	2	1	0	0	0	0	0	0	0	0	0	1	1	0	2	0	0	2	0	0	0	1	1	1	0	0	1	0	0	2	1	0	0	1	1	0	1	2	1	2	0	2	0
251	0	0	0	0	0	1	1	0	1	0	0	0	1	1	1	0	0	0	2	0	2	0	0	2	0	0	2	2	2	2	2	0	0	1	0	2	1	0	0	0	1	1	0	2	0	1	1	1	1
252	0	1	0	0	0	0	2	0	0	0	1	0	0	0	0	0	0	1	1	0	1	0	0	2	0	0	2	2	2	2	1	1	1	0	0	2	1	0	0	0	2	0	0	1	1	0	0	1	0
253	0	1	2	0	1	0	1	0	0	0	1	1	1	1	1	0	0	1	1	1	2	0	0	2	0	0	1	1	2	2	0	1	1	0	0	2	1	0	0	1	1	0	0	1	0	1	0	1	1
254	0	2	0	0	0	1	2	0	1	0	1	0	0	0	0	0	0	1	0	1	0	0	0	2	0	0	1	1	2	2	0	1	0	0	0	2	1	1	0	1	0	0	0	2	0	1	0	1	1
255	0	2	0	0	0	0	2	1	0	0	0	0	0	0	0	0	0	1	1	1	2	0	0	2	0	0	1	2	2	2	0	2	2	0	0	2	1	0	0	0	1	0	0	0	2	0	0	2	0
256	1	1	0	0	0	2	0	0	1	0	0	1	2	1	1	0	0	0	2	0	2	0	1	1	1	1	2	2	2	2	2	1	0	1	0	2	1	0	0	1	1	0	1	2	0	0	0	1	0
257	1	1	0	0	0	1	1	0	0	0	1	0	0	0	0	0	0	0	2	0	2	0	0	2	0	0	2	2	2	2	0	0	2	1	1	2	1	1	1	0	0	0	1	2	1	1	0	1	0
258	0	2	0	0	0	1	1	0	0	0	0	1	1	1	1	0	0	1	1	1	2	0	0	2	0	0	1	2	2	2	1	0	1	1	1	1	1	0	0	2	0	0	2	2	1	1	0	0	0
259	0	1	0	0	0	2	2	1	0	0	0	1	1	1	2	0	0	1	1	1	2	1	0	2	0	0	1	1	2	2	0	2	1	0	1	1	1	0	0	0	2	0	0	2	1	1	0	1	1
260	1	1	1	1	1	1	1	0	1	0	0	0	2	1	2	0	1	2	1	1	1	0	0	2	0	0	1	2	1	1	1	0	1	1	0	2	1	0	0	1	1	0	0	2	0	1	0	2	0
261	0	2	0	0	0	1	1	0	1	0	0	0	1	0	1	0	0	0	2	0	2	0	1	1	1	1	1	2	1	1	0	1	1	1	0	2	2	0	0	2	0	0	0	1	0	0	1	0	0
262	0	2	1	0	1	1	2	0	0	0	2	0	1	1	1	0	0	1	1	1	2	0	0	2	0	0	1	2	2	1	1	0	0	0	0	2	1	0	0	1	1	2	0	2	0	0	0	0	0
263	1	1	1	0	0	2	1	0	0	0	0	1	1	1	1	0	0	2	1	1	2	0	1	1	0	1	1	1	2	2	0	1	2	0	1	1	2	0	0	0	2	0	0	2	0	0	0	1	0
264	0	2	0	0	0	1	2	0	0	0	2	1	1	1	1	0	0	1	1	1	1	0	1	1	0	0	1	1	2	2	0	1	1	1	1	1	1	0	0	1	0	0	2	2	1	1	0	2	0
265	1	1	0	0	0	1	1	1	1	0	0	1	2	1	2	0	0	1	1	1	2	0	0	2	0	0	2	2	2	2	0	0	0	0	0	2	2	0	0	0	2	0	0	1	0	1	0	1	1
266	1	1	0	0	0	2	2	1	0	0	0	0	0	0	0	0	0	2	0	2	0	0	0	2	0	0	1	0	1	2	0	1	1	0	1	2	2	0	0	0	1	0	1	2	0	0	0	2	0
267	0	1	0	0	0	1	2	1	0	0	0	0	0	0	0	0	0	0	2	1	2	0	1	1	0	0	1	2	2	2	1	0	0	0	0	2	1	0	0	1	0	0	0	0	0	0	1	0	0
268	0	1	0	0	0	1	1	1	1	0	0	0	0	0	0	0	0	0	1	1	1	0	0	2	0	0	1	1	2	2	1	0	1	1	1	1	2	0	0	1	1	0	0	2	1	1	0	2	0
269	0	2	0	0	0	0	0	0	1	0	0	1	2	2	2	0	0	0	2	0	2	0	0	2	0	0	2	0	1	1	0	0	1	0	1	2	2	0	0	0	1	0	0	2	0	0	0	1	1
270	0	1	1	1	1	2	2	1	0	0	0	0	0	0	0	0	0	0	2	0	2	0	0	2	0	0	1	1	1	2	0	1	1	0	0	2	1	0	0	0	2	0	1	1	1	0	1	0	0
271	1	0	0	0	0	2	1	1	1	0	0	0	1	0	0	0	0	1	1	1	1	0	0	2	0	0	1	0	2	2	0	0	2	1	2	1	2	0	0	0	2	0	0	1	0	0	1	1	0
272	0	1	0	0	0	1	1	0	0	0	1	1	1	1	1	0	0	0	2	1	2	0	1	1	1	1	1	1	2	2	0	2	2	0	0	2	1	0	0	1	0	0	0	2	0	0	0	1	0
273	1	1	0	0	0	1	1	0	0	1	0	0	0	0	0	0	0	2	0	1	2	0	1	1	1	1	2	2	2	2	1	0	1	0	1	1	1	1	1	0	1	1	0	1	1	0	0	0	1
274	0	1	0	0	0	2	2	0	0	0	2	1	1	1	1	0	0	1	1	0	1	0	0	2	0	0	1	2	1	1	0	0	1	0	1	1	2	0	0	0	1	0	0	1	0	0	1	1	0
275	0	2	1	0	0	1	2	0	0	0	1	0	0	0	0	0	0	0	2	0	2	0	0	2	0	0	2	2	2	2	0	1	2	1	1	2	1	0	0	0	2	0	1	1	0	1	0	2	0
276	0	1	0	0	0	1	1	0	0	0	1	0	2	1	1	0	1	2	0	2	2	0	0	2	0	0	2	2	2	2	0	1	1	0	1	1	1	1	1	1	0	0	1	2	0	0	0	2	0
277	1	1	0	0	0	1	2	0	0	0	0	1	1	1	1	0	0	2	1	0	1	0	0	2	0	0	1	1	2	2	0	1	1	0	2	1	0	0	0	1	0	0	0	0	0	0	0	2	0
278	0	2	1	0	0	0	1	1	0	0	0	0	0	0	0	0	0	2	1	0	1	0	2	0	0	0	2	2	2	2	1	1	2	0	0	2	1	0	0	1	0	0	0	1	1	0	0	1	0
279	0	0	0	0	0	2	2	1	0	0	0	0	1	0	0	0	0	2	0	2	0	0	0	2	0	1	2	2	2	2	1	1	1	0	2	2	1	1	1	0	1	0	0	2	0	0	0	1	1
280	0	1	1	0	0	2	1	0	0	0	0	1	2	2	2	0	0	0	2	0	2	0	0	2	0	0	0	2	1	1	0	0	0	2	0	2	1	0	0	0	1	0	0	1	0	0	1	0	0
281	1	2	0	0	0	1	1	0	1	0	1	0	0	0	0	1	0	0	1	0	2	0	0	2	0	0	1	1	1	1	0	0	0	0	0	2	2	0	0	0	2	0	0	2	0	2	1	0	0
282	1	2	0	0	0	2	1	0	1	0	1	0	0	0	0	0	0	1	1	1	1	0	1	1	0	1	1	1	2	2	0	1	0	0	1	1	0	0	0	1	0	0	0	0	2	1	0	2	0
283	1	2	0	0	0	0	1	0	1	1	2	0	0	0	0	0	0	0	2	1	1	0	0	2	0	0	1	2	2	2	0	0	1	1	0	2	2	0	0	0	2	0	1	1	1	1	2	0	0
284	1	1	0	0	0	1	2	0	1	0	0	1	1	1	1	0	1	2	1	1	1	0	0	2	0	0	2	2	2	2	2	1	1	1	1	1	2	0	0	0	2	0	0	1	0	0	0	1	1
285	1	0	0	0	0	2	2	0	0	0	1	1	1	1	1	0	0	0	2	0	2	0	0	2	0	0	1	1	1	1	0	0	1	2	0	2	1	0	0	0	2	1	0	1	1	1	0	2	0
286	0	1	0	0	0	1	2	1	0	0	1	1	1	1	1	0	1	1	2	1	2	1	0	2	0	0	1	2	2	2	0	2	1	0	0	2	1	0	0	1	1	0	0	1	0	0	0	0	0
287	1	2	0	0	0	0	1	0	1	0	1	0	1	0	0	1	0	2	0	2	0	0	0	2	0	1	2	2	2	1	0	0	1	1	0	2	1	0	0	1	1	1	0	1	0	0	0	1	1
288	0	0	0	0	0	2	2	1	0	1	1	1	2	1	1	0	0	0	2	0	2	0	1	1	1	1	1	1	1	1	0	0	0	0	0	2	0	0	0	1	0	0	0	1	0	0	0	2	0
289	0	0	0	0	0	1	2	0	0	0	1	0	1	1	1	0	0	0	2	0	2	0	1	1	0	0	1	2	2	2	1	0	1	1	1	1	1	0	0	1	1	0	0	2	0	0	0	0	1
290	0	1	0	0	0	1	1	0	0	0	1	1	1	1	1	0	0	0	1	0	1	0	1	1	0	1	0	1	1	1	0	0	1	1	1	1	2	0	0	1	1	1	0	1	1	1	0	2	0
291	1	2	0	0	0	0	1	0	1	0	1	2	2	1	1	0	0	2	0	0	1	0	2	0	0	1	2	2	2	2	1	1	1	0	0	1	1	0	0	0	1	0	0	1	0	0	0	2	0
292	0	2	0	0	0	1	0	0	1	0	1	0	1	1	0	0	0	1	1	1	2	0	0	2	0	0	0	1	1	1	0	2	1	0	0	2	2	0	0	0	1	0	0	1	0	0	0	2	0
293	0	2	0	0	0	1	1	0	1	0	0	1	1	1	1	0	0	0	2	0	2	0	0	2	0	0	0	2	0	0	0	0	1	0	0	2	1	0	0	1	0	0	1	2	0	0	0	2	0
294	0	2	0	0	0	0	0	0	2	0	0	1	1	1	1	0	0	0	2	0	2	0	1	1	1	2	2	2	2	2	1	1	2	0	1	1	2	0	0	0	1	1	0	2	2	0	0	1	1
295	1	1	1	0	0	2	2	1	0	0	0	0	1	0	1	0	0	0	2	0	2	1	0	2	0	0	1	0	2	2	0	0	1	0	0	2	1	0	0	1	1	0	0	1	1	1	1	0	0
296	0	1	0	0	0	2	0	0	1	0	1	0	1	0	0	0	0	0	1	0	1	0	0	2	0	0	2	2	2	2	0	1	1	1	0	2	2	0	1	0	1	0	0	2	1	1	0	2	0
297	1	1	0	0	0	0	1	1	1	0	0	0	0	0	0	0	0	2	0	1	1	0	0	2	0	1	2	2	2	1	1	2	1	0	0	2	1	0	0	1	0	0	1	2	1	2	0	1	1
298	0	1	0	0	0	1	1	0	1	1	1	1	2	1	1	1	0	1	1	1	2	0	1	1	0	0	2	2	2	2	2	0	1	0	1	2	1	0	0	2	0	0	1	2	1	1	0	1	0
299	1	1	0	0	0	1	2	0	0	0	2	0	0	0	0	0	0	0	2	1	2	0	0	2	0	0	1	2	2	2	0	0	1	1	1	1	1	0	0	2	0	0	1	2	1	1	0	2	0
300	0	1	0	0	0	0	1	0	0	1	1	0	0	0	0	0	0	1	1	0	2	0	0	2	0	1	0	1	2	2	1	0	1	1	0	2	1	0	0	1	1	2	0	2	0	0	1	0	0
301	1	2	0	0	0	0	0	0	1	0	0	1	2	2	2	0	0	1	1	1	1	0	0	2	0	0	1	2	2	2	0	1	1	2	2	1	2	0	0	1	1	0	2	2	0	1	1	0	1
302	0	1	0	0	0	0	2	0	0	0	0	0	1	0	0	1	0	0	2	0	2	1	1	1	0	0	2	2	2	2	1	1	2	0	1	1	0	0	0	1	0	0	0	2	0	0	0	2	0
303	1	1	2	0	1	0	0	0	1	0	0	0	0	0	0	0	0	0	2	1	2	0	0	2	0	0	1	0	2	2	0	0	0	0	0	2	1	0	0	0	0	0	0	2	0	0	0	1	0
304	0	1	0	0	0	0	0	0	1	0	1	0	0	0	0	0	0	0	2	1	2	0	0	2	0	0	1	0	1	2	0	0	1	0	0	2	1	0	0	0	1	0	1	2	1	0	0	2	0
305	0	2	1	0	0	0	2	0	0	0	1	1	0	0	0	0	0	1	0	1	0	0	0	2	0	0	2	2	2	2	0	1	2	0	0	2	1	1	0	1	0	0	0	1	0	0	0	2	0
306	0	0	0	0	0	1	2	0	1	0	0	0	2	2	2	0	0	1	1	1	1	0	1	1	0	0	1	2	0	0	0	0	1	1	1	2	2	0	0	0	1	2	0	2	0	0	1	0	1
307	1	1	0	0	0	1	0	0	1	0	0	0	1	0	0	0	0	1	1	1	2	0	0	2	0	0	2	2	2	2	1	0	1	1	0	2	1	0	0	1	0	1	0	2	1	0	1	1	0
308	0	1	0	0	0	1	2	0	0	0	1	0	1	0	0	0	0	0	2	0	2	0	1	1	0	0	1	2	2	2	1	0	0	0	0	2	1	0	0	1	1	0	0	0	1	0	2	0	0
309	0	1	0	0	0	1	0	0	1	0	0	0	0	0	0	1	0	1	1	1	1	0	0	2	0	0	1	1	2	2	0	0	0	1	0	2	2	0	0	1	1	0	0	0	0	0	0	2	0
310	1	1	0	0	0	1	0	0	2	0	0	0	1	0	0	0	0	1	0	0	0	2	0	2	0	0	0	1	1	1	0	0	0	0	0	2	1	0	0	0	2	0	1	1	0	1	0	2	0
311	0	2	0	0	0	0	0	0	1	0	0	0	1	0	1	0	0	1	1	0	1	0	1	1	1	1	2	2	2	2	1	1	1	1	2	0	0	1	1	1	0	0	0	2	0	1	0	2	0
312	1	0	0	0	0	2	0	0	2	0	0	1	1	1	1	0	0	1	1	1	2	0	0	2	0	0	2	2	2	2	0	1	2	0	1	2	1	0	0	0	2	0	0	1	0	1	1	0	1
313	1	0	0	0	0	1	1	0	1	0	1	0	0	0	0	0	0	0	2	1	2	0	0	2	0	0	2	2	2	1	0	1	1	0	2	1	1	1	0	0	0	0	0	1	1	0	0	0	1
314	0	2	0	0	0	0	2	0	0	0	1	1	1	1	1	0	0	0	2	0	2	0	1	1	0	1	1	1	2	2	0	1	1	0	0	2	1	0	0	0	1	0	1	2	1	1	0	2	0
315	0	0	0	0	0	1	1	1	0	0	0	0	1	0	0	1	0	0	2	1	2	0	0	2	0	0	2	2	2	2	1	1	0	0	0	2	2	0	0	1	1	0	1	2	1	1	0	2	0
316	1	0	0	0	0	0	1	1	1	1	0	0	0	0	0	0	0	1	1	0	2	0	0	2	0	0	0	1	1	1	0	1	0	0	0	2	1	0	0	1	1	2	0	2	0	0	1	1	0
317	0	0	0	0	0	2	0	0	2	0	0	1	1	1	1	0	1	2	1	0	1	1	0	2	0	0	1	1	1	1	1	0	0	1	1	1	1	0	0	1	1	0	0	2	0	0	0	0	1
318	0	1	0	0	0	2	1	0	0	0	1	1	1	1	1	0	0	1	1	1	2	0	1	1	0	0	2	2	2	2	0	0	0	1	0	2	1	0	0	0	0	0	0	1	0	0	1	0	0
319	0	2	0	0	0	0	1	0	2	0	0	0	0	0	0	0	0	2	0	1	0	0	0	2	0	0	1	1	2	2	1	0	1	0	1	1	1	0	0	0	1	0	0	1	0	1	0	2	0
320	1	1	2	0	1	0	1	0	0	0	0	1	1	1	1	0	1	2	0	2	2	0	1	1	0	1	2	2	2	2	1	2	1	0	0	2	2	0	0	0	1	0	0	2	0	2	1	0	0
321	1	2	0	0	0	0	2	0	1	0	0	0	0	0	0	0	0	1	1	0	1	0	0	2	0	0	1	1	2	2	0	0	0	1	0	2	1	0	0	1	1	0	0	2	1	1	0	0	2
322	0	2	1	0	0	1	0	0	0	0	1	1	1	1	1	0	1	1	2	0	1	0	0	2	0	0	1	2	2	1	2	2	2	0	1	1	1	0	0	1	0	1	0	1	1	0	0	2	0
323	1	1	0	0	0	1	2	0	0	0	0	0	0	0	0	0	0	0	2	0	2	0	1	1	1	1	1	2	1	1	0	1	1	2	1	2	1	0	0	1	1	0	0	1	0	0	0	2	0
324	0	1	0	0	0	1	1	1	1	0	0	0	1	0	0	1	0	2	1	1	2	0	0	2	0	0	2	2	2	2	2	1	2	0	1	1	1	0	0	1	0	2	0	2	1	0	1	0	0
325	0	0	0	0	0	1	0	0	2	0	0	1	1	1	1	0	0	2	0	2	1	0	0	2	0	0	2	2	2	2	1	2	2	0	0	2	1	0	0	1	0	0	0	0	0	0	0	1	0
326	0	1	0	0	0	2	2	0	0	0	1	1	1	1	1	0	0	0	2	0	2	0	1	1	1	1	2	2	2	2	0	0	0	0	0	2	1	1	0	0	0	1	0	2	1	1	0	0	0
327	0	1	0	0	0	1	1	0	1	1	1	0	1	0	0	0	0	0	1	1	1	0	0	2	0	0	1	2	2	1	1	0	1	0	1	1	2	0	0	2	0	0	2	2	1	1	0	1	0
328	1	1	0	0	0	1	0	0	1	0	1	0	0	0	0	0	0	0	1	0	1	0	1	1	0	0	2	2	2	2	1	1	1	0	0	2	1	1	1	0	1	0	0	1	1	0	0	1	1
329	1	0	0	0	0	2	1	0	2	0	0	0	0	0	0	0	0	1	1	1	1	0	0	2	0	0	2	2	2	2	2	2	2	0	1	1	0	1	1	0	0	0	0	0	0	1	1	1	0
330	0	2	0	0	0	1	1	0	1	0	0	0	1	0	0	0	0	0	2	0	2	0	0	2	0	0	1	2	2	2	0	0	1	0	1	1	1	1	1	0	1	0	0	2	1	0	0	1	1
331	1	2	0	0	0	0	0	0	2	0	0	0	0	0	0	0	0	0	2	0	2	0	1	1	0	1	1	2	1	1	0	1	1	0	0	2	1	0	0	0	2	0	0	2	0	1	0	1	0
332	1	0	0	0	0	1	2	1	0	0	1	0	1	0	0	1	0	0	1	0	1	0	0	2	0	0	2	2	2	2	0	0	0	0	1	1	1	0	0	1	1	0	0	1	0	1	0	1	1
333	0	1	0	0	0	1	1	0	0	1	1	0	1	1	0	0	1	0	2	1	2	0	1	1	1	2	2	2	2	2	1	0	1	1	1	2	1	0	0	0	0	1	0	1	1	0	0	0	1
334	0	0	0	0	0	2	0	0	1	0	1	0	0	0	0	0	0	0	2	1	2	0	0	2	0	0	0	2	0	0	0	1	1	2	1	1	0	0	0	1	0	0	0	1	0	0	0	1	1
335	1	2	1	0	0	1	2	0	0	0	1	0	0	0	0	0	0	0	2	1	2	0	2	0	0	0	1	2	1	1	1	1	1	2	0	2	1	0	0	1	1	1	0	2	1	0	0	1	0
336	0	0	0	0	0	2	2	0	0	1	1	0	0	0	0	0	0	1	1	1	2	0	0	2	0	0	0	1	1	1	0	0	1	0	1	1	2	0	0	0	1	0	0	2	0	2	0	2	0
337	0	0	0	0	0	1	1	0	2	0	0	0	0	0	0	0	1	1	1	1	1	0	0	2	0	1	0	1	2	2	0	1	1	0	1	1	2	0	0	2	1	0	0	1	0	0	0	2	0
338	1	2	0	0	0	2	0	0	2	0	0	0	1	0	0	1	0	0	2	0	2	0	0	2	0	0	2	2	2	2	0	2	2	0	2	0	1	1	1	0	1	1	0	1	1	0	1	2	0
339	0	1	0	0	0	0	0	0	0	0	0	1	1	1	1	0	0	1	1	1	2	0	0	2	0	1	2	2	2	2	0	1	2	0	2	0	1	0	0	0	1	1	0	1	0	0	0	2	0
340	1	0	0	0	0	2	1	0	0	0	1	1	2	2	2	0	0	0	2	0	2	0	0	2	0	0	2	2	2	2	2	1	1	0	0	1	1	1	1	0	1	0	0	2	0	1	0	2	0
341	1	1	0	0	0	2	1	0	0	0	1	0	1	1	1	0	0	2	0	2	1	0	1	1	0	0	1	2	2	1	1	1	1	0	0	2	2	0	0	0	2	0	1	2	1	2	1	0	0
342	0	2	0	0	0	1	0	0	2	0	0	0	0	0	0	0	0	0	2	0	2	0	2	0	1	1	2	2	2	2	1	0	0	0	0	2	2	0	0	0	2	0	0	2	0	2	0	1	0
343	0	0	0	0	0	2	1	0	1	0	0	0	1	2	2	0	0	2	0	1	1	0	0	2	0	0	1	0	2	2	0	1	1	1	0	2	1	0	0	0	2	0	1	1	1	1	0	2	0
344	1	2	0	0	0	1	1	0	2	0	0	0	1	0	0	0	0	0	2	1	2	1	0	2	0	1	1	0	1	2	0	2	1	0	1	1	2	0	0	1	1	0	0	2	0	1	1	1	0
345	0	1	0	0	0	1	1	0	1	0	0	1	1	1	1	0	0	1	1	0	1	0	0	2	0	0	2	2	2	2	0	1	2	0	1	1	2	0	0	2	0	0	0	0	1	0	0	2	0
346	0	1	0	0	0	1	2	0	0	0	1	0	2	1	2	0	0	1	1	0	1	0	0	2	0	1	1	1	2	2	0	0	1	0	1	1	1	0	0	1	1	0	1	2	0	1	0	2	0
347	0	1	1	0	0	2	0	0	2	0	0	0	1	1	1	0	0	0	1	0	2	0	1	1	0	1	1	2	1	1	0	1	1	0	1	1	1	0	0	0	0	0	0	2	0	0	0	1	0
348	0	2	0	0	0	1	2	0	1	0	0	1	1	1	1	0	0	1	1	0	2	0	0	2	0	1	2	2	2	2	0	2	2	0	2	0	1	0	1	1	0	0	0	2	0	2	1	1	0
349	0	1	0	0	0	1	0	0	0	0	0	0	1	1	1	0	0	1	1	1	1	0	0	2	0	0	0	1	1	1	0	0	1	0	0	2	1	0	0	0	0	0	0	1	1	1	0	1	0
350	0	2	1	0	1	1	0	0	1	0	1	0	0	0	0	0	0	0	2	0	2	0	0	2	0	0	2	2	2	2	0	1	1	0	1	2	1	0	0	0	0	0	1	2	1	1	0	2	0
351	0	1	0	0	0	1	0	0	1	0	0	0	1	0	0	1	0	0	2	0	2	0	0	2	0	0	1	2	1	1	0	1	2	0	2	0	1	0	0	2	0	0	0	2	1	0	0	2	0
352	0	2	0	0	0	1	2	0	0	0	0	1	1	1	1	0	0	0	2	0	2	0	0	2	0	0	1	2	2	2	1	1	1	0	1	1	1	0	0	0	2	0	1	1	1	2	0	2	0
353	1	2	0	0	0	0	1	0	0	0	1	0	0	0	0	0	0	0	1	0	1	0	0	2	0	0	1	2	1	1	0	0	0	0	0	2	1	0	0	1	1	1	0	1	0	0	0	1	1
354	1	1	0	0	0	0	0	0	1	0	0	0	0	0	0	0	0	0	1	2	1	0	0	2	0	0	2	2	2	1	0	1	1	0	1	1	2	0	0	0	1	0	0	2	0	0	0	1	0
355	1	2	0	0	0	0	2	0	1	0	0	1	2	1	1	0	0	2	0	1	2	0	0	2	0	1	2	2	2	2	1	0	0	0	0	2	1	0	0	0	1	0	1	2	0	0	1	0	0
356	0	0	0	0	0	2	1	0	1	0	0	0	0	0	0	0	0	1	1	1	1	0	0	2	0	1	1	1	2	2	1	0	0	0	1	2	2	0	0	0	1	0	0	1	0	0	1	1	1
357	0	1	0	0	0	2	0	0	1	0	0	0	2	1	2	0	0	0	2	0	2	0	0	2	0	0	1	2	1	1	1	1	1	0	0	1	2	0	0	0	1	2	0	2	0	0	0	0	1
358	0	2	1	1	1	1	1	1	0	0	0	0	0	0	0	0	1	2	1	0	1	0	0	2	0	0	1	2	1	0	0	0	2	1	1	2	0	0	0	1	0	0	1	2	2	0	0	2	0
359	1	2	0	0	0	0	1	0	0	1	2	0	1	1	1	0	0	1	1	1	2	0	0	2	0	0	1	2	2	2	0	2	1	0	0	2	2	0	0	2	0	0	0	2	0	0	0	0	0
360	1	1	0	0	0	2	1	1	1	0	0	0	1	1	1	0	0	2	0	1	2	0	0	2	0	0	1	1	2	2	0	1	1	0	0	2	0	1	1	1	0	0	1	2	1	1	1	0	0
361	0	1	0	0	0	1	0	0	1	0	0	0	2	1	2	0	0	1	1	1	2	0	1	1	0	0	2	0	1	1	0	2	2	0	2	0	1	1	1	0	0	0	0	0	1	1	0	1	0
362	1	2	0	0	0	1	2	0	0	0	2	0	1	0	1	0	0	0	1	0	1	0	0	2	0	0	2	2	2	2	1	0	0	1	0	2	1	0	0	0	1	0	0	2	0	0	0	2	0
363	1	1	1	0	0	1	2	0	1	0	0	0	1	0	0	1	0	1	1	1	2	0	2	0	0	1	1	2	2	2	0	0	0	0	0	2	2	0	0	0	2	0	1	2	0	0	1	0	1
364	1	2	0	0	0	0	2	0	0	0	1	0	2	1	2	0	0	1	1	2	1	0	0	2	0	0	2	2	2	1	1	0	1	0	0	2	1	1	1	0	1	0	0	1	0	0	0	1	0
365	0	1	0	0	0	1	2	1	0	0	0	0	1	1	0	0	0	0	2	0	2	0	0	2	0	0	1	1	2	2	0	0	0	0	0	2	2	0	0	0	2	0	0	1	1	1	1	0	1
366	1	1	1	1	1	2	0	0	2	0	0	1	2	1	2	0	0	2	0	1	1	0	0	2	0	1	1	2	1	0	0	1	0	1	0	2	2	0	0	2	0	0	0	2	0	0	0	2	0
367	1	1	0	0	0	1	2	1	0	0	0	0	2	1	2	0	0	0	2	0	1	0	0	2	0	0	2	2	2	2	0	0	2	0	0	2	1	0	0	0	1	0	0	2	0	0	0	1	1
368	1	0	0	0	0	2	2	0	0	0	0	0	0	0	0	0	0	0	2	0	2	1	0	2	0	1	2	2	2	2	1	1	1	1	1	1	2	0	0	1	1	0	1	2	1	2	1	0	0
369	1	2	0	0	0	1	1	1	1	0	0	0	0	0	0	0	0	2	0	0	0	0	1	1	1	1	2	2	1	1	0	1	1	0	0	2	0	1	1	0	0	0	0	0	0	0	0	1	1
370	1	0	0	0	0	1	1	0	1	0	1	0	0	0	0	0	0	1	1	1	1	0	0	2	0	1	0	0	1	2	0	0	1	1	1	1	1	0	0	1	1	0	1	2	1	1	0	0	2
371	1	1	1	0	0	1	2	0	0	0	1	0	1	0	0	1	0	1	1	1	2	0	0	2	0	0	2	2	2	2	1	0	1	0	1	1	1	0	0	0	1	0	0	2	0	0	0	2	0
372	0	2	1	0	0	1	2	0	1	0	0	0	1	0	1	0	0	1	1	0	2	1	0	2	0	0	1	1	1	1	0	1	1	1	1	1	1	0	0	0	2	0	1	2	1	1	0	2	0
373	0	0	0	0	0	1	1	0	1	1	0	0	1	0	1	0	0	1	1	1	1	0	1	1	1	1	2	2	2	1	0	0	0	0	0	2	1	0	0	0	2	0	0	1	0	0	0	1	0
374	0	0	0	0	0	1	2	0	0	0	1	1	1	0	0	0	0	1	1	0	0	0	1	1	0	0	0	2	2	2	1	1	2	0	1	1	1	0	0	1	1	0	0	2	0	1	1	1	0
375	1	0	0	0	0	1	0	0	2	0	0	1	1	1	1	0	0	0	1	0	2	0	0	2	0	0	0	2	1	1	0	1	2	0	1	1	1	0	0	2	0	1	0	2	1	1	0	1	0
376	1	1	0	0	0	0	1	0	1	0	0	0	0	0	0	0	1	2	1	1	1	0	0	2	0	0	1	1	2	2	1	0	1	1	1	1	1	0	0	0	2	1	1	2	0	0	0	2	0
377	1	1	1	0	1	1	0	0	2	0	0	0	0	0	0	0	0	2	0	0	0	0	0	2	0	0	2	2	2	2	1	0	0	0	1	1	1	0	0	1	1	0	0	0	0	0	0	2	0
378	1	1	0	0	0	2	2	0	0	0	1	0	0	0	0	0	0	0	2	1	1	0	1	1	0	0	1	2	1	1	1	0	1	0	0	2	1	0	0	0	1	0	0	2	0	0	0	1	1
379	1	2	0	0	0	1	1	0	1	1	0	0	0	0	0	0	0	1	1	1	1	0	1	1	1	2	1	1	2	2	1	1	0	1	1	2	1	0	0	1	1	0	0	0	0	0	0	2	0
380	0	2	0	0	0	0	1	0	0	0	0	0	0	0	0	0	1	2	1	1	1	0	0	2	0	0	1	2	2	2	0	1	1	0	0	2	1	0	0	0	1	0	0	2	0	1	0	1	0
381	0	1	0	0	0	1	1	0	0	0	1	0	0	0	0	0	1	2	1	0	2	0	1	1	1	1	1	2	1	1	0	1	2	0	1	1	0	0	0	1	1	1	0	1	1	0	0	1	0
382	1	0	0	0	0	2	1	1	1	0	0	1	1	1	1	0	0	1	1	0	2	1	0	2	0	0	0	2	1	1	0	0	0	1	1	1	1	0	0	1	0	0	0	0	2	0	0	0	0
383	0	0	0	0	0	1	1	0	1	0	0	0	0	0	0	0	0	1	1	1	1	0	1	1	0	1	1	2	1	0	0	1	0	1	1	1	2	0	0	0	2	0	0	1	0	0	0	1	0
384	0	1	0	0	0	2	0	0	2	0	0	0	1	0	0	0	0	2	0	1	1	0	0	2	0	0	1	1	2	2	0	0	0	0	0	2	2	0	0	0	2	0	0	2	0	0	0	0	0
385	1	0	0	0	0	2	1	1	1	0	0	0	1	1	0	0	0	0	2	0	2	0	0	2	0	0	1	2	2	2	0	0	0	0	1	2	0	0	0	1	1	0	0	1	0	0	0	0	0
386	1	0	0	0	0	2	1	0	1	1	0	0	0	0	0	0	1	1	2	0	1	0	1	1	1	1	2	2	2	2	0	1	2	0	2	0	1	0	0	0	1	1	0	2	1	1	0	2	0
387	1	2	0	0	0	1	1	1	1	0	0	0	1	0	0	0	0	1	1	1	2	0	0	2	0	0	2	2	1	1	0	0	2	0	2	1	1	0	0	1	1	0	0	0	0	0	0	2	0
388	0	1	0	0	0	1	1	0	0	0	1	0	0	0	0	0	0	1	1	1	2	0	1	1	0	0	1	2	0	0	0	2	2	0	0	2	2	0	0	0	2	0	1	1	1	1	0	2	0
389	1	0	0	0	0	2	1	0	1	0	0	0	0	0	0	0	0	1	1	1	2	0	0	2	0	0	2	2	2	1	1	0	1	1	1	2	0	0	0	2	0	0	1	2	1	0	0	1	0
390	1	2	0	0	0	0	1	0	1	0	1	0	0	0	0	0	0	1	1	1	0	0	0	2	0	0	1	1	2	2	0	1	1	0	0	2	1	1	0	1	0	0	0	1	0	0	0	1	0
391	0	1	0	0	0	0	1	0	2	0	0	0	0	0	0	0	0	0	2	0	2	0	0	2	0	0	1	2	2	2	0	1	2	0	1	1	1	0	0	0	1	0	0	2	0	1	0	1	1
392	1	0	0	0	0	1	2	0	0	0	2	0	1	0	1	0	0	2	0	1	2	0	0	2	0	0	1	1	2	2	1	1	1	0	1	1	1	0	0	0	2	0	1	2	1	0	0	0	0
393	0	2	0	0	0	0	1	0	1	0	1	0	2	0	0	1	0	1	1	1	1	1	0	2	0	1	2	2	2	2	0	0	1	0	1	2	1	1	1	0	0	0	0	1	0	0	0	2	0
394	0	1	0	0	0	1	2	0	0	0	1	0	0	0	0	0	0	2	1	1	2	2	0	2	0	0	1	1	2	2	1	0	0	1	0	2	2	0	1	0	1	0	0	1	0	0	0	1	1
395	0	1	0	0	0	1	1	1	1	0	0	0	0	0	0	0	0	1	1	1	1	0	0	2	0	0	1	2	2	1	1	1	1	0	0	2	2	0	0	0	2	0	1	2	1	1	0	1	0
396	1	2	0	0	0	1	0	0	0	0	1	0	1	0	1	0	0	2	0	1	1	0	1	1	1	1	1	1	2	2	0	1	1	2	0	2	1	0	0	0	2	0	0	2	0	0	0	2	0
397	1	0	0	0	0	1	0	0	2	0	0	1	1	1	1	0	0	1	1	0	1	0	0	2	0	1	1	2	2	2	1	2	1	0	1	1	1	0	0	1	1	1	0	1	1	0	0	0	0
398	1	2	0	0	0	1	1	0	0	0	1	0	1	0	0	0	0	0	2	1	2	0	0	2	0	0	1	2	1	1	1	1	0	0	0	2	1	0	0	0	1	2	0	2	0	2	0	1	1
399	0	0	0	0	0	2	2	0	0	1	1	1	2	1	1	0	0	0	1	1	1	0	0	2	0	0	2	2	2	2	0	0	1	0	0	2	0	1	1	1	0	0	0	2	0	0	0	1	0
400	0	1	0	0	0	1	2	1	0	0	0	1	2	2	2	0	0	1	1	1	1	0	1	1	1	1	0	1	1	0	0	0	1	0	1	1	1	1	0	0	1	0	1	2	1	1	0	1	0
401	1	1	0	0	0	1	1	0	1	0	0	0	1	1	1	0	0	1	0	1	0	0	1	1	0	0	1	2	2	1	1	1	0	1	0	2	1	0	0	0	1	0	1	2	1	2	1	1	0
402	0	1	0	0	0	1	1	0	0	0	0	0	1	0	1	0	0	1	1	1	1	0	0	2	0	0	1	2	2	1	1	0	0	0	0	2	0	0	0	1	0	0	1	2	1	0	0	1	1
403	1	1	0	0	0	1	2	1	0	0	0	0	0	0	0	0	0	2	0	1	1	0	1	1	1	1	2	2	2	2	2	0	1	1	0	2	2	0	0	0	2	0	0	2	0	1	0	0	0
404	0	1	0	0	0	1	2	0	1	0	0	1	2	2	2	0	0	0	2	1	2	0	0	2	0	0	1	2	2	2	0	0	2	0	0	2	1	0	0	1	1	0	1	2	2	2	0	0	1
405	0	2	0	0	0	1	1	0	1	0	1	0	1	0	0	1	0	0	2	0	2	0	0	2	0	0	2	2	1	1	0	1	0	1	0	2	1	0	1	1	0	0	0	1	0	0	1	1	0
406	1	2	0	0	0	1	1	0	0	0	0	1	0	0	0	0	0	1	1	0	2	0	0	2	0	0	0	2	0	0	0	1	1	0	0	2	0	0	0	0	1	1	0	2	1	1	0	2	0
407	1	0	0	0	0	1	0	0	2	0	0	0	0	0	0	1	0	0	2	0	1	1	0	2	0	0	2	0	1	1	0	1	1	0	0	2	1	0	0	0	2	0	0	1	0	0	0	1	0
408	0	2	0	0	0	0	1	0	2	0	0	1	1	1	1	0	1	2	0	1	1	0	1	1	1	1	0	2	2	2	1	1	1	0	1	2	1	0	0	0	2	0	1	1	1	1	0	0	1
409	1	1	1	1	1	1	1	0	1	1	0	0	0	0	0	0	0	1	1	1	2	0	0	2	0	0	1	1	2	2	0	0	1	0	1	2	2	0	0	0	1	0	0	0	2	1	0	2	0
410	0	1	0	0	0	2	1	0	1	0	0	0	0	0	0	0	0	1	1	0	1	0	0	2	0	0	2	2	2	2	1	0	1	1	1	1	1	0	0	2	0	1	0	2	0	1	0	2	0
411	1	1	0	0	0	0	1	0	1	0	0	1	2	2	2	0	0	0	2	0	2	0	0	2	0	0	1	0	2	2	0	0	1	1	1	1	1	0	0	0	1	0	0	1	0	1	0	1	0
412	1	1	0	0	0	1	1	0	1	0	1	0	1	0	0	1	0	1	1	1	1	0	0	2	0	0	2	2	2	2	1	1	1	1	0	2	1	0	0	1	1	0	1	1	0	0	0	0	1
413	1	0	0	0	0	2	2	0	1	0	1	0	1	0	0	1	0	1	1	0	1	0	1	1	0	0	2	2	1	1	0	0	0	1	0	2	1	0	1	1	0	0	1	1	0	0	0	2	0
414	1	1	0	0	0	0	0	0	1	0	1	0	1	0	0	1	0	1	1	1	2	0	0	2	0	0	1	1	2	2	1	2	2	0	2	0	2	0	0	0	2	1	0	2	2	0	0	0	1
415	0	0	0	0	0	2	1	1	1	0	1	1	1	1	1	0	0	0	2	0	2	0	0	2	0	0	1	2	2	1	0	0	1	1	1	1	2	0	0	0	2	0	0	2	1	0	1	0	0
416	1	2	0	0	0	2	2	0	0	0	2	0	0	0	0	0	0	0	2	1	2	0	0	2	0	1	2	2	1	1	1	0	0	0	0	2	2	0	0	0	2	0	0	2	1	0	0	1	1
417	0	1	0	0	0	1	2	0	0	0	0	0	1	0	1	0	0	0	2	0	2	0	0	2	0	1	2	2	2	1	0	1	1	1	2	0	1	0	0	1	0	1	0	2	0	0	0	1	0
418	0	1	0	0	0	1	0	0	2	0	0	1	1	1	1	0	0	0	2	0	2	0	1	1	1	1	1	1	2	2	0	1	2	0	0	2	2	0	0	0	1	0	1	1	0	1	1	1	0
419	0	0	0	0	0	2	2	0	1	0	0	0	2	1	1	0	0	1	1	1	1	0	1	1	0	1	2	2	2	2	0	1	1	0	1	1	1	0	0	1	1	1	0	1	0	0	0	1	0
420	0	0	0	0	0	2	1	1	0	0	0	1	1	1	1	0	0	0	2	0	2	1	0	2	0	0	2	2	2	2	1	2	1	0	0	2	1	1	1	0	1	0	1	2	0	0	0	1	1
421	0	0	0	0	0	1	1	1	0	0	0	0	0	0	0	0	0	0	2	1	2	0	0	2	0	0	1	1	2	2	0	0	1	0	1	1	1	0	0	0	2	0	0	1	0	0	0	0	0
422	0	1	0	0	0	1	0	0	2	0	0	1	0	0	0	0	0	0	2	0	2	0	0	2	0	0	2	2	2	2	0	0	0	0	1	2	1	1	1	0	1	1	0	2	0	2	0	2	0
423	0	2	0	0	0	0	1	0	1	0	0	1	2	1	1	0	0	0	2	0	2	0	0	2	0	1	1	1	2	2	0	1	1	1	1	1	1	0	0	0	1	0	1	1	1	0	0	2	0
424	1	1	0	0	0	1	0	0	1	0	0	0	0	0	0	0	0	1	0	1	0	0	2	0	0	0	2	2	2	2	0	0	2	1	2	1	1	0	0	1	1	0	0	1	1	1	0	2	0
425	1	2	0	0	0	1	1	1	0	0	0	0	2	1	1	0	0	1	2	1	2	0	0	2	0	1	1	1	2	2	1	0	0	2	1	1	0	0	0	2	0	0	0	2	1	1	0	2	0
426	0	2	0	0	0	1	2	0	1	0	0	1	1	0	0	0	1	0	2	1	2	0	0	2	0	0	2	2	2	2	0	1	1	1	0	2	1	0	0	0	1	0	0	2	0	0	0	0	0
427	1	1	1	0	0	2	1	0	1	1	1	0	0	0	0	0	1	2	1	0	2	0	0	2	0	0	1	2	1	1	0	1	1	0	0	2	1	0	0	0	0	0	1	1	0	1	0	1	0
428	1	0	1	0	0	2	1	0	0	0	0	0	0	0	0	0	0	1	1	0	1	0	0	2	0	0	1	2	2	1	2	1	1	2	1	1	2	0	0	1	1	0	0	2	1	0	0	1	0
429	1	1	0	0	0	0	1	0	1	1	0	0	2	1	1	1	1	0	2	1	2	0	0	2	0	0	1	2	1	1	1	1	1	0	1	2	2	0	0	0	1	0	0	1	0	0	0	2	0
430	1	2	0	0	0	1	1	0	2	0	0	1	2	2	2	0	0	1	0	2	1	0	0	2	0	0	1	1	2	2	0	0	2	0	0	2	1	0	0	2	0	0	1	1	1	0	0	0	1
431	1	1	0	0	0	2	1	0	0	0	0	0	2	0	0	1	0	1	1	0	2	0	0	2	0	0	1	1	1	1	1	1	1	1	1	2	2	0	0	1	1	0	0	0	0	0	0	1	0
432	0	1	0	0	0	2	1	0	2	0	0	1	1	1	1	0	0	1	1	1	1	0	0	2	0	0	2	2	2	2	0	1	2	0	2	0	2	0	0	0	2	1	0	1	1	0	0	2	0
433	1	2	0	0	0	1	0	0	2	0	0	0	0	0	0	0	1	1	1	1	2	0	2	0	1	1	1	2	1	1	1	2	2	0	1	1	1	0	0	0	1	0	0	0	0	0	0	2	0
434	0	0	0	0	0	1	1	0	2	0	0	0	0	0	0	0	0	0	2	1	2	0	0	2	0	0	2	2	2	1	0	0	1	1	0	2	1	0	0	1	1	0	0	1	0	0	0	1	1
435	0	1	1	0	0	1	2	0	0	0	1	0	1	0	0	1	0	1	1	0	1	0	1	1	0	0	1	1	1	1	1	0	1	2	1	2	1	1	0	1	0	0	0	1	0	0	0	1	1
436	0	1	0	0	0	2	1	0	1	0	0	0	0	0	0	0	1	2	1	0	1	0	0	2	0	0	2	2	2	2	1	0	0	1	0	2	2	0	0	0	2	0	0	1	1	0	1	0	0
437	0	0	0	0	0	2	2	0	1	0	0	0	1	0	0	1	0	0	2	0	2	0	0	2	0	0	2	2	2	2	1	1	1	0	1	1	1	0	0	1	1	0	0	2	0	0	0	2	0
438	1	0	0	0	0	1	1	0	1	0	1	0	2	0	0	1	1	2	1	0	1	0	0	2	0	0	2	2	2	2	0	1	1	2	0	2	1	0	0	2	0	0	1	2	1	1	1	0	0
439	0	1	0	0	0	2	0	0	2	0	0	0	0	0	0	0	0	1	1	0	2	0	0	2	0	0	2	2	2	2	1	2	2	0	2	0	1	0	0	0	1	0	0	2	0	1	0	2	0
440	0	1	0	0	0	0	1	0	1	1	1	0	1	0	1	0	0	2	1	1	2	0	0	2	0	0	1	2	2	2	1	1	0	1	0	2	1	0	0	2	0	0	0	1	0	0	0	2	0
441	0	1	0	0	0	1	1	0	0	0	1	0	1	1	1	0	0	0	2	0	2	1	0	2	0	0	1	1	2	2	0	2	1	0	0	2	2	0	0	2	0	0	1	2	1	1	1	0	1
442	1	0	0	0	0	1	1	0	0	0	0	0	1	0	0	1	0	1	1	0	2	0	0	2	0	0	2	2	1	1	0	1	1	0	1	1	2	0	0	0	1	0	0	2	0	2	0	0	2
443	1	1	0	0	0	0	1	0	1	0	0	0	0	0	0	0	0	0	2	0	2	0	0	2	0	1	2	2	2	2	1	2	1	0	0	2	1	2	1	0	1	0	0	2	0	0	0	1	0
444	0	2	0	0	0	1	2	1	0	0	0	2	2	1	1	0	0	2	1	0	1	0	0	2	0	1	0	1	1	1	0	2	1	0	0	2	2	0	0	1	1	0	0	1	1	0	1	1	0
445	0	1	0	0	0	0	1	0	1	0	1	0	0	0	0	0	1	2	1	0	1	0	0	2	0	0	0	1	2	2	0	1	1	0	1	1	0	1	0	0	0	0	0	2	0	0	0	1	1
446	1	0	1	0	1	1	1	1	0	0	0	0	0	0	0	1	1	0	2	1	2	0	0	2	0	0	1	2	2	1	1	1	2	0	2	0	2	0	0	1	1	1	0	1	0	0	0	2	0
447	1	1	0	0	0	1	2	0	0	0	1	2	2	1	1	0	1	2	1	1	1	0	0	2	0	0	1	1	2	2	1	0	1	1	0	2	2	0	0	0	1	0	0	1	0	0	0	2	0
448	0	2	0	0	0	1	0	0	1	0	1	1	2	2	2	0	0	0	2	0	2	0	0	2	0	0	1	2	1	1	1	1	1	0	1	1	2	0	0	1	1	0	0	2	1	1	0	0	1
449	1	1	0	0	0	1	0	0	0	0	0	1	1	1	1	0	0	1	1	1	1	0	0	2	0	0	1	0	2	2	0	0	1	0	1	1	1	0	0	0	1	0	0	1	0	0	0	2	0
450	1	1	0	0	0	0	2	1	0	0	1	0	0	0	0	0	0	2	0	0	0	0	0	2	0	0	2	2	2	2	2	1	1	1	0	2	2	0	0	1	1	0	0	0	0	0	0	2	0
451	0	1	0	0	0	1	1	0	1	0	1	0	1	0	0	1	0	1	1	0	2	0	2	0	1	1	1	1	1	1	0	2	1	0	0	2	1	0	0	0	1	0	1	2	2	2	0	2	0
452	1	2	0	0	0	1	1	0	1	0	0	0	0	0	0	0	0	0	2	1	2	0	0	2	0	0	1	1	2	2	1	1	1	2	1	2	0	1	1	1	0	0	0	1	0	1	0	1	1
453	0	0	0	0	0	1	2	0	0	0	1	1	1	1	1	0	0	0	2	0	2	0	0	2	0	1	1	0	2	2	0	0	2	0	0	2	2	1	1	0	1	0	0	1	0	0	0	0	1
454	0	1	0	0	0	1	1	1	1	0	0	0	0	0	0	0	0	2	0	0	0	0	2	0	1	1	2	2	2	2	1	1	1	0	0	2	2	0	0	1	1	2	0	2	1	0	0	2	0
455	1	1	0	0	0	1	2	0	0	1	0	0	0	0	0	0	0	1	1	0	1	0	1	1	1	1	1	2	2	2	0	0	0	0	0	2	2	0	0	2	0	0	1	2	2	2	0	2	0
456	0	2	0	0	0	1	1	0	1	0	0	0	1	1	1	0	0	1	1	1	2	0	1	1	0	1	1	1	2	2	1	1	1	1	0	2	1	0	0	1	1	0	0	2	0	0	0	2	0
457	1	0	0	0	0	2	2	1	0	0	1	0	1	0	0	1	0	2	0	1	0	0	0	2	0	1	0	2	1	1	0	0	1	1	1	1	0	1	1	1	0	0	0	2	0	0	0	2	0
458	1	1	0	0	0	1	2	1	0	0	0	1	1	1	1	0	0	0	1	0	2	0	0	2	0	0	1	1	2	2	0	0	0	0	0	2	1	0	0	0	2	1	0	2	0	1	0	0	2
459	1	0	0	0	0	2	2	0	0	0	2	1	1	1	1	0	0	1	1	1	1	0	0	2	0	0	1	1	2	2	0	1	1	0	1	1	2	0	0	0	2	1	0	1	0	1	0	1	0
460	0	2	0	0	0	1	2	0	1	0	1	0	0	0	0	0	0	1	0	1	0	0	0	2	0	0	1	1	2	2	0	0	1	0	1	1	1	0	1	0	0	0	0	2	1	1	0	1	1
461	1	1	0	0	0	2	1	1	1	0	0	1	1	1	1	0	0	0	2	0	2	0	0	2	0	0	2	2	2	2	0	0	1	0	1	1	1	0	0	0	2	1	0	2	0	1	0	2	0
462	0	1	0	0	0	2	0	0	2	0	0	0	0	0	0	0	0	1	1	1	1	1	0	2	0	1	2	2	2	2	0	2	2	0	2	1	1	0	0	1	1	0	0	2	0	0	0	1	1
463	1	1	0	0	0	0	2	0	0	0	0	0	0	0	0	0	0	2	0	1	0	0	2	0	1	1	2	2	1	1	0	0	1	0	1	1	2	0	0	1	1	0	1	1	1	1	0	0	1
464	0	1	0	0	0	1	1	0	1	0	0	1	2	1	1	1	0	0	2	0	2	0	1	1	0	0	2	2	2	2	2	1	1	2	0	2	2	0	0	0	2	0	0	2	0	1	0	1	0
465	1	2	0	0	0	0	0	0	2	0	0	1	1	1	1	0	0	1	1	1	1	0	0	2	0	0	2	2	2	2	1	0	1	0	1	2	1	1	1	0	1	0	2	2	1	1	1	1	0
466	1	2	1	0	0	1	2	0	0	0	2	1	2	2	2	0	0	1	1	0	1	0	0	2	0	1	2	2	2	2	0	0	0	0	0	2	1	0	0	1	1	0	0	2	0	0	0	1	0
467	0	1	0	0	0	0	2	1	0	0	1	1	2	1	1	0	0	2	0	1	1	0	0	2	0	0	1	1	2	2	0	0	1	0	1	1	2	0	1	0	1	0	1	1	1	2	0	2	0
468	1	2	1	0	0	0	0	0	2	0	0	0	0	0	0	0	0	1	1	0	1	0	0	2	0	0	2	2	2	2	2	1	1	0	0	2	1	0	0	0	2	0	0	2	0	1	0	0	0
469	1	0	0	0	0	1	1	0	0	0	1	1	1	0	0	0	0	0	2	0	1	0	0	2	0	0	2	2	2	2	2	0	2	0	1	2	1	0	0	1	1	0	0	1	0	0	1	0	1
470	1	2	0	0	0	0	2	1	0	0	1	1	1	1	1	0	0	2	1	0	2	0	1	1	1	1	0	2	1	1	0	1	1	0	1	1	0	0	0	1	0	0	0	1	1	1	0	0	1
471	0	1	0	0	0	1	1	1	1	0	1	0	0	0	0	0	1	1	1	0	2	0	0	2	0	0	2	2	2	2	1	0	2	0	0	2	2	0	0	1	1	0	0	2	0	1	0	1	1
472	0	1	0	0	0	1	0	0	2	0	0	0	1	1	1	0	0	0	2	0	2	0	0	2	0	0	0	1	1	1	0	0	0	0	0	2	2	0	0	0	2	1	0	2	1	1	0	2	0
473	0	2	0	0	0	1	1	0	1	0	1	0	2	1	2	0	0	0	2	1	2	0	0	2	0	0	2	2	2	2	2	0	2	0	0	2	2	0	0	0	2	0	0	2	0	2	0	2	0
474	0	1	0	0	0	1	1	0	1	0	0	0	0	0	0	0	0	0	2	0	2	0	0	2	0	1	1	2	1	1	1	1	1	0	1	1	1	0	0	2	0	1	0	2	1	1	0	2	0
475	0	2	0	0	0	0	1	1	1	0	1	1	2	1	1	0	0	0	2	0	2	0	1	1	0	0	1	2	2	2	0	1	1	2	2	1	1	1	0	0	0	0	0	0	0	0	0	2	0
476	1	1	1	0	0	1	1	0	0	0	0	0	1	0	0	0	0	0	2	1	2	0	0	2	0	0	2	2	2	2	0	0	1	0	0	2	2	0	0	1	1	0	1	1	1	1	1	0	0
477	0	1	0	0	0	1	0	0	1	0	0	0	1	0	0	0	0	1	1	1	2	0	0	2	0	0	1	2	1	1	0	2	1	1	0	2	1	0	0	0	0	0	1	1	0	1	0	2	0
478	1	1	0	0	0	0	2	1	0	0	0	0	1	0	0	1	1	1	1	1	2	0	0	2	0	0	2	0	1	1	0	0	1	0	0	2	2	0	0	0	2	0	0	1	0	0	0	1	1
479	1	0	1	0	1	1	0	0	2	0	0	0	0	0	0	0	0	1	1	0	1	0	0	2	0	0	2	2	2	2	0	2	1	1	0	2	1	0	0	0	1	0	2	2	0	1	0	1	0
480	0	1	0	0	0	2	2	0	0	0	0	0	1	0	0	1	0	1	1	1	1	0	1	1	0	0	2	2	2	2	0	1	2	1	1	2	2	0	0	0	2	1	0	2	2	0	0	2	0
481	0	1	0	0	0	2	0	0	1	0	0	1	1	1	1	0	0	1	1	1	2	0	0	2	0	0	1	1	2	2	0	0	0	0	0	2	1	0	0	0	2	0	1	1	1	1	0	2	0
482	0	0	0	0	0	1	0	0	2	0	0	0	1	0	0	1	0	0	1	1	1	0	1	1	1	1	2	2	2	1	0	0	1	1	1	2	1	0	0	0	0	0	0	2	0	0	0	2	0
483	1	1	0	0	0	2	1	1	1	0	0	0	0	0	0	0	1	2	0	1	1	0	0	2	0	0	2	1	2	2	1	1	0	0	1	1	0	0	0	2	0	1	0	2	0	0	0	1	1
484	0	2	0	0	0	0	0	0	1	0	0	1	0	0	0	0	0	0	2	0	2	0	0	2	0	0	1	2	2	2	1	0	1	1	1	2	1	0	0	0	0	1	0	2	1	1	0	2	0
485	1	1	0	0	0	2	0	0	2	0	0	0	0	0	0	0	0	0	2	1	2	0	1	1	0	0	1	1	2	2	0	0	1	0	1	1	1	0	1	1	0	0	1	1	1	1	0	1	0
486	1	0	0	0	0	2	0	0	0	0	1	0	0	0	0	1	0	1	1	1	2	0	1	1	0	0	1	2	2	2	1	1	1	0	1	2	1	0	0	1	1	0	1	1	1	1	0	2	0
487	0	1	0	0	0	2	2	0	0	0	1	1	1	1	1	0	0	1	2	1	2	1	0	2	0	0	1	0	1	2	0	1	1	0	1	1	1	0	0	0	1	0	0	2	0	0	0	1	0
488	1	2	0	0	0	1	2	0	0	0	1	0	0	0	0	0	0	1	1	0	1	1	1	1	1	1	2	2	2	2	2	1	2	0	0	2	1	0	0	0	2	1	0	2	1	0	0	1	0
489	1	1	0	0	0	2	1	0	0	0	1	0	1	0	1	0	0	2	0	1	1	0	1	1	1	1	1	1	1	1	0	0	0	2	0	2	1	0	1	0	1	0	0	0	0	1	0	2	0
490	0	0	0	0	0	1	1	0	1	0	1	1	2	1	2	0	0	1	1	0	1	0	1	1	1	1	0	1	1	1	0	0	2	0	0	2	1	0	0	1	1	0	0	2	0	1	0	0	0
491	0	1	0	0	0	2	2	0	0	0	0	0	0	0	0	0	0	2	0	2	1	1	0	2	0	0	1	2	2	2	2	1	2	0	1	1	2	0	0	0	1	0	0	2	0	0	0	2	0
492	1	2	1	1	1	1	2	1	0	0	0	1	2	1	1	1	0	0	1	0	2	0	0	2	0	0	1	2	2	2	0	1	1	0	1	1	2	0	0	1	1	0	1	2	1	1	0	2	0
493	1	2	0	0	0	0	1	1	0	0	0	0	0	0	0	0	0	0	2	0	2	0	1	1	0	0	1	1	2	2	1	0	0	0	1	1	0	1	1	1	0	0	0	1	0	0	0	2	0
494	1	0	1	0	1	1	0	0	2	0	0	0	0	0	0	0	0	0	2	0	2	1	0	2	0	0	2	2	2	2	0	1	1	0	0	2	1	1	1	0	1	0	0	2	1	1	0	1	0
495	1	1	0	0	0	1	1	0	2	0	0	2	2	2	2	0	0	2	0	1	1	0	0	2	0	0	1	1	2	2	0	2	1	0	1	1	1	1	1	0	1	1	0	1	1	0	0	2	0
496	0	2	1	0	0	1	1	0	2	0	0	1	2	2	2	0	0	1	1	0	1	0	0	2	0	0	2	2	2	1	0	1	0	0	0	2	1	0	0	0	0	0	0	2	0	1	0	2	0
497	0	1	0	0	0	2	2	1	0	0	0	0	0	0	0	0	0	1	1	0	2	0	0	2	0	0	1	1	2	2	0	1	1	0	2	2	1	1	1	0	1	0	1	2	1	0	1	0	0
498	0	1	0	0	0	0	1	0	1	0	1	0	0	0	0	0	0	0	1	0	1	0	1	1	1	2	1	1	2	2	0	0	1	0	1	1	1	0	0	1	1	0	0	2	0	0	0	0	1
499	1	0	0	0	0	1	2	0	0	0	1	0	1	0	0	0	0	0	2	0	2	0	1	1	0	1	2	2	2	2	0	0	2	0	1	1	1	0	0	1	1	0	0	2	0	0	0	0	2
500	0	1	0	0	0	0	2	1	0	0	0	1	1	1	1	0	0	1	1	1	1	0	1	1	0	0	2	2	2	2	1	0	0	1	0	2	2	0	0	0	1	0	1	2	2	0	0	2	0
501	1	1	0	0	0	1	1	0	1	0	0	1	1	1	1	0	0	1	1	1	2	0	0	2	0	0	2	2	2	2	0	0	0	1	0	2	2	0	0	1	1	0	1	2	1	0	1	1	1
502	1	2	0	0	0	1	1	0	1	0	1	0	0	0	0	0	1	1	2	1	2	0	0	2	0	0	1	2	2	2	0	0	1	1	1	1	1	0	0	0	1	0	1	1	1	1	0	2	0
503	0	2	1	0	1	1	2	1	0	0	0	0	1	1	0	0	0	0	2	0	2	0	0	2	0	0	1	1	1	1	0	1	1	0	0	2	2	0	0	0	2	0	1	2	1	1	0	2	0
504	1	1	0	0	0	0	1	0	1	0	1	0	0	0	0	0	0	0	2	1	2	0	0	2	0	0	2	2	2	2	0	0	1	1	1	2	2	0	0	0	2	1	0	2	2	0	1	1	0
505	0	1	0	0	0	1	1	1	0	0	0	1	1	1	1	0	0	1	1	0	2	0	0	2	0	0	2	2	2	2	1	0	0	0	0	2	2	0	0	1	1	0	0	1	1	0	0	1	0
506	1	0	0	0	0	2	1	1	1	0	0	0	0	0	0	0	0	1	1	0	2	0	0	2	0	0	1	2	2	2	0	0	0	1	0	2	0	0	0	2	0	0	0	2	0	0	0	1	0
507	1	1	0	0	0	1	2	0	1	0	1	1	1	0	0	0	0	0	2	0	2	0	2	0	0	0	1	2	1	1	1	1	1	0	2	2	2	0	0	1	0	0	0	1	0	0	0	2	0
508	0	0	0	0	0	1	1	0	1	0	0	1	1	1	1	0	0	0	2	0	2	0	1	1	0	0	2	2	2	2	1	1	1	0	1	1	1	0	0	1	1	0	0	2	0	0	0	2	0
509	0	0	1	0	0	2	2	1	0	0	0	1	0	0	0	0	0	0	1	1	2	0	0	2	0	0	1	1	2	2	0	1	1	0	0	2	2	0	0	0	1	0	0	2	1	1	1	2	0
510	0	1	0	0	0	2	2	1	0	0	0	0	1	0	1	0	0	1	2	1	2	0	0	2	0	0	1	2	1	1	0	1	1	0	0	2	2	0	0	0	2	2	0	2	0	1	0	0	1
511	0	0	1	0	1	1	1	0	0	1	1	0	1	0	0	1	0	0	2	0	2	0	0	2	0	0	1	1	1	1	0	0	1	0	1	1	0	1	1	0	0	0	0	2	0	1	0	1	1
512	0	1	0	0	0	2	1	1	1	0	0	0	0	0	0	0	0	2	0	0	0	1	0	2	0	0	2	2	2	1	0	1	2	0	0	2	2	0	0	0	1	1	0	2	0	0	0	0	1
513	0	2	0	0	0	1	2	1	0	0	1	1	1	1	1	0	1	1	1	1	2	0	0	2	0	1	2	2	2	1	0	0	1	0	1	2	1	0	0	0	2	1	0	2	1	0	0	2	0
514	1	0	0	0	0	1	2	1	0	0	0	1	1	1	1	0	0	1	1	0	1	0	0	2	0	0	1	2	0	0	0	0	1	1	1	2	0	0	0	2	0	0	1	1	0	0	0	2	0
515	0	1	0	0	0	1	0	0	2	0	0	0	2	2	2	0	0	0	2	0	2	0	0	2	0	0	1	1	2	2	0	0	0	0	2	2	2	0	0	0	1	0	0	1	0	0	0	2	0
516	0	2	0	0	0	0	0	0	2	0	0	0	0	0	0	0	0	0	1	0	1	0	1	1	0	1	1	1	2	2	0	0	1	1	1	1	2	0	0	0	2	1	0	2	1	0	0	1	1
517	1	1	0	0	0	2	2	0	0	0	1	1	1	0	0	0	0	2	0	0	0	0	1	1	1	1	1	2	1	1	1	1	1	1	1	1	2	0	0	0	1	0	0	1	1	0	0	2	0
518	0	1	1	0	0	2	1	1	0	0	0	0	2	0	0	1	0	2	0	2	0	0	0	2	0	0	1	1	2	2	0	1	2	0	0	2	2	0	0	0	2	0	0	1	1	1	0	1	1
519	1	1	0	0	0	2	1	1	1	0	0	0	0	0	0	0	0	1	1	1	1	0	0	2	0	0	2	2	2	2	1	2	1	0	0	2	0	1	1	1	0	0	1	1	1	0	0	2	0
520	0	1	0	0	0	2	1	0	1	0	0	0	0	0	0	0	0	0	1	0	2	0	0	2	0	0	2	2	2	2	0	1	1	0	1	1	1	0	0	0	1	1	0	1	1	0	1	0	1
521	0	1	0	0	0	1	1	0	0	0	0	0	2	1	1	0	0	0	1	2	1	0	0	2	0	0	1	2	2	2	0	1	1	2	0	2	2	0	0	1	1	0	0	1	1	1	0	0	0
522	1	0	0	0	0	1	2	0	1	0	1	1	1	1	2	0	0	1	1	1	1	0	1	1	1	1	1	1	2	2	1	0	2	0	0	2	1	0	0	1	1	1	0	2	2	0	1	2	0
523	1	1	0	0	0	2	1	1	0	0	0	0	1	0	0	0	0	1	1	0	2	0	0	2	0	0	2	2	2	2	0	1	1	0	0	2	1	0	0	1	0	0	1	2	1	0	0	2	0
524	0	2	0	0	0	2	0	0	1	0	0	1	1	1	1	0	0	1	1	1	2	0	0	2	0	0	0	1	1	1	0	0	1	0	1	1	1	0	0	0	1	1	0	2	1	0	0	0	0
525	0	0	0	0	0	1	0	0	0	0	0	1	1	0	0	0	0	1	1	1	2	0	0	2	0	1	1	1	2	2	1	1	2	0	1	1	2	0	0	0	1	0	0	2	0	1	1	0	0
526	1	0	0	0	0	2	0	0	0	0	0	0	1	0	1	0	0	1	1	1	2	1	1	1	1	1	1	1	1	1	0	1	1	0	0	2	2	0	0	1	0	0	0	1	0	1	0	2	0
527	1	1	0	0	0	1	1	1	1	0	0	1	1	1	1	0	0	2	0	1	0	0	0	2	0	0	0	1	2	2	0	0	1	2	1	2	0	0	0	1	1	0	0	1	1	1	1	0	1
528	0	1	0	0	0	0	1	1	0	0	0	0	2	1	1	1	0	2	0	2	1	0	2	0	0	0	2	2	2	2	1	0	1	1	0	2	0	0	0	1	1	1	0	2	1	0	0	0	1
529	1	2	0	0	0	0	1	0	1	1	1	1	1	1	1	0	0	1	1	0	1	0	1	1	1	1	1	2	2	2	1	1	2	0	1	1	1	0	0	2	0	0	0	0	1	1	0	1	0
530	1	1	0	0	0	2	1	0	1	0	1	0	1	0	0	1	0	1	1	1	2	0	0	2	0	0	2	2	2	1	0	0	0	0	0	2	1	0	0	1	1	0	0	1	1	0	0	1	0
531	0	1	0	0	0	1	0	0	1	0	0	1	1	1	1	0	0	0	2	0	1	0	0	2	0	0	2	2	2	1	0	1	1	0	0	2	2	0	0	0	2	0	1	2	0	0	0	0	0
532	1	0	0	0	0	2	1	1	0	0	0	1	2	1	1	1	0	0	2	0	2	1	0	2	0	0	2	2	2	2	2	0	0	1	2	2	1	0	0	1	1	0	0	2	0	1	1	1	0
533	0	1	0	0	0	1	1	1	0	0	0	0	0	0	0	1	0	1	1	0	2	0	1	1	0	0	2	1	2	2	1	0	0	0	2	1	1	0	0	0	1	0	0	2	1	1	0	2	0
534	1	0	0	0	0	2	1	0	0	0	1	0	0	0	0	0	0	1	1	0	1	0	0	2	0	0	1	2	2	1	1	1	2	1	1	2	2	0	0	1	1	1	0	1	1	0	0	2	0
535	0	2	0	0	0	1	1	0	0	0	1	0	0	0	0	0	0	0	2	0	2	0	0	2	0	1	1	0	2	2	0	2	2	0	1	2	2	0	0	1	1	0	1	1	1	1	0	0	1
536	0	1	0	0	0	2	2	1	0	0	0	0	1	1	1	0	0	1	1	0	1	2	0	2	0	0	2	2	2	2	2	0	0	0	0	2	1	0	0	1	1	0	0	2	0	0	0	1	1
537	1	0	0	0	0	2	1	0	1	0	1	0	0	0	0	0	0	1	0	1	0	0	0	2	0	0	1	1	2	2	0	0	1	1	1	1	0	0	0	1	1	0	1	2	0	2	0	1	0
538	0	0	0	0	0	0	2	1	0	0	0	0	0	0	0	0	0	0	2	0	2	0	1	1	0	0	1	1	2	2	0	0	0	2	1	2	1	0	0	0	1	0	0	2	0	2	0	1	1
539	1	2	0	0	0	0	2	1	0	0	1	1	1	0	0	0	0	1	1	0	1	0	1	1	1	1	0	2	1	1	0	0	0	0	1	1	1	0	0	2	0	0	0	1	0	1	0	1	0
540	0	2	0	0	0	0	1	1	1	0	0	1	2	2	2	0	0	1	1	1	1	0	0	2	0	0	2	1	2	2	0	0	1	1	1	1	2	1	1	0	1	0	0	2	0	0	1	1	0
541	0	1	0	0	0	1	1	1	0	0	0	1	1	1	1	0	0	2	0	0	0	0	0	2	0	0	2	2	2	2	0	0	1	1	1	1	1	0	0	2	0	0	0	2	1	0	1	1	0
542	0	1	1	0	0	1	2	0	0	0	0	0	1	0	0	1	0	0	1	0	1	0	1	1	0	0	2	2	2	2	1	1	1	0	0	2	2	0	0	1	1	0	1	2	2	0	0	2	0
543	0	1	0	0	0	1	2	0	0	1	0	0	1	0	1	0	0	1	1	1	2	0	1	1	1	2	2	2	2	2	2	1	0	1	0	2	2	0	0	0	2	0	0	2	0	0	0	1	1
544	0	1	0	0	0	2	1	1	1	0	0	0	0	0	0	0	0	1	1	0	1	1	0	2	0	0	1	0	2	2	0	1	1	0	1	2	1	0	0	1	1	0	0	2	0	0	0	0	1
545	1	2	0	0	0	0	2	1	0	0	1	1	1	1	1	0	0	1	1	1	0	0	0	2	0	1	2	2	1	1	1	0	0	0	0	2	1	0	0	1	1	0	0	2	0	1	0	1	0
546	1	1	0	0	0	1	1	0	1	0	0	0	1	1	0	0	1	1	1	1	2	2	0	2	0	0	2	2	2	2	0	0	2	1	2	1	1	0	0	0	1	0	2	2	0	1	0	1	0
547	1	1	1	0	1	1	2	0	0	0	1	0	1	1	1	0	0	0	2	0	2	0	0	2	0	0	2	2	2	2	1	0	0	2	1	1	2	0	0	2	0	0	0	2	0	0	0	2	0
548	0	1	0	0	0	2	1	0	1	0	0	0	2	1	2	0	0	1	1	0	1	0	0	2	0	0	2	2	2	2	0	1	2	0	1	2	1	0	0	2	0	1	0	1	1	0	0	2	0
549	1	2	0	0	0	1	2	0	1	0	0	0	1	0	0	1	0	1	1	1	1	0	0	2	0	1	2	2	2	2	0	2	1	0	1	1	1	1	0	0	0	1	0	2	0	0	0	2	0
550	1	1	0	0	0	1	0	0	1	0	0	0	1	0	0	0	0	2	0	1	1	0	1	1	0	0	0	1	1	0	0	1	2	1	1	2	1	0	0	1	1	1	0	2	0	2	0	2	0
551	0	2	1	0	0	2	1	1	1	0	0	0	0	0	0	0	0	1	1	0	1	0	0	2	0	0	2	2	2	2	1	0	2	0	0	2	1	0	0	0	1	0	0	0	0	0	0	1	1
552	0	1	0	0	0	1	0	0	1	0	1	0	0	0	0	0	0	2	0	1	2	0	0	2	0	1	2	2	2	2	1	2	1	0	1	0	2	0	0	0	2	0	0	2	0	1	0	1	0
553	1	0	1	0	0	2	2	1	0	0	0	0	0	0	0	0	0	0	2	1	2	0	1	1	0	0	2	2	2	2	0	1	1	0	0	2	0	1	1	0	0	0	0	2	0	0	0	0	0
554	1	1	0	0	0	1	1	0	1	0	0	0	0	0	0	0	0	0	2	1	1	0	1	1	0	1	2	2	2	2	0	2	1	0	0	2	2	0	0	0	1	0	0	0	1	1	0	1	1
555	0	1	0	0	0	0	1	0	0	0	1	0	1	0	1	0	0	1	1	1	1	0	1	1	0	0	2	2	2	1	0	1	1	0	0	2	1	1	1	0	1	1	0	1	1	0	1	1	0
556	1	0	0	0	0	1	2	1	0	1	1	0	0	0	0	0	0	1	1	0	1	0	0	2	0	1	1	1	1	1	0	0	1	2	2	2	2	0	0	0	2	0	1	2	1	0	0	2	0
557	1	2	0	0	0	1	1	1	1	0	0	1	1	1	1	0	0	0	2	0	2	0	0	2	0	0	2	2	2	2	0	0	0	1	1	1	0	0	0	1	0	0	1	1	1	0	0	2	0
558	0	1	0	0	0	1	1	0	1	0	0	0	0	0	0	0	0	0	2	0	2	0	0	2	0	0	1	2	2	1	0	1	1	0	1	1	1	0	0	1	0	0	1	2	0	0	0	2	0
559	1	0	0	0	0	2	2	0	1	0	1	0	1	1	1	0	0	0	2	1	2	0	0	2	0	0	1	1	2	2	1	0	0	0	0	2	1	0	0	1	1	0	0	1	0	0	0	2	0
560	0	2	0	0	0	0	2	0	0	0	1	0	0	0	0	0	0	0	2	0	2	1	0	2	0	0	2	2	2	2	0	1	1	0	0	2	1	0	0	1	1	0	0	1	0	0	0	2	0
561	1	1	1	0	1	1	2	0	1	0	0	1	1	1	1	0	0	0	2	1	2	0	0	2	0	0	1	2	2	2	0	1	1	0	2	2	1	0	0	1	1	0	0	1	0	0	1	1	1
562	1	2	1	0	0	1	0	0	2	0	0	1	2	1	1	0	0	1	1	0	1	0	0	2	0	0	2	2	2	2	0	0	1	1	2	0	1	0	0	0	2	0	0	1	0	0	0	2	0
563	1	0	0	0	0	2	1	0	1	0	1	0	0	0	0	0	0	1	1	1	2	0	1	1	1	1	1	2	2	2	0	0	1	1	0	2	1	0	0	0	1	0	0	1	1	0	0	0	0
564	1	1	0	0	0	1	2	0	0	0	1	0	0	0	0	0	1	2	0	2	1	0	0	2	0	0	2	2	2	2	2	0	0	0	2	1	1	0	0	2	0	0	0	1	0	0	0	2	0
565	0	1	0	0	0	2	1	0	1	1	1	0	0	0	0	0	0	0	2	0	2	0	0	2	0	0	2	2	2	2	1	1	0	0	0	2	1	0	0	0	1	0	0	0	0	0	1	1	0
566	1	2	0	0	0	0	1	0	1	0	0	0	0	0	0	0	1	1	1	0	2	0	0	2	0	0	2	2	2	2	2	0	0	0	0	2	2	0	0	0	2	2	0	2	0	0	0	1	0
567	1	1	0	0	0	0	1	0	1	0	1	0	0	0	0	0	0	0	2	0	2	0	0	2	0	0	2	2	2	2	0	1	1	1	1	2	1	0	1	0	1	0	1	2	1	1	0	2	0
568	1	1	0	0	0	2	2	1	0	0	0	0	1	0	0	1	0	1	1	1	2	0	0	2	0	1	2	2	2	2	2	0	2	0	0	2	2	0	0	0	1	0	0	2	0	0	0	1	1
569	1	0	0	0	0	2	0	0	1	0	0	0	1	1	1	0	0	2	0	1	2	0	1	1	1	2	2	2	2	2	0	0	0	0	2	1	0	0	0	1	0	0	0	1	0	0	0	1	0
570	0	0	0	0	0	2	1	0	2	0	0	0	1	0	0	1	0	1	1	0	1	0	0	2	0	0	2	2	2	2	0	1	1	0	1	1	2	0	0	1	1	0	0	1	0	0	0	2	0
571	1	1	0	0	0	1	2	0	0	1	1	1	1	1	1	0	0	2	0	1	2	0	1	1	1	1	1	1	2	2	0	2	1	0	2	0	1	0	0	0	2	0	0	1	0	1	0	1	0
572	0	1	0	0	0	1	2	1	0	0	0	1	2	1	2	0	0	2	0	1	1	0	1	1	0	0	2	2	2	2	2	1	0	1	0	2	1	0	0	0	0	2	0	2	0	0	0	2	0
573	1	1	0	0	0	0	2	1	0	0	1	0	1	0	0	1	0	1	1	2	1	0	0	2	0	0	1	1	2	2	0	1	1	1	0	2	1	0	0	2	0	0	1	2	1	1	0	1	1
574	1	2	1	0	0	1	1	1	0	0	0	0	1	2	2	0	0	1	1	1	2	0	0	2	0	0	2	2	2	2	1	0	1	0	1	1	2	0	0	1	1	0	0	1	0	0	1	0	0
575	1	1	0	0	0	2	2	1	0	0	1	0	0	0	0	0	0	2	0	1	0	0	0	2	0	0	2	1	2	2	0	0	0	2	1	1	2	0	0	0	1	0	0	2	0	0	0	2	0
576	0	1	0	0	0	0	1	1	1	0	0	1	1	1	1	0	0	0	2	0	2	0	0	2	0	0	2	2	2	2	1	1	1	2	1	2	1	0	0	1	0	0	0	2	1	0	1	1	0
577	1	2	0	0	0	0	1	0	0	0	1	1	1	1	1	0	0	2	0	0	0	0	1	1	1	2	0	2	1	1	0	0	1	0	1	2	1	0	0	2	0	0	0	2	0	0	0	1	0
578	0	0	0	0	0	1	2	0	1	0	0	0	0	0	0	1	0	1	2	1	2	0	0	2	0	0	2	2	2	2	2	1	2	0	1	2	1	0	0	0	1	0	1	2	1	1	0	1	0
579	0	2	0	0	0	2	1	2	0	0	0	0	0	0	0	0	0	1	1	1	1	0	0	2	0	0	0	1	2	2	0	1	1	1	1	1	2	0	0	1	0	0	0	2	0	0	0	1	0
580	1	1	0	0	0	1	1	0	2	0	0	1	1	1	1	0	0	0	2	0	2	0	0	2	0	0	1	2	2	2	1	0	1	1	1	1	2	0	0	0	1	0	0	2	0	0	0	2	0
581	0	1	0	0	0	1	2	1	0	0	1	0	0	0	0	0	0	1	1	0	0	0	0	2	0	0	2	2	2	2	0	1	1	1	1	1	2	0	0	0	2	1	0	1	1	0	0	0	0
582	1	1	1	1	1	2	2	1	0	0	0	0	0	0	0	0	0	0	2	1	2	0	0	2	0	0	1	2	2	2	0	1	2	0	1	1	1	0	0	1	1	0	0	1	0	1	0	2	0
583	1	1	1	0	0	2	2	1	0	0	1	1	2	2	2	0	0	0	2	0	2	0	0	2	0	0	1	2	1	2	1	1	2	0	1	1	0	1	1	1	0	0	0	0	0	0	0	1	1
584	0	0	0	0	0	1	2	1	0	0	1	0	0	0	0	0	0	2	0	1	1	0	0	2	0	0	1	1	1	1	1	2	1	0	0	2	2	0	0	1	1	0	0	2	0	1	0	2	0
585	0	1	0	0	0	0	1	1	1	0	0	0	0	0	0	0	0	1	1	1	2	0	0	2	0	0	1	1	2	2	0	0	1	1	0	2	2	0	0	2	0	0	0	1	0	1	0	0	0
586	1	1	0	0	0	0	2	1	0	0	0	0	1	0	1	0	0	1	2	1	2	0	0	2	0	0	1	1	2	2	0	1	0	1	1	2	1	1	1	0	1	0	0	0	0	0	0	1	1
587	1	0	0	0	0	2	1	0	1	0	0	0	0	0	0	0	0	0	2	0	2	0	0	2	0	0	2	2	2	2	2	1	1	0	0	2	1	1	0	0	0	0	0	2	0	0	0	2	0
588	0	2	0	0	0	0	1	0	2	0	0	0	2	1	2	0	0	2	0	1	2	0	1	1	0	0	0	1	2	2	0	0	1	1	1	1	1	0	0	0	1	0	0	1	0	0	0	1	0
589	0	0	0	0	0	2	2	0	0	0	0	1	1	1	1	0	0	0	2	1	2	0	0	2	0	1	2	2	2	1	0	1	1	0	1	1	1	0	0	0	1	0	1	1	1	1	0	2	0
590	0	1	1	0	0	2	2	0	1	0	0	0	0	0	0	0	0	0	2	0	2	0	0	2	0	1	2	2	2	2	1	1	1	1	0	2	1	0	0	1	1	0	0	1	0	0	0	1	0
591	1	1	0	0	0	0	1	0	0	0	1	1	1	1	1	0	0	1	1	1	1	0	0	2	0	1	2	2	2	2	1	0	0	2	1	1	2	0	0	2	0	1	0	2	1	0	0	1	0
592	1	1	0	0	0	2	2	0	0	0	1	0	0	0	0	0	0	2	1	0	1	0	0	2	0	0	2	0	1	1	0	0	1	0	1	1	1	0	0	0	1	0	1	2	0	0	0	0	2
593	1	2	1	0	0	1	2	1	0	1	1	0	0	0	0	0	0	1	1	0	2	0	0	2	0	0	1	2	1	1	0	1	1	0	1	1	2	0	0	0	2	0	0	0	0	0	1	1	0
594	0	1	0	0	0	1	2	0	1	0	1	0	0	0	0	0	0	0	2	0	2	1	0	2	0	0	1	1	2	2	0	0	1	0	1	1	1	0	0	0	1	1	0	2	1	0	0	1	0
595	0	2	1	0	0	0	0	0	2	0	0	0	0	0	0	0	0	1	1	1	1	0	0	2	0	0	2	0	1	1	0	0	0	0	0	2	1	0	0	0	1	0	0	1	0	0	0	2	0
596	0	1	0	0	0	0	1	1	1	0	0	0	1	0	0	1	0	1	1	0	1	0	0	2	0	0	1	2	2	2	0	1	1	1	1	1	1	0	0	1	1	0	0	2	0	0	0	1	0
597	0	1	0	0	0	0	2	0	2	0	0	0	0	0	0	0	1	0	2	1	2	0	0	2	0	0	0	1	1	1	0	0	1	0	0	2	1	0	0	0	2	0	1	2	1	1	0	2	0
598	1	2	1	0	0	0	0	0	2	0	0	0	0	0	0	0	0	0	2	0	2	0	1	1	1	1	1	2	2	2	0	2	1	0	0	2	0	0	0	1	0	1	0	2	1	1	0	2	0
599	1	2	0	0	0	0	2	0	0	0	1	0	0	0	0	0	0	0	2	0	2	0	0	2	0	2	1	2	1	1	0	1	2	0	1	2	2	0	0	1	1	0	0	1	0	0	0	1	1
600	1	2	0	0	0	1	0	0	2	0	0	2	2	1	1	0	0	2	0	1	0	0	0	2	0	0	1	2	2	2	0	0	0	0	0	2	2	0	0	1	1	0	0	2	0	0	0	1	1
601	1	2	0	0	0	2	1	0	0	0	1	0	1	0	0	1	0	1	1	1	1	0	0	2	0	0	1	2	2	2	0	2	1	0	0	2	2	0	1	0	1	0	0	1	1	1	0	1	1
602	1	2	1	0	0	0	2	0	0	0	1	0	0	0	0	0	0	0	2	0	2	0	0	2	0	0	2	2	2	2	0	0	1	1	0	2	2	0	0	0	2	1	0	1	1	0	0	1	1
603	1	1	0	0	0	2	1	1	1	0	0	0	0	0	0	0	0	0	2	0	2	0	1	1	0	1	2	2	2	1	0	1	1	2	0	2	2	0	0	0	1	0	1	2	1	1	0	2	0
604	0	2	0	0	0	1	1	0	0	0	1	0	0	0	0	0	0	1	1	0	1	0	0	2	0	0	1	1	2	2	1	1	1	0	1	1	1	0	0	1	1	0	1	2	1	1	0	2	0
605	1	1	1	0	0	2	2	0	0	0	1	0	1	0	0	1	0	2	0	1	2	0	1	1	0	1	2	2	2	2	0	0	2	0	2	1	1	0	0	0	0	0	1	2	1	1	0	1	1
606	0	1	0	0	0	0	2	0	1	0	1	0	1	0	0	1	0	1	1	1	1	0	0	2	0	0	1	1	1	1	0	1	1	0	0	2	2	0	0	0	1	1	0	2	0	1	0	1	1
607	0	1	0	0	0	2	1	1	1	0	0	0	1	0	0	1	0	1	0	1	0	0	0	2	0	1	1	1	1	1	0	1	1	1	1	1	2	0	0	1	1	1	0	2	1	1	0	1	1
608	0	0	0	0	0	1	2	0	0	0	1	0	1	0	1	0	0	0	2	1	2	1	0	2	0	0	2	2	2	2	0	0	0	2	1	1	2	0	0	0	2	0	0	2	1	1	0	2	0
609	0	2	0	0	0	1	2	0	1	0	0	2	2	1	1	0	1	2	0	1	1	1	0	2	0	1	1	2	2	1	1	1	1	0	1	1	1	0	0	1	1	0	0	2	0	0	1	0	0
610	1	2	0	0	0	0	2	0	0	0	0	0	0	0	0	0	0	0	2	0	2	0	0	2	0	0	2	2	2	2	1	2	1	0	1	1	1	0	0	0	2	0	0	1	0	0	0	2	0
611	0	1	0	0	0	2	1	1	1	0	0	1	1	1	1	0	0	1	1	0	1	0	0	2	0	0	2	2	2	2	1	0	1	0	1	1	0	0	0	1	0	0	0	1	0	1	0	1	1
612	1	2	0	0	0	1	2	0	1	0	0	1	1	1	1	0	0	2	0	1	1	0	1	1	1	1	1	1	2	2	1	1	1	0	0	2	1	0	0	1	1	1	0	1	0	1	0	2	0
613	0	1	0	0	0	1	1	1	1	0	0	1	1	1	1	0	0	2	1	0	2	0	0	2	0	0	1	1	2	2	1	0	0	1	0	2	0	0	0	0	1	0	0	1	0	1	0	2	0
614	1	1	0	0	0	0	0	0	2	0	0	0	1	0	0	1	0	0	2	1	2	0	0	2	0	0	1	2	2	2	0	0	0	0	0	2	1	0	1	0	0	0	1	2	2	2	0	2	0
615	1	0	0	0	0	1	1	0	0	0	1	0	0	0	0	0	0	0	1	0	1	0	1	1	0	0	1	1	2	2	0	1	2	0	1	1	0	0	0	2	0	0	0	1	0	0	0	2	0
616	0	1	0	0	0	0	2	0	0	0	1	0	1	1	1	0	0	1	1	0	1	0	0	2	0	1	2	2	2	1	0	1	1	0	0	2	1	0	0	0	1	0	0	1	0	1	0	1	1
617	0	0	0	0	0	1	1	0	1	0	1	1	2	2	2	0	0	1	0	1	2	0	0	2	0	0	1	1	1	1	0	0	0	1	0	2	1	0	1	0	0	0	0	1	0	0	0	0	2
618	0	1	1	0	0	1	2	0	1	0	0	0	1	0	0	0	0	0	2	0	2	0	1	1	0	1	1	2	1	1	1	0	1	2	1	1	1	0	0	0	1	0	0	2	0	2	1	0	0
619	0	1	0	0	0	0	1	0	0	0	0	0	1	0	0	0	0	1	1	1	1	0	0	2	0	0	1	1	2	2	0	1	1	0	0	2	2	0	0	0	1	0	0	1	0	1	0	1	1
620	0	2	0	0	0	0	0	0	1	0	1	0	1	0	0	1	0	2	0	0	0	0	0	2	0	0	2	2	1	1	0	0	1	1	1	2	1	0	0	1	1	0	1	1	0	0	1	0	0
621	0	1	0	0	0	1	2	0	1	0	0	0	1	0	0	0	0	0	2	0	2	0	2	0	0	1	0	2	1	1	0	0	1	0	1	1	1	0	0	0	2	1	0	1	1	0	0	2	0
622	0	1	0	0	0	2	1	1	1	0	1	0	1	0	0	1	0	1	1	0	1	0	0	2	0	0	2	2	2	2	1	0	1	0	1	1	2	0	0	2	0	0	1	2	0	1	0	2	0
623	0	1	0	0	0	2	0	0	1	0	0	0	0	0	0	0	0	1	1	1	0	0	0	2	0	0	2	2	2	2	0	0	1	1	1	1	1	0	0	1	1	0	1	1	1	0	0	1	1
624	0	1	0	0	0	0	1	0	2	0	0	0	0	0	0	0	0	1	0	1	2	0	0	2	0	0	1	1	2	2	0	0	1	1	1	1	2	0	0	1	1	0	0	2	0	0	2	0	0
625	0	2	0	0	0	0	2	0	0	0	1	0	0	0	0	0	0	1	1	0	1	0	0	2	0	0	2	2	2	2	0	0	1	1	0	2	2	0	0	0	2	0	2	2	1	1	0	2	0
626	0	0	0	0	0	1	1	0	1	0	0	0	2	1	1	1	0	0	2	0	2	0	1	1	0	1	2	2	2	2	1	0	1	1	0	2	1	0	0	1	1	1	0	2	0	2	0	2	0
627	0	1	0	0	0	2	2	0	0	0	1	0	1	0	0	1	1	2	1	0	2	0	0	2	0	1	1	2	1	1	1	1	2	0	0	2	2	0	0	0	1	0	0	0	0	0	0	1	1
628	1	0	0	0	0	1	0	0	1	0	0	0	1	0	0	0	0	1	1	1	1	0	0	2	0	0	2	2	2	2	2	1	1	1	0	2	0	1	1	1	0	0	0	2	1	1	0	0	1
629	0	2	0	0	0	0	1	0	0	0	0	0	0	0	0	0	0	1	1	1	1	0	0	2	0	0	2	2	2	2	1	1	1	0	2	1	1	0	0	0	1	0	0	1	0	1	0	1	1
630	1	2	0	0	0	0	1	0	0	0	1	0	1	2	2	0	0	2	0	1	0	0	0	2	0	0	2	2	2	2	1	0	1	0	1	1	2	0	0	2	0	0	0	2	0	2	0	1	0
631	1	1	1	1	1	1	0	0	2	0	0	0	0	0	0	0	0	1	1	0	1	0	1	1	0	0	1	2	1	1	0	1	1	0	1	2	2	0	0	0	2	0	1	2	1	1	0	1	0
632	1	1	0	0	0	2	1	1	1	0	0	2	2	1	1	0	0	2	0	1	0	0	0	2	0	0	1	2	2	1	0	0	0	0	2	1	1	0	0	0	0	0	1	2	1	1	0	2	0
633	1	2	0	0	0	0	1	1	1	0	0	0	0	0	0	0	0	0	2	0	2	0	0	2	0	0	1	1	2	2	0	1	1	0	0	2	2	0	0	0	1	0	1	1	1	2	0	1	0
634	1	0	0	0	0	1	1	0	0	0	1	0	0	0	0	0	0	2	0	1	1	0	1	1	0	1	1	2	1	1	0	1	1	1	1	1	1	0	1	0	0	1	0	1	1	1	0	1	1
635	0	0	0	0	0	1	2	1	0	0	1	0	0	0	0	0	0	0	2	0	2	0	1	1	1	0	2	2	2	2	0	0	1	1	0	2	2	0	0	0	1	0	0	1	0	0	1	0	0
636	0	2	0	0	0	1	2	1	0	0	0	0	0	0	0	0	0	2	0	0	1	0	0	2	0	0	2	2	2	2	0	0	1	1	0	2	1	0	0	0	2	0	0	2	0	0	0	2	0
637	0	1	0	0	0	1	2	0	0	0	1	0	1	0	0	0	0	1	1	1	1	1	0	2	0	0	0	2	1	2	1	1	1	1	2	0	2	0	0	1	0	0	0	1	0	0	1	0	1
638	1	1	0	0	0	0	1	0	1	0	0	0	0	0	0	0	0	1	1	1	2	0	0	2	0	0	2	2	2	2	0	1	1	0	0	2	1	0	0	1	0	0	0	0	0	0	0	1	1
639	1	2	0	0	0	1	1	1	0	0	0	0	0	0	0	0	0	0	2	0	2	1	0	2	0	0	2	2	2	2	2	0	2	0	0	2	1	1	1	0	1	0	0	2	0	0	0	1	0
640	0	1	0	0	0	2	0	0	1	0	1	0	0	0	0	0	0	2	0	1	0	0	0	2	0	0	1	2	1	2	1	0	0	1	1	1	1	0	0	0	0	0	0	2	0	0	0	2	0
641	0	0	0	0	0	2	2	0	0	0	1	1	2	1	1	1	0	1	1	1	1	1	1	1	1	1	1	2	2	2	1	2	1	0	1	1	0	1	1	1	0	0	0	2	0	0	1	1	0
642	1	1	0	0	0	1	2	0	0	0	0	1	1	1	1	0	0	1	1	1	1	0	0	2	0	1	2	2	2	2	0	1	1	1	1	1	2	0	0	1	1	0	0	2	0	1	0	2	0
643	1	2	0	0	0	0	2	1	0	0	0	1	1	1	1	0	0	2	1	1	2	0	0	2	0	1	1	2	1	1	1	1	0	1	0	2	1	0	0	0	1	0	0	1	0	0	0	1	0
644	0	1	0	0	0	0	2	0	1	0	1	0	0	0	0	0	0	1	0	0	0	1	1	1	1	1	2	2	2	2	2	0	1	0	1	1	2	0	0	0	1	1	0	2	1	0	1	0	0
645	0	2	0	0	0	2	1	0	0	0	1	0	1	0	0	1	0	1	1	0	1	0	0	2	0	0	1	1	2	2	1	1	0	1	0	2	1	0	0	1	0	0	0	2	1	0	0	2	0
646	0	1	0	0	0	1	2	0	0	1	1	1	1	1	1	0	1	2	0	2	1	0	1	1	0	1	1	2	2	2	0	1	1	0	1	1	1	0	0	0	1	0	0	0	0	0	0	2	0
647	0	2	0	0	0	1	2	0	0	0	0	0	1	0	0	0	0	1	1	0	1	1	0	2	0	0	1	2	2	2	0	0	1	0	1	1	1	0	0	1	1	0	0	0	0	0	0	1	0
648	0	0	0	0	0	2	2	0	0	0	1	0	0	0	0	0	0	0	2	0	2	0	0	2	0	0	2	2	2	1	0	1	1	1	0	2	2	0	0	0	2	0	0	1	0	1	1	1	0
649	0	1	0	0	0	1	1	0	1	0	0	0	1	0	0	1	0	1	1	0	2	0	1	1	1	2	1	1	1	1	1	0	1	1	0	2	2	0	0	2	0	1	1	2	1	1	0	1	0
650	0	0	0	0	0	2	1	0	1	0	0	0	0	0	0	0	0	2	0	2	0	0	0	2	0	0	2	2	2	2	1	2	2	0	1	1	1	0	0	2	0	0	1	2	1	0	0	1	1
651	0	2	0	0	0	1	1	2	0	0	0	1	2	1	1	0	0	1	1	0	1	0	0	2	0	0	0	2	1	1	0	1	0	0	1	1	2	0	0	2	0	0	0	2	1	0	0	1	1
652	0	0	0	0	0	1	1	0	0	0	1	0	1	1	1	0	0	1	1	2	1	0	0	2	0	0	1	1	2	2	0	0	1	1	1	2	1	0	0	0	2	0	1	2	1	1	0	2	0
653	0	2	0	0	0	0	2	0	0	0	0	0	0	0	0	0	0	1	1	0	1	0	0	2	0	0	2	2	2	2	1	1	1	0	2	1	1	0	0	0	1	0	1	2	1	2	0	2	0
654	1	1	0	0	0	0	1	1	1	0	1	1	1	1	1	0	0	1	1	1	1	0	2	0	1	1	2	2	2	2	1	1	2	0	2	0	0	0	0	1	0	0	1	2	1	1	0	2	0
655	1	2	0	0	0	1	1	2	0	0	0	0	0	0	0	0	0	1	1	1	2	0	1	1	0	0	1	1	2	2	0	2	1	0	0	2	1	0	0	1	1	0	0	2	0	0	0	2	0
656	0	1	0	0	0	1	1	1	1	0	0	0	0	0	0	0	0	0	2	1	2	0	0	2	0	2	2	2	1	1	0	1	0	1	1	2	2	0	0	0	2	2	0	2	0	1	0	0	1
657	0	0	1	0	1	1	1	0	1	0	0	1	1	1	1	0	1	2	0	1	1	0	0	2	0	0	2	2	2	2	0	0	1	1	1	2	2	0	0	0	1	2	0	2	0	0	0	2	0
658	1	1	0	0	0	1	1	0	1	1	1	0	1	0	0	0	1	2	1	0	1	0	0	2	0	0	2	2	2	2	0	0	0	1	2	2	1	0	0	1	1	0	0	2	0	0	0	2	0
659	0	1	1	0	0	1	1	0	2	0	0	0	0	0	0	0	0	0	2	0	2	0	0	2	0	0	1	2	2	2	1	1	1	2	1	2	2	0	0	0	1	0	0	2	0	0	0	2	0
660	0	1	0	0	0	1	2	0	0	0	0	0	1	0	0	1	0	1	0	1	0	0	0	2	0	0	1	1	2	2	0	1	1	1	1	2	1	1	0	1	0	0	0	1	0	1	0	2	0
661	1	0	0	0	0	1	1	0	1	0	0	0	0	0	0	0	0	1	1	0	1	0	1	1	1	1	2	2	2	1	1	0	1	0	0	2	1	0	0	0	1	0	1	2	0	0	1	1	0
662	0	2	0	0	0	0	2	0	0	0	0	0	1	0	0	0	0	1	1	1	1	0	1	1	0	0	2	2	2	2	0	0	1	0	0	2	2	0	0	2	0	0	0	2	1	1	1	0	0
663	0	1	0	0	0	1	1	0	0	0	0	1	1	1	1	0	1	1	2	1	2	0	0	2	0	0	2	2	2	2	1	2	1	0	1	1	1	0	0	0	1	1	0	1	1	0	0	0	0
664	0	1	0	0	0	0	0	0	1	0	0	0	1	0	0	0	0	1	1	0	2	0	0	2	0	1	0	1	1	1	0	1	2	0	1	1	0	0	0	2	0	0	1	1	1	2	0	2	0
665	0	0	1	0	1	1	2	0	0	0	1	0	1	0	0	1	0	0	2	1	2	0	0	2	0	0	2	2	2	1	1	0	0	0	1	2	2	0	0	0	2	1	0	1	1	1	1	0	0
666	0	1	0	0	0	1	1	1	1	0	0	1	1	1	1	0	0	1	1	0	2	0	0	2	0	0	1	2	2	2	0	2	2	0	1	1	2	0	0	0	2	0	0	0	0	0	1	1	0
667	1	0	0	0	0	2	1	2	0	0	0	0	0	0	0	0	1	1	1	0	2	0	0	2	0	0	0	1	1	0	1	1	2	1	2	2	2	0	0	1	1	0	1	2	1	2	0	1	1
668	0	1	0	0	0	1	1	0	0	0	0	0	0	0	0	0	0	2	0	0	1	0	0	2	0	1	2	2	2	1	1	1	1	0	0	2	2	0	0	1	1	0	0	2	0	0	0	2	0
669	1	2	0	0	0	1	1	0	1	1	2	0	0	0	0	0	0	0	2	1	2	0	0	2	0	0	1	0	2	2	0	1	2	1	2	2	1	0	0	0	2	1	0	2	1	0	1	0	0
670	1	2	0	0	0	0	2	0	2	0	0	0	0	0	0	0	0	0	2	1	2	1	0	2	0	0	1	1	2	2	0	1	0	0	0	2	2	0	0	0	2	0	0	0	0	0	0	2	0
671	1	2	0	0	0	0	0	0	1	0	0	1	2	1	1	0	0	2	0	1	1	0	1	1	1	1	1	2	1	1	0	1	1	2	2	1	2	0	0	2	1	1	1	2	1	1	0	1	0
672	0	2	0	0	0	1	0	0	2	0	0	0	0	0	0	0	0	0	2	1	2	0	0	2	0	0	2	2	2	2	0	0	1	0	0	2	1	1	1	0	0	0	1	2	1	2	0	2	0
673	0	2	0	0	0	0	1	0	2	0	0	2	2	1	1	0	0	1	1	0	2	0	0	2	0	0	2	1	2	2	1	0	0	1	1	1	2	0	0	0	2	0	1	1	1	2	0	2	0
674	1	1	0	0	0	1	2	1	0	0	0	0	0	0	0	0	0	1	1	0	1	0	0	2	0	1	2	2	2	2	0	0	0	0	1	1	2	0	0	1	1	1	0	1	1	0	0	0	1
675	1	2	0	0	0	0	1	0	1	0	0	0	1	0	0	0	0	1	0	1	0	0	1	1	0	0	2	0	1	1	0	1	1	1	1	1	1	1	1	0	1	0	1	2	1	1	0	0	2
676	1	1	0	0	0	1	1	0	1	0	0	0	1	0	0	0	0	1	0	0	0	0	0	2	0	1	0	0	1	2	0	2	1	0	0	2	1	0	0	0	1	0	0	1	0	1	0	2	0
677	1	0	0	0	0	1	2	0	0	0	2	1	1	1	1	0	0	1	1	1	1	0	0	2	0	0	1	1	2	1	1	0	1	1	1	2	1	0	0	1	0	1	0	1	1	0	0	1	1
678	0	2	0	0	0	1	2	1	0	0	0	0	0	0	0	0	0	0	2	0	2	1	1	1	1	1	1	2	2	1	1	1	1	0	0	2	1	0	0	1	1	1	0	2	0	2	0	0	1
679	0	2	1	0	0	1	1	0	0	0	1	0	1	0	0	1	0	1	1	1	1	0	0	2	0	1	2	2	2	2	2	0	1	1	1	2	2	0	0	0	1	0	1	2	1	0	1	0	0
680	1	1	0	0	0	1	1	0	1	0	1	0	1	0	0	1	0	0	2	0	2	0	0	2	0	0	1	2	0	0	0	2	2	1	0	2	1	0	0	1	1	1	0	1	0	1	1	0	1
681	1	2	0	0	0	1	0	0	1	0	1	0	0	0	0	0	0	1	1	2	1	1	0	2	0	0	0	2	1	1	0	0	1	0	0	2	0	0	0	1	1	1	1	2	1	1	0	2	0
682	1	2	0	0	0	2	1	0	0	0	1	0	1	0	0	0	0	0	2	1	2	0	0	2	0	0	1	2	2	2	0	0	1	0	1	1	2	0	0	1	1	1	0	2	0	2	0	0	0
683	1	1	0	0	0	1	1	1	1	0	0	0	0	0	0	0	0	1	1	1	2	0	0	2	0	0	1	2	1	1	0	0	0	1	0	2	1	0	0	0	1	0	0	1	0	0	1	1	0
684	1	2	1	0	0	0	1	1	0	0	0	0	0	0	0	0	0	0	2	0	2	0	0	2	0	0	2	2	2	2	0	1	1	0	2	1	2	0	0	0	1	0	0	2	0	0	0	0	1
685	0	1	0	0	0	0	1	0	0	0	0	1	2	2	2	0	0	0	2	0	2	0	0	2	0	0	1	2	1	1	1	1	1	0	0	2	2	0	0	1	1	0	1	1	1	0	0	1	0
686	0	1	0	0	0	1	1	0	1	0	1	0	0	0	0	0	0	2	0	2	0	0	1	1	0	0	2	2	2	2	1	0	2	1	2	2	2	0	0	1	1	0	0	1	0	0	0	1	1
687	1	1	0	0	0	1	2	0	0	0	1	0	1	0	0	1	0	1	1	0	2	0	1	1	0	0	1	1	2	2	0	1	0	1	0	2	1	0	0	1	1	0	1	1	1	2	0	2	0
688	1	0	0	0	0	1	2	1	0	1	1	0	0	0	0	0	1	0	2	1	2	0	0	2	0	0	1	2	2	2	0	0	1	0	0	2	1	0	0	1	1	0	1	2	1	0	0	2	0
689	1	2	0	0	0	1	1	0	1	1	2	0	0	0	0	0	0	2	0	1	1	0	1	1	0	0	2	2	2	1	0	2	1	0	0	2	2	0	0	0	2	0	0	1	0	1	0	1	1
690	1	2	1	1	1	1	1	0	1	1	1	0	0	0	0	0	0	1	2	0	2	0	2	0	1	1	1	2	2	1	0	0	1	0	1	1	0	0	0	1	0	0	1	2	1	0	1	0	0
691	1	0	0	0	0	2	2	1	0	0	0	0	0	0	0	0	0	0	2	1	2	0	0	2	0	0	1	2	2	2	1	2	2	0	1	2	2	0	0	1	1	0	1	2	1	1	0	2	0
692	0	1	1	1	1	2	2	0	0	0	1	0	0	0	0	0	0	1	2	0	2	0	1	1	1	1	1	2	1	1	0	0	0	0	0	2	2	1	1	0	1	0	1	2	1	2	0	1	1
693	1	1	0	0	0	2	1	1	1	1	0	1	1	1	1	0	0	0	2	0	2	0	1	1	1	2	1	2	2	2	1	0	2	1	2	1	2	0	0	0	2	0	0	2	0	1	0	2	0
694	0	2	0	0	0	0	1	0	1	0	0	2	1	1	1	0	0	1	1	0	1	1	0	2	0	1	0	0	2	1	0	0	0	0	0	2	1	0	0	0	2	0	0	0	0	0	0	1	0
695	1	0	0	0	0	2	1	0	1	0	0	1	1	1	1	0	0	1	1	0	1	0	0	2	0	0	2	2	2	2	2	1	1	0	0	2	2	0	0	1	1	0	1	1	1	2	1	1	0
696	1	0	0	0	0	2	2	0	1	0	0	0	0	0	0	0	0	0	2	0	2	0	1	1	1	1	1	1	2	2	0	1	0	1	0	2	1	0	1	0	0	0	0	2	0	0	0	0	2
697	0	1	0	0	0	0	0	0	2	0	0	0	1	0	0	1	0	0	2	0	2	0	1	1	1	1	0	1	1	1	0	1	1	0	0	1	1	0	0	0	2	0	0	2	1	1	1	0	0
698	0	1	1	0	0	1	1	1	1	0	0	0	0	0	0	0	0	0	2	0	1	0	1	1	1	2	2	2	2	2	0	1	2	0	0	2	0	0	0	1	0	0	0	0	0	0	0	2	0
699	0	2	0	0	0	1	1	1	1	0	0	0	0	0	0	0	0	0	2	0	2	0	1	1	0	0	2	1	2	2	0	1	0	1	0	2	1	0	1	1	0	0	1	1	1	0	1	0	1
700	0	1	0	0	0	0	1	1	0	0	0	1	0	0	0	0	0	0	2	0	2	0	1	1	0	0	1	1	1	1	0	1	1	1	0	2	0	0	0	1	0	0	0	2	0	0	0	2	0
701	1	0	0	0	0	2	1	0	1	0	1	1	2	2	2	0	0	0	1	1	1	0	0	2	0	0	1	2	2	2	1	0	2	0	1	1	1	0	0	0	1	0	1	2	0	0	0	2	0
702	0	0	0	0	0	2	1	1	1	0	0	0	1	0	0	1	0	0	1	0	2	0	0	2	0	0	1	1	2	2	1	0	0	0	0	2	2	0	0	1	1	1	0	2	1	1	0	1	1
703	0	1	1	0	0	2	1	0	1	0	1	0	1	0	0	0	0	1	0	1	2	0	0	2	0	1	1	1	2	2	0	1	2	0	0	2	1	0	0	1	1	1	0	1	1	0	0	0	1
704	0	0	0	0	0	0	0	0	2	0	0	1	1	1	1	0	0	2	0	1	1	0	0	2	0	0	1	2	1	1	1	2	1	0	0	2	1	0	0	1	1	0	0	2	1	0	0	1	0
705	1	1	0	0	0	2	1	1	0	0	0	0	0	0	0	1	0	0	2	0	2	0	0	2	0	0	2	2	2	2	1	0	1	0	0	2	1	0	0	1	1	0	0	0	2	0	0	2	0
706	1	1	0	0	0	1	0	0	2	0	0	0	0	0	0	1	0	0	1	0	2	0	1	1	0	0	2	2	2	2	2	1	1	1	1	1	2	0	0	1	1	0	0	2	0	0	0	2	0
707	1	1	0	0	0	1	0	0	0	0	0	0	1	0	0	1	0	1	1	1	2	0	0	2	0	0	1	2	2	2	1	0	1	1	2	0	1	0	0	1	0	0	0	2	0	2	0	2	0
708	0	2	1	0	1	1	1	0	1	0	1	0	0	0	0	0	0	0	1	0	2	0	0	2	0	0	1	2	2	2	0	2	2	0	0	2	1	1	1	0	1	0	0	1	0	1	0	2	0
709	1	1	0	0	0	1	1	0	0	0	1	0	2	1	2	0	0	2	0	0	1	0	1	1	1	1	1	1	2	2	0	0	0	0	0	2	1	0	0	0	2	0	0	1	0	1	0	0	1
710	1	1	0	0	0	1	2	0	0	0	1	0	1	0	0	1	0	1	1	1	1	0	0	2	0	0	2	2	2	2	0	0	1	2	1	2	2	0	0	1	1	0	1	1	1	2	0	2	0
711	0	0	0	0	0	2	1	0	1	0	0	0	0	0	0	0	0	2	0	1	1	0	0	2	0	1	1	2	2	2	0	1	2	0	1	1	1	0	0	1	1	1	0	2	1	1	0	2	0
712	0	1	1	1	1	2	2	1	0	0	0	0	0	0	0	0	0	0	2	1	2	0	0	2	0	0	0	1	2	2	1	1	1	1	0	2	0	0	0	0	0	0	0	2	0	0	0	2	0
713	0	0	0	0	0	2	1	0	0	0	1	0	0	0	0	0	0	1	1	1	1	1	0	2	0	0	2	2	2	2	1	1	2	0	1	1	2	0	0	0	2	0	0	2	0	1	0	2	0
714	0	1	1	0	0	1	1	0	0	0	0	0	0	0	0	0	0	0	2	1	2	0	0	2	0	0	2	2	2	2	1	2	2	1	0	2	1	1	1	0	1	0	0	1	0	0	0	0	1
715	0	1	0	0	0	1	0	0	2	0	0	1	1	1	2	0	0	1	1	0	1	0	0	2	0	0	2	2	2	2	2	0	2	0	0	2	1	0	0	0	1	0	0	2	0	0	1	0	0
716	0	1	1	0	0	2	0	0	2	0	0	0	1	0	0	1	0	1	1	1	1	0	0	2	0	0	1	1	1	1	0	2	1	0	1	1	2	0	0	1	1	0	0	2	0	0	0	1	1
717	1	0	0	0	0	2	0	0	2	0	0	1	1	1	1	0	0	0	1	0	2	1	0	2	0	0	1	2	2	2	1	0	2	0	1	1	1	0	0	2	0	0	1	1	0	0	0	2	0
718	0	2	0	0	0	1	1	0	0	0	1	0	0	0	0	0	1	2	1	0	1	0	1	2	0	0	0	2	1	1	0	1	1	2	1	1	2	0	0	0	2	0	0	2	0	0	0	2	0
719	0	1	0	0	0	1	1	1	1	0	0	1	2	1	1	0	0	1	1	1	2	0	0	2	0	1	1	2	2	2	0	1	1	0	0	2	2	0	0	0	2	0	0	1	0	0	0	2	0
720	0	1	0	0	0	1	1	1	0	0	0	0	0	0	0	0	0	0	1	1	2	0	0	2	0	0	1	2	1	1	0	1	1	0	0	2	1	0	0	0	2	1	0	1	0	0	0	2	0
721	1	0	0	0	0	1	1	0	0	0	1	1	1	0	0	0	0	1	1	1	0	0	1	1	1	1	2	2	2	2	0	2	2	0	0	2	1	1	1	0	1	1	0	2	1	0	0	1	0
722	1	2	0	0	0	0	1	1	0	0	0	0	1	0	0	1	0	1	1	1	1	0	0	2	0	0	1	1	2	2	0	0	1	0	1	1	1	0	0	0	2	0	1	1	0	1	0	2	0
723	1	0	0	0	0	1	2	1	0	0	1	0	0	0	0	0	0	1	1	2	1	1	1	1	1	1	2	2	2	2	0	0	1	0	1	1	2	1	1	0	1	0	0	0	0	0	0	2	0
724	1	1	0	0	0	1	1	0	2	0	0	1	1	1	1	0	0	2	0	2	1	0	0	2	0	0	1	2	2	2	1	0	1	0	1	1	2	0	0	0	1	0	0	1	1	0	0	2	0
725	0	2	1	0	0	1	1	0	1	0	1	0	0	0	0	0	0	1	1	0	0	0	0	2	0	0	2	2	2	1	1	0	2	1	2	2	2	0	0	0	2	0	0	1	0	0	0	1	1
726	0	2	0	0	0	1	1	1	1	0	0	1	0	0	0	0	0	0	2	0	2	0	0	2	0	0	1	2	2	1	1	1	1	0	0	2	1	1	1	0	0	0	0	2	0	0	0	2	0
727	0	0	0	0	0	1	1	0	1	0	1	0	1	1	1	0	0	2	0	2	0	0	1	1	1	2	1	1	1	1	0	1	0	1	1	1	2	0	0	0	2	1	0	2	0	1	0	2	0
728	0	1	0	0	0	1	2	0	1	0	0	0	1	0	1	0	0	1	2	0	2	0	1	1	1	1	2	2	2	2	0	0	1	2	0	2	0	0	0	0	0	0	0	1	0	1	1	1	0
729	1	0	0	0	0	1	2	0	0	0	1	0	0	0	0	0	0	1	0	0	0	0	1	1	0	0	1	2	2	2	2	0	0	0	0	2	1	1	1	0	1	0	1	2	1	0	0	1	0
730	1	1	0	0	0	1	0	0	2	0	0	0	0	0	0	0	0	1	1	0	2	0	0	2	0	0	2	2	2	1	0	0	2	0	0	2	2	0	0	1	1	0	0	1	0	0	0	2	0
731	0	1	0	0	0	1	0	0	2	0	0	1	2	1	1	0	1	2	1	0	1	1	1	1	1	1	2	2	1	1	0	1	1	0	1	1	2	0	0	0	2	0	0	1	0	1	0	2	0
732	0	1	1	0	0	2	1	0	1	0	1	0	0	0	0	0	0	1	2	1	2	0	0	2	0	0	1	1	2	2	0	0	1	0	1	1	1	0	0	1	1	0	0	1	0	0	0	1	1
733	1	1	0	0	0	1	0	0	2	0	0	0	0	0	0	0	0	0	2	0	2	1	0	2	0	1	1	2	2	2	0	0	1	0	1	1	2	0	0	0	2	0	1	1	1	0	0	2	0
734	1	1	0	0	0	2	1	1	1	0	0	1	1	1	1	0	0	0	1	0	2	0	1	2	0	0	2	2	2	2	0	0	1	0	1	1	1	0	0	0	1	0	0	1	0	0	0	2	0
735	1	0	0	0	0	2	2	0	2	0	0	0	0	0	0	0	0	0	2	0	2	0	0	2	0	0	2	2	2	1	1	0	1	1	1	1	1	0	0	0	1	0	0	1	0	0	0	0	0
736	1	0	0	0	0	1	1	0	2	0	0	0	2	1	1	1	0	0	1	0	1	1	0	2	0	0	1	2	2	2	1	2	2	0	1	1	2	0	0	0	2	0	1	2	1	2	0	0	1
737	1	2	0	0	0	1	1	0	1	0	0	0	0	0	0	0	0	0	2	0	2	0	2	0	1	1	1	2	2	1	1	0	1	1	1	1	1	1	1	0	1	0	0	2	0	0	0	1	1
738	0	2	0	0	0	1	1	1	1	0	0	0	0	0	0	0	0	0	1	2	1	0	1	1	0	1	1	1	1	1	0	1	0	0	1	1	2	0	0	1	1	0	0	2	0	1	0	1	1
739	1	1	0	0	0	0	1	1	0	0	0	0	0	0	0	0	0	2	0	1	1	0	0	2	0	0	1	2	2	2	2	1	2	0	2	0	1	0	0	0	1	1	0	2	1	0	1	0	0
740	1	1	0	0	0	1	2	0	1	0	1	1	1	1	1	0	0	1	1	1	1	0	1	1	0	0	1	0	2	2	0	2	2	0	1	2	1	0	0	0	1	0	1	2	0	0	0	1	1
741	0	1	0	0	0	2	1	0	1	0	0	1	2	1	1	0	0	1	2	1	2	0	0	2	0	0	1	1	2	2	0	1	1	1	0	2	1	0	0	2	0	0	0	1	0	0	0	2	0
742	1	0	0	0	0	1	0	0	1	0	0	0	1	1	1	0	0	1	1	1	1	0	1	1	0	0	1	1	2	2	0	0	1	1	1	2	1	1	1	0	0	1	0	2	0	2	0	1	0
743	0	0	0	0	0	2	2	0	1	0	1	0	0	0	0	0	0	1	1	0	2	0	1	1	0	0	2	2	2	2	0	0	0	1	2	2	1	2	1	0	1	1	0	2	1	1	0	2	0
744	0	1	0	0	0	0	2	1	0	0	0	0	1	0	1	0	0	1	1	0	1	0	1	1	0	0	1	2	2	2	1	0	0	1	1	1	2	0	0	0	1	0	1	2	1	1	0	2	0
745	1	2	0	0	0	0	0	0	1	0	1	1	0	0	0	0	0	0	2	0	2	0	0	2	0	0	2	2	2	2	1	1	1	1	0	2	2	0	0	2	1	0	1	1	1	0	0	2	0
746	0	0	0	0	0	1	1	0	1	1	1	1	1	0	0	0	0	2	0	1	1	1	0	2	0	0	1	2	2	2	1	0	1	1	1	1	0	1	1	1	0	0	0	2	0	0	0	1	1
747	0	1	0	0	0	1	1	0	0	0	0	0	0	0	0	0	0	2	1	0	2	0	0	2	0	0	1	1	2	2	0	0	0	2	1	1	1	1	1	0	0	0	0	2	0	0	0	2	0
748	1	1	0	0	0	1	2	1	0	0	1	0	0	0	0	0	0	0	2	0	1	0	0	2	0	1	1	2	2	2	2	1	1	0	1	1	1	0	0	1	1	0	0	2	1	0	0	0	1
749	0	1	0	0	0	1	2	0	1	0	0	0	0	0	0	0	0	1	1	0	1	0	1	1	1	1	2	2	1	2	0	1	1	0	0	1	1	0	0	0	1	2	0	2	0	0	0	2	0
750	0	0	0	0	0	1	2	1	0	0	0	0	1	0	0	1	1	0	2	1	2	0	0	2	0	0	1	1	2	2	0	0	1	1	1	2	2	0	0	1	1	0	0	2	0	0	0	1	0
751	0	1	0	0	0	1	1	0	2	0	0	0	1	2	2	0	0	1	1	1	2	0	0	2	0	0	2	2	2	2	1	0	1	1	1	1	2	0	0	1	1	0	0	2	1	0	0	1	1
752	1	1	0	0	0	1	0	0	1	0	0	2	2	1	1	0	0	1	1	1	2	0	0	2	0	1	2	2	2	2	0	1	1	0	2	1	1	0	0	1	1	0	0	1	0	1	0	1	0
753	1	1	0	0	0	1	1	0	0	0	1	1	1	0	0	0	0	2	0	0	0	0	0	2	0	0	2	2	2	2	1	0	1	1	0	2	1	0	0	0	2	1	0	2	0	1	0	1	0
754	1	1	0	0	0	0	1	1	1	0	0	0	1	0	1	0	0	1	1	1	2	0	0	2	0	0	1	1	2	2	0	0	0	1	0	2	1	0	0	0	2	0	0	2	1	1	0	2	0
755	1	2	1	0	1	1	2	1	0	0	0	1	2	2	2	0	0	0	1	0	1	1	0	2	0	0	2	2	2	2	0	0	1	0	1	1	2	0	0	2	0	0	1	2	1	2	0	1	0
756	1	2	1	0	0	1	2	1	0	0	1	0	0	0	0	0	0	0	2	1	2	0	1	1	1	1	2	1	2	2	1	1	1	0	0	1	2	0	0	0	1	1	0	1	1	0	0	0	1
757	1	0	0	0	0	2	1	0	2	0	0	0	0	0	0	0	0	2	0	1	2	0	0	2	0	0	1	2	1	1	0	1	1	1	1	1	1	0	0	0	0	0	0	1	0	0	0	2	0
758	1	1	1	0	1	1	2	0	0	0	1	0	0	0	0	0	0	0	2	0	2	0	0	2	0	0	1	1	1	1	0	0	1	0	1	1	1	1	1	0	1	0	1	2	1	0	0	2	0
759	1	1	0	0	0	1	0	0	1	0	0	0	0	0	0	0	0	1	2	1	2	0	1	1	0	0	1	1	2	2	0	1	1	0	0	2	0	0	0	1	0	0	0	1	1	0	0	2	0
760	1	1	0	0	0	0	2	1	0	0	1	0	1	0	0	0	0	0	2	1	2	0	0	2	0	0	1	1	2	2	0	2	2	0	2	0	1	0	0	0	1	0	0	1	0	0	1	1	0
761	1	1	0	0	0	0	0	0	1	0	0	1	1	1	1	0	0	0	2	0	2	1	0	2	0	0	2	2	2	2	0	0	1	1	1	1	0	0	0	1	1	0	0	2	0	1	1	0	0
762	0	1	0	0	0	0	1	0	1	0	0	0	0	0	0	0	1	0	2	1	2	1	0	2	0	0	1	2	2	1	0	0	0	0	2	2	2	0	0	1	1	0	0	1	0	0	0	2	0
763	0	2	0	0	0	0	1	0	1	0	0	1	1	1	1	0	0	1	1	1	1	0	1	1	1	1	2	2	2	2	1	0	1	1	0	2	2	0	0	2	0	0	0	1	0	1	0	1	1
764	1	1	0	0	0	1	2	0	1	0	1	0	0	0	0	0	0	0	1	0	1	0	0	2	0	1	1	1	1	1	0	2	1	0	0	2	1	0	0	2	0	1	0	1	0	0	0	2	0
765	1	2	0	0	0	1	0	0	2	0	0	0	2	1	1	1	0	0	1	0	1	0	1	1	1	1	1	2	2	2	0	0	0	2	1	1	0	0	0	1	0	1	0	1	0	1	0	1	1
766	1	1	0	0	0	0	0	0	2	0	0	0	0	0	0	0	1	1	1	1	2	0	0	2	0	0	0	0	2	1	0	0	1	0	1	1	1	0	0	0	2	0	1	1	1	1	0	1	0
767	0	2	0	0	0	0	1	0	1	1	0	1	2	2	2	0	0	1	1	1	1	0	0	2	0	1	2	2	2	1	0	1	1	1	1	1	1	0	0	1	1	0	0	2	0	1	0	2	0
768	0	1	0	0	0	0	1	1	0	0	0	0	1	0	1	0	0	0	2	1	2	0	0	2	0	1	2	2	2	2	0	2	1	0	0	2	0	0	0	1	0	1	1	2	1	1	1	1	0
769	1	1	0	0	0	1	1	0	1	0	0	0	1	1	1	0	1	2	1	1	1	0	0	2	0	0	1	1	2	2	0	1	1	0	1	1	1	0	0	1	1	0	0	2	0	0	0	2	0
770	0	1	0	0	0	1	1	0	1	0	1	1	1	1	1	0	0	1	1	1	2	0	0	2	0	0	2	2	2	2	0	2	1	0	1	1	0	0	0	1	0	1	0	1	1	0	0	2	0
771	1	0	0	0	0	1	0	0	1	0	0	0	1	0	0	0	0	1	1	1	2	0	1	1	0	0	1	2	1	1	0	0	0	2	1	1	1	0	0	1	1	0	0	2	0	0	0	0	1
772	0	0	0	0	0	2	0	0	1	0	0	1	1	1	1	0	0	1	2	0	2	0	0	2	0	0	2	2	2	2	1	0	0	0	0	2	1	0	0	1	1	0	0	0	2	0	0	1	0
773	0	0	0	0	0	2	2	0	0	0	0	0	1	0	0	0	0	1	1	0	2	0	0	2	0	0	0	1	2	2	1	0	0	2	1	2	1	0	1	0	1	0	0	1	1	0	1	1	0
774	1	1	0	0	0	0	2	0	1	0	0	0	1	1	1	0	0	1	1	0	0	0	1	1	0	0	1	1	2	2	0	2	1	0	1	1	1	0	0	0	1	0	1	1	1	0	0	2	0
775	1	2	0	0	0	1	1	0	1	0	1	0	0	0	0	0	0	1	1	1	2	0	0	2	0	0	2	2	2	2	2	2	1	0	1	1	2	0	0	1	1	1	0	1	1	1	0	1	0
776	1	2	1	0	0	1	0	0	2	0	0	1	0	0	0	0	1	1	1	1	1	0	1	1	0	0	0	0	1	2	0	1	1	0	0	2	2	0	0	0	2	0	0	1	0	0	0	1	0
777	1	2	0	0	0	0	2	1	0	0	1	0	1	0	0	1	0	2	0	1	0	0	0	2	0	0	1	1	2	2	0	0	1	0	1	2	1	1	0	0	0	0	0	2	0	1	0	1	1
778	1	2	0	0	0	0	1	0	1	0	0	0	0	0	0	1	0	2	0	1	1	1	0	2	0	0	1	2	2	2	1	0	1	0	1	1	0	0	0	1	1	0	0	1	0	0	0	2	0
779	1	2	0	0	0	0	0	0	1	0	0	1	2	2	2	0	0	0	2	0	2	0	1	1	1	1	1	1	1	1	0	1	2	0	1	1	1	1	0	1	0	0	1	1	1	1	0	0	2
780	0	2	0	0	0	0	0	0	1	0	0	1	1	1	1	0	1	2	1	1	1	0	0	2	0	0	1	2	2	2	1	1	2	0	1	2	0	0	0	0	1	2	0	2	1	0	0	2	0
781	0	0	0	0	0	2	0	0	1	0	0	0	1	0	0	0	0	1	1	1	1	0	2	0	1	1	2	2	2	2	1	0	0	2	1	2	0	0	0	1	0	0	1	2	1	0	0	1	0
782	1	2	0	0	0	0	1	0	0	1	2	0	1	1	1	0	0	0	2	0	2	0	0	2	0	0	2	2	2	2	0	0	0	0	1	1	2	0	0	0	1	0	2	2	1	1	0	1	0
783	1	1	0	0	0	0	1	0	0	0	0	0	1	0	0	1	0	0	2	0	2	0	0	2	0	0	1	0	1	2	0	1	0	1	0	2	0	0	0	1	0	0	0	2	0	0	0	1	1
784	0	1	0	0	0	1	1	0	1	0	0	0	1	2	2	0	0	1	2	1	2	0	0	2	0	0	0	2	1	1	0	0	1	0	1	1	2	0	0	2	0	0	0	1	0	0	0	1	0
785	1	0	0	0	0	1	1	0	1	0	0	1	1	1	1	0	0	2	0	1	1	0	0	2	0	0	0	2	2	2	1	1	2	0	1	1	1	0	0	1	1	1	0	1	0	0	0	1	1
786	1	1	1	0	0	2	2	1	0	0	0	1	1	2	1	0	0	1	1	0	1	0	0	2	0	1	2	2	1	1	1	0	1	1	0	2	2	0	0	1	1	0	0	0	0	1	0	1	0
787	1	1	0	0	0	0	1	0	1	0	0	0	1	1	1	0	0	1	1	1	2	0	0	2	0	0	1	1	1	1	0	1	0	1	1	2	1	1	1	0	1	1	0	2	1	1	0	2	0
788	1	1	0	0	0	2	2	0	0	0	1	0	0	0	0	0	0	0	2	0	2	0	0	2	0	0	0	1	2	2	1	0	0	0	0	2	2	1	0	0	0	1	0	2	1	1	1	0	0
789	0	1	1	0	0	2	2	1	0	0	1	1	1	0	0	0	0	0	1	1	2	1	1	1	0	0	1	0	1	2	0	0	0	1	1	1	1	0	0	0	2	0	1	2	1	1	1	0	0
790	0	0	0	0	0	1	2	0	0	0	1	0	1	0	0	1	0	0	2	1	2	1	0	2	0	0	1	2	2	1	0	2	2	0	1	2	2	0	0	1	1	0	0	1	0	0	0	1	1
791	0	2	1	0	0	0	0	0	1	0	0	0	0	0	0	0	0	1	1	0	1	0	0	2	0	1	2	2	2	2	0	0	1	1	0	2	0	0	0	1	0	0	1	1	1	2	0	2	0
792	1	1	0	0	0	1	2	0	0	0	1	1	1	0	0	0	0	2	0	1	0	0	0	2	0	0	2	2	2	2	0	2	2	0	1	1	1	1	0	0	0	0	1	2	1	0	1	1	0
793	0	1	0	0	0	0	2	0	0	1	1	1	2	2	2	0	0	1	1	0	1	0	0	2	0	0	0	1	1	0	1	0	1	0	1	1	0	0	0	1	0	1	0	2	0	0	0	1	0
794	0	0	0	0	0	1	1	1	1	0	0	1	1	1	1	0	0	0	2	0	2	0	1	1	1	1	1	0	1	2	0	2	1	0	0	2	0	0	0	1	1	0	0	0	0	0	0	2	0
795	1	1	1	0	0	1	1	0	1	1	1	0	0	0	0	0	0	0	2	0	2	0	0	2	0	0	1	1	2	2	1	2	1	0	0	2	1	1	1	0	1	0	1	1	1	2	0	2	0
796	0	1	0	0	0	0	2	1	0	1	1	0	0	0	0	0	0	1	1	1	1	0	0	2	0	0	1	2	1	1	0	0	0	1	0	2	2	0	0	2	0	0	0	1	0	0	0	1	0
797	1	1	0	0	0	0	1	0	1	0	0	0	0	0	0	0	0	0	2	0	2	0	0	2	0	0	2	2	2	2	0	0	1	1	0	2	2	0	0	1	1	0	1	2	0	1	0	1	0
798	1	2	0	0	0	0	1	1	0	0	0	1	1	1	1	0	0	1	1	1	1	0	1	1	1	1	1	2	0	0	0	1	0	1	0	2	0	1	1	0	0	0	0	0	0	0	0	2	0
799	0	1	0	0	0	1	1	1	1	1	0	0	2	1	1	1	0	0	2	0	2	0	0	2	0	0	1	2	1	1	0	1	1	1	0	2	1	0	0	0	2	0	0	1	0	0	0	2	0
800	0	2	1	0	0	0	1	1	1	0	0	0	0	0	0	0	0	2	1	0	2	0	0	2	0	0	2	2	2	2	2	0	0	0	0	2	1	0	0	1	1	0	1	1	1	1	0	2	0
801	1	1	0	0	0	0	1	0	1	0	0	1	1	1	1	0	0	0	2	0	2	0	0	2	0	0	2	2	2	2	1	0	2	0	0	2	2	0	0	1	1	0	0	1	0	1	0	1	1
802	1	0	0	0	0	2	2	0	0	0	1	1	1	2	1	0	0	2	0	1	1	0	0	2	0	0	0	1	1	0	1	1	1	0	0	2	2	0	0	0	2	0	1	2	0	0	1	0	0
803	1	2	0	0	0	1	2	0	0	0	0	0	0	0	0	0	0	2	0	2	1	0	1	1	0	1	1	1	2	2	0	0	0	1	0	2	1	0	0	0	1	1	0	2	0	0	0	2	0
804	1	1	0	0	0	1	0	0	1	0	0	1	2	2	2	0	0	0	1	0	1	0	0	2	0	0	2	2	1	1	1	0	0	0	0	2	1	0	0	0	0	0	0	1	0	0	0	0	1
805	0	1	0	0	0	0	1	1	1	0	0	1	1	1	1	0	0	0	2	0	2	2	0	2	0	0	2	2	2	2	1	0	1	1	0	2	1	0	0	0	1	0	0	2	0	0	0	1	1
806	1	2	0	0	0	1	2	0	0	1	1	0	2	1	2	0	0	1	1	1	2	0	1	1	1	1	1	2	2	2	0	0	0	1	1	1	2	0	0	1	1	0	1	2	0	2	0	1	0
807	0	1	0	0	0	2	1	1	0	0	0	0	0	0	0	0	0	1	1	1	1	1	0	2	0	0	0	1	1	0	1	0	1	0	1	1	1	0	0	0	1	0	0	1	0	0	0	0	0
808	0	1	0	0	0	0	0	0	1	0	0	0	2	0	0	1	0	0	1	1	2	0	1	1	1	1	1	1	2	2	0	0	1	0	0	2	1	0	0	0	1	0	1	2	2	2	0	0	1
809	0	1	0	0	0	2	2	1	0	1	1	0	1	0	0	1	0	1	1	1	2	0	0	2	0	0	2	2	1	1	1	0	1	1	1	2	1	0	0	2	0	0	0	1	0	0	0	2	0
810	0	1	0	0	0	2	0	0	2	0	0	1	1	1	1	0	1	2	0	1	1	0	1	1	1	1	1	2	2	2	0	1	1	1	0	2	1	0	0	2	0	0	0	0	0	0	2	0	0
811	1	0	0	0	0	2	1	0	1	0	0	0	1	1	1	0	0	0	2	0	2	0	0	2	0	0	1	2	2	1	0	1	1	1	1	1	2	0	0	1	1	1	0	1	1	0	0	1	1
812	1	0	0	0	0	1	1	2	0	0	0	0	1	1	1	0	0	1	1	0	0	1	0	2	0	0	2	2	2	2	2	1	1	0	0	2	1	0	0	1	1	0	0	2	0	0	1	1	0
813	1	1	0	0	0	1	2	0	0	0	0	0	1	1	1	0	0	1	1	0	1	0	1	1	0	0	1	2	1	1	0	1	0	2	1	2	1	0	0	1	1	2	0	2	0	1	0	2	0
814	1	1	0	0	0	1	1	0	1	0	0	0	1	0	0	1	0	0	2	0	2	0	1	1	1	1	1	1	2	2	0	0	2	0	0	2	0	0	0	1	0	0	1	2	0	0	0	2	0
815	0	1	0	0	0	1	2	0	0	0	0	1	2	1	2	0	0	2	0	1	0	0	0	2	0	0	1	1	2	2	1	0	1	2	1	1	1	0	0	1	1	0	0	1	0	1	0	1	0
816	1	2	0	0	0	1	1	0	0	1	1	1	1	1	1	0	1	2	1	1	1	0	0	2	0	0	1	2	2	1	1	1	1	0	1	1	1	0	0	1	1	1	0	2	1	0	0	1	1
817	1	2	0	0	0	0	1	2	0	0	0	0	1	1	1	0	1	2	0	1	1	0	0	2	0	0	2	2	1	1	1	0	0	0	0	2	1	0	0	2	0	0	0	2	0	0	0	1	1
818	1	1	0	0	0	1	1	1	0	0	0	0	1	0	0	1	0	0	2	0	2	0	0	2	0	0	0	1	1	1	0	1	0	0	0	2	2	0	0	0	2	0	1	1	1	1	1	1	0
819	1	0	0	0	0	1	1	1	1	0	0	0	1	2	2	0	0	1	1	1	2	0	0	2	0	0	2	2	2	2	1	0	0	0	0	2	1	0	0	2	0	0	1	2	1	0	0	0	2
820	0	1	0	0	0	2	2	0	0	0	2	1	1	1	1	0	0	1	1	1	2	0	1	1	0	0	2	2	2	2	0	0	0	1	0	2	1	1	1	0	1	0	1	2	1	2	0	1	0
821	1	2	1	0	0	1	0	0	2	0	0	0	1	0	0	1	1	1	2	0	1	0	0	2	0	1	1	1	2	2	0	2	1	0	1	1	1	0	0	1	1	0	0	2	1	1	0	1	1
822	1	2	0	0	0	1	1	0	0	0	1	0	0	0	0	0	0	1	1	0	1	0	2	0	1	1	1	1	1	1	0	2	1	0	0	2	2	0	0	0	1	0	1	2	1	0	0	1	1
823	0	1	0	0	0	1	2	1	0	0	0	0	0	0	0	0	0	1	1	1	1	0	1	1	0	1	1	1	1	1	0	0	1	0	1	1	1	0	0	0	1	0	1	2	1	1	0	2	0
824	0	2	0	0	0	0	2	0	0	0	1	0	2	0	0	1	0	1	1	1	2	0	0	2	0	0	0	1	1	1	0	0	1	0	0	2	1	0	1	1	0	0	1	2	1	0	0	2	0
825	0	1	0	0	0	2	0	0	1	0	1	1	1	1	1	0	0	2	0	1	0	0	0	2	0	0	1	1	1	1	0	1	2	0	1	2	2	0	0	1	0	0	0	1	1	0	0	1	1
826	1	1	0	0	0	2	1	0	1	0	0	1	2	1	1	1	0	1	0	1	0	0	0	2	0	0	1	1	2	2	0	1	1	2	1	2	0	0	0	1	0	0	0	1	0	0	0	1	1
827	0	1	0	0	0	1	1	0	1	0	0	0	2	2	2	0	0	0	2	1	2	1	0	2	0	0	1	1	2	2	0	0	1	1	2	0	1	0	0	0	1	1	0	2	2	0	0	1	1
828	1	1	1	0	0	2	2	1	0	0	1	1	1	1	1	0	0	2	0	1	2	0	0	2	0	0	1	2	2	1	1	1	1	0	0	2	1	0	0	2	0	0	0	0	0	0	0	1	1
829	1	2	0	0	0	0	0	0	2	0	0	1	1	1	1	0	0	1	1	1	2	0	0	2	0	0	1	2	1	2	1	0	1	0	0	2	1	0	0	0	1	0	1	1	1	0	1	0	0
830	1	2	0	0	0	0	2	0	1	0	0	0	0	0	0	0	0	1	1	0	0	2	0	2	0	0	2	2	2	2	0	0	1	1	1	1	1	0	1	0	1	0	0	1	0	1	0	2	0
831	0	1	0	0	0	1	2	0	1	0	1	0	0	0	0	0	0	0	1	0	1	0	0	2	0	0	1	2	2	2	1	0	1	0	1	1	2	0	0	0	1	1	0	2	1	1	1	0	0
832	0	2	0	0	0	0	1	0	1	0	0	0	0	0	0	0	0	1	2	0	2	0	0	2	0	0	2	2	2	2	1	0	1	0	1	2	1	0	0	0	0	0	0	2	0	1	0	1	0
833	0	1	0	0	0	1	0	0	2	0	0	1	2	0	0	0	0	0	2	0	2	0	0	2	0	0	1	2	2	1	1	0	2	0	1	2	2	0	0	0	1	0	1	2	1	0	1	0	0
834	1	2	0	0	0	0	1	1	0	0	0	1	1	1	1	0	0	0	1	0	1	0	0	2	0	0	2	2	2	1	1	1	1	0	0	2	2	0	0	1	1	0	0	1	1	1	0	0	0
835	1	2	0	0	0	2	0	0	0	0	1	0	1	1	1	0	0	0	2	1	2	0	1	1	0	1	1	1	2	2	0	0	0	0	2	2	1	0	0	1	1	0	2	2	1	1	0	0	1
836	0	2	0	0	0	1	1	0	1	0	1	0	0	0	0	0	0	1	2	1	2	0	0	2	0	0	2	2	2	2	1	0	0	1	0	2	1	0	0	0	1	0	0	2	1	0	0	1	1
837	0	1	0	0	0	2	2	0	1	0	0	0	2	1	1	1	0	0	2	0	2	0	0	2	0	0	2	2	2	2	1	0	0	0	0	2	2	0	0	0	2	0	0	1	0	0	0	0	0
838	0	1	0	0	0	2	0	0	2	0	0	2	2	2	2	0	0	1	1	2	1	0	0	2	0	1	2	2	2	2	1	1	1	0	0	2	1	0	1	1	0	0	0	2	1	0	0	1	0
839	1	2	0	0	0	0	2	1	0	0	0	0	0	0	0	0	0	1	1	0	1	0	1	1	0	1	1	2	1	1	0	0	0	1	1	1	1	0	0	1	0	0	0	1	0	0	0	0	1
840	1	1	0	0	0	0	1	1	0	0	0	0	0	0	0	0	0	1	1	2	1	1	1	1	1	1	2	2	2	2	0	1	1	1	1	2	2	0	0	0	2	2	0	2	0	2	0	2	0
841	0	2	0	0	0	1	1	0	0	0	0	0	0	0	0	0	0	2	0	1	0	0	0	2	0	0	2	1	2	2	0	2	2	0	0	2	2	0	0	0	1	0	2	2	1	1	0	1	0
842	0	2	0	0	0	1	0	0	1	0	0	1	1	1	1	0	0	1	1	0	1	0	1	1	0	0	1	2	2	2	2	0	1	2	1	2	2	0	0	1	1	0	0	0	0	0	0	2	0
843	1	1	0	0	0	1	2	0	0	0	1	1	1	1	1	0	0	0	2	0	2	0	0	2	0	0	1	1	2	2	0	2	1	0	0	2	1	0	0	2	0	0	0	0	0	0	1	1	0
844	0	1	0	0	0	2	1	1	0	0	0	1	2	1	1	0	0	1	1	1	1	0	0	2	0	0	1	1	2	2	0	1	1	2	1	2	1	0	0	0	0	0	1	1	1	1	0	0	0
845	0	2	1	0	0	1	1	0	1	0	1	1	1	1	1	0	0	1	1	1	2	0	1	1	1	1	2	2	2	1	0	1	1	0	0	2	2	0	0	1	1	1	0	2	0	0	0	0	1
846	1	1	0	0	0	1	1	1	1	0	0	0	2	0	0	1	0	1	2	0	2	1	0	2	0	0	2	2	2	2	0	1	1	0	0	2	0	0	0	2	0	0	0	0	0	0	0	2	0
847	1	1	1	0	0	1	2	1	0	0	0	0	0	0	0	0	0	1	1	0	2	0	1	1	0	1	2	2	2	2	1	0	2	0	1	2	0	1	0	0	0	0	0	2	0	0	0	1	0
848	1	1	0	0	0	1	1	0	1	0	1	0	0	0	0	0	0	2	0	1	2	0	1	1	0	0	2	2	2	2	0	1	0	0	0	2	2	0	0	0	2	0	0	2	0	2	0	2	0
849	1	1	0	0	0	1	1	0	1	0	0	0	1	0	0	0	1	2	0	1	1	0	0	2	0	0	2	2	2	1	0	1	2	0	1	1	0	0	0	1	0	0	1	2	1	0	0	2	0
850	1	2	0	0	0	1	2	0	0	0	0	1	1	1	1	0	0	0	2	1	2	0	2	0	0	0	1	1	1	1	0	1	2	1	2	2	1	0	0	0	2	0	0	0	1	0	0	1	0
851	0	2	0	0	0	0	2	0	1	0	0	0	1	0	0	0	0	1	1	0	2	0	0	2	0	0	1	2	2	2	0	1	1	1	1	2	2	0	0	1	1	0	1	1	1	0	0	2	0
852	1	0	0	0	0	1	0	0	2	0	0	0	1	0	0	1	0	0	2	0	2	0	1	1	0	0	2	2	2	2	0	1	1	1	1	1	1	0	1	1	0	0	1	2	1	2	0	1	1
853	0	0	1	0	1	1	1	1	1	0	0	0	1	0	0	1	0	1	1	1	2	0	0	2	0	0	2	1	2	2	1	1	1	0	0	2	1	0	0	0	1	0	0	2	0	0	0	2	0
854	1	1	0	0	0	0	1	0	0	0	0	0	0	0	0	0	0	1	0	1	0	0	0	2	0	0	2	2	2	2	0	0	1	0	1	1	1	0	0	0	2	0	1	2	1	1	0	1	0
855	1	0	0	0	0	2	2	0	0	0	2	0	1	0	0	1	0	0	2	0	2	0	0	2	0	1	2	2	2	2	1	1	2	0	2	0	2	0	0	1	1	1	0	1	0	0	0	1	0
856	1	2	1	0	0	1	1	1	1	0	0	1	2	1	1	0	0	0	2	1	2	0	0	2	0	0	1	1	2	2	1	1	1	0	0	2	1	1	1	0	1	1	0	2	2	0	0	1	0
857	1	0	0	0	0	1	0	0	2	0	0	0	0	0	0	0	0	0	2	1	2	0	0	2	0	0	1	2	1	1	0	0	1	1	0	2	1	0	0	1	1	0	1	1	1	2	0	0	1
858	0	0	0	0	0	1	1	0	0	0	0	0	1	0	1	0	0	1	1	1	1	0	0	2	0	1	2	2	1	2	0	0	0	0	1	1	1	0	0	2	0	0	0	1	0	0	0	1	0
859	1	2	0	0	0	2	2	0	0	0	2	1	1	1	1	0	0	1	1	1	2	0	1	1	0	0	1	0	2	2	0	1	2	0	1	1	1	0	0	1	1	0	1	2	1	2	0	2	0
860	0	2	0	0	0	1	1	0	1	0	1	0	0	0	0	0	0	1	1	1	1	0	0	2	0	0	1	1	2	1	1	2	1	0	1	1	1	0	0	0	1	0	0	2	0	0	0	1	0
861	0	1	0	0	0	2	2	0	0	0	0	0	2	2	2	0	0	0	1	1	2	0	0	2	0	0	1	0	2	2	0	1	2	0	1	1	1	0	0	0	1	0	0	0	0	0	0	1	1
862	1	1	0	0	0	0	1	1	1	0	0	1	2	2	2	0	0	1	1	1	2	1	0	2	0	0	1	2	2	2	1	1	1	1	0	2	2	0	0	2	0	0	0	1	0	0	0	2	0
863	0	1	0	0	0	2	2	1	0	0	1	0	1	0	1	0	0	2	0	1	1	0	0	2	0	0	2	2	2	2	0	2	2	0	1	2	1	0	0	1	0	2	0	2	0	1	0	0	1
864	0	0	0	0	0	2	1	0	0	1	2	0	0	0	0	0	0	0	2	1	2	0	0	2	0	0	1	1	1	2	0	0	2	0	0	2	2	0	0	1	1	0	1	2	1	1	1	0	0
865	0	2	0	0	0	1	0	0	0	0	0	0	1	0	1	0	0	1	0	0	0	0	0	2	0	0	2	2	2	2	0	0	0	0	0	2	1	0	0	0	2	0	1	1	1	1	0	2	0
866	0	2	1	0	0	0	2	0	0	0	2	0	1	1	1	0	0	1	1	1	1	0	0	2	0	1	1	1	2	2	0	0	2	0	1	2	2	0	0	1	1	1	0	1	0	0	0	2	0
867	1	1	0	0	0	0	0	0	0	0	0	0	0	0	0	0	0	0	2	0	2	0	0	2	0	0	2	2	2	2	2	1	0	1	0	2	1	0	0	0	1	0	1	1	1	0	0	1	1
868	1	1	0	0	0	1	1	0	1	1	1	1	1	1	1	0	0	0	2	0	2	0	0	2	0	0	1	2	2	2	0	1	0	1	1	1	1	2	1	0	1	0	0	0	0	0	0	2	0
869	1	1	1	0	0	2	1	0	1	1	2	1	2	2	2	0	0	1	2	0	2	0	0	2	0	0	1	2	0	0	0	1	1	2	2	1	2	0	0	0	1	0	0	1	0	0	0	1	0
870	0	0	1	0	1	1	1	0	2	0	0	0	1	1	1	0	0	2	1	0	1	0	1	1	0	1	2	2	2	1	0	0	0	0	0	2	0	1	1	0	0	0	0	2	1	0	0	2	0
871	1	2	0	0	0	1	0	0	1	0	0	0	0	0	0	0	0	2	0	2	1	0	1	1	0	0	1	2	2	2	1	0	1	1	0	2	1	1	1	0	0	0	0	1	0	0	0	0	0
872	0	1	0	0	0	2	1	0	1	0	0	1	1	0	0	0	0	1	1	1	2	0	0	2	0	0	2	2	2	2	1	0	1	0	0	2	1	0	0	1	1	0	2	2	1	1	0	1	0
873	0	2	0	0	0	1	1	0	1	0	1	0	1	0	0	0	0	1	1	1	1	0	0	2	0	0	2	2	2	2	1	2	2	0	1	1	2	0	1	0	1	0	1	1	1	0	0	0	1
874	0	2	0	0	0	0	2	1	0	0	0	1	0	0	0	0	0	0	2	1	2	2	0	2	0	0	1	1	2	2	0	1	0	1	1	1	1	1	1	0	0	2	0	2	1	0	0	1	1
875	1	1	0	0	0	1	2	1	0	0	0	0	0	0	0	0	0	0	2	0	2	0	1	1	1	1	2	2	2	2	0	0	0	0	0	2	0	0	0	1	0	0	1	1	1	0	0	0	0
876	1	2	0	0	0	1	2	1	0	0	0	0	1	1	1	0	0	0	2	1	2	1	0	2	0	0	0	2	2	2	1	1	2	0	1	1	1	0	0	2	0	0	0	2	0	2	1	0	0
877	0	1	0	0	0	2	2	1	0	0	0	1	1	1	1	0	0	2	0	1	2	0	0	2	0	0	2	2	2	2	0	1	1	1	0	2	1	0	0	0	1	0	1	1	1	1	0	2	0
878	0	2	0	0	0	1	1	1	1	0	0	0	0	0	0	1	0	1	1	0	1	0	0	2	0	1	2	2	1	1	1	0	2	0	1	1	1	1	1	0	1	0	1	1	1	0	1	0	1
879	1	1	0	0	0	2	0	0	2	0	0	0	1	0	0	1	0	0	1	1	2	0	0	2	0	0	1	2	2	2	1	1	2	0	1	1	1	0	0	1	1	1	0	2	1	1	0	1	1
880	1	1	0	0	0	2	2	0	0	0	2	0	0	0	0	0	0	1	1	1	2	0	0	2	0	0	1	2	2	1	1	0	1	1	0	2	1	0	0	0	2	1	0	1	0	0	1	0	0
881	1	2	0	0	0	1	2	1	0	0	1	1	1	1	1	0	0	1	1	1	1	0	0	2	0	0	1	1	2	2	0	1	1	0	1	2	1	0	0	1	1	0	1	2	1	0	0	2	0
882	1	0	0	0	0	1	0	0	2	0	0	1	1	1	1	0	0	0	2	0	2	0	0	2	0	1	0	1	1	1	0	0	0	0	0	2	1	0	0	0	1	0	1	2	1	0	0	2	0
883	0	2	0	0	0	0	0	0	1	0	0	0	1	0	0	1	0	0	2	0	2	0	0	2	0	0	1	2	2	2	0	0	1	0	1	2	0	1	1	1	0	0	1	1	1	1	0	0	1
884	0	0	0	0	0	2	1	0	1	0	0	0	0	0	0	0	0	0	2	1	2	0	0	2	0	0	1	1	1	1	0	0	2	0	0	2	2	0	0	2	1	0	1	2	1	0	0	2	0
885	1	1	0	0	0	1	2	1	0	0	0	1	2	1	1	0	0	1	1	1	2	0	0	2	0	0	0	2	2	2	1	1	1	2	1	2	2	0	0	1	1	0	1	2	1	1	0	2	0
886	1	0	0	0	0	2	1	0	1	0	0	0	0	0	0	0	0	1	1	1	2	0	0	2	0	0	1	1	1	2	0	2	1	0	0	2	1	0	0	1	0	0	0	2	0	0	0	1	1
887	0	2	0	0	0	0	1	0	1	0	1	0	1	0	0	0	0	2	0	2	0	0	0	2	0	0	1	0	2	2	0	0	1	1	2	1	1	0	0	0	1	0	0	2	0	0	0	2	0
888	1	1	1	0	0	1	1	0	1	0	0	0	0	0	0	0	0	1	2	0	2	0	0	2	0	0	1	1	2	2	0	0	1	1	1	2	0	0	0	2	0	0	0	0	1	1	1	0	0
889	1	1	0	0	0	1	0	0	0	0	0	0	1	0	0	1	0	0	1	0	1	0	1	1	1	1	2	2	1	1	0	0	0	0	0	2	1	0	0	2	0	0	0	2	0	0	0	1	0
890	0	1	0	0	0	1	1	2	0	0	0	1	1	1	1	0	1	1	1	0	2	0	1	1	1	1	0	1	2	2	0	1	2	0	2	0	1	0	0	1	1	0	0	2	0	0	0	1	1
891	0	2	0	0	0	1	0	0	2	0	0	0	0	0	0	0	0	1	1	1	1	0	0	2	0	1	1	1	2	2	0	0	1	0	1	1	1	0	0	1	1	0	1	1	1	1	0	2	0
892	1	2	0	0	0	1	1	0	1	0	0	0	0	0	0	0	0	1	1	0	2	1	0	2	0	0	1	2	2	2	0	1	0	1	0	2	2	0	0	0	2	0	1	1	1	0	0	1	0
893	1	0	0	0	0	2	1	0	1	0	0	1	1	1	1	0	0	2	0	0	0	1	0	2	0	0	2	2	2	2	1	2	1	0	0	2	1	0	0	0	0	0	0	2	1	0	0	2	0
894	1	2	0	0	0	2	1	0	2	0	0	0	0	0	0	0	0	1	1	1	1	0	0	2	0	0	2	2	2	2	1	0	0	0	0	2	0	0	0	0	1	0	0	1	0	0	0	2	0
895	0	1	0	0	0	1	1	1	0	0	0	1	1	1	1	0	0	0	1	0	2	0	0	2	0	0	2	2	2	2	0	0	0	0	1	2	2	0	0	0	2	0	0	0	0	1	0	2	0
896	1	2	0	0	0	0	1	1	0	0	0	1	2	1	1	0	0	1	1	1	1	0	0	2	0	0	2	1	2	2	1	0	0	1	0	2	1	0	0	0	2	1	0	2	0	0	0	1	1
897	0	1	0	0	0	1	0	0	1	0	0	2	2	2	2	0	0	0	2	0	2	0	0	2	0	1	1	2	1	1	0	0	0	1	0	2	1	0	0	0	1	0	0	1	0	0	0	0	1
898	1	0	0	0	0	2	1	1	1	0	0	0	0	0	0	0	1	2	0	1	1	1	0	2	0	0	2	2	2	2	0	1	2	0	1	1	0	1	1	0	0	0	1	2	1	0	0	0	1
899	1	1	0	0	0	1	1	1	1	1	0	0	1	0	1	0	0	1	1	0	1	0	0	2	0	0	2	2	2	2	2	1	2	1	2	2	1	0	1	0	0	0	0	1	2	1	0	1	0
900	0	1	0	0	0	2	1	1	0	0	0	1	1	1	1	0	1	2	0	1	1	0	1	1	0	0	2	2	2	2	0	1	1	0	1	1	2	0	0	0	1	0	1	1	1	2	0	2	0
901	1	2	0	0	0	0	0	0	1	0	1	0	0	0	0	0	0	0	2	0	2	0	1	1	0	1	2	2	2	2	1	2	2	0	0	2	1	0	0	0	0	1	0	1	1	0	0	1	0
902	0	2	0	0	0	1	1	0	2	0	0	0	0	0	0	0	0	1	1	0	1	0	0	2	0	0	1	1	2	2	1	0	0	1	0	2	2	0	0	0	2	1	0	2	2	0	0	2	0
903	1	1	0	0	0	1	1	1	0	0	0	1	1	1	1	0	1	2	0	1	1	1	0	2	0	0	2	2	2	2	0	0	0	0	2	2	1	0	0	0	2	0	1	2	1	0	0	1	0
904	0	1	0	0	0	2	1	1	0	0	0	1	1	1	1	0	1	0	2	1	2	0	0	2	0	0	1	2	2	2	0	0	0	0	0	2	1	1	1	0	1	0	0	2	0	0	1	1	0
905	0	2	0	0	0	1	2	1	0	0	1	0	2	0	0	1	0	0	2	0	2	0	0	2	0	0	1	1	2	2	0	0	0	1	1	1	2	0	0	1	1	0	0	2	0	1	0	2	0
906	1	0	0	0	0	2	2	0	1	0	1	0	0	0	0	0	0	1	1	1	1	0	0	2	0	0	0	1	1	1	0	0	0	1	0	2	1	0	0	0	1	0	0	2	0	0	0	2	0
907	1	2	0	0	0	0	1	1	0	0	0	0	1	0	0	1	0	0	2	1	2	1	0	2	0	0	1	1	2	2	0	0	0	0	0	2	2	0	0	0	1	0	1	2	1	1	0	0	1
908	0	1	0	0	0	1	2	0	0	0	0	1	1	1	1	0	1	2	1	1	1	0	0	2	0	0	1	2	2	2	2	0	2	0	0	2	1	0	0	0	1	0	1	1	1	1	0	2	0
909	0	2	0	0	0	0	2	0	0	0	1	1	1	1	1	0	0	0	1	1	2	0	0	2	0	1	2	0	1	1	0	0	1	0	1	2	0	1	1	0	0	0	1	2	1	0	0	2	0
910	1	0	0	0	0	1	1	0	2	0	0	1	2	2	2	0	0	0	2	0	1	0	0	2	0	0	2	2	2	2	1	0	1	1	0	2	2	0	0	2	0	0	1	2	0	0	0	2	0
911	0	1	0	0	0	0	1	0	1	1	1	0	0	0	0	0	0	0	2	1	2	0	1	1	1	1	2	2	2	1	0	1	1	0	0	2	1	0	0	0	0	0	1	1	1	0	0	2	0
912	1	2	0	0	0	0	1	1	0	0	0	1	0	0	0	0	0	0	2	0	2	0	0	2	0	0	0	1	2	2	0	1	0	0	1	1	2	0	0	1	1	0	0	2	0	1	0	1	0
913	0	2	0	0	0	0	2	0	1	0	0	1	1	1	1	0	0	0	1	0	1	0	0	2	0	0	1	1	1	1	0	0	1	0	1	1	2	0	0	1	1	0	0	1	0	0	0	2	0
914	0	0	0	0	0	2	2	0	1	0	1	0	1	0	0	0	0	1	1	2	1	1	0	2	0	1	2	2	1	1	1	0	0	0	1	1	1	1	1	0	1	0	0	2	0	0	0	2	0
915	1	2	0	0	0	1	0	0	2	0	0	0	0	0	0	0	0	0	1	1	2	0	0	2	0	0	2	2	2	2	0	0	1	1	1	1	2	0	0	1	1	0	0	2	0	0	0	1	0
916	0	1	0	0	0	1	0	0	1	0	1	0	0	0	0	0	1	1	2	1	2	0	0	2	0	0	1	1	2	2	0	0	2	0	0	2	1	0	1	0	0	0	1	2	0	0	0	2	0
917	1	1	0	0	0	1	1	0	0	0	1	1	1	1	1	0	0	1	1	0	1	0	0	2	0	0	2	2	2	2	1	1	1	0	0	2	2	0	0	0	1	0	0	2	0	0	0	2	0
918	1	0	0	0	0	1	2	0	0	0	0	0	0	0	0	0	0	2	0	1	0	0	1	1	1	1	2	2	2	2	1	0	1	1	1	2	1	0	0	1	1	0	0	2	0	2	0	0	1
919	1	2	0	0	0	0	0	0	1	0	0	0	1	1	1	0	0	1	1	1	1	0	0	2	0	0	1	1	2	2	0	1	2	0	2	0	1	1	1	1	0	0	0	1	0	1	0	2	0
920	1	1	0	0	0	0	1	0	0	0	1	1	1	1	1	0	0	2	0	0	1	0	0	2	0	0	2	2	2	2	0	2	1	0	1	0	0	0	0	1	1	0	0	2	0	0	1	0	0
921	1	1	0	0	0	2	1	0	1	0	0	0	0	0	0	0	0	2	0	2	1	0	1	1	0	0	1	2	2	1	1	0	1	1	0	2	1	0	0	2	0	0	0	2	0	1	1	0	0
922	1	2	0	0	0	0	1	0	1	0	1	0	0	0	0	0	0	0	2	0	2	0	0	2	0	1	1	2	2	2	0	0	0	0	0	2	2	0	0	0	2	0	0	1	0	0	0	0	0
923	1	0	0	0	0	2	1	0	0	0	1	1	1	1	1	0	0	1	1	1	1	0	0	2	0	0	1	1	2	2	1	0	1	1	0	2	1	0	0	1	0	0	1	1	1	2	0	2	0
924	1	0	0	0	0	1	1	0	0	0	1	0	1	0	0	1	0	0	2	0	2	1	0	2	0	0	2	2	2	2	0	1	1	2	1	1	1	0	0	0	1	1	0	1	0	0	0	0	2
925	0	0	0	0	0	0	2	0	1	0	0	1	0	0	0	0	0	1	1	1	2	0	0	2	0	0	1	1	2	2	0	0	1	0	1	2	1	1	1	0	1	0	0	2	0	1	1	1	0
926	1	2	0	0	0	0	1	1	1	0	0	1	2	2	2	0	1	2	0	2	1	0	0	2	0	1	2	2	2	2	0	0	0	0	0	2	2	0	0	0	2	0	0	2	0	0	0	1	0
927	0	1	0	0	0	2	1	0	1	1	2	1	1	1	1	0	0	1	1	1	0	0	0	2	0	0	1	2	1	1	1	0	0	0	0	2	2	0	0	0	2	0	0	2	0	1	0	2	0
928	1	2	0	0	0	0	1	1	0	0	0	0	0	0	0	0	0	2	0	0	1	0	0	2	0	0	2	2	2	2	2	2	1	0	0	2	2	0	0	1	1	0	0	2	0	1	0	0	1
929	0	1	0	0	0	2	1	1	1	0	0	1	1	1	1	0	0	1	1	1	2	0	0	2	0	0	1	2	2	2	1	0	1	0	1	1	1	0	0	0	2	0	0	2	0	1	0	2	0
930	0	1	1	1	1	2	2	1	0	0	1	1	2	2	2	0	0	1	1	2	1	0	1	1	0	1	1	1	2	2	0	2	1	0	0	2	1	0	1	0	1	0	1	2	1	2	0	2	0
931	0	1	0	0	0	2	2	0	0	0	0	0	0	0	0	0	0	1	1	2	1	0	0	2	0	1	1	2	2	2	0	1	1	1	2	0	2	0	0	0	1	0	0	2	1	1	1	0	0
932	0	0	1	0	1	1	0	0	1	0	0	1	2	1	1	0	0	0	2	0	2	0	0	2	0	0	2	2	2	2	1	0	1	1	0	2	1	0	0	0	1	0	0	2	0	0	0	2	0
933	0	0	0	0	0	1	2	0	1	0	0	1	1	1	1	0	1	2	0	2	2	0	0	2	0	0	2	2	2	2	1	0	0	0	0	2	1	0	0	0	0	0	0	2	0	1	0	1	0
934	0	2	1	0	0	1	1	1	1	0	0	0	1	0	0	1	0	1	0	2	1	0	0	2	0	0	0	1	2	2	0	0	1	1	0	2	1	0	0	1	0	0	0	2	0	1	0	2	0
935	1	2	1	1	1	1	2	0	0	0	0	0	0	0	0	0	0	1	1	1	2	0	0	2	0	0	1	2	2	1	2	0	1	0	0	2	1	0	0	1	1	0	0	2	0	0	0	1	0
936	0	2	0	0	0	0	2	0	0	0	0	0	2	2	2	0	0	1	1	0	1	1	0	2	0	0	1	0	2	2	0	2	1	0	0	2	2	0	0	0	1	1	0	2	1	1	0	0	0
937	0	1	0	0	0	1	0	0	1	0	1	1	1	1	1	0	0	1	1	1	2	0	1	1	1	1	0	1	2	2	0	1	1	0	0	2	1	0	0	2	0	0	1	2	1	0	0	1	1
938	0	1	1	1	1	2	0	0	2	0	0	1	1	1	1	0	0	2	0	1	1	0	1	1	0	0	1	2	2	1	1	2	1	0	0	2	1	0	0	0	1	0	0	2	0	1	0	2	0
939	1	0	0	0	0	1	1	0	0	0	1	0	0	0	0	0	0	1	1	0	1	0	0	2	0	0	1	1	1	2	0	0	1	1	1	1	1	0	0	0	1	0	1	2	1	1	0	2	0
940	1	0	0	0	0	2	2	0	0	0	0	1	1	1	1	0	0	0	2	0	2	0	0	2	0	2	2	2	2	2	0	0	1	0	0	2	2	0	0	0	2	1	0	2	1	1	0	0	0
941	0	1	0	0	0	2	1	0	1	0	0	1	1	1	1	0	0	1	1	0	1	1	0	2	0	0	2	2	2	2	2	0	1	2	1	2	1	0	0	0	1	0	0	1	0	0	0	2	0
942	0	0	0	0	0	2	2	0	0	0	0	0	0	0	0	0	0	1	2	1	2	0	0	2	0	1	1	1	2	2	0	2	2	0	1	1	1	0	0	1	1	0	0	1	0	0	0	1	0
943	1	2	0	0	0	1	2	1	0	0	1	1	1	1	1	0	0	1	1	0	0	0	0	2	0	1	2	2	2	2	1	0	1	1	1	1	1	0	0	2	0	0	0	2	0	0	0	0	1
944	1	1	0	0	0	1	1	0	1	0	0	0	0	0	0	0	0	0	2	0	2	0	0	2	0	1	2	2	1	1	1	2	2	0	0	2	1	0	0	1	1	0	0	1	0	0	0	2	0
945	0	1	0	0	0	2	0	0	2	0	0	0	1	0	0	0	0	1	1	0	1	0	1	1	0	1	1	1	2	2	0	0	1	0	0	2	2	0	0	0	1	0	1	1	1	0	1	0	1
946	1	2	0	0	0	1	0	0	2	0	0	1	1	1	1	0	0	1	1	1	2	0	1	1	0	0	0	2	0	0	0	0	0	1	0	2	1	0	0	1	0	1	0	2	1	1	0	1	0
947	1	2	1	1	1	1	1	0	1	0	0	0	1	1	1	0	0	1	1	1	2	0	0	2	0	0	1	1	2	2	1	0	2	1	2	2	0	0	0	2	0	0	0	2	0	0	0	2	0
948	1	1	0	0	0	0	2	0	0	1	1	0	2	0	0	1	0	1	1	1	2	0	0	2	0	0	2	2	2	1	0	0	1	0	0	2	0	0	0	2	0	0	0	0	0	0	0	2	0
949	0	2	0	0	0	0	2	1	0	0	0	1	2	2	2	0	0	1	1	0	2	0	1	1	1	1	2	2	2	2	1	0	1	0	1	2	1	0	1	0	0	0	0	0	0	0	0	2	0
950	1	2	0	0	0	0	2	1	0	0	0	1	1	1	1	0	0	1	1	0	2	0	0	2	0	0	0	1	1	1	0	0	1	0	1	1	2	0	0	0	2	0	0	2	1	0	0	2	0
951	1	1	0	0	0	1	1	0	1	0	1	1	1	1	1	0	0	0	2	1	2	0	0	2	0	0	2	2	2	2	0	0	1	1	2	0	1	0	0	0	1	0	0	1	0	0	0	1	0
952	1	0	0	0	0	1	1	0	0	0	0	1	1	1	1	0	0	1	1	1	1	1	0	2	0	0	0	1	2	2	1	1	1	0	1	1	1	0	0	2	0	1	0	1	1	0	0	1	0
953	1	0	0	0	0	2	2	0	0	0	1	0	0	0	0	0	0	1	1	0	2	0	1	1	0	0	1	2	2	2	0	1	2	0	0	2	2	0	0	1	1	0	1	1	1	0	0	1	0
954	1	2	0	0	0	0	2	0	0	0	1	0	1	0	0	1	0	0	2	1	2	0	1	1	0	0	1	2	1	1	0	1	1	1	1	1	1	0	0	0	1	1	0	2	2	0	0	1	1
955	0	1	0	0	0	1	2	0	0	0	1	1	1	1	1	0	0	0	2	0	2	0	1	1	0	0	1	1	2	2	1	0	1	0	1	1	1	0	0	0	1	0	0	1	0	1	0	1	0
956	0	1	0	0	0	2	1	1	1	0	0	0	1	0	0	0	0	1	1	0	2	0	0	2	0	0	2	2	2	2	1	2	1	0	1	0	1	0	0	2	0	0	0	2	0	1	0	1	0
957	1	0	0	0	0	2	1	0	0	0	0	0	1	0	0	0	0	1	1	0	1	0	1	1	0	0	2	2	2	2	1	1	0	1	1	1	1	1	1	0	1	0	0	1	0	1	0	2	0
958	0	2	0	0	0	2	0	0	1	0	0	1	1	1	1	0	0	0	2	0	2	0	0	2	0	1	2	2	2	2	0	0	2	0	0	2	1	0	0	0	1	0	0	1	0	0	0	2	0
959	1	1	0	0	0	2	1	0	0	0	1	1	1	1	1	0	0	0	2	1	2	0	0	2	0	0	1	0	2	2	0	2	1	0	0	2	1	0	0	0	1	2	0	2	1	0	0	2	0
960	1	2	1	0	1	1	1	0	0	0	1	0	1	1	0	0	0	0	2	0	2	0	0	2	0	0	1	1	2	2	1	2	1	0	1	1	2	0	0	1	0	0	0	2	0	0	1	1	0
961	0	1	1	0	0	2	1	0	2	0	0	1	1	1	1	0	0	0	2	0	2	0	0	2	0	1	2	2	2	2	0	2	1	0	1	1	1	0	0	1	1	0	0	2	0	0	0	2	0
962	1	0	0	0	0	1	2	1	0	0	0	0	1	0	0	0	0	1	0	0	0	0	0	2	0	1	2	2	1	2	0	1	2	0	1	1	2	0	0	0	2	0	0	2	0	0	1	1	0
963	1	0	0	0	0	1	0	0	2	0	0	0	0	0	0	0	1	1	1	1	1	0	0	2	0	0	2	2	2	2	1	1	1	0	0	2	1	0	0	2	0	0	0	1	0	0	0	1	1
964	1	2	0	0	0	0	1	0	1	0	1	0	0	0	0	0	0	0	2	0	1	0	0	2	0	0	2	2	2	2	2	1	2	0	2	0	1	1	1	0	1	2	0	2	0	0	0	1	1
965	0	1	0	0	0	2	1	0	0	0	0	0	0	1	1	0	0	0	2	0	1	0	0	2	0	0	1	2	2	2	0	1	1	0	2	1	1	0	0	0	2	1	0	2	0	1	1	0	0
966	1	1	0	0	0	1	1	0	0	1	0	0	1	0	1	0	0	1	1	1	2	0	0	2	0	0	2	2	2	2	0	1	1	0	1	1	1	0	0	1	1	0	1	2	1	1	0	2	0
967	1	2	0	0	0	0	1	1	1	0	0	0	0	0	0	0	0	0	2	1	2	0	0	2	0	0	2	2	2	2	2	0	1	1	1	2	2	0	1	0	1	0	0	2	1	0	0	1	0
968	1	2	0	0	0	0	1	0	0	0	0	0	0	0	0	0	0	2	0	2	1	0	1	1	0	0	1	2	2	2	0	1	1	1	1	1	2	0	0	0	2	1	0	1	0	0	0	1	1
969	1	0	1	0	1	1	1	0	0	0	1	0	0	0	0	0	1	1	2	0	1	1	0	2	0	0	2	2	2	2	0	2	1	0	1	0	1	0	0	0	1	0	0	0	1	1	1	0	0
970	1	1	0	0	0	2	1	0	0	0	1	0	0	0	0	0	0	0	2	1	2	0	0	2	0	0	1	2	1	2	1	0	1	0	1	2	1	0	0	0	1	0	1	2	1	1	1	2	0
971	1	2	0	0	0	1	2	1	0	0	1	0	0	0	0	0	0	0	2	0	2	0	0	2	0	0	2	2	2	2	0	1	1	0	1	1	1	0	0	2	0	1	0	2	1	0	0	2	0
972	1	1	0	0	0	0	1	1	0	0	0	0	1	0	0	1	0	0	2	1	2	0	0	2	0	1	1	2	1	0	0	1	2	0	2	0	2	0	0	0	2	0	0	2	0	0	1	1	0
973	0	0	0	0	0	2	1	0	0	0	0	0	1	0	0	1	0	0	1	0	1	0	1	1	1	2	1	1	2	2	0	0	2	0	0	2	0	0	0	0	0	0	0	2	0	0	0	1	0
974	0	1	0	0	0	1	1	1	1	0	0	1	1	1	1	0	0	1	1	0	2	0	1	1	1	1	2	2	2	2	0	2	1	0	0	2	2	0	0	0	1	0	0	2	0	1	1	1	0
975	1	1	1	0	0	2	2	1	0	0	1	0	0	0	0	0	0	0	2	0	2	0	1	1	1	1	2	2	2	2	1	1	1	0	1	1	1	0	0	0	2	0	0	1	0	0	0	1	1
976	1	1	0	0	0	1	2	0	1	0	1	0	1	0	0	1	0	1	1	0	0	0	0	2	0	1	1	1	1	1	0	2	2	0	0	2	1	0	0	0	1	0	0	1	0	0	0	2	0
977	0	0	0	0	0	2	1	1	1	0	0	0	0	0	0	0	0	0	1	1	2	0	0	2	0	0	2	2	2	2	0	0	1	0	1	2	0	0	0	1	0	0	0	1	2	1	1	1	0
978	1	1	0	0	0	0	1	1	1	0	0	0	0	0	0	0	0	0	2	0	2	0	0	2	0	0	1	2	0	0	0	0	1	0	0	2	1	0	0	0	1	0	1	1	1	2	1	1	0
979	0	1	0	0	0	2	1	0	0	1	0	0	0	0	0	0	1	0	2	1	2	0	1	1	1	1	2	1	2	2	0	0	0	0	0	2	1	0	0	0	1	0	0	1	0	0	0	2	0
980	1	0	0	0	0	1	2	0	0	0	1	0	1	0	0	0	0	2	0	1	1	0	0	2	0	0	2	2	2	2	0	1	0	0	0	2	2	0	0	1	1	0	0	2	0	0	0	1	1
981	0	1	0	0	0	2	0	0	0	0	0	0	0	0	0	0	0	0	2	0	2	0	0	2	0	0	2	2	1	1	1	0	1	0	1	1	1	0	0	2	0	0	1	1	1	2	0	0	1
982	1	0	0	0	0	2	2	1	0	0	0	0	0	1	1	0	0	0	2	0	2	0	0	2	0	0	1	2	2	1	1	2	1	0	0	2	1	0	0	0	1	0	0	1	0	0	1	0	0
983	1	2	0	0	0	2	1	0	1	0	1	1	1	1	1	0	0	1	1	1	2	0	0	2	0	0	1	1	1	1	0	0	1	0	0	2	0	0	0	0	0	0	1	2	2	0	0	0	0
984	1	1	0	0	0	1	0	0	1	0	0	1	1	1	1	0	0	1	1	1	1	0	0	2	0	0	1	2	1	1	1	0	1	1	0	2	2	0	0	0	1	0	0	0	0	0	0	0	2
985	0	2	0	0	0	0	0	0	1	0	0	1	1	1	1	0	0	1	1	1	2	1	1	1	1	1	2	2	2	2	0	1	2	0	1	1	1	1	0	0	1	0	2	2	1	1	0	1	0
986	1	0	0	0	0	2	2	0	0	0	1	0	1	0	0	1	0	1	1	1	2	0	0	2	0	0	2	2	1	1	1	1	1	0	1	2	1	0	0	1	1	0	0	1	0	0	0	2	0
987	0	1	0	0	0	1	2	1	0	0	0	0	1	0	0	1	0	2	0	2	0	0	0	2	0	0	0	2	1	1	0	0	0	0	0	2	1	0	1	1	0	0	0	1	0	0	0	1	1
988	0	1	0	0	0	0	1	0	1	0	1	1	1	1	1	0	0	0	2	0	2	0	0	2	0	0	1	1	2	2	0	1	2	0	1	1	1	1	0	0	1	0	0	2	0	0	0	2	0
989	1	1	0	0	0	1	1	0	0	0	0	0	0	0	0	0	0	0	2	0	2	0	0	2	0	0	1	2	2	2	1	0	0	0	1	2	0	1	1	1	0	1	0	1	1	1	0	2	0
990	0	0	0	0	0	1	1	1	1	0	0	0	1	0	0	0	0	0	1	0	2	0	0	2	0	1	1	2	2	2	0	0	0	0	0	2	2	0	0	1	1	0	1	1	1	0	0	2	0
991	1	1	2	0	1	0	1	0	1	0	0	0	0	0	0	0	0	1	0	1	0	0	0	2	0	0	2	2	2	2	1	1	2	0	1	1	1	0	0	0	2	1	0	2	2	0	1	1	0
992	1	2	1	0	0	0	1	0	1	0	1	0	0	0	0	0	0	0	2	0	2	0	0	2	0	1	1	1	1	1	0	1	2	0	1	2	1	0	0	2	0	0	1	1	1	1	0	2	0
993	0	1	0	0	0	1	0	0	1	0	0	0	0	0	0	0	0	1	1	1	1	0	0	2	0	0	2	2	2	2	0	2	2	0	0	2	1	0	0	1	1	0	1	2	1	1	0	1	0
994	1	0	0	0	0	2	0	0	1	0	0	1	1	1	1	0	0	1	1	1	2	0	0	2	0	0	2	2	2	2	0	1	1	1	0	2	2	0	0	0	2	0	0	2	0	0	1	1	0
995	1	2	1	0	0	0	1	0	0	0	0	0	0	0	0	0	0	2	0	1	2	0	0	2	0	0	0	1	1	0	1	0	1	2	2	2	1	0	0	0	0	0	0	2	0	0	0	0	2
996	1	1	0	0	0	2	1	0	1	0	0	0	0	0	0	0	0	1	1	1	2	1	0	2	0	0	0	1	1	1	0	1	1	1	1	2	2	0	0	2	0	1	0	1	1	0	1	1	0
997	0	0	1	0	1	1	1	0	0	0	1	1	1	1	1	0	0	1	1	0	0	0	0	2	0	0	2	2	2	2	0	0	0	0	0	2	1	0	0	0	1	1	0	2	1	1	0	1	0
998	0	1	0	0	0	1	1	0	2	0	0	1	1	0	0	0	0	1	1	1	2	0	0	2	0	0	1	1	2	2	0	0	0	0	0	2	2	0	0	0	2	0	0	1	0	0	0	2	0
999	0	1	1	0	0	2	2	1	0	0	0	0	0	0	0	0	0	1	1	1	1	0	0	2	0	0	2	2	2	2	1	0	1	1	0	2	2	0	0	0	2	0	2	2	1	1	0	1	1
1000	1	2	0	0	0	1	2	1	0	0	0	0	0	0	0	0	0	1	1	0	1	0	0	2	0	0	1	2	2	1	1	0	0	1	1	1	2	0	0	1	1	1	0	2	0	2	1	1	0
[truncated: 952 more columns]
