# Supplementary material for: KNN-MDR: a learning approach for improving interactions mapping performances in genome wide association studies
Source: BMC Bioinformatics. 2017 Mar 21;18:184. doi: 10.1186/s12859-017-1599-7 (PMC5361736; doi:10.1186/s12859-017-1599-7)
Supplement: Supplementary file 2 — The data set(s) supporting the results of Table 1. (ZIP 22742 kb) [file 12859_2017_1599_MOESM2_ESM.zip › Nouveau dossier/S59/mkallsimul.dat]

1	0	2	1	0	0	0	2	1	2	2	0	1	2	0	0	0	0	1	0	0	0	0	2	0	0	0	1	2	1	1	2	1	2	1	1	1	2	0	0	0	0	0	0	2	0	0	0	0	0
2	0	1	1	0	1	1	2	2	1	1	1	0	1	0	0	0	0	1	2	1	1	1	2	0	0	2	1	1	0	1	2	1	0	2	0	2	1	0	1	2	1	0	1	2	1	0	0	0	0
3	0	0	2	0	0	0	1	2	0	0	1	0	1	0	0	0	0	0	0	0	1	0	2	0	0	0	2	2	1	1	2	0	1	1	1	1	2	0	0	0	0	0	0	1	0	0	0	0	0
4	1	2	1	0	0	0	2	2	0	0	1	0	1	0	0	0	0	0	1	1	1	0	1	1	1	0	2	2	1	1	2	0	0	2	0	2	1	0	0	1	1	1	1	2	1	1	0	1	0
5	0	2	0	0	0	0	1	1	1	1	0	1	0	0	0	0	1	2	1	1	1	0	1	0	0	1	1	2	0	2	0	0	1	1	1	1	2	0	1	1	1	2	2	2	1	1	1	1	0
6	0	1	1	0	1	1	1	1	1	1	1	1	1	0	0	1	0	1	2	2	0	1	1	0	0	1	2	2	0	2	1	2	1	2	0	2	2	0	1	1	1	0	1	1	1	1	0	1	0
7	1	1	1	0	0	0	1	0	2	2	0	0	0	0	0	0	0	0	0	0	0	0	2	0	0	1	2	2	1	1	1	0	0	2	0	2	2	0	1	1	1	0	0	2	0	2	0	0	1
8	0	1	0	0	0	0	1	1	0	0	2	0	0	0	0	0	0	1	1	1	1	0	2	0	0	0	2	1	1	1	1	2	1	1	0	2	0	0	1	1	1	0	0	1	0	0	0	0	0
9	0	1	1	0	0	0	2	2	0	0	0	0	0	0	0	0	0	1	2	2	0	0	2	0	0	2	1	1	2	0	1	0	1	0	1	1	2	0	2	0	0	0	0	2	0	1	0	0	0
10	0	0	2	0	0	0	1	0	2	2	0	1	1	0	0	1	0	0	1	1	0	0	0	0	0	1	0	0	1	0	1	0	2	0	1	1	1	1	1	0	0	0	0	1	0	0	0	0	0
11	1	1	1	0	0	0	1	1	0	2	0	2	2	1	1	1	1	1	1	1	0	0	1	0	0	0	1	1	0	2	1	0	2	1	1	1	0	0	0	1	1	0	0	2	0	1	0	0	1
12	0	1	2	0	1	1	2	1	1	2	0	0	1	0	0	0	0	1	1	1	0	1	1	0	0	1	2	2	0	2	0	1	1	2	1	2	1	0	0	2	2	0	0	2	0	2	0	0	0
13	1	1	2	0	0	0	1	1	1	1	1	1	0	0	0	0	0	0	2	2	0	0	1	0	0	2	2	2	0	2	1	1	2	2	0	2	2	0	0	0	0	0	2	2	1	0	0	0	0
14	1	2	1	0	0	0	2	2	0	0	1	0	0	0	0	0	0	1	1	0	1	0	1	0	0	2	1	2	2	0	2	1	1	2	0	2	1	0	0	2	2	1	1	1	1	1	0	0	1
15	0	1	2	0	0	0	1	1	1	1	0	0	2	0	0	0	0	0	0	0	0	0	2	0	0	1	2	2	0	2	1	1	2	2	0	2	1	1	0	1	1	2	2	2	1	1	2	0	0
16	1	2	1	0	0	0	2	2	0	0	1	0	1	0	0	0	0	0	2	2	0	0	2	0	0	1	1	2	0	1	0	1	1	1	1	1	1	0	0	0	0	0	0	0	0	1	0	0	0
17	0	1	2	0	0	0	2	1	2	2	0	0	2	0	0	0	0	2	2	2	0	0	1	0	0	0	1	2	1	1	1	0	0	0	1	1	1	0	0	1	1	0	0	2	0	1	0	0	0
18	1	1	1	0	0	0	1	1	1	2	0	0	1	0	0	0	0	1	1	1	0	0	1	0	0	1	2	2	0	1	1	1	1	1	2	1	1	0	0	2	2	2	2	2	0	1	1	0	1
19	0	0	2	0	0	0	2	2	0	0	1	0	0	0	0	0	0	1	2	0	1	0	1	0	0	1	2	2	0	2	0	0	0	2	0	2	1	1	1	0	0	0	0	1	0	0	0	0	1
20	1	0	2	0	1	1	2	1	1	1	0	0	1	0	0	0	0	1	1	0	1	0	2	0	0	2	0	0	1	1	0	1	2	0	1	1	2	0	2	0	0	0	0	1	1	1	0	0	0
21	1	2	1	0	0	0	2	2	0	1	1	0	0	0	0	0	0	2	1	1	1	1	1	0	0	0	1	1	0	1	1	1	0	2	0	2	0	0	0	2	2	0	1	2	1	0	0	1	0
22	1	2	0	0	0	0	2	0	2	2	0	2	2	0	0	1	0	2	2	2	0	0	2	0	0	0	0	2	1	0	1	0	2	1	0	2	2	0	0	2	2	0	1	2	1	0	0	0	2
23	1	1	1	0	0	0	2	1	1	1	0	0	0	0	0	0	0	1	2	2	0	0	2	0	0	0	1	2	1	1	0	0	1	1	1	1	1	0	0	2	2	0	2	2	1	0	2	0	0
24	1	0	2	0	0	0	2	2	1	1	0	1	1	0	0	1	1	1	1	1	0	0	2	0	0	0	1	1	1	1	1	1	2	1	1	1	1	0	0	1	1	0	0	0	0	1	0	0	0
25	1	0	2	0	1	1	1	2	0	0	1	0	1	0	0	0	0	2	1	1	1	0	2	0	0	1	2	2	0	1	1	1	2	0	1	1	1	0	1	1	1	0	0	2	0	1	0	0	0
26	1	1	2	0	1	1	2	1	0	0	0	0	0	0	0	0	0	1	1	1	1	0	2	0	0	1	2	2	0	2	1	0	2	2	0	2	1	1	0	0	0	0	0	2	0	2	0	0	0
27	0	0	2	0	0	0	2	0	1	1	0	0	1	0	0	0	0	1	1	2	0	0	1	1	1	2	1	1	1	0	1	1	1	0	1	1	2	0	1	1	1	0	0	1	0	1	0	0	1
28	0	1	1	0	0	0	1	1	1	2	0	0	0	0	0	0	0	1	0	0	2	0	2	0	0	1	0	1	1	1	0	0	0	0	1	1	0	0	0	2	2	2	2	2	1	0	0	0	0
29	0	0	2	0	1	1	2	0	1	1	1	1	2	0	0	0	0	0	1	1	0	0	2	0	0	1	0	2	2	0	2	1	2	1	2	2	2	0	0	0	0	1	1	2	1	0	0	0	2
30	0	1	2	0	0	0	2	1	1	2	0	2	2	0	0	0	0	0	1	1	1	0	0	0	0	0	1	2	0	1	0	0	0	1	0	2	1	0	1	1	1	0	0	2	0	0	0	0	0
31	0	2	1	0	0	0	2	1	1	2	0	1	2	0	0	0	0	1	2	2	0	0	2	0	0	1	2	2	1	1	1	0	0	0	1	1	0	0	0	2	2	0	0	2	0	0	0	0	0
32	0	2	0	0	0	0	2	1	0	0	1	0	0	0	0	0	0	1	0	0	1	0	2	0	0	2	1	2	1	1	2	0	1	1	0	2	0	0	0	1	1	0	2	2	1	0	0	0	0
33	1	1	1	0	0	0	2	2	0	1	0	0	0	0	0	0	0	1	1	1	0	0	2	0	0	0	1	1	0	1	0	2	2	0	2	0	1	1	0	0	0	0	0	1	0	0	0	0	0
34	1	2	1	0	0	0	2	2	0	0	1	0	1	0	0	0	0	1	1	1	1	0	2	0	0	1	2	2	1	2	1	0	2	1	1	1	1	0	1	1	1	1	1	1	1	0	0	0	1
35	0	1	2	0	0	0	2	1	2	2	0	0	0	0	0	0	0	0	1	1	1	0	2	0	0	1	1	2	1	1	1	0	1	0	1	1	2	0	1	1	1	0	0	1	0	1	0	0	0
36	0	1	1	0	0	0	1	1	0	0	1	0	0	0	0	0	0	0	1	1	0	0	2	0	0	0	2	2	0	2	1	0	1	2	0	2	2	0	1	1	1	1	1	1	1	0	0	0	1
37	0	2	0	0	0	0	1	2	0	0	1	1	2	0	0	1	0	0	1	1	1	0	1	0	0	1	1	2	0	1	2	1	2	1	1	1	2	0	1	1	1	0	0	1	0	1	0	0	0
38	1	1	2	0	0	0	1	1	1	1	1	1	2	0	0	0	0	1	1	2	0	0	2	0	0	1	1	2	1	1	2	0	1	2	0	2	2	0	0	0	0	0	2	2	0	1	1	0	0
39	1	0	2	0	0	0	2	1	2	2	0	1	2	0	0	0	0	1	1	1	0	0	1	0	0	1	2	2	0	2	0	1	2	1	0	2	1	0	0	0	0	1	0	1	0	1	0	0	0
40	1	0	1	0	0	0	1	1	1	1	0	0	2	1	1	0	0	0	2	2	0	0	2	0	0	1	2	2	0	1	0	0	0	0	1	1	1	0	1	2	1	0	0	1	0	1	1	0	0
41	0	1	2	0	1	1	1	1	0	0	1	0	1	0	0	0	0	1	1	1	1	0	2	0	0	1	1	1	0	1	0	0	1	2	0	2	2	0	1	1	1	0	1	1	1	0	0	0	1
42	0	1	1	0	0	0	1	2	0	0	0	0	0	0	0	0	0	0	1	1	1	1	2	0	0	2	2	2	0	1	0	1	2	0	1	0	2	0	2	0	0	1	1	2	1	0	0	0	0
43	1	0	2	0	0	0	1	2	0	0	0	0	0	0	0	0	0	0	0	1	0	0	1	0	0	1	1	1	1	1	0	0	0	0	0	2	2	0	1	1	1	0	0	1	0	0	0	0	0
44	1	1	1	0	0	0	1	2	0	1	1	0	0	0	0	0	0	0	2	2	1	0	2	0	0	0	2	2	0	2	1	0	1	1	1	1	2	0	1	0	0	0	0	2	0	2	0	0	0
45	1	2	0	0	0	0	1	2	0	1	0	0	1	0	0	0	0	0	2	2	0	0	2	0	0	0	1	0	2	0	0	0	0	2	0	2	1	0	0	1	1	0	1	2	1	0	0	0	1
46	0	1	2	0	0	0	1	1	1	1	0	0	1	0	0	0	0	1	2	2	0	0	0	0	0	0	1	1	1	1	1	1	1	1	0	2	2	0	0	1	1	0	0	2	0	1	0	0	0
47	1	1	1	1	0	1	2	1	1	2	0	0	0	0	0	1	0	0	1	1	1	0	1	1	1	1	2	2	0	2	1	0	0	2	0	2	1	0	1	2	1	1	1	1	1	1	0	0	0
48	0	1	1	0	0	0	1	1	1	2	0	0	0	0	0	0	0	0	1	1	1	0	2	0	0	1	2	2	0	2	1	1	1	1	2	1	1	0	1	1	1	1	1	2	2	2	0	0	0
49	0	1	2	0	0	0	2	1	2	2	0	0	0	0	0	0	0	0	1	1	1	0	2	0	0	0	2	2	1	2	0	1	2	2	0	2	1	0	0	2	2	0	0	2	0	2	0	2	0
50	0	0	1	0	0	0	2	0	2	2	0	0	1	1	0	0	0	0	1	1	0	0	2	0	0	0	2	2	1	2	1	1	1	1	1	1	1	0	1	1	1	1	1	1	1	2	0	0	0
51	0	2	2	0	1	1	2	0	1	1	0	1	1	0	0	1	0	0	2	2	0	1	2	0	0	1	2	2	1	2	0	0	1	1	1	1	0	0	0	2	2	1	1	2	2	2	0	0	1
52	1	1	1	0	0	0	1	2	0	0	1	1	2	0	0	1	0	0	1	2	0	0	2	0	0	1	2	2	0	1	1	0	2	1	2	0	2	0	0	0	0	0	2	2	0	0	0	0	0
53	1	2	1	0	0	0	2	1	0	0	1	1	1	0	0	1	0	0	2	2	0	0	2	0	0	0	1	2	1	1	2	0	2	1	0	2	2	0	0	1	1	0	0	1	0	0	1	1	0
54	1	1	1	0	0	0	2	1	1	1	0	1	1	0	0	1	1	1	1	2	0	0	2	0	0	1	0	1	1	1	1	1	1	1	0	2	2	0	2	0	0	2	2	2	1	0	0	0	0
55	1	1	1	0	0	0	1	2	0	1	1	1	1	0	0	0	0	1	1	0	1	0	2	0	0	0	1	2	1	1	1	1	2	2	0	2	2	0	1	1	1	0	0	1	0	0	0	0	0
56	1	0	2	0	1	1	2	0	2	2	0	0	1	0	0	0	0	0	1	1	1	0	1	0	0	2	1	1	1	1	0	1	1	1	1	1	0	0	0	1	1	0	0	2	0	0	0	0	1
57	1	1	1	0	1	1	2	2	2	2	0	1	2	0	0	0	1	1	1	1	0	2	0	0	0	1	2	2	1	1	2	0	1	1	0	2	1	2	0	1	1	0	1	2	1	1	0	0	0
58	0	1	1	0	1	1	2	1	0	0	0	1	1	0	0	0	0	0	0	0	0	0	0	1	1	0	2	2	0	2	0	2	2	0	2	0	2	0	1	1	1	0	0	2	0	1	0	0	0
59	1	2	0	0	0	0	2	2	0	1	0	0	0	0	0	0	1	0	2	1	1	0	1	1	1	0	2	2	0	2	1	0	2	1	1	1	1	0	1	2	1	1	1	2	2	2	0	0	0
60	1	2	0	0	0	0	2	2	0	0	1	0	1	0	0	0	0	1	1	1	0	0	2	0	0	1	1	2	0	1	2	0	2	2	0	2	1	0	1	2	1	1	1	1	0	0	0	0	1
61	1	1	1	0	0	0	1	2	0	0	1	0	0	0	0	0	0	1	1	1	0	1	2	0	0	1	2	2	0	2	0	2	1	1	0	2	1	0	0	0	0	0	0	2	0	0	0	1	0
62	1	1	1	0	0	0	2	1	1	1	1	0	0	0	0	0	0	0	2	2	0	0	2	0	0	1	2	2	0	2	1	2	2	2	0	2	2	0	1	2	2	0	0	1	0	0	0	0	0
63	0	1	1	0	0	0	2	2	0	1	0	1	1	0	0	1	0	1	2	2	1	0	2	0	0	1	2	2	1	1	1	0	0	2	0	2	1	0	0	1	1	0	1	2	1	0	0	0	0
64	1	2	2	0	0	0	2	2	1	1	0	1	1	0	0	0	0	1	2	2	0	0	2	0	0	0	2	2	0	2	0	2	1	1	1	1	1	0	0	1	1	0	0	0	0	1	0	0	0
65	0	1	1	0	0	0	2	2	0	1	0	1	1	0	0	0	0	1	1	1	1	1	2	0	0	2	1	2	1	1	1	0	0	2	0	2	1	1	0	0	0	1	0	0	0	0	0	0	1
66	0	1	1	0	0	0	2	2	0	1	0	0	2	0	0	0	0	0	1	1	0	0	2	0	0	0	2	2	1	1	2	1	2	1	1	1	1	0	1	1	1	0	0	2	0	1	0	0	0
67	0	0	2	0	1	1	1	2	0	1	1	0	1	0	0	0	0	0	1	1	1	0	2	0	0	1	1	1	0	1	0	2	1	2	0	2	1	0	1	1	1	1	1	1	0	0	0	0	0
68	1	1	2	0	0	0	1	1	1	2	0	2	1	0	0	0	0	2	1	1	1	1	1	0	0	1	1	1	0	1	0	0	1	1	1	1	0	0	0	1	1	0	0	0	0	1	0	0	0
69	0	2	1	0	0	0	2	2	0	0	1	0	0	0	0	0	0	0	1	2	0	0	2	0	0	1	1	2	1	0	2	1	1	1	0	2	1	0	1	1	1	1	1	2	1	0	0	0	0
70	0	2	0	0	0	0	2	2	0	0	1	0	0	0	0	0	0	0	1	1	1	0	1	0	0	1	1	2	1	1	1	0	2	2	0	2	1	0	2	0	0	0	1	2	1	0	1	0	0
71	0	2	0	0	0	0	1	2	0	0	2	0	1	0	0	0	0	0	2	2	0	1	2	0	0	1	0	0	1	0	1	0	2	2	0	2	1	0	1	2	1	0	1	2	1	0	0	0	0
72	1	1	1	0	0	0	2	0	2	2	0	0	0	0	0	0	0	0	1	1	0	0	2	0	0	1	1	2	1	1	2	1	1	2	1	2	0	0	1	1	1	1	1	1	1	1	0	0	0
73	0	0	2	0	1	1	2	1	1	1	1	2	2	0	0	0	0	0	1	1	0	0	1	0	0	2	1	1	0	1	0	1	1	2	0	2	1	0	0	2	2	1	1	2	0	0	0	0	0
74	0	0	2	0	1	1	0	2	0	0	2	1	1	0	0	1	0	0	2	1	1	0	1	0	0	2	2	2	1	2	1	0	1	1	0	1	1	0	0	1	1	0	0	2	0	1	0	0	0
75	1	1	2	0	0	0	2	1	1	1	0	0	1	0	0	0	0	1	1	1	0	1	0	1	1	0	1	2	0	1	2	1	1	2	0	2	2	1	0	0	0	1	1	2	0	1	0	1	0
76	1	0	2	0	0	0	2	2	0	1	0	0	0	0	0	0	0	0	2	2	0	0	1	0	0	0	2	2	0	2	1	0	2	1	0	2	0	0	0	1	1	1	0	1	0	1	0	0	0
77	0	1	1	0	0	0	0	1	1	1	1	0	1	0	0	0	0	1	1	1	0	0	1	0	0	1	2	2	1	2	1	1	1	1	1	1	1	0	0	1	1	1	1	1	1	1	0	0	1
78	1	0	2	0	1	1	2	0	2	2	0	0	0	0	0	0	0	0	1	1	1	0	2	0	0	0	1	2	0	2	0	0	1	1	0	1	1	0	1	1	1	0	0	1	0	0	0	0	0
79	0	0	2	0	1	1	2	2	0	1	0	0	2	1	1	0	0	1	0	1	1	0	2	0	0	1	1	1	0	1	0	1	2	0	0	2	2	0	1	0	0	0	1	2	1	0	0	0	1
80	0	1	1	0	1	1	2	2	0	0	0	2	2	0	0	1	0	0	2	1	1	0	1	0	0	1	0	2	2	1	2	1	1	2	1	2	0	0	0	2	2	0	0	2	0	1	0	0	1
81	0	2	0	0	0	0	1	2	0	0	2	0	2	1	1	0	0	0	2	2	0	0	2	0	0	1	1	2	2	1	2	0	0	1	0	2	1	0	2	0	0	0	1	1	1	0	0	0	1
82	0	0	2	0	1	1	2	0	2	2	0	1	2	0	0	0	0	1	1	0	1	0	2	0	0	0	1	2	1	1	0	0	1	0	1	1	1	0	1	1	1	0	1	2	1	0	0	0	0
83	0	1	1	0	1	1	1	2	0	0	1	0	0	0	0	0	0	0	2	2	0	0	2	0	0	1	1	1	0	1	0	0	2	0	1	2	2	0	2	0	0	1	2	2	1	0	0	1	1
84	0	2	0	0	0	0	2	2	2	2	0	1	2	0	0	0	0	2	1	1	1	0	2	0	0	1	1	1	2	0	1	1	2	2	0	2	2	1	0	1	1	0	2	2	1	0	1	0	0
85	1	2	0	0	0	0	2	2	1	1	0	1	2	0	0	0	0	0	1	2	0	2	0	0	0	1	2	2	0	2	0	1	2	1	0	2	1	0	1	1	1	0	1	2	0	1	0	0	0
86	1	1	1	0	0	0	2	1	1	1	0	0	1	0	0	0	0	0	1	1	0	0	2	0	0	1	2	2	1	1	1	2	1	1	1	1	2	0	1	1	1	0	2	2	0	0	0	0	0
87	1	2	0	0	0	0	2	0	2	2	0	0	1	0	0	0	1	1	1	1	0	1	2	0	0	0	0	1	0	0	2	1	1	1	1	1	2	0	2	0	0	0	1	2	1	0	0	0	0
88	1	2	2	0	0	0	2	1	1	1	0	0	1	0	0	0	0	0	1	1	0	0	2	0	0	2	1	1	0	1	2	1	2	1	2	1	0	0	0	2	2	1	1	2	1	0	0	0	0
89	1	0	2	0	1	1	2	1	0	0	0	0	0	0	0	0	0	1	1	1	0	0	2	0	0	1	0	0	1	0	1	1	1	1	1	1	0	0	1	1	1	0	0	0	0	1	0	1	1
90	1	2	1	0	0	0	2	2	0	1	0	0	1	0	0	0	0	0	2	2	0	0	2	0	0	0	1	2	0	1	1	1	2	0	1	1	1	0	1	1	1	0	0	2	0	1	0	0	1
91	1	2	0	0	0	0	2	2	1	1	0	1	1	0	0	1	0	0	2	2	0	0	2	0	0	0	1	2	1	1	2	0	0	2	0	2	0	0	0	2	2	1	0	1	0	0	0	0	0
92	1	0	2	0	0	1	2	2	0	1	0	1	1	0	0	1	0	1	1	1	0	0	1	1	1	2	1	2	2	1	1	0	1	2	0	2	1	0	1	1	1	0	0	2	0	1	0	0	1
93	1	1	1	0	0	0	2	0	1	1	0	0	2	0	0	0	0	0	1	1	1	0	2	0	0	1	0	1	1	1	1	0	2	1	0	2	1	0	1	1	1	0	0	0	0	0	0	0	0
94	0	2	1	0	0	0	1	0	2	2	0	0	0	0	0	0	0	1	1	2	0	0	1	0	0	1	1	2	2	1	1	1	1	2	1	1	2	0	1	0	0	1	0	1	0	0	0	0	1
95	0	1	2	0	0	0	1	1	0	0	2	0	1	0	0	0	0	0	0	1	0	0	2	0	0	2	2	2	0	1	1	1	1	1	0	2	1	0	1	1	1	2	2	2	1	0	0	0	0
96	0	1	1	0	0	0	2	1	1	1	0	0	1	0	0	0	0	1	1	1	0	0	2	0	0	1	1	2	0	2	0	1	1	2	1	2	2	0	1	2	1	0	0	1	0	0	0	2	0
97	1	1	2	0	1	1	1	1	1	1	1	0	0	0	0	0	0	0	1	1	1	0	2	0	0	0	2	2	0	1	2	2	2	0	1	1	1	0	1	1	1	0	0	1	0	1	0	0	0
98	0	2	0	0	0	0	2	1	1	2	0	0	0	0	0	0	0	1	1	2	0	0	2	0	0	0	2	2	0	1	1	0	0	2	0	2	0	0	0	2	2	1	1	1	1	1	0	0	1
99	0	2	0	0	0	0	2	2	0	1	0	0	1	0	0	0	0	0	1	1	0	0	2	0	0	1	1	2	2	1	2	0	2	0	1	2	2	0	2	0	0	0	0	1	0	1	0	0	1
100	1	1	2	0	0	0	2	0	1	1	1	1	1	0	0	1	0	0	1	1	0	0	2	0	0	2	1	1	1	1	1	1	2	2	0	2	1	1	0	1	1	1	0	0	0	0	0	1	0
101	1	2	0	0	0	0	2	2	0	1	1	0	1	0	0	0	0	0	1	1	0	0	2	0	0	0	0	1	0	0	1	0	0	2	0	1	1	0	0	0	0	1	1	2	1	1	0	0	0
102	0	1	1	0	0	0	2	2	1	2	0	1	2	0	0	0	0	1	0	1	0	0	2	0	0	1	1	2	0	1	0	0	0	0	1	1	2	0	2	0	0	0	0	2	0	1	0	0	0
103	1	2	0	0	0	0	2	2	0	1	0	0	0	0	0	0	0	1	1	1	1	0	2	0	0	1	1	1	2	1	0	1	1	1	0	2	1	0	0	1	1	0	0	1	0	1	0	0	1
104	1	2	0	0	0	0	1	1	1	1	1	2	1	0	0	0	0	1	0	0	2	0	2	0	0	2	2	2	0	2	1	0	2	1	1	1	1	0	0	2	2	0	0	1	0	0	0	0	2
105	0	1	1	0	0	0	2	1	1	1	0	1	1	0	0	0	0	0	1	1	0	0	0	1	1	1	2	2	0	2	0	0	0	2	0	2	2	1	1	0	0	0	0	0	1	1	0	0	0
106	0	1	1	0	0	0	2	2	0	1	0	0	0	0	0	0	0	1	2	2	0	0	2	0	0	1	1	2	1	1	0	2	2	0	2	0	1	1	0	1	1	0	1	2	0	0	0	0	0
107	1	0	2	0	1	1	1	2	1	1	1	0	0	0	0	0	1	1	2	2	1	0	2	0	0	1	1	2	1	1	0	1	2	0	1	1	1	0	1	1	1	0	0	1	0	1	1	0	0
108	0	1	1	0	0	0	2	1	1	2	0	0	0	0	0	0	0	1	1	1	0	0	2	0	0	0	1	2	0	2	0	1	2	0	2	1	1	0	0	2	2	0	0	2	1	1	0	0	0
109	0	1	2	0	0	0	2	1	1	1	1	1	1	0	0	1	0	0	1	1	1	1	2	0	0	1	1	0	2	0	0	1	2	1	2	2	1	0	1	1	1	0	1	2	1	0	0	0	0
110	1	1	1	0	0	0	1	2	0	0	2	1	2	0	0	0	0	1	2	2	0	0	1	0	0	1	1	2	1	2	0	0	0	1	0	2	1	0	0	1	1	1	1	2	0	1	0	1	1
111	0	1	1	0	0	0	2	0	2	2	0	1	1	0	0	0	0	0	2	2	0	0	1	0	0	1	1	1	2	0	1	0	2	1	1	1	1	1	0	0	0	0	1	2	1	0	0	0	0
112	0	2	1	0	0	0	1	1	1	1	1	1	2	0	0	0	0	1	2	2	0	0	2	0	0	2	1	2	0	2	1	0	2	1	0	2	2	1	1	0	0	1	0	1	0	1	1	0	0
113	1	2	0	0	0	0	1	2	0	0	1	0	1	0	0	0	0	1	2	1	1	0	2	0	0	1	1	1	1	1	1	2	2	0	2	0	2	0	2	1	1	1	0	0	0	0	1	0	0
114	1	1	1	0	0	0	1	2	0	0	1	0	0	0	0	0	0	1	1	1	0	0	1	1	1	2	0	2	2	0	2	1	2	1	1	1	2	0	1	1	1	0	1	2	0	0	1	0	0
115	0	1	1	0	1	1	2	2	0	0	0	0	1	0	0	0	1	1	1	1	0	0	2	0	0	1	1	2	1	1	0	1	2	1	1	2	2	0	1	2	0	1	1	2	1	2	0	0	0
116	0	0	2	0	0	0	1	2	0	1	1	0	0	0	0	0	0	1	1	2	0	0	1	0	0	0	1	2	1	1	0	1	1	1	2	1	2	0	0	1	1	0	0	2	0	2	0	0	1
117	0	2	0	0	0	0	2	1	1	1	0	1	2	0	0	1	1	1	1	1	0	0	2	1	1	1	2	2	0	2	0	0	0	2	0	1	2	1	1	0	0	0	1	2	0	0	0	1	0
118	0	0	1	0	0	0	2	2	0	0	0	0	0	0	0	0	0	1	0	0	0	0	1	0	0	0	2	2	0	2	1	2	1	2	0	2	2	0	1	1	1	0	0	2	0	1	0	0	2
119	1	1	2	0	0	0	2	1	1	2	0	1	2	0	0	0	0	1	2	2	0	0	2	0	0	0	1	2	0	1	2	0	1	2	1	2	0	0	0	1	1	0	0	2	0	0	0	0	0
120	0	0	2	0	0	0	2	0	1	1	1	0	1	0	0	0	0	0	0	0	1	0	2	0	0	1	0	1	2	0	1	0	1	2	0	2	1	1	0	0	0	0	0	1	0	0	0	0	1
121	1	1	1	0	0	0	2	2	0	0	0	0	1	0	0	0	1	2	1	1	1	0	1	0	0	0	2	2	0	2	0	1	1	2	1	2	0	0	0	1	1	2	2	2	1	1	0	1	0
122	1	1	1	0	1	1	1	2	1	1	0	0	0	0	0	0	0	0	1	1	1	1	0	1	1	0	2	2	0	2	1	0	2	1	0	2	0	0	0	1	1	0	0	2	0	1	0	0	0
123	1	0	2	0	0	0	2	1	1	1	0	1	2	0	0	0	0	2	1	1	1	0	2	0	0	2	2	2	0	2	1	1	2	0	1	1	2	0	2	0	0	1	1	2	1	0	0	0	1
124	1	1	1	0	0	0	2	1	2	2	0	0	1	0	0	0	1	1	1	2	0	0	2	0	0	2	2	2	1	2	1	1	1	2	0	2	2	0	1	1	1	0	1	1	0	1	0	0	0
125	1	1	2	0	1	1	2	1	1	1	0	0	0	0	0	0	0	0	2	2	0	0	2	0	0	0	2	2	0	2	0	1	1	0	2	0	1	0	1	2	1	0	1	2	0	0	0	1	0
126	0	2	0	0	0	0	2	0	1	1	1	1	0	0	0	0	0	2	1	1	1	0	2	0	0	1	1	1	0	1	1	0	1	1	1	1	1	0	1	1	1	0	1	2	1	0	0	0	1
127	1	1	1	0	0	0	2	1	1	2	0	0	0	0	0	0	0	0	1	1	0	0	2	0	0	1	1	2	2	1	1	0	1	0	1	1	1	0	0	0	0	0	0	1	0	1	0	0	0
128	1	1	1	0	0	0	2	2	0	1	0	0	0	0	0	1	1	1	1	1	0	0	1	0	0	0	1	1	1	1	1	1	2	0	1	1	2	1	1	1	0	1	1	2	1	0	0	0	0
129	1	2	2	0	0	0	2	1	0	0	0	1	2	0	0	0	0	1	2	2	0	0	2	0	0	0	1	2	0	1	1	0	2	2	0	2	1	0	0	1	1	0	0	2	0	0	0	0	0
130	0	1	2	0	1	1	2	2	0	0	1	0	1	0	0	0	0	0	1	1	1	0	2	0	0	0	2	2	0	0	0	2	2	0	1	1	1	0	2	0	0	0	2	2	0	0	0	0	0
131	0	1	2	0	0	0	2	1	1	2	0	1	1	0	0	0	0	1	0	0	1	0	0	1	1	1	1	1	0	1	0	1	1	1	0	2	2	0	1	0	0	1	1	2	0	0	0	0	0
132	1	1	1	0	0	0	2	0	2	2	0	0	1	0	0	0	1	1	2	2	1	0	1	1	1	1	2	2	0	1	2	2	2	0	1	1	1	0	0	1	1	0	0	2	0	0	0	0	0
133	1	0	2	0	0	0	1	2	1	1	0	1	0	0	0	0	0	0	2	2	0	0	2	0	0	2	1	1	1	1	1	0	0	1	0	2	1	1	0	1	1	0	0	1	0	1	0	0	0
134	0	1	1	0	0	0	2	1	1	1	0	0	0	0	0	0	0	1	2	2	0	0	2	0	0	0	1	1	0	1	2	1	2	0	1	1	2	0	1	0	0	0	0	2	0	0	0	0	0
135	0	1	2	0	0	0	1	1	1	1	1	0	1	0	0	0	0	1	2	2	0	0	2	0	0	1	2	2	0	2	1	0	2	1	1	1	2	1	1	0	0	1	1	2	1	0	0	0	1
136	1	2	2	0	0	0	2	1	1	2	0	1	1	0	0	1	0	1	2	2	0	0	1	0	0	2	2	2	0	2	0	0	2	1	2	0	1	0	0	0	0	0	0	2	0	0	0	1	0
137	1	1	1	1	0	1	1	1	1	1	0	0	0	0	0	0	0	1	1	1	0	0	2	0	0	0	1	1	0	1	0	0	0	1	1	1	1	0	0	1	1	0	1	1	1	1	0	0	0
138	0	1	1	0	1	1	1	2	0	1	1	0	1	0	0	0	0	1	1	1	1	0	1	0	0	0	2	2	1	1	1	2	2	0	1	1	0	0	0	2	2	1	1	1	0	0	0	0	0
139	0	1	1	0	1	1	2	2	0	1	0	0	1	0	0	0	0	2	1	1	1	0	2	0	0	1	2	2	0	2	0	0	1	0	1	1	2	0	2	1	0	0	1	1	1	0	1	0	0
140	0	2	1	0	0	0	2	2	2	2	0	1	1	0	0	0	0	0	1	2	0	0	1	1	1	1	1	1	1	1	0	0	1	1	1	1	1	0	0	1	1	1	2	2	0	1	0	0	0
141	1	1	1	0	0	0	1	2	0	0	2	1	0	0	0	0	0	1	1	0	0	0	2	0	0	0	2	2	1	2	0	0	2	1	0	2	0	0	0	2	2	0	0	0	1	1	0	0	0
142	0	1	1	1	0	1	0	2	0	0	1	0	0	0	0	0	0	0	1	1	0	0	2	0	0	2	1	1	0	1	0	2	2	0	1	1	2	0	2	0	0	0	0	2	0	1	0	0	0
143	1	2	1	0	0	0	1	1	1	1	0	0	1	0	0	0	1	1	1	2	0	0	2	0	0	0	1	2	2	0	2	0	1	2	1	2	2	0	0	1	1	0	1	2	1	0	0	0	0
144	1	2	1	0	0	0	2	2	0	0	1	0	1	0	0	0	0	1	0	0	2	0	2	0	0	0	1	2	1	1	1	0	1	1	1	1	0	0	0	2	2	1	2	2	1	0	1	0	1
145	1	1	1	0	0	0	1	1	0	0	1	1	1	0	0	1	0	0	0	0	1	0	1	1	1	1	1	0	2	0	0	0	1	1	0	2	0	0	0	2	2	1	2	2	1	0	0	0	0
146	1	2	0	0	0	0	2	1	1	1	0	0	1	0	0	0	0	0	1	1	0	0	2	0	0	0	1	2	0	1	0	0	1	2	0	2	1	0	1	1	1	0	0	2	0	1	0	0	1
147	1	1	1	0	0	0	2	0	2	2	0	0	0	0	0	0	0	1	2	2	0	2	0	0	0	1	1	2	0	1	1	1	2	2	0	2	1	1	0	1	0	0	1	2	2	0	0	0	0
148	0	1	2	0	0	0	0	2	0	0	1	1	2	0	0	0	0	1	2	2	0	0	2	0	0	2	1	2	0	1	1	1	2	1	0	2	2	1	1	0	0	0	1	2	1	0	0	0	0
149	1	2	0	0	0	0	2	1	1	1	0	0	1	0	0	0	0	1	2	0	1	0	1	0	0	1	2	2	1	2	1	2	1	2	0	2	1	0	1	1	1	0	1	2	1	0	0	0	0
150	0	1	1	0	0	0	2	1	1	1	1	0	1	0	0	0	0	0	0	0	0	0	2	0	0	2	2	2	2	1	1	0	2	1	0	2	1	0	0	2	2	1	0	1	0	1	0	0	0
151	1	2	0	0	0	0	1	1	0	2	0	0	1	0	0	0	1	1	1	1	0	0	1	0	0	2	1	2	1	1	2	0	2	0	2	1	1	0	0	0	0	2	2	2	1	0	0	0	1
152	0	2	1	1	0	1	2	0	2	2	0	0	0	0	0	0	0	1	1	1	0	0	2	0	0	1	1	1	1	1	0	0	0	2	0	2	2	0	1	1	1	0	1	1	1	0	0	0	0
153	1	0	2	0	0	0	2	1	1	1	0	2	2	1	1	1	0	1	2	2	0	0	2	0	0	2	0	2	2	1	2	0	0	1	1	1	0	0	0	2	2	0	0	1	0	1	0	1	0
154	0	1	1	0	1	1	2	2	1	1	1	1	2	0	0	0	0	0	0	0	1	0	2	0	0	1	2	2	0	1	1	2	1	2	0	2	1	0	1	1	1	1	0	1	0	0	0	0	0
155	1	2	0	0	0	0	1	2	0	0	1	0	0	0	0	0	0	1	2	2	0	0	1	0	0	2	1	1	1	0	1	0	1	2	0	2	1	0	0	2	2	0	0	0	1	1	0	1	0
156	1	0	2	0	0	0	1	2	0	0	1	0	1	0	0	0	0	1	0	0	1	0	2	0	0	0	0	2	1	0	1	1	0	2	0	2	2	0	1	0	0	0	0	1	0	0	0	0	0
157	0	2	0	0	0	0	2	1	0	0	0	1	1	0	0	0	0	1	1	1	1	0	2	0	0	0	2	2	1	1	2	0	1	1	1	1	2	1	1	1	0	1	1	1	1	1	0	0	0
158	1	1	2	0	0	0	2	2	1	1	0	0	1	0	0	0	0	1	1	1	0	0	2	0	0	2	2	2	1	1	1	1	1	1	1	1	2	0	2	1	0	0	1	1	1	0	0	0	0
159	0	1	2	0	0	0	2	1	1	1	1	0	1	0	0	0	1	0	2	1	1	1	1	0	0	1	1	1	1	1	0	0	1	1	1	1	1	1	0	1	1	1	1	1	0	1	1	0	0
160	1	1	1	0	1	1	2	1	0	1	0	1	1	0	0	1	0	1	2	2	0	0	1	1	1	1	0	2	1	1	1	0	1	1	0	2	2	0	2	0	0	0	0	2	0	1	0	0	0
161	1	2	0	0	0	0	2	1	1	1	0	0	0	0	0	0	0	0	1	1	0	0	2	0	0	1	2	2	0	1	1	2	1	1	1	1	1	0	0	1	1	0	1	2	2	0	0	0	0
162	1	2	0	0	0	0	1	2	0	0	1	1	1	0	0	0	0	2	1	1	1	0	1	0	0	1	1	1	1	1	0	0	2	1	1	1	2	0	2	1	0	1	1	1	1	1	0	0	1
163	0	2	1	0	0	0	1	2	0	0	2	0	0	0	0	0	0	1	1	1	1	0	2	0	0	0	1	1	1	1	0	0	1	2	0	2	2	0	1	0	0	0	1	2	1	0	0	0	0
164	0	2	1	0	0	0	2	1	1	2	0	1	2	0	0	1	0	0	1	1	0	0	0	0	0	0	1	1	1	1	0	0	1	1	1	1	2	0	1	0	0	0	1	2	0	1	0	0	0
165	0	1	2	0	1	1	2	1	1	2	0	0	1	0	0	0	0	0	1	1	0	0	1	0	0	2	2	2	1	1	2	1	1	2	1	2	2	0	1	1	1	0	0	1	0	1	0	0	1
166	0	1	1	0	0	0	2	2	0	1	1	1	2	0	0	0	0	0	1	1	0	0	1	0	0	1	1	1	2	0	0	1	2	1	0	2	1	0	1	1	1	0	1	2	0	0	0	0	0
167	1	0	2	0	1	1	1	2	0	0	1	1	1	0	0	1	0	1	0	0	1	0	1	0	0	1	1	2	0	1	0	0	1	1	0	1	0	0	0	2	2	0	0	2	0	0	0	0	0
168	0	1	1	0	0	0	2	2	0	0	0	0	1	0	0	0	0	0	1	0	1	0	2	0	0	2	1	1	1	0	1	1	1	2	0	2	1	0	1	1	1	1	0	1	0	0	0	1	0
169	0	1	1	0	0	0	2	2	0	1	0	1	1	0	0	1	0	0	1	2	0	0	2	0	0	1	1	2	0	1	1	0	2	1	2	0	1	0	1	1	1	0	1	1	0	1	0	0	0
170	0	1	1	0	0	0	1	2	0	0	1	1	1	0	0	0	1	1	0	0	1	0	1	1	1	2	2	2	0	2	0	0	2	1	1	1	0	0	0	1	1	0	1	1	0	1	0	0	0
171	1	0	2	0	1	1	1	1	1	2	1	0	0	0	0	0	0	0	1	1	1	0	1	0	0	1	1	2	2	0	2	1	2	1	1	1	0	0	1	1	1	1	1	1	1	2	0	0	2
172	0	1	1	0	0	0	1	0	2	2	0	0	0	0	0	1	0	1	1	1	0	0	2	0	0	1	2	2	0	2	1	0	1	1	0	1	2	0	2	1	0	0	0	2	1	0	0	0	0
173	1	1	2	0	0	0	1	2	0	1	1	0	0	0	0	0	1	2	2	2	0	0	2	0	0	1	2	2	0	2	2	1	2	0	2	0	2	0	0	2	1	0	0	0	0	0	0	0	1
174	0	1	1	0	0	0	2	2	0	1	0	0	0	0	0	0	0	0	0	0	0	1	2	0	0	0	1	1	0	1	0	1	1	0	1	1	1	0	1	2	1	0	2	2	1	0	1	1	0
175	1	1	2	0	0	0	2	1	1	1	1	1	0	0	0	0	0	1	1	1	1	0	2	0	0	1	1	2	1	1	2	1	1	2	1	2	1	0	0	1	1	1	1	1	1	0	0	0	2
176	1	2	1	0	0	0	2	2	1	1	1	2	2	0	0	0	1	1	0	0	1	0	2	0	0	1	1	2	1	1	2	1	1	0	1	1	0	0	0	2	2	0	1	1	1	1	0	1	0
177	0	0	2	0	1	1	2	0	2	2	0	0	1	0	0	0	1	1	0	0	1	1	0	1	1	0	1	1	1	1	0	1	2	2	0	2	2	0	0	2	1	0	2	2	0	0	0	0	0
178	1	1	1	0	0	0	1	1	1	2	0	0	0	0	0	0	0	0	0	0	0	0	2	0	0	0	1	1	0	1	1	0	1	2	1	2	1	0	0	1	1	0	1	2	0	0	0	0	0
179	1	1	1	0	0	0	1	1	0	0	1	1	1	0	0	1	0	0	1	1	1	0	2	0	0	1	2	2	0	1	2	1	1	2	0	2	0	0	0	2	2	0	0	2	0	1	0	0	1
180	0	1	1	0	0	0	1	2	0	0	1	1	2	0	0	0	0	1	2	2	1	0	2	0	0	0	2	2	0	2	0	0	1	2	1	2	2	0	1	2	1	0	1	2	2	0	0	0	0
181	1	1	1	0	0	0	2	2	1	1	1	0	2	1	1	0	0	0	2	2	0	0	2	0	0	1	1	0	2	0	0	1	1	0	0	1	1	0	0	2	2	0	0	1	0	1	0	1	0
182	0	2	1	0	0	0	1	1	1	1	0	0	0	0	0	0	0	1	1	2	0	1	1	0	0	1	1	1	1	0	0	0	2	2	0	2	2	0	1	2	1	0	0	1	0	0	0	0	0
183	1	0	2	0	0	0	2	2	0	1	0	0	1	0	0	0	0	1	0	1	1	0	1	1	1	0	2	2	1	1	1	0	1	1	1	1	1	0	1	1	1	0	0	1	0	0	0	0	0
184	1	0	2	0	1	1	1	1	1	2	0	1	0	0	0	0	0	0	2	1	1	0	2	0	0	1	2	2	0	2	0	0	0	2	0	2	2	0	0	2	1	1	1	2	1	1	0	0	0
185	0	0	2	0	0	0	1	2	0	1	1	0	0	0	0	0	0	0	2	2	0	0	2	0	0	1	1	1	1	0	1	0	1	1	0	2	0	0	0	2	2	0	0	2	0	1	0	0	0
186	1	2	1	0	0	0	2	1	0	1	0	1	1	0	0	1	0	1	2	2	1	0	2	0	0	0	1	2	0	1	2	1	2	1	1	2	0	0	0	1	1	0	1	2	1	0	0	0	0
187	0	1	2	0	0	0	2	1	1	2	0	0	1	0	0	0	0	1	1	1	1	0	2	0	0	1	2	2	0	1	0	0	2	2	1	2	2	0	0	1	1	0	0	2	1	0	1	0	1
188	0	1	2	0	0	0	2	2	0	1	1	1	2	0	0	1	0	0	1	1	1	1	0	1	1	0	0	1	0	1	1	0	0	1	0	2	2	1	1	0	0	0	0	1	0	0	1	0	0
189	1	1	1	0	0	0	2	2	0	0	0	1	1	0	0	0	0	0	2	2	0	0	2	0	0	0	2	2	1	1	1	1	1	1	0	2	1	0	0	2	2	0	0	2	0	1	1	0	0
190	1	2	0	0	0	0	1	1	1	2	0	0	1	0	0	0	0	1	1	1	1	1	0	1	1	0	2	2	0	0	1	1	1	2	0	2	1	0	0	1	1	0	0	2	1	1	0	0	0
191	1	1	1	0	0	0	1	2	0	1	0	1	2	0	0	0	0	0	2	2	0	1	1	0	0	1	1	1	0	1	1	1	1	1	0	2	2	0	2	0	0	0	0	2	0	1	0	0	1
192	1	1	1	0	0	0	2	2	0	1	1	0	0	0	0	0	0	0	0	0	1	0	1	1	1	1	2	2	0	1	2	1	1	2	1	2	2	1	0	1	1	0	0	2	0	0	1	1	0
193	0	0	2	0	0	0	2	1	0	0	0	0	0	0	0	0	0	0	0	0	0	0	2	0	0	1	1	2	0	1	2	1	1	1	1	1	1	0	1	1	1	1	1	1	1	2	0	0	0
194	0	2	1	0	0	0	2	1	1	1	0	0	0	0	0	0	0	1	0	0	0	0	2	0	0	0	1	1	1	1	1	0	1	2	0	2	2	1	0	0	0	0	0	2	0	0	0	0	0
195	0	1	2	0	0	0	1	1	1	1	0	0	0	0	0	0	0	0	0	0	1	0	2	1	1	1	2	2	1	2	0	1	1	2	1	2	2	0	1	1	1	0	1	2	0	0	1	1	0
196	0	0	2	0	0	0	1	2	0	0	1	1	1	0	0	1	0	1	2	2	0	0	2	0	0	1	2	2	0	0	0	0	1	0	2	0	2	0	1	1	0	0	0	2	1	0	0	1	0
197	1	2	1	0	0	0	2	0	1	1	1	0	1	0	0	0	0	1	1	1	0	0	0	1	1	1	2	2	0	1	1	0	1	2	1	2	2	0	2	1	0	0	1	2	0	1	0	0	0
198	1	1	1	0	0	0	2	2	0	1	0	0	2	0	0	0	0	2	1	1	1	0	2	0	0	0	0	1	0	1	1	0	1	1	1	1	1	0	0	2	2	0	0	0	0	0	0	1	0
199	0	0	2	0	0	0	1	1	0	0	1	0	1	0	0	0	1	1	1	1	0	0	2	0	0	2	1	1	2	1	0	2	2	1	0	2	2	0	0	2	2	2	2	2	1	0	0	0	0
200	0	1	1	0	0	0	1	1	1	1	0	0	0	0	0	0	0	1	2	2	0	0	2	0	0	0	0	1	1	1	0	0	2	0	1	1	0	0	0	2	2	0	1	1	1	1	0	0	0
201	0	1	1	0	0	0	2	2	1	1	1	0	0	0	0	0	0	1	1	1	0	0	2	0	0	2	1	1	1	0	1	1	2	2	0	2	1	0	1	1	1	0	0	0	0	1	0	0	0
202	1	2	0	0	0	0	2	0	2	2	0	1	2	0	0	0	0	1	0	0	2	1	0	1	1	0	1	1	1	1	0	0	1	1	1	1	2	0	1	1	1	1	1	2	0	1	0	1	0
203	1	2	0	0	0	0	1	2	0	0	0	0	1	0	0	0	0	1	2	2	0	0	1	0	0	1	1	1	1	1	1	0	1	1	1	1	2	0	1	1	1	0	2	2	1	0	0	0	0
204	1	1	1	0	0	0	1	2	1	1	1	0	0	0	0	0	0	1	1	1	1	0	2	0	0	0	1	2	1	1	0	0	1	2	0	2	2	0	1	1	1	0	0	1	0	1	0	0	1
205	1	2	0	0	0	0	2	2	0	1	0	0	0	0	0	0	1	1	0	0	1	0	2	0	0	2	1	1	1	0	0	0	1	1	0	2	2	0	1	2	1	0	0	1	0	0	0	0	0
206	0	1	1	0	0	0	2	1	2	2	0	0	1	0	0	0	0	0	0	0	1	0	2	0	0	1	2	2	0	2	1	2	1	2	0	2	1	1	0	0	0	1	1	1	1	1	1	0	0
207	0	1	0	0	0	0	1	2	0	0	2	0	0	0	0	0	0	1	2	2	0	0	1	0	0	0	2	2	0	0	0	1	1	1	0	2	2	1	1	0	0	0	0	2	0	0	0	0	0
208	0	1	1	0	0	0	2	2	0	0	0	0	0	0	0	0	0	0	1	2	0	0	2	0	0	0	2	1	1	0	1	1	2	1	1	1	2	0	1	2	0	0	0	1	0	0	1	0	0
209	0	0	2	0	0	0	2	1	2	2	0	0	1	1	1	0	0	1	2	2	0	1	1	0	0	0	1	1	0	1	0	0	0	2	0	2	2	0	1	2	1	0	0	1	0	1	0	0	0
210	1	0	2	0	0	0	1	1	1	1	1	1	2	0	0	0	0	1	2	1	1	0	1	0	0	0	2	2	0	1	0	1	1	1	1	1	1	0	1	1	1	0	1	1	0	1	0	0	0
211	0	0	1	0	0	0	2	0	1	1	1	0	0	0	0	0	0	1	0	0	1	0	2	0	0	1	1	1	1	1	1	1	2	1	0	2	1	0	1	1	1	0	1	1	1	0	0	0	1
212	1	0	2	0	0	0	1	2	0	0	1	0	0	0	0	0	0	2	1	1	1	0	2	0	0	2	1	2	0	1	0	1	2	1	1	1	2	0	0	2	1	0	1	2	1	0	0	0	0
213	1	1	1	0	1	1	2	2	0	1	0	1	2	0	0	0	0	0	1	1	1	0	1	1	1	0	1	1	1	1	0	1	2	1	1	1	1	0	0	1	1	0	1	2	1	0	0	0	0
214	1	1	1	0	0	1	1	1	1	1	1	0	1	0	0	0	0	0	2	2	1	0	2	0	0	1	2	2	0	1	1	0	1	2	0	2	2	0	1	1	1	0	0	2	0	1	1	0	0
215	0	2	2	0	0	0	2	1	0	0	0	1	0	0	0	0	0	0	1	1	0	0	2	0	0	0	0	2	2	1	2	1	1	2	0	2	1	0	1	1	1	0	0	2	0	0	0	1	0
216	0	0	2	0	0	0	1	1	1	1	2	0	0	0	0	0	0	0	0	0	0	0	2	0	0	1	1	1	2	0	1	0	1	2	0	2	2	0	1	1	1	0	1	1	1	0	0	0	0
217	1	1	1	0	0	0	1	1	1	1	0	2	2	0	0	0	0	1	1	2	0	0	0	0	0	0	2	2	0	2	1	1	2	2	0	2	1	0	1	1	1	0	0	2	0	1	0	0	0
218	0	2	0	0	0	0	2	1	2	2	0	0	0	0	0	0	0	1	1	1	0	0	2	0	0	2	2	2	0	2	1	1	2	1	1	1	1	0	0	1	1	1	1	1	1	1	0	0	0
219	0	1	1	0	0	0	1	2	0	0	0	0	1	0	0	0	0	2	1	1	0	0	2	0	0	2	1	2	1	1	1	0	1	2	1	2	1	1	0	1	1	1	1	2	1	1	0	1	1
220	1	1	2	0	0	0	1	1	0	2	0	1	2	0	0	1	0	0	2	2	0	0	2	0	0	1	1	2	1	1	1	0	2	0	1	1	0	0	0	2	2	1	1	2	1	1	0	0	0
221	0	2	1	1	0	1	1	2	0	1	1	1	1	0	0	1	0	0	1	2	0	0	2	0	0	1	0	1	0	1	1	1	2	0	2	1	2	0	2	1	1	0	0	1	0	1	0	0	0
222	1	1	2	0	1	1	1	2	0	1	1	0	0	0	0	0	1	1	0	0	1	0	1	1	1	0	1	2	0	1	0	0	2	2	0	2	2	0	2	1	1	1	2	2	1	0	0	0	0
223	0	1	1	1	0	1	2	2	0	0	1	1	1	0	0	0	0	0	2	1	1	0	2	0	0	0	2	2	0	1	2	1	2	0	1	1	2	0	2	0	0	0	0	2	0	2	0	0	1
224	1	1	2	0	1	1	1	1	1	1	1	1	1	0	0	1	0	1	2	2	0	0	2	0	0	0	0	1	2	0	1	0	2	0	2	0	1	0	0	2	1	1	1	1	1	1	0	0	0
225	1	0	2	0	0	0	2	2	0	0	0	0	0	0	0	0	0	1	1	1	0	0	1	0	0	1	0	1	2	0	1	0	2	2	1	2	1	0	0	2	2	0	0	2	1	1	0	0	0
226	0	0	2	0	0	0	2	1	2	2	0	0	0	0	0	0	0	0	2	2	0	0	2	0	0	2	2	2	2	1	1	0	0	1	1	1	2	0	1	1	1	1	2	2	0	1	0	0	0
227	1	1	1	0	1	1	1	2	0	0	1	0	0	0	0	0	0	2	1	1	1	0	1	0	0	1	1	1	1	0	1	0	2	2	0	2	2	0	1	1	1	1	1	2	1	1	1	0	0
228	0	0	2	0	1	1	2	1	1	2	0	0	0	0	0	0	0	1	1	1	1	0	1	0	0	1	1	1	0	1	0	1	2	2	0	2	2	0	2	1	1	1	0	1	0	1	0	0	0
229	0	1	2	0	0	0	2	2	0	0	1	0	0	0	0	0	0	1	2	2	0	0	2	0	0	1	1	2	0	2	1	0	2	1	1	1	2	1	0	1	1	0	0	2	0	2	0	0	0
230	0	1	1	0	1	1	2	2	0	0	0	0	2	0	0	0	0	0	2	2	0	0	2	0	0	0	2	2	0	2	0	0	1	1	1	1	1	0	0	1	1	2	1	2	1	0	1	0	1
231	1	2	1	0	0	0	2	0	2	2	0	0	1	0	0	0	0	1	1	1	1	1	2	0	0	1	1	1	1	0	1	0	0	0	1	1	1	0	2	0	0	1	1	2	0	0	0	0	0
232	0	1	1	0	0	0	1	1	1	1	0	0	0	0	0	0	0	0	2	2	0	0	2	0	0	1	1	2	2	2	0	0	0	1	0	2	1	1	1	0	0	0	0	2	0	1	0	0	2
233	0	2	1	0	0	0	1	2	1	1	1	1	1	0	0	0	0	1	1	1	0	0	2	0	0	0	1	2	0	1	0	1	2	2	0	2	2	1	0	1	1	0	0	1	0	1	0	0	0
234	1	1	1	0	0	0	1	1	2	2	0	0	1	0	0	0	0	0	1	1	1	0	0	1	1	1	1	2	1	1	1	1	1	1	0	2	2	0	0	0	0	0	1	2	1	0	1	0	0
235	1	1	1	0	0	0	1	0	2	2	0	1	1	0	0	0	0	1	1	1	0	0	2	0	0	0	1	2	0	1	2	0	2	1	1	1	0	0	0	2	2	1	0	1	0	0	0	0	0
236	0	0	2	0	1	1	2	1	1	1	0	0	0	0	0	0	1	1	1	1	0	0	2	0	0	1	1	1	1	1	0	0	1	0	1	1	2	0	1	1	1	0	1	2	0	0	0	0	1
237	1	2	0	0	0	0	2	1	1	2	0	0	0	0	0	0	0	2	0	0	0	0	2	0	0	0	2	2	0	0	0	0	1	2	0	2	1	0	0	2	2	0	0	2	0	1	0	0	0
238	1	2	1	0	0	0	2	1	0	0	0	0	1	0	0	0	0	1	0	0	1	0	2	0	0	0	0	1	0	1	1	1	2	0	2	1	2	0	1	1	0	0	0	1	0	1	0	0	0
239	0	2	1	0	0	0	2	1	1	2	0	1	1	0	0	1	0	0	2	2	0	0	1	0	0	2	1	2	2	1	2	0	2	0	1	1	1	1	0	0	0	1	1	1	1	2	0	0	0
240	0	1	1	0	0	0	1	0	2	2	0	0	2	1	1	0	0	0	0	1	1	0	2	0	0	2	0	2	0	1	2	0	0	1	0	2	0	0	0	2	2	0	0	2	1	0	0	0	1
241	0	2	1	0	0	0	2	1	1	1	1	0	0	0	0	0	0	0	2	2	0	0	2	0	0	1	1	1	0	0	1	0	2	2	0	2	0	0	0	1	1	1	1	1	1	0	0	0	0
242	0	1	1	0	0	0	2	2	0	0	1	1	1	0	0	1	1	1	1	1	0	0	2	0	0	1	2	2	1	1	1	2	2	0	1	1	1	0	1	1	1	1	1	2	1	0	0	0	0
243	0	0	2	0	1	1	2	2	0	1	0	0	0	0	0	0	0	0	1	1	1	0	0	1	1	0	2	2	0	2	0	1	1	2	0	2	1	0	0	1	1	0	1	2	0	0	0	0	0
244	1	1	1	0	0	0	2	0	2	2	0	0	0	0	0	0	0	1	1	1	0	1	2	0	0	1	0	2	1	1	1	0	1	0	2	0	0	0	0	2	2	1	1	2	1	1	0	0	0
245	0	1	1	0	0	0	2	2	0	0	0	0	2	0	0	0	0	0	1	1	1	1	1	0	0	0	2	2	1	1	2	0	0	1	0	2	0	0	1	1	1	0	0	1	0	0	0	0	0
246	1	1	1	0	1	1	2	0	2	2	0	1	1	0	0	0	0	0	1	1	1	0	1	1	1	1	1	1	1	1	1	1	2	1	0	2	1	0	0	1	1	1	1	1	1	2	0	0	1
247	0	0	2	0	0	0	2	2	0	0	0	0	0	0	0	0	0	2	0	0	0	0	2	0	0	1	2	2	1	1	0	0	2	0	2	1	2	0	0	0	0	0	0	2	0	1	0	1	1
248	1	1	2	0	0	0	1	1	1	1	1	0	2	0	0	0	0	0	0	0	1	1	2	0	0	2	0	2	1	0	1	1	1	1	0	2	1	0	0	2	1	0	0	2	0	2	0	0	0
249	1	0	2	0	1	1	2	0	2	2	0	1	1	0	0	1	0	1	0	0	0	0	1	1	1	1	1	2	1	1	0	0	0	2	0	2	1	0	0	2	2	0	0	2	0	2	0	0	1
250	0	1	2	0	1	1	1	1	0	0	2	0	0	0	0	0	0	0	1	1	0	0	2	0	0	1	1	1	1	1	0	0	2	1	2	0	1	0	1	2	1	1	1	1	1	0	0	0	0
251	1	1	1	0	0	0	2	2	1	1	0	0	1	0	0	0	0	0	1	1	1	0	2	0	0	1	0	1	1	1	1	0	2	0	2	0	2	0	2	0	0	1	1	2	1	2	0	0	1
252	1	1	2	0	0	0	2	2	1	1	1	0	0	0	0	0	0	0	2	2	0	0	2	0	0	1	2	2	0	1	1	1	1	1	1	1	1	0	0	0	0	1	1	1	1	1	0	0	0
253	1	1	2	0	0	0	1	2	0	0	1	0	0	0	0	0	0	0	1	1	0	0	2	0	0	1	1	1	0	2	1	1	2	1	1	1	1	0	0	0	0	0	0	2	0	1	1	0	0
254	1	2	1	0	0	0	1	1	1	1	1	0	0	0	0	0	0	0	2	1	1	0	2	0	0	1	1	1	1	1	1	1	2	2	0	2	2	0	0	1	1	0	1	2	0	0	0	0	1
255	0	0	2	0	2	2	2	2	1	1	1	0	0	0	0	0	0	0	1	2	0	0	1	0	0	2	2	2	0	2	0	0	0	1	0	2	1	0	0	2	2	0	0	1	0	1	0	2	0
256	1	1	2	0	0	0	1	2	0	0	2	0	1	0	0	0	0	0	2	1	1	0	2	0	0	1	2	2	2	2	0	0	1	0	1	2	2	0	1	0	0	0	0	2	0	1	0	0	0
257	1	1	2	0	0	0	1	1	2	2	0	0	1	0	0	0	0	0	1	1	0	0	1	0	0	1	2	2	0	2	1	1	1	2	2	1	2	0	2	1	0	0	0	2	0	1	0	1	0
258	0	0	2	0	0	0	2	1	0	0	0	0	0	0	0	0	0	1	1	1	1	0	2	0	0	1	2	2	1	1	1	0	1	2	0	2	2	0	1	0	0	2	2	2	1	1	0	0	0
259	1	2	0	0	0	0	2	2	2	2	0	0	0	0	0	0	0	0	2	1	1	0	1	0	0	0	1	2	0	1	0	0	1	1	1	1	2	0	0	0	0	0	0	0	0	0	0	0	0
260	0	2	1	0	0	0	2	2	2	2	0	0	1	0	0	0	0	0	2	1	1	0	1	0	0	1	2	2	0	1	1	1	0	1	1	1	2	0	2	0	0	0	1	2	1	0	0	0	1
261	0	0	2	0	1	1	2	0	1	1	1	1	0	0	0	0	0	1	1	1	0	0	2	0	0	1	0	1	2	0	1	0	1	1	1	1	0	0	0	2	2	0	0	2	0	1	0	0	0
262	1	1	1	0	0	0	2	2	0	1	0	0	1	0	0	0	1	1	1	1	0	0	2	0	0	2	2	2	0	2	0	0	2	2	1	2	1	0	0	1	1	0	0	2	1	2	1	0	0
263	0	0	2	0	1	1	2	1	1	1	0	0	0	0	0	0	0	0	0	0	1	0	0	0	0	0	2	2	0	2	0	1	2	0	1	1	1	0	0	1	1	0	0	0	0	0	0	0	0
264	0	1	1	0	1	1	2	2	0	0	0	2	1	0	0	0	0	1	1	1	1	1	1	0	0	1	0	2	1	0	1	0	2	2	0	2	1	1	0	1	1	1	1	2	0	0	0	0	0
265	1	1	1	0	0	0	2	2	0	1	1	0	1	0	0	0	0	0	0	0	1	0	2	0	0	2	1	2	1	1	1	0	1	1	1	1	1	0	1	1	1	1	1	1	1	2	0	1	1
266	1	1	1	0	0	0	1	2	0	0	1	0	1	0	0	0	0	0	1	1	1	0	2	0	0	0	1	2	2	2	0	0	1	1	1	1	1	0	0	2	2	1	1	2	0	0	0	0	1
267	0	1	1	0	1	1	1	2	0	0	1	0	1	0	0	0	0	1	2	2	0	0	2	0	0	1	1	2	0	1	0	0	1	1	1	1	0	0	0	2	2	1	1	1	1	0	0	1	0
268	0	2	0	0	0	0	2	1	1	1	0	0	1	0	0	0	0	1	0	0	0	0	2	0	0	2	2	1	1	0	1	0	1	0	1	1	2	0	0	1	1	0	0	2	0	1	0	0	0
269	0	0	2	0	0	0	1	2	1	1	1	0	0	0	0	0	0	0	2	1	1	0	2	0	0	2	1	1	1	1	1	0	1	0	1	1	1	0	1	1	1	0	0	1	0	0	1	1	0
270	1	0	2	0	0	0	1	1	0	0	2	0	1	0	0	0	0	0	1	2	0	0	2	0	0	1	1	1	1	1	0	0	0	2	1	1	2	0	2	0	0	0	2	2	0	0	0	0	0
271	0	0	1	0	0	0	1	2	0	1	0	0	1	0	0	0	0	1	0	0	0	0	2	0	0	0	2	2	1	2	0	1	1	2	0	2	1	0	1	2	1	0	1	2	0	0	0	0	1
272	1	1	1	0	0	1	1	2	0	1	0	0	1	0	0	0	1	1	0	0	1	0	2	0	0	2	2	2	0	2	0	2	1	1	1	1	1	0	0	1	1	0	2	2	0	0	0	0	0
273	1	1	1	0	0	0	1	1	1	1	1	1	1	0	0	1	0	0	1	2	0	0	0	0	0	0	1	2	1	1	1	1	2	2	0	2	2	0	1	1	0	0	2	2	1	0	0	0	0
274	0	0	2	0	0	0	2	1	1	1	0	1	2	0	0	0	0	0	2	1	1	0	2	0	0	0	1	1	2	0	0	1	2	0	1	1	2	0	1	1	1	1	1	1	1	1	0	0	0
275	0	2	0	0	0	0	2	2	1	1	0	0	0	0	0	0	0	0	1	1	1	0	1	0	0	0	2	2	0	2	0	1	1	1	1	1	0	0	1	1	1	0	1	2	1	0	0	0	0
276	1	2	0	0	0	0	1	2	0	1	1	0	1	0	0	0	0	0	2	2	0	0	2	0	0	1	1	2	1	1	2	1	1	1	0	2	1	1	0	1	1	0	1	1	1	1	0	0	0
277	1	1	1	0	0	0	2	1	1	1	1	0	1	0	0	0	1	2	1	1	1	1	2	0	0	1	1	1	1	1	1	0	1	1	1	1	2	0	2	1	0	0	1	2	1	0	0	0	1
278	1	0	2	0	0	0	2	1	0	0	0	0	1	0	0	0	0	2	1	1	1	0	1	1	1	1	1	2	1	1	0	0	2	1	1	1	2	0	0	1	1	0	0	2	1	0	0	0	1
279	0	2	0	0	0	0	1	0	2	2	0	0	0	0	0	0	0	1	1	1	1	0	1	0	0	1	2	2	0	1	1	1	2	0	1	1	1	1	1	0	0	1	0	0	2	0	0	0	0
280	0	1	1	0	1	1	2	2	0	0	0	0	2	0	0	0	0	0	1	1	0	0	2	0	0	1	2	2	0	2	1	0	1	1	1	1	1	0	0	1	1	1	1	2	1	0	0	1	0
281	0	1	1	0	1	1	2	0	2	2	0	0	0	0	0	0	0	1	1	1	0	0	2	0	0	1	2	2	0	2	0	0	1	2	0	2	2	0	1	1	1	0	0	2	0	1	1	0	0
282	0	1	2	0	0	0	1	2	0	0	1	1	0	0	0	0	0	1	1	1	0	0	0	0	0	1	1	2	2	1	2	0	1	0	2	0	1	0	1	1	1	0	0	1	0	1	0	0	0
283	1	1	1	0	1	1	1	1	1	1	1	1	2	0	0	0	0	0	0	1	1	0	2	0	0	1	1	2	1	1	2	0	0	1	2	0	1	0	0	2	2	1	0	1	0	1	0	0	0
284	1	1	1	0	0	0	2	2	0	1	0	0	2	0	0	0	1	1	1	2	0	0	0	1	1	0	1	2	1	1	1	0	2	2	0	2	1	0	1	1	1	0	0	1	0	0	0	0	0
285	0	1	2	0	0	0	1	1	1	2	0	1	1	0	0	0	0	1	1	1	0	0	2	0	0	1	0	1	1	0	0	1	1	1	0	2	2	0	1	2	1	0	0	2	0	0	0	0	0
286	1	2	0	0	0	0	1	0	2	2	0	1	2	0	0	1	0	1	0	0	2	0	2	0	0	2	0	1	2	0	1	2	1	2	0	2	0	0	1	0	0	1	1	2	1	0	0	0	0
287	0	1	2	0	0	0	1	1	1	1	1	0	1	1	1	0	0	1	1	1	0	0	2	0	0	1	0	2	2	1	2	0	2	1	0	2	1	1	0	1	1	1	1	2	1	1	0	0	0
288	1	1	2	0	0	0	2	2	1	2	0	1	1	0	0	0	0	0	2	2	0	1	1	0	0	1	2	2	1	0	1	2	2	2	0	2	1	1	0	1	0	0	0	2	0	1	0	0	0
289	1	1	1	0	0	0	2	2	1	2	0	0	1	0	0	0	1	0	2	1	1	0	2	0	0	1	0	1	0	1	1	0	2	2	0	2	2	0	1	1	1	0	0	2	0	0	0	0	0
290	0	0	2	0	0	0	2	0	2	2	0	1	2	0	0	1	0	1	0	0	1	0	2	0	0	1	1	1	1	2	0	1	2	0	1	1	2	0	1	1	0	1	1	2	1	0	0	0	0
291	1	1	1	0	1	1	2	1	0	0	0	0	1	0	0	0	0	0	1	1	1	0	2	0	0	1	2	2	1	2	1	1	2	2	0	2	1	0	0	2	2	0	0	2	0	1	0	0	0
292	1	1	1	0	0	0	1	1	1	1	0	1	1	0	0	0	0	1	1	1	1	0	2	0	0	0	1	1	1	2	0	1	2	0	1	0	1	0	1	1	1	0	0	2	1	1	0	0	0
293	1	2	0	0	0	0	0	1	1	1	1	0	0	0	0	0	0	0	2	2	0	0	2	0	0	1	2	2	1	0	2	0	2	1	0	2	2	0	1	2	2	0	0	2	1	0	0	0	0
294	0	1	2	0	0	0	2	0	1	1	1	0	0	0	0	0	0	0	2	2	0	0	2	0	0	0	1	1	1	1	1	2	2	0	2	0	0	0	0	1	1	0	2	2	1	0	0	0	1
295	0	1	1	0	0	0	2	2	0	0	0	0	1	0	0	0	0	0	2	1	1	0	2	0	0	1	1	1	0	1	1	1	2	2	0	2	0	0	0	2	2	0	0	1	0	1	0	0	0
296	0	1	2	0	0	0	2	2	0	0	0	0	0	0	0	0	0	0	1	1	0	0	1	1	1	1	1	1	1	1	0	0	1	0	1	1	1	1	1	0	0	0	2	2	0	0	1	0	0
297	1	1	1	0	0	0	1	2	0	0	1	0	1	0	0	0	0	1	1	1	1	0	2	0	0	0	2	2	0	1	1	1	1	2	0	2	2	0	2	0	0	1	1	1	0	1	0	0	0
298	1	1	1	0	0	0	2	0	2	2	0	0	0	0	0	0	0	0	1	1	0	0	1	1	1	0	1	2	2	1	2	1	2	2	0	2	1	0	0	1	1	0	1	1	0	1	0	0	2
299	1	1	2	0	1	1	2	0	2	2	0	0	0	0	0	0	0	1	2	2	0	0	2	0	0	0	2	2	1	1	1	2	1	2	0	2	1	0	0	1	1	0	0	2	0	1	1	0	1
300	1	1	0	0	0	0	2	2	1	1	1	0	0	0	0	0	0	0	1	1	1	0	1	1	1	1	2	2	0	0	0	0	1	2	2	0	2	0	0	1	1	0	0	2	0	1	0	0	1
301	1	0	2	0	0	0	2	1	1	1	1	0	0	0	0	0	0	0	2	1	1	0	2	0	0	2	1	2	1	1	1	0	0	2	0	1	0	0	1	0	0	0	2	2	1	0	0	0	0
302	0	2	0	0	0	0	1	1	1	2	0	1	0	0	0	0	0	1	0	0	2	0	1	1	1	1	1	0	2	0	0	0	1	1	0	2	0	0	0	1	1	1	1	2	1	0	0	0	0
303	1	0	2	0	0	0	1	2	0	0	2	0	0	0	0	0	0	1	1	1	0	2	0	0	0	1	2	2	0	2	1	0	2	0	2	1	1	0	0	2	2	1	0	0	2	0	0	0	0
304	1	2	1	0	0	0	2	1	0	0	0	1	1	0	0	1	0	0	2	2	0	0	0	1	1	1	2	2	1	1	1	0	0	2	0	1	1	0	1	1	1	1	1	1	1	1	0	0	0
305	1	2	1	0	0	0	2	2	1	1	0	1	2	0	0	0	0	1	1	1	0	1	1	0	0	1	1	1	0	0	1	0	1	2	2	0	2	0	0	1	1	0	1	1	1	1	0	0	0
306	1	1	1	0	0	0	2	1	1	1	0	1	2	0	0	0	0	0	1	1	0	0	2	0	0	0	1	1	1	1	1	1	2	0	1	1	2	1	1	1	0	0	0	2	0	0	0	0	0
307	0	2	2	0	0	0	2	2	0	1	1	0	2	0	0	0	1	2	1	1	1	0	2	0	0	0	2	1	1	1	1	2	1	1	1	1	1	0	1	1	1	0	0	1	0	0	0	0	0
308	0	1	2	0	0	0	2	2	0	0	0	0	0	0	0	0	0	0	2	2	0	0	2	0	0	0	1	2	0	2	1	2	1	2	0	2	2	0	0	1	1	1	1	1	1	1	0	0	0
309	0	1	1	0	0	0	2	1	0	0	1	1	2	0	0	0	0	1	1	1	1	0	2	0	0	1	2	2	0	2	0	0	0	2	0	2	1	0	1	1	1	1	0	1	0	1	0	0	0
310	0	2	1	0	0	0	1	1	1	1	1	0	0	0	0	0	1	1	1	2	0	0	2	0	0	2	0	1	0	0	1	0	2	2	0	2	2	0	1	1	1	1	1	2	2	2	0	0	0
311	0	1	1	0	0	0	2	0	1	1	1	0	0	0	0	0	0	1	0	1	1	0	2	0	0	1	2	2	1	2	1	0	1	1	1	1	1	0	1	1	1	0	0	2	0	1	0	0	0
312	0	1	1	1	0	1	2	0	1	1	1	1	0	0	0	0	0	0	1	1	1	0	2	0	0	1	2	2	0	0	1	1	1	1	2	1	1	0	0	1	1	1	1	2	1	0	0	0	1
313	0	2	0	0	0	0	1	1	1	1	1	0	0	0	0	0	0	1	0	0	2	1	1	0	0	1	1	1	1	1	0	1	1	0	0	1	1	0	0	2	2	0	1	1	1	0	0	0	0
314	1	0	2	0	0	0	2	1	0	1	0	0	0	0	0	0	0	2	1	1	0	0	1	1	1	2	1	0	2	0	0	0	1	2	0	2	1	0	2	0	0	1	0	1	0	0	0	0	0
315	0	2	1	0	0	0	2	0	2	2	0	1	1	0	0	0	0	0	0	1	1	1	2	0	0	0	2	2	0	2	0	1	0	2	0	2	1	0	0	2	2	1	0	0	0	0	0	0	0
316	0	1	1	0	0	0	1	2	1	1	0	0	0	0	0	0	0	1	1	0	0	1	2	0	0	1	1	2	2	1	1	0	0	2	0	2	1	0	1	1	1	0	1	2	1	1	0	0	0
317	1	1	2	0	0	0	1	2	0	0	1	0	0	0	0	0	0	2	2	2	0	0	1	0	0	0	1	2	1	1	0	0	0	2	0	2	2	0	1	1	1	1	0	1	0	1	0	0	0
318	1	1	1	0	1	1	1	1	0	0	2	1	0	0	0	0	0	1	1	2	0	0	1	0	0	0	1	2	0	2	0	0	1	2	0	2	2	0	0	2	1	1	0	1	0	0	0	0	0
319	0	1	1	0	0	0	2	0	1	1	0	0	0	0	0	0	0	0	1	0	1	0	2	0	0	1	1	1	1	1	1	1	2	0	1	0	0	0	0	1	1	0	0	1	0	0	0	0	0
320	0	1	1	0	0	0	1	0	2	2	0	0	0	0	0	0	0	0	0	0	1	0	2	0	0	0	1	1	1	1	0	1	2	2	0	2	1	0	0	1	1	1	1	1	1	1	0	0	1
321	1	2	0	0	0	0	2	0	1	1	1	0	0	0	0	0	0	1	1	2	0	0	0	0	0	0	1	2	0	1	1	0	2	0	1	1	0	0	1	1	1	0	0	2	0	0	0	0	0
322	0	2	0	0	0	0	2	2	0	1	0	0	0	0	0	0	0	1	0	0	1	0	1	0	0	0	2	2	1	1	1	2	1	0	2	0	2	0	1	1	1	0	1	1	1	1	0	0	0
323	1	1	1	0	0	0	2	0	2	2	0	0	1	0	0	0	0	0	1	1	1	0	1	0	0	2	1	2	2	0	2	1	1	1	1	1	2	0	1	1	1	0	0	2	1	2	0	0	0
324	0	1	2	0	1	1	2	1	1	1	0	0	1	1	0	0	0	0	2	2	0	0	1	0	0	1	1	1	1	1	1	0	2	1	1	1	1	0	1	1	1	0	0	2	1	1	0	0	0
325	0	0	2	0	1	1	1	2	1	1	0	0	0	0	0	0	0	2	1	1	1	0	2	0	0	1	0	1	0	1	1	0	2	1	0	2	1	0	0	0	0	0	0	1	0	1	0	1	0
326	1	0	2	0	1	1	2	1	1	2	0	0	1	0	0	0	0	2	1	1	1	1	2	0	0	0	0	2	0	1	2	1	2	0	1	0	2	0	1	1	1	0	0	2	1	0	1	0	0
327	1	1	1	0	0	0	2	1	0	1	0	0	1	0	0	0	0	0	1	1	0	0	1	0	0	1	2	2	0	2	1	0	2	2	0	2	1	0	0	1	1	0	0	2	0	0	0	0	0
328	0	1	2	0	0	0	1	2	0	0	0	0	0	0	0	0	0	0	2	1	1	1	2	0	0	1	1	0	1	0	1	1	2	1	0	2	2	0	2	0	0	0	1	2	2	0	1	0	0
329	1	0	2	0	1	1	2	2	0	0	0	0	0	0	0	0	0	1	0	0	1	0	1	0	0	2	1	1	2	0	0	1	0	1	1	1	1	0	0	1	1	0	2	2	0	0	1	0	0
330	1	0	2	0	0	0	1	2	0	0	1	1	1	0	0	0	0	0	1	1	1	0	2	0	0	1	2	2	1	1	2	0	2	0	2	1	1	0	0	1	1	0	0	2	0	0	0	0	0
331	1	0	2	0	0	0	2	2	0	1	0	0	0	0	0	0	0	1	0	1	1	0	2	0	0	1	2	2	1	1	2	1	2	1	2	2	1	0	0	2	2	1	0	0	0	0	0	0	0
332	1	2	0	0	0	0	2	1	1	1	1	0	0	0	0	0	1	1	2	2	1	0	2	0	0	0	1	1	1	1	1	0	2	0	1	1	1	0	0	1	1	1	0	1	0	0	1	0	0
333	0	0	2	0	0	0	1	2	0	0	1	0	1	0	0	0	0	0	1	1	1	0	2	0	0	0	1	2	2	1	2	1	1	1	0	2	0	0	0	1	1	0	0	2	0	1	2	0	0
334	1	0	2	0	1	1	2	2	1	1	0	0	1	1	0	0	0	1	1	1	1	0	2	0	0	1	2	2	1	1	2	1	2	1	2	1	1	0	0	1	1	0	0	1	0	0	0	0	1
335	1	2	0	0	0	0	2	0	2	2	0	0	0	0	0	0	0	1	1	1	0	0	2	0	0	0	1	2	0	1	0	0	2	1	2	1	2	0	1	1	1	0	1	2	0	1	0	0	2
336	0	1	2	0	0	0	2	1	1	1	0	0	0	0	0	0	0	0	1	1	1	0	0	0	0	1	1	1	0	1	0	0	1	1	1	1	2	0	1	1	1	0	0	2	1	0	0	0	1
337	0	1	2	0	0	0	1	2	0	0	0	1	2	0	0	0	0	0	1	1	0	0	2	1	1	1	1	2	1	1	0	0	1	0	1	1	2	0	2	0	0	1	0	0	0	0	0	0	0
338	1	1	1	0	0	0	2	1	1	1	0	0	0	0	0	0	0	1	1	2	0	0	1	0	0	1	2	2	1	1	2	0	0	2	0	2	1	0	1	1	1	0	2	2	0	1	0	0	0
339	1	1	2	0	1	1	1	1	1	2	0	0	0	0	0	0	1	1	1	2	0	0	2	0	0	1	2	2	1	1	2	1	1	1	1	1	0	0	0	1	1	0	0	2	1	1	0	1	0
340	1	2	1	0	0	0	1	1	1	1	0	0	0	0	0	0	1	0	2	1	1	0	2	0	0	0	1	0	2	0	0	0	1	0	2	0	0	0	1	1	1	0	0	2	0	1	0	0	0
341	0	1	1	0	0	0	2	0	2	2	0	0	0	0	0	0	0	0	1	1	0	0	2	0	0	1	1	1	0	1	2	2	1	0	2	0	2	0	0	0	0	0	1	2	1	0	0	0	2
342	1	2	1	0	0	0	2	1	0	0	0	0	0	0	0	0	0	0	0	1	0	0	2	0	0	0	1	1	0	1	0	1	1	1	1	1	0	1	0	1	1	0	0	1	0	1	0	0	0
343	0	2	1	0	0	0	1	2	0	1	1	0	2	0	0	0	0	1	2	2	0	0	2	0	0	0	2	2	1	1	2	0	1	2	1	1	1	0	1	2	1	0	0	2	0	2	1	1	0
344	1	2	0	0	0	0	1	2	0	0	2	0	0	0	0	0	0	1	1	1	0	0	2	0	0	0	1	2	1	1	1	1	1	0	1	1	1	0	1	1	1	0	0	2	1	1	0	1	0
345	1	2	0	0	0	0	2	1	1	2	0	0	1	0	0	0	0	1	1	1	0	0	1	1	1	0	1	2	1	1	2	0	0	2	0	2	0	0	1	1	1	1	1	2	0	1	0	0	0
346	1	2	0	0	0	0	2	2	0	0	1	0	0	0	0	0	0	1	1	1	1	0	2	0	0	1	2	1	1	0	1	1	2	1	1	1	2	0	1	1	1	1	1	2	1	2	0	0	1
347	0	2	1	0	0	0	2	1	0	0	0	0	2	1	1	0	0	1	2	2	0	0	2	0	0	0	2	2	0	1	1	0	0	2	0	2	2	0	1	2	1	1	0	1	2	1	1	0	0
348	0	1	1	0	0	0	1	1	1	1	1	2	2	0	0	0	0	0	1	1	1	0	2	0	0	1	2	2	0	2	0	1	0	1	0	2	1	1	0	1	0	0	0	1	0	0	0	0	1
349	0	0	2	0	1	1	1	0	2	2	0	0	0	0	0	0	0	1	0	0	1	0	2	0	0	0	2	2	0	1	1	0	2	0	1	2	1	0	0	1	1	0	0	2	0	1	1	0	0
350	0	1	2	0	0	0	2	2	0	0	0	0	1	0	0	0	0	0	2	2	0	0	0	1	1	0	2	0	1	0	1	0	2	1	1	1	2	0	2	0	0	1	1	1	1	1	1	1	0
351	0	2	0	0	0	0	2	2	0	0	0	0	0	0	0	0	0	1	2	2	0	0	2	0	0	1	2	2	1	1	1	1	2	0	2	0	0	0	1	2	1	0	0	2	1	1	1	0	0
352	0	1	1	0	0	0	2	0	2	2	0	0	0	0	0	0	0	0	1	1	1	0	1	0	0	0	1	1	1	1	0	2	1	0	2	0	1	1	1	0	0	1	1	2	1	1	0	1	0
353	0	1	1	1	0	1	1	1	1	1	2	0	1	0	0	0	0	1	2	2	0	0	1	0	0	1	1	2	1	0	2	0	2	0	2	1	1	0	1	1	1	1	1	1	1	0	0	0	0
354	1	1	1	0	1	1	2	1	0	0	1	0	1	0	0	0	0	1	2	2	0	0	2	0	0	0	2	2	1	2	1	0	1	2	0	2	2	0	0	1	1	0	0	1	0	1	0	0	0
355	0	2	1	1	0	1	2	1	0	0	1	0	0	0	0	0	0	1	1	0	0	0	1	1	1	1	1	2	0	1	1	0	2	1	0	2	1	1	0	1	1	2	1	2	1	0	0	0	0
356	0	2	0	0	0	0	0	2	0	0	2	1	1	0	0	1	0	1	1	1	0	0	2	0	0	0	1	2	1	1	1	0	2	0	1	2	1	0	1	2	1	0	0	1	0	0	0	0	0
357	1	1	1	0	0	0	2	0	1	1	1	0	1	0	0	0	0	0	1	0	1	0	2	0	0	0	2	2	0	2	1	0	2	1	1	1	2	1	1	0	0	1	1	2	1	1	0	0	0
358	1	1	1	0	0	0	2	0	1	1	1	2	2	0	0	0	0	0	1	1	0	0	1	0	0	1	0	2	1	0	1	0	1	0	1	1	1	0	0	1	1	0	1	1	0	2	0	0	0
359	1	1	2	0	0	0	2	2	1	1	1	1	1	0	0	0	0	1	1	1	0	0	2	0	0	2	2	2	1	1	2	0	2	1	1	1	2	1	1	0	0	0	0	1	0	0	0	0	1
360	0	0	2	0	1	1	2	1	1	1	1	0	0	0	0	0	0	0	2	1	1	1	2	0	0	1	1	1	2	0	0	1	1	0	1	1	2	1	0	0	0	0	0	2	0	0	0	0	1
361	1	1	1	0	1	1	2	2	0	1	0	0	0	0	0	0	0	0	2	1	1	0	2	0	0	1	2	2	0	2	1	0	0	1	0	2	1	0	1	1	1	0	0	2	0	0	0	0	0
362	0	2	0	0	0	0	2	2	0	0	1	1	2	0	0	0	0	0	1	1	0	0	2	0	0	1	1	1	0	1	1	0	2	1	1	1	2	0	0	1	1	1	1	1	1	0	0	0	1
363	0	0	2	0	0	0	0	2	0	0	2	0	0	0	0	0	0	0	1	1	0	0	1	0	0	0	1	1	2	0	1	1	2	1	1	1	1	0	1	1	1	0	0	2	0	0	1	0	0
364	0	1	1	0	0	0	2	2	1	1	0	1	1	0	0	0	0	1	2	2	0	0	1	1	1	1	0	2	2	1	2	0	1	1	0	2	2	0	0	2	1	0	1	1	1	1	0	0	0
365	0	0	2	0	1	1	2	0	2	2	0	0	0	0	0	0	0	2	1	1	0	0	2	0	0	1	2	2	0	1	1	0	1	2	1	2	1	0	1	1	1	1	1	1	0	0	1	0	0
366	1	0	2	0	0	0	2	0	2	2	0	0	0	0	0	0	0	1	1	1	1	0	2	0	0	1	2	2	1	1	2	0	0	2	0	2	2	0	1	1	1	1	0	1	0	0	1	1	0
367	1	2	0	0	0	0	1	1	0	0	1	0	0	0	0	0	0	0	0	1	0	0	2	0	0	2	1	2	1	1	2	0	1	2	1	2	1	0	1	1	1	1	1	2	1	0	0	0	0
368	0	2	0	0	0	0	2	2	0	1	1	0	0	0	0	0	0	0	0	0	0	0	1	0	0	0	1	1	2	0	0	0	2	1	1	1	0	0	0	2	2	0	0	2	0	1	0	0	0
369	1	1	1	0	0	0	2	1	1	2	0	0	0	0	0	0	0	0	1	2	0	0	2	0	0	0	0	2	1	0	1	1	1	2	0	2	0	0	1	1	1	0	0	2	0	2	0	0	1
370	0	1	2	0	0	0	2	2	0	0	0	0	0	0	0	0	0	0	1	1	0	0	1	0	0	1	1	2	1	1	2	0	2	1	1	1	2	0	0	0	0	1	1	1	0	1	1	0	0
371	1	0	2	0	0	0	1	1	1	1	0	1	0	0	0	0	0	0	2	1	0	0	0	0	0	0	1	1	1	1	0	0	2	1	1	1	2	0	1	1	1	0	1	2	1	0	0	0	0
372	0	2	0	0	0	0	2	2	1	1	0	0	0	0	0	0	1	2	2	2	0	0	1	0	0	1	2	2	1	2	0	0	1	0	2	0	1	0	0	1	1	1	0	1	2	1	0	0	2
373	1	2	0	0	0	0	2	1	2	2	0	0	0	0	0	0	0	0	2	1	1	0	2	0	0	0	1	1	0	0	1	1	1	0	1	1	1	1	0	1	0	0	0	1	0	0	0	0	0
374	1	2	1	0	0	0	2	1	1	1	0	1	1	0	0	0	0	1	1	1	0	0	2	0	0	2	2	2	1	1	1	1	1	1	1	1	1	0	0	2	2	0	0	1	0	0	0	0	0
375	0	2	0	0	0	0	2	0	2	2	0	0	1	0	0	0	1	1	0	0	1	0	2	0	0	1	1	1	1	1	1	0	1	2	0	2	2	0	1	1	0	1	1	1	1	1	1	0	0
376	1	2	1	0	0	0	1	1	1	1	1	1	1	0	0	1	0	1	2	2	0	0	2	0	0	1	1	1	2	0	1	0	1	0	1	2	1	0	0	1	1	1	1	2	0	0	0	0	1
377	0	2	1	0	0	0	2	1	2	2	0	0	1	1	1	0	1	2	2	2	0	1	0	1	1	0	1	1	0	1	1	2	2	0	2	0	1	0	0	1	1	0	0	1	0	1	1	0	0
378	1	1	1	0	0	0	2	2	1	2	0	0	0	0	0	0	0	0	1	1	0	0	2	0	0	0	2	2	0	0	0	1	1	2	0	2	0	0	0	1	1	0	0	2	0	0	0	0	0
379	1	2	0	0	0	0	2	2	0	1	0	0	0	0	0	0	0	0	1	1	0	1	1	0	0	0	1	2	1	1	1	0	0	1	0	2	2	0	1	1	1	1	1	2	1	2	1	0	0
380	1	0	2	0	0	0	2	0	2	2	0	0	0	0	0	0	0	1	1	1	0	0	2	0	0	2	2	2	2	2	0	0	2	2	0	2	1	1	0	1	1	0	0	1	0	0	1	0	0
381	0	1	1	0	0	0	2	2	0	1	0	0	0	0	0	0	0	0	2	2	0	0	2	0	0	2	1	1	0	1	1	0	0	2	0	2	1	0	0	2	1	1	0	1	0	1	0	0	0
382	0	0	2	0	0	0	1	2	0	0	2	1	1	0	0	0	0	2	1	1	1	0	1	0	0	2	2	2	0	2	0	0	1	1	1	1	1	0	0	1	1	0	0	1	0	1	1	0	0
383	1	2	0	0	0	0	2	2	0	0	1	0	0	0	0	0	0	1	2	2	0	0	1	0	0	2	2	2	1	0	1	1	1	2	0	2	2	0	0	2	2	1	1	2	1	1	0	1	0
384	1	1	1	0	0	0	2	1	1	1	0	0	1	0	0	0	1	2	1	1	0	0	2	0	0	0	1	2	2	0	2	2	1	2	0	2	1	0	0	2	1	0	0	2	0	0	0	1	0
385	1	2	0	0	0	0	1	1	2	2	0	1	2	0	0	1	0	0	2	1	1	0	2	0	0	0	2	2	0	2	0	1	2	1	2	2	0	0	0	2	2	1	1	2	0	0	0	0	0
386	0	1	1	0	0	0	2	2	0	0	0	1	1	0	0	1	0	1	1	1	0	0	1	0	0	1	0	1	2	0	1	0	0	2	0	2	2	0	1	1	1	0	0	0	0	0	1	0	0
387	1	1	1	0	0	0	2	1	1	1	0	0	0	0	0	0	0	0	1	1	0	0	2	0	0	1	1	2	0	1	1	1	1	1	0	2	0	0	0	1	1	0	1	2	1	0	0	0	0
388	1	0	2	0	2	2	1	2	0	0	1	0	1	0	0	0	0	0	2	1	1	1	1	0	0	1	1	2	1	1	2	2	1	1	1	1	1	0	1	2	1	0	0	0	0	1	0	0	0
389	0	2	0	0	0	0	2	2	0	1	0	0	0	0	0	0	0	0	2	2	0	0	1	0	0	2	2	2	0	2	0	0	1	2	0	2	1	0	1	1	1	1	1	1	1	2	0	0	0
390	0	0	2	0	1	1	1	1	1	1	0	0	0	0	0	0	0	0	2	2	0	0	2	0	0	1	2	2	1	1	1	0	1	0	2	0	2	0	0	0	0	1	0	1	0	1	0	0	0
391	0	2	1	0	0	0	1	1	1	1	1	0	1	0	0	0	0	1	1	1	0	0	1	1	1	1	1	2	1	1	2	1	1	2	0	2	1	0	1	1	1	1	1	2	0	0	1	0	0
392	0	0	2	0	0	0	2	0	1	1	1	1	1	0	0	1	0	0	1	1	1	0	2	0	0	1	2	2	1	1	1	1	1	0	0	1	1	0	1	1	1	0	1	2	0	0	0	0	0
393	1	2	0	0	0	0	2	2	0	0	0	1	2	0	0	0	0	0	1	1	0	0	2	0	0	0	1	2	0	1	1	2	2	0	1	1	1	0	0	1	1	0	0	2	0	0	0	1	1
394	0	0	2	0	0	0	2	0	2	2	0	0	1	0	0	0	0	1	2	2	0	0	2	0	0	2	1	1	1	1	1	1	0	2	0	2	1	0	1	1	1	0	0	2	0	1	1	0	0
395	0	0	2	0	0	0	2	0	2	2	0	0	1	0	0	0	0	0	1	1	0	0	1	0	0	1	1	1	0	1	1	0	1	1	1	1	0	0	0	2	2	0	1	2	1	0	0	1	0
396	1	2	0	0	0	0	1	1	1	1	1	2	2	1	1	1	1	2	1	1	0	0	2	0	0	1	0	1	2	0	1	0	2	1	1	1	0	0	0	2	2	0	2	2	0	0	0	0	0
397	0	2	0	0	0	0	1	1	0	2	0	0	1	0	0	0	0	0	0	0	0	1	0	1	1	0	1	1	0	1	2	2	2	0	1	1	2	0	1	0	0	1	1	1	1	2	0	0	0
398	1	1	1	0	0	0	0	2	0	0	2	0	1	0	0	0	0	0	2	2	1	0	2	0	0	2	2	2	0	2	1	0	0	0	1	1	1	0	0	2	2	0	0	2	0	0	0	0	0
399	1	0	2	0	0	0	1	2	0	1	1	0	1	0	0	0	0	0	2	2	0	0	2	0	0	1	2	2	1	1	2	0	1	1	1	1	0	0	0	1	1	1	1	2	0	0	0	0	1
400	1	0	2	0	0	0	2	0	1	1	2	0	0	0	0	0	0	0	2	1	1	0	2	0	0	2	1	2	0	1	0	0	1	2	0	2	1	1	0	1	1	0	1	2	1	0	0	0	0
401	1	1	1	0	0	0	2	2	0	0	0	0	0	0	0	0	0	0	1	1	0	0	2	0	0	1	2	2	0	2	1	1	1	2	1	1	1	0	1	1	1	1	0	1	2	1	0	0	1
402	0	1	2	0	1	1	2	2	0	1	1	0	1	0	0	0	0	0	2	2	0	0	2	0	0	0	2	2	0	2	0	0	2	2	0	2	0	0	0	2	2	0	0	0	0	1	0	0	1
403	1	1	1	0	0	0	1	2	1	1	1	0	0	0	0	0	0	0	1	1	0	0	0	1	1	1	1	1	1	1	0	0	0	2	1	1	2	0	2	1	0	1	1	2	1	0	0	0	0
404	1	2	1	0	0	0	2	1	0	1	0	1	1	0	0	1	0	0	1	2	0	0	2	0	0	0	2	2	1	2	0	0	1	2	0	2	1	1	0	1	1	0	1	2	1	0	0	0	0
405	0	1	1	0	0	0	2	2	1	1	1	1	2	0	0	0	0	0	1	1	0	0	2	0	0	0	1	1	1	1	0	0	2	2	1	2	1	0	0	1	1	0	0	1	0	1	0	0	0
406	1	1	2	0	0	0	2	2	1	2	0	0	0	0	0	0	0	1	1	1	0	0	0	0	0	1	1	2	0	1	2	1	1	2	0	2	2	0	1	0	0	0	0	2	0	0	0	0	0
407	0	0	2	0	0	0	2	2	0	0	0	0	0	0	0	0	0	1	1	1	0	0	2	0	0	1	1	1	0	1	1	1	2	1	1	2	1	0	0	2	2	1	1	2	1	1	1	0	0
408	1	1	2	0	0	0	2	1	0	0	0	0	0	0	0	0	0	1	1	2	0	0	1	0	0	2	2	2	0	1	1	1	1	1	0	2	2	0	1	2	0	0	1	2	0	0	0	0	0
409	0	2	0	0	0	0	2	1	1	2	0	1	1	0	0	0	0	0	0	0	1	1	2	0	0	2	1	2	1	1	0	1	2	0	0	2	1	0	2	0	0	0	2	2	0	0	0	0	0
410	0	1	1	0	1	1	2	0	2	2	0	0	1	0	0	0	0	1	1	1	0	0	2	0	0	0	2	2	0	2	0	0	0	2	1	1	2	0	2	1	1	1	1	1	1	1	0	1	0
411	1	2	0	0	0	0	2	1	1	1	0	1	2	0	0	1	0	1	2	2	0	0	2	0	0	1	1	1	2	0	0	0	1	1	1	1	1	0	0	1	1	0	0	2	0	1	0	1	1
412	0	2	1	0	1	1	2	2	0	0	0	1	1	0	0	1	0	0	2	1	0	1	2	0	0	1	2	2	0	1	1	1	1	2	0	2	1	0	0	1	1	0	0	2	0	1	0	0	0
413	1	0	2	0	2	2	2	0	2	2	0	0	0	0	0	0	0	1	1	1	0	0	1	1	1	0	1	1	0	1	0	0	1	2	1	1	1	1	0	1	1	1	1	2	1	1	0	0	0
414	0	0	1	0	0	0	2	0	1	1	1	1	0	0	0	0	0	2	2	2	0	0	2	0	0	0	1	2	0	1	2	1	2	2	0	2	2	0	1	1	1	0	1	2	1	0	0	0	1
415	1	2	1	0	0	0	1	2	0	2	1	0	2	0	0	0	0	0	2	1	1	0	2	0	0	1	2	2	0	2	1	1	2	0	1	1	2	0	1	1	1	0	0	1	0	0	1	0	0
416	0	2	1	0	0	0	1	1	1	1	0	0	1	0	0	0	0	0	0	0	1	0	1	0	0	0	2	2	0	1	0	1	2	0	2	0	0	0	0	2	2	0	0	1	0	1	0	1	0
417	0	2	1	0	0	0	2	2	0	1	0	1	2	0	0	0	0	0	2	2	0	0	2	0	0	2	2	2	0	2	0	0	0	1	0	2	2	0	2	1	0	1	1	1	1	1	0	0	0
418	1	2	1	0	0	0	2	0	2	2	0	0	0	0	0	0	0	1	1	1	0	0	1	0	0	0	1	1	1	1	0	0	1	1	1	1	2	0	2	1	0	0	0	1	0	0	1	0	0
419	1	0	1	0	0	0	2	1	0	0	0	0	0	0	0	0	0	1	2	2	0	1	2	0	0	2	2	2	0	2	1	1	2	1	1	1	0	0	1	1	1	0	0	2	0	1	0	0	0
420	1	0	2	0	1	1	0	1	1	1	1	1	2	0	0	0	0	1	0	1	1	0	2	0	0	0	1	2	0	1	0	1	1	1	0	2	1	0	0	2	2	0	0	1	0	1	0	1	0
421	1	1	1	1	0	1	1	1	1	2	0	0	1	0	0	0	0	1	0	0	1	0	1	0	0	2	2	2	1	1	2	1	2	2	0	2	0	0	0	2	2	0	1	1	1	0	0	0	0
422	1	0	2	0	1	1	2	2	0	0	0	0	0	0	0	0	0	1	1	1	0	0	1	0	0	0	1	1	1	1	0	1	2	1	1	1	1	0	0	2	2	0	0	1	0	0	0	0	0
423	1	2	1	0	0	0	2	1	1	1	0	0	2	1	1	0	0	0	1	1	0	0	1	0	0	2	2	2	0	2	1	0	2	2	0	2	1	0	0	2	2	1	1	2	0	0	0	0	0
424	1	0	2	0	1	1	1	1	1	2	0	0	0	0	0	0	0	1	0	0	0	0	2	0	0	2	2	2	0	1	2	2	1	1	0	2	1	0	1	2	1	0	0	2	0	0	1	0	0
425	1	0	2	0	1	1	1	1	2	2	0	0	0	0	0	0	0	1	1	1	1	0	2	0	0	0	1	2	0	1	0	0	2	2	0	2	0	0	0	2	2	0	0	2	0	0	0	0	0
426	1	2	0	0	0	0	2	1	0	0	1	0	0	0	0	0	0	0	0	0	0	0	0	0	0	0	1	1	1	1	0	0	1	2	0	2	1	0	1	1	1	1	1	2	0	1	0	0	0
427	0	1	1	0	0	0	1	1	1	1	0	1	0	0	0	0	0	1	1	1	1	0	1	1	1	1	1	1	1	1	0	0	1	2	0	2	1	1	0	1	1	1	1	2	1	1	0	1	0
428	0	0	2	0	2	2	1	1	0	0	2	0	1	0	0	0	0	0	1	1	0	0	2	0	0	2	1	2	1	1	1	2	2	0	2	0	2	0	1	0	0	0	0	1	0	1	1	0	0
429	1	1	2	0	0	0	2	2	1	1	0	0	1	0	0	0	0	1	2	2	0	1	1	0	0	1	2	2	0	2	1	1	0	2	0	2	1	0	0	2	2	0	0	2	1	0	1	1	0
430	0	1	2	0	0	0	2	0	2	2	0	2	2	0	0	1	0	1	1	2	0	0	2	0	0	1	2	2	0	2	1	0	1	2	0	2	1	0	0	2	2	0	0	2	1	2	0	0	0
431	1	2	0	0	0	0	2	2	0	1	0	0	0	0	0	0	0	0	1	2	0	0	2	0	0	0	1	2	1	1	1	0	1	2	1	1	1	1	0	0	0	1	1	2	0	1	0	0	1
432	1	2	0	0	0	0	2	1	1	2	0	0	1	0	0	0	0	0	2	2	0	0	2	0	0	1	0	0	1	1	0	2	2	0	2	0	2	0	2	0	0	0	0	2	0	0	0	0	0
433	1	1	1	0	0	1	2	2	0	0	1	0	1	0	0	0	0	1	1	1	0	0	2	0	0	1	0	1	1	1	1	1	2	1	0	2	2	0	1	1	1	0	2	2	1	0	0	0	0
434	0	0	2	0	1	1	2	2	0	1	0	0	0	0	0	0	0	0	1	1	0	0	0	1	1	1	1	1	0	1	0	1	2	1	1	1	1	1	0	1	1	0	0	1	0	1	0	0	0
435	1	2	2	0	0	0	2	1	2	2	0	1	2	0	0	0	0	0	0	0	0	0	0	1	1	1	2	2	1	0	1	1	2	0	1	0	1	0	0	1	1	0	0	2	0	1	0	0	0
436	0	0	2	0	1	1	2	1	1	1	1	1	2	0	0	1	0	1	2	2	0	0	1	0	0	0	1	1	2	0	0	1	1	0	2	0	1	0	0	1	1	0	0	2	0	1	0	0	2
437	1	1	1	0	0	0	1	1	1	2	0	1	1	0	0	0	0	0	2	1	1	0	2	0	0	2	1	2	1	0	2	0	1	2	0	2	1	1	0	1	0	1	0	1	0	1	0	0	1
438	0	1	1	0	0	0	1	2	0	1	1	1	1	0	0	1	0	0	1	1	0	0	2	0	0	1	0	2	1	0	1	0	2	1	1	1	1	1	0	1	1	0	0	0	0	1	0	0	0
439	0	2	1	0	0	0	2	2	1	1	0	1	1	0	0	1	0	0	2	2	0	1	2	0	0	1	1	1	1	1	0	1	1	2	0	2	1	0	0	2	1	0	0	2	0	2	0	0	0
440	1	2	1	0	0	0	1	2	1	1	0	0	0	0	0	0	0	0	2	2	0	0	2	0	0	2	2	1	1	1	1	2	1	2	0	2	2	0	2	0	0	0	0	1	0	0	0	0	0
441	0	1	1	0	0	0	1	1	0	0	1	1	1	1	1	0	0	0	2	2	0	0	1	0	0	2	2	2	1	2	0	1	0	1	0	2	2	0	0	0	0	0	0	1	1	0	0	0	0
442	1	2	0	0	0	0	2	0	2	2	0	0	0	0	0	0	0	0	1	1	1	0	2	0	0	0	1	2	0	1	0	0	0	2	0	2	0	0	0	1	1	1	1	2	0	0	0	0	0
443	0	1	2	0	0	0	0	1	1	1	1	0	0	0	0	0	0	1	1	1	1	0	2	0	0	1	2	2	0	1	2	2	2	2	0	2	2	0	1	1	1	0	2	2	0	1	0	1	0
444	0	2	1	0	0	0	1	2	0	0	2	1	1	0	0	0	0	0	1	1	0	1	2	0	0	0	2	2	0	2	1	1	1	2	0	2	0	0	0	1	1	0	1	2	1	0	0	0	0
445	0	1	1	0	0	0	2	1	1	2	0	0	0	0	0	0	0	2	1	1	1	0	2	0	0	1	1	1	2	1	0	0	1	0	1	1	1	1	0	1	1	1	1	1	1	0	0	0	0
446	1	0	2	0	1	1	2	0	2	2	0	1	1	0	0	1	1	0	2	1	1	0	1	0	0	1	1	2	2	1	1	0	1	2	0	2	0	0	0	2	2	0	0	1	0	0	1	0	0
447	0	1	1	0	0	0	2	1	1	1	0	0	0	0	0	0	0	1	2	2	0	0	1	1	1	2	1	2	2	1	1	1	0	1	1	1	2	0	1	1	1	0	1	2	1	0	0	1	1
448	0	2	0	0	0	0	2	2	0	0	1	0	0	0	0	0	0	0	1	1	0	0	2	0	0	0	1	2	1	1	0	0	1	1	1	1	1	1	0	1	1	0	0	0	0	1	0	0	0
449	0	1	1	0	0	0	2	2	0	1	0	1	1	0	0	1	0	1	2	2	0	0	1	0	0	1	1	1	1	0	1	1	0	2	0	2	2	1	1	1	0	0	1	2	0	0	1	0	0
450	1	0	2	0	1	1	2	1	0	0	0	1	1	1	1	0	0	1	1	0	1	1	1	0	0	1	1	1	1	1	0	1	2	2	0	2	1	0	1	1	1	1	1	1	1	1	1	0	0
451	0	1	2	0	0	0	2	2	0	0	0	0	0	0	0	0	0	1	0	0	0	0	1	1	1	1	2	2	0	2	0	1	1	0	1	1	1	1	0	0	0	1	1	2	1	1	0	0	1
452	0	2	1	0	0	0	1	2	0	0	0	0	2	1	1	0	0	0	1	1	0	0	2	0	0	0	2	0	1	0	1	2	1	2	0	2	0	0	1	1	1	1	1	2	0	1	0	0	0
453	0	0	2	0	0	0	2	1	1	2	0	0	0	0	0	0	0	0	2	2	0	0	2	0	0	0	1	1	0	1	1	1	2	1	1	1	0	0	0	1	1	0	0	1	0	0	0	1	0
454	0	1	1	0	0	0	1	1	1	1	1	0	2	0	0	0	0	0	2	1	1	1	1	0	0	1	2	2	0	2	0	2	2	2	0	2	1	0	0	1	1	1	1	2	1	1	0	0	0
455	0	1	2	0	0	0	1	2	0	0	1	0	1	0	0	0	1	0	2	1	1	0	1	0	0	2	1	1	1	1	1	2	2	0	2	0	1	0	0	1	1	0	1	2	1	0	0	0	0
456	0	0	2	0	1	1	1	2	0	1	1	0	1	0	0	0	0	0	2	1	1	0	2	0	0	0	2	2	1	2	0	1	1	1	1	1	1	1	0	1	1	1	0	1	0	0	0	0	0
457	0	0	2	0	2	2	2	1	1	1	0	0	0	0	0	0	0	2	1	1	1	0	2	0	0	0	2	2	2	2	0	0	0	2	0	2	1	0	1	1	1	0	0	1	0	0	1	0	0
458	0	0	2	0	1	1	2	1	1	1	1	0	1	0	0	0	0	0	0	1	1	0	1	1	1	1	1	2	2	0	2	1	2	2	0	2	1	0	0	1	1	0	0	1	1	1	1	1	0
459	0	1	1	0	0	0	2	2	0	1	0	1	1	1	1	0	0	0	1	1	0	0	2	0	0	2	1	2	1	0	2	1	2	1	1	1	2	0	2	0	0	0	1	1	1	0	0	1	0
460	1	1	1	0	1	1	1	1	1	1	0	0	1	0	0	0	0	0	1	1	1	0	2	0	0	1	1	2	0	1	1	0	1	2	0	2	2	0	1	1	0	1	1	2	0	0	0	0	0
461	0	2	1	0	0	0	2	1	1	2	0	0	1	0	0	0	0	0	1	1	1	0	2	0	0	1	2	2	0	1	1	1	2	1	2	2	1	0	1	1	1	0	0	2	0	2	0	0	1
462	1	1	1	0	0	0	1	1	2	2	0	0	1	0	0	0	0	0	0	0	1	0	0	0	0	0	2	2	0	2	1	1	1	1	0	2	1	1	0	1	1	0	1	1	1	1	0	1	0
463	0	0	2	0	0	0	1	2	0	1	0	0	0	0	0	0	0	0	1	1	0	0	2	0	0	2	1	1	2	0	1	1	1	1	1	1	1	1	0	0	0	1	1	1	0	0	0	0	0
464	0	2	0	0	0	0	1	2	0	1	1	0	2	1	1	0	0	0	2	1	1	0	1	0	0	1	1	2	1	1	2	2	1	2	0	2	1	0	0	2	2	0	0	2	1	2	0	0	1
465	1	1	2	0	1	1	2	0	2	2	0	0	1	0	0	0	1	2	0	0	2	0	2	0	0	2	0	2	1	0	1	0	1	1	1	1	1	0	1	1	1	1	1	1	1	0	0	0	0
466	0	1	1	0	1	1	2	1	0	0	1	0	1	0	0	0	0	0	2	2	0	0	0	0	0	1	2	2	1	1	1	0	0	2	0	2	1	0	0	2	2	1	1	1	1	1	0	0	0
467	1	0	2	0	0	0	2	1	1	1	1	0	0	0	0	0	0	1	0	1	1	0	2	1	1	1	2	2	1	0	2	1	2	0	1	1	1	0	2	0	0	0	0	2	0	0	0	0	0
468	0	2	0	0	0	0	2	1	1	2	0	0	1	0	0	0	0	0	1	2	0	0	2	0	0	0	1	1	2	0	1	1	2	1	1	1	1	0	1	1	1	0	1	1	1	0	0	0	0
469	0	1	1	0	0	0	2	2	0	0	1	1	1	0	0	0	0	2	1	1	1	0	2	0	0	1	1	2	1	1	0	1	2	0	1	1	2	0	0	1	1	1	1	1	0	0	0	0	0
470	1	2	1	0	0	0	1	2	0	1	1	0	1	0	0	0	0	1	2	2	0	0	1	0	0	2	0	1	1	1	1	2	2	1	1	1	0	0	0	2	2	0	1	2	1	0	0	0	0
471	0	1	0	0	0	0	1	2	0	0	1	0	0	0	0	0	0	1	1	1	0	0	2	0	0	1	1	1	0	0	1	1	1	1	0	2	1	0	0	2	2	1	0	0	0	0	0	1	0
472	1	1	1	0	1	1	2	1	1	1	0	0	0	0	0	1	0	0	0	0	0	0	2	0	0	2	0	1	2	0	1	1	1	2	0	2	0	0	1	1	1	0	0	1	0	1	0	0	0
473	0	1	1	0	0	0	0	2	1	1	0	1	1	0	0	1	0	0	1	1	1	0	2	0	0	0	2	2	1	2	1	1	2	1	1	1	2	0	2	0	0	2	2	2	1	1	0	0	0
474	0	2	1	0	0	0	2	2	0	1	0	0	0	0	0	0	0	0	2	2	0	0	2	0	0	1	2	2	0	0	1	0	1	2	0	2	1	0	1	1	1	0	0	1	0	0	0	0	0
475	1	0	2	0	1	1	2	1	1	1	1	0	0	0	0	0	0	0	2	1	1	0	2	0	0	0	1	2	1	1	1	1	2	1	1	1	1	0	0	0	0	0	1	2	2	1	1	0	0
476	1	0	2	0	0	0	2	2	0	0	1	0	0	0	0	0	0	0	2	1	1	0	1	0	0	1	1	0	2	0	0	0	0	2	0	2	0	0	0	1	1	0	0	1	0	1	0	1	1
477	0	1	1	0	0	0	2	2	1	1	1	1	1	0	0	1	0	1	1	1	0	0	1	0	0	1	2	2	0	2	0	2	1	2	0	2	0	0	1	1	1	0	1	2	1	0	0	0	0
478	0	1	1	0	0	0	2	2	0	1	0	1	1	0	0	1	0	1	2	2	1	0	2	0	0	1	2	1	1	0	1	1	1	2	0	2	1	0	1	1	1	1	0	1	0	1	1	1	0
479	1	1	2	0	0	0	2	1	1	1	0	1	2	0	0	1	0	2	1	1	1	0	2	0	0	1	1	1	1	1	0	2	2	2	0	2	0	0	1	1	1	0	2	2	0	0	0	0	1
480	1	1	1	0	0	0	2	0	2	2	0	0	0	0	0	0	0	1	1	1	1	0	2	0	0	2	1	1	2	1	0	0	0	2	0	2	2	0	0	1	1	0	1	1	0	2	0	0	0
481	1	2	0	0	0	0	2	0	1	1	1	0	0	0	0	0	1	0	2	1	1	0	1	0	0	2	2	2	0	2	0	0	1	2	1	1	2	0	1	1	0	0	1	2	1	0	0	0	1
482	1	1	2	0	1	1	1	1	1	1	0	0	1	0	0	0	0	1	2	2	0	0	2	0	0	2	1	1	2	0	1	0	1	1	1	1	1	0	2	0	0	0	0	1	0	0	0	0	0
483	1	0	2	0	1	1	2	2	0	0	0	0	0	0	0	0	0	0	1	1	1	0	2	0	0	1	1	0	2	0	0	1	2	1	1	1	1	2	0	1	1	0	2	2	1	0	0	0	0
484	1	1	1	0	0	0	2	2	0	0	0	0	0	0	0	0	0	0	2	2	0	0	2	0	0	1	1	1	1	1	1	0	0	2	0	2	2	0	0	1	1	0	0	2	0	0	0	0	0
485	0	1	1	0	0	0	2	1	1	2	0	1	1	0	0	1	0	0	1	1	0	0	1	0	0	1	2	2	0	1	1	0	0	1	2	0	2	0	0	1	1	1	1	1	0	1	0	0	0
486	0	1	1	0	0	0	2	2	0	1	0	1	1	0	0	0	0	0	1	2	0	0	2	0	0	0	1	1	1	1	1	2	2	0	2	0	2	0	0	0	0	1	2	2	0	1	0	0	0
487	1	2	0	0	0	0	1	1	1	1	1	1	1	0	0	0	0	0	2	2	0	0	2	0	0	1	1	2	1	0	2	1	2	1	1	2	1	1	0	0	0	0	1	1	1	1	0	0	0
488	1	0	2	0	0	0	2	1	1	2	0	1	1	0	0	0	0	2	1	1	1	0	1	0	0	1	2	2	1	1	2	1	1	2	0	2	1	1	0	1	0	1	1	2	1	0	0	0	0
489	1	1	1	0	1	1	2	0	2	2	0	1	1	0	0	0	0	1	1	0	1	0	1	0	0	0	1	1	1	1	0	1	1	1	0	2	2	0	1	0	0	0	0	1	0	0	0	0	2
490	1	1	1	0	0	0	1	1	1	1	0	1	1	0	0	1	0	0	1	0	1	0	2	0	0	1	0	1	2	0	1	0	2	2	0	2	1	2	0	1	1	1	1	2	1	0	0	1	0
491	0	2	0	0	0	0	2	1	1	1	0	0	2	1	1	0	0	0	1	2	0	1	2	0	0	2	2	2	0	0	0	2	1	2	0	2	1	0	0	2	2	1	0	0	1	0	1	0	1
492	1	2	0	0	0	0	2	1	1	2	0	0	0	0	0	0	0	1	1	1	0	0	2	0	0	0	0	1	1	0	0	0	2	1	0	2	1	0	1	1	1	0	1	1	0	1	0	0	0
493	0	2	0	0	0	0	2	1	2	2	0	0	1	0	0	0	0	0	2	2	0	0	2	0	0	1	2	2	0	1	1	2	1	2	0	2	2	0	1	1	0	0	2	2	0	1	0	2	0
494	1	1	2	0	0	0	2	2	0	0	0	0	1	0	0	0	0	1	1	1	0	0	1	0	0	0	2	2	0	2	1	1	0	2	0	2	1	0	1	1	1	0	0	2	0	1	0	0	1
495	1	2	1	0	0	0	2	1	1	1	0	0	0	0	0	1	0	0	2	2	0	0	2	0	0	2	2	2	0	2	0	0	0	2	0	2	2	0	0	1	1	0	0	1	1	0	0	1	0
496	0	0	2	0	0	0	1	1	2	2	0	1	2	0	0	0	0	1	0	0	1	0	2	0	0	1	2	2	1	2	1	2	1	2	0	2	2	0	1	0	0	0	1	2	0	0	0	0	1
497	0	2	0	0	0	0	1	2	0	0	0	0	1	0	0	0	0	0	2	1	1	0	0	0	0	1	1	2	1	1	1	0	0	2	0	2	1	0	1	1	1	1	1	2	0	0	0	0	0
498	1	1	1	0	1	1	2	2	0	0	0	0	0	0	0	0	0	1	0	1	1	0	1	1	1	1	2	2	0	1	1	1	2	0	1	1	1	0	1	1	1	0	1	2	1	1	0	0	0
499	0	0	2	0	0	0	2	2	1	1	0	0	0	0	0	0	0	0	1	1	1	0	1	1	1	1	1	1	2	0	1	1	2	2	0	2	2	0	0	1	1	0	0	2	0	1	0	0	1
500	0	1	1	0	0	0	2	1	1	1	0	1	1	0	0	1	1	2	2	2	0	0	2	0	0	1	1	1	1	0	1	0	1	1	0	2	0	0	0	1	1	1	0	0	0	0	0	0	0
501	0	1	2	0	0	0	1	1	1	1	0	1	1	0	0	0	0	0	2	1	0	1	1	0	0	1	2	2	0	2	1	0	0	2	0	2	1	0	0	2	2	1	1	2	2	0	0	0	2
502	1	0	2	0	0	0	2	2	0	1	0	0	1	0	0	0	0	0	2	2	0	0	0	1	1	0	2	1	1	1	1	0	2	2	0	2	1	0	0	1	1	0	0	2	0	1	0	0	0
503	0	1	2	0	1	1	1	2	0	0	1	1	1	0	0	1	0	1	1	1	0	1	2	0	0	2	1	2	0	2	1	2	2	0	1	1	1	0	0	2	2	0	0	1	0	0	0	0	1
504	0	0	1	0	0	0	1	1	1	1	1	1	2	0	0	1	0	0	2	2	0	0	2	0	0	1	1	1	1	1	0	2	1	1	1	1	1	0	0	1	1	0	0	2	0	0	0	0	0
505	0	1	1	0	0	0	1	0	2	2	0	1	1	0	0	1	0	1	0	0	1	0	2	0	0	0	2	2	0	1	2	0	0	2	0	2	2	0	1	0	0	0	1	2	0	0	0	0	0
506	0	1	1	0	0	0	2	2	0	0	1	0	1	0	0	0	0	1	2	2	0	0	2	0	0	0	2	2	0	1	2	1	2	0	2	1	0	0	0	2	2	1	0	1	0	0	0	1	0
507	0	2	0	0	0	0	2	2	0	1	0	1	1	0	0	0	0	1	2	2	0	0	2	0	0	0	1	1	2	0	1	1	2	2	0	2	1	0	1	1	1	1	1	1	1	0	0	0	0
508	0	0	2	0	1	1	2	2	0	1	0	1	1	0	0	1	0	1	1	1	0	0	2	0	0	2	1	2	1	1	2	1	2	0	1	1	1	0	2	0	0	0	0	1	0	1	1	0	0
509	0	1	1	1	0	1	2	0	2	2	0	0	1	0	0	0	0	0	2	2	0	0	2	0	0	2	1	2	0	1	1	2	2	0	1	1	1	0	0	1	1	0	0	1	0	0	0	0	0
510	0	1	1	0	0	0	2	2	0	1	0	0	0	0	0	0	0	2	2	1	1	0	2	0	0	1	2	2	1	0	1	1	1	1	1	1	1	0	1	1	1	1	1	1	1	1	0	0	1
511	1	1	1	0	0	0	2	1	1	1	1	0	1	0	0	0	0	0	2	1	1	0	2	0	0	2	0	1	1	1	1	0	1	2	0	2	1	0	0	1	1	0	0	2	0	2	0	0	0
512	0	2	1	0	0	0	1	2	0	0	2	1	2	0	0	1	0	0	1	1	0	0	2	0	0	2	2	1	1	1	0	1	2	1	1	1	1	0	0	1	1	0	1	2	1	0	0	1	1
513	0	0	2	0	0	0	1	2	0	0	2	0	1	0	0	0	0	0	1	2	0	0	2	0	0	0	1	2	0	1	1	0	2	0	1	2	1	0	0	2	2	2	2	2	1	1	0	0	1
514	0	2	1	0	0	0	1	1	1	1	0	0	0	0	0	0	0	1	1	1	0	0	2	0	0	1	1	2	1	1	2	0	0	2	0	2	1	0	0	0	0	0	0	2	0	1	0	0	0
515	0	1	2	0	0	0	2	1	2	2	0	0	1	0	0	0	0	1	1	2	0	0	2	0	0	1	2	2	0	2	0	1	2	1	1	1	1	1	0	1	1	1	1	2	1	1	0	1	0
516	1	1	1	0	0	0	1	1	2	2	0	0	1	0	0	0	0	0	0	1	1	0	1	1	1	1	2	2	0	2	1	2	1	2	0	2	2	0	2	0	0	1	1	1	1	0	1	0	1
517	0	2	0	0	0	0	1	2	0	0	1	0	0	0	0	0	0	1	0	0	2	2	0	0	0	1	2	2	0	2	1	1	2	1	1	1	1	0	0	2	2	0	1	2	0	1	0	0	1
518	1	0	2	0	1	1	2	0	1	1	0	0	0	0	0	0	0	0	1	1	1	0	2	0	0	1	2	2	1	2	1	0	1	2	0	2	0	0	0	1	1	0	0	2	1	1	0	0	0
519	1	1	2	0	0	0	1	2	0	0	1	0	0	0	0	0	0	1	2	0	1	0	2	0	0	1	1	1	1	2	0	0	1	0	2	0	1	0	1	1	1	1	1	2	1	0	0	0	1
520	0	2	0	0	0	0	2	1	1	2	0	0	0	0	0	0	0	0	1	1	1	1	1	0	0	0	2	2	0	2	0	0	2	1	0	2	1	0	1	1	1	0	1	2	0	1	1	1	0
521	1	0	2	0	1	1	2	0	2	2	0	0	0	0	0	0	0	1	2	2	0	0	2	0	0	0	1	2	1	1	2	1	1	1	0	2	2	0	0	2	1	0	2	2	1	0	0	0	0
522	0	0	2	0	1	1	1	1	1	1	0	0	2	1	1	0	0	0	1	1	0	0	2	0	0	1	2	2	0	1	0	1	2	1	0	2	1	1	0	1	1	0	0	1	0	1	0	0	0
523	0	1	1	0	0	0	1	1	1	2	1	0	1	0	0	0	0	2	2	2	0	0	2	0	0	0	2	1	1	0	1	2	2	0	2	0	2	1	1	0	0	2	2	2	1	1	0	0	0
524	1	1	1	0	0	0	1	2	0	0	1	0	0	0	0	0	0	0	1	1	0	0	1	1	1	1	1	1	1	0	0	2	2	0	2	0	1	0	2	0	0	0	0	2	0	2	0	0	0
525	1	1	1	0	0	0	1	1	1	1	1	0	0	0	0	0	0	0	2	2	0	0	2	0	0	1	0	1	1	1	0	0	0	1	0	2	1	0	1	1	1	0	0	1	0	1	0	1	0
526	1	2	1	0	0	0	1	1	0	0	1	1	2	0	0	0	1	1	1	1	0	0	1	0	0	2	0	2	1	0	1	0	1	1	1	1	0	0	0	1	1	0	1	2	1	0	1	0	1
527	0	1	1	0	0	0	2	0	2	2	0	0	1	0	0	0	0	0	0	1	0	0	2	0	0	1	2	2	0	1	2	1	1	1	0	2	2	1	0	0	0	0	0	2	0	0	0	1	0
528	1	2	0	0	0	0	2	2	0	1	0	0	0	0	0	0	0	0	2	2	0	0	2	0	0	0	0	1	0	0	2	2	2	2	0	2	2	1	1	0	0	0	1	2	0	1	0	1	0
529	1	2	1	0	0	0	2	0	2	2	0	0	0	0	0	0	0	1	0	1	1	0	2	0	0	1	1	1	1	0	1	1	1	2	0	2	2	1	1	0	0	1	1	1	1	1	0	0	0
530	0	0	2	0	1	1	2	2	0	1	0	0	1	0	0	0	0	1	1	0	0	0	1	1	1	2	2	2	0	2	1	1	0	1	1	1	0	0	0	2	2	0	1	2	0	0	1	0	0
531	1	0	2	0	0	0	1	2	0	0	1	1	1	0	0	1	0	0	1	1	1	0	0	1	1	0	1	1	0	1	1	2	2	0	1	1	2	0	0	1	1	0	1	2	1	1	1	0	1
532	0	1	1	0	0	0	2	1	2	2	0	0	0	0	0	0	1	1	1	2	0	0	2	0	0	1	1	1	1	1	1	0	2	1	1	1	1	0	0	2	2	0	0	2	1	2	1	0	0
533	1	2	0	0	0	0	2	0	1	1	0	0	0	0	0	0	0	0	2	2	0	0	1	1	1	1	1	1	2	0	0	0	0	2	0	2	1	0	1	1	1	1	0	0	1	1	0	0	0
534	1	0	2	0	0	0	1	1	1	1	0	0	0	0	0	0	1	0	2	1	1	0	1	0	0	2	2	2	0	1	2	2	2	0	1	1	1	0	1	1	1	0	1	1	1	0	1	0	1
535	0	0	2	0	2	2	1	0	2	2	0	0	1	0	0	0	0	1	2	2	0	0	2	0	0	1	1	2	1	1	2	1	1	2	0	2	1	1	0	1	1	0	0	1	0	1	0	0	0
536	0	1	2	0	0	0	1	2	0	0	1	1	1	0	0	1	0	0	1	1	1	0	2	0	0	1	1	1	1	1	0	0	1	1	1	1	2	1	1	0	0	0	1	2	1	0	0	0	1
537	1	2	1	0	0	0	2	1	1	1	0	2	2	0	0	1	1	1	0	0	1	0	2	0	0	1	0	0	1	1	0	0	2	1	0	2	1	0	0	2	2	0	0	2	0	0	0	1	0
538	1	1	2	0	0	0	2	2	0	1	0	0	2	0	0	0	0	1	1	1	0	0	1	0	0	1	0	2	1	1	1	1	1	2	1	2	1	1	0	1	1	0	0	1	0	1	0	0	0
539	1	1	1	0	0	0	2	0	2	2	0	2	2	1	1	1	0	0	1	1	1	0	2	0	0	0	1	2	1	1	0	0	0	2	0	1	2	1	1	0	0	1	1	1	1	1	1	0	0
540	0	1	2	0	0	0	1	2	1	1	1	0	1	0	0	0	0	0	0	0	1	0	1	1	1	1	2	2	1	1	1	1	2	0	1	1	1	0	0	1	1	0	0	2	0	1	0	0	0
541	0	2	1	0	0	0	0	1	1	1	1	0	1	0	0	0	0	0	1	1	0	0	2	0	0	2	2	2	0	2	0	0	2	2	0	2	2	0	1	1	1	1	0	0	1	0	0	0	0
542	0	1	1	0	1	1	1	2	0	0	1	1	1	0	0	0	0	0	2	2	0	0	2	0	0	1	2	2	1	2	0	2	1	2	0	2	2	0	1	0	0	0	0	1	1	0	1	0	0
543	0	1	1	0	1	1	1	1	0	2	0	0	1	1	0	0	0	0	1	1	0	0	2	0	0	1	2	2	0	2	1	0	0	2	0	2	1	1	0	1	1	0	0	1	0	0	0	0	1
544	1	1	1	0	0	0	2	2	1	1	0	0	0	0	0	0	0	0	2	2	0	0	2	0	0	0	2	2	0	1	1	1	2	1	1	1	1	0	0	2	2	0	0	2	0	1	1	1	0
545	0	1	1	0	0	0	2	2	0	1	0	0	1	1	1	0	0	0	1	2	0	0	0	1	1	1	2	2	1	1	2	2	2	0	1	1	2	1	1	0	0	1	1	1	0	1	0	0	0
546	1	2	1	0	0	0	1	1	0	2	0	0	2	0	0	0	0	0	2	2	0	0	2	0	0	2	2	2	1	2	0	2	1	0	2	0	2	0	2	0	0	0	0	2	0	0	0	0	0
547	0	1	1	0	0	0	2	2	0	0	1	1	1	0	0	1	0	1	1	1	0	0	2	0	0	1	0	2	1	0	1	0	1	1	0	2	1	2	0	1	1	1	1	2	1	1	1	0	0
548	0	2	0	0	0	0	2	1	1	2	0	0	2	0	0	0	0	0	1	1	1	0	2	0	0	0	1	0	2	0	0	1	2	0	1	1	0	0	0	1	1	1	1	1	0	1	0	0	0
549	0	0	2	0	0	0	2	2	0	0	1	0	0	0	0	0	0	0	1	2	0	0	2	0	0	1	2	2	0	1	2	1	0	1	1	1	2	1	0	0	0	0	0	1	0	0	0	0	0
550	0	1	1	0	1	1	2	2	0	1	0	0	0	0	0	0	0	1	0	1	0	0	2	0	0	1	1	2	1	0	2	2	2	0	1	1	0	0	1	1	1	0	1	2	1	0	0	0	0
551	1	2	0	0	0	0	2	0	2	2	0	0	1	0	0	0	0	2	2	1	1	0	2	0	0	0	1	2	0	2	1	0	2	1	0	2	1	0	2	0	0	0	0	2	0	1	1	0	1
552	0	0	2	0	1	1	1	1	1	1	0	0	1	0	0	0	0	0	2	2	0	0	1	0	0	1	1	1	0	2	1	1	2	2	0	2	1	1	0	1	1	0	0	1	0	0	0	0	0
553	1	1	2	0	0	0	1	1	1	1	0	1	1	0	0	0	0	0	1	1	1	0	2	0	0	1	1	2	0	2	0	0	2	2	0	2	0	1	0	1	1	1	1	2	0	0	0	0	1
554	0	1	1	0	0	0	2	1	1	1	0	0	1	0	0	0	0	1	2	2	0	0	2	0	0	1	2	2	0	2	0	1	2	2	0	2	0	0	1	1	1	1	2	2	1	0	0	0	0
555	1	1	1	0	0	0	2	2	1	1	1	2	2	0	0	0	0	0	1	2	0	0	2	0	0	1	1	1	0	1	0	1	1	1	1	1	1	1	0	1	0	2	2	2	1	0	0	0	0
556	0	2	1	0	0	0	2	2	0	1	0	0	0	0	0	0	0	0	1	1	0	0	2	0	0	1	1	1	1	0	0	2	2	0	1	1	1	0	0	1	1	0	1	2	1	0	0	0	0
557	1	0	2	0	2	2	2	1	1	1	1	0	0	0	0	0	0	1	1	1	1	0	1	1	1	1	2	2	0	2	0	0	1	0	2	0	2	0	1	1	1	0	0	2	1	2	0	0	0
558	1	1	2	0	0	0	2	2	0	0	0	0	0	0	0	0	0	0	1	1	1	0	2	0	0	0	2	2	0	2	0	2	2	0	2	0	1	0	0	1	1	0	0	1	0	0	1	0	1
559	1	1	0	0	0	0	2	2	0	0	1	1	2	0	0	0	0	1	1	2	0	0	1	1	1	1	2	2	1	1	1	0	0	2	0	2	2	0	0	0	0	0	0	1	0	0	0	1	1
560	1	1	1	0	1	1	1	0	2	2	0	0	0	0	0	0	0	0	0	0	1	0	2	0	0	1	2	2	0	2	1	0	1	2	0	2	2	0	2	0	0	0	1	2	1	0	0	1	1
561	1	0	2	0	1	1	2	2	0	1	0	0	0	0	0	0	0	0	1	1	0	0	2	0	0	0	1	2	1	1	0	0	0	2	0	2	0	0	0	2	2	0	0	1	0	0	0	0	0
562	0	1	2	0	0	0	2	1	1	1	0	0	0	0	0	0	0	1	1	1	0	0	1	0	0	2	1	1	1	1	0	2	2	0	2	0	0	0	0	1	1	0	0	1	0	1	0	0	0
563	1	1	1	0	0	0	2	1	1	1	0	0	1	0	0	0	0	2	1	1	1	0	0	0	0	0	2	2	1	2	0	0	2	1	1	1	1	0	1	1	1	0	0	2	0	1	0	0	0
564	0	0	2	0	1	1	1	2	0	0	1	1	1	0	0	0	0	0	2	2	0	0	2	0	0	2	1	2	0	1	2	2	1	1	1	1	1	1	0	1	1	0	1	2	1	0	0	1	1
565	1	1	1	0	1	1	2	1	1	1	0	0	1	0	0	0	0	0	2	2	0	0	2	0	0	0	1	1	0	1	1	1	2	1	2	1	2	0	1	0	0	0	0	2	0	1	0	0	0
566	1	2	0	0	0	0	2	2	0	1	0	1	2	0	0	0	0	0	0	0	1	0	1	0	0	1	2	2	1	1	2	0	2	1	1	1	1	0	1	1	1	2	2	2	1	1	0	0	0
567	0	0	2	0	1	1	1	2	0	0	0	1	1	0	0	0	0	0	0	0	1	0	2	0	0	2	1	2	0	2	0	1	1	0	1	1	0	0	0	1	1	1	1	2	2	2	0	0	0
568	0	1	1	0	1	1	2	1	0	0	1	0	0	0	0	0	1	1	1	1	0	0	2	0	0	1	1	2	2	2	0	1	1	1	1	1	1	0	1	1	1	1	2	2	1	0	1	0	0
569	1	2	0	0	0	0	2	2	0	1	0	0	1	0	0	0	0	1	2	2	0	0	2	0	0	0	1	2	0	1	0	1	2	1	0	2	0	0	0	2	2	1	1	1	1	1	0	0	0
570	1	0	2	0	1	1	2	2	2	2	0	0	1	0	0	0	0	2	2	2	0	0	2	0	0	1	2	2	1	2	1	1	0	2	0	2	1	0	0	1	1	1	1	1	0	0	0	0	0
571	1	1	2	0	0	0	2	1	0	0	1	0	1	0	0	0	0	1	1	1	0	0	2	0	0	0	2	2	0	1	1	0	0	1	1	1	1	0	1	1	1	1	1	1	1	2	1	0	1
572	0	0	2	0	0	0	0	2	1	1	0	0	2	1	1	0	0	0	1	1	1	0	1	0	0	1	1	1	2	1	0	0	1	2	0	2	1	0	2	0	0	0	1	2	1	0	0	0	1
573	1	2	1	0	0	0	1	2	0	0	1	1	2	0	0	1	0	0	1	2	0	0	2	0	0	1	2	2	0	0	1	1	1	0	1	1	2	0	1	0	0	0	0	1	0	0	0	0	1
574	0	2	1	0	0	0	2	2	0	1	0	0	1	0	0	0	1	1	1	1	0	0	1	0	0	1	2	2	1	2	0	0	0	2	0	2	0	0	1	1	1	1	0	0	2	0	0	1	0
575	1	1	1	0	0	0	2	2	0	1	1	1	1	0	0	1	0	0	1	1	1	0	2	0	0	1	0	1	0	0	1	1	1	1	1	1	1	0	1	1	1	1	1	2	1	1	0	1	0
576	1	0	2	0	1	1	1	2	0	1	1	0	0	0	0	0	0	1	1	1	0	1	1	0	0	0	1	1	2	0	0	0	0	2	0	1	2	0	0	1	1	1	1	2	2	0	0	0	0
577	1	1	1	1	0	1	2	2	0	1	0	0	0	0	0	0	0	1	1	2	0	0	2	0	0	1	2	2	0	2	0	1	2	1	0	2	2	0	2	0	0	1	0	1	0	1	0	0	0
578	1	2	0	0	0	0	2	1	1	1	1	1	2	0	0	1	0	0	2	2	0	0	0	0	0	0	2	2	2	2	0	0	0	0	1	1	2	0	1	0	0	0	1	2	0	0	0	0	0
579	0	1	2	0	0	0	2	2	0	0	1	0	0	0	0	0	0	1	2	0	1	0	2	0	0	0	2	2	0	2	0	2	1	1	1	1	2	0	1	1	1	0	0	1	0	0	0	0	0
580	0	1	1	0	0	0	0	1	1	1	1	0	1	0	0	0	0	0	0	0	0	1	2	0	0	1	0	1	0	1	1	2	2	2	0	2	2	1	0	0	0	1	1	1	1	2	0	0	0
581	1	2	1	0	0	0	2	0	2	2	0	0	0	0	0	0	0	1	1	1	0	0	2	0	0	2	1	2	0	2	0	0	2	1	2	1	2	0	2	0	0	0	0	0	0	1	0	0	0
582	1	2	0	0	0	0	2	1	1	1	1	1	1	0	0	0	0	1	2	2	0	0	1	0	0	0	1	2	1	1	2	0	2	1	1	1	1	0	1	1	1	1	1	2	1	0	0	0	1
583	0	1	1	0	1	1	2	2	0	1	0	0	1	0	0	0	0	1	1	1	1	0	2	0	0	0	2	2	0	2	0	1	1	1	0	2	1	0	0	1	1	1	1	1	1	1	0	0	0
584	1	1	1	0	0	0	1	2	0	0	2	1	1	0	0	0	0	1	0	0	0	0	1	0	0	1	2	2	0	2	1	1	1	2	2	1	1	0	1	1	1	0	1	2	2	0	0	0	2
585	1	2	0	0	0	0	2	2	0	0	1	0	1	0	0	0	0	0	1	1	0	0	1	1	1	1	1	1	0	1	1	0	1	2	0	2	2	0	1	1	1	1	0	1	1	2	0	0	0
586	1	2	0	0	0	0	2	2	0	1	0	0	1	0	0	0	0	1	0	0	2	0	2	0	0	1	1	2	1	2	0	0	1	1	1	1	1	0	0	2	2	0	0	0	0	1	0	1	0
587	0	2	0	0	0	0	2	1	1	1	0	0	1	0	0	0	0	1	2	2	1	0	1	0	0	0	2	2	0	2	0	2	2	0	2	0	2	0	0	1	1	0	0	2	0	0	0	0	1
588	1	2	1	0	0	0	2	1	1	1	0	0	1	0	0	0	0	0	2	2	0	0	2	0	0	0	2	2	0	1	1	0	1	2	2	0	0	0	1	1	1	1	0	0	0	0	2	0	0
589	0	2	0	0	0	0	2	0	1	1	2	2	1	0	0	0	0	0	1	1	1	0	1	1	1	1	2	2	0	2	1	2	2	0	2	0	1	0	0	1	1	0	0	2	1	0	0	0	0
590	0	2	0	0	0	0	1	2	1	1	0	1	2	0	0	0	0	0	1	1	0	0	2	0	0	1	1	2	0	1	0	1	2	1	1	1	1	0	1	1	1	0	0	1	0	0	0	1	0
591	1	1	1	0	1	1	1	1	1	1	0	1	1	0	0	1	0	0	1	1	1	0	1	0	0	1	1	2	1	1	1	0	2	1	0	2	1	1	0	1	1	0	1	2	1	0	0	1	0
592	0	2	0	0	0	0	0	1	1	1	1	1	2	0	0	0	0	0	1	1	0	0	2	0	0	0	0	1	0	0	2	1	1	1	1	1	1	1	0	1	1	0	0	2	0	1	0	0	0
593	1	2	0	0	0	0	2	2	0	1	1	0	1	0	0	0	0	1	1	1	0	0	2	0	0	2	2	2	1	2	1	2	1	1	0	2	2	0	0	2	1	0	2	2	0	0	0	0	0
594	1	1	2	0	0	0	2	2	0	0	0	1	1	0	0	0	0	1	2	2	0	0	2	0	0	0	1	1	0	2	1	0	2	1	0	2	1	0	0	2	2	1	0	0	2	0	1	0	0
595	1	1	2	0	0	0	2	2	1	1	1	0	1	0	0	0	0	2	2	2	0	0	2	0	0	1	0	1	2	0	1	0	2	1	1	1	1	0	0	2	2	0	0	0	2	2	0	0	0
596	1	0	2	0	2	2	2	0	1	1	2	0	0	0	0	0	1	2	2	2	0	0	2	0	0	1	2	2	0	2	1	0	1	1	0	2	1	0	0	2	2	0	1	1	0	1	0	0	1
597	1	0	2	0	0	0	2	2	1	1	0	1	2	0	0	1	0	2	2	2	0	0	2	0	0	1	1	1	0	2	1	0	2	0	2	0	0	0	0	1	1	0	0	2	0	1	1	0	0
598	0	1	2	0	0	0	2	1	1	1	1	1	1	0	0	1	0	0	1	1	1	1	0	1	1	0	1	1	0	1	1	0	2	1	1	1	2	1	0	1	1	0	0	2	0	0	0	0	0
599	0	1	1	0	0	0	2	0	2	2	0	0	0	0	0	0	0	1	2	2	1	0	2	0	0	0	2	2	0	2	0	2	2	0	2	0	2	0	1	1	1	0	1	2	1	0	0	0	1
600	0	1	2	0	0	0	2	2	0	1	0	0	0	0	0	0	0	0	0	1	1	1	2	0	0	2	0	1	2	0	1	0	1	2	0	2	1	0	1	1	1	1	1	1	1	1	0	0	0
601	1	2	1	0	0	0	1	2	0	1	1	0	1	0	0	0	0	0	1	2	0	0	1	1	1	1	1	2	0	1	1	0	1	1	0	2	2	0	0	0	0	0	0	1	0	0	0	0	0
602	0	1	1	0	0	0	2	1	1	2	0	0	0	0	0	0	1	1	0	0	1	0	2	0	0	1	2	2	1	1	1	0	2	2	0	2	1	0	0	2	1	0	0	2	0	0	0	0	0
603	1	1	2	0	0	0	1	2	0	0	1	1	1	0	0	0	0	1	1	1	1	0	1	1	1	0	1	1	0	1	1	2	2	0	1	1	1	1	0	1	1	1	1	1	1	0	0	0	1
604	1	1	2	0	0	0	1	1	1	1	1	0	1	0	0	0	0	1	1	1	0	0	0	0	0	1	2	2	2	1	1	0	2	1	0	2	1	0	0	2	2	0	0	1	0	0	0	0	0
605	0	2	1	0	0	0	2	2	0	1	0	0	1	0	0	0	0	0	2	2	0	0	2	0	0	1	2	2	1	1	2	0	2	2	0	2	2	0	0	0	0	1	1	2	0	1	0	0	0
606	1	1	2	0	0	0	2	2	1	1	0	1	1	0	0	1	0	0	2	2	0	0	2	0	0	2	1	1	1	2	0	1	2	1	1	1	0	0	0	1	1	0	1	2	0	0	0	0	0
607	0	1	1	0	0	0	0	2	0	0	2	1	1	0	0	0	0	0	1	2	0	1	2	0	0	2	1	1	0	0	1	2	1	1	1	1	2	0	1	2	2	1	0	1	0	1	0	0	0
608	0	1	2	0	0	0	2	1	1	2	0	0	0	0	0	0	0	0	1	1	0	0	2	0	0	0	1	1	1	1	1	0	2	1	1	1	1	0	0	1	1	0	0	2	1	0	0	0	0
609	0	0	2	0	0	0	2	2	0	0	0	0	1	0	0	0	0	0	1	1	0	0	2	0	0	0	2	2	1	2	0	0	1	1	1	1	2	0	2	0	0	0	0	2	0	1	0	0	1
610	1	0	2	0	1	1	1	1	1	1	1	0	0	0	0	0	0	0	1	1	1	0	2	0	0	0	1	2	0	1	2	0	1	2	0	2	2	0	0	2	1	0	0	0	0	0	1	0	0
611	1	1	1	0	0	0	2	2	0	0	1	0	0	0	0	0	0	0	1	1	1	0	2	0	0	0	2	2	0	2	1	0	2	1	2	0	2	0	1	1	1	0	0	1	0	1	1	0	0
612	1	1	0	0	0	0	2	1	0	0	1	0	1	0	0	0	0	2	2	1	1	0	2	0	0	1	2	2	1	1	2	0	0	2	0	1	1	0	1	1	1	0	1	2	2	1	0	0	0
613	0	0	2	0	0	0	2	2	0	0	1	0	1	0	0	0	0	1	2	2	0	0	2	0	0	1	1	1	1	0	1	1	1	1	1	1	0	0	0	2	2	0	1	1	1	0	0	0	1
614	1	1	2	0	0	0	2	1	1	1	0	1	1	0	0	1	0	0	2	1	0	0	2	0	0	1	1	0	2	0	0	0	1	2	0	2	1	0	0	1	1	0	0	1	0	1	1	1	0
615	0	2	1	0	0	0	2	0	2	2	0	0	0	0	0	0	0	0	2	2	0	0	1	0	0	1	0	0	1	1	0	0	1	0	1	1	1	0	0	2	2	0	1	2	2	1	0	0	1
616	1	1	1	0	0	0	2	1	1	1	1	0	1	0	0	0	1	1	1	2	0	0	2	0	0	1	1	2	0	2	1	1	0	1	1	1	1	0	1	1	1	0	0	2	0	2	0	0	0
617	1	1	1	0	1	1	1	1	1	1	1	1	2	0	0	1	0	1	1	1	0	0	2	0	0	2	2	2	0	2	1	1	2	0	0	2	1	0	0	2	2	1	1	2	1	2	0	0	0
618	0	2	0	0	0	0	2	2	1	1	0	0	1	0	0	0	1	1	0	0	1	0	2	0	0	0	2	2	1	1	2	2	2	0	1	1	0	1	0	1	1	1	1	2	0	0	0	1	1
619	0	2	1	0	0	0	2	2	0	1	0	0	0	0	0	0	0	0	2	1	1	1	1	0	0	1	2	2	1	2	0	0	0	2	0	2	2	0	1	1	1	0	1	2	1	0	0	1	0
620	1	2	0	0	0	0	2	2	0	0	0	0	1	0	0	0	0	2	1	1	0	0	1	1	1	1	1	2	1	1	2	0	2	2	0	2	0	0	0	2	2	0	1	2	1	0	1	0	0
621	0	0	2	0	1	1	2	2	0	1	0	0	1	0	0	0	0	0	1	1	0	0	2	0	0	1	2	2	0	2	0	1	2	0	1	1	2	0	1	2	0	0	0	1	0	1	1	1	0
622	1	1	1	1	1	2	2	1	1	1	1	0	0	0	0	0	0	0	1	1	0	0	1	0	0	0	2	2	1	2	1	0	1	1	1	1	0	0	0	2	2	0	0	0	0	0	0	0	1
623	0	0	2	0	1	1	1	1	1	1	2	1	1	0	0	1	0	0	1	1	1	0	2	0	0	2	2	2	0	0	0	1	2	0	1	1	2	0	0	1	1	1	1	2	1	0	0	0	0
624	1	2	0	0	0	0	2	2	0	0	0	1	0	0	0	0	0	0	2	1	1	0	2	0	0	0	1	1	0	2	1	0	1	1	1	1	1	0	0	2	2	0	0	1	0	0	0	0	0
625	0	1	1	0	0	0	2	2	0	1	0	1	0	0	0	0	0	0	1	1	1	0	1	0	0	1	0	2	2	1	2	0	0	2	0	2	1	0	0	2	2	1	1	1	1	2	0	0	0
626	0	1	1	0	0	0	1	1	1	1	1	0	1	0	0	0	1	1	2	2	1	0	2	0	0	1	0	2	1	0	1	0	1	1	1	1	1	0	1	1	1	0	0	1	0	1	0	0	0
627	0	0	2	0	1	1	2	2	0	1	0	1	1	0	0	1	0	1	1	1	1	0	2	0	0	2	1	2	0	2	0	0	1	0	2	0	1	0	1	1	1	0	1	2	0	1	0	0	0
628	0	1	1	0	1	1	2	1	1	1	0	1	1	1	1	0	0	2	1	1	0	0	2	0	0	0	1	0	2	0	0	1	1	1	2	1	1	1	0	1	1	0	0	2	0	1	1	0	0
629	0	1	1	0	0	0	1	2	1	1	0	0	0	0	0	0	0	1	1	1	1	0	2	0	0	0	0	1	2	0	1	0	0	2	0	2	2	1	0	1	1	0	0	1	0	1	0	1	0
630	1	0	2	0	2	2	1	1	1	1	1	1	2	0	0	1	0	0	2	2	0	0	2	0	0	0	2	2	0	2	0	0	1	2	0	2	1	0	1	1	1	0	0	1	0	1	0	0	1
631	1	0	2	0	0	0	1	0	2	2	0	1	1	0	0	0	0	2	0	0	0	0	2	0	0	1	2	2	0	2	0	1	1	0	1	1	1	0	2	0	0	1	2	2	0	1	0	0	0
632	0	1	1	0	0	0	2	0	2	2	0	0	0	0	0	0	0	0	1	1	0	0	1	1	1	2	1	2	2	1	1	1	2	2	0	2	1	0	1	1	1	1	1	1	1	2	0	1	0
633	1	2	1	0	0	0	1	2	0	0	1	0	0	0	0	0	0	0	0	0	0	0	2	0	0	0	2	2	0	2	0	1	1	1	0	2	1	0	0	2	2	1	1	1	1	1	1	0	1
634	1	1	2	0	1	1	1	2	0	0	2	0	0	0	0	0	0	0	2	1	1	0	2	0	0	1	2	2	0	2	0	0	1	1	1	1	2	0	2	0	0	0	0	1	0	0	0	0	0
635	1	2	0	0	0	0	2	1	1	2	0	1	1	0	0	0	0	1	2	2	0	0	2	0	0	0	2	2	0	1	2	1	0	2	0	2	1	0	0	1	1	0	0	1	0	1	0	0	0
636	0	0	2	0	0	0	2	1	1	1	0	1	1	0	0	1	0	1	1	1	1	0	2	0	0	2	2	2	0	2	1	0	1	1	1	1	0	0	1	1	1	0	0	2	0	0	0	0	0
637	1	2	0	0	0	0	2	2	0	0	1	1	1	0	0	0	0	2	1	1	1	0	1	0	0	1	2	2	1	2	0	1	0	2	0	2	1	0	0	2	2	0	0	2	0	0	0	0	1
638	0	2	0	0	0	0	1	1	0	2	0	0	1	0	0	0	1	2	1	1	1	0	2	0	0	1	2	2	0	2	1	0	1	2	0	2	0	0	1	1	1	0	0	2	0	1	0	0	0
639	0	0	2	0	1	1	1	1	1	1	0	0	1	1	0	0	0	1	0	0	2	0	1	1	1	0	0	2	1	0	1	1	1	0	0	1	2	0	2	0	0	0	0	0	0	0	0	1	1
640	1	1	2	0	0	0	0	2	0	0	2	0	1	0	0	0	0	1	1	1	0	0	2	0	0	0	2	2	0	2	1	0	2	2	1	2	0	0	0	1	1	1	1	2	0	1	0	1	0
641	1	1	1	0	0	0	1	2	1	1	1	0	1	0	0	0	0	2	1	1	1	0	2	0	0	1	2	2	2	2	0	0	2	1	1	1	2	0	1	1	0	0	0	1	0	0	0	0	1
642	1	0	2	0	0	0	1	2	0	0	1	0	1	0	0	0	0	0	2	1	1	0	1	0	0	2	2	2	0	2	0	1	2	0	0	2	0	0	1	1	1	0	1	2	0	1	0	0	0
643	0	0	2	0	1	1	1	1	2	2	0	1	2	0	0	0	0	1	1	1	1	1	2	0	0	1	1	0	2	0	0	1	1	1	1	1	2	0	1	1	1	0	1	2	0	0	0	0	0
644	0	2	1	0	1	1	2	2	1	1	0	0	1	0	0	0	0	1	1	1	1	0	2	0	0	1	1	1	1	1	0	1	1	1	2	1	1	0	0	2	2	0	2	2	0	1	0	0	0
645	0	0	2	0	0	0	2	1	0	0	1	1	2	0	0	1	0	0	2	2	0	0	2	0	0	2	1	2	1	1	2	1	1	1	0	2	1	0	2	0	0	0	1	2	0	0	0	1	0
646	0	1	1	0	0	0	2	0	1	1	1	1	2	1	1	0	0	1	1	1	0	0	2	0	0	2	0	1	1	1	0	0	1	2	2	0	1	0	0	2	2	1	1	2	0	1	0	0	0
647	1	1	1	0	1	1	2	2	0	1	1	0	0	0	0	0	0	1	1	0	1	0	2	0	0	0	1	1	2	0	0	2	2	0	1	1	1	0	1	2	1	1	0	1	0	1	0	0	0
648	1	1	1	0	1	1	2	1	0	0	0	0	1	0	0	0	0	1	0	0	1	0	2	0	0	1	2	2	0	2	0	1	0	1	1	1	1	0	1	1	1	0	0	0	0	0	0	0	0
649	0	0	2	0	1	1	2	2	1	1	0	0	1	0	0	0	0	0	2	2	0	0	2	0	0	0	2	2	0	2	0	0	0	1	0	2	2	0	2	0	0	0	0	1	0	0	0	0	1
650	1	2	1	0	0	0	1	1	1	1	1	1	2	0	0	0	0	0	0	0	0	0	1	1	1	2	2	2	1	1	1	2	2	0	1	1	1	0	0	2	2	0	0	1	0	0	0	0	0
651	0	2	0	0	0	0	1	1	1	2	0	0	1	0	0	0	1	1	1	2	0	0	2	0	0	1	1	1	1	0	1	0	2	2	1	1	1	0	1	1	1	0	1	2	1	0	0	0	1
652	0	0	2	0	1	1	2	1	1	1	0	0	0	0	0	0	0	1	1	1	0	0	2	0	0	2	1	2	1	1	1	1	2	1	1	1	2	0	1	1	1	0	1	2	0	0	0	0	0
653	0	2	1	0	0	0	2	1	1	1	1	0	1	0	0	0	0	0	0	1	1	1	1	0	0	0	1	1	0	1	0	0	1	1	0	2	0	0	1	1	1	0	0	2	1	0	0	1	0
654	1	0	2	0	0	0	2	2	0	0	1	1	2	0	0	1	0	1	0	0	1	1	2	0	0	0	2	2	1	2	0	0	1	1	0	2	1	0	0	2	2	0	1	2	0	1	0	0	0
655	1	1	1	0	1	1	2	2	0	0	0	1	1	0	0	1	0	1	0	0	1	0	2	0	0	2	2	2	1	1	2	1	2	0	1	1	1	0	0	1	1	0	1	1	0	1	0	0	0
656	0	2	0	0	0	0	1	1	1	1	1	0	1	0	0	0	0	0	2	1	1	0	2	0	0	1	1	1	1	0	0	1	1	2	0	2	0	0	0	1	1	0	0	2	1	1	1	1	0
657	0	2	1	0	0	0	2	1	1	1	0	0	2	0	0	0	0	1	1	1	0	0	2	0	0	1	0	1	0	1	1	0	2	1	1	1	2	0	1	0	0	0	0	1	0	1	0	0	0
658	1	1	2	0	0	0	2	1	1	2	0	0	1	0	0	0	0	0	1	1	0	0	2	0	0	0	1	1	2	1	0	2	1	2	0	2	0	0	1	1	1	0	0	2	1	1	0	0	1
659	0	1	1	0	0	0	1	1	1	1	1	0	0	0	0	0	0	0	0	0	0	0	2	0	0	2	1	1	0	1	0	0	0	0	1	1	0	0	0	1	1	0	0	2	0	1	0	0	0
660	0	2	1	0	0	0	2	0	1	1	1	1	1	0	0	0	1	1	1	1	0	0	2	0	0	0	1	1	1	2	0	0	2	1	2	1	2	0	1	0	0	1	0	1	1	2	2	0	0
661	0	1	2	0	0	0	1	1	1	1	1	0	1	0	0	0	0	0	1	1	0	0	2	0	0	0	1	2	0	1	1	1	2	0	2	1	1	0	1	1	1	0	0	2	0	0	0	0	1
662	1	2	0	0	0	0	1	2	0	0	0	0	0	0	0	1	0	1	1	1	0	0	2	0	0	0	1	2	1	1	1	1	2	0	2	0	1	0	1	1	1	0	0	2	1	1	0	0	0
663	1	1	1	0	0	0	2	1	1	1	0	0	0	0	0	0	0	0	1	2	0	0	2	0	0	2	2	2	1	1	2	2	2	2	0	2	2	0	1	1	1	1	0	1	1	2	0	0	0
664	1	1	2	0	0	0	2	1	1	1	1	0	1	0	0	0	0	0	1	1	0	0	1	0	0	1	2	2	0	1	2	1	1	2	0	2	1	0	1	1	1	1	1	2	0	0	0	1	0
665	1	1	1	0	0	0	2	2	1	1	1	0	1	0	0	0	0	1	2	2	0	0	2	0	0	1	2	2	1	1	1	0	2	2	0	2	2	1	0	0	0	0	1	2	1	1	0	0	0
666	1	1	1	0	1	1	2	2	0	1	0	0	0	0	0	0	0	0	1	1	0	0	2	0	0	0	0	1	1	1	0	1	1	1	1	1	2	0	1	2	2	0	1	1	0	1	1	1	0
667	0	0	2	0	0	0	2	2	0	1	0	1	2	0	0	0	0	0	2	2	0	0	2	0	0	0	2	2	0	0	0	2	2	1	1	1	1	0	1	1	1	2	2	2	1	1	0	0	0
668	0	2	0	0	0	0	1	2	0	0	1	0	0	0	0	0	0	0	2	2	0	0	2	0	0	0	2	2	0	2	1	1	1	1	1	1	1	0	1	1	1	0	0	2	0	1	0	0	0
669	0	1	2	0	0	0	2	2	1	1	0	0	1	0	0	0	0	0	0	0	1	0	2	0	0	2	2	2	0	2	0	1	1	1	0	2	1	0	0	2	2	1	1	2	1	0	0	0	0
670	1	0	2	0	1	1	2	1	1	2	0	0	0	0	0	0	0	1	2	2	0	0	2	0	0	0	2	2	0	0	0	0	2	0	2	0	1	0	0	1	1	1	1	1	1	1	0	0	1
671	0	0	2	0	0	1	2	2	0	0	0	1	2	0	0	0	0	1	2	2	0	0	2	0	0	1	2	2	1	2	0	1	2	0	1	0	0	0	1	1	1	0	0	2	0	1	0	0	0
672	1	2	1	0	0	0	1	1	1	1	1	1	1	0	0	0	1	1	0	0	1	0	1	1	1	2	2	2	0	2	0	0	2	1	2	0	2	0	0	2	1	1	1	2	1	1	1	0	0
673	1	1	1	0	1	1	0	2	0	0	2	1	2	0	0	0	0	0	2	2	0	0	2	0	0	1	1	2	1	1	2	1	0	1	0	2	1	0	0	2	2	1	1	1	1	1	1	0	0
674	0	2	0	0	0	0	2	2	0	1	0	1	1	0	0	1	0	1	2	2	1	0	2	0	0	1	0	2	2	1	2	0	0	1	0	2	2	0	1	1	1	0	0	2	0	1	0	0	1
675	1	0	1	0	0	0	2	2	0	0	0	0	0	0	0	0	0	1	1	1	0	0	1	0	0	0	1	2	0	1	1	0	0	2	0	2	0	0	1	1	1	0	0	1	0	0	0	0	0
676	1	1	1	0	1	1	2	1	1	1	0	0	1	0	0	0	0	1	2	2	0	0	1	0	0	0	1	1	0	1	2	2	1	1	1	1	2	0	1	1	1	1	1	2	1	1	0	0	0
677	0	0	2	0	1	1	2	0	2	2	0	1	1	0	0	1	0	1	1	1	1	1	2	0	0	0	1	1	2	1	0	1	2	0	1	0	2	0	2	0	0	1	1	1	0	1	0	0	1
678	1	2	2	0	1	1	1	1	1	1	0	0	0	0	0	0	0	0	1	1	1	0	1	1	1	2	2	2	0	2	1	1	2	1	1	1	1	0	0	1	1	1	1	2	1	1	1	0	1
679	0	2	0	0	0	0	2	1	0	0	0	1	0	0	0	0	0	1	2	2	0	0	2	0	0	2	1	2	1	1	0	2	1	0	2	0	1	0	0	2	2	0	1	1	1	0	0	0	0
680	1	1	1	0	0	0	2	1	1	2	0	0	0	0	0	0	1	2	1	1	0	0	2	0	0	0	2	2	1	0	2	1	2	1	1	1	2	0	1	1	1	1	1	1	1	0	0	0	0
681	1	0	2	0	0	0	2	0	2	2	0	1	1	0	0	1	0	0	0	0	1	0	2	0	0	1	0	2	1	0	1	1	2	1	0	2	0	0	0	2	2	1	1	2	1	0	0	0	1
682	0	0	2	0	1	1	1	1	1	1	0	1	1	0	0	0	0	1	1	1	0	0	2	0	0	0	2	2	1	2	1	0	2	2	1	2	0	0	1	0	0	0	0	1	0	1	0	0	1
683	0	2	0	0	0	0	1	2	0	0	1	0	1	0	0	0	1	1	0	0	1	0	2	0	0	1	1	2	1	1	0	0	0	1	2	1	2	0	1	1	1	0	1	2	0	0	0	1	0
684	1	0	2	0	0	0	2	2	0	0	0	1	2	0	0	1	0	2	2	1	1	0	2	0	0	1	1	1	2	0	1	0	2	1	1	1	1	0	0	2	2	0	0	2	0	0	0	1	1
685	1	1	1	0	0	0	1	2	0	0	1	0	0	0	0	0	0	1	0	0	1	0	2	0	0	1	2	2	0	2	0	1	1	0	1	1	0	0	0	2	2	0	0	2	0	0	0	0	1
686	1	0	2	0	0	0	1	1	1	1	1	1	2	0	0	0	0	0	2	2	0	0	1	1	1	1	1	2	1	1	0	0	1	2	0	2	2	1	1	0	0	0	0	2	0	2	0	0	0
687	0	0	2	0	1	1	2	1	1	1	1	0	1	0	0	0	0	0	1	1	1	0	0	0	0	0	1	2	0	1	0	0	2	2	0	2	1	0	0	1	1	1	1	2	1	1	0	2	0
688	1	0	2	0	0	1	1	1	1	1	0	0	0	0	0	0	0	0	0	1	1	0	2	0	0	0	1	1	0	2	1	0	2	2	0	2	1	0	1	1	1	0	0	0	0	0	0	2	0
689	0	0	2	0	0	1	2	0	2	2	0	0	0	0	0	0	0	1	2	2	0	0	2	0	0	1	1	1	1	1	0	1	1	1	1	1	2	0	1	1	1	0	0	2	0	0	0	0	0
690	0	1	2	0	0	0	2	2	1	1	0	0	0	0	0	0	0	0	1	1	1	0	2	0	0	2	1	0	2	0	0	1	1	1	1	1	0	0	0	2	2	2	2	2	1	0	0	0	0
691	1	1	0	0	0	0	2	2	0	1	0	1	1	0	0	1	0	1	0	0	2	1	2	0	0	1	2	0	1	0	1	1	1	1	1	1	2	0	1	1	1	0	1	2	2	0	0	1	0
692	1	1	2	0	0	0	2	0	2	2	0	1	1	0	0	1	0	0	0	0	1	0	2	0	0	1	0	1	1	1	1	0	0	1	0	2	1	0	1	1	1	1	1	1	1	0	1	0	1
693	1	2	1	0	0	0	1	2	0	1	1	1	1	0	0	1	0	0	2	1	1	0	2	0	0	2	2	2	1	1	0	0	1	2	0	2	2	0	0	1	1	0	0	2	0	0	0	0	0
694	0	1	1	0	1	1	2	2	0	0	1	0	0	0	0	0	0	0	1	1	0	1	2	0	0	2	2	2	0	2	0	1	1	1	0	2	1	0	0	2	2	0	1	2	1	0	0	1	0
695	0	0	2	0	0	0	0	1	1	1	1	0	0	0	0	0	0	1	2	2	0	0	2	0	0	1	2	2	0	1	1	0	1	0	2	0	1	0	0	2	2	0	0	2	0	0	0	0	0
696	1	1	2	0	0	0	2	0	1	1	1	0	1	0	0	0	0	0	1	1	0	1	2	0	0	1	1	1	1	0	1	0	2	1	1	1	0	0	1	2	1	1	1	1	1	1	0	1	1
697	1	0	2	0	1	1	2	1	1	1	0	0	1	0	0	0	0	1	1	1	0	0	0	1	1	1	0	1	2	0	1	0	1	2	0	2	1	0	2	0	0	0	0	1	0	1	0	0	0
698	1	2	0	0	0	0	2	1	2	2	0	0	0	0	0	0	0	0	1	1	1	0	2	0	0	0	2	2	0	2	1	0	2	0	1	2	1	0	0	1	1	1	1	2	1	2	0	1	1
699	0	2	1	0	0	0	2	2	2	2	0	0	0	0	0	0	0	2	2	2	0	0	2	0	0	2	2	2	1	1	1	1	1	0	1	1	1	0	1	1	1	0	1	1	1	1	0	1	0
700	1	2	1	0	0	0	2	1	0	0	0	0	2	1	1	0	0	0	2	1	1	0	2	0	0	1	2	2	0	2	0	0	1	1	0	2	2	0	1	1	1	0	2	2	1	0	0	2	0
701	1	0	2	0	0	0	2	0	1	1	1	1	1	0	0	1	0	0	0	1	0	1	2	0	0	1	2	2	0	2	1	0	1	1	1	1	2	0	2	0	0	0	0	1	0	0	1	0	0
702	0	2	1	0	0	0	2	1	1	2	0	1	0	0	0	0	0	1	1	1	0	0	2	0	0	2	1	1	1	1	0	1	1	2	0	2	1	0	1	1	1	1	1	1	1	1	0	0	1
703	0	0	2	0	0	0	2	2	2	2	0	0	0	0	0	0	0	1	2	2	0	0	2	0	0	1	2	2	0	2	0	1	1	1	1	1	1	1	0	1	1	0	0	2	0	0	1	0	1
704	1	0	1	0	0	0	1	2	0	0	1	0	0	0	0	0	0	1	2	2	0	0	1	1	1	1	2	2	0	2	1	0	1	1	1	1	1	0	0	0	0	0	0	2	0	1	0	0	1
705	1	1	2	0	0	0	1	1	0	0	2	0	1	1	1	0	0	1	1	1	0	0	0	1	1	1	1	2	1	1	2	0	0	2	0	2	2	1	1	1	0	0	0	0	0	1	0	0	0
706	1	1	1	0	1	1	2	1	1	1	0	0	1	0	0	0	0	1	2	0	1	0	2	0	0	1	1	1	0	1	0	0	1	1	0	2	2	1	0	1	1	2	2	2	0	1	0	0	0
707	1	1	1	0	0	0	1	1	1	1	1	0	0	0	0	0	0	1	0	1	1	0	2	0	0	0	1	2	1	1	2	0	1	2	0	2	1	1	0	1	1	0	1	1	0	2	0	0	0
708	1	1	2	0	0	0	2	2	0	0	0	0	0	0	0	0	0	0	2	2	0	0	2	0	0	0	1	1	1	0	1	0	1	0	2	0	2	0	1	0	0	0	0	0	0	1	0	0	1
709	1	2	1	0	1	1	1	2	0	0	1	0	0	0	0	0	0	1	1	1	0	0	1	1	1	0	2	2	1	2	1	1	2	0	1	1	1	1	0	1	1	0	0	1	0	0	0	0	0
710	0	2	0	0	0	0	2	1	1	1	0	1	1	0	0	1	0	1	1	1	1	0	2	0	0	1	1	1	2	0	1	1	1	1	1	1	2	0	0	2	2	0	0	1	1	1	0	0	0
711	1	0	2	0	1	1	2	1	2	2	0	0	0	0	0	0	0	0	1	1	0	0	2	0	0	1	2	2	1	2	1	1	2	1	1	1	2	1	1	0	0	1	1	2	1	1	0	0	0
712	1	1	1	0	0	0	0	2	0	0	2	0	1	0	0	0	0	0	2	2	0	0	2	0	0	2	2	2	0	2	0	0	1	2	0	2	1	0	1	1	1	0	0	1	1	1	0	0	0
713	0	2	0	0	0	0	0	1	1	1	1	1	2	0	0	0	0	1	1	1	0	0	1	0	0	1	1	1	2	0	1	0	1	2	0	2	2	0	2	0	0	0	1	1	0	1	0	0	0
714	0	0	2	0	0	0	1	1	1	1	1	0	1	1	1	0	0	2	1	1	0	0	2	0	0	2	2	2	1	2	1	1	0	1	0	2	0	0	0	1	1	0	1	2	0	0	0	0	0
715	1	1	1	0	0	1	1	2	0	0	1	0	0	0	0	0	0	1	0	0	0	0	1	0	0	1	1	1	0	1	2	0	2	1	1	1	0	0	0	1	1	0	0	1	0	1	0	0	0
716	1	1	1	0	0	0	1	0	2	2	0	0	1	0	0	0	0	1	0	0	1	0	1	0	0	1	2	2	0	2	0	0	1	0	1	1	0	0	1	2	1	1	1	1	1	1	0	0	0
717	0	1	2	0	0	0	2	1	1	1	0	1	1	0	0	1	0	0	1	1	0	0	1	1	1	1	1	2	0	1	1	0	2	1	2	0	2	0	1	1	1	0	1	2	0	1	1	1	0
718	0	2	0	0	0	0	2	1	1	1	0	0	0	0	0	0	0	0	1	2	0	1	2	0	0	2	1	2	1	1	1	1	1	2	0	2	2	1	0	0	0	0	1	1	1	1	0	0	0
719	0	1	2	0	0	0	2	1	1	2	0	0	0	0	0	0	0	1	0	1	0	0	2	0	0	0	2	2	1	2	1	2	1	1	1	1	0	0	0	1	1	1	1	2	1	1	1	1	0
720	0	2	1	0	0	0	1	1	1	1	1	0	0	0	0	0	0	1	0	0	1	0	0	0	0	1	1	2	1	1	1	1	1	1	1	1	2	0	2	0	0	0	1	2	1	0	0	0	0
721	0	1	2	0	1	1	2	1	1	1	0	0	1	0	0	0	0	0	1	1	0	0	1	0	0	0	1	1	0	1	1	0	1	0	2	0	2	0	2	1	0	0	0	1	0	0	0	0	0
722	1	0	2	0	0	0	1	0	2	2	0	0	0	0	0	0	0	0	1	1	1	0	2	0	0	0	1	1	1	0	1	1	1	1	1	1	0	0	1	1	1	2	2	2	1	1	0	2	0
723	1	0	2	0	1	1	2	0	1	1	2	0	0	0	0	0	0	1	2	2	0	0	2	0	0	0	1	2	1	1	2	1	2	0	1	1	1	1	0	1	1	0	1	2	0	0	0	0	0
724	0	2	0	0	0	0	2	0	2	2	0	0	1	0	0	0	0	0	1	1	0	0	2	0	0	2	1	2	2	2	0	2	1	1	1	1	2	0	1	1	1	1	1	2	0	0	0	0	0
725	0	0	2	0	1	1	2	2	1	1	1	0	0	0	0	0	0	1	1	1	1	0	2	0	0	1	2	2	1	2	1	0	0	1	1	1	0	0	0	2	2	1	1	2	1	0	1	0	1
726	1	1	1	0	0	0	1	0	2	2	0	0	0	0	0	0	0	0	2	2	1	0	0	0	0	0	1	1	2	0	1	1	1	1	1	1	0	0	0	2	2	0	0	2	0	1	0	0	0
727	0	1	1	0	1	1	2	2	1	1	0	0	1	0	0	0	0	1	1	1	0	0	2	0	0	1	2	2	0	1	2	0	2	2	0	2	1	0	0	1	1	0	0	2	0	0	2	0	0
728	1	1	1	0	0	0	2	2	0	1	0	0	1	0	0	0	0	2	1	1	1	1	1	0	0	1	1	2	2	1	2	0	1	2	1	1	2	0	0	1	1	0	0	1	0	0	1	0	0
729	0	1	1	0	1	1	2	0	2	2	0	0	0	0	0	0	0	1	1	1	1	0	2	0	0	1	1	1	0	1	1	0	0	0	1	1	0	0	0	2	2	0	1	2	1	0	0	1	0
730	1	0	2	0	1	1	1	1	0	0	2	1	2	0	0	1	1	2	1	1	1	0	2	0	0	1	2	2	0	2	0	2	2	0	2	0	2	0	2	0	0	0	0	2	0	0	0	1	0
731	1	2	0	0	0	0	2	2	0	0	0	1	2	0	0	0	0	1	1	1	1	0	2	0	0	2	2	2	1	1	1	1	2	2	0	2	1	0	1	1	1	0	0	1	1	0	0	2	0
732	0	0	2	0	2	2	1	1	1	1	0	0	0	0	0	0	1	0	2	1	1	0	2	0	0	2	2	2	0	2	1	1	2	0	1	1	0	0	0	1	1	1	1	1	1	0	0	0	0
733	0	1	1	0	0	0	0	1	1	1	1	0	0	0	0	0	0	0	1	1	0	0	2	0	0	1	2	2	0	1	0	1	1	0	1	1	2	0	2	1	1	1	0	1	0	1	0	0	1
734	1	1	1	0	0	0	1	2	0	0	1	1	0	0	0	0	0	0	2	2	0	0	2	0	0	1	2	2	1	1	2	0	0	2	0	2	1	0	1	1	1	0	0	2	0	2	0	0	0
735	1	1	1	0	0	0	2	1	0	0	1	1	1	0	0	1	0	0	1	1	0	0	2	0	0	0	2	2	0	2	0	0	0	0	0	2	1	2	0	1	1	1	1	2	1	0	0	0	0
736	1	2	0	0	0	0	1	1	1	1	1	0	0	0	0	0	0	0	0	0	1	0	1	1	1	0	1	2	1	1	1	1	2	1	0	2	2	0	0	2	2	0	0	2	1	1	0	1	0
737	0	1	1	0	0	0	2	2	1	1	0	0	0	0	0	0	0	0	1	1	0	0	2	0	0	1	2	2	0	2	0	0	2	2	0	2	0	0	0	1	1	0	0	1	1	1	0	0	0
738	0	2	1	0	0	0	2	1	1	1	1	0	0	0	0	0	0	0	0	0	1	0	1	1	1	0	2	2	0	2	1	1	2	1	1	1	0	0	0	2	2	0	1	1	1	1	1	0	0
739	0	2	1	0	0	0	1	2	0	0	1	1	1	0	0	1	1	1	1	1	0	1	2	0	0	0	1	2	1	1	2	1	1	1	1	1	2	1	1	0	0	1	1	1	0	1	1	0	1
740	1	2	1	0	0	0	1	1	1	2	0	0	0	0	0	0	1	1	0	0	1	1	2	0	0	1	1	2	0	2	0	0	2	1	2	0	1	0	1	2	1	1	1	2	0	0	0	0	1
741	0	1	1	0	0	0	2	2	0	1	0	1	1	0	0	1	0	1	1	1	0	0	2	0	0	1	1	1	1	1	0	1	2	0	1	0	2	0	1	1	1	1	1	2	1	0	0	0	0
742	1	1	1	0	0	0	2	1	2	2	0	0	0	0	0	0	0	1	2	2	0	0	2	0	0	1	0	1	1	1	1	0	2	1	0	2	2	0	1	2	1	0	0	0	0	1	0	0	0
743	1	1	2	0	0	0	1	1	1	1	1	1	2	1	1	0	0	0	2	2	0	0	1	1	1	2	2	2	0	2	1	1	2	1	1	1	1	0	1	1	1	0	1	2	1	0	0	0	0
744	1	0	2	0	1	1	2	2	0	1	0	0	0	0	0	0	0	0	2	1	1	0	0	0	0	1	2	2	0	1	0	1	0	1	0	2	0	0	0	1	1	0	0	1	0	0	0	0	0
745	1	0	2	0	1	1	2	0	2	2	0	1	1	0	0	0	0	0	1	1	0	0	2	0	0	1	0	2	1	0	1	1	2	2	0	2	0	0	0	2	2	1	1	1	1	2	0	0	0
746	1	0	2	0	0	0	2	1	0	1	0	1	1	0	0	0	0	0	1	1	1	0	1	0	0	2	1	1	1	1	1	0	0	2	0	2	2	0	1	1	1	0	0	2	0	2	0	1	0
747	1	1	1	0	0	0	2	1	1	1	1	0	0	0	0	0	0	0	1	1	0	0	1	0	0	1	2	2	0	2	1	1	2	2	0	2	2	0	1	1	1	0	2	2	1	0	0	0	0
748	0	0	1	0	0	0	2	1	0	0	1	1	2	0	0	0	0	1	1	0	0	0	2	0	0	1	2	2	0	2	1	0	1	2	0	2	1	1	0	1	1	0	0	0	0	1	0	0	0
749	0	1	1	0	0	0	2	1	1	2	0	1	2	0	0	0	0	1	1	1	0	0	2	0	0	2	1	2	1	1	1	0	1	2	0	2	0	0	0	2	2	0	0	1	0	0	0	1	0
750	0	1	2	0	0	0	1	2	0	0	1	0	0	0	0	0	0	1	2	2	0	0	2	0	0	0	1	1	1	1	1	1	1	1	2	1	1	0	0	1	1	1	0	1	0	1	0	0	0
751	0	2	1	0	0	0	2	2	0	0	0	0	0	0	0	0	0	1	2	2	0	0	2	0	0	1	0	1	1	1	0	0	1	1	0	2	1	0	0	2	2	0	0	2	0	1	1	0	0
752	1	0	2	0	2	2	2	2	0	1	0	1	1	0	0	0	0	0	0	0	1	0	2	0	0	1	0	2	2	1	2	1	1	1	1	1	1	0	0	0	0	0	0	2	0	0	0	0	0
753	0	1	1	0	0	0	2	1	1	2	0	0	1	0	0	0	0	1	2	2	0	0	2	0	0	1	1	1	2	0	0	2	2	2	0	2	1	0	1	2	1	0	0	0	0	1	0	0	0
754	0	0	2	0	1	1	2	1	1	1	0	0	0	0	0	0	0	0	1	1	0	1	2	0	0	0	2	2	0	2	0	1	1	1	1	1	1	0	1	1	1	0	0	2	0	1	0	0	0
755	0	1	2	0	0	0	1	2	0	1	1	1	1	0	0	0	0	0	1	1	0	0	0	1	1	1	2	2	0	1	2	0	2	1	0	2	2	0	1	0	0	0	0	0	2	2	0	0	0
756	1	0	2	0	2	2	2	2	0	0	1	0	0	0	0	0	0	1	1	1	0	0	1	1	1	1	1	2	1	1	1	2	1	1	0	2	1	1	0	1	1	0	1	2	0	0	0	0	0
757	1	1	2	0	0	0	1	2	0	0	1	0	1	0	0	0	0	0	2	2	0	0	1	1	1	1	1	0	2	0	0	1	0	2	0	2	1	0	0	1	1	0	2	2	0	0	0	0	0
758	0	0	2	0	2	2	2	1	1	1	0	1	1	0	0	0	0	0	1	1	0	0	1	0	0	1	0	2	1	0	1	0	1	1	0	2	2	0	2	0	0	0	0	2	1	2	0	0	1
759	0	1	0	0	0	0	2	1	1	1	0	0	1	0	0	0	0	0	2	2	0	0	2	0	0	1	2	2	0	1	0	0	2	1	1	1	2	1	1	0	0	0	1	1	0	2	1	0	0
760	1	1	2	0	0	0	1	2	0	0	2	0	0	0	0	0	0	0	1	1	0	0	2	0	0	1	1	2	0	1	2	1	2	2	0	2	1	0	0	2	2	0	2	2	0	0	0	1	0
761	0	1	1	0	1	1	2	2	0	1	0	0	0	0	0	0	0	1	2	2	1	0	2	0	0	0	0	2	2	0	2	0	1	1	0	2	1	0	1	1	1	0	2	2	0	0	0	0	0
762	1	2	0	0	0	0	1	1	1	1	0	0	0	0	0	0	0	0	1	2	0	0	2	0	0	0	1	1	1	1	1	0	0	2	0	2	0	0	0	1	1	0	1	1	1	1	0	0	1
763	0	2	0	0	0	0	2	2	1	1	0	0	0	0	0	0	0	1	1	1	0	0	1	0	0	1	1	2	1	1	1	0	1	1	0	2	1	0	0	2	2	1	1	2	1	1	0	1	0
764	0	0	2	0	2	2	1	2	0	0	0	0	0	0	0	0	0	0	1	1	0	0	2	0	0	1	1	1	0	0	1	1	2	1	2	1	2	0	1	0	0	0	1	1	1	1	0	0	0
765	1	1	2	0	0	0	1	0	2	2	0	1	1	0	0	1	0	1	2	0	1	1	2	0	0	0	1	2	1	1	0	2	1	2	0	2	2	0	2	1	0	0	0	2	1	0	1	1	0
766	1	1	1	0	0	0	2	1	1	2	0	0	1	0	0	0	0	1	1	1	0	0	2	0	0	2	2	2	0	2	0	0	0	2	0	2	1	0	1	2	1	0	0	1	1	1	0	0	0
767	0	0	2	0	1	1	2	2	0	0	1	0	0	0	0	0	0	1	2	2	0	0	1	0	0	1	1	2	0	2	0	0	2	1	1	1	0	0	0	1	1	0	1	1	1	1	0	2	0
768	0	1	1	0	0	0	1	1	1	1	1	0	1	0	0	0	0	1	2	2	1	0	0	0	0	0	1	2	1	0	2	1	2	0	1	1	1	0	0	2	2	0	0	2	0	1	0	0	0
769	1	2	1	0	0	0	2	1	1	1	0	0	1	0	0	0	0	1	1	1	0	0	1	0	0	0	2	2	0	2	1	0	1	1	1	1	1	0	0	2	2	0	0	2	0	2	0	0	1
770	1	1	1	0	0	0	1	2	1	1	0	0	1	0	0	0	0	0	2	1	1	0	2	0	0	2	2	2	1	1	2	0	1	1	1	1	1	0	0	1	1	0	2	2	0	1	0	1	0
771	1	0	2	0	0	0	0	2	0	0	1	0	1	0	0	0	0	0	1	0	1	0	1	0	0	2	2	2	0	1	1	0	1	1	1	1	1	0	0	2	2	1	1	2	1	1	0	0	0
772	1	1	1	0	0	0	1	0	2	2	0	0	0	0	0	0	0	0	2	2	0	0	2	0	0	2	2	2	1	1	2	1	1	1	1	1	1	0	2	0	0	0	1	1	1	1	1	0	0
773	0	1	2	0	1	1	1	1	1	1	1	1	2	0	0	1	0	0	1	1	1	0	2	0	0	0	1	1	2	0	1	0	1	2	0	2	0	0	1	1	1	1	0	1	0	1	0	0	0
774	0	1	1	0	0	0	1	1	2	2	0	0	1	0	0	0	0	0	1	1	1	0	2	0	0	1	2	2	1	2	0	1	1	0	2	0	1	0	1	1	1	1	0	0	0	0	0	0	0
775	1	2	0	0	0	0	2	1	1	2	0	1	2	0	0	1	0	0	1	1	1	0	2	0	0	0	0	1	0	0	1	0	2	1	0	2	2	0	2	1	0	1	1	1	1	0	0	0	0
776	0	2	2	0	1	1	1	2	0	1	1	0	0	0	0	0	0	0	2	2	0	0	2	0	0	0	2	2	0	1	1	0	1	1	1	1	2	0	0	0	0	1	0	1	0	1	1	0	1
777	0	0	2	0	0	0	2	1	1	1	0	0	0	0	0	0	1	1	0	0	1	0	0	0	0	0	2	2	0	2	0	0	1	0	2	1	1	0	0	1	1	0	1	2	1	0	0	0	0
778	1	1	0	0	0	0	2	1	1	1	0	1	1	0	0	1	0	1	1	2	0	0	1	0	0	1	1	1	1	0	1	1	1	2	1	2	0	0	0	2	2	1	0	0	0	0	0	0	0
779	0	0	1	0	0	0	2	1	1	1	0	0	1	0	0	0	0	1	0	1	1	0	2	1	1	1	1	2	1	0	2	1	2	2	0	2	0	0	1	1	1	0	0	2	0	0	0	0	1
780	1	0	2	0	1	1	2	1	1	1	0	1	1	0	0	0	0	0	1	1	1	0	2	0	0	1	2	2	0	2	0	0	1	0	2	0	2	0	2	0	0	1	2	2	0	1	0	0	1
781	1	2	1	0	0	0	2	2	0	0	0	0	0	0	0	0	0	2	1	1	1	0	1	0	0	2	2	2	0	1	1	1	1	1	0	2	0	0	0	1	1	0	0	0	0	1	0	0	1
782	1	1	2	0	0	0	2	2	0	1	0	0	0	0	0	0	0	0	2	2	0	0	2	0	0	1	1	2	0	1	0	0	1	1	1	1	0	0	0	2	2	0	0	1	0	1	0	0	0
783	0	2	0	0	0	0	1	1	1	1	0	0	0	0	0	0	0	0	0	1	0	0	2	0	0	1	0	1	2	0	1	0	0	1	1	1	1	0	0	1	1	1	0	1	0	1	0	2	0
784	1	1	1	1	0	1	2	2	0	0	0	0	1	0	0	0	1	0	2	1	1	0	2	0	0	1	1	1	1	1	0	2	1	2	0	2	1	0	0	2	2	1	1	1	1	1	0	0	0
785	0	2	0	0	0	0	2	1	2	2	0	0	0	0	0	0	0	0	2	2	0	0	2	0	0	0	0	2	1	0	1	0	0	0	1	1	2	0	2	0	0	1	0	0	1	0	0	0	0
786	1	2	0	0	0	0	1	2	0	0	1	0	0	0	0	0	0	1	2	2	0	0	2	0	0	2	1	1	1	1	0	1	1	1	1	1	1	0	1	1	1	0	0	2	1	2	0	0	0
787	1	1	1	0	0	0	2	2	0	0	1	1	1	0	0	0	0	1	1	1	0	0	2	0	0	1	1	2	2	0	2	1	1	2	2	1	2	1	1	1	0	0	0	1	0	1	0	0	0
788	1	1	2	0	0	0	2	1	0	0	1	0	0	0	0	0	0	1	2	2	0	0	2	0	0	1	2	2	0	2	0	0	0	2	0	2	2	0	0	1	1	1	1	2	1	0	0	0	0
789	1	2	0	0	0	0	1	2	0	1	1	0	0	0	0	0	0	1	2	2	0	0	2	1	1	1	1	2	1	1	0	1	2	0	0	2	2	0	1	1	1	0	0	2	0	0	0	0	0
790	1	1	1	0	0	0	2	2	0	1	0	0	1	0	0	0	0	0	1	1	0	0	2	0	0	0	1	1	1	1	1	2	1	0	2	0	2	0	0	0	0	1	1	2	1	1	0	1	0
791	0	1	2	0	0	0	1	2	0	0	1	2	2	0	0	1	0	1	1	2	0	1	2	0	0	1	1	1	0	1	1	2	2	1	1	1	2	0	1	1	1	0	0	1	0	1	0	0	0
792	0	0	1	0	0	0	1	1	1	1	0	0	0	0	0	0	0	0	0	0	1	0	2	0	0	2	1	1	1	1	0	1	1	1	1	1	2	0	2	0	0	0	0	1	0	0	0	0	0
793	0	2	0	0	0	0	2	1	2	2	0	1	1	0	0	1	0	0	2	1	1	0	0	0	0	0	2	2	1	1	2	1	1	1	0	2	1	1	0	1	1	0	0	1	0	1	0	0	0
794	0	1	1	0	0	0	2	0	2	2	0	1	1	0	0	1	0	0	1	1	0	0	1	1	1	1	2	2	0	2	0	0	1	2	0	2	2	0	0	1	1	0	0	0	0	0	0	0	0
795	0	0	2	0	1	1	2	2	0	1	0	1	1	0	0	0	0	1	2	2	0	0	2	0	0	1	1	2	0	1	1	1	1	2	2	1	2	0	0	2	1	0	0	2	0	0	0	0	0
796	0	2	0	0	0	0	2	2	0	0	0	1	2	0	0	0	0	1	2	2	0	0	1	0	0	2	2	2	0	2	1	1	1	1	1	1	1	0	0	2	2	0	0	2	0	0	0	0	1
797	1	0	2	0	1	1	1	1	1	2	0	2	2	0	0	1	0	0	1	1	0	0	0	0	0	0	2	2	1	1	1	0	1	2	2	0	0	0	0	2	2	0	0	2	0	0	0	1	0
798	1	1	1	0	0	0	0	2	0	0	2	0	1	0	0	0	0	0	0	0	1	0	2	0	0	0	1	2	0	1	0	1	1	1	2	1	1	1	0	1	1	1	1	2	1	0	0	0	0
799	1	2	1	0	0	0	1	2	0	1	0	1	1	0	0	1	0	0	1	2	0	0	2	0	0	0	1	2	1	1	1	0	1	0	1	1	1	0	1	1	1	0	1	2	0	0	0	1	0
800	1	1	1	1	0	1	2	1	1	1	0	0	1	0	0	0	0	0	0	0	0	0	2	0	0	1	1	2	1	1	0	0	1	2	0	2	0	0	0	2	2	0	1	1	1	1	1	1	0
801	1	2	1	0	0	0	2	0	2	2	0	0	1	0	0	0	0	1	0	0	0	0	1	0	0	1	1	2	2	0	2	1	0	2	0	2	2	0	0	1	1	0	0	2	0	1	1	0	0
802	1	1	2	0	0	0	2	1	0	0	0	0	0	0	0	0	0	0	1	1	0	1	2	0	0	0	2	2	0	2	0	1	2	0	1	1	2	0	1	1	1	1	1	1	0	0	0	2	0
803	0	2	0	0	0	0	2	1	1	2	0	0	0	0	0	0	0	1	2	2	1	0	2	0	0	2	1	1	1	1	0	1	2	1	1	1	1	1	1	0	0	0	1	1	1	1	1	1	0
804	0	1	1	0	0	0	1	1	1	1	0	1	1	0	0	1	0	1	1	1	0	0	1	1	1	2	2	2	0	2	1	1	1	1	1	1	0	0	0	1	1	0	1	2	2	0	0	1	0
805	1	1	1	0	0	0	1	1	2	2	0	0	1	0	0	0	0	1	1	1	0	0	2	0	0	1	2	2	1	2	0	0	2	1	1	1	1	1	0	1	1	0	0	1	0	1	0	2	0
806	1	1	2	0	0	0	2	2	0	1	0	2	2	0	0	0	0	0	1	1	0	0	2	0	0	0	1	1	0	1	0	1	1	0	1	1	0	0	0	2	2	0	1	2	1	0	0	0	0
807	1	1	1	0	0	0	2	2	0	1	0	0	0	0	0	0	0	1	2	2	0	1	0	1	1	0	2	2	0	2	1	1	2	0	0	2	0	0	0	1	1	0	0	1	0	0	0	0	0
808	0	1	1	0	1	1	2	2	0	1	1	0	1	0	0	0	0	0	1	1	0	0	2	0	0	0	0	1	0	0	2	1	1	2	1	2	1	0	1	1	1	0	0	2	0	1	0	0	0
809	1	1	1	0	0	0	1	2	0	0	1	1	1	0	0	1	0	0	1	1	0	0	2	0	0	1	1	2	1	1	2	0	1	2	1	1	2	0	1	0	0	2	2	2	1	1	0	1	0
810	0	1	1	0	0	0	2	0	2	2	0	0	0	0	0	0	0	1	1	2	0	0	2	0	0	2	2	2	0	2	0	0	0	0	1	1	2	0	1	1	1	0	0	0	2	2	0	0	0
811	1	0	2	0	1	1	2	2	0	1	0	1	0	0	0	0	0	0	2	2	0	0	2	0	0	0	1	2	0	1	1	2	2	0	2	0	1	0	1	1	1	0	1	2	0	0	0	0	0
812	1	0	2	0	0	0	2	2	0	0	0	0	2	0	0	0	0	1	0	1	1	1	2	0	0	0	2	2	0	2	0	0	1	1	1	1	1	0	0	1	1	0	1	2	0	1	1	0	1
813	1	1	1	0	1	1	1	1	1	1	0	0	1	1	0	0	0	2	1	1	1	0	2	0	0	0	1	1	1	1	0	1	2	1	2	2	2	0	1	1	0	1	0	1	0	1	0	0	0
814	0	1	1	0	0	0	2	2	0	1	0	0	0	0	0	0	0	1	1	1	0	0	1	0	0	2	0	2	2	0	2	1	1	2	0	2	1	0	0	2	1	1	1	2	1	0	0	0	1
815	1	0	2	0	1	1	2	1	1	2	0	0	1	1	1	0	1	1	1	2	0	0	1	1	1	2	2	2	1	2	1	1	2	2	0	2	2	0	1	1	1	0	0	1	0	1	0	0	1
816	1	1	1	0	1	1	2	1	2	2	0	0	0	0	0	0	0	1	1	1	0	0	2	0	0	0	0	2	1	0	1	0	2	1	0	2	2	0	1	1	0	1	1	1	1	1	0	0	0
817	1	2	0	0	0	0	2	1	1	1	0	1	2	0	0	0	0	0	1	1	1	0	2	0	0	0	0	2	1	1	1	0	1	2	0	2	2	0	1	1	1	1	0	0	2	0	0	0	0
818	1	1	2	0	0	0	2	1	2	2	0	1	1	0	0	1	0	1	2	2	0	0	1	1	1	1	2	2	1	2	0	2	2	0	2	0	1	0	1	1	1	0	0	1	0	1	0	0	0
819	0	0	2	0	0	0	1	1	0	0	1	1	1	0	0	1	0	0	1	1	1	0	2	0	0	1	2	2	0	2	1	0	2	0	1	1	1	2	0	1	1	1	1	1	1	1	0	0	1
820	1	1	1	0	0	0	1	1	1	1	0	0	1	0	0	0	0	2	0	0	0	0	2	0	0	0	2	2	0	2	1	1	2	0	1	1	0	0	0	2	2	1	1	1	1	1	0	0	0
821	1	2	2	0	0	0	2	2	0	1	0	0	0	0	0	0	0	0	0	0	1	0	2	0	0	1	2	2	0	0	0	1	2	1	1	1	1	0	0	1	1	1	1	1	1	1	0	0	1
822	0	2	0	0	0	0	1	1	1	1	0	1	1	0	0	1	0	0	1	1	1	0	2	0	0	0	2	2	0	1	1	0	1	2	0	2	1	0	0	2	2	0	0	1	1	1	0	1	0
823	1	0	2	0	2	2	1	1	1	1	0	0	0	0	0	0	0	0	0	1	0	0	2	0	0	0	2	2	0	1	0	1	1	2	0	2	2	0	1	1	1	1	1	1	1	0	0	0	1
824	0	2	0	0	0	0	1	1	0	0	2	0	0	0	0	0	0	0	0	0	1	0	1	1	1	1	1	1	2	0	1	1	1	1	1	1	2	0	2	0	0	0	1	1	0	1	0	1	0
825	0	0	2	0	1	1	2	2	0	1	0	1	1	0	0	1	0	1	2	2	0	1	1	0	0	1	1	1	2	0	1	1	1	1	1	1	2	0	0	1	1	0	1	2	0	0	1	0	0
826	1	1	1	0	0	0	2	0	2	2	0	0	1	0	0	0	0	0	2	1	1	0	2	0	0	2	0	1	0	1	1	1	2	0	2	1	2	0	1	2	2	0	1	2	1	0	0	0	2
827	0	1	2	0	1	1	2	0	1	1	1	0	0	0	0	0	0	1	2	2	0	0	1	1	1	1	2	2	0	2	0	0	2	1	1	1	2	1	1	0	0	1	1	1	1	0	1	0	0
828	0	1	1	0	0	0	2	1	1	1	0	1	0	0	0	0	0	0	2	1	1	0	2	0	0	1	0	1	1	1	0	0	1	1	1	1	0	0	0	1	1	0	1	2	2	0	0	1	0
829	1	0	2	0	0	0	2	2	0	0	1	0	0	0	0	0	0	0	1	1	0	0	1	1	1	0	2	2	0	1	1	1	2	0	1	1	1	1	0	1	1	0	0	0	0	1	0	1	0
830	0	1	1	0	0	0	2	0	1	1	1	0	0	0	0	0	0	0	2	2	0	0	0	1	1	0	1	2	1	2	0	0	0	1	0	2	2	0	2	0	0	0	0	2	0	1	0	0	0
831	1	2	0	0	0	0	2	1	1	2	0	0	0	0	0	0	0	0	1	1	1	0	0	0	0	0	0	1	2	0	1	1	1	1	0	2	1	0	1	1	1	0	2	2	0	0	0	0	0
832	0	1	2	0	0	0	1	2	1	1	0	0	0	0	0	0	0	0	2	2	1	0	2	0	0	0	1	1	0	1	2	0	0	0	1	1	1	0	0	1	1	1	0	0	1	1	0	0	1
833	1	1	2	0	0	0	1	1	1	1	1	0	0	0	0	0	1	1	0	0	1	0	2	0	0	2	1	1	1	1	1	1	1	2	1	2	2	0	1	0	0	0	1	2	1	0	1	0	0
834	1	1	2	0	0	0	1	2	0	0	1	0	0	0	0	0	0	0	0	1	1	0	2	0	0	1	1	2	1	1	1	2	2	0	1	1	1	0	1	1	1	0	1	2	1	0	0	0	0
835	0	1	1	0	0	0	2	1	1	1	0	0	1	0	0	0	0	0	1	1	1	0	1	1	1	1	1	1	0	1	1	1	2	2	0	2	2	0	0	2	1	0	1	2	1	0	0	0	1
836	1	1	1	0	0	0	2	2	0	0	1	0	1	0	0	0	0	0	2	1	1	0	2	0	0	0	0	1	1	1	0	1	1	2	0	2	2	0	1	0	0	0	0	1	0	0	0	0	0
837	1	1	2	0	0	0	2	2	0	0	1	0	1	0	0	0	0	0	1	1	1	0	2	0	0	1	2	2	0	1	2	0	2	1	0	2	2	0	0	2	2	1	1	1	1	1	0	0	0
838	1	2	0	0	0	0	1	2	1	1	0	1	0	0	0	0	0	0	0	0	0	0	2	0	0	0	1	1	1	0	1	0	0	0	1	1	2	0	0	1	1	2	2	2	1	1	0	0	1
839	0	2	0	0	0	0	2	1	1	1	0	0	0	0	0	0	0	1	2	2	0	0	2	0	0	0	2	2	0	0	1	1	1	0	0	1	1	0	0	2	2	0	0	2	0	2	0	0	0
840	1	1	2	0	0	0	1	2	0	0	1	0	0	0	0	0	0	1	1	1	0	0	2	0	0	1	1	1	0	2	1	2	2	0	1	1	1	1	0	1	0	0	0	2	0	1	0	0	0
841	0	0	2	0	0	0	0	1	1	1	1	0	0	0	0	0	0	1	1	1	0	0	2	0	0	0	1	1	2	1	0	1	1	2	0	2	1	0	1	1	1	0	0	2	0	0	1	0	0
842	0	0	2	0	0	0	2	0	2	2	0	1	1	0	0	0	0	0	2	2	0	1	0	1	1	0	2	2	0	2	0	1	1	2	0	2	0	0	0	2	2	1	0	0	1	0	0	0	0
843	0	1	1	0	0	1	2	1	1	1	0	1	2	0	0	1	0	1	1	1	0	0	2	0	0	1	2	2	0	2	0	2	1	1	1	1	2	0	0	1	1	1	1	2	1	0	0	0	0
844	0	2	0	0	0	0	2	1	1	1	0	0	1	0	0	0	0	1	2	2	0	1	2	0	0	1	1	2	1	1	1	1	1	2	0	2	1	2	0	1	1	0	0	0	0	0	0	0	0
845	0	0	2	0	0	0	2	1	1	1	1	0	1	0	0	0	0	1	1	1	0	2	0	0	0	1	1	2	0	1	1	0	2	2	1	2	1	0	0	0	0	0	0	1	0	0	0	0	0
846	0	1	2	0	0	0	1	2	0	0	2	0	0	0	0	0	0	1	1	2	0	0	2	0	0	0	1	1	1	2	0	0	1	2	1	2	1	1	0	1	0	1	1	1	1	0	1	0	0
847	1	2	0	0	0	0	1	0	2	2	0	0	0	0	0	0	0	0	1	0	1	1	1	0	0	0	1	1	0	1	0	0	1	1	1	1	1	0	1	1	1	0	1	2	0	1	0	0	1
848	1	0	2	0	1	1	1	2	0	0	2	1	1	0	0	0	0	1	1	2	0	0	1	1	1	1	1	1	0	1	0	0	1	1	1	1	0	0	0	2	2	1	1	1	1	0	0	0	0
849	0	1	1	0	0	0	1	2	0	0	2	0	0	0	0	0	0	0	1	1	0	0	2	0	0	0	1	0	2	0	0	1	1	1	0	2	0	0	1	1	1	1	1	1	1	1	0	0	0
850	1	1	2	0	1	1	1	2	0	0	1	1	1	0	0	1	0	0	2	2	0	0	2	0	0	1	0	1	2	0	1	0	1	1	0	1	0	0	0	2	2	0	0	2	0	1	1	1	0
851	1	1	1	1	0	1	1	2	0	0	1	1	1	0	0	1	0	0	1	0	1	0	2	0	0	2	1	2	1	1	1	2	2	1	0	2	2	0	1	1	0	0	1	1	1	0	0	0	0
852	0	2	0	0	0	0	1	1	1	1	1	0	0	0	0	0	0	1	0	0	1	1	2	0	0	1	2	2	1	2	0	1	1	1	0	2	2	0	1	1	1	0	0	1	0	0	1	1	0
853	1	1	0	0	0	0	1	1	1	1	1	0	0	0	0	0	0	1	2	2	0	0	2	1	1	1	1	1	1	1	0	1	1	2	1	2	0	0	0	2	2	0	0	1	0	0	0	0	1
854	0	1	2	0	0	0	2	2	0	1	0	0	1	0	0	0	0	0	2	1	1	0	1	0	0	1	2	1	1	1	0	1	1	1	0	2	1	0	0	0	0	0	1	2	1	0	0	0	0
855	1	1	2	0	0	0	2	2	0	1	0	0	2	0	0	0	0	0	1	1	1	0	2	0	0	2	1	2	2	0	2	1	1	2	1	1	1	0	0	2	2	0	0	1	0	0	0	0	0
856	1	0	1	0	0	0	2	2	0	1	1	0	0	0	0	0	0	2	2	2	0	0	2	0	0	0	2	2	0	2	0	0	1	0	2	0	1	0	1	2	1	0	1	2	0	0	0	0	0
857	0	1	2	0	0	0	1	1	1	1	0	0	1	0	0	0	0	0	1	1	1	0	2	0	0	1	0	1	1	1	0	2	2	0	1	1	2	0	0	2	1	0	0	1	0	1	0	0	1
858	0	1	1	0	0	0	1	2	0	0	1	0	0	0	0	0	0	2	2	2	0	0	2	0	0	0	2	2	1	0	2	1	1	1	1	1	2	0	2	0	0	0	0	1	0	0	0	0	1
859	0	1	2	0	0	0	2	2	0	1	0	0	0	0	0	0	0	0	0	0	0	0	2	0	0	0	1	1	1	1	1	0	1	1	1	1	1	0	0	2	2	1	1	2	1	1	1	0	1
860	0	2	1	0	0	0	2	1	0	0	1	0	1	0	0	0	0	0	0	1	0	0	2	0	0	0	2	2	1	1	1	2	2	0	2	0	0	0	0	1	1	0	0	1	1	0	0	1	0
861	0	1	1	0	0	0	2	1	1	2	0	1	1	0	0	1	0	0	1	2	0	0	2	0	0	0	2	2	1	2	0	1	2	1	1	1	2	0	1	0	0	2	2	2	0	1	0	0	1
862	1	1	2	0	0	0	1	1	1	2	0	0	0	0	0	0	0	0	0	0	1	0	2	0	0	0	2	2	0	2	1	2	2	0	2	0	2	1	1	0	0	0	0	0	0	0	1	1	0
863	0	2	0	0	0	0	2	0	2	2	0	0	0	0	0	0	0	1	1	1	0	0	1	1	1	1	2	2	1	1	2	0	2	0	2	0	0	0	0	2	2	0	0	2	0	1	0	0	0
864	0	2	0	0	0	0	2	0	2	2	0	1	0	0	0	0	0	0	1	0	1	0	0	0	0	0	1	2	0	1	0	1	1	1	1	1	1	1	1	0	0	0	1	2	1	0	0	0	0
865	0	0	2	0	0	0	1	2	0	0	1	0	0	0	0	0	0	1	2	2	0	0	1	0	0	1	0	2	0	1	2	2	2	0	2	0	2	0	1	1	1	0	0	2	0	0	0	0	0
866	0	0	2	0	0	0	0	2	1	1	0	0	0	0	0	0	0	2	1	1	0	1	2	0	0	2	2	0	1	0	1	1	2	1	0	2	1	0	1	1	1	1	0	1	0	1	0	0	2
867	1	1	2	0	0	0	2	1	1	1	1	1	1	0	0	0	0	0	1	1	1	0	2	0	0	2	2	2	0	2	0	1	2	2	0	2	1	1	0	1	1	0	0	2	0	0	0	0	0
868	1	2	1	0	0	0	2	2	1	2	0	0	1	0	0	0	0	0	1	1	0	1	2	0	0	2	1	1	2	0	0	2	1	1	0	2	1	0	1	1	1	0	0	2	0	1	0	0	1
869	0	2	0	0	0	0	1	2	0	0	1	0	0	0	0	0	0	1	2	2	0	0	2	0	0	0	1	1	0	0	1	1	0	1	1	1	1	0	1	1	1	0	0	2	0	0	0	1	1
870	0	0	2	0	0	0	1	2	1	1	0	0	1	0	0	0	0	1	1	1	1	0	2	0	0	1	2	2	0	2	1	1	2	0	1	1	0	0	0	2	2	0	1	1	0	1	0	0	0
871	0	2	0	0	0	0	2	1	0	0	1	0	0	0	0	0	0	0	1	1	0	0	2	0	0	0	2	2	0	2	0	2	2	1	0	2	1	0	2	0	0	0	0	1	0	0	0	0	0
872	0	1	2	0	0	0	2	2	0	1	0	1	0	0	0	0	0	1	1	1	0	0	2	0	0	1	1	0	2	0	0	0	2	0	1	1	2	1	1	0	0	1	1	1	1	1	0	0	1
873	1	1	1	0	1	1	2	1	1	1	1	0	0	0	0	0	0	0	1	1	0	0	2	0	0	0	2	2	1	1	2	0	0	1	1	1	1	0	0	1	1	0	0	2	0	1	0	0	2
874	1	2	0	0	0	0	2	1	1	1	0	1	1	0	0	0	0	0	1	2	0	0	2	0	0	2	2	2	0	1	0	1	1	1	1	1	1	0	1	1	1	0	0	2	0	0	0	1	0
875	0	2	0	0	0	0	2	2	0	1	0	1	1	0	0	0	0	0	2	1	1	1	2	0	0	2	1	1	1	1	0	1	2	2	0	2	1	0	0	2	2	0	1	1	1	0	0	0	0
876	1	1	1	0	1	1	1	2	0	0	1	0	0	0	0	0	1	2	1	1	1	0	2	0	0	2	1	1	2	0	0	0	1	2	1	1	1	1	0	1	0	0	1	2	0	1	0	2	0
877	1	1	1	0	0	0	1	2	1	1	0	0	2	0	0	0	0	1	2	2	0	0	2	0	0	1	2	2	0	2	1	0	2	0	1	2	1	1	0	1	1	0	1	1	1	1	0	0	0
878	1	1	1	0	0	0	1	2	0	0	1	0	0	0	0	0	1	2	0	0	2	0	2	0	0	0	1	2	1	1	2	1	1	2	0	2	2	0	2	1	0	0	0	1	0	1	0	0	0
879	1	2	0	0	0	0	1	2	0	0	2	1	2	0	0	1	0	2	1	1	1	0	2	0	0	0	1	2	2	1	2	2	2	0	1	1	1	0	1	1	1	0	1	2	1	0	0	0	1
880	0	2	0	0	0	0	1	2	0	0	2	0	0	0	0	0	0	1	1	2	0	0	1	0	0	2	2	2	0	2	1	1	1	2	0	2	1	0	0	2	2	0	0	2	0	1	0	0	0
881	1	2	1	0	0	0	2	2	0	0	1	1	2	0	0	1	0	0	1	1	0	0	1	0	0	0	1	2	1	1	2	0	1	2	1	2	0	0	0	2	2	0	0	1	0	0	0	0	0
882	0	1	1	0	0	0	1	1	0	0	1	0	1	1	0	0	0	0	2	1	1	1	1	0	0	0	1	2	0	1	1	1	1	2	0	2	0	0	1	1	1	0	0	1	0	1	0	0	0
883	0	2	0	0	0	0	2	2	0	1	0	0	0	0	0	0	0	1	2	2	0	0	2	0	0	1	0	0	1	1	0	1	2	0	1	0	2	0	2	0	0	1	0	1	0	1	0	0	1
884	0	2	0	0	0	0	2	2	0	1	0	0	0	0	0	0	0	0	1	1	0	0	2	0	0	1	0	2	1	0	1	1	2	0	1	0	0	0	0	2	2	1	1	1	0	1	0	0	0
885	1	2	1	0	0	0	2	0	2	2	0	0	1	0	0	0	0	1	0	0	0	0	1	0	0	1	2	2	0	2	1	0	2	2	0	2	1	0	1	1	1	1	1	2	1	2	0	0	1
886	0	1	1	0	1	1	2	0	2	2	0	1	2	0	0	1	0	1	1	1	0	0	1	0	0	0	2	1	1	0	1	2	2	0	2	0	2	0	1	1	1	1	0	1	0	0	0	0	2
887	1	1	2	0	1	1	1	1	1	1	0	0	0	0	0	0	0	1	2	2	0	0	2	0	0	0	2	2	1	2	1	1	1	1	1	1	2	0	1	0	0	1	1	2	1	0	0	1	0
888	1	1	2	0	0	0	2	0	2	2	0	0	0	0	0	0	0	0	2	2	0	0	2	0	0	0	1	1	0	1	1	0	2	0	2	1	0	0	0	1	1	1	0	0	0	0	0	0	0
889	1	0	2	0	0	0	1	1	1	1	0	0	2	0	0	0	0	1	0	0	2	0	2	0	0	1	2	2	0	1	1	1	1	1	1	1	2	0	2	0	0	0	0	2	0	0	1	1	0
890	1	1	1	0	0	0	1	2	0	0	1	1	0	0	0	0	0	0	2	2	0	0	2	0	0	0	2	2	0	2	0	1	2	1	1	1	2	0	0	0	0	2	2	2	1	1	1	0	1
891	1	1	1	0	0	1	1	1	1	1	0	1	1	0	0	1	0	0	1	1	0	0	2	0	0	2	2	2	0	2	0	2	2	0	1	1	1	0	0	1	1	0	1	2	1	0	0	0	0
892	1	1	2	0	0	0	2	1	0	0	0	1	1	0	0	1	0	0	1	0	1	0	2	0	0	0	1	1	1	1	0	0	1	1	1	1	2	0	0	0	0	0	0	1	0	1	0	1	0
893	1	2	0	0	0	0	2	2	0	0	1	1	2	0	0	0	0	1	1	1	0	0	2	0	0	1	2	2	0	2	1	1	2	2	0	2	0	0	0	2	2	1	1	2	1	0	0	0	0
894	0	1	2	0	0	0	2	2	0	1	0	0	0	0	0	0	0	2	2	2	0	0	1	0	0	0	1	1	1	1	1	2	1	2	0	2	1	0	0	0	0	0	0	0	0	1	0	1	0
895	1	1	2	0	0	0	2	2	0	0	0	1	1	0	0	1	0	0	1	1	0	0	0	0	0	0	0	2	2	1	2	0	1	1	1	1	1	0	0	1	1	2	1	2	1	0	0	0	0
896	1	0	2	0	1	1	2	1	1	1	1	1	2	0	0	0	0	1	2	2	0	0	2	0	0	0	2	2	0	1	1	1	2	2	0	2	2	1	1	0	0	0	0	2	0	2	0	0	1
897	1	1	1	1	0	1	1	1	0	0	1	0	0	0	0	0	0	1	2	2	0	0	2	0	0	1	0	2	1	0	1	0	2	1	1	1	2	0	2	0	0	0	0	2	0	1	0	0	0
898	1	1	1	0	1	1	2	2	0	1	0	0	2	1	1	0	0	1	2	2	0	1	2	0	0	0	2	2	0	2	1	0	1	2	1	2	2	1	0	0	0	1	0	1	0	1	0	2	0
899	1	2	0	0	0	0	2	2	0	0	0	1	2	0	0	0	0	1	1	0	0	0	1	0	0	1	1	1	1	1	0	1	1	0	1	1	0	0	1	1	1	0	0	2	0	0	0	1	0
900	1	1	2	0	0	0	1	2	0	0	1	0	0	0	0	0	0	1	1	1	1	0	2	0	0	1	1	2	0	1	0	1	2	0	1	1	0	0	0	2	2	0	0	0	2	2	0	0	1
901	1	2	1	0	0	0	2	0	2	2	0	0	0	0	0	0	1	0	2	1	1	0	1	0	0	2	0	1	1	1	0	1	2	1	2	1	0	0	1	1	1	0	1	1	1	1	0	0	0
902	1	1	1	0	0	0	2	2	0	1	0	0	1	0	0	0	0	0	1	1	1	0	2	0	0	0	1	1	2	0	1	0	2	1	0	2	1	0	0	2	2	0	1	1	1	1	0	0	0
903	1	2	0	0	0	0	2	2	0	1	0	0	1	0	0	0	0	1	1	1	0	0	1	0	0	1	2	2	1	2	0	1	1	1	2	1	1	1	0	1	1	0	0	1	0	1	0	0	0
904	1	0	2	0	1	1	1	1	1	1	1	0	1	0	0	0	0	1	1	2	0	0	2	0	0	0	2	2	0	2	1	0	1	1	0	2	1	0	0	0	0	1	0	1	0	0	0	1	0
905	1	0	2	0	1	1	2	1	1	2	0	0	0	0	0	0	0	1	0	0	1	0	0	1	1	1	2	2	1	2	0	0	1	1	0	1	2	0	2	1	0	0	0	0	0	1	0	0	2
906	1	2	1	0	0	0	2	0	2	2	0	0	0	0	0	0	0	1	2	0	1	1	2	0	0	2	2	2	1	2	1	0	1	2	1	1	1	0	0	1	1	1	1	1	0	1	0	0	0
907	0	2	0	0	0	0	2	2	0	0	1	0	0	0	0	0	0	0	1	1	0	0	2	0	0	1	1	1	1	1	1	1	1	1	0	2	2	0	2	0	0	1	1	1	0	1	0	1	0
908	0	0	1	0	0	0	2	1	1	2	0	0	1	0	0	0	0	1	2	2	0	0	1	1	1	1	1	2	1	1	1	1	2	0	2	0	2	0	1	1	0	0	0	2	0	1	0	0	0
909	0	2	1	0	1	1	2	1	1	1	1	0	1	0	0	0	0	0	1	1	0	1	2	0	0	2	1	1	1	1	0	1	1	2	0	2	2	0	1	1	1	1	0	0	1	0	0	1	0
910	0	0	2	0	1	1	2	2	1	1	0	0	0	0	0	0	0	0	2	1	0	0	2	0	0	1	2	2	1	2	0	1	1	2	1	2	0	0	1	1	1	0	1	1	0	1	0	0	1
911	0	2	1	0	0	0	1	2	0	0	1	1	1	0	0	1	0	0	1	1	1	0	2	0	0	0	0	1	1	1	0	0	1	2	0	2	0	0	0	2	2	0	0	2	0	2	0	0	0
912	0	1	2	0	0	0	2	1	1	1	0	1	1	0	0	1	0	1	0	0	1	1	0	1	1	1	1	2	0	1	2	1	2	0	1	1	2	0	2	1	0	0	1	2	1	0	0	0	0
913	1	0	2	0	1	1	2	0	1	1	2	0	0	0	0	0	0	0	1	1	0	0	2	0	0	1	1	2	2	1	1	2	2	0	2	0	2	0	1	1	1	0	0	0	0	0	0	0	0
914	0	2	0	0	0	0	2	1	1	2	0	0	1	0	0	0	0	1	1	1	1	0	0	0	0	0	1	1	2	0	1	0	1	1	1	1	0	0	1	0	0	1	0	0	0	0	0	0	0
915	1	0	2	0	0	0	1	1	1	1	1	1	1	1	1	0	0	0	1	1	0	0	1	0	0	0	2	2	1	1	2	0	2	2	0	2	2	0	1	1	1	0	0	2	0	0	0	0	1
916	1	2	1	0	0	0	1	2	0	1	1	1	2	0	0	0	1	2	1	1	0	0	1	0	0	1	1	1	1	2	0	0	1	1	1	1	2	0	0	2	2	0	1	2	1	0	0	0	0
917	1	1	2	0	0	0	1	1	1	1	1	1	1	0	0	0	0	1	1	1	0	0	2	0	0	0	2	2	1	1	1	0	2	2	0	2	0	0	0	2	2	0	1	2	1	0	0	0	0
918	1	0	2	0	0	0	1	2	0	0	1	0	0	0	0	1	0	0	0	0	0	0	2	0	0	2	1	2	1	1	0	0	2	1	1	1	1	1	0	1	1	0	1	2	1	0	0	0	0
919	0	2	0	0	0	0	2	2	1	1	0	0	0	0	0	0	0	0	1	1	0	0	0	0	0	1	0	2	1	0	1	0	2	1	2	0	0	0	0	2	2	0	0	1	0	0	0	0	0
920	0	1	2	0	0	0	0	2	0	0	2	0	1	0	0	0	0	2	2	2	0	0	2	0	0	1	1	2	1	1	2	0	1	2	1	2	1	0	2	0	0	1	1	2	1	0	0	0	1
921	1	1	1	0	0	0	1	2	1	1	0	0	1	0	0	0	0	1	1	1	0	0	2	1	1	1	1	2	0	1	0	0	1	0	1	1	0	0	1	1	1	0	0	1	0	0	0	0	0
922	0	1	1	0	0	0	2	1	1	1	0	0	0	0	0	0	0	1	1	1	0	0	1	1	1	0	2	2	0	2	0	0	1	2	1	2	0	0	0	2	2	0	0	2	0	2	0	1	0
923	0	1	2	0	0	0	2	1	1	1	0	0	0	0	0	0	1	2	2	2	0	0	1	1	1	2	2	2	1	1	2	0	2	1	0	2	0	0	0	1	1	0	0	0	1	1	0	1	0
924	1	0	2	0	1	1	2	2	0	0	0	0	1	0	0	0	0	1	2	2	0	0	1	0	0	2	1	1	2	0	0	1	2	0	0	2	1	0	0	2	2	0	0	2	0	0	0	0	0
925	1	1	1	0	0	0	2	2	1	1	1	0	1	0	0	0	0	0	1	1	0	0	2	0	0	1	2	2	1	0	2	1	1	2	1	2	1	1	0	1	1	0	0	2	0	1	0	0	0
926	1	2	1	0	0	0	2	2	1	1	0	0	0	0	0	0	0	1	1	1	0	0	2	0	0	2	2	2	0	2	1	0	2	2	0	2	2	0	1	1	0	2	1	2	1	0	1	0	0
927	1	1	2	0	0	0	2	1	1	2	0	1	2	0	0	1	0	2	1	1	1	0	0	1	1	1	2	2	1	1	2	2	1	2	0	2	1	1	0	1	1	2	2	2	1	1	0	0	0
928	0	0	2	0	2	2	2	1	1	1	1	0	0	0	0	0	0	0	2	2	0	0	1	1	1	1	1	2	0	1	0	1	1	2	0	2	1	0	1	1	1	1	0	1	0	0	0	0	0
929	0	0	2	0	0	0	1	2	0	1	1	0	0	0	0	0	0	1	1	1	1	1	2	0	0	2	1	0	2	0	0	1	1	1	1	1	1	1	0	1	1	1	1	1	0	1	1	0	0
930	1	1	1	0	0	0	1	2	0	2	1	0	2	0	0	0	0	1	2	2	1	0	2	0	0	1	1	1	2	0	1	0	1	1	1	1	0	0	0	1	1	0	0	0	1	1	1	0	0
931	1	2	2	0	0	0	1	2	0	1	1	0	0	0	0	0	0	1	2	2	0	0	2	0	0	0	2	1	1	1	0	1	0	2	0	2	0	0	0	2	2	0	0	1	0	1	0	0	0
932	1	0	2	0	1	1	2	1	1	1	0	0	0	0	0	0	0	0	1	1	0	0	2	0	0	2	2	2	0	2	1	0	1	1	1	1	1	0	0	1	1	1	1	2	1	0	0	0	1
933	1	2	1	0	0	0	2	1	1	1	0	1	2	0	0	0	0	0	1	1	1	0	2	0	0	1	0	1	0	1	1	0	2	1	1	1	1	1	0	1	0	2	1	2	1	0	0	0	0
934	0	1	2	0	1	1	2	1	1	1	1	1	2	0	0	0	0	1	2	2	1	0	2	0	0	0	2	2	1	2	0	0	1	2	0	2	1	0	0	2	2	0	0	1	0	1	1	0	1
935	1	1	1	0	0	0	1	1	1	1	0	0	1	0	0	0	1	2	1	1	0	0	2	0	0	2	0	1	0	0	2	0	0	2	0	1	1	0	1	1	1	0	0	2	0	2	0	0	1
936	1	0	2	0	0	0	2	2	1	1	0	1	1	0	0	1	1	2	1	1	1	0	1	1	1	2	1	1	1	2	0	1	1	1	0	2	2	0	1	1	1	1	2	2	0	1	0	0	0
937	1	1	1	1	0	1	2	0	1	1	1	0	2	1	1	0	0	1	2	1	1	0	1	0	0	1	2	2	0	2	1	0	1	1	1	1	1	0	1	1	1	0	0	2	0	1	0	0	0
938	1	1	2	0	0	0	2	2	1	1	0	0	0	0	0	0	0	1	0	1	0	0	1	0	0	1	0	1	2	0	1	1	1	1	1	1	2	1	1	0	0	0	0	1	0	0	0	0	1
939	0	1	1	0	0	0	1	1	1	2	0	1	1	0	0	0	0	0	2	2	0	0	2	0	0	1	1	2	0	1	0	0	0	2	0	2	1	0	1	1	1	0	2	2	1	0	0	1	0
940	1	2	1	0	0	0	1	1	1	1	1	1	1	0	0	1	0	0	1	1	1	0	2	0	0	1	1	0	1	0	1	2	1	1	0	2	1	0	0	1	1	0	0	2	0	1	0	0	1
941	0	0	2	0	1	1	2	1	0	0	1	0	0	0	0	0	0	0	1	1	1	0	1	0	0	0	2	2	0	2	0	1	1	1	1	1	0	0	0	2	2	1	0	0	0	0	0	0	2
942	1	1	2	0	1	1	2	2	0	0	1	1	1	0	0	1	0	1	2	2	0	0	2	0	0	1	2	2	0	2	0	0	2	1	2	1	1	0	1	1	1	1	1	2	1	1	0	0	0
943	0	2	1	0	0	0	2	1	2	2	0	1	1	0	0	0	0	1	2	2	0	0	2	0	0	1	1	1	1	0	0	0	1	2	0	2	0	1	0	1	1	0	0	1	0	1	0	0	0
944	1	1	1	0	1	1	1	2	0	0	1	0	1	0	0	0	0	1	1	1	1	0	2	0	0	0	2	2	0	2	1	1	1	1	0	2	1	0	1	1	1	1	0	0	1	1	0	0	0
945	0	1	1	0	0	0	2	2	0	0	0	1	1	0	0	0	0	0	2	2	0	0	1	0	0	1	2	2	0	2	0	0	0	1	0	2	2	0	1	0	0	0	0	2	0	0	0	0	0
946	1	0	2	0	1	1	1	1	1	2	0	0	1	1	1	0	1	1	1	2	0	0	0	1	1	1	2	2	1	2	0	1	1	2	0	2	2	0	1	1	1	0	0	0	0	0	0	0	0
947	0	1	1	0	1	1	1	1	1	1	1	0	2	0	0	0	0	1	1	0	1	0	1	0	0	1	1	2	1	1	0	1	2	0	1	1	2	1	1	0	0	0	0	2	1	1	0	0	0
948	1	1	1	0	0	0	2	0	2	2	0	0	0	0	0	0	0	1	1	1	1	0	2	0	0	2	2	2	1	2	0	1	2	1	1	1	0	0	0	2	2	0	0	2	0	0	0	0	1
949	0	2	0	0	0	0	0	2	1	1	0	0	1	0	0	0	0	1	2	2	0	0	0	0	0	1	1	1	0	1	0	0	1	1	1	1	2	0	2	0	0	1	0	0	0	0	0	0	0
950	0	2	0	0	0	0	2	1	0	0	1	0	0	0	0	0	0	0	1	1	0	0	2	0	0	1	1	2	1	1	2	0	2	1	1	1	0	0	0	2	2	1	1	2	1	0	0	0	1
951	1	2	1	0	1	1	2	1	2	2	0	0	1	0	0	0	0	1	2	2	1	0	2	0	0	2	2	2	0	2	0	2	2	0	1	1	2	0	2	0	0	1	1	1	1	1	0	0	1
952	0	1	1	0	0	0	1	1	1	1	0	1	2	0	0	0	0	1	2	2	0	0	2	0	0	0	1	2	1	1	2	0	1	0	1	1	1	0	1	1	1	0	0	1	1	1	0	0	0
953	0	1	1	0	0	0	2	2	0	1	0	0	1	0	0	0	0	0	2	2	0	0	2	0	0	0	2	2	1	2	1	0	2	2	0	2	2	0	1	1	1	0	0	1	0	1	0	0	0
954	1	1	0	0	0	0	2	2	0	0	0	1	1	0	0	0	0	0	1	1	0	0	1	0	0	2	2	2	0	2	1	0	2	1	0	2	1	0	1	1	1	1	1	2	1	1	1	0	1
955	1	2	0	0	0	0	2	2	0	1	0	1	1	0	0	1	0	0	1	2	0	0	1	0	0	2	2	2	1	1	1	0	2	0	1	1	1	0	1	1	1	0	1	1	1	1	0	0	0
956	1	2	1	0	0	0	2	2	0	1	1	0	0	0	0	0	0	0	2	2	0	0	2	0	0	0	1	2	0	1	2	2	1	1	0	2	2	1	1	1	0	0	1	1	1	1	0	0	0
957	0	0	2	0	0	0	2	2	0	0	1	0	1	0	0	0	0	0	1	1	0	0	2	0	0	2	1	1	1	1	1	2	1	1	1	1	2	0	1	2	1	1	0	0	1	1	1	0	0
958	1	2	1	0	0	0	1	1	1	2	0	0	0	0	0	0	0	2	2	2	0	0	2	0	0	2	1	1	1	1	1	0	2	0	1	1	1	0	1	1	1	0	0	1	0	1	0	0	0
959	1	1	2	0	0	0	1	0	2	2	0	1	2	0	0	0	0	1	0	1	0	0	2	0	0	0	2	2	0	1	2	1	1	2	0	2	1	0	0	2	2	0	0	0	0	1	0	0	0
960	1	2	0	0	0	0	2	1	1	1	1	1	1	0	0	0	0	1	1	1	1	0	1	0	0	0	1	2	1	1	1	0	2	0	1	2	2	0	0	1	1	0	0	0	0	0	1	0	0
961	1	2	1	0	0	0	2	0	1	1	1	1	2	0	0	0	0	1	1	1	1	0	2	0	0	0	2	2	0	1	1	1	1	1	0	2	1	1	0	1	1	1	1	2	0	0	0	0	0
962	1	0	2	0	1	1	2	1	0	0	0	0	1	0	0	0	0	0	1	1	1	0	1	1	1	2	0	1	2	0	1	0	1	1	0	2	2	0	1	0	0	0	1	1	1	0	0	1	0
963	0	1	2	0	1	1	2	1	1	1	1	0	0	0	0	0	0	0	2	2	0	0	2	0	0	1	1	2	0	1	0	2	2	0	1	1	1	0	0	1	1	0	1	2	1	0	0	0	0
964	0	0	2	0	0	0	2	2	0	0	0	1	1	0	0	0	0	1	0	1	1	0	1	0	0	2	2	2	0	2	1	0	1	1	1	1	2	0	0	1	1	0	2	2	1	0	0	0	1
965	0	0	2	0	0	0	2	2	0	1	0	0	0	0	0	0	0	1	0	0	1	0	2	0	0	0	2	2	0	1	2	1	1	1	1	1	2	1	1	1	0	0	0	1	0	0	0	0	0
966	1	1	1	0	0	0	2	1	2	2	0	0	2	1	1	0	0	1	1	1	1	0	2	0	0	2	1	2	0	1	2	2	2	0	2	0	1	0	0	2	2	0	0	2	0	0	0	0	0
967	1	0	2	0	1	1	2	0	1	1	1	0	1	1	0	0	0	0	0	0	0	0	2	0	0	0	1	1	1	0	1	1	2	0	0	2	1	0	1	1	1	0	0	1	1	1	0	0	2
968	1	2	0	0	0	0	2	0	2	2	0	0	1	1	1	0	0	1	1	1	0	0	2	0	0	0	2	2	0	1	1	1	1	2	0	2	2	0	0	2	1	0	0	1	0	0	1	0	0
969	0	2	0	0	0	0	2	1	1	1	1	0	0	0	0	0	0	0	2	2	0	0	0	1	1	1	1	1	1	1	1	1	2	2	0	2	1	0	1	1	1	0	0	1	0	0	0	0	0
970	0	1	1	0	0	0	2	1	1	1	0	0	0	0	0	0	0	0	2	1	1	0	1	1	1	1	1	2	1	1	0	1	2	0	1	0	1	0	1	1	1	0	0	1	0	1	0	1	0
971	1	1	1	0	0	0	2	1	1	1	0	1	1	0	0	0	0	1	1	1	0	0	2	0	0	2	2	2	1	1	1	0	2	1	1	1	0	0	0	1	1	1	1	1	1	1	0	1	0
972	0	2	0	0	0	0	1	2	0	2	1	0	0	0	0	0	0	0	2	2	0	0	2	0	0	0	2	2	0	0	1	0	2	2	0	2	1	0	1	1	1	0	0	2	0	1	0	0	0
973	1	1	2	0	0	0	2	1	1	1	1	0	1	0	0	0	0	0	0	0	1	0	2	0	0	2	2	2	1	1	1	1	2	1	2	1	2	0	1	2	1	1	1	2	1	1	0	1	0
974	0	2	1	0	0	0	1	2	0	0	1	0	0	0	0	0	0	1	1	1	0	0	1	1	1	1	2	2	0	2	1	1	2	0	1	1	1	1	0	0	0	1	0	0	0	0	0	1	0
975	0	2	1	0	0	0	2	2	0	1	0	0	0	0	0	0	0	1	1	1	1	0	1	0	0	1	2	2	1	1	1	1	1	1	1	1	1	1	1	0	0	0	0	2	0	1	0	0	1
976	1	2	1	0	0	0	1	1	0	0	2	1	1	0	0	0	0	0	0	1	0	1	1	0	0	0	1	2	0	1	2	1	1	1	1	1	1	0	0	1	1	1	0	1	0	1	0	0	0
977	0	1	1	0	0	0	2	0	1	1	1	0	1	0	0	0	1	2	2	2	0	1	2	0	0	1	0	0	1	0	1	0	0	1	2	0	1	0	2	0	0	0	0	2	0	1	1	0	0
978	0	1	1	1	0	1	1	1	1	1	0	0	1	0	0	0	0	1	2	2	0	0	2	0	0	1	0	2	1	0	1	2	1	2	0	2	2	0	1	1	1	0	0	0	1	1	0	1	0
979	0	1	1	0	0	0	2	1	1	2	0	1	2	0	0	1	1	2	0	0	2	0	2	0	0	1	2	2	1	2	1	0	0	1	0	2	2	0	2	0	0	0	0	0	0	0	0	0	1
980	0	1	2	0	1	1	2	0	2	2	0	0	0	0	0	0	0	2	1	1	1	0	1	0	0	1	1	2	1	1	1	1	1	2	0	2	2	0	1	1	0	0	0	2	0	1	0	0	0
981	1	0	2	0	0	0	2	1	1	1	0	0	2	0	0	0	0	2	1	1	1	0	2	0	0	1	1	2	1	1	2	2	2	0	2	0	1	1	0	1	1	0	0	2	0	1	0	1	1
982	0	0	2	0	0	0	1	2	0	0	2	0	1	0	0	0	0	0	2	2	0	0	2	0	0	2	2	2	0	2	0	0	2	1	1	1	1	0	0	1	1	1	1	2	0	0	1	0	0
983	1	2	1	0	0	0	2	1	1	1	0	0	2	1	1	0	0	1	1	1	1	0	1	0	0	1	2	2	0	1	2	1	1	1	1	1	2	0	0	1	1	0	0	2	1	1	0	0	1
984	1	0	2	0	0	0	2	0	2	2	0	1	1	0	0	1	0	1	0	0	1	0	0	1	1	1	1	2	0	1	0	0	2	1	1	1	2	0	1	1	1	1	1	1	1	0	0	0	1
985	0	1	2	0	0	0	2	1	2	2	0	1	2	0	0	1	0	1	1	1	0	0	2	0	0	0	2	2	0	1	1	0	0	2	0	2	1	0	1	2	1	0	0	2	1	0	0	0	0
986	0	2	1	0	0	0	2	2	0	0	0	1	1	0	0	0	0	0	2	2	0	0	2	0	0	1	1	2	2	1	1	1	2	1	2	2	0	0	1	1	1	0	0	2	0	1	1	0	0
987	0	1	1	0	0	1	1	1	1	1	1	0	0	0	0	0	0	1	1	2	0	0	2	0	0	1	2	2	0	2	0	1	1	1	0	2	1	1	0	1	0	0	1	2	1	0	1	1	0
988	0	2	0	0	0	0	2	2	0	1	0	0	2	0	0	0	0	1	1	1	1	1	2	0	0	0	1	1	2	0	1	0	0	2	0	2	2	0	2	0	0	0	0	2	0	2	0	0	0
989	0	1	2	0	0	0	2	0	2	2	0	1	1	0	0	1	0	1	0	0	0	0	2	0	0	1	1	2	2	0	2	1	1	1	2	1	1	0	0	2	2	1	0	1	1	2	1	0	0
990	0	1	2	0	0	0	2	1	0	0	1	0	1	0	0	0	0	0	2	1	1	0	2	0	0	1	1	1	1	2	0	2	1	2	0	2	2	0	0	1	1	0	0	1	0	1	0	0	1
991	1	0	2	0	1	1	2	2	0	1	0	0	1	0	0	0	0	1	0	1	0	0	2	0	0	1	2	2	1	2	1	1	1	2	0	2	1	0	2	0	0	0	1	1	1	0	1	1	0
992	1	1	2	0	0	0	1	2	1	1	0	0	1	0	0	0	0	0	0	0	0	0	2	0	0	1	1	1	1	1	0	0	2	0	1	1	2	0	0	1	1	1	1	2	0	0	0	0	2
993	1	1	1	0	0	0	2	2	0	0	0	0	2	0	0	0	0	0	2	1	0	0	1	0	0	1	0	1	1	1	0	0	0	2	1	1	0	0	0	2	2	0	0	2	0	1	0	0	0
994	0	0	2	0	1	1	1	1	1	1	1	1	1	0	0	0	0	1	1	0	1	0	1	0	0	2	1	1	0	1	0	0	1	1	1	1	1	0	2	0	0	0	0	2	0	0	0	0	0
995	0	1	2	0	0	0	0	1	1	1	1	0	0	0	0	0	0	0	1	1	1	0	2	0	0	1	1	2	0	1	1	1	2	1	1	1	2	0	0	1	1	0	0	0	0	0	0	0	0
996	0	2	0	0	0	0	1	2	0	1	1	1	1	0	0	1	0	2	1	1	1	0	2	0	0	1	1	1	1	2	0	0	2	0	2	0	1	0	0	1	1	1	1	1	1	1	0	0	0
997	1	0	2	0	0	0	2	1	0	1	0	0	1	0	0	0	0	0	1	0	1	0	1	0	0	0	2	2	0	2	0	1	2	1	2	1	1	0	0	0	0	0	1	2	1	0	0	0	1
998	0	2	1	0	0	0	0	2	1	1	0	1	0	0	0	0	0	0	2	2	0	0	2	0	0	0	1	2	2	1	2	0	2	1	0	2	1	0	0	2	1	0	1	2	0	0	0	0	1
999	0	2	0	0	0	0	1	0	2	2	0	0	1	0	0	0	1	2	0	0	2	0	2	0	0	0	2	2	1	1	2	1	2	0	0	2	0	0	1	2	1	0	0	2	0	2	0	0	0
1000	0	2	0	0	0	0	1	1	1	1	0	0	1	0	0	0	0	1	1	1	0	0	2	0	0	1	2	2	0	2	0	2	2	0	1	1	0	0	0	1	1	0	0	2	0	0	0	0	0
[truncated: 952 more columns]
