# Supplementary material for: KNN-MDR: a learning approach for improving interactions mapping performances in genome wide association studies
Source: BMC Bioinformatics. 2017 Mar 21;18:184. doi: 10.1186/s12859-017-1599-7 (PMC5361736; doi:10.1186/s12859-017-1599-7)
Supplement: Supplementary file 2 — The data set(s) supporting the results of Table 1. (ZIP 22742 kb) [file 12859_2017_1599_MOESM2_ESM.zip › Nouveau dossier/S5/mkallsimul.dat]

1	1	1	1	0	0	2	2	2	0	0	1	1	1	0	1	0	1	0	1	1	2	0	0	0	0	0	1	2	2	1	0	1	1	1	0	0	0	0	0	0	0	1	0	0	1	0	0	0	1
2	0	0	2	0	0	2	1	2	1	0	1	1	1	0	1	0	0	0	1	1	2	0	0	0	0	0	0	1	2	1	0	1	1	0	0	1	1	1	0	0	0	0	0	2	1	2	0	2	0
3	0	1	2	0	0	2	2	2	1	1	0	0	0	0	0	0	2	0	0	0	2	1	1	1	1	1	0	0	2	0	0	0	1	0	0	2	0	0	0	1	0	2	2	2	1	1	0	1	0
4	0	0	1	0	0	0	1	1	1	0	2	0	0	0	0	0	0	1	2	1	1	0	0	0	0	0	0	2	2	2	0	0	0	0	0	2	1	0	0	0	0	1	0	0	2	1	0	1	0
5	1	1	1	0	0	0	1	2	1	0	0	0	1	0	1	0	1	0	0	0	2	1	0	0	0	0	1	2	2	1	0	0	0	0	0	0	1	0	1	0	0	1	1	1	1	1	0	2	0
6	0	1	2	0	0	2	0	0	2	1	2	1	1	0	1	0	1	1	1	1	2	0	0	0	0	0	0	2	2	2	0	2	2	0	0	1	2	1	0	1	0	0	0	1	0	0	0	2	0
7	1	1	1	0	0	0	2	2	2	2	1	0	2	0	1	0	1	2	0	0	2	2	0	0	0	0	0	2	2	2	0	0	0	1	2	2	0	0	0	0	0	0	0	1	0	1	1	1	0
8	1	1	2	0	0	0	2	2	0	0	0	0	0	0	0	0	1	1	0	0	2	0	0	0	0	0	0	2	2	2	1	1	1	0	0	1	1	0	0	0	0	1	1	2	1	1	0	2	0
9	1	2	1	0	0	0	2	2	2	1	0	0	1	0	0	0	1	1	1	1	1	0	0	0	0	0	1	2	2	1	0	1	1	1	1	2	1	0	1	0	0	0	0	2	0	2	0	0	1
10	1	0	2	0	0	1	1	1	1	1	0	2	2	0	2	0	0	0	0	0	2	1	0	0	0	0	0	2	2	2	1	1	1	0	0	0	1	0	0	0	0	0	0	1	0	1	0	1	0
11	0	1	1	0	0	1	1	1	0	0	0	1	1	0	1	0	1	1	0	0	1	0	0	0	0	0	0	2	2	2	0	2	2	0	0	1	1	0	0	1	0	1	0	1	1	1	0	2	0
12	1	2	0	0	0	0	1	1	2	2	0	0	0	0	0	0	2	2	2	2	2	0	1	0	0	0	0	0	2	0	0	1	1	0	0	1	2	0	0	2	0	1	1	2	1	1	0	2	0
13	0	1	1	0	0	2	1	1	0	0	2	0	1	0	1	0	1	0	1	1	2	1	1	0	1	1	0	2	2	2	0	2	2	2	0	1	0	1	0	0	0	0	0	1	1	0	0	2	0
14	1	1	1	0	1	1	2	2	1	1	1	1	1	0	1	0	1	1	0	0	1	0	0	0	0	0	0	2	2	1	2	0	1	0	0	2	2	0	0	0	0	0	0	1	0	1	0	2	0
15	1	1	1	0	0	2	2	2	0	0	1	0	0	0	0	0	0	0	0	0	1	1	0	0	0	0	0	2	1	1	2	1	1	1	0	1	2	0	1	1	0	1	0	1	0	0	0	2	0
16	0	0	1	0	0	1	1	2	2	1	0	1	1	0	1	0	0	2	2	1	0	0	0	0	0	0	1	2	2	1	0	1	2	2	1	2	2	0	0	1	0	0	0	1	0	0	0	1	0
17	0	1	2	0	0	1	1	2	1	0	1	0	0	0	0	0	2	2	1	1	2	0	0	0	0	0	0	2	2	1	1	2	2	0	0	1	0	0	0	0	0	1	1	1	1	1	0	0	0
18	0	2	0	0	0	1	0	0	2	1	1	1	1	0	1	0	0	1	2	1	1	1	0	0	0	0	0	2	1	1	1	1	1	0	0	1	1	0	0	0	0	0	1	1	1	0	0	1	0
19	1	2	1	0	0	1	1	1	2	2	0	0	0	0	0	0	2	1	1	1	2	1	1	1	1	1	0	1	1	1	0	2	2	0	0	1	1	0	0	0	0	0	0	2	0	0	0	0	1
20	0	1	1	0	0	1	1	2	1	0	0	0	1	0	0	0	1	2	1	1	2	0	0	0	1	1	0	2	2	1	2	1	1	2	1	1	2	1	0	0	0	0	0	1	0	0	0	2	0
21	0	1	2	0	1	1	0	1	2	1	0	0	0	0	0	0	0	1	1	1	2	0	0	0	0	0	0	1	2	1	0	0	0	0	0	2	1	0	0	1	0	2	1	2	1	0	0	2	0
22	0	1	2	0	1	1	1	2	1	0	0	2	2	0	2	0	1	1	0	0	1	0	0	0	0	0	0	1	2	0	1	1	2	1	1	2	2	0	0	1	0	1	1	1	1	1	0	2	0
23	1	0	2	0	0	1	2	2	0	0	0	1	1	0	1	0	0	1	1	0	1	1	0	0	0	0	1	2	2	1	1	0	0	1	1	1	2	1	0	0	0	0	1	1	1	1	0	2	0
24	0	2	0	0	0	1	1	2	1	0	0	0	1	0	1	0	1	1	1	1	2	0	1	0	0	0	0	2	2	1	1	2	2	0	0	1	0	1	0	0	0	0	0	1	0	1	0	1	1
25	1	0	2	0	1	2	0	1	2	1	0	0	0	0	0	0	2	1	1	0	2	0	0	0	0	0	0	2	2	1	1	0	0	1	1	1	2	0	0	2	0	0	1	2	1	0	0	2	0
26	0	1	1	0	0	0	1	1	2	2	0	0	1	0	1	0	0	0	0	0	2	0	0	0	0	0	0	1	2	1	0	1	1	0	0	1	1	1	0	0	0	0	1	2	0	0	0	2	0
27	0	1	1	0	0	2	0	0	2	2	0	0	0	0	0	0	1	1	1	1	1	0	1	0	0	0	0	2	2	1	2	1	1	0	0	1	1	1	0	0	0	2	2	2	2	1	0	2	0
28	0	1	1	0	0	1	1	1	0	0	2	0	0	0	0	0	0	2	0	0	1	0	0	0	0	0	0	1	2	1	0	2	2	0	0	1	2	0	0	1	0	0	0	2	0	0	0	2	0
29	1	0	2	0	0	2	0	1	2	0	1	1	1	0	1	0	0	1	1	1	1	0	1	0	0	0	0	1	1	0	1	1	1	0	0	2	2	2	0	0	0	1	0	1	1	1	0	1	1
30	0	2	0	0	0	0	1	1	1	1	0	2	2	1	1	1	0	1	1	0	1	0	0	0	0	0	0	2	2	2	1	2	2	0	0	1	2	1	1	1	1	0	0	2	0	1	0	1	0
31	0	2	1	0	0	2	0	0	2	2	0	0	1	0	0	0	1	1	0	0	2	1	0	0	0	0	0	1	2	0	0	2	2	0	1	2	1	0	0	1	0	2	2	2	1	1	0	1	0
32	1	0	2	0	1	1	1	1	1	1	1	1	2	0	2	0	1	0	1	1	2	1	0	0	0	0	0	2	2	0	0	0	1	1	0	1	2	1	0	0	0	0	0	1	0	0	0	1	0
33	0	1	1	0	0	1	1	1	1	1	1	0	1	0	0	0	1	0	0	0	2	1	1	1	1	1	0	2	2	2	1	1	1	1	1	2	0	0	0	0	0	0	1	1	1	1	0	2	0
34	1	0	2	0	0	1	1	2	2	1	0	0	1	0	0	0	1	2	1	1	1	1	0	0	0	0	0	2	2	2	1	2	2	0	0	0	1	0	0	1	0	1	1	1	0	0	0	0	1
35	0	2	1	0	0	0	1	1	1	1	0	0	1	0	0	0	0	1	0	0	1	0	0	0	1	1	0	2	2	2	0	1	1	1	1	1	1	0	0	1	0	0	1	1	0	1	0	1	0
36	0	1	2	0	0	1	2	2	1	1	1	1	1	0	1	0	0	0	0	1	2	1	0	0	0	0	0	2	2	2	0	1	2	0	0	0	1	0	0	2	0	0	0	2	0	1	0	1	0
37	1	1	1	0	1	1	1	1	1	0	2	0	0	0	0	0	1	0	0	0	2	0	0	0	0	0	0	2	2	2	0	1	1	0	0	2	1	0	1	0	0	0	0	2	0	0	0	2	0
38	0	1	2	0	0	1	2	2	0	0	2	0	0	0	0	0	0	0	1	1	2	1	1	1	1	1	0	2	2	2	0	1	1	0	1	2	1	1	0	0	0	0	0	2	1	0	0	1	1
39	1	2	1	0	0	0	1	1	2	2	0	0	1	0	1	1	1	0	0	0	1	0	0	0	0	0	0	1	2	1	0	0	1	1	1	2	1	0	0	1	0	0	0	0	0	1	0	2	0
40	0	1	1	0	0	1	1	1	0	0	0	0	0	0	0	0	1	2	0	1	1	1	1	1	1	1	1	2	2	1	1	1	2	1	0	1	2	0	0	2	0	0	0	2	0	2	0	1	0
41	0	1	2	0	0	2	2	2	1	0	1	0	0	0	0	0	0	2	2	1	0	0	0	0	0	0	0	1	2	1	0	1	1	0	0	2	0	0	0	0	1	1	1	1	1	1	0	1	0
42	1	0	2	0	2	2	2	2	0	0	2	1	1	0	1	0	0	1	1	2	1	1	0	0	0	0	0	0	1	0	1	1	1	0	0	1	2	0	1	1	0	0	0	1	0	1	0	1	0
43	1	1	1	0	0	1	2	2	0	0	2	1	1	1	0	1	2	1	1	1	2	0	0	0	0	0	0	2	1	1	1	1	1	1	2	2	1	0	0	1	0	2	1	2	1	0	0	2	0
44	0	1	2	0	0	1	0	1	1	0	1	1	1	0	1	0	1	0	0	0	2	0	1	0	0	0	0	2	2	2	1	1	1	1	1	1	0	0	0	0	0	0	0	1	0	1	0	1	0
45	0	0	2	0	2	2	1	2	1	0	1	0	1	0	2	0	1	1	1	1	2	0	1	0	1	1	0	2	2	1	1	1	2	0	1	2	2	0	0	1	1	0	0	1	0	1	0	2	0
46	0	2	1	0	0	2	2	2	0	0	1	0	1	0	1	1	2	2	2	1	1	1	0	0	0	0	0	2	2	2	0	1	2	0	0	2	2	0	0	2	0	0	2	2	0	0	0	1	0
47	0	0	2	0	0	1	1	1	1	1	0	1	1	0	2	0	0	2	2	2	0	0	0	0	0	0	0	0	2	0	0	1	1	0	0	2	1	0	0	1	0	0	0	1	1	0	1	0	1
48	0	1	0	0	0	0	1	1	2	2	0	0	0	0	0	0	0	2	0	0	1	0	0	0	1	1	0	2	2	2	0	1	1	0	0	1	2	0	0	2	0	0	1	2	0	1	0	1	0
49	0	2	1	0	0	0	2	2	1	1	1	0	0	0	0	0	0	2	2	1	1	2	0	0	0	0	0	2	2	2	1	2	1	0	1	2	2	0	0	1	1	0	1	1	1	0	0	2	0
50	0	0	2	0	1	1	1	2	0	0	1	0	0	0	0	0	1	0	0	0	2	1	0	0	0	0	0	2	1	1	2	0	0	0	0	1	1	0	1	0	0	0	2	2	0	0	0	1	0
51	0	2	0	0	0	0	0	1	2	2	0	0	0	0	0	0	2	0	0	1	1	0	0	0	0	0	0	2	1	1	2	2	1	0	1	2	2	0	0	1	0	1	1	2	2	2	0	1	0
52	0	1	2	0	0	0	1	2	1	0	1	1	1	0	1	0	2	0	0	0	1	0	0	0	0	0	1	2	2	1	0	1	1	0	0	1	1	0	0	0	0	0	0	2	0	1	0	1	0
53	1	1	2	0	0	1	1	2	1	0	0	1	1	0	1	0	2	1	1	1	2	2	1	1	1	1	0	2	2	1	1	2	2	0	0	1	1	0	0	0	0	0	0	1	0	0	0	0	1
54	1	1	2	0	0	2	1	1	1	1	1	0	0	0	0	0	1	0	1	0	2	0	0	0	0	0	1	2	2	0	1	0	0	1	1	2	0	0	0	0	0	1	1	1	1	0	0	0	1
55	0	2	1	0	0	2	1	1	1	1	0	1	1	0	1	0	2	2	1	0	2	1	0	0	0	0	0	2	1	1	1	1	1	1	0	1	1	0	0	0	0	1	1	2	1	0	0	0	2
56	0	2	0	0	0	0	2	2	0	0	0	2	2	1	1	1	1	1	1	1	2	2	1	1	1	1	0	2	2	2	1	1	1	0	0	1	0	0	0	0	0	1	0	1	0	1	0	1	0
57	1	1	1	0	0	1	1	1	1	1	1	0	0	0	0	0	1	0	1	1	2	0	0	0	0	0	0	2	2	2	0	0	0	1	0	1	0	0	0	0	0	1	1	1	1	1	0	2	0
58	0	1	1	0	0	1	1	1	2	1	1	0	1	0	0	0	2	1	1	1	1	0	0	0	0	0	0	2	2	2	1	1	0	0	1	2	0	0	0	0	0	0	2	2	1	0	0	0	1
59	0	1	1	0	0	2	1	2	2	1	0	0	1	1	0	0	1	1	1	1	1	1	0	0	0	0	0	1	2	0	1	1	2	0	0	2	2	1	0	1	0	0	2	2	1	0	0	2	0
60	0	2	0	0	0	0	1	2	1	0	1	0	0	0	0	0	1	2	1	1	2	0	0	0	0	0	0	2	2	2	1	1	2	0	0	1	2	1	1	1	0	2	2	2	1	1	0	0	0
61	0	0	2	0	1	2	1	2	2	1	0	0	1	0	1	0	1	1	1	1	2	1	0	0	0	0	0	2	1	1	2	1	2	1	0	1	1	0	0	1	0	0	0	2	0	1	0	1	1
62	1	1	1	0	0	1	1	2	1	0	0	0	1	0	0	0	1	1	0	0	1	0	1	1	1	2	0	2	2	1	2	1	1	1	0	1	2	1	1	1	0	0	0	2	0	0	0	1	0
63	0	1	2	0	1	2	1	1	2	2	0	0	1	0	0	0	1	2	1	1	1	0	0	0	0	0	0	2	2	1	2	1	2	1	0	1	1	0	0	0	0	0	2	2	0	0	0	1	0
64	0	1	1	0	0	1	2	2	1	1	0	0	0	0	0	0	1	2	0	1	1	0	0	0	0	0	1	2	2	2	0	1	1	2	0	1	1	0	0	0	0	0	0	1	0	0	0	1	0
65	0	0	2	0	1	2	2	2	0	0	2	0	1	0	0	0	0	1	1	1	1	1	1	0	1	1	0	1	1	1	1	1	1	0	0	2	2	0	0	1	0	0	2	2	0	0	0	2	0
66	0	1	1	0	0	1	1	2	2	2	0	0	1	0	1	1	1	1	1	1	2	0	0	0	1	1	0	2	2	2	1	2	2	1	0	1	2	0	0	0	1	0	0	2	0	0	0	1	0
67	1	1	2	0	0	2	1	1	1	1	0	0	1	0	0	0	2	0	0	0	2	1	0	0	1	1	0	2	2	2	1	2	2	0	0	2	2	1	0	1	0	1	1	2	1	1	0	2	0
68	1	1	1	0	0	2	2	2	2	2	1	1	2	0	2	0	2	0	0	0	1	1	0	0	0	0	0	2	2	2	0	1	1	0	0	1	2	0	0	2	0	0	0	2	0	2	0	2	0
69	0	1	1	0	1	1	1	1	1	1	0	1	1	0	1	0	0	1	0	0	0	0	0	0	0	0	1	2	2	1	0	0	0	0	0	2	2	1	1	1	1	0	0	2	0	2	0	2	0
70	0	1	2	0	0	2	1	1	2	2	0	0	0	0	0	0	2	0	0	0	2	0	0	0	1	1	0	1	2	0	0	1	2	0	0	2	1	1	1	0	0	0	1	2	0	1	0	1	0
71	0	0	2	0	1	2	1	1	1	1	1	0	2	0	1	1	2	2	2	2	2	0	1	0	0	0	0	2	2	2	2	0	0	0	1	2	2	2	0	0	0	1	1	1	0	1	0	2	0
72	1	2	1	0	0	1	2	2	1	1	0	0	0	0	0	0	2	0	0	0	2	0	0	0	0	0	0	1	2	1	1	2	2	0	0	1	2	1	0	1	0	0	1	2	0	1	0	1	1
73	1	0	2	0	0	1	1	1	1	1	1	1	2	0	1	0	1	0	0	0	2	0	0	0	0	0	0	2	2	2	0	0	1	0	0	2	1	0	0	1	0	0	1	2	2	0	0	0	1
74	0	0	2	0	0	1	1	1	1	1	0	0	2	0	0	0	2	2	1	0	2	0	0	0	1	1	0	2	2	2	0	2	2	1	2	2	2	0	0	2	0	1	1	2	1	0	0	1	0
75	0	2	0	0	0	1	1	1	2	2	0	0	1	0	0	0	1	0	0	0	2	0	0	0	0	0	1	2	2	1	0	0	0	0	1	2	1	0	0	0	0	1	1	1	1	0	0	2	0
76	1	2	0	0	0	0	1	0	2	1	1	0	0	0	0	0	0	2	1	1	2	2	1	1	1	1	0	2	2	2	1	1	1	0	0	1	2	0	0	2	1	0	1	2	2	1	0	2	0
77	1	1	1	0	0	1	1	2	1	0	0	1	1	1	0	1	0	0	0	0	2	0	0	0	0	0	0	2	2	1	2	1	2	0	0	1	1	0	1	0	1	0	0	0	0	1	0	1	1
78	0	2	0	0	0	0	1	1	1	1	1	0	1	0	0	0	2	0	0	0	2	1	1	1	1	1	0	1	2	1	0	2	2	0	0	1	1	0	0	1	0	0	1	2	1	0	0	1	1
79	0	1	1	1	0	1	2	2	1	1	1	0	0	0	0	0	2	1	1	1	1	0	1	0	0	0	0	1	2	1	1	1	1	0	0	1	0	0	0	0	0	1	1	2	1	2	0	1	1
80	0	0	2	0	1	2	1	1	1	1	1	0	2	0	1	0	2	0	0	0	2	1	1	1	1	1	0	0	1	0	1	1	1	0	0	2	1	0	0	1	0	0	0	0	0	0	0	2	0
81	0	2	1	0	0	0	1	2	1	0	1	0	2	0	1	0	1	1	1	1	1	1	1	0	0	0	0	1	2	0	0	1	1	1	0	0	1	0	0	1	0	0	2	2	1	0	0	1	0
82	0	2	1	0	0	1	2	2	2	2	0	0	0	0	0	0	1	2	0	1	1	1	0	0	1	1	0	0	2	0	0	0	0	0	0	1	1	0	0	2	0	1	1	2	1	2	0	0	1
83	0	2	0	0	0	0	2	2	1	1	1	1	1	0	1	0	2	1	0	0	2	0	0	0	0	0	0	2	2	1	1	0	1	0	0	2	1	0	0	1	0	1	1	1	1	1	0	0	1
84	0	1	1	0	0	2	2	2	0	0	1	1	1	0	1	0	0	0	1	1	2	1	0	0	0	0	0	2	2	1	0	2	2	1	0	1	2	1	0	1	0	1	0	0	1	0	0	2	0
85	0	0	2	0	1	2	1	1	2	2	0	0	0	0	0	0	1	2	1	1	2	1	0	0	0	0	0	1	2	0	1	1	2	1	0	1	1	0	0	2	1	1	1	1	1	1	0	1	1
86	0	1	1	0	0	1	2	2	0	0	0	0	0	0	0	0	0	0	0	0	2	0	0	0	0	0	0	2	2	2	1	2	2	0	1	2	1	0	0	1	0	1	1	2	1	1	0	1	0
87	0	1	2	0	0	0	1	2	2	1	0	0	0	0	0	0	1	0	1	0	2	0	0	0	1	1	0	2	2	1	1	1	1	0	0	1	0	0	0	1	0	0	1	2	1	0	0	2	0
88	0	0	2	0	0	1	1	1	2	2	0	0	1	0	1	1	2	1	1	0	2	1	0	0	0	0	0	2	2	2	1	0	0	0	0	2	2	0	0	2	1	1	0	1	2	1	0	1	1
89	1	2	1	0	0	1	2	2	1	1	1	0	2	0	1	0	0	2	2	2	0	0	0	0	0	0	0	1	2	0	0	1	1	0	0	2	0	0	0	0	0	0	2	2	0	1	0	1	0
90	0	1	2	0	0	0	2	2	1	0	0	0	0	0	0	0	1	1	0	0	1	1	0	0	0	0	0	2	1	1	2	2	2	0	0	2	2	0	0	1	1	1	1	1	1	2	0	0	0
91	1	1	1	0	0	1	1	1	1	1	1	0	0	0	0	0	0	1	1	1	2	0	0	0	0	0	0	1	1	0	1	0	0	0	0	2	1	0	0	0	0	0	1	2	1	1	0	0	1
92	1	1	1	0	1	2	1	1	1	1	0	1	1	0	1	0	2	0	0	0	2	0	0	0	0	0	0	1	2	1	0	0	0	0	1	2	1	1	0	0	0	0	0	1	0	1	0	1	0
93	1	2	0	0	0	0	1	1	1	1	0	0	2	0	1	1	1	0	1	2	1	0	0	0	0	0	0	1	2	1	0	1	1	0	0	1	2	1	1	1	1	0	0	0	0	1	0	1	1
94	1	1	2	0	0	2	0	0	2	2	0	1	1	0	1	0	2	1	1	1	1	1	0	0	0	0	0	2	2	1	0	0	0	0	0	1	0	0	0	0	0	0	1	2	0	1	0	1	0
95	0	2	1	0	0	0	0	0	2	2	0	1	2	0	1	0	1	0	1	0	2	1	0	0	0	0	0	2	2	1	2	1	2	2	2	2	0	0	0	1	0	0	2	2	1	0	0	2	0
96	0	0	2	0	0	2	2	2	1	0	1	1	1	0	2	0	1	2	2	2	1	0	0	0	1	1	0	1	2	0	1	0	0	0	0	1	1	0	1	0	0	2	2	2	2	0	0	2	0
97	0	1	1	0	0	1	1	1	1	1	1	1	1	0	1	0	2	0	0	0	2	0	1	0	0	0	0	2	2	2	1	1	1	0	0	2	2	0	0	2	0	0	0	2	0	0	0	1	1
98	0	1	1	0	1	1	2	2	0	0	0	0	2	0	1	0	1	1	0	0	2	0	0	0	0	0	0	1	1	0	2	1	1	1	1	2	2	2	0	0	0	0	0	1	0	0	0	1	1
99	0	0	2	0	1	2	2	2	0	0	0	1	1	1	0	1	1	1	0	0	1	0	0	0	0	0	0	1	2	0	1	1	2	2	0	1	2	0	0	1	0	1	1	2	2	1	0	0	0
100	1	1	1	0	0	2	0	1	2	0	1	0	0	0	0	0	1	1	0	0	1	0	0	0	1	1	0	2	2	2	1	1	1	0	0	1	2	1	0	0	0	1	1	2	0	1	0	1	0
101	1	2	1	0	0	1	0	0	2	2	0	0	0	0	0	0	1	0	0	0	2	0	0	0	0	0	0	2	2	2	0	2	2	1	0	2	1	1	0	0	0	2	2	2	2	1	0	1	0
102	0	0	2	0	0	2	1	2	1	0	1	0	0	0	0	0	2	0	0	1	1	1	1	1	1	2	0	2	2	2	0	1	2	0	0	0	1	0	1	0	0	1	1	1	1	0	0	2	0
103	0	1	2	0	0	0	1	1	1	1	1	0	0	0	0	0	2	1	0	0	1	1	1	1	0	0	0	2	2	2	0	0	1	0	0	2	1	1	0	0	0	0	0	1	0	1	0	1	1
104	0	0	2	0	0	2	0	0	2	2	0	1	1	0	1	0	1	1	1	0	2	0	0	0	0	0	0	1	2	1	1	0	1	1	0	1	0	1	0	0	0	0	0	1	0	0	0	1	0
105	1	0	2	0	1	2	2	2	1	0	1	1	1	0	0	0	1	0	0	0	2	0	0	0	0	0	0	2	2	1	2	0	0	0	0	2	1	0	1	0	0	0	0	2	0	1	0	2	0
106	0	1	1	0	0	0	1	1	0	0	1	0	1	0	1	1	1	0	1	2	1	0	0	0	0	0	0	2	1	1	2	2	2	0	0	1	1	0	0	1	0	0	0	2	0	2	0	1	0
107	0	1	1	0	0	0	1	1	0	0	1	0	0	0	0	0	0	1	1	1	2	2	1	1	1	1	0	1	2	0	1	0	0	0	0	2	1	1	0	0	0	1	1	2	1	1	0	2	0
108	1	1	2	0	0	0	0	0	1	1	1	1	1	0	1	0	1	2	1	0	1	0	0	0	0	0	1	1	2	0	0	0	1	0	0	2	2	0	0	1	0	1	1	1	1	1	0	2	0
109	0	1	1	0	0	1	1	1	1	1	1	1	1	1	0	1	2	2	1	1	2	1	0	0	0	0	0	2	2	1	1	0	0	0	0	2	1	0	0	0	0	0	0	1	0	1	0	2	0
110	0	2	0	0	0	0	1	1	2	2	0	0	0	0	0	0	0	1	0	0	1	0	1	1	1	2	0	2	1	1	1	1	1	1	0	0	2	0	0	2	0	0	1	2	0	0	0	2	0
111	0	1	1	0	1	2	1	1	1	1	0	0	0	0	0	0	1	1	1	1	1	0	0	0	0	0	0	2	1	1	1	1	1	0	0	1	1	0	0	0	0	0	1	2	1	0	0	0	0
112	1	0	2	0	1	2	2	2	1	1	1	0	0	0	0	0	1	0	0	1	2	0	0	0	0	0	0	2	2	2	0	1	1	1	0	0	1	0	0	0	0	0	1	1	1	0	0	1	1
113	0	0	1	0	0	1	1	1	1	1	0	0	1	0	0	0	1	0	0	0	1	1	0	0	0	0	0	2	2	1	1	1	1	0	0	1	2	0	0	2	0	0	1	2	1	0	0	1	1
114	0	2	1	0	0	2	1	1	0	0	1	0	2	1	0	1	0	2	0	1	1	1	1	1	1	1	0	2	0	0	2	1	1	0	0	2	0	0	1	0	0	0	0	1	1	1	0	2	0
115	0	0	2	0	0	2	2	2	2	2	0	0	1	0	0	0	0	0	1	1	2	0	0	0	0	0	0	1	1	1	0	1	2	0	0	0	0	0	0	1	0	0	0	1	0	1	0	2	0
116	1	2	1	0	0	1	1	1	2	2	0	0	1	0	0	0	1	0	1	1	2	1	0	0	0	0	0	1	2	1	1	1	1	2	1	2	1	1	0	0	0	1	1	2	1	0	0	1	1
117	1	0	2	0	1	2	2	2	1	0	1	0	0	0	0	0	1	0	0	0	2	0	1	0	0	0	0	2	1	1	2	0	0	1	1	1	2	0	0	2	1	0	0	0	0	1	0	1	1
118	1	2	0	0	0	0	2	2	0	0	1	0	0	0	0	0	2	1	0	0	2	0	0	0	0	0	0	1	2	1	0	1	2	2	2	2	1	0	0	0	0	1	0	1	1	1	0	2	0
119	0	0	2	0	0	2	1	2	1	0	0	1	1	0	1	0	1	1	1	1	1	0	1	0	1	1	0	1	1	1	1	0	1	1	0	2	2	0	0	0	1	0	0	2	0	0	0	0	1
120	1	2	0	0	0	0	2	2	1	1	0	0	1	0	0	0	1	1	2	2	1	1	1	1	1	1	0	2	2	1	1	2	2	0	0	1	2	0	0	2	0	1	1	1	1	1	0	1	0
121	0	2	0	0	1	1	2	2	1	1	0	0	1	0	1	0	2	1	1	0	2	0	0	0	1	1	0	2	2	2	2	1	1	1	0	1	0	0	0	0	0	0	0	1	1	1	1	1	0
122	1	1	2	0	1	1	1	2	1	0	1	0	0	0	0	0	2	1	1	1	2	0	0	0	0	0	0	1	2	1	0	2	2	0	0	1	0	0	0	0	0	1	0	0	1	0	0	2	0
123	0	2	1	0	0	1	1	1	1	0	1	0	0	0	0	0	0	1	0	0	0	1	1	1	1	1	0	2	2	1	1	1	1	0	0	1	0	0	0	0	0	0	0	2	0	1	0	2	0
124	1	0	2	0	1	2	2	2	0	0	2	0	0	0	0	0	1	1	1	1	1	1	0	0	0	0	0	1	1	1	1	1	1	1	1	2	2	0	1	1	0	1	1	2	2	1	0	1	0
125	0	0	2	0	0	1	1	2	1	0	0	0	0	0	0	0	2	1	0	0	2	0	0	0	1	1	1	1	2	0	0	1	1	0	0	1	2	0	0	1	0	0	1	2	0	0	0	0	0
126	1	2	0	0	0	1	2	2	0	0	0	1	1	0	1	0	2	0	0	0	2	1	0	0	0	0	0	2	2	2	1	1	2	0	0	2	2	0	0	1	0	0	0	0	0	0	0	1	0
127	1	1	2	0	0	2	2	2	1	1	1	1	1	0	1	0	1	0	0	0	2	0	1	0	0	0	0	1	1	0	1	1	2	1	1	2	2	0	0	0	0	0	1	2	1	0	0	1	0
128	1	0	2	0	1	2	2	2	1	1	0	0	1	0	1	1	1	1	2	2	1	1	0	0	0	0	1	2	2	1	1	0	0	0	0	2	1	0	0	0	0	0	0	1	0	1	0	2	0
129	1	0	2	0	0	1	0	1	2	1	0	0	1	0	1	1	0	1	1	0	1	1	0	0	0	0	0	1	2	0	0	1	1	0	1	1	1	0	1	0	1	0	0	2	0	1	0	1	0
130	0	2	0	0	0	0	1	2	1	0	1	0	0	0	0	0	2	0	0	0	2	1	0	0	0	0	0	1	2	1	1	2	2	0	0	1	2	0	0	1	1	1	0	1	0	1	0	2	0
131	0	1	1	0	1	2	2	2	1	1	0	1	1	0	1	0	2	2	2	2	1	1	1	0	1	1	0	2	2	2	0	2	2	0	0	1	1	0	0	2	0	0	0	2	1	0	0	0	0
132	0	2	0	0	0	1	1	1	1	1	1	0	0	0	0	0	1	1	1	1	1	0	0	0	0	0	0	1	1	0	2	0	0	0	0	2	2	0	0	1	0	1	1	1	2	0	0	0	0
133	0	2	0	0	0	0	1	1	2	2	0	0	1	0	1	0	0	1	0	0	0	1	0	0	0	0	0	0	2	0	0	1	1	1	1	1	1	0	0	0	0	1	1	2	1	0	0	2	0
134	0	1	1	0	0	1	1	1	1	1	1	0	1	1	0	1	1	0	1	1	2	0	0	0	0	0	0	2	1	1	1	2	2	0	1	2	2	1	0	0	0	0	0	2	0	1	0	0	0
135	0	1	1	0	0	2	1	1	2	2	0	0	0	0	0	0	2	2	2	2	0	0	1	0	0	0	0	1	2	0	1	2	2	1	0	1	1	0	0	0	0	0	0	1	0	1	0	2	0
136	1	1	1	0	0	2	2	2	1	1	0	0	0	0	0	0	2	0	0	0	2	0	0	0	0	0	0	2	2	2	1	0	1	2	1	1	2	0	0	1	0	0	0	2	0	0	1	1	0
137	1	2	0	0	0	1	1	1	2	1	1	0	0	0	0	0	1	0	2	1	2	0	1	0	0	0	0	1	2	1	0	1	1	0	0	2	2	0	0	1	0	0	0	0	0	1	0	1	0
138	0	1	1	0	0	1	2	2	1	1	0	0	0	0	0	0	0	1	1	1	2	1	0	0	0	0	0	0	2	0	0	1	1	0	1	2	0	0	0	1	0	1	0	1	1	0	0	0	1
139	0	2	0	0	0	0	1	2	2	0	1	2	1	0	1	0	2	0	0	0	2	2	1	1	1	1	0	2	1	1	2	2	2	1	1	2	2	0	1	1	0	1	0	0	1	0	0	0	0
140	1	1	2	0	0	1	2	2	1	0	2	1	1	0	1	0	2	0	0	0	1	0	0	0	1	1	0	1	1	1	1	0	0	0	1	2	1	0	0	1	0	0	1	1	0	2	0	2	0
141	0	1	1	0	1	2	2	2	0	0	0	0	1	0	0	0	0	1	1	1	2	0	0	0	1	1	0	2	2	1	2	2	2	0	0	1	0	0	0	0	0	0	0	1	0	1	0	2	0
142	0	2	1	0	0	1	1	1	0	0	0	1	2	0	1	0	0	1	1	1	2	0	1	0	0	0	0	1	2	2	1	1	2	2	1	2	1	0	0	0	0	1	1	1	1	1	0	2	0
143	0	2	0	0	0	1	1	1	2	1	1	1	1	0	1	0	2	0	0	0	1	0	0	0	0	0	0	2	2	2	0	0	1	1	0	2	1	0	0	2	0	1	1	1	1	1	0	2	0
144	0	1	2	0	0	0	0	0	2	2	0	0	0	0	0	0	1	2	1	1	1	0	0	0	1	1	0	2	2	1	2	1	1	0	0	2	1	0	0	0	0	0	0	1	0	1	0	1	1
145	0	1	1	0	0	2	1	1	2	2	0	0	0	0	0	0	1	2	1	1	1	0	0	0	0	0	0	2	2	1	2	1	1	1	1	1	2	0	0	0	0	0	0	2	0	0	0	1	0
146	0	1	1	0	1	2	2	2	2	1	0	0	0	0	0	0	1	2	0	0	1	0	0	0	0	0	0	1	2	0	1	1	1	0	0	2	1	0	0	1	0	1	1	1	2	0	0	1	0
147	0	1	1	0	0	2	1	2	1	0	0	0	1	0	0	0	1	1	1	1	1	0	1	0	0	0	0	1	1	1	1	2	2	1	0	1	1	1	0	0	0	0	0	1	0	1	0	2	0
148	0	1	1	0	0	1	1	0	2	1	1	1	1	0	1	0	2	2	2	1	1	1	0	0	0	0	0	2	0	0	2	1	1	0	0	1	0	0	0	0	0	0	0	1	0	1	0	1	0
149	0	1	1	0	0	0	2	2	1	1	1	0	1	0	0	0	0	1	1	0	1	0	0	0	0	0	0	2	2	1	1	2	2	0	0	1	0	0	0	1	0	0	0	2	1	1	0	0	0
150	1	2	0	0	0	1	0	1	1	1	1	0	2	0	1	0	2	0	0	0	1	0	0	0	0	0	0	2	1	1	2	2	2	0	0	0	0	0	0	0	1	0	1	2	1	0	0	0	0
151	1	1	1	0	0	1	0	1	1	1	1	0	1	0	1	1	2	2	1	1	1	0	1	0	0	0	0	1	2	2	0	1	1	0	0	1	2	0	0	1	1	1	1	2	0	0	0	2	0
152	1	1	1	0	0	0	2	2	1	1	1	1	1	0	1	0	2	0	0	0	2	0	0	0	0	0	1	2	2	1	0	0	1	0	0	2	2	0	0	1	1	1	1	2	1	0	0	0	0
153	0	0	2	0	2	2	1	1	1	0	2	0	0	0	0	0	1	0	0	0	2	0	0	0	0	0	0	1	2	1	0	1	2	0	0	2	1	1	0	0	0	0	0	0	0	1	0	2	0
154	1	1	2	0	0	1	1	2	1	1	0	1	1	0	1	0	1	0	0	0	2	0	1	0	0	0	0	1	2	1	1	1	1	0	0	1	1	1	1	0	0	1	1	1	1	2	0	1	0
155	0	2	0	0	0	1	1	1	1	1	1	1	1	0	1	0	1	1	1	1	2	1	0	0	0	0	0	1	2	1	0	2	2	0	0	0	1	0	0	2	0	0	0	2	0	0	0	2	0
156	0	1	1	0	1	1	2	2	0	0	0	0	2	0	2	1	1	1	1	1	2	0	0	0	0	1	0	2	2	1	2	0	0	0	0	2	1	0	1	0	0	0	1	2	0	0	0	1	1
157	1	2	1	0	0	0	1	1	2	1	1	0	0	0	0	0	1	1	1	1	1	1	0	0	0	0	0	2	2	2	0	1	1	1	0	0	2	1	1	1	1	0	1	2	1	0	0	0	1
158	1	1	1	0	0	1	2	2	1	1	1	2	2	0	2	0	1	0	0	0	2	0	0	0	0	0	0	1	2	1	1	0	0	0	0	2	1	0	1	0	1	1	1	2	1	0	0	1	1
159	0	1	2	0	1	2	1	1	2	2	0	0	1	0	1	1	2	2	2	2	1	0	0	0	0	0	0	2	2	2	0	1	1	0	0	2	1	0	0	1	0	0	1	1	1	0	0	2	0
160	0	0	2	0	1	2	2	2	1	1	1	1	2	0	1	0	1	1	0	0	1	0	0	0	0	0	0	2	2	1	1	2	2	0	0	2	1	0	0	0	0	0	2	2	0	1	0	1	0
161	0	1	2	0	0	0	1	1	1	1	1	1	1	0	1	0	1	2	1	1	1	0	1	0	0	0	0	2	2	2	1	1	1	1	1	2	0	1	0	0	0	0	0	1	0	1	0	2	0
162	1	0	2	0	0	1	2	2	0	0	0	0	2	0	1	0	1	1	1	1	2	0	0	0	0	0	0	0	1	0	1	1	1	1	0	0	0	0	0	0	0	2	2	2	1	1	0	1	1
163	1	1	1	0	0	1	0	0	2	2	0	0	0	0	0	0	1	0	0	0	2	1	0	0	0	0	0	1	1	1	1	1	1	0	0	2	1	0	0	1	0	0	0	2	0	1	0	1	0
164	0	1	1	0	0	1	2	2	1	0	1	1	1	0	1	0	1	2	2	2	1	0	1	1	2	2	0	1	2	1	0	0	0	0	1	2	1	0	0	0	0	0	1	2	1	0	0	0	0
165	0	0	2	0	1	2	1	1	1	1	1	0	1	0	1	1	1	1	2	2	1	1	0	0	0	0	0	1	2	0	0	1	1	1	0	1	0	1	0	0	0	0	0	2	0	1	0	2	0
166	0	1	2	0	0	0	2	2	1	1	0	0	0	0	0	0	1	1	1	1	0	0	0	0	0	0	0	2	2	2	1	2	1	0	0	2	1	0	0	1	0	0	0	0	0	1	0	1	0
167	0	2	2	0	0	1	2	2	0	0	1	0	2	0	1	1	0	1	0	0	0	1	0	0	0	0	0	2	2	2	0	0	0	0	0	1	0	0	0	0	0	0	0	1	0	1	0	2	0
168	1	1	1	0	0	2	0	1	2	1	0	0	0	0	0	0	1	2	2	1	0	1	2	1	1	1	0	2	2	2	0	1	1	0	0	2	1	0	0	2	0	1	0	0	2	0	0	0	1
169	1	1	1	0	0	1	1	1	1	1	0	1	2	0	2	0	2	0	0	0	1	0	0	0	1	1	0	2	1	0	1	1	1	0	0	2	1	0	0	1	0	0	1	2	0	0	0	2	0
170	1	0	2	0	1	2	1	1	1	1	0	1	1	0	1	0	1	0	1	1	2	0	0	0	0	0	0	2	2	2	0	1	1	0	0	1	2	0	1	0	0	0	0	1	0	1	0	1	0
171	0	1	2	0	0	1	1	1	1	1	0	1	2	0	1	0	1	1	1	1	2	0	0	0	0	0	0	1	1	1	2	0	0	0	1	2	2	0	1	0	1	0	0	1	0	1	0	0	0
172	0	1	1	0	0	0	0	0	2	2	0	0	1	0	0	0	1	0	2	1	2	0	1	0	1	1	0	1	1	0	2	1	1	1	1	2	1	0	0	1	0	1	1	2	0	1	0	0	0
173	0	1	1	0	0	1	1	1	1	1	1	0	1	0	0	0	0	2	0	0	2	0	0	0	0	0	0	2	2	2	0	1	1	0	0	1	0	1	0	0	0	0	2	2	1	0	0	2	0
174	0	1	1	0	0	1	1	1	1	1	0	1	0	0	0	0	2	0	0	0	2	1	0	0	0	0	1	1	1	0	1	0	0	0	0	2	1	0	0	2	0	0	0	2	1	0	0	1	1
175	0	0	2	0	1	2	2	2	1	1	1	0	0	0	0	0	1	2	1	1	2	0	0	0	1	1	0	1	1	0	1	1	2	1	1	1	1	0	0	0	1	0	0	2	0	0	0	2	0
176	0	1	1	0	0	1	0	2	2	0	1	1	1	0	1	0	1	2	0	0	0	0	0	0	0	0	0	1	2	1	1	1	1	0	0	2	1	1	0	0	0	1	1	1	1	1	0	2	0
177	0	2	0	0	0	0	1	1	1	1	0	1	1	0	1	0	0	1	1	1	1	0	0	0	0	0	0	0	1	0	1	2	2	1	0	1	1	1	0	0	0	0	0	2	0	2	0	1	1
178	0	1	1	0	0	0	0	0	2	2	0	0	0	0	0	0	2	0	0	0	2	0	0	0	0	0	0	2	2	2	0	0	1	1	0	2	1	0	0	1	0	0	0	1	0	0	0	0	0
179	1	2	0	0	0	0	0	0	2	2	0	0	0	0	0	0	2	2	2	2	2	0	0	0	0	0	0	1	1	0	1	1	1	0	0	2	2	0	0	1	0	0	0	2	0	2	0	0	1
180	0	1	1	0	0	1	0	1	2	1	0	0	0	0	0	0	2	2	1	1	2	0	0	0	0	0	0	2	2	2	1	1	1	1	1	2	1	0	0	0	0	0	0	1	0	0	0	1	0
181	1	2	0	0	0	1	2	2	1	1	1	0	1	0	1	0	2	2	1	0	2	0	1	1	1	1	0	1	2	0	1	1	1	0	0	1	1	0	0	1	0	0	0	2	0	2	0	1	0
182	0	2	0	0	0	0	0	1	2	1	0	0	1	0	0	0	1	0	0	0	2	0	0	0	1	1	0	1	2	1	0	2	2	0	0	1	1	0	0	0	0	1	1	2	1	1	0	2	0
183	1	0	2	0	1	2	1	1	0	0	1	0	2	0	1	1	2	0	0	0	1	0	1	0	0	0	0	2	2	1	1	2	2	0	0	0	1	0	0	0	0	1	1	1	1	2	0	1	1
184	0	2	1	0	0	1	0	1	1	0	1	0	1	0	0	0	2	0	0	0	1	0	0	0	0	0	0	2	2	1	2	1	2	2	1	1	0	0	0	0	0	0	0	2	1	0	0	2	0
185	1	1	1	1	1	2	2	2	1	1	1	0	0	0	0	0	1	1	1	1	1	1	0	0	0	0	0	1	2	1	0	0	0	0	0	2	2	0	1	1	0	1	1	1	0	0	0	0	1
186	0	1	1	1	0	1	0	1	1	0	1	0	0	0	0	0	2	0	0	1	2	0	0	0	0	0	0	2	2	1	2	1	2	0	0	1	2	0	0	2	0	1	1	1	1	1	0	0	1
187	0	2	1	0	0	1	1	1	2	2	0	1	1	1	0	1	2	0	1	1	2	1	2	1	1	1	0	1	2	1	1	1	1	0	0	1	1	0	0	0	0	0	0	1	0	1	0	0	0
188	0	1	1	1	0	1	1	1	1	1	0	1	2	0	2	0	1	2	1	1	1	1	0	0	0	0	0	2	2	2	1	2	2	1	1	2	2	0	0	1	1	0	1	2	1	0	0	1	0
189	1	0	2	0	0	2	1	1	1	0	0	1	1	0	1	0	1	1	2	2	1	1	1	1	0	0	0	2	2	1	1	1	2	0	0	1	1	1	0	0	0	1	1	2	1	1	0	1	0
190	0	0	2	0	2	2	1	2	2	1	0	1	1	1	0	1	2	1	1	1	2	0	0	0	1	1	0	1	1	1	0	1	0	0	1	2	1	0	0	0	0	1	1	2	2	1	0	1	0
191	0	0	2	0	1	2	1	1	1	1	1	0	1	0	2	0	1	0	0	0	2	2	1	1	1	1	0	1	2	1	1	2	2	0	0	1	0	0	0	0	0	1	1	2	1	0	0	1	0
192	0	0	2	0	1	2	1	1	2	0	0	0	1	0	1	1	2	2	1	1	2	1	0	0	0	0	0	0	2	1	0	2	2	1	0	0	2	0	0	2	0	0	0	2	1	0	0	0	1
193	1	1	1	0	1	1	1	1	1	0	2	1	1	0	1	0	0	1	0	0	0	1	1	1	1	1	0	2	0	0	2	2	2	1	0	2	1	0	0	1	1	0	0	2	0	0	0	2	0
194	1	2	1	0	0	2	1	1	1	1	0	0	1	0	0	0	1	1	2	2	1	1	1	1	1	1	0	1	2	0	1	1	1	1	0	1	1	0	0	0	0	1	1	2	1	0	1	0	1
195	0	0	1	0	0	1	2	2	1	1	1	0	2	0	0	0	1	0	1	0	1	2	0	0	0	0	0	1	2	1	0	2	2	0	0	0	2	0	0	2	0	0	0	2	1	2	0	1	0
196	0	1	1	0	0	0	1	1	1	1	0	1	0	0	0	0	0	0	0	0	1	0	1	0	0	0	0	2	1	1	1	1	0	0	1	2	1	0	0	0	0	0	0	2	1	0	0	2	0
197	0	2	1	1	0	1	1	1	2	2	0	1	1	0	1	0	1	0	2	1	2	1	1	1	1	1	0	0	1	0	1	2	2	0	0	0	0	0	0	0	0	1	1	2	1	1	0	0	2
198	0	2	1	0	0	0	2	2	1	0	2	0	0	0	0	0	0	2	1	1	2	1	0	0	0	0	0	2	2	1	0	1	1	0	0	1	0	0	0	0	1	1	2	2	0	1	0	2	0
199	1	1	1	0	0	1	1	1	2	2	0	0	0	0	0	0	2	1	1	1	1	0	0	0	0	0	0	1	2	1	0	1	1	0	1	2	1	0	0	1	1	0	0	2	0	1	0	1	0
200	1	1	1	0	0	0	1	1	1	1	0	1	2	0	1	0	1	0	1	1	2	0	0	0	0	0	0	2	2	0	0	1	1	2	0	1	2	0	0	2	0	0	0	1	0	0	0	2	0
201	0	2	1	0	0	0	1	2	2	1	0	0	1	0	0	0	0	0	1	1	2	0	1	0	0	0	0	2	2	1	2	2	2	1	0	1	2	0	0	0	1	0	0	2	1	2	0	0	1
202	0	2	0	0	0	0	2	2	0	0	2	1	1	0	1	0	1	2	2	2	1	1	1	0	1	1	0	2	2	2	0	0	2	0	0	2	2	0	0	1	0	1	0	0	1	0	0	1	1
203	0	1	1	0	0	0	0	1	2	1	0	0	0	0	0	0	2	1	1	1	2	1	0	0	0	0	0	2	2	2	1	0	2	1	0	2	1	1	1	0	0	0	0	2	0	0	0	1	1
204	0	1	1	0	0	2	1	2	1	0	0	1	2	0	1	0	1	1	1	1	2	0	0	0	0	0	0	2	2	2	0	2	2	2	0	2	2	0	0	2	0	0	0	2	0	2	0	2	0
205	0	1	2	0	0	2	0	0	2	2	0	1	1	0	1	0	0	1	1	2	1	0	1	0	0	0	0	2	2	1	2	1	1	0	0	2	1	0	0	0	1	1	1	2	0	1	0	1	1
206	1	2	1	0	0	1	1	1	1	1	1	0	1	0	1	1	1	0	0	0	2	1	1	0	1	1	1	1	2	0	0	1	1	0	0	2	0	0	0	0	0	0	0	2	0	2	0	1	0
207	0	2	2	0	0	1	0	0	2	2	0	1	0	0	0	0	1	0	0	0	2	0	0	0	0	0	0	2	2	1	0	1	1	0	0	2	1	0	0	1	0	1	1	2	1	1	0	2	0
208	0	1	1	0	0	1	0	0	2	2	0	0	0	0	0	0	1	1	0	0	1	0	0	0	0	0	0	2	2	1	1	1	1	0	0	1	1	0	1	0	0	0	0	1	0	0	0	1	1
209	0	1	2	0	0	2	0	0	2	2	0	0	1	0	1	0	2	0	0	0	2	1	1	1	0	1	0	2	2	2	1	2	2	1	0	1	0	0	1	0	0	1	1	1	1	1	0	1	0
210	0	0	2	0	0	2	0	1	1	1	1	0	0	0	0	0	0	0	0	1	2	1	1	1	1	1	0	1	2	1	0	1	0	0	0	1	1	1	0	0	0	0	0	0	1	1	1	0	1
211	0	2	1	0	0	1	2	2	0	0	1	0	1	0	1	1	0	0	1	1	2	0	0	0	0	0	0	2	2	2	0	1	1	0	0	1	1	1	0	0	0	0	2	2	1	0	0	2	0
212	0	0	2	0	0	1	0	0	2	2	0	0	1	0	1	0	1	1	0	0	1	0	0	0	0	0	1	1	2	0	0	0	1	0	0	2	0	0	0	0	0	1	1	1	2	0	0	2	0
213	1	0	2	0	1	2	1	1	2	2	0	0	0	0	0	0	1	0	0	0	2	0	1	0	1	1	0	2	2	2	0	1	1	1	1	1	2	1	0	1	0	0	0	2	1	2	0	2	0
214	1	2	0	0	0	1	1	2	2	0	0	0	1	0	0	0	1	1	0	0	1	1	0	0	0	0	0	2	2	1	2	1	2	1	1	1	1	0	0	0	1	0	0	0	0	1	0	1	0
215	0	0	2	0	1	1	1	1	1	1	1	0	1	0	0	0	0	1	0	0	2	1	0	0	0	0	0	2	1	0	2	1	1	0	0	2	0	0	0	0	0	1	1	2	2	2	0	1	0
216	1	2	1	0	0	1	1	2	0	0	1	0	1	1	0	0	2	0	0	1	2	0	0	0	1	1	0	1	2	2	0	2	2	1	0	0	0	1	0	0	0	1	1	2	1	1	0	1	0
217	1	0	2	0	1	1	2	2	0	0	1	0	0	0	0	0	2	0	0	0	2	0	0	0	0	0	0	2	2	0	0	1	2	2	1	2	1	0	0	1	0	1	0	1	0	0	0	1	0
218	1	2	1	0	0	0	1	1	1	1	0	0	0	0	0	0	1	0	1	1	2	0	1	0	0	0	0	2	1	1	1	1	1	0	0	0	2	0	0	1	0	0	0	1	0	0	0	1	0
219	0	0	2	0	1	1	1	2	1	0	1	0	1	0	0	0	0	0	0	0	2	0	1	1	2	2	0	2	2	2	0	2	2	0	0	1	1	0	0	1	0	1	1	2	1	1	0	1	0
220	1	0	2	0	0	1	0	1	2	1	0	1	2	0	2	1	0	0	0	0	2	0	0	0	0	0	0	2	2	1	1	2	2	0	0	0	2	0	0	2	1	0	1	1	1	1	0	1	0
221	1	2	1	0	0	0	2	2	1	1	0	1	2	0	1	0	0	2	2	1	0	1	0	0	0	0	0	2	2	2	0	0	0	0	1	2	2	0	0	2	1	2	2	2	2	0	0	2	0
222	1	1	2	0	1	1	1	1	2	1	0	1	1	0	1	0	2	0	0	0	2	0	0	0	1	1	0	2	2	2	0	1	1	0	0	2	0	0	0	0	0	0	0	1	0	0	0	1	0
223	1	1	1	0	1	1	2	2	1	1	1	0	1	0	0	0	1	1	0	0	1	0	0	0	0	0	1	2	2	0	1	1	1	0	0	1	0	0	0	0	0	0	2	2	0	1	0	2	0
224	1	1	1	0	1	1	2	2	1	1	1	0	0	0	0	0	1	0	1	1	2	0	0	0	0	0	0	2	1	1	2	1	1	0	0	1	0	0	0	0	1	1	1	2	1	0	0	2	0
225	1	1	1	0	0	0	1	1	1	1	1	2	2	0	2	0	1	0	0	0	2	1	1	0	1	1	0	2	1	1	2	1	1	0	0	1	1	0	0	1	0	1	0	1	1	1	0	2	0
226	0	0	2	0	2	2	1	2	2	0	1	0	0	0	0	0	1	1	1	1	0	0	0	0	0	0	0	2	2	1	1	1	2	2	1	1	1	1	0	0	0	1	1	1	1	0	0	2	0
227	1	2	0	0	0	1	2	2	1	0	0	0	1	0	0	0	1	1	1	0	2	1	0	0	0	0	1	2	2	1	0	1	1	0	0	2	2	0	1	0	0	1	1	1	1	1	0	2	0
228	0	1	0	0	0	1	1	1	2	2	0	1	2	0	1	0	1	0	0	0	2	1	0	0	1	1	0	2	1	1	2	0	1	0	0	2	2	1	0	1	0	1	0	1	0	1	0	1	0
229	1	1	1	0	0	1	1	1	2	1	0	0	1	0	1	1	0	2	2	1	0	0	0	0	0	0	0	1	2	1	1	2	2	0	1	2	1	1	0	0	0	1	1	1	1	0	0	2	0
230	1	0	1	0	0	0	1	1	1	1	1	1	1	0	1	0	1	0	0	1	2	1	1	1	1	1	0	2	2	1	2	1	2	0	0	1	2	0	0	0	0	1	0	0	1	0	0	1	0
231	1	2	2	0	0	1	2	2	1	1	0	0	1	0	1	0	1	1	1	1	1	0	0	0	0	0	0	2	2	1	1	1	2	0	0	2	2	1	0	0	0	2	2	2	2	1	0	2	0
232	0	1	1	0	0	1	0	1	1	1	1	1	1	1	0	1	0	2	0	1	1	1	1	1	1	1	0	2	2	2	1	2	2	0	0	1	1	0	0	0	0	0	2	2	1	0	0	2	0
233	1	0	2	0	0	1	1	1	0	0	0	0	1	0	1	1	1	0	0	0	2	0	0	0	0	0	0	1	2	1	0	0	0	0	0	2	1	1	0	0	0	1	1	2	1	1	0	2	0
234	0	1	1	0	0	1	1	2	1	0	0	0	0	0	0	0	0	1	0	0	0	2	1	1	1	1	0	1	1	1	2	0	0	0	0	2	0	0	0	1	0	0	0	1	0	1	0	0	0
235	0	1	1	0	0	2	2	2	1	0	2	0	0	0	0	0	2	0	0	0	2	0	0	0	0	0	0	2	0	0	2	0	0	1	1	2	0	0	0	0	0	1	1	1	1	1	0	0	0
236	1	0	2	0	1	2	0	0	1	1	0	0	1	1	0	0	0	0	1	1	1	0	0	0	0	0	0	2	2	1	2	1	2	2	2	2	1	0	0	1	0	0	0	1	0	1	0	1	1
237	0	0	2	0	1	1	1	1	1	1	0	0	1	0	0	0	0	0	1	1	2	0	0	0	0	0	0	2	2	2	1	2	2	0	0	1	0	0	0	0	0	1	1	2	1	1	0	2	0
238	0	2	1	0	0	1	1	2	2	1	0	0	0	0	0	0	1	0	0	1	2	0	0	0	0	0	0	1	2	1	0	1	1	0	0	2	0	1	0	0	0	0	0	2	0	1	0	1	0
239	1	0	2	0	0	2	0	0	2	2	0	0	1	0	1	0	0	2	2	1	0	0	0	0	0	0	0	2	2	1	2	2	2	0	0	1	2	1	0	1	0	1	0	1	1	1	0	1	0
240	0	0	2	0	1	2	1	1	1	1	1	0	0	0	0	0	1	1	2	1	2	0	0	0	0	0	0	2	2	1	2	2	2	0	0	1	2	1	1	0	1	0	0	2	1	1	0	1	0
241	1	0	2	0	1	2	1	1	2	2	0	1	2	0	1	0	2	0	0	1	1	0	1	0	0	0	0	1	2	1	1	1	1	1	0	1	1	0	0	0	0	1	0	1	1	0	0	2	0
242	0	0	2	0	0	1	1	1	1	1	1	0	0	0	0	0	2	2	2	2	0	0	0	0	0	0	0	0	1	0	1	2	2	0	0	1	1	0	0	0	0	0	0	1	0	0	0	2	0
243	0	0	2	0	0	2	2	2	0	0	2	0	0	0	0	0	2	0	0	0	2	1	1	0	0	0	0	1	2	0	1	0	2	0	0	2	1	0	0	1	0	1	1	2	1	1	0	2	0
244	0	0	2	0	0	1	2	2	1	1	1	0	1	0	1	1	0	0	1	1	2	1	0	0	0	0	0	2	2	2	1	1	1	0	0	1	1	0	0	1	0	0	0	2	0	2	0	1	0
245	0	2	0	0	0	1	2	2	1	1	0	0	0	0	0	0	1	1	1	1	0	1	0	0	0	0	0	2	1	1	2	1	1	1	2	2	1	0	0	0	0	1	1	2	1	1	0	1	0
246	0	1	0	0	0	1	2	2	1	1	1	1	1	0	1	0	1	1	2	2	1	0	0	0	0	0	0	2	2	2	1	1	1	1	1	1	1	1	0	0	0	0	0	1	0	0	0	2	0
247	0	1	1	0	0	1	2	2	1	1	0	0	0	0	0	0	0	1	0	0	2	1	0	0	0	0	1	2	2	2	0	0	0	1	1	2	2	0	0	2	1	0	0	1	0	1	0	2	0
248	0	0	2	0	0	1	1	1	2	2	0	0	0	0	0	0	0	2	0	0	2	1	1	1	1	1	0	0	1	0	1	2	2	1	1	2	1	0	0	0	0	1	0	0	1	0	0	1	0
249	1	0	2	0	1	2	0	0	2	2	0	0	1	0	1	1	2	1	1	1	1	0	0	0	0	0	0	2	2	2	1	2	2	0	0	0	1	1	1	0	0	0	0	2	1	0	0	0	0
250	0	2	0	0	0	0	0	1	2	1	0	0	0	0	0	0	0	1	1	1	0	0	0	0	0	0	0	2	2	2	1	1	1	0	0	2	1	0	0	0	0	1	1	1	1	2	0	1	1
251	1	0	2	0	0	2	2	2	1	1	0	0	0	0	0	0	1	0	1	1	2	0	0	0	1	1	1	1	2	0	0	1	1	0	0	1	1	0	0	0	1	0	1	1	1	0	0	1	1
252	0	1	1	1	1	2	1	1	2	2	0	0	0	0	0	0	2	0	0	0	2	0	0	0	0	0	0	2	1	0	1	1	1	1	0	1	1	0	0	1	0	0	0	1	0	1	0	1	0
253	1	1	1	0	0	1	0	0	2	2	0	0	1	0	1	1	0	1	1	1	2	2	1	1	1	1	0	1	1	1	0	0	0	0	0	2	1	0	0	1	0	0	0	2	2	1	0	2	0
254	1	2	0	0	0	1	2	2	0	0	1	0	1	0	1	1	2	1	1	1	2	1	0	0	0	0	0	2	2	2	1	0	0	0	0	1	2	0	0	2	0	0	2	2	0	1	0	1	1
255	1	1	1	0	0	1	0	0	2	1	1	0	1	0	1	1	1	0	0	0	2	0	0	0	0	1	0	1	1	1	1	2	2	1	1	1	2	0	0	1	0	0	1	1	1	1	0	0	2
256	1	0	2	0	0	1	1	1	2	2	0	0	0	0	0	0	0	2	1	1	0	0	0	0	0	0	0	2	2	2	0	0	1	1	0	2	0	0	0	0	0	0	1	1	1	0	0	2	0
257	1	2	0	0	0	0	0	0	2	2	0	0	0	0	0	0	0	0	0	0	1	0	0	0	0	0	0	2	1	1	2	1	2	0	0	1	1	1	0	0	0	0	0	2	1	1	0	2	0
258	1	1	1	0	1	1	0	1	2	1	0	0	1	0	0	0	1	2	1	1	1	0	0	0	0	0	0	2	1	1	2	1	2	0	0	1	1	0	1	0	0	0	1	2	0	0	0	2	0
259	1	2	0	0	0	0	1	1	1	1	0	0	0	0	0	0	2	0	0	0	2	1	1	1	1	1	1	2	2	1	0	1	2	1	1	2	1	0	1	0	0	0	0	2	1	0	0	0	0
260	0	0	2	0	0	1	2	2	1	1	0	0	1	0	1	0	1	1	2	1	2	1	0	0	0	0	0	1	2	0	1	0	1	2	1	1	0	0	0	1	0	0	1	2	1	0	0	0	0
261	0	0	2	0	0	1	2	2	1	1	0	0	1	0	1	1	1	1	1	0	2	1	0	0	0	0	0	2	2	1	2	2	2	0	0	0	1	0	0	0	1	0	1	2	0	0	0	1	0
262	0	1	1	0	0	2	2	2	1	1	0	1	1	0	1	0	2	0	0	0	2	1	0	0	0	0	0	0	2	1	0	2	2	0	0	0	1	0	0	1	0	1	1	2	1	1	0	0	0
263	0	2	1	0	0	1	2	2	1	1	1	0	0	0	0	0	0	0	0	0	1	0	1	0	0	0	0	1	2	1	1	1	1	1	1	1	2	0	0	1	0	0	0	1	0	0	0	2	0
264	1	0	2	0	0	1	0	0	2	2	0	0	1	0	1	1	0	1	1	1	2	0	0	0	0	0	0	1	2	0	1	1	1	1	1	1	1	1	0	0	0	0	0	2	0	1	0	1	0
265	0	0	1	0	0	1	0	0	2	2	0	1	1	0	1	0	2	1	0	0	2	0	1	0	0	0	0	2	2	1	1	2	2	0	1	2	1	0	0	1	0	1	0	1	1	1	0	1	1
266	0	1	1	0	1	1	2	2	2	1	0	0	1	0	1	1	1	0	0	0	2	0	0	0	0	0	0	1	2	1	0	2	2	0	0	1	2	1	1	0	0	0	1	2	0	1	0	2	0
267	0	1	1	0	1	1	2	2	1	1	1	0	1	1	0	1	1	0	0	0	2	1	0	0	0	0	0	1	1	1	0	1	1	0	0	1	2	0	0	2	0	0	0	0	0	0	0	2	0
268	1	2	1	0	0	1	1	1	2	2	0	0	0	0	0	0	1	1	0	0	1	0	0	0	0	0	0	2	2	2	0	1	1	1	1	1	2	0	0	0	1	0	1	1	0	2	0	2	0
269	1	0	2	0	0	1	0	0	2	1	2	2	2	0	2	0	2	0	0	0	2	1	0	0	0	0	0	1	1	1	0	1	1	0	1	2	0	0	0	1	0	0	1	2	1	0	0	1	0
270	1	1	2	0	0	1	2	2	1	1	1	0	0	0	0	0	1	1	0	1	1	0	0	0	0	0	0	1	1	1	0	1	1	1	0	1	2	1	0	1	0	0	1	1	1	1	0	2	0
271	1	0	2	0	0	1	0	0	2	2	0	1	2	0	1	0	1	2	0	0	1	0	0	0	0	0	0	1	2	0	1	1	1	1	0	0	1	1	0	0	0	0	0	2	0	0	0	2	0
272	1	0	2	0	1	2	1	1	1	1	1	0	0	0	0	0	1	2	1	1	1	0	0	0	0	0	0	2	2	2	0	1	1	0	0	2	0	1	0	0	0	1	0	1	2	1	0	2	0
273	1	2	1	0	0	1	2	2	0	0	2	0	0	0	0	0	2	0	0	0	2	0	0	0	0	0	0	2	2	2	0	0	1	1	0	2	1	1	0	0	0	0	1	1	1	1	0	2	0
274	0	0	2	0	0	1	1	2	2	2	0	0	0	0	0	0	2	1	1	1	2	1	0	0	0	0	0	1	1	1	1	2	2	0	0	1	0	0	0	1	0	1	1	2	1	1	0	0	1
275	1	0	2	0	2	2	1	1	1	1	0	0	2	0	0	0	1	1	1	1	2	1	0	0	0	0	1	1	1	0	1	1	1	0	0	1	0	0	0	0	0	0	1	2	0	0	0	1	1
276	1	2	1	0	0	1	0	1	2	1	1	0	1	0	2	0	2	1	1	1	2	1	1	0	0	0	0	2	2	2	0	0	0	0	0	2	2	0	0	1	1	0	0	2	0	1	0	0	0
277	1	1	2	0	0	1	2	2	2	2	1	0	0	0	0	0	2	1	1	0	2	0	0	0	0	0	1	2	2	1	0	1	1	0	0	1	0	0	0	0	0	1	1	2	0	1	0	2	0
278	1	1	2	0	0	2	1	1	1	1	0	1	2	1	1	1	2	0	0	0	2	0	0	0	0	0	0	2	2	2	0	1	1	0	0	1	0	0	0	0	0	1	0	0	1	0	0	0	0
279	0	2	2	0	0	1	1	1	2	2	0	1	2	1	1	1	1	0	0	1	2	1	0	0	0	0	0	2	1	1	2	2	2	0	0	0	2	0	0	0	1	0	1	2	0	0	0	0	0
280	1	1	2	0	1	1	2	2	1	0	2	0	1	0	0	0	0	2	0	0	1	0	0	0	0	0	0	2	2	1	1	1	2	2	2	2	0	0	0	1	0	0	0	2	0	1	0	2	0
281	0	1	1	0	0	1	1	1	0	0	0	0	0	0	0	0	2	0	1	1	2	1	0	0	0	0	0	1	1	1	2	2	2	0	0	1	1	0	0	1	0	0	0	1	0	0	0	0	1
282	1	2	0	0	0	0	2	2	1	1	1	0	1	0	0	0	1	0	1	1	2	1	0	0	0	0	0	2	1	1	1	2	2	1	0	0	2	1	0	1	0	1	1	2	0	1	0	1	0
283	1	1	2	0	0	2	1	2	1	0	0	0	2	0	1	0	0	0	0	0	2	1	0	0	0	0	0	2	2	1	2	2	2	0	1	1	1	0	0	1	0	1	1	2	1	0	0	2	0
284	0	1	1	0	0	1	1	1	2	2	0	0	2	0	2	0	0	1	2	1	2	0	0	0	0	0	0	1	2	0	1	2	2	1	1	2	0	0	0	1	0	0	0	1	0	0	0	1	1
285	1	0	2	0	0	1	0	0	2	2	0	0	2	0	1	0	2	0	0	0	2	0	1	0	0	0	0	2	2	2	1	2	1	0	0	2	1	0	0	1	0	1	1	2	2	0	0	2	0
286	1	1	2	0	0	1	2	2	0	0	0	0	0	0	0	0	0	0	0	1	2	0	0	0	0	0	0	2	2	1	2	1	2	0	0	1	2	0	0	1	1	0	0	0	2	2	0	1	0
287	1	1	1	0	0	0	1	1	2	2	0	1	2	0	2	1	1	0	0	0	1	0	0	0	0	0	0	1	2	1	0	1	1	0	0	1	1	0	1	0	0	0	0	2	0	0	0	2	0
288	0	2	2	0	0	1	1	2	1	0	1	0	0	0	0	0	0	2	1	1	2	0	1	0	0	0	0	2	2	2	0	0	0	1	1	1	1	1	0	0	0	0	0	1	0	1	0	2	0
289	1	0	2	0	1	2	1	2	1	0	0	0	1	0	1	1	1	0	1	2	1	0	0	0	0	0	0	2	2	1	1	1	2	0	0	1	1	0	0	1	0	0	0	1	0	0	0	2	0
290	0	1	1	0	1	1	2	2	1	1	1	0	0	0	0	0	1	2	1	0	1	0	1	1	1	1	0	2	1	1	2	0	0	0	0	1	1	0	0	1	0	0	0	1	0	1	0	0	0
291	1	2	0	0	0	1	0	1	1	0	1	0	0	0	0	0	1	1	1	1	2	0	1	0	0	0	0	2	2	2	0	1	1	1	1	1	1	0	0	0	0	1	1	2	1	1	0	2	0
292	1	0	2	0	0	2	2	2	2	1	1	1	2	0	1	0	1	1	1	0	2	0	2	0	0	1	0	0	1	0	1	1	1	1	0	1	0	0	0	0	1	0	0	1	0	0	0	2	0
293	1	0	2	0	0	1	0	1	1	0	0	1	1	0	1	0	1	1	0	0	1	0	2	0	0	0	0	2	2	2	0	1	1	0	0	1	2	0	0	1	0	0	1	2	2	0	0	2	0
294	1	2	0	0	0	0	1	1	1	1	0	0	0	0	0	0	2	1	1	1	2	0	0	0	1	1	0	1	1	1	1	1	1	0	0	1	2	0	1	1	0	1	1	2	1	1	0	1	0
295	0	1	1	0	0	0	1	1	1	1	1	0	1	0	1	1	1	0	0	0	2	0	1	0	0	0	0	2	2	1	1	1	2	0	0	1	2	0	0	1	0	0	0	0	0	1	0	2	0
296	0	2	0	0	0	1	2	2	2	2	1	1	0	0	0	0	1	1	0	0	2	0	0	0	0	0	0	1	2	1	1	1	2	1	0	1	1	0	0	1	0	0	0	2	0	1	0	1	0
297	0	1	1	0	0	1	1	1	1	1	0	0	1	0	0	0	2	1	1	1	2	0	0	0	0	0	0	1	2	2	0	1	2	0	0	2	2	1	0	0	0	0	0	1	0	0	0	2	0
298	1	1	1	0	0	0	2	2	1	0	1	1	1	0	0	0	1	1	1	1	2	0	0	0	1	1	0	1	1	1	0	1	1	1	2	2	1	1	0	0	0	0	0	1	0	1	0	2	0
299	1	2	0	0	0	0	0	1	2	1	0	1	0	0	0	0	1	0	0	0	2	0	0	0	0	0	0	2	2	2	0	1	1	1	0	2	1	0	0	1	0	0	0	0	0	1	0	1	1
300	1	2	0	0	0	0	0	1	2	1	0	0	0	0	0	0	2	1	1	1	2	0	0	0	0	0	1	2	2	1	0	2	2	0	0	0	2	0	0	2	0	0	0	1	0	1	0	1	0
301	0	1	2	0	0	1	1	1	2	2	0	0	0	0	0	0	1	1	1	1	0	0	1	0	0	0	0	2	2	1	1	1	1	1	1	2	1	0	0	0	1	0	0	2	0	0	0	1	0
302	1	2	1	0	0	2	0	1	2	1	0	0	2	0	1	0	2	2	2	2	0	0	0	0	0	0	0	1	2	1	1	2	1	0	0	2	1	0	0	1	0	0	0	0	0	1	0	1	0
303	1	2	0	0	0	1	0	0	2	2	0	0	0	0	0	0	0	2	0	0	1	0	0	0	0	0	1	2	2	1	0	1	2	0	1	2	1	0	0	1	0	1	1	1	1	1	0	0	2
304	1	2	1	1	0	1	1	1	1	1	1	1	1	0	1	0	0	1	1	1	0	1	0	0	0	0	0	2	2	2	0	1	0	1	0	2	2	2	0	0	0	0	0	1	0	0	0	1	0
305	0	1	0	0	0	1	1	2	2	1	0	0	0	0	0	0	2	1	1	1	2	0	0	0	0	0	0	1	2	1	0	1	1	0	0	1	0	0	0	0	1	0	2	2	1	0	0	1	0
306	1	2	1	0	0	1	2	2	0	0	0	1	2	0	2	1	0	0	1	1	2	1	0	0	0	0	1	1	2	2	0	1	1	0	0	1	0	0	0	1	0	1	1	2	0	1	0	1	1
307	1	0	2	0	2	2	2	2	2	1	0	0	2	0	0	0	1	0	1	1	2	1	0	0	0	0	1	1	2	0	0	0	0	0	0	2	1	1	0	0	0	0	0	1	0	1	0	0	0
308	1	2	0	0	0	0	2	2	1	1	0	1	1	0	1	0	0	2	2	1	1	1	0	0	1	1	0	1	2	0	1	2	2	0	0	1	1	0	0	0	0	0	0	1	0	1	0	1	0
309	0	1	1	0	0	1	0	1	1	1	1	0	0	0	0	0	0	2	2	1	0	0	0	0	0	0	0	2	2	2	1	2	2	0	1	2	2	1	1	1	1	1	1	1	1	1	0	2	0
310	1	1	1	0	0	1	1	2	2	1	0	0	0	0	0	0	1	0	0	0	2	0	0	0	1	1	0	1	2	0	0	0	1	1	0	2	1	0	0	1	0	0	0	1	0	0	0	2	0
311	1	2	0	0	0	0	0	0	2	2	0	0	1	0	0	0	1	1	1	1	1	0	0	0	0	0	0	1	1	1	0	1	1	0	0	1	1	0	0	2	0	2	2	2	2	1	0	1	0
312	0	2	1	0	0	1	1	1	2	0	0	1	0	0	0	0	1	1	1	1	1	1	0	0	0	0	0	2	2	2	1	0	0	0	0	2	1	0	0	1	0	1	1	1	1	0	0	2	0
313	0	1	1	0	0	1	1	1	1	1	1	1	1	1	0	1	1	2	1	1	2	0	0	0	0	0	0	2	2	2	1	0	2	0	0	2	1	0	0	0	1	2	2	2	2	1	0	1	0
314	1	1	1	0	0	1	2	2	1	1	1	1	1	1	0	1	2	2	1	1	2	1	0	0	0	0	0	1	2	1	0	1	1	1	1	1	0	0	0	0	0	0	0	1	1	1	0	0	0
315	0	1	1	0	0	1	2	2	1	1	1	0	1	0	0	0	1	1	1	0	2	0	0	0	0	0	0	1	2	1	0	1	1	1	1	2	1	0	0	1	0	0	1	1	1	1	0	2	0
316	0	1	2	0	0	2	0	0	2	2	0	1	1	0	1	0	0	1	0	0	0	0	0	0	0	0	0	2	2	2	0	1	1	2	1	1	1	1	0	0	0	0	0	2	0	1	0	2	0
317	0	2	0	0	0	1	1	2	1	0	1	0	0	0	0	0	0	2	2	1	0	0	1	0	0	0	0	2	2	1	1	2	2	0	0	1	1	0	0	0	0	1	1	2	0	1	0	2	0
318	0	1	2	0	0	1	2	2	0	0	0	2	2	0	2	0	2	0	0	0	2	0	0	0	1	1	0	1	1	0	2	2	2	1	0	2	1	0	0	1	0	0	0	1	0	1	0	0	1
319	0	1	2	0	0	1	1	1	2	1	1	1	1	0	1	0	2	0	0	0	2	0	0	0	0	0	0	0	1	0	1	1	2	1	1	1	1	0	0	1	0	1	1	2	0	0	0	2	0
320	0	1	1	0	0	1	0	0	2	2	0	0	0	0	0	0	0	1	0	0	0	1	0	0	0	0	0	1	1	1	2	2	2	0	0	0	1	0	0	0	1	0	0	1	0	0	0	1	0
321	0	0	2	0	0	1	1	2	2	1	0	0	1	0	2	0	1	1	1	1	0	1	0	0	0	0	0	1	2	1	0	0	0	0	1	2	2	0	0	2	1	0	0	2	2	1	0	0	0
322	1	1	1	0	0	1	1	2	1	0	1	1	1	0	1	0	1	2	0	0	1	0	0	0	0	0	0	1	1	0	2	0	1	0	0	2	0	0	0	1	0	0	0	1	0	1	0	2	0
323	1	2	1	1	0	1	0	0	2	2	0	1	1	0	1	0	1	2	1	1	1	0	0	0	0	0	0	1	1	1	1	1	2	0	1	2	2	0	0	1	1	1	1	1	0	0	0	0	0
324	1	1	1	0	0	1	0	0	2	2	0	0	1	0	1	0	1	1	1	1	1	0	0	0	0	0	0	2	2	2	1	1	1	0	0	2	0	0	0	1	0	0	0	1	0	0	0	1	0
325	0	0	2	0	1	1	1	1	1	1	1	0	0	0	0	0	1	2	0	0	0	0	0	0	0	0	1	2	2	1	0	2	2	0	0	0	1	1	0	0	0	0	1	2	1	0	0	2	0
326	1	1	1	0	0	2	2	2	1	1	1	0	0	0	0	0	1	0	0	0	2	1	1	1	1	1	0	2	2	1	2	1	1	2	0	1	2	0	0	2	0	0	0	2	1	0	0	0	0
327	1	2	0	0	0	1	1	1	1	1	1	0	0	0	0	0	1	0	0	0	2	1	0	0	0	0	0	2	1	1	1	1	1	1	1	2	1	0	0	1	0	1	1	1	1	0	0	2	0
328	1	2	0	0	0	0	1	2	2	0	0	0	1	0	0	0	1	1	1	0	2	0	2	0	0	1	0	2	2	2	0	1	2	1	0	1	1	1	0	0	0	0	1	2	2	0	0	2	0
329	0	1	2	0	0	2	2	2	0	0	0	0	0	0	0	0	2	2	2	1	1	0	1	0	0	0	0	1	2	1	0	0	0	0	0	1	1	0	0	1	0	1	1	1	1	2	0	2	0
330	1	1	2	0	0	0	2	2	2	2	1	0	0	0	0	0	1	2	0	0	2	0	0	0	0	0	0	2	2	1	1	1	2	0	0	1	0	0	0	0	0	0	1	2	0	0	0	2	0
331	1	1	1	0	0	0	1	1	1	1	1	1	1	0	1	0	0	2	2	1	0	0	0	0	0	0	0	2	1	1	2	1	1	2	1	1	2	0	0	1	1	0	1	1	1	1	0	2	0
332	0	2	0	0	0	0	2	2	0	0	1	0	0	0	0	0	0	0	0	0	1	0	1	0	1	1	0	2	2	1	2	1	1	0	0	2	2	0	0	1	0	0	1	1	1	1	0	2	0
333	0	2	0	0	0	1	2	2	1	1	0	0	0	0	0	0	2	0	0	0	1	0	1	1	1	1	0	1	2	1	0	1	1	1	1	2	2	0	0	2	0	0	0	2	0	2	0	0	0
334	0	2	1	0	0	0	2	2	1	0	0	0	0	0	0	0	1	1	1	0	2	1	0	0	0	0	0	2	2	2	2	1	2	2	2	2	0	0	0	0	0	1	1	1	1	1	0	1	0
335	1	2	0	0	0	0	2	2	0	0	2	0	0	0	0	0	0	1	1	1	2	0	1	0	0	0	0	2	2	1	1	1	1	1	1	1	1	0	1	0	0	1	1	1	1	1	0	2	0
336	0	1	1	0	0	1	0	0	2	2	0	1	1	0	1	0	1	2	1	1	1	0	2	0	0	1	0	2	2	2	0	2	2	0	0	0	0	0	0	0	0	0	0	2	1	0	0	2	0
337	1	1	1	0	0	2	1	1	1	0	0	1	2	0	1	0	1	0	0	0	1	0	0	0	0	0	0	1	2	0	1	1	2	0	0	2	1	0	0	1	0	0	0	2	1	1	0	2	0
338	1	2	0	0	0	0	1	1	1	1	1	0	1	0	0	0	1	1	0	0	2	0	0	0	1	1	0	1	1	0	1	0	0	0	0	1	2	0	0	2	0	0	0	1	0	0	0	1	0
339	0	0	2	0	0	1	1	2	2	1	0	0	1	1	0	1	1	2	0	1	1	1	0	0	1	1	0	0	1	0	1	1	1	0	0	2	1	0	1	0	0	0	0	1	0	1	0	1	1
340	1	1	1	1	0	1	2	2	1	1	1	0	2	0	1	1	2	1	1	1	2	2	1	1	1	1	0	2	2	1	1	2	2	0	0	2	0	0	0	0	0	1	0	1	1	0	0	2	0
341	0	2	1	0	0	0	0	1	2	1	0	1	1	0	1	0	0	0	0	0	2	1	0	0	0	0	0	2	2	2	0	0	1	2	1	1	1	0	0	0	0	0	1	1	1	1	1	1	0
342	1	1	1	0	1	1	0	1	1	0	1	1	2	0	1	0	0	0	0	1	2	0	0	0	1	1	1	2	1	0	1	0	0	0	0	0	1	1	0	0	0	1	1	2	1	2	0	0	0
343	0	1	2	0	1	2	1	2	1	0	1	0	1	0	0	0	0	1	0	0	1	0	0	0	0	0	0	2	2	1	1	0	0	0	0	1	1	0	0	0	0	0	1	2	1	0	0	1	0
344	0	1	1	0	1	1	1	1	1	1	1	2	2	0	2	0	2	1	0	0	2	0	0	0	0	0	0	2	1	1	1	2	2	0	0	2	1	0	0	1	0	1	1	2	1	1	0	2	0
345	0	1	1	0	0	1	1	1	2	2	0	0	1	0	0	0	0	2	0	0	2	0	0	0	0	0	0	1	2	1	0	1	1	0	0	1	1	0	0	0	0	0	1	1	1	0	0	0	1
346	0	2	0	0	0	1	1	1	0	0	1	0	0	0	0	0	1	1	0	0	1	0	0	0	1	1	0	1	1	1	0	1	1	0	0	1	1	1	0	0	0	0	0	1	0	0	0	2	0
347	1	0	2	0	1	2	0	0	2	2	0	1	1	0	1	0	1	2	1	1	1	0	0	0	0	0	1	2	1	0	1	1	1	0	0	1	2	0	0	0	0	1	1	2	1	1	0	0	0
348	0	0	2	0	1	2	1	2	1	0	1	0	1	0	0	0	1	1	1	1	1	0	0	0	0	0	0	2	2	1	1	2	2	0	0	1	1	0	0	1	0	0	0	2	0	0	0	2	0
349	1	2	1	0	0	0	2	2	0	0	1	0	0	0	0	0	1	1	1	1	1	0	0	0	0	0	0	2	1	1	2	0	0	0	0	2	2	0	0	2	0	0	0	1	0	1	0	2	0
350	0	0	2	0	1	2	0	1	2	1	0	2	2	0	2	0	2	2	0	0	1	1	1	1	1	1	0	2	1	0	2	2	2	0	1	2	1	0	1	0	0	0	0	2	1	1	0	1	0
351	0	0	2	0	1	2	1	2	2	1	0	1	2	0	2	0	1	1	1	1	1	0	0	0	0	0	0	2	2	2	0	1	1	0	0	1	1	0	0	0	0	0	0	2	0	1	0	0	1
352	0	1	1	0	0	0	2	2	0	0	1	0	1	0	1	1	0	1	0	0	1	0	0	0	0	0	0	2	2	1	1	1	1	0	0	1	2	0	0	2	1	0	1	2	1	0	0	2	0
353	1	1	1	0	1	2	0	1	2	1	1	0	0	0	0	0	2	2	1	1	2	0	1	0	0	0	0	2	0	0	2	1	1	2	1	2	1	0	0	1	0	0	0	2	0	1	0	1	1
354	1	0	2	0	1	2	1	2	2	1	0	0	1	0	0	0	1	1	1	1	1	1	0	0	0	0	0	2	1	1	1	1	2	0	0	2	2	1	1	1	1	1	1	1	1	0	0	0	1
355	0	2	0	0	0	0	1	1	1	1	0	0	1	0	0	0	1	2	2	1	0	1	0	0	0	0	0	1	2	0	1	1	1	1	1	2	2	0	0	1	0	0	0	1	1	1	0	2	0
356	0	1	1	0	0	2	1	1	1	0	2	0	0	0	0	0	0	2	2	1	1	0	0	0	0	0	0	2	1	1	1	2	2	0	1	2	0	0	0	0	0	0	0	2	0	1	1	1	0
357	1	2	1	0	0	1	1	1	2	2	0	0	2	0	1	1	1	2	2	2	1	0	1	0	0	0	0	2	2	2	0	1	1	0	0	1	2	2	0	0	0	0	0	0	0	1	0	2	0
358	1	2	0	0	0	0	0	1	2	1	0	0	1	0	0	0	1	0	0	0	1	1	0	0	0	0	0	1	2	1	0	2	2	0	0	1	0	0	0	1	0	0	0	2	0	0	0	2	0
359	0	0	2	0	1	2	0	1	2	2	0	0	0	0	0	0	0	2	0	1	1	0	0	0	0	0	0	2	2	2	0	2	1	0	0	2	2	0	0	1	0	2	2	2	2	0	0	1	1
360	1	1	1	1	1	2	2	2	1	1	0	1	1	0	1	0	1	0	0	0	2	0	1	0	0	0	0	1	1	1	1	1	1	1	1	1	2	0	0	1	0	0	1	2	1	0	0	1	1
361	0	2	0	0	0	0	2	2	1	1	0	1	1	0	1	0	1	0	0	0	2	0	0	0	1	1	1	1	1	0	1	0	1	1	1	2	2	0	1	0	0	1	1	2	1	1	0	2	0
362	0	0	2	0	1	2	2	2	0	0	2	1	1	0	1	0	1	1	1	1	1	0	0	0	1	1	0	1	1	0	2	1	1	0	0	1	2	2	0	0	0	1	1	2	0	0	0	1	1
363	0	1	1	0	1	2	1	1	1	1	1	0	0	0	0	0	2	0	0	0	2	1	0	0	0	0	1	2	2	1	0	2	2	0	0	1	1	0	0	0	0	0	0	1	0	1	0	1	1
364	1	1	1	0	1	2	2	2	1	1	0	0	1	1	0	1	0	0	0	0	2	0	0	0	0	0	0	2	2	2	1	0	2	1	0	1	1	0	0	0	0	0	2	2	0	0	0	1	0
365	0	2	1	0	0	1	1	1	1	1	1	1	1	0	0	0	1	2	1	1	2	1	1	1	1	1	0	2	2	2	0	1	2	0	0	2	1	0	0	0	0	0	0	2	0	1	0	0	0
366	0	1	2	0	0	1	1	1	1	1	1	1	1	0	1	0	2	0	0	0	2	1	0	0	0	0	0	2	2	1	1	0	0	0	0	2	1	0	0	2	0	1	1	1	1	0	0	1	1
367	1	1	1	0	0	0	1	1	1	1	0	1	1	0	1	0	2	2	2	1	1	1	0	0	0	0	0	1	2	0	1	2	2	0	0	1	1	0	0	0	1	0	0	2	1	1	0	1	0
368	0	1	1	0	0	1	1	2	2	0	0	1	1	0	1	0	2	2	2	2	0	0	0	0	0	0	1	1	1	0	1	0	0	0	0	0	0	0	0	0	0	0	1	2	1	1	0	1	0
369	0	2	1	0	0	0	1	1	2	2	0	0	0	0	0	0	1	0	0	0	2	0	0	0	0	0	0	2	2	2	0	1	1	0	0	2	2	0	0	2	0	1	0	1	0	0	0	1	1
370	1	2	2	0	0	1	1	1	1	1	1	0	1	0	2	0	1	0	0	1	2	0	0	0	1	1	0	2	2	1	2	1	1	1	1	1	1	0	0	1	0	2	2	2	2	1	0	2	0
371	0	2	0	0	0	0	2	2	1	1	0	1	2	0	1	0	1	0	1	1	2	0	1	0	1	1	0	2	1	1	1	0	0	0	0	2	1	0	0	1	0	1	0	0	2	1	0	1	1
372	1	0	2	0	1	2	1	1	1	1	0	0	1	0	0	0	1	1	1	1	1	0	0	0	0	0	0	1	1	1	1	1	2	0	0	2	1	1	0	0	0	0	0	2	0	1	0	2	0
373	0	1	1	0	0	0	2	2	1	1	0	0	0	0	0	0	2	0	0	1	2	0	0	0	0	0	0	2	1	1	1	1	0	0	0	1	1	0	1	0	0	1	1	2	1	1	0	1	1
374	1	0	2	0	0	1	2	2	1	1	1	0	1	0	0	0	1	0	0	0	2	0	2	0	0	1	0	1	2	0	1	0	0	0	0	2	0	0	0	0	0	0	1	1	1	1	1	1	0
375	0	2	1	0	0	0	1	1	2	2	0	1	1	0	1	0	1	0	1	1	2	0	0	0	0	1	0	2	2	1	2	1	1	0	0	2	0	0	0	0	0	2	2	2	1	1	0	0	1
376	0	1	1	0	0	1	1	2	1	0	0	0	0	0	0	0	1	0	0	0	2	1	0	0	0	0	0	2	2	2	0	0	1	1	1	2	2	0	0	2	1	1	0	0	1	0	0	0	1
377	0	1	1	0	0	1	1	2	2	1	0	0	0	0	0	0	2	0	0	0	2	0	0	0	0	0	0	1	1	1	1	2	2	0	0	1	1	0	0	1	0	1	1	2	1	1	0	2	0
378	1	2	1	0	0	2	1	2	2	0	1	1	1	0	1	0	1	1	0	0	1	0	0	0	1	1	0	2	2	2	1	1	1	0	0	2	1	0	0	0	0	2	2	2	1	1	0	1	0
379	0	1	1	0	0	1	0	1	2	2	0	0	1	0	0	0	2	1	1	1	1	0	0	0	0	0	0	1	2	1	0	1	1	0	1	2	2	0	1	0	0	1	1	2	1	1	0	1	0
380	0	0	2	0	1	2	0	1	2	1	0	2	2	0	2	0	1	0	1	1	2	0	0	0	0	0	0	1	1	1	0	1	1	1	1	1	1	0	1	0	0	0	1	2	0	1	0	1	0
381	1	0	2	0	0	1	0	1	1	1	1	1	1	0	1	0	1	0	1	1	2	0	0	0	0	0	0	2	2	2	0	1	1	0	1	1	1	0	0	0	0	1	1	2	1	0	0	0	2
382	1	2	0	0	0	1	2	2	1	1	0	0	1	0	0	0	1	1	1	1	2	1	0	0	0	0	0	2	2	2	1	1	2	1	1	1	2	1	0	1	0	0	0	1	0	1	0	0	1
383	0	1	1	1	0	1	1	1	1	1	1	0	1	0	1	1	2	1	1	1	1	0	0	0	0	0	0	1	2	1	0	1	1	2	0	1	1	0	1	0	0	0	1	2	1	0	0	1	1
384	1	1	2	0	0	1	0	0	1	1	1	0	0	0	0	0	1	1	1	1	1	0	0	0	1	1	0	1	2	0	1	1	2	2	2	2	0	0	0	1	0	1	0	1	0	0	0	1	1
385	1	1	1	0	0	1	2	2	0	0	0	0	1	0	0	0	0	1	0	0	0	0	0	0	0	0	0	1	2	0	0	0	0	0	0	1	0	0	0	1	0	0	1	1	0	1	0	1	0
386	1	1	2	0	0	2	0	0	2	2	0	0	0	0	0	0	1	1	1	1	1	1	0	0	0	0	0	2	1	1	1	0	0	0	0	1	1	0	0	0	0	0	1	1	0	1	0	2	0
387	0	2	1	0	0	1	2	2	1	1	0	0	2	0	1	0	1	1	1	1	2	0	1	0	0	0	0	1	2	0	1	1	1	1	0	0	2	0	0	2	1	0	0	2	1	0	0	2	0
388	1	2	2	0	0	1	0	1	2	1	0	0	0	0	0	0	1	0	1	0	2	1	0	0	0	0	0	2	2	1	2	1	2	2	1	2	1	0	0	0	0	1	0	1	0	0	0	2	0
389	1	1	1	0	1	2	1	2	2	1	0	1	1	0	1	0	2	0	0	0	2	0	1	0	0	0	0	1	2	1	0	1	1	1	1	1	1	0	0	1	0	0	1	2	2	1	0	2	0
390	0	1	2	0	0	1	1	1	2	2	0	1	1	1	0	1	0	0	0	0	2	0	0	0	0	0	0	2	2	2	1	1	1	0	0	2	1	0	0	1	0	1	1	2	0	0	0	0	0
391	1	1	2	0	0	1	2	2	2	1	0	1	2	0	1	0	2	0	0	0	2	1	1	1	1	1	0	1	2	1	0	2	2	0	1	2	0	0	0	0	0	0	0	1	0	0	0	2	0
392	0	0	2	0	1	2	0	0	1	1	1	0	1	0	0	0	0	1	0	0	2	0	0	0	0	0	0	1	1	0	1	0	0	0	0	2	0	0	0	1	0	0	0	2	0	1	0	2	0
393	0	1	1	0	0	2	1	1	2	1	0	0	2	1	0	1	1	0	0	1	2	0	0	0	0	0	0	2	2	1	1	1	1	1	1	2	2	0	0	0	1	0	0	2	2	1	0	1	0
394	0	2	0	0	0	1	2	2	0	0	2	0	0	0	0	0	1	1	1	1	1	1	0	0	0	0	0	2	1	0	2	1	1	1	0	0	2	1	0	0	0	1	1	1	1	1	0	0	0
395	1	2	1	0	0	0	0	1	2	0	1	1	2	0	1	0	1	1	1	1	1	0	0	0	0	0	0	2	2	2	0	2	2	0	0	2	2	0	0	2	1	1	1	2	1	0	0	1	1
396	0	1	1	0	0	2	1	1	2	2	1	0	1	0	1	1	1	1	2	2	1	1	1	1	0	1	0	1	1	1	0	1	1	0	1	2	1	0	0	0	0	1	2	2	1	0	0	1	0
397	0	0	2	0	0	1	2	2	1	1	1	0	1	0	0	0	2	1	1	1	1	0	1	0	1	1	0	1	2	1	0	2	2	1	0	1	2	2	0	0	0	1	1	1	1	2	0	1	0
398	0	1	1	0	0	0	1	1	1	1	1	0	0	0	0	0	2	2	1	1	1	0	1	0	0	0	0	1	2	1	0	1	2	1	0	1	2	0	0	2	0	1	1	2	1	0	0	2	0
399	0	0	2	0	2	2	1	1	1	1	0	1	1	0	1	0	2	1	1	1	2	0	1	1	1	1	0	2	1	1	2	0	0	0	0	1	1	0	0	1	0	1	1	1	0	0	0	1	0
400	0	1	1	0	0	0	1	1	1	1	1	0	1	0	0	0	0	1	1	2	1	0	0	0	0	0	0	2	2	2	0	2	2	0	0	1	1	0	0	0	0	1	2	2	0	1	0	2	0
401	0	1	1	1	1	2	1	2	2	1	0	1	1	1	0	1	2	1	0	1	2	1	1	1	1	1	0	1	2	1	0	1	1	0	0	1	1	0	0	0	0	0	0	1	0	0	0	1	1
402	0	1	1	0	1	1	1	1	1	1	1	0	1	0	0	0	1	1	1	1	1	0	1	0	0	0	0	2	2	2	0	1	2	2	2	2	2	0	0	1	1	0	0	1	0	0	0	1	0
403	1	2	1	0	0	1	2	2	0	0	0	0	0	0	0	0	1	2	1	1	1	1	1	1	1	1	0	2	2	1	2	1	2	2	2	2	1	0	0	0	0	1	1	1	0	1	0	2	0
404	1	1	1	0	0	1	1	2	2	0	1	1	1	0	1	0	1	0	0	0	2	1	1	1	1	1	0	0	2	0	0	2	2	1	0	2	1	0	0	2	0	1	1	1	1	2	0	1	1
405	0	2	1	0	0	1	0	1	2	0	1	2	2	0	2	0	1	1	0	1	1	1	0	0	0	0	0	2	2	2	2	2	2	0	0	0	0	0	0	0	0	1	0	1	0	0	0	1	0
406	0	2	1	0	0	1	1	2	0	0	1	0	0	0	0	0	2	0	0	1	1	0	0	0	0	0	0	2	2	1	2	0	1	1	1	2	1	1	0	0	0	1	0	1	0	0	0	2	0
407	0	1	1	0	0	1	2	2	0	0	1	0	0	0	0	0	1	1	1	1	1	1	1	1	1	1	0	2	2	1	2	1	2	0	0	2	1	0	0	2	0	1	1	1	1	0	0	2	0
408	0	0	2	0	1	2	2	2	1	1	1	0	1	0	1	1	2	1	0	0	2	1	1	0	1	1	0	1	2	1	1	2	2	0	0	2	1	0	0	0	0	0	0	2	1	1	0	2	0
409	1	1	1	0	0	0	0	0	2	2	0	0	0	0	0	0	2	1	1	1	2	0	0	0	1	1	0	2	2	2	0	2	2	0	0	1	1	0	0	0	0	0	1	1	1	1	0	1	0
410	0	2	0	0	0	1	1	1	0	0	1	0	1	0	0	0	2	0	1	1	2	0	0	0	0	0	0	2	2	1	2	1	1	1	0	0	1	1	0	0	0	0	0	1	0	1	0	2	0
411	0	1	1	0	1	1	0	0	1	1	1	0	1	0	0	0	2	0	0	0	2	0	0	0	0	0	0	2	1	1	1	2	2	0	0	2	2	1	0	1	0	1	0	1	0	0	0	2	0
412	1	1	2	0	0	0	0	1	1	0	1	1	2	1	1	1	1	1	1	1	0	0	1	0	1	1	0	2	2	2	1	2	2	0	0	1	2	0	0	1	0	0	2	2	1	0	0	1	0
413	0	2	0	0	0	0	1	1	2	1	0	1	1	0	1	0	1	1	1	0	2	1	0	0	1	1	0	1	2	1	0	2	2	0	0	2	1	0	0	0	1	0	1	2	0	1	1	2	0
414	0	1	1	0	0	2	1	1	2	1	0	0	0	0	0	0	1	0	1	1	2	0	0	0	1	1	0	2	2	1	0	0	1	1	1	2	2	0	1	1	0	1	0	1	0	0	0	1	0
415	1	1	2	0	0	1	2	2	0	0	2	1	2	0	2	1	1	2	1	1	1	0	0	0	1	1	0	2	2	2	1	1	1	1	1	2	1	0	0	1	0	0	2	2	1	0	0	0	0
416	1	1	1	0	1	1	1	2	1	0	0	0	1	0	0	0	1	1	0	1	1	1	0	0	0	0	0	1	2	1	0	0	0	0	0	2	2	0	0	1	0	0	0	2	0	2	0	1	0
417	1	0	2	0	0	2	2	2	1	0	0	1	1	1	0	1	1	1	1	1	1	0	0	0	0	0	1	2	1	0	1	2	2	1	0	1	2	0	0	2	1	1	0	1	1	1	0	1	1
418	0	0	2	0	1	2	1	0	2	1	1	0	1	0	0	0	1	2	2	2	1	1	1	0	0	0	0	2	2	2	1	0	0	0	0	1	1	1	0	0	0	0	0	1	1	0	0	1	0
419	1	1	1	0	0	0	0	0	2	2	0	0	0	0	0	0	2	1	1	1	2	1	0	0	0	0	0	1	1	1	1	0	1	1	0	2	1	1	0	0	0	0	0	1	0	1	0	2	0
420	1	0	2	0	0	2	1	1	0	0	1	0	0	0	0	0	0	2	2	1	0	0	0	0	1	1	1	1	1	0	1	1	1	0	0	2	2	0	0	2	0	0	0	2	0	0	0	2	0
421	1	1	2	0	0	2	2	2	1	1	1	0	1	0	0	0	1	1	1	1	1	1	0	0	0	0	0	2	2	1	1	2	2	0	0	2	1	0	0	2	0	0	0	1	1	1	0	2	0
422	0	1	1	0	0	2	1	1	1	1	0	1	2	0	2	0	2	0	0	0	1	0	0	0	1	1	0	1	1	1	1	2	2	0	0	2	2	0	0	0	1	0	1	2	1	0	0	1	1
423	1	0	2	0	0	2	1	2	1	0	1	1	1	0	0	0	1	0	0	0	2	1	0	0	0	0	0	1	2	1	0	1	2	0	1	2	1	0	0	1	0	0	1	2	0	0	0	1	1
424	1	2	0	0	0	0	2	2	1	1	0	0	0	0	0	0	0	0	1	1	2	2	1	1	1	1	0	2	2	2	1	2	2	0	0	2	1	0	0	1	0	0	0	2	0	0	0	1	1
425	1	1	1	0	0	1	0	0	1	1	0	1	2	0	1	0	1	0	0	0	2	0	0	0	1	1	0	2	2	2	0	0	0	0	0	1	2	0	0	2	0	1	0	0	2	1	0	1	1
426	0	2	0	0	0	0	1	2	2	1	0	0	0	0	0	0	1	0	0	0	2	1	0	0	0	0	0	2	2	2	0	1	2	2	1	1	1	0	1	0	0	1	0	1	1	1	0	2	0
427	1	1	1	0	0	0	1	1	1	1	0	1	1	0	1	0	1	1	1	1	2	0	0	0	0	0	0	2	2	2	2	1	1	0	0	0	0	0	0	0	1	0	0	1	0	1	0	1	1
428	0	0	2	0	0	1	1	2	2	0	1	1	1	0	1	0	0	1	1	2	1	0	0	0	0	0	0	2	2	1	2	1	1	0	0	1	1	1	1	0	0	0	0	2	0	2	0	1	0
429	0	1	1	0	0	1	0	0	2	1	1	1	1	0	1	0	2	2	2	2	2	1	1	1	0	0	0	1	2	1	1	1	1	0	0	1	1	0	1	0	0	1	1	1	1	1	0	0	0
430	1	0	2	0	1	1	0	0	2	2	0	1	1	0	1	0	1	0	0	0	2	0	0	0	0	0	0	1	2	1	0	1	1	0	1	1	2	1	1	0	1	1	1	2	1	1	0	1	1
431	0	2	1	0	0	1	0	0	2	1	2	1	1	0	1	0	2	0	0	1	1	1	0	0	0	0	0	2	2	1	2	2	2	0	0	1	2	0	0	0	0	0	0	2	0	1	0	0	0
432	0	1	2	0	1	1	2	2	1	1	0	0	0	0	0	0	1	0	1	0	2	1	0	0	1	1	0	1	2	1	0	0	0	0	0	2	0	0	0	0	0	1	1	2	1	1	0	1	1
433	1	0	2	0	0	1	1	1	2	2	0	1	2	0	2	1	1	0	1	1	1	0	0	0	0	0	0	2	1	0	1	0	1	1	0	1	1	0	0	1	0	1	1	2	1	0	0	0	0
434	0	1	2	0	0	1	0	0	2	2	0	0	1	1	0	0	1	0	0	0	2	1	0	0	0	0	0	2	2	1	0	1	1	0	0	1	1	0	0	1	0	0	2	2	1	0	0	1	0
435	1	1	1	0	0	1	2	2	2	1	0	0	1	0	1	1	1	1	1	1	1	0	0	0	0	0	0	2	2	2	0	2	2	1	0	0	0	0	0	0	0	1	1	1	0	1	0	1	0
436	1	1	2	0	1	2	1	1	2	2	0	0	1	0	1	0	2	0	0	0	2	0	0	0	0	0	0	2	2	2	1	1	1	0	0	1	2	1	0	1	0	1	1	1	1	1	1	1	0
437	0	0	2	0	0	2	1	1	2	2	0	0	1	0	0	0	2	2	2	2	2	0	1	1	2	2	0	2	1	1	2	0	2	0	0	2	1	0	0	1	0	0	1	2	0	0	0	2	0
438	1	0	2	0	1	2	1	1	2	2	0	1	1	0	1	0	1	1	0	0	2	0	0	0	0	0	0	2	1	0	2	2	2	0	0	0	2	0	0	0	1	0	1	1	1	0	0	1	0
439	1	1	1	0	0	2	0	1	1	1	1	0	1	0	0	0	1	1	1	1	1	0	0	0	0	0	0	2	2	2	0	1	2	0	0	0	1	0	0	1	0	1	1	2	0	0	0	2	0
440	1	1	1	0	0	0	0	0	2	1	1	1	2	1	1	1	1	1	0	0	1	0	0	0	1	1	0	2	2	1	2	1	1	0	0	2	1	1	1	0	0	1	0	1	1	1	1	1	0
441	1	2	2	0	0	1	1	1	1	0	1	0	0	0	0	0	2	1	1	1	2	0	0	0	1	1	0	2	2	1	1	1	1	0	0	1	1	0	0	0	1	1	1	2	1	1	0	2	0
442	0	2	0	0	0	1	1	1	2	1	1	1	2	0	2	0	2	0	0	0	2	0	0	0	0	0	0	1	2	1	0	1	2	2	1	1	2	0	0	1	0	0	0	2	1	1	0	2	0
443	1	1	1	0	0	1	1	2	2	0	1	1	1	0	1	0	2	1	1	1	1	0	0	0	0	0	0	2	2	1	1	1	2	2	1	1	2	1	1	0	1	1	0	1	0	0	0	2	0
444	0	1	1	0	0	2	2	2	1	1	0	0	0	0	0	0	0	0	0	0	2	0	0	0	0	0	0	2	2	2	0	0	0	0	0	2	1	0	0	1	0	0	1	2	0	0	0	1	0
445	1	0	2	0	1	2	0	0	2	2	0	0	0	0	0	0	0	2	0	0	2	0	1	0	0	0	0	2	2	1	2	2	2	0	0	2	2	0	0	2	0	0	0	2	1	2	0	2	0
446	1	2	0	0	0	0	2	2	1	1	1	0	2	1	0	1	2	1	1	1	2	0	0	0	0	0	0	1	2	1	0	2	2	1	0	2	0	0	0	0	0	0	1	1	1	1	0	0	0
447	1	0	2	0	2	2	2	2	1	0	2	0	0	0	0	0	2	1	1	1	2	0	1	0	1	1	0	0	2	0	0	1	1	1	0	1	1	0	0	1	0	0	0	1	0	0	0	1	1
448	0	1	1	0	0	0	2	2	0	0	0	0	0	0	0	0	0	1	1	0	1	0	1	0	0	0	0	2	2	2	0	1	2	2	2	2	1	0	1	0	0	1	1	2	0	1	0	1	1
449	1	2	0	0	0	1	2	2	1	1	1	0	1	0	0	0	2	0	0	0	2	0	0	0	0	0	0	2	1	1	2	1	1	0	0	2	1	0	0	1	0	1	0	0	2	1	0	0	0
450	1	0	2	0	1	1	1	1	1	1	1	0	0	0	0	0	1	1	0	0	1	2	0	0	0	0	1	1	2	2	0	1	1	0	1	2	0	1	0	0	0	0	0	1	0	0	0	1	1
451	1	2	0	0	0	0	2	2	1	1	0	0	0	0	0	0	1	2	2	2	1	0	0	0	0	0	1	2	2	1	0	1	2	1	0	1	1	0	0	1	0	1	1	2	1	0	0	0	2
452	1	2	1	0	0	1	1	1	1	1	1	1	2	0	2	0	0	2	2	2	0	1	0	0	0	0	0	2	2	2	0	0	0	0	0	2	0	0	0	0	1	2	2	2	2	0	0	1	0
453	0	2	0	0	0	0	1	1	1	1	1	1	2	0	1	0	2	1	0	0	2	0	0	0	0	0	1	2	2	1	1	1	1	0	0	1	2	1	0	1	0	0	0	2	0	1	1	1	0
454	0	1	1	0	1	1	0	1	2	1	1	0	0	0	0	0	2	0	0	0	2	0	1	0	0	0	0	1	2	1	0	0	1	2	1	1	1	0	0	1	1	1	0	1	1	2	0	1	0
455	1	1	2	0	1	1	0	0	2	1	1	0	0	0	0	0	1	1	0	0	2	0	0	0	0	0	0	2	2	1	2	2	2	1	1	2	2	0	1	0	0	2	2	2	2	1	0	2	0
456	1	2	0	0	0	1	2	2	0	0	1	0	0	0	0	0	2	1	0	0	2	0	0	0	0	0	0	2	2	1	2	1	1	0	0	1	1	0	0	2	0	1	0	1	1	1	0	1	0
457	1	1	2	0	0	1	2	2	1	0	1	0	1	0	0	0	2	0	0	0	1	1	1	1	1	1	1	2	2	1	0	1	1	1	0	0	1	0	0	1	1	0	0	2	0	1	0	1	0
458	1	2	1	0	0	1	0	0	2	2	0	0	0	0	0	0	0	1	2	1	1	0	0	0	0	0	0	1	2	1	0	0	1	1	1	2	2	1	1	1	0	0	0	1	0	0	0	1	0
459	0	1	2	0	0	2	2	2	1	1	1	0	0	0	0	0	1	1	1	1	2	0	1	0	0	0	0	2	2	2	1	1	1	1	1	1	0	0	0	1	0	1	0	0	1	0	0	2	0
460	1	1	1	1	1	2	1	2	2	0	0	0	0	0	0	0	0	2	2	1	0	1	0	0	0	0	0	2	2	1	2	1	2	1	1	1	2	1	0	1	0	1	0	0	1	0	0	2	0
461	0	2	0	0	0	0	2	2	1	1	1	0	2	1	0	1	1	0	0	0	2	0	0	0	0	0	0	2	1	1	2	1	2	0	0	2	1	1	0	0	0	1	1	2	0	1	0	0	0
462	1	0	2	0	0	1	0	0	2	2	0	0	0	0	0	0	2	1	0	0	1	0	1	0	0	0	0	2	1	1	2	2	2	0	0	0	0	0	0	1	0	1	1	2	1	1	0	0	0
463	1	1	2	0	0	1	1	1	1	1	1	0	0	0	0	0	0	2	1	1	1	0	0	0	0	0	1	2	2	1	0	2	2	1	1	2	2	0	0	2	0	0	0	1	1	1	0	0	1
464	1	2	1	0	0	2	1	1	2	2	0	0	0	0	0	0	1	2	1	0	1	1	0	0	0	0	0	1	2	1	0	1	0	0	0	1	0	0	0	0	0	0	0	0	2	2	0	1	0
465	1	1	1	0	0	1	1	2	0	0	1	0	0	0	0	0	0	2	2	1	0	1	0	0	0	0	0	1	2	1	0	2	2	0	0	2	1	1	0	0	0	0	0	0	0	1	0	2	0
466	0	2	1	0	0	0	2	2	1	1	1	1	1	0	1	0	0	2	2	1	0	0	0	0	1	1	0	2	2	2	1	1	1	1	0	0	2	0	0	2	0	1	1	2	1	0	0	2	0
467	1	1	2	0	0	0	1	1	2	2	0	0	2	0	1	1	2	0	0	0	2	0	1	1	1	1	0	1	2	1	0	1	1	0	0	1	0	0	0	0	1	0	0	2	0	1	0	1	1
468	0	1	2	0	0	2	1	1	2	2	0	0	0	0	0	0	1	0	1	1	2	0	1	0	0	0	0	1	2	1	1	1	1	1	0	0	1	0	0	1	0	0	0	2	0	0	0	2	0
469	1	2	0	0	0	0	2	2	0	0	2	0	1	0	1	1	2	0	0	1	1	0	1	0	0	0	0	2	2	1	1	0	1	0	0	2	2	2	0	0	0	0	1	1	1	1	0	1	1
470	1	1	2	0	0	2	1	1	1	1	0	0	1	0	0	0	1	1	1	1	1	0	1	0	0	0	0	2	2	1	1	1	2	0	0	2	2	1	1	0	2	1	1	1	1	0	0	1	0
471	1	2	1	0	0	1	2	2	2	1	1	0	0	0	0	0	0	0	0	0	2	1	1	1	1	1	0	1	2	1	0	1	2	0	0	2	2	0	0	1	0	0	0	0	2	2	0	1	1
472	0	2	0	0	0	0	0	0	2	1	1	0	0	0	0	0	0	2	2	1	0	1	1	0	1	1	0	2	2	2	0	2	2	0	1	2	2	1	1	0	2	1	1	1	1	2	0	1	0
473	0	0	2	0	1	2	0	0	2	2	0	0	2	1	0	1	2	0	0	1	2	1	0	0	0	0	0	1	2	0	1	1	1	0	0	2	1	1	0	0	0	1	2	2	1	0	0	1	1
474	1	0	2	0	1	2	0	1	2	0	1	1	1	0	1	0	0	0	0	0	2	0	0	0	1	1	0	2	2	2	0	1	1	0	0	1	0	0	0	0	1	1	0	1	0	1	0	2	0
475	0	2	0	0	0	0	1	1	1	1	1	0	0	0	0	0	2	1	1	1	2	0	0	0	0	0	0	2	2	1	2	1	1	0	0	1	1	0	0	0	0	0	0	0	0	1	0	1	0
476	1	2	0	0	0	1	0	0	2	1	1	1	1	0	1	0	0	2	1	1	1	0	0	0	1	1	0	2	2	1	1	0	0	0	0	2	1	0	1	0	0	0	1	2	0	0	0	1	0
477	1	2	0	0	0	1	2	2	1	1	1	1	1	0	1	0	1	1	1	1	1	0	1	0	0	0	1	2	2	1	0	0	2	1	0	1	2	0	0	1	0	1	0	1	1	0	0	0	0
478	0	1	1	0	0	1	2	2	1	1	1	0	2	0	1	0	1	1	0	0	1	2	0	0	0	0	0	2	1	1	2	1	2	0	0	2	1	0	0	0	0	0	0	1	0	1	0	1	0
479	1	1	1	0	0	1	2	2	2	1	0	0	1	0	1	0	2	2	1	1	2	0	0	0	0	0	0	2	2	1	1	1	1	0	0	1	2	0	0	1	0	0	1	1	1	1	0	2	0
480	1	1	1	0	1	1	2	2	0	0	1	1	2	0	1	0	1	0	1	1	2	0	0	0	0	0	0	2	2	1	1	1	1	0	0	1	2	0	0	1	0	0	0	1	0	0	0	1	0
481	0	1	2	0	0	1	2	2	1	1	0	1	1	1	0	1	2	1	1	1	1	1	1	1	1	1	0	2	2	2	0	1	1	1	2	2	1	0	1	0	0	0	2	2	0	1	0	2	0
482	0	2	1	0	0	1	1	2	1	0	0	0	0	0	0	0	1	2	2	2	1	0	0	0	0	0	0	2	2	1	1	2	2	0	0	1	1	1	0	0	0	1	1	1	1	1	0	2	0
483	0	0	2	0	0	1	2	2	1	1	0	1	1	0	1	0	1	0	0	0	2	0	1	0	0	0	0	1	1	1	1	1	1	0	0	1	1	1	0	0	0	1	1	2	1	1	0	1	1
484	1	0	2	0	0	2	1	1	2	2	1	0	0	0	0	0	1	1	0	0	1	1	1	0	0	0	0	2	2	2	1	2	2	0	0	1	1	0	0	0	0	1	1	2	0	1	0	1	0
485	0	0	2	0	1	1	1	1	2	1	1	0	0	0	0	0	1	0	1	1	2	1	0	0	0	0	0	2	2	2	1	2	2	0	0	1	0	0	0	1	0	0	1	2	1	0	0	2	0
486	1	1	1	0	0	0	1	1	1	0	0	1	1	0	1	0	2	0	0	1	2	0	0	0	0	0	1	1	2	0	0	1	1	1	1	2	2	1	0	0	0	1	0	1	1	1	0	1	1
487	0	1	1	0	0	1	1	1	2	2	0	0	1	0	1	1	0	1	0	0	0	0	0	0	0	0	0	2	2	1	2	2	2	0	0	0	1	0	1	0	0	0	0	2	0	1	1	2	0
488	1	2	0	0	0	0	2	2	1	1	0	0	1	0	1	0	0	1	0	0	0	2	0	0	0	0	1	1	1	0	1	2	2	1	1	2	1	0	0	0	0	0	0	0	1	1	0	1	0
489	1	2	0	0	0	0	1	2	2	1	0	0	0	0	0	0	1	1	1	1	0	0	0	0	0	0	0	2	2	2	0	1	1	1	1	1	2	0	0	2	0	0	0	1	0	0	0	1	1
490	1	1	1	0	0	1	1	2	2	1	0	1	2	0	2	0	0	1	1	1	2	0	0	0	0	0	0	2	1	0	2	0	1	1	0	1	2	0	0	1	1	2	1	2	1	0	0	2	0
491	0	2	1	0	0	1	1	1	2	2	0	1	1	1	0	1	0	0	0	0	2	0	0	0	0	0	0	2	2	1	2	2	1	0	0	2	0	0	0	0	0	1	1	2	1	0	0	2	0
492	0	1	1	0	0	2	2	2	1	1	0	0	1	0	1	0	2	2	1	0	2	0	0	0	1	1	0	2	2	2	1	2	2	1	0	0	0	0	0	1	0	0	0	0	0	1	0	2	0
493	0	2	1	0	0	2	1	1	0	0	0	1	1	0	1	0	1	1	1	1	0	0	0	0	0	0	0	2	2	1	1	2	2	0	0	2	2	2	0	0	0	0	0	2	0	1	0	1	0
494	0	1	1	0	1	1	1	2	0	0	1	0	0	0	0	0	2	0	0	1	1	0	0	0	0	0	0	2	2	2	0	1	2	0	0	2	1	1	0	0	0	1	1	1	1	0	0	2	0
495	0	0	1	0	0	1	1	0	2	1	1	0	1	0	1	0	0	1	1	1	2	0	0	0	0	0	1	1	2	2	0	1	1	1	1	1	2	1	0	0	0	0	1	2	0	1	0	2	0
496	1	2	0	0	1	1	1	1	1	1	1	0	0	0	0	0	1	1	1	0	2	0	1	0	0	0	0	1	2	2	1	1	1	0	0	2	1	0	0	0	0	1	1	1	1	1	0	0	0
497	1	1	1	0	0	0	0	0	1	1	0	0	0	0	0	0	0	1	2	1	2	1	0	0	0	0	0	2	2	2	0	1	1	1	0	1	0	0	0	0	0	1	1	2	1	0	0	0	1
498	0	1	1	0	0	2	0	1	2	1	1	0	1	0	2	0	1	0	1	0	2	0	0	0	0	0	0	2	2	0	1	1	1	2	1	1	0	0	0	1	0	0	0	2	0	2	0	0	0
499	0	2	0	0	0	0	1	1	2	1	1	0	0	0	0	0	0	1	1	1	0	0	0	0	0	0	1	2	2	1	0	1	1	0	0	2	2	0	0	1	0	2	2	2	2	0	0	0	2
500	1	0	2	0	0	1	0	0	2	2	0	0	1	0	0	0	1	1	2	2	1	1	1	1	1	2	0	2	1	1	1	0	0	0	0	1	0	1	0	0	0	0	0	2	0	1	0	2	0
501	0	1	2	0	0	1	2	2	1	1	0	0	1	0	0	0	1	0	0	0	2	1	0	0	0	0	0	2	2	2	0	0	0	0	0	2	2	1	1	0	1	0	0	1	0	0	0	0	0
502	0	1	1	0	0	1	2	2	0	0	0	0	0	0	0	0	0	1	0	0	0	0	0	0	2	2	0	2	2	2	1	1	2	2	2	2	2	2	0	0	0	0	0	1	0	0	0	0	1
503	1	1	1	0	1	1	2	2	0	0	0	0	0	0	0	0	0	1	1	2	1	0	0	0	0	0	0	1	2	1	0	2	1	0	0	2	2	0	0	1	0	0	0	2	0	0	0	1	0
504	1	1	1	0	0	1	0	0	2	2	0	0	1	0	0	0	0	0	0	0	2	0	2	0	0	1	0	2	2	2	0	1	1	1	2	2	1	0	1	0	0	0	0	1	0	0	0	2	0
505	1	2	0	0	0	0	1	1	2	0	0	1	1	0	1	0	1	1	1	1	1	0	0	0	0	0	1	2	2	1	0	2	2	1	0	1	1	0	0	0	0	1	1	2	1	1	0	2	0
506	0	2	0	0	0	0	0	0	2	2	0	1	1	0	1	0	0	2	1	1	0	0	0	0	0	0	0	2	2	2	1	1	1	0	0	2	1	0	0	0	0	1	1	2	2	0	0	1	1
507	0	1	1	0	0	1	0	0	2	1	1	1	1	0	1	0	2	0	0	0	2	0	0	0	0	0	0	2	1	1	1	1	1	0	0	2	2	0	0	1	1	0	0	2	0	2	0	1	0
508	1	0	2	0	0	2	1	2	2	1	0	1	1	0	1	0	2	0	0	1	1	0	1	1	1	1	0	2	2	2	0	1	2	2	0	1	1	0	0	0	0	0	1	2	1	0	0	1	0
509	1	2	1	0	0	1	1	1	1	1	0	1	1	0	1	0	2	1	0	0	2	0	0	0	0	0	1	2	2	1	0	1	1	2	1	1	1	1	1	0	0	1	1	2	0	0	0	2	0
510	1	1	1	0	0	1	2	2	1	1	0	0	0	0	0	0	1	1	1	1	1	0	0	0	0	0	0	2	2	2	1	2	2	0	1	2	1	0	0	2	0	0	0	2	0	0	0	1	0
511	0	1	1	0	1	2	1	2	1	0	1	1	2	0	2	0	0	1	2	1	1	0	0	0	0	0	0	2	2	0	0	1	2	2	2	2	1	0	0	2	0	0	0	2	0	1	0	1	0
512	1	1	2	0	0	2	1	2	2	1	0	0	1	0	1	1	0	0	1	1	2	0	1	0	0	0	0	0	2	0	0	1	2	1	1	1	2	0	0	2	0	0	0	1	1	1	0	2	0
513	0	0	2	0	1	1	2	2	0	0	0	1	1	0	1	0	1	1	1	1	1	0	1	0	0	0	0	2	2	1	1	1	1	1	0	1	2	0	0	1	0	0	1	1	1	0	1	1	0
514	1	0	2	0	0	2	2	2	1	0	1	1	1	0	1	0	1	0	1	0	1	0	1	0	0	0	0	2	2	2	1	1	2	0	0	2	1	0	0	2	0	0	0	1	0	0	0	1	1
515	0	2	0	0	0	0	2	2	1	1	0	0	0	0	0	0	2	0	0	0	2	1	0	0	0	0	0	2	2	1	1	0	0	0	0	2	2	0	0	0	0	0	0	2	0	1	0	2	0
516	0	1	1	0	0	2	0	0	2	2	0	1	1	0	1	0	0	2	0	1	1	1	1	1	1	1	0	2	2	2	1	1	2	0	0	1	1	0	0	0	1	1	1	1	1	0	0	2	0
517	1	1	1	0	0	1	1	1	2	2	1	1	1	0	1	0	1	0	0	0	2	1	0	0	0	0	0	2	2	2	1	1	1	1	1	2	2	0	1	0	0	0	0	2	0	0	0	0	0
518	1	2	0	0	0	1	1	1	2	2	0	0	1	0	0	0	2	1	1	1	2	0	0	0	0	0	0	2	2	1	1	2	2	0	0	2	0	1	0	0	0	0	0	1	1	0	0	2	0
519	1	1	0	0	0	1	0	0	2	2	0	0	0	0	0	0	0	1	1	1	2	0	0	0	0	0	0	2	2	1	2	2	2	1	0	1	2	1	0	0	0	1	1	2	1	0	0	2	0
520	0	1	2	0	0	2	2	2	0	0	1	0	2	0	2	1	1	1	2	1	2	1	0	0	0	0	0	2	2	1	0	2	2	1	0	2	1	0	0	1	0	0	0	2	0	0	0	2	0
521	0	1	2	0	0	2	0	1	2	1	0	1	2	0	2	0	0	0	0	0	2	0	0	0	0	0	0	1	2	1	0	0	0	1	1	2	1	0	0	0	0	0	0	1	0	0	0	1	0
522	0	2	1	0	0	1	0	0	2	2	0	0	2	1	0	1	1	0	0	0	2	2	1	1	1	1	0	2	2	1	2	1	2	2	1	2	0	0	0	0	0	0	0	2	1	2	0	0	0
523	1	1	1	0	0	1	2	2	1	1	0	0	0	0	0	0	1	1	2	2	1	0	0	0	0	0	0	1	2	1	0	2	2	0	0	2	2	2	0	0	0	0	1	2	1	1	0	0	1
524	0	0	2	0	1	2	2	2	0	0	2	1	1	0	1	0	1	0	0	0	2	0	1	0	0	0	0	2	2	2	0	2	2	0	0	1	1	0	1	0	0	0	0	2	0	0	0	1	0
525	1	1	2	0	0	2	1	2	2	1	0	1	1	0	1	0	1	2	1	0	1	0	0	0	0	0	0	1	1	1	1	1	2	0	0	0	1	0	0	1	0	2	1	2	1	0	1	1	0
526	0	0	2	0	0	2	2	2	1	1	0	0	1	0	0	0	1	1	1	1	1	0	0	0	0	0	0	2	2	1	1	2	2	2	0	2	1	0	0	0	1	0	0	0	0	0	0	0	1
527	0	2	0	0	0	0	1	2	2	0	0	0	0	0	0	0	1	1	1	1	1	0	0	0	0	0	0	1	2	0	1	2	2	0	0	1	1	0	0	1	1	0	1	2	0	0	0	0	0
528	1	0	2	0	2	2	2	2	0	0	1	1	1	0	1	0	2	1	1	1	2	0	0	0	0	0	0	2	1	1	2	2	2	1	0	1	1	0	0	1	0	0	0	1	0	0	0	2	0
529	0	1	1	0	0	1	1	1	2	2	0	1	1	0	0	0	2	0	0	0	1	0	1	0	1	1	0	1	1	1	1	1	1	0	0	2	2	1	0	1	0	0	0	2	0	1	0	2	0
530	1	1	1	0	1	2	1	2	1	0	1	1	2	0	1	0	1	1	1	0	2	0	0	0	0	0	1	2	2	1	1	0	0	1	2	2	2	1	0	0	0	0	0	0	0	0	0	0	1
531	1	2	0	0	0	0	1	2	1	0	0	1	2	0	2	0	0	2	2	1	0	2	0	0	0	0	0	1	2	1	0	0	0	0	0	2	2	0	0	1	1	0	0	2	0	2	0	0	1
532	0	2	0	0	0	0	2	2	1	0	0	1	2	0	2	1	0	2	1	1	0	1	0	0	1	1	0	1	2	1	0	0	0	0	0	2	1	0	1	0	0	0	0	2	0	1	0	1	0
533	1	0	2	0	1	2	2	2	2	2	1	0	0	0	0	0	1	0	0	0	2	1	1	1	0	1	0	2	2	2	0	1	1	1	2	2	1	1	1	0	1	1	2	2	1	0	0	2	0
534	1	2	0	0	1	1	1	2	2	0	0	0	0	0	0	0	0	0	0	0	2	0	1	0	0	0	0	1	2	0	1	1	1	1	1	2	2	0	1	1	0	1	1	1	1	0	0	1	1
535	0	1	1	0	0	1	2	2	0	0	0	0	1	0	0	0	2	1	0	0	1	1	1	1	1	1	0	2	2	2	1	1	1	0	0	1	1	0	0	1	0	0	0	1	0	0	0	0	1
536	0	1	1	0	1	2	2	2	0	0	1	0	0	0	0	0	1	0	0	0	2	0	0	0	0	0	0	2	2	1	1	2	2	1	2	2	0	0	0	0	0	0	0	1	0	0	0	1	0
537	0	1	1	0	0	1	0	0	1	1	0	0	1	0	1	1	1	0	0	0	2	0	0	0	0	0	0	2	1	1	2	0	0	0	0	2	1	0	0	0	0	1	1	2	1	1	0	1	1
538	1	1	1	0	0	1	2	2	1	1	1	1	2	0	1	0	1	0	0	0	2	0	0	0	0	0	0	1	2	1	0	0	0	0	1	2	2	0	0	2	0	0	0	2	0	2	0	0	0
539	0	1	1	1	0	1	0	1	2	2	0	1	1	0	1	0	0	1	0	0	0	0	0	0	0	0	0	2	2	2	0	0	0	0	0	1	1	0	0	0	0	0	1	2	0	0	0	2	0
540	0	1	2	0	0	0	1	1	1	1	1	0	0	0	0	0	1	1	1	1	1	0	0	0	0	0	0	2	2	2	0	1	1	0	0	2	2	0	1	1	0	1	1	1	1	2	0	1	1
541	0	0	2	0	0	2	2	2	1	1	0	0	2	0	1	1	2	2	2	1	1	0	0	0	0	0	0	1	1	1	1	1	1	0	0	1	1	0	0	1	0	0	0	1	0	0	0	1	1
542	0	2	2	0	0	1	1	2	0	0	1	1	1	1	0	1	1	2	1	1	1	0	0	0	0	0	0	2	1	1	1	0	1	2	0	2	0	0	0	0	0	0	0	1	1	1	0	1	1
543	0	1	2	0	0	1	1	1	1	1	1	0	0	0	0	0	2	2	1	1	2	1	1	0	0	0	0	2	2	1	2	2	2	0	0	1	2	0	0	1	0	1	0	0	1	0	0	0	0
544	1	1	1	1	0	1	2	2	1	1	0	0	0	0	0	0	1	2	1	1	2	0	1	0	0	0	0	1	1	1	0	1	2	2	2	2	1	1	0	0	0	0	0	0	0	1	0	1	0
545	1	1	1	0	0	1	1	1	2	2	0	1	2	0	2	0	0	2	0	0	1	1	1	1	1	1	0	1	1	0	1	2	2	0	0	0	1	0	0	1	0	0	0	0	0	1	0	2	0
546	1	1	1	0	0	0	0	1	2	1	0	0	2	0	1	1	1	0	0	0	2	1	0	0	0	0	0	2	2	2	0	1	1	1	1	1	1	0	1	0	0	0	2	2	1	0	0	2	0
547	0	1	2	0	1	2	1	2	2	1	0	1	2	0	2	0	2	2	1	0	2	0	0	0	0	0	0	1	2	0	1	1	1	1	1	2	2	0	1	0	1	1	1	2	0	1	0	1	0
548	0	0	2	0	1	2	2	2	0	0	2	1	1	0	1	0	1	1	1	1	0	0	0	0	0	0	0	2	2	2	0	0	0	1	1	2	1	1	1	0	1	0	1	2	1	0	0	2	0
549	0	0	2	0	0	2	1	1	1	1	1	1	1	0	1	0	0	2	0	0	1	0	1	1	1	2	0	2	1	1	1	0	0	0	0	2	0	0	1	0	0	0	0	1	0	1	0	2	0
550	0	1	2	0	0	2	0	0	2	1	1	0	1	0	1	1	0	0	0	0	2	0	0	0	1	1	0	2	2	1	2	1	0	0	0	1	2	1	0	0	0	0	0	0	0	0	0	1	0
551	1	0	2	0	1	2	2	2	0	0	2	1	1	1	0	1	1	0	1	0	2	0	0	0	0	0	0	2	2	1	1	0	1	0	0	2	1	0	0	0	0	1	1	1	1	1	0	0	0
552	0	1	1	0	0	1	1	1	1	1	1	1	2	0	2	1	1	1	1	1	1	1	0	0	0	0	0	2	2	2	1	1	1	0	0	1	2	0	0	0	1	1	1	2	1	0	0	2	0
553	1	2	1	0	1	1	1	2	1	0	0	0	0	0	0	0	0	0	1	1	2	0	0	0	0	0	0	2	2	2	1	1	1	0	1	2	0	0	0	0	0	0	0	2	0	1	0	2	0
554	0	2	1	0	0	1	2	2	0	0	0	1	1	0	1	0	1	1	0	0	1	1	0	0	0	0	0	2	1	0	2	1	0	1	0	2	1	0	0	2	0	0	1	2	0	0	0	2	0
555	1	1	1	0	0	1	2	2	0	0	0	0	1	0	1	0	1	1	1	1	1	1	0	0	0	0	0	1	2	1	1	0	0	0	0	2	2	0	0	0	1	1	1	2	0	1	0	1	0
556	1	1	1	0	1	1	0	0	2	2	0	0	1	0	0	0	1	0	1	1	2	0	0	0	1	1	0	2	2	2	0	1	1	0	0	2	1	1	0	0	0	1	0	1	0	0	0	2	0
557	0	0	2	0	0	1	2	2	0	0	0	1	1	0	1	0	1	2	1	0	0	1	1	1	1	1	0	1	1	1	0	2	2	0	1	2	2	0	0	1	1	0	0	1	0	1	0	2	0
558	0	1	1	0	0	0	2	2	0	0	2	1	1	0	1	0	1	1	1	1	1	0	0	0	0	0	0	2	2	1	2	1	2	0	0	0	0	0	0	0	0	1	1	1	1	1	0	0	1
559	1	1	1	0	0	0	1	1	1	1	0	1	2	0	2	0	2	0	0	0	2	0	0	0	1	1	0	1	2	1	0	1	1	1	2	2	1	0	0	0	0	0	0	1	0	0	0	1	0
560	1	2	0	0	0	0	2	2	0	0	2	0	1	1	0	1	0	2	2	1	0	0	0	0	1	1	0	2	2	1	1	1	2	0	0	2	2	0	0	1	0	1	1	1	1	1	0	1	0
561	0	1	0	0	0	0	2	2	0	0	1	0	1	0	0	0	1	0	1	1	2	1	0	0	0	0	1	1	1	0	1	1	1	2	1	1	0	0	0	1	0	0	2	2	0	1	0	1	0
562	1	0	1	0	0	1	0	0	2	2	0	0	0	0	0	0	1	1	0	0	1	1	0	0	0	0	2	2	2	0	1	1	1	0	0	1	1	0	0	1	0	0	0	2	0	1	0	1	0
563	1	1	1	0	0	1	0	0	1	1	1	0	0	0	0	0	2	1	1	0	2	0	0	0	0	0	0	2	2	2	0	0	0	1	2	2	1	0	0	2	0	1	1	1	1	1	0	1	0
564	0	1	1	0	0	2	0	0	1	1	0	0	0	0	0	0	1	1	1	1	1	0	0	0	0	0	0	2	2	2	0	2	2	0	1	1	0	0	0	1	0	1	1	2	1	2	0	0	1
565	1	2	1	0	0	1	1	1	2	2	0	0	0	0	0	0	1	1	1	1	2	0	0	0	0	0	0	1	2	1	0	1	1	0	0	2	1	0	0	1	0	1	0	1	1	1	0	0	0
566	1	1	2	0	0	2	2	2	0	0	0	0	0	0	0	0	1	0	0	0	2	0	0	0	0	0	0	2	2	1	1	0	1	2	1	1	2	1	0	0	0	0	0	1	0	0	0	1	1
567	0	1	1	0	0	2	2	2	0	0	2	0	1	0	0	0	1	0	0	0	2	0	0	0	0	0	0	2	2	2	0	2	2	0	0	1	1	0	0	1	0	0	0	1	0	1	0	0	1
568	1	0	2	0	1	1	1	1	2	2	0	0	0	0	0	0	2	1	1	1	2	0	0	0	1	1	0	1	2	1	0	1	2	0	0	1	1	0	0	1	0	1	1	1	1	0	0	1	0
569	0	2	0	0	0	0	1	1	1	1	0	0	0	0	0	0	2	0	0	0	2	0	0	0	0	0	0	0	2	1	0	1	1	0	0	1	1	0	0	0	0	1	1	2	0	1	0	1	0
570	0	0	2	0	0	2	2	2	1	1	1	0	1	0	0	0	2	1	0	0	1	0	0	0	0	0	0	1	1	1	0	2	2	0	0	0	2	0	0	1	0	1	1	1	1	1	0	1	0
571	0	0	2	0	1	2	2	2	1	1	1	0	0	0	0	0	1	0	1	1	2	0	0	0	0	0	0	2	2	2	0	1	1	0	0	2	0	0	0	0	0	0	1	2	0	1	0	1	0
572	1	1	1	0	1	2	0	1	2	1	0	0	0	0	0	0	1	0	0	0	2	0	1	0	0	0	0	2	2	2	0	2	2	0	0	2	1	0	0	0	0	0	1	1	1	1	0	0	1
573	1	2	0	0	0	0	0	1	2	1	0	0	0	0	0	0	1	1	1	1	1	1	0	0	1	1	0	2	2	2	1	1	1	0	0	1	0	0	0	1	0	0	1	1	1	0	0	1	1
574	0	1	1	0	0	1	2	2	1	1	1	0	1	0	1	0	1	1	0	0	1	1	0	0	0	0	0	2	2	1	1	1	1	0	0	2	0	0	0	1	0	0	0	0	1	1	0	1	1
575	1	2	0	0	0	0	2	2	1	1	1	0	0	0	0	0	2	0	1	1	2	0	1	0	0	0	0	2	2	2	0	0	1	0	0	2	1	0	1	0	0	0	0	0	0	1	0	0	1
576	1	1	1	0	0	2	2	2	1	1	0	0	0	0	0	0	1	0	0	0	2	0	0	0	0	0	1	2	1	0	1	1	1	0	0	2	2	0	0	1	0	1	2	2	0	1	0	2	0
577	0	1	2	0	0	0	1	2	2	0	0	0	1	0	0	0	2	1	1	1	1	1	0	0	0	0	0	2	2	2	1	1	1	1	2	2	2	0	0	0	0	0	1	2	1	0	0	0	1
578	0	1	1	1	0	1	2	2	0	0	0	1	2	0	2	0	1	1	1	1	1	0	0	0	0	0	0	1	2	1	0	1	2	2	0	1	1	1	1	0	0	0	0	2	0	0	0	2	0
579	0	0	2	0	0	2	1	1	2	2	0	1	2	0	2	0	0	2	2	1	0	0	0	0	0	0	0	2	2	2	0	1	1	1	0	0	2	0	1	0	0	0	1	2	0	1	0	0	0
580	1	2	1	0	0	1	2	2	0	0	0	0	0	0	0	0	1	1	1	0	2	0	0	0	0	0	0	1	1	1	0	1	1	0	0	0	2	0	0	0	0	1	0	0	1	0	0	1	0
581	1	1	1	0	0	1	0	1	2	0	1	0	1	0	0	0	2	0	0	0	2	0	0	0	0	0	0	2	2	1	0	1	1	0	0	2	2	1	1	0	1	1	1	2	1	1	0	0	0
582	0	0	2	0	0	2	1	2	1	0	1	0	0	0	0	0	1	1	2	2	1	0	0	0	0	0	0	2	2	1	2	1	1	2	0	1	2	2	0	0	0	1	1	2	1	0	0	0	0
583	0	1	1	0	1	2	2	2	0	0	1	0	1	0	0	0	1	2	2	2	1	0	0	0	1	1	0	1	2	1	1	1	1	0	0	2	2	1	1	0	0	0	2	2	1	0	0	1	1
584	0	1	2	0	0	2	2	2	1	1	1	0	0	0	0	0	1	1	0	0	1	0	2	0	0	0	0	1	2	1	0	0	0	0	0	2	2	0	0	1	1	0	0	1	0	1	0	2	0
585	0	0	2	0	0	2	1	2	2	0	1	1	1	0	1	0	2	1	1	0	2	0	0	0	1	1	0	2	2	2	1	1	2	0	0	2	1	0	0	1	0	0	0	0	0	0	0	0	0
586	1	2	1	0	0	2	2	2	2	2	1	0	0	0	0	0	2	0	0	0	2	0	0	0	1	1	0	2	2	2	1	0	1	1	0	2	2	2	0	0	0	0	0	2	0	0	0	2	0
587	1	1	1	0	0	0	1	1	2	2	0	2	2	1	1	1	1	1	1	1	2	1	0	0	0	0	0	0	2	1	0	0	1	0	0	2	0	0	0	1	0	0	1	2	0	0	1	0	1
588	1	1	1	0	0	1	1	1	1	1	0	0	1	0	1	0	0	1	1	1	2	0	0	0	0	0	0	1	2	1	0	0	2	1	0	1	1	0	0	0	0	0	1	2	0	0	0	0	0
589	0	2	1	1	0	1	2	2	1	1	1	0	1	0	1	1	2	0	0	1	2	1	0	0	0	0	0	0	1	0	1	0	0	0	0	2	2	0	1	0	1	0	1	1	1	0	0	1	1
590	0	1	2	0	0	1	1	1	0	0	1	1	1	0	1	0	1	1	0	0	1	0	0	0	0	0	0	1	2	1	1	1	1	0	0	1	0	0	0	1	0	1	1	2	1	0	0	0	2
591	0	0	2	0	1	2	1	1	1	1	0	1	1	0	1	0	2	1	1	1	2	0	0	0	0	0	0	2	2	2	0	1	1	1	0	1	2	0	0	1	0	0	0	2	0	0	0	1	0
592	1	2	1	0	0	0	2	2	1	1	0	0	1	0	1	1	0	2	2	1	0	1	2	1	1	1	0	2	2	1	1	2	2	1	0	1	2	0	0	1	1	0	0	2	0	2	0	1	0
593	1	0	2	0	0	1	1	1	2	2	0	2	2	1	1	1	0	1	1	1	1	0	0	0	1	1	0	2	2	2	0	1	1	1	0	1	1	0	0	1	0	0	0	2	0	1	1	0	1
594	1	1	2	0	0	0	1	1	1	1	1	0	2	0	1	1	1	1	1	1	2	0	2	0	0	0	0	1	2	1	0	1	2	2	2	2	2	0	0	0	0	0	0	1	0	0	0	1	1
595	1	1	1	0	0	2	0	0	2	2	0	1	1	0	1	0	1	1	2	1	2	0	0	0	0	0	0	1	2	1	1	0	0	0	1	2	2	0	0	1	0	1	1	1	1	1	0	2	0
596	1	2	2	0	0	1	1	1	2	2	0	1	1	0	1	0	2	1	1	1	2	1	1	0	0	0	0	1	2	0	1	1	2	2	0	1	2	0	0	0	1	0	1	2	1	0	0	1	1
597	1	0	2	0	0	1	0	0	2	2	0	1	1	0	1	0	2	0	0	0	2	0	0	0	0	0	0	2	2	1	1	2	2	1	0	2	0	0	0	0	0	0	0	2	0	0	0	2	0
598	0	1	2	0	0	1	1	1	1	1	1	0	0	0	0	0	1	1	0	0	1	0	0	0	1	1	1	1	1	0	1	2	2	1	0	1	1	0	0	1	0	0	1	1	0	1	0	2	0
599	0	1	1	0	0	1	0	0	2	2	0	1	1	0	1	0	1	0	0	0	2	0	1	0	1	1	0	1	2	1	0	2	2	0	0	1	2	0	0	2	0	0	1	2	0	0	0	0	0
600	1	1	2	0	1	2	1	1	2	1	0	0	1	0	0	0	2	2	2	1	1	0	0	0	0	0	0	1	2	1	1	2	2	0	0	1	2	0	1	1	0	0	0	2	1	1	0	2	0
601	1	1	1	0	0	0	2	2	1	0	1	1	1	0	1	0	1	1	0	0	2	1	0	0	0	0	1	1	1	0	1	2	2	0	1	2	2	1	1	1	1	0	0	1	0	1	0	2	0
602	1	0	2	0	0	1	1	1	2	1	0	0	0	0	0	0	2	1	1	0	2	0	0	0	1	1	0	1	2	0	1	0	1	1	0	1	2	0	0	2	0	0	1	2	1	0	0	1	1
603	1	0	2	0	0	1	2	2	0	0	2	0	0	0	0	0	2	0	0	0	2	0	0	0	0	0	0	2	1	1	2	1	1	0	0	1	1	0	1	0	0	0	0	1	0	0	0	2	0
604	0	1	1	0	1	2	1	1	2	2	0	0	2	0	1	0	2	0	0	0	2	1	0	0	0	0	0	2	2	2	0	2	2	1	0	2	1	0	0	0	0	0	0	0	0	1	0	0	0
605	1	1	1	0	0	1	1	1	2	2	0	0	1	0	1	0	0	0	0	0	2	0	0	0	0	0	0	2	2	1	1	1	2	2	1	1	1	0	0	0	0	0	0	2	1	0	0	1	1
606	0	0	2	0	1	2	1	1	2	0	0	2	2	0	2	0	1	2	0	0	1	0	0	0	0	0	1	1	1	0	1	1	1	0	1	2	1	0	0	0	0	0	2	2	0	0	0	0	2
607	1	1	1	0	1	1	0	1	1	1	1	0	1	0	0	0	1	0	1	0	1	0	0	0	0	0	0	0	1	0	1	0	0	0	0	1	2	0	0	1	0	0	0	1	0	0	0	1	1
608	1	1	1	0	0	1	0	0	1	1	1	0	0	0	0	0	1	0	0	0	2	0	0	0	0	0	0	2	1	1	1	1	1	0	0	1	2	1	0	1	0	2	2	2	2	1	0	2	0
609	0	2	1	0	0	1	0	0	2	2	0	0	2	0	2	1	1	1	0	0	1	1	0	0	0	0	0	2	2	2	2	2	2	1	0	2	0	0	0	0	0	0	0	2	0	2	0	1	1
610	1	2	0	0	0	0	1	2	2	1	0	0	2	0	1	0	1	1	0	0	2	0	0	0	0	0	1	2	2	2	0	2	2	1	0	0	1	0	0	0	0	0	0	0	1	1	0	1	0
611	1	0	2	0	0	1	1	2	1	0	0	1	2	1	1	1	1	1	1	1	2	1	0	0	1	1	0	2	1	1	1	0	1	0	0	2	1	0	1	0	0	1	1	1	1	2	1	1	0
612	0	0	2	0	0	2	2	2	1	1	0	0	1	0	0	0	0	1	0	0	0	0	1	0	0	0	0	1	2	1	0	1	1	0	1	1	2	0	1	1	0	0	0	1	0	0	0	2	0
613	0	1	1	1	0	1	1	1	2	2	0	0	1	0	1	0	1	0	0	0	2	0	0	0	0	0	0	1	2	2	1	1	1	1	0	1	1	1	0	0	0	0	0	1	0	1	0	2	0
614	1	2	1	0	0	1	0	0	2	2	0	0	1	0	0	0	1	0	0	0	2	0	0	0	0	0	0	1	1	0	1	1	1	0	0	2	1	1	0	0	0	1	1	1	1	0	0	1	0
615	1	0	2	0	2	2	2	2	1	1	0	1	1	0	2	0	1	0	0	0	2	0	0	0	0	0	1	1	1	0	1	2	2	0	0	0	0	0	0	0	0	0	0	0	0	1	0	1	1
616	0	1	2	0	0	1	1	1	1	1	1	0	0	0	0	0	0	1	1	1	0	0	1	0	0	0	0	0	2	0	0	0	1	0	0	2	1	0	0	1	0	1	0	0	2	1	0	1	1
617	0	1	1	0	0	2	0	1	2	0	1	0	1	0	0	0	1	0	1	1	2	1	0	0	0	0	0	2	0	0	2	2	2	0	0	2	1	0	1	0	1	1	1	2	1	0	0	2	0
618	0	2	0	0	0	1	2	2	2	1	0	0	2	0	2	1	1	0	0	0	2	0	0	0	0	0	0	2	1	1	2	2	2	1	0	2	1	0	0	1	0	0	1	2	1	0	0	0	0
619	1	1	1	0	0	1	1	1	2	2	0	0	1	0	0	0	1	0	2	1	2	1	0	0	0	0	0	2	0	0	2	0	0	1	0	1	1	0	0	1	0	1	0	1	1	2	0	2	0
620	0	1	2	0	1	1	2	2	1	1	1	0	1	0	0	0	2	0	0	0	2	1	0	0	0	0	0	2	2	2	1	0	1	2	1	1	1	0	0	0	0	0	2	2	0	0	0	1	0
621	0	2	1	0	0	0	1	2	1	0	0	0	1	0	1	1	1	1	0	0	1	1	1	0	0	0	0	0	2	0	0	2	2	1	0	1	2	0	0	1	1	0	0	1	0	1	0	1	1
622	1	2	0	0	0	0	2	2	1	1	1	1	1	0	1	0	2	0	0	1	2	0	0	0	0	0	1	1	1	0	1	0	0	0	0	2	1	0	1	0	0	0	0	1	0	0	0	1	1
623	0	0	2	0	0	2	0	1	2	1	0	0	1	0	0	0	1	2	2	1	0	1	1	1	1	1	0	1	2	1	0	1	1	1	1	2	2	0	0	0	0	0	1	2	1	0	0	0	0
624	1	1	2	0	0	1	1	1	2	2	0	0	1	0	0	0	1	0	1	0	1	1	1	1	0	1	0	2	2	1	2	1	1	0	0	1	2	0	0	2	1	1	0	1	1	2	0	1	0
625	0	1	1	0	0	1	2	2	1	1	0	0	0	0	0	0	0	1	1	2	1	0	0	0	0	0	0	1	2	1	0	0	1	1	1	2	2	0	0	2	0	0	1	2	0	0	0	1	0
626	0	1	2	0	0	2	0	1	2	1	0	0	0	0	0	0	0	1	1	1	0	0	0	0	0	0	0	2	2	2	1	0	0	1	0	1	1	0	0	0	0	0	0	2	0	0	0	0	1
627	0	1	1	0	0	1	2	2	1	0	0	1	1	0	1	0	1	2	2	1	0	0	0	0	0	0	0	2	2	1	1	2	2	0	1	2	1	0	0	0	0	0	1	1	1	0	0	0	0
628	0	1	1	0	0	0	1	1	1	1	1	0	1	0	0	0	2	0	0	1	2	1	0	0	0	0	0	0	1	0	1	1	1	1	0	0	2	0	0	1	0	0	0	2	0	0	0	1	0
629	0	2	0	0	0	0	0	1	1	1	1	1	1	0	1	0	0	0	1	1	2	1	0	0	0	0	0	1	2	0	1	0	1	0	0	2	1	0	0	0	0	0	0	2	1	1	0	1	0
630	1	0	2	0	0	1	0	0	2	2	0	1	2	0	1	0	2	2	2	2	2	0	2	0	0	0	0	1	2	1	0	2	2	1	1	1	1	0	0	1	0	1	1	2	1	1	0	1	0
631	0	0	2	0	1	2	0	1	2	1	0	0	1	0	0	0	1	1	1	0	2	1	1	1	1	1	0	1	2	0	1	0	0	0	0	1	0	0	0	1	0	0	0	1	0	1	0	1	1
632	1	1	0	0	0	1	1	2	1	0	0	0	1	0	1	0	0	0	0	0	2	0	1	0	0	0	0	1	2	1	0	0	2	1	1	2	0	0	0	0	0	1	1	1	1	1	0	0	1
633	1	0	2	0	0	1	0	0	2	2	0	0	1	0	0	0	2	0	0	0	2	0	1	0	0	0	1	1	2	2	0	0	0	0	0	2	2	0	0	2	0	0	0	0	1	1	0	2	0
634	0	1	1	0	0	2	0	0	2	1	1	0	0	0	0	0	0	2	2	1	0	0	0	0	0	0	0	2	2	2	0	1	1	0	0	1	1	0	0	2	0	0	0	1	0	1	0	0	0
635	0	0	2	0	1	2	0	0	2	2	0	0	1	0	0	0	1	0	0	0	2	0	1	0	0	0	0	2	2	2	1	1	1	1	1	2	0	0	0	0	0	0	0	2	0	0	0	0	2
636	1	1	2	0	0	2	1	1	1	1	1	1	1	0	1	0	1	1	0	0	1	1	0	0	0	0	0	2	2	2	1	1	1	0	0	1	2	0	0	2	1	0	2	2	0	0	0	1	1
637	0	1	1	0	1	1	2	2	1	1	0	0	0	0	0	0	2	0	0	0	2	0	0	0	1	1	0	2	2	0	1	0	0	0	0	2	0	1	0	0	0	1	1	2	1	0	0	2	0
638	1	2	1	0	0	0	2	2	1	1	0	0	0	0	0	0	1	2	0	0	0	1	1	1	0	1	0	2	2	2	1	1	1	0	0	2	2	1	1	1	1	0	0	1	0	0	0	2	0
639	0	2	0	0	0	0	2	2	1	0	0	0	1	0	2	0	0	2	1	1	2	1	0	0	0	0	1	2	2	1	0	2	2	0	0	1	0	0	0	1	0	0	2	2	0	0	0	1	1
640	1	2	1	0	0	2	1	1	2	1	0	1	1	0	1	0	1	2	1	1	2	0	0	0	0	0	1	1	2	2	0	2	2	1	0	2	2	0	0	2	0	0	0	2	0	2	0	1	0
641	0	1	1	0	0	2	0	0	2	2	0	2	2	0	2	0	0	1	2	1	1	0	0	0	0	0	0	2	2	1	1	1	1	0	0	1	0	0	0	0	0	0	0	1	0	0	0	2	0
642	1	0	1	0	0	0	1	1	2	2	0	1	1	0	1	0	1	2	1	0	1	0	2	0	0	0	0	2	1	1	1	0	0	0	0	1	1	0	0	0	0	0	0	1	0	0	1	0	1
643	1	2	1	0	0	0	0	1	1	0	1	0	1	1	0	1	2	0	0	1	1	1	0	0	0	0	1	2	2	1	0	2	2	0	0	0	2	0	0	1	0	0	1	2	0	0	0	2	0
644	1	1	1	0	0	1	2	2	0	0	1	1	1	0	1	0	1	2	1	1	1	0	0	0	0	0	1	2	2	2	0	1	2	0	0	2	2	0	0	1	0	0	0	2	0	2	0	1	0
645	1	2	1	0	0	1	0	0	2	1	1	1	1	0	1	0	1	0	0	0	2	0	0	0	0	0	1	2	2	0	1	1	2	0	0	2	1	1	0	0	0	0	2	2	0	1	0	1	0
646	1	0	2	0	0	1	1	2	1	0	1	1	0	0	0	0	2	0	0	0	1	0	0	0	0	0	0	2	1	1	2	1	1	1	0	2	2	0	0	1	0	0	0	1	0	1	0	1	0
647	1	1	1	0	0	1	2	2	0	0	0	0	2	0	2	0	0	2	1	1	2	1	1	1	1	1	0	2	2	2	1	2	2	0	0	1	0	0	0	0	0	0	2	2	1	0	0	1	0
648	1	0	1	0	0	0	1	1	1	1	0	1	1	0	1	0	0	0	0	0	2	1	0	0	0	0	0	2	2	1	2	1	1	0	0	1	2	0	0	2	0	0	1	1	1	0	0	1	0
649	0	1	0	0	0	1	0	1	2	1	0	0	1	0	1	0	2	1	0	1	2	1	1	1	1	1	0	2	2	2	0	1	1	1	1	1	2	0	0	1	1	0	0	2	0	0	0	2	0
650	1	0	2	0	0	1	0	0	2	1	1	1	1	0	1	0	2	2	1	1	1	0	0	0	0	0	0	2	2	2	0	1	2	0	0	1	1	1	1	0	1	1	2	2	0	1	0	0	0
651	1	1	2	0	0	2	1	1	1	0	0	0	0	0	0	0	1	1	0	0	1	0	0	0	0	0	0	2	2	2	0	1	1	1	2	2	2	1	0	0	0	0	0	1	0	0	0	2	0
652	1	1	1	0	1	1	1	2	1	0	1	0	1	0	0	0	1	1	0	1	2	1	0	0	0	0	0	2	2	1	2	1	1	1	0	1	1	0	1	0	0	1	1	1	1	1	0	2	0
653	1	1	2	0	0	1	0	0	2	1	2	1	2	0	2	1	0	0	0	0	2	0	0	0	0	0	0	2	2	2	1	0	1	1	0	2	0	0	0	0	0	0	1	2	1	0	0	0	2
654	0	1	1	0	1	1	2	2	1	0	1	1	2	0	2	1	1	1	1	1	0	0	0	0	0	0	0	1	2	0	1	0	1	1	0	1	1	0	0	0	0	0	0	1	1	1	0	1	0
655	0	0	2	0	0	1	2	2	1	1	1	0	0	0	0	0	1	1	1	1	1	1	0	0	0	0	0	1	1	1	0	0	0	1	1	2	1	1	0	0	0	1	1	1	1	2	0	0	1
656	1	1	1	0	0	1	2	2	1	1	0	0	0	0	0	0	1	1	1	1	0	1	0	0	1	1	0	1	2	0	1	2	2	0	0	0	1	1	0	0	0	0	0	2	0	2	0	1	0
657	1	2	0	0	0	1	2	2	2	2	1	0	0	0	0	0	2	1	1	1	2	0	1	0	0	0	0	2	2	1	0	2	1	0	0	2	2	0	0	2	1	0	0	1	1	1	0	1	0
658	1	0	2	0	0	2	2	2	1	1	0	0	1	0	0	0	2	1	1	1	1	0	0	0	0	0	0	2	2	2	2	0	1	1	0	1	2	0	0	2	0	1	1	2	1	2	0	2	0
659	0	0	2	0	0	1	1	2	2	1	0	0	0	0	0	0	1	1	1	1	1	0	0	0	0	0	0	2	2	2	0	1	1	0	0	2	2	1	1	0	0	0	0	1	0	0	0	1	0
660	1	0	2	0	0	2	2	2	1	1	1	0	0	0	0	0	1	0	0	0	2	0	1	0	0	0	1	1	1	0	1	1	1	1	1	2	2	0	0	2	0	0	0	1	0	1	0	2	0
661	0	2	1	0	0	0	2	2	1	1	1	1	1	0	1	0	2	1	1	0	2	0	0	0	1	1	0	2	2	1	2	1	1	0	0	1	1	0	0	1	0	1	0	0	1	0	0	1	0
662	0	0	2	0	0	2	1	1	1	1	0	1	1	0	1	0	2	1	1	1	2	0	0	0	0	0	0	2	2	1	2	1	1	0	0	1	2	0	0	1	0	0	2	2	0	0	0	1	1
663	1	2	2	0	1	1	0	0	2	2	0	0	0	0	0	0	2	1	1	0	2	1	1	0	0	0	0	1	2	1	0	2	2	0	0	2	0	0	0	0	0	0	0	1	0	0	0	0	1
664	0	1	0	0	0	1	2	2	1	1	1	0	0	0	1	0	2	2	1	1	1	0	0	0	0	0	0	1	1	1	1	1	2	1	1	2	2	0	0	2	0	1	1	2	1	1	0	2	0
665	1	0	2	0	2	2	0	0	2	2	0	0	0	0	0	0	0	0	0	0	2	0	0	0	1	1	0	2	1	0	2	1	1	0	0	2	1	0	0	0	0	1	1	1	1	2	0	0	1
666	0	2	1	0	1	1	1	1	2	1	1	0	0	0	0	0	2	2	1	1	2	0	0	0	0	0	0	1	2	0	1	1	1	0	0	1	2	1	1	0	1	0	1	1	1	0	0	2	0
667	1	2	0	0	0	0	1	1	2	2	0	0	0	0	0	0	2	0	0	0	2	0	0	0	0	0	0	1	2	1	0	2	2	1	0	2	1	0	0	1	0	0	0	1	0	0	0	0	0
668	0	0	2	0	1	1	0	0	2	1	1	0	0	0	0	0	1	0	1	1	2	1	0	0	0	0	0	2	1	1	2	2	2	0	0	2	1	0	0	1	0	1	1	1	1	1	0	2	0
669	0	0	2	0	1	2	2	2	1	1	1	0	1	0	0	0	0	0	0	1	2	0	0	0	0	0	0	1	2	0	1	2	2	0	0	0	1	0	0	1	0	1	0	1	2	1	0	0	2
670	0	0	2	0	0	1	0	1	2	1	1	0	2	0	0	0	0	1	1	1	2	1	1	1	1	1	0	2	1	0	2	0	1	1	0	2	1	0	0	0	0	1	1	1	1	0	0	1	0
671	0	2	0	0	0	0	1	1	1	1	0	0	0	0	0	0	0	2	2	1	0	1	0	0	0	0	0	1	2	1	0	1	1	0	0	1	1	0	0	1	0	0	0	1	0	1	0	1	0
672	0	2	0	0	0	0	2	2	1	1	1	0	1	1	0	0	1	0	0	0	1	0	0	0	0	0	0	2	2	2	1	1	2	2	0	1	2	0	0	1	0	0	0	2	0	0	0	1	0
673	1	1	1	0	0	1	1	1	1	1	0	0	0	0	0	0	1	1	0	1	2	0	0	0	0	0	0	2	2	2	2	2	2	0	0	0	2	0	0	2	1	0	0	1	0	0	0	0	1
674	1	0	2	0	1	1	2	2	0	0	1	0	1	0	0	0	0	1	2	1	1	1	0	0	0	0	0	1	2	1	0	0	0	0	0	1	1	0	0	0	0	0	0	1	0	0	0	1	0
675	0	1	2	0	0	0	0	0	2	2	0	0	1	0	1	1	1	0	0	0	2	1	1	0	0	0	0	2	2	1	0	1	1	0	0	2	1	0	0	0	0	0	1	2	2	0	0	0	1
676	1	0	2	0	1	2	2	2	0	0	1	0	0	0	0	0	1	2	0	0	0	0	0	0	0	0	0	2	2	1	1	1	0	0	1	2	0	0	0	0	1	0	0	2	1	0	0	2	0
677	1	1	1	0	0	2	1	1	0	0	2	0	0	0	0	0	0	1	1	1	0	1	0	0	0	0	0	1	1	1	0	1	1	1	1	2	1	0	0	1	0	0	0	1	1	1	0	0	0
678	0	0	2	0	0	1	2	2	1	0	0	0	0	0	0	0	2	0	0	0	2	0	0	0	0	0	0	2	2	1	2	0	2	1	0	1	1	0	1	0	0	0	1	2	1	0	0	2	0
679	1	0	2	0	0	2	1	2	2	1	0	0	0	0	0	0	0	2	0	1	1	2	0	0	0	0	1	2	2	1	0	2	1	0	0	2	0	0	0	0	0	2	2	2	1	1	0	0	1
680	1	0	2	0	0	2	2	2	0	0	0	1	2	0	1	0	2	2	0	0	1	0	0	0	0	0	0	2	2	1	1	1	1	0	0	1	2	0	0	1	0	0	0	0	0	0	0	2	0
681	0	1	1	0	1	1	1	2	1	0	0	1	1	0	1	0	2	0	1	1	2	1	1	0	1	1	0	2	2	1	1	2	2	0	0	1	2	0	0	0	0	0	0	2	0	2	0	0	0
682	0	2	1	0	0	0	2	2	0	0	2	0	1	0	1	0	1	1	0	0	1	1	0	0	0	0	0	1	1	1	1	1	1	0	0	1	1	0	0	0	0	2	1	2	1	0	0	0	0
683	0	0	2	0	1	1	0	1	2	1	0	0	0	0	0	0	1	1	1	1	1	1	1	1	1	1	0	2	1	1	1	0	0	0	0	2	1	0	0	1	0	1	1	2	1	1	0	0	0
684	1	0	2	0	1	2	2	2	0	0	2	0	1	0	0	0	1	1	1	1	1	0	0	0	0	0	0	2	2	1	1	1	1	2	1	1	1	0	0	0	0	1	0	1	1	2	0	2	0
685	1	1	1	0	0	2	1	2	2	0	1	0	0	0	0	0	0	2	2	1	0	1	1	1	1	1	0	2	2	1	2	2	2	0	0	0	1	0	1	0	0	1	1	1	1	2	0	1	0
686	0	2	1	0	0	2	0	1	2	0	1	0	0	0	0	0	2	0	0	1	2	0	1	0	0	0	0	2	2	1	2	1	1	0	0	2	2	0	0	1	0	0	1	2	1	0	0	1	0
687	0	0	2	0	1	2	0	0	2	2	0	0	1	0	1	1	0	0	0	0	2	1	0	0	0	0	0	2	2	2	1	1	1	0	0	0	2	0	1	1	0	1	0	0	1	0	0	1	1
688	1	1	1	0	1	2	2	2	1	1	1	0	0	0	0	0	2	0	0	0	2	1	0	0	0	0	1	2	2	1	0	2	2	1	2	2	1	0	1	0	1	0	1	2	1	0	0	2	0
689	1	1	2	0	0	0	1	1	1	1	0	1	2	0	1	0	1	0	1	1	1	0	0	0	0	0	0	0	1	0	1	1	1	0	0	1	1	0	0	1	0	0	0	2	0	1	0	2	0
690	1	0	2	0	1	1	0	0	2	2	0	0	0	0	0	0	1	0	0	0	2	1	0	0	0	0	1	2	2	1	0	1	2	2	2	2	1	0	0	0	0	1	1	1	1	1	0	1	1
691	0	1	2	0	0	2	1	2	1	0	1	0	0	0	0	0	0	1	1	1	2	1	0	0	0	0	0	2	2	1	1	1	1	0	0	1	1	0	0	0	0	1	0	1	1	1	0	2	0
692	0	2	1	0	0	1	1	2	1	0	1	1	1	0	1	0	1	0	0	0	2	1	0	0	1	1	0	2	2	1	1	0	2	0	0	2	1	1	0	0	0	0	0	1	1	1	0	2	0
693	0	0	2	0	1	2	1	2	2	1	0	0	0	0	0	0	1	0	1	1	2	1	2	1	1	1	0	1	2	1	0	1	1	0	0	2	1	0	0	1	1	0	0	2	0	0	0	1	1
694	1	1	1	0	1	2	1	1	2	2	0	0	0	0	0	0	1	1	1	1	1	1	1	1	1	1	1	2	2	1	0	1	1	1	1	1	1	0	1	0	0	0	0	0	0	0	0	2	0
695	1	2	2	0	0	1	1	2	1	0	1	2	1	0	1	0	1	2	1	0	0	0	1	0	0	0	0	2	1	1	2	0	0	0	0	2	1	0	0	0	0	1	1	1	1	1	0	1	1
696	0	1	1	0	0	0	1	1	1	1	1	0	0	0	0	0	1	0	0	0	2	1	2	1	1	1	0	1	1	1	0	0	0	1	1	1	1	0	0	1	1	1	1	2	1	1	0	0	0
697	0	2	1	0	0	0	2	2	1	1	0	1	1	0	1	0	1	1	1	0	2	1	0	0	0	0	0	2	2	2	1	1	2	0	1	2	2	0	0	0	1	0	0	1	0	1	0	1	0
698	1	2	2	0	0	1	2	2	0	0	0	2	2	0	2	0	2	0	0	0	2	1	1	1	1	1	0	2	2	2	1	1	1	0	1	1	1	0	0	2	0	1	1	1	1	1	0	1	0
699	1	2	1	0	0	2	0	0	2	2	0	1	1	0	1	0	2	1	0	1	2	0	2	0	0	0	0	2	2	2	1	1	1	0	0	2	1	1	1	0	0	0	0	1	0	1	1	0	1
700	0	1	1	0	0	0	0	0	2	2	0	1	1	0	1	0	1	1	1	1	1	0	0	0	0	0	0	2	2	2	0	0	0	0	0	2	0	0	0	0	0	0	1	2	1	0	0	0	0
701	0	0	2	0	0	1	1	1	2	2	0	1	2	0	1	0	2	0	0	0	2	0	2	0	0	1	0	2	2	2	1	2	2	0	1	1	2	0	0	0	1	0	0	1	0	1	0	2	0
702	0	0	1	0	0	1	1	1	1	1	1	1	2	0	2	0	1	2	0	0	0	0	0	0	1	1	0	2	1	0	2	1	1	0	0	1	2	0	0	0	1	0	0	2	1	0	0	1	1
703	0	1	2	0	0	2	1	1	1	0	0	0	0	0	0	0	2	2	1	1	1	0	0	0	1	1	0	2	2	2	1	1	2	2	1	1	0	0	0	0	1	0	0	2	0	0	0	2	0
704	0	1	1	0	0	1	1	2	1	0	0	0	0	0	0	0	1	0	1	0	2	1	0	0	0	0	0	2	2	2	0	2	2	0	0	1	1	0	0	1	0	0	1	1	1	1	0	2	0
705	0	0	2	0	0	1	1	1	1	1	1	1	1	0	1	0	1	2	1	1	1	0	0	0	0	0	1	2	2	2	0	2	2	0	0	1	0	0	0	1	0	0	0	1	0	0	0	2	0
706	1	2	1	0	0	1	1	1	1	0	2	0	1	0	0	0	0	2	2	1	0	1	0	0	0	0	0	2	2	2	0	2	2	0	0	1	2	0	0	1	0	1	0	1	1	1	0	2	0
707	1	1	0	0	0	0	1	1	2	1	1	1	1	0	1	0	0	1	1	1	2	1	1	0	0	0	0	2	2	2	0	1	1	1	0	1	1	0	0	2	1	0	0	2	2	1	0	2	0
708	0	2	1	0	0	1	1	1	0	0	1	0	0	0	1	0	2	0	0	0	2	0	0	0	0	0	0	2	1	1	1	2	2	0	1	2	1	0	1	0	0	0	1	1	1	0	1	1	0
709	1	0	2	0	1	2	1	1	2	2	0	2	1	0	1	0	2	1	1	0	2	0	0	0	0	0	0	2	2	0	1	1	1	1	1	2	1	0	0	1	0	0	0	1	0	0	0	2	0
710	1	2	0	0	0	0	1	2	1	0	1	0	0	0	0	0	2	0	0	0	2	0	0	0	1	1	0	2	2	1	1	2	2	0	0	2	0	1	0	0	0	1	1	2	1	0	0	2	0
711	1	0	2	0	0	2	0	0	2	2	0	1	1	0	1	0	1	0	1	2	1	0	0	0	0	0	0	1	2	1	0	1	2	1	1	2	2	0	0	1	1	0	1	2	1	0	0	0	1
712	0	2	0	0	0	0	1	1	2	2	0	0	0	0	0	0	1	1	1	1	1	0	1	0	0	0	0	2	2	1	1	0	0	0	0	2	0	0	0	0	0	0	1	1	1	0	0	2	0
713	1	2	0	0	0	1	2	2	2	2	1	1	2	0	2	0	1	2	0	0	1	0	0	0	1	1	0	1	2	0	1	2	1	0	0	2	1	0	0	1	0	0	0	2	0	0	0	2	0
714	0	2	1	0	0	1	2	2	1	1	0	0	1	0	1	0	0	2	2	1	0	0	0	0	1	1	0	2	2	2	1	1	1	0	1	2	1	0	0	0	0	0	0	1	0	1	0	1	0
715	1	2	1	0	0	1	1	1	2	2	0	0	1	0	0	0	1	1	0	0	1	0	0	0	0	0	0	1	2	1	0	1	1	0	0	1	0	0	0	0	0	0	0	2	0	1	0	2	0
716	1	1	1	1	0	1	1	1	1	1	1	0	0	0	0	0	1	2	0	0	1	1	0	0	0	0	0	1	1	0	1	1	1	1	1	1	1	0	0	0	0	1	1	2	0	0	0	2	0
717	0	0	2	0	0	2	1	2	1	0	0	0	0	0	0	0	2	0	0	0	2	0	0	0	0	0	0	1	1	0	1	1	2	2	2	2	1	0	0	0	1	1	1	2	1	0	0	2	0
718	0	2	0	0	0	0	1	1	2	2	0	1	1	0	1	0	0	2	0	0	1	1	1	0	1	1	0	2	2	1	1	1	1	1	2	2	2	0	0	2	0	1	1	2	2	1	0	2	0
719	1	2	0	0	0	1	1	1	1	1	0	0	1	0	0	0	2	2	2	2	1	1	0	0	0	0	1	2	2	2	0	2	2	1	1	2	1	0	0	0	1	0	2	2	0	1	0	2	0
720	1	2	1	0	0	1	1	1	1	1	0	0	0	0	0	0	1	0	1	1	2	0	1	0	0	0	0	1	1	1	1	1	2	0	1	2	2	1	0	1	0	0	1	1	1	1	0	1	0
721	1	1	1	0	0	1	2	2	1	1	0	1	2	0	1	0	2	1	1	1	1	0	0	0	1	1	0	1	2	0	1	2	2	0	0	1	1	0	0	1	0	0	1	1	1	1	0	1	0
722	0	2	0	0	0	0	1	2	1	0	0	0	0	0	1	0	1	1	1	1	1	0	0	0	0	0	0	2	2	2	1	2	2	0	0	0	1	0	0	1	1	0	1	1	1	1	0	0	0
723	0	1	2	0	1	2	1	1	2	2	0	0	0	0	0	0	0	1	0	0	1	1	0	0	0	0	1	2	2	1	0	0	1	0	0	2	1	0	0	1	0	1	1	2	0	1	0	1	0
724	1	2	1	0	0	0	1	2	1	0	1	0	0	0	0	0	1	1	1	1	2	1	1	1	1	1	1	2	2	1	0	0	0	0	0	1	2	0	1	0	0	0	0	1	0	0	0	0	1
725	0	1	2	0	0	0	0	1	2	1	0	0	2	0	0	0	1	0	0	0	2	2	1	1	1	1	0	2	2	2	1	2	2	0	0	1	0	0	1	0	0	0	0	2	0	2	0	1	0
726	0	1	0	0	0	0	1	1	1	1	0	1	1	0	1	0	2	2	1	1	1	1	1	1	1	1	0	2	2	2	1	1	1	1	1	2	2	0	0	2	0	0	1	1	1	1	0	0	0
727	1	2	0	0	0	1	2	2	1	1	1	1	2	0	1	0	0	1	0	0	0	0	0	0	0	0	0	2	2	2	0	1	1	1	0	2	1	0	0	0	0	0	0	2	0	0	0	2	0
728	0	2	1	0	0	1	0	0	2	2	0	0	0	0	0	0	0	2	1	1	1	0	1	0	0	0	0	0	2	0	0	2	2	1	0	2	0	1	0	0	0	0	0	2	0	0	0	2	0
729	0	2	0	0	0	1	0	0	2	2	0	1	2	0	2	0	1	1	1	1	1	0	0	0	0	0	0	1	2	1	0	1	1	0	0	1	1	0	0	1	0	1	1	2	1	1	0	0	1
730	0	1	1	0	0	1	0	1	2	1	0	1	1	0	1	0	0	2	2	1	1	0	0	0	0	0	0	2	2	2	0	1	2	0	0	1	1	0	0	0	1	1	1	2	0	0	0	1	0
731	0	0	1	0	0	0	2	2	0	0	1	0	1	0	1	0	0	0	0	0	2	1	0	0	0	0	0	2	2	2	1	0	1	1	0	2	1	0	0	1	0	0	0	1	0	0	0	1	0
732	1	1	2	0	0	1	1	2	1	0	1	1	1	1	0	1	1	1	1	1	1	1	0	0	0	0	0	2	2	2	0	2	2	0	0	1	2	0	0	0	0	0	2	2	0	0	0	2	0
733	0	0	2	0	1	1	1	1	2	2	0	0	0	0	0	0	0	1	1	2	1	0	0	0	0	0	0	1	2	0	1	1	1	1	1	1	0	0	0	0	0	0	0	1	0	0	0	2	0
734	1	0	2	0	1	2	2	2	1	0	1	1	2	0	2	0	1	1	0	1	2	0	1	0	0	0	0	1	2	1	0	0	1	1	0	2	0	0	0	0	0	0	0	2	0	0	0	1	1
735	1	1	2	0	1	1	2	2	0	0	1	1	1	0	1	0	1	0	1	1	2	0	0	0	0	0	0	2	2	1	2	2	2	0	0	0	2	0	0	2	0	0	0	2	0	1	0	1	0
736	0	2	1	0	0	0	1	1	2	2	0	0	1	0	1	0	2	0	0	0	2	1	1	1	1	1	0	2	2	1	1	1	1	1	0	0	2	1	0	1	0	1	1	1	1	1	0	2	0
737	0	1	2	0	0	1	2	2	1	0	1	0	2	0	1	0	1	0	1	1	2	0	0	0	0	0	0	2	2	0	0	2	2	0	0	1	1	0	1	0	0	1	1	2	0	0	0	1	0
738	1	0	1	0	0	1	2	2	1	1	1	0	1	0	1	1	1	2	0	0	1	0	1	0	0	0	0	2	2	2	0	1	1	1	2	2	1	0	0	1	0	0	0	1	0	1	0	0	1
739	0	0	2	0	0	1	2	2	0	0	1	0	0	0	0	0	1	1	1	1	1	0	1	1	2	2	0	2	2	2	1	1	1	0	1	2	2	0	1	0	0	0	0	2	1	1	0	1	0
740	0	1	1	1	0	1	0	1	1	1	1	0	0	0	0	0	1	0	0	0	1	0	0	0	0	0	0	2	2	2	0	1	1	0	0	2	1	0	0	0	0	0	1	2	0	1	0	1	0
741	0	1	1	0	0	1	1	2	1	0	1	1	2	0	2	0	2	0	0	0	1	0	0	0	0	0	1	2	2	1	1	1	2	2	1	2	2	0	0	1	0	1	1	2	1	2	0	2	0
742	0	2	1	0	0	1	1	2	1	0	0	0	1	0	1	1	0	2	2	1	1	0	0	0	0	0	0	1	2	0	1	1	1	1	1	2	1	0	1	0	0	0	0	1	0	0	0	2	0
743	0	1	1	0	0	2	1	2	2	1	0	1	1	0	1	0	2	1	1	1	2	0	1	0	1	1	0	1	1	0	1	1	1	0	0	1	2	0	0	2	0	0	0	2	0	2	0	2	0
744	0	1	1	0	1	1	0	1	1	1	1	0	1	0	0	0	1	0	0	0	2	0	1	0	1	1	1	2	2	1	0	2	2	0	0	1	0	0	0	0	0	0	1	2	1	0	0	2	0
745	1	1	2	0	1	2	1	1	1	1	1	0	0	0	0	0	2	1	1	1	2	1	0	0	0	0	0	2	1	1	2	1	1	0	0	2	2	0	1	1	0	0	0	2	0	1	0	0	1
746	1	1	2	0	0	2	1	2	2	1	0	1	1	0	1	0	1	1	0	0	1	1	1	0	1	1	1	2	2	1	0	2	2	0	0	2	0	0	0	1	0	0	0	2	0	1	0	0	0
747	1	1	2	0	0	0	2	2	0	0	2	0	0	0	0	0	0	0	0	0	2	0	1	1	2	2	1	1	2	2	0	0	1	1	0	1	1	0	0	0	0	1	1	2	1	1	0	2	0
748	1	2	1	0	0	1	2	2	1	1	1	0	0	0	0	0	0	1	2	1	2	0	1	0	0	0	0	2	2	1	1	1	1	0	0	2	1	0	0	2	0	0	0	1	1	0	0	2	0
749	0	0	2	0	0	1	2	2	1	1	0	0	1	0	1	1	1	0	0	0	2	0	0	0	0	0	0	1	1	1	1	2	2	0	0	1	1	0	0	1	0	0	0	2	0	1	0	1	0
750	1	2	0	0	0	1	2	2	0	0	0	0	2	0	1	1	2	2	1	1	2	0	0	0	0	0	0	1	2	1	1	0	0	1	0	1	1	0	0	1	0	1	1	1	1	1	0	1	1
751	1	1	2	0	0	2	2	2	2	1	1	0	0	0	0	0	1	0	1	1	2	0	0	0	1	1	0	2	2	2	0	2	2	0	1	2	2	0	0	0	1	0	0	0	0	0	0	0	0
752	0	1	1	0	0	1	2	2	0	0	0	0	1	0	1	1	1	1	0	0	1	0	0	0	0	0	0	2	2	2	1	2	2	1	1	2	2	0	0	1	1	0	2	2	1	0	0	1	0
753	0	1	1	0	0	1	2	2	1	0	2	0	1	0	0	0	1	2	0	0	1	1	0	0	0	0	0	1	2	1	0	2	2	0	0	1	1	1	0	0	0	1	1	1	1	0	0	0	0
754	0	1	1	0	0	1	2	2	0	0	0	0	0	0	0	0	1	1	1	1	1	0	1	1	2	2	0	1	2	0	1	2	2	0	0	0	1	0	0	0	0	1	1	1	1	1	0	2	0
755	1	2	0	0	0	0	1	2	2	1	0	1	1	0	1	0	0	1	0	0	0	0	0	0	0	0	1	2	2	1	0	1	1	2	1	2	2	0	0	1	0	0	0	1	1	1	0	0	1
756	1	2	0	0	0	0	2	2	1	0	1	1	1	0	1	0	0	0	0	0	2	0	0	0	0	0	0	2	1	1	1	1	1	0	0	2	1	0	0	0	0	0	0	0	0	1	0	1	1
757	0	2	0	0	0	0	0	1	2	1	0	0	1	0	0	0	2	0	0	0	2	0	0	0	0	0	1	2	2	0	1	1	1	0	0	2	1	0	0	1	0	0	0	2	0	0	0	1	0
758	0	1	2	0	0	1	0	1	2	1	0	1	1	0	1	0	1	2	1	1	1	0	0	0	1	1	0	2	2	2	0	1	1	0	0	1	0	0	0	0	1	1	1	1	1	2	0	1	0
759	0	1	1	0	1	2	2	2	1	1	1	1	1	0	1	0	2	2	1	0	2	0	0	0	0	0	0	1	2	1	1	1	1	1	1	1	1	0	0	1	0	2	1	2	1	0	0	2	0
760	1	0	2	0	0	2	1	1	1	1	1	1	1	0	1	0	1	0	0	0	2	0	0	0	0	0	0	2	2	2	0	0	1	2	0	2	1	0	0	1	0	0	0	2	0	2	0	1	0
761	1	1	1	0	0	1	1	1	2	2	0	0	2	0	0	0	1	1	1	1	1	0	1	0	0	0	0	2	2	2	0	1	1	1	1	2	2	0	1	1	0	0	0	1	0	0	0	1	0
762	1	2	1	0	0	2	0	1	2	1	1	1	1	0	1	0	2	1	1	1	2	0	0	0	0	0	0	2	2	1	2	0	1	1	0	1	1	0	0	0	0	0	0	1	0	0	0	2	0
763	1	1	2	0	1	1	0	1	2	1	1	1	0	0	0	0	1	1	0	0	1	1	0	0	0	0	0	2	1	1	2	2	2	2	0	2	1	0	0	1	0	0	2	2	1	0	0	2	0
764	1	2	0	0	0	0	1	1	1	1	0	0	0	0	0	0	2	0	0	0	2	0	0	0	0	0	0	0	2	1	0	1	1	1	0	0	0	0	0	0	1	0	0	1	0	0	0	2	0
765	0	0	2	0	0	1	1	1	1	1	1	0	0	0	0	0	1	2	1	1	1	0	0	0	0	0	0	0	2	0	0	0	0	0	0	2	1	0	0	0	0	1	1	1	1	1	0	1	1
766	1	0	2	0	0	1	2	2	1	0	1	0	0	0	0	0	2	0	0	0	2	0	0	0	0	0	0	1	1	0	2	2	2	2	0	2	2	0	0	1	0	0	0	2	1	2	0	2	0
767	0	1	1	0	1	2	1	2	2	1	0	1	1	0	1	0	1	1	1	1	1	0	0	0	0	0	0	2	2	2	0	1	1	1	1	2	0	0	0	0	0	0	0	2	0	1	0	2	0
768	0	1	1	0	0	1	2	2	1	1	1	1	2	0	2	0	0	1	0	0	0	0	0	0	0	0	0	2	2	1	1	1	1	0	0	1	2	0	0	0	0	1	1	2	0	1	0	2	0
769	1	0	2	0	1	2	1	2	2	1	0	0	0	0	0	0	1	1	1	1	1	1	1	1	0	1	0	1	2	1	0	1	2	0	0	2	2	0	0	2	0	1	1	1	0	0	0	2	0
770	1	2	0	0	0	1	1	1	1	1	0	0	1	0	0	0	2	1	1	1	2	1	0	0	0	0	0	2	2	2	0	0	0	0	1	2	2	1	1	1	1	1	0	1	1	1	0	1	0
771	0	1	1	0	0	0	1	2	1	0	0	0	1	0	0	0	1	1	0	1	1	1	0	0	0	0	2	2	2	0	1	1	1	0	0	2	2	0	1	0	0	0	1	2	0	1	0	2	0
772	0	1	1	0	0	1	1	2	2	1	0	0	0	0	0	0	2	1	0	1	2	1	0	0	0	0	0	2	2	2	1	1	2	1	1	2	2	0	0	2	1	1	1	2	1	0	0	1	0
773	0	2	1	0	0	1	1	1	2	2	1	0	1	0	0	0	1	1	1	1	1	1	1	1	0	1	0	1	2	1	0	1	1	0	0	2	1	0	0	0	0	2	2	2	1	1	0	2	0
774	1	1	1	0	0	1	1	2	1	0	1	1	1	1	0	1	1	1	1	1	2	1	0	0	0	0	0	2	2	1	2	1	2	2	1	2	2	0	0	1	0	1	1	1	1	1	0	0	0
775	1	1	1	0	1	2	0	1	2	2	0	0	2	0	1	1	1	1	0	1	1	1	1	1	1	1	0	1	1	1	1	2	2	0	0	1	1	0	1	0	0	1	2	2	1	0	0	1	1
776	0	2	0	0	0	1	1	2	2	0	1	1	2	0	2	1	1	2	0	0	1	0	1	1	1	1	0	2	2	2	0	2	2	2	0	1	1	0	0	0	0	1	0	0	1	0	0	1	1
777	0	0	2	0	1	2	2	2	1	1	0	1	1	0	1	0	1	0	0	0	2	0	1	0	0	0	0	2	2	2	0	1	1	2	1	1	1	0	1	0	1	0	0	1	0	0	0	0	0
778	1	1	1	0	0	1	0	1	2	1	1	0	0	0	0	0	0	0	0	0	2	0	0	0	1	1	0	1	1	1	1	1	2	0	0	1	1	0	0	0	0	1	0	0	2	0	0	2	0
779	0	1	1	1	0	1	2	2	1	0	1	1	1	0	1	0	0	2	1	1	2	2	0	0	0	0	0	1	2	1	0	2	2	1	0	2	1	0	0	1	0	2	2	2	1	1	0	2	0
780	1	1	1	0	0	2	1	2	0	0	1	0	0	0	0	0	2	0	0	0	2	0	0	0	0	0	0	2	2	2	0	2	2	0	0	2	1	1	0	0	0	0	0	2	0	1	0	2	0
781	1	2	1	0	0	1	0	0	2	2	0	0	0	0	0	0	0	2	0	0	2	0	0	0	0	0	0	1	1	1	0	2	2	0	0	0	1	0	0	0	0	0	0	1	0	0	0	1	0
782	0	1	2	0	0	1	1	1	1	1	1	0	1	0	1	1	2	0	0	0	2	0	0	0	0	0	0	1	2	1	1	1	1	1	0	2	2	1	1	0	1	0	1	2	1	0	0	2	0
783	0	1	1	0	0	1	2	2	1	0	2	0	0	0	0	0	0	0	0	0	1	0	0	0	0	0	0	1	2	0	0	1	2	0	0	2	1	0	0	0	0	0	1	2	2	1	0	2	0
784	0	0	2	0	0	1	0	0	2	1	1	0	1	0	1	0	2	0	0	0	2	0	0	0	0	0	0	2	1	0	2	2	2	0	0	1	1	0	0	0	0	0	1	2	1	0	0	1	1
785	1	1	2	0	0	2	2	2	1	1	1	0	0	0	0	0	1	1	1	1	1	0	1	0	0	0	0	2	2	1	2	1	2	2	2	2	1	0	0	0	0	0	1	2	1	0	0	2	0
786	1	1	2	0	0	2	0	1	2	1	0	0	1	0	1	1	0	1	0	0	0	0	0	0	0	0	0	1	2	1	1	1	2	1	1	1	2	0	0	2	0	0	0	2	1	0	0	2	0
787	1	2	0	0	0	0	1	0	2	1	1	1	1	0	2	0	1	0	1	1	1	0	1	0	0	0	0	2	1	1	2	1	2	2	2	2	2	0	0	0	1	0	0	1	0	0	0	2	0
788	0	1	1	0	1	2	0	0	2	2	0	0	1	0	0	0	2	1	1	1	2	0	0	0	0	0	0	1	2	2	1	2	2	1	0	1	1	1	0	0	0	0	0	1	0	1	0	2	0
789	1	0	2	0	1	2	0	0	2	2	0	0	1	0	1	0	1	1	1	1	1	2	1	1	1	1	0	1	2	1	0	0	1	0	0	2	1	0	0	0	1	2	1	2	1	0	0	0	0
790	1	1	1	0	0	2	1	1	2	0	0	0	0	0	0	0	1	0	0	0	2	0	0	0	0	0	1	1	2	0	0	1	1	0	0	1	2	0	0	1	0	1	1	1	1	0	0	1	1
791	0	0	2	0	0	2	2	2	2	1	0	1	1	0	1	0	1	1	0	0	1	0	0	0	0	1	0	0	1	0	1	0	0	0	0	2	2	0	0	1	0	1	1	1	1	2	1	0	1
792	1	2	1	0	0	1	1	1	1	1	0	1	1	0	1	0	1	0	0	0	2	1	2	1	1	1	0	2	2	2	1	1	2	1	0	1	2	0	1	1	0	1	1	1	1	2	0	0	1
793	1	0	2	0	0	2	2	2	1	1	0	0	0	0	0	0	2	0	0	0	2	0	0	0	0	0	0	2	2	1	1	2	2	2	0	1	2	1	1	0	1	0	1	1	0	1	0	2	0
794	0	2	0	0	0	0	2	2	0	0	0	1	2	0	1	0	1	1	0	0	2	1	0	0	0	0	0	2	2	0	1	2	2	1	0	1	1	0	0	2	0	0	1	1	0	2	0	2	0
795	1	2	1	1	0	1	1	1	0	0	1	0	0	0	0	0	2	2	1	1	2	0	0	0	0	0	0	2	2	1	1	1	1	2	1	2	0	0	0	0	0	0	0	2	0	0	0	2	0
796	1	0	2	0	0	1	1	1	1	1	0	0	0	0	0	0	1	2	0	0	1	1	0	0	0	0	0	2	2	2	1	0	0	0	0	1	1	0	0	0	1	0	1	2	1	0	0	2	0
797	0	2	1	0	0	1	2	2	1	0	1	0	1	0	1	1	2	1	1	1	2	0	1	1	1	2	0	2	2	1	2	1	1	0	0	2	1	0	0	1	0	0	1	2	1	0	0	0	0
798	0	0	1	0	0	0	1	1	2	1	1	1	2	0	1	0	0	0	1	1	2	0	0	0	1	1	0	1	1	1	2	0	0	0	0	1	1	0	0	0	0	0	0	1	0	1	0	1	0
799	0	1	1	0	0	2	2	2	1	1	1	0	2	0	0	0	1	2	1	0	0	0	0	0	0	0	0	2	2	2	0	2	2	0	0	2	1	1	0	0	0	1	1	2	1	1	0	2	0
800	1	2	0	0	0	0	0	0	2	2	0	0	1	0	0	0	2	2	1	0	2	1	1	1	1	1	0	1	1	1	1	1	2	0	1	2	1	1	0	0	0	0	1	1	1	1	0	1	0
801	1	1	1	0	1	2	1	1	1	1	0	0	1	0	1	1	2	0	0	0	2	1	0	0	0	0	0	1	1	1	1	1	1	0	0	1	1	0	0	1	0	1	1	2	0	1	0	1	0
802	1	1	1	0	0	1	1	2	2	1	0	1	0	0	0	0	2	1	1	1	2	1	1	0	0	0	0	2	2	2	1	2	2	0	0	2	2	0	0	2	0	0	0	1	0	1	0	0	0
803	0	1	2	0	0	1	1	1	1	1	1	0	1	0	0	0	1	1	0	0	1	0	0	0	0	0	0	1	1	0	1	1	2	2	2	2	2	0	0	1	0	0	0	1	0	0	0	1	0
804	1	1	1	0	0	1	0	1	2	0	1	0	0	0	0	0	1	1	0	0	1	0	1	0	0	0	0	1	2	0	1	1	0	0	1	2	1	0	1	0	0	0	0	1	0	0	1	0	1
805	0	2	0	0	0	1	1	2	1	0	1	1	1	0	1	0	0	1	1	1	2	0	0	0	0	0	0	2	2	2	0	1	1	0	0	2	1	0	0	0	0	1	1	1	1	1	0	0	0
806	1	2	0	0	0	1	0	0	2	2	0	1	0	0	0	0	1	1	1	1	1	2	1	1	1	1	0	2	2	2	1	2	1	0	0	2	0	0	1	0	0	0	0	2	0	1	0	2	0
807	1	2	0	0	0	0	2	2	1	1	1	0	0	0	0	0	1	1	2	2	1	0	0	0	0	0	0	1	2	1	0	2	2	1	0	2	0	0	0	0	0	0	0	2	0	0	0	2	0
808	0	0	2	0	0	1	2	2	1	1	0	1	1	0	1	0	1	0	0	0	2	1	0	0	0	0	0	2	2	1	2	1	2	2	0	1	2	0	0	2	0	1	1	1	1	1	0	1	1
809	0	1	2	0	0	1	1	2	0	0	1	0	0	0	0	0	1	2	0	1	1	0	0	0	0	0	0	0	2	0	0	1	1	1	0	0	2	1	0	1	0	0	1	1	1	1	0	1	1
810	1	1	1	0	1	2	0	1	2	1	0	0	1	0	1	0	0	2	2	2	0	0	0	0	0	0	1	2	2	2	0	0	2	1	0	2	0	1	0	0	0	1	1	2	1	1	0	2	0
811	1	2	1	0	0	1	2	2	0	0	1	0	1	0	0	0	1	0	0	0	2	0	0	0	0	0	0	1	1	1	1	2	2	0	0	0	2	0	0	1	0	0	0	1	1	1	0	2	0
812	0	2	2	0	0	1	2	2	1	1	0	0	1	0	0	0	1	1	1	1	1	0	1	0	0	0	0	1	1	1	1	1	1	1	1	2	1	1	0	0	0	0	0	2	0	1	0	0	1
813	1	2	0	0	0	0	2	2	1	1	1	0	0	0	0	0	1	1	1	1	0	0	0	0	0	0	0	1	2	1	0	1	2	2	2	2	0	0	0	1	0	2	2	2	1	1	0	1	0
814	1	0	2	0	0	1	0	2	2	0	1	0	0	0	0	0	1	1	0	0	1	1	1	1	1	1	0	1	2	0	1	0	0	0	0	1	1	0	1	0	1	1	1	1	1	2	0	0	0
815	0	1	1	0	1	2	1	2	2	0	0	0	1	0	0	0	2	0	0	1	1	1	0	0	0	0	0	1	1	1	1	2	2	0	0	1	1	0	0	0	0	0	1	2	0	1	0	1	0
816	1	1	1	0	0	1	0	1	2	1	0	0	0	0	0	0	0	1	2	1	2	0	0	0	0	0	0	1	2	0	1	0	1	0	0	2	1	0	0	1	1	1	0	0	1	0	0	1	1
817	0	0	2	0	0	1	2	2	1	1	0	0	0	0	0	0	1	0	1	1	2	0	1	0	0	0	0	2	2	2	0	0	1	0	0	2	1	0	0	1	0	0	2	2	0	0	0	1	0
818	1	0	2	0	1	2	1	2	1	0	0	0	0	0	0	0	2	2	1	1	2	0	0	0	0	0	0	0	2	0	0	1	1	0	0	1	1	0	0	0	1	0	0	1	0	0	0	1	0
819	0	0	2	0	1	1	0	0	2	2	0	0	0	0	0	0	1	2	1	1	1	0	0	0	0	0	0	2	2	2	0	1	2	0	0	2	1	0	0	0	0	0	1	1	0	1	0	1	1
820	1	1	0	0	0	1	0	0	2	1	1	1	1	0	1	0	1	0	0	0	2	0	1	0	0	0	1	2	2	1	0	0	0	0	1	2	1	1	0	0	0	1	1	2	1	0	0	0	0
821	1	1	2	0	0	2	2	2	1	1	1	0	1	0	0	0	1	1	1	1	1	0	0	0	1	1	0	2	2	1	2	1	1	0	0	1	1	0	0	0	1	1	1	1	1	1	0	2	0
822	0	0	2	0	1	1	1	1	1	1	0	1	1	0	1	0	1	1	1	1	1	1	1	1	1	1	0	1	2	1	0	1	1	0	0	2	0	0	0	0	0	0	0	0	0	1	0	0	0
823	1	2	0	0	0	0	1	1	2	2	0	0	0	0	0	0	2	1	1	1	2	1	0	0	0	0	0	2	2	2	0	1	1	1	1	2	1	0	0	1	0	0	1	2	0	0	0	0	0
824	1	1	1	0	0	1	1	2	1	1	0	1	0	0	0	0	2	0	0	0	2	1	1	0	0	0	0	2	2	2	1	2	2	0	0	0	2	0	0	1	1	0	0	1	0	1	0	1	1
825	1	2	0	0	0	1	1	1	2	2	0	0	0	0	0	0	2	1	1	1	1	0	0	0	1	1	0	2	2	2	1	1	1	1	0	0	0	0	0	0	0	0	0	2	0	0	0	2	0
826	0	0	2	0	0	2	1	1	1	0	2	0	0	0	0	0	2	2	1	1	2	1	0	0	1	1	0	0	2	0	0	1	1	0	0	1	2	0	0	2	0	0	1	2	1	1	0	0	0
827	0	1	1	0	0	0	1	1	1	1	1	0	0	0	0	0	1	2	0	0	2	0	0	0	1	1	0	1	2	1	0	1	1	2	0	1	1	0	0	0	0	1	1	1	0	0	0	0	1
828	1	1	0	0	0	1	2	2	2	2	0	0	1	0	1	0	0	2	2	1	0	0	0	0	1	1	0	1	2	0	1	2	2	0	1	2	0	0	0	0	0	0	0	2	0	1	0	1	0
829	1	0	2	0	1	2	1	1	2	2	0	1	2	0	2	0	2	0	0	0	2	0	0	0	0	0	0	2	1	1	2	1	1	1	1	1	2	1	1	0	1	1	1	2	1	1	0	2	0
830	0	0	2	0	0	1	1	1	1	1	1	1	0	0	0	0	0	2	2	1	0	1	0	0	0	0	0	2	1	1	2	1	2	1	0	1	0	0	0	0	0	0	0	1	0	1	0	2	0
831	0	0	2	0	2	2	2	2	1	1	0	0	1	0	1	1	2	0	0	0	2	1	0	0	0	0	0	1	1	1	1	0	0	1	0	1	1	0	0	0	0	2	2	2	1	1	0	0	1
832	1	1	1	0	0	1	1	1	1	1	0	0	2	0	2	1	1	0	1	1	2	1	0	0	1	1	0	2	2	2	0	2	2	0	0	2	1	1	0	0	0	0	0	1	1	1	0	0	0
833	1	1	1	0	0	1	1	1	1	1	1	0	0	0	0	0	1	1	0	0	1	0	0	0	0	0	0	2	1	1	2	0	0	0	0	2	2	0	0	2	0	0	0	0	0	1	0	1	0
834	0	1	1	0	0	1	0	0	2	2	0	0	1	0	0	0	0	2	1	1	2	1	0	0	0	0	0	1	2	0	0	1	2	1	1	2	1	0	0	2	0	0	0	2	0	1	0	2	0
835	1	1	1	0	0	1	2	2	0	0	0	0	1	0	1	0	1	0	1	0	2	0	2	0	0	0	0	1	2	0	1	2	2	0	1	2	1	0	0	1	0	0	0	1	0	1	0	2	0
836	1	2	0	0	0	1	1	1	2	2	1	0	0	0	0	0	1	2	1	1	1	0	0	0	0	0	0	1	2	0	1	1	2	0	0	1	1	0	1	0	0	0	0	1	0	1	0	1	0
837	1	2	0	0	0	0	0	1	1	1	1	0	0	0	0	0	2	2	1	1	1	0	1	0	0	0	0	2	2	1	2	1	1	0	0	2	0	0	0	1	0	1	1	2	0	1	0	0	0
838	0	2	1	0	0	1	0	0	2	2	0	0	2	0	2	0	1	2	1	1	1	1	1	0	0	0	0	2	2	2	1	2	2	1	1	2	2	0	0	1	0	0	0	2	0	1	0	1	0
839	0	1	1	0	0	2	1	1	2	2	0	1	1	0	1	0	2	0	0	0	1	0	1	0	0	0	0	2	1	0	2	1	1	0	0	1	1	0	0	0	0	0	1	2	1	0	0	1	0
840	1	0	2	0	1	2	0	1	2	1	0	0	0	0	0	0	1	1	0	0	2	0	1	0	0	0	0	1	2	1	0	1	1	0	0	2	1	1	1	0	0	0	0	1	0	0	0	1	0
841	1	2	2	0	0	1	1	1	1	1	1	1	1	0	1	0	1	0	0	0	2	1	0	0	0	0	0	1	1	1	0	1	1	1	0	0	1	0	0	1	0	0	0	1	1	1	0	1	1
842	1	1	1	0	0	1	1	1	1	1	0	1	2	0	1	0	0	0	1	1	2	0	0	0	0	0	0	1	1	0	1	1	1	0	0	2	1	0	0	0	1	0	0	1	0	0	0	1	0
843	0	2	1	0	0	0	1	1	1	1	1	1	0	0	0	0	0	2	1	1	1	0	1	0	0	0	0	2	2	2	0	1	2	0	0	2	1	0	1	0	0	1	1	2	1	1	0	1	1
844	0	2	1	0	0	2	0	0	2	2	0	0	0	0	0	0	0	1	2	1	2	0	0	0	0	0	0	1	2	1	0	0	2	0	0	2	2	0	0	2	0	0	0	2	1	0	0	2	0
845	1	1	2	0	0	0	2	2	0	0	1	1	2	0	2	1	2	0	0	0	2	1	0	0	0	0	0	1	2	1	0	1	1	1	1	2	0	0	0	1	0	0	1	1	1	1	0	2	0
846	1	2	1	0	0	0	0	0	2	2	0	0	1	0	0	0	1	1	1	1	2	0	1	0	0	0	0	2	2	1	2	1	1	0	0	2	2	1	1	1	0	0	1	2	1	1	0	2	0
847	1	1	2	0	0	0	1	2	2	1	0	1	1	0	0	0	1	0	0	0	2	1	0	0	0	0	0	0	2	1	0	2	2	0	1	1	1	0	0	0	0	1	1	1	1	1	0	2	0
848	0	0	2	0	0	1	2	2	0	0	0	0	0	0	0	0	1	1	2	1	2	1	1	0	0	0	0	2	2	2	0	1	1	0	0	1	1	1	0	0	0	0	0	2	1	2	0	1	0
849	0	2	2	0	1	1	0	1	2	2	0	0	0	0	0	0	0	1	1	1	2	0	0	0	0	0	0	2	2	2	0	2	2	0	0	1	1	0	0	1	0	0	2	2	1	0	0	1	0
850	0	2	1	0	0	0	1	1	1	1	1	0	1	0	0	0	1	1	0	0	1	1	0	0	0	0	0	2	1	1	1	0	1	1	0	2	1	0	0	1	1	0	1	2	1	0	0	2	0
851	1	1	1	0	0	2	2	2	1	1	1	1	1	0	1	0	1	1	1	1	0	0	0	0	0	0	0	1	2	1	0	2	1	0	1	2	2	0	1	1	0	0	0	0	0	1	0	1	0
852	1	1	1	1	0	2	1	1	1	0	0	0	0	0	0	0	1	1	1	1	1	1	1	0	0	0	0	1	1	1	1	1	2	0	1	2	1	0	0	1	0	0	1	2	0	1	0	1	0
853	0	2	0	0	0	0	1	1	2	2	0	0	0	0	0	0	1	0	0	0	2	0	0	0	0	0	0	2	2	2	0	0	1	1	0	1	0	0	0	0	0	1	1	1	1	2	0	1	1
854	0	2	0	0	0	0	1	1	2	1	1	0	1	0	1	0	2	2	1	1	2	1	0	0	0	0	1	2	2	1	0	0	1	1	0	1	1	0	0	1	0	0	0	0	0	1	0	1	1
855	0	2	1	0	0	1	2	2	1	1	0	0	0	0	0	0	1	1	2	1	2	0	0	0	0	0	0	2	1	1	2	1	2	2	1	1	1	1	0	0	0	0	0	1	0	0	0	1	1
856	0	1	1	0	0	1	1	1	2	1	0	0	0	0	0	0	2	2	1	0	2	1	0	0	0	0	0	2	2	1	1	1	1	0	1	2	1	0	0	2	0	0	0	2	0	0	0	1	0
857	1	0	2	0	0	2	1	1	1	1	0	1	2	0	2	0	1	1	1	1	1	0	0	0	0	0	0	2	2	1	1	1	2	2	0	1	1	0	0	1	0	0	0	1	0	0	0	2	0
858	0	2	0	0	1	1	1	2	2	2	0	0	1	0	1	0	0	1	0	1	1	0	0	0	0	0	0	2	2	2	0	2	2	0	0	2	2	0	1	1	0	2	2	2	1	1	0	1	1
859	1	2	1	0	0	1	1	1	1	1	1	0	1	0	2	0	0	2	0	0	1	1	0	0	1	1	0	2	2	2	1	1	2	0	0	2	1	0	1	0	1	0	0	0	0	1	0	2	0
860	1	1	2	0	0	1	2	2	0	0	2	0	1	0	0	0	1	0	0	0	2	1	2	1	1	1	0	2	2	1	1	0	0	0	0	2	2	1	1	1	0	1	1	2	1	0	0	1	1
861	1	2	1	0	0	0	1	2	1	0	1	0	1	0	1	0	0	1	0	0	1	0	0	0	1	1	0	2	1	0	1	2	2	1	2	2	2	1	1	1	0	1	1	1	1	0	0	2	0
862	0	1	1	0	0	0	0	1	2	0	1	0	0	0	0	0	2	2	1	1	2	1	0	0	0	0	0	2	2	2	0	1	1	0	0	1	1	0	0	1	0	0	0	1	0	0	0	1	0
863	1	2	0	0	0	0	0	0	2	2	0	0	1	0	0	0	2	1	1	0	2	0	0	0	0	0	0	1	1	0	1	0	0	0	0	0	1	0	0	1	0	0	0	2	0	1	0	2	0
864	0	0	2	0	1	1	1	1	1	1	0	1	2	0	2	0	1	0	0	0	2	0	0	0	0	0	1	2	2	1	0	0	0	0	0	1	0	0	0	0	0	1	1	2	0	0	0	0	0
865	0	2	1	0	0	0	2	2	1	1	1	1	1	0	1	0	1	0	1	1	2	2	0	0	0	0	0	1	2	1	0	1	1	1	1	2	2	0	0	1	1	0	0	1	0	1	0	1	0
866	0	2	1	0	0	0	1	1	2	1	1	1	1	0	1	0	1	1	0	0	1	0	0	0	0	0	0	2	2	1	1	1	1	0	0	1	2	0	0	2	1	0	0	1	0	1	0	1	0
867	1	1	2	0	0	1	1	1	1	1	1	0	1	0	1	1	1	1	1	0	2	1	0	0	0	0	0	2	2	2	0	1	0	0	0	1	2	1	0	0	0	0	1	2	0	1	0	2	0
868	0	2	0	0	0	0	2	2	1	0	1	0	0	0	0	0	0	1	1	1	2	0	0	0	0	0	0	2	2	0	0	1	1	2	1	1	2	1	0	1	0	0	0	2	0	0	0	2	0
869	0	0	2	0	2	2	1	1	1	1	1	0	0	0	0	0	0	1	1	1	2	1	0	0	0	0	0	2	2	1	2	2	2	0	0	1	2	1	0	0	0	0	0	1	0	1	0	2	0
870	1	0	2	0	1	2	2	2	0	0	2	0	0	0	0	0	0	1	1	2	1	0	0	0	1	1	0	1	1	1	2	2	2	1	0	2	1	1	0	0	0	1	1	2	1	1	0	1	0
871	0	2	1	0	0	0	2	2	0	0	0	1	2	0	2	0	0	1	1	1	2	0	0	0	0	0	0	2	2	2	0	1	1	0	0	1	2	0	0	0	0	1	2	2	1	0	0	1	1
872	1	1	1	0	0	1	2	2	1	1	1	0	0	0	0	0	2	2	1	1	1	0	0	0	0	0	1	1	2	0	0	1	2	0	0	1	2	1	1	0	2	0	0	1	0	0	0	1	0
873	0	1	1	0	0	0	1	1	2	1	0	0	0	0	0	0	1	1	1	1	1	0	0	0	0	0	0	2	2	1	1	2	2	0	0	1	2	0	1	1	0	1	0	1	1	1	0	1	1
874	0	0	2	0	0	2	2	2	1	1	0	0	0	0	0	0	2	2	2	2	1	1	0	0	0	0	0	2	2	2	0	0	0	0	0	2	2	0	0	2	0	0	0	2	0	1	0	2	0
875	1	1	1	0	0	1	1	1	2	2	0	2	2	0	2	0	1	1	0	0	1	1	0	0	0	0	0	2	2	2	0	0	0	0	1	2	1	1	1	0	0	1	2	2	1	0	0	2	0
876	1	1	2	0	0	1	2	2	1	1	1	1	1	0	1	0	1	0	2	1	2	0	0	0	0	0	0	0	2	0	0	2	2	0	0	1	1	0	0	1	0	0	0	0	1	1	0	2	0
877	0	1	2	0	0	1	0	1	2	1	1	1	1	0	1	0	0	2	1	1	1	0	1	0	0	0	0	2	2	2	0	2	2	0	1	1	1	0	1	0	0	1	0	0	1	0	0	2	0
878	0	1	1	0	0	2	2	2	1	1	0	1	2	0	1	0	2	1	1	1	2	0	0	0	0	1	1	1	2	2	0	1	2	1	1	1	1	0	0	1	0	1	1	2	1	0	0	2	0
879	1	2	1	0	0	2	0	0	2	2	0	0	0	0	0	0	2	0	0	1	2	0	0	0	0	0	0	2	2	2	0	0	0	0	0	2	0	0	0	0	0	0	1	1	1	1	0	1	0
880	0	1	2	0	0	1	1	1	1	1	1	2	2	1	1	1	0	1	2	1	1	1	0	0	0	0	0	2	2	1	2	1	1	0	0	2	1	0	0	1	0	1	1	2	1	1	0	0	1
881	1	0	2	0	0	1	2	2	0	0	0	0	1	0	0	0	1	0	0	0	2	1	0	0	0	0	0	1	2	0	1	2	2	1	1	2	2	1	1	0	1	1	1	1	1	1	0	1	1
882	0	1	2	0	1	1	1	1	1	1	1	0	2	0	0	0	0	2	0	0	2	2	1	1	1	1	0	1	1	1	1	1	2	2	2	2	1	0	0	0	0	0	0	2	0	0	0	2	0
883	0	1	1	0	0	1	2	2	1	0	1	0	0	0	0	0	1	1	1	1	1	1	0	0	0	0	1	1	1	0	1	2	2	0	0	1	1	0	0	1	0	0	1	1	1	1	0	2	0
884	0	1	1	0	0	1	1	2	1	0	1	1	2	0	2	0	1	0	0	0	2	0	1	0	0	0	1	2	2	2	0	2	1	0	0	2	1	0	0	0	0	0	0	2	0	2	0	2	0
885	0	0	1	0	0	0	1	1	1	1	0	0	0	0	0	0	1	0	2	1	2	1	0	0	0	0	0	2	2	1	0	1	1	0	0	1	2	0	0	2	0	2	2	2	1	1	0	1	1
886	0	0	2	0	1	2	2	2	1	1	0	0	1	0	1	1	1	1	1	0	2	1	1	1	1	2	0	1	2	1	0	1	1	1	1	1	1	0	0	1	0	0	1	2	2	0	0	1	1
887	1	2	1	0	0	1	1	2	1	0	0	0	0	0	0	0	1	2	1	1	2	0	0	0	1	1	0	2	1	1	2	0	0	0	0	2	0	0	0	1	0	0	0	0	0	1	0	0	1
888	0	2	1	0	0	2	1	2	1	0	0	0	0	0	0	0	1	2	0	0	1	1	1	1	1	1	0	2	2	2	0	1	1	0	0	2	1	0	0	0	1	0	1	2	1	0	0	1	0
889	0	0	2	0	1	1	2	2	1	1	1	0	0	0	0	0	1	2	2	2	1	0	1	0	0	0	0	1	1	0	2	1	1	2	0	1	2	0	0	1	0	0	0	2	0	2	0	1	1
890	0	1	1	0	1	1	1	2	2	1	0	0	0	0	0	0	1	0	0	0	2	0	1	0	1	1	0	1	1	1	2	0	0	0	0	1	2	0	1	0	1	0	0	1	0	0	0	1	1
891	1	1	1	0	0	0	1	2	2	1	0	0	0	0	0	0	0	2	2	2	0	0	0	0	0	0	0	1	2	1	0	1	2	2	2	2	1	0	0	0	0	0	0	1	0	0	0	1	0
892	1	0	2	0	1	2	0	1	2	1	0	0	1	0	0	0	0	1	1	0	1	1	1	1	1	1	0	0	1	0	1	2	2	0	0	1	2	0	0	2	0	0	0	1	0	1	0	2	0
893	0	2	0	0	0	1	1	1	1	1	1	1	1	0	1	0	0	2	2	1	0	0	0	0	0	1	0	1	2	1	0	2	2	0	0	2	0	0	0	0	0	0	1	2	1	0	0	2	0
894	1	1	1	0	0	1	0	1	2	1	0	1	1	0	1	0	0	1	0	0	0	0	0	0	0	0	0	2	2	2	0	2	2	0	0	0	2	0	0	1	0	1	1	2	1	1	0	1	1
895	1	2	1	0	0	0	1	1	0	0	1	0	0	0	0	0	1	0	0	0	2	0	0	0	1	1	1	1	1	0	1	1	1	0	0	1	0	0	0	0	0	2	1	2	1	0	0	2	0
896	0	0	2	0	1	2	1	1	2	2	0	0	0	0	0	0	0	2	0	0	1	1	1	1	1	1	1	2	2	1	0	1	0	0	1	2	1	0	0	0	0	1	1	1	1	2	0	2	0
897	1	0	2	0	1	2	1	1	2	2	0	1	2	0	2	0	0	0	1	1	2	1	0	0	0	0	0	2	2	2	0	1	1	0	0	2	1	0	0	0	1	1	1	1	2	0	0	2	0
898	0	0	1	0	0	1	1	2	1	0	1	0	0	0	0	0	2	0	0	0	2	1	2	1	1	1	0	2	2	2	1	1	1	0	0	2	1	1	0	0	0	0	0	0	0	1	0	2	0
899	1	1	1	0	0	1	2	2	0	0	1	1	1	0	1	0	1	0	0	0	2	1	0	0	0	0	0	2	1	1	1	1	1	0	0	2	1	0	0	0	0	2	2	2	2	1	0	0	1
900	0	0	2	0	1	1	0	1	1	1	1	1	1	0	1	0	1	1	1	1	2	0	1	0	0	0	0	2	2	1	2	1	2	2	0	1	1	0	1	0	0	2	2	2	1	1	0	1	1
901	1	2	2	0	1	1	1	1	2	0	0	1	1	0	1	0	2	2	0	0	1	1	0	0	0	0	0	2	2	1	1	1	1	1	1	2	2	1	0	1	0	0	1	1	0	2	0	2	0
902	0	1	1	0	0	1	1	1	1	1	1	0	0	0	0	0	2	1	1	1	1	0	0	0	0	0	0	0	2	1	0	0	0	0	0	2	1	0	0	1	0	0	1	2	1	0	0	2	0
903	1	0	2	0	0	2	0	1	2	1	0	0	0	0	0	0	1	1	1	1	0	0	0	0	0	0	1	1	1	0	1	1	2	0	0	1	2	0	0	1	0	1	1	2	1	0	0	2	0
904	1	0	2	0	0	2	1	2	0	0	1	0	1	0	0	0	1	0	0	0	2	1	0	0	0	0	0	1	2	1	0	1	1	0	0	2	1	0	0	1	0	0	0	2	1	1	0	1	1
905	0	2	0	0	0	0	1	2	2	0	0	1	2	0	2	0	1	1	0	1	1	0	0	0	0	0	0	2	2	1	1	0	0	1	1	2	1	1	0	0	0	1	1	1	1	2	0	2	0
906	0	2	1	1	0	1	1	1	1	1	1	0	0	0	0	0	1	1	1	1	2	1	0	0	0	0	0	1	1	1	1	2	2	0	1	2	1	1	0	0	0	0	0	2	0	2	0	1	0
907	1	2	1	0	0	2	1	1	1	1	1	1	1	0	1	0	1	2	2	1	0	0	1	0	1	1	1	1	1	0	1	1	1	0	0	1	1	0	0	0	0	0	0	2	1	1	0	0	0
908	1	0	2	0	2	2	1	2	2	0	0	0	1	0	0	0	2	2	2	2	0	1	0	0	0	0	0	1	2	1	0	1	1	1	1	2	0	0	1	0	0	0	1	1	1	1	0	1	0
909	0	1	1	0	0	1	1	2	1	0	1	0	0	0	0	0	1	1	0	0	1	0	0	0	0	0	1	2	2	1	0	2	2	2	0	1	1	1	0	0	0	0	2	2	0	1	0	0	0
910	1	1	2	0	0	1	0	0	2	1	2	1	1	0	1	0	1	2	1	1	1	1	0	0	0	0	0	1	2	1	1	1	1	1	0	1	0	0	0	0	0	0	2	2	1	0	0	2	0
911	0	1	1	0	0	1	0	0	2	2	0	1	1	0	0	0	2	0	0	0	2	1	1	1	1	2	0	2	1	1	1	1	2	2	0	1	2	0	0	1	0	0	0	2	0	0	0	1	0
912	0	0	2	0	0	2	2	2	2	1	0	2	2	1	1	1	1	0	1	0	2	1	1	1	1	1	0	1	2	0	1	2	2	0	1	2	1	0	0	1	0	1	1	2	1	1	0	1	0
913	0	1	1	0	0	0	0	0	1	1	0	0	1	0	1	0	1	1	1	1	1	0	0	0	0	0	0	2	2	2	0	1	1	1	1	1	0	0	0	0	0	0	2	2	0	1	0	0	1
914	0	0	2	0	1	2	1	2	2	0	1	0	0	0	0	0	1	1	1	1	2	1	0	0	0	0	0	2	2	2	1	2	2	0	0	0	2	0	1	1	0	0	0	2	1	0	0	1	0
915	0	1	1	0	0	0	2	2	2	1	0	0	0	0	0	0	0	1	1	1	2	1	1	1	1	1	0	2	2	2	1	0	0	0	0	2	0	0	0	0	0	1	1	1	1	1	0	2	0
916	0	2	1	0	0	2	2	2	0	0	1	1	1	0	1	0	1	0	0	0	2	1	0	0	0	0	0	2	2	2	0	1	1	0	0	2	1	1	0	0	0	0	1	1	1	1	0	2	0
917	1	1	1	0	0	0	2	2	1	1	1	1	1	0	1	0	2	1	1	0	2	1	0	0	0	0	1	1	2	2	0	0	1	2	0	2	1	0	0	1	0	0	0	1	0	0	0	2	0
918	0	1	2	0	0	2	2	2	1	1	1	0	1	0	0	0	1	0	0	0	2	0	1	0	0	0	0	1	1	0	1	1	1	0	0	2	1	0	0	1	0	0	0	2	0	1	1	0	1
919	0	1	2	0	0	0	0	1	1	1	1	1	1	0	1	0	2	1	1	1	2	0	0	0	0	0	0	0	2	1	0	0	1	0	0	2	1	0	0	0	0	0	0	0	0	1	0	1	0
920	0	0	2	0	0	1	2	2	0	0	0	0	1	0	0	0	0	2	1	1	1	1	0	0	0	0	0	1	2	0	1	0	0	0	0	2	2	0	0	2	0	1	0	0	2	1	1	1	0
921	1	1	1	0	1	1	2	2	1	1	0	0	1	0	1	0	2	0	0	0	2	1	0	0	0	0	0	1	2	2	0	1	1	0	0	0	2	1	0	0	0	1	1	1	1	1	0	2	0
922	0	1	1	0	0	1	2	2	1	1	0	0	1	0	0	0	1	1	0	1	1	1	0	0	0	0	0	2	1	1	2	2	2	0	1	2	1	0	1	0	0	0	0	2	0	2	0	2	0
923	1	0	2	0	0	2	1	2	2	1	0	0	0	0	0	0	1	0	0	0	2	1	0	0	0	0	0	1	2	0	1	1	1	0	0	1	0	0	0	0	0	1	1	1	1	1	0	1	0
924	1	1	1	0	0	0	0	0	2	2	0	0	1	0	1	1	0	1	1	1	0	0	0	0	1	1	0	2	2	2	0	1	2	0	0	0	1	1	0	0	0	0	0	2	0	1	0	0	0
925	1	0	2	0	1	2	1	1	2	2	0	1	1	0	1	0	2	0	0	0	2	0	0	0	1	1	0	1	2	1	0	2	2	0	0	0	1	0	0	0	1	1	1	2	1	0	0	2	0
926	1	0	2	0	1	2	1	1	1	1	2	1	1	0	1	0	1	1	1	1	1	1	0	0	0	0	0	2	2	2	0	1	1	0	0	2	1	0	0	0	0	1	1	1	1	1	0	1	1
927	1	0	2	0	1	2	0	1	2	0	1	0	1	0	0	0	0	0	0	0	2	0	1	0	0	0	0	2	1	0	1	2	2	0	0	1	0	0	0	0	0	0	1	1	1	1	0	2	0
928	1	0	2	0	2	2	2	2	1	1	1	1	0	0	0	0	1	2	1	1	1	1	1	1	1	1	0	2	2	1	1	1	1	2	0	1	2	0	0	1	0	0	0	2	0	1	0	1	0
929	0	1	1	0	0	1	0	1	1	0	1	1	1	0	1	0	2	0	0	1	1	1	0	0	0	0	0	0	2	0	0	1	2	0	0	2	2	0	0	1	0	0	0	2	1	1	0	1	0
930	0	1	1	0	0	0	1	1	1	1	0	0	0	0	0	0	2	0	0	0	2	1	0	0	0	0	0	2	2	2	1	2	2	0	1	1	0	0	0	0	1	1	1	2	1	2	0	1	0
931	1	1	1	0	1	2	1	1	1	1	0	0	0	0	0	0	1	1	1	1	1	0	1	1	2	2	0	2	2	1	2	1	2	2	2	2	0	0	0	0	1	1	0	1	2	1	0	2	0
932	1	0	2	0	0	2	0	0	2	2	0	0	0	0	0	0	1	0	1	1	2	0	0	0	1	1	0	0	1	0	1	1	1	1	2	2	1	0	0	0	1	0	1	1	1	1	0	1	0
933	1	1	1	0	0	1	1	1	1	1	0	0	1	0	0	0	2	0	0	0	2	0	1	0	0	0	0	1	1	0	1	0	0	0	1	2	0	0	0	0	0	0	0	2	0	1	0	2	0
934	0	1	1	0	0	1	2	2	1	1	0	0	0	0	0	0	2	0	0	0	2	1	0	0	1	1	0	2	2	2	0	1	1	1	1	1	1	0	0	0	1	1	0	1	0	0	0	1	1
935	1	1	1	0	0	1	1	2	2	1	0	2	2	0	2	0	2	2	1	0	2	1	0	0	0	0	0	1	1	1	0	1	1	0	0	1	1	1	0	0	0	0	0	1	0	1	0	1	0
936	0	0	2	0	1	2	1	2	1	0	0	1	1	0	1	0	1	1	0	0	1	0	2	0	0	0	0	2	2	2	0	1	1	0	0	1	2	0	0	1	0	0	0	1	0	1	0	2	0
937	1	1	0	0	0	0	2	2	0	0	0	0	1	0	0	0	0	2	0	0	1	1	0	0	0	0	0	2	2	2	1	0	1	2	1	1	1	0	0	0	0	1	1	2	1	0	0	1	0
938	0	2	1	0	0	1	1	1	2	2	0	0	0	0	0	0	1	1	1	1	1	0	0	0	0	0	0	1	1	1	1	1	1	0	0	1	0	0	0	0	0	0	1	2	0	0	0	2	0
939	1	1	1	0	0	1	2	2	2	1	1	1	1	0	1	0	1	2	1	1	1	0	0	0	0	0	0	2	2	2	0	1	1	0	0	1	2	1	0	1	0	0	0	2	0	0	0	1	1
940	1	2	0	0	0	1	0	0	2	2	0	0	1	0	0	0	2	1	0	0	1	0	1	0	0	0	1	2	2	1	0	1	1	1	0	1	2	0	0	2	0	0	0	0	1	1	0	2	0
941	1	1	1	0	0	1	1	1	2	2	0	0	0	0	0	0	1	2	1	1	1	1	0	0	0	0	0	2	2	2	1	1	2	1	0	1	2	2	0	0	0	1	1	2	1	1	0	0	0
942	0	1	1	0	1	1	1	1	1	1	2	0	0	0	0	0	0	0	1	1	2	0	0	0	1	1	0	2	2	2	0	1	1	0	0	1	1	0	0	0	1	0	0	1	0	0	0	2	0
943	0	0	2	0	1	2	1	2	1	0	0	1	2	0	2	0	0	0	1	1	2	0	1	0	0	0	0	1	2	1	0	2	2	0	0	0	1	0	0	0	1	0	1	2	1	0	0	2	0
944	0	0	2	0	0	2	2	2	2	1	0	0	0	0	0	0	0	2	1	1	2	0	0	0	0	0	0	1	1	1	1	2	2	0	0	0	2	1	1	0	2	0	1	2	0	0	0	2	0
945	0	1	1	0	0	1	1	1	1	1	0	1	1	1	0	1	0	2	0	0	1	1	0	0	1	1	0	0	2	0	0	1	1	0	0	2	1	0	1	0	0	0	0	2	0	1	1	2	0
946	0	1	1	0	0	1	1	1	2	1	1	0	0	0	0	0	2	1	1	1	2	1	0	0	0	0	0	2	2	0	1	0	0	0	0	2	1	0	0	1	1	1	1	2	1	1	0	0	0
947	0	1	1	0	0	2	0	1	2	1	0	1	1	0	1	0	1	0	0	0	2	0	0	0	0	0	0	2	2	2	0	0	0	0	0	2	1	0	0	1	1	0	0	2	0	0	0	1	0
948	1	1	2	0	0	1	1	1	1	1	1	0	1	0	0	0	2	0	0	0	2	1	0	0	0	0	0	2	1	1	1	1	2	0	0	1	1	0	0	0	0	1	2	2	0	1	0	0	0
949	1	1	0	0	0	0	1	1	1	1	0	1	1	0	1	0	0	1	0	0	0	1	0	0	0	0	0	2	2	2	0	1	1	1	1	2	1	0	0	0	0	0	1	2	1	0	1	1	0
950	0	0	2	0	1	2	1	1	1	1	0	0	1	0	1	0	1	1	2	2	1	1	0	0	0	0	0	2	2	2	0	0	0	0	1	2	2	0	0	1	1	0	0	1	0	1	0	1	0
951	1	1	2	0	1	1	2	2	0	0	2	0	0	0	0	0	1	1	1	0	2	0	1	0	0	0	0	2	1	1	1	1	1	0	0	1	1	0	0	1	0	1	1	2	1	1	0	1	0
952	1	1	1	1	0	1	1	1	2	2	0	1	2	1	1	1	1	0	0	0	2	1	1	1	1	1	0	2	0	0	2	1	1	1	1	2	1	0	0	1	0	1	0	0	1	0	0	1	1
953	1	0	2	0	0	1	0	0	2	2	0	0	0	0	0	0	1	2	1	1	1	0	1	0	0	0	0	2	2	0	1	1	2	2	2	2	2	0	0	2	1	0	0	1	0	0	1	1	0
954	1	0	2	0	0	1	1	1	2	1	0	0	0	0	0	0	1	1	1	1	1	0	0	0	0	0	0	2	2	2	1	1	2	2	2	2	0	0	0	0	0	0	1	1	0	2	0	1	0
955	0	2	0	0	0	0	1	2	1	0	0	1	2	1	1	1	2	1	1	0	2	1	1	1	1	1	0	2	2	2	0	2	2	1	1	2	1	0	0	2	1	1	1	1	0	1	0	0	0
956	1	1	1	0	0	0	1	1	2	2	0	0	2	0	1	0	0	2	2	2	0	0	1	0	0	0	0	2	2	1	1	1	2	0	0	2	1	0	0	2	1	0	0	2	0	1	0	1	0
957	0	2	0	0	0	0	1	1	2	2	0	0	1	0	1	1	1	0	1	0	2	0	0	0	0	0	0	2	2	2	0	1	1	1	1	2	1	0	1	0	0	1	0	1	1	0	0	1	0
958	1	2	0	0	0	0	1	2	2	0	0	1	2	0	1	0	1	1	1	1	1	0	0	0	0	0	0	2	2	1	1	0	1	1	0	2	2	1	0	0	0	0	0	1	0	0	0	1	0
959	1	2	1	0	0	1	2	2	1	0	2	0	0	0	0	0	2	2	2	2	1	1	0	0	0	0	0	1	2	1	0	1	1	1	0	0	1	0	0	1	0	2	2	2	2	1	0	1	1
960	1	1	2	0	0	1	2	2	1	1	0	1	2	0	1	0	1	2	1	1	1	0	1	0	0	0	0	0	1	0	1	1	1	0	0	1	1	0	0	1	0	0	0	1	0	0	0	1	0
961	0	1	1	0	0	2	0	1	2	2	0	0	1	1	0	1	0	0	1	1	1	0	1	0	0	0	0	2	2	2	0	1	1	0	0	2	0	0	0	0	0	0	0	0	0	1	1	2	0
962	0	1	2	0	0	2	1	1	2	2	0	1	1	0	0	0	1	1	1	1	1	1	2	1	1	1	0	2	2	1	1	1	2	0	0	2	2	0	0	1	0	0	0	2	1	0	0	0	1
963	0	2	1	0	0	0	1	1	2	2	0	0	1	0	0	0	1	0	0	0	2	0	0	0	0	0	0	2	2	2	1	1	1	0	0	1	1	0	1	0	0	1	1	2	1	0	0	2	0
964	1	0	2	0	1	2	2	2	1	1	1	0	0	0	0	0	1	1	1	1	0	1	0	0	0	0	0	2	2	1	1	2	1	0	1	2	1	0	0	1	0	1	1	2	0	1	0	1	1
965	1	2	1	0	0	1	1	2	2	0	1	0	0	0	0	0	1	1	2	2	1	1	0	0	0	0	0	0	2	0	0	1	1	0	0	2	2	0	0	2	0	0	1	2	1	0	0	2	0
966	0	2	0	0	1	1	1	2	1	0	1	0	0	0	0	0	1	0	0	0	2	1	2	1	1	1	0	2	2	2	0	0	2	0	0	2	2	0	0	1	1	0	0	1	0	0	0	1	0
967	0	2	1	0	0	2	2	2	1	1	0	0	0	0	0	0	0	2	2	1	0	0	0	0	1	1	0	2	2	2	0	1	1	0	0	1	0	0	0	1	0	0	2	2	1	0	0	0	2
968	0	1	2	0	0	0	1	1	1	1	1	0	0	0	0	0	1	1	2	2	1	0	0	0	0	0	0	2	2	2	1	0	1	0	0	2	1	0	0	0	0	0	0	1	0	1	0	1	0
969	1	1	1	0	0	1	0	1	2	1	1	0	2	0	1	1	2	1	0	0	1	0	0	0	0	0	0	0	2	1	0	1	1	0	0	2	1	0	1	0	0	0	0	1	0	1	0	2	0
970	1	1	1	0	1	2	0	1	1	1	1	1	1	0	1	0	2	2	2	2	2	0	0	0	1	1	0	2	2	2	0	1	1	0	0	2	1	1	0	0	0	1	1	2	1	0	0	2	0
971	0	2	0	0	1	1	1	1	2	2	0	0	0	0	0	0	1	0	0	0	2	0	1	1	1	1	0	1	2	1	0	1	1	0	0	2	2	0	0	0	0	0	0	1	0	1	0	1	1
972	0	0	2	0	1	2	2	2	0	0	2	1	2	0	1	0	0	2	0	0	1	1	0	0	0	0	0	2	2	2	1	1	1	1	0	1	2	0	0	0	0	0	2	2	0	0	0	1	0
973	1	1	1	0	0	0	2	2	1	1	0	0	0	0	0	0	1	2	0	1	1	1	0	0	0	0	0	2	1	1	1	1	1	0	0	1	1	1	0	0	0	0	0	2	0	0	0	1	1
974	1	1	1	0	1	1	1	1	2	1	0	1	2	0	1	0	2	1	1	1	1	0	0	0	0	0	0	1	2	1	0	1	2	2	1	2	2	2	0	0	0	0	0	2	0	1	0	1	0
975	1	0	2	0	0	1	0	0	2	1	1	1	1	0	1	0	0	0	1	1	2	1	0	0	0	0	0	1	2	1	0	0	0	0	0	2	1	1	0	0	0	0	0	1	0	0	0	1	0
976	0	1	2	0	0	2	1	1	1	1	1	0	0	0	0	0	2	1	1	1	2	1	0	0	0	0	0	1	2	1	0	1	1	1	1	1	2	0	0	2	1	0	0	0	0	1	0	0	2
977	1	2	1	0	0	1	2	2	1	1	0	0	1	0	1	1	1	0	0	0	2	0	0	0	0	1	1	2	2	1	0	2	2	0	0	1	1	0	0	1	0	1	1	2	1	1	0	1	0
978	0	2	0	0	0	0	2	2	1	1	1	0	0	0	0	0	0	0	0	0	2	0	0	0	1	1	0	1	2	1	0	1	2	2	2	2	1	0	1	0	0	0	0	2	0	2	0	0	1
979	1	2	0	0	0	0	2	2	1	1	0	1	1	1	0	1	1	1	1	1	2	0	0	0	0	0	0	2	2	1	2	2	2	0	0	0	1	0	0	2	0	0	0	2	0	0	1	0	1
980	1	1	2	0	0	2	0	1	2	1	0	1	1	0	1	0	2	1	1	1	2	1	1	1	1	2	1	2	2	1	1	1	1	1	2	2	1	1	0	0	0	0	0	2	0	1	0	1	1
981	1	1	2	0	0	1	2	2	1	0	0	0	1	0	0	0	0	1	1	1	2	1	1	1	0	0	0	1	1	0	2	1	1	0	0	1	1	1	0	0	0	1	1	2	0	0	0	0	1
982	1	2	1	0	0	1	0	0	2	2	0	0	0	0	0	0	2	0	0	0	1	1	0	0	0	0	0	1	2	1	0	2	2	0	0	1	0	0	0	0	0	1	1	1	1	0	0	2	0
983	1	1	2	0	1	2	1	1	1	1	0	0	1	0	1	1	0	2	0	0	1	0	0	0	0	0	0	2	2	2	1	1	1	0	0	1	1	1	0	0	0	0	0	1	0	0	0	1	0
984	1	0	1	0	0	0	1	2	2	0	0	0	0	0	0	0	1	0	1	1	2	0	0	0	1	1	0	2	2	2	1	0	1	1	0	2	0	0	0	1	0	0	0	2	0	1	0	2	0
985	0	2	0	0	1	1	2	2	1	0	0	0	1	0	1	1	1	1	1	1	0	0	1	0	0	0	0	2	2	2	0	1	2	0	0	2	1	1	0	0	0	1	1	2	2	2	0	0	2
986	1	1	2	0	0	2	2	2	1	1	1	0	0	0	0	0	1	0	1	1	2	0	1	0	1	1	0	2	2	2	1	0	1	0	0	2	0	0	0	1	0	0	0	2	1	0	0	1	0
987	0	0	2	0	0	1	2	2	1	1	1	0	1	0	1	1	1	1	1	1	1	0	1	0	0	0	0	2	1	1	1	1	1	1	0	1	2	0	1	1	0	0	0	1	0	0	0	2	0
988	1	0	2	0	0	1	2	2	1	0	1	1	1	0	1	0	1	1	1	1	1	1	1	1	0	1	0	1	2	0	1	1	1	1	1	2	1	0	0	0	0	0	0	2	0	2	0	1	0
989	1	2	0	0	0	1	0	0	1	1	1	0	0	0	0	0	0	1	2	1	2	0	0	0	1	1	0	2	2	2	0	1	1	0	0	2	2	0	0	2	1	1	1	2	1	0	0	2	0
990	0	1	2	0	0	1	1	2	2	0	0	1	2	0	2	1	0	2	2	1	1	0	0	0	1	1	0	2	2	1	2	1	1	0	0	2	0	0	0	0	0	0	2	2	1	0	0	2	0
991	0	1	1	0	0	2	2	2	0	0	2	0	1	0	1	0	2	1	1	1	1	1	1	1	1	1	0	2	2	1	1	2	2	0	0	1	2	0	0	0	0	0	0	2	1	1	0	1	0
992	0	0	2	0	1	1	1	1	2	1	0	0	0	0	0	0	2	2	0	0	1	1	0	0	0	0	0	0	1	0	1	0	0	0	0	1	1	0	0	1	0	0	1	2	0	0	0	1	1
993	1	0	2	0	0	1	2	2	1	1	0	1	2	0	1	0	2	0	0	0	2	0	0	0	0	0	1	2	2	1	0	1	1	1	1	2	0	0	0	0	0	1	1	2	1	0	0	2	0
994	1	0	2	0	0	2	1	2	1	0	0	1	1	0	1	0	1	1	1	1	0	1	1	1	1	1	0	1	2	0	1	2	2	0	0	0	1	0	0	1	0	1	0	1	2	1	0	1	1
995	1	2	0	0	0	0	1	1	1	1	1	0	0	0	0	0	1	2	1	1	1	1	1	1	1	2	0	1	2	1	0	1	1	1	0	0	0	0	0	0	0	0	1	2	0	0	0	2	0
996	1	1	1	0	0	0	2	2	1	1	1	0	0	0	0	0	0	2	0	0	1	0	0	0	0	0	0	1	1	1	1	2	2	0	0	1	1	0	0	0	1	0	0	2	0	2	0	1	0
997	1	2	0	0	0	0	1	1	1	1	1	0	1	0	0	0	2	1	0	1	2	0	0	0	0	0	0	1	2	1	0	0	0	0	0	2	1	0	0	0	0	0	0	0	0	0	0	2	0
998	1	2	0	0	0	0	2	2	1	1	0	1	0	0	0	0	2	1	1	1	2	0	0	0	0	0	0	1	2	1	0	1	1	0	0	2	2	0	0	2	0	0	0	2	0	0	0	2	0
999	0	1	1	0	0	1	1	1	1	1	0	0	1	0	0	0	2	1	1	1	2	1	0	0	0	0	0	2	2	2	0	0	0	0	0	2	0	1	0	0	0	1	1	2	0	1	0	2	0
1000	0	1	1	0	0	2	2	2	1	1	0	0	0	0	0	0	0	0	1	1	2	0	0	0	0	0	0	2	2	2	0	0	2	0	0	2	2	0	0	2	1	0	0	2	0	1	0	1	0
[truncated: 952 more columns]
