# Supplementary material for: KNN-MDR: a learning approach for improving interactions mapping performances in genome wide association studies
Source: BMC Bioinformatics. 2017 Mar 21;18:184. doi: 10.1186/s12859-017-1599-7 (PMC5361736; doi:10.1186/s12859-017-1599-7)
Supplement: Supplementary file 2 — The data set(s) supporting the results of Table 1. (ZIP 22742 kb) [file 12859_2017_1599_MOESM2_ESM.zip › Nouveau dossier/S60/mkallsimul.dat]

1	1	1	0	1	0	0	2	2	0	0	1	1	1	0	0	0	0	0	1	1	2	0	1	1	0	2	0	2	2	1	0	0	0	1	0	1	2	1	1	0	0	0	0	1	2	1	0	1	0
2	0	1	0	0	0	0	1	1	1	1	0	0	0	0	0	0	2	1	0	2	2	0	1	1	1	1	0	2	2	1	1	0	0	2	1	2	1	2	1	1	1	0	0	1	1	1	0	1	0
3	0	0	0	0	0	1	0	0	2	0	0	1	1	0	0	0	1	1	1	0	0	0	2	2	0	1	1	2	2	1	0	0	1	1	0	1	2	0	0	1	0	0	1	1	1	0	0	1	1
4	1	1	0	1	0	0	2	2	2	0	0	0	0	0	0	0	0	0	1	0	0	0	1	1	0	1	0	2	1	1	0	1	2	0	0	1	0	0	0	2	2	0	1	2	1	0	2	0	2
5	0	2	1	1	0	0	1	2	2	0	0	0	1	0	1	1	0	0	2	0	0	0	2	2	0	2	0	2	1	0	0	2	2	0	0	0	1	0	0	2	2	0	0	1	0	0	0	0	2
6	1	2	0	0	0	0	2	2	0	0	0	0	2	1	1	1	1	1	0	1	1	1	2	2	0	1	1	2	2	1	0	2	1	0	0	1	2	0	0	0	0	0	1	2	0	1	0	0	1
7	0	0	0	0	0	0	2	2	1	0	0	0	0	0	0	0	1	2	1	1	2	0	1	1	0	1	0	2	2	2	1	1	2	0	0	1	1	0	0	1	1	0	0	1	0	0	0	2	0
8	1	1	0	2	0	0	1	1	1	0	1	0	1	0	1	1	2	2	1	1	2	0	2	2	0	2	0	2	2	1	1	0	1	0	0	2	2	0	0	0	0	0	1	2	1	0	0	2	0
9	0	1	0	0	0	1	1	1	1	0	1	1	1	0	0	1	1	0	0	1	1	0	2	2	0	0	0	2	2	2	0	1	1	2	1	1	2	0	0	2	1	1	1	2	1	0	0	1	1
10	0	2	0	0	0	0	0	1	2	0	0	0	2	2	2	0	1	0	1	1	2	0	2	2	0	0	0	2	2	1	1	2	1	2	2	2	2	0	0	1	1	1	1	1	1	0	0	1	1
11	0	0	0	0	0	0	0	0	2	0	0	0	0	0	0	0	1	1	1	1	1	1	1	2	0	1	0	2	2	2	0	2	1	0	0	1	1	0	0	1	1	0	0	1	1	1	0	1	1
12	0	1	0	1	0	1	1	1	2	0	0	0	0	0	0	0	2	2	0	2	1	0	2	2	0	0	0	2	2	2	1	1	0	2	1	2	1	0	0	1	1	0	1	2	1	2	0	2	0
13	0	2	1	0	0	0	0	0	1	0	0	0	0	0	0	0	0	0	0	2	2	0	2	2	0	0	0	1	2	1	0	2	2	0	0	1	1	1	0	0	0	0	0	1	1	2	1	1	1
14	0	1	0	0	0	0	1	1	2	0	0	0	1	1	1	0	1	0	1	1	2	0	2	2	0	0	0	1	2	1	0	2	2	0	0	0	2	0	0	1	1	0	0	2	0	1	0	1	1
15	0	2	1	1	0	0	2	2	1	0	0	2	2	1	1	0	0	0	2	0	0	0	1	1	0	2	0	2	2	2	1	1	1	2	1	1	1	0	0	1	1	0	1	2	2	2	0	0	2
16	1	2	0	0	0	0	1	2	1	0	1	1	1	0	0	0	1	0	1	1	1	0	2	2	0	2	0	0	1	0	0	1	1	2	1	2	0	0	0	1	1	0	0	2	0	0	0	2	0
17	1	1	0	1	0	0	1	1	1	0	0	0	0	0	0	0	1	0	0	1	1	0	0	1	0	0	0	2	2	2	1	2	2	0	0	0	2	0	0	0	0	1	1	1	1	1	0	2	1
18	1	0	0	0	0	0	1	2	1	0	1	0	0	0	0	0	1	1	2	0	2	0	1	1	1	0	1	1	2	2	0	2	2	0	0	1	0	0	0	2	2	0	0	0	0	1	0	2	0
19	1	1	0	0	0	1	0	0	2	0	0	0	0	1	1	0	0	0	1	1	2	0	2	2	0	1	0	2	2	1	1	0	0	1	0	1	1	1	0	0	0	0	1	2	1	0	1	0	2
20	0	1	0	0	0	0	1	2	1	0	1	0	0	0	0	0	2	1	0	2	1	0	1	1	1	1	0	2	2	1	1	1	2	0	0	1	1	0	0	1	1	0	0	2	0	1	1	0	2
21	1	2	1	1	0	0	0	0	2	0	0	0	0	0	0	0	0	0	1	1	2	0	2	2	0	1	0	2	1	1	1	2	1	0	0	1	2	0	0	0	0	0	0	0	0	0	1	0	1
22	0	0	0	1	0	1	2	2	0	0	0	0	0	0	0	0	1	1	0	2	2	0	2	2	0	0	0	2	2	2	0	0	0	2	0	2	1	0	0	2	2	0	1	2	1	0	1	1	1
23	0	1	0	0	0	0	1	1	1	0	1	0	0	0	0	0	1	1	1	1	1	0	2	2	0	1	0	2	2	2	0	1	1	2	1	2	2	1	1	1	1	0	0	0	0	1	0	0	2
24	0	0	1	1	1	0	1	1	1	0	0	0	1	2	1	0	2	0	1	1	2	0	1	1	0	2	0	2	2	1	1	0	0	1	0	1	2	1	1	0	0	0	0	1	0	0	0	1	1
25	1	2	0	0	0	0	1	2	2	0	0	0	1	1	1	0	0	0	0	2	2	0	1	2	0	1	0	2	2	2	0	1	1	2	2	2	1	0	0	1	1	0	1	2	1	2	0	2	1
26	0	0	0	1	0	0	2	2	2	0	0	1	1	1	1	0	1	0	1	1	2	0	2	2	0	1	0	2	2	1	1	2	2	1	0	1	0	1	1	1	1	0	0	2	1	1	0	2	0
27	0	1	0	1	0	0	2	2	1	0	1	0	0	0	0	0	1	0	1	1	2	1	1	2	0	0	0	2	2	1	1	1	1	1	1	1	2	0	0	2	2	0	1	1	1	2	0	2	0
28	1	2	0	0	0	0	1	1	2	0	0	0	1	1	1	0	2	1	2	0	1	0	2	2	0	0	0	1	2	0	1	1	1	1	0	1	2	1	1	0	0	0	0	2	0	1	0	1	1
29	0	0	0	0	0	2	1	1	1	0	0	0	2	1	1	0	2	1	2	0	1	0	0	1	0	0	0	2	2	2	2	2	2	1	1	1	1	0	0	2	1	1	1	2	1	0	0	2	0
30	0	1	1	0	0	0	1	1	1	1	2	1	2	1	2	1	0	0	1	1	1	0	2	2	0	1	0	1	1	1	0	1	1	2	1	2	2	0	0	1	1	0	1	1	1	0	0	2	1
31	0	1	1	1	0	0	1	1	1	1	0	2	2	1	2	1	0	0	0	2	2	0	2	2	0	2	1	2	2	1	1	1	0	2	1	2	1	0	0	1	1	1	1	2	0	0	0	1	1
32	0	1	0	1	0	0	1	1	1	0	1	0	1	1	1	1	1	1	0	1	2	0	2	2	0	1	0	2	2	2	1	2	2	0	0	0	2	1	1	0	0	0	0	2	0	2	1	1	1
33	1	2	1	1	0	0	1	1	1	1	0	0	1	1	1	0	2	2	0	2	1	0	1	2	0	1	0	0	1	0	0	0	0	2	2	2	2	0	0	1	1	0	0	0	0	1	0	2	2
34	1	1	0	1	0	0	1	1	1	0	0	2	2	0	0	0	1	1	0	1	2	0	2	2	0	0	0	2	2	1	2	1	1	1	1	1	2	0	0	1	1	0	0	2	0	0	1	0	2
35	1	1	0	1	0	0	1	1	1	0	1	1	2	1	2	1	0	0	1	1	1	0	1	1	1	1	0	2	2	1	0	1	0	2	0	2	1	0	0	1	1	0	1	1	1	0	0	1	1
36	1	0	1	0	1	0	2	2	1	0	0	1	1	0	0	0	1	1	0	2	2	0	2	2	0	0	0	1	2	0	0	1	2	0	0	1	2	0	0	1	1	0	1	2	0	1	1	1	1
37	0	1	0	0	0	1	1	2	2	0	0	0	0	0	0	0	2	1	0	2	2	0	2	2	0	1	0	2	2	1	1	0	0	1	1	2	1	0	0	1	1	0	1	2	2	0	0	1	1
38	0	1	0	0	0	0	2	2	1	0	0	0	1	1	0	0	0	0	0	2	1	0	2	2	0	2	0	2	1	0	0	0	0	2	1	1	2	1	1	0	0	1	1	1	0	1	0	2	0
39	1	1	0	1	0	0	1	2	2	0	0	1	1	0	0	0	1	1	2	0	1	0	2	2	0	0	0	2	1	1	0	1	1	1	0	2	1	0	0	1	1	0	0	0	0	0	0	2	1
40	1	0	0	0	0	1	2	2	0	0	2	1	1	0	0	0	1	0	0	2	2	0	1	1	0	1	0	2	2	1	2	1	1	2	0	2	1	0	0	1	1	1	1	1	1	0	0	2	0
41	1	1	0	1	0	0	1	2	1	0	1	0	0	0	0	0	2	2	2	0	0	1	2	2	0	1	0	2	2	1	2	1	1	1	1	1	2	0	1	1	0	1	1	2	1	0	0	1	1
42	0	1	0	0	0	0	1	1	1	0	1	0	0	0	0	0	1	0	0	1	1	0	1	1	0	1	1	1	2	0	0	2	1	2	0	2	1	0	0	1	1	0	1	1	1	0	0	2	0
43	0	1	0	1	0	0	0	1	2	0	0	0	1	1	1	0	2	1	1	1	2	0	2	2	0	1	0	2	2	2	0	2	1	0	0	0	1	0	0	0	0	0	0	1	0	0	0	2	0
44	0	1	1	0	1	1	1	1	2	0	0	0	1	1	1	0	1	1	0	1	1	0	2	2	0	0	0	2	2	1	1	2	2	2	1	2	2	0	0	1	1	0	1	2	1	1	1	1	1
45	0	1	0	0	0	1	1	2	2	0	0	0	0	0	0	0	2	2	0	2	2	0	1	1	1	1	0	2	2	2	0	2	1	0	0	1	2	0	0	0	0	0	0	2	1	0	0	1	1
46	0	1	0	1	0	0	2	2	1	0	0	0	0	0	0	0	1	0	0	1	1	0	2	2	0	0	0	1	2	1	0	0	0	2	1	2	1	0	0	1	1	0	0	0	2	2	0	1	1
47	1	1	0	1	0	0	2	2	1	0	0	0	1	2	1	0	2	1	0	1	1	0	2	2	0	1	0	1	2	0	0	1	1	0	0	2	2	0	0	0	0	0	0	1	0	1	0	2	0
48	1	2	0	0	0	0	0	0	2	0	0	0	0	0	0	0	1	0	1	1	1	0	2	2	0	1	0	2	2	1	1	1	2	1	0	1	2	0	0	1	1	0	0	2	0	1	0	2	2
49	0	0	0	0	0	1	1	1	1	0	0	0	0	0	0	0	2	0	0	2	2	1	2	2	0	2	0	2	2	1	1	0	0	1	1	1	1	0	0	2	2	0	1	2	1	1	0	1	0
50	1	1	0	0	0	0	0	0	2	0	0	0	1	1	1	0	0	0	0	2	1	0	1	1	0	2	0	2	2	2	0	1	0	2	2	2	2	0	0	1	1	0	0	1	0	0	0	2	1
51	0	1	0	1	0	0	0	0	2	0	0	0	1	1	1	0	2	1	1	1	2	0	2	2	0	0	0	1	2	1	0	1	2	1	0	1	0	0	0	2	2	0	0	1	1	1	0	2	0
52	0	1	0	0	0	1	2	2	1	0	0	1	1	0	0	0	1	0	1	1	2	0	1	2	0	1	0	2	1	1	0	1	1	1	0	1	0	0	0	1	1	0	1	1	0	0	0	0	2
53	0	1	2	0	1	0	2	2	1	0	0	0	1	1	1	1	1	0	0	1	1	0	2	2	0	0	0	2	2	1	0	1	1	1	1	2	2	0	0	0	0	0	0	2	1	2	0	2	1
54	1	2	0	0	0	0	2	2	0	0	1	1	1	0	1	1	0	0	2	0	0	0	1	1	1	2	0	1	2	1	1	0	1	1	0	2	1	1	0	1	1	0	0	1	0	1	1	1	1
55	0	1	0	0	0	0	2	2	0	0	0	1	2	1	1	1	0	1	1	1	1	0	2	2	0	1	0	1	2	1	0	1	1	2	0	2	1	0	0	2	2	0	1	2	1	0	0	2	0
56	0	1	0	1	0	0	1	1	1	0	1	1	1	0	0	0	0	0	0	2	2	0	2	2	0	0	0	1	2	0	1	1	1	1	0	2	2	0	0	1	1	0	0	2	0	0	0	1	1
57	0	1	0	1	0	0	2	2	2	0	0	1	1	0	0	0	0	0	2	0	1	0	2	2	0	0	0	2	2	1	0	2	2	0	0	0	1	1	1	0	0	0	0	2	0	1	2	0	2
58	1	1	0	0	0	0	2	2	1	0	1	0	2	2	2	0	1	1	1	1	2	0	1	1	0	2	0	1	2	1	0	2	2	2	1	2	1	1	1	1	1	0	0	1	0	1	0	1	1
59	1	1	0	0	0	0	0	0	2	0	0	0	0	0	0	0	1	0	1	1	2	1	2	2	0	1	0	1	2	1	0	1	0	2	0	2	2	0	0	0	0	0	0	2	0	2	0	2	1
60	0	1	0	1	0	0	2	2	0	0	0	1	2	1	1	0	1	1	2	0	1	0	2	2	0	2	0	2	0	0	0	1	1	1	0	2	1	1	1	1	1	0	0	2	1	1	1	0	2
61	1	1	0	1	0	0	2	2	1	0	0	0	1	1	1	0	1	0	1	1	1	0	2	2	0	1	1	1	2	2	0	1	1	2	1	2	1	0	0	2	2	1	2	2	1	0	0	2	0
62	1	1	0	0	0	0	1	2	2	1	0	1	2	0	0	0	2	1	0	2	2	0	2	2	0	0	0	2	2	1	1	2	2	0	0	1	0	0	0	2	2	0	1	2	0	0	1	0	1
63	1	1	0	1	0	1	2	2	0	0	1	0	1	1	1	0	1	0	1	1	2	0	2	2	0	1	0	2	2	0	1	0	0	2	1	2	1	0	0	0	0	0	1	2	0	1	0	0	2
64	1	1	0	1	0	0	1	2	1	0	1	1	1	0	0	1	1	0	0	2	2	0	2	2	0	0	0	2	1	1	0	0	0	2	0	2	1	0	0	1	1	0	0	2	0	1	0	1	2
65	1	2	0	0	0	0	1	2	1	0	1	0	0	0	0	0	2	2	1	1	1	0	2	2	0	1	0	2	1	1	0	1	2	0	0	1	1	0	0	2	1	0	0	2	0	1	0	0	2
66	0	1	0	0	0	1	1	1	2	0	0	0	0	0	0	0	2	1	0	2	2	0	2	2	0	1	0	2	2	2	1	1	1	1	0	1	2	1	1	0	0	0	0	0	0	0	0	0	2
67	1	1	0	0	0	0	2	2	1	0	1	1	1	2	2	0	2	0	0	2	2	0	2	2	0	1	0	2	2	1	0	0	0	1	0	1	1	0	0	2	2	1	1	2	1	0	0	2	0
68	1	1	0	0	0	1	1	1	1	0	1	0	0	0	0	0	2	2	2	0	2	0	2	2	0	1	1	2	2	1	0	2	1	0	0	1	1	0	0	1	1	0	1	2	0	1	0	1	0
69	1	1	0	0	0	0	2	2	1	0	0	1	2	1	1	0	2	0	0	2	2	1	2	2	0	2	0	1	2	1	1	1	1	1	0	2	0	0	0	0	0	0	0	1	0	0	0	1	1
70	1	2	0	0	0	0	1	1	1	0	0	0	1	0	0	0	1	0	0	1	1	0	1	1	0	2	0	2	2	1	1	2	1	1	1	2	2	0	0	1	1	0	1	2	1	0	0	2	0
71	1	1	0	0	0	0	1	1	2	0	0	1	1	1	1	0	0	0	1	0	0	0	2	2	0	1	0	2	2	2	0	2	1	0	0	1	2	0	0	1	1	0	0	0	0	0	0	2	0
72	0	1	0	1	0	0	2	2	0	0	0	1	2	1	1	0	2	0	0	2	2	0	1	1	0	1	0	2	2	2	1	1	1	1	0	2	1	0	0	1	1	0	1	2	1	0	0	2	0
73	1	1	0	1	0	0	2	2	0	0	0	1	1	0	0	0	1	0	1	0	1	1	1	2	0	0	0	1	1	1	1	2	2	0	0	0	1	0	0	2	2	0	0	0	0	1	0	2	0
74	0	1	0	0	0	0	1	1	2	0	0	1	1	0	1	1	1	1	1	0	1	0	2	2	0	0	0	1	2	1	0	1	2	2	1	2	1	0	0	2	2	0	0	1	0	1	0	2	0
75	0	2	0	0	0	1	2	2	0	0	0	0	0	0	0	0	1	1	1	0	0	0	2	2	0	1	0	2	2	1	1	2	2	0	0	0	1	0	0	2	2	0	0	1	0	0	0	2	0
76	1	1	1	1	0	0	0	1	2	0	0	0	0	0	0	0	1	1	1	0	1	0	2	2	0	2	0	2	2	2	2	1	0	2	0	2	2	0	0	1	1	1	1	1	1	1	0	1	0
77	0	2	0	0	0	0	1	2	2	0	0	1	1	0	0	0	1	1	1	1	1	0	1	1	1	1	0	2	2	2	1	2	2	1	1	1	1	0	0	2	2	0	1	1	1	1	0	2	0
78	1	1	0	0	0	0	2	2	1	0	0	0	1	0	0	0	1	0	2	0	1	0	1	1	1	1	0	2	2	2	0	1	1	0	0	0	1	0	0	2	1	0	0	2	0	1	0	2	1
79	1	1	0	1	0	1	1	1	2	0	0	0	0	0	0	0	2	1	0	1	1	0	1	2	0	1	0	1	2	1	0	2	2	1	0	0	2	0	0	1	1	0	1	2	0	1	0	2	0
80	1	1	0	0	0	0	2	2	1	0	1	0	0	0	0	0	2	2	1	1	1	0	1	2	0	1	0	2	1	0	0	1	0	2	2	2	1	0	0	0	0	0	0	0	0	0	0	2	0
81	1	0	1	1	1	0	1	1	2	0	0	1	1	1	1	0	0	0	1	1	1	0	2	2	0	1	0	1	2	1	0	1	1	0	0	1	1	0	0	1	1	0	0	2	0	1	0	1	1
82	1	1	0	1	0	0	0	0	2	0	0	0	1	1	2	0	0	1	0	2	2	0	1	1	0	1	1	2	2	1	0	1	1	0	0	0	0	0	0	2	2	0	0	1	0	1	0	2	1
83	0	1	0	0	0	0	1	1	1	1	1	0	0	0	0	0	1	1	1	1	1	0	0	0	0	0	0	2	2	1	1	0	0	2	1	1	2	1	1	0	0	0	1	2	1	0	0	2	1
84	0	0	0	0	0	1	0	0	2	0	0	0	0	1	1	0	0	0	0	1	1	0	2	2	0	1	0	1	2	0	0	1	1	2	0	2	2	1	1	0	0	0	1	1	1	1	1	1	1
85	0	1	0	1	0	0	1	2	2	0	0	0	0	0	0	0	1	1	1	1	1	0	0	1	0	0	1	1	1	0	0	1	1	1	0	1	2	0	0	1	1	0	0	2	0	1	0	0	0
86	1	2	0	0	0	0	2	2	1	0	1	0	0	0	0	0	0	0	1	1	1	0	1	1	1	1	1	2	1	0	0	1	1	2	0	2	1	0	0	1	1	0	1	2	1	0	0	2	1
87	0	1	0	1	0	0	1	1	2	0	0	0	2	1	1	1	2	0	1	1	2	1	2	2	0	0	0	2	1	0	1	1	2	0	0	1	2	0	0	0	0	0	0	1	0	0	0	1	1
88	0	2	0	0	0	0	1	1	1	0	0	0	0	0	0	0	0	0	0	1	1	1	1	2	0	0	0	2	2	2	1	1	1	2	1	2	1	0	0	2	2	0	0	2	0	1	0	1	1
89	1	1	0	0	0	0	2	2	1	0	0	0	0	0	0	0	2	1	0	2	2	2	0	2	0	1	0	2	2	2	0	2	2	0	0	1	0	0	0	2	2	0	1	2	0	0	0	2	0
90	1	1	1	1	0	0	1	1	2	0	0	0	0	0	0	0	2	0	0	1	1	0	0	0	0	1	0	2	2	2	1	2	1	1	0	2	2	0	0	0	0	0	0	2	1	2	0	2	1
91	1	1	0	1	0	0	1	1	2	0	0	0	2	1	1	0	1	0	1	1	2	0	2	2	0	2	0	2	2	2	0	2	2	0	0	1	1	1	1	0	0	0	0	2	0	2	0	2	0
92	1	0	0	1	0	1	2	2	1	0	0	0	0	0	0	0	1	1	0	1	1	0	2	2	0	0	0	2	2	2	1	1	2	0	0	2	1	0	0	1	1	0	0	0	0	1	0	2	0
93	0	2	0	0	0	0	1	1	1	0	0	0	0	0	0	0	2	2	1	1	2	0	2	2	0	2	0	2	1	1	1	1	1	0	0	1	2	0	0	1	1	0	0	1	0	1	0	2	1
94	0	1	0	0	0	0	1	1	2	0	0	1	0	0	0	0	2	1	0	2	2	0	2	2	0	2	0	2	2	2	1	2	2	0	0	1	2	0	0	1	0	0	0	2	0	1	0	2	1
95	0	1	0	2	0	0	2	2	1	0	0	1	1	1	1	0	2	2	2	0	0	0	2	2	0	0	0	2	1	1	1	1	1	0	0	0	1	0	0	1	1	0	1	1	0	0	0	1	1
96	1	1	0	0	0	0	1	2	2	0	0	1	1	0	0	0	1	1	1	1	1	0	2	2	0	0	0	1	2	1	0	2	1	1	0	2	0	0	0	1	1	2	2	2	0	0	0	2	0
97	0	0	0	0	0	1	0	0	2	0	0	0	0	0	0	0	1	1	2	0	1	0	2	2	0	1	0	0	2	0	0	1	1	1	1	2	1	0	0	2	2	0	1	2	0	1	0	1	0
98	0	1	0	0	0	0	1	2	2	0	0	0	0	0	0	0	0	0	1	1	2	0	0	0	1	1	0	2	1	1	1	1	1	2	2	2	1	0	0	0	0	0	0	0	0	0	0	1	1
99	1	2	0	1	0	0	0	1	2	0	0	0	0	0	0	0	2	2	1	1	2	0	2	2	0	1	0	0	2	0	0	1	1	0	0	1	1	0	0	1	1	0	1	1	1	0	0	1	1
100	0	1	0	1	0	0	2	2	0	0	2	0	0	0	0	0	0	0	1	1	2	0	2	2	0	1	0	2	0	0	0	0	1	1	0	2	0	0	0	2	2	0	1	1	1	1	1	0	2
101	0	2	0	0	0	0	0	0	2	0	0	0	1	1	1	0	1	1	2	0	1	0	2	2	0	1	0	1	2	0	0	0	1	1	0	2	2	0	0	0	0	0	0	1	0	1	0	1	1
102	1	0	0	0	0	0	2	2	1	0	1	0	0	1	1	0	2	0	0	2	2	0	1	1	0	1	0	2	2	2	0	2	2	0	0	0	1	1	1	1	1	0	1	2	1	0	0	1	1
103	0	2	0	0	0	0	1	1	1	0	1	0	1	0	0	0	1	1	2	0	2	0	1	1	1	1	0	2	2	2	0	0	0	2	0	2	1	0	0	1	1	0	0	1	0	0	0	2	1
104	0	2	0	1	0	0	0	1	2	0	0	0	0	0	0	0	0	0	1	0	0	0	2	2	0	0	0	2	2	1	1	0	0	0	0	1	1	0	0	2	2	0	0	1	0	1	1	0	2
105	1	1	0	0	0	0	1	1	1	0	1	0	1	1	1	0	1	0	0	1	1	0	2	2	0	1	0	2	2	0	0	1	1	1	0	1	1	0	0	0	0	0	1	2	0	1	0	2	0
106	0	1	1	1	0	0	2	2	1	0	0	0	0	0	0	0	1	0	0	2	2	0	2	2	0	1	0	1	2	0	0	1	1	1	0	1	0	0	0	1	1	0	0	2	0	0	0	2	1
107	0	2	0	0	0	0	2	2	0	0	0	0	0	0	0	0	0	1	0	2	2	0	2	2	0	0	1	2	2	1	0	0	0	1	1	2	1	1	0	0	0	2	2	2	0	0	0	2	1
108	1	2	1	0	0	0	1	1	2	0	0	0	0	0	0	0	2	0	0	1	1	0	2	2	0	0	0	2	1	0	0	2	2	1	1	2	1	0	0	1	1	0	0	1	0	1	1	1	2
109	0	0	0	0	0	2	2	2	2	0	0	1	2	1	1	0	1	0	0	1	1	0	2	2	0	0	0	2	2	2	2	2	1	1	1	2	1	1	1	1	1	1	1	1	1	1	0	0	2
110	1	2	1	2	0	0	0	0	2	0	0	1	1	0	1	1	1	1	0	2	2	0	2	2	0	0	0	2	2	1	2	1	1	1	0	2	0	0	0	2	1	0	0	1	0	0	1	1	1
111	1	1	0	1	0	0	1	1	2	0	0	0	0	0	0	0	1	0	1	1	2	0	2	2	0	1	0	2	1	1	1	1	2	1	0	1	0	0	0	1	1	0	0	2	0	0	0	1	1
112	1	1	0	1	0	0	2	2	1	0	0	1	2	2	2	0	2	1	0	2	2	0	2	2	0	1	0	2	2	2	2	1	0	1	1	1	2	0	0	1	1	0	0	2	0	2	0	1	1
113	1	0	0	0	0	1	1	1	1	0	0	1	1	1	1	0	0	0	2	0	0	0	2	2	0	1	0	2	1	0	0	2	1	0	0	1	0	0	0	2	2	2	2	2	0	0	0	2	0
114	0	2	1	0	1	1	1	1	2	0	0	1	2	2	2	0	2	2	1	1	2	0	2	2	0	0	0	2	2	2	1	1	0	2	2	2	1	0	0	2	1	0	0	0	0	1	0	2	0
115	1	1	0	1	0	0	1	1	2	0	0	0	1	1	1	0	1	0	1	1	2	0	2	2	0	1	0	1	2	1	0	1	0	2	2	2	2	0	0	1	1	0	0	1	0	1	0	2	0
116	1	2	0	0	0	0	0	0	2	0	0	0	0	0	0	0	2	0	0	2	2	0	2	2	0	0	0	2	0	0	0	2	2	0	0	0	0	0	0	1	1	0	0	2	0	0	0	2	0
117	1	1	0	0	0	0	1	1	1	1	1	0	1	1	1	0	2	0	0	2	2	0	2	2	0	0	0	0	1	0	0	2	1	2	2	2	2	0	0	1	1	0	0	2	0	0	0	2	0
118	0	1	0	1	0	0	0	2	2	0	1	0	1	1	1	0	0	0	2	0	1	0	2	2	0	1	0	2	2	1	2	2	2	2	1	2	1	0	0	2	2	0	0	1	0	1	0	2	0
119	0	2	0	1	0	0	0	0	1	0	0	1	1	0	1	1	1	1	0	2	2	0	2	2	0	0	0	1	2	1	0	0	0	2	0	2	1	0	0	2	2	0	0	2	0	1	1	1	1
120	1	1	0	0	0	0	1	2	1	0	1	1	2	1	2	1	1	1	1	0	0	0	0	0	0	0	0	2	2	1	1	0	1	2	0	2	2	0	0	0	0	1	1	1	1	0	0	0	2
121	0	2	1	0	1	1	1	1	1	0	1	0	0	0	0	0	0	0	1	1	1	0	2	2	0	1	0	2	2	2	0	2	2	2	1	2	1	0	0	2	2	0	0	2	0	2	0	1	1
122	0	1	0	0	0	1	1	1	2	0	0	0	0	0	0	0	2	0	1	1	2	0	2	2	0	0	0	0	2	0	0	0	0	2	1	1	2	0	0	0	0	0	0	2	1	0	0	2	0
123	0	0	0	1	0	1	1	2	2	0	0	0	1	1	1	0	1	1	0	2	2	0	2	2	0	1	1	1	1	0	0	1	1	1	0	1	1	0	0	1	1	0	0	1	0	1	0	1	1
124	1	2	0	0	0	0	2	2	2	0	0	0	1	1	1	0	0	0	1	1	2	0	2	2	0	1	0	2	2	2	0	1	1	1	1	2	1	0	0	1	1	1	1	1	0	1	0	2	0
125	1	0	0	0	0	0	2	2	1	0	1	1	0	0	0	0	2	1	1	1	2	0	2	2	0	2	0	2	2	1	1	0	0	2	0	2	1	1	1	1	1	0	0	1	0	1	0	2	1
126	1	1	0	0	0	1	1	1	1	0	1	1	1	0	0	0	1	1	0	2	2	0	2	2	0	0	0	2	2	1	1	2	2	1	1	1	0	0	0	1	1	1	1	2	1	0	1	0	2
127	0	0	0	0	0	1	2	2	1	0	1	0	1	0	1	1	0	0	0	0	0	0	2	2	0	1	1	2	2	1	0	2	2	2	0	2	1	0	0	0	0	0	0	2	1	1	0	0	1
128	1	1	0	0	0	0	0	1	2	0	0	0	1	0	0	0	0	0	0	2	1	0	2	2	0	1	0	1	2	1	1	1	1	0	0	1	1	0	0	2	2	0	1	2	1	0	0	1	1
129	0	1	0	0	0	0	1	1	1	0	0	0	1	1	1	0	1	1	1	1	1	0	2	2	0	1	0	1	2	1	0	1	1	2	1	2	1	0	0	2	2	0	0	1	0	1	0	1	1
130	1	2	1	0	1	1	0	0	2	0	0	0	1	1	1	0	0	0	2	0	1	0	2	2	0	1	0	1	1	1	0	1	1	1	0	1	2	0	0	1	1	0	1	1	0	0	0	2	0
131	0	2	0	1	0	0	1	1	2	0	0	0	1	1	1	0	1	1	1	1	2	0	2	2	0	1	0	1	1	1	1	2	1	1	0	2	2	0	0	0	0	0	0	1	1	1	0	2	0
132	0	2	1	0	0	0	2	2	1	0	1	0	0	0	0	0	2	1	0	2	2	0	1	1	1	1	0	2	2	1	2	0	0	2	0	2	1	0	0	1	1	0	0	2	1	0	0	1	0
133	1	1	0	1	0	0	1	1	1	0	1	0	0	0	0	0	2	1	0	2	2	0	2	2	0	0	0	1	2	1	0	0	0	2	0	2	2	0	0	0	0	0	0	1	0	0	0	0	2
134	0	1	0	1	0	0	1	1	2	0	0	1	1	0	0	0	1	0	0	1	1	0	2	2	0	0	0	1	2	1	0	1	1	1	0	1	1	1	1	0	0	0	0	1	0	1	0	1	1
135	0	2	0	0	0	0	0	0	2	0	0	0	2	2	2	0	1	1	0	2	2	0	0	0	0	0	0	1	1	1	1	2	1	1	0	2	1	0	0	0	0	0	0	1	0	1	0	2	0
136	1	0	0	0	0	0	1	1	1	0	0	1	1	0	1	1	1	0	1	1	1	0	2	2	0	0	0	2	2	2	1	1	0	2	2	2	1	0	0	2	1	2	2	2	0	0	0	1	1
137	0	1	0	0	0	0	2	2	0	0	0	0	1	1	1	0	0	0	2	0	2	0	2	2	0	2	0	1	2	1	1	1	1	2	1	2	1	0	0	2	2	0	0	2	1	1	0	1	0
138	0	1	0	1	0	0	1	2	1	0	1	1	0	0	0	0	2	1	0	2	2	0	1	1	0	0	0	1	2	1	0	1	1	1	0	1	2	0	1	2	1	0	0	1	0	0	0	1	2
139	1	1	0	0	0	0	2	2	1	0	1	0	2	1	1	1	1	1	1	1	2	0	2	2	0	1	0	2	1	1	0	1	0	2	2	2	1	0	0	2	2	0	0	0	1	1	0	2	0
140	1	1	1	0	1	1	1	1	1	0	0	0	0	0	0	0	0	0	1	1	2	0	2	2	0	0	0	2	2	2	0	1	1	1	1	1	0	0	0	2	2	0	1	2	1	0	0	1	1
141	1	1	0	0	0	1	0	0	2	0	0	0	0	0	0	0	2	1	0	2	2	0	1	1	0	1	0	2	2	1	1	2	1	2	1	2	0	0	0	2	2	0	0	2	0	1	0	2	0
142	0	2	1	2	0	0	0	1	2	0	0	0	0	0	0	0	1	1	1	0	1	0	2	2	0	2	0	1	2	1	1	1	0	2	0	2	1	0	0	2	2	0	0	1	0	1	0	2	1
143	1	1	0	0	0	0	0	0	2	0	0	0	1	0	0	0	1	1	1	1	1	0	2	2	0	1	0	2	2	1	1	1	1	1	0	1	1	0	0	1	1	0	1	2	0	1	1	1	1
144	0	1	0	1	0	0	2	2	1	0	1	0	0	0	0	0	2	1	0	2	2	0	2	2	0	1	0	0	2	0	0	2	1	2	0	1	2	0	0	0	0	0	1	1	0	0	0	2	0
145	1	2	1	1	0	0	1	2	2	0	0	0	1	1	1	1	2	1	1	1	2	0	2	2	0	2	0	1	2	1	1	0	0	2	0	2	1	0	0	1	1	0	1	1	0	1	0	2	0
146	1	2	0	0	0	0	2	2	1	0	1	0	2	0	0	1	1	0	0	1	1	0	2	2	0	0	1	2	2	1	0	2	2	0	0	1	1	0	0	1	1	2	2	2	1	0	0	0	0
147	0	2	0	1	0	0	1	1	2	0	0	0	0	0	0	0	2	1	1	1	2	0	2	2	0	0	0	2	2	2	0	2	1	2	1	2	0	1	1	1	1	0	1	2	1	0	0	1	1
148	0	2	0	1	0	0	1	1	1	0	0	0	1	1	0	0	1	1	0	2	2	0	2	2	0	2	0	0	2	1	0	1	0	2	2	2	1	0	0	1	1	0	1	1	1	1	0	2	0
149	1	0	0	0	0	0	0	0	2	0	0	0	1	2	1	0	1	0	1	0	1	0	2	2	0	1	0	2	2	2	0	1	1	2	1	1	0	0	0	2	2	1	1	2	0	0	0	1	1
150	1	0	0	0	0	0	1	1	2	0	0	1	1	1	1	0	2	1	1	1	2	0	2	2	0	2	0	1	2	2	0	1	1	2	1	2	1	0	0	2	1	0	0	0	0	0	0	0	1
151	0	2	0	0	0	0	1	2	0	0	1	1	2	2	2	0	1	0	1	1	2	0	2	2	0	1	0	1	2	1	0	2	2	2	1	2	1	0	0	2	2	0	1	2	0	1	0	1	1
152	1	1	0	0	0	0	2	2	1	0	0	0	0	0	0	0	2	2	2	0	0	0	2	2	0	0	0	1	2	1	0	1	1	2	0	2	1	0	1	2	1	0	0	1	0	0	0	2	0
153	1	1	0	0	0	0	2	2	0	0	2	0	2	2	2	1	0	0	1	1	1	0	0	1	1	1	0	2	1	0	0	2	2	2	1	2	1	1	0	0	0	0	0	1	0	1	1	1	1
154	0	1	0	0	0	1	0	1	2	0	0	0	1	1	1	0	1	0	1	1	1	0	2	2	0	2	0	1	2	1	0	0	1	0	0	2	0	0	0	2	2	0	1	1	1	1	0	1	1
155	1	2	0	0	0	0	1	2	2	0	0	0	1	1	1	0	1	1	0	2	2	0	2	2	0	0	1	2	2	1	0	1	1	2	1	2	2	0	0	0	0	1	1	1	1	0	0	1	2
156	0	1	0	0	0	0	2	2	0	0	1	0	2	0	0	1	0	0	1	1	2	0	2	2	0	0	0	2	2	2	0	1	0	2	0	2	1	1	1	1	1	0	1	1	1	1	0	1	1
157	1	1	1	1	0	1	2	2	2	0	0	0	1	1	1	0	2	1	1	1	2	1	0	1	1	1	0	2	2	2	0	1	1	1	0	1	0	0	0	2	2	0	1	2	0	1	0	0	2
158	1	2	1	2	0	0	1	1	2	0	0	0	1	1	1	0	2	0	0	2	2	0	1	1	0	1	1	2	2	1	0	1	1	2	0	2	2	0	0	0	0	0	1	2	1	2	0	2	0
159	1	1	0	0	0	0	1	1	2	0	0	1	1	0	0	0	1	1	0	1	2	0	1	1	1	1	1	2	2	1	1	1	1	2	0	2	1	0	0	1	1	0	0	1	0	0	0	2	0
160	1	2	0	0	0	0	1	1	1	0	0	0	0	0	0	0	2	2	1	1	2	0	1	1	1	1	0	2	2	1	2	1	1	0	0	2	1	0	0	1	1	2	2	2	0	0	1	0	2
161	1	1	0	0	0	1	1	2	2	0	0	1	1	0	0	0	1	0	0	2	2	0	2	2	0	2	0	2	2	2	2	1	1	2	1	2	2	0	0	1	1	0	0	2	0	2	0	1	1
162	1	1	0	1	0	0	0	0	2	0	0	0	2	2	2	1	0	0	0	2	2	0	1	1	0	1	0	2	2	2	0	0	0	2	1	1	1	0	0	2	2	0	0	2	0	0	0	1	1
163	0	2	0	0	0	0	1	2	1	0	0	0	0	0	0	0	1	0	0	1	1	0	2	2	0	1	0	2	2	2	1	1	1	2	0	2	2	1	1	0	0	0	0	1	0	1	0	1	1
164	0	0	0	0	0	1	1	1	1	0	0	1	2	2	2	0	1	1	1	1	2	0	0	0	0	0	0	2	2	2	0	0	0	2	1	2	1	0	0	1	1	0	0	1	0	1	0	0	2
165	1	2	0	0	0	0	1	1	2	0	0	0	1	1	1	0	1	1	0	2	2	0	2	2	0	1	0	2	1	1	1	0	1	1	0	2	1	0	0	1	1	0	0	2	1	1	0	0	2
166	0	0	0	0	0	0	1	1	1	1	2	1	1	0	1	1	0	0	1	1	1	0	1	1	1	1	0	2	2	2	1	2	2	0	0	0	1	2	1	1	1	1	1	1	1	1	0	2	0
167	1	2	0	0	0	0	2	2	0	0	1	1	2	1	1	1	2	0	1	1	2	0	2	2	0	1	1	2	2	1	0	1	1	0	0	0	2	0	0	0	0	0	0	2	0	0	0	2	1
168	0	0	0	0	0	0	1	1	2	0	0	0	0	0	0	0	0	0	0	1	1	1	0	1	1	0	0	2	2	2	0	1	1	1	0	1	1	0	0	2	2	2	2	2	0	0	0	2	0
169	0	2	0	0	0	0	1	1	2	0	0	0	1	1	1	0	1	1	0	0	0	1	2	2	0	0	0	2	1	1	1	0	0	0	0	1	1	0	0	2	2	0	0	0	0	1	0	2	1
170	0	1	0	0	0	0	2	2	1	0	0	0	0	0	0	0	1	0	0	2	2	0	1	1	1	2	0	2	2	2	1	1	1	1	0	1	0	0	0	0	0	0	1	2	1	0	0	1	0
171	1	1	0	0	0	0	0	1	2	0	0	0	0	0	0	0	0	0	1	1	2	0	2	2	0	1	0	2	2	2	0	1	1	0	0	1	2	0	0	0	0	0	1	2	0	0	0	2	0
172	1	2	1	2	0	0	1	1	1	0	1	0	2	1	1	0	0	0	0	1	1	0	1	1	0	0	0	1	2	1	1	1	1	2	0	2	0	0	0	2	2	0	0	2	0	2	0	2	0
173	0	0	1	0	1	0	0	1	2	0	0	1	1	0	1	1	1	1	1	1	2	0	1	1	1	0	0	2	2	2	0	0	1	1	0	1	2	1	1	1	1	1	1	2	1	1	0	2	1
174	1	0	0	0	0	1	0	0	2	0	0	0	0	0	0	0	0	0	1	1	2	0	2	2	0	1	0	2	2	2	0	0	0	2	0	2	1	0	0	2	2	1	1	1	1	1	0	2	0
175	0	1	0	0	0	0	1	2	2	0	0	0	0	0	0	0	1	0	0	2	2	0	0	0	0	0	1	2	2	1	0	1	1	1	0	1	2	0	0	0	0	0	0	1	0	1	0	0	2
176	1	1	0	1	0	0	0	2	2	0	1	0	0	0	0	0	0	0	1	1	2	0	2	2	0	1	0	2	0	0	0	1	2	1	0	1	1	0	0	1	1	2	2	2	0	1	1	0	1
177	1	1	0	0	0	0	0	0	2	0	0	0	1	1	1	0	1	0	2	0	1	0	2	2	0	1	0	2	2	2	1	0	0	2	0	2	1	0	0	1	1	0	0	0	0	1	0	2	0
178	1	0	0	0	0	0	1	2	2	0	0	0	0	0	0	0	1	0	1	0	2	0	1	1	0	0	0	1	1	1	0	0	1	2	0	2	1	0	0	0	0	0	0	2	1	1	0	0	2
179	1	1	0	0	0	1	2	2	1	0	0	0	1	1	1	0	1	0	1	1	1	0	2	2	0	0	1	1	2	0	0	1	1	1	1	1	1	0	0	1	1	0	1	2	0	0	1	0	2
180	1	2	0	0	0	0	1	2	2	0	0	2	2	1	2	1	2	1	1	1	1	0	1	2	0	2	0	2	1	1	0	0	0	2	1	2	0	0	0	1	1	0	0	1	0	1	0	2	1
181	0	0	0	0	0	1	2	2	1	0	0	0	0	0	0	0	1	1	1	0	2	0	2	2	0	1	0	1	1	0	1	2	1	1	0	1	2	1	1	0	0	1	2	2	0	1	0	2	0
182	1	2	0	0	0	0	0	0	2	0	0	0	0	0	0	0	1	1	0	2	2	0	1	2	0	1	0	1	2	0	1	1	1	1	0	1	1	1	0	1	1	0	0	2	0	1	0	1	1
183	0	2	1	0	0	0	1	1	1	0	0	0	1	1	1	0	1	1	1	0	1	0	2	2	0	2	0	2	2	2	0	1	1	2	1	1	1	0	0	1	1	0	0	1	0	1	0	2	0
184	0	1	0	0	0	1	1	1	2	0	0	0	0	0	0	0	1	1	1	1	1	0	1	1	1	1	0	2	1	1	0	1	1	1	0	2	1	0	0	1	1	0	0	2	0	0	2	0	2
185	0	0	0	0	0	0	2	2	1	1	1	0	0	0	0	0	2	2	1	1	2	0	2	2	0	2	0	2	2	2	1	1	1	2	1	1	1	0	0	1	1	2	2	2	0	0	0	0	1
186	1	2	0	0	0	0	0	0	2	0	0	0	0	0	0	0	1	1	1	0	2	0	2	2	0	2	0	2	2	1	0	2	2	0	0	0	2	0	1	2	0	0	1	1	1	2	0	0	2
187	0	1	0	0	0	0	2	2	1	0	0	0	1	2	1	0	0	0	1	0	0	0	2	2	0	2	0	1	1	0	0	0	0	1	0	1	1	0	0	2	2	0	1	1	0	0	0	1	1
188	1	1	0	0	0	0	0	0	2	0	0	0	1	1	1	0	1	1	0	2	2	0	2	2	0	0	0	2	1	1	0	1	2	1	0	1	1	0	0	1	1	0	1	2	1	1	1	0	2
189	1	2	1	0	0	0	2	2	0	0	2	1	1	2	2	0	2	0	0	2	2	0	2	2	0	2	0	1	1	1	1	0	1	2	0	2	2	0	0	1	1	0	1	1	1	2	0	1	1
190	0	0	0	0	0	1	1	2	1	0	0	1	1	0	0	0	1	0	1	1	1	0	1	1	1	0	0	2	2	1	1	0	0	1	0	0	1	0	0	1	1	0	1	2	1	0	0	0	2
191	1	0	0	0	0	0	2	2	0	1	1	0	2	2	2	1	1	1	1	1	2	0	0	1	1	1	0	2	2	2	0	1	1	0	0	0	1	0	0	1	1	0	0	1	0	1	0	2	1
192	0	2	0	0	0	0	2	2	0	0	1	1	1	0	0	0	1	1	1	1	1	0	1	1	0	1	2	2	2	0	1	2	1	2	0	2	1	0	0	1	1	0	0	2	0	2	0	2	0
193	0	0	0	1	0	0	2	2	2	0	0	0	0	0	0	0	0	0	1	1	1	0	2	2	0	0	0	2	2	1	1	1	1	0	0	1	0	0	0	1	1	1	1	2	1	0	0	2	1
194	1	2	0	0	0	0	1	1	1	0	0	0	0	0	0	0	2	0	0	1	1	0	0	0	1	1	0	1	2	1	0	2	1	1	0	2	1	0	0	2	1	0	0	0	0	1	0	0	1
195	0	1	0	0	0	0	0	0	2	0	0	0	0	0	0	0	2	1	0	2	2	0	2	2	0	1	0	1	1	0	1	2	1	0	0	1	1	0	0	1	1	0	0	2	0	0	0	0	1
196	1	0	0	0	0	0	1	1	1	0	0	0	1	0	0	0	2	2	1	1	2	0	0	0	1	0	0	2	1	1	0	1	1	1	0	2	0	0	0	2	2	0	0	2	0	0	0	1	1
197	1	1	1	0	1	1	0	0	2	0	0	0	2	1	1	1	1	1	1	1	1	0	0	1	1	1	0	1	1	1	0	1	1	0	0	1	2	0	0	0	0	0	0	1	0	0	0	2	1
198	1	0	0	0	0	1	0	0	2	0	0	0	0	0	0	0	1	0	1	1	2	0	1	1	0	2	0	2	1	1	0	1	1	0	0	1	2	0	0	0	0	0	0	1	0	0	1	0	1
199	1	0	1	0	1	0	1	2	1	0	1	0	0	0	0	0	1	1	1	1	1	0	2	2	0	0	0	2	2	1	1	1	1	2	2	2	0	0	0	1	1	0	0	2	1	2	0	2	2
200	1	0	0	0	0	0	1	1	2	0	0	0	0	0	0	0	1	1	0	2	2	0	2	2	0	0	1	2	2	1	0	0	0	2	2	2	1	1	1	1	1	0	0	2	0	0	0	0	2
201	0	0	1	0	1	0	2	2	1	0	1	1	2	1	1	0	1	0	0	1	1	0	2	2	0	2	0	2	2	2	0	1	1	2	0	2	0	0	0	1	1	1	1	2	1	0	0	2	0
202	0	1	0	0	0	1	1	1	2	0	0	0	0	0	0	0	0	0	0	0	0	0	1	1	0	1	0	2	2	1	2	0	1	1	0	2	1	0	0	1	1	1	1	2	1	0	0	2	0
203	0	1	1	0	1	0	1	1	1	0	1	0	1	1	1	0	1	0	1	1	1	0	2	2	0	2	0	1	2	1	0	1	2	0	0	0	2	0	0	0	0	0	0	1	0	0	0	2	0
204	1	0	0	0	0	0	1	1	1	1	0	0	0	0	0	0	2	1	0	2	2	0	0	0	0	1	0	2	2	2	0	1	1	1	0	1	2	0	0	1	1	1	1	1	1	1	1	1	1
205	0	1	0	0	0	0	1	1	2	0	0	0	0	0	0	0	1	0	1	1	2	0	2	2	0	0	0	2	2	2	0	1	1	1	1	1	1	0	0	1	1	0	0	1	0	0	0	2	0
206	0	2	0	0	0	0	2	2	1	0	1	1	2	2	2	0	2	1	0	2	2	0	0	0	0	0	0	1	2	1	0	1	2	0	0	1	2	0	1	1	0	0	1	1	0	1	0	1	1
207	0	2	0	1	0	0	1	1	1	0	1	0	0	0	0	0	1	0	1	1	1	0	2	2	0	0	0	0	1	0	0	1	1	1	0	2	2	0	1	1	0	0	0	1	0	0	0	2	0
208	1	2	0	1	0	0	1	2	0	0	1	0	1	1	1	1	0	1	0	2	2	0	1	1	0	1	1	2	2	1	1	1	1	1	0	1	0	0	0	1	1	0	0	1	0	1	0	2	1
209	1	2	1	1	0	0	0	0	2	0	0	0	1	1	1	0	2	2	1	1	2	0	2	2	0	1	0	1	2	1	1	1	1	1	1	1	1	0	0	1	1	0	1	2	1	0	0	2	0
210	1	2	0	0	0	0	2	2	2	0	0	0	0	0	0	0	2	0	0	2	2	0	2	2	0	1	0	2	2	1	0	1	2	2	1	2	2	1	1	1	0	0	0	0	2	0	0	1	1
211	0	2	1	0	1	1	0	1	2	0	0	0	0	0	0	0	1	1	1	1	2	0	1	1	0	0	0	2	1	0	0	2	1	1	0	2	1	1	1	1	1	0	1	2	1	0	0	1	0
212	0	1	0	0	0	1	0	0	2	0	0	1	2	1	1	0	2	0	0	2	2	0	2	2	0	0	0	2	2	2	0	1	1	1	1	2	1	0	0	1	1	0	0	0	0	1	0	1	1
213	1	2	0	0	0	0	1	1	2	0	0	1	1	0	0	0	1	1	2	0	2	0	2	2	0	2	0	1	2	0	1	0	0	2	1	2	2	0	0	0	0	0	1	2	1	0	0	1	1
214	1	1	0	0	0	0	1	2	1	0	0	0	0	0	0	0	1	0	1	1	1	1	1	2	0	1	0	1	2	1	0	1	0	2	2	2	0	0	0	1	1	0	0	1	0	1	0	1	1
215	0	2	0	1	0	0	1	1	2	0	1	0	0	0	0	0	1	1	2	0	2	0	1	2	0	1	0	2	2	2	2	0	0	1	1	1	1	0	0	0	0	0	0	2	0	0	0	1	2
216	1	2	0	1	0	0	1	1	1	1	1	1	1	0	0	0	2	0	0	2	2	0	2	2	0	0	0	2	2	1	1	2	1	0	0	1	1	0	0	1	1	0	1	1	1	0	0	2	0
217	0	2	0	0	0	0	1	2	1	0	1	1	1	0	1	1	1	1	2	0	1	0	2	2	0	1	0	1	2	1	0	2	2	1	1	2	2	0	0	1	1	0	0	1	0	1	0	1	0
218	1	0	0	0	0	1	1	1	2	0	0	0	1	1	1	0	1	1	0	1	1	0	2	2	0	0	0	2	1	1	1	1	1	1	1	1	1	0	0	0	0	0	1	2	1	2	0	2	1
219	0	0	0	0	0	0	0	1	1	0	0	0	0	0	0	0	1	1	1	0	2	0	2	2	0	2	0	1	2	1	1	1	2	0	0	2	0	0	0	1	1	1	1	1	1	1	1	1	1
220	1	1	0	0	0	0	1	2	2	0	0	1	1	0	0	0	1	1	0	2	2	0	1	1	0	1	0	2	2	2	1	0	0	1	1	2	2	0	0	1	0	0	0	2	1	0	0	1	1
221	0	2	0	0	0	0	2	2	1	0	1	0	0	0	0	0	2	1	1	1	2	0	2	2	0	1	0	2	0	0	0	1	2	0	0	0	0	0	0	1	1	0	0	2	0	0	0	2	1
222	0	1	0	0	0	0	1	1	0	0	0	1	1	0	0	0	2	1	0	2	2	0	1	1	0	2	0	2	2	1	0	1	1	0	0	1	2	0	0	0	0	0	2	2	0	1	0	2	1
223	1	2	0	0	0	0	1	2	1	0	1	0	1	1	1	0	2	2	1	1	1	0	2	2	0	0	0	2	2	0	1	2	1	1	1	2	0	0	0	0	0	0	1	2	1	0	0	2	0
224	0	1	0	0	0	1	2	2	1	0	0	0	0	0	0	0	2	1	0	2	2	1	2	2	0	0	0	2	2	1	1	1	1	0	0	0	2	0	0	1	1	0	1	1	1	0	0	1	0
225	0	2	0	0	0	0	2	2	1	0	1	0	0	0	0	0	2	2	1	1	1	0	2	2	0	1	0	2	2	2	0	1	1	2	0	1	1	0	0	2	2	0	1	2	1	0	1	2	1
226	0	2	1	0	0	1	1	1	2	0	0	0	0	0	0	0	2	1	0	1	1	0	2	2	0	0	0	1	2	0	0	1	1	0	0	2	2	0	0	1	1	0	0	2	0	2	0	1	1
227	0	1	0	0	0	0	0	0	2	0	0	1	0	0	0	0	0	0	0	1	0	0	2	2	0	1	0	1	2	1	1	0	0	1	1	2	2	0	0	1	1	0	0	1	0	1	0	2	1
228	1	1	0	1	0	0	2	2	1	0	0	0	1	1	1	1	1	0	0	2	2	0	2	2	0	0	0	1	2	1	0	1	1	1	0	1	0	0	0	1	1	0	1	2	1	1	0	1	0
229	1	2	0	0	0	0	0	1	1	0	1	1	2	0	0	0	0	0	1	1	1	0	2	2	0	1	1	2	2	0	1	2	1	0	0	1	2	0	0	1	0	0	1	1	1	0	0	1	2
230	0	1	0	1	0	0	2	2	1	0	0	0	0	0	0	0	1	0	1	1	2	0	2	2	0	1	0	2	2	2	0	2	2	0	0	0	2	0	0	0	0	0	0	1	0	1	0	2	1
231	1	0	0	0	0	0	1	1	1	0	1	0	0	0	0	0	1	1	2	0	1	0	2	2	0	0	0	0	2	0	0	0	1	1	0	1	1	0	0	2	2	0	0	1	0	0	0	2	0
232	1	0	0	0	0	0	1	1	1	0	1	1	2	1	1	0	2	0	0	2	2	0	2	2	0	0	0	2	1	1	0	2	2	0	0	1	2	0	0	0	0	0	1	2	1	0	1	1	1
233	1	2	0	0	0	0	1	2	2	0	0	0	1	0	0	0	0	0	0	2	2	0	2	2	0	0	0	0	1	0	0	1	1	1	0	2	2	1	1	0	0	0	0	0	0	0	0	2	1
234	1	0	0	0	0	0	1	1	1	0	1	0	0	0	0	0	1	0	0	1	1	1	2	2	0	0	0	1	1	1	0	2	1	1	0	2	1	1	1	1	1	1	1	1	1	1	1	0	2
235	0	2	1	1	0	0	2	2	1	0	1	0	1	0	0	0	1	0	1	1	2	0	2	2	0	0	0	2	2	1	0	0	0	2	0	2	0	0	0	1	1	0	1	1	1	1	0	0	2
236	0	0	1	0	1	0	1	1	1	1	1	0	0	0	0	0	0	0	2	0	1	0	2	2	0	0	0	1	1	0	0	1	1	1	0	1	2	0	0	0	0	0	0	2	1	1	0	2	1
237	0	1	0	0	0	0	1	2	2	0	0	1	2	1	2	1	2	2	1	1	2	1	2	2	0	2	0	1	1	0	0	1	2	0	0	2	2	0	0	0	0	2	2	2	1	0	1	1	1
238	1	1	0	0	0	0	1	1	2	0	0	0	0	0	0	0	0	0	0	2	2	0	1	1	0	0	0	1	1	1	0	1	1	1	0	1	2	0	0	1	1	0	0	1	0	0	1	1	1
239	1	1	0	0	0	1	2	2	0	0	2	0	1	1	1	0	0	0	1	1	2	0	1	2	0	1	0	1	2	1	0	1	1	0	0	1	1	1	1	1	1	0	0	1	0	0	0	1	1
240	1	2	0	0	0	0	2	2	0	0	0	0	2	1	1	0	0	0	2	0	2	0	1	2	0	2	0	1	2	1	0	0	0	1	0	1	0	0	0	2	2	0	0	2	0	0	0	1	1
241	0	1	0	1	0	0	0	0	1	0	0	0	2	2	2	0	0	0	0	1	0	0	2	2	0	1	0	2	2	2	1	0	0	2	0	2	0	0	0	1	1	1	2	2	1	0	0	0	2
242	1	1	0	1	0	0	1	1	2	0	0	0	0	0	0	0	1	0	1	1	1	0	2	2	0	2	0	2	2	1	1	1	0	1	0	1	2	0	0	0	0	0	1	1	0	0	0	0	2
243	1	1	0	0	0	0	1	2	0	0	1	1	1	0	0	1	0	0	1	1	2	0	1	1	0	1	0	1	2	1	0	1	1	1	0	1	1	0	0	0	0	0	0	1	0	1	0	1	1
244	1	1	0	0	0	1	2	2	1	0	0	0	1	1	1	0	0	0	0	1	0	0	1	1	0	1	0	2	2	1	1	2	2	1	0	1	1	0	0	1	1	0	0	2	0	1	0	1	1
245	0	2	0	0	0	0	1	1	1	0	0	0	0	0	0	0	0	0	1	1	2	1	2	2	0	1	0	2	2	1	1	2	1	2	1	2	1	0	0	1	1	0	0	1	0	1	0	1	1
246	1	0	0	0	0	1	1	2	1	0	1	1	2	1	1	0	1	0	1	1	1	1	1	2	0	0	0	2	2	1	1	1	1	2	0	2	2	0	0	1	1	1	1	2	2	1	0	1	0
247	0	1	0	1	0	0	1	2	2	0	0	0	0	0	0	0	1	0	0	2	2	0	2	2	0	2	0	1	1	0	1	1	0	2	0	0	1	0	0	0	0	0	0	1	0	1	0	0	2
248	0	0	0	0	0	1	0	1	1	0	1	0	0	0	0	0	2	1	1	1	2	0	1	1	1	1	0	2	2	2	0	1	1	2	0	2	0	0	0	1	1	0	2	2	0	1	0	0	2
249	0	1	0	1	0	0	2	2	0	0	0	0	1	1	1	0	0	0	0	2	2	0	2	2	0	2	0	2	2	2	0	1	1	1	0	1	2	0	1	2	1	0	1	1	1	1	0	1	1
250	1	0	0	0	0	0	2	2	0	0	1	0	1	1	1	0	1	0	1	1	1	0	1	1	0	2	0	2	2	1	1	1	1	1	0	2	2	0	1	1	0	0	0	1	0	1	0	2	0
251	1	1	0	0	0	1	2	2	1	0	1	0	0	0	0	0	2	1	0	2	2	0	2	2	0	1	0	1	1	1	0	0	0	1	0	1	2	0	0	0	0	0	1	2	2	2	0	2	1
252	1	1	1	1	0	0	1	2	2	0	0	0	0	0	0	0	1	1	0	1	2	1	1	2	0	0	0	1	1	1	1	1	1	0	0	1	1	0	0	0	0	0	0	2	1	2	2	0	2
253	0	1	1	0	1	1	1	1	1	0	1	0	0	0	0	0	1	0	1	0	1	0	2	2	0	0	0	1	2	1	0	2	2	0	0	0	1	0	0	1	1	1	1	2	0	0	0	2	0
254	0	1	1	1	0	0	1	1	1	0	0	1	1	0	0	0	1	1	0	2	2	0	2	2	0	2	0	0	1	0	0	1	1	0	0	1	0	0	0	1	1	0	0	0	0	1	0	2	0
255	0	1	0	1	0	0	2	2	0	0	0	1	0	0	0	0	1	1	1	1	1	0	1	1	0	0	0	2	2	1	2	2	1	0	0	1	0	0	0	1	1	0	0	2	0	0	0	1	1
256	1	2	1	0	0	1	0	0	2	0	0	0	0	0	0	0	0	0	2	0	2	0	2	2	0	1	0	2	1	0	1	1	1	1	0	1	0	0	0	2	2	0	0	1	0	0	1	1	1
257	0	1	0	0	0	0	1	1	2	0	0	0	0	0	0	0	2	1	1	1	1	0	2	2	0	0	0	1	1	1	0	1	1	1	0	1	0	0	0	1	1	0	0	1	0	0	0	2	0
258	1	1	0	0	0	0	2	2	0	0	2	1	1	0	0	0	1	1	2	0	1	0	2	2	0	0	0	1	1	1	0	1	2	0	0	0	1	0	0	1	1	1	1	1	0	1	0	1	1
259	0	1	0	0	0	0	2	2	1	1	1	0	2	2	2	0	0	0	0	1	0	0	1	1	0	2	0	2	2	1	0	1	1	1	0	1	1	1	1	1	1	0	1	2	1	0	0	2	0
260	0	1	0	1	0	0	1	2	1	0	0	0	0	0	0	0	1	1	0	2	2	0	2	2	0	0	0	2	1	1	0	0	0	2	1	2	2	0	0	0	0	0	0	0	0	0	0	2	0
261	1	2	0	0	0	0	1	2	1	0	0	0	1	1	1	0	0	0	1	1	2	0	2	2	0	0	0	2	2	1	2	1	0	2	1	2	1	0	0	1	1	0	0	2	0	1	0	1	1
262	1	1	0	0	0	0	1	2	1	0	0	0	0	0	0	0	1	1	2	0	2	0	1	1	1	2	0	1	1	0	0	0	0	2	1	2	2	0	1	2	0	0	0	2	0	2	0	1	1
263	0	1	0	0	0	0	2	2	0	0	0	0	2	2	2	0	1	1	1	1	1	0	1	1	0	1	0	2	2	2	0	0	0	2	0	2	1	0	0	2	2	0	0	1	0	0	1	1	1
264	0	0	0	0	0	2	1	1	1	0	0	1	2	1	1	0	1	2	1	1	2	0	2	2	0	1	0	1	1	1	0	2	1	0	0	1	0	0	0	2	2	0	0	1	0	1	0	2	0
265	1	1	0	0	0	0	1	1	1	1	0	0	1	1	1	1	2	1	0	1	1	0	1	1	0	1	0	2	2	2	1	1	0	2	2	2	0	0	0	1	1	0	1	2	1	0	0	1	1
266	0	0	0	0	0	0	0	1	2	0	0	0	0	0	0	0	2	0	0	2	2	0	2	2	0	0	0	2	0	0	0	0	0	2	0	2	0	0	0	2	1	0	1	2	0	1	0	2	0
267	0	1	0	1	0	0	0	1	2	0	0	0	0	0	0	0	1	0	0	1	1	0	2	2	0	1	0	2	0	0	0	1	1	2	0	1	1	0	0	1	1	0	0	2	0	1	1	0	1
268	1	0	0	1	0	0	2	2	1	0	0	0	0	0	0	0	2	0	0	2	2	1	1	2	0	1	0	1	2	0	1	1	1	1	0	2	2	0	0	1	0	0	1	2	1	1	0	2	1
269	0	1	0	0	0	0	1	1	2	0	0	1	1	0	0	0	1	1	0	2	2	0	2	2	0	0	0	2	1	0	0	1	1	0	0	1	2	0	1	1	0	0	0	0	1	1	0	2	0
270	1	1	0	0	0	0	1	1	2	0	0	0	1	1	1	0	1	1	0	1	1	0	2	2	0	1	0	2	1	1	0	2	2	0	0	1	0	0	0	1	1	2	2	2	0	1	0	2	1
271	0	0	0	0	0	0	2	2	1	0	0	0	0	0	0	0	1	1	1	1	1	0	2	2	0	1	0	1	2	1	0	1	0	1	0	1	1	0	0	1	1	0	0	1	0	0	0	2	1
272	0	1	0	0	0	0	2	2	1	0	1	0	0	0	0	0	1	0	0	1	1	0	2	2	0	0	0	0	2	0	0	0	0	2	0	2	2	0	0	1	1	0	0	1	1	0	0	2	0
273	0	1	0	0	0	0	0	1	2	0	0	0	2	1	1	0	0	0	0	1	1	0	2	2	0	2	0	2	2	2	1	1	1	1	0	1	2	0	0	1	1	0	0	2	0	0	0	2	0
274	0	2	0	0	0	0	0	0	2	0	0	2	2	0	0	0	1	0	0	2	2	0	2	2	0	1	0	2	2	2	1	0	0	1	0	1	1	0	0	1	1	1	1	2	1	0	1	0	2
275	1	1	0	0	0	0	2	2	1	0	1	1	2	1	1	1	2	1	1	1	2	0	0	1	0	0	0	2	2	2	0	0	0	2	0	1	2	0	0	0	0	0	0	0	0	0	0	1	1
276	0	2	0	0	0	0	2	2	2	0	0	1	1	0	0	1	0	0	1	1	2	0	0	0	0	0	0	1	1	1	0	1	1	0	0	0	1	1	0	1	0	1	1	2	2	1	0	0	1
277	0	2	0	0	0	0	1	1	2	0	0	1	2	1	2	1	1	1	2	0	1	0	1	1	0	0	0	1	2	1	0	0	0	2	0	1	0	0	0	1	1	0	1	2	1	0	0	2	0
278	1	0	0	0	0	1	2	2	2	0	0	0	1	1	1	0	0	0	1	1	2	0	2	1	1	1	0	2	2	2	1	1	1	1	0	1	1	1	0	1	0	0	0	2	0	1	0	1	1
279	1	1	0	0	0	1	1	1	1	0	0	0	0	0	0	0	0	1	0	2	2	0	2	2	0	1	0	2	2	2	0	1	1	0	0	1	1	0	0	2	2	0	0	1	0	0	1	0	2
280	0	0	0	0	0	0	1	2	1	0	1	0	1	1	1	0	1	0	1	1	2	0	2	2	0	0	0	2	2	2	0	0	0	1	0	0	2	0	0	1	0	0	0	1	0	1	1	0	2
281	1	1	0	0	0	0	0	0	2	0	0	0	1	1	1	0	1	0	1	1	1	0	1	1	1	1	0	2	2	2	0	1	1	2	1	2	1	0	0	2	2	1	1	2	0	0	0	2	0
282	1	2	1	1	1	0	1	2	1	0	0	0	0	0	0	0	0	0	0	0	0	0	2	2	0	1	0	1	2	0	1	1	2	2	1	2	1	0	0	1	1	0	1	2	1	0	0	1	1
283	0	2	1	1	0	0	1	1	1	0	0	0	1	1	1	0	1	1	1	0	0	0	2	2	0	0	0	1	2	1	0	1	1	2	0	1	2	0	0	0	0	0	1	2	1	1	1	0	2
284	0	0	0	0	0	0	2	2	1	0	0	0	0	0	0	0	2	2	0	2	2	0	0	0	0	0	0	1	2	0	0	0	1	2	0	2	0	0	0	2	2	1	1	2	1	0	0	2	0
285	0	2	0	1	0	0	0	0	2	0	0	1	1	1	1	0	2	0	1	1	2	0	2	2	0	1	0	2	2	2	0	1	1	0	0	0	1	0	0	2	2	0	1	2	1	0	0	1	1
286	1	1	0	1	0	1	0	0	2	0	0	2	2	1	2	1	1	1	0	2	2	0	2	2	0	0	0	1	2	1	0	0	0	2	1	2	2	0	0	0	0	0	0	1	0	0	0	2	0
287	1	0	0	1	0	0	0	0	2	0	0	0	0	0	0	0	2	1	1	1	2	1	1	1	0	1	0	1	1	1	0	2	2	1	0	1	1	0	0	1	1	0	0	0	2	2	0	1	1
288	0	1	0	0	0	0	1	1	2	0	0	1	1	0	1	1	2	2	0	2	2	0	2	2	0	1	0	1	2	1	0	1	1	1	0	2	1	0	0	1	1	0	0	0	0	1	0	1	1
289	0	1	1	1	0	0	0	0	2	0	0	1	2	0	0	0	2	0	1	1	1	0	1	1	1	2	0	1	2	2	1	1	1	1	0	2	0	0	0	1	1	0	0	1	0	0	0	0	1
290	0	1	1	1	1	1	1	1	2	0	0	0	1	1	1	0	2	2	1	1	2	0	1	1	0	0	0	2	2	2	0	1	1	2	0	2	2	1	0	0	0	0	0	2	0	1	1	1	1
291	1	2	1	1	0	0	2	2	0	0	1	0	0	0	0	0	1	1	1	1	2	0	2	2	0	1	0	2	2	1	2	0	1	0	0	2	1	0	0	1	1	0	0	1	0	0	1	0	1
292	0	0	0	0	0	0	1	2	1	0	1	0	2	2	2	0	1	1	0	2	2	0	2	2	0	1	0	2	2	2	0	2	2	1	0	1	1	0	0	2	2	0	1	2	1	0	0	1	1
293	0	1	0	1	0	0	1	1	2	0	0	1	1	1	1	0	0	0	2	0	0	0	2	2	0	2	0	2	2	1	1	0	0	1	0	0	1	1	1	1	1	0	0	0	2	0	0	2	1
294	0	1	0	1	0	0	2	2	1	0	1	1	1	0	0	0	0	0	0	2	2	1	2	2	0	2	0	2	2	2	0	1	0	2	1	2	0	0	0	2	2	1	1	2	0	0	0	1	1
295	1	1	1	1	0	0	1	2	2	0	0	1	1	2	2	0	1	0	0	2	2	0	1	1	1	1	0	2	2	2	1	0	0	2	0	2	1	1	1	1	1	1	1	1	0	1	0	1	1
296	1	0	0	0	0	0	1	1	1	0	1	0	2	2	2	0	0	0	2	0	2	0	2	2	0	2	0	2	2	2	0	0	0	1	0	0	2	0	0	0	0	0	0	2	0	1	0	0	2
297	0	1	0	0	0	0	1	1	2	0	0	2	2	2	2	0	0	0	0	2	2	0	1	1	0	2	0	2	1	1	0	1	1	1	1	1	2	1	1	1	1	0	0	2	0	0	0	0	1
298	1	0	0	1	0	0	2	2	1	0	1	0	1	1	1	0	0	0	0	2	2	1	1	2	0	0	0	2	1	1	1	1	0	1	0	1	0	1	1	1	1	0	0	1	0	0	0	1	1
299	0	2	0	0	0	0	2	2	2	0	0	0	0	0	0	0	2	0	0	1	1	0	1	1	0	2	0	1	2	0	0	1	1	0	0	0	2	0	0	1	1	0	0	0	0	0	1	0	2
300	1	0	0	1	0	0	1	1	1	0	0	0	0	0	0	0	1	0	1	0	1	0	2	2	0	0	0	2	2	1	2	1	1	1	0	2	2	0	0	0	0	0	2	2	1	1	0	1	1
301	0	0	0	0	0	1	1	1	1	0	1	0	1	1	1	0	1	0	1	1	1	0	1	1	1	0	0	2	2	1	1	0	0	1	1	1	2	0	0	0	0	0	0	2	1	0	0	1	1
302	0	1	0	1	0	0	2	2	0	0	0	0	1	0	0	0	1	1	1	1	2	0	2	2	0	1	0	2	2	2	1	0	1	2	0	2	1	0	0	2	1	0	1	2	1	1	1	0	2
303	0	0	0	0	0	0	2	2	1	0	0	0	0	0	0	0	1	1	1	1	1	0	1	1	1	1	0	2	2	1	2	2	1	2	0	2	1	0	0	1	1	1	1	2	2	0	0	2	0
304	0	0	0	0	0	0	1	1	2	0	0	1	1	0	0	0	2	2	1	1	2	0	0	0	1	1	0	1	1	1	0	1	1	1	1	2	1	0	0	1	1	0	0	1	0	1	0	0	2
305	1	1	1	1	0	0	2	2	1	0	0	2	2	0	0	1	2	1	0	2	2	1	2	2	0	2	0	2	2	1	1	0	1	0	0	2	1	0	0	1	1	0	0	1	0	1	0	1	1
306	0	1	0	0	0	1	1	1	2	0	0	1	1	1	1	0	1	1	0	1	1	0	2	2	0	1	0	0	1	0	0	1	2	1	0	1	2	0	0	1	1	0	1	2	1	0	0	2	0
307	1	1	0	0	0	1	1	1	1	0	1	0	0	0	0	0	2	0	1	1	2	0	1	2	0	2	0	1	2	0	1	1	1	1	1	1	1	0	0	0	0	0	0	2	0	1	1	1	1
308	1	1	0	0	0	0	1	2	1	0	1	0	1	1	1	0	0	0	0	1	1	0	1	1	1	0	0	2	2	1	1	1	1	2	0	2	1	1	0	0	0	0	1	2	1	1	1	1	1
309	1	1	0	0	0	1	1	1	2	0	0	0	0	0	0	0	2	2	2	0	0	1	1	2	0	0	0	1	2	1	1	2	1	0	0	1	0	0	0	2	2	1	2	2	0	1	0	1	1
310	0	1	0	0	0	1	1	1	2	0	0	0	2	1	1	1	1	1	0	2	1	0	2	2	0	1	0	1	2	0	1	1	0	2	2	2	1	0	0	1	1	0	0	1	0	1	0	2	1
311	0	1	0	1	0	0	0	1	2	0	0	0	0	0	0	0	0	0	0	2	2	0	2	2	0	1	0	2	2	2	0	0	0	2	1	2	0	0	0	1	1	0	0	2	0	1	0	2	1
312	1	1	0	1	0	0	1	1	0	0	1	1	2	1	2	1	1	1	0	1	1	0	2	2	0	0	0	1	1	1	0	2	2	1	1	2	1	2	1	1	1	0	0	1	0	1	0	1	1
313	0	2	0	0	0	0	1	2	2	0	0	0	0	0	0	0	0	0	0	0	0	0	2	2	0	0	0	2	1	1	0	2	1	0	0	1	1	0	0	0	0	1	1	2	0	0	0	1	0
314	0	1	0	1	0	0	1	1	1	0	1	1	2	2	2	0	2	2	0	2	2	0	2	2	0	0	1	1	2	0	0	1	1	0	0	1	2	0	0	0	0	1	1	1	1	0	2	0	2
315	0	1	0	0	0	1	1	1	1	0	0	0	1	1	1	0	2	0	0	2	2	0	2	2	0	1	0	1	2	1	1	1	1	1	0	2	0	0	0	2	2	0	0	1	0	1	0	1	1
316	1	1	0	1	0	1	2	2	0	0	1	1	1	1	1	0	1	1	1	1	1	0	2	2	0	0	0	2	2	1	1	0	0	1	0	1	2	0	0	1	0	0	0	2	0	1	0	1	1
317	0	0	0	1	0	1	1	1	2	0	0	0	0	0	0	0	2	1	0	1	1	1	2	2	0	1	0	2	2	2	0	1	1	0	0	1	2	0	0	1	1	1	1	1	0	1	0	0	2
318	1	0	0	0	0	0	0	0	2	0	0	0	0	0	0	0	1	0	0	2	2	0	2	2	0	0	0	2	2	2	1	2	2	0	0	1	1	0	0	2	2	0	0	1	1	1	0	0	2
319	1	2	0	0	0	0	2	2	1	0	0	1	1	0	0	0	2	1	0	2	1	0	1	1	1	1	0	0	1	0	0	1	1	1	0	2	2	0	0	0	0	0	2	2	1	1	0	1	0
320	1	2	0	0	0	1	0	1	1	0	1	0	1	1	1	0	2	0	0	2	2	1	1	1	0	1	0	2	2	2	1	1	1	2	1	2	1	0	0	0	0	0	1	2	1	1	0	1	1
321	0	1	0	0	0	1	1	1	1	0	1	1	1	0	0	0	0	1	1	1	2	0	2	2	0	0	0	1	2	0	1	1	0	2	2	2	1	0	0	2	2	0	1	2	1	1	0	2	1
322	1	1	0	0	0	1	2	2	1	0	1	0	1	1	1	0	0	0	2	0	1	0	2	2	0	2	0	2	2	1	1	1	1	1	0	1	2	0	0	1	0	0	0	1	0	0	1	1	1
323	1	1	0	1	0	1	2	2	1	0	0	0	0	0	0	0	2	2	1	1	2	0	2	2	0	1	0	2	2	2	0	1	1	2	0	2	2	0	1	1	0	0	1	2	1	0	0	2	0
324	1	2	0	0	0	0	1	1	1	0	0	0	1	1	1	0	0	0	1	1	2	0	2	2	0	1	0	1	1	0	0	1	1	0	0	1	0	0	0	1	1	0	2	2	0	1	0	2	0
325	1	0	1	1	1	0	2	2	2	0	0	0	1	1	1	1	1	0	0	2	2	0	2	2	0	0	0	2	1	0	1	0	0	1	0	1	2	0	0	2	2	0	1	1	1	1	0	1	1
326	1	1	1	1	0	0	2	2	1	0	1	0	1	0	0	0	1	1	1	1	1	0	2	2	0	2	0	2	2	2	0	0	0	0	0	1	1	0	0	1	1	0	1	2	1	0	0	1	1
327	0	2	0	0	0	0	2	2	1	1	1	1	2	2	2	0	0	0	2	0	0	0	2	2	0	2	0	1	2	1	0	1	1	1	1	2	1	0	0	2	2	0	0	2	0	1	0	1	0
328	0	0	0	0	0	0	1	1	1	0	0	1	1	0	1	1	0	0	0	0	0	0	0	1	1	1	0	2	2	2	0	2	2	0	0	0	2	0	0	1	1	0	0	1	0	1	0	2	0
329	0	1	0	0	0	0	1	1	1	1	1	0	1	1	1	0	1	0	0	2	2	0	2	2	0	0	0	2	2	1	2	2	2	1	0	2	1	0	0	2	2	0	2	2	1	1	0	0	2
330	0	1	0	0	0	0	1	1	1	0	0	0	0	0	0	0	1	1	0	2	2	1	2	2	0	1	1	1	1	0	0	1	1	1	0	1	1	0	0	1	1	1	1	1	0	1	0	2	0
331	1	2	0	0	0	0	1	1	2	0	0	0	1	1	1	0	2	2	1	1	2	0	2	2	0	2	0	1	2	1	1	1	1	1	0	1	0	0	0	2	2	1	1	2	1	1	0	2	0
332	0	2	0	0	0	0	1	1	2	0	0	0	0	0	0	0	1	0	1	1	2	0	1	2	0	0	0	2	2	1	1	1	0	2	2	2	1	1	0	1	0	0	0	1	0	1	0	2	0
333	1	1	0	1	0	0	2	2	1	0	0	1	1	0	0	0	0	0	1	1	2	0	2	2	0	2	0	1	2	1	0	0	1	2	0	2	1	0	0	0	0	0	0	0	1	1	0	2	0
334	1	0	0	0	0	1	0	1	2	0	0	1	1	1	1	0	0	0	0	1	1	0	2	2	0	2	0	1	2	1	0	1	1	0	0	1	1	1	1	1	1	0	1	2	1	0	0	0	2
335	0	1	0	0	0	0	1	2	0	0	1	0	1	1	1	0	1	1	0	2	1	0	2	2	0	2	0	1	2	1	0	1	1	0	0	0	2	0	0	0	0	0	0	1	0	0	0	2	0
336	0	0	0	0	0	2	1	1	2	0	0	1	1	0	1	1	2	2	0	2	2	0	2	2	0	0	0	1	2	0	1	2	2	1	0	1	2	0	0	1	0	0	0	1	0	1	0	2	0
337	0	0	0	1	0	0	2	2	2	0	0	0	0	0	0	0	1	1	1	0	0	0	2	2	0	1	0	2	2	1	1	1	1	1	0	1	0	0	0	1	1	0	0	1	0	1	0	1	1
338	0	1	0	0	0	1	1	1	2	0	0	1	1	0	1	1	0	0	1	0	1	0	1	1	1	1	0	1	2	1	0	2	1	1	1	1	1	0	0	1	1	1	1	1	1	1	0	2	0
339	1	2	0	0	0	0	2	2	0	0	1	0	0	0	0	0	2	2	2	0	2	0	0	0	1	0	0	2	2	1	2	2	1	1	0	2	2	0	0	0	0	0	1	1	1	0	0	2	0
340	0	0	0	0	0	1	1	2	1	0	0	1	1	0	0	1	0	0	1	1	2	0	2	2	0	1	0	0	1	0	0	0	0	2	1	2	2	0	1	1	0	0	0	1	1	2	0	2	1
341	1	1	0	0	0	0	1	1	1	0	1	1	1	0	0	0	1	1	0	2	2	0	1	1	0	2	0	1	1	1	0	2	1	2	0	2	2	1	1	0	0	0	1	2	1	1	0	2	0
342	1	1	0	1	0	0	1	1	2	1	0	0	1	0	0	0	0	0	1	0	0	0	2	2	0	1	0	1	2	1	1	1	1	1	0	1	1	0	0	2	1	0	1	2	1	0	1	1	1
343	1	0	0	0	0	1	1	1	1	0	1	1	1	0	1	1	1	1	1	1	1	0	1	1	0	0	0	2	1	0	0	1	0	2	1	2	1	0	0	1	1	0	0	2	0	1	0	2	0
344	1	1	0	1	0	0	1	1	2	0	0	0	0	0	0	0	2	2	1	1	2	0	2	2	0	0	0	1	2	1	0	1	1	2	1	2	1	0	0	0	0	0	0	1	1	1	0	1	0
345	0	0	0	0	0	0	1	1	1	1	1	0	1	1	1	0	1	0	1	0	2	1	2	2	0	1	0	1	2	1	1	0	0	1	1	2	1	0	0	1	1	1	1	2	1	0	0	2	0
346	0	2	1	0	0	0	2	2	1	0	1	0	0	0	0	0	1	1	1	1	1	0	2	2	0	2	0	2	2	1	1	2	2	0	0	1	2	0	0	1	1	0	0	0	0	1	0	1	0
347	0	2	0	0	0	0	1	2	1	0	1	0	0	0	0	0	0	1	0	2	2	0	2	2	0	0	0	1	1	0	0	1	2	1	0	1	2	0	0	2	1	0	0	1	0	0	0	2	0
348	0	0	0	1	0	0	1	1	2	0	0	0	1	1	1	0	1	1	0	1	1	0	2	2	0	0	0	2	2	2	1	2	1	2	0	1	1	0	0	1	1	0	0	2	0	1	0	2	0
349	1	1	0	0	0	1	2	2	1	0	1	0	0	0	0	0	0	0	0	1	1	0	1	1	1	1	0	1	2	1	1	0	0	2	0	2	1	0	0	1	1	0	1	2	1	1	0	2	0
350	0	1	0	0	0	0	1	1	1	1	1	0	1	1	1	0	1	0	2	0	1	0	2	2	0	2	0	2	2	2	0	1	1	2	0	2	2	0	0	1	1	0	0	2	1	2	0	2	0
351	1	2	0	0	0	1	1	1	1	1	2	1	1	0	0	0	1	1	0	1	1	0	2	2	0	0	0	2	2	1	2	0	0	2	1	2	1	0	0	1	1	0	0	1	0	0	1	1	1
352	0	1	0	0	0	0	2	2	1	0	0	0	0	0	0	0	2	2	1	1	2	0	2	2	0	0	0	2	2	2	2	1	1	2	1	2	1	0	0	2	2	1	1	2	2	0	0	1	1
353	0	2	0	0	0	0	2	2	1	0	1	1	1	0	0	0	1	1	1	1	1	0	2	2	0	2	0	1	2	1	0	0	0	2	0	2	1	0	0	1	1	0	0	1	0	0	0	2	1
354	0	1	0	0	0	0	1	1	2	0	0	0	2	2	2	0	1	1	1	1	1	0	2	2	0	1	0	1	1	1	0	1	1	1	0	2	2	0	0	0	0	0	0	1	1	0	0	2	0
355	0	2	0	0	0	0	2	2	1	0	0	0	0	0	0	0	1	0	1	0	2	0	2	2	0	0	0	2	1	1	0	2	2	1	1	1	1	0	0	0	0	0	1	2	0	0	1	0	2
356	1	2	0	0	0	0	1	1	2	0	0	0	1	1	1	0	2	2	1	1	1	0	2	2	0	0	0	1	1	1	0	1	1	0	0	1	0	0	0	2	2	0	0	2	1	0	1	1	1
357	0	1	1	1	0	0	1	1	2	0	0	0	0	0	0	0	2	1	0	2	2	0	2	2	0	2	0	2	2	2	1	1	2	1	0	1	1	0	0	1	1	0	0	1	1	1	0	2	0
358	1	0	0	0	0	1	2	2	0	0	1	1	2	2	2	0	0	1	0	2	2	0	2	2	0	1	0	1	2	0	1	0	0	2	1	2	2	0	0	0	0	0	0	1	0	0	0	2	1
359	1	2	1	1	0	0	2	2	1	0	0	1	2	2	2	0	0	0	1	1	2	0	1	1	0	1	0	2	1	1	1	2	2	0	0	0	2	0	0	1	1	0	0	0	0	0	0	0	2
360	0	1	0	1	0	0	1	1	1	0	1	1	2	0	0	0	1	0	0	2	2	0	2	2	0	0	1	1	1	0	0	1	1	1	1	1	0	0	0	1	1	0	1	2	1	1	0	2	1
361	1	1	0	1	0	0	2	2	1	0	1	0	0	0	0	0	2	0	0	2	2	0	2	2	0	2	0	2	2	0	1	2	2	0	0	0	1	0	0	1	1	1	1	2	1	0	0	1	1
362	1	1	0	0	0	0	0	0	2	0	0	1	2	1	1	1	1	0	1	1	1	0	1	1	0	0	0	0	2	0	0	1	1	1	0	1	0	0	0	2	2	0	0	1	1	1	0	2	1
363	1	1	0	0	0	1	1	1	0	1	2	0	2	2	2	0	1	0	1	1	1	0	1	2	0	1	0	1	2	1	1	1	1	1	1	1	1	0	0	1	1	1	2	2	1	0	0	1	0
364	0	0	0	1	0	0	2	2	0	0	0	2	2	1	1	0	0	0	0	1	1	0	2	2	0	0	0	1	2	0	0	1	0	2	1	2	2	0	0	0	0	0	1	1	1	1	1	1	1
365	1	1	0	1	0	0	0	0	2	0	0	0	0	0	0	0	1	1	1	1	1	0	0	1	0	0	0	1	2	0	1	0	0	2	0	2	2	0	0	0	0	1	2	2	0	1	0	0	2
366	1	1	0	0	0	0	1	1	1	0	1	0	1	2	1	0	2	2	0	2	2	0	2	2	0	2	0	2	2	1	1	1	0	2	1	2	0	0	0	1	1	0	1	1	1	1	0	2	1
367	1	2	0	1	0	0	2	2	0	0	1	0	0	0	0	0	1	0	1	1	2	0	2	2	0	1	0	2	1	1	1	1	1	1	1	1	2	1	1	0	0	0	0	1	0	0	0	2	1
368	1	1	0	0	0	1	2	2	2	0	0	0	0	0	0	0	0	0	0	1	0	0	2	2	0	0	0	2	2	2	1	2	2	1	1	1	2	0	0	1	1	0	0	0	0	0	0	2	0
369	0	1	0	0	0	0	2	2	0	0	2	1	1	1	1	0	1	1	1	1	2	0	2	2	0	0	0	2	2	2	2	1	1	1	0	1	2	0	0	2	2	0	0	1	0	1	0	2	1
370	1	1	0	1	0	0	2	2	1	0	0	1	1	1	1	0	0	0	1	0	0	0	1	2	0	1	0	1	1	1	0	2	1	2	1	2	2	0	0	0	0	0	0	2	0	0	0	2	0
371	0	1	0	0	0	1	1	2	2	0	0	1	1	1	1	0	2	2	0	1	1	0	2	2	0	0	1	2	2	1	0	0	0	1	0	1	1	0	0	1	1	0	0	0	1	0	0	2	2
372	0	1	0	0	0	0	0	0	1	0	0	1	2	1	1	0	1	0	1	1	2	0	0	0	1	0	0	2	2	1	0	1	1	2	0	2	1	0	0	1	1	0	0	1	0	0	0	2	0
373	1	1	0	0	0	0	0	0	2	0	0	0	0	0	0	0	2	1	0	2	1	0	0	1	0	0	0	2	2	2	0	1	1	1	0	1	1	0	0	1	1	0	1	2	1	1	1	0	2
374	1	2	1	1	0	0	2	2	0	0	2	1	1	1	1	0	1	0	1	1	1	0	2	2	0	2	1	2	2	1	1	2	1	2	1	2	2	0	1	1	0	0	2	2	1	1	0	0	2
375	1	1	0	1	0	1	1	2	0	0	1	0	0	0	0	0	1	0	2	0	1	0	2	2	0	1	0	2	2	2	0	2	2	1	0	1	0	0	0	1	1	0	0	2	0	2	0	1	1
376	0	2	0	0	0	0	2	2	0	0	0	2	2	1	1	0	0	0	2	0	1	0	0	0	1	0	0	2	2	2	1	1	2	0	0	0	1	0	0	1	1	0	0	1	0	1	0	0	2
377	0	1	0	1	0	0	0	1	1	0	1	0	1	0	0	0	2	0	1	1	2	0	1	1	0	2	0	2	2	1	1	0	0	1	0	1	2	0	0	0	0	0	0	2	0	2	0	1	1
378	0	2	1	1	0	0	1	1	2	0	0	1	1	0	1	1	1	1	1	1	2	0	2	2	0	1	1	2	2	1	0	0	0	1	0	0	1	1	1	1	1	0	0	1	1	2	0	2	0
379	1	0	0	0	0	1	1	1	2	0	0	0	0	0	0	0	1	0	1	1	1	0	2	2	0	1	0	1	2	1	0	1	1	2	0	2	1	0	0	0	0	0	0	1	0	1	0	0	2
380	1	1	0	0	0	1	2	2	0	0	1	1	1	0	0	0	1	1	2	0	1	0	2	2	0	2	0	1	2	1	1	2	1	0	0	1	2	0	0	1	1	0	0	2	0	0	0	2	0
381	1	0	0	0	0	0	0	0	2	0	0	0	0	0	0	0	1	1	1	0	1	0	2	2	0	1	0	2	2	2	0	0	1	1	0	2	2	0	0	1	1	0	0	2	0	1	0	1	1
382	1	1	1	0	1	1	1	1	1	1	0	1	1	1	1	0	1	1	1	1	1	1	2	2	0	1	0	2	2	2	0	1	1	1	0	2	0	0	0	2	2	0	0	1	0	1	0	1	1
383	1	2	1	1	0	0	0	1	2	0	0	0	0	0	0	0	0	0	1	1	2	0	2	2	0	2	0	2	2	2	0	1	2	2	1	2	1	1	1	1	1	0	1	2	1	1	0	1	1
384	1	1	0	0	0	0	0	0	2	0	0	0	0	0	0	0	1	0	0	1	1	0	2	2	0	2	0	2	2	2	1	2	2	2	1	2	2	0	0	0	0	0	0	2	0	1	0	2	0
385	1	1	0	0	0	1	1	1	1	0	0	1	2	2	2	0	0	0	0	2	2	0	1	1	0	0	0	2	2	2	0	2	2	1	0	1	1	0	0	1	1	0	0	0	1	0	0	2	0
386	0	1	0	0	0	1	1	1	2	0	0	0	1	1	1	0	1	0	0	1	1	0	1	2	0	1	0	2	2	1	1	0	1	1	0	2	2	0	0	1	1	0	1	2	1	1	0	1	1
387	1	2	0	1	0	0	1	1	0	0	1	0	0	0	0	0	0	0	0	2	1	0	2	2	0	0	0	2	2	1	1	2	1	1	1	2	1	0	0	0	0	0	0	1	0	0	0	0	2
388	0	1	0	0	0	1	1	1	2	0	0	0	0	0	0	0	1	1	0	2	2	0	2	2	0	0	0	2	2	2	2	0	1	1	0	2	1	0	0	1	1	0	0	1	0	1	0	2	0
389	1	2	0	0	0	0	0	0	2	0	0	0	1	1	1	0	2	0	0	2	2	0	1	1	0	1	0	1	2	1	0	1	1	2	1	2	1	0	0	0	0	0	1	2	1	1	0	0	2
390	0	1	0	0	0	0	2	2	1	0	1	1	1	0	0	0	0	0	1	1	1	0	0	0	0	1	0	1	2	1	1	2	1	2	2	2	1	0	0	1	1	0	0	0	0	0	0	1	1
391	1	1	0	0	0	0	1	1	1	0	1	0	0	0	0	0	2	1	1	1	2	0	2	2	0	0	0	2	1	1	0	1	0	2	2	2	0	0	0	1	1	0	0	1	0	1	0	2	0
392	1	1	0	0	0	0	1	1	1	0	1	0	0	0	0	0	1	1	0	2	2	0	2	2	0	1	0	2	2	2	0	1	0	1	0	1	1	0	0	2	1	0	1	2	1	0	0	1	2
393	0	2	0	0	0	0	0	0	2	0	0	0	1	1	1	0	0	0	2	0	0	0	1	1	0	0	0	2	1	0	0	2	2	0	0	0	2	1	1	1	1	0	1	2	0	0	0	1	2
394	0	1	1	1	0	0	1	1	1	0	0	0	0	0	0	0	0	0	1	0	0	1	2	2	0	0	0	2	2	1	1	2	1	1	0	1	1	0	0	2	2	1	1	1	0	1	0	2	1
395	0	1	0	0	0	0	2	2	2	0	0	0	0	0	0	0	1	1	1	0	1	0	1	1	1	1	0	2	2	1	0	0	1	1	0	2	1	0	0	0	0	0	0	0	0	1	0	2	1
396	1	1	0	0	0	0	1	2	2	0	0	0	0	0	0	0	1	0	2	0	1	0	2	2	0	1	1	2	2	2	0	0	0	2	0	2	2	0	0	0	0	0	0	2	1	1	0	1	0
397	1	2	1	1	0	0	1	1	1	0	1	0	1	1	1	0	0	0	0	2	2	0	2	2	0	2	0	1	2	0	0	1	1	1	0	1	1	0	0	1	1	0	1	1	1	0	0	2	0
398	0	1	0	0	0	1	2	2	1	0	1	0	1	1	1	0	1	1	0	2	2	0	2	2	0	1	0	2	2	2	0	2	1	1	1	2	1	0	0	2	2	0	0	0	1	1	0	1	1
399	1	0	0	1	0	1	2	2	0	0	0	0	0	0	0	0	1	0	1	1	2	0	1	1	1	2	0	1	2	0	0	1	2	0	0	1	0	0	0	1	1	0	0	2	1	2	0	2	0
400	1	0	0	0	0	0	2	2	1	0	1	2	2	1	1	0	0	0	1	1	2	0	2	2	0	1	0	1	2	0	0	2	1	1	1	2	2	0	0	1	1	1	1	1	1	1	0	2	0
401	1	1	0	1	0	0	1	1	1	0	1	0	0	0	0	0	1	1	0	0	0	0	1	1	0	2	0	2	2	2	0	0	0	2	0	1	1	1	1	1	1	0	1	2	1	0	0	1	1
402	1	1	0	1	0	1	1	2	0	0	1	0	1	0	0	0	2	0	0	2	2	0	1	1	1	1	0	1	1	1	0	0	0	1	0	1	0	0	0	1	1	0	1	2	1	1	0	1	1
403	1	1	0	1	0	0	2	2	0	0	1	0	0	0	0	0	2	2	1	1	2	0	1	1	0	1	0	1	2	1	0	1	2	1	0	1	2	0	0	1	0	0	1	2	0	1	0	1	1
404	0	1	0	1	0	0	1	2	2	0	0	1	1	0	0	0	2	1	1	1	1	0	2	2	0	2	0	1	1	1	0	1	1	2	0	2	1	0	0	1	1	1	1	1	1	1	0	1	0
405	1	1	0	0	0	0	1	1	2	0	0	0	2	1	1	1	0	0	1	1	2	0	2	2	0	1	0	2	2	1	1	2	1	1	0	1	1	1	0	1	1	0	0	2	0	0	0	2	1
406	0	1	0	1	0	0	0	0	2	0	0	0	1	1	1	0	1	1	0	2	2	0	0	1	0	0	1	2	2	2	0	2	2	2	0	2	2	0	0	0	0	0	1	1	1	1	0	1	1
407	0	0	0	0	0	0	1	2	0	0	1	0	0	0	0	0	0	0	2	0	0	0	1	1	0	0	0	1	2	1	0	0	0	2	0	2	1	0	0	0	0	1	1	1	1	0	0	0	2
408	1	1	1	0	1	1	1	2	2	0	0	1	1	0	0	0	0	0	1	1	2	0	1	2	0	1	0	2	2	1	0	1	1	1	0	2	2	0	0	2	1	0	0	1	0	0	0	1	0
409	1	2	1	2	0	0	2	2	2	0	0	0	1	1	1	0	0	0	1	0	0	0	2	2	0	1	0	2	2	2	0	1	0	1	0	1	1	0	0	1	1	0	0	2	0	1	0	2	0
410	1	0	0	0	0	0	1	1	1	0	0	0	1	1	1	0	1	1	1	1	1	0	1	1	1	2	0	2	1	1	1	0	0	2	1	2	2	0	0	0	0	0	0	1	0	1	0	1	1
411	0	0	0	0	0	0	1	1	1	0	1	0	1	2	1	0	2	2	1	1	2	0	2	2	0	1	1	2	2	2	0	1	1	2	1	2	2	0	0	2	1	0	1	1	1	0	0	0	1
412	0	1	0	0	0	1	1	1	1	0	1	0	1	0	0	0	0	0	1	1	2	0	2	2	0	0	1	1	1	0	0	0	0	1	0	2	2	0	0	1	0	0	0	2	0	0	0	2	0
413	1	2	0	0	0	0	1	1	2	0	0	0	2	2	2	1	2	0	0	2	2	0	2	2	0	0	0	2	2	1	1	2	2	1	1	1	1	0	0	1	1	0	1	2	1	0	0	1	0
414	1	1	0	0	0	0	2	2	1	0	0	1	1	1	1	0	1	1	1	1	2	0	0	0	0	1	0	1	2	2	0	2	2	2	1	2	0	0	0	2	2	0	0	2	0	1	0	1	1
415	0	2	0	1	0	0	1	1	2	0	0	0	0	0	0	0	1	0	0	2	2	0	2	2	0	0	0	2	2	2	1	2	1	0	0	1	0	0	0	1	1	0	0	2	0	0	0	0	2
416	0	1	0	1	0	0	0	1	2	0	0	0	0	0	0	0	2	1	1	1	1	0	2	2	0	1	1	2	2	1	0	0	1	2	0	2	0	0	0	2	2	0	0	1	0	1	1	1	1
417	0	1	0	0	0	0	1	1	2	0	0	0	1	1	1	0	2	1	0	2	2	0	2	2	0	0	0	2	0	0	0	2	2	0	0	1	2	0	0	0	0	1	1	2	1	0	0	2	1
418	0	2	0	0	0	0	1	1	2	0	1	0	1	1	1	0	1	0	0	2	2	0	2	2	0	2	0	1	1	0	1	1	1	2	0	1	0	1	1	1	1	0	0	2	1	1	0	1	0
419	0	0	0	0	0	2	0	0	1	0	1	0	0	0	0	0	1	2	0	2	2	0	2	2	0	1	0	1	2	1	0	1	1	1	1	1	1	0	0	2	2	0	1	1	1	0	0	1	1
420	1	1	0	0	0	0	1	1	2	0	0	0	0	0	0	0	1	1	0	2	2	0	2	2	0	1	0	1	2	1	0	2	1	0	0	1	2	0	0	1	1	1	1	1	1	0	0	2	1
421	0	1	0	1	0	0	2	2	1	0	0	0	1	1	1	0	2	2	1	1	2	1	2	2	0	1	0	2	2	1	1	2	1	0	0	1	0	0	0	1	1	0	1	2	1	0	0	1	1
422	0	1	0	0	0	0	2	2	1	0	1	0	1	1	1	0	0	0	2	0	2	0	1	1	0	1	0	1	1	1	0	1	0	1	1	1	1	0	0	1	1	0	0	2	0	0	0	2	1
423	0	1	0	0	0	1	2	2	1	0	0	0	1	1	1	0	1	0	1	1	2	1	1	1	0	1	0	0	2	0	0	2	1	1	0	1	1	0	0	1	1	0	1	2	0	0	1	0	2
424	0	1	0	0	0	0	2	2	1	0	0	1	1	0	1	1	2	2	0	1	1	0	0	0	0	0	0	2	2	1	1	0	1	2	0	2	2	0	0	1	1	0	0	1	0	1	0	2	0
425	0	0	1	0	1	0	2	2	1	0	0	1	1	1	1	0	1	0	1	1	2	0	2	2	0	0	0	2	2	2	1	1	0	2	2	2	1	0	0	1	1	0	0	1	0	1	0	1	1
426	1	1	0	1	0	0	1	1	2	0	0	1	1	0	0	0	2	1	0	2	2	1	2	2	0	0	0	2	2	2	0	2	2	0	0	1	1	0	0	1	1	0	0	1	0	1	0	1	1
427	0	1	0	0	0	0	1	1	2	0	0	0	0	0	0	0	1	1	2	0	2	0	2	2	0	0	0	2	2	1	1	2	2	0	0	1	2	0	0	1	1	0	1	1	0	0	0	1	2
428	1	1	0	0	0	1	1	1	1	0	1	0	1	0	0	0	0	0	0	2	2	0	1	1	1	1	0	1	2	1	1	1	1	1	0	2	1	0	0	1	1	2	2	2	0	1	0	1	1
429	1	1	0	1	0	0	2	2	1	0	0	0	0	0	0	0	1	0	0	2	2	0	2	2	0	0	0	1	1	0	1	1	0	1	1	1	1	0	0	2	2	1	1	2	1	0	0	1	1
430	0	1	1	0	0	0	1	1	2	0	0	0	0	0	0	0	2	1	0	2	2	0	2	2	0	0	0	2	2	2	0	1	1	1	0	1	1	0	1	2	1	0	0	2	0	0	0	2	0
431	0	1	0	1	0	1	1	1	1	0	1	0	0	0	0	0	0	0	2	0	1	0	2	2	0	2	1	2	2	1	0	1	1	0	0	0	1	0	0	2	2	0	0	1	0	0	0	1	1
432	0	2	0	0	0	0	1	1	1	0	1	1	1	0	0	0	0	1	0	2	2	0	2	1	1	1	0	0	2	0	0	2	1	2	1	2	2	0	0	0	0	0	0	0	0	0	1	1	1
433	1	1	0	2	0	0	2	2	1	0	1	0	0	0	0	0	2	0	0	2	2	0	2	2	0	2	0	1	2	1	0	0	1	0	0	2	1	0	0	1	1	0	0	1	0	0	0	1	1
434	0	0	0	0	0	1	0	0	1	0	0	0	0	0	0	0	1	1	2	0	1	0	2	2	0	0	0	1	2	1	0	1	1	1	0	1	1	0	0	1	1	0	2	2	1	1	0	2	0
435	0	2	1	0	0	0	2	2	0	0	1	0	1	1	1	0	2	2	1	1	2	0	2	2	0	1	1	2	2	1	0	1	1	0	0	0	2	0	0	1	1	0	0	1	0	0	1	1	1
436	1	2	0	0	0	0	0	2	2	0	1	0	0	0	0	0	0	0	0	2	2	0	1	1	1	1	0	2	1	1	0	1	1	1	0	1	2	0	0	1	1	2	2	2	1	0	0	2	0
437	1	1	1	1	1	1	1	1	2	0	0	0	2	2	2	1	1	1	2	0	1	0	1	1	1	1	0	2	2	1	2	0	0	2	0	2	2	0	0	1	0	0	0	2	0	0	0	2	0
438	0	1	0	0	0	0	1	1	2	0	0	1	1	1	1	0	2	1	0	2	2	0	2	2	0	0	0	2	2	2	0	0	0	1	1	2	2	0	0	2	2	0	0	1	0	1	0	1	0
439	0	2	0	0	0	0	2	2	2	0	0	0	1	1	1	0	0	0	0	1	1	0	1	2	0	1	0	2	2	1	1	1	1	1	0	1	1	1	1	0	0	0	0	1	0	1	1	1	1
440	1	1	0	1	0	0	1	1	2	0	0	0	1	1	1	0	1	0	1	1	2	0	2	2	0	0	0	2	2	2	0	1	2	1	0	1	0	0	0	2	2	0	1	1	1	0	0	1	1
441	0	0	1	0	1	0	2	2	0	0	0	2	2	2	2	0	1	0	0	2	2	0	1	1	0	0	1	2	2	1	1	1	0	1	0	1	1	1	1	1	1	0	0	1	0	0	0	0	2
442	1	2	0	0	0	0	0	0	2	0	0	0	0	0	0	0	2	1	0	2	2	0	2	2	0	1	1	2	2	1	1	1	0	1	0	1	2	0	0	2	1	0	1	1	1	2	0	1	1
443	0	1	0	0	0	1	1	2	1	0	0	0	0	0	0	0	2	0	1	1	2	0	2	2	0	0	0	2	2	1	1	1	2	1	0	1	1	0	0	2	2	0	1	2	2	0	0	1	1
444	0	1	0	0	0	0	2	2	2	0	0	0	0	0	0	0	1	1	0	2	2	0	2	2	0	1	0	2	2	2	0	0	0	2	0	2	1	0	0	1	1	0	1	2	1	0	0	1	1
445	1	1	0	1	0	0	1	1	1	0	0	1	1	0	0	0	1	1	1	1	2	0	2	2	0	0	1	2	2	1	1	1	1	1	0	2	1	0	0	2	2	0	0	0	0	1	0	2	0
446	0	1	0	0	0	0	1	1	1	1	1	0	0	0	0	0	1	1	0	2	2	0	1	1	1	1	0	2	2	1	1	1	1	0	0	1	1	0	0	2	2	0	0	2	0	0	0	2	0
447	0	2	0	0	0	0	2	2	0	0	0	1	1	1	1	0	2	0	0	2	2	0	2	2	0	2	0	2	2	2	0	1	1	1	1	1	0	0	0	2	1	0	0	2	0	2	1	1	1
448	1	2	0	0	0	0	1	2	2	0	0	1	1	1	1	0	1	1	0	2	2	1	2	2	0	0	0	1	2	1	0	1	1	1	0	2	1	0	0	1	1	0	0	2	0	0	0	2	0
449	1	1	2	0	1	0	2	2	1	0	1	0	0	0	0	0	2	2	1	1	2	0	1	1	0	1	0	2	2	2	1	1	1	1	1	1	0	0	0	2	2	0	0	2	0	2	1	0	2
450	1	1	0	1	0	0	2	2	1	0	0	0	0	0	0	0	0	0	2	0	0	0	2	2	0	0	0	1	2	1	0	2	1	2	2	2	2	0	0	2	1	0	0	1	0	0	0	1	1
451	0	1	0	0	0	1	1	1	2	0	0	0	1	1	1	0	2	2	1	1	2	0	2	2	0	1	0	1	2	1	0	1	1	1	0	2	2	0	0	0	0	0	1	2	1	0	0	2	0
452	0	1	0	1	0	0	1	2	2	0	0	0	0	0	0	0	1	1	1	1	1	0	2	2	0	1	0	2	2	2	0	0	0	2	0	2	2	0	0	0	0	1	1	2	1	1	1	1	1
453	1	1	0	0	0	0	1	1	1	0	0	0	0	0	0	0	1	0	0	2	2	0	2	2	0	1	0	2	2	2	1	1	1	0	0	1	1	0	0	1	1	0	1	2	2	0	0	1	1
454	1	0	0	0	0	0	0	1	2	0	1	0	0	0	0	0	1	1	1	1	1	0	2	2	0	2	0	2	1	1	1	1	1	1	0	1	2	0	0	1	0	0	0	1	0	0	0	1	1
455	0	1	0	1	0	0	1	1	2	0	0	1	1	1	1	0	2	1	1	1	2	0	1	1	0	1	0	2	2	1	2	1	1	2	1	2	1	0	0	1	1	0	0	0	1	0	0	0	2
456	0	1	0	0	0	1	1	2	2	0	0	0	0	0	0	0	2	1	1	1	2	0	1	1	0	0	1	1	1	0	0	2	2	0	0	1	2	0	0	0	0	0	1	2	1	0	0	2	1
457	1	0	0	0	0	0	2	2	2	0	0	1	2	1	2	1	2	2	1	1	2	0	2	2	0	1	0	2	2	1	2	1	1	1	0	1	2	0	0	0	0	0	1	2	1	0	0	1	1
458	0	2	1	0	0	0	1	2	1	0	0	1	1	0	0	0	2	2	1	1	2	0	2	2	0	1	0	1	1	1	1	1	1	1	1	1	1	0	0	1	1	0	0	1	0	1	0	2	0
459	0	1	0	0	0	0	1	1	2	1	0	0	1	1	1	0	1	1	1	0	2	0	2	2	0	1	0	2	2	2	0	1	1	1	1	2	2	1	1	1	1	0	1	2	1	1	0	1	1
460	1	1	0	1	0	0	1	2	1	0	1	0	0	0	0	0	0	0	1	1	2	0	1	1	0	1	1	2	2	1	0	1	1	1	0	1	1	0	0	1	1	0	1	2	1	1	1	1	1
461	0	0	1	1	1	0	1	1	2	0	0	1	2	1	1	0	0	0	0	1	0	0	1	1	0	1	0	2	2	2	0	1	1	2	1	2	2	0	1	2	0	0	0	1	0	0	0	2	1
462	0	2	0	0	0	0	1	2	1	0	0	0	1	0	0	1	0	0	0	1	1	0	1	1	0	1	0	2	2	2	0	1	1	2	1	2	0	0	0	2	2	0	0	2	0	2	1	0	1
463	1	1	0	0	0	0	1	1	0	0	0	0	0	0	0	0	0	0	0	1	1	1	2	2	0	1	0	2	2	2	0	2	2	0	0	1	1	1	1	1	1	0	0	1	0	1	0	2	2
464	1	2	0	1	0	0	1	2	1	0	1	1	1	0	1	1	2	2	1	1	2	0	2	2	0	0	0	1	1	1	1	1	1	1	0	1	2	0	0	0	0	0	0	2	0	2	0	1	1
465	0	1	0	0	0	0	2	2	0	0	0	0	1	1	1	0	2	2	1	1	1	2	0	2	0	1	1	1	1	0	0	2	2	0	0	0	2	0	1	2	0	0	0	2	0	2	0	1	1
466	0	1	0	0	0	0	1	1	1	0	1	1	2	1	1	0	0	0	2	0	1	1	1	1	0	1	0	1	1	0	0	0	0	2	0	2	1	1	1	1	1	0	0	2	0	2	0	2	0
467	0	1	0	1	0	0	0	0	2	0	0	0	0	0	0	0	1	1	1	1	1	0	2	2	0	0	0	2	1	1	1	1	1	1	0	1	2	0	0	1	1	0	0	1	0	1	1	1	1
468	1	2	0	0	0	0	1	1	2	0	0	1	2	1	1	0	0	0	1	0	0	0	2	1	1	1	0	2	2	1	2	0	1	1	0	1	2	0	0	0	0	0	1	2	1	0	0	1	1
469	0	0	1	0	0	1	1	1	2	0	0	1	1	0	0	0	0	0	0	1	1	0	2	2	0	1	0	1	1	0	0	1	1	2	0	2	1	0	0	1	1	1	1	1	1	0	0	2	1
470	1	2	1	0	0	0	0	2	2	0	1	0	0	0	0	0	0	0	0	2	2	0	2	2	0	1	1	1	1	0	0	0	1	1	0	2	1	0	0	0	0	0	0	0	2	2	1	1	1
471	1	1	0	0	0	0	1	2	1	0	1	1	1	2	2	0	2	1	0	2	2	0	1	1	1	0	0	2	2	2	0	0	1	1	0	2	1	0	0	0	0	0	0	2	0	1	1	1	1
472	0	0	0	0	0	0	1	1	2	0	0	0	0	0	0	0	1	1	0	2	2	0	0	1	0	0	0	2	2	2	0	0	1	2	0	2	1	0	0	2	2	0	0	2	0	1	0	1	1
473	1	1	0	1	0	0	2	2	1	0	1	0	0	0	0	0	2	1	0	1	1	0	2	2	0	0	0	2	2	2	0	1	1	1	0	1	2	0	0	1	1	1	1	2	0	0	0	1	1
474	1	2	0	0	0	0	2	2	0	0	2	0	0	0	0	0	1	1	2	0	1	1	2	2	0	0	0	1	2	1	0	2	2	0	0	1	2	1	1	0	0	0	0	0	0	0	1	1	1
475	0	2	0	0	0	0	2	2	1	0	1	0	0	0	0	0	1	0	1	1	1	0	2	2	0	1	0	2	2	1	0	1	0	2	1	2	2	0	0	1	0	0	1	1	0	0	1	0	2
476	0	2	0	0	0	0	1	1	1	0	1	0	0	0	0	0	1	0	1	0	2	0	2	2	0	0	0	1	1	1	0	0	0	2	0	2	1	0	0	1	1	0	1	2	1	0	0	1	1
477	0	2	0	0	0	0	1	1	0	0	1	1	1	0	0	0	0	0	0	1	1	0	1	1	0	1	0	1	1	1	0	2	1	1	1	2	2	0	0	2	1	0	1	2	1	1	1	1	1
478	1	1	0	2	0	0	2	2	0	0	2	0	1	0	0	0	1	0	1	0	2	0	2	2	0	0	0	2	2	2	0	0	0	2	0	2	1	0	0	1	1	0	1	2	1	2	0	1	1
479	1	1	0	0	0	0	0	1	1	0	1	0	1	0	0	0	2	1	0	2	2	0	1	1	0	2	0	2	1	1	1	0	0	2	1	2	1	0	0	1	1	0	0	0	0	0	1	0	2
480	1	0	0	1	0	0	2	2	2	0	0	0	2	2	2	0	1	0	1	1	2	0	2	2	0	2	0	2	1	1	0	1	1	2	2	2	1	0	0	2	2	0	0	2	0	0	1	1	1
481	0	1	0	1	0	0	1	1	1	0	0	0	0	0	0	0	1	1	0	2	2	0	2	2	0	0	0	1	1	0	0	2	2	0	0	1	1	0	0	0	0	0	0	1	0	1	0	1	0
482	0	1	0	1	0	0	1	1	2	0	0	0	0	0	0	0	1	0	1	1	1	0	1	1	0	0	0	2	1	1	0	0	0	1	0	1	2	0	0	0	0	0	1	2	1	0	0	1	1
483	1	2	0	0	0	0	1	1	1	1	1	0	0	0	0	0	2	2	2	0	2	0	2	2	0	0	0	2	2	1	1	1	2	0	0	1	2	0	0	1	1	0	1	2	1	0	0	2	0
484	0	0	0	0	0	0	1	1	1	0	1	0	0	0	0	0	2	1	0	2	2	0	2	2	0	1	0	0	2	0	0	1	1	1	0	1	2	1	1	1	0	2	2	2	1	0	0	2	1
485	1	2	0	1	0	0	0	0	2	0	0	0	0	0	0	0	2	0	0	2	2	0	1	1	0	0	0	2	2	1	0	1	1	0	0	1	1	1	1	0	0	0	0	2	0	1	0	2	0
486	0	2	0	0	0	0	1	2	1	0	0	0	1	1	1	0	2	1	0	2	2	0	2	2	0	1	0	2	2	1	0	1	1	1	1	1	1	0	0	1	1	0	0	1	0	1	0	1	1
487	0	1	1	1	0	1	0	0	2	0	0	1	2	1	1	0	0	0	2	0	0	0	2	2	0	1	0	2	2	1	1	2	1	0	0	1	1	0	0	2	1	0	0	1	0	1	0	1	1
488	1	1	0	1	0	0	1	0	2	0	0	0	0	0	0	0	2	2	1	1	2	0	2	2	0	0	0	2	2	1	1	2	2	1	0	1	1	1	0	0	0	0	1	2	1	0	0	0	2
489	1	1	0	1	0	0	2	2	2	0	0	0	1	1	1	0	1	0	0	2	2	1	2	2	0	0	0	2	2	1	2	1	0	1	1	1	1	0	0	1	1	0	0	2	0	0	0	2	0
490	1	1	0	0	0	1	1	1	2	0	0	0	1	1	1	1	1	1	0	2	2	0	1	1	0	0	0	1	1	1	0	1	1	1	0	1	2	0	0	1	0	0	0	1	0	0	1	0	2
491	1	0	0	0	0	0	2	2	1	0	0	0	0	0	0	0	2	0	1	1	1	0	1	1	0	0	0	1	2	1	0	2	2	0	0	0	1	1	1	1	1	0	0	0	0	1	0	2	1
492	0	1	0	0	0	0	2	2	0	0	0	0	0	0	0	0	0	0	0	2	2	0	2	2	0	0	1	2	2	0	1	2	2	1	0	2	2	0	0	2	1	0	0	1	0	1	0	2	0
493	0	1	0	0	0	0	2	2	1	0	1	1	1	1	1	0	2	1	0	2	2	0	2	2	0	1	0	1	1	1	1	0	0	2	0	2	1	0	0	1	1	0	0	2	0	1	0	2	0
494	0	1	0	0	0	0	1	1	2	0	0	0	0	0	0	0	2	0	1	1	2	0	2	2	0	2	0	2	2	1	2	1	0	1	1	1	1	0	0	0	0	0	1	2	1	1	0	1	1
495	0	0	0	0	0	1	2	2	0	0	0	2	2	1	1	0	1	1	1	1	1	0	1	1	0	2	0	2	2	2	1	1	0	1	0	1	2	0	1	2	0	1	1	2	1	0	0	1	1
496	0	2	1	1	0	0	1	1	1	1	1	0	0	0	0	0	1	1	0	2	2	0	2	2	0	0	0	2	1	0	1	1	1	2	1	2	0	0	0	1	1	0	0	2	0	1	0	2	0
497	0	2	0	0	0	0	1	2	1	0	1	1	1	0	1	1	1	1	0	2	2	0	0	0	1	0	0	1	2	1	0	1	0	2	1	2	1	1	1	1	1	0	1	1	1	1	0	2	0
498	1	0	0	0	0	0	1	2	2	0	0	0	1	1	1	0	1	0	1	1	2	0	1	1	0	1	0	1	1	1	0	1	1	1	0	1	1	1	1	0	0	0	1	2	0	1	0	2	0
499	0	0	0	0	0	0	2	2	0	1	1	1	1	0	0	0	0	0	2	0	0	0	2	2	0	1	0	2	1	1	1	0	0	2	0	2	2	0	0	1	1	0	1	2	1	1	0	1	0
500	1	2	0	0	0	0	2	2	1	0	0	0	0	0	0	0	1	1	2	0	1	0	2	2	0	1	0	2	1	1	1	1	1	1	0	2	2	0	0	1	0	0	1	2	0	0	0	1	1
501	1	1	1	1	0	0	1	1	2	0	0	1	1	1	1	0	1	0	1	1	2	0	2	2	0	2	0	2	2	2	1	1	1	2	1	2	2	0	0	0	0	0	2	2	1	1	0	2	0
502	0	1	1	1	1	1	0	1	2	0	0	1	1	0	0	0	1	1	2	0	1	0	2	2	0	0	0	1	1	1	1	1	1	1	0	1	1	1	1	1	1	1	1	2	2	0	0	2	0
503	0	1	0	1	0	0	1	1	1	0	0	0	1	1	1	0	1	0	1	1	1	0	1	1	0	2	0	1	2	1	1	0	1	1	0	1	1	0	0	1	1	2	2	2	0	1	1	0	2
504	1	2	0	1	0	0	2	2	0	0	1	1	1	0	1	1	2	1	0	2	1	0	2	2	0	1	0	2	2	2	0	2	1	1	1	2	0	0	0	1	1	0	0	1	0	1	0	2	0
505	1	0	0	0	0	1	0	0	1	0	1	1	2	1	2	1	1	0	1	1	2	0	1	1	1	2	0	2	1	1	0	2	1	0	0	1	1	0	0	2	1	0	0	1	0	0	0	0	2
506	1	2	0	0	0	0	1	1	1	0	1	0	2	2	2	0	1	0	1	1	2	0	2	2	0	0	0	1	1	1	0	1	1	1	0	1	2	0	0	1	1	0	0	2	0	2	0	0	2
507	0	1	0	0	0	0	2	2	0	0	2	0	0	0	0	0	1	1	1	0	2	0	2	2	0	0	1	2	2	1	1	1	1	1	1	2	1	0	0	1	1	1	1	2	1	0	0	2	0
508	1	0	0	0	0	1	0	1	2	0	0	1	1	0	0	0	1	1	1	1	1	1	0	1	1	0	0	1	1	1	0	2	1	2	0	2	2	0	0	1	1	1	1	2	0	0	0	1	2
509	1	2	1	2	0	0	2	2	1	1	1	0	0	0	0	0	1	1	1	1	2	0	2	2	0	2	0	1	2	1	1	1	1	2	1	2	1	0	0	0	0	1	1	2	0	1	0	1	1
510	1	2	0	0	0	0	2	2	0	0	0	1	1	0	0	0	2	1	0	2	2	0	2	2	0	1	0	1	2	1	0	1	1	0	0	1	1	0	0	1	1	0	1	2	1	1	0	2	1
511	0	1	0	0	0	0	1	1	1	1	1	0	0	0	0	0	2	2	0	2	2	0	2	2	0	2	0	2	2	2	0	1	1	2	1	2	2	0	0	1	1	0	1	2	0	1	0	2	0
512	0	1	0	0	0	1	0	0	2	0	0	1	1	0	0	0	0	0	1	1	2	0	2	2	0	2	0	2	2	2	0	2	1	0	0	1	1	0	0	2	2	0	0	2	1	2	0	1	1
513	0	2	0	0	0	0	2	2	1	0	0	0	0	0	0	0	1	1	0	2	2	0	2	2	0	0	0	2	2	2	0	1	1	1	0	1	2	0	0	1	0	0	0	0	0	0	0	0	2
514	0	1	0	0	0	1	1	2	1	0	0	1	0	0	0	0	0	0	0	1	1	0	1	1	0	2	0	2	2	2	0	1	1	0	0	0	1	0	0	2	2	1	1	2	2	1	1	0	2
515	1	1	0	1	0	0	2	2	1	0	0	0	0	0	0	0	1	1	0	2	2	0	2	2	0	0	0	2	2	2	1	2	1	1	1	2	1	0	0	2	2	2	2	2	0	0	0	2	0
516	0	2	0	0	0	0	0	0	2	0	0	0	1	1	1	0	1	0	1	1	2	0	2	2	0	1	0	1	2	0	1	0	0	2	1	2	2	0	0	0	0	0	1	2	0	0	2	0	2
517	1	1	0	1	0	0	2	2	0	0	1	0	0	0	0	0	1	1	0	2	2	0	2	2	0	0	0	2	2	1	1	1	1	1	0	2	1	0	0	1	1	0	0	1	0	0	0	0	1
518	0	0	0	0	0	2	0	0	2	0	0	0	1	1	1	0	0	0	1	1	2	0	2	2	0	1	0	0	1	0	0	1	1	1	0	1	2	0	0	1	0	0	1	2	2	2	0	1	1
519	0	2	1	1	0	0	1	1	1	1	0	0	0	0	0	0	1	1	2	0	2	0	2	2	0	0	0	2	2	1	1	1	0	1	0	1	1	0	0	2	2	0	1	1	0	1	0	1	1
520	1	0	0	0	0	1	2	2	2	0	0	0	1	1	1	0	1	0	0	1	1	0	2	2	0	0	0	2	2	2	0	2	1	2	1	2	2	0	0	0	0	0	0	1	0	0	1	0	1
521	0	1	0	0	0	0	2	2	2	0	0	1	2	1	1	0	1	0	1	0	1	1	2	2	0	0	0	1	2	1	0	1	1	1	0	2	2	0	1	1	0	0	0	1	0	0	0	2	0
522	1	2	0	0	0	0	2	2	0	0	2	0	0	0	0	0	1	1	1	1	1	0	2	2	0	1	0	2	2	2	0	0	1	1	0	2	1	0	0	2	2	0	1	1	1	0	1	2	1
523	1	2	0	0	0	0	1	2	2	0	0	0	1	0	0	0	2	2	2	0	0	1	1	2	0	0	1	2	2	1	0	2	2	2	1	2	2	1	1	0	0	0	0	1	0	0	0	1	0
524	0	1	0	0	0	1	0	0	2	0	0	0	0	0	0	0	1	0	1	1	1	0	1	1	0	1	0	1	2	1	0	1	1	1	1	1	0	0	0	1	1	1	1	1	0	1	0	0	1
525	0	1	0	0	0	0	2	2	1	1	1	0	0	0	0	0	1	0	1	1	1	0	2	2	0	2	0	2	2	2	2	0	0	1	0	1	1	0	0	1	1	0	0	0	0	0	0	2	1
526	1	2	0	0	0	0	2	2	2	0	0	0	2	1	1	0	1	0	0	1	1	0	2	2	0	1	0	1	2	0	1	2	2	1	1	2	2	1	1	0	0	0	1	2	1	0	0	1	1
527	1	2	0	0	0	0	1	1	0	0	0	0	2	1	1	0	2	0	0	1	1	0	2	2	0	1	0	2	1	1	0	1	1	1	0	2	1	1	0	0	0	0	1	2	2	0	0	2	1
528	1	2	0	0	0	0	1	1	2	0	0	1	2	2	2	0	0	0	0	2	2	0	2	2	0	1	0	1	1	0	1	0	0	1	0	1	2	0	0	0	0	0	2	2	1	0	0	2	1
529	0	2	0	0	0	0	0	0	2	0	0	0	0	0	0	0	1	1	1	1	1	0	2	2	0	1	0	0	2	0	0	0	0	2	0	2	1	1	1	1	1	1	1	2	0	0	1	1	1
530	1	0	0	0	0	0	2	2	0	0	2	1	1	0	0	1	1	1	0	2	2	0	2	2	0	1	0	1	2	1	0	0	0	2	0	2	1	0	0	1	1	0	0	2	0	2	1	0	2
531	1	1	0	1	0	0	0	2	2	0	1	2	2	1	1	0	1	1	1	1	1	0	2	1	1	1	0	2	2	1	0	1	0	1	0	1	0	0	0	1	1	0	1	2	1	1	0	1	0
532	0	1	0	0	0	1	1	2	2	0	0	0	1	0	0	0	0	0	2	0	0	0	2	2	0	0	0	2	2	2	0	2	2	0	0	0	2	0	0	0	0	1	1	1	1	0	0	0	2
533	1	0	0	1	0	1	1	1	1	0	0	0	1	1	1	0	1	1	0	2	2	0	2	2	0	0	0	2	2	2	1	1	0	2	0	2	1	0	0	2	2	1	2	2	1	0	0	2	1
534	1	2	0	0	0	0	1	2	1	0	0	1	1	1	1	0	1	1	1	1	1	0	2	2	0	1	0	2	2	2	0	2	1	0	0	1	1	0	0	2	2	0	0	2	0	1	0	2	1
535	1	2	1	0	1	1	0	0	2	0	0	1	1	0	0	0	1	1	1	0	1	0	2	2	0	0	0	2	2	2	0	1	1	1	0	2	2	0	0	0	0	0	0	1	0	0	0	2	1
536	1	2	0	0	0	0	2	2	0	0	0	0	1	1	1	0	1	1	0	1	1	0	2	2	0	0	0	2	2	2	1	1	1	1	0	2	1	0	0	1	1	0	0	0	0	1	0	1	1
537	1	0	0	1	0	0	0	1	2	0	0	0	0	0	0	0	1	0	1	1	2	0	2	2	0	0	0	2	1	0	0	2	2	1	1	1	1	0	0	1	1	2	2	2	0	0	0	0	2
538	0	1	0	1	0	0	1	1	1	0	0	0	1	1	1	0	1	1	1	1	1	0	1	1	1	2	0	2	2	2	1	2	2	1	0	1	1	0	0	2	2	1	1	2	1	0	0	2	1
539	0	2	0	0	0	0	2	2	0	0	0	1	2	1	1	0	2	1	1	1	2	1	2	2	0	0	0	2	2	1	1	1	1	1	0	1	1	0	0	1	1	0	0	1	0	0	0	2	0
540	1	1	0	0	0	0	1	2	1	0	1	0	0	0	0	0	2	0	0	2	2	0	2	2	0	0	0	2	1	0	1	0	0	2	0	2	2	0	0	0	0	0	1	2	0	1	0	0	2
541	1	2	0	0	0	0	1	1	2	0	0	1	2	2	2	0	2	2	1	1	1	0	2	2	0	1	0	2	2	2	1	1	2	0	0	1	1	0	0	1	1	0	0	2	1	2	0	1	1
542	0	1	0	0	0	0	0	1	2	0	0	1	1	0	0	0	2	1	0	2	2	0	0	0	1	0	0	2	2	2	0	1	1	1	0	1	0	0	0	2	2	0	1	2	1	0	1	1	1
543	0	1	0	0	0	0	1	1	1	0	1	0	0	0	0	0	1	1	2	0	2	0	1	2	0	1	0	2	2	1	1	1	1	2	0	2	1	0	0	2	2	0	1	1	1	0	0	2	0
544	0	1	0	0	0	0	0	0	1	0	0	0	0	0	0	0	0	0	1	1	2	0	1	2	0	1	0	2	2	2	1	1	0	2	1	2	0	0	0	1	1	0	0	2	0	1	0	1	1
545	1	1	0	0	0	0	1	2	1	0	0	0	0	0	0	0	1	0	1	1	2	0	2	2	0	0	0	2	2	2	0	1	0	1	1	1	0	0	0	1	1	0	0	0	0	0	0	1	1
546	0	1	0	0	0	0	2	2	2	0	0	1	1	0	1	1	1	2	0	2	2	0	2	2	0	1	0	1	2	0	0	1	1	2	1	2	1	1	1	1	1	0	0	2	0	1	1	0	1
547	1	1	0	1	0	1	2	2	0	0	0	0	1	1	1	1	0	0	2	0	2	0	2	2	0	1	0	0	2	0	0	1	1	1	0	2	2	0	0	0	0	0	2	2	0	1	0	2	0
548	0	2	0	1	0	0	0	0	2	0	0	0	1	1	1	0	0	0	0	2	2	0	0	0	0	0	0	1	2	1	0	1	2	1	0	1	2	0	0	1	1	0	1	1	0	1	0	2	0
549	1	1	0	0	0	1	0	1	2	0	0	0	1	1	1	0	2	1	2	0	1	0	1	1	0	1	0	0	2	0	0	0	0	2	1	2	2	0	0	0	0	0	0	1	0	1	0	2	1
550	0	1	0	0	0	0	2	2	1	0	1	0	2	1	1	1	1	0	1	1	2	0	2	2	0	1	0	2	2	1	1	2	2	0	0	0	2	0	0	2	1	1	1	2	0	0	1	0	2
551	1	2	0	0	0	0	1	1	2	0	0	0	1	0	0	1	0	0	1	1	2	0	2	2	0	1	0	0	1	0	0	2	2	0	0	0	1	0	0	1	1	0	0	0	0	0	0	2	0
552	0	2	1	2	0	0	1	1	2	0	0	0	1	1	1	0	0	0	0	2	2	0	2	2	0	1	0	1	1	0	1	1	0	1	0	1	1	0	0	0	0	0	1	1	0	0	0	2	0
553	1	2	0	0	0	0	0	0	2	0	0	0	0	0	0	0	1	0	0	2	2	1	1	2	0	1	0	1	2	1	0	1	1	1	0	2	2	0	0	1	0	0	1	1	1	2	0	0	2
554	0	1	0	0	0	1	1	1	2	0	0	0	0	0	0	0	1	0	1	1	1	0	2	2	0	1	0	2	1	1	0	1	1	2	1	2	1	0	0	0	0	0	0	1	0	1	0	1	1
555	0	1	0	0	0	1	2	2	2	0	0	0	1	1	1	0	1	0	1	1	2	0	1	1	0	1	1	1	2	0	0	1	2	1	0	1	0	0	0	2	2	0	0	1	0	0	0	1	1
556	1	1	0	1	0	0	2	2	1	1	0	0	0	0	0	0	2	2	1	1	1	0	2	2	0	1	0	1	1	1	0	1	0	2	1	2	1	1	0	0	0	0	0	1	0	1	0	2	0
557	0	1	0	0	0	0	1	1	1	1	1	0	1	1	1	0	2	0	1	1	2	0	2	2	0	1	1	2	2	1	0	2	2	0	0	1	2	0	0	1	1	1	1	2	1	0	0	0	2
558	1	2	0	0	0	0	1	1	1	0	0	1	2	2	2	0	2	1	1	1	2	0	1	2	0	1	0	2	2	0	1	1	1	1	0	1	0	0	0	1	1	1	1	1	0	1	0	2	1
559	0	2	0	0	0	1	1	1	2	1	0	0	0	0	0	0	2	0	0	2	2	0	2	2	0	0	0	1	2	1	0	0	0	1	0	1	2	0	0	0	0	0	0	2	0	0	0	2	0
560	1	1	1	1	1	1	2	2	1	0	0	0	1	1	1	0	2	2	2	0	2	0	2	2	0	2	0	1	2	0	1	1	0	2	0	0	0	0	0	2	2	0	0	0	0	0	0	2	0
561	1	2	1	0	0	1	1	2	2	1	0	1	2	2	2	0	1	2	1	1	2	0	2	2	0	0	0	2	2	2	1	1	1	1	0	2	1	0	0	2	2	2	2	2	0	0	0	1	1
562	1	0	0	0	0	1	1	2	1	0	0	0	0	0	0	0	0	1	1	1	1	1	0	1	1	0	1	1	1	0	0	1	0	2	2	2	1	0	0	2	2	0	0	1	0	1	0	1	0
563	1	1	0	0	0	0	1	1	2	0	0	0	0	0	0	0	1	1	0	2	2	0	2	2	0	0	0	2	2	2	0	1	0	1	1	1	1	1	1	1	1	1	1	2	1	0	0	2	0
564	1	1	0	1	0	0	1	1	2	0	0	1	0	0	0	0	2	0	0	2	2	0	2	2	0	0	0	2	2	0	1	0	0	2	1	2	1	0	0	2	2	0	1	1	0	0	0	2	0
565	1	0	0	0	0	1	1	1	2	0	0	1	1	0	0	0	1	1	1	1	1	0	1	1	0	0	0	2	2	1	0	1	1	1	0	2	2	0	0	0	0	0	0	2	0	0	0	0	1
566	1	1	1	1	0	0	2	2	0	0	2	0	0	0	0	0	1	1	0	2	2	0	1	1	0	1	0	1	2	1	0	1	0	1	0	1	2	0	0	1	1	0	0	1	0	0	0	2	1
567	0	1	0	0	0	0	2	2	1	0	0	0	0	0	0	0	0	0	1	1	2	1	2	2	0	1	0	2	2	2	0	1	1	2	1	2	2	0	0	0	0	0	0	2	0	1	0	1	1
568	1	1	0	0	0	0	0	1	1	0	0	0	0	0	0	0	1	1	0	1	1	0	2	2	0	1	0	1	2	1	0	1	0	1	0	1	2	0	1	2	0	0	1	2	0	1	1	1	1
569	0	1	0	0	0	0	0	0	2	0	0	0	0	0	0	0	0	1	1	1	1	0	2	2	0	2	0	2	2	1	0	2	1	1	0	1	1	0	0	1	1	1	1	1	1	1	0	1	0
570	1	1	0	1	0	0	1	2	1	0	1	0	1	1	1	0	1	1	1	1	2	0	2	2	0	1	1	2	2	2	0	0	0	2	0	2	0	0	0	2	2	0	1	2	0	0	0	2	1
571	1	2	0	0	0	0	2	2	1	0	0	0	1	0	0	1	1	0	0	1	1	0	2	2	0	0	0	1	2	1	0	1	1	0	0	2	0	0	0	1	1	0	1	2	2	2	1	0	1
572	1	0	0	0	0	1	0	1	2	0	0	0	2	2	2	1	2	1	1	1	1	0	1	1	0	2	0	2	2	0	1	1	1	1	0	1	1	1	0	1	1	0	1	2	1	0	0	2	0
573	0	2	0	0	0	0	2	2	1	0	1	0	0	0	0	0	1	0	0	1	1	1	2	2	0	2	0	1	1	1	0	1	1	1	0	1	1	0	0	1	1	0	0	2	0	0	0	2	0
574	0	0	0	0	0	1	2	2	1	0	1	0	0	0	0	0	0	0	0	2	1	0	2	2	0	1	0	2	1	1	1	1	1	0	0	1	1	0	0	1	1	0	1	1	1	0	0	2	1
575	0	0	0	0	0	0	2	2	1	0	0	1	1	0	0	0	2	2	1	1	1	0	2	2	0	0	1	2	2	1	0	1	0	2	2	2	0	0	0	1	1	0	0	2	0	2	0	1	1
576	0	1	0	0	0	0	2	2	1	0	0	0	0	0	0	0	0	0	1	1	2	0	1	1	0	1	0	2	2	2	1	1	1	0	0	0	0	0	0	1	1	0	0	2	1	0	1	0	1
577	1	2	0	0	0	0	1	1	1	1	2	2	2	1	2	1	0	0	0	2	2	0	2	2	0	2	0	1	2	1	0	1	1	1	1	1	2	0	0	1	1	1	1	2	1	0	0	1	1
578	0	1	0	0	0	1	2	2	1	0	1	1	1	1	1	0	0	0	2	0	1	0	1	1	0	0	0	2	2	2	1	2	1	1	0	2	1	0	0	1	1	0	1	2	0	1	1	1	1
579	1	1	0	1	0	0	1	2	0	0	1	0	0	0	0	0	0	1	1	1	1	0	2	2	0	1	0	0	2	1	0	1	1	2	0	2	0	0	0	1	1	0	0	2	0	2	0	1	2
580	0	1	0	0	0	0	2	2	2	0	0	0	2	2	2	1	2	2	0	2	2	1	2	2	0	1	1	2	1	0	0	1	1	1	0	2	2	0	0	1	1	0	1	2	1	1	0	0	1
581	1	1	0	0	0	0	1	2	2	0	0	1	1	0	0	0	2	2	1	1	2	0	1	1	0	2	0	1	2	1	1	1	1	1	1	2	2	0	0	2	2	0	0	2	0	0	0	2	1
582	1	2	1	2	0	0	1	1	2	1	0	0	0	0	0	0	1	1	1	0	1	1	2	2	0	1	0	2	1	1	0	1	1	1	0	1	1	0	0	1	1	0	0	1	0	0	0	1	2
583	0	1	0	0	0	0	2	2	1	0	0	0	0	0	0	0	1	1	0	0	0	0	1	1	0	0	0	2	2	1	2	0	1	1	0	1	0	0	0	1	1	0	0	1	0	0	0	2	0
584	0	2	0	0	0	0	0	0	2	0	0	0	1	1	1	0	0	0	1	0	1	0	2	2	0	1	0	1	2	1	0	2	2	1	1	1	1	0	0	1	1	1	1	2	1	0	0	2	0
585	1	1	0	0	0	0	0	1	2	0	0	0	2	2	2	0	2	1	1	1	2	0	2	2	0	1	1	2	2	1	0	1	0	1	0	1	2	0	1	2	1	0	1	2	0	1	0	1	0
586	1	0	0	0	0	0	0	0	2	0	0	0	0	0	0	0	0	0	0	2	2	0	2	2	0	2	0	1	2	1	0	1	0	2	1	2	0	0	0	2	2	1	1	2	1	0	0	2	2
587	0	1	0	1	0	0	1	2	1	0	0	0	0	0	0	0	0	0	0	1	0	0	2	2	0	2	0	2	2	2	0	1	1	1	0	1	2	0	0	1	1	0	0	2	1	1	1	0	2
588	1	2	0	0	0	0	1	1	1	0	1	1	2	2	2	0	1	0	1	1	2	0	2	2	0	2	0	0	1	0	0	2	1	0	0	1	1	1	1	1	1	0	0	1	0	1	0	1	1
589	1	1	1	1	0	0	1	2	1	0	1	1	1	0	0	0	0	0	1	0	0	0	2	2	0	1	0	1	2	2	0	0	0	2	1	2	2	0	0	1	1	0	2	2	1	0	0	2	0
590	0	2	0	1	0	0	0	0	2	0	0	2	2	0	0	0	2	0	0	1	1	0	2	2	0	0	0	2	2	2	2	1	1	1	1	1	2	0	0	0	0	0	0	2	0	2	0	1	1
591	1	2	0	0	0	0	2	2	1	0	0	0	0	0	0	0	0	0	1	1	2	1	1	2	0	1	0	2	2	1	0	1	1	0	0	2	1	0	0	2	2	0	0	1	0	1	1	1	1
592	1	1	0	1	0	0	1	1	1	0	0	1	2	1	1	0	2	2	0	2	2	1	2	2	0	2	0	2	2	2	0	0	1	0	0	2	1	0	0	1	1	0	1	1	1	2	0	1	1
593	0	1	0	1	0	0	1	2	1	0	0	0	0	0	0	0	1	0	1	1	2	0	2	2	0	1	0	2	2	1	2	2	1	1	1	1	2	0	0	0	0	1	1	1	1	1	0	1	1
594	1	2	0	0	0	0	0	0	2	0	0	0	0	0	0	0	2	1	0	2	2	0	2	2	0	1	0	1	2	1	0	1	1	0	0	1	1	0	0	1	1	0	0	2	0	0	0	1	1
595	1	0	0	0	0	0	0	1	2	0	0	0	1	1	1	1	2	2	1	1	2	0	2	2	0	0	0	2	2	1	0	1	1	1	1	1	2	0	0	0	0	0	0	2	0	1	0	1	1
596	1	2	1	1	0	0	1	1	2	0	0	0	1	1	1	0	0	0	2	0	1	1	2	2	0	1	0	2	2	1	1	2	1	1	0	2	1	0	0	1	1	0	0	1	1	1	1	0	2
597	1	2	0	0	0	0	2	2	0	0	1	1	1	1	1	0	0	0	1	1	2	1	0	1	1	1	0	1	2	1	0	0	0	2	0	2	0	0	0	1	1	0	1	2	0	0	0	2	1
598	1	0	0	0	0	0	2	2	1	0	0	0	0	0	0	0	0	0	0	1	1	0	2	2	0	0	0	1	2	1	0	1	1	2	1	2	2	0	1	2	0	0	0	2	0	0	0	1	2
599	1	1	0	1	0	0	2	2	0	0	1	0	0	0	0	0	1	0	1	1	2	0	2	2	0	0	0	2	2	1	1	0	0	1	0	2	0	1	1	1	1	2	2	2	0	0	0	2	0
600	1	2	0	0	0	0	2	2	0	0	1	0	1	1	1	0	1	0	0	2	2	0	2	2	0	2	0	1	1	1	0	0	0	2	0	2	1	0	0	1	1	0	1	1	1	1	0	1	2
601	1	1	0	0	0	0	1	2	1	0	1	1	1	0	0	0	2	0	0	2	2	0	1	1	0	0	0	2	2	0	0	1	2	1	0	1	1	1	1	1	1	0	2	2	1	0	0	1	1
602	0	1	0	0	0	0	2	2	1	0	0	0	0	0	0	0	2	2	2	0	0	0	2	2	0	2	0	2	2	1	1	1	1	1	0	1	1	0	0	2	2	2	2	2	0	0	0	1	0
603	1	0	0	1	0	0	2	2	0	0	1	0	0	0	0	0	1	0	1	1	1	1	2	2	0	0	0	2	2	2	1	2	2	0	0	1	2	0	0	1	1	0	0	1	0	1	0	2	0
604	0	2	0	0	0	1	0	0	2	0	0	0	1	0	0	1	0	0	0	2	2	0	0	1	1	1	0	1	2	0	0	0	1	0	0	2	1	0	0	1	1	1	1	2	0	1	0	2	0
605	0	1	0	0	0	1	2	2	1	0	1	0	1	1	1	0	0	0	1	1	2	0	2	2	0	1	0	1	1	1	0	2	2	1	0	1	1	0	0	1	1	0	1	2	1	1	0	1	1
606	0	2	1	1	0	0	1	1	1	1	0	1	1	2	2	0	2	1	0	2	2	0	2	2	0	1	0	2	2	1	1	1	2	1	0	1	1	0	0	1	1	1	1	2	1	0	0	1	1
607	1	1	0	0	0	0	2	2	1	0	0	0	0	0	0	0	1	0	1	1	2	0	0	0	1	0	0	0	2	1	0	1	0	2	1	2	1	0	0	2	2	1	1	2	2	0	0	1	1
608	1	1	0	0	0	0	1	1	1	0	1	1	1	1	1	0	0	0	1	0	0	0	1	1	1	1	0	2	2	2	1	2	1	2	0	1	1	0	0	2	1	0	0	1	0	0	0	1	1
609	0	1	0	1	0	0	0	1	2	0	0	0	0	0	0	0	1	2	1	1	2	0	2	2	0	0	0	1	1	1	0	2	2	1	0	1	1	0	0	2	2	0	1	1	1	1	0	0	2
610	0	1	0	0	0	1	1	1	2	0	0	0	0	0	0	0	2	0	1	1	2	0	1	1	0	2	0	2	2	1	0	0	0	2	0	2	1	0	0	1	1	0	0	1	0	1	0	1	0
611	1	2	0	0	0	0	2	2	1	0	0	0	1	0	0	0	2	1	1	1	1	0	2	2	0	2	0	2	1	1	1	2	1	0	0	1	0	0	0	1	1	0	0	2	0	2	0	0	1
612	0	0	0	1	0	0	2	2	1	0	1	0	1	1	1	0	0	1	0	2	2	0	2	2	0	2	0	1	2	1	1	1	1	0	0	1	1	0	0	1	1	1	2	2	1	0	0	1	0
613	1	1	0	1	0	0	1	1	1	0	1	1	2	2	2	0	1	1	1	0	1	0	1	1	0	2	0	2	2	2	1	0	0	2	1	2	1	1	1	1	1	0	0	2	0	0	0	2	0
614	0	1	0	0	0	0	0	0	2	0	0	0	0	0	0	0	1	1	1	0	0	0	1	1	0	0	0	1	2	0	1	0	0	2	0	2	2	0	0	0	0	0	0	2	0	1	0	1	2
615	1	0	0	0	0	0	2	2	0	0	1	0	0	0	0	0	2	0	1	1	2	0	1	1	1	0	0	2	2	1	1	0	0	1	1	1	0	0	0	0	0	0	1	1	1	0	0	1	1
616	1	1	0	0	0	0	1	2	2	0	0	0	0	0	0	0	1	0	1	1	1	0	2	2	0	1	0	2	2	1	0	1	1	1	1	1	2	1	0	0	0	0	0	1	0	0	0	1	1
617	1	1	0	1	0	0	0	1	1	0	1	0	1	0	0	1	1	1	0	0	0	0	2	2	0	0	0	1	2	0	0	0	0	2	0	2	2	0	0	0	0	0	1	1	1	1	0	1	1
618	0	1	2	0	1	0	2	2	1	0	1	1	1	0	0	0	0	0	0	2	2	0	0	0	0	0	0	0	2	0	0	0	1	2	0	2	2	0	0	1	1	0	1	2	0	0	0	2	0
619	0	0	1	0	1	0	1	1	1	0	0	0	1	1	1	0	1	1	1	0	1	0	2	2	0	1	0	2	1	1	1	1	1	0	0	0	1	0	0	0	0	0	0	1	0	0	0	1	1
620	1	0	0	1	0	0	1	2	2	0	0	1	1	0	1	1	1	0	0	1	1	0	2	2	0	0	1	2	2	1	0	1	1	1	0	1	2	1	1	0	0	0	0	0	0	1	1	0	2
621	0	2	0	1	0	0	2	2	2	0	0	1	1	0	0	0	2	0	0	2	2	0	1	1	1	1	0	1	2	1	0	1	1	2	0	2	1	0	0	1	1	0	0	1	0	1	0	1	1
622	0	1	0	0	0	1	0	0	2	0	0	0	0	0	0	0	2	2	1	1	2	0	2	2	0	1	0	2	2	1	1	2	2	0	0	0	1	0	0	0	0	1	1	2	1	0	0	1	0
623	1	1	0	1	0	0	0	1	2	0	0	1	1	0	0	0	0	0	1	1	1	0	2	2	0	1	0	2	2	2	0	1	1	0	0	1	2	0	0	0	0	0	0	2	0	0	0	2	0
624	0	1	0	0	0	0	2	2	0	0	0	0	0	0	0	0	1	0	0	2	2	1	1	2	0	0	0	2	2	1	2	1	1	1	0	1	2	0	0	1	0	0	1	2	1	0	0	2	0
625	1	0	0	0	0	2	1	1	1	0	0	0	0	0	0	0	2	2	0	2	1	0	2	2	0	0	0	1	1	1	0	2	2	1	0	0	1	0	0	1	1	0	0	1	0	0	1	1	1
626	0	2	1	1	0	0	2	2	0	0	0	0	0	0	0	0	1	0	1	1	2	0	1	2	0	1	0	1	1	1	0	2	2	0	0	1	1	0	1	2	1	0	0	2	0	1	0	2	0
627	0	1	0	0	0	0	2	2	1	0	0	1	1	0	0	0	2	2	1	1	1	0	2	2	0	0	1	2	2	0	1	0	0	1	1	2	1	0	0	0	0	0	0	2	0	1	0	2	1
628	0	1	1	0	1	0	1	1	2	0	0	0	0	0	0	0	1	1	1	0	1	0	1	1	0	1	0	1	2	1	0	2	2	1	0	1	2	0	0	1	0	0	1	1	0	1	0	2	0
629	1	2	0	0	0	0	0	1	2	0	0	0	0	0	0	0	1	0	1	1	1	0	2	2	0	1	0	2	2	2	0	1	2	1	0	1	2	0	0	1	1	0	0	2	0	0	0	1	1
630	0	2	0	0	0	0	2	2	1	1	1	0	0	0	0	0	1	0	0	2	2	0	2	2	0	0	0	1	2	0	0	1	1	1	0	2	2	0	0	0	0	0	0	1	0	1	0	1	1
631	0	1	0	1	0	0	1	1	0	0	1	1	2	2	2	0	0	0	0	2	2	0	2	2	0	0	0	2	1	1	1	0	1	0	0	2	2	0	0	0	0	0	0	1	0	1	0	1	1
632	0	0	0	0	0	0	0	0	2	0	0	0	0	0	0	0	0	0	1	1	2	0	2	2	0	2	0	2	1	1	1	1	1	1	1	1	1	1	1	1	1	0	0	2	0	0	0	2	1
633	0	0	0	1	0	1	1	2	1	0	1	1	1	0	1	1	2	0	1	1	2	0	2	2	0	0	1	2	2	1	0	2	1	1	1	2	1	0	0	2	1	0	2	2	1	1	0	1	1
634	1	1	1	1	1	1	2	2	1	0	1	0	1	1	1	0	0	0	0	2	2	0	2	2	0	1	0	1	2	0	1	1	0	1	1	1	1	0	0	2	2	1	1	2	2	0	1	0	2
635	0	2	0	2	0	0	1	1	1	0	0	1	0	0	0	0	1	1	0	1	1	0	2	2	0	0	0	2	2	2	1	2	2	1	0	2	1	0	0	1	1	1	1	1	1	0	0	1	1
636	1	1	0	1	0	0	1	2	1	0	0	0	1	1	1	0	1	1	0	1	1	0	2	2	0	0	0	1	1	1	0	1	1	1	0	2	2	0	1	1	0	0	1	2	1	1	0	1	0
637	1	2	0	0	0	0	0	0	2	0	0	0	1	0	0	0	1	1	2	0	2	0	2	2	0	1	2	2	2	0	1	2	1	1	0	2	1	0	0	2	2	0	0	1	0	0	0	2	1
638	1	2	1	1	0	0	2	2	0	0	1	1	1	0	0	0	1	1	1	1	1	0	0	0	0	0	0	2	2	1	1	1	0	1	1	1	2	0	0	0	0	0	0	1	0	0	1	0	1
639	1	2	0	0	0	0	1	2	1	0	1	0	0	0	0	0	2	1	0	2	2	0	2	2	0	0	0	2	2	2	0	1	1	1	0	2	1	0	0	1	1	0	1	2	0	0	0	2	0
640	1	1	0	0	0	1	0	1	2	0	0	0	1	2	1	0	1	0	2	0	1	0	2	2	0	1	0	2	2	1	1	2	1	2	2	2	2	0	0	0	0	0	0	0	2	0	0	1	1
641	0	2	0	0	0	0	1	1	2	0	0	1	0	0	0	0	1	0	0	1	1	0	1	1	1	1	0	1	2	0	1	1	1	1	0	2	0	0	0	2	2	1	1	1	1	1	0	1	1
642	0	1	0	0	0	1	2	2	0	0	0	0	0	0	0	0	1	0	1	1	2	0	1	1	1	0	1	2	2	1	0	2	2	1	0	2	0	0	0	2	2	0	0	1	0	0	0	1	1
643	0	2	0	0	0	0	1	2	2	0	0	1	1	0	1	1	1	0	1	1	1	0	2	2	0	0	0	1	2	2	1	1	2	0	0	2	1	0	0	1	1	0	1	1	1	2	0	0	2
644	0	2	0	0	0	0	1	1	2	0	0	0	0	0	0	0	2	0	0	2	2	0	1	1	0	1	0	2	2	1	1	0	0	2	0	2	0	0	0	2	2	0	0	1	0	0	1	0	1
645	0	0	0	0	0	1	0	0	2	0	0	1	1	0	0	0	1	1	2	0	1	0	2	2	0	2	0	2	2	1	0	2	2	2	1	2	1	0	0	2	2	2	2	2	0	1	0	1	1
646	0	1	0	0	0	0	1	1	1	1	0	1	1	1	1	0	2	1	0	1	1	1	2	2	0	1	0	1	1	0	0	2	2	1	0	1	0	0	0	1	1	0	0	0	0	1	0	2	0
647	1	1	0	1	0	0	0	1	2	0	0	0	1	1	1	0	0	0	0	2	2	0	2	2	0	1	0	1	2	1	0	1	1	1	0	1	0	0	0	2	2	0	1	2	0	0	0	2	0
648	0	1	2	0	1	0	1	1	2	0	0	0	0	0	0	0	1	1	0	2	2	1	2	2	0	1	0	2	2	2	0	2	1	2	0	1	1	0	0	2	2	0	0	1	0	0	0	1	1
649	0	0	0	0	0	1	2	2	1	0	0	1	2	2	2	0	1	0	1	1	1	1	2	2	0	2	0	2	1	1	0	2	2	0	0	0	1	1	1	1	1	0	0	1	0	0	0	0	2
650	1	2	0	0	0	0	1	1	1	0	1	0	0	0	0	0	1	0	1	1	2	0	2	2	0	1	0	2	2	2	0	2	2	0	0	0	2	1	1	1	1	0	0	1	0	1	0	1	1
651	0	0	0	0	0	0	0	0	2	0	0	0	0	0	0	0	1	0	0	1	1	0	2	2	0	2	0	2	2	1	1	1	1	2	0	2	2	0	0	0	0	1	1	2	0	0	1	1	1
652	1	1	0	1	0	0	2	2	1	0	1	0	1	1	1	0	1	1	1	1	1	0	2	2	0	1	1	2	2	1	0	2	2	2	1	2	2	0	0	0	0	0	2	2	1	1	0	2	0
653	0	2	0	0	0	0	1	1	0	1	2	0	0	0	0	0	0	0	2	0	1	0	1	1	1	1	0	1	1	1	0	0	1	1	0	1	2	0	0	1	1	0	1	2	0	1	1	1	1
654	0	1	0	0	0	1	1	1	2	0	1	1	2	1	1	1	1	0	1	0	1	0	2	2	0	0	0	1	2	0	0	1	1	1	0	1	0	0	0	1	1	0	0	2	0	1	0	2	0
655	1	0	0	0	0	0	1	1	1	0	0	0	0	0	0	0	2	2	0	2	2	0	2	2	0	0	0	0	2	1	0	1	0	2	2	2	2	0	0	0	0	0	0	0	0	1	0	2	0
656	0	1	1	0	0	0	2	2	0	0	1	0	1	0	0	0	1	0	1	1	2	0	2	2	0	0	0	2	2	2	1	0	0	2	1	2	1	0	0	0	0	0	0	1	0	1	0	1	0
657	0	1	1	1	1	1	2	2	1	0	1	1	1	1	1	0	1	1	0	1	1	0	2	2	0	1	0	0	2	0	0	1	1	1	1	1	1	1	1	1	1	0	1	2	0	1	0	1	1
658	1	1	0	0	0	0	0	0	1	0	1	0	0	0	0	0	0	0	0	2	2	0	1	1	1	0	1	1	2	2	0	1	0	1	0	1	1	0	0	2	2	0	1	1	1	1	0	2	0
659	0	0	0	0	0	1	1	1	2	0	0	2	2	1	1	0	0	0	0	1	1	0	2	2	0	0	0	2	2	1	0	1	1	1	0	2	0	0	0	1	1	0	0	1	0	1	0	2	2
660	0	2	0	0	0	0	1	2	2	0	0	0	0	0	0	0	0	0	0	2	2	0	1	1	1	0	0	2	2	2	1	1	1	2	0	2	2	0	0	0	0	0	0	2	0	1	1	1	1
661	1	2	0	0	0	0	0	0	2	0	0	0	0	0	0	0	1	1	2	0	1	0	1	2	0	2	0	0	1	0	0	2	2	0	0	1	2	0	0	0	0	0	1	1	1	1	0	2	0
662	1	0	1	0	1	0	1	2	1	0	1	1	2	0	0	0	0	0	0	2	1	0	2	2	0	1	1	2	2	1	0	0	0	2	0	2	2	1	1	1	1	0	0	2	0	2	0	1	1
663	0	1	0	0	0	0	2	2	2	0	0	1	2	2	2	0	2	1	0	2	2	0	2	2	0	1	0	2	1	1	0	2	2	0	0	0	1	1	0	1	0	0	0	0	2	0	0	2	1
664	0	1	0	0	0	0	2	2	1	0	1	0	1	1	1	0	2	1	0	2	2	0	2	1	1	1	0	1	1	1	1	1	1	2	2	2	0	0	0	2	2	0	0	2	0	0	0	1	1
665	0	1	0	1	0	0	0	0	2	0	0	0	0	0	0	0	1	0	0	1	1	0	2	2	0	2	0	2	2	1	2	1	1	2	0	2	1	0	0	1	1	0	1	1	1	1	0	2	0
666	0	1	0	0	0	0	1	1	2	0	0	1	1	0	0	0	1	1	0	2	1	1	1	1	0	1	0	2	2	2	0	0	1	1	0	2	0	0	0	2	2	0	1	2	0	0	0	1	1
667	0	2	0	0	0	0	0	0	2	0	0	0	1	1	1	0	0	1	0	2	2	0	0	1	1	1	0	1	1	0	0	0	0	1	0	1	1	0	0	2	2	0	1	2	2	0	0	2	0
668	1	0	0	0	0	1	2	2	0	0	2	1	1	0	0	0	0	0	1	0	0	0	2	2	0	2	0	2	1	1	1	1	1	0	0	0	0	0	0	2	2	0	0	1	0	0	0	1	1
669	0	2	0	0	0	0	1	1	1	1	1	1	1	0	0	0	0	0	1	1	1	1	2	2	0	1	0	2	2	2	1	0	0	1	1	2	1	0	0	2	2	0	0	2	0	0	1	0	2
670	0	0	0	0	0	0	1	1	1	0	1	1	1	0	0	0	0	0	1	0	1	0	2	2	0	0	0	2	2	2	0	1	1	0	0	1	1	0	0	0	0	1	2	2	0	1	0	2	0
671	0	0	1	0	0	1	1	2	1	0	0	1	1	0	0	0	2	1	1	1	2	0	0	0	1	1	0	1	2	1	0	1	1	1	1	1	0	1	1	1	1	0	0	1	0	0	1	1	1
672	1	0	0	0	0	0	1	1	1	0	1	1	1	0	0	0	2	0	1	1	1	0	2	2	0	1	0	2	2	0	0	2	2	2	0	2	2	0	0	1	1	0	0	2	0	2	0	2	0
673	0	1	0	0	0	0	2	2	0	0	0	1	1	0	0	0	1	0	0	2	2	0	2	2	0	0	0	2	2	0	1	2	2	0	0	1	0	0	0	2	2	0	0	2	0	1	0	1	0
674	1	1	0	1	0	0	2	2	1	0	1	0	0	0	0	0	1	0	1	1	1	0	2	1	1	1	0	2	2	2	1	2	2	0	0	0	2	0	1	2	1	0	1	1	0	0	0	2	0
675	0	0	0	1	0	1	1	1	2	0	1	1	1	0	1	1	1	1	1	1	2	0	1	1	1	1	0	1	2	0	0	2	2	0	0	1	2	0	0	1	1	0	1	1	1	0	0	2	0
676	1	0	0	1	0	1	2	2	2	0	0	0	1	1	1	0	1	1	1	1	1	0	2	2	0	0	0	2	2	2	1	1	1	1	0	1	2	0	0	0	0	0	0	0	0	0	0	1	1
677	1	1	0	2	0	0	2	2	1	0	0	0	1	1	1	0	2	1	1	1	1	0	2	2	0	1	0	1	2	1	0	2	2	0	0	1	1	0	0	0	0	1	1	2	0	0	0	1	1
678	1	1	0	0	0	0	0	0	2	0	0	0	1	1	1	0	2	2	1	1	2	0	2	2	0	1	0	2	2	2	0	2	2	2	1	2	1	1	1	1	1	0	0	2	0	0	0	2	2
679	0	2	0	0	0	0	2	2	2	0	0	0	1	1	1	0	1	1	1	1	1	0	2	2	0	0	0	2	2	1	1	1	1	2	0	2	0	0	0	2	1	0	1	1	1	1	0	1	1
680	1	2	0	0	0	0	1	2	1	0	0	0	2	2	2	0	2	1	0	2	2	0	1	1	0	0	0	1	2	1	1	1	2	2	1	2	1	0	0	2	2	0	1	2	0	0	0	0	1
681	1	1	0	2	0	0	2	2	0	0	1	0	0	0	0	0	2	1	0	2	2	0	0	1	0	0	0	1	2	1	0	1	1	2	0	2	2	0	0	1	0	0	0	2	0	2	0	2	0
682	1	1	0	0	0	1	0	0	2	0	0	0	1	1	1	0	1	1	0	1	1	0	1	1	0	2	0	2	1	1	1	1	1	2	1	2	2	0	0	0	0	0	1	1	0	1	0	2	0
683	1	1	0	0	0	0	1	1	2	0	0	1	1	1	1	0	0	0	1	0	0	0	1	1	1	1	0	1	2	1	0	1	1	2	2	2	2	1	1	0	0	0	1	1	1	1	1	1	1
684	1	1	0	0	0	0	1	1	2	0	0	1	1	0	0	0	1	0	1	1	2	0	2	2	0	1	0	2	1	1	0	1	1	2	0	2	1	0	0	1	1	0	1	2	1	0	1	0	2
685	0	1	0	1	0	0	1	1	1	0	0	1	2	2	2	0	2	2	0	1	1	0	2	2	0	2	0	1	2	1	1	2	2	1	1	2	2	0	0	0	0	0	0	1	0	0	0	1	1
686	0	1	0	0	0	0	2	2	1	0	1	0	1	0	0	0	1	0	1	1	1	0	2	2	0	1	0	2	2	2	0	1	1	1	0	2	1	0	0	1	1	1	1	2	1	0	0	2	1
687	0	0	0	0	0	1	1	1	2	0	0	0	0	0	0	0	1	1	1	0	2	0	1	1	0	2	0	1	2	1	0	0	0	2	0	2	2	0	0	1	0	0	0	0	2	0	0	0	2
688	0	2	0	0	0	0	1	1	2	0	0	0	1	1	1	0	2	1	0	2	2	0	1	1	1	1	0	2	2	1	1	1	1	1	0	1	0	0	0	2	2	0	0	2	0	1	0	0	1
689	1	2	0	1	0	0	2	2	1	0	1	0	2	2	2	0	1	1	0	1	1	0	2	2	0	2	0	1	1	1	0	1	0	2	1	2	1	0	0	0	0	0	1	1	1	1	0	0	1
690	0	2	0	1	0	0	2	2	2	0	0	1	2	1	1	0	1	1	1	0	0	0	2	2	0	1	0	1	1	1	0	0	0	2	0	2	2	0	0	1	1	1	1	2	0	1	0	2	0
691	0	1	0	1	0	0	1	1	1	0	0	0	1	1	1	0	2	0	0	1	1	2	0	2	0	1	0	2	2	1	1	1	1	1	0	1	1	0	0	2	1	0	0	1	0	1	0	2	0
692	1	1	0	1	0	0	1	1	2	0	0	1	1	0	0	0	1	1	1	1	1	0	2	2	0	2	0	1	2	1	0	2	2	0	0	1	2	0	0	1	1	1	1	1	1	1	0	2	1
693	0	1	0	0	0	1	1	1	2	0	0	0	1	1	1	0	1	0	0	1	1	0	2	2	0	2	0	2	2	1	1	0	0	2	0	2	0	0	0	2	2	0	1	1	1	2	0	2	0
694	0	0	0	0	0	1	2	2	1	0	0	1	1	0	0	0	1	1	2	0	1	0	1	1	1	1	0	1	2	0	1	2	2	0	0	0	1	0	0	2	2	0	0	2	0	0	0	1	1
695	0	1	0	0	0	0	2	2	1	0	1	0	1	1	1	0	1	1	2	0	1	0	1	1	1	1	0	1	2	1	0	0	0	2	0	2	1	0	0	2	2	0	0	1	0	1	0	2	0
696	0	1	0	0	0	1	0	0	2	0	0	0	0	0	0	0	1	0	1	1	1	0	1	2	0	2	0	2	1	1	1	0	1	1	0	2	0	0	0	2	2	2	2	2	1	0	0	2	0
697	1	0	0	1	0	1	2	2	1	0	1	0	0	0	0	0	1	0	1	1	1	0	2	2	0	1	0	2	1	0	0	0	1	0	0	2	1	1	1	1	1	0	0	2	0	1	0	0	2
698	1	2	0	0	0	0	1	2	2	0	0	1	2	1	1	0	2	2	0	2	2	0	2	2	0	1	0	1	1	1	0	2	1	0	0	0	1	1	0	1	1	0	1	2	1	0	0	2	1
699	1	1	0	1	0	0	1	1	1	0	1	1	2	1	1	0	1	0	1	1	2	0	2	2	0	2	0	2	2	2	0	2	1	1	1	2	1	0	0	1	1	0	0	1	0	1	0	2	0
700	1	2	0	0	0	0	2	2	1	1	0	0	0	0	0	0	1	1	1	1	1	0	2	2	0	0	0	1	1	1	0	1	1	1	0	1	1	0	0	0	0	0	0	2	0	1	0	2	0
701	0	1	0	0	0	0	0	0	2	0	0	1	1	0	1	1	2	2	1	1	2	0	1	2	0	2	1	2	2	1	0	1	1	0	0	0	0	0	0	1	1	1	1	1	1	1	0	2	0
702	0	2	0	1	0	0	2	2	1	0	0	1	2	2	2	0	1	1	0	2	2	0	2	2	0	1	0	2	2	2	1	0	0	1	0	2	1	0	0	2	2	0	0	1	0	1	0	1	1
703	1	1	0	0	0	0	1	1	1	1	2	0	1	0	0	0	0	0	1	1	2	0	2	2	0	0	0	2	2	2	0	1	0	2	1	2	1	0	0	2	2	1	1	2	0	1	0	1	1
704	1	2	1	1	0	0	2	2	1	0	1	0	0	0	0	0	2	1	0	2	2	1	2	2	0	2	0	1	2	1	0	0	1	2	0	2	1	1	0	1	0	0	0	1	0	0	0	1	1
705	0	0	1	0	0	1	1	1	1	0	1	0	0	0	0	0	2	0	0	2	2	0	1	2	0	1	0	1	2	1	1	2	2	2	1	2	2	0	0	1	1	0	0	1	0	1	0	2	1
706	1	2	0	2	0	0	1	1	1	0	0	0	2	2	2	1	2	2	0	2	2	0	2	2	0	2	0	2	2	2	0	1	1	1	0	2	2	0	0	0	0	1	2	2	1	0	0	2	0
707	1	1	0	0	0	1	1	1	1	0	1	2	2	1	1	0	1	0	1	1	2	0	2	2	0	1	0	2	2	1	2	1	1	1	0	2	1	0	0	2	2	0	0	1	0	0	1	0	1
708	1	0	0	0	0	0	1	2	2	0	0	0	1	1	1	0	1	1	1	1	2	0	1	1	1	1	0	2	2	1	2	0	1	2	0	2	2	0	0	1	1	1	1	2	0	1	0	2	0
709	0	0	0	0	0	1	1	1	1	0	0	0	0	0	0	0	2	2	1	1	2	0	2	2	0	0	0	1	2	1	0	0	0	1	0	1	1	0	0	2	2	0	0	2	0	1	0	2	0
710	1	0	0	0	0	0	0	0	2	0	0	0	0	0	0	0	1	1	2	0	2	0	1	1	1	1	0	2	2	2	1	1	1	0	0	1	1	0	0	2	1	0	0	0	1	0	1	1	1
711	1	2	0	0	0	0	1	1	1	0	0	2	2	1	1	0	1	1	0	2	2	0	0	0	0	0	0	2	2	2	1	2	2	1	0	2	0	0	0	1	1	0	0	1	0	0	0	2	1
712	0	1	0	0	0	0	1	1	0	0	1	0	0	0	0	0	0	0	1	0	0	1	2	2	0	1	0	2	2	1	1	0	0	2	0	2	1	0	0	1	1	0	0	2	0	0	0	2	0
713	1	2	0	2	0	0	1	1	0	0	1	0	0	0	0	0	1	1	0	1	1	0	1	1	0	2	0	2	2	1	0	2	2	0	0	0	1	1	1	1	1	0	0	0	0	1	0	0	1
714	1	2	0	1	0	0	1	1	2	0	0	1	1	0	0	0	1	0	0	2	2	0	2	2	0	0	0	0	1	0	0	2	2	1	0	1	2	0	0	0	0	1	1	1	1	1	0	1	1
715	0	1	0	0	0	0	1	2	2	1	0	1	2	1	1	1	1	1	0	1	1	0	2	2	0	1	0	2	2	2	2	2	1	2	0	2	0	0	0	2	2	0	0	0	0	1	0	1	1
716	1	2	0	0	0	0	1	1	2	0	0	1	2	1	1	0	1	1	1	1	1	0	1	2	0	2	0	1	2	1	0	1	0	1	0	1	1	0	0	2	2	0	0	0	0	0	0	2	1
717	1	1	0	2	0	0	1	1	2	0	0	0	0	0	0	0	2	1	0	2	1	0	2	2	0	0	1	2	2	1	1	1	1	1	0	1	1	0	0	2	2	0	0	1	0	1	0	2	0
718	0	1	0	0	0	1	2	2	1	0	1	0	0	0	0	0	1	0	1	1	1	2	0	2	0	1	0	1	2	0	0	1	1	2	0	2	2	0	0	1	1	0	0	1	0	1	0	1	0
719	0	1	0	0	0	0	2	2	1	0	0	1	2	1	1	0	1	0	1	1	2	0	2	2	0	1	0	1	2	0	0	0	0	2	0	2	1	0	0	1	1	0	1	2	1	0	0	1	1
720	1	2	0	0	0	0	1	2	1	0	1	0	0	0	0	0	1	0	0	2	2	0	1	1	0	2	0	2	1	1	1	2	2	2	1	2	2	0	1	1	0	0	0	1	0	1	0	0	2
721	1	2	0	0	0	0	2	2	1	0	1	0	0	0	0	0	0	0	0	2	2	1	0	1	1	1	0	1	2	1	1	1	1	0	0	1	0	0	0	2	2	0	0	2	0	1	0	2	0
722	0	0	0	0	0	0	1	2	1	0	0	0	0	0	0	0	1	1	2	0	2	0	2	2	0	1	0	1	1	1	0	2	1	2	2	2	2	0	0	1	0	1	1	1	1	1	0	2	0
723	0	2	0	0	0	0	2	2	1	0	1	0	2	0	0	1	1	1	1	0	0	0	0	1	1	1	0	1	2	1	0	2	1	2	1	2	0	1	1	1	1	0	1	2	1	0	1	1	1
724	0	1	0	0	0	0	2	2	1	0	0	0	2	1	1	1	0	1	1	1	1	0	0	1	1	1	0	2	2	2	0	1	1	2	1	1	2	0	0	0	0	0	0	2	0	1	0	2	0
725	1	1	0	0	0	0	1	1	1	0	0	0	1	1	1	0	0	0	1	1	2	0	2	2	0	1	0	2	2	1	0	0	0	2	0	2	2	0	0	1	1	0	1	2	1	0	0	0	2
726	0	2	0	0	0	0	0	1	2	0	0	0	1	1	1	0	1	1	0	2	2	0	2	2	0	1	0	2	1	1	0	2	1	1	0	1	2	0	0	1	1	0	1	2	1	2	0	2	0
727	0	2	0	0	0	0	0	1	2	0	0	1	1	0	0	0	2	2	1	1	1	0	1	1	1	1	0	2	1	1	1	2	1	0	0	1	1	1	0	0	0	0	1	2	1	0	0	2	0
728	1	1	0	1	0	0	0	1	2	0	0	0	0	0	0	0	1	1	1	1	1	1	2	2	0	2	0	2	2	1	0	1	2	1	0	1	2	0	0	1	1	1	1	2	2	0	0	1	0
729	0	2	0	0	0	0	1	2	2	0	0	1	2	1	1	0	2	1	0	2	2	0	1	2	0	0	0	1	2	1	0	1	1	1	0	2	2	0	0	1	1	0	0	0	0	0	1	0	2
730	1	1	0	0	0	0	0	0	2	0	0	0	0	0	0	0	0	0	0	2	2	0	2	2	0	1	1	1	1	0	0	2	2	1	0	1	2	0	0	0	0	1	1	2	1	0	0	1	1
731	1	2	0	0	0	0	1	2	1	0	0	0	2	1	1	1	1	1	1	1	1	0	1	1	0	1	0	2	2	1	1	0	0	1	1	2	1	0	0	1	1	0	2	2	1	1	1	2	1
732	1	0	0	1	0	0	2	2	0	0	1	0	0	0	0	0	1	0	0	2	2	0	2	2	0	0	0	1	2	0	0	2	2	1	0	1	0	0	0	2	2	0	0	2	0	1	0	0	2
733	0	1	1	0	1	1	2	2	1	0	0	1	1	1	1	0	0	1	1	1	1	0	2	2	0	1	1	2	2	1	0	1	1	1	0	1	1	0	0	2	2	0	0	1	0	1	0	1	1
734	1	1	0	1	0	0	2	2	1	0	1	2	2	2	2	0	1	0	1	1	1	0	2	2	0	0	0	1	1	1	0	2	1	2	0	2	2	0	0	0	0	0	0	1	0	0	0	1	1
735	1	0	0	0	0	1	0	0	2	0	0	0	0	0	0	0	0	0	0	2	2	0	2	2	0	2	0	2	2	2	0	1	1	0	0	1	0	0	0	1	1	0	1	2	1	0	1	0	2
736	0	1	0	0	0	0	1	1	1	0	0	0	1	1	1	0	0	0	1	1	2	0	1	1	1	0	1	2	2	1	0	0	1	2	0	2	2	0	0	0	0	0	0	2	0	2	0	1	2
737	1	1	0	0	0	0	2	2	1	0	0	1	1	0	1	1	2	0	1	1	2	0	1	1	0	2	0	1	2	0	1	0	1	0	0	2	2	0	1	2	0	1	1	1	1	0	0	1	2
738	0	0	0	1	0	0	1	1	1	1	1	0	0	0	0	0	0	0	0	2	2	0	2	2	0	0	0	2	2	2	1	2	1	2	2	2	1	0	0	2	2	0	0	2	0	0	0	1	1
739	1	2	0	0	0	0	1	1	1	0	1	0	1	1	1	0	0	0	1	0	1	0	0	0	1	1	0	2	2	1	2	1	1	2	0	2	2	0	0	0	0	0	0	1	0	0	0	2	0
740	1	0	0	1	0	0	1	1	2	0	0	0	0	0	0	0	0	0	0	1	1	0	2	2	0	1	0	2	1	0	1	0	0	2	1	2	1	0	0	2	2	0	0	1	0	1	0	1	1
741	1	1	0	0	0	1	2	2	1	0	1	0	1	1	1	0	0	0	2	0	1	0	1	2	0	1	0	1	1	1	0	1	1	1	0	1	2	0	0	0	0	0	1	2	0	1	1	2	1
742	0	1	0	0	0	0	0	1	2	0	0	1	2	1	1	0	1	1	2	0	2	0	2	2	0	2	0	1	2	1	0	0	0	1	1	2	1	1	1	0	0	0	0	2	0	2	0	1	1
743	1	2	0	0	0	0	1	2	1	0	0	0	0	0	0	0	0	0	0	1	0	0	1	2	0	1	0	1	2	1	0	1	1	1	0	1	1	0	0	1	1	0	0	2	0	0	1	0	2
744	1	1	0	0	0	0	0	0	2	0	0	0	1	0	0	0	1	1	1	1	1	0	1	1	0	2	0	2	2	2	0	2	2	0	0	1	1	0	0	1	1	1	1	2	1	0	0	2	0
745	0	2	0	0	0	0	2	2	1	0	1	1	2	1	1	0	0	1	1	1	1	0	2	2	0	1	0	1	2	1	0	2	1	2	0	1	0	0	0	1	1	0	0	2	0	0	0	2	1
746	0	1	0	1	0	1	1	1	2	0	0	0	0	0	0	0	2	0	0	1	1	0	0	1	1	1	0	2	2	2	0	1	1	2	0	1	2	0	0	1	1	1	1	2	1	0	0	2	0
747	1	1	0	0	0	0	1	1	2	0	0	0	1	1	1	0	2	1	2	0	1	0	2	2	0	1	0	2	2	1	1	1	1	1	1	1	2	1	1	0	0	1	2	2	1	0	1	0	2
748	1	1	0	0	0	0	1	1	1	0	0	0	0	0	0	0	2	1	1	1	2	0	2	2	0	0	0	2	1	0	0	2	1	2	1	2	0	0	0	2	2	0	0	2	0	1	0	1	2
749	0	1	1	1	0	0	2	2	0	0	1	1	1	0	0	0	2	0	1	1	1	0	2	2	0	2	0	2	2	2	1	2	1	1	1	2	1	0	0	1	1	0	0	2	0	0	0	0	2
750	1	1	0	0	0	1	1	2	1	0	0	0	0	0	0	0	1	1	0	1	1	0	2	2	0	1	0	2	1	1	1	1	1	0	0	1	2	1	1	0	0	1	1	2	1	0	0	0	1
751	0	1	0	0	0	0	1	1	1	0	0	0	0	0	0	0	2	2	1	1	1	0	1	1	1	0	0	2	2	1	2	1	1	1	1	1	1	0	0	2	2	0	1	1	1	2	0	1	1
752	1	2	0	1	0	0	1	1	0	0	1	0	1	1	1	0	1	0	1	1	2	0	2	2	0	0	0	2	2	2	1	2	2	1	1	2	1	1	0	0	0	1	1	2	1	0	0	2	1
753	1	2	0	1	0	0	2	2	1	0	1	0	0	0	0	0	1	1	1	1	2	0	2	2	0	1	1	2	2	1	0	2	1	0	0	1	0	0	0	2	2	0	0	0	2	2	1	0	2
754	0	0	0	0	0	1	0	0	2	0	0	0	0	0	0	0	1	1	0	2	2	0	1	1	0	0	0	2	2	2	0	1	1	2	0	2	2	0	0	1	1	0	0	0	0	0	1	0	2
755	1	1	0	0	0	0	0	1	2	0	1	0	0	0	0	0	0	0	0	1	0	0	2	2	0	2	0	1	2	1	1	0	0	2	0	2	1	0	0	2	1	0	1	2	0	1	0	0	2
756	1	2	0	1	0	0	1	2	1	0	0	0	1	1	1	1	1	1	1	1	2	0	2	2	0	1	1	1	2	2	0	2	2	1	1	1	0	0	0	2	2	0	0	2	0	1	0	0	0
757	1	1	0	0	0	0	1	1	2	0	0	1	2	1	1	0	0	0	0	1	1	0	2	2	0	2	0	2	1	1	1	0	0	1	0	2	1	0	0	0	0	0	0	0	0	1	0	2	0
758	0	2	0	0	0	0	0	0	2	0	0	0	0	0	0	0	1	1	1	1	2	0	2	2	0	1	0	2	2	1	1	2	1	2	0	2	1	1	1	1	1	0	0	1	1	1	0	1	1
759	0	2	1	0	0	0	1	2	1	0	1	0	0	0	0	0	1	1	1	1	1	0	2	2	0	2	0	2	2	1	1	1	1	1	0	2	0	0	0	1	1	0	0	2	1	0	0	1	0
760	1	1	0	1	0	0	1	1	2	0	0	0	0	0	0	0	1	0	1	1	2	0	2	2	0	2	0	2	2	2	0	1	1	1	1	1	1	0	0	2	2	0	0	1	1	0	0	2	0
761	0	1	0	0	0	1	2	2	0	0	2	0	0	0	0	0	1	2	0	2	2	0	1	1	1	1	0	2	2	2	0	1	0	1	0	1	1	0	0	1	1	0	2	2	1	0	1	1	1
762	1	1	0	1	0	0	0	0	1	0	1	1	1	0	0	0	2	2	0	1	1	0	2	2	0	0	0	0	1	0	0	1	0	2	1	2	0	0	0	1	1	0	0	2	0	0	0	2	1
763	1	1	1	1	0	0	1	1	1	0	0	0	1	1	1	0	2	0	1	1	2	1	1	2	0	0	0	2	1	0	0	1	1	2	0	1	1	0	0	1	1	0	1	2	0	0	0	1	0
764	0	1	0	0	0	0	2	2	0	1	1	0	0	0	0	0	2	1	0	2	2	0	2	2	0	0	0	1	2	2	1	1	1	0	0	1	0	0	0	1	1	0	0	1	0	1	0	0	1
765	0	1	0	1	0	0	0	1	2	0	0	1	1	1	1	0	0	0	1	0	0	0	1	1	1	1	0	1	2	0	0	1	1	1	0	2	0	0	0	1	1	1	1	2	1	0	0	1	1
766	1	2	0	1	0	0	1	1	1	0	0	1	1	0	1	1	1	0	1	1	2	0	0	1	1	1	0	1	2	1	0	0	0	0	0	1	1	1	1	1	1	1	1	2	2	1	0	1	1
767	1	1	0	2	0	0	1	1	1	0	0	0	0	0	0	0	1	1	0	1	1	0	1	2	0	0	0	2	2	2	0	2	1	1	0	1	1	0	0	1	1	0	1	2	1	0	0	1	1
768	0	1	2	0	1	0	2	2	0	0	2	0	0	0	0	0	1	1	2	0	2	0	2	2	0	1	0	2	2	2	1	1	0	1	1	1	0	1	1	1	1	0	2	2	1	0	0	2	0
769	1	2	0	1	0	0	2	2	1	0	1	0	0	0	0	0	0	0	1	1	1	0	2	2	0	0	1	2	2	1	0	2	1	0	0	1	1	0	0	2	2	0	0	1	0	1	0	1	1
770	1	1	1	1	0	0	1	1	1	1	2	2	2	1	1	0	1	1	2	0	1	0	1	1	1	2	0	2	2	2	0	0	0	1	0	1	1	0	0	1	1	0	0	2	0	1	0	2	0
771	0	0	0	1	0	0	2	2	0	0	1	1	1	0	0	0	0	0	1	1	2	0	2	2	0	1	0	2	1	1	1	2	2	1	0	1	1	0	0	1	1	1	1	2	0	1	0	1	1
772	0	1	1	1	0	1	0	0	2	0	0	0	0	0	0	0	2	2	0	2	2	0	2	2	0	1	0	2	2	2	0	1	2	1	0	1	1	0	0	2	1	0	1	2	0	1	0	2	0
773	1	2	0	0	0	0	2	2	1	0	0	0	0	0	0	0	1	1	0	2	2	0	2	2	0	1	0	2	2	2	0	2	1	2	2	2	1	0	0	0	0	1	1	2	1	0	0	2	0
774	1	1	0	0	0	0	0	0	2	0	0	0	2	2	2	0	1	1	1	1	1	0	2	2	0	0	0	2	2	2	1	0	0	2	0	2	1	0	0	2	2	0	0	1	0	0	0	0	2
775	1	2	0	0	0	0	1	1	2	0	0	1	1	0	0	0	1	0	2	0	1	0	2	2	0	1	0	2	2	2	0	0	0	2	0	2	2	0	0	1	1	0	0	1	0	0	1	0	2
776	1	1	0	1	0	0	2	2	1	0	0	0	0	0	0	0	0	0	2	0	1	0	2	2	0	1	0	2	1	1	0	0	0	2	0	2	1	0	0	2	2	0	0	1	0	1	0	2	0
777	0	1	0	0	0	1	2	2	2	0	0	0	1	1	1	0	1	0	1	1	1	0	2	2	0	1	0	2	2	1	0	0	0	1	0	1	1	0	0	1	1	0	2	2	1	1	0	0	1
778	1	2	0	0	0	0	1	1	1	1	1	0	0	0	0	0	2	1	1	1	2	0	2	2	0	0	1	2	2	1	0	2	2	0	0	1	1	0	0	1	1	0	0	2	0	1	0	2	0
779	1	1	0	1	0	0	1	1	2	0	0	0	1	1	1	0	0	0	0	2	1	1	2	2	0	0	0	1	2	0	0	2	2	0	0	0	2	1	1	1	1	0	0	1	0	0	0	1	1
780	1	2	0	0	0	0	0	1	2	0	0	0	0	0	0	0	1	1	0	1	1	0	1	1	1	0	0	2	1	1	0	1	1	1	0	2	1	0	0	2	1	0	1	2	1	0	0	1	0
781	1	2	0	0	0	0	1	2	2	0	0	1	1	1	1	0	1	1	0	1	2	0	2	2	0	0	0	1	1	1	0	2	1	1	0	1	2	0	0	1	1	0	0	1	0	0	0	2	1
782	1	0	0	0	0	0	2	2	0	0	1	1	0	0	0	0	1	1	0	1	1	0	2	2	0	2	0	2	2	2	0	1	1	0	0	1	0	0	0	1	1	0	0	2	0	1	1	1	1
783	1	2	0	0	0	0	1	1	2	0	0	1	1	0	0	0	2	1	1	1	2	0	2	2	0	1	0	2	2	2	0	1	1	2	1	2	1	0	0	1	1	2	2	2	0	0	0	2	0
784	1	0	0	0	0	0	2	2	1	0	0	1	2	1	1	0	2	1	1	1	2	0	2	2	0	1	0	1	2	1	0	2	2	2	1	2	1	0	0	2	2	0	1	2	0	0	0	1	1
785	0	0	0	0	0	0	0	1	2	0	0	0	2	2	2	0	1	1	1	1	1	0	2	2	0	1	0	2	2	1	1	1	1	1	0	1	1	0	0	2	2	0	0	1	0	1	0	2	0
786	1	1	0	0	0	0	2	2	0	0	1	1	2	1	2	1	2	1	1	1	2	0	2	2	0	2	0	2	1	1	1	1	1	0	0	0	2	0	0	2	2	0	1	1	0	0	1	1	1
787	1	1	0	0	0	0	2	2	1	0	1	1	1	1	1	0	2	1	1	1	2	0	2	2	0	1	1	2	2	2	0	1	1	1	1	1	1	0	0	1	1	0	1	1	1	1	0	1	1
788	1	0	0	0	0	0	2	2	1	0	1	0	1	0	0	0	0	1	0	2	2	0	1	1	0	2	0	2	2	2	1	1	1	1	0	1	2	1	1	0	0	0	1	1	1	1	0	1	1
789	1	2	0	0	0	0	0	1	2	0	0	1	1	2	2	0	1	0	0	1	1	0	2	2	0	1	1	1	1	0	0	2	1	1	1	2	2	0	1	1	0	0	1	2	1	1	0	0	2
790	0	0	0	1	0	1	1	1	2	0	0	0	0	0	0	0	0	0	2	0	0	0	1	1	0	0	2	2	2	0	1	1	1	2	0	2	2	0	0	2	1	0	0	2	0	1	0	2	0
791	1	1	0	1	0	0	1	1	1	0	0	0	0	0	0	0	0	0	0	2	2	0	2	2	0	1	0	2	2	2	0	0	0	2	0	2	1	0	0	1	1	0	2	2	1	1	0	0	1
792	0	0	1	0	1	0	1	1	1	0	1	0	0	0	0	0	1	1	2	0	1	0	1	1	1	0	0	2	2	1	2	1	1	2	0	2	2	0	0	1	1	2	2	2	0	0	0	2	0
793	1	0	1	0	1	0	0	1	2	0	0	0	2	1	1	1	1	0	1	1	2	0	2	2	0	0	1	2	1	0	0	0	0	2	0	1	2	0	0	1	1	0	1	2	1	1	1	1	1
794	1	1	0	0	0	0	1	2	1	0	1	1	1	0	0	0	1	1	0	1	1	1	2	2	0	0	0	2	2	2	1	2	1	2	1	2	0	0	0	1	1	0	0	1	0	1	0	2	0
795	1	1	0	1	0	0	0	0	2	0	0	1	2	1	1	1	0	0	0	1	1	0	1	1	1	0	0	2	2	1	1	2	1	1	0	2	2	0	0	0	0	0	1	1	1	0	0	1	0
796	0	1	1	1	0	0	0	1	2	0	0	1	1	1	1	0	1	0	0	1	1	0	1	1	1	0	0	2	2	1	0	2	2	0	0	0	0	0	0	1	1	0	0	2	0	1	0	0	1
797	0	1	0	0	0	0	2	2	1	0	0	0	0	0	0	0	1	0	0	2	2	0	0	1	1	1	0	2	2	2	0	2	2	0	0	1	2	0	0	0	0	0	0	2	0	2	0	2	0
798	0	1	0	1	0	0	1	1	0	0	1	0	1	1	1	0	1	0	0	1	1	0	2	2	0	0	0	2	2	1	1	1	1	1	0	1	1	0	0	2	2	0	0	2	1	0	0	2	0
799	1	1	0	1	0	1	0	0	2	0	0	0	0	0	0	0	1	1	0	1	1	1	1	2	0	0	0	2	2	2	0	2	1	0	0	0	2	0	0	1	1	0	0	1	1	1	0	2	0
800	0	2	0	0	0	0	2	2	1	0	0	0	0	0	0	0	1	1	0	2	2	0	2	2	0	1	0	1	1	1	0	0	1	1	0	1	2	0	0	1	1	2	2	2	0	0	0	2	1
801	0	1	1	0	1	2	1	1	1	0	0	1	2	2	2	0	1	1	2	0	1	0	2	2	0	1	0	1	2	1	1	0	0	2	0	1	0	0	0	1	1	1	1	1	1	0	0	1	0
802	0	1	0	0	0	0	1	1	2	0	0	0	1	1	1	0	0	0	0	2	1	0	1	1	0	1	0	1	1	1	0	1	1	1	1	1	0	0	0	2	2	0	0	0	1	1	0	1	1
803	0	0	0	0	0	1	1	1	2	0	0	1	1	1	1	0	1	1	1	0	1	0	1	1	0	1	0	2	2	2	1	1	1	1	0	1	1	0	0	2	2	0	0	2	0	2	1	0	1
804	0	1	0	1	0	0	1	2	2	0	0	1	1	1	1	0	1	0	0	1	1	0	2	2	0	2	0	1	1	1	0	1	1	1	0	1	1	1	1	1	1	0	0	1	0	1	0	1	1
805	0	2	0	0	0	0	1	1	1	0	1	0	0	0	0	0	0	0	0	2	1	0	2	2	0	0	0	2	2	2	0	2	2	2	1	2	1	0	0	1	1	0	0	0	0	0	0	1	1
806	0	0	0	0	0	1	1	1	1	0	0	0	1	0	0	0	1	0	0	1	1	0	2	2	0	2	0	0	1	0	0	1	1	0	0	1	2	0	0	1	0	0	1	2	0	0	0	2	0
807	1	1	0	1	0	0	1	2	2	0	0	0	1	0	0	0	0	0	1	1	2	0	2	2	0	2	0	1	2	1	0	2	1	1	1	2	1	1	0	1	0	0	0	1	1	1	0	0	2
808	0	2	0	0	0	0	1	1	2	0	0	0	0	0	0	0	1	1	0	1	1	0	1	1	0	2	0	2	2	1	1	0	0	2	0	2	2	0	0	1	1	2	2	2	1	0	0	2	0
809	1	0	0	0	0	0	2	2	1	0	0	0	1	1	1	0	1	1	0	2	1	0	2	2	0	1	0	2	2	1	0	2	2	2	0	2	2	0	0	1	1	0	0	2	0	1	0	0	2
810	1	1	0	1	0	0	0	0	2	0	0	1	2	0	0	0	0	1	0	2	2	0	1	1	1	1	0	2	2	1	2	1	1	2	1	2	2	0	0	1	0	1	1	1	1	1	0	2	0
811	1	1	0	1	0	0	1	1	2	0	0	1	0	0	0	0	1	1	1	1	1	0	2	2	0	1	0	2	1	1	1	2	1	2	0	1	2	0	0	1	1	2	2	2	1	0	0	2	0
812	0	1	1	0	1	1	0	0	2	0	1	0	0	0	0	0	0	0	2	0	1	0	2	2	0	1	0	2	1	1	1	0	0	1	1	1	1	2	1	1	1	0	0	1	0	1	0	2	1
813	1	1	0	1	0	1	1	2	2	1	0	0	0	0	0	0	1	1	0	2	2	1	1	2	0	0	0	2	2	2	0	1	0	2	1	2	1	0	0	1	1	0	0	2	0	0	0	1	1
814	1	0	0	2	0	1	2	2	0	0	1	0	0	0	0	0	2	1	1	1	2	0	2	2	0	0	0	1	2	0	1	1	1	2	0	2	2	0	1	2	0	1	1	2	1	0	0	1	1
815	1	2	0	0	0	0	1	1	1	0	1	0	1	1	1	0	1	1	1	1	1	1	2	2	0	1	0	1	2	0	1	0	1	0	0	2	2	1	1	0	0	0	1	2	1	1	1	0	2
816	1	2	0	0	0	0	2	2	1	0	0	1	1	1	1	0	1	1	0	2	2	0	0	0	0	1	0	2	1	0	0	2	1	0	0	1	1	0	0	1	1	0	1	2	1	1	0	2	0
817	1	2	0	0	0	0	1	1	1	0	0	0	1	1	1	1	0	0	2	0	0	1	1	2	0	0	0	2	2	1	1	1	1	2	1	2	1	0	0	2	1	0	0	2	0	1	0	1	1
818	1	2	0	0	0	0	2	2	1	0	0	0	0	0	0	0	2	1	0	2	2	0	2	2	0	0	0	1	2	1	1	1	1	2	1	1	2	0	0	1	1	0	0	1	0	1	0	1	1
819	0	1	0	1	0	0	1	1	1	0	0	0	0	0	0	0	1	0	1	0	1	0	2	2	0	0	0	1	2	1	0	1	1	1	0	1	1	1	1	1	1	0	0	0	2	2	1	0	2
820	0	1	0	1	0	0	1	1	1	0	1	0	0	0	0	0	0	0	0	1	1	0	1	1	1	0	1	1	2	2	0	2	1	0	0	0	1	1	1	1	1	0	1	2	1	0	0	0	2
821	1	2	0	0	0	0	2	2	1	0	1	0	1	1	2	0	0	0	0	1	1	0	2	2	0	0	0	1	2	1	1	2	1	1	0	1	1	0	0	2	2	1	1	1	0	1	0	2	1
822	0	1	0	1	0	0	1	0	2	0	0	0	0	0	0	0	1	0	1	1	2	0	2	2	0	1	1	2	2	1	0	1	2	1	0	1	2	0	0	1	1	0	1	2	1	0	0	2	0
823	1	2	0	0	0	0	1	1	1	1	1	1	1	1	1	0	1	0	1	0	2	0	0	1	0	0	0	2	2	1	0	2	2	2	0	2	2	0	0	0	0	1	1	1	1	0	0	1	1
824	0	1	0	1	0	0	1	1	1	1	1	0	0	0	0	0	0	0	0	1	1	0	2	2	0	1	0	2	1	1	1	1	2	1	0	1	2	0	0	1	1	0	0	0	0	1	1	1	1
825	0	2	0	1	0	0	1	1	2	0	0	1	1	0	0	0	1	1	0	2	2	0	2	2	0	2	0	1	2	1	0	2	2	0	0	1	2	0	0	0	0	0	1	2	1	0	0	2	0
826	1	1	0	0	0	0	1	1	1	1	1	0	0	0	0	0	1	1	1	0	1	0	2	2	0	0	1	2	2	1	1	2	2	0	0	1	1	0	0	2	2	0	1	2	0	0	0	1	1
827	1	2	0	1	0	0	0	1	1	0	1	0	2	2	2	0	2	1	0	2	2	0	1	1	1	1	0	1	1	1	0	1	1	0	0	1	0	0	0	1	1	0	1	1	1	0	0	1	1
828	1	2	0	0	0	0	0	0	2	0	0	1	2	1	1	0	1	1	1	0	1	0	2	2	0	1	0	2	2	2	1	1	2	1	0	1	2	1	1	1	1	0	0	1	0	1	0	1	1
829	1	1	0	0	0	0	2	2	1	0	0	1	1	0	0	0	1	1	1	1	2	0	2	2	0	1	0	2	1	1	0	1	1	2	0	2	1	0	0	1	1	0	1	1	1	0	0	2	0
830	1	1	0	0	0	0	2	2	1	0	0	0	0	0	0	0	1	0	1	1	2	1	1	2	0	1	0	1	2	1	0	0	0	2	2	2	2	0	0	0	0	0	0	2	1	0	0	1	1
831	0	2	0	0	0	0	1	2	2	0	0	0	0	0	0	0	2	0	0	2	2	0	1	1	1	1	1	2	1	0	0	1	2	0	0	1	2	0	0	1	1	0	1	2	0	0	0	2	1
832	0	0	0	2	0	1	1	1	2	0	0	0	0	0	0	0	0	0	2	0	1	0	2	2	0	2	0	1	2	1	1	1	1	1	0	1	0	0	0	2	2	1	1	2	0	0	0	2	0
833	1	2	0	0	0	0	1	1	2	0	1	0	2	1	1	1	0	0	2	0	0	0	2	2	0	0	0	1	2	0	1	1	1	2	1	2	1	0	0	1	1	0	0	0	1	1	0	1	1
834	1	1	0	0	0	1	1	1	2	0	0	0	0	0	0	0	2	2	2	0	2	0	2	2	0	1	0	2	1	1	1	1	1	2	1	2	2	0	0	1	0	0	1	2	1	0	0	2	0
835	0	2	0	0	0	0	1	1	1	0	1	0	0	0	0	0	2	1	1	1	2	0	2	2	0	1	0	2	2	2	1	0	0	2	0	2	1	0	0	2	2	0	0	1	0	1	0	0	1
836	0	0	0	0	0	1	2	2	1	0	0	1	1	0	1	1	1	1	1	0	1	0	2	2	0	0	0	2	2	2	0	1	1	1	0	1	0	0	0	1	1	0	0	0	0	1	0	1	1
837	0	1	0	0	0	1	0	1	2	0	0	1	1	0	0	0	2	0	0	2	2	0	1	1	1	1	0	2	2	2	0	1	1	1	0	1	1	0	0	1	1	0	0	2	0	1	0	0	2
838	0	1	0	2	0	0	0	0	2	0	0	0	0	0	0	0	1	1	0	1	1	0	2	2	0	1	0	2	2	2	0	2	1	0	0	1	1	0	0	0	0	0	1	2	2	0	0	1	1
839	0	2	0	0	0	0	2	2	1	0	0	0	0	0	0	0	0	0	1	1	2	0	2	2	0	1	0	2	1	1	0	1	1	2	0	2	1	0	0	2	2	0	2	2	1	1	0	0	1
840	0	1	0	0	0	0	1	1	2	0	0	0	0	0	0	0	2	1	2	0	1	0	2	2	0	1	0	2	2	1	1	0	1	0	0	2	1	0	0	2	2	0	1	1	1	2	0	2	1
841	1	2	0	0	0	0	2	2	1	0	1	0	1	0	1	1	1	0	1	1	1	0	2	2	0	0	0	2	1	0	0	1	1	2	1	2	1	0	0	0	0	0	1	1	1	0	0	1	1
842	0	1	1	0	1	1	1	1	2	0	0	1	1	0	1	1	2	1	2	0	1	0	2	2	0	2	0	2	2	1	2	2	1	0	0	1	1	0	0	1	1	0	0	2	0	0	0	2	0
843	1	0	0	0	0	1	2	2	1	1	0	0	0	0	0	0	2	0	0	2	2	0	2	2	0	0	0	0	1	0	0	2	1	1	1	2	1	0	0	2	2	0	1	2	2	0	0	2	1
844	0	2	0	0	0	0	1	2	1	0	0	0	1	1	1	0	1	1	1	0	0	0	0	1	1	1	0	1	2	1	0	2	1	2	1	2	1	0	0	1	1	0	0	2	0	0	0	0	1
845	0	1	0	1	0	0	2	2	1	0	0	0	1	1	1	0	0	0	1	1	2	0	2	2	0	0	0	2	2	2	0	2	2	1	0	2	2	0	1	2	0	0	1	2	1	1	0	2	1
846	0	0	0	0	0	0	1	1	1	0	0	0	1	1	1	0	1	1	1	1	2	1	1	2	0	1	0	2	2	2	1	2	1	1	0	2	1	0	0	2	2	0	0	1	0	0	0	2	0
847	0	1	1	1	0	1	1	1	2	0	0	1	0	0	0	0	0	0	0	2	2	0	2	2	0	1	0	1	2	0	1	0	0	2	1	2	1	0	0	2	1	0	0	2	0	0	0	2	0
848	0	1	0	0	0	1	1	1	2	0	0	0	0	0	0	0	2	0	1	1	2	0	2	2	0	1	0	2	2	2	0	1	1	2	0	2	1	1	1	1	1	0	0	1	0	1	0	1	1
849	1	1	0	1	0	0	0	0	2	0	0	0	0	0	0	0	0	0	1	1	2	0	2	2	0	0	0	2	2	2	1	1	1	2	2	2	0	0	0	1	1	0	0	1	0	0	0	2	0
850	1	0	0	0	0	0	1	1	2	0	0	0	1	1	1	0	1	0	2	0	1	0	2	2	0	2	0	2	2	1	1	1	1	1	0	2	1	0	0	1	1	0	0	1	0	1	0	2	1
851	0	0	0	0	0	0	1	1	2	0	0	0	1	1	1	0	0	1	0	2	2	0	2	2	0	1	1	1	1	0	0	1	0	2	1	2	1	0	0	1	1	0	0	1	0	1	1	0	2
852	0	2	0	0	0	0	1	2	2	0	0	0	2	2	2	0	0	0	2	0	0	0	1	2	0	1	0	1	1	0	0	1	0	1	1	1	1	0	0	1	1	0	0	1	1	1	1	0	1
853	0	0	0	0	0	0	1	1	2	0	0	0	0	0	0	0	2	0	0	2	2	0	2	2	0	0	0	1	2	0	0	2	2	1	0	1	1	0	0	2	2	0	0	2	0	1	0	0	1
854	1	1	0	1	0	0	1	1	2	0	0	0	1	0	0	0	1	0	1	1	1	0	2	2	0	1	0	1	2	0	0	1	1	0	0	1	0	0	0	2	1	0	0	2	1	1	0	1	1
855	1	0	0	0	0	1	1	1	1	0	1	0	0	0	0	0	2	0	0	2	2	0	1	1	1	1	0	1	2	1	0	1	1	1	0	1	2	0	0	0	0	0	0	1	2	1	0	2	0
856	0	1	1	0	0	0	1	1	2	0	0	0	1	0	0	0	1	1	1	1	1	0	2	2	0	0	0	1	1	1	0	1	1	1	0	1	1	0	0	2	2	0	1	1	1	1	0	0	2
857	1	2	0	0	0	1	1	1	2	0	1	0	0	0	0	0	1	1	0	0	0	0	1	1	1	1	0	2	2	2	0	2	1	0	0	1	1	1	1	1	1	0	1	2	0	1	1	1	1
858	1	1	0	0	0	1	2	2	1	0	1	0	0	0	0	0	0	0	0	2	2	1	1	1	0	1	0	2	1	1	1	2	2	1	0	1	0	0	0	1	1	1	1	1	1	1	0	0	1
859	0	2	0	1	0	0	2	2	1	0	0	0	0	0	0	0	1	0	0	1	1	0	1	1	1	1	0	1	2	0	1	1	1	1	0	1	1	0	0	1	1	0	0	1	0	1	0	2	0
860	1	2	0	0	0	0	0	2	2	0	1	1	2	1	2	1	2	2	1	1	2	0	2	2	0	1	0	1	1	1	0	0	1	2	0	2	0	0	0	1	1	0	0	1	0	0	0	1	1
861	0	1	0	1	0	0	0	1	2	0	0	0	0	0	0	0	2	1	1	1	2	1	2	2	0	0	1	2	2	1	0	1	1	2	2	2	2	0	0	0	0	0	0	0	0	1	0	1	1
862	1	1	0	0	0	0	1	2	1	0	1	0	0	0	0	0	1	1	1	1	1	0	2	2	0	0	0	1	2	1	0	1	1	1	0	1	2	0	0	1	0	1	1	2	0	0	0	0	1
863	1	1	0	2	0	0	2	2	1	0	0	0	2	1	1	0	1	1	1	1	2	0	2	2	0	0	0	2	1	1	0	2	2	0	0	1	1	0	0	2	2	0	0	2	0	2	0	1	1
864	1	1	0	0	0	0	2	2	2	0	0	0	0	0	0	0	1	1	0	2	1	0	1	1	0	1	0	0	2	0	0	0	0	2	0	2	2	0	0	0	0	2	2	2	0	0	0	2	0
865	1	2	0	0	0	0	2	2	0	0	0	1	1	0	1	1	1	1	1	1	2	0	1	1	1	2	0	2	2	2	2	1	1	1	0	2	1	0	0	0	0	1	1	2	1	0	0	0	2
866	1	0	0	0	0	2	0	1	1	0	1	2	2	0	0	0	1	0	1	1	2	0	1	1	0	1	1	2	2	1	0	0	1	1	0	1	1	0	0	1	1	0	1	1	0	0	0	2	0
867	0	1	0	1	0	0	1	2	1	0	1	0	0	0	0	0	1	1	2	0	2	0	2	2	0	1	0	1	2	1	0	2	2	2	0	2	2	0	0	0	0	0	0	2	0	0	0	2	0
868	0	1	0	0	0	0	1	1	2	0	0	0	0	0	0	0	0	0	2	0	1	0	1	1	0	0	0	2	2	1	1	2	2	1	0	1	2	0	0	1	1	0	0	0	0	1	1	1	1
869	1	0	1	0	0	1	1	2	2	0	0	1	1	1	1	0	1	0	1	0	1	0	2	2	0	1	0	2	0	0	0	2	1	1	0	2	1	0	0	1	1	2	2	2	1	0	1	1	2
870	0	1	0	0	0	0	0	1	2	0	1	0	0	0	0	0	2	2	1	1	2	1	2	2	0	2	0	2	2	1	0	1	2	1	0	1	2	0	0	0	0	0	0	2	0	0	0	2	1
871	1	2	0	0	0	0	1	2	2	0	0	0	0	0	0	0	0	0	2	0	0	0	2	2	0	1	0	1	2	0	0	2	2	0	0	0	2	1	1	0	0	0	0	1	0	1	0	1	1
872	0	2	0	1	0	0	0	0	2	0	0	0	1	1	1	0	1	1	0	2	2	0	2	2	0	2	0	1	1	1	0	1	1	2	2	2	2	0	0	1	0	0	0	1	0	1	0	1	0
873	1	1	0	1	0	0	0	1	2	0	0	0	1	1	1	0	1	1	0	2	2	0	2	2	0	2	0	1	2	0	1	1	1	1	0	1	2	1	1	0	0	1	1	2	1	0	0	1	1
874	0	2	0	1	0	0	0	0	2	0	0	0	1	0	0	0	0	0	1	0	0	0	2	2	0	0	0	1	2	1	1	1	1	0	0	1	2	0	0	0	0	0	0	0	0	1	0	2	0
875	1	2	0	1	0	0	0	0	2	0	0	0	0	0	0	0	2	2	1	1	2	0	2	2	0	1	0	2	2	2	0	1	1	1	0	1	2	0	0	0	0	1	1	2	0	0	0	2	2
876	0	1	0	0	0	0	1	2	2	0	0	0	0	0	0	0	1	1	2	0	0	0	2	2	0	1	0	2	2	1	1	1	2	0	0	0	2	0	0	1	1	0	1	2	1	0	0	1	1
877	0	1	1	0	1	2	2	2	1	0	0	0	0	0	0	0	2	2	0	2	2	0	1	1	0	2	0	2	2	1	1	2	1	1	1	2	1	0	0	2	2	0	1	1	0	1	0	2	1
878	0	0	1	0	1	0	1	2	2	1	0	0	0	0	0	0	1	0	1	1	1	0	0	0	1	1	0	2	2	2	0	1	1	1	1	2	0	0	0	2	2	0	1	2	0	1	1	1	2
879	0	0	0	0	0	0	2	2	1	0	0	0	0	0	0	0	2	2	1	1	1	0	2	2	0	0	1	1	1	0	0	1	1	1	1	1	2	0	0	1	1	1	1	2	0	0	0	2	2
880	1	0	0	1	0	1	2	2	0	0	0	1	1	0	0	0	1	1	1	1	1	0	1	1	0	1	0	2	2	2	0	2	1	1	1	2	1	0	0	0	0	0	0	2	0	0	0	2	2
881	0	2	1	2	0	0	2	2	1	0	1	0	0	0	0	0	1	1	0	2	2	0	2	2	0	1	0	2	2	2	0	0	0	2	0	2	1	0	0	1	1	0	0	2	0	0	0	2	1
882	1	1	1	0	1	1	2	2	1	0	1	0	0	0	0	0	2	1	1	1	1	0	2	2	0	1	0	2	2	1	1	0	0	2	2	2	1	1	1	1	1	0	0	0	0	0	0	1	1
883	0	0	0	0	0	0	0	0	2	0	0	0	0	0	0	0	0	0	0	1	0	0	0	1	0	1	0	1	1	1	0	1	0	2	0	0	1	0	0	1	1	0	2	2	1	1	1	2	1
884	1	1	0	0	0	0	1	1	2	0	0	0	1	1	1	0	1	0	0	1	1	0	1	1	1	0	0	2	2	2	1	2	2	0	0	1	1	0	0	1	1	0	1	2	2	0	1	1	1
885	1	1	0	1	0	1	0	1	1	0	0	1	1	0	1	1	2	2	2	0	0	0	2	2	0	1	0	2	2	1	2	0	0	1	0	1	1	0	0	2	2	0	0	2	0	1	0	0	2
886	0	0	0	0	0	1	1	1	1	0	0	1	1	2	2	0	1	1	0	0	0	0	0	1	1	1	0	2	2	1	1	2	2	1	1	1	1	1	1	1	1	0	1	2	1	1	1	0	2
887	1	1	0	0	0	1	0	1	2	0	0	1	1	0	0	0	1	0	1	1	2	0	2	2	0	2	1	2	2	1	0	1	1	1	0	1	2	0	0	0	0	0	1	1	1	1	0	2	1
888	0	2	0	0	0	0	2	2	1	0	1	0	1	1	1	0	1	1	2	0	2	0	2	2	0	0	0	2	2	1	1	2	1	0	0	1	1	1	1	1	1	0	0	2	1	2	0	2	0
889	1	2	1	1	0	0	1	1	1	0	0	0	1	1	1	0	1	1	1	1	2	0	2	2	0	1	0	2	2	1	1	1	0	1	0	1	1	0	0	2	2	0	1	2	1	0	0	2	0
890	1	1	0	1	0	0	2	2	1	0	1	1	2	2	2	0	2	0	0	2	2	0	1	1	1	1	0	2	2	2	1	2	1	1	1	1	2	0	0	1	0	0	1	1	1	1	0	0	1
891	0	0	0	0	0	0	2	2	1	0	0	0	1	1	1	0	1	1	1	1	1	0	1	1	1	1	0	0	1	0	0	2	2	0	0	1	2	0	0	1	0	0	0	0	2	2	0	1	1
892	1	2	0	1	0	0	2	2	1	0	0	0	1	1	1	0	1	1	1	1	1	0	2	2	0	1	0	2	2	2	0	1	0	1	0	1	1	0	0	2	1	2	2	2	0	1	0	2	2
893	1	2	0	0	0	0	1	2	1	0	1	0	0	0	0	0	1	1	0	2	2	0	2	2	0	2	0	1	2	2	0	0	0	2	0	2	1	0	0	1	1	0	0	2	0	0	0	1	1
894	1	1	0	1	0	0	0	1	2	0	0	2	2	0	0	1	1	1	1	1	1	0	2	2	0	2	0	2	2	2	1	1	1	2	2	2	2	0	0	0	0	0	0	1	0	0	0	2	0
895	1	2	0	0	0	0	2	2	2	0	0	1	1	0	0	0	0	1	1	1	2	0	1	1	1	1	0	2	2	2	0	2	1	2	1	2	2	1	1	0	0	1	1	1	0	1	0	0	2
896	1	2	0	0	0	1	0	1	2	0	0	1	1	0	0	0	2	0	1	1	2	0	1	1	0	1	0	2	2	2	0	1	0	2	2	2	2	0	0	0	0	0	0	2	0	1	0	1	1
897	0	1	0	1	0	0	2	2	0	0	2	0	2	1	1	1	2	0	1	1	2	0	2	2	0	2	0	2	2	2	0	1	1	1	1	2	1	1	1	1	1	0	0	0	0	1	0	2	1
898	1	2	0	0	0	0	0	0	2	0	0	1	2	2	2	0	2	2	0	2	2	0	2	2	0	1	0	2	2	2	1	0	1	1	0	2	1	0	0	2	1	1	1	1	0	1	0	2	0
899	1	1	0	1	0	0	0	0	2	0	0	0	0	0	0	0	0	0	0	2	2	0	2	2	0	1	0	1	1	0	1	1	2	1	0	1	0	0	0	2	2	0	1	2	1	0	0	1	1
900	0	1	0	0	0	0	1	1	1	0	1	1	2	1	2	1	1	0	0	2	2	0	2	2	0	2	0	2	2	1	2	1	0	2	2	2	2	0	0	1	1	1	1	2	0	1	0	2	0
901	1	1	0	1	0	0	0	0	2	0	0	0	1	2	1	0	1	0	0	2	2	0	1	1	0	1	1	2	2	1	0	1	2	1	0	1	1	0	0	2	2	0	0	1	0	0	0	2	0
902	1	1	0	1	0	0	1	1	2	0	0	0	0	0	0	0	0	1	1	1	1	0	2	2	0	1	0	1	2	2	1	0	0	1	1	2	2	0	0	0	0	1	1	2	0	0	0	2	0
903	1	0	0	0	0	1	0	0	2	0	0	0	1	0	0	1	1	0	0	1	1	0	2	2	0	2	0	1	1	1	0	1	1	0	0	1	1	0	0	0	0	0	0	0	0	1	0	0	2
904	1	1	0	1	0	0	1	2	1	0	1	1	1	1	1	0	1	2	0	2	2	0	2	2	0	0	0	1	2	1	1	0	0	2	1	2	0	0	0	2	2	0	0	2	0	1	0	1	1
905	0	1	0	1	0	0	2	2	1	0	0	1	1	1	1	0	1	1	1	1	1	0	1	1	0	2	0	2	1	0	0	1	2	2	1	2	1	0	0	1	1	0	0	2	0	2	1	0	2
906	1	1	0	1	0	0	1	1	1	0	0	0	0	0	0	0	1	0	1	0	1	2	0	2	0	1	0	2	2	2	0	1	1	1	1	1	2	0	0	2	1	0	0	0	1	0	0	1	0
907	1	2	0	1	0	0	1	1	1	0	1	1	2	2	2	0	2	0	0	2	2	0	1	1	1	2	0	1	2	0	0	2	1	0	0	1	2	0	0	0	0	0	0	1	0	0	0	1	1
908	1	1	0	1	0	0	2	2	1	0	1	0	2	1	1	0	1	1	0	2	2	0	2	2	0	0	0	1	2	0	0	1	1	0	0	0	1	0	0	2	2	0	0	1	0	0	0	1	1
909	0	1	1	0	0	0	2	2	2	0	0	1	1	0	0	0	1	0	0	2	2	0	2	2	0	1	0	2	2	1	0	0	0	1	0	1	2	0	0	1	1	0	2	2	0	1	0	2	0
910	0	1	0	0	0	1	1	2	2	0	0	0	1	1	1	0	2	0	0	2	2	0	0	0	0	0	0	2	2	2	0	1	1	0	0	2	2	0	0	0	0	1	1	2	1	0	0	2	0
911	0	2	0	1	0	0	1	1	2	0	0	0	2	1	1	0	1	0	1	1	2	0	1	2	0	1	0	2	1	1	0	1	1	0	0	0	1	0	0	2	2	0	0	1	0	0	0	1	0
912	1	1	1	1	0	0	2	2	2	0	0	0	1	1	1	0	1	0	1	0	1	0	2	2	0	1	0	2	1	1	0	1	1	1	0	2	1	1	1	0	0	0	0	0	0	1	0	0	0
913	1	2	1	1	1	0	1	1	2	0	0	1	1	1	1	0	0	0	1	0	0	0	1	1	0	1	0	2	2	1	2	1	1	1	0	1	1	0	0	1	1	1	1	2	1	0	0	2	0
914	1	1	0	0	0	1	2	2	1	0	1	0	0	0	0	0	1	0	1	1	2	0	2	2	0	2	0	2	1	1	0	1	1	2	1	1	1	0	0	2	2	0	0	1	0	1	0	1	1
915	1	1	1	1	1	1	1	1	2	0	0	0	0	0	0	0	2	2	0	2	2	0	2	2	0	0	0	2	1	1	0	2	2	2	1	2	1	0	1	2	1	0	0	1	0	1	0	1	1
916	1	2	0	1	0	0	1	1	1	0	0	0	0	0	0	0	1	1	2	0	1	0	1	1	1	0	0	1	2	1	1	2	1	0	0	0	0	0	0	1	1	0	0	1	0	1	0	1	2
917	1	1	0	1	0	0	1	1	2	0	0	0	1	0	0	1	0	0	0	2	2	0	2	2	0	2	0	2	1	0	1	1	0	1	0	1	1	0	0	1	1	0	1	2	0	0	0	2	0
918	0	0	0	0	0	1	0	0	2	0	0	0	0	0	0	0	1	0	0	1	1	1	0	1	1	1	0	2	2	1	1	1	1	0	0	1	2	0	0	0	0	0	1	2	1	1	0	2	0
919	0	2	0	0	0	0	1	1	2	0	0	0	0	0	0	0	1	1	0	2	2	0	2	2	0	0	0	2	2	1	0	2	2	1	0	2	0	0	0	0	0	0	1	1	1	2	0	0	2
920	1	0	0	0	0	1	1	1	1	0	0	0	0	0	0	0	2	1	0	1	1	0	2	2	0	2	0	2	2	2	0	1	0	2	1	2	2	0	0	1	1	1	1	1	1	1	0	0	2
921	1	2	0	0	0	0	2	2	1	0	0	0	1	1	1	1	1	0	0	2	2	0	1	1	1	1	0	2	2	1	2	1	1	2	1	2	1	0	0	1	1	0	1	1	1	1	1	1	1
922	1	1	1	1	1	1	0	1	2	0	0	0	0	0	0	0	1	0	1	1	1	0	2	2	0	1	0	1	2	2	1	1	0	2	1	2	1	0	0	1	1	0	0	1	0	1	0	0	1
923	1	0	0	0	0	0	1	1	0	0	1	0	0	0	0	0	1	2	1	1	2	0	2	2	0	0	0	2	2	2	1	0	0	2	0	2	0	0	0	2	2	0	0	2	0	2	0	1	0
924	1	1	0	0	0	0	2	2	1	0	0	0	0	0	0	0	1	0	0	1	1	0	2	2	0	1	0	2	1	1	0	2	1	1	0	1	0	0	0	1	1	0	1	2	1	0	0	2	0
925	0	1	0	0	0	0	1	2	2	0	0	0	0	0	0	0	1	1	1	1	2	0	0	0	0	0	0	2	2	1	1	1	0	1	0	1	1	0	0	2	2	0	2	2	1	1	0	2	0
926	0	2	1	1	0	0	1	1	1	0	0	1	1	0	0	0	0	0	0	2	2	0	2	2	0	0	1	2	2	1	1	1	2	1	0	2	1	0	0	2	1	1	2	2	1	0	0	1	1
927	1	1	0	1	0	0	1	2	2	0	0	0	1	1	1	0	1	1	0	2	2	0	2	2	0	1	0	1	2	1	0	1	1	1	1	1	2	0	0	1	1	0	0	2	0	0	0	2	1
928	0	1	0	0	0	1	1	1	1	0	0	0	1	1	1	0	1	1	0	1	1	0	2	2	0	0	1	2	2	0	1	0	1	1	0	1	2	0	0	1	1	0	0	2	0	2	0	1	1
929	1	1	0	0	0	0	2	2	1	0	0	1	1	0	0	0	1	0	0	2	2	1	1	2	0	1	0	1	2	0	0	1	1	1	0	1	1	0	0	2	2	0	0	0	0	1	0	2	0
930	0	0	1	0	0	1	2	2	2	0	0	1	2	1	1	1	1	1	1	1	2	0	1	1	1	1	0	2	2	2	0	1	1	2	1	2	0	0	0	2	2	0	0	1	0	0	0	2	0
931	0	2	0	0	0	0	2	2	0	0	2	0	0	0	0	0	1	0	1	1	1	0	2	2	0	1	1	1	1	0	0	2	2	0	0	1	1	1	0	0	0	0	0	1	0	1	0	2	0
932	1	1	0	0	0	0	1	1	1	1	0	1	1	0	0	0	1	0	0	2	2	1	2	2	0	1	0	2	2	1	1	1	1	2	0	2	0	0	0	1	1	0	1	2	1	0	0	1	1
933	1	1	0	1	0	0	2	2	1	0	1	0	0	0	0	0	0	0	0	2	2	0	2	2	0	1	0	2	2	2	0	1	0	2	1	2	1	0	0	0	0	0	0	0	0	1	0	2	0
934	1	1	0	1	0	0	2	2	0	0	1	0	0	0	0	0	0	0	0	2	2	0	2	2	0	1	0	1	2	1	0	0	1	1	0	2	0	0	0	1	1	0	1	1	0	1	0	2	0
935	0	0	0	1	0	0	1	2	2	0	0	0	1	1	0	0	2	0	0	2	2	0	1	1	1	1	0	2	2	1	1	1	1	2	0	2	1	1	1	1	1	0	1	2	1	0	0	2	0
936	0	0	0	0	0	0	0	0	2	0	0	0	1	1	1	0	1	1	0	2	2	0	1	1	1	1	0	2	1	1	0	1	1	2	1	2	1	0	0	1	1	0	0	1	0	0	0	1	1
937	1	0	0	0	0	1	0	1	2	0	0	0	0	1	1	0	2	1	1	1	2	0	2	2	0	1	0	1	2	1	1	2	2	0	0	1	0	0	0	1	1	0	0	1	1	1	0	2	0
938	0	1	0	0	0	1	1	2	1	0	0	0	1	1	1	0	1	1	2	0	1	1	2	2	0	0	0	1	1	1	0	2	2	1	0	0	2	0	0	0	0	0	0	1	0	1	0	1	1
939	0	1	0	0	0	0	1	1	2	0	0	1	2	2	2	0	0	0	1	0	0	0	1	1	0	2	0	2	1	1	1	2	1	1	0	1	2	1	1	1	0	0	0	1	0	1	0	1	1
940	1	1	0	0	0	0	1	2	2	0	0	1	1	1	1	0	0	0	2	0	0	0	2	2	0	1	0	2	2	1	2	1	0	1	0	1	2	1	0	0	0	0	1	2	1	0	0	2	1
941	0	1	0	0	0	0	1	2	1	0	0	0	1	1	1	0	1	0	0	2	2	1	1	2	0	0	0	2	2	2	0	1	2	1	0	1	2	0	0	1	1	2	2	2	1	0	1	1	1
942	1	2	0	0	0	0	0	1	2	0	0	0	0	0	0	0	2	2	0	2	1	0	2	2	0	1	0	2	2	1	0	2	2	1	1	1	1	1	1	1	1	0	0	2	0	0	0	0	2
943	1	1	0	0	0	0	0	1	2	0	0	1	1	0	0	0	2	2	0	2	2	0	2	2	0	1	0	2	2	2	0	1	1	1	0	2	1	0	0	2	2	0	0	1	1	0	0	1	0
944	1	1	0	1	0	0	0	0	2	0	0	0	0	0	0	0	0	0	1	1	2	0	2	2	0	1	0	2	1	1	0	2	1	1	1	2	2	0	0	0	0	0	1	1	1	0	0	2	0
945	1	1	1	1	0	0	2	2	0	0	0	0	0	0	0	0	1	0	0	1	1	0	2	2	0	0	0	1	1	0	0	1	1	1	0	1	1	0	0	1	1	1	1	2	1	0	0	2	2
946	0	0	1	0	0	1	2	2	1	0	1	0	1	1	1	0	2	2	0	1	1	0	2	2	0	0	0	2	2	2	1	1	1	1	0	2	1	0	0	2	1	1	1	1	1	0	0	0	2
947	1	1	0	0	0	0	2	2	1	0	0	2	2	2	2	0	1	1	0	2	2	0	2	2	0	1	0	2	1	1	1	1	1	0	0	1	2	0	0	1	1	0	2	2	1	0	0	2	1
948	0	2	0	0	0	0	2	2	1	0	0	0	0	0	0	0	2	2	0	1	1	0	2	2	0	2	0	2	2	2	1	2	2	1	0	1	2	0	0	1	1	0	0	1	2	1	0	2	0
949	0	1	0	0	0	0	1	2	1	0	1	0	0	0	0	0	2	0	0	2	2	0	1	1	1	1	0	2	2	2	2	0	0	2	0	2	1	0	0	0	0	0	0	2	0	1	0	1	1
950	0	1	0	0	0	1	0	1	2	0	0	0	1	1	1	0	2	2	1	1	1	0	1	1	1	1	0	2	2	2	0	0	0	2	0	1	2	0	0	1	1	0	1	1	1	1	0	2	1
951	0	0	0	0	0	1	0	1	2	0	0	0	1	1	1	0	0	0	2	0	1	0	0	1	0	0	0	2	2	2	0	1	0	1	0	1	2	0	0	0	0	0	1	2	1	1	0	2	1
952	0	1	0	0	0	0	1	1	1	0	0	0	0	0	0	0	1	1	1	0	1	0	1	1	0	2	0	2	2	1	1	1	0	1	1	1	2	0	0	2	2	1	1	1	0	1	0	2	1
953	1	1	0	0	0	0	2	2	1	0	1	0	0	0	0	0	1	1	0	2	2	0	2	2	0	1	0	2	1	1	0	1	1	2	0	2	1	0	0	2	2	0	0	2	0	1	0	1	1
954	0	2	0	0	0	0	1	1	2	0	0	0	1	1	1	0	2	1	0	2	2	0	2	2	0	1	0	2	2	2	0	0	0	2	0	1	2	0	0	1	1	0	0	2	0	0	2	0	2
955	1	1	0	1	0	1	0	1	2	0	0	0	2	2	2	0	0	0	0	2	2	0	1	2	0	1	0	1	1	1	0	0	1	1	0	2	1	1	1	1	1	0	0	1	0	0	0	1	1
956	0	1	0	0	0	0	1	1	1	0	1	1	2	2	2	0	2	1	0	2	1	0	2	2	0	1	0	2	1	1	1	0	0	0	0	1	0	0	0	1	1	0	0	0	0	0	0	2	0
957	1	2	0	1	0	0	1	1	0	0	1	1	2	1	2	1	1	0	1	1	2	0	2	2	0	1	0	2	2	1	0	0	0	2	0	2	2	0	0	0	0	0	1	2	1	1	0	1	1
958	0	2	1	1	0	0	1	2	2	0	0	0	0	0	0	0	2	1	1	1	2	0	2	2	0	1	0	2	1	0	0	1	1	0	0	2	1	1	0	0	0	1	1	2	1	0	0	0	1
959	1	2	0	0	0	0	1	2	1	0	1	1	2	1	1	0	1	1	2	0	1	0	2	2	0	2	0	2	1	1	1	1	1	1	1	1	1	0	0	1	1	0	0	1	0	0	0	1	1
960	1	2	1	1	0	0	2	2	0	0	2	0	0	0	0	0	0	0	0	2	2	0	2	2	0	0	0	2	2	1	0	0	1	1	0	2	1	0	0	1	1	0	0	0	1	1	0	0	1
961	1	0	0	0	0	1	1	1	2	0	0	1	1	0	0	0	1	1	1	0	2	1	0	1	1	0	1	2	2	1	0	1	1	2	0	2	0	0	0	2	2	0	0	0	0	0	0	1	1
962	1	2	0	0	0	0	1	1	0	1	2	0	1	1	1	0	1	1	1	0	1	1	1	2	0	0	0	2	0	0	0	1	1	1	0	1	1	0	0	0	0	0	0	2	0	1	0	1	1
963	1	0	0	2	0	1	2	2	1	0	1	0	0	0	0	0	1	1	1	1	1	0	2	2	0	1	0	2	2	1	1	0	1	0	0	2	1	0	0	2	1	0	0	2	1	1	0	2	0
964	1	1	0	0	0	1	1	2	2	0	0	0	0	0	0	0	1	0	1	1	2	0	2	2	0	2	0	2	2	2	0	0	1	2	0	2	2	1	1	1	1	0	0	1	1	1	0	2	0
965	1	1	0	0	0	0	2	2	1	0	1	1	1	0	0	0	1	0	1	1	2	0	2	2	0	2	0	2	2	2	1	1	1	2	0	2	0	0	0	1	1	0	1	2	1	1	0	1	0
966	0	0	0	0	0	0	0	0	2	0	0	0	0	0	0	0	2	2	0	1	1	0	2	2	0	2	0	2	2	2	0	0	0	2	1	2	1	0	0	0	0	0	0	1	0	1	1	1	1
967	0	1	0	1	0	0	2	2	1	0	0	0	1	1	1	0	2	2	1	1	1	0	2	2	0	1	0	2	2	2	1	2	1	2	0	1	2	0	0	1	0	2	2	2	0	1	0	2	0
968	1	1	0	1	0	0	1	1	2	0	0	0	0	0	0	0	2	1	2	0	1	0	2	2	0	2	0	2	2	2	0	2	2	2	0	2	1	0	1	2	1	0	1	2	1	1	0	1	0
969	0	1	0	0	0	0	0	1	2	0	0	1	2	1	1	0	0	0	1	1	2	0	1	1	0	0	0	1	1	1	1	0	0	2	0	2	1	0	0	2	2	1	1	1	0	1	0	2	0
970	0	1	0	0	0	1	0	0	2	0	0	0	1	1	1	0	1	2	0	2	2	0	2	2	0	0	0	2	1	1	1	2	1	0	0	1	2	0	0	0	0	1	1	2	1	0	0	1	1
971	1	0	0	0	0	2	2	2	0	0	0	0	1	1	1	0	1	1	1	1	1	0	2	2	0	1	0	0	2	0	0	0	1	2	0	2	1	0	0	1	1	0	1	2	0	0	0	1	0
972	0	2	0	1	0	0	1	1	2	0	0	0	1	1	1	0	2	1	0	2	2	0	1	1	0	1	0	2	2	1	1	1	1	1	0	1	1	0	0	1	1	0	0	2	0	0	0	0	2
973	1	2	0	0	0	0	1	1	2	0	0	0	0	0	0	0	1	0	1	1	1	0	2	2	0	0	0	2	2	2	0	0	0	2	1	1	1	1	1	1	1	0	0	2	0	2	0	2	0
974	0	2	1	0	0	0	1	2	1	0	0	1	2	1	2	1	1	0	0	1	1	0	1	2	0	1	0	2	2	1	1	0	1	2	0	2	2	0	0	1	1	0	0	1	0	0	0	2	0
975	1	0	0	0	0	0	0	1	2	0	0	0	0	0	0	0	1	1	0	1	1	0	2	2	0	0	0	2	2	2	0	1	1	1	0	1	1	0	0	2	2	1	1	1	1	0	0	2	0
976	0	1	0	0	0	1	0	0	2	0	0	1	1	0	0	0	2	1	0	2	2	0	2	2	0	0	0	1	2	1	0	0	0	2	1	2	1	0	0	1	1	0	0	0	0	1	0	1	1
977	1	2	0	1	0	0	1	2	2	1	0	0	0	0	0	0	1	1	1	0	1	0	1	2	0	1	0	2	2	2	0	1	2	1	0	1	1	1	0	0	0	0	0	1	0	1	0	1	1
978	0	2	0	0	0	0	0	0	2	0	0	1	2	1	1	0	1	1	1	0	1	1	1	2	0	1	0	2	2	2	0	2	1	0	0	1	1	0	0	1	1	1	1	1	0	1	1	1	1
979	0	2	0	0	0	0	2	2	2	0	0	0	1	1	1	0	1	1	1	1	1	0	1	1	0	1	0	2	2	1	1	2	1	1	0	2	2	0	0	1	1	0	0	1	0	1	0	1	1
980	0	2	1	2	0	0	2	2	0	0	0	0	0	0	0	0	1	1	0	2	2	0	2	2	0	1	0	2	2	1	0	1	1	1	0	1	1	0	0	0	0	1	1	2	1	0	0	1	1
981	0	2	0	0	0	1	1	1	1	1	1	0	0	0	0	0	1	0	0	1	1	0	1	1	1	2	0	2	1	1	1	1	1	1	0	1	1	0	0	1	1	0	0	0	0	0	1	1	1
982	1	1	0	0	0	1	1	1	2	0	0	0	1	1	1	0	2	1	0	2	2	0	2	2	0	1	0	1	1	1	1	1	1	1	0	2	0	0	0	2	2	0	0	0	1	1	1	0	1
983	0	1	0	1	0	0	2	2	0	0	0	1	1	0	0	0	1	1	1	1	2	0	2	2	0	0	1	2	2	1	1	1	1	0	0	1	1	0	0	2	2	0	1	2	1	1	0	2	0
984	1	0	0	0	0	1	2	2	1	0	1	0	1	1	1	0	0	0	1	1	2	0	2	2	0	0	1	1	2	0	0	1	1	2	0	2	2	0	0	0	0	0	0	1	0	1	0	2	1
985	0	1	0	0	0	0	1	1	2	0	0	0	0	0	0	0	1	1	2	0	0	0	1	1	1	1	0	1	2	1	0	1	0	1	1	1	1	0	0	1	1	0	0	2	0	0	0	1	1
986	1	0	0	1	0	1	0	1	1	0	1	0	0	0	0	0	0	0	2	0	0	0	2	2	0	2	0	1	2	1	1	1	1	2	1	2	1	0	0	1	1	2	2	2	1	0	0	1	1
987	0	0	0	0	0	0	1	2	2	0	0	0	0	0	0	0	2	0	0	2	2	0	2	2	0	1	0	1	2	1	0	1	1	2	1	1	1	0	0	0	0	0	1	2	1	0	0	2	0
988	1	0	0	0	0	0	0	0	1	0	1	0	2	2	2	1	1	0	0	1	1	0	1	1	0	1	0	2	1	1	0	1	2	1	0	1	2	0	0	2	1	0	0	2	0	1	0	1	1
989	1	1	0	0	0	1	1	1	1	0	0	0	0	0	0	0	1	0	1	1	2	0	2	2	0	0	0	2	2	1	2	2	2	1	1	1	2	0	0	1	1	0	1	2	1	0	2	0	2
990	1	1	1	1	0	0	1	1	1	0	1	1	0	0	0	0	1	0	0	1	1	0	2	2	0	1	0	1	2	1	0	1	1	1	0	2	1	0	0	2	2	0	0	0	0	1	0	2	2
991	1	2	0	0	0	0	0	1	2	0	1	0	0	0	0	0	0	0	1	1	1	0	0	1	1	1	0	2	1	1	0	1	0	2	0	2	2	0	0	1	1	0	1	2	0	0	0	2	0
992	0	2	0	0	0	0	1	2	2	0	0	0	0	0	0	0	2	1	2	0	1	1	2	2	0	2	0	2	2	2	0	2	1	0	0	2	1	0	0	1	1	0	0	1	0	0	0	1	1
993	0	2	0	0	0	0	1	1	1	1	0	1	1	1	1	0	2	0	0	1	1	0	2	2	0	1	0	2	2	2	0	1	1	2	1	2	1	0	0	1	1	2	2	2	0	0	0	1	1
994	1	1	0	0	0	0	1	1	1	0	1	0	0	0	0	0	0	0	0	2	2	0	2	2	0	1	0	0	1	0	0	1	1	2	2	2	2	0	0	0	0	0	1	1	1	1	0	2	0
995	1	2	0	0	0	0	2	2	0	1	1	1	1	0	0	0	1	1	2	0	1	0	1	1	1	1	0	1	2	1	0	2	1	2	0	2	0	0	0	2	2	1	1	2	2	1	0	0	2
996	1	1	0	1	0	0	1	2	0	0	1	1	2	2	2	0	2	2	0	2	2	0	2	2	0	0	0	2	2	1	0	1	1	0	0	0	1	1	1	1	1	0	0	2	0	1	0	2	1
997	1	2	0	0	0	0	1	1	2	0	0	0	0	0	0	0	0	0	2	0	0	0	1	1	1	2	0	1	2	0	1	1	1	2	2	2	1	0	0	2	1	0	1	2	1	1	0	2	0
998	1	2	0	0	0	0	1	2	1	0	0	0	1	0	0	1	1	1	1	1	2	0	2	2	0	0	0	1	1	1	0	1	1	1	1	1	1	0	0	1	1	0	0	1	1	1	0	2	2
999	0	0	0	1	0	1	1	1	2	0	0	1	1	0	0	0	1	0	1	1	2	0	1	1	0	1	0	2	2	2	0	1	1	2	0	2	0	0	0	2	2	0	1	2	2	0	1	1	1
1000	1	1	0	1	0	0	2	2	0	0	2	0	0	0	0	0	0	1	0	2	2	0	2	2	0	1	0	1	1	0	1	1	1	1	1	1	1	0	0	1	1	0	1	2	1	0	0	2	0
[truncated: 952 more columns]
