# Supplementary material for: KNN-MDR: a learning approach for improving interactions mapping performances in genome wide association studies
Source: BMC Bioinformatics. 2017 Mar 21;18:184. doi: 10.1186/s12859-017-1599-7 (PMC5361736; doi:10.1186/s12859-017-1599-7)
Supplement: Supplementary file 2 — The data set(s) supporting the results of Table 1. (ZIP 22742 kb) [file 12859_2017_1599_MOESM2_ESM.zip › Nouveau dossier/S61/mkallsimul.dat]

1	0	1	1	0	0	1	0	0	1	1	1	0	0	0	0	0	1	2	0	2	0	0	1	1	0	1	0	1	1	2	1	2	1	0	1	1	0	0	2	1	0	0	0	1	1	1	0	0	0
2	1	0	2	0	0	2	2	2	0	1	1	0	1	1	0	0	0	1	1	1	1	0	2	0	0	1	0	0	1	1	0	1	1	0	0	2	1	0	1	1	1	0	0	0	1	0	0	0	0
3	0	1	2	0	0	2	1	1	1	1	1	0	0	0	0	0	0	0	1	1	1	0	1	0	0	0	0	0	0	1	1	1	1	1	1	1	1	0	2	2	0	0	0	2	0	1	0	0	1
4	0	2	1	0	0	0	1	1	0	0	2	0	0	0	0	0	0	1	1	1	0	0	2	0	0	0	0	1	1	2	0	2	1	1	1	1	2	0	2	2	0	1	1	2	1	0	0	0	1
5	0	2	1	0	0	0	0	1	0	0	0	1	2	2	0	0	0	2	2	0	0	0	1	0	0	2	0	1	2	2	1	2	2	0	2	0	1	0	2	1	0	0	1	1	1	1	0	1	0
6	0	1	2	0	0	1	1	1	1	1	1	0	2	2	0	0	0	0	1	1	1	0	2	0	0	0	0	0	0	2	0	0	0	0	0	2	1	1	0	0	0	0	0	1	1	1	0	0	0
7	1	1	2	0	0	0	0	0	2	2	0	0	1	1	0	0	0	0	0	2	0	0	2	0	0	2	0	1	1	1	1	1	2	1	1	2	1	0	0	0	2	0	0	2	0	1	0	1	0
8	1	1	2	0	0	2	0	1	1	1	0	0	0	0	0	0	0	2	0	1	0	1	2	0	0	2	0	0	0	2	1	2	1	1	1	1	1	0	0	0	2	0	0	2	0	1	0	0	0
9	1	1	1	0	0	1	0	0	2	2	0	1	1	0	0	0	0	0	1	1	1	0	2	0	0	2	0	2	2	2	1	2	2	0	0	2	1	0	2	1	0	0	1	1	1	1	0	0	0
10	1	2	1	0	0	1	1	1	1	1	0	0	1	1	0	0	0	2	2	0	1	0	2	0	0	1	0	1	2	2	0	2	1	1	1	1	2	0	0	0	2	0	1	2	0	1	0	0	0
11	1	2	1	0	0	1	0	0	2	2	0	0	0	0	0	0	0	2	1	0	1	0	1	0	0	2	0	0	0	2	1	1	1	1	1	1	1	0	1	0	1	1	1	1	1	1	0	0	0
12	0	0	2	0	0	2	2	2	0	1	1	0	1	1	0	0	0	1	1	1	1	0	2	0	0	0	0	0	0	2	1	2	1	1	1	1	2	1	0	0	1	1	1	2	2	0	0	1	1
13	0	1	1	0	0	0	2	2	0	0	0	0	0	0	0	0	0	2	1	0	0	1	2	0	0	2	0	0	1	2	0	1	1	1	2	1	2	0	0	0	2	1	1	2	0	1	1	0	1
14	1	1	1	0	0	1	1	2	0	0	1	1	1	0	0	0	0	1	1	1	1	0	1	0	0	1	0	1	1	1	0	1	1	0	0	2	1	1	1	0	0	0	0	2	0	1	0	0	0
15	0	0	2	0	0	1	2	2	1	1	1	0	0	0	0	0	0	1	0	1	0	0	2	0	1	0	0	0	0	2	2	2	1	0	1	1	1	0	1	1	1	0	0	2	0	1	0	0	0
16	0	1	1	0	0	0	0	0	2	2	0	0	0	0	0	0	0	0	1	1	1	0	1	0	0	2	0	0	0	1	0	2	2	0	1	1	2	0	1	1	1	0	2	2	1	1	0	1	0
17	1	0	2	0	0	1	1	1	1	2	0	0	0	0	0	0	1	2	1	1	0	0	2	0	0	1	0	0	0	2	2	1	0	1	0	2	1	0	1	1	1	0	1	1	1	1	0	0	0
18	1	2	1	0	0	0	2	2	0	0	0	0	1	1	0	0	0	0	0	2	0	0	2	0	0	0	0	0	1	2	0	1	1	0	0	2	1	1	0	0	1	0	1	2	0	1	0	0	1
19	1	1	0	0	0	1	0	1	1	1	1	0	0	0	0	0	0	1	1	1	1	0	2	0	0	0	0	0	0	2	0	1	1	1	0	2	0	1	0	0	0	1	1	1	1	1	0	0	0
20	1	1	2	0	0	2	1	1	0	0	2	0	0	0	0	0	0	0	0	2	0	0	2	0	0	0	0	0	0	2	0	1	1	1	1	1	1	1	0	0	1	0	0	1	0	1	0	0	0
21	1	1	1	0	0	1	1	2	1	1	0	1	1	1	0	0	0	1	1	1	1	0	2	0	0	1	0	0	0	2	0	1	2	0	0	2	2	1	0	0	1	0	1	2	1	2	0	0	0
22	1	1	1	0	0	1	0	0	2	2	0	0	0	0	0	0	0	0	0	2	0	0	2	0	0	0	0	0	1	2	0	1	1	1	1	1	0	0	2	2	0	0	0	1	0	1	0	0	0
23	1	0	2	0	0	2	1	1	1	1	1	0	0	0	0	0	0	0	0	2	0	0	2	0	0	0	0	0	0	1	1	1	1	1	1	1	1	0	0	0	0	0	0	2	1	0	0	0	0
24	1	1	1	0	0	1	1	1	1	1	1	0	1	1	0	0	0	0	1	1	1	0	2	0	2	1	0	1	1	1	1	2	1	1	0	2	1	1	0	0	1	0	0	1	0	0	0	0	0
25	0	1	1	0	0	2	2	2	0	1	1	0	0	0	0	0	0	1	1	1	0	0	1	0	0	0	2	1	1	2	1	0	0	0	0	2	2	0	1	1	1	0	1	2	1	0	0	0	1
26	1	1	1	0	0	0	0	0	1	1	1	0	1	1	0	0	0	1	1	1	1	0	1	1	0	1	0	0	0	1	0	1	0	0	1	1	1	1	0	0	1	0	0	1	0	1	0	0	0
27	1	1	1	0	0	1	1	1	1	1	1	0	1	0	0	1	0	0	1	1	1	0	2	0	0	1	0	2	2	2	0	1	1	2	2	1	1	0	1	0	1	0	0	1	0	1	0	0	0
28	0	0	2	0	0	2	1	1	1	2	0	1	2	1	0	0	0	1	1	1	1	0	1	1	1	1	0	2	2	1	0	1	1	0	0	2	2	0	0	0	1	0	0	0	1	0	0	0	0
29	0	1	1	1	1	2	0	1	1	1	0	0	0	0	0	0	0	0	0	2	0	0	2	0	1	0	0	1	1	1	0	2	2	0	0	2	2	0	1	1	1	0	0	2	0	1	0	0	0
30	1	2	0	0	0	0	1	1	1	2	0	0	1	0	0	1	1	2	2	0	2	0	1	1	1	1	0	0	0	1	0	1	1	0	1	2	1	0	0	0	1	1	1	2	2	0	0	0	0
31	0	1	2	0	0	1	1	1	0	0	2	0	1	0	0	0	0	1	0	1	0	0	2	0	0	2	0	1	1	2	0	1	1	2	2	2	1	0	0	0	0	0	0	2	0	0	0	1	0
32	0	2	0	0	0	0	2	2	0	1	0	0	1	0	0	0	0	1	2	0	2	0	2	0	1	0	0	2	2	1	0	1	1	2	1	2	1	0	1	1	1	0	2	2	1	1	0	1	0
33	0	1	1	0	0	1	1	1	1	2	0	0	2	1	1	1	0	0	0	2	0	0	1	0	0	2	0	0	1	2	1	2	2	0	1	1	1	0	1	1	1	0	0	2	0	1	0	0	1
34	1	0	2	0	0	1	2	2	0	0	0	0	0	1	0	0	0	1	1	1	0	0	1	0	0	1	0	0	2	2	0	1	0	1	1	1	1	1	0	0	0	0	0	2	0	1	0	1	0
35	0	0	2	0	0	1	0	0	2	2	0	0	0	0	0	0	0	1	1	1	0	0	2	0	1	0	0	1	1	2	0	2	1	1	1	1	1	1	1	0	0	0	1	1	1	1	0	0	1
36	0	2	0	0	0	0	0	0	2	2	0	0	2	0	1	1	0	0	0	2	0	0	2	0	0	2	0	0	0	2	0	1	0	2	0	2	1	0	2	2	0	1	1	1	1	1	0	0	0
37	0	2	1	0	0	1	0	0	1	1	0	0	0	0	0	0	0	2	0	1	1	0	2	0	0	1	0	0	0	2	0	1	1	0	0	2	0	0	1	1	1	0	1	1	1	1	0	1	0
38	1	1	1	0	0	1	2	2	0	0	0	0	1	1	0	0	0	0	0	2	0	0	2	0	1	0	0	0	0	2	2	1	1	2	0	2	1	0	2	2	0	0	0	2	0	1	0	0	0
39	1	0	2	0	0	2	1	1	1	1	0	1	2	1	0	0	0	2	1	1	0	0	1	1	1	1	0	0	0	2	1	0	1	1	1	2	1	0	0	0	0	0	0	2	0	1	0	2	0
40	0	1	1	0	0	2	1	1	2	2	0	0	1	1	0	0	0	0	0	2	0	0	0	0	0	0	1	1	1	2	0	1	2	1	2	2	1	0	1	1	1	0	0	1	0	0	0	1	0
41	1	1	1	0	0	2	2	2	0	1	0	0	2	1	0	0	0	1	1	1	1	0	1	0	0	1	0	1	1	2	2	1	1	0	0	2	1	0	1	1	1	1	1	2	1	1	0	0	2
42	1	2	1	0	0	1	2	2	0	0	2	0	0	0	0	0	0	1	1	1	1	0	2	0	0	0	0	0	0	2	1	2	1	0	0	2	1	1	0	0	1	0	1	1	1	1	0	0	2
43	1	0	2	0	0	1	1	2	0	0	1	0	1	1	0	0	0	0	0	1	0	0	2	0	0	1	0	0	1	2	0	1	1	2	1	1	2	0	0	0	1	1	1	2	1	0	0	0	0
44	0	2	1	0	0	1	2	2	1	1	1	0	0	0	0	0	0	0	0	2	0	0	2	0	0	2	0	0	0	1	0	2	2	0	1	1	1	0	1	1	1	1	1	1	1	1	0	0	0
45	1	2	1	0	0	0	2	2	1	1	0	1	1	0	0	0	0	0	1	1	1	0	1	0	1	1	0	1	2	2	1	0	2	1	2	2	1	0	1	1	1	0	0	0	0	0	0	0	1
46	1	1	2	0	0	1	1	1	2	2	0	0	1	0	1	1	0	1	0	1	0	0	2	0	0	1	0	1	2	1	0	1	1	1	0	2	1	1	0	0	0	0	1	1	0	0	0	0	0
47	1	1	1	0	0	1	2	2	0	0	1	0	1	1	0	0	0	0	0	2	0	0	2	0	0	1	0	0	0	1	0	0	0	0	1	1	1	0	1	0	1	0	0	2	0	0	0	0	1
48	0	1	1	0	0	0	2	2	0	1	1	2	2	1	0	0	0	0	0	2	0	0	2	0	0	0	1	1	1	2	0	0	1	1	1	2	2	0	0	0	2	0	0	1	0	0	0	0	1
49	0	2	0	0	0	0	1	1	1	1	1	0	0	0	0	0	0	1	1	1	0	0	2	0	0	1	0	1	1	2	1	1	1	1	2	0	2	0	1	1	1	0	1	2	2	2	0	0	2
50	1	1	1	0	0	1	0	1	1	1	1	0	0	0	0	0	0	0	0	2	0	0	2	0	0	1	0	0	0	2	1	1	0	0	0	2	1	1	0	1	1	1	1	1	0	1	0	1	1
51	1	2	0	0	0	0	2	2	0	1	1	0	1	1	0	0	0	0	0	1	0	0	2	0	0	0	0	2	2	1	1	1	1	0	0	2	2	0	1	1	1	0	1	2	1	0	0	1	1
52	0	0	2	0	0	2	0	1	0	0	1	0	0	0	0	0	0	1	2	0	1	0	2	0	1	0	0	1	1	2	0	1	1	1	1	1	2	0	0	0	2	0	1	2	0	1	0	0	0
53	1	2	1	0	0	0	1	2	0	0	1	0	1	1	0	0	0	1	1	1	0	1	2	0	0	1	0	1	1	2	0	1	1	0	0	1	2	0	0	0	2	1	1	2	1	1	1	0	0
54	1	0	2	0	0	2	0	0	2	2	0	0	2	2	0	1	0	1	0	1	0	1	2	0	0	2	0	1	1	2	1	1	1	2	0	2	2	0	1	1	1	0	0	0	1	0	0	0	1
55	0	2	1	1	1	1	2	2	1	1	1	0	0	0	0	0	1	2	2	0	2	0	2	0	0	1	0	0	0	2	0	1	1	0	0	2	1	0	0	0	1	0	0	2	1	2	0	0	0
56	0	0	2	0	0	2	1	1	1	1	1	0	0	0	0	0	0	1	1	1	1	0	2	0	0	2	0	0	0	1	0	1	1	1	0	2	2	0	1	1	1	0	0	1	0	1	0	0	0
57	1	2	0	0	0	0	1	2	1	1	0	0	0	0	0	0	1	2	0	1	0	0	2	0	0	0	0	2	2	1	1	1	1	0	0	2	2	0	0	0	2	0	1	1	1	0	0	0	0
58	1	1	2	0	0	1	1	1	0	0	0	0	0	0	0	0	0	2	0	1	0	0	1	0	0	0	0	1	1	2	1	2	1	0	2	2	1	0	0	0	1	1	1	2	2	0	0	0	0
59	1	2	0	0	0	1	0	0	2	2	0	1	1	0	0	0	0	0	0	2	0	0	0	0	1	0	0	0	1	2	1	2	1	0	1	1	2	0	1	1	1	2	2	2	0	0	0	0	0
60	1	0	2	0	0	2	2	2	1	1	0	0	2	1	1	1	0	1	1	1	1	1	0	1	0	0	1	1	1	2	0	2	1	1	0	2	1	1	0	0	1	0	0	2	0	2	0	0	1
61	1	1	2	0	0	1	0	0	1	1	2	1	1	2	0	0	1	1	0	2	0	0	2	0	1	2	0	2	2	2	1	2	1	2	1	1	1	0	2	2	0	0	1	2	1	1	0	0	1
62	0	0	2	0	0	1	2	2	1	1	1	1	1	0	0	0	0	1	1	1	1	0	2	0	0	1	0	0	0	2	0	0	0	0	2	2	2	0	0	1	1	0	0	1	1	1	0	0	0
63	0	1	1	0	1	0	2	2	0	0	2	0	0	0	0	0	0	1	0	1	0	0	2	0	0	0	0	0	0	1	1	2	1	0	2	2	1	1	1	1	1	0	0	2	1	0	0	0	0
64	0	2	0	0	0	0	1	1	1	1	1	1	1	0	0	0	0	0	0	2	0	0	2	0	0	0	0	1	2	2	1	1	0	0	1	2	1	0	2	2	0	0	0	1	0	0	0	0	0
65	1	0	1	0	0	1	0	0	2	2	0	0	0	0	0	0	1	1	0	2	1	0	2	0	0	0	0	1	1	2	2	2	1	1	0	2	1	0	2	2	0	0	0	1	0	1	0	0	0
66	0	1	2	0	0	2	0	0	2	2	0	1	1	0	0	0	0	1	1	1	0	0	2	0	0	1	0	0	1	2	1	1	1	1	0	2	2	0	0	0	2	0	0	1	0	0	0	0	0
67	0	1	1	0	0	1	1	1	1	1	1	0	0	0	0	0	0	0	0	2	0	0	2	0	0	2	0	2	2	2	2	2	2	0	2	1	1	0	0	0	0	0	2	2	1	1	0	0	0
68	0	0	2	0	0	1	1	1	1	1	1	1	2	1	1	1	0	1	1	1	0	0	1	0	0	0	0	0	1	2	0	0	0	0	0	2	0	1	0	0	0	0	1	2	1	1	0	1	0
69	0	1	2	0	0	2	0	0	2	2	0	0	0	0	0	0	1	0	1	1	1	0	2	0	0	2	0	0	0	1	0	1	1	0	0	2	0	0	2	2	0	0	0	1	1	1	0	0	2
70	1	2	0	0	1	1	2	2	1	1	1	0	0	0	0	0	0	1	0	1	0	0	2	0	1	1	1	0	0	2	1	1	1	0	2	0	1	0	1	1	0	0	0	1	0	0	0	0	0
71	1	2	0	0	0	1	2	2	0	1	1	0	1	1	0	0	0	1	0	2	0	0	2	0	0	0	0	0	0	2	0	2	2	0	1	1	2	1	0	0	1	0	0	1	1	0	0	0	0
72	0	2	1	1	1	1	1	1	1	2	0	1	2	1	0	0	1	2	0	1	0	0	1	0	0	1	0	0	1	2	1	1	1	0	0	2	1	1	1	1	1	0	0	2	0	0	0	0	1
73	1	2	1	0	0	2	0	1	1	1	0	0	1	1	0	0	0	2	2	0	0	0	2	0	0	1	1	1	1	2	0	2	2	0	0	2	1	1	0	0	1	0	0	2	0	1	0	0	0
74	1	1	2	0	0	0	1	1	0	0	2	0	1	1	0	0	0	0	0	2	0	0	2	0	0	2	0	0	0	1	0	1	1	1	2	1	2	0	1	1	1	1	2	2	0	1	0	0	0
75	1	1	2	0	0	0	2	2	0	1	0	1	1	0	0	0	0	1	1	1	1	0	2	0	1	2	0	1	1	2	0	1	1	1	0	2	1	0	0	0	2	0	0	1	0	0	0	0	0
76	1	1	1	0	0	1	1	1	1	1	0	0	1	0	1	1	0	1	2	0	1	0	2	0	0	2	0	2	2	2	0	2	1	1	1	1	1	0	2	2	0	0	0	1	1	1	0	0	0
77	0	0	2	0	0	2	1	2	0	0	1	1	2	1	0	0	0	1	1	1	0	1	2	0	0	0	0	2	2	1	1	1	1	2	2	1	0	0	2	2	0	0	1	2	1	0	0	0	0
78	1	2	0	0	0	0	1	1	1	1	1	1	1	0	0	0	0	0	0	2	0	0	1	0	0	1	0	0	0	2	0	1	1	0	1	0	1	0	1	1	1	0	0	1	0	0	0	0	0
79	0	0	2	0	0	1	2	2	0	0	0	1	1	0	0	0	0	0	0	2	0	0	1	1	1	1	0	2	2	2	0	0	1	1	1	2	1	0	0	0	1	0	0	2	1	0	0	0	1
80	0	1	1	0	0	0	2	2	0	2	1	0	0	0	0	0	0	1	1	1	0	0	1	1	1	0	0	0	0	2	1	1	2	1	2	2	1	0	2	2	0	2	2	2	0	0	0	0	0
81	1	1	1	0	0	0	2	2	0	0	2	0	1	1	0	0	0	1	0	1	0	1	2	0	0	2	0	1	1	2	0	1	1	0	0	2	2	0	0	0	2	0	0	2	0	2	0	0	0
82	0	1	1	0	0	1	1	1	1	1	0	1	1	0	0	0	0	2	1	1	1	1	2	0	0	2	0	0	1	2	0	0	0	0	1	1	1	0	0	0	2	0	1	2	2	0	0	0	0
83	1	1	1	0	0	1	1	1	1	1	1	0	1	0	1	1	0	1	1	1	1	0	2	0	0	1	0	0	0	1	0	0	0	0	1	1	1	0	0	0	1	0	0	2	1	2	0	0	0
84	0	0	2	0	1	1	1	1	2	2	0	0	0	0	0	0	0	0	1	1	1	0	2	0	0	0	0	0	0	2	1	1	1	0	1	1	1	0	1	0	1	1	1	1	1	1	0	0	0
85	0	2	0	0	0	1	1	2	0	0	1	0	0	0	0	0	0	0	0	2	0	0	2	0	0	1	0	0	1	2	0	2	2	0	1	2	2	0	0	0	2	0	0	2	0	0	0	0	0
86	1	0	2	0	0	1	1	1	1	1	0	0	0	0	0	0	0	1	0	1	0	0	2	0	0	1	0	0	0	1	0	1	1	0	0	2	2	0	0	0	2	1	1	2	0	0	0	0	2
87	0	1	2	0	0	1	0	0	2	2	0	0	1	1	0	0	0	0	1	1	0	0	1	0	0	1	0	1	2	1	0	0	0	2	1	2	2	0	0	0	1	0	0	2	0	1	0	0	1
88	0	0	2	0	0	2	1	1	1	1	1	2	2	2	0	0	0	1	0	2	0	0	2	0	1	1	0	0	0	1	0	1	1	0	1	1	1	0	0	0	0	0	0	2	0	1	0	0	1
89	1	1	1	0	0	1	1	2	1	2	0	0	0	0	0	0	0	0	0	2	0	0	0	1	1	1	0	0	0	2	1	1	0	1	0	2	1	1	0	0	1	0	0	1	0	1	0	0	0
90	0	1	2	0	0	2	1	2	1	1	0	0	1	1	0	0	0	0	0	2	0	0	2	0	0	2	0	0	1	1	0	0	2	1	2	2	1	0	0	0	2	1	1	1	1	1	0	0	1
91	1	2	0	0	0	0	0	1	1	1	0	1	1	0	0	0	0	0	0	2	0	0	2	0	0	0	0	0	1	2	1	1	1	0	1	2	2	0	2	2	0	0	1	2	1	0	0	0	1
92	1	2	0	0	0	1	2	2	0	0	2	0	0	0	0	0	0	2	0	1	0	1	1	0	0	0	0	1	1	2	1	0	0	0	0	2	2	0	0	0	2	1	1	1	1	1	0	1	0
93	0	0	2	0	0	1	0	1	1	1	0	0	0	0	0	0	1	2	0	1	0	0	2	0	1	2	1	1	1	1	0	0	0	0	0	2	2	0	0	0	1	0	1	2	1	0	0	0	0
94	1	1	1	0	0	1	1	2	0	0	1	0	2	1	0	0	0	0	0	2	0	0	1	0	0	0	0	1	1	2	1	1	2	0	0	2	1	0	2	1	0	0	1	2	1	0	0	0	0
95	1	0	2	0	0	2	1	2	0	1	0	0	1	0	0	1	0	1	1	1	1	0	2	0	1	2	0	0	1	2	0	0	0	1	0	2	1	0	1	1	1	0	1	1	1	2	0	0	0
96	0	2	0	0	1	1	2	2	0	0	0	0	1	0	0	0	0	1	0	2	0	0	2	0	0	1	0	0	0	2	0	1	1	0	0	2	2	1	0	0	1	1	1	1	1	1	0	0	0
97	1	0	2	0	0	1	2	2	0	0	0	0	1	1	0	1	0	1	1	0	0	0	2	0	0	1	0	0	1	2	0	1	1	0	0	2	0	1	0	0	0	0	0	1	0	0	0	0	0
98	0	0	2	0	0	1	2	2	0	0	2	0	0	0	0	0	0	2	0	1	0	0	2	0	0	0	0	0	1	2	0	1	0	1	1	1	2	0	2	2	0	0	1	1	1	0	0	0	0
99	0	0	2	0	0	2	2	2	0	0	0	1	2	1	0	0	0	0	0	2	1	0	0	1	1	1	0	0	1	2	1	2	2	0	1	1	1	0	0	0	2	0	0	1	0	0	0	0	1
100	1	2	0	0	0	1	1	1	1	1	1	0	1	1	0	0	0	2	2	0	0	0	2	0	0	0	0	2	2	2	2	2	1	1	0	2	1	0	1	1	1	0	1	1	1	1	0	0	0
101	0	2	1	0	0	1	1	1	2	2	0	1	1	0	0	0	0	1	0	2	0	1	2	0	0	0	0	0	0	2	0	1	1	1	0	2	2	0	0	0	2	0	1	2	0	0	0	0	0
102	0	1	1	0	0	1	1	2	0	0	1	1	0	0	0	0	0	2	1	0	0	0	1	0	1	1	1	0	0	1	0	1	0	1	1	2	1	0	1	1	1	0	1	1	1	1	0	0	0
103	1	1	2	0	0	2	1	2	0	1	0	0	0	0	0	0	1	2	2	0	2	1	1	0	0	1	0	0	0	2	0	1	1	0	1	1	2	1	0	0	1	2	2	2	0	0	0	0	0
104	0	2	0	0	0	0	2	2	0	0	0	0	0	0	0	0	0	0	0	2	0	0	2	0	0	1	0	0	1	2	1	2	2	0	2	0	1	0	2	2	0	0	0	0	0	1	0	1	0
105	1	1	1	0	0	1	1	2	0	0	1	0	0	0	0	0	0	0	1	1	1	0	2	0	1	2	0	0	0	2	0	2	1	0	0	2	1	0	0	0	2	0	0	1	1	2	0	0	1
106	0	0	2	0	0	1	2	2	0	1	0	0	0	0	0	0	0	0	0	2	0	0	2	0	0	0	0	0	0	2	1	0	0	0	2	2	1	0	2	2	0	0	1	1	1	1	0	0	0
107	1	0	2	0	0	2	2	2	1	1	1	1	2	1	0	1	1	1	0	2	0	0	2	0	0	1	0	2	2	0	0	1	1	1	1	1	2	0	1	1	1	0	1	2	1	0	0	1	0
108	1	2	1	0	0	2	0	0	2	2	0	0	0	0	0	0	0	2	0	1	0	0	2	0	0	2	0	1	1	0	0	1	1	0	1	1	2	0	0	0	2	0	0	2	1	1	0	0	0
109	1	1	1	0	0	0	0	2	0	0	1	1	1	1	0	0	0	1	1	1	1	1	2	0	0	0	0	1	0	1	2	2	2	0	1	1	1	1	0	0	1	0	0	2	0	1	0	0	0
110	0	0	2	0	0	2	1	1	1	1	1	0	0	0	0	0	0	0	0	2	1	0	2	0	0	1	0	1	2	2	0	1	2	0	0	2	2	1	0	0	1	0	1	1	1	0	0	0	0
111	1	0	2	0	0	2	2	2	0	1	0	0	0	0	0	0	0	0	2	0	1	0	1	1	1	1	0	0	1	2	0	0	1	1	1	2	2	0	1	1	1	0	0	2	0	1	0	0	0
112	1	0	2	0	0	1	2	2	0	0	1	1	1	1	0	0	0	0	0	2	0	0	2	0	0	0	0	0	0	1	0	1	1	1	1	1	1	0	1	0	1	1	1	2	1	0	0	0	1
113	1	2	1	0	0	1	1	2	0	0	1	0	0	0	0	0	0	0	0	2	0	0	2	0	0	0	1	0	0	1	0	1	1	0	1	1	2	0	0	0	2	0	0	1	0	0	1	0	1
114	1	2	2	0	0	1	0	0	2	2	0	1	1	0	0	0	0	1	0	1	0	0	1	0	0	1	0	0	0	2	0	1	0	0	1	2	1	0	2	1	0	1	1	2	0	0	0	0	0
115	0	1	2	0	0	2	2	2	1	1	0	1	1	1	0	0	1	1	0	2	0	0	2	0	1	1	0	0	0	1	0	1	1	1	0	2	0	0	2	2	0	0	0	0	1	0	0	0	0
116	1	1	1	0	0	1	1	2	0	0	1	2	2	1	0	1	0	0	0	2	0	0	0	0	0	0	1	1	1	2	0	1	1	1	1	1	2	1	0	0	1	0	0	2	1	0	0	0	2
117	0	0	2	0	0	2	0	2	0	0	1	0	1	1	0	0	0	1	1	1	1	0	1	0	0	1	0	0	0	2	1	1	1	0	1	1	1	0	1	1	1	0	0	0	2	2	0	0	0
118	1	2	0	0	0	1	1	1	2	2	0	1	1	0	1	1	0	2	1	0	1	0	2	0	0	1	0	0	2	2	0	2	1	0	1	1	1	0	1	1	1	0	0	2	1	0	0	0	0
119	1	1	1	0	0	1	0	0	2	2	0	0	2	1	0	0	0	1	1	1	1	0	2	0	0	2	0	0	0	1	0	1	1	2	1	1	2	0	0	0	1	0	1	1	1	1	0	0	0
120	1	0	2	0	0	2	2	2	0	0	0	1	1	1	0	0	0	0	0	2	0	0	2	0	0	0	0	1	1	1	0	1	1	0	0	2	0	1	1	1	0	0	0	2	1	0	0	1	0
121	0	1	1	0	0	0	1	1	0	0	2	0	0	0	0	0	0	0	0	2	0	1	2	0	1	1	0	1	1	2	0	2	1	1	1	1	2	0	2	2	0	0	0	1	0	1	0	0	0
122	0	2	0	0	0	0	1	1	1	2	0	0	1	1	0	0	0	2	0	1	0	0	1	0	0	0	0	1	1	1	1	0	2	1	2	2	1	1	0	0	1	0	0	2	0	2	0	0	0
123	0	1	2	0	0	2	0	1	1	1	0	0	1	1	0	0	0	1	0	1	0	0	1	1	1	1	0	0	0	1	0	1	1	1	1	1	1	0	1	1	0	1	1	1	1	1	0	0	0
124	1	2	1	0	0	1	1	1	1	2	0	0	1	1	0	0	0	2	2	0	0	0	2	0	0	2	0	1	1	2	0	0	0	1	0	2	2	0	1	1	0	0	0	0	1	1	0	0	2
125	0	1	1	0	0	1	2	2	0	1	0	1	2	2	0	0	0	1	0	2	0	0	2	0	0	1	0	0	0	2	0	1	1	0	1	1	2	0	1	1	1	0	1	2	1	0	0	1	0
126	1	1	2	0	0	2	1	1	1	1	1	0	0	0	0	0	0	0	0	2	0	1	2	0	0	2	0	1	1	2	0	1	0	1	1	2	1	0	0	0	2	0	0	2	0	2	0	1	0
127	0	0	1	0	0	1	1	1	2	2	0	0	0	1	0	0	0	0	0	1	0	0	2	0	0	2	0	1	1	2	1	0	0	0	0	2	1	0	1	0	1	0	1	1	1	1	0	0	1
128	0	0	2	0	0	1	1	2	0	1	0	0	1	1	0	0	0	0	1	1	1	0	2	0	0	1	0	0	1	2	0	0	0	1	0	2	1	0	0	0	1	0	1	2	1	0	0	0	0
129	1	1	1	0	0	0	1	1	1	2	0	1	2	1	0	1	0	1	0	2	0	0	2	0	0	1	0	0	0	2	2	1	1	0	1	1	2	0	0	0	2	0	0	2	0	1	0	0	1
130	0	2	1	0	0	1	2	2	0	1	0	0	0	0	0	0	0	2	1	0	0	0	2	0	0	0	0	2	2	1	1	1	1	0	0	2	2	0	1	1	1	1	1	2	0	0	0	0	0
131	1	1	1	0	0	2	1	1	1	1	1	0	1	1	0	0	0	0	0	2	0	0	2	0	0	1	0	0	0	2	1	2	2	0	0	2	1	1	1	1	1	0	0	0	0	0	0	1	0
132	0	1	1	0	0	1	2	2	0	0	0	0	0	0	0	0	0	1	1	1	1	1	2	0	0	1	0	0	0	2	0	1	1	1	2	0	1	0	0	0	0	0	0	1	0	1	0	0	0
133	1	1	1	0	0	1	2	2	0	0	1	0	1	1	0	0	0	1	1	1	1	0	2	0	0	0	0	1	1	2	2	0	0	0	0	2	1	1	0	0	1	0	1	1	1	1	0	0	0
134	1	0	2	0	1	1	1	2	0	0	1	0	0	0	0	0	0	0	0	2	0	0	0	0	0	1	0	0	0	2	0	1	1	1	1	1	2	0	0	0	2	0	1	1	1	1	0	0	0
135	1	1	2	0	0	1	1	1	1	1	0	0	0	0	0	0	0	0	1	1	1	0	2	0	0	0	0	0	1	2	0	0	0	0	1	1	2	0	1	1	1	0	1	1	1	1	0	1	0
136	0	0	2	0	0	1	0	1	1	1	0	0	0	0	0	0	0	2	1	1	1	0	2	0	0	1	0	0	0	2	0	2	2	0	1	1	2	0	1	1	1	0	0	2	1	1	0	0	0
137	0	1	1	0	0	1	1	1	1	1	1	1	2	1	0	1	0	0	1	1	1	0	2	0	0	1	0	0	0	2	0	2	2	0	1	1	1	0	1	1	1	0	0	1	1	2	0	1	0
138	1	1	1	0	0	2	1	1	1	1	0	0	1	1	0	0	0	0	0	2	0	0	2	0	0	0	0	1	1	1	0	1	2	0	2	1	2	0	0	0	2	1	1	2	1	0	0	1	0
139	1	2	0	0	0	1	2	2	0	0	0	0	1	1	0	0	0	1	0	2	0	0	2	0	0	1	0	1	0	1	1	2	2	0	2	0	2	0	0	0	1	1	1	1	1	1	0	0	1
140	0	0	2	0	0	2	2	2	0	0	2	0	0	0	0	0	0	0	0	2	0	0	2	0	0	0	0	0	1	1	0	1	1	0	1	1	1	0	0	0	1	0	0	1	1	1	0	0	0
141	1	1	2	0	0	1	1	2	0	0	0	1	1	1	0	0	0	1	1	1	0	0	2	0	0	2	0	1	1	2	2	1	2	0	0	2	2	0	2	2	0	0	1	2	2	2	0	0	0
142	0	1	1	0	0	1	0	0	1	1	1	0	0	0	0	0	0	1	2	0	1	0	2	0	0	0	0	1	1	2	0	1	1	1	2	1	2	0	1	1	1	0	1	1	1	1	0	0	0
143	0	0	2	0	0	2	1	1	1	1	0	1	2	2	0	0	0	2	1	1	1	0	2	0	0	1	0	0	1	2	1	2	2	1	1	2	1	0	1	0	1	0	1	2	1	0	0	1	0
144	1	0	2	0	0	2	1	2	1	1	0	1	1	0	0	0	0	1	1	1	0	0	2	0	0	0	0	0	1	2	0	1	1	0	2	1	1	0	0	0	0	0	0	2	0	1	0	0	0
145	0	1	1	0	0	0	0	0	2	2	0	0	0	0	0	0	0	2	1	1	1	0	2	0	0	1	1	1	1	2	0	2	2	0	1	1	1	0	0	0	1	0	0	0	0	1	0	0	1
146	1	1	1	0	0	1	1	1	1	1	1	1	1	0	0	0	0	1	0	1	0	0	2	0	0	1	0	1	1	2	0	2	2	0	0	2	1	0	1	0	1	1	1	1	1	0	0	0	0
147	0	1	2	0	0	2	1	1	0	1	0	0	0	0	0	0	0	0	0	2	0	0	2	0	0	1	0	0	0	2	1	2	2	0	0	2	1	1	0	0	2	0	0	2	0	1	0	1	0
148	0	0	2	0	1	1	1	2	0	1	0	1	1	1	0	0	0	1	1	1	1	0	2	0	1	1	0	0	0	1	1	2	2	0	2	0	1	0	1	0	1	0	0	1	1	1	0	0	0
149	1	1	1	0	0	0	2	2	0	0	0	1	2	2	0	0	0	0	0	2	0	0	1	1	1	1	0	0	1	2	0	1	1	0	0	2	1	1	0	0	1	0	0	2	1	1	0	0	1
150	0	0	2	0	0	1	2	2	0	0	0	1	2	2	0	0	0	1	1	1	1	0	2	0	0	1	0	0	0	1	0	0	1	1	1	2	0	0	2	1	0	0	1	1	1	1	0	0	0
151	1	2	0	0	0	0	0	1	0	0	1	0	0	0	0	0	0	1	1	1	0	0	1	1	1	1	0	0	0	2	0	0	0	0	0	2	1	0	1	0	1	0	1	2	1	1	0	0	0
152	0	0	2	0	0	1	0	1	0	0	1	0	0	0	0	0	0	0	0	2	0	0	2	0	0	1	0	1	1	0	0	0	0	0	0	2	1	0	0	0	1	0	1	2	1	0	0	0	1
153	0	2	2	0	0	1	1	2	1	1	0	0	0	0	0	0	0	1	1	1	0	0	2	0	0	0	0	0	1	2	0	2	2	0	1	1	1	1	0	0	1	0	0	2	0	0	0	0	0
154	1	1	2	0	0	1	2	2	0	1	0	0	2	2	0	1	0	1	1	1	1	0	2	0	0	1	1	1	1	2	0	0	0	1	0	2	1	2	0	0	0	0	1	2	0	0	0	0	0
155	0	1	2	0	0	0	1	1	1	1	1	0	0	0	0	0	1	2	0	2	0	0	2	0	0	0	0	1	2	2	0	2	2	0	1	1	1	0	1	1	1	1	2	2	0	1	0	0	1
156	1	2	1	0	0	2	2	2	0	1	0	0	0	0	0	0	0	0	1	1	1	0	2	0	0	1	0	1	1	2	0	1	0	2	1	1	2	1	0	0	1	0	0	1	0	1	0	1	0
157	1	1	1	0	0	1	1	1	1	1	1	1	0	0	0	0	0	0	0	2	0	0	2	0	0	1	0	0	1	2	0	0	0	2	1	2	1	1	1	0	0	0	0	2	0	1	0	2	0
158	1	1	2	0	0	2	0	1	1	1	1	0	0	0	0	0	0	2	0	1	0	0	2	0	0	1	0	0	0	2	0	1	1	1	2	0	2	0	0	0	2	0	0	1	0	0	0	0	0
159	0	1	2	0	0	2	0	1	1	1	0	0	0	0	0	0	0	1	1	1	0	0	2	0	0	0	0	1	1	1	0	1	2	0	2	1	1	1	1	1	1	0	1	2	0	1	0	0	0
160	0	2	0	0	0	0	1	1	2	2	0	0	1	1	0	0	0	1	1	1	1	0	1	0	0	1	0	1	1	2	2	1	1	1	1	1	1	0	2	2	0	1	1	2	0	0	0	0	1
161	0	2	1	0	0	1	2	2	0	1	0	0	0	0	0	0	0	2	0	1	0	0	1	0	0	1	1	0	1	2	0	1	1	1	0	2	1	0	1	1	1	0	1	2	1	2	0	0	0
162	1	1	1	0	0	2	0	0	1	1	1	0	1	1	0	0	0	0	0	2	0	0	1	1	1	2	0	0	0	1	0	1	1	0	1	2	2	0	0	0	1	0	0	1	1	1	0	1	1
163	0	0	2	0	0	2	0	0	1	1	1	0	1	1	0	0	0	1	1	1	0	0	2	0	0	0	0	0	0	2	0	1	1	0	1	1	0	0	1	0	0	0	1	2	1	1	0	0	0
164	0	1	2	0	0	1	1	1	2	2	0	1	2	1	0	0	0	0	1	1	1	0	2	0	0	2	0	1	1	2	0	2	1	0	0	2	2	0	0	1	1	0	0	1	0	0	0	0	0
165	1	1	1	0	0	1	2	2	1	1	1	0	0	0	0	0	0	0	0	2	0	0	2	0	0	1	0	0	0	2	1	1	1	1	0	2	1	0	0	0	2	0	0	1	1	1	0	1	1
166	0	1	1	0	0	1	2	2	0	0	1	0	0	0	0	0	0	1	1	1	1	0	1	1	1	1	0	0	1	2	0	2	1	0	0	2	1	0	1	0	1	1	1	1	1	0	0	0	0
167	0	0	2	0	0	2	0	1	0	0	1	1	2	1	1	1	0	1	1	1	0	0	2	0	0	1	0	0	1	2	0	1	1	1	0	2	0	1	1	1	0	0	2	2	1	1	0	0	0
168	1	0	2	0	0	2	1	1	1	2	0	0	2	2	0	1	0	1	1	1	1	1	1	0	0	1	0	0	0	2	1	0	0	1	0	2	1	0	0	0	1	0	1	2	1	0	1	0	1
169	1	1	1	0	0	1	0	0	2	2	0	1	1	0	0	0	0	1	1	1	0	0	2	0	0	0	0	0	1	2	0	0	0	0	0	2	1	0	1	1	1	1	1	1	1	0	0	1	0
170	0	1	1	0	0	1	1	1	1	1	1	1	2	1	0	0	0	1	1	1	1	0	1	1	1	1	0	1	1	1	1	1	1	2	1	1	1	0	1	1	0	1	1	2	1	1	0	0	0
171	0	0	1	0	0	1	2	2	0	0	0	0	1	0	0	0	0	0	1	1	0	0	2	0	0	0	0	2	2	1	1	2	2	0	1	1	1	0	0	0	0	0	0	0	1	0	0	0	0
172	1	1	1	0	0	1	1	0	1	1	1	0	0	0	0	0	0	1	1	1	1	0	2	0	0	1	0	1	0	0	1	1	1	0	0	2	2	0	1	1	1	1	1	2	0	0	0	0	0
173	1	2	1	0	0	0	1	2	0	1	0	1	1	0	0	0	0	0	0	2	0	0	1	1	2	2	0	1	1	2	0	1	1	0	1	1	2	0	1	1	1	0	0	2	0	1	0	0	0
174	0	2	0	0	0	1	1	1	1	2	0	0	0	0	0	0	0	1	1	1	1	0	2	0	1	0	0	0	0	1	1	1	0	1	1	1	0	1	1	1	0	0	0	0	1	0	0	0	0
175	0	0	2	0	0	2	0	1	0	0	0	0	0	0	0	0	0	1	1	1	0	0	2	0	0	1	0	0	2	2	0	1	1	0	0	2	1	0	0	0	2	0	0	1	0	0	0	0	0
176	1	0	2	0	0	2	1	1	1	1	0	0	1	1	0	0	0	0	0	2	0	0	2	0	0	2	0	0	1	2	0	2	1	1	0	2	1	0	0	0	1	0	1	1	1	1	0	0	0
177	0	2	1	0	0	1	1	1	1	1	0	0	0	0	0	0	0	1	1	1	0	0	2	0	0	1	0	1	1	2	2	1	1	0	0	2	1	0	1	0	1	0	1	2	1	0	0	0	0
178	0	0	2	0	0	1	1	2	0	0	1	0	0	0	0	0	0	0	1	1	1	0	2	0	1	0	0	0	0	2	0	0	0	2	1	2	2	1	0	0	1	0	2	2	1	1	0	1	1
179	0	0	2	0	0	1	1	1	1	1	0	0	2	2	0	1	0	2	1	1	1	0	2	0	0	0	0	0	0	2	1	0	0	0	1	1	2	0	0	0	2	0	0	1	0	1	0	0	0
180	1	1	1	0	0	1	0	0	2	2	0	2	2	1	0	0	0	1	1	1	1	1	0	1	1	1	0	0	0	2	0	2	2	0	0	2	0	0	2	2	0	0	0	2	0	0	0	0	0
181	1	1	1	0	0	0	1	1	0	0	0	0	0	0	0	0	0	0	0	2	0	0	0	1	1	0	0	0	0	2	1	0	0	0	1	1	1	1	0	0	1	0	0	1	0	1	0	0	0
182	1	2	1	0	0	1	2	2	0	0	1	0	0	0	0	0	0	0	0	2	0	0	2	0	0	1	0	0	0	2	1	2	2	0	1	1	1	0	2	2	0	0	0	1	0	0	0	1	0
183	1	0	2	0	0	1	1	1	1	1	0	0	2	2	0	0	0	0	0	2	0	0	0	0	0	1	0	0	0	1	0	2	1	0	0	2	1	1	0	0	0	0	0	1	0	0	0	0	0
184	0	1	2	0	0	0	0	1	1	1	0	0	0	0	0	0	0	2	0	1	0	0	2	0	0	1	0	0	1	1	0	1	1	0	1	1	0	1	1	1	0	0	0	1	1	1	0	0	0
185	1	2	0	0	0	0	2	2	0	0	1	0	1	1	0	0	0	1	0	2	0	0	1	1	1	2	0	0	2	2	0	1	1	2	2	2	2	0	0	0	1	0	0	2	0	1	0	0	1
186	0	2	2	0	0	1	1	1	0	0	0	0	1	0	0	1	0	0	0	2	0	0	2	0	1	0	0	0	1	2	1	0	0	0	1	1	2	0	2	2	1	1	1	2	0	0	0	0	0
187	1	0	2	0	0	1	0	0	2	2	0	0	0	0	0	0	0	0	0	2	0	0	1	1	1	1	0	0	1	2	0	1	1	0	2	1	1	0	0	0	2	0	0	1	0	0	0	0	1
188	1	1	1	0	0	1	1	2	0	0	1	2	2	2	0	0	0	2	1	0	0	0	1	0	0	1	0	0	0	2	0	1	1	0	0	2	1	1	1	0	0	0	0	1	0	0	0	0	1
189	0	2	0	0	0	1	1	1	1	2	0	1	1	0	0	1	0	0	0	2	0	0	2	0	0	0	0	0	0	2	0	2	2	0	2	0	1	0	1	1	0	0	0	0	2	2	0	0	0
190	1	1	1	0	0	1	2	2	0	1	0	0	1	0	0	0	0	0	0	2	0	0	1	0	0	1	0	0	1	2	0	2	1	0	0	2	2	0	0	0	1	1	1	1	1	0	0	0	1
191	0	0	2	0	0	1	1	2	0	1	0	0	0	0	0	0	1	1	1	1	1	0	2	0	1	2	0	0	0	2	0	1	0	1	1	2	2	0	0	0	2	1	1	1	2	0	0	1	0
192	0	1	2	0	0	1	2	2	0	0	1	0	1	1	0	0	0	1	1	1	1	0	2	0	0	2	0	1	2	2	1	2	1	1	1	1	0	1	0	0	1	0	1	2	1	0	0	0	0
193	1	2	1	0	0	1	1	1	1	1	0	0	0	0	0	0	0	1	1	1	0	0	2	0	0	0	0	0	0	1	1	1	1	0	0	1	2	1	0	0	0	0	0	1	0	0	0	0	1
194	0	0	2	0	0	2	0	0	2	2	0	0	1	0	0	1	0	1	0	1	0	0	1	1	1	1	0	2	1	2	1	1	0	0	0	2	1	1	0	0	0	0	1	2	0	0	0	0	0
195	1	1	2	0	0	1	1	1	1	1	0	0	1	1	0	0	0	1	1	1	1	0	0	1	1	1	0	0	1	2	1	1	1	0	1	1	1	0	0	0	1	0	0	2	1	0	0	1	0
196	1	2	1	0	0	1	2	2	0	0	2	1	1	0	0	0	1	2	1	1	1	0	2	0	0	1	0	1	1	2	0	0	1	1	1	2	1	0	0	0	0	1	1	2	2	0	0	0	0
197	0	1	2	0	0	2	2	2	0	0	1	0	0	0	0	0	0	1	2	0	1	0	2	0	0	1	0	0	0	1	0	0	1	1	1	2	2	1	0	0	1	1	1	2	1	0	0	0	0
198	1	0	2	0	0	2	1	1	2	2	0	0	1	1	0	0	0	0	1	1	0	0	1	1	1	1	0	0	1	2	0	1	1	0	0	2	1	0	1	0	1	0	1	1	1	0	0	1	0
199	0	1	2	0	0	1	1	1	1	1	0	0	0	0	0	0	0	0	0	2	0	0	2	0	0	1	1	1	1	2	0	1	0	2	1	2	1	1	0	0	0	0	2	2	2	0	0	0	1
200	1	0	2	0	0	2	2	2	0	0	1	0	1	1	0	0	0	0	0	2	0	0	2	0	0	2	0	1	0	1	1	0	0	0	0	2	1	0	1	1	1	0	0	2	0	2	0	0	1
201	1	1	2	0	0	1	1	1	1	2	0	0	1	0	0	0	0	0	0	2	0	0	0	1	1	1	0	0	1	2	0	1	2	0	1	2	2	0	0	0	1	0	0	1	0	1	0	0	1
202	1	2	0	0	0	1	1	1	1	1	1	2	2	0	1	1	0	0	1	1	1	0	1	0	1	1	0	0	1	2	0	0	0	0	0	2	2	0	0	1	1	1	1	1	1	1	0	0	0
203	1	1	2	0	0	1	1	1	1	1	0	0	0	0	0	0	0	0	1	1	1	0	1	0	1	2	0	0	2	2	0	2	1	1	1	1	1	0	0	0	1	1	1	2	2	0	0	0	0
204	0	1	1	0	0	1	1	1	2	2	0	2	2	0	0	0	0	0	0	2	0	0	2	0	0	2	0	0	0	1	0	0	0	0	0	2	1	0	1	1	1	1	1	1	0	2	0	0	0
205	1	2	0	0	0	1	1	1	1	1	1	1	2	2	0	0	0	0	0	2	0	0	1	0	1	1	0	1	1	2	0	1	1	0	0	2	1	0	0	0	1	0	0	1	0	1	0	0	0
206	1	1	2	0	0	2	1	1	2	2	0	0	1	0	0	0	0	2	2	0	0	0	1	0	0	2	0	0	1	2	0	0	0	1	1	1	1	1	0	0	1	0	0	1	0	1	0	0	0
207	1	0	2	0	0	1	2	2	0	0	1	0	0	0	0	0	1	2	0	1	0	0	2	0	0	0	0	0	0	2	1	0	1	0	1	2	1	0	0	0	2	1	1	2	2	1	0	0	0
208	1	2	0	0	0	1	1	1	1	1	1	0	0	0	0	0	0	0	0	2	0	0	2	0	0	2	0	0	0	2	1	0	1	0	1	2	1	0	0	0	1	0	0	1	2	1	0	0	1
209	1	2	0	0	0	0	2	2	0	0	2	1	0	0	0	0	0	0	1	1	1	0	2	0	0	2	0	0	1	2	1	1	1	0	0	2	1	0	1	1	1	0	0	1	0	1	0	1	0
210	0	2	0	0	0	0	1	1	1	1	1	0	0	0	0	0	0	1	0	1	0	0	2	0	0	0	0	0	0	2	0	2	2	1	0	2	1	0	1	1	1	0	0	1	0	1	0	1	0
211	0	1	1	0	0	1	0	0	2	2	0	0	1	1	0	0	0	1	0	1	0	0	2	0	0	0	0	1	2	1	0	1	0	1	0	2	1	0	0	0	1	0	1	2	1	0	0	0	1
212	1	1	0	0	0	0	0	1	1	1	0	0	0	0	0	0	1	2	1	1	0	2	0	0	0	1	1	0	1	2	0	2	1	0	1	1	1	0	1	1	1	0	1	2	1	0	0	0	0
213	0	2	0	0	0	0	2	2	0	1	0	0	1	1	0	0	0	1	0	2	0	0	1	0	0	0	0	0	1	2	0	1	0	0	1	2	1	0	2	2	0	0	1	2	1	0	0	0	0
214	0	1	1	0	0	1	2	2	0	1	0	0	1	1	0	0	0	1	1	1	1	0	1	0	0	1	0	0	0	2	1	2	2	0	1	1	0	0	1	1	0	0	1	2	1	0	0	1	0
215	0	0	1	0	0	0	1	1	2	2	0	1	1	0	0	0	0	0	1	1	0	0	1	1	1	1	0	1	2	2	1	0	0	0	0	2	0	0	1	1	1	0	0	1	0	0	0	0	0
216	0	1	1	0	0	1	1	1	1	1	2	1	1	0	0	0	0	0	0	2	0	0	2	0	0	1	0	0	0	2	1	0	0	0	0	2	2	0	0	0	2	0	0	0	0	1	0	1	0
217	1	1	1	0	0	1	1	1	1	1	0	2	2	0	0	0	0	0	0	2	0	0	2	0	0	1	0	1	2	2	1	1	0	0	2	1	1	1	1	0	0	0	0	2	0	1	0	0	0
218	1	1	2	0	0	0	1	1	1	2	0	0	0	0	0	0	0	0	0	2	0	0	2	0	0	1	0	0	1	2	0	1	1	1	0	2	1	1	0	0	2	0	0	0	1	1	0	0	1
219	0	1	1	0	0	1	1	2	0	1	0	0	0	0	0	0	0	2	2	0	0	0	2	0	0	0	0	0	0	2	0	2	2	0	2	0	1	1	1	1	1	0	1	1	0	1	0	0	0
220	0	2	1	0	0	1	2	2	0	0	2	0	1	1	0	0	0	0	0	2	0	0	1	0	0	1	0	0	2	2	0	1	0	1	0	2	0	0	2	2	0	0	0	2	0	0	0	0	0
221	1	1	1	0	0	0	2	2	1	1	1	2	2	0	0	0	0	0	0	1	0	0	2	0	0	1	0	0	0	1	1	0	0	0	0	2	1	0	1	1	1	0	1	1	1	1	0	1	0
222	1	2	0	0	0	1	0	0	2	2	0	0	0	0	0	0	0	1	2	0	1	0	2	0	0	1	0	1	2	1	0	0	0	0	1	1	2	0	0	0	1	0	0	0	1	0	0	0	0
223	1	1	1	0	0	1	2	2	0	1	0	1	1	0	0	0	0	1	1	1	1	0	2	0	0	1	1	0	0	1	0	1	0	1	0	2	1	0	0	0	1	0	0	1	0	0	0	0	0
224	1	1	1	0	0	1	1	2	0	0	0	0	0	0	0	0	0	1	0	1	0	0	2	0	0	2	0	1	1	2	0	1	1	0	0	2	2	1	0	0	1	1	1	1	1	1	0	0	0
225	1	1	2	0	0	1	2	2	0	0	0	0	1	0	0	0	0	0	0	2	0	0	1	0	1	2	0	1	2	1	0	2	1	2	1	1	1	0	2	2	0	0	1	1	1	0	0	0	1
226	0	1	1	0	0	2	0	0	2	2	0	0	1	1	0	0	0	0	1	1	0	0	2	0	0	2	0	0	0	1	1	0	0	0	0	2	2	0	1	1	1	1	1	1	0	2	0	0	0
227	0	2	1	0	0	1	1	1	1	2	0	0	0	0	0	0	0	2	0	1	0	0	2	0	0	1	1	1	1	2	0	0	1	0	0	2	1	1	0	0	1	0	0	1	0	1	0	0	0
228	1	0	2	0	0	1	0	1	1	1	0	1	1	0	0	1	0	2	1	0	1	0	0	1	1	1	0	1	1	1	1	1	1	0	2	1	1	0	0	0	2	1	1	1	2	0	0	0	0
229	0	2	0	0	0	1	2	2	1	1	1	0	1	1	0	0	0	1	0	1	0	0	2	0	1	0	0	0	0	1	0	0	0	0	0	2	2	0	0	0	2	0	0	2	0	1	0	0	1
230	0	2	1	0	0	1	1	1	1	1	0	1	0	0	0	0	0	1	1	1	0	0	2	0	0	2	0	1	2	2	1	1	1	1	0	2	2	0	2	2	0	2	2	2	1	0	1	0	1
231	0	1	1	0	0	0	1	1	1	2	0	0	1	1	0	0	0	0	0	2	0	0	1	1	1	0	0	1	2	1	0	0	0	1	0	2	2	0	2	2	0	0	0	0	2	1	0	0	1
232	0	1	1	0	0	1	1	1	1	1	1	1	1	0	0	0	0	2	1	0	0	0	2	0	0	1	0	0	1	2	0	2	2	0	1	1	1	0	2	2	0	1	1	2	2	0	0	0	1
233	1	2	0	0	0	1	2	2	0	1	1	0	0	0	0	0	0	0	0	2	0	0	2	0	0	1	0	0	2	2	0	1	1	0	1	1	2	0	1	1	1	0	1	2	1	0	0	0	0
234	0	1	2	0	0	2	2	2	1	1	0	0	0	0	0	0	0	1	1	1	0	0	2	0	0	0	0	1	1	2	0	1	1	0	0	2	1	0	0	0	1	1	1	1	1	1	0	0	0
235	0	1	1	0	0	1	0	1	1	1	0	1	1	0	0	0	0	1	1	1	1	1	2	0	0	2	0	0	0	1	1	0	1	1	1	2	0	0	1	1	0	0	0	1	0	0	0	0	0
236	0	1	1	0	0	1	2	2	0	1	0	0	0	0	0	0	0	2	0	0	0	1	2	0	0	2	0	0	0	2	1	1	1	0	0	2	2	0	0	0	2	0	0	2	0	1	0	0	0
237	0	1	1	0	0	1	1	2	0	0	1	0	0	0	0	0	1	2	2	0	1	0	2	0	0	1	0	0	0	2	1	2	1	1	0	2	1	0	1	1	1	0	0	1	1	1	1	0	0
238	0	1	1	0	0	2	1	1	1	1	0	0	1	1	0	0	1	1	0	2	1	0	1	1	1	1	0	0	0	2	1	1	0	1	0	2	2	1	0	0	1	0	0	0	0	0	0	0	0
239	1	2	0	0	0	0	2	2	0	0	0	0	0	0	0	0	0	0	0	2	0	0	1	0	0	0	0	0	0	2	0	1	0	1	0	2	2	0	0	0	1	1	1	1	1	1	0	0	1
240	1	1	1	0	0	2	1	1	1	1	2	0	0	0	0	0	0	1	1	1	0	1	1	0	0	0	0	0	0	2	1	1	1	1	1	1	1	0	1	1	1	1	1	1	0	1	0	0	1
241	1	0	2	0	0	2	1	1	1	1	1	0	1	1	0	0	1	1	0	2	0	0	2	0	0	2	0	0	0	2	1	2	1	0	1	1	1	1	0	0	0	0	1	1	0	1	0	0	0
242	1	2	0	0	0	0	1	2	0	0	1	0	0	0	0	0	0	0	0	1	0	0	1	0	0	1	0	0	1	2	0	2	1	0	1	1	2	0	1	1	1	0	1	2	2	1	0	0	0
243	0	2	0	0	0	0	2	2	0	0	2	0	0	0	0	0	0	0	0	2	0	0	2	0	0	1	0	0	2	2	0	2	2	0	1	1	1	0	1	1	1	0	0	0	2	2	0	0	0
244	0	2	0	0	0	0	2	2	0	1	0	0	1	1	0	0	0	2	1	1	1	0	2	0	0	1	0	0	0	2	2	1	1	0	1	1	1	1	1	0	0	2	2	2	0	0	0	0	2
245	0	1	2	0	0	1	1	1	0	0	1	1	2	1	1	1	0	1	0	1	0	0	2	0	0	0	0	1	1	2	0	2	2	0	1	1	2	0	0	0	2	0	0	2	0	0	0	0	1
246	1	2	1	0	0	1	2	2	0	1	0	0	1	1	0	0	0	1	2	0	2	0	1	0	0	2	0	0	0	2	1	1	0	1	0	2	2	0	2	2	0	0	0	2	0	1	0	1	0
247	0	1	1	0	0	1	1	1	1	1	0	1	1	0	0	0	0	2	1	1	1	0	2	0	1	2	0	0	0	2	2	2	1	0	2	2	1	1	1	1	1	1	2	2	1	0	0	0	0
248	1	1	1	0	0	2	2	2	0	0	1	0	0	0	0	0	0	0	0	2	0	0	2	0	0	1	0	0	0	2	0	1	1	2	2	2	1	0	0	0	1	0	0	1	0	0	0	0	0
249	1	2	0	0	0	1	1	2	0	1	0	1	1	0	0	1	1	0	1	1	1	0	2	0	0	1	1	0	0	1	0	0	0	0	0	2	1	1	0	0	0	0	0	1	0	0	0	0	2
250	1	2	0	0	0	0	0	0	2	2	0	0	0	0	0	0	0	0	0	1	0	0	2	0	0	1	0	1	2	2	1	1	1	1	1	1	1	1	1	1	1	1	1	2	2	1	0	1	0
251	0	2	1	0	0	2	0	1	1	1	1	0	1	2	0	0	0	0	0	2	0	1	2	0	0	0	1	0	0	1	0	2	1	0	2	2	2	0	2	2	0	0	0	0	2	2	0	0	0
252	1	2	0	0	0	1	1	1	1	1	1	1	2	1	0	0	1	1	1	1	0	0	2	0	0	0	1	0	0	2	0	1	1	0	0	2	1	0	0	0	1	0	1	1	1	1	0	0	0
253	0	1	2	0	0	2	1	2	0	0	0	0	0	0	0	0	0	0	0	2	0	0	1	1	1	1	0	2	2	1	0	1	1	0	1	1	2	0	0	0	2	0	0	2	0	0	0	0	0
254	1	1	1	0	0	2	1	1	1	2	0	0	1	0	1	1	0	0	0	1	0	1	1	0	0	0	0	2	1	2	1	0	0	2	1	2	1	1	1	1	1	0	0	0	1	0	1	0	1
255	1	2	0	0	0	0	0	1	1	1	0	0	2	1	1	1	0	0	0	2	0	0	2	0	0	0	0	0	1	2	0	2	1	1	0	2	1	0	1	1	0	0	0	1	1	1	0	0	0
256	1	1	2	0	0	2	2	2	0	0	2	0	0	0	0	0	0	1	0	2	0	0	1	1	1	1	1	0	0	1	0	1	1	0	0	2	1	1	0	0	1	0	0	1	1	0	0	0	0
257	1	2	0	0	0	0	1	1	1	1	0	1	1	0	0	0	0	0	0	2	0	1	1	0	0	1	0	0	0	2	0	2	2	0	2	0	2	1	0	0	0	0	0	2	0	0	0	0	0
258	0	1	2	0	0	1	1	1	1	2	0	1	1	0	0	0	0	0	0	2	0	0	2	0	0	0	0	1	1	2	0	2	2	0	2	0	1	0	2	2	0	0	0	1	0	1	0	0	0
259	1	1	1	0	0	1	2	2	1	1	0	0	0	0	0	0	0	1	2	0	2	0	2	0	0	1	0	0	0	2	1	2	2	0	1	1	1	0	0	0	2	1	1	2	1	1	0	0	0
260	1	1	1	1	1	1	2	2	1	1	0	0	0	0	0	0	0	2	2	0	0	0	2	0	0	1	0	0	1	2	0	2	2	0	2	0	1	1	0	0	1	0	0	1	0	1	0	0	0
261	0	2	0	0	0	0	1	1	2	2	0	0	0	0	0	0	0	0	0	2	0	0	1	1	0	1	0	0	0	2	0	1	1	0	0	2	1	0	1	0	1	0	2	2	1	1	0	0	0
262	0	1	2	0	0	2	1	1	1	1	0	1	2	2	0	0	0	1	1	1	0	0	1	0	0	2	0	0	0	2	0	2	2	0	0	2	1	0	0	0	2	0	0	2	1	0	0	0	0
263	1	1	1	0	0	1	1	1	1	1	1	1	1	0	0	1	0	1	1	1	1	0	2	0	0	2	0	2	2	2	1	1	1	1	0	2	1	0	1	1	1	0	0	2	2	1	0	0	0
264	0	1	2	0	0	2	2	2	0	0	1	1	1	1	0	0	0	0	0	2	0	0	2	0	0	1	0	1	2	1	0	0	0	0	1	1	1	0	2	2	0	0	1	1	1	1	0	0	0
265	0	2	1	0	0	1	2	2	0	1	1	0	0	0	0	0	0	1	1	1	0	0	2	0	0	0	0	0	0	1	0	1	1	1	0	2	1	1	0	0	1	0	0	1	0	0	0	0	0
266	0	1	1	0	0	1	1	1	1	2	0	1	1	0	0	0	1	1	1	1	0	0	2	0	0	2	0	0	0	2	2	1	1	1	1	1	0	1	0	0	1	0	1	1	1	1	0	1	0
267	0	1	1	0	0	1	2	2	0	1	0	0	2	2	0	1	0	0	0	2	0	0	1	0	0	1	0	0	0	2	0	0	1	1	0	2	0	0	2	1	0	0	0	0	0	1	0	0	1
268	1	0	2	0	0	1	2	2	0	0	1	0	0	0	0	0	0	0	0	2	0	0	2	0	0	1	0	0	0	2	0	0	0	1	0	2	2	0	0	1	1	0	2	2	1	1	0	0	0
269	1	0	2	0	0	2	1	1	1	1	0	0	2	1	0	0	0	2	1	1	1	0	2	0	0	1	0	1	1	2	1	1	1	0	0	2	2	0	1	1	1	0	0	2	0	0	0	0	0
270	1	2	0	0	0	0	1	1	1	1	1	0	0	0	0	0	0	1	1	1	1	0	2	0	0	0	0	0	0	1	0	2	2	0	0	2	0	0	1	1	0	0	0	2	0	0	0	0	0
271	1	2	1	0	0	0	2	2	0	0	0	1	1	0	0	0	0	1	1	1	0	0	1	0	0	1	0	0	0	2	1	1	0	0	0	2	2	0	0	1	1	0	0	0	0	1	0	0	0
272	0	1	1	0	0	2	1	1	1	2	0	0	0	0	0	0	1	1	0	2	1	0	2	0	0	2	0	0	1	2	0	1	1	0	0	2	1	0	1	1	1	0	0	1	0	0	0	0	0
273	1	1	1	1	1	2	1	2	0	1	0	0	0	0	0	0	0	0	0	2	0	0	1	0	0	2	0	0	0	2	0	0	0	0	0	2	1	0	0	0	0	1	1	1	1	0	0	2	0
274	0	1	1	0	0	1	1	1	1	2	0	1	1	0	0	1	0	0	0	2	0	0	0	0	0	0	0	0	0	2	1	1	1	0	0	2	1	0	1	1	1	0	0	2	0	2	0	0	0
275	1	1	2	0	0	2	0	0	2	2	0	0	1	1	0	0	0	1	0	1	0	0	1	1	1	1	0	1	1	0	0	2	2	0	2	1	2	0	0	0	1	1	1	2	2	0	0	0	0
276	1	0	1	0	0	1	1	1	1	1	1	0	0	0	0	0	0	1	0	2	0	0	2	0	0	1	0	0	0	2	1	1	2	0	0	2	2	0	1	1	1	0	0	2	0	1	0	0	1
277	0	0	2	0	0	1	0	1	1	1	1	0	1	1	0	0	1	2	0	1	0	0	2	0	0	1	0	0	0	2	0	2	1	0	0	2	1	0	0	0	1	0	1	1	1	2	0	0	0
278	1	0	1	0	0	1	2	2	0	0	1	0	0	0	0	0	0	0	0	2	0	0	1	1	1	0	0	0	0	1	1	1	1	1	2	1	1	1	1	1	0	0	1	2	1	0	0	0	0
279	1	0	2	0	0	2	2	2	0	0	1	0	1	1	0	0	0	1	1	1	1	0	2	0	0	0	0	0	1	2	0	1	0	0	1	1	2	0	1	1	1	0	1	2	1	0	0	1	0
280	1	2	2	0	0	1	2	2	0	1	1	1	2	1	0	0	1	1	1	1	0	0	2	0	0	2	0	0	2	2	0	0	0	1	0	2	1	1	0	0	1	0	0	2	0	2	0	0	1
281	1	0	2	0	0	2	2	2	0	1	1	0	0	0	0	0	0	1	0	1	0	0	1	0	0	2	0	0	0	2	0	1	1	0	0	2	1	0	0	0	1	0	0	0	1	0	0	0	0
282	1	1	1	0	0	1	1	1	1	1	0	1	2	1	0	0	0	0	0	2	0	0	0	1	1	0	0	0	0	2	1	2	2	0	2	0	1	0	0	0	2	1	1	1	1	1	0	1	0
283	1	0	2	0	1	1	2	2	0	0	1	0	0	0	0	0	0	2	2	0	0	0	2	0	0	1	0	2	2	0	0	0	0	0	0	2	1	1	1	1	0	0	0	2	1	0	0	0	0
284	0	0	2	0	0	1	0	0	2	2	0	1	1	0	0	0	0	1	1	1	1	0	1	0	0	0	0	1	1	1	0	1	2	0	1	2	2	1	0	0	1	0	0	2	0	1	0	0	0
285	0	1	1	0	0	1	2	2	0	1	1	1	1	0	0	0	0	0	0	2	0	0	2	0	0	0	0	0	0	2	2	0	0	0	0	2	2	0	0	0	1	0	0	2	0	0	0	1	0
286	1	1	1	0	0	0	2	2	0	1	0	0	1	0	0	0	0	2	1	0	0	0	2	0	0	0	0	0	0	2	0	0	0	1	0	2	1	0	1	1	1	1	1	2	1	0	0	1	0
287	0	1	2	0	0	2	2	2	0	0	0	1	1	0	0	0	0	1	0	1	0	0	2	0	0	1	0	0	1	2	0	2	2	0	1	1	0	0	1	1	1	0	0	1	2	1	0	1	0
288	0	1	1	0	0	1	2	2	0	1	1	0	1	1	0	0	0	1	1	1	1	1	2	0	0	2	1	0	0	2	0	2	1	1	0	2	1	0	1	0	1	0	0	2	0	1	0	0	0
289	0	1	2	0	0	0	1	2	0	0	1	0	2	0	1	1	0	1	1	0	0	0	1	0	1	1	0	0	1	2	0	1	1	0	0	2	2	1	0	0	1	1	1	2	1	0	0	0	1
290	1	0	2	0	0	2	1	1	1	2	0	0	0	0	0	0	0	2	1	0	1	0	1	0	0	1	0	0	1	2	0	1	1	1	1	1	0	1	1	1	0	0	0	1	0	0	0	1	0
291	0	1	1	0	0	0	1	1	1	1	0	0	0	0	0	0	0	1	1	1	1	0	2	0	0	2	0	0	1	2	0	1	1	0	1	2	1	1	0	0	1	0	1	2	1	0	0	0	1
292	1	1	2	0	0	2	1	1	1	1	0	0	2	1	1	1	0	1	0	2	0	0	2	0	0	1	0	1	1	2	2	1	1	0	1	2	1	0	0	0	1	0	1	2	2	2	0	0	0
293	0	2	1	0	0	1	1	1	0	1	0	1	1	0	0	1	0	1	1	1	1	0	1	0	0	1	0	1	1	2	1	2	2	0	1	1	2	0	0	0	2	0	0	2	0	1	0	0	0
294	0	1	2	0	0	2	1	1	1	1	0	0	1	0	1	1	0	0	0	2	0	0	2	0	0	0	0	1	2	1	0	1	1	2	2	2	1	0	1	1	1	0	0	1	0	0	0	1	0
295	1	0	2	0	0	1	0	0	1	1	2	1	1	0	0	0	0	1	1	1	0	0	2	0	0	1	0	0	0	2	0	1	1	1	0	2	1	0	1	1	1	1	1	2	1	0	0	0	1
296	1	2	1	0	0	1	1	2	0	0	1	0	0	0	0	0	0	0	0	2	0	0	1	0	0	0	0	0	1	2	1	1	1	0	1	2	1	0	1	1	1	0	1	1	1	2	0	1	0
297	1	0	2	0	0	1	0	2	0	0	1	1	1	1	0	0	0	1	1	1	1	0	2	0	0	1	0	0	0	2	1	2	2	0	2	0	2	0	0	0	2	0	0	2	0	2	0	0	0
298	1	2	1	0	0	0	0	0	2	2	0	1	1	0	0	0	0	2	2	0	1	0	1	1	2	2	0	1	1	2	1	0	0	0	1	1	1	0	0	0	2	1	1	1	0	1	0	0	0
299	0	1	1	0	0	1	1	2	1	1	0	0	1	1	0	0	0	0	0	2	0	1	1	0	1	0	0	0	0	2	1	1	1	0	1	2	1	0	0	0	2	1	1	2	1	0	0	0	0
300	1	1	1	0	0	1	0	0	1	1	1	1	1	0	0	0	1	2	1	0	1	0	2	0	0	1	0	0	0	2	2	0	0	0	0	2	0	1	0	0	0	0	1	1	1	0	0	0	0
301	1	1	1	0	0	1	1	1	0	0	2	0	0	0	0	0	0	0	0	2	0	0	1	0	1	2	0	0	1	2	0	1	1	0	0	2	1	0	0	0	1	0	0	2	0	2	0	0	0
302	0	1	1	0	0	1	1	1	0	0	1	1	1	0	0	1	0	1	0	1	0	0	2	0	0	0	0	0	1	2	1	1	1	0	0	2	1	0	1	1	1	0	0	2	0	1	0	0	0
303	1	0	2	0	0	2	0	0	1	1	1	2	2	1	0	0	0	1	1	1	1	0	0	0	0	1	0	0	1	1	0	1	2	0	1	2	2	1	0	0	0	1	1	2	0	1	0	0	0
304	1	1	2	0	0	2	2	2	0	0	1	1	2	2	0	0	0	1	1	1	1	1	2	0	0	2	0	0	0	2	0	2	1	2	1	2	0	0	1	0	0	1	1	1	1	1	0	0	0
305	0	1	1	0	0	1	1	1	0	0	1	0	0	0	0	0	0	0	0	2	0	0	2	0	0	1	0	0	0	1	0	1	1	0	1	2	2	0	2	2	1	0	1	2	1	1	0	1	0
306	1	2	1	0	0	1	1	2	0	0	1	0	2	1	0	0	0	1	1	1	1	0	2	0	0	1	1	1	1	2	1	1	0	2	1	1	1	0	0	0	1	0	0	2	0	0	0	1	0
307	0	0	2	0	0	1	1	2	0	0	1	1	1	0	1	1	0	0	0	2	0	0	2	0	0	0	0	1	0	1	1	0	0	0	0	2	2	0	1	1	1	1	1	2	1	0	0	0	1
308	1	1	1	0	0	1	1	1	1	1	0	0	1	0	0	0	0	0	0	2	0	0	1	0	0	1	1	0	1	2	0	2	1	0	1	1	1	0	1	1	0	0	0	1	0	1	0	0	0
309	1	2	0	0	0	1	2	2	0	0	0	0	2	2	0	0	0	1	0	1	0	0	2	0	0	1	0	0	0	2	1	1	0	0	2	1	0	1	0	0	0	1	1	1	1	0	0	0	0
310	1	1	1	0	0	1	1	1	1	2	0	0	0	0	0	0	0	1	0	1	0	0	2	0	1	0	0	0	0	2	0	1	1	1	0	2	2	0	2	2	0	0	1	1	1	0	0	0	1
311	1	1	1	0	0	0	2	2	0	1	0	0	0	0	0	0	0	2	2	0	0	0	2	0	0	1	0	1	1	1	0	1	1	1	1	1	2	0	0	0	2	0	1	1	1	0	0	1	0
312	0	2	1	0	0	0	0	2	0	0	1	0	1	1	0	0	0	0	0	2	0	0	1	1	1	0	1	0	0	2	1	1	1	0	0	2	1	1	0	0	1	0	1	1	0	0	0	0	0
313	1	1	2	0	0	1	1	1	1	1	1	0	0	0	0	0	0	0	0	2	0	0	2	0	0	1	0	1	1	2	0	1	1	1	1	1	1	0	1	1	1	0	0	1	1	1	0	0	0
314	0	1	1	0	0	2	1	1	1	2	0	0	0	0	0	0	0	0	0	2	0	0	2	0	1	0	0	0	0	1	0	1	1	2	0	2	1	0	2	2	0	0	1	1	1	1	0	1	0
315	0	1	2	0	0	1	1	1	1	2	0	1	2	1	0	0	0	1	1	1	1	0	2	0	0	2	0	0	1	2	0	0	0	0	0	2	1	1	0	0	1	0	1	2	1	1	0	0	0
316	0	1	1	0	0	0	0	1	1	1	0	0	0	0	0	0	0	1	1	1	1	0	2	0	1	1	0	0	0	1	0	2	1	2	1	1	1	0	1	1	1	1	1	1	0	2	0	1	0
317	0	1	2	0	0	0	1	1	1	1	1	0	0	0	0	0	0	2	2	0	0	0	2	0	0	0	0	0	1	2	1	1	1	1	1	1	2	1	0	0	1	0	1	2	1	1	0	2	0
318	0	2	0	0	0	1	2	2	0	0	2	0	0	0	0	0	0	1	1	1	1	0	2	0	0	1	0	1	1	1	1	2	2	0	0	2	1	0	0	0	1	0	2	2	2	1	0	1	0
319	0	2	0	0	0	0	1	1	0	1	0	1	1	0	0	0	0	2	1	0	1	0	2	0	1	1	0	0	1	2	0	0	0	0	0	2	1	0	2	2	0	0	1	2	1	0	1	0	0
320	0	2	0	0	0	1	1	1	0	2	0	1	1	1	0	0	1	2	0	1	0	0	2	0	0	1	0	1	1	0	0	0	0	1	0	2	1	0	0	0	1	0	0	0	0	1	0	1	0
321	1	1	1	0	0	2	1	1	1	1	1	0	0	0	0	0	0	1	1	1	1	0	2	0	1	0	0	0	0	1	0	1	1	0	0	2	1	0	1	1	1	0	0	2	1	1	0	0	2
322	0	2	0	0	0	0	2	2	0	0	0	1	0	0	0	0	0	0	1	1	1	0	2	0	0	1	0	1	1	2	0	1	1	0	2	1	0	1	1	1	0	0	0	0	0	1	0	1	0
323	0	1	1	0	0	1	2	2	0	1	1	0	1	1	0	0	0	0	0	2	0	0	1	0	1	0	0	0	0	1	0	1	2	1	2	1	2	1	0	0	1	0	0	1	0	1	0	0	1
324	1	1	2	0	0	2	2	2	1	1	1	0	1	1	0	0	0	1	1	1	1	0	2	0	0	1	0	1	1	2	1	1	1	1	1	1	1	0	2	1	0	1	1	1	1	1	0	0	0
325	0	0	2	0	0	2	2	2	0	1	1	1	1	0	0	1	0	0	1	1	1	0	1	0	0	2	0	0	1	2	0	1	1	0	0	2	1	0	0	0	2	0	0	1	0	0	0	0	1
326	0	0	2	0	1	1	2	2	0	1	1	0	0	0	0	0	0	0	0	2	0	1	2	0	0	0	0	0	1	2	0	2	2	0	0	2	2	0	1	1	0	0	0	0	1	0	0	0	0
327	1	1	1	0	0	1	1	1	0	0	0	0	1	0	0	1	0	0	0	2	0	0	2	0	0	0	0	1	1	1	0	1	0	1	1	1	1	0	1	0	1	0	1	2	1	0	0	0	0
328	1	0	2	0	0	1	1	1	1	2	0	0	1	0	0	0	0	0	1	1	1	0	2	0	0	2	0	1	1	2	2	1	1	0	0	2	2	1	0	0	1	0	1	1	1	1	0	0	1
329	0	2	0	0	0	0	1	1	1	2	0	0	0	0	0	0	0	0	0	2	0	0	2	0	0	1	0	1	2	1	0	1	1	2	1	1	1	1	1	1	1	0	0	1	0	1	0	0	0
330	1	1	1	0	0	1	0	1	1	1	0	0	1	0	1	1	0	1	1	1	1	0	1	0	0	1	0	0	0	2	0	2	2	0	0	2	2	0	1	1	1	0	0	2	0	2	0	1	0
331	0	2	2	0	0	1	1	1	1	1	1	2	2	2	0	0	0	2	1	0	0	0	2	0	0	1	0	1	1	2	0	2	1	0	1	1	1	0	2	1	0	0	0	2	2	1	0	1	0
332	0	0	2	0	0	2	1	2	0	0	1	1	2	1	0	0	0	2	0	2	0	0	0	0	1	0	0	0	0	1	1	0	0	0	0	2	2	0	0	1	1	1	1	1	1	1	0	0	1
333	1	2	1	0	0	1	0	1	1	1	1	1	1	1	0	0	0	0	0	2	0	1	0	1	1	1	0	0	0	2	1	1	1	0	0	2	1	1	0	0	1	0	1	1	1	0	0	0	0
334	0	1	1	0	0	1	1	1	1	2	0	1	1	0	0	0	0	1	0	1	0	0	1	0	0	1	0	0	1	2	0	0	1	1	1	2	0	0	1	1	0	0	0	1	0	0	0	0	2
335	0	1	1	0	0	1	2	2	0	1	1	0	0	0	0	0	0	1	1	1	1	0	1	1	1	0	0	1	1	1	1	2	2	0	2	1	1	0	0	0	2	0	0	2	0	0	0	1	0
336	0	2	1	0	0	1	1	1	0	0	0	0	0	0	0	0	0	2	2	0	1	0	1	0	0	0	0	1	1	0	0	1	1	1	1	1	1	0	1	1	1	2	2	2	1	0	0	0	0
337	1	1	1	0	0	1	1	1	1	1	1	0	2	1	0	0	0	0	0	2	0	0	1	0	0	1	0	0	1	2	0	1	1	1	0	2	1	0	1	1	1	0	1	1	1	2	0	2	0
338	1	1	1	0	0	2	0	1	1	1	1	0	1	1	0	0	0	0	0	2	0	0	2	0	0	2	0	0	1	2	0	2	2	0	2	0	1	0	1	1	1	0	1	2	1	0	0	0	1
339	1	0	2	0	0	2	1	1	1	1	0	0	0	0	0	0	0	0	1	1	1	1	2	0	0	2	0	0	1	2	0	2	2	0	1	1	0	0	1	1	0	0	0	1	0	0	0	0	0
340	0	1	2	0	0	1	1	1	1	2	1	0	0	0	0	0	0	2	2	0	0	0	2	0	0	2	0	0	1	2	0	1	1	0	1	1	0	1	1	1	0	1	2	2	1	0	0	0	0
341	0	1	1	1	1	2	2	2	0	0	0	0	1	1	0	0	0	1	1	1	1	0	1	1	1	1	0	0	1	2	0	1	0	0	2	1	2	0	0	0	2	0	1	2	1	0	0	0	0
342	1	2	1	0	0	1	0	1	1	1	0	0	0	0	0	0	0	0	2	0	1	0	1	0	1	0	1	2	2	2	1	1	1	1	1	2	1	0	2	2	0	0	1	2	1	0	0	1	0
343	1	0	2	0	0	1	1	1	1	1	2	0	0	0	0	0	0	0	1	1	0	0	2	0	0	1	0	0	1	2	0	2	2	0	1	1	2	0	0	0	2	0	0	2	0	0	0	0	0
344	0	2	1	0	0	1	1	1	1	1	1	1	1	0	0	0	0	1	0	1	0	0	2	0	0	1	0	0	1	2	1	2	2	0	1	1	1	0	1	1	1	0	0	0	0	1	0	0	1
345	0	1	1	0	0	1	1	1	1	1	0	1	1	0	0	0	1	2	1	1	1	0	1	0	1	0	0	0	0	2	0	2	1	1	0	2	1	0	2	2	0	1	1	1	0	2	0	0	0
346	1	1	1	0	0	1	2	2	1	1	1	0	0	0	0	0	0	1	1	1	1	0	1	1	1	0	1	0	0	2	1	0	0	0	0	2	1	0	2	2	0	0	0	0	2	1	0	0	1
347	0	1	1	0	0	2	1	1	1	1	0	1	1	1	0	0	0	1	1	1	1	0	2	0	0	1	0	0	1	2	0	1	1	1	2	1	2	0	1	1	1	0	0	1	1	1	0	1	0
348	1	1	2	0	0	1	1	2	0	0	0	1	1	1	0	0	0	0	0	2	0	0	1	1	1	0	0	0	0	2	0	1	0	1	1	1	2	0	0	1	1	0	0	1	0	0	0	2	0
349	0	1	1	0	0	1	1	1	2	2	0	0	0	0	0	0	0	0	1	1	1	0	1	0	1	0	0	0	0	1	0	2	2	0	1	1	1	0	2	2	0	0	0	2	0	0	0	1	0
350	0	2	1	0	0	1	1	1	1	2	0	0	0	0	0	0	0	2	1	0	1	0	2	0	0	0	0	1	1	1	1	1	1	1	0	2	1	1	0	0	0	0	1	2	1	1	0	1	0
351	0	2	0	0	1	1	0	1	1	1	1	1	1	0	0	0	0	1	1	1	1	0	0	1	1	1	0	0	0	1	1	2	2	0	1	1	1	1	1	1	1	0	0	2	0	1	0	0	0
352	1	2	0	0	1	1	0	0	2	2	0	1	1	0	0	0	0	2	2	0	0	0	0	0	0	1	0	0	0	1	0	1	1	1	0	2	1	0	2	2	0	0	1	1	1	1	0	0	1
353	0	0	2	0	0	2	1	1	1	2	0	0	0	0	0	0	0	0	0	2	0	0	2	0	0	1	0	1	1	2	0	1	1	0	1	1	2	1	0	0	1	0	0	1	0	1	0	0	1
354	1	0	2	0	0	1	0	0	2	2	0	0	0	0	0	0	0	1	0	1	0	2	0	0	0	1	0	1	1	2	2	1	1	0	1	2	0	1	0	0	0	1	1	2	1	0	0	1	0
355	0	2	1	0	0	0	1	1	2	2	0	0	0	0	0	0	1	2	0	2	0	0	2	0	0	1	0	0	0	1	1	2	1	0	1	1	1	0	0	0	2	0	1	1	1	2	0	0	0
356	1	2	0	0	0	0	0	0	2	2	0	0	0	0	0	0	1	2	1	1	0	1	1	0	1	0	0	2	2	1	1	2	2	0	1	1	1	1	0	0	1	0	1	1	1	1	0	1	0
357	0	2	1	0	0	1	1	1	1	1	1	1	1	0	0	0	0	0	0	2	0	0	2	0	2	1	1	0	1	2	0	2	1	0	0	2	2	0	1	1	1	0	0	2	0	0	0	0	0
358	0	1	2	0	0	2	1	1	1	1	1	0	0	0	0	0	1	1	1	1	0	0	2	0	0	0	0	0	0	2	1	0	1	0	0	2	2	0	0	1	1	0	1	2	0	1	0	0	0
359	0	0	2	0	1	1	0	1	1	1	0	0	0	0	0	0	0	1	0	1	0	0	2	0	0	0	0	0	0	2	1	1	1	0	0	2	2	0	1	1	1	0	0	2	0	2	0	0	0
360	0	1	1	0	0	0	1	1	0	0	0	0	0	0	0	0	0	0	0	2	0	0	1	0	0	1	0	0	1	2	0	2	2	0	2	0	2	0	0	0	1	0	0	1	1	0	0	1	0
361	1	1	1	0	0	1	2	2	0	0	0	1	1	0	0	0	0	0	2	0	1	0	0	1	1	1	0	1	1	1	0	0	1	1	1	2	1	1	0	0	1	0	0	1	1	1	0	1	0
362	1	1	1	0	0	0	1	0	1	1	1	1	2	0	0	0	0	1	1	1	0	0	2	0	0	2	0	2	2	1	0	1	1	0	0	2	1	2	0	0	0	0	1	1	1	1	0	0	0
363	0	2	0	0	1	1	1	1	1	1	1	0	0	0	0	0	0	0	1	1	1	0	2	0	0	1	0	1	2	2	0	1	1	0	0	2	2	0	0	0	2	0	2	2	2	1	0	0	0
364	1	2	2	0	0	1	2	2	0	1	0	1	1	2	0	0	0	0	0	2	0	1	1	0	0	1	0	1	1	2	2	1	2	0	0	2	1	1	0	0	1	0	0	1	0	1	0	0	0
365	1	2	0	0	0	0	1	1	1	1	1	0	0	0	0	0	1	1	0	2	0	0	2	0	0	1	0	0	1	2	0	2	2	0	1	1	1	0	0	0	1	0	1	2	1	0	0	0	0
366	0	1	1	0	0	1	0	0	2	2	0	0	1	2	0	0	0	1	1	1	1	0	2	0	1	2	0	1	2	2	1	2	2	0	2	0	1	0	0	0	1	0	0	1	0	1	0	0	0
367	0	1	1	0	0	1	0	1	1	1	1	0	0	0	0	0	0	1	1	1	0	1	2	0	0	1	1	0	0	2	1	2	2	0	2	0	1	1	0	0	1	0	0	2	0	0	0	0	0
368	0	0	2	0	0	2	1	2	0	0	0	0	0	0	0	0	0	2	2	0	0	0	2	0	0	0	0	0	0	2	0	1	0	2	1	2	2	0	0	0	2	0	0	2	0	1	0	0	0
369	0	1	1	0	0	1	1	1	0	1	0	1	1	0	0	1	0	1	1	1	1	0	1	0	0	1	1	0	0	2	0	1	1	0	0	2	1	0	0	0	1	0	1	1	1	0	0	0	1
370	0	1	2	0	0	2	1	1	1	1	1	0	0	0	0	0	0	0	0	2	0	1	1	0	1	0	0	0	0	2	0	0	2	1	2	2	0	0	1	1	1	1	2	2	1	0	0	0	0
371	0	0	2	0	0	2	0	0	2	2	0	0	1	0	0	0	0	1	1	1	1	0	2	1	1	1	1	0	0	1	0	0	0	0	2	2	2	0	1	1	1	0	0	1	1	1	0	2	0
372	0	1	2	0	0	1	1	2	0	0	1	0	1	1	0	0	0	1	0	1	0	0	2	0	0	0	0	0	0	1	0	0	1	1	1	2	1	1	0	0	1	0	1	1	1	2	0	0	0
373	1	2	0	0	0	0	2	2	0	0	1	0	0	0	0	0	1	2	0	1	0	0	2	0	0	0	0	1	2	2	1	2	2	0	1	1	1	0	2	2	0	0	0	0	2	1	0	0	1
374	1	2	0	0	0	1	0	0	1	1	1	0	1	1	0	0	1	2	0	1	0	0	2	0	0	2	1	0	1	2	0	1	0	1	1	1	1	0	1	1	1	0	0	1	0	1	0	0	0
375	1	1	2	0	0	2	2	2	0	0	0	0	1	0	0	0	0	0	0	2	0	0	2	0	0	1	0	0	0	2	0	1	0	1	1	1	2	0	1	1	1	1	2	2	1	0	0	0	0
376	0	1	1	0	0	1	0	1	1	1	1	0	2	2	0	0	0	2	0	2	0	0	2	0	0	2	0	0	0	1	0	1	2	0	0	2	2	0	0	0	1	0	0	2	0	1	0	0	0
377	1	0	2	0	0	2	1	1	1	1	0	1	2	0	0	0	0	1	0	1	0	0	2	0	1	1	0	1	1	2	1	1	1	1	2	1	1	2	0	0	0	1	1	2	0	0	0	0	0
378	0	2	1	1	1	1	0	0	2	2	0	1	2	1	0	0	0	1	1	1	0	0	2	0	0	0	0	0	0	2	1	0	0	0	0	2	1	1	0	0	1	0	0	1	0	0	0	0	0
379	0	0	2	0	0	2	2	2	0	0	0	1	1	0	0	0	0	0	0	2	0	0	2	0	0	1	0	0	0	1	0	1	1	0	0	2	1	1	0	1	1	0	1	1	1	1	0	1	0
380	1	2	1	0	0	1	0	0	2	2	0	0	0	0	0	0	0	0	1	1	1	0	2	0	0	2	1	0	0	2	0	2	2	1	1	2	2	0	1	1	1	0	0	1	0	1	0	0	1
381	1	1	1	0	0	1	0	1	0	0	1	1	2	1	1	1	0	1	1	1	1	0	1	1	1	1	1	1	1	2	0	0	0	0	0	2	0	0	1	0	0	0	1	2	1	1	0	0	0
382	0	2	0	0	0	0	2	2	0	1	0	2	2	1	0	1	1	2	0	1	0	0	2	0	0	1	0	0	1	2	0	1	1	2	0	2	1	1	0	0	0	0	0	1	1	1	0	0	1
383	1	1	1	0	0	1	2	2	1	1	1	0	0	0	0	0	0	0	0	2	0	0	2	0	0	1	0	0	0	1	1	2	1	0	0	2	1	1	0	0	1	0	0	2	0	1	0	0	0
384	0	2	2	0	0	1	2	2	0	0	1	0	0	0	0	0	0	2	1	1	1	1	1	0	0	1	0	0	0	2	1	2	2	0	0	2	2	0	0	0	1	0	1	2	1	1	0	0	0
385	0	2	1	0	0	1	0	2	0	0	1	2	2	1	0	1	0	0	0	2	0	0	2	0	0	1	0	0	1	1	0	1	0	0	1	2	2	0	2	2	0	0	0	1	0	1	0	1	0
386	0	0	2	0	0	1	1	1	1	1	0	1	0	0	0	0	0	1	1	1	1	1	2	0	0	2	0	0	0	2	2	2	2	0	1	1	1	1	0	0	0	0	0	1	0	1	0	0	0
387	0	2	0	0	0	1	0	0	2	2	0	0	1	1	0	0	0	1	1	1	0	1	0	1	1	1	0	0	1	2	0	0	2	1	2	2	2	0	0	0	2	0	1	2	1	0	0	0	1
388	1	0	1	0	0	1	2	2	0	0	0	0	0	0	0	0	0	2	0	0	0	0	1	0	0	1	0	0	1	2	1	1	1	2	1	1	1	0	0	0	1	1	1	2	1	0	0	0	0
389	0	1	1	0	0	0	0	0	1	1	1	0	2	1	1	1	0	1	1	1	1	0	2	0	0	1	0	1	1	2	2	1	1	1	0	2	0	0	1	1	1	0	1	1	1	0	0	0	0
390	0	2	1	0	0	1	1	1	1	1	0	1	1	0	0	0	0	0	0	2	0	0	1	1	1	1	0	0	0	2	0	1	1	0	0	2	2	0	0	0	1	2	2	2	0	1	0	0	0
391	1	1	1	0	0	2	2	2	0	0	0	1	1	0	0	1	0	1	1	0	1	1	0	1	0	0	0	0	0	2	1	0	0	0	1	1	2	0	0	0	1	1	1	2	1	0	0	0	0
392	1	2	0	0	0	0	1	2	0	0	0	1	1	0	0	0	0	0	0	2	0	0	0	0	0	1	0	1	2	2	1	1	1	0	1	1	2	0	0	0	2	0	1	2	0	0	0	0	0
393	1	1	2	0	0	1	1	1	1	2	0	2	2	1	0	1	0	1	1	1	1	1	2	0	0	2	0	0	0	1	1	1	1	0	1	1	1	1	1	1	0	1	1	2	1	0	0	0	1
394	0	1	1	0	0	2	0	0	1	1	1	1	2	1	0	0	0	1	0	1	0	0	2	0	0	2	0	0	1	2	0	2	2	0	1	1	2	0	0	0	2	0	0	1	0	1	0	1	0
395	1	1	1	0	0	1	0	1	1	1	0	0	0	0	0	0	0	0	0	2	1	1	2	0	0	1	1	0	1	2	0	0	0	1	0	2	1	0	0	0	1	0	1	2	0	0	0	0	0
396	0	0	2	0	0	1	2	2	0	0	0	0	1	0	0	0	0	2	2	0	2	0	2	0	0	1	0	0	1	2	0	1	1	2	0	2	1	1	1	1	0	0	0	2	0	1	0	0	0
397	1	1	1	1	1	1	1	1	1	1	0	0	1	1	0	0	0	0	0	2	0	0	2	0	0	0	0	0	1	2	1	1	1	0	1	1	1	0	2	2	0	0	0	2	1	2	0	0	1
398	1	2	1	0	0	2	0	0	2	2	0	0	1	1	0	1	0	0	1	1	1	0	1	0	0	0	0	1	2	2	1	1	1	1	2	0	1	0	1	1	0	1	1	2	1	0	0	0	1
399	0	1	1	1	1	2	2	2	0	1	1	1	1	1	0	0	0	1	1	1	0	0	2	0	0	2	0	0	0	2	1	1	1	0	2	1	2	0	0	0	2	0	1	2	1	1	0	0	0
400	0	1	0	0	0	1	2	2	0	1	0	1	1	0	0	0	0	1	1	1	1	0	2	0	0	1	0	0	0	2	0	1	1	0	0	2	1	1	0	0	1	0	1	1	1	0	0	0	1
401	1	2	0	0	0	0	0	1	2	2	0	0	0	0	0	0	0	0	1	1	0	0	2	0	0	1	0	1	2	2	1	0	0	0	0	1	1	1	1	1	1	0	0	1	0	0	0	0	0
402	1	1	1	0	0	2	1	1	1	2	0	1	1	1	0	0	0	1	1	1	0	0	2	0	0	0	0	0	0	2	0	1	1	1	0	2	1	0	2	2	0	0	1	1	1	0	0	0	2
403	0	2	1	1	1	1	2	2	1	1	1	0	1	1	0	0	0	1	1	1	1	0	2	0	0	0	0	1	1	1	0	1	0	1	1	2	1	1	0	0	1	0	0	2	1	1	0	0	0
404	1	1	1	1	1	2	2	2	1	1	1	1	1	0	0	0	0	1	1	1	1	0	1	1	1	0	0	0	1	2	1	1	0	2	0	2	0	0	2	1	0	0	0	0	2	2	0	0	0
405	0	1	1	0	0	1	2	2	1	1	0	1	1	0	0	0	0	1	1	1	1	1	0	1	1	1	0	1	1	1	0	1	1	1	1	1	1	0	2	1	0	0	1	2	1	1	0	0	1
406	0	1	1	0	0	0	1	1	1	1	1	0	1	1	0	0	0	0	0	2	0	0	2	0	1	0	0	0	0	2	0	1	1	0	0	2	1	0	0	0	1	0	0	2	0	1	0	1	1
407	0	1	2	0	0	2	0	1	1	1	0	1	2	1	0	0	0	0	0	2	0	0	2	0	0	1	0	0	1	2	0	2	1	1	1	1	1	1	1	1	1	1	1	2	2	0	0	1	0
408	1	1	2	0	0	2	0	1	1	1	1	0	0	0	0	0	0	0	0	2	0	0	1	0	0	1	0	1	2	2	1	2	1	1	0	2	2	0	1	1	0	2	2	2	0	1	0	0	1
409	0	2	1	0	0	1	1	1	1	1	0	0	0	0	0	0	0	0	0	2	0	0	2	0	0	1	0	0	0	1	1	0	0	1	0	2	2	0	1	1	1	1	1	2	2	0	0	0	0
410	0	2	0	0	0	0	0	0	2	2	0	0	1	1	0	0	0	2	1	0	1	0	0	0	0	1	0	0	0	2	1	1	0	1	1	1	1	0	2	2	0	0	0	2	0	1	0	0	1
411	0	2	0	0	0	1	2	2	0	1	1	1	1	0	0	0	0	1	0	1	0	0	1	0	0	1	0	1	2	2	0	1	1	1	1	1	2	0	1	0	1	0	0	1	0	0	0	1	0
412	1	1	2	0	0	2	2	2	0	1	0	0	0	0	0	0	0	1	1	1	1	0	2	0	1	2	0	0	1	2	0	0	1	0	0	2	1	1	0	0	1	0	0	1	2	1	0	0	0
413	1	1	2	0	0	2	1	1	0	0	0	0	1	1	0	0	1	0	1	1	1	0	2	0	0	1	0	0	2	2	0	1	1	0	0	2	0	0	1	1	0	0	0	2	0	1	0	1	0
414	1	0	2	0	0	2	1	1	1	1	0	0	1	1	0	0	0	1	1	1	1	0	2	0	0	1	0	0	0	1	1	1	1	0	0	2	2	1	0	0	1	0	0	1	0	1	0	0	0
415	1	0	1	0	0	1	1	1	1	2	0	0	1	1	0	0	0	1	0	1	0	0	2	0	0	1	0	0	0	2	2	1	1	1	1	1	1	0	1	1	1	0	0	2	0	2	0	0	0
416	0	2	0	0	0	0	0	0	1	1	1	0	0	0	0	0	0	1	1	1	1	1	0	1	0	0	0	0	0	2	0	2	2	0	1	1	2	0	1	1	1	0	0	1	0	0	0	0	1
417	1	1	1	0	0	0	1	1	1	1	0	1	1	0	0	0	0	0	0	2	0	0	2	0	0	1	0	2	2	1	0	1	1	2	0	2	1	1	0	0	1	0	0	0	1	0	0	0	0
418	0	0	2	0	0	2	0	1	2	2	0	1	2	1	0	0	0	1	0	1	0	0	2	0	0	2	0	0	0	2	0	1	1	0	1	1	1	0	1	1	1	0	0	1	0	1	0	1	0
419	1	0	1	0	0	0	1	2	0	1	0	0	0	0	0	0	0	0	1	1	1	0	2	0	0	2	1	1	1	2	0	1	1	0	0	2	1	1	1	0	0	1	1	2	0	0	0	0	0
420	1	1	2	0	0	2	1	2	0	0	0	1	2	2	0	0	0	1	0	1	0	0	1	0	0	1	0	0	1	2	0	2	1	1	0	2	1	1	0	0	1	0	1	2	2	1	0	1	0
421	1	0	2	0	0	2	1	1	1	1	1	1	1	0	0	0	0	0	0	2	0	0	2	0	0	0	0	0	0	2	0	2	2	0	0	2	1	0	0	0	2	0	0	0	0	0	0	0	1
422	0	2	0	0	0	0	2	2	0	1	1	1	1	1	0	0	0	0	0	1	0	0	2	0	0	2	0	1	0	0	1	1	1	0	1	1	0	0	1	1	0	0	1	1	0	1	0	1	0
423	1	2	1	0	0	0	2	2	0	1	1	1	2	0	0	0	0	2	1	0	1	0	1	1	2	2	1	0	0	2	1	0	0	0	1	1	0	0	1	1	0	0	0	2	1	1	0	0	0
424	1	2	1	0	0	1	1	1	1	1	0	0	0	0	0	0	0	1	1	1	0	0	2	0	0	0	0	0	0	2	1	1	1	0	1	1	2	0	0	0	2	1	1	1	1	1	0	0	0
425	1	1	1	0	0	1	2	2	0	0	0	0	0	0	0	0	0	0	0	1	0	0	1	1	1	1	0	2	2	2	1	1	0	0	0	2	1	0	0	0	2	1	1	1	0	1	0	2	0
426	1	2	2	0	0	1	0	0	2	2	0	1	0	0	0	0	0	2	1	0	1	0	1	1	1	1	0	0	1	2	0	1	1	1	0	2	2	0	2	2	1	0	0	1	1	1	0	0	1
427	1	2	1	0	0	1	2	2	0	0	1	1	1	0	0	0	0	2	1	0	1	1	2	0	0	0	0	0	1	2	0	0	1	0	0	2	2	0	0	0	1	0	1	2	1	1	0	0	1
428	1	0	1	0	0	1	1	1	1	1	1	1	2	1	0	0	0	0	0	1	0	0	2	0	1	2	1	0	0	1	0	1	1	0	1	2	1	0	0	0	2	0	2	2	2	1	0	1	0
429	1	1	2	0	0	2	2	2	0	0	2	0	0	0	0	0	0	1	1	1	1	0	2	0	0	1	0	1	1	2	0	1	0	2	0	2	1	1	1	0	0	0	0	0	1	0	0	1	0
430	1	2	1	0	0	2	0	1	1	1	0	0	0	0	0	0	0	0	0	2	0	0	2	0	0	1	1	2	2	2	1	1	1	0	0	2	1	1	0	0	0	0	0	2	1	1	0	0	1
431	0	1	2	0	0	0	0	0	1	1	1	1	2	1	0	0	0	2	1	0	1	0	1	1	2	2	0	1	1	2	2	1	1	0	0	2	1	0	1	1	1	0	0	2	1	0	1	0	0
432	0	1	2	0	0	1	0	1	1	1	0	0	0	0	0	0	0	0	0	2	0	0	2	0	0	1	0	0	1	2	0	2	1	0	1	1	2	0	2	2	0	0	1	1	1	1	0	0	0
433	0	2	0	0	0	1	2	2	0	1	1	0	1	1	0	0	0	0	0	2	0	0	2	0	0	2	0	1	1	1	1	0	0	0	0	2	1	1	0	0	1	0	0	1	0	1	0	0	0
434	0	1	1	0	1	1	1	2	0	0	1	1	1	0	0	0	0	1	1	1	0	0	0	0	1	0	0	0	0	2	1	2	1	1	0	2	2	1	0	0	1	0	0	1	0	1	0	0	0
435	1	1	1	0	0	1	1	2	1	1	0	0	1	2	0	0	0	1	0	2	0	0	0	1	1	0	0	1	2	1	0	2	1	2	1	1	1	1	0	0	1	0	1	1	1	0	0	1	0
436	0	2	0	0	0	0	1	1	0	2	0	0	0	0	0	0	1	1	1	1	0	0	2	0	0	2	0	0	0	2	1	0	0	1	2	2	1	1	0	0	1	0	0	2	0	1	0	0	0
437	1	1	1	0	0	0	1	2	0	0	0	0	0	0	0	0	0	1	1	1	1	2	0	0	0	1	0	0	0	2	2	2	2	1	0	2	1	0	1	1	1	0	0	1	0	0	0	0	0
438	0	1	1	0	0	1	1	2	0	1	0	1	1	0	0	0	0	0	0	2	0	0	2	0	0	1	0	1	1	2	2	1	1	0	1	1	2	0	1	1	1	1	1	2	1	0	0	0	0
439	0	0	1	0	0	1	1	1	1	1	1	1	2	2	0	0	0	1	0	2	0	0	1	1	1	0	0	1	2	1	0	0	0	2	1	2	2	0	0	0	1	1	1	2	2	0	0	0	0
440	0	1	2	0	0	2	1	1	1	1	0	1	1	1	0	0	0	0	1	1	1	0	2	0	0	0	0	0	1	2	0	1	2	1	2	1	1	2	0	0	0	0	0	2	1	1	0	0	1
441	0	0	2	0	0	2	0	0	2	2	0	0	1	1	0	0	0	1	1	1	0	0	2	0	0	0	0	0	0	1	0	1	1	0	1	1	1	0	2	2	0	0	0	1	2	1	0	0	0
442	1	2	0	0	0	0	2	2	1	1	1	0	0	0	0	0	0	1	2	0	1	0	1	0	1	2	0	1	1	0	0	1	0	0	0	2	1	0	1	1	1	0	1	2	0	1	0	0	1
443	0	2	1	0	0	0	0	0	1	1	1	1	2	1	0	0	0	1	1	1	1	0	2	0	0	1	0	0	0	2	0	0	0	0	0	1	1	0	0	0	1	0	0	1	0	1	0	0	2
444	0	2	0	0	0	0	0	1	1	1	0	1	2	1	0	0	0	1	0	1	0	0	2	0	0	1	0	0	0	1	0	2	2	0	2	1	2	0	0	0	2	0	0	0	0	0	0	0	0
445	1	0	2	0	0	1	2	2	0	0	0	1	1	0	0	0	0	0	0	2	0	0	2	0	0	1	0	0	0	1	0	1	1	0	0	2	1	0	0	0	1	0	0	0	0	1	0	1	0
446	1	0	1	0	0	1	2	2	0	1	1	0	0	0	0	0	0	1	0	1	0	0	0	0	0	0	0	0	0	2	1	0	0	0	0	2	2	0	1	1	1	0	0	0	1	1	0	1	0
447	1	0	2	0	0	1	1	1	0	0	0	0	0	0	0	0	0	2	1	0	1	0	2	0	0	0	0	0	0	1	0	1	0	1	0	2	2	0	1	0	1	0	0	2	0	2	0	0	0
448	0	0	2	0	0	2	2	2	0	1	1	0	0	0	0	0	0	0	0	2	0	0	2	0	0	1	0	0	0	1	0	1	1	0	2	0	1	0	2	2	0	0	0	1	0	0	0	0	1
449	0	0	2	0	0	1	1	1	1	1	1	0	0	0	0	0	0	2	1	0	1	0	2	0	0	1	0	0	1	2	0	1	1	1	0	2	2	0	0	0	2	0	0	0	0	0	0	0	0
450	1	2	1	0	0	0	1	1	1	1	1	0	1	1	0	0	0	0	1	1	1	0	2	0	0	1	1	0	0	1	0	1	1	0	0	2	1	1	0	0	1	1	1	1	1	1	0	0	1
451	0	1	1	0	0	0	1	2	0	0	1	1	1	0	0	1	0	2	0	2	0	0	2	0	0	2	0	2	1	2	1	1	1	0	1	1	2	0	1	0	1	0	0	1	2	1	0	0	0
452	1	2	2	0	0	1	0	0	2	2	0	0	2	0	1	1	0	2	1	0	1	0	2	0	1	0	0	0	1	2	0	1	1	0	1	2	1	0	0	0	1	0	0	1	0	0	0	0	0
453	1	0	2	0	0	2	0	0	2	2	0	0	1	1	0	0	0	0	0	2	0	1	2	0	0	0	0	1	1	1	0	0	1	2	1	2	2	0	0	0	2	0	0	2	0	2	0	0	0
454	0	2	1	0	0	1	1	1	1	1	1	0	0	0	0	0	0	0	1	1	1	0	2	0	0	1	0	0	0	1	1	0	0	0	0	2	1	1	0	0	0	0	0	1	0	1	0	0	0
455	1	2	2	0	0	1	2	2	1	1	0	0	0	0	0	0	0	1	1	1	1	0	2	0	1	2	0	1	1	2	0	2	2	0	1	1	0	1	0	0	1	0	0	1	0	0	0	1	0
456	0	1	1	0	1	0	1	2	0	0	1	0	0	0	0	0	0	1	1	1	0	0	2	0	1	0	0	1	2	2	1	0	0	0	0	2	2	0	1	1	1	1	2	2	1	0	0	1	0
457	1	1	0	0	0	0	1	1	2	2	0	0	0	0	0	0	0	1	0	0	0	0	2	0	0	1	0	1	1	1	1	1	1	0	0	2	0	0	1	1	0	0	0	2	1	0	0	0	0
458	0	1	0	0	0	0	2	2	1	1	0	1	2	1	0	0	1	2	1	1	1	0	1	1	1	1	0	0	0	2	1	1	1	0	0	1	1	1	1	1	0	1	1	1	0	2	0	0	1
459	0	1	0	0	0	0	1	1	1	2	0	0	2	2	0	0	0	2	2	0	2	0	2	0	0	0	0	0	1	2	0	0	0	0	0	2	1	0	0	0	1	0	0	2	0	1	0	0	1
460	1	2	0	0	0	1	0	0	2	2	0	1	2	2	0	0	1	2	1	0	1	0	1	0	0	1	0	0	0	1	0	2	2	0	0	2	2	0	1	0	1	1	1	1	1	1	0	0	0
461	1	1	2	0	0	1	1	1	1	1	0	0	0	0	0	0	1	1	0	2	1	0	1	0	0	2	0	1	1	2	0	2	1	0	0	2	1	0	2	2	0	0	0	1	0	1	0	0	0
462	1	2	1	0	0	1	1	2	0	1	0	1	1	0	0	0	0	1	1	1	1	0	2	0	0	0	0	0	0	2	0	1	1	0	0	2	1	1	0	0	1	0	1	1	1	1	0	0	0
463	0	2	0	0	0	0	1	1	1	1	1	0	0	0	0	0	1	1	1	1	0	0	1	1	1	0	0	0	1	2	0	1	1	0	0	2	0	0	2	1	0	0	1	1	1	2	0	0	1
464	0	0	2	0	0	2	2	2	0	0	1	0	1	1	0	0	0	0	0	2	0	1	2	0	0	0	0	0	1	2	0	1	1	0	0	2	1	1	1	1	1	0	0	2	1	0	0	0	1
465	1	1	1	0	0	1	1	1	1	1	1	1	1	0	0	0	0	0	1	1	0	0	2	0	0	0	0	1	1	1	0	0	0	0	0	2	0	0	2	2	0	0	0	0	0	1	0	0	1
466	0	1	1	1	1	2	1	1	2	2	0	1	1	0	0	1	0	0	0	2	0	0	1	0	0	1	0	1	1	1	1	2	2	0	1	2	0	1	0	0	1	0	1	2	0	0	0	1	0
467	1	0	2	0	0	2	0	1	1	1	0	1	2	1	0	0	0	1	1	0	1	0	1	1	1	1	0	2	2	1	0	2	2	0	1	1	2	0	0	0	1	0	0	1	0	1	0	0	0
468	1	1	1	0	0	1	1	2	0	0	1	0	0	0	0	0	0	1	1	1	0	0	1	1	2	2	0	2	2	2	1	0	0	1	0	2	1	0	0	0	1	1	1	2	1	0	0	0	0
469	0	2	1	0	0	1	2	2	0	1	0	0	0	0	0	0	0	0	0	1	0	0	2	0	1	0	0	0	1	2	0	2	1	1	0	2	2	1	0	0	1	2	2	2	1	0	0	1	0
470	1	1	1	0	0	1	0	0	2	2	0	0	0	0	0	0	0	0	0	2	0	0	2	0	0	1	0	0	0	2	1	0	0	0	0	2	1	0	0	0	1	1	1	2	0	1	0	0	0
471	0	0	2	0	0	2	1	1	0	0	1	1	1	1	0	0	0	2	0	1	1	0	2	0	0	0	0	0	0	2	1	1	0	1	1	1	1	0	2	2	0	0	1	1	1	0	0	0	0
472	1	0	2	0	0	2	1	1	1	2	0	0	1	0	0	0	0	0	1	1	1	2	0	0	0	1	0	0	0	2	1	0	0	0	0	2	2	0	1	1	0	0	1	2	0	0	0	0	1
473	0	0	2	0	0	2	0	0	2	2	0	1	1	0	0	0	0	1	1	1	1	0	2	0	0	0	0	0	0	1	0	2	2	0	1	1	1	0	0	0	0	0	0	1	0	1	0	0	0
474	1	1	1	0	0	1	1	1	1	1	1	0	1	1	0	0	0	0	0	2	0	0	1	0	0	1	0	0	0	2	0	0	0	1	1	1	2	0	0	0	2	0	0	1	0	1	0	0	1
475	0	0	2	0	0	2	1	2	0	1	0	0	0	0	0	0	1	1	0	2	0	0	2	0	0	1	0	0	0	2	1	1	1	0	0	2	1	0	1	1	1	0	0	1	0	1	0	0	0
476	1	1	2	0	0	0	2	2	0	0	2	1	1	0	1	1	0	1	1	1	1	0	2	0	0	0	0	0	0	1	0	0	0	0	1	1	2	0	0	0	1	0	0	1	0	1	0	1	0
477	1	1	2	0	0	2	2	2	1	1	0	0	0	0	0	0	0	2	2	0	0	0	2	0	0	1	0	0	0	1	1	0	0	0	1	1	1	1	1	1	0	0	1	1	1	2	0	0	1
478	1	1	1	0	0	0	1	1	1	1	0	0	0	0	0	0	0	2	1	1	1	0	2	0	1	0	2	1	1	2	1	2	2	0	0	2	2	0	2	2	0	0	0	2	1	2	0	0	0
479	0	1	1	0	0	1	1	1	1	1	0	0	0	0	0	0	1	1	1	1	0	0	2	0	0	0	0	0	0	1	0	1	1	0	1	1	1	0	1	1	1	1	1	2	0	0	0	0	0
480	0	1	1	0	0	1	1	1	0	2	0	0	0	0	0	0	0	1	0	2	0	0	2	0	0	2	0	0	0	1	0	2	2	1	1	2	1	0	1	1	1	1	1	1	1	1	0	1	0
481	1	1	1	0	0	1	0	0	2	2	0	0	1	1	0	0	0	1	2	0	1	0	2	0	0	1	0	0	0	2	1	1	1	2	2	2	1	0	1	1	0	1	1	1	1	1	0	1	0
482	0	0	2	0	0	1	1	1	0	0	1	0	1	1	0	0	1	1	0	2	0	0	0	0	1	0	0	0	2	2	0	2	1	1	1	1	1	0	1	0	1	0	0	0	1	0	0	0	0
483	1	1	1	0	0	1	1	1	1	1	1	0	1	1	0	0	0	0	1	1	1	0	2	0	0	1	0	0	1	2	0	1	1	0	1	2	2	0	1	1	1	0	0	0	1	1	0	0	1
484	0	1	1	0	0	2	0	2	0	0	1	0	1	1	0	0	0	2	1	0	1	0	0	0	0	0	0	0	1	1	0	2	2	0	1	1	1	1	1	0	0	1	1	1	1	1	0	0	0
485	0	0	2	0	0	2	1	2	0	0	0	0	0	0	0	0	0	0	1	1	1	1	2	0	0	0	0	0	0	2	0	1	1	2	1	1	1	1	0	0	0	0	0	2	0	1	0	1	0
486	0	2	0	0	0	0	1	1	1	1	1	0	0	0	0	0	0	1	1	1	1	0	2	0	0	1	0	1	2	2	1	0	0	0	0	2	2	0	0	0	2	0	0	2	0	2	0	0	0
487	0	1	1	0	0	1	0	0	1	1	2	1	2	1	1	1	0	2	2	0	1	0	2	0	1	0	0	0	2	2	0	1	0	1	0	2	2	0	2	2	0	0	0	2	0	0	0	1	0
488	0	2	1	0	0	0	0	1	1	1	0	0	2	1	0	0	0	1	1	1	0	0	1	0	0	1	0	0	0	2	0	1	0	1	1	1	1	1	0	0	1	0	1	2	1	0	0	0	0
489	0	1	1	0	0	1	0	0	2	2	0	1	0	0	0	0	0	1	1	1	1	0	1	0	0	2	0	0	0	1	0	0	0	0	0	2	2	0	0	0	2	0	0	1	0	0	0	0	0
490	1	2	0	0	0	0	0	0	1	1	1	0	0	0	0	0	0	1	1	1	1	0	1	1	1	1	0	0	2	2	0	1	2	0	0	2	1	0	1	0	1	1	1	2	2	0	0	0	0
491	0	0	2	0	0	1	0	0	2	2	0	0	1	1	0	0	0	2	2	0	0	0	1	1	1	1	0	0	2	2	0	1	1	1	2	1	1	0	0	0	1	1	1	2	1	0	0	0	0
492	0	2	0	0	0	1	2	2	2	2	0	0	0	0	0	0	0	1	1	1	0	0	2	0	0	2	0	0	0	2	1	1	1	0	1	1	0	0	1	1	1	0	0	0	2	2	0	0	1
493	1	1	1	0	0	2	0	0	2	2	0	0	0	0	0	0	0	0	0	2	0	0	1	0	0	1	0	0	0	1	0	2	2	1	1	2	2	0	1	1	1	0	0	1	0	1	0	0	2
494	1	0	2	0	0	2	1	1	1	1	0	0	0	0	0	0	0	1	0	2	0	0	1	0	0	1	0	1	1	2	2	1	2	0	0	2	2	0	1	1	1	0	1	2	1	0	0	0	0
495	1	1	1	1	1	1	0	0	2	2	0	1	1	0	0	0	0	0	0	2	0	0	2	0	0	1	0	0	0	2	2	0	0	0	0	2	2	0	0	0	2	1	2	2	1	0	0	1	0
496	1	1	1	0	0	2	2	2	0	0	1	0	0	0	0	0	0	0	0	2	0	0	2	0	1	0	0	2	2	1	0	2	2	0	1	1	2	0	0	0	2	0	0	2	0	0	0	0	0
497	1	2	1	0	0	0	2	2	0	0	0	0	1	1	0	0	0	2	2	0	0	0	2	0	1	0	1	0	1	2	0	1	0	1	0	2	1	0	1	0	1	0	0	2	1	1	0	0	0
498	0	2	1	0	0	0	0	1	0	0	1	1	2	2	0	0	0	0	0	2	0	0	2	0	0	0	0	1	2	2	1	1	0	1	0	2	1	0	0	0	0	1	1	1	1	1	0	0	1
499	1	2	1	0	0	1	2	2	0	1	0	0	0	0	0	0	0	0	1	1	1	0	1	0	0	2	0	0	1	2	0	1	1	0	0	2	2	0	1	1	1	0	0	2	0	1	0	1	0
500	0	1	2	0	0	0	1	1	1	1	0	0	0	0	0	0	0	1	1	1	1	0	2	0	0	1	0	0	0	1	0	0	1	1	0	2	1	0	1	1	1	0	0	1	0	0	0	0	0
501	0	0	2	0	0	2	2	2	0	0	0	0	0	0	0	0	0	0	1	1	1	0	2	0	1	2	0	1	2	1	0	1	1	2	2	1	2	0	1	1	1	0	0	2	1	1	0	0	0
502	0	0	2	0	0	1	2	2	0	0	0	0	0	0	0	0	0	2	1	1	0	0	1	0	0	1	0	2	2	2	2	1	2	1	2	2	0	0	1	1	1	0	1	2	1	0	0	1	0
503	1	2	2	0	0	1	1	1	1	2	0	0	0	0	0	0	0	2	0	1	0	0	0	0	0	0	0	1	1	1	1	1	1	1	2	1	0	1	1	1	0	0	0	2	0	0	0	0	0
504	0	2	1	0	0	1	1	1	1	2	0	0	0	0	0	0	0	2	0	1	1	0	2	0	1	1	0	0	0	2	1	1	1	1	0	2	1	1	1	1	0	0	1	1	1	1	0	0	1
505	0	0	2	0	0	2	1	1	1	1	0	0	0	0	0	0	0	1	1	1	1	0	2	0	0	0	0	0	0	2	2	0	0	0	1	1	0	1	1	1	0	0	0	2	0	0	0	0	1
506	1	0	2	0	0	2	1	1	1	2	0	0	1	1	0	0	0	0	0	2	1	0	2	0	0	1	0	0	0	2	0	0	0	0	1	1	0	1	0	0	0	0	1	2	2	0	0	0	1
507	0	2	0	0	0	0	0	1	1	1	0	1	2	2	0	0	0	1	1	0	0	0	2	0	0	0	0	0	1	2	1	0	0	0	0	2	1	0	2	1	0	0	1	2	1	1	0	0	1
508	1	2	0	0	0	0	2	2	0	0	0	2	2	0	0	0	0	0	0	2	0	0	0	1	1	0	0	1	1	1	0	0	0	0	1	1	0	1	0	0	1	0	1	2	2	2	0	0	1
509	1	2	1	0	0	1	2	2	0	0	0	0	1	1	0	0	0	0	0	2	0	0	1	1	1	1	0	0	0	2	0	2	2	0	0	2	1	0	1	0	1	0	0	1	0	1	0	1	0
510	1	1	1	0	0	0	0	0	2	2	0	0	0	0	0	0	0	1	0	1	0	0	2	0	0	0	0	0	1	2	0	1	1	2	0	2	1	0	0	0	1	0	0	1	1	1	0	1	0
511	1	2	1	0	0	1	1	1	1	1	0	0	0	0	0	0	0	1	1	1	0	0	2	0	0	0	0	0	0	2	0	0	0	1	0	2	1	0	0	0	1	2	2	2	0	0	0	0	0
512	1	1	1	0	0	2	1	1	1	1	0	1	1	0	0	0	0	2	1	0	0	0	2	0	0	0	0	2	2	2	1	2	2	0	2	1	1	0	1	0	1	1	1	1	1	1	0	0	1
513	1	1	0	0	0	1	1	1	1	1	0	0	0	0	0	0	0	1	1	1	1	0	1	1	1	0	0	0	0	2	0	1	1	0	1	1	2	0	0	0	2	0	1	1	1	2	0	0	1
514	0	2	0	0	0	0	2	2	0	1	1	0	1	1	0	0	0	1	0	1	0	0	2	0	0	1	0	1	1	1	0	2	1	0	0	2	2	1	0	0	1	0	1	1	1	0	0	0	0
515	0	2	1	0	0	1	1	1	1	1	2	0	0	0	0	0	0	1	1	1	1	0	2	0	0	1	0	0	0	2	1	0	1	1	1	2	1	0	1	1	1	1	1	1	1	1	0	0	1
516	0	1	1	0	0	1	1	1	1	1	1	1	1	1	0	0	0	0	0	2	0	0	2	0	0	1	0	0	0	1	0	2	1	0	0	2	1	0	1	1	1	0	0	1	0	1	0	0	1
517	1	1	2	0	0	0	0	1	1	1	1	0	0	0	0	0	0	2	0	1	0	0	1	1	1	1	0	1	1	2	1	1	1	0	1	1	2	0	0	0	2	0	0	1	1	0	0	1	0
518	0	2	0	0	0	0	0	1	1	1	0	0	0	0	0	0	0	0	0	2	0	0	0	1	1	1	0	0	2	2	0	1	1	1	1	1	1	0	2	2	0	0	1	1	1	1	0	0	0
519	1	1	2	0	0	0	2	2	0	1	0	0	1	1	0	0	0	0	1	1	1	0	2	0	0	1	0	2	1	2	1	1	0	1	0	2	0	1	0	0	1	0	0	2	0	2	0	1	1
520	1	1	1	0	0	1	1	2	0	0	1	1	1	1	0	0	0	2	1	1	1	0	2	0	0	1	0	0	1	2	0	1	1	1	1	2	2	0	1	1	1	0	0	2	0	2	0	0	0
521	1	1	2	0	0	1	2	2	0	1	1	0	0	0	0	0	0	0	0	1	0	0	2	0	0	1	0	0	0	2	1	0	0	0	0	1	0	1	0	0	0	0	0	1	1	1	0	0	1
522	0	2	0	0	0	0	1	1	1	2	0	0	0	0	0	0	1	0	1	1	1	0	2	0	0	0	0	0	0	2	0	2	1	1	0	2	1	0	0	0	1	0	0	1	0	1	0	0	0
523	0	2	0	0	0	0	2	2	0	1	1	0	0	0	0	0	0	0	0	2	0	0	0	1	1	1	0	1	1	2	1	0	0	0	0	2	1	0	0	0	2	0	1	2	0	1	0	1	0
524	1	1	1	0	0	1	1	1	1	1	0	1	2	2	0	0	0	0	0	2	0	0	1	0	1	1	0	1	1	1	1	1	0	1	1	1	2	0	0	0	1	0	0	1	2	1	0	0	0
525	1	2	1	0	0	1	1	1	1	2	0	0	0	0	0	0	0	0	0	2	0	0	2	0	0	2	0	0	1	2	0	0	1	1	1	2	2	0	2	2	0	0	1	1	1	0	0	0	1
526	0	0	2	0	0	1	2	2	1	1	0	1	2	2	0	0	0	0	0	2	0	0	0	1	1	0	0	0	0	1	0	1	1	1	2	1	1	0	1	0	1	0	1	2	1	0	0	0	1
527	1	2	0	0	0	0	1	1	0	0	1	1	1	0	0	0	1	1	0	2	0	0	2	0	1	1	0	1	1	1	1	1	1	0	0	2	1	0	0	0	2	1	1	2	1	0	0	0	0
528	0	2	0	0	0	0	1	2	0	0	0	0	0	0	0	0	0	2	2	0	0	0	2	0	1	0	0	1	1	2	2	1	0	0	1	1	1	0	1	1	0	0	0	1	1	0	0	0	0
529	1	1	2	0	0	2	1	1	1	2	0	1	1	0	0	0	0	2	1	1	0	1	0	1	1	1	0	0	0	2	1	2	1	2	1	2	2	1	0	0	1	0	0	2	0	1	0	0	0
530	1	1	1	0	0	1	1	2	1	2	0	0	0	0	0	0	0	0	0	2	0	0	1	1	1	0	0	0	0	1	0	2	2	0	1	1	2	1	0	0	1	0	0	2	0	0	0	0	0
531	0	1	1	0	0	0	1	1	1	2	0	0	1	1	0	0	0	0	0	2	0	1	2	0	1	1	0	2	2	1	1	1	1	0	0	2	2	1	0	0	1	0	1	1	1	0	0	0	0
532	1	1	1	0	0	1	1	1	1	1	1	0	0	0	0	0	0	1	1	1	0	1	1	0	0	1	0	0	0	2	1	1	1	0	0	2	2	0	1	1	1	0	0	1	0	0	0	1	0
533	1	0	2	0	0	1	1	2	0	0	1	1	2	1	0	0	0	2	2	0	0	0	2	0	0	1	0	0	0	2	1	1	2	1	2	2	2	0	0	0	2	1	1	2	2	1	0	1	0
534	1	2	2	0	0	1	2	2	1	1	1	1	2	2	0	0	0	1	2	0	1	0	2	0	0	1	0	1	2	2	1	0	1	0	1	2	1	2	0	0	0	0	0	1	0	1	0	0	0
535	1	0	2	0	0	1	2	2	1	1	1	0	0	0	0	0	0	1	1	1	0	0	2	0	2	1	0	0	0	2	2	1	0	1	1	1	1	0	2	1	0	0	1	1	1	0	0	0	0
536	0	1	1	0	0	1	0	1	0	0	1	0	1	1	0	0	0	0	1	1	1	0	2	0	1	1	0	0	2	2	0	1	1	0	0	2	2	0	0	0	2	0	0	2	0	1	0	0	0
537	0	2	0	0	0	1	0	0	2	2	0	1	2	1	0	0	0	1	1	1	1	0	1	0	0	2	0	2	2	0	0	1	2	0	2	1	1	0	1	1	1	0	0	0	0	1	0	0	0
538	1	2	1	0	0	1	0	0	2	2	0	0	0	0	0	0	0	1	1	1	1	0	2	0	0	1	0	2	2	2	1	2	1	0	1	1	1	0	1	1	1	0	1	2	1	0	0	0	0
539	0	1	1	0	0	2	1	1	0	2	0	0	0	0	0	0	0	2	2	0	0	1	2	0	0	2	1	1	1	2	0	1	0	1	0	2	1	0	0	0	0	0	1	2	1	1	0	0	0
540	1	1	0	0	0	1	2	2	0	0	1	0	0	0	0	0	0	2	2	0	0	0	2	0	0	1	1	0	0	2	0	2	2	0	1	1	2	0	1	1	1	0	0	2	0	1	0	0	0
541	1	2	0	0	0	0	0	0	2	2	0	1	1	1	0	0	0	1	0	1	0	0	1	0	0	1	0	0	0	2	0	1	1	0	1	1	1	0	0	0	1	1	1	2	1	0	1	0	1
542	1	0	2	0	0	1	2	2	0	1	1	1	1	1	0	0	0	1	2	0	1	0	1	1	1	1	0	2	2	2	0	2	2	0	1	1	1	0	0	0	1	0	0	2	0	1	0	0	1
543	1	0	2	0	0	2	2	2	1	1	1	1	1	0	0	0	0	1	0	1	0	0	2	0	1	0	0	0	0	1	0	1	1	0	1	1	0	1	0	0	0	1	1	1	1	1	0	0	0
544	1	1	1	0	0	0	1	2	0	0	1	0	1	1	0	0	0	1	0	1	0	1	2	0	0	1	0	1	1	2	0	2	1	0	1	1	1	0	1	1	1	2	2	2	0	0	0	0	0
545	0	2	0	0	0	0	1	1	1	1	1	0	0	0	0	0	0	2	1	0	1	0	1	1	1	1	0	0	1	1	0	2	1	0	1	1	1	1	1	1	0	0	0	0	0	1	0	0	1
546	1	1	2	0	0	2	0	1	0	0	1	1	1	0	0	1	0	0	1	1	1	1	2	0	0	1	0	1	1	2	0	2	1	0	1	1	2	0	0	1	1	2	2	2	0	0	0	1	0
547	1	1	1	0	0	2	2	2	0	1	0	1	2	2	0	0	0	0	0	2	0	0	2	0	0	1	0	0	0	2	0	1	1	0	0	2	1	0	2	2	0	0	0	0	0	1	0	0	2
548	0	2	1	0	0	2	1	1	0	0	0	0	1	1	0	0	0	1	1	1	1	0	2	0	0	1	0	0	1	2	0	1	0	1	0	2	1	1	1	1	0	0	0	2	0	0	0	0	0
549	1	0	2	0	0	2	1	1	2	2	0	0	0	0	0	0	1	1	1	1	1	0	2	0	0	1	0	0	0	1	0	1	2	0	2	1	0	0	1	1	1	1	1	2	2	0	1	0	0
550	0	1	1	0	0	2	2	2	1	1	0	0	0	0	0	0	0	1	1	1	1	0	2	0	0	1	0	0	1	2	1	1	1	1	2	0	1	0	1	1	1	0	2	2	2	1	0	1	0
551	1	1	1	0	0	1	1	1	1	1	1	0	0	0	0	0	0	0	1	1	0	1	2	0	0	0	0	0	1	2	1	1	1	0	1	2	2	0	0	0	1	1	1	2	0	1	0	0	0
552	0	0	2	0	0	1	1	1	1	2	0	1	1	0	0	0	0	2	1	1	1	0	2	0	0	2	0	0	0	1	0	2	2	0	0	2	0	2	0	0	0	0	0	1	0	1	0	0	0
553	0	2	1	0	0	1	1	1	1	1	0	0	2	0	1	1	0	0	0	1	0	1	2	0	0	2	0	2	2	2	0	1	1	0	0	2	1	1	0	0	1	0	0	1	0	0	0	0	0
554	0	0	1	0	0	1	0	1	1	1	0	1	1	0	0	0	0	0	2	0	1	0	2	0	0	2	0	0	0	1	0	2	2	0	0	2	0	1	1	1	0	0	1	1	1	2	0	0	1
555	0	1	1	0	0	1	0	0	1	1	1	0	1	1	0	0	0	0	1	1	1	0	1	1	1	1	0	1	0	0	1	1	2	0	0	2	1	0	1	1	1	0	0	1	0	1	0	0	0
556	0	0	2	0	0	2	2	2	0	0	2	0	0	0	0	0	0	1	1	1	0	0	2	0	1	2	0	0	0	2	1	2	2	0	0	2	2	0	1	1	0	2	2	2	1	0	0	0	1
557	1	1	2	0	0	1	0	0	2	2	0	1	1	0	0	0	0	0	0	2	0	0	1	0	0	2	0	1	2	2	1	2	1	0	0	2	0	0	1	1	0	1	1	2	0	1	0	0	1
558	1	2	0	0	0	0	1	2	0	1	0	1	2	1	0	0	0	1	1	1	0	0	2	0	0	1	0	0	0	2	0	1	1	0	0	2	2	0	2	2	0	1	2	2	0	1	0	0	0
559	0	1	0	0	0	1	1	1	1	2	1	0	0	0	0	0	0	0	0	2	0	0	2	0	0	1	0	0	0	1	1	1	1	0	1	1	0	1	1	1	0	0	0	1	0	0	0	0	0
560	0	2	1	0	0	2	0	1	0	0	1	0	0	0	0	0	0	1	1	1	1	0	2	0	0	1	1	0	1	2	0	2	2	0	1	1	1	1	0	0	0	0	0	1	0	1	0	0	0
561	1	0	2	0	0	2	1	1	1	1	0	0	2	1	0	0	0	2	1	1	1	1	2	0	0	2	0	2	2	2	1	1	1	0	2	1	1	1	0	0	0	0	1	2	0	0	0	0	0
562	0	1	0	0	0	1	1	1	2	2	0	0	0	0	0	0	0	0	0	1	0	0	1	0	0	1	0	1	1	1	0	1	0	1	0	2	1	0	2	2	0	2	2	2	1	0	0	0	1
563	1	0	2	0	0	2	2	2	0	0	0	0	0	0	0	0	0	0	0	2	0	0	2	0	0	1	0	0	0	2	0	1	1	1	0	2	1	0	0	0	1	0	0	2	0	2	0	0	0
564	1	1	1	0	0	2	0	1	1	1	0	0	0	0	0	0	0	1	1	1	0	0	2	0	0	0	0	1	1	1	1	0	0	0	0	2	1	1	0	0	0	0	0	1	0	1	0	0	0
565	1	2	0	0	0	0	1	1	1	2	0	1	1	1	0	0	0	1	1	1	0	0	1	0	0	2	0	0	1	1	0	1	1	0	0	2	2	0	0	0	2	0	0	1	0	1	0	0	0
566	0	2	0	0	0	1	1	1	1	1	1	0	0	0	0	0	0	1	2	0	1	0	2	0	1	0	0	1	1	2	1	1	1	1	2	1	2	0	0	0	2	0	1	2	0	0	0	1	0
567	0	2	0	0	0	0	2	2	0	0	1	0	1	1	0	1	0	0	0	2	0	0	2	0	0	0	0	0	1	2	0	2	1	0	1	1	1	0	0	0	0	0	1	2	1	1	0	1	0
568	1	2	2	0	0	1	2	2	0	0	0	0	2	2	0	0	0	1	0	2	0	0	2	0	1	0	0	0	0	1	0	1	2	0	0	2	1	0	1	1	1	0	0	2	0	0	0	0	0
569	0	1	1	0	0	2	0	1	1	1	1	0	0	0	0	0	0	0	0	2	0	0	2	0	0	1	0	0	0	2	1	1	1	0	0	2	1	0	0	0	2	0	0	2	0	1	0	0	0
570	0	2	1	0	0	2	0	0	2	2	0	0	0	0	0	0	0	1	0	1	0	0	2	0	0	1	0	1	2	2	0	0	0	2	1	2	1	1	1	0	0	0	0	2	0	1	0	1	0
571	1	1	1	1	1	2	1	1	1	1	0	0	0	0	0	0	0	1	0	2	0	0	2	0	1	0	0	0	0	1	0	2	2	0	1	1	2	0	0	0	2	2	2	2	0	1	0	0	0
572	0	0	2	0	0	1	2	2	0	1	1	0	0	0	0	0	0	1	1	1	1	0	2	0	1	0	1	0	0	2	1	2	1	1	1	1	2	0	0	0	2	1	1	2	1	0	0	0	1
573	1	1	1	0	0	1	1	2	0	1	0	0	0	0	0	0	0	1	1	1	1	1	2	0	0	1	0	0	0	1	0	2	1	0	1	1	2	0	1	1	1	0	1	2	1	0	0	0	1
574	0	1	1	0	0	1	1	2	0	0	1	0	1	1	0	0	0	1	1	1	1	0	2	0	1	2	0	0	1	2	0	1	1	2	0	2	1	0	0	0	1	0	1	2	2	2	0	0	1
575	0	1	1	0	0	1	2	2	1	1	0	0	0	0	0	0	0	0	0	2	0	0	0	0	0	0	0	1	1	1	0	2	2	0	0	2	0	0	1	1	1	0	1	1	0	0	0	0	0
576	0	1	1	0	0	1	2	2	0	0	2	1	2	2	0	0	0	0	0	2	1	0	2	0	0	2	0	0	0	2	0	1	1	2	2	2	1	0	0	0	2	0	1	2	1	1	0	0	0
577	1	2	1	0	0	1	1	1	1	1	1	1	2	2	0	0	0	1	1	1	1	0	2	0	0	1	0	0	0	2	0	1	1	0	0	2	0	1	1	1	0	0	1	2	0	0	0	0	0
578	1	1	1	0	0	1	1	2	0	0	1	0	1	1	0	0	1	2	1	1	0	0	2	0	0	1	0	1	1	0	0	0	0	1	0	2	1	0	2	2	0	1	1	1	1	1	0	0	0
579	1	1	1	0	0	0	1	1	1	2	0	1	1	0	0	1	0	2	1	1	1	0	0	0	1	0	0	0	1	2	0	2	1	0	0	2	0	1	0	0	1	0	1	1	1	1	0	0	0
580	0	0	2	0	0	2	2	2	0	0	1	0	1	1	0	0	0	0	0	1	0	0	2	0	0	0	0	2	2	2	0	1	2	0	2	1	1	0	1	0	1	0	2	2	2	1	0	0	0
581	0	2	0	0	0	0	0	1	1	1	1	0	0	0	0	0	0	0	0	1	0	0	1	0	0	1	0	0	0	2	1	1	1	1	1	2	1	0	0	0	1	0	0	2	0	0	0	0	1
582	0	2	1	0	0	0	0	1	1	1	0	1	0	0	0	0	0	1	1	1	1	0	2	0	0	0	0	1	1	2	1	1	1	0	2	0	1	0	0	0	1	0	0	1	0	0	0	0	1
583	1	1	1	1	1	2	1	1	1	1	0	0	1	1	0	0	0	1	1	1	0	0	2	0	0	1	0	0	1	2	0	1	1	1	1	1	1	0	0	0	2	0	0	2	0	0	0	0	0
584	1	2	0	0	0	0	1	2	0	0	1	0	2	1	0	0	0	1	1	1	1	0	2	0	2	1	0	1	1	2	2	0	0	0	0	2	2	1	0	0	1	0	1	2	1	0	0	0	1
585	0	2	1	0	0	0	1	1	1	1	1	1	0	0	0	0	0	1	2	0	1	0	1	0	0	1	1	0	0	1	0	1	0	0	2	1	2	0	1	1	1	0	1	2	0	0	0	0	1
586	0	0	2	0	0	1	0	0	1	1	1	1	1	0	0	0	0	1	0	1	0	0	2	0	0	1	1	1	1	2	1	2	2	0	1	1	2	1	0	0	1	0	0	1	0	0	0	0	0
587	1	1	2	0	0	2	2	2	0	0	1	0	1	1	0	1	0	2	1	0	1	0	1	0	0	1	0	0	2	2	0	2	1	0	1	1	1	0	0	0	2	0	0	2	0	1	1	0	0
588	0	0	2	0	0	1	2	2	0	0	0	0	1	1	0	0	0	0	0	2	0	0	2	0	0	1	0	0	0	2	0	0	0	0	0	2	1	0	1	1	1	1	1	2	1	0	0	0	0
589	0	1	2	0	0	2	1	2	0	0	0	0	2	2	0	1	0	1	1	1	0	0	2	0	2	1	0	1	1	1	0	1	1	1	0	2	1	0	0	0	1	0	0	2	0	0	0	1	0
590	0	2	0	0	0	0	2	2	0	1	0	0	0	0	0	0	0	0	0	2	0	0	2	0	0	0	0	0	0	1	0	2	1	1	0	2	1	0	1	0	1	0	0	2	0	1	0	0	0
591	0	1	1	0	0	1	0	0	2	2	0	0	0	0	0	0	0	2	2	0	0	0	1	1	1	2	0	0	1	2	0	0	0	0	0	2	1	0	0	0	1	0	0	0	0	1	0	0	0
592	0	2	1	0	0	1	0	1	0	0	1	0	1	2	0	0	0	0	0	2	0	0	2	0	0	0	0	0	0	2	1	1	0	1	1	2	2	0	0	0	2	0	1	2	0	1	0	2	0
593	1	1	2	0	0	2	1	2	0	0	0	0	1	1	0	0	0	0	0	2	0	0	1	0	0	2	0	1	1	1	1	1	1	1	1	1	1	1	0	0	1	0	1	2	0	0	0	0	0
594	1	2	1	0	0	0	0	0	1	1	2	1	1	2	0	0	0	1	1	0	1	0	2	0	0	0	0	2	2	0	0	0	0	0	0	2	0	0	2	2	0	0	1	1	0	0	0	0	1
595	1	1	1	0	0	0	1	1	1	2	0	0	1	1	0	0	0	0	0	1	0	0	2	0	0	1	0	1	2	1	0	0	0	0	2	2	2	1	0	0	1	0	1	2	0	1	0	0	0
596	0	1	1	0	0	1	1	1	1	1	1	1	1	0	0	0	0	1	0	1	0	0	2	0	0	0	0	0	0	1	1	1	2	0	1	2	1	0	0	0	2	0	1	1	1	0	0	0	1
597	1	0	2	0	0	2	1	2	0	0	1	0	0	0	0	0	0	2	1	1	1	1	1	0	0	0	1	1	1	2	0	1	1	0	1	1	2	0	0	0	2	0	0	1	0	1	0	1	1
598	0	1	1	0	0	1	0	0	1	1	1	1	1	1	0	0	0	2	2	0	0	0	1	0	1	2	0	1	1	1	1	2	2	0	1	1	2	0	0	0	1	0	0	1	0	1	0	0	0
599	0	0	2	0	0	2	2	2	0	0	0	0	0	0	0	0	0	0	1	1	1	0	2	0	0	0	0	0	0	2	0	0	1	1	1	2	1	0	0	0	2	0	0	0	2	1	0	0	0
600	1	2	1	0	0	1	1	2	0	0	1	0	1	1	0	0	0	0	0	2	0	0	2	1	1	1	0	0	0	1	1	2	1	1	0	2	2	0	0	0	1	0	1	2	1	1	0	0	0
601	0	1	2	0	0	2	1	1	1	1	1	1	1	0	0	0	0	1	2	0	1	1	2	0	0	2	0	0	0	1	0	1	1	1	1	1	0	0	1	1	1	0	0	2	0	1	0	0	0
602	1	0	2	0	0	1	1	2	0	0	0	0	0	0	0	0	0	1	1	1	1	0	2	0	0	1	0	1	1	1	1	1	0	1	1	2	2	0	0	0	2	1	1	1	1	1	0	0	0
603	0	0	2	0	0	2	1	1	1	1	2	1	1	1	0	0	0	1	0	2	0	0	2	0	0	1	1	0	0	1	0	2	1	0	1	1	2	1	0	0	1	0	0	1	1	2	0	0	1
604	1	0	2	0	0	2	2	2	0	0	2	0	0	0	0	0	0	1	1	1	1	0	2	0	0	2	0	1	1	2	2	0	0	0	0	2	0	1	0	0	0	0	0	2	0	1	0	1	0
605	0	0	2	0	0	1	2	2	0	0	1	1	1	0	0	0	0	1	1	1	1	1	2	0	0	0	0	0	1	2	0	0	0	0	0	2	0	0	1	1	1	1	1	2	2	0	0	0	0
606	1	1	1	0	0	1	2	2	0	0	0	0	0	0	0	0	0	2	1	0	0	0	2	0	0	2	0	0	1	2	0	1	1	0	0	2	1	0	1	1	1	0	1	2	0	1	0	0	1
607	0	0	2	0	0	2	0	0	1	1	1	0	0	0	0	0	0	1	0	2	0	0	1	1	1	1	0	0	0	2	0	2	2	0	1	1	2	0	0	0	2	0	0	2	0	1	0	0	0
608	1	2	0	0	0	1	1	1	1	2	0	0	1	1	0	0	0	0	0	2	0	0	2	0	0	2	0	1	2	2	0	1	1	1	1	1	2	0	1	1	1	1	2	2	0	1	0	0	0
609	1	1	2	0	0	1	1	1	1	2	0	2	2	2	0	0	0	0	0	2	0	0	2	0	0	1	0	1	1	2	1	1	2	0	0	2	1	0	0	0	2	1	1	1	1	1	0	1	0
610	1	2	2	0	0	1	1	1	1	1	0	0	0	0	0	0	1	2	1	1	0	0	2	0	0	1	0	0	0	1	0	2	2	0	2	1	1	0	1	1	1	0	1	1	1	1	0	0	1
611	1	0	2	0	0	2	1	2	0	1	0	0	0	0	0	0	0	2	1	0	0	0	2	0	0	1	0	0	0	2	1	1	1	0	0	2	2	0	0	0	2	0	0	1	0	1	0	0	0
612	0	0	2	0	0	2	0	0	2	2	0	0	1	1	0	0	0	0	0	2	0	0	2	0	0	2	0	0	1	2	0	0	1	1	1	2	1	0	0	0	2	0	1	2	1	0	0	0	0
613	1	2	1	0	0	1	2	2	0	0	0	0	0	0	0	0	0	1	1	1	0	1	0	1	0	0	1	1	1	2	0	1	1	1	0	2	1	0	0	0	1	1	1	1	1	1	0	0	0
614	0	2	0	0	0	0	2	2	0	0	0	1	1	0	0	0	0	1	1	1	1	0	2	0	0	1	1	1	1	2	0	0	0	1	0	2	2	0	1	1	1	0	0	2	0	2	0	0	0
615	1	0	1	0	0	1	1	1	1	2	1	0	0	0	0	0	0	2	1	1	1	0	2	0	0	1	2	1	1	2	1	1	1	0	0	2	2	1	0	0	1	0	0	0	0	1	0	1	1
616	1	1	1	0	0	1	1	1	1	1	0	0	1	1	0	0	0	0	1	1	1	0	2	0	0	2	0	2	2	2	1	1	1	0	1	1	1	0	2	2	0	0	0	1	0	0	1	0	0
617	0	0	2	0	0	1	0	0	1	1	1	0	0	0	0	0	0	1	0	2	0	0	1	0	0	0	0	0	0	1	0	0	1	0	1	2	2	1	0	0	1	0	1	2	1	1	0	1	0
618	0	1	1	0	0	2	2	2	0	0	0	0	0	0	0	0	0	1	1	1	0	0	2	0	0	1	0	1	1	2	0	1	1	2	1	1	1	0	1	1	1	0	0	1	0	0	0	1	0
619	1	1	2	0	0	1	1	2	0	0	1	1	1	0	0	0	0	1	1	1	1	0	2	0	1	2	1	0	0	2	0	1	1	0	1	1	1	1	0	0	1	0	0	1	0	0	0	2	0
620	1	2	0	0	0	0	1	1	1	1	1	0	0	0	0	0	0	1	1	1	0	0	1	0	0	1	0	0	1	2	0	1	1	0	1	1	2	0	1	0	1	0	0	1	1	2	0	0	0
621	1	1	0	0	0	0	0	0	2	2	0	0	0	0	0	0	0	1	1	1	0	0	2	0	0	1	0	0	0	2	0	2	2	0	2	0	1	0	1	0	1	1	1	1	2	0	0	0	0
622	1	0	2	0	0	2	2	2	0	1	1	2	2	1	0	1	0	0	0	2	0	0	1	0	0	1	0	1	1	1	0	1	1	0	0	2	2	0	0	0	2	0	0	2	0	1	0	0	0
623	1	1	1	0	0	1	0	0	2	2	0	1	2	2	0	0	0	2	1	0	1	1	2	0	0	2	0	0	0	2	1	1	1	0	0	2	1	0	0	0	1	0	0	2	0	1	0	0	0
624	1	1	1	0	0	1	1	2	1	1	0	0	2	1	1	1	0	1	0	1	0	0	2	0	0	1	1	0	1	2	0	1	0	1	0	2	1	0	2	2	0	0	1	2	1	0	0	0	0
625	0	0	2	0	0	1	0	0	2	2	0	1	1	0	0	0	0	2	1	0	0	0	2	0	0	1	0	0	1	2	0	1	1	1	0	2	1	0	0	0	1	1	1	2	1	0	0	0	0
626	0	0	2	0	0	1	0	0	2	2	0	1	2	1	0	1	0	1	1	1	1	0	1	0	0	1	0	0	2	2	0	2	1	0	1	1	1	0	0	0	2	0	0	1	0	1	0	0	0
627	1	1	1	0	0	2	1	1	1	1	0	0	0	0	0	0	0	0	1	1	1	0	2	0	0	1	0	1	2	1	0	1	1	0	0	1	1	0	1	1	0	2	2	2	1	0	0	0	0
628	1	1	1	0	0	2	1	1	0	0	2	0	1	1	0	1	0	1	0	1	0	0	2	0	0	0	0	1	1	2	1	1	1	0	1	2	2	0	1	0	1	1	1	2	0	0	0	0	1
629	1	0	1	0	0	0	2	2	0	0	0	0	0	0	0	0	0	1	1	1	1	1	1	0	1	0	1	1	1	2	0	2	2	0	2	0	1	1	0	0	1	0	1	1	1	1	0	1	0
630	1	1	1	0	0	2	1	1	1	2	0	1	2	2	0	0	0	1	2	0	1	0	1	0	0	1	0	0	0	1	0	1	1	0	1	1	2	0	0	0	2	0	0	2	0	1	0	0	1
631	0	2	0	0	0	0	2	2	0	1	0	0	1	1	0	0	0	0	0	1	0	0	2	0	0	0	0	0	0	2	0	1	1	0	1	2	1	0	0	0	1	0	0	2	1	2	0	0	0
632	0	1	2	0	0	1	1	2	0	0	1	0	0	0	0	0	0	1	0	1	0	1	2	0	0	0	0	0	0	2	1	1	1	0	1	1	1	0	0	0	1	1	1	2	1	0	0	0	0
633	1	1	1	0	0	0	2	2	0	0	0	1	1	0	0	0	0	1	1	1	0	0	1	1	1	0	0	1	1	2	1	1	1	0	1	2	1	0	0	0	2	0	0	0	0	0	0	0	0
634	0	1	1	0	0	2	0	1	1	1	0	0	1	2	0	0	0	1	1	1	1	0	2	0	0	0	0	0	0	2	0	0	1	0	0	2	1	1	1	1	1	0	0	2	0	2	0	0	1
635	1	2	0	0	0	0	1	1	1	1	1	1	2	2	0	0	0	1	0	1	0	0	2	0	1	1	0	0	1	2	1	2	2	0	1	1	1	1	0	0	1	0	1	2	0	0	0	0	2
636	1	1	2	0	0	2	1	1	1	1	2	1	1	0	0	0	0	0	0	2	0	0	2	0	0	1	0	1	1	2	2	1	2	0	1	2	0	0	1	1	0	0	0	1	0	0	0	0	0
637	1	1	2	0	0	1	2	2	1	1	0	0	1	1	0	1	0	0	0	2	0	0	2	0	0	0	0	0	1	2	0	1	1	0	1	2	1	0	2	2	0	1	1	2	1	0	0	0	0
638	0	0	2	0	0	2	0	1	1	1	0	0	0	0	0	0	0	2	2	0	1	0	2	0	0	0	0	0	0	2	1	0	0	1	0	2	2	1	0	0	1	0	1	1	1	1	1	0	0
639	0	2	1	0	0	1	1	2	0	1	0	0	0	0	0	0	0	1	0	1	0	0	2	0	1	1	0	0	0	2	1	2	2	0	1	1	1	1	1	1	0	0	1	1	1	0	0	0	0
640	0	1	1	0	0	1	1	1	0	0	0	1	2	1	1	1	0	2	0	1	1	0	2	0	0	0	0	0	0	1	1	1	1	0	1	2	1	0	0	0	1	0	0	0	0	1	0	0	0
641	1	2	1	0	0	2	0	0	2	2	0	0	0	0	0	0	0	0	1	1	1	0	2	0	1	2	0	0	0	2	0	1	2	1	2	2	2	0	1	1	1	0	0	2	1	0	0	0	0
642	0	2	0	0	0	0	1	1	1	1	0	0	1	1	0	0	0	1	0	1	0	0	2	0	0	0	0	1	1	2	0	0	2	1	2	2	1	0	0	0	2	1	1	1	1	1	0	0	0
643	1	0	2	0	1	1	0	1	1	1	0	0	0	0	0	0	0	1	0	2	0	0	2	0	0	2	1	0	0	2	0	1	1	1	0	2	1	0	0	0	2	1	1	2	2	1	0	0	0
644	0	1	1	0	0	1	2	2	0	1	0	0	0	0	0	0	0	1	2	0	1	0	2	0	0	1	0	2	2	0	0	1	1	0	0	2	2	1	0	0	1	0	0	2	0	0	0	0	0
645	0	2	1	0	0	1	1	1	1	1	0	0	0	0	0	0	0	0	1	1	1	0	2	0	0	1	0	0	1	2	1	0	0	0	0	2	2	1	0	0	1	2	2	2	1	0	0	0	0
646	1	0	2	0	0	1	0	1	1	1	0	0	0	0	0	0	0	1	0	1	0	0	2	0	0	0	0	2	2	2	0	2	1	1	0	2	1	0	1	1	0	0	1	2	1	1	0	0	1
647	1	0	2	0	0	1	2	2	0	0	0	0	0	0	0	0	0	0	0	2	0	0	1	1	1	2	0	1	1	1	0	1	1	0	1	1	1	1	0	0	1	0	1	1	1	1	0	0	1
648	1	0	2	0	1	1	1	1	1	1	0	0	0	0	0	0	0	0	0	2	0	0	2	0	1	0	0	0	0	2	2	1	1	1	2	1	2	0	0	0	2	0	0	1	0	0	0	1	0
649	1	1	1	0	0	0	2	2	1	1	0	1	2	0	0	0	0	2	2	0	1	0	2	0	0	0	0	2	2	1	1	1	1	1	0	2	1	0	1	1	1	0	1	1	1	1	0	0	0
650	0	1	2	0	0	0	1	1	1	2	0	1	1	0	0	0	0	2	2	0	1	0	1	0	1	0	0	0	0	1	0	0	0	0	0	2	0	1	0	0	0	0	1	1	1	1	0	0	0
651	0	1	1	0	0	1	1	1	1	2	0	0	1	1	0	0	0	0	0	2	0	0	2	0	0	1	0	0	1	2	0	2	2	0	1	1	1	1	0	0	1	0	0	1	0	0	0	0	0
652	1	2	0	0	0	0	1	1	1	1	1	0	0	0	0	0	0	0	1	1	1	0	2	0	1	1	0	0	0	1	0	1	1	0	0	2	1	0	0	0	2	1	1	2	2	0	0	0	1
653	1	0	2	0	0	2	1	1	1	1	0	0	1	1	0	0	0	0	0	2	0	0	2	1	1	1	0	0	1	2	0	1	1	0	1	1	1	0	2	2	0	0	1	1	1	2	0	0	0
654	0	2	0	0	0	0	2	2	1	1	1	0	0	0	0	0	0	0	1	1	0	1	0	1	1	1	1	0	0	1	0	1	1	2	0	2	1	0	0	0	1	0	0	2	0	1	0	0	0
655	1	0	2	0	0	2	0	0	2	2	0	1	1	0	0	0	0	0	0	2	0	0	2	0	0	2	0	1	1	2	1	2	1	1	1	1	2	0	2	2	0	0	0	2	1	1	0	0	1
656	1	1	2	0	0	1	1	2	0	0	1	1	1	0	0	1	0	1	0	2	0	0	2	0	0	0	0	0	0	2	1	0	0	0	0	2	1	1	1	1	1	0	1	2	1	1	0	0	1
657	1	0	1	0	0	1	2	2	1	1	0	0	0	0	0	0	0	1	1	1	0	0	2	0	1	1	0	0	1	2	0	1	1	0	1	2	0	0	1	1	1	0	1	2	1	2	0	0	0
658	0	0	2	0	0	1	1	1	0	0	0	0	1	1	0	0	0	1	1	1	0	0	2	0	0	0	0	1	1	2	0	0	1	1	0	2	2	0	1	1	1	0	2	2	1	1	0	0	0
659	0	2	0	0	0	0	0	0	2	2	0	0	0	0	0	0	0	0	0	2	0	0	2	0	0	0	0	1	1	1	0	1	1	0	0	2	1	0	2	2	0	0	0	2	0	2	0	0	0
660	1	0	2	0	0	2	1	2	1	2	0	2	2	1	0	0	0	0	0	2	0	1	2	0	0	2	1	0	0	2	0	1	2	0	1	2	1	0	1	1	0	0	0	2	0	0	0	0	0
661	0	0	2	0	0	2	1	1	1	1	0	2	2	1	0	1	0	1	1	1	0	0	2	0	0	1	2	1	1	2	1	1	1	0	0	2	1	1	1	1	0	0	1	2	1	0	0	1	1
662	1	1	2	0	0	0	1	1	1	2	0	0	1	0	1	1	0	0	1	1	1	0	1	0	0	1	0	0	1	2	0	1	1	0	0	2	0	0	1	1	1	0	1	2	1	0	0	0	1
663	0	2	0	0	0	0	1	2	0	0	1	1	1	1	0	0	0	0	0	2	0	1	2	0	0	1	0	0	0	2	0	2	1	1	1	1	1	1	0	0	0	1	1	1	1	1	0	1	0
664	0	2	1	0	0	0	2	2	0	1	0	1	1	1	0	0	0	2	1	1	0	0	2	0	0	1	0	1	2	2	1	1	0	0	1	1	1	0	1	1	1	0	1	2	1	1	0	0	1
665	1	2	0	0	0	0	1	1	1	2	0	0	1	1	0	0	0	2	1	1	0	0	2	0	0	1	0	0	0	1	0	0	0	1	2	2	1	0	1	1	0	0	0	2	2	1	0	0	1
666	1	0	2	0	0	2	1	1	1	1	0	0	1	0	0	0	0	1	0	1	0	0	2	0	0	1	0	0	1	2	0	1	1	0	0	2	2	0	0	0	2	0	0	2	0	1	0	0	1
667	1	1	1	0	0	1	0	1	1	1	0	1	1	1	0	0	0	0	0	2	0	0	2	0	1	1	0	0	0	1	0	0	0	1	0	2	1	0	0	0	2	0	1	2	1	1	0	0	0
668	1	1	1	0	0	1	2	2	0	0	2	1	1	0	0	1	0	1	2	0	1	0	2	0	2	1	0	0	0	2	1	1	1	0	1	1	2	0	0	0	2	1	1	1	2	0	0	0	1
669	0	1	1	0	0	1	2	2	0	0	1	1	1	0	0	1	0	0	0	2	0	0	1	0	0	1	0	1	1	2	1	2	1	0	1	1	1	0	1	1	1	0	1	2	1	0	0	0	0
670	1	1	1	0	0	1	0	1	1	1	0	0	0	0	0	0	0	0	0	2	0	0	0	0	0	0	0	0	0	2	0	0	2	1	2	2	0	1	1	1	0	0	0	2	0	0	0	0	0
671	0	1	1	1	1	2	1	1	1	1	0	1	1	0	0	0	0	0	0	2	0	0	2	0	0	1	0	0	0	1	0	0	0	1	1	1	1	1	0	1	1	0	1	1	1	1	0	0	1
672	1	1	2	0	0	1	0	1	1	1	0	0	0	0	0	0	0	0	0	2	0	0	2	0	0	1	0	0	1	2	0	0	1	1	1	2	1	0	0	0	1	0	0	2	0	1	0	0	1
673	1	0	2	0	0	2	0	0	2	2	0	0	0	0	0	0	0	2	2	0	1	0	1	0	0	1	1	0	0	1	0	1	1	0	0	2	2	0	0	0	2	1	1	2	0	1	0	0	0
674	0	1	2	0	0	2	1	1	1	2	0	0	0	0	0	0	0	0	0	2	0	0	2	0	0	1	0	0	0	2	0	1	1	0	1	1	1	0	2	2	0	0	0	1	2	1	0	2	0
675	0	2	0	0	0	0	1	1	1	1	1	0	0	0	0	0	0	2	0	0	0	1	1	0	0	1	0	1	2	2	0	1	2	0	0	2	2	0	0	0	2	1	1	1	1	0	0	0	0
676	1	1	1	0	0	1	2	2	0	1	1	1	1	0	0	0	0	0	0	2	0	0	2	0	0	0	0	0	0	2	0	0	0	0	1	1	2	0	1	1	1	0	0	2	0	0	0	0	0
677	1	2	0	0	0	0	0	0	2	2	0	0	2	0	1	1	0	1	0	0	0	0	2	0	0	1	0	0	0	2	0	0	0	0	0	2	2	0	1	1	1	0	0	1	1	0	0	0	0
678	0	0	1	0	0	1	2	2	1	1	1	1	1	0	0	1	0	2	1	1	1	0	0	1	1	1	0	1	0	1	2	1	1	1	0	2	2	0	0	0	2	0	0	2	0	0	0	0	0
679	1	1	1	1	1	1	1	1	1	2	0	0	0	0	0	0	0	0	0	2	0	0	2	0	0	0	0	1	1	1	0	1	0	0	1	2	0	0	2	2	0	0	1	2	2	2	0	0	0
680	0	2	1	0	0	0	2	2	0	0	0	1	2	0	0	0	0	1	1	1	1	0	0	0	1	0	0	1	1	2	1	1	1	0	1	1	1	1	0	0	0	1	1	2	1	0	0	0	1
681	1	2	0	0	0	0	1	1	1	2	0	0	0	0	0	0	0	2	1	0	0	0	2	0	0	1	0	1	2	1	0	1	1	0	0	1	2	0	0	0	1	0	0	1	0	0	0	0	0
682	1	1	1	0	0	1	1	1	1	1	1	0	1	1	0	0	0	1	1	1	0	0	2	0	0	1	0	1	1	2	0	0	0	0	0	2	2	0	1	1	1	0	1	2	1	0	0	1	0
683	1	1	2	0	0	2	2	2	0	1	0	0	1	1	0	0	1	2	0	1	0	0	2	0	0	1	0	0	2	2	0	1	1	0	0	2	2	0	1	1	1	0	0	2	0	2	0	1	0
684	0	1	1	0	0	1	0	0	2	2	0	0	1	1	0	0	0	2	1	1	1	0	2	0	0	1	0	1	1	2	2	0	1	1	1	2	2	0	0	0	2	1	1	2	1	0	0	0	1
685	1	0	2	0	0	1	1	2	0	0	1	0	1	1	0	0	0	1	1	1	1	0	2	0	1	0	0	0	0	1	0	1	1	1	1	1	1	0	1	1	1	1	1	1	1	1	0	1	0
686	0	1	1	0	0	2	2	2	0	0	1	1	1	0	0	0	0	0	0	2	1	0	2	0	0	1	0	0	2	2	0	2	1	0	1	1	2	0	1	1	0	0	0	2	1	1	0	0	0
687	1	0	2	0	0	2	1	1	1	2	0	0	1	1	0	0	0	0	1	1	1	0	2	0	1	1	0	0	2	2	0	2	1	1	1	1	1	0	0	0	1	0	1	2	1	0	0	1	0
688	1	1	2	0	0	2	1	1	1	1	1	0	2	0	1	1	0	1	1	1	1	0	2	0	0	2	0	0	2	2	0	1	1	0	1	1	2	0	1	1	0	0	0	1	0	0	0	0	0
689	1	1	1	0	0	2	2	2	1	1	1	0	1	1	0	0	0	1	1	1	1	0	2	0	0	0	1	0	0	2	0	1	2	0	0	2	2	0	1	1	1	1	1	2	2	1	0	0	0
690	1	1	2	0	0	0	0	0	2	2	0	0	1	0	0	0	0	1	1	1	1	0	2	0	0	0	0	0	1	2	0	2	2	0	1	1	1	0	1	0	2	0	0	1	0	0	0	0	1
691	1	2	0	0	0	0	2	2	0	1	0	0	0	0	0	0	0	1	1	1	1	0	2	0	0	1	0	1	1	2	0	2	2	0	0	2	1	0	2	1	0	0	0	0	0	0	0	1	0
692	0	2	1	0	0	2	2	2	0	0	1	0	0	0	0	0	1	2	1	1	0	0	1	0	0	0	0	2	2	0	0	1	1	0	0	2	1	0	0	0	1	0	0	1	0	0	0	0	0
693	0	1	1	0	0	1	1	1	1	1	0	1	2	1	0	0	0	1	0	1	0	1	2	0	0	2	0	0	1	2	0	0	1	0	1	2	1	0	1	1	1	0	0	0	0	1	0	0	0
694	0	1	1	1	1	2	1	1	1	1	1	0	0	0	0	0	0	2	1	0	1	0	2	0	0	0	0	0	0	2	0	2	2	0	0	2	1	1	0	0	1	0	1	2	1	0	0	0	1
695	0	2	1	0	0	0	0	0	2	2	0	0	1	0	0	0	0	0	1	1	1	0	2	0	0	0	0	0	1	2	0	1	2	0	1	2	1	0	1	1	1	0	0	0	0	1	0	1	0
696	1	0	2	0	0	2	1	2	0	0	1	0	0	0	0	0	0	1	1	1	1	0	2	0	0	0	0	1	1	2	0	2	2	0	0	2	1	0	0	0	2	0	1	2	1	1	0	0	1
697	0	1	1	0	0	0	2	2	0	0	0	1	2	1	0	0	0	1	1	0	0	0	2	0	0	1	0	0	2	2	0	1	1	0	1	1	1	0	0	0	2	0	0	2	0	0	0	0	0
698	1	2	1	0	0	1	1	1	2	2	0	0	0	0	0	0	0	0	0	2	0	0	0	0	0	1	0	2	2	1	1	0	0	0	0	2	1	0	1	1	1	0	0	1	0	1	1	0	0
699	1	1	1	0	0	1	1	1	1	1	1	0	0	0	0	0	0	1	1	1	0	0	2	0	0	0	0	1	1	2	1	0	0	1	0	2	1	1	1	1	1	0	1	1	1	2	0	0	0
700	1	2	1	0	0	0	1	2	0	0	1	1	1	0	0	0	0	2	2	0	1	0	1	0	0	1	0	0	0	2	0	2	1	0	1	1	1	0	1	0	1	0	1	2	0	0	0	1	1
701	1	1	1	0	0	2	2	2	1	1	0	0	0	0	0	0	0	2	1	0	1	0	2	0	0	0	0	1	1	1	0	0	0	0	0	2	2	0	0	0	2	0	0	1	0	0	0	0	1
702	0	0	2	0	0	1	2	2	0	0	0	1	1	1	0	0	0	1	1	1	1	0	1	1	1	1	0	1	0	1	1	1	2	0	0	2	0	0	2	2	0	0	0	1	0	0	0	0	0
703	1	2	0	0	0	0	2	2	1	1	0	0	0	0	0	0	0	0	0	1	0	0	1	0	0	1	0	0	0	1	1	0	0	0	0	2	1	1	0	1	1	0	0	0	1	0	0	0	1
704	1	1	1	1	1	1	1	1	1	2	0	1	1	0	0	0	0	0	0	2	1	0	1	0	0	1	0	0	0	2	1	0	0	1	2	2	2	1	0	0	1	0	0	2	0	1	0	0	0
705	1	1	2	0	0	1	0	0	2	2	0	0	0	0	0	0	0	1	1	1	1	0	1	0	0	2	0	1	1	2	2	1	1	0	0	2	2	0	0	0	1	0	0	0	1	0	0	0	0
706	1	0	2	0	0	2	1	2	0	0	0	0	1	1	0	0	1	2	1	1	1	0	0	1	1	1	0	2	2	2	0	1	1	0	1	1	2	0	0	0	2	0	0	2	1	0	0	0	1
707	0	2	0	0	0	0	0	1	0	0	0	1	1	0	0	0	0	2	1	0	0	1	0	1	1	1	1	0	0	2	1	1	1	1	2	0	1	0	1	1	1	0	0	1	1	1	0	0	1
708	0	1	1	0	0	1	1	1	1	1	1	0	1	1	0	1	0	0	0	2	0	0	2	0	0	0	0	0	1	1	0	1	0	2	1	2	2	0	1	1	1	0	1	1	1	2	0	0	1
709	0	1	1	0	0	1	2	2	0	1	0	0	0	0	0	0	1	2	2	0	1	0	1	0	0	1	0	0	0	2	0	1	1	0	2	1	1	0	0	0	2	0	0	1	1	1	0	0	0
710	1	2	0	0	0	0	1	1	1	2	0	0	2	2	0	0	1	2	1	1	1	0	2	0	0	0	0	0	0	2	1	1	1	0	1	1	1	0	1	1	1	0	0	2	1	1	0	0	0
711	0	0	2	0	0	2	0	0	1	1	1	1	1	0	0	0	0	1	1	1	1	0	1	1	2	2	0	1	1	2	1	1	1	0	0	2	1	0	1	1	0	1	1	2	1	0	0	0	0
712	0	0	2	0	0	2	0	0	1	1	1	0	2	1	1	1	0	0	0	2	0	0	2	0	0	0	0	0	1	2	1	2	2	0	1	1	1	0	0	0	1	0	0	1	0	1	0	0	0
713	1	0	2	0	1	1	1	2	0	0	1	0	0	0	0	0	0	0	0	2	0	1	1	0	0	1	0	0	0	2	1	0	0	0	1	1	1	0	2	2	0	0	0	2	0	1	0	1	1
714	0	1	1	0	0	2	1	1	1	1	1	1	1	0	0	0	0	1	0	2	0	0	2	0	0	0	0	0	0	2	0	2	2	0	0	2	0	0	1	0	0	0	0	1	0	0	0	0	0
715	0	1	1	0	0	0	0	0	2	2	0	1	1	1	0	0	0	1	2	0	1	1	2	0	0	1	1	1	1	2	0	1	0	0	1	1	1	0	1	1	1	0	0	2	0	2	0	0	1
716	1	1	1	0	0	1	2	2	0	1	1	0	0	0	0	0	0	1	1	1	1	0	2	0	1	0	0	0	1	2	0	0	0	0	0	2	1	0	0	0	1	0	1	1	1	2	0	0	0
717	0	0	2	0	0	2	2	2	0	1	0	0	2	1	0	0	0	0	1	1	1	0	2	0	0	2	0	0	0	2	0	0	0	1	0	2	0	0	2	1	0	1	1	1	1	1	0	0	0
718	1	1	1	0	0	1	2	2	0	0	0	1	1	0	0	0	1	2	2	0	2	0	2	0	0	2	0	0	0	1	0	1	0	1	1	1	2	0	0	0	2	0	0	2	0	1	0	0	0
719	1	0	2	0	0	2	1	2	1	1	0	0	0	0	0	0	1	2	2	0	2	0	1	1	1	1	0	1	1	1	1	0	1	0	1	2	1	0	2	1	0	0	0	2	1	1	0	0	0
720	0	1	2	0	0	2	2	2	0	1	0	0	1	0	0	0	0	0	1	1	1	0	2	0	1	0	0	1	1	2	2	2	1	0	1	1	1	0	1	1	1	0	0	1	0	0	0	0	0
721	0	2	1	0	0	0	1	1	1	2	0	0	1	0	0	1	0	1	2	0	2	0	2	0	0	2	1	0	0	1	0	1	1	0	1	2	0	0	1	1	0	1	1	2	1	0	0	0	0
722	0	1	1	0	0	1	1	2	0	0	1	0	1	1	0	0	0	0	0	2	0	0	1	1	1	0	1	1	1	2	0	1	0	0	0	2	2	0	0	0	2	0	0	1	0	0	0	0	0
723	1	1	1	0	0	1	0	1	1	1	1	0	1	1	0	0	0	0	0	2	0	0	0	0	0	1	0	0	1	2	1	1	2	0	0	2	1	0	1	1	1	0	0	2	0	1	0	0	0
724	1	1	1	0	0	1	2	2	0	0	1	0	0	0	0	0	0	0	0	2	0	0	2	0	0	0	0	0	0	1	1	1	2	0	0	2	1	1	0	0	1	0	0	2	0	2	0	0	1
725	0	0	2	0	0	2	2	2	0	1	0	0	1	0	0	1	0	2	1	1	1	0	2	0	0	1	0	0	0	2	0	2	1	0	0	2	1	0	2	1	0	0	0	2	0	2	0	1	1
726	0	2	0	0	0	1	2	2	1	1	0	0	1	0	0	1	0	1	0	1	0	0	2	0	0	1	0	1	1	2	2	0	2	1	2	2	2	0	1	1	0	0	0	0	1	0	0	0	0
727	0	1	0	0	0	1	2	2	1	1	0	0	0	0	0	0	0	1	1	1	0	0	2	0	0	0	0	0	0	1	0	0	1	1	1	2	1	0	0	0	1	0	0	0	1	0	0	0	0
728	0	2	0	0	0	0	2	2	0	0	0	1	1	0	0	0	0	1	1	0	0	0	0	0	0	1	0	0	0	2	1	1	2	1	1	2	2	0	0	0	2	0	0	1	0	0	0	0	0
729	1	1	1	1	1	2	2	2	0	0	2	0	0	0	0	0	0	1	1	1	1	0	2	0	0	1	0	1	1	1	1	2	2	0	0	2	1	0	0	0	1	1	1	1	1	1	0	0	0
730	0	0	2	0	0	1	2	2	1	1	0	0	1	1	0	0	0	1	1	0	0	0	2	0	0	0	0	0	1	2	0	1	1	0	1	1	2	0	1	1	1	0	0	0	0	0	0	0	1
731	0	1	2	0	0	0	1	1	1	1	1	0	0	0	0	0	0	1	0	1	0	0	2	0	0	1	0	1	1	2	0	1	1	0	1	1	1	1	0	0	1	0	0	2	0	1	0	1	1
732	0	2	1	0	0	1	1	1	1	1	1	1	1	0	0	0	0	1	1	1	0	0	2	0	1	1	0	1	2	1	0	1	1	0	0	2	1	1	0	0	1	0	0	0	1	1	0	0	1
733	1	1	1	0	0	1	1	2	0	0	1	0	0	0	0	0	0	0	0	2	0	0	2	0	0	1	0	1	1	2	2	2	2	1	0	2	1	1	0	0	1	0	0	0	1	0	0	0	0
734	0	1	1	0	0	2	1	1	1	1	1	0	1	1	0	0	1	1	0	2	0	0	2	0	0	2	1	1	1	1	0	0	1	0	0	2	1	0	2	1	0	0	0	1	1	1	0	0	0
735	0	2	0	0	0	1	1	1	2	2	0	0	1	0	1	1	0	1	1	1	0	0	2	0	0	1	0	1	1	2	2	0	0	2	1	2	2	0	1	1	1	0	0	1	0	1	0	0	0
736	1	1	2	0	0	0	1	1	1	1	0	0	1	1	0	0	0	1	0	1	0	0	2	0	0	0	0	1	1	2	1	1	1	1	0	2	2	0	1	1	1	1	1	1	1	1	0	0	0
737	1	1	1	0	0	2	1	1	1	1	0	1	1	2	0	0	0	0	1	1	1	0	0	1	1	1	0	0	0	1	0	1	2	0	0	2	2	0	2	2	0	1	1	2	1	0	0	0	0
738	0	2	1	0	0	0	0	0	2	2	0	0	1	1	0	0	0	1	1	1	0	0	2	0	1	1	0	0	0	2	1	1	1	1	1	1	1	1	0	0	0	1	1	1	2	0	0	0	0
739	0	2	2	0	0	1	1	1	1	1	1	1	1	0	0	1	0	1	1	1	1	0	2	0	0	0	0	1	1	2	1	2	1	1	0	2	1	0	1	1	0	2	2	2	1	0	0	1	0
740	1	2	1	0	0	2	1	2	0	0	1	0	0	0	0	0	1	2	2	0	1	1	1	0	1	0	0	0	0	2	2	1	1	0	0	2	1	0	0	0	2	0	0	1	0	1	0	0	0
741	0	0	2	0	0	2	2	2	0	1	1	0	1	1	0	0	0	0	0	2	0	0	2	0	0	0	0	1	2	2	0	2	2	0	1	1	2	0	2	2	0	0	0	1	0	1	0	0	0
742	0	0	2	0	0	1	0	0	2	2	0	1	0	0	0	0	0	0	1	1	0	0	2	0	0	0	0	0	0	2	1	1	1	0	0	2	1	0	0	0	2	0	0	2	0	1	0	0	2
743	0	1	1	0	0	1	0	1	1	1	1	0	0	0	0	0	0	0	1	1	1	0	1	1	1	1	0	2	2	1	0	0	1	1	0	2	1	0	2	2	0	1	1	2	1	0	0	0	0
744	0	1	1	0	0	1	1	2	0	0	1	0	0	0	0	0	0	1	0	2	0	0	2	0	1	2	0	0	1	2	0	1	1	0	0	2	1	0	0	0	1	0	0	0	2	1	0	0	1
745	0	1	1	0	0	1	2	2	1	1	1	0	1	1	0	0	0	1	0	1	0	0	0	1	1	1	0	2	2	1	1	2	2	0	1	1	1	0	0	0	2	0	0	1	0	1	0	0	1
746	1	1	1	0	0	2	1	2	0	0	0	1	0	0	0	0	0	1	1	1	1	0	2	0	1	0	0	0	0	1	0	0	0	0	0	2	2	0	2	2	0	1	1	2	1	1	0	0	0
747	1	1	2	0	0	2	0	0	1	1	2	0	1	1	0	0	1	0	1	1	1	0	1	1	1	1	0	0	0	2	0	1	1	0	1	1	2	0	0	0	2	0	0	2	0	1	0	1	0
748	0	2	0	0	0	1	1	2	0	1	0	0	0	0	0	0	1	2	1	1	0	0	0	1	1	1	0	1	1	2	0	2	1	1	0	2	1	0	0	0	1	0	1	1	1	1	0	0	0
749	0	1	1	0	0	1	1	2	0	0	1	0	0	0	0	0	0	0	0	2	0	0	2	0	0	0	1	1	1	1	0	1	1	0	1	1	1	1	0	0	0	0	0	2	0	1	0	0	0
750	0	1	2	0	0	2	1	2	1	1	0	0	0	0	0	0	0	1	1	1	1	0	1	0	0	1	0	0	0	2	1	0	0	0	0	2	1	0	0	0	2	0	1	2	0	1	1	0	0
751	1	2	0	0	0	0	0	0	2	2	0	1	2	1	0	1	0	0	0	1	0	0	2	0	0	1	0	0	1	2	0	1	1	0	0	2	2	0	0	0	2	1	2	2	1	0	0	0	0
752	1	2	1	0	0	0	0	0	2	2	0	1	2	1	0	0	0	0	0	2	0	0	1	0	1	1	1	0	0	2	0	1	1	1	2	1	1	0	0	0	2	0	0	2	0	1	0	0	2
753	0	2	0	0	0	0	1	1	0	0	2	1	1	0	0	0	0	2	0	1	0	0	1	1	1	1	1	1	1	2	0	0	0	0	1	1	1	1	1	0	0	0	0	2	0	1	0	0	0
754	1	0	2	0	0	2	1	1	1	1	0	0	0	0	0	0	0	1	2	0	1	0	2	0	0	1	0	0	0	2	1	1	0	0	0	2	2	0	0	0	2	0	1	2	0	0	0	0	0
755	1	2	0	0	0	1	0	1	1	1	0	0	0	0	0	0	0	1	1	1	1	0	1	0	0	1	1	0	0	2	1	2	2	0	0	2	1	1	1	0	0	0	1	2	1	0	0	0	0
756	0	1	1	0	0	1	2	2	0	1	0	1	2	1	0	0	0	1	0	1	0	0	2	0	0	1	0	1	1	1	1	2	1	2	1	1	2	0	1	1	1	0	1	2	1	1	0	0	1
757	1	1	1	0	0	0	0	1	1	1	0	0	1	0	0	0	0	1	0	1	0	0	1	0	1	0	0	1	2	2	1	1	1	1	1	2	1	0	2	2	0	1	2	2	1	0	0	0	1
758	1	1	1	0	0	1	0	1	0	0	1	0	0	0	0	0	0	0	1	1	1	0	2	0	0	2	0	0	2	2	0	1	1	1	1	1	2	0	1	1	1	0	1	2	1	0	0	1	0
759	0	2	0	0	0	0	2	2	0	0	1	0	0	0	0	0	0	2	0	1	0	0	2	0	0	1	0	0	1	2	0	1	2	1	2	1	2	0	2	2	0	1	1	2	1	0	0	0	1
760	0	0	2	0	0	2	1	2	1	1	0	1	1	0	0	0	0	0	0	2	0	0	2	0	0	1	0	1	1	0	0	0	1	2	1	2	1	0	0	0	0	0	1	1	1	2	0	0	0
761	1	2	1	0	0	1	1	2	1	2	0	1	1	1	0	0	0	0	0	2	0	0	2	0	0	1	0	0	0	1	0	2	1	1	0	2	2	0	0	0	2	0	0	1	0	0	0	0	0
762	1	0	2	0	1	1	0	1	1	1	0	0	0	0	0	0	1	2	1	1	0	0	2	0	0	1	0	2	2	1	0	0	0	0	0	2	1	1	0	0	1	1	1	1	2	0	0	1	0
763	1	1	1	0	0	2	1	1	1	1	1	0	1	0	1	1	0	1	1	1	1	0	0	0	0	0	0	1	1	2	1	2	1	1	0	2	0	1	1	1	0	0	0	2	0	1	0	0	0
764	0	0	2	0	0	2	1	1	0	0	2	0	1	1	0	0	0	0	2	0	1	0	2	0	0	1	0	2	1	2	1	0	0	0	1	1	1	0	0	0	1	1	1	1	1	1	0	0	0
765	1	1	2	0	0	2	0	0	2	2	0	0	0	0	0	0	1	2	2	0	1	0	2	0	0	0	0	1	1	0	0	0	0	0	1	1	1	1	0	0	1	0	0	1	0	0	0	0	0
766	0	0	1	0	0	1	0	0	2	2	0	1	1	0	0	0	1	1	1	1	1	1	2	0	0	0	0	0	0	1	0	1	1	0	0	2	1	0	2	2	0	0	1	1	1	1	0	0	0
767	0	2	0	0	0	1	2	2	0	0	1	0	1	1	0	0	0	2	2	0	0	0	1	0	0	0	0	0	0	1	0	2	1	0	0	2	1	0	1	1	0	0	1	1	1	0	0	0	1
768	1	1	1	0	0	0	2	2	0	1	0	1	2	1	0	0	0	2	1	0	0	0	0	0	0	1	0	0	1	2	0	1	1	1	0	2	1	0	1	1	0	0	0	2	0	2	0	0	1
769	1	1	1	0	0	1	1	1	1	1	1	1	2	2	0	0	0	0	0	2	0	0	1	1	1	1	0	0	0	1	0	2	2	1	1	2	2	1	0	0	1	0	0	2	1	1	0	0	0
770	1	2	2	0	0	1	0	0	1	1	1	0	1	1	0	0	0	1	1	1	1	0	2	0	0	0	0	1	1	2	2	2	2	0	1	1	1	0	0	0	1	0	2	2	2	1	0	0	0
771	1	2	0	0	0	0	1	2	0	0	0	1	1	0	0	0	0	0	0	2	0	0	1	1	1	1	1	0	0	1	0	2	2	0	1	1	1	0	0	0	1	0	0	1	0	1	0	0	0
772	0	0	2	0	0	2	1	1	1	1	0	0	1	1	0	0	0	2	2	0	0	0	2	0	0	1	0	1	1	2	2	1	1	1	0	2	0	0	2	1	0	0	1	2	1	1	0	0	0
773	0	2	1	0	0	0	2	2	0	0	2	1	1	0	0	1	0	2	1	0	1	0	2	0	0	2	0	0	0	1	0	2	2	0	1	1	1	0	0	0	1	0	1	2	1	0	0	0	0
774	0	1	1	0	0	1	0	0	2	2	0	0	0	0	0	0	0	0	1	1	1	0	2	0	0	1	0	1	1	1	1	1	0	0	0	2	1	0	0	0	1	0	2	2	2	1	0	0	0
775	1	1	2	0	0	1	0	1	1	1	0	1	1	0	0	1	0	1	1	1	0	0	2	0	0	1	0	0	0	2	0	1	1	2	2	1	1	1	1	1	1	1	1	1	1	0	1	0	0
776	1	2	1	0	0	0	1	1	1	1	1	0	0	0	0	0	0	1	1	1	1	0	2	0	0	2	0	0	0	2	1	1	1	1	1	1	1	1	1	1	1	0	0	2	0	1	0	0	0
777	0	0	2	0	0	2	1	1	1	2	0	0	1	1	0	0	0	0	0	1	0	0	1	0	0	1	0	0	0	2	1	1	1	0	1	1	1	0	0	0	2	1	1	1	0	1	0	0	0
778	1	0	2	0	0	2	1	2	1	2	0	0	1	1	0	1	0	2	0	1	0	1	2	0	0	0	0	1	1	1	1	0	0	0	0	2	1	0	2	2	0	0	0	2	0	1	1	0	0
779	1	1	1	0	0	1	2	2	1	1	0	0	0	0	0	0	0	0	1	1	1	0	1	1	1	1	0	0	0	1	0	0	0	0	0	2	1	0	2	2	0	0	1	1	0	0	0	0	1
780	1	2	1	0	0	1	1	1	1	1	0	1	2	1	0	0	0	1	0	1	0	0	2	0	0	1	0	0	1	2	0	0	1	0	1	2	2	0	1	1	1	0	1	2	0	1	0	0	0
781	1	0	2	0	0	1	0	0	1	1	1	1	1	0	0	0	0	1	1	1	1	0	2	0	0	1	0	0	0	2	1	1	0	1	1	1	1	0	1	1	1	1	1	2	2	0	0	0	0
782	1	2	1	1	1	1	0	0	2	2	0	1	1	0	0	1	1	2	1	1	0	0	2	0	0	1	0	0	0	2	0	1	1	0	1	1	1	0	2	2	0	0	0	1	0	0	0	0	0
783	1	2	0	0	0	1	1	1	1	1	0	1	1	0	0	0	1	2	0	1	0	1	1	0	1	0	0	1	1	2	1	2	1	0	1	1	1	0	0	0	2	0	0	1	0	0	0	0	1
784	1	2	0	0	0	1	1	1	1	2	0	0	0	0	0	0	1	2	0	1	0	1	2	0	1	1	0	1	2	2	0	2	2	0	0	2	2	0	0	0	1	0	1	1	1	1	0	0	1
785	1	2	0	0	0	1	1	1	1	2	0	1	1	0	0	0	0	1	1	1	1	0	2	0	1	2	0	0	0	1	1	1	1	0	1	2	2	0	1	1	1	0	1	2	0	0	0	0	0
786	0	1	1	0	0	1	1	2	0	1	0	0	0	0	0	0	0	0	0	2	0	0	1	1	1	1	0	0	0	1	1	1	1	0	1	1	1	0	1	1	1	1	1	2	1	0	0	0	0
787	1	1	1	0	0	1	0	1	0	0	0	1	1	0	0	0	1	1	0	2	1	0	2	0	1	0	0	0	1	2	0	1	1	1	2	1	1	0	0	0	1	0	0	2	0	0	0	0	0
788	1	2	0	0	0	0	2	2	0	0	1	1	2	1	0	0	0	1	1	1	0	0	1	0	0	1	0	0	0	2	0	0	1	1	1	2	1	1	0	0	1	0	0	2	1	1	0	0	1
789	1	2	0	0	0	0	1	1	1	2	0	0	2	2	0	0	0	2	2	0	0	0	2	0	0	1	0	1	2	2	0	2	1	1	1	1	2	0	1	1	1	0	0	0	1	0	0	0	0
790	0	2	0	0	0	0	1	2	0	0	1	0	1	0	0	0	0	0	1	1	1	0	2	0	0	2	0	1	1	2	1	2	2	0	0	2	1	1	1	1	1	0	1	1	1	1	0	0	1
791	1	2	0	0	0	0	0	0	2	2	0	0	0	0	0	0	0	1	0	2	0	0	1	0	0	1	1	1	1	2	1	1	1	0	1	1	0	1	1	1	0	0	2	2	2	1	0	0	0
792	0	0	2	0	0	1	2	2	0	0	1	1	1	1	0	0	0	2	2	0	2	0	2	0	0	2	0	0	0	1	0	2	1	1	1	1	1	0	0	0	1	0	0	2	0	1	0	0	2
793	1	1	2	0	0	2	1	1	2	2	0	1	1	0	0	0	0	2	1	0	1	0	1	0	0	1	0	0	1	2	0	0	0	0	0	2	0	1	0	0	1	0	0	1	0	1	0	0	0
794	0	2	1	0	0	1	2	2	0	0	0	1	1	0	0	0	0	2	0	1	0	0	1	1	2	2	0	0	0	2	0	1	0	0	0	2	2	0	0	0	2	1	1	2	1	0	0	1	0
795	1	1	1	0	0	1	1	1	1	1	1	0	0	0	0	0	0	1	1	1	1	0	2	0	0	1	0	0	2	2	0	2	1	0	1	1	1	0	1	1	1	0	0	2	0	0	0	1	0
796	1	1	1	1	1	1	1	1	1	2	0	1	1	1	0	0	0	1	1	1	0	0	2	0	0	1	0	0	0	2	1	1	1	0	0	2	1	0	0	0	1	0	1	2	1	0	0	0	0
797	0	0	2	0	0	2	1	1	1	1	0	0	0	0	0	0	0	2	2	0	0	0	2	0	0	0	0	0	1	2	0	0	0	0	0	1	2	0	0	0	2	0	1	2	0	1	0	0	1
798	1	1	1	0	0	2	1	1	0	2	0	0	1	1	0	0	0	1	1	1	1	0	1	1	1	1	0	1	1	1	0	0	1	0	0	2	1	0	1	1	1	0	1	2	1	1	0	0	0
799	0	1	2	0	0	2	1	2	0	1	0	1	1	0	0	1	0	0	1	1	1	0	2	0	0	2	0	0	0	1	1	1	1	0	1	1	1	0	0	0	2	1	1	2	1	0	0	0	1
800	1	0	2	0	0	2	2	2	0	1	0	0	0	0	0	0	0	0	0	2	0	0	2	0	1	2	0	0	0	1	0	1	1	0	0	2	1	0	1	1	1	0	0	2	0	1	0	1	0
801	0	2	0	0	0	1	1	1	2	2	0	0	1	0	0	0	0	0	0	2	0	0	2	0	0	0	0	1	1	2	1	2	2	1	1	2	1	0	0	0	2	1	1	1	0	1	0	1	0
802	0	1	2	0	0	0	2	2	0	0	1	0	1	1	0	0	0	2	2	0	0	0	0	0	0	0	0	0	0	2	0	1	1	0	0	2	1	0	0	0	2	0	1	2	1	1	0	0	0
803	0	2	1	0	0	1	0	0	1	1	0	1	2	1	1	1	0	1	1	1	1	1	1	0	0	0	0	1	2	2	1	1	0	1	1	1	1	0	1	1	1	0	0	1	1	1	0	0	0
804	1	2	0	0	0	0	1	2	1	1	0	0	1	1	0	0	0	0	1	1	1	0	0	0	0	0	0	0	0	2	1	0	1	1	1	2	2	0	0	0	1	0	1	2	1	0	0	0	0
805	0	1	2	0	0	2	1	2	0	1	0	0	1	0	1	1	0	2	1	0	1	0	2	0	0	0	1	0	0	2	1	2	1	0	1	1	1	1	0	0	1	0	0	2	0	0	0	0	0
806	1	1	1	0	0	2	1	2	1	1	0	0	0	0	0	0	0	0	0	2	0	0	2	0	0	1	0	1	1	2	2	1	1	0	1	2	1	0	1	1	1	0	1	2	1	1	0	0	0
807	1	2	0	0	0	0	1	1	2	2	0	1	0	0	0	0	1	2	0	1	0	0	1	0	0	1	0	0	2	2	0	0	2	1	2	2	2	0	1	1	1	0	0	2	0	1	0	1	0
808	0	1	1	0	0	1	2	2	0	0	0	0	0	0	0	0	0	1	1	1	1	0	1	0	0	1	0	0	1	2	1	2	1	0	2	2	1	0	2	2	0	0	0	2	0	1	0	1	0
809	1	2	1	0	0	2	1	0	1	1	1	0	0	0	0	0	0	0	0	2	0	0	1	0	0	1	0	0	0	2	0	0	0	1	0	2	2	0	2	2	0	0	0	0	0	0	0	0	0
810	1	2	0	0	0	0	1	2	0	0	1	1	1	0	0	0	0	2	0	1	0	0	2	0	0	2	0	0	0	1	1	0	0	0	0	2	0	1	1	1	0	0	0	1	1	2	0	0	1
811	0	0	1	0	0	1	2	2	0	0	1	0	1	1	0	0	0	0	0	2	0	0	2	0	1	0	0	0	0	2	0	2	2	0	1	1	1	1	0	0	1	0	1	2	0	0	0	0	0
812	1	1	1	0	0	1	1	1	1	2	0	0	0	0	0	0	0	1	1	1	1	0	0	0	0	0	0	0	1	1	0	1	1	1	0	2	1	0	2	2	0	0	0	1	0	0	0	1	0
813	1	2	1	0	0	2	1	1	1	1	0	0	0	0	0	0	0	1	1	1	0	0	1	0	1	0	0	0	0	2	0	0	0	0	1	1	2	0	0	0	2	0	1	1	1	0	0	0	0
814	1	0	2	0	0	2	1	1	1	1	0	1	2	1	0	0	0	0	0	2	0	0	2	0	0	2	0	0	1	2	0	1	1	0	1	1	0	0	1	1	0	1	1	2	1	0	0	0	0
815	0	1	2	0	0	2	0	1	1	1	1	1	1	0	0	1	0	0	1	1	1	0	2	0	0	0	0	0	0	2	1	1	0	0	0	2	2	0	2	2	0	0	1	1	1	0	0	0	1
816	1	2	0	0	0	0	2	2	1	1	1	0	0	0	0	0	0	1	1	1	1	0	2	0	0	0	0	0	0	2	1	2	1	0	2	2	1	0	1	1	1	0	1	2	1	0	0	0	0
817	0	1	1	0	0	0	1	1	1	1	1	1	0	0	0	0	0	2	1	0	1	0	2	0	0	1	0	1	1	2	1	0	1	1	1	2	2	0	2	2	0	0	0	2	0	0	0	0	0
818	0	2	0	0	0	1	1	2	0	0	1	1	1	0	0	0	0	1	2	0	2	0	2	0	0	0	0	2	2	2	0	0	1	1	1	2	2	0	1	1	1	0	1	1	1	0	0	1	0
819	1	2	0	0	0	0	2	2	0	0	0	0	0	0	0	0	0	2	1	1	1	1	1	0	0	1	0	0	0	1	0	1	0	0	0	2	1	0	0	0	2	0	0	0	0	0	0	0	0
820	0	2	1	0	0	1	1	1	0	0	0	0	2	2	0	1	0	1	0	2	0	0	2	0	0	1	0	0	0	2	0	1	1	0	1	1	2	0	0	0	1	0	1	1	0	1	0	0	0
821	1	1	2	0	0	1	1	1	1	1	1	0	0	0	0	0	0	1	2	0	1	0	0	1	1	1	0	2	2	2	1	0	1	1	1	2	2	0	0	0	2	0	0	1	1	0	0	1	0
822	1	1	1	0	0	1	2	2	0	1	0	1	2	1	0	1	0	2	0	2	0	0	2	0	0	1	0	1	1	1	0	2	1	1	1	1	1	1	0	0	1	0	0	1	0	0	0	0	0
823	1	1	1	0	0	1	1	1	1	1	2	2	2	0	1	1	0	1	0	2	0	0	2	0	0	1	0	1	1	1	1	1	1	0	0	2	2	0	1	1	1	0	1	1	1	1	0	1	0
824	0	0	2	0	0	2	2	2	0	0	1	0	1	1	0	0	0	0	1	1	1	0	2	0	0	2	0	0	0	1	1	2	1	1	0	2	1	0	1	1	1	0	0	0	2	0	0	0	0
825	1	0	2	0	0	1	1	2	0	1	0	0	0	0	0	0	0	1	0	1	0	0	2	0	0	1	0	0	0	2	1	2	1	0	1	1	2	0	1	1	1	2	2	2	0	1	0	0	1
826	1	2	2	0	0	1	2	2	0	1	1	1	1	0	0	0	0	0	0	2	0	0	2	0	1	0	0	0	2	2	0	2	1	1	1	1	1	0	0	0	1	0	1	2	1	1	0	0	0
827	0	1	1	0	0	2	0	0	2	2	0	0	0	0	0	0	0	1	0	0	0	0	2	0	0	1	0	0	0	2	0	0	0	1	0	2	1	1	0	0	1	0	0	2	0	2	0	0	0
828	1	2	0	0	0	1	2	2	0	1	0	1	1	0	0	0	0	2	1	0	1	0	0	0	0	1	0	1	2	2	1	2	2	0	1	2	2	0	2	2	0	0	0	1	0	0	0	0	0
829	0	1	1	0	0	0	1	1	1	1	0	0	1	1	0	0	0	1	0	1	0	1	2	0	0	0	0	0	0	1	0	0	0	1	0	2	0	1	1	1	0	1	1	1	1	1	0	0	2
830	1	2	0	0	0	0	2	2	0	0	1	0	0	0	0	0	0	2	2	0	0	0	2	0	1	0	0	0	1	2	0	1	1	0	1	1	1	0	2	2	0	0	1	2	1	1	1	0	0
831	0	2	1	0	0	1	2	2	0	1	0	1	1	0	0	0	0	1	1	1	1	0	1	0	0	0	0	2	2	2	0	1	0	1	1	2	2	0	1	1	1	2	2	2	1	0	0	0	0
832	0	1	0	0	0	1	1	1	1	2	0	0	1	0	1	1	0	0	0	2	0	0	1	0	0	0	0	0	0	1	1	0	0	0	0	2	2	0	0	0	2	0	1	1	1	1	0	1	0
833	0	2	0	0	0	0	1	1	0	0	0	1	1	0	0	1	0	1	0	1	0	0	2	0	0	1	0	0	0	2	1	2	1	0	0	2	1	0	0	0	2	0	0	2	0	0	0	0	2
834	1	2	2	0	0	1	0	1	1	1	1	1	1	0	0	0	0	0	1	1	0	1	2	0	0	0	0	2	2	1	0	2	2	0	0	2	2	0	0	0	1	0	1	2	1	0	0	0	1
835	1	2	1	0	0	0	1	1	1	2	0	0	1	1	0	0	1	0	1	1	1	0	2	0	1	2	0	0	0	1	1	1	1	0	0	2	1	0	2	2	0	0	2	2	2	0	0	0	1
836	0	0	2	0	0	1	2	2	1	1	1	1	1	0	0	0	0	1	0	1	0	0	1	0	0	1	0	1	1	2	1	0	2	1	2	2	2	1	0	0	1	1	1	1	0	1	0	0	0
837	0	2	1	0	0	0	1	1	1	1	1	0	0	0	0	0	1	1	1	1	1	0	2	0	0	0	0	0	0	1	0	2	2	0	1	1	2	0	0	0	1	0	0	1	1	1	0	0	0
838	1	1	2	0	0	2	1	1	0	1	0	0	0	0	0	0	0	0	0	1	0	0	0	1	1	1	0	1	1	1	0	1	1	1	0	2	1	1	0	0	1	0	1	1	1	2	0	0	1
839	0	2	0	0	0	0	2	2	0	0	0	0	1	1	0	0	0	1	0	1	0	1	2	0	0	2	0	0	1	2	0	2	2	0	1	2	1	0	1	1	1	0	0	0	0	0	0	0	0
840	0	0	2	0	0	2	2	2	0	0	2	0	2	1	0	0	1	2	0	2	0	0	2	0	0	1	0	0	0	1	1	2	2	1	0	2	0	0	2	2	0	0	0	2	0	2	0	0	0
841	0	0	2	0	1	1	2	2	0	0	2	0	0	0	0	0	0	1	1	1	1	1	1	0	0	0	0	0	1	2	0	2	1	1	1	1	1	0	1	1	1	0	0	2	0	0	0	0	0
842	0	1	0	0	0	0	1	1	1	2	0	0	0	0	0	0	0	2	0	1	1	0	2	0	0	1	0	0	0	1	1	1	1	0	1	2	1	0	0	0	2	0	0	1	0	0	0	0	0
843	0	2	1	0	0	0	1	1	1	2	0	0	0	0	0	0	0	1	0	2	0	0	1	0	1	2	0	0	1	2	0	1	1	0	2	0	1	0	1	0	1	0	1	2	0	0	0	0	0
844	0	0	2	0	0	1	1	1	1	1	1	0	1	1	0	0	1	1	0	2	0	0	2	0	0	1	0	1	2	2	1	2	2	0	1	1	1	0	2	2	0	0	0	1	0	1	0	0	0
845	0	1	1	0	0	1	2	2	0	1	0	0	0	0	0	0	0	2	2	0	0	0	2	0	1	2	0	0	0	2	0	1	1	1	2	1	1	0	2	2	0	0	0	2	0	0	0	0	0
846	0	1	1	0	0	1	1	2	0	0	0	0	1	1	0	0	1	2	1	0	1	0	2	0	0	1	0	1	0	1	1	1	1	0	1	2	1	1	0	0	1	0	1	2	0	0	0	0	0
847	1	1	2	0	0	1	0	0	2	2	0	0	1	1	0	1	0	1	1	1	0	0	2	0	0	1	0	1	2	1	0	0	0	1	0	2	1	0	0	0	0	2	2	2	0	0	0	0	0
848	0	1	1	0	0	1	1	1	1	1	0	0	0	0	0	0	0	2	1	0	1	0	2	0	0	0	0	1	2	2	1	1	1	0	0	2	2	0	0	0	1	0	0	1	1	1	0	0	0
849	0	1	1	0	0	1	2	2	0	1	0	0	1	1	0	0	0	1	0	1	0	0	2	0	0	0	0	0	0	1	1	1	0	2	1	1	2	1	0	0	1	0	0	1	1	1	0	0	0
850	0	2	0	0	0	0	1	1	1	1	1	0	0	0	0	0	0	0	0	2	0	0	2	0	1	1	0	0	0	1	0	1	1	0	0	2	1	0	1	1	1	0	0	1	0	1	0	0	1
851	1	2	1	0	0	2	0	1	1	1	1	1	1	0	0	0	0	0	0	2	0	0	2	0	0	1	0	0	1	2	0	1	1	0	0	2	2	0	1	1	0	0	1	1	1	1	0	0	0
852	0	1	1	0	0	1	1	1	1	2	0	0	1	0	0	0	1	2	0	1	0	0	2	0	0	1	0	0	1	2	0	2	1	1	0	2	1	0	0	0	2	0	0	2	1	0	0	0	1
853	0	2	0	0	0	0	2	2	0	0	0	0	1	0	0	0	0	1	1	1	0	1	0	1	1	1	0	0	1	2	0	0	0	0	2	2	1	0	1	1	1	0	1	1	1	1	0	0	0
854	1	0	2	0	0	1	0	0	2	2	0	1	1	0	0	0	0	1	1	1	1	1	1	0	0	0	0	0	1	1	0	1	1	0	1	0	2	0	1	1	1	0	0	0	1	1	0	0	0
855	1	0	2	0	0	1	0	0	2	2	0	1	2	1	0	0	0	0	0	2	0	0	2	0	0	0	0	0	0	2	1	0	0	0	0	2	2	0	0	0	2	0	0	0	0	1	1	0	0
856	1	1	1	0	1	0	1	1	1	1	0	0	0	0	0	0	0	2	1	0	0	0	2	1	1	1	1	0	1	2	0	1	0	0	0	2	1	0	2	2	0	0	0	2	0	2	0	0	0
857	1	1	0	0	0	1	2	2	0	1	0	0	0	0	0	0	0	1	0	2	0	0	1	0	1	0	0	1	1	2	1	1	1	0	2	1	2	0	0	0	1	1	1	2	2	1	0	0	1
858	0	2	0	0	0	0	2	2	0	1	0	0	2	1	0	0	0	0	0	2	0	0	2	0	1	1	0	0	1	2	0	1	1	0	1	1	0	0	1	1	0	0	0	1	0	0	0	0	1
859	1	2	0	0	0	1	2	2	0	0	0	1	2	1	0	0	0	1	1	1	0	0	2	0	0	2	0	0	0	2	0	0	0	1	0	2	2	0	1	1	1	0	1	2	1	1	0	0	0
860	0	0	2	0	0	2	2	2	0	0	1	0	1	1	0	0	1	2	0	1	0	1	2	0	0	0	0	0	0	1	1	1	1	0	1	0	1	0	0	0	2	0	0	2	0	1	0	0	0
861	0	1	1	0	0	1	1	1	1	1	1	0	0	0	0	0	0	1	1	0	1	0	2	0	0	2	1	0	1	2	0	1	1	0	1	1	1	0	0	0	1	1	2	2	1	0	0	0	0
862	0	2	2	0	0	1	1	2	0	0	1	0	0	0	0	0	0	1	1	1	0	0	2	0	0	1	0	0	1	2	0	2	2	0	2	0	2	0	1	1	1	0	1	2	2	2	0	0	0
863	1	1	1	0	0	0	0	0	1	1	1	1	1	0	0	0	0	2	2	0	0	0	2	0	0	0	0	1	1	2	1	1	0	0	0	2	2	0	1	0	1	0	0	1	0	0	0	0	0
864	1	2	1	0	0	1	0	0	1	1	2	0	0	0	0	0	1	1	1	1	0	1	2	0	0	0	0	0	0	2	1	0	1	0	1	2	1	1	0	0	0	0	0	2	1	1	0	0	0
865	0	1	2	0	0	2	1	1	1	1	1	1	2	2	0	0	0	1	1	1	0	1	2	0	0	2	0	0	0	2	0	1	1	0	0	2	1	0	1	1	1	0	1	2	1	0	0	0	0
866	1	0	2	0	0	2	1	1	1	1	1	0	1	0	1	1	0	2	1	0	1	0	2	0	1	1	0	1	1	1	1	1	1	0	0	2	1	0	1	1	1	0	0	0	1	0	0	0	1
867	0	2	0	0	0	0	2	2	0	1	1	0	1	0	0	0	0	2	1	0	1	0	2	0	0	0	0	0	0	2	1	2	2	0	1	1	1	0	0	0	2	0	1	2	1	1	0	0	0
868	0	0	2	0	0	2	1	2	0	1	0	1	1	0	0	0	0	0	0	2	0	0	2	0	0	1	0	1	2	1	0	1	1	1	1	2	1	1	0	0	1	1	1	2	1	0	0	0	1
869	0	1	2	0	0	1	1	2	0	0	0	0	0	0	0	0	0	1	1	1	0	0	2	0	0	2	0	0	0	1	1	1	1	1	0	2	1	0	0	0	2	0	0	1	0	1	0	0	1
870	0	2	1	0	0	2	1	1	0	0	0	0	1	1	0	0	0	2	1	1	1	0	2	0	1	1	0	1	1	2	2	0	0	0	0	2	2	1	0	0	1	0	1	2	1	1	0	0	1
871	0	1	1	0	0	1	0	1	2	2	0	1	1	0	0	0	1	1	1	1	0	1	1	0	0	0	0	0	0	2	1	0	0	0	1	1	1	0	1	1	0	0	0	2	0	0	0	0	0
872	0	1	1	0	0	1	1	1	1	1	1	0	1	1	0	0	1	2	0	2	0	0	1	0	0	1	0	1	1	0	0	2	1	0	1	1	1	0	1	0	1	0	0	1	0	1	0	0	0
873	1	1	2	0	0	2	1	1	1	2	0	0	0	0	0	0	0	1	1	1	0	0	1	1	1	0	0	0	0	1	1	1	1	0	2	1	2	0	0	0	1	0	0	2	0	1	0	0	0
874	0	2	1	0	0	1	1	1	1	1	1	1	2	2	0	0	0	0	0	2	0	0	2	0	0	1	0	0	0	2	1	2	1	2	1	2	1	0	1	1	1	1	1	2	0	1	0	0	1
875	0	0	2	0	0	1	1	1	1	1	1	0	0	0	0	0	0	0	0	2	0	0	1	1	1	1	0	1	1	2	1	1	0	1	0	2	1	2	0	0	0	0	0	1	0	1	0	0	0
876	0	0	2	0	0	2	1	2	1	1	0	0	1	1	0	1	0	1	1	1	0	0	2	0	0	2	0	0	1	2	0	0	0	0	0	2	2	0	0	0	2	1	1	2	1	0	0	0	0
877	0	1	1	0	0	2	2	2	0	2	1	0	1	0	0	0	0	1	1	1	1	0	2	0	0	1	0	1	2	2	1	0	0	0	1	1	1	0	0	0	2	1	1	1	1	1	0	0	1
878	1	1	2	0	0	2	1	1	1	2	0	0	1	0	1	1	0	1	1	1	0	0	0	0	0	0	1	2	2	2	1	1	1	1	1	1	1	0	0	0	2	1	1	2	0	0	0	0	0
879	1	2	0	0	0	0	1	1	1	1	0	1	1	0	0	0	0	1	1	1	1	0	1	0	1	1	0	0	0	1	0	1	0	0	1	1	2	0	0	0	1	0	0	1	0	0	0	0	0
880	0	0	2	0	0	1	2	2	0	0	1	0	0	0	0	0	0	1	0	1	0	0	2	0	0	1	0	0	0	2	1	2	2	0	1	1	2	0	0	0	2	0	0	1	0	0	0	0	0
881	0	1	1	0	0	2	2	2	1	1	0	0	0	0	0	0	0	1	0	1	0	0	2	0	0	0	0	0	1	2	0	1	1	1	1	1	1	0	0	0	1	0	0	2	0	1	0	0	0
882	1	1	1	0	0	1	0	1	1	1	0	0	1	1	0	0	0	1	1	1	0	1	2	0	0	1	0	0	0	1	0	0	0	0	0	2	1	1	1	1	1	0	0	2	0	1	0	1	1
883	1	1	1	0	0	2	0	0	2	2	0	0	0	0	0	0	0	0	1	1	0	0	2	0	0	0	0	1	0	1	2	2	1	0	1	1	1	0	2	1	0	0	0	1	0	0	0	0	0
884	0	1	1	0	0	1	0	1	1	1	0	0	0	0	0	0	0	2	1	0	1	0	0	1	1	0	0	0	1	2	0	2	2	0	2	0	2	0	1	1	1	0	0	0	0	1	0	0	0
885	1	1	1	0	0	2	2	2	0	1	0	0	1	1	0	0	0	1	1	1	1	0	2	0	0	1	0	0	0	1	1	1	1	0	1	1	2	0	0	0	2	0	1	2	1	0	0	0	0
886	1	2	0	0	0	0	0	0	1	1	1	1	1	1	0	0	0	1	0	2	0	0	2	0	0	2	0	0	0	2	0	1	1	0	0	2	1	0	0	0	0	0	1	1	0	1	0	0	0
887	0	1	1	0	0	1	1	2	0	1	0	1	2	0	0	0	0	1	1	1	1	0	2	0	0	2	0	0	1	2	0	0	0	0	0	2	2	0	1	1	1	1	2	2	1	0	0	0	0
888	0	1	2	0	0	1	1	2	0	1	0	1	1	0	0	0	0	0	1	1	1	0	1	0	0	1	1	1	1	2	0	0	0	1	2	2	1	0	1	0	1	0	0	1	0	1	0	0	0
889	0	2	1	0	0	0	0	0	1	1	1	1	1	0	0	0	0	0	0	2	0	0	0	0	0	0	0	0	0	2	0	1	1	0	2	1	1	1	1	0	0	0	1	1	1	0	0	0	0
890	0	2	1	0	0	1	1	1	0	0	2	1	1	1	0	0	0	1	0	1	0	0	2	0	0	0	0	1	1	1	1	1	1	0	1	1	0	0	2	2	0	0	0	2	0	1	0	0	0
891	1	2	1	0	0	0	0	0	1	1	2	0	2	1	0	0	0	1	1	1	0	0	2	0	0	1	0	0	1	2	0	1	1	0	1	1	1	1	0	1	1	0	0	2	0	1	1	0	0
892	1	1	1	0	0	1	1	1	0	0	1	2	2	1	0	0	0	1	1	1	1	0	1	0	1	0	0	0	1	2	0	2	2	0	2	1	1	0	0	0	1	1	1	2	2	1	0	0	0
893	0	1	2	0	0	2	1	1	2	2	0	1	1	1	0	0	0	1	0	2	0	0	2	0	0	2	0	1	1	1	0	1	1	0	1	1	0	0	2	1	0	2	2	2	1	0	0	0	0
894	0	0	1	0	0	1	2	2	0	0	1	0	1	1	0	0	0	0	0	2	0	1	2	0	1	1	0	0	0	1	0	1	1	0	0	2	1	0	1	1	1	1	1	1	1	1	0	0	0
895	1	1	1	0	0	0	1	1	1	1	1	0	0	0	0	0	0	1	1	1	1	0	2	0	0	1	0	0	1	2	0	0	1	1	1	2	2	0	0	0	2	0	1	2	2	1	0	0	0
896	0	1	1	0	0	0	0	1	0	0	1	0	0	0	0	0	0	0	0	2	0	0	2	0	0	1	0	1	1	2	0	0	0	0	0	2	2	0	2	2	0	0	0	1	0	0	0	0	0
897	1	1	2	0	0	1	1	2	0	1	0	0	2	1	1	1	0	0	0	2	0	0	2	0	1	0	0	1	2	2	0	2	2	0	0	2	2	0	0	0	2	0	1	2	2	1	0	0	1
898	0	1	1	0	0	1	0	1	0	0	1	1	1	1	0	0	0	1	0	1	0	0	2	0	0	2	0	1	1	2	0	1	1	0	0	2	2	0	0	0	1	0	0	0	1	0	0	0	0
899	1	2	1	0	0	0	1	2	0	1	0	1	1	0	0	0	0	2	1	0	1	1	1	0	0	1	0	1	2	2	0	1	1	2	1	1	1	0	0	0	0	0	0	1	1	1	0	0	1
900	0	2	0	0	0	1	1	1	1	1	1	0	1	0	0	0	0	0	1	1	1	0	2	0	0	1	0	1	1	1	0	1	1	0	0	2	2	0	2	2	0	0	1	1	1	2	0	0	0
901	1	2	0	0	0	1	2	2	0	0	1	0	0	0	0	0	0	1	1	1	0	0	2	0	0	2	0	1	1	1	0	1	1	0	1	2	1	1	0	0	1	0	1	2	1	0	0	0	0
902	1	2	0	0	0	1	2	2	1	1	1	0	0	0	0	0	0	1	1	1	1	1	0	1	0	0	1	1	1	2	0	1	1	1	0	2	1	0	0	0	0	0	1	2	0	0	0	0	0
903	0	2	0	0	0	0	2	2	0	1	0	1	2	1	0	1	0	1	0	1	0	0	1	1	1	1	0	0	0	1	0	1	1	1	1	1	2	0	1	1	0	0	1	2	2	2	1	0	0
904	0	1	1	0	0	1	1	1	1	1	1	0	1	1	0	1	0	0	0	2	0	0	1	0	0	0	1	0	1	2	0	2	2	0	2	1	1	0	2	2	0	1	2	2	1	0	1	0	1
905	1	1	2	0	0	2	1	1	1	2	0	1	1	0	0	0	0	1	0	2	0	0	2	0	0	0	0	0	0	2	0	1	1	0	1	2	1	0	0	0	0	1	1	1	0	1	0	1	0
906	0	2	1	0	0	1	0	0	2	2	0	2	2	2	0	0	0	0	1	1	1	0	2	0	0	1	0	0	1	2	0	1	1	0	1	1	1	0	1	1	0	0	0	2	0	1	0	0	0
907	1	2	0	0	0	0	0	1	1	1	0	0	0	0	0	0	0	0	0	2	0	1	1	0	0	1	0	1	1	1	0	0	0	0	0	2	1	1	1	0	0	0	1	1	1	0	0	0	0
908	0	1	1	0	0	1	1	1	0	0	0	0	1	1	0	1	0	0	0	2	0	0	2	0	0	1	0	1	1	2	0	0	0	0	0	2	1	0	0	0	1	0	0	1	0	0	0	0	0
909	0	2	0	0	0	1	1	2	0	0	1	1	2	1	0	0	0	1	1	0	1	0	2	0	0	1	1	1	1	2	0	1	2	1	1	2	1	2	0	0	0	0	0	2	0	0	0	0	0
910	1	1	1	0	0	1	0	1	1	1	1	1	1	0	0	0	0	1	1	1	0	0	2	0	1	0	0	0	1	2	0	0	0	1	0	2	1	0	2	1	0	1	1	1	0	1	0	1	1
911	0	2	0	0	0	0	1	1	1	1	0	0	0	0	0	0	0	2	1	1	1	0	2	0	2	1	0	0	1	2	1	1	1	0	0	2	2	0	0	0	1	0	1	2	1	1	0	0	0
912	1	0	2	0	0	2	2	2	0	0	1	0	1	1	0	0	1	2	0	1	0	0	1	0	0	0	0	0	1	2	0	1	1	0	1	1	0	1	0	0	0	0	0	0	0	1	0	0	0
913	1	2	2	0	0	1	1	1	2	2	0	0	0	0	0	0	0	0	0	2	0	0	2	0	0	1	0	0	0	1	0	0	0	0	0	2	2	0	1	1	1	0	1	1	1	0	0	0	0
914	0	1	1	1	1	1	1	1	0	0	2	0	1	1	0	0	0	0	0	2	0	0	2	0	1	0	0	1	1	2	0	0	1	1	1	2	2	0	0	1	1	0	0	0	1	0	0	0	0
915	0	1	2	0	0	2	1	1	0	0	0	0	1	1	0	0	0	1	1	0	1	0	2	0	0	0	0	0	0	2	0	2	2	0	1	1	2	0	0	0	2	0	1	2	1	0	0	0	1
916	0	1	1	0	0	0	1	2	0	0	0	1	1	0	0	0	0	1	1	1	1	1	2	0	0	2	0	0	1	2	0	2	2	0	1	1	2	0	0	0	2	0	1	1	1	2	0	1	0
917	0	0	2	0	1	1	2	2	0	1	0	1	1	0	0	0	0	2	2	0	0	0	2	0	0	0	0	0	0	2	1	1	0	1	1	2	1	0	0	0	1	0	0	1	0	0	0	0	1
918	0	1	1	0	0	1	0	1	0	0	0	0	1	0	1	1	1	1	1	1	1	0	0	0	0	0	0	0	0	1	1	0	1	1	1	2	1	0	0	0	2	0	0	2	0	1	0	0	0
919	0	1	1	0	0	1	1	2	0	0	0	0	1	2	0	0	0	2	2	0	0	1	2	0	0	0	0	0	0	1	1	2	1	0	1	1	1	0	0	0	1	0	0	2	0	1	0	0	0
920	0	2	0	0	0	0	1	1	1	1	0	0	1	1	0	0	0	1	1	0	1	0	2	0	0	0	0	0	0	2	1	1	0	1	1	1	2	0	1	1	1	0	1	2	1	0	0	0	0
921	1	0	1	0	0	1	1	2	0	0	0	0	0	0	0	0	0	1	1	1	0	0	2	0	0	0	0	0	0	2	0	1	1	0	2	1	1	0	0	0	1	0	0	1	0	0	0	0	0
922	1	1	2	0	0	2	2	2	0	0	1	0	1	2	0	0	0	0	1	1	1	0	2	0	0	1	0	0	0	2	2	1	0	1	0	2	1	0	1	1	1	1	1	2	1	0	0	0	0
923	0	1	1	0	0	0	0	1	0	0	1	0	0	0	0	0	1	2	0	1	0	0	2	0	0	1	0	1	1	2	2	1	1	0	0	2	2	0	0	0	2	1	1	2	1	0	0	0	0
924	1	0	2	0	0	2	2	2	0	0	2	1	1	0	0	0	0	0	0	2	0	0	1	0	0	1	1	0	0	2	0	1	1	2	0	2	1	0	0	0	1	0	0	1	0	1	0	0	1
925	1	1	1	0	0	1	2	2	0	1	1	1	2	1	0	0	0	1	0	1	0	0	1	1	1	0	0	0	0	2	1	1	1	1	1	1	1	0	2	1	0	0	0	1	1	1	0	0	0
926	1	0	2	0	0	1	0	1	1	1	1	0	0	0	0	0	0	1	0	1	0	0	1	0	1	1	0	0	1	2	0	1	1	2	2	1	0	0	2	1	0	0	0	1	2	1	0	2	0
927	1	2	1	0	0	1	1	1	1	2	0	1	1	0	0	0	0	2	1	1	1	0	2	0	0	1	0	0	0	2	0	0	0	0	0	2	2	0	1	1	1	0	0	0	1	0	0	0	0
928	0	1	1	0	0	2	1	1	1	2	0	0	1	1	0	0	0	0	0	2	0	0	1	1	1	1	0	1	2	2	0	0	0	1	0	2	1	0	0	0	0	1	1	1	2	0	0	0	0
929	0	1	2	0	0	0	1	1	1	1	0	1	1	0	0	1	0	1	1	1	1	0	2	0	0	1	0	1	1	2	2	1	1	0	1	2	2	0	1	1	1	1	1	1	1	0	0	0	0
930	0	1	1	0	0	1	0	0	2	2	0	0	1	1	0	0	0	1	1	1	0	0	2	0	0	0	0	0	1	1	0	2	2	0	1	1	1	0	0	0	2	2	2	2	0	0	0	0	1
931	0	0	2	0	0	1	2	2	1	1	0	0	0	0	0	0	1	1	0	2	0	0	1	0	0	1	1	0	0	1	0	1	2	0	0	2	1	0	1	0	2	0	1	2	1	0	0	0	1
932	0	0	2	0	1	1	1	1	1	1	1	1	2	1	0	1	0	1	1	1	1	0	0	0	0	0	0	0	0	1	1	0	0	0	1	1	0	0	1	1	0	0	0	0	1	0	1	0	0
933	0	0	2	0	0	2	1	2	0	1	0	0	0	0	0	0	0	0	0	2	0	1	1	0	1	0	0	1	1	0	0	1	1	1	1	1	2	0	2	2	0	0	0	2	0	2	0	0	0
934	1	1	1	0	0	1	2	2	0	0	1	1	1	1	0	0	0	1	1	1	1	0	2	0	0	2	0	0	0	2	0	2	2	0	2	0	2	0	1	0	1	2	2	2	0	0	0	0	1
935	0	1	2	0	0	1	1	1	1	2	0	0	0	0	0	0	0	0	0	2	0	0	2	0	0	1	0	0	0	2	1	0	0	0	0	2	0	0	1	0	0	0	1	2	1	0	0	0	0
936	0	1	1	0	0	2	0	0	1	1	2	0	1	1	0	0	0	0	0	2	0	0	2	0	0	2	0	0	1	2	0	1	0	0	0	2	1	0	0	0	0	0	0	2	0	1	0	0	0
937	1	0	2	0	0	2	1	1	1	1	0	0	0	0	0	0	1	2	1	1	0	0	2	0	0	1	0	0	0	2	2	0	0	0	0	2	1	0	0	0	2	0	0	1	1	1	0	1	0
938	1	1	2	0	0	2	2	2	0	1	0	0	0	0	0	0	0	0	0	2	0	0	2	0	0	1	1	1	1	2	0	1	0	2	1	2	1	0	1	1	1	0	2	2	1	1	0	0	0
939	1	1	1	0	0	1	0	0	2	2	0	0	0	0	0	0	0	1	2	0	1	0	2	0	1	0	0	2	2	2	1	1	1	0	1	2	1	0	0	0	1	0	0	1	0	0	0	0	0
940	1	2	0	0	0	0	1	2	0	0	0	0	2	2	0	0	0	1	1	1	0	1	2	0	0	1	0	0	1	1	0	1	1	0	0	2	2	0	1	0	1	0	1	1	1	0	0	1	0
941	0	1	1	0	0	0	2	2	1	1	1	0	1	0	0	0	0	2	0	2	0	0	2	0	0	0	0	0	0	2	1	1	0	1	0	2	1	1	1	1	0	0	0	1	0	0	0	0	0
942	0	0	2	0	0	2	1	1	1	1	0	1	1	0	0	0	0	0	0	2	0	0	2	0	0	1	0	1	1	2	1	0	0	0	0	2	2	0	1	1	1	0	1	2	1	1	0	0	0
943	0	1	1	0	0	1	0	0	2	2	0	1	1	1	0	0	0	1	0	1	0	0	2	0	0	0	0	0	0	1	0	1	1	0	1	1	2	0	0	0	2	0	1	2	1	0	0	0	0
944	1	0	2	0	0	1	1	2	0	1	0	0	1	1	0	0	0	0	0	2	0	0	2	0	0	2	0	2	2	2	0	2	2	0	1	2	1	1	1	1	1	0	1	1	1	0	0	1	0
945	1	1	2	0	0	2	2	2	0	1	0	0	1	2	0	0	0	1	1	1	0	0	2	0	0	1	0	0	1	2	1	1	1	0	1	2	0	0	2	1	0	0	1	2	1	1	0	0	0
946	0	1	2	0	0	1	1	1	1	2	0	0	0	0	0	0	1	1	0	2	1	0	2	0	0	1	0	0	0	1	0	1	1	1	0	2	2	0	0	1	1	0	0	1	1	1	0	0	0
947	0	1	1	0	0	2	2	2	2	2	0	0	0	0	0	0	0	0	0	2	0	0	2	0	0	1	0	1	1	2	1	2	1	1	1	1	2	1	0	0	1	0	0	2	0	0	0	0	0
948	1	1	1	0	0	1	0	0	2	2	0	0	1	1	0	0	1	2	2	0	2	0	0	1	1	1	1	2	2	2	1	0	0	0	0	2	1	0	1	1	0	0	0	2	0	1	0	0	0
949	1	1	1	0	0	1	2	2	0	1	0	0	0	0	0	0	1	1	1	1	1	1	2	0	0	1	0	1	1	2	0	1	2	1	2	1	2	0	0	0	2	0	1	2	0	1	0	0	0
950	0	1	2	0	0	1	0	1	1	1	0	0	0	0	0	0	0	0	1	1	1	0	2	0	0	1	1	1	1	2	0	1	1	0	0	1	1	0	0	0	1	1	1	2	1	0	0	0	0
951	0	1	1	0	0	2	2	2	0	1	0	1	1	0	0	0	0	0	1	1	1	0	1	1	1	1	0	0	1	1	0	1	2	0	2	1	0	0	1	1	1	0	1	2	2	2	0	0	0
952	0	1	1	0	0	0	0	0	2	2	0	0	1	1	0	0	0	1	1	1	0	0	1	1	1	0	0	0	0	2	1	1	1	0	0	2	2	0	1	1	1	0	0	0	0	1	0	1	0
953	0	0	2	0	0	1	0	1	0	0	0	0	0	0	0	0	0	2	1	0	1	0	1	1	1	0	0	0	0	2	1	0	0	0	1	1	1	0	0	0	2	0	0	2	0	0	0	0	1
954	1	2	1	0	0	1	2	2	0	0	0	0	1	1	0	0	0	0	0	2	0	0	2	0	1	0	0	0	1	2	0	1	1	0	0	2	2	0	0	0	2	1	1	2	1	0	0	0	0
955	1	2	1	0	0	0	1	2	0	0	0	0	0	0	0	0	0	2	2	0	1	0	1	1	2	2	0	0	1	2	1	2	2	0	1	1	2	1	0	0	1	0	2	2	2	0	0	0	1
956	1	0	2	0	1	1	1	1	1	1	0	0	1	1	0	0	0	0	0	2	0	0	0	0	0	0	0	2	2	2	1	2	1	1	0	2	1	0	0	0	1	0	1	2	0	0	0	0	0
957	1	2	0	0	0	1	0	1	0	0	1	0	0	0	0	0	0	1	1	1	1	0	2	0	0	1	1	1	1	1	0	1	1	0	1	1	2	0	0	0	2	0	1	2	1	0	0	1	1
958	0	0	2	0	0	2	1	2	1	1	0	0	0	0	0	0	0	2	0	1	1	1	0	1	0	0	0	0	0	2	0	1	1	0	0	2	2	0	1	1	1	0	1	2	0	0	0	0	0
959	1	0	2	0	0	2	1	1	1	1	1	1	1	1	0	0	0	1	1	1	0	0	1	0	0	1	0	0	1	2	1	1	1	0	1	1	2	0	0	0	2	0	0	2	1	2	0	1	0
960	1	1	2	0	0	2	0	0	2	2	0	1	1	0	0	0	1	2	2	0	2	0	2	0	0	1	0	0	0	2	0	2	2	1	1	2	2	0	0	0	2	0	1	1	1	2	0	0	0
961	1	2	0	0	0	0	1	1	1	1	1	0	0	0	0	0	0	0	0	2	0	0	2	0	1	0	0	0	1	2	1	1	1	0	1	1	2	0	1	1	1	0	1	2	1	0	0	0	0
962	1	1	1	0	0	1	2	2	0	1	0	0	0	0	0	0	0	1	1	1	0	0	1	0	0	1	0	0	0	2	1	2	1	1	1	1	1	0	1	1	1	0	1	2	0	1	0	0	0
963	1	1	1	0	0	2	0	1	1	1	0	0	1	1	0	0	0	1	1	1	0	0	1	0	0	1	0	0	1	2	0	1	1	0	0	2	1	0	1	0	1	0	0	2	0	1	0	0	1
964	1	0	2	0	1	1	0	0	2	2	0	1	2	1	0	0	0	1	1	1	0	0	2	0	0	0	0	1	1	0	0	2	1	1	1	1	1	1	0	0	1	0	0	2	0	1	0	0	0
965	1	2	1	0	0	1	1	1	0	0	1	1	1	2	0	0	0	1	0	1	0	0	2	0	0	0	0	1	1	2	2	0	0	0	0	2	1	0	0	0	0	1	1	2	0	0	0	0	0
966	1	1	1	0	0	0	1	1	1	2	0	0	0	0	0	0	0	2	0	1	0	0	1	0	0	1	0	0	1	2	0	2	2	0	2	0	2	1	0	0	1	0	0	1	1	2	0	0	0
967	1	1	1	0	0	1	1	1	1	1	0	0	1	1	0	1	0	1	1	1	1	0	1	1	0	1	0	0	0	2	0	2	1	0	0	2	2	0	0	0	1	0	1	1	1	1	0	0	0
968	1	1	1	0	1	1	1	1	1	1	0	0	1	1	0	1	0	0	0	2	0	0	2	0	0	1	1	0	0	2	1	0	1	1	1	2	2	0	0	0	1	0	2	2	2	1	0	0	0
969	0	2	0	0	0	1	1	1	1	1	0	0	0	0	0	0	0	1	1	1	1	0	1	1	1	0	0	0	0	2	2	0	0	0	0	2	1	0	0	0	2	0	0	1	1	0	0	0	0
970	1	1	2	0	0	2	1	1	1	1	1	0	0	0	0	0	0	0	0	2	0	0	1	1	1	1	0	0	0	2	1	0	1	1	1	2	2	0	1	1	1	0	0	1	0	0	0	0	1
971	1	2	1	0	0	0	0	1	1	1	1	0	0	0	0	0	0	0	0	2	0	0	2	0	0	1	0	0	0	1	1	0	1	1	1	2	1	0	1	1	1	1	1	1	1	1	0	0	1
972	0	1	2	0	0	0	2	2	0	0	1	0	0	0	0	0	0	0	0	2	0	0	2	1	1	1	0	1	1	2	0	1	1	1	0	2	1	0	1	0	1	0	0	2	0	0	0	0	0
973	1	2	0	0	0	0	2	2	1	1	0	0	1	0	1	1	0	0	0	2	0	0	1	1	1	0	0	0	0	1	0	1	1	0	0	2	1	0	1	1	0	0	0	2	1	1	0	0	1
974	0	2	1	0	0	2	1	1	1	2	0	2	2	1	0	1	1	1	0	2	0	0	2	0	0	1	0	0	0	1	0	1	1	1	0	2	2	0	0	0	2	1	1	2	1	0	0	1	0
975	0	0	2	0	0	1	1	2	0	0	1	2	2	1	0	1	1	2	0	1	0	0	1	0	0	1	0	0	1	2	1	2	2	0	1	1	1	0	1	1	1	0	1	2	1	1	0	0	0
976	0	1	1	0	0	0	1	1	1	1	1	0	1	1	0	0	0	2	1	1	0	0	2	0	0	1	0	0	1	2	1	2	1	1	1	1	2	0	1	1	1	0	0	2	0	1	0	0	0
977	0	1	2	0	0	2	2	2	0	0	0	1	1	2	0	0	1	1	1	1	1	0	1	0	0	1	1	0	0	2	1	2	2	0	0	2	2	0	0	0	2	2	2	2	1	0	0	0	0
978	0	1	1	0	0	2	1	1	1	1	0	1	1	0	0	0	1	0	1	1	1	1	1	0	0	1	0	0	1	2	0	0	0	1	0	2	2	0	2	2	0	0	0	1	0	0	0	1	0
979	1	1	1	0	0	2	2	2	1	1	0	1	1	0	0	0	0	0	0	1	0	0	2	0	0	1	0	0	0	1	1	2	1	2	1	1	1	0	0	0	1	0	0	1	0	0	0	0	0
980	1	1	1	0	0	0	2	2	0	0	1	0	0	0	0	0	0	1	0	1	0	0	0	0	0	0	0	0	0	2	0	1	1	0	2	1	2	0	0	0	2	0	1	2	0	0	0	0	1
981	0	2	1	0	0	0	2	2	0	0	2	1	1	1	0	0	0	1	1	1	1	0	1	1	1	0	0	1	1	2	1	1	1	0	0	2	1	0	0	0	1	0	1	1	1	1	0	0	1
982	1	2	0	0	0	0	1	1	1	1	0	1	1	1	0	0	0	1	1	1	0	0	1	1	1	0	0	0	1	2	0	2	1	0	1	1	1	0	2	2	0	1	1	2	1	1	0	0	0
983	0	1	0	0	0	0	2	2	0	1	1	1	2	1	0	1	0	0	0	2	0	0	2	0	0	2	0	2	2	1	1	1	1	1	1	1	1	1	0	0	1	0	1	2	1	1	0	1	1
984	0	2	1	0	0	1	2	2	0	1	0	0	0	0	0	0	1	2	1	0	1	0	2	0	0	0	0	0	1	2	0	1	1	0	0	2	1	0	1	1	0	0	0	0	1	0	0	0	0
985	1	0	2	0	0	2	1	1	1	2	0	0	0	0	0	0	0	0	0	2	0	0	1	1	1	0	1	1	1	2	0	2	2	0	1	1	1	1	1	1	1	0	0	1	1	1	0	0	0
986	0	2	0	0	0	1	0	0	2	2	0	0	1	1	0	0	0	0	0	2	0	0	2	0	0	1	0	0	0	1	0	0	1	1	1	2	1	1	0	1	1	0	1	2	1	0	0	1	0
987	0	2	0	0	0	0	1	1	0	0	2	2	2	1	0	0	0	2	0	2	0	0	1	0	0	2	0	0	0	1	0	2	1	0	0	2	2	0	2	2	0	0	0	1	0	1	0	0	0
988	1	1	2	0	0	1	1	1	0	0	0	0	2	0	1	1	0	0	1	1	0	0	2	0	0	1	0	0	0	2	2	0	0	0	0	2	1	0	0	0	0	1	1	2	0	0	0	0	1
989	1	0	2	0	0	2	1	1	1	2	0	0	1	0	0	0	0	2	2	0	1	0	2	0	0	1	0	0	0	1	0	1	1	1	1	1	1	0	2	2	0	1	2	2	1	0	0	0	0
990	0	1	2	0	0	0	1	1	1	1	0	0	0	0	0	0	1	2	2	0	1	0	2	0	0	2	0	1	2	2	0	0	0	1	0	2	2	0	0	0	2	1	1	1	1	0	0	0	0
991	0	0	2	0	0	1	2	2	1	1	0	0	0	0	0	0	0	2	1	0	1	0	1	0	0	1	0	0	1	2	0	1	1	0	0	2	2	0	0	0	2	0	0	2	0	1	0	1	0
992	0	1	2	0	0	2	1	2	0	0	1	1	2	1	0	0	0	0	0	2	0	0	2	1	1	1	0	0	1	2	0	1	0	0	1	2	1	0	1	1	1	0	1	1	1	0	0	0	1
993	1	1	0	0	0	1	0	1	1	1	1	1	2	1	0	0	0	1	1	1	1	1	0	1	0	0	0	0	1	2	0	1	1	1	2	0	0	1	1	1	0	0	1	2	1	0	0	1	0
994	1	1	2	0	0	1	1	1	1	1	1	0	1	1	0	0	1	1	0	2	1	0	2	0	0	1	0	0	0	1	0	0	0	0	1	1	1	0	0	0	2	0	0	1	0	0	0	0	2
995	1	1	1	0	0	1	1	2	1	1	0	0	1	1	0	0	0	0	0	2	0	0	0	1	1	1	1	2	2	2	1	1	1	0	0	2	1	1	1	0	0	0	0	1	0	1	0	0	0
996	0	0	2	0	1	1	1	1	0	0	1	0	1	0	1	1	1	1	0	2	1	0	2	0	0	1	0	2	2	2	0	1	2	0	0	2	1	0	1	0	1	0	0	0	0	1	0	0	0
997	1	1	0	0	0	1	2	2	0	0	1	1	1	0	0	0	0	0	0	2	0	0	2	0	0	1	1	0	0	1	0	2	1	1	0	2	2	0	0	1	1	0	0	1	0	1	0	0	0
998	0	1	2	0	0	1	1	2	0	0	1	1	1	0	0	0	0	1	1	0	0	0	0	1	1	1	0	0	0	2	0	2	1	1	0	2	1	1	0	0	0	0	0	1	0	0	0	0	0
999	0	1	1	0	0	1	1	1	1	2	0	0	0	0	0	0	0	1	1	1	0	0	1	1	1	0	0	0	1	2	0	2	1	0	0	2	1	0	1	1	0	0	0	1	0	0	0	0	0
1000	0	2	0	0	0	0	0	1	0	0	0	1	1	0	0	0	0	0	0	2	0	0	2	0	0	2	0	0	0	1	0	0	0	1	0	2	1	1	0	0	1	0	0	1	0	1	0	0	1
[truncated: 952 more columns]
