# Supplementary material for: KNN-MDR: a learning approach for improving interactions mapping performances in genome wide association studies
Source: BMC Bioinformatics. 2017 Mar 21;18:184. doi: 10.1186/s12859-017-1599-7 (PMC5361736; doi:10.1186/s12859-017-1599-7)
Supplement: Supplementary file 2 — The data set(s) supporting the results of Table 1. (ZIP 22742 kb) [file 12859_2017_1599_MOESM2_ESM.zip › Nouveau dossier/S62/mkallsimul.dat]

1	1	2	0	1	0	0	0	0	2	0	1	0	1	1	1	0	1	2	0	0	0	0	2	0	0	1	0	2	2	1	1	2	2	2	1	1	0	0	0	0	0	2	2	2	0	0	0	0	0
2	1	1	0	0	0	0	2	0	0	0	1	0	1	0	0	0	0	0	0	1	0	0	2	0	0	0	0	1	1	1	0	2	2	1	1	2	1	0	0	0	0	0	0	1	0	0	0	0	1
3	0	0	0	0	0	0	2	0	0	0	2	1	1	0	0	0	0	1	0	0	0	0	2	0	0	0	0	2	2	2	0	1	1	2	1	2	1	0	1	0	1	0	0	1	0	0	0	0	0
4	1	1	0	0	0	1	2	0	0	0	1	1	1	0	0	0	0	0	0	0	0	0	1	1	1	1	0	2	2	2	0	2	2	2	0	2	1	0	1	1	0	0	0	2	0	1	0	0	1
5	0	2	0	0	0	0	1	1	2	0	0	0	0	0	0	0	0	0	0	0	0	0	2	0	0	1	0	2	2	2	0	2	1	2	0	2	0	0	0	0	0	0	0	0	0	1	0	0	1
6	1	1	0	0	0	0	1	0	1	0	0	0	0	0	0	0	1	1	0	0	0	0	2	0	1	2	0	1	2	0	0	1	1	0	2	1	0	0	0	0	0	0	1	2	1	0	0	0	0
7	1	2	1	0	0	0	2	0	0	0	1	1	1	0	0	0	0	1	0	0	0	0	2	0	0	0	0	2	2	2	2	2	2	1	1	1	1	0	0	0	0	1	1	1	1	0	0	0	2
8	1	2	0	0	0	0	1	0	2	0	0	2	2	0	0	0	0	1	0	1	0	0	1	0	1	1	1	2	2	1	1	1	1	2	0	2	1	0	1	1	1	0	0	2	0	1	0	0	1
9	0	1	2	0	1	0	1	0	0	0	1	0	1	0	0	0	0	2	0	0	0	0	2	0	0	1	0	2	2	1	1	1	1	2	0	2	1	0	0	0	1	1	1	2	1	0	0	0	1
10	1	1	0	0	0	0	0	0	2	0	0	1	2	0	0	1	0	1	0	0	0	0	2	0	0	0	0	2	2	2	0	1	1	0	1	1	1	0	0	0	0	0	1	2	0	0	0	0	1
11	0	1	0	2	0	0	0	0	2	0	1	0	0	0	0	0	0	1	0	0	0	0	1	0	0	1	0	1	1	1	1	1	2	1	1	2	0	0	1	0	1	0	1	2	1	1	0	0	0
12	0	0	0	1	0	0	1	0	2	0	1	0	1	1	1	0	0	0	0	0	0	0	2	0	0	1	0	1	2	1	0	2	2	2	0	2	1	0	0	0	0	0	0	1	0	1	0	0	0
13	0	2	0	0	0	1	1	0	1	0	0	0	0	0	0	0	0	1	0	0	0	0	2	0	0	1	0	2	2	1	0	1	1	1	1	1	1	1	0	0	0	0	0	1	0	1	0	0	0
14	0	1	0	0	0	0	1	0	0	0	1	0	0	0	0	0	0	1	0	1	1	0	2	0	0	0	0	2	1	1	0	1	2	1	0	2	0	0	0	0	0	0	1	2	1	0	0	0	0
15	1	1	0	1	0	0	1	0	1	0	0	0	0	0	0	0	0	0	2	1	1	1	1	0	1	0	0	2	1	1	0	0	0	2	0	2	0	0	0	0	0	1	1	2	0	1	0	0	1
16	1	0	1	1	1	0	1	0	2	0	1	0	0	0	0	0	0	0	0	0	0	0	1	1	1	2	0	2	1	1	0	1	1	1	1	1	1	1	0	0	0	0	0	0	0	0	0	0	1
17	1	2	0	0	0	0	1	0	1	0	0	0	0	0	0	0	0	1	1	0	0	0	2	0	0	1	0	1	2	1	0	1	1	2	0	2	2	0	1	1	0	0	0	0	1	1	0	0	2
18	1	2	0	0	0	0	1	0	1	0	1	0	0	0	0	0	0	0	0	1	0	0	2	0	0	0	0	2	2	2	0	1	1	1	1	1	2	0	1	0	1	1	1	2	0	0	0	0	1
19	1	0	0	1	0	0	0	0	2	0	0	0	0	0	0	0	0	0	1	2	1	0	2	0	0	2	0	1	1	0	0	2	2	1	1	1	1	0	1	1	0	1	1	2	0	0	0	0	2
20	1	2	0	0	0	1	0	0	2	0	0	0	0	0	0	0	0	0	1	1	1	0	2	0	0	1	0	1	2	0	0	1	1	1	1	1	2	1	0	0	0	0	0	1	0	0	0	1	1
21	0	1	0	1	0	0	1	0	1	0	0	1	2	0	0	0	0	1	0	0	0	0	2	0	1	2	1	2	2	1	1	1	1	0	2	0	1	1	0	0	0	1	1	1	0	1	0	0	2
22	0	1	0	1	0	0	1	1	2	0	0	0	0	0	0	0	0	0	0	0	0	0	2	0	0	0	0	2	2	1	0	1	2	1	1	2	1	0	0	0	0	0	1	1	1	2	0	0	0
23	1	1	0	0	0	0	1	1	2	0	0	0	0	0	0	0	0	1	1	1	1	0	2	0	0	1	0	2	1	1	0	1	2	1	0	2	1	0	2	2	0	0	0	0	0	1	0	1	2
24	1	2	0	0	0	0	0	0	2	0	2	1	1	0	0	1	0	0	2	2	1	0	2	0	0	1	1	1	2	2	0	1	2	2	0	2	0	0	0	0	0	1	1	2	1	0	0	2	2
25	0	2	0	0	0	0	2	1	1	0	0	0	0	0	0	1	0	1	0	0	0	0	1	0	0	2	0	2	2	2	0	2	2	1	1	1	1	0	0	0	0	0	0	0	0	0	0	0	0
26	0	1	1	1	0	0	1	1	2	0	0	0	1	0	0	0	0	0	0	0	0	0	1	0	0	1	1	2	2	1	0	2	2	1	1	1	2	0	2	2	0	0	0	2	0	1	0	0	2
27	0	1	0	1	0	0	2	0	0	0	2	0	1	1	1	0	0	1	1	1	0	0	2	0	0	1	0	1	1	1	0	1	1	1	0	2	0	0	0	0	0	0	1	2	1	0	0	0	2
28	1	0	0	1	0	0	1	1	2	0	0	0	0	0	0	0	0	0	0	0	0	0	1	0	0	1	0	2	2	1	2	1	1	2	0	2	2	0	1	0	1	0	1	1	1	2	0	0	1
29	1	2	0	0	0	0	2	1	2	0	1	0	0	0	0	0	0	1	1	1	1	0	2	0	0	2	0	2	2	2	0	2	2	1	1	1	0	0	0	1	0	1	1	2	0	0	0	0	1
30	1	0	0	0	0	2	2	0	1	0	1	0	1	0	0	0	0	1	0	1	1	0	2	0	1	1	0	2	2	1	2	0	0	2	0	2	2	1	1	1	0	0	1	2	0	1	0	0	0
31	1	0	0	0	0	0	0	0	1	0	1	2	2	0	0	0	0	0	0	0	0	0	1	0	0	1	0	0	1	0	0	2	2	0	2	0	1	0	0	0	0	0	0	2	1	0	0	0	2
32	1	2	0	0	0	0	1	0	2	0	0	1	1	0	0	0	0	0	0	1	0	0	2	0	0	0	0	2	2	2	0	0	0	2	0	2	0	0	1	1	0	0	0	2	0	0	1	0	0
33	0	2	0	0	0	0	1	0	1	0	1	1	1	0	0	1	0	0	1	0	0	1	2	0	0	2	0	1	2	1	1	1	2	2	1	2	1	1	0	0	0	0	1	2	0	0	0	0	0
34	1	1	0	1	0	1	1	0	1	0	1	1	1	0	0	0	0	1	0	0	0	0	1	1	2	2	1	2	1	0	0	1	2	1	1	2	0	0	0	1	0	1	1	2	1	0	0	1	1
35	1	1	0	0	0	0	0	0	1	0	1	1	2	0	0	0	0	0	1	1	1	0	0	1	1	0	0	2	2	1	2	0	0	1	2	2	2	1	1	1	1	0	1	1	0	0	0	0	1
36	1	1	0	0	0	0	1	1	2	0	0	1	2	0	0	1	0	1	1	1	0	0	1	0	0	1	1	2	2	1	0	1	2	0	2	1	1	0	0	0	0	0	0	1	1	1	0	0	1
37	0	0	0	0	0	1	1	0	1	0	1	0	0	0	0	0	0	0	1	1	1	0	1	0	1	2	0	1	1	1	0	1	1	2	1	1	1	0	0	0	0	0	0	0	2	0	0	0	1
38	1	2	0	2	0	0	2	0	0	0	2	1	0	0	0	0	0	0	0	0	0	0	2	0	0	0	0	0	2	1	0	0	0	2	0	2	1	1	0	0	0	0	0	1	0	1	0	0	1
39	1	0	0	0	0	0	2	0	1	0	0	0	0	0	0	0	0	0	0	0	0	0	2	0	0	1	0	0	1	0	0	0	1	1	1	2	1	0	1	1	0	0	0	2	0	2	1	0	0
40	0	2	0	0	0	0	1	0	1	0	1	0	0	0	0	0	0	1	1	1	1	0	2	0	1	1	0	2	1	1	1	1	1	1	1	1	1	0	0	0	0	1	2	2	0	1	0	1	2
41	0	2	0	0	0	0	1	0	1	0	0	0	1	0	0	0	0	0	1	1	1	0	2	0	0	2	0	2	2	2	0	0	0	2	0	2	2	0	1	1	0	0	1	2	1	1	0	0	0
42	0	0	0	0	0	1	2	0	2	0	1	1	2	0	0	1	0	0	1	1	1	0	2	0	0	0	0	2	2	2	0	0	1	1	0	2	0	0	0	0	0	0	1	1	1	1	0	0	1
43	0	0	1	0	0	1	1	0	0	1	1	0	0	0	0	0	0	0	0	0	0	0	2	0	0	1	0	2	2	1	1	1	2	1	0	2	2	0	2	2	1	1	1	2	0	1	0	2	2
44	1	1	0	1	0	0	2	0	1	0	1	0	2	0	0	0	0	0	0	0	0	0	0	1	1	1	0	2	2	1	1	1	1	0	2	1	1	0	1	1	1	0	0	2	0	0	0	1	1
45	0	2	1	1	0	0	1	0	1	0	1	0	0	0	0	0	1	2	1	1	1	0	2	0	0	1	0	1	1	1	0	2	1	2	0	2	0	0	1	1	0	0	0	1	0	1	0	0	1
46	0	1	0	0	0	0	1	0	1	0	1	0	1	0	0	0	0	0	0	1	0	0	2	0	1	2	0	1	1	1	1	0	1	1	0	2	1	0	1	1	0	0	0	2	0	0	0	0	2
47	0	0	0	0	0	0	1	0	1	0	0	1	1	0	0	1	0	0	1	0	0	0	2	0	0	1	0	2	2	1	1	2	2	1	1	1	1	0	1	1	0	0	1	2	1	1	1	0	0
48	0	1	0	0	0	0	2	0	1	0	0	0	0	0	0	0	0	0	1	1	0	0	2	0	1	2	0	2	2	1	1	0	1	1	0	2	1	0	1	1	0	0	0	2	1	1	0	0	1
49	0	0	0	0	0	0	1	0	2	0	0	1	1	0	0	1	0	1	0	0	0	0	2	0	0	2	0	2	2	1	1	2	2	0	2	0	2	0	2	2	1	0	0	1	0	0	0	0	1
50	1	1	0	0	0	1	0	0	2	0	0	0	0	0	0	0	0	1	2	2	2	0	2	0	1	1	0	2	2	1	0	1	1	1	1	1	1	1	0	0	0	0	0	1	0	0	0	0	2
51	0	0	0	0	0	0	0	0	2	0	0	0	2	1	1	0	0	1	0	0	0	0	2	0	0	1	0	2	2	2	0	2	2	1	1	1	2	0	1	1	0	0	0	1	0	0	0	0	0
52	0	1	1	0	1	2	1	0	2	0	0	0	0	0	0	0	1	1	0	0	0	0	2	0	0	0	0	1	2	1	1	0	0	2	0	2	2	0	1	1	0	0	1	2	1	0	1	0	0
53	0	1	0	0	0	0	1	0	1	0	0	0	0	0	0	0	0	0	1	1	1	0	2	0	0	2	0	2	2	1	2	2	2	0	2	0	0	0	0	0	0	1	1	1	1	0	0	0	0
54	0	2	0	0	0	0	1	1	2	0	0	0	0	0	0	0	0	1	1	1	1	0	2	0	0	0	0	2	2	2	1	1	1	1	1	1	2	0	0	0	0	0	0	0	0	1	0	0	1
55	0	2	0	0	0	0	1	0	1	0	1	1	1	0	0	1	0	0	1	1	1	0	2	0	0	2	0	2	2	0	0	0	0	2	0	2	1	0	0	0	0	0	0	1	0	0	0	0	0
56	0	0	0	0	0	1	2	0	0	1	2	0	0	0	0	0	0	1	0	0	0	1	2	0	0	0	0	1	2	2	0	1	1	1	1	1	2	1	0	0	1	0	0	1	0	1	0	0	0
57	0	1	0	0	0	0	1	0	1	0	1	0	0	0	0	0	0	2	1	1	1	0	0	1	1	1	0	2	2	2	0	2	2	2	0	2	1	1	0	0	0	0	1	2	0	0	0	0	1
58	1	1	0	1	0	1	1	1	2	0	0	0	2	0	0	0	1	1	0	0	0	0	1	0	0	1	0	0	2	0	0	1	0	2	0	2	1	0	1	0	1	0	0	1	0	1	0	0	1
59	0	1	0	1	0	0	1	0	2	0	1	2	2	0	0	0	0	1	0	0	0	0	2	0	0	1	0	0	2	0	0	1	1	0	1	1	2	0	0	0	0	0	1	2	1	0	0	0	0
60	1	1	1	0	1	2	2	0	0	0	2	1	1	0	0	1	0	0	0	0	0	0	1	0	0	1	0	2	2	2	2	1	1	1	1	1	2	1	0	0	0	0	0	1	0	0	0	0	1
61	1	0	0	1	0	0	0	0	2	0	1	0	1	0	0	0	0	0	1	1	1	0	2	0	0	2	0	2	2	1	1	2	2	0	1	2	1	0	0	0	0	1	1	2	0	0	0	1	1
62	0	1	0	1	0	0	1	0	1	0	0	0	1	0	0	0	0	0	1	1	1	0	1	1	1	1	0	2	1	1	0	2	2	2	0	2	2	1	1	1	0	0	1	2	0	1	0	0	0
63	1	0	0	1	0	0	0	0	2	0	0	0	1	0	0	0	0	0	1	1	0	0	0	0	1	0	0	2	1	1	1	2	2	2	0	2	1	0	0	0	0	0	0	1	0	0	0	0	2
64	0	1	0	1	0	0	1	0	1	0	0	1	1	0	0	1	0	0	1	1	0	0	2	0	0	2	0	2	2	1	2	2	2	0	1	1	2	0	1	1	0	0	1	2	1	1	0	0	1
65	1	2	1	1	1	0	2	0	1	0	1	0	2	0	0	0	0	1	0	0	0	0	2	0	2	1	1	2	2	1	0	1	1	1	1	1	0	0	0	0	0	0	1	1	1	1	0	0	1
66	1	2	0	0	0	0	2	0	1	0	1	0	0	0	0	0	0	0	0	0	0	0	2	0	0	2	0	1	2	2	0	0	0	2	0	2	1	0	0	0	0	0	1	2	0	0	0	0	1
67	0	2	0	0	0	1	1	0	1	0	1	0	1	0	0	0	0	0	1	1	1	0	2	0	0	1	0	0	2	0	0	1	1	0	2	2	1	0	0	0	0	0	0	2	0	0	0	2	2
68	0	0	0	0	0	1	2	0	2	0	1	1	1	0	0	0	0	1	0	0	0	0	2	0	0	0	0	2	2	1	2	1	1	1	1	1	0	1	0	0	0	2	2	2	0	0	0	0	1
69	1	1	0	0	0	0	1	0	2	1	0	0	0	0	0	0	0	0	2	1	1	0	1	0	0	1	0	2	1	1	0	2	2	0	2	0	0	0	0	0	0	0	1	2	0	1	0	0	1
70	0	1	0	0	0	0	2	0	0	0	2	1	1	0	0	0	0	0	0	0	0	1	2	0	0	1	0	1	2	1	0	0	0	2	0	2	2	1	1	1	0	0	1	2	1	0	0	0	1
71	0	2	0	0	0	0	1	1	2	0	0	1	1	0	0	1	0	0	0	1	1	1	2	0	0	2	0	2	2	2	0	1	1	2	0	2	2	0	2	2	1	0	0	1	0	0	0	0	2
72	0	1	0	1	0	0	2	1	1	0	1	1	1	0	0	1	0	1	2	2	1	0	1	1	1	1	0	2	1	0	0	1	2	1	1	2	1	0	0	0	0	0	0	1	0	0	0	1	2
73	0	1	0	1	0	0	1	1	2	0	0	0	2	1	1	0	0	1	1	1	0	0	1	1	0	1	0	1	2	1	0	1	1	0	2	0	1	0	1	1	0	0	0	2	0	0	0	0	1
74	0	0	0	0	0	0	2	1	1	1	1	1	1	0	0	0	1	1	1	1	1	0	1	0	0	2	0	2	2	2	0	1	1	1	0	2	1	0	1	1	0	0	0	2	0	0	0	0	0
75	1	1	0	1	0	0	1	1	2	0	0	0	1	0	0	0	0	0	0	0	0	0	2	0	0	2	0	2	2	1	1	0	1	2	0	2	2	0	2	2	0	2	2	2	0	0	0	0	1
76	1	1	0	0	0	0	2	0	1	0	0	0	1	0	0	0	1	2	0	0	0	0	1	0	0	1	1	1	1	0	0	2	2	0	1	1	1	0	1	1	0	0	1	2	1	0	0	0	1
77	0	2	1	0	0	0	2	1	2	0	0	0	1	0	0	0	0	0	1	1	1	0	2	0	0	2	0	2	1	1	0	2	2	0	1	1	1	0	1	1	0	1	1	1	1	1	0	1	2
78	1	2	0	0	0	1	0	0	2	0	2	0	1	0	0	0	0	0	0	0	0	0	1	0	0	2	0	1	2	0	0	1	1	0	1	2	2	1	1	1	0	0	0	0	2	2	0	0	1
79	0	2	0	0	0	0	1	0	1	0	1	1	2	0	0	0	0	1	2	1	1	0	1	1	1	1	0	2	2	2	0	2	2	2	0	2	0	0	0	0	0	0	1	2	1	1	0	0	1
80	1	2	1	2	0	0	2	0	0	0	0	0	0	0	0	0	1	0	1	1	1	0	2	0	0	2	1	2	2	1	0	1	1	2	0	2	1	0	0	0	0	1	1	2	0	1	0	0	1
81	0	1	0	0	0	1	2	0	1	0	1	0	0	0	0	0	0	0	2	2	0	0	2	0	0	0	1	1	2	0	0	0	0	0	1	1	2	0	2	2	1	0	1	1	1	0	0	1	1
82	1	0	0	0	0	0	1	1	2	0	0	0	1	0	0	0	0	1	2	2	1	0	2	0	0	0	0	2	2	2	0	0	0	2	0	2	2	0	2	2	0	0	0	1	0	1	0	0	1
83	0	2	0	1	0	0	1	0	2	0	1	0	1	0	0	0	0	0	1	1	0	0	2	0	0	1	0	2	2	1	1	1	1	1	0	2	1	0	1	1	0	0	0	1	0	1	0	1	2
84	0	0	0	0	0	1	0	0	2	0	1	0	0	0	0	0	0	2	1	1	1	0	2	0	0	2	0	2	1	1	0	2	2	2	0	2	0	0	0	0	0	1	1	2	0	0	1	0	1
85	1	2	0	0	0	0	1	0	2	0	0	1	2	0	0	1	0	0	0	0	0	0	2	0	0	1	0	1	2	0	1	1	1	1	1	1	2	0	1	1	0	1	1	2	1	0	0	0	1
86	0	2	0	0	0	0	0	0	2	0	0	0	0	0	0	1	0	0	0	0	0	0	2	0	0	1	0	1	2	1	0	2	2	1	1	1	1	0	1	1	1	0	1	1	0	1	0	0	1
87	0	1	1	1	0	0	2	0	1	0	2	1	2	1	1	0	0	0	0	0	0	1	2	0	0	1	0	2	1	0	0	2	2	2	1	1	0	0	0	0	0	0	1	2	1	1	0	0	1
88	1	1	0	1	0	0	1	1	2	0	0	0	0	0	0	0	0	1	2	1	1	0	2	0	0	1	0	0	2	0	0	1	1	0	2	1	1	0	1	1	0	0	0	2	0	0	0	0	1
89	0	0	1	0	0	1	0	0	2	0	0	1	1	0	0	1	0	0	1	1	1	1	0	1	1	1	0	1	1	1	0	1	1	1	1	1	2	0	2	2	0	2	2	2	0	0	0	0	0
90	1	1	0	0	0	0	0	0	2	0	0	1	2	0	0	1	0	2	1	1	1	0	2	0	0	1	0	1	2	1	1	2	2	2	0	2	2	0	1	1	0	1	1	1	0	1	0	1	2
91	0	2	0	0	0	0	2	0	1	0	0	1	0	0	0	0	0	1	2	1	1	0	2	0	0	1	0	2	2	2	1	1	1	1	1	2	0	0	0	0	0	0	0	2	1	1	0	0	0
92	0	1	1	1	1	1	1	1	2	0	0	0	0	0	0	0	0	2	1	1	1	0	1	1	0	1	0	2	1	1	0	0	0	1	1	1	2	0	2	2	0	0	1	2	1	1	0	1	1
93	0	1	0	0	0	0	2	0	0	0	1	0	0	0	0	0	0	0	0	1	0	0	2	0	1	0	0	2	2	2	1	1	2	2	0	2	1	1	0	0	0	0	0	1	0	1	0	0	1
94	1	0	0	0	0	2	1	0	1	0	1	0	0	0	0	0	1	1	1	1	1	0	2	0	1	0	0	1	2	2	0	1	1	1	0	2	2	1	0	0	0	1	1	2	2	0	0	0	0
95	0	2	1	1	0	0	1	0	1	0	1	0	1	0	0	0	0	1	0	0	0	1	0	1	0	0	0	2	2	0	1	1	1	2	0	2	1	0	1	1	0	0	0	1	0	0	0	0	0
96	1	2	0	0	0	0	0	0	2	0	2	0	0	0	0	0	0	2	0	0	0	0	1	1	1	0	0	2	2	1	2	1	1	1	0	2	1	0	0	0	0	0	1	1	1	1	0	0	1
97	0	1	0	0	0	0	1	0	1	0	0	0	2	1	1	0	1	1	2	2	1	0	2	0	0	1	0	1	1	0	0	1	2	1	1	1	2	1	1	0	1	0	0	2	0	1	0	0	1
98	0	2	0	0	0	0	1	0	1	0	0	1	2	0	0	1	0	0	0	0	0	0	2	0	0	1	0	2	2	2	0	0	0	2	0	2	0	0	0	0	0	0	0	0	1	1	0	0	1
99	0	0	0	0	0	1	0	0	2	0	0	1	1	0	0	0	0	0	0	0	0	1	1	0	0	1	0	1	2	1	1	0	2	1	0	2	1	0	2	2	0	0	0	2	0	2	0	0	0
100	0	1	0	0	0	1	2	0	1	0	0	1	1	0	0	1	0	0	0	0	0	0	2	0	1	2	0	2	2	2	1	1	2	0	2	1	1	0	1	1	0	0	0	1	1	1	0	1	1
101	0	2	0	0	0	0	2	1	2	0	0	0	0	0	0	1	0	1	1	0	0	0	2	0	1	2	0	2	2	1	1	1	1	2	0	2	1	1	0	0	0	0	1	2	1	1	0	0	0
102	0	1	0	0	0	0	0	0	2	0	0	0	0	0	0	0	0	0	0	0	0	0	2	0	0	1	0	1	2	1	1	1	1	1	0	2	1	0	0	0	0	0	0	1	0	0	0	0	2
103	0	1	0	0	0	0	1	0	1	0	0	1	1	0	0	0	0	1	0	1	0	1	2	0	0	0	0	2	2	1	2	1	1	2	0	2	1	1	0	0	0	0	0	0	0	1	0	0	1
104	0	0	0	0	0	1	2	0	0	0	1	0	0	0	0	0	0	0	1	1	1	0	2	0	0	1	0	2	2	2	0	1	1	2	0	2	2	0	1	1	0	0	1	2	1	0	0	0	0
105	0	1	0	0	0	0	2	0	1	1	1	0	0	0	0	0	0	1	1	1	0	0	1	0	1	1	0	1	2	0	0	1	2	1	0	2	1	0	2	2	0	1	1	2	1	0	0	0	0
106	1	0	1	0	0	1	0	0	1	0	1	0	1	0	0	0	0	1	1	0	0	1	2	0	0	1	0	2	2	2	0	1	1	1	1	1	2	0	1	1	0	0	0	1	0	1	0	0	1
107	0	1	0	0	0	0	1	1	2	0	0	0	1	0	0	0	0	1	1	1	0	1	1	0	0	1	0	2	2	1	0	1	1	2	0	2	0	0	0	0	0	0	0	2	0	0	0	0	1
108	1	0	0	0	0	0	1	1	2	0	0	0	0	0	0	0	0	1	0	0	0	0	2	0	0	0	0	2	2	2	0	1	1	0	2	0	1	0	1	0	1	0	0	2	0	2	0	0	0
109	0	0	0	0	0	1	0	0	2	0	0	0	0	0	0	0	0	1	1	1	1	0	2	0	0	2	0	2	2	2	2	2	2	1	2	1	1	0	0	0	0	0	0	1	1	2	0	0	1
110	1	0	0	0	0	0	2	0	0	0	1	1	1	0	0	0	0	0	0	0	0	0	2	0	0	0	0	2	1	1	0	0	2	1	0	2	1	0	1	1	0	0	2	2	0	1	0	0	1
111	1	2	0	1	0	0	2	0	0	0	1	0	0	0	0	0	0	0	1	1	1	0	2	0	0	0	0	2	2	1	1	1	1	2	0	2	2	1	0	1	0	0	1	1	1	0	0	0	0
112	1	1	0	0	0	1	1	1	2	0	0	1	2	0	0	0	0	1	0	0	0	0	2	0	0	1	1	2	2	1	0	2	2	0	2	0	0	0	0	0	0	0	0	1	0	0	0	0	1
113	1	2	0	0	0	0	1	0	1	0	0	0	1	0	0	0	0	0	1	1	0	0	2	0	0	0	0	2	2	1	2	2	2	1	0	2	1	0	0	0	0	0	0	1	0	1	1	0	0
114	1	1	0	0	0	0	2	0	1	0	1	1	1	0	0	0	0	1	1	0	1	0	2	0	1	2	1	2	2	1	1	1	1	0	1	2	2	0	1	1	0	0	1	2	1	1	0	0	0
115	0	1	0	0	0	0	0	0	2	0	1	0	0	0	0	0	0	0	0	0	0	0	1	0	0	2	0	1	2	0	0	0	1	1	1	2	1	0	2	2	0	1	1	2	0	0	0	0	0
116	1	1	0	0	0	0	0	0	1	0	1	0	1	0	0	0	0	1	0	0	0	0	2	0	0	1	2	2	2	0	1	2	2	1	1	1	2	0	1	1	0	0	0	1	0	0	0	0	0
117	0	0	1	0	1	0	0	0	2	0	1	0	1	0	0	0	0	0	1	1	0	0	2	0	0	1	0	1	2	1	0	1	2	1	0	2	2	0	2	2	0	0	1	2	0	0	0	0	1
118	1	0	0	0	0	1	2	0	0	0	1	0	0	0	0	0	0	0	0	0	0	0	2	0	1	0	0	2	2	2	1	2	2	0	1	1	2	2	0	0	0	0	0	1	0	0	1	0	1
119	0	1	1	1	0	0	1	0	0	1	2	0	1	0	0	0	0	1	1	1	1	0	1	1	1	0	0	2	2	1	1	0	0	2	1	1	1	0	2	2	0	0	1	2	1	2	0	0	1
120	1	1	0	0	0	0	2	0	0	0	0	0	0	0	0	0	0	1	0	1	0	0	2	0	0	1	0	1	2	1	0	2	1	1	0	2	1	1	0	0	1	0	0	1	0	0	0	0	1
121	1	1	0	1	0	0	1	0	1	0	1	0	0	0	0	0	0	0	1	1	1	1	2	0	0	1	0	1	2	2	1	1	1	0	1	1	1	0	0	0	0	0	2	2	1	1	1	0	1
122	0	1	0	1	0	1	1	0	1	1	1	0	0	0	0	0	1	0	1	1	1	1	1	0	0	1	0	2	1	1	1	1	2	2	0	2	0	1	0	0	0	0	0	1	0	0	0	0	1
123	1	1	0	0	0	1	2	0	1	0	1	1	2	0	0	1	0	0	1	1	1	0	0	1	1	0	0	2	2	1	1	2	2	0	1	1	0	0	0	0	0	0	1	2	1	0	0	1	0
124	0	2	0	0	0	0	0	0	1	0	1	0	1	0	0	0	0	0	2	1	0	0	2	0	0	1	0	2	2	2	1	0	1	2	0	2	2	1	0	0	0	0	0	2	1	0	0	0	0
125	1	2	0	0	0	0	0	0	2	0	0	1	1	0	0	0	0	1	0	0	0	0	2	0	0	1	0	2	0	0	0	2	2	0	1	1	2	0	2	2	0	1	1	1	1	0	0	0	0
126	0	0	0	0	0	1	1	0	1	0	1	0	0	0	0	0	0	1	0	0	0	0	2	0	0	0	0	1	1	1	0	1	1	2	0	2	1	0	1	1	0	0	1	1	1	0	0	0	0
127	0	2	0	0	0	0	2	0	0	0	0	0	1	0	0	0	0	1	1	1	1	0	2	0	1	0	0	2	2	2	0	1	1	0	2	1	2	0	1	0	1	0	0	2	1	1	0	0	0
128	0	2	0	0	0	0	2	0	1	0	0	1	1	0	0	1	0	2	0	0	0	0	2	0	0	1	0	2	2	2	0	1	2	1	2	1	0	0	0	0	0	0	0	1	1	2	0	0	1
129	0	0	0	0	0	1	2	1	1	0	1	0	1	0	0	0	0	1	1	0	1	0	0	0	0	1	0	1	2	2	1	1	1	0	2	2	1	0	1	1	0	0	0	2	0	2	0	0	1
130	0	1	0	1	0	0	0	0	2	0	0	1	1	0	0	0	0	0	0	0	0	0	2	0	0	1	0	1	2	0	0	0	0	2	1	1	2	0	2	1	1	0	0	2	0	1	0	0	0
131	0	0	0	0	0	1	1	0	2	0	0	1	1	0	0	0	0	0	0	1	1	0	2	0	0	0	0	1	2	0	1	1	1	0	2	0	2	0	2	2	1	0	0	1	0	1	0	0	0
132	0	2	0	0	0	0	1	0	2	0	1	0	0	0	0	0	0	1	2	1	1	0	2	0	0	1	0	2	2	1	0	2	2	0	1	1	1	0	0	0	0	0	1	2	1	1	0	0	1
133	0	2	0	0	0	0	0	0	1	0	0	2	2	0	0	0	0	1	2	1	1	1	2	0	0	0	0	2	2	1	2	1	2	0	1	2	0	0	0	0	0	0	1	1	0	1	0	0	0
134	1	2	0	0	0	0	1	0	2	0	0	1	1	0	0	1	0	1	0	1	0	0	1	0	0	2	0	2	0	0	0	2	2	0	1	1	1	0	0	0	0	0	2	2	1	0	0	0	1
135	1	1	0	0	0	1	1	0	2	0	1	0	0	0	0	0	0	1	0	0	0	0	2	0	0	1	0	2	1	1	0	0	2	2	0	2	1	0	0	0	0	0	0	1	0	1	0	0	0
136	1	2	0	0	0	0	2	0	0	0	0	0	0	0	0	0	0	0	1	1	1	0	2	0	0	0	0	2	2	2	2	2	2	1	1	1	1	0	1	0	1	1	1	1	0	1	0	1	0
137	0	1	0	1	0	0	1	0	0	0	1	2	2	0	0	0	0	1	0	0	0	0	2	0	0	1	0	1	2	0	0	1	0	2	0	2	0	0	1	0	1	2	2	2	1	0	0	1	0
138	1	1	0	1	0	0	1	0	2	0	0	1	1	0	0	1	1	0	1	1	1	0	1	1	1	0	0	2	2	2	0	1	1	2	0	2	1	0	1	1	0	0	0	1	0	1	1	0	1
139	1	2	1	2	0	0	1	0	2	0	1	0	0	0	0	0	0	1	2	1	1	0	0	0	0	1	0	2	2	2	0	1	1	2	0	2	2	0	1	1	0	0	1	2	1	0	0	0	1
140	1	0	0	0	0	2	0	0	2	0	0	0	0	0	0	0	0	0	2	2	1	0	2	0	0	1	0	1	1	1	0	2	2	1	0	2	1	0	0	0	0	0	0	0	0	1	1	0	0
141	0	1	0	0	0	0	0	0	2	0	0	1	2	0	0	0	0	0	0	0	0	0	2	0	0	1	0	2	2	1	0	0	0	2	0	2	1	0	1	1	0	1	1	2	1	0	0	0	1
142	1	0	0	0	0	0	2	0	2	0	0	0	0	0	0	0	0	2	1	1	1	0	2	0	0	0	0	2	2	1	0	1	1	0	2	0	2	0	2	1	1	0	0	1	0	0	0	0	1
143	0	1	1	1	0	1	1	1	2	0	0	0	0	0	0	0	0	0	0	0	0	0	2	0	0	0	0	1	2	0	0	1	1	2	1	2	1	0	1	1	0	0	0	1	1	2	0	0	0
144	0	2	0	0	0	0	2	0	1	1	1	0	1	0	0	0	0	0	0	1	0	0	1	1	1	1	0	2	2	2	1	1	1	0	2	0	1	0	0	0	0	0	0	0	1	0	0	0	1
145	1	0	0	0	0	1	1	1	2	0	0	0	1	0	0	0	0	1	1	1	1	1	2	0	0	0	0	2	2	1	2	1	1	1	1	1	0	0	0	0	0	1	1	2	1	0	0	0	1
146	0	2	1	1	1	0	1	1	1	1	0	0	1	1	1	0	0	1	1	0	0	0	2	0	0	2	0	1	2	1	1	1	2	1	1	1	1	0	0	0	0	0	1	1	1	0	0	1	1
147	1	1	0	0	0	0	0	0	2	0	0	0	0	0	0	0	0	0	0	0	0	0	2	0	0	0	0	2	2	1	1	0	0	2	0	2	1	0	0	0	0	1	2	2	0	1	0	0	0
148	1	0	0	0	0	1	1	0	2	0	1	0	1	0	0	0	1	2	1	1	1	0	1	1	1	0	0	0	1	0	0	2	2	0	1	1	2	0	0	0	0	1	1	2	1	0	0	0	0
149	1	1	1	1	0	1	1	0	1	0	1	0	0	0	0	0	0	1	0	0	0	0	2	0	0	1	0	1	2	0	1	1	1	1	1	1	1	0	0	0	0	0	0	2	1	0	0	0	1
150	0	1	0	0	0	0	1	1	2	0	0	0	0	0	0	0	0	1	1	1	1	0	2	0	1	2	0	1	2	1	1	2	2	1	1	2	1	0	2	2	0	1	1	1	1	0	0	1	2
151	0	1	0	0	0	1	1	1	2	0	0	0	1	0	0	0	0	1	0	0	0	0	2	0	0	1	0	1	2	1	1	0	1	1	1	2	2	0	2	2	0	1	1	1	1	1	0	0	0
152	1	1	0	1	0	0	1	0	1	0	1	0	1	1	1	0	0	1	0	1	1	0	2	0	0	1	1	2	2	1	0	1	1	1	1	1	0	0	0	0	0	1	1	2	1	0	0	0	1
153	1	1	0	0	0	0	1	1	2	0	0	1	2	0	0	1	0	1	1	1	0	0	1	1	2	2	0	2	2	2	2	1	1	0	1	1	1	0	0	0	0	1	1	2	1	0	0	0	1
154	0	1	0	0	0	0	0	0	2	0	0	0	1	1	1	0	0	0	1	0	0	0	2	0	0	2	0	0	1	0	0	0	1	2	0	2	2	0	2	2	1	0	0	2	0	0	0	0	0
155	0	1	1	1	1	1	1	0	1	0	0	0	1	0	0	0	0	1	2	2	2	0	2	0	0	1	0	2	2	2	1	0	1	2	0	2	1	0	1	1	0	0	1	2	2	0	0	0	1
156	0	1	0	0	0	0	1	0	2	0	0	1	1	0	0	1	0	1	0	0	0	0	2	0	0	0	0	2	2	1	2	2	2	2	0	2	2	0	1	1	0	0	0	0	0	1	0	0	1
157	0	1	0	1	0	0	1	1	2	0	0	0	1	0	0	0	1	2	1	1	1	0	2	0	0	1	0	1	2	0	0	0	0	2	0	2	0	0	0	0	0	0	0	2	0	0	0	0	0
158	1	1	0	0	0	0	2	0	1	0	1	1	2	0	0	0	0	0	1	1	1	0	2	0	0	1	1	2	2	2	0	2	2	1	1	1	2	0	1	0	1	1	1	1	1	1	0	0	2
159	0	1	0	1	0	0	1	0	1	0	0	1	1	0	0	1	0	1	0	0	0	0	2	0	0	1	0	2	2	2	1	1	1	2	1	2	2	0	2	2	0	0	0	1	1	2	0	0	2
160	1	0	0	0	0	0	1	0	1	1	2	0	0	0	0	0	0	0	1	1	1	0	2	0	1	1	0	2	2	2	0	0	0	1	2	2	2	0	0	0	0	0	2	2	1	0	0	0	1
161	0	0	0	0	0	0	2	1	1	0	0	1	1	0	0	1	0	0	0	0	0	0	2	0	1	0	0	2	2	1	2	0	0	0	1	1	2	0	2	2	0	0	0	2	0	1	0	1	1
162	0	2	0	0	0	0	2	1	1	0	1	0	0	0	0	0	0	1	0	0	0	0	2	0	0	2	0	2	1	1	0	1	1	1	1	1	0	0	1	1	0	1	2	2	1	0	0	1	1
163	1	2	0	0	0	0	0	0	2	0	1	2	2	0	0	0	0	0	1	1	0	0	2	0	1	1	0	2	2	1	0	2	2	2	0	2	2	0	0	0	0	0	0	2	1	1	0	1	1
164	0	1	0	0	0	1	2	1	1	0	0	0	1	0	0	0	0	0	0	0	0	0	2	0	0	0	0	2	2	2	0	1	1	2	0	2	1	0	0	0	0	0	0	1	0	1	0	0	1
165	0	1	0	0	0	1	1	1	2	0	0	1	1	0	0	0	0	2	0	1	0	0	2	1	1	1	0	2	2	1	1	1	1	2	0	2	1	1	0	0	0	0	0	0	1	0	0	0	2
166	0	1	0	1	0	0	2	0	0	0	0	0	0	0	0	0	0	0	2	1	0	0	2	0	0	0	0	1	2	0	0	1	1	2	0	2	1	0	1	1	0	0	0	2	0	1	0	0	1
167	0	1	1	1	0	0	2	1	1	0	1	0	0	0	0	0	0	0	0	0	0	0	2	0	0	1	0	2	2	1	0	2	2	1	1	1	1	0	0	0	1	0	0	2	0	1	0	0	2
168	1	1	1	1	0	1	1	0	2	0	1	0	1	0	0	0	0	0	1	1	1	1	1	0	0	1	1	2	2	1	0	0	0	2	0	2	1	0	1	1	0	0	1	2	1	0	0	2	2
169	1	1	0	1	0	0	2	1	1	1	1	0	1	0	0	0	0	0	2	1	1	0	1	0	0	1	0	2	2	2	0	1	1	1	1	1	0	0	0	0	0	1	1	1	1	1	0	0	1
170	0	0	0	0	0	1	1	0	0	1	2	0	2	0	0	0	0	1	2	1	1	0	2	0	0	0	0	2	2	2	0	1	1	1	0	2	2	0	1	0	1	0	0	2	0	1	0	0	1
171	1	2	0	0	0	0	1	1	2	0	0	0	2	0	0	0	0	0	0	0	0	1	1	0	1	0	0	2	2	2	2	1	2	2	0	2	1	0	0	0	0	0	0	2	0	1	0	0	0
172	0	0	0	0	0	1	2	1	1	0	1	0	1	0	0	0	0	0	1	1	0	0	2	0	0	1	0	1	1	1	0	1	2	1	1	1	2	0	2	2	0	0	1	2	1	0	0	0	1
173	0	0	0	0	0	0	1	1	2	0	0	0	1	0	0	0	0	1	1	1	0	1	2	0	0	0	0	1	1	0	0	2	2	1	1	1	1	0	0	0	0	0	0	2	0	0	0	0	0
174	1	2	0	0	0	0	2	0	0	0	1	0	1	0	0	0	0	0	0	0	0	1	2	0	0	1	0	2	2	2	1	0	0	2	0	2	1	0	0	0	0	2	2	2	0	1	0	0	1
175	1	2	1	1	0	0	1	0	2	0	0	0	0	0	0	0	0	1	0	0	0	0	1	0	0	1	1	2	2	2	0	2	2	1	1	2	2	0	1	1	0	0	1	1	1	0	0	0	0
176	0	1	0	0	0	0	0	0	2	0	0	1	2	0	0	0	0	0	0	0	0	0	0	0	1	0	0	1	2	0	1	1	1	1	1	1	1	1	0	0	0	0	0	1	0	0	0	0	0
177	1	0	0	1	0	0	2	0	0	0	1	0	1	0	0	0	0	2	1	1	1	0	1	1	1	0	0	1	2	1	0	1	1	1	1	1	1	0	1	0	1	0	0	2	0	1	0	0	0
178	0	2	0	0	0	0	2	0	2	0	0	0	0	0	0	0	0	1	0	0	0	1	2	0	0	0	0	1	2	1	0	0	1	1	0	2	2	0	1	1	0	0	1	1	1	0	0	0	0
179	0	0	0	0	0	2	1	0	1	0	1	1	0	0	0	0	1	1	1	1	1	0	1	1	1	1	1	2	2	1	0	1	1	2	0	2	1	0	0	0	1	0	1	1	0	1	0	0	0
180	0	0	0	0	0	1	1	1	2	0	0	0	0	0	0	0	1	1	1	1	1	0	2	0	0	0	1	2	2	2	0	1	1	2	0	2	2	0	1	1	0	0	0	0	0	0	0	0	0
181	0	0	1	1	1	0	1	0	1	0	1	0	1	0	0	0	0	0	2	1	0	0	1	1	1	2	0	1	1	1	0	1	1	0	2	0	1	0	0	0	1	1	2	2	1	0	0	0	1
182	0	0	0	0	0	0	1	0	1	0	0	2	2	0	0	1	0	0	2	1	1	0	2	0	0	0	0	0	2	0	0	1	2	2	1	2	1	0	0	0	0	0	1	2	0	1	0	1	1
183	0	1	0	0	0	1	0	0	1	0	1	0	0	0	0	0	0	0	0	0	0	0	1	1	1	0	0	2	2	2	1	1	1	2	0	2	2	1	0	0	0	0	0	1	1	1	0	0	2
184	1	2	0	0	0	0	0	0	2	0	1	1	1	0	0	1	0	1	1	1	1	0	2	0	0	2	0	2	2	2	0	1	1	2	1	2	2	0	2	2	1	1	1	2	0	0	0	0	0
185	0	1	0	1	0	0	2	0	1	0	0	0	2	1	1	0	0	0	0	0	0	0	2	0	0	1	0	2	2	0	0	2	2	2	0	2	0	1	0	0	0	0	0	0	1	1	0	1	2
186	0	1	0	1	0	0	1	1	2	0	0	0	0	0	0	0	0	0	2	1	0	0	2	0	1	0	0	1	2	1	1	1	2	2	0	2	0	0	0	0	0	1	1	1	0	1	0	0	0
187	0	1	0	0	0	1	1	0	2	0	0	1	2	0	0	0	0	1	1	1	1	0	1	1	2	2	0	1	1	1	0	2	2	2	0	2	0	0	0	0	0	0	0	2	0	1	0	0	0
188	0	1	0	1	0	0	1	0	1	0	0	1	1	0	0	1	0	0	0	0	0	0	2	0	0	1	0	2	2	2	1	1	2	1	1	2	2	0	1	1	0	0	0	1	0	0	0	0	0
189	0	0	0	0	0	1	0	0	2	0	0	0	1	0	0	0	0	1	0	1	1	0	2	0	0	1	0	0	1	0	0	2	2	2	0	2	1	0	1	1	0	0	1	2	0	0	0	0	0
190	1	1	0	1	0	0	1	0	2	0	0	0	0	0	0	0	0	0	0	0	0	1	2	0	0	1	0	2	2	1	1	1	1	2	0	2	1	0	1	1	0	0	0	0	0	1	0	1	0
191	0	2	0	1	0	0	1	0	1	0	1	0	1	0	0	0	0	1	0	0	0	0	2	0	0	0	0	2	2	1	1	1	1	0	1	1	1	0	0	0	0	1	1	2	0	0	0	1	0
192	0	2	0	1	0	0	1	0	2	0	0	0	0	0	0	0	0	1	0	0	0	0	2	0	0	1	0	2	1	1	0	1	1	0	2	0	1	0	1	1	0	0	0	0	0	0	0	0	1
193	0	1	0	0	0	0	1	0	1	0	1	0	1	0	0	0	0	0	0	0	0	1	2	0	0	1	0	2	2	2	1	0	0	2	0	2	2	0	1	1	0	0	0	2	0	1	0	0	1
194	0	2	0	1	0	0	2	0	1	0	0	0	1	0	0	0	0	0	1	0	0	0	2	0	0	0	0	0	2	1	0	2	2	0	2	1	2	0	1	1	0	0	0	1	0	1	0	0	1
195	0	1	0	1	0	0	2	0	0	1	2	0	0	0	0	0	0	0	0	0	0	1	1	0	0	1	0	2	2	1	1	1	2	2	0	2	1	0	0	0	0	0	0	1	0	1	0	0	0
196	1	1	0	0	0	0	1	0	1	0	1	0	0	0	0	0	0	0	0	0	0	0	1	0	0	2	0	2	2	1	2	1	1	1	1	1	1	0	0	0	0	0	0	2	0	0	0	0	0
197	1	1	1	1	1	1	1	0	1	1	1	0	0	0	0	0	0	1	0	0	0	0	2	0	0	1	0	2	2	2	0	0	0	2	1	1	2	0	1	1	0	0	1	2	1	0	0	0	0
198	0	1	0	1	0	0	1	1	2	0	0	0	1	0	0	0	0	1	0	1	1	0	2	0	0	1	0	2	1	1	0	0	0	2	0	2	1	0	1	1	0	2	2	2	0	0	0	0	0
199	0	1	1	1	0	0	0	0	2	0	0	0	0	0	0	0	0	1	0	0	0	0	1	1	1	0	0	2	2	1	1	1	1	1	0	2	0	0	0	0	0	0	0	1	0	1	0	0	0
200	0	0	0	1	0	0	2	1	1	1	1	0	1	0	0	0	0	0	1	1	0	0	2	0	0	1	0	2	2	1	0	1	1	1	1	1	1	1	0	0	0	0	1	2	0	1	0	0	0
201	1	1	0	0	0	0	2	0	0	0	0	0	0	0	0	0	0	0	1	1	1	0	2	0	0	2	0	2	1	1	0	2	2	2	0	2	1	0	0	0	0	0	1	2	1	0	0	1	2
202	0	2	1	0	0	0	1	0	2	0	0	0	1	0	0	0	0	1	0	0	0	0	1	0	1	0	0	2	2	2	1	0	0	2	0	1	1	0	1	0	1	0	1	2	1	0	0	0	1
203	1	1	0	1	0	0	1	0	1	0	0	2	2	0	0	0	0	1	0	0	0	0	0	1	1	1	0	2	2	1	1	1	1	0	2	0	2	0	1	1	0	0	2	2	1	0	0	0	0
204	0	1	0	0	0	0	2	1	1	0	1	0	1	0	0	0	0	0	1	1	1	0	2	0	0	1	0	1	2	1	0	0	1	1	1	2	1	0	1	1	0	0	0	1	0	1	0	0	0
205	0	1	0	0	0	1	1	0	1	0	1	1	1	0	0	0	0	2	0	0	0	0	2	0	0	1	0	2	2	1	0	1	1	2	0	2	1	0	0	0	0	1	1	2	1	1	0	2	2
206	0	1	0	2	0	0	0	0	2	0	0	0	2	1	1	0	0	1	0	0	0	0	2	0	0	1	0	1	2	1	1	0	2	0	1	2	1	0	0	0	0	0	0	2	0	1	0	0	1
207	0	2	0	0	0	0	1	1	2	0	0	1	2	0	0	0	0	0	1	1	1	1	2	0	0	1	0	0	1	0	0	2	2	0	1	2	1	0	0	0	0	0	0	1	0	1	0	0	1
208	0	1	0	1	0	0	1	0	1	1	1	0	0	0	0	0	0	0	0	0	0	0	2	0	0	0	0	2	2	1	2	2	2	0	1	1	2	0	1	0	1	0	0	1	1	1	0	2	2
209	0	1	0	0	0	0	2	0	0	0	1	0	1	0	0	0	0	0	2	1	0	0	2	0	0	2	0	2	2	2	1	0	2	2	0	2	2	0	2	2	0	1	1	1	0	1	0	1	0
210	0	1	0	0	0	0	1	1	2	0	0	1	1	0	0	0	1	2	0	0	0	0	1	1	2	2	0	1	2	1	0	1	0	2	0	2	0	0	0	0	0	0	0	1	0	0	0	0	1
211	1	2	0	0	0	0	2	0	0	0	0	0	1	0	0	0	0	2	0	0	0	0	2	0	0	1	0	2	2	2	0	2	2	2	0	2	0	0	0	0	0	1	1	1	0	1	0	1	2
212	0	1	0	0	0	1	0	0	2	0	0	0	0	0	0	1	0	1	1	1	0	0	2	0	0	1	0	2	2	1	2	2	2	1	1	2	2	2	0	0	0	1	1	2	1	0	0	0	1
213	1	1	0	0	0	0	1	1	2	0	0	0	0	0	0	0	0	0	0	0	0	0	1	1	1	1	1	2	1	0	0	1	1	2	0	2	0	0	1	0	1	0	0	2	0	0	0	0	0
214	1	1	0	0	0	1	2	1	1	0	0	0	1	0	0	0	0	1	1	1	1	0	2	0	0	1	0	1	1	0	0	1	1	1	0	2	1	1	0	0	1	0	0	1	0	0	0	0	1
215	0	0	1	0	1	0	1	2	2	0	0	1	1	0	0	1	0	1	0	1	0	0	2	0	0	2	0	2	2	2	1	1	2	1	0	2	2	0	2	1	1	0	0	1	0	1	0	0	2
216	0	2	0	0	0	0	2	1	1	0	0	0	0	0	0	0	0	0	0	0	0	0	1	0	0	1	0	2	2	1	1	1	1	1	0	2	2	0	0	0	0	0	0	0	0	0	0	0	0
217	1	2	0	0	0	0	0	0	2	0	0	1	1	0	0	1	0	1	0	1	0	0	2	0	1	2	0	1	2	1	0	0	1	2	0	2	0	0	0	0	0	0	1	2	1	1	0	0	0
218	1	1	0	0	0	0	1	0	2	0	1	0	0	0	0	0	0	1	0	0	0	0	2	0	0	0	0	1	2	0	1	2	2	0	1	1	2	1	1	0	1	0	0	1	0	0	0	0	2
219	1	1	0	0	0	0	2	0	1	0	2	0	2	0	0	0	0	0	1	0	0	0	2	0	0	1	0	1	1	1	1	2	2	2	0	2	1	0	1	1	0	1	2	2	1	0	0	0	1
220	1	2	1	1	0	0	2	0	0	0	1	0	1	0	0	0	0	0	2	1	1	0	2	0	1	1	0	1	1	0	0	1	1	1	1	1	1	1	0	0	0	0	0	0	0	1	0	0	1
221	0	1	0	0	0	0	2	0	1	0	0	0	0	0	0	0	0	0	1	1	1	0	2	0	0	0	0	2	1	1	0	2	2	0	1	1	1	0	0	0	0	0	1	2	1	0	0	0	0
222	1	1	0	1	0	0	1	1	2	0	0	0	1	0	0	0	0	1	0	0	0	1	0	1	1	1	0	1	2	1	0	1	1	2	1	2	2	0	2	2	0	0	0	2	0	1	0	0	0
223	1	2	0	0	0	0	0	0	2	0	0	0	0	0	0	0	0	0	0	0	0	0	1	0	0	1	2	2	2	0	1	1	1	1	0	2	1	0	1	1	1	0	0	2	0	1	0	0	1
224	0	1	0	0	0	0	1	0	1	0	1	0	0	0	0	0	0	0	0	0	0	0	1	1	1	1	0	2	2	2	0	2	1	2	0	2	2	1	1	1	0	1	1	2	0	1	0	0	1
225	1	2	1	0	1	1	1	0	0	0	1	1	1	0	0	1	0	1	1	1	1	0	2	0	0	1	0	2	1	0	1	1	1	0	2	1	1	1	0	0	0	0	0	2	1	0	0	0	1
226	1	0	0	0	0	0	2	1	1	0	0	1	2	1	1	0	0	1	0	0	0	0	2	0	0	2	1	2	2	2	0	0	0	2	0	2	1	0	1	1	0	0	2	2	1	1	0	0	1
227	0	1	0	0	0	1	2	0	1	0	1	0	0	0	0	0	0	2	0	0	0	0	2	0	0	0	1	2	2	1	0	2	2	0	2	1	2	0	0	0	0	1	1	2	0	1	0	0	1
228	0	1	0	0	0	0	0	0	1	0	1	0	1	0	0	0	0	1	0	0	0	0	2	0	1	1	0	1	2	1	0	1	1	1	1	1	0	0	0	0	0	0	1	1	0	0	0	0	1
229	1	1	0	2	0	0	2	0	1	0	2	0	0	0	0	0	0	1	0	0	0	0	2	0	1	0	0	2	2	1	1	2	2	1	1	1	1	0	0	0	0	0	0	0	0	1	0	0	1
230	1	1	0	0	0	1	2	1	1	0	1	1	1	0	0	0	0	1	2	1	1	0	1	0	0	2	0	2	2	1	1	1	1	2	0	2	1	1	0	0	0	0	0	2	0	1	0	0	0
231	1	2	1	1	1	0	1	1	2	0	0	0	1	0	0	0	0	0	0	0	0	0	1	0	0	1	0	1	2	1	0	2	2	0	2	0	1	0	0	0	0	1	1	1	1	1	0	0	0
232	1	1	0	0	0	0	1	1	2	0	0	1	2	0	0	0	0	0	0	0	0	1	2	0	0	0	0	1	1	1	0	0	0	1	2	2	2	1	1	1	0	0	0	2	0	1	0	0	1
233	0	1	0	1	0	0	1	0	2	0	0	1	2	0	0	0	0	1	1	1	1	0	1	0	0	1	0	1	2	1	0	1	1	2	0	2	2	0	0	0	0	0	0	2	0	2	0	0	0
234	0	1	0	0	0	0	0	0	2	0	0	0	0	0	0	0	0	1	1	1	0	0	2	0	1	0	0	1	1	0	0	1	1	1	0	2	2	0	2	2	0	0	0	0	0	1	0	0	0
235	0	1	0	1	0	0	2	1	1	0	0	0	0	0	0	0	0	0	2	1	0	0	2	0	0	2	0	1	2	1	0	1	2	1	0	2	1	1	0	0	0	0	0	2	0	0	0	0	1
236	1	1	0	0	0	1	1	0	2	1	1	1	1	0	0	1	0	1	1	0	0	0	2	0	0	2	0	2	2	2	0	2	2	0	1	1	1	0	0	0	0	1	1	1	1	1	0	0	0
237	0	1	1	0	1	0	1	1	2	0	0	1	1	0	0	1	1	1	0	0	0	0	0	0	0	1	0	2	2	2	2	2	2	1	0	2	1	0	0	0	0	0	0	1	0	1	0	0	0
238	0	0	0	1	0	0	1	0	1	0	1	0	1	0	0	0	1	1	1	0	0	0	2	0	1	2	0	2	2	1	1	1	2	1	2	1	2	1	1	1	0	0	0	0	0	0	0	0	1
239	1	2	0	0	0	0	1	0	1	0	1	0	0	0	0	0	0	1	1	1	1	0	2	0	0	2	0	2	1	0	1	1	1	2	0	2	1	0	2	2	0	0	0	2	0	0	0	0	0
240	1	1	0	0	0	0	1	0	1	0	1	0	1	0	0	0	0	0	0	0	0	0	2	0	0	2	0	1	2	1	0	1	1	0	1	1	0	0	0	0	0	1	1	2	0	0	0	0	1
241	0	2	1	1	1	0	2	0	1	0	2	0	2	0	0	0	0	0	0	0	0	0	2	0	0	1	0	2	2	2	0	2	2	0	1	1	1	1	0	0	0	0	0	2	0	1	0	0	1
242	0	2	0	0	0	0	1	1	2	0	0	0	0	0	0	0	0	1	0	0	0	0	2	0	0	2	0	1	1	1	1	2	2	2	0	2	0	0	1	1	0	0	0	2	0	0	0	0	0
243	0	2	0	0	0	0	0	0	2	0	0	0	0	0	0	0	1	1	1	1	1	0	2	0	0	1	1	2	2	1	1	0	0	2	0	2	0	0	0	0	0	0	1	2	1	0	0	0	1
244	0	0	0	0	0	0	2	1	1	0	1	0	1	0	0	0	0	1	0	0	0	0	2	0	0	0	0	2	2	2	0	1	1	2	0	2	1	1	0	0	0	0	1	1	0	1	0	1	1
245	0	1	0	0	0	0	1	1	2	0	0	1	1	0	0	1	0	0	1	1	0	0	2	0	0	0	0	2	2	1	2	0	0	2	0	2	1	1	0	0	0	0	1	2	0	1	0	0	1
246	0	1	0	1	0	0	1	1	2	0	0	0	0	0	0	0	0	1	1	1	0	0	2	0	0	2	0	1	2	1	0	2	2	2	1	1	0	0	0	0	0	0	0	1	0	0	0	2	2
247	0	1	0	1	0	0	1	0	1	1	1	0	0	0	0	0	0	1	0	0	0	0	1	0	0	2	0	1	2	1	1	0	1	0	1	2	1	0	1	1	0	1	1	2	1	1	0	0	0
248	0	1	1	1	0	0	1	0	1	0	1	0	1	0	0	0	0	0	1	1	1	0	2	0	0	1	1	2	2	1	1	0	0	1	0	2	2	0	0	0	0	0	1	2	1	1	0	1	2
249	0	1	0	0	0	0	1	0	1	0	0	0	0	0	0	0	0	0	0	0	0	0	2	0	0	0	0	2	2	2	1	1	2	1	0	2	2	0	1	1	0	0	0	2	1	2	0	0	0
250	0	1	0	0	0	0	1	1	2	0	0	0	1	0	0	0	0	0	1	1	1	0	2	0	0	0	0	2	2	2	0	1	1	2	1	2	1	0	2	2	0	0	0	2	1	1	0	0	1
251	1	1	0	0	0	0	1	1	1	1	0	1	1	0	0	0	0	1	0	0	0	0	2	0	0	0	0	2	2	2	0	1	2	0	1	2	2	1	1	1	0	2	2	2	1	0	0	1	0
252	1	1	1	1	0	1	2	0	1	0	1	0	1	0	0	0	0	1	1	1	1	0	2	0	0	1	0	2	1	1	0	1	2	1	0	2	1	0	0	0	1	0	0	2	0	0	0	0	0
253	0	1	0	1	0	0	1	0	2	0	0	0	0	0	0	0	0	0	0	0	0	0	2	0	1	0	0	1	1	1	1	1	1	1	1	2	2	0	1	1	0	0	1	2	1	0	0	0	0
254	0	2	0	0	0	0	1	0	1	0	0	0	1	0	0	0	0	1	0	0	0	0	2	0	1	1	0	2	1	0	0	1	2	1	1	2	2	1	0	0	1	0	0	2	0	0	0	0	1
255	1	0	1	0	1	0	1	0	2	1	1	0	1	0	0	0	0	1	1	1	1	0	2	0	0	0	0	1	1	1	0	1	1	1	1	1	1	0	0	0	0	0	1	2	1	0	0	0	0
256	1	1	0	1	0	0	1	0	0	0	1	0	0	0	0	0	0	0	1	1	1	1	0	1	1	1	0	2	2	1	1	0	1	2	0	2	2	0	1	0	1	0	0	1	0	0	0	0	2
257	0	1	0	0	0	0	0	0	2	0	0	0	1	0	0	0	0	0	1	1	1	0	1	1	1	2	0	1	1	1	0	2	2	0	1	1	2	0	2	2	0	0	0	0	0	0	0	0	0
258	1	1	0	1	0	0	2	0	0	0	0	0	0	0	0	0	0	1	0	1	0	0	2	0	0	1	0	2	2	0	0	1	2	1	1	2	2	0	1	1	0	0	0	1	0	0	0	0	0
259	1	2	0	0	0	0	0	0	2	0	0	1	1	0	0	0	0	0	1	1	1	0	2	0	0	0	0	2	2	1	1	1	1	1	1	1	1	1	0	0	0	2	2	2	0	0	1	0	0
260	0	0	0	0	0	1	1	0	1	0	1	0	0	0	0	0	0	2	1	1	1	0	2	0	0	0	1	2	2	1	1	2	2	2	0	2	1	0	1	1	0	0	0	2	0	1	0	0	0
261	0	1	0	0	0	0	2	1	1	0	0	0	0	0	0	0	1	1	1	1	1	0	0	0	0	1	0	2	2	2	2	2	2	1	0	2	0	0	0	0	0	1	1	2	2	1	0	0	2
262	0	1	0	0	0	0	2	0	0	1	2	1	2	0	0	0	0	1	0	0	0	1	2	0	0	1	0	1	2	1	0	1	2	1	1	1	0	0	0	0	0	1	1	2	1	0	0	0	0
263	1	1	0	1	0	0	0	0	2	0	0	1	1	0	0	0	0	1	0	0	0	0	2	0	0	1	0	1	2	0	0	2	2	1	1	1	1	0	1	1	0	0	0	2	0	0	0	0	2
264	1	0	0	0	0	0	1	0	1	0	0	1	2	0	0	0	0	1	1	1	0	0	2	0	0	1	0	1	2	1	0	1	1	2	0	2	0	0	1	1	0	2	2	2	1	0	1	0	0
265	1	2	0	0	0	0	2	0	1	0	0	1	1	0	0	0	0	1	1	1	0	0	2	0	0	0	0	2	2	2	0	0	0	2	0	2	1	0	0	0	0	0	0	2	0	2	0	0	0
266	0	2	0	1	0	0	2	0	0	0	0	0	0	0	0	0	0	0	1	1	0	0	1	0	0	1	0	1	2	1	0	0	0	2	0	2	1	0	2	2	0	0	1	2	1	1	0	0	1
267	1	2	1	1	0	0	0	0	1	0	0	0	0	0	0	0	0	0	1	1	0	0	0	0	0	1	0	1	2	1	0	1	1	1	0	2	2	1	0	1	0	0	0	1	0	1	0	0	1
268	1	1	0	1	0	0	0	0	2	0	0	0	1	0	0	0	0	1	2	2	1	0	1	1	2	2	0	2	2	1	1	0	0	2	0	2	2	0	0	0	0	0	1	2	0	1	0	0	0
269	0	2	0	0	0	0	2	0	0	0	0	0	0	0	0	0	0	0	0	0	0	0	2	0	0	1	0	1	1	0	0	0	1	2	0	2	2	0	1	1	0	2	2	2	1	0	0	0	1
270	0	0	0	0	0	2	1	0	1	0	1	0	0	0	0	0	0	1	1	1	0	0	2	0	0	0	0	1	2	0	0	2	2	0	1	1	1	1	0	0	0	0	1	1	1	2	0	0	0
271	1	0	0	0	0	0	1	0	1	0	1	0	0	0	0	0	0	1	1	1	1	0	2	0	1	0	0	2	2	1	1	1	2	0	2	1	1	0	0	0	0	0	1	2	0	1	0	0	1
272	0	0	0	1	0	1	1	0	2	0	0	0	0	0	0	0	0	0	0	0	0	0	2	0	0	2	0	2	2	2	0	2	2	0	1	1	1	0	1	1	0	0	2	2	1	1	0	0	2
273	1	0	0	0	0	0	2	0	0	0	0	0	1	1	1	0	1	1	0	0	0	0	1	0	1	2	0	2	2	1	2	2	2	0	1	1	0	0	0	0	0	1	1	1	1	0	0	0	1
274	0	1	0	1	0	0	1	1	2	0	0	0	0	0	0	1	0	0	0	0	0	0	2	0	0	0	0	1	2	1	1	1	2	0	0	2	1	0	0	0	0	0	1	2	1	1	0	0	0
275	0	1	0	0	0	1	1	0	2	0	1	0	1	0	0	0	0	1	0	0	0	0	2	0	0	1	0	1	2	0	1	1	1	2	2	1	1	0	0	0	0	0	1	2	1	0	0	0	1
276	1	0	0	0	0	0	2	1	1	1	1	0	0	0	0	0	0	2	0	0	0	1	2	0	0	2	0	2	2	1	2	1	1	0	1	1	2	0	2	1	1	0	0	0	2	2	0	0	1
277	0	1	0	0	0	0	0	0	2	0	1	0	0	0	0	0	0	1	1	0	1	0	2	0	1	1	0	2	2	2	0	0	0	2	0	2	1	0	0	0	0	0	1	1	1	0	0	0	0
278	0	1	1	0	1	0	0	0	2	0	0	0	0	0	0	0	0	1	0	1	1	0	1	0	1	2	0	1	2	1	0	2	2	1	1	1	1	1	0	0	0	0	1	2	1	1	0	0	2
279	1	1	0	0	0	0	2	0	1	0	1	0	0	0	0	0	0	1	2	1	0	0	2	0	0	2	0	2	1	1	1	1	1	1	1	1	1	1	0	0	0	1	1	2	1	0	0	0	2
280	0	0	0	1	0	0	1	0	0	0	0	2	2	0	0	0	0	1	1	1	0	0	2	0	0	0	0	0	1	0	0	1	1	1	1	1	1	0	0	0	0	0	0	1	0	1	0	0	1
281	1	1	0	0	0	0	2	1	1	0	0	0	1	0	0	0	0	0	1	1	1	0	2	0	0	1	0	1	2	1	1	0	0	2	0	2	1	0	0	0	0	0	0	1	0	0	0	0	0
282	1	1	0	1	0	0	1	1	2	0	0	0	1	0	0	0	0	1	0	0	0	0	2	0	0	1	0	2	1	0	0	1	1	2	0	2	2	0	1	1	0	0	1	1	0	0	0	0	0
283	1	2	0	0	0	0	2	1	1	0	1	0	0	0	0	0	0	1	1	1	1	1	2	0	0	2	0	1	1	1	0	2	2	0	2	0	1	0	0	0	0	0	0	1	0	0	0	0	0
284	0	2	0	0	0	0	1	0	1	0	0	1	1	0	0	1	0	1	1	1	1	0	1	0	0	0	0	2	1	0	0	2	2	0	1	1	1	0	2	2	0	0	1	1	1	1	0	0	2
285	0	2	0	0	0	0	1	0	1	0	1	0	0	0	0	0	0	1	1	1	1	0	2	0	0	1	0	2	2	2	0	1	2	2	1	2	1	1	0	0	0	0	0	1	0	1	0	1	1
286	1	2	0	0	0	0	2	0	0	0	0	0	1	0	0	0	0	1	1	1	1	0	2	0	0	1	0	1	2	1	0	1	1	1	1	1	2	0	1	1	0	0	1	1	1	0	0	0	1
287	0	2	0	0	0	0	1	1	2	0	0	1	1	0	0	1	0	0	0	1	0	0	2	0	0	0	0	2	2	1	1	2	2	2	1	1	1	0	1	1	0	0	0	2	0	2	0	0	1
288	1	1	0	1	0	0	1	0	1	0	1	1	1	0	0	0	1	1	0	0	0	0	2	0	0	1	0	2	2	1	2	1	0	2	0	2	1	0	1	1	1	0	0	2	0	0	0	1	1
289	1	1	0	0	0	1	1	0	1	1	1	0	0	0	0	0	0	0	0	0	0	0	1	0	0	1	0	1	1	1	0	1	2	1	2	1	1	1	0	0	0	0	1	2	1	0	0	0	0
290	0	1	0	0	0	0	2	0	0	0	1	0	2	0	0	0	0	0	1	1	0	0	2	0	0	1	0	2	2	2	0	0	0	2	0	1	1	0	0	0	0	1	1	2	1	0	0	0	1
291	1	0	0	0	0	2	1	0	2	0	0	0	1	0	0	0	0	0	0	0	0	0	2	0	0	0	0	2	2	2	0	1	1	2	0	2	1	1	0	0	0	0	1	2	0	1	0	0	1
292	0	0	0	0	0	1	0	0	1	0	0	2	2	0	0	0	0	0	1	1	1	0	0	0	1	0	2	2	2	0	1	0	0	2	0	2	2	0	2	1	1	0	0	1	0	1	0	0	1
293	1	2	1	1	0	0	2	0	0	0	1	0	0	0	0	0	0	0	2	1	0	0	1	1	1	1	1	1	1	0	0	1	1	1	1	1	2	0	0	0	0	0	1	2	1	0	0	0	1
294	1	1	0	1	0	0	1	0	2	0	1	0	0	0	0	0	0	0	0	0	0	0	2	0	0	0	0	2	1	0	0	0	0	1	0	2	0	0	0	0	0	0	0	1	0	0	0	0	0
295	0	1	0	1	0	0	2	1	1	0	1	1	0	0	0	0	0	1	0	0	0	0	0	1	1	1	0	1	2	1	0	1	1	1	1	1	1	1	0	0	0	0	1	2	1	1	0	1	1
296	1	1	1	1	0	1	2	0	0	0	0	0	2	0	0	0	0	0	1	1	0	0	1	1	1	1	1	2	2	1	0	2	2	0	2	0	1	0	1	1	0	1	1	1	0	1	0	0	0
297	1	1	1	1	0	0	2	0	0	0	1	1	1	0	0	1	0	0	0	0	0	1	2	0	0	2	0	2	2	2	0	1	1	2	0	2	1	0	0	0	0	0	0	1	0	0	0	0	1
298	0	2	0	0	0	0	2	1	1	0	0	1	1	0	0	0	0	1	0	0	0	0	2	0	0	1	0	2	2	1	2	0	0	1	1	1	2	0	2	2	1	0	0	1	0	1	0	0	1
299	1	2	0	0	0	0	1	1	2	0	0	1	2	0	0	1	0	1	1	1	1	0	1	1	1	1	0	0	1	0	0	2	2	0	2	0	2	0	2	1	1	0	0	1	1	2	0	0	0
300	0	2	0	0	0	0	0	0	1	0	0	0	0	0	0	0	1	1	1	1	0	0	2	0	1	1	0	2	2	2	2	1	1	1	0	2	2	0	0	0	0	0	0	2	1	1	0	0	1
301	1	1	1	1	1	1	2	0	0	0	2	1	0	0	0	0	0	1	1	1	1	0	2	0	0	2	0	2	2	2	0	0	0	0	1	1	0	0	0	0	0	0	1	2	1	0	0	0	1
302	0	2	0	0	0	0	1	0	1	0	0	1	1	0	0	0	0	1	2	2	1	0	2	0	0	1	0	2	2	1	1	1	1	2	0	2	1	0	2	2	0	0	0	2	0	1	0	0	0
303	1	1	0	0	0	0	2	0	0	0	1	0	2	0	0	0	0	0	0	1	0	0	2	0	0	1	0	1	1	0	0	1	2	1	1	1	2	1	1	1	1	0	0	2	1	1	0	0	0
304	1	1	0	0	0	1	0	0	2	0	0	0	1	0	0	0	0	0	0	1	0	0	2	0	0	0	0	2	2	1	2	2	2	2	0	2	1	0	0	0	0	0	0	2	1	0	0	0	0
305	1	1	0	1	0	0	0	0	2	0	0	0	0	0	0	0	0	1	0	0	0	0	1	1	1	1	0	1	2	1	0	0	0	0	1	1	1	0	0	0	0	0	1	2	1	0	0	0	0
306	1	2	0	0	0	0	2	1	1	0	1	1	1	0	0	0	0	0	1	1	1	0	2	0	0	1	0	2	2	1	1	2	2	0	2	1	1	1	0	0	0	0	0	2	0	1	0	0	0
307	1	2	0	0	0	0	1	0	2	0	0	0	0	0	0	0	0	0	1	1	0	0	2	0	0	1	0	2	2	2	0	0	1	1	1	2	1	1	0	0	0	0	1	1	1	2	0	2	2
308	1	1	0	1	0	0	1	1	2	0	0	0	0	0	0	0	0	1	1	0	1	0	2	0	0	0	0	1	2	0	1	2	2	0	1	1	2	1	1	1	0	0	1	2	1	0	0	0	1
309	1	1	1	0	0	0	1	0	1	0	1	0	0	0	0	0	0	0	1	1	0	0	2	0	0	2	0	2	2	2	1	1	1	0	1	1	2	0	2	2	0	1	1	1	1	0	0	0	1
310	0	0	0	1	0	0	1	1	2	0	0	0	2	0	0	0	0	0	0	0	0	0	1	0	1	1	0	0	2	0	0	1	1	0	1	2	1	0	0	0	0	0	0	2	0	0	0	0	1
311	1	2	0	0	0	0	1	0	2	0	1	1	2	0	0	0	0	0	2	2	0	0	0	0	0	1	0	2	2	1	2	0	1	0	1	2	1	0	0	0	0	0	2	2	0	1	0	0	2
312	1	1	0	1	0	0	1	0	1	0	0	0	1	0	0	0	0	0	0	1	1	1	1	0	0	1	0	2	2	1	1	1	1	1	0	2	2	1	1	1	0	0	1	2	1	1	0	0	0
313	0	1	0	1	0	0	0	0	2	0	0	2	2	0	0	0	1	2	2	2	2	1	2	0	0	2	0	1	2	1	0	2	2	0	1	1	0	0	0	0	0	0	0	1	2	1	0	0	1
314	0	0	0	0	0	0	1	1	2	0	0	0	1	0	0	0	0	1	0	0	0	0	2	0	0	0	1	1	2	2	0	1	1	0	2	0	1	0	0	0	0	0	0	1	0	1	0	0	1
315	0	0	0	0	0	2	2	0	1	0	1	0	1	1	0	0	0	0	0	0	0	1	2	0	0	0	0	2	2	2	1	1	2	2	0	2	1	0	2	2	0	0	1	2	0	0	0	0	0
316	0	1	0	1	0	0	2	0	0	0	2	0	1	0	0	0	0	0	2	1	1	0	2	0	0	1	0	2	2	1	2	0	0	2	0	2	1	0	0	0	0	2	2	2	1	0	0	0	1
317	0	2	1	0	0	0	1	0	1	0	1	0	2	0	0	0	0	0	2	2	1	0	2	0	0	2	0	1	2	1	0	2	2	1	2	1	1	0	1	1	0	0	0	2	1	1	0	0	1
318	0	0	0	0	0	0	1	0	1	0	0	0	0	0	0	0	0	0	1	1	1	0	2	0	0	0	0	2	2	2	1	2	2	1	0	2	1	0	1	1	0	0	0	1	1	0	0	0	1
319	0	2	0	0	0	0	1	1	2	0	0	0	0	0	0	0	0	0	1	1	1	0	2	0	0	2	0	2	2	1	2	1	1	2	0	2	0	0	1	1	0	0	1	1	0	0	0	0	1
320	0	1	0	0	0	1	0	0	1	0	0	0	0	0	0	0	0	0	1	1	1	0	2	0	0	1	0	1	2	0	0	1	1	1	1	1	1	0	0	0	0	1	1	2	2	1	0	0	0
321	0	2	0	0	0	0	1	1	2	0	0	0	0	0	0	0	0	0	1	2	1	0	2	0	0	0	0	2	2	1	1	2	2	0	1	1	2	0	0	0	0	1	1	2	1	0	0	0	1
322	1	2	0	2	0	0	1	0	1	0	1	0	1	0	0	0	0	1	2	1	1	0	2	0	0	1	0	2	1	1	0	2	2	2	0	2	1	0	0	0	0	0	0	2	0	0	0	0	0
323	1	2	0	0	0	0	1	1	2	0	0	0	1	0	0	0	0	0	1	1	1	1	2	0	0	0	0	1	2	1	0	1	1	1	1	2	1	1	0	0	0	0	0	2	1	1	0	1	2
324	1	0	0	0	0	0	0	0	2	0	0	0	0	0	0	0	0	2	1	1	1	0	2	0	0	0	1	2	2	1	0	1	1	1	1	1	1	0	0	0	0	0	0	2	0	1	0	0	0
325	0	2	0	0	0	0	1	0	2	0	0	0	2	1	1	0	0	0	0	0	0	0	2	0	0	0	1	2	2	1	1	2	2	0	1	1	0	0	0	0	0	1	2	2	1	0	0	0	1
326	0	2	0	0	0	0	2	0	1	0	0	0	0	0	0	0	1	2	1	1	1	0	2	0	0	2	0	1	2	1	0	1	1	2	0	2	1	0	0	0	0	0	1	2	0	1	0	0	1
327	1	2	1	0	1	1	2	0	0	0	1	0	0	0	0	0	0	0	1	1	1	0	2	0	0	2	0	1	2	0	1	0	1	1	1	2	0	0	0	0	0	1	2	2	0	1	0	0	1
328	1	2	0	0	0	0	1	0	1	0	1	0	1	0	0	0	0	2	1	1	1	0	1	1	1	1	0	2	2	0	0	1	2	1	1	1	1	0	1	1	1	0	0	2	0	1	0	1	2
329	0	1	0	0	0	1	0	0	2	0	0	0	0	0	0	0	1	1	1	0	0	0	2	0	0	0	0	1	2	1	0	0	0	1	0	2	1	0	0	0	0	0	0	1	0	1	0	0	0
330	1	1	0	0	0	1	1	1	2	0	0	0	0	0	0	0	0	1	1	1	1	1	1	0	0	1	0	2	2	1	1	1	1	2	0	2	0	0	0	0	0	0	1	1	1	0	0	0	0
331	0	2	0	1	0	0	2	0	1	0	1	0	1	0	0	0	0	1	0	0	0	0	0	1	1	1	0	2	1	1	0	1	1	1	1	1	0	0	0	0	0	0	1	2	1	1	0	0	0
332	0	2	0	1	0	0	1	0	1	0	2	0	1	0	0	0	0	0	0	0	0	0	1	0	1	2	0	2	2	1	2	1	1	1	0	2	1	0	0	0	0	0	1	1	1	0	0	1	0
333	0	2	0	0	0	0	1	1	2	0	0	2	2	0	0	0	0	0	0	0	0	0	2	0	0	1	0	2	2	2	1	1	2	1	1	2	0	0	0	0	0	0	0	1	1	0	0	0	2
334	1	1	0	1	0	0	1	0	2	0	1	1	2	0	0	0	0	1	0	0	0	0	0	0	0	1	0	2	2	2	0	2	2	1	0	2	1	0	0	0	0	0	0	1	0	1	0	0	0
335	0	2	0	0	0	1	1	0	2	0	0	1	1	0	0	1	0	0	0	0	0	0	2	0	0	2	0	1	2	0	0	1	1	1	1	2	1	0	2	2	0	1	1	2	1	0	0	0	1
336	1	2	0	0	0	0	1	0	2	0	0	0	0	0	0	0	0	1	1	1	1	0	2	0	1	0	0	2	2	2	2	2	2	1	1	1	1	1	0	0	0	0	1	1	1	1	0	0	0
337	0	2	0	0	0	0	1	0	1	0	1	0	0	0	0	0	0	0	0	0	0	0	0	1	1	1	0	2	2	2	1	1	1	0	2	1	1	0	0	0	0	0	1	1	1	1	0	1	1
338	1	1	1	1	0	0	1	1	2	0	0	1	1	0	0	1	0	0	0	0	0	0	2	0	0	2	0	2	1	1	1	1	1	2	1	2	1	1	0	0	0	0	0	1	0	1	0	0	2
339	1	0	0	0	0	0	1	1	2	0	0	0	1	0	0	0	0	0	0	0	0	0	1	1	1	0	0	2	2	1	2	1	1	0	1	1	2	0	1	1	0	0	1	2	1	1	0	0	0
340	0	1	0	0	0	0	1	0	2	0	0	1	2	0	0	1	0	1	1	1	1	0	0	1	1	1	0	1	2	1	0	1	2	1	1	1	2	2	0	0	0	0	2	2	1	1	0	0	1
341	1	1	0	1	0	0	2	1	1	0	1	0	0	0	0	0	0	1	0	0	0	1	2	0	0	0	1	2	2	1	0	0	1	0	1	2	1	0	0	0	1	0	0	2	0	1	0	1	1
342	1	1	0	1	0	0	1	0	2	0	0	0	1	0	0	0	0	0	1	1	1	0	2	0	0	0	0	2	2	2	0	1	1	1	0	2	1	0	1	1	0	0	2	2	1	1	0	0	1
343	0	0	0	0	0	1	1	0	1	0	1	0	0	0	0	0	0	1	0	0	0	0	0	0	0	0	0	1	1	0	0	1	1	1	0	2	2	0	2	2	1	0	0	2	1	1	0	0	1
344	0	0	0	0	0	1	0	0	2	0	0	0	2	0	0	0	0	2	0	1	0	0	2	0	0	1	0	2	2	1	1	1	1	1	1	1	1	0	0	0	0	1	1	2	0	1	0	0	0
345	1	2	0	0	0	0	2	1	2	0	0	1	1	0	0	0	0	1	1	1	0	0	1	0	0	1	0	1	2	1	0	1	1	1	1	1	1	0	1	1	0	0	1	2	2	2	0	0	0
346	1	2	0	0	0	0	1	1	2	0	0	0	2	0	0	0	0	1	1	0	0	0	2	0	0	0	0	2	2	2	1	0	0	2	0	2	1	0	1	1	0	0	0	0	0	0	0	0	0
347	1	1	0	0	0	0	2	0	0	0	1	1	1	0	0	1	1	0	1	1	1	0	2	0	0	1	1	2	2	1	0	1	1	1	1	2	1	0	1	1	0	0	1	1	1	1	0	0	0
348	0	0	1	0	0	1	1	0	1	0	1	0	1	0	0	0	0	0	1	1	1	0	1	0	0	0	0	2	2	2	0	1	1	2	1	2	1	1	0	0	0	0	1	1	1	0	0	0	0
349	0	2	0	0	0	0	2	0	0	0	1	1	1	0	0	0	0	1	0	0	0	1	2	0	0	0	0	2	2	2	1	1	1	2	0	2	0	0	0	0	0	0	1	1	1	2	0	0	2
350	0	1	0	1	0	0	0	0	2	0	1	0	1	0	0	0	0	1	1	1	1	0	2	0	1	2	0	2	2	2	1	0	0	2	0	2	2	0	2	2	1	0	1	1	0	1	0	0	2
351	1	1	0	0	0	0	1	0	1	0	1	1	1	0	0	1	0	0	0	0	0	1	1	0	0	0	0	2	2	1	1	1	1	1	1	1	1	0	2	2	0	0	0	2	0	1	0	0	1
352	0	2	0	0	0	0	1	0	1	0	1	1	0	0	0	0	0	0	0	0	0	0	2	0	0	0	1	2	2	2	0	2	2	2	0	2	2	0	1	1	0	0	0	2	0	0	0	0	1
353	1	0	0	0	0	1	2	1	1	1	1	0	0	0	0	0	0	1	2	2	1	0	2	0	1	1	0	2	2	2	0	0	1	2	0	2	2	1	0	0	1	0	0	2	0	1	0	0	2
354	1	1	0	1	0	0	1	0	1	0	0	1	1	0	0	1	0	1	1	1	0	0	2	0	0	0	1	2	1	0	0	0	0	2	0	2	1	0	1	0	1	0	0	2	0	1	0	1	0
355	1	1	0	0	0	1	1	0	1	0	1	0	1	0	0	0	0	0	1	1	1	0	2	0	0	0	0	2	2	2	0	1	1	1	1	0	2	0	1	1	0	0	1	2	1	1	0	1	1
356	1	2	0	0	0	0	0	0	2	0	0	0	0	0	0	0	0	0	0	0	0	0	2	0	0	2	0	1	2	1	0	2	2	1	1	1	2	1	1	1	0	0	2	2	1	1	0	0	1
357	1	1	0	0	0	0	2	0	0	0	0	1	1	0	0	0	0	1	1	0	0	0	2	0	0	1	0	2	2	1	0	0	2	0	2	2	1	0	1	1	0	0	1	1	1	1	0	1	1
358	0	1	0	0	0	0	2	1	1	0	1	1	1	0	0	1	0	1	0	1	1	0	2	0	0	0	0	0	2	0	0	1	1	2	0	2	2	1	0	0	1	0	0	1	0	1	0	1	1
359	1	0	1	0	1	0	1	1	2	0	0	1	0	0	0	0	0	2	0	1	0	0	1	1	1	0	0	1	1	0	0	2	2	0	2	0	2	1	1	0	2	1	1	1	1	1	0	0	2
360	0	1	1	1	0	0	2	0	0	0	0	0	0	0	0	0	0	0	1	1	1	1	0	1	1	1	0	2	2	2	2	2	2	1	0	2	1	0	1	1	0	0	0	0	0	1	1	0	0
361	0	1	0	0	0	0	2	1	1	0	0	0	0	0	0	0	0	0	0	0	0	0	2	0	0	1	0	2	1	1	1	1	2	2	0	2	1	1	0	0	0	0	0	0	0	1	0	1	2
362	1	1	0	1	0	0	1	0	2	0	0	0	1	0	0	0	0	1	1	1	1	0	2	0	0	0	0	1	2	0	0	1	1	1	1	1	1	1	0	0	0	0	1	2	1	0	0	0	1
363	0	0	0	1	0	0	2	1	1	0	1	1	2	0	0	1	0	1	2	1	0	0	1	1	1	0	0	1	2	1	0	1	2	2	1	2	1	0	1	1	0	0	0	1	1	0	0	0	1
364	1	2	0	0	0	0	0	0	2	0	0	0	1	0	0	0	0	1	2	1	1	0	1	0	1	0	0	1	1	1	0	2	2	1	0	2	2	0	2	2	1	0	0	0	0	0	0	0	2
365	0	2	0	0	0	0	2	1	1	0	0	0	0	0	0	0	0	1	0	0	0	0	2	0	0	0	0	2	2	0	1	0	1	1	0	2	2	0	1	1	0	0	0	1	0	1	0	0	1
366	1	1	0	0	0	0	0	0	2	0	0	0	0	0	0	0	0	0	0	0	0	0	1	1	1	2	0	2	2	2	1	0	2	2	0	2	2	0	2	2	1	0	0	2	0	1	0	0	0
367	1	2	0	0	0	0	1	0	1	0	1	0	0	0	0	0	0	0	1	2	1	0	2	1	1	1	0	2	2	2	0	1	1	1	0	2	0	1	0	0	0	0	1	1	0	1	0	0	1
368	0	2	0	0	0	0	2	0	1	1	1	0	0	0	0	0	0	0	0	1	1	0	2	0	0	0	0	2	2	1	0	1	1	2	0	2	0	0	1	0	1	0	0	2	0	0	0	0	0
369	0	2	0	0	0	0	1	1	2	0	0	0	0	0	0	0	0	0	1	1	1	0	2	0	0	1	0	2	2	2	1	2	2	0	1	1	1	0	0	0	0	0	1	2	2	2	0	0	0
370	1	1	0	0	0	0	2	1	1	0	1	0	0	0	0	0	0	2	1	1	0	0	2	0	0	0	0	2	2	1	0	1	1	2	0	2	1	0	0	0	0	0	0	1	0	1	0	0	1
371	0	1	1	1	1	1	1	0	1	0	0	0	1	0	0	0	0	0	1	1	1	0	2	0	0	2	0	1	2	0	1	1	1	1	0	2	2	0	2	1	1	0	0	2	0	1	0	0	1
372	0	0	0	0	0	0	2	1	1	0	1	0	0	0	0	0	0	1	0	0	0	0	2	0	0	0	0	2	2	2	0	1	1	0	2	2	1	0	2	2	0	0	1	2	1	1	0	0	1
373	0	0	0	1	0	0	1	0	2	0	1	0	1	0	0	0	0	2	0	0	0	0	2	0	0	2	0	2	2	2	0	0	0	2	1	1	0	0	1	1	0	0	1	2	1	0	0	0	1
374	0	1	0	1	0	0	0	0	2	0	0	1	1	0	0	1	0	1	0	1	0	0	0	1	1	1	0	1	1	1	0	2	2	2	0	2	1	0	1	1	0	1	1	2	0	0	0	1	2
375	0	1	0	1	0	0	1	1	2	0	0	0	0	0	0	0	0	2	1	1	1	1	2	0	0	0	0	2	2	2	0	2	2	0	1	1	1	0	1	1	0	0	1	1	1	2	0	0	1
376	1	1	0	1	0	0	2	0	0	0	2	0	0	0	0	0	0	0	0	0	0	0	1	0	0	2	1	2	2	1	0	2	2	2	0	2	2	0	1	1	0	0	1	2	2	2	0	0	0
377	0	1	0	1	0	0	2	0	1	0	0	1	1	0	0	1	0	0	0	0	0	0	2	0	0	1	0	2	2	2	2	2	2	0	0	2	0	0	0	0	0	0	0	1	0	1	0	1	1
378	1	1	0	1	0	0	1	0	1	0	0	1	2	0	0	0	0	0	0	0	0	0	2	0	0	1	0	0	2	0	0	1	0	0	1	1	1	0	0	0	0	1	1	2	1	0	0	0	0
379	1	1	0	0	0	0	1	0	1	0	1	0	0	0	0	0	0	0	1	1	1	0	2	0	0	0	0	2	1	1	1	0	0	2	0	2	2	0	2	2	1	0	1	2	0	0	0	0	1
380	1	2	1	0	1	1	2	0	1	0	0	1	1	0	0	1	0	1	1	1	1	0	2	0	1	0	0	2	2	2	0	2	2	0	1	1	1	0	0	0	0	0	0	1	0	0	0	0	1
381	1	0	0	0	0	1	1	2	2	0	0	0	0	0	0	0	0	1	0	0	0	0	1	1	1	0	0	1	1	0	1	0	2	1	0	2	2	2	0	0	0	0	1	1	1	0	0	0	2
382	0	1	0	1	0	0	2	0	1	0	2	0	1	0	0	0	0	0	1	1	1	0	2	0	1	2	1	2	2	1	0	2	2	1	0	2	1	0	0	0	1	1	1	1	0	1	0	0	1
383	0	2	0	1	0	0	1	1	2	0	0	0	0	0	0	0	0	1	0	0	0	1	2	0	0	1	0	1	2	1	0	2	2	1	0	2	0	0	0	0	0	0	1	2	1	0	0	1	2
384	1	2	0	1	0	0	2	1	1	0	1	0	0	0	0	0	0	0	0	0	0	0	2	0	0	1	0	2	1	0	0	1	2	1	1	2	1	0	1	1	0	0	0	2	0	0	0	1	0
385	0	2	1	1	0	0	2	0	1	0	0	0	0	0	0	0	0	1	1	1	1	0	2	0	0	0	0	1	2	1	0	1	2	0	1	2	2	0	1	1	0	0	0	2	0	1	0	1	0
386	1	2	0	0	0	0	1	0	1	0	0	0	0	0	0	1	0	0	0	0	0	0	1	0	0	1	0	2	2	1	0	1	1	2	0	2	0	0	1	1	0	0	0	2	0	2	0	0	1
387	0	1	0	1	0	0	2	0	0	0	1	0	1	0	0	0	0	0	0	0	0	0	0	1	1	1	0	2	2	2	0	1	2	2	0	2	0	0	0	0	0	0	0	2	0	0	0	0	1
388	0	2	0	0	0	0	0	0	2	0	1	0	0	0	0	0	0	0	1	1	1	0	2	0	1	0	0	2	2	1	1	0	1	2	0	2	2	0	0	0	0	0	0	2	0	1	0	0	0
389	1	1	0	0	0	0	2	0	1	0	2	0	1	1	1	0	0	0	0	0	0	0	0	0	0	1	0	2	1	1	0	1	1	2	0	2	2	0	1	0	1	0	0	2	0	1	0	0	1
390	1	1	0	1	0	0	1	0	2	0	0	0	0	0	0	0	0	1	2	2	1	0	1	0	0	0	1	2	2	1	0	1	2	1	2	1	2	1	1	0	1	0	0	1	0	1	1	0	0
391	1	2	0	0	0	0	0	0	2	0	1	0	0	0	0	0	0	0	0	0	0	0	1	1	1	2	1	2	2	1	0	1	1	1	1	1	1	0	0	0	0	0	0	2	0	1	0	0	0
392	1	1	0	0	0	1	1	0	0	0	1	0	1	0	0	0	0	0	0	0	0	0	2	0	0	0	0	1	2	1	0	1	1	1	1	1	1	0	1	1	1	0	1	1	1	1	0	0	1
393	1	2	0	0	0	0	2	0	1	0	0	0	1	0	0	0	0	0	2	1	1	0	1	1	1	1	0	2	2	1	0	1	1	1	0	2	2	0	1	1	0	0	0	1	0	1	0	0	0
394	0	1	0	1	0	0	1	2	2	0	0	1	2	0	0	0	0	0	1	1	1	0	0	1	1	1	0	1	2	0	1	0	0	0	1	1	1	0	2	2	0	0	0	0	1	0	0	0	0
395	0	0	0	2	0	1	0	0	1	0	0	0	0	0	0	0	0	0	0	0	0	0	1	0	0	1	0	2	2	2	1	1	2	2	0	2	1	0	1	1	0	0	0	2	0	1	0	0	1
396	0	0	0	0	0	1	2	1	1	0	1	0	2	0	0	0	0	0	0	0	0	0	2	0	0	1	0	2	2	1	0	2	2	1	1	1	1	0	1	0	1	1	1	2	1	0	0	0	1
397	1	2	0	0	0	0	1	0	2	0	0	0	0	0	0	0	1	2	1	1	1	0	2	0	0	1	0	1	2	0	0	2	2	0	2	0	0	0	1	1	0	1	1	2	1	0	0	0	2
398	0	1	0	0	0	0	1	0	1	0	1	0	0	0	0	0	1	1	0	0	0	0	2	0	0	1	1	2	1	0	0	1	1	0	1	1	1	0	1	1	0	1	1	1	1	1	0	0	0
399	1	1	0	0	0	1	2	0	1	0	0	0	1	0	0	0	0	1	0	0	0	1	1	0	0	0	0	1	2	1	0	1	2	0	2	1	2	0	2	2	0	0	1	2	1	0	0	0	0
400	1	0	1	0	1	0	2	1	1	0	1	0	2	1	1	0	0	2	1	1	0	0	2	0	1	0	0	0	1	0	0	1	1	2	0	2	2	1	0	0	1	0	0	0	0	0	0	1	2
401	1	0	0	0	0	0	2	0	0	0	1	0	0	0	0	0	1	1	1	1	0	0	2	0	0	2	0	1	2	1	0	1	1	2	1	2	0	0	0	1	0	0	0	0	0	1	0	0	1
402	1	0	0	2	0	1	0	0	2	0	2	0	0	0	0	0	1	0	1	1	1	0	2	0	0	1	0	2	2	1	2	2	2	0	1	1	2	0	2	1	1	0	0	1	1	1	0	0	0
403	0	1	0	1	0	0	0	0	2	0	1	1	1	0	0	0	0	0	1	0	0	0	2	0	0	2	0	1	2	0	0	2	2	0	2	1	1	0	0	0	0	1	1	2	0	0	0	0	1
404	0	0	0	1	0	0	2	1	1	0	1	0	1	0	0	0	0	1	0	0	0	0	2	0	0	1	0	1	1	1	0	0	1	2	0	2	1	0	1	0	1	0	0	1	0	0	0	0	0
405	1	0	0	0	0	0	1	0	1	1	1	0	1	0	0	0	0	0	0	0	0	0	2	0	0	0	0	2	2	2	0	1	1	1	1	2	1	0	0	0	0	0	0	2	0	1	0	0	0
406	0	2	0	0	0	0	0	0	2	0	1	0	0	0	0	0	0	0	1	1	1	0	2	0	1	2	0	1	2	1	0	2	2	2	0	2	0	0	1	0	1	0	0	1	0	0	0	1	2
407	1	0	0	0	0	0	2	0	1	0	1	0	0	0	0	0	0	0	1	1	1	0	2	0	0	1	1	2	2	1	0	1	1	2	0	2	1	0	1	1	0	0	0	1	1	0	0	0	1
408	1	0	0	0	0	0	0	0	2	0	0	0	0	0	0	0	0	0	0	0	0	0	2	0	0	2	0	0	1	0	0	1	1	2	0	2	2	0	1	1	0	0	1	1	1	0	0	1	2
409	1	1	0	1	0	0	1	1	2	0	0	0	0	0	0	0	0	0	0	0	0	0	0	0	0	0	0	1	2	1	0	2	2	1	2	2	2	0	1	1	0	0	1	2	1	0	0	0	1
410	0	0	0	1	0	1	1	0	1	0	1	0	0	0	0	0	0	0	1	1	1	0	2	0	0	0	0	1	2	1	0	1	1	2	0	2	0	0	0	0	0	0	0	2	0	0	0	0	1
411	0	1	0	0	0	0	1	0	0	0	0	1	2	0	0	1	0	0	0	0	0	0	1	1	1	1	0	1	2	1	0	0	2	2	0	2	0	0	0	0	0	0	1	2	0	1	0	0	0
412	1	1	0	1	0	0	2	1	1	0	1	0	0	0	0	0	1	2	1	1	1	0	1	0	0	0	0	2	2	1	1	0	1	2	0	2	2	1	1	1	1	0	0	1	2	1	0	1	1
413	1	1	0	0	0	0	2	0	0	0	0	0	0	0	0	0	0	0	0	0	0	0	2	0	1	0	1	2	2	1	1	0	1	1	1	2	2	0	1	1	0	0	1	2	1	0	0	0	1
414	0	2	0	0	0	0	2	0	0	0	2	0	1	0	0	0	0	0	0	0	0	0	2	0	0	1	1	1	2	0	0	2	2	0	1	1	1	1	0	0	0	0	0	1	0	1	0	0	0
415	0	2	0	0	0	0	0	0	2	0	0	1	2	0	0	1	0	2	0	0	0	0	2	0	0	1	1	2	2	1	0	0	0	2	0	2	1	0	0	0	0	0	0	2	1	2	0	0	1
416	0	2	0	0	0	0	2	0	0	0	1	0	1	0	0	0	0	1	1	1	1	0	2	0	1	2	1	2	2	1	0	0	2	0	2	2	2	1	1	1	1	1	1	2	1	0	0	0	1
417	1	1	0	1	0	0	1	0	1	0	0	0	1	1	1	0	0	1	2	1	0	0	1	0	1	2	0	2	2	1	0	1	1	1	1	1	2	1	0	0	1	0	0	1	0	1	0	1	1
418	1	2	0	0	0	0	2	0	1	0	1	0	0	0	0	0	0	0	0	0	0	0	2	0	0	1	0	2	2	2	0	1	1	1	1	1	1	1	0	0	0	1	1	2	1	0	0	1	0
419	0	0	0	0	0	2	0	0	2	0	0	0	0	0	0	0	0	0	0	1	0	0	2	0	0	2	0	1	2	0	1	0	0	0	1	1	0	0	0	0	0	0	0	1	0	0	0	0	1
420	1	2	0	0	0	0	1	0	1	0	1	0	0	0	0	1	0	0	0	0	0	0	2	0	0	1	0	2	2	2	0	2	2	1	1	2	1	0	2	2	0	0	0	1	0	1	0	0	2
421	1	1	0	0	0	0	1	0	1	0	1	0	1	0	0	0	0	0	1	1	1	0	0	0	0	0	0	1	2	1	0	2	2	0	1	1	1	0	1	0	1	0	1	1	1	0	0	0	0
422	0	1	0	0	0	0	1	1	2	0	0	0	1	1	1	0	0	0	0	0	0	0	2	0	0	1	0	2	1	1	1	1	1	1	1	1	1	0	0	0	0	0	0	0	0	0	0	0	1
423	0	1	0	1	0	0	2	1	1	0	0	1	1	0	0	1	0	1	0	0	0	0	2	0	0	0	0	2	2	2	1	2	2	0	1	1	1	0	1	1	0	0	0	1	0	0	0	0	1
424	0	2	1	0	1	1	2	1	1	0	0	1	2	0	0	0	0	0	0	0	0	1	2	0	0	2	0	2	2	1	0	1	1	1	0	2	2	1	0	0	0	0	1	2	2	2	0	0	0
425	0	1	0	0	0	0	1	0	1	0	0	0	0	0	0	0	0	1	0	0	0	0	2	0	1	2	0	2	1	1	1	2	2	1	0	2	1	0	1	1	0	0	0	1	0	0	0	0	0
426	1	2	0	1	0	0	1	0	2	0	1	0	0	0	0	0	0	0	1	1	1	0	0	0	0	1	0	1	2	1	0	0	1	1	1	2	1	0	0	0	0	1	1	2	0	1	0	0	2
427	0	2	0	0	0	0	1	0	1	0	0	0	0	0	0	1	0	0	1	0	0	0	2	0	0	0	0	0	1	0	0	2	2	0	1	1	0	0	0	0	0	0	0	2	0	0	0	1	1
428	0	1	0	0	0	0	2	1	1	0	0	0	1	0	0	0	0	1	0	0	0	0	0	0	0	1	0	1	2	1	0	1	0	2	0	2	2	1	1	1	0	0	0	1	0	0	0	0	2
429	0	0	0	1	0	0	0	0	1	0	1	0	0	0	0	0	0	1	1	0	0	0	2	0	0	1	0	2	2	1	1	2	2	0	1	1	2	1	1	1	0	0	0	2	0	1	0	0	0
430	1	0	0	2	0	1	2	1	1	0	0	0	1	0	0	0	0	0	0	0	0	0	1	0	0	1	0	1	1	1	0	1	1	1	0	2	1	0	1	1	0	1	1	1	1	0	0	0	1
431	1	1	0	1	0	1	2	0	1	0	2	0	0	0	0	0	0	1	0	0	0	0	2	0	0	0	0	2	2	1	2	1	1	1	1	2	1	0	0	0	0	0	1	2	1	2	0	0	2
432	1	0	0	0	0	1	1	0	1	1	1	0	0	0	0	0	0	1	0	0	0	0	2	0	0	1	0	1	2	1	1	0	1	1	1	2	1	0	0	0	0	0	0	1	0	0	0	0	2
433	1	0	0	1	0	1	2	0	1	0	1	0	0	0	0	0	0	1	2	1	1	0	1	1	1	1	0	2	1	1	0	1	1	1	1	1	2	0	2	2	0	0	1	1	0	1	0	0	1
434	0	1	0	1	0	0	0	0	2	0	0	0	1	0	0	0	0	0	0	0	0	0	2	0	1	1	0	1	2	1	0	1	2	2	1	2	2	0	0	0	0	1	1	2	0	0	0	0	2
435	0	1	0	0	0	1	1	0	1	0	1	0	0	0	0	0	0	1	1	0	0	0	1	0	0	1	0	2	2	1	1	1	1	1	1	1	2	0	2	2	0	0	0	1	0	1	0	0	1
436	1	1	0	0	0	0	1	0	1	0	1	0	0	0	0	0	0	0	1	1	1	0	2	0	1	1	0	2	2	1	2	2	2	0	1	1	1	0	0	0	0	0	0	2	0	2	0	0	1
437	1	1	0	1	0	1	2	0	1	0	1	1	2	0	0	0	0	2	1	1	0	0	2	0	0	1	0	1	2	1	0	1	1	1	0	2	2	0	1	1	0	0	0	1	0	0	0	0	2
438	1	1	0	0	0	0	1	1	2	0	0	0	0	0	0	0	0	0	0	0	0	0	1	1	2	2	1	2	2	1	0	1	1	0	2	2	2	0	1	1	0	0	1	2	1	0	0	0	1
439	1	0	0	0	0	0	2	0	1	0	1	1	1	0	0	0	0	0	0	1	0	0	2	0	0	1	0	2	2	2	2	1	2	2	0	2	2	1	0	0	0	1	1	2	0	0	0	0	1
440	0	1	0	0	0	0	1	0	1	0	1	0	0	0	0	0	0	2	0	0	0	0	2	0	1	0	0	1	2	0	1	2	2	0	1	1	2	0	2	2	0	0	0	0	1	0	0	0	1
441	1	1	0	1	0	0	1	0	1	0	1	0	0	0	0	0	0	0	0	0	0	0	1	1	1	2	0	2	2	2	0	2	2	1	1	1	2	1	1	0	1	0	0	2	0	0	0	0	1
442	0	1	0	1	0	0	1	0	1	1	1	1	1	0	0	1	0	1	0	1	0	0	2	0	0	2	0	2	1	0	0	0	0	2	0	2	1	0	1	1	0	1	1	2	1	1	0	0	0
443	0	1	0	0	0	0	0	0	2	0	0	1	1	0	0	0	0	1	1	1	1	0	1	1	1	1	0	2	2	2	2	2	2	0	2	0	1	0	1	1	0	0	0	0	0	1	0	0	1
444	1	1	0	1	0	1	2	1	1	0	1	0	0	0	0	0	1	1	1	1	0	0	2	0	0	1	0	2	2	2	1	2	2	1	2	2	1	1	0	0	0	0	0	2	0	2	0	0	0
445	0	2	1	1	0	0	1	0	2	0	1	0	1	0	0	0	0	2	1	1	1	0	1	1	1	0	0	2	2	1	1	2	2	0	1	1	1	1	0	0	0	0	0	2	0	0	0	0	1
446	0	2	0	0	0	0	1	0	1	0	1	0	0	0	0	0	0	0	2	1	0	0	1	1	2	2	0	1	2	1	1	1	1	1	1	1	0	0	0	0	0	0	0	2	0	1	0	0	2
447	1	0	0	0	0	0	2	0	1	0	0	0	0	0	0	0	0	0	1	1	1	0	2	0	0	1	0	2	1	1	0	0	1	2	0	2	2	1	0	0	0	1	2	2	1	0	0	0	0
448	0	0	0	0	0	1	1	0	1	0	1	0	0	0	0	0	0	0	1	1	1	0	2	0	0	1	2	2	2	0	1	1	1	2	2	1	2	0	1	1	0	0	0	2	0	1	0	0	2
449	1	1	0	0	0	0	0	0	2	0	0	0	0	0	0	0	0	1	0	0	0	0	1	0	0	1	0	2	2	2	0	1	1	0	2	0	1	0	1	1	0	0	0	1	1	1	0	0	0
450	0	0	0	0	0	0	1	1	2	0	0	1	2	0	0	0	0	0	1	1	1	0	2	0	1	2	0	2	2	2	0	0	0	1	0	2	2	0	2	2	0	1	1	2	1	0	0	0	1
451	1	0	0	1	0	0	1	1	2	0	0	1	2	0	0	0	0	0	2	1	1	0	2	0	0	0	0	2	2	1	0	2	2	0	1	1	1	0	0	0	0	0	1	2	0	1	0	0	0
452	1	0	0	0	0	0	0	0	2	0	1	0	1	0	0	0	0	0	0	0	0	0	1	1	1	1	0	0	1	0	0	0	0	2	0	2	0	0	0	0	0	0	1	1	1	1	0	0	1
453	0	2	0	0	0	0	2	0	0	0	1	0	0	0	0	0	0	0	0	0	0	0	2	0	0	1	0	1	2	1	1	1	2	0	2	1	1	1	0	0	0	0	0	0	0	0	0	0	0
454	0	1	0	1	0	0	1	0	1	0	0	1	1	0	0	1	0	0	1	1	1	0	2	0	1	2	0	1	2	1	0	2	2	0	1	1	0	0	0	0	0	0	1	1	0	1	0	0	1
455	1	2	0	0	0	0	0	0	2	0	0	0	0	0	0	0	0	1	0	0	0	0	2	1	1	1	0	2	2	2	1	1	1	1	0	2	1	0	0	0	0	0	0	0	0	1	0	0	0
456	1	0	0	0	0	1	2	0	1	0	0	1	2	0	0	0	0	0	1	1	1	1	2	0	0	2	0	1	1	0	0	0	0	2	0	2	2	0	2	1	1	0	0	0	0	0	0	0	1
457	1	1	0	0	0	1	1	0	1	0	0	0	0	0	0	0	0	0	1	1	1	0	2	0	0	0	1	2	2	1	0	1	2	2	1	2	2	1	0	0	1	0	1	2	0	0	0	0	1
458	1	0	0	0	0	1	1	1	2	0	0	0	0	0	0	0	0	1	1	1	0	0	2	0	0	2	0	2	2	0	0	1	1	1	1	1	0	0	1	1	0	0	0	2	0	1	1	0	0
459	1	0	0	0	0	1	1	0	1	0	0	0	1	0	0	0	0	1	1	1	1	0	2	0	0	0	0	2	2	1	2	1	2	2	0	2	2	1	1	1	1	0	1	2	2	2	0	0	1
460	1	1	0	0	0	1	1	0	2	0	0	0	2	0	0	0	0	0	1	1	1	0	2	0	1	0	1	2	2	1	0	2	1	1	0	2	2	0	1	1	0	0	1	2	1	0	0	2	2
461	0	2	0	0	0	0	0	0	2	0	0	1	1	0	0	1	0	1	0	1	0	0	1	0	0	2	0	1	1	1	0	2	2	0	1	1	1	1	0	0	0	0	1	1	0	1	0	0	1
462	1	1	0	0	0	0	1	1	2	0	0	0	1	0	0	0	0	0	2	1	0	0	2	0	0	0	1	2	2	1	1	2	2	0	1	1	2	0	2	2	0	0	1	2	1	1	0	0	0
463	1	1	0	1	0	0	1	0	0	0	0	1	1	0	0	0	1	2	0	0	0	0	2	0	0	1	0	2	2	1	1	1	1	1	0	2	1	1	0	0	0	0	0	2	0	1	0	0	0
464	0	1	1	0	1	1	1	0	1	1	1	0	1	0	0	0	0	1	1	0	1	0	1	0	0	1	0	2	2	1	2	2	2	1	1	1	2	1	0	0	0	0	0	0	0	1	0	0	1
465	1	2	0	0	0	0	2	0	0	0	1	0	1	0	0	0	0	0	1	1	1	0	2	0	1	1	0	1	1	1	0	1	2	0	2	1	1	0	2	2	0	0	0	2	0	2	0	0	1
466	0	1	0	1	0	0	2	0	1	0	1	0	0	0	0	0	0	1	1	1	1	0	1	0	0	1	0	2	2	1	1	0	0	2	0	2	1	1	0	0	1	1	1	1	1	0	0	0	0
467	0	1	0	1	0	1	2	1	1	0	1	0	0	0	0	0	0	1	0	0	0	0	2	0	1	0	0	2	2	2	1	1	1	1	1	1	1	0	1	1	0	0	0	1	0	0	0	2	2
468	0	1	0	0	0	0	2	1	1	0	1	0	0	0	0	0	0	0	0	0	0	1	0	1	1	1	0	2	0	0	0	0	0	2	0	2	1	0	0	0	0	0	1	1	1	0	0	0	1
469	0	0	0	1	0	0	1	0	1	0	1	0	1	0	0	0	0	1	0	0	0	0	2	0	0	1	0	1	2	0	0	2	1	1	0	2	2	0	1	0	1	0	1	2	0	0	0	0	0
470	1	1	0	0	0	1	1	0	1	0	1	0	1	1	1	0	0	2	1	1	1	0	2	0	0	1	0	2	2	1	2	0	0	2	0	2	2	0	1	1	0	0	0	1	0	1	0	1	1
471	1	1	0	1	0	0	0	0	2	0	1	0	0	0	0	0	0	1	0	0	0	0	2	0	0	1	2	2	2	0	1	1	1	2	0	2	1	0	1	1	0	0	0	1	0	1	0	0	2
472	1	1	1	0	1	0	0	0	2	0	0	0	1	0	0	0	0	0	1	1	1	0	1	1	1	1	0	2	1	1	1	0	2	0	1	2	1	0	1	1	0	0	0	2	1	2	0	0	2
473	1	1	0	0	0	0	2	0	1	0	0	1	2	0	0	0	0	1	1	1	1	0	2	1	1	1	0	2	2	1	2	1	1	1	0	2	1	0	0	0	0	0	2	2	1	1	0	1	2
474	1	0	0	1	0	0	1	0	2	0	0	0	1	0	0	0	0	1	1	0	1	0	2	0	0	0	0	2	1	1	1	0	0	2	0	2	1	0	0	0	0	0	0	2	0	1	0	0	1
475	1	1	1	0	1	2	2	1	1	0	0	0	1	1	1	0	1	2	0	0	0	0	1	1	1	0	0	1	2	0	0	1	1	2	1	2	1	0	1	1	1	1	1	2	1	0	0	2	2
476	1	0	0	2	0	1	1	0	2	0	0	0	1	0	0	0	0	0	2	1	1	0	2	0	0	1	0	1	2	1	0	1	1	1	0	2	2	0	1	1	0	1	1	1	1	0	0	0	0
477	0	1	0	1	0	0	2	0	1	0	0	1	2	0	0	0	0	0	0	0	0	0	2	0	0	0	0	1	2	0	1	0	1	2	0	2	1	1	0	0	0	0	1	1	0	0	0	0	2
478	1	2	1	1	0	0	1	0	2	0	0	0	1	0	0	0	0	0	1	1	1	0	1	1	1	1	0	0	2	0	0	0	0	2	0	2	1	1	0	0	0	0	1	2	0	1	0	2	2
479	0	2	0	0	0	0	1	0	2	0	0	0	0	0	0	0	0	0	0	0	0	0	2	0	0	1	1	2	2	1	0	0	1	1	1	2	1	0	1	1	0	0	1	2	0	0	0	0	0
480	0	0	0	0	0	1	0	0	2	0	1	1	1	0	0	1	0	1	0	0	0	0	2	0	0	1	0	2	0	0	0	0	0	2	0	2	1	0	0	0	0	2	2	2	0	1	0	2	2
481	0	1	0	0	0	1	0	0	2	0	0	1	2	0	0	0	0	1	0	0	0	0	2	0	0	1	0	2	1	0	1	0	0	2	0	2	0	0	1	1	0	1	2	2	1	0	0	1	1
482	1	2	0	0	0	0	0	0	2	0	0	0	0	0	0	0	0	0	0	0	0	0	0	0	0	1	0	2	2	2	1	1	1	0	1	1	2	1	0	0	0	1	1	2	0	0	0	0	1
483	1	2	0	0	0	1	1	0	1	0	0	1	2	0	0	1	0	2	1	1	1	0	2	0	0	0	0	1	1	0	0	1	2	1	0	2	1	0	0	0	0	0	1	1	1	0	0	0	1
484	1	2	1	1	0	0	2	0	1	1	1	1	1	0	0	1	0	1	0	0	0	0	2	0	1	0	0	1	1	1	0	2	2	1	0	2	2	0	1	1	0	0	1	1	0	0	0	0	1
485	1	2	0	0	0	0	1	0	1	0	1	0	0	0	0	1	0	0	0	0	0	0	2	0	0	1	0	2	2	2	0	0	0	1	0	2	2	1	0	0	1	0	1	2	1	1	0	0	0
486	1	2	0	0	0	0	1	0	1	0	0	0	1	0	0	0	0	0	1	1	1	0	2	0	0	0	0	2	1	1	0	1	1	1	0	2	1	1	0	0	0	0	0	0	0	0	0	0	1
487	0	2	0	0	0	0	0	0	2	0	0	1	1	0	0	0	0	0	1	1	1	0	2	0	1	0	0	0	1	0	0	1	2	1	1	1	0	0	0	0	0	0	1	1	1	1	0	1	2
488	0	1	0	0	0	0	1	0	1	0	1	0	0	0	0	0	0	0	1	1	1	0	2	0	0	1	0	1	2	1	0	1	1	1	1	1	1	1	0	0	0	0	1	2	1	0	0	0	1
489	1	1	1	1	0	0	1	0	1	0	0	2	2	0	0	0	0	0	0	1	0	0	2	0	1	1	0	1	2	0	1	1	1	1	1	1	1	1	0	0	0	0	0	2	1	0	0	0	0
490	1	2	0	0	0	0	2	0	1	0	0	0	1	0	0	0	0	2	0	0	0	0	2	0	0	1	0	1	1	0	0	1	1	2	0	2	1	0	0	0	0	1	1	2	1	0	0	0	1
491	0	1	0	0	0	0	1	0	1	0	1	0	1	0	0	0	0	0	1	1	1	0	2	0	0	1	0	1	2	1	1	1	1	1	1	1	2	0	1	0	1	0	0	2	0	0	0	0	0
492	0	1	0	0	0	0	1	0	1	0	1	0	1	0	0	0	0	1	2	1	0	0	2	0	0	1	1	2	2	1	0	1	1	1	1	1	1	0	0	0	0	1	1	1	0	1	0	0	1
493	0	0	0	0	0	0	1	0	1	0	1	0	1	0	0	0	0	1	0	0	0	0	1	1	1	0	0	2	2	1	1	0	0	2	0	2	1	1	0	0	0	0	0	1	1	0	0	1	2
494	1	1	0	1	0	0	1	0	1	0	1	1	2	0	0	0	0	1	1	1	1	0	0	0	0	1	0	2	2	2	1	1	0	0	1	1	1	0	0	0	0	0	0	0	0	0	0	0	1
495	1	0	0	0	0	0	0	0	2	0	0	0	0	0	0	0	0	1	0	0	0	1	2	0	0	1	1	2	2	1	0	2	2	1	0	2	1	0	0	0	0	0	0	2	0	2	0	0	0
496	0	2	1	1	0	0	1	1	2	0	0	0	1	0	0	0	0	0	1	1	1	0	2	0	0	1	0	2	1	1	1	2	2	0	1	1	1	0	2	2	0	0	2	2	1	1	0	0	1
497	0	2	0	0	0	1	1	0	1	0	0	0	0	0	0	0	0	0	2	1	1	0	1	1	1	1	1	2	2	1	1	0	0	2	0	2	2	0	1	1	0	0	0	2	0	0	0	0	1
498	0	0	0	0	0	1	2	1	1	0	1	0	0	0	0	0	1	1	0	0	0	0	1	1	1	0	0	2	2	1	1	1	1	1	0	2	2	0	2	2	0	0	0	0	0	1	0	0	1
499	0	0	0	0	0	1	2	1	1	0	0	1	2	0	0	0	0	0	1	0	0	0	2	0	0	1	0	1	2	0	0	0	1	1	1	2	2	0	1	0	1	1	1	2	0	1	0	0	1
500	1	1	0	1	0	0	0	0	2	0	0	1	1	0	0	1	0	1	1	0	1	1	2	0	0	1	0	1	2	1	0	0	2	2	0	2	1	0	0	0	0	0	0	0	2	2	0	0	0
501	1	2	0	0	0	0	2	0	1	0	1	0	0	0	0	0	0	0	0	0	0	0	1	1	0	1	0	2	2	2	0	1	1	1	1	1	2	1	0	0	0	1	1	2	1	0	0	0	0
502	1	0	1	0	0	1	1	0	1	1	1	0	0	0	0	0	0	0	1	1	1	0	2	0	0	1	0	1	2	1	0	1	1	2	0	2	1	0	0	0	0	0	0	1	2	1	0	0	0
503	1	0	0	0	0	1	2	0	0	0	2	0	0	0	0	0	0	2	0	0	0	0	2	0	0	1	0	2	2	1	1	0	0	1	1	1	2	1	1	1	0	1	1	1	1	1	0	0	2
504	0	2	0	0	0	0	2	1	1	0	1	1	2	0	0	0	0	0	2	1	0	0	2	0	0	0	0	2	1	1	0	2	2	1	0	2	1	0	0	0	0	0	0	2	1	1	0	1	0
505	0	1	0	0	0	1	0	0	2	0	0	2	2	0	0	0	0	1	1	1	0	0	1	0	0	1	0	1	2	0	1	1	2	2	0	2	2	1	1	1	0	1	1	1	1	0	0	0	0
506	1	2	0	0	0	0	1	1	2	0	0	0	1	0	0	0	0	1	1	1	1	0	1	0	0	0	0	2	2	2	0	1	2	0	0	2	1	0	0	0	0	0	1	1	1	2	0	1	2
507	0	1	1	1	0	0	1	0	1	0	1	0	1	0	0	0	0	0	0	0	0	0	1	1	1	0	0	2	2	2	0	1	1	0	2	1	0	0	0	1	0	0	1	2	1	1	0	0	1
508	1	1	0	0	0	0	1	0	1	0	1	1	1	0	0	0	0	0	0	0	0	0	0	0	0	0	0	2	2	1	0	1	0	0	0	2	2	0	1	1	0	1	1	2	1	0	0	1	2
509	1	2	0	1	0	0	1	0	1	0	1	0	0	0	0	0	1	1	0	1	1	0	2	0	0	0	0	2	2	1	1	0	1	2	0	2	1	0	1	1	1	0	0	2	0	1	0	1	1
510	0	2	0	0	0	0	1	1	2	0	0	1	2	0	0	0	0	0	1	0	0	0	2	0	0	0	1	2	1	0	0	1	2	0	2	1	1	0	1	1	0	0	0	2	0	1	0	0	1
511	1	1	0	1	0	0	1	0	1	1	1	1	1	0	0	1	0	1	1	1	1	0	1	1	1	0	0	1	2	1	1	1	2	1	1	2	1	1	0	0	0	1	1	1	1	0	0	0	1
512	0	0	0	0	0	0	1	0	1	0	0	0	1	0	0	0	0	1	1	0	0	0	2	0	0	1	0	1	1	0	1	0	0	2	0	2	1	0	0	0	0	0	0	1	0	0	0	1	0
513	1	1	1	0	1	1	0	0	2	0	0	0	0	0	0	0	0	1	0	0	0	0	2	0	0	2	0	1	1	1	0	2	2	0	1	1	2	0	1	1	0	1	1	2	1	0	0	0	0
514	1	1	2	0	1	0	2	0	1	0	1	1	1	0	0	0	0	0	0	0	0	0	2	0	0	1	0	2	2	1	1	0	1	2	0	2	1	0	0	0	0	0	0	1	0	0	0	0	1
515	1	2	0	0	0	0	2	1	1	0	1	0	0	0	0	0	0	0	1	1	1	0	1	0	0	1	0	2	2	1	1	2	2	0	1	1	1	1	0	0	1	0	0	2	0	2	0	0	1
516	0	0	0	1	0	1	2	0	0	0	1	0	1	0	0	0	0	0	1	1	1	0	2	0	0	1	0	2	2	2	0	1	1	2	0	2	2	1	1	1	0	0	1	2	1	0	0	0	0
517	1	2	0	0	0	0	2	1	1	0	1	0	0	0	0	1	0	2	1	1	1	0	2	0	0	0	0	1	1	1	0	0	1	2	0	2	1	0	2	2	0	0	2	2	1	1	0	0	0
518	0	1	0	1	0	0	0	0	1	0	1	0	0	0	0	0	1	2	2	2	2	0	2	0	0	0	1	2	2	1	0	2	2	0	1	1	2	0	1	1	0	0	0	0	0	0	0	0	1
519	1	1	0	1	0	0	0	0	2	0	0	0	1	0	0	0	0	0	0	0	0	0	2	0	0	1	0	2	2	2	0	1	2	1	0	2	1	0	0	0	0	0	0	2	0	0	0	0	0
520	1	1	1	1	0	0	1	1	2	0	0	0	0	0	0	0	0	0	0	0	0	0	2	0	0	1	0	1	2	1	0	1	1	1	2	1	0	1	0	0	0	0	0	1	0	1	0	0	1
521	1	1	0	1	0	0	1	0	2	0	0	0	0	0	0	0	0	0	0	0	0	0	2	0	2	1	0	2	2	2	1	1	0	2	0	2	2	0	1	1	0	0	0	2	0	0	0	0	1
522	1	2	1	0	0	0	1	0	1	0	1	0	0	0	0	0	0	1	0	0	0	0	1	0	0	2	0	2	2	1	0	1	2	1	2	1	1	0	2	2	0	0	0	2	0	2	0	0	0
523	1	0	0	0	0	0	0	0	2	0	0	0	0	0	0	0	0	1	0	0	0	0	1	1	1	1	0	2	2	1	2	0	0	2	0	2	0	0	0	0	0	2	2	2	0	0	0	0	1
524	0	1	0	0	0	0	2	0	0	0	0	0	0	0	0	0	0	1	1	1	0	0	2	0	0	1	0	2	2	1	1	2	2	0	1	1	2	0	1	1	0	0	0	1	0	1	0	0	0
525	0	1	0	0	0	1	2	0	0	0	2	0	2	0	0	0	0	1	1	1	1	0	1	0	0	1	0	1	1	1	0	1	2	1	0	2	2	1	1	1	0	0	0	2	0	1	0	1	0
526	1	1	0	0	0	1	1	0	0	0	1	0	0	0	0	1	0	1	0	0	0	0	2	0	0	2	0	2	1	1	1	1	0	2	0	2	2	1	0	0	0	0	1	2	1	0	0	1	0
527	1	1	0	2	0	0	2	0	0	1	2	2	2	0	0	0	1	0	1	1	1	0	2	0	1	2	0	2	1	1	1	1	1	1	1	1	1	1	0	0	0	0	0	1	0	0	0	0	0
528	1	1	0	0	0	0	1	0	0	1	2	0	0	0	0	0	0	0	0	0	0	0	2	0	0	0	1	1	1	0	0	1	1	1	0	2	2	1	0	0	0	1	1	2	1	0	0	0	2
529	0	2	0	0	0	0	1	1	2	0	0	0	2	1	1	0	0	0	0	0	0	0	1	0	0	0	0	1	1	1	1	1	2	2	1	2	2	0	2	1	1	1	1	2	0	0	0	0	1
530	1	1	0	1	0	0	0	0	2	0	0	1	2	0	0	0	0	2	1	1	1	0	2	0	0	1	0	2	2	1	1	1	1	2	0	2	0	0	1	1	0	0	0	2	1	1	0	0	0
531	1	0	0	0	0	0	1	0	1	0	1	0	1	0	0	0	0	0	1	2	1	0	2	0	0	0	0	2	1	0	1	2	2	0	1	1	1	1	0	0	0	0	0	1	0	1	0	0	0
532	0	2	0	0	0	0	0	0	2	0	1	0	0	0	0	0	0	0	1	1	0	1	2	0	0	0	0	1	2	1	0	0	1	1	0	2	1	0	0	0	0	0	1	2	0	1	0	0	1
533	0	2	0	1	0	0	2	0	0	0	1	0	0	0	0	0	0	1	0	0	0	0	0	1	1	1	0	1	2	1	0	1	1	2	0	2	2	0	2	2	0	0	1	1	1	1	0	1	2
534	1	1	0	1	0	0	1	0	1	1	1	1	1	0	0	1	0	1	1	1	1	0	2	0	0	0	0	1	2	1	1	2	2	1	0	2	0	0	0	0	0	0	0	2	0	2	0	0	1
535	1	1	0	1	0	0	1	1	2	0	0	1	1	0	0	0	0	1	1	1	1	0	1	0	0	2	0	1	1	1	1	1	1	1	1	1	1	0	1	1	0	0	0	1	0	1	0	0	1
536	1	2	0	1	0	0	1	0	1	0	0	0	0	0	0	0	0	1	2	1	1	0	2	0	0	0	0	2	1	1	1	1	2	1	0	2	2	0	2	2	1	0	1	2	1	0	0	0	1
537	0	0	0	0	0	1	0	0	2	0	0	0	1	0	0	0	0	1	1	0	0	0	2	0	0	1	0	2	2	2	0	0	0	2	0	2	0	0	0	0	0	0	1	1	1	0	0	0	1
538	1	1	0	0	0	0	2	0	0	0	2	0	2	1	1	0	1	2	1	1	1	0	2	0	0	0	1	2	2	1	1	1	1	1	1	1	0	0	0	0	0	0	1	2	1	1	0	0	1
539	0	1	0	0	0	0	1	1	2	0	0	1	1	0	0	1	0	1	0	0	0	0	1	1	1	0	0	1	2	2	0	1	2	1	1	1	2	0	1	1	0	1	1	2	0	0	0	0	1
540	0	1	0	0	0	0	1	0	1	0	1	0	2	0	0	0	0	0	0	0	0	0	1	0	0	0	0	2	2	2	0	0	0	2	0	2	2	1	0	1	0	0	0	1	1	1	0	0	0
541	1	1	0	1	0	0	2	0	0	0	1	0	1	0	0	0	0	0	1	1	1	0	1	1	1	1	0	1	2	1	0	1	1	2	1	2	2	1	1	1	0	0	1	1	0	0	0	0	1
542	1	0	0	0	0	1	1	0	1	0	1	2	2	0	0	1	0	0	1	1	1	0	2	0	0	0	0	2	2	2	0	1	2	1	1	1	1	0	0	0	1	0	0	1	0	1	0	0	0
543	0	1	0	1	0	0	1	0	0	0	1	2	2	0	0	0	0	0	1	1	1	0	2	0	0	0	0	2	2	2	0	0	2	2	0	2	1	1	0	0	0	0	1	2	1	0	0	0	1
544	0	2	1	0	0	0	1	0	1	0	1	0	1	0	0	0	0	1	0	0	0	0	1	0	0	2	0	2	2	1	2	0	0	2	1	1	1	0	0	0	0	0	0	1	0	0	0	0	0
545	1	2	0	0	0	0	1	0	1	0	1	0	1	0	0	0	1	1	1	1	1	0	2	0	0	1	0	2	2	2	1	0	0	2	0	2	1	0	0	0	0	0	1	2	0	0	0	0	1
546	1	2	1	0	0	0	2	0	1	0	0	0	1	0	0	0	0	1	0	0	0	0	2	0	0	1	0	1	2	1	0	1	1	1	1	1	2	0	2	2	0	0	0	2	0	1	0	0	0
547	0	2	1	2	0	0	0	0	2	0	0	1	1	0	0	1	0	0	0	0	0	0	2	0	0	0	0	1	1	1	0	1	2	2	0	2	1	0	1	1	0	0	0	0	0	1	0	0	2
548	1	0	0	0	0	0	2	1	1	0	1	1	1	0	0	1	1	1	1	1	0	0	0	0	1	0	0	1	2	1	1	1	1	2	0	2	0	0	0	0	0	0	0	2	1	1	0	0	1
549	0	1	0	1	0	0	0	0	1	0	1	0	0	0	0	0	0	0	0	0	0	1	0	1	1	1	0	2	1	1	1	2	2	0	1	1	2	0	2	2	0	0	0	2	0	0	0	0	0
550	1	2	0	0	0	0	2	0	1	0	1	1	2	0	0	1	0	0	0	0	0	0	1	1	1	1	0	1	2	2	0	1	2	1	1	1	0	0	0	0	0	0	0	0	0	0	0	0	0
551	0	1	0	0	0	0	1	0	1	0	0	0	1	0	0	0	0	0	0	0	0	1	1	0	0	1	0	2	2	2	1	0	1	1	1	2	0	0	1	1	0	0	0	1	0	1	0	1	0
552	1	1	0	0	0	1	2	0	1	0	0	0	0	0	0	0	0	1	1	0	0	0	2	0	2	1	0	1	1	1	0	1	1	1	0	2	1	0	1	1	0	0	1	1	0	1	0	1	0
553	0	1	0	1	0	0	1	0	1	0	0	1	1	0	0	1	0	0	1	2	1	0	2	0	1	1	0	1	2	1	0	2	2	1	2	2	1	0	0	0	0	0	1	1	0	0	0	0	1
554	1	1	1	0	1	2	1	0	2	0	0	0	2	1	1	0	0	0	0	0	0	0	2	0	0	1	0	2	1	1	0	2	2	0	1	1	0	0	0	0	0	0	1	2	1	1	0	1	0
555	0	2	0	0	0	0	0	0	2	0	1	1	1	0	0	1	0	0	0	0	0	0	1	1	1	1	0	2	2	2	0	1	1	1	0	2	1	0	1	1	0	0	2	2	1	0	0	0	0
556	0	2	0	0	0	0	0	0	1	0	1	1	1	0	0	1	1	2	1	1	1	0	1	1	1	1	1	2	2	1	0	1	2	1	1	1	0	0	0	0	0	0	0	1	0	1	0	0	1
557	0	1	0	1	0	0	2	0	2	0	1	1	1	0	0	1	0	1	0	1	0	1	2	0	1	1	0	2	1	1	0	1	2	1	1	2	0	1	0	0	0	0	1	2	2	0	0	0	2
558	1	1	0	0	0	0	0	0	2	0	0	0	1	0	0	0	0	1	1	1	1	1	2	0	0	1	0	2	2	2	1	0	2	2	0	2	2	0	1	1	0	0	1	1	1	1	0	0	1
559	1	1	0	0	0	0	1	1	2	0	0	0	0	0	0	0	0	1	0	0	0	0	0	1	1	1	0	2	2	1	0	0	2	0	1	2	2	1	0	0	0	1	1	2	0	0	0	0	0
560	1	2	0	0	0	0	1	0	1	0	1	0	2	0	0	0	0	0	2	1	0	0	2	0	1	0	0	2	2	1	1	0	0	2	0	1	1	0	0	0	0	1	1	2	1	0	0	0	1
561	0	2	0	0	0	0	1	0	1	0	0	0	1	0	0	0	0	2	0	0	0	1	2	0	1	1	0	2	1	0	0	1	2	1	1	1	2	1	1	1	0	0	0	1	0	1	0	0	1
562	1	2	0	1	0	0	1	1	2	0	0	1	2	0	0	0	0	0	1	1	1	0	0	0	0	1	0	2	1	1	1	0	1	2	0	2	1	0	1	0	1	0	0	2	0	0	0	0	1
563	0	0	0	1	0	1	1	1	2	0	0	1	2	0	0	0	0	0	0	0	0	0	2	0	0	1	0	2	1	0	1	0	1	2	0	2	1	1	0	0	0	1	1	2	1	0	0	0	0
564	0	1	0	1	0	0	1	0	2	0	0	0	0	0	0	0	0	0	2	1	1	1	2	0	0	2	0	2	2	1	1	1	1	2	0	2	2	1	1	1	0	0	0	1	0	0	0	0	0
565	1	2	0	0	0	0	0	0	2	0	0	2	2	0	0	0	0	1	0	0	0	0	2	0	1	0	0	2	2	2	0	1	1	1	0	2	1	0	0	0	0	0	0	2	0	1	0	0	2
566	1	0	0	0	0	1	1	1	2	0	0	1	2	0	0	1	0	2	1	1	1	0	2	0	1	0	0	2	2	2	0	1	1	2	1	2	1	1	0	0	0	1	1	2	1	1	0	1	1
567	0	1	0	0	0	0	1	0	1	0	0	0	0	0	0	0	0	0	2	2	0	0	2	0	1	1	0	1	2	0	1	1	1	0	0	1	1	0	0	0	0	1	1	1	1	0	0	0	0
568	1	0	0	0	0	1	0	0	2	0	0	1	1	0	0	0	0	0	0	0	0	0	2	0	0	0	0	2	1	1	0	2	2	0	2	0	1	0	0	0	0	1	1	1	1	0	0	1	1
569	1	1	0	0	0	0	1	0	0	0	1	2	2	1	1	1	0	0	1	1	1	0	1	0	0	2	0	1	2	1	0	0	0	2	0	2	2	1	1	1	1	0	0	1	0	0	0	0	0
570	1	2	0	0	0	1	1	0	2	0	1	0	2	0	0	0	0	0	0	0	0	0	1	1	1	2	0	2	2	1	1	2	2	0	1	1	1	0	0	0	0	0	0	2	0	0	0	0	0
571	0	0	1	1	1	0	1	0	2	0	0	0	0	0	0	0	0	0	1	1	1	0	1	0	0	1	0	1	2	1	0	1	1	1	0	2	2	1	1	1	0	0	0	2	0	1	0	0	1
572	1	1	0	1	0	0	0	0	2	0	0	0	2	1	1	0	1	1	1	1	0	0	2	0	1	0	0	2	2	2	0	2	2	2	0	2	2	1	1	1	1	0	0	2	0	1	0	0	1
573	0	1	0	0	0	1	2	0	1	0	1	1	1	0	0	1	0	0	0	0	0	0	2	0	0	1	0	2	2	2	1	2	2	1	0	2	2	0	1	1	0	2	2	2	0	1	0	0	0
574	0	0	0	1	0	1	1	1	2	0	0	1	1	0	0	1	0	1	0	0	0	0	2	0	0	1	0	2	1	1	1	1	2	1	1	2	1	0	0	0	0	1	1	1	1	1	0	0	1
575	1	2	1	1	0	0	2	1	2	0	0	1	2	0	0	1	0	0	1	1	1	0	2	0	1	0	0	2	2	2	0	2	2	0	1	2	1	0	0	0	0	1	1	1	1	0	0	0	0
576	0	0	0	0	0	1	1	0	1	0	0	0	0	0	0	0	0	2	0	0	0	0	0	1	1	1	0	2	1	1	0	1	1	2	0	2	2	0	2	2	1	1	1	2	0	1	0	0	1
577	0	0	1	0	0	1	2	0	0	0	0	0	1	0	0	0	0	1	1	1	1	1	1	0	0	1	0	1	2	0	0	0	0	2	0	2	2	1	0	0	0	0	2	2	1	1	0	1	2
578	1	1	0	0	0	0	1	1	2	0	0	1	2	0	0	0	0	0	1	1	1	0	2	0	0	1	0	2	2	1	1	0	0	2	0	2	2	0	1	1	0	1	1	2	1	0	0	0	0
579	0	2	0	0	0	0	1	1	2	0	0	1	1	0	0	1	0	0	1	1	0	0	2	0	0	2	1	2	2	1	0	1	1	1	1	1	1	0	1	1	0	0	1	2	0	1	1	0	0
580	1	1	0	0	0	0	1	1	2	0	0	1	1	0	0	0	0	0	1	1	1	0	2	0	0	1	0	2	2	1	1	2	2	2	0	2	1	0	1	1	0	0	0	1	0	0	0	0	1
581	1	1	0	0	0	0	0	0	2	0	0	0	0	0	0	0	0	0	1	0	0	0	1	0	0	1	0	1	1	1	1	1	2	2	0	2	0	0	0	0	0	0	1	1	1	1	0	0	2
582	0	2	0	0	0	0	1	0	1	0	1	1	1	0	0	0	0	1	0	0	0	0	2	0	0	1	0	1	2	0	1	2	2	0	1	1	0	0	0	0	0	2	2	2	0	0	0	1	1
583	0	0	0	0	0	1	0	0	2	0	0	0	0	0	0	0	0	0	0	1	0	0	2	0	0	0	0	2	2	1	0	1	1	1	1	1	0	0	1	1	0	0	0	0	0	0	0	0	0
584	1	1	0	1	0	0	1	0	1	0	1	0	1	0	0	0	0	1	1	1	0	1	1	0	0	0	0	2	2	1	2	2	2	1	0	2	1	1	0	0	0	1	1	2	0	0	0	0	1
585	1	2	0	0	0	0	2	1	1	0	0	1	1	0	0	0	0	0	1	0	0	1	2	0	0	1	0	1	2	1	0	2	2	0	2	0	2	0	2	2	1	0	0	2	0	1	0	1	1
586	0	2	0	0	0	0	1	0	2	0	0	0	0	0	0	0	0	0	1	1	1	0	2	0	0	0	0	1	1	1	1	1	2	2	1	2	2	0	1	1	0	0	0	2	0	0	0	0	1
587	1	2	0	0	0	0	0	0	2	0	0	0	2	0	0	0	0	0	2	1	0	0	1	0	0	1	0	1	1	1	0	1	0	2	0	2	2	0	1	0	1	0	1	2	0	0	0	0	0
588	0	1	0	0	0	0	0	0	2	0	0	0	2	0	0	0	0	2	0	0	0	0	2	0	0	1	0	2	2	2	0	2	2	0	1	1	1	0	1	1	0	0	1	1	1	0	0	1	0
589	0	0	0	1	0	0	2	0	1	0	0	0	1	0	0	0	0	0	0	0	0	0	1	1	1	1	0	1	2	1	0	1	1	2	1	2	1	0	1	1	0	0	1	1	1	1	0	0	0
590	1	1	0	1	0	0	2	0	0	0	1	1	1	0	0	0	0	0	1	1	1	0	1	0	0	0	0	2	1	1	1	1	2	2	0	2	2	0	1	1	0	0	0	0	0	0	0	0	1
591	1	2	0	0	0	0	1	0	1	0	0	1	1	0	0	1	0	0	1	1	1	0	1	1	1	1	0	1	2	1	0	1	1	1	1	1	1	0	0	0	0	0	0	2	0	1	0	0	0
592	1	0	0	0	0	0	1	1	2	0	0	1	1	0	0	1	0	2	1	1	1	0	1	0	0	1	0	1	2	0	0	1	1	1	0	2	2	0	1	0	1	1	1	1	0	1	0	0	2
593	0	2	0	0	0	0	2	0	1	0	1	1	1	0	0	0	0	2	0	1	0	0	2	0	0	0	0	1	1	1	1	2	2	0	1	1	1	0	0	0	0	0	1	2	1	0	0	0	1
594	1	1	0	1	0	0	0	0	2	0	0	0	0	0	0	0	0	1	1	1	1	1	2	0	0	1	0	1	2	1	1	1	1	1	1	0	1	1	0	0	0	0	1	2	1	1	0	0	0
595	1	0	0	0	0	1	1	0	1	0	0	0	0	0	0	0	0	1	2	1	1	0	1	0	0	2	0	2	2	2	0	2	2	1	1	1	2	0	1	1	0	0	0	1	0	1	0	1	0
596	0	1	0	1	0	0	0	0	2	0	0	0	1	0	0	0	0	0	2	1	0	0	0	0	0	1	0	2	2	0	0	1	2	1	2	2	1	0	0	0	0	0	0	1	0	1	0	0	1
597	1	2	0	0	0	0	1	1	2	0	1	0	2	0	0	0	0	1	1	1	1	1	2	0	0	0	0	2	2	1	1	1	2	1	1	2	2	0	2	1	1	0	0	2	0	2	0	0	1
598	1	0	0	1	0	0	0	0	2	0	0	0	1	0	0	0	0	0	0	0	0	0	2	0	0	0	0	1	2	1	0	2	2	0	1	1	1	0	0	0	0	0	0	2	0	0	0	0	0
599	0	1	0	1	0	0	2	0	0	1	2	1	1	0	0	1	1	1	1	1	1	0	1	1	2	2	0	2	2	2	1	0	1	2	0	2	0	0	0	0	0	0	0	2	0	0	0	1	2
600	1	1	0	1	0	0	2	0	1	0	1	1	1	0	0	0	0	1	0	0	0	0	1	1	2	2	0	1	2	2	0	1	1	0	1	1	2	1	1	0	2	0	0	2	1	1	0	0	1
601	1	1	1	0	0	0	1	0	0	1	2	0	0	0	0	1	0	0	1	1	1	0	1	1	1	1	1	2	2	1	1	1	1	2	2	1	0	1	0	0	0	0	1	2	1	0	0	0	0
602	0	1	0	0	0	0	1	0	2	1	0	0	0	0	0	0	0	0	0	1	0	0	1	0	0	2	0	2	2	1	0	1	1	1	1	2	2	0	2	2	1	1	1	1	0	1	0	0	1
603	1	1	0	0	0	0	1	0	1	0	1	0	1	0	0	0	0	0	1	1	1	0	2	0	0	2	1	2	2	1	1	2	2	0	1	1	1	0	0	0	0	0	1	2	1	0	0	0	0
604	0	2	0	0	0	0	1	0	2	0	1	0	0	0	0	0	0	0	0	0	0	0	2	0	0	1	0	2	2	1	2	0	0	1	0	2	1	0	1	1	0	0	0	2	1	1	0	0	1
605	0	2	0	2	0	0	1	0	1	0	1	0	1	0	0	0	0	1	2	1	1	0	1	0	0	1	0	2	2	2	0	1	1	0	2	0	0	0	0	0	0	0	0	2	0	1	0	0	1
606	0	1	1	0	0	0	1	0	1	0	1	0	1	0	0	0	0	0	0	0	0	0	2	0	0	1	0	2	1	1	0	1	2	1	2	1	2	0	0	0	0	0	0	1	0	1	0	0	0
607	0	1	1	0	1	2	1	0	1	0	1	0	1	0	0	0	0	1	0	0	0	0	1	0	1	2	0	2	2	2	0	0	0	2	0	2	0	0	1	1	0	0	1	1	0	0	0	1	1
608	0	2	0	0	0	0	1	0	2	1	1	1	2	0	0	0	0	1	0	0	0	0	2	0	0	1	0	2	1	1	1	1	1	1	1	1	0	1	0	0	0	0	0	1	0	0	0	0	1
609	0	0	0	0	0	0	2	0	1	0	0	1	1	0	0	0	0	0	1	2	1	0	2	0	0	1	0	1	2	1	0	1	1	1	1	1	0	0	0	0	0	0	1	2	1	0	0	0	0
610	0	2	0	0	0	1	1	1	2	0	0	1	2	0	0	1	0	0	0	1	0	1	2	0	0	2	0	2	1	1	1	2	2	1	1	1	0	0	0	0	0	0	0	0	0	0	0	1	0
611	0	2	0	0	0	0	1	0	2	0	0	1	2	0	0	0	0	0	2	1	0	0	2	0	0	2	0	0	1	0	0	2	2	0	1	1	1	0	0	0	0	0	1	2	1	1	0	0	0
612	1	0	0	0	0	1	1	0	0	0	1	0	0	0	0	0	0	0	0	0	0	0	2	0	0	1	0	2	2	1	1	0	1	2	1	2	2	1	1	0	2	0	1	2	0	1	0	0	1
613	1	1	0	0	0	1	1	0	1	0	1	1	2	0	0	1	0	0	0	0	0	0	2	0	0	1	0	2	2	2	0	0	2	0	2	2	1	0	1	1	0	0	0	2	0	2	0	0	1
614	0	1	0	0	0	0	1	1	2	0	0	0	1	0	0	0	0	0	0	0	0	1	2	0	0	1	0	1	2	0	0	2	2	1	1	2	2	0	1	1	0	0	2	2	1	1	0	0	0
615	1	2	0	0	0	0	2	0	1	0	0	0	0	0	0	0	0	2	0	1	0	0	1	0	0	1	0	2	2	2	0	2	2	0	2	0	0	0	1	1	0	0	0	1	1	0	0	0	1
616	0	1	0	0	0	0	1	1	2	0	0	1	2	0	0	0	1	0	1	1	1	0	1	1	1	1	0	1	2	2	1	0	1	2	0	2	2	0	2	2	0	0	0	1	0	0	0	0	0
617	1	1	0	0	0	0	1	1	2	0	0	1	1	0	0	0	0	1	1	1	1	0	1	0	0	1	0	1	1	0	0	2	2	0	1	1	1	1	0	0	0	0	0	0	0	1	0	1	1
618	1	2	0	0	0	0	2	0	1	0	0	1	2	0	0	1	0	0	1	1	1	0	2	0	0	0	0	2	2	1	1	1	1	1	1	2	1	0	1	1	0	2	2	2	0	1	0	0	1
619	1	0	0	0	0	0	2	1	1	1	1	0	1	0	0	0	1	2	2	2	2	0	2	0	0	2	0	2	1	0	0	1	1	1	1	2	2	0	1	1	0	0	0	1	0	0	0	1	0
620	0	1	0	0	0	0	1	0	2	0	0	0	1	0	0	0	0	0	0	0	0	0	2	0	0	1	0	1	1	1	0	2	2	0	1	1	1	0	2	2	0	0	1	2	0	1	0	0	1
621	0	2	0	0	0	0	2	1	2	0	1	0	1	0	0	0	0	0	2	1	1	0	2	0	0	1	0	2	1	1	1	1	2	1	1	2	1	0	1	1	0	0	0	1	1	1	0	0	1
622	0	0	0	0	0	2	1	0	1	0	1	1	1	0	0	1	0	1	1	1	0	0	1	0	0	1	0	1	2	1	0	0	1	1	1	2	0	0	0	1	0	0	0	2	0	0	0	1	2
623	1	1	0	0	0	0	2	0	1	0	1	1	1	0	0	0	0	1	0	0	0	0	2	0	1	1	0	1	2	1	0	1	1	1	1	1	0	0	1	1	0	0	0	0	1	0	0	0	1
624	0	1	1	1	0	0	0	0	2	0	1	0	0	0	0	0	1	1	0	0	0	0	2	0	0	1	2	2	2	0	1	1	2	0	2	1	2	0	2	2	0	0	0	1	0	1	0	0	1
625	1	2	1	2	0	0	2	1	1	1	1	2	2	0	0	0	1	1	1	1	0	0	2	0	0	0	0	2	2	2	0	1	1	2	1	2	2	0	1	1	0	0	0	0	0	0	0	0	1
626	1	1	0	1	0	1	0	0	1	0	1	0	1	0	0	0	0	0	1	1	1	1	1	0	0	1	0	2	2	2	0	2	2	1	1	1	1	0	0	0	0	0	1	2	1	1	0	0	0
627	0	2	0	2	0	0	0	0	2	0	0	0	0	0	0	0	0	0	1	1	1	0	2	0	0	1	0	1	2	1	0	1	1	0	2	0	2	1	0	0	0	0	0	1	0	1	0	0	0
628	0	0	0	1	0	1	1	0	2	0	0	1	1	0	0	1	0	0	1	1	1	0	2	1	1	1	0	1	2	1	0	0	0	2	0	2	2	1	1	0	2	0	1	2	0	0	0	1	2
629	1	2	0	0	0	0	1	0	2	0	0	0	0	0	0	0	0	0	0	0	0	0	1	0	0	1	0	2	1	0	0	1	1	1	1	1	2	0	2	2	1	0	0	1	0	0	0	1	0
630	1	1	0	1	0	0	1	1	2	0	0	0	0	0	0	0	0	1	2	1	1	0	2	0	0	1	0	2	2	2	0	1	1	2	1	2	0	0	0	0	0	0	0	1	0	0	0	0	1
631	1	1	0	0	0	1	2	0	0	0	0	0	0	0	0	0	1	1	2	2	1	0	2	0	0	0	0	2	2	1	1	1	1	2	2	1	0	0	1	1	0	0	1	2	0	0	0	0	0
632	1	0	0	0	0	0	1	1	2	0	0	1	2	0	0	0	0	1	0	0	0	0	2	0	1	0	0	1	2	1	0	1	1	1	1	2	2	0	2	1	1	0	0	2	0	1	0	0	0
633	1	1	0	1	0	0	0	0	2	0	0	1	1	0	0	0	0	0	1	1	1	0	2	0	0	2	0	1	2	0	1	1	2	1	2	1	2	0	1	1	0	0	0	1	0	0	0	0	2
634	0	2	1	1	0	0	1	0	1	1	1	0	1	0	0	0	0	1	0	0	0	0	1	0	1	0	0	1	1	1	0	1	1	1	0	2	1	1	0	0	0	0	1	2	1	0	0	0	1
635	1	2	1	1	0	0	0	0	2	0	0	0	0	0	0	0	0	0	0	1	0	0	1	0	0	2	0	2	2	1	2	2	2	2	0	2	1	1	0	0	0	1	1	1	1	0	0	0	0
636	1	2	0	0	0	0	2	1	1	0	1	0	0	0	0	0	0	0	2	1	0	0	2	0	0	1	0	2	1	1	0	1	1	2	0	2	1	0	0	0	0	0	1	2	1	1	0	2	2
637	0	0	0	0	0	0	1	0	1	0	1	1	2	0	0	0	0	1	0	1	0	0	1	0	0	1	0	2	1	1	1	2	2	1	0	2	0	0	0	0	0	1	1	2	1	1	0	0	0
638	1	1	1	1	0	0	1	0	1	0	1	0	1	0	0	0	0	1	1	1	0	0	1	1	2	2	0	0	2	0	0	1	2	1	1	2	2	1	0	0	1	0	0	0	0	0	0	0	0
639	0	1	0	0	0	0	0	0	2	0	1	1	2	0	0	1	0	0	2	1	0	0	2	0	0	1	0	2	2	2	0	0	0	2	0	2	2	0	1	1	0	0	1	1	1	2	0	0	1
640	0	0	0	0	0	1	1	0	1	1	1	0	1	0	0	0	0	2	1	1	1	0	2	0	0	1	0	1	1	0	0	1	1	1	1	1	2	0	1	1	0	0	0	2	0	1	0	1	1
641	1	1	0	1	0	0	1	1	1	1	0	1	1	0	0	1	0	0	1	1	1	0	2	0	0	2	0	0	2	0	0	1	2	2	0	2	2	1	1	1	0	1	2	2	1	0	0	1	1
642	0	1	1	0	1	1	2	1	1	0	0	0	0	0	0	0	0	0	1	2	1	1	2	0	0	2	0	2	2	2	0	2	2	2	0	2	0	0	0	0	0	0	0	1	0	1	0	0	0
643	0	0	0	0	0	2	2	1	1	0	0	1	1	0	0	1	0	0	1	1	1	0	2	0	0	1	0	2	2	2	0	2	2	0	1	1	2	0	1	1	0	0	0	1	1	1	0	0	0
644	1	2	0	0	0	0	1	0	1	0	1	0	0	0	0	0	0	2	1	1	1	0	2	0	0	1	0	2	2	1	0	2	2	0	1	1	1	0	1	1	0	1	1	1	0	1	0	0	0
645	0	1	0	0	0	0	2	1	2	0	0	0	0	0	0	0	0	1	1	1	1	0	2	0	1	1	1	2	2	1	0	1	1	2	0	2	1	0	0	0	1	0	0	1	0	0	0	0	1
646	1	1	0	0	0	0	2	1	1	0	1	0	0	0	0	0	0	1	1	1	1	2	0	0	0	1	0	2	2	2	1	1	2	2	0	2	1	0	0	0	1	0	0	2	0	1	0	0	2
647	0	1	0	1	0	0	2	0	1	0	0	0	1	0	0	0	0	1	1	0	0	0	1	0	0	1	0	2	2	2	0	1	1	2	0	2	2	0	2	2	1	1	1	1	1	1	0	0	2
648	1	2	0	0	0	1	2	0	1	0	0	0	0	0	0	0	0	1	1	1	1	0	2	0	0	0	0	2	2	2	0	1	1	1	1	1	1	0	1	0	1	0	0	1	0	0	0	0	1
649	0	0	0	0	0	1	1	0	0	1	2	0	0	0	0	0	0	2	0	0	0	0	1	1	1	0	0	2	2	1	1	0	0	2	0	2	0	1	0	0	0	1	1	1	1	0	0	0	1
650	0	2	0	0	0	0	2	1	2	0	1	0	0	0	0	0	0	1	1	1	0	1	2	0	0	0	0	2	2	0	0	1	1	0	2	0	1	0	2	2	0	1	1	1	1	1	0	0	1
651	0	2	0	0	0	0	1	0	1	0	1	0	1	0	0	0	0	1	2	2	1	0	0	1	1	1	0	1	1	0	0	2	2	1	1	1	1	0	2	2	0	0	0	2	0	0	0	0	0
652	0	1	0	0	0	1	1	1	2	0	0	0	1	1	0	0	0	0	0	0	0	0	1	0	0	1	0	2	2	1	1	1	1	1	1	1	1	0	1	1	1	1	1	1	0	1	0	1	0
653	1	0	0	1	0	0	0	0	2	0	0	0	0	0	0	0	1	0	1	1	1	0	2	0	0	0	0	2	2	2	0	1	2	2	0	2	1	0	0	0	0	0	0	1	0	0	0	0	1
654	0	0	0	0	0	0	1	0	1	0	0	0	0	0	0	1	0	0	1	1	1	0	2	0	0	2	0	2	1	1	1	1	1	0	2	1	1	0	1	1	0	2	2	2	0	0	0	0	2
655	0	1	2	0	1	0	1	0	1	0	1	1	1	0	0	1	0	2	0	0	0	0	2	0	0	1	0	1	1	1	0	2	2	1	2	2	1	0	0	0	0	0	0	1	0	0	0	1	1
656	0	1	0	0	0	0	2	0	1	0	0	0	0	0	0	0	0	1	1	0	0	0	2	0	0	1	1	2	2	1	0	1	1	2	0	2	2	0	2	2	1	0	0	2	0	1	0	1	2
657	1	1	0	0	0	0	0	0	2	0	1	0	0	0	0	0	0	1	0	0	0	0	2	0	0	1	0	1	2	0	0	2	2	1	1	1	0	0	1	0	1	0	0	2	0	2	0	2	2
658	0	0	0	0	0	1	0	0	2	0	0	0	0	0	0	0	0	0	1	1	1	0	2	0	0	2	0	2	2	2	0	2	2	0	1	1	0	0	0	0	0	0	1	2	0	0	0	0	0
659	0	1	0	0	0	1	1	0	1	0	1	2	2	0	0	1	0	0	0	0	0	0	1	1	1	0	0	2	1	1	1	2	2	1	0	2	1	0	0	0	1	0	2	2	1	0	0	0	1
660	0	2	1	1	0	0	2	0	0	0	0	0	1	0	0	0	0	0	1	1	0	0	2	0	1	2	0	1	2	0	1	1	1	1	0	2	1	0	0	0	0	0	0	1	0	1	0	0	1
661	0	2	0	1	0	0	1	1	2	0	0	0	0	0	0	0	0	0	2	1	1	0	2	0	0	1	0	2	2	2	1	0	0	2	0	2	1	1	0	0	1	0	0	1	0	1	0	0	1
662	0	1	0	0	0	0	0	0	2	0	0	1	1	1	1	0	0	0	1	1	1	0	2	0	0	2	0	2	1	0	1	1	1	1	1	1	2	0	2	2	1	1	1	2	0	1	0	0	2
663	1	1	0	0	0	0	1	0	1	0	0	0	0	0	0	0	0	0	1	1	1	0	2	0	0	2	0	1	2	1	1	1	1	2	0	2	1	1	0	0	0	0	0	0	1	1	0	0	0
664	1	0	0	0	0	0	1	0	1	0	0	0	0	0	0	0	0	0	0	0	0	0	2	0	0	1	0	2	1	1	0	0	1	2	0	2	1	0	2	2	0	0	0	1	0	1	0	0	1
665	0	0	0	0	0	2	2	0	1	0	1	0	0	0	0	0	0	1	0	0	0	0	2	0	0	0	0	2	1	0	1	1	1	2	0	2	1	1	0	0	0	0	1	1	0	0	0	0	0
666	0	0	0	0	0	1	2	0	1	0	0	0	1	0	0	0	0	0	0	0	0	0	1	0	0	1	0	2	2	1	1	1	1	0	0	1	2	0	2	2	0	0	0	2	0	2	0	0	1
667	0	1	0	0	0	0	2	1	1	0	1	1	1	0	0	0	0	1	0	0	0	0	2	0	0	1	0	2	2	2	0	2	2	1	0	2	2	0	1	1	0	0	0	0	0	0	0	1	1
668	0	2	0	0	0	0	2	0	1	0	1	0	0	0	0	0	0	0	0	0	0	0	1	1	2	2	0	2	2	1	1	1	0	0	0	2	2	0	1	0	1	0	0	0	0	1	0	0	2
669	1	1	1	1	0	0	1	1	2	0	0	0	0	0	0	0	0	0	2	1	0	0	2	0	0	2	0	2	2	2	2	1	1	1	0	2	1	1	0	0	0	0	0	1	0	1	0	1	1
670	0	1	0	0	0	0	0	0	2	0	0	0	1	0	0	0	0	1	1	1	0	0	1	0	0	1	0	2	1	1	1	2	2	0	1	1	1	0	1	0	1	0	0	2	0	1	0	0	0
671	0	0	0	0	0	1	2	0	0	0	0	0	0	0	0	0	0	0	0	0	0	0	2	0	0	1	0	2	1	0	0	2	2	2	0	2	2	2	0	0	0	0	1	2	1	0	0	0	0
672	0	2	0	0	0	0	1	0	0	0	0	1	2	0	0	0	0	0	0	0	0	1	2	0	0	0	0	1	2	0	0	1	1	1	1	1	0	0	1	1	0	0	0	0	0	0	0	0	1
673	0	2	0	1	0	0	0	0	1	0	1	1	1	0	0	1	0	1	0	0	0	0	2	0	0	1	0	1	2	1	1	2	2	0	1	1	1	0	2	2	0	0	0	2	0	2	0	0	0
674	1	1	0	1	0	0	1	0	1	0	0	0	1	0	0	0	0	1	1	0	0	0	2	0	1	0	0	1	2	2	1	1	1	1	1	2	1	0	0	0	0	0	0	2	0	2	0	0	2
675	1	1	0	1	0	0	1	1	2	0	0	0	0	0	0	0	0	1	0	0	0	0	2	0	0	2	0	2	2	2	1	1	2	1	1	1	2	0	1	1	0	1	1	1	1	0	0	0	0
676	0	1	0	1	0	0	1	1	2	0	0	1	1	0	0	0	0	0	0	0	0	0	2	0	2	1	0	2	2	2	1	0	0	1	1	1	2	0	2	2	0	0	0	2	0	1	0	0	1
677	1	2	0	1	0	0	0	0	2	0	1	0	1	0	0	0	0	2	1	1	0	0	1	0	1	0	0	2	2	2	0	1	1	0	1	1	0	0	0	0	0	0	0	2	0	0	0	0	0
678	0	1	0	1	0	0	2	1	1	0	0	1	1	0	0	0	0	2	1	1	1	0	2	0	0	0	0	2	2	1	2	2	2	0	1	2	1	0	0	0	0	0	0	2	0	1	0	0	1
679	0	1	0	0	0	0	1	0	0	1	1	0	0	0	0	0	0	0	1	1	0	0	2	0	0	1	0	1	1	1	1	2	2	0	1	1	2	0	1	1	0	0	0	1	0	0	0	1	1
680	0	1	0	0	0	0	1	0	1	0	1	0	0	0	0	0	0	1	1	1	1	0	2	0	0	1	1	2	2	0	1	0	1	2	0	2	2	1	0	0	1	1	2	2	1	0	0	1	2
681	1	2	1	1	0	0	0	0	2	0	0	0	0	0	0	0	0	1	0	0	0	1	2	0	0	0	0	2	2	2	0	2	2	0	1	1	1	0	1	1	0	0	1	2	1	2	0	2	2
682	0	1	0	0	0	1	1	1	2	0	0	0	0	0	0	0	0	1	0	0	0	0	2	0	0	2	0	2	2	2	0	0	1	1	1	2	2	0	0	0	0	0	0	1	1	1	0	0	0
683	1	0	0	0	0	0	2	0	0	0	0	0	0	0	0	0	0	1	0	0	0	0	2	0	1	0	0	1	2	1	0	1	2	2	0	2	1	0	0	0	0	0	0	1	0	0	0	0	0
684	1	1	1	1	0	0	1	0	1	0	1	0	1	0	0	0	0	0	1	1	1	0	1	0	1	0	0	1	2	0	1	1	1	0	1	1	1	0	1	1	0	0	0	0	1	1	0	0	1
685	0	1	0	0	0	1	0	0	2	0	0	0	0	0	0	0	1	2	1	1	1	0	2	0	0	2	0	2	2	1	2	1	1	1	1	1	2	0	0	0	0	0	0	2	0	0	0	0	0
686	1	0	0	0	0	0	1	0	1	0	0	2	2	0	0	1	0	1	0	1	0	0	2	0	0	0	0	2	2	2	0	0	0	2	0	2	0	0	1	1	0	0	1	2	1	0	0	0	0
687	0	2	0	0	0	0	1	2	2	0	0	0	0	0	0	0	0	0	1	1	0	1	2	0	0	2	0	1	2	2	1	1	1	1	1	1	1	0	0	0	0	0	0	1	0	1	0	0	1
688	0	0	0	0	0	0	0	0	2	0	0	2	2	0	0	0	0	0	0	0	0	1	2	0	0	2	0	1	1	1	1	1	1	1	0	2	1	0	1	1	0	0	1	2	0	1	0	0	2
689	0	1	0	1	0	0	1	0	1	0	0	0	0	0	0	0	0	1	1	1	0	0	2	0	0	0	1	2	2	2	0	2	2	0	1	1	1	0	1	1	0	0	0	2	0	0	0	0	0
690	1	1	0	0	0	0	2	1	1	0	0	1	2	0	0	1	0	0	2	1	0	0	2	0	1	1	0	0	2	1	0	2	2	0	2	0	1	1	0	0	0	0	0	0	1	1	0	0	1
691	1	1	0	1	0	1	2	1	1	1	1	2	2	0	0	0	0	0	1	2	1	0	2	0	0	1	0	1	2	1	0	1	1	2	0	2	2	0	1	1	0	1	1	2	2	1	0	0	0
692	1	0	0	0	0	1	0	0	2	0	0	1	1	0	0	1	0	1	0	0	0	0	2	0	0	1	0	1	2	1	1	0	0	2	0	2	1	0	0	0	0	0	1	2	1	1	0	1	0
693	1	0	0	0	0	1	0	0	2	0	0	0	0	0	0	0	0	0	1	1	0	0	2	0	1	0	0	2	2	2	0	1	1	1	1	1	1	0	1	1	0	0	0	0	0	0	0	0	0
694	1	0	0	0	0	0	0	0	2	0	0	0	0	0	0	0	0	0	0	0	0	0	2	0	0	0	0	2	2	1	1	2	2	0	0	2	2	1	1	0	2	0	0	0	1	1	0	0	1
695	0	0	0	1	0	1	0	0	2	0	0	0	1	0	0	0	0	0	0	0	0	0	2	0	0	0	0	2	2	1	2	1	2	1	1	2	2	1	1	0	1	0	1	1	0	1	0	0	1
696	0	2	0	0	0	0	1	1	2	0	0	0	2	0	0	0	0	1	0	0	0	0	2	0	1	1	0	2	2	2	0	2	2	0	1	1	1	0	0	0	0	0	0	1	0	1	0	0	1
697	0	2	0	0	0	0	1	1	2	0	0	1	1	0	0	0	0	0	2	2	1	0	2	0	1	0	0	1	2	1	0	0	0	2	0	2	0	0	0	0	0	0	1	2	0	1	0	0	0
698	1	1	0	1	0	1	2	0	0	0	2	0	0	0	0	0	0	1	0	1	1	0	1	0	0	1	0	2	2	2	0	0	0	2	0	2	1	0	0	0	0	0	0	2	0	0	0	0	0
699	1	1	0	1	0	0	1	1	2	0	0	0	1	0	0	0	0	1	0	0	0	0	2	0	0	0	0	1	1	1	0	0	1	2	0	2	1	0	0	0	0	0	0	2	0	2	0	0	2
700	1	1	0	1	0	0	1	0	1	0	0	0	0	0	0	0	0	2	0	0	0	0	1	1	1	1	0	2	0	0	0	1	2	2	0	2	2	0	2	2	1	0	1	1	1	0	0	0	1
701	0	1	0	0	0	1	2	0	0	0	0	1	1	0	0	0	0	0	0	0	0	0	2	0	0	1	0	0	1	0	0	1	2	1	1	1	0	0	0	0	0	1	1	2	1	0	0	0	0
702	1	1	0	0	0	0	1	0	1	0	1	1	2	0	0	0	0	1	0	0	0	0	1	0	0	1	0	1	1	0	0	1	2	1	1	2	1	0	1	1	1	0	0	2	0	0	0	0	2
703	0	1	0	0	0	0	1	0	1	0	0	0	1	0	0	0	0	1	1	1	0	0	2	0	0	2	0	1	2	1	0	1	1	1	1	1	2	1	0	0	0	0	0	2	0	1	0	0	0
704	1	0	0	0	0	2	2	0	1	0	1	0	1	0	0	0	0	1	0	0	0	0	1	0	0	2	0	2	2	1	0	2	2	1	0	2	1	0	0	0	1	0	1	2	1	1	0	1	1
705	0	1	0	0	0	0	2	0	1	0	2	1	1	0	0	1	1	2	0	0	0	0	2	0	0	1	0	2	1	1	0	1	1	0	1	1	0	0	0	0	0	0	0	0	0	1	0	0	1
706	1	0	0	0	0	0	2	0	0	0	2	0	0	0	0	0	1	1	0	1	1	0	2	0	0	1	0	2	2	1	0	2	2	1	0	2	2	1	1	1	0	0	1	1	1	2	0	0	1
707	1	0	1	0	1	0	1	0	1	0	1	0	0	0	0	0	0	0	0	0	0	1	0	1	1	1	0	2	2	2	0	1	1	1	0	2	2	0	2	2	1	0	0	1	0	1	0	1	0
708	1	1	0	0	0	1	2	0	0	0	2	0	0	0	0	0	0	1	0	0	0	0	1	0	0	1	0	2	2	0	0	0	0	1	2	2	1	0	0	0	0	0	0	0	0	1	1	0	0
709	1	1	1	0	1	1	2	0	0	0	0	0	0	0	0	0	0	0	1	1	1	0	1	0	1	0	0	2	1	1	0	1	1	0	1	1	2	1	0	0	0	0	0	2	0	1	0	1	1
710	1	0	0	0	0	1	2	0	1	0	1	0	1	0	0	0	0	0	0	0	0	0	1	0	0	1	0	1	2	0	0	1	1	2	0	2	0	0	0	0	0	0	0	2	0	2	0	0	2
711	1	1	0	0	0	1	1	0	1	0	0	0	0	0	0	0	0	1	0	0	0	0	2	0	0	1	0	1	1	0	0	0	1	0	1	2	0	0	1	1	0	1	1	1	0	2	0	0	1
712	0	1	1	1	0	0	1	0	1	0	1	0	1	0	0	0	1	1	2	2	1	0	2	0	0	0	0	1	2	0	1	2	2	0	1	1	2	0	2	2	0	0	0	1	0	1	0	0	0
713	1	0	0	0	0	1	1	1	2	0	0	1	2	0	0	0	0	1	1	1	0	0	1	0	1	1	0	2	2	2	0	1	1	1	1	1	2	0	1	1	0	0	0	2	0	1	0	0	1
714	1	0	0	0	0	0	1	0	1	1	1	0	0	0	0	0	1	1	0	1	1	0	2	0	0	0	0	2	2	2	2	2	2	2	0	2	2	0	2	2	0	0	0	2	0	2	1	0	0
715	0	1	0	0	0	0	2	1	1	0	0	0	1	0	0	0	0	0	0	0	0	0	2	0	0	1	0	2	2	2	0	1	1	2	0	2	2	0	1	1	0	0	1	2	1	0	0	0	1
716	1	0	1	0	1	0	2	0	0	0	0	2	2	0	0	0	1	0	1	1	1	0	1	1	1	1	0	2	2	1	1	1	1	1	1	1	2	0	1	1	0	0	0	2	0	2	0	0	1
717	0	1	0	0	0	1	2	0	0	0	2	1	2	0	0	0	0	0	0	0	0	0	1	0	1	2	0	2	2	2	0	1	1	2	0	2	1	0	0	0	0	0	1	2	1	0	0	0	0
718	0	0	0	0	0	0	2	0	0	0	0	0	1	1	0	0	0	0	0	0	0	0	2	0	0	0	0	2	2	2	0	1	1	2	0	2	0	0	0	0	0	0	0	2	0	2	0	0	0
719	0	1	0	1	0	0	0	0	2	0	0	1	1	0	0	0	0	0	0	1	0	0	2	0	0	1	0	2	2	1	2	1	1	1	1	1	2	1	0	0	0	0	1	2	0	0	0	0	1
720	0	0	0	0	0	0	2	0	0	1	2	1	2	0	0	0	0	0	2	1	0	1	2	0	1	1	1	2	2	0	1	1	1	0	2	2	1	0	0	0	0	0	1	1	1	1	0	0	2
721	0	1	0	0	0	0	2	0	0	0	1	0	0	0	0	1	0	0	0	0	0	1	1	0	1	0	0	2	1	1	1	1	1	2	0	2	1	0	0	0	0	0	0	1	0	0	0	2	2
722	1	0	0	0	0	0	1	1	2	0	0	0	0	0	0	0	0	0	0	0	0	0	2	0	0	0	0	2	1	1	1	2	2	2	0	2	1	1	0	0	0	1	1	1	0	1	0	0	1
723	0	1	2	0	1	0	2	0	0	0	1	0	0	0	0	0	0	0	1	1	1	0	2	0	0	1	0	2	2	2	0	1	1	1	1	1	2	0	2	2	0	2	2	2	0	0	0	0	1
724	1	2	0	0	0	0	2	0	0	0	0	0	0	0	0	0	0	0	0	0	0	0	1	0	0	0	0	2	2	1	2	2	2	1	1	1	2	0	2	2	0	0	2	2	1	1	0	0	0
725	1	1	0	0	0	0	2	1	1	0	0	0	0	0	0	0	0	0	0	0	0	0	1	1	1	1	0	2	2	2	0	0	0	1	1	1	2	0	2	1	1	0	1	1	0	1	0	0	0
726	1	2	0	0	0	0	1	0	2	0	0	0	1	0	0	0	0	0	0	0	0	0	2	0	1	0	1	2	2	1	0	1	1	0	1	1	1	0	1	1	0	0	0	2	0	0	0	0	1
727	0	2	0	1	0	0	1	0	1	0	1	0	1	0	0	0	0	0	2	1	0	0	1	0	0	1	0	2	2	0	0	1	1	1	1	1	1	0	0	0	0	0	1	2	1	1	0	0	0
728	1	2	0	1	0	0	1	1	2	0	0	0	0	0	0	0	0	1	0	0	0	0	2	0	0	0	0	2	1	0	0	2	2	0	1	1	2	0	1	0	1	0	1	2	1	1	0	0	1
729	0	0	0	0	0	0	1	0	1	0	0	0	1	0	0	0	0	1	1	1	1	0	2	0	0	1	0	2	2	2	1	1	2	1	1	2	1	0	0	0	0	0	1	2	1	0	0	0	1
730	0	2	0	0	0	0	2	0	0	0	1	0	0	0	0	0	0	1	0	0	0	0	2	0	0	1	0	2	1	0	0	0	0	2	0	2	2	0	0	0	0	1	1	1	1	0	0	0	2
731	0	2	0	1	0	0	2	0	0	1	2	1	2	0	0	1	0	1	0	0	0	0	2	0	0	0	1	2	2	1	0	1	1	2	0	2	2	0	1	1	0	0	1	2	1	0	0	0	0
732	0	2	0	0	0	0	2	0	0	0	0	1	2	0	0	0	0	1	0	0	0	1	2	0	0	0	0	0	2	0	0	1	1	1	0	2	0	0	0	1	0	0	1	2	0	0	0	0	1
733	1	2	0	0	0	0	2	0	1	0	0	0	0	0	0	0	0	0	0	0	0	0	1	0	0	0	0	2	2	2	1	1	2	1	2	1	0	0	0	0	0	0	1	2	1	0	0	0	1
734	0	2	0	0	0	0	1	1	2	0	1	0	2	0	0	0	0	0	1	1	1	0	2	0	0	2	0	2	1	1	1	1	1	1	2	1	1	0	1	1	0	0	0	1	0	0	0	1	2
735	0	0	0	1	0	0	0	0	2	0	0	0	2	0	0	0	0	1	0	0	0	0	2	0	0	0	0	2	2	2	0	1	1	1	1	1	1	0	1	1	0	0	1	1	1	2	0	0	2
736	0	2	0	0	0	0	2	1	1	0	0	1	1	0	0	0	0	0	1	1	1	0	1	0	0	0	1	2	2	1	0	2	2	0	1	1	1	0	2	2	0	0	0	2	0	0	0	0	1
737	0	1	0	0	0	0	1	0	1	0	0	0	0	0	0	0	0	0	0	0	0	0	1	0	0	1	0	1	2	0	0	2	2	1	1	2	2	0	1	1	0	0	0	0	0	1	0	1	0
738	0	2	0	0	0	0	1	1	1	1	0	2	2	0	0	0	0	1	1	1	0	0	2	0	0	0	0	1	1	0	1	1	1	1	1	1	2	1	1	0	1	1	1	2	1	1	0	0	0
739	1	1	0	0	0	0	2	1	2	0	0	1	1	0	0	1	0	2	1	1	1	0	2	0	1	0	0	2	2	1	2	0	1	2	0	2	2	1	1	1	0	2	2	2	0	0	0	0	1
740	1	1	1	1	0	0	1	0	1	0	0	0	2	0	0	0	0	0	1	0	0	0	2	0	0	2	0	1	2	1	0	1	1	2	0	2	1	0	0	0	0	2	2	2	0	0	0	0	1
741	1	2	0	0	0	0	1	1	1	1	0	1	0	0	0	0	0	1	0	0	0	0	2	0	0	2	0	1	2	1	0	1	2	1	1	1	1	0	1	1	0	0	0	2	0	1	0	0	0
742	0	2	0	0	0	0	1	0	1	0	0	0	1	0	0	0	0	2	0	0	0	1	1	0	0	1	0	1	2	1	1	0	0	2	0	2	1	1	0	0	0	0	0	0	0	1	0	0	1
743	1	1	0	0	0	1	0	0	2	0	1	1	1	0	0	1	0	0	0	0	0	0	1	1	1	1	0	2	2	2	0	1	2	1	2	1	2	0	1	0	1	0	0	2	0	1	0	0	0
744	1	1	0	0	0	0	2	1	1	0	0	0	1	0	0	0	0	0	0	0	0	0	2	0	0	0	0	1	2	1	1	0	0	2	0	2	1	1	0	0	0	0	1	2	0	0	0	2	2
745	1	2	0	0	0	0	2	1	1	0	1	2	2	0	0	0	0	1	2	2	1	0	0	0	0	0	0	2	2	1	1	0	1	2	0	2	2	0	1	1	0	1	1	1	0	1	0	0	0
746	0	1	0	0	0	0	1	0	1	0	0	0	1	0	0	0	0	1	2	2	1	0	2	0	0	1	0	2	1	1	1	0	0	2	0	2	0	0	0	0	0	1	1	1	0	1	0	0	1
747	0	1	0	0	0	1	2	1	1	0	0	0	1	0	0	0	0	1	0	1	0	0	2	0	0	1	0	1	2	2	0	1	1	1	1	2	1	0	1	1	0	0	0	1	0	1	0	0	0
748	0	2	0	0	0	0	0	0	2	0	1	0	0	0	0	0	0	0	0	0	0	0	2	0	0	1	0	2	2	2	1	2	2	0	1	1	2	0	1	1	0	0	1	2	0	1	0	0	1
749	1	2	0	0	0	0	0	0	1	0	0	0	0	0	0	0	0	1	0	0	0	0	2	0	0	0	0	2	2	2	0	0	1	1	0	2	2	0	1	1	0	0	0	1	0	0	0	0	0
750	0	1	0	0	0	1	2	0	0	0	2	0	0	0	0	0	0	0	1	1	1	0	2	0	1	0	0	2	2	1	0	1	1	1	1	1	1	0	1	0	1	0	0	1	0	1	0	0	1
751	1	0	0	0	0	1	0	0	2	0	1	0	2	1	1	0	0	0	1	1	1	0	2	0	0	1	0	1	2	1	0	2	2	2	0	2	1	0	1	1	0	1	1	1	0	1	0	0	1
752	0	1	0	0	0	1	1	0	2	0	0	0	0	0	0	0	0	1	0	0	0	0	2	0	1	0	0	2	2	2	0	1	1	1	1	1	0	0	0	0	0	0	0	1	0	1	0	0	1
753	0	2	0	0	0	0	0	0	2	0	0	1	2	0	0	0	0	1	0	0	0	0	2	0	0	1	0	1	2	1	0	2	2	2	1	1	2	1	1	1	1	0	0	0	0	0	0	0	1
754	0	1	0	0	0	1	2	1	1	0	0	0	0	0	0	0	0	1	2	2	2	0	2	0	0	2	0	2	1	1	0	2	1	2	0	2	2	0	2	2	0	0	1	1	1	1	0	0	2
755	1	1	0	0	0	0	2	0	0	0	1	0	1	0	0	0	0	0	2	1	0	0	2	0	0	0	0	0	1	0	0	1	1	1	0	2	2	1	0	1	0	0	0	2	0	1	0	0	0
756	1	0	0	0	0	1	2	1	1	0	0	1	2	0	0	1	0	1	1	1	1	0	1	0	0	1	0	1	2	1	0	1	1	2	2	1	2	0	2	2	0	0	1	2	1	0	0	1	1
757	0	0	0	0	0	1	0	0	1	0	1	0	1	1	1	0	0	0	1	1	1	0	1	1	1	1	0	1	2	0	0	1	1	1	0	2	1	0	0	0	0	0	0	1	0	0	0	0	0
758	1	1	0	0	0	0	2	0	1	0	1	0	0	0	0	0	0	0	0	0	0	0	2	0	0	1	0	0	2	0	0	1	1	2	0	2	2	0	0	0	0	2	2	2	0	0	0	0	1
759	0	1	1	0	1	1	2	0	1	0	0	1	1	0	0	0	0	1	1	1	0	0	2	0	0	2	0	2	2	2	1	1	1	0	2	2	2	0	1	1	0	1	1	2	1	0	0	0	1
760	1	0	0	0	0	1	1	0	1	0	0	1	2	0	0	0	1	1	1	1	1	0	2	0	0	1	0	1	2	1	0	2	2	2	1	1	1	0	0	0	0	0	0	2	0	1	0	0	1
761	1	1	0	0	0	0	2	0	1	0	0	0	0	0	0	0	0	0	2	2	0	0	2	0	0	2	1	2	2	1	0	1	2	2	0	2	2	0	1	1	0	0	0	1	0	0	0	1	1
762	1	0	0	0	0	1	0	0	1	0	0	1	1	0	0	0	0	1	1	1	1	0	1	0	1	0	0	2	1	1	0	1	1	1	1	1	0	0	0	0	0	0	0	1	1	1	0	0	0
763	0	1	0	1	0	0	2	1	1	0	0	0	0	0	0	0	0	1	1	1	1	0	2	0	1	0	0	2	2	2	0	1	1	1	1	1	2	0	2	2	0	0	1	1	1	1	0	1	2
764	0	0	0	0	0	1	1	1	2	0	0	0	0	0	0	0	0	0	0	0	0	0	1	1	1	0	0	2	2	0	0	2	2	1	0	2	1	1	0	0	0	0	0	2	0	1	0	0	1
765	1	1	0	0	0	0	1	0	1	0	0	0	0	0	0	0	0	1	0	1	1	0	2	0	1	2	0	2	2	1	1	1	1	2	0	2	1	0	1	1	0	0	0	1	0	1	0	0	1
766	1	1	0	0	0	0	2	0	0	0	0	2	2	1	1	1	0	0	1	2	1	0	1	1	1	0	0	2	2	2	0	1	1	1	1	1	1	0	0	0	1	0	0	2	0	1	0	0	1
767	1	0	0	0	0	0	0	0	2	0	0	0	0	0	0	0	0	0	1	1	1	0	1	0	0	1	0	2	1	1	0	2	2	0	1	1	1	1	0	0	0	0	0	0	0	0	0	0	1
768	1	2	0	0	0	0	2	0	0	0	0	1	1	0	0	0	0	0	0	0	0	0	2	0	0	1	0	1	2	1	0	0	1	1	1	2	2	0	1	1	0	0	0	2	1	1	0	1	1
769	1	1	0	1	0	0	2	1	1	0	1	0	0	0	0	0	0	1	1	1	1	0	2	0	0	1	0	2	2	1	2	1	2	1	1	1	2	0	2	2	0	2	2	2	0	0	0	1	2
770	0	1	0	0	0	1	1	1	2	0	0	0	0	0	0	0	1	2	1	1	1	0	2	0	0	1	0	2	2	1	2	1	1	1	1	1	2	0	2	2	1	0	1	1	0	0	0	0	0
771	0	1	0	0	0	1	1	0	1	0	1	0	1	0	0	0	0	1	0	0	0	0	2	0	0	0	0	2	2	1	2	1	1	1	1	1	2	1	1	1	0	0	0	2	1	0	0	0	0
772	1	0	0	0	0	2	1	1	2	0	0	0	1	0	0	0	0	1	1	1	1	1	2	0	0	2	0	2	2	2	2	2	2	2	0	2	2	0	1	1	0	0	0	2	0	1	0	0	0
773	1	1	0	0	0	1	0	0	1	0	0	0	0	0	0	0	0	0	0	0	0	0	2	0	0	0	0	2	1	1	1	1	1	1	1	1	1	0	1	1	0	0	0	2	1	1	0	0	0
774	0	2	0	0	0	0	1	1	2	0	0	0	1	0	0	0	0	0	0	0	0	0	2	0	0	0	0	2	2	2	0	1	1	1	1	1	2	2	0	0	0	0	1	2	1	1	0	0	1
775	0	1	1	0	0	0	1	0	1	0	1	0	2	0	0	0	0	1	1	1	0	1	1	0	0	1	0	2	1	0	0	1	1	2	0	2	2	0	1	0	1	0	2	2	1	1	0	0	0
776	1	1	0	0	0	0	1	0	1	0	0	0	0	0	0	0	0	1	1	1	0	0	1	0	1	0	0	2	2	1	1	2	2	0	1	1	2	0	2	1	1	0	0	0	1	1	0	0	1
777	1	2	0	2	0	0	2	0	0	0	2	0	1	0	0	0	0	0	1	1	1	0	0	0	0	1	0	2	2	2	1	2	2	1	1	2	2	0	0	0	0	0	1	2	1	0	0	0	1
778	0	2	0	0	0	0	2	1	1	0	0	0	1	0	0	0	0	0	0	0	0	0	1	1	1	1	0	1	2	0	0	2	2	2	0	2	1	1	0	0	0	0	0	2	0	1	0	0	0
779	1	2	1	0	0	0	1	0	1	0	1	1	1	0	0	1	1	0	1	1	1	1	2	0	0	2	0	2	2	2	0	1	2	1	0	2	1	0	1	1	0	0	0	0	2	0	0	1	0
780	1	0	0	1	0	0	1	0	2	0	0	1	1	0	0	0	0	0	2	1	0	0	2	0	0	1	0	1	2	1	0	0	0	1	1	1	1	0	0	0	0	0	0	1	0	0	0	0	1
781	0	2	0	0	0	0	1	1	2	0	0	0	1	0	0	0	0	0	0	0	0	0	2	0	0	0	0	0	2	1	0	2	2	1	0	2	1	0	0	0	0	0	1	1	1	0	0	0	2
782	1	1	0	1	0	0	0	0	2	0	0	1	1	0	0	0	0	1	0	1	0	0	2	0	0	1	0	2	2	2	0	2	2	1	2	1	1	1	0	0	1	0	1	1	1	1	0	0	0
783	0	1	0	1	0	0	1	1	2	0	0	0	0	0	0	0	0	1	1	0	0	0	2	0	1	0	0	1	2	2	1	0	0	2	0	2	2	1	0	1	0	0	0	0	0	1	0	0	0
784	0	1	2	0	1	0	2	0	0	0	1	0	0	0	0	0	0	1	2	1	1	0	2	0	0	0	0	2	2	1	2	1	2	2	0	2	2	0	1	1	0	0	0	1	1	1	0	0	1
785	0	1	0	0	0	0	1	1	2	0	0	0	2	0	0	0	0	1	1	1	1	0	1	1	1	1	0	2	2	2	0	1	1	1	1	2	2	0	1	1	0	0	1	1	1	1	0	0	0
786	1	0	1	0	1	0	1	0	2	0	0	0	0	0	0	0	0	0	0	1	0	0	1	0	0	1	1	2	1	0	0	1	1	2	1	1	2	0	2	1	1	0	1	1	1	0	0	1	0
787	1	1	0	1	0	0	0	0	2	0	0	0	2	0	0	0	0	2	1	1	1	0	2	0	0	2	0	2	2	2	0	0	0	1	1	1	1	0	1	0	1	0	1	1	1	1	0	0	1
788	0	1	0	0	0	1	1	0	1	0	0	1	1	0	0	1	0	0	0	0	0	0	1	0	0	1	0	1	1	1	1	1	1	1	1	1	2	0	2	2	0	2	2	2	1	0	0	0	0
789	1	2	1	1	0	0	0	0	2	0	0	1	2	0	0	0	0	0	1	1	1	0	2	0	0	1	0	2	2	2	1	1	1	0	2	1	2	1	0	0	1	0	0	1	0	0	0	0	2
790	1	2	0	0	0	0	0	0	2	0	0	1	1	0	0	0	0	0	1	1	1	0	1	1	1	1	0	2	2	2	1	1	0	0	1	1	0	0	0	0	0	0	0	1	0	1	0	0	1
791	0	2	1	1	0	0	1	0	1	0	1	0	1	0	0	0	0	1	1	0	0	0	1	1	1	0	1	2	2	1	0	1	1	2	0	2	1	0	0	0	1	0	1	2	1	0	0	1	1
792	1	1	0	0	0	1	2	1	2	0	1	0	1	0	0	0	0	0	1	1	1	1	2	0	0	1	0	2	2	2	0	1	1	0	2	0	0	0	0	0	0	1	1	2	0	0	1	0	0
793	1	1	0	0	0	1	1	0	1	0	0	1	1	0	0	0	0	1	2	2	2	0	2	0	0	1	0	2	2	2	0	2	2	1	0	2	1	0	0	0	0	0	0	1	0	0	0	0	0
794	1	1	0	0	0	0	1	0	1	0	1	0	0	0	0	0	0	1	2	1	1	0	2	0	0	1	0	2	2	2	0	1	2	1	1	1	2	0	2	2	0	0	1	1	1	2	0	0	1
795	1	2	0	0	0	0	2	1	2	0	0	0	1	0	0	0	0	0	1	0	0	1	1	0	0	1	0	2	2	2	0	2	2	1	1	2	1	0	0	0	0	0	0	2	1	1	0	0	0
796	0	1	0	0	0	1	1	1	2	0	0	0	0	0	0	0	0	0	0	0	0	0	2	0	0	1	0	1	2	1	0	1	0	0	1	1	1	0	2	2	0	0	0	2	0	0	0	0	1
797	0	2	0	1	0	0	1	0	1	0	1	0	1	0	0	0	0	0	0	0	0	0	1	0	0	2	0	2	1	1	0	1	1	0	2	1	1	0	1	1	0	0	0	2	0	0	0	0	1
798	0	1	0	0	0	0	1	0	1	0	0	1	1	0	0	0	0	0	0	0	0	0	1	0	0	1	0	2	2	2	2	1	1	1	1	1	2	0	1	1	0	0	0	2	0	1	0	0	1
799	0	2	0	0	0	0	1	0	1	0	0	1	1	0	0	0	0	2	1	1	0	1	0	1	0	0	0	2	2	2	2	1	2	0	2	1	1	0	0	0	0	1	1	2	0	1	0	0	1
800	1	0	0	0	0	1	1	1	2	0	0	0	0	0	0	0	0	0	0	0	0	0	2	0	1	0	0	1	1	1	0	2	2	0	2	1	1	0	2	2	0	2	2	2	0	0	0	0	0
801	0	0	0	0	0	1	1	1	2	0	0	0	0	0	0	0	0	1	0	0	0	0	2	0	1	2	0	2	1	1	0	0	0	1	2	2	2	0	2	2	1	0	0	0	0	1	0	1	1
802	0	0	0	0	0	1	0	0	2	0	0	0	2	0	0	0	1	1	0	0	0	0	2	0	0	0	0	2	1	1	1	1	0	0	1	1	2	0	1	1	0	0	1	2	1	1	0	0	0
803	1	2	0	0	0	0	0	0	2	0	0	0	1	0	0	0	0	1	0	1	0	0	1	1	1	0	0	2	2	1	1	1	1	2	1	2	1	0	0	0	0	0	0	0	0	0	0	0	0
804	1	0	0	0	0	1	1	0	1	1	1	0	0	0	0	0	1	2	1	1	1	0	1	0	1	0	0	2	2	1	1	0	1	2	1	2	1	0	1	1	1	1	1	1	1	1	0	0	2
805	1	1	0	1	0	0	2	1	1	0	0	1	1	0	0	1	0	0	1	1	1	0	2	0	1	0	0	2	2	2	0	2	2	0	2	0	1	0	0	0	0	1	1	1	1	1	0	0	1
806	1	2	1	0	0	1	1	1	2	0	0	0	0	0	0	0	0	0	0	0	0	1	2	0	0	2	1	2	2	1	0	1	1	2	0	2	2	0	1	1	0	0	1	2	1	0	0	0	2
807	1	1	0	0	0	0	1	1	2	0	0	0	0	0	0	0	0	1	1	1	0	0	2	0	0	1	0	2	2	2	1	1	2	1	1	2	2	0	1	1	0	0	0	2	0	0	0	1	1
808	1	2	0	0	0	0	2	1	1	0	0	0	1	0	0	0	1	1	1	0	0	0	1	0	0	0	0	2	2	2	0	1	1	1	0	2	2	2	0	0	0	0	0	2	0	1	0	0	1
809	0	1	1	1	0	1	0	0	2	0	0	0	1	0	0	0	0	0	1	1	1	0	1	0	1	1	0	1	2	0	0	0	0	2	0	1	2	1	0	0	0	0	1	2	1	0	0	1	1
810	1	1	1	1	0	0	1	0	1	0	1	1	1	0	0	1	0	1	1	1	1	0	2	0	0	2	1	2	2	0	1	1	1	2	0	2	2	1	1	1	0	0	1	1	1	1	0	0	0
811	1	0	1	0	0	1	0	0	2	0	0	0	2	0	0	0	0	0	1	1	1	0	2	0	0	0	0	2	2	2	0	1	1	2	0	2	0	1	0	0	0	2	2	2	0	0	0	0	2
812	1	2	1	1	0	0	1	0	1	0	0	1	1	0	0	1	0	0	1	0	0	0	2	0	0	0	0	2	0	0	0	0	0	1	1	1	1	0	1	1	1	1	1	1	0	2	0	1	1
813	1	1	0	0	0	0	2	0	1	0	1	0	0	0	0	0	0	0	1	1	1	0	2	0	0	2	0	2	1	1	0	0	1	1	1	2	2	0	2	2	0	1	2	2	0	1	0	0	1
814	0	2	0	0	0	0	1	1	2	0	0	2	2	1	1	1	1	2	0	0	0	0	0	1	1	1	1	2	1	0	0	1	1	1	0	2	1	0	2	2	0	1	1	2	1	0	0	0	2
815	1	2	1	1	0	0	1	0	1	0	1	1	2	0	0	0	0	0	1	1	1	0	2	0	0	1	0	1	2	2	0	1	2	1	1	1	1	0	0	0	0	0	0	2	1	1	0	0	1
816	0	1	0	0	0	0	0	0	2	0	1	1	2	0	0	0	0	1	0	0	0	0	2	0	0	1	0	2	2	2	0	1	2	1	1	2	1	0	0	0	0	0	1	2	1	0	0	0	1
817	1	0	1	1	1	0	1	0	1	0	1	1	1	0	0	1	0	1	0	0	0	1	2	0	0	2	0	2	1	1	0	0	1	1	1	2	2	0	2	2	0	0	0	1	0	1	0	0	1
818	1	2	1	1	0	0	1	0	1	0	0	1	2	0	0	0	0	0	2	2	1	0	2	0	0	1	0	2	2	2	1	1	2	1	0	2	2	1	1	1	0	0	0	2	0	1	1	0	1
819	1	2	0	1	0	0	0	0	2	0	0	0	0	0	0	0	0	1	1	0	0	0	1	1	1	1	0	2	2	2	2	0	1	1	1	2	1	0	0	0	1	0	1	1	0	1	0	0	1
820	0	1	0	0	0	0	1	1	2	0	0	0	0	0	0	0	0	1	0	0	0	0	2	0	0	2	0	1	1	1	1	1	1	1	0	2	2	1	0	0	0	0	0	0	1	1	0	1	2
821	1	2	0	0	0	0	2	1	2	0	1	0	1	0	0	0	0	0	0	1	1	0	2	0	1	0	0	1	2	1	0	1	1	1	1	2	1	0	1	1	0	0	0	1	0	0	0	0	2
822	1	2	0	0	0	0	1	1	2	0	0	1	1	0	0	0	0	1	1	0	1	0	2	0	0	0	0	2	2	1	1	1	1	0	1	1	1	0	2	2	0	0	1	2	2	0	0	0	1
823	0	2	0	0	0	0	2	0	1	0	1	0	1	0	0	0	1	1	2	2	1	0	2	0	0	1	0	2	1	1	1	1	1	1	1	1	1	0	1	1	0	0	1	2	0	0	0	0	0
824	0	1	0	0	0	1	1	0	1	0	1	1	1	0	0	0	1	1	0	0	0	0	2	0	0	2	0	1	2	2	1	2	2	1	1	2	2	0	1	1	0	0	0	2	0	1	0	0	1
825	0	0	0	0	0	1	0	0	1	0	0	0	0	0	0	0	0	1	0	0	0	0	2	0	0	2	0	1	2	1	0	0	0	2	0	2	2	0	1	1	0	0	0	1	0	1	0	0	1
826	1	0	0	0	0	0	0	0	2	0	0	0	2	0	0	0	0	0	1	1	1	0	2	0	0	0	0	2	2	2	0	2	2	1	2	1	1	1	0	0	0	0	0	1	0	1	1	0	0
827	1	1	1	1	0	1	0	0	2	0	0	0	0	0	0	0	1	1	0	0	0	1	0	1	0	0	0	2	2	2	0	1	0	0	0	2	1	0	1	1	0	0	0	1	0	1	0	1	2
828	0	1	1	1	0	0	0	0	2	0	0	1	1	0	0	0	0	2	1	1	1	0	2	0	0	1	0	1	1	1	0	1	2	1	0	2	1	0	1	0	1	0	1	1	0	1	0	0	1
829	1	0	0	0	0	1	2	0	1	0	0	1	2	0	0	1	0	1	1	0	0	0	2	0	0	2	0	1	2	1	0	1	2	2	0	2	2	0	1	0	1	0	0	2	0	0	0	1	2
830	1	1	0	1	0	0	1	0	1	0	1	0	0	0	0	0	0	2	1	1	1	0	1	1	1	0	0	2	2	1	1	0	1	1	1	2	0	0	1	1	0	0	0	1	0	0	0	0	1
831	1	1	0	0	0	0	0	0	2	0	0	1	1	0	0	0	0	1	0	0	0	0	1	1	1	2	0	2	2	2	0	1	1	0	1	1	0	0	1	1	0	1	1	2	0	0	0	0	2
832	0	2	1	1	0	0	1	0	1	0	1	1	1	0	0	0	0	0	1	2	1	0	2	0	0	1	1	2	2	1	1	1	1	1	0	2	2	1	1	1	0	0	0	0	0	0	0	0	0
833	0	0	0	0	0	1	0	0	2	0	0	0	0	0	0	0	0	0	1	2	1	1	1	0	0	1	0	2	2	2	0	1	1	2	0	2	1	0	1	1	0	1	1	2	1	0	0	0	0
834	1	2	1	2	0	0	1	0	1	0	1	0	1	0	0	0	0	0	0	0	0	0	2	0	0	1	1	2	2	1	0	0	0	1	1	1	2	0	1	1	0	1	1	2	1	0	0	1	1
835	1	0	0	0	0	1	2	1	1	0	1	0	1	0	0	0	0	0	1	1	1	0	2	0	1	0	0	2	0	0	0	2	2	0	1	1	1	0	0	0	0	1	1	2	0	1	0	0	0
836	0	0	0	0	0	0	1	0	1	0	1	1	2	0	0	0	0	0	1	1	1	0	0	0	0	0	1	1	1	0	0	1	2	2	0	2	0	0	1	1	0	0	0	0	1	1	0	0	1
837	1	1	0	1	0	0	2	0	0	0	1	0	0	0	0	0	0	2	0	1	0	0	1	0	0	2	0	1	2	1	0	1	1	1	1	1	1	0	1	1	0	0	0	1	0	0	0	0	0
838	0	1	0	0	0	0	2	1	2	0	0	2	2	0	0	0	0	1	1	0	0	0	0	1	1	1	0	0	2	0	0	1	1	1	1	1	2	0	2	2	1	0	0	1	0	0	0	1	2
839	0	1	0	0	0	0	0	0	2	0	0	1	1	0	0	1	0	1	1	1	1	0	2	0	0	1	0	2	2	2	0	2	2	0	0	2	1	1	0	0	0	0	1	1	1	2	0	0	1
840	0	2	0	0	0	0	1	0	1	0	0	0	0	0	0	0	0	1	1	1	1	1	1	0	0	0	0	1	1	1	1	1	1	2	0	2	1	0	0	0	1	2	2	2	0	0	0	0	2
841	0	1	0	1	0	0	1	2	2	0	0	1	1	0	0	0	0	1	1	1	1	0	2	0	1	0	0	1	1	0	0	2	2	2	0	2	1	1	0	0	0	0	0	1	0	1	0	0	0
842	1	0	0	0	0	0	2	1	1	0	0	0	0	0	0	0	0	1	2	2	1	0	2	0	1	2	1	2	2	1	0	2	2	1	1	1	1	1	0	0	0	0	1	2	1	0	0	0	0
843	0	2	1	0	0	0	1	1	2	0	0	0	0	0	0	0	0	2	1	1	0	0	2	0	0	1	0	2	2	2	2	2	2	0	1	1	2	0	2	2	0	0	0	0	0	1	0	1	2
844	0	2	0	1	0	0	1	1	2	0	0	0	0	0	0	0	0	0	0	0	0	0	2	0	0	1	1	2	2	1	0	1	2	0	2	1	2	0	1	1	0	0	0	2	1	2	0	0	0
845	0	2	0	0	0	0	1	0	1	1	1	1	1	0	0	1	0	0	0	0	0	0	0	1	1	1	0	1	1	0	1	0	1	2	0	2	2	0	1	0	1	1	1	2	2	1	0	0	0
846	1	1	1	1	0	0	0	0	2	0	0	0	0	0	0	0	0	0	0	0	0	0	1	1	1	1	0	0	2	0	0	1	2	0	1	2	2	1	0	0	1	0	0	2	0	0	0	0	1
847	1	1	0	0	0	0	1	0	1	0	1	1	1	0	0	1	0	1	2	2	2	0	1	1	1	1	0	2	2	2	1	2	2	2	1	1	1	0	1	1	0	0	0	1	0	0	0	0	0
848	0	1	0	1	0	0	2	0	1	0	1	0	0	0	0	0	0	0	1	0	0	0	1	1	1	1	0	2	2	2	0	1	1	1	0	2	1	0	2	2	1	1	1	2	1	0	0	0	1
849	0	2	0	0	0	0	2	0	1	0	0	1	1	0	0	0	0	0	1	0	0	0	2	0	0	1	0	2	2	1	0	2	2	0	1	1	2	0	2	2	0	0	1	2	0	1	0	0	1
850	0	1	0	0	0	1	1	0	1	0	0	0	1	0	0	0	0	1	1	1	0	0	2	0	0	0	0	2	2	2	1	1	1	2	0	2	2	0	1	1	0	1	1	2	1	0	0	0	1
851	0	0	0	0	0	2	0	0	2	0	0	0	1	0	0	0	0	0	1	1	1	0	2	0	0	1	0	1	2	1	0	1	1	1	0	2	2	1	0	0	0	0	0	2	0	0	0	0	0
852	0	0	0	0	0	0	1	0	0	0	1	0	0	0	0	0	0	0	1	0	0	0	1	0	0	1	0	0	2	1	0	0	0	2	0	2	1	0	2	2	0	0	0	1	0	0	0	0	0
853	0	1	2	0	1	0	2	0	0	0	0	0	0	0	0	0	0	1	0	0	0	0	1	0	1	1	0	2	2	2	1	1	1	1	1	1	1	0	1	1	0	0	1	1	1	1	0	1	1
854	0	1	1	1	1	1	2	1	1	0	0	0	0	0	0	0	0	1	1	1	1	0	2	0	1	2	0	1	2	0	1	1	1	2	1	1	0	0	0	0	0	1	1	2	0	0	0	0	1
855	1	1	1	0	0	0	1	0	1	0	1	1	0	0	0	0	1	1	0	0	0	0	2	0	0	2	0	2	1	1	1	0	0	1	1	1	2	0	2	2	0	1	1	2	0	0	0	1	0
856	1	0	0	0	0	0	2	0	0	0	1	1	1	0	0	1	0	1	1	1	1	0	1	0	0	1	0	2	2	2	0	2	2	0	1	1	2	0	2	2	0	1	2	2	1	0	0	1	2
857	0	0	1	0	0	1	0	0	2	0	1	0	0	0	0	0	0	1	0	0	0	0	2	0	0	0	0	2	2	2	0	2	2	2	0	2	2	0	2	2	0	0	0	2	0	1	0	0	1
858	0	1	1	0	1	1	1	0	2	0	0	0	0	0	0	0	0	0	1	1	0	0	2	0	0	0	0	2	2	1	1	0	0	2	1	1	1	0	0	0	0	0	0	2	0	0	0	1	0
859	1	2	0	0	0	0	0	0	2	0	0	1	2	0	0	0	0	1	1	0	0	0	2	0	0	2	0	2	1	1	0	1	2	2	0	2	0	1	0	0	0	0	0	2	0	2	0	0	0
860	1	0	0	1	0	1	1	0	2	0	0	0	2	0	0	0	0	0	0	0	0	0	2	0	0	0	0	1	2	1	0	1	1	1	0	2	1	0	0	0	0	1	1	2	1	0	0	0	1
861	1	1	0	0	0	1	1	0	2	0	0	0	0	0	0	0	0	0	0	0	0	0	1	1	1	1	0	0	2	1	0	1	2	1	0	2	1	0	1	1	0	2	2	2	1	0	0	0	1
862	1	1	0	1	0	0	1	1	2	0	0	0	0	0	0	0	0	2	1	1	1	0	2	0	0	1	0	1	2	0	1	1	1	1	1	1	2	0	2	2	0	0	0	0	0	1	0	0	1
863	1	1	0	1	0	0	1	0	2	0	0	1	1	0	0	0	0	1	0	0	0	0	1	1	1	1	0	2	2	1	1	1	2	2	0	2	2	1	0	0	0	1	1	2	1	0	0	0	0
864	0	0	1	1	1	0	0	0	1	0	1	0	1	0	0	0	0	0	1	1	1	1	2	0	1	1	0	2	2	2	1	0	2	1	0	2	2	0	2	2	0	0	0	2	0	1	0	2	2
865	1	2	0	0	0	0	0	0	2	0	0	1	1	0	0	1	1	2	2	2	2	0	2	0	0	0	0	1	2	0	0	1	1	1	1	1	1	0	0	0	0	0	0	2	0	2	0	0	2
866	1	2	0	0	0	0	2	0	0	0	1	0	0	0	0	0	0	2	1	1	0	0	2	0	0	2	0	2	2	1	1	1	1	1	1	1	1	0	2	2	0	0	1	2	1	2	0	0	0
867	0	2	0	0	0	0	1	0	1	0	1	0	0	0	0	0	0	0	0	0	0	0	2	0	0	2	0	2	1	1	0	1	2	1	1	2	1	0	0	0	0	1	1	2	1	0	0	0	0
868	1	1	0	0	0	0	1	1	2	0	0	0	0	0	0	0	0	1	0	0	0	1	0	1	1	1	0	2	2	1	1	0	1	0	1	2	1	0	1	1	0	0	1	1	1	1	0	0	1
869	0	2	0	1	0	0	2	0	0	0	1	0	0	0	0	0	0	0	0	0	0	0	1	0	0	2	0	1	2	0	1	1	2	2	0	2	1	0	0	0	0	0	1	2	1	0	0	0	1
870	0	1	0	1	0	0	2	0	1	0	1	0	0	0	0	0	1	0	1	1	1	0	1	0	0	0	0	1	2	1	0	2	2	2	0	2	0	0	0	0	0	0	1	2	1	1	1	0	1
871	1	1	0	0	0	1	1	0	1	0	1	1	1	0	0	1	0	0	1	1	1	0	2	0	0	0	0	2	2	2	1	2	2	1	0	2	1	0	1	1	0	0	0	1	0	0	0	0	1
872	1	2	0	0	0	0	2	0	1	0	0	1	1	0	0	0	0	0	0	0	0	0	2	0	0	1	1	2	2	1	0	1	1	1	1	0	0	1	0	0	0	0	1	2	1	0	0	0	0
873	0	2	0	0	0	0	2	0	2	0	1	1	1	0	0	1	0	0	1	1	1	0	1	1	1	1	0	2	0	0	0	1	2	2	0	2	0	0	1	0	1	1	1	1	1	1	0	1	0
874	1	2	0	0	0	0	2	0	0	0	2	0	1	0	0	0	0	0	0	0	0	0	1	0	0	1	0	1	2	1	0	2	2	1	0	2	1	0	2	2	0	0	0	1	0	1	0	0	0
875	1	1	0	0	0	1	0	0	2	0	0	1	2	0	0	0	0	1	0	0	0	0	2	0	1	0	0	1	2	1	0	1	2	1	1	2	1	0	2	2	0	0	1	1	1	1	0	1	2
876	1	0	0	0	0	0	1	1	2	0	0	0	0	0	0	0	0	0	1	1	1	0	1	0	0	1	0	2	2	1	2	0	1	2	1	2	0	0	0	0	0	1	1	2	1	0	0	0	0
877	0	0	0	0	0	0	1	0	1	0	1	0	1	0	0	0	1	2	2	2	2	0	2	0	0	2	0	2	1	1	0	1	2	0	1	2	2	1	1	1	0	0	1	1	1	1	0	0	1
878	1	0	0	0	0	1	2	1	1	0	1	0	0	0	0	0	0	0	1	1	1	0	2	0	1	0	0	2	2	2	1	0	0	1	1	1	2	0	1	1	0	0	1	2	1	2	0	0	1
879	1	2	0	0	0	1	0	0	1	0	1	1	1	0	0	0	0	0	2	1	0	0	2	0	0	0	0	1	2	1	1	1	1	0	1	1	2	0	1	0	1	0	0	2	0	0	0	0	1
880	0	2	0	0	0	0	1	0	2	0	1	0	0	0	0	0	0	0	0	1	0	0	2	0	0	2	0	2	1	1	0	0	0	2	0	2	1	0	0	0	0	0	0	1	0	0	0	0	1
881	1	2	0	0	0	0	1	0	1	0	0	1	1	0	0	1	0	1	0	0	0	1	2	0	0	0	0	2	2	2	0	2	2	0	2	0	2	0	2	1	1	0	0	1	0	0	0	1	1
882	0	1	0	0	0	0	0	0	2	0	0	0	1	0	0	0	0	0	1	1	1	0	2	0	0	1	0	2	2	1	2	0	2	1	0	2	2	1	0	1	0	0	0	1	0	1	0	1	2
883	1	1	1	1	0	0	0	0	2	0	0	0	1	0	0	0	0	1	1	1	0	0	2	0	0	1	0	2	1	1	0	1	1	1	1	1	0	0	0	0	0	0	0	2	0	0	0	1	1
884	0	1	0	1	0	0	1	0	1	0	1	0	1	0	0	0	0	0	0	0	0	0	2	0	0	0	0	2	2	2	0	1	1	0	1	1	2	0	2	1	1	0	1	1	1	1	0	1	1
885	1	2	0	0	0	0	0	0	2	0	0	1	2	1	1	0	0	0	0	0	0	0	2	0	0	2	0	2	2	1	2	1	1	1	1	1	0	0	0	0	0	1	1	1	0	2	0	0	1
886	1	0	0	0	0	0	2	0	1	0	2	0	0	0	0	0	0	1	1	0	0	0	2	0	0	1	0	2	2	2	1	2	2	1	1	1	2	0	1	1	0	0	1	1	1	0	0	0	1
887	0	0	0	0	0	0	0	0	2	0	0	0	0	0	0	0	0	0	0	0	0	0	2	0	0	1	0	2	2	2	0	0	0	2	0	2	2	0	2	2	0	0	1	1	1	0	0	0	2
888	0	1	1	0	1	1	1	0	1	0	0	0	0	0	0	0	0	1	1	0	0	0	2	0	0	1	1	1	2	2	0	2	2	0	1	1	2	1	1	1	0	0	0	1	0	1	0	0	0
889	1	1	0	0	0	0	1	0	1	0	0	1	2	0	0	0	0	1	2	1	0	1	1	0	0	0	0	1	2	1	0	0	1	2	0	2	2	0	0	0	0	0	0	1	0	1	0	0	0
890	1	1	0	0	0	0	2	0	0	0	1	0	1	0	0	0	0	0	0	0	0	0	1	0	0	1	0	2	1	1	1	1	1	1	1	1	2	1	1	1	0	2	2	2	0	0	0	0	0
891	1	0	0	0	0	1	2	0	0	0	1	0	0	0	0	0	0	2	1	1	1	0	2	0	0	2	0	2	2	2	0	1	1	1	1	2	2	1	1	1	0	0	0	1	0	1	0	0	0
892	1	1	0	1	0	0	2	0	2	0	0	0	1	0	0	0	0	1	0	0	0	0	2	0	0	1	0	2	2	2	0	2	2	0	1	1	2	0	1	1	0	0	0	0	0	0	0	0	1
893	0	0	0	0	0	2	1	0	2	0	1	0	1	0	0	0	0	1	0	0	0	0	2	0	0	1	0	2	2	1	1	1	2	1	1	2	1	0	1	1	0	1	1	2	1	1	0	0	2
894	1	0	0	1	0	1	2	0	0	0	2	0	0	0	0	0	0	1	2	2	1	1	2	0	0	1	0	2	2	1	0	2	2	0	1	1	2	0	1	1	0	1	1	2	2	1	0	0	0
895	1	1	0	0	0	0	1	2	2	0	0	0	0	0	0	0	0	0	1	1	1	0	2	0	0	1	0	0	2	0	0	0	1	2	0	2	0	0	0	0	0	0	0	2	1	1	0	0	1
896	0	1	0	0	0	0	1	0	0	0	1	1	1	0	0	0	0	1	1	1	0	0	2	0	0	1	0	2	2	1	1	1	1	1	1	1	0	1	0	0	0	0	0	1	0	1	0	0	0
897	0	1	0	1	0	0	1	0	1	0	0	0	0	0	0	0	0	0	0	0	0	0	2	0	0	1	1	2	2	1	0	1	1	2	1	2	1	0	0	0	0	0	0	1	0	0	0	0	2
898	1	2	1	1	0	0	1	0	1	0	1	1	2	0	0	0	0	1	0	0	0	0	2	0	0	1	0	2	2	2	1	1	1	0	2	1	1	0	1	1	0	0	0	2	0	1	0	0	0
899	1	1	0	0	0	0	1	0	2	0	1	0	0	0	0	0	0	1	0	0	0	1	1	0	0	1	0	2	2	1	1	1	0	0	1	1	2	0	1	0	1	0	0	1	0	1	0	0	1
900	0	1	0	0	0	0	0	0	1	0	1	0	0	0	0	0	0	1	0	0	0	0	2	0	0	1	0	2	2	1	2	1	1	1	1	1	1	0	1	1	0	0	0	1	0	1	0	0	0
901	1	1	0	1	0	0	1	1	2	0	0	0	1	0	0	0	0	0	0	0	0	0	2	0	0	1	0	2	2	1	2	1	1	1	1	0	1	1	0	0	0	0	0	2	0	0	0	0	2
902	1	0	0	0	0	1	1	0	1	0	1	0	0	0	0	0	0	0	2	1	0	0	2	0	0	2	0	1	2	1	0	0	0	2	1	1	1	0	1	1	0	0	0	2	1	0	0	0	0
903	1	0	0	0	0	2	1	1	2	0	0	0	1	0	0	0	0	1	0	0	0	0	2	0	0	1	0	2	2	1	1	1	1	1	1	1	2	1	1	1	0	0	0	0	0	0	0	0	0
904	0	2	1	0	0	1	2	0	0	0	0	1	1	0	0	0	1	1	1	0	0	0	2	0	0	1	0	1	1	1	0	1	2	0	0	2	1	1	0	0	0	2	2	2	0	0	0	0	1
905	0	0	1	0	1	0	2	0	0	0	2	0	1	0	0	0	0	1	0	0	0	0	1	0	0	1	0	2	2	2	0	2	2	2	0	2	1	0	0	0	0	0	1	1	1	1	0	0	2
906	0	1	0	0	0	0	0	0	2	0	0	0	0	0	0	0	0	0	1	1	1	0	2	0	0	2	0	2	2	2	0	2	2	0	2	0	2	0	1	1	0	0	0	1	0	1	0	0	0
907	0	0	0	0	0	0	0	0	1	0	1	0	1	0	0	0	0	1	1	0	0	0	1	0	0	2	0	2	1	1	1	1	1	1	0	2	2	0	1	1	0	1	2	2	0	1	0	0	1
908	1	1	0	1	0	0	2	0	0	1	2	0	0	0	0	0	0	0	0	0	0	0	2	0	1	0	0	2	2	2	1	1	1	0	1	1	2	0	1	1	0	1	2	2	0	1	0	0	1
909	0	1	0	0	0	1	2	0	0	0	1	0	1	0	0	0	1	2	0	0	0	0	2	0	0	0	0	1	2	1	0	1	1	1	0	2	0	0	0	0	0	1	1	2	0	0	0	1	2
910	1	1	0	0	0	0	1	0	2	0	0	1	1	0	0	1	0	0	1	1	1	0	1	0	0	1	0	2	1	0	0	1	2	1	1	2	1	0	0	0	0	0	1	2	0	1	0	0	0
911	0	1	0	1	0	0	1	0	1	0	0	0	1	0	0	0	0	0	0	0	0	0	1	0	0	1	0	1	2	1	0	0	1	2	0	2	1	0	0	0	0	0	1	2	1	0	0	0	1
912	1	2	0	1	0	0	1	0	1	0	1	0	1	0	0	0	0	1	1	1	1	0	2	0	0	2	0	2	2	2	0	2	2	0	1	1	0	0	0	0	0	0	0	2	0	0	0	0	1
913	0	1	0	0	0	0	2	1	1	0	1	0	0	0	0	0	0	0	1	1	0	0	2	0	0	1	0	1	1	1	0	1	1	0	1	1	1	0	0	0	0	0	0	2	0	1	0	0	1
914	0	1	0	0	0	1	0	0	2	0	1	0	0	0	0	0	0	1	1	1	1	0	2	0	0	1	0	1	2	1	1	1	1	0	2	0	0	0	1	1	0	0	0	2	0	1	0	0	1
915	0	0	0	0	0	0	0	0	2	0	0	0	0	0	0	0	0	0	0	0	0	0	2	0	0	2	1	2	2	1	0	1	1	1	0	2	2	1	1	1	0	2	2	2	1	0	0	0	0
916	0	1	0	0	0	0	2	0	1	0	1	1	2	0	0	1	0	1	1	1	1	0	2	0	0	0	1	1	2	2	0	2	2	2	1	1	2	0	1	1	0	0	0	1	1	0	0	0	0
917	0	1	0	0	0	0	1	0	0	1	2	0	1	0	0	0	0	0	1	2	1	0	2	0	1	0	1	2	2	1	0	1	1	1	1	1	2	1	1	1	0	0	0	1	0	0	0	0	1
918	0	1	0	0	0	0	1	0	0	0	0	1	1	0	0	0	0	1	0	0	0	0	2	0	0	1	0	2	2	1	1	0	0	2	0	1	2	1	1	1	0	0	0	1	0	1	0	0	1
919	0	1	0	0	0	1	1	1	2	0	0	0	1	0	0	0	0	0	1	1	0	0	2	0	0	0	0	2	2	2	0	1	0	0	0	2	0	0	0	0	0	2	2	2	0	0	0	0	1
920	1	1	0	0	0	0	1	0	2	0	0	1	1	1	1	0	0	0	0	0	0	0	2	0	0	0	1	2	1	0	0	0	0	1	1	1	2	0	1	0	1	0	0	1	0	0	0	0	1
921	1	2	0	0	0	0	1	0	1	0	1	2	2	0	0	0	0	0	0	0	0	0	2	0	0	1	0	1	2	1	0	1	2	1	1	1	0	1	0	0	0	0	1	2	1	2	0	0	0
922	1	1	0	0	0	0	2	0	0	0	0	0	0	0	0	0	0	1	0	1	0	0	2	0	0	0	1	2	2	1	0	1	2	1	1	1	2	1	1	1	0	1	1	1	1	0	0	0	1
923	0	2	1	1	1	0	2	0	2	0	1	0	1	1	1	0	0	0	0	0	0	0	1	0	0	2	1	2	2	1	0	0	0	2	0	2	1	0	0	0	0	0	0	2	0	1	0	1	2
924	0	2	0	0	0	0	1	0	1	0	1	0	0	0	0	0	0	0	0	0	0	0	2	0	0	0	0	1	1	0	0	1	1	2	0	2	2	0	1	1	0	1	1	1	1	1	1	0	1
925	0	2	0	0	0	0	1	0	2	0	1	1	2	0	0	1	0	0	0	0	0	0	1	0	0	1	0	2	2	1	0	0	1	1	0	2	1	0	2	2	0	2	2	2	0	0	0	0	1
926	1	1	0	0	0	0	2	1	1	0	1	0	1	0	0	0	0	1	0	0	0	0	1	0	0	1	0	2	2	2	0	1	1	2	0	2	0	0	0	0	0	0	0	1	0	0	1	0	1
927	1	1	0	0	0	0	2	0	1	0	1	1	1	0	0	0	0	0	1	0	0	0	2	0	0	1	0	2	2	1	1	2	2	2	0	2	0	0	1	1	0	0	1	2	1	0	0	0	2
928	1	2	0	1	0	0	2	0	0	0	0	0	1	0	0	0	0	0	1	1	1	0	0	0	0	1	0	2	2	2	0	0	2	0	2	2	1	0	0	0	0	0	0	2	0	1	0	0	0
929	0	0	0	0	0	0	2	0	0	0	2	0	0	0	0	0	0	1	1	0	0	0	2	0	0	1	0	2	2	2	0	1	1	2	2	1	1	1	0	0	0	0	1	2	1	0	0	1	2
930	0	2	1	1	0	0	1	0	1	0	0	0	1	0	0	0	0	1	0	0	0	0	0	0	1	0	1	2	2	1	1	1	1	1	0	2	1	0	0	0	0	0	0	2	0	0	0	0	2
931	0	1	0	0	0	0	1	0	2	0	1	1	2	0	0	1	0	2	1	1	1	0	2	0	0	0	0	2	1	1	1	1	1	1	0	2	1	0	0	0	0	0	0	1	0	1	0	0	1
932	0	2	1	0	0	0	1	0	1	0	0	1	1	0	0	0	0	2	1	1	1	0	2	0	0	0	0	2	2	2	0	1	1	2	0	2	0	0	0	0	0	0	0	1	0	0	0	0	0
933	0	1	0	0	0	0	1	0	1	0	0	0	1	0	0	0	0	1	1	0	0	0	1	0	0	1	0	2	2	2	0	1	1	1	0	2	1	0	1	1	0	1	1	2	2	1	0	0	1
934	1	0	1	0	1	0	1	0	0	0	1	0	0	0	0	0	0	0	1	2	1	0	2	0	0	1	0	1	2	0	1	1	1	2	1	1	1	1	0	0	0	1	1	2	1	0	0	0	2
935	0	0	0	0	0	1	2	1	2	0	0	0	1	0	0	0	0	0	1	0	0	0	2	0	1	0	0	1	2	1	0	1	2	2	1	2	1	1	0	0	0	0	1	1	1	1	0	0	0
936	0	1	2	0	1	0	1	0	2	0	0	0	1	0	0	0	0	0	0	0	0	0	2	0	0	0	0	1	2	0	0	1	1	2	0	2	2	1	0	0	0	0	0	1	0	1	0	0	0
937	1	1	0	0	0	1	1	0	1	0	1	1	0	0	0	0	0	1	0	0	0	0	1	1	1	1	0	1	2	1	0	1	1	0	2	1	1	0	0	0	0	0	1	1	1	0	0	1	2
938	1	0	1	0	1	0	2	1	1	0	1	1	1	0	0	0	0	1	0	0	0	0	2	0	1	1	1	2	2	1	1	0	0	2	0	2	0	0	0	0	0	1	1	2	0	0	0	0	1
939	0	1	0	0	0	1	2	0	0	0	0	0	1	0	0	0	0	1	1	1	0	0	1	0	0	1	0	1	2	1	0	2	2	1	1	2	2	0	2	2	1	0	0	1	0	1	0	0	1
940	0	0	0	0	0	2	1	0	1	0	1	1	2	0	0	1	0	0	1	1	1	0	2	0	0	1	0	1	1	1	0	2	2	1	1	1	1	1	0	0	0	1	1	2	0	0	0	0	0
941	1	1	0	0	0	1	1	0	1	0	1	0	2	0	0	0	0	0	1	1	1	0	1	0	0	1	1	2	2	1	1	2	2	2	0	2	1	0	0	0	0	0	1	1	1	0	0	1	1
942	1	2	1	0	0	0	0	0	2	0	0	0	0	0	0	0	0	1	0	0	0	0	2	0	0	1	0	2	2	1	1	2	2	1	1	1	1	0	0	0	0	0	1	2	0	1	0	0	0
943	1	0	0	0	0	1	1	0	1	0	0	0	0	0	0	0	0	1	0	0	0	2	0	0	0	1	0	2	1	1	0	2	2	1	2	2	1	0	1	1	0	0	0	0	1	0	0	0	0
944	1	1	0	1	0	0	1	0	1	0	0	0	0	0	0	0	0	0	1	1	1	0	1	0	0	1	0	1	2	0	0	1	1	2	0	2	0	0	1	1	0	0	0	2	0	0	0	0	0
945	0	1	0	1	0	0	0	0	2	0	1	0	0	0	0	0	0	0	1	1	1	0	2	0	0	0	0	2	2	2	1	1	2	2	0	2	1	1	0	0	0	1	1	1	0	1	0	0	0
946	0	2	0	0	0	1	0	0	2	0	0	1	1	0	0	0	0	0	2	1	1	0	2	0	0	1	0	1	1	1	0	2	2	0	2	0	1	0	0	0	0	0	1	2	1	0	0	1	0
947	1	2	0	0	0	1	1	1	2	0	0	0	1	0	0	0	0	0	1	0	0	0	2	0	0	0	0	1	2	2	0	1	2	1	0	2	2	1	0	1	0	2	2	2	0	0	0	0	1
948	0	1	0	1	0	0	1	0	1	0	1	0	0	0	0	0	0	1	0	0	0	0	2	0	0	0	0	1	2	0	1	0	0	2	0	2	1	0	0	0	0	1	1	2	1	0	0	1	1
949	0	2	0	0	0	0	0	0	2	0	0	0	0	0	0	0	0	0	2	1	1	0	2	0	0	1	0	2	2	1	0	1	2	1	1	2	0	0	0	0	0	0	0	2	0	1	0	0	0
950	1	0	0	0	0	0	0	0	2	0	0	1	1	0	0	1	0	0	1	1	1	0	2	0	0	1	0	1	2	1	1	1	1	1	2	1	2	0	1	1	0	0	0	1	0	0	1	0	0
951	0	1	1	1	0	0	1	0	1	0	1	0	0	0	0	0	1	0	1	1	1	0	1	0	0	1	0	2	2	2	1	2	2	2	0	2	1	0	0	0	0	0	0	1	0	1	0	0	1
952	1	2	0	0	0	0	1	0	2	0	0	0	0	0	0	0	0	0	0	0	0	0	2	0	0	1	0	2	2	2	0	1	0	0	0	2	2	1	0	0	0	0	1	2	1	1	0	1	1
953	1	0	0	0	0	0	1	0	0	0	0	0	0	0	0	0	0	1	1	0	0	0	2	0	1	1	0	2	2	2	0	1	2	1	1	2	1	0	0	0	0	0	0	1	0	1	0	0	1
954	1	1	1	0	1	1	2	0	0	0	2	0	1	0	0	0	0	0	1	1	0	0	1	0	0	1	0	2	1	1	1	0	1	1	1	2	2	0	1	1	0	1	1	2	1	0	0	0	1
955	0	1	0	0	0	0	2	0	1	0	0	0	1	0	0	0	0	0	0	0	0	0	2	0	0	1	0	2	2	2	0	1	1	0	1	1	1	0	1	1	0	0	0	1	0	1	0	0	0
956	1	1	2	0	1	0	1	0	1	0	0	1	1	0	0	1	0	1	2	1	1	0	2	0	0	1	1	2	2	1	0	2	2	2	0	2	1	1	0	0	0	0	1	2	0	0	0	0	1
957	0	0	0	0	0	1	1	0	1	0	1	0	0	0	0	0	0	0	0	0	0	0	2	0	0	0	0	2	2	2	1	2	2	2	1	1	1	0	2	2	0	0	0	2	1	1	0	0	0
958	0	0	0	0	0	1	2	0	1	0	0	0	1	1	1	0	0	1	0	0	0	0	2	0	1	1	0	1	1	1	0	2	2	1	0	2	1	0	1	0	1	0	1	2	2	0	0	0	0
959	0	1	0	0	0	0	0	0	2	0	1	0	1	0	0	0	0	0	1	1	1	0	1	0	0	1	0	2	2	1	0	1	1	1	1	1	2	1	1	1	1	0	0	1	0	0	0	1	2
960	0	1	0	0	0	0	2	1	1	0	0	1	1	0	0	1	0	1	0	0	0	0	2	0	0	0	0	2	2	2	0	1	2	1	1	2	2	1	0	0	0	1	2	2	0	1	0	1	2
961	1	2	0	0	0	0	1	1	2	0	0	0	1	0	0	0	0	1	1	0	0	0	1	1	1	1	0	2	2	1	1	1	1	2	0	2	1	0	1	1	0	1	1	1	1	1	0	0	1
962	0	1	0	1	0	1	0	0	1	0	0	1	2	0	0	0	0	1	0	0	0	1	1	0	0	1	0	2	2	1	1	1	1	2	1	2	1	0	1	1	0	0	0	1	0	1	0	0	2
963	0	1	0	0	0	0	2	0	1	0	1	0	2	0	0	0	0	0	0	0	0	0	2	0	0	0	0	1	1	0	0	0	0	0	1	1	0	0	1	1	0	0	1	2	1	0	0	1	1
964	0	1	0	1	0	0	1	0	1	0	1	1	1	0	0	1	0	1	0	0	0	0	2	0	0	2	0	1	2	1	0	2	1	2	0	2	2	0	2	2	0	0	1	2	1	1	0	0	1
965	0	2	1	1	0	0	2	0	0	0	2	0	0	0	0	0	0	0	0	0	0	0	2	0	0	1	0	1	2	0	0	0	0	2	0	2	2	0	2	1	1	0	0	0	0	0	0	0	0
966	0	1	0	0	0	0	1	0	2	0	0	0	0	0	0	0	0	0	2	2	1	0	2	0	0	0	0	2	2	0	1	0	0	2	0	2	2	0	1	1	0	0	0	0	0	0	0	1	0
967	1	2	0	0	0	0	0	0	1	0	1	0	0	0	0	0	0	1	0	0	0	1	0	1	1	1	0	1	2	1	0	1	2	1	1	2	1	0	0	0	0	1	1	2	1	0	0	1	1
968	0	1	0	1	0	0	0	0	2	0	0	1	2	0	0	1	1	1	1	1	0	0	2	0	0	0	0	2	2	1	2	1	0	0	0	2	1	0	1	1	0	0	0	1	0	1	0	0	1
969	1	0	0	0	0	1	2	0	0	0	2	0	0	0	0	0	0	1	1	1	0	0	2	0	1	0	0	1	2	0	0	1	1	1	1	1	1	0	1	1	0	0	1	1	0	1	0	1	1
970	1	1	0	1	0	0	0	0	1	0	1	0	0	0	0	0	0	0	1	1	1	0	2	0	1	1	0	1	2	2	1	1	2	1	1	1	2	0	2	2	0	0	0	1	0	0	0	0	0
971	0	1	0	0	0	0	1	0	1	0	1	0	0	0	0	0	0	0	0	0	0	0	2	0	1	0	0	2	1	0	0	1	2	2	1	2	0	0	1	0	1	0	0	1	0	0	0	0	0
972	0	1	0	1	0	0	2	0	1	0	1	0	0	0	0	0	0	1	2	1	1	0	2	0	0	1	0	2	2	2	0	0	1	1	1	2	2	1	1	1	0	0	0	0	0	1	0	0	0
973	1	0	0	1	0	1	0	0	2	0	0	0	1	0	0	0	0	1	1	0	1	0	2	0	0	1	1	2	2	1	1	2	2	0	1	1	2	0	1	1	0	0	0	2	0	1	0	0	1
974	1	0	1	0	1	0	1	0	1	1	1	0	2	0	0	0	0	1	1	1	1	0	2	0	0	1	0	1	1	1	1	1	2	1	0	2	1	0	0	0	0	0	0	2	0	1	0	1	2
975	0	1	0	0	0	0	2	0	0	0	2	0	0	0	0	0	0	1	1	1	1	2	0	0	0	1	0	2	2	1	0	1	1	1	1	1	1	0	1	1	0	0	0	1	0	0	0	0	0
976	0	1	0	0	0	0	0	0	2	0	0	0	0	0	0	0	0	0	0	0	0	0	2	0	0	1	1	2	1	0	0	1	1	1	1	1	1	0	1	1	0	0	0	0	0	0	0	0	1
977	0	1	0	0	0	0	1	1	2	0	0	0	0	0	0	0	0	0	0	0	0	0	1	0	1	1	0	2	2	1	0	1	1	2	0	2	1	0	1	1	0	0	0	1	0	0	0	0	0
978	0	1	0	0	0	1	1	0	1	0	1	0	0	0	0	0	0	0	2	1	0	0	2	0	0	2	0	2	2	1	1	1	1	1	1	1	0	1	0	0	0	0	1	2	2	2	0	1	1
979	0	0	0	0	0	2	1	0	1	1	2	1	2	0	0	1	0	0	0	0	0	1	1	0	0	1	0	1	2	1	0	1	1	1	1	1	1	1	0	0	0	0	0	1	0	0	0	0	2
980	0	1	0	1	0	0	1	1	2	0	0	0	0	0	0	0	0	0	1	1	1	0	1	0	0	1	0	0	2	0	0	2	2	1	1	1	1	0	2	2	1	1	1	1	0	1	0	1	1
981	1	1	0	0	0	0	1	0	1	0	0	0	1	0	0	0	0	0	0	0	0	1	1	0	0	0	0	1	2	1	0	1	2	2	0	2	1	0	0	0	0	0	0	2	1	1	0	0	0
982	1	1	0	0	0	0	1	1	2	0	0	0	0	0	0	0	0	1	0	1	0	0	2	0	0	0	0	2	2	1	1	1	1	2	1	2	2	1	0	1	0	0	1	2	1	1	0	0	1
983	0	1	0	0	0	0	1	0	1	0	0	0	0	0	0	0	0	0	1	0	0	0	1	0	0	1	0	2	2	2	0	1	2	1	0	2	1	0	1	1	0	0	1	2	1	1	0	0	1
984	0	1	0	1	0	0	2	1	1	0	1	0	1	0	0	0	0	0	1	1	1	0	2	0	0	0	0	2	1	1	1	1	1	2	0	2	2	0	2	2	0	0	1	1	1	0	0	1	2
985	0	1	0	0	0	1	0	0	2	0	0	0	0	0	0	0	0	0	1	0	0	0	2	0	0	0	0	2	2	2	1	2	2	0	1	1	1	0	0	0	0	0	0	2	0	2	0	1	2
986	0	2	0	0	0	0	0	0	2	0	0	0	0	0	0	0	0	0	0	0	0	0	2	0	0	1	1	2	2	1	1	1	1	1	1	1	2	1	1	1	1	0	1	1	1	1	0	0	1
987	0	1	0	0	0	0	0	0	2	0	0	1	1	0	0	1	0	0	1	1	1	0	2	0	0	2	0	1	2	0	0	0	1	2	1	2	1	1	0	0	0	0	0	2	0	1	0	1	1
988	0	2	1	1	0	0	2	0	1	0	0	1	2	0	0	0	0	1	1	1	1	0	1	0	0	1	0	2	2	2	0	1	1	1	1	1	2	1	1	0	1	1	2	2	1	0	0	0	0
989	1	1	0	1	0	0	1	0	2	0	0	0	1	1	0	0	0	0	1	1	0	1	0	1	1	1	0	1	1	0	0	1	1	0	1	1	2	0	0	0	0	0	0	1	0	1	0	0	2
990	0	1	0	1	0	0	2	0	1	0	2	1	2	0	0	1	0	1	0	0	0	0	2	0	0	0	0	2	2	1	0	0	2	0	1	2	0	0	0	0	0	1	1	2	0	1	0	0	0
991	0	1	0	0	0	0	0	0	2	0	0	1	1	0	0	1	0	1	0	1	0	0	2	0	0	1	0	2	2	2	0	2	2	0	1	1	1	0	0	0	0	1	1	2	0	0	0	0	1
992	0	2	0	0	0	0	2	0	0	0	1	0	0	0	0	0	0	2	1	1	1	0	2	0	0	0	0	0	1	0	0	2	2	0	2	0	1	0	1	1	0	0	1	2	1	0	0	0	2
993	1	2	1	1	0	0	2	0	0	0	0	0	1	0	0	0	0	1	1	1	1	0	2	0	0	2	0	2	2	1	0	1	2	2	1	2	2	0	2	2	0	0	0	1	0	1	0	0	0
994	0	1	0	1	0	0	1	0	1	1	1	0	1	0	0	0	0	0	1	1	1	0	2	0	0	1	0	1	1	1	0	2	2	0	2	0	1	0	0	0	0	0	2	2	1	1	0	0	0
995	1	1	0	1	0	1	2	0	0	0	0	0	0	0	0	0	0	0	1	1	1	0	0	0	0	1	0	2	2	2	1	0	1	1	1	2	1	0	0	0	0	0	1	2	1	0	0	0	0
996	0	1	0	1	0	0	0	0	1	0	1	0	1	0	0	0	0	0	0	0	0	0	2	0	0	0	0	2	2	1	0	1	1	1	0	2	1	0	1	1	0	0	1	2	1	1	0	0	1
997	0	1	0	0	0	0	1	0	1	1	1	1	1	0	0	0	0	0	0	0	0	0	2	0	0	1	0	1	2	0	1	2	2	0	1	1	2	0	1	1	0	0	0	0	0	0	0	0	1
998	1	1	0	0	0	1	2	0	1	0	0	0	1	0	0	0	1	2	0	0	0	0	2	0	1	2	0	2	1	1	1	1	2	2	0	2	1	0	1	1	0	0	0	2	0	2	0	0	1
999	0	1	1	1	0	1	1	0	1	0	1	1	1	0	0	0	0	1	1	1	0	0	1	0	1	2	0	2	2	1	0	2	2	1	0	2	1	0	0	0	0	0	0	1	0	1	0	0	1
1000	1	1	0	0	0	1	1	0	1	0	1	1	1	0	0	0	0	1	1	1	1	0	2	0	0	1	0	2	2	2	1	1	0	0	0	2	1	0	1	1	0	0	0	0	0	1	1	0	1
[truncated: 952 more columns]
