# Supplementary material for: KNN-MDR: a learning approach for improving interactions mapping performances in genome wide association studies
Source: BMC Bioinformatics. 2017 Mar 21;18:184. doi: 10.1186/s12859-017-1599-7 (PMC5361736; doi:10.1186/s12859-017-1599-7)
Supplement: Supplementary file 2 — The data set(s) supporting the results of Table 1. (ZIP 22742 kb) [file 12859_2017_1599_MOESM2_ESM.zip › Nouveau dossier/S63/mkallsimul.dat]

1	0	0	0	0	1	1	1	2	0	0	1	0	0	0	0	0	0	1	0	2	1	0	1	1	0	1	2	0	2	2	0	1	1	1	1	1	0	1	1	0	0	0	0	0	0	0	0	0	0
2	0	0	1	1	0	1	1	1	2	0	0	1	1	0	0	0	0	0	1	1	1	0	2	2	0	0	1	1	2	2	0	1	1	2	0	2	1	0	0	2	0	0	0	0	0	0	0	0	0
3	1	0	2	0	0	2	1	2	0	0	1	0	1	0	0	0	0	0	0	1	0	1	2	2	0	1	0	2	0	0	2	2	1	0	2	0	2	0	0	2	0	0	0	0	0	1	0	0	1
4	0	0	2	0	2	2	2	2	0	0	1	0	2	0	2	1	0	0	1	1	1	0	2	2	0	2	1	1	2	2	1	0	1	0	1	1	1	0	0	2	0	1	1	1	2	0	0	0	1
5	1	0	0	0	0	0	1	1	0	1	1	0	0	0	0	0	0	1	1	1	1	0	1	1	1	1	1	1	2	2	0	1	2	2	0	2	1	0	0	1	0	0	2	0	0	1	0	0	0
6	0	0	1	0	0	1	1	2	0	0	0	0	0	0	0	0	0	0	1	1	0	0	2	2	0	0	1	1	2	2	1	0	0	2	0	1	1	1	1	1	1	1	1	1	1	0	0	1	0
7	0	0	1	0	0	1	2	2	0	0	0	1	1	0	1	0	0	1	0	2	0	0	2	2	0	0	1	0	2	2	1	0	2	1	1	1	1	0	1	1	0	0	0	1	0	0	0	0	0
8	1	1	1	0	0	1	0	0	2	0	0	1	1	0	1	0	0	1	0	2	1	0	1	1	1	1	1	0	2	2	0	0	2	1	0	2	1	0	0	0	0	1	1	0	1	0	0	0	1
9	0	0	1	0	0	1	0	1	1	0	0	1	1	0	1	0	0	0	0	2	0	0	2	2	0	1	1	0	2	2	1	1	0	2	0	2	2	0	2	0	0	1	1	0	0	0	0	1	0
10	0	0	0	0	0	0	2	2	0	0	1	0	0	0	0	0	0	0	0	1	0	0	1	1	1	1	0	2	1	1	2	0	2	2	1	2	1	0	0	1	0	2	2	0	0	0	0	0	1
11	0	0	1	0	0	0	2	2	0	0	0	0	1	0	0	0	0	0	1	1	1	0	1	1	0	0	1	0	2	1	0	2	1	1	0	2	1	1	1	2	2	0	0	0	1	1	0	0	0
12	1	0	1	1	0	1	2	2	0	0	1	1	1	0	1	0	0	2	1	1	1	0	1	1	1	0	2	0	2	2	1	0	0	2	0	1	2	0	1	1	0	0	0	0	2	2	0	0	0
13	1	0	2	0	0	2	2	2	1	0	1	0	0	0	0	0	0	1	1	1	0	0	0	1	0	0	2	0	2	2	0	1	2	1	1	1	2	0	1	1	0	0	1	0	1	0	0	0	0
14	1	0	1	0	1	1	2	2	0	0	0	0	0	0	0	0	0	0	0	1	0	0	2	2	0	2	2	1	2	2	1	1	1	2	2	1	1	1	1	0	0	1	2	0	0	1	0	1	0
15	1	0	1	0	0	1	2	2	0	0	1	1	1	0	1	0	0	1	0	2	0	0	2	2	0	2	1	2	2	2	0	0	2	1	1	1	1	1	0	1	0	0	2	0	1	1	0	0	0
16	0	0	2	1	0	2	1	1	1	0	0	1	2	1	1	1	0	0	1	1	1	0	2	2	0	0	2	0	2	2	1	0	2	0	2	1	2	0	1	1	1	0	0	0	0	1	0	0	0
17	1	1	1	0	1	1	1	1	1	0	1	0	1	0	0	0	0	0	1	1	1	0	2	2	0	2	1	0	1	1	0	0	1	0	2	0	1	0	2	1	1	0	0	0	0	0	0	0	0
18	1	1	1	0	0	1	1	2	0	0	1	1	1	0	1	0	0	0	2	0	0	0	2	2	0	2	2	0	2	2	0	1	1	2	1	2	2	0	1	1	0	0	1	0	1	0	0	1	0
19	0	0	2	1	0	1	1	1	1	1	1	1	2	0	2	1	1	1	1	1	0	0	2	2	0	2	1	1	1	1	1	1	1	0	2	0	1	0	1	1	0	0	0	1	0	1	0	1	0
20	1	1	2	0	1	1	0	0	2	0	0	0	1	0	1	1	0	1	0	2	0	0	2	1	1	1	1	0	1	1	0	1	2	0	0	2	0	0	2	0	1	0	0	1	0	1	0	0	0
21	1	0	2	1	0	1	1	2	0	0	0	1	2	0	1	0	0	0	0	1	0	1	1	2	0	1	1	0	1	1	0	1	1	1	0	2	2	0	0	2	0	0	1	0	1	1	0	0	0
22	0	0	0	0	0	0	0	0	2	0	0	1	1	0	1	0	0	1	0	1	0	0	0	0	0	0	2	0	2	2	1	1	2	2	0	2	1	0	2	0	0	0	0	0	0	0	0	0	0
23	0	0	0	0	0	0	2	2	0	0	0	0	0	0	0	0	0	1	1	1	0	0	2	2	0	1	1	1	2	1	1	1	1	1	2	1	2	0	1	1	0	0	0	0	1	1	0	0	1
24	1	0	2	0	1	2	2	2	0	0	1	0	2	0	0	0	0	1	1	1	0	0	2	2	0	0	1	0	2	2	1	1	1	2	1	1	1	1	0	0	0	0	0	0	0	0	0	0	0
25	1	0	2	1	0	2	0	1	0	0	1	0	1	0	0	0	0	0	0	2	0	0	2	2	0	1	1	1	2	1	1	0	1	1	1	1	1	0	0	1	0	0	0	0	0	1	0	1	0
26	1	0	2	1	0	2	1	2	0	0	1	1	1	0	1	0	0	0	0	1	0	0	0	1	0	0	1	0	2	2	1	1	1	2	1	1	1	0	0	2	0	0	0	1	0	1	0	0	0
27	0	0	1	0	0	0	0	0	2	0	0	1	1	0	1	0	0	1	0	1	0	0	2	2	0	1	2	0	2	2	0	0	2	1	1	1	0	1	1	0	0	1	1	0	1	0	0	1	0
28	1	0	0	0	0	0	1	1	1	0	0	0	0	0	0	0	1	2	1	1	1	0	1	1	0	1	1	0	2	2	0	0	1	2	1	2	1	1	1	1	0	1	1	0	1	0	0	1	0
29	0	0	1	0	0	0	0	1	1	0	1	0	2	1	0	1	0	1	0	1	0	0	2	2	0	1	1	0	1	1	2	0	2	2	1	1	0	0	1	1	0	0	0	0	0	2	0	0	1
30	1	0	0	0	0	1	0	0	2	0	0	0	0	0	0	0	0	1	1	1	1	0	2	2	0	1	1	1	2	2	0	0	0	2	0	2	2	0	1	1	0	0	0	0	0	1	0	0	0
31	0	0	1	0	0	1	0	0	1	0	2	0	0	0	0	0	0	0	0	2	0	0	2	2	0	0	2	1	2	2	1	0	0	2	0	2	0	0	1	1	0	1	1	0	1	1	0	0	0
32	0	1	1	0	0	1	2	2	0	1	1	0	0	0	0	0	0	1	1	0	1	0	2	2	0	2	2	0	2	1	0	2	1	1	1	1	2	0	0	2	0	0	0	1	0	0	0	0	0
33	1	0	1	0	0	1	1	1	1	0	0	0	0	0	0	0	0	1	1	1	1	0	2	2	0	1	1	0	2	2	0	0	1	2	0	2	0	0	1	0	0	0	0	0	0	0	0	0	0
34	0	1	2	0	1	1	1	1	0	0	0	0	0	0	0	0	0	1	2	0	1	0	2	2	0	1	1	1	2	2	1	1	1	1	1	1	1	0	1	1	0	0	0	0	0	1	0	0	0
35	0	0	1	0	1	1	2	2	0	0	0	0	1	0	1	1	0	2	1	1	1	0	0	0	1	0	1	0	2	2	0	0	0	1	2	1	2	0	0	2	0	0	1	0	1	2	0	0	1
36	0	1	1	0	0	1	1	2	0	0	1	1	1	0	1	0	0	1	2	0	1	0	2	2	0	2	0	1	1	0	1	2	2	0	1	1	1	0	0	1	0	0	0	2	0	1	0	0	0
37	1	0	2	2	1	2	2	2	0	0	1	0	0	0	0	0	0	0	0	1	0	0	2	2	0	1	1	0	1	1	1	0	1	1	0	2	0	0	1	1	0	0	1	0	1	0	0	0	0
38	0	0	1	1	1	2	1	1	1	0	0	0	1	0	1	1	0	0	1	1	1	0	2	2	0	1	2	1	2	2	1	0	2	1	1	1	0	0	2	1	1	0	0	0	0	1	0	0	0
39	1	1	2	0	1	2	0	0	1	0	1	1	1	0	1	0	0	0	1	1	1	0	2	2	0	2	0	2	1	1	2	0	1	0	1	1	1	0	1	1	0	1	1	0	0	2	0	0	0
40	1	0	1	0	0	1	2	2	0	0	0	1	0	0	0	0	0	1	0	2	0	0	2	2	0	1	1	0	2	2	0	2	1	1	1	1	1	0	0	1	0	0	0	0	0	1	0	1	0
41	1	0	2	0	0	1	2	2	0	0	2	0	0	0	0	0	0	0	0	1	0	0	2	2	0	0	1	1	1	2	2	0	1	1	1	1	1	0	1	1	0	0	1	1	1	2	0	0	1
42	0	0	2	1	0	2	1	1	1	0	1	1	2	0	1	0	0	0	2	0	0	0	1	1	1	0	2	1	2	2	0	0	1	1	1	1	2	0	0	1	0	0	0	0	2	0	0	0	1
43	0	0	1	0	0	0	2	2	0	0	2	1	1	0	1	0	0	0	1	1	1	0	2	2	0	2	2	0	2	2	0	1	1	0	1	1	2	0	1	1	0	0	0	0	0	1	0	0	0
44	0	0	2	1	0	1	2	2	0	0	0	0	2	0	2	1	0	1	0	2	0	0	2	2	0	1	0	0	1	1	1	0	0	1	0	2	0	0	2	0	0	0	1	0	1	0	0	0	0
45	0	0	2	0	1	2	0	1	0	0	0	0	2	1	0	1	0	0	0	2	0	0	2	2	0	1	1	0	2	2	0	0	2	0	1	2	1	0	0	1	0	0	0	0	0	0	0	1	0
46	1	0	0	1	0	1	1	2	0	0	0	0	0	0	0	0	0	1	2	0	2	0	1	2	0	1	0	2	1	1	2	2	2	1	0	2	2	0	0	2	0	0	0	0	0	0	0	0	0
47	0	0	1	1	0	1	2	2	0	0	1	0	0	0	0	0	0	1	0	2	0	0	2	2	0	2	2	0	2	1	0	1	1	1	1	1	0	0	1	1	1	0	0	0	0	0	0	0	0
48	0	0	1	1	1	2	2	2	0	0	1	0	0	0	0	0	0	2	0	2	0	0	1	1	0	1	2	0	2	2	1	1	1	1	0	2	2	0	2	0	0	0	0	1	0	1	0	0	0
49	0	0	1	1	0	2	2	2	1	0	1	0	1	0	0	0	1	2	0	2	0	1	2	2	0	1	1	0	2	2	0	1	1	1	0	2	1	0	0	1	0	0	0	0	0	0	0	1	0
50	0	0	1	0	0	1	1	1	1	0	0	1	2	0	2	0	0	0	1	1	1	0	1	1	0	1	2	1	2	2	2	1	1	1	1	1	2	0	0	2	0	1	2	0	1	0	0	1	1
51	0	0	1	0	0	1	2	2	0	0	0	0	0	0	0	0	0	2	2	0	0	0	2	2	0	1	2	2	2	2	1	1	2	0	0	2	1	1	1	1	0	0	0	0	0	1	0	0	0
52	1	0	2	0	0	1	0	1	0	0	1	1	1	0	1	0	0	2	0	2	0	0	1	1	1	1	1	1	2	2	0	1	1	1	1	1	1	0	1	1	0	1	1	0	1	0	0	1	0
53	0	0	1	0	0	2	0	0	2	0	0	1	2	0	2	0	0	0	1	1	1	0	1	1	1	1	1	0	2	2	0	0	0	2	0	1	1	0	0	2	0	0	0	0	0	0	0	0	0
54	0	0	2	0	0	0	1	1	1	0	1	1	1	0	1	0	0	1	0	2	0	0	1	1	1	1	2	1	2	2	2	1	0	2	0	2	1	0	2	0	0	1	1	0	1	0	0	0	0
55	1	0	1	0	1	1	2	2	0	0	1	0	1	0	0	0	0	1	1	1	0	0	2	2	0	1	1	1	2	2	2	1	1	0	2	0	1	0	2	0	0	0	0	0	0	1	0	0	0
56	1	0	2	0	1	2	1	1	0	0	0	1	2	0	2	0	0	1	0	1	1	0	2	2	0	1	2	0	2	2	0	1	2	1	1	1	1	0	0	2	0	0	0	0	0	0	0	0	0
57	0	1	1	0	1	2	0	0	2	0	0	0	0	0	0	0	0	1	1	1	1	1	2	2	0	1	2	0	2	2	0	0	2	0	1	1	2	0	0	2	0	0	0	0	1	1	0	0	0
58	0	0	2	0	2	2	1	1	0	0	1	0	0	0	0	0	0	0	0	2	1	0	2	2	0	2	1	1	2	2	0	0	2	2	1	1	1	0	0	1	0	0	1	0	1	2	0	1	0
59	1	0	0	1	0	1	0	0	2	0	0	1	2	0	1	0	0	0	1	1	1	0	2	2	0	0	2	1	2	2	2	1	1	2	1	2	1	0	0	1	1	0	0	1	0	1	0	0	1
60	1	0	1	0	0	1	1	1	1	0	0	2	2	1	1	1	0	0	1	1	1	0	1	1	1	1	2	0	2	2	2	0	2	0	2	1	2	0	1	1	0	0	1	0	1	1	0	0	0
61	1	1	1	0	1	2	1	1	1	0	0	0	0	0	0	0	1	1	0	2	0	0	1	1	1	1	1	1	1	1	2	1	1	1	1	1	2	0	2	0	0	0	0	2	0	2	0	0	1
62	0	0	1	0	0	1	1	2	0	0	1	1	2	0	1	0	0	0	0	2	0	0	1	1	0	0	1	0	1	1	0	0	2	1	1	1	1	0	1	1	0	0	0	0	0	1	0	0	1
63	1	0	1	1	0	1	1	1	1	1	2	1	2	1	0	1	0	0	1	1	0	0	1	1	1	1	2	0	2	2	0	1	1	2	0	2	1	0	0	2	0	0	0	0	0	1	0	0	0
64	0	0	1	0	0	2	1	2	0	0	0	2	1	0	1	0	0	1	2	0	0	0	2	2	0	1	1	0	2	2	0	1	2	0	1	1	0	0	1	0	0	1	1	0	1	0	0	0	0
65	0	0	2	1	1	2	2	2	1	0	0	1	1	0	1	0	0	1	1	1	1	0	1	1	0	2	0	1	2	2	1	1	2	0	1	0	0	1	0	0	0	0	0	0	0	1	0	0	0
66	1	0	1	1	0	2	2	2	1	0	1	1	1	0	1	0	0	0	0	2	0	0	2	2	0	0	1	1	2	1	2	1	1	1	1	1	0	0	1	1	1	0	1	0	1	1	0	0	1
67	0	0	2	0	0	2	2	2	1	0	1	1	1	0	1	0	0	0	1	1	1	0	2	2	0	1	1	1	2	2	1	0	2	0	1	1	2	0	1	1	0	0	0	1	0	0	0	1	0
68	0	0	1	0	0	1	1	1	0	0	0	0	0	0	0	0	0	1	1	1	1	0	2	2	0	0	1	0	2	2	0	0	2	1	0	2	1	1	0	1	0	0	0	2	0	2	0	0	1
69	1	0	2	0	1	2	2	2	0	0	0	0	1	0	1	0	0	1	1	0	1	0	0	0	1	1	2	0	2	2	1	1	1	2	2	1	1	0	1	1	0	0	1	0	1	1	0	0	0
70	0	0	0	0	0	0	1	1	1	0	1	0	0	0	0	0	0	0	1	1	0	1	0	1	1	1	2	0	2	1	1	0	1	2	0	2	2	1	0	1	0	0	0	0	0	1	0	0	1
71	1	0	2	0	2	2	2	2	0	0	1	0	0	0	0	0	0	1	1	1	0	0	2	2	0	1	1	1	2	1	1	2	1	2	0	2	1	0	0	2	0	0	1	0	1	0	0	0	1
72	1	1	1	0	0	1	2	2	0	0	1	1	1	0	1	0	0	1	0	2	0	0	2	2	0	1	1	0	1	1	1	0	1	1	0	2	2	0	1	1	0	1	1	0	1	0	0	0	0
73	0	0	1	0	0	0	1	2	0	0	1	1	1	0	1	0	0	1	0	2	1	0	2	2	0	2	2	0	2	2	1	0	0	2	0	2	2	0	0	2	0	0	0	0	0	0	0	2	0
74	1	0	0	0	0	0	1	1	1	1	1	1	2	0	2	0	0	0	1	1	1	0	2	2	0	0	1	1	2	2	1	1	1	2	1	2	1	0	2	0	0	0	0	0	0	0	0	1	1
75	0	1	1	0	1	2	1	2	0	0	1	0	0	0	1	0	0	0	0	1	0	0	2	2	0	1	1	0	2	2	1	0	2	1	1	1	1	0	2	0	1	1	1	0	0	1	0	1	0
76	0	0	1	0	0	1	1	1	1	0	1	0	2	0	2	0	0	1	0	2	0	0	2	2	0	0	2	0	2	2	0	0	1	1	1	1	1	1	0	0	0	1	1	0	0	1	0	0	0
77	0	0	0	0	0	0	0	0	2	0	0	2	2	1	1	1	0	1	0	2	0	0	2	2	0	1	1	0	1	1	2	1	1	0	1	1	1	1	1	2	2	0	0	1	0	1	0	0	0
78	1	0	1	0	1	1	0	1	1	0	0	2	2	1	1	1	0	1	0	2	0	0	2	2	0	0	0	0	1	1	1	1	1	2	2	1	1	0	1	1	0	0	0	1	0	1	0	0	0
79	1	0	1	0	1	1	1	1	0	0	1	0	2	0	1	0	0	1	0	2	0	0	1	1	0	1	2	1	2	2	1	2	2	0	2	0	2	0	1	1	1	0	0	0	0	0	0	0	0
80	0	0	1	1	1	2	1	1	1	0	1	0	1	0	0	0	1	2	1	1	1	0	2	2	0	1	2	0	1	1	2	1	2	2	0	2	1	0	2	0	0	0	0	0	1	1	0	0	0
81	1	0	1	1	0	1	1	1	1	0	1	0	0	0	0	0	0	1	2	0	1	0	2	2	0	1	1	0	1	1	0	0	2	1	2	1	2	0	0	2	0	0	1	0	1	1	0	0	0
82	0	0	1	1	0	1	1	1	0	0	0	1	1	0	1	0	0	0	1	0	1	0	2	2	0	0	1	0	2	2	1	1	1	2	0	2	2	0	1	1	0	1	1	1	2	1	0	0	1
83	0	0	1	0	0	1	0	0	2	0	0	0	0	0	0	0	0	0	0	2	0	0	2	2	0	1	1	0	2	2	1	0	2	1	0	2	1	0	1	1	0	0	1	0	1	0	0	0	0
84	1	0	1	1	0	2	1	1	1	0	1	1	1	0	1	0	0	2	0	1	0	0	2	2	0	1	1	0	1	1	2	2	2	0	1	1	2	0	0	1	0	2	2	0	0	0	0	0	0
85	0	0	1	0	1	1	0	1	1	0	1	0	0	0	0	0	0	1	0	1	0	0	1	2	0	1	1	0	2	2	1	2	2	0	2	0	2	0	0	2	0	0	0	0	0	0	0	0	1
86	0	0	2	0	1	2	1	1	0	1	1	0	1	0	0	0	0	1	1	1	0	0	2	2	0	0	2	0	2	2	1	1	2	2	0	2	1	0	0	2	0	0	0	0	0	0	0	1	0
87	0	1	1	0	0	1	0	1	0	0	0	0	0	0	0	0	0	0	1	1	1	0	2	2	0	2	2	0	2	2	0	2	2	1	1	1	1	0	1	2	1	0	1	0	1	0	0	0	1
88	1	0	2	0	0	2	1	1	1	0	1	2	2	0	2	0	1	1	0	2	0	1	2	2	0	0	1	0	2	2	0	0	2	2	0	2	1	1	1	1	0	1	2	0	1	0	1	0	0
89	1	0	2	1	0	1	1	1	1	0	1	0	1	0	1	1	0	2	1	1	1	0	2	1	1	1	2	1	2	2	1	0	1	1	1	1	1	1	0	1	0	0	0	2	0	2	0	0	1
90	1	0	1	0	0	0	1	1	1	0	1	0	1	0	1	0	0	0	0	2	0	0	2	2	0	1	2	0	2	2	0	0	0	2	0	2	2	0	0	2	0	0	1	0	0	0	0	0	1
91	1	0	1	0	0	0	1	0	1	0	1	1	2	0	2	1	0	1	0	1	0	0	2	2	0	1	1	1	2	2	0	0	2	1	1	1	2	0	0	2	0	0	0	0	0	1	0	0	0
92	1	0	2	0	1	2	2	2	1	0	0	1	1	0	1	0	0	1	2	0	1	0	1	1	0	1	1	0	1	1	0	1	1	1	0	2	1	0	1	1	0	1	1	0	1	0	0	0	1
93	0	1	0	0	0	1	2	2	0	0	1	0	1	0	0	0	0	0	2	0	0	0	1	1	0	0	1	1	2	2	2	0	1	1	1	1	1	0	0	1	0	0	0	0	1	0	0	0	0
94	0	0	2	2	0	2	2	2	0	0	0	1	1	1	0	1	0	1	0	2	0	0	2	2	0	0	1	1	2	2	0	0	2	2	0	2	0	0	1	0	0	0	0	0	1	1	0	0	1
95	1	0	2	0	0	2	1	1	0	0	0	0	1	0	1	1	0	1	0	2	0	0	2	2	0	0	1	1	2	2	1	2	1	2	0	2	2	0	0	2	0	0	1	0	1	0	0	0	0
96	1	0	0	0	0	0	1	1	1	0	1	1	2	1	0	1	0	0	0	2	0	0	2	2	0	0	2	1	2	2	1	1	1	2	0	2	0	1	0	1	0	0	0	0	0	1	0	0	0
97	0	1	1	1	0	2	1	1	2	0	0	0	0	0	0	0	0	0	2	0	0	0	2	2	0	1	2	0	2	2	1	0	1	2	0	2	2	0	1	1	1	0	0	1	0	0	0	0	1
98	0	0	2	1	0	2	1	1	1	0	0	0	0	0	0	0	0	2	1	1	1	0	2	2	0	0	2	1	2	2	2	0	1	1	0	2	1	0	2	1	1	0	0	1	1	1	1	0	0
99	1	0	1	0	0	1	1	1	1	1	1	0	1	0	1	1	0	1	0	2	0	0	2	2	0	1	2	0	2	2	2	2	1	2	0	2	1	0	1	1	0	0	1	0	1	0	0	0	0
100	1	1	2	0	0	1	1	2	0	0	0	0	2	0	1	1	0	1	1	1	0	0	2	2	0	1	1	1	2	2	0	1	1	1	1	1	2	0	1	1	0	0	0	1	0	1	0	2	0
101	1	1	2	0	0	1	2	2	0	0	1	0	0	0	0	0	0	1	1	0	1	0	1	1	1	1	2	0	2	2	1	0	1	0	1	1	1	0	1	2	1	0	0	1	0	1	0	0	0
102	1	0	1	0	1	1	1	2	0	0	1	0	0	0	0	0	0	0	0	2	1	0	1	1	1	0	2	0	2	1	0	2	1	1	1	1	2	0	1	1	0	0	0	1	0	1	0	0	1
103	1	0	2	0	0	1	0	0	2	0	0	1	1	0	1	0	1	2	0	2	0	0	2	1	1	1	2	0	2	2	0	2	1	0	2	0	1	0	0	0	0	0	1	0	0	0	0	0	1
104	1	0	1	0	0	0	2	2	1	0	1	0	0	0	0	0	0	1	1	1	0	0	1	1	0	1	2	1	2	2	2	0	1	1	0	2	1	0	1	1	0	0	1	0	1	2	0	0	0
105	0	0	0	1	0	1	1	1	0	0	0	0	1	0	1	0	0	0	1	1	0	0	2	2	0	2	0	0	1	1	1	2	1	1	1	1	1	0	1	1	0	0	0	1	0	0	0	0	0
106	1	0	1	0	0	1	2	2	0	0	2	0	0	0	0	0	0	0	2	0	0	0	2	2	0	1	2	2	2	2	1	0	0	1	2	0	1	1	1	1	1	0	0	0	0	1	0	0	0
107	1	0	1	0	0	1	2	2	0	0	0	1	1	0	1	0	0	0	0	1	0	0	1	1	0	2	2	1	2	2	2	1	1	1	0	2	1	0	0	1	0	2	2	0	0	0	0	0	0
108	0	0	0	0	0	0	1	1	1	0	0	1	1	0	0	0	0	1	2	0	1	0	2	2	0	0	2	1	2	2	0	1	2	1	1	1	2	0	1	1	0	2	2	0	1	0	0	0	2
109	1	0	1	0	0	0	2	2	1	0	0	1	1	0	1	0	0	0	0	2	0	0	2	2	0	1	1	1	2	2	2	0	0	2	1	1	0	0	1	0	0	1	1	1	1	0	0	0	0
110	1	1	1	0	0	1	2	2	0	0	2	0	0	0	0	0	0	0	0	1	0	0	2	2	0	1	0	0	1	1	1	0	0	2	0	2	2	0	0	1	0	0	0	0	0	1	0	1	0
111	1	0	1	1	0	2	2	2	0	0	0	1	2	0	2	0	0	0	1	1	1	0	1	1	0	2	2	0	2	2	1	0	1	0	1	1	0	0	1	0	0	0	0	0	0	0	0	0	1
112	0	0	2	0	1	2	2	2	1	0	0	0	0	0	0	0	0	0	0	2	0	1	0	1	1	1	2	1	2	2	2	0	1	2	0	2	1	0	0	2	0	0	1	0	1	1	0	0	0
113	1	0	0	0	0	1	0	0	2	0	0	0	0	0	0	0	0	0	1	1	1	1	2	2	0	2	1	0	1	1	0	1	2	1	1	1	1	1	1	2	2	0	0	0	0	0	0	0	0
114	0	0	1	0	1	1	0	1	1	0	0	0	1	0	0	0	0	1	0	1	0	1	2	2	0	1	2	1	1	1	1	2	2	1	0	2	1	0	1	2	1	0	0	0	1	0	0	0	0
115	0	0	2	1	0	2	0	1	1	0	1	2	2	0	2	0	0	1	0	2	0	1	2	2	0	2	1	0	2	2	0	1	1	2	0	2	1	0	0	1	0	0	0	0	0	1	0	2	0
116	0	0	1	0	0	1	1	1	1	0	0	1	1	0	1	0	0	1	1	1	1	0	1	1	0	1	1	0	2	2	0	1	2	1	0	2	1	0	2	0	0	0	1	0	1	1	0	0	0
117	0	0	1	0	1	1	2	2	0	0	0	2	2	0	2	0	0	1	2	0	1	0	2	2	0	0	2	0	2	1	1	1	1	0	2	0	1	0	1	0	0	0	0	1	0	1	0	0	0
118	0	0	0	0	0	0	2	2	0	0	0	0	0	0	0	0	0	1	1	1	1	0	2	2	0	0	1	0	2	2	0	0	2	2	0	2	2	0	1	1	0	0	1	0	1	0	0	0	0
119	0	0	1	0	0	0	2	2	0	0	1	0	0	0	0	0	0	1	1	1	1	0	0	0	0	1	2	1	2	1	0	1	1	2	0	2	1	0	2	1	1	0	0	0	0	0	0	0	0
120	1	0	2	1	0	2	2	2	1	0	0	1	2	1	0	1	0	1	1	1	1	0	2	2	0	2	1	0	2	2	1	0	1	2	0	2	1	0	1	0	0	0	1	0	1	2	0	0	0
121	1	0	2	1	0	2	1	2	0	0	1	0	0	0	0	0	0	0	0	1	0	0	2	2	0	1	2	0	2	1	1	1	2	1	1	1	1	0	1	1	0	0	1	0	1	1	0	1	0
122	0	0	2	1	0	1	1	2	0	0	0	1	2	0	2	0	0	0	1	1	1	0	1	2	0	2	2	0	1	1	1	0	1	0	1	1	1	0	2	1	1	0	0	0	0	0	0	0	0
123	0	0	2	1	0	2	1	2	0	0	0	1	2	0	2	0	0	2	2	0	0	0	2	2	0	1	2	0	2	2	0	0	0	2	0	2	2	0	1	0	0	1	1	0	0	2	0	0	0
124	0	0	1	0	0	0	1	1	0	0	0	0	0	0	0	0	0	0	1	1	1	0	2	2	0	1	2	0	2	2	1	0	0	2	0	2	1	0	1	1	0	0	0	0	0	0	0	0	1
125	1	1	1	0	0	1	1	1	0	0	2	1	1	0	1	0	0	0	0	2	0	0	2	2	0	1	1	1	2	2	2	1	1	0	0	1	1	0	1	1	0	0	0	0	0	1	0	0	0
126	1	0	1	0	0	1	2	2	0	0	1	0	0	0	0	0	0	0	1	1	0	0	1	1	1	1	1	1	2	2	1	1	2	1	1	1	1	0	0	1	0	0	1	1	0	1	0	0	1
127	1	0	1	0	0	0	2	2	1	0	1	1	2	0	2	0	0	1	0	1	0	0	2	2	0	1	1	0	2	2	0	0	0	0	0	2	1	0	2	0	0	0	0	1	0	1	0	0	0
128	0	0	1	0	0	1	2	2	0	0	1	0	2	0	1	1	0	0	0	2	0	0	2	2	0	0	1	0	2	1	0	0	1	2	0	2	2	0	0	2	0	1	1	0	1	0	0	0	0
129	0	0	2	0	0	2	1	1	1	0	0	2	2	1	1	1	0	0	1	1	1	0	0	1	0	0	1	0	2	2	0	0	1	1	1	1	2	0	0	2	0	0	0	0	0	0	0	1	0
130	0	0	0	0	0	0	0	0	2	0	0	0	1	0	0	0	0	1	0	1	0	0	2	2	0	0	0	1	1	1	1	1	2	0	1	1	2	0	0	1	0	0	0	0	0	1	0	0	1
131	0	0	1	0	0	0	1	2	0	0	0	0	0	0	0	0	0	1	0	2	0	0	2	2	0	1	1	0	2	2	0	1	1	2	1	2	1	0	0	2	0	0	0	0	1	1	0	0	0
132	1	0	1	0	0	0	1	1	1	0	1	1	1	0	1	0	0	0	0	2	0	0	2	2	0	1	2	1	2	2	1	0	1	1	0	2	2	0	0	1	0	0	1	0	1	0	0	0	1
133	0	0	2	0	1	2	0	0	2	0	0	1	2	0	1	0	0	1	1	1	1	0	2	2	0	1	2	1	2	2	1	1	2	1	0	2	1	1	0	1	0	0	0	0	1	0	0	0	0
134	1	0	1	1	0	2	2	2	0	0	0	0	0	0	1	0	0	1	1	1	0	0	2	2	0	2	2	0	2	2	1	0	1	0	1	2	1	0	2	0	0	0	1	0	1	0	0	0	0
135	0	0	1	0	0	1	1	1	0	1	2	0	1	0	1	0	0	0	1	1	1	1	0	1	1	1	2	1	2	2	1	0	0	1	0	2	2	0	0	1	0	1	1	0	0	1	0	0	0
136	1	0	1	1	0	1	0	1	1	0	0	0	2	1	0	1	0	2	2	0	0	0	2	2	0	1	1	2	2	2	0	0	1	0	1	1	2	0	1	1	0	0	0	0	0	1	0	0	0
137	0	0	2	1	0	1	1	1	0	0	0	0	0	0	0	0	0	1	0	2	0	1	2	2	0	2	2	1	2	2	1	0	1	1	0	2	2	0	0	2	0	0	0	0	0	1	0	0	0
138	1	0	0	1	0	1	1	1	1	0	1	0	0	0	0	0	0	2	1	1	1	0	1	1	1	1	2	0	2	2	2	0	0	2	0	2	0	0	1	1	0	0	1	1	0	1	0	0	0
139	0	1	2	0	1	2	2	2	0	0	1	1	2	0	1	0	0	0	0	1	0	0	2	2	0	1	1	0	2	1	0	1	1	1	0	2	2	0	2	0	0	1	1	0	0	2	0	0	1
140	1	0	1	0	0	0	1	1	0	0	1	0	1	0	1	1	0	0	1	0	1	0	2	2	0	1	1	0	2	2	1	1	2	1	1	1	1	0	1	0	0	0	1	0	1	1	0	0	0
141	1	0	2	1	0	2	1	0	1	0	1	1	1	0	1	0	0	0	0	2	0	0	2	2	0	0	2	0	2	2	0	1	1	1	1	1	0	0	1	0	0	1	1	0	0	1	0	0	0
142	1	0	2	0	2	2	1	1	1	0	0	0	0	0	0	0	0	0	1	1	1	0	2	2	0	1	0	0	1	1	2	2	2	0	2	0	2	0	0	2	0	0	0	1	0	1	0	0	0
143	1	0	2	2	0	2	1	1	1	0	0	0	2	0	1	0	0	0	0	1	0	0	2	2	0	1	2	1	2	2	1	1	1	0	2	0	1	0	0	2	0	0	1	0	2	2	0	0	1
144	1	0	2	0	2	2	1	1	0	0	1	1	1	0	1	0	0	1	1	1	1	0	2	2	0	2	1	0	1	1	0	0	2	1	0	2	2	0	1	1	0	0	0	1	0	1	0	0	0
145	1	0	0	1	0	1	2	2	0	0	0	1	2	1	0	1	0	1	0	2	0	0	1	1	0	1	2	0	2	2	2	1	2	1	1	1	2	0	0	2	0	0	0	0	0	2	0	0	0
146	1	0	0	0	1	1	1	1	1	0	0	0	0	0	0	0	0	0	0	1	0	0	2	2	0	1	2	0	2	2	0	1	2	1	1	1	1	0	0	1	0	0	0	0	0	0	0	0	0
147	1	0	0	0	0	0	2	2	0	0	1	0	2	1	0	1	0	0	1	1	1	0	2	2	0	0	1	1	2	2	1	2	1	2	0	2	1	0	0	2	0	0	0	0	0	1	0	0	1
148	1	0	0	0	0	0	2	2	1	0	1	0	0	0	0	0	0	0	1	0	1	1	1	2	0	1	1	2	1	1	2	2	2	2	0	2	2	0	1	1	0	0	0	0	0	1	0	0	1
149	0	0	2	0	0	1	0	1	0	0	1	1	1	0	1	0	0	0	1	1	1	0	2	2	0	0	0	0	2	2	0	0	2	1	1	1	1	0	0	2	0	0	0	0	0	0	0	1	0
150	0	0	1	1	0	1	1	2	0	0	0	0	0	0	0	0	0	2	2	0	0	1	1	2	0	0	1	0	1	1	0	1	2	0	2	1	1	0	1	1	0	0	0	0	0	0	0	0	0
151	0	0	2	0	1	2	1	2	1	0	0	0	0	0	0	0	0	1	1	1	0	0	2	2	0	0	1	1	1	1	1	1	1	1	1	1	1	1	1	0	0	0	0	0	0	1	0	0	0
152	0	0	0	0	0	0	0	1	2	0	0	0	1	0	1	0	0	1	1	1	0	0	2	2	0	0	1	0	2	2	0	0	2	1	0	2	1	1	0	1	0	0	0	0	0	1	0	0	1
153	0	0	1	1	0	1	2	2	0	1	2	0	1	0	0	0	0	0	0	1	0	0	2	2	0	2	0	0	2	2	0	1	1	2	0	2	1	0	1	1	0	0	0	0	1	1	0	0	0
154	1	0	2	1	0	2	2	2	1	0	1	0	0	0	0	0	0	1	1	1	0	1	1	2	0	0	1	0	2	2	0	1	1	0	2	0	1	0	1	1	0	0	0	0	1	0	0	1	1
155	1	0	0	0	0	1	0	1	1	0	0	0	0	0	0	0	0	0	0	2	0	0	0	0	0	0	1	0	2	2	0	1	2	1	1	1	1	0	0	1	0	0	1	0	1	0	0	0	0
156	1	0	1	1	0	1	2	2	0	0	0	0	0	0	0	0	0	0	2	0	0	0	2	2	0	1	2	0	2	2	0	1	2	1	1	1	1	0	2	0	1	0	0	0	0	0	0	0	1
157	1	0	1	0	0	1	1	2	1	0	0	0	0	0	0	0	0	1	1	1	1	0	1	1	0	0	0	0	2	2	0	0	2	1	0	2	2	0	0	2	0	0	0	0	0	0	0	1	0
158	1	0	0	0	0	0	0	1	2	0	0	1	1	0	0	0	0	0	1	1	1	0	1	2	0	1	2	1	2	2	2	0	1	2	0	2	1	2	0	0	0	0	2	0	1	1	0	0	0
159	1	0	2	0	0	0	0	0	2	0	0	0	0	0	0	0	0	1	1	1	0	0	2	2	0	1	1	0	2	2	1	0	1	2	1	1	1	1	0	1	0	0	0	0	0	1	0	0	0
160	1	0	2	1	0	1	2	2	0	0	1	1	1	0	2	0	1	1	0	2	1	0	2	2	0	0	1	1	1	1	1	0	1	1	0	2	1	0	0	1	1	0	0	0	0	1	0	0	1
161	1	0	1	0	0	1	1	1	1	0	0	0	1	0	0	0	1	0	1	1	1	0	2	2	0	0	2	1	2	2	1	1	1	1	0	2	2	0	0	2	0	0	0	0	2	0	0	0	0
162	0	0	1	0	0	1	1	1	1	0	0	0	0	0	0	0	0	0	0	1	0	0	2	2	0	1	2	0	1	1	2	0	2	2	1	2	0	0	1	0	0	0	2	0	1	0	0	0	0
163	1	0	1	0	1	1	1	1	2	0	0	0	1	0	1	1	0	1	0	2	0	0	2	2	0	0	2	0	2	2	1	1	1	1	1	1	2	0	1	1	1	0	0	0	0	1	0	0	1
164	0	0	1	1	0	1	0	1	1	0	0	0	1	0	1	1	0	0	2	0	1	0	0	1	1	1	1	1	2	1	2	0	1	2	0	2	1	0	0	1	1	0	0	0	0	0	0	1	0
165	0	0	2	0	1	1	0	0	2	0	0	0	2	0	1	1	0	0	0	1	0	0	2	2	0	0	1	1	1	1	2	1	2	1	0	2	2	0	1	1	0	0	0	0	0	0	0	0	0
166	0	0	2	0	1	2	1	2	0	0	0	2	2	0	2	0	0	0	0	2	0	0	2	2	0	0	1	0	2	2	0	0	2	2	1	2	2	1	0	1	0	0	0	1	0	0	0	0	0
167	0	0	1	0	0	1	1	2	0	0	0	0	1	0	0	0	0	1	1	1	0	0	2	2	0	1	2	0	2	2	0	0	1	2	1	2	1	0	1	1	0	0	1	0	0	1	0	0	0
168	1	0	1	1	0	2	2	2	0	0	0	1	1	0	1	0	1	1	1	1	0	1	2	2	0	2	2	1	2	2	2	2	2	1	0	2	1	0	0	2	0	0	1	0	1	1	0	0	0
169	0	0	2	1	0	1	1	2	0	1	1	1	1	0	1	0	0	0	0	2	0	0	2	2	0	1	2	0	2	2	0	0	2	1	1	1	1	0	0	1	0	0	0	1	0	1	0	0	1
170	0	0	2	0	0	2	0	0	2	0	0	1	1	0	1	0	0	0	0	1	0	0	2	2	0	0	1	0	2	2	0	1	2	1	1	1	1	1	1	1	1	0	0	0	0	0	0	0	0
171	1	0	1	1	0	1	2	2	0	0	1	0	0	0	0	0	0	1	1	1	1	0	2	2	0	1	2	0	2	2	1	0	0	2	0	2	2	0	1	1	0	0	0	0	0	0	0	1	0
172	0	0	2	0	1	1	0	1	0	0	1	1	1	0	1	0	0	1	0	2	0	0	1	1	0	0	2	0	2	2	2	1	2	2	0	2	2	1	0	2	1	0	1	0	0	0	0	0	0
173	1	0	1	0	0	2	0	1	1	0	0	0	0	0	0	0	0	0	1	1	1	1	2	2	0	2	2	1	2	2	0	0	1	2	1	1	1	0	2	0	0	0	0	0	0	1	0	0	0
174	0	0	2	0	0	0	1	2	0	0	0	0	1	0	1	0	0	0	0	1	0	0	0	1	0	0	2	0	2	2	0	1	2	1	1	1	2	0	0	2	0	1	1	1	1	0	0	1	0
175	0	0	2	1	0	2	1	2	0	0	0	1	1	0	1	0	0	0	0	2	0	0	1	1	0	2	2	1	2	2	0	2	2	1	0	2	1	0	1	1	0	0	0	0	0	1	0	0	0
176	0	0	0	0	0	0	1	0	1	0	1	0	0	0	0	0	0	0	0	1	0	0	1	1	0	0	0	0	2	1	0	0	1	2	0	2	1	0	0	1	0	0	1	0	1	0	0	0	0
177	0	0	2	0	1	1	0	0	2	0	0	0	0	0	0	0	0	1	0	2	1	1	2	2	0	1	2	0	2	1	1	1	1	2	0	2	1	1	0	0	0	0	0	1	0	1	0	0	0
178	0	1	1	0	0	1	2	2	1	0	0	0	1	0	1	1	0	1	0	2	0	2	0	2	0	1	2	0	2	2	1	1	1	1	1	1	1	0	1	0	0	1	1	1	1	0	0	2	0
179	0	0	1	1	0	1	0	0	2	0	0	0	0	0	0	0	0	1	2	0	1	0	1	1	0	2	0	0	1	1	1	0	1	2	2	0	1	0	1	1	0	0	0	0	0	1	0	0	0
180	0	0	2	1	1	2	2	2	0	0	1	0	1	0	1	1	0	0	1	1	1	0	2	2	0	0	1	1	2	2	0	1	0	1	1	1	2	1	0	2	1	1	1	0	1	0	0	0	0
181	0	0	0	0	0	0	2	2	0	0	0	0	0	0	0	0	0	0	0	2	0	0	2	2	0	1	0	1	2	2	1	0	0	2	0	1	1	2	0	0	0	0	0	1	0	1	0	0	0
182	0	0	1	0	0	1	1	2	0	0	1	0	0	0	0	0	0	1	0	2	0	0	2	2	0	1	1	1	2	2	0	2	2	0	2	0	2	0	0	2	0	0	0	0	0	0	0	0	0
183	0	0	2	0	2	2	2	2	0	0	2	1	2	0	2	1	0	0	1	1	1	0	0	0	0	0	1	1	2	2	0	0	0	0	0	2	1	2	0	0	0	1	1	0	1	0	0	0	1
184	0	1	1	0	0	1	1	1	1	0	1	0	0	0	0	0	0	2	0	2	0	0	2	2	0	1	2	1	2	2	1	1	2	0	1	1	2	0	2	0	1	0	1	0	1	1	0	0	0
185	1	0	2	0	1	1	1	1	2	0	0	0	0	0	0	0	0	0	0	2	0	0	1	2	0	1	2	0	2	1	0	0	2	2	0	2	1	0	1	1	0	0	1	0	0	1	0	0	0
186	0	1	0	0	0	1	1	1	0	1	2	1	2	0	1	0	0	0	0	1	0	0	2	2	0	0	2	1	2	2	0	0	2	2	0	2	1	1	0	1	0	0	0	0	0	0	0	0	0
187	1	0	1	0	0	1	0	0	2	0	0	0	0	0	0	0	0	0	1	1	1	0	2	2	0	1	0	2	1	2	2	1	1	2	1	2	1	1	1	1	1	0	0	0	0	0	0	0	1
188	1	1	1	0	1	1	0	0	2	0	0	0	0	0	0	0	0	1	0	2	0	0	2	2	0	0	2	0	1	1	1	0	1	2	1	1	1	1	0	1	0	1	1	0	0	0	0	0	0
189	1	0	2	1	0	2	2	2	0	0	1	0	1	0	0	0	0	1	1	1	1	0	2	2	0	0	0	1	2	2	1	1	1	1	1	1	1	0	1	2	1	0	0	0	0	1	0	1	0
190	1	0	1	0	0	1	1	1	1	1	1	0	0	0	0	0	0	0	2	0	1	0	2	2	0	1	2	0	2	2	1	1	0	2	0	2	0	1	1	0	0	1	1	0	1	0	0	0	0
191	1	0	0	0	0	0	2	2	0	0	0	0	0	0	0	0	0	0	1	1	0	0	2	2	0	1	2	1	2	2	1	1	1	1	0	2	1	1	0	1	0	0	0	0	0	2	0	0	1
192	1	0	2	0	1	2	1	2	0	0	0	0	0	0	0	0	0	2	1	1	1	0	2	2	0	1	2	1	1	1	1	0	1	1	0	2	1	0	1	0	0	0	1	0	1	0	0	0	0
193	1	0	2	0	0	2	2	2	0	0	1	1	2	0	2	1	0	1	1	1	0	0	2	2	0	1	2	0	2	2	1	0	1	2	0	2	2	0	1	1	0	0	0	0	1	1	0	0	1
194	0	0	1	0	0	0	0	0	2	0	0	1	1	1	0	1	0	0	0	2	0	0	2	2	0	1	2	0	2	2	1	1	2	0	2	0	0	1	0	1	0	0	0	0	0	1	0	1	0
195	1	0	2	1	0	1	1	2	1	0	0	0	1	0	1	0	0	0	0	2	0	0	1	1	0	1	1	0	2	2	0	1	2	2	0	2	1	0	1	1	0	0	0	1	0	1	0	0	0
196	1	0	0	1	0	1	1	1	1	0	0	0	1	0	0	0	1	0	1	1	1	0	2	2	0	2	1	0	2	2	0	2	2	2	0	2	1	1	1	2	2	1	1	0	1	0	0	1	0
197	0	0	2	0	1	2	1	1	0	1	1	1	1	0	1	0	0	0	1	1	1	0	2	2	0	0	2	0	2	2	0	0	1	2	0	2	1	0	2	0	0	0	0	0	1	0	0	0	0
198	0	1	1	0	1	1	1	1	1	0	1	0	0	0	0	0	0	1	1	1	0	0	1	2	0	1	1	1	0	0	2	0	0	2	0	2	1	0	1	2	1	0	0	1	0	1	0	2	0
199	1	0	2	0	0	1	2	2	0	0	0	0	0	0	0	0	1	1	0	2	0	0	2	2	0	2	2	1	2	2	1	0	1	2	0	2	1	0	1	0	0	0	1	0	0	1	0	0	0
200	0	1	1	0	1	2	1	1	0	0	2	0	0	0	0	0	0	1	1	1	0	0	2	2	0	0	1	1	2	2	2	0	1	1	1	1	1	0	0	1	0	1	1	1	1	0	0	0	0
201	1	0	1	0	0	0	2	2	0	0	1	0	1	0	1	1	0	1	0	2	0	0	2	2	0	1	1	0	2	2	0	0	1	1	1	1	1	1	0	0	0	0	0	0	1	1	0	0	1
202	0	0	0	0	0	0	1	1	0	0	0	1	1	0	1	0	0	0	0	2	0	0	2	2	0	1	1	0	1	2	1	1	2	1	2	1	1	0	2	0	0	1	1	0	1	0	0	1	1
203	0	0	0	0	0	0	0	0	2	0	0	0	0	0	0	0	0	0	0	1	0	2	0	2	0	1	0	0	2	2	0	0	1	2	0	2	1	1	0	0	0	0	0	0	0	0	0	1	0
204	1	0	1	1	1	2	1	1	2	0	0	0	0	0	0	0	0	1	1	0	1	0	1	1	1	1	0	0	1	1	1	0	1	0	1	1	1	0	0	1	0	0	0	2	0	2	0	0	0
205	0	0	2	0	0	2	1	1	2	0	0	0	0	0	0	0	0	0	1	1	0	1	1	2	0	0	1	0	2	2	0	1	2	2	0	2	1	1	0	1	0	0	0	0	0	0	0	0	1
206	1	0	1	1	0	1	2	2	0	1	1	0	1	0	0	0	0	0	1	1	0	0	2	2	0	0	2	2	2	2	1	0	1	1	1	1	1	0	2	0	0	0	0	0	0	1	0	0	0
207	1	0	0	1	0	1	1	1	1	0	0	0	0	0	0	0	0	1	0	2	0	0	2	2	0	2	2	0	2	2	1	1	1	1	0	2	1	0	1	0	0	0	1	0	1	1	0	0	0
208	0	0	2	0	0	2	0	1	2	0	0	1	1	0	1	0	0	0	0	2	0	0	1	1	0	1	2	2	2	2	1	1	2	2	0	2	1	1	0	0	0	0	0	0	0	1	0	0	0
209	1	0	1	0	0	0	1	1	1	0	0	0	1	0	0	0	0	0	0	1	0	0	0	1	0	0	1	0	2	2	0	1	1	1	1	1	1	0	0	2	0	0	0	0	0	0	0	0	0
210	1	0	2	0	1	2	2	2	1	0	1	1	1	0	1	0	0	2	0	2	0	0	1	1	1	1	0	0	2	2	0	0	2	2	0	2	2	0	1	1	0	0	1	1	0	1	0	0	0
211	0	0	2	1	0	2	2	2	0	0	2	0	1	0	0	0	0	0	0	2	0	0	2	2	0	1	1	0	2	2	0	1	2	0	1	0	1	0	2	0	0	0	0	0	1	1	0	1	1
212	0	0	2	1	0	1	2	2	0	0	0	0	1	0	0	0	0	0	1	1	1	0	2	2	0	2	2	1	2	2	0	2	2	1	0	2	1	0	0	0	0	0	0	0	0	1	0	0	0
213	0	1	1	1	0	2	1	2	0	0	0	1	2	0	2	1	0	0	0	2	0	0	2	2	0	2	1	1	2	2	0	0	2	1	1	1	0	1	1	0	0	1	1	1	1	0	0	0	0
214	1	0	1	1	0	1	0	0	2	0	0	0	1	0	0	0	0	1	1	1	0	0	2	2	0	2	2	1	2	2	1	0	2	2	0	2	1	0	2	0	0	0	0	0	0	0	0	0	0
215	1	0	2	0	0	0	1	1	1	0	1	1	1	0	1	0	0	1	0	2	0	0	2	2	0	0	1	0	2	2	0	2	1	2	0	2	1	1	1	1	1	0	1	0	1	1	0	0	0
216	0	0	1	1	0	1	0	1	1	0	0	0	1	0	0	0	0	0	0	1	0	0	2	2	0	1	2	1	2	2	1	0	1	2	1	1	2	0	0	1	0	0	1	0	0	0	0	0	0
217	0	0	1	0	1	2	1	2	1	0	0	0	1	0	0	0	0	0	1	1	1	0	2	2	0	1	0	0	1	2	1	0	2	0	1	2	1	0	0	2	0	0	0	0	0	0	0	0	0
218	1	1	1	0	0	1	1	1	2	0	0	0	0	0	0	0	0	2	1	1	1	0	2	2	0	1	2	0	2	2	0	0	1	2	0	2	1	0	0	0	0	0	1	0	1	1	0	0	1
219	1	0	0	0	1	1	2	2	0	1	2	0	1	0	1	1	0	1	1	1	0	0	0	0	0	0	2	1	2	2	1	1	2	0	1	1	1	1	0	2	1	1	1	0	0	2	0	0	1
220	0	0	1	2	0	2	1	2	0	1	1	1	1	0	1	0	0	0	1	1	1	0	2	2	0	1	1	0	2	2	0	1	2	0	2	0	2	1	0	1	0	1	1	0	1	0	0	0	1
221	1	0	2	0	1	2	1	1	1	0	0	2	2	1	1	1	0	0	1	1	1	0	1	2	0	1	2	0	2	1	0	0	2	1	1	1	1	0	1	0	0	0	1	0	1	0	0	0	0
222	0	0	2	0	0	1	2	2	0	0	1	0	0	0	0	0	0	1	0	1	1	0	2	2	0	0	2	2	2	2	1	0	2	1	1	1	2	0	0	2	0	0	1	0	0	0	0	0	0
223	0	0	1	0	0	1	1	2	0	0	0	0	1	0	1	0	0	0	2	0	0	0	1	1	1	1	2	0	2	2	1	0	1	1	1	1	1	0	2	0	0	0	0	1	0	0	0	0	0
224	0	1	2	0	1	1	0	0	1	0	1	1	1	0	1	0	0	0	1	1	1	0	2	2	0	1	2	0	2	1	0	0	2	1	1	1	2	0	0	1	0	0	0	0	0	1	0	0	0
225	0	0	0	1	0	1	2	2	1	0	0	0	0	0	0	0	0	0	0	1	0	0	2	2	0	0	2	0	2	1	0	1	1	2	0	2	2	1	0	1	0	0	1	0	1	0	0	0	0
226	0	0	2	1	0	1	1	2	0	0	0	0	2	0	0	0	0	1	1	0	1	1	0	1	1	0	2	1	2	2	2	1	2	1	1	2	0	0	1	0	0	1	1	0	0	2	0	1	0
227	1	0	2	1	0	1	2	2	0	0	0	0	2	0	1	0	0	0	0	2	0	0	1	1	1	0	1	1	2	2	1	1	1	2	0	2	1	0	0	1	0	0	1	0	0	1	0	0	1
228	0	0	2	0	0	2	1	1	1	0	1	1	1	0	1	0	0	1	2	0	1	0	1	1	1	1	2	0	2	2	0	2	2	2	0	2	1	0	1	1	0	0	1	0	1	1	0	0	0
229	1	0	0	0	0	0	2	2	1	0	0	1	1	0	1	0	0	1	0	2	0	0	2	2	0	1	0	1	1	0	2	2	2	2	0	2	1	0	2	0	0	0	0	0	0	0	0	0	0
230	1	0	1	0	0	1	2	2	0	0	0	0	0	0	0	0	0	1	0	1	0	0	1	1	1	1	0	1	1	0	1	0	1	2	0	2	2	0	0	2	0	0	1	0	2	0	0	0	0
231	1	0	0	1	0	1	1	1	1	0	0	0	0	0	0	0	0	0	0	2	0	0	2	2	0	1	2	0	2	2	1	0	2	1	1	1	0	1	1	0	0	0	1	0	1	0	0	0	0
232	1	0	1	0	0	0	2	2	0	0	2	0	1	0	0	0	0	1	0	1	0	0	2	2	0	1	0	2	1	1	2	1	1	2	0	2	1	0	2	0	0	0	1	0	0	0	0	1	1
233	0	0	0	0	0	1	2	2	0	0	0	0	1	0	0	0	0	0	1	1	1	0	1	1	0	1	2	1	2	2	0	1	2	1	0	2	1	0	1	0	0	0	0	1	1	1	1	0	0
234	0	0	1	0	1	1	2	2	0	0	0	1	1	0	1	0	0	2	2	0	0	1	2	2	0	1	2	0	2	2	2	2	2	1	1	1	1	0	1	1	0	0	0	0	0	2	0	0	0
235	1	0	1	0	0	0	0	0	2	0	0	0	1	0	1	1	0	1	1	1	1	0	0	0	0	0	2	1	1	1	1	0	2	1	1	1	1	0	1	1	0	1	1	0	1	0	0	0	0
236	0	0	1	0	0	1	1	1	1	1	0	0	0	0	0	0	0	0	0	2	0	0	2	2	0	0	2	1	2	2	2	0	1	2	0	2	2	0	1	2	1	0	2	0	1	1	0	0	0
237	0	0	2	0	0	2	1	2	0	0	1	0	0	0	0	0	0	1	1	1	1	0	0	0	1	0	2	0	2	2	0	0	1	1	1	1	1	0	2	0	0	0	1	0	1	1	0	0	0
238	0	0	1	1	0	1	1	1	0	0	0	1	1	0	1	0	0	0	1	0	1	0	2	2	0	1	2	1	2	2	2	1	1	0	0	1	1	0	2	1	1	1	1	1	0	1	0	0	1
239	1	0	2	0	0	2	1	1	1	0	0	0	1	0	1	1	0	1	1	1	0	0	2	2	0	1	1	1	1	1	1	2	2	0	1	1	1	0	0	2	0	1	1	0	1	1	0	0	0
240	0	0	0	0	0	0	2	2	0	0	1	0	0	0	0	0	0	0	0	2	0	0	2	2	0	1	2	0	2	2	0	1	2	0	1	1	1	1	0	0	0	0	1	0	1	1	0	0	0
241	0	0	1	0	0	0	1	1	0	1	1	0	0	0	0	0	0	0	0	1	0	0	1	1	0	1	1	1	1	1	2	0	1	2	0	2	2	0	0	2	0	0	0	0	0	1	0	0	1
242	0	0	1	0	0	1	1	1	2	0	0	0	0	0	0	0	0	1	0	2	0	0	1	1	1	2	2	0	2	2	0	1	2	0	1	0	1	0	1	2	1	0	0	0	0	1	0	0	0
243	1	0	1	0	0	1	1	1	1	0	0	1	2	0	1	0	0	0	1	1	0	0	2	2	0	0	1	0	2	2	0	0	2	2	1	2	2	0	0	2	0	0	0	0	0	1	0	0	0
244	1	0	2	1	0	1	2	2	0	0	0	1	1	0	1	0	0	0	1	1	1	0	2	2	0	1	1	0	2	1	1	1	2	1	1	1	1	0	0	1	0	0	1	0	1	0	0	0	0
245	1	0	0	1	0	1	2	2	0	0	1	0	1	0	1	1	0	1	0	2	0	0	1	1	0	2	0	0	2	2	0	1	2	1	1	1	2	0	0	1	0	1	1	0	1	1	0	2	0
246	1	0	2	0	1	1	2	2	0	0	1	0	1	0	1	1	0	1	1	1	1	0	1	1	0	0	2	1	2	2	2	0	1	0	1	2	2	1	0	1	0	1	1	0	0	1	0	2	0
247	1	1	1	0	0	1	2	2	1	0	0	1	1	0	1	0	0	1	1	1	1	0	2	2	0	1	1	1	2	2	1	1	1	0	1	1	2	0	2	0	0	0	1	0	1	0	0	1	0
248	0	0	1	1	0	1	0	1	1	0	1	0	0	0	0	0	0	1	2	0	2	0	2	2	0	0	2	0	2	2	1	1	2	0	0	2	1	0	0	1	0	0	0	0	0	0	0	0	0
249	1	0	0	1	0	1	1	2	0	0	0	0	1	0	0	0	0	0	1	1	1	0	2	2	0	1	2	0	2	2	0	0	0	2	0	2	1	0	0	1	0	0	0	2	0	2	0	0	0
250	0	0	2	0	0	0	1	1	1	0	0	1	1	0	1	0	0	0	2	0	1	0	2	2	0	0	1	0	2	1	1	1	1	1	0	2	1	0	1	0	0	0	1	0	0	0	0	0	1
251	0	0	2	1	0	2	1	1	1	0	0	0	0	0	0	0	1	1	1	1	0	0	2	2	0	1	2	0	2	2	1	1	2	1	0	2	2	0	0	2	0	1	2	0	1	0	0	0	2
252	0	0	1	0	0	1	2	2	0	0	0	1	1	0	1	0	0	0	0	1	0	0	1	1	0	1	2	0	1	1	1	1	2	1	1	1	1	1	1	1	0	0	0	1	1	1	0	0	1
253	1	0	0	0	0	0	1	1	1	0	0	0	0	0	0	0	0	1	1	0	1	0	2	2	0	0	0	0	2	2	0	0	1	2	0	2	2	0	1	1	0	1	1	0	0	1	0	0	0
254	0	1	1	1	0	2	1	1	1	0	0	0	1	0	0	0	0	1	0	1	0	0	2	2	0	0	1	0	2	2	0	2	1	1	1	1	1	0	1	1	0	0	1	0	0	1	0	0	0
255	1	0	0	0	0	0	1	1	0	0	1	0	0	0	0	0	0	1	0	2	0	0	1	1	0	1	2	1	2	2	1	0	0	2	0	2	2	0	0	2	0	0	0	0	0	1	0	0	0
256	1	0	2	1	1	2	1	1	1	0	1	0	0	0	0	0	0	0	1	1	1	0	2	2	0	1	0	0	2	2	0	0	2	1	1	1	1	0	0	1	0	0	1	0	1	2	0	0	0
257	0	0	2	0	1	1	0	1	1	0	0	1	2	0	2	0	0	0	0	2	0	1	2	2	0	1	1	0	2	2	0	0	2	1	2	0	2	0	0	2	0	0	1	0	1	1	0	0	0
258	1	1	2	0	0	1	2	2	0	0	1	0	1	0	0	0	0	1	0	1	0	0	2	2	0	0	0	1	1	1	1	0	0	2	0	1	1	0	1	2	1	1	1	1	2	1	0	0	1
259	1	0	0	0	0	0	2	2	1	0	0	1	1	1	0	1	0	0	2	0	0	0	2	2	0	1	2	0	1	1	2	2	2	1	0	2	1	0	0	1	0	0	0	0	0	2	0	0	1
260	1	0	2	1	0	1	1	1	1	0	0	0	0	0	1	0	0	0	1	1	1	0	2	2	0	2	1	0	2	2	1	0	1	0	2	1	0	0	2	0	0	0	0	1	0	1	0	0	1
261	1	0	2	1	0	1	2	2	0	0	2	0	0	0	0	0	0	1	1	1	1	0	2	2	0	0	1	0	2	2	0	0	1	1	0	1	1	0	1	1	0	0	0	0	0	1	0	1	0
262	1	1	1	1	0	2	2	2	0	0	0	0	1	0	0	0	0	1	1	1	1	0	2	2	0	1	2	0	2	1	1	1	1	0	1	1	2	1	0	1	0	0	1	0	0	0	0	0	0
263	0	0	2	1	0	2	0	1	1	0	1	0	1	0	0	0	0	0	0	2	0	0	2	2	0	2	1	2	1	1	2	0	1	2	1	2	1	0	0	2	0	1	1	0	1	0	0	0	0
264	1	0	2	0	0	2	1	2	0	0	1	0	2	0	0	0	0	1	2	0	1	0	1	1	1	0	2	0	2	2	1	0	1	0	1	1	2	1	0	1	0	1	2	0	1	0	0	0	0
265	1	0	0	0	0	1	2	2	0	0	1	0	0	0	0	0	0	0	0	1	0	1	1	2	0	0	1	0	2	2	0	0	0	0	1	1	0	0	1	0	0	0	0	0	0	0	1	0	1
266	1	1	1	0	0	1	0	0	2	0	0	0	0	0	0	0	0	0	1	1	1	0	2	2	0	1	0	1	2	2	1	0	2	1	1	1	1	1	0	1	0	0	1	0	1	2	0	0	0
267	0	0	1	0	0	2	1	2	0	1	1	0	2	0	0	0	0	0	1	1	1	0	2	2	0	1	2	0	2	2	1	1	1	2	1	2	2	0	2	0	0	0	0	0	0	1	0	0	0
268	0	0	1	0	0	1	1	1	1	0	0	1	1	0	1	0	0	0	2	0	0	0	2	2	0	0	1	0	1	1	2	1	2	0	1	0	1	0	1	1	0	0	0	0	1	2	0	0	1
269	0	1	1	0	0	1	2	2	0	0	0	1	1	0	1	0	0	1	0	2	0	0	2	2	0	2	2	0	2	2	0	0	1	1	1	1	0	1	1	0	0	0	1	0	0	0	0	0	1
270	1	0	2	0	0	1	2	2	0	0	1	0	2	0	2	0	0	1	1	1	1	0	1	1	0	2	1	1	1	1	2	1	1	1	0	2	2	0	1	0	0	0	0	0	1	2	0	0	1
271	0	1	1	0	1	1	2	2	0	0	0	0	0	0	0	0	0	0	2	0	1	0	2	2	0	1	2	0	2	2	0	0	1	2	1	2	2	0	2	0	1	0	1	0	1	0	0	0	0
272	1	0	2	1	0	1	2	2	0	0	0	0	0	0	0	0	0	0	0	2	0	0	2	2	0	1	2	0	2	2	0	0	0	1	1	1	2	0	0	1	0	0	0	0	0	0	0	0	1
273	0	0	1	0	1	1	1	1	1	0	0	0	0	0	0	0	0	1	2	0	1	0	2	2	0	1	1	1	2	2	1	1	1	1	0	2	2	0	0	2	0	0	0	0	0	2	0	0	0
274	1	0	1	0	0	2	1	1	1	0	0	0	0	0	0	0	0	1	1	1	0	0	2	2	0	0	1	0	2	2	1	0	1	1	1	1	1	1	0	1	0	0	1	0	1	0	0	0	0
275	0	0	1	1	0	1	1	1	1	0	1	1	1	0	1	0	0	0	0	2	0	0	2	2	0	1	2	0	2	2	0	0	1	1	1	1	2	0	0	2	0	0	1	0	1	0	0	0	1
276	0	0	0	0	0	0	2	2	0	0	1	1	2	0	1	0	0	1	0	2	0	0	2	2	0	2	2	0	2	2	1	1	2	2	0	2	2	0	0	2	0	0	0	0	0	0	0	0	1
277	0	0	2	1	0	1	1	1	1	1	1	2	2	1	1	1	0	0	1	1	0	0	2	2	0	0	0	2	0	0	2	2	1	1	0	2	0	1	0	0	0	0	1	0	1	1	0	0	1
278	0	0	0	1	0	1	1	2	1	0	0	1	1	0	1	0	0	0	1	1	1	0	2	2	0	1	2	0	2	2	0	0	1	1	0	2	2	0	1	1	1	2	2	0	0	0	0	0	1
279	1	0	1	1	0	1	1	1	2	0	0	0	0	0	0	0	0	1	0	2	0	0	2	2	0	0	2	0	2	2	1	2	1	2	0	2	2	0	0	2	0	0	1	0	0	0	1	0	0
280	0	0	1	0	0	1	1	1	1	0	1	0	1	0	0	0	0	0	1	1	0	0	1	1	0	1	0	1	2	2	1	1	1	1	2	1	1	0	0	2	0	0	0	1	0	1	0	0	0
281	1	0	2	1	0	2	1	2	0	0	1	0	1	0	0	0	0	0	0	2	0	0	1	1	1	1	2	0	2	2	0	1	1	1	0	2	2	0	1	1	0	0	0	0	0	0	0	1	0
282	0	0	2	1	0	2	1	2	0	0	0	1	1	0	1	0	0	0	1	1	1	0	1	2	0	1	2	0	2	2	0	1	1	2	1	1	1	0	1	1	0	0	1	1	0	1	0	0	0
283	1	0	1	0	0	1	1	1	0	0	0	0	0	0	0	0	0	0	0	1	0	1	1	2	0	1	2	1	2	2	0	1	1	2	1	2	1	1	0	1	0	0	0	0	0	1	0	0	0
284	0	0	2	1	0	2	2	2	2	0	0	0	1	0	1	1	0	0	1	0	1	0	2	2	0	1	2	0	2	2	1	0	2	1	2	0	1	0	2	0	0	0	0	0	0	0	0	0	0
285	1	0	2	2	0	2	1	2	0	0	0	0	1	0	1	1	0	1	1	1	1	0	2	2	0	2	2	0	2	1	0	1	2	0	1	1	2	0	2	0	0	1	1	0	1	0	0	0	0
286	0	0	1	0	1	1	2	2	0	0	0	0	1	0	0	0	0	1	1	0	1	0	2	2	0	1	1	1	2	2	0	0	0	2	0	1	1	0	0	2	0	0	0	0	0	1	0	0	0
287	0	0	1	0	0	0	2	2	0	0	0	0	2	0	1	1	0	1	0	1	1	0	2	2	0	0	2	1	2	2	0	1	1	2	1	2	2	0	0	1	0	0	0	0	0	0	0	0	1
288	1	0	2	0	1	1	1	1	1	0	1	0	0	0	0	0	0	0	1	1	0	0	2	2	0	1	1	0	2	2	0	0	0	2	1	1	1	1	0	1	0	0	1	0	0	0	0	0	0
289	1	0	1	0	1	1	1	1	1	1	1	0	0	0	0	0	0	1	1	1	1	0	2	2	0	0	2	1	1	1	2	0	0	2	0	2	1	1	0	1	0	1	1	0	1	0	0	0	0
290	1	1	2	0	0	1	2	2	0	0	0	1	1	0	1	0	0	1	1	1	0	0	2	2	0	1	1	0	2	2	0	1	1	2	1	2	1	0	0	1	0	0	1	0	1	1	0	0	0
291	0	0	1	1	0	2	1	2	0	0	1	1	1	0	1	0	0	2	1	1	1	0	2	2	0	1	2	0	2	2	0	0	2	1	0	2	2	0	0	2	0	0	1	0	1	1	0	0	0
292	0	0	2	1	1	2	1	1	0	0	2	0	0	0	0	0	1	1	1	1	0	0	2	2	0	0	1	0	1	1	1	0	1	0	1	1	1	0	1	1	0	0	1	0	1	0	0	1	0
293	0	0	1	1	0	1	1	1	1	0	1	1	2	0	2	1	0	1	1	1	0	0	2	2	0	2	1	1	2	2	0	0	2	2	0	2	2	0	1	2	1	0	0	0	0	0	0	0	0
294	0	0	2	1	0	1	1	1	1	0	0	1	1	0	1	0	0	1	0	2	1	0	2	2	0	1	0	0	1	1	1	2	1	1	0	2	2	0	0	1	0	0	0	0	0	1	0	0	0
295	1	0	2	2	1	2	0	1	1	0	0	0	0	0	0	0	0	0	1	1	1	0	1	1	0	2	1	1	2	1	2	1	2	1	0	2	2	0	1	1	0	0	0	1	0	1	1	0	0
296	1	0	2	0	1	2	2	2	0	0	0	0	1	0	1	1	0	0	0	2	0	0	2	2	0	1	2	0	2	2	1	1	1	2	0	2	1	0	1	2	1	0	0	0	0	0	0	0	0
297	0	0	1	0	0	0	2	2	1	0	0	0	0	0	0	0	0	0	0	2	0	0	1	1	1	1	2	0	2	2	1	0	1	2	2	0	1	1	1	1	0	0	0	0	0	1	0	0	0
298	1	0	0	0	0	0	1	1	1	1	1	1	1	0	1	0	0	0	0	2	0	0	2	2	0	1	2	0	2	2	1	2	1	1	1	1	1	0	1	2	1	1	1	0	0	0	0	0	1
299	0	0	1	0	0	1	0	1	1	0	0	1	2	1	1	1	0	1	2	0	0	0	2	2	0	1	1	0	2	2	0	0	2	2	0	2	1	1	0	1	0	0	0	0	0	1	0	0	0
300	0	1	2	0	1	1	2	2	0	0	2	0	1	0	0	0	0	0	1	0	1	0	2	2	0	1	2	0	2	2	0	0	0	2	0	2	1	1	0	2	1	0	0	0	0	1	0	0	1
301	1	0	2	2	1	2	1	1	1	0	0	0	0	0	1	0	0	1	0	2	0	0	0	0	1	1	1	2	2	2	2	0	2	0	1	1	1	0	1	1	0	1	1	0	1	0	0	0	0
302	0	0	1	0	0	1	2	2	0	0	2	2	2	1	1	1	0	0	0	1	0	0	2	2	0	0	1	0	2	2	0	0	2	0	1	1	2	0	0	2	0	0	0	0	0	0	0	0	1
303	1	0	1	1	0	1	2	2	0	0	1	1	1	0	1	0	0	2	1	1	1	0	2	2	0	2	0	2	1	1	2	2	1	0	2	0	2	0	0	2	0	1	1	0	1	1	0	0	0
304	0	0	2	0	2	2	2	2	0	0	1	1	0	0	0	0	0	0	2	0	0	0	2	2	0	0	2	1	2	2	2	0	1	2	0	2	1	0	1	1	0	0	0	1	0	1	0	0	0
305	0	0	1	0	0	0	2	2	0	1	1	0	1	0	0	0	0	1	0	2	0	0	2	2	0	0	1	1	2	2	1	1	1	2	1	2	2	0	2	0	1	0	1	0	1	0	0	0	0
306	1	0	1	0	0	1	2	2	0	0	1	0	1	0	1	1	0	0	0	2	0	0	1	1	0	1	1	0	2	1	0	0	2	1	0	2	2	1	0	2	1	0	1	0	1	0	0	1	0
307	0	0	0	0	0	0	0	0	2	0	0	1	1	1	0	1	0	0	1	0	1	1	2	2	0	1	0	0	2	1	0	2	2	0	2	0	1	1	0	0	0	0	1	0	0	1	0	0	0
308	1	0	2	0	1	1	1	1	1	0	0	0	0	0	0	0	0	0	0	2	0	0	2	2	0	1	2	0	2	1	0	0	1	0	1	1	1	0	0	2	0	0	1	0	0	1	0	0	0
309	0	1	2	1	0	1	1	1	1	0	0	0	0	0	0	0	0	1	1	1	1	0	2	2	0	1	1	1	2	2	0	0	1	2	0	2	1	0	1	1	0	1	1	0	0	0	0	1	0
310	0	0	1	1	0	1	1	1	1	0	1	0	1	0	0	0	0	1	1	1	1	0	2	2	0	0	1	0	2	2	1	1	1	1	1	1	0	0	1	1	0	0	0	0	0	1	0	0	0
311	0	0	2	0	0	1	0	1	1	0	1	0	0	0	0	0	0	1	0	2	0	0	2	2	0	1	2	1	2	2	2	1	1	2	0	2	1	0	0	1	0	0	0	0	0	0	0	0	0
312	1	0	1	1	0	1	2	2	1	0	1	0	1	0	1	0	0	0	1	1	1	1	2	2	0	2	1	1	1	0	1	1	1	1	0	2	0	0	1	0	0	2	2	0	0	1	0	0	0
313	1	1	1	0	0	0	2	2	0	0	0	0	2	0	1	1	0	0	1	1	0	0	2	2	0	0	1	0	2	2	0	1	1	1	1	1	1	0	1	2	1	0	0	0	0	1	0	0	0
314	1	0	1	0	0	1	0	0	2	0	0	0	0	0	0	0	0	0	1	1	1	0	2	2	0	1	0	2	0	0	2	2	2	0	1	1	1	0	0	1	0	0	0	0	1	1	0	0	0
315	1	0	1	1	0	2	2	2	1	0	1	1	2	0	2	0	0	0	0	2	1	0	1	1	1	1	1	1	1	1	2	0	0	2	0	2	2	0	1	1	0	0	1	0	1	2	0	2	0
316	1	0	2	0	0	1	0	0	2	0	0	0	1	0	0	0	0	1	1	0	1	0	2	2	0	1	2	0	2	2	2	0	0	2	0	2	2	0	1	1	1	0	1	0	0	0	0	1	0
317	0	0	1	1	0	2	1	2	0	0	0	0	0	0	0	0	0	1	0	2	0	0	1	1	1	1	2	0	2	2	0	2	2	0	1	1	2	1	0	0	0	0	1	0	1	0	0	0	0
318	1	0	1	1	0	1	1	2	0	0	1	1	1	0	1	0	0	1	0	2	0	2	0	2	0	1	2	0	2	2	2	2	1	1	0	2	1	0	0	2	0	0	1	0	1	0	0	0	0
319	1	0	2	0	0	0	0	0	1	0	1	0	1	0	0	0	0	1	0	2	0	0	2	2	0	1	2	0	2	2	1	1	2	1	2	2	1	0	2	1	1	1	1	1	2	0	0	0	0
320	1	1	1	0	1	2	1	2	0	0	1	0	0	0	0	0	0	2	1	1	1	0	2	2	0	1	2	0	2	2	1	0	0	0	1	1	1	0	1	1	0	1	1	0	0	1	0	0	0
321	0	0	1	0	1	2	1	2	1	0	0	0	1	0	1	0	0	0	1	1	1	0	2	2	0	0	1	0	2	2	0	0	2	2	1	2	2	0	2	1	0	0	0	0	0	1	0	0	1
322	0	0	1	0	0	1	1	1	1	0	0	0	0	0	0	0	0	1	1	1	0	0	1	2	0	1	2	2	2	2	0	1	2	0	2	1	1	0	0	0	0	0	0	0	0	2	0	0	0
323	1	0	1	0	0	1	0	0	1	0	1	1	1	0	1	0	1	1	1	0	1	0	2	2	0	2	2	0	2	2	1	0	1	2	0	2	2	0	0	2	0	0	2	0	1	1	0	0	0
324	1	0	0	1	0	1	1	2	0	0	1	1	1	0	1	0	1	2	2	0	2	0	0	1	1	1	2	1	2	2	1	0	0	2	0	2	1	0	1	1	0	0	0	0	1	1	0	0	0
325	1	1	2	0	0	1	1	2	0	0	0	0	1	0	0	0	0	0	0	1	0	1	2	2	0	0	1	1	1	1	2	2	1	1	0	2	1	1	0	1	0	0	0	0	0	0	0	0	1
326	1	0	2	0	0	1	0	0	1	0	1	0	0	0	0	0	0	0	1	0	1	0	2	2	0	0	1	1	1	1	1	1	1	0	1	1	1	0	2	1	1	1	1	0	1	0	0	0	0
327	0	0	1	1	0	1	1	1	1	0	1	1	1	0	1	0	0	0	0	1	0	1	1	2	0	0	1	1	1	1	2	1	1	2	0	2	1	0	0	2	0	0	0	0	0	1	0	0	0
328	1	0	2	0	0	0	0	1	1	0	0	0	1	0	0	0	0	0	0	2	0	0	2	2	0	1	1	1	1	1	2	0	0	2	0	2	2	0	0	2	0	0	0	1	0	1	0	1	0
329	1	0	1	1	0	1	2	2	0	0	1	0	0	0	0	0	0	2	0	2	0	0	2	2	0	1	0	2	0	0	2	1	2	2	0	2	1	0	1	2	1	0	0	0	0	1	0	0	0
330	1	0	2	0	0	1	1	1	1	0	0	0	0	0	0	0	0	0	1	1	1	0	2	2	0	2	1	1	2	2	1	0	0	2	0	2	1	0	0	2	0	0	0	0	0	0	0	0	0
331	0	0	1	0	0	1	2	2	0	0	0	0	1	1	0	0	0	0	0	2	0	1	1	2	0	1	1	1	2	2	0	2	1	1	0	2	1	0	0	1	0	1	1	0	0	2	0	0	0
332	0	0	1	0	0	1	0	0	2	0	0	0	1	0	0	0	0	1	0	2	0	0	0	1	1	1	1	0	2	2	1	1	1	1	1	1	1	0	1	1	0	0	0	1	1	1	0	0	1
333	0	0	1	1	0	2	1	1	1	0	0	1	2	0	2	1	0	1	0	1	0	0	2	2	0	1	0	1	1	1	1	0	2	0	1	1	2	0	0	2	0	0	0	0	0	1	0	0	1
334	0	1	1	1	0	2	1	2	1	0	0	1	2	0	1	0	0	1	0	2	0	0	2	2	0	1	2	0	2	1	1	1	1	0	2	0	2	1	0	1	0	0	0	0	0	1	0	2	0
335	0	0	0	0	0	1	1	2	0	0	0	0	0	0	0	0	0	0	1	1	1	1	2	2	0	1	1	0	2	2	0	2	2	0	1	1	1	0	0	1	1	1	1	0	1	0	0	0	0
336	1	0	0	1	0	1	0	1	1	0	1	0	0	0	0	0	0	2	1	1	1	0	2	2	0	0	2	0	2	2	0	0	1	2	0	2	2	0	2	1	0	0	0	0	0	1	0	1	0
337	1	1	1	0	0	1	1	1	0	0	1	0	0	0	0	0	0	1	0	2	0	0	2	2	0	1	1	0	2	2	0	1	2	0	1	1	1	0	1	1	0	0	0	0	1	0	0	0	0
338	0	0	1	0	0	0	1	1	0	0	0	0	0	0	0	0	0	1	1	1	1	0	2	2	0	0	2	1	2	2	2	0	2	1	1	1	2	0	0	2	0	0	0	0	0	1	0	0	0
339	0	0	2	1	0	1	0	1	1	0	0	0	0	0	0	0	0	0	1	1	1	1	1	2	0	0	1	0	1	1	0	1	1	1	1	1	1	0	0	1	0	0	0	0	0	1	0	0	0
340	1	0	0	0	0	0	1	1	0	0	0	1	1	0	1	0	0	1	1	1	1	0	1	1	1	2	0	2	1	2	2	0	2	1	1	1	1	0	1	1	0	0	0	0	0	1	0	0	2
341	1	0	1	0	1	1	1	1	1	0	0	0	0	0	0	0	1	2	1	1	1	0	0	1	0	1	2	0	2	2	0	0	1	2	1	1	1	0	0	0	0	1	2	0	1	0	0	0	0
342	0	0	2	1	0	1	2	2	0	0	0	1	1	0	1	0	0	1	1	0	1	0	1	1	0	1	2	0	2	2	1	0	1	1	0	2	2	0	1	1	0	0	1	0	0	1	0	0	1
343	1	0	2	0	2	2	1	1	1	0	1	2	2	1	1	1	0	1	1	1	1	0	2	2	0	0	0	0	2	1	0	0	0	1	1	1	2	0	2	0	0	0	0	0	0	1	0	1	1
344	0	0	0	0	0	0	2	2	1	0	1	0	0	0	0	0	0	0	0	1	0	0	2	2	0	1	0	0	2	2	0	0	0	1	2	0	2	0	0	2	0	1	1	0	1	0	0	1	0
345	1	0	1	1	0	1	0	0	2	0	0	1	2	0	1	0	1	2	0	1	0	0	2	2	0	0	2	0	2	2	1	0	1	2	0	2	1	0	1	1	0	1	1	0	0	1	0	0	1
346	1	0	2	0	1	2	2	2	0	0	2	0	0	0	0	0	0	1	2	0	1	0	1	1	0	1	2	0	2	2	2	0	1	0	1	1	1	0	1	1	0	1	1	0	1	0	0	1	1
347	0	0	1	0	0	1	2	2	0	0	0	2	2	1	1	1	0	2	1	1	1	0	0	0	1	0	2	0	2	2	0	1	2	2	0	2	1	0	0	2	0	1	1	0	0	1	0	0	0
348	1	1	1	0	1	2	1	1	1	0	0	0	0	0	0	0	0	0	0	1	0	0	1	2	0	1	2	1	2	2	1	1	2	2	0	2	1	1	0	1	0	0	0	0	0	1	0	0	0
349	1	0	2	1	0	1	1	2	0	0	1	0	0	0	0	0	0	0	0	2	0	0	1	2	0	0	1	0	2	2	0	1	0	1	1	1	1	0	0	0	0	1	1	0	1	1	0	0	0
350	1	0	1	0	0	0	0	1	1	0	0	0	0	0	0	0	0	1	0	2	0	0	2	2	0	1	2	0	2	1	1	0	2	0	2	0	2	0	0	1	0	0	0	0	0	1	0	0	0
351	1	1	1	0	0	1	2	2	0	0	0	2	2	0	2	0	0	1	0	2	0	0	1	2	0	1	1	0	2	2	0	0	1	2	0	2	1	0	1	1	0	2	2	0	0	1	0	0	0
352	1	0	2	0	0	1	2	2	0	0	0	1	1	0	1	0	0	2	0	2	0	0	1	1	0	1	0	2	1	1	2	0	1	0	2	0	1	0	2	0	1	0	1	0	0	1	0	0	0
353	1	0	1	0	0	1	1	2	0	0	0	0	0	0	0	0	0	1	1	1	0	0	2	2	0	2	1	0	2	2	0	1	2	1	0	2	1	0	0	2	0	0	0	0	0	0	0	0	0
354	1	0	1	0	1	1	2	2	0	0	1	0	0	0	0	0	0	1	2	0	1	0	0	0	1	0	2	0	2	2	1	1	2	1	1	1	0	0	2	1	1	0	0	0	2	0	0	1	0
355	1	0	1	1	0	1	2	2	0	0	0	0	0	0	0	0	0	1	1	1	0	0	2	2	0	1	1	0	2	2	0	0	2	1	1	1	1	0	1	2	1	0	0	0	0	0	0	0	0
356	1	0	2	1	1	2	1	2	1	0	0	2	2	1	1	1	0	0	1	1	1	0	2	1	1	1	2	1	2	2	2	0	0	0	1	1	1	1	1	1	0	0	1	0	1	1	0	1	0
357	0	0	0	1	0	1	0	0	2	0	0	0	0	0	0	0	0	0	1	1	1	1	2	2	0	1	2	0	2	2	1	1	2	2	0	2	1	0	1	1	0	0	1	0	1	1	0	0	1
358	1	1	1	1	0	2	1	1	1	0	0	0	1	0	1	0	0	0	0	0	0	0	1	1	0	1	2	0	2	2	2	0	2	2	0	2	1	1	0	1	0	1	1	0	1	0	0	0	0
359	1	0	0	0	0	0	1	2	0	0	1	1	2	0	1	0	0	1	0	2	0	0	2	2	0	2	1	0	2	2	0	2	2	1	0	2	1	0	1	2	1	1	1	1	2	0	1	0	0
360	0	0	1	0	0	1	1	1	1	0	1	1	1	1	0	1	0	1	0	2	0	0	1	1	0	2	0	1	1	1	1	1	2	2	0	2	1	1	0	0	0	0	1	0	0	1	0	0	0
361	0	1	1	1	0	2	0	0	2	0	0	1	1	0	1	0	0	0	1	1	0	0	2	2	0	0	2	0	2	2	1	1	2	1	2	2	1	0	2	1	1	0	1	0	1	0	0	0	0
362	1	0	2	1	1	2	1	1	1	0	1	1	1	0	1	0	0	0	1	1	1	0	2	2	0	1	1	0	2	2	0	0	0	1	2	0	1	1	1	2	2	0	1	0	1	0	0	1	0
363	0	0	2	1	0	2	2	2	0	0	0	2	2	0	2	0	0	0	0	2	0	0	1	1	0	1	2	1	2	2	2	1	2	1	1	1	1	0	1	2	1	0	1	0	1	0	0	0	1
364	0	0	2	0	0	2	1	2	0	0	0	0	1	0	1	1	0	0	0	2	0	0	2	2	0	0	1	1	2	2	1	0	0	1	1	1	2	0	0	2	0	0	0	0	0	1	0	0	0
365	0	1	1	0	0	1	2	2	0	0	2	1	1	0	1	0	1	2	0	1	0	0	2	2	0	1	1	0	2	2	0	0	2	2	0	2	1	0	1	1	0	0	0	0	1	1	0	0	0
366	0	0	2	0	0	1	2	2	1	0	1	0	0	0	0	0	0	0	1	1	1	1	2	2	0	1	2	0	2	2	0	0	0	2	0	2	1	0	1	2	1	0	0	0	0	1	0	0	2
367	0	0	2	0	0	2	0	1	1	0	1	1	1	0	1	0	0	0	1	1	0	0	2	2	0	1	0	1	1	1	1	1	2	0	1	0	2	1	0	1	0	1	1	0	1	1	0	1	0
368	1	0	1	0	0	1	2	2	0	0	1	0	0	0	0	0	0	0	1	1	1	0	2	2	0	1	1	0	2	2	0	0	1	2	0	2	1	0	1	0	0	0	1	0	1	1	0	0	0
369	0	0	0	0	0	0	1	2	0	0	0	1	1	0	1	0	0	0	0	1	0	0	2	2	0	0	2	0	2	2	1	1	2	0	1	0	1	0	1	2	1	0	1	0	1	0	0	1	0
370	1	0	1	0	0	1	1	1	1	0	0	0	0	0	0	0	0	0	0	2	0	0	2	2	0	2	0	1	1	0	2	0	2	1	2	0	1	0	1	1	0	1	1	0	0	0	0	0	0
371	1	0	2	0	1	2	2	2	0	0	0	1	1	0	1	0	0	0	0	2	0	0	2	2	0	1	2	1	2	2	2	0	1	1	1	1	1	0	0	2	0	0	0	0	0	2	0	1	0
372	0	0	2	0	1	1	1	1	2	0	0	1	1	0	1	0	0	0	0	1	0	0	1	1	0	1	2	1	2	2	1	0	2	1	1	1	2	1	0	0	0	0	1	0	1	1	0	0	0
373	0	0	2	0	0	1	1	1	1	0	0	0	0	0	0	0	0	1	0	1	0	0	2	2	0	1	1	1	2	2	0	2	1	2	0	2	2	0	1	0	0	0	1	0	1	0	0	0	0
374	1	0	2	0	1	2	1	1	1	0	1	0	0	0	0	0	0	0	0	2	0	0	2	2	0	1	1	1	0	0	2	1	2	2	0	2	1	0	0	2	0	2	2	0	0	1	0	0	0
375	0	0	2	1	0	1	1	2	0	0	1	1	1	0	1	0	0	1	1	1	0	0	2	2	0	0	1	0	1	1	1	1	0	2	0	2	1	0	1	1	0	0	0	0	0	0	0	0	1
376	0	0	0	0	0	0	2	2	0	0	2	1	1	0	1	0	0	1	1	1	0	0	1	1	1	1	0	1	2	2	1	1	1	1	1	1	2	0	2	0	0	0	0	0	1	1	0	0	0
377	0	0	2	0	1	2	2	2	0	0	1	0	1	0	0	0	0	0	0	1	0	0	2	2	0	1	2	0	2	2	0	0	1	1	0	2	0	0	1	1	0	2	2	0	1	0	0	0	0
378	1	0	2	1	0	2	0	0	2	0	0	0	0	0	0	0	0	2	0	2	0	0	2	2	0	0	1	0	2	2	0	1	2	0	1	1	1	0	1	1	0	1	1	1	1	1	0	0	0
379	1	0	1	0	1	1	1	1	1	0	1	1	1	0	1	0	0	1	0	1	0	0	2	2	0	1	2	1	2	2	1	1	2	1	1	1	1	0	0	1	1	0	1	0	2	2	0	0	0
380	1	0	1	2	0	2	0	1	1	0	0	0	0	0	0	0	0	0	1	1	1	0	2	2	0	0	1	2	2	2	2	0	0	1	1	1	1	0	0	1	0	0	1	0	0	1	0	1	0
381	0	0	2	0	1	2	2	2	0	0	0	1	2	0	1	0	0	0	0	2	0	0	2	2	0	1	1	0	2	2	0	0	2	1	0	2	1	0	0	2	0	0	0	0	0	2	0	0	0
382	0	0	2	0	0	0	2	2	0	0	0	0	0	0	0	0	0	0	1	1	1	0	2	2	0	1	2	1	2	2	1	1	1	2	0	2	2	0	1	2	1	0	1	0	1	0	0	1	1
383	0	0	2	1	1	2	2	2	0	0	0	0	1	0	0	0	0	0	1	1	1	0	2	2	0	1	2	0	2	2	1	1	1	1	0	2	1	1	1	1	0	0	0	0	0	0	0	0	0
384	1	0	0	1	0	1	2	2	0	1	1	0	0	0	0	0	0	1	0	1	0	0	2	2	0	1	1	1	1	1	2	0	1	1	0	2	2	1	0	1	0	0	0	1	0	0	0	1	0
385	0	0	1	0	0	1	2	2	0	0	1	0	1	0	1	0	0	1	1	1	1	0	2	2	0	1	2	0	2	1	0	1	1	1	1	1	2	0	1	1	0	0	1	1	1	2	0	1	0
386	1	0	2	0	0	0	1	1	1	0	0	0	0	0	0	0	0	0	0	1	0	0	0	1	0	0	2	0	2	2	1	0	1	1	1	1	1	0	1	0	0	1	1	1	0	1	0	0	1
387	0	0	2	2	1	2	2	2	0	0	2	0	2	0	1	1	0	0	0	1	0	1	1	2	0	1	1	0	1	1	2	1	1	1	2	1	1	1	0	0	0	0	1	0	1	2	0	0	0
388	1	0	2	0	0	1	1	1	1	0	0	0	0	0	0	0	0	0	0	2	0	0	2	2	0	1	2	0	2	1	0	1	2	1	2	1	1	1	0	0	0	0	0	1	1	1	0	0	0
389	1	0	2	1	0	1	2	2	0	0	1	1	1	0	1	0	0	0	1	1	1	0	2	2	0	1	0	0	1	1	1	0	2	2	1	2	0	0	2	0	1	0	0	0	0	1	0	0	1
390	1	0	2	1	0	1	1	2	0	0	1	2	2	0	2	0	0	0	1	1	0	0	2	2	0	2	2	0	2	2	1	0	2	1	2	0	2	0	1	1	1	2	2	0	0	1	0	0	1
391	1	0	0	1	0	1	0	1	1	0	0	1	2	0	1	0	0	1	0	2	0	0	2	2	0	0	2	0	2	1	1	2	1	1	0	2	2	0	0	2	0	0	0	0	0	0	0	1	0
392	1	0	2	1	0	1	1	1	1	0	1	0	0	0	0	0	0	0	0	1	0	0	2	2	0	1	1	2	2	2	0	0	2	1	1	1	1	0	0	2	0	0	0	0	1	1	0	0	0
393	0	0	1	0	0	1	1	1	1	0	0	1	1	0	1	0	0	2	1	1	0	0	2	2	0	0	1	0	2	1	0	0	0	2	0	1	2	1	0	2	1	0	0	0	0	0	0	0	1
394	1	0	0	0	0	0	2	2	1	0	0	2	2	1	1	1	0	1	2	0	2	0	2	2	0	1	1	0	2	1	0	0	2	1	1	1	2	0	2	0	0	0	0	0	0	0	0	0	1
395	0	0	0	0	0	0	0	1	1	0	0	1	2	0	2	0	0	0	0	1	0	0	1	1	1	1	1	0	2	2	1	0	2	1	0	2	2	0	0	1	0	0	0	0	0	1	0	0	0
396	0	0	2	1	0	2	0	1	1	0	1	0	0	0	0	0	0	0	1	1	1	0	2	2	0	1	2	1	2	2	0	1	0	1	0	2	1	0	0	1	0	0	1	0	1	1	0	0	1
397	1	0	1	0	0	0	1	1	1	0	1	1	2	0	2	0	0	2	1	1	1	0	2	2	0	0	1	1	2	2	1	0	2	1	1	1	2	0	0	2	0	0	0	0	0	0	0	0	0
398	1	1	2	0	1	2	1	2	0	0	1	0	1	0	0	0	0	0	0	2	0	0	2	2	0	1	2	1	2	2	1	1	1	0	1	1	2	0	2	0	0	0	0	0	0	0	1	0	0
399	0	0	0	1	0	1	1	1	0	0	0	0	2	0	1	0	0	1	0	2	1	0	2	2	0	1	2	0	2	2	1	1	1	1	1	1	2	0	1	1	0	0	1	0	1	1	0	0	0
400	1	0	0	0	0	0	0	0	2	0	0	0	0	0	0	0	0	1	0	1	0	0	2	2	0	1	2	0	2	2	1	0	2	0	1	1	0	1	0	0	0	0	1	0	1	2	0	1	0
401	0	0	2	0	0	2	2	2	0	0	1	1	1	0	0	0	0	0	1	1	1	0	2	2	0	1	1	1	2	2	0	2	2	0	1	1	0	0	2	0	1	0	0	0	1	0	0	1	0
402	1	0	2	0	1	1	1	1	1	0	0	0	2	0	1	1	0	1	0	2	0	0	0	1	0	0	1	0	2	2	0	2	2	0	2	0	1	0	2	0	0	0	1	0	1	0	0	0	1
403	0	0	1	1	0	1	1	1	1	0	0	0	0	0	0	0	0	0	0	2	0	0	2	2	0	2	2	0	2	1	1	0	1	2	2	0	1	0	1	1	0	0	1	0	1	1	0	0	0
404	1	0	1	0	1	1	0	1	1	0	0	1	1	0	1	0	0	0	0	1	0	0	2	2	0	0	0	0	1	1	1	1	2	1	1	1	1	1	1	1	0	1	1	0	1	0	0	0	0
405	0	0	2	0	0	1	1	2	0	0	0	0	0	0	0	0	0	0	0	2	0	0	2	2	0	2	2	1	2	2	1	1	2	2	0	2	2	0	1	1	0	0	0	0	0	0	0	2	0
406	0	0	0	0	0	1	0	0	2	0	0	0	1	0	0	0	0	0	1	1	1	1	2	2	0	1	1	0	2	1	1	0	2	1	1	1	2	0	2	0	0	0	0	1	0	1	0	0	0
407	1	0	2	0	1	2	0	0	2	0	0	0	1	0	0	0	0	1	1	1	0	0	2	2	0	1	1	2	1	1	2	0	2	1	1	1	1	0	0	2	0	0	1	0	1	0	0	0	0
408	1	1	2	0	0	1	1	1	1	0	0	0	0	0	0	0	0	1	0	2	0	1	1	2	0	0	1	0	2	2	0	0	1	1	1	1	1	0	1	1	0	0	0	0	0	0	0	0	0
409	0	0	1	0	0	1	2	2	0	0	1	0	0	0	0	0	1	1	0	2	0	0	1	1	0	2	0	0	1	1	1	0	1	1	1	1	2	0	0	1	0	0	0	0	0	2	0	0	1
410	1	0	0	0	0	0	0	0	2	0	0	1	1	0	1	0	0	0	0	2	0	0	1	1	0	1	2	0	2	1	0	1	1	0	1	1	1	0	0	1	0	0	0	0	0	0	0	0	1
411	0	0	0	1	0	1	1	1	1	0	1	1	2	0	2	1	0	0	1	1	0	0	2	2	0	0	2	1	2	2	1	1	1	0	2	0	2	0	1	1	0	0	0	0	1	1	0	0	0
412	1	1	1	0	0	1	0	1	1	0	0	0	0	0	0	0	0	1	0	2	0	0	2	2	0	1	2	0	2	2	1	0	0	2	0	2	1	0	1	1	0	0	0	0	0	1	0	0	0
413	0	0	2	1	0	2	1	1	1	0	0	2	2	0	2	0	0	1	0	1	0	0	1	1	0	1	0	1	2	2	1	0	2	0	1	1	1	1	0	1	0	0	0	0	0	0	1	0	1
414	1	0	1	0	0	0	0	0	2	0	0	0	2	0	0	0	0	1	0	2	0	0	2	2	0	0	1	0	2	2	0	0	1	1	1	1	2	0	1	1	0	1	1	0	0	1	0	0	1
415	0	0	2	1	1	2	2	2	0	0	1	1	1	0	1	0	0	2	0	2	0	0	2	2	0	1	1	1	0	0	2	0	0	0	1	1	2	0	0	2	0	0	0	0	0	1	0	0	0
416	1	0	2	0	1	2	0	0	2	0	0	1	1	0	1	0	0	0	0	1	0	0	2	2	0	0	0	1	2	2	1	0	0	1	1	1	2	0	2	0	0	0	1	0	1	1	0	0	0
417	0	0	0	0	0	0	1	1	1	0	0	0	1	0	0	0	0	0	0	2	0	0	1	1	1	0	2	0	2	2	1	1	2	1	1	1	2	0	1	1	0	1	1	0	1	0	0	0	1
418	0	0	0	0	0	0	0	0	2	0	0	0	0	0	0	0	0	1	1	0	1	1	2	2	0	2	2	0	2	2	0	1	1	1	0	2	1	0	0	1	0	0	0	0	0	0	0	0	1
419	0	0	1	0	0	1	1	1	1	0	0	0	1	0	0	0	0	0	1	0	1	0	2	2	0	0	1	0	2	2	1	2	2	0	2	0	1	0	0	1	1	0	0	1	0	0	0	0	1
420	1	0	1	0	0	0	0	1	0	0	1	0	0	0	0	0	0	1	1	1	0	0	2	2	0	1	1	0	1	2	1	0	1	2	1	2	2	1	0	2	1	0	1	0	1	0	0	1	0
421	0	0	2	0	0	1	1	1	1	0	0	0	0	0	0	0	0	1	0	2	0	0	1	1	1	2	0	1	1	1	1	0	2	1	1	1	1	1	1	1	1	0	0	0	0	0	0	0	0
422	1	1	2	0	1	1	2	2	0	0	1	1	1	0	1	0	1	1	0	2	0	1	2	2	0	2	2	0	2	2	1	1	2	1	1	1	0	2	0	0	0	0	0	0	0	1	0	0	0
423	0	0	1	0	0	1	2	2	0	0	2	0	1	0	0	0	0	1	1	1	0	0	2	2	0	1	0	0	1	2	1	1	2	1	1	1	0	0	1	1	0	1	1	0	1	0	0	0	0
424	0	0	2	0	1	2	0	0	2	0	0	0	1	0	0	0	0	0	0	2	0	1	2	2	0	1	2	0	2	1	1	0	0	0	1	1	1	1	0	0	0	0	0	0	0	0	0	0	1
425	0	0	1	1	0	2	2	2	0	0	0	0	1	1	0	1	0	1	1	1	1	0	2	2	0	1	2	1	2	2	0	0	0	2	0	2	1	0	1	1	0	0	1	0	1	2	0	0	0
426	1	0	1	0	0	1	1	2	0	0	0	0	2	0	1	0	0	0	1	1	1	0	1	1	1	1	2	0	2	1	0	1	1	2	0	2	1	0	1	1	0	0	0	0	0	1	0	0	0
427	1	0	1	0	0	0	1	2	1	0	0	1	1	0	1	0	0	2	0	2	0	1	2	2	0	2	2	0	2	2	2	0	0	2	1	1	1	1	0	1	0	0	0	0	0	1	0	0	0
428	1	0	1	0	1	1	1	1	0	0	0	0	0	0	0	0	0	0	0	1	0	0	2	2	0	2	2	1	1	1	1	1	1	1	0	2	1	1	0	0	0	0	0	0	2	0	0	0	1
429	1	0	1	0	0	1	1	2	0	0	1	0	1	0	0	0	0	0	0	2	0	0	2	2	0	0	2	0	2	1	1	0	0	1	2	0	1	1	0	1	0	0	0	0	0	0	0	1	0
430	1	0	2	0	1	1	2	2	0	0	0	0	2	0	2	1	0	0	1	0	1	0	0	1	1	1	1	1	0	0	2	0	2	0	1	2	1	0	0	2	0	1	1	1	2	0	0	0	0
431	0	0	2	0	0	0	1	2	0	0	0	0	0	0	0	0	1	1	1	1	0	0	0	1	0	0	2	1	2	2	1	0	2	2	0	2	1	0	1	2	1	0	0	0	1	2	1	0	0
432	1	0	2	0	1	2	0	0	2	0	0	1	1	0	1	0	0	0	0	1	0	1	2	2	0	1	2	0	2	2	2	1	1	2	2	1	0	0	1	1	0	0	1	0	1	1	0	0	0
433	0	0	1	1	0	1	1	2	0	0	1	0	1	0	1	0	0	0	0	2	0	0	2	2	0	1	2	1	2	2	0	1	2	0	1	0	2	0	1	1	0	0	0	0	0	1	0	1	0
434	1	0	1	0	0	1	1	2	0	0	0	0	0	0	0	0	0	1	1	1	0	0	2	2	0	1	1	1	2	2	0	1	1	1	1	1	1	0	2	0	0	1	1	0	1	0	0	1	1
435	0	1	1	0	1	2	2	2	0	0	0	1	1	0	1	0	0	1	1	1	1	0	2	2	0	2	1	0	1	1	2	0	1	2	0	2	1	0	0	1	1	0	1	0	0	0	0	0	0
436	1	0	0	0	0	0	0	0	1	0	2	0	0	0	0	0	0	1	2	0	1	0	2	2	0	2	2	1	2	2	2	0	1	1	1	1	2	0	0	2	0	0	1	0	1	1	0	0	0
437	0	0	2	0	0	2	2	2	1	0	0	0	0	0	0	0	0	2	2	0	0	0	1	2	0	1	0	0	1	1	1	0	1	0	1	1	1	0	1	2	1	0	0	0	0	0	0	0	0
438	1	0	1	0	0	1	2	2	0	0	0	0	0	0	0	0	0	0	0	1	0	0	2	2	0	2	1	1	1	1	2	0	1	1	1	1	1	1	0	1	0	0	0	0	0	0	0	0	1
439	0	0	2	1	1	2	0	0	2	0	0	1	0	0	0	0	0	0	1	0	1	0	2	2	0	1	1	0	2	2	0	1	2	0	1	1	1	0	1	1	0	0	0	0	0	2	0	0	0
440	1	0	1	1	0	1	0	0	2	0	0	1	1	0	1	0	0	0	0	2	0	0	2	2	0	2	2	0	2	2	0	1	1	0	1	1	0	0	1	1	0	0	1	0	1	0	0	0	1
441	0	0	1	0	0	2	2	2	1	0	1	1	1	0	1	0	0	1	0	2	0	0	1	1	0	1	2	1	2	2	0	1	1	1	0	2	0	0	1	0	0	1	1	1	1	0	0	0	0
442	0	0	2	0	1	2	1	1	2	0	0	0	1	0	1	1	0	0	1	1	1	0	2	2	0	2	2	1	2	2	0	1	2	1	1	1	1	0	2	1	1	1	2	0	1	0	0	1	0
443	1	0	1	1	1	2	2	2	0	0	1	0	0	0	0	0	1	2	0	2	0	0	1	1	0	1	0	0	2	2	0	0	1	2	0	2	2	0	1	1	1	0	1	0	1	1	0	0	0
444	0	0	2	0	0	1	2	2	0	0	2	0	1	0	1	0	0	0	1	1	0	0	0	1	1	1	1	1	2	2	0	0	1	1	1	1	1	0	2	0	0	0	0	0	0	1	0	0	0
445	0	0	2	0	0	2	0	1	0	0	1	0	0	0	0	0	0	0	0	2	0	0	2	2	0	1	1	0	2	2	1	0	2	1	0	2	1	0	1	1	0	0	1	0	1	0	0	0	0
446	1	1	1	0	0	1	1	1	0	0	0	0	1	0	0	0	0	1	2	0	2	1	0	1	1	1	2	1	2	2	1	1	1	1	1	1	2	0	1	1	1	2	2	0	0	0	0	0	0
447	0	0	1	0	0	1	2	2	0	0	2	1	1	0	1	0	0	2	1	1	1	0	1	1	0	1	2	1	2	2	1	0	2	0	1	1	2	0	1	1	0	0	0	0	0	1	0	1	0
448	0	1	2	0	0	1	2	2	0	0	0	1	2	0	1	0	0	0	0	1	0	0	2	2	0	1	2	0	2	2	0	1	1	1	1	1	1	1	0	0	0	0	0	0	0	2	0	0	0
449	1	1	1	0	0	1	0	0	2	0	0	1	1	1	0	1	0	1	0	2	0	0	2	2	0	1	1	1	2	2	0	1	2	0	0	2	1	0	0	1	0	0	1	0	1	0	0	1	0
450	1	0	1	1	0	1	2	2	0	0	0	0	0	0	0	0	0	1	0	2	0	1	1	1	0	1	2	0	2	1	0	2	2	2	0	2	2	0	0	2	0	0	1	0	1	0	0	0	0
451	1	0	1	0	0	0	2	2	0	0	0	0	1	0	0	0	0	1	0	0	0	0	2	2	0	1	0	0	1	1	1	0	2	1	1	1	1	1	0	0	0	0	1	0	1	0	1	0	0
452	0	0	1	0	0	0	0	0	2	0	0	0	0	0	0	0	0	1	0	2	0	0	1	1	0	0	1	0	1	2	1	0	1	0	2	0	1	0	2	0	1	0	1	0	0	0	0	0	0
453	0	0	1	0	0	0	2	2	0	0	1	0	0	0	0	0	0	1	1	1	0	0	2	2	0	1	2	0	2	2	1	0	1	1	1	1	1	1	0	1	0	0	1	0	1	0	0	0	0
454	1	0	0	1	0	1	1	1	1	0	0	0	1	0	1	1	0	1	1	1	1	0	2	2	0	1	1	0	2	2	0	0	2	1	0	2	1	0	0	1	0	0	0	0	0	1	0	0	0
455	0	0	1	0	0	0	1	2	0	0	1	1	0	0	0	0	0	1	0	2	0	0	1	2	0	1	1	0	1	1	0	1	1	2	0	2	2	0	0	1	0	0	0	0	0	1	0	0	1
456	1	0	0	1	0	1	0	0	2	0	0	0	0	0	0	0	0	0	1	1	1	0	2	2	0	0	2	0	2	2	0	1	2	1	2	1	1	1	0	0	0	0	0	0	0	0	0	0	0
457	1	0	2	0	1	1	1	2	0	0	1	0	0	0	0	0	0	0	0	2	0	0	2	2	0	1	0	2	1	1	2	0	0	2	0	1	2	0	1	1	0	0	0	0	0	0	0	0	1
458	0	0	1	0	0	1	1	1	1	0	0	0	1	0	0	0	0	1	0	2	0	0	2	2	0	2	2	2	2	2	1	0	1	2	0	2	0	0	2	1	1	0	0	0	0	0	0	0	0
459	0	0	1	0	0	1	1	1	1	0	0	0	0	0	0	0	0	0	1	1	1	0	1	1	0	1	1	2	1	1	2	1	2	2	0	2	2	0	0	1	0	1	1	0	1	1	0	0	0
460	0	0	1	0	0	1	2	2	0	0	0	2	2	1	1	1	0	1	0	1	0	0	1	1	0	1	2	0	2	2	0	0	2	2	0	2	2	0	2	1	0	1	1	0	0	0	0	0	0
461	1	0	1	1	0	2	1	1	1	1	2	0	1	0	0	0	0	0	1	1	0	0	1	1	1	1	2	0	2	2	1	0	0	2	1	1	1	2	0	0	0	0	0	0	1	2	1	0	0
462	0	0	1	1	0	2	0	0	2	0	0	0	0	0	0	0	0	1	0	2	0	0	2	2	0	2	2	1	2	2	2	0	2	0	2	0	2	0	0	2	0	0	0	0	0	1	0	1	0
463	0	0	1	0	0	0	1	1	1	0	0	0	1	0	0	0	0	1	0	2	0	0	2	2	0	1	2	0	2	2	2	1	2	0	2	1	1	0	2	0	0	0	0	0	0	1	0	0	0
464	0	0	1	0	1	2	2	2	0	0	0	1	2	0	1	0	0	1	1	0	1	0	2	2	0	1	1	0	2	2	1	0	0	1	0	2	2	1	0	1	0	0	0	1	0	1	0	0	0
465	0	0	1	0	0	2	1	2	0	0	0	1	2	0	2	0	0	0	0	2	0	0	1	2	0	1	0	0	1	2	1	0	0	1	2	0	2	0	0	2	0	1	1	1	2	1	0	0	0
466	1	0	2	0	1	1	1	1	1	0	1	1	1	0	1	0	0	0	0	2	0	0	2	2	0	1	0	0	2	2	0	0	0	1	2	0	2	0	0	2	0	0	0	0	0	1	1	0	0
467	0	0	1	1	0	1	1	2	0	0	1	1	2	0	1	0	0	1	1	1	1	0	2	2	0	1	2	0	2	1	1	1	2	0	1	1	1	1	0	1	0	0	1	0	0	0	0	0	0
468	0	1	1	0	1	2	2	2	0	0	1	0	0	0	0	0	0	0	0	1	0	0	2	2	0	0	1	0	2	2	0	0	1	0	1	1	1	0	2	0	0	0	0	1	0	1	0	0	1
469	0	0	1	0	0	1	0	1	0	0	1	1	1	0	1	0	0	0	1	1	1	0	1	1	0	1	2	0	2	1	0	2	1	1	1	1	1	1	0	0	0	0	0	0	0	1	0	1	0
470	1	0	2	1	0	2	1	2	0	0	0	0	1	0	0	0	0	0	0	2	0	0	2	2	0	1	2	0	2	2	1	0	2	1	1	1	1	0	2	0	0	0	0	0	0	1	0	1	0
471	0	0	1	0	0	0	1	1	1	0	0	0	0	0	0	0	0	0	0	1	0	0	2	2	0	0	1	1	2	2	0	0	0	2	0	2	2	0	0	2	0	0	1	0	1	1	0	0	0
472	0	0	1	0	0	1	0	1	0	0	1	1	1	0	1	0	0	1	0	2	0	0	1	1	0	1	2	1	1	1	1	0	1	1	1	1	2	0	0	2	1	0	0	0	0	0	0	0	0
473	0	0	1	1	0	1	2	2	0	0	1	0	1	0	1	1	0	0	1	1	1	0	2	2	0	1	1	0	2	2	0	0	2	1	1	1	2	0	0	2	0	0	1	0	1	2	0	1	0
474	1	1	1	0	1	1	1	1	1	1	1	0	0	0	0	0	0	0	0	2	0	0	2	2	0	2	2	0	2	2	1	0	1	1	1	1	1	0	0	1	0	0	2	0	1	0	0	0	2
475	1	1	1	0	0	1	1	1	1	0	0	0	1	0	0	0	0	0	0	1	0	0	2	2	0	0	1	0	2	2	0	1	1	2	1	1	1	0	2	0	0	0	0	0	0	1	0	0	0
476	1	0	2	0	1	2	2	2	1	0	1	1	1	0	1	0	0	0	2	0	1	0	2	2	0	1	1	1	2	2	1	1	2	0	0	2	0	2	0	0	0	0	0	0	0	0	0	0	0
477	0	1	1	0	0	1	0	0	2	0	0	1	1	0	0	0	0	0	1	1	1	0	1	1	1	1	0	0	1	2	1	0	2	1	1	1	1	0	0	1	1	0	0	0	0	0	0	0	2
478	0	0	2	1	0	2	1	1	1	0	0	0	0	0	0	0	0	0	1	1	1	0	1	1	1	1	1	1	2	2	0	1	2	0	1	1	1	0	0	1	0	0	0	1	0	1	0	0	0
479	1	0	1	0	0	1	2	2	0	0	1	0	1	0	0	0	0	0	0	1	0	0	2	2	0	0	2	0	2	2	1	0	0	2	0	2	0	1	1	0	0	0	0	0	0	1	0	0	0
480	0	0	1	1	0	1	0	1	1	0	1	1	2	0	1	0	0	0	0	2	0	0	1	1	0	0	2	0	2	2	0	0	2	1	0	2	1	0	1	1	0	0	0	0	0	1	0	0	0
481	1	0	2	1	0	1	1	1	1	0	0	0	0	0	0	0	0	0	0	2	0	0	1	1	0	1	0	2	1	2	2	0	1	1	1	1	0	0	2	1	1	0	1	0	1	1	0	0	0
482	1	0	0	0	0	0	1	1	1	0	0	0	0	0	0	0	0	1	1	1	1	0	1	1	0	0	2	1	2	2	1	0	2	1	1	1	1	0	0	1	0	1	1	0	1	0	0	0	1
483	0	0	2	1	0	2	1	1	1	0	1	0	0	0	0	0	1	1	1	0	1	0	1	1	1	0	1	1	2	2	0	0	1	1	1	1	2	0	2	0	0	0	1	0	2	2	0	0	0
484	1	0	1	0	0	1	1	2	0	0	0	0	1	0	1	1	0	0	1	1	0	0	2	2	0	1	2	0	2	2	0	0	2	2	0	2	2	0	0	2	0	0	0	0	0	1	0	0	1
485	0	0	1	0	0	0	0	0	2	0	0	0	0	0	0	0	0	1	1	1	1	0	1	1	1	0	1	0	1	2	1	1	2	0	0	2	2	0	0	2	0	0	0	0	0	0	0	0	0
486	0	0	2	2	0	2	2	2	0	0	1	0	1	0	0	0	1	2	2	0	2	0	1	2	0	1	2	0	2	2	0	1	2	1	1	1	1	0	0	2	0	0	1	0	1	0	0	0	0
487	0	0	1	0	1	2	2	2	0	0	2	0	0	0	1	0	0	1	2	0	0	0	1	1	0	1	1	1	2	2	1	0	1	0	2	0	2	0	0	1	0	0	0	1	0	1	0	0	0
488	0	0	1	1	1	2	0	0	2	0	0	0	0	0	0	0	0	0	1	1	1	0	1	1	0	1	1	0	2	2	1	0	1	1	1	1	2	0	1	1	0	0	0	0	0	0	0	1	0
489	1	0	1	0	0	0	2	2	0	0	1	0	1	0	0	0	0	0	0	2	0	1	2	2	0	0	1	0	2	2	0	0	0	2	0	2	2	0	1	1	0	0	1	0	1	0	0	1	0
490	0	0	1	1	1	2	2	2	0	0	0	1	2	0	1	0	0	0	1	1	1	0	2	2	0	0	1	0	2	2	0	0	1	2	0	2	1	1	0	1	0	0	0	0	0	1	0	0	1
491	0	0	2	0	1	1	2	2	0	0	2	0	1	0	2	0	0	1	0	1	0	0	2	2	0	0	1	1	2	2	0	1	1	2	0	2	1	0	0	2	0	0	0	0	0	0	0	0	0
492	1	0	1	1	0	1	1	1	1	0	0	1	2	0	2	1	0	1	0	2	0	0	1	1	0	1	2	0	2	2	1	1	1	2	0	2	1	0	0	2	0	0	0	0	0	0	0	0	1
493	0	0	1	0	0	1	0	1	1	0	1	0	0	0	0	0	0	1	0	2	0	0	2	2	0	0	2	0	2	2	0	0	0	2	0	2	1	0	2	0	0	0	1	0	1	0	0	0	0
494	0	0	1	0	1	1	1	1	1	0	0	0	0	0	0	0	1	1	1	1	0	0	2	2	0	2	2	0	2	2	1	1	1	1	0	2	2	0	0	2	0	0	0	0	0	2	0	0	0
495	1	0	2	1	0	1	2	2	1	0	0	0	1	0	0	0	0	0	1	1	1	0	1	1	0	0	1	0	2	2	0	2	2	0	2	0	0	1	1	0	0	1	1	0	1	1	0	0	0
496	1	0	1	0	0	1	1	1	1	0	0	0	1	0	0	0	0	0	0	1	0	0	2	2	0	2	1	0	2	2	0	2	2	2	0	2	2	0	0	1	0	1	1	0	1	0	1	0	0
497	0	1	2	1	0	1	2	2	0	0	1	0	0	0	0	0	0	1	0	1	0	1	2	2	0	1	1	0	2	2	0	0	2	1	0	2	1	0	1	2	1	0	0	0	1	1	0	0	1
498	0	0	2	0	1	2	0	0	2	0	0	1	2	0	1	0	0	1	0	1	0	0	2	2	0	0	1	0	2	2	1	1	2	1	0	2	2	0	0	2	0	0	0	0	0	2	0	1	1
499	1	0	1	1	0	1	1	1	1	0	0	1	2	0	1	0	0	1	0	2	0	0	1	1	1	1	2	0	2	2	0	2	2	0	1	1	1	0	0	1	0	0	0	0	0	0	0	0	1
500	1	0	1	1	0	2	1	2	0	0	0	2	2	1	1	1	0	1	1	0	0	0	2	2	0	0	1	0	1	1	0	2	2	2	0	2	1	0	0	2	0	1	1	0	1	1	0	0	0
501	1	0	1	0	0	1	2	2	0	0	1	0	1	0	1	0	0	0	0	2	0	0	2	2	0	1	2	0	2	2	0	1	1	1	1	1	1	1	0	1	0	0	1	0	0	1	0	0	1
502	0	0	1	0	1	2	1	1	1	0	1	0	0	0	0	0	0	0	0	1	0	1	1	2	0	0	1	0	1	1	0	1	1	1	1	1	2	0	2	0	1	0	0	0	0	0	0	0	0
503	1	0	2	1	0	2	0	1	0	0	0	0	0	0	0	0	0	0	0	2	0	0	1	1	1	1	2	0	2	2	0	0	0	2	0	2	1	0	0	2	0	0	0	0	0	1	0	0	0
504	0	0	1	0	0	1	0	1	1	0	0	0	1	0	0	0	0	1	1	1	0	0	2	2	0	1	2	1	2	2	1	0	2	0	1	1	1	1	1	1	1	0	0	0	0	1	0	0	1
505	0	0	2	1	0	2	1	1	1	0	0	0	0	0	0	0	0	1	1	1	1	0	2	2	0	0	1	0	2	2	0	0	2	1	0	2	1	0	2	0	0	0	1	0	0	0	0	0	0
506	0	0	1	0	1	1	0	0	2	0	0	0	1	0	0	0	0	0	2	0	1	0	2	2	0	2	1	1	2	2	0	0	0	1	2	0	2	0	1	1	0	0	1	0	1	1	0	0	0
507	0	0	0	0	0	0	1	1	1	1	0	2	1	0	1	0	0	1	1	1	1	0	1	2	0	1	1	0	2	2	0	0	2	0	1	1	1	0	0	1	1	0	0	0	0	1	0	0	1
508	1	0	2	0	0	1	2	2	0	0	0	1	2	0	1	0	0	0	0	1	0	0	2	2	0	0	1	0	2	2	0	1	1	1	1	1	2	0	1	1	0	1	1	0	1	0	0	0	0
509	0	0	0	0	0	0	1	1	1	0	1	0	0	0	0	0	0	0	0	1	0	1	1	1	0	1	2	0	2	2	1	0	1	1	1	1	1	0	1	1	0	1	1	0	0	0	0	0	1
510	1	1	1	0	0	1	1	2	0	0	0	1	2	0	2	1	0	0	0	1	0	0	2	2	0	1	2	1	2	2	2	2	1	1	0	2	2	0	1	1	0	0	1	0	1	0	0	0	0
511	1	0	1	0	0	1	1	1	0	0	2	0	0	0	0	0	0	1	0	1	0	0	2	2	0	2	2	0	2	2	1	2	1	2	0	2	1	1	0	1	0	0	0	0	0	1	0	0	0
512	0	0	1	0	0	1	1	1	1	0	0	1	2	0	1	0	0	2	0	2	0	0	0	0	0	0	1	0	2	1	1	1	1	1	0	2	1	0	2	0	0	0	0	1	0	0	0	1	0
513	0	0	0	0	0	0	2	2	1	0	1	0	0	0	0	0	1	2	0	1	0	0	2	2	0	0	2	0	2	2	0	0	1	0	2	0	1	0	1	1	0	0	0	0	1	1	0	0	1
514	1	0	2	1	0	2	1	2	0	0	0	0	0	0	0	0	0	0	0	1	0	0	1	1	0	2	1	1	2	2	1	1	2	1	1	1	1	1	0	1	0	0	1	0	2	0	0	1	0
515	0	1	2	1	0	1	0	0	2	0	0	0	1	0	0	0	0	0	1	1	1	0	2	2	0	0	0	1	1	1	1	2	2	0	1	1	1	1	0	1	0	1	1	1	1	0	0	0	0
516	1	0	1	1	0	2	1	1	1	0	1	1	1	0	1	0	0	1	1	1	1	0	2	2	0	1	2	1	2	2	1	1	1	0	1	1	2	0	0	2	0	0	0	0	0	0	0	0	0
517	0	0	1	2	0	2	1	1	1	0	0	1	1	0	1	0	0	1	0	1	1	0	2	2	0	0	1	2	2	2	1	0	1	2	0	2	1	0	2	0	0	0	0	0	0	1	0	0	0
518	0	0	1	0	0	1	1	2	1	0	0	0	0	0	0	0	1	1	1	1	0	0	2	2	0	1	0	0	1	2	1	2	1	1	1	1	1	0	1	2	1	0	0	1	0	0	0	0	1
519	0	0	0	0	0	0	0	1	1	0	1	0	1	0	0	0	0	0	0	2	0	0	1	1	0	0	1	0	2	2	2	0	2	1	0	2	2	0	2	0	0	0	0	0	0	1	0	0	0
520	0	0	1	0	0	1	0	0	2	0	0	0	0	0	0	0	0	0	1	1	1	0	2	2	0	2	2	0	2	2	1	1	1	2	0	2	2	0	0	2	0	0	0	0	0	0	0	0	0
521	1	0	0	0	0	1	2	2	0	0	2	0	0	0	0	0	0	0	1	0	1	0	1	1	0	1	1	1	1	1	2	0	1	1	1	1	1	1	1	1	1	0	1	0	1	0	0	0	0
522	0	0	0	0	0	1	1	1	1	0	0	1	1	0	1	0	0	0	1	1	0	0	2	2	0	0	0	1	1	1	1	0	2	0	1	1	2	0	0	2	0	0	1	0	1	1	0	1	0
523	1	0	2	0	1	2	0	1	0	0	1	1	1	1	0	1	0	0	0	1	0	0	2	2	0	2	2	0	2	2	0	1	1	1	0	2	1	0	0	1	1	0	0	1	0	1	0	0	0
524	0	0	2	1	0	1	2	2	0	0	0	0	0	0	0	0	0	0	0	0	0	0	2	2	0	1	1	0	2	2	0	1	1	1	1	1	1	0	1	2	1	1	1	0	1	0	0	0	1
525	0	0	0	1	0	1	1	2	1	0	0	0	0	0	0	0	0	0	1	1	1	1	2	2	0	1	0	0	1	1	1	1	1	2	1	1	1	0	2	0	0	0	0	0	0	0	0	0	1
526	1	0	1	0	0	1	1	1	1	1	2	0	2	0	2	0	0	1	0	2	0	0	2	2	0	2	2	1	2	2	1	0	2	1	1	1	1	0	0	1	0	0	0	0	0	0	0	0	1
527	1	0	2	1	0	1	1	1	1	1	1	0	0	0	0	0	0	1	1	0	1	0	2	2	0	1	1	1	0	0	2	1	1	0	2	0	1	0	1	1	0	0	0	0	0	0	0	0	0
528	0	0	2	1	0	2	0	1	1	0	0	1	2	0	2	1	0	1	1	0	1	0	2	2	0	2	1	1	1	1	2	1	2	2	0	2	1	1	1	0	0	0	0	0	0	1	0	0	0
529	0	0	1	0	0	0	2	2	0	0	2	0	0	0	0	0	0	0	1	1	1	0	1	1	1	0	1	0	2	2	0	1	2	0	1	0	0	0	2	0	0	0	0	0	0	1	0	1	0
530	0	0	2	1	0	2	2	2	0	0	2	1	1	0	0	0	0	1	0	2	0	1	2	2	0	1	1	2	2	2	0	1	1	1	0	2	1	0	0	1	0	0	0	0	0	0	0	0	1
531	0	0	1	0	1	2	1	2	1	0	0	0	0	0	0	0	0	0	0	2	0	0	1	1	0	1	1	0	2	2	1	0	0	2	0	2	2	0	0	1	0	0	0	0	0	2	0	0	0
532	1	0	0	0	0	0	2	2	0	0	1	0	1	0	1	0	0	0	0	2	0	0	2	2	0	1	1	1	2	2	2	0	2	1	0	2	1	0	1	1	0	0	0	0	0	0	0	0	1
533	0	1	0	0	0	1	1	1	1	0	0	0	1	0	0	0	0	0	1	1	1	0	2	2	0	1	1	0	2	2	0	0	1	2	0	2	0	0	1	0	0	0	0	1	0	0	0	0	0
534	1	0	0	0	0	0	0	0	1	0	0	0	1	0	1	1	0	1	1	1	1	0	2	2	0	0	0	2	0	0	2	0	2	1	1	1	1	1	0	1	0	1	1	0	1	0	1	0	0
535	1	0	1	0	0	1	1	1	1	0	1	0	0	0	0	0	0	0	0	2	0	0	2	2	0	0	1	2	1	1	2	0	1	0	2	0	0	0	1	1	1	0	0	0	0	0	0	0	0
536	0	0	1	1	0	1	2	2	0	0	0	0	1	0	0	0	0	0	2	0	1	0	2	2	0	1	2	1	2	2	2	1	1	1	0	2	1	1	0	0	0	0	1	0	0	1	0	0	0
537	0	0	1	1	0	1	1	1	1	0	1	0	0	0	0	0	1	2	2	0	2	0	1	1	0	0	2	0	2	1	1	2	2	0	1	1	1	0	2	0	0	0	1	0	1	0	0	0	0
538	0	0	0	0	0	0	1	2	0	0	1	0	1	0	0	0	0	0	0	2	0	0	2	2	0	0	2	0	2	1	1	0	2	1	0	2	1	0	0	1	1	0	0	1	1	2	0	0	0
539	1	0	1	0	0	1	1	1	0	0	0	0	0	0	0	0	0	0	1	1	1	0	1	1	1	1	0	1	1	0	2	0	2	0	2	1	2	1	0	2	1	0	1	0	1	1	0	0	0
540	0	0	2	1	0	2	2	2	0	0	0	1	2	0	2	0	0	1	1	1	0	0	1	2	0	0	0	0	2	2	0	0	1	1	1	1	1	0	2	0	1	0	0	0	0	1	1	0	0
541	0	0	2	0	1	1	2	2	0	0	0	0	1	0	0	0	0	1	1	0	0	0	1	1	1	1	2	0	2	2	1	0	1	0	2	0	1	1	0	2	0	0	1	0	1	1	0	0	0
542	0	0	1	0	1	1	1	2	0	0	1	1	1	0	1	0	0	0	1	1	1	0	1	1	1	0	1	0	2	1	0	0	1	1	1	1	0	2	0	0	0	0	0	0	1	1	1	0	0
543	0	0	0	1	0	1	2	2	0	0	1	1	1	0	1	0	0	0	0	2	0	0	1	2	0	1	1	1	2	2	1	1	2	2	0	2	2	0	0	2	0	0	0	2	0	1	0	0	0
544	1	0	1	1	1	2	2	2	0	0	1	0	0	0	0	0	0	0	0	2	0	0	2	2	0	1	2	0	2	2	0	0	1	2	1	2	0	1	0	1	0	0	0	0	0	0	0	1	0
545	0	0	0	0	0	1	0	1	2	0	0	0	1	0	1	0	0	1	0	1	0	0	1	1	0	1	1	1	2	2	1	0	2	1	0	2	2	0	0	2	0	0	1	0	1	0	0	0	0
546	1	0	1	0	0	1	1	1	1	0	1	0	0	0	0	0	0	0	1	1	0	0	2	2	0	1	1	1	2	2	1	1	1	0	0	1	1	1	1	1	0	0	0	1	0	1	0	0	1
547	1	0	2	0	0	2	0	0	2	0	0	0	0	0	0	0	0	1	1	0	1	0	1	1	1	1	1	1	2	1	1	2	2	0	2	0	2	0	1	1	0	1	1	0	0	0	0	0	0
548	1	0	0	0	0	0	1	1	1	0	0	2	2	1	1	1	0	1	1	1	1	0	2	2	0	0	1	0	1	1	1	1	1	2	1	1	1	1	0	1	0	1	1	1	2	1	0	0	0
549	0	0	1	0	0	1	1	1	1	0	0	0	1	0	1	1	0	1	0	2	0	0	2	2	0	1	0	2	0	0	2	0	1	1	1	1	1	0	1	1	0	0	0	0	2	0	0	1	1
550	0	0	1	1	0	2	1	2	0	0	1	0	0	0	0	0	0	0	0	1	0	0	2	2	0	0	2	0	2	2	0	2	1	1	1	1	1	0	2	0	0	0	0	0	0	1	0	1	0
551	0	0	0	1	0	1	1	1	1	0	1	0	0	0	0	0	0	1	0	2	0	0	1	1	0	0	2	1	2	2	2	2	2	0	2	0	2	0	2	0	0	0	1	0	1	0	0	0	0
552	0	0	1	0	0	0	0	1	0	0	1	0	0	0	0	0	0	1	1	1	0	0	1	1	0	1	0	0	2	2	0	0	1	2	0	2	0	2	0	0	0	0	0	0	0	0	0	0	0
553	0	1	1	0	0	1	0	1	0	0	1	0	1	0	1	0	0	0	1	1	1	0	2	2	0	0	1	1	2	1	1	1	0	1	0	2	1	1	1	1	1	0	0	0	0	1	0	0	1
554	0	0	2	1	0	2	2	2	0	0	1	0	1	1	0	1	0	1	0	2	1	0	2	2	0	2	1	0	2	2	0	1	2	2	0	2	1	0	0	1	0	0	1	0	1	0	0	0	0
555	0	0	1	1	0	1	1	1	1	0	0	0	2	0	0	0	0	1	1	1	0	0	2	2	0	0	1	1	2	2	1	0	1	1	1	1	1	0	1	1	0	0	1	0	1	1	1	0	0
556	1	0	0	0	0	0	1	1	1	0	1	1	0	0	0	0	0	0	0	2	0	0	0	0	1	1	1	1	2	1	1	0	0	2	0	2	2	0	1	1	0	0	1	0	1	0	0	0	1
557	1	0	1	0	0	1	0	0	2	0	0	0	1	0	1	1	0	1	0	1	0	0	2	2	0	1	1	1	2	2	0	1	2	1	1	1	1	0	1	1	0	0	0	0	0	0	0	0	1
558	1	1	2	0	1	1	2	2	0	0	1	0	0	0	0	0	0	0	1	1	1	0	2	2	0	0	2	0	2	2	0	1	1	1	1	1	1	0	1	2	1	2	2	0	0	0	0	1	0
559	1	0	2	1	0	2	2	2	0	1	1	0	0	0	0	0	1	1	0	1	0	0	1	1	1	2	2	1	2	2	1	0	0	2	0	2	2	0	0	2	0	1	1	0	1	0	0	0	1
560	0	0	1	0	0	1	1	1	1	0	1	1	1	0	1	0	0	0	0	2	0	0	2	2	0	1	2	2	2	2	1	1	1	1	1	1	2	0	1	1	0	0	0	0	0	1	0	0	0
561	1	1	2	0	0	1	0	0	2	0	0	0	0	0	0	0	0	1	2	0	1	0	2	2	0	1	1	0	2	2	0	1	1	2	1	2	1	1	1	1	1	0	1	0	1	0	0	1	1
562	0	0	2	1	0	1	1	1	0	0	0	0	0	0	0	0	0	0	0	2	0	0	2	2	0	2	1	1	2	1	1	1	1	0	0	1	0	1	0	0	0	0	0	0	0	2	0	1	0
563	0	0	2	0	1	2	2	2	0	0	1	0	2	0	1	1	0	0	0	2	0	0	2	2	0	0	2	1	2	2	2	0	1	1	1	1	1	0	1	0	0	0	0	0	0	2	0	0	0
564	0	0	1	0	1	1	2	2	0	0	0	1	1	0	1	0	0	1	2	0	1	0	2	2	0	0	2	0	2	2	1	1	1	1	0	2	1	0	1	1	0	0	1	0	0	1	0	0	0
565	0	0	2	2	1	2	2	2	1	0	0	1	2	0	2	1	0	0	0	0	0	0	1	1	1	1	2	0	2	1	0	1	1	1	1	1	1	0	2	0	0	0	0	0	0	2	0	0	0
566	1	0	2	2	0	2	0	0	2	0	0	0	1	0	0	0	0	1	1	1	0	0	2	2	0	0	1	0	2	2	0	1	2	1	1	1	1	0	0	1	0	1	1	0	0	0	0	0	0
567	0	0	0	0	0	0	1	1	0	1	2	0	0	0	0	0	1	1	1	1	0	0	2	2	0	1	1	1	2	2	1	1	1	0	1	1	1	1	0	1	0	1	1	0	0	1	0	0	1
568	0	0	1	1	0	2	2	2	1	0	0	1	1	0	1	0	0	0	1	0	1	0	2	2	0	0	1	2	1	1	2	0	2	1	1	1	1	0	0	1	0	2	2	0	0	0	0	0	0
569	1	0	0	0	0	0	2	2	0	0	0	1	1	0	1	0	0	2	1	1	0	0	2	1	1	1	0	0	1	2	1	0	1	2	0	2	1	0	0	2	0	0	0	0	0	1	0	0	0
570	0	0	1	0	0	1	0	0	2	0	0	0	0	0	0	0	0	0	1	1	0	0	1	1	1	1	2	1	2	2	1	2	1	1	1	1	1	0	1	1	0	0	1	0	1	1	0	0	0
571	1	0	2	0	1	2	1	1	1	0	0	0	0	0	0	0	0	1	1	1	1	0	2	2	0	0	1	0	2	2	0	0	1	0	1	1	0	0	1	0	0	0	1	0	1	1	0	0	0
572	1	0	2	0	0	1	0	0	1	0	2	0	0	0	0	0	0	1	1	1	1	0	2	2	0	2	1	0	2	2	0	2	2	0	2	0	2	0	0	2	0	0	0	0	0	0	0	0	0
573	1	0	1	0	0	1	1	2	0	0	0	1	1	0	1	0	0	0	0	2	0	0	2	2	0	1	2	0	2	2	0	2	2	0	2	0	1	0	1	1	0	1	1	0	1	0	0	0	0
574	1	0	2	0	1	2	2	2	0	0	0	0	0	0	0	0	0	0	1	1	1	0	1	1	0	1	1	0	2	2	0	0	2	2	0	2	1	0	0	1	0	1	2	0	1	0	0	0	0
575	1	0	0	1	0	1	1	0	1	0	1	1	2	0	1	0	0	0	0	2	0	0	1	1	0	0	1	0	2	1	0	1	2	0	1	1	2	0	1	1	0	0	0	0	1	1	0	0	0
576	1	0	0	0	0	0	0	0	2	0	0	1	1	0	1	0	1	1	1	0	1	0	2	2	0	1	2	1	2	2	0	0	1	2	0	2	1	1	1	0	0	0	1	0	2	0	0	0	0
577	1	0	1	0	0	1	2	2	1	0	1	0	0	0	0	0	0	0	1	1	1	0	2	2	0	1	1	0	2	2	0	1	1	2	0	2	1	0	0	2	0	1	1	0	1	0	0	0	1
578	1	0	2	0	1	2	2	2	0	0	1	2	1	0	1	0	0	0	0	2	0	0	1	1	0	2	1	1	1	0	1	1	2	1	1	1	0	2	0	0	0	0	0	1	0	1	0	0	1
579	1	0	2	2	1	2	1	1	0	0	0	2	1	0	1	0	0	1	0	1	0	0	2	2	0	2	1	0	2	2	1	2	2	0	2	0	1	0	0	2	0	0	1	0	1	1	0	0	1
580	1	0	2	0	0	1	2	2	0	0	1	0	0	0	0	0	0	0	0	1	0	0	1	1	1	0	1	1	2	2	2	0	1	1	1	1	1	1	0	1	0	0	0	0	0	0	1	0	0
581	1	0	1	0	0	0	1	2	0	0	1	1	2	0	2	0	0	0	0	2	0	0	2	2	0	1	2	0	2	2	0	0	2	0	1	1	1	1	1	1	1	0	2	0	0	1	0	0	0
582	1	0	1	0	0	1	2	2	0	0	1	1	0	0	0	0	0	0	0	1	0	0	2	2	0	2	2	1	2	2	1	0	0	2	0	2	1	1	1	1	0	0	1	0	0	0	0	0	0
583	1	0	1	1	0	1	1	1	1	0	0	0	0	0	0	0	0	0	1	1	0	1	2	2	0	0	2	0	2	2	1	1	2	1	0	2	1	1	0	2	0	0	0	0	0	1	0	0	0
584	0	1	0	0	0	1	1	1	1	0	0	0	0	0	0	0	0	0	1	1	1	0	2	2	0	0	2	0	2	2	1	0	0	2	0	2	1	0	1	2	1	0	0	0	0	0	0	0	0
585	1	0	2	1	1	2	2	2	0	1	1	1	1	0	1	0	0	1	1	1	1	0	2	2	0	0	2	1	2	2	0	0	2	1	0	2	1	1	0	2	1	0	0	1	0	1	0	1	0
586	0	0	2	0	1	1	1	2	1	0	0	0	1	0	1	1	0	0	1	1	1	0	2	2	0	0	2	0	2	2	2	1	1	1	1	1	1	0	2	0	0	0	0	0	1	1	0	0	1
587	0	0	1	1	0	1	1	1	1	0	0	1	1	0	1	0	0	0	0	1	0	0	2	2	0	0	1	0	2	2	0	0	2	0	1	1	1	0	0	1	1	0	0	0	2	1	0	0	1
588	0	0	1	0	0	2	1	1	1	0	1	0	0	0	0	0	0	1	0	1	0	0	2	2	0	1	1	0	1	1	1	0	1	2	0	2	1	0	0	1	0	1	1	0	0	1	0	0	2
589	0	0	2	1	0	1	1	2	0	0	1	0	1	0	0	0	0	2	1	1	1	0	2	2	0	0	2	0	2	2	0	1	2	1	1	2	1	0	1	0	0	0	1	0	1	0	0	0	0
590	1	1	1	1	0	2	1	1	1	0	0	0	0	0	0	0	0	0	2	0	1	0	0	1	0	0	1	1	1	2	2	1	1	1	2	1	1	0	0	1	0	0	0	1	0	1	0	0	1
591	1	0	2	0	1	2	1	2	0	0	1	0	1	0	1	1	0	0	0	1	0	0	1	1	1	1	2	0	2	2	0	0	2	1	0	2	1	0	0	1	0	1	1	0	0	1	0	0	0
592	0	0	1	0	0	0	1	2	0	1	1	0	0	0	0	0	0	0	1	1	1	0	2	2	0	0	1	2	1	1	1	0	1	2	1	2	1	1	0	1	0	0	1	0	2	0	0	1	0
593	0	0	1	0	0	0	0	0	2	0	0	0	2	0	1	0	0	0	0	1	0	0	2	2	0	0	2	1	2	2	1	1	1	2	0	2	1	0	0	0	0	0	1	0	1	0	0	0	0
594	1	0	2	1	0	2	2	2	0	0	1	0	0	0	0	0	0	1	0	2	0	0	2	2	0	1	2	2	2	2	1	1	1	0	1	1	1	0	2	0	0	0	1	0	0	0	0	0	0
595	1	0	0	0	0	0	0	0	2	0	0	0	0	0	0	0	0	0	1	1	0	0	2	2	0	1	1	0	1	1	2	0	0	2	0	2	0	0	1	1	0	0	1	0	1	0	0	1	0
596	0	0	2	1	0	1	2	2	0	0	1	0	0	0	0	0	0	1	0	2	0	0	2	2	0	0	1	0	2	2	0	1	1	0	2	0	1	0	0	1	0	1	1	1	2	1	0	0	0
597	1	0	2	1	0	2	1	0	1	0	1	0	1	1	0	1	0	1	1	1	1	0	1	1	1	0	1	0	2	2	0	2	1	1	1	1	1	0	2	0	0	0	1	0	1	1	0	0	0
598	0	1	1	0	0	1	0	0	2	0	0	0	1	0	0	0	0	0	0	2	0	0	1	1	0	2	1	0	2	2	0	1	1	2	0	2	1	0	0	2	0	0	0	0	0	0	0	0	0
599	1	0	1	0	0	0	1	1	2	0	0	2	2	0	2	0	0	0	0	0	0	0	2	2	0	1	1	0	2	2	1	0	2	0	1	1	2	0	0	2	0	0	1	0	1	1	0	1	0
600	1	0	0	0	0	0	0	0	2	0	0	0	2	0	2	0	0	1	0	2	0	0	2	2	0	0	2	1	2	2	1	0	1	2	0	2	1	1	1	1	0	1	1	0	1	0	0	0	0
601	0	1	1	0	1	2	2	2	2	0	0	0	0	0	0	0	0	2	0	2	0	0	2	2	0	1	2	0	2	2	2	1	1	1	0	2	2	0	2	1	0	0	0	0	0	1	0	1	0
602	0	0	0	0	0	1	1	2	0	0	1	1	1	0	1	0	0	1	2	0	2	0	2	2	0	1	1	0	1	1	1	2	2	1	0	2	1	0	0	2	0	0	1	0	1	1	0	0	0
603	0	1	1	0	0	1	0	1	0	0	1	0	1	0	1	0	0	1	2	0	2	0	2	2	0	2	1	0	1	1	2	0	1	0	2	1	1	0	0	1	0	0	0	1	0	1	0	0	0
604	0	0	1	1	0	1	1	2	0	0	0	1	2	0	2	1	0	0	2	0	1	1	2	2	0	0	1	0	2	2	2	0	1	0	1	1	1	0	1	1	0	0	1	0	0	0	0	0	0
605	1	0	2	0	1	2	1	2	0	0	0	1	1	0	1	0	0	0	1	1	1	0	2	2	0	2	1	1	2	2	0	0	2	2	1	1	1	0	1	1	0	0	1	0	1	0	0	0	0
606	1	0	2	1	0	1	1	1	0	0	1	1	2	1	1	1	0	0	0	1	0	0	1	1	0	0	1	0	2	2	1	0	2	1	0	2	0	1	1	0	0	0	0	1	0	1	0	0	0
607	1	0	1	0	0	0	0	0	2	0	0	0	0	0	0	0	0	1	0	2	0	0	2	2	0	1	2	0	2	2	0	0	0	2	0	2	1	0	1	0	0	0	1	0	1	0	0	0	0
608	0	0	0	0	0	0	0	0	2	0	0	0	1	0	0	0	0	0	2	0	1	0	2	2	0	1	2	0	1	1	2	0	1	1	0	2	2	0	1	2	1	0	0	0	0	1	0	0	0
609	1	0	1	1	0	2	0	1	0	0	1	1	2	0	2	0	1	1	1	1	0	0	0	1	0	0	1	2	2	2	1	0	0	2	0	2	1	1	0	0	0	0	0	0	0	1	0	0	1
610	0	0	1	0	0	1	1	2	1	0	0	0	1	0	0	0	0	0	1	1	1	0	2	2	0	1	1	0	1	2	1	2	2	0	1	1	2	0	0	1	0	1	1	0	0	1	0	0	1
611	1	0	1	1	1	2	0	1	1	0	0	0	0	0	0	0	0	0	0	1	0	0	2	2	0	2	0	1	1	1	1	1	1	0	0	1	0	0	1	1	0	0	0	0	1	0	0	0	0
612	0	0	0	0	0	0	1	2	0	0	0	1	2	0	1	0	0	0	0	1	0	1	2	2	0	1	1	0	1	1	0	0	0	1	0	2	1	1	1	1	0	0	0	0	0	1	0	1	0
613	1	0	2	1	1	2	2	2	0	0	0	1	1	0	1	0	0	0	1	1	0	1	0	1	1	0	1	0	2	2	0	0	1	2	0	2	2	0	1	1	1	0	0	0	0	1	0	1	0
614	0	0	0	0	0	0	2	2	0	0	1	1	2	0	1	0	0	2	0	1	0	0	1	1	0	0	1	1	1	1	1	0	1	2	1	2	1	0	2	0	0	1	1	0	0	2	0	1	0
615	0	0	2	0	1	2	1	2	0	0	1	0	0	0	0	0	0	2	0	1	0	0	2	2	0	0	1	0	2	2	1	1	1	1	0	2	1	1	1	1	0	0	1	0	0	0	0	0	0
616	1	0	1	0	0	1	1	1	1	0	1	0	1	0	0	0	0	2	0	2	0	0	2	2	0	1	1	0	2	2	0	2	1	1	1	1	2	0	1	1	0	0	0	0	0	2	0	0	1
617	1	0	2	0	0	2	1	2	0	0	1	0	0	0	0	0	1	2	1	1	1	0	0	1	1	1	2	0	2	2	1	2	2	0	2	0	1	0	0	2	0	0	0	0	0	0	0	0	0
618	1	0	1	0	0	1	2	2	0	0	0	1	2	0	2	1	0	1	1	1	0	0	1	1	0	1	2	0	2	1	0	0	0	0	1	1	2	0	0	1	0	0	1	0	1	0	0	0	0
619	0	0	2	0	2	2	1	2	1	0	0	0	1	0	0	0	0	1	1	1	1	0	2	2	0	1	2	0	2	2	0	2	2	2	0	2	2	1	0	2	1	0	1	0	0	0	0	0	0
620	0	0	1	1	0	1	0	1	1	0	0	0	1	0	0	0	0	0	1	1	1	0	2	2	0	0	1	0	2	2	0	1	1	1	0	2	1	0	0	1	0	1	2	0	1	0	0	0	0
621	1	0	2	1	1	2	2	2	1	0	1	0	0	0	0	0	0	1	1	0	0	0	1	1	1	1	2	0	2	2	0	0	1	0	2	0	2	0	2	0	0	0	1	0	1	1	0	0	1
622	0	0	2	0	2	2	1	0	1	0	1	1	1	0	1	0	0	0	0	1	0	1	0	1	1	1	1	0	1	1	0	0	1	1	1	1	2	0	0	2	0	0	0	0	0	1	0	0	0
623	1	0	2	1	1	2	1	1	1	0	0	0	1	0	0	0	0	1	0	2	0	0	2	2	0	0	1	0	2	2	1	1	2	0	1	1	1	1	1	0	0	0	1	0	0	0	0	0	0
624	0	0	1	0	0	0	0	1	1	0	0	1	1	0	1	0	0	0	0	2	0	0	2	2	0	0	1	1	2	2	0	0	1	2	0	2	2	0	1	2	1	1	1	0	1	0	0	0	0
625	0	0	2	1	0	1	2	2	0	0	0	1	1	0	1	0	1	2	0	1	0	0	2	2	0	0	2	0	2	2	0	1	2	1	1	1	2	0	2	0	0	0	0	0	0	0	0	0	0
626	1	0	1	0	0	1	1	1	1	0	0	1	1	0	1	0	0	0	0	1	0	0	2	2	0	1	2	1	1	2	1	1	2	0	2	0	1	0	1	1	0	1	1	0	0	2	0	0	0
627	1	0	1	0	0	1	1	1	1	0	1	1	1	0	1	0	0	1	2	0	2	0	2	2	0	0	2	0	2	2	1	1	1	0	0	1	1	0	1	2	1	0	0	0	0	0	0	0	1
628	1	0	0	0	0	0	0	0	2	0	0	1	1	0	1	0	0	1	0	1	0	0	2	2	0	0	2	0	2	2	0	1	2	0	1	1	1	0	2	0	0	0	0	0	0	1	0	1	0
629	0	0	2	0	1	2	1	2	0	0	1	2	1	0	1	0	0	2	2	0	0	0	2	2	0	1	2	1	2	2	1	0	1	1	1	1	1	0	1	0	0	0	0	0	0	2	0	0	0
630	0	1	1	0	0	0	0	0	2	0	0	0	1	0	1	1	0	0	0	1	0	1	0	1	1	1	2	1	2	2	1	1	2	0	1	1	1	1	0	1	0	0	0	0	0	0	0	0	0
631	1	0	0	1	0	1	0	1	1	0	1	0	1	0	0	0	0	0	1	1	1	0	1	1	0	1	0	1	2	2	1	0	1	1	1	1	2	0	0	1	0	0	1	0	0	0	0	0	1
632	1	0	1	1	0	1	2	2	0	1	1	1	1	0	1	0	0	0	1	1	0	0	1	1	1	1	1	1	1	1	1	0	1	0	2	1	1	0	0	1	1	0	1	0	1	1	0	1	1
633	0	0	2	0	0	1	0	1	0	0	1	1	1	0	0	0	0	1	0	1	0	0	2	2	0	1	2	0	2	2	0	0	1	0	1	1	1	0	1	1	0	0	0	0	0	1	0	0	0
634	0	0	0	0	0	1	1	2	0	0	1	1	1	0	1	0	0	0	1	1	1	0	2	2	0	0	2	0	2	2	1	1	1	1	0	2	1	0	2	1	1	0	1	0	1	0	0	0	0
635	0	0	0	1	0	1	1	1	0	0	0	0	1	0	0	0	0	0	1	1	1	0	2	2	0	0	2	0	2	2	1	1	1	1	1	1	1	0	1	1	0	1	1	0	1	0	0	0	0
636	1	0	1	0	0	1	2	2	0	0	0	1	2	0	2	0	0	0	1	1	0	0	2	2	0	1	0	0	2	2	0	1	1	2	0	2	1	0	0	2	0	2	2	0	0	0	0	0	0
637	0	0	1	0	0	1	1	0	1	0	1	1	2	0	1	0	0	2	1	1	1	1	2	2	0	0	1	0	2	2	0	1	1	1	1	1	2	0	2	0	0	1	1	0	0	1	0	0	0
638	0	0	0	1	0	1	1	2	0	0	1	1	2	0	1	0	0	0	0	1	0	0	2	2	0	0	1	0	2	2	1	1	2	0	1	1	2	0	2	0	0	0	1	0	1	0	0	0	0
639	0	0	0	1	0	1	2	2	0	0	1	1	1	0	1	0	0	0	0	2	0	0	2	2	0	2	1	0	1	1	1	0	0	2	0	2	1	0	0	1	0	0	0	0	0	0	0	2	0
640	0	0	2	1	0	1	1	1	1	0	1	0	1	0	0	0	0	0	1	1	0	0	1	1	1	1	2	0	2	2	0	1	1	2	0	2	2	0	0	2	0	0	0	0	2	2	0	0	0
641	0	0	0	0	0	0	1	1	1	0	1	0	0	0	0	0	0	0	0	1	0	0	2	2	0	0	1	1	2	2	0	1	2	1	2	2	1	0	0	2	0	0	0	1	0	0	0	1	0
642	1	0	2	0	1	2	0	1	1	0	0	0	0	0	0	0	0	0	1	1	1	2	0	2	0	1	2	0	2	2	0	2	2	0	2	0	1	0	0	2	0	1	1	0	0	1	0	0	1
643	0	0	2	0	1	1	1	2	0	0	0	0	1	0	0	0	0	0	1	1	1	0	2	2	0	1	1	2	2	2	1	0	2	1	0	2	0	0	2	1	1	0	0	0	0	1	0	0	0
644	1	0	0	0	0	0	0	0	2	0	0	0	0	0	0	0	0	0	0	2	0	0	2	2	0	0	1	2	1	1	2	0	1	1	1	1	2	0	1	1	1	0	1	0	1	0	0	0	0
645	0	0	1	1	0	2	1	2	0	0	0	1	2	0	1	0	0	1	0	1	0	0	2	2	0	1	2	0	2	2	2	0	1	1	1	1	2	0	0	2	0	0	0	0	0	0	0	0	1
646	0	0	0	1	0	1	1	1	1	1	1	0	0	0	0	0	0	0	2	0	0	0	2	2	0	1	1	1	2	2	1	0	2	1	2	0	2	0	1	1	0	0	0	0	1	1	0	0	1
647	0	0	1	1	0	2	1	1	1	0	0	0	0	0	0	0	0	2	0	1	0	0	2	2	0	1	1	1	2	2	1	2	2	0	1	1	1	0	0	2	0	0	0	0	0	0	0	0	0
648	0	0	1	1	0	2	2	2	0	0	0	1	1	0	1	0	0	0	0	1	0	0	2	2	0	0	1	0	2	2	1	2	1	2	0	2	1	0	2	0	0	1	1	1	1	0	0	0	0
649	0	0	1	0	0	1	1	1	1	0	0	1	1	0	1	0	1	0	1	1	1	0	1	1	1	1	1	1	2	1	1	0	1	1	1	1	1	0	1	1	0	0	0	1	0	0	0	0	0
650	1	0	1	0	0	1	1	2	0	0	1	1	1	0	0	0	1	0	1	1	1	0	2	2	0	0	2	0	2	2	0	1	1	1	0	2	1	1	0	0	0	0	0	0	1	0	0	0	1
651	1	0	0	1	0	1	0	0	2	0	0	0	1	0	0	0	0	1	1	1	0	0	1	1	0	0	1	0	2	2	0	0	0	2	0	2	1	1	0	0	0	0	0	0	1	1	0	0	0
652	1	0	1	0	0	1	1	1	1	0	0	0	1	0	0	0	1	2	1	1	1	0	2	2	0	1	1	1	1	1	1	0	2	2	0	2	2	0	0	2	0	0	1	0	1	0	0	0	0
653	0	0	0	0	0	0	1	1	0	1	1	0	1	0	1	1	1	1	0	2	1	0	2	2	0	0	1	0	2	2	1	0	2	2	0	2	1	0	0	1	0	0	1	0	1	0	0	0	0
654	1	0	1	0	1	1	1	1	1	0	1	1	2	0	2	0	0	1	1	1	1	1	2	2	0	0	2	1	2	2	1	1	2	2	0	2	1	1	0	1	0	1	1	0	1	0	0	1	0
655	1	0	2	1	1	2	2	2	0	1	1	1	2	0	2	1	0	0	0	1	0	1	1	2	0	0	1	0	2	2	0	1	1	2	0	2	1	0	1	1	0	0	1	0	1	1	0	0	0
656	0	0	2	0	0	1	1	1	1	1	1	1	1	0	1	0	0	0	1	1	1	1	0	1	1	0	1	0	2	2	1	1	1	1	1	1	2	0	1	0	0	0	0	0	0	0	0	0	0
657	1	0	2	0	1	1	2	2	0	0	0	0	1	0	0	0	0	1	1	1	0	0	0	1	0	0	2	0	2	2	1	0	2	0	1	2	0	0	1	1	1	1	1	0	0	0	0	0	0
658	0	0	1	0	0	1	1	2	0	0	1	0	0	0	0	0	0	1	0	1	0	0	1	1	0	1	1	1	2	2	1	1	2	0	1	1	2	0	0	1	0	1	2	0	0	1	0	0	0
659	1	0	1	0	0	0	1	1	1	0	0	1	2	0	2	0	0	0	0	2	0	0	2	2	0	1	1	0	2	2	0	2	2	1	1	1	2	0	1	1	0	0	0	0	0	1	0	0	0
660	1	0	1	1	0	1	1	1	1	0	0	0	2	0	1	0	0	0	1	1	0	0	2	2	0	1	2	0	2	2	2	0	0	0	1	1	2	0	0	2	0	0	1	0	1	0	0	1	0
661	0	0	1	1	0	1	1	2	1	0	0	1	1	0	1	0	0	1	1	1	1	1	2	2	0	2	1	1	2	2	0	0	2	0	1	2	0	0	2	0	1	1	1	0	0	0	0	1	0
662	0	0	1	0	0	1	2	2	1	0	1	0	1	0	0	0	0	0	0	1	0	0	2	1	1	1	1	0	1	1	0	0	1	2	0	2	1	0	0	1	0	1	1	0	1	0	0	0	1
663	0	0	0	0	0	0	2	2	1	0	0	1	1	0	1	0	0	0	2	0	0	0	2	2	0	1	2	0	2	1	0	1	1	1	0	2	1	0	0	1	0	0	0	1	1	1	0	0	0
664	0	0	2	1	0	2	1	1	1	1	1	0	0	0	0	0	0	0	1	0	1	0	1	2	0	1	1	1	2	2	0	0	1	2	0	2	1	0	1	2	1	0	2	0	1	0	1	0	1
665	0	0	2	0	0	1	1	2	0	0	0	0	1	1	0	0	0	2	0	2	0	0	2	2	0	0	2	0	2	2	0	2	1	0	2	0	2	0	0	1	0	2	2	0	0	0	0	0	0
666	0	0	2	0	0	0	2	2	0	0	1	0	0	0	0	0	0	1	1	1	1	0	2	2	0	1	2	0	2	2	1	0	1	2	0	2	1	0	0	2	0	2	2	0	0	0	0	0	0
667	0	0	0	0	1	1	2	2	0	0	1	1	2	0	1	0	0	0	1	1	1	0	2	2	0	1	2	0	2	2	1	1	1	2	0	2	1	0	2	0	0	0	0	0	0	1	0	0	0
668	1	0	1	0	1	1	1	2	1	0	0	1	1	0	2	0	0	2	0	2	0	0	2	2	0	1	1	1	2	1	1	2	1	1	1	1	0	0	2	0	0	0	0	0	0	1	1	0	1
669	1	1	2	0	1	1	0	1	1	0	1	1	2	0	2	0	0	0	0	1	0	0	2	2	0	0	1	0	1	1	0	0	2	1	0	2	1	0	1	1	0	0	0	0	0	2	0	0	1
670	0	0	2	0	0	1	1	1	1	1	2	1	2	0	1	0	0	1	1	1	0	0	2	2	0	1	0	0	2	2	0	0	1	1	1	1	0	0	2	0	0	0	1	0	1	1	0	0	0
671	0	0	2	1	1	2	2	2	0	0	1	0	1	0	0	0	0	0	0	0	0	1	2	2	0	1	0	1	1	0	2	0	0	0	0	2	2	0	1	1	0	1	1	0	1	0	0	0	0
672	1	0	2	1	0	1	1	1	1	0	0	0	1	0	1	0	0	1	1	1	1	0	1	1	1	1	2	0	2	2	2	0	0	1	1	1	1	1	1	1	1	0	0	0	0	0	0	1	0
673	0	0	0	0	0	0	1	2	0	0	1	0	0	0	0	0	1	2	1	1	1	0	2	2	0	1	1	0	2	1	0	0	2	0	1	2	1	0	1	1	0	0	0	0	0	1	0	0	0
674	0	0	2	1	0	1	1	1	1	1	0	0	1	0	1	1	0	1	0	2	0	0	2	2	0	0	2	0	2	2	0	0	1	1	1	1	1	1	0	1	0	0	0	0	0	1	0	0	0
675	1	0	1	0	0	2	1	2	0	0	0	1	2	0	2	0	0	1	1	1	0	0	2	2	0	0	2	1	2	2	1	1	1	1	0	2	2	0	1	1	0	2	2	0	0	0	0	0	0
676	1	0	2	0	0	0	0	1	1	0	1	0	0	0	0	0	1	1	1	1	0	0	1	1	0	0	1	0	2	2	1	1	2	2	0	2	1	0	0	2	0	0	0	2	0	2	0	0	0
677	0	0	0	1	0	1	2	2	0	0	1	0	1	0	1	0	0	2	1	1	1	0	0	1	1	1	2	1	2	2	1	1	2	1	0	2	2	0	1	1	0	0	0	0	0	1	0	0	0
678	0	0	0	1	0	1	2	2	0	0	1	1	1	0	1	0	0	0	1	1	1	0	1	1	1	1	1	0	2	2	0	0	1	0	2	0	1	0	0	1	0	0	0	0	0	1	0	0	0
679	1	0	2	0	1	2	0	2	0	0	1	1	2	0	1	0	0	0	1	1	1	0	0	1	1	1	0	0	2	2	0	0	1	2	0	2	0	0	2	0	1	0	0	0	0	0	0	0	0
680	0	0	2	1	0	2	1	2	0	0	0	1	1	0	1	0	0	0	0	1	0	0	2	2	0	0	2	0	2	2	0	0	1	2	0	2	2	0	2	0	1	0	0	0	0	0	0	0	0
681	1	0	2	0	1	2	2	2	0	0	1	1	1	0	1	0	0	1	0	2	0	0	2	2	0	2	1	0	2	2	0	0	1	2	0	2	2	0	0	2	0	0	0	0	0	0	0	0	0
682	1	0	1	1	0	1	2	2	0	0	0	0	0	0	0	0	0	2	0	2	0	0	2	2	0	1	1	1	2	1	1	1	1	2	1	2	1	0	0	2	0	1	1	0	0	0	0	1	0
683	0	0	2	1	1	2	2	2	0	1	2	0	1	0	2	0	0	0	1	1	1	0	2	2	0	1	0	1	1	1	1	0	1	1	1	1	1	0	2	0	0	0	0	0	0	0	0	0	0
684	1	0	1	0	0	1	1	1	1	0	0	1	1	0	1	0	0	1	1	1	1	0	2	2	0	1	2	0	1	1	1	0	1	1	0	2	1	0	0	2	0	0	0	0	0	0	0	1	0
685	1	0	2	0	0	1	2	2	1	0	1	0	0	0	0	0	0	1	0	1	0	0	2	2	0	2	2	0	2	1	0	0	1	1	1	1	2	0	0	1	0	0	1	0	1	0	0	0	1
686	0	0	1	0	0	1	0	0	2	0	0	1	2	0	1	0	0	0	1	1	0	0	2	2	0	0	1	1	1	2	2	0	2	2	0	2	2	0	0	2	0	0	0	0	0	1	0	0	0
687	1	0	1	1	0	1	1	1	1	0	0	0	0	0	0	0	0	1	0	2	0	0	2	2	0	1	2	0	2	1	0	1	2	0	2	0	1	0	1	0	0	0	0	0	0	1	1	0	0
688	1	0	1	1	0	1	1	1	1	0	0	0	1	0	1	1	0	1	1	0	1	0	1	1	1	1	2	0	2	2	0	0	2	0	1	1	2	0	0	2	0	0	0	0	0	1	0	0	0
689	0	0	2	0	0	1	2	2	0	0	1	0	1	0	1	0	0	0	1	1	0	0	2	2	0	0	2	0	2	1	1	1	1	0	2	0	1	0	1	1	0	0	1	0	0	0	0	0	0
690	0	0	2	0	0	1	1	1	1	1	0	1	1	0	1	0	0	0	0	1	0	0	2	2	0	2	2	0	2	2	1	1	1	1	0	2	1	0	1	1	0	0	0	1	0	0	0	0	0
691	0	0	1	1	0	1	1	1	1	0	0	0	1	1	0	0	0	0	1	1	1	0	2	2	0	2	0	1	2	2	1	1	2	0	1	0	1	0	2	0	0	0	1	0	1	2	0	0	1
692	1	0	0	0	0	1	1	1	1	0	1	0	2	0	2	1	0	0	0	1	0	0	2	2	0	1	0	1	1	1	1	0	0	0	1	1	0	0	1	0	0	0	0	1	0	0	0	0	0
693	0	1	1	0	0	0	0	0	2	0	0	0	1	0	1	1	0	0	1	1	0	0	2	2	0	1	0	1	1	1	1	0	1	1	0	1	2	0	1	1	0	0	1	0	1	1	0	0	1
694	1	0	2	0	0	2	1	2	0	0	0	0	0	0	0	0	0	0	1	1	1	0	2	2	0	0	2	0	2	2	0	2	2	0	2	0	2	0	1	0	0	1	2	0	1	0	0	1	0
695	1	0	2	0	0	2	1	0	1	0	1	1	1	0	1	0	0	0	1	1	0	0	2	2	0	0	0	1	1	1	1	1	2	1	0	2	1	0	2	0	0	0	0	0	0	2	0	0	0
696	0	0	1	0	0	0	1	2	1	0	0	0	1	0	0	0	0	1	1	0	1	0	2	2	0	0	2	0	2	2	0	0	0	1	1	1	2	0	0	2	0	0	0	0	0	1	0	0	0
697	1	1	1	0	1	1	1	1	1	0	1	1	1	0	1	0	0	0	1	1	1	0	1	1	1	0	1	0	2	2	0	0	0	2	0	2	1	0	0	0	0	0	0	0	0	1	0	0	0
698	1	0	1	1	0	1	0	1	1	0	0	0	1	0	0	0	0	0	0	1	0	0	2	2	0	0	2	1	2	2	1	0	2	0	1	1	1	0	0	2	0	0	0	0	0	0	0	0	0
699	0	0	2	1	1	2	1	1	1	0	1	1	2	0	1	0	0	1	1	1	1	0	2	2	0	1	1	0	2	2	0	1	1	0	2	0	2	1	0	1	0	0	0	0	0	1	0	1	0
700	1	0	0	1	0	1	1	2	0	0	0	1	1	0	1	0	0	0	1	1	1	0	2	2	0	1	2	0	2	2	0	0	2	0	2	1	1	1	0	1	0	0	0	0	0	0	0	0	0
701	0	0	2	1	0	1	1	2	0	0	0	0	0	0	0	0	0	0	0	2	0	0	2	2	0	2	1	1	2	2	0	1	2	0	1	1	2	0	2	0	0	0	0	2	0	1	0	0	0
702	1	0	1	0	0	0	1	2	0	0	0	1	1	0	1	0	0	1	0	2	0	0	1	1	1	1	0	2	1	1	2	0	1	1	0	2	2	0	0	1	0	0	0	0	0	0	0	1	0
703	0	0	0	0	0	0	1	1	1	0	1	0	0	0	0	0	0	0	0	1	0	0	2	2	0	1	2	0	2	2	0	1	2	2	0	2	2	0	0	2	0	0	0	0	0	0	0	0	1
704	1	0	1	1	0	2	1	1	0	1	1	0	0	0	0	0	1	1	1	1	0	0	1	1	0	1	1	1	1	0	1	0	1	0	2	1	2	0	1	1	0	0	0	1	0	1	0	0	0
705	1	0	1	1	0	1	2	2	1	0	0	0	1	0	0	0	0	1	1	1	0	0	2	2	0	2	1	0	1	1	2	0	1	1	1	1	2	0	1	1	1	0	0	0	0	1	0	0	0
706	0	0	2	0	1	2	1	1	1	0	1	1	1	0	1	0	0	0	1	1	0	0	1	2	0	2	1	1	1	1	2	1	1	0	2	0	1	0	1	1	0	0	1	0	1	2	1	0	0
707	1	0	1	0	0	0	2	2	0	0	1	0	0	0	0	0	0	0	0	2	0	0	1	1	1	0	1	1	2	2	1	1	1	1	1	1	0	0	1	1	0	0	0	0	0	0	0	2	0
708	1	0	2	1	0	1	1	2	0	0	0	1	1	0	1	0	0	1	0	2	0	0	1	1	1	1	0	2	1	2	2	0	2	1	0	2	2	0	0	2	0	0	0	0	0	1	0	0	0
709	1	1	2	0	0	1	2	2	0	0	0	0	0	0	0	0	0	0	1	1	1	0	2	2	0	0	1	0	2	2	0	0	1	1	1	1	1	0	0	1	0	0	1	0	0	0	0	0	0
710	1	1	1	1	0	2	2	2	0	0	0	1	0	0	0	0	0	0	1	1	1	0	2	2	0	0	2	1	2	2	0	0	2	2	1	2	0	1	1	0	0	1	1	0	0	0	0	0	1
711	0	0	2	2	0	2	0	1	1	0	0	0	1	0	0	0	0	0	1	1	1	0	2	2	0	1	0	1	1	1	1	0	0	2	0	2	2	0	0	2	0	1	1	0	0	1	0	0	0
712	0	0	2	0	0	2	1	1	0	0	0	0	1	0	0	0	1	1	1	1	0	0	0	0	1	1	0	2	1	1	2	0	1	2	0	2	1	1	0	1	0	0	0	1	0	0	0	0	1
713	0	0	1	1	0	1	1	1	1	0	0	1	2	0	1	0	0	1	1	0	0	0	2	2	0	1	1	0	1	1	0	0	2	0	1	1	2	0	0	1	0	0	1	1	1	2	0	0	1
714	0	0	1	1	0	2	2	2	1	0	0	0	1	0	0	0	0	1	0	2	0	0	1	1	1	1	1	1	2	1	1	1	0	1	1	1	1	0	1	1	0	0	0	1	0	1	0	0	0
715	0	0	0	0	0	0	0	0	1	0	1	0	0	0	0	0	0	0	1	1	1	0	2	2	0	0	0	0	2	1	0	1	2	0	1	0	1	0	0	1	0	0	0	1	0	1	0	0	0
716	0	0	0	0	0	0	1	1	1	0	0	0	1	0	0	0	0	0	1	1	1	0	2	2	0	0	2	2	2	2	1	0	1	1	1	1	1	0	2	1	1	0	0	0	0	0	0	0	0
717	0	0	2	0	0	2	2	2	0	0	1	0	0	0	0	0	0	1	1	1	1	0	2	2	0	1	2	1	2	2	2	0	0	2	0	1	1	0	0	2	0	0	1	0	1	0	0	0	0
718	1	0	1	0	0	1	1	1	0	0	2	0	1	0	0	0	0	0	1	1	1	0	2	2	0	2	2	1	2	2	1	0	2	1	1	1	0	1	0	0	0	0	0	0	1	1	0	0	0
719	0	0	2	0	1	1	1	1	2	0	0	1	0	0	0	0	0	0	2	0	1	0	2	2	0	2	1	0	2	2	0	1	1	1	0	2	2	0	2	0	0	0	0	0	0	1	0	0	0
720	1	0	1	0	0	1	0	0	1	0	1	0	0	0	0	0	0	1	1	1	0	0	2	2	0	0	0	0	1	1	1	0	2	0	1	1	1	0	1	1	0	0	1	0	1	0	0	0	0
721	1	0	2	0	1	2	1	2	0	0	0	0	1	0	0	0	0	0	0	2	0	0	1	1	1	2	1	1	2	2	0	0	0	1	2	1	1	0	1	1	0	0	0	0	0	0	0	0	0
722	0	0	2	1	1	2	1	1	1	0	1	1	1	0	1	0	0	1	2	0	2	0	2	2	0	0	2	0	2	2	1	0	1	2	0	2	1	1	1	1	1	0	1	0	0	1	0	0	0
723	0	0	0	0	0	0	0	1	1	0	1	0	2	0	2	1	0	0	0	2	0	0	1	1	0	1	2	0	2	2	1	2	2	0	1	1	1	0	2	1	1	0	0	0	0	2	0	2	0
724	1	0	2	0	0	1	2	2	0	0	0	0	1	1	0	0	0	1	0	2	0	0	1	1	0	1	2	0	2	1	1	0	1	2	1	2	1	0	2	1	1	0	1	1	1	2	0	0	0
725	1	0	1	0	0	0	2	2	1	0	1	0	2	0	1	1	0	1	0	1	0	0	1	1	1	0	2	0	2	2	0	0	2	1	1	1	1	0	1	1	0	0	0	0	0	0	0	0	1
726	1	0	1	1	0	1	1	1	1	1	1	0	1	0	0	0	0	1	2	0	1	0	2	2	0	1	2	1	2	2	2	0	2	2	0	2	2	0	1	1	0	0	0	0	0	0	1	0	0
727	1	0	1	0	0	0	1	2	0	0	0	0	0	0	0	0	1	1	1	1	0	0	2	2	0	2	2	0	2	2	1	1	1	1	0	2	2	0	0	2	0	0	1	0	1	0	0	0	0
728	0	0	2	0	1	2	0	0	2	0	0	0	1	0	1	1	1	1	0	1	0	0	1	2	0	1	1	1	1	1	1	0	1	1	1	1	2	0	2	0	0	0	0	0	0	0	0	1	0
729	0	0	1	0	0	0	1	2	0	0	0	1	2	0	2	0	0	1	0	2	0	0	1	2	0	1	0	1	1	1	1	1	1	0	0	1	1	1	0	1	0	0	0	1	1	2	0	0	0
730	1	1	0	0	0	1	1	2	0	0	1	1	1	0	1	0	0	0	0	2	0	0	2	2	0	1	2	0	2	2	1	2	1	1	1	1	1	1	0	1	0	0	1	0	0	1	0	1	0
731	1	0	1	0	0	0	1	1	1	0	0	1	1	0	1	0	0	1	0	2	0	0	2	2	0	1	1	1	2	1	1	2	2	0	1	1	1	1	0	0	0	0	1	0	1	1	0	0	0
732	0	1	1	0	0	1	2	2	1	0	1	2	2	1	1	1	0	0	1	1	1	0	1	1	0	1	1	1	2	2	0	1	1	1	1	1	1	0	1	1	0	0	0	0	0	0	0	0	0
733	0	0	2	0	0	1	1	1	1	1	0	0	0	0	0	0	0	1	0	2	0	0	2	2	0	1	0	1	1	0	1	2	2	0	2	0	0	0	1	0	0	0	0	0	0	0	0	0	0
734	1	0	1	0	1	1	1	1	1	0	0	1	2	0	2	0	1	1	1	0	1	0	2	2	0	1	2	0	2	2	1	1	2	0	1	1	1	0	0	0	0	1	1	0	0	1	0	0	1
735	1	0	2	0	0	1	1	1	1	0	1	0	1	0	1	0	0	1	0	0	0	0	0	1	0	0	1	2	1	1	1	1	2	0	2	0	2	0	0	2	0	0	0	0	0	1	0	0	0
736	1	0	2	1	0	1	2	2	1	0	1	0	1	0	0	0	1	1	1	1	0	0	2	2	0	1	2	1	2	2	0	0	0	2	0	2	0	0	1	0	0	0	0	2	0	2	0	0	0
737	0	0	1	0	0	1	2	2	1	0	0	0	1	0	1	1	0	1	2	0	2	0	1	1	1	1	2	0	2	2	1	1	1	0	1	1	1	1	1	1	1	0	1	0	0	1	0	0	1
738	1	0	1	1	0	1	0	1	1	0	1	0	0	0	0	0	0	0	0	2	0	0	2	2	0	0	1	2	1	1	2	2	2	2	0	2	1	1	0	1	0	1	1	0	1	0	0	0	0
739	1	0	0	0	0	0	1	1	2	0	0	0	0	0	0	0	0	0	1	1	1	0	1	1	0	1	1	0	2	2	0	0	2	1	0	2	1	0	0	2	0	0	1	0	0	0	0	0	0
740	0	0	0	1	0	1	2	2	0	0	0	1	2	0	2	0	0	0	1	1	0	0	2	2	0	0	2	0	2	2	1	0	1	2	0	2	1	1	1	1	1	0	0	0	1	0	0	0	0
741	1	0	0	0	0	0	2	2	0	0	0	0	0	0	0	0	0	0	1	1	1	0	2	2	0	1	1	1	2	2	0	1	1	1	2	1	1	0	1	2	1	0	0	0	0	0	0	0	0
742	0	0	1	0	0	0	1	2	0	0	0	1	2	0	1	0	0	0	0	2	0	0	2	2	0	0	0	0	1	1	1	0	0	2	0	2	1	1	0	1	0	0	0	0	0	1	0	1	0
743	1	0	0	0	0	0	0	1	1	0	0	1	2	0	2	1	0	0	0	2	0	0	2	2	0	0	2	0	2	2	1	1	0	1	0	2	2	0	1	1	1	1	1	0	0	1	0	0	0
744	0	0	2	0	0	1	1	1	1	1	1	1	1	0	1	0	0	1	1	1	0	0	2	2	0	1	0	1	1	1	1	0	2	1	1	1	2	0	1	1	0	2	2	0	0	0	0	0	0
745	1	1	1	0	1	1	2	2	0	0	0	0	1	0	0	0	0	1	0	2	1	0	0	0	1	0	2	0	2	2	0	1	1	1	0	2	0	2	0	0	0	2	2	0	0	0	0	1	0
746	1	0	0	0	0	0	1	1	1	0	0	0	0	0	0	0	0	1	0	2	0	0	1	1	0	2	0	1	1	1	1	0	2	1	2	1	1	0	1	1	0	1	1	0	1	0	0	0	0
747	0	0	2	0	0	0	1	2	0	0	1	0	0	0	0	0	0	2	0	1	0	0	2	2	0	0	2	1	2	2	2	0	1	2	0	2	1	0	2	0	0	0	1	0	1	1	0	0	0
748	0	0	1	0	0	1	1	1	1	0	1	1	1	0	1	0	1	0	1	1	1	0	0	1	0	0	2	0	2	2	1	1	1	1	1	1	1	0	0	1	0	0	0	0	0	1	0	0	1
749	1	1	2	1	0	1	2	2	0	0	2	0	0	0	0	0	0	0	0	1	0	0	1	1	1	1	0	0	1	1	1	1	2	0	0	2	2	0	1	1	0	0	0	0	0	0	0	1	0
750	1	0	1	2	0	2	2	2	0	0	0	0	0	0	0	0	0	1	0	2	0	0	1	1	1	1	0	0	2	2	0	0	1	1	1	1	1	0	1	1	0	1	1	0	0	1	0	0	1
751	1	0	2	0	2	2	2	2	0	0	0	1	2	0	1	0	0	0	0	2	0	0	1	1	1	0	0	0	2	2	0	0	0	1	0	2	1	0	1	1	0	1	1	0	0	1	0	0	0
752	0	0	2	0	1	2	1	1	1	1	0	0	0	0	0	0	0	0	0	2	0	0	2	2	0	1	2	0	2	2	0	0	0	2	0	1	1	1	0	0	0	0	2	0	1	1	0	0	1
753	0	0	1	0	0	1	1	1	1	0	0	0	1	0	1	1	0	0	0	1	0	0	1	1	1	2	2	0	2	1	0	0	2	2	0	2	2	0	0	1	0	0	1	0	1	2	0	0	1
754	1	0	1	0	0	1	1	1	0	1	1	0	1	0	0	0	0	1	0	2	0	0	2	2	0	1	2	0	2	2	1	0	1	2	1	2	2	1	0	1	0	0	0	0	2	2	0	1	0
755	0	0	1	0	0	0	0	1	0	0	1	1	1	0	1	0	0	0	1	0	1	0	1	1	1	2	1	0	2	2	0	1	2	1	1	1	2	0	1	1	0	1	1	0	1	0	0	0	1
756	1	0	1	1	0	1	1	2	0	0	1	0	1	0	1	0	0	1	1	1	1	0	0	0	1	0	2	0	2	2	0	0	0	2	0	2	1	0	0	1	0	1	1	0	1	0	0	0	0
757	0	0	1	1	0	2	1	1	1	0	0	0	0	0	0	0	0	0	0	2	0	0	1	1	0	2	1	1	2	1	1	0	0	2	0	2	2	0	0	1	0	0	1	0	1	1	0	0	1
758	1	0	1	0	0	1	2	2	1	0	0	0	0	0	0	0	0	0	2	0	0	0	2	2	0	1	1	1	2	2	1	0	2	2	0	2	1	0	1	1	0	0	0	0	2	2	0	0	1
759	0	0	1	0	0	0	2	2	0	0	1	1	1	0	1	0	0	0	1	1	1	1	2	2	0	2	1	0	2	2	0	0	2	0	1	2	1	1	0	1	0	0	0	0	0	1	0	0	0
760	1	0	2	0	0	1	2	2	0	0	1	0	0	0	0	0	0	0	2	0	1	0	2	2	0	0	1	1	2	2	1	0	0	2	0	2	2	0	0	1	0	1	1	0	1	1	0	0	0
761	1	0	1	0	0	1	1	1	1	0	1	1	1	0	1	0	0	1	1	1	0	0	1	1	0	1	2	0	2	1	0	0	2	1	1	1	1	1	0	1	0	0	0	0	0	1	0	0	0
762	0	0	2	1	0	2	2	2	0	0	2	0	1	0	0	0	1	1	1	1	0	0	2	2	0	2	1	1	2	1	1	0	1	2	0	2	1	0	0	1	0	1	1	0	1	0	0	0	0
763	0	0	1	0	0	2	2	2	1	0	0	1	1	0	1	0	0	0	1	1	1	1	1	2	0	1	1	0	2	2	0	1	1	1	0	2	0	0	1	1	1	0	0	0	0	0	0	0	0
764	0	0	2	0	0	2	0	1	1	0	0	1	1	0	1	0	0	0	0	1	0	0	2	2	0	2	2	0	2	2	1	1	2	1	0	2	1	0	2	0	0	0	1	0	1	1	0	0	1
765	1	0	1	0	0	1	1	1	1	0	1	0	1	0	1	0	0	0	0	1	0	0	1	1	0	2	2	0	2	2	1	1	2	1	1	1	2	0	2	0	0	0	0	0	0	1	0	1	0
766	1	0	1	1	0	1	1	1	1	0	1	0	0	0	0	0	1	2	0	1	0	0	1	1	1	1	0	1	1	0	2	1	1	2	0	2	1	0	0	1	0	0	1	0	1	0	0	0	0
767	1	1	2	0	0	1	1	1	0	1	2	0	0	0	0	0	0	0	1	1	1	0	1	1	0	2	1	0	1	1	1	1	2	0	1	1	1	0	0	1	0	0	0	0	0	0	0	1	0
768	1	0	0	1	0	1	0	1	1	0	0	1	2	0	2	1	0	1	1	1	1	0	2	2	0	2	1	0	2	2	1	1	2	1	1	2	0	0	2	0	0	0	1	0	1	1	0	0	0
769	1	0	2	0	0	1	2	2	0	1	1	1	1	1	0	1	0	0	0	2	0	1	2	2	0	0	0	1	2	2	1	1	1	2	0	2	2	0	0	2	0	0	0	1	0	1	0	0	0
770	1	0	1	0	0	0	2	2	0	0	1	1	1	0	1	0	0	1	0	2	0	0	2	2	0	0	1	0	2	2	0	0	2	0	2	0	1	0	0	2	0	0	1	0	1	1	0	0	0
771	0	0	0	1	0	1	2	2	0	0	0	0	0	0	0	0	0	1	0	2	0	0	2	2	0	1	1	0	2	2	1	1	1	1	1	1	1	0	1	1	0	0	1	0	1	0	0	1	0
772	1	0	1	0	1	1	0	0	2	0	0	1	2	0	2	0	0	1	0	1	0	0	2	2	0	0	2	0	2	2	1	2	1	2	0	2	2	0	1	1	1	0	1	0	1	0	0	0	0
773	1	1	2	0	1	2	2	2	0	0	0	0	1	0	0	0	0	0	0	1	0	1	1	2	0	0	1	1	1	1	1	0	0	1	1	1	2	0	2	0	1	0	0	0	0	0	0	0	0
774	1	0	2	1	0	1	1	1	1	0	1	1	1	0	1	0	0	0	1	0	0	0	2	2	0	2	1	0	2	2	0	1	2	2	0	2	0	1	1	0	0	0	0	0	0	0	0	1	0
775	1	0	2	1	0	2	2	2	1	0	0	0	0	0	0	0	0	0	1	1	0	0	2	2	0	0	1	0	2	2	1	0	1	1	1	1	1	1	1	1	1	0	1	0	1	0	0	0	0
776	1	0	1	0	0	1	2	2	0	0	1	1	1	0	1	0	0	1	0	2	0	0	1	1	1	1	2	1	2	2	0	0	1	1	1	1	1	0	0	1	0	0	1	0	1	1	0	0	0
777	0	0	1	1	0	1	1	1	1	0	0	1	1	0	1	0	0	0	0	1	0	0	1	1	0	2	1	0	2	2	1	2	2	0	1	1	2	0	1	1	0	0	2	0	0	1	0	0	0
778	0	0	1	0	0	1	2	2	1	0	0	1	2	1	0	1	1	1	0	1	0	0	2	2	0	1	0	2	1	2	2	1	1	2	1	1	1	1	0	2	1	1	1	0	1	0	0	0	1
779	0	0	1	1	0	1	1	2	1	0	0	0	0	0	0	0	0	0	2	0	1	0	2	2	0	1	1	1	2	2	1	1	1	1	0	2	0	0	1	0	0	0	0	0	1	1	0	1	0
780	1	0	0	0	0	0	2	2	0	0	0	0	0	0	0	0	0	1	0	2	0	0	2	2	0	0	2	0	2	2	1	1	2	0	1	0	1	0	0	2	0	0	1	0	0	1	0	0	0
781	0	0	1	0	1	1	1	1	1	0	0	1	1	0	1	0	0	0	1	1	1	0	0	0	0	1	2	0	1	1	1	0	0	2	1	1	1	0	2	0	0	0	1	0	2	0	0	0	1
782	0	0	2	0	0	2	1	1	1	0	0	0	0	0	0	0	0	0	0	2	0	0	1	1	1	2	2	0	2	2	0	0	1	0	2	0	1	1	0	1	0	0	1	0	1	0	0	0	1
783	1	0	1	0	0	0	1	2	0	0	0	2	2	1	1	1	0	0	0	2	0	0	2	2	0	1	0	0	1	1	1	1	2	0	1	0	2	0	0	2	0	0	0	2	0	1	0	0	0
784	1	0	2	0	0	1	2	2	0	0	0	0	2	0	1	1	0	1	0	1	0	0	1	1	0	2	1	0	1	1	1	1	2	1	0	2	1	1	0	1	0	0	1	0	1	0	0	0	0
785	1	0	2	0	1	1	1	1	1	0	0	0	0	0	0	0	0	1	0	2	0	0	1	1	0	1	2	1	2	2	1	2	1	1	1	1	1	2	0	0	0	0	1	1	0	1	0	1	0
786	0	0	2	0	1	1	1	1	1	0	0	1	1	0	1	0	1	2	1	1	1	0	1	1	1	1	1	1	1	1	1	2	2	1	0	2	2	1	0	0	0	0	2	0	0	1	0	0	0
787	1	0	1	1	0	1	1	2	0	0	0	0	0	0	0	0	0	2	1	1	1	0	2	2	0	0	2	1	2	2	1	0	2	1	1	1	1	0	0	1	0	1	1	0	1	0	0	0	0
788	1	0	1	0	0	0	1	1	1	0	0	0	1	0	0	0	0	0	1	1	1	0	2	2	0	2	0	1	1	0	2	1	1	0	2	0	1	0	1	1	0	2	2	0	0	0	0	0	0
789	1	0	2	1	0	1	1	1	1	0	0	0	0	0	0	0	0	1	2	0	1	0	1	1	0	2	2	0	2	2	2	0	1	1	1	1	2	0	0	2	0	0	1	0	1	1	0	0	1
790	1	0	1	0	0	1	2	2	0	0	0	1	1	0	1	0	0	2	1	1	1	0	2	2	0	1	2	1	2	2	2	0	0	2	0	2	0	1	1	0	0	0	0	0	0	0	0	0	0
791	0	0	1	0	0	1	0	1	0	0	1	0	0	0	0	0	0	0	0	1	0	0	1	1	1	2	2	0	2	2	0	0	2	2	0	2	1	0	1	1	0	0	0	0	0	1	0	0	1
792	1	0	2	0	0	2	2	2	0	0	0	1	2	0	1	0	0	0	1	1	1	0	2	2	0	1	1	0	2	2	1	1	2	0	0	2	1	0	0	1	0	1	1	0	1	0	0	1	0
793	1	0	2	0	2	2	1	1	1	0	1	1	1	0	1	0	0	0	2	0	1	0	2	2	0	0	2	0	2	2	0	2	2	1	0	2	1	0	0	2	0	0	0	0	0	0	0	0	0
794	0	0	2	1	0	1	2	2	0	1	1	0	0	0	0	0	0	0	1	1	1	0	2	2	0	2	1	2	1	1	1	0	1	2	0	2	2	0	1	1	0	1	1	1	2	1	1	0	0
795	0	0	2	0	0	0	1	1	1	0	1	0	0	0	0	0	0	0	0	2	0	0	2	2	0	1	1	1	1	1	1	1	1	1	1	1	1	1	1	1	0	0	0	0	0	1	0	1	0
796	0	0	1	0	1	1	1	1	1	0	1	0	1	0	0	0	0	0	0	1	0	0	1	1	0	1	1	1	2	2	0	1	1	1	1	1	2	0	1	1	0	0	0	0	0	0	0	0	1
797	0	0	1	0	0	0	1	1	1	0	1	1	1	0	1	0	0	0	1	1	1	0	2	2	0	1	0	2	0	0	2	1	2	0	1	1	0	1	1	0	0	0	1	0	1	0	0	0	0
798	0	0	0	1	0	1	1	1	1	0	1	1	1	0	1	0	0	1	0	2	0	0	2	2	0	0	1	1	2	2	2	0	1	2	0	2	1	0	2	0	0	0	0	0	1	0	0	0	0
799	0	0	0	1	0	1	1	1	1	0	0	0	0	0	0	0	0	1	2	0	1	0	2	2	0	0	2	0	2	1	1	0	2	2	1	2	0	0	2	0	1	0	0	1	0	1	0	0	1
800	1	0	1	1	0	1	1	1	1	0	0	0	0	0	0	0	0	1	1	1	1	0	0	1	1	1	1	2	1	1	2	0	1	0	1	1	1	0	1	2	1	0	0	1	1	1	0	0	0
801	1	1	1	0	1	1	2	2	0	0	0	0	0	0	0	0	0	0	1	1	1	0	2	2	0	1	0	1	2	2	1	0	2	1	1	1	2	0	1	1	0	1	2	0	1	0	0	0	1
802	1	0	1	0	0	1	2	2	0	0	0	0	1	0	0	0	0	1	2	0	1	0	2	2	0	0	2	0	2	2	0	1	1	2	1	2	1	1	0	1	0	0	0	0	0	2	0	0	0
803	1	0	2	0	0	1	1	1	1	0	0	1	1	0	1	0	0	0	1	1	0	1	1	1	0	1	2	0	2	2	1	2	2	2	0	2	1	0	2	1	1	0	0	0	0	1	0	0	0
804	0	0	2	0	0	1	1	1	2	0	0	0	0	0	0	0	0	0	1	1	0	0	2	2	0	1	2	0	2	1	1	1	2	2	0	2	2	0	2	0	0	0	2	0	1	1	0	0	0
805	1	0	1	1	0	1	1	2	0	0	1	1	1	0	1	0	0	1	1	1	1	0	2	2	0	1	1	0	1	1	0	0	1	1	0	1	1	0	0	2	0	0	1	0	1	0	0	0	0
806	0	0	1	0	0	1	1	1	1	0	0	0	0	0	0	0	0	1	1	1	1	0	0	0	1	1	0	2	1	1	2	0	2	1	1	1	1	0	2	0	0	0	1	0	1	1	1	0	0
807	0	0	1	1	0	2	1	2	1	0	0	0	2	0	1	1	0	1	0	1	0	1	2	2	0	1	2	0	2	2	0	0	0	1	0	2	2	0	0	1	0	1	2	0	0	1	0	0	0
808	0	0	1	0	0	2	1	2	1	0	0	1	1	0	1	0	0	0	2	0	0	0	1	1	0	1	1	0	2	2	2	0	2	0	1	2	1	0	0	1	0	1	1	1	2	1	0	0	1
809	0	0	1	0	0	0	0	1	1	0	0	1	2	0	1	0	0	1	1	1	1	0	2	2	0	1	2	0	2	2	0	1	0	1	1	1	2	0	0	2	0	1	1	0	1	0	0	0	0
810	1	0	2	0	1	2	1	1	0	0	1	0	0	0	0	0	0	0	0	2	0	0	2	2	0	2	2	1	1	2	1	0	1	0	2	1	1	0	0	1	0	0	0	0	0	1	0	0	0
811	0	0	0	0	0	0	1	1	1	0	0	1	1	1	0	1	0	1	0	2	0	0	2	2	0	2	1	1	1	1	1	1	2	0	1	0	2	1	0	0	0	0	0	0	0	2	0	0	0
812	0	0	2	1	0	1	1	1	1	0	1	0	0	0	0	0	0	1	0	2	0	0	1	1	0	1	1	0	1	1	1	2	1	2	0	2	2	0	0	1	0	1	1	0	0	1	0	0	0
813	0	0	2	0	0	2	1	1	2	0	0	0	2	0	2	1	0	0	2	0	1	0	2	2	0	1	1	2	2	2	0	0	2	1	0	2	1	0	1	0	0	0	0	0	0	1	0	0	0
814	1	0	1	1	0	1	1	2	0	0	0	0	1	0	0	0	0	2	2	0	0	0	2	2	0	2	1	0	1	1	1	1	1	1	1	1	2	0	2	0	0	1	1	0	0	1	0	0	0
815	0	0	1	1	0	1	2	2	1	0	1	1	0	0	0	0	0	0	1	1	1	0	1	1	0	1	1	1	1	1	1	0	1	0	1	1	1	1	1	2	2	0	0	0	0	0	0	0	0
816	0	0	2	0	0	2	2	2	0	0	0	0	0	0	0	0	0	1	0	2	0	0	2	2	0	1	2	0	2	2	1	1	2	1	0	2	1	0	2	0	0	1	1	0	1	0	0	0	0
817	1	0	2	0	0	2	0	0	1	0	1	0	0	0	0	0	0	0	1	1	1	0	1	1	0	2	0	0	2	2	0	1	2	2	0	2	2	0	1	1	1	1	1	0	1	0	0	1	1
818	1	1	2	1	0	1	1	1	1	0	0	0	0	0	0	0	0	0	0	2	0	0	2	2	0	0	2	2	2	2	1	1	1	1	0	2	1	0	1	1	0	0	1	0	1	2	0	1	0
819	0	0	2	1	0	1	1	2	0	0	0	0	0	0	0	0	0	1	0	1	1	0	2	2	0	0	1	0	1	2	1	0	0	2	0	2	2	0	0	2	0	0	0	0	0	0	0	0	0
820	1	0	2	0	0	1	0	0	1	0	1	1	1	0	1	0	0	0	0	2	0	0	2	2	0	1	2	1	2	2	2	1	1	2	0	2	2	0	1	1	1	2	2	0	0	0	0	0	0
821	0	0	0	0	0	0	1	1	1	0	0	1	2	0	2	0	0	1	2	0	1	0	2	2	0	1	1	1	2	1	1	2	1	2	0	2	1	0	0	1	0	0	1	0	0	0	0	0	0
822	0	1	0	0	0	1	1	2	0	0	1	1	1	0	1	0	0	0	1	1	1	0	1	1	1	1	0	2	0	0	2	1	1	1	1	1	1	0	1	0	0	0	1	0	1	1	0	0	0
823	1	1	2	0	0	1	0	0	2	0	0	0	0	0	0	0	0	2	1	1	1	0	2	2	0	1	2	0	1	1	1	0	1	2	0	2	1	0	2	0	0	2	2	0	1	0	0	2	0
824	1	0	1	1	0	1	0	0	2	0	0	0	0	0	0	0	0	0	0	1	0	0	2	2	0	1	2	1	2	2	1	1	1	2	0	2	2	0	0	2	0	0	0	0	1	0	0	0	0
825	1	0	2	1	0	1	2	2	0	0	0	1	1	0	1	0	0	0	0	1	0	1	0	1	1	0	1	0	2	2	0	2	1	2	0	2	2	0	0	1	0	0	0	0	0	0	0	0	1
826	0	0	1	0	0	1	1	1	1	0	0	0	1	0	0	0	0	1	2	0	1	0	2	2	0	1	1	0	1	1	0	0	1	2	1	2	1	0	0	1	0	2	2	0	0	0	0	0	1
827	0	0	2	0	0	2	0	0	1	0	1	0	0	0	0	0	0	0	1	1	0	0	2	2	0	0	2	2	2	2	1	0	1	2	0	2	1	0	1	1	0	1	1	0	1	0	0	0	0
828	0	0	2	0	0	2	2	2	0	0	0	0	0	0	0	0	0	1	1	1	0	0	2	2	0	1	2	0	2	2	1	1	2	1	2	1	2	1	0	1	0	0	0	0	0	1	0	0	1
829	0	0	2	0	0	2	1	1	1	0	0	0	0	0	0	0	0	2	1	1	1	0	2	2	0	0	1	0	2	2	0	0	0	1	1	1	1	0	2	0	1	1	1	0	1	1	0	0	0
830	1	0	1	0	0	0	1	2	0	0	0	0	0	0	0	0	0	1	0	2	0	0	1	1	0	2	2	0	2	2	0	1	2	1	2	2	1	0	0	1	0	0	1	0	0	0	0	1	0
831	1	0	1	0	1	1	1	2	0	0	1	1	2	0	2	0	0	1	1	1	0	0	2	2	0	1	2	0	2	1	0	0	1	1	1	1	1	0	0	1	0	0	0	0	0	1	0	0	0
832	0	0	2	0	0	1	2	2	0	0	1	1	2	0	2	0	0	0	1	1	0	0	2	2	0	0	0	2	1	2	2	1	2	0	2	0	2	0	0	1	0	0	0	0	0	0	0	0	0
833	0	0	2	1	0	2	0	0	2	0	0	1	1	0	1	0	0	0	1	0	1	0	2	2	0	1	2	0	2	1	1	1	2	2	0	2	1	1	0	0	0	0	1	1	0	1	0	0	0
834	1	1	1	0	0	1	2	2	0	1	2	1	2	1	1	1	0	0	1	1	1	0	2	2	0	0	1	0	1	1	1	1	1	2	0	2	1	0	2	0	0	0	1	1	0	1	0	0	0
835	0	0	0	0	0	0	1	1	2	0	0	0	0	0	0	0	0	0	1	0	1	0	2	2	0	2	1	0	1	1	1	0	1	2	0	2	2	0	1	1	0	0	0	0	0	1	0	0	1
836	1	1	1	0	0	1	1	1	0	0	0	1	1	0	1	0	0	0	0	1	0	1	2	2	0	2	1	0	1	1	2	1	1	1	0	2	0	1	1	0	0	0	0	0	0	1	0	0	0
837	1	0	0	0	0	0	1	1	0	0	1	0	1	0	1	0	0	0	0	1	0	0	2	2	0	1	0	0	1	1	1	0	0	2	0	2	1	1	1	1	1	0	0	0	0	2	0	0	0
838	0	0	1	0	0	2	1	1	1	0	0	1	1	0	1	0	0	2	1	1	1	0	2	2	0	2	1	1	2	2	1	1	0	2	0	2	2	0	1	1	1	0	0	0	0	0	0	1	0
839	1	0	1	0	0	0	2	2	0	1	1	1	2	0	2	1	0	1	0	2	0	0	2	2	0	1	2	1	1	1	1	1	1	2	0	2	1	0	0	1	0	0	0	0	0	1	0	0	0
840	0	0	0	0	0	0	1	2	1	0	0	0	0	0	0	0	0	1	1	1	1	0	2	2	0	1	2	0	2	2	1	1	1	1	0	2	1	1	1	2	2	0	1	0	1	1	0	0	0
841	1	0	1	1	0	1	1	1	1	0	0	0	1	0	0	0	0	1	0	1	0	0	2	2	0	2	1	1	1	1	2	1	2	1	1	1	1	1	0	0	0	2	2	0	0	0	0	0	1
842	0	0	2	1	0	1	2	2	0	0	0	0	0	0	0	0	0	1	1	1	0	0	2	2	0	2	2	0	2	2	0	1	2	1	2	2	1	0	2	0	0	2	2	0	1	0	0	0	1
843	0	0	1	0	0	1	0	1	1	0	1	0	0	0	0	0	0	1	2	0	1	1	0	1	1	1	2	0	2	1	0	0	0	1	1	1	1	0	1	1	0	0	0	0	0	0	0	0	0
844	0	0	2	1	0	1	2	2	0	0	1	1	1	0	1	0	0	0	0	1	0	1	1	2	0	0	2	0	2	2	0	1	2	0	2	0	2	0	0	2	0	0	0	0	1	1	0	0	0
845	1	0	1	0	1	1	1	1	0	0	0	0	0	0	0	0	0	1	1	1	1	0	2	2	0	0	0	1	1	1	1	0	0	2	0	2	2	0	2	1	0	0	0	0	0	1	0	0	0
846	0	0	2	0	1	2	0	1	0	0	0	0	0	0	0	0	0	0	1	0	1	0	1	1	0	0	1	0	1	1	1	1	2	2	0	2	1	0	0	1	1	1	1	0	1	0	0	0	0
847	0	0	1	0	0	1	2	2	0	0	1	1	1	0	1	0	0	2	0	2	0	0	1	1	0	0	1	0	1	1	1	1	1	2	0	2	1	0	1	1	0	0	0	0	0	0	0	0	0
848	0	0	1	0	0	1	1	1	1	1	2	0	0	0	0	0	0	1	1	1	1	0	2	2	0	1	1	0	2	2	1	0	1	1	1	1	1	1	0	0	0	0	0	0	0	1	0	0	0
849	0	0	1	0	0	1	2	2	0	0	0	0	2	0	1	0	0	0	1	1	1	0	2	2	0	1	1	1	1	1	1	1	1	1	1	1	1	0	2	1	1	0	0	0	0	0	0	1	0
850	1	0	2	0	1	2	0	0	2	0	0	0	0	0	0	0	0	0	0	1	0	1	2	2	0	0	0	0	2	2	0	0	2	1	1	1	1	0	2	0	0	0	1	0	1	1	0	0	0
851	0	0	1	0	0	0	2	2	0	0	1	1	1	0	1	0	0	0	1	1	1	0	2	2	0	1	2	0	2	2	1	0	2	1	1	1	2	0	1	1	0	0	1	0	1	2	0	0	0
852	1	0	1	0	0	0	0	0	1	0	1	0	0	0	0	0	0	0	1	1	1	0	2	2	0	2	1	0	2	2	0	0	1	2	0	2	2	0	2	0	0	0	0	2	0	1	0	1	0
853	1	0	1	0	0	1	2	2	0	0	1	0	0	0	0	0	0	0	0	2	1	0	2	2	0	1	1	1	1	1	2	0	2	1	1	1	2	0	0	2	0	0	0	0	0	1	0	0	0
854	1	0	1	1	0	1	1	1	0	1	1	0	0	0	0	0	0	1	0	1	0	0	2	2	0	1	1	0	1	2	1	0	1	1	0	2	1	0	1	1	0	0	1	0	1	0	0	1	1
855	0	0	1	0	0	0	1	1	1	0	0	1	1	0	1	0	0	1	0	1	0	0	2	2	0	0	1	0	2	2	1	1	1	2	1	2	0	0	1	1	1	0	0	0	0	1	0	0	0
856	1	0	1	1	1	2	0	1	0	0	1	0	0	0	0	0	0	0	0	1	0	0	0	0	0	1	1	1	2	2	1	0	2	1	2	0	1	0	2	0	0	0	0	0	1	0	0	0	0
857	1	0	1	0	0	1	1	0	1	0	1	0	0	0	0	0	0	0	1	1	1	0	1	1	0	2	2	0	2	1	0	2	2	2	0	2	1	1	0	1	0	0	0	0	0	1	0	0	0
858	0	0	1	0	0	2	0	1	1	0	1	0	1	0	0	0	0	0	1	1	1	0	2	2	0	1	2	0	2	2	0	1	2	0	1	1	2	0	1	1	1	0	0	1	1	1	0	2	0
859	1	0	1	0	0	1	2	2	0	0	1	0	1	0	0	0	0	1	0	2	0	0	1	1	1	1	1	1	2	2	0	0	2	1	0	2	2	0	1	0	0	1	1	0	0	1	0	0	0
860	0	0	2	0	1	2	0	0	2	0	0	0	0	0	0	0	0	0	2	0	1	0	2	2	0	1	1	0	2	2	1	1	1	2	0	2	2	0	2	0	1	0	0	0	1	1	0	0	0
861	0	0	1	0	0	0	1	1	1	1	1	0	1	0	0	0	0	0	0	2	0	0	2	2	0	1	1	0	2	2	0	1	1	0	2	0	1	0	0	2	0	0	1	0	1	0	0	0	0
862	0	0	2	1	0	1	1	1	1	0	0	0	1	0	0	0	0	0	0	2	0	0	2	2	0	1	1	1	2	1	1	1	2	2	0	2	1	1	0	1	0	0	0	0	0	0	0	0	0
863	1	0	1	1	0	2	2	2	0	0	0	0	0	0	0	0	0	0	1	1	1	0	2	2	0	0	1	0	2	1	0	0	0	1	2	0	1	1	0	0	0	0	0	0	0	0	0	0	0
864	1	0	2	1	0	2	1	1	0	0	1	0	0	0	0	0	0	2	0	2	0	0	0	0	1	0	1	1	2	2	1	0	0	1	0	2	2	0	1	1	1	1	1	0	1	0	0	0	0
865	0	0	1	0	0	0	1	1	1	0	0	0	0	0	0	0	0	1	0	2	0	0	2	2	0	1	1	1	1	1	1	0	2	2	1	1	0	0	1	0	0	0	0	0	0	0	0	0	1
866	0	0	2	0	0	1	2	2	0	0	1	1	1	0	1	0	0	0	0	1	0	0	2	2	0	1	1	1	2	1	1	1	1	2	0	2	1	1	1	2	2	0	0	0	0	1	0	0	0
867	0	0	1	0	1	1	1	2	0	0	1	1	2	0	2	1	1	2	1	1	1	0	2	2	0	0	0	1	1	1	1	1	2	0	0	2	0	0	2	0	1	0	0	0	0	0	0	0	0
868	1	0	2	0	1	2	2	2	0	0	1	0	0	0	0	0	0	0	2	0	1	0	2	2	0	0	1	0	2	2	0	1	2	1	1	1	1	0	0	2	0	2	2	0	0	0	0	0	0
869	0	0	2	0	0	0	2	2	0	0	0	0	1	0	0	0	0	1	2	0	1	1	2	2	0	0	2	0	2	2	1	0	0	1	1	1	1	0	0	2	0	0	0	0	1	1	1	0	1
870	1	0	0	0	0	0	1	1	1	0	0	0	0	0	0	0	0	1	1	1	1	1	2	2	0	1	1	0	2	2	0	2	2	0	1	1	1	1	1	1	1	0	0	0	0	0	0	1	0
871	1	0	2	1	0	1	1	2	0	0	0	2	1	0	1	0	0	1	1	1	0	0	2	2	0	0	2	0	2	2	0	0	0	2	0	2	2	0	0	2	0	0	0	0	0	0	0	0	0
872	0	0	1	1	0	1	0	1	1	0	0	0	1	0	0	0	0	1	2	0	1	0	2	2	0	1	2	0	2	2	2	1	2	1	1	1	1	0	0	1	0	1	1	0	0	2	0	0	1
873	1	0	0	1	0	1	1	1	0	0	0	0	1	0	0	0	0	0	2	0	0	0	2	2	0	2	0	0	2	2	0	1	1	1	0	2	1	1	0	1	0	0	0	0	0	1	0	0	0
874	0	0	1	2	0	2	1	1	2	0	0	0	0	0	0	0	1	2	1	1	1	0	1	1	1	0	1	0	2	1	0	2	1	0	2	0	1	0	1	1	0	0	0	0	0	1	0	0	0
875	0	0	2	1	0	1	0	1	1	0	1	0	1	0	0	0	0	1	0	2	0	0	2	2	0	1	2	0	2	1	0	0	1	1	0	1	1	1	0	1	0	1	1	1	1	1	0	0	0
876	0	0	2	1	0	2	1	1	1	0	0	1	1	0	1	0	0	2	1	1	0	0	2	2	0	1	1	1	2	2	0	1	1	1	1	1	0	1	1	0	0	1	1	1	1	0	0	0	0
877	0	0	1	1	0	2	2	2	0	0	1	0	1	1	0	1	0	1	0	2	0	0	2	2	0	2	0	0	1	1	1	0	2	1	2	1	1	0	0	2	0	0	0	0	0	1	0	1	0
878	0	0	0	0	0	1	2	2	0	0	0	0	2	0	1	1	1	0	1	1	1	0	0	1	1	1	2	1	2	2	2	0	2	0	1	1	1	0	1	1	0	0	0	0	0	2	0	0	0
879	1	0	2	0	0	1	1	1	1	0	1	2	2	0	2	0	0	1	2	0	1	0	1	1	0	1	2	1	2	2	0	0	2	1	1	1	2	0	0	1	0	0	0	1	0	1	0	0	0
880	0	0	1	1	0	2	0	1	1	0	0	0	1	0	0	0	0	0	0	2	0	0	1	1	1	0	2	0	2	2	1	1	1	1	1	1	2	0	1	1	0	0	0	0	0	1	0	1	0
881	0	0	1	0	1	1	1	1	1	0	0	1	1	0	1	0	0	0	0	2	0	0	2	2	0	0	0	0	2	2	0	0	1	1	1	1	1	0	0	2	0	0	0	0	0	1	0	0	0
882	1	0	2	0	0	1	0	1	1	0	0	0	0	0	0	0	0	1	1	1	1	0	2	2	0	0	2	0	2	2	0	0	1	2	0	2	1	0	0	0	0	0	0	0	0	1	0	0	0
883	1	0	0	0	0	1	1	2	1	0	0	0	1	0	0	0	0	0	1	1	1	0	0	0	0	0	2	0	2	2	0	1	2	0	2	0	1	0	2	0	1	0	0	0	0	0	0	0	0
884	1	0	1	1	0	2	1	2	0	0	0	0	0	0	0	0	0	0	0	2	0	0	0	1	1	1	2	0	2	2	2	0	2	1	0	2	1	0	2	0	0	0	0	0	0	0	0	0	0
885	1	0	1	0	0	1	1	1	2	0	0	0	1	0	0	0	0	1	1	1	1	0	1	1	1	0	0	2	1	1	2	2	2	0	2	0	2	0	0	2	0	0	0	0	0	0	0	0	0
886	0	0	0	0	0	0	0	1	1	0	0	0	0	0	0	0	0	0	0	2	0	0	2	2	0	2	1	2	2	2	1	0	1	1	1	1	1	0	1	2	1	2	2	0	0	0	0	1	0
887	1	0	2	0	0	1	2	2	0	0	1	0	1	0	1	0	0	1	1	1	1	0	1	1	0	1	0	1	2	2	1	0	0	2	0	2	1	1	0	1	0	1	2	0	1	0	0	0	2
888	1	0	1	1	0	1	1	1	1	0	1	0	0	0	0	0	0	0	2	0	1	0	2	2	0	1	1	2	2	2	0	0	1	1	1	1	1	0	1	1	0	1	1	0	1	0	0	0	0
889	0	0	1	1	0	1	1	1	2	0	0	0	1	0	0	0	0	0	1	0	1	0	2	2	0	0	1	0	2	2	1	0	0	1	2	1	1	1	0	0	0	1	1	0	1	0	0	0	0
890	1	0	0	0	1	1	1	2	0	0	0	0	1	0	1	1	0	1	2	0	1	0	2	2	0	0	1	1	1	0	1	1	2	0	1	0	2	0	0	1	0	0	2	0	1	1	0	0	0
891	0	0	2	1	0	1	2	2	0	0	1	0	1	0	0	0	0	0	0	1	0	0	2	2	0	1	1	2	2	2	0	0	1	2	0	2	2	0	0	1	0	0	0	0	2	1	0	1	0
892	1	0	1	0	0	1	1	1	1	0	0	1	1	0	1	0	0	0	1	0	1	0	2	2	0	0	2	1	2	2	2	1	1	2	0	2	2	0	1	1	0	0	0	0	0	0	0	0	0
893	1	0	2	0	0	0	1	1	1	0	1	0	2	0	1	1	0	0	2	0	1	0	1	1	0	1	1	0	2	2	0	0	1	2	0	2	1	1	0	1	0	0	1	0	0	1	0	0	0
894	1	0	1	0	0	0	2	2	0	0	1	0	0	0	0	0	0	0	0	2	0	0	2	2	0	0	2	1	2	2	2	2	1	1	1	1	1	0	1	1	0	1	1	0	1	0	0	0	1
895	0	0	0	0	0	0	0	0	2	0	0	1	1	0	1	0	1	1	1	0	1	1	2	2	0	2	2	0	2	2	1	1	1	0	1	1	0	1	0	0	0	0	0	0	0	1	0	0	0
896	1	0	1	1	0	1	1	2	0	0	0	0	1	0	0	0	0	1	1	1	0	0	2	2	0	0	1	0	2	2	0	0	1	2	0	2	2	0	0	2	0	0	1	0	2	2	0	0	0
897	1	0	0	0	0	0	0	0	1	0	0	2	1	0	1	0	0	1	0	2	0	0	2	2	0	1	0	1	1	1	1	0	1	2	0	2	1	0	1	2	1	0	1	0	1	0	0	0	0
898	1	0	2	0	2	2	0	0	1	0	1	1	1	0	2	0	0	0	0	2	0	0	2	2	0	1	1	0	1	1	1	1	2	0	1	0	1	0	1	1	0	0	0	0	0	0	0	0	0
899	1	0	2	1	1	2	0	0	2	0	0	1	1	0	1	0	0	1	1	1	1	0	1	1	0	0	0	1	1	1	1	2	2	0	1	1	1	1	1	1	0	0	2	0	1	0	0	1	0
900	0	0	1	0	0	2	0	1	1	0	0	1	1	0	1	0	0	0	0	2	0	0	0	0	0	0	1	0	1	2	1	2	2	0	1	1	2	0	0	2	0	1	1	0	1	1	0	0	1
901	1	0	1	0	0	0	2	2	0	0	0	1	2	0	2	1	0	0	0	2	0	0	2	2	0	0	1	1	2	1	1	1	2	1	1	1	1	0	1	1	0	0	1	0	1	0	0	0	0
902	1	0	1	0	1	1	1	1	1	0	0	0	0	0	0	0	0	0	0	2	0	0	1	1	1	1	1	1	2	1	1	1	1	1	1	1	1	0	0	1	0	0	0	0	0	0	0	0	0
903	1	0	2	1	0	1	1	2	0	0	0	0	1	0	0	0	0	1	1	0	1	0	2	2	0	0	2	0	2	2	1	0	2	1	0	2	2	0	1	1	0	0	1	0	0	0	0	0	0
904	0	0	0	0	0	0	2	2	0	0	1	1	1	0	1	0	0	0	1	1	1	0	0	0	0	0	2	0	2	1	0	1	0	1	0	2	0	0	2	1	1	0	1	0	0	0	0	0	0
905	0	0	2	0	1	2	2	2	0	0	0	1	0	0	0	0	1	2	0	2	0	0	2	2	0	2	2	1	2	2	2	0	1	0	2	1	0	0	2	1	1	0	0	0	0	0	0	1	1
906	0	0	1	1	0	2	1	2	0	0	1	0	1	0	0	0	0	0	1	1	0	1	2	2	0	1	1	0	2	2	1	1	1	1	0	2	1	0	0	1	0	0	0	0	0	0	0	1	0
907	0	1	1	0	0	0	2	2	0	0	1	1	0	0	0	0	0	0	0	1	0	0	2	2	0	0	0	0	2	1	0	0	0	2	0	2	2	0	0	2	0	1	1	0	0	0	0	0	0
908	0	0	0	0	0	0	0	1	1	0	0	0	1	0	1	1	0	0	0	1	0	0	1	1	0	1	0	0	1	1	1	1	1	1	1	1	1	0	2	1	1	2	2	0	0	0	0	0	0
909	0	0	0	0	0	0	0	1	1	0	0	1	1	0	1	0	0	0	0	2	0	0	2	2	0	2	1	0	2	2	0	0	1	2	0	2	2	0	1	1	0	0	0	0	1	1	0	1	0
910	0	0	1	0	0	1	2	2	0	0	1	0	0	0	0	0	0	0	1	1	0	0	2	2	0	1	0	2	0	0	2	0	0	2	0	2	1	0	2	1	1	1	1	0	1	0	0	1	0
911	0	0	1	0	1	1	1	1	0	0	0	0	0	0	0	0	0	2	1	1	1	1	2	2	0	0	2	0	2	2	0	1	1	0	0	1	1	0	1	2	1	0	0	0	0	0	0	1	1
912	1	0	1	1	0	2	1	1	1	0	1	1	1	0	1	0	0	1	1	1	0	0	2	2	0	0	2	0	2	2	2	0	2	1	1	1	1	0	0	2	0	0	1	0	1	0	0	0	0
913	0	1	2	0	1	1	1	2	0	0	1	1	2	0	2	1	0	0	1	1	1	1	1	2	0	0	2	0	2	2	0	1	1	1	1	1	0	1	0	0	0	0	1	0	0	0	0	0	0
914	0	0	1	0	0	1	1	1	1	0	0	1	1	0	1	0	0	0	1	1	1	0	2	2	0	2	1	1	2	2	2	0	1	2	0	2	1	0	0	1	0	0	0	0	0	0	0	0	0
915	1	0	1	0	0	1	1	1	1	0	1	1	0	0	0	0	0	0	2	0	1	0	1	1	0	1	0	1	2	2	1	0	2	1	0	2	0	0	1	1	0	0	0	0	0	0	0	1	0
916	0	0	2	1	0	1	2	2	0	0	1	0	0	0	0	0	0	1	0	1	0	0	2	2	0	1	2	1	2	2	1	1	0	2	0	2	1	0	0	1	0	0	1	0	1	0	0	0	0
917	0	0	2	0	1	2	0	1	0	0	1	1	1	1	0	1	0	1	0	2	0	0	1	1	1	1	2	1	2	2	1	1	2	0	1	0	1	2	0	0	0	1	1	1	0	1	0	0	0
918	1	0	0	1	0	1	2	2	1	0	1	2	2	0	2	0	0	0	0	2	1	0	2	2	0	0	1	0	2	2	1	0	0	0	0	2	0	0	2	0	1	0	0	1	0	0	1	0	0
919	0	0	1	0	0	0	2	2	0	0	1	0	2	0	2	1	0	1	0	1	0	0	2	2	0	2	1	0	1	1	2	0	2	1	0	2	2	0	1	1	0	1	1	0	1	0	0	0	1
920	0	0	1	1	0	1	1	2	0	0	0	0	0	0	1	0	0	0	0	2	1	0	1	1	0	0	2	1	2	2	2	0	2	1	1	1	2	0	0	2	0	0	0	0	0	1	0	0	0
921	1	0	0	0	0	0	0	1	0	0	0	0	0	0	0	0	0	0	1	1	0	0	2	2	0	1	1	0	2	2	0	0	1	1	1	1	0	0	1	1	0	0	0	0	1	0	0	0	0
922	1	0	1	0	1	1	2	2	0	0	1	0	1	0	1	1	0	1	1	1	0	0	2	2	0	1	2	0	1	1	2	0	1	0	1	1	2	0	0	2	0	0	1	0	1	1	0	0	0
923	0	0	1	0	0	0	1	1	0	0	1	0	0	0	1	0	0	0	1	1	1	1	1	2	0	1	1	2	2	2	1	1	2	2	0	2	0	0	1	0	0	0	0	1	0	0	0	0	0
924	1	0	1	0	0	1	2	2	0	0	1	0	1	0	0	0	0	1	0	2	0	0	2	2	0	0	2	1	2	2	0	0	0	2	0	2	2	0	0	2	0	1	1	0	0	2	0	0	0
925	0	0	1	0	1	1	0	0	2	0	0	1	1	0	0	0	0	1	1	0	1	0	2	2	0	1	1	1	2	1	1	0	1	1	1	1	2	0	1	1	0	0	0	0	0	0	0	0	0
926	1	0	1	0	0	0	0	0	2	0	0	0	0	0	0	0	0	1	2	0	1	0	1	1	0	0	1	0	2	2	0	1	2	1	2	2	2	0	0	1	0	0	0	0	0	1	0	0	0
927	0	0	1	0	1	1	2	2	0	1	1	0	0	0	0	0	1	2	0	2	0	0	2	2	0	0	1	0	2	2	0	0	2	2	0	2	1	0	0	1	0	0	0	0	0	0	0	0	1
928	0	1	0	0	0	1	0	0	2	0	0	1	1	0	1	0	0	0	0	2	0	0	2	2	0	1	1	1	2	2	1	0	2	1	1	1	2	0	0	2	0	0	1	0	0	0	0	0	0
929	0	0	1	1	0	1	0	1	0	0	1	2	1	0	1	0	0	1	1	1	1	0	2	2	0	1	2	0	2	1	0	2	2	2	0	2	2	0	0	2	0	0	1	0	1	0	0	0	0
930	0	0	0	0	0	0	1	2	0	0	0	0	1	0	1	0	0	0	1	1	1	0	2	2	0	1	1	0	2	2	1	0	1	2	0	2	1	0	1	0	0	1	1	0	0	1	0	0	0
931	0	0	1	0	0	1	1	1	1	1	1	0	1	1	0	1	0	1	1	0	1	0	2	2	0	1	2	0	2	2	1	0	0	2	0	2	1	0	2	0	0	0	1	0	0	0	0	0	1
932	0	0	0	0	0	0	1	1	1	0	1	1	1	0	1	0	0	0	1	1	1	0	2	2	0	0	2	0	2	2	0	1	2	0	0	2	2	0	1	1	0	0	0	1	0	0	0	0	0
933	0	0	0	0	0	0	2	2	0	0	2	0	0	0	0	0	0	1	0	2	0	0	2	2	0	1	1	1	1	1	1	0	2	1	0	2	0	1	1	0	0	0	0	0	0	0	0	0	0
934	0	0	1	2	0	2	1	2	0	0	0	1	1	0	1	0	0	0	1	1	0	0	2	2	0	2	2	1	2	2	1	2	1	1	1	1	1	0	1	0	0	1	1	0	1	1	0	0	0
935	0	0	1	1	0	1	1	1	1	0	0	2	2	1	1	1	0	0	1	0	1	0	2	2	0	1	1	1	2	2	1	1	1	0	0	1	1	0	1	1	0	0	0	0	0	0	0	1	0
936	0	0	1	0	0	1	1	2	0	0	0	1	1	0	1	0	0	0	1	1	0	0	2	2	0	0	0	0	1	2	1	0	2	1	1	1	1	0	0	1	0	0	1	0	2	0	0	0	1
937	0	1	1	0	0	0	1	1	1	1	0	0	1	0	2	0	0	2	0	2	0	0	2	2	0	1	2	1	2	2	2	1	2	2	0	2	2	0	0	1	0	0	0	0	0	1	0	0	0
938	1	0	0	0	0	0	1	1	1	0	0	0	0	0	0	0	0	1	1	1	1	0	2	2	0	2	1	1	2	1	1	0	1	2	0	2	1	1	1	1	0	0	0	0	0	0	0	1	0
939	0	0	1	1	0	1	0	1	1	0	0	1	1	0	1	0	0	1	2	0	1	1	0	1	1	1	2	0	2	1	0	0	0	1	0	2	1	0	0	1	0	0	1	0	1	0	0	0	0
940	1	0	1	0	0	1	0	0	2	0	0	0	2	0	2	0	0	0	1	0	0	0	1	1	1	1	2	0	2	1	0	1	1	1	2	1	2	0	0	2	0	0	0	1	0	0	0	0	0
941	0	0	1	0	0	0	2	2	0	0	0	0	0	0	0	0	0	0	0	2	0	0	2	2	0	2	0	1	1	1	1	1	2	2	0	2	1	1	0	1	0	0	1	0	1	0	0	0	0
942	0	0	2	0	0	2	1	2	0	0	0	0	1	0	1	0	0	0	1	1	0	0	1	1	1	2	2	0	2	2	1	0	2	0	1	2	2	0	1	1	0	2	2	0	0	1	0	1	0
943	1	0	2	0	1	1	1	2	0	0	1	1	1	0	1	0	0	0	1	1	1	0	0	0	0	0	2	0	2	2	1	1	1	0	1	1	0	0	2	1	1	1	1	0	0	0	0	0	0
944	0	0	1	0	0	0	2	2	1	0	1	0	0	0	0	0	0	0	1	1	1	0	2	2	0	2	1	1	2	2	0	0	2	1	1	1	1	0	1	1	0	0	0	0	0	0	0	0	0
945	1	0	0	0	0	0	2	2	0	0	0	0	1	0	1	0	0	1	0	2	0	0	2	2	0	1	2	0	2	2	2	0	2	1	1	1	1	0	0	2	0	0	0	0	0	1	0	0	0
946	0	0	0	0	0	0	1	1	1	0	0	0	1	0	0	0	0	1	0	2	0	0	2	2	0	1	1	0	2	2	0	0	0	2	0	1	2	1	0	1	0	0	0	0	2	2	0	1	0
947	0	0	1	1	1	2	2	2	2	0	0	0	0	0	0	0	0	1	1	1	0	0	2	2	0	0	1	0	1	1	2	0	2	2	0	2	0	0	2	0	1	0	1	0	1	0	0	0	0
948	1	0	0	0	0	0	1	1	1	0	0	0	2	0	2	0	0	0	1	1	1	0	2	2	0	0	0	0	2	2	0	0	0	2	0	2	2	0	2	0	0	0	1	1	0	1	0	0	2
949	0	0	2	0	0	1	0	1	1	0	0	1	2	0	2	0	0	1	1	1	1	0	1	1	0	1	2	0	2	2	1	0	1	2	0	2	1	0	1	1	0	0	1	0	1	1	0	1	0
950	0	0	1	0	0	1	1	1	0	0	0	0	0	0	0	0	0	1	0	2	0	0	1	1	1	1	2	0	2	2	1	1	2	0	1	1	1	0	1	1	0	0	0	0	0	1	0	0	0
951	1	0	1	0	0	0	2	2	0	0	0	0	0	0	0	0	0	1	1	1	1	0	1	1	0	1	2	0	2	2	1	1	1	1	1	1	2	0	1	1	0	2	2	0	1	0	0	1	1
952	0	0	2	1	0	1	2	2	0	0	0	0	0	0	0	0	0	2	0	2	0	0	1	1	1	2	1	0	2	2	0	1	1	2	1	2	1	0	0	2	0	0	1	0	1	1	0	0	0
953	1	0	2	0	0	1	1	2	1	0	0	1	1	0	1	0	0	0	0	2	0	0	1	1	0	1	0	0	1	1	2	2	2	1	1	1	1	0	1	2	1	0	2	0	1	1	0	0	0
954	0	0	2	1	0	2	2	2	0	0	1	0	1	0	0	0	0	1	1	1	1	0	1	1	1	1	2	0	2	2	0	0	1	1	1	1	1	0	0	1	0	0	1	0	1	1	0	0	0
955	1	0	1	0	0	0	1	2	0	0	0	1	0	0	0	0	0	0	0	1	0	0	2	2	0	1	2	0	2	1	0	1	2	2	0	2	0	1	1	0	0	0	0	0	1	0	0	0	1
956	0	1	1	0	0	1	0	1	1	0	0	0	0	0	0	0	0	1	2	0	0	0	1	1	1	0	0	1	1	1	1	1	1	1	0	2	0	0	1	0	0	1	1	1	1	0	0	0	0
957	1	0	0	1	0	1	1	1	1	0	0	0	0	0	0	0	0	1	0	2	0	0	0	1	1	1	2	1	2	2	2	1	2	1	1	1	1	0	2	1	1	0	1	0	1	1	0	0	0
958	0	0	2	0	1	2	1	1	1	0	0	1	1	0	1	0	0	1	1	1	0	0	1	2	0	1	1	0	2	2	0	2	1	2	0	2	2	0	0	2	1	0	0	0	0	0	0	0	0
959	1	0	0	0	1	1	0	0	2	0	0	0	1	0	0	0	0	1	1	1	0	0	1	1	0	1	2	0	2	1	1	0	1	1	0	2	1	1	0	1	0	0	0	0	0	0	0	0	0
960	1	0	1	0	1	1	0	1	2	0	0	0	2	0	1	0	1	1	2	0	1	0	2	2	0	1	1	1	2	2	1	1	2	0	1	1	2	0	1	1	0	1	1	0	1	0	0	0	0
961	1	1	1	0	0	1	2	2	0	0	1	1	1	0	1	0	0	1	0	2	0	0	2	2	0	1	1	2	2	2	0	0	2	1	1	1	1	1	0	2	0	0	0	0	0	0	0	0	0
962	1	0	1	0	0	0	0	1	0	0	1	0	2	0	2	0	1	1	0	2	0	0	2	2	0	0	2	0	2	2	1	0	0	0	1	1	2	0	0	2	0	0	1	0	0	0	1	0	0
963	0	0	2	0	0	1	1	1	1	0	0	0	0	0	0	0	0	0	0	1	0	0	2	2	0	0	1	0	1	2	1	2	2	0	1	1	1	2	0	0	0	0	1	0	1	1	0	0	0
964	0	0	1	0	0	1	1	1	1	0	0	1	2	0	1	0	0	1	1	1	0	0	2	2	0	0	2	0	2	2	1	1	1	1	1	1	0	2	0	0	0	1	1	0	1	0	0	0	1
965	0	1	1	1	0	2	1	1	1	0	1	0	1	0	1	0	1	1	0	2	0	0	2	2	0	2	1	0	2	2	1	1	1	1	1	1	1	1	1	2	2	0	0	0	0	1	0	0	0
966	0	0	2	0	0	0	2	2	0	0	1	0	1	0	0	0	0	1	0	2	0	0	0	1	1	1	1	1	2	2	0	0	2	1	1	1	2	0	1	1	0	0	1	0	1	1	0	0	0
967	1	0	0	1	0	1	1	1	1	0	0	0	0	0	0	0	0	1	1	1	1	0	1	1	1	2	1	2	2	2	0	0	2	0	1	2	1	0	0	1	0	1	1	0	1	0	0	0	0
968	0	0	1	0	0	1	1	2	0	0	1	1	2	0	2	0	0	0	0	2	0	0	0	0	0	1	1	2	2	2	2	0	1	2	0	2	1	1	0	0	0	0	1	0	1	0	0	0	2
969	0	0	2	0	1	1	0	1	0	0	1	1	1	0	1	0	0	0	0	1	0	0	1	2	0	1	2	0	2	2	1	2	2	0	1	1	1	1	1	1	1	0	0	0	1	1	0	0	0
970	1	0	2	0	0	1	1	1	1	0	1	1	1	0	1	0	0	0	0	1	0	0	1	1	1	0	2	1	2	2	0	0	2	2	0	2	2	1	0	0	0	0	1	0	1	1	0	0	0
971	0	0	1	0	0	1	1	1	1	0	0	0	0	0	0	0	0	0	0	1	0	0	2	2	0	0	1	1	2	2	0	1	1	2	0	2	2	0	1	1	0	0	1	0	0	0	0	0	0
972	1	0	1	1	0	1	1	1	1	0	0	1	1	0	1	0	0	2	0	1	0	0	1	1	0	0	2	1	2	2	0	1	2	2	0	2	1	1	0	2	0	2	2	0	0	1	0	2	0
973	0	0	0	0	0	0	2	2	0	0	0	1	2	0	1	0	0	0	1	1	0	0	1	1	1	0	2	0	2	2	0	1	2	2	0	2	1	0	1	2	1	0	1	0	0	0	0	0	0
974	1	0	1	1	1	2	1	2	1	0	0	1	1	0	1	0	0	2	0	2	0	0	2	2	0	0	1	0	2	2	0	1	1	0	1	1	2	0	1	1	0	1	1	0	1	1	0	0	0
975	0	0	2	1	0	2	1	1	1	0	0	0	1	0	0	0	0	0	0	2	0	0	2	2	0	0	1	0	2	2	0	1	2	1	1	1	2	0	1	1	0	0	0	0	2	2	0	0	0
976	0	0	2	0	2	2	0	1	2	0	0	0	0	0	0	0	0	0	1	0	1	0	1	1	1	1	1	0	2	2	0	0	0	0	0	2	1	1	0	1	0	0	1	0	1	0	0	1	1
977	1	0	2	0	0	2	1	1	1	0	1	0	2	0	2	1	0	2	0	2	0	0	2	2	0	2	1	0	1	1	0	0	0	2	0	2	1	0	0	1	0	0	2	0	1	1	0	0	0
978	0	0	2	1	0	1	2	2	0	0	0	1	1	0	1	0	0	0	1	1	0	0	2	2	0	0	0	0	2	2	0	1	2	1	1	1	1	0	0	0	0	0	1	0	1	1	0	1	1
979	0	0	1	1	0	1	0	1	0	0	0	1	1	0	1	0	0	0	0	1	0	1	2	2	0	2	0	0	1	1	2	1	1	1	1	1	0	1	1	0	0	0	0	1	0	1	0	0	0
980	1	0	0	0	0	0	1	1	1	0	0	0	0	0	0	0	0	0	1	0	1	0	1	1	1	1	2	2	2	2	1	0	2	1	0	2	2	1	0	2	1	1	2	0	0	1	0	0	0
981	1	0	2	1	1	2	1	2	0	0	0	2	2	1	1	1	0	2	2	0	0	0	2	2	0	2	1	1	2	1	2	0	2	0	1	1	1	0	0	1	0	1	1	0	1	1	0	0	1
982	1	0	2	0	1	2	2	2	1	0	1	1	2	0	2	0	0	1	0	2	1	0	2	2	0	1	2	0	2	2	0	2	2	2	0	2	0	0	1	0	0	0	0	0	0	1	0	0	0
983	1	0	1	0	0	1	1	1	1	0	0	1	1	0	1	0	0	0	1	1	0	0	2	2	0	1	1	0	2	1	0	1	2	2	0	2	1	1	0	1	0	0	0	1	1	1	0	0	0
984	1	0	1	0	0	0	1	1	1	1	0	1	1	0	1	0	0	1	0	1	0	0	2	2	0	1	0	1	1	1	1	1	2	1	0	2	1	0	0	0	0	0	0	0	0	1	0	1	0
985	0	0	1	1	0	1	1	1	1	0	0	0	1	0	1	0	0	0	0	1	0	0	2	2	0	0	1	1	2	2	0	2	2	2	0	2	2	0	0	1	0	0	1	0	0	1	0	0	1
986	0	0	2	0	1	2	1	1	1	0	0	1	1	0	1	0	0	0	0	2	0	0	2	2	0	2	2	0	1	1	1	1	0	2	0	2	0	0	1	1	0	0	0	0	2	2	0	0	0
987	0	0	1	0	0	1	1	1	1	0	0	0	1	0	0	0	0	2	0	2	0	0	0	0	1	1	2	0	2	2	0	2	1	2	0	2	1	1	0	1	0	0	1	0	1	0	0	0	0
988	1	0	2	1	1	2	1	2	0	0	0	0	0	0	0	0	0	0	1	1	1	0	1	1	0	1	1	0	1	1	0	1	2	2	0	2	0	1	0	0	0	0	1	0	0	1	0	0	0
989	0	0	0	0	1	1	2	2	0	0	2	0	0	0	0	0	0	0	1	1	1	0	2	2	0	0	2	0	2	1	0	0	2	1	1	1	1	0	2	0	0	0	0	0	1	1	0	0	0
990	0	0	1	0	0	1	1	1	1	0	0	0	1	0	1	1	0	0	1	1	1	0	2	2	0	2	2	0	2	2	2	0	1	1	1	1	1	1	0	1	0	0	1	0	1	1	0	2	0
991	0	0	1	0	0	1	1	2	0	0	0	1	1	0	1	0	0	1	1	1	0	0	2	2	0	1	0	0	1	1	2	0	2	2	0	2	1	0	1	2	1	0	0	0	0	2	0	0	0
992	0	0	1	1	0	1	1	2	0	0	1	1	2	0	2	0	0	1	2	0	2	0	2	2	0	1	0	0	1	1	2	2	2	0	1	1	2	0	0	2	1	0	1	0	1	2	0	0	0
993	0	0	2	0	0	2	1	1	0	0	1	1	1	0	2	0	0	0	0	1	0	0	2	2	0	1	2	0	2	2	0	2	2	0	1	1	1	0	1	0	0	1	1	0	1	0	0	0	0
994	1	0	1	1	0	1	0	1	1	0	1	0	1	0	1	0	0	1	0	2	0	0	2	2	0	2	1	0	1	1	1	1	2	1	1	1	1	0	1	1	0	0	1	0	1	2	0	0	0
995	0	0	2	0	1	2	0	1	1	0	0	0	1	0	0	0	0	0	0	1	0	0	1	1	1	1	0	0	1	1	1	1	1	2	1	1	1	0	0	1	0	0	1	0	1	1	0	0	1
996	0	0	2	2	0	2	1	1	1	0	1	0	0	0	0	0	0	1	2	0	2	0	2	2	0	0	2	1	2	2	0	1	2	0	1	0	2	0	0	2	0	0	0	0	0	1	0	0	1
997	1	0	0	0	0	0	2	2	0	0	0	0	0	0	0	0	0	0	1	1	1	0	2	2	0	2	2	0	2	2	0	0	1	1	1	1	0	1	1	0	0	0	0	0	1	2	0	0	2
998	1	0	2	0	0	2	0	1	0	0	1	1	2	0	2	0	0	1	0	2	0	0	2	2	0	1	1	1	2	2	0	1	2	0	0	2	0	0	1	0	0	0	0	0	2	2	1	0	0
999	1	0	1	1	0	1	1	1	1	0	0	0	0	0	0	0	0	2	0	2	0	0	2	2	0	0	1	1	2	1	1	0	1	1	1	1	1	0	1	1	0	0	0	0	0	1	0	0	1
1000	1	0	1	0	0	1	2	2	0	0	0	0	0	0	0	0	0	1	2	0	2	0	2	2	0	2	2	0	2	2	0	1	2	1	1	1	1	0	1	1	0	1	2	0	1	0	0	0	0
[truncated: 952 more columns]
