# Supplementary material for: KNN-MDR: a learning approach for improving interactions mapping performances in genome wide association studies
Source: BMC Bioinformatics. 2017 Mar 21;18:184. doi: 10.1186/s12859-017-1599-7 (PMC5361736; doi:10.1186/s12859-017-1599-7)
Supplement: Supplementary file 2 — The data set(s) supporting the results of Table 1. (ZIP 22742 kb) [file 12859_2017_1599_MOESM2_ESM.zip › Nouveau dossier/S64/mkallsimul.dat]

1	0	2	0	0	0	0	1	0	1	0	0	1	1	1	0	0	0	1	1	1	0	1	2	2	0	0	0	0	0	2	0	2	1	0	1	2	2	1	0	2	1	1	0	0	0	0	0	2	0
2	0	1	1	0	0	1	1	1	0	0	0	0	0	0	0	0	0	2	0	1	1	0	2	2	0	1	0	0	1	1	0	2	2	0	1	1	2	0	2	0	0	0	1	0	1	1	0	1	1
3	1	0	2	0	0	1	0	0	0	0	1	0	2	0	1	1	0	1	1	0	0	1	1	1	0	1	0	0	0	2	0	1	1	1	1	2	1	0	0	1	1	0	0	0	0	0	0	1	0
4	0	1	1	1	1	1	1	1	1	0	0	1	1	0	1	1	0	1	1	1	1	1	2	2	0	0	0	0	0	1	0	2	2	0	0	0	1	0	1	0	0	1	0	1	1	0	0	2	0
5	0	0	2	1	0	1	0	0	1	0	0	0	2	1	0	0	0	2	0	1	1	1	2	2	0	1	0	0	1	1	1	2	1	0	0	2	1	0	0	1	1	0	0	0	0	2	0	1	0
6	0	1	1	0	0	1	1	0	0	0	1	0	0	0	0	0	0	2	1	0	0	0	2	2	0	2	0	0	0	2	1	0	0	1	1	1	2	0	0	1	1	0	0	0	0	0	0	2	0
7	1	0	2	0	0	2	1	0	2	0	0	1	1	1	0	0	1	2	1	0	0	0	2	2	0	1	0	2	2	0	2	1	1	1	1	2	1	0	0	1	1	2	0	0	1	0	0	1	1
8	0	0	2	0	1	0	1	0	1	1	0	1	1	1	0	0	0	0	1	1	1	0	2	2	0	1	0	0	0	2	0	2	2	0	0	1	1	0	1	1	1	0	0	0	0	0	0	2	0
9	0	1	1	0	0	1	1	1	1	0	0	0	1	0	0	0	0	0	2	1	1	0	1	1	0	0	0	0	0	2	1	1	1	1	0	0	2	0	1	1	1	0	0	0	1	0	0	2	0
10	0	1	1	1	0	0	2	1	0	0	0	1	2	2	0	0	0	2	0	1	0	0	1	1	0	1	0	1	1	1	1	0	0	0	0	2	2	0	2	0	0	1	1	0	1	1	0	1	0
11	0	1	1	0	0	0	2	0	1	0	0	0	2	2	0	0	0	1	1	1	0	0	2	2	0	0	0	0	0	1	0	2	2	0	0	0	1	0	2	1	0	1	0	0	0	0	0	2	0
12	1	2	0	0	0	0	1	0	1	0	0	2	2	1	1	1	0	0	2	0	0	1	0	1	1	0	0	0	1	0	0	1	1	0	0	1	0	0	1	1	1	2	0	0	0	0	0	0	0
13	0	2	0	1	1	0	1	1	1	0	0	0	0	0	0	0	0	0	2	0	0	1	1	1	1	1	0	2	2	1	1	1	1	0	0	2	1	0	0	1	1	0	1	0	1	2	0	1	1
14	1	1	1	1	0	0	1	0	0	0	0	0	2	1	0	0	0	1	1	1	1	0	2	2	0	1	0	2	2	0	2	1	2	1	1	1	0	0	2	1	0	0	0	0	0	0	0	1	0
15	1	0	1	0	0	0	0	0	2	0	0	0	1	1	0	0	0	2	1	1	1	0	2	2	0	1	0	1	1	1	1	1	1	1	0	1	0	0	2	1	0	2	0	0	1	0	0	0	0
16	0	0	2	0	0	1	1	0	1	0	1	1	2	1	0	0	0	1	1	1	1	0	2	2	0	0	0	1	1	0	2	1	1	0	0	1	1	0	0	1	1	0	0	0	1	0	0	2	0
17	1	1	2	0	0	0	2	0	1	0	1	0	0	0	0	0	0	2	0	1	1	0	2	2	0	1	0	1	0	1	1	0	0	1	1	2	2	0	2	0	0	0	0	0	0	0	0	1	0
18	0	2	1	1	0	0	2	0	0	0	0	1	1	1	0	0	0	0	2	0	0	1	0	0	1	0	0	0	0	2	1	1	1	0	0	1	1	0	1	1	1	0	0	0	0	1	0	1	1
19	1	2	1	1	0	0	0	0	0	0	1	1	1	1	0	0	0	1	1	0	1	1	2	2	0	2	0	0	0	2	1	0	0	0	0	1	1	0	0	1	0	0	0	0	0	0	0	2	0
20	1	2	0	0	0	0	1	0	0	0	1	0	0	0	0	0	0	2	0	1	0	0	2	2	0	0	0	2	2	0	2	1	1	1	0	0	0	2	0	0	0	0	0	0	0	0	0	0	1
21	1	0	2	0	0	0	2	0	0	1	0	1	2	1	0	0	0	1	1	1	1	1	2	2	0	2	0	2	2	0	2	1	1	0	0	1	2	0	0	2	2	0	0	1	0	1	0	0	0
22	0	1	2	0	0	0	0	0	0	0	1	0	0	0	0	0	1	1	1	1	1	1	2	2	0	2	0	2	2	2	0	1	1	0	0	2	1	0	1	1	1	0	0	0	0	1	0	0	0
23	0	1	1	1	1	1	2	0	1	0	1	1	1	1	0	0	0	0	2	0	0	1	1	2	0	0	0	1	2	1	0	2	2	2	0	1	1	0	0	1	1	0	1	0	1	0	0	1	0
24	1	1	0	1	0	0	1	0	0	0	1	0	1	0	0	0	0	2	1	0	0	1	2	2	0	1	0	0	1	1	0	2	2	0	0	2	2	1	0	0	0	1	0	0	1	0	0	1	0
25	1	0	2	1	0	0	2	0	0	0	1	0	1	0	0	0	0	1	1	1	1	1	2	2	0	0	0	0	1	1	0	1	1	0	0	2	2	0	1	1	1	1	0	0	0	1	0	1	1
26	0	1	2	0	0	0	0	0	2	0	0	0	2	1	0	1	1	0	2	1	1	0	2	2	0	2	0	0	0	1	0	1	1	0	0	2	1	0	0	0	0	0	1	0	1	1	0	2	0
27	1	0	2	0	0	0	1	0	1	0	0	0	0	0	0	0	0	0	2	0	0	1	0	0	1	1	0	0	0	1	1	2	2	0	1	2	1	0	1	1	1	0	0	0	0	0	0	1	0
28	1	1	1	0	0	0	1	0	1	0	0	1	1	1	0	0	0	1	1	1	1	0	2	2	0	1	0	0	0	2	0	1	2	2	1	2	1	1	0	1	1	1	0	1	1	0	0	2	0
29	1	1	1	0	0	1	1	0	1	0	0	0	0	0	0	0	0	2	0	1	1	0	1	1	0	2	0	0	0	1	1	1	1	0	0	2	1	0	0	1	1	0	1	0	1	1	0	1	1
30	0	2	1	0	0	1	1	0	0	0	0	1	1	1	0	0	0	1	1	1	1	0	2	2	0	1	1	0	0	1	0	0	1	0	0	2	1	0	2	0	0	0	0	0	0	1	0	1	1
31	1	1	2	1	0	0	1	0	0	0	1	1	1	1	0	0	1	2	1	0	0	1	0	1	1	0	1	0	0	0	1	1	2	0	0	1	1	0	1	1	1	0	0	0	0	0	0	0	0
32	0	1	2	0	0	0	1	0	2	0	0	0	0	0	0	0	0	1	1	1	1	0	2	2	0	1	0	0	1	0	1	2	2	0	0	1	2	0	2	0	0	1	0	0	1	0	0	2	0
33	0	2	0	1	0	0	1	0	1	0	0	0	1	1	0	0	0	0	2	0	0	0	1	1	0	1	0	1	1	1	2	2	2	0	1	1	1	0	1	1	1	0	0	1	0	1	0	1	0
34	0	1	2	0	0	1	1	0	0	0	0	2	2	1	1	1	0	0	2	0	0	0	2	2	0	1	0	0	0	1	2	0	0	0	0	2	2	0	0	1	1	1	0	0	1	0	0	2	0
35	0	1	1	0	0	0	2	0	0	0	0	0	0	0	0	0	0	1	1	1	0	0	1	1	1	2	0	0	0	0	1	2	2	0	0	1	1	0	0	1	1	0	0	0	0	0	0	0	0
36	1	1	1	1	0	0	1	0	2	0	0	1	1	1	0	0	0	0	2	0	0	0	2	2	0	1	0	1	2	0	1	0	1	1	0	1	1	0	0	1	1	2	0	0	0	1	0	1	0
37	0	1	1	0	0	1	2	1	0	0	0	1	1	1	0	0	0	1	1	0	0	0	1	1	0	1	0	1	1	1	2	1	1	0	0	1	1	1	0	2	1	0	0	0	0	0	0	0	1
38	0	1	2	0	0	1	2	1	0	0	0	0	1	0	0	0	0	1	1	0	0	0	1	1	1	0	0	1	1	2	1	0	0	0	0	2	1	0	0	2	2	0	0	0	0	0	0	0	1
39	1	1	2	0	0	0	1	0	0	1	0	0	1	1	0	0	0	2	0	1	1	0	2	2	0	0	1	1	1	1	0	2	2	0	0	2	1	1	1	2	0	0	0	0	2	1	0	2	0
40	1	1	1	0	0	0	0	0	2	0	0	0	0	0	0	0	0	1	1	1	0	1	1	1	1	0	2	1	1	0	1	1	2	0	0	1	1	0	2	1	0	0	0	0	0	1	0	2	0
41	1	1	2	1	0	0	2	0	0	0	0	1	1	1	0	0	0	1	0	1	1	0	2	2	0	1	1	0	0	1	0	0	0	0	0	2	2	0	0	1	1	1	0	0	0	2	0	2	0
42	0	1	1	0	0	0	1	0	1	0	1	1	1	1	0	0	0	1	0	1	1	0	1	2	0	1	0	1	1	1	1	0	0	0	0	2	1	0	1	1	1	0	1	0	0	2	0	2	0
43	0	0	2	0	0	1	2	0	1	0	0	0	1	0	0	0	0	1	1	1	0	0	1	2	0	1	0	0	0	1	1	1	1	2	0	1	2	0	1	1	1	0	1	0	0	2	0	1	1
44	1	1	0	0	0	0	2	1	0	0	0	0	0	0	0	0	1	2	0	2	2	0	2	2	0	1	0	2	2	1	2	1	1	0	0	2	1	0	2	0	0	0	0	0	0	0	0	2	0
45	1	0	2	0	0	0	0	0	2	0	0	1	0	0	0	0	0	0	1	0	0	0	2	2	0	0	0	1	1	2	1	1	1	0	0	1	1	0	1	1	1	0	1	0	1	0	0	1	1
46	0	1	1	0	0	0	0	0	1	0	0	0	2	0	0	0	0	1	1	0	0	1	2	2	0	0	0	0	0	1	2	2	2	0	0	0	0	2	0	0	0	1	1	0	0	0	0	2	0
47	1	0	2	0	1	0	1	1	1	0	0	0	2	2	0	0	0	1	1	2	1	0	1	1	0	0	0	0	1	1	0	1	1	0	0	1	1	0	1	1	1	1	0	0	0	0	0	1	1
48	0	0	2	1	0	0	1	0	0	0	0	1	1	1	0	0	0	0	2	0	0	0	2	2	0	0	0	0	2	0	0	0	1	0	0	2	1	0	1	1	1	0	0	0	0	0	0	1	0
49	0	2	2	0	0	0	2	1	0	0	1	0	0	0	0	0	0	0	2	1	1	0	1	2	0	1	0	1	1	1	2	1	1	0	0	2	2	0	0	1	1	0	1	0	1	0	0	2	0
50	1	2	0	0	0	1	1	0	0	0	0	0	1	1	0	0	0	1	1	0	0	1	2	2	0	1	0	0	0	2	0	0	0	1	1	1	1	1	1	1	1	0	0	0	1	1	1	1	0
51	0	1	1	1	0	0	0	0	2	0	0	1	2	1	1	1	0	1	1	1	1	0	2	2	0	2	0	0	0	2	1	2	2	0	0	0	2	0	0	2	1	0	0	0	0	0	0	1	0
52	1	1	1	1	0	1	0	0	0	0	1	0	0	0	0	0	0	1	1	0	0	0	2	2	0	1	1	0	0	1	0	1	2	1	1	2	2	0	0	2	2	0	1	0	1	0	0	1	0
53	0	1	1	0	0	0	1	0	1	0	0	0	0	0	0	0	0	1	1	0	0	0	2	2	0	0	0	0	0	2	1	1	1	0	0	2	2	0	0	2	2	0	0	0	0	0	0	1	1
54	0	2	1	0	0	0	2	0	0	0	0	0	2	1	0	0	0	1	1	0	0	0	2	2	0	1	0	0	0	1	1	1	1	1	0	1	0	1	1	0	0	0	0	1	0	0	0	1	0
55	0	1	2	1	0	0	2	0	0	0	0	0	1	0	0	0	1	2	1	1	0	1	1	1	1	1	0	1	1	1	1	1	1	0	0	2	1	0	2	0	0	0	0	0	0	0	0	2	0
56	1	0	2	0	0	1	0	0	1	0	0	1	1	1	0	0	0	2	0	1	0	1	2	2	0	1	0	0	0	2	0	1	1	0	0	1	1	0	1	2	2	0	0	0	0	0	0	1	0
57	1	0	2	0	0	1	0	0	1	0	0	0	0	0	0	0	0	1	0	2	2	0	1	1	0	1	0	0	1	0	1	2	2	0	0	1	2	0	1	1	1	0	0	0	0	2	0	2	0
58	0	1	1	0	0	1	2	0	1	0	1	0	0	0	0	0	0	0	2	0	0	0	2	2	0	1	0	1	1	1	1	0	1	2	0	2	2	1	0	0	0	1	0	0	1	1	0	0	0
59	0	1	1	1	0	0	2	1	0	0	1	0	0	0	0	0	0	1	1	1	0	0	2	2	0	1	0	0	1	0	1	1	1	0	0	2	1	0	1	1	1	0	0	0	0	0	0	2	0
60	1	0	2	0	0	0	1	0	0	0	0	0	1	0	0	0	0	1	1	1	0	0	2	2	0	1	0	0	1	0	1	2	2	1	1	2	1	0	0	1	1	1	0	0	1	1	0	0	2
61	1	1	1	1	0	0	0	0	2	0	0	0	0	0	0	0	1	1	2	0	0	0	1	1	0	2	0	1	1	1	2	2	2	1	0	0	0	0	2	1	0	1	0	0	0	0	0	1	1
62	0	1	1	0	0	0	0	0	1	0	0	0	1	1	0	0	0	2	0	0	0	1	2	2	0	0	0	1	2	0	1	1	1	0	0	2	1	0	2	0	0	0	0	0	0	0	0	0	1
63	1	1	1	0	0	0	0	0	2	0	0	0	2	1	0	1	0	0	2	0	0	1	2	2	0	2	0	0	0	2	0	2	2	0	0	1	1	0	1	1	1	1	0	0	0	0	0	2	0
64	1	0	2	1	0	0	1	1	0	0	0	0	0	0	0	0	0	2	0	2	0	1	1	1	1	1	1	1	1	2	0	2	2	1	1	2	2	0	0	2	2	1	0	0	1	0	0	1	1
65	1	1	1	1	0	0	2	0	1	0	1	1	1	1	0	0	0	2	1	0	0	0	2	2	0	2	1	1	1	1	0	1	1	1	1	1	2	1	0	1	1	1	0	0	0	2	0	2	0
66	0	0	2	0	0	1	2	0	0	0	1	1	1	1	0	0	0	2	0	1	1	1	1	1	1	1	0	0	0	2	0	1	1	2	1	1	2	0	2	0	0	0	1	0	1	0	0	0	1
67	1	1	1	0	0	0	0	0	2	0	0	1	1	1	0	0	0	1	1	0	0	1	2	2	0	0	0	0	0	2	1	1	2	0	0	2	0	0	2	1	0	0	0	0	1	1	0	2	0
68	1	1	1	0	0	0	2	0	0	0	0	0	1	1	0	0	0	1	1	1	1	0	2	2	0	1	0	0	1	1	0	0	1	1	0	1	1	1	0	1	1	0	1	0	1	2	0	0	1
69	1	2	2	0	0	0	2	1	0	0	1	1	1	1	0	0	0	0	2	0	0	0	2	2	0	0	0	0	0	2	0	0	0	0	0	1	1	1	1	0	0	0	0	0	0	1	0	1	0
70	0	0	2	0	0	0	0	0	1	0	1	1	1	1	0	0	0	0	2	0	0	0	2	2	0	1	0	0	1	1	0	0	1	0	0	2	2	0	0	2	2	0	1	0	0	1	0	0	2
71	0	1	2	1	0	0	2	0	1	0	1	0	1	0	0	0	0	1	1	1	1	1	2	2	0	2	0	1	1	1	2	1	1	0	0	1	1	0	1	1	1	0	0	0	0	1	1	1	0
72	1	2	0	0	0	0	2	0	1	0	0	0	0	0	0	0	0	0	2	0	0	1	1	2	0	0	0	0	1	0	1	2	2	1	0	2	2	0	1	1	1	0	0	0	2	1	1	1	0
73	1	2	0	0	0	0	2	1	0	0	0	1	1	1	0	0	0	0	2	0	0	0	2	2	0	1	0	0	1	1	1	2	2	2	0	1	1	0	1	0	0	1	0	0	1	0	0	1	1
74	0	2	1	0	0	0	2	0	0	0	0	0	0	0	0	0	0	1	1	2	1	0	1	1	0	1	1	0	1	2	0	2	2	0	0	1	0	0	2	0	0	0	1	0	0	0	0	2	0
75	0	0	2	0	0	1	0	0	2	0	0	0	0	0	0	0	0	0	2	0	0	1	1	2	0	0	0	0	1	1	0	1	2	0	0	1	2	0	1	1	1	0	0	0	0	1	0	2	0
76	0	0	2	0	0	0	2	0	0	0	1	0	0	0	0	0	0	0	1	1	1	0	2	2	0	0	0	0	0	2	0	0	1	1	1	2	0	0	2	0	0	1	0	0	1	0	0	1	0
77	0	2	1	0	0	0	0	0	0	0	0	0	0	0	0	0	0	2	0	1	1	0	2	2	0	1	0	0	1	1	1	2	2	1	1	2	1	0	1	1	1	0	1	0	1	1	0	0	1
78	0	1	2	0	0	0	1	0	2	0	0	0	0	0	0	0	0	0	2	0	0	1	2	2	0	0	0	0	0	1	1	1	1	1	2	2	1	1	0	1	1	0	0	0	0	0	0	1	0
79	1	2	1	0	0	0	1	0	0	0	0	1	1	1	0	0	0	2	0	1	1	0	2	2	0	1	0	0	0	2	0	1	1	0	0	0	2	0	0	1	1	0	1	1	0	0	0	1	0
80	1	1	1	1	0	0	2	0	0	0	1	0	0	0	0	0	0	0	2	1	1	1	2	2	0	2	0	1	1	1	2	0	0	1	1	2	1	0	1	1	1	0	0	0	2	0	0	1	1
81	1	1	1	0	0	1	2	0	1	0	0	0	0	0	0	0	0	0	2	0	0	0	2	2	0	1	0	0	0	1	1	1	2	0	0	2	1	0	1	1	1	0	1	0	1	1	0	2	0
82	1	1	2	1	0	0	1	0	1	0	0	0	0	0	0	0	0	1	1	1	0	0	1	1	0	0	0	1	1	1	1	2	2	0	0	0	1	0	1	1	1	0	0	0	0	0	0	2	0
83	1	1	1	1	0	0	2	1	0	0	1	0	0	0	0	1	0	2	0	1	1	1	1	1	1	2	0	2	2	1	1	1	2	0	0	2	1	0	2	0	0	0	1	1	1	2	0	1	1
84	1	2	0	0	0	0	2	1	0	0	0	0	0	0	0	0	1	2	0	1	1	0	2	2	0	1	0	1	1	1	1	2	2	1	0	1	2	0	0	2	2	0	0	0	0	0	0	0	0
85	1	1	1	0	0	0	0	0	2	0	0	0	0	0	0	0	0	2	0	1	1	0	2	2	0	0	0	0	0	2	1	0	0	0	0	2	1	1	1	1	1	0	0	0	2	1	0	2	0
86	0	1	2	1	0	0	0	0	1	0	0	0	0	0	0	0	0	1	2	0	0	0	1	1	0	1	0	2	2	2	0	1	1	1	1	1	1	1	1	1	0	0	0	0	0	1	0	1	1
87	1	0	2	0	0	1	1	0	1	0	0	0	0	0	0	0	0	0	1	0	0	1	2	2	0	0	0	2	2	2	0	1	1	1	1	1	1	0	0	2	2	0	0	0	0	0	0	2	0
88	1	2	0	1	0	0	1	1	0	0	0	0	1	1	0	0	0	1	1	1	0	0	1	1	0	0	0	0	0	1	2	1	1	1	0	1	1	0	1	1	1	0	1	0	1	1	0	1	0
89	1	2	0	1	0	0	2	0	0	0	1	2	2	2	0	0	0	1	1	1	0	0	2	2	0	1	0	1	2	0	1	1	1	0	0	1	1	1	0	1	1	2	0	0	0	2	0	2	0
90	1	1	0	1	0	0	0	0	2	0	0	0	0	0	0	0	0	0	2	1	1	1	2	2	0	1	0	1	1	1	1	2	2	0	1	2	2	0	2	0	0	1	1	0	1	1	0	1	1
91	1	1	2	0	0	1	2	0	1	0	0	1	0	0	0	0	1	2	1	0	0	0	1	1	0	2	0	0	0	2	1	1	1	1	0	1	1	1	0	1	1	0	0	0	0	0	0	0	2
92	0	1	1	0	0	1	0	0	2	0	0	0	0	0	0	0	0	1	1	1	1	0	2	2	0	2	0	0	0	2	1	1	2	2	2	2	1	1	0	1	1	0	0	0	0	0	0	0	2
93	0	1	1	0	0	0	1	0	0	0	0	0	0	0	0	0	0	1	1	1	1	0	2	2	0	0	0	2	2	2	0	2	2	1	0	0	2	0	0	2	2	0	1	0	1	2	0	1	1
94	1	1	1	0	0	1	2	1	0	0	1	0	0	0	0	0	0	2	0	1	1	0	2	2	0	2	0	0	0	2	0	0	1	1	0	2	2	0	0	1	1	0	2	0	1	1	0	1	0
95	1	1	1	0	0	0	2	0	0	0	1	0	0	0	0	1	0	2	0	1	1	1	2	2	0	2	0	2	2	1	1	2	2	0	0	1	1	0	0	1	1	0	1	0	1	2	0	1	0
96	1	2	0	0	0	0	1	1	0	0	0	0	2	1	0	1	0	1	1	1	0	0	2	2	0	1	0	0	0	2	1	1	1	0	0	1	0	0	2	0	0	0	1	0	0	1	0	2	0
97	0	1	1	0	0	1	0	0	1	0	0	0	0	0	0	0	0	1	1	1	1	1	2	2	0	0	0	1	2	0	1	1	1	1	1	1	1	0	0	2	2	0	0	0	0	0	0	0	0
98	0	1	2	1	0	0	1	0	1	0	0	1	0	0	0	0	0	1	1	2	1	0	2	2	0	0	0	0	0	1	1	1	1	0	0	1	1	0	0	1	1	1	0	0	1	0	0	2	0
99	1	1	2	0	0	1	0	0	1	0	1	1	1	1	0	0	0	0	1	0	0	1	2	2	0	0	0	1	1	1	1	1	1	0	0	1	2	0	1	1	1	0	1	0	1	2	1	0	1
100	1	1	1	0	1	1	2	1	0	0	1	0	1	0	0	0	0	1	1	1	1	1	2	2	0	2	0	1	1	1	2	1	1	0	0	2	1	1	0	2	2	0	0	0	0	2	0	1	0
101	0	2	1	0	1	1	1	0	1	1	1	1	1	1	0	0	0	0	1	0	0	1	0	1	1	0	1	0	0	1	1	1	1	0	0	1	1	0	0	1	1	0	0	0	0	0	0	1	1
102	0	1	1	0	0	0	1	0	0	0	1	0	1	1	0	0	0	0	2	0	0	0	2	2	0	1	0	0	1	1	1	2	2	0	0	1	1	0	0	0	0	1	0	1	1	0	0	1	1
103	1	0	2	0	0	1	2	1	0	0	0	0	0	0	0	0	0	2	1	0	0	1	2	2	0	0	0	0	1	1	0	2	2	1	1	2	1	0	0	1	1	0	1	0	1	0	0	0	0
104	1	1	2	0	0	0	1	0	0	0	0	0	1	0	0	0	1	2	1	0	0	0	2	2	0	1	0	0	0	1	1	0	0	0	1	2	1	1	1	1	1	1	0	0	0	1	0	1	0
105	1	2	2	0	0	0	0	0	2	0	0	1	1	1	0	0	0	2	0	1	1	0	2	2	0	1	0	1	1	1	2	1	2	0	0	2	1	0	0	1	1	2	0	0	0	0	0	2	0
106	1	1	1	0	0	1	1	0	0	0	1	1	2	1	0	0	0	0	2	0	0	0	0	2	0	1	0	1	1	1	2	1	1	0	0	1	1	1	0	1	1	0	0	1	1	1	0	1	1
107	1	1	1	0	0	1	2	0	0	0	0	0	2	0	1	1	0	1	1	1	0	0	2	2	0	2	0	0	0	2	1	1	1	1	1	2	1	1	1	1	0	0	0	0	0	0	0	0	0
108	1	1	1	0	0	0	2	1	0	0	0	1	1	1	0	0	0	0	2	1	1	0	0	1	0	0	0	0	1	1	0	0	0	0	0	2	1	1	0	2	2	0	0	0	0	0	0	2	0
109	0	1	1	1	0	0	2	1	0	0	1	0	1	0	0	0	0	0	2	0	0	0	1	1	0	1	0	0	1	0	1	2	2	1	2	2	2	1	0	1	1	0	0	0	0	0	0	0	0
110	0	0	2	1	0	1	2	0	0	0	1	0	1	0	0	0	0	0	2	0	0	0	2	2	0	0	0	0	0	2	1	1	1	1	0	1	2	0	0	2	2	0	0	0	0	0	0	0	0
111	0	1	1	1	0	0	1	1	1	0	0	1	1	1	0	0	0	2	0	0	0	0	2	2	0	1	1	0	0	1	0	1	0	0	1	2	1	0	0	2	2	0	0	0	0	0	0	1	1
112	0	1	1	0	0	1	1	0	1	0	1	0	1	0	0	0	0	2	0	2	1	0	2	2	0	0	1	0	0	1	0	1	2	0	1	2	1	0	0	1	1	0	0	0	0	0	0	2	0
113	0	1	1	0	0	0	1	0	1	0	0	0	0	0	0	1	0	0	2	1	1	0	2	2	0	1	0	0	0	2	1	1	2	1	1	2	2	0	1	1	1	1	0	0	0	2	0	0	0
114	1	1	1	1	0	1	2	0	0	0	1	0	0	0	0	1	0	0	2	0	0	0	2	2	0	0	0	1	1	0	2	0	0	0	0	2	1	0	0	2	2	0	1	0	0	0	0	2	0
115	0	1	1	0	0	0	0	0	1	0	0	2	2	2	0	0	0	0	2	0	0	0	2	2	0	1	0	0	0	2	0	1	2	0	0	2	1	0	0	1	1	1	1	0	1	1	0	1	1
116	1	1	1	0	1	0	1	0	2	0	0	0	2	1	0	1	0	1	1	1	0	1	1	1	1	2	0	0	0	1	1	1	1	2	1	2	2	0	0	2	2	0	0	0	0	0	0	0	1
117	1	1	1	0	0	0	2	1	0	0	1	0	0	0	0	0	0	0	2	0	0	1	0	0	1	1	0	1	1	1	2	1	1	2	1	1	2	0	0	1	1	0	0	0	0	0	0	1	0
118	0	1	2	0	0	0	1	0	0	0	0	0	0	0	0	0	0	1	1	0	0	0	1	2	0	1	0	0	1	1	0	0	1	1	1	2	2	0	1	1	1	0	0	0	0	1	0	2	0
119	0	1	1	0	0	0	1	0	1	0	0	0	2	1	0	0	0	1	1	1	1	0	1	2	0	1	0	0	0	2	0	1	1	2	1	2	1	0	1	1	1	0	0	0	0	0	0	1	0
120	1	2	0	1	0	0	1	1	1	0	0	0	0	0	0	0	1	2	1	0	0	0	2	2	0	2	1	0	1	0	0	1	1	1	0	2	2	0	1	0	0	0	1	0	1	1	0	1	0
121	0	1	1	0	0	1	1	0	0	0	0	0	0	0	0	0	0	0	2	0	0	0	2	2	0	1	0	0	1	1	0	1	1	1	0	1	1	1	0	1	1	0	0	0	1	1	0	1	0
122	0	1	1	0	0	0	0	0	2	0	0	1	0	0	0	0	0	1	1	1	1	1	2	2	0	0	0	0	1	1	0	1	1	0	0	1	1	0	1	1	1	0	0	0	0	0	0	2	0
123	0	1	1	0	0	0	2	1	0	0	1	0	0	0	0	0	0	0	2	0	0	0	1	1	0	1	0	1	1	1	2	1	1	0	0	1	2	0	0	2	2	0	0	0	0	0	0	1	0
124	0	2	0	0	0	0	1	0	1	0	1	0	0	0	0	0	0	1	1	1	0	1	2	2	0	1	0	0	2	0	0	1	1	0	0	1	2	0	0	1	1	0	1	0	0	0	0	1	0
125	1	0	1	0	0	0	1	0	1	0	1	1	1	1	0	0	0	1	1	1	0	0	1	1	0	1	0	0	0	1	0	1	1	0	0	2	2	0	1	1	1	0	0	0	1	1	0	1	0
126	1	2	1	0	0	0	1	0	1	1	1	0	0	0	0	0	0	1	1	1	1	0	2	2	0	1	0	0	0	1	1	2	2	0	0	0	0	1	1	0	0	0	0	0	1	1	1	1	0
127	1	2	2	1	0	0	2	0	0	0	1	0	1	0	0	0	0	0	2	0	0	0	1	1	0	2	0	1	1	1	1	1	1	0	0	1	2	0	1	2	1	0	1	0	1	0	0	2	0
128	0	2	1	2	0	0	2	0	0	0	0	0	0	0	0	0	0	1	1	1	1	0	1	1	1	1	0	0	0	1	0	0	2	1	0	2	1	0	1	1	1	0	0	0	0	1	0	1	0
129	1	2	0	1	1	0	1	0	1	0	1	0	0	0	0	0	0	1	1	1	1	0	0	2	0	1	1	1	1	1	0	0	1	0	0	2	1	1	0	1	1	0	1	0	2	0	0	2	0
130	0	1	0	1	0	0	1	0	0	0	1	1	2	2	0	0	0	1	1	1	1	1	1	1	1	0	0	0	0	1	2	1	2	2	2	2	1	0	1	1	1	0	0	0	0	1	0	1	0
131	1	1	2	0	0	0	2	0	0	0	1	0	0	0	0	0	0	1	1	0	0	0	1	1	0	2	0	1	0	0	2	1	1	0	0	2	1	0	1	1	1	0	0	0	0	1	0	0	0
132	1	1	1	0	1	0	1	0	0	0	0	1	2	2	0	0	0	0	2	0	0	0	2	2	0	2	0	1	1	2	1	1	2	1	1	2	1	0	1	0	0	1	0	0	0	2	0	1	0
133	0	1	1	0	0	0	2	1	0	0	0	0	0	0	0	0	0	1	1	0	0	0	2	2	0	2	0	0	1	0	1	1	1	0	0	1	1	0	1	1	1	0	1	0	0	2	0	1	1
134	0	0	2	0	0	0	0	0	0	0	0	0	0	0	0	0	0	2	0	1	1	1	0	1	1	1	0	0	0	2	0	2	2	2	0	1	1	0	2	0	0	0	0	2	0	0	0	0	2
135	0	1	1	0	1	1	1	0	2	0	0	0	1	0	0	0	0	2	0	1	0	1	1	1	1	1	1	0	0	1	0	2	2	0	0	2	1	0	1	2	1	0	0	0	0	0	0	0	0
136	0	2	2	1	0	0	1	0	0	0	0	0	0	0	0	0	0	0	1	0	0	1	2	2	0	2	0	1	1	1	1	2	2	1	2	2	2	0	1	0	0	0	0	0	0	0	0	1	0
137	1	0	2	0	0	0	2	0	0	0	1	1	1	1	0	0	0	1	1	1	1	0	1	1	0	0	0	0	1	1	0	1	1	1	0	0	1	0	0	2	2	0	0	0	0	0	0	0	0
138	0	1	1	0	0	1	2	0	0	0	1	0	0	0	0	0	0	1	1	0	0	1	2	2	0	1	0	1	1	0	1	2	2	0	0	1	2	0	1	1	1	0	1	0	1	1	0	1	0
139	1	1	1	0	0	0	0	0	2	0	0	0	0	0	0	0	0	2	0	1	1	0	1	1	0	0	0	1	1	2	0	1	1	0	0	1	1	1	0	1	1	0	1	0	1	1	0	2	0
140	0	0	2	0	0	0	1	0	2	0	0	1	2	2	0	1	0	1	0	1	1	0	2	2	0	1	0	0	1	0	1	1	1	2	1	2	1	0	0	2	2	0	1	1	1	2	0	1	0
141	1	0	2	0	0	0	2	1	0	0	0	0	0	0	0	0	0	2	0	1	1	2	0	1	1	1	0	0	0	2	1	2	2	1	1	1	2	0	0	1	1	1	0	0	1	0	0	1	1
142	0	1	2	0	0	0	0	0	2	0	0	0	0	0	0	0	0	1	1	0	0	1	2	2	0	0	0	0	2	0	0	1	1	0	0	1	1	0	2	0	0	0	0	0	0	0	0	0	1
143	0	1	1	0	0	0	2	0	0	1	1	1	0	0	0	0	0	2	0	1	1	1	2	2	0	0	0	1	1	2	0	1	1	0	0	1	1	1	0	0	0	0	1	0	0	2	0	2	0
144	1	1	2	1	0	0	1	1	1	0	0	1	1	1	0	0	0	1	1	1	1	0	2	2	0	1	0	0	1	1	0	2	2	0	0	1	2	0	0	2	2	0	0	0	0	1	0	1	0
145	1	2	0	0	0	0	2	0	0	0	0	1	1	1	0	0	0	1	1	0	0	0	2	1	1	1	0	0	2	0	0	2	2	0	1	2	2	1	0	2	1	0	1	0	1	1	0	2	0
146	1	0	2	0	0	2	1	1	1	0	0	0	0	0	0	0	1	1	2	1	1	0	2	2	0	1	0	0	0	2	2	1	1	0	0	2	2	0	1	1	1	0	0	1	0	0	0	0	0
147	0	1	0	1	0	0	2	1	0	1	1	0	1	1	0	0	0	0	2	0	0	0	1	2	0	1	0	0	0	1	2	1	2	2	1	1	1	1	1	1	1	0	1	0	1	0	0	1	0
148	1	1	1	0	0	1	1	0	2	0	0	0	0	0	0	0	0	2	0	2	1	0	2	2	0	1	0	1	1	1	1	2	2	1	1	2	1	0	0	2	2	0	1	0	0	1	0	2	0
149	1	1	1	1	0	1	1	0	0	1	1	0	0	0	0	1	0	2	0	1	1	0	2	2	0	1	0	0	2	0	0	1	1	0	0	2	1	1	0	1	1	0	0	0	0	0	0	2	0
150	0	1	1	1	0	0	2	1	0	0	0	1	1	1	0	0	0	1	1	1	1	0	2	2	0	1	0	2	2	0	2	2	2	0	0	0	2	0	1	1	1	0	0	0	0	0	0	1	0
151	0	1	2	0	0	0	1	0	1	0	0	0	0	0	0	0	0	0	1	0	0	1	1	2	0	1	0	0	0	2	0	1	1	0	0	2	1	1	0	1	1	0	1	0	1	2	0	1	0
152	1	1	2	1	0	1	1	0	0	1	2	2	2	2	0	0	0	2	0	1	0	0	2	2	0	1	0	1	1	2	1	2	2	0	0	2	1	0	2	0	0	0	0	0	0	0	0	1	0
153	0	0	2	1	0	0	0	0	2	0	0	0	1	0	0	1	0	2	0	2	1	1	0	0	1	1	0	0	0	2	0	1	1	1	0	0	0	1	0	0	0	0	0	0	0	0	0	2	0
154	0	1	1	1	0	0	0	0	2	0	0	1	1	1	0	0	0	1	1	0	0	1	2	2	0	2	1	0	0	1	1	0	1	1	1	2	1	0	1	2	1	0	0	0	1	0	0	1	0
155	0	0	2	0	0	0	2	0	0	0	2	0	0	0	0	0	0	1	2	1	0	0	2	2	0	0	0	0	0	2	1	1	1	0	0	1	0	0	1	1	1	0	0	1	0	1	0	0	0
156	1	0	2	0	0	0	1	0	1	0	1	0	2	1	0	0	0	1	2	1	0	0	2	2	0	1	0	0	0	1	1	0	0	0	0	2	2	0	0	2	2	0	0	1	0	0	0	1	0
157	1	2	0	0	0	0	2	0	0	0	0	0	1	0	0	0	0	0	2	1	0	0	2	2	0	2	0	0	0	2	0	1	1	0	0	2	1	1	0	1	1	0	0	0	0	0	0	1	1
158	0	2	0	0	0	0	2	1	0	0	1	0	1	0	0	0	0	1	1	1	0	2	1	1	1	1	0	0	0	2	1	1	1	0	0	1	1	0	2	0	0	0	0	0	0	0	0	1	0
159	0	2	2	0	0	1	2	0	1	0	0	0	1	0	0	1	0	0	2	1	0	0	1	1	0	1	0	1	1	1	2	1	1	0	0	1	1	0	1	1	1	0	0	0	0	0	0	0	0
160	0	2	1	0	0	0	2	1	0	0	0	0	0	0	0	0	0	1	1	1	0	0	0	0	0	0	0	1	1	1	2	0	2	1	0	1	1	1	0	1	1	0	0	0	2	0	0	1	0
161	0	1	1	0	0	0	1	0	1	0	1	1	1	1	0	0	0	1	2	0	0	0	2	2	0	0	0	2	2	1	2	0	1	0	0	2	1	1	0	1	1	1	0	0	1	0	0	2	0
162	0	2	0	0	0	1	1	0	1	1	0	0	0	0	0	0	0	0	2	0	0	1	2	2	0	1	0	0	1	1	0	1	1	0	0	1	1	0	1	1	1	0	0	0	0	0	0	1	0
163	0	0	2	1	1	0	0	0	1	0	1	0	1	0	0	0	0	2	0	0	0	1	2	2	0	1	0	1	1	1	1	2	2	0	0	2	1	1	0	2	1	0	1	1	1	2	0	2	0
164	1	1	1	1	0	0	0	0	0	0	0	2	1	1	0	0	0	0	2	0	0	0	2	2	0	1	0	0	0	2	0	2	2	0	0	1	1	0	2	1	0	0	1	0	1	1	1	2	0
165	1	1	1	1	1	1	2	0	0	0	1	0	0	0	0	0	0	1	2	0	0	0	1	1	1	1	0	0	1	1	0	1	0	0	0	1	2	0	2	0	0	0	2	0	1	1	0	2	0
166	1	1	2	1	0	0	1	0	1	0	0	0	1	0	0	0	0	0	2	0	0	1	1	1	1	1	0	0	2	0	0	2	2	0	0	1	2	0	1	1	1	0	1	0	0	1	0	1	0
167	0	1	1	0	0	1	2	0	1	0	1	1	1	1	0	0	0	2	0	2	0	1	1	1	1	2	0	1	1	1	1	1	2	1	1	2	0	1	1	0	0	1	0	0	0	0	0	0	0
168	0	1	1	1	0	1	2	0	1	0	0	1	1	1	0	0	0	0	2	0	0	1	2	2	0	1	0	1	1	2	0	2	2	1	1	2	2	0	2	0	0	0	2	0	0	1	0	1	0
169	0	0	2	0	0	1	1	0	0	0	1	0	0	0	0	0	0	1	1	0	0	0	2	2	0	1	0	2	1	1	1	1	1	2	1	2	1	0	0	2	2	1	0	0	1	1	0	1	1
170	0	2	0	1	0	0	1	1	1	0	0	0	0	0	0	0	0	1	1	1	1	0	2	2	0	1	0	1	1	2	0	1	1	1	2	2	2	0	0	2	2	0	0	0	0	0	0	1	1
171	1	1	1	0	0	0	0	0	2	0	0	1	2	1	0	0	0	0	2	0	0	1	2	2	0	0	0	2	2	1	1	1	2	1	1	1	2	0	0	2	2	1	0	1	1	0	0	1	0
172	0	2	1	0	0	0	1	0	1	0	0	0	0	0	0	0	0	2	0	1	0	0	2	2	0	1	0	0	0	2	0	0	2	1	0	2	2	0	1	1	1	0	0	0	0	0	0	1	0
173	1	2	1	1	0	0	1	0	0	0	1	0	1	1	0	1	0	1	1	1	1	0	2	2	0	1	0	0	0	1	1	1	1	0	0	2	1	0	0	2	2	0	1	0	1	0	0	2	0
174	0	1	2	0	0	1	1	0	2	0	0	0	1	0	0	0	0	1	2	0	0	1	2	2	0	0	0	0	0	2	0	1	1	0	0	2	1	0	2	1	0	0	0	0	0	1	0	2	0
175	1	2	0	0	0	0	1	2	0	0	0	0	0	0	0	0	0	1	2	1	0	1	2	2	0	0	0	0	0	2	0	2	2	0	1	1	2	0	0	2	2	0	0	0	0	0	0	1	1
176	1	1	1	1	0	0	1	1	0	0	0	1	1	1	0	0	0	0	1	0	0	0	1	1	0	0	0	1	1	1	1	0	1	1	1	2	2	1	0	2	1	0	0	0	0	0	0	1	1
177	1	2	1	0	0	0	1	0	0	0	1	0	1	1	0	0	0	0	2	0	0	1	1	1	1	1	0	0	0	0	1	0	0	0	0	2	0	1	0	1	1	0	0	1	0	0	0	0	0
178	1	2	1	1	0	0	2	0	0	0	0	0	0	0	0	0	0	0	2	1	0	1	2	2	0	0	0	0	2	0	0	0	1	1	0	1	1	1	1	1	1	0	0	0	0	0	0	2	0
179	0	2	1	1	0	0	2	0	1	0	0	0	1	0	0	0	1	2	1	0	0	0	2	2	0	1	0	0	1	1	0	1	1	1	1	2	2	0	1	1	1	0	1	0	1	0	0	1	0
180	1	0	2	0	0	2	2	1	0	0	0	1	2	1	0	0	0	1	1	0	0	0	2	2	0	0	0	2	2	2	0	1	1	0	0	1	1	0	1	1	1	0	1	0	0	0	0	1	0
181	1	0	2	0	0	1	2	0	0	0	2	0	0	0	0	0	0	0	1	0	0	0	2	2	0	2	0	0	0	2	0	0	0	0	1	2	1	0	0	1	1	0	0	0	1	1	0	1	0
182	0	1	2	1	0	0	1	0	1	0	0	0	0	0	0	1	0	2	0	0	0	2	2	2	0	0	0	0	0	1	0	0	0	0	0	2	1	0	1	1	1	0	0	0	0	0	0	1	0
183	0	1	1	0	0	0	2	0	0	0	0	0	0	0	0	0	0	0	2	1	1	1	2	2	0	0	0	0	1	1	0	1	1	2	0	1	2	0	1	0	0	0	0	2	0	0	0	1	0
184	1	1	1	0	0	0	1	0	0	1	0	0	2	1	0	1	0	0	2	1	1	0	1	1	0	2	0	0	0	1	2	2	2	0	0	0	2	0	0	2	2	0	0	0	0	0	0	2	0
185	0	2	1	0	0	0	1	0	1	0	0	1	2	2	0	0	0	1	1	1	0	0	2	2	0	2	0	1	1	1	1	1	1	1	1	2	1	0	0	1	1	0	1	0	1	1	0	2	0
186	0	0	2	0	0	0	2	0	0	0	0	0	2	2	0	0	1	2	0	1	1	2	0	1	1	1	1	0	0	0	1	2	2	0	0	1	1	0	0	2	2	1	0	1	2	0	0	1	0
187	1	1	1	0	0	0	1	0	2	0	0	0	0	0	0	0	0	1	1	0	1	1	1	2	0	0	0	0	0	2	1	1	1	1	1	1	1	0	1	0	0	0	1	0	1	0	0	1	1
188	0	0	2	0	0	1	1	0	0	0	0	1	2	1	0	0	0	1	2	1	1	0	2	2	0	1	0	1	1	1	1	0	1	1	0	2	1	1	0	0	0	0	1	0	0	1	0	2	0
189	1	2	0	0	0	0	1	1	1	0	0	0	2	1	0	0	0	0	2	0	0	0	1	1	0	1	0	0	0	2	1	1	1	0	0	1	1	1	0	1	1	0	1	0	1	1	0	0	0
190	0	1	1	0	0	0	1	0	1	0	1	0	1	1	0	1	0	1	1	1	0	1	2	2	0	1	0	2	2	0	2	1	1	0	0	1	1	0	0	1	1	0	0	0	0	0	0	1	0
191	1	2	0	0	0	0	1	1	0	0	0	0	0	0	0	0	0	2	0	0	0	0	0	0	0	0	1	2	2	1	1	2	2	0	0	0	1	0	1	2	2	0	1	0	0	1	0	1	0
192	0	2	1	1	0	0	1	0	2	0	0	0	0	0	0	0	0	2	0	1	1	0	2	2	0	1	0	1	1	1	1	0	0	0	0	2	2	0	0	2	2	1	0	0	0	0	0	1	0
193	1	1	1	0	0	0	1	0	0	0	1	0	0	0	0	0	0	0	1	0	0	0	2	2	0	0	0	0	0	1	1	1	1	0	0	1	1	0	0	1	1	0	0	1	0	0	0	2	0
194	1	0	2	0	1	0	1	0	2	0	0	0	0	0	0	0	0	0	2	0	0	0	2	2	0	0	1	0	1	2	0	2	2	0	1	1	2	0	2	0	0	1	0	0	1	0	0	1	1
195	1	2	1	1	0	0	1	0	0	0	0	1	0	0	0	0	0	1	1	0	0	0	2	2	0	0	0	1	1	1	1	1	1	0	0	1	2	1	0	1	1	0	2	0	1	1	0	1	1
196	1	1	2	0	0	1	1	0	1	1	0	0	0	0	0	0	1	2	1	1	0	1	2	2	0	1	0	0	0	1	1	1	1	0	0	2	1	0	0	0	0	0	0	0	0	1	0	1	0
197	0	2	1	0	0	0	0	0	2	0	0	0	1	1	0	0	1	2	0	2	2	0	2	2	0	2	0	1	1	1	2	0	2	1	0	2	1	0	0	2	2	0	1	0	1	0	0	1	1
198	1	0	2	2	0	1	2	0	1	0	0	0	0	0	0	0	0	1	1	0	0	1	0	1	0	1	0	0	1	0	1	0	1	1	0	1	1	0	0	1	1	0	1	0	1	1	0	2	0
199	0	2	0	0	0	0	2	0	0	0	1	0	1	0	0	0	0	0	2	0	0	0	1	2	0	0	0	0	0	2	0	1	1	1	0	1	1	1	0	0	0	1	0	1	2	0	0	1	0
200	0	1	1	0	0	0	2	0	0	0	1	0	1	0	0	0	0	1	1	1	1	1	2	2	0	0	0	1	1	2	0	0	0	0	0	2	1	1	0	1	1	0	0	0	0	0	0	0	1
201	1	1	1	1	0	1	1	0	1	0	0	0	1	0	0	0	0	2	0	1	1	0	2	2	0	1	0	0	0	2	0	1	1	1	0	1	2	1	0	1	1	0	1	0	1	0	0	2	0
202	0	1	2	1	0	0	2	1	0	0	0	0	1	0	0	0	0	1	1	1	1	0	2	2	0	0	0	0	0	2	0	2	2	0	0	1	2	0	0	2	2	0	1	0	1	0	0	2	0
203	0	1	2	0	0	0	1	0	2	0	0	1	1	1	0	0	1	1	1	1	1	0	1	1	0	1	0	0	0	2	1	2	2	0	0	1	2	0	1	1	1	0	1	0	0	1	1	1	0
204	0	2	0	1	0	0	0	0	1	0	1	0	0	0	0	0	1	2	0	1	1	0	2	2	0	2	0	1	1	1	1	1	1	0	0	1	1	1	1	1	0	0	1	1	0	0	0	2	0
205	1	2	0	0	0	0	1	0	2	0	0	1	1	1	0	0	0	1	1	0	0	0	1	1	0	2	0	1	1	1	1	1	1	1	1	2	1	0	0	2	2	0	0	0	0	0	0	0	0
206	0	1	1	0	1	1	1	0	1	0	1	0	0	0	0	0	0	1	1	0	0	0	2	2	0	2	0	2	2	2	0	1	2	2	2	2	2	0	1	1	1	0	0	0	0	1	0	2	0
207	0	1	1	0	0	0	1	1	0	0	0	0	0	0	0	0	0	1	1	0	0	0	2	2	0	0	0	0	1	2	0	1	1	0	0	1	1	0	2	0	0	0	0	0	0	0	0	1	0
208	1	2	0	0	0	0	1	1	0	0	0	1	1	0	1	1	0	1	1	0	0	0	2	2	0	2	0	0	0	1	1	2	1	0	0	2	0	1	1	0	0	1	0	1	2	0	0	0	1
209	0	1	1	0	0	1	1	0	1	0	0	0	0	0	0	0	0	2	0	1	1	0	2	2	0	0	0	1	1	1	2	1	1	1	0	0	2	0	0	2	2	0	1	0	0	1	0	1	1
210	1	1	1	1	0	0	2	0	0	0	1	1	1	1	0	0	0	1	1	1	0	0	1	1	0	2	0	1	1	0	1	0	1	0	0	2	0	1	0	0	0	0	0	0	1	1	0	2	0
211	1	2	0	0	0	0	1	0	0	0	1	0	0	0	0	0	0	1	2	0	0	1	2	2	0	2	0	0	1	0	1	1	1	1	0	1	2	1	0	1	1	0	1	0	0	1	0	1	0
212	1	2	1	0	1	1	1	1	0	0	0	0	1	0	1	1	0	2	0	1	0	0	2	2	0	1	0	0	0	1	0	1	1	0	0	1	0	0	1	1	1	0	0	0	0	1	0	2	0
213	1	1	1	0	0	1	2	0	0	0	2	0	0	0	0	0	0	0	1	0	0	0	2	2	0	1	0	0	0	1	1	0	0	0	0	2	2	1	0	2	1	0	0	1	1	1	0	1	0
214	1	1	1	0	0	0	2	0	0	0	1	1	1	1	0	0	0	1	0	1	1	0	2	2	0	2	0	0	0	2	0	0	1	0	0	2	1	0	1	1	1	0	1	0	1	1	0	2	0
215	1	1	2	1	0	0	1	0	0	0	1	1	1	0	1	1	0	2	0	1	1	1	1	1	1	0	0	1	1	1	1	0	0	1	1	2	1	0	1	1	1	0	1	0	1	0	0	2	0
216	0	1	1	0	0	0	2	1	0	0	1	0	1	0	0	0	0	2	0	1	1	0	2	2	0	1	0	1	1	2	0	1	1	0	0	2	1	0	1	1	1	0	0	0	0	0	0	0	0
217	0	2	0	1	1	0	1	0	1	0	1	1	1	1	0	0	0	0	2	1	1	0	2	2	0	2	0	1	0	1	1	1	2	0	0	2	1	1	0	1	1	0	0	0	0	0	0	2	0
218	1	2	1	0	0	0	0	0	2	0	0	0	0	0	0	0	0	1	1	1	1	0	2	2	0	1	0	1	1	2	0	1	1	1	1	1	2	0	0	1	1	0	0	0	0	1	1	1	0
219	1	1	2	1	0	0	0	0	2	0	0	0	0	0	0	0	0	0	2	1	1	0	2	2	0	1	0	0	1	1	0	0	2	1	0	2	1	0	0	2	2	0	0	0	0	1	0	1	0
220	0	0	2	0	0	0	1	0	0	0	0	0	1	0	0	0	0	0	2	0	0	0	2	2	0	2	0	1	1	1	2	2	2	1	0	1	2	0	1	1	1	0	0	0	0	0	0	2	0
221	0	1	1	0	1	0	0	0	2	0	0	0	0	0	0	0	0	1	1	0	0	0	0	2	0	1	0	0	0	2	0	1	1	1	2	2	1	2	0	0	0	1	0	1	1	0	0	1	0
222	1	1	1	1	0	0	2	0	0	1	1	0	0	0	0	0	0	0	1	0	0	0	2	2	0	1	0	1	1	0	1	1	1	0	0	2	1	0	1	1	1	1	0	0	1	0	0	0	0
223	0	1	1	1	0	0	0	0	1	0	0	0	0	0	0	0	0	2	0	1	1	0	2	2	0	2	0	1	1	2	0	2	2	0	1	1	1	1	0	0	0	0	0	0	0	0	0	2	0
224	1	2	1	0	0	0	1	1	1	0	1	0	0	0	0	0	0	1	1	0	0	0	2	2	0	2	0	0	2	0	0	1	1	2	1	1	2	0	0	2	2	0	0	0	0	0	0	2	0
225	1	1	2	1	0	0	0	0	1	0	1	0	0	0	0	0	0	1	1	0	0	0	1	2	0	1	0	0	1	1	0	1	1	0	0	2	1	0	1	2	1	0	0	1	1	1	0	2	0
226	0	0	2	0	0	1	1	0	2	0	0	0	1	1	0	0	0	0	2	0	0	0	2	2	0	1	0	2	2	2	0	1	2	0	0	2	2	0	2	0	0	0	0	0	0	1	0	1	0
227	0	2	0	0	0	0	2	0	0	0	1	0	0	0	0	0	1	2	0	2	1	0	1	2	0	1	0	0	0	2	1	1	1	1	1	2	2	0	1	1	1	0	0	0	0	0	0	1	1
228	0	2	0	0	0	0	2	0	1	0	0	1	1	1	0	0	0	1	1	1	1	1	0	0	1	0	0	0	1	1	1	1	1	0	1	1	0	1	0	1	1	0	1	0	2	0	0	2	0
229	0	0	2	0	0	1	2	0	0	0	1	0	0	0	0	1	0	0	2	0	0	0	2	2	0	0	0	0	0	1	0	2	2	0	0	2	2	1	0	1	1	0	0	0	0	0	0	1	0
230	1	0	2	0	0	1	0	0	2	0	0	0	0	0	0	0	0	1	1	1	0	0	1	1	0	0	0	1	2	0	1	1	1	1	1	1	0	0	2	0	0	0	1	0	1	0	0	1	0
231	0	2	2	0	0	1	1	0	1	0	0	0	0	0	0	0	0	1	1	0	0	0	2	2	0	1	0	1	1	1	1	2	2	0	0	0	1	0	0	1	1	0	0	0	0	1	0	1	0
232	1	0	2	0	0	0	1	1	0	0	0	1	1	0	0	0	0	0	2	0	0	0	1	2	0	0	0	0	0	2	1	1	1	0	0	2	1	0	2	0	0	0	0	0	0	0	0	2	0
233	0	1	0	0	0	0	1	1	0	0	0	1	1	1	0	0	0	1	2	1	0	0	2	2	0	2	0	1	2	0	1	1	2	2	1	2	2	1	0	0	0	0	0	1	0	0	0	0	0
234	0	1	1	0	0	0	1	0	1	1	1	1	1	1	0	0	0	1	1	1	0	0	1	1	0	0	0	0	0	2	1	2	2	1	0	2	2	0	1	1	1	0	0	0	0	1	0	2	0
235	0	2	2	0	0	0	2	1	0	0	1	0	0	0	0	0	0	1	1	1	1	1	1	2	0	0	0	1	1	1	1	2	2	2	0	1	2	0	1	1	1	0	0	1	0	0	0	1	0
236	0	1	2	1	0	0	1	0	1	0	1	0	0	0	0	0	1	1	2	0	0	0	2	2	0	0	1	1	1	0	1	0	0	0	0	2	2	0	1	1	1	0	0	1	0	1	0	2	0
237	0	1	1	0	0	0	1	0	0	0	1	0	1	0	0	0	0	1	1	1	1	1	2	2	0	0	0	0	0	2	0	0	1	0	0	2	1	1	1	1	0	1	0	0	1	0	0	2	0
238	1	0	2	0	0	0	0	0	2	0	0	0	1	0	0	0	0	1	1	0	0	0	1	1	0	0	0	1	1	1	1	0	0	0	0	1	1	0	1	2	1	0	0	0	0	0	0	0	0
239	0	1	1	1	0	0	2	0	0	0	1	0	1	0	0	0	0	0	2	0	0	0	2	2	0	1	0	1	1	0	1	1	2	1	0	1	2	1	0	1	1	0	0	0	0	0	0	2	0
240	1	1	1	0	0	0	1	0	0	0	0	0	0	0	0	0	1	1	1	1	1	0	2	2	0	0	0	0	0	2	0	1	2	0	0	2	1	1	0	1	1	0	0	0	0	0	0	2	0
241	1	0	2	0	1	0	0	0	2	0	0	1	1	1	0	0	0	1	1	0	0	2	2	2	0	0	0	1	1	2	0	1	2	0	0	2	2	0	0	2	2	0	0	0	0	0	0	2	0
242	1	2	0	1	1	0	1	0	1	1	0	1	1	1	0	0	0	0	2	0	0	1	2	2	0	0	0	0	0	2	0	2	2	0	0	2	1	0	1	0	0	1	0	0	0	0	0	1	0
243	0	1	1	0	0	0	1	0	1	0	0	0	0	0	0	0	0	1	1	1	1	2	0	1	1	1	0	0	0	2	2	1	2	0	0	1	1	0	1	1	1	0	0	1	0	0	0	2	0
244	1	0	2	0	1	0	2	0	1	0	0	0	1	0	0	0	0	2	0	1	0	0	2	2	0	2	0	1	1	1	2	0	0	0	0	1	1	0	0	2	2	1	0	0	1	1	0	1	0
245	1	2	1	0	0	0	0	0	1	0	0	0	0	0	0	0	0	1	1	0	0	0	2	2	0	1	0	0	1	0	1	1	1	1	1	2	1	0	0	1	1	0	0	0	1	0	0	1	1
246	0	0	2	0	0	1	2	1	0	0	0	1	1	1	0	0	0	0	2	0	0	0	0	0	0	1	0	0	0	2	0	2	2	0	0	2	2	0	0	2	1	0	1	0	1	1	0	2	0
247	1	1	2	0	0	0	2	0	0	0	1	1	1	1	0	0	0	1	1	0	0	0	2	2	0	0	0	0	0	1	1	1	1	1	0	1	2	0	2	0	0	0	0	0	0	1	1	0	1
248	0	0	2	0	0	1	2	0	0	0	0	0	0	0	0	0	0	0	1	0	0	1	2	2	0	2	0	1	1	2	1	1	1	0	0	1	1	0	0	1	1	0	0	0	1	1	0	1	0
249	1	1	1	0	0	1	1	0	0	0	0	0	1	0	0	0	0	1	1	1	1	1	1	2	0	1	0	0	0	2	1	1	1	1	2	2	2	0	0	1	1	0	0	0	0	0	0	1	1
250	0	2	1	0	0	0	1	1	1	0	0	1	1	1	0	0	0	0	1	0	0	0	1	1	0	1	0	1	2	0	1	0	0	0	0	2	0	0	1	0	0	0	0	0	1	0	0	0	0
251	0	1	1	0	0	1	2	0	0	0	0	1	1	1	0	0	0	1	1	1	1	0	1	1	0	2	0	2	1	1	1	2	2	0	0	2	2	1	0	1	1	0	0	0	0	0	0	1	1
252	1	2	0	0	0	0	1	0	1	0	0	0	1	0	0	0	0	0	2	0	0	1	2	2	0	2	0	0	0	1	0	0	1	2	0	2	1	0	0	0	0	0	1	0	0	0	0	1	0
253	0	1	1	1	0	0	1	0	1	0	1	0	0	0	0	0	0	2	0	1	1	1	2	2	0	1	0	0	1	1	0	1	1	1	0	0	1	0	0	2	2	0	0	0	0	0	0	1	0
254	0	2	1	0	0	0	1	0	1	1	1	0	0	0	0	0	0	0	2	1	1	0	1	2	0	1	0	0	0	2	1	0	1	1	0	1	1	0	0	1	1	0	0	0	0	0	0	0	1
255	1	1	2	0	0	1	1	0	1	0	0	1	2	1	0	0	0	1	1	0	1	0	2	2	0	1	0	1	1	1	1	0	1	2	1	1	1	0	0	2	2	0	0	0	0	1	0	1	1
256	0	1	1	1	0	1	2	1	0	0	0	0	0	0	0	0	0	1	2	0	0	0	2	2	0	1	0	0	1	0	0	2	2	0	0	1	1	0	1	2	1	0	0	0	1	1	0	2	0
257	0	2	0	0	0	0	0	0	2	0	0	0	0	0	0	0	1	2	1	1	1	0	2	2	0	1	0	1	1	1	1	0	2	1	0	1	1	0	1	2	1	1	0	0	0	2	0	2	0
258	1	1	2	0	0	1	1	0	0	0	0	0	0	0	0	0	1	2	0	1	1	1	2	2	0	0	0	1	1	1	1	2	2	0	0	0	1	0	1	1	1	0	0	0	1	1	0	2	0
259	1	1	2	1	0	0	1	0	0	1	1	0	0	0	0	0	1	0	2	1	1	0	2	2	0	0	0	1	1	2	0	1	2	0	0	0	1	0	0	0	0	0	0	0	0	0	0	1	0
260	0	1	1	1	0	1	1	0	0	0	1	0	1	1	0	0	0	1	1	0	0	0	2	2	0	2	0	1	1	2	1	2	2	0	0	2	0	1	1	0	0	1	0	0	1	0	0	1	1
261	0	2	0	0	0	0	2	1	0	0	0	1	2	1	0	0	0	1	1	1	1	0	2	2	0	1	0	1	1	2	0	1	0	1	0	2	1	0	0	1	1	0	1	0	1	0	0	1	0
262	1	0	2	0	0	0	0	0	2	0	0	0	0	0	0	0	0	0	2	0	0	0	2	2	0	1	0	0	1	1	0	1	1	1	1	2	2	0	1	2	1	0	1	0	1	1	0	2	0
263	1	1	2	1	0	0	2	1	0	0	0	0	0	0	0	0	0	0	2	0	0	0	2	2	0	2	0	0	0	2	1	1	1	0	0	2	1	0	1	0	0	1	0	0	1	0	0	1	0
264	0	1	2	0	0	0	1	0	1	0	1	1	1	1	0	0	0	0	2	0	0	0	2	2	0	1	1	1	1	1	0	1	1	1	1	2	1	0	2	0	0	0	0	1	0	0	0	0	0
265	0	1	1	1	0	0	1	1	1	0	0	0	0	0	0	0	0	2	0	1	1	0	2	2	0	1	0	1	1	1	2	1	1	0	1	2	2	0	0	1	1	0	0	0	0	0	0	2	0
266	1	2	0	1	0	0	2	1	0	0	1	0	0	0	0	0	0	0	2	0	0	1	2	2	0	1	0	1	1	1	1	0	0	1	0	1	2	0	0	2	2	0	0	1	1	1	0	1	0
267	1	1	1	0	0	0	2	1	0	0	0	0	1	0	0	0	0	1	1	2	1	1	1	1	1	0	0	1	1	1	2	2	2	1	0	0	1	0	2	1	0	1	0	1	2	0	0	1	1
268	1	2	0	1	0	0	1	0	1	0	1	0	1	0	0	0	0	1	1	0	0	0	1	2	0	1	0	0	0	2	0	2	2	0	0	2	1	1	1	2	0	0	0	1	0	1	0	0	1
269	0	1	1	0	0	0	1	0	1	0	0	0	2	1	0	1	0	0	2	1	1	1	2	2	0	0	0	0	0	1	1	0	0	0	0	1	0	0	2	1	0	1	1	0	0	0	0	2	0
270	0	1	2	1	0	0	2	0	0	0	1	2	2	1	1	1	0	2	0	2	2	1	2	2	0	0	0	0	1	1	0	1	1	2	1	1	1	0	0	1	1	0	1	0	1	0	0	1	0
271	1	1	1	0	0	0	1	1	0	0	0	2	2	1	1	1	0	1	1	1	1	1	2	2	0	1	0	0	0	2	0	2	2	0	0	0	2	0	0	2	2	0	0	1	0	1	0	2	0
272	0	0	2	0	0	1	0	0	1	0	0	0	0	0	0	0	0	0	2	0	0	0	2	2	0	1	0	0	1	1	0	1	2	0	0	1	2	0	0	2	2	0	1	1	1	2	0	1	1
273	1	0	2	0	0	2	1	0	0	0	1	1	2	0	1	1	0	1	1	1	1	1	1	1	1	2	0	0	0	1	0	2	2	0	0	1	1	1	1	2	0	0	0	1	1	0	0	1	0
274	1	1	2	0	0	1	1	1	0	0	0	0	0	0	0	0	0	1	1	1	0	0	2	2	0	2	0	1	1	2	0	2	2	1	1	2	2	1	0	1	1	1	0	0	0	0	0	1	1
275	0	2	2	0	0	0	1	0	2	0	0	1	1	1	0	0	1	1	1	0	0	0	1	1	1	1	0	0	2	0	0	1	1	0	0	1	1	0	2	0	0	0	0	0	0	0	0	1	1
276	1	1	1	1	0	0	1	0	1	0	0	1	2	0	1	1	0	1	1	0	0	0	2	2	0	0	0	1	1	1	2	0	0	0	0	2	2	0	0	2	2	0	0	0	1	0	1	2	0
277	1	1	1	0	0	0	1	0	1	0	0	0	0	0	0	0	0	1	1	1	0	0	2	2	0	2	0	1	1	0	1	2	2	0	0	1	1	0	0	0	0	0	0	0	0	0	0	1	1
278	0	1	2	0	0	0	1	0	1	0	0	0	0	0	0	1	0	0	1	0	0	0	2	2	0	0	0	0	1	1	1	1	0	0	0	1	1	0	0	1	1	0	0	0	0	1	0	2	0
279	0	1	2	0	0	0	0	0	2	0	0	0	1	0	0	0	0	1	1	1	1	0	2	2	0	1	0	0	0	2	1	1	2	0	0	2	1	0	1	0	0	0	0	0	0	0	1	2	0
280	1	1	2	0	0	1	1	0	1	0	0	1	2	2	0	0	0	2	1	0	0	0	2	2	0	2	1	0	0	1	1	1	1	1	1	2	0	0	2	0	0	0	0	0	0	0	0	1	0
281	1	0	2	0	0	1	1	0	0	0	0	0	1	0	0	0	0	0	2	0	0	0	2	2	0	1	0	0	1	0	1	0	1	2	1	1	2	0	2	0	0	0	0	1	0	1	0	2	0
282	0	1	1	0	0	0	1	1	1	0	0	0	0	0	0	0	0	0	2	0	0	0	2	2	0	0	0	0	0	1	0	0	0	0	1	2	2	0	1	1	1	0	2	0	1	1	0	2	0
283	1	1	2	0	0	0	1	0	0	0	0	0	1	0	0	0	0	0	2	1	1	0	2	2	0	1	0	0	0	2	1	2	2	1	0	1	2	0	0	2	2	2	0	0	0	0	0	1	0
284	1	1	1	0	0	1	1	0	1	0	0	0	2	1	0	0	0	2	0	1	1	0	1	1	0	0	0	0	0	2	1	1	1	1	1	2	2	0	0	2	2	0	0	0	1	1	0	0	1
285	0	2	1	0	0	0	2	1	0	0	0	0	1	0	0	0	0	1	1	2	1	0	2	2	0	1	0	0	0	1	1	1	1	1	0	1	0	1	0	1	1	0	1	0	1	1	0	1	1
286	1	1	1	1	0	0	1	0	0	0	1	0	0	0	0	0	0	0	2	0	0	1	1	1	1	1	0	0	0	1	2	1	2	1	0	1	1	1	1	1	0	1	0	0	1	0	0	0	0
287	0	1	2	1	0	0	1	1	1	1	0	1	1	1	0	0	0	0	2	0	0	0	1	1	0	1	0	1	1	2	0	1	2	0	0	1	0	0	1	1	1	0	0	0	0	0	0	2	0
288	1	0	2	0	0	1	2	0	0	0	1	0	0	0	0	0	0	1	1	1	1	0	2	2	0	0	1	0	1	0	0	1	2	0	0	1	2	0	0	1	1	0	0	0	0	0	0	0	0
289	1	2	1	1	0	0	0	0	2	0	0	0	0	0	0	0	0	0	1	1	1	0	2	2	0	1	0	0	0	1	0	2	2	0	0	1	1	0	0	1	1	1	0	0	1	1	0	0	0
290	1	0	2	0	0	1	1	0	1	0	0	1	1	1	0	0	0	1	1	0	0	1	2	2	0	1	0	0	0	2	1	1	1	1	1	2	2	0	0	2	2	0	1	1	1	2	0	2	0
291	0	1	1	0	0	0	1	0	1	0	1	0	1	0	0	0	0	2	0	1	0	0	2	2	0	1	0	0	1	1	0	1	2	1	1	1	1	0	2	0	0	0	0	0	1	0	0	1	0
292	1	1	1	1	0	0	2	1	0	0	0	0	1	1	0	1	0	0	2	1	1	1	0	1	1	1	0	0	2	0	0	2	2	0	0	1	1	0	0	1	1	0	0	0	0	0	0	2	0
293	1	2	0	0	0	0	1	0	0	1	0	0	2	2	0	0	0	0	2	0	0	0	2	2	0	1	0	0	0	1	2	2	2	0	0	1	1	1	0	1	1	0	0	0	1	0	0	0	2
294	1	0	2	0	0	0	0	0	2	0	0	0	1	0	0	0	0	1	0	2	2	0	2	2	0	0	0	1	1	1	1	1	2	1	1	1	2	0	1	1	1	0	1	0	0	0	0	1	1
295	1	0	2	1	0	1	1	0	1	0	1	1	1	1	0	0	0	2	0	1	1	0	2	2	0	2	1	0	1	0	0	0	0	0	0	2	2	0	0	2	2	0	1	0	1	1	0	1	0
296	1	0	2	0	0	2	1	0	0	1	2	1	2	1	0	0	0	1	1	1	1	1	2	2	0	1	0	0	0	1	0	1	1	1	1	1	1	1	1	0	0	0	0	0	0	1	0	2	0
297	0	2	0	1	0	0	2	0	2	0	0	1	2	2	0	1	0	0	2	0	0	1	1	1	1	1	1	0	1	2	0	1	1	0	0	1	2	0	0	1	1	1	0	0	0	0	0	0	0
298	1	1	1	0	0	1	1	1	0	0	0	1	1	1	0	0	0	1	1	1	1	0	2	2	0	2	1	1	1	2	0	1	2	0	0	1	1	1	0	1	1	0	0	0	0	0	0	2	0
299	0	2	1	0	0	0	0	0	0	0	0	0	1	0	0	1	0	1	1	1	1	0	1	1	0	0	0	1	1	1	1	0	0	0	0	2	1	0	1	1	1	0	1	1	1	2	0	0	0
300	1	0	2	0	1	0	1	0	0	0	0	0	0	0	0	0	0	2	0	1	1	0	1	1	0	0	0	1	1	2	0	1	2	2	0	1	1	1	1	1	0	0	1	0	1	2	0	2	0
301	1	2	1	0	0	0	1	1	0	0	0	0	0	0	0	0	0	1	1	0	0	1	2	2	0	0	0	0	0	2	1	1	1	0	0	1	2	0	0	2	2	0	0	1	0	0	0	2	0
302	1	1	1	0	0	1	0	0	1	0	0	0	0	0	0	0	0	0	2	0	0	0	2	2	0	1	1	1	1	0	1	1	2	1	1	1	1	0	1	0	0	0	0	0	1	0	0	2	0
303	1	1	2	0	0	1	0	0	2	0	0	1	1	1	0	0	0	0	2	1	1	0	2	2	0	1	0	0	0	0	1	2	2	0	0	1	2	1	0	1	1	0	2	0	1	1	0	1	0
304	0	1	1	1	0	0	1	0	1	1	2	0	0	0	0	0	1	2	1	0	0	0	1	1	0	1	0	1	1	1	1	0	2	1	0	1	1	1	0	1	1	0	1	0	1	1	0	1	0
305	1	1	1	0	1	0	1	0	0	0	1	1	1	1	0	0	1	2	1	0	0	1	2	2	0	2	0	0	1	0	0	2	2	1	0	0	2	1	0	1	1	0	0	0	0	0	0	0	0
306	1	1	1	0	0	1	1	1	0	0	0	0	1	0	0	0	0	0	2	1	1	0	2	2	0	1	0	0	0	1	2	1	1	0	0	1	1	0	1	0	0	0	0	0	0	1	0	2	0
307	0	1	1	1	0	0	1	0	0	0	1	2	2	2	0	0	0	1	0	1	1	0	1	2	0	1	0	0	2	0	0	1	1	0	0	1	1	0	0	1	0	0	1	0	0	0	0	1	1
308	0	2	1	2	0	0	2	0	0	0	0	0	1	0	0	0	0	0	2	0	0	1	1	2	0	1	0	0	0	2	1	0	0	0	0	1	2	1	0	1	1	0	0	0	0	2	0	2	0
309	0	1	1	0	0	0	2	0	0	0	2	1	0	0	0	0	0	1	1	1	1	1	2	2	0	1	0	1	0	0	2	1	1	0	0	1	1	0	1	1	1	0	0	0	0	0	0	1	1
310	1	1	2	1	0	0	1	0	1	0	0	0	1	0	0	0	0	0	2	0	0	0	2	2	0	1	0	1	1	1	1	1	1	0	0	2	1	1	0	1	1	2	0	0	0	0	0	0	1
311	0	0	2	1	0	0	1	0	0	0	0	0	1	0	0	0	0	0	2	0	0	1	2	2	0	1	0	2	2	1	2	0	1	1	1	2	1	0	0	1	1	0	1	0	1	1	0	0	0
312	0	1	2	0	0	0	1	0	1	0	1	0	1	0	0	0	0	2	0	1	1	1	2	2	0	1	0	1	1	2	0	0	0	1	1	1	1	1	1	0	0	0	0	0	0	2	0	0	1
313	0	2	1	0	0	0	0	0	1	0	1	1	1	1	0	0	0	1	1	1	1	1	1	1	1	0	0	1	1	1	2	0	0	0	1	2	1	0	1	2	1	0	1	0	1	0	0	1	1
314	1	1	2	0	0	1	2	0	0	0	2	2	2	1	1	1	0	1	1	1	0	0	2	2	0	0	0	0	1	1	0	2	2	0	0	1	1	0	2	1	0	0	1	0	2	2	0	2	0
315	0	0	2	0	0	0	1	0	0	1	1	1	1	0	1	1	0	0	2	0	0	0	2	2	0	2	0	0	2	0	0	1	2	1	1	2	1	0	0	1	1	0	0	0	0	0	0	1	0
316	0	2	0	0	0	0	1	0	1	0	1	2	1	1	0	0	0	0	1	1	1	0	2	2	0	1	0	0	0	2	1	2	2	0	0	2	1	0	2	0	0	0	0	0	0	0	0	2	0
317	1	1	1	0	0	0	1	0	0	0	0	2	2	2	0	0	0	0	2	0	0	0	2	2	0	1	0	0	0	2	1	1	2	0	0	1	1	0	0	1	1	1	0	0	1	0	0	2	0
318	1	1	1	0	0	0	1	0	1	0	1	1	1	1	0	0	1	0	2	1	1	0	2	2	0	0	0	1	1	1	2	1	2	1	1	2	2	0	1	1	1	0	0	0	0	0	0	0	2
319	0	1	2	0	0	0	1	1	0	0	0	1	2	1	0	0	0	0	2	0	0	0	0	0	0	0	0	0	0	1	2	2	2	0	0	2	2	0	0	2	2	0	0	0	0	0	0	1	0
320	1	1	2	1	0	0	1	0	1	1	0	0	0	0	0	0	0	2	0	0	0	1	2	2	0	2	0	0	0	1	2	2	2	1	1	2	0	1	1	0	0	0	1	0	1	0	0	2	0
321	1	1	2	1	0	0	1	1	0	0	0	1	0	0	0	0	0	0	2	0	0	1	2	2	0	0	1	2	2	1	1	2	2	0	0	0	1	0	1	1	1	1	0	0	1	0	1	1	0
322	0	1	2	1	0	0	2	1	0	0	0	0	0	0	0	0	0	0	1	1	1	0	2	2	0	2	0	1	1	1	1	2	2	0	0	1	1	0	0	1	1	0	0	0	0	0	0	0	1
323	0	0	2	0	0	1	1	0	1	0	0	1	1	1	0	0	0	0	2	0	0	0	1	1	0	0	0	1	1	2	0	2	2	0	0	1	1	0	1	1	1	0	2	0	0	1	0	1	0
324	0	0	2	1	0	1	1	1	1	0	0	0	2	0	0	0	1	1	1	1	0	0	2	2	0	0	0	0	1	0	1	1	1	0	0	1	1	0	1	1	1	2	0	0	1	0	0	1	1
325	0	0	2	0	0	2	2	0	1	0	1	0	0	0	0	0	0	2	0	1	0	0	1	1	1	2	0	1	1	2	0	1	1	0	0	2	1	0	2	0	0	1	0	0	1	0	0	2	0
326	0	0	1	0	0	0	1	0	0	0	0	0	0	0	0	0	0	1	1	1	0	2	0	1	1	1	0	1	1	0	2	1	1	2	1	1	2	0	1	1	1	0	0	0	2	1	0	0	1
327	0	1	2	1	0	0	2	1	0	0	0	0	0	0	0	0	0	1	1	1	1	0	2	2	0	0	0	0	1	0	1	1	1	0	0	1	2	0	0	2	2	0	1	0	1	0	0	1	1
328	0	1	1	0	0	0	2	0	0	0	1	0	0	0	0	0	0	0	2	0	0	0	1	1	1	0	0	1	1	1	1	1	0	0	1	2	2	0	0	2	2	0	0	0	0	0	0	0	0
329	1	0	2	1	0	0	1	0	0	0	1	1	2	1	0	0	0	0	2	1	1	1	2	2	0	0	0	0	0	2	0	0	0	1	1	2	2	1	0	1	1	0	1	0	1	0	0	1	0
330	0	1	1	0	0	1	2	1	0	0	1	1	1	1	0	0	0	1	1	1	0	0	2	2	0	1	0	0	2	0	0	1	1	0	0	2	1	1	0	0	0	0	0	0	0	0	0	2	0
331	0	1	1	1	1	1	1	0	2	0	0	0	1	0	0	0	0	0	2	0	0	0	2	2	0	2	0	1	2	0	1	1	2	2	2	2	1	0	1	2	1	0	0	0	0	0	0	2	0
332	1	1	1	0	0	0	1	1	0	0	0	0	1	0	0	0	0	1	1	1	1	0	2	2	0	1	0	0	0	2	0	1	2	0	0	2	1	0	1	1	1	0	0	0	0	2	0	2	0
333	1	0	2	0	0	1	1	0	1	0	0	0	0	0	0	0	0	1	0	1	1	1	1	1	1	2	0	0	0	2	0	1	1	0	0	1	1	1	1	1	0	0	0	0	0	1	0	2	0
334	1	2	0	0	0	0	1	0	2	0	0	1	0	0	0	0	0	0	2	0	0	0	2	2	0	0	0	1	1	1	1	1	1	0	0	1	0	0	2	0	0	0	1	0	1	1	0	1	1
335	0	2	0	0	0	0	0	0	1	0	0	0	1	0	0	0	0	0	2	0	0	1	1	2	0	1	0	0	0	1	2	1	2	1	1	1	1	0	1	2	1	0	0	0	0	0	0	1	0
336	1	0	2	0	0	0	2	1	0	0	0	2	2	1	1	1	0	1	2	1	1	1	0	1	1	0	0	0	1	2	0	1	1	1	1	1	1	0	2	0	0	0	0	0	0	0	0	2	0
337	0	1	2	1	0	0	1	0	0	0	1	0	0	0	0	0	1	1	1	1	1	1	2	2	0	0	0	0	1	1	0	2	2	1	0	1	0	1	0	1	1	0	0	2	0	2	0	1	0
338	1	2	0	0	0	0	1	0	2	0	0	0	2	1	0	1	0	1	1	1	1	2	2	2	0	0	1	2	2	1	1	1	2	0	0	2	0	0	1	1	0	0	0	1	0	1	1	1	0
339	1	0	2	1	0	0	0	0	0	0	1	0	1	0	0	0	0	0	2	0	0	1	2	2	0	0	0	0	0	1	2	1	1	1	1	1	1	0	1	1	1	1	0	1	1	0	0	0	1
340	1	1	2	1	0	0	1	0	2	0	0	0	1	0	0	0	1	2	1	0	0	1	1	1	1	1	0	1	1	1	1	0	0	0	0	1	2	0	2	1	1	1	0	0	0	1	0	1	0
341	1	2	0	0	0	0	1	1	1	0	0	0	0	0	0	0	0	0	2	0	0	1	2	2	0	0	0	0	1	1	0	2	2	1	1	2	1	0	0	0	0	0	1	0	1	0	0	2	0
342	1	1	2	0	0	0	1	0	1	0	0	1	1	1	0	0	0	0	2	0	0	1	2	2	0	0	0	0	0	2	1	1	1	0	0	1	2	0	0	2	2	1	0	1	2	0	0	2	0
343	0	1	2	0	0	0	1	0	0	0	0	0	0	0	0	0	0	2	0	1	1	1	2	2	0	0	0	0	1	1	0	2	2	2	0	1	1	1	0	1	1	1	0	0	1	0	0	1	0
344	1	1	1	0	0	0	2	1	0	0	0	1	1	1	0	0	0	0	2	0	0	0	2	2	0	0	0	0	0	1	0	0	0	0	0	2	2	0	0	2	2	1	0	0	1	0	0	1	1
345	1	2	0	1	0	0	2	1	0	0	0	0	1	0	0	0	0	0	1	0	0	0	0	2	0	1	0	0	0	2	1	1	2	0	0	2	1	1	0	2	1	0	0	0	0	0	0	1	1
346	1	1	1	0	0	0	0	0	2	0	0	0	0	0	0	0	0	1	1	1	1	0	2	2	0	1	0	1	1	1	1	2	2	0	1	2	1	0	1	2	1	0	1	0	1	2	0	2	0
347	1	1	2	0	0	0	0	0	2	0	0	0	0	0	0	0	1	1	2	0	0	1	1	1	1	1	0	2	2	1	2	1	1	0	0	2	1	0	0	1	1	1	0	1	2	0	0	1	0
348	0	0	2	0	0	1	0	0	1	0	0	0	1	0	0	0	0	1	1	0	0	0	2	2	0	1	0	0	0	2	1	2	2	0	0	1	2	0	1	1	1	1	0	0	1	0	0	2	0
349	1	0	2	0	1	0	2	0	0	0	1	0	0	0	0	0	0	1	1	1	1	0	1	1	1	0	0	0	0	1	2	0	0	0	0	2	1	1	0	1	1	0	0	1	0	0	0	1	0
350	1	1	1	1	0	0	1	1	0	0	0	0	0	0	0	0	0	0	2	1	1	1	1	1	1	1	0	0	1	1	0	1	2	0	0	1	1	0	0	1	1	0	1	0	1	2	0	0	0
351	1	2	1	0	0	0	0	0	1	0	0	0	1	0	0	0	0	1	1	1	0	1	2	2	0	1	0	1	1	1	1	0	0	0	0	1	1	0	1	1	1	0	0	0	0	0	0	2	0
352	0	1	1	0	1	1	1	0	1	0	0	0	0	0	0	0	0	0	2	0	0	1	2	2	0	1	0	2	2	2	0	1	1	0	0	2	2	0	1	1	1	0	1	0	1	1	0	1	1
353	1	1	1	0	0	0	2	1	0	0	1	1	1	1	0	0	0	0	1	0	0	1	2	2	0	1	0	1	1	1	1	2	2	0	0	0	2	0	0	2	2	1	1	0	0	0	0	0	0
354	0	1	2	1	0	0	0	0	1	0	1	0	2	0	0	0	0	2	0	1	1	0	2	2	0	1	0	1	1	1	2	1	0	1	0	2	1	1	1	1	0	0	0	0	0	0	0	0	0
355	1	1	2	1	0	0	2	0	0	0	1	0	2	1	0	1	0	0	1	0	0	0	1	1	0	1	0	0	0	2	1	2	2	0	0	1	1	0	0	2	2	0	0	0	0	0	0	1	0
356	1	2	1	0	0	1	0	0	0	0	0	0	2	0	1	1	0	2	0	1	1	0	2	2	0	2	0	1	1	1	2	2	2	1	2	2	0	0	2	0	0	0	1	0	1	0	0	2	0
357	0	1	2	0	0	0	0	0	1	0	1	1	1	0	1	1	0	0	1	0	0	0	2	2	0	0	0	1	1	2	1	1	1	0	0	2	1	1	0	0	0	0	1	0	1	1	0	2	0
358	0	1	1	0	0	0	0	0	2	0	0	0	0	0	0	0	0	1	1	0	0	0	1	1	0	2	0	0	1	1	0	0	1	1	0	2	1	0	1	1	1	0	1	0	0	0	0	2	0
359	0	2	1	1	0	0	0	0	1	0	0	0	0	0	0	0	0	2	0	1	0	0	1	1	1	1	0	0	0	1	2	1	2	0	0	2	2	0	1	1	1	0	0	0	0	0	0	1	0
360	1	0	2	0	0	1	1	0	2	0	0	1	0	0	0	0	0	0	1	1	1	0	2	2	0	1	0	0	1	1	0	2	2	0	0	1	0	1	1	0	0	0	1	0	1	1	0	0	0
361	0	1	2	0	0	0	1	1	1	1	0	1	1	1	0	0	0	0	2	1	1	0	2	2	0	1	0	1	1	1	2	2	2	2	0	1	2	0	1	1	1	0	2	0	1	1	0	1	0
362	1	1	1	0	0	0	1	0	0	0	0	1	1	1	0	0	0	2	0	1	1	0	0	1	0	0	0	0	0	2	0	2	2	0	0	1	2	0	0	2	2	0	0	0	1	0	0	2	0
363	0	1	2	0	0	1	0	0	0	0	1	0	0	0	0	0	0	0	2	0	0	1	2	2	0	0	0	1	1	1	2	0	1	1	0	2	2	0	0	2	2	0	1	0	0	1	0	1	0
364	0	2	1	0	1	1	0	0	2	0	0	1	1	0	1	1	1	2	0	1	1	1	1	1	1	0	0	0	0	1	2	2	2	0	0	2	1	0	1	1	1	0	0	0	1	1	0	0	1
365	1	0	1	0	0	0	1	1	1	0	0	0	1	0	0	0	0	0	1	0	0	0	1	2	0	1	0	0	1	1	0	2	2	0	0	2	2	0	1	1	1	1	0	0	1	0	0	0	0
366	1	1	2	1	0	0	1	1	0	0	0	0	1	1	0	0	0	0	2	0	0	2	2	2	0	0	0	2	2	1	1	1	2	0	0	2	2	0	1	1	1	0	1	0	1	2	0	2	0
367	1	2	0	0	0	0	2	1	0	0	0	1	1	2	0	0	0	1	1	1	0	0	1	1	0	1	0	1	0	0	2	1	0	0	1	2	1	1	0	0	0	0	0	0	0	1	0	1	0
368	1	2	1	0	0	0	1	1	0	0	0	0	1	1	0	0	0	1	1	0	0	0	1	1	0	2	0	0	0	2	1	1	2	0	0	2	1	0	2	1	0	1	0	1	0	1	0	1	1
369	0	1	1	0	0	0	1	0	2	0	0	0	0	0	0	0	1	0	2	1	1	0	1	1	1	1	0	1	1	1	2	0	0	0	1	2	2	0	0	2	2	0	0	0	0	1	0	0	1
370	0	0	2	0	0	1	1	0	1	0	0	0	0	0	0	0	0	0	1	0	0	0	2	2	0	1	0	1	1	1	1	0	1	1	0	2	2	0	0	1	1	0	0	0	0	0	0	1	0
371	1	2	1	0	0	0	1	0	0	0	0	0	0	0	0	0	0	1	1	0	1	1	0	1	0	0	0	0	1	2	0	2	2	1	0	1	0	0	1	1	0	0	1	0	1	2	0	1	0
372	1	0	2	0	0	1	1	1	1	0	1	0	0	0	0	0	0	1	2	1	1	0	2	2	0	2	0	2	2	0	2	1	1	1	0	0	0	0	2	0	0	0	0	1	0	0	0	2	0
373	1	0	2	0	0	2	1	0	0	0	1	1	1	1	0	0	0	0	1	0	0	1	1	1	1	1	1	1	1	1	0	1	1	1	1	1	2	0	0	1	1	0	0	0	0	0	0	1	0
374	0	2	1	2	0	0	0	0	0	0	0	0	0	0	0	1	0	0	1	0	0	0	2	2	0	1	1	0	0	1	0	1	1	2	1	1	2	0	1	1	1	0	0	0	0	0	0	1	0
375	1	0	2	0	0	0	2	1	0	0	0	0	0	0	0	0	0	1	1	0	0	0	2	2	0	1	1	1	1	1	0	1	1	0	0	2	2	0	0	1	1	0	0	0	0	1	0	0	0
376	0	2	1	2	0	0	0	0	1	0	1	0	1	0	1	1	0	2	0	0	0	0	2	2	0	1	0	0	0	1	2	2	2	0	0	1	2	0	1	1	1	0	2	0	1	1	0	1	1
377	0	1	2	0	0	0	2	1	0	0	1	0	0	0	0	0	0	0	2	1	1	0	1	1	0	0	0	1	1	2	0	2	2	0	0	1	2	0	2	0	0	0	0	0	0	0	0	1	0
378	0	2	0	0	0	0	2	0	0	0	1	1	1	1	0	0	0	0	2	0	0	0	1	2	0	1	0	0	1	1	0	1	1	1	0	1	2	0	1	1	1	0	0	0	0	0	0	1	1
379	1	1	2	1	0	0	2	1	0	0	0	1	1	1	0	0	1	2	0	2	2	0	2	2	0	1	0	0	1	1	0	1	2	2	0	1	2	0	1	1	1	1	0	1	1	0	0	2	0
380	1	1	2	1	0	0	2	0	0	0	0	0	0	0	0	0	0	2	0	0	0	0	2	2	0	1	0	0	1	1	0	1	1	2	1	2	2	0	1	1	1	0	0	0	1	1	0	2	0
381	1	0	2	0	0	2	0	0	1	0	0	0	1	0	1	1	1	2	1	0	0	0	2	2	0	0	0	0	1	1	0	1	1	2	0	1	2	0	1	0	0	0	0	0	1	0	0	0	0
382	1	2	1	2	0	0	1	0	1	0	0	1	1	1	0	0	0	1	1	0	0	0	2	2	0	2	0	0	0	2	0	1	2	2	1	2	1	0	0	1	1	0	1	0	1	0	0	1	1
383	0	2	1	0	0	0	1	1	0	0	0	0	1	0	0	0	0	1	1	1	1	0	0	1	0	0	0	2	1	1	1	1	1	0	0	0	0	0	1	0	0	0	0	1	0	0	0	1	0
384	1	0	2	0	0	1	0	0	2	0	0	0	0	0	0	0	0	0	2	0	0	0	2	2	0	0	0	1	1	1	2	2	2	0	0	0	2	0	1	1	1	0	1	0	0	1	0	0	1
385	1	1	1	0	0	0	1	0	0	0	1	0	0	0	0	0	0	0	2	0	0	1	2	2	0	1	0	1	1	1	1	1	1	2	1	1	2	0	1	1	1	0	0	2	0	2	0	1	0
386	1	1	2	1	0	0	1	0	0	1	1	0	1	0	0	0	0	1	2	0	0	0	2	2	0	0	0	0	0	2	0	1	2	0	0	1	2	0	0	2	2	0	0	0	0	1	0	0	2
387	0	2	1	0	0	0	0	0	2	0	0	0	1	0	0	0	1	1	1	1	1	1	1	1	1	1	0	0	1	0	1	1	2	1	1	2	1	0	0	2	2	0	0	0	0	0	0	1	1
388	0	2	1	1	0	0	1	1	1	0	0	2	2	1	1	1	0	1	1	1	1	0	1	1	0	0	1	1	1	1	0	1	2	2	0	1	1	0	1	1	1	0	1	0	0	0	0	1	0
389	0	2	0	0	0	0	1	0	1	0	0	1	1	0	1	1	0	1	1	1	1	0	2	2	0	2	0	2	2	0	2	2	2	0	0	1	1	0	0	1	1	0	0	0	0	0	0	1	1
390	1	2	1	1	0	0	1	1	1	0	0	1	2	2	0	0	0	1	2	1	0	0	2	2	0	0	0	0	0	2	1	2	2	0	0	2	1	0	1	2	1	0	0	0	0	0	0	0	0
391	1	0	2	0	0	1	1	0	0	1	0	0	0	0	0	0	0	0	2	1	1	0	2	2	0	1	0	0	0	1	2	2	2	0	0	2	2	1	0	0	0	0	0	0	0	0	0	1	0
392	1	1	1	0	0	1	2	1	0	0	0	0	0	0	0	0	0	0	2	1	1	0	2	2	0	2	0	0	0	1	2	1	2	2	0	1	1	0	0	1	0	0	1	0	1	0	0	2	0
393	0	0	2	0	0	2	1	1	1	0	0	0	1	0	0	0	0	1	1	0	0	0	2	2	0	1	0	0	0	1	1	1	2	2	1	2	1	1	1	1	0	0	1	1	1	2	0	2	0
394	0	2	0	0	0	0	2	1	0	0	0	0	0	0	0	0	0	1	1	1	1	0	2	2	0	0	0	0	0	2	0	1	2	2	2	2	1	0	0	1	0	1	0	0	0	2	0	1	0
395	0	2	1	0	0	0	1	0	1	1	1	0	1	0	0	0	0	1	1	0	0	0	2	2	0	2	0	0	0	2	1	2	2	0	0	1	1	0	0	1	1	0	0	0	0	1	0	2	0
396	1	0	2	0	0	0	2	0	2	0	0	0	2	1	0	1	0	0	2	0	0	0	1	1	0	1	0	0	1	1	1	1	2	0	0	1	1	0	0	2	2	0	0	0	0	1	0	2	0
397	0	0	2	0	0	1	1	0	0	0	0	0	0	0	0	0	0	1	1	0	0	0	2	2	0	1	1	0	0	1	1	2	2	0	0	1	2	1	0	1	1	0	0	0	0	0	0	2	0
398	0	0	1	0	0	0	1	0	1	0	0	0	0	0	0	0	1	2	0	2	1	1	2	2	0	0	0	0	0	2	1	1	2	1	1	1	1	1	0	1	1	0	1	0	0	1	0	1	0
399	1	1	2	1	0	0	2	1	0	0	0	0	0	0	0	0	0	2	0	1	0	0	2	2	0	1	0	0	0	1	2	2	2	0	0	2	2	0	0	2	2	0	1	0	1	0	0	0	1
400	1	2	1	0	0	0	1	0	0	0	1	0	1	1	0	0	0	0	2	0	0	0	2	2	0	0	0	0	0	2	0	2	2	0	0	2	2	0	0	2	2	0	1	0	1	1	0	1	0
401	0	2	1	0	0	0	0	0	2	0	0	1	2	2	0	0	0	1	1	1	1	1	2	2	0	1	0	0	1	1	0	1	1	0	0	2	2	0	2	0	0	0	1	0	1	2	0	1	1
402	0	1	1	0	0	0	0	0	2	0	0	0	1	1	0	0	0	0	2	1	0	1	2	2	0	0	0	0	0	2	0	2	2	1	1	2	1	1	0	1	1	1	0	0	0	0	0	1	0
403	0	1	1	0	1	2	1	0	0	0	0	0	0	0	0	0	0	0	2	0	0	0	2	2	0	2	0	0	0	1	2	1	2	1	0	1	1	0	1	2	1	0	1	0	0	0	0	0	0
404	1	1	1	0	0	0	2	0	0	0	1	0	0	0	0	0	0	0	2	0	0	0	2	2	0	1	0	0	1	1	0	1	1	1	1	2	2	0	0	1	1	0	0	0	0	0	0	1	0
405	0	0	2	0	0	1	0	0	2	0	0	0	1	1	0	0	0	0	2	1	0	0	2	2	0	1	0	1	1	2	0	1	1	0	0	1	1	0	1	1	1	0	1	0	1	2	0	0	0
406	1	1	1	0	0	0	1	0	0	0	1	0	0	0	0	1	1	1	1	1	0	0	2	2	0	1	0	0	0	2	0	1	1	0	0	2	0	0	1	0	0	0	0	0	0	0	0	1	0
407	1	1	1	0	0	1	0	0	1	0	1	1	1	1	0	0	0	1	1	1	1	1	2	2	0	0	0	0	0	2	1	1	1	0	0	2	0	0	1	0	0	0	1	0	0	1	0	2	0
408	1	2	1	0	0	0	1	0	0	0	0	2	1	1	0	0	0	0	2	0	0	0	2	2	0	1	0	1	1	1	2	2	2	0	0	1	2	0	0	1	1	0	0	0	0	0	0	1	0
409	1	1	1	1	0	1	2	0	0	0	0	1	2	1	0	0	0	0	2	1	1	1	2	2	0	0	0	0	0	2	1	1	1	0	0	1	1	0	0	1	1	0	0	1	0	0	0	1	0
410	0	2	1	0	0	0	0	0	1	0	0	0	0	0	0	0	0	1	2	0	0	0	2	2	0	1	0	0	0	2	0	1	1	0	0	1	1	0	1	1	1	0	0	0	0	0	0	2	0
411	0	1	1	1	0	0	2	0	0	0	1	1	1	1	0	0	0	1	1	1	1	0	2	2	0	1	0	0	0	2	2	1	2	0	0	1	1	0	0	1	1	1	0	0	1	0	0	1	1
412	1	1	2	0	0	0	0	0	1	0	1	1	0	0	0	0	0	1	1	0	0	1	2	2	0	0	0	0	0	2	0	1	1	0	0	2	2	0	0	1	1	0	0	0	0	1	0	1	0
413	1	1	1	0	0	1	0	0	1	0	0	1	1	1	0	0	0	0	1	1	1	0	2	2	0	1	0	0	1	1	0	2	2	0	0	1	2	0	2	0	0	1	0	0	1	1	0	0	1
414	1	2	0	0	0	0	1	0	1	0	0	0	1	0	0	0	0	2	0	1	1	1	2	2	0	0	0	0	0	1	2	2	2	1	0	2	2	0	0	1	1	0	2	0	1	1	0	2	0
415	0	2	1	2	0	0	1	0	1	0	0	1	1	1	0	0	0	2	1	0	0	1	2	2	0	1	0	0	0	2	0	1	1	0	0	1	1	0	0	1	1	0	0	0	0	0	0	1	1
416	1	1	1	1	0	1	1	0	0	0	0	1	1	1	0	0	0	2	0	1	1	0	1	1	1	2	1	0	0	1	0	1	1	0	0	1	1	0	2	0	0	0	0	1	1	0	0	1	0
417	1	0	2	2	0	1	2	0	1	0	1	0	0	0	0	0	0	1	1	1	0	0	1	1	0	2	0	0	1	0	1	2	2	0	1	1	1	1	0	1	1	1	0	0	0	2	0	2	0
418	1	1	1	1	0	0	1	0	1	0	1	0	1	1	0	0	0	0	1	0	0	1	2	2	0	0	0	1	1	1	1	2	2	0	1	2	1	0	0	0	0	1	0	0	1	0	0	2	0
419	1	1	2	1	0	0	1	0	0	0	0	0	1	0	0	1	0	1	1	0	0	0	2	2	0	1	0	2	2	2	0	1	2	1	0	1	1	0	1	1	1	0	0	0	0	0	0	2	0
420	0	0	2	0	0	0	0	0	1	0	1	1	2	1	0	0	0	2	0	1	1	0	2	2	0	1	0	0	0	2	1	1	2	0	0	1	2	0	0	2	2	0	1	0	0	1	0	2	0
421	1	2	0	0	0	0	2	0	1	0	1	0	0	0	0	0	1	2	0	2	2	2	0	1	1	1	0	0	2	0	0	1	1	0	0	2	1	0	2	0	0	0	0	0	0	0	0	0	0
422	0	2	1	0	0	0	1	1	1	0	0	0	1	0	0	0	0	1	2	1	1	0	2	2	0	0	0	1	1	1	1	1	1	0	0	2	2	0	1	1	1	0	1	0	1	1	0	0	0
423	1	2	1	0	0	0	0	0	1	0	1	0	0	0	0	0	0	0	2	0	0	1	2	2	0	1	0	0	0	1	2	1	2	2	2	2	1	1	1	1	1	0	1	0	1	0	0	2	0
424	0	1	2	1	0	0	2	1	0	1	1	1	1	1	0	0	0	1	2	1	1	0	0	0	0	0	0	1	0	1	2	2	2	0	0	1	1	0	1	2	1	0	1	0	1	1	0	2	0
425	0	2	1	0	0	0	2	1	0	0	0	0	1	1	0	0	0	1	1	1	1	1	1	1	1	1	0	2	2	2	0	2	1	0	1	2	1	0	0	2	2	0	1	0	1	1	0	2	0
426	1	0	2	1	1	0	1	1	1	0	0	2	2	2	0	0	0	1	1	1	0	1	2	2	0	1	0	0	0	2	1	2	2	0	0	2	2	0	0	1	1	0	0	0	1	0	0	2	0
427	0	2	0	1	0	0	0	0	1	0	1	0	1	1	0	0	0	1	1	1	1	1	2	2	0	1	0	0	0	2	1	2	2	0	0	1	0	0	1	0	0	0	0	0	0	0	1	1	0
428	1	2	0	0	0	0	2	0	0	0	1	0	1	0	0	0	0	1	1	1	1	0	2	2	0	0	0	2	2	1	1	1	1	0	0	1	1	0	1	2	1	0	1	0	1	1	0	0	0
429	0	1	2	0	0	1	1	2	0	0	0	1	1	1	0	0	0	1	1	1	0	1	2	2	0	1	0	0	0	2	1	0	1	1	0	1	2	0	1	1	1	0	0	0	0	0	0	1	1
430	1	2	0	0	0	0	1	2	0	0	0	0	0	0	0	0	0	0	1	0	0	1	2	2	0	2	0	1	0	0	2	1	1	1	2	2	2	0	0	2	1	1	0	0	1	0	0	1	1
431	1	2	0	1	0	0	0	0	0	0	1	0	0	0	0	0	0	0	1	0	0	0	2	2	0	1	0	1	1	1	2	1	1	0	0	1	2	0	0	2	2	1	0	0	0	0	0	2	0
432	1	2	1	1	0	0	1	0	1	0	0	0	1	1	0	0	0	1	1	1	0	0	2	2	0	1	0	0	1	1	1	1	2	0	0	2	1	1	0	1	1	1	0	1	0	1	0	1	1
433	0	1	1	0	0	1	1	0	2	0	0	0	0	0	0	0	0	0	2	1	1	0	2	2	0	1	0	0	1	1	0	1	1	1	0	0	2	1	0	1	1	0	0	0	0	0	0	2	0
434	1	2	0	0	0	0	1	0	1	0	0	0	0	0	0	0	0	0	1	0	0	0	2	2	0	0	0	0	1	0	1	0	0	0	0	1	2	0	1	1	1	0	2	0	1	1	0	0	1
435	0	1	1	0	0	0	1	1	1	0	0	1	2	2	0	0	0	2	0	0	0	0	2	2	0	0	0	0	1	0	0	2	1	0	0	2	2	0	1	1	1	0	1	0	1	0	0	2	0
436	1	2	1	1	0	0	2	1	0	0	0	0	0	0	0	0	0	0	2	0	0	0	2	2	0	1	0	1	2	0	1	2	2	0	0	1	1	0	1	1	1	0	1	0	1	1	0	2	0
437	1	1	1	1	0	0	0	0	1	0	1	0	0	0	0	0	0	0	2	0	0	0	2	2	0	0	0	0	0	1	1	2	2	1	0	1	2	1	0	1	1	0	0	0	1	1	0	2	0
438	1	1	1	1	0	0	1	0	2	0	0	0	0	0	0	0	0	0	1	0	0	0	1	2	0	1	0	0	0	1	0	2	2	0	0	0	2	0	1	1	1	1	0	0	0	0	0	0	1
439	1	2	0	0	0	0	1	0	0	0	1	1	1	1	0	0	0	1	0	2	2	1	2	2	0	0	0	0	0	2	1	0	0	0	1	2	0	1	0	0	0	1	0	0	1	0	0	1	1
440	1	2	1	2	0	0	1	1	0	0	0	1	1	1	0	0	1	2	1	1	1	0	2	2	0	1	0	0	1	1	0	2	2	1	1	1	1	0	0	2	2	0	0	0	1	0	0	1	1
441	0	0	2	0	1	0	1	1	1	0	0	0	1	1	0	1	0	1	1	1	1	1	0	0	1	1	0	1	1	2	1	1	1	1	1	1	1	0	1	1	1	0	0	0	0	0	0	1	1
442	1	0	2	1	0	0	2	0	1	0	0	0	0	0	0	0	0	0	1	0	0	0	2	2	0	2	0	0	0	2	0	1	1	1	0	0	2	0	1	1	1	0	1	0	0	0	0	1	1
443	1	0	2	0	0	1	0	0	2	0	0	0	0	0	0	0	0	0	2	1	0	0	2	2	0	0	0	0	1	1	0	0	0	0	0	2	1	1	0	1	1	0	1	0	1	0	0	0	2
444	1	2	1	0	0	0	1	0	1	1	0	0	1	0	0	0	0	1	2	1	1	1	2	2	0	0	0	0	1	1	1	0	1	0	0	2	1	2	0	0	0	1	0	0	1	0	0	1	0
445	1	0	1	0	0	0	1	0	1	0	0	0	0	0	0	0	0	1	1	1	0	1	2	2	0	2	0	0	0	1	1	0	1	2	1	1	1	1	0	1	1	1	0	1	1	0	0	1	0
446	0	0	2	0	0	1	2	1	0	0	0	0	1	0	0	0	0	2	0	1	0	1	2	2	0	0	0	0	0	2	0	1	2	0	0	2	0	0	1	1	0	0	2	0	1	1	0	1	0
447	1	1	1	0	0	1	1	0	0	1	1	0	1	0	1	1	0	0	1	0	0	0	1	2	0	1	0	1	1	1	2	1	2	0	0	1	1	0	0	2	2	0	0	0	0	0	0	1	0
448	1	0	2	0	0	1	0	0	2	0	0	1	1	1	0	0	0	1	1	0	0	0	1	1	0	0	0	0	0	2	0	1	1	0	0	2	1	0	0	2	2	1	0	1	0	1	0	1	0
449	1	1	1	1	0	0	2	1	0	0	1	0	0	0	0	0	0	0	2	0	0	0	1	1	0	1	0	1	1	1	2	1	1	1	1	1	1	1	1	1	1	0	0	1	0	0	1	0	1
450	1	0	2	0	0	0	2	0	0	0	1	0	0	0	0	0	0	2	0	1	1	0	1	1	0	1	0	0	0	1	0	2	2	0	1	1	1	0	0	1	1	0	0	0	1	0	0	0	1
451	1	1	1	1	0	0	1	0	1	1	0	0	0	0	0	0	0	1	1	1	1	0	2	2	0	1	0	0	0	1	2	2	2	1	0	0	1	1	1	1	0	0	0	0	0	0	0	0	1
452	1	1	2	1	0	0	0	0	1	0	0	0	0	0	0	0	0	1	1	0	0	0	2	2	0	0	0	0	2	0	0	1	1	2	1	1	2	0	1	1	1	0	1	0	2	0	0	2	0
453	0	1	1	1	0	0	1	0	1	0	1	0	0	0	0	0	0	0	1	0	0	0	2	2	0	0	0	1	0	1	2	1	1	1	1	1	1	1	0	1	1	0	0	0	1	1	0	0	0
454	0	2	0	0	0	0	1	0	1	1	1	0	0	0	0	0	0	1	1	1	0	0	2	2	0	1	0	0	0	1	2	2	2	0	0	1	1	0	2	0	0	0	1	0	1	2	0	2	0
455	0	2	1	2	0	0	2	0	0	1	0	1	2	1	0	0	0	0	1	0	0	0	2	2	0	1	0	0	0	2	0	0	1	1	1	2	2	0	0	2	2	0	1	0	1	1	0	1	1
456	1	0	2	0	0	1	1	0	1	1	1	0	0	0	0	0	0	1	1	1	0	0	2	2	0	0	0	0	0	1	1	2	1	0	0	2	0	0	2	1	0	0	1	0	1	1	0	0	0
457	0	0	2	0	0	0	2	0	0	1	0	1	2	2	0	1	0	1	1	1	1	1	2	2	0	0	0	0	1	1	0	1	1	1	2	2	2	0	1	1	1	1	0	1	0	1	0	1	1
458	0	2	0	0	0	0	1	0	1	0	0	1	2	1	0	0	0	1	1	1	1	1	2	2	0	0	0	2	1	1	1	0	1	1	0	1	1	0	2	0	0	0	1	0	0	0	0	1	0
459	1	1	1	0	0	0	1	0	1	0	0	0	0	0	0	0	0	0	2	1	0	1	2	2	0	0	0	0	0	2	0	2	2	0	0	1	1	0	1	1	1	0	0	0	0	0	0	0	2
460	1	1	1	1	0	0	0	0	2	0	0	0	0	0	0	0	1	2	1	0	0	1	0	1	1	0	0	0	1	1	1	1	2	0	0	2	1	0	1	1	1	0	1	0	1	2	0	0	0
461	1	1	1	1	0	0	2	0	0	0	1	0	0	0	0	0	0	1	1	0	0	0	2	2	0	1	0	1	1	1	1	0	0	0	0	1	2	0	0	2	2	0	0	0	0	0	0	2	0
462	1	0	2	0	0	0	2	0	0	0	0	0	1	0	0	0	0	0	2	0	0	0	0	0	0	0	0	0	1	0	1	0	0	0	0	2	1	0	0	1	1	0	1	0	1	1	0	0	0
463	1	2	1	0	0	0	0	0	1	0	0	1	1	1	0	0	0	2	0	1	1	0	1	2	0	1	0	0	0	2	1	1	1	0	0	2	1	0	0	1	1	0	1	1	0	0	0	2	0
464	1	0	2	1	1	0	0	0	1	0	0	0	1	0	0	0	0	1	0	1	1	1	1	1	1	1	0	0	0	2	0	0	1	0	0	2	1	0	0	1	0	1	0	1	2	0	0	1	0
465	0	1	2	1	0	0	1	1	1	0	0	0	0	0	0	0	0	1	1	1	1	0	2	2	0	0	0	1	1	2	1	1	2	0	0	2	1	0	0	1	1	0	0	0	0	0	0	0	1
466	0	1	2	0	0	1	2	0	0	0	1	0	1	0	0	0	0	0	1	1	1	0	2	2	0	2	0	0	1	1	0	1	1	1	2	2	2	0	0	1	1	0	0	0	0	0	0	0	0
467	1	2	0	1	0	0	2	0	0	0	2	0	1	0	0	0	0	0	1	1	1	1	2	2	0	2	0	0	1	1	1	2	2	0	0	1	2	0	0	2	2	0	0	0	0	0	0	0	0
468	1	1	1	0	1	0	2	0	0	0	0	1	1	2	0	0	0	0	2	0	0	1	1	1	1	1	0	2	2	1	2	0	1	0	0	2	1	1	0	1	1	0	0	0	0	0	0	1	0
469	0	0	2	0	0	0	0	0	1	0	1	1	1	1	0	0	0	2	1	0	0	1	0	0	1	0	0	0	0	1	1	1	1	0	0	2	1	0	1	1	1	0	1	0	1	0	0	2	0
470	0	1	1	1	0	0	1	0	1	0	1	0	1	0	0	0	0	2	0	1	0	1	1	1	1	0	0	0	0	2	0	2	1	0	1	2	1	0	0	2	2	0	0	0	0	0	0	1	0
471	1	0	2	0	0	0	0	0	1	0	1	1	2	1	1	1	0	0	2	1	1	0	2	2	0	0	1	2	2	1	1	1	1	1	1	1	2	0	1	0	0	0	1	0	1	0	1	1	0
472	1	1	1	0	0	0	1	0	1	1	1	1	1	1	0	0	0	1	1	0	0	1	2	2	0	1	0	0	0	1	2	2	2	0	1	1	1	0	0	2	2	1	0	0	1	0	0	1	0
473	0	1	1	0	0	0	1	0	0	0	0	0	0	0	0	0	0	1	1	1	1	0	2	2	0	1	1	0	0	1	0	1	1	0	0	2	2	1	0	1	1	0	0	0	0	0	0	2	0
474	0	1	2	1	0	0	1	0	0	0	1	1	1	1	0	1	0	0	2	0	0	1	1	1	1	1	0	1	1	1	2	2	2	1	0	1	2	0	2	0	0	0	0	0	0	0	0	0	1
475	0	0	2	1	0	1	1	1	1	0	0	0	2	2	0	0	0	0	2	1	1	0	2	2	0	0	0	0	0	2	1	1	1	0	0	1	1	0	1	0	0	1	0	0	0	1	0	0	2
476	0	0	2	1	0	1	2	0	0	0	1	1	1	1	0	0	0	0	2	0	0	2	2	2	0	0	0	0	1	1	0	0	0	0	0	2	2	0	0	2	2	0	0	0	1	1	0	1	0
477	1	1	2	0	0	1	1	0	1	0	1	0	1	0	0	0	0	1	1	0	0	0	2	2	0	1	0	0	1	1	0	1	1	0	0	2	2	0	1	1	1	0	2	0	1	1	0	2	0
478	0	1	2	1	0	0	1	0	1	0	0	1	2	1	1	1	0	1	1	1	0	1	2	2	0	0	0	0	0	2	1	1	2	0	0	1	0	0	2	0	0	0	0	0	0	0	0	1	0
479	0	1	0	1	0	0	2	1	0	0	1	0	1	0	0	0	0	0	2	1	0	0	2	2	0	0	0	0	0	2	0	1	1	0	0	2	1	0	0	1	1	0	0	0	1	0	0	2	0
480	0	0	2	0	0	2	0	0	2	0	0	1	1	1	0	0	0	2	0	1	0	1	1	2	0	2	0	0	0	2	0	1	2	2	2	2	0	0	2	0	0	1	0	0	1	0	0	1	0
481	0	1	1	0	0	0	1	0	2	0	0	0	1	1	0	1	0	1	1	1	1	0	2	2	0	1	0	1	1	1	1	1	2	0	0	2	2	0	0	1	1	0	0	1	0	0	0	2	0
482	1	0	2	1	0	0	2	0	0	0	1	0	0	0	0	0	0	1	1	1	1	1	2	2	0	1	0	0	0	2	1	2	2	0	0	0	2	0	2	0	0	0	1	0	1	1	0	1	0
483	0	1	2	0	0	0	0	0	1	0	0	1	1	1	0	0	0	1	1	0	0	0	2	2	0	0	0	0	0	1	1	1	1	0	0	1	1	0	1	1	1	0	0	0	0	0	0	2	0
484	1	2	1	0	0	0	2	1	0	1	1	0	0	0	0	0	0	1	1	1	1	0	2	2	0	1	0	0	1	1	0	0	1	0	0	2	2	0	1	0	0	0	0	0	0	1	0	2	0
485	0	0	2	0	0	0	1	0	1	0	1	1	2	1	0	0	0	1	1	1	1	0	2	2	0	1	0	1	1	2	0	1	1	0	0	2	2	0	0	2	2	0	0	0	0	1	0	1	0
486	0	2	1	0	0	0	1	0	1	1	0	0	0	0	0	0	0	1	1	1	1	1	1	1	1	1	0	1	1	1	2	2	2	0	1	1	1	0	0	1	1	0	0	0	1	1	0	2	0
487	0	0	2	0	0	1	2	0	0	1	1	0	2	1	0	0	0	0	2	0	0	0	2	2	0	1	0	1	1	0	1	2	2	1	0	1	1	0	1	1	1	0	0	0	0	2	0	1	0
488	1	0	2	1	0	1	1	0	1	1	1	0	0	0	0	0	1	2	1	0	0	0	2	2	0	0	0	0	0	2	1	1	1	0	0	1	1	0	0	1	1	0	1	0	0	0	0	2	0
489	0	1	2	0	0	0	1	1	1	0	0	1	1	1	0	0	0	2	0	1	1	0	2	2	0	1	0	0	2	0	0	1	2	1	0	1	1	0	2	1	0	1	0	0	0	0	0	2	0
490	0	1	0	1	0	0	0	0	2	0	0	1	2	2	0	0	0	1	1	0	0	0	2	2	0	1	0	0	0	2	1	1	2	0	0	1	2	0	1	1	1	0	1	0	1	0	0	1	0
491	1	0	2	0	0	0	2	0	0	0	1	0	1	0	0	0	1	2	0	2	2	0	1	1	0	1	0	1	2	0	1	1	2	1	1	1	0	0	1	1	1	0	1	0	0	0	0	1	1
492	1	0	2	0	0	1	1	0	1	0	1	1	2	1	0	0	0	1	1	0	0	1	2	2	0	0	0	1	1	0	1	0	0	0	0	2	1	0	0	2	2	0	1	1	1	2	0	0	0
493	1	0	2	0	0	1	1	1	0	0	0	1	1	1	0	0	0	1	2	1	1	2	0	1	1	1	0	1	1	1	2	1	1	0	0	2	2	0	1	1	1	0	0	0	0	1	0	2	0
494	1	1	1	0	0	0	1	0	1	0	1	0	0	0	0	0	0	2	0	1	1	0	1	1	0	1	0	0	0	1	1	0	0	0	0	2	2	0	0	1	1	1	0	0	0	2	0	1	0
495	0	0	2	0	0	1	1	0	1	0	0	2	1	1	0	0	0	2	0	1	1	0	2	2	0	2	0	0	0	2	0	1	2	0	0	1	1	1	0	1	1	0	1	0	1	0	0	0	0
496	0	2	1	0	0	0	2	1	0	1	1	0	0	0	0	0	0	2	0	0	0	1	2	2	0	0	0	1	2	0	1	1	1	0	0	1	1	0	1	1	1	0	0	1	1	1	0	0	0
497	1	2	1	0	0	1	1	1	1	1	0	0	0	0	0	0	0	1	1	1	0	1	0	0	1	1	0	0	0	1	2	0	1	1	0	2	2	0	1	1	1	0	1	0	1	1	0	1	1
498	0	1	0	0	0	0	2	0	0	0	0	0	0	0	0	1	0	0	1	0	0	0	2	2	0	1	0	1	0	1	2	1	2	0	0	1	0	0	1	1	1	0	0	0	0	2	0	1	0
499	0	1	1	0	0	1	2	0	1	0	0	0	0	0	0	0	0	1	2	0	0	0	2	2	0	0	0	0	1	1	1	1	1	0	1	1	1	0	2	0	0	0	1	0	1	0	0	1	0
500	1	1	2	0	0	1	1	1	0	0	0	1	0	0	0	0	0	0	2	1	0	0	2	2	0	1	0	0	1	1	1	2	2	1	1	2	1	1	0	1	1	0	0	0	0	1	0	1	1
501	1	0	2	0	0	1	0	0	1	0	0	0	2	1	0	1	0	1	2	0	0	1	2	2	0	1	0	0	0	1	0	0	0	0	0	0	2	0	1	1	1	0	0	1	1	1	0	0	0
502	0	1	1	0	0	1	1	0	1	0	1	0	1	0	0	0	0	0	2	0	0	1	0	1	0	0	0	2	2	0	2	0	0	0	0	1	1	0	1	2	1	0	0	0	0	1	0	0	1
503	1	2	1	0	1	1	1	0	1	0	0	0	0	0	0	1	0	2	0	1	1	0	2	2	0	1	0	0	1	1	0	2	2	0	0	2	2	1	0	1	1	0	0	0	0	0	0	1	1
504	1	0	2	0	0	0	1	1	1	0	0	1	2	0	1	1	0	0	1	0	0	0	2	2	0	0	0	1	1	1	1	0	0	0	1	2	1	0	1	2	1	0	0	1	1	1	0	2	0
505	1	1	1	0	1	1	1	0	0	0	0	0	2	1	0	1	0	2	0	2	0	2	0	1	1	1	0	1	1	1	2	1	1	0	0	2	2	0	2	0	0	0	0	0	1	0	0	2	0
506	1	0	2	0	1	0	2	1	0	0	1	0	0	0	0	0	0	1	0	1	1	1	2	2	0	1	0	1	1	1	2	1	1	0	0	2	0	0	2	0	0	0	0	0	0	0	0	0	0
507	0	1	2	2	0	0	1	0	0	0	1	1	1	1	0	0	0	1	0	1	1	1	2	2	0	0	0	1	1	1	2	2	2	0	0	0	1	0	0	1	1	0	0	0	0	0	0	2	0
508	0	1	1	1	0	0	1	0	1	0	0	0	1	0	0	0	0	0	2	0	0	1	2	2	0	0	0	1	1	2	1	0	0	0	0	1	1	1	0	0	0	0	1	0	2	2	0	2	0
509	0	2	1	0	0	0	2	0	0	0	0	0	1	0	0	0	0	0	1	0	0	1	2	2	0	2	0	1	1	2	0	1	1	2	1	1	1	0	1	2	1	0	1	1	0	0	0	1	1
510	1	2	1	0	1	1	1	1	1	0	0	0	0	0	0	0	0	1	1	1	1	0	1	1	0	0	0	2	2	1	2	1	1	0	0	0	2	0	1	1	1	1	0	0	1	0	0	0	0
511	1	2	1	2	0	0	0	0	2	0	0	1	2	1	0	0	0	2	0	1	0	1	1	1	0	1	0	0	0	2	1	2	2	1	0	1	1	1	0	0	0	0	1	0	0	0	0	2	0
512	0	2	1	0	0	0	1	1	0	0	0	0	0	0	0	0	0	1	1	1	1	0	1	1	0	1	0	0	0	2	0	2	2	1	0	0	2	1	0	2	1	0	1	0	1	1	0	2	0
513	1	2	0	0	0	0	0	0	2	0	0	1	1	1	0	0	0	1	1	1	1	0	2	2	0	1	0	0	1	1	0	0	2	1	0	2	1	1	0	0	0	0	1	0	0	1	0	2	0
514	1	1	1	0	0	0	1	0	2	0	0	1	1	1	0	0	0	1	1	1	1	0	0	0	0	0	0	1	1	1	1	0	0	0	0	1	1	0	1	1	1	0	1	0	0	0	0	1	0
515	0	1	2	0	0	1	2	0	0	0	1	0	1	0	0	0	0	1	1	0	0	0	1	1	0	1	0	1	2	0	1	1	1	1	1	2	1	0	1	1	1	0	1	0	1	1	0	1	1
516	0	1	1	0	0	0	1	0	2	0	0	0	0	0	0	0	0	1	0	1	1	0	2	2	0	0	0	0	0	1	1	1	1	0	0	1	2	0	0	2	2	0	0	0	1	1	0	2	0
517	1	1	1	0	0	0	2	0	1	0	0	0	0	0	0	0	0	1	1	1	1	1	0	1	1	0	1	2	2	1	1	1	1	0	0	1	1	0	2	0	0	0	1	0	1	1	0	1	0
518	0	1	2	1	0	0	2	0	2	0	0	1	1	1	0	0	0	0	2	0	0	1	0	1	0	0	0	1	1	1	1	1	1	0	0	2	2	0	1	1	1	1	0	0	1	1	0	1	0
519	0	2	0	0	0	0	1	1	0	0	0	0	2	1	0	1	0	1	1	0	1	1	0	1	0	0	1	0	0	1	0	1	1	1	1	2	2	0	0	2	2	0	1	0	0	1	0	1	1
520	0	0	2	0	1	0	1	0	2	0	0	0	0	0	0	0	1	2	1	1	0	0	0	0	0	0	0	0	0	2	1	0	1	1	0	1	1	0	1	1	1	0	0	0	0	1	0	0	0
521	0	1	1	0	0	0	0	0	0	0	0	0	1	1	0	1	0	2	0	1	1	0	2	2	0	1	0	0	0	2	2	1	1	1	0	0	2	0	0	1	1	0	0	0	2	0	0	1	1
522	0	2	0	0	0	0	2	1	0	0	0	0	0	0	0	1	0	0	2	0	0	1	1	1	1	1	0	2	2	0	2	1	0	0	0	1	1	1	1	1	1	0	0	0	0	0	0	2	0
523	0	1	2	0	0	0	1	0	1	0	1	0	0	0	0	0	0	1	1	1	1	0	1	1	0	0	0	1	2	1	0	0	1	0	0	2	2	0	0	1	1	0	2	0	1	1	0	1	0
524	1	0	2	0	0	1	0	0	1	0	0	0	0	0	0	0	1	2	1	0	0	1	2	2	0	1	0	0	1	1	1	0	0	1	1	2	2	0	0	2	2	1	0	0	1	0	0	1	0
525	0	0	2	0	0	1	1	1	1	0	0	0	1	1	0	1	0	2	0	0	0	0	2	2	0	1	0	0	0	1	1	1	1	1	1	2	1	0	1	1	1	1	0	0	1	1	0	2	0
526	1	1	2	1	0	0	2	0	0	0	2	0	0	0	0	0	1	2	0	2	2	1	2	2	0	1	0	0	0	2	0	1	1	0	0	1	1	0	0	1	1	1	0	0	1	0	0	1	1
527	0	1	0	0	0	0	2	1	0	0	1	0	1	0	0	0	0	1	1	1	1	1	2	2	0	0	0	1	1	1	1	1	2	2	1	2	1	0	0	1	1	0	0	0	0	0	0	1	0
528	0	0	2	2	0	1	1	0	0	0	1	1	1	1	0	0	0	0	2	1	1	0	2	2	0	2	0	1	1	1	2	0	0	0	0	0	1	1	0	1	1	0	0	0	0	1	0	0	0
529	1	0	2	0	0	0	2	1	0	0	0	0	1	0	0	0	0	0	2	0	0	0	2	2	0	1	1	1	1	2	0	0	1	1	0	2	2	0	0	2	2	0	0	0	0	0	0	2	0
530	1	1	1	1	0	0	1	0	1	1	1	1	2	1	0	0	0	1	1	0	0	0	2	2	0	1	0	1	1	2	0	2	2	1	2	2	1	0	0	2	2	0	0	0	0	1	0	0	1
531	1	0	2	0	0	1	1	1	1	0	0	1	1	0	1	1	0	0	2	0	0	0	1	1	0	0	0	0	1	0	1	0	1	1	1	2	2	0	0	2	2	0	1	0	0	0	0	2	0
532	0	1	1	0	0	0	1	0	0	0	1	0	0	0	0	0	0	2	0	1	0	0	2	2	0	0	0	0	0	2	0	0	1	1	0	1	1	1	1	1	0	0	0	0	0	0	0	1	0
533	1	0	1	0	0	0	1	0	2	0	0	0	1	1	0	0	0	2	1	1	1	1	2	2	0	0	0	0	1	1	0	1	1	1	1	2	1	1	1	1	1	0	0	0	0	0	0	0	2
534	1	2	1	0	0	0	2	1	0	0	1	0	0	0	0	0	0	0	1	0	0	1	2	2	0	1	0	0	0	2	1	1	1	1	1	2	2	0	1	1	1	0	1	0	1	0	0	2	0
535	1	1	1	0	1	2	0	0	0	0	1	1	1	1	0	0	1	1	2	1	1	1	2	2	0	1	0	0	0	1	1	1	1	0	0	2	2	0	0	2	2	0	1	0	1	1	0	1	0
536	1	0	2	0	0	2	2	0	0	0	2	1	1	0	0	0	0	0	2	0	0	0	2	2	0	2	0	0	0	2	1	2	1	0	0	2	1	0	1	1	1	0	1	0	0	0	0	0	1
537	1	2	0	0	0	0	1	1	1	0	0	0	0	0	0	0	0	1	1	0	0	1	2	2	0	1	0	1	1	1	1	0	1	1	0	2	1	0	1	1	1	0	0	0	0	0	0	1	0
538	0	1	1	1	0	0	1	0	0	0	0	1	2	1	0	0	0	0	1	1	1	0	1	1	0	1	0	2	2	0	2	1	1	1	1	1	2	0	1	1	1	0	1	0	1	1	0	2	0
539	0	2	1	1	0	0	0	0	2	0	0	0	0	0	0	0	0	0	1	1	1	0	2	2	0	1	0	0	0	1	1	1	1	0	0	2	2	0	0	1	1	0	0	0	0	0	0	2	0
540	0	2	0	0	0	0	1	0	1	0	0	0	0	0	0	0	0	0	2	0	0	0	2	2	0	1	0	1	1	2	0	2	2	1	0	0	1	0	0	1	1	0	0	0	1	0	0	1	1
541	1	2	1	0	0	0	1	0	1	1	2	0	2	1	0	0	0	0	2	0	0	0	2	2	0	1	0	0	0	1	0	1	2	0	0	2	2	0	0	1	1	1	0	0	0	0	0	1	0
542	0	1	2	1	0	0	0	0	1	0	0	2	2	2	0	0	0	2	0	1	1	1	1	1	1	1	0	0	0	1	1	1	1	0	0	1	0	0	1	1	1	0	0	0	0	1	0	1	0
543	0	1	1	1	0	0	2	0	0	0	0	0	0	0	0	0	1	0	2	1	1	0	2	2	0	0	0	0	0	2	0	0	0	1	0	1	1	1	0	0	0	0	0	0	0	0	0	2	0
544	1	0	2	0	0	0	1	1	0	0	0	1	1	1	0	0	0	2	0	1	0	0	2	2	0	1	0	1	1	1	2	1	2	0	0	0	1	0	0	2	2	0	0	0	0	1	0	1	0
545	1	2	0	0	0	0	0	0	1	0	0	0	1	1	0	0	0	1	1	1	1	1	2	2	0	0	0	0	0	2	0	0	0	1	1	2	2	0	0	2	2	0	1	0	0	0	0	2	0
546	1	1	2	1	0	0	1	1	1	0	0	0	1	1	0	0	0	1	1	1	1	1	1	1	1	1	0	0	0	2	1	0	2	0	0	2	0	0	1	0	0	1	0	0	0	0	0	1	0
547	0	1	1	0	0	0	1	2	0	0	0	2	2	2	0	0	0	1	1	1	1	1	2	2	0	1	1	2	2	1	1	0	0	0	0	0	2	1	0	1	1	0	0	2	0	0	0	1	0
548	0	2	1	0	0	0	1	0	1	0	1	1	2	1	0	0	0	1	1	0	0	0	1	2	0	1	0	0	0	1	1	1	2	0	0	2	1	0	0	1	1	1	0	0	0	0	0	0	0
549	1	2	0	0	0	0	0	0	0	0	0	2	2	2	0	0	0	0	2	1	1	0	2	2	0	1	0	1	2	1	0	2	2	0	1	2	0	0	2	0	0	0	0	0	0	0	0	0	0
550	1	0	2	0	0	0	0	0	2	0	0	1	1	1	0	0	1	2	1	0	0	0	2	2	0	1	0	0	1	1	0	2	2	1	0	2	0	1	0	0	0	0	0	0	0	0	0	1	0
551	0	2	0	1	0	0	2	0	0	0	2	0	0	0	0	0	0	1	0	2	2	0	1	2	0	1	0	1	1	0	2	1	1	1	2	2	0	0	2	0	0	0	1	0	0	1	0	2	0
552	1	1	0	0	0	0	0	0	1	0	0	0	0	0	0	0	0	0	2	0	0	1	1	1	1	0	0	0	1	1	0	1	2	1	0	1	1	0	1	1	1	0	0	1	0	1	1	2	0
553	1	1	1	1	0	0	2	1	0	0	1	0	0	0	0	0	0	2	0	1	1	0	2	2	0	1	0	0	1	1	0	1	1	1	1	2	2	0	0	2	2	0	0	0	0	1	0	1	1
554	0	2	1	1	0	0	1	1	0	0	0	0	1	0	0	0	0	0	2	1	1	2	0	1	1	1	1	0	0	1	1	1	1	0	1	2	1	1	0	1	1	0	0	0	0	0	0	0	0
555	0	1	1	0	0	1	1	0	1	0	1	0	1	0	0	0	0	0	2	1	1	1	0	1	0	1	0	1	1	2	0	0	0	1	2	2	1	2	0	0	0	0	0	0	0	0	0	1	1
556	0	1	1	0	0	1	1	1	0	0	0	0	1	0	0	0	0	0	1	0	0	0	1	1	0	1	0	0	0	2	0	2	2	1	2	2	1	1	0	1	1	0	1	1	1	2	0	0	0
557	0	0	2	0	0	0	1	0	0	0	0	0	2	0	1	1	0	0	2	1	1	0	2	2	0	1	0	0	1	1	0	0	0	0	0	1	2	0	0	2	2	0	1	0	1	0	0	0	1
558	1	2	1	0	1	1	0	0	1	0	0	0	0	0	0	0	0	0	2	0	0	0	1	1	0	2	0	0	0	2	0	1	1	1	1	1	1	0	0	1	1	0	2	0	1	1	0	1	0
559	1	0	1	0	0	0	1	0	1	0	1	2	2	2	0	0	0	1	1	1	0	0	2	2	0	2	0	1	1	1	2	2	2	0	0	1	1	0	1	1	1	0	0	0	0	0	1	1	0
560	0	1	1	0	0	1	1	0	0	0	1	1	1	1	0	0	1	1	2	1	1	0	0	0	0	0	1	1	1	1	0	2	2	0	0	1	1	0	0	1	1	0	0	0	0	0	0	2	0
561	1	1	1	0	0	0	1	0	1	0	0	1	2	1	0	0	0	0	2	0	0	1	1	1	1	1	0	0	0	2	1	1	2	1	0	1	2	0	1	1	1	1	0	0	1	0	0	0	0
562	1	0	2	0	0	1	1	1	1	0	0	1	2	1	0	0	0	0	1	1	1	0	2	2	0	2	1	1	1	0	1	1	1	0	1	1	1	0	1	1	1	0	0	0	2	0	0	0	1
563	0	1	2	0	0	0	1	0	1	0	1	1	1	0	1	1	0	0	2	0	0	0	2	2	0	1	0	0	0	1	2	0	0	0	0	1	1	0	0	1	1	0	0	0	2	1	0	2	0
564	0	2	0	1	0	0	2	1	0	0	1	1	2	2	0	0	0	2	0	0	0	0	2	2	0	2	0	0	0	1	1	1	2	0	0	1	1	0	1	1	1	0	2	0	1	1	0	1	1
565	0	2	0	1	0	0	1	0	0	0	1	1	2	2	0	1	0	2	0	1	0	0	0	0	0	0	0	1	0	0	2	1	1	0	0	1	1	0	0	0	0	0	1	0	2	0	0	0	0
566	0	0	2	2	0	1	2	0	0	0	0	1	1	1	0	0	0	0	2	0	0	0	2	2	0	0	1	0	0	1	0	1	1	2	1	1	1	1	1	1	1	0	1	0	1	1	0	1	1
567	1	2	2	1	0	0	2	0	0	0	0	0	0	0	0	0	0	1	1	1	1	1	2	2	0	1	1	0	0	1	0	1	2	0	0	2	2	0	0	2	2	1	0	0	1	1	0	0	0
568	1	2	1	0	0	0	2	0	0	0	1	0	1	0	0	0	0	2	0	1	1	0	2	2	0	0	0	1	1	2	1	1	1	0	0	1	1	1	1	0	0	0	0	0	0	2	0	2	0
569	0	1	1	0	0	1	0	0	0	0	0	2	1	1	0	0	0	0	2	1	0	0	2	2	0	0	0	2	2	1	1	0	0	0	0	2	1	0	1	0	0	0	0	1	0	0	0	1	0
570	1	2	1	0	0	0	2	0	0	0	0	0	0	0	0	0	0	1	1	1	1	1	2	2	0	1	0	1	1	1	2	2	2	1	0	2	1	0	1	2	1	0	1	1	1	2	0	1	1
571	1	0	2	1	0	0	0	0	1	0	0	0	1	0	0	0	0	0	2	0	0	1	2	2	0	0	0	0	1	1	0	1	2	0	0	2	2	0	0	2	2	1	0	0	1	0	0	0	2
572	0	0	2	1	0	1	2	1	0	0	1	0	0	0	0	0	0	1	1	1	1	0	2	2	0	1	2	1	1	0	1	2	2	0	1	2	1	1	0	1	1	0	0	0	0	2	0	2	0
573	1	1	1	1	0	0	1	0	0	0	0	1	2	2	0	0	0	0	2	1	0	1	1	1	1	1	1	0	0	1	0	1	1	1	1	2	1	0	0	1	1	0	0	0	0	1	0	2	0
574	1	1	2	0	0	0	1	0	0	0	0	0	0	0	0	0	0	2	0	1	0	0	1	1	0	1	1	2	2	1	1	2	2	0	1	2	0	0	2	1	0	0	0	0	0	0	1	2	0
575	0	1	1	0	0	1	2	0	0	0	0	0	1	0	0	0	0	1	1	1	0	0	1	1	0	2	0	0	1	0	0	0	1	1	1	2	2	0	2	0	0	0	0	0	0	0	0	1	1
576	0	1	2	1	0	0	1	1	1	0	1	2	2	2	0	0	0	1	1	1	1	0	2	2	0	1	0	0	0	1	1	1	2	1	0	1	1	0	0	0	0	0	1	0	1	1	0	2	0
577	1	1	2	1	0	0	2	0	0	0	2	1	1	1	0	0	0	0	1	0	0	0	2	2	0	1	0	0	1	1	0	2	2	0	0	1	2	0	0	2	2	0	0	0	0	0	0	2	0
578	1	1	1	0	0	0	2	1	0	0	1	1	1	1	0	0	0	1	1	1	0	0	2	2	0	0	0	2	2	0	2	1	2	0	0	2	1	0	0	2	2	0	0	2	0	0	0	1	1
579	0	2	2	0	0	1	0	0	0	0	0	1	1	1	0	0	0	1	1	0	0	0	2	2	0	0	1	1	1	2	0	1	2	2	0	1	1	1	0	1	1	0	0	1	0	0	0	2	0
580	1	1	2	1	0	0	0	0	0	0	0	0	1	0	0	0	0	1	1	1	1	0	2	2	0	0	0	0	0	2	1	1	1	0	0	1	0	1	0	1	1	0	0	0	0	0	0	1	0
581	0	0	2	1	0	0	2	0	0	0	0	0	0	0	0	0	0	1	1	1	1	0	2	2	0	1	0	1	1	2	1	1	1	1	1	2	1	1	0	1	1	0	0	0	0	0	0	2	0
582	0	1	1	0	0	0	2	1	0	0	1	1	1	1	0	0	0	2	0	1	1	1	1	1	1	1	0	0	1	1	1	1	1	0	0	2	1	1	0	2	1	0	0	0	2	0	0	2	0
583	0	1	1	0	0	0	1	0	0	0	1	1	1	1	0	0	0	0	2	1	1	1	2	2	0	0	0	2	2	0	2	0	1	2	0	2	1	0	0	1	1	0	0	0	0	0	0	1	1
584	0	1	1	0	0	0	2	0	1	0	1	0	1	1	0	1	0	1	1	1	1	0	2	2	0	2	0	1	2	0	1	1	1	0	0	1	0	0	1	1	1	0	0	1	0	1	0	2	0
585	1	1	1	1	0	0	1	0	1	0	0	0	1	1	0	0	1	1	2	1	1	0	1	1	0	2	0	1	1	1	1	0	1	1	0	2	1	0	1	1	1	0	0	0	0	1	0	2	0
586	0	1	2	2	0	0	0	0	1	0	1	0	0	0	0	0	1	0	2	1	1	0	0	0	0	0	0	0	0	2	0	2	2	0	0	1	2	0	1	1	1	0	0	0	0	1	0	1	0
587	1	1	1	1	0	0	1	0	0	0	1	0	1	1	0	1	0	0	2	0	0	1	1	1	1	2	0	1	2	1	0	1	1	0	0	1	1	0	1	0	0	1	0	0	0	1	0	2	0
588	0	2	0	0	0	0	1	1	1	0	0	0	1	0	0	0	0	0	2	0	0	0	2	2	0	0	0	0	0	1	1	2	2	0	0	0	1	1	0	1	1	2	0	0	0	1	0	1	0
589	0	2	1	0	0	0	1	0	1	0	1	0	0	0	0	0	1	2	1	1	0	1	2	2	0	1	0	1	1	1	2	1	2	2	2	2	1	0	1	1	1	0	1	0	1	0	0	0	0
590	0	1	1	0	0	1	2	1	0	0	1	1	1	1	0	0	0	0	2	1	1	0	2	2	0	0	0	1	2	1	0	0	0	0	0	2	1	0	2	0	0	0	1	0	0	0	0	1	1
591	0	2	1	0	1	1	2	0	0	0	1	2	2	1	1	1	0	0	2	0	0	0	1	1	0	0	0	2	2	0	2	1	2	2	2	2	2	0	1	1	1	0	0	0	0	0	0	2	0
592	0	1	1	0	0	0	2	1	0	0	0	1	1	1	0	1	0	1	1	0	0	0	1	2	0	0	0	1	2	0	1	2	2	1	1	2	0	0	1	0	0	0	1	0	1	0	0	0	2
593	1	0	2	1	0	1	1	0	1	1	1	1	1	1	0	0	0	0	1	0	0	0	1	1	0	1	0	0	1	1	1	0	1	1	0	1	1	1	0	1	1	0	1	0	1	0	0	1	0
594	0	1	1	0	0	0	1	0	0	0	0	0	0	0	0	0	0	1	1	1	1	0	2	2	0	1	0	0	0	1	2	2	2	0	0	2	2	0	0	2	2	0	1	0	1	0	0	1	0
595	1	0	2	1	0	0	2	1	0	0	0	0	1	0	0	0	1	0	2	1	1	0	2	2	0	0	0	0	0	1	2	1	1	2	1	2	2	0	0	2	2	0	0	0	0	0	1	1	0
596	0	0	2	0	0	1	1	0	1	0	0	0	0	0	0	0	0	2	0	1	1	0	2	2	0	0	2	1	1	0	1	0	1	1	0	1	1	0	1	1	1	0	0	0	0	0	0	1	0
597	0	0	2	1	1	0	0	0	1	0	0	0	1	1	0	0	0	1	1	1	0	0	1	1	0	2	0	1	2	0	1	1	1	1	1	1	2	0	0	2	2	0	0	0	1	1	0	1	0
598	1	1	1	0	0	1	2	0	1	0	1	1	1	1	0	0	0	0	2	0	0	0	2	2	0	1	0	0	1	2	0	1	1	0	0	2	2	0	0	2	2	0	2	0	1	1	0	1	0
599	1	1	1	0	1	0	0	0	1	0	1	0	0	0	0	0	1	2	1	1	1	0	2	2	0	2	0	1	1	1	2	1	2	0	0	1	1	0	0	2	2	0	0	0	0	0	0	1	0
600	1	1	1	1	0	1	1	0	1	0	0	0	0	0	0	0	0	0	2	0	0	0	2	2	0	2	0	1	1	2	0	1	1	1	1	1	1	0	0	2	2	0	0	0	0	0	0	1	1
601	1	0	2	1	0	0	1	0	1	0	0	1	1	1	0	1	0	2	0	1	0	0	2	2	0	0	0	0	1	1	0	2	2	0	0	1	1	0	0	1	1	0	0	0	0	1	0	1	0
602	0	1	2	1	0	0	1	1	1	0	0	0	0	0	0	0	0	2	0	1	0	0	2	2	0	1	0	1	1	1	1	1	1	1	1	1	2	0	1	1	1	0	0	0	0	0	0	1	0
603	1	2	1	1	0	0	2	0	0	0	2	0	1	1	0	1	0	2	0	1	0	2	2	2	0	0	0	1	2	1	0	1	1	0	0	2	1	0	1	2	1	0	0	0	0	1	0	1	0
604	0	2	1	0	1	1	1	0	2	0	0	0	0	0	0	0	0	0	2	0	0	0	2	2	0	1	0	1	1	1	1	1	1	0	0	2	1	0	0	2	2	0	2	0	0	1	0	2	0
605	0	1	2	0	0	0	0	0	2	0	0	0	1	1	0	1	0	2	0	1	1	0	2	2	0	1	0	1	1	2	0	1	1	0	1	2	0	0	2	0	0	0	0	0	0	1	0	2	0
606	0	1	1	1	0	0	1	0	1	0	1	0	1	1	0	0	0	2	0	2	0	1	0	1	1	1	0	0	0	2	1	0	0	0	0	1	2	0	0	2	1	2	0	0	0	0	0	1	1
607	1	2	1	0	0	0	0	0	1	0	0	0	0	0	0	0	0	1	1	2	1	0	1	2	0	1	0	0	0	1	0	2	2	1	0	2	2	0	1	1	1	0	1	0	0	0	1	1	0
608	0	2	0	1	1	0	0	0	1	0	0	2	2	2	0	0	1	2	1	0	0	1	2	2	0	0	0	0	2	0	0	0	2	1	1	2	1	0	0	2	2	0	0	0	0	0	0	0	2
609	0	1	1	0	1	1	2	1	0	0	1	0	0	0	0	0	1	0	2	1	1	0	2	2	0	2	0	1	1	1	2	1	1	0	0	1	1	0	2	0	0	0	0	0	0	0	0	2	0
610	1	1	1	1	0	0	2	0	2	0	0	0	0	0	0	0	0	0	2	0	0	0	2	2	0	1	1	1	1	1	0	1	1	1	0	0	0	0	1	0	0	1	0	0	0	2	0	1	0
611	0	1	1	0	0	1	0	0	1	0	1	1	1	1	0	0	0	1	1	1	1	0	1	1	0	0	0	0	1	1	1	1	1	2	1	2	0	0	2	0	0	0	0	0	1	1	0	1	1
612	1	0	2	0	0	2	2	0	1	0	1	1	2	1	1	1	0	2	0	1	1	1	2	2	0	0	0	0	0	1	1	0	0	0	1	2	1	1	1	1	0	0	0	1	0	0	0	2	0
613	1	1	1	0	0	0	1	1	1	0	0	1	1	1	0	0	0	0	2	0	0	1	0	1	1	0	0	0	0	2	0	1	1	1	1	2	1	0	1	1	1	1	0	0	1	0	0	2	0
614	0	2	0	0	0	0	2	0	0	0	0	0	1	0	0	0	0	1	2	1	1	0	1	1	0	2	0	1	1	1	2	1	2	0	0	2	2	0	0	1	1	0	0	0	0	0	0	0	0
615	1	0	2	0	0	0	1	0	2	0	0	0	1	1	0	0	0	2	0	1	1	1	2	2	0	0	1	1	1	1	0	0	1	1	0	1	2	0	0	1	1	0	0	0	0	1	0	0	0
616	1	1	1	0	0	0	2	0	0	0	1	1	1	1	0	0	0	1	0	1	1	0	2	2	0	0	0	0	0	2	0	1	1	1	0	1	2	0	1	1	1	0	0	0	0	0	0	2	0
617	1	0	2	1	0	0	1	0	1	0	0	1	1	1	0	0	0	0	2	0	0	2	2	2	0	0	0	0	0	2	1	0	0	1	1	1	1	0	0	1	1	0	1	0	1	1	0	2	0
618	0	1	1	0	0	0	1	0	0	0	1	1	0	0	0	0	0	2	0	1	1	1	2	2	0	0	0	1	1	1	1	2	2	0	0	1	1	0	2	0	0	0	0	0	0	0	0	1	1
619	1	1	1	0	0	0	0	0	2	0	0	0	2	0	0	0	0	0	1	1	1	1	1	2	0	2	0	0	0	2	0	2	2	0	0	0	2	1	0	1	1	0	0	1	0	0	0	1	1
620	1	2	0	0	0	0	1	0	1	0	0	0	1	0	0	0	0	0	2	0	0	0	2	2	0	0	0	0	0	2	1	2	2	0	0	2	2	0	0	1	1	0	0	0	0	0	0	2	0
621	1	0	2	1	0	0	1	0	1	0	1	0	0	0	0	0	0	1	1	1	0	1	2	2	0	0	0	0	1	1	0	1	1	1	0	0	2	1	0	1	1	0	1	0	1	0	0	1	0
622	1	1	1	1	0	0	0	0	1	0	0	1	1	1	0	0	0	1	1	1	1	0	2	2	0	0	0	0	0	1	2	0	1	1	0	2	1	0	0	1	1	1	0	0	1	1	0	2	0
623	0	2	0	0	0	1	1	0	1	1	1	0	0	0	0	0	1	1	2	0	0	0	2	2	0	0	0	0	1	0	1	1	1	1	2	2	1	1	0	1	1	0	1	1	0	0	0	2	0
624	0	1	2	1	0	0	0	0	2	0	0	0	1	0	0	0	0	2	0	1	1	0	2	2	0	1	0	1	2	0	1	1	1	0	1	2	2	0	1	1	1	0	1	0	1	1	0	1	0
625	0	0	2	0	0	1	1	0	0	0	1	0	1	1	0	0	0	1	1	0	1	0	2	2	0	1	0	2	2	1	2	2	2	0	0	1	0	1	0	1	1	0	0	0	0	0	0	1	0
626	1	1	1	0	0	0	1	0	1	0	0	0	0	0	0	0	0	1	1	1	1	1	1	1	1	1	0	1	2	0	1	1	1	0	0	1	1	0	2	0	0	0	0	0	0	0	0	2	0
627	1	1	1	0	0	1	1	0	0	0	0	1	1	1	0	0	0	1	2	0	0	1	2	2	0	2	0	0	0	2	1	1	1	0	0	1	1	1	1	1	1	0	0	0	0	1	0	0	2
628	0	1	2	1	0	0	1	0	0	0	1	1	1	1	0	0	0	2	0	1	1	0	2	2	0	1	0	1	1	1	2	0	0	0	0	1	1	0	0	0	0	0	1	0	0	1	0	1	1
629	1	2	0	0	0	0	0	0	1	0	0	0	0	0	0	0	0	1	2	1	1	1	2	2	0	1	0	1	1	1	1	0	2	0	0	2	1	1	0	0	0	0	1	0	0	1	0	2	0
630	0	0	2	1	0	0	1	0	1	1	1	0	1	1	0	0	0	0	1	0	0	0	2	2	0	1	0	0	0	2	1	1	1	0	0	1	1	1	1	2	0	0	0	1	0	0	0	1	1
631	1	2	1	0	0	0	1	1	1	0	0	0	0	0	0	0	0	1	1	1	1	0	2	2	0	0	0	0	0	1	1	0	0	0	0	1	2	0	1	1	1	0	0	2	0	0	0	0	1
632	1	0	2	0	0	0	0	0	2	0	0	0	0	0	0	0	1	1	2	0	0	1	2	2	0	0	1	1	1	2	0	1	2	2	0	1	0	2	0	0	0	0	1	0	1	2	0	0	0
633	1	2	1	1	0	0	2	0	1	0	0	1	1	1	0	0	0	0	2	0	0	0	2	2	0	1	0	1	1	2	1	1	1	0	0	1	2	0	0	2	2	0	0	0	0	0	0	2	0
634	0	2	1	1	0	0	1	1	1	0	0	1	1	1	0	0	0	1	1	0	0	0	1	1	0	1	0	1	2	1	0	1	1	0	0	2	1	0	1	1	1	0	0	0	0	0	0	1	0
635	0	1	1	1	0	0	0	0	2	0	0	0	0	0	0	0	1	2	1	0	0	0	1	2	0	1	0	1	1	0	2	1	1	1	1	2	2	0	0	2	2	0	0	0	0	0	0	2	0
636	0	0	2	1	0	0	1	0	0	0	0	1	1	1	0	0	1	1	1	1	0	0	2	2	0	2	0	1	1	0	1	1	1	0	0	2	1	0	0	2	2	1	0	0	0	0	0	1	0
637	1	1	2	0	0	1	2	0	0	0	0	0	0	0	0	0	0	0	2	0	0	0	2	2	0	1	0	1	1	1	1	1	1	1	1	1	1	1	0	1	1	0	0	0	0	2	0	1	0
638	1	1	1	0	0	0	1	0	1	0	0	1	2	2	0	1	0	0	2	1	1	1	1	1	1	2	0	0	1	1	0	1	2	2	1	1	1	0	0	1	1	0	0	0	0	0	0	2	0
639	0	0	2	0	0	0	1	1	1	0	0	1	1	1	0	0	1	2	0	2	2	1	1	2	0	1	0	0	1	1	1	1	1	2	1	1	2	0	2	0	0	0	1	1	1	2	0	0	0
640	0	2	2	1	0	0	1	0	1	0	0	0	1	0	0	1	0	0	2	0	0	0	2	2	0	2	0	0	0	2	1	1	1	0	1	2	0	0	2	0	0	0	2	0	0	1	0	2	0
641	1	0	2	0	0	0	1	1	1	0	0	0	1	0	0	0	0	0	2	0	0	0	2	2	0	1	0	0	0	1	2	1	1	1	0	1	1	0	1	2	1	0	0	0	0	0	0	1	0
642	1	1	1	0	0	1	1	1	0	0	0	0	2	1	0	0	0	1	1	0	0	0	2	2	0	0	0	0	1	1	0	0	2	0	0	2	1	1	0	1	1	0	1	0	1	0	0	1	0
643	0	0	2	0	0	0	1	0	2	0	0	1	1	1	0	0	0	2	0	1	1	0	1	1	0	1	0	0	1	1	1	2	2	0	0	0	1	1	0	0	0	0	1	0	1	0	0	2	0
644	0	2	0	0	0	0	1	1	1	0	0	0	1	1	0	1	0	1	1	0	0	0	2	2	0	0	0	0	0	2	0	2	2	0	0	1	2	0	1	1	1	0	0	0	0	1	0	1	0
645	1	0	1	0	0	0	1	0	0	0	1	1	2	2	0	0	0	1	1	1	1	0	2	2	0	2	0	1	1	2	0	2	2	1	1	1	1	0	2	0	0	0	0	1	0	0	0	2	0
646	1	1	1	0	0	0	0	0	1	0	0	0	0	0	0	0	0	0	2	1	0	0	2	2	0	0	0	2	2	1	2	2	2	0	1	1	1	1	0	0	0	0	0	0	0	0	0	1	0
647	0	2	0	0	0	0	0	0	2	0	0	0	0	0	0	0	0	0	2	1	0	1	2	2	0	1	0	1	1	1	1	2	2	1	1	2	1	1	1	1	0	1	0	0	0	0	0	1	0
648	1	1	2	0	0	0	2	0	0	0	0	0	0	0	0	0	0	2	0	1	1	1	1	2	0	0	0	0	0	1	1	1	1	0	0	1	2	1	0	0	0	0	1	0	2	0	0	1	0
649	1	0	2	0	0	0	0	0	2	0	0	1	2	1	1	1	0	1	1	1	0	1	2	2	0	0	0	2	2	0	2	1	1	0	0	2	1	0	0	1	1	0	0	0	0	1	0	2	0
650	1	0	2	0	1	0	1	0	0	0	1	1	2	1	0	0	0	2	0	1	1	1	2	2	0	0	0	0	1	1	0	0	0	0	0	2	1	0	0	2	2	2	0	0	0	0	0	2	0
651	1	1	2	0	0	1	1	0	1	0	0	0	1	0	0	0	0	1	1	1	1	1	1	1	1	1	0	0	0	1	0	1	2	1	1	1	2	1	0	1	1	0	0	0	0	1	0	1	0
652	0	1	1	0	0	1	2	1	0	0	0	0	0	0	0	0	1	2	0	2	1	0	2	2	0	0	0	0	0	1	2	0	0	0	0	2	2	0	1	1	1	0	0	1	0	0	0	1	1
653	0	2	0	0	0	0	1	0	0	0	1	1	1	0	0	0	0	1	1	1	1	0	2	2	0	1	0	1	2	0	1	1	1	1	1	1	0	0	2	0	0	0	0	0	0	0	0	1	0
654	0	1	2	1	0	0	1	0	1	0	1	1	1	0	1	1	0	0	2	1	1	1	1	1	0	1	1	0	0	0	1	1	1	0	0	2	1	1	0	1	1	0	0	0	0	1	0	0	0
655	1	0	2	0	0	0	2	0	0	1	0	0	1	0	0	0	1	1	1	1	1	0	1	1	0	1	0	1	1	0	2	2	2	0	1	2	1	0	1	1	1	0	0	0	1	0	0	1	0
656	1	2	0	0	0	0	1	0	0	0	0	1	1	0	0	0	0	1	0	1	1	0	2	2	0	2	0	0	1	1	1	2	2	1	1	2	1	0	0	1	1	0	0	0	0	1	0	2	0
657	0	2	0	1	0	0	1	1	1	0	1	1	1	0	1	1	0	1	2	1	1	0	2	2	0	1	1	1	1	1	0	1	1	1	0	0	1	0	0	2	2	0	0	0	0	1	0	2	0
658	0	1	1	1	0	1	1	0	1	0	0	0	1	0	0	0	0	0	2	1	1	1	2	2	0	1	0	1	0	1	2	2	2	0	1	2	1	0	0	1	1	1	1	0	1	1	0	1	1
659	1	2	1	0	0	0	1	1	0	0	0	0	1	0	0	0	0	0	2	0	0	0	2	2	0	1	0	0	0	1	2	2	2	1	1	2	1	1	0	1	1	1	0	0	0	0	0	2	0
660	1	1	1	0	1	2	1	1	0	0	0	0	0	0	0	0	0	0	1	1	1	0	1	2	0	1	0	1	1	1	2	0	1	0	0	2	1	0	2	0	0	0	1	1	1	2	0	2	0
661	0	2	1	1	0	0	2	1	0	0	1	1	0	0	0	0	0	0	1	0	0	0	1	1	0	1	0	0	0	2	1	1	1	0	0	0	2	0	1	1	1	0	1	0	1	0	0	2	0
662	1	2	0	0	0	0	1	0	1	0	0	0	0	0	0	0	0	1	1	0	0	0	2	2	0	2	0	1	2	0	1	2	2	0	0	1	1	0	0	1	1	0	0	0	0	0	0	2	0
663	1	1	1	0	0	0	1	0	0	0	0	1	1	0	0	0	0	0	1	0	0	1	1	1	1	1	0	0	1	0	1	1	1	0	0	1	1	0	2	0	0	0	0	0	0	1	0	2	0
664	0	2	1	0	0	0	1	1	1	0	0	2	2	1	1	1	0	0	2	0	0	0	1	2	0	1	0	1	1	1	1	1	1	1	1	1	1	0	0	1	1	0	0	0	0	0	0	1	1
665	0	1	1	0	0	1	2	1	0	0	0	0	1	1	0	0	1	1	1	1	0	0	2	2	0	1	0	0	2	0	0	1	1	0	1	2	1	0	1	1	1	0	1	0	0	0	0	1	0
666	0	2	0	0	0	0	1	0	0	0	0	1	1	1	0	0	0	1	2	1	0	1	1	1	1	1	0	0	0	2	1	0	0	0	0	1	1	0	1	1	1	0	0	0	1	1	0	1	0
667	1	1	2	1	0	0	1	0	1	0	1	1	2	1	0	0	1	1	1	1	1	0	2	2	0	1	0	0	0	2	0	1	1	0	0	2	1	1	1	1	1	0	0	0	0	0	1	1	0
668	0	2	1	0	0	0	1	0	1	0	0	0	1	0	0	0	0	0	1	0	0	0	2	2	0	1	0	0	0	1	1	1	1	0	0	2	2	0	1	1	1	0	0	1	0	1	0	0	1
669	0	2	0	1	0	0	1	0	2	0	0	1	1	1	0	0	0	1	1	1	0	0	0	1	0	0	0	0	1	1	0	2	2	1	2	2	2	0	1	1	1	0	1	0	1	0	0	1	0
670	0	0	2	0	0	1	1	0	1	0	1	0	1	0	0	0	0	0	2	1	1	0	2	2	0	1	0	0	0	2	0	0	1	2	1	1	1	0	1	1	1	1	0	0	1	0	0	2	0
671	1	1	1	0	1	0	1	1	0	0	0	1	2	0	1	1	0	0	2	0	0	1	1	2	0	1	1	2	2	1	1	1	1	0	0	2	0	0	1	1	1	0	0	0	0	0	0	2	0
672	1	1	0	0	0	0	1	0	1	0	0	1	1	1	0	1	0	1	1	1	1	0	1	1	0	1	0	0	1	2	0	1	1	0	0	1	2	1	0	1	1	0	0	0	1	1	0	1	1
673	1	1	1	1	0	0	1	1	0	0	0	1	2	1	0	0	0	0	2	1	0	1	1	1	1	1	0	0	0	2	1	1	1	1	2	2	2	0	0	1	1	0	0	1	0	0	0	1	0
674	0	1	1	1	0	1	1	0	1	0	0	0	1	0	0	0	0	0	1	0	0	1	1	1	1	2	0	1	1	1	2	1	1	1	0	1	1	0	2	0	0	0	0	1	0	0	0	2	0
675	1	2	0	0	0	0	2	1	0	0	0	1	1	1	0	0	0	1	1	1	1	1	1	1	1	1	0	1	1	1	1	1	1	0	0	1	1	1	1	1	1	1	0	0	0	1	0	0	1
676	1	1	1	0	0	1	1	1	0	0	0	0	0	0	0	0	0	1	1	1	1	1	2	2	0	0	0	0	1	1	0	1	1	0	1	2	1	2	0	0	0	0	1	0	1	1	0	0	1
677	1	1	1	1	0	0	1	0	1	1	2	0	1	1	0	0	0	1	1	1	0	1	1	1	1	1	0	1	1	2	0	1	1	0	0	2	1	1	1	1	0	0	0	0	0	0	0	1	0
678	1	0	2	1	0	1	2	0	0	0	1	2	2	1	1	1	0	1	1	1	0	1	2	2	0	1	0	1	1	2	0	1	1	0	0	0	1	0	2	0	0	1	0	0	0	0	0	1	0
679	0	1	1	1	0	0	1	0	0	0	0	1	1	1	0	0	0	0	2	0	0	0	1	1	0	1	0	0	1	0	0	1	1	1	1	1	1	0	0	2	2	0	0	1	0	0	0	1	0
680	1	1	1	0	1	1	0	0	0	0	0	0	2	1	0	1	1	1	2	0	0	0	2	2	0	1	0	1	1	1	1	1	2	0	1	2	0	1	0	1	1	0	0	0	0	0	0	2	0
681	0	1	1	0	0	0	2	0	0	0	0	0	0	0	0	1	0	1	1	1	1	1	1	1	1	1	0	0	0	2	0	0	1	1	0	2	1	0	0	1	1	0	0	0	0	0	0	1	0
682	1	1	1	1	0	0	1	0	1	0	0	0	0	0	0	1	0	1	1	0	0	1	2	2	0	0	0	1	2	0	1	0	1	1	0	1	1	0	0	2	2	0	0	0	0	0	0	1	1
683	1	1	1	0	0	0	2	1	0	0	0	1	2	1	0	0	1	1	1	1	1	0	2	2	0	1	0	0	0	2	1	1	1	2	1	1	2	0	1	1	1	0	1	0	0	1	0	2	0
684	0	0	2	0	0	0	1	0	2	0	0	1	2	2	0	1	0	0	1	1	1	1	1	1	1	1	1	0	0	0	1	0	0	0	0	1	1	0	2	0	0	0	0	1	0	0	0	2	0
685	0	1	1	0	1	1	1	2	0	0	0	0	1	0	0	1	0	1	1	0	0	0	2	2	0	2	0	0	0	1	1	2	2	1	2	2	1	0	1	1	1	0	0	0	1	0	0	2	0
686	1	1	2	1	0	0	0	0	2	0	0	0	0	0	0	0	0	2	0	1	0	0	2	2	0	2	0	0	0	2	0	0	0	0	0	0	2	0	0	1	1	0	0	1	0	0	0	1	1
687	1	0	1	0	0	0	0	0	2	0	0	0	1	0	0	1	0	2	1	0	0	1	2	2	0	1	0	0	0	2	0	2	2	0	1	2	1	0	0	1	1	0	1	0	0	0	0	1	0
688	0	1	1	0	0	0	0	0	2	0	0	1	1	1	0	0	0	2	0	1	0	1	2	2	0	2	0	2	2	1	2	2	2	1	2	2	2	0	1	1	1	0	0	0	0	0	0	1	0
689	0	2	1	0	0	0	0	0	2	0	0	0	0	0	0	0	0	0	2	1	0	0	2	2	0	2	0	1	1	1	2	1	2	0	0	2	2	0	0	1	1	1	0	0	1	1	0	0	0
690	0	1	2	1	0	0	2	0	0	0	1	0	1	1	0	0	0	0	1	1	1	0	1	1	0	1	0	0	0	2	0	1	2	0	0	2	2	0	0	1	1	0	0	0	0	0	0	1	0
691	0	1	1	1	0	0	1	0	0	1	2	1	1	1	0	0	0	1	1	1	0	1	1	2	0	1	0	0	0	2	1	1	1	1	1	2	1	1	0	2	1	1	0	0	1	0	0	2	0
692	0	2	0	0	0	0	1	1	0	0	0	1	1	1	0	0	1	2	1	0	0	0	2	2	0	1	0	1	0	0	2	2	2	0	0	2	1	0	1	1	1	0	1	0	1	0	0	1	1
693	0	0	2	0	0	2	2	0	0	0	1	0	0	0	0	0	0	1	1	0	0	0	2	2	0	2	0	0	1	1	0	1	2	0	0	1	0	2	0	0	0	0	0	1	1	1	0	2	0
694	0	1	2	0	0	1	1	0	0	0	1	1	0	0	0	0	0	1	1	2	1	0	2	2	0	1	0	1	0	1	1	1	2	1	0	1	2	0	0	2	2	0	0	0	0	1	0	1	1
695	0	2	1	0	1	1	1	0	0	0	0	1	1	1	0	0	0	0	2	0	0	1	2	2	0	1	0	1	1	1	1	2	2	0	0	1	0	0	1	1	1	0	1	0	0	0	0	1	0
696	1	2	0	0	0	0	2	0	0	0	1	0	0	0	0	0	0	0	2	0	0	1	2	2	0	1	0	1	2	0	1	0	0	0	0	2	1	0	1	1	1	0	0	0	1	1	0	1	0
697	0	2	0	1	0	0	0	0	1	0	1	0	0	0	0	0	1	1	2	0	0	0	1	1	0	1	0	1	1	0	2	1	2	0	0	2	2	0	1	1	1	0	1	1	1	2	0	2	0
698	0	1	2	0	0	0	1	1	1	0	0	0	0	0	0	0	1	0	2	1	1	0	2	2	0	0	1	0	0	0	1	2	2	0	0	0	0	0	2	0	0	0	0	0	0	0	0	2	0
699	0	1	2	1	0	0	0	0	1	0	1	2	2	1	1	1	0	1	1	1	1	0	2	2	0	2	0	1	1	0	2	1	1	0	0	1	2	1	0	1	1	0	0	0	0	0	0	1	0
700	1	2	2	1	0	0	2	1	0	0	0	1	1	2	0	0	0	1	1	0	0	0	2	2	0	0	0	0	1	1	0	1	1	0	0	2	1	0	0	1	1	0	0	0	0	0	0	1	0
701	1	2	2	0	0	0	1	0	1	0	0	0	0	0	0	0	0	2	0	1	1	0	2	2	0	0	0	0	0	2	0	1	1	0	0	1	2	0	1	1	1	0	0	0	1	0	0	1	0
702	0	2	0	1	1	0	2	1	0	0	1	1	2	1	0	0	0	0	2	0	0	1	2	2	0	0	0	0	0	1	1	0	0	0	0	2	1	0	2	1	0	0	1	0	0	1	0	1	0
703	0	1	1	1	0	0	0	0	2	0	0	0	0	0	0	0	0	0	1	1	1	0	0	0	0	0	0	0	1	1	0	1	1	2	1	1	1	0	2	0	0	0	0	0	0	0	0	0	0
704	0	2	0	0	0	0	1	0	1	0	1	0	0	0	0	0	0	1	1	1	0	1	0	1	1	0	0	0	0	2	1	1	1	0	0	1	1	0	0	1	1	0	2	0	1	1	0	1	0
705	1	2	2	1	0	0	1	2	0	0	0	0	0	0	0	0	1	2	1	0	0	0	2	2	0	1	1	1	1	1	0	1	1	0	0	2	2	0	0	2	2	0	1	0	1	0	0	1	0
706	1	2	0	0	0	0	1	1	1	0	1	0	0	0	0	1	0	0	1	0	0	0	2	2	0	0	0	1	2	1	0	2	2	0	0	1	2	0	0	2	2	0	0	0	0	1	0	2	0
707	0	0	2	1	0	0	1	0	0	0	1	0	1	0	0	0	0	2	0	1	1	0	1	2	0	1	0	0	0	1	1	2	2	0	0	2	1	0	1	2	2	0	0	0	1	0	0	1	0
708	0	1	1	1	0	0	0	0	2	0	0	1	2	2	0	0	0	0	2	0	0	0	2	2	0	1	0	1	2	0	1	2	2	1	2	2	2	0	0	2	2	0	0	0	0	0	0	2	0
709	1	1	1	1	0	1	2	0	0	0	2	1	1	1	0	0	0	0	1	0	0	1	2	2	0	2	0	0	0	1	1	1	2	2	0	1	0	0	1	0	0	0	0	0	2	0	0	2	0
710	0	1	2	1	0	0	1	0	1	0	0	1	1	1	0	0	0	0	2	0	0	1	1	2	0	1	1	1	1	2	0	2	2	0	0	2	0	2	0	0	0	0	0	0	0	1	0	0	0
711	0	2	0	0	0	0	1	1	1	0	0	0	0	0	0	0	0	1	1	0	0	1	2	2	0	0	0	0	1	2	0	0	2	1	0	2	1	0	2	0	0	0	0	0	0	0	0	1	1
712	0	2	0	0	0	0	0	0	2	0	0	1	1	1	0	0	0	1	2	1	1	0	2	2	0	1	0	1	1	2	0	0	1	1	1	2	2	0	0	2	2	0	1	0	0	2	0	2	0
713	1	0	2	0	0	0	0	0	0	0	0	0	0	0	0	1	1	1	2	1	1	1	2	2	0	0	0	0	0	2	1	1	1	0	0	1	1	0	1	1	1	0	0	0	0	0	0	1	1
714	1	2	1	1	0	0	1	0	1	0	0	0	0	0	0	0	0	1	1	2	1	0	2	2	0	0	0	0	0	1	2	2	2	0	0	2	1	0	1	1	1	1	0	0	0	1	0	0	1
715	1	1	2	0	0	0	2	0	0	0	2	0	0	0	0	0	0	1	1	2	1	0	1	1	0	0	0	0	1	1	1	1	1	0	0	0	2	0	0	1	1	0	0	0	0	0	0	0	1
716	0	1	2	1	0	0	0	0	2	0	0	1	2	1	0	0	0	0	2	1	1	1	0	0	1	0	0	0	1	1	1	1	2	1	0	1	1	0	0	2	2	1	0	0	1	0	0	0	1
717	1	2	0	0	0	0	2	0	1	0	1	1	2	1	0	0	0	1	1	1	0	0	2	2	0	1	1	1	1	0	1	2	1	0	0	2	1	0	2	0	0	0	0	1	0	0	0	1	1
718	0	1	1	1	0	0	0	0	2	0	0	0	1	0	0	0	0	0	1	0	0	1	2	2	0	1	0	1	2	0	1	2	2	2	0	1	1	0	0	2	2	0	1	0	1	1	0	1	0
719	1	2	1	1	0	0	1	1	1	0	0	1	1	1	0	0	0	0	2	0	0	0	2	2	0	2	0	1	1	1	1	1	1	0	0	2	1	0	0	0	0	0	0	0	0	0	0	2	0
720	0	2	0	0	0	0	0	0	1	0	0	2	2	2	0	0	0	0	1	0	0	1	1	1	1	1	0	0	0	1	2	1	2	0	0	2	1	1	1	1	1	0	0	0	0	0	0	2	0
721	0	1	1	0	0	0	1	1	0	0	0	0	0	0	0	1	0	0	2	0	0	0	2	2	0	1	0	0	0	1	1	0	0	0	0	2	1	0	1	2	1	2	0	0	0	2	0	0	0
722	0	1	1	0	0	0	1	0	1	0	0	0	1	0	0	0	0	2	0	1	1	0	1	2	0	1	0	2	2	0	2	1	1	0	0	1	2	0	0	2	2	1	0	0	1	0	0	1	0
723	0	0	1	0	0	0	1	1	1	1	0	0	1	1	0	0	0	0	2	0	0	0	0	0	0	0	0	0	0	2	1	1	1	0	1	1	1	0	0	1	1	0	0	0	0	0	0	1	0
724	1	0	2	0	0	1	2	0	1	0	1	0	1	0	1	1	0	1	1	1	1	0	1	1	0	0	1	1	1	0	1	2	2	0	0	1	2	0	0	2	2	0	1	0	2	0	0	2	0
725	0	1	2	0	0	1	2	0	0	0	1	0	1	1	0	0	0	0	2	0	0	0	2	2	0	1	0	0	0	2	0	1	1	0	0	1	1	0	0	1	1	0	0	0	0	0	0	2	0
726	1	1	1	1	0	0	2	1	0	0	0	1	1	1	0	0	0	2	0	0	0	0	2	2	0	2	0	0	1	1	0	2	2	0	0	0	0	0	1	0	0	0	0	0	0	1	0	2	0
727	0	1	1	0	0	1	2	1	0	0	0	1	1	1	0	0	0	1	1	1	1	0	0	1	0	0	0	0	0	2	0	1	1	1	2	2	1	0	0	2	2	0	1	0	1	1	0	2	0
728	1	1	1	0	0	1	2	0	0	0	0	0	0	0	0	0	0	0	2	0	0	0	2	2	0	1	0	0	0	2	0	2	2	0	0	1	0	0	2	0	0	1	0	0	1	0	0	0	1
729	1	1	1	0	0	0	0	0	2	0	0	2	2	1	1	1	0	1	1	1	1	1	1	1	1	1	0	0	0	2	0	1	1	0	0	2	1	0	0	1	1	2	0	0	1	0	0	2	0
730	0	1	1	1	0	0	1	0	0	1	0	0	1	1	0	0	0	0	2	1	1	1	2	2	0	1	0	2	2	2	0	1	1	1	0	0	0	1	0	0	0	0	0	0	1	0	0	1	0
731	1	2	0	0	0	0	2	0	0	0	1	1	2	2	0	0	0	0	2	1	0	1	1	1	1	2	0	0	1	2	0	0	0	0	0	0	1	0	1	0	0	0	1	0	1	2	0	1	1
732	0	2	0	1	0	0	1	0	1	0	0	0	1	0	0	0	0	2	0	1	1	1	2	2	0	0	1	1	1	2	0	1	0	0	1	2	1	0	0	2	2	1	0	1	1	0	0	0	0
733	0	0	1	0	0	0	1	0	1	0	1	0	0	0	0	0	1	1	1	1	0	1	0	1	1	1	0	0	1	1	0	2	2	1	1	1	2	0	0	2	2	0	0	0	0	0	0	0	1
734	1	2	1	1	0	0	2	0	1	0	1	0	0	0	0	0	0	0	2	0	0	0	2	2	0	1	0	1	1	2	1	1	1	0	0	2	2	0	1	1	1	0	1	0	0	2	0	1	0
735	1	2	1	0	0	1	1	1	0	0	0	0	0	0	0	0	0	2	0	1	0	0	1	1	0	1	0	0	0	2	1	0	2	0	0	2	1	1	1	1	0	0	0	0	0	0	1	2	0
736	1	2	0	0	0	0	2	0	1	0	0	0	1	1	0	1	0	2	0	1	1	1	1	1	1	2	0	1	1	1	2	1	1	0	1	2	1	0	1	1	1	0	1	0	1	1	0	2	0
737	0	2	0	0	0	0	1	0	0	0	1	0	0	0	0	0	1	2	0	2	1	1	2	2	0	0	1	0	0	1	0	1	1	0	0	1	1	1	0	0	0	0	0	0	1	0	0	2	0
738	1	1	1	1	0	0	1	0	1	0	0	1	1	1	0	0	0	2	0	1	1	0	1	1	0	1	0	1	1	0	2	2	2	0	0	1	1	1	0	0	0	0	0	0	0	0	0	2	0
739	0	0	2	0	0	1	1	0	1	0	1	1	2	1	0	0	0	1	1	0	0	1	1	1	1	1	0	1	1	2	1	0	0	0	0	1	2	0	0	1	1	0	0	0	1	0	0	2	0
740	1	0	2	1	0	0	0	0	2	0	0	0	2	1	0	0	0	0	2	0	0	2	1	1	1	1	0	0	0	2	0	0	2	1	1	2	1	0	0	2	2	0	1	0	1	0	0	1	0
741	1	1	1	1	0	0	1	1	0	0	0	0	0	0	0	0	0	0	2	0	0	0	2	2	0	1	0	0	0	2	0	2	2	0	0	1	2	0	0	1	1	0	0	1	0	0	0	2	0
742	1	0	1	0	0	0	1	0	1	0	0	0	0	0	0	0	0	1	0	1	1	1	2	2	0	2	0	0	1	1	1	0	0	0	1	2	1	1	0	0	0	0	0	1	0	0	0	0	0
743	0	1	2	1	0	0	1	0	1	0	0	0	1	0	0	0	0	1	1	1	0	0	2	2	0	2	0	0	0	1	2	0	0	0	0	0	1	0	1	1	1	0	0	0	0	1	0	1	0
744	1	1	2	1	0	0	0	0	1	0	1	0	0	0	0	0	0	0	2	0	0	0	2	2	0	1	0	0	1	1	0	1	1	0	1	2	1	0	1	1	1	0	1	0	1	0	0	1	0
745	0	2	0	0	0	0	1	0	0	0	1	0	0	0	0	0	0	1	1	1	0	0	2	2	0	2	0	1	1	1	2	1	2	0	0	2	1	0	0	1	1	1	0	0	1	0	0	2	0
746	1	1	1	0	0	0	1	0	1	0	0	1	1	1	0	0	0	1	1	0	0	1	2	2	0	1	0	0	0	2	1	0	1	0	0	2	1	0	1	1	1	1	0	0	0	0	0	1	0
747	0	1	1	1	0	0	1	0	1	0	1	0	0	0	0	0	0	0	2	0	0	0	2	2	0	1	0	1	1	1	2	1	1	2	0	1	1	0	1	2	1	1	0	1	0	1	0	1	0
748	1	1	2	1	0	0	1	0	1	0	0	0	0	0	0	1	0	1	1	0	0	1	2	2	0	0	0	0	0	2	0	2	2	0	0	1	2	0	0	2	2	1	0	1	0	1	0	1	1
749	1	2	0	1	0	0	1	0	0	0	0	0	1	0	0	0	0	0	1	0	0	1	2	2	0	0	1	1	1	1	0	1	1	1	0	0	1	0	2	1	0	0	1	0	0	1	0	2	0
750	1	1	1	1	0	1	1	0	1	0	1	1	1	1	0	0	0	2	0	1	1	0	2	2	0	1	0	1	1	0	1	0	1	1	0	2	1	1	0	1	1	0	0	0	1	0	0	1	0
751	1	1	1	0	1	2	1	0	0	0	0	1	1	1	0	0	0	2	0	1	1	1	2	2	0	0	0	1	1	1	2	1	1	1	0	0	2	0	1	1	1	0	0	0	1	1	0	2	0
752	0	2	1	0	0	0	2	1	0	0	1	0	0	0	0	0	0	2	0	2	0	0	1	1	0	1	0	1	2	1	0	2	2	0	0	1	0	1	0	1	1	0	1	0	1	0	0	0	0
753	1	0	2	0	0	0	1	0	1	0	1	0	1	0	0	0	0	1	1	1	1	0	2	2	0	1	0	0	0	1	0	1	2	0	1	2	1	0	1	2	1	0	0	0	0	1	0	2	0
754	1	2	0	0	0	0	2	0	0	0	0	0	0	0	0	0	0	1	1	0	0	1	1	1	0	0	0	1	1	2	0	2	2	1	1	1	1	1	0	1	1	0	0	0	0	1	0	1	0
755	0	2	1	1	0	0	2	1	0	0	1	1	1	1	0	0	0	0	2	0	0	1	2	2	0	0	0	1	1	1	1	1	1	0	0	1	2	0	1	1	1	0	0	0	0	0	0	0	1
756	0	1	1	1	0	0	2	0	0	0	0	0	1	0	0	0	0	1	1	1	1	0	0	0	0	1	0	1	1	2	0	1	1	0	0	1	1	0	0	2	2	0	0	0	0	0	0	0	2
757	1	1	2	1	0	0	0	0	2	0	0	0	0	0	0	0	0	0	2	0	0	1	2	2	0	0	0	1	1	2	0	1	1	0	0	1	2	0	1	2	1	0	1	1	1	2	0	1	0
758	0	1	1	1	0	0	1	0	2	0	0	1	1	1	0	0	0	1	1	1	0	0	2	2	0	1	0	0	0	2	1	1	1	0	0	1	2	0	0	2	2	0	0	0	0	0	0	1	0
759	1	1	1	0	0	1	2	1	0	0	0	1	2	1	0	0	0	1	1	1	0	0	2	2	0	1	0	0	0	1	1	2	2	0	1	2	1	0	0	2	2	0	0	0	0	0	0	2	0
760	0	1	1	0	0	0	1	0	2	0	0	1	1	2	0	0	0	0	1	0	0	1	1	1	1	2	0	0	1	1	0	1	1	1	1	1	2	0	0	2	2	1	0	0	1	0	0	1	1
761	1	2	0	0	0	0	2	0	0	0	0	1	1	1	0	0	0	0	1	1	1	0	2	2	0	1	0	0	0	1	1	1	2	2	1	1	2	0	1	1	1	1	0	0	0	2	0	1	0
762	0	1	1	0	0	0	1	0	1	0	1	0	0	0	0	0	0	1	1	1	1	0	2	2	0	1	0	0	0	2	0	0	0	0	0	2	2	0	0	1	1	0	0	0	0	1	0	1	0
763	1	2	0	0	0	0	1	1	0	0	0	0	0	0	0	0	0	1	1	1	0	0	2	2	0	1	0	0	0	2	1	1	2	1	1	2	1	1	1	1	1	0	0	0	1	1	0	1	1
764	1	1	1	0	1	2	0	0	1	0	0	0	1	0	0	0	0	2	0	1	1	0	1	2	0	0	0	0	0	2	1	2	1	0	1	2	1	1	1	1	0	0	0	2	0	2	0	1	0
765	1	1	1	0	0	0	1	0	2	0	0	0	0	0	0	0	0	0	2	0	0	0	2	2	0	1	1	0	0	1	0	1	1	0	0	2	2	0	0	2	2	0	0	0	0	0	0	1	1
766	1	2	1	1	0	0	2	1	0	0	1	0	1	1	0	0	0	1	1	1	1	0	1	1	0	1	0	1	1	0	2	1	1	0	0	2	1	0	0	1	1	1	0	0	1	0	0	1	1
767	0	2	0	0	0	0	2	0	0	0	1	0	0	0	0	0	0	1	1	1	0	1	2	2	0	0	1	1	1	1	0	1	1	0	0	1	0	0	2	1	0	0	0	0	0	0	0	2	0
768	0	2	1	1	0	0	0	0	2	0	0	0	1	1	0	0	0	2	0	1	1	0	1	1	0	1	1	1	1	1	0	1	1	2	1	2	1	0	0	1	1	0	1	0	0	0	0	0	2
769	0	1	1	0	0	1	0	0	2	0	0	1	1	1	0	0	0	1	2	1	0	1	2	2	0	1	0	1	0	1	1	0	0	0	0	1	0	1	1	0	0	0	1	0	1	1	0	2	0
770	1	2	0	1	0	0	1	0	1	0	0	1	1	1	0	0	0	2	1	1	1	0	2	2	0	1	0	0	0	2	1	0	0	0	0	2	2	0	1	1	1	0	0	0	0	0	0	0	1
771	1	1	1	0	0	0	2	1	0	0	1	1	2	1	0	0	1	0	2	1	1	0	2	2	0	1	0	1	2	1	0	1	1	0	0	2	2	0	1	1	1	0	1	0	1	2	0	2	0
772	0	1	1	0	0	1	2	1	0	0	1	1	2	2	0	0	0	0	1	0	0	1	1	1	1	0	0	0	0	1	1	1	1	0	1	2	1	0	1	2	1	0	0	2	0	0	0	0	1
773	1	2	1	1	0	0	1	0	1	0	0	1	1	1	0	0	0	1	1	1	1	0	2	1	1	1	0	0	1	1	0	1	2	0	0	2	1	0	0	1	1	0	0	1	0	0	0	0	0
774	1	0	2	0	0	1	0	0	1	0	0	0	1	0	0	0	0	0	1	2	1	1	2	2	0	0	0	1	1	1	1	1	2	1	1	2	0	0	2	1	0	1	0	0	1	1	0	2	0
775	0	0	2	0	0	1	2	0	1	0	0	1	1	1	0	0	0	2	0	1	1	0	1	1	0	0	0	0	1	0	1	1	1	1	0	1	2	1	0	1	1	0	0	0	0	0	0	1	0
776	1	0	1	0	0	0	1	0	1	0	1	1	1	1	0	0	0	1	1	1	1	0	2	2	0	0	0	1	1	1	1	1	2	0	0	1	1	1	1	2	0	1	0	0	1	0	0	1	0
777	0	0	2	2	0	1	0	0	2	0	0	1	1	2	0	0	0	1	1	0	0	1	2	2	0	0	0	0	0	1	1	0	2	0	0	2	1	0	2	1	0	0	0	0	0	1	0	0	0
778	0	2	1	0	0	0	1	0	0	0	1	0	2	0	1	1	0	1	1	1	1	0	2	2	0	1	0	1	2	0	1	2	2	0	0	1	1	0	2	0	0	1	0	0	1	1	0	1	0
779	0	2	1	0	0	0	2	1	0	0	0	1	1	1	0	0	0	2	0	1	0	0	2	2	0	1	0	0	0	1	2	0	1	2	1	1	2	0	1	1	1	0	0	1	1	1	0	2	0
780	0	2	0	0	0	0	1	0	1	0	0	0	1	0	0	0	0	0	1	0	0	0	2	2	0	1	0	0	0	2	1	1	1	0	0	2	0	0	1	0	0	0	1	0	1	1	0	2	0
781	1	2	0	0	0	0	1	0	1	0	0	0	0	0	0	0	0	0	2	1	1	0	2	2	0	2	0	0	0	1	0	2	2	0	0	1	2	1	0	2	1	0	2	0	1	1	0	1	0
782	1	1	1	1	0	0	1	0	0	0	1	0	0	0	0	0	0	1	1	0	0	0	1	1	0	2	0	0	0	2	1	1	1	0	0	2	1	0	0	2	2	0	1	0	2	2	0	0	0
783	0	2	1	0	0	0	1	0	0	0	0	1	0	0	0	0	0	1	1	1	1	1	2	2	0	1	0	1	1	1	1	2	2	1	1	2	2	0	0	2	2	1	1	0	1	1	0	1	0
784	1	1	1	0	0	1	1	0	0	0	1	0	1	0	0	0	0	0	2	0	0	0	2	2	0	0	0	0	1	1	1	0	0	1	0	1	1	0	1	1	1	1	0	1	2	0	0	1	0
785	0	1	1	0	0	0	1	0	1	0	0	1	1	1	0	0	0	1	1	0	0	0	2	2	0	2	0	1	2	0	1	0	0	0	0	2	1	1	0	1	1	0	1	0	0	0	0	0	0
786	1	1	1	0	0	0	0	0	2	0	0	1	2	2	0	0	0	0	2	1	1	1	2	2	0	1	0	1	1	1	2	0	0	0	0	2	0	0	1	1	1	0	0	0	0	1	0	0	0
787	0	0	2	0	0	0	1	0	0	0	1	0	0	0	0	0	0	0	2	0	0	1	0	0	1	0	0	0	0	1	1	1	1	0	0	0	1	0	0	2	2	0	0	2	0	2	0	2	0
788	1	0	2	0	0	0	0	0	0	0	1	1	0	0	0	0	0	0	2	1	1	0	1	1	0	2	0	0	1	1	1	1	1	1	0	2	1	0	0	1	1	0	0	0	0	1	0	2	0
789	1	1	1	0	0	0	2	0	0	0	0	0	0	0	0	0	0	2	0	0	0	0	2	2	0	2	0	0	1	1	0	1	1	0	0	1	1	0	1	1	1	0	0	0	0	0	0	1	0
790	0	1	1	1	0	0	2	1	0	0	1	0	1	0	0	0	0	0	2	1	1	0	2	2	0	1	0	0	0	1	1	1	1	0	0	2	1	0	1	1	1	0	0	0	0	0	0	1	1
791	1	1	1	0	0	0	1	0	1	0	1	0	1	0	0	0	0	1	1	1	1	0	1	1	0	0	0	1	1	2	0	0	0	1	1	1	1	0	0	2	2	0	0	1	1	1	0	1	0
792	0	2	1	1	0	0	1	0	1	0	0	0	0	0	0	0	0	1	1	1	0	0	2	2	0	2	0	1	1	1	2	1	1	0	0	0	1	0	0	1	1	0	0	0	0	0	0	2	0
793	1	1	1	0	0	0	1	0	1	0	0	0	1	0	0	1	0	1	1	0	0	0	2	1	1	1	0	0	0	2	0	0	0	0	0	1	1	1	0	1	1	0	1	0	2	2	0	1	0
794	1	1	1	0	0	1	2	0	0	0	1	0	0	0	0	0	0	0	2	0	0	0	1	2	0	1	0	0	0	2	1	0	1	1	0	2	1	0	0	1	1	0	0	0	0	0	0	1	0
795	1	2	1	0	0	0	2	0	0	0	0	0	0	0	0	0	0	0	1	1	1	0	1	2	0	1	0	1	0	1	1	1	1	1	1	1	0	0	1	1	1	0	0	0	0	0	0	1	0
796	1	2	1	0	0	0	0	0	1	0	1	1	1	1	0	0	0	1	1	1	0	0	2	2	0	1	0	0	0	1	1	0	0	0	0	2	2	0	1	1	1	0	0	0	1	1	0	2	0
797	0	2	1	0	0	0	1	0	1	0	1	1	2	1	0	0	0	1	1	1	1	1	1	1	1	1	0	1	1	2	1	0	0	0	0	2	2	0	0	1	1	0	1	0	0	0	0	2	0
798	0	1	1	0	1	0	1	1	1	0	0	0	1	0	0	0	0	0	2	0	0	0	2	2	0	1	0	0	0	1	2	1	2	2	1	1	0	0	1	0	0	0	0	0	0	1	0	1	0
799	1	1	1	0	0	0	0	0	1	0	1	0	0	0	0	0	0	1	2	0	0	1	1	1	1	1	0	1	2	1	0	2	2	0	0	1	1	0	1	1	1	0	0	0	0	0	0	0	0
800	1	1	1	0	0	1	2	0	0	0	0	0	0	0	0	0	1	1	2	1	1	0	2	2	0	1	0	0	2	0	0	1	1	0	0	1	0	0	1	0	0	0	0	0	0	0	0	1	0
801	1	0	2	1	0	0	2	0	1	0	0	0	0	0	0	0	0	1	1	2	1	1	2	2	0	0	0	0	0	2	0	2	2	0	0	2	1	0	0	0	0	0	0	0	0	0	0	2	0
802	0	1	1	0	0	0	1	0	0	0	0	0	0	0	0	0	0	1	1	0	0	0	2	2	0	1	0	0	0	2	0	1	1	1	1	1	2	0	0	2	2	0	0	0	0	0	0	0	0
803	1	1	1	0	0	1	1	1	1	1	0	1	1	0	1	1	0	2	0	1	1	1	2	2	0	0	0	0	1	1	1	1	2	2	0	1	1	0	0	0	0	0	0	0	0	1	0	1	0
804	0	1	1	0	0	0	0	0	1	0	0	0	1	1	0	0	1	1	1	0	0	0	1	1	0	2	0	1	1	0	2	0	1	2	0	2	0	0	1	0	0	0	0	0	0	0	0	1	1
805	0	2	0	0	0	0	0	0	1	0	1	1	1	1	0	0	0	0	1	1	1	0	1	1	0	1	0	0	0	2	1	0	0	1	1	1	1	0	0	1	1	0	0	0	0	0	0	2	0
806	1	1	1	0	0	0	2	0	0	0	1	0	0	0	0	0	0	0	2	1	0	2	0	1	1	1	0	1	1	1	1	1	1	0	0	1	2	0	1	1	1	0	1	0	1	2	0	1	0
807	0	2	1	0	0	0	1	0	2	0	0	1	1	1	0	0	0	0	1	0	0	0	2	2	0	2	0	0	0	1	0	2	2	0	0	2	1	0	0	0	0	0	0	0	0	0	0	0	0
808	1	0	2	0	0	0	0	0	2	0	0	0	0	0	0	0	0	1	2	0	0	1	0	1	1	0	0	0	0	2	0	0	1	1	0	1	2	0	0	2	2	0	0	0	1	1	0	1	1
809	1	2	1	0	0	0	2	1	0	0	0	0	0	0	0	1	0	1	2	1	0	0	2	2	0	2	0	0	1	1	0	2	2	0	0	2	1	0	2	0	0	1	0	0	0	0	0	1	1
810	1	2	0	0	0	0	2	0	1	0	0	0	1	1	0	0	0	1	1	1	0	0	2	2	0	2	0	0	0	1	0	0	2	1	1	2	2	0	0	2	2	0	1	0	1	1	0	0	1
811	0	1	0	1	0	0	1	0	2	0	0	0	0	0	0	0	0	0	2	0	0	1	2	2	0	0	1	0	0	0	1	0	1	1	0	2	2	0	1	1	1	1	0	0	1	1	0	2	0
812	1	1	1	0	1	2	2	0	0	0	0	1	2	1	1	1	1	2	1	0	0	0	2	2	0	1	0	2	2	2	0	0	2	0	0	2	1	0	2	1	0	0	0	1	0	0	0	1	0
813	0	1	1	0	0	0	2	0	0	0	1	0	1	0	0	0	0	1	1	1	1	0	2	2	0	1	0	0	1	1	0	1	1	0	1	2	0	0	2	0	0	0	0	0	0	1	0	1	0
814	1	1	2	1	0	0	1	0	1	1	2	0	1	0	0	0	0	2	0	0	0	0	2	2	0	1	0	0	0	2	0	1	1	0	0	1	1	1	0	1	1	0	0	0	0	0	0	2	0
815	0	1	1	1	0	0	1	1	1	0	0	1	2	1	0	0	0	2	0	0	0	0	1	1	1	1	0	1	1	2	1	2	2	1	0	1	1	1	0	1	1	1	0	0	1	0	0	2	0
816	1	1	1	0	0	0	1	1	0	0	0	0	2	2	0	0	0	1	1	0	0	0	2	2	0	0	0	0	0	2	1	1	1	1	1	1	2	0	1	1	1	0	0	0	2	0	0	1	1
817	1	0	2	0	0	0	1	0	1	0	0	0	0	0	0	0	0	0	2	0	0	1	2	2	0	0	0	1	1	2	0	0	1	1	0	2	1	1	0	0	0	0	0	0	0	0	0	1	1
818	0	1	2	0	0	1	0	0	0	0	0	0	1	0	0	0	0	2	0	1	1	0	2	2	0	1	0	0	1	1	0	1	2	2	1	2	1	0	0	1	1	0	0	0	0	1	0	1	1
819	0	0	2	1	0	1	2	0	2	0	0	1	2	1	0	0	0	0	2	0	0	1	1	1	0	1	0	1	1	1	2	1	1	0	0	1	1	1	0	1	1	0	0	0	0	0	0	2	0
820	0	0	2	0	0	2	1	0	0	0	0	0	1	1	0	0	0	0	2	0	0	1	2	2	0	0	0	1	2	0	1	1	1	0	0	2	0	0	2	0	0	0	0	0	0	0	0	1	0
821	1	2	1	0	0	1	0	0	2	0	0	1	1	1	0	0	0	1	1	0	0	0	2	2	0	0	0	0	0	2	1	0	1	0	0	2	1	0	1	1	1	0	1	0	1	1	0	2	0
822	0	2	0	0	0	0	1	0	0	0	0	0	2	2	0	0	0	1	1	0	0	1	2	2	0	2	0	2	2	0	2	1	1	1	1	2	1	0	2	1	0	0	0	0	0	1	0	2	0
823	0	1	2	1	0	0	1	0	1	0	0	0	1	1	0	1	0	1	1	2	1	1	0	1	1	1	1	0	0	1	0	0	0	0	0	2	2	0	1	2	1	0	0	0	0	2	0	2	0
824	0	1	1	0	0	1	1	0	2	0	0	0	0	0	0	0	0	0	2	0	0	0	2	2	0	1	1	0	1	0	0	0	0	1	1	2	1	0	0	1	1	0	0	0	2	1	0	0	0
825	0	1	2	1	0	0	2	0	0	0	1	1	1	1	0	0	0	2	1	0	0	1	1	2	0	1	0	1	1	2	1	2	2	0	0	0	1	1	0	1	1	0	0	0	0	0	0	1	1
826	1	1	2	1	0	1	0	0	2	0	0	0	0	0	0	0	0	0	1	0	0	0	2	2	0	0	0	1	1	2	0	1	2	0	0	2	1	0	1	1	1	0	0	0	0	0	0	0	1
827	1	0	2	1	0	0	2	0	1	0	0	0	1	0	0	0	0	2	0	2	1	0	1	1	1	1	1	1	1	0	1	2	2	0	1	2	1	0	2	0	0	0	1	0	1	1	0	0	1
828	0	2	0	0	0	0	0	0	1	0	1	0	0	0	0	1	0	1	0	0	0	0	2	2	0	2	0	0	0	2	0	1	1	0	0	1	1	0	1	2	1	0	0	0	0	0	0	2	0
829	1	1	2	1	0	1	2	0	1	0	1	1	2	1	0	0	0	1	1	1	1	1	2	2	0	0	0	0	0	0	1	2	2	1	2	2	2	0	0	2	2	0	0	0	0	0	0	2	0
830	0	1	2	1	0	0	2	0	0	0	2	0	1	1	0	1	0	0	2	0	0	0	1	1	0	1	0	0	0	2	0	0	0	0	0	2	2	0	0	1	1	0	1	0	1	1	0	0	1
831	1	1	1	0	0	1	0	0	2	0	0	1	2	1	1	1	0	1	1	1	1	1	2	2	0	1	0	0	1	0	1	1	1	0	1	1	2	0	0	1	1	0	0	0	0	0	0	0	1
832	1	0	2	0	0	1	1	0	1	0	1	1	1	1	0	0	0	1	1	0	0	0	2	2	0	1	0	0	1	1	0	1	1	0	0	0	1	0	0	1	1	0	1	0	0	0	0	1	0
833	1	1	1	0	0	0	1	0	1	0	1	0	0	0	0	0	0	0	2	1	1	0	2	2	0	1	0	0	0	1	1	2	2	0	0	2	1	0	1	0	0	1	0	0	1	0	0	2	0
834	0	1	2	0	0	0	1	2	0	0	0	1	2	1	0	0	0	1	1	1	1	0	2	2	0	2	0	0	0	1	2	0	2	1	0	2	2	0	0	2	2	0	0	0	1	1	0	0	0
835	1	0	2	1	0	0	0	0	2	0	0	0	0	0	0	0	0	2	0	2	2	0	1	1	0	1	0	1	1	2	1	2	2	0	0	2	1	1	0	1	1	0	0	0	0	0	0	2	0
836	1	0	2	0	0	0	2	0	0	0	1	1	1	1	0	0	0	0	2	0	0	1	0	0	1	1	1	1	1	2	0	1	1	0	0	2	1	1	0	1	1	0	0	0	1	1	0	2	0
837	0	1	1	0	1	0	1	0	2	0	0	0	0	0	0	0	0	0	2	0	0	0	2	2	0	2	0	0	0	0	0	2	2	1	0	0	1	0	0	1	1	0	0	0	0	0	0	0	2
838	1	1	0	1	0	0	1	0	1	0	1	1	1	1	0	0	0	1	1	1	1	0	2	2	0	2	0	2	2	2	0	0	0	0	0	1	1	0	0	1	1	0	0	0	1	1	0	1	1
839	1	1	0	0	0	0	1	0	1	1	0	0	0	0	0	0	0	1	0	1	1	0	1	1	0	1	0	1	2	0	1	1	1	0	0	2	1	0	0	2	2	0	0	1	0	1	0	1	1
840	1	1	2	2	0	0	0	0	2	0	0	2	2	2	0	0	1	2	0	2	1	1	2	2	0	0	0	2	2	1	2	1	2	0	1	2	2	1	0	0	0	1	0	0	0	1	0	2	0
841	1	0	1	0	0	0	1	0	1	0	0	0	0	0	0	0	0	1	1	1	1	0	1	1	0	1	0	0	1	1	1	1	1	0	0	1	0	1	0	0	0	0	0	0	0	0	0	2	0
842	0	2	1	0	0	0	2	0	0	0	0	0	0	0	0	0	0	0	2	0	0	1	0	1	0	0	0	0	0	2	0	2	2	0	0	2	2	0	1	1	1	0	0	0	0	0	0	2	0
843	0	1	1	0	0	1	1	0	0	0	0	0	0	0	0	0	0	1	1	0	0	0	1	1	1	2	0	0	0	1	0	0	1	1	0	1	2	0	1	1	1	1	1	0	1	1	0	2	0
844	0	2	1	0	1	1	2	1	0	0	0	0	2	0	1	1	0	1	1	0	1	1	1	1	1	2	0	1	1	2	0	1	2	1	0	1	1	0	0	2	2	0	0	0	0	1	0	1	0
845	0	1	1	1	0	0	1	1	1	0	0	0	1	0	0	0	0	2	0	1	1	0	2	2	0	0	0	1	1	1	2	1	1	1	0	0	2	0	0	2	2	0	0	0	0	0	0	2	0
846	1	2	2	1	0	0	1	0	0	0	1	0	0	0	0	0	0	2	0	1	1	0	2	2	0	1	0	0	0	1	0	1	2	1	1	1	1	0	0	2	2	0	0	0	0	1	0	1	1
847	0	1	1	0	0	0	2	0	0	0	0	0	0	0	0	0	0	1	1	0	0	1	2	2	0	0	1	0	0	1	1	0	0	0	0	1	2	0	1	1	1	0	1	0	1	0	0	2	0
848	0	1	2	1	0	0	1	0	1	0	1	0	1	0	0	1	0	1	2	1	1	0	2	2	0	1	0	2	2	2	0	1	1	1	1	2	0	0	1	0	0	0	0	0	0	0	0	2	0
849	0	0	2	0	0	0	1	0	1	0	0	0	0	0	0	0	0	0	1	0	0	0	2	2	0	2	0	0	0	1	1	2	2	1	0	0	1	0	1	1	1	0	0	0	0	0	0	2	0
850	1	1	1	1	0	0	1	0	1	0	0	1	2	2	0	0	0	1	1	1	0	0	2	2	0	0	0	1	2	0	1	2	2	1	0	1	1	0	1	1	1	0	0	0	0	0	0	2	0
851	0	0	2	0	0	0	1	0	1	0	1	2	2	2	0	0	0	0	1	0	0	0	1	1	0	0	0	1	2	0	1	0	0	0	0	2	0	0	1	1	1	1	0	0	0	0	0	1	0
852	1	1	1	0	0	1	2	1	0	0	0	0	0	0	0	0	0	0	1	1	1	0	2	2	0	1	0	0	0	2	1	1	1	0	0	2	2	0	0	2	2	0	0	0	0	0	0	1	0
853	1	2	1	0	0	0	2	0	0	0	0	0	0	0	0	0	0	1	1	1	1	1	2	2	0	2	1	0	0	1	1	1	2	0	0	1	1	0	2	0	0	1	1	0	0	0	0	2	0
854	1	1	1	0	1	0	2	0	0	0	1	1	1	1	0	0	0	1	1	1	0	0	2	2	0	1	1	1	1	0	1	1	1	0	0	1	2	0	0	1	1	0	0	0	0	1	0	2	0
855	1	0	2	1	0	0	0	0	2	0	0	0	0	0	0	0	0	0	1	0	0	1	2	2	0	0	0	0	0	1	2	1	1	0	0	2	2	0	2	0	0	0	0	0	0	1	0	1	1
856	0	1	1	0	1	0	1	1	1	0	0	0	1	0	0	0	0	0	2	0	0	0	2	2	0	2	0	0	1	1	0	0	0	0	0	2	2	0	0	2	2	0	1	0	1	1	0	0	1
857	0	1	1	0	0	1	0	0	2	0	0	0	1	0	0	0	0	1	1	1	1	0	2	2	0	1	0	0	0	1	1	1	1	1	0	1	1	0	0	1	1	0	0	0	0	0	0	0	1
858	0	1	2	0	0	1	0	0	1	0	0	0	0	0	0	0	0	1	1	1	1	0	1	1	0	2	0	0	0	2	0	1	1	0	1	1	2	0	0	2	2	0	0	1	0	0	0	1	0
859	1	1	2	1	0	0	0	0	1	0	0	0	0	0	0	0	0	0	2	1	1	0	1	1	0	1	0	1	1	1	1	0	0	0	0	2	1	0	1	1	1	0	0	0	0	0	0	1	1
860	0	1	2	0	0	1	1	0	0	0	0	1	1	1	0	0	0	0	2	1	0	0	1	1	0	1	0	0	0	1	1	1	1	1	1	1	0	1	0	0	0	1	1	0	0	0	0	1	1
861	0	1	1	0	0	0	1	0	1	0	0	1	1	0	1	1	0	1	1	0	0	0	2	2	0	2	0	0	1	0	0	1	2	2	2	2	1	1	0	1	1	0	0	1	0	0	0	1	1
862	1	1	1	0	1	2	2	1	0	0	0	0	0	0	0	0	0	2	1	0	0	0	2	2	0	0	0	1	1	1	1	0	0	0	0	0	0	0	1	1	1	1	0	0	1	1	0	1	1
863	0	2	0	1	0	0	2	0	0	0	0	0	1	1	0	0	1	0	2	1	1	1	2	2	0	0	0	0	0	1	2	1	0	0	0	1	0	0	1	1	1	0	0	1	1	1	0	2	0
864	0	1	2	1	0	0	0	0	1	0	0	1	1	1	0	0	0	0	2	1	1	0	2	2	0	1	1	0	1	2	0	0	2	0	0	2	1	0	1	0	0	1	0	0	1	1	0	1	0
865	0	2	0	0	0	0	0	0	2	0	0	1	2	1	0	0	1	0	2	1	1	0	2	2	0	0	0	0	1	1	0	1	1	0	0	1	2	1	0	1	1	0	0	0	0	0	0	0	1
866	0	1	1	1	0	0	1	1	1	0	0	1	1	1	0	0	0	1	1	0	1	0	0	0	0	0	0	1	1	1	2	1	1	0	0	1	2	0	0	2	2	0	1	0	1	0	0	1	0
867	1	1	2	1	0	0	1	0	0	0	0	0	1	1	0	0	0	0	2	0	0	1	2	2	0	1	0	0	0	1	1	0	1	1	0	2	2	0	0	1	1	0	0	0	0	1	0	1	1
868	0	2	1	0	0	0	1	0	1	0	1	0	0	0	0	0	0	0	2	0	0	1	1	2	0	0	0	0	0	1	1	1	1	1	0	1	1	0	2	0	0	0	0	1	0	0	0	2	0
869	0	2	0	0	0	0	2	1	0	0	1	0	1	0	0	1	0	1	1	1	1	0	2	2	0	1	0	1	1	1	2	1	1	0	0	1	1	0	0	1	0	0	0	1	0	1	0	0	0
870	0	2	0	1	0	0	2	0	2	0	0	0	1	0	0	0	0	1	1	1	0	1	2	2	0	2	0	1	1	1	1	1	1	0	0	1	1	0	0	1	1	0	1	0	1	1	0	2	0
871	1	1	1	0	0	0	0	0	2	0	0	0	1	1	0	0	0	0	2	0	0	0	2	2	0	1	0	0	0	1	1	0	0	0	0	1	1	2	0	0	0	0	1	0	0	1	0	1	0
872	1	1	1	1	0	0	2	0	0	0	1	1	1	1	0	0	0	1	1	1	1	0	2	2	0	2	0	2	1	1	1	1	2	0	0	2	0	0	1	1	1	0	0	0	1	1	0	2	0
873	1	2	0	1	0	0	1	1	1	0	0	0	0	0	0	0	1	2	0	1	1	2	2	2	0	0	1	0	0	1	0	1	2	0	0	2	1	1	0	1	1	0	1	0	1	0	0	0	1
874	1	2	0	0	0	0	2	0	0	0	1	1	1	1	0	0	0	1	1	0	0	0	2	2	0	1	0	1	1	2	1	2	2	0	0	1	2	0	0	1	1	0	0	0	0	0	0	1	0
875	0	0	2	0	0	0	2	0	0	0	1	1	2	1	1	1	0	1	1	0	0	1	2	2	0	1	0	0	0	1	1	1	2	1	0	1	1	0	0	1	1	0	0	0	2	0	0	2	0
876	0	1	1	0	0	0	2	0	0	0	1	0	1	0	0	0	0	1	1	0	0	0	2	2	0	1	0	0	0	2	0	1	2	0	0	1	2	0	1	1	1	1	0	0	1	1	0	0	0
877	0	1	0	1	0	0	2	0	0	0	2	1	1	1	0	0	0	1	1	1	1	1	2	2	0	0	0	0	0	1	2	1	1	1	1	1	1	0	0	0	0	0	1	0	1	0	0	2	0
878	1	0	2	1	0	1	1	1	1	0	0	0	1	0	0	0	0	1	1	2	1	2	2	2	0	0	0	0	0	1	1	1	1	1	0	1	2	0	0	2	2	0	1	0	1	1	0	1	0
879	0	1	1	0	0	0	2	1	0	0	0	0	0	0	0	0	0	1	1	1	1	0	2	2	0	2	0	2	2	2	0	2	2	0	0	0	2	1	0	1	1	0	0	0	0	0	0	1	0
880	0	1	1	0	0	1	1	0	0	0	0	1	1	1	0	0	0	0	2	0	0	0	2	2	0	1	0	0	1	1	0	2	2	0	0	1	1	1	0	1	1	0	2	0	1	1	0	0	1
881	1	1	1	0	0	0	2	1	0	0	1	1	1	1	0	0	0	2	0	1	1	0	2	2	0	2	0	1	2	1	0	1	1	0	0	1	2	0	0	2	2	1	0	0	1	0	0	0	0
882	0	0	2	0	0	0	1	1	1	0	0	0	1	1	0	0	0	0	2	0	0	1	2	2	0	1	0	1	1	1	1	1	1	1	1	1	1	0	0	2	2	0	0	0	0	1	0	0	0
883	0	2	0	0	0	0	1	0	1	0	0	1	1	0	1	1	0	0	2	0	0	1	2	2	0	1	0	0	0	2	1	2	2	0	0	1	1	1	0	0	0	0	1	0	1	0	0	1	1
884	0	0	2	1	0	1	1	1	0	0	0	0	0	0	0	0	0	2	0	1	1	0	1	1	0	0	0	1	1	2	0	1	1	0	1	2	2	0	2	0	0	0	0	0	0	0	0	1	0
885	0	0	2	0	0	0	1	1	0	0	0	1	1	1	0	0	0	2	0	1	1	0	2	2	0	0	0	1	2	0	1	1	1	0	0	2	1	0	2	0	0	0	1	0	1	1	0	2	0
886	1	0	2	1	0	1	0	0	1	0	1	0	0	0	0	0	0	0	2	0	0	1	2	2	0	1	0	0	2	0	0	2	2	1	0	0	1	0	2	0	0	0	1	0	1	1	0	2	0
887	0	1	1	0	0	0	2	1	0	0	0	0	0	0	0	0	0	0	2	0	0	0	2	2	0	1	0	1	1	1	1	1	1	0	0	1	2	0	0	1	1	0	0	0	0	2	0	2	0
888	1	0	1	0	0	0	1	0	1	0	1	0	0	0	0	0	0	1	1	1	1	1	2	2	0	0	1	0	0	0	1	1	2	2	1	2	1	0	0	2	2	0	0	0	1	0	0	1	0
889	0	1	1	0	0	1	1	1	1	0	0	1	1	0	0	0	0	1	1	1	0	1	2	2	0	0	0	0	0	1	0	2	2	0	0	1	2	0	1	1	1	0	0	0	1	1	0	2	0
890	1	1	1	1	0	0	2	0	1	0	1	0	0	0	0	0	0	0	2	1	0	0	1	1	0	1	0	0	0	0	0	1	1	0	0	2	2	0	0	2	2	0	0	0	0	0	0	0	1
891	1	2	1	1	0	0	1	0	1	0	0	0	0	0	0	0	0	1	1	0	0	1	2	2	0	2	0	0	0	1	0	1	1	1	0	0	1	1	1	1	0	1	0	0	1	1	0	1	1
892	0	1	1	0	0	0	1	0	1	0	1	0	0	0	0	0	0	0	2	1	1	1	1	1	1	0	0	0	1	1	0	1	1	1	1	2	1	1	1	0	0	0	1	0	1	0	0	0	0
893	0	2	1	0	0	1	1	0	0	0	1	0	2	1	0	1	0	1	1	1	0	0	2	2	0	2	0	0	1	1	0	1	1	0	1	2	2	0	0	2	2	0	0	0	0	2	0	2	0
894	0	1	2	0	0	0	2	1	0	0	0	0	0	0	0	0	1	1	1	0	0	0	2	2	0	1	0	0	0	2	0	0	0	1	1	2	1	0	2	1	0	1	0	0	1	0	0	0	1
895	1	2	0	0	0	0	0	0	0	0	0	0	1	0	0	0	0	1	1	0	0	0	2	2	0	1	0	1	1	1	1	0	1	0	0	2	1	0	0	1	1	0	0	0	0	0	0	1	0
896	0	2	1	0	0	0	2	0	1	0	0	2	2	2	0	0	0	0	2	0	0	1	1	2	0	0	0	0	1	1	0	1	1	0	0	1	2	0	2	1	1	0	0	2	0	0	0	1	1
897	1	1	1	0	0	1	0	0	1	0	0	0	0	0	0	0	0	1	1	0	0	0	2	2	0	0	0	1	1	1	2	1	1	0	1	2	1	0	0	1	1	0	0	0	0	0	0	1	0
898	0	1	1	1	0	1	1	0	1	0	1	2	2	2	0	0	0	1	1	0	0	0	1	1	0	1	0	1	2	1	0	1	1	0	0	1	1	0	2	0	0	0	0	0	0	0	0	1	0
899	0	1	1	0	1	2	2	0	0	0	1	0	1	0	0	0	0	1	0	1	1	2	0	1	1	1	0	1	2	0	1	1	1	0	0	1	1	1	1	1	0	0	0	0	0	0	0	1	0
900	0	1	2	0	0	0	2	1	0	0	1	0	1	1	0	1	0	1	1	1	0	0	2	2	0	1	0	0	0	1	0	1	2	1	1	1	2	0	1	1	1	1	0	1	1	0	0	0	0
901	0	1	1	1	0	1	1	0	2	0	0	1	2	1	0	0	0	0	2	0	0	0	1	2	0	1	0	0	0	1	2	1	1	0	1	1	1	0	0	2	2	2	0	0	0	1	0	1	0
902	1	1	1	1	0	0	1	0	0	0	1	1	1	1	0	0	0	0	2	1	1	0	2	2	0	1	1	0	0	1	0	1	1	0	1	2	0	0	1	1	1	1	0	1	2	0	0	1	0
903	0	1	1	0	0	0	2	0	0	0	0	0	0	0	0	0	0	0	1	1	1	1	0	1	0	0	1	2	2	1	1	1	1	0	0	2	1	0	0	2	2	0	1	0	2	2	0	1	0
904	1	1	1	1	0	0	1	0	0	0	0	0	1	0	0	0	1	0	2	1	1	0	2	2	0	1	0	1	2	0	1	2	2	0	0	2	2	0	0	2	2	0	0	0	0	0	0	1	0
905	1	2	1	0	0	0	0	0	0	0	0	1	1	1	0	0	0	0	2	0	0	0	2	2	0	2	1	0	0	0	1	0	0	0	1	2	1	1	0	0	0	0	0	0	0	1	0	0	2
906	1	1	1	0	0	0	1	0	1	0	0	0	0	0	0	1	0	0	1	0	0	1	2	2	0	0	0	1	1	1	2	1	2	0	0	1	1	0	0	2	2	0	0	0	0	0	0	1	1
907	1	2	1	1	0	0	1	0	1	0	1	0	0	0	0	0	1	2	0	2	1	0	2	2	0	1	0	0	0	1	2	1	2	0	0	1	1	1	0	2	1	0	0	1	0	0	0	1	0
908	1	0	2	0	0	1	2	1	0	0	0	1	1	1	0	0	0	1	1	1	1	0	1	1	0	1	1	0	0	1	0	2	2	0	1	1	1	1	0	1	1	0	0	0	0	1	0	2	0
909	1	2	1	0	0	0	2	0	0	0	0	0	0	0	0	0	0	1	1	2	1	0	2	2	0	0	0	0	0	1	0	1	1	0	0	2	1	0	0	1	1	0	0	0	2	0	0	2	0
910	1	1	1	1	0	0	1	0	0	0	0	0	2	2	0	0	0	1	1	0	0	1	1	2	0	0	0	0	1	1	1	1	2	2	2	2	0	1	1	0	0	0	0	0	1	1	0	1	0
911	0	2	0	0	0	0	2	0	0	0	2	0	0	0	0	0	0	2	0	1	0	0	2	2	0	2	1	0	0	1	0	1	1	0	1	2	1	1	0	1	1	0	1	0	1	0	0	0	1
912	1	1	2	0	0	1	1	0	0	1	1	0	2	0	1	1	0	0	2	1	1	1	2	2	0	1	1	2	2	1	1	0	0	0	1	2	0	1	0	1	1	0	0	0	0	0	0	0	0
913	1	1	0	0	0	0	2	0	0	0	0	0	0	0	0	0	0	0	2	0	0	1	2	2	0	2	0	0	0	2	0	2	2	0	0	1	1	0	0	1	1	0	0	1	0	0	0	1	1
914	1	2	0	1	0	0	2	0	0	0	1	0	1	0	0	0	0	2	0	0	0	0	2	2	0	1	0	0	0	1	2	1	1	0	0	1	1	0	1	2	1	0	0	0	0	0	0	2	0
915	0	1	1	1	0	1	1	1	0	0	0	0	0	0	0	0	0	1	1	0	0	2	0	1	1	1	0	0	0	1	1	1	1	0	0	1	1	1	0	1	1	0	0	1	0	0	1	1	0
916	0	1	2	0	0	0	0	0	1	0	1	0	0	0	0	0	0	0	2	0	0	0	2	2	0	1	0	1	1	1	1	2	2	0	0	1	1	0	0	2	2	2	0	0	0	0	1	1	0
917	0	1	1	1	1	1	1	1	0	0	0	1	1	1	0	0	1	2	1	0	0	0	2	2	0	2	0	0	2	0	0	1	1	0	0	2	2	0	0	1	1	0	0	0	0	0	0	2	0
918	1	1	1	0	0	1	0	0	1	0	0	0	0	0	0	0	0	0	2	1	0	1	2	2	0	0	0	0	1	1	0	0	1	1	0	1	1	0	1	1	1	0	0	1	1	1	0	1	0
919	1	1	2	1	0	0	2	0	0	0	1	1	1	1	0	0	0	0	2	0	0	1	2	2	0	0	0	0	0	1	0	1	1	0	0	2	2	0	0	2	2	0	0	0	0	0	0	0	1
920	0	2	1	1	0	0	2	1	0	0	0	0	0	0	0	1	0	0	2	0	0	0	2	2	0	0	0	1	1	2	0	1	2	2	0	1	2	0	0	2	2	0	1	0	2	2	0	1	0
921	0	1	2	1	0	0	0	0	1	0	0	0	1	1	0	1	0	0	2	0	0	0	2	2	0	1	0	0	1	1	0	1	1	0	0	2	2	1	0	1	1	0	0	0	0	0	0	0	0
922	0	0	2	0	0	2	1	0	1	1	1	0	0	0	0	0	0	1	1	1	1	1	2	2	0	0	0	1	1	1	2	0	0	0	0	2	1	0	0	2	2	0	0	1	1	1	0	2	0
923	0	1	2	0	0	1	0	0	1	0	0	0	1	0	0	1	0	1	1	0	1	1	1	2	0	2	1	1	1	0	1	1	2	2	1	2	2	0	1	1	1	0	1	0	1	1	0	2	0
924	0	1	2	1	0	0	2	0	0	0	1	0	0	0	0	0	0	0	2	0	0	0	2	2	0	1	0	0	0	1	0	0	0	0	0	0	1	1	0	1	1	0	1	0	1	0	0	2	0
925	1	2	1	0	0	0	2	1	0	0	0	1	2	2	0	1	0	1	1	1	1	0	2	2	0	1	1	0	0	1	0	1	1	0	1	2	1	0	1	1	1	0	0	1	0	1	0	1	0
926	1	1	1	0	0	0	1	0	0	0	0	0	0	0	0	0	0	2	0	2	2	0	2	2	0	1	0	1	2	0	1	1	1	1	1	1	2	0	1	1	1	0	0	0	0	1	0	1	0
927	1	1	1	0	0	0	1	0	1	0	0	1	1	0	1	1	0	0	2	0	0	1	2	2	0	0	0	0	0	2	0	1	2	1	1	1	2	0	0	2	2	0	0	0	0	0	0	1	0
928	0	1	1	0	1	1	1	0	0	0	1	0	0	0	0	1	0	1	1	1	0	0	2	2	0	1	0	1	2	0	1	2	2	0	0	0	2	0	1	1	1	0	0	0	0	1	0	1	0
929	1	2	0	0	0	1	1	0	0	0	0	0	0	0	0	0	0	1	1	0	0	1	2	2	0	2	0	0	0	1	1	1	1	0	1	1	1	0	0	1	1	1	1	0	1	1	0	2	0
930	1	2	1	0	0	0	1	0	1	0	1	0	1	0	0	0	0	0	2	0	0	0	2	2	0	2	0	0	0	1	2	2	2	0	0	2	2	0	0	1	1	0	1	0	1	1	0	2	0
931	1	0	2	1	0	0	0	0	2	0	0	0	0	0	0	0	0	0	2	0	0	1	2	2	0	2	0	0	1	1	0	0	1	0	0	2	2	0	0	2	2	0	1	0	1	1	0	2	0
932	1	2	2	0	0	1	1	0	1	0	1	0	2	1	0	1	1	0	2	1	1	0	1	1	0	0	1	0	0	0	1	1	1	0	0	1	2	0	0	2	2	0	1	0	1	2	0	1	1
933	0	1	1	0	0	1	1	1	0	0	0	1	2	1	0	0	1	2	1	0	0	0	2	2	0	1	0	0	0	1	2	0	0	1	1	1	2	0	0	2	2	0	0	1	0	0	0	1	1
934	0	1	1	0	0	0	2	0	0	0	0	1	1	1	0	0	0	2	0	1	1	1	1	1	1	1	0	0	1	2	0	0	0	0	0	1	1	0	1	1	1	0	1	0	1	1	0	2	0
935	1	0	2	1	0	1	2	0	0	0	0	1	1	0	1	1	0	1	1	1	1	1	2	2	0	0	0	2	2	0	2	1	1	0	0	2	1	0	1	2	1	0	1	0	1	0	1	1	0
936	1	2	0	0	0	0	1	0	1	0	1	0	1	1	0	0	0	2	0	1	1	0	2	2	0	1	0	0	1	1	0	1	1	0	0	1	1	0	0	1	1	0	0	0	0	0	0	0	1
937	1	1	0	1	0	0	1	1	0	0	0	1	1	1	0	0	1	1	1	0	0	0	2	2	0	1	1	1	1	0	1	0	0	1	2	2	2	0	0	2	2	1	0	0	0	2	0	0	0
938	0	2	1	1	0	0	2	0	1	0	0	0	0	0	0	0	0	1	2	1	1	1	2	2	0	1	0	0	0	2	0	1	1	1	1	1	1	0	0	2	2	1	0	1	0	1	0	1	0
939	1	1	2	1	0	0	2	0	0	0	1	0	0	0	0	1	0	0	1	0	0	1	0	0	1	0	0	2	2	0	2	1	1	0	0	1	1	0	0	1	1	0	1	0	0	1	0	0	0
940	0	1	2	1	0	0	1	0	0	0	0	1	2	1	0	0	1	2	0	2	1	1	2	2	0	0	0	0	0	1	2	1	1	0	0	1	2	0	0	1	1	1	0	0	1	0	0	2	0
941	1	0	1	0	0	0	2	0	1	0	1	1	1	1	0	0	0	0	2	0	0	0	2	2	0	1	0	2	2	1	2	1	2	1	1	2	1	0	2	1	0	0	0	0	0	0	0	1	1
942	0	1	1	1	0	0	2	0	1	0	1	0	0	0	0	0	1	1	2	1	1	0	1	1	0	0	0	0	0	2	0	2	2	0	0	2	1	0	0	1	1	0	0	0	0	0	0	2	0
943	1	2	1	2	0	0	1	0	2	0	0	0	2	2	0	0	0	2	0	0	0	0	2	2	0	2	0	2	1	1	1	0	0	0	0	1	2	0	0	2	2	0	1	0	1	0	1	1	0
944	0	2	1	0	0	0	1	0	1	0	0	0	2	1	0	0	0	1	1	1	1	0	2	2	0	1	0	0	0	1	1	0	1	1	0	2	2	0	1	1	1	0	0	0	0	0	0	1	1
945	1	1	1	0	0	0	1	0	2	0	0	1	1	1	0	0	0	0	2	1	1	0	2	2	0	0	0	1	0	1	1	0	0	0	1	2	2	0	1	1	1	0	0	0	2	1	0	1	1
946	1	1	1	0	0	1	1	0	1	0	1	0	1	0	0	0	0	2	0	1	1	1	2	2	0	0	0	0	0	2	1	1	1	0	0	1	1	1	1	1	1	0	0	0	0	0	0	2	0
947	0	2	0	0	0	0	2	0	0	0	0	0	1	1	0	1	0	1	1	1	1	0	2	2	0	0	0	0	0	2	1	1	0	1	0	2	2	0	0	1	1	0	1	0	1	0	0	2	0
948	1	1	1	0	0	1	2	0	0	0	0	1	2	2	0	0	0	1	1	1	0	1	2	2	0	1	0	0	1	1	0	0	2	1	0	2	2	0	1	1	1	0	0	0	1	1	0	1	0
949	0	0	2	0	0	1	1	0	1	0	1	0	1	0	0	0	0	1	1	1	1	1	2	2	0	0	0	0	0	1	0	0	0	0	0	2	0	0	1	1	0	1	1	0	0	0	0	2	0
950	1	1	1	1	0	0	0	0	2	0	0	0	0	0	0	0	0	0	1	0	0	1	2	2	0	2	0	1	1	2	0	0	0	0	1	2	2	0	0	2	2	1	1	0	0	0	0	1	0
951	1	1	1	0	0	1	2	0	0	0	1	2	2	1	1	1	0	1	0	1	1	1	1	1	1	0	0	2	2	1	2	1	1	0	0	2	1	2	0	0	0	0	0	0	1	1	0	1	0
952	0	2	1	1	0	0	1	0	0	0	1	0	1	1	0	0	0	1	0	1	1	1	2	2	0	1	0	0	1	1	0	2	2	0	0	1	0	1	1	0	0	0	0	0	0	1	0	1	0
953	0	1	1	0	0	0	0	0	1	0	0	0	1	0	0	0	0	1	1	1	1	1	2	2	0	2	0	0	1	1	0	0	1	2	0	2	2	1	0	2	1	0	1	0	1	0	0	1	0
954	1	1	1	0	0	1	2	0	0	0	1	1	1	0	1	1	0	1	1	0	0	1	1	1	1	1	0	0	0	1	1	1	1	0	0	1	2	0	0	2	1	0	0	0	0	0	0	2	0
955	0	0	2	0	0	0	1	0	0	0	0	1	1	1	0	0	0	1	1	1	0	1	1	1	1	0	0	1	1	1	1	1	1	0	0	1	0	1	0	0	0	0	0	0	0	0	0	2	0
956	1	2	1	0	0	0	1	0	1	0	1	0	0	0	0	0	0	2	0	0	0	0	2	2	0	2	0	0	1	0	0	1	2	0	0	2	1	1	0	0	0	0	0	0	0	0	0	1	0
957	0	2	0	0	0	0	1	0	1	0	1	0	0	0	0	0	0	1	1	1	1	1	2	2	0	1	0	1	1	2	0	2	2	1	0	1	1	0	0	1	1	2	0	0	0	2	0	1	0
958	1	0	2	1	0	0	1	0	0	0	1	0	0	0	0	0	0	0	2	0	0	1	1	1	1	1	0	0	0	2	0	1	1	1	1	1	2	0	2	1	1	0	1	0	1	2	0	2	0
959	1	1	1	0	0	0	1	0	2	0	0	0	0	0	0	0	0	1	1	1	1	0	2	2	0	1	0	0	0	1	2	1	1	0	1	2	2	0	0	2	1	1	0	0	1	0	0	1	1
960	0	1	2	0	0	0	2	0	0	1	0	1	0	0	0	0	0	0	1	0	0	1	2	2	0	1	0	0	0	1	0	2	2	1	2	2	1	0	0	1	1	0	0	0	0	0	0	0	0
961	0	1	0	1	0	0	0	0	2	0	0	0	2	0	0	0	0	1	1	1	1	0	1	2	0	1	1	1	1	1	0	0	1	2	1	1	1	0	2	0	0	0	0	0	0	1	0	1	0
962	0	1	2	2	0	0	2	1	0	0	0	0	0	0	0	1	0	0	1	0	0	0	2	2	0	1	0	0	0	1	0	1	1	1	0	0	2	0	0	2	2	1	0	0	1	0	0	0	0
963	0	1	1	0	0	0	2	0	0	0	0	0	1	0	0	1	0	1	1	0	0	0	2	2	0	1	0	0	0	1	0	1	1	2	1	1	0	0	2	0	0	0	0	0	0	0	0	2	0
964	1	2	1	0	0	0	1	0	0	0	0	0	0	0	0	0	0	1	1	1	1	0	2	2	0	2	0	1	1	2	0	1	2	2	2	2	0	1	0	0	0	1	1	0	0	0	0	2	0
965	1	2	1	0	0	0	2	0	0	0	1	1	1	1	0	0	0	0	2	0	0	1	1	1	1	0	0	2	2	1	1	1	1	0	1	2	2	1	0	2	1	0	0	0	2	0	0	2	0
966	0	0	2	0	0	0	0	0	0	0	0	1	2	1	0	0	0	1	1	2	1	0	0	2	0	1	0	0	0	1	1	0	0	0	1	2	1	1	1	1	0	0	0	0	1	1	0	1	0
967	1	1	1	0	0	0	2	0	0	0	2	1	1	1	0	0	0	0	1	0	0	1	1	2	0	0	0	0	1	1	1	2	2	1	0	2	2	0	1	1	1	0	0	0	0	0	0	1	1
968	1	1	1	0	0	0	2	0	0	0	0	0	0	0	0	0	0	1	2	1	1	1	2	2	0	2	0	1	1	1	1	2	2	2	0	1	1	0	0	2	2	1	0	0	0	0	0	2	0
969	0	2	1	0	0	0	0	0	2	0	0	0	0	0	0	0	0	0	1	0	0	0	2	2	0	1	0	1	1	1	2	1	2	1	0	1	1	0	0	0	0	1	0	0	1	0	0	1	0
970	1	2	1	0	0	0	1	0	1	0	1	0	1	0	0	0	0	1	2	0	0	0	1	1	0	0	0	0	1	2	0	1	1	2	0	1	2	0	2	1	1	0	0	0	0	0	0	1	0
971	1	2	0	0	0	0	0	0	1	0	1	0	0	0	0	0	0	1	1	1	0	0	1	1	0	1	0	0	1	1	0	2	2	0	0	1	0	0	1	1	1	0	0	0	0	1	0	0	0
972	0	1	2	1	0	0	2	0	2	0	0	2	2	1	1	1	0	0	2	0	0	0	2	2	0	2	1	0	0	1	0	1	2	2	1	1	1	0	1	2	1	0	1	0	1	1	0	1	0
973	1	0	2	0	0	1	2	1	0	0	0	0	0	0	0	0	0	1	1	1	1	0	2	2	0	0	1	0	0	0	1	0	1	0	0	2	1	0	2	0	0	1	0	1	2	0	0	1	0
974	1	2	1	0	0	0	1	0	1	0	1	0	1	1	0	1	0	1	1	2	1	0	2	2	0	2	0	0	0	2	0	0	0	1	2	2	2	0	0	2	2	0	0	0	0	1	0	2	0
975	1	2	1	0	0	0	1	0	1	0	0	0	0	0	0	0	0	0	1	1	1	1	2	2	0	1	0	0	0	2	0	0	0	0	0	2	1	0	2	0	0	0	1	0	1	0	1	1	0
976	0	1	2	1	0	0	1	0	1	0	0	1	1	1	0	0	0	1	0	0	0	1	2	2	0	1	0	0	1	1	0	2	2	0	0	0	2	0	1	1	1	0	0	0	1	0	0	1	0
977	1	1	1	0	0	0	1	0	1	1	0	1	1	1	0	0	1	2	1	0	0	1	2	2	0	0	1	1	1	1	0	1	1	0	0	1	0	0	1	1	1	0	2	0	1	1	0	1	0
978	0	0	2	0	0	1	1	0	1	0	1	0	2	0	0	0	0	1	1	1	0	0	2	2	0	1	1	0	0	1	0	2	2	1	0	0	1	0	2	1	0	0	0	1	0	1	0	1	0
979	0	1	1	1	0	0	1	0	0	0	0	1	2	2	0	0	0	0	1	0	0	0	2	2	0	0	0	0	1	1	0	1	2	0	0	2	1	0	1	1	1	0	0	0	1	1	0	2	0
980	1	2	0	0	0	0	2	0	0	0	1	1	0	0	0	0	0	1	1	1	1	0	1	1	0	2	0	1	1	2	0	2	2	0	0	1	1	1	0	0	0	0	0	0	0	0	0	0	0
981	1	0	2	1	0	0	0	0	2	0	0	1	1	1	0	0	1	1	1	1	0	1	1	2	0	0	0	0	0	0	1	2	2	0	0	0	1	0	1	0	0	1	0	0	1	0	0	0	0
982	0	2	0	1	0	0	1	0	1	0	0	0	1	0	1	1	0	2	0	1	1	0	2	2	0	2	0	0	0	1	1	1	1	1	0	1	1	0	1	1	1	0	0	0	0	1	0	0	1
983	1	1	2	1	0	0	2	1	0	0	0	0	1	0	0	0	0	1	1	1	1	1	2	2	0	2	0	0	0	1	1	1	2	0	0	2	1	1	0	1	1	0	1	1	1	2	0	2	0
984	1	2	0	0	0	0	1	0	0	1	0	0	1	0	0	0	0	0	2	0	0	0	1	1	0	1	0	1	1	1	1	2	2	0	0	0	2	0	0	2	2	1	0	0	0	0	0	1	1
985	1	0	2	0	0	1	1	0	0	0	0	0	0	0	0	0	0	1	1	1	0	0	1	1	0	1	0	1	1	2	1	0	0	0	0	2	1	0	0	1	1	0	0	0	0	0	0	1	0
986	0	1	1	1	0	0	1	0	1	0	0	0	0	0	0	0	0	1	1	0	0	0	2	2	0	1	0	0	0	1	1	1	1	0	0	1	1	1	0	1	1	0	0	0	0	1	0	2	0
987	1	2	1	0	0	0	0	0	0	0	0	0	0	0	0	0	0	0	2	0	0	0	1	1	0	1	0	0	0	2	0	0	0	0	0	2	2	0	1	1	1	0	0	0	0	1	0	0	0
988	1	1	1	0	0	1	1	1	1	0	0	0	1	0	0	1	0	0	1	0	0	0	2	2	0	1	1	1	1	0	1	1	2	2	2	2	2	0	2	0	0	1	0	0	1	1	0	2	0
989	1	0	2	1	0	0	2	1	0	1	1	1	1	1	0	0	0	1	1	0	0	0	0	2	0	1	1	0	0	1	1	1	1	1	2	2	0	0	1	0	0	1	0	0	1	0	0	2	0
990	1	1	1	0	0	0	2	1	0	0	0	1	2	1	0	0	0	2	0	0	0	1	2	2	0	0	0	1	2	0	1	1	1	1	0	0	2	0	0	2	2	1	0	0	0	0	0	2	0
991	0	2	0	0	0	0	2	0	1	0	1	0	0	0	0	0	0	0	2	0	0	0	2	2	0	1	0	0	1	1	1	1	1	0	0	2	2	0	0	2	2	0	0	0	0	0	0	0	1
992	0	2	1	1	0	0	1	0	1	0	0	1	0	0	0	0	0	1	0	0	0	0	1	1	0	2	0	1	2	0	1	1	1	0	0	1	1	0	0	2	2	0	0	0	0	0	0	2	0
993	1	1	1	0	0	0	2	0	1	0	0	1	2	1	1	1	0	0	1	1	1	1	2	2	0	0	0	0	0	2	1	2	2	0	0	1	2	0	0	2	2	0	0	0	1	1	0	1	0
994	1	1	1	0	0	0	0	0	2	0	0	0	0	0	0	1	0	1	1	1	1	0	1	1	0	1	0	0	0	2	1	1	1	2	1	1	1	0	1	2	1	0	0	0	1	0	0	1	0
995	1	1	1	1	0	0	1	0	1	0	0	0	1	0	0	0	0	1	1	1	1	1	2	2	0	0	1	1	1	1	0	1	2	0	0	1	0	0	1	0	0	0	1	0	2	2	0	2	0
996	0	2	1	0	0	0	1	0	1	0	1	1	2	1	1	1	0	2	0	2	0	0	2	2	0	1	0	0	2	0	0	1	2	0	0	2	0	1	0	0	0	0	1	0	0	1	0	1	0
997	1	0	2	0	0	1	1	0	1	1	0	0	1	1	0	1	0	1	1	1	0	1	0	1	1	0	0	1	2	0	1	2	2	0	0	1	1	0	0	1	1	0	0	0	1	0	0	2	0
998	1	1	2	0	0	0	2	0	1	0	0	0	1	0	0	0	0	1	1	1	1	0	2	2	0	1	0	0	1	1	0	0	1	0	0	2	2	0	2	0	0	1	0	0	1	1	0	2	0
999	0	1	1	0	0	0	2	0	1	0	1	1	1	1	0	0	0	0	2	0	0	0	2	2	0	2	0	1	1	2	0	1	1	0	1	1	0	1	0	1	1	0	0	0	0	0	0	1	0
1000	1	1	1	1	0	0	1	1	0	0	0	0	0	0	0	0	0	0	2	1	1	0	1	1	0	1	0	1	1	1	2	0	1	0	0	2	2	0	1	1	1	0	1	1	1	2	0	1	1
[truncated: 952 more columns]
