# Supplementary material for: KNN-MDR: a learning approach for improving interactions mapping performances in genome wide association studies
Source: BMC Bioinformatics. 2017 Mar 21;18:184. doi: 10.1186/s12859-017-1599-7 (PMC5361736; doi:10.1186/s12859-017-1599-7)
Supplement: Supplementary file 2 — The data set(s) supporting the results of Table 1. (ZIP 22742 kb) [file 12859_2017_1599_MOESM2_ESM.zip › Nouveau dossier/S65/mkallsimul.dat]

1	1	0	0	0	0	0	1	2	1	0	1	0	0	0	0	0	2	0	2	0	2	0	1	1	1	1	2	0	2	2	1	1	1	1	0	2	1	0	0	1	1	1	1	0	0	1	0	0	1
2	1	0	0	2	0	0	0	0	2	0	0	0	0	0	0	0	1	2	0	1	1	0	2	2	0	0	2	0	2	2	1	1	2	0	0	2	0	0	0	2	2	0	0	0	0	0	0	0	1
3	1	0	0	0	0	1	1	1	1	1	1	1	1	0	1	0	1	1	1	1	0	0	2	2	0	1	1	0	2	2	0	2	2	0	1	1	2	1	0	0	0	0	0	1	1	0	0	0	1
4	0	0	0	0	0	0	1	2	1	0	1	0	0	0	0	0	1	0	1	2	1	0	2	2	0	0	1	0	2	2	0	0	0	0	0	2	0	0	0	2	2	0	0	0	2	1	0	0	0
5	0	0	1	1	1	1	1	1	2	1	0	0	0	0	1	0	0	0	2	0	1	0	2	2	0	1	0	1	1	1	0	1	0	0	0	2	2	0	1	1	1	1	1	0	0	1	0	0	1
6	0	0	0	0	0	1	0	0	2	0	0	0	0	0	0	0	0	2	0	0	1	0	2	2	0	0	1	0	2	2	0	2	1	0	0	2	1	0	0	2	1	2	2	0	1	1	1	0	1
7	0	0	0	0	0	0	1	1	1	0	0	0	0	0	0	0	0	0	2	1	2	0	2	2	0	1	2	0	2	2	0	1	1	0	0	2	0	0	1	1	1	0	0	0	0	0	0	0	1
8	0	0	0	0	0	0	1	1	1	0	1	1	1	0	1	0	2	0	2	0	2	1	1	1	0	0	0	1	1	1	0	1	1	1	0	2	2	0	1	1	1	1	0	0	1	1	0	0	0
9	1	0	1	0	1	1	2	2	1	0	1	1	1	0	1	0	2	1	1	1	2	0	2	2	0	1	2	1	2	2	0	0	1	1	1	2	1	1	0	0	0	0	0	0	0	2	0	0	0
10	0	0	1	1	0	1	1	0	2	0	0	1	1	0	2	0	0	2	0	1	0	0	2	2	0	1	1	0	2	2	0	1	1	0	0	2	1	1	0	1	1	0	0	1	1	0	1	0	2
11	1	1	0	0	0	1	0	1	1	0	1	0	1	0	1	0	1	2	0	1	2	0	2	2	0	0	1	0	2	2	1	1	1	0	1	2	0	0	0	1	1	0	0	0	0	1	1	0	1
12	0	0	0	0	0	0	1	1	2	0	0	1	2	0	2	0	2	0	2	0	2	0	2	2	0	0	2	0	2	2	0	1	1	0	0	2	2	0	0	2	1	0	0	0	0	0	0	0	0
13	0	0	0	0	0	0	2	2	1	0	1	0	0	0	0	0	2	2	0	2	2	0	1	1	0	1	1	0	2	2	0	1	1	0	0	2	1	0	0	2	2	0	0	0	0	0	0	0	0
14	1	0	0	0	0	1	2	2	1	0	1	1	2	0	1	0	1	0	1	0	1	0	2	2	0	0	1	1	2	2	0	0	1	1	1	2	1	0	0	2	2	0	0	1	0	0	0	0	2
15	0	0	0	1	0	0	2	2	0	0	1	1	0	0	0	0	0	2	0	2	0	0	2	2	0	0	2	0	2	2	1	0	0	1	0	2	2	1	0	1	1	0	0	0	2	1	0	0	0
16	1	0	0	0	0	1	1	1	1	0	0	2	1	0	1	0	1	1	1	1	2	0	2	2	0	0	2	0	1	1	0	0	0	0	0	2	2	0	1	1	1	0	0	0	0	1	0	0	1
17	1	0	0	0	0	0	1	1	2	0	0	0	0	0	0	0	1	1	1	1	2	0	2	2	0	0	1	1	1	1	0	1	1	1	1	1	1	0	1	1	1	0	0	0	0	0	0	0	1
18	0	0	0	0	0	0	2	2	0	0	0	1	1	0	1	0	1	0	2	0	2	0	1	1	0	0	2	1	2	2	0	1	0	1	0	2	1	0	1	1	1	0	0	0	1	0	0	0	1
19	1	0	0	1	0	1	0	1	2	0	0	0	2	1	0	1	0	1	0	0	0	0	2	2	0	0	1	0	2	2	1	1	1	1	2	0	0	0	1	1	1	1	0	0	1	1	0	0	0
20	1	0	0	0	0	0	1	1	2	0	0	0	1	0	1	0	1	1	1	0	1	0	2	2	0	0	1	0	2	2	1	1	1	0	1	1	1	0	0	2	2	0	0	1	0	1	1	0	1
21	1	0	0	0	0	0	1	1	1	0	0	0	1	0	1	0	1	1	1	1	1	0	1	2	0	0	1	0	2	2	0	1	1	0	1	0	1	0	2	0	0	1	0	0	2	1	2	0	2
22	1	0	0	0	0	0	0	1	2	0	0	1	1	0	1	0	0	1	1	1	2	0	0	1	0	0	2	0	2	2	0	1	2	1	1	2	1	0	0	2	2	1	1	0	1	0	0	1	0
23	0	0	0	1	0	0	1	1	1	0	0	0	0	0	0	0	1	1	1	1	1	0	1	2	0	0	2	1	2	2	0	1	1	0	1	2	0	0	1	1	1	0	0	0	1	1	0	1	1
24	0	0	0	1	0	0	1	2	1	0	0	0	0	0	0	0	1	1	1	1	1	0	1	1	1	1	2	1	2	2	2	0	0	0	0	2	0	0	1	1	1	1	1	0	1	0	1	1	2
25	1	0	0	0	0	0	1	2	1	0	0	0	2	0	0	1	2	0	2	0	2	0	2	2	0	0	0	1	2	2	1	1	0	1	0	2	1	0	2	0	0	0	0	0	0	0	0	1	0
26	1	0	0	1	0	0	1	1	2	0	0	0	1	0	0	0	1	1	1	0	2	1	2	2	0	0	1	0	2	2	1	1	2	0	0	2	0	0	1	2	1	1	1	1	1	2	0	2	2
27	1	0	1	1	1	1	0	0	2	0	0	2	2	1	1	0	0	2	0	1	1	0	2	2	0	0	2	1	2	2	0	0	0	0	0	2	2	0	0	2	1	0	0	0	0	0	0	1	0
28	1	0	0	0	0	2	1	2	1	0	1	1	2	0	2	0	2	0	2	0	2	1	0	1	1	1	1	0	2	2	1	2	1	1	1	1	2	0	1	1	1	1	1	0	1	2	0	0	1
29	0	0	0	0	0	0	2	2	0	0	1	0	1	0	0	1	1	1	0	2	1	0	2	2	0	0	1	1	1	2	1	1	2	0	0	2	2	0	1	0	0	0	0	0	1	0	0	0	0
30	1	0	1	2	0	0	1	1	2	0	0	0	0	0	0	0	2	1	1	1	2	0	2	2	0	0	1	1	2	2	1	1	1	0	1	2	2	0	0	1	1	0	0	0	0	0	1	0	1
31	1	0	0	0	0	0	1	1	2	0	0	0	1	0	0	1	0	0	2	1	2	0	2	2	0	0	1	1	1	1	1	2	1	1	0	2	2	0	1	0	0	1	1	1	0	0	0	0	0
32	1	1	0	0	0	0	0	0	2	0	0	1	1	0	1	0	1	0	2	0	2	0	2	2	0	0	1	1	2	1	1	2	1	0	1	1	2	0	1	1	1	1	1	1	1	2	1	0	1
33	1	0	0	1	0	0	1	2	2	0	0	1	1	0	1	0	1	1	1	1	1	0	2	2	0	0	2	0	2	2	0	1	1	0	0	2	1	0	2	0	0	0	0	0	1	1	0	0	1
34	1	0	0	1	0	0	1	1	1	0	0	0	0	0	0	0	1	2	0	1	1	0	1	1	0	1	1	0	1	1	1	1	1	0	0	2	1	0	2	0	0	1	1	0	2	0	0	0	1
35	1	0	0	0	0	0	1	1	1	0	1	0	0	0	0	0	2	1	1	0	2	0	2	2	0	0	2	0	2	2	0	0	1	1	1	2	1	0	0	1	1	1	1	0	1	0	0	0	0
36	1	0	0	1	0	0	0	0	2	0	0	1	1	0	1	0	1	1	1	0	1	0	2	2	0	0	1	1	1	1	0	1	0	1	0	2	1	0	1	2	1	0	0	0	0	1	0	0	0
37	1	0	0	1	0	0	2	2	2	0	0	0	0	0	0	0	1	0	1	0	2	0	2	2	0	0	2	1	2	2	1	1	1	0	1	2	2	0	1	1	1	0	0	0	0	0	0	0	2
38	0	0	1	1	0	0	1	1	1	0	1	0	1	0	0	1	1	0	2	0	2	0	2	2	0	0	1	2	1	1	0	2	1	0	1	1	1	1	1	0	0	1	1	0	0	0	0	0	1
39	1	0	0	0	0	0	0	0	2	0	0	0	1	0	0	0	1	1	1	0	1	0	2	2	0	0	2	1	2	2	2	1	1	0	0	2	1	1	0	1	1	1	1	1	0	0	0	0	1
40	0	0	0	1	0	0	2	2	1	0	0	1	2	0	1	0	1	1	1	1	1	0	2	2	0	0	1	1	2	1	2	0	0	0	0	2	1	1	0	0	0	0	0	0	0	0	0	0	0
41	1	0	0	0	0	0	0	0	2	0	1	0	2	0	1	1	1	1	1	0	2	0	2	2	0	0	1	1	1	1	0	2	1	1	1	1	1	0	2	0	0	0	0	0	0	2	0	0	1
42	0	0	0	2	0	0	2	2	1	0	0	1	1	0	1	0	2	0	2	1	2	0	2	2	0	0	2	1	2	2	1	1	1	0	1	1	0	0	0	1	1	0	0	0	0	0	0	0	0
43	1	0	0	1	0	0	1	1	1	0	0	1	1	0	1	0	0	2	1	0	1	0	2	2	0	0	0	0	2	2	0	0	1	1	1	2	1	0	0	0	0	0	0	1	0	0	0	0	1
44	1	0	0	0	0	1	1	1	2	0	0	0	2	0	1	0	1	0	2	1	2	0	0	0	1	1	2	1	2	2	0	1	1	0	1	1	1	0	1	1	1	0	0	0	0	0	0	2	2
45	0	0	0	0	0	0	1	1	2	0	0	2	2	0	2	0	2	0	2	0	2	0	1	1	1	1	1	1	2	2	0	2	1	1	0	2	2	0	0	2	1	0	0	0	0	1	0	0	1
46	0	0	0	0	0	0	1	1	2	0	0	1	1	0	1	0	0	2	0	1	0	1	2	2	0	0	2	0	2	1	0	1	2	0	0	2	1	1	0	1	0	0	0	0	0	0	0	0	0
47	0	0	1	0	0	0	1	1	1	1	1	0	0	0	0	0	2	1	1	1	1	0	1	1	0	0	1	1	2	2	1	1	1	1	1	1	1	1	0	0	0	0	0	0	1	0	0	0	0
48	1	0	0	0	0	0	0	1	2	0	0	0	0	0	0	0	1	1	1	1	1	0	2	2	0	0	2	0	2	1	0	1	1	0	1	1	0	0	0	1	1	0	0	0	0	0	0	1	0
49	0	0	0	0	0	0	0	2	2	0	1	0	1	0	1	0	1	1	1	1	2	0	2	2	0	0	0	1	1	1	0	2	1	0	2	2	2	0	0	1	1	0	0	0	0	2	1	0	1
50	1	0	0	1	0	0	1	2	2	0	0	0	0	0	0	0	2	0	1	0	1	0	2	2	0	0	1	1	2	2	1	1	2	1	1	2	0	0	0	2	2	1	0	0	0	0	0	1	1
51	0	0	0	0	0	0	1	1	1	0	0	0	0	0	1	0	1	1	1	0	2	0	2	2	0	0	1	1	2	2	1	0	1	1	1	2	2	0	1	0	0	0	0	0	0	0	0	1	1
52	1	1	0	0	0	0	1	1	1	0	0	1	1	0	1	0	1	1	1	1	2	0	2	2	0	0	2	0	2	2	0	0	0	0	0	2	2	0	1	0	0	1	1	0	0	1	0	0	1
53	1	0	0	1	0	0	2	2	1	0	1	1	1	0	2	0	1	1	1	1	1	0	1	1	1	2	2	0	2	2	0	0	0	0	1	1	1	0	1	2	1	1	0	0	0	0	0	0	1
54	1	0	0	0	0	0	1	2	1	0	0	1	2	0	1	0	2	2	0	1	2	0	2	2	0	0	2	0	2	2	1	1	1	0	1	1	1	0	0	1	1	1	1	0	0	0	0	0	1
55	0	0	0	1	0	0	1	1	2	0	0	1	1	0	1	0	1	2	0	1	1	0	2	2	0	0	0	0	1	2	0	0	0	1	0	2	1	0	0	1	1	0	0	0	0	0	0	0	2
56	1	0	0	1	0	0	1	1	1	0	0	0	1	0	0	1	1	1	1	1	1	0	1	1	0	0	2	0	2	1	1	1	1	1	0	2	2	0	2	0	0	1	0	0	0	0	0	0	1
57	0	0	0	2	0	0	1	1	2	0	0	0	0	0	0	0	1	1	1	1	1	0	2	2	0	1	2	1	1	1	0	1	1	0	1	1	2	0	0	2	1	0	0	0	0	1	0	1	2
58	0	0	0	1	0	0	1	1	1	0	0	0	0	0	0	0	1	1	2	1	2	0	2	2	0	0	1	1	2	2	0	2	1	1	1	1	2	1	0	1	1	0	0	0	0	1	0	1	1
59	1	0	0	0	0	1	2	2	1	0	0	1	0	0	0	0	1	1	1	1	1	0	2	2	0	0	0	1	2	2	1	2	1	0	1	1	2	0	2	1	0	1	1	0	1	2	0	0	1
60	1	0	0	0	0	0	1	1	2	0	0	1	1	0	1	0	2	0	2	0	2	0	2	2	0	0	2	0	2	2	1	2	1	2	1	1	1	0	0	2	2	0	0	1	0	0	0	0	0
61	0	0	0	0	0	1	1	1	1	0	0	1	1	0	1	0	1	0	2	1	2	0	2	2	0	2	2	0	2	2	2	1	0	0	0	2	2	0	0	1	1	1	1	0	1	0	0	0	1
62	0	0	0	2	0	1	2	2	0	0	1	0	0	0	0	0	1	1	1	1	0	1	1	2	0	0	2	0	2	1	1	0	0	0	0	2	0	0	0	1	1	0	0	0	1	0	0	0	0
63	1	0	0	1	0	1	1	2	2	0	0	0	2	0	2	0	2	0	2	0	2	0	2	2	0	0	2	0	1	1	0	1	2	0	1	2	2	0	0	1	1	1	1	0	0	0	0	0	1
64	0	0	0	1	0	0	1	2	2	0	0	0	0	0	0	0	1	1	1	1	1	0	2	2	0	1	2	2	2	2	1	0	0	0	0	2	2	0	2	1	0	1	0	0	0	0	0	0	0
65	1	1	0	0	0	0	1	2	2	0	0	1	1	0	1	0	1	1	1	1	2	0	2	2	0	0	1	0	2	2	0	1	1	0	2	0	0	1	0	1	1	1	1	0	1	2	0	0	1
66	1	0	0	0	0	1	2	2	0	0	0	0	0	0	0	0	1	0	2	0	2	0	2	2	0	0	0	1	1	1	0	2	1	1	1	1	2	0	1	1	1	0	0	0	0	0	0	1	2
67	1	0	1	1	0	0	1	1	1	1	1	0	1	0	0	1	1	1	1	1	2	0	2	2	0	0	2	1	1	1	0	1	0	1	0	2	2	0	2	1	0	0	0	0	1	1	0	0	1
68	0	0	0	1	0	0	1	2	0	0	1	0	0	0	0	0	1	1	1	1	2	0	1	1	0	1	0	1	1	1	0	2	2	1	1	2	2	0	1	1	1	0	0	0	0	0	0	0	1
69	0	0	0	1	0	0	2	2	2	0	0	1	1	0	1	0	1	0	1	0	1	0	2	2	0	0	1	0	1	1	0	2	2	0	2	0	1	0	1	1	1	0	0	0	0	0	0	0	1
70	0	0	0	0	0	0	0	0	2	0	0	0	1	0	0	0	1	1	1	1	0	0	2	2	0	0	2	1	2	2	1	0	0	0	0	2	1	0	0	2	2	0	1	0	1	0	0	0	1
71	0	0	0	0	0	1	1	1	2	0	0	1	1	0	1	0	2	1	2	1	2	0	2	2	0	1	0	1	1	1	0	1	0	1	1	1	2	0	1	1	1	1	1	0	1	2	0	0	1
72	0	0	1	0	0	1	0	1	2	0	0	0	0	0	0	0	2	0	2	0	2	0	2	2	0	0	1	0	2	1	0	2	1	0	0	2	2	0	0	0	0	0	0	0	0	1	0	0	1
73	0	0	0	1	0	0	0	1	1	0	1	1	1	0	1	0	1	1	1	1	1	0	1	1	0	1	0	1	1	1	0	2	2	0	1	1	2	0	0	0	0	0	0	0	0	0	0	0	0
74	0	0	0	0	0	0	2	2	1	0	0	0	2	0	2	0	1	1	1	1	1	0	2	2	0	1	1	2	2	2	0	1	0	1	1	1	0	0	1	1	1	1	1	0	1	0	0	1	0
75	0	0	0	0	0	0	0	0	2	0	0	0	0	0	0	0	1	2	0	1	0	0	2	2	0	1	1	0	1	1	0	2	2	0	0	2	0	0	0	2	2	1	1	0	1	2	0	0	1
76	1	0	1	0	1	0	2	2	0	0	0	1	1	0	1	0	0	2	0	1	0	0	2	2	0	0	2	0	2	2	0	1	1	1	2	0	1	1	0	1	1	1	1	0	1	2	0	0	0
77	0	0	0	0	0	0	2	2	0	0	2	0	1	0	0	0	2	1	1	1	1	0	2	2	0	0	2	1	2	2	0	1	1	1	1	1	1	0	0	0	0	0	0	0	1	1	0	0	0
78	1	0	0	0	0	0	2	2	1	0	0	1	1	0	2	0	1	0	2	0	2	0	2	2	0	0	2	0	2	2	0	1	1	0	0	2	2	0	2	0	0	0	0	1	2	0	1	0	1
79	0	0	0	0	0	0	2	2	1	1	0	2	1	0	1	0	2	0	2	1	2	0	2	2	0	0	1	0	2	2	0	0	1	2	1	2	2	0	1	0	0	0	0	0	0	0	1	0	2
80	1	0	0	2	0	0	1	1	0	1	1	0	2	0	2	0	1	1	1	0	1	0	2	2	0	0	2	0	2	2	2	1	1	0	0	2	2	0	1	0	0	0	0	0	0	0	0	0	1
81	1	0	0	0	0	0	1	2	1	0	1	0	0	0	0	0	1	0	2	0	2	0	0	0	1	1	2	1	2	2	2	1	1	0	1	1	1	0	0	1	1	0	0	0	0	1	0	0	0
82	1	0	0	0	0	0	1	1	1	0	0	1	2	0	1	1	0	1	1	1	1	0	1	1	0	0	2	1	1	1	0	2	2	0	1	1	1	0	1	2	1	0	0	0	1	0	1	0	1
83	1	0	0	0	0	0	1	1	2	0	0	0	0	0	0	0	2	1	2	1	2	0	2	2	0	0	2	0	2	2	0	2	1	2	1	1	0	0	0	2	2	1	1	0	1	1	0	0	2
84	0	0	0	0	0	0	0	0	2	0	0	0	1	0	0	1	1	1	1	1	1	0	2	2	0	2	1	0	2	2	0	2	2	1	0	2	1	2	0	1	1	0	0	0	0	1	0	0	1
85	0	0	1	1	0	0	1	1	2	0	0	0	1	0	0	1	1	0	1	1	2	0	1	1	0	0	1	1	1	0	0	0	0	0	0	2	2	0	1	1	1	0	0	0	1	1	0	0	1
86	0	0	0	1	0	0	0	0	2	0	0	0	0	0	0	0	1	1	1	1	1	0	2	2	0	0	1	1	1	0	0	1	1	1	0	2	1	0	0	2	2	0	0	0	1	0	0	0	0
87	1	0	0	0	0	0	1	1	0	1	1	1	1	0	1	0	1	2	1	0	1	0	0	0	0	0	1	0	2	2	0	1	1	2	2	2	1	0	1	1	1	0	0	1	1	1	1	0	2
88	0	0	0	0	0	0	2	2	2	0	0	0	0	0	0	0	1	0	2	1	2	0	1	1	0	0	2	0	2	2	1	2	2	1	0	2	1	1	0	1	1	0	0	0	0	0	0	0	1
89	1	0	0	0	0	0	1	2	1	0	1	1	1	0	1	0	1	0	2	1	2	0	2	2	0	0	2	0	2	2	0	0	0	1	0	2	0	1	0	1	1	2	2	0	1	1	0	0	1
90	1	0	0	0	0	0	2	2	1	0	0	0	0	0	0	0	2	1	1	1	2	0	2	2	0	0	1	1	2	2	1	2	1	1	1	1	2	0	1	1	1	0	0	0	1	1	0	0	0
91	1	0	0	0	0	0	2	2	0	0	0	0	1	0	0	0	0	2	0	1	0	0	1	1	1	1	1	2	2	2	1	1	1	0	0	2	1	0	1	1	1	0	0	0	0	0	0	1	0
92	1	0	0	1	0	0	1	1	1	0	0	0	0	0	0	0	2	2	0	1	1	1	2	2	0	0	1	0	2	1	1	1	1	2	1	1	1	1	1	0	0	0	0	0	0	0	1	0	1
93	0	0	0	1	0	0	2	2	1	0	0	0	0	0	0	0	0	0	2	1	2	0	2	2	0	0	2	1	2	2	0	1	2	0	2	1	0	0	0	1	1	0	0	0	0	0	0	0	0
94	1	0	1	0	1	1	1	2	0	0	1	1	1	0	1	0	0	0	2	0	2	0	1	2	0	0	2	0	2	2	1	1	1	0	0	2	1	0	2	0	0	0	0	1	0	1	0	0	1
95	0	0	0	0	0	0	0	0	2	0	0	0	1	0	1	0	0	1	0	1	0	0	2	2	0	0	2	0	2	2	0	1	1	0	0	2	2	0	1	1	1	1	1	0	0	0	0	0	1
96	1	0	0	0	0	0	1	1	2	0	0	1	1	0	1	0	0	2	0	1	2	0	2	2	0	0	1	0	2	2	1	1	1	0	1	1	1	0	0	1	1	0	0	0	0	1	0	0	1
97	0	0	0	0	0	0	1	1	1	0	0	0	1	0	0	0	1	0	2	0	1	0	1	1	0	1	2	1	2	2	1	1	0	1	1	1	1	0	0	2	1	0	0	0	0	0	0	0	0
98	0	0	0	0	0	0	1	1	1	0	0	0	2	0	1	0	0	0	1	0	2	0	1	1	0	0	2	1	2	2	1	0	0	1	0	2	2	0	2	0	0	0	0	0	0	0	0	0	0
99	1	0	1	1	0	0	1	1	1	0	0	0	1	1	0	0	0	2	1	0	1	0	2	2	0	0	1	0	1	1	0	1	0	1	1	1	2	0	0	0	0	1	1	0	0	1	1	1	2
100	0	0	0	0	0	0	1	1	2	0	0	0	0	0	0	0	1	2	0	1	0	0	2	2	0	0	1	0	2	2	0	0	0	0	0	2	1	2	0	1	1	2	1	0	1	0	0	0	1
101	1	0	0	1	0	1	0	1	2	0	0	0	1	0	0	1	1	1	1	0	2	0	2	2	0	0	2	0	2	2	0	0	2	1	2	2	2	0	1	1	1	0	0	0	1	1	0	0	1
102	0	0	0	1	0	0	2	2	0	0	1	0	1	0	0	1	2	0	2	0	2	0	2	2	0	0	0	1	1	1	0	0	1	1	1	2	1	1	0	0	0	0	0	1	0	0	0	1	0
103	1	0	0	0	0	0	2	2	0	0	1	1	2	0	1	1	2	0	2	0	2	0	0	1	0	0	2	0	2	2	0	1	1	1	1	2	2	0	2	0	0	0	0	0	0	0	0	2	2
104	1	0	0	0	0	1	0	1	2	0	0	0	0	0	0	0	0	0	2	0	2	0	2	2	0	1	0	1	1	1	0	2	1	1	0	2	2	1	1	0	0	0	0	0	0	0	0	0	0
105	0	0	0	1	0	0	2	2	0	0	1	0	1	0	0	1	1	1	1	1	0	0	2	2	0	0	2	1	2	2	1	1	2	0	2	1	1	0	1	1	1	0	0	0	0	1	1	0	1
106	1	0	0	0	0	1	1	1	1	0	1	0	1	0	0	1	0	0	2	0	2	0	2	2	0	1	0	2	1	1	0	1	0	1	1	1	1	0	0	2	2	0	0	0	0	0	0	0	2
107	0	0	1	1	0	0	1	1	1	0	1	0	0	0	1	0	1	0	1	0	1	0	2	2	0	0	1	1	2	2	1	0	0	0	2	2	1	0	0	1	1	0	0	0	0	0	0	0	1
108	1	0	0	0	0	0	2	2	0	0	1	0	0	0	0	0	1	1	1	1	1	0	2	2	0	0	1	2	2	2	0	1	1	1	0	2	1	1	0	1	1	0	0	1	0	0	0	0	1
109	1	0	0	0	0	0	2	2	1	0	0	0	0	0	0	0	2	1	1	0	2	0	2	2	0	0	2	2	2	2	1	1	1	1	1	1	1	0	0	1	1	0	0	1	0	1	0	0	2
110	1	0	0	0	0	0	1	1	1	0	0	1	1	0	0	0	1	0	1	0	1	0	2	2	0	0	2	0	2	2	0	1	2	1	1	2	1	0	0	1	1	1	1	0	0	1	1	0	1
111	1	0	1	0	0	0	0	1	2	0	0	0	0	0	0	0	1	0	1	0	2	0	2	2	0	0	2	0	2	2	0	1	1	0	0	2	2	0	1	1	1	0	0	0	0	0	0	0	2
112	1	0	0	1	0	0	1	2	2	0	0	0	0	0	0	0	2	1	1	1	2	1	2	2	0	0	2	0	2	2	0	1	1	0	1	1	2	0	1	1	1	1	1	0	0	0	0	0	0
113	1	0	0	0	0	0	1	2	1	0	0	0	0	0	0	0	1	1	1	0	1	0	2	2	0	0	1	1	2	2	1	0	1	0	1	2	1	0	2	0	0	0	1	0	1	0	0	0	2
114	1	0	0	0	0	1	0	1	2	0	0	0	0	0	0	0	1	0	1	1	2	0	2	2	0	0	2	1	1	1	0	2	1	1	0	2	0	0	0	2	2	0	0	0	0	1	1	0	2
115	1	0	0	0	0	0	0	0	2	0	0	1	1	0	1	0	1	0	2	1	2	0	1	1	1	2	0	0	1	2	0	1	2	0	1	2	0	0	0	2	2	0	0	0	1	1	0	0	1
116	0	0	1	1	1	0	1	1	2	0	0	0	0	0	0	0	2	1	1	1	2	0	2	2	0	0	1	2	1	1	0	0	0	0	0	2	2	0	0	1	1	0	0	0	1	0	0	0	0
117	1	0	0	2	0	1	1	2	2	0	0	0	0	0	0	0	1	0	2	1	2	0	1	1	1	1	1	0	2	1	0	1	1	1	1	1	2	0	1	1	1	0	0	0	0	2	0	0	1
118	1	0	0	0	0	0	2	2	1	0	1	0	1	0	0	1	1	1	1	1	2	0	2	2	0	0	2	0	2	1	0	1	2	0	0	2	0	0	1	1	1	1	0	0	0	1	0	0	1
119	0	0	0	0	0	0	0	1	1	0	1	1	1	0	1	0	1	0	2	1	2	1	2	2	0	0	1	1	2	2	0	1	1	0	0	2	0	0	0	2	2	0	1	0	1	0	2	0	2
120	1	0	0	1	0	0	1	1	1	0	1	0	0	0	0	0	0	1	1	1	1	0	1	1	1	1	2	0	2	2	1	1	1	2	0	2	1	0	0	2	2	0	0	0	0	0	0	0	2
121	0	1	0	0	0	1	2	2	0	0	2	0	2	0	1	1	2	1	1	1	2	0	1	1	0	0	2	0	2	2	0	1	1	0	1	1	2	0	1	0	0	0	0	1	1	0	0	0	0
122	1	0	0	0	0	1	1	1	0	1	1	0	0	0	0	0	2	1	1	1	2	0	1	1	1	1	2	0	2	1	0	1	2	0	0	2	1	0	0	2	2	0	0	0	0	0	1	0	1
123	1	0	0	1	0	0	1	1	0	1	2	0	2	0	0	1	2	0	2	0	2	0	1	1	0	0	1	0	2	1	0	2	2	0	0	2	2	0	1	1	1	1	1	0	1	0	0	0	1
124	1	1	1	1	1	0	1	1	2	0	0	0	0	0	0	0	1	2	0	1	1	0	1	2	0	0	1	1	1	2	1	0	0	1	0	2	0	0	0	1	1	0	0	0	0	0	0	1	1
125	1	0	0	0	0	1	2	2	0	0	1	0	0	0	0	0	1	1	1	0	1	0	2	2	0	0	1	2	2	2	0	0	0	1	0	2	2	0	0	1	1	1	1	0	0	0	0	0	0
126	1	0	0	1	0	0	2	2	1	0	1	0	1	0	0	1	1	1	1	1	1	0	2	2	0	0	2	0	2	2	0	0	1	0	1	2	2	0	2	1	1	0	0	1	2	0	0	0	0
127	1	0	0	1	0	0	1	2	2	0	0	0	1	0	0	1	1	1	1	1	2	0	2	2	0	0	1	0	2	2	0	2	2	1	0	2	2	0	2	0	0	2	2	0	1	1	0	1	2
128	1	0	1	1	1	1	1	2	2	0	0	1	1	1	0	0	0	2	0	1	0	0	2	2	0	0	2	0	2	2	1	0	1	1	1	2	2	1	1	0	0	1	0	0	0	0	0	0	1
129	1	0	0	0	0	0	1	2	2	0	0	0	0	0	0	0	0	2	0	1	1	0	2	2	0	0	0	0	2	2	0	0	1	1	1	2	1	1	0	1	0	0	1	0	1	0	0	0	0
130	0	0	0	1	0	0	0	1	2	0	0	0	0	0	0	0	2	1	1	1	1	0	2	2	0	0	0	1	2	2	1	1	1	1	2	1	2	0	1	1	1	2	2	0	0	1	0	0	0
131	1	0	0	0	0	0	0	0	2	0	0	0	2	0	2	0	0	1	1	2	1	0	2	2	0	0	0	0	1	1	0	0	0	0	0	2	1	0	0	1	1	1	0	0	0	0	1	1	2
132	1	0	0	0	0	0	1	1	1	0	0	0	0	0	0	0	2	1	1	1	1	0	2	2	0	0	0	2	1	2	1	0	0	0	0	2	2	0	1	1	1	0	0	0	0	2	0	0	1
133	0	0	0	0	0	0	0	1	2	0	0	0	0	0	0	0	1	0	2	0	2	0	2	2	0	0	1	0	2	2	1	2	2	0	1	1	2	0	1	1	1	1	1	0	1	1	0	0	1
134	0	0	0	1	0	0	1	2	2	0	0	0	1	0	0	0	1	2	0	1	1	0	2	2	0	0	1	1	1	1	0	1	1	1	0	2	0	0	0	2	2	1	1	0	1	1	1	0	1
135	0	0	0	0	0	0	0	0	2	0	0	0	0	0	0	0	1	0	2	0	2	0	2	2	0	0	1	0	2	2	0	2	1	0	1	1	2	1	0	0	0	0	1	0	1	1	0	0	1
136	0	1	0	0	0	1	0	0	1	0	1	1	1	0	1	0	2	1	1	1	2	0	2	2	0	0	2	1	2	2	0	1	1	2	0	2	1	0	0	2	2	0	0	0	0	0	0	0	1
137	0	0	1	1	0	0	1	1	1	1	2	0	0	0	0	0	1	1	1	1	1	0	1	1	1	1	1	0	2	2	1	2	2	0	1	1	2	0	1	1	1	1	0	0	0	0	0	0	1
138	1	0	0	0	0	1	2	2	0	0	0	0	0	0	0	0	2	0	2	0	2	0	2	2	0	0	2	0	2	2	1	1	1	0	1	1	1	1	1	0	0	2	2	0	1	1	0	0	1
139	0	0	0	1	0	0	1	2	1	0	0	0	1	0	0	1	1	1	0	2	1	0	2	2	0	0	2	0	2	1	1	0	1	0	0	2	2	1	0	0	0	0	0	0	0	0	0	0	1
140	0	0	1	1	0	0	0	0	2	0	0	0	0	0	0	0	1	1	1	0	1	0	2	2	0	0	1	0	2	2	0	1	0	2	1	1	1	0	1	1	1	0	0	0	0	1	0	0	1
141	1	0	0	0	0	1	2	2	1	0	1	0	1	0	2	0	1	1	1	0	2	0	1	1	1	1	1	0	2	1	0	2	1	1	1	1	2	1	1	1	0	0	0	0	0	1	0	0	1
142	0	0	0	1	0	0	2	2	0	0	2	0	0	0	0	0	1	1	1	0	2	0	0	0	1	1	0	0	1	1	0	1	0	1	0	2	1	0	0	1	1	1	1	0	1	1	0	0	1
143	1	0	2	0	1	0	1	2	2	0	0	1	1	0	1	0	0	0	2	1	2	0	2	2	0	0	1	0	2	2	0	0	2	1	2	2	1	0	1	1	1	1	1	0	1	0	0	0	0
144	1	0	0	0	0	0	2	2	0	0	1	1	0	0	0	0	2	1	1	1	1	1	2	2	0	0	1	0	2	2	0	1	1	1	2	1	0	0	0	1	1	0	0	0	0	0	0	0	0
145	1	0	0	0	0	0	2	2	0	0	2	0	1	0	1	0	1	0	2	0	2	0	0	1	0	0	1	0	1	2	0	1	1	1	2	0	0	0	1	1	1	1	0	0	0	1	0	0	1
146	1	0	0	0	0	0	1	1	2	0	0	0	1	0	0	0	1	1	1	1	2	0	2	2	0	0	2	1	2	2	2	1	1	2	1	1	2	0	1	0	0	0	0	1	0	0	0	0	0
147	1	0	1	1	0	0	1	1	2	0	0	0	0	0	0	0	1	0	2	0	1	1	2	2	0	0	2	0	2	1	0	1	1	0	1	2	1	0	1	2	1	0	0	0	0	0	0	0	1
148	1	0	1	0	1	1	2	2	2	0	0	0	0	0	0	0	1	1	1	1	2	0	2	2	0	0	1	0	1	1	1	2	1	0	0	2	1	1	0	1	1	0	0	0	0	1	0	0	1
149	1	0	0	1	0	1	1	2	1	0	0	0	0	0	0	0	2	2	1	0	1	0	0	0	1	1	2	1	2	2	0	0	1	1	1	2	1	0	2	0	0	1	0	0	0	0	0	1	0
150	1	0	0	0	0	0	1	1	2	0	0	0	0	0	0	0	1	0	2	0	2	0	2	2	0	0	1	1	2	1	1	1	1	1	0	2	0	0	0	2	2	0	0	0	1	1	0	0	0
151	1	0	0	0	0	0	2	2	1	0	1	0	0	0	0	1	0	1	1	0	0	0	1	1	0	0	1	0	1	1	0	1	0	1	0	2	1	0	0	2	2	1	1	0	1	0	0	0	0
152	1	0	0	1	0	0	1	1	1	1	1	1	2	0	2	0	2	0	1	0	1	0	2	2	0	0	2	0	2	2	2	0	0	1	0	2	2	0	1	1	1	1	1	0	0	0	0	0	1
153	0	0	1	1	0	0	0	0	2	0	0	0	1	0	1	0	1	0	1	0	2	1	1	1	0	0	0	1	1	0	0	2	1	1	0	2	1	0	1	2	1	0	0	1	0	0	0	0	0
154	1	0	1	1	0	1	2	2	1	0	0	0	0	0	0	0	0	2	0	1	0	0	2	2	0	1	1	1	2	1	1	1	1	0	0	2	0	0	0	1	1	0	0	0	0	0	0	0	1
155	0	0	1	1	0	0	2	2	0	0	2	0	0	0	0	0	2	2	1	0	2	0	1	1	0	0	2	0	2	2	0	2	1	0	0	2	2	0	2	0	0	2	2	0	1	1	0	0	0
156	0	0	0	0	0	0	1	2	0	0	1	0	0	0	0	1	0	0	1	1	2	0	2	2	0	1	2	1	2	2	0	0	0	0	0	2	1	1	1	0	0	1	1	0	1	1	0	0	1
157	1	0	1	1	0	0	2	2	1	0	1	1	2	0	2	0	2	0	2	1	2	0	2	2	0	0	2	0	2	2	1	1	1	1	1	2	0	0	0	2	2	1	0	0	0	0	0	1	2
158	0	0	1	0	0	0	2	2	1	1	0	1	1	0	1	0	0	2	0	1	0	0	2	2	0	0	1	0	1	2	0	2	1	1	0	2	1	0	0	1	1	1	1	0	0	0	0	2	2
159	0	0	0	0	0	0	1	1	2	0	0	1	1	0	2	0	0	0	2	1	2	0	2	2	0	0	2	0	2	1	1	1	1	0	0	2	1	0	2	0	0	1	1	0	1	0	0	0	1
160	0	0	0	0	0	0	2	2	1	0	1	0	1	0	0	1	1	1	1	0	1	0	2	2	0	0	1	0	2	2	0	0	0	1	0	2	1	0	1	1	1	1	1	0	0	1	0	0	0
161	0	0	0	0	0	0	1	2	2	0	0	0	1	0	1	0	1	0	2	1	2	0	2	2	0	0	1	0	2	2	0	0	0	1	0	2	2	0	0	2	2	1	1	0	1	0	0	0	1
162	1	0	0	1	0	0	1	1	1	0	1	1	1	0	1	0	1	2	0	1	1	0	2	2	0	0	1	0	2	2	0	1	1	1	0	2	2	0	1	1	1	0	0	0	0	1	0	0	0
163	0	0	0	0	0	1	2	2	1	0	0	1	1	0	1	0	1	0	2	0	2	2	0	2	0	0	0	1	2	2	1	0	0	0	0	2	1	0	2	0	0	0	0	0	0	0	1	0	1
164	0	0	0	1	0	0	1	1	1	0	1	0	0	0	0	0	1	0	1	0	1	0	2	2	0	0	0	0	1	1	0	2	1	2	1	1	1	0	0	2	2	0	0	0	0	1	0	0	0
165	1	0	0	0	0	1	2	2	1	0	1	0	0	0	0	0	0	0	2	0	2	1	2	2	0	0	1	0	2	2	0	1	1	0	1	1	1	1	0	1	1	1	1	1	1	2	1	0	1
166	1	0	0	0	0	1	2	2	1	0	1	1	1	0	1	0	2	1	1	0	2	0	2	2	0	0	1	1	2	2	1	2	2	0	0	2	0	0	1	1	1	1	1	0	1	0	0	1	1
167	1	0	0	1	0	0	2	2	1	0	1	0	0	0	0	0	1	1	1	1	1	0	2	2	0	0	1	1	2	2	0	2	1	1	0	2	2	0	0	1	1	1	1	0	1	1	0	0	1
168	1	0	0	0	0	0	1	1	1	0	0	0	0	0	0	0	2	1	1	0	2	0	0	1	0	1	1	1	2	1	1	1	1	0	1	1	1	0	1	1	1	1	1	0	1	0	0	0	0
169	1	0	0	0	0	1	2	2	1	0	1	0	0	0	0	0	1	2	0	1	1	0	2	2	0	0	2	0	1	1	1	0	0	0	0	2	2	0	2	1	1	1	1	0	1	1	0	0	1
170	1	0	0	1	0	0	1	2	1	0	0	1	1	1	0	0	1	1	1	2	1	0	1	1	1	1	0	1	2	2	1	1	1	0	0	2	0	0	0	2	2	0	0	0	0	1	0	1	2
171	1	0	0	1	0	0	0	1	2	0	0	1	2	0	1	0	2	1	1	1	2	0	2	2	0	0	2	0	2	2	0	0	0	0	0	2	2	0	1	2	1	0	0	0	1	1	0	0	1
172	1	0	0	0	0	0	1	1	1	0	0	1	1	0	2	0	1	1	1	1	2	0	2	2	0	0	1	0	2	2	0	1	2	0	2	1	1	0	0	0	0	1	0	0	0	1	0	0	1
173	0	0	0	1	0	0	1	2	1	0	1	1	1	0	2	0	2	2	1	1	2	0	1	1	0	0	2	0	2	2	0	1	1	2	1	2	2	0	1	1	1	0	0	1	0	1	0	0	0
174	0	0	0	1	0	0	2	2	2	0	0	0	0	0	0	0	1	2	1	0	1	0	1	1	1	2	2	0	2	2	2	1	1	0	1	2	1	0	0	2	2	0	0	0	0	0	0	0	0
175	0	0	0	0	0	0	2	2	0	0	1	1	0	0	0	0	2	0	2	0	2	0	0	1	1	1	1	1	0	0	0	1	1	0	0	2	2	0	1	1	1	0	0	0	0	0	0	0	2
176	1	0	0	0	0	1	1	1	2	0	0	1	2	0	1	1	1	0	2	0	2	0	2	2	0	0	0	0	1	1	0	1	0	1	1	1	1	0	2	0	0	1	1	0	1	0	1	0	1
177	1	0	0	0	0	0	1	1	2	0	0	0	1	0	0	1	1	2	0	1	1	0	2	2	0	0	2	0	2	2	1	0	1	0	0	2	2	0	2	0	0	1	0	0	0	0	1	1	1
178	1	0	0	0	0	1	0	1	2	0	1	0	0	0	0	0	2	1	1	1	2	0	2	2	0	0	2	1	2	2	2	1	1	0	1	1	1	0	0	2	2	1	1	0	0	0	1	1	2
179	0	0	0	1	0	0	1	1	1	0	1	0	1	0	1	0	1	0	1	0	2	0	2	2	0	0	1	1	1	2	1	0	0	0	0	2	1	0	1	1	1	0	0	1	0	0	0	0	2
180	0	1	0	0	0	0	1	2	1	0	1	1	1	0	0	0	0	0	2	1	2	0	1	1	1	1	2	1	2	2	2	1	1	1	1	2	1	0	0	2	2	0	0	1	1	1	0	0	2
181	1	0	0	1	0	0	2	2	0	0	1	0	0	0	0	1	0	0	2	0	2	1	0	1	1	1	2	1	2	2	0	1	1	0	0	2	1	0	1	1	1	1	1	0	2	0	0	0	0
182	1	0	0	0	0	0	2	2	1	0	1	1	1	0	1	0	2	1	2	1	2	0	2	2	0	1	1	1	2	2	1	2	2	0	1	1	2	0	1	0	0	0	0	0	0	0	0	0	1
183	0	1	0	0	0	0	0	0	2	0	0	1	1	1	0	0	2	2	1	0	1	0	2	2	0	0	2	0	2	2	2	1	1	0	0	2	2	0	2	1	1	1	0	0	0	0	1	0	2
184	1	0	0	0	0	0	1	1	1	0	0	0	0	0	0	0	1	1	1	1	0	0	2	2	0	1	1	0	2	2	0	2	1	1	0	2	2	0	2	1	0	1	0	0	2	1	0	0	1
185	0	0	0	1	0	0	1	1	1	0	0	0	0	0	0	0	1	0	2	1	2	0	2	2	0	1	1	0	2	2	0	0	0	0	1	1	1	1	0	1	1	2	2	0	0	1	0	0	0
186	0	0	0	0	0	0	1	1	2	0	0	0	0	0	0	0	1	0	2	0	2	0	1	1	1	1	1	1	2	2	0	1	0	1	1	2	2	0	1	1	0	0	0	0	0	1	0	0	1
187	0	0	0	0	0	0	1	1	2	0	0	0	1	0	0	1	1	1	1	0	2	0	1	1	1	2	2	0	2	2	0	0	0	0	0	2	2	0	1	1	1	0	0	0	0	0	0	0	0
188	0	0	0	1	0	0	1	2	1	0	1	0	0	0	0	0	2	1	1	1	1	0	2	2	0	0	2	0	2	2	1	1	1	0	0	2	1	0	1	1	1	0	0	0	1	0	0	0	2
189	1	0	0	0	0	0	0	0	2	0	0	0	0	0	0	0	1	0	2	0	2	0	1	1	0	0	1	2	1	1	1	0	0	0	0	2	1	1	0	1	1	0	0	2	0	0	1	1	2
190	0	0	0	0	0	0	2	2	1	0	0	1	1	0	1	0	2	1	1	1	1	0	2	2	0	0	1	2	1	1	0	1	1	0	0	2	1	1	0	1	1	0	0	0	1	0	0	0	1
191	0	0	0	0	0	0	2	2	0	0	1	1	1	0	1	0	0	1	0	1	2	0	2	2	0	0	1	0	2	2	0	1	1	0	1	2	1	0	0	1	1	0	0	0	0	0	1	0	1
192	1	0	0	1	0	0	2	2	1	0	0	0	0	0	0	0	1	1	1	0	1	0	1	1	0	0	1	0	2	2	1	1	1	0	1	1	2	0	2	0	0	0	0	1	1	1	0	0	0
193	0	0	0	0	0	1	2	2	2	0	0	1	1	0	1	0	2	1	2	1	2	2	0	2	0	0	1	1	2	2	0	1	1	0	1	1	2	0	1	1	1	0	0	0	1	1	0	0	1
194	0	0	0	1	0	1	2	2	1	0	1	0	0	0	0	0	0	2	0	1	0	0	1	2	0	0	1	0	2	2	0	2	1	1	1	1	2	0	1	2	1	0	0	0	0	1	0	1	0
195	0	0	0	0	0	1	1	2	1	0	1	0	1	1	0	0	1	2	1	0	1	0	2	2	0	1	1	0	2	2	0	0	0	1	0	2	0	0	0	2	2	0	0	0	1	0	0	0	2
196	1	0	1	1	1	0	2	2	0	0	2	1	2	0	1	1	1	1	1	1	1	0	2	2	0	0	1	0	2	2	0	0	0	0	0	2	2	0	1	2	1	0	0	0	1	0	0	0	1
197	0	0	0	0	0	0	2	2	1	0	1	1	2	0	1	1	2	0	2	0	2	0	2	2	0	1	1	1	2	2	0	2	2	0	2	0	1	0	0	2	2	0	0	0	0	1	1	1	2
198	0	0	0	0	0	1	0	1	1	0	1	0	2	0	1	0	2	2	1	0	2	0	2	2	0	0	0	1	2	2	1	1	1	0	1	1	1	0	0	1	1	0	0	0	0	1	0	0	1
199	0	1	0	0	0	1	2	2	0	0	0	0	0	0	0	0	0	2	0	1	1	0	2	2	0	0	2	0	2	1	1	1	0	1	1	2	2	0	1	1	1	0	0	1	1	0	1	0	2
200	1	0	0	1	0	0	1	1	1	1	1	0	0	0	0	0	2	1	1	0	2	0	1	1	1	1	2	0	2	2	1	0	0	0	0	2	2	0	1	0	0	0	0	0	1	0	0	0	1
201	1	0	0	0	0	0	1	1	1	0	0	1	1	0	2	0	1	1	1	1	1	1	1	2	0	0	2	0	2	2	0	1	2	0	1	2	2	0	1	0	0	2	2	0	1	1	1	0	1
202	1	0	0	1	0	0	2	2	0	0	0	0	1	0	0	0	1	1	1	1	1	1	2	2	0	0	0	0	2	2	0	1	2	0	0	2	2	0	1	2	1	0	0	0	0	2	0	2	2
203	0	0	0	0	0	0	2	2	0	0	2	0	0	0	0	0	1	0	1	0	2	0	2	2	0	0	1	1	1	1	1	1	1	1	2	0	1	0	0	2	2	0	0	1	0	1	0	1	2
204	1	0	0	0	0	0	1	1	2	0	0	0	0	0	0	0	0	1	2	0	2	0	2	2	0	0	0	2	1	2	1	1	2	1	2	2	1	0	1	1	1	1	0	0	0	0	0	0	1
205	0	1	0	0	0	0	1	1	1	0	0	1	1	0	1	0	1	0	2	0	2	0	2	2	0	0	2	1	1	1	1	0	1	1	0	2	1	1	0	1	1	0	0	1	0	0	0	0	0
206	1	0	0	1	0	0	0	0	2	0	1	0	0	0	1	0	0	2	1	0	2	1	2	2	0	0	0	1	1	1	0	2	2	0	1	1	2	0	1	1	1	1	1	0	1	1	0	0	1
207	0	0	0	0	0	0	1	1	2	0	0	1	1	0	1	0	1	1	1	1	0	0	2	2	0	0	2	1	2	2	0	0	0	1	2	2	2	0	1	1	1	0	0	1	0	1	0	0	0
208	0	0	0	1	0	0	1	1	1	0	1	1	2	0	2	0	1	0	1	1	1	0	1	1	1	1	2	1	2	2	1	1	0	0	2	1	2	0	2	1	0	0	0	0	0	0	1	1	1
209	1	0	0	0	0	0	0	1	2	0	0	0	0	0	0	0	1	0	1	2	1	0	2	2	0	1	2	1	1	1	0	2	2	0	2	0	1	0	0	1	1	0	0	0	0	0	0	0	1
210	1	0	0	1	0	0	1	1	1	0	1	1	1	0	1	0	2	1	2	0	1	0	2	2	0	0	1	0	2	2	0	2	1	1	0	2	1	0	1	1	1	0	0	0	0	0	1	0	1
211	1	0	0	0	0	0	1	1	2	0	0	1	1	1	0	0	1	1	1	1	1	0	2	2	0	0	1	0	2	2	1	1	0	2	0	2	1	0	2	0	0	0	0	0	0	2	0	1	0
212	0	0	0	0	0	0	1	1	1	0	1	0	0	0	0	1	1	0	2	0	2	0	2	2	0	0	2	1	2	2	2	1	1	0	2	0	2	0	2	0	0	0	0	0	1	0	1	0	1
213	1	0	0	0	0	0	2	2	1	0	0	0	0	0	0	0	2	0	2	0	2	1	1	2	0	1	2	0	2	2	1	0	0	2	1	2	1	0	1	1	1	1	1	0	0	1	0	0	1
214	0	0	0	0	0	1	0	1	1	0	1	0	0	0	0	0	2	2	1	0	1	0	0	1	0	0	1	1	1	1	1	1	1	0	0	2	1	0	0	2	2	0	0	0	1	0	0	0	0
215	1	0	0	1	0	0	1	1	1	0	0	1	1	0	1	0	1	0	1	0	2	0	2	2	0	0	1	0	2	2	1	1	1	0	0	2	1	1	0	1	1	0	0	0	0	2	0	0	0
216	1	0	0	0	0	0	0	0	2	0	0	0	2	0	1	1	2	0	2	0	2	0	2	1	1	2	1	1	2	2	0	0	0	0	0	2	1	1	0	0	0	1	1	0	0	1	0	0	0
217	0	0	0	1	0	0	0	0	2	0	0	0	0	0	0	0	0	1	1	1	2	0	2	2	0	1	2	0	2	2	2	1	1	0	0	2	2	0	1	1	1	0	0	0	0	0	0	1	2
218	0	0	0	1	0	0	2	2	1	0	0	0	1	0	1	0	1	1	1	1	2	0	2	2	0	0	0	0	1	1	0	1	0	0	2	1	1	1	0	1	1	1	1	0	0	1	0	0	2
219	0	0	0	0	0	0	1	2	2	0	0	0	0	0	0	0	1	1	1	0	1	0	2	2	0	0	0	1	1	1	0	1	1	0	1	1	2	1	1	0	0	0	0	0	0	0	0	0	1
220	1	0	0	0	0	0	1	1	1	0	0	0	0	0	0	0	0	2	1	0	2	0	1	1	1	1	2	1	1	1	0	2	1	1	1	1	2	0	2	0	0	0	0	0	0	0	0	0	0
221	0	0	0	0	0	0	1	1	0	0	1	1	1	0	1	0	0	0	2	0	2	0	2	2	0	0	1	1	1	0	0	2	1	0	0	2	0	0	0	2	2	1	1	0	2	2	0	0	1
222	0	0	0	0	0	0	0	0	2	0	0	1	2	1	0	0	0	1	2	1	2	0	2	2	0	0	2	0	2	1	0	2	1	2	1	2	1	0	1	1	1	0	0	0	0	2	0	0	1
223	1	0	0	1	0	0	1	1	1	0	1	0	1	0	1	0	1	2	0	2	1	0	2	2	0	1	0	1	1	0	0	1	1	1	0	2	0	0	0	1	1	0	0	0	0	0	1	0	1
224	1	0	1	1	0	0	0	1	2	0	0	1	1	0	1	0	1	1	1	1	1	1	0	1	1	1	1	1	2	2	1	1	1	0	0	2	2	0	1	0	0	2	2	0	1	1	0	0	1
225	0	0	0	0	0	1	2	2	1	0	1	1	1	0	1	0	1	1	1	0	2	0	2	2	0	0	0	0	1	2	0	1	1	1	2	0	0	0	0	2	2	0	0	0	0	0	0	0	1
226	1	0	0	0	0	0	1	0	2	0	0	0	1	0	0	0	0	2	0	1	2	1	2	2	0	0	1	1	1	1	1	2	1	2	1	1	1	1	0	0	0	0	0	0	1	0	0	0	0
227	1	0	0	0	0	1	2	2	1	1	0	0	2	0	1	1	0	1	0	0	0	0	1	1	1	1	1	1	2	2	1	1	0	0	0	2	1	0	1	1	1	0	0	0	1	1	1	0	1
228	0	0	0	1	0	0	2	2	0	0	0	0	0	0	0	0	1	0	2	1	2	0	2	2	0	0	1	0	2	2	0	1	0	2	1	1	1	0	0	2	1	0	0	1	0	0	0	0	1
229	1	0	0	1	0	0	2	2	0	0	2	1	1	0	1	0	0	2	0	1	0	0	1	1	0	0	2	0	2	2	0	0	1	0	0	2	1	0	2	0	0	1	1	0	1	1	0	0	2
230	1	0	0	0	0	1	1	1	1	0	1	0	0	0	0	0	1	0	2	0	2	0	0	1	0	0	2	0	2	2	1	1	1	1	0	2	1	0	1	1	1	0	0	0	0	0	1	0	1
231	1	0	2	0	1	0	2	2	1	0	0	1	1	1	0	0	1	0	2	1	2	1	2	2	0	0	2	1	2	2	2	1	1	0	1	2	2	0	2	1	0	0	0	1	0	1	1	0	1
232	0	0	0	0	0	0	2	2	0	0	0	0	0	0	0	0	1	2	1	0	2	0	1	1	0	0	2	1	1	1	0	1	1	1	2	1	0	0	0	2	2	1	1	0	1	0	0	0	1
233	0	0	0	0	0	0	1	2	1	0	1	0	0	0	0	1	0	1	1	1	1	0	2	2	0	0	2	1	2	2	2	1	1	2	1	2	2	0	0	1	1	0	0	1	1	0	1	0	1
234	0	0	0	0	0	0	1	1	2	0	0	0	0	0	0	0	0	1	1	1	2	0	2	2	0	0	1	0	2	2	0	0	0	0	0	2	2	1	1	0	0	0	0	0	0	0	0	0	2
235	1	0	1	0	0	0	1	1	1	0	1	1	1	0	1	0	0	1	1	1	1	1	1	2	0	0	1	0	1	1	0	2	2	0	1	1	2	0	1	1	1	1	1	0	1	0	0	0	0
236	1	0	0	0	0	1	1	1	1	0	0	1	1	0	1	0	1	1	1	0	2	0	2	2	0	0	1	1	2	1	1	0	0	0	0	2	1	0	0	2	2	0	0	1	2	0	0	1	2
237	0	0	0	0	0	0	2	2	0	0	1	0	2	1	0	1	1	2	0	1	1	0	2	2	0	0	1	1	2	2	1	0	0	1	0	2	2	1	1	0	0	1	1	0	1	0	0	0	2
238	1	0	0	0	0	1	1	1	2	0	0	0	0	0	0	0	1	0	1	0	2	0	2	2	0	0	1	0	2	1	1	1	1	1	1	1	1	0	1	1	1	1	1	1	0	0	0	0	0
239	0	0	0	0	0	0	1	1	2	0	0	1	1	0	1	0	1	1	2	0	2	0	2	2	0	1	2	0	2	2	0	2	1	1	1	1	1	0	0	2	2	0	0	0	1	1	1	0	1
240	1	0	1	1	0	0	2	2	0	0	1	1	0	0	0	0	1	1	1	1	1	0	0	0	1	1	1	1	2	1	1	1	1	0	0	2	2	0	0	1	1	0	0	0	0	0	0	0	1
241	1	0	1	0	1	1	2	2	1	1	1	0	2	0	2	0	1	1	1	0	2	0	2	2	0	0	2	1	2	2	0	1	1	1	0	2	1	0	1	2	1	0	0	0	0	0	0	0	0
242	1	0	0	0	0	0	1	2	1	0	1	0	0	0	0	0	1	0	2	1	2	0	2	2	0	0	1	1	1	1	0	0	0	0	0	2	0	0	0	2	2	2	2	0	0	1	0	1	2
243	1	0	0	1	0	0	1	1	2	0	0	0	0	0	0	0	0	2	0	1	0	0	1	1	0	1	1	1	0	0	0	1	1	0	1	2	2	0	1	1	1	0	0	1	0	0	0	0	2
244	0	0	0	0	0	0	0	1	2	0	0	1	1	1	0	0	2	2	0	2	1	0	2	2	0	0	1	1	2	2	1	0	1	2	1	2	2	0	1	0	0	1	0	0	0	1	0	0	1
245	0	0	0	1	0	0	2	2	1	0	0	1	1	0	1	0	1	2	0	2	1	0	1	1	0	0	2	0	2	2	1	0	0	0	0	2	1	0	0	1	1	1	1	0	0	0	0	0	0
246	0	0	0	0	0	0	1	2	2	0	0	0	1	0	0	0	2	0	1	0	1	0	2	2	0	0	2	2	2	2	0	2	1	1	0	2	2	1	1	0	0	0	0	0	0	0	0	0	0
247	1	0	0	0	0	0	0	1	2	0	0	1	2	0	1	0	1	0	2	0	1	0	2	2	0	0	2	1	2	2	1	0	1	1	1	2	2	0	1	1	1	1	1	0	0	2	0	0	1
248	1	0	1	1	0	0	1	1	2	0	0	1	1	0	1	0	1	1	1	1	2	1	1	2	0	0	0	2	1	2	1	1	1	0	0	2	0	0	0	1	1	0	0	0	1	0	1	1	2
249	0	0	0	0	0	1	0	0	2	0	0	0	2	0	2	0	1	1	2	1	2	1	2	2	0	1	0	1	2	2	1	2	1	0	0	2	2	0	1	1	1	0	0	0	0	1	0	0	0
250	1	0	0	0	0	1	1	1	1	0	0	1	1	0	1	0	1	1	1	2	1	0	2	2	0	0	1	0	2	2	0	1	1	0	1	1	0	0	0	2	2	0	0	0	0	0	0	0	1
251	0	0	0	0	0	0	2	2	0	1	1	2	2	0	2	0	1	2	1	0	1	0	1	1	1	1	2	0	2	2	1	1	1	1	1	2	1	0	1	1	1	0	0	0	0	2	0	1	0
252	1	0	0	1	0	0	0	1	1	0	0	0	0	0	0	1	0	2	0	1	0	0	2	2	0	0	0	1	1	0	1	0	0	0	0	2	1	0	1	1	1	0	0	0	0	1	0	0	1
253	1	0	0	0	0	0	0	0	2	0	0	0	0	0	0	0	0	1	0	0	0	0	2	2	0	0	1	2	2	2	1	2	2	0	1	1	0	0	0	2	2	0	0	0	0	0	0	1	1
254	0	0	0	0	0	0	1	2	2	0	0	0	0	0	0	0	2	0	2	0	2	0	2	2	0	0	2	1	1	2	0	1	1	0	1	2	1	0	0	1	1	1	0	0	1	0	0	0	0
255	0	0	0	0	0	0	2	2	1	1	1	1	1	0	1	0	0	0	2	1	2	0	2	2	0	0	1	0	1	1	0	1	2	1	1	2	1	0	1	1	1	0	0	0	1	1	0	0	0
256	0	0	0	0	0	0	1	2	1	0	1	1	1	0	1	0	2	2	0	2	2	0	2	2	0	0	1	1	1	1	1	1	0	0	2	1	0	0	0	1	1	1	0	0	2	0	0	0	1
257	1	0	0	0	0	0	2	2	1	0	1	2	2	0	2	0	2	1	1	1	1	0	2	2	0	0	2	0	2	1	0	1	1	1	1	2	2	0	1	1	1	0	0	0	0	2	0	0	2
258	1	0	1	0	0	1	1	1	1	0	1	0	0	0	0	0	1	0	1	0	2	0	2	2	0	1	2	0	2	2	1	0	0	0	1	1	2	0	1	0	0	0	0	1	0	0	0	0	2
259	0	0	0	1	0	0	2	2	0	0	0	1	1	0	1	0	0	0	1	1	2	0	2	2	0	0	1	0	2	2	0	1	2	0	1	2	2	0	1	2	2	0	0	0	0	0	1	1	2
260	0	1	0	0	0	0	1	2	1	0	0	0	0	0	0	0	1	0	2	0	2	0	1	1	1	1	0	0	1	1	0	1	0	0	2	1	1	0	0	1	1	0	0	1	0	0	1	0	1
261	1	0	0	0	0	0	1	2	1	0	1	0	1	0	0	1	2	1	1	1	2	0	2	2	0	0	1	1	2	2	1	1	1	0	1	1	2	0	1	2	2	0	0	1	1	1	1	1	2
262	0	0	0	0	0	1	2	2	0	0	0	0	0	0	0	0	2	1	1	1	1	0	1	1	0	1	1	1	2	1	1	1	1	0	1	2	2	0	2	1	0	0	0	0	0	0	0	0	1
263	0	0	0	0	0	0	1	1	1	0	1	0	0	0	0	0	0	0	2	0	2	1	2	2	0	0	2	0	2	2	0	1	0	0	0	2	2	0	1	1	1	0	0	0	1	1	1	0	2
264	1	0	0	0	0	0	0	0	2	0	0	0	0	0	0	0	1	1	1	1	2	1	2	2	0	0	1	0	2	2	0	2	2	0	0	2	2	0	1	0	0	0	0	0	0	0	0	0	0
265	1	0	0	0	0	0	0	1	2	0	0	0	1	0	1	0	1	0	2	0	2	0	2	2	0	0	1	1	2	2	1	1	1	0	1	1	2	0	0	0	0	0	0	0	0	0	0	0	1
266	1	0	0	1	0	0	1	1	2	0	0	0	1	1	0	0	2	1	1	1	2	0	2	2	0	0	2	0	1	1	1	0	0	0	1	1	1	1	0	1	1	0	0	0	1	0	1	0	2
267	1	1	0	0	0	0	1	1	1	0	1	1	1	0	1	0	1	1	1	1	2	0	2	2	0	0	1	0	1	1	0	1	1	0	0	2	1	0	1	1	1	0	0	1	1	0	1	0	1
268	0	0	0	1	0	0	1	1	2	0	0	0	0	0	0	0	1	0	1	0	1	0	1	1	0	1	1	1	2	2	0	1	1	0	1	1	1	0	0	2	2	0	0	0	0	0	0	0	1
269	1	0	0	1	0	0	1	1	1	1	1	0	0	0	0	0	2	2	0	2	2	0	2	2	0	0	1	0	2	1	0	0	0	0	1	1	2	0	1	0	0	0	0	0	0	1	0	0	0
270	1	1	0	0	0	0	2	2	0	1	1	0	0	0	0	0	0	2	1	0	2	0	2	2	0	0	2	1	2	2	2	0	0	1	0	2	2	0	1	2	2	1	0	0	1	1	0	0	0
271	1	0	2	0	1	0	2	2	1	0	1	0	0	0	0	0	1	2	0	1	1	0	0	1	1	1	2	1	2	2	2	1	1	1	1	1	1	0	0	2	1	0	0	0	0	0	0	0	1
272	1	0	0	0	0	0	2	2	1	0	1	0	1	1	0	0	1	0	2	1	2	0	2	2	0	0	1	0	2	2	0	0	0	0	1	1	2	0	0	1	1	0	0	1	0	0	1	0	1
273	1	0	0	0	0	0	1	1	1	1	1	0	0	0	0	0	1	0	2	0	2	0	2	2	0	0	2	0	2	2	0	0	1	1	1	2	0	0	0	2	2	0	0	0	0	0	1	0	1
274	0	0	0	0	0	0	2	2	0	0	0	1	2	0	1	1	0	1	1	0	1	0	2	2	0	1	1	1	2	2	1	1	1	0	0	2	1	0	1	1	1	0	0	0	0	1	0	0	0
275	1	0	0	0	0	0	2	2	1	0	1	0	0	0	0	0	1	2	1	0	2	0	2	2	0	0	2	0	2	2	0	1	1	1	1	2	1	0	1	1	1	1	1	0	1	1	0	0	0
276	0	0	0	0	0	0	0	0	1	0	0	0	2	0	0	1	2	2	1	1	1	0	2	2	0	0	2	0	2	2	0	2	1	0	1	1	2	0	2	0	0	2	2	0	0	1	0	0	1
277	1	0	0	1	0	0	1	1	1	0	1	0	1	0	0	0	2	2	1	0	1	0	2	2	0	0	2	0	2	1	0	1	0	1	0	2	0	0	0	1	1	1	1	1	1	2	0	0	0
278	1	0	0	0	0	1	0	1	1	0	0	0	0	0	0	0	1	2	1	1	1	0	1	2	0	0	1	1	1	1	1	2	2	0	1	1	2	1	1	0	0	0	0	0	0	2	0	0	1
279	0	0	1	1	1	0	2	2	0	0	0	0	0	0	0	0	1	2	0	1	1	0	2	2	0	0	2	0	2	2	0	1	1	0	2	1	0	0	0	2	2	0	0	0	0	0	1	0	2
280	1	0	0	0	0	0	1	1	1	0	0	1	1	0	1	0	1	0	1	0	2	0	2	2	0	0	2	0	2	1	0	1	1	1	2	1	0	0	0	1	1	0	0	0	0	1	0	0	0
281	1	0	0	0	0	0	2	2	0	0	0	0	0	0	0	0	1	2	0	1	1	0	2	2	0	0	2	1	2	2	0	2	2	0	0	2	1	0	0	2	2	1	0	0	0	0	0	0	1
282	1	0	0	0	0	0	2	2	0	0	0	1	1	0	1	0	2	1	1	1	1	0	2	2	0	0	1	1	2	2	1	1	1	0	0	2	1	0	0	1	1	1	1	0	0	1	0	0	1
283	1	0	0	1	0	0	2	2	1	1	0	0	0	0	0	0	0	2	0	1	0	0	2	2	0	0	2	0	2	2	1	0	0	0	0	1	0	0	0	2	2	0	0	0	0	1	1	0	1
284	0	0	1	1	0	0	0	1	2	0	0	0	0	0	0	0	1	0	2	1	2	0	2	2	0	1	0	1	1	1	0	1	1	1	2	1	1	1	0	0	0	0	0	0	0	1	0	0	0
285	0	0	0	0	0	1	1	1	1	0	0	0	0	0	0	0	2	0	2	1	2	0	2	2	0	0	1	0	2	2	1	1	1	0	1	1	1	0	0	2	2	0	0	0	0	0	0	0	1
286	1	0	0	0	0	1	1	1	0	1	1	0	1	0	0	0	1	0	2	0	2	1	2	2	0	0	1	0	2	2	0	1	0	0	2	1	1	1	1	0	0	0	0	0	0	0	0	0	1
287	1	0	0	0	0	0	1	1	1	0	0	1	1	0	1	0	0	1	1	1	1	1	2	2	0	0	1	1	2	2	0	2	1	0	0	2	2	0	1	0	0	0	0	0	0	0	0	1	2
288	0	0	0	0	0	0	0	1	2	0	0	0	1	1	0	0	1	0	2	0	2	0	2	2	0	1	1	1	2	2	0	1	1	2	1	2	2	0	0	2	1	0	0	0	0	2	0	0	2
289	0	0	0	0	0	0	1	1	1	0	0	0	0	0	0	0	0	1	1	1	2	0	2	2	0	0	1	0	2	2	0	1	1	0	0	1	1	0	1	1	1	0	0	0	0	0	0	0	0
290	1	0	0	0	0	0	1	1	2	0	0	1	1	0	1	0	2	0	1	0	1	1	2	2	0	0	1	0	1	1	1	1	0	1	1	1	2	0	0	2	1	1	1	0	1	1	0	1	2
291	0	0	0	0	0	0	1	1	1	0	0	0	0	0	1	0	1	1	1	1	1	0	1	1	1	1	0	1	1	0	0	1	1	0	0	2	1	0	0	1	1	0	0	1	0	0	0	1	0
292	1	0	0	1	0	0	1	1	2	0	0	0	0	0	0	0	2	0	2	0	2	0	1	1	0	0	1	1	2	2	0	2	2	0	0	2	1	0	0	2	2	0	0	1	1	1	1	0	1
293	0	0	0	0	0	0	1	1	1	0	1	0	0	0	0	0	1	1	1	0	1	0	2	2	0	0	2	0	2	2	1	2	1	0	2	2	1	1	0	1	0	0	0	0	0	0	0	2	2
294	1	0	1	1	0	0	1	1	1	0	1	0	1	0	0	0	1	1	1	1	2	0	2	2	0	0	0	0	2	1	0	1	2	0	0	2	2	0	1	1	1	0	0	0	1	0	0	0	1
295	1	1	0	0	0	0	2	2	1	0	1	1	1	0	1	0	2	0	1	0	1	0	1	1	0	0	0	1	1	1	0	2	1	0	1	1	0	0	0	2	2	1	1	0	1	1	0	1	2
296	1	0	0	0	0	0	1	1	1	0	0	0	0	0	0	0	1	2	1	0	1	1	2	2	0	0	1	0	1	1	0	1	1	0	1	1	1	0	1	1	1	1	1	0	0	1	0	0	1
297	1	0	0	0	0	0	1	1	1	0	0	1	1	0	1	0	1	1	1	1	0	0	1	1	1	1	2	0	2	2	0	0	0	0	0	2	1	0	0	1	1	0	0	0	0	0	0	0	2
298	0	0	0	0	0	0	1	1	2	0	0	0	0	0	0	0	2	1	2	0	1	0	2	2	0	0	1	0	1	2	0	1	0	0	1	2	2	0	1	1	1	0	0	0	0	0	1	0	2
299	1	0	1	0	1	2	2	2	1	0	1	1	1	0	1	0	1	1	0	2	1	0	2	2	0	1	1	0	2	2	1	1	1	2	1	1	2	0	2	1	0	1	0	0	1	0	0	0	1
300	1	0	0	0	0	1	1	1	0	1	1	0	0	0	0	0	1	0	2	1	2	0	1	1	1	1	2	0	2	2	0	1	1	0	1	1	0	0	0	2	2	0	0	0	0	0	0	0	0
301	0	0	0	1	0	0	0	0	2	0	0	1	2	0	1	1	0	1	1	1	2	0	2	2	0	0	1	0	2	2	1	1	1	0	0	2	2	0	0	1	1	0	0	0	0	0	0	0	1
302	1	0	0	0	0	0	0	0	2	0	0	0	0	0	0	0	0	0	2	1	2	0	2	2	0	0	1	2	1	1	1	1	1	0	1	1	0	0	0	2	2	1	0	0	1	1	0	0	1
303	1	0	0	0	0	1	2	2	0	0	1	0	0	0	0	0	1	2	1	0	2	0	2	2	0	0	1	0	2	2	0	1	0	1	1	1	1	0	0	1	1	0	0	0	0	0	0	0	1
304	1	1	0	0	0	0	1	1	1	0	1	1	1	0	1	0	1	2	1	0	1	0	1	1	0	0	2	1	2	2	0	1	0	0	0	2	0	0	0	1	1	0	0	0	0	1	0	1	1
305	1	0	0	0	0	1	1	2	2	0	0	0	1	0	0	0	0	2	0	1	0	0	1	1	0	0	2	0	2	2	2	1	1	0	1	2	2	0	1	1	1	0	0	0	0	0	0	0	2
306	1	0	0	0	0	1	2	2	1	0	0	1	2	0	1	0	2	1	1	0	2	0	2	2	0	0	1	1	1	1	0	2	1	0	1	1	0	0	1	1	1	1	1	0	1	0	0	0	0
307	1	0	0	0	0	1	1	1	2	1	0	0	0	0	0	0	0	2	0	1	0	0	2	2	0	0	2	0	2	1	0	1	0	0	1	1	1	0	0	1	1	1	0	0	0	0	0	0	1
308	0	0	0	0	0	1	2	2	1	0	0	0	0	0	0	0	2	1	1	0	2	0	2	2	0	0	2	0	2	2	0	1	1	1	1	1	0	0	0	1	1	0	0	0	0	2	0	0	0
309	1	0	0	0	0	1	1	1	2	0	0	0	1	1	0	0	1	1	1	0	2	0	2	2	0	0	2	0	2	1	0	0	0	0	1	1	2	1	0	0	0	0	0	1	0	1	0	0	1
310	1	0	0	1	0	0	1	2	1	0	1	0	1	0	0	1	1	0	2	1	2	0	2	2	0	1	2	0	2	2	2	2	1	0	1	1	2	1	0	1	1	2	2	0	1	1	0	0	0
311	0	0	0	0	0	0	1	1	1	0	1	1	2	0	1	1	2	1	1	1	2	0	2	2	0	0	1	2	2	2	1	1	1	1	1	2	0	0	0	1	1	1	1	0	1	1	0	0	1
312	0	0	0	2	0	0	1	1	2	0	0	1	1	0	1	0	0	1	1	0	1	0	2	2	0	1	2	1	2	2	0	2	1	1	0	2	1	0	0	0	0	1	1	0	1	1	1	1	1
313	1	0	1	2	0	0	0	1	1	0	1	0	0	0	0	0	2	0	2	0	2	0	1	1	1	1	2	1	1	2	0	1	2	0	1	2	1	0	0	1	1	2	2	0	1	1	0	0	1
314	1	0	0	1	0	0	2	2	1	0	1	1	0	0	0	0	1	1	1	0	2	0	2	2	0	2	2	0	2	2	0	2	2	0	1	1	0	0	1	1	1	0	0	0	2	1	0	1	2
315	1	0	0	1	0	0	0	1	2	0	1	0	0	0	0	0	2	1	1	1	2	0	2	2	0	0	0	1	2	2	1	1	1	0	2	1	1	0	1	1	1	2	2	0	1	1	0	0	1
316	1	0	0	0	0	0	1	2	1	0	0	0	1	0	2	0	0	2	0	1	0	1	2	2	0	0	1	0	2	1	0	1	1	1	0	2	1	0	0	1	1	0	0	1	2	0	0	0	1
317	1	0	0	0	0	1	1	1	2	0	0	0	0	0	0	0	1	1	1	1	2	0	2	2	0	0	2	0	2	1	1	1	1	0	0	2	1	0	0	1	1	0	0	0	0	0	1	0	1
318	1	0	0	0	0	1	0	0	2	0	0	0	0	0	0	1	1	1	2	0	2	1	1	2	0	0	1	0	2	2	0	2	2	0	0	2	0	0	0	2	2	0	0	0	1	0	0	0	0
319	0	1	0	0	0	1	0	0	2	0	0	0	1	0	0	1	2	1	1	0	2	0	2	2	0	0	0	0	2	2	0	1	1	0	0	2	1	0	1	2	1	0	1	0	1	0	1	0	1
320	0	0	1	1	0	0	2	2	1	0	1	1	2	0	1	0	1	0	2	1	2	1	2	2	0	0	1	1	2	2	0	1	1	1	0	2	1	0	0	2	2	1	0	0	0	0	0	0	1
321	1	0	0	0	0	0	2	2	1	0	1	0	2	0	0	1	1	2	1	0	2	1	1	2	0	0	1	0	2	2	0	2	1	0	2	2	0	0	1	1	1	0	0	0	0	0	0	0	0
322	0	0	0	0	0	0	1	2	0	0	1	0	1	0	0	1	0	2	0	1	0	0	2	2	0	0	2	0	2	1	1	0	0	1	0	2	1	0	1	1	1	0	0	0	0	0	1	0	2
323	1	0	0	0	0	1	1	2	1	0	1	0	1	0	1	0	1	1	1	1	1	0	2	2	0	0	1	0	2	2	0	2	2	0	2	1	0	0	0	2	2	0	0	0	0	0	0	0	0
324	1	0	0	0	0	0	1	1	2	0	0	0	1	0	1	0	1	1	1	1	1	0	1	1	0	0	2	0	2	2	1	2	2	0	2	0	1	1	1	0	0	0	0	0	1	0	1	1	2
325	0	0	0	0	0	0	1	1	1	1	1	0	0	0	0	0	1	1	1	0	1	0	2	2	0	0	1	0	2	2	0	1	0	1	1	1	2	0	1	2	2	1	1	0	1	1	0	1	0
326	1	1	0	0	0	0	2	2	1	0	0	0	1	0	0	0	1	2	0	1	2	0	2	2	0	0	2	1	2	2	0	0	0	2	1	2	0	0	0	1	1	1	1	0	1	1	0	0	0
327	1	0	0	1	0	0	0	1	2	0	0	1	1	0	1	0	1	1	1	1	2	0	2	2	0	0	1	0	2	2	0	1	1	0	1	2	1	0	0	2	2	0	0	0	0	0	0	0	1
328	0	0	0	1	0	1	2	2	1	0	1	0	0	0	0	0	2	1	1	1	2	0	2	2	0	0	1	0	1	1	1	0	0	1	2	2	1	0	0	0	0	0	0	1	0	1	0	0	1
329	1	1	0	0	0	0	1	2	2	0	0	0	2	1	0	1	2	1	1	1	1	0	1	1	0	0	2	0	2	1	0	2	2	0	2	1	2	0	0	1	1	1	1	1	0	0	0	0	2
330	0	0	0	0	0	2	1	1	1	0	0	0	1	0	0	1	1	0	1	0	1	0	2	2	0	0	1	1	1	0	0	1	2	1	1	2	2	0	2	1	0	0	0	0	1	0	1	1	2
331	1	0	0	0	0	1	0	1	2	0	0	1	1	1	0	0	0	0	1	0	2	0	2	2	0	0	2	0	2	2	1	1	1	0	1	1	2	0	1	0	0	0	0	1	0	0	0	0	1
332	1	0	0	0	0	0	1	1	1	0	0	0	1	0	0	0	2	2	0	2	1	0	1	1	0	0	2	0	2	2	0	1	0	1	1	1	2	0	1	1	1	0	0	0	0	2	0	0	0
333	1	0	0	1	0	0	1	1	1	0	0	0	1	0	0	1	2	0	2	1	2	0	0	1	0	1	2	1	2	2	0	1	1	0	1	1	1	0	2	0	0	0	0	0	1	0	0	0	0
334	0	0	0	0	0	0	0	1	1	0	1	0	0	0	0	0	0	2	0	1	0	0	1	1	0	1	1	1	2	2	1	1	2	0	0	2	2	0	1	0	0	0	0	0	0	0	0	0	1
335	0	0	0	0	0	0	2	2	1	0	0	0	0	0	0	0	0	2	1	0	2	0	2	2	0	0	2	0	2	2	0	0	0	1	2	2	2	0	1	1	1	0	0	0	0	1	0	0	0
336	0	0	0	0	0	0	1	1	2	0	0	0	0	0	0	0	1	0	2	0	2	0	2	2	0	0	0	0	1	1	0	1	1	0	0	2	1	1	0	1	1	1	1	0	0	0	0	0	0
337	1	0	1	2	0	0	2	2	0	0	2	1	1	0	1	0	2	1	1	1	2	0	1	1	0	0	1	1	1	1	0	1	1	0	0	2	1	1	0	1	1	0	0	0	0	0	0	0	0
338	0	1	0	0	0	0	1	1	2	0	0	1	1	0	1	0	2	2	0	1	2	0	2	2	0	0	1	1	1	2	1	0	2	1	2	2	1	0	0	0	0	2	1	0	1	0	0	0	1
339	1	0	0	0	0	1	1	1	2	0	0	0	1	0	0	1	1	2	0	1	1	0	0	1	0	0	1	0	2	2	0	2	2	0	2	0	1	0	1	2	1	0	0	1	1	0	0	0	1
340	1	0	0	0	0	0	2	2	1	0	0	0	1	0	1	0	1	2	0	1	2	0	2	2	0	0	1	0	2	2	0	0	0	0	2	2	2	0	1	1	1	1	1	0	1	0	0	1	0
341	1	0	0	1	0	0	2	2	1	0	0	1	1	0	1	0	2	0	2	0	2	0	1	1	1	1	1	1	1	1	0	1	2	0	0	2	1	0	1	1	1	1	0	0	0	0	0	0	0
342	0	0	1	0	1	1	1	1	2	0	0	0	0	0	0	0	1	0	2	0	2	0	2	2	0	0	1	1	2	1	2	1	1	0	1	2	0	0	1	1	1	0	0	1	2	0	0	0	1
343	0	0	0	1	0	1	1	1	1	1	0	0	1	0	0	1	1	2	0	0	1	0	2	2	0	0	2	0	2	1	0	1	0	0	1	2	0	1	0	1	1	0	0	1	0	0	0	0	1
344	0	0	0	2	0	0	2	2	1	0	0	0	1	0	0	1	1	1	1	1	2	0	1	1	1	2	2	0	2	2	1	2	2	0	0	2	2	0	0	2	2	2	2	0	1	1	0	0	1
345	1	1	0	0	0	0	2	2	0	0	0	1	1	1	0	0	2	2	1	0	2	0	1	1	1	0	1	1	1	1	0	1	2	0	1	2	2	0	2	0	0	0	0	1	0	0	0	0	1
346	0	1	0	0	0	0	1	1	2	0	0	0	1	0	1	0	0	1	1	1	1	0	2	2	0	0	1	0	2	2	0	1	0	2	1	2	1	0	1	1	1	1	1	0	1	0	0	2	2
347	0	0	0	0	0	0	0	0	2	0	0	0	1	0	1	0	1	1	1	1	2	0	2	2	0	0	2	0	2	2	0	1	1	2	1	1	2	0	1	0	0	0	0	1	2	0	0	0	1
348	0	0	0	0	0	2	1	1	2	0	0	1	2	1	0	0	2	1	1	1	2	0	2	2	0	0	2	0	2	1	1	2	2	0	2	0	1	0	0	1	1	0	0	0	0	0	0	0	1
349	1	0	0	0	0	0	2	2	0	0	0	0	0	0	0	0	1	0	1	2	1	0	2	2	0	0	2	0	2	2	1	1	2	0	0	2	2	0	1	1	1	0	0	0	0	0	0	0	1
350	1	0	0	1	0	0	0	0	2	0	0	1	2	0	2	0	2	0	2	0	2	0	2	2	0	0	1	1	2	2	1	2	2	0	2	1	1	0	1	1	1	0	0	0	0	0	1	0	1
351	1	0	0	0	0	0	0	0	2	0	0	0	0	0	0	0	1	2	1	0	1	0	1	1	1	2	1	1	2	2	1	2	1	0	1	1	1	0	2	0	0	1	1	0	1	1	0	2	2
352	0	0	0	0	0	0	0	1	1	0	1	0	0	0	0	0	2	0	2	0	2	1	2	2	0	0	2	1	2	2	1	0	0	0	0	2	2	0	2	0	0	0	0	0	0	1	0	0	0
353	0	0	1	0	1	2	0	1	2	0	0	1	1	0	1	0	2	0	2	0	2	0	2	2	0	0	2	0	2	2	0	2	1	0	0	2	2	0	1	1	0	0	0	2	0	0	0	0	1
354	1	0	0	0	0	0	1	1	1	1	2	0	1	0	1	0	1	1	1	1	1	0	2	2	0	0	0	0	2	1	0	0	1	0	0	2	1	0	1	1	1	0	0	0	0	0	0	0	1
355	1	0	0	0	0	0	1	2	1	0	1	0	1	0	2	0	1	0	1	1	2	0	2	2	0	0	1	0	2	2	1	0	0	0	0	2	2	1	1	0	0	1	0	0	0	0	0	0	1
356	1	0	0	1	0	0	1	1	2	0	0	1	0	0	0	0	1	0	2	0	2	1	2	2	0	0	2	0	2	2	0	1	1	2	1	1	1	0	1	1	1	1	1	0	1	0	0	0	1
357	0	0	0	1	0	1	2	2	1	0	0	1	2	0	1	1	1	0	2	0	2	0	2	2	0	0	2	0	2	2	2	2	2	0	1	1	1	0	1	1	1	1	1	0	1	1	0	0	1
358	1	0	0	1	0	0	2	2	2	0	0	0	0	0	1	0	1	1	1	0	2	0	2	2	0	0	2	0	2	2	0	0	1	0	0	2	2	1	1	0	0	0	0	1	0	0	0	0	0
359	1	0	0	0	0	0	1	2	1	0	0	0	0	0	0	0	1	0	2	0	2	0	2	2	0	1	1	0	2	2	0	1	1	0	0	2	1	0	0	2	2	0	0	0	0	0	0	0	1
360	1	0	1	1	0	0	1	1	1	0	0	0	1	0	0	0	0	0	2	0	2	0	1	1	1	1	2	1	2	2	1	1	1	0	1	1	1	1	0	0	0	0	0	1	0	0	1	0	1
361	0	0	0	0	0	1	2	2	1	0	0	0	1	0	0	1	1	0	2	1	2	0	1	1	0	0	0	0	2	1	0	1	1	1	0	2	0	0	0	1	1	0	0	0	0	0	0	0	1
362	0	0	0	1	0	0	2	2	1	0	1	2	2	0	2	0	1	0	1	0	2	0	1	1	0	0	0	0	2	1	0	1	1	2	0	2	0	0	0	2	2	1	1	0	1	1	0	0	2
363	0	0	0	1	0	0	2	2	1	0	0	1	1	1	0	0	2	2	0	2	1	0	2	2	0	0	1	0	2	2	1	2	1	0	1	1	0	0	0	2	2	0	0	1	0	0	0	0	2
364	0	0	0	1	0	0	1	2	1	0	1	1	1	0	1	0	2	1	1	1	2	0	2	2	0	0	2	1	2	2	0	2	2	0	2	0	1	0	1	1	1	1	0	0	0	0	0	0	0
365	1	0	0	0	0	0	2	2	1	0	0	0	1	0	1	0	2	0	2	0	2	0	2	2	0	1	2	0	2	2	1	1	1	0	0	2	0	0	1	1	1	0	0	0	0	1	0	0	0
366	1	0	0	1	0	0	0	1	2	0	0	0	2	0	1	0	1	2	0	1	1	1	2	2	0	0	2	0	2	2	1	2	1	2	1	2	1	0	0	2	2	0	0	1	0	0	0	0	1
367	1	0	0	1	0	1	2	2	1	0	0	1	1	0	1	0	2	0	2	0	2	0	2	2	0	0	1	0	2	2	0	1	0	1	0	2	2	0	1	2	1	0	0	0	0	0	0	0	1
368	0	0	0	1	0	0	0	1	1	0	1	0	0	0	0	0	1	1	1	1	1	0	2	2	0	0	1	0	2	1	1	1	1	0	0	2	1	0	0	0	0	0	0	1	0	0	0	1	2
369	0	0	0	0	0	0	1	1	1	0	1	1	1	0	1	0	1	1	1	2	1	0	2	2	0	0	2	0	2	2	1	1	0	1	1	1	1	0	1	2	1	0	0	0	0	2	0	1	2
370	1	0	0	1	0	0	1	1	2	0	0	1	2	0	1	0	2	0	2	1	2	0	2	2	0	1	0	0	2	2	0	0	1	1	1	2	1	0	1	1	1	1	0	0	0	1	0	0	1
371	0	0	0	0	0	0	2	2	1	0	1	0	0	0	0	0	1	1	2	1	2	0	2	2	0	0	1	1	2	2	1	1	1	0	0	2	1	0	0	1	1	0	0	0	0	0	0	1	1
372	1	0	0	0	0	0	1	2	2	0	0	0	1	1	0	0	0	0	2	1	2	1	1	2	0	0	2	0	2	2	1	1	0	0	2	1	1	0	0	2	2	1	0	0	1	0	0	1	1
373	1	0	0	1	0	0	2	2	1	0	1	1	0	0	0	0	1	1	1	0	1	1	0	1	1	1	1	0	2	2	1	2	2	0	0	2	1	0	1	1	1	0	0	0	0	2	0	0	1
374	0	0	0	1	0	0	1	2	1	0	0	0	0	0	0	0	1	1	1	2	1	0	2	2	0	0	2	0	1	1	1	1	1	0	0	2	2	1	1	0	0	1	0	0	1	0	0	0	0
375	0	0	0	0	0	1	1	1	2	0	0	1	2	0	1	0	1	1	1	1	1	0	2	2	0	1	1	2	2	2	2	1	1	0	0	2	1	0	0	2	2	0	0	0	0	0	0	0	1
376	1	0	1	2	0	0	0	1	2	0	0	0	0	0	0	0	2	2	0	2	0	0	2	2	0	0	1	1	1	0	0	0	0	0	0	2	1	0	0	2	2	0	0	0	0	0	0	0	1
377	0	1	0	0	0	0	1	1	2	0	0	1	1	0	1	0	0	1	0	0	0	0	2	2	0	0	2	0	2	2	1	1	2	0	1	2	1	1	0	1	1	0	0	0	0	2	0	0	2
378	1	0	0	0	0	0	1	1	1	0	0	1	1	0	1	0	0	2	0	1	2	0	2	2	0	0	2	1	2	2	0	2	2	0	0	2	0	0	1	1	1	0	0	0	0	0	0	0	1
379	0	0	1	1	0	0	1	2	2	0	0	2	2	0	2	0	1	0	2	0	2	0	1	1	0	0	2	0	1	1	0	1	2	0	2	1	2	0	1	2	1	0	0	0	0	2	0	0	1
380	0	1	1	1	0	0	2	2	1	0	0	1	1	0	1	0	0	2	0	1	0	0	2	2	0	0	2	0	2	2	0	1	1	0	2	1	0	0	1	1	1	0	0	0	1	1	0	0	0
381	0	0	0	0	0	0	2	2	0	0	2	0	1	0	0	0	0	0	2	0	2	0	2	2	0	0	1	0	1	1	0	1	1	0	1	2	1	0	0	1	1	0	1	0	0	1	1	1	2
382	1	0	0	0	0	0	1	0	2	0	0	1	1	0	1	0	1	1	1	1	1	0	2	2	0	0	1	0	2	2	1	1	1	0	1	1	1	1	1	0	0	0	0	0	1	1	0	0	1
383	0	0	1	0	1	1	1	2	2	0	0	1	2	0	2	0	2	0	2	0	2	1	0	1	1	1	1	0	2	2	0	1	1	0	0	2	1	0	1	1	1	1	1	0	2	0	0	0	0
384	0	1	0	0	0	0	1	2	2	0	0	1	2	0	1	0	0	2	0	1	0	0	1	1	0	0	1	1	1	2	1	1	1	0	1	1	0	0	1	1	1	0	0	0	1	0	1	0	1
385	0	1	0	0	0	1	0	1	1	0	0	0	0	0	0	0	1	0	1	0	2	0	2	2	0	1	1	1	2	1	1	1	1	1	0	2	1	0	1	2	1	2	2	0	1	1	0	0	1
386	1	0	0	0	0	0	1	1	1	1	1	1	1	0	1	0	0	1	1	1	1	1	1	2	0	1	2	1	2	2	0	1	0	1	0	2	1	0	1	1	1	0	0	0	0	0	1	0	1
387	0	0	0	0	0	0	1	1	1	0	1	1	1	0	1	0	1	2	0	1	2	0	2	2	0	0	1	0	2	2	0	2	1	1	1	1	1	1	0	0	0	1	1	0	1	0	0	0	0
388	0	0	0	0	0	1	2	2	1	0	1	1	1	0	1	0	0	2	0	1	0	0	2	2	0	0	2	1	2	2	0	1	1	1	1	1	1	1	0	1	1	1	0	0	2	1	1	0	2
389	0	0	0	0	0	1	0	0	2	0	0	1	1	0	0	0	2	0	2	0	2	0	2	2	0	0	2	0	2	2	1	1	1	1	1	2	0	0	1	1	1	0	0	0	0	0	1	0	1
390	1	0	0	0	0	1	0	1	2	0	0	2	2	0	2	0	0	1	1	1	2	0	2	2	0	2	0	1	1	0	0	1	1	1	1	2	0	1	0	1	1	1	1	0	1	0	0	0	0
391	1	0	0	0	0	0	1	1	1	1	0	0	1	0	0	1	0	1	0	1	0	0	1	1	0	0	1	0	2	2	1	1	1	0	0	2	1	0	1	1	1	0	0	0	0	0	0	0	0
392	0	0	0	1	0	0	2	2	1	0	1	1	1	0	0	0	2	1	2	1	2	0	2	2	0	0	1	1	1	1	1	1	2	1	2	2	1	1	0	1	1	1	1	0	0	0	0	0	0
393	1	0	0	0	0	0	2	2	0	0	2	0	0	0	0	0	0	1	0	1	2	0	1	2	0	0	2	0	2	2	1	1	1	2	2	2	0	0	0	1	1	1	1	0	1	1	0	0	0
394	0	1	0	0	0	0	1	2	1	0	1	0	0	0	0	0	0	0	2	0	2	0	2	2	0	0	1	2	1	1	1	2	2	0	2	1	2	0	1	1	1	0	0	0	1	0	0	0	1
395	0	0	0	1	0	0	1	2	2	0	0	0	0	0	0	0	0	1	0	0	0	0	1	1	1	2	2	0	2	1	0	2	1	0	0	2	1	0	0	0	0	0	0	1	0	0	1	0	1
396	1	0	0	1	0	0	1	1	1	0	1	0	1	0	2	0	2	0	2	0	2	1	2	2	0	0	2	0	2	2	0	2	1	0	1	1	1	0	1	1	1	0	0	0	0	0	0	0	2
397	1	0	0	1	0	0	0	0	2	0	0	0	0	0	0	0	1	0	2	0	2	0	2	2	0	1	1	0	1	1	1	2	1	1	0	2	1	0	0	2	2	0	1	0	1	0	0	0	1
398	0	0	0	0	0	0	1	1	1	0	1	0	0	0	1	0	1	0	1	0	2	1	2	2	0	0	2	1	1	2	0	0	0	1	0	2	1	0	2	0	0	1	0	0	0	0	0	0	1
399	0	1	0	0	0	1	1	1	1	0	1	0	0	0	0	0	0	0	2	1	2	0	2	2	0	0	1	0	2	2	0	1	2	1	2	1	0	0	0	1	1	0	0	0	0	0	0	0	0
400	1	0	0	0	0	1	1	1	2	0	0	0	0	0	0	0	2	1	2	1	2	0	2	2	0	0	1	0	2	2	0	1	1	0	1	1	1	0	0	1	1	0	0	0	0	2	0	0	0
401	0	0	0	0	0	1	1	1	1	0	0	1	1	0	1	0	1	0	1	0	1	0	2	2	0	0	2	1	1	1	1	1	1	1	2	0	2	0	0	2	2	1	1	0	0	0	0	0	0
402	1	0	0	0	0	0	2	2	1	0	1	0	2	0	0	1	0	0	2	0	2	0	2	2	0	0	2	0	2	2	0	1	2	0	0	2	0	0	0	2	2	0	0	1	0	0	0	0	0
403	0	0	0	0	0	0	2	2	1	0	0	0	0	0	0	0	1	2	1	0	1	0	0	1	0	0	2	1	2	2	1	2	2	0	0	2	1	0	0	1	1	0	1	0	1	0	0	1	0
404	1	0	0	1	0	0	1	2	2	0	0	1	1	0	1	0	1	1	1	0	1	1	0	1	1	1	1	1	2	2	1	1	1	0	1	2	1	0	1	1	1	0	0	0	0	0	0	1	2
405	1	0	0	0	0	0	2	2	1	0	1	1	2	0	1	1	1	0	2	1	2	0	1	1	0	0	1	0	1	1	1	1	1	0	0	2	2	0	1	0	0	0	0	1	0	1	0	0	1
406	0	0	0	0	0	0	2	2	0	0	1	0	0	0	0	0	1	0	2	1	2	0	2	2	0	0	1	0	2	2	0	1	0	2	1	2	1	0	0	0	0	1	1	0	1	1	0	0	0
407	0	0	0	0	0	0	1	2	1	0	0	1	1	0	1	0	1	1	1	1	1	0	2	2	0	0	0	0	1	1	0	1	1	1	1	1	1	0	1	1	1	0	0	0	1	0	0	0	0
408	1	0	0	1	0	0	2	2	1	0	1	0	0	0	0	0	1	2	0	1	1	0	2	2	0	0	2	1	2	2	2	2	2	0	1	1	2	0	1	1	1	1	1	1	1	2	0	1	1
409	0	0	0	0	0	1	1	1	2	0	0	2	1	0	1	0	1	0	2	0	2	0	2	2	0	0	1	0	2	2	0	1	1	1	2	0	0	0	0	2	2	0	0	0	1	0	0	0	1
410	0	0	0	0	0	0	1	1	1	0	0	1	2	0	1	1	1	2	0	2	1	0	1	1	1	1	1	0	2	2	1	2	2	0	0	2	1	0	1	1	1	0	0	0	0	0	1	0	2
411	1	0	0	0	0	1	0	1	2	0	0	1	0	0	0	0	1	0	2	0	1	1	2	2	0	0	1	0	2	2	0	2	2	0	1	1	0	0	1	1	1	1	1	0	1	1	0	0	1
412	0	0	0	1	0	0	1	1	2	0	1	0	0	0	0	0	2	0	2	0	2	0	1	2	0	0	1	0	2	2	0	1	0	1	0	2	2	0	2	0	0	1	0	0	0	0	0	1	0
413	0	0	0	0	0	0	1	1	2	0	0	0	1	0	1	0	1	2	0	0	1	0	1	1	1	1	2	1	2	2	2	1	1	2	2	1	1	0	0	1	1	0	0	1	0	0	1	0	1
414	0	0	0	0	0	0	1	1	1	0	1	0	0	0	0	0	1	1	1	0	1	1	2	2	0	0	1	0	2	2	0	1	0	0	0	2	1	0	0	1	1	0	0	0	0	0	0	0	0
415	0	0	0	0	0	0	2	2	1	0	0	1	2	0	2	0	1	1	1	1	1	0	2	2	0	1	1	0	2	2	0	0	0	1	0	2	1	1	0	1	1	0	0	0	1	0	0	0	0
416	0	0	0	0	0	0	2	2	0	0	1	0	1	0	0	1	1	1	1	0	1	0	2	2	0	0	2	0	2	2	1	1	1	2	2	2	1	0	1	1	1	0	0	0	0	0	0	1	1
417	1	0	0	1	0	0	2	2	1	0	0	0	0	0	0	0	1	0	2	0	2	0	2	2	0	0	1	1	1	1	1	1	1	1	1	1	1	1	0	1	0	0	0	0	0	0	1	1	2
418	1	1	0	0	0	1	1	1	2	0	0	0	1	0	0	1	1	2	0	0	1	0	2	2	0	0	0	0	2	1	0	1	1	1	0	2	2	0	1	1	0	2	2	0	1	1	1	1	1
419	0	0	0	0	0	0	1	1	2	0	0	1	2	1	1	0	0	0	2	0	2	0	2	2	0	0	2	0	2	2	1	1	1	0	1	1	2	0	0	1	1	0	0	0	1	1	0	0	0
420	1	0	0	0	0	0	2	2	1	0	1	0	1	0	0	1	1	2	1	1	1	0	2	2	0	0	1	0	1	2	0	0	0	0	0	2	1	0	1	1	1	0	0	0	0	1	0	0	0
421	1	1	0	0	0	1	1	1	1	0	0	0	0	0	0	0	2	2	0	2	0	1	2	2	0	0	1	0	1	1	0	2	2	0	0	2	2	0	2	1	0	1	1	0	0	1	0	0	0
422	1	0	0	0	0	0	2	2	2	0	0	1	1	0	1	0	1	1	1	1	1	0	2	2	0	0	1	0	2	2	0	0	0	0	0	2	2	0	2	0	0	0	0	0	0	0	0	0	0
423	1	0	0	1	0	1	0	0	2	0	0	1	1	1	0	0	1	2	0	0	1	0	1	1	0	0	2	1	1	1	0	2	1	1	1	1	2	0	1	1	1	0	0	1	0	0	1	1	2
424	1	0	0	0	0	1	2	2	0	0	1	0	1	0	0	0	0	0	2	1	2	0	2	2	0	1	2	1	1	1	0	1	1	0	2	1	2	0	2	1	0	0	0	1	1	0	0	0	1
425	1	0	1	1	0	0	1	1	2	0	0	1	2	0	1	1	1	2	0	1	1	0	2	2	0	0	1	0	2	2	0	1	2	0	0	2	1	0	0	1	1	1	0	0	0	0	0	0	0
426	1	0	0	0	0	0	1	1	1	0	0	0	2	0	2	0	2	2	1	0	1	0	2	2	0	0	1	0	1	1	0	1	1	0	1	1	0	0	0	2	2	0	0	0	1	0	0	0	2
427	0	0	0	1	0	0	2	2	2	0	0	1	1	0	1	0	1	0	2	0	2	0	2	2	0	1	0	1	1	1	0	1	1	2	1	1	2	0	1	1	1	0	0	0	1	0	0	0	1
428	0	0	0	0	0	0	0	0	2	0	0	1	1	0	1	0	2	1	1	0	2	0	2	2	0	0	1	2	1	1	0	0	0	0	0	2	2	0	2	0	0	0	0	0	0	0	0	0	1
429	0	0	1	1	0	0	2	2	1	0	0	0	0	0	0	0	0	2	0	1	1	0	2	2	0	0	1	2	2	2	1	2	2	0	2	0	1	0	2	0	0	1	1	0	0	0	0	0	0
430	0	1	0	0	0	1	1	1	2	0	0	1	1	0	1	0	1	2	0	1	1	0	2	2	0	0	2	1	2	2	0	1	1	0	0	2	2	0	1	2	2	0	0	0	1	0	0	0	1
431	1	1	1	1	1	0	1	1	2	0	1	1	2	0	1	0	2	0	2	0	2	0	2	2	0	0	0	1	1	1	0	2	2	0	1	1	1	1	0	1	1	0	0	0	0	0	0	0	0
432	1	0	0	1	0	0	1	1	2	0	0	0	0	0	0	0	2	1	1	1	1	0	2	2	0	0	2	0	2	2	0	1	1	0	1	1	0	0	0	1	1	0	0	0	0	2	0	0	0
433	1	0	0	0	0	1	1	2	2	0	0	1	1	0	1	0	1	1	1	1	1	0	2	2	0	0	2	0	2	2	0	1	0	1	0	2	2	0	1	1	1	0	0	0	0	2	0	0	1
434	1	0	1	1	0	0	2	2	1	0	0	0	0	0	0	0	2	1	1	1	1	1	1	2	0	0	2	0	2	2	0	2	1	0	0	2	2	0	1	0	0	1	0	0	0	0	0	0	1
435	1	0	0	0	0	0	1	1	2	0	0	1	1	0	1	0	2	1	1	1	2	0	2	2	0	0	0	0	2	2	0	0	0	0	0	2	2	0	1	1	1	1	1	0	1	1	0	0	1
436	0	1	0	0	0	1	1	1	2	0	0	0	0	0	0	0	1	1	1	1	1	0	2	2	0	0	2	0	2	2	1	1	1	0	1	2	2	1	1	0	0	0	0	1	0	1	0	0	0
437	1	0	0	0	0	1	1	1	2	0	0	0	0	0	0	0	0	1	1	1	2	0	1	2	0	0	1	2	2	2	1	2	1	0	0	2	2	0	1	1	1	0	0	0	0	0	0	0	1
438	0	0	0	0	0	0	2	2	0	0	0	1	1	0	1	0	0	1	1	0	0	2	0	2	0	0	2	0	2	2	0	0	0	0	0	2	2	0	2	1	0	0	0	1	0	0	0	0	1
439	1	0	0	1	0	1	2	2	0	0	2	0	0	0	0	0	1	1	1	1	1	0	2	2	0	1	1	1	1	1	1	1	1	0	1	2	1	0	0	2	2	1	1	1	0	0	0	0	0
440	0	0	0	0	0	0	2	2	1	0	0	0	1	0	0	1	1	0	1	1	2	0	2	2	0	0	0	0	1	2	0	0	0	1	1	1	0	0	0	1	1	1	1	0	1	1	0	0	0
441	1	0	0	2	0	1	0	1	2	0	0	1	2	0	1	0	2	1	1	1	2	0	2	2	0	0	2	0	2	2	1	1	1	0	0	2	1	0	0	2	2	1	1	0	1	0	0	0	1
442	1	0	0	1	0	1	1	1	1	0	0	1	1	0	1	0	0	2	0	1	2	0	2	2	0	0	2	0	1	1	0	2	1	0	2	2	2	0	1	0	0	0	1	0	1	0	0	0	1
443	0	1	1	1	0	0	1	1	1	0	0	0	2	0	1	0	1	0	2	1	2	0	2	2	0	0	0	1	1	1	0	0	0	0	0	2	0	0	0	2	2	0	0	1	1	0	0	0	1
444	1	0	0	0	0	1	1	2	1	0	0	0	0	0	0	0	1	0	1	0	2	0	2	2	0	1	1	1	2	2	1	2	1	0	0	2	2	0	1	2	0	0	0	0	0	2	0	0	1
445	1	0	0	1	0	0	2	2	1	0	1	0	0	0	0	0	0	1	0	1	0	0	2	2	0	0	1	1	1	1	1	1	1	0	0	2	0	0	1	1	1	0	1	0	1	0	0	0	1
446	0	0	0	0	0	0	0	1	2	0	0	0	1	0	0	0	2	0	2	0	2	0	1	1	1	1	1	0	2	2	0	1	1	0	1	1	2	0	2	0	0	1	1	1	1	2	0	0	2
447	0	0	0	0	0	0	1	1	0	1	2	0	2	0	2	0	0	2	0	2	0	0	2	2	0	0	1	1	2	2	1	1	0	0	0	2	1	0	1	2	1	0	0	0	0	0	0	1	0
448	1	0	0	1	0	0	2	2	1	0	1	0	0	0	0	0	1	1	1	1	1	0	1	1	0	1	1	0	2	2	0	1	2	1	2	2	2	0	0	1	1	1	1	0	1	0	0	1	1
449	1	0	0	0	0	0	2	2	1	0	1	1	1	0	1	0	2	0	2	0	2	0	2	2	0	0	1	0	2	2	0	2	2	0	1	1	0	0	0	1	1	0	0	0	0	1	0	0	2
450	0	0	0	1	0	0	1	2	1	0	0	1	2	0	2	0	0	1	2	0	2	0	2	2	0	0	1	0	1	1	1	1	1	0	0	2	0	0	0	2	2	0	0	0	0	2	0	1	2
451	1	0	0	1	0	0	0	1	2	0	0	0	1	1	0	0	0	1	2	0	2	0	1	1	0	1	1	0	1	1	0	1	1	0	1	1	1	0	0	0	0	1	1	0	0	0	0	0	1
452	0	0	0	0	0	0	2	2	1	0	1	0	0	0	0	0	2	0	2	0	2	0	2	2	0	0	1	0	1	2	0	0	0	0	0	2	0	0	1	1	1	2	2	0	1	1	0	0	0
453	1	0	0	0	0	0	1	1	0	1	1	0	0	0	0	0	1	2	0	1	2	0	2	2	0	0	1	2	2	2	1	0	0	0	0	2	2	0	2	1	0	0	0	0	1	0	0	0	1
454	0	0	0	0	0	0	0	1	2	0	0	0	0	0	0	0	0	0	2	0	2	0	2	2	0	1	2	0	2	2	0	0	0	0	2	2	0	0	1	1	1	0	0	0	1	0	0	0	1
455	1	0	0	0	0	1	2	2	1	1	0	0	1	0	1	0	0	0	1	1	2	0	1	1	0	1	0	1	1	1	0	0	0	0	0	2	1	0	1	1	1	1	1	0	1	1	0	0	1
456	1	1	0	0	0	1	1	1	2	0	0	0	1	0	0	1	1	1	2	0	2	0	2	2	0	0	0	1	1	0	1	0	0	0	0	2	1	0	0	1	1	0	0	1	0	0	0	0	1
457	1	0	0	0	0	0	0	0	2	0	0	0	1	0	0	1	1	1	1	1	2	0	2	2	0	0	1	1	2	1	2	1	0	2	1	2	2	1	1	0	0	0	0	0	0	0	1	0	1
458	1	1	0	0	0	1	2	2	0	0	0	2	2	0	2	0	0	1	1	1	1	0	2	2	0	0	2	1	2	2	1	0	0	0	1	1	1	0	0	2	1	1	1	0	1	0	0	0	1
459	1	0	0	0	0	0	0	0	2	0	0	0	0	0	0	0	1	1	1	2	1	1	1	2	0	0	1	1	1	2	1	0	0	0	0	2	1	0	0	0	0	1	1	0	1	1	0	0	1
460	0	1	0	0	0	0	1	1	1	1	2	0	1	0	0	1	2	2	0	1	2	0	2	2	0	0	1	0	2	2	0	1	1	1	2	0	2	0	2	1	0	0	0	0	0	1	0	0	0
461	1	0	0	1	0	0	0	0	2	0	1	0	2	1	0	1	1	1	1	1	2	0	2	2	0	0	1	0	2	2	0	0	1	1	1	2	2	0	2	1	0	0	0	0	0	1	1	0	1
462	1	0	0	0	0	0	0	0	2	0	0	2	2	0	2	0	1	2	1	0	1	0	1	1	1	1	0	0	1	1	0	2	1	0	0	2	2	0	0	2	1	1	1	0	0	0	0	0	1
463	0	0	0	0	0	0	1	1	1	0	1	0	0	0	0	0	1	2	0	1	2	0	2	2	0	0	1	0	2	2	1	1	1	0	1	2	1	0	1	1	1	0	0	0	1	0	0	0	1
464	0	0	1	2	0	0	2	2	1	0	0	1	2	0	2	0	1	0	1	0	2	0	1	1	0	0	1	1	2	1	1	2	1	2	1	2	1	1	0	0	0	1	0	0	1	0	0	1	0
465	0	0	0	0	0	0	2	2	1	0	0	1	0	0	0	0	0	1	2	1	2	0	1	1	0	0	2	0	2	2	1	1	1	0	0	2	1	0	0	2	1	1	1	0	1	1	0	0	0
466	1	1	0	0	0	0	2	2	1	0	0	0	2	0	2	0	1	0	2	0	2	0	1	1	0	0	1	1	1	2	1	1	1	0	0	2	1	0	0	2	2	1	0	0	1	1	0	0	1
467	1	0	0	0	0	0	2	2	2	0	0	0	0	0	0	0	2	1	1	1	2	0	2	2	0	0	2	0	1	1	0	1	1	1	0	2	2	0	1	2	2	1	1	0	1	1	0	0	0
468	1	0	1	2	0	0	1	1	2	0	0	1	1	0	1	0	1	2	0	1	1	2	0	2	0	0	1	0	1	1	1	1	1	0	0	2	1	0	1	1	1	0	0	0	0	0	0	1	2
469	0	0	0	1	0	0	1	1	1	0	0	0	1	0	0	0	1	2	0	1	1	0	1	1	1	2	1	0	2	2	1	1	1	1	0	2	1	0	2	0	0	1	1	0	1	1	0	0	1
470	1	0	0	0	0	0	2	2	1	0	1	1	1	0	1	0	1	2	1	1	1	0	2	2	0	0	1	1	1	1	0	1	1	1	2	0	1	0	1	1	1	0	0	0	0	2	1	0	2
471	1	0	0	0	0	0	1	1	2	0	0	1	1	0	2	0	2	2	0	2	0	0	2	2	0	0	2	0	2	2	0	1	1	2	1	2	1	0	1	1	1	0	0	0	1	1	0	0	1
472	0	0	0	0	0	0	0	0	2	0	0	0	1	0	0	1	0	1	2	0	2	0	1	1	0	1	2	0	2	2	1	2	2	0	1	1	1	0	1	1	1	1	1	0	1	1	0	0	2
473	1	0	0	0	0	0	1	1	1	0	0	1	2	0	2	0	2	0	2	1	2	0	2	2	0	0	0	0	1	1	0	1	1	0	0	2	2	0	2	0	0	0	0	0	0	0	1	0	1
474	1	0	0	1	0	0	0	0	2	0	0	1	1	0	1	0	0	1	1	2	1	0	0	1	1	1	2	1	2	2	2	1	0	1	0	2	2	0	2	0	0	1	1	0	0	2	0	1	0
475	0	0	0	0	0	1	2	2	1	0	0	0	1	0	1	0	1	1	1	0	1	0	1	1	0	0	2	0	2	2	1	2	1	0	0	2	1	0	1	2	1	0	0	0	0	0	0	1	1
476	1	0	0	0	0	0	1	1	2	1	0	0	1	0	1	0	2	0	2	0	2	0	2	2	0	0	1	0	2	1	0	1	1	0	0	1	1	0	0	1	1	1	0	0	0	0	0	0	1
477	0	0	0	1	0	1	1	2	1	0	1	0	1	0	0	1	1	1	1	2	1	0	1	1	0	0	0	1	1	1	0	1	0	1	0	2	2	1	1	0	0	0	0	1	1	0	0	0	1
478	1	0	0	1	0	0	1	1	1	0	1	0	2	0	2	0	1	0	2	0	2	0	2	2	0	0	1	0	1	1	1	1	1	0	1	1	1	0	0	1	1	0	1	0	1	1	0	0	0
479	0	0	0	0	0	0	0	0	2	0	0	0	0	0	0	1	0	2	0	0	1	0	2	2	0	0	2	0	2	2	0	1	1	0	0	2	1	0	1	1	1	0	0	0	0	0	0	1	1
480	1	0	0	0	0	1	2	2	1	0	0	0	0	0	0	0	1	2	1	1	1	0	2	2	0	0	0	1	1	1	0	0	0	0	0	2	2	0	0	2	1	0	0	0	0	0	0	0	1
481	1	0	0	1	0	0	1	2	2	1	0	0	2	0	0	1	0	0	2	0	2	0	1	1	1	1	1	0	2	2	0	1	2	0	0	2	2	0	1	1	1	0	0	2	0	0	0	0	1
482	0	0	0	1	0	0	0	1	2	0	0	0	0	0	0	0	2	0	2	1	2	0	1	1	0	1	2	0	2	2	0	0	0	0	1	1	0	1	0	1	1	1	1	0	2	2	0	0	1
483	0	0	0	1	0	0	0	1	2	0	0	0	0	0	0	0	2	1	2	1	2	1	1	2	0	0	1	0	2	2	0	1	1	2	1	1	0	0	0	1	1	0	0	0	0	1	0	0	0
484	1	0	0	0	0	0	1	1	1	1	0	0	0	0	0	0	2	0	2	0	2	0	2	2	0	0	0	1	1	0	0	2	2	0	2	0	1	0	1	1	1	0	0	1	1	0	1	0	1
485	1	0	1	0	1	2	2	2	0	0	1	0	1	0	1	0	2	0	2	0	2	1	1	2	0	0	1	0	2	2	0	1	1	1	1	1	2	0	2	0	0	1	1	0	1	1	0	0	2
486	0	0	0	0	0	1	2	2	1	0	0	0	0	0	0	0	0	1	1	1	1	0	1	1	0	0	2	0	2	2	2	2	2	0	1	1	2	0	2	0	0	0	1	0	0	1	0	0	0
487	0	0	0	0	0	1	2	2	0	0	0	1	1	0	1	0	2	2	0	2	1	0	2	2	0	0	2	0	2	2	0	1	1	2	2	2	1	0	0	0	0	0	0	1	2	0	0	0	0
488	0	0	0	0	0	0	1	1	1	0	1	1	2	0	1	1	0	0	2	0	2	0	2	2	0	0	1	1	2	1	1	0	0	0	0	2	1	1	0	1	0	0	0	1	0	1	1	0	1
489	0	0	1	0	1	1	1	1	1	0	1	0	1	0	0	1	1	0	1	0	2	0	1	1	0	0	2	1	2	1	0	2	1	2	1	2	2	0	1	1	1	0	0	0	0	0	0	0	0
490	1	0	0	0	0	0	1	2	2	0	0	1	1	0	2	0	2	1	1	1	2	1	0	1	1	1	2	0	2	2	2	2	2	0	0	2	1	0	0	2	2	0	0	0	0	1	0	0	1
491	1	0	1	0	0	1	0	0	2	0	0	0	0	0	0	0	1	0	1	0	2	0	2	2	0	0	1	0	1	1	1	1	2	0	0	2	2	0	1	2	1	1	0	0	0	1	0	0	1
492	1	1	0	0	0	0	1	1	2	0	0	0	0	0	0	0	2	1	1	1	1	0	1	1	1	1	1	0	1	1	1	2	1	1	0	2	1	0	0	2	2	2	2	0	1	1	0	2	2
493	0	0	0	0	0	1	1	1	1	0	1	0	0	0	0	0	1	0	2	1	2	0	0	0	0	0	2	0	2	2	1	0	0	1	2	2	2	0	1	1	1	0	0	0	0	0	0	0	0
494	1	0	0	1	0	0	1	1	1	0	1	1	2	0	2	0	1	0	2	0	2	0	2	2	0	2	2	1	2	2	2	1	0	1	0	2	1	0	0	0	0	0	0	0	0	0	0	0	2
495	1	0	1	1	0	0	0	0	2	0	0	0	0	0	0	0	0	0	2	0	2	0	2	2	0	0	1	0	2	2	0	0	1	1	1	2	1	0	0	1	1	0	0	0	0	2	1	0	2
496	0	0	1	1	0	0	0	0	2	0	0	0	0	0	0	0	0	2	0	2	0	0	2	2	0	0	1	0	1	2	0	1	0	1	1	1	2	0	1	1	0	0	0	0	1	0	0	0	0
497	0	0	1	0	0	1	1	2	2	0	0	0	1	0	0	1	1	0	2	0	2	0	2	2	0	0	2	0	2	1	0	2	1	1	1	1	1	0	1	1	1	0	0	1	0	0	0	0	1
498	0	0	0	0	0	1	0	2	2	0	1	0	0	0	0	0	1	1	1	1	1	0	2	2	0	0	1	1	1	1	0	2	2	0	1	1	0	0	1	0	0	1	0	0	0	0	1	0	1
499	1	1	0	0	0	1	0	0	1	0	0	0	1	0	0	1	2	0	2	0	2	0	2	2	0	0	0	0	2	2	0	2	2	0	1	1	1	0	2	0	0	1	1	0	1	1	0	1	0
500	0	0	0	0	0	0	1	1	1	0	1	1	1	0	1	0	1	1	1	1	1	0	0	0	0	1	1	0	2	2	0	1	1	2	1	2	2	0	1	1	1	1	1	0	1	1	0	0	0
501	1	0	1	0	0	0	0	0	2	0	1	1	1	0	1	0	2	2	0	2	0	0	1	1	0	0	1	0	2	1	0	1	1	1	0	2	2	0	1	1	1	0	0	0	0	0	0	0	0
502	1	0	0	1	0	0	0	1	2	0	0	0	0	0	0	0	1	2	0	1	2	0	2	2	0	1	2	1	2	2	0	2	2	0	1	2	2	0	1	0	0	0	0	0	0	0	0	0	1
503	0	0	0	0	0	0	2	2	0	0	1	0	0	0	0	0	2	1	1	1	1	1	2	2	0	0	1	0	2	1	0	1	1	0	0	2	2	0	1	1	1	0	0	1	0	0	0	0	1
504	0	0	0	1	0	0	2	2	1	0	0	0	0	0	0	0	1	0	2	0	2	0	1	1	0	1	1	1	0	0	0	1	1	0	0	1	2	0	1	1	1	0	0	1	0	0	0	0	1
505	1	0	0	0	0	0	1	1	2	0	0	0	1	0	0	1	1	0	1	2	1	0	2	2	0	0	1	0	2	2	0	1	1	1	0	2	1	2	0	1	1	0	0	1	0	1	2	0	2
506	1	0	1	0	0	0	2	2	2	0	0	0	0	0	0	0	0	0	2	1	2	0	2	2	0	1	0	0	2	2	0	1	1	0	0	2	1	0	0	1	1	0	0	0	1	0	0	0	2
507	1	0	0	1	0	1	0	0	2	0	0	0	1	0	1	0	1	1	1	1	2	1	2	2	0	0	2	0	2	2	0	1	1	0	0	2	0	0	0	2	2	0	0	0	1	1	1	1	2
508	0	0	0	0	0	0	0	1	2	0	0	1	2	0	2	0	1	1	1	0	1	0	2	2	0	0	2	1	2	2	0	1	1	2	1	1	2	1	1	0	0	1	1	0	0	0	0	0	1
509	1	0	0	0	0	0	2	2	0	0	2	1	1	0	1	0	0	1	1	2	1	0	2	2	0	0	2	0	2	2	1	2	1	1	0	2	1	0	0	0	0	0	0	1	1	0	0	0	1
510	1	0	0	1	0	0	1	1	0	1	2	0	1	0	0	1	2	0	2	0	2	0	2	2	0	0	2	1	1	2	0	2	1	0	0	2	0	0	0	2	2	1	1	0	1	1	0	2	2
511	0	0	0	0	0	0	2	2	1	0	0	0	0	0	0	0	1	1	1	0	1	0	1	1	1	1	2	0	2	2	1	1	1	1	0	2	1	0	0	2	2	1	0	0	0	0	0	0	0
512	0	0	0	0	0	0	2	2	0	0	0	1	2	0	2	0	0	0	2	0	2	0	2	2	0	0	0	0	2	1	0	1	1	1	2	0	0	0	0	2	2	1	1	0	1	1	0	0	0
513	0	0	0	0	0	1	1	1	2	0	0	0	2	1	0	1	1	1	1	1	2	0	1	1	1	1	0	1	2	2	1	1	1	2	1	1	1	0	0	1	1	0	0	0	0	1	0	0	2
514	1	0	0	0	0	0	0	0	2	0	0	0	1	0	0	1	1	2	0	0	0	0	0	1	0	1	1	1	2	2	0	1	1	0	0	2	0	0	0	1	1	0	1	0	1	1	0	0	1
515	1	1	0	0	0	0	2	2	0	0	1	0	0	0	0	0	1	2	0	2	1	0	2	2	0	0	2	0	2	2	0	1	2	1	2	1	1	0	0	1	1	1	1	0	1	2	0	0	0
516	1	0	0	0	0	0	2	2	0	0	2	1	2	0	1	0	1	0	2	0	2	0	2	2	0	0	1	0	2	2	0	1	1	0	1	1	2	0	1	1	1	0	0	0	1	0	0	0	1
517	0	0	0	0	0	0	0	0	2	0	0	0	0	0	0	0	2	0	2	0	2	0	2	2	0	0	2	1	2	2	0	1	0	2	0	2	1	1	0	1	1	0	0	0	0	0	0	0	0
518	0	0	0	0	0	0	1	1	0	1	1	0	0	0	0	0	1	0	2	0	2	0	2	2	0	0	1	0	2	2	0	1	1	1	2	0	2	0	2	1	0	0	0	0	0	0	1	1	2
519	0	0	1	0	0	0	2	2	1	0	1	0	0	0	0	0	1	0	2	1	2	1	1	2	0	0	0	0	1	1	0	1	2	1	2	1	1	0	1	1	1	0	0	0	0	0	0	0	0
520	0	0	0	0	0	1	2	2	2	0	0	0	0	0	0	0	1	1	1	0	1	0	2	2	0	0	2	0	2	2	1	0	0	1	0	2	2	0	1	1	1	1	1	0	1	2	0	0	1
521	1	0	0	0	0	0	2	2	1	0	0	0	1	0	0	1	1	1	1	1	1	0	2	2	0	0	2	1	2	2	0	0	0	1	0	2	2	0	2	0	0	0	0	0	1	0	0	0	0
522	0	0	0	0	0	0	0	0	2	0	0	1	0	0	0	0	1	0	2	0	2	0	2	2	0	0	1	1	2	2	0	1	0	0	0	2	2	0	2	0	0	0	0	1	1	0	1	0	1
523	0	0	0	1	0	0	0	1	1	0	1	0	0	0	0	0	1	2	0	1	2	0	1	2	0	0	1	0	2	2	0	2	2	0	1	1	1	0	1	1	1	0	0	1	0	0	0	0	0
524	1	0	0	0	0	0	2	2	1	1	0	0	0	0	0	0	2	0	2	1	1	0	1	1	0	1	0	1	1	1	0	1	2	1	2	1	0	0	0	1	1	2	2	0	0	1	0	0	0
525	1	0	0	1	0	1	0	0	2	0	0	1	2	0	1	0	2	1	1	1	2	0	1	2	0	0	1	1	2	1	1	1	1	1	0	2	2	0	1	1	1	0	0	1	0	0	0	0	2
526	1	0	0	1	0	0	1	2	2	0	0	0	0	0	0	0	1	1	1	1	1	0	2	2	0	0	1	1	2	1	2	2	2	0	2	0	2	0	2	1	0	0	0	0	0	0	0	1	0
527	0	0	1	1	0	0	1	1	1	0	1	0	0	0	0	0	0	0	1	1	2	0	2	2	0	0	0	0	2	2	0	1	0	0	1	1	2	0	2	0	0	0	0	1	0	1	0	1	2
528	0	0	0	0	0	0	2	2	1	0	0	1	1	1	0	0	2	2	0	1	2	0	2	2	0	0	1	1	2	2	0	1	1	1	0	2	0	0	0	2	2	1	0	0	1	1	1	0	1
529	1	0	1	1	0	0	0	1	1	0	1	1	1	0	1	0	1	1	1	0	1	0	2	2	0	0	2	0	2	2	2	1	1	0	2	1	1	0	0	2	2	0	0	0	0	1	0	0	0
530	0	0	0	0	0	0	1	1	2	0	0	0	0	0	0	0	1	1	1	1	1	0	1	1	0	0	1	0	1	1	0	1	2	0	1	2	1	0	0	2	1	2	2	0	0	1	0	0	0
531	0	0	0	0	0	1	0	1	2	0	0	2	2	1	1	0	0	2	0	2	0	0	2	2	0	0	1	0	2	2	0	0	1	0	0	2	0	0	0	1	1	1	1	0	1	1	0	0	1
532	1	0	0	0	0	1	2	2	0	0	0	1	0	0	0	0	1	1	1	1	2	0	2	2	0	0	2	0	2	2	2	1	1	2	2	1	1	0	0	2	2	1	1	0	1	0	0	0	0
533	0	0	0	0	0	2	1	2	2	0	0	0	0	0	0	0	2	0	2	0	2	0	2	2	0	0	2	1	2	2	1	1	1	0	1	1	1	1	0	1	1	0	0	0	0	0	2	0	2
534	0	0	0	0	0	0	1	2	1	0	0	1	2	0	2	0	1	1	1	0	1	0	1	1	1	1	1	0	2	2	0	1	1	0	2	0	1	0	0	1	1	2	2	0	1	1	0	0	1
535	1	0	0	0	0	1	2	2	1	0	0	1	1	0	1	0	1	1	1	1	1	0	1	1	1	1	2	0	2	2	0	1	0	1	1	1	1	0	1	1	1	0	0	0	0	0	0	0	1
536	0	0	0	0	0	0	1	1	1	0	1	1	2	0	2	0	1	1	1	1	1	0	2	2	0	0	2	1	2	2	0	1	0	0	1	1	1	1	0	0	0	0	0	0	0	0	0	0	0
537	1	0	0	2	0	0	1	1	1	1	1	0	0	0	1	0	0	2	0	1	0	0	2	2	0	0	1	0	1	1	1	1	1	0	0	2	1	0	0	2	1	1	1	0	0	1	0	0	1
538	1	1	1	1	0	0	1	1	1	0	1	1	0	0	0	0	0	0	2	0	2	0	2	2	0	0	2	1	2	2	0	2	1	0	0	2	2	0	1	1	1	0	0	0	0	0	0	0	1
539	1	0	0	0	0	1	0	0	2	0	0	0	1	0	1	0	1	1	1	1	2	0	2	2	0	1	2	0	2	2	1	1	1	0	1	1	0	0	0	1	1	2	2	0	1	1	0	0	1
540	0	0	0	0	0	0	2	2	1	0	0	0	0	0	0	0	2	1	1	1	2	2	0	2	0	0	0	0	1	1	0	1	0	2	1	2	1	0	0	1	1	0	0	1	0	1	0	1	2
541	1	0	0	0	0	0	2	2	1	0	1	1	2	0	2	0	0	2	0	1	1	0	2	2	0	0	1	0	2	2	1	2	1	0	1	1	1	0	1	1	1	0	0	0	0	0	1	0	1
542	0	0	0	1	0	0	2	2	1	0	0	1	2	0	1	0	2	1	1	1	2	0	1	1	0	0	1	0	1	2	0	1	2	0	1	2	1	0	1	2	1	1	1	0	1	0	0	0	1
543	1	0	0	0	0	2	1	1	2	0	1	0	1	0	1	0	1	2	0	1	1	0	1	1	1	1	1	1	1	1	0	1	1	0	0	2	2	0	0	1	1	1	1	0	1	1	0	0	0
544	0	1	0	0	0	0	0	0	2	0	0	0	0	0	0	0	2	1	2	1	2	0	2	2	0	0	1	0	2	2	0	1	0	0	1	1	0	0	1	1	1	0	0	0	0	0	0	0	1
545	0	0	0	0	0	1	1	1	2	0	0	1	1	0	1	0	0	1	1	1	2	0	1	1	0	1	1	1	0	0	0	1	1	0	1	0	1	0	0	1	1	0	0	0	0	1	0	0	0
546	0	0	1	1	0	0	1	2	1	0	0	1	2	0	1	0	1	1	1	1	2	0	1	1	0	0	2	0	2	2	1	1	1	0	0	1	2	0	1	1	1	0	0	0	1	1	0	0	0
547	0	0	0	1	0	0	1	2	2	0	0	0	0	0	0	0	1	1	1	1	1	1	1	2	0	0	1	1	2	2	1	1	1	1	1	1	1	0	1	1	1	0	0	0	1	0	0	0	1
548	1	0	0	1	0	1	1	2	1	0	0	0	0	0	0	0	1	0	2	1	2	0	0	1	0	1	1	0	2	2	0	1	1	0	2	1	2	0	1	1	1	1	1	0	0	1	0	0	2
549	0	0	0	0	0	0	0	0	2	0	0	0	0	0	0	0	1	1	1	0	2	1	2	2	0	0	0	0	1	2	0	1	1	0	0	2	1	0	1	1	1	1	1	0	1	1	0	0	1
550	1	0	1	1	0	0	2	2	1	0	1	1	1	0	1	0	0	1	1	1	2	0	2	2	0	0	1	1	2	2	0	0	1	1	1	2	0	0	0	1	1	0	0	0	0	0	0	0	2
551	0	0	0	1	0	0	1	0	2	0	0	0	2	0	1	1	1	2	0	1	1	0	1	1	0	0	1	0	2	2	1	1	1	0	0	2	2	0	2	1	0	0	0	1	1	1	0	0	0
552	1	0	1	1	1	1	1	2	2	0	0	0	1	0	0	1	2	0	2	0	2	0	2	2	0	0	0	1	1	0	1	1	1	0	1	2	2	0	2	0	0	0	0	0	0	0	1	0	2
553	1	0	0	0	0	2	2	2	1	0	1	0	0	0	0	0	2	0	1	0	2	0	0	0	0	0	1	1	2	2	0	1	0	1	1	1	2	0	1	0	0	2	1	0	1	0	0	0	1
554	0	1	0	0	0	1	0	1	2	0	0	0	0	0	0	0	0	0	1	1	1	1	2	2	0	0	2	0	2	2	0	2	2	0	1	1	2	1	0	0	0	0	0	1	1	1	0	0	0
555	0	0	0	1	0	0	0	0	2	0	0	0	1	0	0	0	0	1	2	1	2	0	2	2	0	0	2	0	2	2	0	0	0	0	0	2	2	0	1	0	0	0	1	0	1	1	0	0	1
556	1	0	0	0	0	2	2	2	0	0	1	0	0	0	0	0	1	1	1	0	1	0	2	2	0	0	2	0	2	2	0	2	2	0	1	1	1	0	0	1	1	0	0	0	0	1	0	0	1
557	0	0	0	0	0	1	1	1	2	0	0	0	0	0	0	0	2	0	1	0	1	1	2	2	0	0	1	1	2	2	0	1	0	1	0	2	2	0	1	1	0	1	1	0	1	0	0	0	0
558	1	0	0	0	0	1	2	2	1	0	0	0	1	0	2	0	1	2	0	1	1	0	2	2	0	0	1	0	1	1	1	2	2	0	1	1	2	0	0	1	1	1	1	0	1	1	0	0	2
559	1	0	0	0	0	0	1	2	2	0	0	1	1	0	1	0	2	0	1	0	1	0	2	2	0	0	1	1	1	1	0	1	0	1	1	1	1	0	1	1	1	0	0	0	1	0	0	0	1
560	0	0	0	0	0	1	1	2	2	0	0	1	2	0	2	0	1	2	0	1	2	0	2	2	0	0	1	1	2	2	0	2	2	0	2	0	2	0	1	1	1	0	0	0	0	0	0	0	0
561	0	0	0	1	0	0	2	2	1	0	0	0	0	0	0	0	2	0	2	0	2	0	2	2	0	0	2	0	2	2	0	0	1	1	1	2	2	0	2	0	0	0	0	1	0	0	0	0	1
562	1	0	0	0	0	1	2	2	1	0	1	0	0	0	0	0	1	1	1	0	1	0	2	2	0	0	1	0	2	2	1	0	0	0	0	2	0	0	0	1	1	0	0	0	0	1	0	1	2
563	0	0	0	0	0	0	1	1	1	0	0	0	0	0	0	0	0	0	2	0	2	0	2	2	0	0	1	1	1	1	1	1	0	2	0	2	2	1	0	0	0	0	0	0	0	1	0	2	2
564	1	0	1	1	0	0	0	0	2	0	0	1	1	1	0	0	1	1	1	1	2	0	1	1	0	0	2	1	2	2	0	1	2	1	1	2	2	1	1	0	0	0	0	0	0	0	0	0	2
565	1	0	0	0	0	0	1	1	1	0	0	0	0	0	0	0	1	1	1	1	1	1	2	2	0	0	1	0	2	2	0	2	1	1	1	1	2	0	2	0	0	1	1	0	1	2	0	0	1
566	0	0	0	0	0	1	0	0	2	0	0	0	0	0	0	0	0	2	0	1	0	0	2	2	0	0	2	1	1	1	1	1	1	1	1	1	2	1	0	0	0	0	1	0	0	1	0	1	1
567	0	0	0	0	0	0	0	1	2	0	0	0	1	0	0	0	2	1	1	1	1	0	2	2	0	0	0	1	2	2	1	2	2	0	1	2	0	0	0	1	1	0	0	0	0	1	0	1	0
568	0	0	1	1	0	0	0	0	2	0	0	0	0	0	0	0	2	0	1	0	1	0	2	2	0	1	0	0	1	1	0	0	0	0	0	2	1	0	0	2	2	0	0	0	0	1	0	0	1
569	0	1	0	0	0	1	1	1	1	0	0	0	0	0	0	0	1	1	1	1	1	1	2	2	0	1	2	0	2	2	0	1	0	1	0	2	2	0	0	0	0	0	0	0	0	2	0	0	2
570	0	0	0	0	0	0	1	1	2	0	0	0	1	0	0	1	1	1	1	1	1	0	2	2	0	1	1	0	2	2	0	1	2	0	1	2	0	0	0	2	2	1	1	0	1	2	1	0	1
571	0	0	0	1	0	0	0	1	2	0	0	1	1	0	1	0	1	0	1	0	2	0	2	2	0	0	0	2	0	0	0	0	0	0	1	1	1	0	1	2	1	1	0	0	0	1	0	0	1
572	0	0	0	0	0	1	1	1	2	0	0	0	0	0	0	1	2	0	2	0	2	1	1	2	0	0	1	0	2	2	0	1	1	1	1	1	2	0	2	0	0	0	0	0	0	0	0	2	2
573	1	0	0	0	0	1	2	2	0	0	0	1	1	0	1	0	0	0	2	0	2	0	0	1	1	1	1	0	2	2	0	0	0	0	0	2	2	0	1	2	1	0	0	0	1	0	0	0	1
574	0	0	0	0	0	0	1	1	2	0	0	0	1	0	0	1	0	1	1	0	0	0	2	2	0	1	1	2	2	2	1	2	2	0	0	2	0	0	0	2	2	0	1	0	1	0	0	0	1
575	0	0	0	0	0	0	1	1	1	0	0	1	1	0	1	0	1	1	1	1	1	0	2	2	0	1	2	1	1	1	0	1	1	2	0	2	1	0	0	2	2	0	0	0	0	0	0	0	1
576	0	1	0	0	0	0	2	2	1	0	0	1	2	0	1	0	2	1	1	0	2	0	2	2	0	1	0	0	2	1	0	1	1	0	1	1	1	0	0	2	2	1	0	0	0	0	0	1	2
577	1	0	0	1	0	0	1	1	2	0	0	0	0	0	0	0	2	1	2	1	2	0	1	1	0	0	2	0	2	1	0	2	1	0	1	1	0	0	0	1	1	1	0	0	1	1	0	0	0
578	1	0	0	1	0	0	1	1	2	0	0	0	0	0	0	0	0	1	1	0	0	0	1	1	0	0	0	1	1	1	0	1	1	0	0	2	2	0	1	1	1	1	1	0	1	0	0	0	1
579	0	0	0	0	0	0	0	1	1	0	1	0	0	0	0	0	0	2	0	1	2	0	2	2	0	0	1	0	1	1	0	0	0	0	1	1	0	0	1	2	1	0	1	0	1	1	0	0	2
580	1	0	0	0	0	0	2	2	0	0	0	0	0	0	0	0	1	1	1	2	1	0	2	2	0	0	2	1	2	2	2	0	0	0	0	2	2	0	1	1	1	1	0	0	2	0	0	0	1
581	0	0	0	1	0	0	0	0	2	0	0	0	1	0	0	1	1	0	2	1	2	0	1	1	0	0	2	0	2	2	0	1	1	2	1	2	1	0	0	2	2	0	0	0	0	2	0	0	2
582	1	0	0	0	0	0	2	2	0	1	1	0	1	0	0	1	2	1	2	1	2	0	2	2	0	0	0	0	2	1	0	2	1	1	1	1	1	0	1	1	1	0	0	1	0	0	1	1	2
583	1	0	0	0	0	0	0	1	2	0	0	1	1	0	1	0	0	1	1	1	2	0	2	2	0	0	2	0	2	2	0	1	1	1	0	2	2	0	2	0	0	0	0	1	0	0	0	0	1
584	1	0	0	1	0	0	1	2	2	0	0	1	1	0	1	0	1	1	1	0	1	0	1	2	0	0	1	1	2	2	1	1	1	1	2	0	2	0	0	2	1	0	0	0	0	0	0	0	1
585	0	0	0	1	0	1	1	1	1	0	1	1	1	1	0	0	1	1	1	1	1	0	2	2	0	1	1	0	1	1	1	1	1	0	1	1	2	0	2	1	0	1	1	0	1	0	0	1	2
586	0	0	0	0	0	0	1	2	2	0	0	0	1	0	0	0	1	0	2	0	2	0	2	2	0	0	1	1	2	1	1	1	1	1	0	2	1	1	0	1	1	0	0	0	0	0	0	0	2
587	0	0	0	1	0	0	2	2	1	0	1	1	0	0	0	0	2	1	1	1	2	2	0	2	0	0	1	1	2	1	1	1	0	0	1	1	1	0	0	2	2	0	0	1	0	0	1	1	2
588	1	1	0	0	0	0	1	2	1	0	1	0	0	0	0	0	2	2	1	1	2	0	1	2	0	0	2	0	2	2	2	2	2	0	2	1	1	0	2	0	0	0	0	0	0	1	0	0	1
589	1	0	0	0	0	0	0	1	2	0	0	1	1	0	1	0	1	1	1	1	1	0	2	2	0	1	1	1	2	2	1	1	1	0	1	1	0	0	1	2	1	0	0	0	0	0	1	0	2
590	0	0	0	0	0	0	1	1	1	1	1	1	1	0	1	0	1	2	0	2	1	0	2	2	0	0	0	0	2	2	0	1	1	1	0	2	1	0	2	0	0	1	1	0	1	1	0	1	1
591	1	0	0	0	0	0	1	1	1	0	1	0	1	0	1	0	1	1	1	0	1	0	0	0	1	1	0	2	1	2	1	1	1	0	1	1	1	0	0	0	0	1	1	0	1	1	0	1	1
592	1	0	0	0	0	1	1	2	1	0	1	0	1	0	0	1	2	1	1	0	2	0	2	2	0	0	2	1	2	2	2	1	1	2	1	2	1	0	0	2	2	1	1	0	1	1	0	0	1
593	0	0	0	0	0	0	0	1	2	0	0	0	1	0	0	1	0	1	0	0	0	0	2	2	0	0	0	0	1	2	0	1	1	1	0	2	0	0	0	2	2	0	0	0	0	0	0	0	1
594	0	1	1	0	1	0	1	2	2	0	0	0	0	0	0	0	1	2	1	0	2	0	1	1	0	0	1	1	2	2	0	1	1	1	1	1	1	0	0	2	2	0	0	0	0	0	0	1	2
595	1	0	1	0	0	0	2	2	1	0	1	0	0	0	0	0	1	0	1	0	2	0	2	2	0	0	1	1	2	2	1	2	1	1	0	2	2	0	0	2	1	0	0	0	1	0	0	0	1
596	0	0	0	1	0	0	2	2	1	0	0	0	2	0	1	0	1	0	2	0	2	0	2	2	0	0	2	0	2	1	0	1	0	1	0	2	1	0	2	0	0	0	0	0	1	1	0	0	1
597	0	1	0	0	0	0	1	1	1	0	1	0	0	0	0	0	2	0	2	0	2	0	1	2	0	0	1	0	2	2	0	2	1	2	1	2	0	0	1	1	1	0	0	1	0	1	0	0	0
598	0	0	1	0	0	1	1	1	2	0	0	1	1	0	1	0	1	0	2	0	2	0	2	2	0	0	1	1	2	2	1	2	1	1	1	1	1	1	0	0	0	1	1	0	1	1	0	0	1
599	0	0	0	0	0	1	1	1	2	1	0	1	1	0	1	0	1	1	1	0	1	1	2	2	0	0	2	0	2	2	0	1	1	0	0	2	2	0	2	0	0	1	1	0	0	0	0	0	0
600	1	0	0	0	0	1	2	2	1	0	1	0	1	0	1	0	2	2	1	1	2	0	1	1	0	0	2	0	1	1	0	1	1	0	0	2	1	0	1	1	1	0	0	0	0	0	0	0	0
601	1	0	0	0	0	0	1	1	1	0	0	0	1	0	0	1	2	1	1	1	2	1	1	2	0	0	0	2	1	2	1	0	0	1	0	2	2	0	1	2	1	0	0	0	0	1	0	0	1
602	0	0	0	0	0	0	1	1	2	0	0	0	1	0	0	1	1	1	1	1	2	0	2	2	0	0	1	0	2	2	0	2	1	0	0	2	1	0	0	2	2	0	0	0	0	0	0	0	1
603	0	0	0	0	0	0	2	2	1	0	1	0	0	0	0	0	1	0	1	0	2	0	2	2	0	0	0	0	1	1	0	2	2	0	1	1	2	0	0	1	1	0	0	1	0	0	0	0	1
604	0	0	0	1	0	0	2	2	0	0	2	0	1	0	0	1	1	1	1	1	1	0	2	2	0	0	0	0	1	1	0	0	0	1	2	2	1	0	1	1	1	1	1	0	1	2	0	0	1
605	0	0	0	0	0	1	0	0	2	0	0	1	2	0	2	0	0	1	1	0	1	0	2	2	0	0	2	0	2	2	1	2	1	0	1	1	1	0	0	2	2	0	0	1	0	0	0	0	0
606	0	0	1	1	1	0	1	2	2	0	0	1	1	0	1	0	1	1	1	0	2	0	2	2	0	0	0	0	1	1	0	1	1	0	1	1	0	0	0	2	2	0	1	0	1	1	0	0	1
607	0	0	0	0	0	0	1	2	0	0	1	0	0	0	0	0	1	1	1	1	2	0	2	2	0	0	2	0	2	1	0	2	2	0	1	1	2	0	1	0	0	0	0	1	0	1	1	0	2
608	0	0	1	1	0	0	1	2	0	0	1	0	0	0	0	0	2	0	2	0	2	0	2	2	0	0	2	0	2	2	0	1	1	1	0	2	2	0	1	1	0	0	0	0	0	0	0	0	0
609	0	1	1	1	1	0	1	1	1	0	0	0	1	0	0	0	2	0	2	0	2	0	2	2	0	0	2	0	2	2	0	0	1	1	1	2	2	0	2	0	0	0	0	0	0	1	0	0	0
610	0	0	0	0	0	0	1	2	2	0	0	0	1	0	1	0	1	2	1	0	1	1	2	2	0	1	1	0	2	2	0	2	2	1	0	2	2	0	2	0	0	1	1	0	0	1	0	1	0
611	1	0	0	0	0	0	2	2	1	0	0	0	0	0	0	0	0	2	0	1	0	0	2	2	0	0	0	0	2	2	0	1	1	0	0	2	1	0	0	2	2	1	1	0	1	0	0	0	1
612	1	0	0	0	0	0	1	1	2	0	0	0	0	0	0	0	1	0	1	0	1	0	2	2	0	0	2	1	2	2	2	1	1	1	1	1	1	0	2	0	0	0	0	0	0	1	0	1	2
613	0	0	0	1	0	0	2	2	1	0	1	1	1	0	1	0	0	2	0	1	0	0	2	2	0	0	2	0	2	2	2	2	2	0	1	1	2	0	1	0	0	0	0	0	0	1	0	0	1
614	0	0	0	0	0	0	2	2	0	0	1	0	1	0	0	1	2	0	1	0	1	0	2	2	0	1	1	0	2	2	0	1	1	0	0	2	0	0	1	2	1	0	0	2	0	2	0	0	1
615	1	0	0	0	0	0	2	2	1	0	1	0	0	0	0	0	1	0	2	0	1	0	1	2	0	0	1	0	2	2	0	0	0	1	0	2	1	0	0	2	1	0	0	0	0	0	0	0	0
616	1	0	0	0	0	1	2	2	1	0	0	0	0	0	0	1	0	2	0	0	1	0	2	2	0	0	2	0	2	2	0	0	0	1	0	2	2	0	1	0	0	0	0	0	0	1	0	0	0
617	1	0	0	0	0	1	2	2	0	0	1	0	1	0	1	0	2	1	1	1	1	0	2	2	0	1	1	0	2	2	0	1	1	0	1	1	2	1	1	1	0	1	1	0	0	0	0	0	0
618	1	0	0	1	0	0	0	0	2	0	0	0	1	0	1	0	0	1	1	1	1	0	2	2	0	1	1	1	2	2	0	1	0	1	1	1	2	0	2	1	0	1	1	0	1	1	1	0	2
619	0	0	0	2	0	1	0	1	1	0	1	1	1	0	0	0	2	0	2	0	2	0	2	2	0	0	0	1	1	0	0	0	1	1	1	2	2	1	1	0	0	1	0	0	0	0	0	0	1
620	1	0	0	0	0	0	1	2	1	0	1	1	1	0	1	0	1	0	1	0	2	0	2	2	0	0	2	0	2	2	0	1	0	1	1	1	1	0	1	1	1	1	1	0	1	1	0	0	0
621	1	0	0	1	0	0	1	0	2	0	0	1	1	0	1	0	2	1	2	1	2	0	2	2	0	1	2	0	2	2	0	0	1	0	0	2	1	0	1	1	1	1	1	0	1	1	0	0	1
622	1	0	0	1	0	0	1	1	1	0	1	0	0	0	0	0	1	1	1	1	2	0	2	2	0	0	1	1	2	2	0	1	2	0	0	2	1	0	0	2	2	0	0	1	1	0	0	0	1
623	0	0	1	0	0	1	1	1	2	0	0	2	1	0	1	0	0	2	1	0	2	0	1	1	0	0	0	1	1	1	0	1	1	0	0	2	1	0	1	1	1	0	0	0	1	0	0	0	1
624	1	0	0	0	0	0	1	1	2	0	0	1	2	0	2	0	2	1	1	1	1	0	2	2	0	0	1	1	2	2	1	1	1	0	1	2	2	0	1	1	1	0	0	1	0	1	0	0	0
625	1	0	0	1	0	1	1	1	0	1	2	0	0	0	0	0	0	2	0	0	1	0	1	1	1	1	2	0	2	2	1	0	0	0	0	2	1	0	0	2	2	0	0	0	0	0	0	0	1
626	1	0	1	1	0	0	2	2	1	0	1	0	0	0	0	0	1	0	2	0	2	0	2	2	0	0	1	1	2	2	0	1	1	1	2	0	2	0	2	0	0	0	0	0	0	0	0	0	2
627	0	0	1	0	1	1	1	2	2	0	0	0	0	0	0	0	0	1	0	1	0	0	2	2	0	0	2	1	2	2	2	2	2	0	0	2	1	1	0	1	1	0	0	0	0	1	0	0	1
628	0	0	0	0	0	1	1	1	2	0	0	0	0	0	0	0	1	1	1	1	1	0	2	2	0	1	2	1	2	1	0	0	0	0	0	2	2	1	1	0	0	1	0	0	1	0	0	0	0
629	1	1	1	1	1	0	1	1	1	0	0	0	0	0	0	0	0	1	0	0	0	0	2	2	0	0	2	1	2	2	2	2	1	0	1	1	1	0	2	0	0	0	0	0	0	0	0	0	1
630	0	1	0	0	0	0	2	2	1	0	1	1	2	0	2	0	1	2	0	1	2	0	1	1	1	2	0	0	1	1	0	2	1	0	1	1	0	0	1	1	1	1	0	0	0	1	0	0	0
631	1	0	0	1	0	0	1	1	0	1	2	1	2	1	0	0	1	1	0	1	0	1	2	2	0	0	2	0	2	2	1	0	0	0	0	2	1	1	0	1	1	0	0	0	0	0	0	0	0
632	0	0	0	1	0	1	2	2	0	0	2	0	1	1	0	0	1	1	1	1	1	0	2	2	0	0	1	0	2	2	0	2	1	1	0	2	2	0	1	1	0	0	0	1	0	0	0	0	1
633	1	0	0	0	0	0	1	1	1	0	0	0	1	0	1	0	0	2	0	2	0	0	2	2	0	0	0	1	1	0	1	1	1	0	1	2	2	1	1	1	0	0	0	0	0	1	0	0	1
634	0	0	0	0	0	0	1	1	2	0	0	0	2	0	0	1	1	1	1	0	1	0	1	1	1	1	2	1	2	2	2	1	1	1	0	2	1	0	1	1	1	1	1	0	0	2	0	0	1
635	0	0	0	1	0	0	0	0	2	0	0	1	1	0	1	0	1	0	1	0	1	0	2	2	0	0	0	0	2	2	0	2	2	0	2	0	2	0	1	1	1	0	0	1	0	1	0	0	1
636	0	0	0	0	0	1	2	2	1	0	1	1	0	0	0	0	1	1	1	1	1	0	2	2	0	0	2	1	1	2	0	1	0	1	0	2	2	0	2	1	0	0	0	0	0	1	0	0	0
637	0	0	0	0	0	1	1	1	1	0	0	1	1	0	1	0	0	1	1	1	1	0	2	2	0	0	2	0	2	2	1	1	0	1	1	1	1	0	0	2	2	0	0	0	0	2	0	0	1
638	0	0	0	0	0	1	1	2	1	0	0	1	2	0	2	0	1	1	1	1	2	0	1	1	0	1	1	0	2	2	1	2	2	0	1	2	1	0	1	1	1	0	0	0	1	0	0	1	2
639	0	0	0	0	0	0	1	1	2	0	0	1	1	0	1	0	0	0	1	1	1	0	1	1	0	0	0	2	0	0	0	0	0	0	0	2	0	0	0	2	2	1	1	0	1	0	1	1	2
640	0	0	0	0	0	1	1	2	1	0	1	0	1	0	0	1	1	1	1	0	1	0	2	2	0	0	2	1	2	2	2	0	0	1	0	2	2	0	1	1	1	0	0	0	0	0	0	0	1
641	1	0	0	0	0	0	1	1	2	0	0	0	1	0	0	1	2	0	2	0	2	0	2	2	0	0	2	0	2	1	0	2	2	0	1	2	1	0	1	1	1	0	0	0	0	0	0	0	1
642	0	1	0	0	0	1	1	1	2	1	0	0	1	0	1	0	1	0	2	0	2	0	2	2	0	1	1	0	2	2	1	2	1	1	1	1	2	0	1	2	2	1	0	0	0	0	0	0	1
643	1	0	0	0	0	0	1	1	1	0	1	1	1	0	1	0	2	0	2	0	2	0	0	1	1	1	0	0	2	2	0	1	2	0	0	2	1	0	1	1	1	1	0	0	0	1	0	1	1
644	1	0	0	0	0	0	2	2	0	0	1	1	2	0	2	0	1	0	2	0	2	1	2	2	0	0	2	0	2	2	0	0	1	1	1	2	1	0	1	1	1	0	0	1	0	0	0	0	0
645	1	0	0	1	0	0	0	0	2	0	0	1	1	0	1	0	2	0	2	0	2	0	2	2	0	1	1	1	2	2	1	2	2	0	2	0	2	0	1	1	1	0	0	0	0	0	0	0	1
646	0	0	0	0	0	1	2	2	0	0	1	1	2	0	1	1	1	0	1	1	2	0	2	2	0	0	1	0	2	2	0	2	2	0	2	0	0	0	0	2	2	0	0	0	0	0	0	0	0
647	0	0	0	0	0	0	1	1	0	1	2	0	1	0	1	0	1	0	1	2	1	0	2	2	0	2	2	0	2	2	0	0	1	1	1	2	1	0	2	0	0	0	0	0	0	0	1	0	1
648	0	0	0	1	0	0	1	1	2	0	0	1	1	0	1	0	2	0	2	0	2	1	2	2	0	0	2	0	2	2	0	0	0	1	0	2	1	0	1	1	1	0	0	0	0	0	0	0	0
649	0	0	0	0	0	0	1	1	2	0	0	0	0	0	0	0	0	1	1	0	1	0	2	2	0	0	1	0	1	1	1	2	2	0	0	2	1	0	0	2	2	0	0	0	0	1	1	0	2
650	0	0	0	0	0	0	2	2	0	0	2	1	1	1	0	0	0	2	1	0	2	0	2	2	0	1	0	0	1	1	0	2	1	0	2	2	1	1	1	0	0	0	0	0	0	0	0	2	2
651	0	0	0	1	0	0	1	1	2	0	0	0	0	0	0	0	1	1	1	1	0	0	1	1	0	1	1	1	1	1	1	0	0	0	0	2	2	0	2	1	0	1	0	0	1	1	0	1	1
652	1	0	0	1	0	1	1	2	1	0	1	0	0	0	0	0	2	0	2	0	2	0	2	2	0	0	0	1	1	0	1	2	2	0	1	1	1	0	0	2	2	0	0	0	0	1	0	0	0
653	0	0	0	0	0	1	1	1	2	0	0	0	0	0	0	0	2	1	1	1	1	0	2	2	0	0	1	0	2	2	0	0	0	1	0	2	1	0	1	1	1	0	0	0	0	2	1	1	2
654	1	0	0	0	0	0	2	2	1	0	0	0	0	0	0	0	1	2	0	1	0	0	1	1	0	1	0	0	1	1	0	1	1	2	1	1	1	1	0	1	1	0	0	1	0	0	0	0	1
655	1	0	0	0	0	0	1	1	2	0	0	2	2	0	2	0	0	0	2	0	2	0	2	2	0	1	2	0	2	2	1	0	0	0	2	2	2	0	2	0	0	0	0	0	0	0	0	0	1
656	1	0	0	0	0	1	1	2	0	0	1	0	1	0	1	0	1	0	2	1	2	0	2	2	0	1	2	0	2	2	0	2	1	0	1	1	0	0	0	2	2	0	0	0	2	1	0	1	0
657	1	0	0	0	0	0	0	1	2	0	0	0	1	0	0	1	2	0	2	1	2	0	1	1	0	0	1	0	2	2	0	1	0	2	1	1	0	0	0	2	2	0	0	0	0	0	1	0	1
658	0	0	0	0	0	1	2	2	1	0	1	1	2	0	1	0	2	1	1	0	2	1	2	2	0	0	2	0	1	1	0	2	1	1	1	1	1	1	0	1	1	0	0	1	2	0	1	0	1
659	0	0	0	0	0	1	0	0	2	0	0	0	0	0	0	0	0	2	0	1	1	0	1	1	0	0	1	1	2	2	1	1	2	1	1	2	2	1	1	1	0	0	1	0	1	1	1	0	1
660	1	0	0	1	0	0	1	1	2	0	0	1	1	1	0	0	1	2	0	1	0	0	1	1	0	0	1	1	1	0	0	1	1	0	1	1	1	0	0	2	2	0	0	0	0	1	0	0	0
661	0	0	1	0	1	1	1	2	1	0	1	1	1	0	1	0	1	1	1	0	1	0	2	2	0	0	1	1	2	2	0	1	1	0	1	1	1	0	2	0	0	1	0	0	0	0	0	1	1
662	0	0	0	0	0	1	2	2	1	0	1	0	1	0	0	1	1	2	0	1	1	0	2	2	0	0	1	1	2	2	0	0	0	1	0	2	0	0	0	2	2	1	1	0	1	0	0	0	0
663	0	0	0	0	0	0	0	0	1	0	1	0	0	0	0	0	2	0	1	0	1	0	1	1	1	1	1	1	2	1	1	1	1	1	2	1	1	1	0	1	1	1	1	1	0	0	0	0	0
664	0	0	0	1	0	0	1	1	1	0	0	0	0	0	0	0	2	0	2	0	2	2	0	2	0	0	2	0	2	2	1	2	1	0	2	2	1	0	0	2	2	1	1	0	1	1	0	0	1
665	0	0	0	0	0	1	0	0	2	0	0	0	0	0	0	0	2	0	2	0	2	0	2	2	0	0	2	1	1	1	1	1	0	1	1	1	1	0	0	2	2	0	0	0	0	0	0	0	0
666	1	0	0	1	0	0	2	2	1	0	0	0	0	0	0	0	2	0	2	0	2	0	2	2	0	1	2	0	2	2	1	1	1	0	1	1	1	0	0	2	2	0	0	0	1	1	0	0	1
667	1	0	0	0	0	1	0	0	2	0	0	0	0	0	0	0	0	1	1	0	1	0	1	1	1	1	1	0	2	2	0	2	1	1	1	1	2	0	2	0	0	0	0	0	0	0	0	0	1
668	1	0	0	0	0	0	1	1	1	0	0	0	1	0	1	0	2	0	2	0	2	0	2	2	0	1	2	0	2	2	2	0	1	1	1	2	2	0	2	0	0	1	1	0	1	2	0	0	0
669	1	0	0	0	0	0	1	2	1	0	0	0	0	0	0	0	1	0	2	0	2	0	2	2	0	0	1	2	1	1	0	1	1	0	1	1	0	0	0	2	2	0	0	0	0	0	0	0	0
670	0	0	0	1	0	0	2	2	0	0	1	0	1	0	1	0	1	1	1	1	0	1	0	1	1	1	1	0	2	2	1	0	0	0	1	1	1	0	0	2	2	0	0	0	1	0	0	2	2
671	0	0	0	0	0	0	0	0	2	0	0	0	1	0	1	0	1	1	1	0	1	0	2	2	0	0	2	0	2	1	1	1	0	0	2	1	2	0	1	0	0	1	1	0	1	0	0	0	0
672	1	0	0	0	0	0	1	1	1	0	1	0	0	0	0	1	1	1	1	1	2	0	2	2	0	1	0	2	1	1	0	1	1	0	1	1	1	0	1	1	1	0	0	0	0	0	0	0	0
673	0	1	0	0	0	1	2	2	1	0	1	0	1	0	1	0	1	1	1	1	1	0	2	2	0	0	1	1	1	1	1	1	1	0	1	1	0	0	1	1	1	0	0	1	0	0	0	0	1
674	0	0	1	0	1	2	1	2	1	0	0	0	0	0	0	0	2	2	1	0	2	0	1	2	0	0	1	0	2	2	1	1	1	2	2	2	2	0	1	1	1	0	0	1	0	0	0	0	0
675	0	0	0	1	0	0	0	0	2	0	0	1	0	0	0	0	1	1	1	0	1	0	2	2	0	0	1	1	2	1	1	1	2	0	0	2	0	0	0	1	1	0	0	0	0	0	0	0	1
676	1	0	0	0	0	0	2	2	0	0	1	0	1	0	0	1	2	1	1	0	2	0	2	2	0	0	1	1	2	2	1	0	0	0	0	2	2	0	1	1	0	1	1	1	1	2	0	0	0
677	1	0	1	0	0	0	2	2	1	0	0	0	1	0	1	0	1	1	1	0	2	0	2	2	0	0	1	1	2	1	1	1	1	0	1	1	1	0	0	2	2	0	0	0	0	1	0	0	1
678	0	0	1	1	0	0	1	1	0	1	2	0	0	0	0	0	1	0	2	1	2	0	2	2	0	1	1	0	2	2	0	1	1	0	1	2	2	0	2	0	0	0	0	0	1	0	0	0	1
679	0	0	0	0	0	0	2	2	0	0	1	0	0	0	0	0	1	1	1	1	0	1	0	1	1	1	1	1	2	2	1	2	1	0	1	1	2	0	1	1	1	1	1	0	1	1	0	0	1
680	1	0	0	0	0	0	1	2	1	0	1	0	0	0	0	0	0	1	1	1	2	0	2	2	0	2	2	0	2	2	2	2	2	0	1	1	1	0	1	1	1	0	0	0	0	0	0	0	2
681	1	0	0	0	0	0	1	1	1	0	1	0	1	0	0	1	1	0	2	1	2	0	2	2	0	0	2	0	2	2	0	2	2	0	0	2	0	0	0	2	2	0	0	0	0	1	0	0	0
682	1	0	0	1	0	0	1	2	2	0	0	1	2	0	1	0	2	0	1	0	2	0	2	2	0	0	1	0	2	2	0	1	0	1	1	1	1	0	2	0	0	2	2	0	1	1	0	0	1
683	0	0	1	0	0	1	1	1	1	0	0	0	0	0	0	0	0	2	0	1	0	0	1	1	1	1	1	0	1	1	0	1	1	0	0	2	1	0	1	1	1	1	1	0	1	2	0	0	1
684	1	0	0	1	0	0	1	1	1	1	1	1	1	0	2	0	1	0	2	1	2	0	2	2	0	0	2	1	2	2	2	2	1	1	1	1	1	0	0	1	1	0	0	0	2	1	0	0	1
685	0	0	0	1	0	0	2	2	1	0	1	0	1	0	1	0	1	1	1	1	1	1	2	2	0	0	2	0	1	1	1	2	2	0	1	1	2	0	2	0	0	0	0	1	0	1	0	0	0
686	1	0	0	0	0	0	2	2	0	0	1	1	0	0	0	0	1	2	0	2	1	0	2	2	0	0	2	0	2	2	0	1	1	0	1	1	1	0	0	1	1	1	1	1	0	0	0	0	1
687	1	1	0	0	0	0	2	2	1	0	1	0	0	0	0	0	2	1	1	0	2	0	2	2	0	0	2	0	1	1	0	2	1	1	0	2	2	0	2	1	0	0	0	0	0	0	0	0	0
688	0	0	0	0	0	0	1	1	2	0	0	2	2	1	1	0	2	2	0	2	1	0	2	2	0	0	2	1	1	2	0	2	2	0	1	1	0	0	0	2	2	0	0	0	1	1	2	0	2
689	1	0	0	0	0	0	0	0	2	0	0	0	0	0	0	0	0	1	1	0	0	0	2	2	0	0	1	0	2	2	1	1	1	1	2	0	1	0	0	1	1	0	0	0	0	0	1	1	2
690	1	0	0	0	0	0	1	1	2	0	0	2	2	0	2	0	0	2	0	1	2	0	2	2	0	0	2	0	2	2	0	0	0	1	0	2	2	0	1	1	1	0	1	0	1	0	0	0	1
691	1	0	0	1	0	0	2	2	1	0	1	0	0	0	0	0	2	0	2	0	2	1	2	2	0	1	2	0	2	2	0	1	1	0	0	2	2	0	0	1	1	1	1	0	0	0	0	0	0
692	0	0	0	0	0	0	1	2	2	0	0	0	1	0	1	0	1	1	1	0	2	0	1	1	0	1	1	1	2	1	1	1	0	0	1	1	2	0	0	2	1	1	0	0	1	1	0	0	1
693	1	0	0	0	0	2	1	1	1	0	1	1	1	0	1	0	1	1	1	0	1	0	1	1	0	0	0	1	2	2	1	1	1	0	0	2	2	0	1	2	1	1	0	0	0	0	0	1	1
694	0	0	0	2	0	1	2	2	0	1	1	1	2	0	1	1	1	1	1	1	0	0	2	2	0	0	1	0	2	2	0	0	0	0	0	2	2	0	1	1	0	0	0	0	0	1	0	0	0
695	0	0	0	0	0	0	2	2	2	0	0	0	0	0	0	0	1	1	1	1	1	0	1	1	0	1	1	0	2	2	0	0	0	0	0	2	2	0	2	1	0	1	1	0	0	2	0	0	1
696	1	0	0	1	0	0	2	2	0	0	2	1	2	0	2	0	2	2	0	1	1	0	2	2	0	0	0	1	2	2	1	1	1	0	1	2	1	0	0	1	1	0	0	0	1	0	0	1	2
697	0	0	1	2	0	0	1	1	2	0	0	0	1	0	0	1	1	1	1	1	2	0	2	2	0	0	1	2	2	2	2	0	0	0	0	2	1	1	0	0	0	0	0	0	0	2	0	0	0
698	0	0	1	0	1	1	1	1	1	0	0	1	1	0	1	0	2	2	1	0	2	0	1	1	1	1	2	1	2	2	2	1	1	0	1	1	1	0	1	2	1	0	0	0	1	1	0	0	1
699	1	0	1	0	1	0	1	1	1	0	0	1	1	0	1	0	2	0	2	0	2	1	0	1	1	1	1	0	2	2	0	1	1	1	1	1	2	0	2	1	1	0	0	0	0	0	1	1	2
700	0	0	0	0	0	0	1	2	2	0	0	0	1	0	0	0	1	0	2	0	2	0	1	1	1	1	1	1	2	1	1	1	1	0	0	2	2	0	0	0	0	1	1	0	0	2	1	0	1
701	0	1	0	0	0	0	2	2	1	0	0	0	0	0	0	0	1	0	2	0	2	0	2	2	0	0	1	0	2	2	0	1	1	0	1	1	2	0	1	1	1	0	0	0	1	1	0	0	0
702	0	0	0	0	0	1	2	2	0	0	2	1	0	0	0	0	2	1	1	1	1	0	1	2	0	0	2	0	2	2	1	2	1	1	1	1	1	0	0	1	1	0	0	0	1	0	0	0	2
703	1	0	0	0	0	0	2	2	0	0	0	1	1	0	1	0	1	1	1	0	2	0	2	2	0	0	2	1	2	2	1	1	0	1	0	2	1	0	1	1	1	0	0	0	0	1	0	0	1
704	0	0	0	0	0	0	2	2	1	0	1	0	0	0	0	0	1	1	1	1	2	0	2	2	0	1	2	0	2	1	0	2	2	0	1	1	1	1	0	1	1	1	0	0	1	1	0	1	1
705	0	0	0	0	0	0	0	0	2	0	0	0	2	0	1	0	1	0	2	1	2	0	2	2	0	0	1	0	1	1	0	1	0	1	1	1	2	0	1	1	1	0	0	0	1	1	0	1	1
706	1	0	0	1	0	1	0	1	2	0	0	0	1	0	1	0	1	1	1	1	0	0	2	2	0	0	2	1	1	1	0	0	0	1	0	2	2	0	2	1	0	0	0	0	1	0	0	0	1
707	0	0	0	0	0	1	1	1	1	0	1	0	1	0	0	1	2	0	2	0	2	0	2	2	0	0	1	0	1	1	0	1	1	1	1	1	2	0	2	0	0	1	1	0	1	1	0	0	2
708	0	0	0	0	0	0	1	1	2	0	0	0	0	0	0	0	1	0	1	0	2	0	2	2	0	0	1	1	2	2	1	2	1	0	0	2	2	0	1	1	1	0	0	0	1	0	0	0	1
709	0	0	0	1	0	0	1	1	2	0	0	0	0	0	0	0	1	0	2	0	2	0	2	2	0	0	1	0	2	2	0	0	0	0	0	2	2	0	1	1	1	1	1	0	0	1	1	1	2
710	1	0	0	0	0	0	2	2	0	0	1	1	1	0	0	0	1	1	1	1	1	0	2	2	0	1	0	1	1	1	0	0	1	1	1	2	2	0	1	0	0	0	0	0	1	0	0	0	0
711	1	0	0	0	0	0	0	0	2	0	0	0	1	0	1	0	0	0	1	1	1	0	1	1	1	0	1	0	2	2	0	2	2	0	1	1	2	0	2	0	0	0	0	1	0	1	0	0	0
712	1	0	0	0	0	1	1	1	2	0	0	0	0	0	0	0	1	2	0	1	1	0	2	2	0	0	1	0	2	2	0	2	1	1	0	2	0	0	0	1	1	0	0	1	1	1	0	0	0
713	1	0	0	1	0	0	1	2	1	0	0	0	1	0	1	0	1	1	2	0	2	1	2	2	0	0	1	2	2	2	2	0	0	0	0	2	1	0	2	0	0	0	0	0	0	0	1	0	1
714	1	0	0	0	0	0	2	2	1	0	0	1	1	0	1	0	1	1	1	1	1	0	2	2	0	1	1	0	2	2	0	2	1	2	1	2	1	0	2	0	0	0	0	0	0	0	0	1	1
715	1	0	0	0	0	1	0	0	2	0	0	0	0	0	0	0	0	2	0	1	0	0	2	2	0	0	2	1	2	2	0	1	1	0	1	1	2	0	0	1	1	1	1	0	1	1	0	0	2
716	1	0	0	1	0	0	2	2	1	0	1	0	0	0	0	0	1	1	0	1	0	0	1	1	1	2	2	0	2	2	1	1	2	0	1	2	2	1	0	1	1	1	1	0	1	2	0	0	1
717	1	0	0	0	0	0	2	2	1	0	0	0	1	0	0	1	1	0	2	0	2	0	2	2	0	0	2	0	2	2	0	0	0	0	0	2	1	1	0	1	1	1	1	0	1	1	0	0	0
718	1	0	0	0	0	0	2	2	0	0	1	0	0	0	1	0	2	1	1	0	2	0	2	2	0	0	2	0	2	1	1	1	0	2	1	2	1	0	0	2	2	0	0	0	1	0	0	0	0
719	1	0	0	0	0	1	2	2	2	0	0	0	1	0	0	1	2	2	1	0	1	0	1	1	1	1	1	1	2	2	0	1	1	1	0	2	2	0	1	1	1	0	0	0	0	1	0	1	1
720	1	0	0	0	0	1	1	1	2	0	0	0	0	0	0	0	1	0	2	0	2	1	2	2	0	0	1	1	1	1	0	1	1	0	0	2	1	0	0	1	1	0	0	0	1	0	0	1	2
721	0	0	0	2	0	0	1	1	1	1	1	0	1	0	0	1	1	0	2	1	2	0	2	2	0	0	1	1	0	0	0	2	1	1	1	1	2	0	1	1	1	0	0	0	0	0	0	0	1
722	1	0	0	1	0	0	0	0	2	0	0	0	0	0	0	0	1	1	1	0	1	0	2	2	0	0	1	0	2	1	0	2	1	1	1	1	0	0	0	1	1	0	0	0	0	2	0	0	2
723	0	0	0	0	0	1	1	1	2	0	0	1	1	0	1	0	2	0	2	0	2	0	0	1	1	1	1	1	2	1	1	1	1	0	0	2	2	0	2	0	0	0	0	0	1	0	0	0	0
724	0	0	0	0	0	0	0	0	2	0	0	0	2	0	2	0	1	0	2	1	2	0	2	2	0	0	2	0	2	2	1	1	1	0	0	2	2	0	0	0	0	0	0	0	0	1	0	1	1
725	0	0	0	1	0	0	0	0	2	0	0	0	2	0	0	1	2	0	2	0	2	0	2	2	0	0	2	0	2	2	0	2	2	0	1	1	0	0	0	1	1	0	0	1	1	0	0	0	2
726	0	0	0	0	0	0	0	0	2	0	0	1	1	0	1	0	0	0	2	0	1	0	2	2	0	1	2	0	2	2	0	1	0	2	1	1	2	0	2	1	0	1	0	0	0	0	0	1	2
727	1	0	0	0	0	0	2	2	1	0	1	1	1	0	2	0	0	2	0	1	0	1	2	2	0	1	2	1	2	2	2	1	1	0	0	2	2	0	1	0	0	0	0	0	0	0	0	0	0
728	1	0	0	1	0	0	0	1	2	0	0	0	0	0	0	0	1	1	1	1	2	0	2	2	0	0	2	0	1	1	0	0	0	1	0	2	2	0	0	2	1	0	0	1	0	1	0	0	0
729	1	0	1	0	0	0	2	2	1	0	0	0	0	0	0	0	0	1	2	1	2	1	1	2	0	0	1	0	1	1	0	1	1	0	1	1	1	0	2	0	0	0	0	0	0	0	0	1	1
730	1	0	1	1	0	1	1	1	2	0	0	1	1	0	1	0	0	1	0	0	0	0	2	2	0	0	2	1	1	2	0	1	0	1	1	1	0	0	1	1	1	0	0	0	0	2	0	0	0
731	0	1	0	0	0	1	2	2	1	0	1	0	1	0	0	1	1	2	0	1	1	0	1	1	1	0	1	0	2	2	0	1	1	0	1	1	2	1	0	1	1	0	0	0	0	0	0	0	1
732	1	0	0	0	0	1	2	2	1	0	0	0	1	0	0	0	2	0	2	1	2	0	2	2	0	0	2	0	1	1	1	1	1	1	1	2	1	0	2	0	0	1	1	0	1	0	0	1	2
733	0	0	0	0	0	0	0	1	2	0	0	0	1	0	0	0	0	2	0	1	1	0	2	2	0	1	0	2	1	2	1	2	1	1	1	1	2	0	1	1	1	1	1	0	0	0	0	0	0
734	1	0	1	0	0	1	1	1	1	0	1	0	1	0	0	1	1	0	2	0	2	0	2	2	0	0	2	1	2	2	0	1	2	0	1	2	2	0	0	2	1	1	1	0	1	1	0	0	1
735	1	0	0	1	0	0	1	1	1	0	0	0	0	0	0	0	1	1	1	0	1	0	1	1	1	1	1	0	2	2	1	1	2	1	2	2	1	1	1	0	0	0	0	0	0	1	0	0	2
736	1	0	0	1	0	0	2	2	1	0	1	0	0	0	0	0	1	0	2	0	2	0	2	2	0	1	2	0	2	1	0	2	1	1	1	1	0	0	0	2	2	1	1	0	0	2	1	0	1
737	0	0	0	0	0	0	1	1	0	1	1	1	1	0	2	0	2	0	1	0	1	0	2	2	0	0	2	1	1	1	0	1	1	1	1	2	2	0	2	0	0	0	0	1	0	0	0	0	1
738	0	0	0	0	0	0	0	1	2	0	0	0	0	0	0	0	2	0	1	0	1	0	2	2	0	0	1	0	2	2	1	1	1	0	0	2	1	0	0	1	1	0	0	0	0	0	0	0	0
739	1	0	0	0	0	0	1	1	1	0	1	1	1	0	1	0	1	1	1	1	2	0	2	2	0	1	2	0	2	2	1	1	1	0	1	2	1	0	0	1	1	0	0	0	1	1	0	0	0
740	1	0	0	0	0	0	2	2	1	0	0	1	0	0	0	0	0	1	1	1	1	0	2	2	0	0	0	0	2	2	0	2	2	0	1	1	1	0	2	0	0	1	1	0	1	0	0	1	1
741	1	0	0	0	0	0	0	0	2	0	0	0	1	0	0	1	1	1	2	1	2	0	1	1	0	0	1	1	2	2	0	1	0	2	0	2	1	0	1	1	1	0	0	1	0	0	0	0	0
742	1	0	0	0	0	2	1	1	2	0	0	1	0	0	0	0	1	1	1	1	2	1	2	2	0	0	1	0	2	2	0	0	0	0	2	2	1	1	0	1	0	0	0	0	0	0	0	0	1
743	1	0	0	0	0	0	2	2	1	0	1	1	1	0	1	0	1	2	0	1	0	0	2	2	0	0	1	0	2	2	0	0	0	0	0	2	1	0	1	1	1	0	0	0	0	1	1	0	2
744	0	1	1	0	1	0	1	1	1	0	0	1	1	0	1	0	0	2	0	1	1	0	0	0	1	1	2	1	2	2	2	1	1	0	0	2	1	0	1	2	1	0	0	0	0	0	1	0	1
745	0	1	0	0	0	1	2	2	0	0	0	0	0	0	0	0	0	2	0	2	0	0	2	2	0	0	2	0	2	2	1	1	1	0	1	0	1	0	0	2	2	0	0	2	0	0	0	0	0
746	0	0	0	1	0	0	1	2	1	0	0	0	1	0	0	1	2	1	1	1	1	0	2	2	0	0	1	0	2	2	1	1	0	2	0	2	1	0	0	2	2	0	0	0	0	0	0	0	0
747	1	0	0	0	0	1	1	1	1	0	0	0	2	0	2	0	1	1	1	0	1	0	2	2	0	0	2	1	1	2	0	0	1	2	1	2	0	0	0	1	1	0	0	0	0	0	1	1	1
748	1	1	0	0	0	0	1	2	2	0	0	1	1	0	1	0	2	0	2	0	2	0	2	2	0	0	2	0	2	2	1	1	1	1	0	2	1	1	0	1	1	0	0	0	0	0	1	1	2
749	0	0	0	0	0	0	0	1	2	0	0	0	0	0	0	0	2	1	2	0	1	0	1	1	1	0	0	2	1	2	1	1	0	2	1	1	2	0	2	0	0	0	0	0	0	0	0	0	1
750	1	0	0	0	0	0	2	2	1	0	1	0	0	0	0	0	0	0	2	0	2	0	1	2	0	0	1	1	2	1	1	1	2	0	1	2	0	0	1	1	1	0	0	1	1	0	0	0	1
751	1	0	0	0	0	0	2	2	0	0	0	1	1	1	0	0	0	2	0	0	1	0	2	2	0	0	2	0	2	2	1	0	1	2	1	2	1	0	0	1	1	0	0	1	0	1	0	0	1
752	1	0	0	0	0	0	2	2	1	0	0	0	0	0	0	0	0	2	0	0	1	0	1	1	1	0	0	1	1	1	0	1	1	1	1	1	2	0	1	1	0	1	1	0	0	1	0	0	0
753	1	0	0	0	0	1	2	2	1	0	1	2	2	1	1	0	2	1	1	1	2	0	1	1	1	1	1	0	2	2	0	0	0	1	0	2	1	1	0	1	1	0	0	0	1	1	1	1	2
754	0	0	0	0	0	0	0	1	1	0	1	0	0	0	0	0	2	0	1	0	1	0	1	1	0	0	2	1	2	2	2	0	0	0	0	2	2	1	0	1	1	0	0	0	0	0	0	0	0
755	1	1	0	0	0	0	2	2	2	0	0	1	1	0	1	0	0	2	1	0	1	0	2	2	0	1	1	0	2	2	0	1	1	0	0	2	2	0	0	1	1	1	0	0	0	0	0	0	1
756	1	0	0	0	0	0	0	0	2	0	0	0	0	0	1	0	2	1	1	1	1	0	2	2	0	0	0	1	1	1	0	0	1	1	1	2	0	0	0	1	1	1	0	0	0	0	1	0	1
757	1	0	0	1	0	0	1	1	2	0	0	0	0	0	0	0	2	1	1	0	2	0	2	2	0	0	0	1	1	1	0	0	0	0	0	2	1	0	1	2	1	0	0	1	0	0	0	1	0
758	0	0	0	0	0	0	2	2	1	0	0	0	1	0	0	1	0	0	2	0	2	0	1	1	0	1	1	0	2	2	0	2	1	1	0	2	2	0	2	1	0	0	0	0	0	2	0	2	2
759	1	0	0	0	0	0	2	2	2	0	0	0	0	0	0	0	1	1	0	1	0	0	2	2	0	0	1	1	1	1	1	1	1	0	0	2	1	0	0	2	2	0	1	0	1	0	0	0	1
760	1	0	0	1	0	0	1	1	1	0	1	2	2	1	1	0	0	2	0	1	2	0	0	0	1	1	2	0	2	2	0	1	1	1	1	1	1	0	0	2	2	0	0	0	0	0	0	0	1
761	1	0	0	0	0	0	2	2	0	0	0	1	0	0	0	0	2	0	2	0	2	0	2	2	0	0	1	0	2	2	0	1	1	0	1	2	1	0	0	2	2	0	0	0	1	0	0	0	1
762	1	0	0	0	0	0	0	1	2	0	0	1	1	0	1	0	0	0	2	1	2	0	1	1	0	0	2	1	2	2	0	2	1	0	0	2	1	0	0	1	1	0	0	0	0	0	0	1	2
763	1	0	0	1	0	0	1	1	1	0	0	0	1	0	0	1	0	2	0	1	1	0	1	2	0	0	1	1	2	1	1	1	1	0	0	2	0	0	0	2	2	0	0	0	0	1	0	0	0
764	0	0	0	0	0	0	1	1	1	1	1	0	0	0	0	0	1	1	1	1	1	0	2	2	0	0	1	0	2	2	0	2	1	0	0	2	1	0	0	2	2	1	1	0	0	1	0	1	0
765	0	0	0	1	0	1	1	1	1	0	1	0	0	0	0	0	1	0	1	0	2	0	2	2	0	0	2	0	2	2	2	2	2	0	2	1	1	0	0	1	1	0	0	0	0	2	0	1	2
766	1	0	1	0	1	0	1	1	1	0	1	0	0	0	0	0	0	2	0	1	1	0	2	2	0	0	1	0	1	2	0	0	0	0	0	2	1	0	0	0	0	0	0	0	0	0	0	1	0
767	1	0	0	0	0	1	1	1	1	0	0	0	0	0	0	0	2	2	1	0	2	0	1	1	0	0	0	0	2	1	0	2	2	0	1	1	0	0	1	2	1	0	0	0	0	1	0	1	1
768	0	0	0	0	0	1	1	1	1	0	0	0	1	0	0	1	1	2	0	0	0	0	2	2	0	0	2	0	2	1	1	1	1	0	1	1	1	0	0	1	1	0	0	0	0	0	0	0	1
769	0	0	0	0	0	0	0	0	2	0	0	1	1	0	1	0	0	0	1	1	1	0	2	2	0	0	1	0	2	2	0	1	1	1	2	1	2	0	1	1	1	0	0	1	0	1	0	0	1
770	0	0	0	1	0	0	1	2	2	0	0	0	0	0	0	0	0	1	1	2	1	0	2	2	0	0	0	1	1	1	0	1	1	2	2	2	1	0	0	1	1	1	1	0	0	0	0	0	1
771	1	0	0	0	0	0	1	2	2	0	0	0	0	0	0	0	0	2	0	1	0	0	2	2	0	0	0	1	1	1	0	1	0	1	0	2	1	0	0	2	2	0	0	0	0	0	0	0	1
772	1	0	0	1	0	0	2	2	1	0	1	0	0	0	0	0	1	1	1	2	1	0	2	2	0	0	1	0	1	1	0	1	1	0	0	2	1	0	1	1	1	0	0	0	0	0	0	0	0
773	0	1	1	1	0	0	1	1	1	0	1	0	0	0	0	0	1	2	0	1	1	1	2	2	0	0	1	1	2	1	1	1	1	0	1	1	1	0	0	2	2	1	1	0	1	1	0	0	1
774	0	0	0	0	0	0	1	2	1	0	1	1	1	0	1	0	1	0	2	0	2	0	2	2	0	0	1	2	1	1	1	1	1	0	0	2	0	0	0	1	1	0	0	0	0	1	0	0	0
775	0	0	0	0	0	0	2	2	2	0	0	0	0	0	0	0	2	0	1	0	1	0	2	2	0	1	1	1	2	2	1	1	1	1	1	1	2	0	1	0	0	0	1	0	1	0	1	0	1
776	0	0	0	1	0	0	2	2	1	0	1	1	1	0	1	0	0	1	2	0	2	0	2	2	0	0	1	0	1	1	1	1	1	2	0	2	0	0	0	2	2	0	0	0	0	0	0	1	1
777	0	0	0	1	0	0	1	0	2	0	0	0	0	0	0	0	2	1	1	0	2	0	2	2	0	0	0	0	2	2	0	0	0	1	0	2	1	0	0	2	2	0	0	0	1	1	1	0	1
778	0	0	0	1	0	0	1	1	1	0	1	0	0	0	0	0	2	0	2	0	2	0	2	2	0	0	2	0	2	2	1	2	1	1	0	2	1	0	0	0	0	0	0	1	0	1	0	0	2
779	1	0	0	0	0	0	1	2	1	0	0	1	0	0	0	0	1	2	0	1	1	0	2	2	0	0	1	1	2	2	0	1	2	1	2	2	2	1	0	0	0	0	0	0	1	0	0	0	1
780	0	0	0	0	0	0	2	2	1	0	0	1	1	0	1	0	1	1	1	0	1	1	2	2	0	0	2	0	1	1	0	1	0	1	1	1	1	0	0	1	1	0	0	0	0	0	0	0	0
781	0	0	0	0	0	1	2	2	1	0	1	0	0	0	0	0	1	0	2	1	2	0	1	1	0	0	2	2	2	2	1	2	2	0	0	2	1	0	1	1	1	0	0	0	0	0	0	0	1
782	1	0	0	0	0	2	1	1	2	0	0	0	0	0	0	0	2	0	1	0	1	0	1	1	1	1	2	0	2	2	1	1	1	0	2	1	1	0	1	1	1	1	1	0	0	2	0	0	1
783	0	0	0	0	0	0	1	1	2	0	0	0	0	0	0	0	1	1	1	1	1	0	2	2	0	0	1	0	2	2	0	1	1	0	1	2	0	0	0	2	2	0	0	1	0	1	0	0	0
784	1	1	1	0	1	0	0	0	1	0	0	0	1	0	0	0	1	0	2	0	2	0	1	1	1	1	1	1	2	2	0	1	0	0	0	2	1	0	2	0	0	0	0	1	0	1	0	2	2
785	0	0	1	0	1	0	2	2	1	0	0	1	1	1	0	0	1	1	1	1	2	0	2	2	0	0	1	0	2	2	0	0	0	0	0	2	2	1	0	1	1	1	1	0	1	1	0	0	0
786	0	0	0	1	0	0	1	1	2	0	0	0	1	0	1	0	2	0	1	0	1	0	1	1	0	0	1	0	1	1	0	1	1	0	2	0	1	1	1	0	0	0	0	0	0	0	0	0	1
787	1	0	0	1	0	0	2	2	0	0	0	0	0	0	0	0	1	1	1	1	1	0	1	1	1	1	1	0	1	1	0	1	1	0	0	2	2	0	2	0	0	0	0	0	0	1	0	0	1
788	0	0	0	0	0	0	1	1	1	1	0	0	0	0	0	0	0	2	0	1	2	0	2	2	0	0	2	1	1	1	0	2	1	0	1	1	2	0	2	1	0	0	0	1	2	0	0	0	2
789	1	0	0	0	0	0	0	0	2	0	0	0	0	0	0	0	0	0	2	0	1	0	2	2	0	0	2	1	2	2	0	1	1	0	1	1	1	0	0	1	1	1	1	0	1	1	0	0	0
790	1	0	0	1	0	0	2	2	1	0	0	1	2	0	2	0	1	1	1	0	1	0	1	1	0	1	2	0	2	2	0	1	0	1	1	1	2	1	1	0	0	0	0	1	1	0	0	0	2
791	1	0	1	1	0	0	1	1	2	0	0	0	1	0	0	1	2	2	1	0	1	0	2	2	0	0	1	2	2	2	0	2	1	0	2	2	1	0	0	1	1	1	1	0	1	0	0	1	0
792	0	0	0	0	0	1	0	0	2	0	1	0	0	0	0	0	1	0	2	1	2	0	1	1	0	0	1	1	2	2	1	1	1	0	0	2	1	0	0	2	2	0	0	0	0	0	0	1	1
793	0	0	0	1	0	0	1	1	2	0	0	0	0	0	0	0	0	2	0	1	1	0	2	2	0	0	2	0	2	1	0	2	1	1	0	2	1	0	1	1	1	0	0	1	1	0	0	0	1
794	1	0	0	0	0	0	0	1	1	0	0	0	0	0	0	0	1	1	1	0	1	0	2	2	0	0	2	1	2	2	1	1	1	1	1	1	1	0	0	1	1	1	1	0	1	0	0	0	2
795	0	0	0	0	0	1	0	0	2	0	0	1	2	0	1	0	2	0	2	0	2	1	1	2	0	0	1	0	2	2	0	0	1	1	0	2	2	0	2	0	0	0	0	0	0	1	0	0	0
796	0	0	0	0	0	0	1	2	2	0	0	1	1	0	1	0	2	2	0	2	0	0	2	2	0	0	2	0	2	2	1	2	2	0	0	2	1	1	0	1	1	0	0	0	0	1	0	1	1
797	0	0	0	1	0	0	0	1	2	0	0	1	1	1	0	0	1	2	0	1	1	0	1	1	1	1	1	0	2	2	0	1	1	0	1	2	0	0	0	1	1	0	0	2	0	0	0	0	1
798	1	0	0	0	0	0	1	2	0	0	1	0	0	0	0	0	1	1	1	0	2	0	1	1	1	1	1	1	1	1	1	0	0	0	0	2	1	0	1	1	1	1	1	0	1	2	0	0	1
799	1	0	0	1	0	0	1	1	1	0	1	1	1	0	1	0	1	0	2	1	2	0	2	2	0	1	2	0	1	1	0	2	2	0	2	0	2	0	1	2	1	0	0	1	0	1	0	0	1
800	1	0	0	1	0	0	1	1	2	0	0	1	1	0	1	0	2	0	2	1	2	0	0	0	1	1	1	1	2	2	1	0	2	1	2	2	1	1	0	1	1	0	0	0	0	0	0	0	1
801	0	0	0	0	0	0	2	2	1	0	0	0	0	0	0	0	1	1	1	1	2	0	2	2	0	0	1	0	2	2	0	1	1	0	1	1	1	0	1	1	1	0	0	0	0	0	0	2	2
802	0	0	0	0	0	1	1	1	1	1	1	0	1	0	0	1	1	0	2	0	1	0	2	2	0	0	1	1	2	2	0	1	1	0	1	1	1	0	0	1	1	1	1	0	1	1	0	0	0
803	1	0	1	0	0	1	1	1	1	0	0	1	2	0	2	0	0	1	0	0	0	0	2	2	0	0	1	1	1	1	1	2	2	0	2	0	1	0	2	0	0	1	0	0	0	1	0	0	1
804	1	0	0	0	0	0	1	2	2	0	0	0	0	0	0	0	2	2	0	2	2	0	2	2	0	1	2	1	2	2	0	1	1	1	2	1	1	1	0	0	0	0	0	0	0	0	0	0	1
805	1	0	1	1	0	0	2	2	1	0	1	0	0	0	0	0	1	0	2	0	2	0	1	1	0	1	2	0	2	2	1	0	0	0	0	2	1	0	2	0	0	0	0	0	0	0	0	0	1
806	1	0	1	0	1	1	1	1	1	0	0	0	0	0	0	0	2	0	1	0	1	0	2	2	0	0	2	0	2	1	1	2	2	0	2	0	1	0	0	2	2	1	1	0	1	2	0	0	1
807	0	0	0	0	0	0	1	1	2	0	0	0	0	0	1	0	1	0	1	0	2	0	2	2	0	0	2	0	2	2	1	2	2	0	1	1	1	0	1	1	1	0	0	0	1	1	0	1	0
808	1	0	0	1	0	0	1	2	2	0	0	1	1	1	0	0	0	1	2	1	2	0	2	2	0	0	2	1	2	2	1	1	1	1	2	1	0	0	1	0	0	0	0	1	0	0	0	0	1
809	0	0	0	0	0	0	2	2	0	0	1	1	1	0	1	0	2	1	1	0	2	0	2	2	0	1	2	1	2	2	0	2	1	0	1	1	0	0	0	2	2	1	1	0	1	1	0	0	1
810	1	0	0	1	0	0	1	1	1	0	0	0	1	0	1	0	0	0	2	0	2	0	2	2	0	0	1	0	2	2	0	1	0	2	1	2	1	0	0	2	2	0	0	0	0	0	0	0	0
811	0	0	1	1	0	0	1	2	2	0	0	1	1	0	1	0	0	0	2	1	2	0	0	1	0	0	2	0	2	2	0	1	1	0	0	2	1	0	0	1	1	0	0	0	1	0	0	0	2
812	0	0	0	1	0	0	1	1	2	0	0	1	1	0	1	0	1	1	1	1	1	0	0	0	1	1	2	0	2	1	0	1	0	1	1	2	0	0	0	1	1	2	1	0	1	0	0	0	1
813	1	0	0	1	0	1	0	1	2	0	0	1	2	0	2	0	0	2	1	0	2	0	2	2	0	1	0	0	1	2	0	0	0	0	0	2	1	1	0	1	1	0	0	0	1	0	0	0	0
814	1	0	0	0	0	0	1	1	1	0	0	0	0	0	0	0	1	0	2	0	1	0	2	2	0	0	0	0	1	1	0	2	2	0	0	2	2	0	1	0	0	1	1	0	0	0	0	1	1
815	0	0	0	1	0	0	1	1	1	0	0	1	1	0	1	0	0	0	2	1	2	0	0	0	0	0	1	0	1	1	0	2	1	0	0	2	0	0	0	2	2	0	0	0	0	0	0	0	0
816	0	0	0	1	0	0	1	1	2	0	0	0	2	0	0	1	2	1	1	0	2	0	2	2	0	0	1	1	2	1	1	1	0	2	1	1	1	0	0	2	2	0	0	0	1	0	0	0	0
817	1	0	0	1	0	1	0	0	2	0	0	0	1	0	1	0	2	1	1	1	1	0	2	2	0	0	0	2	1	2	1	1	1	0	1	2	1	0	0	2	2	0	0	0	0	1	0	0	0
818	1	0	0	0	0	0	0	0	2	0	0	0	0	0	1	0	1	1	1	1	2	0	2	2	0	0	2	1	2	2	0	2	2	0	1	2	1	0	0	2	2	1	0	0	0	0	0	0	2
819	0	0	0	0	0	0	1	1	2	0	0	0	0	0	0	0	1	1	1	1	2	0	2	2	0	0	1	0	2	2	0	1	1	1	0	2	1	0	0	1	1	0	0	0	0	1	1	0	2
820	1	0	0	0	0	0	1	1	2	0	0	0	1	0	1	0	2	2	1	1	1	0	1	1	0	0	1	0	1	1	0	1	0	1	1	1	2	0	2	0	0	1	1	0	1	0	0	1	2
821	1	1	0	0	0	1	2	2	1	0	0	0	0	0	0	0	1	2	0	0	0	0	1	1	1	1	2	0	2	2	0	2	2	0	1	1	1	0	0	2	2	1	1	0	1	1	1	0	1
822	1	0	0	0	0	0	2	2	1	0	1	0	0	0	0	0	1	2	0	2	1	0	0	0	0	0	2	0	2	2	2	2	2	0	1	1	1	0	0	1	1	1	1	0	1	0	1	1	2
823	0	0	0	0	0	0	1	1	0	0	0	0	1	0	0	0	1	0	2	1	2	0	2	2	0	0	2	0	2	1	0	1	1	0	1	1	2	1	1	0	0	1	0	0	1	1	0	0	2
824	1	0	0	0	0	1	2	2	0	0	1	0	1	0	0	0	2	0	1	0	1	0	1	1	0	0	2	2	2	2	1	0	1	1	1	2	1	0	0	2	2	0	0	1	2	0	0	0	0
825	0	0	0	1	0	0	2	2	1	0	0	0	0	0	0	0	0	2	0	0	1	0	2	2	0	0	1	1	1	1	0	1	2	0	0	2	2	0	2	1	0	0	0	0	0	0	0	0	0
826	1	0	0	0	0	0	0	0	2	0	0	0	2	0	0	1	1	2	1	0	2	0	2	2	0	1	1	1	2	2	0	1	1	0	0	2	1	0	2	0	0	0	0	0	0	0	0	0	1
827	0	0	0	1	0	0	0	0	2	0	0	0	0	0	0	0	1	2	0	1	0	0	1	1	0	0	1	2	1	1	0	0	1	1	0	2	2	0	0	0	0	0	0	0	0	0	0	0	1
828	1	0	0	1	0	0	1	1	2	0	0	0	1	0	0	1	1	0	2	1	2	1	2	2	0	0	0	0	2	2	0	2	1	1	1	1	1	0	1	2	1	2	2	0	1	1	0	0	0
829	1	0	1	0	0	1	2	2	0	0	0	1	2	0	2	0	1	1	1	1	1	0	2	2	0	0	2	1	2	2	0	1	1	0	0	1	1	1	0	1	1	0	0	0	0	0	0	0	1
830	0	0	0	0	0	0	1	2	1	0	0	1	1	0	1	0	1	1	1	1	1	1	2	2	0	0	2	0	1	1	0	1	1	0	0	2	0	0	0	2	2	0	0	0	0	1	0	1	2
831	1	0	0	1	0	0	1	1	1	0	1	1	1	0	1	0	2	0	2	0	2	0	2	2	0	0	1	0	2	2	0	2	1	0	0	2	1	0	1	1	1	0	0	0	0	0	0	0	1
832	1	0	0	0	0	0	0	0	2	0	1	1	1	0	1	0	2	0	2	0	2	0	0	0	0	0	2	0	2	2	2	1	1	2	1	2	1	0	0	2	2	1	0	0	1	1	0	0	2
833	0	0	0	0	0	0	0	0	2	0	0	0	0	0	0	0	1	0	2	0	2	0	1	1	1	1	1	1	1	1	0	1	0	1	1	1	0	0	0	2	2	0	0	0	0	0	0	0	0
834	0	0	0	0	0	0	0	0	2	0	0	0	1	0	1	0	0	0	2	0	2	0	0	1	0	0	1	0	2	2	0	2	2	0	0	2	1	0	1	1	1	0	0	0	0	0	1	1	2
835	1	0	0	1	0	0	2	2	0	0	1	1	1	0	1	0	1	0	2	0	2	0	2	2	0	0	2	0	2	1	0	0	1	1	1	2	2	1	1	0	0	0	0	0	0	0	0	0	0
836	0	0	0	0	0	1	1	2	1	0	0	0	0	0	0	0	0	2	0	0	1	0	2	2	0	0	0	0	2	2	0	1	1	0	0	2	1	0	0	1	1	0	0	0	0	0	0	1	0
837	0	1	0	0	0	0	1	2	1	0	1	1	2	1	1	0	1	2	0	1	1	0	2	2	0	0	2	2	2	2	1	2	2	0	1	1	2	1	1	1	0	1	0	0	1	1	1	0	1
838	0	0	0	0	0	0	1	1	1	0	1	0	0	0	0	0	1	0	1	0	2	0	1	1	1	1	2	1	2	2	0	1	1	0	0	2	1	1	0	0	0	0	0	0	0	0	0	0	1
839	0	0	0	1	0	0	1	2	1	0	1	0	0	0	0	0	2	1	1	0	2	0	2	2	0	0	2	1	1	1	0	1	0	0	0	2	2	0	1	0	0	0	0	0	0	1	0	0	1
840	0	0	0	0	0	0	0	1	1	0	1	0	1	1	0	0	1	1	1	1	0	0	2	2	0	1	2	0	2	2	1	1	1	1	0	2	1	0	0	1	1	0	0	0	0	0	1	1	2
841	0	0	1	1	0	0	1	1	2	0	0	1	0	0	0	0	1	0	2	1	2	0	1	1	1	1	1	0	2	2	1	1	1	0	0	2	2	1	1	0	0	0	0	0	0	0	0	0	0
842	1	0	0	0	0	2	1	1	2	0	0	0	0	0	0	0	1	1	1	0	1	0	1	1	0	1	2	2	2	2	0	1	2	0	1	2	1	0	0	1	1	0	0	1	1	0	0	0	0
843	1	1	0	0	0	1	2	2	1	0	1	0	1	0	0	1	1	2	1	0	1	0	1	1	1	1	2	1	2	2	1	1	0	1	1	1	2	0	1	2	1	0	1	0	1	1	0	0	1
844	0	0	0	1	0	0	1	2	2	0	0	0	1	0	1	0	1	0	1	1	2	0	2	2	0	0	1	0	2	2	0	1	0	1	0	2	1	0	0	1	1	1	1	0	1	1	0	0	0
845	1	0	0	0	0	0	1	1	1	0	1	0	1	0	0	1	0	2	0	1	2	0	1	2	0	0	1	0	2	2	0	2	2	0	0	2	1	0	0	1	1	1	0	0	2	0	0	0	1
846	1	0	0	0	0	0	1	1	1	0	0	0	1	0	1	0	1	0	2	0	2	0	1	1	0	1	2	1	2	2	0	2	2	1	1	2	1	0	0	2	2	1	0	0	0	0	0	0	0
847	0	0	0	0	0	1	1	1	0	1	1	0	1	0	0	1	2	1	1	1	2	0	1	1	0	0	2	1	2	2	0	2	1	2	1	1	0	0	0	2	2	0	0	0	1	1	0	1	1
848	0	0	0	1	0	0	1	1	2	0	0	0	0	0	0	0	0	2	1	0	2	0	2	2	0	0	1	1	1	1	0	0	0	0	2	2	2	0	1	1	1	1	1	0	1	1	0	1	1
849	1	0	0	0	0	0	1	1	2	0	0	0	0	0	0	0	1	2	0	1	2	2	0	2	0	0	1	1	1	1	0	0	0	1	0	2	2	0	1	1	0	0	0	0	0	0	0	0	2
850	1	0	0	0	0	0	1	1	2	0	0	0	1	0	0	1	0	1	1	0	0	0	2	2	0	0	1	0	2	2	0	1	1	0	1	1	1	0	2	0	0	0	0	0	0	0	0	0	1
851	1	0	0	0	0	0	2	2	0	0	2	0	0	0	0	0	1	2	0	1	0	0	1	1	1	1	1	1	1	1	1	1	1	0	1	1	0	0	0	2	2	2	2	0	1	1	1	0	1
852	0	0	0	0	0	0	1	1	1	0	0	0	0	0	0	0	2	0	2	1	2	1	1	2	0	1	1	0	2	2	0	1	1	2	0	2	1	0	0	1	1	1	1	0	1	1	1	1	2
853	1	0	0	0	0	2	2	2	1	0	1	1	2	0	2	0	2	1	1	1	2	0	2	2	0	0	1	0	2	2	0	1	1	0	1	1	2	0	1	1	1	0	0	1	0	0	0	0	1
854	1	0	0	1	0	0	0	1	1	0	1	0	2	0	2	0	1	2	0	0	0	0	2	2	0	1	0	1	2	2	1	0	1	0	1	2	1	0	1	1	1	1	1	0	1	0	1	0	1
855	0	0	1	0	0	1	1	1	1	0	0	0	0	0	0	0	1	1	1	0	1	0	2	2	0	0	2	2	2	2	0	2	1	0	1	1	1	0	0	2	2	0	0	0	0	0	0	0	1
856	1	0	0	0	0	0	2	2	1	0	0	0	1	0	0	0	2	0	2	0	2	0	1	2	0	0	2	0	2	2	0	0	0	1	0	2	2	0	1	2	2	0	0	0	0	0	0	1	2
857	0	0	0	0	0	0	2	2	1	0	1	0	0	0	0	0	1	1	1	1	1	0	2	2	0	0	1	0	1	1	1	2	1	1	0	2	2	0	1	1	1	0	0	0	0	1	1	0	1
858	1	0	0	0	0	1	1	1	1	0	1	0	1	0	0	0	1	1	1	1	2	0	2	1	1	2	1	1	1	1	1	1	1	0	0	2	0	0	0	2	2	0	0	0	0	2	0	0	0
859	0	0	0	0	0	0	1	1	1	0	0	0	1	0	0	0	2	0	2	0	2	0	2	2	0	0	1	1	2	2	0	2	2	1	0	2	2	0	2	0	0	1	1	0	1	0	0	0	1
860	0	0	1	0	1	0	0	1	2	0	0	0	1	0	1	0	0	0	2	0	2	0	2	2	0	0	1	0	2	2	1	0	0	0	0	2	2	0	0	0	0	0	0	0	0	1	0	1	2
861	1	0	1	1	0	0	2	2	1	0	1	1	1	0	2	0	2	1	1	0	2	0	2	2	0	0	1	0	2	2	1	0	0	2	1	2	1	1	0	1	1	1	1	0	0	0	0	0	0
862	1	0	0	1	0	0	2	2	0	1	1	1	1	0	1	0	1	1	2	1	2	0	1	1	1	1	1	1	2	2	1	1	0	0	0	2	0	0	0	1	1	0	0	0	1	0	0	0	0
863	0	0	0	1	0	0	2	2	1	0	1	0	0	0	0	0	1	1	1	2	1	0	2	2	0	1	1	1	2	2	1	0	0	0	0	2	0	0	0	2	2	0	0	0	0	0	0	1	0
864	0	0	0	0	0	0	1	0	2	0	0	1	1	0	1	0	1	1	1	0	1	0	2	2	0	0	1	0	2	2	1	0	0	0	2	2	2	0	1	1	1	1	1	0	0	0	1	0	1
865	1	0	1	1	0	0	1	2	2	0	0	0	1	0	1	0	2	1	1	1	2	0	1	1	1	1	2	0	2	2	0	1	2	1	2	1	2	0	0	1	1	1	1	0	1	0	0	0	1
866	0	0	0	1	0	0	1	1	2	0	0	0	0	0	0	0	2	2	0	1	2	0	1	1	1	1	2	0	2	2	1	1	1	1	1	1	1	0	1	1	1	1	1	0	1	0	0	0	1
867	1	0	0	0	0	0	1	1	1	0	1	0	0	0	0	0	1	0	2	0	2	0	2	2	0	0	0	1	1	1	0	1	1	0	0	1	1	1	0	1	0	0	0	0	0	0	1	0	1
868	0	0	0	1	0	0	2	2	1	0	0	0	2	1	0	1	1	0	2	0	2	0	2	2	0	0	2	0	2	2	1	1	2	0	0	2	0	0	0	1	1	0	0	0	0	0	0	0	0
869	0	0	0	1	0	1	0	1	2	0	0	1	1	0	1	0	1	2	0	2	1	0	2	2	0	0	0	1	1	0	0	1	2	1	1	2	1	0	0	2	2	0	0	0	0	0	1	1	2
870	1	0	0	0	0	0	1	1	2	0	0	0	1	0	0	0	1	1	1	0	1	0	2	2	0	0	0	0	2	2	0	1	1	1	0	2	2	0	1	1	1	1	0	0	1	0	2	0	2
871	1	0	0	0	0	0	2	2	1	0	1	0	0	0	0	0	0	1	1	0	1	0	1	1	0	0	1	0	2	1	0	2	1	2	1	2	2	0	0	1	1	0	0	1	0	0	0	0	0
872	1	1	1	1	0	0	1	1	2	0	0	1	1	0	1	0	2	0	1	0	1	0	2	2	0	0	1	0	1	1	0	0	0	1	0	2	1	0	1	1	1	0	0	0	1	0	0	0	1
873	1	0	0	0	0	0	1	1	0	1	2	0	1	0	1	0	1	2	0	1	1	0	2	2	0	0	2	0	2	1	1	0	0	0	0	2	1	1	0	1	1	0	0	0	0	1	0	0	0
874	1	0	0	0	0	0	2	2	1	0	1	0	0	0	0	0	1	0	1	0	2	0	2	2	0	0	0	0	1	1	0	1	1	0	0	2	1	0	1	1	1	0	0	0	0	0	1	0	1
875	0	0	1	1	1	0	2	2	1	0	1	0	0	0	0	1	0	0	1	1	1	0	2	2	0	0	1	0	2	2	0	0	0	1	0	2	0	0	0	2	2	0	0	0	0	0	0	0	0
876	1	0	0	0	0	2	1	2	1	0	0	0	1	0	0	1	2	1	1	1	1	1	0	1	1	1	1	0	1	1	0	0	0	0	0	2	2	0	1	1	1	0	0	0	0	0	0	0	0
877	0	0	1	2	0	0	1	2	1	0	0	1	1	0	0	0	2	1	1	1	2	0	1	1	0	1	2	0	2	2	0	1	0	1	0	2	1	1	0	1	1	1	1	0	1	1	0	0	1
878	1	0	0	1	0	0	1	1	2	0	0	2	2	1	1	0	1	1	1	1	1	0	0	0	0	1	2	0	2	2	1	1	2	0	0	2	1	0	0	1	1	1	1	0	0	0	0	0	2
879	0	0	0	1	0	0	2	2	0	1	1	1	1	0	2	0	0	0	1	0	2	0	2	2	0	0	2	0	2	2	0	0	0	0	1	1	2	0	2	0	0	1	0	0	0	1	0	1	1
880	1	0	0	0	0	0	2	2	1	0	1	0	0	0	0	0	2	0	2	1	2	0	1	1	0	0	2	1	2	2	2	1	1	1	0	2	1	0	1	2	1	1	1	0	1	1	0	0	0
881	1	0	0	1	0	0	2	2	0	0	2	0	0	0	0	0	2	2	1	1	1	1	2	2	0	0	2	0	2	2	0	1	0	1	1	1	1	1	0	1	1	1	0	0	0	0	0	0	1
882	0	0	0	0	0	2	1	1	2	0	0	1	2	0	1	0	0	1	0	0	0	0	2	2	0	2	0	1	1	0	1	0	1	1	1	2	2	0	0	2	2	1	0	0	1	0	0	0	0
883	1	0	1	0	1	2	0	0	2	0	0	0	2	0	1	0	2	0	2	0	2	0	2	2	0	0	1	1	1	1	0	1	1	1	2	1	2	0	1	1	1	0	0	1	0	0	0	0	1
884	0	0	0	1	0	0	0	0	2	0	0	0	0	0	0	0	1	2	0	1	2	0	2	2	0	1	1	0	1	1	1	2	2	0	0	2	1	0	1	1	1	0	0	0	0	0	0	0	0
885	1	0	0	0	0	0	0	1	1	0	1	1	2	0	1	0	0	2	0	1	0	0	2	2	0	0	1	1	2	2	1	1	1	0	1	1	1	1	1	0	0	0	0	0	1	0	0	1	0
886	1	0	0	0	0	0	1	1	1	0	0	0	0	0	0	0	2	1	1	0	2	0	1	1	1	1	2	1	2	2	0	2	2	1	1	2	0	0	0	2	2	1	1	0	1	0	0	0	1
887	0	0	1	0	0	1	0	0	2	0	0	0	2	0	0	1	1	2	0	1	1	1	2	2	0	0	0	0	1	1	0	0	1	1	1	2	1	0	0	1	1	0	0	0	0	1	0	0	0
888	0	0	0	0	0	1	2	2	1	0	0	0	0	0	1	0	2	0	2	1	2	0	2	2	0	0	2	1	1	1	1	0	0	1	1	1	1	0	1	1	1	0	0	0	0	0	0	0	0
889	0	0	0	0	0	0	2	2	1	0	0	0	1	0	0	0	0	0	2	0	2	0	1	1	1	1	1	2	2	2	0	0	0	0	0	2	2	0	2	0	0	1	0	0	1	0	0	0	1
890	0	0	0	0	0	1	1	2	2	0	0	0	1	0	1	0	2	0	1	0	1	0	2	2	0	1	1	2	1	1	1	1	2	0	0	2	2	1	0	1	1	1	1	0	1	1	1	0	1
891	1	0	0	0	0	1	2	2	2	0	0	0	0	0	0	0	0	1	1	1	1	0	2	2	0	0	2	0	2	2	1	2	1	1	0	2	0	0	1	1	1	1	0	0	0	0	0	0	0
892	1	1	0	0	0	0	0	1	1	0	1	0	1	0	0	0	0	1	2	1	2	0	2	2	0	0	0	0	1	1	0	2	2	0	2	0	2	0	1	0	0	1	0	0	0	0	0	0	1
893	0	0	0	1	0	0	1	1	2	0	0	0	0	0	0	0	1	1	1	1	2	0	2	2	0	0	1	0	2	2	1	1	1	0	1	1	1	0	1	1	1	0	0	0	1	0	0	0	0
894	1	0	0	0	0	0	1	1	2	0	0	0	0	0	0	0	1	0	2	0	1	0	1	1	1	1	2	0	2	1	0	1	1	0	1	1	2	0	2	1	0	0	0	0	1	0	0	0	1
895	1	0	0	0	0	0	1	1	2	0	1	0	1	0	1	0	0	0	2	0	2	0	2	2	0	0	1	1	2	1	1	0	0	0	0	2	2	0	0	1	1	0	0	0	1	0	0	0	0
896	1	0	0	0	0	1	0	0	1	0	1	0	0	0	0	0	0	2	0	1	0	0	2	2	0	0	2	0	2	2	0	2	2	0	1	2	0	0	1	1	1	0	0	0	0	1	0	0	1
897	1	0	0	1	0	0	0	0	2	0	0	0	2	0	2	0	2	0	1	0	1	0	1	1	1	1	2	0	2	1	1	0	0	0	0	2	0	0	0	2	2	0	0	0	1	0	0	0	0
898	1	0	0	0	0	0	2	2	1	0	0	0	0	0	0	0	2	0	2	0	2	0	2	2	0	0	2	0	2	1	1	0	0	1	0	2	2	1	0	0	0	0	1	0	0	1	0	0	2
899	0	0	0	0	0	1	1	2	2	0	0	0	1	0	0	1	1	0	1	1	1	0	2	2	0	0	2	0	2	2	1	2	2	0	0	2	0	0	0	2	2	1	1	1	0	0	1	0	1
900	0	0	0	0	0	1	1	1	2	0	0	1	1	0	1	0	1	0	2	0	2	1	2	2	0	0	2	0	2	2	0	1	2	0	0	2	2	0	1	0	0	0	0	0	0	0	0	0	1
901	1	0	1	1	0	0	0	1	2	0	0	1	2	0	2	0	2	1	1	1	2	0	2	2	0	0	1	0	1	1	0	0	0	0	0	1	1	0	2	0	0	1	1	0	1	1	1	0	1
902	0	0	0	0	0	0	1	1	2	0	0	1	1	0	2	0	0	2	0	1	2	0	1	1	0	0	2	0	2	2	1	2	1	2	1	2	1	0	0	2	1	0	0	1	1	0	1	1	2
903	0	1	1	1	0	0	2	2	1	0	1	1	1	1	0	0	2	0	2	0	2	0	1	1	0	0	1	1	2	1	2	0	0	0	0	2	1	0	1	1	1	1	0	0	0	0	0	0	0
904	1	0	0	0	0	1	0	1	2	0	0	0	0	0	0	0	0	2	0	1	0	0	2	2	0	0	2	1	2	2	1	1	1	1	1	2	1	1	0	1	1	0	0	0	1	0	0	0	0
905	1	0	0	1	0	0	2	2	0	0	1	0	0	0	0	0	2	2	0	1	2	0	1	1	1	1	0	0	2	2	0	1	0	1	1	1	1	1	0	0	0	0	0	0	1	0	0	0	0
906	0	0	1	1	0	0	2	2	2	0	0	0	0	0	0	0	2	2	1	1	2	0	1	1	0	1	1	0	2	2	0	2	2	0	2	1	2	0	2	0	0	0	0	1	0	0	0	0	1
907	1	0	0	1	0	0	1	1	1	1	1	1	1	1	0	0	0	0	2	0	2	0	2	2	0	0	2	1	2	2	0	1	1	0	1	1	0	0	1	0	0	0	0	0	0	0	0	0	0
908	1	0	0	0	0	0	1	1	1	1	1	0	1	0	1	0	0	2	0	1	0	0	1	1	0	1	2	1	2	2	0	1	1	1	1	1	1	0	0	2	2	0	1	0	1	0	0	0	0
909	0	0	0	0	0	0	1	1	2	0	0	0	0	0	0	0	0	0	1	1	2	0	2	2	0	0	1	2	1	1	0	2	1	1	1	1	1	0	0	2	2	1	1	0	1	1	0	1	0
910	1	1	1	1	1	0	2	2	0	0	2	1	1	0	1	0	1	1	1	1	1	0	2	2	0	0	2	0	2	1	0	0	0	0	0	2	1	0	0	1	1	0	0	0	0	0	0	1	1
911	1	1	0	0	0	1	2	2	1	0	1	0	2	0	0	1	2	1	1	1	2	0	0	0	0	1	1	2	1	1	0	1	0	2	1	1	2	0	2	1	0	0	0	0	1	0	0	0	0
912	1	0	0	0	0	0	1	2	1	0	1	1	1	0	1	0	1	0	2	0	1	0	1	1	0	0	1	1	1	0	0	2	1	1	1	1	2	0	1	2	0	1	0	0	0	1	0	0	1
913	1	0	0	0	0	1	2	2	2	0	0	0	1	0	1	0	1	1	1	1	1	0	2	2	0	0	0	0	1	2	0	0	0	0	0	2	1	0	0	2	2	1	0	0	0	0	0	1	0
914	1	0	0	0	0	1	1	1	0	0	1	0	0	0	0	0	0	1	2	0	2	0	2	2	0	0	1	1	1	1	1	1	1	1	2	0	2	0	1	1	1	0	0	2	0	0	0	0	1
915	1	0	1	0	1	0	1	2	1	0	0	0	1	0	0	0	1	1	1	0	2	0	2	2	0	1	1	0	1	1	1	2	1	0	1	1	2	0	1	0	0	0	0	0	0	0	1	1	2
916	1	0	0	0	0	0	1	1	2	0	0	1	2	0	1	0	2	2	1	0	1	0	2	2	0	1	2	0	2	2	0	0	0	0	2	2	1	0	0	1	1	1	0	0	0	1	0	0	2
917	0	0	0	2	0	1	0	1	1	0	1	0	1	0	1	0	1	1	1	0	1	1	2	2	0	0	2	0	2	2	1	2	1	1	0	2	2	0	0	0	0	1	0	0	1	0	0	0	0
918	0	0	0	0	0	0	2	2	1	0	1	0	1	0	0	0	0	1	0	1	2	1	2	2	0	1	1	0	1	2	0	1	1	1	1	1	1	1	1	0	0	0	0	0	1	1	0	0	0
919	1	0	0	1	0	0	0	0	2	0	0	0	0	0	0	0	1	1	1	0	1	0	2	2	0	1	1	1	2	2	1	1	1	0	0	2	2	0	2	0	0	0	0	0	0	1	0	0	1
920	1	0	0	0	0	1	1	2	0	0	1	0	1	0	1	0	1	1	1	0	1	0	2	2	0	0	2	0	2	1	1	1	1	1	0	2	0	0	1	1	1	1	1	0	2	0	0	0	0
921	1	0	0	0	0	0	0	1	2	0	0	0	0	0	0	0	0	0	2	1	2	0	0	1	0	0	1	0	2	2	1	1	1	0	0	2	2	0	1	0	0	0	0	0	1	0	1	1	2
922	1	0	0	0	0	1	2	2	2	0	0	0	1	0	0	1	1	1	1	2	1	1	1	2	0	0	0	0	1	1	0	2	2	0	1	1	1	0	2	0	0	0	0	0	0	0	0	0	0
923	1	0	0	0	0	0	1	1	2	0	0	1	1	0	1	0	1	1	1	1	1	0	2	2	0	0	2	1	2	2	1	2	2	0	1	1	1	0	1	1	1	0	0	0	1	1	0	0	1
924	0	0	0	0	0	0	1	1	1	0	1	0	0	0	0	0	0	2	0	1	2	0	2	2	0	0	2	0	2	1	0	1	1	0	0	2	2	0	0	2	1	1	0	0	1	1	0	0	0
925	1	0	0	0	0	1	2	2	1	0	0	0	1	0	0	1	0	2	0	1	1	0	2	2	0	0	1	1	2	2	0	0	0	0	0	2	2	0	0	1	1	0	0	0	0	2	0	0	1
926	1	0	0	0	0	0	1	2	1	0	0	0	0	0	0	0	1	0	2	0	2	0	1	1	1	1	1	1	2	2	1	1	1	0	0	2	1	0	0	2	2	1	0	0	0	0	1	0	2
927	0	1	0	0	0	0	0	0	2	0	0	0	0	0	0	0	2	2	0	1	1	0	1	2	0	0	1	0	1	1	0	2	1	1	1	1	2	1	1	0	0	0	0	0	0	0	0	0	0
928	1	0	0	0	0	0	1	1	2	0	0	0	1	0	1	0	0	2	0	0	1	0	1	2	0	0	2	0	2	2	1	1	1	0	1	2	0	0	0	2	2	1	1	0	0	0	0	1	1
929	0	0	1	1	0	0	0	0	1	0	1	1	1	0	1	0	1	2	0	2	1	0	2	2	0	0	1	0	2	2	0	1	1	0	0	1	1	0	0	1	1	0	0	0	1	1	1	0	2
930	1	0	1	0	0	0	1	1	2	0	0	0	0	0	0	0	2	1	1	1	2	0	2	2	0	0	1	0	2	2	0	2	2	0	1	1	1	0	1	1	1	1	1	0	1	0	1	1	2
931	0	0	0	1	0	0	1	1	2	0	0	2	2	0	2	0	2	1	1	0	2	1	2	2	0	0	2	0	2	2	1	0	1	1	1	2	1	0	1	1	1	0	0	0	0	1	0	0	1
932	1	0	1	1	0	0	0	0	1	0	0	0	1	0	0	0	0	2	0	1	0	0	2	2	0	0	1	0	1	1	0	0	0	0	0	2	2	0	0	1	1	0	0	0	0	0	0	0	1
933	0	0	0	0	0	0	1	1	2	0	0	0	0	0	0	0	2	0	1	0	1	0	1	1	0	1	1	1	2	2	0	0	1	0	0	2	2	0	0	0	0	0	0	0	0	0	0	0	2
934	1	0	0	0	0	0	2	2	2	0	0	1	1	0	2	0	2	0	2	0	2	0	2	2	0	0	0	1	1	1	0	1	1	0	1	2	0	0	1	1	1	0	0	0	0	0	0	0	1
935	0	1	0	0	0	1	1	1	1	0	1	0	0	0	0	0	1	2	0	1	1	1	1	2	0	0	2	0	2	1	1	1	1	0	1	2	2	0	1	1	1	1	1	0	0	0	0	1	1
936	1	1	0	0	0	1	0	0	2	0	0	0	1	0	0	1	1	1	1	0	1	0	0	1	1	1	1	0	2	1	0	0	2	1	2	2	1	1	0	1	1	1	1	0	0	0	0	0	1
937	1	0	1	0	0	1	2	2	1	0	1	0	0	0	1	0	0	1	0	0	0	0	2	2	0	0	0	0	2	2	0	1	1	0	0	2	2	0	2	1	1	1	1	0	1	1	0	0	1
938	0	0	2	0	1	0	1	1	2	0	0	0	1	1	0	0	1	1	1	1	2	0	2	2	0	1	2	0	2	2	0	0	0	1	0	2	0	0	0	1	1	0	0	1	0	0	0	0	1
939	0	0	0	0	0	0	2	2	1	0	0	1	2	0	1	0	1	0	2	0	2	0	2	2	0	0	1	0	2	1	1	0	0	0	0	2	0	0	0	2	2	1	1	0	1	1	1	0	1
940	0	0	0	0	0	0	1	1	2	0	0	0	0	0	0	0	0	1	0	0	0	0	1	2	0	0	1	0	2	2	1	1	1	2	1	2	1	0	0	1	1	0	0	0	0	2	0	0	1
941	0	0	0	0	0	2	0	1	2	0	0	1	1	0	1	0	1	2	0	2	1	0	1	1	0	0	2	0	1	1	1	2	2	1	1	2	0	0	0	1	1	0	0	0	0	2	0	1	2
942	0	0	1	1	0	0	1	1	2	0	0	1	1	0	1	0	2	0	2	1	2	0	2	2	0	0	0	2	1	1	0	2	2	0	1	1	1	0	0	1	1	1	0	0	1	1	0	0	0
943	1	0	0	1	0	0	1	1	2	0	0	1	1	0	1	0	0	0	1	1	2	0	2	2	0	0	2	0	2	2	1	0	0	0	0	2	1	0	0	1	1	0	0	0	0	2	0	0	0
944	0	0	0	0	0	0	2	2	1	0	1	0	1	0	1	0	1	1	1	1	1	0	2	2	0	0	0	1	1	1	0	1	1	0	2	0	1	0	0	1	1	0	0	0	0	0	1	0	1
945	1	1	0	0	0	0	1	1	1	0	1	0	0	0	0	0	0	0	2	1	2	0	2	2	0	0	2	0	2	2	1	2	2	0	1	1	0	0	1	1	1	0	0	0	0	1	0	0	1
946	1	0	0	0	0	0	1	2	2	0	0	0	0	0	0	0	1	0	2	0	2	1	1	2	0	0	1	0	1	1	0	1	2	1	2	1	0	0	1	1	1	0	0	0	0	0	1	0	1
947	0	0	0	0	0	1	0	0	2	0	0	1	1	0	1	0	0	0	1	1	1	0	2	2	0	0	1	0	1	1	0	2	1	1	0	2	1	1	0	1	1	0	0	0	0	0	0	0	2
948	0	0	0	1	0	0	2	2	0	0	1	1	1	0	1	0	1	2	1	1	1	0	0	0	1	1	2	1	2	2	0	1	1	0	1	2	2	1	0	1	1	0	0	1	0	0	1	0	2
949	1	0	0	0	0	0	2	2	1	0	0	1	1	0	1	0	1	1	1	0	1	0	2	2	0	0	2	0	2	2	1	2	2	0	2	0	0	0	0	2	2	1	0	0	1	0	0	0	0
950	1	0	0	0	0	0	1	1	1	0	1	0	1	0	1	0	1	0	1	1	1	0	2	2	0	0	2	0	2	2	0	1	0	2	1	1	1	0	1	2	1	0	0	0	0	0	0	0	1
951	1	0	0	1	0	1	1	1	0	1	1	0	1	0	1	0	0	0	2	0	2	0	2	2	0	0	1	0	1	2	0	0	0	0	0	2	2	0	2	1	0	0	0	1	1	0	1	1	2
952	1	0	0	1	0	1	2	2	2	0	0	1	1	0	1	0	1	1	1	1	1	0	2	2	0	0	2	0	2	2	1	0	0	2	1	2	1	1	0	1	1	0	0	0	1	0	0	0	0
953	0	0	0	0	0	0	1	1	1	0	0	0	1	0	1	0	1	1	1	1	1	0	1	2	0	0	2	1	2	2	0	2	1	1	0	2	2	0	0	0	0	0	0	0	0	0	0	0	0
954	1	0	0	0	0	0	0	0	2	0	0	0	2	0	1	1	0	1	1	0	0	0	2	2	0	0	1	1	2	2	1	1	1	0	1	1	1	0	1	1	1	2	2	0	0	1	0	0	0
955	0	0	0	0	0	0	2	2	1	0	0	1	1	0	1	0	1	1	1	1	1	0	1	1	0	1	1	1	2	2	0	1	2	0	2	1	2	0	2	0	0	1	1	0	0	0	0	0	1
956	0	0	0	0	0	1	1	1	2	0	0	0	0	0	0	0	2	0	2	1	2	0	1	1	1	1	2	0	2	2	0	1	0	2	1	1	0	0	1	1	1	1	1	0	0	0	0	0	1
957	0	0	0	0	0	0	1	1	2	0	1	0	0	0	0	0	0	1	2	0	2	0	2	2	0	0	0	0	2	1	0	2	1	0	0	2	1	0	0	0	0	0	0	1	0	0	0	0	1
958	1	0	0	1	0	0	1	1	2	0	0	2	2	1	1	0	0	1	1	1	2	0	2	2	0	0	2	0	2	2	0	1	1	0	1	1	2	1	0	1	1	1	1	0	1	2	0	0	0
959	1	0	0	0	0	0	1	1	1	1	1	0	0	0	0	0	1	1	1	2	1	0	2	2	0	1	0	2	1	1	0	2	2	0	1	2	2	0	1	0	0	0	1	0	1	0	0	0	1
960	0	0	0	1	0	0	0	1	2	0	0	0	0	0	0	0	1	1	1	1	1	0	2	2	0	0	1	1	2	1	1	1	0	0	2	1	1	0	0	2	2	0	0	0	1	0	0	0	0
961	1	0	0	0	0	0	2	2	0	0	0	0	0	0	0	0	0	1	1	1	1	0	2	2	0	0	1	1	0	0	0	2	1	1	1	1	2	0	1	2	1	1	1	0	0	0	0	0	0
962	0	0	0	1	0	0	1	1	1	0	0	0	1	0	0	1	2	2	0	2	0	0	2	2	0	0	1	0	2	2	0	0	0	0	2	2	1	0	0	1	1	1	1	0	0	0	0	0	2
963	1	1	0	0	0	0	0	0	2	0	0	0	1	0	0	0	1	0	2	0	2	0	2	2	0	0	1	1	2	2	1	1	0	2	0	2	0	0	0	1	1	0	0	0	0	0	0	0	2
964	0	0	0	0	0	1	1	2	1	0	0	0	1	0	1	0	2	1	2	0	1	0	2	2	0	1	1	0	2	2	1	0	0	0	0	2	1	0	2	0	0	0	0	0	0	1	0	0	0
965	1	0	0	0	0	0	2	2	1	0	1	0	0	0	0	0	2	0	2	0	2	0	2	2	0	0	1	0	1	1	0	1	1	1	2	1	0	0	0	1	1	0	0	1	1	0	0	0	1
966	1	0	2	0	1	0	1	1	1	0	1	1	1	0	1	0	1	2	0	1	1	0	2	2	0	0	1	0	2	1	1	2	2	0	0	2	2	0	2	0	0	0	0	0	0	0	0	0	0
967	0	0	0	1	0	0	1	2	2	0	0	1	2	0	1	0	1	0	1	0	1	0	2	2	0	1	1	0	1	1	0	1	2	0	0	2	2	0	2	1	0	0	1	0	1	0	0	0	0
968	1	0	0	0	0	0	1	2	2	0	0	0	1	0	0	1	1	1	1	1	2	0	1	1	0	0	1	0	2	2	0	0	0	1	0	2	2	0	1	1	1	0	0	0	0	0	0	0	1
969	0	0	0	1	0	1	0	1	2	0	0	0	1	0	0	0	1	1	1	0	1	0	2	2	0	0	2	0	2	2	0	1	1	0	0	1	1	0	0	2	2	0	1	0	1	0	0	0	1
970	0	0	0	0	0	0	1	1	1	0	1	0	0	0	0	0	2	1	1	1	2	0	1	1	1	1	1	1	2	1	2	1	0	1	1	1	2	0	2	1	0	1	1	1	0	0	0	1	2
971	0	0	0	0	0	1	0	1	2	0	0	0	1	0	1	0	1	1	1	1	1	0	2	2	0	0	1	0	1	1	1	0	0	1	2	2	1	0	1	1	1	0	0	0	0	1	0	0	1
972	0	0	0	0	0	0	2	2	0	0	2	2	2	0	2	0	1	1	1	1	1	0	2	2	0	0	1	0	2	2	0	0	0	1	2	2	0	0	1	0	0	2	2	0	1	1	0	0	0
973	0	0	1	0	0	0	1	1	2	0	0	0	1	0	0	0	0	0	2	1	2	0	2	2	0	0	1	1	2	2	0	1	0	1	0	2	2	0	2	1	0	1	1	0	1	0	1	0	1
974	0	0	0	0	0	1	2	2	1	0	1	0	1	0	0	1	2	1	1	0	2	0	2	2	0	1	1	1	1	1	0	1	1	0	1	1	1	0	1	1	1	1	0	0	1	0	0	0	0
975	1	0	0	0	0	0	1	1	1	0	1	0	0	0	0	0	2	2	1	0	2	0	2	2	0	0	2	1	2	1	0	1	1	1	0	2	2	0	0	1	1	1	1	0	1	1	0	0	0
976	1	0	0	0	0	1	1	1	2	0	0	0	1	0	0	1	0	1	1	0	0	0	0	1	0	0	1	0	2	2	0	1	1	1	1	1	0	0	1	1	1	0	0	0	0	0	0	1	2
977	0	1	0	0	0	0	0	1	1	0	0	1	1	0	1	0	1	1	1	1	1	0	1	1	0	0	2	0	1	1	0	1	1	0	1	1	2	0	2	0	0	0	0	0	0	1	0	0	1
978	1	0	0	0	0	0	2	2	0	0	1	1	1	0	1	0	1	1	1	1	0	0	2	2	0	0	2	0	2	2	2	2	2	0	1	1	2	0	1	1	0	0	0	0	1	0	0	0	0
979	1	1	0	0	0	0	2	2	1	0	0	0	1	0	0	0	0	0	1	1	2	0	1	1	1	1	1	0	2	2	1	1	2	1	2	2	1	0	1	1	1	0	0	0	1	1	0	0	0
980	0	0	0	1	0	0	2	2	0	0	1	1	2	0	1	1	2	0	1	0	1	0	2	2	0	0	1	1	2	2	0	2	1	1	1	1	1	0	1	1	1	0	0	0	0	0	1	0	1
981	1	0	0	1	0	0	0	1	2	0	0	0	0	0	1	0	1	2	0	1	1	0	2	2	0	0	2	1	2	2	1	2	2	0	1	1	1	0	1	1	1	1	0	0	0	1	0	0	0
982	0	0	0	1	0	0	1	1	2	0	0	0	0	0	0	0	2	2	0	1	1	0	2	2	0	0	1	0	1	1	1	1	1	0	1	1	2	0	1	0	0	0	0	1	0	0	0	0	1
983	1	0	0	0	0	0	1	1	2	0	0	1	2	0	2	0	0	2	0	2	0	0	2	2	0	1	0	1	2	2	1	0	0	0	0	2	1	0	0	2	2	0	0	0	0	0	0	0	0
984	1	0	0	0	0	0	1	1	1	1	2	1	1	0	1	0	1	1	1	0	1	1	2	2	0	0	2	0	2	2	0	2	1	1	0	2	2	1	1	1	0	1	1	0	1	1	0	1	1
985	1	0	0	1	0	0	1	1	1	0	1	0	0	0	0	0	1	1	1	0	2	0	2	2	0	0	2	0	2	2	0	1	1	0	1	2	1	0	0	1	1	0	0	0	0	0	0	0	1
986	1	1	1	1	0	0	2	2	0	0	2	0	0	0	0	0	0	2	0	2	0	0	2	2	0	1	1	1	2	2	0	1	1	2	0	2	1	0	0	2	2	0	0	0	0	1	1	0	2
987	1	0	0	0	0	0	1	0	2	0	0	0	1	0	0	1	1	1	1	2	1	1	2	2	0	0	2	1	2	2	0	1	0	0	0	2	2	0	1	1	1	0	0	0	0	0	0	0	2
988	0	0	0	1	0	0	2	2	1	0	1	0	1	0	1	0	1	0	2	0	2	0	2	2	0	1	2	0	2	2	1	0	0	0	0	2	1	0	0	1	1	0	0	0	0	0	0	0	1
989	0	0	0	0	0	0	0	0	2	0	0	0	1	0	1	0	1	0	2	0	1	0	2	2	0	0	1	0	1	1	1	1	1	0	1	1	2	1	0	0	0	0	0	0	1	0	0	0	0
990	1	1	0	0	0	0	2	2	1	0	0	0	1	0	0	0	1	2	1	0	1	0	2	2	0	0	1	0	2	2	0	1	0	2	1	1	0	0	0	1	1	0	0	0	0	0	0	0	0
991	1	0	0	0	0	0	2	2	1	0	0	0	0	0	0	0	1	1	1	0	1	0	2	2	0	1	1	1	2	2	1	0	0	0	0	2	0	0	1	1	1	0	0	0	0	0	0	0	0
992	0	0	0	0	0	1	2	2	0	0	2	1	1	0	1	0	1	1	2	0	2	0	1	2	0	0	2	2	2	2	1	2	2	0	0	2	1	0	0	1	1	0	0	0	1	1	1	1	2
993	0	0	0	0	0	0	1	1	1	0	1	0	1	0	0	1	0	1	1	1	1	0	2	2	0	0	1	0	2	1	0	0	0	0	0	2	1	0	1	2	1	1	1	0	0	0	0	0	1
994	0	0	0	1	0	0	1	1	1	0	0	0	0	0	0	0	0	2	0	1	0	0	2	2	0	0	2	0	2	2	0	2	2	0	0	2	2	0	1	2	1	0	0	0	0	0	0	0	1
995	0	0	0	0	0	0	1	2	2	0	0	0	0	0	0	0	1	0	2	1	2	0	2	2	0	0	2	1	2	2	0	2	2	0	1	1	2	1	1	1	0	1	0	0	1	1	0	0	0
996	1	0	0	0	0	0	1	1	2	0	0	1	1	0	1	0	2	0	1	0	1	0	2	2	0	0	1	0	2	2	0	1	1	0	0	2	1	0	1	1	1	1	0	0	0	1	0	0	0
997	0	0	1	1	1	1	1	1	1	0	1	0	0	0	0	0	2	0	2	0	2	1	2	2	0	0	1	1	2	1	1	1	1	0	0	2	1	0	1	1	1	0	0	0	0	0	0	1	0
998	1	0	0	0	0	0	1	1	2	0	0	0	0	0	0	0	2	0	2	0	2	0	2	2	0	0	2	1	2	2	2	2	1	0	1	1	0	0	0	2	2	1	1	0	1	0	0	0	0
999	1	0	0	0	0	0	0	0	2	0	0	1	2	0	1	1	2	2	0	1	1	0	1	2	0	0	1	1	2	2	1	1	1	0	1	2	1	0	0	0	0	0	0	0	0	2	0	0	0
1000	1	0	0	0	0	0	2	2	1	0	0	1	2	0	1	0	0	1	0	0	0	0	1	1	0	0	2	0	2	1	0	2	1	0	1	1	2	1	1	0	0	0	0	0	0	1	0	0	0
[truncated: 952 more columns]
