# Supplementary material for: KNN-MDR: a learning approach for improving interactions mapping performances in genome wide association studies
Source: BMC Bioinformatics. 2017 Mar 21;18:184. doi: 10.1186/s12859-017-1599-7 (PMC5361736; doi:10.1186/s12859-017-1599-7)
Supplement: Supplementary file 2 — The data set(s) supporting the results of Table 1. (ZIP 22742 kb) [file 12859_2017_1599_MOESM2_ESM.zip › Nouveau dossier/S66/mkallsimul.dat]

1	0	1	2	1	0	0	1	0	1	1	0	0	0	0	0	0	2	1	1	1	1	0	0	2	0	0	1	1	2	0	1	1	2	0	0	2	2	1	0	0	0	0	0	2	1	1	0	1	0
2	1	1	1	0	0	1	2	0	0	0	1	1	0	0	0	0	0	1	1	1	1	0	1	1	1	1	1	2	0	2	0	1	1	0	2	0	0	1	0	0	0	1	1	1	1	1	0	2	0
3	1	2	0	0	0	0	1	0	0	0	0	0	0	0	0	0	1	1	0	0	1	0	0	2	0	0	2	2	0	1	1	1	2	1	1	1	2	0	0	1	0	0	0	1	0	1	0	1	0
4	0	2	1	0	0	0	1	0	1	1	1	0	0	0	0	0	1	2	1	0	0	0	1	1	0	0	1	1	1	1	0	1	1	1	0	2	1	0	0	2	1	0	1	1	1	1	0	1	0
5	0	1	1	0	0	1	2	0	0	0	1	0	1	0	0	0	0	2	2	1	0	0	1	1	1	1	2	2	0	1	1	1	2	1	0	2	2	0	0	1	1	0	0	1	1	2	0	2	0
6	1	1	2	0	0	0	2	1	1	2	0	0	0	0	0	0	0	1	2	1	2	0	0	2	0	1	1	2	1	1	2	0	1	1	1	1	1	0	0	2	1	0	0	0	1	0	0	2	0
7	1	2	1	0	0	0	2	0	0	0	1	0	0	0	0	1	1	2	1	1	1	0	0	2	0	0	1	1	1	1	0	1	1	1	1	1	1	0	0	0	0	0	2	2	1	1	0	2	0
8	0	1	1	0	0	0	1	0	0	0	2	0	0	0	0	0	0	2	2	1	0	0	0	2	0	1	1	1	1	1	1	1	2	1	0	2	1	1	0	0	0	1	1	2	2	1	0	1	0
9	1	1	1	0	0	0	2	0	0	0	1	1	0	0	0	0	1	2	2	2	1	0	0	2	0	1	2	2	0	2	0	1	1	2	0	2	2	0	0	2	1	0	0	0	2	0	0	2	0
10	1	1	1	1	0	0	2	0	1	1	0	1	0	0	0	0	2	1	1	1	2	0	1	1	1	1	1	2	0	2	0	1	2	2	0	2	2	0	0	2	0	0	0	1	0	1	0	2	0
11	0	2	1	0	0	0	2	0	1	1	0	1	1	1	1	0	2	0	0	0	2	0	1	1	1	1	0	1	1	1	0	2	2	0	1	1	1	1	0	1	0	2	2	2	0	0	0	0	1
12	0	2	0	0	0	0	0	0	0	0	2	0	0	0	0	0	1	1	1	1	2	0	1	1	0	1	1	1	0	1	2	2	2	1	0	2	2	1	0	0	0	1	1	1	1	0	0	2	0
13	0	1	1	0	0	0	2	1	0	1	1	1	1	1	1	0	1	1	1	0	2	0	0	2	0	1	1	1	1	1	0	1	1	1	1	1	2	0	0	1	0	0	0	2	0	0	0	2	0
14	0	1	1	1	0	0	1	0	2	2	0	1	2	0	0	0	1	2	1	1	1	0	1	1	0	2	1	1	1	1	0	0	0	2	0	2	2	0	0	2	0	0	0	1	0	0	0	0	1
15	0	2	1	1	0	0	2	0	0	0	1	0	1	0	0	1	0	1	1	2	1	0	0	2	0	1	2	2	1	2	0	0	0	2	0	2	2	0	0	2	0	0	0	1	0	1	0	2	0
16	1	1	1	0	0	1	2	1	0	1	0	1	2	2	2	0	0	1	1	1	2	0	0	2	0	1	1	1	1	1	0	2	2	0	1	1	1	0	0	1	0	0	1	1	1	1	0	2	0
17	1	1	2	1	0	0	1	0	0	0	0	0	0	0	0	0	0	2	1	1	2	1	0	2	0	0	0	1	2	0	1	2	2	0	1	1	2	0	0	2	0	1	1	1	0	1	1	1	0
18	0	0	2	0	0	0	1	0	1	1	1	0	0	0	0	0	2	2	1	0	2	0	0	2	0	1	2	2	0	2	0	1	1	0	2	1	1	1	0	0	0	0	1	1	1	1	0	2	0
19	1	2	0	0	0	0	1	0	1	1	1	1	1	1	1	0	0	0	0	0	2	0	0	2	0	2	2	2	1	2	1	0	0	1	2	0	1	1	0	1	0	0	0	2	1	1	1	1	0
20	0	0	2	0	0	1	1	0	1	1	1	0	1	0	0	0	2	1	1	0	2	0	0	2	0	1	2	2	0	2	0	1	1	1	1	1	1	1	1	1	1	0	0	1	1	1	0	2	0
21	1	2	0	1	0	0	1	0	1	1	0	1	1	1	1	0	1	1	1	1	1	1	0	2	0	2	1	1	2	0	1	1	1	0	2	0	1	0	0	0	1	1	1	1	1	0	0	2	0
22	1	1	1	0	0	0	1	0	0	0	1	1	2	1	1	0	2	2	1	1	1	1	0	2	0	0	2	2	0	2	1	0	0	1	2	0	2	0	0	2	0	0	0	1	0	0	0	2	0
23	1	0	1	0	0	0	2	0	0	0	0	0	0	0	0	0	2	1	1	1	1	0	1	1	1	0	2	2	1	1	1	1	1	0	2	0	1	0	0	2	0	0	0	2	0	1	0	2	0
24	1	0	2	1	1	0	1	0	0	0	1	0	0	0	0	0	2	0	0	0	2	0	0	2	0	0	1	2	1	0	2	1	1	1	1	1	1	0	0	1	0	1	1	2	1	1	0	1	0
25	1	2	1	2	0	0	1	0	1	1	0	0	1	1	1	0	2	2	2	2	2	0	0	2	0	0	1	0	1	0	1	1	1	2	0	2	1	2	0	0	0	0	0	1	1	0	0	2	0
26	1	1	1	0	0	0	2	0	2	2	0	0	0	0	0	0	1	1	1	0	2	0	0	2	0	0	2	2	1	2	0	2	2	1	1	1	1	0	0	1	0	1	1	2	1	0	0	1	1
27	1	1	2	0	0	1	1	0	0	0	1	0	0	0	0	0	2	2	1	0	2	0	0	2	0	1	2	2	1	1	2	1	1	2	0	2	0	0	0	1	1	1	1	2	1	1	0	2	0
28	1	1	2	1	0	0	2	0	0	0	1	0	0	0	0	0	1	1	1	0	2	0	0	2	1	1	1	1	1	1	1	2	2	0	1	1	1	0	0	2	0	0	2	2	1	1	1	1	0
29	1	1	1	0	0	0	2	0	1	1	1	0	0	0	0	0	1	0	0	0	2	1	0	2	1	0	1	2	0	2	0	1	1	2	0	2	1	0	0	1	0	0	0	1	0	0	0	1	0
30	1	2	0	1	0	0	2	0	0	0	0	0	0	0	0	1	1	0	0	0	2	0	0	2	2	1	1	2	1	1	2	2	2	0	1	1	1	0	0	1	0	1	1	1	1	1	0	1	1
31	1	2	1	0	0	0	2	0	1	1	0	1	1	1	2	0	1	1	0	0	1	0	0	2	0	1	1	2	1	1	1	1	2	1	1	1	2	0	0	2	0	0	0	1	0	0	0	0	1
32	0	2	0	0	0	0	2	1	1	2	0	0	0	0	0	0	1	1	1	1	2	1	1	1	1	1	2	2	0	2	0	1	1	1	1	1	1	0	0	0	0	0	0	2	0	1	0	2	0
33	1	1	1	1	0	0	1	0	0	0	0	1	2	1	1	1	1	1	1	1	1	0	1	1	0	1	1	1	1	1	0	1	1	1	1	1	1	1	0	1	0	0	1	2	0	0	0	1	0
34	1	1	0	1	0	0	2	0	1	1	0	0	0	0	0	0	0	1	0	0	1	2	0	2	0	1	0	1	2	0	1	2	2	0	1	1	0	1	1	0	0	0	1	2	2	0	0	2	0
35	1	1	1	0	0	0	2	0	1	1	1	0	0	0	0	0	1	1	1	0	2	0	0	2	0	2	1	2	1	1	1	0	1	2	0	2	1	0	0	1	0	0	1	2	1	1	0	1	0
36	0	2	1	0	0	0	2	0	2	2	0	0	2	1	1	1	1	1	0	0	2	0	0	2	0	0	2	2	0	2	1	2	2	2	0	2	2	0	0	1	0	0	0	0	2	1	1	0	0
37	1	0	2	2	0	1	1	0	0	0	1	2	2	1	1	0	2	0	0	0	1	0	0	2	0	2	2	2	0	2	0	1	1	1	0	2	1	0	0	1	0	0	0	1	0	0	1	1	0
38	1	1	1	0	0	1	2	1	1	2	0	2	2	2	2	0	1	1	1	0	2	0	0	2	0	2	2	2	0	2	2	0	1	1	1	1	1	0	0	1	0	0	0	2	0	2	0	2	0
39	1	2	0	0	0	0	2	1	1	2	0	0	1	0	0	1	1	1	1	1	2	0	1	1	1	1	1	2	1	1	1	1	1	1	0	2	1	0	0	1	0	0	1	1	1	0	0	1	1
40	1	2	0	0	0	0	2	1	0	1	0	1	1	1	2	0	1	1	2	2	1	0	0	2	0	0	0	1	1	1	1	2	2	0	1	1	1	0	0	1	0	0	1	2	2	2	0	2	0
41	0	1	2	1	0	0	2	0	1	1	0	0	1	0	1	0	2	2	2	1	1	1	0	2	0	0	1	2	2	2	0	2	2	2	0	2	1	0	0	1	0	0	0	2	0	0	0	0	0
42	0	1	1	0	0	0	0	0	1	1	1	1	1	1	1	0	0	2	0	0	1	0	0	2	1	1	2	2	0	2	0	1	1	1	1	1	1	0	1	1	0	1	1	2	1	0	0	0	2
43	0	1	1	1	0	0	2	0	0	0	0	0	0	0	0	0	1	0	1	2	1	0	1	1	0	1	2	2	0	1	1	2	2	1	1	2	2	0	0	1	0	1	1	1	1	1	0	1	1
44	1	2	1	0	0	0	2	0	2	2	0	1	2	2	2	0	0	2	1	1	0	0	1	1	0	1	2	2	0	2	0	0	0	2	0	2	2	0	0	2	0	0	1	2	1	1	1	1	0
45	0	0	2	0	0	1	1	0	1	1	1	0	1	1	1	0	2	1	1	1	1	0	0	2	0	1	1	2	1	1	1	0	0	2	0	2	1	0	0	2	0	0	1	2	1	1	0	2	0
46	0	2	0	1	0	0	2	0	2	2	0	1	1	1	1	0	1	1	1	1	2	0	1	1	0	0	1	1	1	1	0	0	0	2	0	2	1	0	1	1	1	1	1	1	1	1	0	2	0
47	1	1	1	0	0	1	2	0	2	2	0	0	0	0	0	0	0	2	0	0	1	0	0	2	0	2	0	2	2	0	2	0	0	2	0	2	1	0	0	1	0	0	1	1	1	1	0	2	0
48	1	1	0	1	0	0	2	1	1	2	0	1	2	1	1	0	1	0	0	0	2	0	1	1	0	1	2	2	0	2	1	0	0	0	1	1	1	0	0	1	0	1	1	2	2	0	0	1	1
49	1	0	2	0	1	0	1	0	1	1	0	0	0	0	0	0	1	0	1	2	1	1	1	1	1	1	2	2	0	2	0	1	1	2	0	2	1	0	0	1	0	0	1	2	1	1	0	0	1
50	1	1	1	1	0	0	2	1	0	1	0	0	1	0	0	1	0	1	2	1	1	0	1	1	1	0	1	1	1	1	0	1	2	2	0	2	1	0	0	0	1	1	1	2	2	0	0	1	1
51	0	0	2	0	0	0	2	0	1	1	0	1	2	2	2	0	2	2	0	0	1	0	0	2	0	1	0	2	2	0	2	2	2	0	1	1	1	0	0	1	0	0	0	2	0	2	0	2	0
52	1	0	2	0	0	1	1	0	1	1	0	1	2	1	1	1	2	1	1	1	1	1	0	2	0	2	1	2	1	2	0	2	2	2	1	1	1	0	1	1	0	0	0	2	2	1	0	1	0
53	0	0	2	0	0	1	1	0	0	0	2	0	0	0	0	1	1	1	0	0	1	1	0	2	0	1	2	2	0	2	1	1	1	1	1	1	2	1	0	1	0	0	2	2	1	1	0	1	1
54	0	0	2	1	0	0	1	1	0	2	1	1	1	0	0	0	2	0	0	0	2	0	0	2	0	0	1	1	1	1	1	1	1	1	1	1	1	0	0	1	0	0	0	0	0	1	0	2	0
55	0	2	1	2	0	0	2	0	0	0	1	0	0	0	0	0	1	1	0	0	1	0	0	2	0	1	1	1	2	0	1	0	0	1	2	0	1	0	0	1	0	0	1	2	1	1	1	1	1
56	0	1	0	0	0	0	1	0	1	1	1	0	0	0	0	0	0	2	1	1	2	0	0	2	0	1	1	2	1	2	0	0	1	1	1	1	0	0	0	0	1	1	1	2	2	0	1	1	0
57	0	2	0	0	0	0	2	0	0	0	1	0	1	0	0	0	1	0	0	0	2	0	1	1	1	0	1	2	1	1	2	1	1	1	1	1	2	0	0	1	0	0	1	1	1	1	0	1	0
58	0	1	1	1	0	0	2	0	1	1	0	0	2	1	1	1	1	1	0	1	1	0	0	2	0	0	2	2	0	1	0	0	1	2	1	2	1	0	1	1	0	0	1	2	2	1	0	1	1
59	0	2	1	0	0	0	1	1	0	1	1	0	0	0	0	0	1	1	0	0	1	0	0	2	0	1	1	1	2	0	1	0	0	1	0	2	1	0	0	2	0	0	0	2	0	1	0	2	0
60	1	1	1	0	0	0	2	0	1	1	1	0	1	1	0	0	1	0	0	0	2	0	0	2	0	2	2	2	0	1	1	0	0	2	0	2	1	1	1	2	1	0	1	1	1	0	0	2	0
61	0	2	0	0	0	0	1	0	1	1	1	0	1	1	1	0	0	1	1	2	1	0	0	2	0	0	1	1	2	0	1	1	2	1	0	2	2	0	0	0	0	0	0	0	0	0	0	2	0
62	1	0	2	0	0	1	2	0	0	0	1	0	1	0	1	0	2	1	1	1	2	0	0	2	0	1	2	2	0	2	0	1	1	1	0	2	1	1	0	0	0	0	0	0	0	1	1	0	0
63	1	2	1	1	0	0	2	1	0	1	0	1	2	1	1	0	2	1	1	1	1	0	0	2	0	2	1	2	2	2	0	2	2	2	0	2	1	2	0	0	0	0	0	1	0	1	0	1	0
64	1	2	0	1	0	0	1	0	1	1	1	0	1	1	1	0	1	1	1	1	1	1	0	2	0	1	2	2	0	2	1	1	2	0	1	1	1	0	1	1	0	0	0	1	0	0	0	2	0
65	0	1	2	0	0	0	1	0	1	1	1	0	0	0	0	0	1	1	1	1	0	0	1	1	1	1	2	1	1	1	1	1	2	1	1	1	1	1	0	1	0	0	1	2	1	0	0	1	0
66	1	1	1	1	0	1	2	1	0	1	0	2	2	2	2	0	2	1	1	0	2	0	1	1	1	0	2	2	0	2	0	1	2	0	0	2	1	0	0	1	0	0	0	1	2	1	0	1	0
67	1	1	2	1	0	0	1	0	0	0	1	1	2	2	2	0	0	0	0	0	2	0	0	2	0	2	2	2	1	1	2	0	1	1	0	2	1	0	1	1	0	0	0	2	0	1	0	1	1
68	1	2	1	0	0	1	2	0	0	0	1	0	0	0	0	0	2	0	0	1	2	0	1	1	0	1	1	1	1	1	1	1	1	2	0	2	2	0	0	1	0	1	1	1	1	1	0	2	0
69	1	1	2	1	0	0	1	0	0	0	0	0	0	0	0	0	2	1	1	1	1	0	1	1	1	0	1	1	1	1	1	0	1	2	0	2	1	0	1	1	0	1	1	1	0	1	0	2	0
70	1	1	1	1	0	0	0	0	0	0	2	1	1	1	1	0	2	0	1	1	2	0	1	1	1	0	2	2	0	2	1	1	0	0	1	1	2	0	0	1	0	0	0	1	0	0	0	2	0
71	0	2	0	1	0	0	2	1	0	1	0	0	2	1	1	1	0	1	1	1	0	0	0	2	0	2	1	2	1	1	2	1	1	1	1	1	2	1	0	0	0	0	0	1	1	2	0	1	1
72	0	1	1	0	0	0	1	0	0	0	1	0	0	0	0	0	1	2	1	1	1	0	0	2	0	0	1	1	2	1	0	2	2	0	1	0	1	0	1	1	0	0	0	2	0	0	0	1	0
73	0	2	1	0	0	0	2	0	0	0	1	0	1	1	1	0	0	0	0	0	2	0	1	1	1	2	1	1	1	2	0	2	2	1	2	2	1	0	1	1	0	0	0	2	0	2	0	1	0
74	1	1	1	0	0	0	2	0	1	1	0	1	1	1	1	0	1	1	1	1	1	0	0	2	0	0	2	2	1	2	0	1	1	0	2	0	2	0	0	1	0	0	0	0	1	0	0	0	1
75	0	2	0	0	0	0	1	0	1	1	1	0	1	0	0	1	2	0	0	0	1	0	0	2	0	1	1	1	1	1	0	1	2	1	1	1	1	0	0	1	0	0	0	0	0	1	0	2	0
76	0	1	1	0	0	0	2	0	1	1	0	1	1	1	1	0	1	1	1	1	1	0	0	2	0	0	1	2	0	1	1	1	1	1	1	1	1	1	0	2	0	0	0	2	1	0	0	1	0
77	1	2	0	0	0	0	1	0	0	0	1	1	1	1	1	0	0	2	2	1	0	0	0	2	0	0	1	1	0	1	1	1	1	2	0	2	2	0	0	1	0	0	0	0	0	1	0	1	1
78	1	1	1	0	0	1	1	0	1	1	1	1	1	1	1	0	1	1	1	0	2	1	0	2	0	2	1	2	1	1	1	2	2	0	1	1	1	0	0	2	1	0	0	0	2	2	0	1	0
79	1	0	2	0	0	1	1	0	0	0	2	0	0	0	0	0	1	1	1	0	2	0	0	2	1	1	2	2	1	1	2	1	2	1	1	1	1	0	0	2	0	0	0	1	0	0	2	0	0
80	0	1	2	1	0	0	2	0	0	0	1	0	1	0	0	1	2	2	1	1	2	0	0	2	0	1	1	2	1	1	2	1	1	1	1	1	2	0	0	1	0	0	0	1	0	1	0	2	0
81	0	2	0	0	0	0	1	0	1	1	1	0	2	0	0	1	2	0	0	0	2	0	0	2	0	1	2	2	0	1	1	0	1	0	1	2	0	0	0	0	0	1	1	2	1	0	0	0	0
82	1	0	2	0	0	2	2	0	2	2	0	1	1	1	1	0	2	1	1	0	2	0	0	2	0	1	2	2	0	2	0	0	0	1	2	1	2	0	0	1	0	1	1	1	1	1	0	2	0
83	1	2	0	0	0	0	1	0	1	1	0	0	0	0	0	0	2	0	0	1	2	0	1	1	1	1	1	2	2	1	1	0	0	2	0	2	2	0	0	1	0	0	0	0	0	1	0	2	0
84	1	1	1	1	0	0	2	0	0	0	1	1	1	1	1	0	1	2	2	1	0	0	0	2	0	1	2	2	1	1	0	1	1	1	1	1	0	0	0	1	0	1	1	1	0	2	1	1	1
85	0	1	1	0	0	0	2	1	1	2	0	0	0	0	0	0	1	0	0	0	1	0	0	2	1	0	2	2	1	1	1	1	2	1	0	2	1	0	0	2	0	0	0	1	0	1	0	1	0
86	0	1	2	1	0	0	1	0	1	1	1	0	0	0	0	0	2	1	1	1	2	0	1	1	0	1	1	1	0	1	1	0	0	2	0	2	1	0	0	1	1	0	0	2	0	2	0	2	0
87	0	2	0	0	0	0	1	1	0	1	1	0	0	0	0	0	1	1	1	1	2	0	0	2	0	1	2	2	0	2	0	1	1	1	0	1	2	0	0	1	0	0	1	2	1	0	0	1	1
88	0	1	1	0	0	0	1	0	1	1	1	1	1	1	1	0	1	1	1	1	2	0	1	1	1	0	2	2	1	2	0	1	1	1	0	1	1	0	0	0	0	0	0	0	0	1	0	2	0
89	1	2	0	0	0	0	2	1	0	1	0	1	2	1	1	1	2	2	1	1	2	0	0	2	1	2	0	1	2	0	1	1	1	1	1	1	1	0	1	1	0	0	0	2	1	0	0	1	1
90	0	2	1	0	0	0	2	0	1	1	1	1	1	1	1	0	1	0	0	0	2	1	0	2	0	2	1	1	1	2	0	2	2	2	0	2	1	0	0	1	0	0	0	2	0	1	0	0	0
91	0	2	0	1	1	0	2	1	1	2	0	1	1	1	1	0	1	2	2	2	1	0	0	2	0	0	0	2	2	0	2	0	1	2	1	2	1	1	0	1	0	1	1	2	1	0	0	1	0
92	0	1	1	0	0	1	2	0	1	1	1	0	0	0	1	0	1	0	0	0	2	0	1	1	1	1	2	2	0	2	1	0	1	2	1	2	1	1	0	1	0	0	0	2	0	1	0	2	0
93	1	0	2	0	0	1	1	0	1	1	0	0	1	1	1	0	1	0	1	1	2	0	0	2	0	1	1	2	1	1	0	1	1	1	1	1	2	0	0	1	0	0	0	0	2	2	0	2	0
94	1	0	2	0	0	0	1	0	1	1	1	0	0	0	0	0	0	1	1	1	2	0	1	1	1	1	1	2	2	1	1	2	2	1	1	1	1	0	1	0	0	0	1	2	0	1	0	1	1
95	0	1	1	0	0	1	2	0	1	1	1	0	1	0	0	1	2	1	1	1	2	1	0	2	0	2	2	2	1	2	1	1	1	1	1	1	1	0	0	0	1	0	1	2	1	0	0	2	0
96	1	1	1	0	0	1	1	0	2	2	0	0	2	2	2	0	1	0	1	1	2	0	0	2	0	1	1	2	2	1	1	1	2	2	0	2	2	0	0	1	0	1	1	1	0	1	0	0	1
97	1	1	1	0	0	1	2	0	1	1	1	0	1	1	1	0	2	1	1	1	1	0	0	2	0	1	1	2	0	1	2	0	0	1	0	2	1	1	0	1	0	0	1	2	1	1	0	2	0
98	1	1	1	1	0	0	2	1	0	1	0	0	0	0	0	0	1	0	1	1	2	0	0	2	0	1	2	2	0	0	0	1	1	0	2	0	0	0	1	0	0	0	0	0	1	0	1	0	0
99	1	0	2	0	0	0	2	0	1	1	0	0	0	0	0	0	1	2	0	0	1	0	0	2	0	0	1	2	2	0	2	1	2	1	0	2	2	0	0	1	0	0	0	2	0	2	0	2	0
100	0	0	2	0	0	1	2	0	1	1	0	0	0	0	0	0	1	1	0	0	1	0	1	1	1	0	2	2	1	2	0	1	1	1	0	2	2	0	0	2	0	1	2	2	1	0	0	2	0
101	0	0	2	0	0	1	2	0	1	1	1	0	0	0	0	0	1	0	1	1	1	0	1	1	1	0	0	1	0	0	1	2	2	1	1	2	1	1	0	1	0	0	1	1	1	0	0	1	0
102	1	0	2	1	0	0	2	0	0	0	0	0	0	0	0	0	1	1	1	1	1	1	1	1	1	1	2	2	1	0	1	1	1	0	1	1	2	0	0	1	0	0	0	0	0	1	0	0	1
103	1	1	1	1	0	0	0	0	1	1	0	1	2	1	1	0	0	2	1	1	2	0	0	2	0	0	0	1	0	0	2	1	1	1	0	2	0	1	1	0	0	0	1	2	0	0	0	2	0
104	0	1	2	1	0	0	1	0	1	1	1	0	1	0	0	1	2	1	1	1	1	0	1	1	1	1	2	2	1	2	0	1	2	2	0	2	1	1	0	1	0	0	0	2	0	0	0	0	0
105	1	1	0	1	0	0	1	0	1	1	0	0	0	0	0	0	2	0	0	0	2	0	2	0	1	0	2	2	1	0	1	1	1	1	1	1	2	1	0	1	0	0	0	1	1	2	0	1	0
106	0	1	2	1	0	0	2	0	0	0	0	0	0	0	0	0	1	0	0	0	2	0	0	2	0	1	2	2	0	2	1	0	0	0	1	1	1	0	0	0	0	0	1	2	1	0	0	2	0
107	1	1	1	0	0	0	2	0	0	0	0	1	1	1	1	0	0	1	0	0	1	0	1	1	1	1	2	2	0	2	0	0	0	2	0	2	1	1	0	1	0	0	0	0	0	1	0	1	0
108	1	1	2	1	0	0	1	0	0	0	0	0	0	0	0	0	1	1	1	1	2	0	0	2	0	0	2	2	0	1	0	1	1	0	1	1	1	0	1	1	0	0	0	0	0	0	1	1	0
109	0	0	2	0	0	1	2	1	1	2	0	0	0	0	0	0	0	1	0	0	0	0	0	2	0	1	2	2	0	2	1	2	2	0	2	0	1	0	0	0	0	0	1	2	1	2	0	1	1
110	1	2	1	2	0	0	1	0	1	1	1	0	1	1	1	0	2	2	1	1	1	0	1	1	0	1	2	2	0	2	0	2	2	1	1	1	1	0	0	1	0	0	1	1	1	0	0	1	1
111	1	2	0	0	0	0	2	0	2	2	0	0	1	0	0	1	1	1	0	0	1	0	0	2	0	0	1	0	2	0	0	2	2	2	0	2	2	0	0	1	1	0	0	1	0	0	1	2	0
112	0	1	2	1	0	0	2	1	0	1	0	0	1	0	0	1	0	1	1	1	2	0	0	2	0	1	1	2	1	1	2	0	0	2	0	2	1	1	0	2	0	1	1	1	0	2	0	1	0
113	0	0	2	0	0	1	1	0	0	0	1	0	0	0	0	0	0	0	0	0	2	0	0	2	0	0	1	1	0	1	1	1	1	1	0	2	1	1	0	1	0	0	1	2	1	0	0	0	2
114	1	1	2	1	0	1	2	0	1	1	0	0	0	0	0	0	1	1	1	1	1	0	0	2	0	2	0	1	2	0	1	1	1	2	0	2	2	0	0	2	0	1	1	2	0	0	0	2	0
115	1	0	2	2	0	1	1	0	0	0	2	0	0	0	1	0	1	2	1	1	1	0	0	2	0	1	1	2	1	1	2	1	1	1	1	1	0	0	0	0	0	0	0	2	0	1	0	0	1
116	0	1	1	0	0	0	2	0	1	1	1	0	0	0	1	0	2	1	1	0	2	0	0	2	0	1	1	2	0	1	2	0	0	2	0	2	2	0	0	0	0	1	2	2	0	1	1	0	0
117	0	0	1	0	0	0	2	1	0	1	0	1	2	1	1	1	2	0	0	0	2	0	0	2	0	1	2	2	1	1	1	1	2	1	1	1	1	0	0	1	0	0	1	2	1	0	0	2	0
118	1	0	2	0	0	0	1	0	1	1	0	0	1	0	0	0	2	2	1	1	1	1	0	2	0	2	0	2	0	1	2	1	1	2	0	2	2	0	0	1	0	0	0	0	0	1	0	1	1
119	1	1	1	0	0	0	2	0	0	0	0	0	0	0	0	0	0	1	1	1	2	0	0	2	0	1	2	2	1	1	2	1	1	2	0	2	1	0	0	2	0	0	1	2	1	0	0	2	0
120	1	0	2	0	0	1	2	1	0	1	0	0	0	0	0	0	2	0	0	0	2	0	0	2	0	1	1	1	1	1	0	2	2	0	1	1	1	0	0	0	0	0	0	1	0	1	0	1	0
121	1	2	0	0	0	0	2	1	0	1	0	0	0	0	0	0	0	1	0	0	0	0	0	2	0	1	2	2	0	1	0	0	1	2	1	2	2	1	0	0	0	0	1	2	0	0	0	1	1
122	0	2	1	0	0	0	2	0	1	1	1	0	0	0	0	0	2	0	0	0	2	0	1	1	0	2	1	2	1	1	1	2	2	2	0	2	1	1	0	2	0	2	2	2	1	0	0	1	1
123	0	2	1	1	0	0	2	0	1	1	1	0	1	0	0	0	1	2	1	1	1	0	1	1	0	0	2	0	1	0	1	1	1	1	1	1	1	0	1	1	0	0	1	2	1	1	0	2	0
124	1	0	2	2	0	1	2	1	0	1	0	1	2	2	2	0	0	1	2	1	2	0	0	2	0	0	0	2	1	0	1	0	1	1	0	2	1	1	0	1	0	0	0	2	0	0	0	2	0
125	1	1	1	0	0	1	1	0	1	1	1	0	1	1	1	0	0	0	1	1	2	0	0	2	0	2	0	1	2	0	1	1	1	1	1	1	2	0	0	2	0	0	0	2	0	0	0	1	1
126	0	1	1	0	0	0	2	0	1	1	0	0	2	0	0	1	1	0	0	0	2	0	1	1	1	1	1	2	1	1	1	1	1	1	0	2	1	0	0	0	0	0	0	2	0	1	0	2	0
127	0	2	1	0	0	0	1	0	1	1	1	1	1	1	1	0	1	1	1	1	1	1	1	1	1	1	2	2	0	2	0	0	2	0	2	1	1	0	0	1	0	1	1	1	1	1	0	2	0
128	1	0	2	0	0	1	1	1	1	2	0	0	1	0	0	1	2	2	2	2	0	0	0	2	0	1	1	1	1	1	1	1	1	2	0	2	1	0	1	0	0	0	1	1	1	0	0	2	0
129	0	0	2	0	0	1	2	0	1	1	2	1	2	2	2	0	1	0	0	0	2	0	0	2	0	1	1	2	2	1	2	0	2	0	2	1	2	0	0	2	0	0	0	0	0	0	1	0	0
130	0	0	2	0	0	0	2	0	0	0	0	0	0	0	0	0	2	1	1	1	2	0	1	1	0	1	2	2	0	2	0	1	2	1	1	1	1	1	1	2	2	0	0	2	1	1	0	1	1
131	1	1	1	1	0	0	1	0	0	0	2	0	0	0	0	0	1	0	1	1	2	0	1	1	1	1	0	1	0	0	2	0	1	2	0	2	1	0	0	2	0	0	0	1	0	0	0	1	0
132	0	0	2	0	0	0	2	0	2	2	0	0	0	0	0	0	1	1	2	2	1	0	0	2	0	1	1	1	1	2	0	1	1	1	0	2	1	1	0	0	0	1	1	2	1	1	1	1	0
133	0	1	1	0	0	0	2	0	2	2	0	0	1	0	0	1	2	1	0	0	1	0	1	1	0	0	1	1	1	1	0	2	2	2	0	2	0	0	0	1	0	0	0	2	0	2	0	2	0
134	1	1	2	1	0	1	1	0	1	1	1	0	1	0	0	1	2	0	0	0	2	0	0	2	0	2	1	2	2	0	2	0	0	2	0	1	2	0	0	0	0	1	1	2	1	1	0	2	0
135	1	1	1	1	0	1	1	0	1	1	1	0	2	0	0	1	1	0	1	0	2	0	0	2	0	1	1	2	0	1	2	1	2	1	0	2	1	1	0	1	0	1	1	2	2	1	0	1	1
136	1	0	2	0	0	1	2	1	0	1	0	0	0	0	0	0	0	0	1	1	2	1	0	2	0	1	2	2	0	2	1	0	1	1	1	1	1	1	0	1	0	0	0	1	0	0	0	1	1
137	1	0	2	0	0	1	1	0	0	0	2	0	1	1	0	0	2	1	0	0	2	0	0	2	0	1	1	2	0	1	0	2	2	1	2	0	1	1	0	1	0	0	0	0	0	0	0	2	0
138	0	1	1	0	0	0	2	0	2	2	0	1	1	1	1	0	1	0	0	0	1	0	0	2	0	0	2	2	0	2	1	1	1	1	0	2	1	0	0	2	0	0	0	1	0	1	0	2	0
139	0	1	1	0	1	1	2	0	1	1	0	0	1	0	0	1	1	1	1	1	2	0	1	1	0	0	1	1	1	1	0	2	1	1	0	2	0	0	0	0	1	1	1	1	1	0	0	1	0
140	0	1	2	0	0	0	1	0	0	0	1	1	1	1	1	0	1	0	0	0	2	0	0	2	1	0	2	2	0	1	0	0	0	1	2	1	1	0	0	1	0	0	0	2	1	0	0	2	0
141	0	1	2	1	0	0	2	0	0	0	0	1	1	1	1	0	1	2	1	1	2	0	0	2	0	2	1	2	1	1	2	1	1	0	1	1	0	0	0	1	1	0	0	2	1	0	0	0	2
142	0	2	1	0	0	0	1	0	0	0	2	1	2	1	1	0	2	0	0	0	1	1	0	2	1	0	1	1	2	0	1	1	1	1	0	2	2	0	0	1	0	0	0	2	0	1	0	1	1
143	1	1	1	0	0	1	2	0	0	0	1	1	1	1	1	0	1	2	1	1	1	0	0	2	0	1	2	2	1	2	1	1	1	1	1	1	1	1	1	1	1	0	1	1	1	1	1	0	0
144	1	1	1	1	0	0	1	1	0	1	0	0	0	0	0	0	1	1	1	1	0	0	0	2	1	0	1	1	0	1	2	1	1	1	1	1	1	0	1	1	0	1	2	2	0	1	0	1	0
145	1	2	0	0	0	0	2	1	0	1	0	1	1	1	1	0	1	1	1	1	1	0	0	2	0	0	1	2	1	1	2	1	1	0	2	0	1	1	0	0	0	1	1	1	1	0	0	2	0
146	1	1	2	0	0	1	2	0	1	1	2	0	0	0	0	0	1	0	0	0	2	0	0	2	0	1	1	1	2	0	1	1	1	2	1	2	2	0	0	2	0	0	0	2	0	1	0	0	2
147	0	0	2	0	0	0	2	0	1	1	0	0	0	0	1	0	1	0	0	0	2	0	1	1	1	1	0	2	1	0	1	0	1	1	1	1	0	0	0	0	1	0	0	2	0	1	0	2	0
148	1	0	2	0	1	0	2	1	1	1	0	0	0	0	0	0	1	0	0	0	2	0	0	2	0	1	0	1	1	1	0	0	0	2	0	2	2	0	0	2	0	0	0	0	0	1	0	1	1
149	1	2	1	2	0	0	0	0	0	0	1	0	2	1	1	0	0	1	0	1	1	0	0	2	0	0	2	2	0	2	0	0	1	2	0	2	1	0	0	0	0	1	1	2	0	0	0	1	0
150	1	1	2	1	0	0	2	0	1	1	1	1	1	1	1	0	0	2	2	2	0	0	1	1	1	1	2	2	0	2	0	2	2	0	1	1	2	0	0	0	0	0	0	0	2	0	0	1	0
151	0	2	0	1	0	0	1	0	0	0	1	0	1	0	0	0	1	1	1	1	2	0	0	2	0	1	1	1	0	1	0	2	2	2	0	2	1	0	0	1	0	0	1	1	1	1	0	2	0
152	1	1	1	0	0	0	1	0	0	0	2	0	0	0	0	0	2	2	1	0	2	0	1	1	0	1	2	1	1	0	1	2	1	1	0	2	1	1	0	1	0	0	0	2	0	1	1	0	0
153	0	2	0	0	0	0	2	0	2	2	0	0	0	0	0	0	0	0	0	0	2	0	0	2	1	0	1	1	1	1	0	1	1	1	1	1	1	0	0	1	0	0	0	1	1	1	0	1	0
154	1	1	1	0	0	0	2	0	1	1	0	0	0	0	0	0	2	0	0	1	2	0	0	2	0	2	1	2	1	1	1	0	1	2	0	2	2	1	0	1	0	0	1	2	1	0	0	2	0
155	0	1	2	0	0	0	1	0	0	0	0	1	2	2	2	0	1	0	0	0	2	0	1	1	1	0	1	1	1	1	0	1	1	2	2	0	1	0	1	1	0	1	1	2	0	1	1	1	0
156	1	2	1	0	0	0	2	0	2	2	0	1	1	1	1	0	1	1	0	0	2	0	2	0	0	1	2	2	0	2	1	2	2	0	1	1	1	1	0	1	0	0	0	1	1	0	1	0	0
157	1	2	0	1	0	0	2	0	1	1	0	1	0	0	0	0	1	0	1	0	2	0	1	1	1	0	1	2	1	1	1	0	0	1	0	2	0	0	0	0	0	1	1	1	1	1	0	2	0
158	0	2	0	0	0	0	2	1	0	1	0	0	1	1	1	0	0	0	1	1	2	0	0	2	1	2	1	2	1	2	0	1	1	1	0	2	1	0	0	2	0	0	1	2	1	1	1	0	0
159	0	1	1	1	0	0	2	1	0	1	0	0	0	0	0	0	0	2	2	2	0	0	0	2	0	0	1	0	2	0	0	1	2	0	2	0	2	0	0	2	1	0	0	2	0	0	0	2	0
160	0	1	2	1	0	0	1	0	0	0	0	0	0	0	0	0	2	0	1	1	2	0	1	1	1	0	1	2	1	1	2	1	1	1	1	1	1	0	0	1	0	0	0	2	0	0	0	2	0
161	0	1	1	0	0	0	2	1	0	1	0	0	0	0	0	0	1	0	0	0	2	0	1	1	1	1	2	2	2	1	1	1	1	2	1	1	2	0	0	2	0	0	1	2	1	0	0	2	0
162	1	2	1	1	0	0	2	0	0	0	1	0	0	0	1	0	0	1	1	1	2	0	1	1	1	1	2	2	0	2	1	0	1	1	1	1	2	0	0	2	0	0	1	2	1	0	1	0	1
163	0	2	0	1	0	0	2	0	1	1	0	2	2	2	2	0	2	1	1	0	2	0	1	1	0	1	2	2	0	2	1	0	2	0	2	1	1	0	1	1	0	0	0	1	0	1	0	1	0
164	0	1	2	0	0	0	2	0	2	2	0	1	1	1	1	0	2	0	0	1	1	0	0	2	0	1	1	2	0	1	2	1	0	0	1	1	1	0	0	1	0	1	2	2	1	0	0	1	1
165	1	0	2	0	0	0	2	0	2	2	0	0	0	0	0	0	2	0	0	1	1	0	0	2	0	0	0	1	2	0	1	0	0	2	0	2	1	2	0	0	0	0	0	1	0	0	0	2	0
166	1	1	1	1	0	0	1	0	0	0	2	0	0	0	0	0	1	0	0	0	2	0	0	2	0	0	2	2	0	2	1	0	1	1	1	1	1	0	0	1	0	0	1	2	1	1	0	2	0
167	0	1	1	0	0	0	2	0	1	1	1	0	1	1	1	0	1	2	1	1	1	1	0	2	0	1	1	0	2	0	0	0	1	1	1	1	1	0	0	1	0	0	0	2	0	0	1	0	0
168	0	2	1	1	0	0	2	0	2	2	0	0	0	0	0	0	1	1	1	1	1	0	0	2	0	1	2	2	0	2	0	1	1	0	1	1	1	0	1	1	0	0	1	2	1	1	0	2	0
169	1	2	1	1	0	0	2	1	1	2	0	0	1	0	0	1	2	2	2	2	2	0	1	1	1	1	1	2	1	1	2	2	2	1	0	2	1	1	0	1	0	0	0	1	0	0	0	1	1
170	1	0	2	0	0	1	1	0	0	0	1	0	0	0	0	0	2	1	1	1	2	0	0	2	0	0	1	2	1	1	2	1	2	1	1	1	1	0	0	1	0	0	0	0	1	0	0	1	0
171	0	1	1	1	0	0	2	0	2	2	0	0	0	0	0	0	1	2	2	1	0	0	0	2	0	0	1	2	2	2	0	2	2	1	0	2	1	0	0	1	0	0	0	0	0	1	0	1	0
172	0	2	0	0	0	0	1	1	1	2	0	0	0	0	1	0	1	2	1	1	2	0	0	2	1	0	1	1	0	1	0	2	2	0	2	0	2	0	0	0	0	0	0	1	0	0	0	2	0
173	0	2	2	0	0	0	2	1	0	1	0	0	1	0	0	1	1	1	1	1	1	0	1	1	0	0	1	2	1	1	2	0	0	1	0	2	2	1	1	2	1	0	0	1	0	1	0	2	0
174	0	2	0	0	0	0	2	1	1	2	0	0	0	0	0	0	2	0	0	0	2	0	0	2	0	1	2	2	0	1	2	0	0	0	1	1	0	0	0	1	1	0	0	1	0	0	0	1	0
175	0	1	2	0	0	0	2	0	1	1	1	0	1	1	1	0	2	2	1	0	2	0	0	2	0	1	1	2	1	2	0	1	2	1	1	1	1	1	0	1	0	0	0	2	0	1	0	2	0
176	0	1	1	1	0	0	1	1	1	2	0	1	2	2	2	0	1	1	1	1	1	0	1	1	0	0	2	2	0	2	1	1	1	2	1	2	1	0	0	0	0	0	0	2	0	1	0	0	1
177	0	1	1	0	0	0	1	0	1	1	0	0	0	0	0	0	1	0	0	0	2	0	0	2	0	1	0	2	1	1	1	1	2	2	0	2	2	0	0	2	0	0	1	1	1	0	0	2	0
178	0	2	0	0	0	0	2	0	1	1	1	0	2	2	2	0	1	0	0	0	2	0	1	1	1	0	1	2	0	1	1	0	0	2	0	2	1	1	0	0	0	0	0	2	1	0	0	0	2
179	0	2	0	0	0	0	2	1	1	2	0	1	1	1	2	0	0	0	0	1	2	0	0	2	0	2	1	1	2	0	1	1	1	1	0	2	1	0	0	1	0	0	0	1	0	1	0	1	0
180	1	0	1	0	0	0	2	1	0	1	0	1	1	1	2	0	1	0	0	0	2	0	0	2	1	1	1	1	1	1	0	1	1	2	0	2	2	0	0	2	0	0	0	1	0	1	0	2	0
181	1	2	0	0	0	0	2	0	1	1	1	0	0	0	0	0	1	1	1	1	2	1	0	2	0	2	1	2	0	1	1	1	2	1	1	1	1	0	0	2	1	0	0	1	0	0	0	2	0
182	1	0	2	0	0	0	2	1	0	1	0	0	0	0	0	0	1	1	2	1	2	0	0	2	0	1	2	2	0	2	0	0	1	2	0	2	1	0	0	1	0	0	0	2	0	0	0	2	0
183	1	2	1	0	0	0	2	0	2	2	0	1	2	1	1	1	1	0	0	0	2	1	1	1	0	0	1	2	0	1	1	1	1	1	1	1	2	0	0	1	0	0	1	2	1	0	0	1	0
184	1	1	2	0	0	0	1	0	1	1	1	0	0	0	0	0	1	0	0	0	2	0	0	2	1	2	2	2	1	1	2	0	1	2	0	2	2	0	0	1	0	0	1	2	1	0	1	1	0
185	1	0	2	1	0	1	2	0	0	0	1	0	2	1	1	0	2	0	0	0	2	0	1	1	0	0	2	2	1	2	1	2	2	1	1	1	1	0	0	2	1	0	0	1	0	1	0	1	1
186	1	0	2	0	0	1	2	1	0	1	0	0	1	0	0	0	2	1	1	1	1	0	0	2	0	0	1	1	0	1	2	0	1	0	1	2	2	1	0	1	0	0	2	2	2	1	0	2	0
187	0	2	1	1	0	0	1	0	0	0	1	0	2	1	2	0	1	2	1	1	1	0	0	2	0	1	2	2	1	2	1	1	2	2	0	2	2	0	0	2	0	0	0	0	1	1	0	2	0
188	0	2	1	1	0	0	2	0	2	2	0	1	1	1	1	0	1	2	0	1	1	0	1	2	0	0	1	1	2	0	1	2	2	2	0	2	1	1	0	1	0	1	1	2	2	0	0	1	0
189	1	1	1	1	0	0	1	1	0	1	1	1	2	2	2	0	2	0	0	0	1	0	0	2	0	1	2	2	0	1	2	2	2	0	1	0	2	0	0	2	0	0	0	2	0	2	0	2	0
190	1	0	2	0	0	1	1	0	0	0	1	0	1	0	0	1	2	1	1	1	1	1	1	1	0	1	1	1	2	1	0	0	0	1	0	2	2	0	0	2	1	0	0	1	0	1	0	1	0
191	1	2	0	1	0	0	2	0	2	2	0	1	1	1	1	0	1	2	1	1	1	0	0	2	0	1	2	2	0	2	0	2	2	0	1	1	1	0	0	1	0	0	1	2	1	0	0	1	0
192	0	0	1	0	0	0	1	0	1	1	0	0	0	0	0	0	2	0	0	0	2	0	1	1	1	1	2	2	0	1	1	2	2	0	2	0	1	0	0	2	1	1	1	2	1	0	0	2	0
193	0	2	0	0	0	0	1	0	0	0	1	1	2	1	1	0	1	1	0	0	1	0	1	1	0	1	1	1	2	1	0	1	1	1	0	2	1	0	0	1	0	0	0	1	0	1	0	1	0
194	0	0	2	1	0	0	1	0	1	1	1	0	1	1	1	0	1	0	0	0	2	0	0	2	0	2	1	2	0	1	1	1	2	0	1	1	1	0	0	1	0	0	0	1	1	0	1	1	0
195	1	0	2	0	0	1	1	2	0	2	0	0	1	0	0	1	2	0	0	0	2	0	1	1	0	1	1	2	0	1	2	2	2	0	1	1	1	0	0	0	0	0	0	2	0	2	0	1	0
196	1	1	1	0	0	1	0	0	0	0	2	0	0	0	0	0	0	0	1	1	2	0	0	2	1	0	2	1	1	0	1	1	1	0	1	1	2	0	0	2	0	1	1	1	2	0	0	1	0
197	0	1	2	2	0	0	2	1	0	1	1	0	1	1	1	0	1	0	0	0	2	0	0	2	0	0	1	2	2	1	1	1	2	1	1	1	2	1	0	1	0	0	0	2	0	1	0	1	0
198	1	1	2	0	0	0	1	0	1	1	1	1	1	1	1	0	1	0	0	0	2	0	0	2	0	1	1	1	1	1	0	0	0	1	1	1	1	0	0	0	0	0	0	2	0	1	0	2	0
199	0	2	0	0	0	1	2	1	0	1	0	1	1	0	0	0	1	1	2	2	1	0	0	2	0	2	2	2	0	1	1	1	1	2	1	2	1	0	0	1	0	1	1	1	1	0	0	2	0
200	1	2	0	0	0	0	0	0	1	1	1	0	0	0	0	0	2	1	1	1	1	0	0	2	0	0	1	1	1	1	1	1	1	0	2	0	0	1	1	0	0	0	0	1	0	0	1	0	1
201	1	1	1	1	0	0	0	0	1	1	1	0	0	0	0	0	1	1	1	0	2	0	1	1	0	2	0	1	2	0	1	1	1	2	0	2	2	0	0	2	0	0	1	2	2	2	0	2	0
202	0	1	2	1	0	0	2	0	0	0	1	1	1	1	1	0	0	0	0	0	2	0	0	2	0	1	2	2	0	2	0	2	2	0	2	0	1	0	0	1	0	0	0	1	0	1	0	1	0
203	1	2	1	0	0	0	1	0	2	2	0	0	0	0	0	0	2	0	0	1	2	0	0	2	0	1	2	2	1	2	0	0	0	2	0	2	1	0	0	1	1	0	0	1	0	0	0	1	0
204	1	1	2	0	0	0	2	1	1	1	0	0	1	0	0	1	1	1	0	0	1	0	0	2	0	1	1	1	1	1	0	1	1	2	0	2	2	0	0	1	1	0	1	2	1	0	0	0	0
205	0	1	1	1	0	0	1	1	0	1	1	0	0	0	0	0	0	0	1	1	2	0	1	1	0	1	1	1	0	1	2	0	0	2	0	1	0	0	1	0	0	0	0	2	0	2	0	2	0
206	0	1	1	0	0	0	2	0	0	0	1	0	2	1	2	0	1	0	0	0	2	0	0	2	0	1	0	2	2	0	2	1	1	2	0	2	1	0	0	0	0	0	1	2	0	1	0	2	0
207	0	1	1	1	0	0	2	1	0	1	0	0	2	1	1	0	1	0	0	0	2	0	0	2	0	1	2	2	1	2	0	2	2	2	0	2	0	1	0	0	0	0	0	2	0	0	0	0	0
208	1	1	1	0	1	1	2	1	0	1	0	0	0	0	0	0	1	1	0	0	1	0	0	2	0	0	1	2	2	1	1	1	1	2	1	2	0	1	1	0	0	0	0	1	0	0	0	1	1
209	1	1	1	1	0	0	2	0	1	1	1	2	1	1	1	0	0	2	2	2	0	1	0	2	0	2	2	2	1	2	0	1	1	1	0	1	1	0	0	2	0	0	1	1	1	0	0	1	1
210	1	1	1	0	0	0	2	1	0	1	0	1	1	1	1	0	1	1	1	1	1	2	0	2	0	1	1	1	2	0	1	2	2	0	1	1	1	0	0	0	0	0	1	1	1	2	0	2	0
211	0	1	1	1	0	0	1	0	0	0	1	0	0	0	0	0	1	1	1	1	1	1	0	2	0	1	0	2	1	0	1	2	2	0	0	2	2	0	0	0	0	1	1	2	1	0	0	0	1
212	1	2	1	0	0	0	2	0	0	0	0	1	1	1	1	0	2	2	1	1	2	0	0	2	0	0	0	2	0	1	2	1	1	1	1	1	1	0	0	0	0	0	0	2	0	0	0	0	0
213	1	2	1	0	0	0	1	0	1	1	1	1	1	1	1	0	2	0	0	1	1	0	0	2	0	1	2	2	1	1	2	2	2	1	0	2	0	0	0	0	0	0	0	2	0	1	0	1	1
214	1	1	1	0	0	0	1	0	0	0	1	0	0	0	0	0	0	1	2	1	1	0	1	1	2	2	2	2	1	0	2	1	1	1	1	1	1	0	1	1	0	0	2	2	1	1	0	2	0
215	0	2	0	0	0	0	2	1	0	1	0	0	1	0	0	1	1	2	2	1	0	1	0	2	0	0	1	1	0	1	0	2	2	1	2	0	2	0	0	0	0	2	2	2	0	1	0	0	0
216	0	2	1	0	0	0	2	0	0	0	0	0	1	1	1	0	1	1	1	1	2	0	2	0	0	0	0	2	1	1	1	0	0	0	1	1	1	0	0	0	1	0	0	1	0	1	0	1	0
217	1	1	2	0	0	0	1	0	1	1	1	1	1	1	1	0	0	1	1	1	2	0	0	2	0	0	1	1	1	1	0	2	2	1	0	2	1	0	0	2	0	1	1	1	1	1	0	1	0
218	0	0	2	0	0	1	2	0	0	0	1	0	0	0	0	0	1	2	0	0	2	0	1	1	1	1	2	2	0	2	2	1	2	2	0	2	1	0	0	0	0	1	1	1	2	0	0	1	0
219	0	1	1	0	0	0	1	1	0	1	1	1	1	1	1	0	1	1	1	1	2	0	1	1	0	0	2	2	1	1	2	1	1	0	2	0	1	0	0	1	0	2	2	2	0	0	1	0	0
220	1	1	2	0	0	0	1	1	1	2	0	1	2	1	1	0	1	1	0	0	1	0	0	2	0	0	1	1	2	0	1	1	1	1	1	1	1	0	0	2	1	2	2	2	0	0	0	2	0
221	1	2	1	1	0	0	1	0	0	0	1	0	1	0	0	1	1	0	0	0	1	0	0	2	0	1	1	1	1	1	0	1	1	1	1	1	1	1	0	1	0	0	0	2	0	0	0	1	1
222	0	1	2	1	0	0	1	0	2	2	0	1	1	1	1	0	1	0	2	1	2	0	0	2	0	1	1	1	0	0	1	0	0	2	0	2	2	0	1	1	0	1	1	1	1	1	0	1	1
223	0	2	0	0	0	0	1	1	0	1	1	0	1	0	0	1	0	0	1	1	2	0	0	2	0	0	2	2	0	2	0	0	1	2	0	2	1	0	1	1	0	0	0	2	1	1	0	2	0
224	1	1	1	0	0	0	1	0	2	2	0	0	2	0	0	1	2	1	1	0	2	0	0	2	0	0	1	2	1	1	1	1	1	2	0	2	2	0	0	1	0	0	0	2	0	0	0	1	0
225	0	2	0	0	0	0	1	1	0	1	1	0	1	1	1	0	1	2	2	2	1	1	0	2	0	0	2	2	0	0	1	1	1	2	0	2	1	0	0	0	0	1	1	1	1	1	0	1	1
226	0	2	0	0	0	0	2	1	0	1	0	1	0	0	0	0	1	0	0	0	2	0	0	2	0	0	1	2	1	1	2	0	0	2	0	2	1	0	0	1	0	0	0	0	1	0	0	1	0
227	1	2	0	0	0	0	2	0	0	0	0	0	0	0	0	0	1	1	0	0	1	0	1	1	1	1	0	1	0	0	2	1	1	1	1	1	2	0	0	1	0	0	1	2	1	0	0	2	0
228	0	0	2	0	0	0	2	0	1	1	1	0	1	0	0	1	2	0	0	0	2	0	0	2	0	1	2	0	1	0	1	0	1	1	1	1	1	1	0	0	0	0	0	1	0	0	0	1	1
229	1	0	2	1	0	1	2	1	0	1	0	1	2	1	1	0	1	2	1	1	1	0	0	2	0	1	2	2	0	2	1	1	1	1	1	1	2	0	0	1	0	0	0	0	0	1	0	0	1
230	0	2	0	0	0	0	2	1	0	1	0	0	0	0	0	0	1	2	1	1	1	0	0	2	2	1	0	1	1	1	1	1	1	0	1	1	0	0	1	0	0	0	0	1	0	0	0	1	0
231	0	2	0	1	0	0	2	0	0	0	0	0	0	0	0	0	0	1	2	1	1	0	0	2	0	1	1	1	1	1	1	1	1	1	1	1	2	0	0	2	0	0	0	1	1	1	0	2	0
232	1	2	0	0	0	0	2	1	0	1	0	1	1	1	1	0	2	0	0	0	2	0	0	2	0	1	1	2	1	1	0	2	2	0	1	0	0	0	0	1	1	0	1	2	1	0	0	0	0
233	1	2	0	0	0	0	2	0	1	1	0	0	1	0	0	0	1	1	0	1	1	0	0	2	0	2	1	2	1	1	1	1	1	2	0	2	2	0	0	1	0	0	0	2	1	2	0	2	0
234	0	0	2	0	0	0	1	0	0	0	0	1	0	0	0	0	0	1	1	2	1	1	0	2	1	0	1	2	1	1	2	2	2	1	1	1	1	1	0	0	0	0	1	1	1	0	0	2	0
235	1	2	0	0	0	0	2	1	0	1	0	0	2	1	1	0	1	0	0	0	1	1	0	2	1	1	2	2	0	1	1	1	2	0	0	2	1	1	0	1	0	0	1	2	1	1	0	2	0
236	1	1	1	0	0	1	1	0	1	1	1	1	1	1	1	0	2	1	1	1	2	0	0	2	0	0	2	2	1	2	0	1	1	1	1	1	2	0	0	2	0	0	1	1	1	1	1	0	0
237	1	2	0	0	0	0	2	0	2	2	0	0	2	1	2	0	2	0	0	0	2	0	0	2	0	0	1	1	0	1	0	0	1	0	1	2	2	0	0	1	0	0	0	2	1	0	0	1	0
238	0	2	0	0	0	0	1	0	0	0	2	0	0	0	0	0	2	1	1	1	2	0	0	2	0	2	2	2	0	2	1	2	2	1	2	2	2	0	0	2	0	0	0	1	1	0	0	1	1
239	1	1	1	1	0	0	2	0	0	0	1	1	1	1	1	0	0	0	0	0	2	1	0	2	0	2	2	2	0	2	0	2	2	0	1	1	1	0	0	1	0	0	1	2	1	0	1	1	0
240	0	1	1	0	0	0	2	0	0	0	1	1	1	0	0	0	1	0	0	0	2	0	0	2	0	1	1	1	0	1	1	1	1	1	0	2	0	0	0	1	1	1	1	2	1	0	0	2	0
241	0	2	1	1	0	0	1	0	1	1	1	0	0	0	0	0	0	2	2	1	0	0	0	2	1	0	1	1	0	0	1	1	1	2	0	2	2	0	0	2	0	0	0	2	0	2	0	0	1
242	0	0	2	0	0	1	2	0	0	0	1	0	0	0	0	0	0	0	0	0	1	0	1	1	1	1	1	1	1	2	0	1	1	1	1	1	2	0	0	2	0	1	1	2	0	0	0	2	0
243	1	1	1	0	0	0	1	0	2	2	0	0	2	0	0	1	1	0	0	0	2	0	0	2	0	1	0	0	1	1	0	2	2	1	2	2	0	1	0	0	0	0	0	1	0	0	1	0	1
244	0	1	1	0	0	0	2	0	2	2	0	0	2	2	2	0	0	2	2	1	0	0	0	2	1	1	1	1	1	0	1	2	2	0	2	0	1	1	0	1	0	0	0	1	1	1	0	0	0
245	1	2	1	0	0	0	2	0	0	0	0	0	0	0	0	0	1	1	0	0	1	0	0	2	0	1	1	2	1	1	2	1	1	2	2	1	1	0	0	0	0	0	0	1	0	0	1	0	1
246	0	1	1	1	0	0	2	0	1	1	0	0	1	1	1	0	1	0	0	0	2	0	1	1	1	0	1	1	1	1	0	1	1	0	1	1	1	0	0	0	0	0	0	2	0	1	0	2	0
247	1	1	2	0	0	1	2	0	2	2	0	1	0	0	0	0	1	1	0	0	1	0	1	1	0	2	2	2	1	1	1	1	1	1	1	1	1	0	0	1	0	0	1	2	1	0	0	2	0
248	1	2	0	0	0	0	1	1	0	1	1	0	1	0	0	1	1	0	0	0	2	1	0	2	0	2	2	2	0	2	1	2	2	1	1	2	0	0	0	0	1	0	0	2	0	2	0	2	0
249	1	0	2	0	0	1	2	1	1	2	0	0	0	0	0	0	1	0	0	0	1	0	0	2	0	1	1	1	2	0	0	1	1	2	2	1	1	1	0	1	0	1	1	2	0	0	0	1	0
250	0	0	2	1	0	0	2	1	0	1	0	0	0	0	0	0	1	1	1	1	1	0	1	1	0	1	1	1	1	1	0	1	1	1	1	1	1	0	0	1	0	2	2	2	0	0	0	2	0
251	1	1	1	0	0	1	2	0	1	1	1	0	1	1	1	0	1	1	2	2	1	0	0	2	0	0	1	2	0	2	1	1	1	2	1	2	1	1	0	0	0	0	0	2	0	0	0	1	1
252	1	1	2	1	0	0	2	0	2	2	0	1	2	2	2	0	2	0	0	0	1	0	0	2	0	1	2	2	0	2	1	2	2	2	0	2	2	0	0	1	0	0	0	1	1	2	1	0	0
253	1	1	2	1	0	0	2	1	1	2	0	1	1	1	1	0	1	0	0	0	2	0	2	0	0	1	1	1	2	1	0	1	2	1	0	2	0	1	0	0	0	0	0	2	0	1	0	2	0
254	0	1	0	0	0	0	2	0	1	1	0	1	1	1	1	0	0	0	1	1	2	0	1	1	1	0	2	2	0	2	1	2	2	1	1	1	2	0	0	0	0	0	0	1	0	0	0	0	0
255	0	1	2	1	0	0	2	0	1	1	0	0	0	0	0	0	1	1	1	1	2	0	1	1	1	0	1	2	1	1	2	1	2	0	0	2	1	0	0	2	0	0	1	1	1	0	0	2	0
256	1	1	1	0	0	0	2	0	1	1	1	0	0	0	0	0	2	0	0	1	2	0	0	2	0	1	2	2	1	1	0	0	0	1	0	2	0	0	0	1	0	0	1	2	1	1	1	1	0
257	0	1	2	1	0	0	2	0	0	0	0	1	1	1	1	0	1	1	1	1	1	0	0	2	0	1	2	2	0	1	1	1	2	1	0	2	2	1	1	2	1	1	1	2	1	0	0	2	0
258	0	2	1	0	0	1	2	0	0	0	0	0	0	0	0	0	0	0	0	0	2	0	0	2	0	0	1	2	1	1	1	1	2	2	0	2	1	0	0	1	0	0	0	2	0	0	0	1	0
259	0	0	2	0	0	0	2	0	1	1	1	1	1	1	1	0	1	0	1	1	2	0	0	2	0	1	2	2	1	1	2	2	2	0	1	1	2	0	0	1	0	0	0	1	0	0	0	2	0
260	0	0	2	0	0	2	1	1	0	2	1	0	1	0	0	1	2	1	0	1	2	0	0	2	0	0	1	1	1	1	1	1	1	0	2	0	1	0	0	2	1	0	0	1	0	1	0	2	0
261	0	1	1	1	0	0	2	1	0	1	0	1	1	1	2	0	2	2	2	2	0	0	0	2	0	1	1	1	2	0	0	2	2	1	1	1	1	1	0	0	0	0	0	2	0	0	0	2	0
262	1	0	2	0	0	2	1	0	0	0	1	0	0	0	0	1	2	2	2	2	2	0	1	1	1	0	1	2	1	1	1	2	2	2	0	2	2	0	0	1	0	0	0	2	0	1	0	2	0
263	1	1	1	0	0	0	2	1	0	1	0	1	1	1	1	0	2	2	2	2	2	0	0	2	1	1	2	2	0	2	1	1	2	1	1	1	2	1	0	1	0	0	0	2	0	0	1	0	0
264	0	2	1	0	0	0	2	0	2	2	0	0	1	0	0	1	2	1	1	0	2	0	0	2	0	2	0	2	2	1	2	1	1	1	0	2	1	0	0	0	0	1	1	2	0	0	0	1	1
265	1	0	2	0	0	1	2	0	1	1	1	1	0	0	0	0	1	2	2	2	1	0	0	2	0	1	2	2	0	2	0	1	1	2	0	2	1	0	0	1	0	0	0	1	0	1	0	2	0
266	0	1	1	0	0	0	2	0	0	0	0	0	1	0	0	0	1	2	0	1	1	0	1	1	2	2	0	1	1	1	1	0	1	2	0	2	2	0	0	1	1	1	1	2	1	0	0	0	1
267	0	0	2	1	1	0	2	0	1	1	1	1	1	1	1	0	1	1	0	1	1	0	0	2	0	1	2	2	0	2	1	1	1	1	1	1	2	0	0	2	0	0	0	1	0	0	0	1	1
268	0	2	0	0	0	0	2	0	1	1	0	1	1	1	1	0	1	1	2	2	1	0	0	2	1	0	2	2	0	2	1	2	1	2	0	2	2	0	0	1	0	0	0	2	0	0	0	1	1
269	0	2	1	0	0	0	2	0	0	0	0	0	0	0	0	1	1	0	0	0	1	0	0	2	0	0	2	1	1	0	1	1	2	1	1	1	2	0	0	1	0	0	0	1	0	0	0	2	0
270	0	2	2	0	0	0	1	0	1	1	1	0	0	0	0	0	1	0	0	0	2	0	1	1	1	1	1	2	1	1	1	0	0	2	0	2	1	0	0	2	1	0	0	1	0	1	0	2	0
271	1	1	1	0	0	0	2	1	0	1	0	1	1	1	1	0	1	0	0	0	2	0	0	2	0	0	2	2	0	1	2	1	1	2	0	2	1	1	0	1	0	0	0	2	0	2	0	2	0
272	1	0	2	1	0	0	2	1	0	1	0	1	1	1	1	0	2	2	2	1	1	0	0	2	0	1	1	1	1	1	0	2	2	0	1	0	2	0	0	0	1	0	0	0	0	1	0	2	0
273	0	1	1	1	0	0	2	1	1	2	0	0	0	0	0	0	1	0	0	0	2	0	0	2	0	1	2	2	0	1	0	2	2	1	0	2	1	0	0	2	0	1	1	2	0	0	0	1	0
274	1	2	1	2	0	0	2	0	0	0	1	1	1	1	1	0	0	1	1	0	1	0	0	2	0	1	2	2	1	1	1	1	1	2	2	0	2	1	0	1	0	0	0	1	1	1	1	0	0
275	0	0	1	0	0	0	1	0	0	0	1	0	0	0	0	0	2	0	1	1	2	0	0	2	0	1	2	2	1	1	1	0	1	2	1	2	0	2	0	0	0	0	0	1	2	1	0	2	0
276	1	0	2	1	1	0	2	0	2	2	0	0	1	0	0	1	1	0	1	1	2	0	0	2	1	0	1	1	1	1	0	2	2	0	2	0	0	0	0	0	0	0	0	2	0	0	0	1	1
277	0	1	1	1	0	0	2	0	1	1	1	0	0	0	0	0	2	1	1	1	2	1	0	2	0	0	0	2	1	0	1	1	1	1	1	1	2	0	0	2	0	0	0	0	0	1	0	0	0
278	1	2	2	0	0	0	2	0	1	1	0	1	2	2	2	0	1	1	0	0	2	0	0	2	1	1	1	1	1	1	1	1	2	1	1	1	1	0	0	0	0	0	1	2	0	0	0	0	0
279	1	2	1	0	0	0	2	1	0	1	0	0	1	0	0	0	1	0	2	1	2	0	0	2	0	2	1	1	2	1	0	0	1	1	0	2	2	1	0	0	0	0	1	1	1	0	1	0	0
280	0	1	0	0	0	0	2	1	0	1	0	1	2	1	1	1	0	1	0	0	0	0	0	2	0	2	1	1	0	1	0	0	0	2	0	2	1	0	1	1	1	0	1	1	1	1	0	1	1
281	1	1	1	0	0	0	2	0	2	2	0	0	2	1	2	0	1	0	0	0	2	0	1	1	1	2	1	2	1	1	2	1	2	1	1	1	1	0	0	1	0	1	1	1	1	1	0	1	0
282	1	1	1	1	0	0	2	0	1	1	0	0	2	1	1	0	1	2	1	1	2	1	0	2	0	2	0	2	1	0	1	1	1	1	1	1	2	0	0	1	0	0	0	1	0	1	1	0	0
283	0	0	1	0	0	0	2	0	1	1	0	0	1	0	0	1	1	1	1	1	2	0	0	2	0	0	2	2	0	2	0	1	1	1	1	1	1	0	1	1	1	0	0	2	0	1	0	1	1
284	1	2	0	0	0	0	2	0	1	1	0	1	1	1	1	0	1	0	0	0	2	0	1	1	1	2	1	2	1	0	2	1	0	2	0	2	1	1	0	1	0	0	0	1	0	1	0	1	1
285	1	1	2	1	0	0	0	0	0	0	2	0	0	0	0	0	0	2	2	1	0	0	0	2	0	1	1	1	1	2	0	1	0	0	0	2	2	0	0	2	0	0	2	2	2	1	0	2	0
286	1	1	2	0	0	0	1	0	0	0	1	1	2	2	2	0	1	1	1	0	2	0	0	2	0	1	1	2	0	1	0	1	1	2	1	1	1	0	0	0	0	1	1	2	2	0	0	1	0
287	1	0	2	0	0	0	2	0	0	0	0	0	1	0	0	0	0	1	1	1	2	0	0	2	1	0	2	2	0	2	1	1	1	1	1	1	1	0	0	2	0	0	1	2	2	0	0	0	1
288	0	1	1	0	0	0	2	0	2	2	0	0	0	0	0	0	2	2	1	1	2	0	1	1	0	1	1	1	0	1	1	2	1	1	0	2	2	0	0	1	1	0	0	1	0	1	0	1	0
289	0	0	2	0	0	1	1	0	1	1	1	0	1	0	0	1	1	1	1	1	2	0	1	1	1	0	1	2	0	2	0	0	1	1	0	2	1	0	0	0	0	0	1	2	1	1	1	1	0
290	0	2	0	0	0	0	1	0	1	1	0	0	1	0	0	0	1	0	1	1	2	0	1	1	0	0	2	2	0	2	1	2	2	0	1	1	2	0	0	1	0	0	1	2	1	1	0	2	0
291	0	2	1	0	1	1	2	0	1	1	0	0	0	0	0	0	1	1	1	1	2	0	0	2	0	1	1	0	1	0	1	2	2	2	0	2	1	0	0	1	0	0	0	2	1	0	0	0	1
292	1	1	1	0	0	0	1	1	0	2	1	1	2	1	1	0	2	2	1	0	2	0	2	0	0	0	1	1	1	1	1	2	2	0	1	1	1	0	0	2	0	0	0	2	0	1	1	1	0
293	1	0	2	0	0	1	2	1	1	2	0	1	1	1	1	0	1	0	2	1	2	1	0	2	0	1	2	2	0	1	1	1	2	1	1	1	2	0	0	1	1	0	0	2	0	1	0	2	0
294	0	1	1	1	0	0	2	0	0	0	0	0	2	1	1	0	2	0	0	0	2	0	0	2	1	1	1	1	1	1	0	1	2	1	2	1	2	0	0	2	0	1	1	2	1	0	0	0	0
295	0	0	2	0	0	1	1	0	1	1	1	1	1	1	1	0	0	1	2	1	2	0	0	2	0	0	1	1	0	1	1	1	1	1	1	1	0	0	0	0	1	0	0	2	0	2	0	1	0
296	0	1	1	0	0	1	2	1	0	1	0	0	0	0	0	0	2	0	0	0	2	0	0	2	1	0	1	1	1	2	0	1	1	0	1	1	2	0	0	1	0	0	0	2	1	1	0	1	0
297	1	2	0	0	0	0	2	1	0	1	0	1	1	1	1	0	2	0	0	0	2	0	1	1	0	1	2	2	0	2	0	1	2	1	1	1	2	0	0	2	0	0	1	1	1	2	0	2	0
298	0	1	1	0	0	1	1	0	1	1	1	1	1	1	1	0	1	2	1	1	1	0	0	2	1	2	1	1	2	1	0	1	1	0	1	1	1	0	0	2	1	0	0	1	0	1	0	1	0
299	1	1	1	1	1	1	2	0	2	2	0	1	2	1	1	0	0	1	0	1	1	0	0	2	1	0	1	2	0	1	2	2	2	0	1	1	1	0	1	0	0	0	1	2	1	1	1	0	1
300	1	1	1	1	0	0	2	0	0	0	1	0	1	1	1	0	1	1	1	1	2	0	1	1	1	1	2	2	0	2	1	1	2	1	2	1	1	0	0	0	0	0	0	1	1	0	0	0	0
301	0	2	1	0	0	0	1	0	1	1	1	1	1	1	1	0	0	2	2	1	0	0	0	2	1	1	2	2	1	2	1	1	2	1	0	2	1	0	0	0	0	2	2	2	0	1	0	2	0
302	0	2	1	1	0	0	0	0	1	1	1	0	0	0	0	0	1	0	0	0	2	0	0	2	0	0	1	1	2	1	0	1	1	0	1	1	1	0	0	1	0	0	1	2	0	1	2	0	0
303	0	1	1	0	0	0	2	0	0	0	1	0	0	0	0	0	2	0	0	0	1	0	0	2	0	0	1	2	1	1	1	1	1	1	0	2	1	0	0	0	0	2	2	2	1	0	0	1	1
304	0	1	2	1	0	1	2	0	1	1	0	0	0	0	0	1	1	1	0	0	1	0	0	2	1	2	1	2	1	1	1	0	0	1	2	1	2	0	0	2	0	1	1	2	1	0	0	0	0
305	1	0	2	0	0	0	1	0	0	0	1	1	1	1	1	0	1	1	1	1	1	0	0	2	0	1	2	2	0	2	2	1	1	1	1	1	2	0	0	1	0	0	0	1	0	0	0	2	0
306	1	1	1	0	0	0	2	0	0	0	1	0	0	0	0	1	0	2	0	0	2	1	0	2	0	0	1	2	1	1	0	0	0	1	2	0	1	0	1	1	1	1	1	2	1	0	0	2	0
307	0	1	2	1	0	0	0	0	1	1	0	1	1	1	1	0	0	1	2	1	1	0	0	2	0	1	2	2	0	2	0	1	1	2	0	2	1	0	0	2	1	0	0	0	2	0	0	1	1
308	1	1	2	1	0	0	2	0	0	0	0	0	2	1	1	1	1	0	2	1	2	0	0	2	0	2	1	2	1	1	2	0	0	2	0	2	0	1	1	0	0	0	1	2	0	0	0	2	0
309	0	2	0	0	0	0	1	0	1	1	0	0	0	0	0	0	0	0	0	0	2	1	0	2	0	2	1	2	1	1	0	2	2	0	1	1	1	0	0	1	1	1	1	2	2	0	0	2	0
310	0	1	1	0	0	0	2	0	2	2	0	1	1	0	0	0	1	0	0	1	2	1	0	2	0	0	1	2	0	1	2	1	1	1	1	1	2	0	0	1	0	0	0	2	0	1	0	0	0
311	1	1	1	0	0	1	1	0	0	0	1	1	1	1	1	0	1	2	2	2	1	0	1	1	0	1	0	1	2	0	1	1	1	2	0	2	2	0	0	0	0	0	0	1	0	0	0	0	1
312	0	0	2	0	0	0	2	0	1	1	1	0	0	0	0	0	2	0	0	1	2	1	0	2	0	0	1	2	2	1	2	2	2	2	0	2	2	0	0	1	0	0	0	1	0	1	0	2	0
313	1	1	2	0	0	0	1	0	1	1	0	0	0	0	0	0	2	2	1	1	1	1	0	2	1	1	1	1	1	1	0	0	1	2	0	2	1	1	0	1	0	0	0	2	0	2	0	2	0
314	1	1	1	0	0	0	0	0	0	0	2	0	0	0	0	0	1	0	0	0	2	0	0	2	0	1	2	2	0	1	2	1	1	1	1	1	1	0	0	1	0	0	1	1	1	2	0	2	0
315	1	1	1	1	0	1	1	1	0	2	1	1	1	1	1	0	0	0	1	1	2	0	0	2	0	2	2	2	0	2	1	1	1	1	0	2	0	0	0	0	1	2	2	2	1	0	0	2	0
316	1	0	1	0	0	0	1	1	0	1	1	0	0	0	0	0	1	2	1	1	1	0	0	2	0	0	2	2	0	2	0	1	1	2	0	2	1	0	0	0	0	0	1	2	1	0	1	0	0
317	1	1	1	0	0	0	1	0	2	2	0	0	0	0	0	0	1	1	1	1	2	0	1	1	2	2	2	2	0	2	1	1	2	1	1	1	2	0	0	1	0	0	1	2	1	1	0	1	1
318	1	2	1	1	0	0	1	0	1	1	0	1	2	1	1	0	1	1	0	0	1	0	1	1	0	1	1	0	2	0	0	1	2	1	0	2	1	0	1	0	0	1	1	2	2	1	0	2	0
319	1	2	0	1	1	0	1	0	0	0	1	0	1	1	1	0	0	2	1	1	2	0	0	2	0	1	2	2	0	2	1	2	2	0	1	1	1	0	0	1	0	0	1	1	1	0	0	0	1
320	0	1	1	0	0	0	1	1	0	1	1	1	1	1	1	0	1	1	2	2	1	0	0	2	1	0	1	1	0	0	1	0	0	0	1	1	0	1	0	0	0	1	1	2	1	0	1	0	0
321	1	2	0	1	1	0	1	0	0	0	1	0	0	0	0	0	1	2	0	0	1	0	0	2	0	1	2	2	0	2	1	1	1	2	0	2	0	1	0	0	0	0	0	1	0	0	1	0	0
322	1	1	1	1	0	1	1	0	1	1	0	0	2	2	2	0	1	0	1	1	2	1	0	2	0	1	1	2	0	1	0	2	2	0	1	1	0	1	1	0	0	0	0	1	0	1	0	2	0
323	1	1	1	0	0	1	2	0	1	1	0	1	2	2	2	0	1	1	1	1	0	0	0	2	0	2	2	2	0	2	0	1	1	2	0	2	1	0	0	1	0	0	1	2	1	0	1	1	0
324	0	2	1	2	0	0	2	0	1	1	0	1	1	1	2	0	1	0	1	1	2	0	1	1	0	1	0	1	0	1	1	1	1	1	1	1	1	0	0	0	0	0	1	2	0	0	0	1	0
325	0	0	2	0	1	0	1	1	0	1	1	0	1	1	2	0	1	0	1	2	1	0	0	2	0	1	1	2	1	1	1	0	0	2	0	2	2	0	0	1	0	0	1	2	1	0	0	1	1
326	1	0	2	1	0	0	2	0	0	0	1	0	0	0	0	0	0	1	0	1	1	1	0	2	0	1	1	1	1	1	0	2	2	2	0	2	2	0	0	1	0	1	1	1	0	2	0	1	1
327	1	1	1	0	0	0	2	0	2	2	0	1	1	1	1	0	0	1	0	0	1	0	1	1	0	1	2	2	0	0	0	0	0	2	0	2	2	0	0	0	0	0	0	0	1	1	0	2	0
328	1	2	0	0	0	1	2	0	1	1	1	0	0	0	0	0	1	0	0	0	2	0	0	2	0	1	1	1	2	0	1	2	2	0	1	1	0	1	0	1	0	0	1	2	1	0	0	2	0
329	0	2	1	1	0	0	2	0	0	0	0	0	1	0	0	1	2	1	1	0	2	0	0	2	0	2	2	2	0	1	0	2	2	1	2	2	1	1	0	1	0	1	1	2	1	0	0	1	0
330	1	0	2	0	0	0	2	0	1	1	0	0	1	0	0	1	2	0	0	0	2	1	0	2	0	2	2	2	1	2	0	1	1	2	0	2	2	0	0	1	0	0	0	2	0	1	1	0	0
331	0	0	2	0	0	0	2	0	0	0	0	0	2	1	1	1	1	0	0	0	2	1	0	2	1	0	2	2	0	2	0	2	2	0	1	1	1	0	0	1	0	0	1	2	1	0	1	0	0
332	1	2	1	0	0	1	1	1	0	1	1	0	1	0	0	1	2	0	0	0	2	0	2	0	1	0	1	1	0	1	1	1	2	1	2	1	2	0	0	2	0	0	0	2	0	0	0	2	0
333	1	0	2	0	0	0	2	1	1	1	0	0	0	0	0	0	2	1	1	0	2	0	1	1	0	1	1	2	1	1	1	1	1	2	0	2	1	0	0	1	0	0	0	2	0	1	0	2	0
334	0	1	2	0	0	0	2	1	0	1	0	1	2	1	1	0	1	0	1	1	2	0	0	2	0	1	1	2	0	1	2	1	1	1	0	1	2	0	0	1	0	0	1	2	2	2	0	1	0
335	0	2	1	0	0	0	1	0	2	2	0	0	2	1	1	1	0	1	1	1	2	0	0	2	0	1	1	1	1	1	0	1	1	2	0	2	1	0	0	0	0	0	0	1	0	1	0	1	0
336	1	1	1	0	0	0	1	0	1	1	1	1	1	1	1	0	1	0	0	0	2	0	1	1	1	1	0	2	2	0	2	1	1	1	0	2	2	1	1	2	1	0	0	1	0	0	0	2	0
337	0	1	0	0	0	0	1	0	1	1	1	1	1	1	1	0	2	2	2	2	0	0	0	2	0	0	2	2	0	2	1	2	2	0	2	0	2	0	0	1	0	0	0	2	1	0	0	1	1
338	0	2	1	0	0	0	2	0	1	1	0	0	0	0	0	0	1	1	1	1	2	1	0	2	0	2	1	2	1	1	2	2	2	0	1	0	2	0	0	1	0	0	0	2	0	1	0	2	0
339	1	0	2	0	0	2	2	0	1	1	0	0	0	0	0	0	1	0	2	1	2	0	0	2	0	1	2	2	1	0	1	0	2	1	0	2	1	0	0	0	0	1	1	2	0	1	0	2	0
340	0	1	1	0	0	0	2	0	2	2	0	0	1	0	0	0	0	0	1	1	1	0	1	1	1	1	1	1	2	0	0	1	1	1	1	1	2	1	0	1	0	1	1	1	0	2	0	1	0
341	0	1	1	0	0	1	2	1	0	1	0	1	2	1	1	1	0	0	0	0	2	0	1	1	0	2	2	2	1	2	1	1	2	1	1	1	1	0	0	0	0	0	0	2	0	1	0	2	0
342	0	1	1	0	0	1	2	0	0	0	0	1	2	2	2	0	1	1	0	0	2	0	0	2	0	1	1	2	0	1	0	1	2	1	1	1	1	0	0	1	0	1	1	2	0	0	0	2	0
343	1	1	2	1	0	0	2	0	0	0	0	0	1	0	0	1	2	0	0	0	2	0	0	2	0	1	2	2	1	1	2	0	0	1	0	2	0	0	1	1	1	0	0	0	0	0	1	0	1
344	0	2	1	1	0	0	2	0	1	1	0	0	0	0	0	0	2	2	1	0	2	0	1	1	1	1	0	1	0	1	1	2	2	0	1	0	2	0	0	1	0	0	0	1	0	0	0	2	0
345	1	2	0	1	0	0	2	1	1	2	0	0	1	0	1	0	1	2	0	0	2	0	0	2	0	2	2	2	0	1	2	2	2	0	1	1	1	1	0	1	0	0	0	2	1	0	0	0	1
346	0	2	0	0	0	0	1	1	1	2	1	1	0	0	0	0	2	2	0	0	1	0	0	2	0	1	2	0	1	0	1	1	2	2	0	2	1	0	0	0	0	0	0	1	0	0	0	2	0
347	1	2	0	0	0	0	2	0	0	0	0	1	2	2	2	0	1	1	1	1	1	0	0	2	0	2	2	2	1	2	0	1	1	1	1	1	2	0	0	2	0	1	1	2	1	1	0	1	1
348	1	1	1	0	0	0	1	1	0	2	1	0	1	0	0	1	0	1	1	1	2	0	2	0	1	0	2	2	0	2	0	2	2	1	1	1	2	1	1	2	1	0	1	1	1	1	0	1	1
349	1	1	2	0	0	1	1	0	0	0	0	2	2	2	2	0	1	2	2	2	1	0	0	2	0	1	0	1	1	1	0	1	1	1	1	1	0	0	1	1	1	0	1	1	0	0	0	1	0
350	1	1	1	0	0	0	2	0	0	0	1	1	1	1	1	0	1	0	0	0	2	0	1	1	0	0	2	2	1	0	2	2	1	2	0	2	2	0	0	1	1	0	1	2	1	0	1	0	0
351	1	2	0	0	0	0	1	1	0	1	1	0	0	0	0	0	0	0	1	1	2	0	0	2	1	0	1	2	1	1	2	1	1	1	0	2	2	0	0	0	0	1	1	2	1	0	0	2	0
352	0	2	0	0	0	0	2	0	0	0	1	1	2	1	1	1	1	1	1	1	1	0	0	2	0	1	2	1	1	0	1	2	2	1	1	1	1	0	0	0	0	0	0	2	2	1	0	1	1
353	0	2	2	0	0	0	2	0	1	1	1	0	1	0	0	1	1	1	0	0	1	0	0	2	1	0	1	2	1	1	2	0	1	1	0	2	2	0	0	2	0	0	1	1	1	1	0	1	1
354	1	1	1	0	0	0	1	0	0	0	1	0	2	0	0	1	1	0	2	1	2	0	1	1	1	1	0	0	1	1	0	2	2	2	0	2	2	0	0	1	0	0	2	2	2	1	0	2	0
355	0	1	2	1	0	0	2	1	0	1	0	1	2	1	1	1	1	1	1	1	1	0	1	1	0	0	1	2	0	1	1	1	1	2	0	2	1	0	0	1	0	0	0	0	0	1	0	2	0
356	1	0	2	0	0	1	2	0	0	0	0	0	0	0	0	0	2	0	0	0	2	0	0	2	0	1	2	2	0	1	1	1	1	2	0	2	1	1	1	2	1	0	1	2	1	1	0	1	0
357	1	0	2	1	0	0	2	0	2	2	0	0	1	1	1	0	2	1	0	1	2	0	0	2	2	1	2	2	0	2	0	0	1	2	0	2	1	0	1	1	1	0	0	1	0	1	0	0	1
358	0	2	1	1	0	0	2	0	0	0	1	0	0	0	0	0	1	1	1	1	1	0	0	2	0	2	1	2	1	1	2	2	2	1	1	1	2	0	0	1	1	0	1	2	1	0	0	1	1
359	1	2	1	0	0	0	2	0	1	1	0	0	0	0	0	0	0	2	1	1	2	0	0	2	0	0	1	2	0	1	2	2	2	0	2	0	2	1	0	1	0	0	0	1	0	0	0	1	0
360	1	1	2	1	0	0	1	2	0	2	0	0	1	1	1	0	0	2	0	1	1	0	0	2	0	2	2	2	1	1	2	2	2	2	0	2	2	0	0	2	0	0	1	2	0	1	0	2	0
361	0	0	2	0	0	2	2	0	2	2	0	0	1	0	0	1	1	2	1	1	1	0	1	1	0	1	2	2	1	1	1	1	1	0	1	1	2	0	0	2	0	0	1	2	1	0	0	2	0
362	1	0	2	0	0	1	2	0	0	0	0	0	0	0	0	0	0	0	0	0	2	0	1	1	0	2	2	2	1	1	1	2	2	0	0	2	2	0	0	2	0	0	0	0	0	1	0	1	1
363	1	1	1	0	0	0	2	1	0	1	1	0	0	0	0	0	2	0	0	0	2	0	1	1	0	1	1	2	1	1	2	1	1	1	1	1	2	0	0	1	0	0	0	1	0	1	1	0	0
364	0	1	1	1	0	0	2	0	1	1	1	1	1	1	1	0	1	1	1	1	2	1	1	1	0	0	0	1	1	1	0	0	0	2	0	2	1	0	0	1	0	0	0	1	0	0	0	1	1
365	1	2	1	2	0	0	2	0	1	1	2	0	1	1	1	0	2	0	0	1	2	0	0	2	0	1	2	2	0	1	1	0	0	1	0	2	2	0	0	1	1	1	1	2	1	0	0	1	1
366	0	1	1	1	0	0	2	0	0	0	0	0	1	1	2	0	1	2	1	1	1	0	0	2	0	1	2	2	0	2	0	2	2	0	1	1	1	1	0	0	0	0	0	2	0	1	0	1	0
367	1	1	1	1	0	0	2	0	1	1	2	0	0	0	0	0	1	0	0	0	2	0	0	2	1	0	0	1	1	1	0	2	2	0	2	0	1	0	0	1	0	0	0	1	0	0	0	1	1
368	1	2	1	0	0	0	1	0	1	1	1	0	0	0	0	0	1	2	2	2	1	0	0	2	0	1	2	2	0	2	1	1	1	2	0	2	1	0	0	0	0	1	1	2	1	0	1	2	0
369	0	1	1	1	0	0	1	0	1	1	0	0	0	0	0	0	2	0	0	0	2	0	0	2	0	1	2	2	1	0	2	1	1	0	1	1	2	0	0	1	0	0	1	2	0	1	0	1	1
370	1	1	1	0	0	0	1	1	0	1	1	1	1	1	1	0	0	1	0	0	0	0	0	2	0	1	1	1	1	1	1	1	1	1	1	1	2	0	0	1	0	1	1	1	1	1	0	2	0
371	1	1	0	0	0	0	2	0	1	1	0	0	1	0	0	0	2	1	1	1	2	1	0	2	0	1	2	2	0	2	0	1	1	2	0	2	1	0	0	2	0	0	1	1	1	1	0	1	1
372	0	1	2	1	0	0	1	0	1	1	1	0	1	1	1	0	1	0	0	0	2	0	1	1	1	0	0	2	2	1	2	1	1	0	2	0	1	0	0	2	0	0	1	1	0	0	0	2	0
373	0	0	2	0	0	0	2	0	2	2	0	0	1	0	0	1	2	0	0	0	2	0	1	1	1	1	2	2	1	2	0	1	2	1	1	1	2	0	0	2	0	0	1	2	0	0	0	2	0
374	1	1	2	1	0	0	2	1	1	2	0	1	1	2	1	0	1	1	2	2	1	0	0	2	0	0	1	2	0	1	1	0	1	1	1	1	1	0	0	1	0	0	0	2	0	0	0	2	0
375	1	2	1	0	0	0	2	0	2	2	0	1	1	1	1	0	1	1	0	0	1	0	2	0	1	1	0	1	0	0	1	1	1	1	1	1	2	0	0	1	0	0	0	0	0	1	0	0	2
376	0	0	2	0	0	2	2	0	0	0	0	0	1	1	1	0	0	0	0	0	1	1	0	2	0	1	0	2	2	0	2	1	1	0	1	1	1	0	1	1	0	0	0	1	0	0	0	1	0
377	1	1	2	1	0	0	2	0	0	0	1	0	0	0	0	0	0	2	2	1	1	2	0	2	0	1	0	2	1	1	1	2	2	0	1	0	1	1	1	1	1	1	1	1	0	2	0	2	0
378	1	0	2	0	0	1	2	1	1	2	0	0	0	0	0	0	1	1	1	1	2	0	1	1	1	1	1	1	1	1	0	0	0	2	0	2	2	0	0	2	0	0	0	1	0	1	0	1	1
379	1	2	1	0	0	1	1	0	0	0	2	0	1	0	0	1	0	1	1	1	2	0	1	1	1	1	1	2	2	0	2	0	0	2	0	2	2	0	0	1	0	0	0	0	1	0	0	1	0
380	1	1	1	0	0	0	1	0	0	0	0	1	1	1	1	0	2	0	0	0	2	0	0	2	0	1	0	2	2	0	2	1	2	2	0	2	2	0	0	2	0	0	0	0	0	1	0	1	1
381	1	2	1	1	0	0	2	0	0	0	0	0	2	0	0	1	1	0	0	0	2	0	0	2	0	2	2	2	1	1	2	2	2	1	1	2	1	0	0	1	0	0	1	2	1	0	0	2	0
382	1	2	0	0	0	0	2	0	0	0	1	0	0	0	0	0	1	1	1	1	0	0	0	2	0	1	1	1	1	0	1	0	0	2	0	2	2	0	0	1	0	0	1	2	1	0	1	0	0
383	0	0	2	0	1	0	1	1	0	1	1	0	0	0	0	0	1	2	1	1	1	0	0	2	0	1	1	2	1	2	0	1	1	1	1	1	1	0	0	2	0	0	0	1	0	0	0	2	0
384	0	0	2	0	0	1	2	0	1	1	0	1	1	0	0	0	2	2	1	1	1	0	0	2	0	1	2	2	1	2	0	1	1	1	1	1	1	0	1	1	0	0	0	2	0	1	0	2	0
385	0	0	2	0	0	1	2	0	0	0	0	0	1	0	0	0	1	2	0	0	1	0	1	1	1	0	1	1	1	1	1	1	1	2	0	2	1	0	0	2	0	0	0	0	1	0	0	1	0
386	0	1	1	1	0	0	1	1	0	1	1	0	2	0	0	1	1	1	2	1	2	0	1	1	0	1	0	1	0	0	2	1	1	1	1	1	2	0	0	2	0	0	0	1	0	0	0	2	0
387	0	1	2	0	0	1	0	0	0	0	2	2	2	2	2	0	0	2	1	1	0	0	0	2	0	1	0	2	1	0	1	2	2	1	1	1	1	0	0	1	0	0	0	2	0	2	0	2	0
388	1	0	2	0	0	1	1	0	1	1	0	0	1	0	0	1	1	1	1	1	2	0	0	2	0	1	2	2	0	2	1	1	2	1	1	1	0	0	0	1	1	0	1	1	1	1	0	2	0
389	1	2	0	0	0	0	2	1	1	2	0	1	1	2	1	0	1	2	0	0	1	1	0	2	0	1	1	2	0	1	0	0	1	1	1	1	2	0	0	2	0	0	0	1	0	0	1	1	0
390	1	2	0	0	0	0	2	1	1	2	0	1	2	1	1	0	1	2	0	0	1	0	1	1	1	1	1	1	0	1	0	1	1	1	1	1	2	0	0	0	0	0	0	1	0	1	0	1	0
391	1	2	2	1	0	0	2	0	0	0	0	0	0	0	0	0	0	1	0	0	2	0	1	1	1	1	0	2	1	1	1	1	1	0	1	1	1	0	0	2	1	0	1	2	1	2	0	2	0
392	1	1	1	0	0	1	2	0	0	0	1	1	2	1	1	1	2	1	1	1	2	0	0	2	0	2	2	0	1	0	1	0	0	2	0	2	0	1	1	0	0	0	0	2	0	1	0	0	0
393	1	1	2	1	0	0	2	1	0	1	0	1	1	1	1	0	2	2	0	0	1	1	0	2	0	1	1	1	0	1	1	0	1	1	1	1	2	0	0	2	1	1	1	2	2	0	0	1	1
394	0	2	1	2	0	0	2	0	0	0	0	1	1	1	1	0	1	0	1	1	2	0	0	2	0	0	1	1	1	1	1	0	1	1	1	1	2	0	0	1	0	1	1	2	1	0	0	2	0
395	0	1	1	0	0	0	1	1	0	1	1	0	1	0	0	1	0	0	0	0	2	0	0	2	0	1	1	1	1	1	0	0	0	1	0	2	1	0	0	0	0	0	0	1	0	0	0	0	0
396	0	1	1	0	0	0	2	0	2	2	0	1	1	1	1	0	2	0	0	0	2	0	0	2	0	2	2	2	0	2	0	2	2	0	1	1	2	0	0	2	0	0	1	1	1	1	0	2	0
397	0	2	1	0	0	0	1	0	1	1	1	0	0	0	1	0	2	1	1	0	2	0	1	1	1	1	1	1	2	1	0	2	2	1	0	2	2	0	0	1	0	0	0	2	0	2	0	2	0
398	0	1	1	1	0	0	2	0	1	1	1	0	0	0	0	0	1	1	0	0	2	0	1	1	0	0	1	1	1	1	1	2	2	2	0	2	2	1	1	2	1	1	1	1	1	0	0	1	0
399	1	1	2	0	0	1	1	0	2	2	0	2	2	2	2	0	0	2	0	1	1	0	1	1	1	1	1	1	2	0	0	2	2	2	0	2	1	0	0	1	1	1	1	2	0	0	0	1	0
400	0	2	1	0	0	0	1	0	1	1	1	0	0	0	0	0	2	1	0	0	2	0	0	2	0	0	0	1	0	0	2	2	2	2	0	2	2	0	0	2	0	1	1	2	0	0	1	1	0
401	1	0	2	0	0	1	2	1	0	1	0	0	0	0	0	0	2	0	0	0	1	0	1	1	0	1	2	2	0	2	0	2	2	2	0	2	2	0	0	2	0	0	1	1	1	1	0	2	0
402	0	1	2	1	0	0	2	0	0	0	0	0	0	0	0	0	0	1	0	0	2	0	1	1	0	0	1	2	2	1	2	0	2	2	0	2	1	0	1	1	1	0	0	1	0	0	0	2	0
403	0	2	1	0	0	0	1	0	1	1	1	0	0	0	0	1	1	1	1	1	2	0	0	2	0	2	1	2	0	2	0	1	1	1	1	1	1	0	0	0	0	0	0	2	0	2	0	1	0
404	0	0	2	1	0	1	2	1	0	1	0	0	1	1	1	0	2	0	0	0	2	0	0	2	0	1	1	2	0	1	0	2	2	2	0	2	1	0	1	1	0	0	0	2	0	1	0	1	0
405	1	1	2	1	0	0	2	0	0	0	0	0	0	0	0	0	2	1	0	0	1	0	0	2	0	1	2	2	1	2	0	1	1	0	1	1	2	0	0	2	1	0	1	2	1	0	0	2	0
406	1	2	0	0	0	0	2	0	0	0	0	0	0	0	0	0	1	1	1	1	2	0	1	1	0	0	2	2	0	1	0	1	1	2	0	2	0	0	0	0	1	0	0	2	0	2	0	2	0
407	1	2	0	0	0	0	2	0	1	1	1	0	0	0	0	0	2	2	2	2	1	0	0	2	0	0	1	1	2	0	1	1	1	2	2	1	1	0	1	1	0	0	0	1	1	1	0	1	0
408	1	1	1	0	0	1	1	0	1	1	1	0	1	0	0	0	1	0	0	0	2	0	1	1	1	1	0	2	0	1	2	2	2	2	0	2	1	0	0	0	1	0	1	2	0	0	0	1	1
409	1	0	2	0	0	1	1	1	0	1	1	1	1	1	1	0	2	2	2	2	0	0	0	2	1	0	2	2	0	2	0	1	1	2	0	2	1	0	0	2	0	0	0	1	1	2	0	2	0
410	0	0	2	0	1	0	2	0	1	1	0	2	2	2	2	0	1	0	0	0	2	0	0	2	0	0	1	1	1	1	1	0	0	2	0	2	2	1	0	1	0	2	2	2	0	1	0	0	0
411	0	0	2	0	0	0	1	0	0	0	1	0	0	0	0	0	0	0	1	1	2	0	0	2	0	1	2	2	0	2	1	1	2	0	1	1	2	1	0	1	0	0	1	2	1	1	0	2	0
412	1	0	2	0	0	2	2	1	1	2	0	1	1	1	1	0	1	1	1	1	1	0	0	2	0	1	1	1	2	0	1	2	2	0	1	1	1	0	0	0	0	0	0	2	2	1	1	1	0
413	0	1	1	1	0	0	2	1	0	1	0	0	0	0	0	0	0	2	2	1	0	0	0	2	0	0	1	2	0	1	0	2	2	2	0	2	1	0	0	2	0	1	1	1	1	0	1	1	0
414	1	2	1	0	1	1	2	0	2	2	0	0	1	0	1	0	2	1	0	0	2	0	0	2	0	1	1	1	1	1	0	0	0	1	1	1	1	1	1	1	1	1	1	2	2	1	0	1	1
415	1	1	2	1	0	0	1	0	0	0	1	1	0	0	0	0	0	0	0	0	2	0	0	2	0	1	1	1	1	1	0	1	2	2	0	2	1	0	0	1	0	0	1	2	1	0	0	2	0
416	1	0	2	0	0	2	2	0	1	1	1	1	2	2	2	0	0	1	2	1	2	0	0	2	0	1	2	2	0	2	1	1	1	1	1	1	1	1	1	2	1	1	1	1	1	0	0	2	0
417	0	2	1	1	0	0	2	1	1	2	0	0	0	0	0	0	2	0	0	0	2	0	0	2	0	0	1	2	1	1	2	0	0	2	0	2	1	0	0	1	0	0	0	0	1	0	0	1	1
418	0	1	1	0	0	1	2	0	1	1	0	0	1	1	1	0	1	1	1	1	1	0	0	2	0	1	1	2	2	1	1	1	1	0	2	0	2	0	0	0	0	0	0	2	0	1	1	0	0
419	0	2	1	0	0	0	1	0	0	0	1	1	1	1	1	0	0	0	0	0	2	0	0	2	0	0	2	2	1	1	2	0	0	2	0	2	1	0	0	0	0	0	2	2	1	1	0	1	1
420	1	1	1	1	0	0	1	1	1	2	0	0	0	0	0	0	2	1	1	1	1	0	1	1	1	0	2	2	1	0	2	1	2	0	0	2	1	1	0	1	0	1	1	1	1	1	0	1	1
421	1	2	0	0	0	0	1	1	1	2	0	0	0	0	0	0	2	1	1	1	2	0	1	1	0	1	2	2	0	2	1	1	1	1	1	1	0	0	1	0	0	0	1	1	1	1	0	1	1
422	1	0	2	0	0	0	1	0	0	0	1	0	0	0	0	0	2	1	1	0	2	0	0	2	0	1	2	2	1	0	1	1	1	1	1	1	2	0	0	1	0	0	0	2	2	1	0	2	0
423	1	0	1	0	0	0	1	0	0	0	2	0	1	1	1	0	1	2	1	1	1	0	1	1	1	1	1	1	1	1	0	1	1	2	0	2	2	0	0	2	0	0	0	1	1	1	0	1	1
424	0	0	2	1	0	0	1	1	0	1	1	0	0	0	0	0	0	2	0	1	1	0	1	1	1	2	2	2	1	1	2	1	1	2	1	2	1	1	1	1	1	0	1	1	1	0	0	1	1
425	0	2	2	0	0	0	1	0	0	0	2	0	0	0	0	0	1	0	0	0	2	0	0	2	0	2	2	2	1	1	1	2	2	1	0	2	0	1	1	0	0	0	0	2	0	2	0	0	2
426	0	1	2	0	0	0	2	1	0	1	0	0	1	1	1	0	1	2	1	1	1	0	0	2	0	0	1	2	1	1	1	0	1	1	0	2	1	1	0	1	0	0	0	2	1	0	0	0	0
427	1	0	1	0	0	0	2	0	1	1	1	1	1	1	1	0	1	1	1	1	2	0	0	2	0	1	1	1	0	1	2	0	0	2	0	2	2	0	0	1	0	0	0	1	0	1	1	1	0
428	0	1	1	0	1	1	2	0	0	0	1	1	2	1	1	1	1	0	0	0	2	0	0	2	0	0	2	2	0	2	1	0	0	2	0	2	0	1	1	0	0	0	2	2	2	0	0	2	0
429	1	1	2	1	0	0	2	0	0	0	1	0	0	0	0	0	0	0	0	1	2	0	1	1	1	1	2	2	0	1	1	0	0	2	0	2	0	0	0	1	0	0	1	2	1	0	0	2	0
430	0	0	2	1	0	0	2	0	0	0	0	0	0	0	0	0	2	0	0	0	1	0	0	2	0	1	0	1	0	0	2	2	2	0	1	1	1	0	0	1	0	0	0	2	1	1	0	2	0
431	1	0	2	0	0	1	2	0	2	2	0	1	1	1	1	0	0	1	1	1	2	0	0	2	1	2	1	1	1	1	0	1	1	1	1	1	2	0	0	1	0	0	1	1	1	2	0	2	0
432	0	0	2	0	0	1	1	0	2	2	0	0	0	0	0	0	1	0	0	0	2	0	1	1	1	2	1	1	2	0	0	1	2	1	0	2	1	1	0	1	0	0	0	2	0	0	0	2	0
433	1	2	1	1	0	0	1	0	0	0	1	1	1	1	1	0	1	0	0	0	2	1	0	2	0	0	1	1	1	1	0	2	2	0	2	0	2	0	0	1	0	1	1	2	0	1	0	2	0
434	0	1	1	0	1	0	2	0	2	2	0	0	1	1	1	0	1	2	1	1	1	0	0	2	0	2	2	2	1	2	1	1	2	1	0	2	1	0	0	1	0	1	1	1	2	0	0	1	0
435	1	1	1	1	0	1	1	0	1	1	0	2	2	2	2	0	2	0	0	0	2	0	1	1	1	1	2	2	0	2	1	1	1	2	0	2	1	0	0	1	0	0	0	2	0	2	0	1	0
436	1	0	2	0	0	1	2	0	2	2	0	0	0	0	0	0	1	0	1	1	2	0	1	1	1	2	1	1	1	1	0	1	1	2	1	2	2	0	0	2	0	1	2	2	0	1	0	0	0
437	0	2	0	0	0	0	2	1	0	1	0	1	2	2	2	0	2	2	1	1	1	1	1	1	0	1	1	2	1	1	0	0	2	2	0	2	2	0	0	1	0	0	1	2	2	1	0	2	0
438	0	0	2	0	0	2	2	0	1	1	1	1	1	1	1	0	0	0	0	0	2	0	0	2	1	1	1	1	0	2	1	0	1	2	0	2	1	0	0	1	0	0	0	1	0	0	0	2	0
439	0	0	2	0	0	1	1	1	1	2	0	1	2	1	1	1	0	1	1	1	2	0	1	1	0	1	1	0	2	0	0	0	1	1	1	1	2	0	0	1	0	0	0	1	0	0	0	2	0
440	1	2	0	0	0	0	1	1	0	1	1	0	1	0	0	0	1	1	0	0	1	1	0	2	1	0	1	2	1	1	2	0	2	0	2	1	2	0	0	2	0	0	1	2	2	1	0	0	1
441	1	2	1	0	0	0	2	0	1	1	0	0	2	2	2	0	1	1	1	1	2	0	1	1	1	1	2	2	0	2	1	1	1	1	0	2	2	0	0	2	0	0	1	2	1	1	0	1	1
442	1	1	1	0	0	1	2	1	0	1	0	0	0	0	0	1	1	0	1	1	2	0	0	2	0	0	1	2	1	1	2	1	2	2	0	2	2	0	0	0	0	0	0	1	1	2	0	1	1
443	0	1	1	0	1	0	2	0	1	1	1	0	0	0	0	0	1	1	0	0	1	0	0	2	1	0	1	1	0	2	1	1	1	1	1	1	1	0	0	1	0	0	0	0	1	0	0	1	0
444	0	2	0	0	0	0	2	1	0	1	0	0	0	0	0	0	0	1	0	1	1	0	0	2	0	2	0	1	0	1	1	1	1	2	1	1	2	0	0	1	0	0	1	1	1	0	0	0	1
445	0	1	1	0	0	0	2	1	1	1	0	1	2	2	2	0	1	2	0	0	0	0	0	2	0	1	2	2	0	2	0	1	2	0	2	0	1	0	1	1	1	0	0	0	2	0	1	1	0
446	1	0	2	0	0	0	2	1	1	2	0	0	0	0	1	0	0	0	0	0	2	0	1	1	0	2	1	1	1	1	0	2	2	0	1	1	1	1	1	0	0	0	1	2	1	0	0	1	1
447	0	1	2	1	0	0	1	2	0	2	0	0	1	1	1	0	2	1	1	1	2	0	1	1	0	1	1	2	0	1	0	1	1	1	0	1	1	0	0	1	0	2	2	2	1	0	0	1	0
448	1	1	0	1	0	0	0	0	1	1	0	1	0	0	0	0	1	1	1	1	1	0	0	2	0	1	2	0	1	0	1	1	2	1	1	1	2	0	0	2	0	0	1	1	1	1	0	0	1
449	1	1	2	1	0	0	2	1	1	2	0	0	0	0	0	0	1	1	1	1	2	0	0	2	0	2	1	2	1	1	1	0	1	2	0	2	1	0	0	1	0	0	0	2	0	1	0	1	0
450	1	0	2	0	0	1	1	0	1	1	0	1	2	2	2	0	0	2	1	1	2	0	2	0	0	0	1	2	0	2	0	2	1	1	0	2	2	1	0	1	0	1	1	2	0	1	0	2	0
451	1	1	2	1	0	0	1	1	1	2	0	0	1	0	0	1	1	0	1	1	2	0	0	2	0	1	1	2	1	1	1	1	1	1	1	1	2	0	0	2	1	0	1	2	0	1	0	1	0
452	0	2	1	0	0	0	2	0	2	2	0	0	1	0	0	0	0	2	2	1	0	0	0	2	0	1	2	2	0	2	0	1	1	2	0	2	1	0	1	1	0	0	1	2	0	1	0	2	0
453	1	1	0	1	0	0	1	0	2	2	0	0	0	0	0	0	1	1	1	1	1	0	1	1	0	1	2	2	1	1	2	0	0	2	0	2	1	1	0	1	0	0	0	2	0	0	0	1	0
454	0	2	0	0	0	0	1	0	1	1	0	0	0	0	0	0	1	1	1	1	2	1	0	2	0	1	2	2	1	1	2	2	2	0	1	1	2	0	0	1	0	0	0	1	0	0	0	2	0
455	1	0	2	1	0	0	1	1	1	2	0	1	2	2	2	0	2	2	2	2	2	0	0	2	0	1	2	2	1	2	0	1	1	0	1	1	1	0	0	2	1	2	2	2	1	0	0	2	0
456	0	2	1	1	0	0	1	0	0	0	2	1	1	1	1	0	2	2	2	2	0	0	0	2	0	0	2	2	1	2	1	1	1	1	1	1	2	0	0	1	0	1	1	1	1	1	0	2	0
457	1	1	1	0	0	1	2	0	1	1	0	0	0	0	0	0	1	1	1	1	1	0	1	1	0	1	2	2	0	1	1	1	2	1	2	1	1	1	1	2	2	0	0	1	0	0	0	1	1
458	0	1	1	0	0	0	1	0	1	1	0	0	1	0	0	1	1	0	0	0	2	0	0	2	0	1	2	2	1	2	0	2	2	0	2	0	2	0	0	2	0	0	1	1	0	0	0	2	0
459	0	1	1	1	0	0	2	0	1	1	0	1	1	1	1	0	1	1	1	1	1	0	0	2	0	1	1	1	2	0	1	1	1	1	1	1	1	1	0	1	0	1	1	1	1	1	0	2	0
460	0	1	1	0	0	0	2	0	2	2	0	0	1	0	0	1	1	1	0	1	1	1	0	2	1	0	2	2	1	0	1	1	1	0	1	1	1	0	0	1	0	0	1	2	1	0	0	1	0
461	0	0	2	0	0	1	2	0	0	0	0	1	0	0	0	0	2	1	1	1	2	0	1	1	1	1	1	2	2	1	2	2	2	0	2	0	2	1	1	2	1	0	1	2	1	0	0	2	0
462	1	1	1	1	0	0	1	1	1	2	0	1	1	2	1	0	2	2	0	0	1	0	0	2	0	0	0	1	1	1	0	1	1	2	0	2	0	0	0	0	1	0	1	2	2	1	0	0	1
463	0	1	1	1	0	0	2	0	2	2	0	0	0	0	0	0	2	0	0	0	1	0	1	1	0	2	2	2	0	2	0	0	0	2	0	2	2	0	1	1	0	1	1	1	0	2	0	1	0
464	1	2	1	0	0	0	2	0	1	1	0	1	1	1	1	0	1	0	1	2	1	0	0	2	0	0	1	1	2	1	0	1	1	1	1	1	0	1	1	0	0	0	1	1	1	0	0	2	0
465	0	2	1	0	0	0	2	0	2	2	0	0	2	0	0	1	2	1	1	1	2	0	0	2	0	0	1	1	2	0	0	0	1	2	0	2	1	0	0	0	0	0	1	1	1	2	0	0	2
466	1	1	2	1	0	0	2	0	1	1	0	0	0	0	0	0	0	2	2	2	0	0	2	0	0	1	2	2	0	2	0	1	1	0	1	1	1	0	0	2	0	0	0	2	0	0	0	2	0
467	0	1	1	0	1	1	1	0	1	1	1	1	2	1	1	0	2	0	0	1	2	0	0	2	1	2	1	1	0	1	0	1	1	0	1	1	1	0	0	0	1	0	0	2	0	0	0	2	0
468	1	0	2	1	0	0	1	0	0	0	1	0	0	0	1	0	0	1	2	1	2	0	0	2	1	2	1	2	1	1	0	1	1	1	0	2	1	0	0	2	1	0	1	1	1	1	0	2	0
469	1	1	1	0	0	0	1	0	0	0	2	0	2	1	2	0	1	1	1	1	1	0	1	1	1	1	1	2	1	1	0	1	1	2	0	2	1	1	0	1	0	0	0	2	0	0	0	2	0
470	0	1	2	0	0	0	2	0	2	2	0	0	1	0	0	1	1	1	0	0	1	0	0	2	0	1	2	2	1	1	1	2	2	0	1	1	1	0	0	1	1	0	1	1	1	1	0	1	1
471	1	1	2	1	0	0	2	0	2	2	0	1	1	1	1	0	1	1	1	1	1	0	1	1	0	1	2	2	1	1	2	1	2	1	2	1	1	0	0	0	0	1	1	2	1	0	0	0	1
472	0	0	2	0	0	1	2	0	2	2	0	0	1	0	0	0	0	2	2	1	1	0	1	1	1	1	2	2	0	2	0	0	1	1	0	2	2	0	0	1	0	0	0	2	0	1	0	1	1
473	1	1	1	0	0	0	2	1	1	1	0	0	0	0	0	0	0	1	1	1	0	0	0	2	1	1	0	2	1	0	1	0	2	1	0	2	0	1	0	0	0	0	0	1	0	0	0	2	0
474	1	1	2	1	0	0	2	1	0	1	0	0	1	0	0	1	1	1	2	2	1	0	1	1	1	1	2	2	0	1	1	1	1	1	1	1	1	1	0	1	0	0	1	2	1	1	0	1	1
475	1	0	2	0	0	1	1	0	1	1	1	0	0	0	0	0	2	1	1	1	1	0	2	0	0	0	2	2	0	1	1	1	2	1	1	1	2	0	0	1	0	0	0	2	0	0	0	1	0
476	1	1	1	1	0	1	1	0	1	1	0	0	0	0	0	0	1	0	0	0	2	0	0	2	0	0	1	1	1	1	0	2	2	0	1	1	0	1	1	0	0	0	1	2	1	0	0	1	0
477	1	2	0	1	0	0	1	0	0	0	2	0	0	0	0	0	2	2	1	1	1	0	2	0	1	1	2	1	1	0	1	0	1	2	0	2	1	1	0	1	0	1	1	1	0	1	0	1	1
478	0	0	2	2	0	1	2	0	1	1	0	0	0	0	0	1	1	0	0	0	2	0	1	1	1	1	1	1	1	1	0	0	1	2	0	2	1	0	0	0	0	0	0	2	0	1	0	1	1
479	1	1	1	0	0	0	2	0	1	1	1	1	0	0	0	0	1	1	1	1	2	1	1	1	0	0	1	0	2	0	0	1	1	1	1	1	1	1	1	1	1	0	1	2	0	1	0	2	0
480	0	1	1	0	0	0	1	0	2	2	0	1	1	1	1	0	2	1	0	0	1	0	0	2	0	1	1	2	1	1	2	2	2	2	0	2	0	1	0	0	0	0	0	2	0	2	0	1	1
481	0	1	1	0	0	1	2	0	2	2	0	0	1	0	0	1	2	0	0	1	2	0	0	2	0	0	2	2	1	2	0	1	1	2	2	1	2	0	0	2	0	0	1	1	1	0	0	2	0
482	1	2	1	0	0	0	1	0	0	0	0	0	1	0	0	1	1	0	1	1	1	0	0	2	0	1	0	1	0	0	2	2	2	0	0	2	1	1	1	1	1	0	0	1	0	1	0	1	0
483	0	1	1	1	0	0	2	1	0	1	0	0	1	0	1	0	2	1	1	1	1	1	1	1	0	1	1	2	0	2	1	1	1	1	1	1	0	0	0	1	0	0	1	2	2	2	0	1	0
484	1	2	1	1	0	0	1	0	1	1	1	0	0	0	0	0	1	1	1	1	2	0	1	1	1	0	2	2	0	2	0	0	1	2	0	2	2	0	0	2	0	0	0	1	1	0	0	1	1
485	0	1	1	0	0	1	1	0	0	0	1	1	2	2	2	0	2	1	1	1	2	0	0	2	0	0	1	1	1	1	0	1	1	1	0	1	2	0	0	0	0	0	0	1	0	0	0	2	0
486	1	1	2	0	0	1	2	1	0	1	0	1	1	1	1	0	0	0	1	1	2	0	1	1	1	1	1	2	1	1	0	1	1	1	0	2	0	0	0	0	0	0	0	2	0	0	0	0	0
487	0	2	0	0	0	0	1	0	1	1	0	0	0	0	0	0	1	0	0	0	2	0	1	1	1	1	1	2	1	1	0	1	1	1	1	1	1	0	0	1	0	0	1	2	1	0	0	0	0
488	1	0	2	1	0	0	1	0	1	1	1	0	0	0	0	0	2	0	0	0	2	0	1	1	0	1	1	2	1	1	0	1	1	1	0	2	1	0	0	2	0	0	0	2	0	0	0	1	1
489	1	1	1	0	1	1	1	0	0	0	1	0	0	0	0	0	0	1	1	1	0	1	0	2	0	2	2	1	1	0	1	0	1	1	1	1	2	0	0	1	0	1	1	2	1	0	0	2	0
490	0	2	1	1	0	0	1	0	2	2	0	0	1	1	1	0	0	2	1	1	2	0	0	2	0	1	1	2	2	1	2	2	2	1	0	2	0	0	0	0	1	0	0	1	0	1	0	1	1
491	0	1	1	1	0	0	2	1	0	1	1	0	1	0	0	0	1	1	1	1	0	1	0	2	0	1	0	1	1	1	1	0	0	1	2	1	1	0	0	1	0	0	0	2	1	2	0	1	1
492	0	0	2	0	0	1	1	1	0	1	0	0	0	0	0	0	0	2	1	1	0	0	1	1	1	1	1	1	2	0	1	1	1	2	0	2	1	0	0	2	0	0	0	1	0	0	1	0	0
493	0	1	1	0	0	0	2	1	0	1	0	0	1	1	1	0	0	0	0	0	2	1	0	2	0	1	2	2	1	2	0	2	2	1	1	1	0	1	0	0	0	0	1	1	1	1	0	1	1
494	1	2	1	0	0	0	2	0	1	1	0	1	2	0	0	0	2	0	0	0	2	0	1	1	1	1	2	2	1	1	1	0	0	2	0	2	2	0	0	2	0	0	0	1	1	0	0	2	0
495	1	1	1	1	0	0	2	0	1	1	1	2	2	2	2	0	0	0	1	1	2	0	2	0	1	1	2	2	0	2	0	2	2	1	0	2	2	0	0	2	0	1	1	2	1	0	0	2	0
496	0	2	1	1	0	0	1	0	0	0	2	0	0	0	0	0	1	1	1	1	1	0	0	2	0	1	1	1	0	2	1	1	2	0	0	2	1	1	0	0	0	0	0	2	0	1	0	1	0
497	0	0	2	1	1	0	2	1	0	1	1	0	2	0	0	1	2	0	0	0	2	0	0	2	0	1	1	1	1	1	0	1	0	2	0	2	1	0	0	0	0	0	1	2	1	0	0	1	0
498	1	1	1	0	0	0	2	0	0	0	0	0	0	0	0	0	1	0	1	1	2	0	0	2	0	1	2	2	0	1	2	1	1	1	1	1	2	0	0	1	0	0	1	2	0	0	1	0	0
499	1	0	2	0	0	1	2	0	1	1	0	0	0	0	0	0	1	2	2	1	0	0	1	1	0	1	2	0	1	0	1	1	2	0	2	0	2	0	0	1	0	0	0	1	1	1	1	1	0
500	0	1	2	0	0	0	1	0	1	1	0	0	2	1	1	1	1	0	0	0	2	0	0	2	0	1	2	2	1	1	1	2	2	1	1	1	1	0	0	2	1	0	1	2	1	0	1	0	1
501	0	1	2	1	0	0	2	0	0	0	1	0	0	0	0	0	2	1	0	0	1	0	0	2	0	1	1	2	2	1	1	1	1	1	0	2	1	0	1	1	0	0	0	0	0	0	0	1	0
502	0	1	1	0	0	1	1	0	0	0	1	0	1	0	0	1	1	1	0	0	1	0	1	1	1	1	2	2	0	2	1	1	1	1	0	2	1	1	0	1	0	0	0	1	0	1	1	1	0
503	1	1	0	0	0	0	2	0	1	1	0	1	2	2	2	0	1	0	0	0	2	0	0	2	0	1	1	1	0	1	1	1	1	1	1	1	1	0	0	0	0	0	0	2	0	1	0	1	0
504	1	1	1	0	0	0	1	0	1	1	1	0	0	0	0	0	0	1	1	1	2	1	0	2	0	2	1	1	1	0	1	1	1	2	1	2	1	0	0	1	0	0	0	1	0	1	0	2	0
505	0	0	2	1	0	0	2	0	2	2	0	0	1	0	0	1	2	0	0	0	2	0	0	2	0	1	1	1	1	1	0	1	1	1	1	1	1	1	0	2	0	0	1	2	1	0	0	1	1
506	1	1	2	0	0	0	2	0	1	1	1	1	0	0	0	0	1	1	0	0	1	0	0	2	0	1	2	2	0	2	1	1	1	1	1	1	1	0	0	1	0	1	1	1	1	1	0	2	0
507	1	1	2	0	0	0	2	1	0	1	0	0	0	0	0	0	1	1	1	1	1	0	1	1	1	2	1	2	2	1	1	2	2	2	0	2	1	1	0	1	0	0	0	2	1	0	0	2	0
508	0	2	1	0	0	0	2	1	0	1	0	1	1	0	0	0	2	1	1	1	2	0	0	2	0	1	2	2	0	2	0	1	0	0	0	2	1	0	0	1	0	0	0	1	0	1	0	2	0
509	1	1	1	0	0	0	1	0	1	1	1	0	0	0	0	0	1	1	1	1	1	0	1	1	0	0	0	1	0	0	2	1	1	2	0	2	1	0	0	1	0	0	0	1	0	0	0	1	0
510	1	1	2	1	0	0	2	0	2	2	0	1	2	2	2	0	1	1	0	0	1	0	0	2	0	2	2	2	2	2	0	0	0	2	0	2	1	0	1	1	0	0	0	2	1	0	1	0	1
511	1	2	1	0	0	1	2	0	0	0	0	0	1	1	1	0	1	1	1	1	2	1	0	2	0	0	1	2	2	1	1	1	2	1	2	1	1	0	0	1	0	0	0	1	0	0	0	2	0
512	0	1	2	1	0	0	1	0	0	0	2	0	0	0	0	0	1	1	1	1	1	0	0	2	0	2	2	2	2	2	0	1	1	1	0	2	1	0	0	0	1	1	1	2	2	0	0	1	0
513	1	1	2	0	0	0	2	0	1	1	0	0	1	0	0	0	2	2	2	1	1	1	0	2	0	1	1	2	2	2	0	0	1	1	1	1	0	0	0	0	1	0	1	1	1	1	0	2	0
514	1	1	1	1	0	0	1	0	0	0	1	1	1	1	1	0	2	0	0	0	2	0	1	1	0	1	1	2	1	1	2	2	2	1	0	2	2	0	0	1	0	1	1	1	1	1	0	1	1
515	0	1	1	0	0	1	1	1	0	1	1	0	0	0	0	0	1	2	1	1	2	0	1	1	1	1	2	2	1	2	0	2	2	0	2	0	2	1	0	1	0	0	1	2	1	0	0	2	0
516	0	1	1	1	0	0	2	0	1	1	0	0	1	0	0	1	1	1	1	1	1	0	0	2	0	1	1	1	1	1	0	2	2	0	1	1	1	0	0	1	0	0	0	0	1	0	0	2	0
517	1	2	0	0	0	0	1	0	0	0	2	0	0	0	0	1	1	0	0	0	2	0	2	0	0	0	2	2	0	2	0	1	1	2	0	2	2	0	0	1	1	0	0	1	0	0	0	1	1
518	0	2	0	0	0	0	2	1	0	1	0	0	0	0	0	0	1	0	1	1	2	0	0	2	0	1	1	1	1	2	0	1	1	1	0	2	1	0	0	0	0	0	0	0	1	0	0	1	1
519	0	1	1	1	0	0	2	0	0	0	1	0	1	0	0	0	0	1	1	1	0	0	0	2	0	2	0	1	1	1	1	1	1	1	1	1	1	1	1	2	1	1	1	2	2	1	0	1	0
520	0	1	1	0	1	0	1	0	1	1	0	0	1	0	0	0	1	2	0	0	0	0	0	2	0	1	1	1	0	1	0	0	1	2	1	2	1	0	0	0	0	0	0	1	0	1	0	1	1
521	1	1	2	0	0	1	2	1	0	1	0	0	0	0	0	0	1	2	0	0	1	0	0	2	0	2	2	2	0	2	0	1	0	0	0	2	2	0	0	0	0	1	1	1	1	1	0	2	0
522	0	0	2	0	0	0	1	1	1	2	0	0	2	1	1	0	0	2	0	0	1	0	1	1	1	0	1	2	0	1	0	2	2	1	1	1	0	2	0	0	0	0	0	1	0	0	0	0	2
523	1	1	1	1	0	1	2	0	1	1	0	1	1	1	1	0	2	0	0	0	2	0	1	1	2	2	2	2	0	2	0	0	1	1	0	2	0	0	0	1	0	0	1	2	1	1	0	1	0
524	1	2	0	0	0	0	2	0	1	1	1	0	2	0	0	1	0	1	1	1	1	0	0	2	1	2	1	2	0	1	1	0	0	1	0	2	1	0	1	1	0	0	1	1	1	0	1	1	0
525	0	0	2	1	0	0	2	0	1	1	0	0	0	0	0	0	1	1	2	2	1	0	0	2	0	1	2	2	0	2	0	2	2	2	0	2	1	0	0	2	0	0	0	1	1	2	0	2	0
526	0	1	2	1	0	0	1	0	0	0	1	2	2	2	2	0	1	1	0	0	1	1	0	2	0	0	1	2	0	2	0	1	1	0	1	1	2	0	0	2	0	1	1	2	1	0	0	1	0
527	1	1	1	1	0	1	1	1	0	1	1	0	0	0	1	0	2	0	0	0	2	0	0	2	0	0	1	1	2	1	0	1	1	2	2	1	1	0	0	1	0	0	0	2	2	1	0	1	0
528	1	1	2	1	0	0	1	0	0	0	1	1	1	1	1	0	2	0	0	0	1	0	1	1	1	1	1	2	0	2	0	1	1	0	1	1	1	0	0	1	0	0	0	2	0	1	1	0	0
529	0	0	2	0	0	1	1	0	1	1	0	0	0	0	0	0	1	2	1	1	1	0	0	2	0	1	2	2	1	1	1	1	1	1	1	1	1	0	0	1	0	1	1	1	1	1	0	1	1
530	1	0	2	0	0	1	1	0	1	1	0	0	0	0	0	0	1	1	2	2	1	0	0	2	0	1	2	2	0	1	2	1	2	2	1	2	1	0	0	2	1	0	1	2	0	0	0	2	0
531	1	2	1	2	0	0	1	0	0	0	0	0	0	0	0	0	0	0	1	1	2	1	0	2	0	1	2	2	0	1	2	0	1	1	0	2	2	0	0	2	0	0	0	2	0	1	0	1	1
532	0	1	2	1	0	0	2	0	1	1	1	0	0	0	0	0	0	1	1	1	2	0	1	1	0	2	1	2	2	0	2	1	1	0	2	0	2	0	0	2	0	0	1	1	1	1	1	0	0
533	0	0	2	1	0	0	2	0	1	1	0	0	1	1	1	0	0	1	0	1	1	0	1	1	1	1	1	1	1	1	0	1	1	1	1	1	2	0	0	2	0	0	0	0	0	0	0	2	0
534	1	1	1	1	0	0	1	0	1	1	0	1	2	1	1	1	1	2	0	0	2	0	0	2	0	1	1	1	0	1	1	0	0	1	0	2	2	0	0	1	0	0	0	1	1	0	0	2	0
535	1	1	1	0	0	0	2	1	0	1	0	0	2	2	2	0	1	2	2	1	0	0	1	1	0	1	2	2	0	2	0	2	2	0	1	1	1	0	0	2	0	1	1	2	1	0	0	1	1
536	1	1	1	0	0	0	2	0	0	0	0	0	1	0	0	1	0	2	2	1	0	0	0	2	0	0	1	1	2	0	1	0	0	2	0	2	2	1	0	1	0	2	2	2	0	1	0	0	1
537	1	1	1	0	0	0	1	0	0	0	2	0	0	0	0	0	1	1	2	2	1	0	1	1	0	1	1	0	1	0	1	2	2	0	1	1	0	0	0	0	0	0	1	2	1	0	0	2	0
538	1	2	0	1	1	0	1	1	0	1	1	0	1	1	1	0	1	0	0	0	2	0	1	1	0	1	2	2	0	1	1	1	1	0	1	1	2	0	0	2	0	0	0	1	0	0	0	1	0
539	0	2	0	0	0	1	2	1	1	2	0	1	2	2	2	0	0	1	1	1	2	0	0	2	0	2	0	2	0	1	2	2	2	1	1	1	1	0	0	1	1	0	0	1	1	0	0	0	1
540	1	2	0	1	0	0	2	0	2	2	0	0	1	0	0	0	1	1	0	1	1	0	1	1	1	1	1	2	1	1	2	1	2	1	0	2	1	0	1	1	0	0	0	2	0	1	0	2	0
541	1	1	2	1	0	0	2	0	1	1	0	0	0	0	0	0	2	1	0	1	2	0	1	1	1	2	1	2	0	1	0	1	1	2	2	0	2	1	0	1	0	0	1	2	1	0	1	1	0
542	1	1	1	0	0	1	2	0	1	1	0	1	1	1	1	0	1	1	2	2	1	0	0	2	0	1	1	1	0	1	1	1	1	2	1	1	2	0	0	0	0	0	0	2	1	1	0	1	0
543	1	1	2	0	0	0	1	0	0	0	1	1	2	1	1	1	1	1	1	1	2	0	0	2	0	1	2	2	0	1	1	1	1	0	1	1	1	0	0	0	0	0	1	1	1	1	1	0	0
544	1	1	1	0	0	0	2	0	2	2	0	1	1	1	1	0	0	2	2	1	0	0	1	1	1	1	2	2	1	2	0	1	1	2	0	2	1	0	0	0	0	0	0	1	0	0	0	2	0
545	0	1	1	0	0	1	2	1	0	1	0	0	0	0	0	0	0	1	1	0	1	0	0	2	1	1	2	2	1	2	1	2	2	1	0	2	1	0	0	1	0	1	1	1	1	1	0	2	0
546	0	1	2	1	0	0	1	1	1	2	0	1	1	1	1	0	1	1	1	1	2	0	0	2	0	2	2	2	1	2	1	1	1	1	0	2	1	0	0	2	0	0	0	0	1	0	0	2	0
547	1	1	1	1	0	0	2	0	2	2	0	0	1	0	0	1	2	1	1	1	2	0	0	2	0	1	1	2	2	1	2	1	1	2	0	2	2	1	0	1	0	0	0	1	0	1	0	2	0
548	0	0	2	0	0	1	2	1	0	1	0	0	0	0	0	0	1	0	0	0	2	0	0	2	0	1	0	1	2	0	1	2	2	1	1	1	2	0	0	1	0	0	2	2	2	0	0	2	0
549	0	1	1	1	0	0	2	1	0	1	0	1	1	1	1	0	2	1	1	1	2	0	1	1	1	1	1	1	0	1	2	2	2	1	1	2	2	0	0	1	0	0	0	1	0	0	0	2	0
550	0	0	2	1	0	0	2	0	2	2	0	1	1	1	1	0	1	0	0	0	2	0	1	1	0	1	1	1	1	1	1	1	1	2	0	2	2	0	0	2	0	0	1	1	1	1	0	2	0
551	1	1	1	0	0	0	2	0	1	1	0	0	0	0	0	0	2	1	1	1	2	0	0	2	0	1	2	2	1	1	1	1	2	2	0	2	1	1	0	1	0	0	0	0	1	0	0	2	0
552	0	0	2	0	0	1	2	0	0	0	1	0	0	0	0	0	2	1	1	1	2	1	0	2	0	0	1	2	0	1	2	1	2	2	0	2	2	0	0	2	0	2	2	2	1	0	0	1	0
553	1	1	2	0	0	1	1	1	0	1	0	0	0	0	0	0	1	0	0	0	2	0	0	2	0	1	0	1	1	0	0	0	0	2	0	2	0	1	0	0	0	0	1	2	1	1	0	2	0
554	1	2	0	0	0	0	1	0	0	0	2	0	0	0	0	0	1	2	2	1	0	1	0	2	0	1	0	1	1	1	1	1	1	0	1	1	2	0	0	0	0	0	0	1	0	0	0	2	0
555	0	1	2	0	0	0	1	0	0	0	2	0	2	1	1	1	2	1	0	0	2	0	1	1	0	2	2	2	0	2	1	1	1	0	1	1	2	0	0	0	0	0	0	1	0	0	1	0	1
556	1	2	0	0	0	0	1	0	1	1	1	0	1	0	0	0	0	2	1	1	2	0	0	2	1	2	2	2	1	1	1	1	1	0	1	1	1	1	1	0	0	0	0	1	0	0	0	1	0
557	1	1	1	1	0	1	1	0	0	0	1	1	1	1	1	0	2	1	1	1	1	0	0	2	0	0	2	2	0	2	1	1	1	1	1	1	2	0	0	1	0	2	2	2	1	0	0	2	0
558	0	1	0	1	0	0	1	2	0	2	0	0	0	0	0	0	2	0	0	0	2	1	0	2	0	1	0	1	2	0	1	2	2	0	2	0	2	1	1	2	1	1	1	1	0	1	0	1	0
559	0	1	1	0	0	0	1	0	1	1	1	0	1	0	0	1	1	1	1	1	1	0	1	1	1	0	2	2	0	1	1	0	0	2	0	2	2	0	0	1	0	0	1	2	1	1	0	2	0
560	1	1	2	1	0	0	2	0	2	2	0	0	1	0	0	1	1	0	0	1	2	0	0	2	0	2	1	2	1	0	2	2	2	2	0	2	1	0	0	1	0	1	1	1	2	0	0	2	0
561	1	2	1	1	0	0	2	1	0	1	0	1	2	2	2	0	2	1	1	1	1	0	0	2	0	0	2	2	1	0	1	2	2	1	0	2	1	0	0	1	1	0	1	2	1	0	0	1	1
562	0	1	1	1	0	0	1	0	0	0	1	1	1	1	1	0	0	0	1	1	1	0	0	2	0	1	0	2	1	1	1	1	1	0	2	1	0	0	0	0	0	0	0	1	0	1	0	2	0
563	0	1	1	0	0	0	1	0	0	0	1	1	2	2	2	0	0	1	0	1	1	0	0	2	0	0	0	2	1	1	1	2	2	0	1	1	0	0	0	0	0	0	0	2	1	1	0	0	1
564	1	1	2	1	0	1	2	0	0	0	0	0	0	0	0	0	1	1	0	0	1	0	0	2	0	0	1	1	1	1	0	1	2	0	2	1	1	0	0	1	1	0	0	2	0	1	0	1	0
565	1	1	1	0	0	0	2	1	1	2	0	0	0	0	0	0	2	0	0	0	2	0	0	2	0	0	1	2	1	2	0	1	1	2	0	2	2	1	0	1	0	1	1	2	1	1	0	1	0
566	0	2	0	1	0	0	1	0	2	2	0	0	0	0	1	0	1	1	1	1	2	0	0	2	0	1	2	2	0	0	1	0	0	1	2	0	1	0	1	1	1	0	1	2	1	1	0	2	0
567	1	1	1	1	0	1	1	0	1	1	1	1	2	1	1	1	0	0	0	0	2	0	1	1	1	1	2	2	0	2	1	0	0	2	0	2	2	0	0	2	0	0	0	0	2	1	0	2	0
568	0	1	0	0	0	0	2	0	2	2	0	2	2	2	2	0	0	2	0	0	1	0	1	1	1	2	1	1	1	0	0	1	2	1	1	1	1	0	0	0	0	0	0	1	0	0	0	1	0
569	1	2	1	0	0	0	2	1	0	1	1	0	0	0	0	0	0	2	1	1	0	0	0	2	0	1	2	2	1	1	2	1	2	1	1	1	2	0	0	1	1	0	0	1	0	1	0	2	0
570	1	1	2	1	0	0	2	0	0	0	0	1	1	1	1	0	2	1	1	0	2	0	0	2	1	1	2	2	0	1	2	0	0	2	0	2	1	0	1	1	0	0	0	0	0	1	0	2	0
571	0	0	2	1	0	1	2	1	0	1	0	0	0	0	0	0	1	0	1	1	2	0	1	1	0	1	1	1	1	1	0	2	2	0	1	1	1	0	1	0	0	0	0	1	0	1	0	1	1
572	1	2	0	1	0	0	2	0	2	2	0	0	0	0	1	0	1	0	1	1	2	0	0	2	1	0	0	1	0	0	2	1	1	2	1	1	1	0	1	1	0	0	0	2	0	2	0	2	0
573	1	1	1	1	1	1	2	0	1	1	0	0	1	0	0	1	1	1	0	0	1	0	1	1	1	0	2	2	1	1	1	2	2	0	1	0	0	1	1	0	0	0	0	1	0	0	1	0	0
574	0	1	1	1	0	1	2	1	0	1	0	0	0	0	0	0	0	1	1	2	1	0	1	2	0	0	0	1	0	1	1	0	1	2	0	2	1	0	0	1	0	0	1	1	1	0	2	0	0
575	0	1	1	0	0	1	2	0	0	0	0	0	0	0	0	0	0	2	2	2	0	0	0	2	0	1	2	2	1	2	0	1	1	1	0	2	2	1	1	2	1	0	0	2	0	1	0	2	0
576	1	2	0	0	0	0	1	0	2	2	0	0	2	0	0	1	1	1	0	0	1	0	0	2	1	1	1	1	2	0	1	0	1	1	1	1	2	0	0	2	0	0	1	2	0	1	0	1	0
577	0	1	2	1	0	1	2	1	1	2	0	2	1	1	1	0	2	0	0	0	2	0	0	2	0	1	0	2	0	1	2	1	2	2	0	2	2	0	0	1	0	0	0	2	0	1	0	2	0
578	0	0	2	0	0	2	2	0	1	1	0	0	0	0	0	0	1	1	0	1	2	1	0	2	0	1	1	2	0	1	2	1	1	1	0	2	1	0	0	2	1	0	1	2	0	0	0	2	0
579	0	1	1	0	0	0	2	0	1	1	0	0	0	0	0	0	1	0	0	0	2	0	0	2	0	0	1	2	2	1	1	2	2	0	1	1	1	0	0	1	1	0	0	2	0	0	0	2	0
580	0	2	0	0	0	0	2	0	0	0	0	0	0	0	0	0	1	0	2	1	2	0	0	2	0	1	1	0	2	0	0	0	1	0	1	2	1	0	0	1	0	0	1	2	0	0	0	1	0
581	0	2	1	0	0	0	1	0	0	0	0	1	1	0	0	0	0	2	1	1	1	0	0	2	0	1	2	2	0	2	0	2	2	1	0	2	0	0	0	0	0	0	1	2	1	0	0	2	0
582	1	0	2	0	0	0	1	0	0	0	1	1	1	0	0	0	1	1	0	0	1	0	0	2	0	1	2	2	0	1	0	1	1	1	1	1	1	1	0	1	0	0	0	0	0	0	0	2	0
583	0	0	2	0	0	1	1	0	0	0	1	1	2	1	1	0	2	1	0	0	2	0	0	2	0	0	1	2	0	1	0	1	2	2	0	2	2	0	0	2	0	0	0	2	0	1	0	1	0
584	0	2	1	1	0	0	1	0	0	0	0	0	0	0	0	0	0	1	0	0	0	0	1	1	1	0	1	2	1	1	1	0	1	1	0	2	1	0	0	0	0	0	1	2	1	1	2	0	0
585	1	1	1	0	0	0	2	0	1	1	1	0	1	1	1	0	0	1	1	0	1	0	0	2	1	2	2	2	1	1	2	1	1	1	0	2	2	0	0	1	0	0	1	1	1	1	1	2	0
586	1	1	1	1	0	1	2	1	0	1	0	0	0	0	0	0	2	2	2	2	2	0	0	2	0	1	1	0	2	0	0	1	1	2	0	2	2	0	0	2	0	0	1	2	1	0	0	1	1
587	0	2	1	0	0	0	2	0	1	1	0	1	1	1	1	0	0	1	1	1	2	0	0	2	0	0	1	1	0	1	2	1	2	1	1	1	1	0	1	1	0	0	0	1	0	1	0	0	0
588	0	0	2	0	0	1	1	0	1	1	1	0	0	0	0	0	1	1	0	0	1	0	0	2	0	2	2	2	0	2	0	1	1	1	1	1	2	0	0	0	0	0	1	2	1	0	0	1	0
589	1	1	2	1	0	0	2	0	0	0	0	0	0	0	0	0	0	1	0	0	1	0	1	1	0	2	2	2	1	0	2	1	2	0	0	2	1	0	0	1	0	0	0	2	0	1	0	1	0
590	1	0	2	0	0	2	2	1	0	1	0	0	0	0	0	0	1	1	1	1	1	0	0	2	0	2	1	1	1	1	0	1	1	2	0	2	1	1	1	2	1	0	0	0	0	1	0	1	0
591	1	1	1	0	0	0	1	1	0	1	1	0	0	0	1	0	2	1	1	1	1	0	0	2	1	0	1	1	1	1	0	1	1	1	1	1	2	0	0	1	0	0	0	1	2	1	0	1	1
592	0	2	1	0	0	0	0	0	1	1	1	0	0	0	0	0	0	0	1	1	2	0	0	2	0	0	1	2	1	1	2	0	0	0	1	1	2	0	0	0	1	0	0	1	0	1	0	2	0
593	1	0	2	1	0	0	2	0	2	2	0	0	0	0	0	1	1	1	0	0	2	1	0	2	0	1	2	2	0	2	0	1	1	2	0	2	1	1	1	0	0	0	1	2	0	0	0	1	0
594	1	1	1	0	0	0	2	0	2	2	0	1	2	2	2	0	2	0	0	0	2	0	1	1	0	0	1	2	0	2	0	1	1	2	1	2	1	1	0	1	0	0	1	2	1	2	0	0	1
595	0	2	2	0	0	1	1	0	1	1	1	0	1	0	0	0	1	1	1	0	2	0	0	2	0	0	1	2	0	1	0	1	1	2	0	2	1	0	0	2	0	0	1	2	1	0	0	2	0
596	0	2	0	1	0	0	2	1	0	1	0	2	1	1	1	0	0	1	0	1	1	0	0	2	0	1	0	1	1	0	0	1	1	2	0	2	1	1	0	0	0	0	0	2	0	0	0	2	0
597	1	1	1	0	1	0	1	0	0	0	1	0	2	2	2	0	0	2	1	1	0	0	0	2	0	1	1	2	1	1	0	1	1	1	1	1	2	0	0	1	0	1	1	1	1	0	0	2	0
598	0	1	1	0	1	1	2	0	0	0	0	0	0	0	0	0	1	0	1	1	1	0	0	2	1	0	1	2	0	1	2	1	2	1	1	1	1	0	0	2	0	0	0	1	0	0	0	2	0
599	0	1	2	1	0	0	2	0	1	1	1	1	1	1	1	0	0	1	1	1	2	0	1	1	1	1	1	2	1	1	1	1	1	1	0	2	1	0	1	1	0	1	1	1	1	1	0	2	0
600	0	2	0	1	1	0	1	0	2	2	0	0	2	1	1	1	1	0	0	0	2	0	0	2	0	1	2	2	0	2	1	0	1	1	1	1	1	0	0	1	0	0	1	2	1	0	0	1	1
601	0	0	2	0	0	0	2	0	0	0	0	0	1	1	1	0	0	1	0	0	1	0	1	1	0	1	2	2	1	2	1	1	1	2	0	2	1	1	1	0	0	0	0	1	1	1	1	1	0
602	1	2	0	0	0	0	2	0	1	1	0	0	0	0	0	0	1	2	1	1	1	0	0	2	0	1	1	2	0	1	0	1	1	1	1	1	1	0	0	0	0	0	0	1	0	0	0	1	0
603	1	1	1	0	0	0	2	1	0	1	0	0	0	0	0	0	2	2	0	0	1	0	0	2	0	2	2	2	2	2	0	2	2	1	1	1	2	0	0	2	0	0	1	2	1	1	1	0	0
604	1	1	1	0	1	1	2	0	0	0	0	0	0	0	0	0	1	1	0	0	2	0	0	2	0	1	1	1	0	1	1	1	1	2	1	2	2	0	0	2	0	0	0	1	0	1	0	2	0
605	1	1	2	2	0	0	2	1	0	1	0	1	2	2	2	0	2	0	0	0	2	0	0	2	0	1	1	1	1	1	1	2	2	2	0	2	1	0	1	1	0	0	0	1	0	1	0	2	0
606	1	1	1	0	0	0	2	0	2	2	0	1	2	1	1	0	2	1	1	1	1	0	0	2	0	1	1	1	1	1	0	1	1	1	1	1	2	0	0	0	0	1	1	2	0	0	0	2	0
607	1	2	1	0	0	0	1	0	1	1	1	0	0	0	0	1	2	1	0	0	1	1	0	2	0	2	2	2	0	2	1	0	0	0	1	1	2	0	0	1	0	0	1	2	1	0	0	1	0
608	1	1	2	1	0	0	2	0	1	1	2	1	2	2	2	0	0	1	1	2	1	0	0	2	0	0	2	2	1	1	1	1	1	1	0	2	1	0	0	0	0	0	0	1	0	0	0	2	0
609	1	1	0	0	0	0	2	0	2	2	0	0	0	0	0	0	1	0	0	0	2	0	1	1	1	0	1	1	0	1	0	0	0	2	0	2	2	0	0	0	0	0	0	0	1	0	1	0	0
610	0	1	1	1	0	0	2	0	1	1	2	1	1	1	1	0	1	2	1	1	1	0	0	2	1	0	0	2	1	0	1	1	1	0	2	0	1	0	0	0	0	0	0	2	0	2	0	1	1
611	1	1	2	1	0	0	2	1	1	2	0	0	0	0	0	0	2	0	0	0	2	1	0	2	0	2	1	1	2	1	0	1	0	0	1	1	2	0	0	2	0	0	1	1	1	0	0	1	0
612	1	1	2	1	0	0	2	1	0	1	1	0	0	0	0	0	0	2	2	2	0	0	1	1	0	0	1	1	1	1	0	1	1	1	1	1	1	1	0	0	0	0	1	1	1	1	1	0	1
613	0	2	0	0	0	0	1	0	2	2	0	0	0	0	0	0	0	2	0	1	1	0	0	2	0	1	1	2	2	1	2	1	1	1	1	1	1	0	0	1	0	0	0	2	0	1	1	2	0
614	1	2	0	0	0	0	1	0	0	0	1	0	0	0	0	0	1	1	0	0	1	0	0	2	1	0	1	1	2	0	1	2	2	1	0	2	0	0	0	0	0	0	0	0	0	0	0	1	0
615	0	1	2	1	0	0	1	0	2	2	0	0	1	1	2	0	1	0	0	0	2	0	0	2	0	0	1	2	0	2	0	1	0	2	0	2	2	0	0	0	0	0	1	2	1	0	0	1	0
616	0	1	2	1	0	1	2	0	0	0	0	0	1	0	0	1	1	1	2	1	2	0	0	2	0	1	2	2	0	2	0	0	0	2	0	2	1	1	0	1	0	0	0	1	1	1	0	1	0
617	0	0	2	0	0	1	2	0	2	2	0	0	0	0	0	0	1	2	1	0	1	0	0	2	0	0	2	2	1	1	1	0	0	2	0	2	1	0	0	1	0	0	0	2	0	1	0	2	0
618	1	1	1	1	0	0	2	0	2	2	0	1	1	1	1	0	0	1	1	1	2	0	1	1	1	2	0	1	2	0	1	1	2	1	1	1	1	0	0	2	0	1	1	2	1	0	0	1	1
619	1	0	2	0	0	1	2	0	1	1	0	0	0	0	0	0	2	0	0	0	2	0	0	2	0	1	1	1	2	0	0	2	2	0	2	0	1	0	0	0	0	1	2	2	0	1	0	2	0
620	0	0	2	1	0	0	2	0	1	1	1	0	0	0	0	0	0	2	2	2	0	0	0	2	0	0	1	2	1	1	1	2	2	0	1	1	2	0	0	0	0	0	1	2	1	0	0	2	0
621	0	1	2	0	0	0	2	1	0	1	0	0	0	0	0	0	1	1	1	1	2	0	2	0	1	1	2	2	0	1	2	2	2	0	2	0	1	0	0	2	0	0	0	1	0	1	0	0	0
622	0	2	1	0	0	0	2	1	0	1	0	0	0	0	0	0	1	0	0	0	2	0	0	2	1	0	1	2	1	2	0	1	1	1	1	1	1	1	0	1	0	1	1	2	1	0	0	1	1
623	1	1	1	1	0	0	1	1	1	2	1	0	0	0	0	0	1	1	1	1	2	0	0	2	0	0	1	1	1	1	0	0	0	1	2	1	1	0	1	1	0	0	0	1	1	1	0	2	0
624	0	1	1	0	0	1	2	0	1	1	1	1	1	1	1	0	1	0	0	0	2	0	0	2	0	0	1	2	1	1	1	0	2	0	1	2	1	0	0	1	0	0	0	2	0	2	0	0	0
625	1	0	1	0	0	0	1	0	0	0	1	0	1	0	0	1	1	1	1	1	1	1	0	2	0	2	2	2	0	2	0	2	2	0	2	0	0	1	1	0	0	0	0	1	0	0	1	1	0
626	1	2	0	1	0	0	2	0	1	1	1	1	1	1	1	0	0	0	1	1	2	0	0	2	0	1	1	2	0	1	2	2	2	1	1	1	0	1	1	0	0	0	0	2	0	1	0	2	0
627	0	1	1	0	0	0	2	1	1	2	0	0	0	0	0	0	1	1	1	1	1	0	0	2	0	1	2	2	1	2	0	2	2	0	1	1	1	0	0	1	0	0	1	1	1	1	0	2	0
628	1	1	1	0	0	0	2	0	1	1	0	1	2	2	2	0	0	1	1	1	2	0	0	2	0	1	2	2	1	0	2	1	1	2	2	1	2	0	0	2	0	1	1	1	0	2	0	0	1
629	0	1	1	1	1	1	2	1	1	2	0	0	0	0	0	0	0	2	2	2	0	0	1	1	1	0	0	1	2	0	1	2	2	0	1	1	1	0	0	0	0	0	1	1	1	2	0	1	0
630	0	1	1	1	0	1	1	0	0	0	1	1	0	0	0	0	1	2	0	0	2	0	0	2	0	0	1	2	1	1	0	2	2	2	1	1	1	0	0	1	0	0	0	1	0	0	0	2	0
631	0	2	1	0	0	0	2	1	0	1	0	1	2	1	1	1	2	2	2	1	1	0	0	2	0	0	1	2	1	1	2	1	1	0	2	0	1	0	0	2	0	0	0	2	0	1	0	0	2
632	1	2	2	1	0	0	2	0	2	2	0	0	2	0	0	1	0	0	0	0	2	0	0	2	0	1	0	2	1	0	1	0	1	1	1	1	1	0	0	1	0	2	2	2	1	0	0	2	0
633	0	2	0	0	0	1	1	0	1	1	0	0	0	0	0	0	1	0	1	2	1	0	0	2	0	1	0	2	1	0	1	1	2	1	1	1	2	0	0	1	0	0	0	2	0	0	0	0	2
634	1	1	1	0	0	1	2	0	1	1	1	0	1	1	1	0	1	1	1	1	1	0	1	1	1	1	0	1	2	0	1	1	1	1	1	1	1	0	0	1	0	2	2	2	1	0	1	1	0
635	0	1	2	0	0	1	0	0	0	0	2	0	1	0	0	0	1	2	0	0	2	0	0	2	0	0	2	2	0	1	0	0	0	1	1	1	1	0	0	0	0	0	1	2	1	0	0	2	0
636	1	1	1	0	0	1	1	0	0	0	2	0	0	0	0	0	2	0	0	0	2	0	0	2	0	1	2	1	1	0	1	1	1	1	0	2	1	1	1	0	0	0	0	1	0	1	0	1	1
637	1	2	0	0	0	1	2	0	0	0	0	2	2	2	2	0	1	1	2	2	1	0	0	2	0	0	2	2	1	2	0	0	0	2	0	1	1	0	0	0	0	0	0	0	1	1	0	2	0
638	1	2	1	2	0	0	2	1	1	2	0	1	1	1	1	0	1	2	2	1	0	0	0	2	0	0	2	2	1	1	1	0	0	2	0	2	1	1	0	1	0	0	1	1	0	1	0	1	1
639	0	1	2	0	0	1	2	1	1	1	0	0	1	0	1	0	1	1	1	1	2	0	0	2	0	1	1	2	1	1	1	0	1	1	1	1	0	2	0	0	0	0	0	0	1	0	0	2	0
640	1	1	1	0	0	1	2	1	0	1	0	1	0	0	0	0	0	1	0	0	0	0	0	2	0	1	1	1	1	0	1	1	2	1	1	1	2	0	0	2	0	0	1	2	1	0	0	2	0
641	1	0	2	1	1	0	2	0	1	1	0	0	0	0	0	0	1	2	1	0	0	0	0	2	0	1	0	1	1	1	1	2	2	2	0	2	1	1	0	0	0	0	0	2	0	1	0	2	0
642	1	0	2	2	0	1	1	0	0	0	0	0	1	1	1	0	2	1	1	1	2	0	0	2	0	2	2	2	0	2	1	1	1	1	1	1	1	0	0	1	0	0	1	2	1	1	0	2	0
643	0	1	1	1	0	1	2	0	1	1	0	0	0	0	0	0	1	2	1	1	1	0	0	2	0	1	2	2	1	1	2	1	1	0	1	1	2	0	0	2	0	0	0	1	0	0	0	2	0
644	0	2	1	0	0	0	2	1	1	2	0	0	0	0	0	0	2	1	1	1	2	0	2	0	0	0	2	2	0	2	0	0	1	0	1	2	2	0	0	0	0	0	0	1	0	1	0	2	0
645	1	0	2	0	0	1	2	0	0	0	0	1	2	2	2	0	2	2	1	1	2	0	0	2	0	1	0	1	1	1	0	1	2	0	2	0	1	0	0	1	0	0	0	1	0	0	0	0	0
646	1	1	2	1	0	0	1	0	0	0	1	1	1	1	1	0	1	1	0	0	1	0	1	1	2	2	2	2	0	1	1	1	1	0	2	0	2	0	0	1	1	0	0	2	0	1	0	2	0
647	1	1	1	0	0	0	1	0	0	0	1	0	0	0	0	0	1	1	0	0	1	1	0	2	0	0	2	2	0	2	0	1	1	1	0	2	2	0	0	1	0	0	0	2	0	2	0	1	1
648	0	1	2	0	0	1	2	1	1	2	0	0	0	0	0	0	1	2	2	2	1	0	0	2	0	1	2	2	1	1	1	1	1	2	0	2	1	1	1	2	2	0	0	0	0	0	1	0	0
649	1	1	1	1	0	0	2	0	2	2	0	0	1	0	1	0	1	1	1	1	1	0	0	2	0	1	2	2	1	1	2	2	2	0	2	0	2	0	0	1	0	0	1	1	1	1	0	1	1
650	0	1	1	0	0	0	2	0	0	0	0	0	1	0	0	0	0	2	2	2	0	0	0	2	2	1	1	1	1	1	0	0	0	2	0	2	1	0	0	2	1	2	2	2	0	0	0	1	1
651	0	2	0	0	0	0	2	0	0	0	0	0	1	0	0	1	1	2	1	1	2	0	0	2	0	0	2	2	1	1	2	1	2	1	0	2	1	0	0	1	0	0	0	2	0	1	0	2	0
652	0	2	1	0	0	0	2	1	0	1	0	0	1	0	0	0	2	0	0	0	2	0	0	2	1	0	0	1	1	1	0	0	0	2	0	2	1	1	0	1	0	0	0	2	0	0	0	2	0
653	0	0	2	0	0	1	1	0	1	1	0	0	0	0	0	0	2	1	1	1	1	0	0	2	0	1	0	2	1	0	1	0	1	2	0	2	0	0	0	0	0	0	0	1	1	1	0	2	0
654	0	2	0	0	0	0	1	0	0	0	1	0	0	0	1	0	1	1	1	1	2	0	1	1	1	0	2	1	1	1	1	1	1	1	2	1	2	0	0	2	0	1	1	2	0	1	0	2	0
655	0	1	1	0	0	0	1	0	2	2	0	0	0	0	0	0	1	1	1	1	1	0	0	2	0	1	1	2	0	1	1	1	1	1	1	1	2	0	0	2	0	0	1	1	1	0	0	1	0
656	1	1	2	0	0	0	2	0	0	0	0	0	1	0	0	0	1	2	1	1	1	0	0	2	0	2	1	2	1	1	2	1	1	0	2	1	1	0	0	1	0	1	1	1	1	1	0	2	0
657	1	1	1	0	0	0	2	0	1	1	0	0	1	0	0	1	1	0	1	1	2	0	0	2	0	0	2	2	0	1	1	1	2	0	2	1	1	0	0	1	0	0	0	2	0	1	0	2	0
658	1	1	1	1	0	0	1	0	2	2	0	1	2	1	1	1	1	1	1	1	1	0	0	2	0	1	2	2	0	1	1	2	2	1	1	1	2	0	0	2	0	0	0	1	0	0	1	1	0
659	0	1	1	0	0	0	2	1	1	2	0	0	0	0	0	0	2	0	0	0	2	0	0	2	0	1	2	2	0	2	1	0	2	1	0	2	1	0	0	2	0	0	0	0	0	1	0	2	0
660	1	1	1	0	0	0	2	0	0	0	0	0	0	0	0	0	1	1	0	0	1	0	1	1	1	2	2	2	2	1	1	2	2	0	1	1	2	0	0	1	0	0	0	1	0	1	1	0	1
661	0	2	1	0	0	0	2	0	0	0	1	0	0	0	0	0	2	2	2	2	2	0	0	2	1	2	0	0	1	1	0	1	2	1	1	1	2	1	0	1	0	0	2	2	1	1	0	2	0
662	1	1	1	0	0	0	1	0	0	0	1	0	0	0	0	0	1	1	1	1	1	1	0	2	1	0	2	2	0	2	0	2	2	2	0	2	1	0	0	0	0	1	1	1	1	0	0	0	1
663	1	0	1	0	0	0	2	0	1	1	0	1	1	1	1	0	1	1	0	0	1	0	0	2	0	1	1	2	1	1	1	1	1	1	1	1	2	0	0	1	0	0	1	2	1	0	0	0	0
664	0	0	2	1	0	0	2	0	2	2	0	0	1	1	1	0	1	1	2	1	2	0	0	2	0	0	2	2	0	2	0	1	2	1	1	1	2	0	0	1	0	2	2	2	0	0	1	0	0
665	0	2	0	0	0	0	2	0	2	2	0	0	0	0	0	0	0	0	0	0	2	0	0	2	0	0	2	2	0	1	1	1	1	1	1	1	2	1	1	2	1	1	1	2	2	0	0	1	1
666	1	2	0	0	0	0	2	1	0	1	0	0	0	0	0	0	2	0	0	1	1	0	0	2	0	1	2	2	0	2	0	1	1	2	0	2	0	0	0	0	1	0	0	1	0	0	0	0	1
667	0	1	2	0	0	0	1	1	0	1	1	0	0	0	0	0	2	0	0	1	2	0	0	2	0	1	2	2	0	2	1	0	1	1	0	2	1	0	1	1	0	0	0	0	0	0	0	0	1
668	0	2	1	0	1	1	2	0	0	0	0	1	2	1	1	0	1	0	0	0	2	0	0	2	1	0	1	1	1	1	0	1	1	0	0	1	1	0	0	1	0	1	1	2	2	1	0	0	2
669	0	1	1	1	0	0	1	0	0	0	2	0	1	0	1	0	0	0	1	1	2	0	1	1	1	2	1	2	1	1	2	0	0	2	0	2	1	0	0	0	0	0	0	0	2	1	0	2	0
670	1	1	2	1	0	0	2	0	0	0	1	0	0	0	0	0	1	1	0	0	1	0	0	2	0	2	1	1	0	1	1	1	1	1	1	1	1	0	1	1	0	1	1	1	2	0	0	1	1
671	1	2	0	0	0	0	2	1	0	1	0	2	2	2	2	0	2	1	1	1	1	0	1	1	1	2	2	2	1	1	2	1	1	1	1	1	1	0	0	0	0	0	0	1	0	1	0	1	0
672	1	1	2	0	0	0	2	0	1	1	0	0	1	1	1	0	0	0	1	1	2	0	0	2	0	0	2	2	0	2	0	2	2	1	1	1	1	0	0	0	0	1	1	2	1	0	0	0	0
673	0	1	1	0	0	0	2	0	2	2	0	0	0	0	0	0	0	1	2	1	1	0	0	2	1	2	1	2	1	1	1	1	1	0	1	1	2	0	0	1	0	0	1	2	1	1	0	2	0
674	0	2	1	0	0	0	1	0	0	0	1	0	1	1	0	0	2	2	1	1	1	0	0	2	0	1	2	2	0	2	1	2	2	0	1	0	0	0	0	1	1	1	1	1	1	1	0	2	0
675	0	1	1	1	0	0	2	1	0	1	0	0	0	0	0	0	1	1	2	2	1	0	0	2	0	0	2	2	0	2	0	1	1	1	0	2	1	0	0	2	0	0	0	1	0	1	0	1	1
676	1	1	1	0	0	0	1	1	0	1	1	1	1	1	1	0	1	1	2	2	1	0	1	1	1	1	2	2	0	1	2	0	0	2	0	2	1	0	0	0	0	0	1	1	1	1	0	2	0
677	1	1	1	0	0	0	2	0	1	1	0	1	1	0	0	0	0	0	0	0	2	0	0	2	0	1	1	2	2	2	0	0	0	2	0	2	0	1	0	1	0	0	0	1	0	1	0	1	0
678	1	0	2	0	0	1	1	1	1	2	0	0	1	0	0	1	2	1	1	1	2	0	0	2	0	1	2	2	1	1	2	2	2	1	0	2	1	0	0	2	1	1	1	2	0	1	0	2	0
679	0	1	1	1	0	0	2	0	2	2	0	0	0	0	0	0	2	0	0	0	1	0	0	2	0	2	2	2	1	2	0	1	2	2	0	2	0	0	0	0	0	0	1	2	1	0	0	0	2
680	1	0	2	2	0	1	1	0	1	1	1	0	0	0	0	0	1	1	1	1	1	0	1	1	0	1	1	1	0	1	2	1	1	2	0	2	1	0	0	0	0	0	0	1	1	1	0	0	0
681	0	1	2	2	0	0	2	0	0	0	0	0	0	0	0	0	1	0	1	2	1	0	1	1	1	0	1	2	0	2	0	2	2	1	1	1	1	0	0	2	1	0	1	1	1	2	0	1	1
682	0	1	1	0	0	1	2	0	1	1	1	0	1	0	0	1	2	0	0	0	2	0	0	2	0	1	1	1	1	1	1	1	2	1	2	1	1	0	0	0	0	0	0	1	1	1	1	0	0
683	1	1	1	0	0	0	1	0	1	1	1	0	0	0	0	0	2	1	1	1	2	0	0	2	0	1	1	1	0	1	0	1	1	0	1	1	1	1	1	2	1	0	0	1	0	1	0	0	0
684	1	0	2	0	0	1	1	2	0	2	0	0	0	0	0	0	2	2	1	1	1	0	0	2	0	1	2	2	1	2	0	2	2	0	2	0	0	1	0	0	0	0	0	1	0	0	0	1	1
685	0	1	2	0	0	0	1	1	1	2	0	0	0	0	0	0	0	0	0	0	2	0	0	2	0	2	1	1	1	1	0	0	1	2	1	2	1	0	0	1	1	0	1	2	1	1	0	1	0
686	1	1	2	1	0	0	2	0	2	2	0	0	0	0	0	0	1	0	1	2	1	0	0	2	0	2	2	2	0	2	1	1	2	2	0	2	1	0	0	2	0	0	1	2	0	1	0	0	2
687	0	2	0	0	0	0	2	0	1	1	0	2	2	2	2	0	1	2	1	1	1	0	0	2	0	2	1	1	1	1	0	0	0	1	1	1	1	1	0	1	0	1	1	2	2	0	0	1	1
688	1	1	1	0	0	0	2	0	1	1	0	0	0	0	0	0	1	0	0	0	2	0	0	2	1	2	1	1	1	2	0	1	1	0	2	0	1	1	0	0	0	2	2	2	0	0	0	0	1
689	0	1	1	0	0	1	1	1	0	1	0	0	0	0	0	0	0	2	0	0	1	0	0	2	0	1	1	1	2	1	0	2	2	0	1	1	0	0	0	0	0	0	1	1	1	0	1	0	1
690	1	2	1	0	0	0	1	1	1	2	1	0	2	0	0	1	1	1	1	1	2	0	0	2	0	1	2	2	1	1	1	2	2	2	0	2	1	0	1	1	1	0	0	1	0	0	0	2	0
691	0	1	1	0	0	0	2	0	1	1	0	0	1	0	0	1	0	2	0	0	2	0	0	2	0	0	0	2	1	0	1	2	2	1	1	1	1	1	0	1	0	0	0	1	0	0	0	2	0
692	0	1	1	1	0	0	2	1	1	2	0	0	0	0	0	0	0	1	1	1	2	0	0	2	1	2	1	2	1	1	1	1	1	1	1	1	2	0	0	1	0	0	1	2	1	1	0	1	0
693	0	0	2	0	0	0	1	0	1	1	0	0	0	0	0	0	1	1	1	1	1	1	0	2	0	2	2	2	2	2	0	1	1	1	1	1	1	0	0	2	1	0	1	2	1	1	0	2	0
694	1	1	1	0	0	1	2	0	2	2	0	1	1	1	1	0	1	0	1	1	2	0	1	1	0	1	1	2	0	1	1	1	1	1	1	1	1	0	0	0	0	0	0	2	0	2	0	0	0
695	1	1	1	0	1	2	1	0	0	0	2	1	1	1	1	0	0	1	0	0	0	0	0	2	0	2	1	1	1	1	1	1	1	2	0	2	1	0	0	2	0	0	1	1	1	1	1	1	0
696	0	2	1	0	1	1	2	1	1	2	0	0	0	0	0	0	1	0	1	1	2	0	1	1	0	2	1	2	1	1	1	2	2	0	1	0	1	1	0	1	0	0	0	1	1	1	0	0	1
697	0	0	2	0	0	2	0	0	0	0	2	0	1	0	0	1	1	1	1	1	1	0	1	1	1	0	1	2	2	1	2	0	0	2	0	2	1	0	0	2	0	1	2	2	1	0	0	1	0
698	0	0	2	0	1	0	1	0	0	0	2	2	2	2	2	0	0	0	1	1	2	0	0	2	0	2	1	2	1	1	2	0	0	2	0	1	2	0	0	1	0	1	1	2	0	0	0	1	1
699	1	2	0	0	0	0	1	0	0	0	1	1	2	0	0	0	0	1	1	2	1	0	0	2	0	0	1	2	1	1	2	0	0	2	0	2	2	0	0	1	0	0	0	0	0	0	0	0	0
700	0	1	1	1	0	0	2	0	2	2	0	0	0	0	0	0	1	1	0	0	1	0	0	2	0	1	2	2	1	2	1	0	1	2	1	2	1	1	1	1	1	0	1	1	1	0	0	2	0
701	0	1	1	0	0	1	1	0	0	0	1	0	0	0	0	0	2	0	0	0	2	0	0	2	0	1	2	2	1	0	2	2	2	1	0	2	2	1	0	1	0	0	0	0	2	2	1	1	0
702	1	1	2	1	0	0	2	1	1	2	0	0	0	0	0	0	1	0	0	0	1	0	0	2	1	0	2	2	0	2	0	1	1	1	1	1	0	1	0	0	0	1	1	2	1	0	0	2	0
703	1	1	1	0	0	1	2	1	1	2	0	0	1	0	0	0	1	1	1	1	2	0	0	2	0	1	1	1	1	1	0	1	2	0	0	2	1	0	1	1	0	1	1	2	2	0	0	1	0
704	1	1	1	0	0	0	2	0	0	0	1	0	0	0	0	0	0	0	0	0	2	0	0	2	0	2	1	2	0	2	0	2	2	1	1	2	1	0	0	2	1	0	0	1	1	0	0	0	1
705	1	2	0	0	0	0	1	0	0	0	2	0	0	0	0	0	2	0	0	0	2	0	0	2	0	1	1	2	0	1	1	1	1	1	1	1	1	0	0	1	0	0	1	2	0	1	1	0	0
706	1	0	2	0	0	1	2	1	0	1	0	0	0	0	0	0	1	2	1	1	1	0	0	2	0	1	2	2	0	2	0	1	1	1	1	1	1	0	0	2	0	0	0	1	0	0	0	2	0
707	0	1	2	0	0	1	1	1	0	1	1	1	1	1	1	0	1	2	2	2	1	0	0	2	0	1	1	2	0	2	0	1	1	2	1	2	1	0	0	2	1	0	0	2	0	2	0	1	0
708	0	1	1	0	0	1	1	0	1	1	1	0	1	0	0	0	1	2	1	1	1	0	2	0	0	0	2	2	1	1	2	1	0	0	1	1	1	0	0	1	0	0	0	1	0	1	0	1	0
709	0	2	1	0	0	0	1	0	1	1	0	1	1	1	1	0	2	0	0	0	1	0	1	1	1	1	1	2	1	1	0	2	2	2	0	2	2	0	0	1	0	0	1	2	1	2	0	1	0
710	0	1	1	0	1	0	2	1	0	1	0	0	0	0	0	0	1	1	1	1	2	0	0	2	0	1	2	2	1	2	0	0	0	2	0	2	1	0	0	2	1	0	0	1	1	0	0	0	0
711	1	2	0	0	0	0	2	1	1	2	0	1	1	1	1	0	1	0	1	1	2	0	0	2	0	1	1	1	0	1	0	1	2	2	1	2	1	0	0	1	0	1	1	1	1	1	0	2	0
712	0	1	2	0	0	0	2	0	1	1	1	0	0	0	0	0	0	0	0	0	2	0	1	1	0	1	1	2	1	1	2	1	1	0	1	1	2	0	0	1	0	0	0	2	1	0	1	1	0
713	1	1	1	1	0	0	2	1	0	1	0	0	1	1	1	0	2	1	1	1	2	0	0	2	0	0	2	2	0	2	1	1	2	1	0	2	1	0	0	1	0	0	1	2	1	0	1	1	1
714	1	1	1	0	0	1	2	0	0	0	1	0	0	0	1	0	2	0	0	0	2	0	1	1	1	1	1	0	1	0	1	1	2	1	1	1	1	0	0	1	0	2	2	2	1	0	0	1	0
715	1	1	2	1	0	0	1	0	1	1	0	0	1	1	1	0	1	0	1	0	1	0	0	2	0	0	2	2	0	2	1	1	1	1	1	1	1	1	0	1	0	0	1	2	1	1	0	2	0
716	0	1	2	1	0	0	2	0	0	0	0	0	0	0	1	0	0	2	1	1	1	0	0	2	0	2	1	2	0	1	0	0	0	2	0	2	0	0	0	1	1	1	1	1	2	0	0	1	1
717	0	1	1	0	1	0	2	0	0	0	1	0	0	0	0	0	2	2	2	2	2	0	0	2	0	1	2	2	0	1	1	0	1	2	1	2	1	0	0	0	1	0	1	2	2	2	0	0	1
718	1	2	0	0	0	0	2	0	1	1	0	1	0	0	0	0	1	1	0	0	2	0	0	2	0	2	1	0	2	0	0	2	2	0	1	1	0	1	1	0	0	0	1	1	1	1	0	0	2
719	1	1	2	0	0	1	2	1	0	1	0	0	1	0	0	0	2	1	1	0	2	0	0	2	1	2	2	1	1	0	1	0	1	2	1	2	2	1	1	2	1	0	1	2	1	0	0	2	0
720	0	2	1	0	0	0	2	0	2	2	0	1	1	1	1	0	2	0	0	1	2	0	0	2	0	0	2	2	0	1	2	1	1	2	0	2	1	0	0	1	0	0	0	0	0	1	0	2	0
721	0	1	1	0	0	1	2	0	2	2	0	0	0	0	0	0	1	1	1	1	1	0	0	2	0	1	2	2	1	1	2	1	2	1	1	1	2	0	0	1	0	0	1	1	1	0	0	2	0
722	1	1	2	1	0	0	2	0	0	0	1	1	1	1	1	0	1	1	1	1	0	0	0	2	0	1	1	2	0	2	1	1	2	1	1	1	1	1	0	1	0	0	0	2	0	0	0	0	0
723	0	2	0	0	0	0	1	0	0	0	2	1	1	1	1	0	1	2	1	1	1	0	1	1	1	0	2	2	0	2	1	0	0	2	0	2	2	0	0	1	0	0	1	2	1	0	0	2	0
724	1	2	2	0	0	0	2	0	1	1	1	0	0	0	0	0	2	0	0	0	2	0	1	1	1	1	1	2	1	1	1	1	1	1	1	1	2	0	0	1	1	0	0	1	1	2	0	1	0
725	1	1	1	1	0	0	2	0	0	0	1	1	1	1	1	0	0	1	1	0	1	1	0	2	0	1	1	2	0	2	0	2	2	2	0	2	2	0	0	0	0	1	1	1	1	0	0	1	0
726	0	1	1	1	0	0	2	0	1	1	1	0	0	0	0	0	1	0	0	0	1	0	1	1	1	0	1	1	1	1	1	0	0	1	2	1	2	1	1	2	1	0	1	2	1	0	1	0	0
727	1	1	2	1	0	0	2	0	1	1	1	0	2	1	1	0	0	1	0	1	1	0	0	2	0	2	1	1	1	1	1	1	2	1	1	1	1	0	0	0	0	0	0	0	1	0	1	1	0
728	1	1	1	1	0	0	2	0	2	2	0	0	0	0	0	0	2	1	1	1	2	0	1	1	0	1	1	1	0	2	1	1	1	0	1	1	1	0	0	2	0	0	0	1	0	1	0	0	0
729	0	1	2	1	0	0	2	0	2	2	0	1	1	1	1	0	1	1	1	1	2	0	0	2	2	1	2	2	0	0	1	1	1	0	1	1	0	1	0	0	0	1	2	2	0	1	0	2	0
730	1	1	1	1	0	0	1	0	1	1	1	0	0	0	0	0	1	0	0	0	2	0	0	2	1	0	1	1	2	1	0	1	1	1	1	1	1	0	0	1	0	0	1	2	1	1	0	1	1
731	0	1	1	1	0	0	2	0	0	0	1	0	1	1	1	0	1	1	1	1	2	1	0	2	0	1	1	0	2	0	0	1	1	1	1	1	1	1	0	1	0	1	2	2	1	0	0	1	0
732	0	0	2	1	0	1	2	0	1	1	0	0	0	0	0	0	1	2	1	1	2	0	0	2	0	1	1	2	1	1	1	1	1	1	1	1	0	1	0	0	0	1	1	1	1	1	0	2	0
733	1	2	0	0	0	0	1	0	1	1	2	0	0	0	1	0	2	1	0	0	1	0	0	2	0	1	0	1	0	0	1	2	2	2	0	2	1	0	0	1	0	1	1	2	1	0	1	0	1
734	1	0	2	0	0	2	1	0	1	1	1	0	0	0	0	0	2	1	0	0	1	0	0	2	0	1	2	2	0	1	0	1	1	2	1	2	1	0	0	0	0	0	0	2	0	0	0	2	0
735	0	0	1	0	0	0	2	0	1	1	1	0	0	0	0	0	1	2	0	0	1	1	0	2	0	2	1	1	1	0	1	1	1	2	0	2	2	0	0	2	0	0	1	2	0	1	0	1	0
736	1	1	1	0	0	0	0	0	1	1	1	0	1	1	1	0	1	0	0	0	1	0	1	1	1	1	2	2	0	2	0	0	0	1	0	2	0	0	0	0	0	0	1	2	0	0	1	1	0
737	0	1	1	0	0	1	2	1	0	1	1	1	1	1	1	0	2	2	2	2	2	0	1	1	1	1	1	1	1	1	1	1	1	2	1	1	2	0	0	1	0	0	0	1	0	0	0	2	0
738	1	1	1	0	0	1	1	0	0	0	1	1	2	1	1	0	1	1	1	1	2	0	0	2	0	0	1	2	2	2	0	1	1	1	0	2	0	1	0	0	0	0	0	2	0	0	0	0	2
739	1	1	1	0	0	0	1	1	0	1	1	1	2	1	1	1	2	0	0	1	1	0	0	2	0	0	2	2	0	1	1	1	1	1	0	2	2	0	0	2	0	0	0	1	0	1	0	2	0
740	1	2	0	1	1	0	2	0	2	2	0	1	1	1	1	0	2	0	0	1	2	0	0	2	0	2	1	2	0	1	2	1	1	2	0	2	2	0	0	0	0	1	1	1	1	1	0	1	1
741	1	0	2	0	0	1	1	0	0	0	2	0	0	0	0	0	1	1	1	1	1	0	0	2	0	1	1	1	1	0	1	1	1	2	0	2	1	0	0	1	0	0	1	2	1	1	0	1	1
742	0	0	2	0	0	2	2	0	0	0	1	0	0	0	0	0	0	0	1	1	2	0	0	2	0	1	2	2	0	2	1	0	0	2	0	2	2	0	0	2	0	0	1	2	0	1	0	2	0
743	1	1	2	1	0	0	2	0	0	0	1	0	1	1	1	0	0	1	1	2	1	1	0	2	0	1	1	1	1	1	0	2	2	1	1	1	1	0	0	2	0	1	1	2	0	0	0	1	1
744	0	2	0	0	0	0	1	0	0	0	2	0	0	0	0	0	1	0	0	0	1	0	0	2	0	1	1	1	0	1	1	2	2	2	0	2	2	1	1	2	1	0	0	1	0	1	0	2	0
745	0	1	2	0	0	0	2	0	1	1	0	0	0	0	0	0	1	1	1	1	1	1	0	2	0	1	2	2	0	2	1	0	2	0	2	1	1	1	1	1	1	1	1	1	0	1	0	1	0
746	0	0	2	0	0	0	1	1	0	1	1	0	0	0	0	0	1	1	1	1	1	0	0	2	0	0	1	0	2	0	0	2	2	0	1	1	1	0	0	1	0	0	0	1	0	0	0	2	0
747	0	2	0	0	0	0	2	0	1	1	0	1	1	1	1	0	1	1	1	1	2	1	1	1	0	1	1	1	1	1	0	2	2	1	1	1	2	0	0	2	0	1	1	2	2	0	0	1	0
748	0	0	2	2	0	1	2	0	1	1	0	1	1	1	1	0	1	0	0	0	2	0	1	1	0	0	0	1	2	0	1	1	2	1	1	1	2	0	0	1	0	0	0	1	0	0	0	2	0
749	1	1	1	0	0	1	2	1	0	1	0	0	1	0	0	1	0	0	1	1	2	0	1	1	0	1	2	2	0	2	1	1	1	1	1	1	1	1	0	1	0	0	0	2	0	0	0	2	0
750	1	2	0	1	0	0	2	1	0	1	0	0	1	0	0	0	2	0	0	0	2	0	1	1	1	0	1	2	0	1	1	1	1	2	0	2	1	1	0	0	0	0	0	2	0	2	0	1	0
751	1	1	1	1	0	1	2	0	1	1	0	0	1	1	1	0	0	0	0	0	2	0	0	2	0	0	2	2	0	2	1	1	1	2	0	2	0	0	0	1	1	2	2	2	0	0	2	0	0
752	1	0	2	0	0	1	2	0	1	1	0	0	0	0	0	0	2	1	1	1	1	0	0	2	1	2	2	2	1	0	1	1	1	2	2	0	1	0	1	1	1	0	0	2	0	2	0	2	0
753	0	0	2	0	0	2	2	0	1	1	1	0	0	0	0	0	2	0	0	0	2	0	0	2	1	0	1	2	2	0	2	1	1	1	0	2	2	1	1	2	1	0	0	0	1	1	0	1	0
754	1	1	1	0	0	0	2	0	1	1	0	0	0	0	0	0	0	2	2	2	0	0	1	1	0	1	2	2	0	2	1	2	2	1	1	1	0	1	0	1	0	1	1	2	1	0	0	2	0
755	0	1	1	0	0	0	2	0	1	1	0	1	0	0	0	0	2	0	0	1	2	0	0	2	0	2	1	2	0	1	2	1	1	2	2	1	2	0	0	1	0	0	0	1	0	1	0	2	0
756	0	0	2	0	0	2	2	0	0	0	1	1	0	0	0	0	0	2	0	0	1	0	0	2	0	0	2	2	0	2	0	2	2	1	0	2	1	1	0	1	0	1	1	2	1	0	0	2	0
757	1	2	1	0	1	1	1	0	0	0	1	0	2	1	1	1	2	2	0	0	1	0	0	2	1	2	2	2	0	2	1	1	1	2	0	2	1	1	0	0	0	0	0	2	0	1	0	2	0
758	1	1	1	1	0	0	1	0	0	0	2	1	1	1	1	0	1	0	1	1	2	0	0	2	0	1	1	2	0	1	1	2	2	1	1	2	1	0	0	0	0	0	0	0	0	0	0	2	0
759	0	0	2	0	0	1	2	1	0	1	0	0	1	0	0	0	0	2	2	2	0	0	0	2	0	1	0	1	1	1	0	2	2	0	1	1	1	0	0	0	0	1	1	2	2	0	0	1	1
760	1	1	1	0	0	0	2	0	0	0	0	0	1	0	1	0	0	0	1	1	2	0	2	0	1	1	1	1	1	1	1	0	2	0	2	1	1	0	0	1	0	0	0	2	0	1	0	1	1
761	0	1	1	0	0	0	2	1	0	1	0	1	0	0	0	0	1	1	0	1	1	0	0	2	0	1	1	1	0	1	0	1	1	2	0	2	2	0	0	2	0	0	1	2	0	0	0	0	0
762	0	2	0	1	0	0	2	1	1	2	0	0	0	0	0	0	1	1	1	1	2	0	1	1	0	1	1	1	1	1	0	0	0	1	1	1	1	0	0	1	0	2	2	2	1	0	0	2	0
763	0	2	0	0	0	0	2	1	0	1	0	1	1	1	1	0	2	1	1	1	2	0	1	1	1	0	1	2	0	1	0	1	2	1	1	1	0	1	1	0	0	1	1	1	1	1	0	0	2
764	0	1	2	1	0	1	2	0	1	1	0	1	1	2	1	0	1	1	0	0	1	0	0	2	0	1	2	2	0	2	1	0	0	1	2	0	1	0	1	1	0	0	0	2	1	0	0	2	0
765	0	0	2	1	0	0	1	0	1	1	1	0	1	1	1	0	1	2	1	0	1	0	0	2	0	0	1	1	2	1	0	2	2	0	1	1	2	0	0	2	0	0	1	2	1	0	0	1	0
766	0	2	1	1	0	0	2	0	1	1	0	0	0	0	0	0	1	2	2	2	1	1	0	2	0	0	2	2	0	2	0	2	2	2	0	2	1	0	0	0	0	0	0	1	0	0	0	1	1
767	1	1	1	1	0	0	2	1	0	1	0	0	1	1	1	0	1	0	0	0	2	0	0	2	0	1	2	2	0	1	0	1	1	1	1	1	1	0	0	1	0	0	0	1	0	0	0	2	0
768	1	2	1	0	0	0	2	0	0	0	1	1	2	1	1	0	1	0	1	1	2	0	0	2	0	2	1	1	0	1	1	1	1	1	1	1	2	1	0	0	0	0	1	2	2	0	0	2	0
769	0	0	2	1	0	0	2	0	1	1	0	0	0	0	0	0	1	1	1	1	2	0	1	1	1	1	1	1	1	1	1	0	0	1	1	1	1	0	0	0	0	0	0	2	1	0	0	2	0
770	1	1	1	0	0	0	2	0	1	1	1	0	0	0	0	0	0	2	1	1	2	0	2	0	0	1	1	1	2	0	1	0	0	1	2	1	1	0	0	0	0	0	1	1	1	0	0	2	0
771	0	1	1	0	0	0	2	0	2	2	0	1	1	1	1	0	2	2	2	2	0	0	0	2	2	1	2	2	0	2	0	2	2	0	1	1	1	0	0	1	0	0	0	1	0	0	0	2	0
772	0	2	1	0	0	0	2	0	0	0	0	0	0	0	0	0	0	1	1	1	1	0	0	2	0	0	2	2	0	2	1	2	2	2	0	2	1	0	0	0	0	0	0	1	0	0	0	2	0
773	1	2	0	0	0	0	1	1	0	1	1	1	2	2	2	0	0	0	1	1	2	1	1	1	1	1	1	1	1	1	1	2	2	1	1	1	0	1	0	0	0	0	1	1	1	1	1	0	0
774	0	0	2	0	0	1	1	0	1	1	1	0	0	0	0	0	1	0	1	1	2	0	1	1	1	0	1	1	1	1	0	0	1	0	1	2	1	0	0	0	0	0	1	1	1	1	0	1	0
775	1	2	1	0	0	0	1	0	1	1	0	1	2	2	2	0	0	0	1	1	2	0	1	1	1	2	1	2	1	1	1	0	0	1	0	2	2	0	0	1	0	0	0	0	0	1	1	0	1
776	1	1	1	0	0	1	2	1	0	1	0	1	1	1	1	0	1	0	0	0	2	0	0	2	0	0	0	1	2	0	1	0	0	2	0	2	1	0	0	1	0	0	0	1	0	1	0	1	0
777	0	2	0	0	0	0	1	0	1	1	2	0	1	1	1	0	1	1	2	2	1	0	1	1	0	1	2	0	1	0	1	2	2	1	0	2	0	0	0	0	1	0	0	2	0	0	0	2	0
778	0	1	1	1	0	0	1	0	1	1	0	1	1	1	1	0	1	1	1	1	1	0	0	2	0	1	2	2	0	2	0	1	1	0	1	1	2	0	0	0	0	0	0	0	0	1	0	2	0
779	0	0	2	0	0	1	0	0	1	1	1	0	1	1	1	0	1	1	0	0	1	0	0	2	0	0	1	2	0	1	1	1	1	1	0	1	1	0	0	1	0	0	0	1	1	1	0	0	0
780	1	1	2	0	0	0	2	0	1	1	0	0	0	0	1	0	0	2	1	1	1	1	0	2	0	1	1	2	1	1	1	2	2	0	1	1	1	1	1	2	2	0	0	2	1	0	0	2	0
781	0	1	1	0	0	0	2	1	0	1	0	0	1	0	0	1	1	1	0	0	1	0	1	1	1	1	2	2	1	2	0	1	1	1	0	2	1	0	0	1	0	0	1	2	1	0	1	0	0
782	1	0	2	0	0	0	2	0	1	1	1	0	1	1	1	0	2	1	1	1	2	0	0	2	0	1	2	2	1	1	1	1	2	2	0	2	2	0	0	1	0	2	2	2	1	0	0	1	0
783	1	1	1	0	0	0	2	0	1	1	0	0	0	0	0	0	1	2	1	1	1	0	0	2	1	2	0	1	2	0	1	0	1	1	1	1	1	0	0	1	0	0	1	2	1	0	0	2	0
784	0	1	1	0	0	0	2	0	0	0	1	0	0	0	0	0	0	0	1	1	2	0	0	2	0	2	1	2	1	1	1	1	1	2	2	0	2	1	1	2	1	1	1	1	1	1	0	1	1
785	1	2	1	0	0	0	1	0	2	2	0	0	0	0	0	0	1	0	0	0	2	0	0	2	0	2	2	2	0	2	1	1	1	0	1	1	1	0	0	2	0	0	1	2	2	2	0	1	0
786	0	0	2	2	0	1	2	1	0	1	1	1	2	1	1	0	0	1	1	1	0	0	0	2	0	1	1	1	2	1	0	1	1	1	1	1	1	0	0	1	0	0	1	2	1	0	0	1	1
787	0	1	2	1	0	0	2	0	0	0	0	1	2	1	1	0	0	2	0	0	2	0	1	1	1	0	0	1	0	1	1	1	1	1	1	1	0	1	0	0	0	0	0	1	0	0	0	1	0
788	1	2	1	0	0	0	1	0	0	0	1	0	1	0	0	1	0	0	1	1	1	0	0	2	0	1	2	2	0	2	0	2	2	0	1	1	1	0	0	1	0	0	0	0	0	1	0	1	0
789	0	1	0	0	0	0	2	0	1	1	0	1	1	1	1	0	1	0	1	0	1	0	0	2	1	0	2	1	1	1	0	0	0	1	0	2	1	1	1	0	0	0	1	1	1	1	0	2	0
790	1	0	2	1	0	0	1	0	1	1	1	1	2	2	2	0	1	2	1	0	0	0	0	2	0	0	2	2	0	1	1	0	1	0	1	2	1	0	0	0	0	0	0	2	0	1	0	1	0
791	1	2	1	2	0	0	2	0	0	0	1	1	2	2	2	0	0	1	0	0	0	0	2	0	1	1	2	2	1	2	0	1	1	1	1	1	2	0	0	1	0	0	0	2	0	2	0	2	0
792	0	1	1	1	0	0	0	0	0	0	2	1	0	0	0	0	0	1	0	0	0	0	1	1	1	0	1	1	2	0	1	0	1	1	1	1	1	0	0	2	1	1	1	1	1	1	0	1	0
793	1	2	0	0	0	0	0	0	0	0	2	0	1	0	0	0	0	0	0	0	2	0	2	0	0	1	2	2	1	2	0	2	2	1	1	1	1	1	0	1	0	0	0	1	2	1	0	0	0
794	1	0	2	0	0	1	1	1	0	1	1	0	1	0	0	1	1	1	0	0	1	0	0	2	0	1	1	2	1	1	0	0	1	1	1	1	1	0	1	1	0	0	0	0	2	0	0	1	1
795	0	2	1	0	0	0	2	0	0	0	1	0	1	0	0	1	1	0	0	0	2	0	0	2	1	0	1	1	1	1	1	0	0	1	1	1	1	0	0	0	0	0	1	2	1	0	0	2	0
796	1	1	1	0	0	1	1	0	0	0	1	1	1	1	2	0	1	0	1	0	1	0	1	1	1	1	2	2	1	2	0	1	2	0	2	1	0	1	0	0	0	0	1	1	0	1	0	1	0
797	0	1	1	0	0	1	1	0	0	0	0	0	2	0	0	1	0	0	0	0	2	0	0	2	0	2	1	2	1	1	2	0	0	2	0	2	1	0	0	0	0	0	1	1	0	1	0	1	0
798	0	2	1	0	0	0	2	0	1	1	1	1	1	0	0	0	2	0	0	0	2	0	0	2	0	1	1	0	1	0	1	1	2	2	0	2	1	1	0	1	0	0	1	2	1	1	1	0	1
799	1	1	1	1	0	0	1	0	1	1	1	2	2	1	1	0	2	0	1	1	2	0	0	2	0	2	1	0	2	0	0	1	1	2	1	2	2	0	0	0	1	0	1	2	1	1	1	1	0
800	0	1	1	0	0	1	2	0	1	1	0	0	0	0	0	0	1	1	1	0	2	0	1	1	1	0	1	1	0	1	1	2	2	1	2	2	1	0	1	1	0	0	0	1	0	1	0	2	0
801	0	1	1	1	0	0	2	1	1	1	0	0	1	1	1	0	2	1	1	0	2	0	0	2	0	0	2	2	0	2	0	2	2	2	0	2	0	1	1	0	0	0	0	2	0	1	0	0	1
802	0	0	2	0	0	1	2	0	2	2	0	2	2	2	2	0	2	1	1	1	2	0	0	2	1	2	2	2	1	2	1	1	1	1	0	2	1	0	0	2	1	0	0	1	0	0	0	2	0
803	1	1	1	0	0	1	2	0	2	2	0	0	1	1	0	0	1	1	1	1	1	0	0	2	0	1	2	2	0	2	1	1	2	2	0	2	2	0	0	1	0	2	2	2	0	0	0	2	0
804	0	1	1	0	1	2	2	1	0	1	0	0	0	0	0	0	2	0	0	1	2	0	0	2	1	0	1	1	1	1	0	1	1	1	1	1	2	1	0	0	0	1	1	2	1	0	0	1	0
805	1	0	2	0	0	0	2	0	0	0	1	0	0	0	1	0	1	1	1	1	1	0	0	2	0	1	1	1	1	1	0	1	1	1	1	1	2	0	1	1	0	0	0	2	0	2	0	2	0
806	0	1	2	1	0	0	1	0	1	1	1	0	0	0	0	0	1	1	2	2	1	0	0	2	1	0	1	1	2	1	0	2	2	0	1	1	2	0	0	2	0	0	1	1	1	1	0	1	1
807	1	0	2	1	0	1	1	0	0	0	1	0	1	1	1	0	0	2	0	0	2	0	0	2	0	2	2	2	0	2	0	2	2	1	1	1	2	0	0	1	0	0	1	1	1	0	0	1	1
808	1	2	1	0	0	0	1	0	0	0	1	1	2	2	2	0	2	2	1	1	2	0	1	1	0	1	2	2	0	2	1	2	2	1	2	0	1	0	0	2	0	1	1	1	1	1	1	0	1
809	1	2	0	0	0	0	2	0	0	0	0	0	0	0	0	0	1	1	0	0	1	0	0	2	1	1	0	0	1	1	0	2	2	1	1	1	2	1	0	0	0	0	0	0	0	0	0	2	0
810	1	0	2	1	0	0	2	1	1	2	0	0	1	0	0	1	1	1	1	1	2	0	1	1	1	0	2	2	0	2	0	1	2	1	2	1	1	0	0	2	0	0	0	1	0	1	0	2	0
811	0	0	2	1	1	0	2	0	1	1	1	0	2	1	1	0	1	0	0	0	2	0	0	2	0	1	1	1	2	1	0	1	2	1	2	1	1	0	0	1	1	0	0	2	0	1	0	1	1
812	1	1	1	1	0	0	2	0	0	0	1	0	0	0	0	0	1	1	1	0	2	0	0	2	0	1	2	2	1	1	2	1	1	2	2	1	2	0	0	2	0	0	0	2	0	0	0	2	0
813	0	1	2	1	0	0	2	0	1	1	1	0	1	0	0	1	1	1	0	0	1	0	0	2	0	1	1	1	0	1	0	1	1	2	0	2	2	1	0	1	0	0	1	2	1	1	0	2	0
814	0	1	1	0	0	0	1	1	1	2	1	0	0	0	0	0	1	0	2	1	2	0	0	2	0	1	2	2	0	2	1	2	2	1	1	1	1	2	0	0	0	0	1	1	1	1	0	1	0
815	1	1	1	0	0	0	1	1	0	1	1	0	1	0	1	0	0	1	1	2	1	0	0	2	0	1	1	1	1	1	0	2	2	2	0	2	1	0	1	1	0	0	0	1	1	1	0	2	0
816	0	2	0	0	0	0	2	0	0	0	0	1	0	0	0	0	1	2	1	0	1	0	1	1	1	1	2	2	1	0	1	2	2	1	0	2	1	1	0	0	0	0	0	1	0	1	0	2	0
817	1	0	2	0	0	0	2	0	2	2	0	1	1	0	0	0	1	2	1	1	2	0	0	2	0	2	2	2	1	0	2	0	0	1	0	2	1	0	0	0	0	0	0	1	0	1	0	1	0
818	1	1	0	0	0	0	2	0	0	0	1	1	2	2	2	0	1	1	0	1	2	0	1	1	0	0	1	2	1	1	0	1	1	2	0	2	2	0	0	2	0	0	1	2	2	1	1	0	0
819	0	0	2	0	0	2	1	0	2	2	0	0	0	0	0	0	2	0	0	0	1	0	0	2	0	1	1	2	0	1	2	2	2	0	1	1	1	0	0	1	0	1	1	1	1	1	0	2	0
820	0	2	1	0	0	0	0	0	1	1	1	0	0	0	0	0	1	2	1	1	1	0	2	0	0	0	2	2	0	1	1	0	1	1	1	1	1	0	1	1	0	1	1	1	0	2	0	2	0
821	0	0	2	0	0	0	2	1	0	1	0	0	0	0	1	0	2	0	0	0	2	0	0	2	0	1	1	1	1	2	0	0	0	2	0	2	1	0	0	2	1	0	0	2	1	0	0	1	0
822	0	1	2	1	0	1	1	0	1	1	0	0	0	0	0	0	2	0	1	1	2	0	0	2	0	1	2	2	0	2	1	1	2	0	2	1	1	1	0	1	0	0	1	2	0	1	0	1	0
823	0	1	1	0	0	0	2	1	1	1	0	0	0	0	0	0	0	2	1	1	1	0	0	2	0	1	1	2	2	2	0	1	1	1	1	1	0	0	1	0	0	0	0	0	0	1	0	1	0
824	0	1	1	1	0	0	1	0	1	1	0	0	1	0	1	0	1	1	1	1	2	0	0	2	0	1	1	1	0	1	0	1	1	1	1	1	2	0	0	1	0	0	0	2	1	1	0	1	0
825	1	0	2	1	0	1	2	0	2	2	0	0	0	0	0	0	1	1	1	1	2	0	0	2	0	1	1	2	2	1	2	1	1	0	1	1	0	0	0	0	1	0	0	2	0	1	1	1	0
826	0	2	1	0	0	0	2	0	1	1	1	0	0	0	0	0	2	1	1	1	2	1	1	1	0	1	2	2	1	1	2	1	2	1	0	2	1	1	0	1	0	0	0	2	0	0	0	1	1
827	0	0	2	0	0	0	1	0	1	1	1	1	1	1	1	0	1	1	0	0	2	0	0	2	0	2	1	2	2	2	0	1	1	0	1	1	2	0	0	1	0	0	0	0	2	1	0	1	1
828	0	1	1	1	0	0	2	0	2	2	0	0	0	0	0	0	1	1	1	1	2	0	0	2	0	1	1	1	0	1	1	0	1	2	0	2	1	1	0	1	0	1	1	2	1	0	0	2	0
829	1	2	1	0	0	0	2	0	2	2	0	0	0	0	0	0	1	0	0	0	2	0	2	0	1	1	2	2	0	1	2	1	1	0	0	1	1	0	0	2	0	0	1	2	0	1	0	1	1
830	0	1	1	0	1	0	0	0	1	1	1	0	2	0	0	1	2	1	1	1	2	0	0	2	1	2	0	1	1	0	0	1	1	1	1	1	1	0	0	1	0	0	0	2	1	1	0	2	0
831	1	2	0	0	0	0	1	1	0	1	1	1	1	1	1	0	0	2	1	1	2	0	1	1	0	1	2	2	0	2	1	1	1	1	0	2	1	0	0	1	0	0	0	1	0	1	1	0	0
832	0	2	0	0	0	0	2	0	2	2	0	0	1	0	0	0	0	1	0	0	0	0	1	1	1	1	0	2	2	1	2	1	1	2	0	2	2	0	0	1	0	1	1	1	2	0	0	2	0
833	0	0	2	0	0	1	0	0	1	1	1	0	0	0	0	0	1	1	1	1	1	0	1	1	0	1	2	2	0	2	0	2	2	0	2	0	2	0	0	1	0	0	1	2	1	1	0	1	1
834	1	1	1	0	0	0	2	0	2	2	0	1	1	1	1	0	0	1	1	0	1	0	0	2	0	1	2	2	0	1	0	2	2	0	1	1	2	0	0	1	0	1	1	1	0	2	0	1	0
835	0	1	1	1	0	1	1	0	0	0	1	0	0	0	0	0	2	2	1	1	2	0	0	2	1	1	1	1	1	1	1	2	2	2	0	2	2	0	0	2	1	0	1	2	0	0	0	2	0
836	1	0	2	0	0	1	2	1	0	1	1	1	1	1	1	0	1	0	1	1	2	0	0	2	0	1	1	2	0	1	1	1	2	1	0	2	2	1	0	0	0	0	1	2	1	0	0	1	0
837	1	1	2	1	0	0	2	0	2	2	0	0	2	1	1	1	1	1	1	1	2	0	0	2	0	0	1	1	2	0	1	2	2	2	1	1	1	0	0	2	1	0	0	2	0	1	0	2	0
838	1	2	0	0	0	1	1	2	0	2	0	1	1	1	1	0	0	1	2	1	1	0	0	2	0	1	1	2	2	1	2	1	1	1	1	1	2	0	0	1	0	1	1	1	1	1	0	1	1
839	0	1	2	1	0	0	2	0	1	1	0	0	0	0	0	0	1	1	0	0	1	0	1	1	1	0	2	2	1	2	1	0	0	2	0	2	2	0	0	0	0	0	0	2	0	1	0	1	0
840	1	1	2	1	0	1	2	0	1	1	0	0	0	0	0	0	1	0	0	0	1	0	0	2	0	0	0	1	2	0	1	0	0	2	0	2	1	0	0	1	0	0	0	1	0	1	0	1	1
841	0	1	1	0	0	1	2	0	1	1	1	1	1	1	1	0	0	1	1	2	1	0	0	2	1	0	2	2	1	1	2	1	1	1	1	1	1	0	1	1	0	0	0	1	0	0	0	1	1
842	1	0	2	0	0	1	2	0	2	2	0	0	1	0	0	0	1	2	1	1	2	1	0	2	0	1	1	1	1	1	1	1	1	0	0	1	2	0	0	2	1	0	0	2	1	0	0	2	0
843	1	2	0	0	0	0	2	0	1	1	1	0	0	0	0	0	1	1	0	0	1	0	0	2	0	1	1	2	0	1	0	0	0	1	1	1	1	0	0	1	0	0	0	2	1	1	0	0	1
844	0	0	2	0	0	0	2	0	0	0	0	0	0	0	0	1	0	0	0	0	2	0	0	2	0	1	2	2	1	1	2	0	0	2	0	2	2	0	0	1	0	0	1	2	0	0	0	2	0
845	1	0	2	0	0	1	2	0	1	1	0	0	0	0	0	0	1	1	1	1	2	0	0	2	0	1	0	2	1	1	1	0	1	1	0	2	1	1	1	0	0	0	0	2	1	0	0	1	1
846	0	1	1	0	0	0	2	1	1	2	0	1	0	0	0	0	2	0	0	0	1	1	0	2	0	2	1	1	0	1	1	1	1	1	1	1	1	1	0	1	0	0	0	1	0	0	0	2	0
847	1	1	2	1	0	0	2	1	0	1	0	0	0	0	0	0	1	1	1	1	1	0	0	2	0	1	0	1	2	0	1	1	1	0	2	1	1	0	0	2	0	0	1	1	1	2	0	2	0
848	1	1	1	0	0	0	2	1	1	1	0	1	1	1	1	0	1	0	1	1	2	0	0	2	0	1	2	2	0	1	1	1	1	2	0	2	1	0	0	1	0	0	0	2	0	1	1	0	0
849	1	2	1	0	0	0	2	0	1	1	1	0	0	0	0	0	2	0	0	0	1	0	1	1	1	1	2	2	0	1	1	1	1	1	0	1	0	0	0	0	1	0	0	2	1	1	1	0	0
850	0	1	2	1	0	0	2	0	1	1	0	0	0	0	0	0	2	2	2	1	1	0	0	2	1	2	0	0	1	0	1	1	1	1	1	1	0	0	0	0	1	0	0	2	0	1	0	0	2
851	0	2	0	0	0	0	2	0	0	0	0	0	2	0	0	1	1	1	1	1	2	0	0	2	0	2	1	2	1	1	2	1	2	1	0	2	1	0	0	1	0	0	0	1	0	0	0	2	0
852	1	0	2	0	0	0	2	1	0	1	0	0	0	0	0	0	2	1	1	1	1	0	0	2	1	1	2	2	0	2	0	1	1	2	0	2	2	0	0	2	0	0	0	1	0	0	0	1	0
853	0	1	1	0	0	0	0	0	0	0	2	0	0	0	0	1	1	0	1	1	2	0	0	2	0	1	1	2	1	0	2	1	1	1	1	1	1	0	0	2	0	2	2	2	0	0	0	1	0
854	0	2	0	0	0	0	2	0	0	0	0	0	2	2	2	0	1	1	1	1	2	0	0	2	0	1	2	2	1	1	1	2	2	0	1	1	1	0	1	1	1	1	2	2	0	1	0	0	1
855	1	2	0	1	0	0	1	1	0	1	0	0	0	0	0	0	1	2	1	1	2	1	0	2	0	1	1	2	0	1	1	0	0	1	0	2	2	0	0	0	0	0	0	1	0	0	0	0	2
856	1	1	1	1	0	0	2	0	0	0	1	0	2	0	0	1	1	1	1	0	2	0	1	1	1	0	1	2	1	1	2	2	2	2	0	2	2	0	0	1	0	0	0	2	0	1	2	0	0
857	1	1	1	0	0	0	2	0	0	0	1	0	0	0	0	0	2	0	0	0	2	0	0	2	0	0	1	1	0	1	2	1	2	2	0	2	1	1	0	1	0	0	0	2	0	1	0	1	0
858	1	2	0	0	0	0	1	0	0	0	0	1	1	1	1	0	1	2	0	1	1	0	1	1	1	0	2	2	0	2	0	1	1	1	0	2	2	0	0	1	0	0	1	2	1	0	0	2	0
859	1	1	2	1	0	0	1	0	1	1	0	0	0	0	0	0	1	1	0	0	1	0	1	1	1	0	1	1	1	1	0	1	2	1	0	2	1	0	1	1	0	0	0	1	0	0	0	0	1
860	0	1	2	0	0	1	1	1	0	1	1	1	1	1	1	0	1	0	1	1	2	0	0	2	0	1	1	1	0	1	0	1	1	1	0	2	1	0	0	2	0	1	2	2	1	0	0	2	0
861	0	1	1	0	0	1	2	0	0	0	0	1	1	1	1	0	2	0	0	0	2	0	0	2	0	0	2	2	0	2	0	1	1	1	1	1	1	0	1	1	0	1	1	1	2	0	0	1	0
862	0	2	1	0	0	0	1	1	0	1	1	0	1	1	1	0	0	2	1	1	0	0	0	2	0	2	2	2	0	2	1	2	2	1	0	2	2	0	0	2	0	0	0	2	2	1	0	1	1
863	1	1	1	0	0	0	1	0	1	1	0	0	2	1	2	0	0	2	2	1	0	0	1	1	1	1	2	2	0	2	1	1	1	1	1	1	2	0	0	2	0	0	0	2	0	1	0	2	0
864	0	1	1	0	0	0	2	1	0	1	0	0	2	1	1	1	0	1	1	1	2	0	1	1	0	1	2	2	0	2	0	0	0	1	1	1	1	0	0	0	0	0	0	1	0	1	0	2	0
865	1	0	2	0	0	0	2	1	0	1	0	0	0	0	0	0	1	0	1	0	2	1	1	1	1	1	2	2	0	2	1	1	1	0	2	0	1	0	1	1	0	0	0	2	0	1	0	2	0
866	1	0	2	0	0	1	2	1	0	1	0	0	0	0	1	0	0	1	1	1	2	0	0	2	0	1	1	1	2	0	1	0	1	1	1	1	2	0	0	1	0	0	0	1	0	0	0	2	0
867	1	2	0	0	0	0	1	0	1	1	1	0	0	0	1	0	1	2	1	0	1	0	2	0	1	1	2	2	0	2	1	2	2	2	0	2	2	0	0	0	0	0	1	1	1	1	0	2	0
868	0	1	2	1	0	0	1	0	0	0	1	1	2	1	1	1	1	2	1	1	1	0	0	2	0	0	2	2	1	1	1	1	1	1	0	2	2	0	0	1	0	1	1	2	1	0	0	2	0
869	1	1	1	1	0	0	1	1	0	1	1	0	0	0	0	0	1	0	1	1	2	1	0	2	0	1	2	2	0	2	2	1	1	1	1	1	1	0	0	2	1	0	1	1	1	2	0	1	0
870	1	1	2	0	0	0	2	0	0	0	0	1	2	2	2	0	1	1	1	1	1	0	0	2	0	1	1	2	1	1	0	0	0	1	1	1	2	0	1	1	0	0	0	0	2	1	0	1	0
871	1	0	2	0	0	1	1	1	1	2	1	0	1	0	0	0	2	1	0	0	2	0	0	2	0	0	1	1	1	1	1	2	2	0	2	0	2	1	0	0	0	0	1	2	1	1	0	2	0
872	1	1	1	0	0	0	1	1	0	1	0	0	0	0	0	0	2	2	1	1	2	0	0	2	0	2	2	2	1	1	1	0	1	1	1	1	1	0	1	1	0	0	0	0	1	0	0	1	0
873	1	1	1	0	0	0	2	1	0	1	1	0	0	0	0	0	2	0	0	0	2	0	0	2	0	1	2	2	2	1	1	0	1	1	1	1	1	1	0	1	0	0	0	2	0	1	0	2	0
874	1	1	1	0	0	0	2	0	1	1	0	1	1	2	1	0	0	2	2	1	1	0	0	2	0	0	2	2	0	2	0	1	1	1	1	1	1	0	0	1	0	0	0	0	1	0	0	0	1
875	0	1	1	1	0	0	2	0	1	1	0	0	0	0	0	0	1	0	0	0	2	0	0	2	0	1	0	2	2	1	2	2	2	2	0	2	2	0	0	1	0	0	0	1	0	1	0	1	0
876	0	1	1	0	1	2	1	0	0	0	2	0	0	0	0	0	0	2	1	1	0	0	1	1	1	1	2	2	0	2	0	1	2	0	2	1	2	0	0	2	0	0	1	2	0	1	0	0	0
877	0	2	1	0	0	0	1	0	1	1	1	0	1	0	0	1	0	1	1	1	2	0	1	1	1	1	1	2	1	1	2	1	2	1	1	1	1	0	0	1	0	0	0	0	0	0	0	1	1
878	1	2	0	1	0	0	2	1	0	1	0	1	1	1	1	0	2	1	1	1	2	0	0	2	0	1	2	2	0	2	1	1	1	0	1	1	1	0	0	1	0	0	0	1	0	1	0	2	0
879	0	2	2	0	0	1	2	1	0	1	0	0	0	0	0	0	0	1	1	1	2	0	1	1	1	1	0	1	2	0	1	1	0	0	1	1	1	1	1	2	2	0	0	1	0	1	0	1	1
880	1	1	2	0	0	1	1	0	2	2	0	0	0	0	0	0	1	0	0	0	2	0	0	2	1	0	1	1	1	1	1	1	1	0	2	0	2	0	0	1	0	1	1	2	1	0	0	2	0
881	1	1	2	0	0	0	2	0	1	1	0	0	0	0	0	0	1	0	1	0	1	0	0	2	0	0	2	2	0	2	1	1	1	2	0	2	1	0	0	0	0	0	0	2	0	2	0	2	0
882	0	2	1	0	0	0	2	1	1	2	0	0	0	0	0	0	2	0	0	0	1	0	0	2	0	2	1	2	2	0	2	1	1	1	0	1	1	0	0	2	1	0	1	1	1	1	1	0	0
883	1	2	1	0	0	0	2	0	0	0	0	0	2	1	2	0	1	1	1	1	2	0	0	2	0	1	2	2	1	2	0	0	0	2	0	2	2	0	0	2	0	0	0	2	1	1	0	2	0
884	0	1	1	0	0	1	1	0	1	1	0	1	2	0	0	0	0	2	1	1	2	0	1	1	1	1	2	2	1	2	0	1	2	1	0	2	1	0	0	1	0	1	1	1	1	1	0	1	1
885	0	2	0	0	0	0	2	0	0	0	1	0	0	0	0	0	1	1	1	1	1	0	1	1	0	1	1	2	1	0	2	1	1	1	2	1	1	0	0	1	0	1	1	2	0	0	0	1	0
886	0	2	0	0	0	0	1	1	0	1	1	0	1	1	1	0	1	0	0	1	2	0	0	2	0	1	1	2	2	1	2	1	1	1	1	1	1	2	0	0	0	0	0	0	2	0	0	2	0
887	1	0	2	0	0	0	2	1	0	1	0	0	0	0	0	0	0	2	1	1	2	0	1	1	1	1	2	2	1	2	1	1	1	2	0	2	2	0	0	2	0	0	1	2	1	0	0	2	0
888	0	2	2	1	0	0	2	0	2	2	0	0	0	0	0	0	2	1	0	0	2	1	0	2	0	1	0	1	1	1	0	1	1	1	0	2	0	1	1	0	0	0	0	1	0	0	1	0	1
889	0	2	1	0	0	0	2	0	1	1	0	0	0	0	0	0	0	1	2	1	2	0	1	1	1	2	2	2	0	2	1	1	1	1	1	1	1	1	1	1	1	0	0	1	0	1	0	2	0
890	1	1	1	0	0	1	2	1	0	1	0	0	0	0	0	0	2	0	0	0	2	0	0	2	0	0	1	2	1	1	2	2	2	0	1	0	1	1	0	1	0	0	1	2	1	0	0	2	0
891	0	1	1	0	0	0	1	0	0	0	2	0	0	0	0	0	1	0	1	2	1	1	0	2	0	1	2	2	0	2	0	0	1	2	0	2	1	1	0	1	0	0	0	1	0	1	0	2	0
892	0	1	0	1	0	0	2	0	0	0	1	0	2	1	1	1	1	1	1	1	2	1	0	2	0	1	2	2	0	2	0	1	2	1	2	1	1	0	1	1	1	0	1	2	1	0	0	0	1
893	0	1	1	1	0	0	1	2	0	2	0	0	0	0	0	0	1	0	1	1	2	0	0	2	0	1	1	1	1	2	0	2	2	2	0	2	2	0	0	0	1	0	1	1	1	1	0	1	0
894	0	2	1	0	0	0	2	0	2	2	0	0	1	0	0	0	1	1	0	1	1	0	0	2	0	0	0	2	1	0	1	2	2	2	1	1	2	0	0	1	0	0	1	2	0	0	0	2	0
895	1	1	1	1	0	1	1	0	1	1	1	2	2	2	2	0	1	1	1	0	2	0	1	2	0	0	2	2	0	2	1	1	2	1	0	2	2	0	0	1	0	0	0	1	0	1	0	2	0
896	0	1	1	1	0	0	2	0	1	1	1	1	1	1	1	0	0	0	0	0	2	0	0	2	0	1	1	2	0	2	0	1	1	1	0	1	1	1	0	1	0	0	0	0	2	0	0	1	1
897	0	1	1	1	0	1	2	1	0	1	0	0	0	0	0	0	1	1	2	1	2	0	0	2	1	0	0	1	0	0	1	1	1	1	1	1	1	0	1	1	0	0	1	2	1	0	0	2	0
898	0	1	1	0	0	0	2	0	0	0	1	1	1	1	1	0	2	0	0	0	2	0	0	2	0	2	2	2	1	1	1	1	1	1	0	2	1	1	0	1	0	0	0	0	0	1	0	0	0
899	0	0	1	0	0	0	2	0	1	1	1	0	0	0	0	0	2	1	1	1	1	0	0	2	0	1	1	2	1	1	2	2	2	1	1	1	1	0	0	1	0	0	1	1	1	1	0	1	0
900	0	1	1	0	0	1	1	0	0	0	0	0	0	0	0	0	0	0	0	0	2	0	1	1	0	0	2	2	1	1	2	1	2	1	2	1	2	0	0	1	0	0	0	2	0	1	0	1	0
901	1	2	1	0	0	0	1	0	0	0	1	0	0	0	0	0	1	2	2	2	1	0	1	2	0	0	0	2	1	0	1	0	0	2	1	1	1	0	0	2	0	2	2	2	1	0	0	1	1
902	0	2	1	2	0	0	2	0	1	1	1	0	0	0	0	0	1	1	0	1	1	0	0	2	0	1	1	2	0	1	0	1	2	2	0	2	1	0	0	2	1	0	1	1	0	1	0	1	1
903	1	1	2	1	0	0	2	0	1	1	0	0	0	0	0	0	1	1	0	0	1	0	0	2	0	0	0	1	1	0	0	1	0	0	1	1	1	0	0	1	0	0	0	2	0	0	0	0	1
904	1	0	2	0	0	1	2	0	1	1	0	0	1	0	0	1	2	0	0	0	2	0	1	1	1	1	2	2	0	2	0	1	1	2	0	2	0	0	0	1	0	1	2	2	1	0	0	2	0
905	0	1	1	0	0	1	2	0	1	1	0	1	1	1	1	0	2	2	1	1	2	0	0	2	0	0	1	2	0	1	1	2	2	0	2	0	1	0	1	1	0	0	0	2	1	1	0	1	1
906	1	1	1	0	0	1	2	1	0	1	0	0	1	1	1	0	1	1	0	0	2	0	0	2	0	2	2	2	0	2	0	1	1	2	0	2	2	0	0	1	0	0	0	1	0	1	1	0	0
907	1	2	0	0	0	0	1	1	0	1	0	1	2	2	2	0	1	1	0	0	1	0	0	2	0	0	1	2	1	1	1	1	2	1	1	1	1	0	0	2	1	0	0	1	1	1	0	2	0
908	1	1	1	1	0	0	2	0	0	0	0	0	2	0	0	1	1	0	1	1	2	1	0	2	0	1	2	2	0	2	0	2	2	0	1	1	1	0	0	0	0	0	2	2	1	1	0	1	1
909	0	2	1	1	0	0	1	0	2	2	0	0	0	0	0	0	1	1	0	0	2	0	1	1	0	2	2	2	1	1	1	1	1	1	0	2	0	0	0	1	0	0	1	2	1	0	0	1	0
910	0	2	1	0	0	0	2	0	1	1	0	1	1	1	1	0	0	0	0	0	2	0	0	2	0	1	1	0	2	0	0	1	2	0	2	1	1	0	0	1	0	0	0	0	0	0	0	0	1
911	1	1	1	1	0	0	1	0	1	1	1	1	2	1	1	1	1	1	1	1	1	0	0	2	0	2	2	2	1	2	1	1	1	1	1	1	1	0	0	2	1	1	1	1	1	1	0	2	0
912	1	1	1	1	0	0	0	0	0	0	2	0	1	1	2	0	0	2	2	1	1	0	1	2	0	0	1	1	1	2	0	1	1	2	0	2	1	0	0	2	1	1	1	2	1	0	0	1	0
913	0	0	2	0	0	0	2	0	1	1	0	2	2	2	2	0	1	1	0	0	1	0	0	2	1	0	0	0	1	1	0	0	2	1	0	2	1	0	0	1	0	0	1	2	1	0	0	0	1
914	0	1	2	0	0	1	2	0	2	2	0	0	0	0	0	0	0	0	1	1	1	0	0	2	0	0	2	2	1	1	2	0	0	2	0	1	1	1	1	0	0	1	1	2	1	0	0	2	0
915	1	1	1	0	0	0	1	0	0	0	1	1	0	0	0	0	0	2	2	2	0	0	0	2	1	1	2	2	0	1	1	0	0	2	0	2	0	2	0	0	0	0	1	2	0	1	1	1	0
916	1	2	0	0	0	0	2	0	0	0	1	1	1	1	1	0	2	1	1	0	2	0	0	2	0	1	0	2	1	1	1	1	1	2	0	2	0	1	1	0	0	0	0	2	0	1	0	2	0
917	0	2	1	0	0	0	2	0	2	2	0	1	2	1	1	0	1	0	0	0	2	0	0	2	0	1	1	2	1	1	2	2	2	1	0	2	2	0	0	2	1	0	1	1	1	1	2	0	0
918	1	1	1	0	0	0	2	0	0	0	1	1	1	1	1	0	2	1	0	0	1	0	0	2	0	1	1	2	2	1	2	1	1	1	1	1	1	0	1	1	1	1	1	2	1	0	0	2	0
919	1	1	1	0	1	0	2	1	0	1	0	0	0	0	0	0	2	0	0	0	2	0	0	2	0	0	2	2	1	2	0	1	1	0	1	1	1	0	0	1	0	2	2	2	1	0	1	1	1
920	1	1	2	1	0	0	1	0	1	1	1	0	1	1	1	0	1	0	1	1	2	0	0	2	0	1	1	2	2	1	1	1	2	2	0	2	2	0	0	2	0	0	2	2	1	1	0	0	1
921	0	2	0	1	0	0	1	1	0	1	1	1	1	1	1	0	1	1	0	0	1	0	1	1	0	0	1	2	1	2	0	1	1	2	0	2	2	0	0	1	0	0	0	2	0	1	0	2	0
922	0	1	2	1	0	0	2	0	1	1	1	1	1	1	1	0	1	2	1	0	0	0	0	2	0	2	1	0	2	0	0	0	0	2	0	2	1	1	0	1	0	1	1	1	1	1	0	1	0
923	1	2	1	1	0	0	2	0	1	1	1	0	0	0	0	1	0	1	1	1	2	0	0	2	0	1	1	2	1	1	0	1	1	1	0	2	1	0	0	0	0	0	0	1	0	1	0	1	0
924	0	0	2	1	0	1	2	0	1	1	1	0	0	0	0	0	1	0	1	0	2	0	0	2	0	1	0	1	2	0	1	1	2	1	2	1	1	0	0	1	0	0	0	2	0	1	0	0	0
925	1	1	2	0	0	0	1	0	1	1	1	2	2	2	2	0	1	1	1	1	1	0	1	1	0	1	2	2	0	2	0	1	1	1	0	2	1	0	1	0	0	0	1	1	1	2	0	1	1
926	1	1	2	0	0	0	2	0	0	0	1	0	1	1	2	0	1	1	1	0	2	0	0	2	0	0	1	1	1	2	0	1	1	1	1	1	2	0	0	1	1	1	1	2	0	1	0	0	1
927	1	1	1	0	0	0	2	0	1	1	1	0	0	0	0	0	1	0	0	0	2	0	0	2	0	2	1	2	2	0	2	1	1	2	0	2	0	1	0	0	0	1	1	2	1	0	0	2	0
928	1	0	2	1	0	1	2	0	2	2	0	0	0	0	1	0	0	1	0	1	1	0	1	1	1	1	1	2	1	1	2	1	1	1	1	1	0	2	0	0	0	0	1	2	0	0	1	1	0
929	1	2	1	0	0	0	1	0	0	0	1	0	1	0	0	1	1	0	0	0	1	0	1	1	1	1	2	2	1	0	2	1	2	0	1	1	2	0	0	1	0	0	2	2	2	0	0	1	0
930	0	2	0	0	0	0	1	1	1	2	0	0	0	0	1	0	2	1	0	0	2	0	0	2	0	0	1	1	0	1	2	1	1	1	1	1	0	0	0	0	0	0	0	1	0	0	0	2	0
931	1	0	2	1	0	1	1	0	0	0	1	1	0	0	0	0	2	0	0	0	1	0	1	1	0	1	1	2	1	1	1	1	1	1	1	1	1	1	1	2	2	0	1	2	0	1	0	2	0
932	1	0	2	0	0	1	1	1	1	2	0	1	2	1	1	0	0	2	2	1	1	1	0	2	0	2	1	2	1	1	2	1	2	2	1	2	2	0	0	1	0	0	0	2	0	0	0	2	0
933	1	2	1	0	0	0	1	1	1	2	0	0	0	0	0	0	1	0	0	0	2	0	1	1	1	0	1	2	1	2	0	2	2	0	1	1	1	0	0	1	0	0	0	0	1	0	0	1	1
934	0	1	2	1	0	0	1	2	0	2	0	0	1	0	0	0	2	1	1	1	2	0	0	2	0	0	0	1	0	1	1	2	2	0	2	0	1	0	0	0	0	1	1	1	1	1	0	2	0
935	0	1	1	1	0	1	1	0	1	1	1	2	1	1	1	0	1	0	0	0	2	0	0	2	0	1	2	0	1	0	1	2	2	1	1	1	1	1	1	1	1	0	0	1	1	1	0	2	0
936	1	0	2	0	0	1	2	0	0	0	1	1	0	0	0	0	0	2	2	2	0	0	0	2	0	1	1	2	0	1	0	1	2	0	1	1	2	1	0	1	0	0	0	2	0	2	0	1	1
937	0	2	0	1	0	0	2	0	1	1	0	0	1	0	0	1	0	1	1	1	1	0	0	2	0	1	0	2	2	0	2	1	2	1	1	1	1	1	0	0	0	0	0	2	0	1	1	1	0
938	0	1	2	1	0	0	2	1	1	2	0	0	1	0	0	1	0	1	1	1	2	1	0	2	0	0	1	2	0	2	0	1	1	1	1	1	1	0	1	1	0	0	0	2	1	0	1	0	0
939	0	2	1	1	0	0	2	1	0	1	1	2	2	2	2	0	0	0	0	1	2	0	0	2	0	0	1	1	0	1	2	0	0	2	0	2	1	0	0	1	0	0	1	2	1	0	0	2	0
940	0	2	0	0	0	0	2	0	2	2	0	0	0	0	0	0	1	1	1	1	1	1	0	2	0	1	0	2	1	0	1	1	2	1	0	2	1	0	0	1	0	1	1	1	1	1	0	2	0
941	0	1	2	1	0	0	1	1	1	2	1	1	1	1	1	0	1	0	0	0	2	0	0	2	0	0	2	2	0	2	0	1	2	1	0	2	2	0	0	0	0	0	0	2	0	1	0	1	1
942	0	1	2	1	0	0	1	0	0	0	0	1	2	2	2	0	1	0	0	0	2	0	0	2	0	1	0	2	1	1	1	0	0	1	0	2	1	0	0	1	1	0	0	2	0	2	2	0	0
943	1	0	2	0	0	0	2	0	0	0	1	0	0	0	0	0	2	1	0	0	2	0	0	2	0	2	1	2	2	2	0	2	2	2	0	2	1	0	0	1	0	0	0	1	0	0	0	0	1
944	0	2	0	1	0	0	1	0	1	1	1	1	2	1	1	1	1	1	1	1	1	0	0	2	0	2	2	2	0	2	1	0	0	2	0	2	1	1	0	1	0	0	0	0	0	1	0	0	1
945	0	2	0	0	0	0	2	0	1	1	1	0	1	1	1	0	2	1	0	0	2	0	0	2	1	1	2	2	0	2	0	1	1	1	0	2	1	0	0	2	1	0	0	2	0	0	0	1	1
946	0	0	2	0	0	0	2	0	0	0	1	1	2	2	2	0	1	1	1	1	1	0	0	2	0	1	2	2	1	2	1	1	1	2	0	2	0	0	0	1	0	2	2	2	1	0	0	1	0
947	1	1	1	0	0	0	1	0	0	0	1	0	1	0	1	0	0	1	0	0	0	0	0	2	1	2	0	1	0	1	1	1	2	1	1	1	2	1	0	0	0	0	0	2	0	1	0	1	0
948	0	0	2	0	0	1	2	0	1	1	0	0	1	0	0	0	1	1	0	0	1	0	1	1	1	1	2	2	1	0	2	0	0	1	1	1	1	0	0	1	0	0	0	1	0	0	0	0	0
949	1	0	2	0	0	2	2	0	1	1	0	0	0	0	0	0	1	1	1	1	1	0	0	2	0	1	1	1	2	0	1	1	2	1	1	1	1	0	0	2	0	0	0	2	0	0	0	1	0
950	0	2	1	0	0	1	2	0	2	2	0	0	1	0	0	1	1	1	2	2	1	0	0	2	1	0	2	2	1	2	0	1	2	1	1	1	1	0	0	1	0	0	0	1	0	0	0	1	1
951	0	1	1	0	0	1	2	0	1	1	0	1	0	0	0	0	0	0	0	0	2	0	1	1	1	0	2	2	0	2	0	1	1	1	2	1	1	0	0	2	0	1	2	2	1	0	1	0	1
952	1	2	0	0	0	0	2	0	0	0	0	1	1	1	1	0	1	0	1	1	2	0	0	2	0	0	2	2	1	1	2	1	1	1	0	2	2	1	0	1	0	0	1	1	0	1	0	2	0
953	0	1	1	1	0	0	2	0	2	2	0	0	1	0	0	1	1	1	0	0	1	0	0	2	0	2	2	2	1	1	1	1	1	2	0	2	1	1	1	1	1	0	0	2	0	0	0	2	0
954	0	1	1	0	0	0	2	0	1	1	0	0	0	0	1	0	2	1	1	1	1	0	1	1	0	1	2	2	0	0	0	1	1	2	2	1	1	1	0	1	0	0	0	1	0	1	0	1	1
955	1	0	2	0	0	0	2	0	0	0	1	0	1	1	1	0	2	0	0	0	2	1	0	2	0	1	1	1	1	0	1	0	1	1	1	1	2	0	0	1	0	0	2	2	2	0	0	0	0
956	0	1	1	1	0	0	2	0	0	0	0	0	1	0	0	0	1	0	1	1	2	0	0	2	0	1	2	2	0	2	1	0	0	1	2	1	1	0	0	1	0	0	0	1	0	0	0	2	0
957	0	2	1	0	0	0	1	1	1	2	1	0	0	0	0	0	0	1	0	0	0	0	1	1	1	1	1	2	0	1	2	0	1	1	0	2	1	0	0	1	0	0	1	1	0	0	1	0	0
958	0	1	1	1	0	0	1	0	0	0	0	1	1	1	1	0	1	1	1	1	1	1	0	2	0	1	1	2	0	1	2	0	1	1	0	2	1	1	0	0	0	1	1	2	0	0	0	1	1
959	1	1	2	1	0	0	2	0	2	2	0	1	1	1	1	0	1	1	0	0	1	0	0	2	1	2	1	1	1	1	0	2	2	0	1	1	1	0	0	2	1	1	1	1	1	1	0	1	0
960	0	1	1	1	0	0	2	0	2	2	0	0	0	0	0	0	2	1	1	1	1	0	1	1	1	2	1	2	0	1	2	1	1	1	1	1	2	0	1	1	0	0	0	1	0	1	0	1	0
961	1	0	2	1	0	1	2	1	1	2	0	1	2	2	2	0	0	0	1	1	2	0	0	2	0	0	1	1	0	1	1	0	0	2	0	2	2	0	0	1	0	1	1	2	1	0	0	1	0
962	1	0	2	0	0	0	1	0	1	1	0	1	0	0	0	0	2	1	1	0	2	0	0	2	0	2	0	1	0	0	1	1	2	1	1	1	1	0	0	1	0	0	0	2	0	1	0	0	0
963	0	1	2	1	0	0	1	0	0	0	1	1	1	1	1	0	0	1	0	0	0	0	0	2	0	1	1	0	2	0	0	1	1	1	0	2	1	0	0	1	0	0	1	2	0	1	0	2	0
964	0	0	2	0	0	0	2	1	1	1	0	2	2	2	2	0	2	1	0	0	1	0	0	2	1	1	1	1	0	1	1	2	1	1	0	2	0	0	0	0	0	0	1	2	2	1	0	2	0
965	0	0	2	0	0	1	1	0	1	1	0	0	0	0	0	0	1	2	1	0	0	0	0	2	0	2	0	1	0	0	1	0	0	1	2	1	1	0	0	2	1	0	1	2	1	0	0	1	0
966	0	1	1	0	0	0	2	0	1	1	0	1	1	1	1	0	2	1	1	1	1	0	1	1	1	1	1	2	1	1	1	0	0	1	1	1	2	1	0	1	0	0	1	2	1	0	0	1	0
967	0	2	0	1	1	0	2	0	1	1	0	1	1	0	0	0	0	0	1	1	2	0	0	2	1	1	2	2	0	1	0	1	1	1	1	1	1	0	0	1	0	0	1	2	1	0	1	2	0
968	1	1	2	0	0	1	2	0	1	1	0	0	1	0	0	0	1	2	0	1	1	0	0	2	0	1	1	2	0	1	0	2	2	1	2	0	1	0	0	2	0	0	0	1	0	1	0	1	0
969	1	0	2	0	0	1	1	0	1	1	1	1	1	1	1	0	0	2	0	0	1	0	0	2	0	1	1	2	0	2	0	1	2	1	2	1	2	0	0	2	0	0	0	0	0	1	0	1	1
970	1	0	2	0	0	0	2	1	0	1	0	0	0	0	0	0	1	1	1	1	2	0	0	2	0	2	2	2	0	2	0	0	1	2	0	2	1	0	0	0	0	0	0	1	0	1	1	1	0
971	1	1	1	0	0	0	1	0	0	0	2	1	1	1	1	0	1	1	1	1	2	0	0	2	0	0	2	2	0	1	0	1	1	0	2	0	1	0	0	1	0	0	0	1	1	1	0	2	0
972	1	2	0	0	0	0	2	0	2	2	0	2	2	2	2	0	0	0	0	0	2	0	0	2	0	1	1	1	2	0	1	2	2	0	2	0	1	0	0	1	0	0	0	2	1	0	0	1	1
973	1	0	2	1	1	0	1	1	0	1	0	1	2	1	1	0	2	0	0	0	2	0	0	2	0	1	2	2	1	2	0	2	2	0	1	1	1	1	0	2	0	0	0	2	0	0	0	1	0
974	1	1	1	1	0	1	2	1	0	1	0	0	1	0	0	0	2	0	0	1	1	0	0	2	0	1	0	1	2	0	1	0	1	0	1	2	1	0	1	1	1	1	1	2	0	1	1	1	0
975	1	2	0	0	0	0	2	1	1	2	0	0	1	1	1	0	1	1	1	1	2	0	0	2	0	2	2	2	0	1	1	0	1	1	1	1	1	0	0	1	0	0	0	1	0	1	0	1	0
976	0	1	2	0	0	0	2	0	1	1	0	1	2	2	2	0	0	0	0	0	2	0	0	2	0	0	1	2	1	1	1	1	1	2	0	2	2	0	1	1	0	0	1	2	0	1	0	2	0
977	0	2	2	0	0	1	2	1	1	2	0	0	0	0	0	0	1	1	1	1	1	0	0	2	0	1	1	2	1	1	0	0	0	0	1	1	0	1	0	1	0	0	0	2	0	2	0	1	0
978	0	1	1	0	0	0	1	1	0	1	1	0	0	0	0	0	1	2	0	0	2	0	0	2	0	0	0	1	1	1	0	1	2	2	0	2	1	1	0	1	0	0	0	2	0	0	0	2	0
979	0	1	1	0	0	0	2	0	0	0	1	2	2	1	1	0	2	0	0	0	2	0	1	1	0	1	2	2	1	0	1	0	2	1	0	2	1	0	0	1	0	0	0	2	0	1	0	1	1
980	1	1	1	1	0	0	1	0	0	0	2	1	1	1	1	0	1	2	1	0	1	0	0	2	0	1	1	2	0	1	0	2	2	1	0	2	1	0	0	2	0	0	0	2	0	0	0	1	1
981	0	1	1	0	0	0	2	0	1	1	0	0	0	0	0	0	1	0	0	0	2	0	0	2	0	1	2	2	0	1	0	1	1	1	1	1	1	0	0	2	0	0	1	1	1	1	0	1	0
982	0	1	1	1	0	0	2	0	1	1	0	0	0	0	0	0	2	0	0	0	2	0	0	2	1	1	2	2	0	1	1	0	2	0	1	2	2	0	0	0	0	0	0	1	0	1	0	1	1
983	0	1	2	2	0	0	1	1	0	1	1	0	0	0	0	0	1	1	0	1	1	0	1	1	1	1	2	2	1	1	1	0	2	1	0	2	0	1	0	1	0	0	0	1	0	1	1	1	0
984	1	1	1	0	0	0	1	0	2	2	0	0	1	1	1	0	2	0	0	1	2	0	0	2	0	2	1	1	0	1	1	2	1	2	0	2	1	0	1	1	0	0	0	1	0	0	0	1	1
985	0	1	0	1	0	0	1	0	1	1	1	1	2	1	1	0	1	1	0	1	1	0	0	2	0	1	1	1	1	2	0	1	1	1	1	1	2	0	0	1	0	2	2	2	0	1	0	2	0
986	0	2	0	1	0	0	2	1	0	1	0	0	0	0	0	0	0	2	1	1	2	0	0	2	0	1	1	1	2	0	1	1	1	2	0	2	0	0	1	0	0	1	1	1	1	1	0	1	0
987	1	0	2	0	0	1	1	0	1	1	0	1	2	1	1	1	0	2	2	1	0	0	0	2	0	0	2	2	0	2	1	1	1	0	2	0	1	0	0	1	0	1	2	2	1	0	0	0	1
988	0	1	1	1	0	0	2	0	2	2	0	1	1	1	1	0	0	0	1	1	2	0	0	2	0	1	2	2	0	2	1	0	0	2	0	2	1	0	0	1	0	0	2	2	2	0	0	0	1
989	1	1	1	0	0	1	1	0	1	1	1	1	2	2	2	0	0	0	0	0	2	0	0	2	0	0	2	2	0	1	2	0	1	2	0	2	1	0	0	1	0	0	1	2	0	0	0	0	0
990	1	0	2	1	0	0	2	0	0	0	1	0	0	0	0	0	1	0	0	1	2	0	0	2	0	1	1	2	2	1	2	0	0	1	2	0	2	0	0	1	0	0	0	1	0	0	1	1	0
991	0	1	1	0	1	2	1	0	0	0	1	1	1	1	1	0	1	2	1	1	2	1	0	2	0	1	1	1	1	1	0	1	1	2	0	2	1	0	0	2	0	0	0	2	0	0	0	1	1
992	1	0	2	0	0	0	2	1	1	2	0	1	1	1	1	0	1	1	1	1	1	0	0	2	0	1	1	2	1	1	0	1	1	2	1	2	1	1	0	1	0	0	0	1	0	0	0	1	0
993	0	2	0	1	0	0	2	1	1	2	0	0	2	2	2	0	1	2	0	0	1	0	0	2	0	2	2	2	1	2	1	1	1	0	1	1	1	0	0	1	0	0	0	0	1	0	0	1	0
994	1	2	0	1	0	0	2	0	1	1	0	1	1	1	2	0	1	0	0	0	2	0	1	1	0	1	1	1	2	0	0	1	1	2	0	2	0	1	0	0	0	0	0	2	0	1	0	1	0
995	1	1	1	1	0	0	1	0	2	2	0	0	0	0	0	0	2	2	2	2	0	0	0	2	0	2	0	1	2	0	1	1	1	0	2	0	1	0	0	0	0	1	1	1	1	0	0	2	0
996	1	1	1	0	0	0	0	0	1	1	1	1	1	1	1	0	2	1	0	0	1	0	2	0	1	0	0	1	2	0	1	0	0	2	0	2	1	0	0	0	1	0	0	1	0	1	0	1	0
997	0	2	1	0	0	0	1	0	1	1	0	0	1	0	1	0	1	2	1	1	1	0	0	2	0	1	1	1	0	1	0	2	2	1	1	1	1	1	1	1	1	0	1	1	1	1	0	2	0
998	0	0	2	0	1	0	2	0	1	1	0	1	1	1	1	0	2	0	0	0	2	0	1	1	1	0	2	2	0	2	0	1	1	1	0	2	1	0	1	1	0	2	2	2	0	0	0	2	0
999	0	1	1	0	1	1	1	0	0	0	0	0	2	1	2	0	1	1	2	2	1	0	0	2	0	1	2	2	1	1	2	1	2	1	2	1	1	0	1	1	0	0	0	0	2	0	0	2	0
1000	0	0	2	0	0	0	1	0	0	0	1	1	1	1	1	0	0	1	2	1	2	0	0	2	0	1	1	2	1	1	1	0	1	1	0	2	1	0	0	1	0	0	0	1	0	0	0	2	0
[truncated: 952 more columns]
