# Supplementary material for: KNN-MDR: a learning approach for improving interactions mapping performances in genome wide association studies
Source: BMC Bioinformatics. 2017 Mar 21;18:184. doi: 10.1186/s12859-017-1599-7 (PMC5361736; doi:10.1186/s12859-017-1599-7)
Supplement: Supplementary file 2 — The data set(s) supporting the results of Table 1. (ZIP 22742 kb) [file 12859_2017_1599_MOESM2_ESM.zip › Nouveau dossier/S67/mkallsimul.dat]

1	0	1	1	0	0	2	1	0	0	0	0	1	2	1	0	0	2	1	1	0	0	0	2	2	0	0	0	1	2	0	0	1	1	0	1	1	1	0	0	0	1	0	1	2	0	0	0	2	0
2	0	2	1	0	0	1	1	0	0	0	1	1	1	1	0	0	0	0	1	2	1	0	2	2	0	0	0	2	0	0	2	0	1	0	1	1	1	0	0	0	0	0	0	2	1	1	1	1	0
3	1	1	1	0	0	1	1	0	1	1	0	1	2	1	0	0	1	2	1	1	1	0	2	2	0	0	0	1	2	1	0	1	2	0	1	1	1	0	0	0	0	0	1	2	0	0	1	0	0
4	1	0	2	0	2	2	1	0	0	0	1	1	1	1	0	0	2	1	2	1	1	0	2	2	0	0	0	2	2	2	0	1	1	0	0	2	1	0	0	1	0	0	1	2	1	2	1	0	0
5	0	2	0	0	0	0	1	1	1	1	0	0	2	2	0	0	0	0	2	0	0	1	1	2	0	1	0	2	2	1	2	1	2	0	1	1	0	0	0	0	0	1	1	1	1	0	1	1	0
6	0	0	2	0	1	2	1	1	0	1	0	0	2	2	0	0	0	0	2	1	1	0	1	2	0	0	0	1	1	1	1	2	1	0	2	0	2	0	0	1	0	0	1	2	1	1	0	1	0
7	1	1	1	0	0	1	1	1	0	1	0	1	2	1	0	0	0	0	2	1	1	0	2	2	0	0	0	2	2	1	1	1	1	0	1	2	2	0	0	0	0	1	1	2	0	2	0	1	1
8	1	1	1	1	0	1	0	0	1	1	0	0	0	0	0	0	2	1	2	0	0	0	2	2	0	0	1	2	2	1	0	1	2	0	2	0	1	0	0	0	0	0	1	2	2	0	0	2	0
9	1	1	1	0	0	1	1	0	0	0	0	0	0	0	0	0	1	0	2	1	1	0	2	2	0	0	0	2	2	1	1	0	0	0	2	1	2	0	0	0	1	1	1	2	0	2	0	1	1
10	0	1	1	0	0	1	1	0	1	1	1	1	1	1	0	0	1	1	0	0	0	0	1	1	1	1	0	2	2	2	1	2	1	0	0	2	1	0	0	1	1	0	0	1	1	0	0	2	0
11	1	2	1	0	0	1	2	0	2	2	0	1	0	0	0	0	1	1	2	0	0	0	2	2	0	0	0	2	0	0	2	0	0	0	0	2	0	0	0	0	1	0	0	0	1	1	2	0	0
12	0	0	2	0	1	2	2	1	0	1	0	0	1	0	0	0	1	0	1	0	0	0	2	2	0	0	1	2	2	1	0	2	2	0	1	1	2	1	0	0	0	0	1	2	0	1	0	1	0
13	1	1	1	0	0	0	2	0	2	2	0	0	2	1	0	0	1	0	2	0	0	0	2	2	0	0	0	2	1	1	1	1	1	0	0	2	0	0	0	0	0	1	1	2	1	1	0	0	2
14	1	0	2	0	0	1	1	0	1	1	1	0	0	0	0	0	2	2	2	1	1	0	2	2	0	0	0	2	2	1	1	1	1	0	2	2	0	0	0	0	0	0	1	1	1	1	1	1	0
15	0	2	1	0	0	2	2	1	0	1	0	1	1	1	0	0	2	0	2	0	0	0	2	2	0	0	0	2	2	2	1	0	0	0	0	2	1	0	0	0	0	0	1	2	1	1	1	0	0
16	0	2	0	0	0	0	1	0	2	2	0	0	1	0	0	0	1	0	1	0	0	0	2	2	0	0	0	2	2	2	1	0	2	0	2	1	1	0	0	0	0	0	1	2	0	0	0	1	1
17	1	1	1	0	1	2	0	0	2	2	0	1	1	1	0	0	1	1	1	1	0	0	2	2	0	0	0	2	1	1	1	0	2	1	1	2	1	0	0	2	0	1	2	2	1	1	0	2	0
18	1	2	1	0	0	1	1	0	0	0	1	0	1	0	0	0	1	0	1	2	1	0	2	2	0	0	0	1	2	0	0	0	1	0	0	2	1	1	1	0	1	0	1	2	0	0	0	1	0
19	0	1	2	0	0	1	1	0	1	1	0	0	1	1	0	0	1	0	2	0	0	0	2	2	0	1	0	2	1	1	1	0	0	2	1	2	1	0	0	2	0	0	0	1	1	1	0	1	0
20	1	1	1	0	0	2	2	0	1	1	0	0	0	0	0	0	1	1	1	1	0	0	2	2	0	0	0	2	2	2	0	0	0	0	1	1	0	0	0	1	0	0	0	1	0	0	0	2	0
21	1	1	2	0	1	2	1	0	1	1	1	0	1	0	0	1	1	0	1	2	1	0	2	2	0	0	0	2	2	2	0	1	2	1	1	2	1	0	0	0	0	0	0	1	0	0	0	1	1
22	1	1	1	0	0	0	1	0	1	1	1	0	1	0	0	0	1	1	0	2	2	0	2	2	0	0	0	2	2	2	1	1	1	0	1	1	2	0	0	1	0	0	0	0	0	0	0	2	0
23	1	0	2	0	0	2	2	0	0	0	0	0	1	0	0	1	0	0	2	1	1	0	2	2	0	0	2	2	2	0	1	1	1	1	0	2	1	0	0	0	0	1	1	2	1	0	0	1	0
24	1	2	0	0	1	1	1	0	2	2	0	0	1	0	0	0	2	1	2	0	0	0	2	2	0	0	0	2	2	2	1	0	1	2	1	1	1	0	0	2	0	0	1	2	1	1	0	2	0
25	1	0	2	0	0	1	1	1	0	1	0	1	1	1	0	0	2	2	1	1	1	0	2	2	0	0	1	2	2	1	0	0	1	2	2	2	1	0	0	1	0	0	1	2	0	2	1	1	0
26	1	1	1	0	0	1	1	2	0	2	0	1	1	1	0	0	1	1	2	0	0	0	1	1	1	1	0	2	2	1	1	0	0	1	1	1	2	0	0	1	0	1	1	2	1	0	0	1	0
27	1	1	2	0	0	2	1	0	1	1	0	1	1	1	0	0	1	0	2	0	0	1	2	2	0	0	0	2	2	2	0	2	2	0	1	1	2	0	0	0	1	0	0	0	0	0	0	1	0
28	1	0	2	0	1	2	1	2	0	2	0	1	1	0	1	1	2	1	2	0	0	0	2	2	0	0	0	2	2	1	1	2	2	0	2	0	1	0	0	0	0	0	0	1	0	0	0	0	2
29	1	2	1	0	0	1	1	0	0	0	0	0	0	0	0	0	1	1	1	1	0	0	2	2	0	0	0	2	2	2	0	0	1	1	2	0	2	0	0	1	0	0	0	0	0	1	0	2	0
30	1	0	1	0	0	1	1	1	1	2	0	0	2	2	0	0	2	2	0	2	0	0	2	2	0	1	0	1	2	1	0	1	2	0	1	1	2	0	0	1	1	0	0	1	0	0	0	2	0
31	1	0	2	0	1	2	1	0	1	1	1	1	0	0	0	0	1	1	0	2	2	0	1	2	0	0	0	1	2	1	0	0	1	0	1	1	1	1	1	0	0	0	0	0	0	0	0	2	0
32	0	2	1	0	0	0	1	0	2	2	0	0	0	0	0	0	2	1	1	1	0	0	2	2	0	0	0	1	2	1	0	0	0	1	0	2	1	0	0	2	0	0	0	2	0	1	1	1	0
33	1	1	1	0	1	2	1	0	0	0	0	0	0	0	0	0	1	1	1	0	0	0	1	1	1	1	0	2	1	0	2	1	0	1	0	2	0	0	0	0	0	0	0	2	0	0	0	1	0
34	1	1	1	0	0	2	2	1	0	1	1	2	2	1	1	1	2	1	1	0	0	0	2	2	0	1	0	2	2	1	2	0	1	0	1	1	1	0	0	0	0	0	2	2	1	1	0	1	0
35	0	2	0	0	1	1	1	0	1	1	0	0	0	0	0	0	0	0	1	1	0	0	1	2	0	0	1	2	2	1	0	1	1	1	2	0	1	0	0	0	0	0	1	2	1	1	0	0	1
36	1	1	2	0	1	2	1	1	0	1	0	0	1	1	0	0	0	0	0	1	0	0	2	2	0	0	1	2	2	1	0	1	0	0	0	2	2	0	0	1	0	0	1	2	1	0	0	1	1
37	1	0	2	0	0	1	2	0	0	0	1	1	2	1	0	0	2	2	1	1	1	0	1	1	1	0	0	1	2	0	1	1	1	0	1	1	1	0	0	0	1	1	1	1	1	0	0	1	1
38	1	1	2	0	0	1	0	0	1	1	1	0	0	0	0	0	1	1	1	1	0	0	2	2	0	0	0	2	2	1	1	0	1	1	0	2	2	0	0	1	0	0	0	2	1	1	1	1	0
39	0	0	2	0	0	1	1	0	0	0	0	1	1	1	0	0	2	2	0	2	2	0	1	2	0	0	0	2	2	2	0	0	2	1	1	2	1	0	0	0	0	0	1	1	1	2	0	2	0
40	1	1	1	0	0	1	2	0	1	1	1	1	1	2	0	0	1	0	2	0	0	0	1	1	1	1	0	2	2	1	1	1	1	0	0	2	1	0	0	1	0	0	0	2	1	1	0	1	0
41	1	2	1	0	0	1	1	0	1	1	1	1	0	0	0	0	1	1	1	0	0	0	2	2	0	0	0	2	1	1	1	1	1	0	0	2	1	0	0	0	0	0	1	1	1	1	1	0	0
42	1	1	2	0	1	1	2	0	1	1	0	1	2	2	0	0	1	1	1	2	1	0	2	2	0	0	0	2	2	1	1	0	1	0	1	1	2	0	0	1	0	0	1	2	1	0	0	2	0
43	0	1	1	1	1	2	1	0	0	0	1	1	1	0	1	1	1	1	2	0	0	0	1	1	1	0	0	2	2	2	0	1	1	0	1	1	1	0	0	0	0	0	1	2	1	0	0	2	0
44	0	1	1	0	0	1	1	0	0	0	1	0	0	0	0	0	2	0	1	1	1	0	0	0	1	1	0	2	2	2	1	1	1	1	0	2	2	0	0	1	1	0	0	1	0	0	0	0	1
45	1	2	0	0	0	0	1	0	0	0	1	1	1	0	1	1	1	0	1	0	0	0	2	2	0	0	0	2	2	1	2	1	1	2	1	1	1	0	0	0	0	0	0	2	1	1	1	1	0
46	0	1	1	0	0	0	2	0	0	0	0	0	0	0	0	0	1	1	1	1	1	0	2	2	0	0	0	1	1	0	1	1	1	0	0	2	2	0	0	1	1	0	1	1	1	1	0	0	1
47	0	0	2	0	1	2	1	0	1	1	0	1	1	0	1	1	1	0	2	1	1	0	2	2	0	0	0	2	0	0	2	2	2	0	1	1	1	1	1	0	1	0	0	1	0	1	1	0	0
48	0	2	0	0	0	1	2	1	0	1	1	0	0	0	0	0	1	1	0	2	1	0	2	2	0	0	0	2	2	1	2	1	0	0	0	2	2	0	0	0	0	0	0	1	0	0	0	1	1
49	1	0	2	0	1	2	0	0	2	2	0	0	2	0	0	0	0	0	2	0	0	0	2	2	0	0	1	2	2	1	1	0	1	0	1	1	2	0	0	1	0	0	0	1	0	0	0	2	0
50	0	2	0	0	0	1	2	0	0	0	1	1	2	2	0	0	1	1	1	1	0	0	2	2	0	0	0	2	1	1	1	2	1	0	1	0	1	1	0	1	0	0	1	2	1	0	0	2	0
51	1	1	1	0	0	1	2	0	0	0	1	1	2	0	1	1	0	0	2	1	1	0	2	2	0	0	0	1	2	1	1	2	1	0	1	1	1	0	0	1	0	1	1	1	0	0	0	2	0
52	0	1	1	0	1	1	1	0	1	1	0	0	2	0	1	1	0	0	2	1	1	0	1	1	0	0	1	2	2	1	0	1	1	1	2	1	1	0	0	0	0	0	1	1	1	0	0	2	0
53	0	2	1	0	0	2	0	0	2	2	0	0	0	0	0	0	1	1	2	0	0	2	0	2	0	0	1	2	2	2	0	0	1	1	0	2	2	0	0	2	0	0	1	2	2	2	0	2	0
54	0	1	1	0	0	1	2	0	0	0	1	1	1	1	0	0	1	0	1	2	1	0	2	2	0	0	0	2	2	2	0	1	1	1	1	1	2	0	0	1	0	0	0	1	0	1	0	2	0
55	1	0	2	0	1	1	1	0	1	1	1	0	0	0	0	0	1	1	1	1	0	0	1	1	0	1	0	1	2	1	1	0	1	1	1	2	1	0	0	0	0	1	1	2	1	1	0	2	0
56	1	1	1	0	0	1	0	0	1	1	2	0	2	1	0	1	1	1	2	0	0	1	0	1	1	1	0	2	2	1	1	2	2	0	2	0	0	0	0	1	0	0	0	0	0	0	0	2	0
57	0	2	1	0	0	1	2	0	0	0	2	0	0	0	0	0	1	1	1	1	0	0	2	2	0	0	0	2	1	1	1	0	0	0	1	2	0	0	0	0	0	0	0	2	0	2	0	1	1
58	0	1	1	0	0	1	1	1	1	2	0	0	0	0	0	0	1	0	1	0	0	1	2	2	0	0	0	2	2	1	2	0	0	0	1	1	2	0	0	1	0	0	0	0	1	0	0	0	1
59	0	2	0	0	0	1	1	0	1	1	1	0	0	0	0	0	1	0	1	1	1	0	2	2	0	1	0	2	2	2	0	0	0	0	0	2	1	0	0	0	0	0	1	2	2	2	0	2	0
60	0	0	2	0	1	2	0	0	2	2	0	0	0	0	0	0	1	0	2	1	1	0	2	2	0	1	0	2	2	1	1	0	0	1	1	1	2	0	0	1	0	0	1	2	1	0	0	1	0
61	1	2	0	0	0	0	1	0	1	1	1	0	0	0	0	0	1	1	1	1	0	0	2	2	0	0	0	2	2	2	0	0	1	0	0	2	0	0	0	0	0	1	1	2	2	1	0	2	0
62	1	2	1	0	1	1	1	0	0	0	1	0	2	1	0	1	1	1	1	0	0	0	2	2	0	0	0	2	2	2	0	0	1	0	1	2	2	0	0	1	1	0	0	1	0	0	0	2	0
63	1	0	2	0	1	1	0	0	2	2	0	0	0	0	0	0	1	0	1	2	1	0	0	0	1	1	0	2	2	2	1	1	1	1	0	2	2	0	0	2	0	0	0	2	0	0	0	2	0
64	0	2	0	0	0	1	2	1	0	1	1	0	0	0	0	0	0	0	2	0	0	1	0	1	1	1	0	2	2	1	2	0	2	0	2	1	1	1	1	0	0	1	1	1	2	0	0	0	1
65	0	2	0	0	0	0	0	0	2	2	0	1	2	1	0	0	1	1	1	0	0	0	2	2	0	0	0	2	2	1	2	1	2	0	1	1	1	0	0	0	1	0	0	0	0	0	1	1	1
66	1	0	2	0	0	1	1	1	0	1	0	0	0	0	0	0	2	1	2	1	1	0	1	1	1	1	0	2	2	1	2	1	1	1	0	2	2	0	0	1	0	0	0	1	0	0	0	0	0
67	1	1	1	0	0	2	1	0	0	0	2	0	0	0	0	0	1	0	0	1	1	2	0	2	0	0	1	2	2	1	1	2	2	0	2	0	0	0	0	1	0	0	0	1	0	0	0	1	1
68	1	0	2	0	0	1	1	0	1	1	1	0	0	0	0	0	0	0	0	1	0	0	1	1	0	0	0	2	1	0	2	2	2	0	2	1	1	0	0	0	0	0	1	2	0	2	1	0	0
69	1	1	1	0	0	2	1	0	0	0	0	0	0	0	0	0	2	0	2	0	0	0	2	2	0	1	0	2	2	2	0	0	0	0	0	2	2	0	1	0	1	0	1	2	1	1	0	2	0
70	1	0	2	0	0	1	1	0	1	1	1	0	0	0	0	0	1	1	1	1	0	0	2	2	0	0	0	1	1	1	1	2	2	0	2	0	1	1	1	0	0	0	1	1	1	1	1	2	0
71	1	2	1	0	0	1	1	0	0	0	1	0	0	0	0	1	1	0	0	1	1	0	2	2	0	0	0	2	2	1	1	1	2	0	1	1	1	0	0	1	0	0	0	0	0	0	0	1	1
72	1	2	0	0	0	1	0	0	2	2	0	0	0	0	0	0	1	1	1	0	0	0	1	1	0	0	0	2	2	2	0	0	1	0	1	1	0	0	0	1	0	0	1	2	1	2	0	2	0
73	0	1	2	0	0	1	1	0	1	1	0	1	1	1	0	0	2	0	2	0	0	0	2	2	0	0	0	2	2	2	2	1	1	1	1	2	1	0	0	0	0	1	1	2	1	0	0	0	1
74	0	0	2	0	1	1	2	0	0	0	0	1	2	2	0	0	1	1	2	0	0	0	2	2	0	0	0	1	2	1	0	2	1	0	1	1	0	0	0	0	0	0	0	2	1	1	0	0	1
75	0	1	2	0	0	2	1	0	2	2	0	1	2	2	0	0	2	1	2	0	0	0	2	2	0	0	0	2	2	2	1	0	0	0	0	2	1	0	0	0	0	0	0	0	1	0	2	0	0
76	0	1	1	0	0	1	2	1	0	1	1	1	1	1	0	0	0	0	1	1	1	1	2	2	0	1	0	2	2	2	0	0	0	0	0	2	0	0	0	1	0	0	0	1	0	1	0	1	1
77	0	1	0	0	0	1	2	0	1	1	0	1	1	1	0	0	2	1	1	0	0	0	1	1	1	1	0	2	2	1	1	0	1	0	1	1	1	0	0	1	0	1	1	1	1	0	0	2	0
78	0	2	1	0	0	1	0	0	2	2	0	0	0	0	0	1	2	0	1	0	0	0	2	2	0	0	0	2	2	2	0	0	2	1	2	2	0	0	0	0	0	2	2	2	1	1	0	2	0
79	0	1	1	0	0	0	0	0	2	2	0	0	1	1	0	0	2	1	1	1	1	0	2	2	0	0	0	2	1	1	1	1	1	1	2	0	2	1	1	1	0	0	1	2	1	0	0	0	2
80	0	2	0	0	0	0	2	0	0	0	1	0	0	0	0	0	2	2	1	0	0	1	2	2	0	0	0	2	2	2	0	0	1	0	0	2	1	1	0	0	0	1	1	1	1	0	0	0	2
81	0	1	2	0	1	1	1	0	1	1	0	0	1	0	0	0	2	0	1	0	0	0	1	1	1	1	0	1	1	0	1	1	1	0	0	2	2	1	1	0	0	0	0	2	0	2	0	1	1
82	0	0	2	0	0	1	1	0	1	1	1	0	0	0	0	0	1	1	1	1	1	0	1	2	0	0	0	1	2	2	1	1	1	0	1	1	1	0	0	2	0	1	1	1	1	0	0	1	0
83	0	2	1	0	0	2	2	1	0	1	1	0	0	0	0	0	2	1	1	0	0	1	1	1	0	0	0	2	2	2	0	0	1	0	1	1	2	0	0	0	0	2	2	2	0	0	1	1	0
84	1	1	1	0	0	1	0	0	1	1	0	0	0	0	0	0	1	1	1	0	0	0	1	1	0	0	0	1	2	1	0	0	0	2	0	2	2	0	0	2	1	0	2	2	2	1	0	2	0
85	0	1	1	0	0	1	2	0	0	0	1	0	0	0	0	0	0	0	1	0	0	1	2	2	0	0	0	2	1	1	1	0	1	1	1	2	1	0	0	2	0	0	0	1	0	0	0	0	1
86	0	1	1	0	0	2	1	0	0	0	0	0	0	0	0	0	1	1	1	1	1	0	1	1	0	0	0	2	2	1	1	0	2	0	2	1	2	1	1	1	0	0	0	1	0	1	0	0	1
87	1	0	2	0	0	2	1	0	0	0	0	0	0	0	0	0	0	0	2	0	0	0	2	2	0	1	0	1	1	1	1	1	1	1	1	1	0	1	1	0	0	1	1	2	1	1	0	2	0
88	1	1	1	0	1	1	0	0	1	1	2	1	2	0	1	1	1	1	1	1	0	0	2	2	0	0	1	2	2	1	0	0	2	0	2	1	2	1	1	0	0	1	1	2	2	0	1	1	0
89	1	2	0	0	1	1	1	0	1	1	1	1	2	2	0	0	0	0	1	1	1	0	2	2	0	0	0	2	0	0	2	0	0	0	2	1	1	0	0	2	0	0	0	2	0	1	0	1	1
90	1	0	2	0	1	2	1	0	1	1	0	0	0	0	0	0	1	1	0	2	2	1	2	2	0	0	0	2	2	2	0	1	1	0	1	2	2	0	0	0	0	0	2	2	2	1	0	1	1
91	1	1	0	0	0	1	1	0	2	2	0	1	2	1	0	0	0	0	2	1	1	0	2	2	0	0	0	1	2	2	0	1	1	1	2	0	0	0	0	1	0	0	1	1	1	0	1	1	0
92	1	2	0	0	0	0	1	0	0	0	1	0	2	0	0	0	2	1	2	0	0	0	2	2	0	0	0	2	2	2	0	0	1	0	1	1	1	0	0	0	0	0	1	1	1	1	0	2	0
93	0	1	1	0	1	2	1	0	1	1	0	1	1	1	0	0	1	0	1	1	0	0	0	0	0	1	0	2	2	1	2	1	1	1	0	2	1	0	0	0	0	0	0	2	1	1	0	2	0
94	1	1	1	0	0	1	1	0	0	0	1	0	0	0	0	0	1	1	1	0	1	0	2	2	0	0	0	2	2	2	0	2	2	0	0	2	0	0	0	0	0	2	2	2	0	2	0	1	0
95	1	2	0	0	0	0	1	0	1	1	0	1	1	1	0	0	2	2	2	1	0	0	2	2	0	0	0	1	2	0	1	1	1	0	1	1	1	0	0	1	0	0	0	1	1	0	1	0	1
96	1	0	2	0	1	1	1	0	1	1	1	0	1	0	0	0	1	0	1	0	0	1	2	2	0	0	0	2	2	1	1	1	2	0	0	2	1	2	1	0	1	0	2	2	2	1	0	2	0
97	1	1	2	0	0	0	1	0	0	0	1	0	0	0	0	0	1	0	1	0	0	0	2	2	0	0	1	2	2	1	0	0	0	1	1	1	1	0	0	0	0	0	1	1	1	0	0	1	1
98	1	2	0	0	0	0	2	1	0	1	1	1	1	1	0	0	0	0	0	1	0	1	2	2	0	0	0	2	1	1	1	1	0	0	0	2	1	0	0	1	0	0	0	2	0	2	0	2	0
99	1	1	1	0	0	0	1	1	1	2	0	0	1	0	0	1	2	1	2	0	0	0	2	2	0	0	0	1	2	1	0	0	1	0	1	1	2	0	0	0	0	0	1	2	1	1	0	1	1
100	1	0	2	0	0	1	2	0	0	0	0	0	1	0	0	0	0	0	0	1	0	0	2	2	0	0	0	2	2	1	2	2	1	0	0	2	1	0	0	2	0	0	1	1	1	1	0	1	1
101	1	2	1	0	0	1	1	0	1	1	0	1	2	1	1	1	2	2	1	1	1	0	1	1	0	0	0	1	2	1	0	1	1	2	2	1	1	0	0	0	0	0	0	1	0	0	0	1	1
102	0	2	1	0	0	2	0	0	2	2	0	1	2	1	0	0	1	0	1	0	0	0	1	1	1	1	0	2	2	2	0	1	1	0	0	1	1	0	0	2	1	0	1	1	1	1	0	1	0
103	0	0	2	0	1	2	1	1	1	1	0	1	2	2	0	0	1	0	1	1	1	1	1	2	0	0	0	2	2	2	1	2	1	0	1	1	2	0	0	1	0	0	0	1	0	0	0	2	0
104	0	2	1	0	0	1	1	0	0	0	1	0	2	1	0	1	1	1	0	1	1	2	0	2	0	0	1	2	2	1	0	1	2	0	1	1	1	0	0	1	0	0	0	0	0	0	0	2	0
105	1	0	2	0	0	1	2	1	0	1	1	1	1	1	0	0	2	2	1	1	1	1	2	2	0	0	1	2	2	1	0	1	1	0	0	1	1	0	0	1	0	0	0	2	0	2	0	2	0
106	1	1	1	0	0	1	1	0	1	1	1	0	0	0	0	1	2	2	1	1	1	0	2	2	0	0	0	2	2	2	1	2	2	0	2	0	0	0	0	0	0	0	1	1	1	1	0	1	0
107	1	0	2	0	1	2	2	1	0	2	1	1	1	1	0	0	1	1	0	0	0	0	2	2	0	0	0	2	2	2	0	1	1	2	1	1	1	0	0	1	0	0	1	2	1	0	0	2	0
108	0	2	0	0	0	0	0	0	0	0	1	0	0	0	0	0	2	1	1	0	0	0	2	2	0	0	0	1	1	0	1	0	1	1	1	2	2	0	1	1	1	0	0	0	0	0	0	2	0
109	1	0	2	0	0	2	1	0	1	1	1	0	0	0	0	0	0	0	1	1	0	0	2	2	0	1	0	2	2	2	2	2	1	0	0	2	2	0	0	1	1	1	1	1	1	0	0	0	1
110	1	1	2	0	0	0	1	0	1	1	1	1	1	1	0	0	0	0	1	1	1	0	2	2	0	0	1	1	1	0	1	0	0	1	1	1	2	0	0	1	0	0	0	2	0	0	2	0	0
111	1	0	2	0	0	1	0	0	1	1	0	0	1	1	0	1	1	1	0	0	0	0	2	2	0	0	0	1	1	0	1	2	2	0	0	2	0	0	0	0	0	0	0	0	2	0	1	1	0
112	1	0	2	0	1	2	2	0	0	0	0	0	2	0	0	0	2	1	2	1	1	0	2	2	0	0	0	0	2	0	0	0	1	0	1	1	2	0	0	1	0	0	0	2	0	0	0	2	0
113	1	1	2	0	0	1	0	0	2	2	0	0	2	1	0	0	1	0	1	0	0	0	2	2	0	1	0	1	2	0	0	0	1	1	0	2	1	0	0	1	0	1	1	2	2	1	0	2	0
114	1	1	2	0	0	2	2	0	1	1	0	0	0	0	0	0	1	1	2	0	0	0	2	2	0	0	1	2	2	1	0	1	0	1	1	1	1	1	1	0	0	0	0	1	0	0	0	2	0
115	0	2	0	0	0	1	2	1	0	1	0	0	0	0	0	0	2	2	1	1	1	0	2	2	0	0	0	2	1	1	2	0	1	0	0	2	1	0	0	2	0	0	0	2	1	1	0	2	0
116	0	1	2	0	0	2	1	1	0	1	0	1	1	1	0	0	0	0	0	1	0	0	2	2	0	0	0	2	2	2	0	0	0	0	1	2	1	1	1	0	0	0	0	1	0	0	1	1	0
117	0	1	2	0	0	0	1	0	0	0	0	1	1	0	0	0	1	1	1	1	0	0	2	2	0	0	0	2	2	1	2	1	2	0	2	0	1	0	0	1	0	0	0	2	0	0	0	1	0
118	0	2	1	0	0	0	0	0	2	2	0	0	1	0	0	0	1	1	2	0	0	0	2	2	0	0	0	2	2	2	0	1	1	0	0	2	0	0	0	1	0	0	1	2	1	0	0	2	0
119	1	0	2	0	0	1	0	0	0	0	0	0	0	0	0	0	1	1	0	0	0	0	1	2	0	0	0	2	2	2	0	1	0	0	0	2	1	0	0	1	0	0	0	2	0	0	1	0	0
120	0	0	2	0	1	2	0	0	1	1	1	0	0	0	0	0	2	1	2	1	1	1	1	2	0	0	0	2	2	2	1	0	1	1	1	2	2	0	0	0	0	0	0	1	1	1	0	1	0
121	0	2	1	0	0	0	0	0	1	1	0	0	1	1	0	1	2	2	2	0	0	0	2	2	0	0	0	2	2	2	0	1	2	0	1	2	0	0	0	0	0	0	0	0	2	0	0	2	0
122	0	1	0	0	0	1	2	0	1	1	0	0	1	1	0	1	0	0	0	1	0	0	2	2	0	0	0	1	2	0	0	0	2	1	2	2	2	0	1	0	1	1	2	2	1	1	0	0	1
123	1	0	2	0	1	1	0	0	1	1	0	1	2	1	0	0	1	2	2	0	0	0	2	2	0	0	0	0	1	0	1	0	1	1	1	2	1	1	1	0	0	0	1	2	0	1	0	2	0
124	0	1	1	0	1	2	1	0	1	1	0	0	0	0	0	0	1	0	0	1	1	1	0	1	1	1	0	2	2	2	1	0	1	0	1	1	1	0	0	1	0	0	1	2	0	1	0	2	0
125	0	1	2	0	0	1	2	1	0	1	0	1	1	1	0	0	0	0	1	1	1	0	2	2	0	0	0	2	2	1	2	1	1	2	0	2	0	0	0	0	0	0	0	1	0	0	0	2	0
126	1	0	2	0	1	2	2	0	1	1	1	1	1	1	0	0	2	1	2	0	0	0	2	2	0	0	0	2	2	2	0	1	1	0	2	2	2	0	0	0	0	1	1	1	2	0	0	2	0
127	1	0	2	0	0	1	1	0	0	0	1	0	1	1	0	0	1	0	1	0	0	0	1	1	0	1	1	1	1	0	1	0	1	0	1	1	1	0	0	0	1	0	1	2	0	0	0	1	1
128	0	0	2	0	1	2	1	0	1	1	1	1	1	1	0	0	2	2	2	1	1	0	2	2	0	0	0	2	2	1	1	1	2	0	1	1	1	0	0	0	0	0	1	2	1	1	0	1	0
129	1	1	1	0	1	2	2	0	0	0	0	0	0	0	0	0	2	1	2	0	0	0	1	1	0	1	0	2	1	1	2	1	1	2	1	1	1	0	0	0	0	0	0	2	0	0	0	1	0
130	1	0	2	0	0	1	1	0	1	1	1	0	1	0	0	0	1	1	1	1	1	0	1	1	1	2	0	2	2	2	0	0	0	0	2	2	0	0	0	0	0	0	0	2	0	0	0	2	0
131	1	0	2	0	0	2	0	0	2	2	0	0	0	0	0	0	1	0	1	1	0	0	2	2	0	0	0	2	1	1	2	2	1	0	1	1	1	0	0	0	0	1	1	2	2	0	0	2	0
132	1	2	0	0	1	1	1	0	0	0	2	1	2	1	0	0	2	1	2	0	0	0	2	2	0	0	0	2	1	1	1	0	1	0	0	2	0	0	0	1	0	0	0	0	1	0	0	2	0
133	0	0	2	0	0	2	1	0	1	1	1	0	0	0	0	0	0	0	2	1	1	0	2	2	0	0	0	2	2	2	0	1	1	0	1	2	0	0	0	0	0	0	0	1	0	0	0	2	0
134	1	2	1	0	0	1	2	0	0	0	1	0	2	1	0	1	1	0	1	0	0	0	2	2	0	0	0	2	1	0	1	0	1	1	1	1	2	1	1	0	1	0	0	2	1	1	0	1	0
135	0	1	2	0	1	2	1	1	1	2	0	1	1	1	0	0	1	1	2	0	0	0	2	2	0	0	0	2	2	2	1	1	2	0	2	0	1	0	0	0	0	0	1	2	0	0	1	0	0
136	0	1	1	0	0	0	2	1	0	1	0	1	1	1	0	0	0	0	0	1	1	0	2	2	0	0	0	2	2	2	0	1	1	2	1	1	1	0	0	0	1	0	1	2	1	1	0	1	0
137	1	1	1	0	0	1	0	0	1	1	1	0	2	1	0	1	1	1	2	1	0	0	2	2	0	0	0	2	2	2	0	2	1	0	0	2	2	0	0	2	0	0	1	1	1	0	0	1	1
138	0	1	2	0	0	2	1	0	1	1	1	0	0	0	0	0	1	1	1	0	0	0	2	2	0	0	0	2	2	2	0	1	2	0	1	1	0	0	0	0	0	0	0	1	2	1	0	2	0
139	0	1	1	0	0	2	2	0	1	1	1	1	2	1	0	0	1	1	1	1	0	0	2	2	0	0	0	2	2	2	1	0	0	0	0	2	2	0	0	2	1	1	2	2	1	1	0	1	0
140	1	2	0	0	0	0	2	0	0	0	1	0	1	1	0	0	0	0	1	1	1	0	2	2	0	0	1	2	2	1	0	1	1	0	2	1	0	0	0	0	0	0	0	1	0	0	0	2	0
141	0	1	2	0	0	0	1	0	1	1	1	0	2	1	0	1	0	0	0	0	0	0	2	2	0	0	1	2	2	1	0	0	0	1	1	1	2	0	0	1	0	0	1	2	1	1	0	1	0
142	1	1	1	0	0	1	0	0	1	1	0	0	0	0	0	0	0	1	0	1	1	0	2	2	0	0	0	2	2	1	2	0	1	2	2	2	2	0	0	1	1	0	0	1	0	0	0	2	0
143	0	1	1	0	0	2	2	1	0	1	1	1	1	1	0	0	1	1	0	1	1	0	1	1	0	0	0	2	1	0	1	0	0	0	1	1	1	0	0	1	0	1	1	2	1	1	0	0	1
144	1	0	2	0	0	1	0	0	1	1	0	0	0	0	0	0	2	1	1	0	0	0	0	0	0	0	0	2	2	2	0	1	1	0	1	1	1	0	0	0	0	0	1	2	1	1	0	0	1
145	0	0	2	0	1	2	0	0	2	2	0	1	1	1	0	0	1	1	0	2	2	0	2	2	0	1	0	2	2	1	1	1	1	0	0	2	2	0	0	1	1	0	1	2	0	0	0	2	0
146	0	1	1	0	1	2	2	0	0	0	0	0	0	0	0	0	1	0	1	1	1	0	2	2	0	0	0	1	2	1	0	0	1	0	1	1	1	1	1	0	1	0	0	1	0	0	0	1	0
147	0	2	1	0	0	0	1	0	1	1	0	0	0	0	0	0	1	1	1	0	0	0	2	2	0	0	0	2	2	2	1	2	2	0	1	1	0	0	0	0	0	1	1	2	0	2	0	1	0
148	1	1	1	0	1	2	0	0	2	2	0	0	1	1	0	0	1	0	2	0	0	0	2	2	0	2	0	1	2	1	0	1	1	0	2	2	1	0	0	0	0	0	1	1	1	1	0	1	1
149	1	2	1	0	0	1	1	0	1	1	0	1	1	1	0	0	1	1	0	1	1	1	0	1	1	1	0	2	2	2	0	0	2	0	0	2	2	0	0	2	0	1	1	1	1	0	0	2	0
150	0	2	0	0	0	0	0	0	0	0	1	1	2	2	0	0	1	1	0	2	2	0	1	1	0	0	0	2	2	2	0	1	2	0	2	0	2	0	0	1	0	0	0	2	0	0	0	2	0
151	1	2	1	0	0	1	1	0	1	1	1	0	0	0	0	0	2	2	2	0	0	0	2	2	0	0	0	2	1	1	1	0	0	2	0	2	1	0	0	0	0	0	1	1	1	0	0	2	0
152	0	1	2	0	0	1	0	0	2	2	0	2	2	2	0	0	2	2	1	1	1	1	2	2	0	0	0	2	1	1	1	0	1	1	0	2	1	0	0	0	0	0	0	2	0	0	0	2	0
153	1	2	0	0	0	1	1	0	0	0	0	0	1	0	1	1	1	1	1	0	0	0	2	2	0	0	1	2	2	1	0	1	1	2	2	1	1	1	0	0	0	0	1	2	1	1	0	1	0
154	0	2	0	0	0	0	1	0	1	1	0	1	1	0	1	1	0	1	0	1	1	0	2	2	0	0	1	2	1	0	1	1	2	0	1	1	1	0	0	0	0	0	0	2	0	0	0	1	0
155	1	2	1	0	0	0	1	0	1	1	1	1	1	1	0	0	1	2	1	1	1	1	2	2	0	0	0	2	2	0	1	0	0	0	2	2	2	0	0	1	0	0	0	1	0	0	0	1	1
156	1	2	0	0	0	1	2	0	1	1	0	0	0	0	0	0	2	1	2	1	1	0	2	2	0	1	1	2	1	0	1	2	2	0	0	2	1	0	0	1	0	0	0	1	1	1	0	2	0
157	1	1	1	0	0	1	1	0	0	0	1	2	2	2	0	0	1	0	1	0	0	0	2	2	0	0	0	2	2	2	1	1	0	0	0	2	1	0	0	0	0	0	1	1	1	0	0	2	0
158	1	2	1	0	0	2	2	0	1	1	1	0	0	0	0	0	0	0	0	1	0	1	2	2	0	1	0	1	2	1	0	1	0	0	1	1	0	0	0	0	0	2	2	2	0	0	0	2	0
159	0	2	1	0	0	0	1	0	0	0	0	0	1	0	0	0	2	0	1	0	0	0	2	2	0	0	0	1	2	1	0	0	0	2	1	1	1	0	0	0	0	0	0	2	0	0	0	1	1
160	1	2	1	0	0	1	1	0	2	2	0	0	1	0	0	0	1	1	1	1	0	2	0	2	0	0	0	1	2	1	1	0	0	0	2	1	2	1	1	0	0	0	1	1	1	1	0	1	0
161	0	0	2	0	1	2	2	0	0	0	1	1	2	2	0	0	2	0	2	0	0	0	2	2	0	0	0	2	2	2	0	1	1	0	1	2	2	0	0	2	0	0	0	0	1	0	0	1	1
162	1	2	0	0	0	1	1	0	1	1	1	0	1	0	0	0	2	0	1	1	1	0	2	2	0	0	0	1	2	1	0	0	0	0	2	1	2	0	0	0	0	1	1	2	1	0	0	1	0
163	0	1	1	0	1	1	0	0	0	0	1	0	1	0	0	0	0	0	2	1	1	1	2	2	0	0	0	0	2	1	0	1	2	0	0	2	1	0	0	0	0	0	1	2	0	1	0	2	0
164	1	2	1	0	0	1	0	0	1	1	2	0	0	0	0	0	1	1	1	1	0	0	1	1	0	0	0	2	1	1	1	1	1	0	1	1	1	0	0	0	0	0	0	1	0	0	0	2	0
165	1	2	0	0	0	0	1	1	0	1	0	2	1	1	0	0	1	1	1	0	0	0	2	2	0	0	0	2	2	0	0	1	1	1	0	2	0	0	0	0	1	0	0	1	0	0	0	2	0
166	0	1	2	0	1	1	1	0	2	2	0	0	0	0	0	0	0	0	1	1	1	0	2	2	0	1	0	2	2	2	0	0	2	0	2	1	2	0	0	2	0	0	0	1	0	0	0	1	0
167	1	1	1	0	1	2	0	0	1	1	1	1	0	0	0	0	1	0	2	0	0	0	2	2	0	0	0	1	2	1	0	1	1	0	0	2	0	0	0	0	0	0	0	2	0	1	1	0	0
168	1	1	1	0	0	1	2	1	0	1	0	0	0	0	0	0	1	1	2	0	0	0	2	2	0	0	0	1	2	1	0	2	2	0	1	1	1	0	0	1	0	0	0	0	0	0	0	2	0
169	1	1	2	0	0	1	2	0	0	0	0	0	0	0	0	0	1	0	0	1	1	0	1	1	1	1	0	0	1	0	1	1	1	0	1	2	2	0	0	2	1	0	0	1	0	0	0	1	1
170	1	1	1	0	0	1	1	0	0	0	0	0	1	1	0	0	1	1	1	1	0	0	0	1	1	1	0	2	2	1	2	1	2	0	0	2	2	0	1	0	2	0	1	1	1	0	0	1	0
171	0	1	2	0	0	0	2	0	0	0	2	0	1	1	0	0	1	2	2	0	0	0	2	2	0	0	0	2	1	1	1	0	0	0	2	2	2	0	0	0	0	0	0	1	0	1	0	1	1
172	0	1	2	0	0	2	0	0	2	2	0	1	0	0	0	0	0	0	0	1	0	0	2	2	0	0	0	1	1	1	0	0	1	0	0	2	2	0	0	1	1	0	0	0	0	0	0	1	1
173	0	2	1	0	0	0	0	0	1	1	0	1	2	1	0	0	0	0	2	0	0	0	2	2	0	0	0	2	2	1	0	2	2	0	0	2	2	0	0	1	0	0	0	0	2	1	0	2	0
174	1	2	1	0	0	1	1	1	1	2	0	1	1	1	0	0	1	1	0	2	2	0	1	2	0	0	0	2	1	1	1	0	1	1	0	2	1	0	0	0	0	0	1	2	1	1	0	2	0
175	1	1	1	1	0	2	2	1	0	1	0	0	1	0	0	0	2	1	0	2	1	0	0	0	1	1	0	2	2	1	1	0	0	2	0	2	2	0	0	1	1	1	1	2	2	1	1	0	1
176	1	1	2	0	0	2	1	0	2	2	0	0	1	0	0	0	2	2	1	0	0	0	2	2	0	1	0	2	1	1	1	0	2	1	2	1	1	0	0	0	0	0	1	1	1	1	0	0	0
177	0	2	1	0	0	2	0	0	1	1	0	0	1	0	0	0	2	1	2	0	0	0	1	1	0	0	0	1	2	0	1	0	1	0	1	1	0	1	1	0	0	1	1	2	0	0	0	0	0
178	1	1	1	0	0	0	2	1	0	2	1	0	0	0	0	0	1	0	2	0	0	0	2	2	0	1	0	0	2	1	0	2	2	0	0	2	1	0	0	2	1	2	2	2	0	0	0	0	0
179	0	2	0	0	0	0	2	0	0	0	0	0	0	0	0	0	2	0	0	1	1	0	2	2	0	0	1	2	2	1	0	0	1	1	0	2	0	0	0	1	0	0	0	1	1	0	0	0	0
180	0	1	1	0	0	2	2	0	0	0	1	1	1	1	0	0	2	1	1	0	0	0	2	2	0	0	0	2	1	1	1	0	1	0	1	1	2	1	0	0	0	0	0	1	0	1	0	1	1
181	1	1	2	0	0	1	0	0	2	2	0	0	1	0	0	0	0	0	0	1	1	0	2	2	0	0	0	1	2	1	0	1	0	1	0	2	0	0	0	1	0	0	1	2	0	0	0	2	0
182	0	2	1	0	0	1	0	0	1	1	0	1	1	1	0	0	0	0	2	1	1	0	2	2	0	0	1	2	2	0	1	0	0	2	1	2	1	1	1	0	0	1	1	2	0	2	0	1	0
183	0	1	1	0	0	2	2	0	0	0	0	1	1	0	1	1	1	2	1	1	1	0	1	1	1	2	0	2	2	2	0	2	2	0	1	1	1	1	1	0	0	0	1	1	0	0	0	2	0
184	0	1	2	0	0	1	2	1	0	1	1	0	0	0	0	0	1	1	2	0	0	0	2	2	0	0	0	2	2	1	1	1	2	0	1	1	2	0	0	1	0	0	0	1	0	1	0	0	0
185	0	0	2	0	0	2	2	0	1	1	1	0	0	0	0	0	1	0	1	1	1	0	2	2	0	0	0	2	1	1	1	1	1	1	1	1	2	0	0	2	1	0	0	2	0	0	0	2	0
186	0	2	2	0	0	1	0	0	2	2	0	0	0	0	0	0	1	1	1	0	0	0	2	2	0	0	0	1	2	1	0	0	1	0	0	2	2	0	0	0	0	0	0	2	0	0	0	1	1
187	0	0	2	0	1	1	2	0	1	1	1	1	1	1	0	0	2	0	1	1	1	0	2	2	0	2	0	2	2	2	0	0	0	0	0	2	1	0	0	0	1	0	1	2	1	2	0	1	1
188	1	1	1	0	0	1	0	0	2	2	0	0	0	0	0	0	1	1	0	1	1	0	2	2	0	0	0	2	2	1	1	0	2	0	0	2	1	0	0	0	1	0	0	1	0	0	1	1	0
189	1	1	1	0	1	2	1	0	1	1	1	1	2	2	0	0	1	0	0	1	1	0	2	2	0	0	0	2	2	1	1	0	1	2	0	2	1	0	0	0	0	0	1	1	1	1	0	1	0
190	1	1	1	0	1	1	2	1	0	1	0	0	2	0	1	1	2	1	1	0	0	0	1	1	0	0	2	2	2	0	1	0	1	0	0	2	0	0	0	0	1	0	0	2	0	2	0	1	1
191	1	1	1	0	1	2	2	0	0	0	1	1	1	1	0	0	1	0	2	0	0	0	2	2	0	0	0	2	2	1	1	1	1	1	0	2	2	0	0	1	0	0	0	0	1	1	0	2	0
192	1	1	1	0	0	2	1	0	1	1	0	0	0	0	0	0	1	1	1	0	0	0	2	2	0	1	0	0	1	0	1	2	2	0	0	2	2	0	0	1	0	2	2	2	0	0	0	2	0
193	1	1	2	0	0	2	2	1	0	1	1	1	2	2	0	0	1	0	1	0	0	0	2	2	0	0	0	2	2	2	0	1	1	0	0	2	1	0	0	0	0	0	0	1	0	1	0	0	1
194	1	1	2	0	0	1	2	1	0	1	1	1	2	1	0	0	0	0	2	1	1	0	2	2	0	0	0	1	1	0	1	1	1	1	0	2	1	0	0	1	0	0	0	1	1	1	0	2	0
195	0	2	1	0	0	0	1	0	0	0	1	0	1	1	0	1	0	0	0	1	0	0	1	1	0	0	0	2	2	2	1	1	2	0	1	1	1	0	0	1	0	0	1	1	1	1	0	2	0
196	0	1	1	0	1	2	2	1	0	1	1	1	0	0	0	0	1	0	1	1	1	0	0	0	1	1	0	1	1	1	1	1	1	2	1	2	1	0	0	0	0	0	0	2	1	1	0	2	0
197	0	0	2	0	2	2	2	0	0	0	1	0	1	1	0	0	1	1	1	1	0	0	2	2	0	0	0	2	2	2	0	0	0	1	0	2	2	1	1	1	0	0	1	1	1	0	0	1	0
198	1	2	0	0	0	0	2	0	0	0	2	0	0	0	0	0	0	0	1	0	0	0	1	1	0	0	0	2	2	2	0	1	1	1	1	1	1	1	1	0	0	1	1	1	2	0	0	2	0
199	1	2	1	0	0	0	0	0	1	1	1	0	0	0	0	0	2	0	1	0	0	0	2	2	0	0	0	1	1	0	2	2	1	0	2	0	1	0	0	0	0	0	0	2	0	1	0	2	0
200	1	1	1	0	1	1	2	0	1	1	1	1	1	1	0	0	2	1	2	0	0	0	2	2	0	0	0	1	2	1	0	0	1	1	0	2	1	0	0	0	0	0	1	1	1	1	0	1	1
201	1	1	1	0	1	2	1	0	0	0	1	1	1	1	0	0	1	2	2	0	0	0	2	2	0	0	0	1	2	1	0	1	1	0	0	2	2	0	0	1	0	0	1	1	1	1	0	1	0
202	0	1	1	0	0	2	2	0	0	0	1	0	0	0	0	0	1	0	1	0	0	0	0	0	0	0	0	1	2	1	0	0	1	0	1	2	1	0	0	1	0	1	1	2	0	0	1	0	0
203	1	0	2	0	1	2	2	1	0	1	1	0	1	0	0	0	1	1	2	0	0	0	0	1	0	0	0	2	2	2	1	1	1	0	1	2	0	0	0	0	0	0	0	2	1	1	0	1	0
204	1	0	1	0	0	1	1	1	1	1	0	1	1	1	0	0	1	1	1	0	0	0	1	1	0	0	0	2	2	2	1	0	1	0	0	2	2	0	0	0	0	0	1	2	0	0	0	1	0
205	0	1	2	0	0	2	2	0	0	0	0	0	0	0	0	0	2	2	1	1	1	1	2	2	0	0	0	2	1	1	1	1	0	1	1	2	0	0	0	1	0	0	0	1	0	0	0	1	1
206	1	1	1	0	0	1	2	0	2	2	0	0	0	0	0	0	1	1	2	1	0	1	2	2	0	0	0	2	1	1	2	0	1	0	1	1	1	0	0	1	0	0	1	2	2	1	0	1	0
207	0	2	0	0	0	0	1	1	0	1	0	0	0	0	0	0	0	0	2	0	0	0	2	2	0	0	0	0	2	0	0	1	1	0	0	2	2	0	1	1	1	0	1	2	1	0	0	2	0
208	0	2	1	0	0	1	0	0	2	2	0	0	1	0	0	0	2	0	2	1	0	0	2	2	0	0	0	2	2	2	1	2	2	1	0	2	2	1	1	0	1	0	0	1	0	0	0	0	1
209	1	1	1	0	0	1	0	0	2	2	0	1	1	1	0	0	1	0	1	2	1	0	2	2	0	1	0	2	2	1	2	0	1	0	1	1	0	0	0	1	0	0	0	2	0	0	0	2	0
210	0	2	1	0	0	1	2	1	0	1	1	1	2	1	0	0	1	1	1	0	0	0	2	2	0	1	0	2	2	2	0	2	2	0	2	0	1	0	0	0	0	0	0	1	0	1	0	2	0
211	0	0	2	0	1	1	2	0	1	1	1	0	0	0	0	0	1	1	1	1	1	0	2	2	0	0	0	2	2	2	1	0	1	0	1	2	1	2	1	0	1	1	1	2	0	0	0	2	0
212	1	1	1	0	0	1	1	1	1	2	0	1	2	1	0	0	2	1	2	1	1	0	2	2	0	0	0	2	2	2	0	2	2	0	0	2	0	0	0	1	0	1	1	2	2	1	0	1	0
213	1	2	0	0	0	1	2	1	0	1	1	0	1	0	0	0	0	0	2	1	1	0	0	0	1	1	0	2	2	1	2	0	1	1	1	2	2	0	1	0	1	0	0	2	1	1	1	0	0
214	0	1	1	0	1	1	2	0	0	0	2	0	0	0	0	0	0	0	0	1	0	0	2	2	0	0	0	2	1	1	1	1	1	0	0	2	2	0	0	0	0	0	0	0	0	0	0	0	2
215	1	1	1	0	0	1	1	0	0	0	1	1	1	0	1	1	1	1	1	1	0	0	0	0	1	1	0	2	1	1	2	1	1	2	2	1	1	1	0	1	0	0	0	0	1	0	0	1	1
216	1	2	1	0	0	1	2	0	0	0	2	0	0	0	0	0	0	0	1	1	1	0	2	2	0	1	0	2	0	0	2	2	2	0	2	0	0	0	0	0	0	0	0	0	0	0	0	1	0
217	0	2	0	0	0	0	1	0	1	1	1	0	0	0	0	0	1	1	2	0	0	0	2	2	0	1	1	2	2	1	1	0	0	0	0	2	1	0	0	1	0	0	0	2	1	1	0	2	0
218	1	0	1	0	0	0	1	1	1	2	0	0	1	0	1	1	2	0	2	0	0	0	1	1	1	1	0	2	2	2	0	1	1	0	1	2	1	0	0	1	0	0	0	1	0	0	0	1	1
219	1	0	2	0	0	1	1	0	0	0	1	1	1	2	0	0	2	0	1	0	0	0	2	2	0	0	0	2	2	2	0	0	1	1	0	2	1	0	0	0	0	1	1	2	1	2	0	0	1
220	0	0	2	0	1	2	2	0	1	1	0	0	0	0	0	0	0	0	0	0	0	0	2	2	0	0	0	2	2	2	1	0	1	1	0	2	2	0	0	1	0	0	1	2	1	1	0	1	0
221	1	0	2	0	0	1	1	0	1	1	1	0	0	0	0	0	2	2	2	0	0	0	2	2	0	1	0	2	2	0	0	0	0	0	1	2	1	0	0	1	0	0	0	2	0	0	0	2	0
222	0	0	2	0	0	2	1	0	0	0	2	1	2	1	0	0	0	0	1	0	0	0	2	2	0	0	0	2	2	1	1	0	1	1	0	2	1	0	0	0	0	0	0	1	0	0	0	1	0
223	1	1	1	0	0	2	1	0	1	1	1	0	1	0	0	0	1	1	1	1	0	0	2	2	0	0	0	2	2	1	2	1	1	1	1	1	1	1	1	0	0	0	0	1	0	1	0	1	0
224	0	0	2	0	1	2	1	0	0	0	1	1	1	1	0	0	1	1	1	0	0	0	2	2	0	0	0	1	2	1	0	1	0	0	0	2	2	0	0	0	0	0	0	2	0	1	0	0	1
225	1	1	2	0	1	2	2	0	0	0	0	1	2	1	0	0	1	1	1	0	0	0	2	2	0	1	1	2	2	1	0	1	1	1	1	1	2	0	1	0	1	0	0	1	1	0	0	0	1
226	0	1	1	0	1	1	1	0	0	0	1	1	1	1	0	0	1	1	1	0	0	0	2	2	0	0	0	2	2	2	1	0	1	1	1	1	2	1	0	0	0	0	0	0	0	1	0	2	0
227	1	1	2	0	0	2	1	0	1	1	1	0	1	0	1	1	2	2	1	1	1	0	2	2	0	0	0	2	2	2	1	0	0	1	1	1	1	2	1	0	1	0	0	2	0	1	1	0	1
228	0	2	0	0	0	0	1	0	1	1	0	1	0	0	0	0	0	0	1	0	0	1	2	2	0	0	0	2	1	1	1	1	2	1	2	2	1	0	0	1	0	0	0	1	0	0	0	2	0
229	0	1	2	0	0	2	1	0	0	0	1	1	2	2	0	0	1	0	1	2	1	0	2	2	0	0	0	2	1	0	1	0	1	2	1	1	0	0	0	1	0	0	0	1	0	0	0	1	0
230	1	1	1	0	0	1	0	0	2	2	0	1	1	0	0	0	0	0	0	1	0	0	2	2	0	0	0	1	2	1	0	0	2	0	1	2	0	0	0	0	0	1	1	1	0	1	0	2	0
231	0	1	1	0	0	1	2	1	0	1	0	0	1	0	0	0	0	0	1	1	1	0	2	2	0	0	0	2	2	1	2	0	1	1	1	1	2	0	0	1	0	0	1	2	2	0	0	0	1
232	0	2	0	0	0	0	1	1	0	1	0	0	0	0	0	0	1	1	0	0	0	0	2	2	0	0	0	1	2	0	0	1	1	0	0	2	1	0	0	1	0	0	0	1	1	1	0	2	0
233	1	1	1	0	0	1	2	0	2	2	0	0	1	0	0	0	1	1	2	0	0	0	2	2	0	0	0	1	2	1	1	1	1	1	0	2	2	0	0	0	0	1	1	2	1	1	0	1	1
234	1	0	2	0	1	1	0	0	0	0	1	0	0	0	0	0	1	0	2	0	0	0	1	2	0	0	0	2	0	0	2	0	1	0	1	1	2	1	1	1	0	0	0	1	1	0	0	2	0
235	1	1	2	0	0	0	0	0	1	1	1	1	2	2	0	0	0	0	2	0	0	1	2	2	0	0	1	1	2	0	0	0	0	0	1	1	0	0	0	0	0	0	0	1	0	0	0	1	0
236	0	2	0	0	0	0	2	0	0	0	2	0	0	0	0	0	2	1	1	0	0	0	1	1	1	1	0	2	2	2	1	1	0	1	0	2	1	1	1	0	0	1	2	2	0	0	1	1	0
237	1	1	1	0	1	1	1	1	1	2	0	0	0	0	0	0	1	0	1	0	0	0	2	2	0	0	0	1	1	1	0	1	1	0	0	2	1	0	0	1	1	0	0	2	0	1	1	1	0
238	0	0	2	0	0	1	2	0	0	0	2	0	1	1	0	0	1	0	1	1	1	0	2	2	0	0	0	2	1	1	1	1	2	0	0	2	1	0	0	1	0	0	1	2	1	1	0	2	0
239	1	1	1	0	0	1	1	0	0	0	0	1	1	1	0	0	1	1	2	0	0	0	2	2	0	0	0	1	2	1	0	0	0	0	0	1	1	0	0	0	0	0	0	1	1	0	0	2	0
240	0	1	1	0	0	0	0	0	2	2	0	1	1	1	0	0	2	0	1	0	0	1	1	2	0	0	0	1	1	1	1	0	0	0	0	2	1	0	0	0	1	0	0	2	0	0	0	2	0
241	0	0	2	0	1	1	2	1	0	1	0	0	0	0	0	0	1	1	0	0	0	0	1	1	1	1	0	2	2	2	0	0	1	1	0	2	1	0	0	0	0	0	0	2	0	0	0	1	0
242	0	0	2	0	0	1	1	0	2	2	0	1	0	0	0	0	0	1	0	1	1	0	1	2	0	0	0	2	2	2	0	0	1	0	0	2	1	0	0	1	0	2	2	2	0	0	0	2	0
243	1	0	2	0	0	1	1	0	1	1	0	0	0	0	0	0	2	0	1	0	0	1	2	2	0	0	0	2	2	2	1	1	1	0	1	1	1	1	1	0	1	0	0	1	0	0	0	0	0
244	1	1	2	0	0	1	1	0	1	1	1	0	0	0	0	0	1	1	2	0	0	0	2	2	0	0	1	2	2	1	0	0	0	0	1	2	1	0	0	0	0	0	0	1	1	1	1	1	0
245	0	1	2	0	0	1	1	0	1	1	0	1	1	0	0	0	1	1	1	0	0	0	2	2	0	1	0	2	2	2	0	2	1	0	1	1	2	0	0	1	1	0	0	1	0	0	0	2	0
246	1	0	2	0	1	2	2	0	0	0	0	0	0	0	0	0	0	0	1	1	1	0	2	2	0	0	1	2	2	1	0	2	2	0	1	2	1	0	0	0	0	0	1	2	1	1	0	2	0
247	1	1	1	0	0	2	2	1	0	1	0	0	0	0	0	0	0	0	0	1	1	0	1	1	1	2	2	2	2	0	1	1	1	0	0	2	2	0	0	2	0	0	0	2	1	1	0	1	1
248	0	2	1	0	0	1	1	0	1	1	1	0	1	0	0	0	1	0	0	1	1	0	2	2	0	1	0	1	2	1	0	1	1	1	0	2	2	0	0	2	0	1	1	1	1	0	0	2	0
249	0	0	2	0	1	2	1	0	2	2	0	0	0	0	0	1	2	2	0	2	0	0	2	2	0	0	0	2	2	2	1	1	2	0	2	0	1	0	0	0	0	0	0	0	2	1	0	2	0
250	1	1	1	0	1	1	0	0	0	0	1	0	0	0	0	0	1	1	1	1	1	0	2	2	0	1	0	2	2	1	1	1	2	0	0	2	0	0	0	1	0	0	0	1	0	1	0	0	0
251	1	0	2	0	0	2	1	0	1	1	0	1	2	1	0	0	0	0	2	0	0	0	1	1	1	1	0	1	2	0	0	0	1	1	0	2	1	0	0	0	0	0	1	1	1	1	0	0	1
252	0	0	2	0	0	1	1	0	1	1	1	1	1	1	0	0	1	0	2	1	1	0	2	2	0	1	0	1	2	0	1	2	2	1	0	2	0	0	0	0	0	0	2	2	2	1	0	1	1
253	0	0	2	0	1	1	0	0	1	1	1	0	0	0	0	0	1	0	2	1	1	0	2	2	0	0	0	2	1	0	2	1	1	0	1	2	2	0	0	1	0	0	0	1	0	0	0	1	0
254	0	1	2	0	0	0	0	0	2	2	0	1	2	1	0	0	1	1	2	1	1	0	2	2	0	0	0	2	2	1	1	0	1	0	1	1	1	0	0	0	0	0	0	2	1	1	0	2	0
255	1	0	2	0	2	2	1	0	0	0	1	1	2	2	0	0	2	2	1	1	1	0	2	2	0	0	0	2	2	2	0	0	0	1	0	2	1	0	0	1	0	0	1	2	0	1	0	1	0
256	0	2	0	0	0	1	2	1	0	1	0	0	0	0	0	0	1	2	2	0	0	0	1	1	1	1	0	1	1	0	2	1	1	0	1	1	0	0	0	0	0	0	0	1	0	1	0	1	1
257	0	0	2	0	0	1	1	0	0	0	1	0	0	0	0	0	1	0	0	1	1	0	2	2	0	0	0	2	2	2	0	0	1	2	1	2	1	0	0	0	0	0	1	2	0	0	0	1	1
258	0	1	2	0	0	1	1	0	0	0	1	2	2	1	1	1	0	0	2	0	0	1	2	2	0	0	0	2	2	2	0	1	1	0	1	2	2	0	0	1	0	2	2	2	1	0	0	1	0
259	0	0	2	0	0	1	1	0	2	2	0	0	0	0	0	0	2	2	0	2	2	0	2	2	0	0	0	2	2	2	1	0	1	0	1	2	1	0	0	1	0	0	1	2	0	0	0	1	0
260	0	1	1	0	0	1	1	0	0	0	1	0	0	0	0	0	2	1	2	0	0	0	2	2	0	1	0	2	1	1	1	1	1	1	1	1	1	0	0	0	1	0	0	1	0	0	0	1	0
261	1	0	2	0	0	1	1	1	0	1	0	0	0	0	0	0	0	0	2	0	0	0	2	2	0	1	0	2	2	2	1	0	1	0	1	2	1	0	0	1	0	0	0	2	0	0	0	2	0
262	1	2	1	0	0	1	1	0	1	1	1	1	1	0	1	1	1	1	0	1	1	0	2	2	0	0	0	2	2	1	2	0	0	1	0	2	1	0	0	1	0	0	0	0	0	0	0	2	0
263	1	1	1	0	0	0	0	0	1	1	0	1	1	1	0	0	2	2	1	1	1	1	2	2	0	0	0	2	2	2	0	2	1	0	0	2	0	0	0	0	0	0	0	2	1	1	0	2	0
264	1	2	1	0	0	2	1	0	0	0	1	0	1	0	0	0	1	0	1	0	0	0	2	2	0	0	0	2	1	1	1	0	0	2	0	2	0	0	0	0	0	0	0	2	0	0	0	1	0
265	0	0	1	0	0	1	1	0	1	1	0	1	1	1	0	0	2	0	1	0	0	0	2	2	0	0	0	2	1	1	2	1	1	0	1	1	0	0	0	0	0	0	0	2	0	0	0	2	0
266	0	2	0	0	0	1	0	0	0	0	1	1	2	1	0	0	0	0	2	1	1	0	2	2	0	0	1	2	2	1	0	1	0	1	0	2	1	0	0	1	0	0	0	2	0	1	0	1	0
267	0	1	1	1	0	1	1	1	1	2	0	1	1	1	0	0	1	0	1	1	1	0	2	2	0	0	0	2	2	2	1	1	1	1	1	1	0	0	0	0	0	0	0	1	0	0	0	1	1
268	0	1	1	0	0	1	0	0	2	2	0	0	1	1	0	0	0	0	1	0	0	0	2	2	0	1	0	1	2	1	0	1	2	0	0	2	2	0	0	2	0	0	0	0	0	0	0	1	1
269	0	1	2	0	0	2	0	0	2	2	0	1	2	2	0	0	1	1	0	1	1	0	2	2	0	0	1	2	2	1	0	1	0	0	1	1	1	0	0	0	0	0	1	2	1	0	0	2	0
270	0	1	1	0	0	2	2	1	0	1	0	0	2	0	0	0	0	0	2	1	1	1	2	2	0	0	0	2	2	2	0	0	0	1	0	2	0	0	0	0	0	0	0	0	1	1	0	2	0
271	0	2	1	0	1	1	2	0	0	0	0	0	0	0	0	0	0	0	0	1	0	1	2	2	0	0	1	1	2	2	0	0	1	1	0	2	2	0	0	0	0	0	0	2	0	0	0	2	0
272	0	2	2	0	0	1	1	0	2	2	0	1	1	1	0	0	1	1	1	0	0	0	2	2	0	1	0	1	2	1	0	0	2	0	0	2	1	0	0	0	0	0	1	1	1	1	0	2	0
273	0	1	1	0	0	0	1	0	0	0	1	1	2	1	0	0	0	0	0	1	1	0	2	2	0	0	0	2	2	1	2	1	0	0	1	1	1	0	0	1	1	0	0	0	2	1	0	0	0
274	0	0	2	0	1	2	0	0	1	1	0	0	1	0	0	0	2	1	2	0	0	1	2	2	0	0	0	2	1	1	1	0	0	0	0	2	1	0	0	1	0	0	1	2	1	0	0	2	0
275	0	2	0	0	0	0	0	0	1	1	0	0	0	0	0	0	1	1	1	0	0	1	2	2	0	0	0	2	1	1	2	1	1	0	0	1	2	0	0	0	1	0	1	1	0	0	1	0	0
276	1	1	1	0	0	1	1	0	1	1	0	1	1	1	0	0	0	0	0	1	1	0	2	2	0	0	0	2	2	2	0	1	1	1	1	1	2	0	0	2	0	0	0	1	1	0	0	2	0
277	0	2	0	0	0	0	1	0	2	2	0	0	1	0	0	0	1	1	1	1	0	1	2	2	0	0	0	2	2	1	1	0	0	2	0	2	1	0	0	0	0	1	2	2	1	1	0	1	0
278	1	2	1	0	0	0	1	0	0	0	1	1	2	2	0	1	1	1	1	1	0	0	2	2	0	1	0	1	2	0	1	1	1	1	2	1	2	0	0	0	0	0	0	2	0	0	0	2	0
279	1	2	1	0	1	1	2	0	0	0	0	0	1	0	0	0	2	0	1	1	1	0	2	2	0	0	0	2	1	1	1	1	1	1	0	2	1	1	0	0	0	0	0	0	1	0	0	2	0
280	0	0	1	0	0	1	1	0	0	0	2	0	0	0	0	0	2	1	2	0	0	0	2	2	0	0	0	0	2	0	0	0	0	0	0	2	0	0	0	1	0	0	0	2	0	0	1	1	0
281	1	2	0	0	0	1	1	0	2	2	0	1	1	1	0	0	1	1	0	0	0	0	0	1	0	1	0	1	2	1	0	0	0	1	2	2	0	0	0	1	0	0	1	1	1	1	0	1	1
282	0	1	1	0	0	0	2	0	0	0	2	0	1	0	0	0	1	1	1	1	1	0	1	2	0	0	0	1	2	0	1	0	1	0	1	1	2	0	0	0	1	0	0	2	0	1	0	2	0
283	0	2	1	0	0	1	1	1	1	2	0	1	1	1	0	0	0	0	1	1	0	0	2	2	0	0	0	2	2	0	0	2	1	0	1	1	2	0	0	1	0	0	0	2	1	1	0	0	2
284	1	1	2	0	0	1	1	1	1	2	0	1	1	1	0	0	0	0	1	1	1	0	2	2	0	0	0	2	2	1	1	2	1	0	1	1	1	1	1	0	0	0	1	2	1	0	1	1	0
285	0	2	0	0	0	1	2	1	0	1	1	0	0	0	0	0	1	1	1	0	0	0	1	1	0	0	0	1	2	0	1	2	1	0	1	1	1	0	0	0	0	0	0	2	1	1	0	2	0
286	0	0	2	0	0	1	1	0	2	2	0	1	1	1	0	1	2	2	1	1	1	0	2	2	0	0	0	1	1	1	1	1	2	0	0	2	1	0	0	0	1	1	1	2	0	0	0	1	1
287	1	1	1	0	0	1	2	1	0	1	1	0	1	0	0	0	2	2	0	2	2	1	2	2	0	0	1	2	2	1	0	1	0	1	0	2	1	1	0	0	0	0	0	1	0	0	0	1	0
288	1	2	0	0	0	0	0	0	0	0	1	1	1	1	0	0	0	0	2	0	0	0	2	2	0	0	0	2	2	2	1	1	1	0	1	1	2	0	0	1	0	1	1	1	2	0	0	1	0
289	0	0	2	0	0	2	2	0	0	0	0	0	0	0	0	0	1	2	1	1	1	0	0	1	1	1	0	1	2	0	1	0	2	0	2	1	2	0	0	1	0	0	0	1	0	0	0	1	1
290	0	0	2	0	0	1	1	0	0	0	0	0	0	0	0	0	1	1	0	0	0	0	2	2	0	0	0	2	2	2	0	1	2	0	2	0	0	0	0	0	0	0	1	2	1	1	0	1	1
291	0	2	1	0	0	2	0	0	0	0	1	1	1	1	0	0	0	1	1	0	0	0	1	2	0	0	0	2	2	1	0	1	1	1	1	1	1	0	0	1	0	0	0	2	0	0	0	2	0
292	0	2	1	0	0	1	2	0	0	0	1	0	0	0	0	0	2	0	2	1	1	0	2	2	0	0	0	1	2	0	1	1	0	1	0	2	1	1	1	0	0	0	1	2	2	0	0	0	0
293	1	0	2	0	0	2	2	0	0	0	1	0	1	1	0	1	2	0	1	1	1	0	0	0	0	0	0	1	2	1	1	0	2	1	2	2	2	0	0	1	1	0	0	0	0	0	0	1	0
294	1	1	0	0	0	0	1	1	0	1	0	0	2	0	1	1	2	1	2	0	0	0	2	2	0	0	1	1	1	0	1	1	1	0	0	2	1	0	0	1	0	0	0	0	2	1	0	2	0
295	1	1	1	0	0	1	1	0	1	1	1	0	0	0	0	0	1	1	1	1	0	0	1	1	1	1	0	2	2	1	1	0	1	1	1	1	2	0	0	2	0	0	1	2	0	0	0	1	1
296	0	0	2	0	1	2	1	0	1	1	1	1	2	1	0	0	1	0	1	0	0	1	2	2	0	0	0	1	1	1	0	0	1	0	1	2	1	0	0	0	0	0	0	2	0	0	0	1	0
297	1	1	1	0	0	2	0	0	1	1	1	1	1	1	0	0	1	0	1	1	0	0	2	2	0	0	0	1	2	1	1	0	0	1	1	1	2	0	0	1	0	0	0	1	0	0	1	0	1
298	1	2	0	0	0	1	1	1	0	1	0	1	2	1	0	0	1	0	0	1	1	0	2	2	0	1	0	2	2	2	1	0	0	1	1	1	1	0	0	1	0	0	0	1	0	0	0	2	0
299	0	0	2	0	0	2	2	1	0	1	0	2	2	1	1	1	1	1	0	2	2	0	2	2	0	0	0	2	2	2	1	1	0	0	0	2	2	0	0	2	0	0	1	1	0	0	0	0	2
300	1	0	2	0	0	2	1	0	1	1	1	2	1	1	0	0	0	0	0	1	1	0	2	2	0	0	0	0	1	0	1	0	0	0	0	2	0	0	0	0	0	0	0	1	2	1	1	0	1
301	1	1	1	0	0	0	1	0	0	0	0	0	1	1	0	0	2	0	0	1	1	0	1	1	0	0	0	2	2	1	0	0	1	0	0	2	1	0	0	0	0	1	1	2	2	1	1	0	0
302	0	0	2	0	0	2	1	0	1	1	1	0	0	0	0	0	1	0	1	0	0	0	2	2	0	0	0	2	1	1	1	0	1	0	1	1	0	0	0	0	0	0	1	1	1	0	1	1	0
303	0	2	0	0	0	1	0	0	2	2	0	1	1	1	0	0	2	1	1	1	1	0	2	2	0	0	0	2	2	0	1	1	1	1	0	2	1	0	0	1	0	0	1	2	1	0	0	1	0
304	0	1	2	0	0	2	1	0	2	2	0	1	1	1	0	0	1	0	2	1	1	0	2	2	0	0	0	1	1	1	2	1	1	1	1	1	2	0	0	1	0	0	1	1	1	0	0	1	1
305	1	1	1	0	1	1	1	0	1	1	0	1	1	1	0	0	2	0	2	0	0	0	2	2	0	0	0	2	2	2	1	0	1	0	0	2	0	0	0	0	0	1	1	2	1	1	0	1	0
306	0	2	1	0	0	1	1	0	0	0	1	0	1	1	0	0	1	0	2	0	0	0	2	2	0	0	0	2	2	2	0	1	1	0	1	2	2	0	0	1	0	0	1	1	1	0	0	2	0
307	1	2	1	0	1	1	1	1	1	2	0	1	1	1	0	0	1	1	1	1	1	0	2	2	0	0	0	1	1	1	0	2	2	0	1	2	1	1	0	0	0	2	2	2	1	0	0	0	0
308	1	1	1	0	0	1	2	0	0	0	1	1	1	1	0	0	1	0	2	1	1	0	2	2	0	0	0	1	1	0	1	0	1	1	1	2	2	0	1	0	1	1	1	1	1	0	0	2	0
309	1	2	1	0	0	0	1	0	1	1	1	0	0	0	0	0	2	2	1	1	1	0	1	2	0	0	0	2	1	1	2	0	1	2	1	1	1	0	0	0	0	0	0	2	0	0	0	1	0
310	0	0	2	0	1	2	2	1	0	1	1	0	1	0	0	0	1	0	2	0	0	0	2	2	0	1	0	2	2	1	0	0	1	1	1	1	0	0	0	0	0	1	1	2	0	0	0	0	0
311	0	0	2	0	2	2	2	0	0	0	1	1	1	1	0	0	0	0	2	0	0	0	1	1	1	1	0	2	1	1	1	0	1	1	1	2	1	1	1	0	0	0	0	2	0	1	0	0	1
312	1	1	1	0	1	2	0	0	1	1	1	0	2	2	0	0	1	1	0	1	1	0	2	2	0	0	0	2	1	1	2	0	1	1	1	1	1	0	0	0	0	0	0	2	0	2	0	1	1
313	0	1	1	0	0	1	2	0	0	0	1	1	2	0	1	1	2	2	2	0	0	0	1	1	1	1	0	0	1	0	1	1	1	1	0	2	2	0	0	1	0	0	2	2	2	1	0	2	0
314	0	0	2	0	0	2	1	1	1	2	0	0	0	0	0	0	1	0	1	1	1	0	1	1	0	0	0	0	1	0	1	0	0	2	1	1	0	0	0	0	0	0	0	1	0	1	0	2	0
315	0	1	2	0	0	0	2	1	0	1	1	0	2	0	1	1	1	0	2	0	0	0	2	2	0	0	0	2	2	2	0	0	1	1	1	2	0	0	0	1	0	0	0	2	1	1	0	1	0
316	1	0	2	0	0	2	1	0	0	0	0	1	1	1	0	0	1	1	0	2	2	0	2	2	0	1	0	1	2	1	0	1	1	0	0	2	1	1	1	0	0	0	1	2	1	0	0	1	0
317	1	1	1	0	1	1	0	0	1	1	0	0	0	0	0	0	2	1	1	0	0	0	2	2	0	0	0	2	2	2	2	1	0	0	1	1	1	0	0	0	1	0	0	0	0	0	0	0	2
318	0	2	1	0	0	0	1	0	0	0	0	1	1	1	0	0	0	0	1	0	0	0	1	1	1	1	1	2	2	1	1	1	1	1	2	1	1	2	1	0	1	0	0	2	0	1	1	0	0
319	0	2	1	0	0	2	2	1	0	1	0	1	1	1	0	0	1	0	2	0	0	0	2	2	0	0	0	2	1	0	2	0	1	1	1	2	2	0	0	2	1	2	2	2	1	0	0	2	0
320	0	0	2	0	0	1	1	0	1	1	0	0	1	1	0	0	2	1	0	1	1	0	1	1	0	0	0	1	1	1	1	0	0	0	1	1	1	0	0	0	0	0	0	2	1	1	1	0	0
321	0	1	1	0	0	0	1	0	2	2	0	0	0	0	0	0	1	1	1	1	0	0	2	2	0	0	0	2	2	1	1	1	2	0	2	0	1	0	0	0	0	1	1	2	1	2	1	0	0
322	1	1	2	0	0	2	1	0	1	1	1	0	0	0	0	0	2	1	1	0	0	0	2	2	0	0	0	0	2	0	0	0	0	0	0	2	1	0	0	0	0	0	1	2	1	0	0	1	1
323	0	1	1	0	0	0	1	0	1	1	1	1	1	1	0	0	2	1	2	1	1	0	2	2	0	1	0	2	2	1	1	1	1	0	1	1	1	0	0	0	0	0	0	1	0	1	0	0	2
324	0	1	1	0	0	2	0	0	2	2	0	0	0	0	0	0	0	0	0	1	1	0	1	1	0	0	0	2	2	1	1	0	0	0	0	2	1	1	1	0	0	0	1	2	1	0	0	0	0
325	0	1	1	0	0	2	0	0	2	2	0	1	2	2	0	1	1	1	0	2	1	1	2	2	0	1	0	2	2	2	1	1	1	0	0	2	2	0	0	0	0	2	2	2	1	0	0	1	0
326	0	1	1	0	0	1	1	1	1	2	0	0	2	0	0	0	2	1	0	2	1	0	1	1	1	1	0	1	2	0	0	1	1	2	1	2	1	0	0	0	1	0	0	1	0	0	0	1	0
327	0	1	2	0	0	0	2	0	0	0	1	0	0	0	0	0	0	0	2	0	0	0	2	2	0	0	0	2	2	2	0	1	1	2	1	1	1	0	0	0	0	1	1	2	0	0	1	0	0
328	0	0	2	0	1	2	0	0	1	1	0	1	1	1	0	0	2	0	1	0	0	0	1	2	0	0	0	2	2	2	1	0	2	1	2	1	2	0	0	1	0	0	0	2	0	2	0	0	1
329	1	1	1	0	1	1	2	0	0	0	1	0	0	0	0	0	1	0	1	1	1	0	2	2	0	0	0	2	2	1	1	0	1	1	0	2	2	0	0	2	0	0	1	2	0	0	0	1	0
330	0	1	1	0	0	1	1	0	1	1	2	1	1	1	0	0	2	2	1	1	1	0	1	1	1	1	0	1	2	1	1	0	0	1	0	2	2	0	0	0	0	1	1	1	1	0	0	0	0
331	0	0	2	0	1	2	0	0	2	2	0	0	0	0	0	0	1	1	2	0	0	0	2	2	0	0	0	2	2	2	0	1	2	0	1	2	1	0	0	0	0	0	1	1	1	1	0	1	1
332	1	1	1	0	0	0	1	0	0	0	0	0	1	0	0	0	1	0	2	0	0	0	1	1	0	1	0	2	2	1	1	0	0	0	1	1	0	0	0	0	0	0	1	1	1	1	0	2	0
333	1	0	2	0	1	1	2	1	0	1	0	1	1	1	0	0	0	0	2	1	1	0	2	2	0	0	0	1	1	1	1	2	1	0	1	1	1	0	0	1	1	1	2	2	0	0	0	2	0
334	0	1	1	0	0	0	1	0	1	1	0	0	0	0	0	0	2	2	1	1	0	0	1	1	1	1	0	2	2	1	1	1	1	0	1	1	1	0	0	0	0	1	2	2	1	1	0	2	0
335	0	1	1	0	0	2	1	1	0	1	0	1	1	1	0	0	0	0	0	1	0	0	2	2	0	0	0	2	2	2	1	1	0	1	0	2	0	0	0	0	0	0	0	2	0	0	0	1	0
336	0	2	0	0	0	0	2	0	0	0	0	2	2	2	0	0	0	0	1	0	0	0	2	2	0	1	0	2	1	1	2	0	1	2	0	2	1	0	0	0	1	1	1	1	1	0	0	1	1
337	1	1	1	0	0	1	1	0	1	1	1	1	1	1	0	0	1	1	1	1	1	0	1	1	0	0	0	2	1	1	2	1	1	1	1	1	1	1	1	0	1	1	1	1	1	0	0	2	0
338	0	2	1	0	0	1	1	1	1	2	0	0	0	0	0	0	1	0	2	0	0	0	2	2	0	0	0	2	2	2	0	0	0	0	1	1	1	0	0	0	0	0	1	2	1	0	0	2	0
339	1	2	0	0	0	1	1	0	1	1	1	0	0	0	0	0	2	2	2	1	0	0	2	2	0	0	0	1	2	1	0	2	2	0	0	2	2	0	0	1	0	0	1	1	1	0	0	2	0
340	0	1	1	0	0	0	0	0	2	2	0	0	0	0	0	0	2	1	1	0	0	0	2	2	0	0	0	2	2	0	1	0	1	2	0	2	0	0	0	0	0	0	1	2	1	0	0	2	0
341	1	1	1	0	0	0	2	0	1	1	1	2	2	1	1	1	1	1	1	0	0	0	2	2	0	0	0	2	2	2	0	0	2	0	2	1	1	0	0	0	0	0	0	1	0	1	1	0	0
342	0	1	1	0	1	1	1	0	1	1	0	0	1	0	0	0	2	1	2	0	0	0	1	1	0	1	0	1	1	1	0	1	1	0	0	2	1	0	0	1	0	2	2	2	0	0	0	2	0
343	0	0	2	0	0	1	2	0	0	0	1	1	1	1	0	0	2	1	2	1	1	0	1	1	1	2	0	2	1	0	1	1	1	1	2	1	1	0	0	1	0	0	1	2	1	2	0	2	0
344	0	2	1	0	0	0	0	0	2	2	0	1	1	1	0	0	1	0	1	0	0	0	2	2	0	0	0	2	2	2	0	0	1	0	1	2	1	0	0	2	0	1	1	1	0	0	0	2	0
345	1	1	1	0	0	0	0	0	1	1	0	2	2	2	0	0	1	1	2	0	0	0	2	2	0	0	0	1	2	0	1	1	1	0	2	1	2	0	0	0	0	0	0	2	1	1	0	2	0
346	1	2	2	0	0	1	2	0	0	0	1	0	1	0	0	0	1	0	1	1	1	0	2	2	0	0	1	2	2	1	0	2	1	0	1	1	1	0	0	1	0	1	1	2	1	1	0	1	1
347	0	2	1	0	0	1	1	1	0	1	0	1	1	1	0	0	1	0	2	1	1	0	1	1	0	0	0	2	1	0	2	2	2	0	2	0	2	0	0	2	1	0	0	0	0	0	0	1	0
348	1	1	1	0	0	0	2	0	1	1	0	1	1	1	0	0	2	2	0	2	0	0	1	1	0	1	0	0	2	1	0	1	2	0	2	0	0	0	0	0	0	1	1	2	1	0	0	1	0
349	0	1	2	0	0	1	2	1	0	1	0	0	0	0	0	0	2	0	2	0	0	0	0	0	0	0	0	2	2	1	1	1	1	0	1	1	2	0	0	1	0	0	1	2	1	1	0	1	1
350	0	2	0	0	0	1	2	0	0	0	1	1	2	1	0	0	0	0	2	1	1	0	1	1	1	1	0	2	2	1	2	0	1	1	1	1	2	0	0	1	1	0	0	2	0	0	2	0	0
351	1	2	0	0	0	1	2	1	0	1	1	2	2	2	0	0	0	0	1	1	1	0	0	1	0	0	0	1	2	1	0	1	2	0	2	0	2	0	0	1	0	1	1	2	1	1	0	0	1
352	1	1	2	0	0	2	0	0	2	2	0	1	2	1	0	0	1	1	0	0	0	0	2	2	0	0	1	2	2	2	0	2	1	0	0	2	1	0	0	0	0	0	0	2	0	0	0	2	0
353	0	1	1	0	1	2	0	0	2	2	0	1	2	1	0	0	0	0	0	1	0	0	0	0	0	1	0	2	2	2	0	2	2	0	1	1	0	1	1	0	0	0	1	2	1	1	0	2	0
354	0	0	2	0	0	1	2	0	0	0	0	0	0	0	0	0	1	1	0	0	0	0	2	2	0	0	0	2	2	2	0	2	2	0	1	1	0	0	0	0	0	2	2	2	0	2	0	2	0
355	0	1	2	0	0	1	1	0	0	0	0	0	0	0	0	0	0	1	2	0	0	0	2	2	0	1	0	2	2	2	1	1	1	0	0	2	1	0	0	1	0	1	1	1	1	0	0	0	2
356	0	0	2	0	0	1	0	0	1	1	0	0	1	0	0	0	1	1	1	0	0	0	2	2	0	0	0	1	2	0	0	1	2	0	1	1	2	1	0	0	0	0	0	1	0	0	0	1	0
357	1	2	1	0	0	1	2	1	0	1	0	1	2	2	0	1	2	0	1	0	0	0	2	2	0	0	0	1	1	0	1	0	1	1	0	2	2	0	0	1	0	0	2	2	2	1	0	1	1
358	1	0	2	0	0	2	0	0	2	2	0	1	2	1	0	0	2	2	1	1	1	0	2	2	0	0	0	2	0	0	2	0	0	1	0	2	1	1	1	0	1	0	2	2	2	1	0	0	0
359	0	1	1	0	0	1	1	0	0	0	1	1	1	1	0	0	1	0	1	1	1	0	2	2	0	0	0	2	1	0	2	0	0	0	0	2	1	1	0	0	0	2	2	2	0	0	1	0	0
360	0	1	1	0	0	2	1	0	1	1	0	0	0	0	0	0	1	1	0	1	1	0	2	2	0	1	0	1	2	1	0	0	0	1	1	1	1	1	1	0	1	0	1	2	1	2	0	2	0
361	0	2	0	0	0	0	2	0	1	1	1	0	0	0	0	1	1	0	1	0	0	0	2	2	0	1	0	2	2	1	1	0	1	0	0	2	0	0	0	1	0	0	1	2	1	1	0	2	0
362	1	1	1	0	0	2	2	0	1	1	1	1	1	1	0	0	1	1	1	0	0	0	1	1	0	1	0	1	2	1	1	1	1	1	0	2	1	0	0	0	1	1	1	1	1	1	0	1	1
363	0	1	2	0	0	2	2	0	0	0	2	1	1	1	0	0	1	0	1	0	0	0	1	1	0	1	0	2	2	1	2	2	2	0	0	2	2	0	0	0	0	1	1	2	1	0	0	2	0
364	0	2	0	0	0	0	1	0	1	1	1	0	2	1	0	1	0	0	1	1	1	0	2	2	0	0	0	2	0	0	2	0	0	1	0	2	1	0	0	2	0	0	0	0	0	0	0	0	1
365	0	2	0	0	0	0	1	1	1	2	0	0	0	0	0	0	2	1	1	0	0	0	1	1	0	0	0	2	2	1	0	0	0	0	0	1	2	1	1	0	0	0	1	1	1	2	0	2	0
366	0	1	1	0	1	1	1	1	0	1	0	0	2	2	0	0	1	1	1	0	0	0	2	2	0	0	0	2	2	2	0	0	0	2	1	2	0	0	0	0	0	0	0	2	0	0	0	2	0
367	0	0	2	0	1	1	0	0	1	1	0	1	2	2	0	1	0	0	1	1	1	0	2	2	0	0	1	2	2	1	0	1	1	2	1	1	1	0	0	1	0	0	1	2	0	0	0	1	1
368	0	2	1	0	0	0	1	0	0	0	1	0	0	0	0	0	0	0	2	0	0	1	2	2	0	0	0	2	1	1	2	1	1	0	0	1	1	0	0	0	0	1	1	2	1	1	0	1	0
369	0	0	2	0	0	1	2	0	0	0	0	0	1	1	0	0	1	0	1	2	1	0	1	2	0	0	0	1	1	1	1	0	0	0	0	2	1	0	0	0	0	0	0	2	0	0	0	0	0
370	1	0	2	0	0	1	1	0	0	0	0	0	1	0	0	0	0	0	2	0	0	0	2	2	0	1	0	2	2	2	0	1	1	0	2	1	2	0	0	2	1	0	1	1	1	0	0	2	0
371	0	1	1	0	1	1	1	0	0	0	0	0	0	0	0	0	0	0	1	1	1	0	2	2	0	0	0	2	2	1	1	0	0	0	0	2	2	1	0	0	0	0	0	1	0	1	1	1	0
372	1	0	2	0	1	1	2	0	0	0	2	2	2	1	1	1	1	0	1	0	0	1	1	2	0	0	0	2	1	1	1	1	2	1	1	2	1	0	0	0	0	1	1	1	1	0	0	1	0
373	1	0	2	0	1	2	1	0	2	2	0	0	0	0	0	0	2	2	2	1	1	0	1	1	0	0	0	1	2	1	0	1	1	2	0	2	0	0	0	0	0	0	0	0	1	1	0	2	0
374	0	1	1	0	0	1	1	1	1	2	0	1	1	0	1	1	0	0	1	1	1	0	2	2	0	0	0	1	2	0	1	0	1	1	1	1	1	0	0	0	0	0	0	2	1	1	0	1	0
375	1	1	1	0	1	2	1	0	1	1	0	1	1	1	0	0	0	0	1	0	0	0	2	2	0	0	0	2	2	2	0	1	0	0	0	2	1	0	0	0	0	0	0	2	1	1	0	1	1
376	0	2	0	0	1	1	1	0	0	0	1	0	0	0	0	0	1	0	0	1	1	0	2	2	0	0	0	2	2	2	1	0	1	1	0	2	0	0	0	0	0	0	0	1	0	0	0	0	2
377	1	1	1	0	0	1	2	0	0	0	0	0	0	0	0	1	1	1	2	0	0	0	2	2	0	1	0	0	2	1	0	0	1	0	0	2	2	0	0	1	0	1	1	2	1	2	0	2	0
378	1	2	1	0	0	1	0	0	2	2	0	0	1	1	0	1	1	0	1	1	1	0	2	2	0	1	0	0	2	0	0	0	0	0	0	2	2	0	1	0	1	0	0	1	0	0	0	1	0
379	1	0	2	0	0	1	2	0	1	1	1	1	1	1	0	0	1	2	1	1	1	0	1	1	1	1	1	2	2	1	0	1	2	0	1	1	2	0	0	0	0	0	1	2	1	2	0	2	0
380	1	0	2	0	1	2	1	0	1	1	1	0	2	1	0	1	0	1	2	0	0	0	0	0	0	0	0	2	2	1	2	0	1	0	1	1	2	0	0	1	0	0	0	1	0	0	0	1	1
381	0	2	0	0	0	0	1	1	0	1	0	1	1	1	0	0	2	2	2	1	1	0	1	1	0	1	0	1	2	0	0	0	0	0	1	2	0	0	0	0	0	0	0	2	1	0	0	1	0
382	0	0	2	0	1	2	2	0	0	0	1	0	1	0	0	0	0	0	2	0	0	0	1	1	0	0	0	2	2	2	1	0	1	0	1	2	1	0	0	1	0	0	0	0	0	0	0	0	0
383	1	1	0	0	0	0	2	0	1	1	0	1	2	1	0	0	2	2	1	1	1	0	2	2	0	0	0	2	2	2	1	0	0	0	1	1	1	0	0	0	0	0	0	0	0	0	0	1	0
384	1	1	1	0	1	2	2	0	1	1	0	1	1	1	0	0	0	0	2	0	0	0	2	2	0	0	0	1	2	1	0	0	1	1	0	2	1	0	0	0	0	0	0	1	0	1	0	2	0
385	1	0	2	0	1	1	1	1	0	1	0	1	1	1	0	0	1	1	1	1	1	0	1	1	0	0	0	2	2	2	0	1	1	1	0	2	1	0	0	1	0	0	0	1	0	0	0	2	0
386	0	2	0	0	0	0	2	0	0	0	1	0	1	1	0	0	2	0	2	0	0	0	2	2	0	0	0	2	2	1	2	0	1	2	1	2	2	0	0	0	0	0	0	2	0	0	0	2	0
387	0	2	1	0	0	0	1	1	1	2	0	0	0	0	0	0	1	1	1	1	1	0	0	0	0	1	0	2	2	2	1	0	1	0	1	1	2	0	0	2	0	1	1	2	1	0	0	2	0
388	1	1	1	0	0	1	1	0	1	1	1	0	0	0	0	0	0	0	1	1	1	0	2	2	0	0	0	1	2	1	1	0	1	1	0	2	2	0	0	1	1	0	0	2	0	2	0	2	0
389	1	1	1	0	0	1	2	0	0	0	2	0	1	0	0	0	1	0	1	1	1	0	2	2	0	0	0	2	2	2	0	0	1	1	2	1	2	0	0	2	0	0	0	1	0	0	0	0	2
390	1	0	2	0	0	1	0	0	2	2	0	1	2	1	0	0	1	1	1	1	1	0	2	2	0	0	0	1	1	1	0	0	1	1	0	2	0	0	0	1	0	0	0	1	0	0	0	2	0
391	1	0	2	0	0	2	1	0	0	0	1	0	2	1	0	1	1	0	1	1	0	0	1	1	1	1	1	2	2	1	0	1	1	0	0	2	0	0	0	0	0	0	0	1	0	0	0	2	0
392	1	2	0	0	0	1	0	0	2	2	0	0	0	0	0	0	2	1	2	1	1	0	2	2	0	0	0	1	2	1	0	1	0	0	0	2	1	0	0	0	1	1	1	2	2	0	0	1	0
393	0	1	2	0	0	2	1	1	0	1	0	0	1	1	0	0	1	0	1	1	1	0	2	2	0	0	0	2	1	1	2	0	0	0	0	2	0	0	0	1	0	0	1	2	0	0	1	0	0
394	1	1	2	0	1	1	2	1	0	1	1	1	2	2	0	0	1	1	1	0	0	2	0	2	0	0	0	1	2	1	0	0	0	0	0	2	2	0	0	1	1	2	2	2	1	0	0	2	0
395	1	1	1	0	0	0	2	0	1	1	1	0	0	0	0	0	1	1	0	0	0	0	2	2	0	0	0	1	2	1	1	0	1	1	0	2	0	0	0	0	0	0	1	2	1	2	1	1	0
396	0	1	2	0	1	2	2	0	0	0	2	0	1	1	0	0	1	1	1	1	1	0	2	2	0	0	1	2	2	1	1	0	0	1	0	2	0	0	0	0	0	0	1	2	1	0	1	0	1
397	1	1	1	0	1	2	1	0	1	1	0	0	1	0	0	0	2	1	2	0	0	0	2	2	0	0	0	2	1	1	1	1	1	2	2	1	1	1	1	0	0	2	2	2	0	0	0	2	0
398	0	1	1	0	0	2	1	0	1	1	0	0	2	2	0	0	2	0	2	0	0	0	0	0	0	1	0	2	2	2	1	2	1	0	1	1	1	0	0	0	0	1	1	2	1	0	0	2	0
399	1	2	1	0	0	1	1	0	1	1	0	0	0	0	0	0	2	1	1	0	0	0	1	1	1	1	0	0	2	0	0	0	1	0	0	2	2	0	0	2	0	0	0	2	1	1	0	1	1
400	0	1	1	0	0	1	1	0	1	1	0	2	2	2	0	0	1	1	1	2	1	0	2	2	0	0	0	2	2	2	0	1	1	1	1	1	1	0	0	0	0	1	1	1	1	1	0	2	0
401	1	1	2	0	0	1	1	0	1	1	1	0	0	0	0	0	2	2	1	0	0	0	2	2	0	0	0	2	2	0	1	1	1	0	1	1	2	0	0	1	0	2	2	2	0	0	0	2	0
402	1	0	2	0	1	2	2	0	0	0	1	0	0	0	0	1	1	0	1	1	0	0	2	2	0	0	0	2	2	1	1	0	1	0	0	2	2	0	0	0	0	0	1	2	1	1	0	2	0
403	0	1	1	0	0	1	1	0	0	0	1	1	1	1	0	0	1	1	1	1	1	0	1	1	0	0	0	0	1	0	1	2	1	0	1	1	1	0	0	0	1	2	2	2	1	1	1	2	0
404	1	0	2	0	1	2	0	0	1	1	0	1	1	1	0	0	1	1	2	0	0	0	0	1	0	1	0	2	2	2	0	0	1	0	1	1	0	0	0	0	0	0	1	1	1	0	0	1	1
405	0	2	0	0	0	0	0	0	0	0	1	0	2	2	0	0	2	2	1	1	1	1	1	2	0	1	1	2	2	1	0	1	2	0	1	2	1	0	0	2	0	0	0	2	0	0	0	1	1
406	1	2	1	0	0	1	2	0	0	0	1	1	2	1	0	0	1	0	1	1	1	0	2	2	0	1	0	2	2	1	2	1	2	0	2	0	1	1	0	0	0	1	1	1	1	0	0	2	0
407	0	2	1	0	0	2	1	0	0	0	0	0	1	0	0	0	1	0	2	0	0	0	1	1	0	0	1	1	2	2	0	1	1	0	0	2	0	0	0	1	0	0	0	1	0	0	0	2	0
408	0	1	2	0	0	0	1	1	1	2	0	1	1	1	0	0	2	2	0	2	2	1	1	2	0	1	0	2	0	0	2	1	0	2	1	2	0	0	0	0	0	0	0	0	0	0	0	1	1
409	1	2	1	0	0	2	2	0	0	0	0	1	1	1	0	1	1	1	1	2	1	0	0	1	1	1	0	1	2	1	0	0	1	2	2	2	1	0	0	0	0	0	0	1	0	0	1	0	1
410	0	2	1	0	0	1	0	0	2	2	0	0	0	0	0	0	1	0	2	0	0	1	2	2	0	0	0	1	2	1	0	0	1	2	1	2	1	1	1	0	1	0	0	1	0	0	0	1	0
411	0	1	1	0	0	1	1	0	0	0	0	1	1	1	0	0	1	1	1	0	0	0	0	0	1	1	0	1	2	1	0	2	2	0	0	2	2	0	0	0	0	0	1	2	1	1	0	1	0
412	0	1	0	0	0	1	1	0	1	1	0	0	1	1	0	1	1	2	1	1	1	0	2	2	0	0	0	2	1	1	1	1	1	0	0	2	2	0	0	1	1	0	0	2	0	2	0	2	0
413	1	1	2	0	1	2	0	0	2	2	0	0	1	0	0	0	0	0	1	1	1	0	2	2	0	1	0	2	2	1	2	2	2	0	1	1	1	0	0	0	0	0	1	2	0	2	0	0	0
414	0	0	2	0	1	2	2	0	0	0	2	0	0	0	0	0	1	1	1	0	0	0	1	2	0	0	0	2	2	0	1	0	1	2	1	1	0	0	0	0	0	0	0	2	0	0	0	2	0
415	1	1	1	1	1	2	2	0	0	0	2	0	0	0	0	0	1	1	0	1	1	0	1	1	0	0	0	2	2	2	1	0	0	0	2	1	0	0	0	0	0	0	0	1	1	1	1	1	0
416	0	1	2	0	0	2	0	0	1	1	0	1	1	1	0	0	1	1	1	1	0	1	2	2	0	0	0	2	2	2	1	0	0	2	0	2	2	1	1	1	0	1	1	1	1	0	0	2	0
417	1	1	1	0	0	1	0	0	2	2	0	1	2	1	0	0	1	0	0	1	1	0	2	2	0	0	0	1	2	1	1	0	1	1	1	1	2	0	0	0	0	1	1	2	1	0	0	2	0
418	1	0	2	0	0	1	1	0	2	2	0	0	0	0	0	0	1	1	0	0	0	1	1	2	0	1	0	2	2	1	1	2	2	1	0	2	1	0	0	2	0	0	1	2	1	2	0	1	1
419	1	0	2	0	1	1	1	0	1	1	0	1	2	1	0	0	0	0	2	1	1	0	0	0	1	1	0	2	2	2	1	0	0	0	0	2	0	0	0	1	0	0	0	1	0	0	0	2	0
420	0	1	1	0	0	1	2	1	0	1	0	1	2	1	1	1	1	1	2	0	0	0	2	2	0	0	0	2	2	2	0	0	2	0	0	2	2	0	0	0	0	0	1	2	1	1	0	1	1
421	1	1	2	0	0	2	2	0	0	0	0	0	0	0	0	0	1	1	1	0	0	0	2	2	0	0	0	1	1	1	1	1	1	1	1	1	0	0	0	0	0	0	0	1	1	1	0	2	0
422	1	1	2	0	1	2	1	0	0	0	1	0	1	0	0	0	1	1	1	1	1	2	0	2	0	0	0	2	2	2	0	0	0	1	0	2	2	0	0	1	0	0	0	2	0	0	0	0	1
423	1	0	2	0	1	2	0	0	2	2	0	0	0	0	0	0	0	0	1	0	0	0	2	2	0	0	1	1	2	2	0	1	1	0	0	2	2	0	0	1	0	0	1	2	0	1	0	0	0
424	0	1	2	0	0	1	1	0	0	0	0	1	2	2	0	1	1	1	1	1	0	0	1	2	0	0	0	2	2	2	0	1	0	0	1	1	2	0	0	0	0	0	1	1	1	1	0	1	1
425	0	1	1	0	0	2	1	0	1	1	1	0	0	0	0	0	1	0	1	2	1	0	1	1	0	0	0	2	2	2	0	2	1	0	0	2	2	0	0	1	0	0	1	2	0	0	0	1	0
426	1	2	0	0	0	0	1	0	1	1	0	0	0	0	0	0	1	0	1	1	0	0	0	1	1	1	0	2	1	1	2	1	0	1	1	1	2	1	1	0	0	1	1	2	1	1	0	1	0
427	0	2	0	0	1	1	0	0	2	2	0	0	1	1	0	0	2	1	2	1	1	0	1	1	1	1	0	2	1	1	2	1	0	0	1	1	1	0	0	0	0	0	0	0	0	0	0	1	0
428	1	2	0	0	0	0	1	1	1	2	0	1	1	1	0	0	1	1	1	1	1	0	1	1	0	0	0	2	1	1	1	1	1	0	0	2	1	0	0	0	1	0	0	2	0	0	0	1	1
429	0	2	0	0	0	0	0	0	2	2	0	0	2	0	1	1	1	0	1	1	1	0	1	2	0	0	0	2	1	1	1	0	0	1	0	2	1	0	0	1	1	0	0	2	0	1	0	2	0
430	0	0	2	0	0	1	1	0	0	0	2	0	0	0	0	0	1	0	2	0	0	0	2	2	0	0	0	2	2	2	0	2	1	0	0	2	2	0	0	2	0	1	1	2	1	2	0	2	0
431	0	1	2	0	0	0	1	1	0	1	0	1	1	1	0	0	1	0	2	1	1	0	2	2	0	0	0	1	2	1	0	0	0	0	2	2	2	0	0	1	0	0	1	2	2	2	0	2	0
432	1	0	2	0	1	1	2	0	0	0	1	1	1	1	0	0	1	0	2	0	0	0	2	2	0	0	0	2	1	0	2	0	1	0	1	1	1	0	0	2	0	1	1	2	0	0	0	1	0
433	0	1	1	0	0	2	0	0	2	2	0	0	1	1	0	1	1	0	2	0	0	0	2	2	0	0	0	2	2	1	0	1	0	0	0	2	1	0	0	0	0	0	1	2	1	1	0	2	0
434	0	1	2	0	1	2	1	0	1	1	0	0	0	0	0	0	2	2	1	1	1	0	1	1	0	0	0	1	2	1	0	0	1	1	0	2	2	0	0	2	1	0	0	2	0	0	0	1	1
435	1	0	1	0	0	1	1	0	1	1	0	1	2	1	0	0	2	2	1	1	1	0	2	2	0	0	0	1	2	1	0	1	2	0	1	1	0	0	0	0	0	0	1	2	1	1	0	2	0
436	1	2	1	0	0	0	1	0	1	1	0	0	1	0	0	0	0	0	1	0	0	0	2	2	0	0	0	2	2	1	0	2	2	0	2	0	1	0	0	1	0	0	0	1	0	0	0	1	0
437	0	2	1	0	0	1	1	1	0	1	0	0	1	0	0	0	2	2	1	1	1	0	0	1	1	1	0	1	1	1	1	0	2	0	2	1	1	0	0	1	0	1	1	2	0	0	0	2	0
438	1	1	1	0	0	1	0	0	1	1	0	0	1	1	0	1	2	2	2	0	0	1	1	2	0	0	0	2	1	0	2	0	1	0	0	2	1	0	0	2	0	0	2	2	2	1	0	2	0
439	0	2	0	0	0	0	0	0	1	1	1	1	2	1	0	0	2	2	1	1	1	0	1	1	1	1	1	2	2	1	0	0	1	2	2	2	0	0	0	0	0	0	1	2	1	0	0	2	0
440	1	2	1	0	0	0	1	0	0	0	0	0	0	0	0	0	2	2	1	1	1	0	2	2	0	0	0	2	2	1	2	1	1	0	1	2	0	0	0	0	0	0	0	1	0	0	0	2	0
441	0	1	0	0	0	0	0	0	2	2	0	0	0	0	0	0	1	0	1	0	0	0	1	1	1	1	0	2	1	1	2	1	1	1	1	1	2	0	1	1	1	0	2	2	1	1	1	0	0
442	0	0	2	0	2	2	1	0	1	1	0	0	0	0	0	0	2	1	1	0	0	0	2	2	0	0	0	1	2	1	0	0	0	0	0	1	1	0	0	1	0	0	0	0	0	0	1	1	0
443	0	0	2	0	0	1	1	0	0	0	2	0	0	0	0	0	1	1	2	0	0	1	0	1	1	1	0	2	1	1	2	0	1	1	1	2	0	0	0	0	0	0	1	2	0	0	0	0	0
444	1	1	2	0	0	1	1	1	1	2	0	0	1	0	1	1	0	0	1	1	1	0	2	2	0	0	1	2	2	1	0	2	1	0	2	0	1	0	0	1	0	0	0	2	1	1	0	2	0
445	0	1	1	0	0	0	2	1	0	1	0	1	2	2	0	0	0	0	1	1	1	0	2	2	0	0	0	1	2	0	1	1	1	0	0	2	2	1	1	1	0	1	1	2	2	1	0	1	0
446	0	1	1	0	0	1	2	0	0	0	1	0	1	0	0	0	1	0	1	0	0	0	1	1	0	1	0	2	2	2	0	0	0	0	1	2	1	0	0	0	0	0	0	2	0	1	0	1	0
447	0	2	0	0	0	1	1	1	0	1	0	0	1	0	0	0	0	0	1	2	1	0	2	2	0	1	1	2	2	1	0	0	0	1	0	2	2	0	0	1	0	0	2	2	1	1	0	0	2
448	1	2	0	0	0	0	0	0	2	2	0	0	0	0	0	0	1	1	2	0	0	0	2	2	0	0	0	2	2	2	0	0	0	0	0	2	2	0	0	1	0	0	1	1	1	2	0	0	1
449	0	1	1	0	0	1	1	0	1	1	0	1	1	1	0	0	0	1	2	0	0	1	2	2	0	0	0	2	2	2	0	1	1	0	0	2	1	0	1	0	1	0	1	2	1	0	0	1	1
450	1	2	1	0	0	0	0	0	2	2	0	0	0	0	0	0	2	1	2	1	1	0	2	2	0	0	1	2	2	1	0	1	1	0	0	2	0	0	0	0	0	1	1	2	0	2	1	0	0
451	0	0	2	0	0	2	1	0	0	0	1	0	0	0	0	0	2	0	1	0	0	0	2	2	0	0	0	2	2	1	1	1	1	2	1	2	2	0	0	1	0	0	0	2	0	1	0	0	1
452	0	0	2	0	0	1	1	0	1	1	1	0	2	0	1	1	0	0	1	0	0	0	2	2	0	0	0	2	2	2	0	2	2	0	1	1	2	0	0	2	0	0	0	1	1	1	1	0	0
453	0	1	1	0	1	1	1	0	1	1	0	1	1	1	0	0	1	1	1	1	1	1	2	2	0	0	0	2	1	1	2	0	1	1	2	1	1	0	0	0	0	0	0	2	0	0	0	0	1
454	0	2	0	0	0	0	2	1	0	1	0	0	1	0	0	0	0	0	1	2	1	0	2	2	0	0	0	2	2	1	0	2	1	0	1	0	2	0	0	1	0	1	1	2	1	1	0	2	0
455	1	1	1	0	1	1	0	0	1	1	0	1	1	1	0	0	0	0	1	1	1	0	1	1	0	0	0	0	2	0	0	0	1	2	1	2	0	0	0	0	0	2	2	2	0	0	0	0	2
456	0	2	1	0	0	2	2	0	0	0	1	1	0	0	0	0	1	1	1	1	1	0	2	2	0	0	0	1	2	1	0	1	1	0	1	1	1	0	0	2	1	0	1	1	1	1	0	2	0
457	0	1	1	0	0	0	2	0	0	0	1	0	0	0	0	0	1	0	2	1	1	0	1	1	0	0	0	2	1	1	2	0	0	1	1	1	2	0	0	2	0	0	1	2	1	1	0	1	1
458	0	2	1	0	0	0	0	0	2	2	0	0	0	0	0	0	1	0	2	0	0	0	2	2	0	0	0	2	2	1	2	2	1	0	1	1	1	0	0	0	0	1	1	1	1	0	0	1	0
459	0	1	1	0	0	1	1	1	1	2	0	0	0	0	0	0	1	1	1	1	1	0	2	2	0	0	0	2	1	0	2	2	2	1	0	2	2	0	1	0	1	2	2	2	1	1	0	0	1
460	0	1	1	0	0	1	1	0	1	1	1	0	1	0	0	0	1	1	0	1	0	0	2	2	0	0	0	2	2	1	2	0	1	0	1	1	1	0	0	0	0	0	0	2	1	0	0	1	0
461	1	1	2	0	0	2	1	0	1	1	1	0	0	0	0	0	1	1	2	0	0	0	0	0	0	1	0	2	2	1	2	2	1	0	0	2	1	0	0	0	0	0	0	2	1	1	0	1	1
462	1	1	1	0	0	1	1	0	1	1	1	0	0	0	0	0	2	1	1	1	1	0	2	2	0	0	0	2	2	2	1	0	0	2	1	1	2	0	0	1	0	0	1	2	1	2	2	0	0
463	1	1	1	0	0	1	1	0	1	1	0	1	2	1	0	0	2	1	1	0	0	0	1	1	0	0	0	1	2	1	0	0	0	0	0	2	2	0	0	1	0	0	0	2	0	0	0	2	0
464	0	0	2	0	1	2	1	1	0	1	0	2	2	1	1	1	1	0	1	0	0	0	2	2	0	0	0	2	2	1	0	1	1	0	1	2	1	0	1	0	1	0	0	2	0	0	0	2	0
465	0	1	2	0	0	2	2	1	0	1	1	0	0	0	0	0	2	2	1	1	1	0	1	1	0	0	0	2	2	0	0	1	1	0	2	1	1	0	0	0	0	0	0	2	0	0	1	0	0
466	1	1	2	0	0	2	2	0	0	0	0	0	1	0	0	0	1	0	0	1	1	0	2	2	0	0	0	2	2	1	2	1	1	0	0	2	2	0	0	2	0	0	0	2	0	0	0	2	0
467	0	0	2	0	0	2	1	0	0	0	0	1	2	1	1	1	1	1	0	1	1	0	1	2	0	0	0	2	2	2	0	2	2	0	1	1	1	0	0	1	0	0	0	2	0	0	1	0	0
468	1	1	1	0	0	1	1	0	1	1	1	1	0	0	0	0	0	0	0	1	1	2	0	2	0	0	0	2	1	1	2	1	1	1	0	2	0	1	1	0	0	0	1	2	1	1	0	1	0
469	1	1	1	0	0	0	2	0	0	0	0	0	0	0	0	0	1	0	1	0	0	0	1	1	1	1	0	1	2	1	0	1	1	1	1	1	1	0	0	2	0	0	0	1	0	1	0	2	0
470	0	2	0	0	0	1	1	0	1	1	0	0	0	0	0	1	1	1	0	2	1	0	0	0	0	0	0	2	2	1	2	1	1	0	0	2	0	0	0	0	0	0	0	2	0	0	0	1	1
471	1	1	1	0	0	1	2	0	0	0	1	0	0	0	0	0	2	1	1	1	1	0	2	2	0	0	1	2	2	1	1	1	1	0	1	2	1	0	0	2	0	0	0	2	0	0	0	1	1
472	1	0	2	0	1	2	1	1	0	1	0	1	2	2	0	1	2	2	2	0	0	0	2	2	0	0	0	1	2	1	1	0	0	0	0	2	2	0	0	1	0	0	0	2	0	0	1	1	0
473	0	2	0	0	0	1	2	0	1	1	0	0	0	0	0	0	2	2	2	0	0	0	2	2	0	0	0	2	2	2	1	0	0	2	0	2	0	0	0	0	0	0	1	1	1	0	0	2	0
474	0	1	1	0	0	0	1	0	0	0	1	0	1	0	0	0	1	1	2	1	1	0	2	2	0	0	0	2	2	2	0	0	0	1	1	1	1	1	1	0	0	1	2	2	1	1	1	1	0
475	1	0	2	0	0	2	1	0	0	0	1	0	1	1	0	1	2	1	1	1	1	0	2	2	0	1	0	2	2	2	0	0	0	0	1	1	1	0	0	1	0	0	0	2	0	0	0	1	0
476	1	0	2	0	1	2	2	0	1	1	0	0	0	0	0	0	0	0	2	1	1	0	1	1	1	1	0	1	2	1	0	0	1	1	0	2	1	0	0	1	0	2	2	2	1	1	0	2	0
477	0	1	1	0	0	1	2	0	0	0	0	0	0	0	0	0	0	0	1	1	1	0	2	2	0	0	0	1	2	1	0	0	1	2	2	2	2	0	0	1	0	0	1	1	1	1	0	1	0
478	1	0	2	0	0	1	1	0	1	1	1	0	0	0	0	0	0	0	1	1	1	0	1	1	1	1	0	2	1	1	2	1	1	1	0	2	2	0	0	0	0	0	0	1	2	1	0	1	0
479	0	1	2	0	0	0	2	0	0	0	1	0	0	0	0	0	0	0	1	0	0	0	1	1	0	0	0	2	2	2	1	0	1	0	1	2	2	0	0	1	1	0	1	2	0	0	0	1	0
480	0	2	1	0	0	1	1	0	0	0	0	0	0	0	0	0	2	1	1	0	0	0	1	1	1	1	0	1	2	0	0	1	1	0	0	2	2	1	1	1	0	0	0	1	0	1	0	2	0
481	0	2	1	0	0	0	2	0	0	0	0	0	0	0	0	0	1	1	0	2	2	0	2	2	0	0	0	1	2	0	0	1	1	1	0	2	0	0	0	0	0	2	2	2	1	1	0	1	1
482	0	2	0	0	0	0	1	0	1	1	1	1	1	0	1	1	0	0	0	2	0	0	1	1	0	0	0	2	2	1	2	1	1	2	2	1	0	0	0	0	0	0	0	1	0	0	0	2	0
483	0	1	1	0	1	2	0	0	2	2	0	0	1	0	0	0	1	0	0	1	1	0	2	2	0	0	0	1	1	0	1	0	0	1	1	1	1	0	0	0	0	1	1	1	0	1	0	2	0
484	1	1	2	0	0	0	1	0	0	0	0	0	0	0	0	0	2	1	2	0	0	0	1	1	0	1	0	2	1	1	1	0	1	1	0	2	1	0	0	1	0	0	1	2	1	0	0	0	0
485	0	0	2	0	1	2	0	0	1	1	0	0	1	1	0	0	2	2	1	1	1	0	2	2	0	0	0	2	2	2	1	1	1	0	1	2	2	0	0	2	0	0	1	1	1	2	0	1	0
486	0	0	1	0	0	1	1	0	1	1	1	1	1	1	0	0	0	0	1	2	1	0	2	2	0	0	0	2	2	2	1	0	1	0	1	1	1	0	0	0	0	1	1	2	0	0	1	1	0
487	1	2	1	0	0	1	0	0	2	2	0	0	0	0	0	0	0	0	2	0	0	0	1	2	0	0	0	2	2	2	1	0	1	0	1	1	1	0	0	0	0	0	0	1	0	0	0	2	0
488	1	1	1	0	0	1	2	1	0	1	1	0	0	0	0	0	2	1	1	0	0	0	1	1	0	0	0	2	2	2	0	1	1	0	1	1	1	0	0	1	0	0	0	2	0	0	1	1	0
489	1	0	2	0	0	2	1	1	1	2	0	1	1	1	0	0	0	0	0	1	1	0	0	1	0	1	1	2	2	1	0	0	1	1	0	2	0	0	0	1	0	1	1	2	1	1	0	0	0
490	0	2	1	0	0	1	2	0	0	0	1	0	0	0	0	0	1	2	1	1	1	0	2	2	0	0	0	2	0	0	2	2	1	0	1	1	0	0	0	1	0	1	1	2	1	2	0	2	0
491	0	1	2	0	0	2	2	0	0	0	0	0	0	0	0	0	1	1	1	0	1	0	2	2	0	0	0	2	2	2	1	0	1	1	1	2	2	0	0	1	0	0	1	2	1	1	0	1	0
492	1	1	1	1	0	1	1	0	2	2	0	0	0	0	0	0	1	0	2	0	0	0	1	1	1	1	0	1	2	2	1	1	1	0	0	2	1	0	0	1	0	0	0	1	0	0	0	2	0
493	0	1	1	0	0	1	0	0	1	1	0	0	0	0	0	0	1	1	2	0	0	0	1	2	0	0	1	1	2	2	0	0	1	2	2	2	1	0	0	0	0	0	0	1	1	0	0	1	1
494	1	2	1	0	0	0	1	0	1	1	1	0	1	1	0	0	1	1	1	1	0	0	2	2	0	0	0	2	1	1	2	0	1	0	0	2	2	0	0	0	0	0	0	0	0	0	1	1	0
495	1	1	1	0	0	1	2	0	0	0	0	0	0	0	0	0	2	2	1	1	1	0	0	1	0	0	0	0	2	0	0	1	1	1	1	1	1	1	0	0	0	0	0	1	0	0	0	0	0
496	0	1	2	0	0	2	2	1	0	1	0	1	0	0	0	0	1	1	1	1	0	0	0	1	0	0	0	2	1	1	1	1	1	0	0	2	2	0	0	1	1	0	0	0	0	0	0	1	0
497	1	1	1	0	0	1	2	0	0	0	0	0	0	0	0	0	1	0	1	1	0	0	2	2	0	1	0	2	2	1	2	0	0	1	1	1	2	0	0	1	0	0	1	1	1	1	0	0	1
498	0	0	2	0	0	2	1	0	1	1	1	0	1	0	0	0	0	0	2	1	1	0	2	2	0	1	0	1	2	1	0	0	0	0	0	2	1	0	0	0	0	0	0	2	0	0	0	1	1
499	0	2	1	0	0	1	2	0	0	0	0	0	1	0	0	0	1	1	2	0	0	0	2	2	0	0	0	2	2	2	1	1	1	0	1	1	2	0	0	1	0	0	1	2	1	0	0	1	0
500	0	0	2	0	1	1	1	1	1	2	1	1	1	1	0	0	0	1	2	0	0	0	2	2	0	2	0	2	2	2	0	0	0	1	0	2	2	0	0	2	0	0	0	2	0	0	0	1	0
501	0	0	2	0	0	1	0	0	0	0	1	0	0	0	0	0	2	1	1	0	0	0	1	1	1	2	0	2	1	1	2	1	2	0	0	2	1	0	0	1	1	0	0	2	0	1	0	2	0
502	0	1	2	0	0	1	2	0	0	0	1	0	0	0	0	0	1	1	2	0	0	0	1	1	0	0	0	2	1	1	1	1	1	1	2	1	2	0	0	0	0	1	1	2	1	0	0	2	0
503	0	2	0	0	0	0	2	0	0	0	1	1	1	1	0	0	0	0	1	1	1	0	2	2	0	1	0	2	2	2	1	1	1	1	0	2	1	0	0	0	0	0	1	2	1	1	0	0	1
504	1	0	2	0	0	1	2	1	0	1	1	0	0	0	0	0	2	1	1	0	0	1	2	2	0	0	0	2	2	2	1	0	1	0	0	2	2	0	0	1	0	0	0	1	0	0	0	1	0
505	0	0	2	0	1	1	1	0	1	1	1	0	0	0	0	0	0	1	1	0	0	0	2	2	0	0	0	1	2	1	0	0	1	0	1	1	1	0	0	1	0	1	1	2	0	2	0	2	0
506	1	1	1	0	1	2	1	0	1	1	1	1	1	0	1	1	1	0	1	0	0	0	1	1	1	1	0	1	1	1	1	0	1	0	1	1	0	0	0	0	0	0	0	2	0	2	0	1	0
507	1	0	2	0	0	1	1	0	1	1	0	1	1	1	0	0	0	1	2	0	0	0	1	1	0	0	0	2	2	2	0	2	2	0	2	0	0	0	0	0	0	0	1	2	0	0	0	1	0
508	0	1	2	0	0	2	2	1	0	1	1	1	2	1	0	0	1	1	2	0	0	0	2	2	0	0	0	2	2	1	0	0	0	2	1	1	1	0	0	1	1	0	0	2	0	0	0	2	0
509	1	2	0	0	0	1	0	0	2	2	0	0	0	0	0	0	1	1	0	2	2	0	2	2	0	0	0	1	2	0	0	1	1	1	1	1	0	0	0	1	0	0	1	2	0	1	0	1	0
510	1	2	1	0	0	1	0	0	1	1	2	1	1	1	0	0	1	1	1	0	0	0	2	2	0	0	0	0	1	0	1	1	1	0	2	1	2	0	0	0	0	0	1	2	0	1	0	1	0
511	1	0	2	0	0	1	0	0	2	2	0	0	0	0	0	0	1	0	1	1	1	0	1	1	0	0	0	0	2	0	0	0	0	1	0	2	1	0	0	1	0	0	0	1	0	0	1	0	0
512	0	1	1	0	0	0	2	1	0	1	0	1	2	1	0	0	2	0	2	0	0	0	1	1	0	1	0	2	2	1	2	0	1	1	1	2	1	0	0	0	0	0	1	2	1	1	0	2	0
513	1	1	2	0	0	2	1	0	0	0	1	0	0	0	0	0	0	0	1	0	0	0	2	2	0	0	0	2	2	1	2	0	0	2	1	2	2	0	0	1	0	0	0	1	0	0	0	2	0
514	1	1	1	0	1	1	1	0	0	0	1	0	0	0	0	0	2	0	1	1	1	1	2	2	0	0	0	2	2	1	2	0	0	0	0	2	1	0	0	0	0	0	1	2	1	1	1	0	0
515	1	1	2	0	0	1	1	0	0	0	0	0	1	0	0	0	1	1	2	0	0	0	2	2	0	0	0	2	2	1	1	1	0	1	0	2	1	0	0	0	0	0	0	2	0	2	0	1	1
516	1	1	1	0	0	0	2	1	0	2	1	0	0	0	0	0	1	1	0	1	1	0	2	2	0	0	1	2	2	2	0	1	1	2	1	2	2	1	1	0	0	0	0	2	0	0	1	0	1
517	1	2	1	0	0	1	1	0	1	1	1	0	1	0	0	0	1	1	0	1	1	0	2	2	0	0	0	2	2	2	1	1	1	0	0	2	2	1	1	1	0	0	0	1	0	1	0	2	0
518	1	2	1	0	0	1	2	0	0	0	1	1	2	2	0	0	0	0	1	1	1	0	2	2	0	0	0	2	2	2	0	0	0	0	0	2	0	0	0	0	1	1	2	2	1	1	0	1	0
519	1	1	2	0	0	2	1	0	1	1	1	0	0	0	0	0	1	1	1	0	0	0	2	2	0	0	1	1	1	0	1	1	1	0	1	2	0	0	0	0	0	2	2	2	1	0	0	1	0
520	0	0	2	0	0	1	2	1	0	1	1	0	1	0	0	0	0	0	0	1	1	0	2	2	0	0	0	2	2	2	0	1	0	1	0	2	1	0	0	0	0	0	0	0	1	0	1	0	1
521	0	1	1	0	0	1	1	0	1	1	0	1	2	1	0	0	0	0	0	1	0	0	2	2	0	1	0	2	1	1	2	0	0	1	0	2	1	0	0	1	0	1	1	2	1	0	2	0	0
522	1	1	2	0	1	2	0	0	1	1	0	1	1	1	0	0	2	1	1	0	0	0	2	2	0	1	0	2	2	2	0	0	0	0	0	2	0	0	0	0	0	0	0	1	0	0	1	0	1
523	0	1	2	0	0	0	1	0	0	0	0	1	2	1	0	0	2	1	2	0	0	0	2	2	0	0	0	2	2	2	0	2	2	0	2	0	2	0	0	1	1	0	1	2	1	0	0	2	0
524	0	1	2	0	0	2	1	0	1	1	0	1	1	1	0	0	1	0	1	1	0	0	2	2	0	0	0	1	2	0	1	0	0	0	0	2	1	2	1	0	1	0	0	1	0	1	1	1	0
525	1	1	2	0	0	2	2	0	0	0	1	0	2	0	0	0	0	1	1	0	0	0	2	2	0	0	1	2	2	0	1	2	2	0	2	0	1	0	0	0	0	0	1	2	1	1	0	2	0
526	0	2	0	0	0	0	1	0	0	0	1	0	0	0	0	0	2	1	1	0	0	0	2	2	0	0	0	1	2	1	1	1	1	0	0	2	2	1	1	0	1	0	1	2	1	0	0	2	0
527	0	2	1	0	0	2	2	0	1	1	1	0	0	0	0	0	2	1	1	0	0	0	1	1	0	0	0	1	1	0	1	0	0	1	0	2	2	0	1	0	1	0	0	2	0	0	0	1	0
528	1	1	1	0	0	1	1	0	2	2	0	0	1	1	0	0	0	0	0	1	1	0	2	2	0	0	0	2	1	1	2	0	1	1	0	2	1	0	0	1	1	1	1	2	0	0	0	2	0
529	1	0	2	0	0	1	1	1	1	2	0	0	0	0	0	0	1	0	1	0	0	0	0	0	1	1	2	2	2	0	1	0	1	0	0	2	0	0	0	0	0	0	0	2	0	0	0	2	0
530	0	1	1	0	0	2	1	0	2	2	0	0	2	0	0	0	1	1	1	1	0	0	2	2	0	0	0	2	1	0	2	1	1	0	0	2	0	0	0	1	0	0	1	2	1	1	0	1	0
531	0	0	2	0	0	1	2	1	0	1	1	1	1	1	0	0	2	2	2	1	1	0	2	2	0	0	1	2	2	1	0	1	2	0	1	1	1	0	0	1	0	0	1	1	1	1	0	1	1
532	0	1	1	1	1	2	1	0	0	0	1	0	0	0	0	1	1	0	1	0	0	0	1	2	0	0	0	2	2	1	1	0	1	1	1	1	1	1	0	1	0	0	0	0	2	1	0	0	0
533	1	1	2	0	0	1	2	1	0	1	1	0	1	0	0	0	1	0	2	1	1	0	2	2	0	0	0	2	2	2	0	1	0	1	1	2	0	0	0	0	0	0	0	2	0	0	0	2	0
534	1	1	2	0	0	1	2	1	0	1	1	0	1	0	0	0	2	2	2	1	0	0	2	2	0	0	0	1	1	1	1	0	0	0	0	2	1	0	0	1	0	0	0	0	0	0	0	1	0
535	1	1	2	0	1	1	0	0	0	0	0	0	0	0	0	0	2	0	2	0	0	0	2	2	0	0	0	2	2	1	1	1	1	0	0	2	1	0	0	2	0	0	0	0	2	1	0	2	0
536	0	1	1	0	0	2	1	0	1	1	0	0	2	2	0	0	1	1	2	0	0	0	1	1	0	0	0	2	1	1	2	0	1	1	1	2	1	0	0	0	0	0	1	1	1	0	0	1	1
537	1	1	0	0	0	1	0	0	2	2	0	0	0	0	0	0	1	1	0	1	1	0	2	2	0	0	0	2	1	1	1	0	0	2	0	2	2	1	1	0	1	0	0	0	1	0	1	0	0
538	0	0	2	0	1	2	2	1	0	1	1	1	2	1	0	0	1	0	1	1	0	0	2	2	0	1	0	2	2	2	1	0	1	0	0	2	2	0	0	1	1	0	0	2	0	0	0	1	0
539	1	1	2	0	0	1	1	1	0	1	0	1	1	0	0	0	1	0	1	1	0	1	0	1	1	1	0	0	2	0	0	2	2	0	0	2	2	0	0	1	1	0	1	2	2	0	2	0	0
540	1	1	1	0	1	2	2	0	1	1	0	0	1	0	0	0	1	1	0	1	1	1	2	2	0	0	0	0	2	1	0	1	1	0	0	2	2	0	0	1	0	0	0	1	0	1	0	2	0
541	1	0	2	0	1	2	0	0	1	1	0	0	1	0	0	0	1	0	1	1	1	0	2	2	0	0	0	1	2	1	1	1	1	1	0	2	2	0	1	0	1	0	0	2	0	0	0	1	0
542	0	1	1	0	1	2	2	1	0	1	0	0	1	0	0	0	1	1	2	0	0	0	1	1	1	1	0	1	2	1	0	0	1	0	1	1	2	1	1	1	0	0	0	2	1	1	0	2	0
543	1	1	1	0	0	1	2	0	0	0	0	0	0	0	0	0	1	1	1	1	0	0	2	2	0	0	0	2	2	2	1	0	0	1	0	2	2	0	0	2	1	0	0	2	0	0	0	2	0
544	1	1	1	0	0	0	2	0	0	0	1	0	1	0	0	0	1	0	2	0	0	0	2	2	0	0	0	2	1	0	2	1	1	0	1	2	0	0	0	0	0	0	0	0	1	0	0	1	0
545	1	2	1	0	0	1	2	0	0	0	0	1	1	1	0	0	1	1	1	0	0	1	0	1	1	1	0	1	2	1	0	0	1	1	1	1	0	0	0	0	0	0	0	2	1	1	0	1	1
546	1	1	1	0	0	1	2	0	1	1	1	0	0	0	0	0	1	1	2	1	1	0	1	1	0	0	0	1	2	1	0	2	1	0	0	2	0	1	1	0	0	0	1	2	0	0	0	1	0
547	1	1	2	0	1	1	1	0	1	1	0	0	0	0	0	0	1	1	1	0	0	0	2	2	0	1	0	1	2	1	0	1	1	0	0	2	1	0	0	1	0	0	0	1	0	0	0	0	0
548	0	2	2	0	1	1	1	0	1	1	0	0	0	0	0	0	2	1	1	0	0	1	1	2	0	1	1	1	2	0	0	2	2	0	2	1	0	0	0	0	0	0	0	1	0	0	0	1	1
549	1	2	0	0	0	1	2	0	1	1	1	1	1	1	0	0	1	1	1	1	1	0	2	2	0	1	0	1	2	0	1	2	2	0	1	1	1	0	0	1	0	0	0	2	0	2	0	1	1
550	1	0	2	0	2	2	2	0	0	0	0	1	0	0	0	0	1	0	1	0	0	0	2	2	0	0	0	2	1	1	1	0	1	2	0	2	2	0	0	0	0	0	1	2	1	0	0	0	1
551	0	2	1	0	0	1	1	0	1	1	1	0	0	0	0	0	0	0	1	0	0	0	2	2	0	1	0	2	2	1	2	0	2	0	0	2	1	1	1	0	0	0	0	2	0	1	0	2	0
552	1	2	0	0	0	0	1	0	0	0	0	0	1	0	0	0	1	1	2	0	0	0	2	2	0	0	0	1	1	1	1	0	0	1	0	2	1	0	0	1	0	0	0	2	1	1	0	1	0
553	0	1	1	0	0	1	0	0	0	0	1	1	1	1	0	0	1	1	2	0	0	0	2	2	0	0	0	2	2	2	1	1	1	2	1	1	1	1	0	1	0	0	1	2	0	0	0	0	0
554	0	1	1	0	1	1	1	1	0	1	0	0	0	0	0	0	2	0	2	0	0	0	2	2	0	0	0	2	2	1	2	0	0	1	1	1	1	0	0	0	0	1	1	1	1	0	0	2	0
555	0	0	2	0	0	2	0	0	2	2	0	0	0	0	0	0	1	1	0	0	0	0	2	2	0	1	0	1	1	1	1	0	2	0	0	2	2	0	0	1	0	0	0	1	1	1	0	1	0
556	0	0	2	0	1	2	1	1	1	2	0	0	0	0	0	0	1	0	2	0	0	0	2	2	0	0	0	2	2	1	1	0	1	0	1	1	2	1	1	1	0	1	1	1	1	0	0	1	0
557	0	0	2	0	1	2	1	0	2	2	0	0	1	1	0	1	1	0	1	1	0	0	2	2	0	0	0	2	2	2	1	0	1	0	1	1	2	0	0	1	0	0	1	1	0	0	0	1	0
558	1	1	1	0	0	0	1	1	1	2	0	0	0	0	0	0	1	0	1	1	0	0	2	2	0	0	0	1	2	1	0	1	1	0	1	1	1	0	0	0	0	0	0	1	1	1	0	1	1
559	0	1	1	0	0	2	0	0	1	1	0	0	0	0	0	0	2	2	1	1	1	0	2	2	0	0	0	2	1	0	2	0	0	1	0	2	1	0	0	0	0	0	0	0	0	0	0	0	0
560	0	1	2	0	0	1	0	0	1	1	0	1	2	2	0	0	2	0	2	1	0	0	2	2	0	0	0	1	2	0	1	0	0	0	2	2	1	0	0	0	0	0	1	1	1	0	0	1	1
561	0	2	1	0	0	0	1	0	1	1	0	0	0	0	0	0	0	1	0	1	1	0	0	0	1	1	0	2	2	1	2	0	1	0	1	2	0	0	0	0	0	1	2	2	0	0	0	1	0
562	0	0	2	0	0	1	0	0	1	1	1	0	1	1	0	1	1	1	1	1	0	0	1	1	0	0	0	1	2	0	1	2	1	0	1	1	1	0	0	0	0	0	0	1	0	0	0	1	0
563	1	2	1	0	0	2	1	1	1	2	0	1	1	1	0	0	2	1	2	0	0	0	2	2	0	0	0	2	2	2	0	0	1	0	1	2	1	0	0	1	0	0	0	2	0	0	0	0	1
564	0	2	0	0	0	1	1	0	1	1	0	1	1	1	0	0	1	0	1	0	0	0	2	2	0	0	0	2	2	2	1	2	2	0	0	2	1	0	0	2	1	1	1	1	1	0	0	2	0
565	1	1	2	0	0	1	2	1	0	1	1	0	0	0	0	1	1	2	1	1	1	0	1	1	1	0	0	2	1	0	2	2	2	0	0	2	1	0	0	1	1	0	1	1	1	0	0	0	1
566	1	1	2	0	0	1	1	1	0	1	0	0	0	0	0	0	1	0	1	1	1	0	2	2	0	0	0	1	2	1	0	0	0	0	0	2	1	0	0	0	1	0	1	2	1	0	0	2	0
567	0	2	0	0	0	1	1	0	1	1	0	1	1	1	0	0	1	0	1	1	0	0	2	2	0	0	1	2	2	1	0	1	1	1	1	1	2	0	0	1	0	1	1	1	1	0	0	0	2
568	1	2	1	0	0	2	1	1	1	2	0	1	1	1	0	0	0	0	2	1	1	0	2	2	0	0	0	2	1	1	2	2	2	0	1	1	1	0	0	1	0	0	0	2	0	2	0	1	1
569	0	2	0	0	0	0	1	0	1	1	1	0	1	1	0	0	0	0	1	1	1	0	1	1	1	1	0	1	2	1	0	0	2	1	1	2	1	0	0	0	0	0	1	2	1	0	0	0	0
570	1	1	1	0	1	2	0	0	2	2	0	1	2	2	0	1	0	0	1	1	0	0	2	2	0	0	0	2	2	2	1	2	2	0	2	0	1	0	0	0	0	0	2	2	2	1	0	1	0
571	0	0	2	0	1	1	2	0	0	0	1	0	0	0	0	0	1	1	2	0	0	0	2	2	0	0	0	1	1	1	1	2	1	0	2	0	1	1	0	1	0	0	0	1	1	1	0	0	1
572	1	1	2	0	0	1	1	0	2	2	0	0	0	0	0	0	0	0	1	0	0	0	1	1	0	0	0	2	2	1	1	1	1	1	1	2	2	0	0	1	0	0	1	2	1	0	0	1	1
573	0	2	0	0	0	0	1	0	1	1	1	0	0	0	0	0	1	1	2	1	0	0	2	2	0	0	0	2	2	1	2	0	1	0	0	2	0	0	0	1	0	1	1	2	1	1	0	1	1
574	1	2	0	0	0	1	1	0	1	1	0	0	0	0	0	0	1	0	0	1	1	0	1	1	0	0	0	0	2	0	0	1	1	0	1	2	2	1	1	0	1	1	1	2	1	2	0	0	1
575	0	1	1	0	0	1	2	1	0	1	1	1	1	0	1	1	1	1	1	1	1	0	2	2	0	0	1	2	2	1	1	0	1	0	0	2	0	0	0	0	0	0	1	2	0	1	0	2	0
576	0	1	1	0	1	2	1	1	0	1	0	0	0	0	0	0	1	1	1	1	0	0	1	2	0	0	0	2	2	2	1	1	0	1	0	2	2	0	0	1	0	1	1	2	1	2	1	0	1
577	0	1	1	0	0	1	1	0	0	0	1	0	1	0	0	0	1	1	1	1	0	0	0	1	1	1	0	2	2	1	2	1	1	1	1	1	0	0	0	0	0	1	1	1	1	1	0	1	0
578	1	1	2	0	1	1	2	0	0	0	0	0	0	0	0	0	2	2	0	2	2	0	0	1	0	0	1	2	2	2	0	0	1	1	1	2	0	0	0	0	0	0	0	2	0	0	0	2	0
579	0	1	1	0	0	1	2	0	0	0	1	0	0	0	0	0	2	2	2	1	0	0	1	1	0	0	0	1	1	1	2	1	0	1	1	2	1	1	0	1	0	0	0	1	1	0	2	0	0
580	0	1	1	1	0	1	2	0	0	0	1	1	2	1	0	0	2	1	2	0	0	0	1	1	0	1	0	2	2	2	2	0	1	0	1	1	0	0	0	1	0	1	1	2	1	1	0	2	0
581	0	1	1	0	1	1	1	0	0	0	1	0	2	1	0	1	1	1	2	0	0	0	2	2	0	0	0	1	2	0	1	1	2	0	0	2	2	0	0	2	0	0	2	2	2	1	0	1	0
582	1	2	0	0	0	0	1	0	1	1	0	1	1	1	0	0	2	1	2	1	1	0	0	1	0	1	0	2	1	1	1	2	1	0	1	1	1	0	0	0	0	0	0	1	0	1	0	1	0
583	1	1	1	0	1	1	1	0	1	1	1	0	1	0	0	0	1	1	1	0	0	0	2	2	0	0	0	2	2	1	2	1	1	0	0	2	2	0	0	2	0	0	1	1	1	1	0	2	0
584	1	1	2	0	1	1	0	0	0	0	1	1	1	1	0	0	0	0	2	1	1	0	1	1	0	0	0	2	2	2	1	0	1	1	0	2	1	0	0	0	0	0	1	2	1	1	0	1	0
585	1	1	2	0	0	1	0	0	1	1	1	0	1	1	0	1	0	0	1	1	1	0	1	1	1	1	0	2	2	2	0	2	2	0	1	1	1	0	0	2	0	0	0	2	0	2	0	0	1
586	1	1	1	0	0	2	0	0	2	2	0	0	0	0	0	0	1	1	2	1	0	0	1	1	1	1	0	2	2	2	0	1	1	0	0	2	1	0	0	2	0	0	0	1	0	0	0	0	2
587	0	1	1	0	0	0	0	0	2	2	0	1	2	1	0	0	0	0	2	0	0	0	1	1	0	1	0	2	1	1	1	0	2	1	2	1	1	0	0	1	0	0	1	2	1	0	0	2	0
588	1	2	2	0	0	1	0	0	1	1	1	1	1	1	0	0	1	2	1	1	1	0	2	2	0	0	0	1	1	1	1	1	1	1	0	2	1	1	1	0	0	0	1	1	1	1	0	1	1
589	1	1	2	0	1	2	1	0	1	1	1	0	2	1	0	0	1	2	1	1	1	0	2	2	0	1	0	2	2	2	1	1	1	0	1	1	1	0	0	0	1	0	0	1	0	0	0	1	0
590	1	2	0	0	0	1	2	0	0	0	1	0	1	1	0	0	1	1	2	0	0	0	2	2	0	0	0	2	2	2	0	0	1	0	0	2	2	0	0	0	0	0	1	1	1	0	0	0	2
591	1	1	1	0	1	1	1	0	1	1	1	0	0	0	0	0	0	0	2	0	0	0	2	2	0	0	0	1	1	1	0	1	1	0	1	1	2	0	1	0	1	0	0	2	0	2	0	2	0
592	0	0	2	0	2	2	2	0	0	0	1	0	1	1	0	0	1	1	1	1	1	0	2	2	0	0	0	2	2	2	1	0	2	0	0	2	2	0	0	1	0	0	2	2	2	1	0	2	0
593	0	1	1	0	0	1	1	1	1	2	0	0	2	0	1	1	1	0	1	0	0	0	2	2	0	0	0	2	2	2	0	0	2	0	2	1	2	0	0	1	0	2	2	2	0	0	0	2	0
594	1	1	1	0	0	1	0	0	2	2	0	0	0	0	0	0	2	0	1	0	0	0	2	2	0	0	1	1	2	2	0	0	1	0	1	2	2	0	0	1	0	0	1	2	2	2	0	0	1
595	1	0	2	0	1	2	1	0	0	0	1	0	1	1	0	0	1	1	1	0	1	1	1	2	0	1	0	1	2	1	0	1	1	2	1	1	2	1	1	0	0	0	1	1	1	0	0	0	0
596	1	1	1	0	0	1	1	0	0	0	0	1	1	1	0	0	1	0	1	1	1	0	2	2	0	0	0	1	1	1	0	1	2	0	2	0	2	0	0	1	0	1	1	2	0	0	0	1	1
597	0	1	1	0	0	1	0	0	0	0	1	0	0	0	0	0	1	1	1	1	0	0	2	2	0	0	0	2	2	1	1	1	1	0	0	2	1	0	0	0	0	0	0	1	0	0	0	1	0
598	1	2	1	0	0	0	1	0	1	1	1	1	2	2	0	0	1	1	0	1	1	0	2	2	0	1	1	2	2	1	0	0	1	1	1	2	1	0	0	2	0	0	0	1	0	0	1	0	0
599	0	1	2	0	0	1	1	0	1	1	0	0	1	0	0	0	1	1	1	0	0	0	1	1	0	0	0	1	2	1	0	0	0	0	0	2	2	0	0	2	0	1	1	2	2	0	0	2	0
600	0	2	1	0	0	2	2	0	0	0	0	1	1	1	0	0	1	0	2	0	0	0	2	2	0	0	0	1	2	1	0	2	1	0	1	0	2	0	0	1	0	1	1	1	1	0	0	2	0
601	0	1	0	0	0	0	0	0	2	2	0	0	0	0	0	0	2	0	2	0	0	1	2	2	0	0	1	1	2	0	0	0	0	0	0	1	1	0	0	0	0	0	0	1	0	1	0	2	0
602	0	1	2	0	0	1	0	0	2	2	0	0	0	0	0	0	0	0	1	1	1	1	2	2	0	0	0	2	2	1	2	1	1	0	0	2	1	0	0	0	0	0	1	1	0	0	0	0	2
603	1	1	1	0	0	1	0	0	1	1	0	0	1	0	0	0	1	0	1	1	0	0	2	2	0	0	1	2	2	1	0	0	1	0	1	1	1	1	1	0	0	0	0	2	1	1	0	1	0
604	0	2	1	0	0	1	2	0	0	0	1	1	1	1	0	0	1	0	1	0	0	0	2	2	0	1	0	2	1	1	2	0	1	0	1	1	1	0	0	0	0	0	1	1	1	2	0	1	0
605	0	1	2	0	0	1	2	0	0	0	0	0	1	1	0	0	0	0	0	1	1	0	2	2	0	0	0	2	2	1	1	0	1	0	0	2	1	0	0	1	0	1	1	2	1	0	0	1	1
606	0	2	1	0	0	1	1	0	0	0	2	0	1	0	0	0	0	0	0	1	0	0	2	2	0	0	0	2	2	2	0	0	2	0	2	1	0	0	0	0	1	0	0	1	0	1	0	2	0
607	0	0	2	0	1	1	0	0	2	2	0	0	0	0	0	1	2	1	2	0	0	0	2	2	0	0	0	1	1	1	1	1	1	1	2	0	1	0	0	0	0	0	0	1	0	0	0	1	1
608	1	0	2	0	0	1	0	0	2	2	0	1	1	1	0	0	1	0	1	1	0	0	1	1	1	1	0	2	0	0	2	1	2	0	0	2	2	0	0	2	1	1	1	2	1	1	0	2	0
609	0	1	2	0	0	1	1	1	1	2	0	0	0	0	0	0	0	1	2	0	0	0	2	1	1	2	0	2	2	2	1	1	1	0	1	1	1	0	0	2	0	0	0	1	0	1	0	2	0
610	1	2	1	0	0	1	0	0	1	1	0	0	1	0	0	0	0	0	0	1	0	0	2	2	0	0	0	2	2	1	2	2	2	0	1	1	2	0	0	1	1	0	1	2	0	0	0	1	0
611	1	1	2	0	1	2	2	0	0	0	0	1	1	0	1	1	1	1	0	1	1	0	2	2	0	0	0	2	0	0	2	1	1	0	1	1	2	0	0	0	1	2	2	2	1	0	0	2	0
612	1	0	2	0	1	2	2	1	0	1	1	0	2	1	0	1	0	0	2	1	1	0	1	1	0	0	0	2	1	1	2	0	0	1	0	2	2	0	0	0	0	0	2	2	2	1	1	1	0
613	0	2	0	0	0	1	0	0	2	2	0	1	1	1	0	0	2	1	1	0	0	0	2	2	0	0	0	1	1	1	1	2	2	0	2	1	1	0	0	0	0	0	0	2	0	0	0	2	0
614	1	0	2	0	1	2	1	0	0	0	0	1	1	1	0	0	1	0	1	1	1	0	2	2	0	0	0	2	2	1	1	1	2	0	1	1	1	0	0	0	0	0	1	2	0	0	0	2	0
615	0	2	1	0	0	1	0	0	1	1	1	0	0	0	0	0	2	1	1	1	0	0	1	1	1	1	0	2	2	1	2	1	0	1	0	2	0	0	0	0	0	0	1	2	1	0	0	2	0
616	1	1	1	0	0	1	1	0	1	1	1	0	0	0	0	0	2	2	0	2	0	0	2	2	0	0	1	2	2	0	1	2	1	0	0	2	0	0	0	0	0	0	1	2	1	1	0	2	0
617	0	2	1	0	0	1	0	0	0	0	1	0	1	0	0	0	2	0	2	0	0	1	2	2	0	0	0	2	1	1	2	1	1	0	1	1	2	0	0	1	0	0	1	2	1	2	0	2	0
618	1	1	1	0	0	1	1	0	0	0	0	2	2	2	0	0	2	2	1	1	1	0	1	1	0	1	1	2	2	1	1	1	1	1	2	1	1	0	0	2	0	0	1	1	1	2	0	0	0
619	1	1	1	0	0	0	0	0	1	1	1	0	0	0	0	0	1	1	1	1	0	0	1	1	1	1	0	1	2	1	0	0	0	0	0	2	1	0	0	0	0	0	0	0	1	1	1	0	0
620	0	2	0	0	0	0	1	0	0	0	0	0	0	0	0	0	2	2	1	0	0	0	2	2	0	0	0	2	1	1	1	0	1	0	0	2	1	0	0	2	0	1	1	1	1	0	0	0	1
621	0	2	0	0	0	0	2	1	0	1	0	0	0	0	0	1	1	2	1	1	1	0	2	2	0	0	0	2	2	2	0	1	1	0	0	2	2	0	0	0	0	0	1	2	1	0	1	1	0
622	1	1	2	0	0	2	1	0	0	0	0	1	2	1	0	0	2	2	1	1	1	0	1	1	0	0	0	2	1	1	2	1	1	0	0	2	2	0	0	1	0	0	0	1	1	1	1	1	0
623	1	1	1	0	0	0	2	0	0	0	1	1	1	1	0	0	2	1	2	0	0	0	2	2	0	0	0	1	1	0	1	0	1	0	0	2	2	1	1	1	0	1	1	2	1	0	0	1	0
624	1	2	1	0	0	1	0	0	2	2	0	1	1	1	0	0	1	1	1	1	0	0	1	1	0	0	1	2	2	1	1	0	0	0	0	2	0	0	0	0	0	0	1	2	1	0	0	1	0
625	0	1	1	0	0	0	2	0	1	1	0	0	0	0	0	0	0	0	0	1	0	0	2	2	0	0	0	2	1	1	2	0	0	1	0	2	1	0	0	0	0	0	1	2	1	0	0	1	0
626	0	1	1	0	0	1	2	1	0	1	1	0	1	1	0	0	0	1	2	0	0	0	2	2	0	0	0	1	1	1	1	0	1	0	1	1	1	0	0	0	0	0	0	1	0	1	0	2	0
627	0	2	1	0	0	0	0	0	1	1	2	0	0	0	0	0	1	1	1	0	0	0	2	2	0	0	0	2	2	1	2	1	1	0	0	2	2	0	0	1	0	0	1	2	1	1	0	1	1
628	0	1	1	0	1	1	1	1	0	1	0	0	1	0	1	1	2	0	1	0	0	0	2	2	0	0	0	1	1	0	1	0	1	1	1	1	1	1	1	0	0	0	0	2	0	2	0	2	0
629	1	0	2	0	0	2	0	0	2	2	0	0	0	0	0	0	0	0	0	0	0	0	1	1	1	1	0	2	2	2	1	1	1	0	0	2	1	0	0	0	0	0	1	2	1	0	0	2	0
630	1	0	2	0	0	1	0	0	2	2	0	1	2	2	0	0	0	0	1	1	1	0	2	2	0	0	0	2	2	1	1	1	1	0	2	1	0	0	0	1	0	0	0	2	0	0	0	1	0
631	0	0	2	0	1	1	1	1	0	1	0	1	2	1	0	0	2	0	2	0	0	0	2	2	0	0	0	2	1	1	1	2	2	0	2	1	1	0	0	0	0	1	1	2	0	0	0	1	0
632	1	1	1	0	0	1	1	1	1	2	0	0	1	0	0	0	1	1	1	1	0	0	2	2	0	1	0	2	2	2	2	1	2	0	1	2	1	0	0	0	0	1	1	1	1	1	0	1	0
633	1	1	2	0	0	2	0	0	0	0	1	1	2	1	1	1	2	2	1	0	0	1	1	2	0	0	0	0	1	0	1	1	1	1	0	2	1	0	0	0	0	0	1	1	0	0	0	2	0
634	0	0	2	0	0	1	0	0	2	2	0	0	0	0	0	0	1	0	2	0	0	0	2	2	0	1	0	2	2	2	0	0	0	0	0	2	1	0	0	1	0	0	0	1	0	0	0	1	0
635	1	1	2	0	0	0	2	0	0	0	0	0	0	0	0	1	0	0	1	1	1	0	2	2	0	1	0	2	2	2	0	0	2	0	1	2	1	0	0	1	0	0	0	1	0	1	0	2	0
636	1	1	1	0	0	0	0	0	0	0	1	0	1	0	0	0	2	2	1	1	1	0	2	2	0	1	0	2	1	1	1	0	0	0	0	2	0	0	0	1	0	0	0	1	0	1	0	2	0
637	1	2	0	0	0	1	0	0	1	1	0	1	2	1	0	0	0	0	1	0	0	1	2	2	0	0	0	1	1	1	2	1	1	0	0	2	1	0	0	1	0	0	0	1	0	0	1	1	0
638	0	2	1	0	0	1	2	0	0	0	1	0	1	0	0	0	2	1	1	1	1	0	1	1	0	0	0	1	1	1	1	0	1	1	1	1	2	0	0	1	0	0	0	1	0	0	0	1	0
639	1	2	0	0	0	1	0	0	1	1	1	0	1	1	0	0	2	2	2	1	0	0	2	2	0	0	1	2	2	1	1	0	0	0	0	2	1	0	0	0	0	1	1	1	1	0	0	1	0
640	0	0	2	0	0	1	1	1	1	2	0	0	1	0	0	0	1	1	0	0	0	0	2	2	0	0	0	2	2	2	0	1	2	0	1	1	2	0	0	0	0	0	0	1	0	1	0	1	0
641	1	2	1	0	0	2	2	1	0	1	1	0	1	0	0	0	1	0	2	0	0	0	2	2	0	0	0	2	2	2	1	0	0	1	0	2	0	0	0	1	0	0	0	1	0	0	0	1	1
642	0	1	1	1	0	2	1	0	1	1	0	1	1	1	0	0	1	1	0	2	1	0	2	2	0	0	0	1	2	1	1	2	1	0	2	0	1	0	0	0	1	0	0	2	1	1	0	1	0
643	0	2	1	0	0	0	1	0	2	2	0	0	0	0	0	0	1	1	1	0	0	0	2	2	0	0	0	1	1	1	1	0	0	0	0	2	2	0	1	0	1	0	1	2	0	0	0	2	0
644	1	1	1	0	0	1	1	0	1	1	0	0	0	0	0	0	1	0	2	0	0	0	2	2	0	0	0	2	2	2	0	1	2	0	1	1	2	0	0	2	1	1	1	1	2	0	0	2	0
645	1	1	1	0	0	1	2	0	0	0	1	0	1	0	0	0	0	1	1	0	0	2	0	2	0	0	0	2	2	2	0	2	1	0	1	1	1	0	0	0	0	1	1	2	1	1	0	0	1
646	0	1	1	0	1	1	1	0	1	1	0	0	1	0	0	0	1	1	2	0	0	0	2	2	0	1	0	2	2	2	0	0	2	1	1	2	2	0	0	2	0	0	0	2	0	0	0	1	0
647	1	1	1	0	0	1	1	0	1	1	1	0	0	0	0	0	0	0	1	1	0	0	0	0	0	1	0	2	1	1	2	2	1	0	0	2	1	0	0	2	0	0	0	2	0	2	0	1	0
648	0	1	1	0	1	1	1	0	1	1	0	0	0	0	0	0	1	0	2	1	1	0	2	2	0	0	0	2	1	1	2	1	1	1	0	2	1	0	0	1	0	0	1	2	1	2	0	0	1
649	1	2	0	0	0	0	1	0	0	0	1	0	2	1	0	0	2	2	2	1	1	0	2	2	0	0	0	1	2	0	1	0	2	0	2	1	0	0	0	0	0	1	1	1	1	0	0	1	1
650	1	2	0	0	0	1	1	0	0	0	0	0	2	1	0	0	1	1	1	1	1	0	1	1	1	1	0	2	1	1	1	0	0	0	0	2	1	0	0	0	0	1	1	1	1	0	0	1	0
651	0	1	1	0	0	2	2	1	0	1	1	2	2	1	1	1	1	1	1	1	0	0	2	2	0	0	0	1	2	0	1	2	2	0	1	1	2	1	1	1	0	0	1	2	1	0	0	1	1
652	1	2	1	0	0	1	2	0	0	0	0	0	1	0	0	0	2	1	2	1	1	0	1	1	1	1	0	2	2	2	0	0	1	2	1	1	1	0	0	1	0	0	0	1	0	0	0	1	1
653	0	0	2	0	2	2	1	1	0	1	0	0	0	0	0	0	1	1	1	1	0	0	2	2	0	0	0	1	2	1	0	0	0	0	2	1	1	0	0	2	0	1	1	1	0	0	0	2	0
654	0	1	2	0	0	2	1	0	0	0	0	0	1	0	0	0	2	2	2	0	0	0	2	2	0	0	0	2	2	1	2	2	1	0	0	2	0	0	0	1	0	0	1	2	1	0	1	1	0
655	0	1	1	0	0	2	1	0	1	1	0	1	1	1	0	0	1	1	2	0	0	0	2	2	0	0	0	0	2	0	0	0	2	1	2	1	1	0	0	1	0	0	0	1	0	0	0	2	0
656	1	2	1	0	0	0	0	0	1	1	0	0	0	0	0	0	1	1	1	0	0	0	2	2	0	0	0	2	1	1	2	0	2	0	1	2	2	0	0	1	0	0	1	2	0	1	0	1	1
657	0	1	2	0	0	2	2	0	0	0	0	1	1	1	0	1	1	2	2	0	0	0	2	2	0	0	0	2	2	2	1	0	1	1	1	2	0	1	1	0	0	0	0	2	0	2	0	2	0
658	0	0	2	0	1	2	2	0	0	0	2	0	0	0	0	0	0	0	0	0	0	0	0	0	1	1	0	2	1	1	2	1	1	2	2	1	0	0	0	0	0	0	1	2	1	2	0	1	1
659	1	1	1	0	0	0	0	0	2	2	0	1	1	1	0	0	1	1	2	0	0	0	2	2	0	0	0	1	2	1	0	1	1	0	1	1	1	0	0	1	0	0	1	2	1	1	0	1	0
660	1	1	2	0	0	1	0	0	2	2	0	1	1	1	0	0	0	0	1	0	0	0	1	1	1	1	1	1	1	0	1	0	0	0	0	2	2	0	0	2	0	0	0	0	0	0	0	1	0
661	0	2	0	0	0	0	0	0	2	2	0	0	1	0	0	0	1	1	1	1	0	0	2	2	0	0	0	1	1	0	1	0	0	2	0	2	1	0	0	1	0	0	0	1	0	0	0	1	1
662	1	1	1	0	1	2	0	0	2	2	0	0	1	1	0	1	1	1	2	0	0	0	2	2	0	0	0	1	1	1	1	0	0	1	0	2	2	0	0	0	0	0	0	1	0	0	0	1	0
663	1	1	1	0	1	1	0	0	2	2	0	0	0	0	0	0	2	2	0	2	2	0	0	0	0	0	0	2	1	1	2	0	2	0	2	1	1	0	0	0	0	0	1	1	1	1	0	1	1
664	1	1	1	0	0	1	1	0	0	0	0	1	1	1	0	0	0	0	1	0	0	0	2	2	0	0	0	0	2	1	0	0	0	0	1	1	1	1	0	0	0	0	0	0	0	0	0	0	0
665	0	2	1	0	0	2	0	0	1	1	1	0	0	0	0	1	2	1	2	1	1	0	2	2	0	1	0	0	2	1	0	0	0	0	0	2	0	0	0	0	0	0	0	1	0	0	0	1	0
666	0	2	1	0	0	1	0	0	1	1	0	0	1	0	0	0	1	1	1	0	0	0	2	2	0	0	1	2	1	0	1	2	2	0	1	1	1	0	0	0	0	0	0	1	0	1	0	2	0
667	0	0	2	0	0	1	0	0	2	2	0	2	2	1	1	1	2	2	1	1	0	0	2	2	0	0	1	2	2	1	0	0	1	0	1	1	2	0	1	0	1	0	0	0	1	1	0	1	1
668	0	2	0	0	0	0	2	0	0	0	2	0	0	0	0	0	1	0	1	2	1	0	2	2	0	0	0	2	2	1	2	2	2	0	1	2	2	0	0	1	0	0	0	2	1	0	1	1	0
669	0	1	2	0	0	2	1	0	1	1	1	1	1	1	0	0	1	0	2	0	0	0	2	2	0	0	1	2	2	1	0	0	1	1	1	1	0	0	0	0	0	0	0	2	0	0	0	2	0
670	1	1	2	0	0	2	2	0	0	0	0	1	2	1	0	0	2	2	1	1	1	0	1	2	0	0	0	2	2	1	0	1	2	1	2	2	2	0	0	2	0	0	1	2	1	0	0	1	0
671	0	1	1	0	0	0	2	0	0	0	0	0	1	1	0	0	0	0	0	0	0	0	2	2	0	0	0	1	2	1	0	1	1	2	2	1	2	0	0	1	0	0	0	2	0	0	1	0	0
672	1	1	2	0	0	1	1	0	1	1	1	0	1	1	0	1	2	1	1	0	0	0	2	2	0	0	0	1	2	2	0	2	2	0	2	0	1	0	0	0	0	0	0	2	0	0	0	2	0
673	1	2	1	0	0	2	1	1	0	1	0	1	1	1	0	0	1	1	1	0	0	0	2	2	0	0	0	2	1	0	2	0	0	1	0	2	2	0	0	0	0	0	1	1	1	0	1	0	0
674	0	1	1	0	0	1	2	1	0	1	1	0	2	1	0	1	1	0	2	1	1	1	2	2	0	0	0	2	2	1	1	0	0	0	0	2	1	0	0	0	0	0	1	2	1	1	0	1	1
675	0	1	2	0	0	2	2	1	0	1	1	0	0	0	0	0	1	0	0	1	1	0	2	2	0	0	0	2	2	1	1	1	1	0	1	2	1	0	0	0	1	1	1	1	1	0	0	0	2
676	0	0	2	0	2	2	0	0	2	2	0	0	1	1	0	0	1	0	1	0	0	1	1	2	0	0	0	2	1	0	1	1	2	0	1	2	2	0	0	1	0	0	0	1	0	1	0	2	0
677	1	1	0	0	0	1	1	0	0	0	0	0	1	0	0	0	1	1	1	1	1	0	2	2	0	0	0	1	2	1	0	0	0	0	0	2	2	0	0	2	0	0	1	2	1	2	0	2	0
678	0	2	0	0	0	1	1	0	0	0	1	0	2	1	0	1	2	2	1	1	1	0	2	2	0	0	0	1	2	1	0	1	1	0	1	1	1	0	0	0	0	0	0	2	1	1	0	1	0
679	0	1	1	0	1	1	0	0	1	1	2	0	1	0	0	0	1	1	1	0	0	0	2	2	0	0	1	2	2	1	0	0	0	2	0	2	1	0	0	0	0	0	0	2	0	0	0	1	1
680	1	0	1	0	0	0	0	0	1	1	1	0	0	0	0	0	0	0	2	1	1	1	2	2	0	1	0	1	2	0	1	2	1	0	1	1	0	0	0	0	1	0	1	1	1	0	0	2	0
681	0	1	1	0	0	2	1	1	1	2	0	0	0	0	0	0	0	1	0	1	1	0	1	1	1	1	0	0	1	0	1	2	2	0	1	1	2	0	0	2	0	0	0	2	0	0	0	2	0
682	1	2	0	0	0	1	2	0	0	0	0	0	0	0	0	0	1	1	2	0	0	0	1	1	0	1	0	2	2	1	1	1	1	0	2	2	1	0	0	0	0	0	0	1	0	1	0	1	0
683	0	1	1	0	1	2	0	0	2	2	0	0	0	0	0	0	2	2	2	0	0	0	2	2	0	0	0	1	2	1	1	2	2	0	2	0	1	0	0	0	0	1	2	2	0	0	0	0	1
684	0	2	1	0	0	0	1	1	1	2	0	1	1	1	0	0	2	2	2	1	0	0	2	2	0	1	0	2	2	1	0	0	1	0	1	1	0	0	0	0	0	1	1	1	0	0	2	0	0
685	1	1	1	0	1	1	0	0	1	1	1	0	0	0	0	0	0	0	2	0	0	0	2	2	0	0	0	1	2	1	0	2	1	0	1	1	2	0	0	2	0	1	1	2	1	0	0	2	0
686	1	1	1	0	0	0	2	0	1	1	1	0	0	0	0	0	0	0	0	0	0	1	1	2	0	0	0	1	2	0	1	0	1	0	0	2	1	0	0	0	0	0	1	2	1	0	2	0	0
687	0	1	1	0	0	1	1	2	0	2	0	0	0	0	0	0	0	0	0	1	1	0	0	1	1	1	0	2	1	1	1	1	0	0	0	2	2	1	1	1	0	0	1	2	1	2	0	2	0
688	0	0	1	0	0	0	1	0	1	1	0	0	1	0	0	0	0	1	2	0	0	0	1	1	1	1	0	2	2	2	1	1	1	1	1	1	1	1	0	0	0	1	1	2	1	2	0	1	1
689	0	1	1	0	0	2	1	0	0	0	0	0	0	0	0	0	2	1	1	0	0	0	2	2	0	0	0	2	2	2	1	2	1	0	0	2	1	0	0	1	0	1	1	1	1	0	0	0	0
690	1	1	1	0	0	2	2	1	0	1	0	0	0	0	0	0	1	1	1	0	0	0	2	2	0	0	0	2	2	1	2	2	1	0	0	2	0	0	0	0	0	0	0	2	0	1	1	0	0
691	1	1	2	0	1	2	1	0	1	1	0	0	0	0	0	0	1	1	2	0	0	0	2	2	0	0	0	2	2	1	1	1	2	0	0	2	2	0	0	1	0	1	1	2	1	0	0	2	0
692	0	2	2	0	0	1	1	1	1	2	0	0	1	1	0	0	1	0	2	1	1	0	2	2	0	0	0	1	2	1	1	0	0	0	0	2	0	0	0	0	0	0	2	2	1	1	0	1	0
693	0	1	2	0	0	0	1	1	1	2	0	0	1	0	0	0	1	0	1	0	0	1	2	2	0	0	0	2	2	2	0	2	1	0	1	1	2	0	0	2	1	1	1	1	1	0	0	0	0
694	1	0	2	0	2	2	2	0	0	0	0	1	1	1	0	0	1	0	2	1	1	0	2	2	0	0	0	2	2	2	1	1	1	1	2	0	1	0	0	0	0	0	0	2	1	1	0	1	1
695	1	1	1	0	0	0	2	1	0	1	1	0	1	1	0	0	1	1	1	1	1	0	1	1	0	0	0	1	2	1	0	1	1	0	0	2	1	0	0	1	0	0	2	2	2	1	0	2	0
696	0	2	0	0	0	1	2	1	0	1	0	0	0	0	0	0	2	1	2	1	1	0	2	2	0	0	1	2	2	2	0	1	2	0	0	2	1	0	0	1	0	0	0	1	1	1	0	2	0
697	1	1	1	0	0	1	2	1	0	1	1	0	1	0	0	1	2	1	2	1	1	0	2	2	0	0	0	1	2	1	0	1	1	1	1	1	1	0	0	0	0	0	1	1	1	0	0	2	0
698	0	1	2	0	0	0	0	0	0	0	1	0	0	0	0	0	2	1	2	1	1	0	1	1	0	0	0	2	2	2	1	1	1	0	1	1	0	0	0	0	0	0	2	2	1	1	0	2	0
699	1	0	2	0	0	1	1	1	1	2	0	0	0	0	0	0	0	0	2	1	1	0	2	2	0	0	0	2	2	2	0	0	1	1	0	2	0	0	0	0	0	0	0	1	0	1	1	1	0
700	0	2	1	1	0	1	1	0	0	0	0	0	0	0	0	1	0	0	2	1	1	1	0	1	1	1	0	2	2	1	1	1	1	0	1	1	2	0	0	1	0	0	0	1	0	0	0	1	1
701	0	0	2	0	0	2	2	0	0	0	0	1	2	2	0	0	0	0	2	1	1	0	1	1	1	2	0	2	2	2	0	0	1	1	0	2	1	0	0	2	0	0	1	2	1	2	0	2	0
702	1	1	1	0	1	1	1	1	1	2	0	0	1	1	0	0	1	1	0	1	0	0	2	2	0	0	0	1	2	1	1	2	1	0	1	1	2	1	1	1	0	0	1	2	1	1	0	0	0
703	0	1	2	0	0	2	0	0	1	1	1	1	1	1	0	0	1	0	1	0	0	0	2	2	0	0	0	1	2	1	0	1	0	0	0	2	2	0	0	1	0	1	1	2	2	1	0	1	0
704	0	1	2	0	0	2	1	0	0	0	0	1	1	1	0	0	1	1	2	1	0	0	2	2	0	0	0	0	2	0	0	0	1	1	2	1	1	0	0	1	0	0	0	0	1	1	0	0	0
705	0	1	2	0	1	2	2	0	0	0	0	0	0	0	0	0	1	1	1	0	0	0	1	1	0	1	0	2	2	2	0	2	1	0	1	1	2	1	1	1	0	0	0	1	1	1	0	2	0
706	0	1	1	0	1	2	1	1	1	2	0	0	0	0	0	0	1	1	2	1	0	1	2	2	0	0	0	2	2	1	2	1	2	0	1	1	1	0	0	1	0	1	1	2	0	0	0	2	0
707	0	1	2	0	0	0	0	0	0	0	1	0	1	1	0	1	2	0	1	1	1	0	2	2	0	0	0	2	1	1	1	0	1	0	1	2	2	0	0	0	1	0	0	2	0	0	0	2	0
708	1	2	2	0	0	1	0	0	1	1	0	0	2	2	0	0	2	0	2	1	1	0	2	2	0	1	0	2	2	2	1	2	2	0	2	0	1	0	0	0	0	0	0	2	0	0	0	2	0
709	1	1	1	0	0	0	2	0	0	0	1	1	2	1	0	0	1	0	1	1	1	0	2	2	0	0	0	2	1	1	2	1	1	0	0	2	1	0	0	0	0	0	0	1	0	1	0	1	0
710	0	2	1	0	0	1	1	1	1	2	0	2	2	1	1	1	2	0	1	0	0	0	2	2	0	1	0	2	2	0	1	0	1	1	0	2	0	0	0	0	0	2	2	2	1	0	0	1	1
711	0	1	2	0	0	1	0	0	0	0	1	0	1	1	0	0	1	0	1	1	1	0	2	2	0	0	0	2	1	0	2	1	1	0	0	2	1	0	0	0	0	1	1	2	0	2	1	0	0
712	0	1	2	0	0	2	2	0	1	1	1	0	2	2	0	0	0	1	1	0	0	0	2	2	0	1	0	1	2	0	1	0	0	0	0	2	2	0	0	1	0	0	2	2	2	1	0	1	0
713	0	2	1	0	0	0	0	0	2	2	0	1	2	2	0	0	1	0	2	0	0	0	1	1	1	1	0	1	2	1	0	2	1	0	1	0	1	1	1	0	0	0	0	1	0	0	0	1	1
714	1	2	0	0	0	1	2	0	1	1	1	0	0	0	0	0	2	0	2	0	0	0	1	1	0	1	0	1	2	1	0	0	1	2	1	1	2	0	1	0	2	0	1	2	2	1	0	2	0
715	1	1	1	0	0	1	0	0	2	2	0	0	1	1	0	1	2	2	2	0	0	0	2	2	0	1	0	2	2	1	0	1	1	0	2	1	2	0	0	1	0	0	1	2	1	1	0	0	2
716	0	2	0	0	0	1	1	1	1	2	0	0	2	0	0	0	1	0	2	0	0	0	2	2	0	0	0	1	1	0	2	1	1	1	0	2	2	0	0	1	0	0	0	2	0	1	0	0	0
717	1	1	1	0	0	1	1	0	0	0	1	1	2	1	0	0	2	1	2	1	1	0	2	2	0	1	0	2	2	2	0	1	1	0	0	2	0	0	0	0	0	0	0	1	0	0	0	1	1
718	0	1	2	0	1	2	1	0	0	0	0	0	0	0	0	0	0	0	2	0	0	0	2	2	0	0	1	2	2	1	0	0	0	0	0	2	1	0	0	2	0	0	0	1	0	0	0	2	0
719	0	1	1	0	0	1	1	0	1	1	0	0	1	0	0	0	0	0	2	1	1	0	2	2	0	0	2	2	2	0	1	0	0	1	0	2	0	0	0	0	0	1	1	2	0	2	0	2	0
720	0	2	1	0	0	1	0	0	0	0	1	0	0	0	0	0	2	1	1	1	1	0	2	2	0	0	0	1	2	1	0	0	1	1	0	2	1	1	1	0	0	2	2	2	0	0	0	2	0
721	0	1	2	0	0	2	2	0	0	0	2	0	2	0	0	0	0	0	2	1	1	0	2	2	0	1	0	2	2	2	0	1	1	0	1	1	1	0	0	1	1	0	0	0	1	0	0	2	0
722	0	0	2	0	0	1	2	0	0	0	1	1	1	1	0	0	2	1	2	1	1	0	2	2	0	2	0	1	2	1	0	0	0	1	0	2	1	0	0	0	0	0	0	2	0	0	0	1	1
723	1	1	2	0	0	1	1	1	0	1	0	1	1	1	0	0	0	0	0	1	0	0	2	2	0	0	1	2	2	1	0	2	2	0	0	2	1	1	0	0	0	0	0	1	0	0	0	2	0
724	1	1	1	0	0	1	1	0	0	0	1	0	0	0	0	0	1	1	1	1	1	0	0	0	1	1	0	2	2	2	1	1	1	1	1	1	0	0	0	0	0	0	0	2	0	0	0	2	0
725	1	2	0	0	0	1	1	0	1	1	0	1	1	1	0	0	1	1	2	0	0	0	1	1	0	1	0	2	1	1	1	1	1	1	2	0	0	0	0	0	1	0	0	2	1	1	0	2	0
726	1	0	2	0	0	1	2	0	0	0	0	0	0	0	0	0	1	1	2	1	1	0	2	2	0	1	0	2	2	2	0	0	0	0	0	2	1	0	0	0	0	0	0	2	0	0	1	0	0
727	0	1	1	0	0	1	2	0	0	0	1	0	2	1	0	1	0	1	1	0	0	0	2	2	0	2	0	2	2	2	1	0	1	0	1	1	2	0	0	1	0	0	0	2	0	2	0	1	1
728	0	0	2	0	0	1	2	0	0	0	0	1	2	1	0	0	2	1	2	1	1	0	2	2	0	0	0	2	1	1	1	1	1	0	1	2	1	0	0	1	0	1	1	2	0	0	0	0	1
729	0	1	1	1	1	2	1	0	1	1	1	0	1	1	0	0	2	2	1	1	1	0	2	2	0	0	0	0	2	0	0	2	2	0	0	2	2	0	0	0	0	0	0	1	0	1	0	1	0
730	0	1	2	0	1	2	2	1	0	1	1	1	1	1	0	0	0	0	1	1	1	0	2	2	0	0	0	2	2	2	1	2	1	0	1	1	1	1	0	0	0	0	0	0	1	1	1	1	1
731	1	2	1	0	0	1	2	0	1	1	0	0	2	1	0	1	0	0	0	2	0	0	2	2	0	0	0	2	2	2	0	0	2	0	0	2	2	0	1	0	1	0	0	1	1	0	0	2	0
732	1	1	1	0	0	2	0	0	2	2	0	1	1	1	0	0	2	2	0	2	0	0	2	2	0	1	1	1	2	2	0	0	0	1	2	2	0	0	0	0	0	0	0	1	0	0	0	1	1
733	0	1	1	0	0	1	2	0	1	1	1	1	2	2	0	1	0	1	1	0	0	1	2	2	0	0	0	2	2	2	1	1	0	1	0	2	1	0	0	0	0	0	0	2	0	0	0	2	0
734	1	1	2	0	0	1	1	0	2	2	0	0	1	0	0	1	1	0	1	0	0	0	2	2	0	0	0	2	2	2	1	0	0	0	0	2	2	1	1	0	0	0	0	2	0	0	0	2	0
735	0	0	1	0	0	0	2	0	0	0	1	1	1	0	1	1	0	0	0	1	1	0	1	1	1	1	0	2	2	1	1	1	1	0	1	1	1	0	0	1	0	0	0	1	0	0	0	0	2
736	0	1	2	0	0	1	1	0	1	1	0	1	2	1	0	0	1	1	1	0	0	0	2	2	0	0	0	1	2	0	0	2	1	0	0	2	0	0	0	0	0	2	2	2	0	2	1	0	0
737	0	2	0	0	0	0	2	1	0	1	1	0	1	1	0	0	2	1	1	1	1	0	2	2	0	0	0	2	2	1	2	1	2	1	1	2	1	0	0	1	0	0	0	2	0	0	0	2	0
738	0	0	2	0	0	1	2	1	0	1	1	0	2	0	0	0	1	1	1	1	0	0	1	1	0	1	0	2	2	2	0	0	0	0	0	2	1	0	0	1	0	0	1	1	1	2	0	1	1
739	1	0	2	0	1	2	1	0	2	2	0	0	0	0	0	0	1	1	1	1	0	1	2	2	0	0	0	1	2	1	1	1	1	0	0	2	1	0	0	0	0	0	0	1	0	1	1	1	0
740	1	1	1	1	0	2	1	0	1	1	0	0	0	0	0	0	0	0	2	0	0	0	2	2	0	0	0	2	1	1	2	0	0	0	0	2	1	0	0	0	0	0	1	2	2	0	1	0	0
741	0	1	2	0	0	2	0	0	2	2	0	1	2	1	0	0	1	0	1	0	0	0	2	2	0	0	0	2	2	1	0	1	1	0	0	2	1	1	1	0	0	0	0	2	0	0	0	1	0
742	1	0	2	0	0	2	1	1	1	2	0	0	1	0	0	0	1	0	1	1	1	0	2	2	0	0	0	1	2	1	1	1	1	0	2	1	1	0	0	0	0	0	0	2	1	1	0	2	0
743	0	1	1	0	0	1	1	1	1	2	0	1	1	0	1	1	1	1	1	1	1	0	2	2	0	0	0	1	2	0	1	1	1	1	1	2	1	0	0	2	0	1	1	2	1	1	1	1	0
744	0	2	0	0	0	0	1	1	1	2	0	0	1	0	0	1	2	0	2	0	0	0	1	1	1	1	2	2	2	0	1	1	0	1	0	2	1	0	0	0	0	0	0	1	0	0	0	2	0
745	0	1	1	0	0	1	0	0	1	1	1	1	1	1	0	1	2	1	0	2	1	1	1	1	0	0	0	0	1	0	1	1	1	0	1	1	1	0	0	1	0	0	0	2	0	0	1	0	0
746	1	2	1	0	1	1	2	0	0	0	0	1	1	1	0	0	1	0	2	0	0	0	2	2	0	0	0	2	2	2	2	0	1	1	1	1	2	1	1	1	0	0	0	1	0	1	0	0	0
747	0	1	1	0	0	1	2	0	0	0	1	0	0	0	0	0	0	1	2	0	0	0	1	1	0	0	0	2	2	2	0	1	1	1	2	1	1	1	1	0	0	0	0	2	0	0	0	2	0
748	0	2	1	0	0	1	0	0	1	1	0	0	0	0	0	0	1	0	2	0	0	0	1	1	0	1	1	2	2	1	0	2	2	1	0	2	2	0	0	2	0	0	0	2	1	1	0	1	1
749	1	1	1	0	0	1	1	0	1	1	1	0	1	0	0	0	1	0	0	1	1	0	1	1	0	0	0	2	0	0	2	1	1	0	2	1	1	0	0	2	0	1	1	1	1	0	1	0	0
750	0	0	2	0	1	2	2	0	0	0	1	0	0	0	0	0	1	0	1	1	0	0	2	2	0	0	0	2	2	2	0	1	1	0	1	1	1	0	0	1	0	0	0	1	0	0	0	1	0
751	0	2	0	0	0	0	1	0	1	1	0	2	2	2	0	0	2	1	1	1	1	0	1	1	1	1	0	2	1	0	1	1	1	0	0	2	2	0	0	2	1	0	0	0	2	0	0	2	0
752	0	1	2	0	0	2	1	0	1	1	0	0	1	0	0	1	2	0	2	0	0	0	2	2	0	0	0	2	2	1	1	0	1	0	1	2	2	0	0	2	0	1	1	1	1	0	0	0	1
753	1	0	2	0	0	1	2	1	0	1	0	0	0	0	0	0	1	1	1	1	1	0	2	2	0	0	0	1	1	1	0	0	0	0	0	2	1	0	0	1	0	0	0	1	0	0	0	1	1
754	1	0	2	0	0	1	2	0	0	0	0	1	2	1	0	0	1	1	0	2	2	0	2	2	0	0	0	2	1	0	2	1	0	2	1	2	2	0	1	0	1	0	0	1	0	0	0	2	0
755	1	0	2	0	0	1	0	0	2	2	0	0	1	1	0	0	1	1	1	0	0	0	2	2	0	0	0	1	2	1	0	0	1	1	0	2	2	1	1	0	0	0	1	2	1	2	1	0	1
756	0	1	1	0	0	0	2	1	0	1	1	1	1	1	0	0	1	1	1	1	1	0	1	1	1	1	0	2	1	1	1	1	2	0	1	1	2	0	0	0	1	0	1	2	1	0	0	1	0
757	0	2	1	0	0	0	2	0	1	1	0	0	1	0	0	0	1	2	1	1	1	2	0	2	0	0	0	1	1	1	1	2	1	0	0	2	1	0	0	1	0	0	0	1	0	0	2	0	0
758	1	1	1	0	0	1	1	1	1	2	0	0	1	1	0	0	0	0	1	0	0	0	2	2	0	0	0	2	1	1	2	0	1	1	0	2	1	0	0	1	0	1	1	1	0	0	0	2	0
759	1	1	2	0	0	2	1	0	1	1	1	0	0	0	0	0	1	0	1	0	0	0	2	2	0	0	0	1	2	0	1	0	0	1	1	1	1	1	1	0	0	0	1	1	1	1	0	0	1
760	0	1	1	0	0	1	1	0	1	1	0	2	2	1	1	1	2	2	1	1	1	0	1	1	0	0	0	2	0	0	2	0	1	0	1	1	2	0	0	1	1	1	1	1	1	0	1	1	0
761	1	1	2	0	0	2	1	1	1	2	1	0	0	0	0	0	1	1	0	1	1	1	1	2	0	0	0	1	2	1	0	0	1	0	1	1	2	0	0	2	0	0	1	2	0	2	0	1	1
762	1	0	2	0	1	1	2	0	1	1	0	0	0	0	0	0	1	1	1	0	1	0	2	2	0	0	0	1	2	0	0	0	1	0	1	1	1	0	0	0	0	0	0	0	1	0	0	1	0
763	0	1	1	0	0	2	0	0	2	2	0	0	0	0	0	0	1	0	0	1	1	0	2	1	1	2	0	2	1	1	1	1	1	0	1	2	0	0	0	0	0	0	1	2	1	2	0	2	0
764	1	1	2	0	0	2	0	0	2	2	0	0	1	1	0	0	2	2	2	0	0	1	2	2	0	0	0	2	1	1	1	1	1	2	1	1	1	0	0	0	0	0	0	0	1	1	0	2	0
765	1	1	1	0	0	1	2	0	1	1	1	0	0	0	0	0	2	0	0	1	1	0	1	1	1	1	0	2	2	1	1	1	1	0	0	2	1	0	0	1	0	0	0	2	0	0	0	2	0
766	1	1	1	0	0	0	1	0	1	1	1	0	1	0	0	0	1	1	0	1	1	0	1	1	0	0	1	2	2	1	0	1	2	0	0	2	0	0	0	1	0	1	1	2	1	0	1	1	0
767	1	1	1	0	0	0	1	0	0	0	0	1	1	2	0	0	1	1	1	0	0	0	2	2	0	1	0	2	2	2	1	0	1	0	1	1	1	0	0	1	0	0	0	2	0	0	0	1	0
768	1	2	0	0	0	0	0	0	1	1	1	0	1	1	0	0	1	1	1	0	0	0	2	2	0	1	0	1	2	1	0	0	2	0	0	2	1	0	0	0	0	1	1	1	0	1	0	2	0
769	1	2	1	0	0	2	0	0	2	2	0	1	1	0	1	1	1	1	1	0	0	0	2	2	0	0	0	2	2	2	1	0	0	0	0	2	2	0	0	1	0	0	0	0	0	0	0	2	0
770	1	1	1	0	0	0	2	0	0	0	0	1	2	1	0	0	0	0	1	1	1	0	2	2	0	0	1	2	2	1	0	1	1	1	0	2	1	0	0	2	0	1	1	1	1	0	0	2	0
771	1	2	0	0	0	0	1	1	1	2	0	0	0	0	0	0	0	0	2	0	0	0	2	2	0	0	0	2	1	0	2	0	1	1	1	1	1	1	1	0	0	1	1	2	2	1	0	1	1
772	1	2	0	0	0	0	0	0	1	1	1	0	1	0	0	0	1	0	1	2	1	0	2	2	0	0	0	1	2	1	1	0	0	0	0	2	2	0	0	1	0	1	1	1	1	0	0	1	0
773	1	1	1	0	0	1	0	0	1	1	1	0	0	0	0	0	0	0	0	1	1	0	2	2	0	0	0	2	2	2	1	1	1	0	0	2	1	0	0	1	0	0	0	2	1	1	0	2	0
774	0	0	2	0	1	2	1	1	1	1	0	0	1	0	0	0	1	1	0	2	2	0	2	2	0	0	0	1	2	1	0	0	1	0	1	1	2	0	0	0	0	0	1	1	1	2	0	0	1
775	0	0	2	0	0	1	2	0	1	1	0	1	1	1	0	0	0	0	0	1	0	0	2	2	0	0	0	1	1	1	1	0	1	0	1	2	1	0	0	0	0	0	0	2	1	1	0	2	0
776	0	0	1	0	0	1	0	0	2	2	0	0	1	0	0	0	2	1	1	0	0	0	2	2	0	0	0	2	1	1	2	0	1	1	1	2	0	0	0	0	0	0	0	2	0	0	0	1	0
777	0	1	1	0	0	2	1	1	1	2	0	1	1	0	1	1	1	0	1	0	0	0	2	2	0	0	0	2	2	2	0	0	0	1	1	1	1	0	0	2	0	0	0	1	0	0	0	1	1
778	1	2	0	0	0	1	1	1	1	2	0	2	2	2	0	0	1	1	0	0	0	0	2	2	0	0	0	2	1	1	2	1	0	1	1	2	1	0	0	1	0	0	0	2	0	0	1	0	0
779	1	1	2	0	0	1	1	1	0	1	0	0	0	0	0	0	2	1	1	0	0	0	2	2	0	0	1	2	2	1	1	1	2	0	0	2	1	0	0	2	0	0	1	1	1	1	0	2	0
780	1	0	2	0	0	1	1	1	0	1	0	0	0	0	0	0	1	0	1	1	1	1	2	2	0	0	0	2	2	1	1	1	1	0	0	2	2	0	0	2	1	0	0	2	0	0	0	2	0
781	1	1	1	0	0	2	1	1	0	1	0	0	2	1	0	1	2	1	0	1	1	0	0	1	0	0	0	1	1	0	1	0	1	0	0	2	1	0	0	1	0	0	1	1	1	0	0	0	1
782	0	0	1	0	0	1	2	1	0	1	0	0	1	1	0	1	1	0	1	0	0	1	2	2	0	0	0	2	2	2	1	0	1	1	0	2	1	0	0	2	0	0	0	1	1	1	0	2	0
783	0	1	2	0	1	1	2	0	0	0	0	0	0	0	0	0	1	1	0	0	0	0	2	2	0	1	0	2	0	0	2	1	2	0	1	1	2	0	0	1	0	0	1	1	1	1	0	2	0
784	1	2	1	0	0	0	0	0	2	2	0	0	1	0	0	0	1	0	1	0	0	1	2	2	0	0	1	2	2	1	0	1	0	0	0	2	0	0	0	0	0	0	1	2	1	1	0	1	0
785	0	0	2	0	0	1	2	0	0	0	2	0	0	0	0	0	1	1	1	0	0	0	2	2	0	0	0	2	2	1	1	0	1	0	1	1	1	0	0	0	0	0	0	0	0	0	0	2	0
786	0	1	1	0	0	1	2	0	0	0	0	1	1	0	1	1	1	0	1	2	1	0	1	1	1	2	0	2	2	2	1	1	2	0	2	0	1	0	0	1	0	0	0	1	0	0	0	2	0
787	1	2	0	0	1	1	1	0	1	1	1	0	0	0	0	0	2	0	2	0	0	0	2	2	0	0	0	2	1	1	2	1	1	0	1	2	0	0	0	1	0	0	0	2	0	0	1	1	0
788	0	0	2	0	1	1	1	0	0	0	1	0	1	0	0	0	1	0	0	1	1	0	0	0	0	0	0	1	2	1	0	1	0	0	1	1	0	0	0	0	0	0	1	1	1	0	0	0	1
789	0	0	2	0	0	2	2	0	0	0	1	0	1	0	0	0	1	0	2	0	0	0	2	2	0	0	0	2	2	2	0	0	0	0	1	2	1	0	0	1	0	1	1	2	1	0	0	1	0
790	1	2	0	0	0	1	0	0	2	2	0	0	0	0	0	0	0	0	1	1	1	0	2	2	0	0	0	2	2	1	1	1	2	0	1	1	1	1	1	0	0	1	1	1	1	0	0	1	0
791	0	1	1	0	0	1	1	0	0	0	1	0	0	0	0	0	0	0	0	1	1	0	1	1	1	1	0	2	2	1	2	0	0	1	0	2	1	1	0	0	0	0	0	1	0	0	0	2	0
792	1	2	0	0	0	0	1	0	1	1	0	1	1	1	0	0	1	1	2	0	0	1	2	2	0	0	0	2	2	2	1	0	1	2	0	2	1	0	0	0	0	2	2	2	0	0	0	2	0
793	1	2	0	0	0	0	2	0	0	0	1	1	1	1	0	0	0	0	1	0	0	0	2	2	0	0	1	1	2	0	0	0	0	1	0	2	1	0	0	1	0	0	0	2	0	1	0	2	0
794	1	1	1	0	0	1	2	0	0	0	1	1	1	1	0	0	1	0	1	1	0	0	2	2	0	0	1	2	2	1	0	0	1	0	0	2	2	0	0	2	0	0	0	2	0	0	0	1	0
795	0	0	2	0	1	2	1	1	1	2	0	0	1	1	0	0	1	1	1	0	0	0	1	1	1	1	0	2	1	1	1	2	2	0	2	0	2	0	0	0	0	1	1	2	1	0	0	1	0
796	1	1	1	0	1	1	1	1	1	2	0	0	0	0	0	0	1	1	0	0	0	0	1	1	1	1	0	2	2	1	1	2	1	0	0	2	1	0	0	0	0	0	0	1	0	0	0	2	0
797	0	0	2	0	0	1	1	0	1	1	1	1	0	0	0	0	1	0	1	0	0	0	2	2	0	0	0	2	2	1	1	2	2	0	0	2	1	0	0	0	1	0	0	1	0	0	0	2	0
798	0	2	1	0	0	0	2	1	0	1	1	1	2	2	0	0	1	1	1	1	1	0	2	2	0	0	0	2	1	1	1	0	1	1	1	1	1	0	0	0	0	0	0	2	0	0	0	2	0
799	0	2	1	0	0	0	2	1	0	1	0	0	0	0	0	0	2	0	1	0	0	0	2	2	0	0	0	2	2	2	1	0	0	2	1	1	2	0	0	1	0	0	1	2	1	0	0	1	0
800	0	1	1	0	0	0	1	0	0	0	0	0	0	0	0	0	2	0	1	0	0	0	2	2	0	0	0	2	2	1	2	1	2	0	0	2	1	0	0	0	0	0	0	1	1	0	0	2	0
801	1	2	0	0	0	0	0	0	1	1	0	0	0	0	0	0	0	1	2	0	0	0	2	2	0	0	0	1	1	1	1	1	1	0	1	1	2	0	0	2	0	1	1	1	1	0	0	1	1
802	1	2	1	0	0	1	2	1	0	1	1	0	2	1	0	1	0	0	0	0	0	0	1	1	1	1	0	2	2	2	0	0	1	0	0	2	1	0	0	1	0	0	0	0	0	0	0	2	0
803	0	1	2	0	0	0	0	0	2	2	0	1	1	1	0	0	1	1	0	1	0	0	2	2	0	0	0	1	2	1	0	1	2	0	1	1	1	0	0	0	0	0	0	0	1	1	0	2	0
804	1	2	0	0	0	0	1	0	1	1	0	1	2	2	0	0	1	0	0	1	1	0	1	1	0	1	0	2	1	1	2	0	1	0	0	2	1	0	0	1	0	0	0	1	0	0	0	0	1
805	1	2	0	0	0	0	1	0	2	2	0	0	0	0	0	0	2	1	2	0	0	0	2	2	0	0	0	2	1	1	1	2	2	0	2	0	1	0	0	0	0	0	0	1	0	0	0	2	0
806	0	2	1	0	0	2	2	0	1	1	0	0	0	0	0	0	1	1	2	0	0	0	2	2	0	0	1	2	2	1	0	0	1	1	0	2	2	0	0	1	0	1	1	1	1	0	0	2	0
807	0	0	1	0	0	1	1	0	0	0	1	0	2	0	0	0	2	0	2	1	1	0	1	1	1	0	0	2	2	2	2	2	1	0	1	1	2	0	0	0	0	0	1	1	1	1	0	1	0
808	1	1	1	0	0	1	1	0	0	0	1	1	1	1	0	0	0	0	1	1	1	1	1	2	0	1	0	2	2	1	1	0	1	1	1	1	2	0	1	1	1	0	0	1	1	0	0	2	0
809	1	1	2	0	1	1	2	0	0	0	1	1	1	1	0	0	2	1	2	0	0	0	1	1	1	1	0	1	2	1	0	0	1	0	1	1	1	0	0	0	0	0	0	1	0	0	1	0	0
810	1	1	1	0	0	2	0	0	2	2	0	0	0	0	0	0	1	0	1	1	0	0	0	1	0	0	0	1	2	0	1	0	1	1	1	2	2	0	0	1	1	0	0	2	0	0	1	0	0
811	1	1	1	0	0	0	0	0	2	2	0	0	0	0	0	0	2	0	2	0	0	0	2	2	0	0	0	1	1	1	0	1	2	0	0	2	1	0	0	1	0	0	0	0	0	1	0	1	0
812	1	1	1	0	1	2	0	0	1	1	1	0	0	0	0	0	2	0	2	0	0	0	1	1	1	1	0	2	2	2	1	0	0	2	1	1	2	0	0	0	0	0	2	2	2	1	0	0	0
813	1	0	1	0	0	1	1	0	1	1	1	0	0	0	0	0	2	0	2	0	0	0	1	1	0	0	0	2	2	2	1	0	1	1	1	2	1	0	0	0	0	0	0	1	0	1	0	0	0
814	0	2	1	1	0	1	2	1	0	1	0	0	1	0	0	0	1	0	1	2	1	0	1	1	0	0	0	1	2	1	0	1	0	0	0	2	1	0	0	1	0	0	1	2	0	0	0	1	0
815	1	2	1	0	1	1	2	0	0	0	2	0	1	0	0	0	2	0	2	0	0	0	1	1	1	1	0	0	1	0	1	1	2	0	1	1	1	0	0	1	0	0	0	1	2	1	0	2	0
816	1	1	2	0	1	2	2	0	1	1	1	1	2	1	0	0	1	1	0	0	0	0	2	2	0	0	0	1	2	1	0	0	1	0	1	2	2	0	0	1	0	0	0	1	0	0	0	1	0
817	1	1	2	0	0	2	0	0	0	0	1	1	1	1	0	0	1	0	2	0	0	0	2	2	0	1	0	1	2	1	0	0	1	0	0	2	1	0	0	0	0	1	1	2	1	0	1	1	0
818	1	2	0	0	0	0	1	0	1	1	0	1	1	0	1	1	1	0	1	0	0	0	2	2	0	0	1	2	1	0	1	0	1	1	0	2	1	0	0	1	0	2	2	2	0	0	0	1	0
819	0	0	2	0	0	1	1	0	1	1	1	0	0	0	0	0	1	1	0	0	0	0	2	2	0	0	0	1	2	1	1	1	1	0	0	2	0	0	0	0	0	0	1	2	0	0	0	0	0
820	0	2	0	0	0	0	2	0	0	0	2	0	0	0	0	0	0	0	0	1	0	0	2	2	0	0	0	2	1	1	1	1	0	1	0	2	1	0	0	0	0	1	1	1	1	0	0	0	0
821	1	2	0	0	0	0	0	0	0	0	1	0	0	0	0	0	2	1	2	0	0	0	2	2	0	0	0	2	2	2	0	0	1	0	1	1	1	0	0	0	0	1	2	2	1	1	0	2	0
822	0	2	0	0	0	1	1	0	0	0	1	0	1	1	0	0	2	2	1	1	1	0	2	2	0	1	0	2	1	1	1	1	1	1	1	2	2	0	0	2	0	0	1	2	1	0	0	1	1
823	1	2	0	0	0	1	1	0	2	2	0	1	1	1	0	0	1	0	2	0	0	0	2	2	0	0	0	2	2	2	0	0	0	1	0	2	1	0	0	2	0	0	2	2	2	1	0	2	0
824	0	1	1	0	1	2	1	0	1	1	1	1	2	2	0	1	2	1	2	0	0	0	1	1	0	0	0	2	2	2	0	0	0	0	0	2	2	0	0	2	0	0	0	1	0	0	0	2	0
825	0	0	2	0	0	1	1	0	0	0	1	1	2	2	0	0	0	1	2	0	0	0	2	2	0	0	0	1	2	1	0	1	2	0	1	1	2	0	0	1	0	1	2	2	0	0	1	0	0
826	0	2	1	1	0	1	2	0	0	0	0	1	1	1	0	0	0	0	1	0	0	1	2	2	0	0	0	2	2	1	2	0	1	1	0	2	1	1	1	0	0	0	1	2	1	1	0	2	0
827	0	1	2	0	0	1	1	0	1	1	0	0	0	0	0	1	2	1	0	2	1	0	1	1	1	1	0	2	2	2	1	1	2	0	1	1	2	0	1	0	1	0	1	2	1	1	0	2	0
828	1	1	2	0	0	2	2	0	0	0	0	0	0	0	0	0	1	1	2	0	0	0	2	2	0	0	0	2	1	1	2	0	0	0	1	1	1	0	0	0	0	0	0	2	0	0	0	2	0
829	1	2	1	0	0	0	2	0	0	0	1	0	0	0	0	0	1	1	2	0	0	0	2	2	0	0	0	0	1	0	1	1	2	0	1	1	1	0	0	0	0	0	1	1	1	1	0	2	0
830	1	1	1	0	0	1	1	1	1	2	0	0	0	0	0	0	1	1	1	0	0	0	1	1	0	1	0	1	2	0	1	1	1	1	1	1	1	0	0	1	0	0	0	0	2	1	0	2	0
831	1	0	2	0	0	1	2	1	0	1	1	1	1	1	0	0	1	1	1	0	0	0	0	1	0	0	0	2	2	1	1	2	1	1	0	2	1	1	1	0	1	0	1	2	1	1	1	1	0
832	0	1	1	0	0	1	0	0	2	2	0	0	1	0	0	0	1	0	1	1	1	0	2	2	0	0	0	2	2	1	2	0	2	0	0	2	1	1	1	0	0	0	1	1	1	0	0	2	0
833	0	2	1	0	0	1	2	1	0	1	0	0	0	0	0	0	1	1	1	0	0	0	2	2	0	0	0	1	2	1	1	1	1	0	1	1	1	0	0	1	0	0	0	1	0	1	0	2	0
834	0	0	2	0	0	2	0	0	1	1	0	0	2	0	0	0	0	0	2	1	1	0	2	2	0	0	0	1	2	0	1	1	0	0	0	2	2	0	0	1	1	0	1	2	1	1	0	1	1
835	1	0	1	0	0	1	2	0	0	0	2	0	0	0	0	0	2	2	0	2	2	0	2	2	0	0	0	2	0	0	2	0	0	0	2	1	0	0	0	0	0	0	1	2	1	1	0	2	0
836	1	0	2	0	0	2	1	0	1	1	1	0	1	1	0	0	2	0	2	0	0	0	1	2	0	0	0	2	2	2	1	1	2	0	1	2	1	0	0	0	1	0	0	1	1	1	0	2	0
837	1	1	2	0	1	1	2	1	0	1	1	0	1	1	0	0	1	1	2	0	0	0	2	2	0	0	0	1	2	1	0	0	0	0	2	1	1	1	1	0	0	0	1	2	0	0	0	1	1
838	1	1	1	0	0	1	0	0	2	2	0	0	0	0	0	0	1	1	0	2	1	0	2	2	0	0	0	2	2	2	0	0	0	0	0	2	1	0	0	2	1	0	0	2	0	1	0	2	0
839	1	1	1	0	0	0	2	1	0	1	1	0	1	0	0	0	2	0	2	0	0	0	2	2	0	0	0	2	2	1	2	0	2	0	2	1	0	0	0	0	0	0	0	2	0	0	0	0	0
840	0	2	1	0	0	0	2	0	0	0	2	1	1	1	0	0	1	0	1	2	1	0	2	2	0	0	0	2	2	2	0	0	1	0	0	2	1	0	0	1	0	0	1	1	1	1	0	2	0
841	1	1	1	0	0	0	1	0	0	0	1	1	2	1	0	0	1	0	1	0	0	0	2	2	0	0	0	2	2	2	0	1	1	2	0	2	2	0	0	2	0	0	1	1	1	2	1	1	0
842	0	2	0	0	0	0	1	0	1	1	1	0	1	0	0	0	1	0	2	0	0	0	1	1	1	1	0	2	2	2	1	1	1	0	0	2	1	0	0	0	0	0	1	2	2	1	0	1	0
843	1	1	2	0	0	1	1	1	1	2	0	0	0	0	0	0	1	1	1	1	0	0	2	2	0	0	0	2	1	1	1	0	1	0	1	1	1	0	0	0	0	0	0	2	0	0	1	0	1
844	0	1	1	0	0	1	1	0	0	0	0	0	0	0	0	0	0	0	1	1	1	0	2	2	0	0	0	1	2	1	0	2	2	0	0	2	2	0	0	0	1	0	1	1	1	1	0	0	0
845	1	2	0	0	0	0	1	0	1	1	1	1	1	1	0	0	1	1	1	1	1	1	2	2	0	0	0	2	2	2	0	0	1	2	2	2	2	1	1	0	1	1	1	2	1	1	0	0	2
846	0	1	1	0	1	2	1	1	1	2	0	1	1	1	0	0	2	1	1	1	1	0	2	2	0	0	0	1	2	1	0	0	1	1	0	2	1	0	0	0	0	0	0	1	0	0	0	2	0
847	0	1	2	0	0	1	1	0	0	0	0	0	2	1	0	0	2	2	1	1	1	0	1	2	0	0	0	2	0	0	2	0	1	2	1	2	2	0	0	2	1	0	1	1	1	2	0	1	0
848	1	2	1	0	0	1	2	0	0	0	0	1	0	0	0	0	1	1	1	1	1	1	2	2	0	0	0	2	2	2	0	0	1	0	1	2	1	0	0	1	0	0	1	1	0	0	0	2	0
849	1	2	1	0	0	1	1	1	1	2	0	0	0	0	0	0	1	1	1	1	0	0	2	2	0	0	1	2	2	0	1	2	2	0	1	2	2	0	0	2	0	0	1	2	1	2	0	2	0
850	1	0	2	0	0	1	0	0	2	2	0	0	0	0	0	0	1	0	1	1	1	0	1	1	1	1	0	1	1	1	1	0	0	1	0	2	2	0	0	2	0	0	0	2	1	1	0	1	1
851	0	2	0	0	0	0	2	0	1	1	1	1	1	0	1	1	1	1	0	0	0	0	2	2	0	0	0	2	1	1	2	1	2	0	2	0	1	0	0	0	0	0	1	2	1	0	0	2	0
852	1	1	2	0	1	1	1	0	1	1	1	0	0	0	0	0	1	0	1	2	1	1	2	2	0	0	0	2	2	1	2	0	0	0	2	1	1	0	0	0	1	0	0	1	0	1	0	1	1
853	1	1	2	0	0	1	1	0	1	1	0	0	1	1	0	0	0	0	0	1	0	0	2	2	0	0	0	1	2	0	0	1	1	0	1	2	2	0	0	2	1	1	1	1	0	1	0	1	0
854	1	0	2	0	0	2	1	1	1	2	0	0	0	0	0	0	1	0	1	0	0	0	1	1	1	1	0	2	1	1	1	2	2	0	0	2	2	0	0	0	0	0	0	1	0	0	0	0	0
855	0	0	2	0	1	2	1	0	1	1	0	0	0	0	0	0	1	0	1	1	1	0	1	1	1	1	0	2	2	1	2	0	1	1	1	1	1	0	0	1	0	1	1	2	0	1	1	1	0
856	0	2	1	0	1	1	0	0	2	2	0	0	0	0	0	0	2	1	2	1	1	1	2	2	0	0	0	0	1	0	1	1	0	1	1	2	1	0	0	0	0	0	0	2	0	1	0	0	0
857	0	1	1	1	0	1	1	1	1	2	0	1	2	2	0	1	2	0	1	0	0	0	2	2	0	0	0	2	2	1	2	1	1	0	2	1	2	0	0	0	0	0	1	1	1	0	0	1	1
858	0	1	1	0	0	0	1	0	0	0	1	0	0	0	0	0	2	2	2	1	0	0	2	2	0	0	0	1	2	1	0	0	1	0	1	1	1	1	0	0	0	0	0	2	0	0	0	2	0
859	1	1	1	0	1	1	2	0	0	0	0	0	0	0	0	0	2	0	2	1	1	0	1	1	1	1	0	2	2	1	1	0	0	0	1	1	0	0	0	0	0	0	0	2	0	0	1	2	0
860	1	1	2	0	0	1	2	0	1	1	0	0	1	0	0	0	1	1	2	0	0	0	2	2	0	1	1	1	1	0	1	0	1	2	0	2	1	0	0	0	0	0	0	1	0	0	0	2	0
861	1	1	1	0	0	0	1	0	0	0	1	0	1	0	0	1	1	1	1	0	0	0	2	2	0	0	0	1	2	1	0	1	1	0	0	2	1	0	0	2	0	1	1	2	0	1	0	2	0
862	0	0	2	0	0	2	1	0	0	0	0	0	0	0	0	0	1	0	0	1	1	0	2	2	0	0	0	2	1	1	1	0	0	1	0	2	1	0	0	0	0	0	1	1	0	0	0	1	0
863	0	2	1	0	1	1	0	0	2	2	0	1	2	1	0	0	2	1	2	0	0	0	2	2	0	0	0	1	2	0	0	2	1	0	1	1	0	0	0	0	0	0	1	1	1	1	0	2	0
864	0	1	1	0	0	1	1	0	0	0	1	0	0	0	0	0	1	1	0	2	1	0	2	2	0	0	0	2	1	1	1	0	1	1	1	2	1	0	0	1	0	0	0	0	1	1	0	1	0
865	0	1	1	0	1	1	0	0	1	1	1	1	2	2	0	0	0	0	1	1	0	0	2	2	0	0	0	1	1	0	1	0	1	0	1	1	2	0	1	0	1	0	1	1	1	1	0	1	0
866	0	1	2	0	1	2	0	0	1	1	1	0	1	0	0	0	0	0	0	1	0	0	2	2	0	0	0	2	2	1	2	0	0	0	0	2	2	0	0	1	0	0	0	2	0	0	0	2	0
867	1	2	1	0	0	0	0	0	2	2	0	1	1	1	0	0	1	1	1	0	0	0	2	2	0	0	0	1	2	1	0	0	2	0	1	1	2	0	0	0	0	0	0	1	0	0	0	2	0
868	0	1	1	0	0	1	2	0	1	1	0	1	1	1	0	0	0	0	1	0	0	0	1	1	1	1	1	2	2	1	0	2	2	0	2	0	1	0	0	0	0	0	0	2	1	1	0	2	0
869	0	2	0	0	0	0	2	0	0	0	0	2	1	1	0	0	2	2	1	1	1	0	1	1	1	1	0	2	1	1	1	0	1	0	0	2	2	1	1	0	1	0	1	2	1	0	0	1	0
870	0	2	1	0	0	1	2	1	0	1	1	1	1	1	0	0	1	0	1	2	1	0	1	1	0	0	0	1	2	0	1	0	2	0	1	1	2	0	0	2	0	0	1	1	1	1	1	0	1
871	1	1	2	0	0	2	0	0	2	2	0	1	1	1	0	0	1	1	2	0	0	0	2	2	0	0	0	2	1	1	1	1	1	0	0	2	1	0	0	1	0	0	0	2	0	1	1	0	0
872	0	0	2	0	2	2	1	0	0	0	1	2	2	1	1	1	2	2	1	1	1	1	1	1	0	0	0	0	1	0	1	2	1	0	1	1	2	0	0	1	1	0	2	2	1	1	0	2	0
873	0	0	2	0	0	1	1	1	0	1	0	1	2	2	0	0	0	0	0	1	0	0	2	2	0	0	0	1	2	1	0	0	1	0	0	2	1	0	0	0	0	0	1	1	1	2	0	1	1
874	1	0	2	0	1	2	0	0	2	2	0	0	1	0	0	0	1	0	1	1	1	0	2	2	0	0	0	2	2	1	1	1	0	0	0	2	1	0	0	1	1	0	0	1	1	1	0	2	0
875	0	1	1	0	0	1	2	1	0	1	0	1	1	0	1	1	2	1	2	1	1	0	2	2	0	0	0	2	2	1	1	1	1	0	2	1	1	0	0	0	0	0	1	1	1	2	1	0	0
876	1	1	2	0	0	1	1	0	1	1	0	0	0	0	0	0	2	0	0	1	1	0	2	2	0	0	0	2	2	2	0	0	1	1	1	1	0	0	0	0	0	0	1	2	1	2	1	1	1
877	0	1	2	0	0	0	2	1	0	1	1	1	1	1	0	0	2	1	1	1	1	0	2	2	0	0	1	2	2	1	0	2	1	0	0	2	0	0	0	0	0	0	0	0	1	0	0	2	0
878	0	1	1	0	0	1	0	0	2	2	0	1	1	1	0	0	2	1	1	1	1	0	1	1	0	0	0	2	2	2	1	0	1	1	0	2	2	0	0	1	0	1	1	1	0	1	0	0	0
879	0	0	2	0	1	2	2	0	0	0	2	0	0	0	0	0	1	0	1	1	1	0	2	2	0	0	0	1	2	1	1	0	1	1	0	2	2	0	0	0	0	0	0	2	0	0	0	2	0
880	0	2	1	0	0	0	1	0	1	1	1	0	2	1	0	1	2	1	0	2	1	0	2	2	0	0	0	1	2	1	0	2	2	0	0	2	2	0	0	1	0	0	1	2	1	0	0	1	1
881	0	1	1	0	0	1	1	0	1	1	1	1	1	1	0	0	1	1	0	0	0	0	1	1	0	1	1	2	2	1	1	0	0	0	0	2	2	1	1	0	1	1	1	2	0	0	0	2	0
882	1	1	1	0	0	2	2	0	0	0	1	1	0	0	0	0	0	0	1	0	0	0	2	2	0	0	0	2	2	2	1	1	2	0	0	2	0	0	0	0	1	1	1	1	1	0	0	0	0
883	0	2	2	0	1	1	0	0	2	2	0	0	0	0	0	0	1	1	0	1	1	0	2	2	0	0	0	2	2	2	0	1	1	1	1	1	0	0	0	1	0	0	0	1	0	0	0	1	1
884	1	0	2	0	2	2	1	1	1	2	0	1	1	1	0	0	1	0	1	1	0	0	2	2	0	0	0	2	2	2	0	1	1	0	1	1	1	0	0	1	0	1	1	2	0	2	1	0	0
885	1	1	1	0	0	1	1	0	1	1	1	0	1	1	0	1	1	0	2	0	0	0	2	2	0	0	0	1	1	1	2	0	0	0	0	2	1	0	0	0	0	0	0	1	0	1	0	2	0
886	0	2	1	0	0	0	1	0	1	1	1	1	1	1	0	0	1	0	1	0	0	0	2	2	0	0	0	2	2	2	1	1	0	0	0	2	2	0	0	2	0	0	0	2	0	1	0	2	0
887	0	1	0	0	0	1	0	0	2	2	0	0	1	1	0	0	0	0	0	1	1	1	2	2	0	1	0	2	2	1	1	1	2	0	0	2	1	0	0	0	0	0	0	1	1	1	0	2	0
888	1	1	1	0	0	1	1	1	1	2	0	0	1	1	0	0	1	1	1	0	0	0	2	2	0	0	0	0	1	0	1	0	1	1	1	2	1	0	0	0	1	0	1	2	0	1	0	2	0
889	0	2	1	0	0	0	2	0	1	1	1	0	1	0	0	0	1	1	1	0	0	0	2	2	0	0	0	1	1	1	0	1	1	0	0	2	2	0	0	2	0	2	2	2	1	1	0	1	1
890	0	1	1	1	1	2	1	0	0	0	0	0	0	0	0	0	0	0	0	1	0	0	2	2	0	0	0	1	1	1	1	0	1	1	1	2	2	0	0	2	0	0	0	1	0	0	0	0	1
891	0	2	0	0	0	1	0	0	0	0	1	0	0	0	0	0	1	0	1	0	0	0	2	2	0	0	0	1	2	1	0	1	0	1	0	2	0	0	0	0	0	1	1	1	1	0	0	1	0
892	1	2	1	0	0	1	1	0	1	1	1	2	2	2	0	0	1	0	2	1	1	0	2	2	0	0	0	2	2	2	0	0	2	0	0	2	0	0	0	0	0	0	0	1	0	1	0	1	0
893	0	2	2	0	1	1	2	1	0	1	1	0	0	0	0	0	1	1	1	0	0	0	1	2	0	0	0	2	2	2	0	1	0	2	1	2	0	0	0	0	0	2	2	2	1	1	1	1	0
894	1	1	2	0	0	2	1	0	0	0	1	0	0	0	0	0	2	1	1	0	0	0	2	2	0	0	0	2	1	0	2	0	0	0	0	1	1	0	0	0	1	0	0	0	1	0	0	1	0
895	1	1	2	0	0	1	1	0	1	1	0	0	0	0	0	0	2	1	2	1	1	0	0	0	1	1	0	1	2	0	1	2	2	0	2	0	0	0	0	0	0	0	0	1	0	0	0	1	0
896	0	2	0	0	0	0	1	1	1	2	0	1	1	1	0	0	0	0	1	1	1	0	2	2	0	0	0	2	2	2	0	0	0	1	1	1	0	0	0	0	0	0	1	2	1	0	1	1	0
897	0	0	2	0	1	2	0	0	1	1	0	0	0	0	0	0	2	0	0	1	1	0	2	2	0	0	0	2	2	2	1	1	1	0	0	2	0	0	0	0	0	0	2	2	2	1	0	2	0
898	0	0	2	0	0	1	2	0	1	1	1	0	0	0	0	0	0	0	0	1	1	0	2	2	0	0	0	1	2	1	1	2	1	0	1	1	1	0	0	0	0	0	1	1	1	1	1	1	0
899	1	1	2	0	0	1	1	1	1	2	0	0	1	0	0	0	1	1	1	0	0	0	2	2	0	0	0	2	2	2	0	0	1	2	2	2	1	0	0	0	0	0	0	2	0	0	0	2	0
900	1	2	0	0	0	0	2	0	1	1	0	0	1	0	0	0	2	2	0	2	0	0	1	2	0	0	0	2	2	2	0	1	1	0	0	2	2	0	0	1	0	0	0	1	0	1	0	0	0
901	1	1	1	0	1	1	2	0	0	0	0	1	1	1	0	0	0	0	1	1	1	1	2	2	0	0	1	2	2	2	0	1	1	2	1	2	2	0	0	2	0	0	1	2	1	1	0	1	0
902	1	1	1	0	1	1	1	1	1	2	0	0	1	0	0	0	0	0	2	1	1	0	2	2	0	0	0	1	2	1	1	1	1	0	0	2	0	0	0	1	0	0	0	1	0	1	0	2	0
903	0	1	1	1	0	2	1	0	0	0	1	0	1	1	0	0	1	0	1	0	0	0	1	1	1	1	0	2	1	1	2	0	0	0	0	2	1	1	1	0	0	0	0	1	0	1	0	1	1
904	0	1	2	0	0	1	1	1	1	2	0	1	1	1	0	0	1	0	1	1	0	0	2	2	0	1	0	2	1	1	2	1	1	0	1	1	0	0	0	0	0	0	0	1	0	0	0	0	0
905	1	1	1	0	0	1	1	0	1	1	0	0	1	1	0	0	0	0	0	1	1	0	2	2	0	0	0	2	2	2	0	2	1	0	1	0	2	0	0	1	1	0	0	1	1	1	0	2	0
906	1	1	1	0	0	1	1	0	2	2	0	0	0	0	0	0	2	2	1	1	1	0	2	2	0	0	1	2	2	1	0	1	1	1	0	2	2	0	0	1	0	0	0	2	0	0	0	2	0
907	1	2	0	0	0	0	2	0	0	0	1	0	1	0	0	0	1	1	2	1	0	1	2	2	0	0	0	1	2	1	1	0	0	2	1	1	1	0	0	1	0	0	0	2	0	1	0	2	0
908	1	1	2	0	0	0	0	0	0	0	1	0	0	0	0	0	0	0	2	1	1	0	0	0	0	0	0	2	2	2	0	1	1	0	1	2	2	1	1	1	0	0	1	2	1	1	0	2	0
909	0	2	1	0	0	2	2	0	0	0	1	0	0	0	0	0	1	1	1	0	0	0	2	2	0	0	1	2	2	1	0	2	2	0	0	2	2	0	0	1	0	0	1	2	1	1	0	0	0
910	1	2	0	0	0	0	2	1	0	1	1	0	1	0	0	0	0	1	1	0	0	0	2	2	0	0	0	2	2	1	2	0	2	0	1	1	2	1	1	0	0	1	1	1	1	0	1	1	0
911	0	0	2	0	1	2	2	0	0	0	0	0	0	0	0	0	2	1	2	0	0	0	2	2	0	0	0	1	2	1	0	0	1	0	0	2	2	0	0	2	0	0	1	2	2	1	0	1	1
912	1	1	1	0	0	1	2	0	1	1	1	1	1	1	0	0	1	0	1	0	0	0	2	2	0	0	0	1	1	1	1	1	1	0	2	1	1	0	0	0	1	0	2	2	1	1	0	2	0
913	0	1	1	0	1	2	2	1	0	1	0	0	1	1	0	0	1	1	1	1	1	0	2	2	0	0	0	1	1	1	1	0	0	0	0	2	1	0	0	0	0	0	0	0	0	0	0	1	1
914	0	2	0	0	0	0	0	0	2	2	0	0	0	0	0	0	1	1	1	1	1	0	1	2	0	0	0	1	1	1	1	0	0	1	1	1	1	1	1	0	0	0	0	0	0	0	0	1	1
915	1	1	1	0	0	1	2	0	1	1	1	0	1	0	1	1	1	1	1	1	0	0	2	2	0	0	0	1	2	1	1	2	1	0	1	1	2	0	0	0	0	0	1	1	1	1	0	2	0
916	0	1	1	0	0	1	0	0	0	0	1	1	1	1	0	0	2	2	1	1	1	0	1	1	0	1	0	2	2	1	2	1	2	0	1	2	1	0	0	0	0	0	1	1	1	1	0	1	1
917	0	2	0	0	0	1	1	0	0	0	0	0	0	0	0	0	1	1	1	0	0	0	2	2	0	0	0	2	1	1	2	2	2	0	2	0	2	0	0	1	1	0	0	1	0	0	0	2	0
918	1	0	1	0	0	0	0	0	1	1	1	1	1	1	0	0	1	0	1	1	0	0	1	1	0	1	0	2	2	2	1	0	1	0	0	2	1	0	0	0	0	0	1	1	1	0	2	0	0
919	0	1	1	0	1	2	1	0	0	0	2	0	0	0	0	0	0	0	0	1	1	0	2	2	0	0	1	2	2	0	1	0	1	1	1	1	1	1	1	0	0	0	0	1	0	0	0	2	0
920	0	0	2	0	2	2	1	0	1	1	0	0	0	0	0	0	1	0	1	1	1	0	2	2	0	0	0	2	2	1	2	1	1	0	0	2	1	0	0	0	0	0	1	2	0	0	0	2	0
921	1	1	2	0	0	2	0	0	2	2	0	0	1	1	0	0	2	1	0	1	1	0	2	2	0	0	0	1	1	1	0	0	0	0	0	2	0	0	0	0	0	0	0	1	0	0	0	1	0
922	0	2	1	0	0	1	2	0	0	0	0	1	1	1	0	0	1	0	0	1	1	0	2	2	0	0	0	1	2	0	1	0	1	0	1	1	0	0	0	1	0	0	1	1	1	0	0	0	2
923	0	2	0	0	0	1	0	0	2	2	0	1	2	1	0	0	1	1	1	1	0	0	1	1	0	0	1	2	2	1	0	1	1	0	1	1	1	0	0	0	0	0	0	1	0	0	1	1	0
924	0	1	2	0	0	1	0	0	2	2	0	0	0	0	0	0	1	0	1	0	0	0	2	2	0	0	1	1	1	0	1	0	1	1	1	1	1	0	0	1	0	0	0	1	0	0	0	1	0
925	0	2	0	0	0	0	2	1	0	1	1	1	1	1	0	0	1	1	1	1	1	1	1	1	0	0	0	2	1	1	2	0	0	1	1	1	1	0	0	0	0	1	1	2	1	1	1	0	0
926	1	0	2	0	2	2	2	1	0	1	0	0	0	0	0	0	0	1	1	0	0	0	2	2	0	0	0	2	2	2	0	0	1	1	1	2	2	0	0	1	1	0	0	2	0	1	1	0	1
927	1	1	1	0	0	1	2	1	0	1	0	0	0	0	0	0	1	1	2	0	0	0	0	1	0	0	1	1	2	0	0	0	1	1	0	2	1	0	0	0	0	0	1	1	1	0	0	2	0
928	1	2	1	0	0	1	1	0	0	0	1	0	0	0	0	0	1	1	1	0	0	0	2	2	0	0	0	2	1	1	2	1	1	0	0	2	1	0	0	0	0	0	1	2	0	1	0	2	0
929	0	1	1	0	1	2	1	0	1	1	1	1	1	0	1	1	1	0	1	1	0	0	1	1	1	1	0	2	2	2	0	0	1	0	0	2	1	1	1	0	0	0	1	2	1	1	0	1	1
930	1	1	1	0	0	1	2	0	0	0	1	0	1	0	0	0	1	1	2	1	0	0	0	1	0	1	0	1	2	0	0	1	2	0	0	2	1	0	0	0	0	0	1	2	0	1	0	2	0
931	0	2	1	0	0	0	2	1	0	1	1	0	1	1	0	0	1	1	0	1	1	0	2	2	0	0	0	2	2	1	1	0	1	2	1	1	0	0	0	0	0	0	1	2	1	0	0	0	1
932	1	0	2	0	0	2	1	0	1	1	1	0	1	0	0	0	2	2	1	1	1	0	2	2	0	0	0	2	1	1	1	1	1	1	1	1	2	0	0	2	1	0	1	2	1	1	0	2	0
933	1	1	2	0	0	1	2	1	0	1	1	0	0	0	0	0	2	0	0	1	1	0	1	1	1	1	0	2	1	1	1	1	2	0	1	1	1	0	0	0	0	0	0	2	0	0	0	0	0
934	0	1	1	0	0	1	1	0	0	0	0	1	1	1	0	0	0	0	1	0	0	0	2	2	0	1	0	1	2	0	1	1	2	0	1	1	1	0	0	0	0	0	1	1	1	0	0	2	0
935	1	1	1	0	1	1	2	0	0	0	2	1	1	1	0	0	1	1	1	0	0	0	2	2	0	0	0	2	1	1	2	0	1	1	2	0	0	0	0	1	0	1	1	1	0	0	0	2	0
936	0	1	2	0	0	2	1	1	1	2	0	0	0	0	0	0	1	1	1	0	0	0	2	2	0	0	1	2	2	1	1	0	0	1	2	2	1	0	0	1	0	0	0	1	0	0	0	1	0
937	1	0	2	0	0	1	1	1	1	2	0	0	1	1	0	0	1	2	2	0	0	0	1	1	1	1	0	1	2	0	1	0	1	0	1	1	1	0	0	1	0	0	1	2	0	1	1	1	0
938	1	0	2	0	1	1	1	0	1	1	1	1	1	1	0	0	1	1	2	0	0	0	1	1	0	1	0	1	2	1	1	0	2	0	2	1	1	0	0	2	0	0	0	2	0	0	0	2	0
939	1	2	1	0	0	2	2	0	2	2	0	0	1	0	0	0	1	0	1	1	1	0	2	2	0	1	0	2	2	2	0	0	0	0	0	2	1	0	0	0	0	0	0	2	0	0	0	2	0
940	1	2	1	0	0	2	1	0	0	0	0	0	1	1	0	1	2	2	1	0	0	0	1	1	1	1	0	1	2	0	1	2	2	0	1	1	1	0	0	0	0	0	0	1	1	1	1	1	1
941	1	0	1	0	0	1	1	0	1	1	1	0	0	0	0	0	1	1	1	1	1	1	2	2	0	0	0	2	1	1	2	0	0	0	0	2	2	0	0	0	0	0	1	1	1	2	0	1	1
942	0	2	0	0	0	1	0	0	2	2	0	1	1	1	0	1	1	2	1	1	1	0	1	1	0	1	0	1	2	0	0	0	1	1	0	2	0	0	0	1	0	0	1	1	1	0	0	1	1
943	1	2	1	0	0	1	2	0	0	0	2	0	0	0	0	0	0	0	0	1	0	0	1	1	0	0	0	0	2	0	0	2	1	0	1	1	1	0	0	0	0	1	1	2	0	1	0	1	0
944	0	1	1	0	0	0	1	0	0	0	1	0	1	0	0	0	0	0	0	1	0	0	2	2	0	0	0	2	2	1	1	0	1	1	1	1	1	0	0	0	0	0	1	1	1	0	0	1	0
945	0	1	1	1	0	2	1	0	1	1	1	1	0	0	0	0	1	2	2	0	0	0	1	1	0	0	0	1	1	1	0	2	2	0	2	1	1	0	0	0	0	0	0	1	0	0	0	2	0
946	0	2	0	0	0	0	0	0	2	2	0	0	0	0	0	0	0	0	2	0	0	0	0	1	0	0	0	2	2	1	2	0	0	1	0	2	1	0	0	0	0	1	1	1	1	0	0	1	1
947	0	2	0	0	0	0	0	0	1	1	0	0	0	0	0	0	1	1	2	0	0	0	1	1	0	0	0	2	2	2	0	0	0	1	0	2	0	0	0	0	0	0	0	1	0	0	0	2	0
948	1	1	1	0	0	0	1	0	1	1	1	0	1	0	0	0	1	1	1	1	0	0	2	2	0	1	0	1	2	0	1	1	1	2	2	1	1	0	0	1	0	0	0	2	1	1	0	2	0
949	1	2	1	0	0	0	0	0	2	2	0	0	0	0	0	0	0	0	0	1	1	0	2	2	0	1	1	2	2	1	0	0	2	1	1	2	2	0	1	0	1	0	0	2	0	0	0	2	0
950	0	2	1	0	0	2	0	0	1	1	1	1	1	1	0	0	2	2	0	2	0	0	1	1	0	0	1	1	1	0	1	0	2	0	1	2	1	0	0	0	0	0	1	2	2	0	0	1	0
951	0	1	1	0	0	1	1	1	1	2	0	0	0	0	0	0	2	2	2	1	1	0	2	2	0	0	1	1	2	0	0	1	1	0	2	1	1	0	0	0	0	0	0	1	0	0	0	1	1
952	0	0	2	0	0	1	0	0	2	2	0	1	1	1	0	0	2	1	2	1	1	0	2	2	0	0	0	2	2	2	0	0	0	0	0	2	2	0	0	1	0	0	1	2	0	1	0	2	0
953	0	1	1	0	0	1	1	1	0	1	0	0	1	0	0	0	1	0	1	1	0	0	2	2	0	0	0	2	2	2	0	1	2	0	1	1	0	0	0	0	0	0	0	2	0	1	0	0	1
954	0	2	0	0	0	0	2	1	0	1	1	0	0	0	0	0	1	0	1	0	0	0	2	2	0	0	0	0	2	1	0	2	2	0	1	2	1	0	0	0	0	0	0	1	0	0	0	2	0
955	0	1	1	0	0	1	2	1	0	1	0	0	0	0	0	0	1	2	2	0	0	0	2	2	0	0	0	1	2	1	0	0	1	1	1	1	1	0	0	0	0	2	2	2	0	0	0	2	0
956	1	0	2	0	1	2	0	0	1	1	0	0	2	1	0	0	0	0	1	1	1	1	0	1	1	1	0	2	1	1	1	0	0	0	0	2	1	0	0	0	0	0	1	2	1	1	0	1	0
957	1	0	2	0	1	2	2	0	0	0	1	1	2	1	0	0	0	0	0	2	0	0	2	2	0	0	0	2	2	2	1	0	2	0	0	2	2	0	0	1	0	0	0	2	1	1	0	1	0
958	1	2	1	0	0	1	1	0	0	0	2	0	1	0	0	0	2	1	1	0	0	0	2	2	0	0	0	2	2	2	1	1	1	2	2	1	1	0	0	0	0	0	1	2	1	0	0	0	2
959	1	0	2	0	0	1	1	0	1	1	0	0	2	1	0	0	0	0	0	2	0	0	2	2	0	1	0	1	1	1	1	0	1	1	2	1	2	0	1	1	1	0	1	1	1	0	0	2	0
960	0	2	1	0	0	1	1	1	0	1	0	0	1	0	1	1	1	1	0	0	0	1	1	2	0	1	0	2	2	2	0	1	0	0	1	1	1	0	0	0	0	0	0	1	0	0	0	2	0
961	1	0	2	0	1	2	0	0	1	1	0	1	1	1	0	0	1	1	1	1	0	0	2	2	0	0	0	2	2	1	0	0	0	1	2	2	1	0	0	0	0	0	2	2	1	1	1	1	0
962	1	1	2	0	0	1	1	0	1	1	1	0	0	0	0	0	1	1	1	1	0	0	2	2	0	0	0	2	2	2	0	0	1	1	1	2	2	0	0	2	1	0	0	2	0	0	0	2	0
963	1	1	1	0	0	1	0	0	1	1	1	0	1	1	0	1	1	1	1	0	0	0	2	2	0	0	0	2	2	1	2	0	1	2	1	1	0	0	0	0	0	0	1	2	1	0	0	0	2
964	0	1	1	0	0	1	2	0	0	0	0	1	1	1	0	0	1	0	2	0	0	0	2	2	0	1	0	2	0	0	2	0	1	0	0	2	2	1	1	0	0	0	1	2	1	1	0	1	0
965	0	0	2	0	0	2	0	0	2	2	0	1	1	0	1	1	0	0	1	1	1	0	2	2	0	0	0	1	1	1	1	0	0	1	1	1	1	0	0	0	0	0	0	2	1	1	0	2	0
966	1	2	0	0	0	0	1	0	0	0	1	0	0	0	0	0	0	0	1	0	0	0	2	2	0	0	0	2	2	1	2	2	1	0	1	1	0	0	0	0	0	0	0	2	0	0	0	2	0
967	1	1	2	0	1	1	2	1	0	2	1	0	1	1	0	0	1	0	1	1	0	0	2	2	0	0	0	1	1	1	0	1	1	0	0	2	2	0	0	1	0	0	1	2	1	0	1	1	0
968	0	2	1	0	0	1	2	1	0	1	0	0	0	0	0	0	2	0	2	0	0	0	2	2	0	1	0	2	1	1	2	2	1	0	0	2	2	0	0	2	0	1	1	1	1	0	0	0	1
969	1	1	1	0	0	0	0	0	0	0	1	1	1	1	0	0	1	1	2	0	0	1	2	2	0	0	0	2	2	1	2	1	0	0	0	2	1	1	1	0	0	0	0	0	0	0	0	0	1
970	1	1	1	0	1	2	0	0	1	1	0	1	1	1	0	0	0	0	0	1	1	0	0	1	1	1	0	2	2	2	0	0	0	1	0	2	2	0	0	1	0	0	0	2	1	1	0	1	1
971	0	0	2	0	0	1	0	0	2	2	0	1	2	1	0	0	0	0	0	1	1	0	2	2	0	1	0	2	2	2	0	0	0	1	1	1	2	0	0	1	0	0	0	1	1	1	0	0	0
972	1	2	1	0	0	1	2	1	0	2	1	1	1	1	0	0	1	0	1	0	0	0	2	2	0	0	0	1	2	0	1	0	0	0	2	2	1	0	0	0	0	1	1	2	2	1	0	2	0
973	1	0	2	0	0	1	1	0	1	1	0	0	1	1	0	0	1	0	2	0	0	0	1	1	0	0	0	2	2	1	1	2	1	0	0	2	2	0	0	1	0	0	0	1	0	0	1	1	0
974	1	1	1	0	0	1	0	0	2	2	0	0	1	0	0	0	2	1	1	1	1	0	2	2	0	0	0	2	2	1	2	2	1	0	0	2	2	0	0	0	0	0	0	2	0	0	0	0	0
975	0	1	2	0	0	1	2	0	0	0	0	0	0	0	0	0	1	0	2	0	0	0	2	2	0	1	0	2	2	2	1	0	1	1	1	1	1	0	0	1	0	0	1	2	2	0	0	2	0
976	0	0	2	0	0	2	1	0	1	1	1	1	1	0	1	1	1	0	1	1	1	0	1	1	0	0	0	2	2	1	1	1	1	0	0	2	1	0	0	0	1	0	0	1	1	0	0	2	0
977	0	1	1	0	0	1	1	0	1	1	1	1	1	1	0	0	1	0	1	0	0	0	2	2	0	1	0	2	2	2	1	0	0	0	0	2	1	1	0	1	0	1	1	2	0	2	1	0	0
978	0	2	1	0	0	1	0	0	1	1	0	0	1	1	0	0	1	1	2	0	0	0	2	2	0	0	0	2	1	0	2	1	1	0	0	2	1	0	0	0	0	0	1	2	1	2	1	0	1
979	1	1	2	0	0	1	1	0	2	2	0	1	1	1	0	0	1	0	1	1	0	0	1	2	0	0	1	2	2	1	0	1	1	0	0	2	1	0	0	0	0	0	0	2	0	0	0	1	0
980	1	1	2	0	0	2	1	0	1	1	1	1	1	0	0	0	1	1	0	1	1	0	1	1	1	1	1	2	2	1	0	0	1	1	0	2	1	0	0	0	0	0	0	1	1	0	0	0	0
981	0	1	2	0	0	0	2	0	1	1	0	1	1	1	0	0	0	0	1	1	0	0	2	2	0	0	0	2	2	1	1	0	0	1	0	2	0	0	0	0	0	2	2	2	1	1	0	2	0
982	0	2	1	0	0	0	2	1	0	1	0	0	0	0	0	0	1	0	1	1	1	0	2	2	0	0	0	1	1	1	1	0	1	1	1	1	1	0	0	0	0	0	0	1	0	0	0	1	0
983	0	2	0	0	0	0	2	0	2	2	0	1	1	1	0	0	1	0	2	1	1	0	2	2	0	1	0	2	2	2	0	1	1	0	0	2	1	0	0	0	0	0	0	1	0	0	0	1	1
984	1	2	0	0	0	0	1	0	0	0	0	1	0	0	0	0	1	0	2	1	1	0	2	2	0	0	0	1	2	1	1	1	1	0	0	2	2	0	0	1	1	1	1	1	0	0	0	1	0
985	1	1	1	0	1	1	1	0	1	1	0	0	0	0	0	0	1	1	2	0	0	0	1	1	0	0	0	2	2	2	0	1	2	0	1	2	0	0	0	0	0	0	0	2	1	1	1	0	1
986	0	1	1	0	0	1	2	1	0	1	0	0	1	0	0	0	0	0	2	1	1	0	1	1	1	1	0	2	2	2	0	1	0	1	0	2	2	0	0	0	0	0	0	2	0	0	0	1	0
987	0	1	2	0	0	2	1	0	2	2	0	0	1	0	0	0	0	1	1	0	0	0	2	2	0	0	0	2	2	2	0	0	0	1	0	2	2	0	0	0	0	1	1	1	0	1	0	2	0
988	1	2	0	0	0	0	1	1	1	2	0	1	2	2	0	0	1	1	1	1	1	0	0	0	0	0	0	2	2	2	0	1	1	2	1	1	0	0	0	0	0	1	1	2	1	1	1	1	0
989	1	0	2	0	1	1	1	1	0	1	0	1	0	0	0	0	1	0	1	0	0	0	2	2	0	0	0	2	2	2	0	0	1	2	1	2	1	0	0	1	0	1	1	2	1	0	0	2	0
990	1	1	1	0	1	2	2	0	0	0	0	0	0	0	0	0	2	1	2	0	0	0	0	0	0	0	0	2	2	2	0	0	1	0	0	2	2	0	0	1	0	0	1	2	1	0	1	1	0
991	1	2	0	0	0	1	2	1	0	1	0	1	2	2	0	0	1	0	0	1	1	0	1	1	1	1	0	1	1	0	1	1	2	0	1	1	2	0	0	2	0	0	0	1	0	0	0	1	0
992	1	0	2	0	0	1	1	1	0	1	0	0	0	0	0	0	1	0	1	2	1	0	2	2	0	1	1	2	2	1	0	0	1	1	2	1	1	0	0	0	0	1	1	2	2	1	0	2	0
993	0	1	1	0	0	1	0	0	1	1	0	1	1	1	0	0	0	0	0	2	0	0	2	2	0	0	0	2	2	2	1	0	1	1	1	1	1	0	0	1	0	2	2	2	1	1	0	2	0
994	0	1	0	0	0	0	1	0	1	1	1	0	0	0	0	0	1	0	2	0	0	1	2	2	0	1	0	2	2	1	2	0	1	1	1	1	0	0	0	0	0	1	1	2	2	0	0	2	0
995	0	0	2	0	0	1	1	0	0	0	2	1	1	1	0	0	1	1	2	0	0	0	1	1	1	1	0	1	2	1	0	1	0	1	0	2	1	1	1	0	0	0	1	2	1	1	0	2	0
996	0	1	1	0	1	2	0	0	1	1	0	2	2	1	1	1	2	1	2	1	1	0	1	1	1	1	0	2	2	1	2	0	0	2	1	1	2	0	1	1	1	0	0	1	0	0	0	2	0
997	0	1	1	0	0	1	0	0	1	1	0	0	0	0	0	0	0	0	2	1	1	0	2	2	0	0	0	2	2	1	2	0	2	0	0	2	0	0	0	1	0	0	0	1	0	1	0	0	1
998	0	1	1	0	0	1	2	0	0	0	1	1	2	1	0	0	2	0	2	0	0	0	2	2	0	0	0	1	2	1	0	1	2	0	0	2	2	0	0	1	1	0	0	2	1	1	0	2	0
999	1	1	2	0	0	2	1	0	1	1	1	1	2	1	0	0	2	2	1	1	1	0	2	2	0	0	0	1	2	1	0	0	0	0	0	2	2	0	0	1	0	0	0	1	0	0	1	0	1
1000	1	1	0	0	0	1	1	0	0	0	0	0	1	0	0	0	2	0	2	1	0	0	0	1	0	1	0	1	1	1	1	1	1	0	2	2	1	2	1	0	1	0	1	2	1	1	0	1	1
[truncated: 952 more columns]
