# Supplementary material for: KNN-MDR: a learning approach for improving interactions mapping performances in genome wide association studies
Source: BMC Bioinformatics. 2017 Mar 21;18:184. doi: 10.1186/s12859-017-1599-7 (PMC5361736; doi:10.1186/s12859-017-1599-7)
Supplement: Supplementary file 2 — The data set(s) supporting the results of Table 1. (ZIP 22742 kb) [file 12859_2017_1599_MOESM2_ESM.zip › Nouveau dossier/S68/mkallsimul.dat]

1	1	0	0	0	0	0	2	1	2	2	0	0	1	1	0	0	1	0	1	1	1	0	0	2	0	2	0	1	1	0	0	1	0	0	0	1	2	0	0	1	1	1	1	2	2	0	1	0	1
2	1	0	0	0	1	1	2	1	1	1	1	0	1	1	0	0	1	0	0	1	0	0	0	2	0	0	0	2	2	1	0	1	1	1	1	1	1	0	0	0	1	0	0	2	0	2	0	1	1
3	0	0	0	0	1	1	1	2	1	1	1	0	1	1	0	0	0	0	2	0	0	1	0	2	0	1	0	2	2	2	0	0	1	1	2	2	2	0	0	0	0	0	0	1	0	0	0	2	0
4	1	0	0	0	0	0	2	2	1	0	1	1	1	0	0	0	2	0	1	1	0	1	0	2	0	0	0	1	1	1	1	0	2	0	0	2	1	0	0	2	0	1	1	1	1	2	0	1	1
5	1	0	0	0	0	0	1	2	1	1	0	0	2	2	0	0	1	1	0	2	0	1	0	2	0	0	0	2	2	2	0	0	1	0	0	2	0	0	0	1	0	0	0	2	0	0	0	2	0
6	0	0	1	0	0	0	2	0	1	1	0	0	1	1	0	0	0	0	0	1	0	0	0	2	0	1	0	2	2	2	0	0	1	0	0	1	2	0	0	2	0	0	0	0	0	0	1	0	1
7	1	0	1	0	1	1	2	1	2	1	0	0	0	0	0	0	1	1	0	2	0	0	1	1	1	2	0	0	1	0	0	0	2	1	0	1	0	0	0	1	0	0	0	2	0	1	0	1	0
8	0	0	0	0	0	0	2	2	1	0	0	0	1	1	0	0	2	1	1	1	1	0	0	2	0	0	0	2	1	1	1	0	0	0	0	1	1	0	0	0	0	1	0	0	2	1	1	0	0
9	0	0	0	0	0	0	1	2	1	1	0	0	0	0	0	0	1	0	1	1	1	0	1	1	0	0	0	2	1	1	0	0	2	1	0	1	0	0	0	1	1	0	0	1	1	1	1	0	0
10	1	0	0	0	1	1	1	2	0	0	0	0	0	0	0	0	0	0	1	1	1	0	1	1	0	0	0	1	1	1	1	0	1	0	0	2	1	1	0	1	0	0	0	2	0	0	1	0	0
11	0	0	0	0	0	0	2	1	2	2	0	0	1	1	0	0	1	1	0	2	0	0	0	2	0	1	0	1	2	1	0	0	2	1	2	2	2	0	0	2	0	0	0	2	1	0	0	1	0
12	0	0	1	0	0	0	1	2	1	1	1	0	0	0	0	0	1	0	1	1	1	0	0	2	0	1	0	1	1	1	0	2	2	0	0	1	1	0	0	2	1	1	1	1	1	1	1	0	1
13	0	0	0	0	1	1	2	1	1	1	0	0	0	0	0	0	0	0	0	2	0	0	1	1	1	1	0	2	2	1	1	0	1	0	0	2	1	0	0	2	0	0	0	2	1	0	0	2	0
14	0	0	0	0	0	1	1	1	2	1	0	0	0	0	0	0	1	1	0	2	0	0	0	2	0	1	0	2	2	1	1	0	2	1	1	2	1	0	0	1	0	1	1	1	1	2	0	2	0
15	0	0	0	0	1	1	2	1	2	1	0	0	1	0	0	0	2	0	0	2	0	0	1	1	1	1	0	0	2	0	0	0	2	1	1	1	1	0	0	1	0	1	1	2	1	1	0	2	0
16	1	0	1	0	0	0	1	1	2	2	0	1	1	0	0	0	1	1	1	1	1	0	0	2	0	2	0	1	2	1	0	0	2	0	0	2	1	0	0	2	0	0	0	2	0	0	0	2	0
17	0	1	0	0	0	0	2	1	2	1	1	1	1	0	0	0	1	0	0	2	0	0	0	2	0	2	1	2	2	0	1	0	0	1	0	1	2	0	0	2	0	0	0	2	0	0	1	2	0
18	1	0	0	0	0	0	1	2	1	1	1	0	1	0	0	0	1	0	0	1	0	0	1	1	1	2	0	2	1	1	1	0	2	0	0	2	1	0	0	2	1	1	1	2	1	0	0	0	1
19	0	0	0	0	1	1	2	1	1	0	1	1	2	1	0	0	1	1	0	2	0	0	1	1	1	1	0	2	2	1	0	0	2	2	2	2	1	0	1	0	0	0	0	2	0	0	0	2	0
20	1	0	1	0	1	1	2	2	1	1	0	1	0	0	0	0	1	1	2	0	1	0	1	1	0	1	0	2	2	2	0	1	1	1	0	0	1	1	0	1	0	0	0	2	1	0	0	1	0
21	0	0	0	0	1	1	2	1	2	2	0	0	0	0	0	0	2	1	0	2	0	0	0	2	0	0	0	1	1	1	0	0	2	0	0	0	2	1	0	1	0	1	1	2	1	2	0	2	0
22	0	0	2	0	0	0	1	1	2	1	0	0	1	0	0	0	1	1	2	0	2	0	0	2	0	0	0	2	2	2	0	1	2	0	0	0	1	0	0	1	0	0	0	1	1	0	1	0	1
23	1	0	1	0	1	1	2	1	2	2	0	0	0	0	0	0	1	0	0	1	0	0	1	1	0	1	0	2	2	2	1	0	1	0	0	0	1	0	0	1	0	0	0	0	2	1	0	2	0
24	0	0	0	0	0	0	2	1	2	1	1	0	0	0	0	0	2	0	0	2	0	0	0	2	0	0	0	2	2	2	0	1	2	1	0	1	1	1	0	0	0	0	0	0	1	0	0	2	0
25	1	0	0	0	0	0	2	1	2	1	1	1	1	0	0	0	1	0	2	0	1	0	0	2	0	0	0	2	2	2	0	2	1	0	1	2	1	0	1	1	1	0	0	2	0	0	0	1	1
26	0	0	0	0	0	0	1	1	0	0	1	0	1	1	0	0	0	0	1	1	1	0	1	1	0	1	0	2	2	1	1	0	1	1	0	1	1	0	0	1	0	0	0	2	1	0	0	2	0
27	0	0	0	0	0	0	2	0	1	1	1	0	0	0	0	0	0	0	1	0	0	0	1	1	0	1	0	2	2	2	1	0	2	0	0	1	1	0	0	2	0	0	0	2	1	1	0	2	0
28	1	0	1	1	0	1	1	1	1	1	1	1	1	0	0	0	1	1	0	2	0	0	0	2	0	1	0	1	2	1	0	1	0	0	0	1	1	0	0	0	0	1	1	2	0	2	0	2	0
29	0	0	0	0	0	0	2	2	1	0	0	0	1	0	0	0	1	1	0	1	0	1	1	1	0	1	0	2	2	2	0	1	1	0	0	1	1	0	0	1	0	0	0	2	0	1	0	0	1
30	1	0	0	0	0	0	2	2	1	1	1	0	0	0	0	0	0	0	1	1	1	0	0	2	0	2	0	1	2	1	0	1	2	0	0	0	1	0	0	1	0	1	1	1	1	0	0	2	0
31	1	0	0	0	0	0	2	2	2	0	1	1	2	1	0	0	2	1	0	2	0	0	1	1	0	1	0	2	1	1	1	1	2	0	0	2	2	0	0	1	0	0	0	2	0	0	1	0	0
32	0	0	0	0	0	0	1	1	1	1	1	0	2	2	0	0	2	2	1	1	1	0	0	2	0	1	0	1	2	0	0	0	2	0	0	1	1	0	0	1	0	0	0	2	0	0	0	2	0
33	0	0	0	0	0	0	1	1	2	1	0	0	0	0	0	0	2	0	1	1	1	1	0	2	0	1	0	2	2	2	0	0	2	0	0	1	1	0	1	1	0	0	0	0	0	0	0	2	0
34	0	0	1	0	0	0	2	1	1	1	0	0	2	2	0	0	1	0	0	1	0	0	0	2	0	2	0	2	1	1	1	2	1	0	0	0	2	0	0	1	0	0	0	1	0	0	0	2	0
35	1	0	0	0	0	0	1	2	1	0	1	1	1	0	0	0	0	0	1	1	1	0	1	1	0	1	1	2	2	1	0	0	0	1	1	1	2	0	0	2	0	0	1	1	1	1	0	2	0
36	0	0	0	0	0	0	2	2	1	0	0	0	0	0	0	0	2	2	0	2	0	0	0	2	0	0	0	1	2	1	0	2	1	0	0	1	0	0	0	0	0	1	1	1	1	1	0	1	0
37	1	0	0	0	0	0	1	2	0	0	1	1	1	1	0	0	1	1	2	0	1	0	0	2	0	1	0	2	1	1	0	1	2	0	0	2	1	0	0	1	0	0	0	1	0	0	0	1	0
38	0	0	0	0	0	0	1	2	1	1	1	0	1	1	0	0	1	0	0	2	0	0	1	1	1	1	0	1	2	1	0	1	1	1	0	0	2	0	0	2	0	0	1	2	1	1	0	1	0
39	1	0	0	0	0	0	2	1	1	1	1	1	0	0	0	0	1	1	0	0	0	0	0	2	0	0	1	1	2	2	0	0	1	0	0	2	1	0	0	2	0	1	1	2	1	0	0	1	0
40	1	0	1	0	0	0	2	1	1	1	0	0	0	0	0	0	1	1	2	0	1	1	0	2	0	0	0	2	2	2	1	0	0	1	2	2	2	0	0	1	0	1	1	2	1	0	1	0	0
41	0	0	0	0	0	0	2	1	1	1	0	0	2	1	0	0	0	0	0	2	0	0	0	2	0	2	0	2	2	1	2	0	1	0	0	1	1	0	0	1	0	0	0	2	0	0	1	2	0
42	1	0	0	0	0	0	2	2	2	1	0	0	1	1	0	0	0	0	0	2	0	0	1	1	0	1	0	2	2	2	0	2	1	0	0	1	2	0	0	1	0	0	0	2	0	0	0	2	0
43	1	0	0	0	0	0	2	1	2	2	0	1	2	1	0	0	0	0	0	2	0	0	0	2	0	2	0	2	1	1	0	0	0	0	0	2	1	0	0	0	1	0	0	1	0	0	0	0	1
44	0	0	0	0	0	0	1	1	1	1	0	1	1	0	0	0	1	0	1	1	1	0	0	2	0	0	0	2	2	2	0	1	2	0	0	1	1	0	0	2	0	1	1	1	1	2	1	0	1
45	0	0	0	0	1	1	2	0	2	2	0	0	1	0	0	0	0	0	0	2	1	0	0	2	0	2	1	2	2	1	0	0	2	2	0	1	1	1	0	1	0	1	1	1	1	1	0	2	0
46	0	0	0	0	0	0	1	1	2	2	0	0	1	1	0	0	1	1	1	1	1	0	0	2	0	0	0	2	2	1	1	1	2	0	1	2	0	1	0	0	0	2	2	2	2	1	0	2	0
47	0	0	0	0	0	0	2	0	2	2	0	0	0	0	0	0	1	0	1	1	0	0	0	2	0	1	0	1	2	1	0	0	1	0	0	1	1	0	0	1	0	1	1	1	1	0	0	1	1
48	0	0	0	0	0	0	2	2	1	1	1	0	0	0	0	0	1	1	1	1	1	0	0	2	0	2	0	2	1	1	0	1	2	0	1	2	1	0	0	0	0	1	1	1	1	0	0	2	0
49	0	0	0	0	0	0	2	1	1	1	0	0	0	0	0	0	1	0	1	1	1	0	0	2	0	2	0	1	2	1	0	0	0	0	0	2	1	0	0	1	0	1	0	1	1	0	0	2	0
50	1	0	0	0	0	0	2	2	2	1	0	0	1	0	0	0	2	2	1	1	1	0	0	2	0	1	0	2	2	1	1	0	1	0	0	2	2	0	0	0	0	0	0	2	1	1	0	0	0
51	0	1	1	0	0	0	2	2	2	1	0	0	0	0	0	0	1	1	0	2	0	0	1	1	1	1	0	0	2	0	0	0	1	1	0	1	1	1	1	2	2	0	0	1	1	0	0	1	1
52	0	0	1	0	0	0	1	1	1	0	1	1	1	0	0	0	2	0	0	2	0	1	0	2	0	0	0	2	1	1	0	0	2	0	0	1	1	0	0	1	0	1	1	2	1	0	0	2	0
53	1	0	0	0	0	0	1	2	1	1	1	1	2	1	0	0	1	0	1	1	0	0	0	2	0	0	0	1	1	1	1	1	1	0	0	1	1	0	0	0	0	0	0	2	2	0	0	2	0
54	1	0	0	0	0	0	1	1	2	2	0	2	2	2	0	0	1	1	1	0	0	0	0	2	0	0	0	2	2	2	1	0	2	1	2	2	2	0	0	0	1	2	2	2	1	1	0	2	0
55	0	0	0	0	0	0	0	2	0	0	2	0	1	0	1	0	1	1	2	0	1	1	0	2	0	1	0	1	2	1	0	1	2	0	0	1	2	0	0	2	0	0	1	1	1	0	0	0	2
56	0	0	0	0	0	0	1	1	1	1	0	1	2	1	0	1	0	1	0	2	0	0	0	2	0	1	0	2	2	2	0	0	0	0	1	2	1	0	0	2	1	1	1	2	1	0	0	1	1
57	1	0	0	0	0	0	2	0	2	2	0	0	0	0	0	0	2	1	1	1	1	0	0	2	0	0	1	2	2	1	1	0	1	0	0	1	1	1	1	0	0	0	0	2	1	1	0	1	1
58	0	0	0	0	1	1	2	2	2	0	1	0	0	0	0	0	0	0	0	2	0	0	0	2	0	0	0	2	2	1	1	0	0	1	2	2	0	0	0	1	1	0	0	2	1	0	0	0	1
59	0	0	0	0	2	2	1	1	1	1	0	0	1	0	0	0	1	0	0	1	0	0	2	0	1	1	0	2	2	2	0	0	2	0	0	0	0	0	1	1	1	1	1	2	0	0	0	1	0
60	1	0	0	0	0	0	2	2	1	1	1	0	0	0	0	0	2	0	0	2	0	0	0	2	0	0	0	1	2	1	0	0	0	1	1	2	2	0	0	1	1	0	0	2	2	0	0	2	0
61	1	0	0	0	0	0	2	2	2	1	0	1	2	1	0	0	1	0	0	1	0	0	1	1	0	1	1	2	2	0	1	1	2	0	0	0	1	0	0	1	0	0	0	1	0	0	0	2	0
62	1	0	1	0	0	0	1	2	1	0	2	1	1	1	0	0	0	0	0	1	0	0	1	1	0	0	0	2	2	1	2	0	2	0	0	1	0	1	1	0	0	0	0	2	1	1	0	1	1
63	0	0	0	0	0	0	2	0	1	1	1	1	2	1	0	0	1	1	0	1	0	0	1	1	0	1	0	2	2	1	0	1	1	2	1	2	1	0	0	1	0	0	0	2	0	0	0	2	0
64	1	0	0	0	0	0	2	1	2	2	0	0	0	0	0	0	2	1	0	2	0	0	1	1	1	2	0	2	2	2	0	1	2	0	1	1	2	0	0	1	0	1	1	2	0	1	1	0	0
65	0	0	0	0	1	1	1	2	0	0	1	1	1	0	0	1	2	1	0	2	0	0	1	1	0	0	0	2	2	2	0	1	1	1	2	2	1	0	0	2	0	0	0	2	0	2	1	1	0
66	1	0	0	0	0	0	1	2	1	0	1	0	0	0	0	1	1	0	1	1	1	1	0	2	0	1	0	1	2	1	0	0	2	2	2	2	0	0	0	1	0	1	1	2	1	0	0	1	1
67	0	0	0	0	0	0	2	2	1	1	0	0	2	2	0	0	1	0	1	1	0	0	0	2	0	1	0	1	2	1	1	0	0	1	0	2	1	0	0	1	0	0	0	0	0	0	0	1	1
68	0	0	0	0	1	1	2	1	2	2	0	1	1	0	0	1	1	1	1	1	0	0	2	0	0	0	0	2	2	2	1	2	1	0	0	1	2	0	0	1	0	0	0	1	0	0	0	1	0
69	1	0	0	0	0	0	1	1	2	2	0	1	1	0	0	0	0	0	1	1	1	0	0	2	0	0	0	2	2	2	1	0	2	1	0	1	1	0	0	1	0	0	0	1	0	0	0	0	0
70	1	0	0	0	0	0	2	0	2	2	0	0	0	0	0	0	2	1	1	1	0	0	1	1	1	1	0	2	2	2	1	1	2	0	0	0	1	0	0	1	0	1	0	1	1	0	0	1	1
71	0	0	1	0	0	0	1	1	2	2	0	1	2	2	0	0	0	0	0	2	0	1	0	2	0	0	0	1	2	1	0	2	2	0	0	1	2	0	0	2	0	0	0	2	0	0	0	1	0
72	1	0	0	0	0	0	2	2	1	1	0	0	0	0	0	0	2	0	0	2	0	0	1	1	1	2	0	1	1	0	1	1	1	0	1	1	2	1	1	2	1	0	1	2	1	1	0	2	0
73	0	0	0	0	0	0	2	2	1	1	1	0	0	0	0	0	2	0	1	1	1	0	1	1	0	2	0	2	2	1	2	1	1	0	0	1	1	0	0	2	0	0	0	2	0	1	1	1	0
74	0	0	0	0	0	0	1	1	1	1	1	1	1	0	0	1	1	1	2	0	1	0	0	2	0	0	0	2	2	2	1	1	1	0	0	2	1	0	0	1	0	0	0	1	1	1	0	2	0
75	0	0	0	0	0	0	2	1	1	0	0	1	2	1	0	0	1	1	2	0	1	0	0	2	0	2	0	2	2	1	1	0	2	0	0	1	0	0	0	0	0	0	0	1	0	0	0	1	0
76	0	0	0	0	1	1	2	2	2	0	1	1	1	2	0	0	2	1	0	1	0	0	1	1	1	0	0	2	2	2	0	2	2	0	0	1	1	0	0	1	0	0	0	1	0	0	0	1	1
77	1	0	0	0	0	0	1	1	2	2	0	0	1	1	0	0	0	0	1	1	1	0	1	1	0	1	0	2	2	2	0	2	1	0	0	0	1	0	0	1	0	0	0	2	0	0	0	0	2
78	0	0	0	0	0	0	2	1	2	2	0	1	1	0	0	0	1	1	0	2	0	0	0	2	0	1	0	2	2	0	0	1	2	1	0	2	1	0	0	2	1	0	0	2	2	0	0	1	0
79	0	0	1	1	0	1	2	0	2	2	0	0	0	0	0	0	2	0	0	2	0	0	1	1	0	0	0	1	1	1	0	0	1	1	0	2	0	0	0	0	1	0	0	1	0	0	0	2	0
80	1	0	1	1	0	1	2	2	2	0	0	0	1	1	0	0	2	0	0	2	0	0	0	2	0	1	0	2	2	0	0	0	1	1	0	1	2	0	0	2	0	0	0	2	1	0	0	2	0
81	1	0	0	0	1	1	2	1	2	1	0	0	1	1	0	0	1	0	1	0	1	0	0	2	0	2	0	2	2	2	0	0	0	0	0	1	2	0	0	2	0	1	0	1	1	0	0	2	0
82	1	1	0	0	0	0	0	2	0	0	2	0	0	0	0	0	2	0	0	2	0	0	0	2	0	1	1	2	1	0	0	0	2	0	0	2	2	0	0	1	0	0	0	1	0	1	0	0	1
83	1	0	0	0	0	0	2	1	1	1	0	1	0	0	0	0	1	0	0	1	0	0	1	1	0	1	0	2	2	2	0	0	1	0	0	2	2	0	0	0	0	1	1	2	1	1	0	2	0
84	0	0	0	0	0	0	2	0	2	1	1	0	1	0	0	0	0	0	2	0	1	0	1	1	1	1	0	1	2	1	0	2	2	0	0	0	1	0	0	2	0	1	1	1	1	0	1	1	0
85	1	0	0	0	0	0	2	1	2	2	0	1	1	0	0	1	1	0	1	1	1	0	0	2	0	0	0	2	1	1	0	0	2	1	0	1	2	0	0	2	0	1	0	0	2	0	0	1	1
86	1	0	0	0	1	1	2	1	2	2	0	1	1	0	0	0	2	1	1	1	0	0	0	2	0	2	0	2	1	0	1	2	1	0	0	1	0	0	1	0	0	0	0	2	0	0	0	1	1
87	0	0	0	0	0	0	2	1	2	0	1	0	2	0	1	0	1	0	0	1	0	0	0	2	0	1	0	2	2	2	0	1	2	1	0	2	2	0	0	2	0	2	2	2	2	1	1	1	0
88	1	0	0	0	0	0	2	2	2	2	0	0	1	1	0	0	0	0	1	1	1	0	0	2	0	1	1	2	1	0	0	2	2	0	0	0	1	1	0	1	0	0	0	1	1	1	1	0	0
89	1	0	0	0	1	1	2	0	2	2	0	0	1	1	0	0	0	0	0	1	0	0	1	1	0	1	0	1	2	1	0	0	2	1	2	2	1	0	0	0	0	1	1	2	1	1	0	1	0
90	0	0	0	0	0	0	2	2	1	0	0	0	2	2	0	0	2	1	1	1	1	0	0	2	0	2	0	1	2	1	0	0	0	0	1	2	2	0	0	2	0	0	0	2	1	1	0	0	0
91	1	0	0	0	1	1	1	1	2	2	0	1	1	0	0	1	0	0	1	1	1	0	0	2	0	1	0	2	2	2	1	0	2	1	2	2	2	0	0	1	0	0	0	2	1	0	1	1	0
92	1	0	0	0	0	0	2	1	2	0	0	0	0	0	0	0	2	1	0	2	1	0	0	2	0	1	0	2	2	1	1	1	1	1	0	1	1	1	1	1	1	0	0	0	0	0	0	2	0
93	0	0	0	0	1	1	2	1	1	1	0	0	0	0	0	0	0	0	0	2	0	1	0	2	0	2	0	2	2	2	2	0	1	1	1	2	2	0	0	1	1	0	0	2	0	1	0	0	0
94	0	1	0	0	0	0	1	2	0	0	0	1	2	1	0	1	1	0	1	0	1	0	0	2	0	1	0	1	2	0	1	0	0	0	0	1	1	0	0	1	0	0	0	1	1	1	0	1	1
95	0	0	0	0	0	0	2	1	2	2	0	1	2	2	0	0	0	0	1	1	1	0	0	2	0	0	0	0	2	0	0	2	2	0	0	1	2	0	0	2	0	0	0	2	1	1	0	1	0
96	1	0	0	0	0	0	1	1	1	0	1	1	1	0	0	1	1	1	1	1	1	0	0	2	0	1	0	1	2	1	0	0	2	0	0	0	0	1	0	1	0	0	0	1	0	0	0	2	0
97	1	0	1	0	0	0	0	2	0	0	2	0	0	0	0	0	0	0	0	1	0	0	1	1	0	2	0	1	2	1	0	0	2	0	0	0	0	0	1	1	1	0	0	2	0	0	1	0	0
98	0	0	0	0	0	0	1	1	2	2	0	0	0	0	0	0	1	1	0	2	0	0	0	2	0	1	0	2	2	1	1	1	1	0	0	2	2	0	0	1	0	1	1	2	1	1	0	0	0
99	1	0	0	0	0	0	2	0	2	2	0	0	1	1	0	0	1	1	2	0	2	0	0	2	0	0	0	2	1	1	1	0	2	2	2	2	1	0	0	1	1	2	2	2	2	1	0	2	0
100	1	0	0	0	1	1	2	1	2	0	1	2	2	2	0	0	1	0	1	1	1	0	1	1	1	0	0	2	2	2	0	2	2	0	0	0	0	1	0	0	0	1	1	2	2	1	0	2	0
101	1	0	0	0	0	0	2	1	2	2	0	0	0	0	0	0	2	0	1	1	1	0	1	1	1	1	0	2	2	1	2	1	1	0	0	1	1	0	0	0	1	0	0	2	1	1	0	2	0
102	1	0	1	0	0	0	2	2	2	0	0	1	1	1	0	0	1	1	0	1	0	0	0	2	0	2	0	1	2	1	1	1	0	0	0	1	0	1	0	0	0	0	0	2	0	0	0	1	1
103	1	1	0	0	0	0	2	0	2	2	0	1	0	0	0	0	0	0	1	1	1	0	0	2	0	0	0	2	2	2	2	1	2	0	1	2	1	0	0	1	0	0	0	2	0	0	0	1	0
104	1	0	1	0	0	0	1	2	1	0	1	0	1	1	0	0	0	0	0	1	0	0	0	2	0	2	0	1	2	1	0	2	2	0	1	2	1	0	0	1	0	1	1	2	2	2	0	1	1
105	1	0	1	0	0	0	1	1	1	1	1	1	1	1	0	0	1	1	1	0	0	0	0	2	0	1	1	2	2	1	0	1	1	0	0	1	2	0	0	1	0	1	0	0	1	1	0	2	0
106	1	0	1	0	0	0	1	1	2	2	0	1	2	1	0	0	1	1	0	2	0	0	0	2	0	1	1	2	1	0	0	2	2	0	1	2	1	0	0	2	1	0	0	2	1	1	0	2	0
107	0	0	0	0	0	0	1	1	1	1	1	1	0	0	0	0	1	0	1	1	1	1	0	2	0	0	0	2	2	1	2	1	2	0	0	1	0	1	0	0	0	1	1	2	1	1	0	2	0
108	0	1	0	0	1	1	0	2	1	1	0	0	0	0	0	0	0	0	1	1	1	0	1	1	1	1	0	2	1	1	1	0	1	1	0	1	1	1	0	0	0	0	0	2	0	0	0	1	1
109	0	0	0	0	0	0	0	2	0	0	2	0	0	0	0	1	2	2	0	2	0	0	0	2	0	2	0	2	2	2	0	0	1	0	0	2	1	0	0	2	1	0	0	2	0	0	1	1	0
110	0	0	0	0	0	0	2	0	2	2	0	0	1	1	0	0	2	1	0	2	0	0	0	2	0	2	0	1	1	1	0	0	2	0	0	2	1	0	0	0	0	1	1	2	1	1	0	1	1
111	1	0	1	0	0	0	2	1	0	0	0	0	0	0	0	0	2	0	1	1	1	0	0	2	0	1	0	2	1	1	1	1	1	2	1	2	0	0	0	0	0	0	0	2	1	1	0	2	0
112	0	0	1	0	0	0	2	2	1	1	0	1	1	0	0	0	2	2	2	0	0	0	0	2	0	1	0	2	2	2	0	1	2	0	1	1	1	0	1	1	1	0	0	2	0	0	0	2	0
113	1	0	0	0	0	0	2	2	1	0	0	0	0	0	0	0	1	1	1	1	1	0	1	1	1	2	0	2	1	1	0	1	1	1	1	1	2	1	0	0	0	0	0	2	0	0	0	2	0
114	0	0	1	0	0	0	2	1	1	1	1	1	2	1	0	1	0	1	1	1	1	0	0	2	0	0	1	2	2	1	0	1	2	1	0	1	2	0	0	1	0	0	0	2	0	1	0	2	0
115	0	0	0	0	0	0	1	1	1	1	0	1	1	0	0	1	1	0	1	1	1	1	1	1	1	0	0	2	2	2	0	1	1	0	0	1	1	0	0	1	0	0	0	2	2	0	0	2	0
116	0	0	1	0	0	0	1	1	0	0	2	0	0	0	0	0	1	1	1	0	0	0	0	2	0	1	0	2	2	2	1	0	0	0	1	2	0	0	0	1	0	0	0	1	0	0	0	1	0
117	0	0	1	0	0	0	2	1	2	1	0	0	1	0	1	0	0	0	1	1	1	0	0	2	0	2	0	2	1	0	0	1	1	0	0	2	2	0	0	2	1	0	0	2	0	0	0	2	0
118	0	0	0	0	1	1	2	2	0	0	1	0	1	1	0	0	0	0	2	0	1	0	1	1	0	0	0	2	2	2	1	0	1	1	0	1	1	1	0	1	0	1	1	1	1	1	0	1	0
119	0	0	0	0	0	0	2	1	2	2	0	0	2	2	0	0	2	0	0	2	0	0	0	2	0	2	0	1	2	1	0	1	1	0	0	2	1	0	0	1	0	0	0	1	0	1	1	0	1
120	0	1	0	0	1	1	1	2	1	0	2	1	2	1	0	1	1	0	0	1	0	0	0	2	0	0	0	1	2	0	0	0	2	2	0	1	1	0	0	2	0	1	1	2	1	1	0	1	1
121	1	0	0	0	0	0	1	2	0	0	0	2	2	1	0	0	1	0	0	2	0	1	0	2	0	2	0	2	2	1	1	0	2	2	1	2	0	0	0	1	0	1	1	2	1	1	1	0	0
122	1	0	0	0	0	0	2	2	2	0	1	0	0	0	0	0	1	0	0	2	0	0	0	2	0	2	0	2	2	2	0	1	2	0	0	1	1	1	0	1	0	1	1	1	1	1	0	1	1
123	1	0	0	0	0	0	2	1	1	1	0	0	0	0	0	0	1	2	1	1	1	0	0	2	0	1	0	0	2	1	0	1	0	0	0	2	1	0	0	1	0	0	0	2	0	0	0	2	0
124	1	0	0	0	0	0	2	2	1	0	0	0	0	0	0	0	0	0	0	2	0	0	1	1	0	2	0	2	2	1	2	0	1	0	0	0	1	0	0	1	1	1	1	2	1	0	0	1	0
125	1	0	0	0	0	0	2	2	2	1	0	0	0	0	0	0	0	0	2	0	1	1	0	2	0	2	0	2	1	1	0	0	0	0	0	2	1	0	0	2	0	1	1	2	0	0	1	2	0
126	1	0	0	0	0	0	2	2	1	1	0	1	1	0	0	1	2	0	0	2	0	1	0	2	0	1	0	2	2	1	0	0	2	2	2	2	1	1	0	1	0	0	0	2	1	1	0	0	1
127	1	0	0	0	0	0	2	0	2	2	0	1	1	0	0	1	2	2	0	2	0	0	0	2	0	0	1	2	2	1	0	1	1	0	0	1	2	0	0	0	0	0	0	2	0	0	0	0	0
128	0	0	0	0	0	0	2	1	2	2	0	1	1	1	0	0	1	0	1	1	0	0	1	1	0	2	1	1	1	0	0	0	2	2	2	2	1	0	0	1	0	0	0	2	0	1	0	2	0
129	1	0	1	0	1	1	1	1	1	0	1	1	2	1	0	0	0	1	1	1	1	0	0	2	0	1	0	1	2	1	0	0	2	0	0	2	2	0	0	1	0	0	0	2	0	0	0	0	1
130	1	0	0	0	0	0	2	2	1	1	0	0	1	1	0	0	0	0	2	0	0	0	1	1	0	1	0	1	1	1	0	0	0	0	0	2	0	1	1	0	0	0	0	2	0	2	0	1	0
131	1	0	0	0	1	1	2	2	1	1	0	1	2	1	1	0	0	0	2	0	0	0	0	2	0	0	0	2	1	0	1	0	1	0	0	0	2	0	0	1	0	0	0	2	0	0	0	1	0
132	1	0	0	0	1	1	1	1	1	0	1	0	1	0	0	0	1	1	1	1	0	0	1	1	1	1	0	2	2	2	0	0	0	0	0	2	0	0	0	1	1	0	1	1	1	0	0	2	0
133	0	0	0	0	0	0	1	2	1	1	0	1	1	0	0	0	1	1	0	2	0	0	0	2	0	1	0	1	1	1	0	0	2	1	1	2	1	0	0	1	0	1	1	2	2	0	0	2	0
134	1	1	0	0	0	0	1	1	1	1	0	1	1	0	0	1	1	1	1	0	0	0	0	2	0	1	0	2	2	2	0	2	1	0	1	2	2	0	0	2	0	0	0	2	0	0	0	0	1
135	1	0	0	0	0	0	2	1	2	2	0	0	0	0	0	0	2	1	1	1	1	0	1	1	1	0	0	2	2	2	0	0	2	0	0	2	1	0	0	0	0	0	0	1	0	0	0	2	0
136	1	0	0	0	0	0	2	2	2	1	0	0	0	0	0	0	1	1	0	1	0	1	0	2	0	1	0	1	2	0	0	1	1	0	0	2	1	0	0	0	0	0	0	2	0	0	0	0	0
137	1	0	0	0	1	1	2	1	2	1	1	0	1	2	0	0	1	0	1	1	1	0	1	1	1	1	0	2	2	2	0	1	1	1	0	1	2	1	0	0	0	0	0	1	1	0	0	1	1
138	1	0	0	0	0	0	2	1	1	1	0	1	1	0	0	1	1	1	0	2	0	0	0	2	0	1	0	2	2	2	0	1	2	0	0	2	1	0	1	1	0	0	0	1	0	0	0	1	0
139	0	0	0	0	0	0	0	2	0	0	1	0	0	0	0	0	2	0	0	2	0	0	0	2	0	1	0	2	2	2	0	0	1	1	0	2	1	0	0	1	0	0	0	2	0	1	0	0	1
140	0	0	0	0	0	0	2	0	2	2	0	1	1	1	0	0	1	0	1	1	0	0	0	2	0	1	0	1	1	1	0	2	2	0	1	2	1	0	0	1	0	0	0	0	1	0	0	2	0
141	0	0	0	0	2	2	2	1	2	1	0	0	0	0	0	0	1	0	0	2	0	0	2	0	1	1	1	2	2	1	0	0	0	0	0	1	1	0	1	0	0	1	1	2	0	0	1	1	0
142	1	0	0	0	1	1	2	1	2	1	0	0	0	0	0	0	1	1	1	1	1	0	0	2	0	2	0	1	1	1	0	1	1	0	0	1	1	0	0	2	0	0	0	2	0	0	0	1	1
143	0	0	0	0	0	0	1	2	0	0	1	0	1	1	0	0	1	0	1	1	1	0	0	2	0	2	0	2	2	2	1	2	2	0	0	2	1	0	0	0	0	0	0	2	0	0	0	1	0
144	1	0	0	0	1	1	2	1	1	1	1	1	2	1	0	0	1	1	1	0	0	0	0	2	0	1	0	1	1	0	0	0	1	0	0	0	1	1	0	1	0	0	0	1	0	0	1	0	0
145	0	0	0	0	0	0	1	1	2	2	0	0	1	1	0	0	2	2	1	1	1	0	0	2	0	1	0	0	1	0	0	1	2	0	0	1	1	0	0	0	0	0	0	1	0	1	0	2	0
146	1	0	0	0	0	0	2	1	2	1	0	0	0	0	0	0	1	0	0	1	0	0	0	2	0	1	1	2	2	0	1	1	1	0	0	1	2	0	0	1	0	0	0	2	1	0	0	1	0
147	0	0	0	0	0	0	1	2	1	0	1	1	2	1	1	0	2	0	1	1	0	0	0	2	0	0	0	2	2	1	0	0	1	0	0	2	1	0	0	1	1	0	0	2	0	0	0	0	1
148	0	0	0	0	0	0	2	1	2	2	0	0	2	2	0	0	2	0	1	1	0	0	0	2	0	0	0	0	2	0	0	0	2	0	0	2	1	0	0	2	0	0	0	1	0	0	0	1	0
149	1	0	0	0	0	0	1	1	2	2	0	1	1	0	0	1	1	0	1	1	1	0	0	2	0	1	0	2	2	2	0	2	2	0	0	0	1	0	1	0	0	1	1	2	0	0	0	2	0
150	1	1	1	0	0	0	2	2	1	0	0	0	1	1	0	0	2	1	0	2	0	0	0	2	0	0	0	2	2	2	0	2	2	1	1	2	2	0	0	1	0	1	1	2	0	0	0	0	0
151	0	0	0	0	1	1	2	0	2	2	0	1	1	0	0	1	1	0	1	1	1	0	0	2	0	0	0	2	2	2	0	0	2	1	0	1	1	1	0	1	0	1	0	0	2	0	0	1	0
152	0	0	0	0	1	1	1	1	0	0	1	0	2	2	0	0	1	1	1	1	0	0	0	2	0	2	0	2	1	1	1	1	2	2	0	1	0	0	0	1	0	0	0	2	2	1	0	1	0
153	0	0	1	0	0	0	1	1	1	1	1	1	1	1	0	0	1	1	0	1	0	0	0	2	0	1	0	2	2	2	0	0	2	0	0	1	2	0	0	1	0	1	0	0	1	0	0	1	1
154	1	0	1	0	0	0	2	0	2	2	0	0	0	0	0	0	0	0	1	1	1	0	0	2	0	1	0	1	2	1	0	1	1	0	0	2	0	1	0	0	0	0	0	1	0	0	0	1	0
155	1	0	0	0	1	1	1	1	1	1	1	1	1	0	0	0	0	0	0	1	0	0	0	2	0	1	0	2	2	2	0	0	1	1	1	1	2	1	0	1	0	1	1	2	1	1	0	1	1
156	1	0	0	0	0	0	1	2	1	1	1	1	2	1	0	1	2	0	0	2	0	0	0	2	0	1	0	2	2	2	0	1	1	1	2	2	1	0	0	1	1	0	0	2	0	2	0	1	0
157	1	0	0	0	0	0	1	0	2	2	0	1	1	0	0	1	1	1	1	1	0	0	0	2	0	1	0	1	2	1	0	0	0	0	0	2	1	0	0	1	0	0	0	1	0	0	0	0	0
158	0	1	1	0	0	0	2	0	2	2	0	0	1	1	0	0	1	0	1	1	1	0	0	2	0	1	0	1	2	1	0	0	2	1	0	1	2	0	0	1	0	2	2	2	1	1	1	2	0
159	0	0	0	0	0	0	1	2	1	0	1	1	1	0	0	0	2	1	0	2	0	1	0	2	0	0	0	1	1	1	0	0	0	0	1	2	1	1	0	1	0	2	2	2	1	1	1	0	0
160	0	0	0	0	0	0	2	0	2	2	0	1	1	0	0	1	1	1	1	1	0	0	0	2	0	1	0	2	2	2	0	1	2	1	1	2	2	0	0	1	0	0	0	2	0	1	0	1	1
161	1	0	0	0	0	0	1	2	1	1	0	0	0	0	0	0	1	0	0	2	0	0	0	2	0	0	0	2	2	2	1	1	1	0	0	1	1	0	0	0	0	1	1	2	1	0	0	2	0
162	1	0	0	0	0	0	2	2	2	1	0	1	1	1	0	0	2	0	0	2	0	0	1	1	0	1	0	2	2	2	0	2	2	0	1	2	1	0	0	2	0	0	0	2	2	0	0	2	0
163	1	0	0	0	0	0	2	1	1	1	0	1	1	2	0	0	0	0	0	1	0	0	0	2	0	0	0	2	2	2	0	1	0	0	0	1	1	0	0	2	0	0	0	1	0	0	0	2	0
164	1	0	0	0	0	0	2	1	2	1	0	1	1	1	0	0	2	2	1	1	0	0	0	2	0	2	0	2	2	2	1	1	2	0	0	2	2	1	0	1	0	1	0	1	1	1	0	0	2
165	0	0	0	0	1	1	2	1	2	1	0	1	2	2	0	0	2	2	1	1	1	0	1	1	0	1	1	2	2	1	0	0	0	1	0	1	1	0	0	1	0	1	0	1	2	0	0	1	0
166	0	0	0	0	0	0	2	2	0	0	0	0	1	1	0	0	2	0	0	2	0	0	1	1	1	1	0	2	2	1	0	1	1	1	1	1	1	0	0	1	0	1	0	1	1	1	0	2	0
167	0	0	0	0	0	0	2	2	2	0	1	0	1	1	0	0	2	2	1	1	1	0	1	1	1	0	0	1	2	0	1	0	1	1	1	1	1	0	0	2	1	0	0	1	0	1	0	1	0
168	1	1	0	0	1	1	1	2	1	1	0	0	1	1	0	0	1	1	2	0	1	0	0	2	0	1	0	2	1	0	1	1	1	1	1	1	1	0	0	1	0	0	0	2	0	0	2	0	0
169	1	0	0	0	0	0	2	1	2	2	0	0	2	2	0	0	1	1	0	0	0	0	0	2	0	1	0	2	2	2	0	0	2	1	0	1	2	0	0	2	0	1	0	1	0	1	0	1	0
170	0	0	1	1	0	1	2	1	2	1	0	0	0	0	0	0	2	2	0	2	0	0	0	2	0	1	0	1	2	1	0	2	2	0	0	1	2	0	0	2	1	0	0	2	0	0	0	1	0
171	0	0	0	0	1	1	1	1	2	2	1	1	1	0	0	0	1	0	1	1	1	0	0	2	0	1	0	1	2	2	0	0	2	0	0	2	1	0	0	1	0	0	0	2	1	0	0	2	0
172	1	0	0	0	0	0	2	1	1	0	0	0	1	1	0	0	1	0	0	2	0	1	0	2	0	1	0	1	2	2	1	1	1	0	0	2	1	0	0	1	1	0	0	2	1	1	0	2	0
173	1	0	0	0	1	1	2	2	2	1	1	1	2	1	0	0	1	0	1	1	1	0	1	1	1	0	0	1	1	1	0	2	2	0	0	1	2	0	0	1	0	0	0	0	0	0	0	2	0
174	0	0	0	0	0	0	2	2	2	1	0	0	1	0	0	0	1	1	1	1	0	0	0	2	0	0	0	2	2	1	2	0	1	1	0	0	1	0	0	2	1	1	1	2	1	0	0	2	0
175	0	0	0	0	0	0	2	2	1	1	0	0	0	0	0	0	1	1	0	1	0	0	0	2	0	1	0	2	2	2	0	0	0	0	0	0	1	0	0	1	0	0	0	2	1	1	0	2	0
176	1	0	0	0	0	0	1	1	1	1	2	2	2	1	0	0	2	1	0	1	0	0	0	2	0	1	0	1	2	1	1	1	1	0	0	1	1	0	0	1	0	0	0	2	0	0	1	1	0
177	1	0	0	0	0	0	0	2	0	0	2	1	1	0	0	0	1	0	0	2	0	0	1	1	0	1	0	1	1	1	0	1	1	0	0	2	1	0	0	1	1	0	1	1	1	0	0	1	1
178	1	0	0	0	0	0	1	2	1	1	1	0	1	1	0	0	0	0	2	0	0	0	0	2	0	1	0	1	2	0	0	1	1	1	1	1	1	0	0	2	0	1	0	0	1	1	1	1	0
179	1	0	0	0	0	0	2	2	1	1	1	0	0	0	0	0	2	0	0	2	0	1	0	2	0	0	0	2	2	2	0	0	2	0	0	2	2	0	0	1	0	0	0	1	0	0	0	0	2
180	0	0	0	0	0	0	1	1	2	2	0	0	1	1	0	0	1	1	0	2	0	0	0	2	0	1	0	0	2	0	0	1	1	0	0	2	1	0	1	1	0	1	1	1	1	2	0	2	0
181	0	0	0	0	0	0	2	2	1	0	0	0	0	0	0	0	2	2	2	0	2	0	0	2	0	1	0	1	2	1	1	1	2	0	0	1	1	1	0	1	0	0	0	2	0	0	0	1	1
182	1	0	0	0	0	0	2	2	2	1	0	0	1	1	0	0	1	0	0	2	0	0	0	2	0	1	0	1	1	1	1	1	2	0	0	2	1	1	0	1	0	1	0	1	1	0	0	1	1
183	0	0	1	1	0	1	1	1	2	2	1	1	1	0	0	1	1	0	0	1	0	0	1	1	0	1	0	2	2	1	1	0	1	1	1	2	2	0	0	0	0	0	0	2	0	1	0	2	0
184	0	0	0	0	0	0	2	2	1	0	1	0	2	1	1	0	1	1	0	2	0	0	0	2	0	0	0	2	2	2	2	0	2	2	0	1	1	0	0	2	0	0	0	1	0	0	0	2	0
185	0	0	0	0	0	0	2	0	2	2	0	0	0	0	0	0	1	1	0	1	0	0	0	2	0	1	1	2	2	1	1	1	2	0	0	1	1	0	0	2	1	0	0	2	0	0	0	2	0
186	1	0	1	0	0	0	1	2	1	1	0	0	0	0	0	0	1	0	1	1	1	0	0	2	0	0	1	1	2	2	0	0	0	0	1	2	0	0	0	0	0	0	0	2	0	1	0	0	0
187	1	0	0	0	0	0	1	2	0	0	0	0	0	0	0	0	1	0	0	2	0	0	1	1	0	1	0	1	2	0	1	0	1	0	0	1	1	1	0	1	0	1	0	0	1	1	0	1	0
188	1	0	0	0	0	0	2	0	2	2	0	2	2	1	0	0	2	0	0	1	0	1	0	2	0	0	0	1	1	0	0	1	1	0	0	2	1	0	1	1	0	0	0	0	0	0	0	2	0
189	1	0	0	0	0	0	1	2	1	1	0	0	0	1	0	0	2	2	1	1	0	0	0	2	0	1	0	1	1	1	0	0	2	2	1	1	1	0	0	0	0	0	0	2	1	0	0	2	0
190	1	0	0	0	0	0	2	1	2	2	0	1	2	1	0	0	2	1	2	0	1	1	0	2	0	1	0	2	1	1	0	0	1	0	0	2	1	0	0	1	0	0	0	2	0	2	0	1	1
191	1	0	0	0	0	0	1	1	2	2	1	0	1	1	0	0	1	1	0	2	0	0	0	2	0	2	0	2	2	2	1	0	0	1	0	1	2	0	0	1	0	1	1	2	1	0	1	2	0
192	1	1	0	0	0	0	0	1	1	1	1	0	0	0	0	0	2	1	0	2	0	0	1	1	1	1	0	1	2	1	0	0	0	1	0	1	1	0	0	2	0	0	0	2	0	2	0	2	0
193	1	0	0	0	0	0	1	1	1	1	1	1	2	1	0	0	1	0	1	1	1	0	0	2	0	1	0	1	2	1	0	1	2	0	0	1	2	1	0	0	0	2	2	2	2	1	0	0	0
194	1	1	0	0	1	1	2	1	2	2	0	1	1	0	0	1	1	1	2	0	1	0	1	1	1	1	0	2	2	2	0	0	2	1	0	1	2	0	0	2	0	0	0	2	0	0	0	1	0
195	0	0	0	0	0	0	2	1	1	0	0	1	1	1	0	0	1	1	1	0	1	1	1	1	0	1	0	1	2	1	0	0	0	0	0	1	1	0	0	0	0	0	0	1	1	1	0	0	2
196	0	0	0	0	1	1	2	2	1	0	1	0	0	0	0	0	1	0	1	1	0	1	0	2	0	0	0	2	2	1	0	0	1	1	1	2	1	1	0	0	0	1	1	2	1	1	0	1	0
197	0	0	1	0	0	0	2	2	2	1	0	1	2	1	0	0	1	0	1	1	1	0	0	2	0	0	0	1	2	1	0	0	0	0	1	2	1	0	0	2	0	0	0	2	0	0	0	2	0
198	1	0	0	0	1	1	1	2	1	1	0	1	1	0	0	1	1	0	1	1	0	0	0	2	0	0	0	1	1	1	0	2	2	0	0	0	1	0	0	2	0	1	1	2	0	1	1	1	0
199	1	0	0	0	0	0	2	0	2	2	0	0	2	2	0	0	1	0	0	1	0	0	1	1	0	1	0	1	2	1	0	0	1	0	0	2	1	0	1	1	0	0	0	2	1	0	0	0	0
200	0	0	0	0	0	0	0	2	0	0	2	0	0	0	0	0	2	1	0	2	0	0	2	0	0	1	0	1	1	0	0	0	2	0	0	1	1	0	1	1	0	1	1	1	1	0	0	0	0
201	1	0	0	0	0	0	0	2	0	0	2	1	2	2	0	0	1	1	1	1	0	0	0	2	0	2	1	2	2	1	1	0	0	0	0	0	1	0	0	2	0	0	0	1	0	1	0	1	0
202	1	0	0	0	0	0	2	2	1	1	0	0	0	0	0	0	2	1	1	1	1	0	0	2	0	2	0	2	2	2	0	0	2	1	0	1	1	0	0	1	0	1	0	1	1	0	0	0	0
203	0	0	1	0	0	0	1	2	1	1	1	0	0	1	0	0	0	0	2	0	0	0	1	1	1	2	0	2	2	1	1	0	0	1	0	2	0	1	0	0	0	0	0	2	0	1	0	0	1
204	0	0	0	0	0	0	2	0	2	2	0	0	0	0	0	0	1	1	1	1	0	0	0	2	0	2	0	1	2	0	1	1	2	0	0	0	1	0	0	1	1	0	0	1	0	1	0	1	1
205	1	0	0	0	0	0	1	1	1	1	1	0	0	0	0	0	1	1	2	0	2	1	0	2	0	0	0	2	2	2	1	0	2	1	0	1	0	0	1	0	0	0	0	2	0	0	1	0	0
206	1	0	0	0	1	1	1	0	2	2	0	1	1	1	0	0	2	1	0	2	0	0	0	2	0	1	0	2	2	2	0	0	2	0	0	2	2	0	0	1	0	0	0	1	0	0	1	2	0
207	1	0	0	0	0	0	2	1	1	1	0	0	1	0	0	0	2	0	1	1	1	0	0	2	0	0	0	2	2	2	1	0	1	1	0	1	1	0	0	2	0	0	0	1	1	1	0	2	0
208	1	0	0	0	0	0	2	0	1	1	0	0	0	0	0	0	1	0	0	1	0	0	0	2	0	0	0	1	2	2	1	1	1	1	2	2	1	0	0	2	1	1	0	0	2	0	0	1	1
209	1	0	0	0	1	1	2	2	1	1	0	0	0	0	0	0	1	1	0	2	0	0	1	1	0	0	0	2	1	1	1	1	1	0	0	2	2	0	0	2	0	0	0	2	0	0	0	1	0
210	0	0	0	0	0	0	1	2	0	0	2	0	2	1	1	0	2	0	0	2	0	0	2	0	0	0	1	1	2	2	0	1	2	0	0	1	0	1	0	0	0	0	0	0	0	0	0	1	1
211	0	0	0	0	0	0	2	1	2	2	0	1	1	0	0	1	1	0	1	1	1	0	0	2	0	2	0	2	2	2	0	0	2	0	0	2	1	0	1	1	0	1	0	1	2	0	0	0	2
212	0	1	0	0	0	0	1	2	0	0	0	1	1	0	0	0	0	0	1	1	1	0	0	2	0	1	0	2	2	1	1	1	2	0	0	2	1	1	0	1	0	0	0	2	0	1	1	1	0
213	0	0	0	0	0	0	1	1	1	1	0	0	1	1	0	0	2	2	1	1	0	0	0	2	0	0	0	1	2	1	0	2	2	0	0	1	1	0	0	1	0	0	1	2	1	1	0	2	0
214	0	0	0	0	1	1	2	0	2	2	0	0	0	0	0	0	1	0	0	2	0	0	1	1	0	1	0	2	2	2	0	0	2	0	0	2	2	0	0	0	0	1	0	0	2	1	0	1	0
215	0	0	0	0	1	1	1	2	1	1	0	1	1	0	0	0	1	1	1	1	0	0	0	2	0	0	0	2	2	2	0	0	1	1	1	2	1	1	0	1	0	0	0	2	1	0	0	2	0
216	0	0	0	0	0	0	1	2	1	0	1	0	0	0	0	0	1	1	0	1	0	0	0	2	0	2	0	2	2	2	1	1	2	0	0	1	2	0	0	2	0	0	0	2	0	0	0	0	1
217	1	0	0	0	0	0	2	2	1	1	0	1	1	0	0	1	1	1	1	1	0	0	0	2	0	1	0	1	1	0	0	0	0	0	0	1	1	0	0	2	1	0	0	1	0	0	0	1	1
218	0	0	0	0	0	0	1	2	1	0	1	0	2	1	1	0	1	1	2	0	2	0	0	2	0	1	0	2	2	1	2	0	1	0	0	1	1	2	0	0	0	1	0	0	1	0	1	1	0
219	1	0	0	0	0	0	2	2	2	1	0	0	0	0	0	0	0	1	0	2	0	0	0	2	0	1	0	2	1	1	1	1	1	1	0	0	1	0	0	1	0	0	0	2	0	0	0	1	1
220	0	0	0	0	0	0	2	0	2	2	0	0	0	0	0	0	1	0	1	1	1	0	0	2	0	1	0	2	2	2	0	0	1	1	1	1	0	0	1	1	1	0	0	2	1	0	0	2	0
221	1	1	0	0	0	0	1	1	0	0	2	0	1	1	0	0	0	0	2	0	1	0	0	2	0	0	0	1	2	1	1	0	1	2	1	1	1	1	0	0	0	0	0	2	0	2	0	2	0
222	0	1	0	0	1	1	2	0	2	2	0	0	0	0	0	0	2	1	0	2	0	0	0	2	0	0	0	1	2	1	1	1	2	0	0	1	1	0	0	2	1	0	0	2	0	2	0	2	0
223	0	0	0	0	0	0	1	2	1	0	2	0	0	0	0	0	2	1	0	2	0	0	2	0	0	0	0	2	2	2	0	0	2	1	1	1	2	0	0	1	0	0	0	2	0	0	0	2	0
224	0	0	0	0	0	0	1	2	1	1	1	1	2	1	0	0	1	0	1	1	0	0	1	1	0	1	0	2	2	1	2	2	2	0	0	1	2	0	0	2	0	0	0	2	0	0	0	1	0
225	1	0	0	0	1	1	1	2	1	0	1	0	0	0	0	0	0	0	2	0	0	0	0	2	0	0	0	2	2	1	2	1	1	1	1	1	1	1	0	1	0	0	0	0	0	0	0	1	1
226	0	0	0	0	1	1	2	1	2	1	1	0	2	2	0	0	1	1	0	2	0	0	1	1	0	1	0	1	2	1	1	0	1	1	0	2	1	0	0	0	0	0	0	2	0	0	0	2	0
227	1	0	1	0	1	1	2	2	1	1	0	1	1	0	0	1	1	1	0	1	1	0	1	1	1	1	0	2	1	1	1	0	0	0	0	2	1	0	0	1	0	0	0	2	1	0	1	0	0
228	0	0	0	0	1	1	2	1	1	1	1	1	1	1	0	0	1	1	1	0	1	0	0	2	0	1	0	2	2	2	1	1	1	1	1	1	0	1	0	0	0	0	0	0	0	0	0	1	0
229	0	1	0	0	0	0	2	0	2	1	1	0	0	0	0	0	1	1	1	0	1	0	0	2	0	0	0	2	1	1	1	0	1	0	0	2	1	0	0	0	0	0	0	1	1	0	0	2	0
230	1	0	0	0	0	0	2	1	1	1	0	0	1	1	0	0	0	0	1	1	1	0	1	1	1	1	0	1	2	1	0	0	1	2	1	1	2	0	0	2	0	0	0	0	0	0	0	0	1
231	1	0	0	0	0	0	2	1	1	1	1	0	2	1	0	0	2	2	1	1	1	0	2	0	1	1	0	2	2	2	0	1	2	1	0	0	2	0	0	1	0	0	0	0	0	0	0	0	1
232	0	0	0	0	0	0	2	2	1	1	1	0	1	0	0	0	1	1	1	0	1	0	0	2	0	1	0	2	2	0	0	2	1	0	0	1	1	1	0	1	0	0	0	2	1	1	0	0	0
233	0	0	0	0	0	0	2	0	2	2	0	0	0	0	0	0	2	1	0	2	0	0	0	2	0	2	0	2	2	1	2	0	0	1	2	2	1	0	0	0	0	1	1	1	1	1	1	1	0
234	1	0	0	0	0	0	2	1	1	0	0	0	0	0	0	0	0	0	2	0	0	0	0	2	0	1	0	0	1	0	0	1	1	1	0	0	1	0	1	0	0	0	0	0	1	0	0	0	1
235	1	0	0	0	0	0	2	1	2	1	0	0	1	1	0	0	2	1	0	2	1	0	0	2	0	1	0	1	2	0	1	0	1	0	0	2	1	0	0	2	1	1	0	1	1	0	0	1	0
236	1	0	1	0	0	0	1	1	1	0	1	0	0	0	0	0	1	1	2	0	0	0	1	1	1	1	0	2	2	2	0	0	2	0	0	2	0	1	1	0	0	0	0	2	1	1	0	1	1
237	1	0	0	0	1	1	2	1	2	1	1	0	1	1	0	0	2	0	0	2	0	0	0	2	0	1	0	1	2	1	0	1	2	1	0	1	1	0	1	1	0	1	1	2	1	1	0	1	1
238	1	0	0	0	0	0	2	0	2	2	0	1	1	0	0	0	1	0	0	1	0	0	0	2	0	1	0	1	2	1	0	1	0	0	0	2	1	0	1	0	0	0	1	1	1	1	0	1	1
239	1	0	1	0	0	0	1	2	0	0	1	1	1	0	0	1	0	1	1	1	0	0	1	1	0	2	0	2	2	2	1	0	1	1	0	2	1	0	0	1	0	1	1	2	1	1	0	2	0
240	1	0	0	0	0	0	2	2	2	1	0	0	0	0	0	0	0	0	0	2	0	0	0	2	0	1	0	2	2	1	0	1	2	0	0	1	1	0	0	2	0	0	0	1	1	1	1	1	0
241	1	1	0	0	0	0	2	2	2	2	0	1	1	1	0	0	2	2	0	2	0	0	0	2	0	2	0	1	2	1	1	0	2	1	1	2	1	0	0	0	0	0	0	2	1	1	0	2	0
242	1	0	0	0	0	0	1	2	0	0	1	0	1	1	0	0	1	1	1	0	1	0	0	2	0	0	0	2	1	1	0	0	0	0	0	2	1	0	0	1	1	0	0	2	2	1	1	1	0
243	1	0	0	0	1	1	2	0	2	2	0	0	0	0	0	0	2	0	0	2	0	0	2	0	0	0	0	2	2	2	0	1	2	0	0	2	0	0	1	0	0	1	1	1	1	1	0	1	1
244	0	0	0	0	0	0	1	1	2	2	0	0	2	1	1	0	2	0	0	2	0	0	0	2	0	1	0	1	2	1	0	1	1	1	1	1	1	0	0	2	0	1	0	1	0	0	0	0	2
245	0	0	0	0	0	0	1	1	0	0	1	0	0	0	0	0	0	0	2	0	0	1	0	2	0	0	0	2	2	2	0	0	1	0	0	2	2	0	0	0	0	1	0	0	1	0	0	2	0
246	0	0	0	0	1	1	2	2	1	1	1	1	1	0	0	0	2	2	1	1	1	0	0	2	0	1	0	2	2	1	1	1	1	1	0	0	1	0	0	1	0	1	0	0	1	0	0	2	0
247	1	0	0	0	0	0	2	2	1	1	1	0	1	1	0	0	2	2	0	2	0	0	0	2	0	1	0	2	1	1	1	0	1	0	0	2	2	0	0	1	0	1	1	1	1	1	0	0	0
248	0	0	0	0	0	0	1	1	2	2	0	0	0	0	0	0	1	1	2	0	0	0	1	1	0	0	0	1	2	1	0	1	2	2	0	1	2	0	0	1	0	0	0	0	1	0	0	1	1
249	1	0	0	0	0	0	2	1	2	0	1	0	1	1	0	0	0	0	0	2	0	0	0	2	0	0	0	2	2	2	0	0	2	0	0	2	1	0	0	1	0	0	0	1	0	0	0	0	1
250	0	1	0	0	0	0	2	2	1	0	0	0	2	2	0	0	1	1	0	2	0	0	0	2	0	2	0	1	2	1	0	1	1	0	1	1	1	0	0	2	0	1	1	1	1	1	0	2	0
251	1	0	0	0	0	0	2	1	0	0	0	0	0	0	0	0	1	1	0	2	0	0	0	2	0	1	0	2	2	2	1	1	2	0	0	1	1	0	0	2	0	1	0	0	2	1	0	0	0
252	0	0	1	1	0	1	2	1	2	1	1	1	2	1	0	1	2	0	1	1	1	0	0	2	0	1	0	2	1	1	1	1	1	0	0	2	1	0	0	2	1	0	0	2	2	1	0	1	0
253	1	0	0	0	0	0	1	2	0	0	1	1	1	0	0	0	1	0	0	2	0	0	0	2	0	1	0	2	2	2	0	1	0	0	0	1	1	0	0	0	0	1	1	1	1	0	1	1	1
254	0	0	1	0	0	0	1	2	1	0	1	0	0	0	0	0	2	1	2	0	1	0	0	2	0	2	1	2	2	1	1	1	0	0	0	1	1	0	0	1	1	0	0	2	1	0	1	2	0
255	1	1	0	0	0	0	2	0	2	2	0	1	1	1	0	0	1	1	1	1	1	0	0	2	0	0	0	1	1	1	0	0	2	2	0	1	0	0	0	0	0	0	0	2	0	0	0	2	0
256	1	0	0	0	0	0	1	1	1	1	0	0	2	1	1	0	1	1	0	2	0	0	0	2	0	1	0	2	2	2	0	0	2	0	0	0	0	1	0	0	0	0	0	2	0	1	0	0	0
257	0	0	0	0	0	0	2	2	2	1	0	0	0	0	0	0	0	0	0	2	0	0	0	2	0	2	0	2	2	1	0	1	0	0	0	2	0	1	1	0	0	1	0	0	1	1	0	1	0
258	0	0	0	0	0	0	2	0	2	2	0	1	2	1	0	0	2	1	0	2	1	0	1	1	0	1	0	2	2	2	0	0	1	1	0	2	2	0	0	1	1	1	0	0	1	0	0	1	0
259	0	0	0	0	0	0	2	2	2	1	0	1	2	2	0	0	0	0	1	1	1	0	1	1	1	1	0	2	2	2	0	1	2	0	0	2	0	0	0	0	1	0	0	2	0	2	0	1	0
260	0	0	0	0	0	0	1	1	1	1	1	0	1	1	0	0	1	1	0	2	0	0	0	2	0	1	0	2	2	2	0	0	0	0	0	1	1	0	0	0	0	0	0	2	0	0	0	2	0
261	1	0	0	0	0	0	2	1	2	1	1	0	0	0	0	0	2	1	0	2	0	0	1	1	0	0	0	2	2	2	0	0	2	0	0	2	1	0	0	2	1	0	0	2	0	0	1	0	0
262	0	0	0	0	0	0	2	0	2	2	0	1	2	0	0	1	0	0	1	1	1	0	0	2	0	1	0	2	2	2	1	0	2	0	0	1	0	1	1	0	0	1	1	1	1	0	0	2	0
263	0	0	0	0	0	0	1	1	2	2	0	0	0	0	0	0	2	2	0	2	0	0	0	2	0	2	0	1	1	0	1	1	2	1	0	0	0	0	0	1	1	0	0	2	1	1	0	0	0
264	1	0	0	0	0	0	1	2	1	1	1	0	1	0	0	0	2	2	0	2	0	0	0	2	0	2	0	2	2	2	1	0	2	1	2	2	2	0	0	1	1	0	0	2	0	1	0	0	0
265	1	0	0	0	0	0	1	2	1	1	0	0	1	0	0	0	2	2	1	1	1	0	0	2	0	2	0	2	2	2	0	0	2	0	0	0	1	1	1	1	1	0	0	2	1	1	0	1	0
266	1	0	0	0	0	0	0	2	0	0	2	0	0	0	0	0	2	1	1	1	1	0	0	2	0	2	0	2	2	2	1	0	2	2	1	2	1	0	0	1	0	0	1	2	1	1	0	1	0
267	1	1	0	0	0	0	2	0	1	1	1	0	0	0	0	0	1	1	1	0	1	0	1	1	0	0	0	1	2	1	1	0	2	1	1	1	1	0	0	1	0	0	0	0	0	0	0	1	1
268	0	0	0	0	0	0	2	2	1	1	1	1	1	1	0	0	2	1	0	2	0	0	0	2	0	1	0	1	1	1	1	2	2	0	0	0	2	0	0	1	0	1	1	2	1	0	0	0	1
269	1	0	0	0	0	0	2	1	2	2	0	0	1	1	0	0	2	2	1	1	1	0	1	1	1	0	0	2	2	2	0	1	1	0	0	1	1	0	0	1	1	0	0	2	0	0	0	2	0
270	1	1	0	0	0	0	2	2	1	0	1	0	0	0	0	0	1	0	0	2	0	0	1	1	1	1	0	2	2	1	1	1	2	0	0	0	2	0	0	2	0	1	1	2	1	0	0	2	0
271	0	0	0	0	0	0	1	1	2	1	0	1	1	0	0	0	1	0	0	2	0	0	0	2	0	1	1	2	1	0	0	2	1	0	0	2	1	0	0	0	0	0	0	2	0	1	0	0	0
272	0	0	0	0	0	0	2	1	2	1	0	1	2	1	0	1	0	1	0	2	0	0	0	2	0	0	1	1	2	0	0	0	2	2	1	1	1	0	0	0	0	2	1	2	1	0	0	2	0
273	1	0	1	0	0	0	1	1	1	1	1	0	0	0	0	0	2	1	0	2	0	0	0	2	0	2	1	2	2	1	0	1	2	2	0	1	1	0	0	1	0	1	1	2	1	1	0	1	0
274	0	0	0	0	0	0	1	1	0	0	1	1	1	0	0	0	0	0	0	1	0	0	1	1	0	1	0	2	2	2	0	0	1	1	2	2	2	0	0	2	0	0	0	1	0	0	0	2	0
275	0	0	0	0	1	1	1	1	2	2	0	1	2	1	0	1	2	1	0	2	0	0	0	2	0	1	0	1	2	0	1	2	2	0	1	2	1	0	0	1	1	1	1	1	1	0	0	2	0
276	1	0	0	0	1	1	2	1	2	1	0	0	0	0	0	0	1	0	1	1	0	0	0	2	0	1	0	2	2	2	0	0	1	0	0	2	1	0	0	2	1	0	0	2	0	0	0	1	0
277	1	0	0	0	0	0	2	1	2	2	0	0	0	0	0	0	2	2	0	1	0	0	0	2	0	2	0	2	2	1	1	0	1	0	0	2	1	0	0	1	0	0	0	2	0	1	1	0	0
278	1	0	0	0	1	1	2	1	2	1	0	1	1	0	0	1	2	1	0	2	0	0	1	1	1	1	0	2	2	2	0	1	2	1	0	0	2	0	0	1	0	1	1	2	1	1	0	2	0
279	1	0	0	0	0	0	2	1	2	1	1	0	1	1	0	0	1	0	1	1	1	0	1	1	0	1	0	2	2	2	0	1	1	0	0	1	2	0	0	1	0	0	0	2	0	2	0	1	1
280	1	0	0	0	0	0	1	0	2	2	0	1	1	0	0	1	2	0	0	2	0	0	0	2	0	1	0	2	2	2	0	1	1	0	0	1	0	1	1	0	0	0	0	2	0	0	0	2	0
281	0	0	0	0	0	0	2	0	2	2	0	1	0	0	0	0	2	2	1	1	1	1	0	2	0	1	0	2	2	2	0	2	2	0	0	1	0	1	0	0	0	0	0	2	1	1	0	2	0
282	1	0	0	0	0	0	2	0	1	1	0	0	2	2	0	0	1	0	1	1	1	0	0	2	0	1	0	1	1	1	0	0	2	1	0	1	1	1	0	1	0	1	0	1	1	0	0	1	0
283	0	1	0	0	0	0	2	1	2	2	0	1	1	2	0	0	2	1	0	2	0	0	0	2	0	0	0	2	2	1	1	0	2	2	2	2	2	0	0	2	0	0	0	2	0	0	0	1	1
284	0	1	0	0	1	1	0	2	1	1	0	0	1	1	0	0	0	0	2	0	0	0	1	1	0	0	0	1	1	1	1	0	2	0	0	2	0	0	0	1	1	1	0	0	1	1	0	0	0
285	1	0	0	0	0	0	0	2	0	0	2	0	1	1	0	0	0	1	0	2	0	0	0	2	0	2	1	2	2	1	1	1	2	0	1	2	1	0	0	1	0	0	0	1	0	0	0	1	1
286	1	1	0	0	0	0	1	1	2	2	1	1	2	1	0	0	1	1	1	1	0	0	0	2	0	0	0	2	1	1	1	0	2	1	0	1	2	0	0	2	0	1	0	0	1	1	0	1	0
287	0	0	1	1	0	1	1	2	1	1	1	1	2	1	0	0	1	0	0	2	0	0	0	2	0	1	0	0	1	0	0	0	2	0	0	2	1	0	0	1	0	0	0	1	1	0	0	2	0
288	1	0	0	0	1	1	2	1	2	2	0	1	2	2	0	0	0	0	1	1	1	0	0	2	0	1	0	2	2	2	0	0	2	1	0	1	1	0	0	1	0	0	0	1	0	0	0	2	0
289	0	0	0	0	1	1	1	2	1	1	0	1	1	0	0	0	1	1	1	1	1	0	0	2	0	1	1	1	1	0	0	2	2	0	1	2	1	0	0	0	1	0	0	0	0	0	0	1	0
290	1	0	0	0	0	0	2	0	2	2	0	0	0	0	0	0	0	0	2	0	0	0	0	2	0	0	0	2	2	2	0	0	2	0	0	2	2	0	0	1	0	0	0	2	1	1	0	1	0
291	0	0	0	0	0	0	2	2	2	2	0	1	1	2	0	0	1	0	1	1	0	0	0	2	0	2	0	0	1	0	0	0	2	2	1	1	1	0	0	1	1	1	1	2	1	1	0	2	0
292	0	0	0	0	0	0	2	0	1	1	1	0	0	0	0	0	0	0	1	1	1	0	0	2	0	2	1	1	1	0	0	0	0	0	0	2	2	0	0	0	1	0	0	1	1	0	1	0	0
293	0	0	0	0	1	1	2	2	1	1	1	1	2	1	0	0	1	1	0	1	0	0	0	2	0	0	0	2	2	2	0	0	0	0	1	2	2	0	0	2	0	0	0	1	0	1	0	1	0
294	0	0	1	0	1	1	2	2	1	0	0	0	2	1	0	0	1	1	0	2	0	0	1	1	1	1	0	2	2	2	2	1	1	1	1	1	1	2	0	0	0	0	0	1	0	0	0	2	0
295	1	0	0	0	0	0	1	2	0	0	2	0	0	0	0	0	2	1	0	2	0	0	0	2	0	2	0	1	2	1	0	1	2	0	0	1	2	0	0	2	0	1	1	2	1	0	1	0	0
296	1	0	1	0	0	0	1	2	0	0	0	0	0	0	0	0	1	0	1	1	1	0	1	1	0	0	0	1	2	0	1	1	0	0	0	2	1	0	0	2	0	0	0	2	0	1	0	1	0
297	1	1	0	0	0	0	0	1	1	1	1	0	1	1	0	0	0	0	2	0	1	0	0	2	0	1	1	2	2	1	0	0	1	1	2	2	0	0	0	1	1	0	0	1	0	1	0	1	0
298	1	0	0	0	0	0	2	1	2	0	0	0	1	1	0	0	0	0	1	0	1	0	0	2	0	1	0	2	2	2	0	1	1	0	0	1	1	1	0	1	0	1	1	2	1	1	0	0	2
299	0	0	0	0	0	0	2	1	1	1	0	0	1	1	0	0	1	1	2	0	2	0	0	2	0	2	0	1	2	1	0	1	1	0	0	1	2	0	0	0	0	1	1	1	0	0	0	2	0
300	1	0	0	0	0	0	2	1	1	0	1	1	1	0	0	0	1	1	2	0	1	0	0	2	0	1	0	2	2	1	0	1	2	0	1	1	0	0	0	0	1	0	0	2	0	0	0	0	1
301	1	0	0	0	0	0	2	2	1	0	0	0	2	2	0	0	1	1	1	0	0	0	0	2	0	0	0	2	2	2	2	0	1	2	1	1	1	0	1	1	0	0	0	0	2	1	0	0	2
302	0	0	0	0	0	0	2	1	1	1	1	1	1	0	0	0	2	1	0	2	0	1	1	1	0	1	0	2	1	1	0	0	0	0	0	2	2	0	0	1	1	0	0	1	1	0	1	0	0
303	1	0	0	0	1	1	2	2	2	0	1	0	0	0	0	0	2	1	0	2	0	0	1	1	0	1	0	1	2	1	0	1	2	1	1	2	2	0	0	1	0	0	0	2	0	0	0	2	0
304	0	1	1	0	0	0	1	1	1	1	0	0	1	1	0	0	1	0	0	2	0	0	0	2	0	0	0	1	2	1	1	0	1	0	0	2	1	0	1	1	0	1	0	0	1	0	1	0	0
305	1	0	0	0	1	1	1	2	0	0	0	0	0	0	0	0	1	0	1	1	1	1	1	1	1	0	1	2	2	1	0	0	2	0	0	2	1	1	0	1	0	0	0	2	0	0	1	0	0
306	0	0	0	0	0	0	2	0	2	2	0	0	0	0	0	0	0	1	1	1	0	0	1	1	1	2	0	1	2	0	1	1	1	0	0	1	1	0	1	1	1	0	0	2	0	1	0	0	0
307	0	0	0	0	0	0	2	0	2	2	0	0	1	0	0	0	2	2	1	1	1	0	0	2	0	0	0	2	2	2	0	0	2	1	2	2	1	0	0	1	0	1	1	2	1	2	0	1	1
308	0	0	0	0	0	0	2	1	2	2	0	0	0	0	0	0	0	0	0	2	1	0	1	1	1	1	0	2	1	0	0	0	2	1	0	1	1	1	0	1	0	0	0	2	0	1	0	2	0
309	0	0	0	0	0	0	2	2	1	1	0	0	1	1	0	0	1	1	1	1	1	0	1	1	1	1	0	2	1	1	1	1	1	1	1	2	1	0	0	0	0	1	1	1	1	0	0	1	0
310	0	0	0	0	1	1	1	1	1	1	1	1	1	0	0	1	1	1	0	1	0	0	1	1	1	1	2	2	2	0	1	0	1	0	0	1	2	0	0	2	0	0	0	0	0	1	0	0	0
311	1	0	0	0	1	1	1	1	1	1	1	1	1	0	0	1	1	2	0	2	0	0	0	2	0	1	0	1	2	1	1	0	1	0	0	1	2	1	0	0	0	1	1	2	1	1	0	2	0
312	0	0	0	0	1	1	2	0	2	2	0	1	2	2	0	0	2	2	1	1	1	0	0	2	0	0	0	1	1	1	0	1	2	0	1	1	1	0	0	0	0	0	0	2	0	0	0	0	1
313	1	0	0	0	0	0	0	2	0	0	2	0	0	0	0	0	0	0	1	1	1	1	0	2	0	0	0	1	2	1	0	2	2	0	1	2	1	1	0	1	0	0	0	0	0	0	1	1	0
314	0	0	0	0	0	0	2	1	2	2	0	2	2	0	1	1	1	0	1	1	1	0	0	2	0	2	0	1	1	0	0	1	2	0	0	1	2	0	0	1	0	1	1	2	0	2	0	1	0
315	0	0	0	0	0	0	2	1	2	2	0	1	2	1	0	0	2	2	0	2	0	0	0	2	0	1	0	2	2	2	0	1	1	0	0	2	1	0	0	2	1	0	0	1	0	0	0	2	0
316	0	0	0	0	0	0	1	1	1	1	1	0	1	1	0	0	1	1	0	1	0	0	0	2	0	1	0	0	1	0	0	0	1	1	0	2	1	0	0	2	0	1	1	1	1	0	0	2	0
317	1	0	0	0	1	1	1	1	1	1	0	0	1	1	0	0	0	0	0	2	0	0	0	2	0	0	1	1	1	0	0	1	1	0	0	2	1	0	0	2	0	1	1	2	0	0	0	2	0
318	0	0	1	1	0	1	2	2	2	1	0	1	2	2	0	0	1	1	1	0	1	0	0	2	0	2	0	1	1	1	1	0	0	1	1	2	1	0	0	0	0	0	0	2	1	0	1	1	0
319	1	0	1	0	0	0	2	2	1	1	1	0	0	0	0	0	1	1	0	1	0	0	0	2	0	0	0	1	2	0	0	1	1	2	1	1	1	0	0	1	0	0	0	1	0	1	2	0	0
320	0	1	0	0	1	1	2	2	1	0	0	1	1	0	0	1	1	1	1	0	1	0	0	2	0	1	0	1	2	0	1	1	2	1	0	0	1	1	0	1	0	0	0	1	0	0	0	0	1
321	1	0	0	0	0	0	2	2	2	1	0	0	0	0	0	0	2	1	0	2	0	1	0	2	0	1	0	2	2	1	1	0	1	1	1	2	2	0	0	2	0	0	0	2	1	0	0	1	0
322	1	0	0	0	0	0	1	2	0	0	1	0	0	0	0	0	2	1	0	2	0	0	0	2	0	0	0	2	1	1	1	0	2	1	0	1	1	0	0	1	0	0	0	2	1	1	1	1	0
323	1	0	0	0	2	2	1	1	1	1	0	0	0	0	0	1	0	0	1	0	0	0	1	2	0	0	0	2	1	1	1	1	1	0	0	2	1	0	1	0	0	1	1	2	1	1	0	0	1
324	1	0	0	0	0	0	0	1	1	1	1	0	0	0	0	0	1	1	1	1	0	0	0	2	0	1	0	1	2	1	0	0	2	0	0	2	2	0	0	1	0	0	0	1	0	1	0	1	1
325	0	0	0	0	1	1	2	1	2	1	1	0	0	0	0	0	1	1	0	2	0	0	0	2	0	0	0	1	1	1	0	0	1	1	2	2	1	0	0	1	1	1	0	0	1	1	1	1	0
326	0	0	0	0	0	0	2	2	2	0	1	1	2	0	0	1	0	0	1	1	1	0	0	2	0	1	0	2	2	2	1	0	1	0	0	2	1	0	0	1	0	0	0	1	0	0	0	0	0
327	1	0	0	0	0	0	1	1	2	1	0	0	0	0	0	0	1	1	0	2	0	0	0	2	0	2	0	2	1	1	0	1	1	0	0	2	1	1	0	1	0	1	1	2	1	1	0	1	0
328	1	0	1	0	0	0	0	2	0	0	1	0	1	1	0	0	1	1	0	2	0	0	0	2	0	1	0	2	2	2	1	1	0	0	0	2	1	0	1	0	0	1	0	1	1	0	0	1	0
329	0	0	0	0	0	0	1	1	1	1	1	0	0	0	0	0	2	1	1	1	1	0	0	2	0	1	0	1	1	1	1	2	2	0	0	1	2	0	0	2	0	1	1	1	1	1	0	2	0
330	1	1	0	0	0	0	0	2	0	0	1	0	1	0	0	0	1	0	0	2	0	0	0	2	0	1	0	2	1	1	0	1	1	0	0	1	2	0	0	0	0	0	0	1	0	0	0	2	0
331	0	0	0	0	0	0	1	2	0	0	1	1	1	0	0	0	0	0	1	1	1	0	1	1	1	1	0	2	2	1	1	0	0	0	0	2	1	0	0	0	0	0	0	2	1	0	1	1	0
332	0	0	0	0	0	1	1	2	1	1	1	0	0	0	0	0	0	0	0	1	0	1	0	2	0	1	0	2	2	2	0	1	2	0	0	0	2	0	0	2	0	0	0	2	0	0	0	2	0
333	0	0	0	0	1	1	2	1	2	1	1	1	1	1	0	0	2	2	0	2	0	0	0	2	0	0	0	2	2	1	2	1	2	1	0	2	1	0	0	1	0	0	0	2	1	1	0	1	1
334	1	0	0	0	0	0	1	2	1	1	1	0	0	0	0	0	0	0	2	0	0	0	0	2	0	2	0	2	2	1	2	1	2	2	0	1	1	0	0	2	0	0	0	2	0	0	0	1	0
335	0	0	0	0	0	0	1	2	1	0	2	1	2	1	0	0	1	0	1	1	1	0	0	2	0	2	0	2	1	1	1	0	1	2	1	1	2	0	0	2	0	1	1	2	0	1	0	2	0
336	1	0	0	0	0	0	2	1	2	1	0	0	1	1	0	0	2	1	0	2	0	0	0	2	0	1	0	1	2	1	0	1	0	0	0	1	2	0	0	1	0	0	0	2	0	0	0	0	0
337	0	0	1	0	0	0	1	1	2	2	0	0	1	0	0	0	1	1	0	2	0	0	1	1	1	1	0	2	2	2	0	0	2	2	0	1	2	0	0	0	0	0	0	1	1	0	1	0	1
338	1	0	0	0	1	1	1	2	1	1	0	0	1	0	0	0	1	1	0	1	1	0	0	2	0	0	0	2	1	0	1	2	1	0	0	2	2	0	0	1	0	0	0	0	0	0	0	1	1
339	1	1	0	0	1	1	1	1	1	1	1	0	0	0	0	0	2	0	0	2	0	0	0	2	0	0	0	1	2	0	0	1	2	1	0	1	2	0	0	2	0	1	0	1	2	1	0	0	1
340	1	0	0	0	1	1	2	1	1	1	1	1	2	2	0	0	0	0	1	1	1	0	0	2	0	0	0	2	2	2	0	1	0	0	0	2	1	0	0	0	0	0	0	2	0	2	0	0	2
341	1	0	1	0	0	0	1	2	1	1	1	1	1	0	0	0	1	0	0	1	0	0	1	1	1	0	0	2	2	0	0	0	0	0	1	2	1	0	0	0	0	0	0	2	1	0	0	1	1
342	0	0	0	0	0	0	2	2	2	1	0	0	2	1	1	0	1	1	1	1	0	0	1	1	0	1	0	2	2	1	1	0	0	0	0	2	0	0	1	0	0	0	0	2	0	0	0	1	0
343	1	0	0	0	1	1	2	1	1	0	1	0	0	0	0	0	1	1	0	2	0	0	0	2	0	0	0	1	2	0	1	1	2	2	0	1	1	0	0	2	0	0	0	2	0	0	0	2	0
344	1	0	0	0	0	0	2	1	2	2	0	0	2	2	0	0	1	0	1	1	1	0	2	0	1	0	1	2	2	1	0	0	0	0	0	0	2	0	0	2	0	0	0	2	0	0	0	2	0
345	0	0	0	0	0	0	2	1	1	0	1	0	0	0	0	0	1	1	0	2	0	0	0	2	0	1	0	1	2	1	0	1	1	0	1	2	1	0	1	1	0	0	0	2	0	0	0	2	0
346	0	0	0	0	0	1	0	2	0	0	2	0	0	0	0	0	1	0	1	1	0	0	0	2	0	2	0	2	1	1	0	2	1	0	0	2	1	0	0	0	0	0	0	2	0	1	1	0	0
347	1	0	0	0	0	0	2	1	2	1	0	0	0	0	0	0	0	0	1	0	1	0	1	1	0	1	0	2	1	1	0	0	1	0	0	1	2	0	0	1	1	0	0	2	1	0	0	1	1
348	0	0	0	0	0	0	2	1	1	1	0	0	0	0	0	0	0	0	0	1	0	0	0	2	0	1	0	0	2	0	0	0	2	1	1	2	2	0	0	0	0	0	0	1	0	0	0	1	0
349	1	0	0	0	0	0	2	0	2	2	0	1	1	1	0	0	0	0	0	2	0	1	0	2	0	0	0	2	2	1	1	1	1	1	1	2	2	0	0	2	0	1	1	2	0	0	0	1	0
350	1	0	0	0	0	0	0	2	0	0	2	0	0	0	0	0	1	2	1	1	1	0	0	2	0	0	0	1	2	1	0	1	2	0	0	2	0	1	0	0	0	2	2	2	2	1	0	0	1
351	0	1	1	0	0	0	2	1	1	0	0	1	1	0	1	0	1	1	0	2	0	0	0	2	0	1	1	2	1	0	0	1	1	1	1	2	2	0	0	1	0	0	0	2	0	0	0	1	1
352	1	0	0	0	1	1	2	2	2	1	0	1	2	1	0	1	1	1	1	1	1	0	1	1	1	1	0	2	2	2	0	0	1	2	0	1	2	0	0	2	0	0	0	0	0	0	0	2	0
353	1	0	0	0	0	0	1	2	1	1	0	0	1	1	0	0	1	1	0	1	0	0	0	2	0	0	0	2	2	2	1	0	1	0	0	2	1	1	1	2	1	0	0	2	1	2	0	0	1
354	0	0	1	0	0	0	0	1	1	1	1	1	1	0	0	0	2	1	0	2	0	2	0	2	0	1	0	1	2	1	0	0	0	0	0	2	1	0	0	2	0	0	0	2	0	1	0	1	0
355	0	0	0	0	0	0	1	1	1	1	1	0	0	0	0	1	1	2	1	1	1	0	0	2	0	1	0	2	2	2	1	1	1	1	0	0	1	0	0	1	1	0	0	1	0	0	0	1	0
356	1	0	0	0	0	0	2	1	2	1	1	0	1	1	0	0	1	0	0	1	0	0	0	2	0	1	0	2	2	1	1	1	1	0	0	1	1	1	1	2	2	0	0	2	1	1	0	1	1
357	1	0	0	0	0	0	2	1	2	2	0	0	0	0	0	0	1	0	1	1	1	0	0	2	0	0	0	2	2	2	1	1	1	0	0	2	1	0	0	2	1	0	0	2	0	0	0	1	0
358	1	0	0	0	1	1	2	1	2	1	0	0	0	0	0	0	2	0	1	1	1	0	0	2	0	1	0	2	2	1	1	2	1	0	0	1	2	0	0	1	0	0	0	2	1	0	0	0	0
359	1	0	0	0	0	0	1	2	1	1	1	0	0	0	0	0	0	0	0	2	0	0	1	1	1	2	0	2	2	1	1	0	1	1	1	2	1	0	0	0	0	1	0	1	0	0	0	2	0
360	1	0	0	0	1	1	2	1	2	0	0	1	0	0	0	0	1	1	1	0	1	0	0	2	0	1	0	2	2	2	0	1	2	0	0	2	2	0	0	1	0	0	0	1	0	1	1	1	1
361	1	0	0	0	0	0	2	1	2	2	0	0	1	1	0	0	1	1	0	2	0	0	0	2	0	1	0	1	1	0	0	1	2	0	0	1	2	0	0	2	0	0	0	2	0	0	0	1	0
362	0	0	0	0	0	0	1	1	1	1	1	0	0	0	0	0	2	2	1	1	1	0	2	0	0	0	0	2	1	1	1	1	1	0	0	2	2	0	0	2	0	1	1	2	1	1	0	2	0
363	0	0	0	0	0	0	2	2	1	0	0	2	2	2	0	0	2	0	0	2	0	0	0	2	0	1	0	1	2	0	0	1	2	2	0	1	2	0	1	1	0	1	0	0	1	0	0	1	1
364	0	0	0	0	1	1	1	2	1	1	1	0	0	0	0	0	2	2	0	1	0	0	0	2	0	2	0	2	1	1	0	0	1	1	0	1	1	0	0	1	0	1	0	1	1	0	0	1	1
365	0	0	1	1	0	1	1	2	1	1	0	1	1	1	0	0	1	0	1	1	0	0	0	2	0	0	0	2	1	1	0	0	2	0	0	1	1	0	0	1	1	0	0	1	0	0	0	1	0
366	0	1	0	0	0	0	2	2	1	1	0	0	1	1	0	0	0	0	1	1	0	0	0	2	0	0	0	1	1	0	0	0	0	0	0	2	1	0	0	0	0	0	0	1	0	1	0	0	0
367	0	0	0	0	0	0	2	1	1	1	0	0	0	0	0	0	0	0	2	0	1	0	1	1	1	1	0	2	2	1	1	1	2	0	0	0	2	0	0	1	0	0	0	0	0	0	0	1	1
368	0	0	1	0	0	0	1	0	2	2	0	1	1	0	0	1	1	0	1	1	1	0	0	2	0	0	0	2	2	2	1	0	1	0	0	1	1	0	0	2	0	1	1	1	1	2	0	2	0
369	0	0	0	0	1	1	2	2	2	1	0	1	1	0	0	1	0	0	0	1	0	0	1	1	1	1	0	2	1	0	1	0	1	1	1	2	0	0	0	0	0	0	0	1	0	0	1	0	0
370	0	0	0	0	0	0	2	2	1	1	0	0	0	0	0	0	0	0	0	1	0	2	0	2	0	1	0	2	2	2	1	0	1	1	0	1	2	0	0	2	0	1	1	2	1	1	0	2	0
371	1	1	0	0	0	0	2	2	2	2	0	0	0	0	0	0	1	1	1	1	0	0	0	2	0	0	0	1	1	0	1	0	0	0	0	2	2	0	0	1	0	2	2	2	2	1	0	2	0
372	0	0	0	0	0	0	2	1	2	2	0	1	2	1	0	0	1	0	0	2	0	0	0	2	0	1	0	2	2	2	0	0	1	0	0	1	1	2	0	0	0	0	0	2	1	1	1	0	1
373	1	0	0	0	0	0	2	0	2	2	0	0	1	1	0	0	1	1	2	0	2	0	1	1	0	2	0	2	2	2	0	0	1	0	0	1	2	0	0	2	0	0	0	2	0	0	1	1	0
374	0	0	0	0	0	0	1	0	2	2	0	0	1	0	1	0	2	2	0	1	0	0	0	2	0	2	0	1	2	0	1	0	1	1	1	2	1	0	0	0	0	0	0	0	1	0	0	1	0
375	1	0	0	0	0	0	2	2	2	1	0	0	1	1	0	0	2	0	0	2	0	0	0	2	0	1	1	2	2	1	0	0	2	0	0	1	0	0	0	1	1	1	1	1	1	0	0	0	1
376	1	0	0	0	0	0	2	1	2	1	1	0	0	0	0	0	2	0	0	2	0	0	0	2	0	1	0	2	2	2	1	1	2	0	0	2	1	0	0	0	0	0	0	2	1	1	0	1	0
377	0	0	1	0	1	1	1	2	1	1	1	1	1	0	0	1	2	2	0	2	0	0	1	1	0	0	0	2	2	2	0	2	2	1	1	2	0	0	0	0	0	0	0	2	1	0	1	1	0
378	1	0	0	0	0	0	2	0	2	2	0	0	0	0	0	0	2	2	1	1	1	0	1	1	1	1	0	2	2	1	2	0	1	0	0	1	1	0	0	2	1	1	1	2	1	1	1	0	1
379	0	0	0	0	0	0	2	2	1	0	0	0	1	1	0	0	2	2	1	1	0	0	1	1	0	0	0	1	2	1	0	1	2	1	0	0	2	0	0	1	0	1	1	1	1	1	0	2	0
380	0	0	0	0	0	0	2	1	2	2	0	1	1	0	0	0	1	0	0	2	0	0	0	2	0	1	0	2	2	2	1	1	2	1	0	1	1	1	0	1	0	1	1	2	1	0	0	1	0
381	0	0	0	0	1	1	2	1	2	1	1	0	1	0	0	0	2	2	1	1	1	0	0	2	0	0	0	2	2	2	1	0	1	1	0	1	2	0	0	2	1	0	0	2	0	0	0	2	0
382	1	0	0	0	2	2	2	1	2	1	1	0	0	0	0	0	0	0	1	1	1	1	0	2	0	1	0	1	2	1	0	1	1	0	0	1	2	0	0	2	0	0	0	2	1	0	0	2	0
383	1	0	0	0	0	0	1	2	1	0	1	0	1	1	0	0	1	0	1	1	1	0	2	0	0	0	1	2	2	1	0	2	2	0	0	1	2	0	0	1	0	0	0	1	0	0	0	1	0
384	1	0	0	0	1	1	2	1	1	1	1	0	0	0	0	0	0	0	0	2	0	1	1	1	1	1	0	2	2	2	0	1	2	0	0	2	1	0	0	1	0	1	1	1	0	0	0	1	0
385	1	0	0	0	0	0	2	2	2	1	0	0	0	0	0	0	0	0	0	1	0	0	1	1	1	1	0	2	2	2	0	2	2	0	1	2	1	1	1	0	0	1	1	2	1	0	0	2	0
386	1	1	1	0	0	0	2	2	2	2	0	0	1	1	0	0	1	1	0	2	0	0	0	2	0	0	0	1	2	1	0	0	1	1	1	1	1	0	1	0	0	0	0	2	2	0	0	2	0
387	1	0	0	0	0	0	2	1	2	1	0	1	2	1	0	0	2	0	0	2	0	1	0	2	0	1	0	2	2	2	1	0	1	1	0	1	2	0	0	2	0	2	1	2	1	0	0	1	1
388	1	0	0	0	1	1	2	0	2	2	0	0	1	1	0	0	0	0	2	0	0	0	0	2	0	0	0	1	2	0	1	1	2	1	1	2	0	0	0	1	1	0	0	1	0	0	0	1	0
389	0	0	0	0	0	0	2	1	2	1	1	0	0	0	0	0	2	0	1	1	0	0	0	2	0	1	0	2	2	2	0	1	1	0	0	1	1	0	0	1	0	0	0	2	0	0	0	2	0
390	0	0	0	0	1	1	2	2	2	1	0	0	0	0	0	0	1	0	0	2	0	0	0	2	0	0	0	2	1	1	0	1	1	0	0	2	0	0	0	0	0	1	1	2	1	0	0	2	0
391	1	0	0	0	0	0	2	2	1	0	0	0	0	0	0	0	0	0	0	2	0	0	0	2	0	1	0	1	2	1	1	0	2	2	0	1	1	0	0	1	0	1	1	1	1	1	1	1	0
392	1	0	0	0	1	1	1	2	1	0	1	0	1	1	0	0	1	0	0	1	0	0	0	2	0	1	0	1	2	2	0	1	2	1	1	2	1	0	0	0	0	1	1	1	1	2	0	1	0
393	1	0	0	0	0	0	2	1	2	1	1	1	1	0	0	1	2	1	0	2	1	0	1	1	0	1	0	2	2	2	1	0	1	0	0	2	1	0	0	2	0	0	0	2	0	2	0	2	0
394	1	0	0	0	0	0	1	1	1	1	1	1	1	0	0	1	0	0	1	0	1	0	0	2	0	0	1	1	1	0	0	1	0	0	0	2	2	0	0	1	0	1	1	1	1	1	0	1	0
395	0	0	0	0	0	0	2	2	2	1	0	0	1	1	0	0	1	0	1	0	1	0	1	1	1	0	0	1	2	0	1	0	1	0	0	1	2	0	0	0	0	1	1	2	1	1	0	1	1
396	0	0	0	0	1	1	1	2	1	0	1	0	0	0	0	0	0	0	2	0	0	0	0	2	0	1	0	2	1	0	1	0	2	1	0	1	1	0	0	2	0	0	0	2	0	0	0	1	1
397	1	0	0	0	0	0	1	1	1	1	0	0	0	0	0	0	0	0	2	0	0	0	1	1	0	2	0	2	2	1	1	1	2	0	0	2	1	0	0	1	1	0	0	1	0	0	0	2	0
398	1	0	0	0	1	1	2	1	1	1	0	0	0	0	0	0	2	1	0	2	1	0	1	1	0	2	0	2	2	2	0	0	1	0	0	1	0	1	1	0	0	0	0	1	0	0	0	0	0
399	1	0	0	0	0	0	1	1	1	1	0	1	1	1	0	0	0	0	0	1	0	0	0	2	0	2	1	2	2	1	0	2	2	0	0	1	2	0	0	1	0	0	0	2	0	0	0	2	0
400	1	0	0	0	0	0	1	1	2	2	1	0	1	1	0	0	0	1	0	2	0	0	1	2	0	0	0	1	2	0	1	0	2	2	2	2	0	0	0	0	1	1	1	2	1	0	0	0	1
401	0	0	0	0	0	0	0	2	0	0	2	0	0	0	0	0	2	1	0	2	1	1	0	2	0	1	0	2	2	2	0	0	2	0	0	2	2	1	0	1	0	0	0	2	1	0	0	2	0
402	1	0	0	0	0	0	1	2	2	2	1	1	1	1	0	0	1	1	1	1	0	0	1	1	1	1	1	2	2	1	0	0	0	0	1	2	2	0	0	1	0	0	0	1	0	1	1	0	0
403	0	0	0	0	1	1	1	2	1	1	0	0	2	2	0	0	0	0	0	1	0	0	0	2	0	2	0	2	2	2	0	2	2	0	0	0	1	0	0	1	0	0	0	1	1	0	0	1	1
404	1	0	1	1	0	1	2	1	0	0	0	1	1	1	0	0	0	1	1	1	0	0	1	1	1	2	0	2	2	2	0	2	1	0	0	1	1	0	0	1	0	0	0	1	0	1	0	1	0
405	1	0	0	0	1	1	2	1	2	2	0	0	0	0	0	0	1	0	1	1	1	0	1	1	0	2	0	2	2	2	2	0	1	0	0	1	2	0	0	1	0	0	0	2	1	0	0	2	0
406	1	0	0	0	0	0	2	2	1	0	1	0	1	1	0	0	2	2	0	1	0	0	0	2	0	1	0	2	1	1	1	2	1	0	1	2	1	0	0	0	0	0	0	1	0	0	0	1	0
407	1	0	0	0	0	0	1	2	1	0	1	1	2	1	0	0	0	0	0	2	1	0	0	2	0	0	0	1	2	0	1	2	1	0	0	1	0	2	0	0	0	1	1	1	1	1	1	0	1
408	1	1	0	0	0	0	2	1	2	2	0	0	0	0	0	0	1	1	0	2	0	0	0	2	0	0	0	1	1	1	0	0	2	2	2	2	2	0	0	1	0	0	0	2	0	0	0	2	0
409	0	0	0	0	0	0	2	2	2	0	1	1	2	1	0	0	1	1	2	0	1	0	1	1	1	1	0	2	1	1	1	0	1	1	0	1	1	0	0	2	0	0	0	1	0	0	0	2	0
410	1	0	0	0	0	0	2	1	2	1	1	2	2	1	0	1	0	0	1	1	1	0	0	2	0	1	0	1	2	1	0	0	2	2	2	2	2	0	0	2	0	1	1	2	1	1	0	1	1
411	0	0	0	0	0	0	1	2	0	0	0	1	2	2	0	0	0	0	1	1	1	0	1	1	1	0	0	2	2	1	2	0	2	0	0	0	1	0	1	1	0	2	2	2	1	1	1	1	0
412	0	0	0	0	0	0	2	1	1	1	1	0	1	1	0	0	1	0	1	1	1	0	0	2	0	1	0	2	2	1	1	2	2	0	1	2	1	1	0	1	0	1	1	1	1	1	0	0	0
413	1	0	0	0	0	0	0	2	1	1	0	0	1	1	0	0	1	1	0	1	0	0	0	2	0	2	0	1	2	1	0	0	2	1	0	1	1	0	0	0	0	0	0	2	0	0	0	1	1
414	0	0	0	0	0	0	2	0	2	1	1	0	0	0	0	0	1	1	0	2	0	0	1	1	1	1	0	1	2	0	0	0	1	1	0	1	2	0	0	1	0	1	1	2	1	2	0	1	0
415	0	0	0	0	1	1	2	2	1	0	0	0	0	0	0	0	0	0	1	1	1	0	1	1	1	2	0	2	2	2	1	0	2	0	0	2	1	0	0	1	0	0	0	1	1	0	0	2	0
416	0	0	0	0	1	1	2	1	2	2	0	0	1	0	0	0	1	1	1	1	0	0	1	1	1	1	0	0	1	0	0	1	2	0	0	0	2	0	0	1	0	1	1	2	1	1	1	0	0
417	0	0	0	0	1	1	2	1	1	1	1	1	1	0	0	0	2	0	1	1	1	0	0	2	0	1	0	2	1	1	1	1	1	0	0	2	1	0	1	1	0	0	0	0	0	0	0	2	0
418	0	0	0	0	0	0	2	1	2	2	0	0	1	1	0	0	2	1	1	1	0	0	0	2	0	1	1	1	2	0	0	0	1	0	0	2	1	2	0	0	0	1	0	1	1	1	1	0	1
419	1	0	0	0	0	0	1	2	1	1	1	1	2	0	0	1	1	1	2	0	0	0	0	2	0	2	0	2	1	1	1	0	1	1	0	1	1	1	1	1	1	1	1	1	1	1	0	0	0
420	0	0	0	0	0	0	2	0	2	2	0	0	1	0	0	0	0	0	0	2	0	0	0	2	0	2	0	2	1	1	1	0	0	0	0	2	0	0	1	0	0	0	0	1	0	0	0	2	0
421	0	0	0	0	1	1	2	1	2	1	1	0	1	1	0	0	2	2	1	1	1	0	2	0	0	0	0	1	1	1	0	1	1	0	1	2	2	0	0	2	0	0	0	2	0	1	0	1	0
422	1	0	0	0	0	0	1	1	1	1	0	1	1	0	0	1	1	1	1	1	1	0	0	2	0	0	0	2	2	1	1	2	1	0	0	0	1	0	0	1	1	1	0	1	0	0	0	1	0
423	1	0	0	0	0	0	2	0	2	2	0	0	1	1	0	0	0	0	2	0	0	0	0	2	0	1	0	2	1	0	1	1	1	0	0	2	1	0	1	1	1	1	1	2	0	2	0	1	0
424	0	1	0	0	0	0	2	0	2	2	0	0	1	1	0	0	0	0	1	0	1	0	1	1	0	1	0	2	1	1	1	1	2	1	1	2	1	0	1	1	0	1	0	1	1	0	0	1	0
425	0	1	0	0	1	1	1	2	0	0	0	0	0	0	0	0	1	0	0	2	0	0	0	2	0	1	0	1	2	1	1	2	2	0	0	1	2	0	0	1	0	0	0	1	0	0	0	2	0
426	1	0	1	1	0	1	2	1	1	1	1	1	2	1	1	0	0	0	0	2	0	1	0	2	0	0	0	1	1	1	0	1	1	0	1	2	1	1	0	1	0	0	0	2	0	1	0	1	1
427	1	0	0	0	0	0	2	1	1	1	0	1	2	1	0	1	2	0	1	1	1	0	1	1	0	2	0	2	1	1	0	1	2	0	0	1	1	0	0	2	0	0	0	1	1	0	0	2	0
428	0	1	0	0	0	0	0	2	1	1	0	0	1	1	0	0	1	1	0	2	0	0	0	2	0	2	0	1	1	0	0	0	0	0	0	2	1	0	0	1	0	0	0	2	0	0	0	0	1
429	1	0	0	0	0	0	1	1	1	1	1	0	0	0	0	0	2	2	1	1	1	0	0	2	0	0	0	2	2	1	1	0	2	0	0	0	1	0	0	1	0	0	0	1	0	0	1	1	0
430	0	0	0	0	0	0	1	1	1	1	1	0	0	0	0	0	2	1	1	1	1	0	0	2	0	2	1	1	1	0	0	0	1	0	0	2	1	0	0	1	0	0	0	1	0	1	0	2	0
431	0	0	0	0	0	0	0	2	0	0	1	1	1	0	0	1	0	0	2	0	0	0	2	0	1	0	0	1	2	1	0	0	1	0	0	2	1	0	0	0	0	0	0	2	0	1	0	2	0
432	1	0	0	0	1	1	1	1	0	0	2	1	1	0	0	0	1	1	1	0	1	0	0	2	0	1	0	1	2	1	0	0	2	2	2	2	1	0	0	0	0	1	1	1	1	1	0	1	0
433	0	0	1	0	0	0	2	2	0	0	0	1	1	0	0	0	0	0	0	1	0	0	0	2	0	1	0	2	2	2	0	0	0	1	1	2	0	1	0	1	0	1	0	1	0	0	0	2	0
434	0	1	0	0	1	1	2	1	0	0	0	1	1	1	0	0	2	1	1	1	1	0	0	2	0	0	0	1	2	0	1	1	2	0	0	1	1	1	1	1	1	1	0	1	1	0	0	1	1
435	1	0	0	0	0	0	1	1	1	0	1	2	2	1	0	0	2	1	1	1	1	0	0	2	0	1	0	2	2	2	0	0	1	2	1	1	1	2	0	0	0	0	0	1	0	0	0	2	0
436	0	0	0	0	1	1	2	2	2	1	0	1	1	0	0	1	2	1	1	1	1	0	1	1	0	2	0	1	1	1	0	0	0	0	0	1	2	1	0	0	0	0	0	1	0	0	0	2	0
437	0	0	0	0	0	0	1	1	1	1	2	2	2	1	0	0	2	0	0	1	0	0	0	2	0	2	0	2	1	1	1	1	1	0	1	1	2	0	0	2	0	0	0	2	1	1	0	1	0
438	1	0	0	0	0	0	2	1	2	2	0	0	0	0	0	0	1	0	1	1	1	1	1	1	0	1	0	1	1	1	1	0	2	0	0	2	1	0	1	1	1	2	2	2	2	1	0	2	0
439	0	0	0	0	0	0	2	1	2	2	0	0	1	0	0	0	2	2	2	0	0	0	0	2	0	0	0	2	2	1	2	1	2	0	0	2	1	0	1	1	0	1	0	0	1	0	0	1	1
440	0	0	0	0	0	0	1	1	0	0	1	2	2	1	0	0	2	0	0	2	0	0	0	2	0	1	0	1	2	1	0	1	1	0	0	1	1	0	0	1	0	0	0	1	0	1	0	2	0
441	1	0	0	0	0	0	1	1	1	1	1	1	1	0	1	0	2	2	1	1	1	0	0	2	0	0	0	2	2	2	0	1	1	0	0	1	1	0	0	2	0	0	0	1	0	0	0	2	0
442	1	0	0	0	0	0	2	1	2	2	0	0	0	0	0	1	1	0	0	1	0	1	0	2	0	0	0	1	1	1	0	0	2	2	2	2	1	0	0	0	0	1	1	1	1	0	1	0	0
443	0	0	0	0	0	0	1	1	1	1	1	0	1	1	0	0	0	0	1	1	1	0	1	1	0	0	0	1	2	1	1	1	1	0	1	2	2	0	0	1	0	0	0	1	1	0	0	2	0
444	0	1	1	0	0	0	1	1	1	1	1	0	0	0	0	0	1	1	1	1	0	0	1	1	1	1	0	0	2	0	0	0	2	1	0	2	1	0	0	1	0	0	0	1	1	0	0	2	0
445	1	0	0	0	2	2	2	1	2	2	0	1	1	1	0	0	1	0	0	1	0	0	0	2	0	2	0	2	2	1	1	0	2	1	1	2	2	0	0	1	1	1	0	0	1	1	0	2	0
446	0	0	0	0	0	0	0	2	1	1	0	2	2	1	0	1	1	1	0	2	0	0	0	2	0	0	0	1	2	0	1	0	2	2	2	2	1	0	0	1	0	2	2	2	2	1	0	2	0
447	1	0	0	0	1	1	2	2	0	0	0	0	0	0	0	0	1	1	1	1	1	1	0	2	0	1	0	1	2	1	0	0	1	2	0	1	1	0	0	0	0	0	0	0	0	0	0	1	0
448	0	0	0	0	0	0	2	2	2	1	0	0	1	1	0	0	2	0	0	2	0	0	0	2	0	0	0	1	2	1	0	0	2	1	1	2	0	1	0	1	0	1	1	2	2	0	1	1	0
449	1	0	0	0	0	0	2	1	2	1	1	1	1	0	0	1	0	0	0	1	0	0	2	0	0	0	0	2	2	1	1	2	2	0	0	0	0	1	1	0	0	1	1	2	1	2	0	2	0
450	0	0	0	0	0	0	2	2	1	0	0	1	1	0	0	0	0	0	1	1	1	1	0	2	0	0	1	2	2	1	1	0	1	0	0	2	2	0	0	2	0	0	0	1	1	0	1	0	0
451	0	0	0	0	0	0	1	1	0	0	2	0	0	0	0	0	0	1	1	1	1	0	0	2	0	0	0	1	2	0	0	1	1	1	2	2	0	1	0	0	0	0	0	1	0	1	0	2	0
452	1	0	0	0	0	0	1	1	1	1	1	0	0	0	0	0	2	2	0	1	0	0	1	1	0	1	0	2	2	2	0	1	0	0	0	2	2	0	0	0	0	0	0	1	0	0	0	2	0
453	1	0	1	0	1	1	2	1	2	1	0	0	1	1	0	0	0	0	0	1	0	0	1	1	1	2	0	2	2	2	0	2	1	0	0	0	2	0	0	2	0	0	0	2	0	0	0	1	0
454	0	0	0	0	0	0	2	2	1	0	0	0	1	0	0	0	0	0	0	1	0	0	0	2	0	1	1	2	2	1	0	0	1	0	0	1	1	0	0	2	1	1	1	2	0	2	0	1	0
455	0	1	0	0	0	0	1	2	1	1	0	0	0	0	0	0	1	1	1	1	1	0	1	1	0	0	0	2	2	2	1	0	1	0	0	2	2	0	0	1	0	1	1	2	1	1	1	1	0
456	0	0	0	0	0	0	1	1	2	2	0	0	0	0	0	0	2	1	1	1	1	0	0	2	0	2	1	2	2	1	0	0	2	1	1	2	1	0	0	0	0	0	1	2	1	1	0	2	0
457	1	0	0	0	0	0	2	1	2	1	1	0	0	0	0	0	1	0	1	1	0	1	0	2	0	2	0	2	2	1	0	0	2	0	0	2	1	0	0	1	0	0	0	1	1	1	0	1	1
458	0	1	1	0	0	0	2	1	2	1	1	0	0	0	0	0	0	0	1	1	1	0	0	2	0	1	0	1	1	1	0	1	2	0	0	1	1	0	1	1	0	0	0	1	0	0	0	0	0
459	1	0	0	0	2	2	2	1	1	1	0	1	1	0	0	1	1	1	1	1	1	0	1	1	0	0	1	2	2	0	1	1	1	2	1	1	1	0	0	0	0	1	0	1	1	0	0	1	1
460	1	0	1	0	0	0	2	2	2	0	0	1	1	0	0	0	1	1	1	0	1	0	0	2	0	1	0	2	2	2	1	1	1	0	0	1	1	0	0	2	0	0	0	2	0	0	0	2	0
461	1	0	0	0	0	0	2	2	2	1	0	0	0	0	0	0	0	0	0	2	0	0	0	2	0	1	0	2	2	2	0	1	1	0	0	2	1	2	0	0	0	0	0	2	1	1	0	2	0
462	1	0	0	0	1	1	2	0	2	2	0	0	1	1	0	0	1	0	1	1	1	0	0	2	0	1	0	2	2	2	0	0	2	2	1	2	1	0	0	0	0	0	0	2	0	0	2	0	0
463	0	0	0	0	1	1	2	1	2	2	0	0	1	1	0	0	1	0	1	0	1	0	0	2	0	1	0	1	1	1	0	0	1	1	2	2	1	1	1	0	0	0	0	1	0	1	0	2	0
464	0	0	0	0	1	1	2	1	1	1	0	0	1	2	0	0	1	2	1	1	1	0	1	1	0	0	0	2	1	1	0	2	1	0	0	2	1	0	0	1	1	0	0	2	0	1	0	2	0
465	1	1	0	0	1	1	1	2	0	0	1	0	0	0	0	0	0	1	0	2	0	0	0	2	0	1	1	2	2	1	0	0	0	0	0	2	2	0	0	1	0	1	1	1	1	0	0	1	0
466	0	0	1	0	1	1	1	2	1	0	1	0	0	0	0	0	1	0	1	1	1	0	0	2	0	0	0	2	2	1	1	0	2	0	0	1	2	0	0	1	0	0	0	2	0	1	0	1	0
467	0	0	0	0	0	0	2	2	2	1	0	0	0	0	0	0	2	0	0	2	0	0	1	1	0	2	0	2	2	1	1	1	1	0	0	1	1	0	0	2	0	0	0	2	0	1	0	1	1
468	1	0	0	0	1	1	1	2	0	0	2	0	0	0	0	0	1	1	2	0	2	0	0	2	0	0	0	2	2	2	0	1	1	0	0	2	1	0	0	1	0	1	1	1	1	0	1	0	0
469	0	0	0	0	0	0	2	2	2	1	0	0	1	0	0	0	1	0	1	1	1	0	0	2	0	1	0	1	1	1	0	2	2	0	0	1	2	0	0	2	0	0	0	1	0	0	0	0	2
470	1	0	0	0	0	0	2	1	2	0	1	1	1	1	0	0	2	1	0	1	0	0	0	2	0	1	0	2	2	2	0	0	2	2	1	2	2	1	0	1	0	0	0	1	1	1	0	2	0
471	1	0	1	0	0	0	1	0	2	2	0	0	0	0	0	0	2	1	2	0	1	0	0	2	0	0	1	1	1	0	0	0	2	1	1	1	2	1	0	0	0	1	0	0	1	1	0	0	2
472	0	0	0	0	0	0	2	2	2	1	0	0	0	0	0	0	0	0	0	2	1	0	0	2	0	1	0	2	2	2	2	1	1	0	0	2	1	0	0	2	1	1	1	2	1	0	0	2	0
473	0	0	0	0	0	0	1	2	0	0	1	0	1	1	0	0	1	1	0	2	0	0	0	2	0	0	0	2	2	0	0	1	1	0	0	2	2	0	0	1	0	1	1	1	1	2	0	1	0
474	0	0	0	0	0	0	1	2	0	0	0	0	0	0	0	0	0	0	1	0	1	0	0	2	0	1	0	2	1	1	0	0	1	0	0	2	2	0	0	2	0	0	0	1	1	1	0	2	0
475	1	0	0	0	0	0	2	2	2	2	0	0	0	0	0	0	1	1	1	0	1	0	0	2	0	2	1	2	2	1	1	0	0	0	0	2	1	0	0	1	0	0	0	2	1	0	0	2	0
476	1	0	0	0	0	0	1	2	1	1	1	0	0	0	0	0	0	0	0	0	0	0	2	0	1	0	0	2	2	1	2	2	2	0	0	1	2	0	0	1	1	0	0	2	1	0	0	2	0
477	1	0	0	0	0	0	2	0	2	2	0	0	0	0	0	0	1	1	1	1	1	0	0	2	0	2	0	1	2	0	0	0	0	1	1	1	1	0	0	2	0	0	0	1	0	0	0	1	1
478	0	1	1	0	0	0	1	2	0	0	0	0	1	1	0	0	1	1	1	0	1	0	2	0	0	1	0	2	1	1	0	0	2	1	0	1	2	0	0	2	0	0	0	2	0	0	0	2	0
479	0	1	0	0	0	0	1	2	0	0	1	0	0	0	0	0	2	2	1	1	1	0	0	2	0	0	0	1	1	1	1	1	1	0	0	1	1	0	0	0	0	0	0	2	2	0	0	2	0
480	0	0	0	0	0	0	0	1	1	1	1	1	1	0	0	1	1	1	0	1	0	0	1	1	0	0	0	2	2	1	1	0	0	0	0	1	2	1	0	1	0	0	0	2	0	2	0	0	2
481	0	0	0	0	0	0	2	2	1	1	1	0	1	0	0	0	2	0	0	2	0	0	0	2	0	0	0	2	2	1	1	1	1	2	0	2	1	0	0	1	0	0	0	2	0	1	0	1	1
482	0	0	0	0	0	0	1	2	1	1	1	0	1	1	0	0	1	0	0	1	0	0	1	1	1	1	2	2	2	0	1	2	2	0	1	2	1	0	1	1	0	1	1	2	2	2	0	2	0
483	1	0	1	0	0	0	2	2	2	1	0	2	2	1	0	1	1	1	1	1	1	0	1	1	1	0	0	2	2	2	0	1	2	2	0	1	2	0	0	2	0	0	0	2	1	0	0	1	0
484	1	0	0	0	0	0	2	0	2	2	0	1	2	1	0	0	1	1	0	0	0	0	0	2	0	2	0	1	1	0	1	1	1	0	0	2	1	0	0	2	0	0	0	1	0	0	0	2	0
485	0	0	0	0	1	1	2	0	2	2	0	0	1	1	0	0	1	0	0	1	0	0	0	2	0	0	0	2	2	2	1	1	2	0	0	2	1	0	0	2	1	0	0	2	0	1	0	2	0
486	0	0	0	0	1	1	2	2	2	2	0	0	0	0	0	0	1	1	0	0	0	0	0	2	0	1	0	1	2	0	1	1	1	0	0	1	1	0	0	2	0	0	0	2	0	0	1	1	0
487	0	0	0	0	0	0	0	2	0	0	2	0	1	1	0	0	2	1	0	2	1	1	1	1	1	0	0	1	1	0	1	1	1	0	0	2	1	0	1	1	0	1	1	1	1	0	0	0	1
488	1	0	0	0	0	0	2	0	2	2	0	1	1	0	0	0	1	1	1	1	0	0	1	1	0	0	1	1	2	2	0	1	2	1	0	1	2	0	0	0	0	0	0	1	0	1	0	0	1
489	0	0	0	0	1	1	2	1	1	1	1	0	0	0	0	0	1	1	0	2	0	0	0	2	0	2	0	2	2	2	0	0	1	0	0	1	0	1	0	0	0	2	2	2	1	1	0	2	0
490	1	0	0	0	0	0	1	2	0	0	0	0	0	0	0	0	0	0	0	0	0	0	1	1	1	0	0	1	2	1	0	0	0	1	1	1	2	1	1	2	1	0	0	1	0	0	0	2	0
491	0	1	0	0	1	1	1	1	2	2	0	1	1	0	0	0	1	0	0	2	0	0	0	2	0	0	0	1	1	1	0	1	0	0	0	2	1	0	0	2	0	2	2	2	2	1	0	1	0
492	1	0	1	0	0	0	1	1	2	1	0	1	1	1	0	0	1	1	1	0	1	0	0	2	0	1	0	2	2	0	0	0	2	0	0	2	1	0	0	0	0	0	0	0	0	0	0	2	0
493	1	0	0	0	0	0	1	2	1	1	1	0	0	0	0	0	1	0	1	1	1	0	0	2	0	1	0	1	2	1	0	1	1	1	0	0	2	0	0	1	0	0	0	0	2	1	0	1	0
494	1	0	0	0	1	1	2	2	1	0	0	1	1	0	0	0	2	0	0	2	0	0	2	0	1	1	1	2	2	1	0	2	1	0	0	2	1	0	1	1	0	0	0	0	2	1	0	2	0
495	1	1	0	0	0	0	2	2	2	1	0	0	1	1	0	0	2	2	0	2	0	0	1	1	1	2	0	2	2	2	0	0	1	1	1	2	1	1	1	0	0	0	0	2	0	0	0	1	0
496	0	0	1	0	0	0	2	2	2	1	1	2	2	1	0	0	1	0	0	1	0	0	0	2	0	0	0	1	2	1	0	0	1	1	0	1	1	0	0	0	0	1	1	1	1	1	0	1	1
497	0	0	0	0	0	0	1	1	0	0	1	1	1	1	0	0	1	1	0	2	0	0	1	1	0	2	0	2	2	2	1	1	2	0	0	0	0	1	1	0	0	0	0	1	0	0	0	2	0
498	1	0	0	0	0	0	1	1	1	1	1	0	1	1	0	0	2	1	1	1	1	0	0	2	0	0	0	1	1	1	0	0	2	0	0	1	2	0	0	2	0	1	0	1	2	0	0	1	0
499	0	0	0	0	0	0	2	2	0	0	0	0	1	1	0	0	2	1	0	2	0	0	0	2	0	0	0	2	2	1	1	2	2	0	0	0	1	0	0	1	0	0	0	2	0	0	0	0	0
500	0	0	0	0	0	0	2	1	1	1	0	0	1	1	0	0	1	0	1	1	0	0	1	1	0	2	0	0	1	0	0	0	1	1	0	0	1	1	0	1	0	1	0	1	0	0	1	0	0
501	1	0	0	0	0	0	2	2	1	0	0	1	1	0	0	0	0	0	1	0	0	0	1	1	1	1	0	2	2	2	0	1	2	1	1	2	1	1	1	0	0	0	0	1	0	0	0	0	1
502	0	0	0	0	0	0	2	2	1	1	1	0	2	2	0	0	2	2	2	0	0	0	0	2	0	0	0	2	1	0	0	0	0	0	0	2	1	1	0	1	0	1	1	1	1	1	0	2	0
503	0	0	0	0	0	0	2	2	1	1	0	0	0	0	0	0	2	1	1	1	0	0	0	2	0	1	0	2	2	2	0	0	1	0	0	1	1	2	0	0	0	0	0	2	2	1	0	2	0
504	0	0	0	0	0	0	1	1	1	1	1	2	2	2	0	0	0	0	0	1	0	0	0	2	0	2	0	2	2	1	1	1	2	1	1	2	2	0	0	1	0	1	1	2	1	0	0	1	1
505	1	0	0	0	0	0	1	2	1	1	0	0	0	0	0	0	0	0	2	0	0	0	0	2	0	1	0	1	1	1	0	1	2	0	0	2	1	0	0	2	0	0	0	1	0	0	1	0	0
506	0	0	1	0	0	0	2	2	1	0	1	1	1	0	0	1	1	0	1	1	1	0	0	2	0	1	0	1	1	1	0	1	2	0	0	2	2	0	0	2	0	1	0	0	2	0	0	0	0
507	0	0	0	0	0	0	2	1	2	2	0	0	2	2	0	0	1	1	1	1	1	0	0	2	0	1	0	2	2	1	1	2	2	0	0	0	1	0	0	2	0	1	1	1	1	0	0	2	0
508	0	0	0	0	0	0	1	1	1	1	1	1	2	1	0	1	2	1	1	1	1	0	0	2	0	0	0	2	0	0	0	0	1	0	0	1	1	0	0	0	0	0	0	2	1	1	0	1	1
509	1	0	0	0	0	0	1	2	0	0	1	0	0	0	0	0	1	0	0	1	0	0	1	1	1	0	0	1	1	1	0	1	1	0	0	2	1	0	0	2	0	1	1	1	1	0	0	2	0
510	1	1	0	0	0	0	1	1	1	1	1	0	0	0	0	0	2	2	0	1	0	0	0	2	0	2	0	2	1	1	1	1	1	0	0	2	1	0	0	1	0	0	0	1	0	1	0	0	2
511	0	0	0	0	0	0	2	2	0	0	1	0	0	0	0	0	1	1	2	0	2	0	2	0	0	1	0	1	2	0	1	0	1	1	0	1	2	0	0	1	0	0	0	1	0	0	0	2	0
512	1	0	0	0	0	0	2	2	1	1	0	1	1	0	0	1	0	0	0	1	0	0	1	1	1	1	0	1	2	0	0	0	1	0	0	2	1	1	0	1	0	1	1	2	1	2	0	1	0
513	1	0	0	0	0	0	1	1	1	1	0	2	2	1	0	0	1	1	0	2	0	0	0	2	0	1	0	2	2	2	1	1	1	0	0	1	1	0	0	2	1	1	0	1	1	0	0	1	0
514	1	0	0	0	1	1	1	0	2	2	0	2	2	1	0	1	0	0	1	1	1	0	0	2	0	0	0	2	2	2	0	1	1	0	0	1	1	1	0	1	0	0	0	1	1	0	0	2	0
515	0	0	0	0	0	0	1	2	1	0	2	0	0	0	0	0	0	0	1	1	1	0	0	2	0	0	1	2	2	1	0	0	1	0	0	0	1	0	0	0	0	1	0	0	1	1	0	1	0
516	0	0	0	0	1	1	2	1	1	1	1	0	0	0	0	0	0	0	2	0	0	0	1	1	0	1	1	2	2	1	0	1	1	1	0	1	2	1	0	1	0	0	0	1	0	0	0	1	1
517	0	0	0	0	0	0	1	1	1	1	1	0	1	1	0	0	2	1	0	2	1	0	0	2	0	2	0	2	2	2	0	0	2	2	1	1	1	0	0	2	1	1	1	2	1	0	0	2	0
518	0	0	0	0	1	1	0	2	0	0	2	0	0	0	0	0	2	2	1	1	1	0	1	1	0	1	0	2	2	2	0	1	2	1	0	2	1	0	0	0	1	1	1	2	1	0	0	1	0
519	0	0	0	0	0	0	1	1	1	1	1	0	0	0	0	0	0	0	0	2	0	0	0	2	0	2	0	1	2	0	0	0	2	2	2	2	1	0	0	1	0	1	1	1	0	0	0	2	0
520	0	0	0	0	0	0	1	2	0	0	1	0	0	0	0	0	2	0	0	2	0	0	1	1	1	1	0	2	2	2	0	1	1	0	0	2	1	1	0	1	0	0	0	1	1	0	0	1	1
521	1	0	0	0	0	0	1	2	1	0	1	2	2	1	0	0	0	0	1	1	1	0	0	2	0	1	0	2	2	2	0	1	2	0	0	1	1	0	0	0	0	0	0	1	0	0	0	0	0
522	0	0	0	0	1	1	2	0	2	2	0	0	0	0	0	0	1	0	0	2	0	0	0	2	0	1	0	1	2	0	0	1	1	0	1	1	1	0	0	0	0	0	0	2	0	0	0	1	0
523	1	0	0	0	0	0	1	2	0	0	0	2	2	0	0	1	2	1	0	1	0	0	2	0	1	1	0	1	2	0	1	1	2	0	0	1	1	1	1	2	2	0	0	1	0	0	0	0	1
524	0	0	0	0	1	1	1	1	1	1	1	1	1	2	0	0	1	0	1	1	0	0	1	1	1	0	0	1	1	1	0	0	1	0	0	1	1	1	0	1	0	0	0	2	0	1	0	2	0
525	1	0	0	0	0	0	2	1	2	2	0	0	0	0	0	0	1	0	0	2	0	1	0	2	0	1	0	2	2	1	1	0	1	1	0	2	1	0	1	1	0	0	0	1	0	0	1	0	0
526	1	0	0	0	0	0	2	2	2	1	0	0	0	0	0	0	0	0	0	1	0	0	0	2	0	1	0	2	1	1	1	0	0	1	0	1	1	0	1	1	0	2	2	2	1	1	0	2	0
527	1	0	0	0	0	0	1	2	0	0	1	0	0	0	0	0	0	0	1	1	1	0	1	1	0	2	0	1	2	1	0	0	1	1	1	1	1	0	0	1	1	1	1	1	0	0	0	2	0
528	1	0	0	0	1	1	2	2	1	1	0	1	1	0	0	1	2	0	0	2	0	0	1	1	1	1	0	2	1	1	1	0	0	0	0	2	2	0	0	2	0	0	0	2	0	0	0	1	1
529	0	0	0	0	0	0	2	1	1	0	1	1	2	1	0	0	0	0	0	1	0	1	0	2	0	2	0	1	1	1	0	0	2	1	1	1	1	0	1	1	0	0	0	2	0	0	0	1	0
530	0	0	0	0	0	0	2	2	1	1	0	0	1	1	0	0	1	0	1	1	1	0	1	1	0	2	0	1	2	1	1	1	1	0	0	2	1	0	0	2	0	0	0	1	0	1	0	0	1
531	1	0	0	0	0	0	2	2	2	1	0	0	1	1	0	0	0	0	1	1	1	0	1	1	0	0	0	1	2	1	0	0	0	0	0	1	1	1	0	1	0	1	0	1	1	0	0	1	0
532	0	0	0	0	0	0	2	2	2	1	0	0	0	0	0	0	1	0	1	1	1	0	0	2	0	1	0	1	2	1	0	1	1	1	1	1	2	1	1	2	1	2	2	2	2	1	0	0	2
533	1	0	0	0	0	0	2	2	1	0	1	0	0	0	0	0	1	1	1	0	1	0	0	2	0	2	0	1	1	0	0	2	1	0	0	2	1	1	0	1	0	0	0	2	1	1	0	1	0
534	1	0	0	0	0	0	1	1	1	1	1	0	0	0	0	0	1	0	0	1	0	0	1	1	1	1	1	1	2	0	0	1	2	0	0	2	1	0	0	0	0	1	1	2	1	1	0	0	0
535	0	0	1	0	0	0	2	1	2	1	1	0	1	1	0	0	2	2	1	1	1	0	1	1	1	1	0	2	2	1	1	0	2	0	0	2	1	1	1	1	1	0	0	2	2	0	1	1	0
536	0	0	0	0	0	0	1	2	0	0	2	0	1	1	0	0	1	0	0	1	0	1	0	2	0	1	0	1	2	0	0	0	0	0	1	2	1	0	1	1	0	0	0	0	0	1	0	2	0
537	1	0	1	0	1	1	2	1	2	1	0	0	1	1	0	0	1	0	0	1	0	0	1	1	0	2	1	2	2	1	0	0	2	1	1	1	2	1	0	1	0	1	0	1	0	1	1	1	0
538	0	0	0	0	0	0	1	0	2	2	0	1	2	2	0	0	0	0	1	1	1	0	0	2	0	0	0	2	2	1	1	1	1	0	1	1	0	2	0	0	0	1	0	0	2	1	0	1	1
539	0	0	1	0	0	0	1	1	1	1	1	0	0	0	0	0	1	0	1	1	0	0	0	2	0	0	1	1	1	0	0	2	2	1	1	2	1	0	0	1	0	0	0	2	0	0	0	2	0
540	0	0	0	0	0	0	2	2	1	0	0	0	1	0	0	0	1	1	1	0	0	1	0	2	0	1	0	1	2	1	0	1	1	0	0	1	1	1	0	1	0	1	1	1	1	1	0	1	1
541	0	0	1	0	0	0	2	1	2	1	0	0	0	0	0	0	2	1	2	0	1	0	0	2	0	1	0	2	2	1	1	0	1	0	0	2	1	0	1	0	0	0	0	1	0	0	0	1	0
542	1	0	0	0	0	0	1	2	1	1	1	0	0	0	0	0	2	2	1	1	1	0	0	2	0	1	0	2	1	0	1	2	2	0	0	0	1	0	0	1	0	0	0	1	0	0	0	2	0
543	1	0	0	0	1	1	2	2	1	1	0	0	1	1	0	0	1	1	2	0	1	0	0	2	0	2	0	1	1	1	0	1	1	0	0	2	1	0	1	1	0	1	1	1	1	0	0	2	0
544	0	0	0	0	0	0	2	2	1	1	1	0	2	2	0	0	2	1	1	1	1	0	0	2	0	1	0	1	2	1	1	2	2	0	0	1	1	0	0	2	0	0	1	2	1	1	0	2	0
545	1	0	0	0	1	1	1	1	1	1	1	0	0	0	0	0	0	0	0	1	0	0	0	2	0	1	0	2	2	2	1	1	1	1	1	1	1	0	0	2	1	1	1	2	1	0	0	2	0
546	0	0	0	0	0	0	2	2	0	0	1	1	1	0	0	0	1	1	0	1	0	0	0	2	0	1	0	2	2	1	1	0	1	1	0	0	1	0	0	0	0	0	0	1	0	0	0	2	0
547	0	0	0	0	0	0	2	1	2	2	0	0	0	0	0	1	2	2	0	1	0	0	1	1	1	1	0	2	2	2	0	1	2	1	1	2	1	0	0	2	1	1	1	2	0	0	0	1	0
548	0	0	1	0	0	0	1	2	1	0	1	1	2	1	0	1	1	1	0	2	0	1	0	2	0	0	0	2	1	1	0	1	1	0	0	2	2	0	0	2	0	1	1	2	2	1	0	1	1
549	1	1	0	0	1	1	1	1	1	1	1	1	1	0	0	1	0	0	2	0	1	0	0	2	0	1	1	2	2	1	0	1	2	0	1	1	1	0	1	1	0	0	0	1	0	1	0	2	0
550	0	0	0	0	1	1	1	2	0	0	1	0	1	1	0	0	1	0	1	1	0	0	0	2	0	0	0	1	2	1	0	0	0	0	0	2	1	0	0	0	0	1	1	2	1	0	1	0	0
551	1	0	1	0	1	1	2	2	2	2	0	0	0	0	0	0	1	0	1	1	1	0	1	1	1	1	0	2	1	1	0	1	1	0	0	2	2	0	0	1	0	0	0	2	1	1	1	0	0
552	0	0	0	0	1	1	2	2	1	1	0	1	1	1	0	0	2	2	0	2	0	0	0	2	0	1	0	2	1	1	0	1	2	0	0	1	2	0	0	1	0	1	1	2	0	0	0	1	0
553	0	0	0	0	1	1	1	1	1	1	1	0	0	0	0	0	2	0	0	2	0	0	0	2	0	2	1	1	1	0	0	1	2	0	0	0	1	0	0	1	0	0	0	2	0	0	1	1	0
554	1	0	0	0	1	1	2	1	2	0	1	1	0	0	0	0	1	1	1	0	1	0	1	1	0	1	0	2	1	1	0	1	2	1	0	1	1	1	0	0	0	0	0	2	2	0	1	1	0
555	1	0	0	0	0	0	2	1	2	1	1	0	0	0	0	0	1	1	0	2	0	0	0	2	0	2	0	2	1	1	1	1	1	0	0	1	1	0	0	1	0	0	0	1	0	0	1	2	0
556	1	0	0	0	0	0	2	1	1	0	1	0	0	0	0	0	2	1	2	0	1	0	0	2	0	0	1	2	2	1	1	2	2	0	0	1	1	0	1	1	1	0	0	1	0	0	0	1	0
557	0	0	0	0	0	0	2	2	2	1	0	0	0	0	0	0	1	0	1	1	0	0	1	1	0	1	0	0	1	0	0	0	2	2	1	2	1	0	0	1	0	0	0	2	0	1	0	1	1
558	0	0	0	0	0	0	2	2	2	2	0	0	0	0	0	0	1	1	1	1	0	0	0	2	0	1	2	2	2	0	1	0	1	0	0	2	1	1	0	1	0	1	1	1	1	2	0	1	0
559	1	0	0	0	0	0	2	2	2	0	1	0	1	1	0	0	0	0	0	2	0	0	0	2	0	1	0	2	2	2	0	0	1	0	0	2	2	0	0	1	0	0	0	2	0	0	0	1	0
560	1	0	0	0	0	0	2	0	2	2	0	0	0	0	0	0	1	1	0	2	0	0	0	2	0	2	0	2	2	2	1	2	1	1	1	2	1	0	0	0	0	0	0	0	2	1	0	1	1
561	1	1	1	0	0	0	2	1	2	2	0	0	0	0	0	0	2	1	1	1	0	0	1	1	1	1	1	1	2	2	0	0	1	1	0	1	2	0	0	2	0	0	0	1	1	0	0	1	0
562	1	0	1	0	0	0	2	1	2	2	0	1	2	2	0	0	1	0	0	1	0	0	1	1	0	1	0	2	2	2	0	1	2	1	0	1	1	0	0	1	0	1	1	1	1	0	0	1	0
563	1	1	0	0	0	0	2	2	1	1	0	0	2	2	0	0	2	0	0	2	0	0	0	2	0	2	0	1	2	0	0	1	1	0	0	2	0	1	0	1	0	0	0	2	0	1	0	0	2
564	1	0	1	0	1	1	2	2	2	1	0	0	0	0	0	0	2	1	1	1	0	0	0	2	0	2	0	2	2	2	0	0	0	0	0	2	1	1	0	1	0	0	0	2	0	0	0	1	1
565	0	1	0	0	1	1	2	2	1	0	1	0	0	0	0	0	2	2	1	1	1	0	0	2	0	2	0	2	2	2	0	1	2	1	0	0	1	1	0	1	0	1	0	0	2	0	0	2	0
566	0	1	0	0	1	1	2	0	2	2	0	0	1	0	1	0	1	1	1	1	1	0	1	1	0	0	0	2	2	1	1	0	0	1	0	2	0	0	1	0	0	0	0	0	0	0	0	2	0
567	1	0	0	0	0	0	2	2	2	1	0	2	2	0	0	1	2	2	1	1	1	0	0	2	0	1	0	2	0	0	0	1	2	0	0	1	2	0	0	1	0	0	0	2	0	0	0	1	1
568	1	0	0	0	1	1	2	2	1	0	0	0	0	0	0	0	0	0	0	2	0	0	0	2	0	1	0	1	2	1	0	0	0	0	1	2	2	0	0	1	0	2	2	2	2	1	0	1	1
569	0	1	0	0	1	1	1	2	0	0	1	0	0	0	0	0	1	1	1	1	1	0	0	2	0	1	1	2	2	1	1	1	1	0	0	1	2	0	0	2	0	0	0	2	0	0	0	2	0
570	1	0	0	0	0	0	2	1	1	0	1	0	1	1	0	0	1	0	1	1	0	0	0	2	0	1	0	1	2	1	0	0	2	2	2	2	0	0	0	0	0	1	1	2	1	1	0	2	0
571	1	0	0	0	0	0	2	1	2	2	0	1	1	0	0	0	0	0	1	1	1	0	0	2	0	1	0	1	2	0	0	0	2	2	2	2	1	0	0	1	0	0	0	2	1	0	0	2	0
572	0	0	0	0	0	0	2	2	1	0	1	0	1	0	0	0	0	0	0	1	0	0	0	2	0	2	0	1	2	1	0	1	1	0	0	1	1	0	0	2	1	0	0	2	1	1	0	2	0
573	0	0	0	0	0	1	2	2	2	1	0	1	1	0	0	1	0	0	0	2	0	0	0	2	0	0	0	2	2	2	0	1	2	1	0	2	1	0	0	0	0	0	0	2	0	0	0	1	0
574	1	0	0	0	0	0	1	2	1	0	1	1	1	1	0	0	1	2	0	2	0	0	0	2	0	1	0	2	2	2	1	0	2	0	0	1	1	0	0	2	0	0	0	1	0	0	0	0	0
575	1	0	0	0	1	1	2	0	2	2	0	1	2	2	0	0	1	0	1	1	1	0	0	2	0	1	0	2	2	2	1	1	2	2	0	1	1	1	0	2	0	1	1	2	1	0	0	1	1
576	1	0	0	0	0	0	2	0	2	2	0	0	0	0	0	0	2	1	0	2	0	0	1	1	1	0	0	2	2	1	2	0	1	1	0	2	2	0	0	0	0	0	0	1	0	0	0	2	0
577	1	0	0	0	0	1	0	2	0	0	1	1	1	0	0	1	0	0	1	0	0	0	0	2	0	1	0	2	2	1	1	0	0	0	1	2	1	0	0	1	1	0	0	2	1	1	0	2	0
578	0	0	1	1	0	1	2	1	2	2	0	1	2	2	0	0	0	0	0	1	0	0	0	2	0	1	0	1	2	1	1	0	1	1	1	2	1	0	0	0	0	1	1	1	1	1	1	0	1
579	0	1	0	0	0	0	2	0	2	1	1	0	1	0	1	0	0	0	0	1	0	0	0	2	0	1	0	2	2	2	0	1	2	2	0	2	1	1	0	1	0	1	0	1	1	1	0	0	0
580	0	0	0	0	0	0	1	1	1	0	1	1	1	0	0	1	2	1	1	1	1	0	0	2	0	0	0	2	2	2	1	1	1	1	0	1	2	0	0	1	0	1	1	1	1	1	0	2	0
581	1	1	0	0	0	0	0	2	0	0	2	0	0	0	0	0	0	0	0	2	0	0	1	1	1	1	0	1	2	1	1	1	2	0	0	1	1	0	0	2	0	1	0	1	1	0	0	1	1
582	1	0	1	0	0	0	2	1	2	2	0	0	0	0	0	0	2	1	2	0	1	0	1	1	1	1	0	2	1	1	0	0	0	0	0	1	1	0	0	1	0	1	1	2	1	1	0	2	0
583	1	0	0	0	1	1	2	2	2	0	0	1	1	0	0	1	2	0	0	2	0	0	1	1	1	0	0	1	2	0	0	1	0	0	0	2	1	0	0	0	0	0	0	1	0	0	0	1	1
584	0	0	1	1	1	2	1	2	1	1	1	1	2	0	0	1	0	0	2	0	0	0	0	2	0	0	0	1	1	0	0	1	0	0	0	2	1	1	0	1	0	1	1	2	1	0	0	0	1
585	0	0	0	0	0	0	1	2	0	0	1	2	2	1	0	1	0	0	2	0	0	0	0	2	0	1	0	2	2	2	0	0	2	0	0	2	1	0	0	0	0	1	1	2	1	0	0	1	0
586	1	0	1	1	0	1	1	1	1	0	2	0	0	0	0	0	1	1	1	1	1	0	0	2	0	2	0	2	2	2	0	1	2	0	1	1	2	0	0	2	0	1	1	2	1	1	0	2	0
587	0	0	0	0	0	0	2	1	1	1	0	1	1	0	0	1	0	0	1	0	1	0	0	2	0	1	0	1	1	0	0	2	2	0	0	1	2	0	0	1	0	0	0	1	1	0	0	1	0
588	0	0	0	0	0	0	2	1	1	1	0	1	1	1	0	0	1	0	0	2	0	0	0	2	0	1	0	2	2	2	1	1	1	1	1	2	1	0	0	2	1	0	0	1	0	0	1	1	0
589	0	0	0	0	0	0	1	2	1	1	0	0	1	1	0	0	1	0	1	1	1	0	1	1	0	1	0	2	2	1	0	0	1	1	0	2	1	0	0	2	0	0	0	1	0	1	0	0	2
590	1	0	0	0	0	0	2	1	1	1	0	1	0	0	0	0	2	2	1	1	1	0	0	2	0	0	0	1	1	0	0	1	1	0	0	2	1	0	0	0	0	1	1	2	1	0	0	1	1
591	1	0	0	0	0	0	1	2	0	0	0	0	1	0	1	0	1	1	0	2	0	0	0	2	0	1	0	2	2	2	0	2	2	0	0	1	1	0	0	2	0	0	0	1	0	0	0	2	0
592	0	0	0	0	0	0	2	1	2	2	0	1	1	1	0	0	1	1	1	0	1	0	0	2	0	0	0	0	2	0	0	0	1	1	1	2	1	1	0	1	0	0	0	1	0	0	0	1	0
593	0	0	0	0	0	0	1	1	1	1	0	0	0	0	0	0	2	2	1	1	1	0	1	1	0	0	0	2	1	0	0	0	2	2	0	1	2	0	0	2	0	0	0	1	0	0	0	2	0
594	0	0	0	0	0	0	2	0	2	2	0	0	0	0	0	0	1	0	0	2	0	0	1	1	1	1	0	2	2	2	1	1	1	0	0	2	2	0	0	2	0	0	0	2	1	1	0	1	0
595	1	0	0	0	0	0	2	2	1	1	0	0	0	0	0	0	0	0	1	0	1	0	0	2	0	0	2	2	2	0	1	0	2	0	0	2	2	0	0	1	0	0	0	1	0	0	0	0	1
596	0	0	1	0	0	0	2	2	2	1	1	0	1	1	0	0	1	0	1	0	1	0	1	1	0	1	0	2	2	1	1	0	1	1	0	1	2	0	0	1	0	0	0	2	0	0	1	0	0
597	0	0	1	0	0	0	2	0	2	2	0	1	1	0	0	1	2	1	0	2	0	0	2	0	0	0	0	2	2	1	0	1	0	0	0	2	2	0	1	1	0	0	0	1	0	0	0	0	0
598	1	0	0	0	0	0	1	1	1	1	1	1	1	0	0	0	1	0	1	1	1	0	0	2	0	1	0	2	2	2	0	1	2	0	0	1	1	0	0	2	0	0	0	1	1	0	0	2	0
599	1	0	0	0	0	0	1	2	1	1	0	0	1	1	0	0	1	1	1	1	0	0	0	2	0	1	1	2	2	1	1	1	1	1	1	2	0	0	0	1	0	0	0	2	0	1	1	1	0
600	0	0	0	0	1	1	1	2	0	0	2	0	0	0	0	0	2	1	1	1	1	0	1	1	0	1	0	2	2	2	0	0	1	1	0	2	0	1	0	0	0	0	0	1	1	1	0	2	0
601	0	0	1	0	0	0	1	1	2	1	0	0	0	0	0	0	1	1	1	1	1	0	1	1	0	0	0	2	1	0	0	0	1	1	0	1	0	1	0	0	0	1	1	2	1	0	0	0	1
602	0	0	0	0	0	0	2	0	2	2	0	0	0	0	0	0	1	0	0	1	0	0	0	2	0	0	0	2	2	2	2	0	1	1	1	2	1	0	0	2	0	0	0	2	0	0	0	2	0
603	0	0	0	0	0	0	1	1	2	1	0	0	0	0	0	0	2	0	1	1	1	0	0	2	0	1	0	0	1	0	0	0	0	1	0	2	1	0	0	1	0	0	0	1	1	0	1	1	0
604	0	1	0	0	0	0	1	1	1	1	1	0	2	1	1	0	0	0	2	0	0	0	0	2	0	1	0	1	2	1	0	0	1	0	0	1	1	0	0	1	0	0	0	2	0	1	0	1	0
605	0	0	0	0	0	0	2	2	1	1	0	0	1	1	0	0	2	1	0	2	1	0	1	1	0	1	1	2	2	2	0	2	2	0	0	1	2	0	0	1	0	0	0	1	0	0	0	2	0
606	0	0	0	0	1	1	2	1	2	2	0	0	0	0	0	0	1	0	0	1	0	0	1	1	1	0	0	1	2	1	0	0	0	0	1	2	2	0	0	2	0	0	0	0	0	0	0	2	0
607	0	0	0	0	0	0	1	2	1	0	1	0	2	1	0	0	2	1	2	0	1	0	0	2	0	1	0	2	1	1	0	2	1	0	0	2	0	0	1	0	0	0	0	2	1	1	0	0	2
608	1	0	0	0	0	0	2	2	1	1	0	1	1	0	0	0	0	1	0	2	0	0	0	2	0	2	0	1	2	0	0	0	2	2	2	2	1	0	0	2	1	0	0	2	1	1	0	2	0
609	0	0	0	0	0	0	2	2	1	0	1	1	2	1	0	1	0	0	1	1	1	0	1	1	1	0	0	1	2	1	0	1	1	0	1	2	0	1	0	0	0	0	0	2	0	1	0	1	0
610	0	0	0	0	0	0	2	0	2	1	2	1	1	1	0	0	1	1	1	0	1	1	0	2	0	2	0	2	1	1	0	0	2	0	0	2	2	0	0	2	0	0	0	0	2	1	1	0	0
611	1	0	1	1	1	2	1	1	1	1	0	1	2	1	0	0	2	2	1	1	1	0	0	2	0	0	0	1	1	1	0	2	1	0	0	1	1	1	0	1	0	0	0	2	0	2	0	1	1
612	1	0	0	0	1	1	1	2	1	1	0	0	0	0	0	0	1	1	0	1	0	0	0	2	0	1	0	2	2	1	1	0	0	1	2	2	1	0	0	1	0	0	0	2	0	0	0	1	0
613	1	0	0	0	1	1	1	2	1	0	1	0	1	1	0	0	0	0	1	1	1	1	0	2	0	1	1	1	2	2	0	0	1	0	0	1	1	0	0	1	0	0	0	2	0	2	0	2	0
614	0	0	0	0	0	0	2	1	2	1	0	0	1	1	0	0	2	0	1	1	1	0	0	2	0	1	0	2	1	1	1	1	2	0	1	1	1	0	0	1	0	1	1	1	0	0	0	2	0
615	1	0	0	0	0	0	2	1	2	1	0	0	1	0	1	0	1	1	0	2	0	0	0	2	0	1	1	2	1	0	0	0	1	0	0	2	1	1	0	1	0	0	0	1	1	1	0	1	1
616	1	0	0	0	0	0	1	1	1	1	0	0	1	0	1	0	1	1	1	1	0	0	0	2	0	0	0	1	2	0	0	1	2	1	1	2	1	0	0	2	1	0	0	2	0	0	0	2	0
617	0	0	0	0	0	0	2	1	1	1	0	0	0	0	0	0	1	1	2	0	1	0	0	2	0	0	0	2	1	0	0	1	2	1	0	0	2	0	0	0	1	2	2	2	1	1	0	2	0
618	0	0	1	0	0	0	2	1	2	0	1	1	1	0	0	1	1	0	0	1	0	0	0	2	0	1	0	1	2	1	0	2	2	0	0	1	2	0	0	2	0	1	0	1	0	1	0	1	0
619	1	0	0	0	1	1	2	2	1	1	0	1	1	0	0	1	0	0	0	1	0	0	0	2	0	1	0	2	2	2	0	0	2	1	1	2	1	0	0	2	1	0	0	1	0	1	0	2	0
620	1	0	0	0	0	0	1	2	0	0	1	1	1	0	0	1	0	1	0	2	0	1	0	2	0	2	0	2	2	1	0	0	1	1	0	2	0	0	0	0	1	0	0	2	1	0	0	0	0
621	0	0	0	0	1	1	0	2	0	0	2	2	2	1	0	0	2	0	0	2	0	0	1	1	0	1	0	1	2	1	1	0	1	0	0	2	1	1	1	0	0	0	0	1	1	0	0	2	0
622	0	0	0	0	1	1	2	0	2	1	1	0	0	0	0	0	1	0	0	2	0	0	0	2	0	1	0	1	2	0	1	0	1	1	1	1	1	0	1	0	0	1	1	1	1	1	0	1	1
623	1	0	1	0	1	1	2	2	1	1	0	0	1	0	0	0	0	0	1	1	0	0	0	2	0	0	0	1	1	0	0	1	2	1	0	1	0	0	1	1	1	1	1	2	1	1	1	0	1
624	1	0	0	0	0	0	2	2	1	0	0	0	0	0	0	0	0	0	2	0	0	1	0	2	0	1	1	2	2	1	0	1	1	1	0	0	1	0	0	1	0	0	0	1	0	0	0	1	0
625	1	0	0	0	0	0	1	0	2	2	0	0	0	0	0	0	0	0	1	1	0	0	0	2	0	1	0	2	1	1	1	0	2	0	0	1	2	0	0	1	0	0	0	0	0	0	0	2	0
626	0	0	0	0	1	1	2	2	2	1	0	0	1	1	0	0	1	0	0	1	0	1	0	2	0	0	0	2	2	2	0	0	1	1	0	2	1	0	1	1	0	0	0	2	0	2	2	0	0
627	1	0	0	0	1	1	1	2	1	1	1	1	2	1	0	1	1	0	1	1	0	0	0	2	0	0	0	1	1	0	0	1	2	1	1	2	1	0	1	0	0	1	0	1	1	0	0	1	0
628	1	0	0	0	2	2	1	2	1	1	1	1	1	0	0	1	1	1	1	0	0	0	0	2	0	1	0	1	1	1	0	0	1	0	0	1	2	0	0	2	1	0	0	1	0	1	0	0	0
629	1	0	0	0	1	1	2	1	2	2	0	0	1	0	0	0	2	1	0	2	1	0	0	2	0	2	0	2	2	2	2	0	1	1	1	1	1	0	0	1	0	0	0	2	0	0	0	1	0
630	1	0	0	0	0	0	1	1	1	1	1	0	0	0	0	0	0	0	1	1	1	0	0	2	0	0	0	2	2	1	2	1	0	0	0	2	1	0	0	0	0	1	1	1	0	0	0	2	0
631	0	0	0	0	0	0	2	1	1	1	0	0	1	1	0	0	0	0	1	1	1	1	0	2	0	0	0	2	1	1	1	0	1	1	0	2	1	0	0	0	0	0	0	1	1	1	0	0	1
632	1	0	0	0	0	0	2	0	2	2	0	0	0	0	0	0	2	2	1	1	1	1	0	2	0	0	0	2	2	2	0	0	1	1	0	1	1	0	1	1	0	1	0	1	1	0	0	0	0
633	0	0	0	0	0	0	2	1	2	1	0	1	1	0	0	0	0	0	0	0	0	0	0	2	0	1	0	1	2	1	0	1	1	1	1	1	1	0	0	2	1	1	0	1	0	1	1	0	0
634	0	0	0	0	0	0	2	1	2	2	0	0	1	1	0	0	1	1	0	1	0	0	0	2	0	1	0	1	1	1	0	1	0	0	0	2	2	0	0	2	0	0	0	2	0	0	0	2	0
635	1	1	0	0	0	0	2	1	2	1	1	1	1	0	0	1	1	0	0	2	0	0	0	2	0	2	0	1	2	0	0	0	2	0	0	2	2	0	0	1	0	0	0	2	0	0	0	0	1
636	1	0	0	0	0	0	1	1	1	0	1	0	0	0	0	0	1	0	1	1	1	0	0	2	0	2	1	1	1	0	0	0	2	0	0	2	2	0	0	1	0	1	1	2	2	0	0	1	1
637	0	0	0	0	1	1	2	2	1	0	1	0	0	0	0	0	2	0	1	1	1	0	0	2	0	1	1	2	2	1	1	0	0	0	1	2	0	1	0	0	0	0	0	0	0	0	1	1	0
638	1	0	0	0	0	0	2	2	2	1	0	0	0	0	0	0	0	0	0	1	0	0	0	2	0	0	0	1	2	2	0	0	1	1	0	1	0	1	1	0	0	0	0	2	1	1	0	2	0
639	1	0	0	0	0	0	2	1	2	0	0	0	1	1	0	0	2	1	0	2	0	0	1	1	1	1	0	1	2	0	1	1	1	0	0	2	1	0	1	1	0	0	0	0	0	0	0	2	0
640	0	1	0	0	0	0	1	1	2	1	0	0	0	0	0	0	2	1	1	1	0	0	1	1	0	0	0	1	1	0	0	0	0	0	0	1	1	0	0	1	0	1	1	2	1	2	0	1	0
641	0	0	0	0	0	0	1	2	1	1	1	1	1	0	0	1	1	1	1	1	0	0	0	2	0	1	0	1	2	1	0	0	1	2	0	1	2	0	0	1	0	0	0	2	2	0	0	1	1
642	1	0	0	0	0	0	0	2	0	0	2	0	1	1	0	0	2	0	0	2	0	0	0	2	0	2	0	2	2	2	0	0	1	1	1	2	0	0	0	1	1	1	1	1	1	2	0	1	0
643	0	0	0	0	0	0	1	1	1	1	0	0	0	0	0	0	1	1	0	2	0	0	0	2	0	0	0	2	2	2	0	0	2	0	0	2	2	0	0	1	0	1	1	2	1	2	0	2	0
644	1	0	0	0	1	1	2	2	0	0	0	0	0	0	0	0	1	0	1	1	1	0	0	2	0	0	0	2	2	2	0	1	1	1	1	1	2	0	0	1	0	0	0	0	0	0	1	1	0
645	0	0	1	0	0	0	1	2	0	0	1	0	2	1	1	0	1	1	1	0	1	0	1	1	0	1	0	2	2	2	0	1	2	2	0	2	2	0	0	0	1	0	0	1	1	0	0	1	0
646	0	0	0	0	0	0	1	2	0	0	1	1	0	0	0	0	0	0	2	0	0	1	1	1	1	0	0	1	2	1	1	0	1	0	0	1	0	2	0	0	0	1	1	2	1	1	0	1	1
647	1	1	0	0	0	0	1	1	1	1	1	0	1	1	0	0	2	2	2	0	2	0	0	2	0	0	0	2	2	1	1	1	1	2	1	1	2	0	0	0	0	0	0	1	0	0	0	1	1
648	0	0	0	0	0	0	1	2	0	0	0	0	0	0	0	0	1	1	0	2	0	0	1	1	0	1	0	2	2	2	1	0	1	0	0	1	2	0	0	2	0	0	0	1	0	0	0	1	1
649	0	0	1	0	0	0	1	2	1	0	1	0	0	0	0	0	2	1	0	2	0	0	0	2	0	0	0	2	2	2	0	0	2	0	0	0	1	1	0	1	0	0	0	1	0	1	0	1	1
650	0	0	0	0	1	1	1	1	2	2	1	0	1	0	0	0	0	0	1	1	1	0	0	2	0	0	0	1	2	0	0	0	1	1	0	1	1	0	0	1	0	0	0	1	0	0	0	1	0
651	1	0	0	0	0	0	1	2	1	1	1	0	0	0	0	0	0	0	2	0	1	1	0	2	0	2	0	1	2	2	1	0	1	0	0	2	1	0	0	1	0	0	0	1	0	0	0	1	0
652	1	0	0	0	0	0	2	1	1	1	0	0	1	1	0	0	1	1	0	1	0	0	0	2	0	1	0	1	2	1	0	1	1	0	0	1	2	1	0	0	0	0	0	0	0	0	0	2	0
653	1	0	0	0	0	0	2	1	1	0	0	0	0	0	0	0	1	0	1	1	0	0	0	2	0	1	0	1	2	1	0	1	1	1	1	2	2	0	0	1	0	0	0	1	0	0	0	2	0
654	1	0	0	0	0	0	1	1	1	1	0	1	1	0	0	0	2	1	1	1	0	0	0	2	0	0	0	2	2	2	2	1	2	1	0	2	0	0	0	1	0	0	0	1	0	0	0	2	0
655	1	0	0	0	0	0	1	2	1	1	1	1	1	0	0	1	2	1	0	2	1	0	1	1	0	0	0	1	1	1	0	1	1	2	1	1	2	0	0	1	0	0	0	2	0	0	0	2	0
656	1	0	0	0	1	1	2	2	2	1	0	1	2	2	0	0	2	0	0	2	0	0	0	2	0	0	0	1	2	1	1	0	1	0	0	1	1	0	1	1	1	0	0	2	0	0	0	0	1
657	1	0	0	0	0	0	1	2	1	1	1	0	0	0	0	0	2	1	0	2	0	0	1	1	0	1	0	2	2	1	0	1	1	1	2	2	1	0	0	2	0	0	0	2	0	0	0	2	0
658	1	0	0	0	0	0	2	2	1	1	0	1	2	1	0	1	1	1	0	1	0	0	0	2	0	0	0	2	2	1	1	1	2	0	0	1	1	0	0	2	0	0	0	1	0	0	0	2	0
659	1	0	0	0	0	0	1	2	1	0	1	0	0	0	0	0	2	0	1	1	1	0	0	2	0	0	0	2	2	1	1	0	2	0	0	1	2	1	1	2	1	1	0	1	1	0	0	1	1
660	1	0	0	0	0	0	2	2	1	1	1	0	1	0	0	0	1	0	0	1	0	1	0	2	0	0	0	2	2	2	2	1	2	1	0	2	1	0	0	0	0	2	2	2	2	1	0	1	0
661	0	0	0	0	1	1	2	1	2	1	0	0	0	0	0	0	1	1	0	2	0	0	0	2	0	1	1	2	2	1	0	1	2	0	0	2	1	0	0	0	0	0	0	2	0	1	0	0	1
662	0	0	0	0	0	0	2	2	0	0	0	1	1	1	0	0	1	1	0	2	0	0	0	2	0	2	0	1	2	0	0	0	0	0	1	2	2	0	0	2	0	0	0	2	0	0	0	1	0
663	0	0	0	0	0	0	2	2	1	1	1	0	0	0	0	0	2	1	0	2	0	0	0	2	0	0	1	2	2	1	1	0	1	0	0	1	1	0	1	1	1	0	0	1	1	0	0	2	0
664	0	0	0	0	1	1	2	2	2	0	1	0	1	1	0	0	2	2	1	1	1	0	1	1	0	0	0	2	1	0	0	1	2	2	0	1	2	0	0	2	0	0	0	2	0	0	0	1	0
665	0	0	0	0	1	1	1	0	2	2	0	0	0	0	0	0	2	1	1	1	1	0	0	2	0	2	0	1	2	0	1	0	1	0	0	1	0	0	0	0	0	0	0	2	1	1	0	2	0
666	0	1	0	0	0	0	1	2	0	0	1	0	0	0	0	0	0	0	2	0	0	0	0	2	0	1	0	2	2	2	0	0	0	0	0	2	1	0	1	1	0	1	1	1	1	2	0	2	0
667	0	1	1	0	0	0	2	2	1	1	1	1	1	0	0	0	1	1	0	1	0	0	1	1	1	1	0	0	2	1	0	0	2	1	2	2	1	0	0	2	0	0	0	1	0	0	0	2	0
668	1	0	0	0	0	0	1	0	2	2	0	0	1	1	0	0	1	1	0	1	0	1	0	2	0	2	0	2	2	2	2	1	2	0	0	1	1	0	0	2	1	0	0	1	0	0	0	1	0
669	1	1	0	0	1	1	2	1	2	2	0	0	1	1	0	0	2	1	0	2	0	0	0	2	0	0	1	2	2	1	0	0	1	0	0	1	1	0	0	2	0	0	1	2	1	0	0	1	0
670	0	0	0	0	0	0	2	1	1	0	0	1	2	1	1	0	1	0	0	1	0	0	0	2	0	1	0	2	2	2	0	1	1	0	0	2	2	1	0	0	0	2	2	2	2	1	0	1	1
671	1	0	0	0	0	0	2	1	2	2	0	0	0	0	0	0	2	0	0	2	0	0	0	2	0	1	0	1	1	0	0	0	1	0	0	1	0	0	1	0	0	1	0	0	2	0	0	2	0
672	1	1	0	0	1	1	2	1	1	1	0	1	1	0	0	0	2	2	1	1	1	0	0	2	0	0	0	2	1	1	0	1	1	0	0	1	2	0	0	1	0	0	1	1	1	1	0	2	0
673	0	0	0	0	0	0	2	1	2	1	1	0	1	1	0	0	0	1	1	1	1	0	0	2	0	1	0	2	2	1	1	1	1	1	0	0	2	0	0	1	0	1	1	2	1	0	0	1	0
674	0	0	0	0	0	0	2	2	2	1	0	1	1	1	0	0	2	2	1	1	1	0	0	2	0	1	0	2	0	0	0	0	1	0	0	2	2	0	0	2	0	0	0	2	0	1	0	1	0
675	0	1	0	0	1	1	2	0	2	2	0	0	2	2	0	0	0	0	1	0	1	0	0	2	0	0	0	0	1	0	0	2	1	0	0	1	1	1	1	2	1	0	0	1	0	0	0	2	0
676	1	0	0	0	0	0	2	2	1	1	0	0	0	1	0	0	2	1	1	1	0	0	0	2	0	1	0	1	2	1	1	0	0	0	0	2	2	0	0	1	0	0	0	2	0	0	0	1	1
677	0	0	0	0	0	0	1	1	2	1	0	1	1	0	0	0	1	1	0	2	0	0	1	1	1	2	0	1	2	1	0	0	2	1	0	1	2	0	0	1	0	0	0	2	0	1	0	2	0
678	0	0	0	0	0	0	1	1	2	2	0	0	0	0	0	0	1	1	1	1	1	0	0	2	0	1	0	2	2	1	1	1	2	0	0	2	2	0	0	2	0	0	0	2	1	0	1	1	0
679	1	0	0	0	0	0	1	1	2	2	0	0	0	0	0	0	0	0	0	2	0	0	0	2	0	1	0	1	2	1	0	1	2	1	0	0	1	0	1	1	0	0	1	1	1	0	0	1	0
680	1	0	0	0	0	0	2	1	1	1	0	0	1	0	1	0	1	0	1	1	0	0	1	1	0	0	0	2	2	2	1	1	1	2	1	1	1	0	0	2	0	0	0	2	0	0	0	1	0
681	0	0	0	0	0	0	2	1	2	1	0	0	1	0	0	0	2	1	0	2	0	0	1	1	0	0	0	2	2	1	0	0	1	0	0	1	2	0	0	2	0	0	0	2	0	0	1	0	1
682	0	0	0	0	0	0	1	1	0	0	1	0	0	0	0	1	1	0	1	1	0	0	0	2	0	1	1	1	1	0	0	0	2	0	0	1	1	1	0	1	0	2	2	2	1	1	0	0	1
683	0	0	0	0	1	1	1	2	0	0	0	0	2	1	1	0	2	0	0	2	0	0	0	2	0	1	0	2	2	2	0	0	0	0	0	1	1	0	0	1	0	0	0	1	1	1	1	1	0
684	1	0	0	0	0	0	1	1	2	2	0	1	2	2	0	0	0	0	1	1	1	0	1	1	1	1	0	1	1	1	0	0	2	1	1	1	1	0	1	1	0	0	0	2	0	0	0	1	0
685	0	0	1	1	0	1	1	2	1	1	1	0	1	0	0	0	2	2	2	0	0	0	1	1	0	0	0	1	2	2	0	0	2	1	0	1	2	0	0	2	0	0	0	1	0	0	0	1	0
686	1	0	0	0	0	0	2	1	2	1	0	0	0	0	0	0	2	0	0	2	0	0	0	2	0	2	0	2	2	2	0	1	2	1	0	0	1	0	0	1	0	0	0	2	0	0	1	1	0
687	1	0	1	0	0	0	2	1	1	1	0	1	2	2	0	0	1	1	2	0	2	0	0	2	0	0	0	2	2	2	0	1	1	0	0	1	2	0	0	1	0	0	0	1	0	1	0	1	1
688	0	0	0	0	2	2	2	2	1	1	1	0	0	0	0	0	0	0	0	1	0	0	1	1	0	2	0	2	2	1	2	1	1	0	0	2	2	0	0	2	0	0	0	2	1	1	0	1	1
689	0	1	1	0	0	0	2	2	1	0	0	0	0	0	0	0	1	0	1	1	1	0	0	2	0	1	0	1	2	1	0	0	1	1	1	1	2	1	1	2	1	0	0	2	0	0	1	1	1
690	0	0	0	0	1	1	2	0	2	2	0	0	1	1	0	0	1	0	0	2	0	0	0	2	0	2	0	2	1	0	1	1	2	0	1	1	2	0	0	2	0	0	0	2	0	0	0	1	1
691	0	0	0	0	0	0	2	1	2	1	1	0	0	0	0	0	1	1	1	1	1	0	0	2	0	1	0	1	1	1	0	0	2	2	1	1	1	1	0	0	0	0	0	2	0	0	0	1	0
692	0	0	0	0	1	1	1	2	1	1	1	0	2	2	0	0	1	0	1	1	1	0	0	2	0	1	0	0	1	0	0	1	1	2	0	2	0	0	0	1	0	0	0	1	0	0	1	0	0
693	1	0	0	0	0	0	1	1	1	1	1	0	1	1	0	0	2	2	1	1	1	0	0	2	0	1	1	2	2	1	1	2	1	0	0	1	2	0	0	2	0	1	0	1	1	0	0	2	0
694	0	0	0	0	0	0	1	2	1	1	0	0	0	0	0	0	1	0	1	1	0	0	0	2	0	0	0	1	2	1	0	1	1	0	0	2	1	1	0	1	0	0	0	2	0	2	0	0	1
695	0	0	1	0	0	0	2	1	2	1	0	1	1	1	0	0	1	0	2	0	1	0	1	1	0	1	1	2	2	1	0	0	1	0	0	1	1	1	1	1	1	0	0	1	0	0	0	2	0
696	0	0	1	0	0	0	2	1	1	1	0	1	1	0	0	1	2	1	1	1	0	0	0	2	0	1	0	2	2	1	1	1	1	1	2	2	0	0	0	0	0	0	0	2	0	0	0	2	0
697	1	0	0	0	0	0	2	1	2	1	0	0	1	1	0	0	2	0	1	1	1	0	0	2	0	1	0	2	2	2	1	2	1	0	1	2	2	1	0	1	0	1	0	1	0	0	0	0	1
698	1	0	1	0	0	0	2	1	1	1	0	0	0	0	0	0	1	1	1	1	1	0	0	2	0	0	0	1	1	1	1	0	2	2	2	2	2	0	0	1	0	0	0	2	1	0	0	1	0
699	0	0	0	0	0	0	1	0	2	2	0	1	2	1	0	1	0	0	2	0	1	0	1	2	0	0	1	2	2	1	0	1	2	0	0	1	1	0	0	1	0	0	0	2	1	0	0	2	0
700	1	0	0	0	0	0	2	2	1	0	1	0	1	1	0	0	0	0	1	0	0	0	0	2	0	1	0	1	2	0	1	1	1	1	0	1	1	1	0	1	0	0	0	0	2	1	0	0	2
701	1	0	0	0	0	0	2	0	2	2	0	1	1	1	0	0	1	0	0	1	0	1	0	2	0	0	0	2	2	2	2	1	1	0	0	1	1	1	1	2	2	0	0	1	0	0	0	1	0
702	1	0	0	0	0	0	2	2	2	1	0	0	0	0	0	0	1	0	0	1	0	0	0	2	0	1	0	2	1	1	1	1	0	0	0	2	1	0	0	1	0	0	0	1	0	0	0	0	1
703	0	0	0	0	0	0	2	2	1	1	1	1	1	0	0	1	0	0	1	1	1	0	1	2	0	0	0	2	2	2	0	0	0	0	0	2	1	0	0	0	0	0	0	2	0	0	0	2	0
704	1	1	0	0	0	0	2	1	1	0	1	0	2	2	0	0	2	0	1	1	1	0	0	2	0	2	0	2	2	1	1	1	1	0	1	2	1	0	0	1	0	1	1	1	1	0	0	0	1
705	1	0	0	0	1	1	2	1	2	1	0	1	2	1	0	1	1	1	1	0	1	0	0	2	0	2	0	2	2	2	1	1	2	2	0	1	1	0	0	1	0	0	0	2	0	1	0	1	1
706	0	0	0	0	0	0	1	2	1	1	1	1	2	1	0	0	0	0	1	1	1	0	0	2	0	2	0	2	2	2	1	1	1	1	0	0	1	0	0	2	0	0	0	2	0	1	0	1	1
707	1	0	1	1	0	1	1	1	0	0	1	1	1	0	0	1	1	0	0	2	0	0	0	2	0	2	0	1	2	1	0	2	2	0	0	0	2	0	0	1	0	0	0	2	0	0	0	1	1
708	1	0	1	1	0	1	2	0	2	2	0	0	0	0	0	0	0	0	1	1	1	0	0	2	0	0	0	2	2	1	0	1	1	0	0	1	1	1	0	1	0	0	0	2	0	0	0	2	0
709	1	0	0	0	1	1	0	2	0	0	1	1	2	1	0	1	1	1	0	2	0	0	0	2	0	2	0	1	1	1	0	1	2	0	0	1	2	0	0	1	0	0	0	2	1	0	1	0	0
710	0	0	0	0	0	0	1	1	1	1	1	1	2	1	0	1	1	0	0	1	0	0	1	1	0	0	0	1	2	1	1	1	1	1	1	1	1	0	0	2	0	0	0	2	1	1	0	1	1
711	0	0	0	0	0	0	2	0	2	2	0	0	0	0	0	0	1	1	0	1	0	0	0	2	0	0	0	0	2	0	0	0	2	0	0	2	0	0	0	0	0	1	1	2	1	1	0	1	1
712	1	0	0	0	0	0	1	1	2	2	0	0	0	0	0	0	0	0	0	0	0	0	1	1	1	0	1	1	2	2	0	1	1	0	0	2	1	0	0	0	0	0	0	1	1	1	0	1	0
713	0	0	0	0	0	0	2	1	2	1	1	0	0	0	0	0	1	0	0	1	0	0	0	2	0	0	0	0	1	0	0	1	2	0	0	1	1	0	0	1	0	0	0	2	0	2	0	0	0
714	0	0	1	0	0	0	1	2	1	1	1	2	2	0	0	1	1	2	1	1	1	0	0	2	0	1	0	1	2	1	0	0	2	0	0	0	2	0	0	2	0	0	0	2	0	1	0	1	0
715	0	0	0	0	0	0	2	2	0	0	1	0	2	2	0	0	1	1	1	1	0	0	0	2	0	1	0	2	2	1	0	1	2	0	0	2	1	1	1	1	1	0	0	0	0	0	1	1	0
716	0	0	0	0	0	0	2	0	2	2	0	0	0	0	0	0	2	1	0	2	0	0	1	1	0	1	1	2	2	1	0	0	1	0	0	0	0	0	0	1	0	1	1	1	1	1	0	1	0
717	0	0	1	0	0	0	2	2	2	1	0	0	0	0	0	0	2	0	0	2	0	0	1	1	0	1	0	1	2	1	0	1	1	0	0	1	2	0	0	1	0	0	0	2	0	0	0	2	0
718	0	0	0	0	0	0	1	0	2	2	0	1	2	1	1	0	0	0	1	1	1	1	0	2	0	2	0	2	1	1	0	2	2	0	0	0	1	0	0	1	0	0	0	0	0	0	0	1	1
719	0	0	0	0	1	1	2	0	2	2	0	1	1	0	0	1	0	0	1	0	1	0	0	2	0	0	0	2	2	2	0	0	1	0	0	2	1	0	1	1	1	0	0	2	1	1	0	1	0
720	0	0	0	0	0	1	2	1	2	2	0	0	0	0	0	0	1	1	0	2	0	1	0	2	0	1	0	1	2	1	0	0	1	0	0	1	1	0	1	1	0	1	0	0	1	1	1	1	0
721	0	0	0	0	0	0	1	1	1	1	1	0	0	0	0	0	2	1	0	2	0	1	1	1	0	1	0	1	2	1	0	0	2	0	0	1	2	0	0	1	0	0	0	0	0	0	0	2	0
722	0	0	0	0	1	1	1	2	1	0	1	0	0	0	0	0	0	0	0	2	0	0	2	0	1	0	1	2	2	1	0	0	1	0	0	1	1	1	0	1	0	1	1	1	1	1	0	1	1
723	1	0	0	0	1	1	1	2	0	0	1	1	1	0	0	0	2	0	0	2	0	0	2	0	0	0	0	2	2	1	1	2	2	0	0	1	0	1	0	1	0	0	0	2	0	0	0	1	1
724	1	0	0	0	0	0	1	1	2	2	0	1	1	0	0	1	2	1	0	2	0	1	0	2	0	1	0	1	2	1	0	1	1	0	0	1	1	0	0	0	0	0	0	2	0	0	0	2	0
725	1	0	0	0	1	1	1	2	1	1	0	0	1	0	0	0	0	0	1	1	0	0	0	2	0	1	1	2	2	1	0	0	1	0	0	1	1	0	0	0	0	1	0	1	1	0	0	1	1
726	1	0	0	0	0	0	2	2	1	0	1	0	0	0	0	0	1	0	1	1	1	0	0	2	0	1	0	2	2	1	1	1	1	1	2	2	1	0	0	1	0	0	0	2	0	1	0	1	1
727	0	0	0	0	0	0	1	2	0	0	1	0	0	0	0	1	1	1	0	2	0	0	1	1	1	1	0	2	2	1	1	0	0	0	0	2	1	0	1	1	1	0	0	0	1	0	0	2	0
728	1	0	0	0	0	0	1	2	1	1	0	0	0	0	0	0	1	1	1	1	1	0	1	1	0	1	0	2	2	2	0	0	1	0	0	1	1	0	0	1	0	0	0	1	0	0	0	1	0
729	0	0	0	0	0	0	2	2	1	0	1	0	0	0	0	1	1	1	0	0	0	0	0	2	0	0	0	2	2	2	0	1	2	2	0	1	1	0	1	1	0	0	0	2	1	0	0	1	0
730	0	0	0	0	0	0	1	2	1	0	1	1	1	0	0	1	2	0	0	2	0	0	1	1	0	1	0	2	2	2	0	0	1	1	1	2	1	0	1	1	1	0	0	0	0	0	2	0	0
731	0	1	0	0	1	1	2	0	2	2	0	0	1	0	0	0	1	0	1	1	1	0	0	2	0	0	0	1	1	1	0	0	2	0	0	2	2	0	0	1	0	0	0	0	0	0	0	0	0
732	0	0	0	0	1	1	2	1	1	1	1	1	2	1	0	0	1	1	2	0	0	0	0	2	0	1	0	2	2	1	2	1	1	0	0	2	2	1	0	1	0	0	0	1	0	1	0	2	0
733	1	0	0	0	0	0	1	1	1	1	0	0	0	0	0	0	1	1	1	0	1	0	1	1	1	1	1	2	2	1	0	2	2	0	0	1	1	0	0	1	0	0	0	1	1	1	0	0	0
734	1	0	0	0	0	0	1	2	0	0	1	0	0	0	0	0	0	0	1	0	1	0	0	2	0	0	0	1	2	2	0	1	1	2	1	2	2	1	0	1	0	2	2	2	1	1	0	2	0
735	1	0	0	0	0	0	0	2	1	1	0	0	0	0	0	0	1	0	1	1	1	0	0	2	0	0	1	2	2	1	1	2	1	0	0	1	1	0	0	1	1	1	1	1	1	2	0	2	0
736	0	0	0	0	0	0	2	1	2	1	0	0	0	0	0	0	0	0	0	2	1	0	1	1	0	2	1	2	2	0	1	0	1	0	0	1	1	0	0	1	0	0	0	2	1	1	0	1	0
737	1	0	0	0	0	0	2	0	2	1	1	0	0	0	0	0	1	1	0	2	0	0	1	1	0	1	0	2	2	1	1	1	1	1	1	2	1	0	0	0	0	0	0	2	0	0	0	2	0
738	0	0	0	0	2	2	2	2	1	0	0	0	0	0	0	0	0	1	1	1	0	0	0	2	0	1	0	2	1	0	0	1	2	0	0	1	2	0	0	2	0	0	0	2	0	0	0	2	0
739	1	0	0	0	0	0	2	2	1	1	0	0	0	0	0	0	1	1	0	2	0	0	0	2	0	1	0	2	2	2	1	0	1	0	0	0	1	1	0	1	0	0	0	1	0	0	0	2	0
740	1	0	0	0	0	0	1	1	1	1	1	0	1	1	0	0	0	0	1	1	0	0	0	2	0	0	0	2	2	1	1	0	0	0	1	2	0	1	1	0	0	1	0	0	2	1	0	0	0
741	0	0	0	0	0	0	2	0	2	2	0	0	1	1	0	0	0	0	1	1	1	0	0	2	0	1	0	2	2	2	0	1	1	2	1	2	1	0	0	1	0	0	0	0	0	0	0	1	0
742	0	0	0	0	0	0	2	1	2	2	0	0	0	0	0	0	1	1	1	0	1	0	0	2	0	0	0	2	2	2	1	1	2	0	0	2	2	0	0	1	1	0	0	2	0	1	0	2	0
743	0	0	0	0	1	1	2	0	2	2	0	0	0	0	0	0	2	2	0	1	0	0	0	2	0	2	0	1	1	1	0	0	0	0	0	2	2	0	0	2	0	0	0	2	0	1	0	2	0
744	0	0	0	0	0	0	1	1	1	1	1	0	0	0	0	0	0	0	0	2	0	0	0	2	0	1	0	2	2	1	1	2	2	0	1	2	1	0	0	2	1	0	0	1	0	0	0	0	1
745	1	0	0	0	0	0	1	1	1	0	2	0	1	1	0	0	2	2	1	1	1	0	0	2	0	1	0	2	2	2	0	0	0	0	1	2	2	0	0	2	0	1	0	1	1	1	0	2	0
746	1	0	0	0	0	0	2	1	2	0	0	1	1	0	0	0	1	1	1	1	1	0	1	1	0	0	0	2	2	1	0	0	1	0	0	2	1	0	0	2	0	0	0	1	0	0	0	0	1
747	0	0	0	0	0	1	2	1	0	0	0	0	0	0	0	0	1	1	1	1	1	0	1	1	1	1	0	2	2	2	0	0	0	0	0	2	2	0	0	1	1	0	0	1	0	1	0	2	0
748	1	0	0	0	0	0	2	1	2	2	0	1	1	0	0	1	2	2	1	1	1	0	1	1	1	1	0	1	2	0	0	0	2	2	2	2	1	0	0	2	0	0	0	1	0	0	0	2	0
749	0	0	0	0	0	0	1	1	1	1	0	0	0	0	0	0	0	0	1	1	1	0	0	2	0	0	0	1	2	0	0	0	0	0	1	2	1	1	1	1	1	0	0	1	0	0	1	0	0
750	1	0	0	0	0	0	2	1	1	1	0	0	1	0	0	0	1	1	1	1	0	0	1	1	1	0	1	2	2	1	0	0	2	1	0	1	1	0	0	1	0	0	0	0	0	0	0	1	1
751	1	0	1	1	0	1	0	1	1	1	1	1	1	0	0	1	1	1	1	1	1	1	0	2	0	1	0	2	0	0	0	1	1	0	0	2	0	1	0	0	0	0	0	1	0	0	0	0	0
752	1	0	0	0	0	0	2	2	1	0	0	0	0	0	0	1	0	0	1	1	0	0	1	1	0	0	0	2	2	1	1	1	2	0	1	2	2	0	1	1	0	1	1	2	1	2	0	2	0
753	1	0	0	0	0	0	2	2	0	0	0	0	0	0	0	0	1	1	1	1	1	0	0	2	0	0	0	2	0	0	0	0	2	0	0	1	1	0	0	2	0	1	1	2	1	1	0	2	0
754	1	0	0	0	0	0	2	1	2	2	0	0	1	1	0	0	0	0	1	1	1	0	1	1	0	2	0	2	1	1	0	1	2	2	0	1	1	0	0	0	0	1	0	1	1	0	1	1	0
755	1	0	0	0	0	0	1	2	1	0	1	0	0	0	0	0	2	2	0	2	0	0	0	2	0	0	0	2	2	2	0	0	2	2	2	2	1	0	0	0	0	0	0	2	0	0	0	2	0
756	0	0	0	0	1	1	1	1	1	1	1	1	1	0	0	1	0	0	1	0	1	0	0	2	0	0	0	2	2	1	0	1	2	2	0	1	1	0	0	1	0	0	0	1	0	0	0	1	1
757	0	1	0	0	1	1	1	1	2	2	0	1	1	0	0	0	1	0	0	2	0	0	0	2	0	2	0	1	1	1	1	1	1	0	0	2	2	0	0	0	1	1	0	1	1	0	0	0	2
758	1	0	0	0	0	0	2	1	1	1	0	1	2	1	0	1	0	0	1	1	1	0	0	2	0	1	0	2	2	1	2	1	2	0	0	1	1	1	0	1	0	0	0	0	0	0	1	0	1
759	0	0	0	0	0	0	1	2	2	2	1	0	0	0	0	0	0	0	1	1	1	0	0	2	0	0	0	2	2	2	0	0	0	1	1	2	1	0	0	1	0	1	0	1	2	0	0	2	0
760	1	0	0	0	2	2	2	1	1	1	0	0	0	0	0	0	1	1	1	1	0	0	0	2	0	1	0	2	1	1	0	2	2	1	1	2	2	0	0	2	0	0	0	1	0	1	0	0	1
761	1	1	0	0	0	0	1	0	2	2	0	1	1	0	0	0	2	2	1	1	0	0	1	1	0	2	0	1	2	1	0	1	1	1	0	0	1	0	0	2	0	1	0	1	1	1	0	2	0
762	0	0	0	0	0	0	2	1	2	2	0	1	1	0	0	1	2	2	0	2	0	0	0	2	0	2	0	1	1	1	0	2	2	0	1	2	2	0	0	1	0	0	0	1	0	0	1	0	0
763	1	0	0	0	2	2	1	1	2	1	0	1	1	0	0	1	2	0	1	1	1	0	0	2	0	2	0	1	1	0	0	0	2	0	0	2	1	0	0	1	0	0	0	2	1	0	0	0	1
764	0	1	0	0	0	0	2	2	1	0	0	0	2	2	0	0	2	1	1	1	1	0	0	2	0	2	0	2	2	1	1	0	2	1	0	1	1	0	0	0	0	0	0	2	0	1	0	2	0
765	0	1	1	0	0	0	1	2	1	0	1	0	0	0	0	0	0	0	1	1	1	0	1	1	1	1	0	2	2	1	2	0	2	1	0	2	1	0	1	1	0	0	0	1	0	0	0	0	0
766	1	0	0	0	0	0	2	0	2	2	0	0	2	0	1	0	1	0	1	1	1	0	0	2	0	1	0	2	2	2	0	1	2	0	0	2	1	1	0	1	0	1	1	1	1	1	0	0	0
767	0	0	0	0	0	0	2	2	2	1	0	0	1	0	1	0	0	0	0	1	0	0	0	2	0	2	0	2	2	1	1	0	0	1	0	1	2	0	0	1	0	0	0	1	0	0	0	1	1
768	1	1	0	0	1	1	2	0	2	2	0	0	1	1	0	0	1	0	0	2	0	1	1	1	1	0	0	1	2	0	1	1	1	1	1	1	1	0	0	0	0	0	0	2	0	0	1	0	0
769	0	0	0	0	1	1	2	2	1	1	0	1	1	0	0	1	1	0	1	0	1	0	0	2	0	2	0	1	2	1	0	0	1	1	0	2	2	0	0	2	0	0	0	2	1	0	0	2	0
770	0	0	0	0	0	0	1	2	1	1	1	0	0	0	0	0	1	0	1	1	0	0	0	2	0	2	0	2	2	2	0	1	2	0	0	2	1	0	0	1	0	1	0	0	1	1	1	1	0
771	0	0	1	0	0	0	1	1	1	1	1	0	0	0	0	0	0	0	1	1	1	0	0	2	0	1	0	2	2	2	0	1	1	1	1	2	2	0	0	2	0	1	0	1	1	0	0	2	0
772	1	0	0	0	0	0	1	1	1	1	1	1	1	1	0	0	0	0	0	1	0	0	0	2	0	1	0	1	1	1	0	2	1	0	0	0	1	1	0	0	0	0	0	0	0	0	0	1	0
773	0	0	0	0	0	0	0	2	0	0	1	0	0	0	0	0	2	1	2	0	1	0	0	2	0	2	0	1	2	1	1	1	1	0	1	1	2	1	1	2	1	1	1	2	1	1	0	2	0
774	1	0	0	0	0	0	2	1	2	2	0	1	1	0	0	0	1	0	0	2	0	0	0	2	0	0	0	0	1	0	0	0	0	0	1	2	2	0	0	1	1	0	0	2	0	1	0	1	0
775	0	0	0	0	0	0	2	2	2	1	1	0	0	0	0	0	2	0	0	1	0	0	0	2	0	1	0	2	2	2	0	1	1	1	1	1	1	0	0	1	0	0	0	2	0	0	0	1	1
776	0	0	0	0	0	0	2	1	2	1	0	1	1	0	0	0	1	1	0	1	0	0	1	1	1	1	0	0	2	0	0	0	1	0	0	2	1	0	0	0	1	0	0	2	0	0	0	2	0
777	0	0	1	0	0	0	0	2	0	0	2	1	2	1	0	1	2	2	1	1	1	0	1	1	1	2	1	2	2	1	0	2	1	0	0	1	2	0	0	2	0	0	0	1	1	0	0	2	0
778	1	0	0	0	0	0	2	2	2	1	0	0	0	0	0	0	1	0	0	1	0	0	0	2	0	1	0	2	2	1	1	0	2	0	0	2	2	0	0	1	0	0	0	1	0	0	1	0	0
779	0	0	0	0	0	0	2	2	2	1	0	0	1	1	0	0	0	0	2	0	0	0	0	2	0	2	0	1	2	1	0	1	1	0	0	1	1	0	0	2	0	1	0	1	0	0	0	2	0
780	1	0	0	0	0	0	2	0	2	1	1	0	0	0	0	0	1	0	0	1	0	0	1	1	0	0	0	2	2	2	0	0	1	1	0	2	1	0	0	1	0	0	0	2	1	1	0	0	0
781	0	0	0	0	0	0	0	2	0	0	2	0	1	1	0	0	1	1	0	2	0	0	1	1	0	1	0	2	2	1	0	1	1	0	0	1	1	0	1	0	0	0	0	2	1	1	0	2	0
782	0	0	1	1	0	1	1	2	1	0	1	0	1	1	0	0	1	1	0	0	0	0	0	2	0	0	0	1	2	1	1	1	2	0	0	2	1	0	1	1	0	2	2	2	2	1	0	2	0
783	1	0	0	0	0	0	2	1	2	1	1	0	2	1	1	0	2	2	1	1	1	0	1	1	0	1	0	2	2	2	0	1	1	0	0	2	1	0	1	0	0	0	0	0	0	1	0	2	0
784	1	0	0	0	1	1	1	1	2	2	0	1	1	0	0	0	2	1	1	1	0	0	0	2	0	0	0	1	2	1	0	1	2	0	0	2	1	0	0	1	0	1	1	1	1	0	0	0	1
785	0	0	0	0	0	0	0	2	0	0	2	0	0	0	0	0	2	2	1	1	1	0	0	2	0	0	1	2	1	0	0	1	1	2	0	2	2	1	0	1	0	0	0	1	0	0	0	1	0
786	0	0	0	0	1	1	1	1	2	1	0	1	0	0	0	0	2	2	2	0	2	0	1	1	1	1	0	2	2	2	0	1	2	0	0	2	1	1	0	1	0	0	0	1	0	1	0	1	1
787	1	0	0	0	0	0	2	2	1	1	0	0	0	0	0	0	2	0	0	2	0	0	0	2	0	1	0	2	2	2	1	0	0	1	2	2	2	0	0	0	0	0	0	0	0	0	0	2	0
788	1	0	0	0	0	0	2	1	2	0	1	0	0	0	0	0	0	0	1	1	1	0	0	2	0	1	0	2	2	1	2	0	0	0	0	2	2	0	0	0	0	1	1	2	0	0	0	1	1
789	1	0	0	0	1	1	2	2	2	0	1	0	0	0	0	0	1	1	0	2	0	0	0	2	0	0	0	2	1	1	1	1	1	0	0	1	1	0	0	0	0	0	0	2	1	1	1	1	0
790	1	0	0	0	1	1	2	1	2	2	0	0	1	1	0	0	0	1	0	2	0	0	0	2	0	1	1	2	2	1	0	0	1	0	0	2	1	0	0	2	0	1	0	0	1	0	0	1	1
791	0	0	0	0	0	0	1	1	1	1	1	0	0	0	0	0	1	0	0	2	0	0	0	2	0	1	0	2	2	2	0	2	2	0	0	0	1	0	0	1	0	1	1	2	1	1	0	2	0
792	0	0	0	0	0	0	2	1	2	2	0	0	0	0	0	0	1	1	0	2	0	0	0	2	0	1	0	2	2	2	0	0	1	0	0	0	1	0	0	1	0	1	1	1	0	0	0	2	0
793	0	1	0	0	0	0	2	1	2	1	0	0	2	1	0	0	0	0	0	1	0	0	0	2	0	0	0	2	2	2	0	1	1	0	1	2	1	0	1	1	0	0	0	1	0	0	0	1	0
794	1	0	0	0	1	1	2	1	2	1	1	0	0	0	0	0	2	1	1	1	1	0	2	0	1	0	0	1	2	0	0	2	1	0	0	2	1	0	0	2	1	1	1	1	1	2	1	1	0
795	0	0	1	0	0	0	2	2	2	1	0	0	0	0	0	0	1	0	1	1	0	0	0	2	0	2	0	2	2	1	1	0	1	0	0	1	1	0	1	1	0	2	2	2	2	1	1	0	0
796	0	0	0	0	0	0	1	2	1	0	1	0	0	0	0	0	2	0	0	1	0	0	0	2	0	1	0	1	2	0	0	1	1	0	0	2	1	0	0	0	0	0	0	2	0	0	0	1	0
797	0	0	0	0	1	1	1	1	1	1	1	1	2	1	0	0	1	1	0	1	0	0	0	2	0	1	0	2	1	1	0	0	0	1	2	2	2	0	0	0	0	0	0	1	0	1	0	2	0
798	1	0	0	0	0	0	1	0	2	2	0	0	0	0	0	0	1	0	0	2	0	0	1	1	0	2	0	2	1	1	1	0	1	0	0	1	2	0	0	0	0	2	1	2	1	0	1	0	0
799	1	0	0	0	1	1	2	2	0	0	0	1	1	0	0	1	2	2	0	2	0	0	0	2	0	1	0	1	2	0	0	0	2	0	0	0	2	0	0	2	0	0	0	1	0	0	0	1	1
800	1	0	0	0	1	1	2	1	2	2	0	1	1	0	0	1	2	1	0	2	0	0	0	2	0	2	0	2	2	1	1	1	1	1	1	1	0	0	0	0	1	0	0	2	2	1	0	0	1
801	1	0	0	0	2	2	2	2	2	0	1	0	1	0	0	0	2	2	0	2	0	0	0	2	0	1	0	2	2	2	0	0	1	0	0	1	1	0	0	2	0	1	1	2	1	0	0	2	0
802	1	0	0	0	0	0	2	1	1	0	0	1	1	0	0	0	2	0	1	1	0	0	0	2	0	0	0	2	2	2	0	0	1	0	0	2	1	0	0	2	1	0	0	1	0	0	0	1	1
803	1	0	0	0	1	1	2	1	2	1	0	0	1	0	0	0	2	1	1	1	1	0	1	1	1	1	0	1	1	1	1	1	1	0	0	1	0	0	1	0	0	0	0	1	0	0	0	2	0
804	0	0	0	0	0	0	1	2	1	1	1	0	0	0	0	0	1	0	0	1	0	0	0	2	0	2	0	1	2	2	0	1	1	1	1	2	1	0	0	2	1	0	0	2	0	0	1	1	0
805	0	0	0	0	0	0	2	1	1	0	0	0	1	1	0	0	1	1	0	1	0	0	0	2	0	1	0	2	2	2	0	0	2	0	0	1	0	0	0	0	1	0	0	1	1	0	0	0	1
806	0	0	0	0	0	0	2	0	2	2	0	0	1	0	0	0	1	1	0	2	0	0	1	1	1	1	0	2	2	2	0	1	0	0	0	1	1	1	1	1	1	1	1	1	1	1	0	0	2
807	1	1	0	0	1	1	2	2	1	1	0	0	1	1	0	0	2	0	0	2	0	0	0	2	0	2	0	0	1	0	0	0	1	0	0	2	1	0	0	2	0	0	0	1	0	0	0	2	0
808	0	0	1	0	0	0	1	2	0	0	1	0	1	1	0	0	1	1	2	0	1	0	1	1	0	0	0	2	2	2	0	0	0	0	1	2	1	0	0	2	1	1	0	1	0	0	0	1	0
809	0	0	0	0	0	0	2	2	0	0	0	0	0	0	0	0	0	0	1	1	1	0	0	2	0	0	0	2	2	1	1	0	1	1	0	1	0	1	0	1	0	0	0	1	0	0	1	2	0
810	0	0	0	0	0	0	1	1	2	2	0	0	0	0	0	0	1	0	1	1	0	0	0	2	0	2	0	1	1	1	0	0	1	1	1	1	1	0	0	1	0	0	0	1	0	0	0	1	0
811	0	0	0	0	0	0	1	1	1	1	1	1	2	1	0	1	0	0	1	1	1	0	0	2	0	1	0	2	2	1	2	1	2	0	0	1	0	1	0	0	0	1	0	1	1	0	0	2	0
812	0	0	0	0	0	0	2	1	2	2	0	0	2	1	0	0	1	1	0	1	0	0	1	1	0	1	0	1	2	1	0	0	0	0	1	2	1	0	1	1	0	0	0	2	0	1	0	2	0
813	0	0	0	0	1	1	2	2	2	1	1	1	1	1	0	0	0	0	0	1	0	0	1	1	0	0	0	2	2	2	0	0	1	1	0	1	1	0	1	1	0	0	0	2	0	2	0	1	0
814	0	1	0	0	0	0	1	2	1	1	1	0	1	0	0	0	0	0	0	1	0	0	0	2	0	0	0	2	2	1	1	0	0	0	1	2	2	1	0	0	0	0	0	2	1	0	0	2	0
815	0	1	1	0	0	0	2	2	2	1	0	0	0	0	0	0	1	1	0	2	0	1	0	2	0	0	0	0	2	0	0	1	0	0	0	1	1	0	0	1	0	2	2	2	2	1	0	1	0
816	1	0	0	0	0	0	2	2	0	0	0	0	0	0	0	0	2	1	0	2	1	0	1	1	0	2	0	2	2	1	2	0	2	0	0	1	1	0	1	1	0	0	1	2	1	1	0	1	0
817	0	0	0	0	0	0	0	2	0	0	2	1	1	0	0	0	2	0	0	2	0	0	1	1	1	0	0	2	2	2	0	0	1	0	0	2	1	0	0	0	0	0	0	2	0	0	0	1	0
818	0	0	0	0	0	0	2	2	1	0	0	1	2	2	0	0	1	1	2	0	0	0	1	1	1	1	0	2	2	1	1	0	0	0	1	2	2	0	0	1	0	0	0	2	0	2	0	2	0
819	0	0	0	0	0	1	2	2	1	0	1	0	0	0	0	0	1	1	0	2	0	0	0	2	0	0	0	2	2	2	0	0	2	1	0	1	1	0	0	0	0	1	1	2	0	2	1	0	0
820	0	0	1	1	1	2	1	2	1	0	1	0	0	0	0	0	1	1	0	2	0	0	0	2	0	0	0	2	1	1	1	0	0	1	0	2	2	0	0	1	0	0	0	1	1	1	0	0	1
821	0	0	0	0	1	1	2	1	2	2	0	0	1	0	0	0	0	0	1	1	1	0	0	2	0	0	0	1	2	1	0	1	1	0	1	2	1	1	0	0	0	0	0	2	1	1	1	0	0
822	1	0	0	0	0	0	1	2	0	0	0	0	1	1	0	0	0	0	1	0	0	0	0	2	0	1	0	2	1	1	1	1	2	0	0	1	2	0	0	2	0	0	1	2	1	1	0	2	0
823	0	0	0	0	0	0	0	1	1	1	1	1	2	1	0	1	0	0	1	1	1	0	0	2	0	1	0	1	2	1	1	1	1	1	1	2	1	1	0	1	0	0	0	1	0	0	0	2	0
824	1	0	0	0	0	0	2	1	2	2	0	0	0	0	0	0	1	1	0	0	0	0	0	2	0	0	0	2	2	1	0	1	2	0	0	1	2	0	0	1	0	0	0	2	1	1	0	0	0
825	1	1	0	0	1	1	1	1	2	1	0	0	1	1	0	0	1	1	0	1	0	0	0	2	0	1	0	1	2	1	0	0	1	1	1	1	1	0	0	1	0	0	0	1	0	1	0	2	0
826	0	0	0	0	0	0	2	1	1	1	0	1	2	2	0	0	0	0	0	1	0	0	0	2	0	1	0	1	2	0	0	1	2	0	0	1	2	0	0	1	0	1	1	2	0	0	0	2	0
827	0	0	0	0	1	1	0	1	1	1	1	0	0	0	0	0	1	0	0	1	0	0	0	2	0	2	0	2	2	2	0	0	2	1	0	1	1	0	0	1	0	0	0	1	0	1	0	2	0
828	0	0	0	0	0	0	2	2	1	0	1	0	1	1	0	0	1	0	1	1	1	0	0	2	0	2	0	2	2	1	1	0	2	0	0	1	2	1	1	2	1	1	1	2	1	0	0	2	0
829	0	0	0	0	0	0	2	1	1	1	1	0	0	0	0	0	1	1	1	0	1	0	0	2	0	0	0	2	1	1	0	1	0	0	0	2	1	1	1	0	0	1	1	2	1	1	0	2	0
830	1	0	0	0	0	0	2	0	2	2	0	0	0	0	0	0	0	0	1	1	1	1	0	2	0	0	0	2	1	1	1	2	2	0	0	0	1	0	0	1	0	0	0	1	0	0	0	1	1
831	0	0	0	0	0	0	2	1	2	1	0	0	0	0	0	0	0	0	2	0	0	0	0	2	0	1	0	2	0	0	0	0	1	1	1	2	2	0	0	2	0	0	0	2	1	0	1	0	0
832	1	0	1	0	0	0	1	1	1	1	1	0	0	0	0	0	2	1	0	2	1	0	2	0	0	1	0	1	1	0	0	1	0	0	0	2	1	0	0	0	0	1	0	0	2	0	0	0	1
833	0	0	0	0	0	0	1	2	1	1	1	0	0	0	0	0	1	1	0	2	0	0	0	2	0	1	0	0	2	0	0	0	1	1	1	1	1	0	0	1	0	0	1	2	1	0	0	2	0
834	0	0	1	0	0	0	2	1	2	2	0	0	0	0	0	0	0	0	0	1	0	0	0	2	0	0	0	2	2	1	0	0	0	0	0	2	1	0	0	1	0	1	1	2	0	0	0	1	1
835	0	0	0	0	0	0	2	1	1	1	0	0	0	0	0	0	0	0	0	0	0	0	0	2	0	1	0	2	2	2	0	1	2	0	0	2	1	0	0	1	0	1	1	1	0	0	0	1	0
836	0	0	0	0	0	0	1	1	1	1	1	0	0	0	0	0	2	1	1	1	0	0	0	2	0	0	0	2	2	2	0	0	1	0	0	2	2	0	0	1	0	0	0	1	0	0	0	1	1
837	1	1	0	0	1	1	1	1	2	2	0	0	2	2	0	0	0	0	2	0	1	0	0	2	0	0	0	1	1	1	0	0	1	0	0	1	2	0	0	1	0	0	0	2	0	2	0	1	0
838	1	1	0	0	1	1	2	2	1	1	0	0	1	1	0	0	2	2	0	1	0	0	0	2	0	1	0	0	2	1	0	0	0	0	1	2	1	0	0	0	0	1	1	1	0	0	1	0	0
839	1	0	0	0	0	0	1	1	2	1	0	0	1	1	0	0	0	0	1	1	1	0	0	2	0	1	0	2	2	2	1	1	1	1	1	2	1	0	0	0	0	0	0	1	0	1	0	1	0
840	0	0	0	0	0	0	2	1	2	2	0	0	0	0	0	0	2	2	1	1	1	1	0	2	0	1	0	2	2	0	0	2	2	0	0	0	1	0	0	2	0	1	0	1	0	0	0	0	0
841	1	0	0	0	0	0	2	1	1	1	0	0	0	0	0	0	1	0	1	1	1	0	1	1	0	1	0	2	1	0	0	1	1	0	0	1	2	0	0	0	1	1	0	1	0	0	0	0	1
842	0	0	0	0	0	0	1	2	0	0	1	1	1	1	0	0	1	1	1	1	0	0	0	2	0	1	0	1	2	0	0	1	2	2	0	2	2	0	0	1	0	0	0	2	0	0	0	1	0
843	1	0	0	0	0	0	1	2	0	0	0	0	0	0	0	0	0	0	1	1	1	0	0	2	0	0	0	1	2	0	0	1	2	0	0	1	1	0	0	1	0	1	1	1	0	0	0	1	1
844	1	0	0	0	1	1	2	1	2	1	1	1	2	1	0	1	1	1	0	2	0	0	1	1	0	0	0	2	2	1	2	0	0	0	0	2	0	0	0	1	0	1	0	1	0	0	0	1	0
845	0	0	0	0	0	0	2	2	2	0	1	1	1	0	0	1	2	1	0	1	0	0	0	2	0	0	0	1	2	0	0	0	1	1	0	0	2	1	1	2	1	0	0	2	0	2	0	1	0
846	1	1	0	0	0	0	1	2	1	1	1	0	1	1	0	0	1	1	2	0	0	0	1	1	1	2	0	2	2	1	1	1	1	0	1	1	2	0	0	1	0	1	0	1	1	0	1	0	1
847	0	0	0	0	0	0	2	1	2	2	0	0	1	0	0	0	1	0	0	2	0	0	1	1	0	2	1	1	1	0	0	0	2	2	1	1	1	0	0	2	0	0	0	1	1	1	0	1	1
848	1	0	0	0	1	1	2	1	1	1	0	1	2	1	1	0	1	0	0	2	0	1	1	1	0	1	0	2	2	1	2	1	1	0	0	2	1	0	0	1	0	2	2	2	2	1	0	1	0
849	0	0	0	0	0	0	2	1	2	1	0	1	2	1	0	1	1	0	0	1	0	0	0	2	0	1	0	1	1	1	0	1	2	0	0	1	1	1	0	1	0	0	0	1	0	0	0	2	0
850	0	0	0	0	0	0	2	0	1	1	0	0	1	1	0	0	0	0	1	0	1	0	0	2	0	1	0	2	2	1	1	0	1	0	0	0	1	0	1	0	0	1	1	1	0	0	0	2	0
851	1	0	0	0	0	0	2	2	0	0	0	2	2	0	1	1	1	1	1	1	1	0	0	2	0	1	0	1	2	0	0	0	0	1	1	2	1	0	0	2	1	0	0	0	0	0	0	2	0
852	0	0	0	0	0	0	1	1	1	1	1	0	0	0	0	0	1	0	0	1	0	0	0	2	0	1	0	1	2	0	0	0	1	1	0	1	1	0	0	1	0	0	0	2	1	1	0	2	0
853	1	0	1	0	0	0	1	2	1	1	1	0	1	1	0	0	2	2	1	1	1	0	0	2	0	1	0	1	2	0	0	1	2	0	0	1	1	0	0	1	0	1	1	2	1	1	1	0	1
854	0	0	0	0	1	1	1	2	1	1	1	0	0	0	0	0	0	0	2	0	0	0	0	2	0	0	0	1	2	1	0	0	2	1	0	1	1	0	1	1	1	0	0	1	0	0	0	2	0
855	0	0	0	0	0	0	1	2	1	0	1	1	1	1	0	0	0	0	1	0	1	0	0	2	0	2	0	1	2	1	0	1	1	0	0	2	1	1	1	2	1	0	0	2	1	0	0	1	1
856	1	0	0	0	0	0	2	1	2	1	1	1	1	0	0	1	2	1	0	2	0	1	0	2	0	0	0	2	2	2	0	1	1	1	1	1	1	0	0	1	0	1	0	0	1	1	0	1	1
857	0	1	0	0	0	0	1	1	1	1	1	0	1	0	0	0	2	0	0	2	0	0	1	2	0	0	0	1	2	1	1	0	1	1	0	1	1	0	0	2	0	1	0	1	1	0	0	1	1
858	0	0	0	0	0	0	2	1	1	0	0	0	0	0	0	0	0	0	1	1	1	0	1	1	1	0	0	2	2	2	0	1	2	0	0	2	0	2	0	0	0	0	0	2	1	0	0	1	1
859	0	0	0	0	0	0	2	2	2	1	0	0	0	0	0	0	1	0	1	1	1	1	1	1	1	0	0	2	1	1	1	1	2	1	0	1	0	1	0	0	0	0	1	1	1	1	1	0	1
860	0	0	0	0	0	0	2	2	0	0	1	0	1	1	0	0	2	1	1	1	0	0	0	2	0	1	0	1	1	1	1	0	1	1	0	1	2	0	0	2	0	0	0	2	1	1	0	1	0
861	0	0	0	0	1	1	1	1	2	1	0	1	2	1	0	0	2	2	0	1	0	0	0	2	0	1	0	2	2	2	1	0	1	0	0	1	1	0	1	1	0	1	1	1	1	1	0	0	1
862	0	0	0	0	0	0	2	2	1	0	1	0	1	0	1	0	2	2	1	1	1	0	0	2	0	0	0	2	2	1	0	1	2	0	0	0	1	0	0	2	0	0	0	2	1	1	0	1	1
863	1	1	0	0	1	1	1	1	1	1	1	0	0	0	0	0	0	1	0	2	0	0	0	2	0	0	1	2	2	1	1	1	2	1	1	2	2	0	0	1	0	1	1	1	1	0	0	1	0
864	0	0	0	0	0	0	1	2	1	1	1	1	2	2	0	0	1	0	0	2	0	0	0	2	0	1	0	2	2	1	1	0	1	0	0	1	1	1	1	1	1	0	0	2	2	1	0	2	0
865	0	0	1	0	0	0	2	1	2	2	0	0	1	1	0	0	0	0	2	0	0	1	0	2	0	2	0	2	1	1	1	1	2	1	1	2	2	0	0	1	0	1	1	2	1	2	0	0	2
866	1	0	0	0	0	0	1	2	0	0	1	0	0	0	0	0	1	0	1	1	0	0	0	2	0	1	0	2	2	1	0	1	1	0	0	1	2	0	0	2	0	0	0	2	0	0	0	2	0
867	0	0	1	1	0	1	2	2	2	0	1	0	0	0	0	0	1	0	0	1	0	0	0	2	0	1	0	1	1	1	0	0	0	0	0	2	1	0	0	0	0	0	0	2	0	0	1	0	1
868	0	0	0	0	0	0	2	2	1	0	0	0	1	0	0	0	1	0	1	1	0	0	0	2	0	2	0	2	2	1	0	0	0	0	1	2	1	0	1	1	0	0	0	0	0	0	0	1	0
869	0	0	1	0	0	0	1	2	0	0	1	0	0	0	0	0	1	0	0	1	0	1	0	2	0	1	0	2	2	1	1	0	0	0	0	0	2	0	0	1	0	1	1	1	1	2	0	1	1
870	0	1	0	0	1	1	2	2	2	1	0	0	2	2	0	0	1	1	2	0	1	0	0	2	0	1	0	1	2	0	1	1	1	0	0	2	0	0	0	0	1	0	0	2	0	0	0	0	2
871	0	0	0	0	0	0	2	2	1	1	0	0	1	1	0	0	2	0	0	2	0	0	0	2	0	0	0	1	2	1	0	0	0	0	0	2	1	1	0	1	0	1	1	1	1	1	0	2	0
872	0	1	0	0	1	1	2	1	2	2	0	0	0	0	0	0	1	0	1	1	1	0	0	2	0	0	0	2	2	1	1	1	1	1	0	0	2	1	0	0	0	0	0	2	0	1	0	2	0
873	0	0	0	0	0	0	2	2	2	1	0	0	1	1	0	0	0	0	2	0	0	0	0	2	0	1	0	1	1	0	1	0	2	0	0	2	1	0	1	1	0	0	0	0	0	0	0	1	0
874	1	0	0	0	0	0	1	2	0	0	0	1	2	1	0	0	1	1	1	1	0	0	1	1	0	1	0	2	1	1	0	0	1	0	0	1	2	0	0	1	0	0	0	2	0	1	0	2	0
875	1	0	1	0	1	1	0	1	1	1	1	0	1	0	0	0	1	0	1	1	0	0	0	2	0	0	0	2	2	2	2	1	0	0	0	1	1	1	0	0	0	0	0	0	2	1	0	2	0
876	1	0	0	0	1	1	1	1	1	0	1	0	0	0	0	1	2	2	1	1	1	0	0	2	0	1	0	2	2	2	0	0	2	1	0	1	1	0	0	2	0	0	0	1	0	0	1	0	0
877	1	0	0	0	0	0	1	1	1	0	1	0	0	0	0	0	2	1	1	1	0	0	2	0	0	0	0	1	1	1	0	1	1	1	1	2	1	0	0	0	0	1	1	2	1	2	1	0	0
878	1	0	0	0	0	0	2	2	1	0	1	0	0	0	0	0	1	0	1	1	0	0	0	2	0	1	0	2	2	2	1	0	2	1	1	1	2	0	0	1	0	1	1	2	1	1	0	2	0
879	0	0	0	0	1	1	2	2	2	1	0	0	1	1	0	0	0	0	0	2	0	0	0	2	0	1	0	1	2	1	0	1	1	1	2	2	1	0	0	1	0	0	0	2	0	1	0	2	0
880	0	0	0	0	0	0	1	2	0	0	1	1	1	0	0	1	1	1	0	2	0	1	0	2	0	0	0	2	1	1	0	0	0	0	1	2	2	0	0	1	0	0	0	2	0	0	0	1	0
881	0	0	0	0	1	1	1	1	1	1	1	0	0	0	0	0	0	0	0	2	0	0	1	2	0	0	0	2	2	1	1	1	2	0	0	1	1	0	0	1	0	0	0	2	1	0	0	2	0
882	0	0	0	0	0	0	2	2	1	0	0	0	1	1	0	0	2	2	2	0	2	0	1	1	0	0	1	2	2	1	1	1	2	0	0	1	1	0	0	2	0	2	2	2	2	1	0	0	0
883	1	0	0	0	0	0	1	2	1	1	1	1	1	0	0	0	1	1	1	1	0	0	0	2	0	1	0	2	2	2	1	1	1	1	1	2	1	1	0	1	0	1	1	1	1	0	0	0	0
884	1	1	0	0	0	0	1	2	0	0	0	1	1	1	0	0	0	0	2	0	1	0	0	2	0	0	0	2	2	2	0	1	1	0	0	1	2	0	0	1	0	0	0	1	0	0	0	0	1
885	1	0	0	0	0	0	1	1	1	1	1	0	1	1	0	0	2	0	1	1	1	0	0	2	0	1	0	1	2	1	1	0	0	1	2	2	1	0	0	2	0	1	1	2	1	1	0	2	0
886	1	0	1	0	0	0	2	2	2	2	0	0	0	0	0	0	0	0	1	1	1	0	1	1	0	1	0	1	2	1	0	0	0	0	0	2	1	0	0	2	0	1	1	1	1	0	0	1	1
887	0	0	0	0	0	0	2	2	1	0	1	2	2	1	0	0	1	1	0	2	0	0	0	2	0	0	0	2	2	1	1	0	0	0	0	2	1	1	0	0	0	1	1	2	1	1	0	2	0
888	0	0	1	0	0	0	2	2	2	1	0	0	1	1	0	0	0	0	0	0	0	0	1	1	1	0	0	1	1	1	0	2	1	0	0	1	0	0	0	0	0	0	0	2	0	0	0	2	0
889	1	0	0	0	0	0	1	1	0	0	2	0	0	0	0	0	1	0	0	2	0	1	0	2	0	1	0	1	2	1	0	1	2	1	0	1	2	0	0	2	0	1	1	2	1	1	0	1	0
890	1	0	0	0	0	0	1	2	1	1	1	1	2	1	1	0	1	0	1	1	1	0	2	0	0	1	0	2	0	0	0	1	1	0	0	1	2	0	0	0	0	0	0	1	0	1	0	1	0
891	1	0	0	0	0	0	2	2	1	1	1	0	1	1	0	0	0	0	0	2	0	0	1	1	0	0	1	1	1	0	0	2	2	0	0	2	1	1	1	2	1	0	1	1	1	0	0	2	0
892	1	0	0	0	0	0	2	2	1	0	0	0	2	1	1	0	1	1	0	2	0	0	0	2	0	2	0	2	2	2	0	1	2	0	1	1	1	1	0	1	0	0	1	2	1	1	1	0	0
893	0	1	0	0	1	1	1	2	1	1	1	1	2	1	0	0	0	0	0	0	0	1	0	2	0	1	0	2	2	2	1	2	2	0	0	1	2	0	0	2	0	1	1	2	1	0	1	1	0
894	1	0	0	0	0	0	1	0	2	2	0	0	1	1	0	0	1	1	1	1	1	0	0	2	0	0	0	2	0	0	0	0	2	1	0	1	1	0	0	0	0	0	0	1	0	0	0	0	0
895	1	1	1	0	0	0	1	1	0	0	1	0	1	0	1	0	0	0	1	1	1	0	0	2	0	1	0	1	2	1	1	0	2	0	0	1	1	0	0	1	0	1	1	1	1	1	0	1	1
896	0	0	0	0	0	0	1	1	2	2	0	0	0	0	0	0	1	1	0	2	0	0	1	1	0	2	0	1	2	0	1	1	2	0	0	2	1	0	0	2	0	1	0	1	1	0	0	1	0
897	1	0	0	0	0	1	1	2	1	0	1	0	0	0	0	0	2	1	0	2	0	0	0	2	0	0	0	1	1	1	0	2	1	0	0	1	2	0	0	1	0	0	1	2	1	1	0	1	0
898	0	0	0	0	0	0	2	1	0	0	0	0	0	0	0	1	2	1	1	1	0	0	1	1	0	1	0	1	2	1	0	0	1	0	0	2	1	0	0	2	1	1	1	2	1	0	0	2	0
899	0	0	0	0	0	0	2	0	2	2	0	0	0	0	0	0	2	1	0	1	0	0	0	2	0	2	0	1	2	1	0	1	1	0	0	1	1	1	0	1	0	0	0	2	0	2	1	1	1
900	1	0	0	0	0	0	1	2	0	0	0	1	1	1	0	0	1	0	0	2	0	0	0	2	0	0	0	2	2	1	2	0	1	0	0	2	2	1	0	1	0	1	1	1	1	2	0	1	0
901	1	0	1	0	0	0	2	2	2	1	0	0	1	1	0	0	0	0	1	1	1	0	0	2	0	1	0	1	2	1	1	0	0	1	1	1	1	0	0	0	0	1	1	2	1	0	0	1	0
902	1	0	0	0	0	0	2	2	1	0	0	0	0	0	0	0	1	0	1	1	0	0	1	1	0	0	0	1	1	1	1	0	1	0	0	0	1	0	1	1	0	1	1	2	1	1	0	1	1
903	1	0	0	0	0	0	2	1	2	2	0	0	0	0	0	0	2	2	0	1	0	0	0	2	0	0	0	2	2	1	2	1	1	1	0	1	1	0	0	1	0	1	1	2	1	0	1	0	0
904	0	0	0	0	1	1	1	2	2	2	1	0	0	0	0	0	1	0	1	1	1	0	0	2	0	2	1	1	2	0	0	2	1	0	0	0	0	0	0	1	0	1	0	0	1	1	0	0	1
905	1	0	0	0	0	0	2	1	2	2	0	0	0	0	0	0	2	0	1	1	1	0	0	2	0	1	0	1	2	0	1	1	2	0	1	1	1	0	0	1	0	0	0	1	0	0	0	2	0
906	0	0	0	0	0	0	1	1	1	1	0	1	1	1	0	0	1	1	0	2	0	0	0	2	0	0	0	1	1	1	0	0	2	0	0	1	1	0	0	1	0	0	0	2	1	0	0	2	0
907	0	0	0	0	0	0	1	2	2	2	1	2	2	1	0	0	1	0	1	1	0	0	0	2	0	1	0	2	2	2	0	0	2	1	1	1	2	0	0	1	0	1	1	1	0	0	0	1	0
908	0	0	0	0	0	0	1	1	1	1	1	0	1	0	1	0	1	0	1	1	0	0	1	1	1	1	0	1	2	1	0	1	2	0	0	2	1	0	1	1	0	1	1	2	1	0	0	2	0
909	1	0	0	0	0	0	2	2	1	1	0	0	1	1	0	0	0	0	2	0	0	1	1	1	1	0	0	2	2	1	1	0	2	1	1	1	0	0	1	0	0	0	0	1	0	1	0	1	0
910	0	0	0	0	0	0	2	0	2	2	0	0	2	2	0	0	1	0	1	1	1	0	0	2	0	1	0	1	1	1	0	2	2	1	1	2	0	0	0	1	0	1	1	2	0	1	0	1	0
911	1	0	0	0	1	1	1	2	0	0	1	1	2	1	0	0	1	1	1	0	1	0	0	2	0	2	0	2	2	2	0	2	2	0	0	1	2	0	0	1	0	0	1	1	1	0	0	0	2
912	0	0	0	0	0	0	2	0	1	1	0	0	0	0	0	0	0	0	2	0	1	0	0	2	0	0	0	2	2	2	1	0	1	0	0	2	1	2	0	0	0	0	0	1	0	1	1	0	0
913	1	0	0	0	0	0	2	2	2	0	0	1	1	0	0	1	0	0	0	2	0	0	1	1	0	1	0	2	2	2	0	1	2	0	0	2	2	0	0	2	0	0	0	2	0	0	1	0	0
914	1	0	0	0	0	0	2	1	2	1	0	0	0	0	0	0	2	1	0	2	0	0	0	2	0	2	0	1	2	1	0	1	0	0	0	2	1	0	0	1	0	0	0	2	0	0	0	1	1
915	0	0	1	1	0	1	1	2	1	1	1	1	1	0	0	0	2	2	1	1	1	0	1	1	1	1	0	1	1	1	1	0	1	0	0	2	1	1	0	0	0	0	0	2	0	0	0	1	1
916	1	0	0	0	1	1	2	1	1	1	0	0	0	0	0	0	2	2	2	0	0	0	0	2	0	0	0	2	2	2	0	0	1	0	0	1	2	0	0	1	0	0	0	2	0	0	0	2	0
917	0	0	0	0	1	1	1	2	1	1	1	0	1	0	0	0	2	0	0	2	0	0	0	2	0	2	0	2	2	1	2	1	1	1	0	0	2	0	0	2	0	0	0	0	1	0	0	2	0
918	1	0	0	0	0	0	2	2	1	0	1	0	0	0	0	0	1	0	1	1	1	0	0	2	0	0	0	2	2	2	0	0	1	0	0	2	2	0	0	1	0	0	0	2	0	1	0	2	0
919	1	0	0	0	1	1	2	2	1	0	1	1	1	1	0	0	1	1	0	2	0	0	1	1	1	1	1	2	2	2	0	0	2	0	0	0	2	1	0	1	0	0	0	1	1	0	1	1	0
920	1	0	0	0	1	1	2	2	2	0	1	1	1	1	0	0	2	1	2	0	1	0	1	1	1	1	0	1	2	0	1	1	1	0	0	2	1	1	1	0	0	0	0	2	0	2	0	1	1
921	0	0	1	1	0	1	0	2	0	0	2	0	0	0	0	0	1	1	0	2	0	1	1	1	0	1	0	2	2	2	0	0	2	1	0	1	0	0	1	1	1	0	0	1	0	0	0	2	0
922	0	0	0	0	0	0	2	2	1	0	0	0	0	0	0	0	1	1	0	1	0	0	0	2	0	0	0	2	1	1	0	2	2	0	0	0	0	0	1	0	0	0	0	2	0	1	0	0	1
923	1	0	0	0	0	0	1	2	1	0	1	0	0	1	0	0	2	1	0	2	1	0	1	1	1	0	0	2	2	2	1	1	1	1	1	1	2	0	0	1	0	0	0	0	0	0	0	2	0
924	1	0	1	0	0	0	1	1	1	0	1	0	1	1	0	0	1	0	0	1	0	0	1	1	1	1	0	2	2	1	1	2	2	0	0	1	2	0	0	1	0	1	1	2	1	0	0	2	0
925	1	0	0	0	0	0	2	2	1	0	0	0	2	2	0	0	1	1	1	1	1	0	1	1	1	1	0	2	1	1	0	0	2	1	1	2	2	0	0	2	0	0	0	2	2	1	0	1	0
926	0	0	0	0	0	0	2	1	2	1	0	1	1	0	0	0	0	0	2	0	1	1	0	2	0	1	0	2	2	1	1	1	2	1	0	0	1	0	0	2	0	0	0	2	0	2	0	1	0
927	0	0	0	0	0	0	2	2	1	0	0	1	1	0	0	0	2	2	1	1	1	0	0	2	0	0	0	2	2	1	0	2	2	0	0	1	1	0	1	0	0	0	0	0	0	0	0	0	2
928	1	0	0	0	0	0	2	1	2	1	0	0	0	0	0	0	1	1	1	1	0	0	0	2	0	0	0	2	2	2	0	2	2	0	0	2	1	1	0	1	0	2	2	2	2	1	0	0	1
929	0	0	0	0	0	0	2	1	1	1	0	1	2	2	0	0	1	0	0	1	0	0	1	1	0	0	1	2	2	1	0	0	0	0	1	2	0	0	1	0	0	1	1	2	2	0	0	0	1
930	1	0	0	0	0	0	1	1	1	1	0	0	0	0	0	0	2	0	0	1	0	0	0	2	0	2	0	2	2	1	1	0	0	1	1	1	2	0	0	0	0	1	1	1	0	0	0	2	0
931	1	0	0	0	0	0	2	0	2	1	1	0	0	0	0	0	1	1	1	1	1	0	0	2	0	0	0	2	1	1	0	2	2	0	0	1	1	0	0	2	0	1	1	2	1	1	1	0	0
932	1	0	0	0	0	0	2	2	1	1	0	0	0	0	0	1	1	0	0	1	0	0	0	2	0	0	0	2	2	2	0	0	2	1	0	1	1	1	0	0	0	1	1	1	1	0	2	0	0
933	0	0	0	0	1	1	1	1	1	1	1	0	0	0	0	0	0	0	1	1	1	0	1	1	1	0	0	1	2	1	0	2	1	0	1	2	2	1	1	2	1	1	0	1	0	1	0	1	0
934	1	0	0	0	0	0	1	1	1	1	0	1	1	0	0	1	1	0	0	2	0	0	1	1	0	1	1	2	2	1	0	0	2	0	0	2	0	0	0	0	0	0	0	1	0	1	0	1	0
935	1	1	0	0	0	0	1	2	0	0	1	1	1	0	0	1	2	0	1	1	1	0	0	2	0	1	0	2	2	1	2	1	1	0	0	2	1	0	0	0	0	0	0	0	0	1	1	0	0
936	0	1	0	0	0	0	2	0	2	2	0	0	1	0	0	0	1	0	1	1	1	0	1	1	1	1	0	1	2	1	0	2	1	0	0	2	2	0	0	1	0	1	0	0	1	0	0	2	0
937	1	0	0	0	0	0	1	0	2	2	0	0	0	0	0	0	2	0	0	2	0	0	0	2	0	0	0	2	2	2	0	1	2	0	1	1	2	0	0	1	0	0	0	1	1	1	0	1	1
938	0	0	0	0	0	0	2	2	1	0	0	1	2	1	0	0	2	0	1	1	1	0	2	0	0	0	0	2	2	2	0	0	2	1	0	1	1	0	0	1	0	0	1	2	1	1	0	2	0
939	0	0	0	0	2	2	2	2	1	1	1	0	1	0	0	0	2	0	1	1	1	0	1	1	0	0	0	2	2	1	1	0	2	2	0	1	1	1	1	0	0	0	0	2	1	1	1	0	0
940	1	0	0	0	0	0	1	2	0	0	1	2	2	2	0	0	1	1	0	1	1	0	0	2	0	0	0	1	1	1	0	0	2	1	0	2	1	0	0	0	0	1	1	2	1	0	0	2	0
941	1	0	0	0	1	1	1	2	1	1	1	0	1	1	0	0	1	0	0	2	0	0	0	2	0	0	0	2	2	2	0	1	1	0	0	2	2	0	0	0	0	0	0	2	0	0	1	1	0
942	0	0	0	0	0	0	2	0	2	2	0	1	2	1	0	1	0	0	0	1	0	0	0	2	0	1	1	2	2	1	0	1	1	0	0	2	1	0	0	1	0	1	1	2	1	0	0	0	1
943	0	0	0	0	0	0	2	1	2	2	0	0	0	0	0	0	1	0	1	0	1	0	1	1	0	1	0	2	1	1	1	1	1	0	0	1	2	0	0	1	0	1	1	1	0	0	0	2	0
944	1	0	0	0	1	1	1	2	0	0	0	1	2	2	0	0	1	0	1	0	1	0	0	2	0	1	0	1	2	1	0	0	2	2	0	1	2	0	0	2	0	0	0	2	1	1	0	2	0
945	1	0	0	0	0	0	2	2	1	1	0	0	1	1	0	0	1	1	1	1	1	0	1	1	0	1	0	1	2	0	0	1	1	1	1	2	0	2	0	0	0	0	0	2	0	1	0	2	0
946	1	0	0	0	0	0	2	2	1	1	0	0	1	1	0	0	1	2	1	1	1	0	0	2	0	2	0	2	2	1	1	2	2	0	0	1	1	1	0	1	0	0	0	2	0	0	1	0	0
947	1	0	0	0	0	0	2	2	1	1	0	1	1	0	0	0	1	0	2	0	1	0	0	2	0	1	0	2	2	1	1	1	2	1	0	1	2	0	0	1	0	0	0	1	0	0	0	0	0
948	1	0	0	0	0	0	2	2	2	1	0	0	2	1	0	0	2	2	1	1	1	0	0	2	0	1	0	2	2	2	1	1	2	2	0	1	1	0	0	2	0	1	1	2	2	0	0	0	1
949	0	0	0	0	0	0	1	2	0	0	1	0	1	1	0	0	0	0	0	2	0	0	0	2	0	1	0	2	2	1	1	0	0	0	1	2	1	1	0	1	0	1	1	2	1	1	0	2	0
950	1	1	0	0	0	0	2	2	2	1	0	1	2	1	0	1	2	0	0	2	0	0	0	2	0	1	1	1	2	0	0	0	0	1	2	2	2	0	0	2	0	1	1	1	1	0	0	1	0
951	1	0	0	0	0	0	2	2	1	1	0	1	1	0	0	1	1	1	0	2	0	0	0	2	0	1	0	1	2	1	0	0	0	0	0	2	2	0	0	2	1	0	0	2	0	0	0	0	0
952	0	1	1	0	0	0	2	0	2	2	0	0	1	1	0	0	1	0	0	2	0	0	0	2	0	0	0	2	1	1	0	0	0	0	1	2	1	1	0	1	0	0	0	2	2	0	0	2	0
953	0	0	0	0	0	0	2	0	2	1	1	0	1	1	0	0	2	2	0	2	0	0	0	2	0	1	1	1	2	0	0	1	2	0	0	1	1	1	1	0	0	1	1	2	1	1	0	2	0
954	0	0	0	0	0	0	1	1	1	1	1	0	0	0	0	0	2	1	1	1	1	0	0	2	0	1	0	2	2	2	2	1	2	0	0	2	2	0	0	1	0	0	0	2	1	1	0	2	0
955	1	0	0	0	0	0	2	2	2	1	0	0	0	0	0	0	1	0	0	2	0	0	0	2	0	0	0	2	2	2	0	0	2	1	1	1	0	1	0	1	0	0	0	2	0	0	0	0	2
956	0	0	0	0	0	0	1	2	1	0	1	0	0	0	0	0	1	0	0	1	0	0	0	2	0	0	0	1	2	0	0	0	0	0	1	2	0	1	0	0	0	0	0	1	0	1	0	0	1
957	1	0	0	0	0	0	2	2	2	0	0	1	1	0	0	1	1	1	1	1	0	0	1	1	0	1	0	2	2	2	0	0	2	1	0	1	1	0	0	0	0	1	0	1	1	0	0	2	0
958	0	0	0	0	0	0	2	1	2	1	1	0	0	0	0	0	1	1	1	1	1	0	0	2	0	1	0	2	0	0	0	2	2	0	0	1	1	0	0	0	1	0	0	2	0	0	0	2	0
959	0	1	0	0	0	0	2	2	1	0	0	1	1	0	0	1	1	0	1	1	1	0	1	1	0	1	0	2	2	1	1	1	1	0	0	2	2	0	0	1	1	1	1	2	2	0	0	2	0
960	1	0	0	0	1	1	2	2	2	1	0	1	1	0	0	1	0	0	0	1	0	0	1	1	0	1	0	1	2	1	0	1	1	0	0	1	1	1	0	1	0	1	0	0	1	1	0	1	1
961	1	0	0	0	0	0	2	1	2	2	0	0	0	0	0	0	1	0	1	1	1	0	2	0	0	1	0	2	2	2	0	2	2	0	0	0	1	0	0	2	0	0	0	2	2	0	1	0	0
962	1	0	0	0	0	0	1	2	0	0	0	0	0	0	0	0	2	1	0	1	0	1	0	2	0	1	0	2	1	1	1	0	2	2	2	2	1	0	0	2	0	2	2	2	2	1	1	1	0
963	0	0	0	0	0	0	0	2	0	0	2	0	1	0	1	0	1	0	1	1	0	0	0	2	0	1	1	1	1	0	0	0	1	1	0	2	2	0	0	1	0	0	0	1	0	1	0	2	0
964	1	0	0	0	1	1	2	0	2	1	1	0	1	1	0	0	1	1	0	2	0	0	0	2	0	2	0	2	1	1	1	1	0	0	0	1	1	0	0	1	0	0	0	1	0	0	0	2	0
965	0	0	0	0	0	0	2	1	2	0	1	2	2	1	0	0	2	1	0	1	0	0	1	1	1	1	0	2	2	2	1	1	1	0	0	2	2	0	0	2	0	1	1	1	1	2	1	2	0
966	0	0	0	0	0	0	2	0	2	2	0	2	2	1	0	0	0	0	1	1	1	0	0	2	0	1	0	1	2	1	0	0	0	0	1	2	2	0	0	1	0	1	1	1	1	2	0	1	0
967	0	0	0	0	0	0	2	2	1	0	0	1	0	0	0	0	2	1	0	1	0	0	0	2	0	1	0	1	2	1	1	2	2	0	0	1	2	1	0	1	0	0	0	1	0	0	0	1	1
968	1	0	0	0	0	0	1	1	1	1	1	1	2	1	0	0	1	0	1	1	0	0	1	1	0	1	0	2	1	1	1	0	1	0	0	1	1	0	1	1	0	0	0	2	0	2	0	1	0
969	1	0	0	0	1	1	2	2	1	0	0	0	0	0	0	0	2	2	1	1	1	0	0	2	0	0	0	0	2	0	0	0	1	0	0	1	2	0	0	1	0	0	0	2	0	0	0	1	1
970	0	0	0	0	0	0	1	1	1	1	1	1	1	0	0	0	0	0	1	1	1	0	0	2	0	1	0	2	2	1	0	0	1	2	1	1	1	1	0	1	0	0	0	2	1	1	0	1	0
971	0	1	0	0	0	0	1	2	1	0	1	0	0	0	0	0	0	0	0	2	0	0	0	2	0	2	0	1	1	1	0	2	1	0	1	2	2	0	0	0	0	1	1	1	1	1	0	1	1
972	0	0	0	0	0	0	2	2	1	0	0	0	1	1	0	0	1	0	0	1	0	0	0	2	0	1	0	2	0	0	0	0	2	1	0	1	1	1	0	0	0	0	0	1	0	0	0	2	0
973	0	0	0	0	0	0	2	0	2	2	0	1	2	1	0	1	1	1	0	1	0	0	0	2	0	0	0	1	2	1	0	0	2	0	0	1	1	0	0	2	0	1	1	1	1	1	0	2	0
974	1	0	0	0	1	1	2	2	2	1	0	0	1	1	0	0	2	0	0	2	0	0	1	1	1	1	0	2	2	2	0	0	1	0	0	2	2	0	0	2	0	0	0	2	1	1	0	2	0
975	0	0	0	0	1	1	2	0	2	2	0	2	2	0	1	1	1	1	1	1	1	0	1	1	1	1	0	0	2	0	0	0	0	0	0	2	1	1	0	1	0	0	0	1	0	0	0	2	0
976	1	0	0	0	0	0	1	2	0	0	0	0	0	0	0	0	1	1	1	1	0	0	0	2	0	2	0	2	2	2	0	0	1	1	1	2	0	0	0	1	1	0	1	2	1	0	0	0	1
977	1	0	0	0	0	0	1	1	1	1	1	0	0	0	0	0	1	1	1	1	1	0	0	2	0	0	0	2	2	1	1	1	1	0	0	1	1	0	0	1	0	0	0	2	0	0	0	2	0
978	1	0	1	0	0	0	2	0	2	2	0	0	2	1	0	0	1	1	1	1	1	0	0	2	0	1	0	1	1	1	0	1	2	0	0	1	1	1	1	1	1	0	0	0	0	0	0	2	0
979	0	0	0	0	0	0	1	1	0	0	2	0	1	1	0	0	1	0	1	1	0	0	0	2	0	0	0	2	2	1	2	0	1	0	0	1	1	0	0	1	0	0	0	2	0	0	0	2	0
980	0	0	0	0	0	0	2	1	1	1	0	1	2	1	1	0	0	0	0	2	0	0	1	1	0	1	0	1	2	1	0	1	2	1	0	0	1	0	1	1	0	0	0	1	0	0	0	1	0
981	0	1	1	0	0	0	1	2	0	0	1	0	0	0	0	0	2	2	0	1	0	0	1	1	1	0	0	2	2	2	0	0	2	1	0	1	1	0	0	2	1	0	0	2	1	0	0	1	1
982	1	0	1	1	0	1	2	2	1	0	0	0	0	0	0	0	1	0	1	1	0	0	0	2	0	0	1	2	2	1	1	0	0	1	1	1	1	1	0	1	0	0	0	0	0	0	0	2	0
983	1	0	0	0	1	1	2	2	0	0	0	0	0	0	0	0	1	0	1	1	0	0	1	1	1	1	0	2	2	2	0	0	0	1	2	2	1	0	0	0	0	1	1	1	1	0	0	2	0
984	1	0	0	0	0	0	2	2	1	0	1	1	1	0	0	0	0	0	1	0	1	0	1	1	1	0	0	2	2	1	0	1	1	0	0	2	1	0	1	1	0	1	1	1	1	2	0	2	0
985	0	0	0	0	1	1	2	1	1	1	1	0	0	0	0	0	2	0	1	1	1	0	0	2	0	1	0	2	2	2	0	0	1	0	0	2	1	0	0	1	0	0	0	2	0	1	0	2	0
986	0	0	0	0	1	1	1	1	1	1	1	0	0	0	0	0	0	0	1	1	1	0	1	1	1	2	0	2	2	1	1	2	1	0	1	2	2	0	0	2	0	1	1	1	1	1	0	2	0
987	1	0	0	0	0	0	2	1	2	0	1	0	0	0	0	0	2	2	0	2	0	0	0	2	0	0	0	2	2	2	1	0	2	0	0	0	2	0	0	1	0	1	0	1	1	0	0	1	0
988	0	0	1	1	0	1	2	2	2	1	0	0	1	1	0	0	2	2	0	2	0	0	0	2	0	1	0	1	1	0	0	0	2	2	1	1	1	0	0	1	0	0	0	1	0	0	1	1	0
989	0	0	0	0	0	0	2	0	2	2	0	1	2	2	0	0	0	0	0	1	0	0	1	1	0	2	0	2	2	2	1	1	2	1	0	2	2	0	0	1	0	1	1	1	0	0	0	2	0
990	1	0	0	0	0	0	2	2	2	1	1	1	1	1	0	0	0	0	2	0	0	0	0	2	0	2	0	1	2	1	1	1	2	0	0	1	1	0	0	2	0	0	0	2	0	2	0	2	0
991	1	0	0	0	0	0	2	1	2	2	0	0	1	0	0	0	2	1	1	1	0	0	0	2	0	1	0	2	1	1	1	1	1	0	1	2	1	0	0	2	0	0	1	1	1	1	0	2	0
992	1	0	0	0	0	0	2	2	2	1	0	1	1	0	0	0	1	0	1	1	1	0	0	2	0	1	0	2	1	1	0	0	1	2	1	1	1	0	0	1	0	1	1	2	1	1	0	0	1
993	0	0	1	0	0	0	2	2	1	0	0	0	0	0	0	0	1	1	0	2	0	0	0	2	0	0	0	2	2	2	0	1	2	0	0	1	1	0	0	1	0	0	0	2	1	1	0	2	0
994	1	0	0	0	0	0	1	1	1	1	0	0	1	1	0	0	0	1	0	2	0	1	0	2	0	1	0	2	2	2	2	0	2	2	2	2	0	0	0	0	0	0	0	2	2	0	0	1	0
995	0	0	0	0	0	0	1	1	2	1	0	1	2	1	0	0	2	0	0	2	0	0	0	2	0	2	0	2	0	0	0	0	1	1	0	2	2	0	0	2	0	0	0	1	0	0	0	0	2
996	0	0	1	0	0	0	2	1	2	0	1	0	2	1	1	0	0	0	1	0	1	0	0	2	0	0	0	1	1	1	0	1	1	2	1	1	1	1	0	1	0	1	1	2	1	1	0	1	0
997	0	0	0	0	0	0	2	2	2	1	0	1	1	0	0	0	1	1	1	1	1	0	0	2	0	0	0	1	2	1	1	1	2	0	0	1	2	0	0	2	0	1	0	0	2	0	1	1	0
998	0	0	0	0	0	0	1	2	0	0	0	0	1	1	0	0	2	1	0	2	0	1	0	2	0	0	0	1	2	1	0	0	1	1	0	1	1	0	0	1	0	0	1	2	1	0	0	1	0
999	1	0	0	0	1	1	2	2	2	1	1	0	0	0	0	0	0	0	0	2	0	0	0	2	0	2	0	2	1	1	1	1	2	1	0	2	1	0	0	1	0	1	1	1	1	2	1	0	0
1000	1	0	0	0	0	0	1	2	1	1	1	0	0	0	0	0	1	1	0	1	0	0	1	1	0	1	0	2	2	2	0	0	2	1	2	2	2	1	0	0	0	1	0	1	1	1	0	1	1
[truncated: 952 more columns]
