# Supplementary material for: KNN-MDR: a learning approach for improving interactions mapping performances in genome wide association studies
Source: BMC Bioinformatics. 2017 Mar 21;18:184. doi: 10.1186/s12859-017-1599-7 (PMC5361736; doi:10.1186/s12859-017-1599-7)
Supplement: Supplementary file 2 — The data set(s) supporting the results of Table 1. (ZIP 22742 kb) [file 12859_2017_1599_MOESM2_ESM.zip › Nouveau dossier/S69/mkallsimul.dat]

1	0	0	0	0	0	0	1	1	2	1	0	1	2	0	0	0	2	1	1	1	1	1	1	1	0	0	2	0	1	1	0	1	0	0	0	2	1	0	0	2	2	2	2	0	0	0	0	1	1
2	1	2	1	0	0	0	1	0	1	0	1	1	0	0	0	0	1	1	1	1	2	0	1	0	0	1	2	0	0	1	0	2	2	0	0	1	1	0	1	1	1	0	0	0	0	0	0	2	0
3	1	1	0	0	0	0	1	0	1	0	0	0	2	0	0	0	2	1	1	1	2	0	1	0	0	0	2	1	1	2	1	0	2	1	0	1	2	0	1	1	1	0	0	0	0	1	0	1	1
4	1	1	0	0	1	1	1	0	1	1	1	1	2	0	0	0	1	2	1	0	1	0	0	0	1	0	2	0	0	2	0	0	1	0	0	2	1	0	1	1	1	0	0	0	0	1	0	2	0
5	0	1	0	0	0	0	1	0	2	1	0	0	1	1	0	0	1	2	1	0	0	0	2	1	1	1	2	0	0	2	0	0	1	1	0	1	2	0	0	2	2	0	0	0	0	1	0	1	2
6	1	1	2	0	0	0	2	0	1	0	1	0	0	0	0	0	1	1	0	1	1	0	0	0	0	2	1	0	1	1	1	0	2	0	0	2	1	1	1	1	0	0	0	0	0	0	0	1	1
7	1	0	0	0	1	1	0	0	2	1	0	0	0	0	0	1	1	0	1	1	2	0	0	0	0	1	2	1	1	1	2	1	1	2	0	2	1	0	2	0	0	0	0	1	0	1	0	2	1
8	1	2	0	0	0	0	2	0	0	0	1	1	1	0	0	0	0	0	1	1	2	0	1	0	0	1	1	0	0	1	1	0	2	1	0	1	1	1	1	1	0	0	0	0	0	0	0	2	0
9	1	1	0	0	0	0	1	0	2	1	0	0	1	0	0	0	2	1	0	2	2	1	0	0	0	1	0	0	0	1	2	0	1	1	0	0	1	0	0	2	2	1	1	0	1	0	0	2	0
10	0	0	0	0	1	1	1	1	2	1	0	1	1	0	0	0	2	1	1	1	2	0	0	0	0	1	1	0	0	1	2	0	1	0	0	2	2	1	0	1	1	0	1	0	1	0	0	2	0
11	0	1	0	0	1	1	1	1	1	1	0	0	1	0	0	1	1	0	0	2	2	0	1	1	1	2	2	0	0	2	0	1	1	1	1	2	2	0	1	1	1	0	1	0	1	0	0	2	0
12	1	1	0	0	1	1	1	1	2	1	0	1	1	0	0	0	1	0	1	1	2	0	0	0	0	2	2	0	0	2	1	0	0	0	0	2	1	0	0	2	2	0	0	0	0	2	0	2	0
13	0	1	0	0	0	0	1	1	2	1	0	0	1	0	0	0	0	2	1	1	2	0	1	0	0	0	1	2	2	1	2	0	1	1	0	0	2	1	0	1	1	2	2	0	1	0	0	1	1
14	1	2	0	0	0	0	1	0	1	0	0	0	0	0	0	0	2	2	2	0	1	0	0	0	0	2	1	1	2	0	1	1	2	0	0	2	0	1	0	0	0	0	1	1	1	1	1	0	1
15	1	1	0	0	1	1	2	0	0	0	0	1	1	0	0	0	2	2	2	0	2	0	0	0	0	2	1	0	2	0	0	0	1	1	0	1	2	0	0	1	1	0	0	0	1	0	0	2	1
16	1	0	0	0	0	0	2	1	1	1	1	2	2	0	0	0	1	0	0	2	2	0	0	0	1	0	1	0	0	1	0	1	1	0	0	2	1	0	1	0	0	0	0	0	0	0	1	1	1
17	1	1	0	0	0	0	0	0	2	2	0	0	0	0	0	0	1	1	0	1	2	0	0	0	1	2	2	0	0	2	0	0	1	1	0	1	1	0	0	2	2	0	0	0	0	0	0	1	1
18	1	0	0	0	0	0	0	0	2	0	1	1	1	0	0	0	0	1	2	0	2	0	0	0	0	2	1	1	0	1	1	2	2	0	0	1	2	0	0	2	2	0	0	0	0	0	0	1	1
19	1	2	0	0	0	0	1	0	2	0	0	0	0	0	0	0	0	0	1	1	2	0	0	0	1	1	1	1	2	0	1	0	1	1	1	1	2	0	1	1	1	0	0	1	0	0	0	2	1
20	1	0	0	0	0	0	1	0	1	1	0	0	0	0	0	0	1	2	1	0	1	0	0	0	0	2	1	1	1	1	2	1	1	0	0	2	1	0	0	1	1	0	0	0	1	0	0	0	2
21	0	2	0	0	0	0	1	1	2	1	0	0	1	0	0	0	1	1	0	2	2	0	0	0	0	1	1	1	1	1	2	0	2	2	0	1	1	1	0	1	1	0	0	0	0	1	0	1	2
22	0	2	0	0	1	1	1	0	1	1	0	1	1	0	0	0	1	1	0	1	1	0	0	0	1	1	1	0	0	2	0	1	1	1	0	0	1	0	2	0	0	0	0	0	0	1	0	2	0
23	1	2	0	0	0	0	1	0	1	0	1	1	1	0	0	0	1	2	0	2	2	0	0	0	0	1	2	0	0	2	0	1	2	0	0	0	1	1	0	0	0	0	0	0	0	1	0	2	0
24	0	1	0	0	0	0	2	1	1	1	1	0	0	0	0	0	1	1	0	1	1	0	0	0	0	1	0	2	2	1	2	1	0	0	0	1	1	0	2	1	0	1	1	0	0	0	0	1	1
25	1	1	0	0	0	0	1	0	1	0	1	1	1	0	0	0	1	2	1	0	1	0	0	0	1	2	0	2	2	0	2	0	2	0	0	2	2	0	1	1	1	0	0	1	0	1	1	0	1
26	1	1	0	0	0	0	2	1	1	1	1	0	0	0	0	0	0	0	0	2	1	0	0	0	0	0	1	2	2	1	2	2	2	0	1	2	1	0	1	2	1	0	1	0	0	1	0	0	0
27	1	1	0	0	0	0	1	0	1	0	1	1	1	0	0	0	1	0	0	2	2	0	1	0	0	0	0	0	1	1	0	0	1	1	0	1	1	1	0	0	0	0	1	0	1	0	0	0	2
28	1	0	0	0	0	0	1	0	1	1	1	0	1	0	0	0	1	2	1	0	1	0	1	0	1	2	2	0	0	2	0	2	2	0	0	1	2	0	1	1	1	0	1	0	0	0	2	0	2
29	1	1	0	0	0	0	2	0	0	0	1	1	1	0	0	0	0	0	0	2	2	0	0	0	0	1	2	0	0	2	0	2	2	0	0	0	1	1	0	0	0	1	1	1	1	0	0	2	0
30	0	2	0	0	0	0	2	0	1	1	1	0	0	0	0	0	1	0	1	1	2	0	1	0	0	1	1	1	1	1	1	1	2	0	0	2	2	1	0	1	1	0	0	0	0	0	0	2	1
31	0	2	0	0	0	0	1	0	1	1	1	1	2	0	0	0	1	0	0	2	2	0	0	0	1	1	2	1	1	2	0	0	2	0	0	2	2	0	2	0	0	0	0	0	0	2	0	1	1
32	0	1	1	0	0	0	2	0	0	0	1	0	1	1	1	1	2	1	1	1	2	0	0	0	0	0	1	1	2	0	1	2	1	0	0	2	1	0	0	1	1	0	0	0	0	1	0	1	1
33	1	0	0	0	0	0	0	0	1	1	1	0	2	0	0	0	1	1	0	1	1	0	0	0	1	0	2	0	0	2	0	1	2	1	0	1	1	1	0	2	1	1	1	0	1	0	0	2	0
34	0	2	0	0	0	0	1	0	1	0	0	2	2	1	1	1	2	2	1	1	1	0	0	0	0	0	1	1	1	1	1	1	2	1	1	2	0	0	2	1	0	0	0	0	1	2	1	0	2
35	1	2	0	0	0	0	1	0	1	0	1	0	1	0	0	0	1	1	1	1	2	0	0	0	0	1	1	0	2	0	0	0	0	0	1	2	1	0	0	2	2	0	0	0	0	1	0	2	1
36	0	1	0	0	0	0	2	0	1	1	1	1	1	0	0	0	0	2	1	0	1	0	0	0	0	0	0	0	1	1	0	2	1	0	0	1	1	0	1	1	1	0	1	0	1	0	0	0	2
37	0	0	0	0	1	1	2	0	1	0	0	0	0	0	0	0	0	1	2	0	2	0	0	0	1	2	2	0	0	2	1	1	1	1	2	2	1	0	0	1	1	0	1	0	1	1	0	2	1
38	0	1	0	0	0	0	2	0	1	0	1	1	1	1	1	1	0	0	1	1	2	0	1	1	1	1	2	1	1	2	0	0	0	1	2	2	1	0	0	1	1	0	1	0	1	1	0	1	1
39	1	1	0	0	0	0	1	0	1	1	1	0	1	0	0	0	0	1	1	1	1	0	0	0	0	2	1	0	1	1	0	1	1	0	0	2	0	1	0	0	0	0	1	0	0	1	0	2	0
40	1	2	0	0	1	1	2	0	0	0	1	2	2	1	1	1	1	1	0	1	1	0	1	1	1	1	2	0	0	0	0	1	1	2	0	2	1	0	0	1	0	0	0	0	0	2	0	2	0
41	1	2	0	0	0	0	1	1	2	2	0	0	2	0	0	1	1	0	0	2	2	1	1	1	0	0	1	0	0	2	1	0	1	0	0	1	1	1	1	2	0	0	1	0	1	0	1	1	1
42	1	1	0	0	0	0	2	0	1	0	1	1	1	0	0	0	1	1	1	0	0	0	0	0	0	1	1	0	0	1	2	1	1	0	0	1	0	1	1	0	0	0	0	0	2	0	1	0	2
43	1	1	0	0	1	1	1	0	1	1	1	0	1	0	0	0	1	0	0	2	2	0	2	0	0	0	1	1	1	1	0	0	0	0	1	2	1	0	2	0	0	0	2	0	0	1	0	2	0
44	0	2	0	0	0	0	2	1	1	1	1	0	2	0	0	0	1	2	0	1	1	0	0	0	0	1	2	0	0	2	0	0	1	0	0	2	1	1	0	2	2	0	0	0	0	1	0	2	0
45	0	1	0	0	0	0	0	0	2	0	0	0	2	0	0	0	1	0	0	2	2	0	0	0	0	1	1	0	1	1	0	2	2	0	0	2	1	0	1	1	1	1	1	1	2	0	0	0	2
46	1	1	0	0	0	0	1	0	1	1	0	0	0	0	0	1	1	0	0	2	2	0	0	0	0	0	1	1	1	1	1	1	1	0	1	1	1	0	1	1	1	1	1	0	1	0	0	2	0
47	0	2	0	0	0	0	1	0	1	1	2	0	1	0	0	0	1	0	0	2	2	0	0	0	0	2	0	0	1	0	1	0	2	1	0	1	1	0	0	2	2	2	2	0	0	0	0	1	1
48	1	2	0	0	0	0	1	1	2	1	0	0	0	0	0	0	2	0	0	2	2	0	1	1	1	1	1	1	2	0	1	1	2	0	0	1	2	0	0	1	1	0	0	0	0	1	0	1	1
49	1	2	0	0	0	0	2	1	1	1	1	0	0	0	0	0	0	0	0	2	2	0	0	0	0	0	1	0	1	1	1	0	2	1	2	2	1	0	1	2	2	1	1	0	0	0	0	0	2
50	0	0	0	0	1	1	0	0	2	1	0	0	1	0	0	0	2	1	1	1	2	0	0	0	0	0	2	0	0	1	1	0	2	1	0	1	1	0	0	0	0	0	0	1	0	1	0	0	2
51	1	1	0	0	0	0	1	1	2	1	0	1	1	0	0	0	1	1	1	1	2	0	1	0	0	0	2	0	0	2	0	0	2	1	1	2	2	0	1	1	1	0	0	2	0	1	0	2	0
52	1	1	0	0	0	0	1	0	1	0	0	0	1	0	0	0	0	2	1	0	1	0	1	0	0	1	2	0	0	2	0	0	0	0	0	2	1	1	0	0	0	1	1	0	1	1	0	1	1
53	0	1	0	0	0	0	1	0	1	1	2	0	1	0	0	1	2	1	1	1	2	0	1	1	1	1	2	1	1	1	1	1	1	0	0	2	2	0	1	1	1	0	0	0	0	1	0	0	2
54	1	2	0	0	0	0	1	0	1	1	0	0	1	0	0	0	2	0	0	2	2	0	0	0	0	0	2	0	0	2	1	0	1	0	0	1	2	0	1	1	1	0	1	0	1	0	1	0	1
55	0	2	0	0	0	0	2	0	1	1	0	1	2	0	0	1	1	0	0	2	2	0	0	0	0	0	1	0	1	1	0	1	2	0	0	1	1	0	2	0	0	0	1	0	1	0	0	2	1
56	1	1	0	0	0	0	1	0	1	1	1	0	0	0	0	0	1	1	0	2	2	0	1	0	0	2	2	0	0	2	1	0	2	0	0	1	1	0	0	1	1	0	0	0	0	1	0	2	0
57	0	0	0	0	0	0	1	0	1	0	1	1	1	0	0	0	2	0	0	2	2	0	1	0	0	1	1	0	1	1	1	1	1	0	0	2	2	0	1	1	1	0	0	0	0	1	1	1	1
58	1	1	0	0	1	1	2	0	0	0	1	0	0	0	0	0	0	1	0	2	2	0	0	0	0	1	1	0	1	1	0	1	2	0	0	1	1	1	0	1	1	0	1	0	2	0	0	2	1
59	1	1	0	0	1	1	2	1	1	1	0	0	0	0	0	0	1	0	0	2	2	0	0	0	0	1	2	0	0	2	0	1	1	0	0	1	2	0	1	0	0	0	0	0	1	0	0	1	0
60	0	1	0	0	0	0	1	1	2	2	0	0	0	0	0	0	1	0	2	0	2	0	0	0	0	0	2	0	0	2	0	0	2	0	0	2	1	0	0	2	2	0	0	0	0	0	0	2	1
61	0	2	0	0	0	0	1	0	1	0	0	1	1	0	0	0	0	0	0	2	2	0	0	0	0	2	1	0	0	1	2	1	1	1	1	2	1	0	1	2	1	1	1	0	0	1	0	0	2
62	1	1	0	0	0	0	2	1	1	1	0	1	2	0	0	1	2	1	1	1	1	0	1	0	0	1	1	0	0	1	0	2	2	0	0	0	1	1	0	1	1	0	0	0	0	0	1	0	2
63	1	1	0	0	0	0	2	0	0	0	1	0	1	0	0	0	1	0	0	2	2	0	0	0	1	0	2	0	1	1	0	1	1	0	0	2	1	1	0	1	1	0	0	0	0	0	0	2	0
64	0	1	0	0	0	0	2	1	1	1	0	0	0	0	0	0	1	1	1	0	0	0	0	0	0	1	0	0	0	0	1	0	1	1	2	2	2	1	0	0	0	0	0	0	0	1	0	1	1
65	0	1	0	0	0	0	1	1	2	2	1	0	2	0	0	0	0	1	2	0	1	0	0	0	0	0	2	0	0	1	1	1	2	1	0	0	1	0	0	2	2	1	1	0	0	1	0	2	0
66	0	2	1	0	0	0	0	0	2	1	0	0	0	0	0	0	1	2	1	1	1	0	1	0	0	1	1	0	1	1	0	0	1	0	0	1	1	1	0	1	1	0	0	0	0	0	0	2	0
67	0	2	0	0	0	0	2	0	2	2	0	1	0	0	0	0	1	1	1	1	1	0	1	0	0	1	1	1	1	1	1	1	2	1	1	2	1	1	1	1	0	0	1	0	1	1	0	1	2
68	1	2	0	0	0	0	1	0	2	0	0	0	1	0	0	0	1	2	2	0	1	0	1	1	1	1	2	0	1	0	1	0	1	0	0	2	1	0	1	2	1	0	0	0	0	0	0	1	1
69	1	1	0	0	0	0	2	0	0	0	0	0	1	0	0	0	1	0	0	2	2	0	0	0	0	1	2	0	0	2	1	0	0	0	1	2	1	1	0	0	0	1	1	1	1	0	0	1	1
70	1	1	0	0	0	0	0	0	2	1	0	0	1	0	0	1	0	1	0	1	1	0	1	1	1	0	2	1	1	2	0	1	2	1	0	2	1	0	2	1	0	0	0	0	2	1	0	1	1
71	1	1	0	0	0	0	2	1	1	1	0	0	1	1	1	1	2	0	0	2	2	0	0	0	0	1	2	0	0	2	1	1	1	0	1	1	2	0	2	0	0	0	0	0	0	1	0	2	0
72	0	0	1	0	0	0	0	0	2	2	0	1	2	0	0	0	1	1	0	1	1	0	0	0	1	0	1	0	1	1	0	1	2	0	0	1	1	0	0	1	1	0	0	0	0	0	1	0	2
73	1	1	0	0	0	0	0	0	2	2	0	1	1	0	0	0	1	0	0	2	2	0	0	0	0	0	2	0	0	1	2	0	0	0	0	2	1	1	0	2	1	0	0	0	1	1	1	1	1
74	0	1	0	0	0	0	1	1	2	2	0	0	0	0	0	0	1	1	1	1	2	0	1	0	0	1	2	1	1	2	1	1	2	0	0	2	2	0	1	1	1	0	0	1	1	1	0	1	0
75	0	2	1	1	0	1	1	0	1	1	1	0	0	0	0	0	0	1	2	0	1	0	0	0	0	2	0	1	2	0	1	0	1	0	0	2	2	0	0	2	1	0	1	0	1	0	0	2	0
76	1	0	0	0	2	2	2	0	0	0	0	1	2	0	0	0	1	1	1	1	1	0	1	0	0	2	0	1	1	0	1	1	1	2	1	1	0	0	2	0	0	0	0	0	0	1	0	2	0
77	0	0	0	0	2	2	0	0	2	2	0	1	1	0	0	0	1	1	1	1	1	0	1	0	0	0	2	0	0	1	2	0	2	0	0	2	2	0	1	1	1	1	1	0	1	0	1	1	1
78	0	2	0	0	0	0	2	0	1	1	0	0	0	0	0	0	1	1	1	1	2	0	2	0	0	1	1	1	1	0	2	0	1	1	0	2	2	0	0	2	1	0	0	0	0	1	0	1	1
79	1	1	1	0	0	0	1	0	1	1	0	1	2	0	0	0	1	0	1	1	1	0	0	0	0	1	1	0	0	1	0	2	1	0	1	2	2	0	0	1	1	2	2	0	0	0	0	1	1
80	0	0	0	0	1	1	2	0	0	0	0	1	1	0	0	0	2	2	1	1	2	0	0	0	0	1	1	0	1	0	1	0	0	0	0	1	0	0	2	0	0	0	0	1	0	1	0	1	2
81	1	2	0	0	0	0	2	0	0	0	0	1	1	0	0	0	2	0	0	1	1	0	0	0	0	0	2	1	1	0	2	0	1	1	0	2	2	0	1	1	1	0	1	0	1	0	1	0	1
82	0	1	0	0	0	0	0	0	1	1	0	0	0	0	0	0	0	2	1	0	0	0	0	0	0	2	1	1	2	1	0	0	1	1	1	1	1	1	0	1	1	0	0	0	0	2	0	1	0
83	0	1	0	0	1	1	1	0	1	0	0	0	0	0	0	0	0	2	2	0	0	0	0	0	0	1	1	0	1	1	0	0	2	1	0	2	1	0	1	0	0	0	0	0	2	2	0	0	2
84	0	2	1	0	1	1	0	0	2	2	0	0	0	0	0	0	1	1	0	1	1	0	0	0	0	0	1	1	1	1	1	0	2	0	0	0	2	0	2	0	0	0	1	0	1	1	1	1	1
85	1	2	0	0	0	0	1	0	1	0	1	1	2	0	0	0	1	2	1	0	1	0	1	0	0	2	1	1	1	1	1	0	1	0	0	2	2	0	0	2	2	1	2	0	0	1	0	1	2
86	1	2	0	0	0	0	1	1	2	2	0	0	0	0	0	0	1	2	1	0	1	0	0	0	0	0	1	0	0	1	1	1	1	0	0	2	1	0	1	1	1	0	0	0	0	0	0	2	0
87	1	1	0	0	0	0	0	0	2	2	0	0	2	0	0	0	0	1	1	1	1	0	0	0	0	0	2	0	0	1	2	1	1	0	0	2	1	0	1	1	1	0	1	0	1	1	0	2	0
88	1	1	0	0	1	1	1	0	1	1	0	0	0	0	0	0	1	0	0	1	1	0	1	1	1	0	2	0	0	2	1	0	1	1	0	1	2	0	1	1	1	1	1	1	2	0	0	1	0
89	1	1	1	1	0	1	0	0	2	2	0	0	1	0	0	0	2	1	1	1	2	0	0	0	0	1	1	0	1	1	0	0	1	2	0	1	1	1	0	0	0	1	1	0	0	2	0	1	0
90	0	1	0	0	0	0	1	0	1	1	0	0	0	0	0	0	1	0	0	2	2	2	0	0	0	1	1	0	1	1	0	0	2	0	0	0	2	0	0	2	2	0	0	0	0	0	1	1	1
91	1	2	0	0	0	0	1	0	1	0	0	1	1	0	0	0	0	0	1	1	2	0	0	0	1	1	2	1	1	2	1	0	0	1	0	1	1	0	0	1	1	0	0	0	0	1	0	2	1
92	1	2	0	0	0	0	0	0	2	2	0	0	2	1	1	1	1	1	1	1	2	0	0	0	0	0	1	1	0	1	2	0	1	1	1	2	1	0	1	1	1	1	1	0	1	0	0	2	1
93	1	1	0	0	1	1	1	0	2	0	0	0	2	0	0	0	1	1	1	1	2	0	1	1	1	0	2	1	1	2	0	1	1	0	0	1	0	1	0	1	1	0	2	0	0	1	0	1	1
94	0	1	1	0	0	0	0	0	2	1	1	0	1	0	0	0	1	2	0	1	1	0	0	0	1	1	2	1	1	0	1	0	1	0	0	1	1	0	1	1	1	0	1	0	1	1	0	1	2
95	0	1	1	0	0	0	1	1	2	2	1	0	0	0	0	0	2	2	2	0	2	0	0	0	0	1	1	1	2	0	1	1	1	1	2	2	1	0	2	0	0	0	1	0	1	0	0	0	2
96	1	0	0	0	0	1	1	1	2	2	0	1	1	0	0	0	2	1	1	1	1	1	0	0	0	1	2	0	0	2	0	0	1	0	0	2	1	0	0	1	1	1	1	0	1	0	0	0	2
97	0	1	0	0	0	0	1	0	1	1	0	0	0	0	0	0	0	2	2	0	1	0	0	0	0	0	2	0	0	2	0	0	1	0	0	2	0	0	1	1	0	1	1	1	2	1	0	1	1
98	1	1	0	0	0	0	2	0	0	0	0	0	1	0	0	0	0	0	0	2	2	0	0	0	0	1	2	0	0	1	1	2	1	0	0	1	2	0	0	2	2	0	0	0	0	0	0	2	1
99	1	2	0	0	0	0	2	1	2	1	0	0	0	0	0	0	1	1	0	1	1	0	0	0	0	0	1	0	0	1	2	1	1	0	0	2	2	0	2	0	0	0	0	0	2	0	0	2	0
100	0	1	0	0	1	1	2	0	0	0	2	0	0	0	0	1	1	1	0	1	1	0	0	0	0	1	1	0	1	1	0	0	1	1	1	1	0	1	0	0	0	0	0	0	0	1	0	1	1
101	1	1	0	0	0	0	0	0	1	1	1	1	1	0	0	0	2	2	2	0	1	0	0	0	0	1	2	0	0	2	0	0	0	0	0	2	2	0	1	1	1	0	1	0	1	2	1	1	1
102	1	2	0	0	0	0	2	0	0	0	0	0	0	0	0	0	0	0	1	1	2	0	0	0	0	0	2	0	0	2	0	0	1	0	0	1	1	1	0	1	1	0	0	0	1	1	0	2	0
103	1	2	0	0	0	0	1	1	2	2	1	0	0	0	0	0	1	2	1	0	2	0	1	1	1	0	1	2	2	2	0	0	1	0	0	1	1	0	1	1	1	0	0	0	0	1	0	2	1
104	1	0	0	0	0	0	0	0	1	1	1	0	0	0	0	0	0	2	2	0	1	0	0	0	0	2	1	1	2	1	0	1	1	0	1	2	2	0	0	2	2	1	2	0	1	0	0	2	0
105	0	2	0	0	0	0	0	0	1	1	1	1	1	0	0	0	2	2	1	1	2	0	0	0	0	2	2	0	0	2	0	1	1	0	0	1	2	0	0	1	1	0	0	0	0	1	0	1	0
106	1	2	0	0	0	0	1	0	2	1	0	0	2	0	0	1	2	1	1	1	1	0	0	0	1	1	1	0	1	1	1	1	2	1	0	2	1	0	1	1	1	0	0	0	1	1	0	0	1
107	0	2	0	0	0	0	2	0	0	0	0	0	1	0	0	0	1	0	1	1	1	0	0	0	0	1	1	1	1	1	1	1	1	0	0	2	2	0	0	1	1	0	0	0	0	1	1	0	2
108	1	1	0	0	1	1	0	0	2	2	0	0	1	0	0	0	0	0	0	2	2	0	0	0	0	2	2	0	0	1	1	0	1	1	0	2	2	0	1	1	1	1	1	0	1	0	1	0	2
109	1	2	1	0	0	0	0	0	2	1	0	1	2	1	1	1	1	1	1	1	2	0	0	0	0	0	2	0	0	1	1	1	2	0	0	1	1	0	1	2	2	1	1	0	1	1	0	2	0
110	1	2	0	0	0	0	1	0	1	1	1	0	0	0	0	0	1	1	1	1	1	0	0	0	1	2	1	0	0	1	0	0	2	0	0	2	1	0	0	1	1	0	0	0	0	0	0	2	1
111	1	1	0	0	0	0	1	0	1	1	1	0	1	0	0	0	1	0	1	1	2	0	0	0	0	1	2	0	0	2	0	0	0	0	0	2	2	1	0	1	1	0	1	0	0	1	0	2	0
112	1	1	1	0	0	0	2	1	1	1	1	0	0	0	0	0	2	0	0	1	1	0	0	0	0	1	2	0	0	2	1	1	1	2	1	2	1	0	0	1	1	1	1	0	1	1	0	2	1
113	1	1	0	0	0	0	2	0	0	0	1	0	0	0	0	0	0	0	1	1	1	0	1	1	1	2	1	0	1	1	0	0	0	1	0	2	1	0	1	1	1	1	1	0	1	1	1	0	2
114	1	0	0	0	1	1	1	1	2	1	0	0	1	1	0	0	1	0	1	1	2	0	1	1	0	1	2	0	0	2	0	0	1	0	0	0	2	0	0	1	1	0	0	0	0	0	0	0	2
115	1	2	1	1	0	1	0	0	2	2	0	0	0	0	0	0	1	1	1	0	0	0	0	0	1	1	1	0	1	1	1	0	1	0	0	2	1	0	1	2	1	0	0	0	0	1	0	1	1
116	0	1	0	0	0	0	2	0	0	0	1	0	1	0	0	1	1	2	2	0	0	0	0	0	0	0	1	0	1	1	0	1	1	0	1	2	2	0	1	0	0	0	1	0	1	2	1	0	1
117	0	2	0	0	0	0	0	0	2	2	0	1	2	1	1	1	1	0	1	1	2	0	0	0	0	1	1	0	0	1	0	1	0	0	0	1	2	0	1	1	1	0	0	0	0	1	0	2	0
118	0	2	0	0	0	0	1	0	1	0	0	0	0	0	0	0	1	2	2	0	1	0	0	0	0	1	1	0	0	2	1	1	1	0	0	2	0	0	1	0	0	0	0	1	0	1	0	1	1
119	0	2	1	0	0	0	1	1	2	2	0	1	1	0	0	0	1	1	1	1	1	0	0	0	0	1	2	0	0	1	2	0	2	0	0	1	1	0	1	1	1	0	0	0	0	1	0	2	0
120	1	2	1	0	0	0	2	1	2	1	0	0	0	0	0	0	1	0	0	2	2	0	1	1	1	1	0	2	2	1	2	0	1	1	0	1	2	0	1	1	1	0	1	0	1	1	0	1	0
121	0	2	0	0	0	0	2	1	1	1	0	1	1	1	1	1	1	1	1	1	1	0	0	0	0	1	1	1	2	1	0	0	1	2	0	1	1	0	2	0	0	0	0	0	0	1	0	1	1
122	0	2	0	0	0	0	1	0	2	0	0	0	1	0	0	0	1	1	0	1	1	0	1	0	0	1	2	0	0	2	0	0	0	0	0	2	1	0	2	0	0	0	2	0	0	1	1	1	1
123	1	1	0	0	0	0	2	0	0	0	1	0	0	0	0	0	2	1	1	1	2	0	0	0	1	2	1	1	1	2	0	1	2	0	0	1	1	0	0	1	0	0	0	0	0	1	0	2	0
124	1	0	0	0	0	0	1	0	1	1	0	0	0	0	0	0	1	0	1	1	2	0	0	0	1	1	2	0	0	1	2	1	1	0	0	1	1	0	0	2	2	0	0	0	0	1	0	2	1
125	1	1	0	0	0	0	2	0	1	0	1	0	2	0	0	0	1	2	0	1	1	0	0	0	1	1	1	2	2	1	2	1	1	0	0	2	1	1	1	1	0	1	1	0	0	2	0	1	1
126	1	2	0	0	0	0	1	0	1	1	0	0	0	0	0	1	1	0	1	1	2	0	0	0	0	2	2	0	0	2	0	1	2	1	0	2	0	0	2	1	0	0	0	0	0	1	0	1	1
127	1	1	1	1	0	1	0	0	2	1	1	1	2	0	0	0	2	1	0	2	2	0	1	0	1	1	1	0	0	1	1	0	0	0	0	2	1	1	0	0	0	0	0	0	0	1	0	1	1
128	0	1	0	0	1	1	2	0	0	0	2	0	1	0	0	1	1	1	0	1	2	0	0	0	0	1	2	0	0	2	0	1	1	1	1	1	2	0	0	2	2	1	1	1	1	0	1	0	2
129	0	1	0	0	0	0	1	0	1	1	0	1	1	0	0	0	2	2	1	1	2	0	0	0	0	1	1	1	2	1	0	0	1	1	0	1	2	1	0	1	1	0	0	0	0	1	0	1	1
130	1	1	0	0	0	0	0	0	2	2	0	0	0	0	0	0	1	1	1	1	2	0	1	1	1	1	2	1	1	1	1	0	1	0	0	1	0	0	2	0	0	0	0	0	0	1	0	0	2
131	1	1	0	0	0	0	1	1	2	2	0	0	0	0	0	0	0	2	2	0	0	0	0	0	0	1	0	1	2	0	1	0	1	1	0	2	1	1	1	0	0	1	1	0	1	0	0	1	1
132	1	1	0	0	0	0	1	0	1	1	0	0	1	0	0	0	1	1	0	1	1	0	1	0	0	1	2	0	0	2	0	1	1	0	0	2	1	1	1	1	1	0	1	0	0	0	0	2	0
133	1	0	0	0	0	0	2	0	0	0	1	1	2	0	0	0	0	0	0	2	2	0	0	0	0	2	1	2	2	0	2	1	2	0	0	2	2	0	1	1	1	0	0	0	1	2	0	2	1
134	1	2	0	0	0	0	0	0	2	2	0	0	0	0	0	0	0	2	2	0	1	1	0	0	0	0	2	0	0	2	0	0	1	0	0	2	2	0	0	2	2	0	0	1	0	0	0	2	0
135	1	2	0	0	0	0	1	1	2	1	0	1	1	0	0	0	0	0	0	2	2	0	0	0	0	1	1	1	2	1	0	2	1	0	0	1	1	0	1	0	0	1	1	1	1	0	0	1	1
136	0	1	0	0	0	0	1	0	2	0	0	1	2	0	0	0	1	1	1	1	2	0	0	0	0	1	1	1	1	1	1	0	2	1	0	1	1	1	0	1	1	0	1	1	1	2	1	0	2
137	1	1	1	0	1	1	1	0	1	0	0	0	1	0	0	0	0	2	0	2	2	1	0	0	0	1	2	0	0	2	0	1	1	1	0	0	0	0	2	0	0	0	0	1	1	1	1	1	1
138	0	0	0	0	1	1	1	1	2	2	0	0	0	0	0	0	1	0	0	2	2	0	1	0	0	1	2	0	0	2	1	0	0	0	1	2	0	0	2	1	0	0	0	0	0	1	0	2	1
139	0	1	0	0	0	0	1	1	1	1	0	0	0	0	0	0	2	0	0	2	2	0	0	0	0	0	1	1	2	1	0	1	1	1	1	1	2	0	0	1	1	0	1	0	2	2	0	2	0
140	0	1	0	0	0	0	2	0	1	0	1	1	1	0	0	0	1	1	1	1	1	0	0	0	0	0	2	0	0	1	2	0	1	0	0	2	1	0	1	1	1	0	0	0	0	1	0	0	1
141	1	1	0	0	0	0	0	0	2	2	0	0	0	0	0	0	0	1	0	1	0	0	2	0	0	1	0	1	1	1	1	1	2	1	0	1	1	0	1	1	1	0	0	0	0	0	0	2	0
142	1	0	0	0	0	0	1	1	2	2	0	0	0	0	0	0	0	0	1	1	1	0	0	0	0	1	1	0	1	1	0	1	2	0	0	1	2	0	1	1	1	0	1	0	1	1	0	1	1
143	1	0	0	0	0	0	2	1	2	2	0	0	1	0	0	0	2	1	1	1	2	0	1	1	1	1	2	0	0	2	1	1	2	0	0	2	1	0	1	2	2	0	0	0	0	0	0	1	1
144	0	1	0	0	0	0	2	0	1	0	0	1	1	0	0	0	1	1	1	1	1	0	0	0	0	1	2	1	1	0	1	0	0	0	0	2	1	0	0	1	0	0	0	0	0	1	0	2	0
145	0	0	1	0	0	0	0	0	1	1	1	0	1	1	1	1	1	2	1	0	1	0	0	0	0	0	0	1	1	0	1	1	2	0	1	1	2	0	0	2	2	0	1	0	0	0	1	0	2
146	0	1	0	0	0	0	1	0	1	1	0	1	2	1	1	1	0	0	1	1	2	0	0	0	0	1	0	0	1	0	0	0	2	2	1	2	1	1	1	1	0	1	1	0	0	0	0	0	1
147	0	1	0	0	0	0	0	0	2	1	0	1	1	0	0	0	1	1	1	1	1	0	0	0	0	1	1	1	2	1	0	2	2	0	1	2	0	1	1	0	0	0	1	0	0	0	0	1	1
148	1	0	0	0	0	0	0	0	1	1	0	1	1	0	0	0	2	1	1	1	1	0	0	0	0	1	0	1	2	0	1	0	2	1	0	1	2	0	0	2	2	0	0	0	0	1	0	1	2
149	1	0	0	0	1	1	0	0	2	1	0	0	0	0	0	0	2	0	0	2	2	0	0	0	0	1	2	0	0	2	0	0	0	1	2	2	1	1	1	1	0	0	1	0	0	1	0	2	0
150	0	1	0	0	1	1	1	0	2	1	0	1	1	0	0	0	2	0	0	2	2	0	0	0	0	1	2	0	0	2	0	0	0	0	1	2	0	0	1	1	0	0	1	0	2	0	0	1	1
151	1	2	0	0	0	0	2	0	0	0	0	0	1	0	0	0	0	0	0	2	2	1	0	0	0	2	1	0	1	1	0	1	1	1	2	2	2	0	1	1	1	0	0	0	0	0	0	2	0
152	1	1	0	0	0	0	1	1	2	2	1	0	0	0	0	0	2	2	2	0	2	0	0	0	0	1	0	1	2	0	1	1	1	0	0	2	2	0	0	1	1	1	2	0	1	0	0	2	1
153	1	1	0	0	0	0	1	1	2	1	0	1	1	0	0	0	0	1	1	1	1	0	0	0	0	0	0	0	1	1	0	0	0	0	1	2	2	0	1	0	0	0	1	0	1	2	0	1	1
154	0	0	0	0	1	1	2	0	0	0	1	1	1	0	0	0	0	2	1	0	1	0	0	0	0	2	1	0	0	2	1	1	2	2	0	1	1	0	2	0	0	0	0	0	0	0	0	1	1
155	0	0	0	0	1	1	1	0	1	0	1	1	2	0	0	0	2	0	0	1	1	0	0	0	0	1	1	0	1	1	0	1	2	0	0	1	2	0	0	2	2	2	2	0	0	1	0	1	1
156	1	1	0	0	0	0	1	0	0	0	2	0	0	0	0	0	1	0	1	1	2	0	0	0	0	1	0	2	2	0	2	1	2	1	0	0	1	0	0	2	2	0	0	0	1	0	0	1	1
157	0	1	0	0	0	0	2	1	1	1	0	0	0	0	0	0	2	0	1	1	2	1	0	0	0	1	1	1	2	0	1	0	1	0	0	1	1	0	1	2	1	0	0	0	0	0	0	0	2
158	0	1	0	0	0	0	0	0	2	2	0	1	1	0	0	0	1	0	0	2	2	0	1	1	1	1	0	1	1	0	1	0	0	0	1	2	1	2	0	0	0	0	0	0	0	0	0	2	0
159	1	2	1	0	0	0	2	1	1	1	0	0	0	0	0	0	0	2	1	1	2	1	0	0	0	2	1	1	1	1	1	0	2	2	2	2	2	0	0	1	1	1	1	0	1	0	1	0	2
160	1	1	0	0	0	0	0	0	2	1	0	0	1	0	0	0	1	2	0	0	0	0	0	0	0	0	1	1	1	1	1	2	2	0	0	1	2	0	1	1	1	0	0	0	0	1	0	2	0
161	0	2	1	0	0	0	1	0	1	1	1	1	1	0	0	0	1	1	0	1	1	0	0	0	0	1	0	0	1	1	0	0	1	1	0	0	1	0	0	2	2	0	1	0	1	1	0	0	2
162	0	2	1	0	0	0	2	0	0	0	0	1	0	0	0	0	2	0	0	1	1	0	0	0	0	1	1	0	1	1	0	1	0	0	0	2	1	1	0	0	0	0	1	0	1	1	0	2	1
163	0	1	0	0	0	0	2	0	0	0	0	1	1	0	0	0	1	0	0	2	2	0	0	0	0	1	2	0	0	1	1	1	1	0	0	1	2	0	0	1	1	0	0	0	0	2	0	2	0
164	0	1	0	0	1	1	2	1	1	1	1	2	2	1	1	1	1	2	1	0	2	0	0	0	0	1	2	0	0	2	0	2	2	0	0	1	2	0	1	1	1	1	1	0	0	0	0	2	0
165	1	1	0	0	0	0	1	1	2	2	0	0	0	0	0	0	2	0	0	2	2	0	1	0	0	1	2	1	1	1	2	2	2	0	0	1	2	0	1	1	1	0	0	1	0	1	0	1	2
166	0	1	0	0	0	0	1	0	1	1	0	0	0	0	0	0	1	1	2	0	1	0	1	1	1	1	1	1	1	1	0	2	2	0	0	1	0	0	1	0	0	0	0	0	0	0	0	1	1
167	0	0	0	0	1	1	1	1	2	1	0	0	0	0	0	0	1	0	1	1	2	0	0	0	0	2	2	0	0	2	1	0	0	1	1	2	1	1	0	1	1	0	0	1	1	1	0	1	0
168	1	2	0	0	0	0	1	0	1	0	0	0	0	0	0	0	0	1	1	1	2	0	0	0	1	2	1	0	1	0	1	0	0	0	0	2	2	0	1	1	1	0	1	0	1	2	0	1	1
169	1	2	0	0	0	0	0	0	2	2	0	0	2	0	0	0	2	1	1	1	1	0	0	0	0	0	1	2	2	1	2	1	1	2	1	2	1	0	0	2	2	0	0	0	0	1	0	1	1
170	0	1	0	0	0	0	1	0	1	1	1	0	0	0	0	0	1	0	0	2	2	0	1	1	1	0	1	0	1	1	0	0	0	0	1	2	1	0	0	2	2	0	0	0	0	0	0	2	0
171	0	1	0	0	0	0	1	1	2	2	0	1	0	0	0	0	1	0	0	2	2	0	0	0	1	1	2	0	0	2	1	0	2	2	2	2	2	0	0	2	2	0	1	0	0	0	0	0	1
172	1	1	0	0	1	1	1	0	1	0	1	0	1	0	0	0	2	1	1	1	1	1	1	1	1	1	1	2	2	1	2	0	1	0	0	2	1	1	1	0	0	0	0	0	0	1	0	2	0
173	0	1	0	0	1	1	2	1	1	1	1	0	1	0	0	0	2	0	0	2	2	0	0	0	0	1	2	0	0	2	0	2	1	0	0	0	1	0	2	0	0	1	1	0	0	0	0	1	1
174	1	1	0	0	0	0	2	0	1	1	0	2	2	1	1	1	1	2	1	0	1	0	0	0	0	0	1	2	2	0	2	1	1	2	0	2	1	0	2	0	0	0	1	0	0	0	0	1	1
175	1	1	0	0	0	0	1	1	2	2	0	0	0	0	0	0	0	2	0	1	1	0	0	0	0	0	1	0	1	1	1	1	1	0	0	1	2	0	1	1	1	0	0	0	0	1	0	1	1
176	0	1	0	0	0	0	1	0	1	1	1	0	2	0	0	0	1	1	1	1	2	0	0	0	0	1	2	1	1	1	2	0	2	1	1	2	1	0	1	1	1	0	2	0	1	0	0	1	1
177	0	1	0	0	0	0	2	1	1	1	0	1	1	0	0	0	1	1	1	1	2	0	0	0	0	1	2	1	1	1	2	0	1	0	0	1	1	0	1	1	1	0	0	0	0	0	0	1	1
178	1	1	0	0	0	0	1	0	1	1	0	0	0	0	0	0	0	0	0	2	2	0	0	0	0	1	0	2	2	0	2	0	0	0	1	2	1	1	0	1	1	0	0	0	0	0	0	2	1
179	0	0	0	0	0	0	1	0	1	0	1	0	0	0	0	0	2	0	0	2	2	0	0	0	0	1	2	0	0	2	0	2	1	1	1	2	1	0	0	1	1	0	1	0	1	1	0	2	0
180	1	2	0	0	0	0	0	0	2	2	0	1	1	1	1	1	1	0	0	2	1	0	0	0	0	1	2	0	0	2	1	2	1	0	1	2	2	0	0	2	2	1	1	0	0	0	0	1	0
181	0	1	0	0	0	0	2	1	1	1	0	0	0	0	0	0	2	0	0	2	2	1	0	0	0	1	1	0	0	1	0	1	2	0	0	1	1	0	1	1	1	1	1	1	0	1	0	1	0
182	1	1	1	0	0	0	2	0	1	0	0	0	0	0	0	0	2	1	1	1	2	0	0	0	0	2	2	0	0	2	1	1	2	0	0	0	1	1	0	0	0	0	0	0	0	1	0	2	0
183	1	1	0	0	0	0	0	0	1	0	1	1	2	0	0	0	1	0	0	2	2	0	0	0	0	2	2	0	0	2	0	1	2	0	1	2	1	1	1	2	0	0	1	0	1	1	0	1	1
184	0	1	0	0	0	0	2	1	1	1	1	0	0	0	0	0	0	0	1	1	2	0	0	0	1	0	1	0	0	1	0	1	0	0	0	2	1	0	0	2	2	0	1	0	1	0	1	0	2
185	1	1	0	0	0	0	1	0	0	0	1	2	2	0	0	0	2	1	1	1	2	0	0	0	0	0	2	0	0	1	1	0	1	1	0	2	2	0	1	1	1	0	0	0	0	1	0	2	1
186	1	1	0	0	0	0	2	0	0	0	1	2	1	0	0	0	1	1	0	2	2	0	1	0	0	1	1	0	0	1	2	0	1	0	0	1	0	0	2	1	0	1	1	0	1	0	0	1	1
187	1	1	1	1	0	1	2	0	2	1	0	0	0	0	0	0	2	1	1	1	2	0	0	0	0	1	2	0	0	2	0	0	2	0	0	1	1	0	1	1	1	0	1	0	1	0	0	0	2
188	0	1	0	0	1	1	0	0	1	1	1	0	0	0	0	0	1	0	0	2	2	0	0	0	0	0	1	0	1	1	1	0	0	0	0	0	2	0	1	1	1	0	0	0	0	0	0	2	0
189	0	1	0	0	0	0	0	0	2	1	0	0	0	0	0	0	1	2	1	0	0	0	1	1	1	2	0	1	1	1	1	1	2	2	0	2	1	0	0	2	2	0	0	0	1	1	0	1	2
190	0	1	0	0	0	0	2	1	1	1	1	0	0	0	0	0	1	1	1	1	2	0	0	0	0	0	1	0	0	1	1	1	2	1	1	2	2	0	0	2	2	0	0	1	1	1	0	0	2
191	1	1	0	0	1	1	1	1	2	1	0	0	0	0	0	0	2	2	1	1	2	0	0	0	0	0	2	1	1	2	0	0	2	1	0	1	1	0	0	2	2	0	1	0	0	0	0	2	0
192	1	0	0	0	0	0	0	0	2	2	0	1	1	0	0	0	1	1	1	1	1	0	0	0	0	0	1	1	1	1	2	0	2	0	0	2	2	0	0	2	2	0	0	0	2	1	1	0	2
193	1	1	0	0	0	0	0	0	2	1	0	1	1	0	0	0	1	1	0	1	1	0	0	0	0	1	1	0	2	0	0	0	0	0	1	2	1	0	0	1	1	0	2	0	0	1	0	2	0
194	0	2	0	0	0	0	2	0	0	0	0	2	1	0	0	0	2	0	0	2	2	0	0	0	0	1	1	0	0	1	0	1	2	1	1	2	1	1	0	1	1	0	1	0	1	1	0	2	0
195	1	1	0	0	1	1	0	0	2	1	0	0	2	0	0	0	2	1	1	1	1	0	0	0	0	0	2	1	1	2	0	0	1	0	0	1	2	0	1	1	1	0	1	0	1	0	0	2	0
196	1	2	0	0	0	0	2	0	1	1	0	0	1	0	0	0	1	0	0	2	2	1	0	0	0	0	0	2	2	0	2	1	1	0	0	1	1	0	0	1	1	0	1	1	0	1	0	1	1
197	1	1	0	0	0	0	1	0	2	0	0	0	0	0	0	0	1	0	1	1	2	0	0	0	0	0	1	1	1	1	1	0	1	1	2	2	1	2	0	0	0	0	1	0	1	0	0	1	1
198	0	2	1	0	1	1	2	0	0	0	0	0	0	0	0	0	1	1	1	1	2	0	0	0	0	1	1	1	1	1	1	0	0	1	1	2	2	0	2	0	0	0	0	0	0	0	1	1	1
199	1	1	0	0	0	0	0	0	2	2	0	1	2	0	0	0	2	0	0	2	2	0	0	0	0	0	1	0	0	0	1	1	1	0	0	1	2	0	0	2	2	1	1	0	0	0	1	0	1
200	0	1	0	0	0	0	1	0	1	0	1	1	2	0	0	0	0	1	1	1	1	0	0	0	0	1	1	1	2	0	1	0	1	0	0	1	2	0	1	1	1	1	1	0	1	0	0	2	0
201	0	1	0	0	0	0	1	1	2	1	0	0	0	0	0	0	1	1	1	1	2	0	0	0	1	1	1	0	1	1	0	0	2	0	0	2	2	0	0	2	2	0	0	0	0	1	0	2	1
202	0	1	0	0	0	0	1	0	2	2	0	1	2	0	0	1	1	1	1	1	2	0	1	1	1	1	1	0	0	1	1	1	0	0	0	2	0	0	1	0	0	0	0	0	0	1	1	0	2
203	1	2	0	0	0	0	1	0	1	1	1	0	0	0	0	0	0	0	0	2	2	0	0	0	0	0	0	1	2	0	1	1	1	0	0	1	2	0	0	2	2	0	0	0	0	0	2	0	2
204	0	1	0	0	0	0	1	0	1	1	1	0	0	0	0	0	2	0	0	2	2	0	0	0	0	1	0	0	1	1	0	0	1	0	0	1	1	0	0	0	0	0	1	0	1	0	0	2	0
205	0	0	0	0	0	0	2	1	1	1	0	1	1	0	0	0	1	2	0	1	1	0	2	0	0	1	1	0	2	0	0	0	0	1	1	1	2	0	1	1	1	0	0	0	0	1	0	2	0
206	0	2	0	0	0	0	1	0	2	1	0	1	2	0	0	0	2	1	0	2	2	0	2	1	1	1	1	0	1	1	0	0	0	0	0	2	2	0	0	2	2	0	0	0	1	0	0	1	1
207	0	1	0	0	1	1	2	0	1	0	0	1	2	0	0	0	1	2	0	1	1	1	0	0	1	0	0	2	2	1	2	0	2	2	1	2	2	0	1	1	1	0	0	0	0	0	0	2	2
208	1	1	0	0	1	1	1	0	1	1	1	0	1	0	0	0	1	1	1	1	1	0	0	0	0	2	2	0	0	2	1	0	1	1	0	2	0	1	0	0	0	1	1	1	2	1	0	1	1
209	1	2	1	0	1	1	2	1	2	1	0	2	2	0	0	0	2	1	1	1	1	0	0	0	0	0	1	1	1	1	2	0	1	1	0	0	1	0	1	0	0	0	0	0	1	2	0	2	0
210	1	1	0	0	0	0	1	0	2	0	0	0	1	0	0	0	2	2	0	1	1	0	0	0	0	2	2	1	1	2	0	1	1	0	0	2	2	0	2	0	0	0	0	0	0	0	1	1	1
211	0	0	0	0	1	1	1	0	1	1	0	0	1	0	0	0	1	0	0	2	2	0	0	0	0	0	1	0	1	1	0	0	1	1	0	1	1	0	1	2	2	0	0	1	1	1	1	2	1
212	0	1	0	0	0	0	1	0	1	1	1	0	1	0	0	0	2	1	1	1	1	0	0	0	2	1	1	0	0	1	0	1	0	0	0	2	0	2	0	0	0	1	1	0	1	0	0	1	0
213	0	1	0	0	0	0	1	0	1	0	1	1	1	0	0	0	2	1	1	1	2	0	0	0	0	0	1	0	0	2	1	0	1	1	0	1	2	0	0	1	1	0	1	0	1	1	0	0	1
214	1	1	0	0	0	0	1	0	1	1	0	0	0	0	0	0	1	0	0	2	2	0	0	0	0	1	2	0	0	2	1	1	1	0	0	2	1	0	1	1	1	0	0	0	0	0	0	0	2
215	0	1	0	0	0	0	1	1	2	2	0	1	1	0	0	0	2	0	0	1	1	0	0	0	0	2	0	1	1	1	1	0	1	1	0	2	1	0	2	0	0	0	0	0	0	1	1	0	2
216	0	1	2	0	0	0	1	0	1	1	1	0	2	0	0	0	2	0	0	2	2	0	0	0	0	1	2	0	0	2	1	0	0	0	1	2	1	0	0	0	0	0	0	0	0	0	0	2	0
217	1	1	0	0	0	0	1	0	0	0	1	0	1	0	0	0	1	1	1	1	1	0	1	1	1	1	1	1	2	0	1	0	1	0	0	1	1	0	1	2	1	0	0	0	1	1	0	1	1
218	0	1	1	1	0	1	1	1	2	2	0	0	0	0	0	0	2	0	0	1	1	1	0	0	0	0	2	0	0	1	1	1	1	0	0	1	1	0	1	2	1	0	0	0	1	1	0	2	1
219	0	1	0	0	1	1	1	1	2	1	0	1	1	0	0	0	2	1	1	1	2	0	0	0	0	1	2	1	1	2	0	0	1	1	0	2	1	0	0	1	1	0	1	0	1	1	0	1	1
220	1	0	0	0	0	0	2	1	1	1	1	0	0	0	0	0	2	0	0	2	2	0	0	0	0	1	1	0	1	1	0	1	1	0	0	1	1	0	1	1	1	0	0	0	0	1	1	1	1
221	1	1	0	0	1	1	1	0	1	1	1	0	0	0	0	0	2	1	1	1	1	0	0	0	1	2	2	0	0	1	1	2	2	0	0	0	1	1	0	1	1	0	0	0	0	1	0	1	2
222	1	0	0	0	0	0	1	0	1	0	0	0	0	0	0	0	0	2	1	1	2	1	0	0	0	0	2	0	0	1	2	1	1	0	0	2	1	0	1	1	1	0	0	1	0	1	0	1	1
223	0	1	1	0	0	0	0	0	1	1	1	0	1	0	0	1	1	1	0	1	1	0	1	0	0	0	2	0	0	2	0	0	2	1	1	1	1	0	0	1	1	0	1	1	1	1	0	1	1
224	1	1	0	0	0	0	2	0	0	0	1	0	1	0	0	0	0	2	0	1	1	0	0	0	0	1	2	0	0	1	1	1	0	0	0	2	1	1	0	1	1	1	1	0	0	0	0	1	1
225	1	2	0	0	0	0	1	1	2	1	0	1	1	0	0	0	2	0	0	2	1	0	1	0	1	0	1	1	1	1	0	1	1	0	0	2	1	0	0	0	0	0	1	0	1	1	0	1	0
226	0	0	0	0	1	1	1	1	1	1	0	1	2	0	0	0	1	0	1	1	2	0	1	1	1	1	2	0	0	2	1	1	1	0	0	2	0	0	1	1	0	1	1	0	1	0	0	2	0
227	1	2	0	0	0	0	0	0	2	2	0	0	0	0	0	0	0	1	0	2	2	0	1	1	1	0	1	0	0	1	0	0	1	1	1	2	1	1	0	1	1	0	0	0	1	1	0	2	1
228	0	2	0	0	0	0	2	0	0	0	0	0	0	0	0	0	1	1	1	0	0	0	0	0	0	1	0	1	1	1	1	1	1	0	0	2	2	0	2	0	0	0	1	0	1	1	0	0	2
229	1	1	0	0	0	0	2	0	1	1	1	1	2	1	1	1	1	0	1	1	1	0	0	0	0	1	2	0	1	1	0	0	0	1	0	1	1	0	0	1	1	0	0	1	0	0	0	1	1
230	0	1	1	1	0	1	0	0	2	2	0	0	1	0	0	0	2	2	2	0	1	0	1	0	0	0	2	0	0	2	1	1	2	0	0	1	2	0	1	1	1	1	1	0	0	1	0	1	1
231	1	0	0	0	0	0	1	1	2	2	1	0	0	0	0	0	2	1	1	1	2	1	0	0	0	1	2	0	0	1	1	1	2	2	0	1	0	1	0	0	0	1	1	1	2	1	0	1	1
232	1	1	1	0	0	0	0	0	2	0	0	0	1	0	0	1	1	0	0	2	2	0	0	0	0	1	1	1	1	1	0	2	1	0	0	1	2	0	0	2	2	1	1	0	1	0	0	2	0
233	1	1	1	0	1	1	1	0	1	0	1	0	1	1	0	0	1	2	0	0	0	0	1	1	1	1	2	2	1	1	1	0	1	0	0	1	1	0	0	1	1	2	2	0	0	0	0	2	0
234	1	1	0	0	0	0	1	0	2	2	0	1	1	0	0	0	1	2	1	0	0	0	0	0	0	2	1	1	1	2	0	0	0	1	0	2	1	0	0	1	1	0	0	0	0	0	0	2	0
235	0	2	1	0	0	0	1	0	1	0	0	1	1	0	0	0	0	2	0	1	1	0	0	0	1	2	2	0	0	1	2	0	1	1	1	1	1	0	2	0	0	0	0	0	0	1	0	1	1
236	0	1	0	0	0	0	0	0	1	1	1	0	1	0	0	0	1	1	0	1	1	1	1	0	0	1	2	1	1	2	0	0	0	0	1	2	0	0	1	1	1	2	2	0	0	0	0	2	1
237	0	0	0	0	0	0	1	0	2	2	0	0	0	0	0	0	2	1	1	1	1	0	0	0	0	0	2	0	0	2	1	1	1	1	0	0	1	1	0	0	0	0	1	0	1	2	0	1	2
238	0	2	0	0	0	0	0	0	2	2	0	0	0	0	0	0	2	0	0	2	2	0	0	0	0	1	1	0	0	1	0	1	2	0	1	2	1	0	0	1	1	0	0	1	0	1	0	2	0
239	0	2	0	0	0	0	0	0	2	2	0	1	2	0	0	0	0	0	0	2	2	0	0	0	1	0	2	0	0	0	0	0	0	0	0	2	2	0	1	2	1	0	0	1	0	0	0	1	0
240	0	1	0	0	0	0	0	0	2	0	1	0	1	1	0	0	2	1	1	1	1	0	1	0	0	1	2	0	0	2	0	0	1	2	1	1	1	0	0	1	1	0	0	1	0	0	0	2	0
241	0	2	0	0	0	0	0	0	2	2	0	0	1	0	0	1	2	0	0	1	1	0	1	1	1	1	1	0	0	1	2	0	1	2	1	1	2	0	1	1	1	0	0	0	2	2	0	2	0
242	0	1	0	0	0	0	1	0	1	1	0	0	0	0	0	0	1	0	1	1	2	0	1	0	0	2	2	0	0	1	1	0	2	2	2	2	1	1	0	1	1	0	0	0	0	0	0	1	0
243	0	0	0	0	1	1	0	0	2	1	0	0	0	0	0	0	1	1	2	0	1	0	1	1	1	1	1	0	0	2	0	1	1	0	0	1	2	0	1	1	1	0	0	0	0	1	0	2	0
244	0	1	0	0	0	0	1	0	1	1	1	0	0	0	0	0	1	0	0	2	2	0	0	0	1	1	2	0	0	2	1	0	2	0	0	1	2	0	0	1	1	0	1	0	1	1	0	0	2
245	0	2	0	0	0	0	2	1	1	1	1	1	2	1	1	1	0	1	1	1	1	0	0	0	0	2	2	0	0	1	0	2	2	0	0	1	1	1	0	1	1	0	1	0	1	0	0	1	1
246	0	2	0	0	0	0	2	0	1	1	1	1	1	0	0	0	2	1	1	1	1	0	0	0	0	1	1	0	1	1	0	0	1	0	0	1	2	0	1	1	1	1	1	0	1	0	1	1	2
247	0	2	1	0	0	0	0	0	2	1	0	1	1	0	0	1	2	1	1	1	2	1	0	0	0	1	2	0	0	2	1	1	1	0	0	1	2	0	0	2	2	0	0	0	0	0	0	2	0
248	0	1	0	0	1	1	1	0	2	1	0	0	0	0	0	0	0	1	1	1	2	0	0	0	0	1	2	1	1	1	1	0	0	0	1	2	2	0	1	1	1	0	0	1	0	0	0	1	1
249	0	0	0	0	1	1	2	1	1	1	0	2	2	0	0	0	0	0	1	1	2	0	0	0	0	2	1	0	1	0	1	0	2	2	1	1	2	0	1	1	1	0	0	1	0	0	1	1	1
250	0	1	0	0	0	0	1	0	1	1	0	0	1	0	0	0	1	1	1	1	1	0	0	0	0	0	2	1	1	0	2	0	2	2	2	2	2	0	1	1	1	0	0	0	0	0	0	1	2
251	1	1	0	0	0	0	0	0	2	0	0	0	1	0	0	0	2	1	0	2	2	0	2	1	1	0	2	1	1	2	1	2	1	0	1	2	1	0	1	1	1	0	1	0	1	0	0	2	0
252	1	1	0	0	1	1	1	0	1	1	1	0	1	0	0	0	1	1	1	1	1	1	0	0	0	0	2	1	1	1	1	1	1	1	1	1	1	0	0	0	0	0	0	0	2	1	0	2	2
253	0	0	0	0	2	2	1	1	2	2	0	0	0	0	0	0	0	2	0	1	1	0	0	0	0	0	0	0	1	0	0	0	0	0	0	1	2	0	0	1	1	1	1	1	1	1	0	2	1
254	1	0	1	0	0	0	1	0	1	1	1	1	1	0	0	0	1	1	1	1	2	0	0	0	1	0	1	1	1	1	0	0	1	1	0	1	1	1	0	1	1	0	1	0	1	2	0	2	0
255	1	2	1	0	1	1	1	0	1	1	0	1	2	0	0	0	2	1	1	1	2	0	1	1	1	1	2	1	1	1	1	2	2	0	0	0	2	0	0	1	1	0	1	0	1	1	0	1	1
256	1	2	0	0	0	0	2	1	1	1	0	1	2	0	0	0	2	0	0	1	1	0	0	0	0	1	1	1	2	1	0	0	1	0	0	2	2	0	0	2	2	0	0	0	0	1	0	1	1
257	1	1	0	0	0	0	1	1	2	2	1	0	0	0	0	0	0	2	1	0	1	0	0	0	0	1	2	0	0	2	0	0	0	0	0	2	1	0	2	0	0	1	1	0	1	0	0	1	1
258	1	2	0	0	0	0	1	0	1	0	1	0	1	0	0	0	1	1	1	1	1	1	0	0	0	0	2	0	1	0	1	2	1	0	0	2	1	0	1	0	0	0	1	0	0	0	0	1	1
259	1	1	0	0	0	0	0	0	2	1	0	0	2	0	0	0	1	2	1	0	1	0	1	0	0	1	1	0	0	2	0	0	2	0	0	0	0	1	1	0	0	1	1	0	1	0	0	2	0
260	1	1	0	0	0	0	1	0	1	1	0	0	0	0	0	0	1	1	1	1	2	0	0	0	0	0	2	1	1	1	1	1	0	0	0	2	2	0	0	2	2	0	0	0	0	1	0	2	0
261	0	1	0	0	0	1	2	1	1	1	0	0	1	0	0	0	2	2	1	1	2	0	0	0	0	0	1	1	1	1	0	1	2	0	0	0	1	0	1	1	1	2	2	0	0	0	0	1	1
262	0	1	0	0	0	0	0	0	2	2	0	0	1	0	0	0	1	1	1	0	0	0	0	0	1	2	1	1	1	1	0	0	1	0	0	1	0	1	1	0	0	0	1	0	1	1	0	0	2
263	1	2	0	0	0	0	1	0	1	1	1	1	1	0	0	0	0	1	2	0	1	0	0	0	0	1	2	0	0	0	1	0	1	0	0	1	0	0	2	0	0	0	0	1	0	0	0	2	1
264	0	1	0	0	1	1	1	0	2	2	0	0	2	1	1	1	0	2	0	1	1	0	0	0	0	0	2	0	1	0	1	2	1	0	1	2	2	1	0	1	1	0	0	0	0	1	1	0	2
265	1	1	0	0	0	0	1	0	0	0	1	1	1	0	0	0	0	1	1	1	2	0	0	0	0	0	2	2	2	1	1	1	2	1	0	1	2	0	0	2	2	0	1	0	1	1	0	1	1
266	1	1	0	0	0	0	1	0	1	0	1	1	1	0	0	0	0	1	1	1	2	0	0	0	0	1	1	1	1	1	1	0	1	0	0	1	1	0	2	0	0	0	1	0	0	0	0	2	0
267	1	1	0	0	1	1	1	0	1	1	0	1	1	1	1	1	1	2	1	0	1	1	0	0	0	0	1	0	0	1	1	1	2	0	0	1	0	1	0	0	0	0	0	0	0	0	0	1	0
268	1	0	0	0	1	1	2	0	0	0	1	0	0	0	0	0	1	1	1	1	2	0	0	0	0	0	2	0	0	2	0	0	1	0	0	2	2	1	0	0	0	2	2	0	0	1	1	0	2
269	0	2	0	0	0	0	2	0	1	1	0	0	0	0	0	0	0	0	1	1	1	0	0	0	0	0	1	1	1	1	2	1	1	0	0	2	1	1	0	1	1	0	0	0	0	1	0	1	0
270	1	2	0	0	0	0	1	0	2	1	0	1	0	0	0	0	1	1	0	1	1	0	0	0	0	1	0	0	1	1	0	0	2	1	1	1	1	0	0	2	2	0	1	0	1	1	0	2	0
271	0	1	0	0	1	1	0	0	2	2	0	0	1	0	0	0	1	2	2	0	1	0	1	0	0	0	2	0	0	1	1	1	1	0	0	2	1	0	0	1	1	0	1	0	1	2	0	1	1
272	0	1	0	0	0	0	2	0	1	1	1	0	0	0	0	0	1	1	1	1	1	0	1	0	1	0	0	1	2	0	1	0	0	1	1	1	2	0	0	1	1	0	1	0	0	0	0	2	2
273	0	1	0	0	0	0	1	0	0	0	1	0	0	0	0	0	2	0	0	1	1	0	1	0	1	2	1	0	1	0	1	2	2	0	1	2	2	1	0	1	1	0	0	0	0	1	0	2	1
274	0	2	0	0	0	0	1	0	1	0	1	1	2	1	1	1	2	1	0	2	2	1	0	0	0	1	1	1	1	1	1	1	2	1	1	2	2	0	0	2	2	0	0	0	0	1	0	2	0
275	1	1	0	0	0	0	2	0	1	1	1	0	2	0	0	1	0	1	0	1	1	0	0	0	0	2	1	2	2	2	0	1	1	0	0	2	0	1	1	0	0	0	0	1	0	0	0	1	1
276	0	0	0	0	1	1	2	0	2	1	0	0	0	0	0	0	2	0	0	2	2	0	1	0	0	1	1	1	1	1	1	2	2	0	0	1	1	0	2	0	0	1	1	0	1	0	0	1	1
277	0	1	0	0	0	0	1	0	1	0	1	0	0	0	0	0	1	2	0	0	0	0	0	0	0	1	1	1	1	1	2	0	2	2	1	2	1	0	1	1	1	0	0	0	0	0	0	0	2
278	0	2	0	0	0	0	1	0	2	1	0	0	0	0	0	0	1	0	0	2	2	0	1	1	1	1	2	0	0	0	0	0	1	0	0	2	1	0	1	2	1	0	0	0	0	1	0	1	2
279	0	2	0	0	1	1	1	0	1	0	0	0	1	0	0	1	0	1	1	1	2	0	1	0	1	0	2	1	1	1	2	1	2	1	0	1	0	0	2	1	0	0	0	0	0	1	0	1	1
280	0	1	0	0	0	0	2	1	1	1	1	0	0	0	0	0	1	1	0	2	2	0	0	0	0	0	0	0	1	1	0	1	1	2	0	2	2	0	0	1	1	0	1	0	1	0	1	0	2
281	1	2	1	0	0	0	1	0	1	0	1	1	1	1	1	1	0	0	0	2	2	0	1	0	0	1	1	0	1	2	0	2	2	1	1	2	2	0	1	1	1	0	0	1	0	0	0	1	1
282	0	2	0	0	0	0	0	0	2	2	0	1	1	0	0	0	1	0	1	1	2	0	0	0	0	2	1	1	2	0	1	0	2	0	0	1	2	0	0	2	2	0	0	0	1	0	0	2	1
283	0	1	0	0	0	0	0	0	2	2	0	0	1	0	0	0	1	1	0	1	1	0	0	0	0	0	2	1	1	2	0	0	1	0	0	1	2	0	0	2	2	0	0	1	0	1	0	1	1
284	1	1	1	1	0	1	1	1	2	2	0	1	2	1	1	1	1	0	0	2	2	0	1	1	1	1	1	2	2	0	2	0	1	1	1	1	1	0	0	2	2	0	1	0	1	0	0	2	0
285	0	0	0	0	0	0	1	0	1	0	1	0	1	0	0	0	1	0	0	2	2	0	1	1	1	1	1	1	2	1	0	1	2	0	0	1	0	0	2	1	0	0	1	0	0	0	0	2	0
286	0	2	0	0	0	0	2	0	0	0	0	0	0	0	0	0	0	1	0	1	1	0	0	0	0	1	2	1	1	0	2	0	1	0	0	1	1	0	0	1	1	1	1	0	1	0	0	1	0
287	0	1	0	0	1	1	1	0	2	1	0	0	1	0	0	0	1	0	0	2	2	0	0	0	0	1	2	0	0	0	0	0	1	1	1	2	1	0	1	2	1	0	1	0	1	0	0	1	1
288	0	2	0	0	0	0	0	0	1	1	1	1	1	0	0	0	1	1	1	1	1	0	0	0	0	2	0	2	2	0	2	0	1	1	1	2	1	0	2	0	0	0	0	0	0	0	0	0	1
289	0	1	0	0	0	0	1	1	2	2	0	0	0	0	0	0	1	2	1	0	1	0	0	0	0	2	0	0	1	0	0	0	1	1	1	2	2	0	0	2	2	0	0	0	0	0	0	2	0
290	0	2	0	0	0	0	1	1	2	2	0	1	1	0	0	0	0	0	0	2	2	0	1	1	1	1	0	1	2	0	1	0	0	1	0	2	1	1	1	1	1	0	1	0	1	2	1	0	2
291	1	1	0	0	0	0	1	1	2	2	0	0	0	0	0	0	1	0	1	1	2	0	0	0	0	1	1	0	1	1	0	1	0	0	0	2	1	0	1	1	1	0	0	2	0	1	0	1	1
292	1	1	0	0	0	0	0	0	2	2	0	1	1	0	0	0	2	1	1	1	1	0	0	0	0	0	1	0	1	1	1	2	2	0	0	1	0	1	1	0	0	0	1	0	1	0	0	1	1
293	0	0	0	0	1	1	2	0	0	0	2	1	1	0	0	0	2	2	2	0	1	0	0	0	0	2	1	1	2	1	0	1	2	0	0	1	1	0	1	2	1	0	0	0	0	0	0	2	1
294	0	1	0	0	0	0	1	0	1	1	1	0	1	0	0	0	0	2	0	2	2	1	0	0	0	2	1	1	1	1	2	2	2	0	0	1	1	1	0	1	1	1	1	0	0	2	0	1	2
295	0	1	0	0	0	0	1	0	1	1	0	0	1	0	0	0	2	1	1	1	2	0	0	0	0	2	2	0	0	2	1	2	1	0	0	2	1	0	1	1	1	0	1	0	1	1	0	1	0
296	1	1	0	0	0	0	1	0	1	0	1	0	0	0	0	0	2	0	0	2	2	0	0	0	0	1	1	0	1	1	0	1	2	0	0	1	2	0	0	2	2	0	0	0	0	1	0	1	1
297	1	1	0	0	0	0	1	0	1	1	1	0	2	0	0	0	2	0	0	1	1	0	0	0	0	0	1	1	1	1	1	0	1	0	0	1	0	0	2	1	0	1	1	1	1	1	0	1	0
298	0	1	0	0	0	0	1	0	1	1	0	1	1	0	0	0	0	2	1	1	2	0	0	0	1	0	2	2	1	1	1	0	0	1	1	1	1	0	0	2	2	0	1	0	1	0	0	1	1
299	0	1	0	0	0	0	1	0	1	1	0	0	0	0	0	0	1	0	0	2	2	0	0	0	0	1	1	0	0	2	0	1	2	1	1	2	2	0	1	0	0	0	0	2	0	2	0	1	1
300	0	2	0	0	0	0	0	0	2	1	0	0	0	0	0	0	0	0	0	2	2	0	1	1	1	1	0	1	2	0	1	0	0	0	0	1	2	0	1	1	1	0	0	0	0	0	0	0	2
301	0	0	0	0	1	1	1	1	2	2	0	0	0	0	0	0	2	0	0	2	2	0	1	0	0	2	2	0	0	2	1	1	1	1	0	1	1	0	1	1	1	0	1	0	1	1	1	0	1
302	0	1	0	0	0	0	0	0	1	1	0	0	0	0	0	0	2	0	0	2	2	0	1	1	1	1	1	1	1	1	1	0	0	1	0	2	1	0	0	1	1	0	0	1	0	0	0	2	1
303	0	0	0	0	0	0	2	0	1	0	1	0	0	0	0	0	2	0	0	1	1	0	0	0	0	2	2	0	0	2	0	1	2	1	0	2	1	0	1	1	1	0	0	0	0	1	0	1	1
304	1	0	1	0	0	0	1	0	2	2	0	0	1	0	0	0	1	0	0	2	2	0	0	0	1	1	2	0	0	2	0	1	2	1	0	2	2	0	1	1	1	0	0	0	0	0	0	0	2
305	1	1	0	0	0	0	2	0	1	0	1	0	0	0	0	0	1	1	1	1	2	0	1	0	0	2	2	1	1	2	0	0	2	1	1	1	1	0	0	1	1	0	0	0	1	0	0	2	0
306	1	0	0	0	0	0	0	0	2	2	0	0	1	0	0	0	2	0	0	2	2	0	1	1	1	0	2	1	1	2	0	0	0	0	1	2	1	0	0	1	1	0	0	0	0	1	1	0	2
307	1	1	0	0	0	0	2	0	0	0	0	0	1	0	0	1	1	1	0	1	1	0	0	0	0	1	1	1	1	1	2	0	0	0	0	2	1	0	2	0	0	0	0	0	0	1	0	0	2
308	1	1	0	0	0	0	2	1	1	1	1	0	0	0	0	0	2	0	1	1	2	1	0	0	0	1	2	0	0	2	1	0	0	0	0	2	1	0	1	0	0	0	0	0	1	1	0	2	1
309	0	1	0	0	0	0	1	0	1	1	1	0	0	0	0	0	0	2	2	0	0	0	0	0	0	1	1	0	1	1	0	0	0	1	2	2	2	0	0	1	1	0	0	0	0	1	0	2	1
310	1	1	1	1	0	1	1	0	0	0	1	1	1	0	0	0	2	0	0	2	2	0	1	0	1	0	1	1	1	1	2	0	2	0	0	1	0	1	1	0	0	0	0	0	0	0	1	1	1
311	0	0	1	0	0	0	1	0	1	0	1	0	0	0	0	0	0	1	0	0	0	0	0	0	0	1	1	0	2	0	0	1	0	0	0	1	1	0	0	1	1	0	1	0	1	0	1	1	1
312	0	2	0	0	0	0	1	1	2	1	0	0	0	0	0	0	1	0	1	1	1	0	0	0	0	2	2	0	0	2	1	0	2	0	0	2	2	0	2	0	0	0	1	0	1	1	0	2	1
313	1	2	0	0	0	0	2	0	0	0	2	2	2	1	1	1	1	1	1	0	0	1	0	0	0	1	2	0	0	1	2	0	0	0	0	2	1	0	1	1	1	0	2	0	1	0	1	1	1
314	0	0	0	0	0	0	1	1	2	1	0	0	0	0	0	1	0	1	0	1	1	1	0	0	1	1	1	0	0	1	1	0	1	0	0	1	1	0	1	1	1	0	1	0	1	0	1	1	1
315	0	2	0	0	0	0	1	0	1	1	1	0	1	0	0	0	1	0	1	1	1	0	0	0	0	1	1	0	1	1	0	0	1	0	0	2	2	0	1	1	1	2	2	0	0	1	0	0	2
316	1	1	0	0	0	0	1	0	1	1	1	0	0	0	0	0	0	2	0	1	1	0	0	0	0	1	1	0	0	1	1	0	1	0	0	1	2	0	0	1	1	0	0	0	2	1	0	2	0
317	0	1	0	0	0	0	2	1	1	1	0	0	0	0	0	0	2	1	1	1	2	1	0	0	0	1	2	1	1	0	1	1	1	0	0	2	2	0	0	1	1	1	1	0	1	0	0	0	1
318	0	2	0	0	0	0	1	0	1	1	0	0	0	0	0	0	0	1	1	1	1	0	0	0	0	2	2	0	0	2	1	0	1	1	0	2	1	0	2	0	0	1	1	0	1	1	0	1	2
319	1	1	0	0	1	1	1	0	1	1	1	1	2	0	0	0	2	1	1	1	2	0	0	0	1	1	2	1	1	1	2	0	1	0	0	1	1	1	0	0	0	1	1	0	0	0	0	1	2
320	0	0	1	0	0	0	1	0	1	0	1	1	1	0	0	0	2	1	0	2	2	0	0	0	0	0	2	1	1	1	1	1	1	0	0	2	2	0	0	1	1	0	0	2	0	1	0	0	2
321	0	1	0	0	0	0	1	1	2	2	0	0	0	0	0	0	1	2	1	0	1	0	0	0	0	1	2	0	0	1	1	2	2	0	0	0	1	0	0	0	0	0	0	1	0	1	0	1	2
322	1	0	0	0	0	0	0	0	2	1	1	0	1	0	0	0	0	0	1	1	1	0	2	1	1	1	2	0	0	2	0	0	1	1	0	2	2	0	1	2	1	0	0	1	0	1	0	2	0
323	0	0	0	0	1	1	0	0	2	2	0	0	1	0	0	0	1	1	0	1	1	0	1	0	0	0	2	0	0	2	0	0	1	1	1	1	2	0	0	2	2	0	0	1	0	1	0	1	0
324	1	1	0	0	0	0	2	0	2	1	0	0	0	0	0	0	0	0	1	1	2	1	0	0	0	1	2	1	1	1	2	0	1	0	0	2	1	1	0	0	0	0	0	0	0	1	0	2	0
325	0	2	0	0	0	0	1	1	2	1	0	0	2	0	0	1	1	1	1	1	2	0	1	0	0	0	2	1	1	1	2	1	1	1	2	2	2	0	0	2	2	0	0	0	0	0	0	2	1
326	0	2	0	0	0	0	0	0	2	2	0	1	1	0	0	0	0	2	2	0	0	0	0	0	0	2	1	1	1	1	0	0	2	0	0	1	1	0	0	1	1	0	2	0	1	1	0	1	1
327	0	2	0	0	0	0	1	1	2	2	0	1	2	0	0	0	1	1	2	0	2	0	0	0	0	2	2	2	1	1	1	0	1	0	0	1	1	0	1	1	1	0	0	0	0	2	0	1	1
328	1	1	0	0	0	0	1	0	0	0	1	0	0	0	0	0	0	1	1	1	1	0	1	1	0	1	1	1	2	1	0	1	1	0	0	2	0	1	0	1	1	0	1	0	0	1	0	2	1
329	0	1	0	0	0	0	1	1	2	1	0	0	1	0	0	1	1	2	0	1	1	0	1	0	0	0	2	1	1	2	0	1	2	0	0	1	2	0	2	0	0	0	1	0	0	0	0	2	0
330	1	0	0	0	0	0	0	0	2	1	1	1	1	0	0	1	2	0	0	2	2	0	0	0	0	1	2	0	0	1	1	0	2	0	0	2	2	0	1	1	1	0	1	0	1	0	1	1	1
331	1	0	0	0	0	0	1	0	2	1	0	0	0	0	0	0	1	0	0	2	2	0	0	0	0	2	2	0	0	2	0	2	2	1	1	2	1	0	2	0	0	0	0	0	1	0	0	2	0
332	1	1	0	0	0	0	2	0	0	0	2	0	1	0	0	0	1	1	1	1	2	0	1	1	1	1	1	0	1	1	0	0	0	0	1	2	2	0	1	1	1	0	2	0	1	1	0	2	0
333	0	1	1	1	1	2	1	0	1	0	1	1	1	0	0	0	0	1	0	1	0	0	0	0	1	0	2	0	0	1	2	2	1	0	0	2	1	1	0	1	1	0	0	0	0	0	0	1	1
334	0	1	0	0	0	0	1	0	1	1	0	2	2	0	0	0	1	2	1	1	1	0	0	0	0	1	2	0	0	2	1	0	1	1	2	2	0	1	0	1	1	0	1	0	1	0	0	1	1
335	0	2	0	0	0	0	2	1	1	1	0	0	0	0	0	0	1	1	1	1	2	0	0	0	0	2	2	0	0	2	1	2	2	0	0	0	2	0	0	2	2	1	1	0	1	0	0	1	1
336	0	0	0	0	0	0	2	0	0	0	0	0	2	0	0	0	2	1	1	1	2	0	0	0	0	1	0	1	2	0	1	1	1	2	1	1	1	0	0	0	0	0	1	0	1	1	0	0	2
337	0	2	0	0	0	0	1	0	1	1	0	1	2	0	0	0	0	1	0	0	0	0	0	0	0	0	1	0	1	1	0	1	0	0	0	2	2	0	0	1	1	0	0	0	0	0	0	1	0
338	1	2	0	0	0	0	1	1	2	1	0	0	0	0	0	0	1	1	1	1	1	0	1	1	1	1	1	1	1	1	2	2	2	0	0	1	1	0	1	1	1	0	0	0	0	0	0	2	2
339	1	2	0	0	0	0	1	0	1	0	1	1	2	0	0	1	2	0	0	2	2	0	1	1	2	2	1	1	2	1	0	0	0	1	1	1	2	0	0	2	2	0	0	0	0	1	0	2	0
340	1	0	0	0	1	1	1	0	1	1	0	0	1	0	0	0	1	1	1	0	0	0	2	0	0	0	1	0	0	1	2	2	2	0	0	1	1	1	0	0	0	0	1	0	1	2	0	1	1
341	0	1	0	0	0	0	2	0	1	0	0	2	1	0	0	0	2	0	0	1	1	0	0	0	0	1	1	1	2	1	0	0	2	2	0	1	1	1	0	1	1	0	0	0	0	0	1	1	1
342	0	0	0	0	0	0	1	1	2	1	0	1	2	0	0	0	0	0	1	1	2	0	0	0	0	0	1	0	1	1	0	0	1	0	0	2	1	0	1	1	1	0	0	0	0	0	0	1	1
343	0	1	0	0	0	0	1	0	1	1	0	0	1	1	1	1	1	1	1	1	2	0	0	0	0	1	2	0	0	1	0	1	1	2	1	1	1	1	1	1	1	0	0	0	0	1	0	0	2
344	0	1	0	0	1	1	2	0	0	0	0	0	0	0	0	0	1	0	0	2	2	0	0	0	0	1	2	1	1	2	1	0	1	1	0	2	2	0	0	1	1	0	0	1	1	1	0	1	1
345	0	2	0	0	0	0	2	0	1	0	1	0	2	0	0	0	1	0	0	2	2	0	0	0	0	0	2	1	1	2	1	1	1	1	0	0	1	1	1	1	1	0	0	0	0	0	0	2	0
346	1	1	0	0	1	1	2	0	1	1	1	2	2	0	0	0	1	0	1	1	2	1	0	0	0	1	2	0	0	2	1	0	1	0	0	2	0	0	1	1	1	1	1	1	1	0	0	0	0
347	1	1	0	0	0	0	1	0	2	2	0	0	0	0	0	0	0	2	0	1	1	0	0	0	0	1	2	1	1	1	1	0	0	0	0	2	2	0	0	2	2	0	1	0	1	1	0	1	1
348	0	2	1	0	0	0	2	0	0	0	1	1	2	0	0	0	0	1	1	1	1	1	0	0	1	1	1	0	0	2	1	0	1	0	0	1	1	0	0	1	1	0	0	0	2	2	0	2	0
349	0	1	0	0	0	0	1	0	1	0	1	0	0	0	0	0	2	1	1	1	2	0	0	0	0	2	1	1	2	0	1	0	1	1	0	0	2	0	0	2	2	0	0	1	1	1	0	1	1
350	0	0	0	0	1	1	1	0	2	1	0	0	1	0	0	1	2	1	1	1	2	0	1	1	1	0	0	1	2	0	1	0	2	2	1	2	2	0	0	2	2	0	0	1	0	1	0	2	1
351	1	0	0	0	1	1	2	0	1	0	1	2	2	1	1	1	1	1	1	0	0	0	0	0	0	0	2	0	0	1	1	2	2	0	0	0	1	0	0	2	2	0	1	0	0	1	0	1	2
352	0	2	0	0	0	0	2	1	1	1	0	0	1	0	0	0	0	0	0	2	2	0	0	0	0	1	1	0	1	1	1	1	1	1	0	1	1	0	1	1	1	0	1	0	1	2	1	0	2
353	0	1	0	0	1	1	0	0	2	2	0	0	0	0	0	0	1	1	1	1	2	0	1	1	1	1	2	0	0	1	2	0	1	0	0	2	1	0	0	2	2	0	0	0	0	1	0	2	0
354	0	1	0	0	0	0	0	0	2	1	0	1	1	0	0	0	1	1	1	1	1	0	0	0	0	1	1	2	2	1	2	0	2	0	0	0	1	0	1	1	1	0	0	0	0	2	0	0	2
355	0	2	0	0	1	1	2	0	0	0	0	1	1	0	0	0	2	0	0	2	2	1	1	1	0	0	2	0	0	1	1	0	1	1	1	2	1	0	2	0	0	0	1	0	1	1	0	2	2
356	1	1	0	0	1	1	1	0	1	1	0	1	2	0	0	0	0	0	0	2	2	0	0	0	0	0	1	0	1	1	1	0	1	1	0	1	2	0	0	2	2	0	1	0	1	1	0	2	0
357	1	0	0	0	0	0	2	1	1	1	0	0	2	0	0	1	2	2	1	1	1	0	0	0	0	2	2	0	0	2	0	1	2	0	0	2	2	0	0	2	2	0	0	1	0	1	0	1	1
358	0	0	0	0	0	0	2	0	1	1	0	0	1	0	0	0	2	1	1	1	2	0	0	0	0	0	0	1	1	1	1	1	1	1	1	1	2	0	1	1	1	0	0	0	0	0	1	0	2
359	1	1	0	0	0	0	2	0	0	0	0	0	0	0	0	0	2	1	1	1	2	0	0	0	0	1	1	1	1	1	2	0	1	1	0	2	0	0	2	1	0	1	1	0	1	1	0	1	1
360	1	1	0	0	0	0	0	0	2	1	0	1	1	0	0	0	1	0	0	2	2	0	1	0	1	2	2	0	0	2	0	0	2	2	2	2	2	0	1	1	1	1	1	1	0	1	0	0	1
361	1	1	0	0	1	1	1	0	2	1	0	0	0	0	0	0	2	1	1	1	2	0	1	0	0	1	1	0	1	1	1	0	2	1	0	1	2	0	2	1	1	0	1	0	1	2	0	2	0
362	1	2	0	0	0	0	0	0	2	2	0	0	1	0	0	0	0	1	0	2	2	0	0	0	0	1	1	0	1	2	0	0	2	0	0	2	1	1	1	1	0	0	0	1	0	0	0	1	1
363	1	1	0	0	0	0	0	0	2	2	0	0	1	0	0	0	2	0	0	2	2	0	0	0	1	0	1	1	1	1	1	1	1	1	1	2	2	0	0	2	2	0	0	0	0	1	0	2	0
364	1	1	0	0	0	0	0	0	2	1	0	0	1	0	0	0	1	1	1	1	1	0	0	0	0	1	2	0	0	2	0	1	1	0	0	2	2	1	0	0	0	0	1	0	1	2	0	2	0
365	0	2	0	0	0	0	2	0	1	0	0	0	0	0	0	0	1	1	1	1	1	0	1	0	0	1	2	0	0	2	1	0	1	1	0	2	2	0	0	1	1	0	1	0	1	2	0	1	1
366	1	1	0	0	1	1	1	1	2	2	0	2	2	0	0	0	1	0	0	1	1	0	0	0	0	0	1	1	2	0	1	0	2	0	0	1	1	0	1	1	1	0	2	0	1	1	1	2	1
367	0	1	1	0	0	0	1	0	1	1	1	1	1	0	0	0	0	2	0	1	1	0	1	0	0	1	1	1	1	1	1	1	2	0	0	2	2	0	0	2	2	0	0	0	0	0	0	2	1
368	1	0	0	0	1	1	2	1	1	1	1	1	1	0	0	0	2	1	1	1	2	0	0	0	0	1	1	1	1	1	1	0	1	0	0	1	1	1	1	1	1	0	0	0	0	0	0	2	0
369	1	0	0	0	0	0	0	0	2	2	0	1	1	0	0	0	1	2	1	0	1	0	1	0	0	1	2	0	0	2	0	1	1	0	0	1	1	0	2	1	0	1	1	0	1	0	0	0	2
370	1	1	0	0	0	0	0	0	2	1	0	0	1	0	0	0	1	2	1	0	2	1	0	0	0	1	1	2	2	1	2	2	1	0	1	2	2	0	0	2	2	1	2	0	0	1	0	0	2
371	0	1	0	0	0	0	2	0	0	0	1	0	0	0	0	1	0	1	0	0	0	0	0	0	0	1	2	0	0	1	2	2	2	0	0	1	1	0	0	2	2	0	0	1	1	1	0	2	0
372	0	2	0	0	0	0	1	0	0	0	1	0	1	0	0	0	1	0	1	1	2	0	0	0	1	0	1	1	1	1	1	0	1	1	1	2	1	1	0	1	1	1	1	0	1	0	0	1	1
373	0	1	0	0	0	0	2	1	1	1	0	0	0	0	0	0	0	1	2	0	2	0	0	0	0	1	1	1	2	0	1	0	1	0	0	1	1	0	0	2	2	0	1	0	0	1	0	1	2
374	0	0	0	0	0	0	1	0	1	1	1	0	0	0	0	0	1	1	0	1	1	0	2	0	0	1	2	1	1	2	1	1	2	1	1	2	1	0	1	0	0	0	1	1	0	1	0	0	2
375	0	2	1	1	0	1	1	1	2	2	0	0	0	0	0	0	0	1	1	1	2	0	0	0	0	1	1	1	1	1	2	0	1	2	0	1	2	0	0	2	2	0	1	0	1	1	1	0	2
376	0	0	0	0	2	2	1	0	1	1	1	0	0	0	0	0	1	1	1	1	2	0	0	0	0	1	0	0	1	0	1	0	0	0	0	0	1	0	0	2	2	0	0	1	0	1	0	2	0
377	1	0	0	0	1	1	1	0	1	1	1	1	2	0	0	1	1	1	1	1	1	0	0	0	0	0	1	1	2	1	0	1	1	0	0	1	2	0	0	2	2	2	2	0	0	0	0	2	0
378	0	2	0	0	0	0	1	0	1	1	1	0	0	0	0	0	0	0	1	1	2	1	0	0	0	1	2	0	0	1	1	1	1	2	0	2	1	0	0	1	1	1	1	0	1	0	0	0	1
379	0	1	0	0	0	0	2	0	1	0	1	0	0	0	0	0	1	1	1	1	2	0	1	0	0	1	1	0	0	1	0	1	1	1	2	2	2	0	1	1	1	0	0	0	0	0	0	2	0
380	1	1	0	0	0	0	0	0	2	2	0	0	0	0	0	0	0	2	0	2	2	0	0	0	0	1	1	0	0	1	2	2	2	0	0	1	1	1	0	1	1	0	0	0	0	1	0	1	0
381	0	2	0	0	0	0	1	0	2	2	0	0	1	0	0	0	1	0	0	2	2	0	0	0	0	2	0	0	1	1	0	2	2	1	1	2	1	0	2	1	0	0	1	0	1	0	1	0	2
382	1	1	0	0	0	0	1	0	0	0	1	0	0	0	0	0	1	1	1	1	2	0	1	1	1	1	2	0	0	1	1	0	1	1	1	2	0	0	1	0	0	0	1	0	0	0	0	2	0
383	0	1	0	0	0	0	0	0	1	1	1	0	1	0	0	0	2	0	0	2	2	0	2	0	0	0	2	0	0	2	0	0	0	0	0	2	2	0	1	1	1	0	0	0	0	1	0	0	2
384	1	2	0	0	0	0	2	1	2	1	0	0	0	0	0	0	1	0	0	2	2	0	1	1	1	1	1	1	1	1	2	1	1	1	0	1	2	0	1	1	1	1	1	0	0	1	0	0	1
385	1	2	0	0	0	0	1	0	1	1	1	0	1	0	0	1	0	1	1	1	1	0	1	0	0	0	2	0	0	1	0	1	1	0	0	2	0	1	1	0	0	0	1	0	1	0	0	2	0
386	1	1	0	0	0	0	2	0	0	0	1	1	2	0	0	0	2	1	1	1	2	0	0	0	0	1	1	0	0	1	1	2	1	0	0	2	2	0	1	1	1	1	1	0	0	2	0	0	2
387	0	2	0	0	0	0	2	0	0	0	1	0	0	0	0	0	0	1	1	1	1	0	0	0	0	1	0	1	1	0	1	1	1	0	1	2	0	0	2	0	0	0	1	0	2	2	0	2	0
388	1	0	0	0	0	0	0	0	1	0	1	0	1	0	0	0	1	1	0	1	1	0	1	0	0	1	2	0	0	2	0	0	2	2	1	2	0	0	1	0	0	0	0	0	0	1	0	1	2
389	1	0	0	0	0	0	1	1	2	2	0	0	1	0	0	0	0	0	0	2	2	0	0	0	0	1	1	0	1	2	0	1	2	0	0	1	1	0	0	2	2	1	1	0	0	1	0	1	2
390	0	1	1	1	0	1	1	0	1	1	0	0	0	0	0	0	0	1	1	1	1	0	0	0	0	0	0	1	2	0	1	1	1	2	0	2	1	0	0	1	1	2	2	0	0	0	0	2	0
391	1	1	0	0	0	0	2	0	1	0	1	0	0	0	0	1	1	1	1	1	1	1	0	0	0	2	0	2	2	0	2	0	1	0	0	2	1	0	0	1	1	0	0	0	0	0	0	2	0
392	1	2	0	0	0	0	1	1	2	2	0	0	0	0	0	0	0	1	2	0	2	0	0	0	1	2	1	1	1	1	2	0	0	0	0	2	1	0	1	1	1	0	0	0	1	2	0	0	1
393	0	2	0	0	0	0	1	1	2	2	0	1	2	1	1	1	0	0	1	1	2	0	0	0	0	2	1	2	2	1	1	2	1	0	0	1	1	0	1	1	1	0	0	0	1	0	0	2	0
394	1	1	0	0	0	0	1	0	2	0	0	0	0	0	0	0	1	1	0	1	2	0	1	1	1	1	1	1	1	1	2	0	1	0	0	1	2	1	0	1	1	0	0	0	0	0	0	0	2
395	1	2	0	0	0	0	2	0	2	2	0	0	0	0	0	0	0	1	1	1	2	0	0	0	0	1	1	0	0	1	0	1	2	0	1	2	1	0	0	0	0	1	1	0	1	1	0	2	0
396	1	1	0	0	0	0	2	0	0	0	1	0	1	0	0	0	2	0	0	2	2	0	1	1	1	1	2	1	1	1	1	0	2	0	0	0	1	0	2	1	0	0	0	0	0	1	0	1	0
397	1	2	0	0	1	1	1	0	2	2	0	1	2	0	0	0	1	1	1	1	2	0	0	0	0	2	1	1	1	1	1	0	0	1	0	2	2	0	0	1	1	0	1	0	1	0	0	2	0
398	0	2	0	0	0	0	1	0	2	1	0	0	0	0	0	0	1	1	2	0	1	0	2	1	1	0	2	1	1	1	1	1	1	0	0	2	2	0	1	1	1	0	0	0	1	1	0	1	1
399	1	2	0	0	0	0	2	1	2	1	0	1	1	0	0	0	1	1	0	2	2	1	1	1	1	1	2	0	0	1	1	0	0	0	0	2	1	0	2	0	0	0	0	0	0	1	0	0	1
400	0	0	1	0	1	1	1	0	2	1	0	0	0	0	0	0	2	0	0	2	2	0	0	0	1	0	2	0	0	2	0	1	2	0	0	1	1	0	0	2	2	0	0	0	0	0	0	2	1
401	0	0	0	0	1	1	1	1	2	1	0	0	1	0	0	0	1	1	1	1	2	0	0	0	0	0	0	0	0	0	1	0	1	1	0	2	1	1	0	1	1	0	0	0	0	0	1	1	1
402	0	0	0	0	0	0	2	0	0	0	1	1	1	0	0	0	2	0	0	2	2	0	0	0	1	2	2	2	2	1	1	0	2	0	0	2	1	0	0	2	2	0	0	0	2	0	1	0	2
403	0	2	0	0	1	1	0	0	2	2	0	0	0	0	0	0	2	0	0	1	1	0	0	0	1	0	2	1	1	2	0	1	1	0	0	2	0	0	2	0	0	0	1	0	0	0	0	2	0
404	1	0	0	0	1	1	1	0	1	0	0	0	1	0	0	0	0	0	1	1	2	0	0	0	0	0	2	0	0	1	2	0	1	0	0	1	2	0	1	1	1	0	0	0	0	1	0	1	1
405	0	1	0	0	0	0	1	0	1	1	0	0	0	0	0	0	1	0	0	2	1	0	0	0	0	1	2	1	1	1	2	0	1	1	1	1	1	0	1	1	1	0	0	1	0	0	1	1	1
406	0	0	0	0	1	1	0	0	2	1	0	1	2	0	0	0	2	0	0	1	1	0	1	0	0	1	1	0	0	1	1	2	1	0	1	2	1	0	1	1	1	0	2	0	1	0	1	1	1
407	0	1	0	0	0	0	2	0	1	0	0	0	0	0	0	0	2	0	1	1	2	0	1	1	1	0	1	0	1	1	1	0	1	0	0	2	1	0	1	0	0	1	1	0	1	0	0	1	1
408	1	1	0	0	0	0	1	0	1	0	0	0	0	0	0	0	2	2	2	0	0	0	0	0	0	2	0	0	1	1	0	2	2	0	0	2	1	1	1	1	1	0	1	0	1	0	0	2	0
409	1	2	0	0	0	0	2	0	1	0	1	0	0	0	0	0	1	0	1	1	1	0	0	0	1	2	2	0	0	2	1	0	1	0	0	1	1	1	0	1	1	0	0	0	0	0	1	0	2
410	0	1	0	0	0	0	1	1	2	2	0	0	0	0	0	0	2	2	1	1	2	0	0	0	0	2	2	1	1	1	2	0	0	0	0	2	2	0	2	0	0	0	1	0	1	0	0	0	2
411	1	2	1	0	0	0	2	0	0	0	0	1	1	0	0	0	0	1	2	0	2	0	1	0	0	1	1	0	1	2	0	0	0	1	0	1	2	0	1	1	1	0	1	0	1	1	0	2	0
412	1	1	1	0	0	0	0	0	2	2	0	1	2	1	1	1	1	1	0	1	1	0	1	1	1	1	1	0	0	2	1	0	2	0	0	2	1	0	0	1	1	0	0	0	0	1	0	2	0
413	0	2	0	0	0	0	1	1	2	2	0	1	2	0	0	0	1	1	0	1	1	0	0	0	0	1	1	0	1	1	0	1	2	0	0	2	2	0	1	1	1	0	0	1	0	1	0	0	1
414	0	2	0	0	0	0	1	0	1	0	0	1	1	0	0	0	2	1	1	1	2	1	0	0	0	0	2	0	0	2	0	1	2	2	0	1	1	1	0	2	2	0	0	0	1	0	0	1	1
415	0	0	0	0	1	1	0	0	2	1	0	0	1	0	0	0	2	1	1	1	2	0	0	0	0	1	2	0	0	2	0	1	1	0	0	2	2	0	0	2	2	0	2	0	0	1	0	0	2
416	0	1	0	0	0	0	2	1	1	1	0	0	0	0	0	0	0	2	0	2	2	0	0	0	1	0	2	1	1	1	2	2	1	0	0	2	0	1	1	0	0	0	0	0	0	1	0	1	1
417	1	1	0	0	0	0	0	0	2	1	0	1	1	0	0	0	2	1	1	1	2	0	0	0	0	1	1	1	1	1	2	2	1	0	0	1	1	1	1	0	0	0	1	0	1	0	0	0	2
418	0	0	0	0	0	0	0	0	2	2	0	0	1	0	0	0	2	0	0	2	1	0	1	0	0	2	1	1	2	1	0	1	1	1	1	1	2	0	0	2	2	0	0	0	0	1	0	1	1
419	0	1	0	0	0	0	0	0	2	1	0	1	2	0	0	0	2	1	1	1	2	1	0	0	1	1	0	0	0	1	1	1	2	0	1	1	2	0	0	2	2	0	1	0	1	0	0	1	1
420	1	1	0	0	0	0	2	1	1	1	0	0	0	0	0	0	0	0	1	1	2	0	0	0	0	0	2	0	0	2	0	1	2	0	1	2	1	1	1	1	0	0	0	0	0	1	1	0	2
421	0	2	0	0	0	0	2	1	1	1	1	0	1	0	0	0	1	2	0	1	1	0	1	0	0	0	2	0	1	0	1	0	0	0	1	2	2	0	0	2	2	0	0	0	0	1	0	0	2
422	1	2	0	0	0	0	1	0	1	0	1	1	1	1	1	1	0	1	0	1	1	0	1	1	1	1	1	1	2	1	0	0	2	1	0	1	1	0	2	0	0	0	0	0	0	1	0	2	0
423	0	0	0	0	0	0	2	0	1	1	0	0	0	0	0	0	1	1	1	1	1	0	0	0	0	1	2	2	1	1	1	2	1	0	0	2	1	0	2	0	0	0	0	2	0	1	0	1	0
424	0	2	0	0	0	0	2	1	2	2	0	1	1	0	0	0	2	0	0	2	2	0	0	0	0	1	1	0	0	1	0	1	1	0	1	2	1	0	2	0	0	0	1	1	1	1	0	1	1
425	1	2	1	0	1	1	1	0	1	1	0	0	0	0	0	0	1	0	1	1	1	0	0	0	1	0	2	2	2	1	1	0	1	2	0	1	1	1	1	1	1	0	1	0	1	1	0	0	2
426	1	1	0	0	1	1	2	1	1	1	1	0	2	0	0	1	2	2	1	1	2	0	0	0	0	1	2	0	0	2	0	0	0	0	0	2	2	0	2	0	0	0	1	0	1	0	0	0	2
427	0	2	1	0	0	0	1	0	2	1	0	0	1	0	0	0	0	0	0	2	2	0	1	0	0	1	0	0	0	1	1	0	0	0	0	2	1	0	1	1	1	1	1	0	1	1	0	1	1
428	1	1	0	0	0	0	1	0	2	1	0	0	1	0	0	0	1	1	1	1	1	0	0	0	0	0	2	0	0	2	0	1	2	0	0	2	1	0	1	1	1	0	1	0	1	1	0	1	1
429	1	1	0	0	0	1	1	0	1	1	1	1	1	1	1	1	1	0	0	2	2	0	1	1	1	1	2	0	0	2	1	0	1	2	1	1	1	0	1	1	1	1	1	0	1	0	0	2	0
430	1	1	0	0	0	0	0	0	2	2	0	0	1	0	0	0	1	0	0	2	2	0	1	0	0	0	2	0	1	0	1	2	1	0	0	1	1	0	1	1	1	0	0	0	0	1	0	0	1
431	0	1	0	0	0	0	1	1	2	1	0	0	1	0	0	0	1	1	0	1	2	0	0	0	1	0	0	0	0	1	1	0	1	0	0	1	1	0	1	1	1	0	0	0	1	0	0	2	0
432	0	2	0	0	0	0	0	0	2	2	0	2	2	1	1	1	1	1	1	1	1	0	0	0	0	0	2	0	0	2	1	2	1	0	0	2	2	1	0	1	1	0	0	0	0	0	0	1	0
433	1	1	0	0	0	0	1	0	1	1	1	0	0	0	0	0	2	1	1	1	2	1	1	0	0	1	2	0	0	2	1	0	2	2	1	2	1	0	1	1	1	1	1	0	0	2	0	2	0
434	1	1	0	0	0	0	2	0	0	0	2	0	2	0	0	0	1	1	1	1	2	0	0	0	1	0	1	0	1	1	0	1	0	0	0	2	2	0	1	0	0	0	0	0	0	1	0	2	1
435	1	1	0	0	0	0	1	1	2	2	0	1	2	0	0	0	2	0	0	2	2	0	1	0	0	0	1	0	1	2	0	2	1	0	0	1	1	0	0	1	1	0	0	0	0	1	0	2	0
436	0	1	0	0	0	0	1	0	1	1	0	0	0	0	0	0	1	0	0	1	1	0	1	0	1	1	1	1	2	0	1	0	1	0	0	2	0	0	1	0	0	0	2	0	1	1	0	2	0
437	0	0	0	0	0	0	0	0	2	0	0	0	0	0	0	0	2	2	1	1	2	0	0	0	1	2	2	0	0	2	1	1	2	0	0	1	1	0	0	1	1	0	0	0	1	0	0	1	2
438	1	2	0	0	0	0	1	1	2	2	0	0	0	0	0	0	2	1	0	2	2	0	0	0	1	2	1	0	0	1	0	0	2	0	0	2	1	0	0	1	1	0	0	0	0	0	0	0	2
439	1	1	0	0	0	0	0	0	2	2	0	2	2	1	1	1	1	1	0	1	1	0	0	0	0	1	2	0	0	2	0	1	2	0	0	1	2	0	1	1	1	0	0	0	0	0	0	2	1
440	0	1	0	0	1	1	1	1	2	2	0	0	0	0	0	0	2	0	0	2	2	1	0	0	0	2	2	0	0	2	0	1	1	0	0	2	1	0	0	0	0	1	1	0	0	1	1	0	2
441	0	1	0	0	0	0	1	0	1	1	0	0	0	0	0	0	2	2	2	0	2	0	1	0	0	2	1	0	0	1	1	0	1	2	1	1	2	0	0	1	1	0	0	0	0	1	0	2	0
442	1	0	0	0	1	1	2	1	1	1	0	0	1	0	0	0	1	0	0	2	2	0	1	1	1	2	1	0	1	1	0	2	2	0	0	1	2	0	0	2	2	0	1	0	1	1	0	1	2
443	0	2	1	0	0	0	1	1	2	1	0	0	0	0	0	1	0	2	2	0	0	0	0	0	0	0	2	0	0	2	1	2	2	0	0	1	1	0	1	1	1	0	0	0	0	1	0	1	1
444	1	1	0	0	0	0	2	1	1	1	1	0	0	0	0	0	1	1	1	1	2	0	0	0	1	0	2	0	0	1	2	1	1	1	1	2	1	0	1	1	1	0	0	0	0	0	1	1	1
445	0	2	0	0	0	0	0	0	1	1	1	1	1	0	0	0	1	2	0	1	1	0	0	0	0	0	1	0	1	1	0	0	1	0	0	1	1	1	1	1	0	0	0	0	0	1	1	0	2
446	1	1	0	0	0	0	1	0	1	1	2	0	1	0	0	0	2	0	0	1	1	0	0	0	0	2	1	1	2	0	1	1	2	0	0	1	1	0	1	2	1	0	0	0	2	0	0	2	1
447	0	1	0	0	0	0	1	0	1	0	1	0	0	0	0	1	1	0	1	1	2	0	0	0	0	1	2	0	0	1	1	1	1	0	0	2	1	0	1	1	1	0	0	1	0	1	1	1	1
448	1	0	0	0	1	1	1	0	0	0	1	0	0	0	0	0	0	2	0	1	1	0	0	0	0	0	0	1	2	0	1	0	1	0	0	2	1	0	0	1	1	0	1	0	1	1	0	0	1
449	1	1	0	0	0	0	1	0	1	1	1	1	1	0	0	0	1	1	1	1	1	0	0	0	1	1	2	0	0	2	0	1	2	0	0	2	1	0	1	1	1	0	0	1	0	1	0	1	1
450	1	2	0	0	0	0	1	0	1	1	1	1	2	0	0	0	1	0	0	1	1	0	0	0	0	0	2	0	0	2	0	0	2	2	1	1	2	0	0	2	2	0	0	0	0	1	0	1	1
451	0	1	0	0	1	1	2	1	1	1	0	0	1	0	0	0	2	0	0	2	2	0	0	0	0	1	1	0	0	1	1	2	1	0	0	2	2	0	0	2	1	0	1	0	1	1	0	2	0
452	1	1	0	0	0	0	1	0	2	0	0	1	1	0	0	0	1	0	1	1	1	0	0	0	0	1	2	0	0	2	1	0	0	0	0	2	2	1	0	1	1	0	0	0	0	1	1	0	2
453	0	0	1	0	0	0	0	0	2	2	0	0	0	0	0	0	1	0	1	1	2	0	2	0	0	1	2	0	0	2	2	0	2	0	0	2	1	0	1	2	2	0	0	0	0	0	0	2	0
454	1	1	0	0	0	0	1	1	2	1	0	0	0	0	0	0	1	0	0	2	2	0	0	0	1	0	2	0	1	0	1	0	2	0	0	1	1	0	2	0	0	0	0	0	1	0	0	2	0
455	1	1	0	0	0	0	2	0	0	0	0	0	0	0	0	0	2	0	0	2	2	1	0	0	0	2	2	0	0	2	0	0	2	1	2	2	1	0	1	1	1	0	1	0	1	0	0	2	0
456	1	2	1	0	0	0	1	0	2	1	0	2	2	0	0	0	1	0	0	2	2	0	0	0	0	2	0	1	1	1	1	0	2	0	0	2	2	0	0	1	1	0	0	0	0	0	1	0	2
457	0	2	0	0	0	0	0	0	2	2	0	0	0	0	0	0	1	1	1	1	2	0	0	0	0	1	1	0	0	2	1	0	0	1	1	2	2	0	0	1	1	0	0	0	1	0	0	2	1
458	0	1	0	0	1	1	2	0	2	1	0	0	2	0	0	0	0	1	0	0	0	0	1	0	0	0	1	1	0	1	1	1	1	1	0	0	0	0	2	0	0	0	1	0	0	1	0	0	1
459	1	0	0	0	0	0	1	0	1	1	1	0	1	0	0	0	0	1	1	1	1	0	1	1	1	1	2	1	1	2	1	1	1	0	0	1	1	0	0	2	2	0	0	1	0	1	0	1	1
460	0	1	0	0	0	0	2	0	0	0	1	0	1	0	0	0	1	2	1	1	1	0	1	1	1	1	1	0	1	1	0	0	1	1	1	2	1	0	2	0	0	1	1	0	1	0	0	1	1
461	1	1	0	0	1	1	1	0	1	1	0	0	1	0	0	0	1	2	1	0	1	0	0	0	0	0	1	1	1	1	0	0	2	0	0	2	1	0	1	1	1	0	0	0	0	0	0	2	1
462	0	1	0	0	0	0	2	0	0	0	1	0	0	0	0	0	2	2	2	0	2	0	0	0	0	0	2	0	0	1	2	1	2	0	0	1	2	0	0	1	1	0	1	0	1	2	0	2	1
463	0	2	0	0	0	0	2	1	2	1	0	0	1	0	0	0	0	2	0	1	1	0	0	0	0	1	2	0	0	2	1	1	2	1	0	0	1	1	1	0	0	0	0	1	0	0	0	2	1
464	0	2	0	0	0	0	2	0	0	0	1	1	1	0	0	0	1	1	1	1	2	0	0	0	0	0	2	0	0	2	1	0	2	2	2	2	2	0	0	2	2	0	1	0	1	0	0	2	0
465	1	1	0	0	0	0	0	0	1	1	0	0	1	0	0	0	1	1	1	1	1	0	1	0	0	1	1	1	1	1	1	0	0	0	0	2	2	0	0	2	2	0	0	0	0	0	0	0	1
466	1	1	0	0	0	0	1	0	1	1	0	0	1	0	0	0	1	2	0	0	0	0	0	0	0	0	2	0	1	0	1	1	1	0	1	2	2	0	1	1	1	0	2	0	0	1	0	2	0
467	1	1	0	0	0	0	2	0	1	1	0	0	0	0	0	0	1	0	0	2	2	0	0	0	0	0	1	1	1	1	1	0	1	0	0	2	0	0	1	1	1	0	2	0	1	1	0	0	2
468	0	0	0	0	0	0	1	0	1	0	0	1	1	0	0	0	1	1	0	1	1	0	0	0	0	1	1	0	2	0	0	0	2	1	0	2	1	0	1	2	1	1	1	1	1	0	0	2	0
469	0	0	0	0	0	0	1	0	2	0	0	0	0	0	0	0	1	1	1	1	1	0	0	0	0	1	2	0	0	2	0	2	2	0	0	0	1	0	2	0	0	1	1	0	1	0	0	0	2
470	0	0	0	0	1	1	1	0	1	1	1	0	2	0	0	1	2	0	0	2	2	0	0	0	1	1	0	1	1	0	1	1	2	0	1	1	0	1	1	0	0	0	0	1	0	0	0	2	0
471	1	1	1	1	0	1	2	0	0	0	0	0	1	0	0	1	1	2	1	1	1	0	0	0	0	1	2	0	0	1	1	0	2	1	1	1	2	0	1	1	1	1	1	1	0	1	0	2	0
472	0	0	0	0	2	2	2	0	1	1	0	1	1	0	0	0	0	2	1	1	2	0	2	0	0	1	2	0	0	2	1	0	2	0	0	2	1	0	0	1	1	0	0	0	0	1	0	1	0
473	0	1	0	0	0	0	1	1	2	2	0	0	1	0	0	0	1	1	1	1	1	0	0	0	0	2	1	0	2	0	0	0	1	0	0	0	0	0	2	0	0	0	0	0	0	1	0	2	0
474	1	1	0	0	0	0	0	0	2	2	0	1	1	0	0	0	1	1	1	1	2	0	0	0	0	0	1	1	1	1	2	2	2	0	0	0	1	1	0	1	1	1	1	1	2	0	1	1	1
475	0	1	0	0	0	0	0	0	2	1	1	0	0	0	0	0	0	1	1	1	2	0	0	0	0	2	1	0	1	1	0	1	0	0	0	2	2	0	0	2	2	0	0	1	0	0	0	0	2
476	1	2	0	0	0	0	1	0	2	2	0	0	0	0	0	0	1	0	1	1	1	0	0	0	0	0	2	0	0	2	0	1	2	0	0	1	2	0	0	1	1	0	1	0	1	0	0	2	0
477	1	1	0	0	0	0	1	1	2	2	0	0	1	0	0	0	2	1	0	2	2	0	0	0	0	1	1	0	0	1	1	1	1	0	1	2	2	0	2	1	1	0	2	0	1	1	0	2	0
478	0	2	0	0	0	0	2	1	1	1	0	0	2	0	0	1	2	0	0	2	2	0	0	0	0	1	1	1	1	2	0	0	1	1	2	2	0	0	1	0	0	0	1	0	0	0	1	1	1
479	0	1	0	0	0	0	0	0	2	2	0	0	1	0	0	0	2	2	2	0	1	0	0	0	0	0	1	0	1	2	0	1	1	0	1	1	1	0	1	1	1	0	1	0	0	0	0	1	1
480	1	0	0	0	1	1	1	0	2	2	0	0	0	0	0	0	2	0	0	2	2	0	0	0	0	1	2	0	0	2	0	1	1	1	0	0	2	0	1	1	1	0	1	0	2	2	1	1	1
481	1	1	0	0	0	0	2	0	0	0	0	0	1	0	0	0	2	1	1	1	2	0	0	0	0	0	1	2	2	1	1	0	1	0	0	2	1	0	1	1	1	1	1	1	1	0	1	0	1
482	1	1	0	0	0	0	1	2	2	2	0	1	1	0	0	0	2	0	0	2	2	0	0	0	0	1	0	0	1	1	0	1	2	0	0	1	2	1	0	1	1	1	1	1	0	1	0	1	1
483	1	0	0	0	0	0	1	0	2	1	0	0	0	0	0	0	2	0	0	2	2	0	0	0	0	1	0	2	2	1	2	0	1	1	0	1	1	0	0	1	1	0	0	0	2	2	0	1	1
484	1	2	0	0	0	0	1	0	1	1	1	0	0	0	0	0	1	0	0	2	2	0	0	0	0	1	1	0	1	0	1	0	1	0	0	2	2	0	0	1	1	0	0	0	0	0	0	1	0
485	0	1	0	0	0	0	1	0	1	1	0	0	1	0	0	0	0	2	1	0	0	0	1	0	0	2	1	0	1	1	0	2	2	0	0	1	1	0	1	1	1	1	1	0	1	0	0	1	0
486	1	2	0	0	0	0	1	0	2	0	0	0	0	0	0	0	0	2	1	0	1	0	2	0	0	0	1	1	2	1	0	0	0	0	0	2	1	0	1	1	1	0	0	0	0	0	0	1	2
487	1	1	0	0	0	0	1	0	1	1	1	0	0	0	0	0	1	2	1	0	1	0	0	0	0	0	1	2	2	0	2	0	0	0	0	1	2	0	0	2	2	0	1	0	1	0	0	1	1
488	0	1	1	0	1	1	1	0	1	0	1	0	1	0	0	0	1	0	1	1	2	0	0	0	0	0	2	2	2	1	1	1	2	0	1	1	1	0	0	1	1	0	1	0	1	1	0	1	1
489	1	0	0	0	1	1	1	0	2	1	0	0	0	0	0	0	1	0	1	1	2	0	1	1	1	1	2	0	0	2	1	1	2	0	0	1	2	0	0	2	2	0	1	0	1	0	0	2	0
490	1	2	0	0	0	0	1	0	2	1	0	1	1	0	0	0	1	1	0	1	1	0	0	0	0	0	2	0	0	2	1	0	1	0	0	1	1	2	0	0	0	0	2	0	1	1	0	2	1
491	0	2	0	0	0	0	1	1	2	2	0	0	0	0	0	0	0	2	1	0	0	0	1	0	0	0	2	2	1	1	1	0	1	1	0	0	1	0	0	2	2	1	1	0	1	1	1	1	1
492	0	1	0	0	0	0	1	0	1	1	1	0	0	0	0	0	2	1	1	1	2	0	0	0	0	1	1	0	1	1	0	2	2	0	1	2	1	0	2	1	0	0	0	0	0	1	0	1	1
493	0	1	0	0	0	0	1	0	2	2	0	1	1	0	0	0	1	1	2	0	2	0	1	1	1	1	2	0	0	1	2	1	2	1	1	2	1	0	2	0	0	0	0	0	0	1	0	2	0
494	0	1	1	1	0	1	2	0	0	0	1	0	0	0	0	0	1	0	0	2	2	0	0	0	0	1	1	0	0	1	1	0	2	2	2	2	1	0	2	1	0	0	0	0	0	0	0	1	0
495	0	0	0	0	1	1	1	0	2	1	0	0	0	0	0	0	1	2	0	1	1	1	0	0	0	0	1	1	2	1	0	1	2	1	0	0	2	0	1	1	1	0	0	0	0	0	0	1	0
496	0	2	0	0	0	0	1	0	2	0	0	1	0	0	0	0	0	0	1	1	1	0	1	1	1	1	2	0	0	2	0	2	2	0	0	0	2	0	2	0	0	0	1	0	1	2	0	2	0
497	1	1	0	0	0	0	1	1	2	1	0	0	0	0	0	0	1	1	1	1	1	0	0	0	0	1	2	0	0	2	1	1	1	0	0	1	1	0	2	0	0	0	0	1	0	0	0	1	2
498	0	2	0	0	0	0	1	0	2	0	0	0	0	0	0	0	2	0	0	2	2	0	1	1	1	1	1	1	1	1	1	0	1	1	0	1	2	0	0	2	2	0	2	0	1	1	0	1	0
499	1	1	0	0	0	0	1	2	2	2	0	1	2	0	0	0	1	0	1	1	2	0	1	0	0	1	1	0	1	1	0	2	1	0	0	1	2	0	1	1	1	0	0	0	0	0	1	1	1
500	0	0	0	0	0	0	1	0	2	1	0	1	1	0	0	0	0	2	1	0	0	0	0	0	0	2	2	0	0	2	1	1	1	1	0	0	1	1	1	1	0	0	0	0	0	2	1	0	2
501	1	1	0	0	1	1	2	0	0	0	0	0	0	0	0	0	0	0	0	2	2	0	0	0	0	0	0	0	1	1	0	1	1	1	0	1	1	0	1	1	1	0	0	0	1	1	0	2	0
502	0	2	0	0	0	0	1	0	0	0	2	0	0	0	0	0	0	2	0	2	2	1	0	0	0	2	0	0	0	1	1	2	2	0	0	0	1	0	0	1	1	0	1	0	1	1	0	0	2
503	0	1	0	0	0	0	0	0	2	2	0	0	0	0	0	0	0	1	1	1	1	0	1	1	1	0	1	1	2	0	1	0	2	0	0	2	1	0	0	2	2	0	1	0	0	1	0	1	1
504	1	2	0	0	0	0	1	1	2	2	1	0	2	0	0	1	1	1	2	0	2	0	0	0	0	2	2	2	2	2	0	1	2	0	0	2	1	0	2	0	0	1	1	0	0	1	0	1	1
505	1	1	0	0	0	0	1	0	1	1	0	2	2	0	0	0	1	1	1	1	2	0	0	0	0	0	2	1	1	1	1	0	1	2	1	1	1	0	0	1	1	0	0	0	0	0	0	1	1
506	1	1	0	0	0	0	1	0	1	0	0	0	1	0	0	0	0	0	1	1	2	0	1	0	0	0	2	0	0	2	1	0	1	2	1	1	2	0	2	0	0	0	0	0	0	1	0	1	1
507	1	1	0	0	0	0	1	1	2	2	0	1	1	0	0	0	2	0	0	2	2	0	1	1	1	1	1	0	1	1	0	1	2	2	0	1	0	0	1	1	0	0	0	0	0	0	0	1	1
508	0	1	0	0	0	0	2	0	1	0	0	1	1	0	0	0	1	1	2	0	1	0	0	0	0	1	2	0	0	2	1	2	1	0	0	2	1	0	2	0	0	0	1	0	1	0	0	0	2
509	0	1	0	0	0	0	1	0	2	0	0	0	0	0	0	0	2	0	0	2	2	0	0	0	1	1	1	0	1	1	1	0	1	1	0	1	2	1	0	2	1	0	0	0	0	1	0	1	1
510	0	2	0	0	0	0	2	1	1	1	0	1	1	1	1	1	1	0	1	1	2	0	0	0	0	1	2	0	0	1	2	2	1	0	0	2	1	0	0	2	2	0	1	0	1	1	0	2	0
511	0	2	0	0	0	0	2	0	1	0	0	1	2	0	0	0	2	1	0	2	2	0	0	0	1	0	1	0	0	1	0	0	1	1	0	0	0	1	0	0	0	1	1	0	1	0	0	0	2
512	0	1	1	0	0	0	1	0	1	1	0	1	1	0	0	0	1	1	1	1	1	0	0	0	1	1	1	1	2	0	1	0	1	1	0	1	1	0	1	0	0	0	1	0	0	0	0	1	1
513	1	1	0	0	1	1	2	0	1	0	1	1	1	0	0	0	1	0	0	2	2	0	0	0	1	2	2	0	0	2	0	1	2	0	0	1	1	1	0	2	2	0	0	0	0	1	0	2	0
514	1	2	0	0	0	0	1	0	0	0	0	0	0	0	0	1	1	1	0	1	1	0	2	0	0	1	0	0	0	1	2	0	1	1	1	1	2	1	0	1	1	0	0	1	0	1	0	0	1
515	0	0	0	0	0	0	0	0	2	2	0	1	1	0	0	0	0	1	0	1	0	0	1	1	0	1	2	1	1	1	2	0	0	0	0	1	1	1	0	1	1	0	0	0	0	0	0	2	1
516	1	0	0	0	0	0	2	0	1	0	1	1	1	0	0	0	1	1	1	1	2	0	1	1	2	2	2	0	0	2	1	2	2	0	0	2	0	0	2	1	0	1	1	0	0	0	0	0	1
517	0	0	0	0	1	1	2	0	1	0	0	1	1	0	0	1	2	2	2	0	2	0	1	0	0	1	1	0	1	0	1	1	2	2	0	1	1	0	1	1	1	0	0	0	1	1	0	2	1
518	0	1	1	0	1	1	1	0	1	1	0	0	0	0	0	0	0	2	1	1	2	1	0	0	1	1	2	0	0	1	1	2	2	1	1	2	1	0	1	2	1	0	0	0	0	1	0	0	1
519	1	0	0	0	0	0	0	0	2	1	0	1	2	0	0	0	1	1	0	1	1	0	0	0	0	2	1	0	0	1	0	0	1	0	0	1	2	0	0	2	2	0	0	0	1	1	0	1	1
520	0	1	0	0	0	0	1	0	1	1	1	0	0	0	0	0	1	2	0	1	1	0	2	0	0	0	1	1	0	1	1	0	2	2	0	1	0	0	2	1	0	2	2	0	0	0	0	0	2
521	0	2	0	0	0	0	1	0	1	1	0	0	0	0	0	0	1	1	1	1	1	0	0	0	0	0	1	0	1	1	1	0	1	1	0	1	1	0	0	0	0	0	0	0	0	0	1	1	1
522	1	1	0	0	1	1	1	1	2	2	0	1	1	0	0	0	2	1	1	1	2	0	1	0	0	0	2	0	0	2	1	1	2	2	0	1	1	0	1	1	1	0	0	1	0	1	1	1	1
523	1	2	0	0	0	0	0	0	2	1	1	1	1	0	0	0	1	0	1	1	2	0	0	0	0	1	2	0	0	2	1	0	0	0	1	2	1	1	1	0	0	0	0	0	0	1	0	1	1
524	1	1	0	0	0	0	0	0	2	2	0	1	1	0	0	0	2	1	1	1	2	0	0	0	0	0	1	2	2	1	1	1	2	1	0	0	2	0	0	2	2	0	0	0	0	0	0	2	0
525	0	0	0	0	0	0	0	0	1	1	0	2	2	0	0	0	0	2	2	0	1	0	0	0	1	2	1	0	1	1	1	0	1	0	0	1	1	1	0	1	1	0	0	0	0	1	0	2	0
526	0	1	0	0	1	1	2	0	0	0	1	0	1	0	0	0	1	0	0	2	2	0	1	1	1	1	2	0	0	1	2	1	2	0	0	2	2	0	1	1	1	0	0	0	1	0	0	1	1
527	1	0	0	0	1	1	2	0	1	0	1	1	2	0	0	0	0	2	0	1	1	0	0	0	1	0	1	0	2	0	0	0	2	0	0	2	1	0	1	1	1	0	0	0	0	0	0	2	0
528	1	2	0	0	0	0	1	1	2	1	0	0	0	0	0	0	1	1	1	1	1	0	0	0	1	1	2	0	0	2	1	0	2	0	0	2	2	0	0	2	2	1	1	0	1	1	0	2	0
529	0	1	0	0	0	0	2	0	0	0	2	0	0	0	0	0	1	0	0	2	2	0	0	0	0	1	0	0	1	1	0	1	1	0	1	2	2	0	0	2	2	0	1	0	1	0	0	2	0
530	1	2	0	0	0	0	1	0	2	2	0	1	1	0	0	0	0	2	1	1	2	0	2	1	1	0	0	0	1	0	0	0	2	0	0	2	0	0	2	1	0	0	0	0	1	0	0	2	1
531	1	1	0	0	0	0	1	0	1	1	1	1	2	0	0	0	2	1	1	1	2	0	0	0	0	1	1	0	1	1	1	1	1	0	0	1	1	1	0	1	1	0	0	0	0	0	0	2	0
532	0	0	0	0	0	0	2	0	0	0	2	1	1	0	0	0	0	0	0	2	2	0	0	0	0	0	2	0	0	2	1	0	2	0	0	1	1	0	1	2	1	0	0	0	0	1	0	1	1
533	0	2	1	0	0	0	0	0	2	1	0	0	0	0	0	0	1	0	0	2	2	0	0	0	0	1	2	0	0	2	0	0	2	1	0	1	2	0	0	2	2	1	1	0	1	1	0	2	0
534	0	1	0	0	0	0	2	0	0	0	0	1	0	0	0	0	1	0	0	2	2	0	1	1	1	0	2	2	2	2	0	0	2	0	0	2	1	0	1	0	0	0	1	0	0	1	0	1	1
535	1	2	1	0	0	0	1	0	0	0	1	0	0	0	0	0	2	0	0	2	2	0	0	0	0	0	1	0	0	2	0	1	2	1	1	2	2	1	0	1	1	0	0	0	1	0	0	1	1
536	1	0	0	0	0	0	2	1	2	1	0	0	0	0	0	0	0	1	1	1	1	0	0	0	0	1	1	2	2	0	2	2	2	0	1	2	1	1	0	2	2	1	2	0	1	0	0	1	1
537	1	1	0	0	0	0	2	0	1	1	0	0	1	0	0	0	1	1	2	0	1	0	1	1	1	1	2	0	0	2	1	0	0	0	0	1	0	0	1	1	1	0	0	0	0	1	0	1	1
538	1	1	1	1	0	1	0	0	2	2	0	0	0	0	0	0	1	0	1	1	2	1	0	0	1	0	1	1	1	1	0	2	2	0	0	0	1	0	2	0	0	0	1	0	1	1	0	1	1
539	1	2	0	0	0	0	1	0	2	1	0	0	0	0	0	0	2	0	0	2	2	0	2	0	0	0	1	0	0	1	1	2	2	0	0	0	1	0	1	1	1	0	0	0	1	1	0	2	0
540	0	2	0	0	0	0	0	0	2	1	0	0	1	0	0	0	1	2	1	0	1	0	1	0	0	0	1	0	1	0	1	0	2	2	2	2	2	0	0	2	2	0	2	0	1	1	1	0	2
541	1	1	0	0	0	0	2	1	1	1	0	1	1	0	0	0	1	2	2	0	0	0	1	1	1	0	2	0	0	1	2	0	2	1	1	2	0	0	2	0	0	1	1	0	0	0	0	2	0
542	0	1	0	0	1	1	1	0	2	2	0	0	0	0	0	0	0	2	2	0	0	0	0	0	0	0	1	1	1	1	2	0	2	1	0	1	1	0	2	0	0	0	0	0	0	1	1	0	2
543	0	1	0	0	0	0	1	0	2	1	0	1	2	0	0	1	2	1	1	1	1	0	1	1	1	1	2	0	0	2	1	1	0	0	0	1	2	1	0	2	1	0	1	0	1	0	0	2	0
544	0	1	0	0	0	0	2	1	1	1	1	0	0	0	0	0	1	1	0	2	2	0	0	0	0	0	1	0	0	2	1	0	0	0	0	1	1	0	0	1	1	1	1	1	1	1	0	2	1
545	1	2	0	0	0	0	1	0	1	0	0	0	0	0	0	0	1	1	0	1	1	0	1	1	0	1	1	0	1	1	1	0	1	0	0	2	2	1	0	1	1	1	1	0	0	1	0	2	0
546	1	0	0	0	1	1	1	0	1	1	0	0	0	0	0	0	2	1	0	2	2	0	0	0	0	1	2	0	0	2	1	1	2	0	0	2	1	0	1	0	0	0	1	0	0	0	1	0	2
547	0	1	0	0	1	1	1	0	2	1	0	0	0	0	0	0	1	0	0	2	2	0	0	0	0	2	1	0	1	1	0	1	2	0	0	1	2	0	0	2	2	0	0	0	0	0	0	1	0
548	0	2	0	0	0	0	1	0	2	0	0	0	0	0	0	0	1	0	0	2	2	0	0	0	0	0	1	0	0	2	0	0	0	0	0	2	1	0	1	0	0	0	0	0	0	1	0	1	2
549	0	2	0	0	0	0	2	0	1	1	1	0	0	0	0	0	1	0	0	2	2	0	0	0	0	0	1	1	1	1	0	1	0	0	0	2	1	0	1	1	1	0	0	0	0	1	0	2	1
550	1	1	0	0	0	0	1	0	1	1	1	0	0	0	0	0	1	2	1	0	1	0	1	0	0	1	1	0	0	1	2	0	1	0	0	1	1	1	0	0	0	1	1	0	1	1	0	0	1
551	0	1	0	0	1	1	1	0	1	1	0	0	1	1	1	1	1	1	1	1	1	0	1	0	1	1	1	0	0	1	1	1	1	1	1	1	1	0	0	1	1	0	0	0	0	0	0	2	0
552	0	1	0	0	0	0	2	0	1	0	1	1	1	0	0	0	2	0	0	2	2	0	0	0	0	1	1	0	1	1	0	0	1	0	0	0	1	0	2	0	0	0	0	0	0	0	0	1	1
553	0	1	0	0	0	0	2	1	1	1	0	0	0	0	0	1	0	1	1	0	0	0	0	0	0	1	1	0	1	1	1	0	1	1	1	2	1	0	0	0	0	0	0	0	0	0	1	1	2
554	1	1	0	0	0	0	1	1	2	2	0	1	1	0	0	0	1	1	1	1	2	0	1	0	0	2	1	0	1	0	1	2	1	0	0	1	1	0	0	1	1	0	0	1	0	0	0	1	1
555	1	0	0	0	1	1	1	1	2	2	0	1	1	0	0	0	1	2	2	0	0	0	0	0	1	1	2	0	0	1	2	1	2	2	0	1	1	0	0	1	1	0	0	0	1	1	0	2	1
556	1	2	0	0	0	0	1	1	2	2	1	0	0	0	0	0	1	1	1	1	2	1	0	0	1	0	2	0	0	2	0	1	1	0	1	2	1	0	2	0	0	0	0	0	0	1	0	2	0
557	0	1	0	0	0	0	1	0	2	1	0	0	2	0	0	0	0	1	1	0	0	0	0	0	1	1	1	0	1	0	0	1	1	0	0	2	1	0	2	0	0	0	1	0	0	0	0	2	0
558	0	2	0	0	0	0	1	1	2	2	0	0	2	0	0	0	1	0	0	2	2	0	0	0	0	1	2	1	1	1	1	2	1	0	0	2	2	0	0	2	2	1	1	0	1	1	0	2	2
559	0	1	2	0	0	0	2	1	1	1	1	0	1	0	0	0	1	1	2	0	1	0	0	0	0	1	2	1	1	1	1	2	1	0	1	2	2	1	0	2	1	0	0	1	0	1	0	2	0
560	0	1	0	0	0	0	1	0	1	1	1	0	1	0	0	0	2	1	1	1	2	1	0	0	0	1	1	0	0	0	1	1	1	0	0	1	0	2	0	0	0	0	0	0	1	1	0	2	1
561	1	2	1	0	0	0	0	0	2	1	0	0	0	0	0	1	2	0	0	2	2	0	0	0	0	0	1	0	1	1	1	1	1	0	0	1	1	1	0	0	0	0	0	0	0	0	1	0	2
562	0	0	0	0	1	1	1	1	2	2	0	0	1	0	0	0	2	0	0	2	2	0	0	0	0	2	2	0	1	0	1	1	1	0	0	1	1	0	0	2	2	1	1	1	2	0	0	1	1
563	0	1	0	0	0	0	2	0	1	1	0	0	0	0	0	0	1	0	0	2	2	0	0	0	0	0	1	0	2	0	0	2	1	0	0	2	2	0	1	1	1	0	0	1	1	1	0	0	2
564	0	1	0	0	0	0	1	0	0	0	1	1	1	0	0	0	2	1	1	1	2	0	0	0	1	1	1	0	0	1	0	2	2	0	1	2	1	0	1	1	1	0	1	0	0	1	0	2	0
565	0	1	0	0	0	0	1	0	2	2	0	0	1	0	0	1	2	1	1	1	1	0	0	0	0	2	2	1	1	1	2	2	2	0	0	1	2	0	2	0	0	0	0	0	2	1	0	1	1
566	0	2	0	0	0	0	1	0	1	1	1	0	2	0	0	0	1	0	0	2	2	0	0	0	0	0	1	0	1	1	0	0	2	0	0	2	1	1	0	0	0	0	0	1	0	1	1	1	1
567	0	2	0	0	0	0	1	0	2	1	0	0	1	1	1	1	2	2	1	1	1	1	0	0	0	1	1	0	1	1	0	1	1	1	1	2	1	0	0	1	1	0	0	0	0	1	0	1	1
568	0	0	0	0	0	0	0	0	2	1	0	0	0	0	0	0	1	2	1	0	0	0	1	0	1	0	2	1	1	2	0	1	1	0	0	2	2	0	0	2	2	0	0	0	0	0	0	1	0
569	0	0	0	0	1	1	2	0	1	1	0	0	1	0	0	1	1	2	1	0	2	0	0	0	0	1	1	0	1	1	0	0	1	0	0	1	1	1	0	1	1	0	0	0	1	1	0	1	0
570	1	2	0	0	0	0	2	0	2	1	0	0	0	0	0	0	2	0	0	1	1	0	0	0	0	2	2	1	1	2	1	1	2	2	0	2	2	0	0	2	2	1	1	0	1	0	0	1	0
571	0	1	0	0	1	1	2	0	0	0	1	0	1	0	0	0	1	1	1	1	2	1	1	1	0	0	1	0	2	0	0	0	2	0	0	0	2	0	2	0	0	0	1	0	0	0	0	1	0
572	0	2	1	0	0	0	2	0	1	1	1	0	0	0	0	0	1	1	0	1	1	1	1	1	0	0	0	0	0	1	1	0	2	0	0	0	1	0	1	1	1	0	1	0	1	0	0	2	0
573	0	1	0	0	0	0	0	0	1	0	0	0	1	0	0	0	0	1	1	1	2	0	1	1	1	0	1	0	1	1	1	0	1	1	1	1	2	0	0	2	2	0	0	0	0	2	0	1	1
574	0	2	1	0	0	0	0	0	2	0	0	0	0	0	0	0	2	0	0	2	2	0	0	0	0	0	1	1	1	1	0	0	2	1	1	1	1	2	0	0	0	0	1	0	1	0	0	0	2
575	0	1	0	0	1	1	1	0	2	0	0	0	1	0	0	0	0	0	1	1	2	0	1	0	1	0	2	1	1	2	0	0	2	1	0	1	1	1	0	0	0	0	1	0	1	1	0	0	0
576	1	0	0	0	0	0	1	0	1	1	0	0	1	0	0	0	2	2	1	1	2	0	0	0	1	1	0	1	1	0	1	2	1	0	0	1	1	0	1	1	1	0	0	0	0	1	0	2	0
577	0	1	0	0	0	0	0	0	2	1	1	1	2	0	0	0	1	1	1	1	2	0	1	0	0	1	2	0	0	2	1	2	1	0	1	2	1	0	2	1	0	0	0	1	0	1	0	1	0
578	1	0	0	0	2	2	1	1	2	1	0	0	2	0	0	0	2	2	1	1	1	0	0	0	0	1	1	1	1	1	2	0	1	1	0	1	1	1	0	1	1	0	1	0	1	1	0	1	1
579	0	1	0	0	0	0	1	0	2	1	0	1	2	0	0	0	1	0	0	2	1	0	0	0	0	1	2	1	1	2	1	0	1	1	0	2	1	0	0	0	0	0	0	0	0	0	0	2	0
580	1	2	0	0	0	0	2	0	1	1	1	0	0	0	0	0	1	0	0	2	2	0	1	0	0	1	2	0	0	1	1	1	1	0	0	1	1	1	0	1	1	0	0	0	0	1	0	1	1
581	1	1	0	0	1	1	1	0	1	1	1	0	0	0	0	0	1	0	0	2	2	0	0	0	1	0	2	0	0	2	0	0	1	1	0	1	2	0	2	0	0	0	0	0	0	0	0	1	1
582	0	1	0	0	0	0	1	0	1	1	0	0	1	0	0	0	1	0	0	2	2	0	0	0	1	0	2	0	0	2	0	0	1	2	0	1	1	0	0	1	1	0	1	0	1	0	0	1	1
583	0	1	0	0	0	0	1	0	1	1	0	1	2	0	0	0	1	2	0	1	1	0	0	0	0	1	2	1	1	2	1	0	1	0	0	2	0	1	0	1	1	0	0	1	0	0	0	2	0
584	1	2	0	0	0	0	1	0	1	1	0	0	0	0	0	0	1	2	1	0	1	1	0	0	0	2	2	0	0	2	1	0	2	0	0	2	2	0	0	1	1	0	1	0	0	0	0	2	1
585	0	1	0	0	1	1	2	1	1	1	1	0	0	0	0	0	2	0	0	2	2	0	0	0	0	1	2	2	2	2	0	1	2	1	0	0	2	1	0	1	1	2	2	0	0	0	1	1	2
586	1	0	0	0	0	0	0	0	2	2	0	1	1	0	0	0	0	1	0	0	0	0	1	0	0	0	2	0	0	2	0	2	2	0	0	1	2	0	1	1	1	0	1	0	1	2	1	1	1
587	0	2	0	0	0	0	2	0	0	0	1	2	2	1	1	1	2	2	1	1	2	0	0	0	0	0	1	0	0	2	0	1	2	0	1	2	1	0	0	2	2	0	0	0	0	1	2	0	2
588	1	0	0	0	0	0	2	0	1	1	1	0	0	0	0	0	1	0	0	2	1	0	0	0	0	1	2	1	1	2	1	2	2	0	0	0	2	0	0	1	1	1	1	1	2	1	0	2	0
589	0	0	0	0	1	1	2	0	1	0	0	0	1	0	0	0	1	1	0	2	2	1	1	1	0	0	2	0	0	2	1	0	1	1	1	1	1	0	0	2	2	0	1	0	1	0	0	1	0
590	1	0	1	0	0	0	1	0	2	1	0	0	1	0	0	0	0	2	0	1	1	0	1	0	0	0	2	0	0	2	0	1	1	1	1	1	2	0	1	1	1	0	0	0	0	1	2	0	2
591	0	0	0	0	2	2	2	0	1	0	1	0	1	0	0	0	1	0	0	2	2	0	1	1	1	1	1	0	0	1	1	1	1	1	1	1	1	0	1	0	0	0	1	0	1	1	0	1	0
592	1	1	0	0	1	1	2	0	0	0	1	1	1	0	0	0	2	1	1	1	2	0	0	0	0	2	0	1	2	0	1	2	1	0	0	1	0	0	2	0	0	1	1	0	0	1	0	1	1
593	0	1	1	0	0	0	2	1	1	1	0	0	0	0	0	0	1	1	1	1	2	0	0	0	0	1	1	0	0	1	1	0	0	0	0	2	1	0	0	2	2	0	0	1	0	1	0	2	0
594	0	2	0	0	0	0	2	1	1	1	0	1	1	0	0	0	2	0	0	2	2	0	1	0	1	1	2	0	0	2	1	1	2	0	0	1	1	1	0	1	1	0	1	0	0	0	0	1	0
595	0	1	1	0	0	0	0	0	2	1	0	1	0	0	0	0	0	2	0	1	1	0	0	0	1	1	2	0	0	0	1	0	2	1	1	2	1	0	0	1	1	0	0	0	0	1	0	1	1
596	0	0	1	0	1	1	1	1	2	2	0	0	1	0	0	0	1	0	0	1	1	1	0	0	1	0	2	2	1	1	1	2	1	0	0	1	2	0	0	1	1	0	0	0	0	1	0	0	2
597	1	1	1	0	0	0	1	0	1	1	1	0	1	0	0	0	0	0	0	2	2	0	0	0	0	0	2	0	0	2	1	1	1	0	1	1	1	1	1	1	1	0	0	0	0	0	1	0	2
598	1	1	0	0	0	0	1	0	1	1	1	0	0	0	0	0	2	1	1	1	1	0	0	0	0	2	2	0	0	1	1	0	1	1	1	2	1	0	0	1	1	1	2	0	1	0	0	1	1
599	0	1	0	0	0	0	1	0	2	2	0	1	1	0	0	0	2	0	0	2	2	0	0	0	0	1	1	0	0	0	1	2	1	0	0	2	1	0	2	0	0	0	0	0	1	1	0	2	1
600	0	0	0	0	2	2	2	1	1	1	1	0	1	0	0	0	2	0	0	2	2	0	0	0	1	2	1	0	0	0	1	0	1	0	0	1	1	0	0	0	0	1	1	0	1	0	0	2	0
601	1	2	0	0	0	0	1	0	1	1	1	0	1	0	0	0	1	1	0	2	2	0	1	0	1	0	1	0	2	0	0	1	1	0	0	2	1	1	0	1	1	0	0	0	0	2	0	2	1
602	1	1	0	0	0	0	2	1	1	1	0	0	0	0	0	1	1	1	0	2	2	0	0	0	0	1	1	0	0	2	0	2	2	0	1	2	2	0	1	1	1	0	1	0	0	1	0	2	0
603	0	1	0	0	0	0	0	0	2	2	0	0	0	0	0	0	2	2	1	1	1	0	0	0	0	1	1	1	2	0	1	0	1	0	0	1	1	1	0	0	0	0	0	0	0	1	0	1	1
604	1	1	0	0	1	1	1	0	1	1	1	1	1	0	0	0	2	0	0	2	2	1	0	0	0	2	2	0	0	2	0	0	1	0	0	1	1	1	0	2	2	1	1	0	0	2	0	2	2
605	0	2	1	0	0	0	1	0	2	1	0	0	1	0	0	1	0	1	1	1	2	0	1	0	0	1	2	1	1	1	2	2	2	0	0	1	1	1	0	1	1	0	1	0	1	1	0	1	1
606	1	2	0	0	0	0	2	0	0	0	2	0	1	0	0	0	1	0	1	1	2	0	0	0	0	0	0	0	1	1	0	2	2	0	0	1	2	1	0	2	1	0	0	0	0	1	0	1	0
607	0	2	0	0	0	0	0	0	2	1	0	0	0	0	0	0	1	1	0	1	2	0	0	0	0	1	0	0	0	0	1	1	1	0	0	1	2	0	0	2	2	0	0	0	0	2	0	1	0
608	0	0	1	0	1	1	2	0	1	1	0	0	1	1	1	1	1	0	1	1	2	0	0	0	0	2	1	1	1	1	1	1	2	0	0	1	0	0	1	0	0	0	0	0	1	0	0	2	0
609	1	1	0	0	0	0	2	0	0	0	0	0	0	0	0	0	1	1	1	1	1	0	0	0	0	1	1	1	2	0	1	0	1	0	0	2	1	1	0	1	1	0	1	0	0	0	0	2	0
610	1	1	0	0	0	0	1	1	2	1	0	0	0	0	0	0	1	0	0	2	2	0	0	0	0	1	2	0	1	1	1	0	1	0	0	2	1	1	1	1	1	1	1	0	0	2	0	1	1
611	0	1	0	0	0	0	0	0	2	2	0	2	2	0	0	0	2	0	0	2	2	0	0	0	0	2	2	0	0	1	1	0	2	0	0	1	2	0	1	1	1	0	0	0	1	1	0	1	1
612	1	2	0	0	0	0	1	0	0	0	0	0	1	0	0	0	1	0	0	2	2	0	0	0	0	1	2	0	1	1	0	1	1	0	0	1	0	0	1	0	0	0	1	0	1	0	0	0	2
613	0	1	0	0	0	0	2	0	1	0	0	0	0	0	0	0	1	0	0	2	2	0	0	0	1	2	1	1	0	1	2	1	2	0	1	2	1	0	0	1	1	1	1	1	1	0	0	1	1
614	0	1	0	0	0	0	2	0	0	0	0	0	1	0	0	0	1	1	1	1	2	0	0	0	0	1	1	0	0	1	1	0	1	1	0	2	1	0	1	1	1	0	1	0	1	0	0	1	1
615	1	1	0	0	0	0	2	1	1	1	0	0	0	0	0	0	1	0	0	2	2	0	0	0	1	1	1	1	1	1	0	2	2	0	0	1	1	0	2	0	0	1	2	0	1	0	0	2	1
616	0	2	0	0	1	1	0	0	2	2	0	2	2	0	0	0	1	1	1	1	1	0	0	0	0	1	1	0	2	0	0	0	1	1	0	2	1	0	0	2	2	0	1	0	0	1	0	2	0
617	1	1	0	0	0	0	2	0	0	0	1	1	1	0	0	0	1	1	2	0	1	0	0	0	0	2	2	0	0	2	1	1	1	0	0	1	1	0	2	0	0	0	0	0	0	0	1	0	2
618	1	2	1	0	0	0	1	0	1	0	1	0	0	0	0	0	2	2	1	1	1	0	0	0	0	1	2	0	0	2	2	1	2	0	0	1	1	0	1	1	1	0	0	0	0	1	0	2	0
619	0	2	0	0	0	0	1	0	2	1	0	0	0	0	0	0	1	1	0	2	2	0	0	0	0	2	2	1	1	1	2	0	2	0	0	2	1	1	0	1	1	0	1	0	1	0	0	1	2
620	1	1	0	0	0	0	2	0	0	0	2	0	0	0	0	0	2	2	1	1	1	0	1	0	0	1	2	0	1	0	1	1	2	2	0	2	1	1	1	1	0	0	0	0	0	1	0	1	1
621	0	2	0	0	0	0	0	0	2	1	1	0	0	0	0	0	2	0	0	2	2	0	0	0	0	1	2	0	0	2	0	0	1	0	0	1	1	0	1	2	1	0	0	0	0	1	0	2	1
622	0	0	0	0	1	1	2	1	1	1	0	0	0	0	0	1	1	2	2	0	1	0	0	0	1	2	2	1	1	2	1	0	1	2	1	1	1	0	0	1	1	0	1	0	1	0	1	0	2
623	1	1	0	0	0	0	1	0	1	1	2	0	0	0	0	0	1	0	0	2	2	0	0	0	0	1	2	0	0	2	0	0	2	2	2	2	1	0	1	1	1	1	1	0	0	2	0	1	1
624	1	0	0	0	0	1	1	0	1	1	2	0	0	0	0	0	1	0	0	2	2	0	0	0	1	2	2	0	0	2	1	0	2	1	0	1	1	0	0	2	2	0	0	0	1	0	0	1	0
625	1	0	0	0	1	1	2	0	0	0	0	1	1	0	0	0	2	0	0	2	2	0	0	0	0	0	1	0	0	1	0	1	1	2	1	2	1	1	0	2	2	0	0	0	0	0	1	1	2
626	0	2	0	0	0	0	1	0	1	1	0	0	1	0	0	0	1	0	0	2	2	0	0	0	0	1	1	1	1	1	1	0	1	1	1	1	1	0	0	1	1	0	0	0	0	0	0	1	1
627	1	0	0	0	0	0	1	0	1	1	1	0	0	0	0	0	1	1	1	1	1	0	0	0	0	1	2	0	0	2	0	0	2	0	0	1	1	0	0	2	2	0	1	0	0	1	0	0	2
628	1	1	0	0	1	1	0	0	2	1	0	0	0	0	0	0	1	1	1	1	1	0	0	0	0	1	2	0	0	2	0	0	1	1	0	2	1	0	0	0	0	0	1	0	1	0	0	2	0
629	0	2	0	0	0	0	0	0	2	0	1	0	0	0	0	0	2	1	1	1	2	0	0	0	0	0	0	1	1	0	1	0	1	0	0	2	1	0	0	1	1	0	0	1	0	1	1	0	2
630	1	2	0	0	0	0	1	0	1	1	0	0	0	0	0	0	0	2	0	1	1	0	0	0	0	0	2	0	0	2	0	0	2	0	0	1	1	0	1	1	1	0	0	0	1	1	1	0	2
631	0	2	0	0	0	0	1	0	1	1	0	1	1	0	0	0	2	1	1	1	1	0	0	0	0	1	2	1	1	2	0	0	0	0	0	2	0	1	0	0	0	0	2	0	1	1	0	2	0
632	0	2	0	0	0	0	1	1	2	2	1	0	0	0	0	0	2	1	1	1	1	0	0	0	0	1	0	1	1	0	1	0	1	0	0	1	1	1	1	1	0	0	0	0	0	0	0	0	2
633	1	0	0	0	0	0	1	0	1	0	1	1	1	0	0	0	1	1	2	0	1	0	1	0	0	1	2	0	0	2	0	1	2	0	0	0	1	0	0	2	2	0	1	0	1	1	1	0	2
634	1	1	0	0	0	0	2	0	1	1	0	0	1	0	0	0	1	2	2	0	1	0	0	0	0	0	1	1	2	1	0	0	0	0	0	2	2	0	0	2	2	0	1	0	1	0	0	0	2
635	0	1	0	0	0	0	1	1	2	2	0	0	2	0	0	1	1	0	0	2	2	0	0	0	0	1	1	0	0	1	1	1	2	1	0	2	2	0	1	1	1	0	0	0	0	0	0	1	1
636	1	2	0	0	0	0	1	0	2	0	0	0	1	0	0	0	1	1	0	1	1	0	1	1	1	1	2	0	0	2	2	0	2	0	0	2	0	0	2	1	0	1	1	1	2	1	0	2	0
637	0	1	0	0	0	0	0	0	2	2	0	0	0	0	0	0	1	1	0	1	1	0	1	0	0	1	2	1	1	2	1	1	1	0	1	1	1	0	0	1	1	0	0	0	0	1	0	2	0
638	0	0	0	0	0	0	0	0	2	2	0	1	2	0	0	0	1	2	1	0	0	0	0	0	0	1	0	1	2	0	1	0	1	0	0	2	0	0	2	0	0	0	0	0	0	1	0	2	0
639	0	0	0	0	0	0	0	0	2	1	0	1	1	0	0	0	0	2	1	1	2	0	1	0	0	1	1	1	1	1	2	0	1	0	0	2	1	1	0	0	0	0	0	0	0	1	1	1	1
640	0	0	0	0	1	1	1	0	2	2	0	0	0	0	0	0	1	1	0	2	2	0	1	0	0	1	2	1	1	2	0	0	1	0	0	0	1	1	0	1	1	0	0	1	0	1	0	2	0
641	1	2	0	0	0	0	2	0	0	0	2	2	2	1	1	1	1	0	0	2	2	0	1	0	1	0	1	0	1	0	1	0	1	0	0	2	1	1	0	0	0	1	1	1	2	0	0	2	1
642	1	2	0	0	1	1	0	0	2	2	0	1	0	0	0	0	1	0	1	1	2	0	0	0	0	1	1	0	0	1	0	0	2	1	0	1	1	1	0	1	1	0	0	1	0	1	0	0	2
643	0	2	0	0	0	0	1	0	0	0	1	1	1	1	1	1	1	1	1	1	2	0	0	0	1	0	2	0	0	1	1	0	2	2	2	2	1	1	1	2	0	1	1	0	1	0	0	2	1
644	0	1	0	0	0	0	1	0	1	1	0	1	1	0	0	0	0	1	0	1	0	0	0	0	1	0	2	0	0	2	0	1	1	0	0	1	2	0	2	0	0	0	1	0	1	1	0	1	1
645	1	1	0	0	0	0	1	0	1	1	0	0	0	0	0	0	1	2	1	0	1	0	0	0	0	2	0	0	0	0	1	0	0	0	0	2	2	0	0	2	2	0	1	0	1	0	0	2	0
646	0	2	0	0	0	0	1	0	1	1	0	0	1	0	0	0	2	2	1	1	2	0	1	0	1	1	1	0	0	1	0	1	1	1	1	2	1	0	2	1	0	0	1	0	0	0	0	1	1
647	1	2	0	0	0	0	2	1	1	1	0	0	0	0	0	0	0	0	1	1	2	0	1	0	0	0	1	2	2	0	2	1	2	0	1	2	2	0	1	1	1	0	1	0	1	0	1	0	1
648	0	0	1	0	0	0	1	1	2	1	0	1	1	0	0	0	0	0	1	1	2	0	0	0	0	1	2	1	1	2	0	0	2	0	0	2	1	0	0	1	1	0	0	0	0	1	0	0	2
649	1	1	0	0	0	0	0	0	2	2	0	0	2	0	0	0	1	1	2	0	2	0	0	0	0	1	1	0	0	2	1	0	0	0	0	2	1	1	0	1	1	0	0	0	1	1	0	2	0
650	1	2	1	0	0	0	2	0	0	0	2	1	1	0	0	0	1	0	1	1	2	0	1	0	1	0	1	1	1	1	1	0	0	0	1	2	2	0	0	2	2	1	1	0	0	2	0	0	1
651	0	2	0	0	0	0	0	0	1	0	1	0	0	0	0	0	1	1	0	1	1	1	0	0	0	0	1	1	1	1	2	1	1	1	2	2	1	1	0	1	1	1	1	0	1	0	0	0	2
652	1	1	0	0	0	0	1	1	2	1	0	2	2	0	0	0	1	1	1	1	1	0	0	0	0	1	1	1	0	1	2	1	0	0	0	2	1	1	0	1	1	0	0	1	0	1	0	2	1
653	1	1	0	0	0	0	2	1	1	1	1	1	1	0	0	0	0	1	1	1	1	1	0	0	0	1	1	0	2	0	0	0	1	1	1	2	2	0	1	1	1	0	0	0	0	1	1	1	1
654	0	1	0	0	0	0	1	0	2	1	0	1	2	0	0	1	1	0	0	2	2	0	0	0	1	0	1	0	2	0	0	0	1	1	1	2	2	0	1	1	1	0	0	0	0	0	0	1	1
655	1	0	0	0	0	0	1	0	1	0	0	0	0	0	0	0	2	1	1	1	1	0	0	0	0	0	1	1	1	1	1	1	1	1	1	1	2	1	0	1	1	1	1	0	1	0	0	0	1
656	1	1	0	0	0	0	0	0	2	1	0	0	0	0	0	0	0	1	0	2	2	0	1	1	1	0	1	0	0	1	1	0	2	2	2	2	1	0	1	1	1	0	1	0	0	1	0	1	1
657	0	2	0	0	0	0	1	1	2	2	0	0	1	0	0	0	2	1	1	1	2	1	0	0	0	2	2	0	0	2	1	0	2	1	1	1	1	1	0	2	1	0	0	0	0	0	0	2	1
658	0	2	0	0	0	0	1	0	2	1	0	0	0	0	0	0	1	1	0	1	1	0	0	0	0	1	1	2	2	1	1	0	2	0	0	1	1	0	0	2	2	0	0	0	0	0	0	1	1
659	0	1	0	0	0	0	0	0	2	0	1	0	0	0	0	0	2	0	0	2	2	0	0	0	0	1	2	1	1	1	2	0	2	0	0	0	1	0	1	1	1	0	2	0	1	1	0	1	1
660	1	1	0	0	0	0	0	0	2	2	0	0	0	0	0	0	2	1	1	1	2	0	1	0	0	1	0	0	1	1	0	0	1	1	0	1	1	0	0	1	1	1	1	0	0	1	1	1	1
661	1	2	1	0	0	0	1	0	2	1	0	0	0	0	0	1	0	2	2	0	0	0	0	0	0	0	2	0	1	1	1	1	2	2	0	1	2	0	0	1	1	0	1	0	1	0	0	2	0
662	0	0	0	0	0	0	2	1	1	1	0	0	0	0	0	0	0	2	2	0	0	0	0	0	0	2	2	0	0	2	1	1	1	0	0	2	0	1	1	0	0	0	0	0	0	0	0	0	1
663	1	2	0	0	0	0	2	1	1	1	1	1	1	0	0	0	2	0	0	2	2	0	1	1	1	1	2	0	0	0	0	1	1	0	0	1	0	1	1	0	0	1	1	0	1	0	0	1	0
664	1	2	0	0	0	0	2	0	0	0	0	0	2	0	0	1	1	2	1	0	1	0	0	0	0	0	2	0	1	0	1	0	0	0	0	2	1	0	1	1	1	0	0	0	0	0	0	1	1
665	0	1	0	0	0	0	0	0	2	2	0	2	1	0	0	0	1	0	0	2	2	0	0	0	0	1	1	0	0	1	0	1	2	0	0	1	1	1	0	0	0	1	1	1	0	1	0	0	2
666	0	1	0	0	0	0	1	0	2	2	0	1	1	0	0	0	1	1	1	1	1	0	0	0	0	1	2	0	0	1	2	0	2	0	0	2	2	0	1	1	1	0	1	0	1	0	0	1	1
667	0	2	0	0	0	0	1	0	1	1	0	0	0	0	0	0	1	0	0	2	2	0	1	0	0	0	1	1	1	1	1	1	1	0	0	1	2	0	2	0	0	1	1	0	1	0	0	0	1
668	1	0	0	0	0	0	2	1	1	1	1	0	0	0	0	0	1	0	0	2	2	1	1	0	0	1	1	1	1	1	1	2	1	0	0	2	1	0	0	0	0	0	1	0	1	0	1	0	2
669	0	0	0	0	0	1	2	0	0	0	0	0	1	0	0	0	1	1	1	1	1	0	0	0	1	0	1	1	2	1	0	0	1	1	1	2	1	0	0	0	0	1	1	0	1	1	0	2	0
670	1	0	0	0	1	1	0	0	2	2	0	0	1	0	0	0	2	1	0	2	1	0	0	0	0	1	2	0	0	2	0	0	1	1	1	2	2	0	0	2	2	0	0	1	1	2	0	1	0
671	0	1	0	0	1	1	1	1	2	2	1	0	0	0	0	0	0	0	0	2	2	0	0	0	0	1	1	0	1	2	0	2	1	0	0	2	0	1	1	0	0	0	0	0	0	0	1	1	1
672	1	2	1	0	0	0	2	0	1	0	0	0	0	0	0	0	1	2	1	0	1	0	1	0	0	2	1	1	1	1	1	1	1	0	0	2	0	0	1	0	0	0	0	0	0	0	0	2	1
673	1	2	0	0	0	0	1	0	0	0	0	1	2	0	0	0	1	0	0	2	2	0	1	1	1	1	2	0	0	2	1	1	1	1	1	2	1	0	1	1	1	1	2	0	1	0	0	2	0
674	0	2	1	0	0	0	1	1	2	2	0	0	0	0	0	0	1	1	2	0	1	0	0	0	0	1	2	0	0	2	1	2	2	0	0	1	2	1	0	2	1	0	0	0	0	1	0	1	1
675	1	2	0	0	0	0	1	0	1	1	1	1	2	0	0	1	2	0	0	1	1	0	0	0	0	2	2	0	0	1	1	0	0	1	0	1	1	0	1	1	1	1	1	0	1	0	0	0	2
676	0	2	0	0	0	0	0	0	2	2	0	1	0	0	0	0	1	0	1	1	2	0	0	0	0	0	0	0	0	1	1	0	2	1	0	1	2	0	2	0	0	0	0	1	1	2	0	1	2
677	1	1	0	0	0	0	1	0	0	0	1	0	0	0	0	0	0	0	0	2	2	1	0	0	0	1	2	0	0	1	1	1	2	0	1	2	1	0	2	1	0	0	0	0	1	1	0	1	1
678	0	1	1	1	1	2	1	0	1	1	0	0	0	0	0	0	1	1	1	1	1	0	0	0	0	1	1	1	1	1	2	1	1	0	0	1	0	0	1	1	1	1	1	0	0	0	0	1	1
679	1	0	0	0	1	1	0	0	2	2	0	0	1	1	1	1	0	2	1	0	0	0	0	0	0	1	0	1	0	0	2	0	1	0	0	1	1	1	1	1	1	1	1	1	1	0	1	2	1
680	1	2	0	0	0	0	0	0	2	1	0	1	0	0	0	0	1	1	1	1	1	0	0	0	0	2	2	0	0	2	1	0	1	0	0	2	1	0	0	1	1	0	1	0	1	0	0	2	1
681	1	1	0	0	0	0	1	1	2	2	0	1	1	0	0	0	0	0	0	2	2	0	1	0	0	0	1	0	0	0	1	1	1	0	0	1	1	0	1	0	0	0	0	0	0	0	0	1	1
682	1	1	0	0	1	1	0	0	2	2	0	1	1	0	0	0	1	2	1	0	1	0	0	0	0	1	1	0	1	1	0	0	1	0	0	1	1	2	0	0	0	0	1	0	1	0	0	1	1
683	0	1	0	0	0	0	0	0	2	0	0	0	1	1	1	1	1	2	2	0	1	0	1	1	1	2	2	1	1	2	1	0	1	0	0	1	1	1	0	1	1	0	1	0	1	1	0	2	0
684	1	0	1	0	0	0	2	1	2	2	0	1	1	0	0	0	1	1	1	1	2	0	0	0	0	0	1	0	1	1	0	1	1	0	0	2	1	0	0	1	1	0	0	0	0	0	0	2	0
685	0	0	0	0	1	1	1	1	2	2	0	0	0	0	0	0	1	0	0	2	2	0	0	0	0	1	0	0	1	0	1	0	0	0	1	2	1	1	0	0	0	0	0	0	0	1	0	2	0
686	1	1	0	0	0	0	2	0	0	0	0	0	1	1	0	0	1	0	0	2	2	0	0	0	0	1	1	1	1	0	2	0	0	1	1	1	2	0	1	1	1	0	1	0	0	1	1	0	2
687	0	1	0	0	0	0	2	0	0	0	2	2	1	0	0	0	2	1	0	2	2	0	0	0	0	1	2	0	0	1	1	2	1	1	1	2	2	0	1	1	1	0	0	1	0	1	0	1	1
688	0	1	0	0	0	0	2	0	0	0	0	0	1	0	0	0	0	0	0	2	2	0	0	0	0	2	2	1	1	1	1	0	0	0	1	2	1	0	1	1	1	0	0	0	0	0	0	2	0
689	1	2	0	0	0	0	2	0	1	0	1	0	1	0	0	0	0	1	1	0	0	0	1	1	0	1	2	1	1	1	2	0	1	0	0	1	2	0	0	2	2	0	0	0	0	1	0	2	1
690	0	1	0	0	0	0	1	0	1	0	1	1	1	0	0	1	2	1	0	2	2	0	1	0	0	1	1	0	0	1	0	2	2	0	0	1	0	0	2	1	0	0	0	0	0	0	0	0	2
691	0	1	0	0	1	1	1	0	1	0	1	0	2	0	0	0	1	1	1	1	2	1	1	0	0	1	1	0	2	0	0	1	2	1	1	2	2	1	0	1	1	0	0	0	0	0	0	2	0
692	1	2	0	0	0	0	1	0	0	0	1	1	1	0	0	0	2	0	0	2	2	0	0	0	0	0	1	1	0	1	2	0	1	1	1	2	1	0	1	1	1	0	1	0	1	0	0	1	1
693	1	1	0	0	0	0	1	0	1	1	1	0	1	0	0	0	1	1	1	1	1	0	0	0	0	0	1	2	2	0	2	0	2	1	2	2	2	1	0	1	1	0	0	0	0	2	0	2	0
694	1	1	0	0	0	0	0	0	2	2	0	1	0	0	0	0	1	2	1	0	2	0	2	0	0	1	0	1	1	0	1	2	2	0	1	2	1	0	0	1	1	0	0	0	0	0	1	1	1
695	0	2	0	0	0	0	2	0	0	0	1	0	1	0	0	1	1	0	1	1	2	0	0	0	0	2	2	1	1	2	1	0	1	0	0	2	1	0	0	1	1	0	1	0	1	0	0	1	1
696	1	0	0	0	1	1	2	0	1	1	1	0	0	0	0	0	1	1	0	1	1	0	1	1	1	2	2	0	0	2	1	0	2	1	1	1	1	0	1	1	1	0	0	0	0	0	0	2	0
697	0	1	0	0	1	1	1	0	2	0	0	0	0	0	0	0	1	1	1	1	1	1	1	1	1	1	1	2	2	2	0	1	2	0	0	1	1	0	1	1	1	1	1	0	1	0	0	2	0
698	1	2	0	0	0	0	1	1	2	2	0	0	0	0	0	0	1	2	1	0	2	0	1	0	1	2	2	0	1	1	1	1	2	0	0	2	1	0	1	2	2	0	1	0	1	1	0	1	0
699	0	2	0	0	1	1	0	0	2	2	0	1	1	0	0	0	1	1	1	1	1	0	0	0	0	2	0	0	0	1	1	1	2	0	0	0	1	0	0	2	2	0	0	0	2	0	0	2	1
700	0	1	1	0	0	0	1	1	2	2	0	0	0	0	0	0	1	1	0	1	1	0	1	0	0	1	2	1	1	2	0	0	2	0	0	1	2	0	1	1	1	1	1	0	0	0	0	0	1
701	1	1	0	0	0	0	2	0	2	1	0	0	0	0	0	0	0	0	0	2	2	0	0	0	0	0	1	1	2	1	0	0	2	1	1	1	2	0	1	0	0	1	1	0	1	0	2	0	2
702	0	0	0	0	0	0	1	0	1	1	0	0	0	0	0	0	1	0	0	2	2	0	0	0	0	0	2	0	0	2	1	2	1	0	0	2	0	0	2	0	0	0	0	0	0	1	0	0	1
703	0	1	0	0	0	0	2	1	1	1	0	0	0	0	0	0	1	1	0	1	1	0	0	0	0	1	0	1	1	1	1	1	1	1	1	2	1	1	0	0	0	1	1	0	1	0	0	2	1
704	1	1	0	0	1	1	0	0	2	1	0	1	1	0	0	0	0	0	1	1	2	1	1	1	1	1	1	2	2	1	1	1	1	0	1	2	1	0	1	1	1	2	2	0	1	0	0	2	0
705	0	1	0	0	0	0	2	1	1	1	0	0	0	0	0	0	1	1	1	1	1	0	0	0	1	2	2	0	0	2	0	1	1	1	1	1	2	1	0	1	1	0	0	0	0	0	0	1	1
706	0	0	0	0	0	0	1	1	2	1	0	0	2	0	0	0	0	2	0	1	1	0	0	0	0	1	2	0	1	1	0	0	0	0	0	1	1	1	0	0	0	1	1	1	0	1	0	1	1
707	0	1	0	0	0	0	1	0	0	0	1	0	0	0	0	0	1	1	2	0	2	2	0	0	0	1	2	0	0	2	1	1	1	1	1	1	2	0	0	2	2	2	2	0	1	0	0	2	0
708	1	2	1	0	0	0	2	0	0	0	1	0	1	0	0	0	1	2	0	0	0	0	0	0	0	1	1	0	0	1	0	1	1	0	0	2	1	0	1	2	1	0	0	0	2	1	2	0	2
709	0	0	0	0	0	0	1	0	2	0	0	1	0	0	0	0	1	0	0	2	2	0	0	0	1	0	1	0	0	1	1	1	1	0	1	1	2	0	0	2	1	0	2	0	1	0	1	1	1
710	0	1	0	0	1	1	0	0	2	0	0	1	1	0	0	0	1	0	0	2	2	0	1	0	0	1	1	1	1	1	0	2	2	0	0	1	0	1	0	0	0	0	2	0	0	1	1	0	2
711	0	1	0	0	0	0	1	0	2	2	0	0	2	0	0	0	1	0	1	1	1	0	0	0	0	2	2	1	1	2	0	0	2	0	0	2	1	1	1	1	0	0	0	0	0	0	0	1	1
712	1	1	0	0	0	0	1	0	1	1	0	0	1	0	0	0	2	2	1	1	1	0	0	0	0	1	1	0	0	2	0	1	2	0	0	1	1	0	1	2	1	1	1	0	0	1	0	2	0
713	1	1	0	0	0	0	2	0	0	0	2	0	0	0	0	0	2	0	0	2	2	0	0	0	0	1	1	2	2	1	1	0	2	1	0	1	1	1	0	0	0	1	1	0	0	0	0	1	1
714	1	2	0	0	0	0	0	0	2	0	1	0	0	0	0	0	1	1	1	1	1	1	1	1	0	0	0	1	1	0	1	0	1	0	0	2	1	0	0	1	1	0	0	0	0	1	1	0	2
715	1	2	0	0	0	0	0	0	2	1	0	0	0	0	0	0	0	2	0	1	1	1	0	0	0	1	1	1	2	0	1	0	1	1	0	1	2	0	1	1	1	0	0	0	0	1	0	2	1
716	1	2	0	0	0	0	1	0	1	0	1	0	0	0	0	0	1	1	1	1	1	0	0	0	0	1	2	0	0	2	1	0	1	1	1	2	1	0	2	0	0	1	1	0	0	1	0	1	1
717	1	1	0	0	0	0	2	1	1	1	1	0	1	0	0	0	1	1	0	1	1	0	1	1	1	1	2	1	1	1	1	1	2	0	0	1	0	0	1	0	0	0	0	0	0	1	0	1	1
718	1	0	0	0	1	1	1	0	2	1	0	0	1	0	0	0	0	1	0	0	0	0	0	0	0	2	1	1	1	0	2	0	1	1	0	2	1	0	1	1	1	0	0	1	0	0	0	2	0
719	1	0	0	0	0	0	2	0	0	0	1	0	2	0	0	1	0	1	1	0	0	0	0	0	0	0	1	0	1	2	0	0	2	1	1	2	1	0	0	1	1	0	0	0	0	1	0	1	1
720	0	1	1	0	0	0	2	0	1	0	0	0	0	0	0	0	0	2	1	0	0	0	0	0	1	0	1	2	2	0	2	1	1	0	0	1	2	0	0	2	2	0	0	0	0	0	0	0	2
721	1	1	0	0	0	0	0	0	2	2	0	0	0	0	0	0	0	1	0	1	1	0	0	0	0	1	1	0	1	1	1	2	2	0	0	1	1	0	0	0	0	0	0	1	0	0	0	1	1
722	1	1	0	0	0	0	1	0	0	0	2	0	0	0	0	0	1	0	0	2	2	0	0	0	1	2	2	0	0	2	0	1	1	2	1	1	1	0	2	1	0	0	0	0	0	0	0	0	2
723	1	0	0	0	0	0	1	0	1	0	1	0	1	0	0	0	2	0	0	2	2	0	0	0	0	1	1	1	1	1	1	0	2	1	1	1	1	1	0	1	1	0	0	1	0	1	0	1	1
724	1	1	0	0	0	0	2	0	0	0	0	0	0	0	0	0	0	1	1	1	2	0	0	0	0	2	2	0	0	2	1	0	0	0	1	2	0	1	1	0	0	0	1	0	1	1	0	1	1
725	0	0	0	0	0	0	0	0	2	2	0	0	0	0	0	0	0	2	2	0	0	0	0	0	0	0	1	1	1	1	1	1	0	0	0	1	1	0	1	2	1	0	0	0	1	1	0	0	2
726	0	1	0	0	1	1	0	0	2	1	0	2	2	1	1	1	1	1	1	1	2	0	0	0	0	0	2	1	1	1	2	1	0	0	0	1	1	0	2	0	0	1	1	0	1	0	0	1	1
727	0	1	0	0	1	1	1	1	2	2	0	0	0	0	0	0	1	1	2	0	1	0	2	0	0	0	1	0	1	1	1	1	1	0	0	2	0	1	0	0	0	0	0	0	0	0	0	2	0
728	1	1	1	1	1	2	0	0	2	1	0	0	0	0	0	0	1	0	0	2	2	0	1	0	0	2	2	0	0	2	1	0	2	1	2	2	2	0	1	1	1	0	1	0	1	1	0	1	1
729	0	2	1	1	0	1	1	0	1	1	1	0	1	0	0	1	1	2	1	0	1	0	0	0	0	2	2	1	1	1	1	1	2	0	0	2	1	0	1	1	1	2	2	0	0	0	1	0	1
730	0	0	1	0	0	0	1	0	2	0	0	0	0	0	0	0	1	1	0	2	2	0	0	0	1	1	2	0	0	1	2	0	2	0	0	2	1	0	0	1	1	0	0	0	0	2	0	2	0
731	0	1	0	0	0	0	0	0	2	1	0	1	1	0	0	0	1	0	0	2	2	0	0	0	1	2	1	0	2	0	0	1	2	0	0	1	2	1	0	0	0	1	1	1	1	0	0	1	1
732	0	2	0	0	0	0	0	0	2	0	0	0	0	0	0	0	2	1	1	1	2	1	0	0	0	1	2	0	0	1	2	1	2	0	0	1	2	0	0	1	1	0	0	0	0	0	0	1	1
733	0	0	0	0	2	2	0	0	2	2	0	0	0	0	0	0	2	1	0	2	2	0	1	1	1	1	1	1	0	1	2	1	1	0	0	2	1	1	0	2	2	1	1	0	1	0	0	2	0
734	1	1	0	0	0	0	2	1	1	1	1	1	2	0	0	0	2	0	0	2	2	0	0	0	0	1	0	2	2	1	2	2	1	0	0	0	1	0	1	2	1	0	0	0	2	2	1	0	1
735	0	1	1	0	0	0	0	0	2	1	0	0	1	0	0	0	2	0	0	2	2	0	0	0	0	0	1	0	1	0	1	1	2	0	0	2	1	0	2	0	0	0	1	0	1	1	0	2	1
736	1	2	0	0	0	0	1	0	1	1	0	1	1	0	0	0	1	1	0	1	1	0	0	0	0	2	1	0	1	1	1	0	2	1	0	1	0	0	1	0	0	0	0	1	0	0	0	2	0
737	1	1	0	0	0	0	1	1	1	1	0	0	0	0	0	0	2	0	0	1	1	1	0	0	0	0	1	0	0	0	1	1	1	0	0	2	1	0	1	1	1	0	0	0	2	0	0	1	1
738	1	1	0	0	0	0	1	0	0	0	1	0	0	0	0	0	1	1	0	1	1	1	0	0	0	2	2	0	0	2	0	0	1	0	0	1	1	0	1	1	1	0	2	0	1	1	0	2	0
739	0	0	0	0	1	1	0	0	2	2	0	1	1	0	0	0	2	1	1	1	2	0	0	0	1	0	1	0	0	1	0	1	1	1	0	1	1	0	1	1	1	0	0	0	0	1	0	2	0
740	1	0	1	0	1	1	2	0	1	0	1	0	0	0	0	0	1	0	0	2	2	0	1	0	1	1	1	0	1	1	1	0	0	0	0	2	0	0	1	0	0	0	1	0	1	0	0	2	0
741	1	1	0	0	0	0	0	0	2	2	0	1	1	0	0	0	1	1	0	1	1	0	0	0	0	2	1	0	2	0	0	0	2	1	0	1	1	0	2	0	0	0	1	0	1	2	0	1	1
742	0	2	0	0	0	0	0	0	1	1	0	0	0	0	0	0	2	0	0	2	2	1	1	1	0	0	1	0	0	1	2	0	2	0	0	1	0	0	2	1	0	0	1	0	1	0	0	1	1
743	1	1	0	0	0	0	2	1	1	1	0	1	2	0	0	0	2	0	0	1	1	0	0	0	0	1	2	0	0	1	1	2	1	0	0	1	1	0	1	1	1	0	0	1	0	1	0	2	1
744	0	2	0	0	0	0	1	1	2	2	0	1	1	0	0	0	2	0	0	2	2	0	0	0	0	1	0	0	1	1	0	1	1	0	0	2	1	1	1	1	0	1	2	0	0	1	0	1	1
745	0	1	0	0	0	0	1	1	2	2	0	0	0	0	0	0	2	1	1	1	2	0	2	1	1	0	1	0	1	0	1	0	1	0	0	1	1	0	1	1	1	1	1	0	1	1	0	1	1
746	0	2	0	0	0	0	2	1	1	1	0	0	0	0	0	0	1	2	0	1	1	0	0	0	0	1	2	0	0	1	1	1	1	0	0	1	0	0	1	1	1	0	0	0	0	1	1	1	1
747	1	2	0	0	0	0	2	1	2	1	0	0	0	0	0	1	1	1	1	1	2	0	0	0	0	1	1	0	1	1	0	1	0	0	0	1	2	0	1	1	1	1	1	0	1	0	0	1	1
748	1	2	0	0	0	0	1	1	2	1	0	1	2	1	1	1	1	1	1	1	2	0	0	0	1	0	1	1	1	1	0	0	1	0	0	1	1	0	1	1	1	0	1	0	1	1	0	2	0
749	1	0	0	0	1	1	1	1	2	2	1	0	0	0	0	0	1	2	1	0	1	0	1	0	1	2	1	0	0	2	0	1	1	1	1	1	2	0	0	1	1	0	2	0	1	1	0	2	0
750	1	1	0	0	0	0	2	1	1	1	1	0	1	0	0	0	1	1	2	0	1	0	1	0	1	2	0	0	1	1	0	0	0	0	0	1	1	0	1	2	1	1	1	1	2	0	0	1	0
751	1	1	1	0	0	0	1	0	2	1	0	0	0	0	0	0	2	0	1	1	2	0	0	0	0	1	1	0	0	2	0	1	1	1	1	1	2	0	2	0	0	0	1	0	1	0	0	2	1
752	1	1	1	0	0	0	1	0	1	1	1	0	0	0	0	0	1	2	1	0	2	0	0	0	0	1	2	0	0	1	1	0	0	0	0	2	2	0	1	1	1	0	1	0	1	0	1	0	2
753	1	2	0	0	1	1	2	0	1	1	0	0	0	0	0	0	1	1	0	1	1	1	0	0	0	0	2	0	0	2	1	0	0	0	0	2	2	0	1	0	0	1	1	1	1	0	0	2	1
754	1	0	1	0	1	1	2	0	1	0	0	0	1	0	0	0	2	2	2	0	0	0	0	0	0	1	2	1	1	2	1	1	2	2	0	1	2	0	0	2	2	2	2	0	0	1	1	1	1
755	1	0	0	0	0	0	1	0	2	0	0	1	1	0	0	0	0	1	0	0	0	1	1	0	0	1	2	1	1	1	2	0	0	1	0	1	1	0	1	2	1	0	0	1	0	1	0	2	1
756	1	2	0	0	0	0	1	0	1	1	1	0	0	0	0	0	0	0	1	1	1	0	1	1	1	1	2	0	0	2	1	2	1	0	0	0	1	0	1	1	1	0	0	0	0	1	0	1	0
757	1	1	1	0	0	0	1	1	1	1	0	0	1	0	0	0	1	0	1	1	2	1	0	0	0	1	2	0	0	2	1	0	1	0	0	2	1	0	1	1	1	1	2	0	0	1	1	0	2
758	0	1	0	0	0	0	2	0	1	1	1	0	0	0	0	0	0	0	1	1	2	0	0	0	1	0	2	1	1	0	2	1	2	0	0	1	1	0	1	2	1	0	0	0	0	0	1	1	1
759	0	0	0	0	0	0	1	0	1	0	1	1	1	0	0	1	1	1	1	1	2	0	0	0	0	0	2	0	1	1	1	1	1	0	0	2	1	0	0	2	2	0	0	0	1	0	0	1	1
760	0	2	1	0	0	0	1	0	2	1	0	0	2	0	0	1	1	0	0	2	2	1	0	0	0	2	2	0	0	2	0	2	1	0	0	1	1	1	0	1	1	0	0	0	0	0	0	1	1
761	0	2	0	0	0	0	1	0	1	1	1	0	0	0	0	0	1	1	1	1	2	0	0	0	0	1	1	1	1	1	1	1	0	0	0	1	2	0	0	1	1	0	0	0	0	1	0	1	1
762	0	1	0	0	0	0	0	0	2	2	0	0	0	0	0	0	0	1	2	0	2	0	0	0	0	1	2	1	1	0	2	2	1	0	1	2	1	0	2	0	0	0	1	0	1	0	0	0	2
763	1	2	0	0	0	0	0	0	2	2	0	0	0	0	0	1	1	0	0	2	2	0	0	0	0	1	2	0	0	2	1	0	1	0	0	2	2	0	0	2	1	0	0	0	0	1	0	2	0
764	1	1	0	0	0	0	0	0	2	2	0	1	1	0	0	0	0	1	1	1	1	0	0	0	0	2	2	0	0	2	0	1	2	0	0	1	1	1	1	1	1	0	1	0	1	0	0	2	0
765	0	2	0	0	0	0	1	0	0	0	1	0	0	0	0	1	0	2	2	0	0	0	0	0	0	1	2	0	0	2	1	1	0	0	0	1	1	0	1	1	1	0	0	0	0	1	0	1	1
766	0	1	0	0	0	0	0	0	2	2	0	1	1	0	0	0	1	0	0	1	1	0	0	0	0	1	2	0	0	1	0	0	2	0	0	1	1	1	0	1	1	0	0	1	0	1	0	1	1
767	0	1	1	0	0	0	2	1	2	1	0	0	1	0	0	0	1	1	1	1	1	1	0	0	0	0	1	0	0	2	1	0	1	1	1	1	1	0	0	1	1	0	0	1	0	0	0	0	1
768	1	1	0	0	0	0	0	0	2	1	0	0	0	0	0	0	1	0	1	1	2	0	0	0	0	0	1	0	2	0	0	0	2	0	0	2	2	0	0	2	2	0	0	0	0	0	0	2	0
769	1	1	0	0	0	0	1	0	2	1	0	1	1	0	0	0	2	0	0	2	2	0	0	0	0	0	0	0	1	1	0	1	1	2	1	2	2	0	1	1	1	0	0	0	0	1	0	1	1
770	0	1	1	1	1	2	0	0	2	2	0	0	0	0	0	0	0	2	1	0	0	0	0	0	0	2	2	0	0	2	1	1	1	0	0	1	1	0	2	0	0	0	1	0	1	1	0	1	0
771	0	0	0	0	0	0	2	0	1	1	1	0	1	0	0	0	0	2	1	0	0	0	0	0	0	1	2	1	1	1	2	2	1	0	0	1	1	0	1	1	1	1	1	1	1	0	0	1	1
772	0	0	0	0	0	0	1	1	1	1	0	0	0	0	0	0	1	1	2	0	2	0	0	0	0	0	2	0	0	1	2	0	1	1	0	2	2	0	1	2	1	0	0	0	0	1	0	2	0
773	0	1	1	1	0	1	0	0	1	0	1	0	0	0	0	0	2	1	1	1	2	0	0	0	0	1	2	0	0	2	1	0	0	1	2	2	1	1	0	1	1	1	1	0	1	0	0	1	1
774	1	2	0	0	0	0	1	1	2	1	0	0	1	0	0	0	0	0	1	1	2	0	0	0	1	1	2	1	1	2	1	1	1	1	2	2	2	0	1	0	0	0	0	0	1	1	0	2	0
775	1	1	0	0	0	1	1	0	2	2	0	2	2	1	1	1	2	1	1	1	2	0	1	1	1	1	0	1	1	1	1	2	2	0	1	2	1	0	0	1	1	0	1	0	2	2	0	2	1
776	0	2	0	0	0	0	1	0	1	0	0	0	1	0	0	0	1	0	0	2	2	1	0	0	0	0	2	0	0	2	0	1	2	0	0	1	0	0	2	0	0	0	0	0	0	1	1	1	1
777	0	1	0	0	1	1	1	0	1	1	0	0	2	0	0	1	0	0	1	1	2	0	0	0	0	1	2	1	1	2	0	1	1	1	2	2	2	0	1	1	1	0	0	0	1	1	2	0	2
778	1	0	0	0	0	0	2	0	1	1	0	0	0	0	0	0	0	1	0	1	1	0	0	0	0	1	1	1	1	1	2	1	1	0	1	1	2	1	0	1	1	0	0	1	0	1	1	0	1
779	1	2	0	0	0	0	2	0	0	0	1	0	0	0	0	0	0	1	2	0	1	0	0	0	0	1	2	0	0	1	1	1	2	0	0	1	1	2	0	0	0	0	1	0	1	1	1	1	1
780	1	1	0	0	0	0	1	0	1	1	0	1	1	0	0	0	2	0	0	2	2	1	0	0	0	2	0	0	1	1	0	1	2	1	0	1	1	1	0	2	1	2	2	0	0	0	0	2	0
781	0	2	0	0	0	0	0	0	2	2	0	1	1	0	0	0	2	2	2	0	1	0	0	0	0	1	0	1	2	0	1	0	2	1	0	1	2	0	1	1	1	0	1	0	1	0	0	1	1
782	1	2	0	0	0	0	2	0	0	0	2	1	1	0	0	0	1	1	0	1	1	0	0	0	0	1	1	0	0	1	0	2	1	0	0	2	1	1	0	0	0	1	1	0	0	0	1	0	2
783	1	2	1	0	0	0	2	1	1	1	1	0	0	0	0	0	1	0	0	2	2	0	0	0	0	2	2	0	0	1	1	1	2	1	0	0	1	0	0	2	2	0	2	0	0	1	0	2	1
784	1	2	0	0	0	0	1	1	2	1	0	1	2	0	0	0	1	1	1	1	1	0	0	0	0	1	1	0	1	0	1	0	2	2	1	1	1	0	0	2	2	0	1	0	1	0	0	2	0
785	0	1	0	0	0	0	2	0	0	0	1	1	1	0	0	0	0	0	0	2	2	1	0	0	0	0	0	1	1	0	1	1	2	1	1	2	1	0	1	1	1	1	1	0	0	1	0	1	0
786	0	0	0	0	1	1	0	0	1	1	0	0	0	0	0	0	1	1	0	1	1	0	0	0	1	1	1	0	0	1	0	0	1	1	1	2	0	0	1	0	0	0	0	0	0	1	0	2	0
787	1	1	0	0	0	0	1	0	1	0	0	0	0	0	0	0	1	0	1	1	2	0	0	0	0	1	1	0	1	1	0	0	2	0	0	2	1	0	0	2	2	1	1	1	1	0	0	0	0
788	0	2	1	0	0	0	0	0	2	2	0	0	0	0	0	0	1	1	0	1	1	0	0	0	0	2	0	2	2	0	2	1	2	1	0	1	1	0	1	1	1	0	1	1	1	1	1	0	2
789	1	2	0	0	0	0	2	0	2	2	0	0	1	0	0	0	0	1	1	1	2	0	0	0	0	1	1	0	1	1	1	2	2	1	1	2	1	1	0	0	0	0	0	0	0	0	0	1	1
790	0	1	0	0	1	1	0	0	2	2	0	1	2	0	0	0	0	0	1	1	2	0	1	0	1	0	2	1	1	2	1	1	0	0	0	2	1	0	1	1	1	0	0	0	1	2	1	0	1
791	1	0	0	0	0	0	1	1	2	1	0	0	0	0	0	0	2	1	1	1	2	0	0	0	0	1	2	0	0	1	2	0	2	2	1	2	1	0	1	2	1	0	0	0	0	0	1	1	1
792	1	2	1	0	0	0	1	0	2	0	0	1	2	0	0	1	1	2	2	0	1	0	0	0	0	1	2	0	0	2	1	1	2	0	0	1	1	1	0	2	1	0	1	0	1	1	0	0	1
793	1	2	0	0	0	0	1	1	2	2	0	0	1	0	0	0	2	0	0	2	2	0	0	0	1	2	1	0	1	1	0	1	1	0	0	2	1	0	1	1	1	0	0	1	0	1	0	2	0
794	1	2	1	0	1	1	1	0	1	1	0	1	1	0	0	0	1	0	0	2	2	0	0	0	0	2	2	1	1	2	0	1	1	1	2	2	1	0	0	2	2	1	1	0	0	0	1	0	2
795	1	2	0	0	0	0	1	1	2	1	0	0	0	0	0	0	2	2	1	1	2	0	0	0	1	0	1	1	1	1	1	0	1	1	0	1	1	0	1	1	1	0	0	2	0	1	1	1	1
796	0	1	0	0	0	0	2	1	1	1	1	1	1	0	0	0	2	0	0	1	1	0	1	0	0	2	2	0	0	2	0	2	2	0	0	1	2	0	1	1	1	0	0	0	0	1	1	0	2
797	0	1	0	0	0	0	1	0	1	1	1	0	1	0	0	0	2	0	0	2	2	0	1	1	1	1	2	1	1	1	1	0	0	0	1	2	1	0	0	1	1	0	0	0	0	1	2	0	2
798	1	1	0	0	0	0	0	0	2	0	0	0	1	0	0	0	1	1	1	1	1	0	0	0	0	0	2	1	1	1	2	0	2	1	0	2	2	0	1	2	1	0	2	0	1	1	1	1	1
799	0	1	0	0	1	1	2	0	1	0	1	1	1	0	0	0	0	2	1	1	2	0	1	0	0	0	0	1	2	0	1	0	1	0	0	2	1	0	0	1	1	1	1	1	2	1	1	0	2
800	1	1	0	0	0	0	2	0	0	0	0	0	1	0	0	0	1	0	0	2	2	0	0	0	1	0	1	0	1	1	0	2	2	0	0	1	2	0	2	0	0	1	1	0	0	0	0	1	1
801	0	1	0	0	0	0	2	0	1	0	1	1	1	0	0	0	1	1	0	1	1	0	0	0	0	0	0	0	1	1	0	0	1	2	0	1	1	0	2	0	0	0	1	0	1	2	1	1	1
802	1	2	0	0	0	0	1	0	1	0	1	0	1	0	0	0	2	1	0	2	2	0	0	0	0	2	0	1	1	1	1	1	2	0	0	0	2	0	2	0	0	0	0	0	0	0	0	1	1
803	1	1	0	0	0	0	2	0	0	0	1	0	1	0	0	0	1	1	0	1	1	0	1	0	0	1	0	0	0	0	1	0	1	0	0	2	1	0	1	2	1	0	1	0	1	0	0	2	1
804	0	2	0	0	0	0	1	1	2	2	0	1	2	0	0	0	1	0	1	1	2	0	0	0	2	1	2	0	0	2	0	0	2	2	0	1	1	0	1	1	1	2	2	0	0	0	0	2	0
805	0	1	0	0	0	0	1	0	1	1	1	1	2	0	0	0	2	0	0	2	2	0	0	0	0	1	1	1	1	0	2	0	1	1	0	2	1	0	1	2	1	0	0	0	0	0	0	1	1
806	0	1	0	0	0	0	2	0	1	1	1	0	0	0	0	0	1	2	1	0	2	0	1	1	1	1	0	1	2	0	1	0	1	1	0	2	1	0	0	1	1	0	0	0	1	0	0	2	0
807	0	1	0	0	1	1	2	0	0	0	1	0	1	1	1	1	1	2	0	0	0	0	0	0	0	2	2	0	0	1	1	0	2	2	1	2	1	0	0	2	2	1	1	1	2	1	0	2	2
808	1	1	0	0	0	0	0	0	2	2	0	0	1	0	0	0	1	1	1	1	1	0	0	0	0	1	1	1	2	1	0	1	1	0	1	1	2	0	1	1	1	1	1	1	1	0	0	2	2
809	0	0	0	0	1	1	2	1	1	1	1	0	0	0	0	0	1	1	2	0	2	1	0	0	0	1	1	0	0	1	2	1	2	2	0	1	2	0	0	2	2	1	1	1	1	0	0	2	0
810	1	2	0	0	0	0	1	1	2	1	0	1	1	0	0	0	1	1	1	1	1	0	0	0	0	2	2	0	1	0	1	1	2	1	0	2	2	0	0	2	2	0	0	1	0	1	0	1	1
811	0	2	0	0	0	0	1	1	2	2	0	1	1	0	0	0	1	1	2	0	1	0	0	0	0	1	1	1	1	1	1	0	2	0	0	2	2	0	1	1	1	0	1	0	1	2	0	2	0
812	0	2	0	0	0	0	0	0	2	1	0	1	1	0	0	0	2	1	0	2	2	0	0	0	0	2	1	0	0	1	0	0	0	0	1	2	1	0	0	2	2	0	0	1	0	1	1	1	1
813	0	2	0	0	0	0	0	0	1	1	1	0	2	1	1	1	1	1	1	0	0	1	1	0	0	1	2	0	0	2	1	0	2	2	1	2	2	0	1	1	1	0	1	0	1	0	0	1	0
814	1	2	0	0	0	0	0	0	2	1	0	0	1	0	0	0	1	0	0	2	2	0	0	0	0	0	1	0	1	0	0	1	0	0	0	2	1	1	0	1	1	0	0	0	0	1	0	1	1
815	1	0	0	0	0	0	1	1	2	1	0	0	1	0	0	0	1	0	1	1	2	0	1	1	1	1	1	2	2	0	2	2	2	0	0	0	1	0	1	1	1	0	1	0	0	0	0	2	0
816	1	0	0	0	0	0	0	0	1	1	1	1	2	0	0	1	1	0	1	1	2	0	0	0	0	1	1	1	1	1	2	0	1	1	0	1	1	0	0	0	0	0	0	0	0	1	0	2	0
817	0	1	0	0	0	0	1	1	2	2	0	1	1	0	0	0	1	1	1	1	2	0	0	0	0	2	1	2	2	1	1	2	1	0	0	2	2	0	0	1	1	0	0	0	0	1	0	1	1
818	1	1	1	0	0	0	0	0	1	1	0	1	1	0	0	0	1	0	0	2	2	0	1	0	0	0	2	0	0	2	0	0	2	0	0	1	1	0	0	2	2	0	0	0	0	0	0	0	2
819	0	1	0	0	1	1	2	1	1	1	1	1	1	0	0	0	2	1	1	1	1	0	1	1	1	1	1	1	1	1	0	0	2	2	0	1	1	0	2	0	0	0	0	0	0	0	0	0	1
820	0	0	0	0	1	1	1	0	1	0	1	0	0	0	0	0	1	0	1	1	2	0	0	0	0	1	1	0	0	1	0	0	1	1	1	1	2	0	0	2	2	0	0	0	0	1	1	0	2
821	1	1	0	0	1	1	0	0	2	2	0	1	1	0	0	0	1	1	1	1	2	0	1	1	1	2	2	2	2	1	1	1	2	1	0	1	1	0	1	1	1	0	0	0	0	0	0	1	2
822	1	2	0	0	0	0	1	1	2	1	0	1	2	0	0	0	1	0	0	2	2	0	0	0	0	0	1	0	0	1	1	1	1	0	0	2	1	0	1	1	1	0	0	0	1	0	0	2	0
823	1	1	0	0	0	0	0	0	2	1	0	1	1	0	0	0	1	0	0	2	2	0	1	0	0	0	1	1	1	1	1	1	1	0	0	2	0	2	0	0	0	0	1	0	0	0	0	2	0
824	0	1	0	0	0	0	2	1	1	1	1	0	1	0	0	1	2	0	0	2	2	0	0	0	0	1	1	0	1	0	1	1	2	0	0	1	1	0	2	0	0	0	0	0	0	0	0	1	1
825	0	0	0	0	0	0	0	0	2	1	0	0	0	0	0	0	2	0	0	2	1	0	0	0	0	0	2	0	0	2	1	2	1	0	0	1	0	0	1	0	0	0	1	0	1	1	0	1	1
826	1	1	0	0	0	0	1	1	2	2	0	1	1	0	0	0	0	2	2	0	0	0	0	0	0	0	2	1	1	1	1	0	0	0	0	1	1	1	0	1	1	0	0	1	0	1	0	2	0
827	1	1	0	0	0	0	2	0	0	0	1	1	1	0	0	0	2	0	0	2	2	0	0	0	0	1	1	0	1	1	0	1	2	1	0	0	1	1	0	1	1	0	0	0	0	1	0	2	0
828	1	1	1	0	0	0	2	1	1	1	0	0	1	0	0	0	1	2	1	0	1	0	1	1	1	1	0	1	2	0	1	0	1	1	1	1	2	0	0	2	2	1	1	0	1	1	0	2	0
829	1	0	0	0	0	0	0	0	2	1	0	1	1	0	0	0	0	0	1	1	2	1	1	1	0	0	2	0	0	2	1	0	2	0	0	2	2	0	1	1	1	0	1	0	1	0	0	2	0
830	1	0	0	0	0	0	2	0	1	1	0	1	1	0	0	0	1	0	1	1	2	0	0	0	0	2	2	0	0	2	0	0	2	0	0	2	2	0	1	1	1	0	0	0	0	1	0	2	0
831	0	0	0	0	0	0	2	0	0	0	0	0	1	0	0	1	1	0	0	2	2	0	0	0	0	1	1	1	1	1	2	0	0	0	1	2	0	1	1	0	0	1	1	1	0	1	0	2	0
832	0	0	0	0	0	0	0	0	2	1	0	0	1	0	0	1	1	1	1	0	0	0	0	0	0	0	1	1	1	1	1	2	2	0	0	1	2	0	1	1	1	0	2	0	1	1	0	2	0
833	1	1	0	0	1	1	1	0	1	1	1	0	1	0	0	0	1	0	1	1	1	0	0	0	0	0	1	0	1	0	1	0	1	1	0	2	1	1	0	0	0	0	0	0	0	0	0	2	1
834	0	1	1	1	0	1	1	0	1	1	1	0	1	0	0	0	2	0	0	2	2	0	1	0	0	0	2	0	0	0	1	2	2	0	0	1	0	1	1	0	0	0	0	0	0	1	0	2	1
835	1	1	0	0	0	0	2	0	0	0	0	0	0	0	0	0	2	1	1	1	1	0	0	0	0	2	2	0	0	2	1	1	2	0	1	1	2	0	1	1	1	0	0	1	1	2	0	2	0
836	0	1	0	0	0	0	1	1	2	2	0	0	0	0	0	0	2	1	1	1	2	0	0	0	1	2	1	0	0	1	0	0	2	2	2	2	1	0	1	1	1	1	1	0	1	0	0	1	0
837	1	2	1	0	0	0	0	0	2	2	0	0	1	0	0	0	1	1	1	1	2	0	0	0	0	1	2	0	0	2	0	1	2	1	0	2	1	0	0	2	2	1	1	0	1	0	0	2	0
838	1	2	0	0	0	0	0	0	2	2	0	0	0	0	0	0	2	0	0	2	2	0	0	0	0	1	2	0	0	2	1	1	1	1	1	1	1	0	0	1	1	0	1	0	0	1	0	2	0
839	0	1	0	0	1	1	0	0	2	1	0	0	1	0	0	0	0	1	1	1	2	0	0	0	0	2	0	0	1	1	0	1	2	0	0	1	0	0	2	0	0	0	0	0	0	0	0	0	2
840	0	0	0	0	1	1	1	0	2	0	0	0	0	0	0	0	2	1	1	1	2	0	1	1	1	0	1	1	1	1	2	0	0	0	1	2	1	1	1	0	0	1	1	0	0	0	0	2	0
841	0	2	0	0	0	0	1	1	2	2	0	0	0	0	0	0	2	1	0	2	1	0	0	0	0	2	1	1	1	1	0	1	2	0	0	1	2	0	0	1	1	0	0	0	1	1	0	1	0
842	1	2	1	0	0	0	0	0	2	1	0	0	0	0	0	0	1	1	1	1	1	0	0	0	0	1	2	0	0	2	1	1	2	0	0	1	1	0	1	1	1	0	1	0	1	0	0	2	0
843	0	1	1	0	0	0	0	0	2	2	0	0	1	0	0	0	2	0	0	1	1	0	0	0	0	0	1	0	0	2	0	1	2	0	0	2	1	0	1	1	1	1	1	0	0	2	1	0	2
844	0	2	0	0	0	0	2	0	0	0	1	1	1	0	0	0	2	0	0	2	2	0	0	0	1	2	1	1	1	1	1	0	0	0	0	0	2	1	0	1	1	1	2	0	0	1	0	1	1
845	1	1	0	0	1	1	1	0	1	1	1	1	1	0	0	0	1	0	0	2	2	1	0	0	0	0	1	1	2	1	0	2	2	0	0	0	0	0	1	0	0	0	0	0	0	0	0	2	0
846	0	0	1	0	0	0	1	1	2	1	0	0	0	0	0	0	0	2	1	1	2	0	0	0	0	0	1	1	1	1	2	0	0	0	0	1	0	0	1	1	1	0	1	0	1	0	0	2	1
847	1	1	0	0	0	0	0	0	2	2	0	0	1	0	0	0	2	0	0	1	1	0	1	0	1	1	2	1	1	2	0	0	1	0	0	2	2	0	1	2	1	0	0	0	0	0	0	1	1
848	1	0	1	0	0	0	0	0	1	1	0	1	1	0	0	0	0	2	2	0	0	2	0	0	0	1	2	0	0	2	0	0	0	0	1	2	1	1	0	0	0	0	0	0	1	0	0	1	1
849	1	2	0	0	0	0	2	0	1	0	1	0	1	0	0	0	2	1	1	1	1	0	1	0	0	0	2	1	1	2	0	0	2	0	0	1	1	0	0	1	1	0	0	0	0	2	0	2	0
850	1	0	0	0	0	0	0	0	2	1	0	1	0	0	0	0	1	1	1	1	1	0	0	0	0	1	2	1	1	1	1	1	2	0	0	2	2	0	2	0	0	0	0	0	0	1	0	2	1
851	0	1	0	0	1	1	2	1	1	1	1	0	0	0	0	0	0	2	1	1	2	0	1	0	0	1	1	0	0	1	1	1	2	0	0	1	2	1	0	2	1	1	1	1	1	0	1	1	1
852	0	2	0	0	0	0	0	0	2	1	0	0	1	0	0	0	1	1	1	1	2	0	1	1	1	1	1	1	2	0	1	1	2	0	1	2	1	0	1	0	0	0	0	0	0	2	0	2	1
853	0	2	1	0	0	0	2	0	0	0	0	0	0	0	0	0	1	0	0	2	2	0	0	0	1	0	1	1	2	1	0	0	1	1	0	2	2	0	2	0	0	0	1	0	1	0	0	2	0
854	1	1	0	0	0	0	1	0	1	1	0	0	0	0	0	0	2	0	0	2	2	0	0	0	0	2	1	1	1	1	1	0	1	1	1	2	1	1	1	1	0	0	0	0	0	1	0	2	0
855	1	0	0	0	1	1	1	0	2	2	0	0	0	0	0	0	2	2	1	1	2	0	0	0	0	0	0	0	0	1	1	1	2	0	0	0	0	1	1	0	0	0	0	0	1	1	0	1	0
856	1	0	0	0	0	0	2	1	1	1	1	2	1	0	0	0	0	2	0	1	1	0	0	0	0	1	1	0	1	2	0	2	1	0	0	2	2	0	1	1	1	0	0	0	0	1	0	0	2
857	0	2	0	0	0	0	0	0	2	2	0	1	2	0	0	0	1	1	0	1	1	0	0	0	0	2	0	1	1	0	1	1	2	0	0	1	1	0	1	1	1	0	1	0	1	0	0	1	1
858	0	2	0	0	0	0	1	1	2	1	0	1	2	0	0	0	1	1	0	1	1	0	0	0	0	1	0	1	2	0	1	1	1	1	0	0	1	0	0	2	2	1	1	0	1	0	0	1	1
859	1	1	0	0	1	1	2	1	1	1	1	1	2	0	0	0	1	0	0	2	2	0	0	0	0	0	1	0	1	1	0	1	0	0	0	1	1	1	0	1	1	1	1	0	1	1	2	0	2
860	0	2	1	0	0	0	0	0	1	1	1	0	0	0	0	0	1	0	0	2	2	0	0	0	1	0	2	0	0	2	1	1	2	1	0	0	2	0	1	0	0	0	0	1	0	0	0	2	1
861	1	2	0	0	1	1	1	0	2	1	0	1	0	0	0	0	1	1	0	1	1	0	0	0	1	0	0	2	2	1	2	1	2	0	0	1	2	0	0	2	2	1	1	1	0	1	0	2	0
862	0	1	1	1	0	1	2	0	0	0	0	0	0	0	0	0	1	1	0	1	1	0	0	0	0	0	2	0	0	2	1	0	1	2	1	1	1	0	2	0	0	0	0	0	0	0	0	2	1
863	1	1	0	0	0	0	2	1	1	1	1	0	1	0	0	0	1	0	0	2	2	0	0	0	0	1	2	0	0	1	1	0	2	0	0	0	1	1	0	1	1	0	0	0	0	0	0	2	2
864	0	1	1	0	0	0	1	0	1	1	0	1	1	0	0	0	1	2	1	0	1	0	0	0	1	1	2	2	2	1	1	1	1	0	0	2	1	0	1	1	1	0	1	0	0	0	0	0	2
865	0	1	0	0	0	0	0	0	2	2	0	0	1	0	0	0	1	0	0	2	2	0	0	0	1	1	0	0	0	1	1	0	2	1	0	1	1	0	0	1	1	0	0	0	0	1	1	1	1
866	0	1	0	0	0	0	1	0	2	1	0	0	1	1	1	1	2	0	0	2	2	0	0	0	0	1	1	1	1	1	2	1	2	1	0	0	1	1	0	1	1	0	0	1	1	1	0	0	1
867	1	2	0	0	0	0	0	0	2	2	0	0	0	0	0	0	1	1	0	2	2	0	0	0	0	1	1	0	0	1	0	0	2	2	2	2	1	0	0	1	1	0	0	0	0	2	0	2	0
868	1	2	0	0	0	0	2	0	2	1	0	1	0	0	0	0	0	0	0	2	2	0	1	1	1	1	1	0	1	1	0	2	1	0	0	2	1	0	0	1	1	0	0	1	0	1	0	1	1
869	0	2	0	0	0	0	2	1	1	1	1	0	1	0	0	0	2	2	2	0	1	0	0	0	2	1	1	0	0	2	0	1	2	1	0	1	1	0	1	1	1	1	1	0	0	1	0	1	0
870	1	2	0	0	0	0	0	0	1	1	0	0	0	0	0	0	2	2	1	1	2	0	0	0	0	1	1	1	1	1	2	0	2	0	0	1	1	0	0	2	2	0	0	0	2	1	0	2	0
871	0	1	1	1	0	1	1	0	2	1	0	1	1	0	0	0	2	0	0	2	2	0	0	0	0	1	2	0	0	2	0	0	1	1	0	2	2	0	0	1	1	0	1	0	2	2	0	1	1
872	0	1	0	0	0	0	1	0	1	1	1	0	0	0	0	0	0	1	0	1	1	1	0	0	0	1	0	0	0	1	1	1	1	0	0	1	0	0	2	0	0	0	0	0	0	1	1	0	1
873	1	0	0	0	1	1	0	0	2	1	0	0	0	0	0	1	1	1	1	0	0	0	0	0	0	0	2	0	0	1	1	2	1	0	0	1	2	0	1	1	1	0	1	0	0	1	0	2	1
874	1	2	0	0	0	0	1	0	1	0	1	0	0	0	0	0	1	1	1	1	1	0	0	0	1	1	1	1	0	1	2	1	2	0	0	2	1	1	0	0	0	0	0	0	0	0	0	1	1
875	0	0	1	0	0	0	0	0	2	0	0	1	2	0	0	1	2	0	0	1	1	0	1	0	0	0	1	1	1	1	0	0	1	0	0	2	2	0	0	2	2	0	1	0	1	0	0	2	0
876	1	2	0	0	0	0	2	0	0	0	1	0	0	0	0	0	2	0	0	2	2	0	0	0	0	1	1	0	0	1	1	0	1	1	2	2	2	0	2	1	1	0	0	1	0	1	0	0	2
877	1	0	0	0	2	2	2	0	0	0	1	0	1	0	0	0	0	1	1	1	2	0	0	0	0	1	2	0	0	2	0	0	1	1	1	1	0	2	0	0	0	0	0	1	1	2	0	1	1
878	0	2	0	0	0	0	2	0	1	0	1	1	1	0	0	0	0	1	1	1	1	0	0	0	0	1	1	1	0	1	2	1	1	2	1	2	1	0	0	2	2	0	1	0	1	0	0	1	1
879	1	1	0	0	0	0	0	0	2	1	1	0	0	0	0	0	0	0	0	2	2	0	0	0	1	0	2	0	0	1	2	0	0	0	1	2	1	0	0	2	2	0	0	0	1	1	0	1	1
880	1	0	0	0	1	1	0	0	2	2	0	0	0	0	0	0	1	1	1	1	1	0	0	0	0	0	1	0	0	2	0	1	1	0	0	2	1	1	0	0	0	1	1	1	0	1	0	1	2
881	1	1	1	1	0	1	0	0	2	1	0	1	2	0	0	0	0	0	0	2	2	1	0	0	0	2	1	2	2	1	1	1	2	0	0	1	2	0	1	1	1	0	0	0	0	0	0	2	0
882	1	2	1	0	0	0	1	0	1	1	0	1	2	1	1	1	1	2	2	0	0	0	0	0	0	1	2	0	1	0	1	2	2	0	0	0	2	0	1	1	1	0	1	0	1	0	0	0	2
883	0	2	1	0	0	0	2	0	0	0	1	0	0	0	0	0	2	0	0	2	2	0	0	0	0	1	2	0	0	2	1	1	1	0	0	1	1	0	1	1	1	0	1	0	1	0	0	2	0
884	0	1	0	0	0	0	1	1	2	2	0	1	2	0	0	0	1	0	0	2	2	0	0	0	0	1	2	0	0	1	0	1	2	0	0	1	1	0	0	2	2	0	0	0	0	0	0	2	0
885	0	1	1	0	0	0	0	0	2	1	0	1	1	0	0	0	2	0	0	2	1	0	1	1	1	1	2	0	0	2	1	0	0	0	0	2	0	1	1	0	0	0	1	0	0	0	0	1	1
886	0	2	0	0	0	0	1	1	2	1	0	2	2	0	0	0	1	0	0	2	2	0	0	0	0	2	2	0	0	1	2	1	2	0	0	0	1	0	0	2	2	0	0	0	0	0	0	1	1
887	0	0	0	0	0	0	2	0	1	1	1	1	2	0	0	1	2	0	0	2	2	0	0	0	0	0	2	0	0	2	0	1	1	0	0	2	1	1	0	1	1	0	1	1	0	1	0	1	1
888	1	1	0	0	0	0	1	1	2	2	0	1	1	0	0	0	1	1	1	1	2	0	1	0	1	2	0	0	0	0	1	1	1	0	1	1	2	0	0	2	2	0	0	0	0	1	0	2	0
889	0	1	1	0	0	0	1	1	2	2	0	0	0	0	0	0	2	0	0	2	2	0	0	0	0	0	2	1	1	0	2	0	1	0	0	2	2	1	0	1	1	0	1	0	1	1	0	0	1
890	0	2	0	0	0	0	2	0	1	0	1	1	1	0	0	0	2	1	1	1	1	0	0	0	0	0	2	0	0	2	1	0	0	0	0	2	2	0	0	2	2	0	0	0	0	0	0	1	1
891	1	2	0	0	0	0	1	0	2	2	0	1	1	0	0	0	0	1	0	1	1	0	0	0	0	2	2	0	0	2	1	0	0	1	1	2	1	0	2	0	0	0	0	1	0	0	0	1	1
892	0	2	0	0	1	1	2	0	0	0	0	0	0	0	0	0	2	1	1	1	2	0	0	0	1	0	2	1	1	2	1	0	1	0	0	1	2	0	0	2	2	0	0	0	0	2	0	1	1
893	0	2	1	0	0	0	1	1	2	1	0	0	0	0	0	0	1	0	0	2	2	0	0	0	0	2	0	2	2	0	2	0	1	0	0	1	0	0	1	1	1	0	1	1	1	1	0	1	1
894	0	0	0	0	0	0	1	0	1	1	0	0	1	0	0	0	1	0	0	2	2	0	0	0	0	1	2	1	1	1	1	0	2	0	0	1	2	0	0	1	1	0	1	0	1	2	0	1	1
895	0	2	0	0	0	0	0	0	2	1	0	0	1	0	0	0	2	1	1	1	1	0	1	0	0	2	1	1	1	1	0	0	2	1	0	2	1	0	0	2	2	0	0	0	0	0	0	2	0
896	0	1	0	0	0	0	0	0	2	2	0	0	1	0	0	0	1	1	1	1	1	0	1	0	0	1	2	0	0	1	1	1	1	0	0	1	1	0	1	1	1	0	0	2	0	1	0	2	0
897	0	0	0	0	0	1	2	0	1	0	0	0	0	0	0	0	1	0	0	2	2	0	0	0	0	1	1	1	0	1	1	2	1	0	0	1	2	0	2	0	0	0	1	0	1	0	0	2	0
898	1	2	0	0	0	0	0	0	2	1	1	0	1	0	0	0	1	1	1	1	1	0	0	0	0	0	2	1	1	1	2	0	1	0	0	0	1	0	1	2	1	0	1	0	1	1	0	2	1
899	0	1	0	0	0	0	1	0	1	0	1	1	1	0	0	0	2	1	0	2	2	0	1	0	1	0	1	1	2	1	0	1	2	0	0	1	0	1	1	0	0	0	1	0	1	1	0	2	2
900	0	1	0	0	0	0	0	0	2	2	0	0	0	0	0	0	1	2	2	0	0	0	0	0	1	0	2	0	1	0	1	0	1	0	0	0	2	0	2	1	1	1	1	0	1	1	0	2	0
901	1	0	0	0	0	0	2	1	1	1	1	1	2	1	1	1	2	1	0	2	2	0	0	0	0	1	1	0	0	0	1	1	1	0	0	2	1	0	1	1	1	0	1	0	0	0	0	1	1
902	0	2	0	0	0	0	1	0	1	1	1	1	1	0	0	0	1	0	1	1	2	0	0	0	0	1	1	1	1	1	0	2	1	0	0	0	1	0	2	0	0	1	1	0	1	1	0	1	2
903	0	1	0	0	0	0	2	1	1	1	1	1	2	0	0	1	2	1	1	1	1	0	0	0	1	1	2	0	0	2	0	1	1	1	1	2	0	0	2	0	0	0	1	0	1	0	0	1	1
904	0	0	0	0	1	1	1	1	2	2	0	0	0	0	0	0	2	1	0	2	1	0	0	0	0	1	1	0	1	1	0	0	0	0	0	1	0	0	2	1	0	0	1	0	1	0	0	1	1
905	0	1	1	0	0	0	2	0	1	0	0	2	1	0	0	0	2	0	0	2	2	0	1	0	0	0	2	0	0	1	2	0	2	0	0	1	1	0	1	2	1	0	0	0	0	1	0	2	0
906	1	0	0	0	1	1	1	0	1	1	1	0	0	0	0	0	0	2	1	0	0	0	0	0	0	1	2	1	1	2	0	0	0	0	1	2	1	0	1	0	0	0	1	0	0	0	0	2	1
907	1	1	0	0	0	0	2	1	1	1	0	0	1	0	0	0	1	2	2	0	1	0	0	0	0	2	0	1	1	0	1	1	2	0	0	1	1	0	1	1	1	0	0	0	0	0	0	2	1
908	0	1	0	0	0	0	1	0	1	1	1	0	1	0	0	0	2	2	2	0	1	0	0	0	0	1	1	0	0	1	0	0	1	0	0	2	2	0	0	2	2	0	0	0	1	0	0	2	0
909	1	0	0	0	0	0	1	1	2	2	0	0	2	0	0	0	0	1	0	2	2	0	0	0	0	1	0	1	1	1	1	1	2	0	0	1	1	0	1	1	1	2	2	0	0	1	0	2	0
910	0	1	0	0	0	0	2	0	1	1	0	0	1	0	0	0	1	1	0	1	1	0	1	1	1	0	2	0	0	1	2	0	0	0	0	2	0	0	1	0	0	0	0	0	0	0	0	1	1
911	0	1	0	0	1	1	1	0	2	0	0	1	1	0	0	0	1	1	0	2	2	0	0	0	1	0	2	1	1	2	0	2	2	0	0	1	1	1	1	1	0	2	2	0	0	0	0	2	0
912	1	0	0	0	1	1	0	0	1	0	0	0	1	0	0	0	1	0	0	2	2	0	0	0	0	0	2	1	1	1	2	0	1	1	1	2	2	0	1	1	1	0	0	1	0	1	0	1	1
913	1	1	0	0	0	0	1	0	1	1	0	1	1	0	0	0	2	1	1	1	2	0	2	0	0	0	2	1	1	1	1	1	2	0	0	2	1	1	0	1	1	1	1	0	1	0	0	2	0
914	0	1	1	1	0	1	0	0	2	2	0	1	1	0	0	0	1	1	0	1	1	1	0	0	1	1	1	0	1	2	0	2	2	0	1	2	1	0	0	2	2	0	1	0	1	0	0	1	1
915	1	1	0	0	0	0	1	0	1	1	1	0	0	0	0	0	0	1	0	1	0	1	0	0	0	1	2	0	0	2	0	2	1	0	0	2	1	0	0	2	2	0	0	0	1	0	1	0	2
916	1	0	0	0	1	1	0	0	2	2	0	0	0	0	0	0	2	0	0	1	1	0	1	0	1	2	1	0	1	0	0	2	2	0	0	1	2	0	0	2	2	0	0	0	0	1	0	2	0
917	1	2	0	0	0	0	0	0	2	0	0	0	0	0	0	0	0	2	2	0	0	0	1	1	1	1	2	1	1	0	2	1	1	0	0	2	1	0	1	1	1	0	0	0	1	1	0	2	0
918	0	2	0	0	0	0	2	0	1	1	1	1	1	0	0	0	2	2	1	1	2	0	0	0	0	2	0	0	0	1	1	0	2	1	1	2	0	0	1	0	0	0	1	0	2	0	0	1	1
919	1	0	0	0	0	0	2	1	1	1	1	0	1	0	0	0	0	1	2	0	1	0	0	0	0	1	2	0	0	2	1	1	2	0	0	2	1	0	0	1	1	0	0	0	1	0	0	0	2
920	1	0	0	0	1	1	0	0	2	2	0	0	0	0	0	0	1	0	1	1	2	0	0	0	0	0	2	1	1	2	0	1	0	0	0	2	1	0	0	2	2	0	1	0	1	0	0	2	0
921	1	1	1	1	0	1	1	0	1	1	0	1	1	0	0	0	2	1	1	1	1	0	0	0	0	1	1	0	0	1	2	1	2	0	0	1	1	0	1	1	1	0	1	0	1	1	0	1	2
922	1	1	1	0	1	1	1	0	2	2	0	0	0	0	0	0	0	2	2	0	0	0	0	0	0	1	1	0	1	1	0	1	2	0	0	1	1	0	0	2	2	1	1	0	1	0	0	2	0
923	0	1	0	0	1	1	0	0	2	1	0	1	1	0	0	0	2	1	1	1	2	0	0	0	0	0	1	1	2	1	0	0	0	0	0	2	1	1	0	0	0	0	0	0	0	1	0	2	0
924	1	1	0	0	1	1	2	0	1	0	1	0	0	0	0	0	1	0	0	2	2	0	0	0	1	2	2	1	1	2	1	1	1	1	0	1	1	0	0	1	1	1	1	0	0	1	0	2	0
925	0	1	1	0	0	0	0	0	2	2	0	0	0	0	0	0	2	1	1	1	2	2	0	0	0	1	2	1	1	2	1	0	1	1	2	2	1	0	2	0	0	0	1	0	0	0	0	2	0
926	0	1	0	0	0	0	1	0	1	1	1	0	0	0	0	0	2	1	1	1	2	0	0	0	0	1	1	1	0	1	1	0	1	0	0	2	2	0	1	1	1	0	0	1	0	0	0	0	2
927	1	2	1	1	0	1	2	1	1	1	0	0	0	0	0	1	2	1	0	2	2	0	1	0	1	0	0	2	2	0	2	1	1	0	0	1	1	0	0	1	1	2	2	0	1	0	0	2	0
928	0	1	0	0	0	0	2	0	1	1	0	2	1	0	0	0	1	1	0	2	2	0	1	0	1	0	1	0	0	1	0	1	1	1	1	2	1	0	1	1	1	0	0	0	1	2	0	1	1
929	0	1	0	0	0	1	1	1	2	1	0	2	2	0	0	0	1	2	1	0	1	1	0	0	0	2	2	1	1	2	1	0	2	1	1	1	0	1	0	1	1	0	1	0	0	0	0	2	0
930	0	0	0	0	1	1	1	0	1	1	1	1	1	0	0	0	1	0	0	2	2	0	0	0	1	0	1	1	1	1	2	1	2	1	1	2	1	1	0	0	0	0	0	0	0	1	1	1	1
931	1	1	0	0	0	0	1	0	1	0	0	0	0	0	0	0	0	2	1	0	1	0	0	0	0	1	1	1	2	0	1	2	1	0	0	2	1	0	1	1	1	0	0	0	0	1	0	0	2
932	0	2	0	0	0	0	1	0	0	0	1	1	1	0	0	0	0	1	1	1	1	0	0	0	0	1	2	2	2	1	1	0	1	0	0	2	1	0	1	1	1	1	1	1	2	1	0	2	0
933	0	0	0	0	0	0	1	0	1	1	1	1	2	0	0	0	1	1	2	0	1	0	0	0	0	2	2	1	1	1	2	1	1	0	0	1	1	0	1	0	0	0	0	0	0	1	0	2	0
934	1	1	0	0	0	0	1	0	0	0	1	1	2	0	0	0	1	1	1	1	1	0	0	0	0	1	2	0	0	0	0	0	2	1	1	1	2	0	1	0	0	1	1	1	1	0	1	1	1
935	0	1	0	0	0	0	2	0	1	1	0	1	1	0	0	0	1	2	0	2	2	1	0	0	0	1	2	0	0	2	0	1	2	1	0	1	2	0	0	1	1	1	1	0	0	1	0	2	0
936	1	1	0	0	1	1	0	0	2	0	0	0	0	0	0	0	2	2	1	1	2	0	0	0	0	0	2	0	1	1	0	2	2	1	1	2	1	0	0	1	1	1	1	1	2	1	0	1	0
937	0	0	1	0	0	0	2	1	1	1	0	2	2	0	0	0	1	0	0	2	2	0	0	0	1	2	2	1	1	1	1	0	1	1	0	2	1	1	0	0	0	0	0	0	0	1	0	2	0
938	0	1	0	0	0	0	1	0	1	1	0	0	1	0	0	1	1	1	0	1	1	0	0	0	0	2	1	1	1	1	1	1	2	0	1	2	0	0	1	0	0	1	1	0	1	0	0	0	2
939	1	1	0	0	0	0	1	1	2	2	0	1	2	0	0	0	1	1	1	1	1	0	0	0	0	1	2	1	1	2	1	0	0	0	0	1	2	0	0	2	2	0	0	0	0	0	0	1	1
940	1	2	0	0	0	0	1	0	1	1	0	1	1	0	0	0	1	1	2	0	1	0	1	0	0	1	0	2	2	0	2	1	1	1	0	0	0	0	1	0	0	0	1	0	0	0	0	1	2
941	1	1	2	0	0	0	0	0	2	1	0	1	1	0	0	0	1	0	0	2	2	0	0	0	0	0	2	0	0	2	0	1	1	1	2	2	0	0	1	1	0	0	0	1	0	0	0	2	0
942	1	1	0	0	1	1	0	0	2	2	0	0	2	0	0	0	0	2	0	1	1	0	0	0	0	1	2	0	0	2	1	2	2	0	0	0	2	0	2	0	0	0	1	0	1	1	0	2	0
943	1	0	0	0	1	1	1	0	1	1	1	0	0	0	0	0	1	0	0	2	2	0	0	0	1	1	1	1	1	1	1	1	1	1	2	2	2	0	0	2	2	0	1	0	1	1	0	0	2
944	0	1	1	0	0	0	1	0	1	0	1	0	2	0	0	0	0	1	0	0	0	0	1	1	1	0	2	0	0	2	1	1	1	1	0	0	1	0	1	1	1	1	1	0	0	2	0	0	2
945	1	0	0	0	1	1	1	1	2	2	0	1	2	0	0	1	2	0	0	2	2	0	0	0	0	1	2	1	1	1	2	0	2	0	0	2	1	1	0	0	0	0	0	1	0	1	0	2	0
946	0	2	0	0	0	0	1	1	2	1	0	1	1	0	0	0	1	1	1	1	2	0	0	0	1	2	2	2	1	1	1	2	1	0	0	2	1	0	0	0	0	1	1	1	2	1	0	1	1
947	0	2	1	0	0	0	2	1	1	1	1	0	0	0	0	0	2	1	1	1	2	1	0	0	0	1	2	0	0	1	1	0	1	0	0	2	1	0	1	2	1	0	0	0	0	1	1	1	1
948	0	1	0	0	0	0	2	1	1	1	0	0	0	0	0	0	0	2	2	0	1	0	0	0	0	1	1	0	1	0	0	1	1	0	0	2	1	0	1	2	1	0	0	1	1	2	0	2	0
949	1	1	0	0	0	0	2	1	1	1	0	0	0	0	0	0	2	0	0	2	2	0	1	0	0	2	2	0	0	2	1	0	0	0	0	2	1	0	1	1	1	0	0	0	0	2	0	2	1
950	0	2	0	0	0	0	1	1	2	2	0	0	1	0	0	0	0	2	1	0	0	0	0	0	0	2	2	0	0	2	1	1	1	0	0	2	1	0	0	2	2	1	1	0	0	0	0	0	2
951	0	2	1	0	0	0	0	0	2	2	0	0	0	0	0	0	0	2	2	0	0	0	0	0	0	0	2	0	0	2	0	0	0	0	1	2	1	0	1	0	0	0	2	0	0	1	0	1	1
952	0	2	0	0	0	0	2	1	2	2	0	0	0	0	0	0	1	1	0	1	1	0	0	0	0	1	2	0	0	2	1	2	2	0	0	0	1	0	0	0	0	0	1	0	0	1	0	0	2
953	0	2	1	0	0	0	2	0	0	0	0	0	1	0	0	0	2	0	0	2	2	0	0	0	0	0	2	0	0	2	0	0	0	0	0	0	2	0	1	1	1	0	2	0	1	1	1	0	2
954	0	2	0	0	0	0	2	0	0	0	2	1	1	0	0	1	1	1	1	1	2	0	0	0	0	1	1	2	2	1	2	1	2	0	0	2	1	0	1	1	1	0	2	0	0	1	1	1	1
955	0	0	0	0	0	0	2	1	2	1	0	0	0	0	0	0	1	0	0	2	2	0	0	0	1	1	1	0	0	1	1	1	1	2	1	2	0	0	1	0	0	0	0	1	0	0	0	1	1
956	1	1	0	0	0	0	1	0	1	1	1	2	2	0	0	0	1	2	2	0	1	0	0	0	0	1	2	0	0	2	0	0	1	1	0	1	0	0	1	1	1	0	1	0	1	1	0	1	0
957	1	2	0	0	0	0	1	0	2	2	0	0	0	0	0	0	1	1	1	1	2	0	0	0	0	1	0	2	2	0	2	0	2	1	1	1	1	0	0	1	1	0	0	0	0	0	0	0	2
958	1	1	0	0	0	0	1	0	0	0	0	0	0	0	0	0	0	2	0	1	1	0	0	0	0	1	1	2	2	1	2	0	1	1	1	2	1	0	0	1	1	1	1	0	1	0	0	1	2
959	0	2	0	0	0	0	0	0	2	1	0	0	2	0	0	1	1	2	1	0	1	0	1	0	0	0	1	1	1	1	1	0	1	2	1	1	1	1	0	1	1	0	0	0	0	0	0	1	1
960	1	2	1	0	0	0	1	1	2	2	0	0	1	0	0	0	1	2	0	1	1	0	0	0	0	0	2	1	1	2	0	1	1	0	0	2	1	0	1	1	1	0	0	0	1	1	0	2	0
961	1	1	0	0	0	0	1	0	1	1	1	0	0	0	0	0	1	2	2	0	1	0	0	0	0	1	2	0	0	1	1	0	1	0	0	0	0	0	1	1	1	0	0	1	0	1	0	1	0
962	1	1	0	0	0	0	1	1	2	2	0	1	2	0	0	0	0	2	0	1	1	0	1	0	0	1	2	1	1	2	1	0	0	0	0	1	1	0	0	1	1	0	0	0	0	0	0	2	1
963	0	1	0	0	0	0	1	0	0	0	1	1	2	0	0	0	2	0	0	2	2	0	0	0	0	0	2	0	0	2	1	2	1	0	0	2	2	0	0	1	1	1	2	0	1	0	0	1	1
964	1	2	0	0	0	0	1	0	1	0	1	1	1	0	0	0	2	0	0	1	1	0	0	0	0	0	1	0	0	1	2	1	1	0	0	2	1	0	1	0	0	0	1	0	1	0	0	2	2
965	1	1	0	0	0	0	2	0	1	0	1	0	0	0	0	0	1	0	0	2	2	0	0	0	0	2	1	1	1	1	2	1	2	0	0	2	1	1	1	1	1	0	0	0	1	1	0	1	1
966	1	2	0	0	0	0	1	0	1	1	1	0	1	0	0	0	1	0	0	2	2	0	0	0	0	1	2	0	0	2	1	1	2	0	0	1	1	0	0	2	2	0	0	0	1	0	1	0	2
967	1	2	0	0	0	0	0	0	2	2	0	0	0	0	0	0	1	2	1	0	1	0	0	0	1	2	1	0	1	1	1	2	1	0	0	1	1	0	2	0	0	0	1	0	1	2	0	1	1
968	0	1	0	0	1	1	0	0	2	2	0	0	1	0	0	0	1	1	1	1	1	0	1	1	0	1	2	1	1	2	1	0	0	1	0	1	0	0	1	0	0	0	0	0	0	1	0	0	1
969	1	2	1	1	0	1	1	1	2	2	0	0	0	0	0	0	2	0	0	2	2	0	1	0	0	1	2	0	0	2	0	0	2	2	2	2	2	1	0	1	1	0	0	0	0	1	0	1	0
970	1	0	0	0	0	0	1	0	1	1	0	0	0	0	0	0	2	2	2	0	1	0	0	0	1	2	2	1	1	2	0	0	1	1	1	2	1	0	1	2	1	1	1	0	1	0	1	0	2
971	0	1	0	0	0	0	2	0	0	0	1	1	2	1	1	1	0	2	1	0	1	0	0	0	0	1	1	1	1	1	2	0	1	1	0	2	2	1	0	1	1	0	0	0	0	0	0	2	0
972	1	1	1	1	1	2	1	0	0	0	1	0	1	0	0	0	1	2	1	0	1	0	0	0	1	1	2	0	0	1	2	0	2	0	0	2	1	0	0	2	2	1	1	0	1	0	0	2	2
973	1	0	0	0	0	0	1	1	2	2	0	0	0	0	0	0	1	2	1	0	1	0	1	0	1	0	2	0	0	2	0	0	1	1	0	2	0	0	1	1	0	1	1	0	0	0	0	0	2
974	1	2	1	0	0	0	0	0	2	2	0	0	0	0	0	0	0	1	2	0	2	0	1	0	0	0	2	0	0	2	0	1	1	0	0	2	2	0	1	1	1	0	0	1	0	0	0	1	0
975	1	1	0	0	0	0	0	0	2	2	0	0	1	0	0	0	1	2	1	0	2	0	0	0	0	2	2	0	0	1	2	0	1	0	0	2	2	0	0	2	2	1	1	0	1	1	2	0	2
976	0	0	0	0	0	0	1	0	2	1	0	0	0	0	0	0	1	1	0	1	1	0	1	1	1	1	1	2	2	1	1	1	1	0	0	1	2	0	0	1	1	0	0	0	0	2	0	1	1
977	0	2	0	0	0	0	2	0	1	0	1	0	2	0	0	1	1	1	1	0	0	0	0	0	0	1	1	0	0	1	0	1	0	0	0	2	2	0	0	2	2	0	1	0	1	1	0	2	1
978	0	0	0	0	1	1	1	0	1	1	1	0	1	0	0	1	0	0	0	2	2	0	0	0	0	2	2	0	0	2	1	0	1	1	1	2	2	0	0	2	2	0	0	0	1	2	0	1	0
979	0	1	1	0	1	1	1	0	1	0	1	1	1	0	0	0	1	1	1	1	1	0	0	0	0	2	2	0	0	2	1	0	1	0	0	2	1	2	0	0	0	0	1	0	1	0	0	1	1
980	0	2	0	0	0	0	1	0	0	0	1	0	0	0	0	0	2	0	0	2	2	0	0	0	0	2	2	0	0	2	1	0	2	1	1	2	1	0	1	1	1	1	1	1	2	1	0	1	1
981	1	0	0	0	0	0	1	1	2	2	1	1	1	0	0	0	1	1	1	1	2	0	0	0	0	0	1	2	2	1	1	1	1	1	2	2	2	0	2	0	0	0	0	0	0	1	1	1	1
982	0	1	0	0	0	0	1	0	2	1	0	2	2	0	0	0	2	1	0	2	2	0	0	0	0	2	1	0	1	1	0	1	2	0	0	1	2	0	0	2	2	0	0	0	1	2	0	0	2
983	1	0	0	0	0	0	2	0	1	1	1	0	1	0	0	0	1	1	0	2	2	0	1	0	0	1	2	1	1	2	1	0	1	1	0	2	2	0	1	1	1	0	2	0	1	1	0	1	1
984	0	2	0	0	0	0	2	1	1	1	0	1	1	0	0	0	0	2	2	0	0	0	1	0	0	0	1	1	1	1	0	1	1	0	0	2	2	0	0	2	2	0	0	0	0	1	1	1	1
985	0	1	0	0	0	1	1	0	2	2	0	1	2	0	0	1	0	2	2	0	0	0	0	0	0	0	1	0	1	1	1	1	2	0	0	1	2	0	1	1	1	0	0	0	0	0	1	1	1
986	1	0	0	0	1	1	1	0	1	1	0	0	2	0	0	0	0	0	1	1	2	0	1	1	0	1	0	0	0	1	1	0	0	1	1	2	2	0	0	1	1	1	1	0	1	0	0	1	1
987	0	1	0	0	1	1	1	0	1	1	1	1	1	0	0	0	1	1	1	1	2	2	0	0	0	1	2	1	1	1	1	1	2	0	0	2	1	1	1	1	1	0	0	0	0	1	1	0	2
988	0	2	0	0	0	0	1	0	1	1	0	1	1	0	0	0	1	2	1	0	1	0	0	0	0	1	1	2	2	1	2	1	2	0	0	0	2	1	0	2	1	0	0	1	0	0	0	1	1
989	0	2	0	0	0	0	2	1	1	1	1	1	0	0	0	0	2	1	1	1	2	0	0	0	0	1	1	0	1	1	0	1	2	1	1	2	1	0	1	0	0	0	1	0	1	0	0	1	1
990	1	1	0	0	0	0	1	1	2	2	0	0	0	0	0	0	0	0	1	1	2	0	1	0	0	1	1	0	1	1	0	2	2	0	0	1	2	0	2	0	0	0	1	0	1	0	0	1	1
991	1	2	0	0	0	0	1	0	2	2	0	0	0	0	0	0	1	0	0	2	2	0	0	0	1	1	1	0	0	2	0	1	1	1	1	2	1	1	0	0	0	0	0	1	1	1	0	1	1
992	1	2	1	0	0	0	2	1	1	1	1	0	0	0	0	0	1	1	1	1	1	0	1	1	1	0	0	2	2	0	2	2	1	0	0	2	2	0	0	2	2	0	1	0	1	0	0	1	1
993	1	1	0	0	1	1	1	0	2	0	0	0	1	0	0	0	1	1	1	1	1	0	0	0	0	1	2	0	0	0	1	0	2	1	1	2	1	0	0	1	1	0	0	1	0	1	0	2	1
994	1	1	0	0	0	0	1	0	1	1	1	0	2	0	0	0	0	0	0	2	2	0	1	0	0	1	1	1	1	1	2	1	2	2	0	2	2	0	1	1	1	0	1	0	0	1	0	2	1
995	1	0	0	0	1	1	0	0	2	1	0	0	0	0	0	0	1	0	0	1	1	0	0	0	0	0	0	0	1	0	1	1	1	1	1	2	1	0	1	2	1	0	1	0	1	0	0	2	0
996	0	1	1	0	0	0	1	0	2	0	0	0	0	0	0	0	1	2	1	0	1	0	0	0	0	1	0	0	1	1	0	0	1	0	0	1	1	0	1	1	1	0	1	0	1	0	0	1	1
997	1	1	0	0	1	1	2	0	0	0	1	1	1	1	1	1	0	2	1	0	1	0	0	0	0	0	1	0	0	1	0	0	1	0	0	1	1	0	0	1	1	0	1	1	0	1	0	2	1
998	0	1	0	0	0	0	1	0	1	1	0	1	2	0	0	0	1	2	1	0	0	0	1	1	1	2	1	1	1	0	2	1	2	0	0	0	2	0	0	2	2	0	1	0	1	1	0	2	0
999	1	1	0	0	0	0	2	0	0	0	0	0	2	0	0	1	1	2	1	0	2	1	1	1	0	0	0	2	2	1	2	2	1	0	0	2	1	0	1	1	1	0	0	0	0	0	1	1	1
1000	0	2	0	0	0	0	0	0	2	2	0	0	1	0	0	0	2	2	2	0	1	0	1	1	1	1	1	1	1	1	2	0	1	1	1	2	2	0	0	2	2	0	0	0	0	1	0	2	0
[truncated: 952 more columns]
