# Supplementary material for: KNN-MDR: a learning approach for improving interactions mapping performances in genome wide association studies
Source: BMC Bioinformatics. 2017 Mar 21;18:184. doi: 10.1186/s12859-017-1599-7 (PMC5361736; doi:10.1186/s12859-017-1599-7)
Supplement: Supplementary file 2 — The data set(s) supporting the results of Table 1. (ZIP 22742 kb) [file 12859_2017_1599_MOESM2_ESM.zip › Nouveau dossier/S6/mkallsimul.dat]

1	0	0	0	0	0	0	1	0	1	1	1	1	1	1	1	0	0	0	1	0	0	0	1	1	1	1	0	1	2	1	0	1	1	2	0	2	2	0	0	2	0	0	0	2	0	1	0	2	0
2	1	0	1	0	1	1	1	0	0	0	0	1	2	1	1	0	0	0	2	0	0	1	0	1	1	1	0	1	2	1	0	0	1	1	0	1	1	0	1	1	1	0	0	1	0	0	0	2	0
3	1	0	0	0	0	0	1	2	0	2	0	0	0	0	0	0	2	0	1	1	1	0	2	2	1	1	0	2	2	2	0	0	1	2	1	2	2	0	0	2	0	0	0	1	2	1	0	2	0
4	0	0	0	0	0	0	1	0	1	1	1	0	1	0	0	0	0	0	0	2	2	0	1	2	0	0	0	2	2	2	0	2	2	2	1	2	1	0	2	0	0	0	1	1	1	0	0	2	0
5	0	0	0	0	0	0	2	0	0	0	2	0	0	1	1	0	2	1	0	2	2	0	2	2	0	0	0	2	1	1	2	0	2	1	1	2	2	0	0	2	0	0	0	0	0	1	0	1	1
6	1	0	0	0	0	0	1	0	0	0	2	0	2	0	0	0	1	1	0	2	2	0	2	2	0	0	0	1	2	1	0	0	1	1	0	2	1	0	1	1	0	1	1	1	1	0	0	1	0
7	0	0	0	0	0	0	0	0	1	1	0	0	0	0	0	0	2	0	1	1	1	0	2	2	0	0	0	2	2	1	1	0	0	2	0	2	1	0	1	1	0	0	2	2	2	1	0	1	0
8	0	0	0	0	0	0	2	1	0	1	0	1	1	1	1	0	1	0	1	1	1	0	1	1	1	1	1	2	2	2	0	0	2	2	2	2	1	0	0	2	0	0	0	1	0	1	1	0	0
9	0	0	0	0	1	1	1	0	2	2	0	1	1	1	1	0	0	0	1	1	2	0	2	2	0	0	0	1	2	1	0	1	2	2	0	2	1	0	0	1	0	0	1	2	1	1	0	2	0
10	1	0	0	0	0	0	1	0	1	1	0	1	1	1	1	0	1	0	1	1	2	0	2	2	0	0	0	2	2	1	1	0	1	2	0	2	0	0	2	0	1	0	1	2	1	0	0	1	1
11	1	0	0	0	0	0	1	0	1	1	0	0	1	0	0	0	2	1	1	1	2	0	2	2	0	0	0	2	2	2	0	2	2	2	1	2	0	0	2	0	1	0	0	1	0	0	0	0	0
12	1	0	0	0	0	0	0	0	1	1	0	0	0	0	0	0	2	1	0	1	1	0	2	2	0	0	0	2	2	2	1	0	1	2	0	2	2	0	2	1	0	1	2	2	1	0	0	1	0
13	1	0	0	0	0	0	2	0	1	1	0	0	2	0	0	0	2	1	0	2	2	0	2	2	0	0	1	2	2	1	0	0	1	2	1	2	1	0	1	1	0	0	0	2	0	1	0	2	0
14	0	0	0	0	0	0	2	0	0	0	2	1	0	0	0	0	1	0	1	1	2	0	2	2	0	0	0	2	2	1	0	2	1	1	0	1	2	0	0	2	0	0	0	2	0	1	0	1	1
15	0	0	1	1	0	1	2	0	0	0	1	0	0	0	0	0	0	0	0	1	1	0	2	2	0	0	0	1	1	1	1	0	0	2	0	2	1	0	2	0	1	0	0	1	0	1	0	2	0
16	0	0	0	0	1	1	1	0	1	1	0	0	0	0	0	0	1	1	1	0	1	0	2	2	1	1	0	1	2	1	1	0	1	1	0	1	1	1	0	0	0	1	1	2	2	0	0	2	0
17	0	0	0	0	0	0	2	0	0	0	1	0	0	0	0	0	1	1	1	1	1	0	1	1	0	0	1	2	2	1	1	1	0	1	0	1	1	1	1	0	0	0	0	2	0	0	0	1	0
18	0	0	1	0	1	1	2	1	0	1	1	0	0	0	0	0	2	1	1	1	2	0	2	2	1	1	0	2	2	2	0	2	1	2	1	2	0	1	1	0	0	0	0	2	1	1	0	0	1
19	0	0	0	0	0	0	1	0	1	1	0	0	1	0	0	0	0	0	0	1	1	0	2	2	0	0	0	1	1	1	1	0	2	0	0	1	1	0	1	1	0	0	1	2	1	1	0	2	0
20	0	0	1	0	0	0	1	0	1	1	0	0	0	0	0	0	2	1	0	2	2	0	1	1	0	0	0	2	2	2	2	0	2	1	1	1	0	0	0	0	0	0	1	1	0	0	0	2	0
21	0	0	0	0	0	0	1	0	0	0	1	0	1	0	0	0	1	1	1	1	1	0	2	2	1	1	0	1	2	0	1	2	2	1	1	2	1	0	0	2	0	0	0	2	0	1	1	0	0
22	1	0	0	0	0	0	0	0	2	2	0	1	1	1	1	0	1	1	2	0	2	0	1	1	0	0	0	1	1	1	1	1	2	2	1	2	2	0	1	1	0	1	1	1	1	1	0	2	0
23	0	0	0	0	0	0	1	0	0	0	0	0	0	0	0	0	2	1	1	1	1	0	2	2	0	0	0	2	2	1	2	0	2	0	0	1	2	0	1	1	0	1	1	1	1	1	0	1	1
24	0	0	0	0	0	0	0	0	1	1	0	0	2	1	1	0	1	0	0	1	1	0	2	2	0	0	0	2	2	1	2	0	1	2	1	2	1	0	0	1	0	0	0	2	2	1	0	0	1
25	0	0	1	0	0	0	1	0	0	0	1	0	1	0	0	0	1	0	1	1	2	0	2	2	0	0	0	1	1	1	0	0	1	1	0	1	1	0	2	0	0	1	1	1	0	1	0	1	0
26	0	0	0	0	1	1	1	1	0	1	0	0	1	0	0	0	1	1	0	2	2	0	2	2	0	0	0	2	1	0	1	2	1	1	0	2	1	2	0	1	1	0	0	2	0	2	0	0	0
27	0	0	0	0	0	0	1	0	0	0	0	0	0	0	0	0	1	0	1	1	2	0	1	1	1	1	0	1	2	1	0	0	0	0	0	1	1	1	0	1	0	0	0	2	0	0	0	2	0
28	0	0	0	0	0	0	1	0	1	1	1	0	1	0	0	0	1	1	1	1	1	0	2	2	1	1	0	2	2	1	1	0	1	0	0	1	1	0	2	0	0	0	0	2	1	2	0	1	0
29	1	0	0	0	0	0	1	1	1	2	0	0	0	0	0	0	1	1	0	1	1	1	2	2	0	0	0	1	2	1	0	1	2	1	0	2	0	0	2	1	1	1	1	1	0	2	0	2	0
30	0	0	1	0	0	0	1	0	1	1	0	0	0	0	0	0	0	0	1	1	1	0	2	2	0	0	0	1	1	1	1	0	2	0	0	1	1	0	2	0	0	1	1	2	1	0	0	1	0
31	0	0	0	0	0	0	2	0	0	0	1	1	1	1	1	0	0	0	1	1	2	0	2	2	1	1	0	2	2	1	2	0	1	2	0	2	1	0	0	1	0	0	1	2	0	1	0	1	1
32	1	0	0	0	0	0	2	0	0	0	1	0	1	1	1	0	2	2	0	2	1	0	2	2	0	0	0	2	0	0	2	1	2	0	0	1	1	1	0	1	0	0	1	2	0	1	1	1	0
33	1	0	0	0	1	1	2	0	0	0	0	0	1	1	1	0	1	0	0	1	1	0	2	2	0	0	0	2	2	1	1	0	2	2	2	2	1	0	1	1	0	0	1	2	1	0	0	1	0
34	1	0	0	0	0	0	1	1	1	2	0	0	1	0	0	0	1	0	1	0	2	0	2	2	1	1	0	2	2	2	0	0	2	1	1	1	1	1	0	1	0	0	1	2	1	0	0	2	0
35	0	0	0	0	0	0	1	1	1	2	0	0	0	0	0	0	2	2	0	2	1	0	2	2	0	0	0	2	2	1	2	0	1	1	0	2	0	0	1	1	0	1	1	2	1	1	0	0	1
36	1	0	0	0	0	0	2	1	0	1	0	1	2	2	2	0	0	0	0	2	2	0	2	2	0	0	0	1	1	1	0	1	2	0	0	2	1	0	2	0	0	0	1	1	1	2	0	0	1
37	1	0	0	0	1	1	1	0	1	1	1	0	1	2	2	0	1	1	1	1	1	1	1	2	0	0	0	2	2	1	1	0	0	2	2	2	0	0	0	0	0	0	0	0	1	0	0	2	0
38	0	0	0	0	0	0	2	0	1	1	0	1	1	1	1	0	1	0	0	1	1	0	2	2	1	1	0	2	2	1	1	0	2	2	2	2	1	0	2	0	0	1	1	1	1	1	0	2	0
39	0	0	0	0	1	1	1	0	1	1	1	1	0	0	0	0	2	2	0	2	2	0	1	2	0	0	0	2	2	1	2	1	1	2	1	1	2	0	1	1	0	0	0	1	1	1	0	2	0
40	1	0	0	0	0	0	2	0	0	0	1	0	0	0	0	0	2	0	1	1	2	0	2	2	0	0	0	1	1	1	1	0	1	1	0	1	1	1	1	0	0	1	1	1	1	1	0	0	0
41	1	0	0	0	0	0	1	0	1	1	1	0	1	0	0	0	1	0	1	0	1	0	2	2	0	0	2	2	2	0	1	1	1	1	1	2	1	0	0	1	0	0	1	1	1	0	0	1	1
42	1	0	0	0	1	1	1	0	0	0	0	1	2	2	2	0	2	1	1	1	1	0	2	2	1	1	0	2	2	2	0	0	0	2	0	2	1	1	1	0	0	1	1	2	1	0	0	1	1
43	0	0	0	0	0	0	1	1	1	2	0	0	0	0	0	0	2	2	1	1	2	0	2	2	0	0	0	1	2	1	0	0	1	0	0	1	1	0	0	1	0	2	2	2	0	0	0	1	0
44	1	0	1	0	1	1	1	0	1	1	0	0	0	0	0	0	2	1	2	0	1	1	2	2	0	0	0	2	2	2	0	1	2	0	0	2	2	0	2	0	0	0	0	2	1	0	0	0	0
45	1	0	0	0	0	0	1	0	1	1	0	1	0	0	0	0	0	0	1	1	2	1	0	1	0	1	0	2	2	2	0	1	2	1	0	2	1	0	0	1	0	0	0	2	0	1	0	2	0
46	0	0	0	0	0	0	1	0	1	1	0	0	1	0	0	0	1	0	0	2	2	0	2	2	0	0	1	1	2	0	0	0	2	2	0	2	1	0	1	1	0	0	0	2	0	1	0	1	0
47	1	0	0	0	0	0	0	0	1	1	0	1	2	2	2	0	1	1	0	2	2	0	2	2	1	1	0	2	2	1	2	0	0	2	1	2	1	0	0	1	0	0	0	1	0	1	0	0	0
48	1	0	0	0	0	0	1	0	0	0	1	0	0	0	0	0	0	0	1	0	1	0	1	1	0	0	0	2	2	1	2	1	2	2	1	2	1	0	1	1	0	1	1	2	1	1	0	2	0
49	1	0	0	0	1	1	1	0	0	0	0	1	1	1	1	0	1	0	1	1	2	0	2	2	0	0	0	2	0	0	2	0	2	1	1	1	1	1	1	0	0	2	2	2	1	0	1	1	0
50	0	0	0	0	0	0	1	1	1	2	0	1	2	1	1	0	0	0	2	0	1	0	2	2	1	1	0	1	2	0	0	1	2	0	0	1	1	0	1	1	0	0	0	2	0	1	0	2	0
51	0	0	1	0	0	0	0	0	1	1	0	0	0	0	0	0	1	0	1	1	2	0	2	2	0	0	0	1	2	1	0	1	1	2	1	2	1	0	0	1	0	0	0	2	0	1	0	1	1
52	1	0	0	0	1	1	1	0	1	1	0	0	1	0	0	0	1	1	2	0	1	0	1	1	1	1	0	2	2	1	1	0	1	2	0	2	2	0	1	1	0	0	0	1	0	0	0	1	1
53	1	0	0	0	0	0	0	0	0	0	1	1	2	1	1	0	0	0	1	1	1	0	2	2	0	0	0	2	2	2	0	1	1	1	1	1	1	0	0	2	0	0	0	2	0	1	0	1	1
54	0	0	0	0	0	0	1	1	1	2	0	0	1	0	0	0	2	1	1	1	1	0	1	1	1	1	1	2	2	1	0	2	2	1	1	2	1	0	2	0	0	1	1	2	0	1	0	0	0
55	1	0	1	1	0	1	1	0	0	0	0	1	1	1	1	0	1	0	1	1	1	0	1	1	0	0	0	2	2	2	1	0	2	2	2	2	0	1	0	0	0	0	1	1	1	2	0	1	1
56	1	0	0	0	0	0	1	0	1	1	0	1	1	1	1	0	2	0	0	2	2	0	1	1	0	0	0	2	2	1	1	1	2	2	1	2	2	0	1	1	0	0	1	2	1	2	0	2	0
57	0	0	0	0	1	1	2	1	0	1	1	1	2	2	2	0	1	1	2	0	2	0	2	2	0	0	0	2	2	2	0	2	1	1	0	1	1	0	0	1	0	0	0	2	0	1	0	1	1
58	0	0	1	0	0	0	1	0	1	1	0	0	0	0	0	0	0	0	0	0	0	0	1	1	0	0	0	2	2	1	1	1	1	1	0	2	1	0	2	0	1	0	0	2	0	1	0	1	0
59	1	0	0	0	0	0	2	1	0	1	0	1	0	0	0	0	1	0	1	1	1	0	1	2	0	0	0	2	1	1	2	0	1	2	1	2	2	0	0	1	0	0	0	1	0	0	0	2	0
60	0	0	1	0	0	0	1	0	0	0	1	0	1	1	1	1	0	0	0	1	0	0	2	2	0	0	0	2	2	1	2	1	1	2	1	2	1	0	1	1	0	0	0	1	2	1	0	0	0
61	0	0	0	0	0	0	0	0	1	1	0	1	1	1	1	0	1	0	1	1	2	0	2	2	0	0	0	2	1	1	2	2	1	1	0	2	1	0	0	0	0	0	0	0	0	0	0	1	0
62	1	0	2	0	0	0	0	0	2	2	0	1	1	1	1	0	1	2	0	2	2	0	2	2	0	0	1	2	2	1	0	2	2	1	0	1	1	0	2	0	0	0	1	1	1	1	1	1	0
63	1	0	0	0	2	2	1	1	1	2	0	0	0	0	0	0	2	2	0	2	1	1	2	2	1	1	0	2	2	1	1	0	1	2	1	2	0	0	0	0	0	1	1	2	0	0	1	0	0
64	0	0	0	0	0	0	1	0	1	1	1	1	2	1	1	0	1	1	0	2	2	0	2	2	0	0	1	1	2	0	0	2	2	0	0	0	2	0	0	2	0	0	0	2	0	0	0	2	0
65	0	0	0	0	0	0	0	0	2	2	0	0	2	0	0	0	0	0	1	1	2	1	2	2	0	0	0	1	2	1	1	1	1	1	0	1	2	0	1	1	0	0	1	2	1	0	0	2	0
66	1	0	0	0	0	0	1	0	1	1	0	0	1	0	0	0	2	2	0	2	2	0	1	1	1	1	0	2	2	2	1	2	1	2	1	2	1	0	1	0	0	0	0	2	0	2	0	1	0
67	0	0	0	0	0	0	1	1	1	2	0	0	1	1	0	0	1	1	1	0	0	0	1	1	1	1	0	2	2	1	2	2	1	0	0	0	1	1	0	1	0	0	2	2	2	0	0	1	0
68	0	0	0	0	0	0	1	1	0	1	0	1	1	1	1	0	1	0	0	2	2	0	2	2	0	0	0	1	2	1	1	0	2	2	0	2	1	0	2	0	1	0	0	2	0	1	0	1	0
69	0	0	0	0	0	0	1	0	1	1	0	1	1	1	1	0	0	0	0	1	0	0	1	1	1	1	0	1	1	0	1	0	0	1	1	2	2	0	0	2	0	0	0	1	1	1	0	1	0
70	1	0	1	0	0	0	1	0	0	0	1	1	2	1	1	1	2	1	0	2	2	0	2	2	1	1	0	2	2	1	2	0	0	2	0	2	2	0	1	1	1	1	1	1	1	1	0	1	0
71	0	0	0	0	0	0	1	0	1	1	1	0	0	0	0	0	0	0	0	1	1	1	2	2	0	0	0	2	2	2	0	1	2	0	0	0	2	0	0	1	0	0	0	1	0	0	0	1	1
72	1	0	0	0	1	1	2	0	0	0	2	0	0	0	0	0	0	0	0	1	0	0	1	1	2	2	0	2	2	2	1	2	2	0	0	1	1	0	2	1	1	0	0	0	0	1	0	1	1
73	1	0	0	0	0	0	0	0	2	2	0	1	1	1	1	0	2	1	0	2	2	0	2	1	1	2	0	2	1	1	1	1	1	0	0	0	1	1	0	1	0	0	0	2	1	0	1	1	0
74	0	0	0	0	0	0	2	1	0	1	0	0	1	0	0	0	0	1	1	1	2	0	1	1	1	1	0	1	2	1	1	1	2	0	0	0	2	0	1	1	0	0	1	2	1	1	0	0	1
75	0	0	0	0	1	1	1	1	1	2	0	0	2	1	2	1	1	0	1	1	1	0	2	2	0	0	0	2	2	2	1	0	1	1	0	1	1	0	2	0	1	0	0	1	0	0	0	1	0
76	1	0	0	0	1	1	1	0	1	1	0	0	0	0	0	0	2	2	0	2	1	0	1	1	0	0	0	1	1	1	0	2	1	1	0	1	2	0	1	1	1	0	0	1	0	0	1	1	0
77	1	0	0	0	0	0	1	0	0	0	1	0	1	1	1	0	1	1	0	0	0	0	2	2	0	0	0	2	2	2	0	0	2	2	2	2	2	0	2	0	0	0	0	1	0	1	0	2	0
78	0	0	0	0	1	1	1	0	1	1	0	1	1	1	1	0	0	0	0	2	2	0	0	0	0	0	0	1	2	1	1	2	2	0	0	0	0	0	1	0	0	1	1	1	0	2	1	0	0
79	1	0	0	0	0	0	1	0	2	2	0	0	1	0	0	0	2	0	1	1	2	0	2	2	0	0	1	2	2	1	0	0	1	1	0	1	1	0	1	1	0	0	0	1	0	0	0	0	1
80	0	0	0	0	0	0	2	0	0	0	0	0	2	1	1	1	0	0	1	1	1	0	2	2	1	1	0	2	2	2	0	0	0	2	2	2	2	0	0	1	0	1	1	2	2	0	0	1	0
81	0	0	0	0	0	0	1	0	1	1	0	0	2	1	1	0	2	2	0	2	2	0	2	2	0	0	0	1	2	0	1	0	1	2	0	2	1	0	0	2	0	0	1	2	1	1	1	1	0
82	1	0	0	0	0	0	0	0	2	2	0	0	1	0	0	0	2	2	0	2	2	0	2	2	0	0	0	2	2	2	1	0	2	0	0	1	1	0	0	1	0	0	1	2	0	1	0	2	0
83	0	0	0	0	0	0	0	0	2	2	0	2	2	1	1	1	1	0	0	1	1	0	2	2	0	0	0	2	2	2	0	1	0	1	0	2	1	0	1	1	0	0	0	1	0	0	0	1	1
84	0	0	0	0	0	0	2	0	1	1	1	1	1	2	1	0	2	2	1	1	1	0	2	2	0	0	0	2	2	2	1	1	1	0	0	1	1	0	1	2	1	0	1	1	1	0	0	1	0
85	0	0	0	0	0	0	1	0	1	1	2	0	0	0	0	0	1	1	0	2	2	0	2	2	0	0	0	2	1	1	2	0	2	2	0	2	1	0	1	1	0	1	2	2	0	1	0	1	0
86	0	0	0	0	0	0	2	1	0	1	0	0	0	0	0	0	1	0	0	1	1	0	2	2	0	0	0	2	1	1	2	0	2	1	1	1	1	0	0	2	0	1	1	2	1	0	0	1	0
87	1	0	0	0	2	2	2	0	0	0	1	1	2	2	2	1	2	1	1	1	2	0	1	1	1	1	0	0	2	0	0	1	1	2	1	2	1	0	2	0	0	0	0	2	1	1	1	0	0
88	1	0	0	0	1	1	2	1	0	1	0	1	2	1	1	0	0	1	0	2	2	0	2	2	0	0	0	1	2	0	0	0	1	1	0	2	2	0	1	1	0	0	0	0	0	0	0	2	0
89	1	0	0	0	0	0	1	0	0	0	1	1	1	1	1	0	1	0	0	2	2	0	0	0	1	1	0	1	2	1	1	1	1	1	0	2	1	0	1	1	0	0	1	2	0	0	1	1	0
90	1	0	0	0	0	0	2	1	0	1	0	0	1	0	1	1	0	1	0	2	2	1	0	1	0	1	0	2	2	1	0	0	1	1	0	2	1	1	0	0	0	1	1	1	1	1	0	2	0
91	1	0	0	0	0	0	1	0	2	2	0	0	0	0	0	0	1	0	0	1	1	0	2	2	0	0	0	2	2	2	0	0	1	2	0	2	1	0	0	1	0	0	1	2	1	0	0	1	0
92	0	0	0	0	0	0	0	0	2	2	0	0	1	0	0	0	1	0	0	2	2	0	2	2	0	0	0	2	2	2	1	0	2	2	0	2	1	0	0	2	0	1	2	2	0	1	0	2	0
93	1	0	0	0	0	0	1	0	2	2	0	1	0	0	0	0	2	1	0	2	2	0	2	2	0	0	0	2	1	1	2	0	2	1	1	2	1	0	1	1	0	2	2	2	1	0	0	0	1
94	0	0	0	0	0	0	1	0	1	1	0	0	0	0	0	0	0	0	0	2	2	0	2	2	0	0	0	2	2	2	0	1	1	1	0	1	1	0	0	1	0	0	0	2	1	1	1	0	0
95	0	0	0	0	0	0	1	0	1	1	1	1	1	1	1	0	2	0	0	2	2	0	2	2	0	0	0	2	1	1	1	1	2	1	0	1	2	0	0	1	0	0	1	2	2	1	1	0	0
96	1	0	0	0	1	1	1	0	1	1	0	1	2	2	2	0	0	0	1	1	1	0	2	2	0	0	0	2	2	2	1	0	2	2	0	2	1	0	1	1	0	0	0	2	1	2	0	1	0
97	0	0	0	0	0	0	1	1	1	2	0	0	0	0	0	0	2	0	1	1	1	0	2	2	0	0	0	2	2	1	2	1	2	2	0	2	1	0	0	1	0	0	0	2	0	1	0	2	0
98	0	0	0	0	0	0	0	0	1	1	1	1	1	1	1	0	1	0	0	2	2	0	1	1	1	1	0	2	1	1	2	1	1	1	0	2	2	0	0	1	0	0	1	1	1	0	0	0	2
99	0	0	0	0	0	0	2	1	0	1	0	0	1	0	0	0	1	0	1	1	2	0	2	2	0	0	1	2	2	1	0	0	1	2	1	2	1	0	0	1	0	1	1	2	0	0	0	2	0
100	0	0	0	0	0	0	1	1	1	2	0	1	2	2	2	1	0	0	1	1	2	0	2	2	1	1	0	2	2	2	0	1	2	1	1	1	2	0	0	2	0	0	0	0	0	0	0	1	0
101	1	0	0	0	0	0	2	1	0	1	1	1	1	1	1	0	1	0	1	1	1	0	2	2	0	0	0	2	2	2	0	2	2	2	1	2	2	0	0	2	0	0	0	2	0	0	0	2	0
102	1	0	0	0	0	0	0	0	1	1	1	1	1	1	1	0	2	1	1	1	2	0	2	2	0	0	0	1	2	1	0	0	1	1	0	2	1	0	0	2	0	1	1	2	1	0	1	0	0
103	1	0	0	0	1	1	0	0	1	1	0	0	1	0	0	0	2	1	1	1	2	0	2	2	0	1	0	1	2	0	1	1	2	0	0	1	1	0	2	0	0	0	2	2	2	0	0	2	0
104	0	0	0	0	0	0	2	1	0	1	0	1	1	1	1	0	1	0	1	1	2	1	2	2	1	1	0	1	2	0	1	2	1	1	0	1	1	0	0	2	0	0	1	2	0	1	1	0	0
105	1	0	0	0	0	0	1	0	0	0	1	0	0	0	0	0	0	0	1	1	2	0	0	0	0	1	0	2	2	1	2	1	1	1	0	2	1	0	1	2	1	2	2	2	1	0	0	2	0
106	1	1	0	0	0	0	2	1	0	1	1	0	0	0	0	0	0	0	0	2	2	0	2	2	0	0	0	1	2	1	0	1	1	1	1	1	2	0	1	2	1	0	0	2	0	2	0	1	0
107	0	0	0	0	0	0	1	1	0	1	0	0	0	0	0	0	0	0	1	1	2	0	2	2	0	0	0	1	1	1	1	1	2	1	1	1	2	0	2	0	0	0	1	2	0	0	0	2	0
108	1	0	1	0	0	0	1	0	1	1	1	1	1	1	1	0	0	0	1	1	2	1	1	2	0	0	0	2	2	2	1	1	2	2	1	2	1	0	1	1	0	0	0	0	0	1	0	1	0
109	1	0	0	0	1	1	0	0	1	1	1	0	0	0	0	0	1	1	0	2	2	0	1	1	1	1	0	1	1	1	0	1	2	1	1	1	1	1	0	1	0	0	1	2	1	0	0	2	0
110	1	0	0	0	0	0	2	0	1	1	0	0	1	2	2	0	1	1	0	2	2	0	2	2	0	0	0	2	2	2	0	0	1	2	0	2	1	0	1	1	0	0	1	2	1	0	0	1	0
111	1	0	1	0	0	0	1	1	1	1	0	0	1	0	0	0	1	0	1	1	1	0	1	1	0	0	0	2	2	2	0	0	0	1	1	2	1	0	0	1	0	0	0	2	0	2	0	1	1
112	1	0	0	0	1	1	1	1	1	2	0	0	0	0	0	0	1	1	1	1	1	0	2	2	0	0	0	2	2	1	1	1	0	2	0	2	2	0	0	1	0	1	1	2	1	0	0	2	0
113	0	0	0	0	0	0	1	0	1	1	1	0	1	0	0	1	2	1	2	0	1	0	2	2	0	0	0	1	2	1	0	1	2	1	0	1	1	0	1	1	0	1	2	2	1	0	0	2	0
114	0	0	0	0	0	0	1	0	0	0	0	0	0	0	0	0	1	1	0	1	1	0	2	2	0	0	0	2	2	1	1	2	2	0	0	0	1	0	0	1	0	0	0	2	0	1	0	0	2
115	0	0	1	0	0	0	0	0	2	2	0	0	1	0	0	0	2	0	0	2	2	0	1	1	1	1	0	2	1	1	2	1	1	1	0	2	1	0	0	2	0	0	0	2	0	2	0	2	0
116	1	0	0	0	0	0	1	0	2	2	0	1	1	1	1	0	2	0	0	2	2	0	2	2	0	0	0	2	2	1	0	1	1	1	0	2	1	0	1	1	0	0	0	2	0	0	0	2	0
117	1	0	0	0	1	1	1	0	2	2	0	1	2	1	1	1	0	0	1	1	2	0	2	2	0	0	0	1	2	1	0	0	2	1	1	2	1	0	0	1	0	0	0	1	0	0	0	1	0
118	1	0	0	0	0	0	0	0	1	1	0	0	0	0	0	0	2	1	0	2	2	1	1	2	0	0	0	2	1	0	2	1	2	1	1	2	1	0	0	1	0	0	0	1	0	0	0	1	1
119	1	0	0	0	0	0	0	0	1	1	1	0	0	0	0	0	1	0	1	1	1	1	2	2	0	0	0	2	2	2	0	0	1	0	0	1	1	0	2	0	1	0	0	2	0	1	1	1	0
120	0	0	0	0	0	0	1	1	1	2	0	1	2	1	1	0	1	0	0	1	1	1	1	1	0	0	0	2	2	2	0	0	1	1	0	1	1	0	1	1	0	0	0	2	0	0	0	2	0
121	0	0	0	0	0	0	2	1	0	2	1	0	1	0	0	0	1	1	0	2	2	1	1	1	0	0	0	2	2	2	1	1	2	1	1	2	0	0	1	0	0	0	0	0	2	0	1	0	0
122	1	0	0	0	0	0	1	0	0	0	0	0	0	0	0	0	1	1	0	1	1	0	2	2	1	1	0	1	2	1	0	2	2	0	0	0	2	0	0	2	0	0	0	1	0	1	1	1	0
123	0	0	0	0	0	0	0	0	1	1	0	1	2	1	1	0	2	0	0	2	2	0	2	2	0	0	0	2	2	2	0	0	2	1	0	1	1	0	1	1	0	0	1	1	1	2	0	2	0
124	1	0	0	0	0	0	1	0	0	0	1	0	0	0	0	0	1	0	1	1	1	0	2	2	0	0	0	2	2	2	0	0	1	0	0	1	2	0	0	2	1	0	0	1	1	0	0	2	0
125	0	0	0	0	0	0	2	0	1	1	1	0	0	0	0	0	1	0	1	1	2	0	2	2	0	0	0	2	1	1	2	0	1	0	0	0	1	0	0	2	0	0	0	2	0	1	0	2	0
126	0	0	0	0	0	0	0	0	1	1	0	0	0	0	0	0	1	0	0	2	2	0	2	2	1	1	0	2	2	1	2	1	1	0	0	0	1	0	0	2	0	0	0	2	0	1	0	2	0
127	1	0	0	0	0	0	0	0	1	1	2	1	2	1	1	0	0	1	1	1	2	0	2	2	0	0	0	1	2	1	1	1	2	0	0	1	0	0	1	0	0	0	0	1	0	0	0	0	1
128	0	0	1	1	0	1	0	0	2	2	0	0	2	0	0	1	1	0	1	1	2	1	2	2	0	0	0	1	1	1	1	1	1	1	0	1	1	0	2	0	0	0	1	2	0	1	0	2	0
129	1	0	0	0	1	1	1	0	1	1	0	2	2	1	1	1	2	1	1	1	2	1	1	2	0	0	0	2	2	2	1	1	2	1	0	2	1	0	0	1	0	0	0	2	0	1	1	1	0
130	1	0	0	0	0	0	0	0	2	2	0	0	0	0	0	0	1	1	1	0	1	0	2	2	0	0	0	1	2	0	1	1	1	0	0	1	1	0	0	1	0	1	1	1	1	1	1	0	0
131	0	0	0	0	0	0	2	0	0	0	0	0	2	1	1	1	1	1	1	0	1	2	0	2	0	0	0	1	2	0	1	2	2	0	0	0	2	0	0	2	0	0	0	2	0	2	0	0	1
132	0	0	1	0	0	0	2	0	0	0	1	0	0	0	0	0	1	0	0	1	1	0	2	2	0	0	0	2	2	2	1	1	1	1	0	2	1	0	0	1	0	0	1	2	1	0	0	2	0
133	0	1	0	0	1	1	2	1	0	1	0	0	1	1	1	0	2	1	1	1	1	0	2	2	0	0	0	1	2	1	0	1	2	1	0	2	2	0	0	2	0	0	0	1	0	1	0	1	1
134	0	0	0	0	0	0	2	0	0	0	1	2	2	2	2	0	1	1	2	0	2	0	2	2	0	0	0	2	2	2	0	2	1	0	0	0	1	0	2	1	1	1	1	1	1	1	0	1	0
135	1	0	0	0	0	0	1	0	0	0	0	0	1	0	0	0	0	0	0	1	1	1	2	2	0	0	0	1	2	0	1	1	2	2	1	2	1	0	1	1	0	0	1	2	2	1	0	0	1
136	1	0	2	0	0	0	1	0	0	0	2	0	1	0	0	0	2	1	1	1	2	0	2	2	0	0	0	2	1	0	2	1	2	0	0	0	2	0	0	2	0	0	1	2	1	0	0	0	1
137	0	0	0	0	0	0	1	0	1	1	1	0	1	0	0	0	1	1	0	2	2	0	2	2	0	0	0	2	2	2	1	0	1	1	1	1	2	0	1	1	0	0	0	1	0	1	1	0	0
138	0	0	0	0	1	1	2	0	0	0	1	0	0	0	0	0	1	1	1	0	1	0	1	1	0	0	0	1	2	1	0	1	2	0	0	0	1	0	1	1	0	0	0	1	1	0	0	2	0
139	1	0	1	0	0	0	1	0	1	1	0	1	1	1	1	0	1	2	1	1	2	1	0	1	0	1	0	1	2	0	1	0	0	0	0	2	1	0	0	1	0	0	0	0	2	1	0	2	0
140	1	0	1	0	0	0	2	0	0	0	0	0	1	2	2	0	1	0	1	1	2	0	2	2	1	1	0	2	1	1	1	0	0	2	1	2	2	0	2	0	0	0	1	2	0	0	0	1	0
141	0	0	0	0	0	0	1	0	0	0	1	0	0	0	0	0	1	1	2	0	2	0	2	2	0	0	0	1	1	1	2	0	0	2	0	1	2	0	0	2	0	1	1	1	1	1	1	0	0
142	0	0	1	1	0	1	1	0	2	2	0	0	0	0	0	0	2	1	2	0	1	0	2	2	0	1	0	2	2	2	0	1	0	2	0	2	1	1	1	0	0	0	1	2	1	0	1	0	0
143	1	0	0	0	0	0	0	0	2	2	0	0	0	0	0	0	1	1	1	1	1	0	2	1	1	2	1	2	2	1	0	0	0	1	0	1	0	0	0	1	0	0	0	1	0	0	0	2	0
144	0	1	0	0	0	0	1	0	0	0	1	0	1	0	0	0	2	1	0	2	2	0	2	2	0	0	1	2	2	1	1	1	2	1	1	2	1	0	1	1	0	0	0	1	0	0	1	0	1
145	1	0	0	0	0	0	0	0	1	1	1	1	1	1	1	0	2	1	1	1	1	0	2	2	0	0	1	2	2	1	0	2	1	0	0	0	2	0	1	1	1	0	0	0	0	1	0	1	0
146	0	0	1	0	1	1	1	0	0	0	1	0	0	0	0	0	2	2	0	1	1	0	2	2	0	0	0	2	1	1	2	0	2	0	0	1	2	0	0	2	0	0	0	2	0	0	0	2	0
147	1	0	1	0	0	0	2	0	0	0	2	0	1	0	0	0	0	0	0	2	2	1	2	2	0	0	0	2	1	1	2	1	2	1	0	2	1	0	1	1	0	0	1	2	2	1	1	0	1
148	1	0	0	0	0	0	1	0	1	1	1	0	2	1	2	1	1	1	0	2	2	0	1	1	1	1	0	2	2	2	0	0	2	2	0	2	0	1	1	1	1	2	2	2	1	0	0	1	1
149	0	0	0	0	0	1	1	0	1	1	0	1	0	0	0	0	0	0	1	1	2	0	2	2	0	0	0	2	2	1	2	2	1	1	0	1	1	1	0	1	0	0	0	1	0	0	0	2	0
150	1	0	0	0	1	1	2	0	0	0	0	0	0	0	0	0	2	2	1	1	2	0	1	1	0	0	0	2	2	1	2	0	2	1	0	1	1	1	0	1	1	1	1	2	1	0	0	1	0
151	0	0	0	0	0	0	0	0	2	2	0	0	1	0	0	0	1	1	2	0	1	0	2	2	0	0	0	1	1	1	1	1	1	1	1	2	1	0	0	1	0	0	0	1	0	0	0	2	0
152	1	1	0	0	0	0	2	0	0	0	1	0	1	0	0	0	0	0	1	1	2	0	2	2	0	0	0	2	1	0	2	1	1	1	0	1	2	0	0	2	0	1	1	1	1	1	0	2	0
153	0	1	1	0	0	0	1	0	1	1	0	2	2	2	2	0	1	1	0	2	2	0	2	2	0	0	0	2	2	1	1	1	2	1	0	1	1	0	1	1	1	1	1	2	1	1	1	1	0
154	1	0	0	0	0	0	2	1	0	1	0	1	1	1	1	0	1	1	1	1	1	0	2	2	0	0	0	2	2	2	1	1	2	2	0	2	2	0	2	0	0	0	1	2	1	0	0	2	0
155	1	1	0	0	1	1	2	0	0	0	2	0	0	0	0	0	2	2	2	0	2	0	2	2	0	0	0	2	2	2	0	1	1	1	0	2	1	0	2	0	0	2	2	2	1	0	0	1	0
156	0	0	0	0	0	0	2	1	0	1	1	0	0	0	0	0	2	2	0	1	1	0	2	2	0	0	0	1	2	0	1	0	2	1	0	2	2	0	1	2	1	0	0	1	0	0	0	2	0
157	0	0	0	0	0	0	0	0	1	1	1	0	0	0	0	0	1	1	0	2	2	0	1	1	0	0	0	2	1	1	1	0	1	1	0	2	2	0	0	1	0	0	0	1	0	0	0	0	0
158	1	1	0	0	1	1	1	0	0	0	0	0	0	0	0	0	0	0	0	2	2	1	2	2	0	0	0	1	2	1	0	2	2	0	0	1	0	0	1	0	0	0	0	1	0	0	0	2	0
159	0	0	0	0	0	0	1	0	1	1	0	0	1	0	0	0	0	0	2	0	0	0	1	1	1	1	0	1	2	1	0	2	2	1	0	2	0	0	2	1	1	0	0	0	0	1	0	1	1
160	1	0	1	0	0	0	1	0	1	1	1	1	1	1	1	0	0	0	0	2	2	0	2	2	0	0	0	2	2	1	1	0	2	1	0	1	2	0	2	0	0	0	1	2	1	1	0	1	1
161	1	1	0	0	0	0	1	1	1	2	0	0	1	0	0	0	1	1	0	2	2	0	0	1	1	1	0	2	2	2	1	1	2	0	0	1	0	0	2	0	1	0	0	2	0	1	0	1	1
162	0	0	0	0	1	1	1	0	1	1	1	2	2	2	2	0	0	0	1	1	2	0	2	2	0	0	0	1	2	1	0	1	0	1	0	1	1	0	0	1	0	0	0	2	0	1	0	2	0
163	0	0	0	0	0	0	1	0	0	0	1	1	1	0	0	1	1	1	0	2	2	0	1	2	0	0	0	2	2	1	2	0	2	1	0	1	0	0	2	0	1	1	1	2	1	0	0	2	0
164	1	0	0	0	0	0	1	1	1	2	0	1	1	1	1	0	1	1	0	1	1	0	2	2	0	0	0	2	2	1	2	0	1	0	0	1	2	0	0	2	0	2	2	2	0	0	0	0	1
165	1	1	0	0	0	0	0	0	1	1	1	1	2	1	1	0	1	1	0	2	1	0	2	2	0	0	0	2	2	1	2	1	2	0	0	1	1	0	2	0	0	0	0	0	0	1	0	1	1
166	1	0	0	0	1	1	2	1	0	1	0	0	0	0	0	0	2	2	2	0	2	0	2	2	0	0	0	1	2	1	1	1	2	0	0	0	1	0	1	2	1	0	1	2	1	0	1	1	0
167	1	0	0	0	0	0	0	0	2	2	0	0	2	1	1	1	2	2	1	1	2	0	2	2	0	0	0	2	2	1	1	0	2	1	0	1	2	0	2	1	0	2	2	2	1	0	0	2	0
168	0	0	0	0	0	0	1	0	1	1	1	1	2	2	2	0	2	1	0	2	2	0	2	2	0	0	0	1	2	1	0	0	0	2	0	2	2	0	1	1	1	0	0	2	0	1	0	0	1
169	1	0	0	0	1	1	2	1	0	1	1	1	2	2	2	0	1	0	0	1	1	0	2	2	0	0	0	2	2	1	1	0	2	1	0	2	1	0	0	1	0	0	1	2	1	0	0	1	0
170	0	0	1	0	0	0	0	0	2	2	0	0	1	1	1	0	2	1	0	2	2	0	2	2	0	0	0	0	2	0	0	0	1	1	0	1	1	0	0	2	0	0	1	1	1	1	0	2	0
171	1	0	1	1	0	1	1	1	0	1	0	0	0	0	0	0	1	1	2	0	2	0	2	2	0	0	0	2	2	1	1	0	1	2	0	2	2	0	1	1	0	0	0	2	0	2	0	0	1
172	0	0	0	0	0	0	1	1	0	1	0	0	1	2	2	0	1	0	0	2	2	0	2	2	0	0	1	2	2	1	0	0	2	1	0	1	1	0	1	1	0	0	1	1	1	1	0	1	1
173	0	0	0	0	0	0	2	0	0	0	2	0	1	0	1	1	0	0	0	1	1	0	2	2	0	0	0	1	2	1	0	0	2	1	0	0	0	1	0	0	0	0	1	2	0	0	0	0	1
174	1	0	0	0	1	1	0	0	0	0	1	0	1	0	0	0	1	0	1	0	1	0	2	2	1	1	0	2	2	2	1	0	1	1	1	1	0	0	1	0	0	2	2	2	0	0	0	1	0
175	0	0	0	0	0	0	1	0	0	0	0	0	1	0	0	0	0	0	2	0	0	1	2	2	0	0	0	1	1	1	1	0	1	0	0	0	2	0	0	1	0	0	0	2	1	1	1	1	0
176	1	0	0	0	1	1	1	0	0	0	0	1	1	0	0	1	1	1	0	2	2	0	1	1	0	0	0	2	2	1	2	0	1	1	0	1	1	0	0	2	1	2	2	2	1	0	0	0	1
177	0	1	0	0	1	1	1	0	0	0	0	0	0	0	0	0	1	0	0	2	2	0	2	2	0	0	0	2	1	1	1	0	1	0	0	1	2	0	0	2	0	0	1	1	1	0	0	1	1
178	1	0	0	0	0	0	0	0	1	1	0	0	0	0	0	0	1	1	0	1	1	0	1	1	0	0	0	2	2	2	1	1	2	1	0	1	1	0	2	0	0	0	1	1	1	0	0	2	0
179	0	0	0	0	0	0	0	0	2	2	0	0	0	0	0	0	2	2	0	2	2	0	2	2	0	0	1	2	2	1	0	0	2	2	0	2	1	0	1	0	0	0	0	2	0	1	0	2	0
180	0	0	0	0	0	0	1	0	2	2	0	0	0	0	0	0	1	1	1	1	1	0	2	2	0	0	0	0	2	0	0	2	1	2	1	2	1	0	0	0	0	0	0	1	0	1	0	2	0
181	1	0	0	0	0	0	0	0	2	2	0	0	1	0	0	0	2	1	0	2	2	0	2	2	0	0	0	2	1	1	2	1	2	1	0	2	0	1	1	1	1	0	0	2	1	0	1	0	0
182	0	0	0	0	1	1	1	0	1	1	0	1	1	1	1	0	1	0	0	1	1	0	2	2	0	0	0	1	2	0	1	0	1	2	1	2	1	0	0	1	0	0	0	1	0	1	0	1	0
183	1	0	0	0	0	0	2	0	0	0	2	0	0	0	0	0	1	1	1	0	1	0	1	1	1	1	0	1	2	1	0	1	1	0	0	1	1	0	2	0	0	1	1	1	1	1	0	2	0
184	1	0	0	0	0	0	1	1	1	2	0	0	0	0	0	0	0	0	0	2	2	1	2	2	0	0	0	2	2	2	0	1	1	2	0	2	1	0	0	1	0	0	1	2	0	1	0	1	0
185	1	0	0	0	0	0	1	0	1	1	0	0	1	0	1	1	0	0	0	1	1	0	1	1	0	0	0	1	2	1	0	0	1	2	0	2	2	1	0	0	0	0	0	1	0	1	0	2	0
186	1	0	0	0	0	0	2	0	1	1	0	0	1	0	0	0	0	0	1	1	1	0	2	2	0	0	0	2	2	2	1	0	1	1	0	1	1	0	0	0	0	0	0	0	1	0	0	1	1
187	0	0	0	0	0	0	0	0	2	2	0	1	1	1	1	0	1	0	1	1	2	1	2	2	0	0	1	2	2	1	1	0	2	1	1	1	2	0	1	1	0	0	0	1	0	0	0	0	0
188	0	0	1	0	0	0	1	0	1	1	0	0	0	0	0	0	1	1	1	1	1	0	1	1	1	1	0	2	1	1	2	0	1	1	0	1	1	0	2	0	0	0	1	2	0	1	1	1	1
189	1	0	0	0	1	1	1	0	2	2	0	0	1	0	0	0	0	1	1	1	1	0	2	2	0	0	0	2	2	1	1	1	1	0	0	1	2	0	0	1	0	0	2	2	2	1	0	2	0
190	1	0	0	0	0	0	1	0	1	1	1	1	0	0	0	0	2	0	0	1	1	0	0	0	0	0	0	2	2	1	2	1	2	1	0	1	2	0	0	1	0	0	1	2	0	1	1	1	0
191	0	0	0	0	0	0	1	1	1	2	0	0	2	1	1	0	2	1	0	2	2	0	2	2	0	0	0	0	2	0	0	1	2	1	0	1	2	0	0	2	0	0	0	0	1	0	0	2	0
192	0	0	0	0	0	0	1	0	1	1	1	1	2	2	2	0	2	0	0	1	1	0	1	1	0	0	1	2	1	0	1	0	1	2	0	2	1	0	0	1	0	0	1	1	1	2	0	0	0
193	0	1	0	0	1	1	1	0	0	0	1	0	0	0	0	0	2	0	1	1	2	0	2	2	0	0	0	2	2	2	0	0	2	2	2	2	2	0	0	2	0	1	1	1	0	1	0	2	0
194	0	0	0	0	0	0	2	1	0	1	1	1	1	1	1	0	1	1	1	1	1	0	2	2	0	0	0	2	2	1	2	1	2	1	1	1	2	0	1	1	0	1	2	2	0	1	1	0	0
195	1	0	0	0	0	0	2	1	0	1	1	0	2	0	0	1	2	0	0	2	2	0	2	2	0	0	0	2	2	1	2	0	1	2	0	2	2	0	0	2	0	0	0	2	0	2	0	2	0
196	0	0	0	0	1	1	0	0	1	1	0	0	0	0	0	0	2	1	0	2	2	0	2	2	1	1	0	2	2	1	1	0	1	1	0	1	1	0	1	1	0	0	0	1	1	0	1	0	0
197	0	1	1	0	0	0	2	0	0	0	2	0	0	0	0	0	1	1	1	0	0	0	0	0	1	1	1	2	2	1	1	0	1	1	0	1	2	0	1	1	0	0	1	1	1	1	0	2	0
198	1	0	0	0	0	0	1	0	1	1	0	0	1	0	0	0	0	0	2	0	0	1	2	2	0	0	0	1	2	0	1	0	2	0	0	0	2	0	0	1	0	0	0	1	0	1	0	1	0
199	1	0	0	0	0	0	2	1	0	1	0	0	1	1	1	0	1	1	0	1	1	0	1	1	1	1	0	1	2	0	0	1	1	1	0	1	1	0	1	2	1	0	0	2	0	1	1	1	0
200	0	0	0	0	0	0	1	0	0	0	1	1	1	1	1	0	2	2	0	2	1	0	2	2	0	0	1	1	2	2	0	0	1	1	1	1	2	0	1	1	1	0	1	1	0	1	0	2	0
201	0	0	0	0	0	0	1	1	0	1	0	0	1	2	2	0	0	0	1	1	2	0	2	2	0	0	0	1	1	1	0	1	2	0	0	2	1	0	0	1	0	0	1	2	1	1	1	0	0
202	0	0	0	0	1	1	1	0	1	1	0	0	1	0	0	0	2	1	0	2	2	0	1	1	1	1	0	2	2	1	2	0	1	1	1	1	1	0	1	1	0	1	1	2	1	0	0	2	0
203	1	0	0	0	0	0	0	0	1	1	1	0	1	0	0	0	2	2	1	1	1	0	2	2	0	0	0	0	2	0	0	1	1	1	0	1	2	0	0	2	0	0	0	2	0	0	1	1	1
204	0	0	0	0	0	0	1	1	1	2	0	2	2	1	1	1	1	0	1	1	2	0	2	2	1	1	0	1	1	1	1	0	2	1	1	2	1	1	1	0	0	1	1	1	1	1	0	2	0
205	0	0	0	0	1	1	0	0	0	0	0	0	1	1	0	0	1	1	0	2	1	0	2	2	1	1	0	2	2	1	2	1	2	0	0	1	1	0	1	1	0	1	1	2	0	0	0	0	2
206	0	0	0	0	0	0	1	1	1	1	0	0	0	0	0	0	0	0	0	1	1	0	2	2	0	0	0	2	2	1	1	0	1	0	0	1	2	0	0	1	0	1	1	2	0	0	0	0	1
207	0	0	0	0	1	1	1	0	1	1	1	1	2	1	1	0	0	0	0	2	2	0	1	1	0	0	0	2	2	1	2	0	2	1	0	1	2	0	1	1	0	0	1	1	1	2	0	2	0
208	0	0	0	0	0	0	2	0	2	2	0	0	1	0	0	0	2	0	0	2	2	0	2	2	0	0	0	2	2	1	1	2	1	0	0	0	2	0	0	1	0	1	1	2	1	0	0	2	0
209	0	0	0	0	0	0	2	0	0	0	1	0	1	1	1	0	2	2	1	1	1	0	2	2	1	1	1	2	2	1	0	1	1	0	0	1	2	0	2	1	0	0	1	2	2	0	1	2	0
210	1	0	0	0	0	0	1	0	1	1	2	0	0	0	0	0	1	1	0	2	2	0	1	1	1	1	0	1	2	1	1	1	2	2	0	2	1	0	0	0	0	0	1	2	0	1	0	1	1
211	1	0	0	0	0	0	1	0	1	1	0	1	2	1	1	0	2	0	0	2	2	0	2	2	0	0	0	2	2	2	0	0	2	0	0	2	1	0	1	1	0	0	0	1	0	1	0	1	0
212	1	0	0	0	0	0	2	0	2	2	0	0	0	0	0	0	1	1	0	2	2	0	2	2	0	0	1	2	2	1	0	2	1	1	0	1	0	0	1	1	0	2	2	2	0	0	0	0	1
213	1	0	0	0	0	0	0	0	2	2	0	1	1	1	1	0	1	1	2	0	1	0	2	2	0	0	0	2	2	1	1	0	2	2	0	2	1	0	0	0	0	0	0	1	1	1	1	0	0
214	0	0	0	0	0	0	1	1	1	2	0	0	1	0	0	0	2	2	0	1	1	0	2	2	0	0	0	2	2	1	1	1	2	1	0	2	1	0	1	1	0	0	1	1	1	1	0	2	0
215	1	0	0	0	0	0	1	0	1	1	0	0	1	0	0	0	0	0	1	1	2	0	2	2	0	0	0	1	2	0	1	0	0	2	0	2	1	0	0	1	0	1	1	2	0	0	0	0	1
216	1	0	0	0	0	0	1	0	0	0	1	0	0	0	0	0	2	1	0	1	1	0	2	2	0	0	0	2	1	1	1	1	2	1	0	1	1	0	1	2	1	0	0	2	0	1	0	2	0
217	1	0	0	0	0	0	1	0	0	0	0	0	0	0	0	0	1	1	1	1	1	0	0	0	0	0	0	2	2	1	1	1	0	2	0	2	1	0	0	1	0	0	0	2	0	1	0	0	0
218	0	0	0	0	0	0	1	0	1	1	1	0	1	1	1	0	1	0	0	1	1	0	0	1	1	1	1	1	1	0	1	1	1	0	0	0	2	0	2	0	0	0	1	2	1	0	0	0	2
219	1	0	0	0	0	0	1	0	0	0	1	0	0	0	0	0	0	0	0	2	2	1	2	2	0	0	0	2	2	1	1	0	2	0	0	1	2	0	0	2	1	0	0	0	0	1	1	1	0
220	1	0	0	0	0	0	1	1	1	2	0	1	1	1	1	0	2	0	1	1	1	0	1	1	1	1	1	2	2	1	0	0	2	2	0	1	2	0	0	1	0	0	1	2	1	2	0	2	0
221	0	0	0	0	0	0	1	0	1	1	1	2	2	2	2	0	1	1	0	2	2	0	2	2	0	0	0	2	2	1	1	0	1	2	1	2	1	0	1	1	0	0	0	2	0	0	0	2	0
222	0	0	0	0	1	1	2	0	0	0	2	0	1	1	1	0	1	0	0	2	2	0	2	2	0	0	1	2	2	1	0	0	1	0	0	1	1	1	0	1	0	0	0	1	0	1	1	0	0
223	0	1	0	0	0	0	1	1	1	2	0	1	1	1	2	0	2	2	0	1	1	0	2	2	0	0	0	2	2	1	1	1	1	1	1	1	1	0	0	2	0	0	0	1	1	1	0	1	0
224	0	0	0	0	1	1	2	0	0	0	1	1	1	1	1	0	1	0	1	1	2	0	0	0	1	1	0	2	2	1	1	0	1	1	0	1	0	0	1	0	0	1	1	1	0	2	0	1	1
225	1	1	0	0	1	1	0	0	1	1	1	0	2	1	1	0	1	0	1	0	1	0	1	1	2	2	0	1	1	1	1	1	2	2	0	2	1	0	1	1	0	1	1	2	0	1	0	1	0
226	0	0	0	0	0	0	1	1	0	1	0	0	0	0	0	0	0	0	1	1	2	0	1	1	1	1	0	2	2	1	2	1	1	2	0	2	2	0	1	1	0	0	1	2	0	0	0	1	1
227	0	0	0	0	0	0	0	0	1	1	1	0	1	0	1	1	2	2	2	0	0	0	2	2	0	0	0	1	2	1	1	2	2	1	1	2	1	0	0	1	0	0	0	1	0	1	0	1	1
228	0	0	0	0	0	0	1	1	0	1	0	0	2	1	1	0	0	0	2	0	2	0	2	2	0	0	0	2	2	2	2	0	2	1	0	2	0	1	0	0	0	0	0	1	0	1	0	2	0
229	0	0	0	0	0	0	2	0	0	0	0	1	1	0	0	0	0	0	0	2	2	0	1	1	0	0	0	2	2	2	0	1	1	1	1	1	2	0	1	1	1	0	0	2	1	2	0	2	0
230	0	0	0	0	0	0	1	1	0	1	0	1	1	1	2	0	0	0	0	2	2	0	2	2	0	0	0	1	1	0	1	0	0	2	1	2	1	0	0	1	0	0	0	2	0	2	0	1	1
231	1	0	0	0	1	1	2	0	1	1	0	0	1	1	1	0	0	0	1	1	1	0	2	2	0	0	0	2	2	2	0	0	0	2	0	2	1	0	1	1	0	0	0	1	0	0	0	2	0
232	0	0	1	1	0	1	2	1	0	1	0	1	1	2	1	0	1	1	1	1	1	0	2	2	0	0	0	2	1	0	2	1	1	2	0	2	1	0	0	1	0	0	0	1	0	0	1	1	0
233	0	0	0	0	0	0	1	0	2	2	0	2	2	2	2	0	1	0	1	1	1	0	2	2	0	0	0	2	2	2	0	2	2	0	0	0	1	0	1	1	0	0	0	2	0	1	0	2	0
234	1	0	0	0	0	0	2	1	0	1	0	1	1	1	1	0	1	1	0	1	1	0	1	1	0	0	0	2	2	1	2	0	2	0	0	1	1	0	1	1	0	0	0	1	0	0	0	1	1
235	0	0	0	0	0	0	1	0	1	1	0	0	1	1	1	0	0	0	0	1	1	0	1	1	1	1	0	2	2	2	0	1	2	2	0	2	1	0	1	1	0	0	1	2	1	0	0	2	0
236	0	0	0	0	0	0	0	0	2	2	0	0	0	0	0	0	1	0	1	0	1	0	2	2	1	1	0	2	2	1	2	2	2	0	0	1	1	0	0	0	0	0	1	2	1	0	0	2	0
237	1	0	0	0	1	1	1	0	1	1	0	1	1	1	1	0	0	0	1	1	2	1	2	2	0	0	0	2	2	2	1	2	1	1	0	1	1	0	0	0	0	1	2	2	1	0	0	1	1
238	0	0	0	0	0	0	1	1	0	1	0	0	1	1	1	1	1	1	0	2	2	0	2	2	0	0	0	1	2	0	1	0	0	1	0	1	1	0	0	1	0	1	1	2	1	0	0	2	0
239	1	0	0	0	1	1	1	0	0	0	1	0	0	0	0	0	0	0	0	2	2	0	1	1	0	0	0	2	2	2	0	0	1	2	2	2	1	1	0	1	0	2	2	2	1	0	0	0	1
240	0	0	0	0	0	0	1	1	0	1	0	1	1	1	1	0	1	1	0	2	1	1	1	2	0	0	0	2	2	2	0	1	2	0	0	1	0	0	0	1	0	0	0	2	1	0	0	1	0
241	0	0	1	1	0	1	0	0	1	1	0	0	0	0	0	0	1	0	1	1	1	0	2	2	0	0	0	1	2	1	1	1	1	1	0	1	1	0	1	2	1	0	0	2	0	0	0	2	0
242	1	0	0	0	0	0	0	0	2	2	0	0	1	0	1	1	0	0	0	1	1	0	2	2	0	0	0	2	1	1	2	0	1	1	0	1	1	0	0	1	0	1	1	1	2	0	0	2	0
243	1	0	0	0	0	0	1	0	1	1	1	0	1	0	1	1	1	1	1	1	2	0	2	2	1	1	0	2	2	1	2	2	1	1	0	1	1	0	1	1	0	0	0	1	0	1	0	0	0
244	1	0	0	0	0	0	1	0	1	1	0	0	1	1	1	0	1	1	1	1	1	0	2	2	0	0	0	2	2	2	0	0	1	1	0	1	1	0	1	2	1	0	0	2	1	1	1	1	0
245	1	0	0	0	2	2	1	0	1	1	1	1	1	1	1	0	2	0	0	2	2	0	1	1	0	0	0	1	1	1	1	0	1	1	0	1	2	0	1	2	1	0	1	2	1	0	0	2	0
246	1	0	0	0	2	2	1	0	0	0	0	1	1	1	1	0	1	1	0	2	2	0	2	2	1	1	0	2	2	2	0	1	1	1	1	1	1	0	0	0	0	0	1	1	1	2	0	1	0
247	1	0	0	0	0	0	2	0	0	0	1	0	0	0	0	0	1	1	1	0	0	0	2	2	0	0	0	2	2	2	0	1	1	2	0	2	1	1	0	0	0	1	1	2	1	0	0	0	1
248	1	0	0	0	0	0	0	0	1	1	0	1	1	1	1	0	1	0	1	1	2	0	2	2	0	0	0	2	2	1	1	0	0	2	0	2	2	0	0	2	0	0	0	0	0	1	1	1	0
249	1	0	0	0	0	0	1	0	1	1	0	2	2	2	2	0	2	1	1	1	1	0	2	2	1	1	0	1	2	1	0	0	2	1	0	2	1	0	1	2	1	0	1	1	1	2	0	2	0
250	0	0	0	0	1	1	2	0	1	1	0	0	1	0	0	0	2	0	1	1	2	0	2	2	0	0	0	2	1	1	2	0	2	2	0	2	2	0	0	2	0	1	1	2	0	1	0	1	0
251	0	0	1	0	0	0	0	0	1	1	0	1	1	1	1	0	1	0	0	1	1	1	2	2	0	0	0	1	2	1	0	1	1	1	0	2	2	0	0	1	0	0	0	1	0	1	0	1	1
252	0	0	0	0	1	1	1	0	1	1	0	0	1	0	0	1	0	0	0	2	2	0	1	1	0	0	0	2	2	2	0	0	0	2	0	2	1	0	1	2	1	0	1	2	1	0	1	1	0
253	0	0	0	0	0	0	0	0	1	1	0	0	1	1	1	0	0	0	0	2	2	0	2	2	0	0	0	0	2	0	0	0	1	2	0	2	2	0	1	1	0	0	0	1	0	1	0	1	1
254	0	0	0	0	0	0	2	0	0	0	0	0	0	0	0	0	2	1	0	2	2	0	2	2	0	0	0	1	2	0	1	1	2	1	0	1	1	0	1	2	1	0	0	1	0	1	0	1	1
255	1	0	0	0	0	0	1	0	1	1	0	0	0	0	0	0	1	1	2	0	1	0	2	2	0	0	0	1	2	1	0	1	1	2	0	2	0	1	0	0	0	0	0	1	0	1	0	0	1
256	0	0	1	1	1	2	0	0	2	2	0	0	0	0	0	0	0	0	1	1	2	0	1	1	0	0	0	1	2	1	1	0	2	1	0	1	1	0	0	1	0	0	1	1	1	0	0	2	0
257	0	0	0	0	0	0	0	0	0	0	0	0	1	1	1	0	1	1	1	1	1	0	2	2	0	0	0	2	1	1	1	1	2	1	1	1	1	0	1	2	2	0	0	1	0	1	0	2	0
258	1	0	0	0	1	1	2	0	0	0	1	0	1	1	1	0	1	1	2	0	1	0	2	2	0	0	0	2	2	1	1	2	1	1	0	1	1	0	1	2	2	0	0	0	1	0	0	0	0
259	1	0	0	0	1	1	0	0	2	2	0	0	1	1	1	1	1	1	1	1	1	0	2	2	0	0	0	0	2	0	0	0	1	1	0	2	0	0	2	0	0	0	0	2	0	0	0	1	0
260	0	0	0	0	0	0	0	0	2	2	0	0	0	0	0	0	0	1	1	1	1	0	2	2	0	0	1	2	2	1	0	2	1	1	0	2	1	0	2	0	0	0	0	2	0	1	0	0	2
261	1	0	0	0	0	0	1	1	0	1	0	0	1	0	0	0	2	1	0	2	2	0	2	2	0	0	0	2	2	2	0	1	1	2	0	2	0	1	1	1	1	0	0	1	0	1	0	2	0
262	1	0	0	0	0	0	0	0	2	2	0	0	0	0	0	0	1	0	0	1	1	0	2	2	1	1	0	2	2	2	0	1	2	2	1	2	2	0	1	1	0	1	2	2	0	1	0	1	0
263	0	0	0	0	0	0	0	0	1	1	0	1	2	2	2	0	1	0	1	1	1	0	2	2	0	0	0	2	2	2	0	0	1	2	0	2	2	0	0	2	0	0	0	1	0	0	0	2	0
264	0	0	0	0	0	0	2	0	1	1	1	0	0	0	0	0	2	1	0	2	2	0	2	2	0	0	0	2	1	0	2	1	1	0	0	0	2	0	0	2	0	0	0	1	1	1	0	1	1
265	0	0	0	0	0	0	2	0	0	0	1	0	1	0	0	0	1	1	0	1	2	0	1	1	1	1	0	1	1	1	1	1	1	2	2	2	2	0	1	1	0	0	0	1	0	0	0	1	0
266	1	0	0	0	0	0	1	0	1	1	1	1	1	1	1	0	2	0	0	2	2	0	2	2	1	1	2	2	2	0	1	0	2	0	0	1	1	1	0	1	0	0	0	2	0	1	0	2	0
267	0	0	0	0	0	0	0	0	1	1	1	1	2	1	1	0	0	0	0	2	2	1	0	1	0	1	0	2	2	2	1	0	0	0	0	1	2	0	0	2	0	0	0	1	0	0	0	1	0
268	0	0	0	0	0	0	2	0	1	1	1	1	1	1	1	0	2	0	0	2	2	0	2	2	0	0	0	1	1	1	1	2	1	1	0	1	2	0	0	2	1	0	0	1	1	0	0	1	0
269	0	1	0	0	0	0	2	0	0	0	1	0	1	0	0	0	2	2	0	1	1	0	2	2	0	0	0	0	1	0	1	1	2	1	0	1	1	1	0	1	0	0	1	1	1	1	0	2	0
270	0	0	0	0	0	0	1	0	1	1	1	1	2	1	1	0	2	1	1	1	2	0	2	2	0	0	0	1	1	1	1	0	0	1	0	0	1	0	1	1	0	0	0	0	0	0	0	0	2
271	1	0	0	0	0	0	0	0	2	2	0	1	1	1	1	0	1	1	0	1	1	0	2	2	0	0	0	2	2	2	0	1	1	1	0	1	1	2	0	1	1	0	0	2	0	1	0	2	0
272	1	0	0	0	1	1	0	0	1	1	0	0	0	0	0	0	0	0	1	1	2	0	2	2	0	0	0	2	2	1	2	1	2	0	0	1	2	0	0	2	0	0	2	2	2	1	1	0	1
273	1	0	0	0	1	1	0	0	0	0	1	0	0	0	0	0	0	0	2	0	0	0	2	2	0	0	1	2	2	1	1	0	0	2	1	2	1	1	1	0	0	1	1	1	1	1	0	1	0
274	1	1	0	0	1	1	0	0	1	1	0	1	1	0	0	0	2	0	0	2	2	0	2	2	0	0	0	2	2	2	1	0	1	2	1	2	2	0	2	0	0	0	0	2	0	1	0	1	1
275	0	0	0	0	0	0	2	1	0	2	1	1	2	1	2	1	2	2	1	1	1	0	1	2	0	0	0	1	2	1	0	0	2	0	0	0	1	0	0	2	0	1	1	1	1	1	0	1	1
276	0	0	0	0	0	0	1	0	1	1	0	0	0	0	0	0	0	0	0	1	1	0	1	1	1	1	0	1	2	1	0	0	2	2	2	2	2	0	0	2	0	0	0	2	0	0	0	2	0
277	0	1	0	0	1	1	2	0	0	0	2	1	1	1	1	0	1	1	0	2	2	0	2	2	0	0	0	1	2	1	1	1	2	2	0	2	2	0	1	1	0	0	1	2	2	2	0	1	0
278	1	0	0	0	0	0	2	0	0	0	0	0	0	0	0	0	0	0	0	2	2	0	1	1	0	0	0	2	2	2	1	1	2	1	1	1	1	0	1	1	1	0	0	0	1	1	0	1	1
279	0	0	1	0	0	0	1	0	1	1	1	0	0	0	0	0	1	0	0	1	1	0	2	2	0	0	0	2	2	1	2	0	1	0	0	1	2	0	1	1	0	1	1	1	1	1	0	2	0
280	0	0	0	0	0	0	1	0	1	1	1	2	1	1	1	0	2	1	0	2	2	1	2	2	0	0	0	2	2	1	1	1	1	2	0	2	1	0	1	1	0	1	1	2	0	1	0	2	0
281	0	0	1	0	0	0	1	0	1	1	0	0	0	0	0	0	2	1	0	2	2	1	2	2	0	0	0	0	1	0	1	1	1	2	1	2	1	0	2	0	0	0	1	2	1	1	0	1	0
282	0	0	0	0	0	0	1	0	2	2	0	0	1	0	1	1	1	0	0	2	2	0	2	2	0	0	0	2	2	2	0	0	0	2	0	2	1	0	1	1	0	1	1	1	0	1	0	1	1
283	1	0	0	0	0	0	1	0	1	1	0	0	1	0	1	1	2	0	1	1	2	0	1	2	0	0	0	2	2	1	1	0	1	0	0	0	1	0	1	1	0	0	1	1	1	0	0	1	1
284	0	0	1	0	0	0	1	1	1	1	0	0	0	0	0	0	2	1	0	1	1	0	1	1	0	0	0	2	2	2	1	0	2	0	0	1	2	0	0	1	0	2	2	2	0	0	0	1	1
285	0	0	0	0	0	0	1	0	1	1	1	0	1	0	0	0	1	1	2	0	2	0	0	1	0	0	0	2	2	2	0	2	2	0	0	1	2	0	0	2	0	0	0	1	1	1	1	1	0
286	0	0	0	0	0	0	2	0	0	0	1	0	1	1	1	1	1	1	0	1	1	0	2	2	0	0	0	2	2	1	1	2	2	2	1	2	1	1	0	1	0	0	0	0	1	0	0	1	0
287	0	0	0	0	0	0	1	0	0	0	1	0	2	1	2	1	2	1	1	1	2	0	2	2	1	1	0	2	2	1	2	2	2	0	0	0	1	0	0	1	0	0	0	1	1	1	0	1	0
288	0	0	0	0	0	0	1	0	1	1	1	0	0	0	0	0	1	1	0	2	2	0	2	1	1	2	0	2	2	1	1	0	0	2	0	2	1	0	0	2	0	0	2	2	2	0	1	0	0
289	0	0	0	0	0	0	0	0	2	2	0	0	0	0	0	0	1	0	0	2	2	0	2	2	0	0	0	2	2	2	0	0	2	1	0	2	1	0	0	1	0	1	1	2	1	0	0	2	0
290	0	0	1	0	0	0	1	0	1	1	0	0	0	0	0	0	1	0	1	1	2	0	2	2	0	0	0	2	2	1	2	1	2	2	0	2	2	0	1	1	0	0	1	2	0	0	0	2	0
291	0	1	1	0	0	0	1	0	1	1	0	0	1	0	1	1	1	1	2	0	1	0	2	2	0	0	0	2	2	2	0	1	1	2	1	2	2	0	0	2	0	0	0	2	0	1	0	2	0
292	0	0	0	0	0	0	1	0	2	2	0	0	0	0	0	0	1	2	1	1	2	0	2	2	0	0	0	2	1	1	2	0	2	1	0	2	2	0	0	1	0	1	1	2	1	0	0	1	0
293	0	0	0	0	0	0	1	0	0	0	1	1	1	1	1	0	0	0	2	0	0	0	2	2	0	0	0	2	2	2	0	1	1	2	1	2	1	0	1	0	0	0	0	1	1	0	0	2	0
294	1	0	1	0	0	0	0	0	1	1	1	1	1	1	1	0	1	0	0	1	1	0	2	2	0	0	0	2	2	2	0	2	2	0	0	0	0	0	2	1	1	0	0	2	0	0	1	0	0
295	1	0	0	0	0	0	2	0	1	1	1	0	2	1	1	0	2	0	0	1	1	0	2	2	0	0	0	1	1	1	0	0	2	2	2	2	2	0	1	1	0	0	0	2	0	1	0	1	0
296	1	0	0	0	0	0	1	1	0	1	0	0	1	0	0	0	1	0	0	1	1	1	1	1	0	0	0	2	1	1	1	0	1	2	1	2	1	0	1	1	0	0	0	1	2	1	0	0	0
297	1	0	0	0	0	0	1	0	1	1	1	0	0	0	0	0	1	0	0	1	1	0	2	2	0	0	0	2	2	2	1	0	1	0	0	1	1	0	1	1	0	0	0	1	0	0	0	2	0
298	0	0	0	0	0	0	1	0	2	2	0	0	0	0	0	0	2	0	0	2	2	0	1	1	1	1	0	2	2	1	2	0	1	1	0	1	2	0	0	2	0	0	0	0	1	0	1	0	0
299	0	1	0	0	1	1	2	1	0	1	0	0	0	0	0	0	1	1	0	2	2	0	2	2	0	0	1	2	1	0	1	1	2	1	0	1	1	0	0	1	0	0	0	2	0	0	0	1	1
300	0	0	1	0	0	0	1	0	1	1	1	1	1	1	1	0	2	2	0	1	1	0	0	1	1	1	0	2	2	1	1	0	2	1	1	1	1	0	1	1	0	0	1	2	1	0	0	1	0
301	0	0	0	0	0	0	0	0	1	1	1	0	0	0	0	0	2	2	1	1	2	1	2	2	0	0	0	1	1	1	0	0	0	2	1	1	2	0	1	0	0	0	1	2	0	0	0	2	0
302	1	0	0	0	1	1	0	0	0	0	1	0	0	0	0	0	1	0	1	0	1	0	2	2	0	0	0	0	1	0	1	2	2	0	0	1	1	0	0	1	0	0	0	2	0	1	0	2	0
303	0	0	0	0	0	0	1	0	1	1	1	0	0	0	0	0	0	0	2	0	0	0	2	2	1	1	0	2	2	1	1	0	1	2	0	2	2	0	1	1	0	0	0	1	0	1	0	1	0
304	0	0	0	0	0	0	0	0	1	1	0	0	0	0	0	0	1	0	1	1	2	0	2	2	0	0	0	2	1	1	1	1	0	1	0	1	0	0	1	0	0	0	1	1	1	1	0	0	1
305	0	0	0	0	0	0	1	0	1	1	0	1	2	1	1	0	1	0	0	1	1	1	1	2	1	1	1	2	2	1	0	1	2	1	1	1	1	0	1	2	1	0	1	2	2	2	0	0	0
306	0	0	0	0	1	1	1	0	1	1	1	0	0	0	0	0	2	1	1	1	2	1	2	2	0	0	0	2	1	1	1	0	1	1	1	1	1	0	1	2	2	1	1	2	0	0	0	1	0
307	0	0	0	0	0	0	2	0	0	0	2	1	1	1	1	0	1	0	0	1	1	0	1	1	1	1	0	2	1	1	1	0	2	2	2	2	1	0	1	2	1	0	1	1	0	1	0	2	0
308	0	0	0	0	0	0	2	0	0	0	0	0	0	0	0	0	0	0	0	0	0	0	2	2	1	1	0	2	2	2	0	2	2	0	0	0	2	0	1	1	0	0	1	2	0	0	0	0	0
309	0	0	0	0	0	1	2	0	0	0	1	0	0	0	0	0	1	1	0	1	1	0	1	1	0	0	1	1	1	0	1	1	2	1	0	2	0	0	1	0	0	0	0	1	0	0	0	2	0
310	1	0	0	0	0	0	0	0	2	2	0	0	2	0	0	1	0	0	2	0	0	0	2	2	0	0	0	1	2	1	1	0	0	2	0	1	1	0	2	0	0	1	1	2	1	0	0	0	1
311	1	0	1	1	0	1	2	0	0	0	0	0	0	0	0	0	0	0	0	2	2	0	2	2	0	0	1	2	2	1	0	0	2	1	0	2	1	0	1	1	1	0	0	1	0	1	0	2	0
312	0	0	0	0	0	0	1	0	1	1	0	1	1	1	1	0	2	0	1	1	2	0	2	2	0	0	0	1	1	1	2	0	1	2	0	2	0	1	1	0	0	0	2	2	1	1	0	0	0
313	1	0	1	1	0	1	1	0	0	0	0	0	0	0	0	0	1	1	0	1	1	0	2	2	0	0	0	1	1	1	1	0	1	2	1	2	1	0	1	1	0	0	1	2	1	0	0	2	0
314	1	0	0	0	0	0	1	0	1	1	1	0	0	0	0	0	1	0	1	1	2	0	2	2	1	1	0	2	1	1	2	0	0	2	0	2	2	0	0	1	0	0	0	1	0	0	1	0	0
315	1	0	0	0	1	1	1	1	0	1	0	0	0	0	0	0	1	1	0	2	2	0	2	2	0	0	0	0	2	0	0	0	2	1	1	2	2	0	0	1	0	0	0	2	0	0	0	2	0
316	0	0	0	0	0	0	0	0	1	1	1	0	1	0	1	1	2	1	1	1	2	1	2	2	0	0	0	2	2	1	1	1	2	1	0	1	2	0	1	1	1	0	0	0	0	1	1	1	0
317	1	0	0	0	0	0	1	0	1	1	1	1	1	1	1	0	1	0	1	1	2	0	2	2	0	0	0	2	2	0	1	0	1	1	0	1	1	0	2	1	1	1	1	1	1	0	0	2	0
318	1	0	0	0	1	1	2	0	1	1	1	1	1	1	1	0	1	1	0	2	2	0	2	2	0	0	0	2	2	1	2	1	2	0	0	1	1	0	2	0	0	0	1	1	1	1	0	2	0
319	0	0	0	0	0	0	0	0	2	2	0	0	1	1	1	0	1	0	0	1	1	0	2	2	1	1	0	2	2	2	0	1	0	2	0	2	1	0	1	2	1	1	1	2	2	0	0	2	0
320	1	0	0	0	0	0	0	0	2	2	0	0	0	0	0	0	0	0	0	1	1	0	2	2	1	1	0	2	1	1	1	1	1	1	0	1	2	0	0	1	0	0	1	2	2	2	0	2	0
321	1	0	0	0	1	1	2	0	1	1	1	1	1	1	1	0	1	0	0	1	1	0	1	1	1	1	0	2	2	1	2	0	2	2	0	1	0	1	0	0	0	1	1	2	1	0	1	0	0
322	0	0	1	0	0	0	2	0	0	0	1	0	0	0	0	0	1	0	1	1	1	1	1	2	1	1	0	1	1	0	1	1	1	1	0	1	1	0	1	2	1	1	1	2	2	0	0	1	0
323	1	0	0	0	0	0	1	1	1	2	0	0	2	1	1	0	0	0	0	2	2	0	0	1	1	1	0	2	2	1	1	1	1	1	0	2	1	1	0	0	0	0	0	2	0	2	0	1	0
324	1	0	0	0	0	0	2	1	0	1	1	0	0	0	0	0	2	2	0	2	1	0	2	2	1	1	0	2	0	0	2	0	0	2	1	2	1	0	0	2	0	0	1	1	0	0	0	0	0
325	0	0	0	0	0	0	1	0	0	0	1	1	1	1	1	0	1	0	1	1	1	0	2	2	2	2	0	2	1	1	2	0	2	1	0	1	2	0	0	2	0	0	1	2	1	0	0	2	0
326	0	0	0	0	0	0	2	1	0	1	0	0	0	0	0	0	2	2	1	1	2	0	2	2	1	1	0	2	2	2	1	0	1	1	0	1	1	0	0	1	0	1	1	2	1	0	0	2	0
327	0	0	0	0	0	0	2	0	0	0	0	0	1	0	0	0	1	1	2	0	0	0	2	2	0	0	0	2	1	1	1	1	2	0	0	1	2	0	0	2	0	0	0	1	0	0	0	1	1
328	0	0	0	0	0	0	1	0	1	1	1	1	1	1	1	0	1	0	1	1	1	0	2	2	1	1	1	1	2	0	0	1	2	0	0	1	2	0	1	1	0	0	1	1	1	1	0	1	0
329	1	0	0	0	0	0	2	1	0	1	1	0	1	0	0	0	1	1	0	1	1	0	1	1	1	1	0	1	2	0	1	0	2	0	0	0	0	0	1	0	0	0	1	2	1	0	0	1	0
330	1	0	0	0	0	0	0	0	1	1	0	0	0	0	0	0	2	0	0	2	2	1	2	2	0	0	0	2	2	2	0	1	0	2	0	2	1	0	0	1	0	0	0	1	0	0	0	2	0
331	1	0	0	0	0	0	1	1	0	1	0	0	1	0	0	0	2	2	2	0	2	0	2	2	0	0	0	2	2	1	1	0	1	1	1	1	1	1	0	0	0	0	0	2	0	0	0	1	0
332	0	0	0	0	1	1	0	0	1	1	0	1	1	2	1	0	1	1	0	2	2	0	1	1	1	2	0	2	2	0	1	2	1	2	1	2	1	0	2	1	1	0	0	1	0	1	0	0	0
333	1	0	0	0	0	0	1	0	0	0	0	1	0	0	0	0	2	2	0	2	2	0	2	2	0	0	0	2	2	1	2	1	2	0	0	0	1	0	1	1	0	0	0	2	0	2	0	2	0
334	1	0	0	0	0	0	2	0	0	0	1	1	0	0	0	0	0	0	0	1	0	0	2	2	0	0	0	2	2	1	2	2	2	0	0	1	1	0	0	1	0	0	1	1	1	1	0	2	0
335	1	0	0	0	0	0	2	0	0	0	2	0	1	1	1	0	0	1	0	2	2	0	1	1	1	1	0	1	2	1	0	0	2	1	0	2	2	0	2	0	0	0	0	0	1	0	1	0	1
336	1	0	0	0	1	1	1	0	2	2	0	1	2	1	1	0	1	1	1	1	1	0	2	2	0	0	0	1	2	1	1	0	1	1	0	1	1	0	1	1	0	0	2	2	2	1	0	0	0
337	0	0	0	0	0	0	1	2	0	2	0	0	0	0	0	0	1	0	1	1	1	0	2	2	1	1	0	0	1	0	1	1	2	2	1	2	2	0	1	1	0	0	0	2	0	1	0	2	0
338	0	0	0	0	1	1	2	1	0	1	0	0	0	0	0	0	1	1	1	0	1	0	2	2	0	0	0	0	2	0	0	1	1	2	0	2	1	0	0	0	0	0	1	2	1	0	0	1	0
339	0	0	0	0	0	0	2	1	0	1	0	1	1	1	1	0	1	1	0	1	1	0	2	2	0	0	0	2	2	2	1	0	2	2	0	1	1	0	2	0	0	0	1	2	2	2	0	0	2
340	0	0	0	0	0	0	0	0	0	0	1	1	2	1	1	0	1	1	0	1	1	0	2	2	0	0	0	2	2	2	0	0	1	2	1	2	0	1	0	0	0	0	0	0	0	0	0	1	0
341	0	0	0	0	0	0	1	1	1	2	0	0	1	0	1	1	1	1	0	1	1	0	1	1	0	0	0	1	1	0	1	1	1	2	1	1	1	0	1	2	1	0	1	1	1	1	0	0	0
342	1	0	0	0	0	0	1	0	1	1	1	0	0	0	0	0	2	1	1	1	2	0	2	2	0	0	0	2	1	1	2	0	2	1	1	2	1	0	0	1	0	0	0	1	0	1	1	1	0
343	1	0	0	0	0	0	2	1	0	1	0	0	1	0	0	0	0	0	2	0	0	0	1	2	0	0	0	2	2	2	0	1	2	2	0	2	1	0	1	1	1	1	1	2	0	1	1	1	0
344	0	0	0	0	1	1	2	0	1	1	1	0	0	0	0	0	1	1	1	1	1	0	2	2	0	0	0	2	1	1	1	0	1	2	0	2	1	0	2	0	0	0	0	2	2	1	0	1	0
345	0	0	1	0	0	0	1	0	0	0	1	1	1	1	1	0	1	0	0	2	2	1	1	2	0	0	0	2	2	1	1	0	1	0	0	1	1	1	0	1	0	1	1	2	1	0	0	2	0
346	1	0	0	0	1	1	1	0	1	1	1	0	0	0	0	0	1	1	1	0	0	0	0	1	1	1	0	0	2	0	0	0	1	2	1	2	1	0	1	1	0	0	0	2	2	1	0	2	0
347	0	0	0	0	0	0	0	0	1	1	1	1	1	1	1	0	0	0	1	1	2	0	1	1	0	0	0	2	1	0	1	0	0	2	1	2	0	0	2	1	1	0	1	2	0	0	0	1	1
348	0	0	0	0	1	1	1	0	0	0	1	0	0	0	0	0	2	2	0	2	2	1	2	2	0	0	0	1	1	1	1	2	2	0	0	1	0	0	0	1	0	0	1	2	1	0	0	1	1
349	1	0	0	0	0	0	0	0	1	1	1	0	0	0	0	0	2	1	1	1	2	0	2	2	0	0	0	2	2	1	1	1	1	2	0	2	2	0	0	2	0	0	1	1	1	1	0	0	1
350	0	0	1	0	0	0	1	0	0	0	1	0	0	0	0	0	2	0	1	1	2	0	2	2	0	0	0	1	2	1	0	0	1	0	0	0	1	0	1	1	1	0	1	1	1	0	0	0	1
351	0	1	0	0	0	0	2	0	0	0	1	0	0	0	0	0	1	1	1	1	1	0	2	2	0	0	0	1	2	1	1	0	2	0	0	1	2	0	0	1	0	0	1	2	1	0	0	1	0
352	1	0	1	0	0	0	2	0	0	0	0	0	1	0	0	0	1	1	1	0	0	0	2	2	0	0	0	1	2	1	1	0	2	1	1	1	1	0	1	1	0	0	0	2	0	2	0	1	1
353	1	0	0	0	0	0	1	1	1	2	0	0	0	0	0	0	1	1	1	1	2	0	2	2	0	0	0	2	2	2	0	0	2	1	1	1	1	0	0	0	0	0	0	0	1	0	0	2	0
354	0	0	0	0	0	0	1	0	1	1	1	0	1	1	1	1	0	0	0	1	0	0	2	2	0	0	0	2	2	1	1	1	2	0	0	0	2	0	0	2	0	0	1	2	2	0	1	0	0
355	0	0	0	0	0	0	1	0	1	1	0	1	2	1	1	1	0	0	0	2	2	1	0	1	0	1	0	2	1	1	2	1	1	1	0	1	0	0	2	0	1	0	0	1	0	1	0	2	0
356	1	0	0	0	1	1	1	1	1	2	0	0	0	0	0	0	2	0	0	2	2	0	2	2	0	0	0	0	1	0	1	1	1	0	0	1	2	0	0	2	0	0	1	2	1	0	0	2	0
357	1	0	0	0	1	1	1	0	0	0	1	0	0	0	0	0	0	0	0	1	1	0	2	2	0	0	0	1	1	1	1	2	2	1	0	1	1	0	1	1	0	1	1	2	1	0	1	1	0
358	1	0	0	0	1	1	2	0	0	0	1	0	1	0	1	1	1	0	0	2	2	0	2	2	0	0	0	2	2	2	1	0	0	2	2	2	2	0	0	2	1	0	0	1	0	1	1	0	0
359	1	0	0	0	0	0	0	0	2	2	0	1	1	1	1	0	1	1	0	1	1	0	1	1	0	0	0	1	2	1	1	1	1	1	0	2	1	0	0	1	0	0	1	2	1	0	0	2	0
360	1	0	1	0	0	0	0	0	0	0	1	0	0	0	0	0	2	1	0	2	2	0	2	2	0	0	0	2	2	1	2	0	1	1	0	1	1	0	0	2	0	0	0	2	0	0	0	2	0
361	1	0	0	0	1	1	0	0	2	2	0	0	0	0	0	0	0	0	0	2	2	1	2	2	0	0	0	1	2	1	1	1	2	1	1	1	0	0	0	1	0	0	2	2	2	1	0	0	0
362	0	0	0	0	0	0	2	0	0	0	0	1	2	1	1	1	2	1	1	1	1	0	2	2	0	0	0	1	2	0	0	1	2	0	0	2	1	0	2	0	1	0	1	1	1	2	1	0	1
363	0	0	0	0	1	1	0	0	2	2	0	0	0	0	0	0	1	1	1	0	2	0	2	2	0	0	0	2	2	2	1	0	0	1	1	2	2	0	0	1	0	1	1	2	0	0	0	1	0
364	0	0	0	0	0	0	1	0	1	1	1	0	1	0	0	0	1	0	0	1	1	0	1	1	1	1	0	1	2	1	1	0	1	1	0	1	1	0	1	1	0	0	0	1	1	0	2	0	0
365	0	0	0	0	2	2	2	0	1	1	1	2	1	1	1	0	2	1	0	2	2	0	2	2	1	1	0	1	1	1	1	1	1	2	1	2	1	0	0	1	0	0	1	2	0	1	0	1	0
366	0	0	0	0	2	2	1	0	1	1	1	1	1	1	1	0	0	0	0	1	0	0	1	1	0	0	0	2	1	1	1	0	2	0	0	1	2	0	0	2	0	1	1	1	1	1	0	2	0
367	1	0	1	0	0	0	1	0	0	0	1	0	0	0	0	0	0	0	2	0	0	0	2	2	0	0	0	0	2	0	0	2	2	0	0	0	1	1	1	0	0	0	1	2	0	0	0	1	1
368	1	0	0	0	0	0	0	0	1	1	0	1	1	1	1	0	1	1	0	2	2	0	2	2	0	0	2	2	2	0	1	1	1	1	1	2	2	0	0	2	0	0	0	2	0	1	0	1	1
369	0	0	0	0	0	0	1	0	1	1	1	0	1	1	1	0	1	1	0	2	2	0	1	1	1	1	0	1	1	1	0	1	2	2	0	2	1	0	1	2	1	0	0	0	1	0	0	2	0
370	0	0	1	0	0	0	0	0	1	1	0	1	1	2	1	0	0	0	0	1	1	0	2	1	1	2	0	1	2	1	0	0	2	1	1	1	1	0	1	1	0	0	1	2	1	1	0	1	1
371	0	0	0	0	0	0	1	0	1	1	1	0	0	0	0	0	2	0	1	1	1	0	1	1	1	1	0	2	2	2	0	0	1	1	0	2	2	0	0	2	0	1	1	1	1	0	0	0	1
372	1	1	1	0	0	0	0	0	2	2	0	0	1	0	0	0	1	1	2	0	2	1	2	2	0	0	1	2	2	1	0	0	0	2	1	2	1	0	1	2	1	1	1	1	1	1	0	1	1
373	1	1	0	0	0	0	2	0	0	0	0	2	2	1	1	1	2	0	0	2	2	0	2	2	0	0	0	1	1	1	1	2	2	0	0	0	1	1	0	1	0	0	0	0	0	1	0	2	0
374	1	0	0	0	0	0	1	1	0	1	0	0	0	0	0	0	0	0	0	2	2	0	2	2	1	1	0	2	1	0	2	0	2	1	1	1	2	0	1	1	0	0	1	2	1	0	0	1	0
375	1	0	1	1	0	1	1	0	1	1	0	0	1	1	0	0	1	1	1	1	1	0	2	2	0	0	0	2	2	2	0	0	2	0	0	1	2	0	0	1	0	0	0	1	0	0	0	2	0
376	1	0	0	0	0	0	1	0	1	1	0	0	1	0	1	1	1	1	2	0	1	0	2	2	0	0	0	1	2	1	0	0	1	1	1	1	2	0	2	0	0	0	0	2	0	1	0	0	1
377	1	0	0	0	0	0	1	0	0	0	1	0	1	0	0	0	2	2	1	1	2	0	1	1	0	0	0	1	2	0	1	0	1	2	1	2	1	0	0	2	0	1	1	2	2	1	0	1	0
378	1	0	0	0	0	0	0	0	2	2	0	0	0	0	0	0	0	0	1	1	2	0	1	1	0	0	0	2	2	2	1	1	2	1	0	1	2	0	1	0	0	0	1	2	1	0	0	1	0
379	1	0	0	0	0	0	2	1	0	1	0	0	0	0	0	0	1	1	1	1	1	0	2	2	0	0	0	1	2	1	0	0	1	2	1	1	1	0	0	2	1	0	0	1	0	0	0	2	0
380	0	0	0	0	0	0	1	0	0	0	0	0	0	0	0	0	2	2	0	1	1	0	1	1	1	1	0	1	2	1	0	0	0	2	0	1	1	1	1	0	0	0	1	1	1	1	0	2	0
381	0	0	1	0	0	0	1	0	1	1	1	0	1	1	1	1	1	0	0	2	2	1	0	1	0	1	0	2	2	2	1	0	1	0	0	0	2	0	0	2	1	0	0	2	0	2	0	2	0
382	0	0	0	0	1	1	1	0	1	1	0	1	1	1	1	0	1	1	1	1	1	0	2	2	1	1	0	2	2	2	1	0	2	1	0	1	1	0	1	1	0	0	0	1	1	2	0	1	0
383	0	0	0	0	1	1	0	0	2	2	0	2	1	1	1	0	1	0	1	1	1	0	2	2	0	0	0	1	1	1	2	1	1	1	0	1	2	0	1	1	0	0	0	2	1	0	1	1	0
384	0	0	0	0	0	0	2	0	0	0	2	1	1	1	1	0	2	1	1	1	2	0	2	2	1	1	0	2	2	1	1	1	1	1	1	1	2	0	0	2	1	0	0	0	1	0	1	0	1
385	1	0	0	0	0	0	1	0	2	2	0	0	1	0	0	0	0	0	1	1	1	0	2	2	0	0	0	1	2	1	0	1	1	1	0	1	1	0	1	1	0	0	0	1	0	0	0	2	0
386	1	0	0	0	0	0	1	1	0	1	0	1	1	1	1	0	1	0	0	1	1	0	1	1	1	1	1	2	2	1	0	1	2	1	0	2	1	0	0	0	0	0	0	2	0	0	0	2	0
387	0	0	0	0	0	0	1	0	1	1	0	0	0	0	0	0	1	0	1	1	2	0	1	1	1	1	0	2	2	1	2	0	0	0	0	2	2	0	1	1	1	0	0	2	0	2	0	2	0
388	0	0	0	0	2	2	0	0	2	2	0	1	2	1	1	0	1	2	1	1	2	0	1	2	0	0	0	2	2	1	2	0	1	1	0	1	1	0	0	2	0	1	1	2	1	0	0	0	1
389	1	0	0	0	0	0	1	1	1	2	0	0	0	0	0	0	0	0	1	1	2	0	2	2	1	1	2	2	2	0	1	0	2	2	0	2	1	0	1	0	0	0	1	2	1	2	0	1	0
390	0	0	0	0	0	0	0	0	2	2	0	0	2	1	1	1	1	1	2	0	2	0	0	1	1	1	0	1	2	1	0	1	2	2	1	2	2	0	0	2	0	0	1	2	0	0	0	0	0
391	1	0	0	0	0	0	2	0	0	0	0	1	1	1	1	0	2	2	0	1	1	1	0	1	1	1	0	2	2	1	2	0	2	1	0	1	1	0	0	2	0	1	1	1	1	1	1	0	0
392	0	1	0	0	0	0	0	0	2	2	0	0	1	0	0	0	0	1	1	1	1	0	2	2	0	0	0	2	2	1	1	1	1	1	1	1	0	0	1	0	0	0	1	2	1	0	0	2	0
393	0	0	0	0	1	1	1	0	1	1	0	0	2	2	2	0	1	0	1	0	2	0	2	2	0	0	0	2	0	0	2	0	1	1	0	1	1	0	0	2	0	0	0	1	0	0	0	2	0
394	0	0	1	0	0	0	2	0	0	0	1	2	2	2	2	0	2	2	1	1	2	0	1	1	0	0	0	2	2	2	0	1	1	2	0	2	2	0	1	1	0	0	0	1	0	0	0	1	0
395	1	0	0	0	0	0	2	0	0	0	2	1	1	1	1	0	2	1	0	2	2	1	2	2	0	0	0	2	2	1	1	1	2	0	0	1	1	0	1	1	0	0	1	2	2	1	0	1	1
396	0	0	0	0	1	1	0	0	1	1	0	0	0	0	0	0	1	0	1	1	2	0	0	0	1	1	0	2	2	2	0	1	1	1	1	1	2	0	0	2	0	0	0	1	0	0	1	0	0
397	0	0	0	0	0	0	2	1	0	1	0	1	1	1	1	0	1	1	0	1	1	0	1	1	1	1	0	2	2	2	0	0	0	2	1	2	1	0	1	1	0	0	0	0	0	0	0	2	0
398	1	0	0	0	0	0	0	0	1	1	1	0	0	0	0	0	1	1	2	0	1	0	2	2	0	0	0	2	1	1	2	0	1	1	0	1	1	0	1	2	1	1	1	1	1	1	0	1	1
399	1	0	0	0	0	0	2	1	0	1	0	1	1	0	0	0	0	0	2	0	2	0	2	2	0	0	0	2	2	2	0	1	2	0	0	1	1	0	0	2	0	2	2	2	1	0	1	1	0
400	1	0	1	0	0	0	2	0	0	0	2	1	0	0	0	0	0	0	2	0	2	0	2	2	0	0	0	1	2	1	0	0	1	2	0	2	1	0	0	0	0	1	1	2	1	0	0	1	0
401	1	0	0	0	1	1	1	0	1	1	1	1	1	1	1	0	2	2	1	1	1	0	2	2	0	0	1	2	2	1	0	0	1	1	0	2	2	0	1	1	0	0	0	1	0	0	0	2	0
402	0	0	0	0	1	1	2	0	1	1	0	1	1	1	1	0	1	1	0	1	1	0	2	2	1	1	0	1	1	1	1	2	2	0	0	0	2	0	0	2	0	0	0	0	0	0	0	2	0
403	0	0	0	0	0	0	2	0	1	1	0	0	0	0	0	0	0	0	0	2	2	0	1	2	0	0	0	1	1	1	1	1	1	1	1	2	1	0	0	1	0	1	1	2	0	1	0	1	1
404	0	0	0	0	1	1	1	0	1	1	0	0	1	2	2	0	1	0	0	1	1	0	2	2	0	0	0	2	2	1	2	0	2	1	1	1	1	0	0	2	0	0	1	2	1	0	1	0	1
405	0	0	0	0	1	1	1	0	1	1	0	0	0	0	0	0	0	1	0	2	2	0	2	2	0	0	0	1	2	0	1	2	1	1	0	2	2	0	0	1	0	0	1	2	0	1	0	2	0
406	0	0	0	0	0	0	2	0	1	1	1	0	0	0	0	0	1	0	1	0	2	0	2	2	0	0	0	2	2	2	2	2	1	1	0	1	1	0	1	1	0	0	0	2	0	1	0	2	0
407	0	0	1	0	0	0	1	0	1	1	1	0	0	0	0	0	0	0	1	1	2	0	2	1	1	2	0	1	2	0	1	0	0	2	1	2	2	0	0	1	0	0	1	2	1	0	0	1	0
408	0	1	0	0	1	1	1	0	1	1	1	0	1	0	1	1	1	1	0	1	2	0	2	2	0	0	0	2	2	1	2	0	1	1	1	1	1	0	1	1	0	0	0	1	0	1	0	2	0
409	1	1	0	0	0	0	1	0	2	2	0	0	1	0	0	0	1	0	1	1	1	0	0	1	1	1	0	2	2	1	2	0	1	1	0	2	1	1	0	1	0	0	0	2	1	1	0	0	1
410	1	0	1	0	0	0	2	0	0	0	0	2	2	2	2	0	1	0	1	1	2	0	2	2	0	0	0	1	2	1	1	1	0	2	0	2	0	1	1	0	0	0	0	2	1	1	0	2	0
411	1	0	0	0	0	0	2	0	0	0	0	0	0	0	0	0	0	0	1	1	2	0	1	1	1	1	0	2	2	2	0	1	2	0	0	1	1	0	1	1	1	0	1	2	1	1	0	0	0
412	0	0	0	0	0	0	1	0	1	1	0	1	1	1	1	0	1	1	0	1	1	0	2	2	0	0	0	2	2	2	0	1	0	1	0	1	2	0	1	1	0	0	0	1	1	1	0	1	0
413	1	0	0	0	0	0	2	0	0	0	1	1	1	1	1	0	0	0	0	2	2	0	1	1	1	1	0	1	2	1	0	0	1	1	0	2	1	1	0	1	0	0	0	0	0	1	1	1	0
414	0	0	0	0	0	0	1	0	0	0	1	0	1	0	1	1	0	0	1	1	1	0	2	2	0	0	0	2	2	2	0	0	0	2	0	2	1	1	1	0	0	0	0	2	0	2	0	2	0
415	1	0	0	0	0	0	1	0	0	0	1	0	1	0	1	1	0	0	1	1	2	0	2	2	0	0	0	2	2	2	0	2	1	2	1	2	2	0	0	1	0	2	2	2	0	0	0	1	1
416	0	0	1	1	0	1	1	0	0	0	0	0	0	0	0	0	2	2	1	1	2	1	2	2	0	0	0	2	2	2	1	1	1	2	0	2	1	0	1	1	0	0	0	1	1	1	0	0	1
417	0	0	0	0	0	0	1	1	1	2	0	0	0	0	0	0	1	0	0	2	2	0	2	2	0	0	0	1	2	1	0	1	2	1	1	1	1	0	0	1	0	0	1	2	1	0	0	1	1
418	0	0	0	0	0	0	2	0	0	0	2	0	0	0	0	0	2	2	0	2	2	0	2	2	0	0	0	2	2	2	0	1	0	1	0	1	1	0	0	1	0	0	0	0	0	1	1	1	0
419	0	0	0	0	0	0	0	0	1	1	1	0	1	0	0	0	1	0	0	1	1	0	2	2	0	0	0	2	1	1	2	1	1	1	0	1	1	1	0	0	0	0	1	2	2	0	1	0	1
420	1	0	0	0	0	0	2	0	1	1	1	1	1	1	1	0	1	2	1	1	2	1	2	2	0	0	1	2	1	0	1	1	1	1	1	1	2	0	0	2	0	0	0	2	0	0	0	1	0
421	0	0	0	0	0	0	0	0	2	2	0	0	1	1	1	0	2	2	1	1	1	0	0	1	1	1	1	2	2	1	0	1	2	1	0	1	2	0	2	0	0	0	1	2	1	0	0	1	0
422	0	0	0	0	0	0	2	0	1	1	0	0	0	0	0	0	1	1	0	2	2	0	1	1	0	0	0	2	1	1	2	1	1	2	1	2	0	1	1	0	0	0	0	2	0	2	0	0	1
423	1	0	0	0	0	0	1	0	1	1	1	0	0	0	0	0	1	1	1	1	1	0	2	2	0	0	0	1	2	2	0	0	0	2	0	2	0	0	2	1	1	0	1	1	1	1	0	1	0
424	1	0	0	0	0	0	2	1	0	1	1	0	1	0	0	1	1	1	0	2	2	0	2	2	0	0	0	2	0	0	2	1	1	1	0	1	1	0	1	1	0	0	1	1	0	0	0	0	2
425	0	0	0	0	0	0	0	0	1	1	2	0	1	0	0	0	0	0	0	2	2	0	2	2	1	1	0	2	0	0	2	2	1	2	1	2	1	1	0	1	0	0	0	0	1	0	0	1	0
426	0	0	0	0	1	1	2	0	1	1	1	0	0	0	0	0	0	0	0	1	1	0	2	2	0	0	0	2	1	1	2	0	2	1	1	2	1	1	1	0	0	0	1	1	1	0	0	1	0
427	1	0	0	0	0	0	2	0	0	0	1	0	0	0	0	0	1	0	0	2	2	1	1	2	1	1	0	2	2	2	0	0	2	1	0	1	1	1	1	0	0	1	1	1	1	1	0	1	1
428	0	0	0	0	0	0	0	0	2	2	0	0	0	0	0	0	1	0	1	1	2	0	1	2	0	0	0	2	2	2	1	1	1	1	0	1	2	0	1	1	0	1	2	2	1	0	0	2	0
429	0	0	0	0	0	0	2	0	0	0	1	0	0	0	0	0	2	0	0	2	2	0	0	1	1	1	0	2	2	2	1	0	1	1	0	1	2	0	0	1	0	0	1	2	1	0	0	1	1
430	1	0	0	0	0	0	1	0	0	0	2	0	1	1	0	0	2	1	1	1	2	0	2	2	0	0	0	2	1	1	1	0	1	0	0	0	2	0	0	1	0	0	0	1	0	0	0	0	0
431	1	0	0	0	0	0	1	1	0	1	0	0	1	0	0	0	1	1	1	0	0	0	1	1	0	0	0	2	2	2	1	2	2	1	0	2	1	0	1	2	1	0	0	2	0	2	0	2	0
432	0	1	0	0	1	1	1	0	0	0	1	0	2	2	2	0	0	0	1	1	2	0	0	0	0	0	0	0	1	0	1	0	0	2	0	2	2	0	0	2	0	2	2	2	0	0	0	2	0
433	1	1	1	0	0	0	2	1	0	1	0	0	0	0	0	0	1	1	1	0	1	1	2	2	0	0	0	2	2	2	0	0	1	2	1	1	2	0	0	2	0	0	1	2	1	0	0	2	0
434	1	0	0	0	1	1	0	0	2	2	0	0	0	0	0	0	1	1	0	2	2	0	2	2	0	0	0	1	2	1	0	2	1	1	0	1	1	0	0	1	0	0	0	0	0	1	0	1	0
435	0	0	1	0	0	0	1	1	0	1	0	0	0	0	0	0	0	0	0	0	0	0	2	2	0	0	0	2	2	1	0	0	1	2	1	1	1	0	1	2	1	0	0	2	1	0	0	2	0
436	0	0	0	0	0	0	0	0	2	2	0	0	0	0	0	0	2	1	2	0	1	0	1	1	1	1	0	2	2	2	1	0	0	2	1	2	1	0	1	1	0	0	1	1	1	1	1	0	0
437	1	0	0	0	1	1	1	0	1	1	1	0	1	1	1	0	1	1	0	1	1	0	0	1	0	0	0	1	2	1	1	2	2	0	0	0	1	1	0	1	0	0	1	2	2	2	1	0	0
438	1	0	0	0	0	0	0	0	1	1	1	1	2	1	1	0	0	0	1	0	1	0	2	2	0	0	0	2	2	2	1	1	2	1	0	1	1	0	1	2	1	0	0	1	0	1	0	1	1
439	1	0	1	1	0	1	0	0	1	1	2	0	0	0	0	0	2	0	1	1	2	0	2	2	0	0	0	2	2	1	1	1	1	1	0	2	1	0	0	1	0	1	1	1	1	0	0	2	0
440	1	0	1	0	0	0	0	0	1	1	1	1	1	0	0	1	2	2	1	1	1	0	2	2	0	0	0	2	1	1	1	0	1	1	0	1	1	0	0	1	0	0	0	2	0	1	0	0	1
441	0	0	0	0	1	1	2	1	0	1	0	0	0	0	0	0	1	1	2	0	2	0	2	2	0	0	1	2	2	1	0	0	2	1	0	1	0	0	1	0	0	0	0	1	0	0	0	1	0
442	0	0	0	0	0	0	0	0	1	1	0	1	1	1	1	0	0	1	0	2	2	1	2	2	0	0	0	2	2	1	2	1	1	2	0	2	1	0	2	0	0	0	1	1	1	1	0	2	0
443	1	0	0	0	0	0	2	0	0	0	1	0	0	0	0	0	0	0	1	1	2	0	2	2	0	0	0	1	2	1	0	1	0	1	0	1	2	0	2	0	0	0	1	1	1	1	0	2	0
444	0	0	0	0	0	0	1	0	1	1	0	0	0	0	0	0	0	1	1	1	1	0	2	2	0	0	0	2	2	2	0	1	1	2	0	2	1	0	1	1	0	0	0	2	0	0	0	2	0
445	1	0	0	0	0	0	1	0	1	1	0	0	0	0	0	0	2	1	0	2	2	0	2	2	0	0	1	2	2	1	0	0	0	2	0	2	1	0	0	1	0	0	0	0	0	0	1	0	0
446	0	0	0	0	0	0	2	0	0	0	2	0	2	1	1	1	1	1	1	1	1	0	1	1	1	1	0	1	2	1	0	1	1	2	1	1	1	0	0	2	0	2	2	2	0	0	1	1	0
447	0	1	0	0	0	0	1	0	1	1	0	0	1	0	0	0	1	0	0	2	2	0	2	2	0	0	0	2	1	0	2	0	1	2	1	2	1	0	1	1	0	1	1	1	0	2	0	1	0
448	1	0	0	0	0	0	1	0	1	1	1	1	1	1	1	0	1	0	1	1	2	0	2	2	1	1	0	1	2	1	0	1	2	0	0	2	2	0	0	1	0	0	1	2	1	0	0	0	1
449	1	1	0	0	0	0	1	1	1	2	0	0	0	0	0	0	2	2	1	1	2	0	2	2	0	0	0	2	2	2	1	0	0	1	1	2	0	0	1	0	0	0	1	1	1	0	0	2	0
450	1	0	0	0	0	0	2	0	0	0	2	0	1	0	0	0	2	2	0	2	1	0	1	1	1	1	0	2	2	2	0	0	2	0	0	1	1	0	0	2	0	0	0	1	0	0	0	1	0
451	1	0	0	0	1	1	2	1	0	1	0	0	0	0	0	0	1	0	0	1	1	0	2	2	0	0	0	2	1	1	2	0	0	2	0	2	1	0	1	1	0	1	1	2	1	0	1	0	0
452	0	0	0	0	0	0	0	0	0	0	0	0	0	0	0	0	2	0	0	2	2	0	2	2	1	1	0	2	1	1	1	0	1	1	0	1	2	0	2	0	0	0	1	1	1	2	0	1	0
453	1	0	0	0	0	0	0	0	1	1	1	1	1	1	1	0	1	0	1	1	2	0	0	1	0	0	1	2	2	1	0	0	1	2	0	0	1	0	0	1	0	0	1	2	1	0	0	1	0
454	0	0	0	0	0	0	1	0	1	1	1	1	2	1	1	0	1	0	1	1	1	0	2	2	1	1	0	1	2	0	1	1	2	0	0	0	1	1	0	0	0	0	1	2	1	0	0	2	0
455	1	0	0	0	0	0	1	1	1	2	0	0	1	1	1	0	1	0	0	1	1	0	1	1	1	1	1	1	1	0	1	0	1	1	0	2	1	0	1	1	0	0	0	1	0	1	0	1	0
456	0	0	2	0	0	0	1	0	1	1	1	0	0	0	0	0	1	1	1	1	1	0	2	2	0	0	1	2	2	1	0	1	1	1	0	1	1	0	0	1	0	0	1	2	1	0	0	1	0
457	1	0	0	0	0	0	2	0	2	2	0	0	1	0	1	1	1	0	1	1	2	0	2	2	1	1	0	2	2	2	0	0	2	1	0	2	1	0	1	2	1	0	1	1	1	0	0	2	0
458	0	0	0	0	0	0	1	1	0	1	0	0	1	0	0	0	0	0	0	1	1	0	0	0	1	1	0	2	2	2	0	1	1	1	1	2	1	0	2	0	1	0	1	1	1	2	0	0	1
459	1	0	0	0	0	0	1	0	0	0	1	1	1	1	1	0	1	1	1	1	2	0	2	2	1	1	0	2	1	0	2	0	2	1	0	1	0	1	1	0	0	1	1	1	0	2	0	2	0
460	1	0	0	0	0	0	1	0	1	1	0	1	1	1	1	0	1	1	2	0	2	0	2	2	0	0	0	2	2	1	1	1	2	0	0	1	2	0	0	2	0	0	0	1	0	1	1	1	0
461	1	0	0	0	0	0	2	0	2	2	0	0	0	0	0	0	0	0	2	0	0	0	0	0	1	1	0	2	2	2	0	0	1	1	0	2	2	0	0	2	1	0	0	1	0	1	0	0	1
462	0	0	0	0	0	0	1	0	0	0	0	1	1	1	1	0	1	0	1	1	2	0	1	1	0	0	0	1	1	1	0	2	1	1	0	2	2	0	0	2	1	0	0	1	0	0	0	2	0
463	0	0	0	0	0	0	1	0	1	1	0	1	1	1	1	0	1	1	1	1	2	2	0	2	0	0	0	2	2	1	2	0	0	2	2	2	1	0	2	0	0	0	0	2	0	1	0	1	1
464	1	0	1	0	1	1	2	0	0	0	0	0	0	0	0	0	0	0	1	1	2	0	2	2	1	1	0	2	2	1	1	0	1	1	0	1	1	0	1	1	0	0	1	1	1	1	0	2	0
465	1	0	0	0	1	1	0	0	2	2	0	1	1	1	1	0	0	0	0	1	1	0	2	2	0	0	0	2	1	1	2	2	1	1	0	2	1	0	1	1	0	0	0	1	1	1	0	1	0
466	1	0	0	0	0	0	0	0	0	0	1	0	0	0	0	0	2	2	0	2	2	0	2	2	0	0	0	1	2	1	1	1	1	2	1	2	1	0	1	0	0	1	2	2	1	0	0	1	1
467	0	0	0	0	1	1	2	1	0	1	0	0	0	0	0	0	1	1	0	2	2	0	1	2	0	0	0	2	2	1	1	0	1	2	0	2	1	0	0	1	0	0	0	2	0	1	0	1	0
468	1	1	0	0	1	1	1	1	1	2	0	1	1	0	0	1	1	1	1	0	1	0	1	1	0	0	0	1	1	1	1	1	2	1	0	1	1	0	1	2	1	0	0	2	0	0	0	1	1
469	1	0	0	0	0	0	1	1	1	2	0	0	0	0	0	0	1	0	0	2	2	0	1	1	0	0	0	0	1	0	1	0	0	2	1	1	0	0	1	0	0	1	2	2	1	0	0	2	0
470	1	1	0	0	1	1	2	0	1	1	0	0	1	0	0	0	2	1	0	2	2	0	2	2	1	1	0	1	2	1	1	0	2	1	1	1	1	0	1	2	1	0	1	1	0	0	0	1	0
471	0	0	0	0	0	0	0	0	2	2	0	1	1	0	0	1	2	2	1	1	2	0	0	1	1	1	0	1	2	1	0	1	0	2	0	2	2	0	1	1	1	1	1	2	0	1	0	2	0
472	1	0	1	0	0	0	0	0	2	2	0	0	0	0	0	0	1	1	0	2	2	0	2	2	0	0	0	2	2	2	1	1	1	1	0	1	1	0	2	0	0	0	0	2	0	0	0	2	0
473	0	0	0	0	0	0	2	0	0	0	0	0	1	0	0	0	1	0	1	1	1	0	2	2	0	0	0	2	2	2	0	0	0	2	0	2	1	0	2	0	0	0	0	2	0	2	0	2	0
474	1	0	0	0	0	0	2	1	0	1	1	0	1	1	1	1	2	2	0	2	2	0	1	1	0	0	0	2	2	1	2	1	1	1	0	1	1	1	0	1	0	0	1	2	0	0	0	2	0
475	0	0	1	0	0	0	1	1	1	2	0	2	2	2	2	0	1	1	1	1	1	0	2	2	0	0	0	1	1	1	1	0	0	2	1	1	0	0	2	0	1	0	0	1	0	0	0	1	1
476	1	0	0	0	1	1	1	0	1	1	0	1	2	1	1	0	0	0	1	1	1	0	2	2	0	0	0	2	2	2	1	0	0	2	0	2	2	0	0	1	0	0	1	2	1	0	1	0	0
477	0	0	0	0	0	1	1	1	1	2	0	0	0	0	0	0	0	0	1	1	2	1	2	2	0	0	0	2	2	2	0	1	0	2	0	2	2	0	2	0	0	2	2	2	1	0	1	1	0
478	0	0	0	0	1	1	1	1	1	2	0	0	0	0	0	0	1	1	0	1	1	0	1	1	0	0	0	1	2	1	0	0	2	0	0	2	1	0	0	1	0	0	1	2	2	1	0	2	0
479	1	1	0	0	1	1	2	0	0	0	1	0	1	1	1	0	1	1	1	1	2	0	2	2	0	0	0	1	2	0	1	1	0	2	0	2	1	0	1	2	2	0	0	1	1	1	1	1	0
480	1	0	0	0	0	0	1	0	1	1	0	1	1	0	0	1	2	2	0	2	2	0	2	2	0	0	0	2	2	1	1	1	1	2	0	1	1	1	0	1	0	0	0	1	1	1	0	0	0
481	0	0	0	0	1	1	0	0	0	0	1	0	1	1	1	0	1	0	1	1	1	0	1	1	0	0	0	2	1	1	2	0	2	0	0	1	0	0	1	0	0	0	1	1	1	1	0	1	1
482	0	0	0	0	0	0	0	0	1	1	1	1	2	2	2	0	2	1	0	2	2	1	1	2	0	0	0	2	2	1	2	0	2	0	0	0	2	0	0	1	0	1	1	2	1	0	0	1	1
483	1	0	0	0	0	0	2	0	0	0	2	0	1	0	1	1	2	2	1	1	2	0	2	2	1	1	0	2	2	2	1	1	1	2	2	2	2	0	0	2	0	0	1	2	1	0	0	0	1
484	0	0	0	0	1	1	1	0	1	1	0	0	2	2	2	0	1	1	0	2	2	0	2	2	0	0	0	1	2	1	1	0	2	1	1	1	0	0	1	1	0	1	1	2	1	0	0	1	0
485	0	1	0	0	1	1	1	1	1	2	0	1	2	2	2	1	0	0	1	1	1	0	2	2	0	0	0	2	2	2	0	1	2	1	0	1	2	0	0	2	1	1	1	1	0	1	0	1	0
486	1	0	1	0	0	0	1	0	1	1	1	0	0	0	0	0	1	1	0	1	1	0	2	2	0	0	0	2	2	2	1	0	1	0	0	1	1	0	0	2	1	0	0	0	1	0	1	1	0
487	1	1	1	0	0	0	1	1	0	1	0	1	1	1	1	0	1	1	1	1	1	0	2	2	0	0	0	2	2	2	0	1	1	1	0	1	1	0	0	2	0	0	1	1	1	2	0	2	0
488	0	0	1	0	0	0	1	0	0	0	1	1	2	1	1	0	0	1	0	2	2	1	1	2	1	1	0	2	2	2	0	1	2	0	0	0	1	0	1	1	0	0	1	2	2	2	0	0	1
489	0	0	0	0	0	0	1	0	1	1	2	0	1	0	0	0	0	0	1	1	2	0	0	0	0	1	0	1	2	1	0	1	2	1	1	1	1	0	1	1	0	0	1	2	0	1	0	0	1
490	0	0	0	0	1	1	2	1	0	1	0	0	2	0	0	0	0	1	1	1	1	0	1	1	1	1	0	2	1	0	2	0	1	2	0	2	1	0	1	1	0	0	0	2	0	1	0	1	1
491	0	0	0	0	1	1	1	0	1	1	0	0	0	0	0	0	1	0	0	2	2	0	0	1	1	1	0	1	2	0	1	0	2	2	2	2	2	0	1	1	0	1	1	2	0	1	1	1	0
492	1	0	0	0	1	1	2	1	0	1	1	2	2	1	1	1	2	0	0	2	2	0	2	2	0	0	0	2	2	2	1	1	1	2	2	2	1	1	1	0	0	0	0	1	0	0	0	1	0
493	1	0	0	0	1	1	1	0	0	0	1	1	1	1	1	0	1	0	0	1	1	0	2	2	1	1	0	1	2	1	0	0	0	2	0	2	1	1	0	1	0	2	2	2	1	0	0	0	2
494	1	0	0	0	1	1	1	0	0	0	1	0	2	0	0	0	1	0	1	1	1	0	2	2	0	0	0	2	2	1	2	0	0	2	2	2	2	0	0	2	0	0	2	2	2	0	0	1	0
495	0	0	0	0	0	0	2	1	0	1	0	0	0	0	0	0	1	1	1	1	1	0	2	2	0	0	0	2	2	2	1	0	1	1	1	1	1	0	1	1	0	1	1	2	1	0	0	1	0
496	1	0	0	0	2	2	1	0	1	1	1	0	1	0	1	1	1	1	1	1	2	0	1	1	1	1	0	0	2	0	0	2	2	0	0	0	1	0	2	0	0	0	0	1	0	1	0	2	0
497	1	0	0	0	0	0	1	0	0	0	0	0	0	0	0	0	1	0	1	0	1	0	1	2	0	0	0	2	2	2	0	1	1	2	0	2	1	0	0	2	0	0	1	2	0	1	0	1	0
498	1	0	0	0	0	0	1	0	0	0	0	1	1	1	1	0	1	0	1	1	2	1	2	2	0	0	0	1	2	1	0	1	2	2	1	2	1	0	0	1	0	0	0	2	0	2	1	1	0
499	0	0	0	0	0	0	2	1	0	1	0	1	1	1	1	0	0	0	0	2	2	0	2	2	0	0	0	2	1	1	2	1	2	1	0	1	1	0	0	2	0	2	2	2	0	0	0	2	0
500	0	0	0	0	0	0	1	0	1	1	1	1	1	1	1	0	2	1	0	2	2	0	1	2	0	0	0	1	2	2	0	1	2	2	0	2	2	0	0	1	0	0	1	1	1	2	0	2	0
501	0	0	0	0	0	0	1	1	0	1	0	0	1	0	1	1	1	1	1	1	1	0	1	1	1	1	0	1	2	0	1	0	2	0	0	1	2	0	0	2	0	0	0	2	0	0	0	1	0
502	0	0	0	0	0	0	2	1	0	1	0	1	2	2	2	1	1	0	0	1	1	0	2	2	0	0	0	2	2	2	0	0	2	1	0	1	1	0	1	1	0	1	1	2	0	0	1	0	0
503	1	0	0	0	0	0	2	0	1	1	0	0	0	0	0	0	1	1	2	0	2	1	2	2	0	0	0	1	2	1	0	0	1	1	0	1	1	0	1	2	1	0	0	1	0	0	0	2	0
504	0	0	1	1	0	1	0	0	1	1	1	0	0	0	0	0	2	1	0	1	1	0	2	2	1	1	0	2	1	1	2	1	1	1	0	1	1	0	0	1	0	0	1	2	1	1	0	2	0
505	1	0	0	0	0	0	0	0	1	1	1	0	1	0	0	0	1	1	0	2	2	0	2	2	0	0	0	2	2	2	0	2	2	2	1	2	0	1	0	0	0	0	1	2	1	0	0	0	1
506	1	0	0	0	1	1	0	0	2	2	0	0	0	0	0	0	2	1	0	2	2	0	1	1	1	1	0	2	1	1	2	0	1	2	0	2	0	0	2	1	1	0	2	2	2	1	0	1	1
507	0	0	0	0	0	0	2	0	0	0	1	0	1	0	0	0	0	0	0	2	2	0	2	2	0	0	0	2	2	2	0	1	1	2	1	2	1	0	1	1	1	0	0	1	0	1	1	0	0
508	1	0	0	0	0	0	2	1	0	1	1	0	0	0	0	0	0	0	1	1	1	0	0	1	0	0	0	1	1	1	2	2	1	2	1	2	2	0	2	0	0	0	0	1	1	0	1	2	0
509	1	0	0	0	0	0	2	1	0	1	1	2	2	2	2	0	2	0	0	2	2	0	2	2	0	0	0	2	2	2	1	0	2	1	0	1	2	0	1	1	0	0	0	1	0	0	0	0	1
510	0	0	0	0	1	1	1	1	0	1	0	0	0	0	0	0	2	2	1	1	2	0	0	1	1	1	0	2	1	1	1	0	1	1	0	1	2	0	0	2	0	0	1	2	1	0	0	2	0
511	1	0	1	0	0	0	2	0	1	1	0	1	1	1	1	0	0	0	1	1	1	0	2	2	0	0	1	1	1	0	1	0	1	0	0	2	1	0	0	2	0	0	0	2	1	2	0	1	0
512	0	0	0	0	0	0	2	0	0	0	1	1	2	1	1	0	1	0	1	1	1	0	2	2	0	0	1	2	1	0	1	0	0	2	1	2	1	0	0	1	0	0	0	1	1	2	0	2	0
513	1	0	2	0	0	0	1	0	0	0	1	0	1	0	0	0	0	1	1	1	1	0	0	0	1	1	0	1	2	1	0	0	1	1	1	1	1	0	1	1	0	0	2	2	1	1	0	0	0
514	1	0	0	0	0	0	1	0	1	1	0	0	0	0	0	0	1	1	1	0	0	0	2	2	0	0	0	2	2	1	1	0	2	1	0	2	1	0	2	0	0	0	1	1	1	0	0	0	1
515	1	0	0	0	0	0	1	1	1	2	0	2	1	1	1	0	2	2	1	1	1	0	1	1	1	1	0	1	2	1	0	0	2	1	1	1	2	0	0	2	0	0	0	1	1	1	0	2	0
516	0	0	0	0	1	1	2	0	0	0	2	0	1	0	0	0	2	2	0	2	2	0	1	2	0	0	0	1	1	1	0	1	1	2	1	2	1	0	1	2	1	1	1	1	1	1	0	1	0
517	1	0	0	0	0	0	2	1	0	1	0	0	1	0	0	0	0	0	1	1	2	0	1	2	0	0	1	2	1	0	1	0	0	2	0	2	0	1	0	0	0	0	0	0	0	1	0	1	0
518	1	0	0	0	0	0	2	1	0	1	1	0	1	1	1	0	1	0	0	1	1	0	2	2	0	0	1	2	1	0	1	2	1	1	0	1	2	0	0	2	0	0	2	2	2	1	0	2	0
519	0	0	1	0	0	0	1	0	2	2	0	1	1	1	1	0	0	0	1	0	0	0	2	2	0	0	0	2	2	2	1	1	1	0	0	1	2	1	0	0	0	1	2	2	1	0	0	1	0
520	1	1	0	0	0	0	1	0	2	2	0	0	0	0	0	0	1	1	1	1	2	0	1	1	1	1	0	1	1	1	2	1	2	0	0	1	2	0	0	2	0	0	0	2	1	2	0	2	0
521	0	0	0	0	0	1	1	1	1	2	0	2	2	2	2	0	1	0	0	1	1	1	1	2	0	0	0	2	2	2	0	1	2	1	0	1	2	0	0	2	0	0	0	2	0	2	0	1	0
522	1	0	0	0	0	0	1	0	0	0	1	1	2	2	2	0	1	0	0	1	1	0	0	1	0	0	0	2	2	1	2	2	1	2	1	2	1	0	0	2	0	0	0	1	0	0	0	2	0
523	0	0	0	0	0	0	1	0	2	2	0	0	0	0	0	0	0	0	0	1	0	0	2	2	0	0	0	2	2	1	1	0	2	2	2	2	0	0	1	0	0	0	1	1	1	1	0	2	0
524	1	0	0	0	0	0	2	1	0	1	0	0	0	0	0	0	1	0	1	1	2	0	2	2	0	0	0	2	1	1	2	0	2	2	0	2	2	0	2	0	0	0	1	1	1	0	0	0	0
525	0	1	0	0	1	1	2	0	0	0	0	1	2	1	1	0	1	0	1	1	2	0	1	1	0	0	0	2	2	1	2	0	1	1	0	1	1	0	0	1	0	0	0	2	1	1	0	1	0
526	1	0	0	0	0	0	1	0	1	1	0	0	1	0	0	0	2	1	1	1	2	1	2	2	0	0	0	1	2	1	0	1	2	0	0	1	1	0	0	0	0	1	1	2	1	0	0	2	0
527	1	0	0	0	0	0	2	0	0	0	1	0	1	0	0	0	1	0	0	2	2	0	2	2	0	0	0	2	2	2	0	1	2	0	0	0	2	0	1	0	0	1	1	2	1	0	0	1	0
528	1	0	0	0	0	0	2	0	1	1	0	0	0	0	0	0	1	2	1	1	2	0	2	2	0	0	0	2	2	2	1	1	2	2	1	2	1	0	2	0	0	0	0	2	0	1	0	1	1
529	0	0	0	0	0	0	1	0	0	0	0	0	1	0	0	1	2	1	0	1	1	0	2	2	0	0	0	2	1	1	2	1	1	1	0	2	1	0	0	1	0	0	0	2	0	2	0	1	1
530	1	0	0	0	0	0	0	0	1	1	1	1	2	2	2	0	1	1	2	0	1	0	2	2	0	0	0	1	2	0	1	0	2	1	1	2	1	0	0	1	0	2	2	2	1	0	0	1	1
531	0	0	0	0	0	0	2	1	0	1	0	0	1	0	1	1	1	0	0	1	1	0	2	2	1	1	0	0	1	0	1	0	1	1	0	1	1	0	0	0	0	0	0	0	0	0	0	1	1
532	0	0	0	0	0	0	0	0	2	2	0	0	1	0	0	0	0	1	1	1	1	0	2	2	0	0	0	2	2	2	0	1	1	2	1	1	1	0	1	2	1	2	2	2	0	0	0	2	0
533	1	0	0	0	1	1	1	0	0	0	0	1	1	1	1	0	1	1	1	1	2	0	2	2	0	0	0	2	2	1	1	1	1	1	0	2	1	0	2	0	0	1	1	2	1	0	0	1	1
534	0	0	0	0	0	0	0	0	2	2	0	0	1	0	0	0	1	1	2	0	0	1	2	2	0	0	0	2	2	1	2	0	2	0	0	1	2	0	0	2	0	2	2	2	1	0	1	1	0
535	1	0	0	0	2	2	1	0	1	1	0	0	0	0	0	0	1	0	0	1	1	0	2	2	1	1	0	2	2	2	1	0	1	1	1	1	1	0	0	1	0	0	0	1	0	0	0	1	0
536	1	0	0	0	0	0	0	0	2	2	0	0	0	0	0	0	1	1	0	2	2	0	2	2	0	0	0	1	2	1	1	2	1	1	0	2	1	0	1	2	2	1	1	2	0	1	0	2	0
537	0	0	0	0	0	0	2	1	0	1	1	0	0	0	0	0	1	0	1	0	1	0	0	0	1	1	1	2	2	1	0	0	2	1	1	2	0	0	2	0	1	1	1	1	1	0	0	2	0
538	1	0	0	0	0	0	1	0	1	1	2	0	0	0	0	0	1	1	1	0	0	0	2	2	0	0	0	2	2	1	2	0	1	1	0	1	1	0	0	2	0	0	2	2	1	1	0	1	1
539	0	0	0	0	0	0	1	1	0	1	0	0	0	0	0	0	2	2	0	1	1	0	2	2	1	1	0	1	2	0	0	1	1	2	1	2	1	0	1	2	1	0	0	0	1	0	0	1	1
540	0	0	0	0	0	0	1	0	1	1	1	0	0	0	0	0	1	0	1	1	2	0	1	2	0	0	0	2	2	2	1	1	2	2	1	2	2	0	1	1	1	0	0	0	0	1	1	1	0
541	1	0	0	0	1	1	2	1	0	1	0	2	2	2	2	0	0	0	2	0	0	0	2	2	0	0	0	0	2	0	0	1	1	1	0	2	1	0	2	1	1	1	1	1	1	1	0	2	0
542	1	0	0	0	0	0	0	0	2	2	0	0	1	0	0	0	2	1	1	1	1	0	0	0	0	1	0	1	2	1	1	0	1	1	0	2	0	0	2	1	1	0	0	2	0	1	0	1	0
543	1	0	0	0	0	0	1	1	1	2	0	0	1	1	1	0	1	0	1	1	2	0	1	1	0	0	0	2	2	2	0	1	2	0	0	0	2	0	1	2	1	0	0	2	1	0	0	0	0
544	1	0	0	0	0	0	2	0	1	1	0	0	1	0	1	1	0	1	1	1	2	0	1	1	1	1	0	2	2	2	1	1	1	1	0	1	0	0	2	1	1	0	0	2	0	1	0	1	0
545	1	0	1	0	0	0	2	0	0	0	1	1	2	1	1	0	2	2	1	1	2	0	2	2	1	1	0	2	2	2	0	0	1	1	0	1	1	0	1	1	0	0	0	1	0	0	0	1	0
546	0	0	0	0	0	0	1	1	1	2	0	1	0	0	0	0	1	1	0	2	2	0	2	2	1	1	0	2	2	1	1	0	2	1	0	2	1	0	2	0	0	0	1	1	1	0	0	1	0
547	1	0	0	0	0	0	2	0	0	0	1	0	1	0	0	0	2	1	0	2	2	0	2	2	0	0	0	2	2	2	0	0	1	1	0	1	1	0	1	1	0	1	1	1	1	1	0	2	0
548	1	0	0	0	0	0	1	0	1	1	2	0	2	1	1	0	2	2	2	0	0	0	1	1	0	0	0	1	2	1	0	0	1	0	0	1	1	0	1	1	0	0	0	2	0	1	0	1	1
549	0	0	1	0	0	0	1	0	0	0	0	0	0	0	0	0	2	2	0	2	2	0	2	2	0	0	0	1	2	1	1	1	2	0	0	0	1	0	1	2	2	0	1	1	1	2	0	1	1
550	0	0	0	0	0	0	0	0	1	1	0	0	0	0	0	0	2	1	0	2	2	1	2	2	0	0	1	2	1	0	1	0	1	2	0	2	2	0	0	2	0	0	0	1	0	1	0	1	1
551	0	0	1	1	0	1	1	1	1	2	0	0	1	1	1	0	2	1	0	2	2	0	2	2	1	1	0	2	1	1	2	0	0	2	1	2	1	0	0	1	0	0	0	1	0	0	0	1	0
552	0	0	1	0	0	0	1	0	1	1	0	1	1	1	1	0	1	0	0	1	1	0	1	1	1	1	1	2	2	1	0	0	1	1	0	1	1	0	1	1	1	0	1	1	1	1	0	1	0
553	0	0	0	0	0	0	1	1	1	2	0	0	1	0	1	1	1	0	0	1	1	0	2	2	0	0	0	2	2	2	1	0	0	2	1	2	2	0	0	2	0	0	1	2	2	2	0	1	0
554	1	0	0	0	0	0	0	0	2	2	0	1	0	0	0	0	1	0	1	1	2	0	2	2	0	0	0	1	2	1	1	0	2	2	2	2	2	0	0	1	0	0	0	0	1	0	0	2	0
555	0	0	0	0	0	0	0	0	1	1	0	1	1	1	1	0	1	1	1	1	1	0	2	2	1	1	0	1	2	0	1	2	2	0	0	1	1	0	2	0	1	0	0	1	0	0	0	1	0
556	0	0	2	0	0	0	2	1	0	1	1	0	0	0	0	0	0	0	0	1	0	0	2	2	0	0	0	1	2	1	0	0	1	2	0	2	1	0	1	1	0	1	1	1	0	2	0	1	0
557	0	0	0	0	0	0	0	0	1	1	1	0	1	1	1	0	1	1	0	2	2	0	2	2	0	0	1	2	2	1	0	0	0	2	2	2	0	0	0	1	0	0	0	1	0	0	0	0	1
558	0	0	0	0	0	0	0	0	1	1	0	0	1	0	1	1	0	0	0	2	2	1	2	2	0	0	0	2	2	1	1	0	2	0	0	1	2	0	0	2	0	0	1	2	1	0	1	1	1
559	1	0	0	0	1	1	2	0	0	0	0	0	0	0	0	0	1	1	0	1	1	0	2	2	0	0	0	1	2	0	1	1	1	1	0	2	1	0	0	2	0	0	0	2	0	1	1	1	0
560	0	0	0	0	0	0	1	0	2	2	0	0	1	0	0	0	0	0	0	1	1	0	2	2	0	0	0	1	2	1	0	2	2	0	0	0	2	0	1	1	0	0	0	2	1	0	1	1	0
561	1	0	1	0	0	0	1	0	1	1	1	1	0	0	0	0	1	1	0	2	2	0	1	1	1	1	0	2	2	2	0	1	2	2	0	2	1	0	1	1	0	0	0	1	0	0	0	2	0
562	0	0	0	0	0	0	1	0	1	1	1	0	1	0	0	0	1	0	1	0	1	0	2	2	1	1	1	1	1	0	1	0	0	2	0	2	1	0	0	2	0	1	1	2	1	0	0	1	0
563	0	0	0	0	0	0	0	0	1	1	1	1	1	1	1	0	0	0	1	1	2	0	2	2	0	0	0	2	2	1	1	1	1	1	0	1	2	0	0	2	0	0	1	2	0	0	0	2	0
564	0	0	0	0	1	1	2	1	0	1	0	1	2	2	2	0	2	2	0	2	1	0	2	2	0	0	1	1	2	0	0	1	2	0	0	1	0	0	2	0	1	0	1	2	1	0	1	1	0
565	0	0	0	0	1	1	2	1	0	1	0	1	2	1	1	0	0	0	1	1	2	0	0	0	0	1	0	2	2	2	0	0	1	1	1	1	1	0	0	1	0	0	0	0	0	1	0	1	0
566	1	0	0	0	1	1	2	0	1	1	1	0	1	0	0	0	1	0	1	1	1	1	2	2	0	0	0	2	1	0	2	0	0	0	0	1	1	0	0	2	1	0	0	1	0	0	0	2	0
567	1	0	0	0	0	0	2	0	0	0	2	0	0	0	0	0	2	1	0	2	2	0	1	1	0	0	1	2	2	2	0	0	0	2	1	2	2	1	0	0	0	0	0	1	1	0	0	1	1
568	0	0	0	0	1	1	1	1	1	2	0	0	1	1	1	0	1	0	1	1	2	0	2	2	0	0	0	2	2	2	1	0	2	1	0	1	0	0	1	0	0	0	1	2	2	0	0	2	0
569	1	0	1	0	0	0	0	0	2	2	0	1	1	1	1	0	2	1	1	1	2	0	2	2	0	0	0	2	2	1	2	2	1	0	0	0	1	0	1	1	0	2	2	2	1	0	0	2	0
570	1	0	0	0	0	0	2	0	0	0	0	1	2	2	2	0	1	0	1	1	1	0	2	2	0	0	0	2	2	1	1	0	1	1	0	1	1	0	1	1	0	0	0	2	0	0	1	0	0
571	1	0	0	0	0	0	1	0	1	1	0	0	0	0	0	0	2	2	0	2	2	0	2	2	1	1	0	2	2	1	0	0	2	2	2	2	1	0	1	1	0	0	0	1	0	0	0	2	0
572	1	0	0	0	0	0	1	0	1	1	2	0	0	0	0	0	1	0	1	0	2	0	2	2	0	0	0	1	2	1	0	2	1	1	0	1	1	1	0	1	0	0	0	0	1	0	0	2	0
573	1	0	0	0	0	0	1	1	0	1	0	1	2	0	0	1	0	0	0	2	1	0	2	1	1	2	0	0	1	0	1	0	0	1	0	0	2	0	1	1	0	0	0	1	1	0	0	2	0
574	0	0	0	0	0	0	1	1	1	2	0	0	0	0	0	0	2	1	2	0	1	0	1	2	0	0	0	0	1	0	1	0	1	0	0	1	1	0	1	1	0	0	0	1	0	1	0	2	0
575	0	0	0	0	0	0	1	0	1	1	0	0	0	0	0	0	2	2	0	2	2	0	2	2	0	0	0	1	2	1	0	0	0	2	0	2	1	0	1	1	0	0	0	2	1	0	0	2	0
576	0	0	0	0	0	0	0	0	1	1	0	0	1	0	0	0	1	1	1	1	2	0	1	1	0	0	0	2	2	2	0	2	2	0	0	1	0	0	1	1	0	0	0	2	2	1	0	2	0
577	1	0	0	0	1	1	2	0	0	0	0	0	0	0	0	0	1	1	2	0	2	0	1	1	1	1	1	2	2	1	0	0	1	1	0	1	2	0	0	2	0	0	1	1	1	0	0	2	0
578	0	0	0	0	1	1	0	0	2	2	0	0	0	0	0	0	0	0	2	0	1	0	2	2	0	0	0	2	2	2	0	1	2	1	0	1	1	0	2	0	0	0	0	2	0	0	1	1	0
579	1	0	0	0	0	0	0	0	1	1	1	0	0	0	0	0	2	1	0	1	1	0	2	2	0	0	0	1	2	1	0	2	1	2	1	2	2	0	1	0	0	0	0	1	0	0	0	0	0
580	1	0	0	0	0	0	2	0	0	0	1	1	1	1	1	0	2	1	0	2	2	0	2	2	0	0	0	1	2	1	0	1	2	0	0	0	2	0	0	2	0	0	0	2	0	1	0	1	0
581	0	0	0	0	0	0	0	0	1	1	1	0	2	2	2	0	1	1	0	1	1	0	1	1	1	1	0	2	2	2	1	0	0	2	0	2	2	0	1	1	1	0	0	0	0	0	0	0	1
582	0	0	0	0	0	0	2	1	0	1	1	0	0	1	1	0	1	1	0	1	1	0	2	2	0	0	0	1	1	0	1	0	1	0	0	2	0	1	0	0	0	0	0	0	0	1	0	2	0
583	1	0	0	0	1	1	1	0	2	2	0	0	1	0	1	1	1	1	0	1	1	0	2	2	0	0	0	2	1	0	2	0	0	2	0	2	0	1	1	0	0	0	0	1	0	0	0	2	0
584	1	0	0	0	1	1	2	0	0	0	0	2	2	2	2	0	1	1	1	0	0	0	2	2	0	0	0	2	2	2	0	2	2	0	0	0	2	0	0	1	0	0	1	1	1	2	0	1	0
585	0	0	0	0	0	0	2	1	0	1	1	1	1	1	1	0	2	0	0	2	2	0	1	1	1	1	1	2	2	1	0	0	2	1	0	2	1	0	2	0	0	0	0	1	0	1	1	0	0
586	0	0	0	0	0	0	1	0	2	2	0	0	0	0	0	0	1	0	1	1	1	0	2	2	0	0	2	2	2	0	1	1	2	0	0	1	1	1	0	1	0	0	1	1	1	1	0	2	0
587	0	0	0	0	0	0	1	1	1	2	0	0	1	0	0	0	2	1	0	1	1	0	2	2	1	1	0	0	2	0	0	1	1	1	0	1	1	1	1	0	0	0	0	0	1	0	0	1	0
588	0	0	0	0	0	0	2	0	0	0	0	1	2	1	1	0	2	2	1	1	2	0	1	1	1	1	0	2	2	1	2	1	1	1	0	2	1	0	2	0	1	0	0	2	1	1	0	1	1
589	0	0	0	0	0	0	2	1	0	1	1	0	0	0	0	0	1	0	1	1	2	0	2	2	1	1	0	2	2	2	1	0	1	1	0	1	1	0	2	0	0	1	1	1	1	0	0	2	0
590	1	0	0	0	0	0	2	0	0	0	2	1	2	2	2	0	2	2	1	1	2	0	0	1	1	1	2	2	2	0	1	2	1	1	0	2	2	0	0	2	0	0	0	2	0	1	0	2	0
591	1	0	1	0	0	0	1	1	0	1	0	0	1	0	0	0	2	1	0	1	1	0	1	2	0	0	0	1	2	1	0	1	1	1	0	2	1	1	0	1	0	0	0	1	0	0	0	1	0
592	0	1	1	0	0	0	1	0	0	0	0	1	1	1	1	0	1	0	1	1	2	0	1	1	1	1	0	2	1	1	2	1	2	2	1	2	2	0	1	1	0	0	0	1	0	0	0	0	1
593	0	0	1	0	0	0	0	0	2	2	0	1	1	1	1	0	1	1	2	0	1	0	2	2	1	1	0	1	1	1	2	1	1	2	1	2	1	0	1	1	0	0	0	1	0	1	1	0	0
594	0	0	0	0	0	0	1	0	0	0	1	1	1	1	1	0	1	2	0	2	2	1	2	2	0	0	0	2	1	1	1	1	1	1	0	1	2	0	0	2	0	0	0	1	1	0	0	1	1
595	0	0	0	0	0	0	1	0	1	1	1	1	2	2	2	0	2	1	0	2	2	0	2	2	0	0	0	1	2	0	0	0	1	0	0	1	2	0	1	1	0	0	0	2	1	0	1	0	0
596	0	0	0	0	1	1	2	1	0	1	1	0	1	1	1	0	1	1	1	1	1	0	1	1	0	0	0	1	2	1	1	0	2	2	0	2	2	0	1	1	0	0	0	2	0	0	0	1	1
597	1	0	0	0	0	0	1	0	0	0	1	1	1	0	0	0	0	0	0	1	1	0	0	1	1	1	0	1	2	1	1	0	0	0	0	1	2	0	0	2	0	2	2	2	1	0	0	1	1
598	1	0	0	0	0	0	1	0	2	2	0	0	1	1	1	1	1	2	1	1	2	0	2	2	0	0	0	2	2	2	1	0	1	0	0	1	1	0	1	2	2	0	0	2	0	1	0	1	0
599	0	0	0	0	1	1	1	0	0	0	0	0	1	0	0	0	2	2	0	2	1	0	1	1	1	1	0	1	2	1	0	0	0	2	0	2	1	1	0	1	0	0	0	1	0	0	0	2	0
600	0	0	0	0	0	0	2	1	0	1	0	0	1	0	0	0	2	1	0	2	2	2	0	2	0	0	1	1	2	2	0	1	2	1	0	1	2	0	1	0	0	0	1	2	0	1	1	1	0
601	1	0	0	0	0	0	0	0	2	2	0	0	1	1	0	0	1	0	0	1	1	1	1	2	0	0	0	1	1	1	1	0	1	0	0	1	1	0	1	1	0	1	1	2	1	0	0	0	1
602	0	0	0	0	1	1	1	0	1	1	1	0	0	0	0	0	2	1	0	1	1	0	2	2	0	1	0	1	1	1	0	0	2	1	0	2	1	0	1	1	1	0	1	1	1	2	0	2	0
603	1	0	0	0	0	0	1	0	1	1	0	1	1	1	1	0	1	0	1	1	1	0	2	2	0	0	0	2	2	2	1	1	1	2	0	1	1	0	1	1	0	0	1	2	1	0	0	0	2
604	1	0	0	0	0	0	1	1	0	1	0	1	1	1	1	0	1	0	2	0	1	0	2	2	0	0	0	2	1	1	2	1	2	2	1	2	2	0	0	2	0	0	0	0	0	0	0	2	0
605	1	1	0	0	1	1	2	1	0	1	0	0	0	0	0	0	2	1	0	2	2	1	2	2	0	0	0	2	2	2	0	0	1	1	1	1	1	0	1	1	0	0	1	2	1	0	2	0	0
606	1	0	0	0	0	0	1	0	1	1	1	1	1	1	1	0	1	1	1	1	1	0	1	1	1	1	0	1	1	1	1	1	1	0	0	0	2	0	0	1	0	0	0	1	0	0	0	1	1
607	1	0	0	0	0	0	2	0	1	1	1	2	2	1	1	1	0	0	2	0	1	0	2	2	1	1	0	1	1	1	1	0	2	0	0	1	2	0	0	2	0	0	1	2	1	0	0	2	0
608	0	0	2	0	0	0	1	0	1	1	0	0	1	0	1	1	1	0	1	1	1	0	2	2	0	0	0	1	2	0	0	1	1	1	1	2	2	0	0	2	0	0	0	2	0	0	0	0	2
609	1	0	0	0	0	0	1	0	1	1	1	0	0	0	0	0	1	0	1	1	1	0	2	2	0	0	0	2	1	0	2	1	2	0	0	1	2	0	0	2	0	0	1	2	1	0	0	2	0
610	0	0	0	0	0	0	2	1	0	1	1	1	1	1	1	0	0	0	1	1	2	0	1	1	0	0	0	2	1	1	1	0	1	2	2	2	1	0	0	2	0	0	2	2	1	1	0	0	1
611	1	0	0	0	0	0	0	0	2	2	0	0	2	0	0	1	1	0	0	2	2	0	1	2	0	0	0	2	2	2	0	1	1	0	0	0	1	0	2	0	0	0	2	2	2	1	0	2	0
612	0	0	0	0	0	0	1	0	1	1	1	0	2	1	1	1	1	0	0	2	2	0	2	2	0	0	0	1	2	0	1	0	1	2	2	2	1	0	0	2	0	0	1	2	1	0	1	1	0
613	1	0	0	0	0	0	1	0	0	0	0	0	1	0	0	1	2	1	1	1	1	0	1	2	0	0	1	1	2	0	0	0	2	1	0	1	2	0	0	2	1	0	0	2	0	1	0	1	1
614	0	1	0	0	0	0	0	0	0	0	0	0	1	0	0	0	2	1	1	1	2	0	0	0	1	1	0	1	2	1	0	0	0	0	0	1	1	0	1	1	0	0	0	1	0	1	0	2	0
615	1	0	0	0	0	0	0	0	1	1	0	0	1	0	1	1	0	0	0	1	0	0	1	1	0	0	0	2	0	0	2	2	2	0	0	1	1	0	1	1	0	0	1	2	0	0	0	2	0
616	1	1	0	0	1	1	1	1	1	2	1	0	1	1	1	0	1	1	0	2	2	1	1	1	0	0	0	2	2	1	2	0	0	2	1	2	2	0	0	1	0	0	1	2	0	1	0	1	1
617	1	0	0	0	0	0	1	0	0	0	0	1	2	2	2	1	2	2	1	1	2	0	1	1	1	2	0	1	1	1	1	0	1	1	0	2	2	0	1	1	0	0	0	1	0	1	0	1	1
618	1	0	0	0	0	0	0	0	1	1	0	0	0	0	0	0	2	0	0	2	2	0	2	2	1	1	0	2	2	1	2	1	1	2	0	2	0	0	1	0	0	0	0	0	2	2	1	0	1
619	0	0	0	0	0	0	1	2	0	2	0	0	1	1	1	0	1	1	2	0	1	0	1	1	1	1	0	2	2	2	1	0	2	2	0	2	1	0	0	0	0	0	0	2	0	2	0	0	0
620	0	1	0	0	1	1	2	1	0	1	1	0	1	1	1	0	2	2	1	1	2	0	2	2	0	0	0	2	2	2	1	0	1	1	1	1	1	0	1	1	1	0	0	1	0	1	0	1	1
621	0	0	0	0	1	1	1	0	1	1	1	0	2	0	0	1	1	0	0	2	2	0	2	2	0	0	0	0	2	0	0	0	1	2	1	2	1	0	1	1	0	0	1	1	1	1	0	1	0
622	1	0	0	0	0	0	0	0	1	1	1	1	0	0	0	0	2	1	1	1	2	0	2	2	0	0	0	2	1	1	2	2	2	0	0	1	1	0	1	1	0	0	0	2	0	2	1	0	1
623	0	0	0	0	0	0	0	0	1	1	1	0	0	1	1	0	1	1	0	1	1	0	2	2	0	0	0	2	0	0	2	1	1	1	0	1	1	0	1	1	0	0	1	2	1	0	0	0	0
624	1	0	0	0	0	0	0	0	1	1	1	1	0	0	0	0	1	1	0	2	2	0	1	1	1	1	0	1	2	1	0	1	1	1	0	1	1	0	1	1	0	1	1	2	1	1	0	1	1
625	1	0	0	0	0	1	0	0	2	2	0	0	0	0	0	0	1	1	0	2	2	0	1	1	0	0	0	2	2	1	1	1	2	0	0	1	2	0	1	1	0	0	0	2	1	0	0	2	0
626	0	0	0	0	0	0	2	0	0	0	1	0	0	0	0	0	0	0	0	1	1	0	2	2	0	0	1	1	2	2	0	0	0	1	1	2	1	0	0	1	0	0	0	1	0	1	0	2	0
627	0	0	0	0	0	0	1	0	1	1	1	0	2	0	0	1	0	0	0	2	2	0	1	1	1	1	1	2	2	1	0	0	1	2	2	2	1	1	0	1	0	0	0	1	2	1	0	1	0
628	1	1	0	0	0	0	0	0	2	2	0	1	1	1	1	0	1	0	0	1	1	0	2	2	0	0	2	2	2	0	1	0	2	2	0	1	1	0	0	2	0	0	0	1	1	1	0	1	0
629	1	1	0	0	1	1	1	0	2	2	0	0	0	0	0	0	1	0	0	1	1	0	1	1	0	0	0	1	2	0	1	0	1	2	0	2	2	0	0	2	0	0	0	0	0	0	0	2	0
630	1	0	2	0	0	0	1	1	1	2	0	0	0	0	0	0	1	1	2	0	0	1	2	2	0	0	0	2	2	2	0	1	1	0	0	1	1	0	1	1	0	1	1	1	1	1	0	2	0
631	0	0	0	0	0	0	1	0	1	1	0	0	0	0	0	0	1	1	0	2	2	0	1	1	1	1	0	2	2	1	2	0	1	1	0	1	1	0	1	1	1	0	1	1	1	1	0	1	0
632	1	0	0	0	0	0	1	1	1	2	0	0	0	0	0	0	1	1	1	1	1	0	2	2	0	0	0	2	2	1	1	0	2	2	2	2	1	0	0	1	0	1	1	2	1	0	0	2	0
633	0	0	0	0	1	1	2	0	0	0	1	0	1	0	0	0	0	0	1	1	2	0	2	2	0	0	0	2	2	2	1	0	0	2	0	2	2	0	0	1	0	1	1	1	1	0	0	1	1
634	1	0	0	0	0	0	1	0	1	1	1	1	0	0	0	0	0	0	1	0	0	0	2	2	0	0	0	2	0	0	2	0	2	2	2	2	1	0	1	1	0	0	0	1	0	0	0	2	0
635	0	0	0	0	0	0	1	0	2	2	0	0	0	0	0	0	2	2	1	1	2	0	2	2	0	0	0	2	2	2	1	0	2	1	0	1	0	0	2	1	1	0	0	1	0	1	0	0	1
636	1	0	0	0	0	0	2	1	0	1	0	1	1	1	1	0	1	1	0	2	2	0	1	1	1	1	0	2	2	1	2	0	1	2	1	1	2	0	0	2	0	0	1	2	1	0	1	1	0
637	1	0	0	0	0	0	1	1	1	2	0	1	1	1	1	0	1	0	1	1	2	0	2	2	0	1	0	1	2	1	1	0	1	0	0	1	1	0	1	1	0	0	1	2	1	0	0	2	0
638	1	0	0	0	0	0	0	0	1	1	1	0	1	0	0	0	1	1	2	0	1	0	2	2	1	1	0	2	2	1	2	0	1	2	0	2	1	0	2	0	0	0	1	2	1	0	0	2	0
639	1	0	0	0	0	0	2	1	0	1	0	0	1	0	1	1	2	2	2	0	2	0	2	2	0	0	1	2	2	1	0	1	1	1	1	1	0	0	0	1	0	0	0	2	0	1	0	1	0
640	0	1	1	0	0	0	1	0	1	1	1	0	1	0	0	0	2	0	1	1	2	0	2	2	0	0	0	2	1	1	1	0	1	2	0	2	0	0	2	0	0	0	0	1	0	0	1	0	0
641	1	0	0	0	1	1	0	0	1	1	1	0	1	0	0	0	1	1	0	2	2	0	2	2	1	1	0	1	2	1	1	1	2	1	0	1	2	0	0	1	0	0	0	1	0	0	0	1	1
642	1	0	0	0	0	1	0	0	1	1	0	0	0	0	0	0	2	2	0	2	2	0	2	2	0	0	0	2	2	1	1	0	2	1	1	1	1	0	0	2	0	0	0	2	0	2	0	2	0
643	1	0	0	0	1	1	2	1	0	1	0	0	0	0	0	0	0	0	0	2	2	0	0	0	0	1	0	2	1	1	1	1	2	0	0	1	2	0	1	1	0	0	1	2	1	0	0	2	0
644	1	1	1	0	0	0	0	0	2	2	0	0	1	1	1	1	0	0	0	2	2	0	2	2	1	1	0	2	2	2	0	1	2	1	1	2	1	0	1	1	0	0	0	0	0	1	0	0	0
645	1	1	0	0	0	0	1	1	0	1	0	1	2	1	1	0	0	0	0	2	2	0	2	2	0	0	0	2	0	0	2	0	1	2	0	2	1	0	2	1	1	0	1	2	1	0	0	2	0
646	0	0	0	0	0	0	0	0	1	1	1	1	1	1	1	0	2	0	0	1	1	0	2	2	0	0	0	1	2	1	0	0	0	2	0	2	2	0	0	2	0	0	0	2	1	0	0	0	0
647	0	0	0	0	0	0	1	0	1	1	1	1	1	1	1	0	0	0	1	1	2	0	2	2	0	0	0	0	1	0	1	1	1	1	0	1	1	0	0	2	0	0	0	2	1	0	1	1	0
648	0	0	0	0	0	0	1	0	1	1	1	1	2	0	0	1	2	2	1	1	2	0	2	2	0	0	0	2	2	2	0	0	2	0	0	0	1	0	2	0	0	0	1	2	1	0	0	1	0
649	1	0	0	0	0	0	1	0	1	1	1	0	1	0	0	0	2	0	0	2	2	0	2	2	0	0	0	2	2	2	0	0	0	2	0	2	2	0	0	1	0	0	0	2	1	0	1	0	0
650	1	0	0	0	0	0	1	0	0	0	1	0	1	0	0	0	2	1	2	0	1	0	2	2	0	0	0	1	1	1	1	0	2	2	1	2	2	0	0	1	0	0	0	1	0	1	0	2	0
651	1	0	0	0	0	0	2	0	0	0	0	0	1	0	0	0	2	0	1	1	2	0	2	2	0	0	0	2	2	2	1	1	1	2	2	2	1	0	0	2	0	0	0	2	0	2	0	2	0
652	0	0	0	0	1	1	1	0	1	1	0	1	1	1	1	0	2	1	1	1	2	0	2	2	0	0	0	1	2	1	0	2	2	0	0	1	2	0	0	1	0	0	1	1	1	0	0	2	0
653	0	0	0	0	0	0	1	1	1	2	0	2	2	2	2	0	0	0	2	0	1	0	2	2	0	0	0	2	2	2	0	2	2	0	0	0	0	0	2	1	1	0	0	2	0	1	1	1	0
654	1	0	0	0	0	0	1	0	0	0	0	0	0	0	0	0	2	2	1	1	1	1	2	2	0	0	0	1	2	1	1	0	1	0	0	1	1	0	1	2	2	0	0	1	1	1	0	1	1
655	1	0	0	0	1	1	0	0	2	2	0	0	0	0	0	0	0	0	0	2	1	1	2	2	0	0	0	2	2	2	0	1	1	1	0	2	1	0	0	0	0	0	0	1	0	1	0	1	0
656	0	0	0	0	0	0	0	0	1	1	0	1	1	2	1	0	1	0	1	1	1	0	2	2	0	0	0	2	2	2	0	2	1	2	1	2	1	0	0	2	0	0	1	2	1	0	0	0	1
657	0	0	1	0	0	0	0	0	0	0	1	0	1	0	0	0	1	1	0	1	1	0	1	1	1	1	0	1	2	0	1	0	2	2	0	2	2	0	1	1	0	0	1	2	1	0	0	0	0
658	1	0	0	0	0	0	0	0	1	1	1	0	0	0	0	0	2	2	0	2	2	0	1	1	1	1	0	2	1	1	2	2	2	0	0	1	1	1	0	0	0	0	0	1	0	1	0	2	0
659	0	0	0	0	0	0	2	0	1	1	0	0	2	0	0	1	1	1	1	1	2	0	2	2	1	1	0	1	2	0	0	2	1	2	0	2	1	0	2	0	0	0	1	1	0	0	0	1	0
660	1	0	0	0	0	0	1	0	1	1	1	1	1	1	1	0	1	1	2	0	0	0	1	1	0	0	1	2	2	1	0	1	2	0	0	1	1	0	0	2	0	0	0	1	0	1	0	1	0
661	0	1	0	0	1	1	1	0	1	1	0	0	0	0	0	0	2	2	1	1	2	0	2	2	0	0	0	2	2	2	0	1	1	2	1	2	0	0	1	0	0	1	1	2	0	0	0	2	0
662	0	0	0	0	0	0	2	0	0	0	1	1	1	1	1	0	1	1	0	1	1	0	2	2	0	0	0	1	1	1	1	1	1	1	0	1	1	0	1	1	1	1	1	2	1	1	0	2	0
663	0	1	0	0	0	0	1	0	2	2	0	0	0	0	0	0	1	1	1	1	1	0	2	2	0	0	0	1	2	1	1	1	1	2	1	2	1	1	0	1	1	2	2	2	0	0	0	2	0
664	1	1	0	0	0	0	0	0	1	1	1	0	0	0	0	0	2	2	1	1	1	0	2	2	0	0	0	1	1	1	1	1	2	2	0	2	1	0	0	1	0	0	0	1	0	0	0	1	0
665	1	0	0	0	0	0	2	0	0	0	2	1	2	1	1	0	0	0	1	1	2	0	0	0	1	1	0	1	1	1	1	0	1	2	1	2	2	0	1	1	0	0	0	0	0	0	0	1	1
666	0	1	0	0	1	1	2	0	0	0	0	0	0	0	0	0	0	0	1	1	2	0	2	2	0	0	0	2	2	1	2	1	1	2	1	2	1	1	0	1	0	0	1	2	1	2	0	2	0
667	1	0	0	0	1	1	1	0	1	1	1	0	0	0	0	0	1	1	2	0	1	0	2	2	0	0	0	2	2	2	0	1	1	0	0	1	1	0	1	1	0	0	0	1	0	0	1	0	0
668	0	0	0	0	0	0	0	0	1	1	0	0	1	1	1	0	1	0	1	1	1	0	1	1	0	0	0	2	2	1	2	1	2	1	1	1	1	1	0	1	0	0	0	1	0	0	1	1	0
669	0	0	1	0	1	1	1	0	1	1	1	0	1	1	1	0	2	0	1	1	2	0	1	1	0	0	0	1	2	1	0	1	1	1	0	1	1	1	0	1	0	1	1	2	0	0	0	1	0
670	1	0	1	0	0	0	2	1	0	1	1	0	2	0	0	0	1	1	1	0	2	0	2	2	0	0	1	2	2	1	0	0	0	1	1	2	1	0	1	2	1	0	1	2	0	1	0	2	0
671	1	0	1	0	0	0	1	1	0	1	0	0	0	0	0	0	0	0	2	0	0	0	2	2	1	1	0	1	2	1	0	2	1	1	0	1	1	0	1	2	1	0	0	2	0	1	0	2	0
672	1	0	0	0	1	1	0	0	2	2	0	0	0	0	0	0	2	2	0	2	2	0	1	1	1	1	1	1	2	2	0	1	2	2	1	2	2	0	0	1	0	0	0	1	0	0	0	1	1
673	1	0	0	0	1	1	2	0	0	0	0	0	0	0	0	0	0	0	0	2	2	0	1	1	1	2	0	2	2	2	1	1	2	0	0	1	0	0	2	0	1	0	1	1	1	1	0	1	0
674	0	0	0	0	0	0	0	0	0	0	1	1	1	1	1	0	1	0	0	1	1	0	1	1	1	1	0	2	1	1	2	0	2	2	0	2	0	1	0	0	0	0	2	2	2	1	0	2	0
675	0	0	0	0	0	0	1	0	0	0	0	0	1	0	0	0	1	1	1	1	1	0	0	0	1	1	0	1	2	1	0	1	2	2	0	2	2	0	1	1	0	0	0	2	0	1	1	1	0
676	0	0	0	0	0	0	1	0	0	0	1	0	0	0	0	0	2	2	1	1	2	0	2	2	0	0	0	1	2	0	1	0	1	0	0	1	0	0	0	1	0	0	1	1	1	0	0	2	0
677	1	0	0	0	1	1	2	0	0	0	1	1	1	0	0	1	1	1	0	1	1	0	2	2	1	1	0	2	2	2	1	1	0	1	0	2	2	0	0	1	0	0	0	1	0	0	1	1	0
678	1	0	0	0	1	1	1	0	0	0	0	0	0	0	0	0	0	0	0	2	2	0	2	2	0	0	0	2	2	2	0	0	1	1	0	2	2	0	1	1	0	0	0	1	0	1	0	1	0
679	1	0	1	0	0	0	1	0	0	0	2	0	0	0	0	0	0	0	1	1	2	0	2	2	0	0	0	2	2	2	0	1	2	0	0	1	1	0	1	1	0	0	1	2	1	0	0	2	0
680	1	0	1	0	0	0	0	0	2	2	0	0	0	0	0	0	1	0	2	0	1	0	1	1	1	1	0	2	2	1	1	1	1	1	0	2	1	0	0	1	0	0	0	1	1	1	1	1	0
681	1	0	0	0	0	0	1	0	2	2	0	1	1	1	1	0	2	2	2	0	0	1	2	2	0	0	0	1	1	1	2	1	2	1	0	2	2	0	0	2	0	0	0	1	1	1	0	2	0
682	0	0	0	0	0	0	1	0	1	1	1	0	0	0	0	0	0	0	1	1	2	0	2	2	1	1	0	2	2	2	0	0	1	1	0	1	2	0	1	0	0	0	0	0	0	0	0	1	0
683	1	0	0	0	0	0	1	1	0	1	0	1	2	1	1	0	2	2	2	0	2	0	1	1	1	1	0	1	2	1	0	1	2	0	0	1	1	1	0	1	0	0	0	2	0	0	1	0	1
684	1	0	0	0	1	1	2	1	0	1	1	0	1	0	0	0	0	0	1	0	1	0	1	1	1	1	0	2	1	1	2	0	2	1	0	1	2	0	0	2	0	0	1	2	1	1	0	1	0
685	1	0	0	0	1	1	0	0	0	0	1	0	0	0	0	0	1	1	0	2	2	1	2	2	0	0	0	1	1	0	1	1	1	1	0	1	1	0	1	2	1	0	0	1	0	1	0	2	0
686	0	0	0	0	0	0	1	0	0	0	1	1	0	0	0	0	0	0	1	1	1	0	2	2	0	0	0	1	2	1	0	0	0	2	1	2	0	0	1	0	0	0	1	1	1	2	0	2	0
687	0	0	0	0	0	0	0	0	2	2	0	0	0	0	0	0	1	0	0	1	1	0	1	2	0	0	0	1	2	1	0	1	1	2	1	2	1	0	1	1	0	0	0	2	0	1	0	1	0
688	0	0	0	0	0	0	2	0	0	0	0	1	2	1	1	0	2	2	0	1	1	0	1	1	1	1	0	0	2	0	0	1	2	0	0	1	2	0	1	1	0	1	1	1	1	0	1	1	0
689	1	0	1	0	0	0	1	0	1	1	0	1	1	1	1	0	1	0	1	1	2	1	2	2	0	0	0	2	2	2	1	0	1	2	0	2	2	0	2	0	0	0	0	1	0	0	1	0	1
690	0	0	0	0	0	0	1	1	1	2	0	1	1	0	0	0	2	0	0	2	2	0	2	2	0	0	0	1	2	0	0	0	2	1	1	1	1	0	1	1	0	0	0	1	0	0	0	1	1
691	0	0	0	0	0	0	1	1	1	2	0	0	1	0	0	0	1	1	0	2	2	0	2	2	0	0	0	1	1	0	2	1	1	2	1	2	2	0	0	2	0	1	1	1	1	0	0	2	0
692	0	0	0	0	0	0	1	0	0	0	0	0	0	0	0	0	1	1	0	2	2	0	1	1	0	0	1	2	2	1	0	1	2	1	0	1	1	0	1	1	0	1	1	2	2	0	0	0	2
693	1	0	0	0	0	0	1	1	0	1	0	0	1	0	0	0	1	0	1	1	1	0	2	2	0	0	0	2	1	1	2	0	0	1	0	0	2	0	0	2	0	1	1	1	0	2	0	1	0
694	1	0	0	0	0	0	1	1	1	2	0	1	2	1	1	0	2	0	0	2	2	0	1	1	0	0	0	2	2	2	1	0	0	1	0	0	2	0	1	1	0	0	0	0	0	1	0	1	0
695	0	0	0	0	0	0	1	0	1	1	0	0	0	0	0	0	0	0	0	2	1	0	2	2	1	1	0	1	2	1	0	0	0	1	0	1	1	0	0	1	0	0	0	2	0	0	0	1	0
696	1	0	0	0	0	0	0	0	2	2	0	0	0	0	0	0	2	0	0	2	2	0	2	2	1	1	0	1	2	1	0	0	1	0	0	1	0	0	2	1	1	0	1	2	2	0	0	2	0
697	1	0	1	0	0	0	2	0	0	0	0	0	0	0	0	0	1	1	0	2	2	0	1	1	0	0	0	1	2	1	1	2	1	2	1	2	2	0	0	2	0	0	0	1	0	1	0	1	0
698	0	0	1	0	0	0	0	0	2	2	0	2	2	2	2	0	1	1	0	1	1	0	2	2	1	1	0	1	2	0	1	0	1	2	0	2	1	0	1	1	0	0	1	2	0	0	0	1	0
699	0	0	0	0	0	0	0	0	2	2	0	1	1	1	1	0	1	1	1	0	2	0	2	2	0	0	0	2	1	1	2	1	1	2	0	2	1	0	0	2	0	0	0	0	0	0	0	2	0
700	0	0	0	0	0	0	1	1	1	2	0	1	2	1	1	0	1	1	1	1	2	2	0	2	0	0	0	2	1	1	2	0	2	0	0	0	2	0	1	1	0	0	1	2	1	1	0	1	1
701	1	0	0	0	0	0	0	0	2	2	0	0	0	0	0	0	0	0	1	1	2	0	2	2	0	0	0	2	2	2	0	1	2	0	0	2	1	0	0	2	0	0	0	0	2	0	0	2	0
702	1	0	0	0	0	0	1	0	1	1	1	0	0	0	0	0	1	1	1	1	2	0	2	2	0	0	1	2	2	1	0	0	2	2	0	2	1	0	2	1	1	0	0	1	1	0	0	2	0
703	0	0	0	0	0	0	0	0	2	2	0	0	1	0	0	0	2	2	0	2	1	0	1	1	2	2	0	2	2	0	0	0	2	1	0	2	1	0	1	1	0	0	1	1	1	1	1	0	0
704	1	0	1	0	0	0	1	1	1	2	1	0	0	0	0	0	0	0	0	1	1	0	2	2	0	0	0	1	1	1	1	0	1	2	0	0	1	0	1	2	1	0	0	2	0	0	0	2	0
705	0	0	0	0	0	0	1	0	1	1	1	1	2	1	1	0	2	1	0	2	2	0	1	1	1	1	0	1	2	1	0	0	2	1	0	1	0	0	1	0	0	0	0	1	1	1	0	1	1
706	1	0	0	0	1	1	1	0	1	1	0	0	1	2	2	0	0	0	0	2	2	0	2	2	0	0	0	0	2	0	0	2	2	0	0	0	2	0	0	1	0	0	1	2	1	0	0	0	2
707	1	0	0	0	0	0	1	0	0	0	1	0	1	1	1	0	0	1	0	2	2	0	1	1	1	1	0	2	2	2	0	0	1	1	0	2	1	0	1	1	0	0	0	1	0	0	0	2	0
708	0	0	0	0	0	0	0	0	0	0	1	0	2	0	0	0	1	1	1	1	1	0	2	2	1	1	0	1	2	0	1	2	1	2	1	2	1	0	0	2	0	0	1	1	1	0	0	2	0
709	1	0	0	0	0	0	1	0	2	2	0	0	1	0	1	1	2	1	0	1	1	0	1	1	1	1	0	2	2	1	1	0	1	2	0	2	0	0	0	0	0	0	0	1	0	1	0	1	1
710	0	0	1	0	1	1	1	1	1	2	0	0	0	0	0	0	1	0	0	1	1	0	1	2	0	0	0	2	2	1	2	0	2	1	0	2	0	0	1	1	0	1	1	2	0	1	0	1	1
711	0	0	0	0	0	0	0	0	1	1	0	0	1	1	1	0	1	1	2	0	2	0	1	1	0	0	0	2	2	1	1	1	1	0	0	0	2	0	0	2	0	1	1	2	1	0	1	1	0
712	1	0	0	0	0	0	1	0	1	1	1	0	1	1	1	1	0	1	1	1	1	0	2	2	0	0	0	2	1	0	2	0	2	2	0	2	1	0	0	2	0	0	0	1	0	1	0	2	0
713	1	0	1	1	0	1	0	0	2	2	0	0	1	1	1	1	1	0	1	1	2	0	2	2	0	0	0	2	1	1	2	0	0	1	0	1	2	0	1	1	0	0	0	2	0	2	0	2	0
714	1	0	1	1	0	1	1	0	2	2	0	1	1	1	1	0	1	1	0	1	1	0	1	1	1	1	0	1	2	1	1	1	1	1	1	1	0	0	1	1	0	0	0	1	0	0	0	1	0
715	0	0	0	0	1	1	1	0	1	1	1	1	1	1	1	0	2	2	2	0	0	0	2	2	0	0	0	2	2	1	2	0	1	0	0	1	0	1	1	0	0	0	0	2	0	2	1	0	0
716	0	1	0	0	0	0	2	1	0	1	1	1	2	1	1	0	2	2	1	1	2	0	2	2	0	0	0	2	1	1	2	1	1	2	0	2	1	0	1	1	0	0	0	2	1	0	1	1	0
717	0	0	0	0	0	0	2	1	0	1	0	1	1	1	1	0	1	0	1	1	1	0	2	2	0	0	0	2	0	0	2	2	1	1	0	1	2	0	1	0	0	0	1	2	1	1	0	2	0
718	0	0	0	0	0	0	1	1	0	1	0	0	1	0	0	0	1	1	0	2	2	0	1	1	1	1	0	1	1	1	2	1	1	0	0	0	1	0	0	1	0	0	1	1	1	1	0	2	0
719	0	1	0	0	0	0	1	1	1	2	0	0	0	0	0	0	1	1	0	1	1	0	2	2	0	0	0	1	2	1	0	0	0	2	0	2	1	0	1	1	0	0	0	0	0	1	1	0	0
720	1	0	0	0	0	0	0	0	1	1	2	0	1	0	0	0	2	1	0	2	2	1	1	2	0	0	0	2	2	1	1	1	2	1	0	1	2	0	0	2	0	0	0	1	1	0	0	1	0
721	0	0	0	0	0	0	2	0	1	1	0	0	0	0	0	0	2	1	0	2	2	0	2	2	1	1	1	1	2	0	0	0	1	2	0	2	1	0	1	1	0	0	0	0	1	0	1	1	1
722	1	0	0	0	0	0	1	0	1	1	1	1	1	1	1	0	2	0	1	1	2	0	2	2	0	0	0	2	2	1	1	0	2	0	0	2	1	0	2	1	1	0	0	2	1	0	0	2	0
723	1	0	0	0	0	0	2	0	1	1	1	1	0	0	0	0	1	0	0	2	2	1	2	2	0	0	0	2	2	2	1	1	1	2	1	1	1	0	2	0	0	2	2	2	1	0	0	2	0
724	0	0	0	0	0	0	1	0	1	1	0	0	0	0	0	0	2	0	0	2	2	0	0	1	0	0	0	2	2	1	2	1	1	2	1	2	1	0	0	1	0	1	1	1	1	1	0	1	1
725	1	0	0	0	0	0	1	0	0	0	0	1	1	1	2	0	0	0	2	0	1	0	1	1	2	2	0	2	2	2	0	0	1	1	0	2	1	0	0	1	0	0	0	1	0	0	0	1	0
726	0	0	1	0	0	0	1	0	2	2	0	1	1	1	1	0	0	0	1	1	2	2	0	2	0	0	0	2	2	2	0	1	2	2	0	2	1	0	0	1	0	0	0	2	0	0	0	0	1
727	0	0	0	0	0	0	0	0	0	0	1	0	1	0	1	1	1	1	0	2	2	0	0	0	0	1	1	1	2	2	0	1	2	1	1	1	1	0	0	2	0	0	1	1	1	0	0	2	0
728	0	0	0	0	0	0	0	0	2	2	0	1	1	1	1	0	2	1	1	1	2	0	2	2	0	0	0	2	1	1	2	0	2	0	0	1	1	1	0	1	0	0	0	2	1	1	0	2	0
729	1	0	0	0	0	0	0	0	2	2	0	0	2	0	0	0	1	0	1	1	2	0	2	2	1	1	0	2	1	1	1	0	1	0	0	0	0	1	0	0	0	0	0	1	0	0	0	0	1
730	0	0	0	0	0	0	1	1	0	1	0	0	1	1	1	1	1	1	0	2	1	0	1	1	1	1	0	2	2	2	0	2	2	0	0	1	2	0	2	1	0	0	0	1	0	1	1	1	0
731	1	0	1	0	1	1	2	0	0	0	2	0	0	0	0	0	1	1	1	1	1	0	2	2	1	1	0	2	2	1	1	0	0	1	0	0	2	0	0	2	0	0	0	2	0	1	0	2	0
732	0	0	0	0	0	0	2	0	1	1	0	1	1	1	1	0	2	0	1	1	2	0	2	2	0	0	0	2	2	2	0	1	2	0	0	1	2	0	1	1	0	0	0	2	2	1	1	0	0
733	0	0	0	0	0	0	0	0	0	0	1	1	2	1	1	0	1	1	2	0	0	0	2	2	1	1	0	2	2	1	1	0	1	1	0	1	1	2	0	1	1	0	0	1	0	0	0	0	1
734	1	0	0	0	0	0	0	0	1	1	1	1	1	1	1	0	1	0	0	1	1	0	2	2	0	0	0	2	1	0	2	0	2	2	0	2	1	0	0	1	0	1	1	2	2	0	0	2	0
735	1	0	1	0	1	1	1	0	0	0	1	1	1	1	1	0	2	1	1	1	2	1	2	2	0	0	1	2	2	1	0	1	1	2	1	2	1	1	0	1	0	1	1	1	1	0	0	1	1
736	0	0	0	0	0	0	0	0	1	1	0	0	1	0	0	0	1	1	0	1	1	0	1	1	0	0	0	1	2	1	0	0	1	2	1	2	2	0	0	2	0	1	1	1	0	1	0	1	0
737	1	0	0	0	0	0	1	1	1	2	0	0	1	0	1	1	2	1	1	1	2	0	1	1	0	0	0	1	2	1	1	2	2	0	0	1	1	0	0	0	0	1	2	2	0	1	0	0	1
738	0	0	0	0	1	1	1	1	1	2	0	1	1	1	1	0	1	1	1	1	1	0	2	2	0	0	0	2	2	1	1	0	1	2	1	2	1	0	0	1	0	0	1	2	1	1	0	1	1
739	0	0	0	0	0	0	2	0	0	0	1	1	2	2	2	1	2	0	0	2	2	0	1	1	1	1	0	1	2	0	0	1	1	0	0	1	2	0	0	1	0	0	0	1	1	1	0	2	0
740	1	0	1	1	0	1	0	0	1	1	0	0	1	1	1	0	0	0	2	0	0	0	2	2	1	1	0	1	1	1	2	1	0	1	0	2	1	0	1	1	0	1	1	2	1	0	0	1	0
741	1	0	0	0	0	0	0	0	1	1	1	0	0	0	0	0	2	2	0	2	2	0	2	2	0	0	0	2	2	2	1	1	2	1	1	2	2	0	1	1	0	0	0	2	0	0	0	1	0
742	1	0	0	0	1	1	0	0	1	1	1	1	1	1	1	0	2	2	0	1	1	0	1	1	1	1	0	2	2	2	1	1	2	1	0	1	1	0	2	1	1	0	0	0	1	0	0	2	0
743	1	0	0	0	0	0	1	0	1	1	1	0	0	0	0	0	2	2	0	2	2	0	2	2	0	0	0	1	2	0	1	1	2	0	0	1	2	0	1	1	0	0	0	1	0	1	0	0	0
744	0	0	0	0	0	0	1	0	0	0	1	0	1	1	1	0	1	1	0	2	2	0	2	2	0	0	0	2	1	1	2	0	2	1	1	2	1	0	0	2	0	0	0	0	0	1	0	1	1
745	1	0	0	0	2	2	1	0	0	0	1	1	1	1	1	0	0	0	1	1	2	0	1	1	0	0	0	0	2	0	0	0	1	0	0	0	0	1	0	0	0	1	1	2	1	1	0	1	0
746	1	0	0	0	1	1	1	0	2	2	0	0	0	0	0	0	0	0	2	0	1	0	0	0	1	1	0	2	2	2	0	0	1	1	0	2	1	0	0	2	0	0	0	2	0	0	0	1	1
747	0	0	0	0	0	0	1	0	0	0	1	0	1	0	0	0	0	0	1	0	0	0	0	0	0	0	0	2	1	1	2	2	2	0	0	1	2	0	1	1	0	1	2	2	0	1	0	1	1
748	1	0	0	0	0	0	1	0	1	1	1	0	0	0	0	0	1	0	0	1	1	0	2	2	0	0	0	2	2	2	0	0	1	1	0	2	2	0	0	1	0	0	0	1	0	0	0	1	1
749	1	0	1	1	0	1	0	0	2	2	0	0	1	2	2	0	0	0	1	1	2	0	1	2	0	0	0	2	2	1	1	0	2	2	1	2	1	0	1	1	0	1	1	2	0	1	0	2	0
750	0	0	0	0	1	1	1	0	0	0	0	0	2	0	0	0	1	1	1	1	2	0	2	2	1	1	0	2	2	2	1	1	2	1	0	1	1	0	1	1	0	0	1	1	1	1	1	1	0
751	1	0	1	0	0	0	0	0	1	1	0	2	2	2	2	0	0	0	1	1	2	0	1	1	0	0	0	1	2	0	1	1	2	0	0	1	1	0	1	1	1	1	1	1	1	0	1	1	0
752	1	0	0	0	0	0	0	0	1	1	0	0	0	0	0	0	2	2	2	0	2	0	2	2	1	1	0	1	2	1	1	0	0	1	0	1	1	0	1	1	0	1	1	2	1	0	1	0	0
753	1	0	0	0	0	0	0	0	1	1	0	2	2	2	2	0	0	0	2	0	0	0	1	1	0	0	0	2	2	2	0	0	1	1	0	2	2	0	2	0	1	0	0	0	0	1	0	0	0
754	1	1	0	0	0	0	1	0	0	0	1	0	0	0	0	0	0	0	2	0	0	0	2	2	0	0	0	2	1	0	2	1	1	2	1	2	0	0	1	0	0	1	1	2	2	0	0	1	0
755	1	0	0	0	0	0	0	0	2	2	0	1	1	1	1	0	2	0	0	1	1	0	2	2	1	1	0	1	1	1	1	1	1	1	0	1	1	0	0	1	0	0	1	2	1	1	0	1	0
756	1	0	0	0	0	0	2	1	0	1	0	0	1	0	0	0	2	2	0	1	1	0	1	1	0	0	0	2	2	1	1	1	1	1	0	2	2	0	1	1	0	0	2	2	2	0	1	0	0
757	1	0	0	0	1	1	1	0	2	2	0	0	1	0	1	1	0	0	0	2	2	0	2	2	0	0	0	0	2	0	0	1	2	0	0	2	1	0	2	0	0	0	1	1	1	1	0	2	0
758	0	0	0	0	0	0	2	0	0	0	1	0	0	0	0	0	1	1	0	2	2	0	2	2	0	0	0	2	1	1	1	2	1	0	0	0	1	0	0	1	0	1	1	1	0	1	0	0	0
759	0	0	0	0	0	0	2	0	0	0	1	0	0	0	0	0	2	0	0	2	2	0	1	1	1	1	0	1	1	1	1	1	1	2	1	2	1	0	0	1	0	0	0	2	0	2	0	2	0
760	1	0	0	0	0	0	1	0	0	0	1	1	1	1	1	0	0	0	0	2	2	1	2	2	0	0	0	1	2	1	1	0	1	1	0	1	1	0	0	0	0	0	1	2	0	1	0	1	1
761	1	1	0	0	1	1	1	1	0	1	0	0	0	0	0	0	1	0	1	0	1	0	1	1	0	0	0	2	2	2	0	0	0	0	0	2	2	0	0	2	0	1	1	2	2	0	0	2	0
762	0	0	0	0	0	0	1	0	1	1	1	0	0	0	0	0	1	0	1	1	1	0	0	0	1	1	0	2	2	1	2	1	1	2	1	2	2	0	2	1	0	0	0	0	0	1	0	2	0
763	1	0	0	0	0	0	2	1	0	1	0	0	0	0	0	0	0	0	2	0	0	0	2	2	0	0	0	1	2	1	1	2	2	2	1	2	1	0	1	1	0	0	0	2	0	2	0	2	0
764	0	0	1	1	0	1	0	0	2	2	0	0	2	2	2	0	1	1	0	2	2	0	1	1	1	1	1	2	2	1	0	1	1	2	2	2	1	1	0	1	0	0	0	0	1	1	0	2	0
765	0	0	0	0	0	0	1	1	1	2	0	0	1	0	0	0	1	1	1	1	2	0	2	2	1	1	0	1	2	1	0	2	2	0	0	0	1	0	0	1	0	0	0	1	0	0	0	1	0
766	1	0	1	0	0	0	1	1	0	1	0	1	1	1	1	0	2	0	1	1	2	0	2	2	0	0	0	0	2	1	0	1	2	1	0	2	2	0	0	2	0	0	2	2	2	0	0	1	1
767	0	0	0	0	0	1	0	0	0	0	1	0	0	0	0	0	1	1	0	1	1	0	2	2	0	0	0	1	1	1	0	0	1	1	0	2	0	0	0	1	0	0	0	1	1	0	0	1	1
768	0	0	0	0	0	0	1	0	0	0	1	0	0	0	0	0	1	1	1	0	0	0	1	1	1	1	0	2	2	2	1	0	2	1	1	1	1	0	2	0	0	1	1	1	1	1	0	1	0
769	1	0	0	0	0	0	1	0	2	2	0	1	1	0	0	1	1	1	0	2	2	0	2	2	0	0	0	2	2	2	0	2	2	1	0	1	1	0	0	1	0	0	0	0	1	0	0	1	1
770	1	0	0	0	1	1	2	0	0	0	1	1	1	1	1	0	2	2	1	1	2	0	2	2	2	2	0	2	2	2	0	1	1	1	1	1	1	0	1	1	0	0	1	1	1	2	0	2	0
771	0	0	0	0	0	0	0	0	2	2	0	0	2	0	0	0	1	1	1	0	0	0	2	2	0	0	0	2	2	2	0	1	2	1	1	1	1	0	1	1	0	1	1	2	1	0	0	2	0
772	1	0	0	0	0	0	2	1	0	1	0	0	0	0	0	0	1	1	1	1	1	0	2	2	0	0	1	2	2	1	0	0	1	1	0	1	1	0	1	2	1	0	0	0	0	0	0	2	0
773	1	1	0	0	0	0	1	0	0	0	0	1	1	1	1	0	1	1	1	1	2	0	2	2	0	0	0	1	2	0	0	1	1	1	1	1	2	0	0	2	0	0	0	1	0	0	0	1	0
774	1	0	0	0	0	0	2	1	0	1	0	0	2	1	1	0	1	0	1	1	1	0	2	2	0	0	0	0	1	0	1	1	2	0	0	0	1	0	1	1	0	0	0	1	0	0	0	1	0
775	0	0	1	0	0	0	2	1	0	1	0	1	1	0	0	1	1	0	1	1	2	0	1	1	1	1	0	2	2	1	2	1	1	1	0	2	1	0	0	1	0	0	1	2	1	1	0	2	0
776	1	0	0	0	0	0	1	0	1	1	0	0	0	0	0	0	1	2	1	1	2	0	1	1	0	0	0	2	2	1	2	0	2	1	0	2	1	0	0	1	0	0	0	1	0	1	1	0	0
777	1	0	0	0	0	0	1	0	1	1	0	0	1	0	1	1	1	1	1	0	1	0	2	2	0	0	0	1	1	1	1	0	1	2	1	2	1	0	1	1	0	0	1	1	1	1	0	2	0
778	1	0	0	0	0	0	1	0	1	1	1	0	0	0	0	0	0	0	2	0	1	0	0	1	0	0	1	1	2	0	0	1	1	1	0	2	0	0	0	0	0	0	0	2	0	0	0	2	0
779	1	0	0	0	0	0	1	1	1	2	0	1	2	2	2	0	1	0	0	1	1	0	2	2	0	0	0	2	2	1	1	0	1	1	0	2	1	0	1	1	0	0	2	2	2	1	1	1	0
780	0	0	0	0	0	0	0	0	2	2	0	0	2	1	1	1	0	0	2	0	1	0	2	2	0	0	0	2	2	2	1	2	1	2	1	2	2	0	0	1	0	0	1	1	1	0	0	2	0
781	1	0	1	0	0	0	1	0	1	1	0	0	0	0	0	0	1	0	0	2	2	1	1	2	0	0	2	2	2	0	1	1	1	2	0	2	0	1	0	0	0	0	0	2	0	1	0	1	0
782	0	0	0	0	0	0	2	1	0	1	1	1	1	1	1	0	1	0	0	2	2	1	1	2	1	1	0	2	2	2	1	2	2	0	0	0	2	0	0	1	0	0	0	0	1	0	0	1	1
783	0	0	0	0	0	0	2	0	0	0	2	0	1	0	1	1	1	1	0	2	2	0	2	2	0	0	0	2	2	2	1	0	0	2	0	2	1	0	0	1	0	0	0	2	0	1	1	0	0
784	1	0	0	0	1	1	0	0	1	1	0	0	0	0	0	0	0	0	2	0	2	0	1	1	1	1	0	2	2	2	1	1	1	2	1	1	0	0	2	0	1	0	0	1	0	0	0	0	1
785	1	0	0	0	0	0	1	1	1	1	0	0	1	0	0	0	1	1	0	2	2	0	1	1	0	0	0	2	2	2	0	1	1	2	0	2	2	0	2	0	0	0	1	2	1	0	0	0	1
786	1	0	1	0	0	0	1	1	1	2	0	1	1	1	1	0	1	1	1	0	0	1	1	2	0	0	0	2	1	1	2	0	0	2	1	1	1	1	0	1	0	0	0	1	1	0	0	2	0
787	0	0	0	0	0	0	2	0	0	0	2	1	2	2	2	0	0	1	0	2	2	0	2	2	0	0	0	0	2	0	0	2	2	2	1	2	2	0	2	0	0	0	1	1	1	1	0	1	1
788	1	0	0	0	0	0	0	0	1	1	0	0	0	0	0	0	1	1	2	0	1	1	2	2	0	0	0	2	2	2	1	1	1	0	0	0	1	1	0	1	0	0	1	2	1	0	0	1	1
789	0	0	0	0	0	0	1	0	1	1	0	0	0	0	0	0	1	1	0	1	1	0	1	2	0	0	0	1	1	1	1	1	2	2	1	2	1	0	1	2	1	0	0	2	0	1	0	1	0
790	0	0	0	0	0	0	1	0	1	1	0	0	1	0	0	0	2	2	0	2	2	0	2	2	0	0	0	2	2	1	1	1	0	1	0	1	1	0	0	1	0	0	0	2	0	0	0	2	0
791	0	1	0	0	1	1	2	0	1	1	0	0	0	0	0	0	0	0	1	1	1	0	2	2	0	0	0	1	2	1	1	0	2	1	0	2	1	0	1	2	1	1	1	2	1	0	0	2	0
792	0	0	0	0	0	0	2	0	0	0	0	1	2	1	1	0	1	1	2	0	0	0	2	2	0	0	0	1	2	1	1	1	1	1	1	1	2	0	1	2	1	0	0	0	0	1	0	1	0
793	0	0	0	0	2	2	0	0	1	1	1	0	0	0	0	0	1	1	0	2	2	0	2	2	0	0	0	2	2	2	0	0	1	2	0	2	2	0	1	1	0	0	0	0	0	1	0	0	1
794	0	0	0	0	1	1	0	0	1	1	0	1	2	2	2	0	1	1	0	2	2	0	2	2	0	0	0	1	1	1	1	1	1	2	0	2	0	0	1	1	0	0	0	2	0	0	0	1	0
795	1	0	0	0	0	0	1	0	0	0	1	0	0	0	0	0	2	1	0	2	2	0	2	2	0	0	0	1	1	1	1	0	2	2	2	2	2	0	1	1	0	1	1	2	2	0	0	1	0
796	1	1	0	0	0	0	2	0	0	0	0	0	2	0	0	1	2	2	0	2	2	0	1	2	0	0	0	2	2	1	1	1	1	2	0	2	2	0	1	0	0	0	0	2	0	1	0	2	0
797	1	0	1	1	0	1	1	1	0	1	0	1	1	1	1	0	1	1	0	2	2	0	2	2	1	1	0	2	2	2	0	2	1	1	0	2	2	0	0	1	0	0	1	2	0	0	0	2	0
798	0	0	0	0	0	0	2	0	0	0	2	0	1	0	0	0	1	1	0	0	0	0	2	2	0	0	0	2	2	1	1	1	1	1	0	2	2	0	0	2	1	0	0	0	0	1	0	0	2
799	1	0	0	0	1	1	1	0	1	1	0	0	0	0	0	0	1	1	0	2	2	0	2	2	0	0	0	1	1	1	1	2	1	1	0	2	1	0	2	1	1	0	0	2	0	0	0	1	0
800	0	0	0	0	0	0	2	0	0	0	1	1	1	1	1	0	0	0	1	1	2	0	1	1	1	2	0	1	2	1	0	1	2	2	1	2	2	1	0	1	0	0	1	2	1	0	0	2	0
801	1	0	0	0	0	0	1	0	0	0	0	0	1	1	0	0	2	1	1	1	2	0	1	1	1	1	0	1	1	1	1	0	2	1	0	1	1	0	2	0	1	0	0	1	0	1	0	1	0
802	0	0	0	0	0	0	0	0	2	2	0	0	1	1	1	0	2	2	1	1	1	0	1	1	1	2	0	2	2	2	0	1	2	1	0	2	0	1	1	0	0	0	1	1	0	1	0	2	0
803	0	0	0	0	0	0	2	0	1	1	0	0	0	0	0	0	2	2	1	1	1	0	2	2	0	0	0	2	2	2	0	0	2	1	1	2	1	0	1	2	1	0	0	2	0	1	0	2	0
804	1	0	0	0	0	0	1	0	1	1	0	0	0	0	0	0	1	0	1	1	1	0	2	2	1	1	0	2	2	1	2	0	1	0	0	1	1	0	0	1	0	1	1	2	1	0	0	1	1
805	0	0	0	0	1	1	2	0	1	1	1	1	1	1	1	0	1	0	1	1	2	0	2	2	0	0	0	2	2	1	1	0	0	1	0	0	0	1	1	1	1	0	0	2	0	0	0	2	0
806	1	0	1	0	1	1	2	0	2	2	0	0	0	0	0	0	1	1	0	2	2	0	2	2	0	0	0	1	2	1	0	0	1	1	0	1	2	0	1	1	0	0	0	0	0	1	0	2	0
807	1	0	0	0	0	0	1	0	0	0	1	1	2	1	1	0	1	0	2	0	1	0	2	2	0	0	0	2	1	0	2	1	2	1	0	1	2	0	2	1	0	0	0	2	0	2	1	1	0
808	0	0	0	0	0	0	1	0	0	0	1	0	0	0	0	0	2	1	0	2	2	0	1	1	1	1	0	1	2	0	0	2	2	1	0	1	1	0	0	0	0	0	0	1	0	1	0	0	1
809	0	0	0	0	0	0	2	1	0	1	1	0	1	0	0	0	2	2	0	2	2	0	1	1	1	1	0	1	2	0	0	0	0	2	1	1	1	1	1	0	0	0	1	1	0	0	0	2	0
810	1	0	1	0	0	0	2	0	0	0	2	0	1	0	0	0	1	0	1	1	2	0	2	2	0	0	0	2	2	1	1	0	2	1	1	2	1	0	0	2	0	0	1	2	1	1	1	0	0
811	0	0	0	0	0	0	1	0	1	1	0	0	1	0	0	0	1	1	1	0	0	0	1	1	0	0	0	1	2	1	0	0	0	2	1	2	2	0	1	1	1	0	0	2	0	2	0	1	1
812	0	0	1	0	0	0	1	0	1	1	0	0	0	0	0	0	1	0	1	1	1	0	1	1	0	0	0	2	2	1	2	0	1	1	0	1	1	2	0	1	1	0	0	0	2	0	0	2	0
813	0	0	0	0	1	1	0	0	0	0	1	0	0	0	0	0	1	1	2	0	1	0	2	2	0	0	0	2	2	2	0	0	1	2	1	2	1	0	0	2	0	0	0	1	1	1	0	1	0
814	1	0	0	0	0	0	1	0	1	1	1	0	0	0	0	0	0	1	0	2	2	0	2	2	0	0	0	2	1	0	2	1	2	0	0	2	1	0	2	0	0	0	1	2	1	0	0	2	0
815	0	1	0	0	0	0	1	0	2	2	0	0	1	0	1	1	2	1	0	2	1	0	1	1	1	2	0	2	2	2	0	0	0	0	0	1	1	0	0	0	0	0	0	1	0	1	0	2	0
816	1	0	0	0	1	1	1	0	1	1	0	1	2	1	1	0	0	0	1	1	2	0	2	2	0	0	0	2	2	2	0	1	1	0	0	1	1	0	0	0	0	0	1	2	0	0	0	2	0
817	0	0	1	0	0	0	0	0	2	2	0	0	0	0	0	0	2	1	0	2	2	0	2	2	0	0	0	1	1	1	0	0	1	0	0	2	1	0	1	1	0	0	1	2	1	0	0	1	0
818	1	0	0	0	0	0	1	0	1	1	2	1	1	1	1	0	1	0	1	1	1	0	2	2	0	0	0	1	2	1	0	0	1	2	1	2	2	0	0	2	0	0	1	2	1	0	1	0	0
819	0	0	0	0	0	0	1	0	0	0	1	1	1	1	1	0	1	0	0	2	2	0	0	1	1	1	1	2	1	0	1	0	2	1	0	2	1	1	0	1	0	1	1	1	1	1	1	0	0
820	1	0	0	0	0	0	1	0	0	0	2	0	0	0	0	0	0	0	0	1	1	0	2	2	0	0	0	2	1	1	1	1	1	1	0	1	1	0	1	1	0	0	0	0	1	0	0	2	0
821	1	0	0	0	0	0	2	0	1	1	0	1	1	0	0	0	1	0	1	1	1	1	2	2	1	1	0	2	2	2	0	0	0	2	0	2	1	0	0	1	0	0	0	1	0	0	0	0	1
822	0	0	0	0	0	0	1	0	0	0	0	0	1	0	0	0	0	0	1	0	0	0	1	1	0	0	0	2	1	1	1	0	2	1	1	1	1	0	0	2	0	1	1	1	1	1	0	0	0
823	1	0	0	0	1	1	1	0	0	0	0	0	0	0	0	0	1	0	1	0	1	0	2	2	1	1	0	1	2	0	1	0	2	0	0	1	1	0	2	0	1	0	1	1	0	1	1	1	0
824	0	0	1	0	0	0	1	0	0	0	1	1	1	1	1	0	1	1	0	1	1	0	2	2	0	0	0	2	2	1	1	2	2	0	0	0	2	0	1	1	0	1	1	1	1	1	1	1	0
825	1	0	1	0	0	0	2	1	0	1	1	0	1	0	0	0	1	1	2	0	1	0	2	2	0	0	0	2	2	0	1	1	1	2	0	2	1	0	0	2	0	0	1	1	1	0	0	1	1
826	0	0	0	0	0	0	1	0	0	0	1	0	0	0	0	0	2	1	0	1	1	1	2	2	0	0	0	1	2	1	0	0	1	2	0	2	1	0	0	1	0	0	0	0	0	1	0	2	0
827	1	0	0	0	0	0	1	0	1	1	1	0	0	0	0	0	1	1	0	2	2	0	1	1	1	1	0	2	0	0	2	1	2	1	1	1	1	0	0	2	0	0	0	2	0	0	0	2	0
828	0	0	0	0	0	0	0	0	1	1	1	1	1	1	1	0	1	0	1	1	2	0	1	1	0	0	0	2	2	2	0	0	2	0	0	1	1	1	0	1	0	0	1	1	1	1	0	2	0
829	1	1	0	0	1	1	1	0	0	0	1	0	0	0	0	0	0	0	2	0	0	0	2	2	0	0	1	2	2	1	0	2	1	1	0	2	1	0	2	0	1	0	1	1	1	1	0	1	1
830	1	0	0	0	0	0	1	0	1	1	1	0	2	1	2	1	1	1	2	0	1	0	0	0	1	1	0	1	1	1	0	1	2	1	1	1	2	0	0	2	1	1	1	1	1	0	1	0	1
831	1	0	0	0	0	0	0	0	1	1	1	0	0	0	0	0	0	0	1	1	1	0	1	2	0	0	0	2	1	1	1	1	2	1	0	1	1	0	1	1	0	0	0	1	0	1	0	2	0
832	1	0	0	0	0	0	2	0	1	1	0	1	1	1	1	0	1	0	1	1	1	0	2	2	0	0	0	2	2	1	1	1	2	0	0	1	1	1	0	0	0	0	2	2	2	1	0	2	0
833	0	1	1	0	0	0	2	0	0	0	0	0	0	0	0	0	0	0	2	0	1	0	1	1	0	0	0	2	2	2	1	1	0	2	0	2	2	0	0	1	0	0	0	0	1	1	0	2	0
834	0	0	0	0	0	0	1	0	1	1	1	0	1	1	1	0	2	2	1	1	2	0	2	2	0	0	0	2	2	2	0	0	2	1	1	2	2	0	1	0	0	0	0	1	2	1	1	0	0
835	0	0	0	0	0	0	1	0	1	1	1	0	1	0	1	1	0	0	1	1	1	0	2	2	0	0	0	2	2	1	2	0	1	1	0	1	1	1	0	1	0	0	0	2	0	2	1	1	0
836	1	0	0	0	0	0	2	0	0	0	2	0	1	0	0	0	1	1	0	2	2	0	2	2	0	0	0	2	1	1	1	0	0	2	1	2	2	0	0	2	0	0	0	1	0	0	0	2	0
837	1	0	0	0	0	0	2	0	0	0	1	0	0	0	0	0	1	1	2	0	1	0	2	2	0	0	0	2	2	1	2	2	2	0	0	1	1	0	1	1	0	1	1	1	1	1	0	1	0
838	0	0	0	0	1	1	2	1	0	1	0	0	0	0	0	0	0	0	1	1	1	0	1	1	1	1	0	1	2	1	0	1	2	0	0	1	2	0	0	2	1	0	0	2	0	0	0	1	0
839	0	0	0	0	0	0	1	0	0	0	1	1	1	1	1	0	1	1	0	2	2	0	1	1	1	1	0	1	2	2	0	0	0	2	0	2	2	0	0	1	0	0	0	2	0	1	0	2	0
840	0	0	0	0	0	0	1	0	1	1	0	0	1	1	1	1	2	1	1	1	2	0	2	2	0	0	0	1	2	2	1	0	1	2	0	2	2	0	1	1	0	0	0	1	0	1	0	1	0
841	0	1	1	0	0	0	1	0	1	1	1	1	1	1	1	0	1	0	0	2	2	0	1	1	1	1	1	1	2	2	0	0	2	0	0	2	1	0	1	1	0	0	0	1	0	1	0	1	0
842	0	0	0	0	0	0	1	0	0	0	1	0	1	0	0	0	1	0	0	2	2	0	2	2	0	0	1	1	2	2	0	0	1	1	0	1	1	1	0	0	0	0	0	1	0	0	0	1	0
843	0	0	0	0	0	0	2	0	0	0	1	0	1	0	0	0	1	1	0	2	2	0	2	2	0	0	0	2	2	2	1	1	1	2	0	2	2	0	0	1	0	1	1	2	0	1	0	1	0
844	1	1	1	0	0	0	1	0	2	2	0	0	2	1	1	0	1	1	0	1	1	0	1	2	0	0	0	1	2	2	0	1	1	0	0	0	2	0	0	2	0	1	1	2	1	0	0	2	0
845	0	0	0	0	0	0	2	0	0	0	0	2	2	1	1	1	1	1	2	0	1	0	2	2	0	0	0	2	2	2	0	2	1	0	0	0	2	0	0	2	0	0	0	2	0	2	0	2	0
846	1	0	0	0	0	0	1	0	1	1	0	0	0	0	0	0	0	0	1	1	1	0	1	1	0	0	0	1	1	1	0	1	2	0	0	1	1	1	1	0	0	0	1	1	1	0	1	1	1
847	1	0	0	0	0	0	1	0	0	0	0	0	2	1	1	1	1	0	0	1	1	0	1	1	0	0	0	1	1	0	1	0	2	0	0	1	1	0	1	1	1	2	2	2	1	0	0	1	0
848	1	0	0	0	0	0	2	1	0	1	0	0	1	0	0	0	1	1	1	1	1	0	1	1	1	1	0	2	1	0	2	0	2	2	0	1	1	1	0	1	0	0	0	2	0	1	1	0	0
849	1	0	0	0	0	0	2	1	0	1	1	0	1	1	1	0	1	1	2	0	1	0	1	1	1	1	0	2	1	1	2	1	2	1	0	2	0	0	1	0	0	0	1	2	1	0	0	1	0
850	0	0	0	0	0	0	1	0	0	0	0	0	0	0	0	0	1	0	1	1	1	0	1	1	0	0	0	1	1	1	0	0	0	2	0	1	0	0	1	1	0	0	0	2	0	2	0	1	0
851	0	0	0	0	0	0	1	0	0	0	1	0	0	0	0	0	1	0	1	1	2	0	1	1	0	0	0	2	1	1	2	2	1	1	0	1	1	0	0	0	0	1	1	2	1	0	0	1	1
852	1	0	0	0	0	0	2	1	0	1	1	0	1	0	0	0	1	0	1	1	1	0	2	1	1	2	0	0	1	0	1	0	1	2	0	2	1	0	1	1	0	0	0	2	1	2	0	2	0
853	1	0	0	0	0	0	2	0	0	0	1	2	2	2	2	0	1	1	1	1	1	0	2	2	0	0	0	0	2	0	0	0	0	1	1	2	1	0	2	0	1	0	0	2	0	1	1	0	0
854	0	0	1	0	0	0	2	0	0	0	0	1	1	1	1	0	1	1	0	2	2	1	1	2	0	0	1	2	2	1	0	0	1	1	1	1	2	0	1	1	0	0	1	2	1	1	0	2	0
855	0	0	0	0	0	0	0	0	2	2	0	1	2	2	2	0	1	1	0	2	2	0	1	1	0	0	0	1	2	0	1	1	1	1	0	1	1	0	0	1	0	0	1	2	1	0	1	0	0
856	1	0	0	0	0	0	1	1	1	2	0	0	0	0	0	0	0	1	1	1	1	0	1	1	0	0	0	2	2	2	0	0	1	2	0	2	1	1	0	1	0	0	0	2	0	0	1	1	0
857	0	0	0	0	0	0	1	0	1	1	0	0	0	0	0	0	0	0	0	1	1	0	2	2	0	0	0	0	2	0	0	2	1	1	0	1	2	0	1	1	0	1	1	1	2	0	0	1	0
858	1	0	0	0	0	0	2	0	0	0	0	0	0	0	0	0	2	0	0	2	2	0	2	2	0	0	0	2	2	1	2	0	1	0	0	1	1	1	0	1	0	0	1	2	1	1	0	1	0
859	1	0	0	0	1	1	0	0	2	2	0	0	0	0	0	0	1	0	1	1	2	1	1	2	1	1	0	1	2	1	0	0	1	2	0	2	1	0	1	1	0	2	2	2	1	0	0	2	0
860	0	0	0	0	0	0	1	0	1	1	1	0	0	0	0	0	1	1	2	0	2	0	2	2	0	0	0	2	2	1	0	1	2	2	1	2	1	0	0	2	0	0	1	1	1	0	0	2	0
861	1	0	0	0	1	1	2	0	1	1	0	1	1	1	1	0	0	0	1	1	2	0	2	2	0	0	0	2	2	1	2	0	1	0	0	2	1	0	2	0	0	0	0	0	0	0	0	2	0
862	1	0	0	0	0	0	1	1	1	2	0	0	1	0	0	0	1	0	0	2	2	0	2	2	0	0	0	2	2	1	0	0	2	1	0	1	1	0	1	2	1	0	0	1	0	0	0	2	0
863	0	1	0	0	1	1	1	0	0	0	0	2	2	1	1	1	0	0	0	2	2	0	2	2	0	0	0	1	2	1	0	1	2	2	1	2	1	0	1	1	1	0	0	2	1	0	0	1	1
864	0	0	0	0	0	0	2	0	0	0	1	0	1	0	0	0	2	1	0	2	2	0	2	2	1	1	0	1	2	1	0	0	2	2	2	2	1	0	0	1	0	0	0	2	0	2	0	0	0
865	0	0	0	0	0	0	1	0	2	2	0	0	0	0	0	0	1	1	1	0	0	0	2	2	0	0	0	2	2	0	0	0	1	2	0	2	1	0	1	1	0	0	0	1	0	0	0	2	0
866	1	0	0	0	1	1	0	0	2	2	0	1	1	1	1	0	2	1	0	2	2	0	1	1	1	1	0	1	1	1	1	1	1	1	0	2	0	0	1	0	0	0	0	2	2	1	0	1	1
867	0	0	0	0	0	0	0	0	1	1	1	1	1	1	1	0	1	0	1	1	2	1	2	2	0	0	0	2	2	2	0	1	2	2	0	2	1	0	0	2	0	0	1	1	1	1	0	2	0
868	1	0	1	0	0	0	0	0	2	2	0	0	1	0	0	0	1	0	0	1	1	0	2	2	0	0	0	2	2	2	1	2	2	0	0	0	1	0	0	0	0	0	1	2	1	1	0	2	0
869	1	1	0	0	1	1	1	0	1	1	1	1	1	0	0	0	1	0	0	1	1	0	2	2	0	0	0	2	2	2	1	0	1	2	0	2	2	0	0	2	0	0	1	2	1	0	0	0	0
870	0	0	0	0	0	0	2	0	2	2	0	0	2	1	1	1	2	1	0	2	2	0	2	2	0	0	0	1	2	0	1	1	1	1	0	1	1	0	1	2	2	0	0	2	0	1	0	1	1
871	0	0	0	0	0	0	1	0	1	1	0	0	1	0	0	0	1	1	2	0	2	0	1	1	0	0	0	2	1	1	2	1	1	1	0	2	1	0	0	1	0	0	1	1	1	0	0	1	1
872	1	0	1	1	0	1	1	0	2	2	0	2	1	1	1	0	2	2	1	1	1	0	2	2	1	1	0	1	2	1	0	0	2	1	0	2	1	0	2	0	1	2	2	2	1	0	0	1	1
873	1	0	0	0	0	0	0	0	1	1	0	1	1	2	1	0	1	1	0	1	1	0	2	2	0	0	0	2	2	1	1	0	2	0	0	1	1	0	0	1	0	0	0	0	1	0	0	2	0
874	0	0	0	0	0	0	1	0	1	1	1	1	1	1	1	0	1	1	1	0	1	0	0	0	1	1	0	1	2	0	1	1	2	2	0	2	1	0	0	2	0	1	1	2	2	1	0	0	0
875	1	0	0	0	1	1	0	0	2	2	0	2	2	1	1	1	0	0	0	2	2	0	2	2	0	0	0	1	1	1	2	1	1	1	0	2	2	0	0	2	0	0	1	1	1	0	0	2	0
876	0	0	0	0	1	1	0	0	2	2	0	0	1	1	0	0	0	0	1	1	2	0	2	2	1	1	0	2	2	2	0	1	1	2	1	2	1	0	0	1	0	0	0	1	1	0	0	1	0
877	0	1	1	0	0	0	2	0	0	0	0	0	1	0	0	0	2	0	1	1	2	0	1	1	0	0	0	2	2	1	2	0	1	2	2	2	2	0	0	2	0	1	2	2	1	0	0	1	0
878	0	0	0	0	0	0	1	0	2	2	0	1	1	1	1	0	0	0	0	0	0	0	1	1	1	1	0	2	2	1	2	1	1	1	0	1	2	0	0	1	0	0	0	1	0	1	0	2	0
879	1	0	0	0	1	1	0	0	1	1	2	1	2	2	2	0	0	1	1	1	1	0	1	1	1	1	1	2	2	1	0	0	2	1	0	1	1	1	0	1	0	0	0	1	0	1	1	0	0
880	0	0	0	0	0	0	1	1	1	2	0	0	0	0	0	0	1	0	1	0	1	0	2	2	0	0	0	1	2	1	0	1	1	1	1	1	0	1	1	1	1	0	0	1	0	0	0	1	1
881	0	0	1	0	0	0	1	0	0	0	2	2	2	1	1	1	0	0	0	2	2	1	0	1	0	1	1	2	2	2	0	2	1	1	0	2	1	0	1	1	0	0	1	2	1	0	1	0	0
882	0	0	0	0	0	0	0	0	2	2	0	0	0	0	0	0	2	2	1	1	1	0	2	2	0	0	0	2	2	0	0	0	1	2	1	2	1	0	1	1	0	1	1	2	0	1	1	1	0
883	0	1	1	0	0	0	0	0	2	2	0	0	0	0	0	0	0	0	1	1	1	0	2	2	0	0	0	1	2	0	1	0	2	1	0	1	1	0	2	1	1	0	0	1	0	1	0	2	0
884	0	0	1	0	0	0	2	0	0	0	1	1	1	1	1	0	0	0	0	2	2	0	1	2	0	0	1	2	2	1	0	2	1	2	1	2	2	0	0	1	0	1	2	2	1	0	0	2	0
885	0	0	0	0	0	0	1	1	1	1	0	0	0	1	1	0	1	1	0	2	2	0	2	2	0	0	1	1	1	0	1	0	2	2	2	2	1	0	2	1	1	0	1	2	0	1	1	0	0
886	1	0	0	0	0	0	1	0	1	1	0	1	2	2	2	0	1	1	2	0	2	0	2	2	0	0	0	2	2	2	0	0	2	1	1	2	2	0	0	2	0	0	0	1	0	1	0	2	0
887	1	0	0	0	1	1	1	0	1	1	0	0	0	0	0	0	0	0	1	1	2	0	2	2	0	0	0	1	2	0	0	0	0	1	0	1	1	0	0	1	0	0	1	2	1	0	0	0	0
888	0	0	0	0	1	1	1	1	0	1	0	0	0	0	0	0	0	0	1	1	2	0	2	2	0	0	0	2	2	1	1	0	1	0	0	1	1	0	0	1	0	0	0	2	0	0	0	2	0
889	0	0	1	0	0	0	1	0	1	1	0	0	1	0	0	0	2	1	0	1	1	0	0	1	1	1	0	1	2	1	1	2	1	1	0	1	1	0	0	1	0	0	1	2	1	2	0	1	1
890	1	0	0	0	1	1	1	1	1	2	0	1	1	1	1	0	2	2	2	0	2	0	1	1	0	0	0	2	2	2	0	0	2	1	0	1	2	0	0	2	0	0	0	0	1	0	1	0	0
891	1	0	0	0	0	0	2	1	0	1	0	0	0	0	0	0	1	1	2	0	1	0	2	2	0	0	0	1	2	0	1	2	2	0	0	1	1	1	0	1	0	0	1	1	1	1	1	0	0
892	1	1	0	0	0	0	2	0	0	0	1	1	1	1	1	0	2	1	1	1	2	0	1	1	0	0	0	1	2	1	1	1	2	0	0	0	1	0	2	0	1	0	0	2	0	1	0	2	0
893	0	0	1	0	1	1	2	0	0	0	0	2	2	2	2	0	2	2	0	2	2	0	2	2	0	0	0	1	2	1	0	0	2	1	0	1	2	0	0	2	0	0	0	1	1	1	1	0	0
894	1	0	0	0	1	1	1	0	0	0	0	0	1	0	0	0	0	0	0	2	2	0	2	2	0	0	0	2	2	1	2	1	2	0	0	0	1	0	0	2	0	0	0	1	0	1	0	2	0
895	1	0	0	0	0	0	1	1	1	2	0	0	0	0	0	0	2	2	1	1	2	0	1	1	1	1	0	2	2	2	0	1	2	2	0	2	2	0	0	2	0	0	0	2	2	1	0	1	0
896	0	1	0	0	0	0	0	0	2	2	0	0	0	0	0	0	1	0	1	0	2	0	2	2	0	0	0	2	2	1	2	0	0	2	0	1	2	0	0	1	0	1	1	1	1	1	0	1	1
897	1	0	0	0	0	0	1	0	0	0	1	0	0	0	0	0	1	2	0	2	2	0	2	2	0	0	0	1	2	1	0	0	1	0	0	2	1	0	1	1	0	0	0	1	0	0	0	2	0
898	0	0	1	0	0	0	1	1	0	1	0	1	1	1	1	0	0	0	1	1	2	0	2	2	0	0	0	2	1	0	2	1	2	1	1	1	1	0	0	2	0	0	0	2	1	2	0	1	1
899	1	0	1	0	0	0	1	1	1	2	0	0	1	1	1	0	2	1	0	1	1	0	1	2	0	0	0	1	2	1	0	2	2	0	0	0	1	0	1	1	0	0	1	1	1	1	0	2	0
900	0	0	0	0	0	0	1	0	1	1	1	0	0	0	0	0	1	1	1	0	2	0	2	2	0	0	1	2	2	1	0	1	2	1	0	1	2	0	0	1	0	0	1	2	0	0	1	0	0
901	1	0	0	0	1	1	1	0	1	1	1	0	0	0	0	0	2	0	1	1	2	0	2	2	0	0	0	2	1	1	1	0	2	1	0	2	2	0	0	2	0	0	0	2	0	0	0	1	0
902	1	0	0	0	0	0	0	0	2	2	0	0	1	0	0	0	1	1	1	0	1	0	2	2	0	0	0	2	2	2	0	0	1	2	0	2	1	0	1	1	0	0	0	0	2	2	0	2	0
903	0	0	0	0	0	0	1	0	0	0	1	1	1	1	1	0	1	1	1	1	1	0	2	2	1	1	0	2	1	1	2	0	2	1	0	2	0	0	2	1	1	0	0	1	1	1	0	1	1
904	0	0	2	0	0	0	0	0	2	2	0	0	1	1	1	1	2	1	0	2	2	0	2	2	0	0	0	2	2	1	0	0	2	1	0	2	2	0	0	2	0	0	0	0	1	0	0	2	0
905	0	0	0	0	1	1	0	0	2	2	0	1	2	2	2	1	1	0	0	2	2	0	2	2	0	0	0	2	2	2	1	2	2	1	0	1	1	0	0	1	0	1	1	2	2	0	0	1	0
906	0	0	0	0	0	0	1	0	0	0	2	1	1	1	1	0	1	0	1	1	1	0	2	2	0	0	0	1	2	0	1	1	1	1	0	2	0	0	2	0	1	0	0	1	0	0	0	2	0
907	0	0	0	0	0	0	1	0	0	0	0	0	1	1	1	0	1	1	0	2	2	0	2	2	0	0	0	1	2	1	0	0	1	0	0	1	2	1	0	1	0	0	1	1	1	0	0	1	0
908	1	0	0	0	0	0	1	0	1	1	0	0	0	0	0	0	0	0	0	1	1	0	1	1	0	0	0	2	2	1	2	1	2	1	0	1	1	0	0	0	0	0	0	0	2	0	0	0	1
909	1	0	1	0	0	0	0	0	2	2	0	0	0	0	0	0	0	0	1	0	1	1	1	2	0	0	0	1	2	0	1	1	1	2	1	2	2	0	1	1	0	1	1	1	1	1	1	2	0
910	1	0	0	0	0	0	2	0	0	0	1	0	0	0	0	0	2	1	1	1	2	1	1	2	0	0	0	0	1	0	1	0	2	2	0	2	2	0	0	1	0	0	0	1	0	0	0	2	0
911	0	0	0	0	0	1	1	1	1	2	0	0	0	0	0	0	2	2	1	1	2	0	2	2	0	0	0	2	2	1	2	0	0	1	1	2	0	0	1	0	0	0	0	2	0	1	0	2	0
912	1	1	0	0	1	1	0	0	2	2	0	1	2	1	1	0	1	1	2	0	2	0	2	2	0	0	2	2	2	0	1	1	2	2	1	2	1	0	0	2	0	0	1	2	1	0	0	2	0
913	0	0	0	0	0	0	2	0	0	0	2	1	1	1	1	0	1	0	1	1	2	0	2	2	0	0	0	2	2	2	1	0	0	1	1	2	1	0	2	0	0	0	0	0	0	1	0	1	1
914	0	0	0	0	0	0	1	1	1	2	0	1	2	1	1	0	0	0	0	2	2	0	1	1	0	0	0	2	2	2	0	0	1	0	0	0	1	0	0	1	0	0	1	1	1	1	0	2	0
915	0	0	0	0	0	0	2	0	0	0	0	0	0	0	0	0	1	1	1	0	0	0	2	2	0	0	0	1	2	1	0	1	1	0	0	1	2	0	1	2	1	0	1	2	0	1	0	2	0
916	0	0	0	0	0	0	1	0	1	1	0	1	1	1	1	0	2	1	0	2	2	0	2	2	0	0	0	2	2	1	1	2	2	0	0	0	1	0	1	0	0	0	0	2	0	0	0	1	0
917	1	0	0	0	0	0	0	0	0	0	1	1	0	0	0	0	1	1	2	0	1	1	2	2	0	0	0	1	2	1	0	0	1	1	0	1	2	0	1	1	0	0	0	2	0	1	0	2	0
918	0	0	1	0	0	0	1	0	1	1	0	0	2	1	2	1	0	0	1	1	2	0	2	2	0	0	0	1	1	0	1	0	1	0	0	1	2	0	0	1	0	0	1	2	1	0	0	1	1
919	0	0	0	0	0	0	1	0	1	1	1	0	0	0	0	0	1	0	1	1	2	0	2	2	0	0	1	2	2	2	0	1	1	0	0	0	1	0	1	0	0	0	1	2	0	0	0	0	0
920	0	0	0	0	0	0	1	0	0	0	1	0	0	0	0	0	1	1	0	1	1	0	1	1	1	1	0	1	2	1	0	1	2	1	0	1	1	0	0	1	0	0	1	1	1	1	0	0	1
921	0	0	0	0	0	0	0	0	2	2	0	0	1	1	1	0	2	0	1	1	2	0	2	2	0	0	0	2	2	2	1	1	1	1	1	1	1	1	0	1	0	1	1	2	0	0	0	1	0
922	0	0	0	0	0	0	2	0	1	1	0	1	1	0	0	1	1	1	1	1	2	0	1	1	0	0	0	2	2	1	2	0	2	2	2	2	1	0	0	1	0	0	2	2	2	1	1	0	0
923	1	0	0	0	0	0	1	0	0	0	0	0	1	1	0	0	2	1	0	2	2	0	1	1	1	1	0	1	2	1	0	1	2	0	0	0	2	0	0	1	0	1	1	2	1	0	0	1	0
924	1	0	0	0	0	1	2	0	0	0	1	1	2	2	2	1	0	0	1	1	2	0	2	2	1	1	0	0	2	0	0	2	2	0	0	0	1	0	0	1	0	1	2	2	1	0	1	1	0
925	0	0	0	0	0	0	0	0	2	2	0	0	0	0	0	0	2	1	2	0	1	0	2	2	0	0	0	2	2	2	0	1	2	1	0	2	2	0	1	1	0	0	0	2	0	2	0	2	0
926	0	0	0	0	0	0	1	0	0	0	1	0	1	0	1	1	1	1	0	2	2	0	2	2	1	1	0	2	1	0	2	0	1	2	0	0	2	0	1	1	0	0	0	1	0	0	0	1	1
927	0	0	0	0	0	0	1	0	2	2	0	1	2	1	1	0	1	1	1	1	2	0	2	2	0	0	1	2	2	1	0	2	1	0	0	0	1	0	1	1	0	0	1	2	2	2	0	0	0
928	1	0	0	0	1	1	1	0	1	1	1	1	1	1	1	0	0	0	2	0	0	1	1	2	1	1	0	2	0	0	2	1	1	1	0	1	2	0	0	2	0	0	1	1	1	2	0	1	1
929	1	1	0	0	0	0	2	0	0	0	0	0	1	0	0	0	0	0	0	2	2	0	2	2	0	0	0	1	2	1	0	0	0	1	0	1	2	0	2	1	0	0	0	2	1	2	0	1	0
930	0	0	1	1	0	1	0	0	1	1	1	1	1	1	1	0	2	1	0	2	2	0	2	2	0	0	0	2	2	1	0	0	1	2	0	2	0	0	2	0	1	0	1	1	1	0	1	0	0
931	0	0	1	0	1	1	1	0	1	1	0	2	2	2	2	0	1	0	0	1	1	0	1	1	1	1	0	2	2	2	0	1	2	1	0	1	1	0	0	2	0	0	0	1	0	1	0	1	1
932	0	0	0	0	2	2	0	0	2	2	0	0	1	0	0	0	2	1	1	1	2	0	1	1	1	1	0	1	1	1	1	0	1	1	0	1	1	1	0	1	0	0	0	2	0	1	0	2	0
933	0	0	1	0	1	1	2	1	0	1	0	0	1	1	1	1	2	2	2	0	0	0	2	2	0	0	0	2	2	2	0	0	1	2	1	2	0	1	1	0	0	0	1	2	1	0	0	2	0
934	0	1	0	0	1	1	0	0	1	1	1	0	2	0	0	1	1	0	1	1	1	0	2	2	0	0	0	2	2	1	1	1	1	1	1	2	2	0	0	2	0	0	0	0	2	2	0	2	0
935	0	0	1	0	0	0	2	0	1	1	0	1	1	1	1	0	2	2	1	1	2	0	2	2	0	0	0	2	2	2	1	0	1	1	1	1	2	0	1	1	1	0	0	0	0	1	0	0	1
936	1	0	0	0	0	0	2	0	1	1	1	1	1	1	1	0	0	0	0	2	2	0	2	2	0	0	0	2	2	1	0	1	1	1	0	2	2	0	0	1	0	0	1	2	1	0	0	2	0
937	1	0	0	0	0	0	1	1	0	1	0	1	2	1	1	0	0	0	1	1	2	0	2	2	0	0	0	2	1	1	1	0	2	1	1	2	0	0	2	1	1	1	1	1	1	0	1	1	1
938	1	0	0	0	0	0	1	0	0	0	1	1	2	1	1	0	1	1	0	1	1	0	2	2	1	1	0	1	1	1	0	0	2	2	2	2	0	0	2	0	0	0	1	1	1	1	0	2	0
939	1	0	0	0	0	0	2	1	0	1	1	0	1	0	0	0	1	0	0	2	2	0	2	2	0	0	0	2	2	0	1	0	2	2	0	2	2	0	1	1	0	0	1	1	1	0	0	2	0
940	0	1	0	0	0	0	1	1	1	2	0	2	1	1	1	0	1	0	1	1	2	1	2	2	0	0	0	2	2	1	1	0	2	2	2	2	2	0	0	2	0	0	1	2	0	0	2	0	0
941	0	0	1	0	1	1	1	0	2	2	0	0	2	1	2	1	0	0	0	2	2	0	1	2	0	0	0	1	2	1	1	1	1	1	0	1	1	0	1	2	1	0	1	2	1	2	1	1	0
942	0	0	0	0	0	0	1	1	0	1	0	0	1	0	0	0	2	2	1	1	1	0	1	1	0	0	0	2	2	1	2	0	2	2	0	1	1	0	1	2	1	1	1	1	1	0	0	0	0
943	1	0	0	0	0	0	1	1	0	1	0	2	2	2	2	0	0	0	1	1	2	0	2	2	0	0	0	1	2	1	0	0	0	1	1	2	2	0	1	1	0	0	1	1	1	1	0	0	1
944	1	0	0	0	0	0	1	1	0	1	0	0	1	1	1	0	2	2	1	1	2	0	0	1	0	0	0	2	2	1	2	0	2	1	0	2	1	0	0	2	0	0	0	2	0	1	0	2	0
945	1	0	0	0	1	1	0	0	1	1	1	1	1	1	1	0	2	2	1	1	1	1	2	2	0	0	0	1	2	0	1	0	0	2	2	2	2	0	1	1	0	0	0	0	0	1	0	2	0
946	0	0	0	0	0	0	2	0	0	0	1	0	0	0	0	0	1	1	0	1	1	0	2	2	0	0	1	2	1	0	1	2	2	1	0	2	1	1	0	1	0	0	0	0	1	0	1	0	1
947	1	0	0	0	0	0	2	0	1	1	0	0	1	0	1	1	2	1	1	1	2	0	2	2	0	0	0	2	0	0	2	1	1	2	1	2	2	0	1	1	1	1	1	2	0	1	0	1	0
948	1	0	0	0	0	0	2	1	0	2	1	0	1	1	1	0	0	1	0	2	2	0	2	2	0	0	0	2	2	2	0	0	1	0	0	1	1	0	0	1	0	0	0	1	0	0	0	2	0
949	0	0	0	0	1	1	1	0	2	2	0	0	0	0	0	0	2	2	1	1	2	0	2	2	0	0	0	2	2	2	0	0	2	2	0	2	0	1	1	0	0	0	0	2	0	1	0	1	0
950	1	0	0	0	0	0	1	0	0	0	1	1	1	1	1	0	1	1	0	2	2	0	2	2	0	0	0	1	2	1	0	2	1	2	1	2	1	1	0	1	0	0	0	2	0	1	1	1	0
951	0	0	0	0	0	0	2	0	1	1	0	0	1	0	0	0	1	1	2	0	1	1	2	2	0	0	0	2	2	2	1	1	0	2	0	2	2	0	1	1	0	0	1	2	2	0	0	2	0
952	0	0	0	0	0	0	2	0	1	1	0	0	0	0	0	0	1	1	1	0	1	1	2	2	0	0	0	2	1	1	2	0	2	1	1	1	0	0	2	0	0	2	2	2	1	0	0	1	1
953	0	0	0	0	0	0	0	0	1	1	0	0	0	0	0	0	1	1	1	1	1	0	2	2	0	0	0	2	2	1	1	0	2	1	0	0	1	0	0	1	0	0	0	2	1	0	0	1	1
954	0	0	0	0	0	0	0	0	2	2	0	1	1	0	0	1	0	0	1	1	2	0	2	2	0	0	0	2	2	1	1	1	1	2	1	2	1	0	1	1	0	0	0	2	0	2	0	1	0
955	0	0	0	0	0	0	2	0	1	1	1	0	1	0	0	0	0	0	1	0	0	0	1	1	1	1	0	2	1	1	2	0	2	2	0	2	2	0	0	1	0	0	0	2	1	1	0	2	0
956	0	0	0	0	1	1	2	1	0	1	0	2	2	1	1	1	1	1	1	0	1	0	1	2	0	0	0	2	2	2	1	0	2	1	1	1	1	0	2	0	0	0	0	1	0	0	0	2	0
957	1	0	0	0	0	0	2	0	0	0	2	0	1	1	1	0	1	0	1	1	2	0	2	2	1	1	0	1	2	1	0	0	1	0	0	0	2	0	2	0	1	0	0	1	0	0	0	2	0
958	1	0	0	0	1	1	1	0	0	0	0	0	0	0	0	0	1	1	0	2	2	0	2	2	0	0	0	1	2	1	1	2	1	2	0	2	2	0	2	1	0	2	2	2	0	0	0	2	0
959	1	0	0	0	1	1	1	0	0	0	1	0	0	0	0	0	0	0	2	0	1	0	2	2	1	1	0	2	0	0	2	1	1	1	0	1	1	0	1	1	0	0	0	1	0	1	0	1	0
960	0	0	0	0	0	1	1	0	0	0	1	0	1	1	1	0	1	1	1	1	1	0	2	2	0	0	0	2	2	2	1	1	1	1	0	1	1	0	2	1	1	0	0	2	0	1	0	1	0
961	1	0	0	0	0	0	0	0	2	2	0	1	1	0	0	1	1	1	0	1	1	0	2	2	0	0	0	1	2	1	0	0	1	0	0	0	1	2	0	1	1	0	0	2	0	1	0	2	0
962	1	0	0	0	0	0	1	0	1	1	0	0	0	0	0	0	0	0	1	1	2	0	1	1	1	1	1	2	2	1	0	0	1	2	0	2	1	1	0	0	0	0	1	1	1	1	0	1	0
963	1	0	0	0	0	0	0	0	1	1	1	1	2	1	2	1	1	1	0	2	2	0	2	2	1	1	0	2	1	1	2	0	0	2	0	2	1	0	0	1	0	0	2	2	1	1	0	0	2
964	1	0	0	0	0	0	1	1	1	2	0	0	0	0	0	0	0	0	0	2	2	0	2	2	1	1	0	2	2	2	0	2	2	0	0	1	1	0	2	0	0	0	0	2	1	0	0	1	0
965	0	0	0	0	0	0	1	0	2	2	0	1	1	1	1	0	1	0	0	1	1	0	1	1	1	1	0	2	2	1	1	1	2	1	0	1	2	0	0	2	0	0	1	2	1	1	1	0	0
966	0	0	0	0	1	1	2	1	0	1	1	0	0	0	0	0	1	1	0	2	1	0	2	2	0	0	0	1	1	1	1	2	1	0	0	0	1	0	0	0	0	0	1	1	0	0	0	1	1
967	0	0	1	0	0	0	1	1	1	2	1	0	1	0	0	0	2	1	0	2	2	0	2	2	0	0	0	2	2	1	2	1	1	0	0	0	2	0	1	1	0	0	0	2	1	1	1	0	0
968	0	0	0	0	0	0	1	0	0	0	2	0	1	0	0	0	1	0	1	1	2	0	2	2	0	0	0	2	2	2	0	1	2	1	0	2	0	0	1	1	0	2	2	2	1	0	0	1	0
969	1	0	0	0	0	0	1	1	1	2	0	0	2	1	1	0	1	1	0	2	1	0	2	2	1	1	0	2	2	2	0	1	1	0	0	1	0	1	1	0	0	0	0	1	0	0	1	0	0
970	0	0	0	0	1	1	1	1	1	2	0	0	0	0	0	0	0	0	1	1	2	0	2	2	0	0	0	0	1	0	1	1	1	1	0	1	1	0	0	1	0	0	1	1	1	1	0	2	0
971	1	0	0	0	0	0	2	0	1	1	0	1	1	1	1	0	2	1	0	2	2	0	1	1	0	0	0	2	2	1	2	0	1	2	1	2	1	0	0	1	0	1	1	2	1	0	0	0	2
972	1	0	0	0	0	0	1	1	1	2	0	0	1	1	1	0	0	0	1	0	1	0	1	1	0	0	0	2	2	2	1	1	2	1	1	1	1	0	2	0	0	0	1	2	1	0	0	2	0
973	0	0	0	0	0	1	2	1	0	2	1	0	1	0	0	0	0	0	0	2	2	0	1	2	0	0	0	2	2	2	0	0	0	0	0	2	2	0	0	1	0	1	1	1	1	1	0	2	0
974	0	0	0	0	2	2	1	0	1	1	0	1	1	0	0	0	0	0	0	1	0	0	2	2	0	0	0	2	1	1	1	1	2	0	0	2	1	0	0	1	0	0	1	1	1	0	0	2	0
975	1	0	0	0	2	2	2	0	0	0	1	0	0	0	0	0	1	2	0	2	2	0	2	2	0	0	0	2	2	2	0	0	2	1	0	1	1	0	0	2	0	0	0	1	0	1	0	1	0
976	0	0	0	0	0	0	1	0	0	0	1	0	0	0	0	0	1	1	0	2	2	0	1	1	0	0	0	2	2	1	2	0	2	2	0	2	1	0	0	0	0	0	1	1	1	1	1	1	0
977	0	0	0	0	1	1	1	1	1	2	0	0	1	0	1	1	2	0	0	2	2	0	2	2	0	0	0	2	2	1	1	0	0	2	0	2	1	0	2	0	1	0	2	2	2	0	0	2	0
978	0	0	0	0	1	1	2	0	0	0	2	1	1	1	1	0	0	0	0	2	2	0	2	2	0	0	0	1	1	1	2	0	1	1	0	1	1	0	0	1	0	0	0	1	0	0	1	1	0
979	1	0	0	0	0	0	2	0	1	1	1	0	0	0	0	0	0	1	0	2	2	0	1	1	0	0	0	2	2	2	0	0	1	1	1	1	1	0	0	1	0	1	1	2	2	0	2	0	0
980	0	0	0	0	0	0	1	0	0	0	1	0	0	0	0	0	1	0	1	1	2	0	1	1	0	0	0	2	2	1	2	1	1	2	1	2	1	0	1	1	0	0	0	1	0	1	0	2	0
981	1	0	0	0	0	0	1	0	1	1	0	0	0	0	0	0	2	0	1	1	2	0	2	2	0	0	0	1	1	1	1	0	2	1	1	2	1	1	0	1	0	0	0	1	0	1	0	2	0
982	1	0	0	0	0	0	0	0	1	1	0	1	1	1	1	0	1	1	1	1	1	0	1	1	0	0	0	2	2	2	1	1	2	2	0	2	2	0	0	2	0	0	0	1	1	1	0	1	0
983	1	0	2	0	0	0	2	0	0	0	1	0	1	1	1	0	2	1	0	2	2	0	2	2	1	1	1	2	2	0	1	0	2	2	2	2	2	0	0	2	0	0	0	1	0	0	0	0	2
984	0	0	0	0	0	0	1	0	0	0	1	1	2	2	2	0	1	0	0	1	1	0	2	2	0	0	0	2	2	2	0	2	1	1	0	2	2	0	1	1	0	0	0	1	0	1	0	0	1
985	0	0	0	0	0	0	0	0	1	1	1	0	0	0	0	0	2	1	1	1	2	0	2	2	0	0	0	2	2	1	1	0	1	1	0	1	1	0	0	0	0	2	2	2	1	0	0	1	1
986	0	0	0	0	0	0	0	0	1	1	0	2	2	1	1	1	1	1	1	0	0	1	2	2	0	0	0	2	2	1	1	0	1	0	0	1	1	0	0	1	0	0	0	1	1	1	0	1	0
987	0	0	0	0	0	0	2	0	1	1	1	1	1	0	0	0	2	1	1	1	2	0	2	2	0	0	0	2	2	1	2	1	1	2	0	2	1	0	2	0	0	0	1	2	0	0	0	1	0
988	1	0	0	0	0	0	2	1	0	1	1	0	0	0	0	0	2	1	0	2	2	0	2	2	0	0	0	1	1	1	2	1	2	1	1	1	2	0	0	2	0	0	1	2	1	1	0	2	0
989	0	0	0	0	0	0	1	1	1	2	0	1	1	0	0	1	2	1	1	1	1	0	2	2	0	0	0	2	2	2	0	1	2	2	1	2	1	0	1	0	0	0	0	1	0	1	0	0	1
990	0	0	0	0	0	0	2	1	0	1	0	0	1	0	0	0	0	0	0	2	2	1	2	2	0	0	0	2	0	0	2	1	1	1	0	1	2	0	0	2	0	2	2	2	0	0	0	1	0
991	0	0	2	0	0	0	2	1	0	1	1	0	0	0	0	0	2	1	1	1	2	0	1	1	0	0	0	1	2	1	0	1	2	0	0	0	0	0	0	0	0	0	0	2	1	0	0	1	1
992	0	0	0	0	0	0	0	0	1	1	1	1	1	1	1	0	2	1	1	1	1	0	2	2	0	0	1	2	2	1	1	2	2	1	1	2	2	0	2	0	1	2	2	2	1	0	0	1	0
993	1	0	0	0	0	0	1	0	0	0	1	1	2	2	2	1	1	0	0	2	2	0	2	2	1	1	0	2	2	2	0	1	1	1	0	2	1	1	0	1	0	0	0	2	0	1	0	1	0
994	0	0	0	0	0	0	1	0	1	1	1	0	0	0	0	0	2	1	1	1	2	0	2	2	0	0	0	1	2	0	1	1	2	0	0	1	2	0	1	1	0	0	0	1	0	1	0	2	0
995	1	0	0	0	1	1	1	0	0	0	0	0	1	0	0	1	1	0	1	1	2	0	1	1	1	1	0	2	2	2	0	0	2	0	0	1	1	0	0	0	0	1	2	2	0	1	0	0	1
996	1	0	0	0	0	0	1	0	1	1	0	0	0	0	0	0	1	1	1	0	0	0	2	2	0	0	0	1	2	1	0	0	1	2	2	2	1	0	2	0	0	0	0	1	0	1	0	1	1
997	0	0	0	0	0	0	2	0	0	0	1	0	1	1	0	0	1	1	1	1	2	1	1	1	0	0	0	0	2	0	0	0	2	1	0	1	2	0	1	1	0	0	0	2	1	0	1	0	0
998	1	0	0	0	0	1	1	0	0	0	0	1	1	1	1	0	1	1	2	0	0	0	2	2	0	0	0	1	1	1	1	1	2	0	0	1	2	0	0	2	1	1	2	2	0	1	1	0	0
999	1	0	0	0	0	0	2	0	0	0	0	0	0	0	0	0	1	1	1	0	0	0	2	2	0	0	0	1	2	1	0	1	1	1	1	2	2	0	0	2	0	0	1	1	1	1	0	2	0
1000	0	0	0	0	0	0	0	0	0	0	1	0	0	0	0	0	1	0	1	1	1	0	2	2	0	0	0	2	2	2	1	0	2	2	2	2	1	0	2	0	0	0	0	0	0	1	1	1	0
[truncated: 952 more columns]
