# Supplementary material for: KNN-MDR: a learning approach for improving interactions mapping performances in genome wide association studies
Source: BMC Bioinformatics. 2017 Mar 21;18:184. doi: 10.1186/s12859-017-1599-7 (PMC5361736; doi:10.1186/s12859-017-1599-7)
Supplement: Supplementary file 2 — The data set(s) supporting the results of Table 1. (ZIP 22742 kb) [file 12859_2017_1599_MOESM2_ESM.zip › Nouveau dossier/S70/mkallsimul.dat]

1	1	0	0	1	0	2	2	0	2	1	0	0	1	1	1	0	1	1	1	2	2	0	1	0	0	1	1	0	1	1	0	2	2	0	0	0	0	0	0	0	0	0	2	2	1	0	0	2	0
2	1	1	0	1	0	2	1	1	2	2	0	1	2	1	1	0	0	0	2	2	2	1	1	1	1	2	1	1	2	1	0	1	1	1	0	1	1	0	0	0	0	2	1	2	1	0	0	1	0
3	1	2	0	0	0	0	2	0	1	1	0	0	0	0	0	0	0	1	2	2	2	1	2	0	0	0	1	1	1	1	0	0	0	2	1	2	0	0	0	1	0	0	0	0	0	0	0	1	1
4	0	0	0	0	0	1	2	0	1	0	1	1	2	1	1	0	1	2	0	0	2	0	2	0	0	0	1	0	1	1	0	1	1	2	1	2	0	0	0	0	0	1	1	1	1	2	0	1	1
5	1	0	1	0	1	1	1	0	0	0	1	2	2	1	1	0	0	1	1	1	2	1	2	0	0	0	2	2	2	1	1	1	1	0	1	1	2	0	0	1	0	1	0	1	0	0	0	2	0
6	1	2	0	0	0	0	2	0	2	2	0	0	0	0	0	0	0	0	0	0	0	0	2	0	0	1	2	1	1	2	1	1	2	0	0	2	1	1	0	1	0	0	0	2	0	0	0	0	0
7	1	0	0	0	0	1	2	0	1	0	1	0	1	1	1	0	0	0	0	1	1	0	2	0	0	0	1	1	1	1	1	1	0	1	0	1	2	0	0	1	1	0	0	2	1	0	1	0	0
8	0	1	0	0	0	0	2	0	1	0	0	0	1	1	1	0	0	0	2	2	2	0	1	0	0	1	1	0	1	1	0	1	0	1	0	1	1	1	0	0	0	1	1	1	1	1	0	2	0
9	1	1	0	0	0	0	1	0	1	1	1	0	0	0	0	0	0	0	1	1	1	0	2	0	0	0	2	0	0	1	1	1	1	1	1	1	1	0	0	1	0	0	0	2	0	1	0	1	1
10	0	1	0	0	0	1	2	0	1	0	0	1	0	0	0	0	0	2	1	1	1	0	2	0	0	0	1	0	1	0	0	1	1	0	0	1	1	0	0	0	0	1	1	1	1	1	1	0	0
11	0	1	0	1	0	1	1	0	1	1	0	1	1	0	0	0	0	0	2	1	2	0	2	0	0	1	1	0	0	1	0	1	0	1	1	2	1	0	0	1	0	1	1	1	1	1	1	1	0
12	0	1	0	0	0	2	2	1	2	2	0	0	0	0	0	0	0	0	2	2	2	1	2	0	0	0	1	0	2	0	0	1	1	0	0	1	2	0	0	1	1	0	0	2	0	2	0	1	1
13	1	1	0	0	0	1	2	0	1	1	0	0	0	0	0	0	0	0	1	1	2	0	2	0	0	0	2	1	1	1	1	1	1	2	0	2	2	0	0	1	0	0	0	2	0	0	0	0	0
14	0	1	0	0	0	0	1	0	0	0	2	0	0	0	0	0	1	1	1	1	1	1	2	0	0	0	1	0	2	0	0	2	1	2	0	2	1	0	0	0	0	0	0	1	0	1	0	2	0
15	0	2	0	0	0	0	2	0	2	1	0	0	1	1	1	0	0	0	2	2	2	0	1	1	1	0	1	1	1	1	1	2	2	0	0	2	2	0	0	0	0	0	0	2	0	2	0	2	0
16	1	0	0	0	0	1	1	0	1	1	1	1	1	1	1	0	0	0	2	2	2	0	2	0	0	1	0	0	0	0	0	0	0	1	0	2	2	0	0	2	1	0	0	2	1	1	0	1	0
17	0	2	0	0	0	0	2	1	2	2	0	0	1	0	0	1	0	0	0	0	1	1	1	1	1	1	0	1	0	0	1	2	2	0	0	1	0	0	0	0	0	0	0	0	0	0	0	2	0
18	1	2	0	2	0	2	1	0	1	0	1	0	1	1	1	0	0	0	2	2	2	0	2	0	0	0	2	0	0	2	1	2	1	1	1	1	2	0	1	0	2	0	0	1	0	0	0	2	0
19	1	1	0	1	0	1	2	0	1	0	0	0	1	1	1	0	0	0	0	1	1	1	0	1	1	1	1	0	0	1	0	1	1	1	1	2	1	0	0	1	0	0	1	2	1	0	0	1	0
20	0	1	0	0	0	1	2	0	2	1	0	0	0	0	0	0	0	0	1	1	1	1	2	0	0	2	1	1	1	1	0	1	1	0	0	2	0	0	0	0	0	1	0	0	1	0	0	1	1
21	0	1	0	1	0	1	2	0	0	0	0	0	0	0	0	0	0	1	1	1	1	0	2	0	0	2	2	0	0	2	0	1	1	0	0	2	1	0	0	0	0	1	1	1	1	2	0	0	1
22	1	1	0	0	0	1	2	0	2	2	0	1	2	0	0	0	0	1	1	1	2	1	2	0	0	1	1	0	0	2	0	2	1	0	0	2	1	1	1	0	0	0	1	1	1	0	0	1	0
23	1	2	0	0	0	1	2	1	1	1	0	0	0	0	0	0	0	1	0	0	1	0	2	0	0	2	1	0	0	1	0	0	0	2	1	2	2	0	0	1	0	1	0	0	1	0	0	2	0
24	0	1	0	0	0	1	1	0	1	1	1	1	1	0	0	0	1	2	0	0	2	1	2	0	0	1	2	0	0	0	0	1	1	0	0	2	1	0	0	2	0	1	0	1	1	1	0	2	0
25	0	2	0	0	0	1	2	0	2	1	0	2	2	2	2	0	0	0	1	2	2	0	1	0	0	0	1	0	0	1	1	1	1	0	0	1	2	0	0	0	1	2	2	2	2	1	0	2	0
26	1	0	1	0	0	2	2	1	1	1	0	1	2	1	1	0	0	2	1	1	2	0	2	0	0	1	2	0	1	1	1	2	2	0	1	1	1	0	0	2	1	1	0	1	1	1	0	1	1
27	0	2	0	0	0	0	2	0	1	1	0	0	1	1	1	0	0	0	1	1	1	0	2	0	0	0	1	1	1	1	1	0	0	0	0	2	1	0	0	0	0	0	0	0	0	1	0	1	0
28	1	0	0	0	0	1	2	0	2	0	0	1	1	0	0	0	0	1	1	1	1	0	2	0	0	2	2	0	0	2	1	1	1	0	1	2	2	0	0	0	0	1	1	1	1	1	0	1	1
29	1	2	0	0	0	0	2	0	2	1	0	0	1	0	0	1	0	1	1	1	1	1	1	1	1	2	2	0	0	2	0	1	1	0	0	1	1	0	0	1	1	0	0	2	0	0	0	1	0
30	0	1	0	0	0	1	2	0	1	0	1	0	0	0	0	0	0	1	1	1	1	1	2	0	0	1	0	2	2	0	0	1	1	0	0	2	0	0	0	1	0	0	0	1	0	1	0	2	0
31	1	2	0	0	0	0	2	0	2	0	1	0	0	0	0	0	0	0	1	1	1	0	2	0	0	2	1	0	1	1	0	2	2	0	0	1	1	0	0	1	0	0	0	2	1	2	0	2	0
32	1	2	0	0	0	0	2	0	2	1	0	1	2	1	1	0	0	2	0	0	0	0	2	0	0	2	0	0	1	0	0	1	1	1	1	2	1	0	0	0	0	0	0	1	0	0	2	0	0
33	0	2	0	0	0	0	2	0	2	1	0	0	0	0	0	0	0	1	1	1	2	0	2	0	0	2	2	0	0	1	1	1	1	0	0	0	2	0	0	1	0	0	0	1	0	1	0	2	0
34	1	2	0	1	0	1	2	0	2	0	0	0	1	1	1	0	0	0	0	1	2	1	0	1	1	0	1	0	0	1	1	1	1	2	1	2	2	0	0	1	0	0	0	1	0	0	0	1	0
35	1	1	0	0	0	1	2	0	2	1	0	1	1	0	0	0	0	0	1	1	1	0	1	0	0	2	1	1	1	1	1	0	0	1	0	2	1	0	0	1	0	0	1	2	1	0	0	2	0
36	0	1	1	1	0	2	1	0	2	1	0	1	1	0	0	0	0	0	1	1	1	0	1	1	1	0	1	1	1	1	1	1	1	0	0	1	0	0	0	0	0	1	1	2	1	1	0	0	0
37	0	2	0	0	0	0	2	0	2	1	0	0	1	1	1	1	0	0	2	2	2	0	2	0	0	1	1	0	0	1	1	1	1	0	0	1	2	0	1	0	1	0	0	2	0	0	1	0	1
38	0	1	0	0	0	1	2	0	2	1	0	0	1	1	1	0	0	1	1	1	1	0	0	0	0	0	0	1	2	0	0	0	0	0	0	2	1	0	1	0	1	0	0	2	0	1	0	0	1
39	1	1	1	0	1	1	1	0	1	0	1	0	1	0	1	1	0	2	1	1	2	1	2	0	0	2	2	1	1	1	1	1	1	0	0	2	2	0	1	1	1	0	0	2	0	1	0	0	1
40	0	0	0	1	0	2	2	0	1	0	0	0	2	2	2	1	0	0	0	0	1	0	2	0	0	1	1	0	0	1	0	1	1	0	0	1	1	0	0	1	0	0	1	2	0	0	1	1	0
41	1	2	0	0	0	0	2	0	1	1	0	0	1	1	1	0	0	2	1	1	2	0	2	0	0	1	1	0	1	1	0	1	1	1	0	2	1	0	0	0	0	1	0	0	1	0	2	0	0
42	1	1	0	1	0	1	1	0	0	0	0	0	0	0	0	0	0	0	2	2	1	0	2	0	0	1	0	2	2	0	0	0	0	0	0	2	2	0	0	1	0	1	1	2	1	0	0	2	0
43	0	1	0	0	0	1	1	0	0	0	2	2	2	0	0	0	0	0	0	1	1	0	2	0	0	1	1	0	1	2	0	1	1	1	2	2	2	0	0	2	0	2	2	2	1	1	0	2	0
44	0	1	0	1	0	1	0	0	0	0	2	0	0	0	0	0	0	2	1	1	2	0	2	0	0	1	2	0	0	2	1	1	2	1	0	2	1	0	0	0	0	0	1	1	0	1	0	2	0
45	1	0	0	0	0	1	1	0	0	0	2	0	1	1	1	0	0	0	1	1	2	1	1	1	1	1	2	0	0	2	0	1	0	1	1	2	2	1	1	0	0	0	1	2	1	0	0	1	0
46	0	1	0	0	0	1	1	0	1	0	1	0	1	1	1	0	1	1	0	0	1	1	1	1	1	1	2	0	0	1	1	1	0	1	1	2	0	0	0	0	0	0	1	2	1	0	1	1	0
47	1	2	0	0	0	0	1	0	0	0	0	0	1	1	1	0	0	0	2	2	2	0	2	0	0	0	1	0	0	1	0	1	1	0	0	2	0	0	0	0	0	0	0	1	0	0	0	2	0
48	0	0	0	0	0	2	2	1	2	1	0	0	2	2	2	0	0	1	0	1	1	0	2	0	0	1	2	0	0	2	0	0	0	0	0	2	2	0	0	2	0	1	1	2	1	0	0	0	1
49	1	1	0	0	0	1	1	1	1	1	1	0	2	1	1	1	0	0	2	2	2	0	2	0	0	2	1	0	0	1	0	1	1	0	0	2	1	0	0	1	0	0	0	2	0	2	0	1	1
50	0	2	0	1	0	1	2	1	2	1	0	1	2	1	1	0	0	1	1	1	2	0	1	0	0	2	2	0	1	1	1	0	0	1	0	2	1	2	1	0	1	0	0	1	0	0	0	2	0
51	1	2	0	0	0	0	1	2	2	2	0	1	1	1	1	0	0	0	1	2	2	1	0	1	1	1	1	2	2	1	2	1	1	2	2	2	2	0	0	2	0	0	0	1	0	0	1	0	1
52	1	1	0	0	0	0	2	0	1	0	0	1	1	0	0	1	1	1	2	2	2	1	2	0	0	0	2	0	0	2	0	0	0	2	1	2	2	0	0	1	0	0	0	1	0	1	0	1	0
53	1	2	0	0	0	0	1	1	1	1	1	0	1	1	1	0	0	0	2	2	2	1	1	0	0	1	1	1	2	0	1	2	2	0	0	1	0	0	0	1	0	0	1	2	1	0	0	2	0
54	0	1	0	0	0	1	2	0	2	2	0	1	1	1	1	0	0	0	0	1	2	0	2	0	0	1	1	0	2	0	0	2	1	0	1	2	1	0	0	1	0	0	0	1	0	0	0	1	0
55	1	2	0	0	0	0	1	0	0	0	1	1	2	1	2	1	0	1	1	1	2	1	2	0	0	0	2	0	0	1	0	2	2	0	0	1	1	0	0	0	1	1	1	2	1	0	0	1	0
56	0	1	0	1	0	1	2	1	2	1	0	0	1	1	1	0	0	0	1	2	2	0	2	0	0	1	1	0	0	1	0	2	2	0	0	0	2	0	0	1	0	0	0	1	0	1	0	1	1
57	1	0	0	0	0	1	2	0	2	0	0	0	0	0	0	0	0	0	2	2	1	1	0	0	0	0	1	1	2	0	1	1	1	1	1	1	1	0	0	1	0	0	2	2	0	0	0	0	0
58	1	1	1	1	0	2	2	0	1	1	0	0	0	0	0	0	0	0	1	1	2	1	2	0	0	0	2	0	0	2	1	1	1	0	0	2	2	0	0	2	0	1	1	1	1	1	0	1	0
59	1	1	1	0	1	2	2	0	2	2	0	1	1	0	0	0	0	0	1	1	1	0	2	0	0	1	1	0	1	1	0	1	1	0	0	2	2	0	0	1	1	0	0	1	0	0	1	0	0
60	0	2	0	1	0	1	2	1	2	1	0	0	0	0	0	0	0	0	2	2	2	1	2	0	0	1	1	0	1	1	1	0	0	1	1	2	0	0	0	1	0	0	1	2	1	0	0	1	0
61	0	2	0	1	0	1	2	0	1	1	0	0	0	0	0	0	0	1	1	1	1	1	1	1	1	1	1	1	2	0	1	2	1	0	1	2	1	1	1	0	0	0	0	1	0	1	0	1	0
62	1	1	0	1	0	1	1	1	2	2	0	1	2	1	1	0	0	1	1	2	2	1	1	1	1	1	1	0	1	2	0	0	0	0	0	2	1	0	0	1	0	0	0	1	0	1	0	1	0
63	0	2	0	0	0	1	1	0	1	1	1	1	1	0	0	0	0	1	1	1	1	0	2	0	0	0	2	0	0	2	1	0	1	1	0	2	1	0	0	0	0	0	2	2	1	0	0	1	0
64	0	1	0	1	0	1	2	1	2	1	0	0	1	1	1	0	0	0	1	1	1	1	2	0	0	0	1	1	1	1	1	1	0	0	0	2	0	0	0	0	0	0	0	1	0	0	0	0	0
65	1	2	0	0	0	0	2	0	2	2	0	0	1	1	1	1	0	0	1	1	2	1	1	1	1	1	1	0	0	1	1	0	0	0	0	2	1	0	0	1	0	0	1	2	0	0	0	1	0
66	1	1	0	0	0	1	2	0	1	0	1	0	0	0	0	0	0	0	1	1	1	1	2	0	0	0	0	0	1	0	0	2	2	1	0	2	1	0	0	1	0	0	0	1	0	0	0	1	1
67	0	0	0	2	0	2	0	0	0	0	2	0	2	1	1	1	1	1	0	0	1	0	2	0	0	1	1	0	1	1	0	1	1	1	1	1	0	1	1	0	0	0	0	2	0	1	0	0	1
68	1	2	0	1	0	1	2	1	1	1	0	1	0	0	0	0	0	1	1	1	1	0	2	0	0	1	1	0	1	1	1	1	1	1	0	1	0	0	0	0	0	2	1	2	1	0	1	0	1
69	0	0	0	0	0	1	2	0	2	1	0	0	0	0	0	0	0	0	1	1	1	1	2	0	0	0	2	0	0	2	1	1	0	0	0	1	0	0	0	1	0	0	0	1	0	0	0	1	1
70	0	1	0	0	0	1	2	1	1	1	0	0	1	1	1	0	0	0	1	1	1	0	1	0	0	2	1	0	0	1	1	0	0	0	0	2	2	0	0	0	1	1	0	0	1	0	0	2	0
71	0	2	0	0	0	1	1	0	2	2	0	0	0	0	0	0	0	0	1	1	1	1	2	0	0	1	1	0	1	1	0	1	2	0	0	2	2	0	0	1	0	1	0	0	1	0	0	0	1
72	0	2	0	1	0	1	2	1	1	1	0	2	2	1	1	0	0	2	1	1	2	1	1	0	0	1	2	1	1	1	2	2	2	0	0	0	1	0	0	0	0	0	1	2	1	0	1	1	0
73	1	1	0	1	0	1	2	0	2	0	0	1	2	0	0	0	0	1	1	2	2	0	2	0	0	1	1	1	1	1	0	1	1	1	1	2	1	0	0	0	0	0	0	1	0	0	0	0	1
74	1	1	0	0	0	1	1	0	1	1	0	0	1	1	1	1	0	1	1	1	1	0	1	0	0	2	2	0	0	2	1	2	1	2	0	2	1	0	0	1	1	0	0	1	0	0	0	1	0
75	0	1	0	0	0	0	2	1	2	2	0	0	0	0	0	0	0	0	2	1	2	1	2	0	0	2	2	0	0	2	0	1	1	0	0	1	1	0	0	0	1	0	0	0	2	2	0	1	0
76	0	0	1	1	1	1	1	0	0	0	2	0	0	0	0	0	1	2	1	1	2	0	1	0	0	0	2	1	1	2	0	2	2	0	0	0	1	0	0	0	0	1	1	1	1	0	0	1	0
77	0	1	0	0	0	2	1	0	0	0	0	0	2	1	1	0	1	0	2	1	2	0	2	0	0	1	2	1	1	1	0	1	1	0	1	2	2	0	0	0	0	1	1	1	0	0	1	1	0
78	0	2	0	0	0	0	2	0	1	1	0	0	1	1	1	0	0	0	1	1	2	2	1	1	1	1	0	2	2	1	1	0	0	0	0	1	0	0	0	1	0	1	0	1	1	1	0	1	1
79	0	1	0	0	0	0	1	1	2	2	1	0	1	1	1	0	0	0	1	1	1	1	2	0	0	0	1	2	2	1	2	1	1	1	0	1	0	0	0	0	0	0	0	1	0	0	0	0	1
80	1	2	1	0	0	0	1	0	2	2	0	0	0	0	0	0	0	0	2	2	2	0	2	0	0	1	1	1	1	1	0	2	1	0	0	1	1	0	0	2	0	0	0	2	2	1	0	0	0
81	1	1	0	0	0	1	1	0	2	2	0	1	0	0	1	1	0	0	1	1	2	1	1	1	1	1	1	0	0	1	1	0	1	1	0	2	1	0	0	1	0	0	0	2	0	1	0	1	0
82	0	1	0	0	0	1	2	0	2	0	0	0	0	0	0	0	0	1	2	2	2	0	2	0	0	0	2	1	1	2	0	1	1	0	0	1	1	0	0	2	0	0	1	2	1	0	0	1	0
83	0	0	0	0	0	1	1	0	1	1	0	0	0	0	0	0	0	1	1	0	2	0	2	0	0	1	1	1	1	1	1	1	1	1	1	2	2	0	0	2	0	0	1	2	0	1	1	0	0
84	0	1	2	0	1	0	2	0	2	1	1	1	1	0	1	1	0	0	0	0	0	0	2	0	0	0	2	0	0	2	1	0	1	2	0	2	0	0	0	0	0	1	0	1	0	0	0	2	0
85	0	1	0	1	0	1	2	0	0	0	0	0	0	0	0	0	0	0	2	2	2	1	1	1	1	2	1	1	1	1	0	1	0	0	1	2	2	0	0	1	0	1	1	2	1	1	0	2	0
86	1	2	0	0	0	0	1	0	1	1	0	0	0	0	0	0	0	0	2	2	2	0	0	0	0	0	2	0	0	2	0	1	1	1	1	1	2	0	0	1	0	0	0	2	0	0	0	2	0
87	0	0	0	1	0	2	2	0	2	1	0	0	0	0	0	0	0	2	1	1	1	1	2	0	0	0	1	1	2	1	0	1	0	1	0	1	0	0	0	0	0	1	1	2	1	0	0	2	0
88	1	2	1	0	0	0	2	0	1	1	1	0	2	1	1	1	0	1	0	0	2	0	2	0	0	2	2	0	0	0	0	1	0	0	0	2	1	0	0	1	0	0	0	2	0	2	1	1	1
89	0	0	1	1	1	1	0	0	1	1	1	0	0	0	0	0	0	1	1	1	1	0	2	0	0	0	1	0	1	1	0	1	1	0	0	1	1	0	0	1	0	1	0	0	1	0	0	1	0
90	1	0	0	0	0	1	2	0	2	2	0	0	1	1	1	0	0	0	1	1	1	0	2	0	0	2	1	0	1	1	0	1	1	1	0	2	0	0	0	1	0	1	1	2	0	1	0	1	0
91	1	2	0	0	0	1	0	0	0	0	1	0	0	0	0	0	0	2	1	1	2	1	2	0	0	1	1	0	1	1	1	2	1	2	0	2	1	0	0	0	0	0	0	1	0	0	0	2	0
92	1	2	0	0	0	0	2	0	2	0	1	0	0	0	0	0	0	0	2	2	2	0	2	0	0	1	2	1	1	1	1	1	1	1	1	2	1	1	1	0	0	0	0	1	0	0	0	2	0
93	0	1	0	1	0	1	2	0	2	2	0	0	2	1	1	0	0	1	1	2	2	0	1	0	0	1	1	0	1	1	0	2	1	1	0	1	1	0	0	0	0	1	1	2	1	0	0	2	0
94	0	1	0	1	0	2	2	0	1	1	1	0	0	0	0	0	0	1	0	0	0	0	2	0	0	0	2	0	0	1	1	1	1	1	1	2	0	0	0	1	0	0	0	1	0	1	0	1	0
95	1	1	0	0	0	1	1	0	1	1	0	0	0	0	0	0	0	0	0	1	2	1	0	0	0	1	1	1	1	1	1	2	2	0	0	0	2	0	0	2	0	0	0	2	0	2	1	0	0
96	0	2	0	0	0	2	1	0	0	0	1	1	2	2	2	0	0	0	1	1	2	0	2	0	0	2	1	0	1	1	0	1	1	0	0	1	2	0	0	2	0	0	1	2	1	0	0	1	0
97	0	1	0	0	0	1	1	0	0	0	2	0	1	0	0	0	0	0	2	2	2	0	1	0	0	1	2	1	1	1	1	0	1	0	0	2	0	0	0	0	0	0	2	2	0	0	0	1	0
98	0	1	0	1	0	1	2	1	1	1	0	1	1	0	0	0	0	0	0	0	0	0	1	0	0	0	1	1	2	0	1	1	1	0	0	1	1	0	0	0	0	0	0	2	0	1	0	2	0
99	0	2	1	1	0	1	2	0	2	2	0	1	1	0	0	0	0	0	1	1	1	0	1	0	0	1	1	1	2	0	1	1	1	0	0	1	1	0	0	2	0	2	2	2	2	1	0	2	0
100	0	1	0	2	0	2	2	0	2	0	0	1	1	0	0	0	0	0	1	1	1	0	2	0	0	1	2	0	0	2	1	2	1	1	0	2	1	0	0	0	0	0	0	2	0	1	1	0	1
101	1	0	0	1	0	2	1	0	1	1	0	0	0	0	0	0	0	0	0	1	2	1	2	0	0	1	2	0	0	2	1	1	1	0	0	2	0	0	0	0	0	1	0	1	0	0	0	2	0
102	1	2	0	0	0	1	2	1	2	1	0	1	1	1	1	0	0	0	0	0	0	0	2	0	0	0	2	0	0	2	1	1	1	0	1	1	1	0	0	1	0	1	1	1	1	1	0	1	0
103	0	1	0	1	0	2	2	0	2	1	0	0	0	0	0	0	0	0	1	1	1	0	2	0	0	2	2	0	1	0	0	1	1	0	0	2	1	1	0	1	0	0	1	2	0	0	0	1	0
104	1	1	1	1	0	2	1	1	1	1	0	0	2	1	1	1	0	0	2	2	1	0	2	0	0	1	1	1	1	1	0	1	1	0	0	1	0	0	0	0	0	0	0	2	0	1	0	2	0
105	1	1	1	0	1	2	1	0	1	1	0	0	0	0	0	0	0	1	2	2	2	1	1	0	0	0	1	0	1	1	0	1	1	0	0	2	1	1	1	0	0	1	0	1	0	0	0	0	1
106	1	1	0	1	0	1	2	0	2	1	0	0	1	1	1	0	0	0	2	2	2	1	2	0	0	0	2	0	0	2	0	2	2	0	0	0	0	0	0	0	0	1	1	1	1	2	1	1	0
107	0	2	0	0	0	1	2	0	2	1	0	0	0	0	0	0	0	0	2	2	2	0	2	0	0	1	2	0	0	2	0	2	2	1	0	2	0	0	0	0	0	1	1	1	1	1	0	2	0
108	0	1	1	0	0	2	1	0	0	0	0	0	1	1	1	0	0	1	1	1	2	2	1	1	1	1	1	1	2	0	1	1	0	2	1	1	1	0	0	0	0	0	0	2	0	1	0	1	1
109	0	0	0	0	0	1	2	1	1	1	0	2	2	0	0	0	0	0	1	1	1	1	2	0	0	1	2	0	0	2	0	2	1	0	1	2	0	0	0	0	0	1	1	2	1	1	0	1	1
110	0	0	0	0	0	1	1	0	1	1	0	1	2	2	2	0	0	2	1	1	2	1	2	0	0	1	1	0	0	1	1	1	1	1	1	1	2	0	0	1	0	0	0	1	0	1	0	2	0
111	0	1	0	0	0	1	1	1	1	1	0	0	1	1	1	0	0	0	1	1	1	0	0	0	0	0	2	0	0	2	1	2	2	0	0	1	0	0	0	0	0	0	0	1	0	0	0	0	0
112	0	2	0	0	0	0	2	0	2	2	0	1	2	1	1	0	0	2	1	1	2	0	2	0	0	1	0	1	2	0	1	2	2	0	0	2	2	1	1	0	0	0	1	2	1	0	0	2	0
113	1	2	1	1	0	1	0	0	1	1	1	0	1	0	0	0	0	0	0	0	0	1	1	1	1	0	2	0	0	2	0	0	0	0	0	2	0	0	0	0	0	0	0	1	1	1	1	1	0
114	1	1	0	0	0	1	0	0	0	0	1	1	1	1	1	0	1	1	1	1	1	1	2	0	0	1	2	1	1	2	0	0	1	1	0	2	2	0	1	1	1	1	1	2	0	0	0	0	2
115	1	1	0	1	0	2	2	0	2	2	0	0	2	1	1	0	0	0	1	1	1	1	2	0	0	0	2	1	1	0	1	1	1	0	0	2	1	0	0	0	0	0	2	2	1	0	0	2	0
116	0	2	0	0	0	0	2	0	1	1	0	0	0	0	0	0	0	0	2	2	2	1	2	0	0	0	1	0	1	1	0	2	2	0	0	2	0	1	1	0	0	0	1	2	0	0	0	1	1
117	0	0	0	0	0	2	2	0	2	1	0	0	1	1	1	1	1	0	2	1	2	1	2	0	0	0	2	0	1	1	0	2	2	0	0	2	1	0	0	1	0	0	1	2	0	1	1	2	0
118	0	2	0	0	0	0	2	1	2	2	0	0	0	0	0	0	0	1	1	0	2	0	1	1	1	2	2	0	0	2	1	2	1	0	0	2	1	1	0	0	0	1	1	2	1	1	0	2	0
119	1	0	0	1	0	2	2	0	2	0	0	0	0	0	0	0	0	0	1	1	1	1	2	0	0	1	1	0	0	1	1	0	0	0	0	2	1	0	0	0	0	0	1	2	0	1	2	0	0
120	1	2	0	1	0	1	2	1	2	2	0	0	1	1	1	0	0	0	2	1	2	0	2	0	0	1	1	0	2	0	0	1	1	1	2	2	1	0	0	0	0	0	0	1	0	1	0	0	1
121	1	2	0	0	0	0	1	0	0	0	1	1	2	1	1	1	0	1	0	0	1	1	2	0	0	0	1	0	1	0	0	1	1	2	1	2	2	0	0	1	0	1	1	1	1	1	0	1	0
122	0	2	0	1	0	1	2	0	2	2	0	0	1	0	0	1	0	1	1	1	2	0	2	0	0	0	1	0	0	1	0	1	1	2	0	1	2	0	0	2	0	0	0	2	0	0	0	2	0
123	0	0	0	0	0	1	1	0	1	0	1	0	0	0	0	0	0	1	2	2	2	0	2	0	0	1	1	0	0	2	1	2	1	2	0	1	2	0	0	2	1	1	1	2	2	0	0	2	0
124	1	2	0	0	0	1	2	0	1	0	1	0	0	0	0	0	0	1	1	1	1	1	2	0	0	0	1	1	2	0	1	1	1	0	0	2	2	0	0	1	0	1	1	1	0	1	0	2	0
125	1	2	0	0	0	1	2	1	1	1	0	0	2	1	1	0	0	2	1	1	2	1	2	0	0	1	2	0	0	1	1	0	0	0	0	1	1	0	0	1	0	1	1	2	0	1	0	1	0
126	1	2	0	0	0	0	2	1	1	1	0	0	2	1	1	0	1	2	1	1	2	0	2	0	0	2	2	0	0	2	2	1	1	1	1	2	2	0	0	1	0	1	1	1	0	0	0	1	1
127	1	1	1	0	1	1	1	0	0	0	2	0	0	0	0	0	0	0	0	0	2	1	2	0	0	1	1	0	1	1	0	1	1	2	0	1	1	0	0	0	0	0	0	2	0	2	0	0	0
128	0	2	0	0	0	0	2	0	2	2	0	0	0	0	0	0	0	0	0	0	0	1	2	0	0	0	1	2	2	1	1	1	1	0	0	2	2	0	0	2	0	0	0	1	0	1	0	2	0
129	0	0	0	0	0	1	2	0	2	0	0	0	1	0	0	0	0	2	2	2	2	0	2	0	0	2	1	0	0	1	1	1	0	1	0	2	2	0	0	1	0	0	1	2	0	1	0	1	0
130	0	1	0	1	0	1	1	0	0	0	0	1	2	1	1	0	0	0	2	1	2	1	1	0	0	0	0	1	1	1	0	1	1	1	1	1	2	0	1	1	1	1	1	1	1	2	0	2	0
131	1	1	0	1	0	1	2	0	1	1	0	1	1	1	1	0	0	0	1	1	2	0	2	0	0	0	2	0	0	2	0	2	2	0	0	1	1	0	0	0	0	0	0	2	0	1	0	1	0
132	0	1	2	0	1	0	1	0	1	1	1	0	2	1	1	1	0	1	0	0	0	0	1	0	0	2	2	1	1	2	0	2	1	2	0	1	2	0	0	1	1	1	2	2	1	0	0	0	0
133	1	2	0	0	0	1	1	0	1	1	0	0	0	0	0	0	0	1	0	0	1	0	2	0	0	1	0	1	0	0	1	1	1	1	1	2	1	0	0	0	0	1	1	2	1	1	0	2	0
134	1	2	0	1	0	1	1	0	2	2	0	0	0	0	0	0	0	1	2	2	2	0	2	0	0	1	1	1	2	1	0	1	1	0	0	1	2	0	0	1	0	0	1	1	1	1	0	2	0
135	0	0	1	1	1	1	1	0	1	1	0	1	2	1	1	0	0	0	1	0	1	0	2	0	0	2	2	1	1	1	2	0	1	1	0	2	2	0	0	1	0	0	1	2	0	0	1	1	0
136	0	1	1	1	1	2	2	0	2	1	0	0	1	1	1	0	1	1	0	0	1	1	2	0	0	1	2	0	0	2	2	1	0	1	0	1	1	1	0	0	0	0	0	0	1	1	0	2	0
137	1	2	1	1	0	1	2	0	2	0	0	1	2	0	0	0	0	1	0	0	0	0	2	0	0	1	2	0	0	2	0	0	0	0	1	2	1	0	0	1	0	0	0	1	0	1	0	1	0
138	1	1	0	0	0	1	2	0	2	2	0	1	1	0	0	0	1	2	0	0	2	1	1	1	1	0	2	0	0	2	1	0	0	1	1	2	1	0	0	0	0	0	0	1	0	0	0	2	0
139	1	0	0	1	0	2	1	0	0	0	2	0	0	0	0	0	1	1	1	2	2	0	2	0	0	0	1	0	0	1	0	1	1	0	0	2	0	0	0	0	0	0	1	2	1	0	0	2	0
140	1	1	0	1	0	1	1	1	2	2	0	0	0	0	0	0	0	1	2	2	2	0	2	0	0	1	2	0	1	0	0	1	1	0	0	2	2	1	1	0	0	0	0	2	0	2	0	2	0
141	1	0	0	0	0	1	1	0	0	0	0	1	1	0	0	0	0	0	2	2	2	1	2	0	0	0	2	0	0	1	1	1	1	1	1	2	1	0	0	0	0	0	0	2	2	1	0	0	0
142	0	1	0	1	0	1	2	0	1	0	1	0	1	1	1	0	0	0	2	1	2	1	2	0	0	2	2	1	1	0	1	1	1	0	0	2	1	0	0	2	1	0	0	2	0	1	0	1	0
143	0	1	0	0	0	1	2	0	0	0	0	0	0	0	0	0	0	0	2	2	2	0	2	0	0	0	2	0	0	2	0	1	1	0	0	1	2	0	0	1	0	0	0	1	0	1	0	1	0
144	0	1	0	0	0	1	1	0	1	1	1	1	2	1	1	0	0	0	0	1	1	1	2	0	0	2	1	0	1	1	0	2	1	1	0	2	2	0	0	2	1	0	1	2	1	1	0	2	0
145	0	1	0	1	0	1	2	1	2	1	0	0	0	0	0	0	0	0	2	1	2	0	2	0	0	0	2	0	0	2	0	1	1	1	0	1	2	0	0	0	1	0	0	1	0	1	0	1	0
146	1	1	0	0	0	1	2	0	2	1	0	0	1	0	0	1	0	0	1	1	1	0	2	0	0	0	0	1	0	0	1	1	0	0	0	1	1	0	0	0	0	1	1	2	0	0	1	0	0
147	0	0	0	0	0	1	1	0	0	0	1	0	0	0	0	0	0	0	1	1	0	0	2	0	0	1	1	1	1	1	0	1	1	1	1	2	1	0	0	0	0	1	0	0	2	0	0	0	1
148	1	0	1	0	1	1	2	1	2	1	0	0	0	0	0	0	0	1	1	1	1	0	2	0	0	1	2	0	0	2	0	1	0	0	1	2	0	0	0	0	0	1	1	2	1	2	0	0	2
149	0	2	0	0	0	0	1	0	1	1	1	1	2	2	2	0	0	0	1	0	1	0	2	0	0	0	1	1	1	0	0	2	1	2	0	2	2	0	0	1	0	0	0	2	0	0	0	2	0
150	0	2	0	0	0	1	1	0	1	1	1	0	0	0	0	0	0	0	1	1	2	0	2	0	0	2	1	1	2	0	1	1	1	0	1	1	2	0	0	1	0	0	2	2	1	0	0	1	1
151	1	1	0	1	0	2	1	0	1	1	1	0	0	0	0	0	0	1	2	0	2	1	2	0	0	2	2	0	0	2	0	1	1	1	1	1	1	1	1	0	0	0	0	1	1	0	0	1	1
152	0	1	1	1	0	2	1	0	1	0	1	0	0	0	0	0	0	0	0	1	1	1	2	0	0	0	1	0	0	1	0	1	1	0	0	1	2	1	1	1	0	0	1	2	1	0	0	2	0
153	0	2	1	0	0	1	2	1	2	1	0	0	0	0	0	0	0	1	2	2	2	1	2	0	0	2	0	0	1	1	0	1	0	1	2	2	1	1	1	0	0	0	0	2	1	2	0	0	1
154	0	2	0	0	0	2	2	0	2	1	0	0	1	1	1	0	0	1	2	2	2	0	2	0	0	2	2	0	0	2	1	0	0	0	0	1	1	0	0	1	0	0	0	1	0	1	0	2	0
155	0	1	0	1	0	2	2	0	2	0	0	0	1	1	1	0	0	1	1	1	2	1	2	0	0	1	0	0	0	1	0	2	1	2	0	2	2	0	0	1	0	0	0	1	0	0	0	0	1
156	0	0	0	0	0	2	2	1	2	1	0	0	0	0	0	0	0	1	1	1	1	0	0	0	0	0	2	0	0	2	1	1	1	0	0	1	1	0	0	0	0	1	1	1	1	2	0	0	2
157	0	2	0	0	0	0	2	0	1	1	0	1	2	1	1	0	0	0	1	1	1	1	1	1	1	2	0	1	2	0	1	1	1	0	0	1	2	0	0	2	1	0	0	2	0	0	0	2	0
158	1	0	0	0	0	2	2	0	2	1	0	1	1	0	0	0	0	1	1	1	1	1	2	0	0	0	2	0	0	2	0	0	1	1	0	2	2	0	0	1	0	0	0	1	0	0	0	0	0
159	1	1	0	0	0	1	1	0	2	2	0	1	1	0	0	0	0	0	0	0	0	0	2	0	0	1	1	0	0	1	0	1	0	1	0	2	1	0	0	0	0	0	0	1	0	1	0	1	1
160	0	1	0	0	0	0	2	1	1	1	0	0	0	0	0	0	0	0	2	2	2	1	2	0	0	1	1	0	2	0	0	2	2	0	0	2	0	0	0	0	0	1	0	1	0	1	0	2	0
161	0	1	0	1	0	1	2	1	1	1	0	1	2	1	1	1	0	0	0	0	1	1	2	0	0	1	1	0	2	0	0	1	1	0	0	2	1	0	0	0	0	1	1	1	0	1	0	0	0
162	0	0	0	0	0	1	1	1	2	2	0	1	2	1	2	1	0	1	0	0	1	0	2	0	0	2	2	2	2	1	1	1	0	1	0	2	1	0	0	0	0	0	1	2	2	0	0	2	0
163	0	1	0	0	0	0	2	0	2	0	0	0	0	0	0	0	1	2	0	0	2	1	1	1	1	0	1	0	0	1	0	0	0	0	0	1	2	0	0	0	0	1	1	2	1	0	0	2	0
164	1	1	0	1	0	2	2	0	2	2	0	1	0	0	1	1	0	0	1	1	1	1	0	0	0	1	2	2	2	1	1	1	1	0	0	1	1	1	1	0	0	1	1	2	1	0	0	1	0
165	1	0	0	0	0	1	2	0	2	1	0	1	1	0	1	1	0	1	2	2	2	0	0	0	0	0	2	1	1	2	0	1	1	0	0	2	1	0	0	0	1	1	0	1	0	1	0	0	1
166	1	2	1	0	0	0	2	0	2	1	0	0	1	1	1	0	0	0	0	0	2	1	2	0	0	1	1	1	1	1	0	2	1	0	0	2	0	0	0	0	0	1	1	2	1	0	0	1	0
167	1	1	0	0	0	2	2	0	2	2	0	1	1	0	0	0	0	0	1	1	2	1	1	1	1	1	1	0	1	1	0	1	1	0	0	2	2	1	0	0	0	1	0	1	1	1	0	1	1
168	1	2	0	0	0	0	2	1	1	1	0	0	0	0	0	0	0	0	2	2	2	0	2	0	0	1	1	0	0	2	0	1	1	0	0	2	1	0	0	1	1	0	0	1	1	1	1	1	1
169	0	1	0	0	0	0	1	1	2	2	1	0	1	0	0	0	0	0	0	0	0	2	0	1	1	1	0	1	0	0	1	1	2	0	0	2	0	0	0	1	0	0	1	2	1	0	0	0	0
170	0	0	0	0	0	2	0	0	1	1	0	1	2	2	2	0	0	1	1	1	2	1	2	0	0	0	1	1	1	1	0	2	2	0	1	2	1	2	1	0	1	1	1	1	1	2	0	1	1
171	0	0	0	0	0	2	1	1	2	2	0	0	0	0	0	0	0	0	0	0	0	0	2	0	0	2	2	0	0	2	1	0	0	0	0	2	1	0	0	1	0	1	0	1	0	0	1	1	0
172	1	0	1	1	1	1	1	1	2	2	0	1	1	1	1	0	0	0	2	1	2	1	2	0	0	0	2	1	1	1	2	1	1	1	1	2	1	1	0	0	0	0	0	1	0	1	0	0	1
173	1	1	0	1	0	2	1	0	1	0	1	1	2	1	1	0	0	0	2	2	2	0	2	0	0	0	1	1	1	1	0	1	1	0	0	1	2	0	0	1	0	1	1	2	2	2	0	0	1
174	0	1	0	1	0	1	2	0	2	2	0	0	0	0	0	0	0	0	2	2	2	1	2	0	0	1	2	1	1	1	2	1	1	2	1	1	2	0	0	0	1	1	1	2	0	1	0	1	1
175	1	1	0	1	0	1	2	0	1	1	0	0	0	0	0	0	0	0	2	1	2	0	2	0	0	1	2	1	1	1	0	2	1	1	0	2	1	1	1	0	0	0	1	1	1	0	0	1	1
176	0	1	0	0	0	1	2	1	1	1	0	0	0	0	0	0	0	0	1	1	1	0	2	0	0	1	1	1	1	1	1	2	1	0	0	2	2	0	0	1	0	1	1	2	1	0	1	1	0
177	1	0	0	1	0	2	1	0	1	0	1	0	1	0	0	0	0	1	0	0	0	0	2	0	0	1	1	2	2	2	0	1	2	1	0	1	1	1	0	1	0	0	0	2	0	1	0	1	0
178	1	0	1	1	1	1	1	0	0	0	1	0	0	0	0	0	0	0	1	1	2	0	2	0	0	1	1	0	1	1	0	1	1	0	0	2	1	0	0	0	0	0	0	2	1	0	0	1	0
179	1	2	1	0	1	1	2	1	2	2	0	1	0	0	0	0	0	0	0	0	0	0	1	0	0	0	0	1	2	0	0	1	1	0	0	1	1	0	0	0	1	0	1	2	0	0	0	2	0
180	0	1	0	0	0	1	2	0	2	1	0	0	2	0	0	1	0	1	1	2	2	1	2	0	0	1	2	0	0	2	0	1	1	1	1	2	1	0	0	2	1	0	0	1	0	0	0	2	0
181	1	1	0	1	0	2	2	0	2	2	0	2	2	1	1	0	0	0	1	1	1	0	1	0	0	1	1	0	1	1	0	0	0	0	1	2	1	1	0	1	0	0	0	1	0	0	0	2	0
182	0	1	0	1	0	1	1	0	0	0	1	0	0	0	0	0	0	1	1	1	1	0	2	0	0	1	1	0	0	1	0	1	1	0	0	2	2	0	0	1	1	0	1	2	1	0	0	1	0
183	0	0	0	1	0	2	1	0	0	0	0	1	0	0	1	1	0	0	1	1	2	0	2	0	0	1	0	1	1	0	1	1	0	2	1	1	0	1	1	0	0	1	1	2	1	0	0	1	0
184	1	1	0	0	0	2	1	0	1	1	1	2	2	2	2	0	0	0	1	1	1	1	2	0	0	1	1	1	2	0	1	1	1	0	0	2	2	0	0	1	0	1	1	1	1	0	0	0	1
185	1	1	0	0	0	2	2	0	1	0	0	1	1	0	0	0	0	1	0	1	2	0	2	0	0	1	1	0	1	1	0	0	0	0	0	2	2	0	0	1	1	1	1	2	1	0	0	2	0
186	0	1	0	0	0	0	1	1	1	1	1	1	2	1	1	0	0	0	1	1	1	0	2	0	0	1	1	1	2	0	1	1	1	0	0	2	1	0	0	0	1	0	1	1	0	2	0	2	0
187	1	0	0	0	0	2	2	0	2	2	0	1	1	1	1	0	0	2	2	2	2	0	2	0	0	1	1	0	1	1	0	0	1	0	0	2	2	0	0	2	0	0	0	2	0	2	0	2	0
188	0	1	0	1	0	1	1	0	1	0	1	1	2	0	0	0	0	1	1	0	1	0	2	0	0	0	2	0	0	2	0	1	0	0	1	2	1	1	0	0	0	1	0	1	0	1	0	2	0
189	0	2	0	0	0	2	2	0	1	0	0	0	0	0	0	0	0	0	1	1	1	0	2	0	0	1	0	2	2	0	0	2	1	1	0	1	1	0	0	0	0	0	0	1	0	1	0	2	0
190	0	1	0	0	0	1	2	0	2	1	0	0	1	1	1	0	0	1	1	2	2	0	2	0	0	2	2	0	0	2	1	1	1	0	0	2	1	0	0	1	0	0	1	2	1	0	0	1	1
191	1	2	1	1	0	1	2	0	1	0	1	2	2	0	0	0	0	1	2	1	2	0	2	0	0	1	1	0	0	1	1	1	1	0	0	2	2	1	1	1	0	0	0	1	0	1	0	2	0
192	0	1	0	1	0	2	2	0	2	1	0	0	0	0	0	0	0	0	2	2	2	1	1	0	0	1	1	1	2	0	1	1	1	2	2	2	0	0	0	0	0	1	1	2	0	0	0	2	0
193	0	2	0	0	0	0	2	1	2	2	0	0	1	1	1	0	0	1	1	2	2	0	2	0	0	1	2	0	0	2	0	1	1	1	0	0	1	0	0	1	0	0	1	1	0	2	0	2	0
194	1	1	0	0	0	0	2	0	2	2	0	0	2	2	2	0	0	0	1	1	1	0	2	0	0	2	2	0	0	2	1	1	1	0	0	2	1	0	0	0	0	0	0	2	0	0	0	2	0
195	1	0	0	0	0	1	2	0	1	1	0	0	0	0	0	0	0	1	2	2	2	1	0	1	1	0	2	0	1	0	0	2	2	0	1	2	1	0	0	1	0	1	0	0	1	0	0	2	0
196	0	1	0	1	0	1	2	1	2	2	0	0	0	0	0	0	0	0	1	1	1	1	2	0	0	0	1	0	1	1	0	1	1	0	0	1	2	0	0	2	0	0	1	1	1	0	0	2	0
197	0	1	0	0	0	2	2	0	0	0	0	0	0	0	0	0	0	1	1	1	1	1	1	0	0	1	1	0	0	1	0	1	0	1	0	1	1	1	0	0	0	0	0	1	0	1	0	2	0
198	1	2	0	0	0	1	1	0	1	1	0	1	1	0	0	0	0	0	1	1	1	0	1	0	0	1	2	0	0	2	1	2	2	0	1	2	0	0	0	1	0	0	0	1	0	0	0	1	0
199	0	1	0	0	0	1	2	0	2	2	0	0	0	0	0	0	0	1	2	2	2	0	2	0	0	1	1	2	2	1	1	1	2	0	0	2	0	0	0	0	0	1	1	2	1	1	0	1	0
200	1	0	0	0	0	1	2	0	1	1	1	1	1	0	0	0	0	1	1	1	2	1	2	0	0	0	1	1	0	1	1	2	1	0	0	1	1	0	0	0	0	0	1	1	1	1	0	1	1
201	0	2	0	0	0	0	2	0	1	0	0	0	1	1	1	0	0	1	1	1	1	1	1	1	1	1	2	0	1	0	0	2	1	1	1	2	2	1	1	1	0	0	0	1	1	1	0	2	0
202	0	1	0	0	0	0	2	0	1	0	0	1	1	0	0	0	1	1	0	0	1	0	2	0	0	1	2	0	0	2	0	1	1	0	0	2	0	0	0	1	0	1	1	2	1	0	0	1	0
203	0	1	0	0	0	1	2	0	1	1	1	0	1	1	1	1	0	1	1	1	2	0	2	0	0	0	0	1	0	0	1	2	1	0	0	2	2	0	0	1	0	0	0	1	1	0	0	2	0
204	0	1	0	0	0	0	2	0	2	1	1	0	0	0	0	0	0	0	2	2	2	0	0	0	0	0	1	0	1	1	0	2	2	0	0	1	1	0	0	1	0	0	0	2	0	1	0	1	1
205	0	1	0	1	0	2	2	0	2	1	0	2	2	0	0	0	0	0	1	1	1	0	2	0	0	1	1	1	1	1	1	1	1	0	0	1	2	0	0	2	0	0	0	1	0	0	0	2	0
206	1	2	0	0	0	1	2	1	1	1	0	0	0	0	0	0	0	0	1	1	1	1	1	0	0	1	2	0	0	1	0	0	1	0	0	2	2	1	1	0	0	1	0	1	0	1	0	2	0
207	1	2	0	0	0	0	1	0	1	1	0	2	2	1	1	0	0	0	2	2	2	0	0	0	0	1	2	1	1	0	1	1	0	2	2	2	2	0	0	1	0	0	0	1	0	0	0	1	1
208	0	1	0	0	0	2	2	0	1	0	1	2	1	1	2	1	0	1	2	2	1	0	2	0	0	1	1	1	1	1	1	1	1	0	0	1	1	1	1	0	0	0	2	2	1	0	0	2	0
209	1	0	0	0	0	1	2	1	2	2	0	1	1	0	0	0	0	1	0	1	2	0	2	0	0	1	1	0	0	1	0	2	2	0	0	1	1	0	0	0	0	1	0	1	1	1	0	2	0
210	1	2	1	1	0	1	2	0	0	0	0	0	1	0	0	0	0	0	1	1	2	1	0	1	1	1	1	1	1	1	1	2	2	0	0	1	1	1	1	0	0	1	0	0	1	0	0	1	0
211	1	1	0	0	0	1	2	0	1	0	0	0	0	0	0	0	0	0	1	1	1	0	2	0	0	1	2	0	0	1	1	1	1	0	0	2	1	0	0	2	0	1	1	2	1	2	0	0	1
212	1	0	0	0	0	1	2	1	2	1	0	2	2	2	2	0	0	1	1	2	2	0	2	0	0	1	2	0	0	2	2	0	0	1	1	2	1	0	0	2	0	1	1	1	1	1	0	1	0
213	0	1	0	1	0	1	2	1	2	2	0	0	0	0	0	0	0	1	2	2	2	1	1	0	0	2	1	1	2	1	0	2	2	0	0	0	0	0	0	0	1	1	1	2	1	1	0	2	0
214	0	0	0	0	0	2	1	0	1	1	1	0	0	0	0	0	0	0	1	1	1	0	2	0	0	2	0	2	2	0	0	1	1	1	1	2	2	0	0	0	0	0	1	2	0	1	0	2	0
215	1	1	0	1	0	2	1	0	0	0	1	0	0	0	0	0	0	1	0	0	0	0	2	0	0	0	1	1	2	0	1	1	1	1	1	1	2	0	0	1	0	0	0	1	0	0	0	2	0
216	0	0	0	0	0	1	2	0	2	2	0	0	0	0	0	0	0	0	1	1	2	0	2	0	0	1	2	0	0	2	1	0	0	0	0	1	2	0	0	1	0	0	1	2	0	0	0	2	0
217	1	1	0	1	0	2	2	0	2	1	1	2	2	2	2	0	0	1	1	1	2	1	2	0	0	1	0	0	0	1	0	1	1	0	0	2	2	1	0	0	0	1	0	0	1	0	0	0	0
218	1	0	0	1	0	2	2	0	2	2	0	0	0	0	0	0	0	0	2	2	2	0	1	0	0	1	2	0	0	1	0	0	1	1	0	2	2	0	0	1	0	0	1	2	2	0	0	0	1
219	0	2	0	0	0	1	2	1	2	2	0	1	2	1	1	1	0	1	1	1	1	0	2	0	0	1	2	0	0	2	0	2	2	0	0	1	0	0	0	1	0	0	1	2	1	0	0	2	0
220	1	2	0	0	0	1	2	0	2	2	0	0	0	0	0	0	0	1	1	1	1	0	2	0	0	0	2	1	1	2	1	2	2	0	1	1	1	0	0	0	0	0	0	1	1	1	0	0	0
221	0	1	0	0	0	1	1	1	1	1	1	1	1	0	0	0	0	1	0	1	2	0	2	0	0	2	2	0	0	2	0	0	1	0	0	2	1	0	0	0	0	1	1	2	1	0	0	1	1
222	0	1	0	0	0	1	1	0	1	1	0	0	0	0	0	0	0	0	0	0	0	0	2	0	0	0	2	0	0	1	0	1	1	0	0	2	1	0	0	0	0	0	0	0	0	0	0	2	0
223	0	2	0	0	0	1	1	0	0	0	0	0	1	0	0	0	0	0	1	1	2	1	2	0	0	0	1	0	0	2	0	1	1	0	0	2	2	0	0	0	0	1	1	1	1	0	1	0	0
224	0	1	0	1	0	1	2	0	2	1	0	0	0	0	0	0	0	1	2	2	2	0	2	0	0	0	2	0	0	2	0	0	0	0	0	2	2	0	0	1	1	0	1	2	0	0	0	2	0
225	1	1	0	1	0	2	2	1	1	1	0	1	1	1	1	0	0	0	2	2	2	1	2	0	0	2	2	0	0	2	0	0	0	0	0	1	1	0	0	1	0	1	1	2	0	1	1	1	0
226	1	1	0	1	0	1	1	1	1	1	0	0	1	1	1	0	0	1	0	0	0	0	1	0	0	1	1	0	1	1	1	1	2	0	0	2	1	1	1	0	1	0	0	1	1	1	0	2	0
227	0	2	0	1	0	2	1	0	0	0	1	0	0	0	0	0	0	0	2	1	2	2	0	1	1	1	2	1	1	2	0	2	2	0	0	0	1	0	0	0	1	0	1	2	0	1	0	2	0
228	1	1	0	0	0	1	2	1	1	1	0	1	1	1	1	0	0	0	1	1	0	1	0	0	0	1	2	1	1	1	1	1	1	1	0	1	1	0	0	0	0	0	1	2	0	0	0	1	0
229	0	1	0	1	0	2	1	0	1	1	1	0	1	1	1	0	0	1	0	0	0	0	2	0	0	1	2	0	0	2	0	1	1	0	0	1	1	0	0	0	0	2	1	2	1	0	0	1	0
230	1	2	0	0	0	0	2	0	1	1	1	1	2	2	2	0	0	1	0	0	0	1	1	0	0	1	2	0	0	2	0	0	0	2	1	2	1	0	0	0	0	0	0	2	0	0	0	2	0
231	1	2	0	0	0	0	2	0	2	2	0	1	1	0	0	0	0	0	1	2	2	1	2	0	0	0	1	1	1	1	1	1	1	0	0	2	2	0	0	2	0	0	0	1	0	0	0	1	1
232	1	0	0	0	0	2	1	0	1	1	0	0	1	0	0	0	0	0	2	2	2	0	2	0	0	0	1	0	0	2	1	0	0	0	0	2	0	0	0	0	0	0	0	2	1	0	1	1	0
233	0	1	1	0	1	1	2	1	2	1	0	0	1	1	1	0	0	0	1	1	1	0	2	0	0	0	2	0	0	1	0	0	0	0	0	1	0	0	0	1	0	0	0	1	0	0	0	2	0
234	0	2	0	0	0	0	2	0	2	0	0	0	1	1	1	0	0	1	1	2	2	0	1	0	0	1	1	1	2	0	1	1	1	0	0	2	2	0	0	1	1	0	0	1	1	1	0	1	1
235	0	1	0	0	0	2	1	0	1	1	1	0	1	1	1	0	0	0	2	1	2	0	2	0	0	1	1	0	0	1	1	0	0	1	1	2	2	1	1	0	0	0	0	2	1	0	0	0	1
236	0	1	0	0	0	1	2	0	2	1	0	0	1	1	1	0	0	1	2	2	2	0	2	0	0	0	2	0	0	2	0	1	1	0	0	2	2	1	1	0	0	1	1	1	1	0	1	1	0
237	1	2	1	1	0	1	0	0	0	0	2	0	0	0	0	0	0	1	1	1	2	1	1	1	1	1	2	0	0	1	1	0	0	0	1	2	1	1	1	0	0	0	1	2	1	0	0	0	0
238	0	1	0	0	0	1	2	0	1	1	0	0	1	0	0	0	0	1	0	0	1	0	1	0	0	2	1	0	1	1	0	1	1	0	0	2	2	0	0	0	0	0	1	2	0	1	0	2	0
239	0	1	1	0	1	1	1	0	1	0	1	1	2	1	1	1	0	0	1	0	1	0	2	0	0	2	2	0	0	2	0	0	0	1	1	2	2	0	1	0	1	1	1	2	0	0	0	2	0
240	1	2	0	0	0	0	2	0	2	0	0	0	0	0	0	0	0	0	1	1	2	1	2	0	0	2	1	0	1	1	1	1	1	0	0	2	2	0	0	2	0	1	1	1	1	1	0	0	1
241	0	2	0	0	0	1	2	0	2	0	1	0	2	1	1	1	0	1	1	1	1	0	2	0	0	0	2	0	1	0	0	1	1	1	0	2	2	0	0	0	0	0	0	1	1	1	0	2	0
242	1	2	0	0	0	0	2	1	1	1	0	1	1	0	0	0	0	2	0	0	0	1	1	1	1	0	1	0	1	1	0	1	0	2	1	1	1	0	0	0	0	0	0	2	0	1	0	2	0
243	0	2	0	0	0	1	1	0	1	1	0	0	0	0	0	0	0	0	0	0	1	0	1	0	0	1	1	0	0	1	1	1	1	0	0	2	0	1	1	0	0	1	0	1	1	1	0	2	0
244	1	2	0	0	0	1	1	0	1	1	1	0	1	1	1	0	0	0	1	1	1	1	0	0	0	0	1	0	2	0	0	1	0	1	2	2	2	0	0	0	0	1	1	2	1	2	0	0	1
245	1	2	1	1	1	1	2	0	2	2	0	1	2	1	1	1	0	2	2	2	2	0	2	0	0	1	1	1	1	1	0	2	2	0	0	1	2	0	0	1	0	1	1	1	1	2	0	2	0
246	0	1	0	0	0	1	1	0	1	0	1	1	1	1	2	1	0	0	0	0	2	0	2	0	0	0	1	1	1	1	0	2	2	0	0	0	1	0	0	2	0	0	0	1	0	0	0	0	0
247	1	1	0	0	0	0	2	0	2	1	1	0	0	0	0	0	1	1	0	0	1	1	2	0	0	0	1	1	1	1	1	1	1	0	0	2	1	1	0	0	0	0	1	1	0	2	0	1	0
248	1	0	0	0	0	2	1	0	1	0	1	1	1	0	0	0	0	1	0	0	1	0	1	0	0	1	2	0	0	2	0	0	1	1	0	2	1	0	0	1	0	1	2	2	0	1	0	2	0
249	0	1	0	0	0	1	1	0	0	0	1	0	1	1	1	0	0	0	1	1	1	0	2	0	0	2	0	2	2	0	0	1	0	1	1	2	1	0	0	1	1	0	1	2	1	0	0	1	1
250	1	0	0	0	0	1	2	0	2	0	0	1	1	0	0	0	0	0	1	1	1	0	1	0	0	1	1	0	1	0	0	1	1	0	0	2	1	0	0	0	0	0	0	2	1	0	1	0	0
251	1	0	1	1	1	1	1	1	1	1	1	0	1	1	1	0	0	2	1	1	2	1	2	0	0	1	1	0	0	1	1	0	0	0	0	2	2	0	0	1	0	0	0	0	0	0	0	2	0
252	0	2	0	0	0	0	1	0	1	1	1	0	0	0	0	0	0	2	1	1	2	0	1	0	0	0	2	0	1	0	0	1	1	1	1	2	1	1	1	0	0	0	0	1	0	0	0	0	0
253	0	2	0	0	0	1	1	1	2	2	0	1	2	0	0	0	0	1	0	1	2	0	1	1	1	1	1	1	1	1	1	0	1	0	0	2	1	1	1	0	0	0	1	1	0	1	1	0	0
254	1	2	0	0	0	0	0	0	0	0	1	0	1	1	2	0	0	1	1	2	2	0	1	0	0	0	2	0	0	1	1	1	1	0	0	1	1	0	0	0	0	0	1	1	1	1	0	2	0
255	0	2	0	0	0	0	2	1	2	2	0	1	1	1	1	0	0	1	1	1	2	0	2	0	0	0	2	0	0	2	0	1	2	0	0	2	2	0	0	1	0	1	0	1	2	1	0	2	0
256	0	1	0	0	0	1	1	1	2	2	0	0	1	1	1	0	0	0	1	1	1	1	1	1	1	2	2	0	0	2	0	1	2	0	0	2	1	1	0	0	0	0	0	2	0	1	0	1	1
257	0	1	0	0	0	1	1	0	1	1	2	0	0	0	0	0	0	0	1	1	1	1	2	0	0	1	1	2	2	1	2	0	0	1	2	2	2	0	0	2	0	0	1	2	2	1	0	2	0
258	0	1	0	0	0	0	1	0	1	1	2	0	0	0	0	0	0	0	1	1	1	1	2	0	0	1	1	0	0	1	0	1	1	1	0	0	2	1	1	1	0	0	0	2	1	2	0	0	0
259	1	1	0	0	0	1	2	1	1	1	0	0	0	0	0	0	0	1	2	2	2	0	2	0	0	1	1	1	2	0	1	0	0	1	1	1	1	0	0	1	0	0	0	0	2	2	0	1	0
260	1	1	0	0	0	1	1	0	2	2	0	1	2	1	1	0	1	1	1	1	1	1	2	0	0	0	0	1	2	0	0	1	1	0	0	2	0	0	0	0	0	0	0	2	0	0	0	2	0
261	1	2	0	0	0	0	1	0	1	1	1	0	1	1	1	0	0	1	1	1	1	0	2	0	0	1	2	0	0	1	0	2	1	0	0	1	1	0	0	0	0	0	1	2	0	0	0	0	0
262	1	1	0	0	0	0	1	0	1	1	1	0	0	0	0	0	0	1	1	2	2	2	1	1	1	1	1	1	1	1	1	0	0	0	0	2	2	0	0	2	0	0	0	2	0	1	0	0	0
263	1	2	0	1	0	1	1	1	1	1	1	0	0	0	0	0	1	0	2	1	2	0	1	0	0	0	2	0	0	2	2	1	1	0	0	2	1	0	0	0	0	0	1	1	0	1	0	1	1
264	0	1	0	1	0	1	1	0	1	1	1	0	0	0	0	0	0	1	1	2	2	0	2	0	0	1	0	1	2	0	1	0	0	0	1	2	2	1	1	1	0	0	0	1	0	1	0	2	0
265	0	1	0	0	0	0	1	0	1	1	2	0	0	0	0	0	0	0	2	2	2	0	2	0	0	2	2	1	1	0	1	1	1	2	1	2	0	0	0	0	0	0	0	1	1	0	1	0	1
266	0	2	0	0	0	0	1	0	1	1	1	1	1	0	0	0	0	0	1	1	1	0	2	0	0	2	0	2	2	0	0	1	1	1	1	2	0	0	0	0	0	0	0	2	0	0	1	0	0
267	0	1	0	0	0	1	2	1	2	1	0	0	0	0	0	0	0	0	1	1	2	1	1	0	0	1	2	0	0	0	0	0	0	1	1	2	2	0	0	1	0	0	1	1	1	0	0	0	2
268	1	1	1	1	1	2	1	0	0	0	1	0	1	1	1	0	0	1	1	1	1	0	2	0	0	1	1	1	1	1	1	2	2	1	1	2	1	1	0	0	0	2	1	2	1	0	0	2	0
269	0	0	0	0	0	1	1	0	0	0	1	0	0	0	0	0	0	0	1	1	2	1	1	0	0	0	1	1	1	1	1	2	2	0	0	2	1	0	0	0	0	0	1	2	2	0	0	1	0
270	1	1	0	0	0	1	0	0	0	0	1	0	1	1	1	0	0	2	2	1	2	0	2	0	0	1	1	0	0	2	0	1	1	0	0	2	2	0	0	1	0	1	1	1	1	1	0	2	0
271	0	2	0	0	0	1	1	0	1	0	1	1	1	0	0	1	0	0	1	1	2	0	2	0	0	1	0	1	2	0	0	0	1	1	0	2	0	0	0	0	0	0	1	2	2	0	1	1	1
272	1	2	0	0	0	0	2	0	2	1	1	1	1	1	1	0	0	1	1	1	1	1	2	0	0	1	1	1	1	1	0	1	1	0	0	1	1	1	1	0	0	1	1	1	1	2	0	1	1
273	1	0	0	1	0	2	2	0	1	0	0	0	0	0	0	0	0	1	1	1	1	1	2	0	0	0	2	0	0	2	0	0	0	0	0	2	2	1	1	1	0	2	2	2	2	1	0	0	1
274	0	2	0	0	0	0	2	0	2	0	0	0	1	1	1	0	0	0	1	1	1	1	0	1	1	0	2	0	0	2	0	1	1	1	0	2	2	0	0	2	1	0	0	1	0	0	1	0	0
275	0	2	0	0	0	1	2	0	1	0	0	0	0	0	0	0	0	1	1	1	1	1	2	0	0	0	2	1	1	1	2	0	0	0	0	1	2	0	0	1	0	0	0	0	0	1	0	2	0
276	1	2	0	0	0	1	2	0	1	1	0	1	2	2	2	0	1	1	1	2	2	0	1	0	0	0	0	1	1	0	0	1	1	1	0	2	1	0	0	0	0	0	1	2	0	0	1	0	1
277	0	1	0	0	0	1	2	0	2	1	0	0	1	1	1	0	0	1	2	1	2	0	2	0	0	1	1	0	0	1	0	2	2	0	0	2	1	0	0	1	0	0	0	1	0	1	0	2	0
278	1	1	1	1	0	1	1	1	1	1	0	1	2	1	1	1	0	1	2	2	2	0	2	0	0	0	0	1	2	0	0	2	2	0	0	2	1	0	0	0	0	1	0	1	2	1	0	2	0
279	0	1	1	0	1	1	2	0	2	1	0	0	0	0	0	0	0	0	1	1	0	1	2	0	0	0	2	0	0	1	1	2	2	0	0	2	2	0	0	1	0	0	1	2	1	0	0	1	0
280	1	1	0	0	0	2	2	1	1	1	0	0	0	0	0	0	0	0	1	1	1	0	2	0	0	0	2	0	0	2	1	1	0	0	1	2	0	0	0	0	0	1	1	2	1	0	0	2	0
281	1	0	0	0	0	2	1	0	1	1	0	0	1	1	1	0	0	1	1	1	1	0	1	0	0	0	2	1	1	2	0	2	2	0	0	0	1	0	0	1	0	1	1	1	1	2	1	0	0
282	1	1	1	1	0	2	2	1	2	2	0	1	1	1	1	0	0	2	2	2	2	0	2	0	0	1	1	0	1	1	1	1	1	0	0	1	1	0	0	1	0	0	2	2	0	0	0	2	0
283	0	1	0	1	0	2	2	0	1	0	1	0	0	0	0	0	0	0	1	1	2	1	1	1	1	1	1	0	1	1	0	2	2	0	0	0	0	0	0	0	0	1	1	2	1	0	0	0	0
284	1	0	0	0	0	2	1	0	2	2	0	0	1	0	0	0	0	0	2	2	2	0	1	0	0	1	2	0	0	2	2	1	1	2	0	1	0	0	0	0	0	0	0	1	0	0	0	2	0
285	0	1	0	1	0	2	1	0	0	0	1	0	0	0	0	0	0	1	2	2	2	1	2	0	0	0	1	0	0	1	1	1	1	0	0	1	2	0	0	0	0	0	1	2	1	1	0	2	0
286	1	1	0	0	0	0	1	0	0	0	1	0	0	0	0	0	0	0	2	1	2	0	2	0	0	2	2	1	1	1	2	1	1	0	0	2	0	0	0	0	0	0	1	2	1	0	0	1	1
287	0	2	0	0	0	1	2	0	2	1	0	0	0	0	0	0	0	0	1	1	1	0	2	0	0	1	2	1	1	1	1	1	2	0	0	2	0	0	0	0	0	0	1	2	2	1	0	0	0
288	0	1	0	1	0	2	2	0	2	2	0	1	1	0	0	0	0	0	0	1	2	0	2	0	0	1	1	0	0	1	0	1	1	2	0	1	1	0	0	0	0	0	1	2	0	1	0	1	1
289	0	1	0	1	0	1	2	1	1	1	0	1	1	1	1	0	0	1	2	1	2	0	2	0	0	2	0	1	1	1	0	0	0	0	0	2	0	0	0	0	0	2	2	2	2	1	0	2	0
290	1	1	0	1	0	2	1	0	1	1	1	0	1	0	0	0	0	1	1	2	2	0	2	0	0	0	1	0	0	2	0	1	1	0	0	1	2	0	1	0	2	0	1	1	1	1	0	0	0
291	0	1	0	0	0	1	1	1	1	1	1	0	1	0	0	1	0	0	1	0	1	1	1	0	0	1	0	1	2	0	1	1	2	0	0	2	1	0	0	2	0	1	1	1	1	0	0	2	0
292	1	1	0	1	0	2	2	1	1	1	0	0	0	0	0	0	0	0	1	1	1	0	2	0	0	1	0	0	1	1	0	0	1	1	0	2	2	1	1	1	0	0	1	1	0	2	0	1	0
293	0	0	0	0	0	1	1	1	1	1	1	1	0	0	1	1	0	0	2	1	2	1	1	1	1	1	2	1	1	2	0	2	1	0	0	2	1	0	0	0	0	0	2	2	1	0	1	1	0
294	1	2	0	0	0	1	2	0	1	1	0	1	1	1	1	0	0	0	0	0	0	0	1	1	1	1	1	0	1	1	0	2	2	0	1	1	1	0	0	1	0	0	2	2	1	0	1	1	0
295	0	0	0	0	0	1	2	0	2	1	0	0	1	1	1	0	0	0	1	1	2	1	2	0	0	1	2	2	2	1	1	0	0	1	1	2	2	0	0	1	0	0	0	2	0	0	0	1	1
296	0	1	0	0	0	1	2	0	2	0	0	0	0	0	0	0	0	2	2	2	2	1	1	0	0	1	2	0	0	2	1	1	1	1	1	1	0	0	0	1	0	0	0	2	0	0	0	2	0
297	0	2	0	1	0	1	2	0	2	0	0	0	1	1	1	1	0	0	1	1	1	0	2	0	0	1	1	0	0	2	0	1	1	0	0	2	1	0	0	2	0	0	2	2	0	0	0	2	0
298	0	2	0	0	0	0	2	1	2	1	0	1	1	0	0	0	0	0	1	1	2	0	2	0	0	1	2	0	0	1	0	1	0	2	2	2	2	0	0	0	0	0	0	2	0	2	1	1	0
299	1	1	0	0	0	1	1	0	1	1	0	0	1	1	1	0	1	0	2	1	2	1	1	1	1	0	1	0	0	1	0	2	2	0	1	1	1	0	0	0	0	1	1	2	0	1	0	2	0
300	0	1	0	0	0	1	1	0	0	0	0	1	0	0	1	1	0	1	2	2	2	0	1	0	0	1	2	0	1	0	0	1	1	0	0	1	0	0	0	1	0	0	1	2	1	0	0	2	0
301	0	0	0	1	0	2	1	1	1	1	1	0	0	0	0	0	0	0	1	1	2	1	2	0	0	0	1	0	1	1	0	0	1	1	0	2	1	0	0	0	0	0	1	2	1	0	1	0	1
302	1	2	0	0	0	0	2	1	1	1	0	0	1	1	1	0	1	2	0	0	2	0	1	0	0	1	2	0	0	2	1	1	1	0	0	2	1	0	0	0	0	1	1	1	1	1	0	1	1
303	1	2	1	0	0	0	1	1	1	1	1	0	0	0	0	0	0	1	1	1	2	0	2	0	0	1	1	1	1	1	1	2	2	0	0	2	0	0	0	1	0	0	0	2	1	1	0	1	0
304	0	1	0	1	0	1	2	0	0	0	0	0	1	1	1	0	0	0	1	1	1	0	2	0	0	0	1	2	2	2	0	0	0	0	0	2	2	0	0	1	0	0	0	1	0	0	0	1	0
305	1	1	0	1	0	1	2	1	2	1	0	0	0	0	0	0	0	0	0	0	1	1	2	0	0	1	2	0	1	0	0	1	1	2	1	2	2	0	0	1	1	0	1	1	1	1	0	1	0
306	1	1	0	1	0	2	1	0	1	0	1	0	0	0	0	0	0	0	1	0	1	0	2	0	0	2	1	0	0	1	0	0	1	1	0	2	1	0	0	0	1	0	0	1	0	1	0	1	0
307	0	0	0	1	0	2	2	1	2	2	0	0	2	1	1	1	0	0	2	2	2	0	2	0	0	2	2	1	1	2	0	2	1	0	0	1	0	0	0	0	0	1	0	1	0	0	0	2	0
308	0	1	0	1	0	2	2	0	2	1	0	1	1	0	0	0	0	0	1	1	2	1	2	0	0	1	1	1	1	1	1	1	0	0	0	1	2	0	0	1	1	0	0	2	0	1	0	1	0
309	0	2	1	0	0	0	2	0	1	1	1	0	0	0	0	0	0	1	1	1	1	0	1	0	0	2	2	0	0	1	0	0	0	1	2	2	2	0	0	1	0	0	0	2	0	1	0	2	0
310	0	0	0	1	0	2	1	0	0	0	1	0	0	0	0	0	0	1	2	2	2	1	1	1	1	1	2	1	1	2	1	1	1	0	0	1	1	0	0	0	0	0	0	2	0	2	0	1	1
311	1	0	0	2	0	2	1	0	1	1	1	1	2	1	1	0	1	1	1	1	1	0	1	0	0	0	2	0	0	2	1	1	1	0	0	1	0	0	0	0	0	0	0	1	0	1	0	2	0
312	1	0	0	0	0	1	2	0	2	2	0	0	0	0	0	0	0	1	1	1	2	0	2	0	0	2	2	0	0	2	1	1	1	0	0	2	2	0	0	1	0	1	1	1	1	0	0	2	0
313	0	2	1	0	0	0	2	0	0	0	0	1	1	1	1	0	0	0	0	0	1	0	2	0	0	2	2	0	0	2	0	1	1	1	1	1	2	0	0	1	0	1	0	0	1	0	0	2	0
314	1	1	0	0	0	1	2	0	0	0	1	0	1	1	1	0	0	1	1	0	0	0	2	0	0	1	2	0	0	2	0	0	0	0	0	1	1	1	1	0	0	0	0	1	0	1	0	1	0
315	0	2	0	0	0	0	2	0	2	1	0	1	1	0	0	0	0	1	2	2	2	0	2	0	0	0	2	0	0	1	1	1	2	0	0	2	0	0	0	0	0	0	0	2	0	1	0	1	1
316	0	2	1	1	0	1	1	0	1	0	1	1	1	0	0	0	0	1	1	1	2	1	1	1	1	2	1	0	0	1	0	1	1	0	0	1	1	1	1	0	0	1	1	1	2	0	0	1	0
317	0	0	1	0	1	1	2	0	2	2	0	1	1	0	0	0	0	0	0	0	0	0	2	0	0	1	2	1	1	2	1	1	1	0	0	2	1	0	0	0	0	0	0	2	0	2	0	2	0
318	1	0	0	1	0	2	1	0	1	1	1	1	1	1	1	0	0	1	1	0	0	0	2	0	0	0	0	0	1	0	0	1	2	0	0	2	1	0	0	0	0	0	0	2	2	1	0	1	0
319	1	0	0	0	0	1	1	0	1	0	1	0	0	0	0	0	0	1	2	2	2	1	1	0	0	0	1	0	1	1	0	2	1	0	0	1	2	1	1	0	1	0	0	2	0	1	0	1	0
320	1	1	0	1	0	2	2	0	1	1	1	1	1	0	0	0	0	1	1	1	1	0	2	0	0	1	1	0	0	1	1	2	1	0	0	2	2	0	0	1	0	0	0	1	0	0	0	0	0
321	0	1	0	0	0	1	2	0	2	1	0	0	0	0	0	0	0	1	1	1	1	0	2	0	0	1	2	1	1	1	2	0	0	0	0	1	1	1	0	0	0	0	0	1	0	1	0	0	0
322	0	2	0	0	0	0	1	0	0	0	0	0	0	0	0	0	0	0	2	2	2	1	0	0	0	1	1	0	2	0	0	1	1	1	2	2	2	0	1	0	1	0	0	1	0	0	0	1	0
323	1	2	0	0	0	0	1	0	1	1	1	0	0	0	0	0	0	0	0	0	1	0	1	0	0	0	1	0	1	1	1	1	1	1	0	2	1	0	0	0	0	0	2	2	0	0	0	2	0
324	1	1	0	1	0	1	2	1	1	1	0	1	2	1	1	0	0	1	2	2	2	0	2	0	0	2	1	0	0	1	0	1	1	1	1	1	1	0	0	0	0	0	0	1	1	1	0	0	0
325	1	1	0	0	0	1	2	0	2	2	0	0	1	1	1	0	0	0	2	2	2	0	2	0	0	2	1	1	0	1	1	2	2	1	1	2	2	0	0	1	0	0	0	2	0	0	0	2	0
326	0	0	0	0	0	2	1	1	2	2	0	0	2	2	2	0	0	2	1	1	2	0	1	0	0	1	1	0	1	2	0	1	0	1	0	1	1	1	1	0	0	1	1	2	0	1	0	2	0
327	0	2	0	0	0	0	1	0	1	1	1	1	1	0	0	0	0	0	1	1	2	0	2	0	0	2	2	0	0	2	0	0	0	1	1	2	2	0	0	2	0	0	2	2	1	0	0	2	0
328	0	1	0	0	0	1	1	0	1	1	1	0	0	0	0	0	0	1	2	2	2	1	2	0	0	0	1	0	1	1	0	1	1	0	0	2	0	0	0	0	0	1	0	0	1	0	0	1	0
329	0	0	0	0	0	1	2	0	2	2	0	1	2	2	2	0	0	1	1	1	1	0	0	0	0	0	2	0	0	2	0	2	1	1	0	1	1	0	0	0	0	0	0	1	0	0	0	2	0
330	1	2	1	1	0	1	2	0	1	0	0	0	0	0	0	0	0	1	1	1	1	0	1	0	0	1	2	0	0	1	1	0	0	2	1	2	2	0	0	2	1	1	1	2	2	2	0	1	1
331	1	1	0	0	0	0	2	0	1	1	1	0	0	0	0	0	0	1	1	2	2	0	2	0	0	1	1	1	1	1	1	0	0	1	1	2	1	1	0	0	0	0	1	2	0	0	0	1	1
332	0	1	0	1	0	2	2	0	1	0	0	1	2	2	2	0	0	0	1	1	2	1	1	1	1	1	1	0	2	0	0	0	0	1	1	2	1	0	0	0	0	0	1	2	1	0	0	2	0
333	1	1	0	1	0	1	2	0	1	1	0	2	1	1	2	1	0	0	2	2	2	0	2	0	0	1	1	1	2	1	0	1	1	1	1	1	1	1	1	0	0	0	0	1	1	0	0	2	0
334	1	2	1	1	0	1	2	0	1	1	1	1	2	1	1	1	0	1	2	2	2	0	2	0	0	1	1	0	0	1	0	1	1	0	0	2	2	1	1	1	0	0	0	1	0	1	0	2	0
335	1	1	0	1	0	2	1	0	1	1	1	0	0	0	0	0	0	0	0	1	2	0	2	0	0	1	0	1	2	0	1	2	2	0	0	1	0	0	0	0	1	1	0	1	1	1	0	2	0
336	1	0	0	0	0	2	2	1	2	1	0	0	0	0	0	0	0	1	1	1	1	0	2	0	0	1	2	0	0	2	0	2	1	2	0	1	2	0	0	1	0	0	0	1	0	0	0	1	1
337	0	1	0	0	0	1	1	1	2	2	0	0	0	0	0	0	0	0	1	1	1	0	1	1	1	2	2	0	0	2	0	1	1	0	0	2	1	0	0	0	0	1	1	2	1	1	1	1	0
338	0	2	0	1	0	1	2	0	2	1	0	0	1	1	1	0	0	1	0	0	0	0	2	0	0	0	0	2	2	0	0	0	0	1	1	2	1	1	0	0	0	0	0	2	0	0	0	2	0
339	1	1	0	1	0	1	1	0	1	1	1	0	0	0	0	0	0	2	1	1	2	0	2	0	0	0	2	0	0	2	0	2	1	1	1	1	1	1	0	1	0	1	1	1	1	1	0	2	0
340	0	2	0	0	0	0	2	1	2	2	0	0	1	1	1	0	0	0	0	1	2	0	2	0	0	1	2	0	0	1	1	2	1	0	0	2	0	1	1	0	0	1	0	0	2	0	0	1	0
341	1	0	0	0	0	1	1	0	1	0	1	1	0	0	0	0	0	1	2	2	2	0	2	0	0	1	2	0	1	1	0	2	2	0	0	1	1	0	0	0	0	1	1	2	1	1	0	0	1
342	1	1	0	1	0	1	0	0	0	0	2	1	0	0	1	1	0	0	1	1	1	0	2	0	0	2	2	1	1	1	2	1	1	1	2	2	1	0	0	0	0	2	2	2	2	0	0	2	0
343	1	0	0	1	0	2	2	0	2	2	0	0	0	0	0	0	0	2	1	1	2	0	2	0	0	1	1	2	2	0	1	0	1	1	0	2	1	0	0	0	0	0	0	1	0	1	0	0	0
344	1	1	0	0	0	0	2	0	2	1	1	0	0	0	0	0	0	0	1	1	1	1	2	0	0	0	1	0	1	1	0	2	2	0	0	2	2	1	1	1	0	1	2	2	1	0	0	1	1
345	1	0	0	0	0	1	1	0	2	1	0	1	2	2	2	0	1	2	2	2	1	2	1	1	1	1	0	0	1	1	0	1	1	0	0	2	2	0	0	1	0	0	0	2	0	1	0	1	0
346	0	2	0	0	0	1	1	0	1	1	0	1	1	1	1	0	0	1	1	1	1	0	1	0	0	1	0	2	2	0	0	1	1	1	1	1	1	0	0	0	0	0	0	0	0	1	0	1	0
347	0	0	1	0	0	2	1	0	1	0	1	0	0	0	0	0	0	1	2	2	1	1	1	1	1	1	1	0	0	1	0	0	0	1	2	2	2	1	1	0	1	0	0	1	0	0	0	2	0
348	0	2	0	0	0	0	1	1	1	1	1	1	2	1	1	0	0	0	1	1	1	1	0	1	1	1	1	1	1	1	0	0	0	1	1	2	1	0	0	1	0	0	0	1	0	1	0	2	0
349	0	2	0	0	0	0	2	0	2	2	0	0	1	0	0	0	0	1	1	1	1	0	1	0	0	0	2	1	1	1	1	2	2	0	1	2	2	0	0	1	0	1	1	2	2	0	0	1	1
350	0	1	1	1	0	2	1	0	1	1	0	0	0	0	0	0	0	0	2	1	2	0	2	0	0	2	2	0	0	2	1	0	1	2	0	2	2	0	0	2	0	0	0	2	0	1	0	2	0
351	0	1	0	0	0	1	1	0	2	1	0	0	1	1	1	0	0	0	2	2	2	0	2	0	0	0	1	0	0	1	0	0	2	1	0	2	1	0	0	0	0	1	1	2	1	0	0	2	0
352	1	1	0	0	0	0	2	0	2	0	1	0	0	0	0	0	0	1	0	0	1	1	2	0	0	1	2	1	1	1	2	0	0	0	0	1	2	0	0	1	0	1	0	0	2	0	0	2	0
353	0	2	0	0	0	0	1	0	0	0	0	0	0	0	0	0	0	0	0	0	0	0	2	0	0	1	2	0	0	2	0	2	2	0	0	1	0	0	0	0	0	0	1	2	1	0	1	1	0
354	1	2	0	0	0	0	2	0	2	2	0	0	1	0	0	1	0	0	0	0	0	0	2	0	0	1	2	0	0	2	1	0	0	1	1	2	2	0	0	1	0	0	1	2	1	0	0	2	0
355	1	1	0	1	0	1	2	0	2	2	0	1	1	1	1	0	0	1	0	0	2	0	2	0	0	0	0	2	2	1	1	0	0	1	1	2	2	0	0	2	0	1	1	2	2	2	1	0	1
356	1	1	0	0	0	1	1	0	1	1	1	0	0	0	0	0	0	1	1	1	1	0	1	0	0	1	1	0	0	1	0	1	0	1	2	2	1	0	0	0	0	1	1	1	1	2	0	1	1
357	0	1	0	1	0	1	2	0	1	0	0	1	1	0	0	0	1	2	0	0	2	1	2	0	0	0	0	0	1	0	0	1	1	1	0	1	2	0	0	2	1	0	0	1	0	0	0	1	0
358	1	1	0	1	0	1	1	0	0	0	1	1	0	0	1	1	0	0	1	1	2	0	1	0	0	1	1	1	1	1	1	1	1	1	1	2	0	0	0	1	0	0	0	2	0	1	0	1	0
359	0	1	0	0	0	2	2	0	2	2	0	1	1	0	0	0	0	0	2	2	2	1	2	0	0	1	1	0	1	1	0	1	1	0	0	2	1	0	0	0	0	0	0	1	1	1	0	2	0
360	0	2	1	0	0	0	2	1	2	2	0	1	1	1	1	0	0	0	1	1	2	1	2	0	0	1	0	2	2	0	0	2	2	0	0	1	2	0	0	2	1	0	0	1	0	1	1	1	0
361	0	1	0	1	0	1	2	0	2	1	1	0	1	0	0	0	0	1	1	1	1	0	2	0	0	0	1	0	1	1	1	1	1	0	0	2	2	0	0	1	0	0	1	1	0	2	0	0	0
362	0	1	0	0	0	0	2	0	2	0	0	2	2	0	0	0	0	1	1	1	1	0	1	0	0	1	1	0	0	2	1	2	2	0	0	1	1	0	0	2	0	2	2	2	1	1	1	0	0
363	0	1	0	0	0	1	1	0	0	0	1	0	1	1	1	0	0	1	2	2	2	0	2	0	0	1	1	0	1	1	1	2	2	0	0	0	2	0	0	0	1	0	0	2	1	1	0	1	0
364	1	2	0	0	0	1	2	0	2	2	0	0	0	0	0	0	0	0	1	0	1	1	0	0	0	1	1	0	1	1	0	1	1	0	0	2	0	0	0	1	0	0	2	2	1	0	0	0	1
365	0	2	0	0	0	0	2	0	1	1	0	0	0	0	0	0	0	0	2	1	2	0	2	0	0	0	2	0	0	2	0	1	0	1	0	1	2	0	0	0	0	0	1	2	0	1	0	1	0
366	0	2	0	0	0	0	1	0	0	0	1	1	2	2	2	0	0	0	0	0	1	1	2	0	0	1	0	0	1	1	0	1	1	1	1	2	1	0	0	0	0	2	2	2	1	1	0	0	1
367	1	1	0	0	0	1	1	0	1	1	0	0	1	1	1	0	0	1	1	1	2	1	2	0	0	0	2	0	0	1	1	1	0	0	0	1	0	0	0	0	0	1	1	2	1	2	1	1	0
368	1	1	0	0	0	2	2	0	2	1	0	1	1	0	0	0	0	0	0	0	1	1	2	0	0	1	2	0	0	2	0	1	1	0	0	0	1	0	0	1	0	0	0	2	1	1	1	0	1
369	1	2	0	0	0	1	2	1	2	1	0	0	0	0	0	0	0	0	1	1	1	1	1	1	1	1	1	1	1	1	0	2	2	0	0	0	0	0	0	0	0	1	1	2	1	1	0	1	0
370	0	2	1	2	0	2	2	0	1	0	0	0	0	0	0	0	1	2	1	1	2	0	2	0	0	1	2	1	1	1	2	2	2	0	1	1	0	0	0	0	0	0	0	1	0	1	0	2	0
371	1	0	0	0	0	2	1	0	0	0	2	1	1	0	0	0	0	0	2	2	2	1	2	0	0	0	2	1	1	2	0	0	0	0	0	1	2	0	0	1	0	0	0	2	0	1	0	1	0
372	0	1	0	0	0	1	2	1	2	2	0	0	1	0	0	0	0	1	2	0	2	0	2	0	0	2	1	0	0	2	0	0	0	0	0	2	1	0	0	0	1	0	0	1	0	1	0	0	1
373	1	1	1	1	0	2	1	0	1	1	1	0	0	0	0	0	0	0	1	2	2	1	1	0	0	0	2	0	0	2	0	1	1	1	1	2	1	0	0	2	0	0	1	2	2	0	0	1	0
374	1	0	0	0	0	2	0	0	1	1	1	1	2	2	2	0	0	0	1	1	1	0	2	0	0	2	1	2	2	1	1	2	1	2	0	2	1	0	0	1	0	0	1	2	0	1	0	1	1
375	0	1	0	0	0	0	2	1	1	1	0	1	2	2	2	0	1	1	1	2	2	0	2	0	0	1	1	0	1	1	0	1	1	0	0	1	2	0	0	1	0	0	0	1	0	1	0	0	0
376	1	0	0	1	0	2	2	0	2	1	0	0	1	1	1	0	0	0	1	1	1	0	2	0	0	0	1	1	2	1	0	1	0	1	1	1	0	0	0	0	0	0	0	1	0	0	1	1	0
377	0	1	0	1	0	1	2	1	2	1	0	0	1	1	1	0	0	1	0	0	0	0	2	0	0	2	1	0	0	1	0	0	1	1	0	2	2	0	0	0	0	0	0	1	0	0	0	1	1
378	1	0	0	1	0	2	2	0	1	0	0	0	0	0	0	0	0	1	1	1	2	0	2	0	0	2	0	0	0	1	0	0	0	0	0	1	1	1	1	0	0	0	0	1	0	0	0	0	2
379	0	0	0	0	0	1	1	0	1	1	1	2	2	1	1	0	0	0	0	0	1	0	2	0	0	1	2	0	1	1	0	2	2	0	0	2	1	0	0	0	1	0	0	2	0	1	0	2	0
380	0	1	0	1	0	2	0	0	0	0	1	0	1	1	1	0	0	0	0	1	1	0	2	0	0	0	2	1	1	2	0	1	1	2	0	1	1	0	0	0	0	0	0	2	0	0	0	2	0
381	0	2	0	0	0	0	2	0	2	2	0	0	1	1	1	0	0	0	1	1	1	1	1	1	1	1	0	2	2	1	1	1	0	1	1	1	0	0	0	0	1	0	0	0	0	1	0	1	0
382	0	0	0	0	0	2	1	0	1	1	1	0	1	0	1	1	0	1	0	0	1	0	2	0	0	1	2	0	0	1	0	1	1	0	0	2	1	0	0	0	0	0	1	2	1	0	0	0	0
383	1	1	0	1	0	1	2	0	2	1	0	1	2	1	1	1	0	1	1	1	2	1	2	0	0	0	2	0	0	2	1	2	1	2	0	2	2	0	0	1	0	0	0	1	0	1	1	0	0
384	0	1	0	0	0	1	2	1	2	2	0	0	0	0	0	0	0	0	1	1	0	0	2	0	0	1	2	0	0	2	0	2	1	0	0	1	1	0	0	0	0	0	1	2	1	0	0	2	0
385	0	2	0	0	0	0	0	0	1	1	0	0	0	0	0	0	0	1	2	2	2	2	2	0	0	0	1	1	1	1	1	0	0	0	0	2	2	0	0	1	1	0	0	2	1	1	0	2	0
386	1	1	0	0	0	0	1	0	1	1	0	1	1	0	0	0	0	1	1	1	1	0	2	0	0	2	1	0	0	2	0	1	1	0	0	1	2	0	0	1	0	0	0	2	0	1	0	2	0
387	0	1	0	0	0	2	2	0	1	1	0	0	1	1	1	0	0	1	2	2	2	1	2	0	0	0	2	0	0	2	0	1	1	0	0	1	0	0	0	0	0	1	0	1	0	1	1	0	1
388	0	0	0	0	0	2	2	0	2	1	0	0	1	0	0	1	0	0	2	2	2	0	2	0	0	1	0	2	2	1	1	1	2	0	1	2	2	0	0	2	0	0	1	1	1	0	1	1	0
389	0	1	0	0	0	1	2	1	2	2	0	0	1	1	1	0	0	1	1	1	2	1	2	0	0	1	2	1	1	2	0	2	2	0	0	0	1	1	1	0	1	1	1	2	1	1	0	1	0
390	0	2	0	0	0	1	2	0	1	1	0	0	1	1	1	0	0	1	1	1	1	1	2	0	0	0	2	0	0	1	0	2	1	0	0	1	2	0	1	1	1	0	0	0	0	0	0	2	0
391	1	1	0	0	0	2	2	0	1	1	0	0	1	1	1	0	0	0	0	0	0	0	2	0	0	0	0	1	1	0	1	0	0	0	0	1	2	0	1	0	1	1	0	1	0	0	0	0	2
392	0	1	1	1	0	2	2	1	1	1	0	0	1	1	1	0	0	0	1	1	1	1	2	0	0	0	1	0	1	1	0	2	1	0	0	1	1	0	0	0	0	0	0	2	0	2	0	2	0
393	1	2	0	0	0	1	2	0	1	0	1	1	0	0	0	0	1	1	1	1	1	1	1	1	1	2	2	0	0	2	1	1	1	0	1	2	0	0	0	0	0	0	0	2	0	0	0	2	0
394	1	2	0	0	0	1	2	0	1	0	0	0	1	1	1	0	0	1	1	2	2	0	2	0	0	0	2	0	0	2	1	2	2	0	1	2	2	0	0	1	0	0	0	2	0	0	0	1	0
395	1	0	0	0	0	1	1	0	0	0	0	1	1	0	0	0	0	1	2	2	2	0	1	0	0	1	2	1	1	1	0	0	0	0	0	2	2	1	1	0	1	0	0	1	0	1	0	1	1
396	0	1	0	1	0	1	1	1	2	2	1	0	0	0	0	0	0	1	1	1	1	1	1	1	1	1	2	1	1	2	0	2	1	2	0	1	1	0	0	1	0	1	1	2	0	0	0	0	0
397	1	2	0	0	0	1	2	0	1	0	0	0	0	0	0	0	0	0	1	1	1	0	2	0	0	1	2	0	0	2	0	1	1	0	0	2	1	1	0	1	0	0	0	1	1	1	0	1	1
398	0	0	0	0	0	2	2	1	1	1	0	0	1	1	1	0	0	2	1	1	2	1	2	0	0	1	1	0	2	0	0	1	1	0	0	2	2	1	1	0	0	1	1	1	1	1	0	1	0
399	0	0	0	0	0	1	2	0	2	2	0	0	0	0	0	0	0	0	1	1	1	1	1	0	0	1	2	0	1	0	0	2	1	0	0	2	0	0	0	1	0	0	0	1	0	1	1	0	0
400	0	1	0	1	0	2	1	0	1	1	0	1	2	1	1	0	1	2	1	1	1	1	1	0	0	1	2	0	0	1	1	2	1	0	1	2	2	1	1	1	0	0	0	1	0	1	0	1	0
401	1	2	0	0	0	0	1	0	1	1	1	0	0	0	0	0	0	0	1	0	1	1	2	0	0	2	1	1	1	1	1	1	1	1	1	1	1	0	0	1	1	1	0	1	1	1	0	2	0
402	1	1	0	1	0	1	1	0	2	2	0	0	0	0	0	0	0	1	2	2	2	1	1	1	1	1	1	1	1	1	1	2	2	0	1	2	0	0	0	0	0	0	0	0	0	1	0	2	0
403	0	1	0	0	0	1	1	0	1	1	1	1	1	1	1	0	0	1	2	0	2	0	1	0	0	0	2	0	0	0	0	2	2	0	0	1	1	0	0	0	0	0	2	2	0	0	0	1	1
404	0	1	0	0	0	1	2	1	1	1	0	0	0	0	0	0	0	0	2	2	2	1	1	0	0	0	0	1	1	0	1	1	1	1	1	1	2	0	0	1	0	1	1	1	1	2	0	0	0
405	1	1	1	0	1	2	2	0	1	1	0	0	0	0	0	0	0	1	1	0	1	0	2	0	0	1	2	0	0	2	0	2	2	0	1	1	1	0	0	0	0	1	1	2	2	0	0	2	0
406	0	1	1	1	0	2	2	0	0	0	0	0	0	0	0	0	0	0	2	1	2	0	2	0	0	1	1	0	1	1	0	0	0	0	1	2	0	0	0	1	0	1	1	1	1	2	0	1	0
407	1	2	0	0	0	1	1	0	2	1	0	0	0	0	0	0	0	0	1	1	2	1	2	0	0	2	1	0	0	2	0	1	1	0	0	2	1	0	0	0	0	1	1	1	1	1	0	2	0
408	0	2	0	0	0	0	1	1	1	1	1	0	1	1	1	1	0	0	1	1	1	0	0	0	0	1	0	0	1	1	0	1	1	0	0	0	0	0	0	1	0	0	1	2	1	0	1	0	0
409	1	1	0	0	0	1	2	0	2	1	0	1	1	0	0	0	0	0	1	1	1	0	2	0	0	1	1	0	0	1	0	2	1	2	0	1	1	0	0	0	0	1	0	1	1	1	0	1	1
410	0	1	0	0	0	1	1	1	1	1	1	0	0	0	0	0	0	0	1	2	2	1	2	0	0	1	2	1	1	1	2	1	1	2	1	2	1	0	0	0	0	1	1	2	1	0	0	2	0
411	1	1	0	0	0	2	2	1	2	2	0	1	0	0	1	1	0	0	2	2	2	1	2	0	0	0	1	0	1	1	1	0	0	0	0	2	1	1	1	0	0	0	0	1	0	0	0	2	0
412	1	0	0	0	0	1	2	1	1	1	0	0	0	0	0	0	0	0	1	1	2	0	2	0	0	2	2	1	1	1	2	0	1	1	0	2	0	0	0	0	0	0	0	1	1	0	0	0	0
413	0	0	0	0	0	2	1	0	0	0	1	1	0	0	1	1	0	1	1	1	1	1	2	0	0	1	2	1	1	2	0	2	1	2	0	1	2	0	0	0	0	1	1	1	1	2	0	2	0
414	0	0	0	0	0	1	2	0	1	1	1	0	2	2	2	1	0	0	2	1	2	1	2	0	0	1	1	0	0	2	1	1	1	0	0	1	2	1	1	0	0	0	0	2	0	2	0	1	0
415	0	2	1	1	0	1	2	0	2	1	0	1	1	1	1	0	0	1	0	0	2	1	1	1	1	1	1	1	1	1	0	1	1	0	0	2	0	0	0	0	0	0	0	2	0	2	0	0	0
416	0	0	0	0	0	2	2	0	1	0	0	0	0	0	0	0	0	1	1	1	2	0	2	0	0	1	2	0	0	2	0	2	1	0	0	1	1	0	0	0	0	0	0	0	0	1	0	2	0
417	1	2	0	1	0	2	1	1	2	2	0	0	1	0	0	1	0	1	1	0	1	0	2	0	0	0	1	0	1	1	0	1	1	1	1	1	1	0	0	0	0	0	0	2	1	1	0	1	0
418	0	1	1	1	0	2	1	0	1	0	1	1	1	1	1	0	0	0	2	2	2	0	2	0	0	2	2	0	0	2	0	2	2	0	0	1	2	0	0	1	0	1	1	2	1	0	0	1	1
419	1	2	0	0	0	1	2	0	2	0	0	0	1	1	1	0	0	0	2	1	2	0	2	0	0	2	1	1	1	1	1	1	1	1	0	2	1	1	1	0	0	0	1	1	1	1	0	2	0
420	1	0	0	0	0	2	1	0	2	2	0	0	0	0	0	0	1	1	1	2	2	0	2	0	0	0	2	1	1	2	0	2	1	0	0	1	1	1	1	0	1	1	1	2	1	0	0	1	0
421	1	2	0	0	0	0	2	0	1	1	0	1	2	0	0	0	1	1	1	2	2	1	2	0	0	0	2	1	1	1	2	0	0	0	0	2	1	0	0	1	0	0	1	2	1	0	0	2	0
422	1	0	0	0	0	1	2	0	2	1	0	1	1	0	0	0	0	1	2	2	2	0	2	0	0	0	2	1	1	1	2	1	0	1	0	1	1	1	1	0	0	0	0	2	0	0	0	2	0
423	1	2	0	0	0	1	2	1	1	1	0	1	1	0	0	0	0	0	1	1	2	0	2	0	0	1	2	0	0	1	1	2	1	0	0	1	2	0	0	1	1	0	0	1	0	1	0	2	0
424	1	1	0	0	0	0	2	0	1	1	0	0	1	0	0	0	1	2	1	1	2	1	2	0	0	0	0	1	1	0	1	1	0	0	0	2	2	0	0	1	0	1	0	0	1	0	1	0	0
425	1	1	1	0	0	2	1	1	1	1	1	0	0	0	0	0	0	0	2	2	2	0	2	0	0	1	2	0	0	1	1	1	1	2	1	1	2	0	0	0	0	0	0	1	0	1	0	1	0
426	0	1	0	1	0	1	0	0	1	1	1	1	1	0	0	0	0	1	2	2	2	0	0	0	0	1	0	0	1	1	0	2	1	0	1	2	1	0	0	0	0	0	0	1	0	0	2	0	0
427	1	2	0	0	0	1	2	1	2	1	0	0	0	0	0	0	0	0	1	1	1	2	0	1	1	1	0	0	1	1	0	1	0	0	0	2	1	0	0	1	0	0	0	1	0	1	0	0	1
428	1	2	0	0	0	0	1	0	1	0	1	1	1	0	0	0	0	1	0	0	0	1	1	1	1	0	1	1	1	1	1	1	2	0	0	2	0	0	0	0	0	0	0	1	0	0	1	1	0
429	0	0	0	0	0	1	1	0	0	0	0	0	1	0	0	1	0	0	1	0	1	2	0	1	1	1	1	0	1	1	0	0	1	0	0	2	2	0	0	0	0	0	1	2	0	0	0	2	0
430	0	1	0	0	0	1	1	1	2	2	0	0	0	0	0	0	1	1	0	0	1	0	2	0	0	2	0	0	0	1	0	1	1	0	0	2	1	0	0	1	0	1	1	2	1	0	0	2	0
431	0	1	0	0	0	2	2	0	2	2	0	1	1	0	0	0	1	2	2	2	1	1	2	0	0	0	1	0	0	1	0	1	1	2	1	2	2	0	0	2	0	0	0	0	0	1	0	2	0
432	1	1	0	0	0	0	0	0	1	1	1	1	2	2	2	0	0	2	1	1	2	0	2	0	0	2	1	0	0	1	0	1	1	0	0	1	2	0	0	1	0	0	0	2	0	1	0	2	0
433	0	1	1	1	0	2	2	0	1	1	1	0	0	0	0	0	0	1	2	2	2	0	2	0	0	1	1	1	2	0	1	1	0	1	0	2	2	0	0	0	0	0	0	1	0	0	0	2	0
434	1	1	0	0	0	0	0	0	0	0	1	0	0	0	0	0	0	0	0	0	1	0	0	0	0	1	2	0	0	2	0	1	1	0	0	2	0	0	0	0	0	1	1	1	2	0	0	2	0
435	0	2	1	2	0	2	2	0	2	1	0	0	1	1	1	0	0	0	1	1	1	0	1	0	0	0	1	0	1	1	1	1	1	0	0	1	1	0	0	1	0	1	1	2	1	1	0	1	0
436	0	1	0	1	0	2	2	1	2	2	0	1	1	0	0	0	0	0	1	1	1	0	2	0	0	2	2	0	0	1	1	2	2	1	0	2	0	0	0	0	0	2	2	2	2	1	0	1	1
437	1	1	1	1	0	2	2	0	2	2	0	0	1	1	1	0	0	0	1	1	2	0	2	0	0	1	1	1	2	0	1	0	0	0	0	1	2	0	0	1	1	1	1	2	1	0	0	2	0
438	0	1	0	0	0	1	1	0	1	0	1	0	0	0	0	0	0	0	1	1	1	0	1	0	0	0	1	1	1	1	0	0	0	0	0	2	0	0	0	1	0	1	1	2	1	1	1	0	0
439	0	1	0	0	0	2	2	0	1	0	0	0	0	0	0	0	0	0	2	1	2	0	2	0	0	1	2	0	0	2	1	2	2	0	1	2	1	0	0	0	1	0	0	2	0	2	0	2	0
440	1	2	0	0	0	0	2	0	1	0	0	0	1	0	0	0	0	0	0	0	1	0	2	0	0	2	1	1	1	1	0	0	1	2	0	2	2	1	1	0	0	1	0	1	2	1	1	1	0
441	0	1	0	0	0	0	2	0	2	2	0	0	1	1	1	0	0	1	2	2	1	0	2	0	0	0	1	1	2	0	1	0	0	0	0	2	1	0	0	0	0	1	0	1	0	0	0	1	0
442	1	1	0	1	0	2	2	0	2	2	0	0	1	1	1	0	0	1	1	1	1	1	2	0	0	1	1	1	1	1	0	2	1	0	0	2	0	0	0	1	0	0	0	2	0	0	0	0	1
443	1	1	0	0	0	0	2	0	2	1	0	1	0	0	0	0	0	1	0	1	1	0	2	0	0	2	2	0	0	2	0	1	2	0	0	2	1	0	0	0	0	0	0	2	0	1	0	2	0
444	1	2	0	0	0	0	2	0	1	1	0	0	1	1	1	0	0	1	2	2	2	0	0	0	0	1	2	0	0	1	0	1	1	0	0	2	1	0	0	0	0	0	0	2	0	0	0	2	0
445	0	1	0	0	0	0	1	0	2	2	0	0	1	1	1	0	0	1	1	1	2	1	2	0	0	1	2	0	1	1	0	1	1	2	1	2	2	1	1	0	0	0	0	2	1	2	1	1	1
446	0	2	0	0	0	0	2	0	1	1	0	0	0	0	0	0	0	1	1	1	1	0	2	0	0	2	1	0	0	1	0	1	0	1	0	1	2	0	0	1	0	0	0	1	0	1	0	1	0
447	0	2	0	0	0	0	2	0	2	1	0	0	0	0	0	0	0	1	2	2	2	0	2	0	0	1	2	0	0	1	0	1	1	0	0	1	0	0	0	0	0	0	1	2	0	1	0	2	0
448	0	0	0	1	0	2	1	0	1	1	1	1	0	0	1	1	0	1	2	2	1	0	2	0	0	1	1	0	0	1	0	0	1	1	0	2	2	0	0	2	1	0	1	2	0	1	0	2	0
449	1	0	0	1	0	2	1	0	1	1	0	0	1	1	1	0	0	0	1	1	2	0	1	0	0	2	1	0	0	2	1	1	1	0	0	1	2	0	0	0	1	1	0	1	1	1	0	1	0
450	1	1	0	1	0	1	2	0	2	2	0	0	1	1	1	0	0	0	1	1	2	1	2	0	0	0	1	1	1	1	1	0	0	0	0	2	1	0	0	0	0	0	1	2	2	0	0	1	0
451	0	1	0	1	0	1	2	0	2	2	0	0	1	1	1	0	0	1	0	1	2	0	2	0	0	0	1	0	1	1	0	1	0	0	0	1	2	0	0	2	0	0	0	2	0	0	0	2	0
452	0	0	0	1	0	2	2	0	2	2	0	1	1	0	0	0	0	0	1	0	1	0	2	0	0	0	2	1	1	2	0	2	1	0	0	1	1	0	0	1	1	1	1	2	0	1	0	1	0
453	0	2	0	1	0	2	2	0	1	1	1	0	2	2	2	0	0	1	1	1	1	0	2	0	0	1	1	1	1	1	0	2	1	0	0	1	0	0	0	0	0	0	1	2	1	0	0	2	0
454	0	0	0	0	0	2	1	0	0	0	1	1	2	2	2	0	0	0	0	1	1	0	0	0	0	1	2	1	1	2	0	2	2	0	0	1	0	0	0	0	0	0	0	1	0	0	0	2	0
455	1	1	1	0	1	1	1	0	0	0	1	1	1	1	1	0	0	1	2	0	2	1	1	0	0	0	2	0	0	2	2	1	0	2	2	2	0	0	0	1	0	2	1	2	1	0	0	2	0
456	1	0	0	0	0	1	1	0	1	0	1	1	2	1	1	1	0	0	2	1	2	1	2	0	0	2	2	0	0	1	1	1	1	0	0	2	0	0	0	0	0	0	0	2	0	2	0	2	0
457	1	2	0	0	0	1	2	0	2	1	0	1	1	1	1	0	0	0	1	1	0	1	1	0	0	0	0	2	2	1	1	2	1	1	1	1	2	0	0	1	0	1	1	1	1	0	0	0	0
458	1	1	1	0	1	1	1	0	0	0	0	0	1	1	1	0	0	1	2	2	2	0	2	0	0	1	0	1	2	0	0	2	2	0	0	2	0	0	0	1	0	0	0	0	0	0	0	1	0
459	0	1	0	1	0	1	2	0	1	1	0	1	0	0	0	0	0	2	2	2	2	0	1	0	0	1	1	1	2	1	0	1	0	0	0	1	2	0	0	0	0	0	0	0	0	1	0	2	0
460	0	0	0	0	0	1	2	0	1	0	0	0	1	1	1	0	0	0	1	1	2	2	1	1	1	1	1	1	1	2	0	1	0	1	1	2	2	0	0	0	0	0	1	2	1	0	0	2	0
461	0	0	0	2	0	2	2	0	2	1	0	1	0	0	1	1	0	1	1	1	2	0	1	0	0	1	1	1	1	1	0	2	1	1	0	1	1	0	0	1	0	1	1	1	1	0	0	0	1
462	0	1	0	0	0	2	1	0	1	1	1	1	1	0	0	0	0	0	0	0	0	0	1	0	0	0	1	2	2	1	2	1	1	0	0	1	0	0	0	1	0	1	0	0	1	0	0	2	0
463	0	1	1	1	0	1	2	1	2	2	0	0	1	1	1	0	0	0	1	1	2	1	0	1	1	1	2	0	0	2	1	2	2	0	0	2	1	0	0	2	0	0	0	1	0	1	0	2	0
464	0	1	0	1	0	2	1	0	1	1	0	0	2	2	2	0	0	2	1	1	2	1	2	0	0	0	1	0	0	1	0	0	0	0	0	2	1	0	0	0	0	1	1	1	1	0	1	0	0
465	1	0	0	0	0	1	1	0	1	1	1	0	0	0	0	0	0	0	2	1	2	1	2	0	0	0	2	0	0	1	1	0	0	0	1	2	2	0	0	2	1	1	0	0	1	0	0	2	0
466	0	1	0	0	0	1	2	0	2	2	0	0	0	0	0	0	0	1	1	1	2	1	2	0	0	0	2	1	1	1	2	1	1	0	0	2	1	0	0	1	1	0	1	2	0	1	0	1	1
467	1	2	0	0	0	0	1	0	2	2	0	1	1	1	1	0	0	0	1	1	1	0	2	0	0	2	1	1	1	1	1	2	1	0	1	2	1	1	1	0	0	0	0	1	0	1	0	1	1
468	0	1	0	0	0	2	1	0	2	2	0	1	2	2	2	0	0	1	2	2	2	0	2	0	0	0	2	0	0	2	1	1	1	0	0	1	0	0	0	0	0	0	0	0	0	0	0	2	0
469	1	1	0	2	0	2	2	0	2	1	0	0	0	0	0	0	0	0	2	2	2	1	1	0	0	0	2	0	0	2	0	1	2	0	1	2	2	0	0	1	0	0	0	0	1	1	0	1	0
470	0	2	0	0	0	0	2	0	2	0	0	1	2	1	1	0	0	1	2	2	1	1	2	0	0	0	2	1	1	1	2	0	1	0	0	2	1	1	1	0	0	1	1	1	1	1	1	0	0
471	1	0	0	0	0	0	1	0	0	0	0	0	0	0	0	0	0	1	2	2	2	0	2	0	0	1	1	0	0	1	0	1	1	0	0	1	2	0	0	0	0	1	1	2	2	1	0	2	0
472	0	2	0	0	0	0	2	1	2	2	0	0	0	0	0	0	0	2	2	2	2	1	2	0	0	1	2	1	1	2	1	0	0	2	1	2	1	0	0	1	0	0	1	1	1	1	0	2	0
473	1	0	0	0	0	1	2	1	2	2	0	0	0	0	0	0	0	1	1	1	2	0	2	0	0	1	2	0	0	2	1	1	1	0	0	1	1	1	0	0	0	0	1	2	1	0	1	0	1
474	0	2	0	0	0	1	2	0	2	2	0	1	2	1	1	0	1	1	0	0	1	0	1	0	0	1	2	0	0	1	1	1	1	0	0	2	2	0	0	0	0	0	0	2	0	1	0	0	1
475	0	1	0	1	0	1	1	0	0	0	1	2	2	2	2	0	1	2	1	1	1	1	2	0	0	0	2	0	1	0	0	0	0	0	0	1	2	0	0	0	0	0	0	2	0	2	0	2	0
476	0	2	0	0	0	0	2	1	1	1	0	0	2	2	2	0	0	0	0	0	2	1	2	0	0	2	2	1	1	1	2	0	1	1	0	2	1	0	0	0	0	0	0	1	0	0	0	1	0
477	1	1	1	0	1	1	2	1	2	2	0	0	0	0	0	0	0	0	2	1	2	1	2	0	0	0	1	0	0	1	0	1	0	0	1	2	1	0	0	1	0	0	1	1	1	1	0	2	0
478	0	2	0	0	0	0	1	0	0	0	2	2	2	0	0	0	1	0	2	1	2	0	1	0	0	1	2	0	0	1	1	1	1	0	0	2	1	0	0	1	0	1	2	2	1	0	0	2	0
479	1	2	0	0	0	0	1	0	2	2	0	1	1	0	0	0	0	1	0	0	0	0	2	0	0	0	2	0	0	2	1	1	0	1	1	2	1	1	1	0	0	0	0	2	1	1	0	1	0
480	1	1	0	1	0	1	2	1	1	1	0	1	2	1	1	0	0	0	1	1	1	0	2	0	0	2	1	1	1	1	1	2	1	0	0	2	1	0	0	0	0	0	0	2	0	0	0	0	2
481	0	1	0	1	0	1	2	0	1	1	1	2	2	2	2	0	0	1	1	1	1	0	1	0	0	1	2	0	0	2	1	1	1	0	0	1	1	0	0	0	0	1	1	1	1	1	0	1	0
482	0	1	0	0	0	0	2	1	2	1	0	0	1	0	1	1	0	0	1	1	1	0	1	0	0	0	0	0	0	0	0	1	0	1	1	2	0	0	0	0	0	2	2	2	2	1	0	2	0
483	0	0	0	0	0	1	1	0	2	2	0	1	1	0	0	0	1	2	0	0	2	0	2	0	0	2	2	1	1	1	1	2	1	0	0	1	2	0	0	2	0	0	0	2	0	1	1	1	0
484	0	1	0	1	0	1	0	0	0	0	1	0	0	0	0	0	0	0	1	1	2	1	2	0	0	0	2	1	1	2	0	1	1	2	1	2	2	0	1	0	1	1	1	2	0	0	0	2	0
485	0	1	0	1	0	1	1	0	0	0	1	0	1	1	1	1	0	0	2	1	2	0	2	0	0	1	0	1	1	0	1	1	1	1	2	2	2	1	1	0	0	0	1	2	1	0	0	1	1
486	1	2	0	0	0	1	1	0	1	1	0	0	0	0	0	0	0	1	1	1	1	0	2	0	0	1	1	0	0	2	1	1	1	0	0	0	2	0	0	0	0	1	1	1	1	1	0	2	0
487	1	2	0	0	0	1	2	0	1	1	1	0	1	0	0	0	0	1	1	1	2	1	1	1	1	1	2	0	1	0	0	2	2	0	0	1	1	0	0	1	0	1	1	2	1	0	0	2	0
488	1	0	0	0	0	1	1	1	2	2	0	0	1	1	1	1	0	0	2	2	1	1	1	1	1	0	2	1	1	1	1	0	0	0	0	1	1	0	0	0	1	0	1	2	0	0	0	0	1
489	0	1	0	1	0	2	2	1	2	2	0	1	1	0	0	0	0	1	0	0	1	1	2	0	0	0	2	1	1	1	2	1	1	0	0	2	1	0	0	1	0	0	0	2	0	1	1	1	0
490	1	1	0	0	0	2	1	1	2	2	0	0	2	1	1	0	0	1	1	1	2	0	2	0	0	2	2	1	1	2	0	1	1	1	1	2	1	0	0	1	0	2	2	2	1	1	0	1	1
491	0	2	0	0	0	0	1	1	2	2	0	0	0	0	0	0	0	0	1	1	1	2	1	1	1	1	0	1	2	0	0	2	1	1	1	2	2	0	1	0	2	0	0	2	0	0	0	2	0
492	1	0	1	0	1	1	2	1	2	2	0	0	0	0	0	0	0	0	0	0	2	0	2	0	0	1	1	1	2	0	1	1	2	0	0	2	1	1	1	0	0	0	0	1	0	0	0	2	0
493	1	1	0	0	0	0	2	0	2	2	0	0	0	0	0	0	0	1	1	1	1	0	2	0	0	1	1	0	0	1	1	1	0	1	1	2	1	2	1	0	1	1	1	1	1	0	0	1	0
494	0	0	0	1	0	2	2	0	2	1	0	2	2	0	0	0	0	0	1	1	1	0	2	0	0	1	1	0	0	2	0	1	0	1	2	2	2	0	0	1	0	1	1	2	1	0	0	2	0
495	0	1	0	0	0	1	2	0	0	0	0	1	2	1	1	1	0	1	2	2	2	0	1	0	0	1	2	1	1	2	0	2	1	1	0	1	1	0	0	0	0	0	0	2	0	1	0	1	0
496	0	1	0	0	0	2	2	0	1	0	0	0	0	0	0	0	0	1	2	2	1	2	1	1	1	1	2	0	0	2	1	2	1	1	1	2	1	1	0	0	0	0	0	2	1	1	0	2	0
497	1	1	0	0	0	2	1	0	0	0	2	1	1	0	0	0	0	0	0	0	0	0	2	0	0	1	1	1	1	1	1	1	1	2	2	2	2	0	1	0	1	0	1	2	1	0	0	1	0
498	0	1	0	0	0	1	2	0	2	2	0	0	0	0	0	0	0	0	1	1	1	0	2	0	0	2	2	1	1	2	0	2	2	1	1	2	1	0	0	0	0	0	2	2	0	1	1	0	0
499	0	0	1	0	0	2	2	1	2	1	0	0	1	1	1	1	0	0	2	1	2	0	1	0	0	1	2	0	0	2	0	2	2	0	0	2	1	0	0	0	0	1	1	2	2	0	0	0	1
500	1	1	0	0	0	2	1	0	2	2	0	1	1	1	1	0	0	0	1	1	2	2	1	1	1	1	0	1	1	1	0	0	0	0	1	2	1	1	0	1	0	1	1	2	0	0	1	1	0
501	1	0	0	0	0	2	2	1	2	2	0	0	0	0	0	0	1	2	1	1	1	0	2	0	0	0	1	1	1	1	0	1	1	1	1	2	0	0	0	0	0	0	0	1	0	0	0	2	0
502	0	1	0	1	0	1	1	0	0	0	1	0	1	1	1	0	0	0	1	1	1	0	0	0	0	1	1	1	1	0	0	0	0	0	1	2	2	1	1	1	0	0	0	2	0	1	0	2	0
503	0	1	0	0	0	0	1	0	1	1	0	0	1	1	1	0	0	0	2	2	2	0	2	0	0	1	0	0	1	1	0	1	1	1	1	2	1	0	0	0	0	0	1	1	1	0	0	2	0
504	0	2	0	0	0	1	2	1	2	1	0	1	1	0	0	0	0	0	0	0	0	0	2	0	0	1	2	1	1	0	1	1	1	0	1	1	1	1	0	0	0	0	0	2	0	0	1	0	0
505	1	0	0	0	0	2	1	0	2	1	0	0	1	1	1	0	0	1	1	1	1	0	2	0	0	1	1	0	1	1	0	2	1	1	0	1	2	0	0	2	0	0	0	2	0	1	0	1	1
506	0	2	0	0	0	0	2	1	2	2	0	0	1	0	0	1	0	0	1	1	1	1	2	0	0	0	0	2	2	1	1	1	1	1	1	2	1	0	0	0	0	0	0	2	0	1	0	1	0
507	1	2	0	0	0	1	0	0	0	0	2	0	0	0	0	0	0	1	0	0	1	0	2	0	0	2	1	1	1	1	1	0	1	1	0	2	1	0	0	1	0	0	0	2	0	0	0	1	1
508	0	1	0	1	0	1	1	0	0	0	2	0	1	1	1	0	0	1	1	1	2	0	2	0	0	1	2	0	0	2	1	0	2	1	0	2	0	0	0	1	0	0	1	2	1	0	0	2	0
509	1	1	1	0	1	1	2	1	1	1	0	1	0	0	1	1	1	0	2	1	2	0	2	0	0	2	1	0	1	0	0	0	1	1	0	2	1	0	0	0	1	0	0	2	0	0	0	2	0
510	1	1	1	1	0	2	1	0	0	0	1	0	1	1	1	0	0	1	1	1	1	0	2	0	0	0	1	0	1	1	0	1	1	1	1	2	1	0	0	0	0	0	1	2	1	0	0	2	0
511	1	1	0	0	0	0	2	0	2	2	0	0	1	1	1	0	0	1	1	1	2	0	2	0	0	1	2	0	1	1	0	2	2	0	0	1	1	0	0	0	0	1	1	2	1	2	0	1	1
512	0	2	0	0	0	0	2	1	2	1	0	0	1	0	0	1	1	2	2	2	1	0	2	0	0	1	2	2	2	2	0	2	2	0	0	1	2	0	1	0	2	0	0	1	0	1	0	2	0
513	0	1	0	0	0	2	1	0	0	0	1	0	1	1	1	0	0	0	1	1	1	1	1	1	1	1	1	0	0	1	1	1	1	0	0	2	2	0	0	1	1	0	1	2	0	0	0	1	1
514	1	1	0	0	0	0	2	0	1	0	0	0	2	2	2	0	0	1	1	0	0	0	2	0	0	1	2	1	1	2	0	2	2	1	0	2	1	0	0	0	0	0	1	2	1	0	0	2	0
515	1	1	0	0	0	0	1	1	1	1	1	2	2	0	0	1	0	1	1	1	1	0	1	0	0	1	2	0	0	1	0	1	1	0	0	1	2	0	0	1	0	1	0	0	1	0	0	1	0
516	0	1	2	0	1	0	2	0	2	2	0	0	0	0	0	0	0	0	1	1	1	1	1	1	1	1	1	0	0	2	0	1	1	1	1	2	0	0	0	1	0	0	1	1	1	0	0	1	1
517	1	1	0	0	0	1	2	0	2	1	0	1	1	1	1	0	0	0	2	1	2	0	2	0	0	0	2	0	0	1	0	1	1	2	1	2	0	0	0	1	0	0	1	1	1	0	0	2	0
518	1	0	0	0	0	1	2	1	2	1	0	0	0	0	0	0	1	1	1	2	2	0	2	0	0	1	1	1	1	1	0	1	0	2	2	2	2	0	0	2	0	2	2	2	2	1	1	0	0
519	1	1	0	1	0	1	2	0	2	2	0	1	1	0	0	0	0	1	2	0	2	0	2	0	0	0	1	1	2	1	0	1	1	0	0	2	0	0	0	0	0	1	1	2	1	1	0	0	1
520	0	1	0	1	0	1	0	0	0	0	2	1	0	0	1	1	0	0	1	1	1	0	0	0	0	1	0	2	2	0	0	1	0	1	2	2	0	0	0	1	0	0	1	1	0	1	0	0	1
521	1	0	0	2	0	2	2	0	2	1	0	0	1	1	1	0	0	1	1	1	2	0	2	0	0	2	2	1	1	1	1	1	1	2	1	2	1	0	0	0	0	0	0	2	0	2	0	1	1
522	1	1	0	0	0	0	1	0	0	0	1	0	0	0	0	0	0	0	1	1	2	1	0	1	1	1	2	0	0	2	0	1	1	1	0	0	1	0	0	0	0	0	1	2	2	0	0	2	0
523	0	0	0	0	0	1	2	0	2	2	0	0	1	1	1	0	0	0	2	1	2	0	2	0	0	0	1	1	2	1	0	1	0	0	1	2	1	1	0	1	0	1	0	1	0	1	0	2	0
524	0	0	0	0	0	1	1	0	1	0	1	0	1	1	1	1	0	1	1	0	1	0	2	0	0	0	1	0	0	1	1	1	1	0	1	1	1	0	0	0	0	1	1	2	2	0	0	1	1
525	0	1	0	0	0	1	2	1	1	1	0	0	0	0	0	0	0	1	1	1	1	1	0	0	0	0	2	1	1	2	0	1	1	0	0	1	1	0	0	0	1	0	0	2	0	1	0	0	1
526	0	1	0	0	0	1	1	0	1	1	0	1	2	1	1	0	0	1	1	1	1	0	2	0	0	0	2	1	1	2	0	1	1	1	1	2	2	0	0	2	0	1	1	2	1	1	0	2	0
527	1	1	0	0	0	2	2	0	2	2	0	0	0	0	0	0	0	0	1	0	1	0	2	0	0	0	2	0	1	0	0	1	1	0	0	1	2	1	1	0	0	1	1	2	1	1	1	0	0
528	0	1	0	0	0	2	1	0	1	0	1	1	1	1	1	0	0	2	2	2	2	0	2	0	0	1	1	1	2	0	1	1	1	0	0	1	1	0	0	1	0	1	0	1	0	0	0	2	0
529	1	2	0	0	0	1	2	0	1	1	0	0	0	0	0	0	0	0	1	1	1	0	2	0	0	0	1	1	1	1	1	1	1	0	0	1	0	0	0	0	0	0	0	2	1	1	1	0	0
530	1	0	1	0	1	1	1	0	1	0	1	0	2	1	1	0	0	1	1	1	1	1	2	0	0	2	2	0	0	1	0	2	1	0	1	2	2	0	0	2	1	0	0	1	0	1	0	1	0
531	1	1	0	0	0	0	2	0	2	2	0	0	0	0	0	0	0	0	1	1	1	0	1	0	0	1	1	2	2	0	1	2	1	1	2	2	2	0	0	2	1	0	0	2	1	1	1	0	0
532	0	2	1	2	0	2	1	0	1	1	1	0	0	0	0	0	0	1	2	2	2	1	2	0	0	2	2	0	0	1	1	1	1	0	1	2	1	1	0	1	0	0	0	0	2	2	0	2	0
533	1	1	0	0	0	1	2	1	2	2	0	1	2	0	0	0	0	0	0	0	0	0	1	0	0	1	0	2	2	0	0	1	1	0	1	1	0	0	0	0	0	0	0	2	0	2	0	0	0
534	1	0	1	0	0	2	2	0	1	0	0	0	1	1	1	0	0	1	1	2	2	1	1	1	1	0	0	1	0	0	1	0	0	1	1	2	1	0	0	1	0	0	0	2	0	0	0	2	0
535	1	2	0	0	0	1	0	0	1	1	1	0	1	1	1	0	0	0	2	2	2	1	2	0	0	0	1	1	1	1	1	1	1	1	1	2	2	0	0	2	1	0	1	2	1	0	0	2	0
536	1	1	0	0	0	0	2	0	2	2	0	1	1	1	1	0	0	1	1	2	2	1	2	0	0	1	1	1	1	1	0	0	0	0	1	2	1	1	1	0	0	0	0	2	0	0	0	1	1
537	1	2	1	1	0	1	1	0	1	0	1	0	0	0	0	0	1	2	0	0	2	1	1	1	1	1	1	0	1	0	0	1	1	1	1	1	1	0	0	2	0	1	2	2	0	1	0	2	0
538	1	1	0	1	0	2	2	0	2	1	0	0	1	1	1	0	0	1	1	1	2	1	1	0	0	2	2	0	1	1	0	2	2	0	0	2	2	0	0	2	0	1	1	1	0	1	0	0	1
539	0	1	0	0	0	1	1	0	1	1	1	1	1	0	0	0	0	1	2	2	2	1	2	0	0	2	0	0	1	1	0	2	1	0	0	1	2	0	0	1	0	0	0	0	0	1	0	2	0
540	0	1	0	1	0	2	2	1	2	2	0	0	0	0	0	0	0	0	1	1	1	0	1	0	0	1	2	0	0	2	0	1	1	0	0	1	0	0	0	0	0	1	0	0	1	0	0	2	0
541	0	1	0	0	0	1	2	0	2	2	0	1	1	0	0	0	0	1	0	1	1	0	2	0	0	1	2	0	1	0	0	1	1	0	0	2	2	0	0	0	0	0	0	1	0	0	0	2	0
542	0	1	0	1	0	1	2	0	2	0	0	1	1	0	0	0	0	0	1	1	2	0	2	0	0	0	2	1	1	2	1	1	1	0	0	2	1	0	0	1	0	0	0	1	0	0	0	2	0
543	1	1	0	1	0	1	2	0	1	1	0	0	1	1	1	0	0	0	2	2	2	1	2	0	0	1	2	0	0	2	0	1	1	1	0	2	0	0	0	0	0	2	2	2	1	1	0	2	0
544	1	1	0	1	0	2	2	1	1	1	0	0	0	0	0	0	1	1	0	0	1	0	2	0	0	0	1	1	1	1	1	2	1	0	0	2	2	0	0	1	0	1	0	0	1	0	0	1	0
545	0	1	0	1	0	2	2	0	1	1	0	0	0	0	0	0	0	1	1	2	2	1	2	0	0	0	2	0	0	2	1	1	1	0	0	2	1	0	0	1	0	1	0	1	1	2	0	2	0
546	0	2	0	0	0	0	2	0	1	0	0	0	0	0	0	0	0	0	1	1	1	0	2	0	0	1	2	0	0	2	0	2	2	0	0	2	0	0	0	0	0	0	0	1	0	0	0	0	1
547	1	0	0	0	0	1	2	0	1	1	1	0	1	1	1	0	0	2	1	1	1	0	2	0	0	2	1	2	2	0	1	0	0	0	0	2	1	0	0	1	0	1	0	0	1	0	0	1	0
548	0	1	0	0	0	1	0	0	0	0	1	1	1	0	0	0	0	0	1	1	1	0	1	0	0	2	1	0	0	1	0	1	1	0	0	1	0	0	0	0	0	1	2	2	0	1	0	1	0
549	1	1	0	0	0	1	2	1	2	1	0	1	1	1	1	0	0	0	0	0	2	0	2	0	0	1	1	2	2	1	0	0	1	1	0	2	2	0	0	1	0	0	1	2	1	0	0	2	0
550	0	0	0	1	0	2	2	0	2	2	0	0	1	1	1	0	0	0	1	1	1	0	2	0	0	1	1	0	1	1	1	2	2	0	0	1	1	0	0	0	0	0	1	1	1	1	0	2	0
551	0	1	0	0	0	1	2	0	1	0	0	0	0	0	0	0	0	0	1	1	2	0	2	0	0	1	1	1	2	0	1	1	1	1	1	2	1	0	0	1	0	1	1	2	1	0	0	2	0
552	1	2	0	0	0	1	0	0	0	0	2	0	1	0	1	1	0	0	1	1	1	0	2	0	0	1	1	0	1	1	0	1	1	0	0	1	1	0	0	1	0	0	0	1	0	0	0	1	0
553	1	2	0	0	0	0	2	0	2	1	1	1	2	1	1	0	0	2	2	2	2	0	1	0	0	0	2	1	1	1	1	1	1	0	0	2	2	0	0	2	1	1	1	2	0	0	0	1	0
554	0	1	0	0	0	2	2	0	2	1	0	0	0	0	0	0	0	1	2	2	2	0	2	0	0	0	2	1	1	1	1	1	1	1	1	2	2	0	1	1	1	1	0	1	2	1	1	1	0
555	0	2	1	1	0	1	2	0	2	0	0	1	1	0	0	0	0	0	2	2	2	0	2	0	0	1	2	0	1	0	0	1	1	1	1	2	1	0	0	1	0	1	1	2	1	0	1	0	1
556	0	1	0	1	0	1	2	1	2	2	0	0	1	0	1	1	0	0	2	2	2	0	1	0	0	0	2	0	0	2	0	2	2	0	0	2	0	0	0	0	0	0	1	2	2	1	0	1	1
557	0	1	1	0	0	2	2	0	1	0	0	0	1	1	1	0	0	0	2	2	2	1	1	1	1	0	1	0	1	1	0	1	1	0	0	2	1	1	0	0	0	1	1	2	1	2	1	1	0
558	0	2	0	0	0	0	1	1	2	2	1	1	1	0	0	0	1	2	1	1	2	1	2	0	0	0	1	2	2	1	0	1	0	2	2	2	0	0	0	1	0	1	1	1	1	0	0	1	0
559	0	1	0	0	0	1	2	1	2	1	0	0	1	1	1	0	0	0	1	2	2	0	2	0	0	2	2	0	0	2	0	1	0	1	1	2	1	0	0	0	0	1	0	0	1	0	0	2	0
560	1	0	1	1	1	1	1	0	1	0	1	0	0	0	0	0	0	0	1	2	2	1	1	1	1	1	2	2	1	1	1	0	0	0	0	2	2	0	0	2	0	0	2	2	0	0	1	0	0
561	1	0	0	0	0	2	1	0	1	0	1	1	1	1	1	0	0	1	0	0	1	1	2	0	0	0	2	1	1	0	1	0	0	0	0	2	2	0	0	2	1	0	2	2	1	0	0	2	0
562	1	2	1	0	1	1	1	0	1	1	1	1	1	1	1	0	0	1	1	0	2	0	0	0	0	0	2	0	0	2	0	0	1	0	0	2	1	0	0	0	0	1	1	2	1	1	0	2	0
563	1	1	0	0	0	1	2	0	1	0	0	0	0	0	0	0	0	0	1	2	2	0	2	0	0	1	2	0	1	1	0	1	1	1	1	1	1	0	0	1	0	0	1	2	0	0	0	1	0
564	1	0	0	1	0	2	2	1	1	1	0	1	2	1	1	0	0	0	2	1	2	1	2	0	0	0	1	1	1	1	1	2	1	1	0	1	2	0	1	0	1	1	1	2	1	1	0	1	1
565	0	1	1	1	1	2	1	0	2	2	0	0	0	0	0	0	0	0	1	1	1	1	2	0	0	1	1	0	2	0	0	1	1	0	0	2	1	0	0	1	1	1	1	2	0	1	0	0	2
566	1	2	0	0	0	0	1	0	1	1	1	0	1	1	1	0	0	1	2	2	2	0	1	0	0	2	2	0	0	2	1	1	1	1	0	2	1	0	0	1	1	1	0	0	1	0	0	1	0
567	0	1	0	1	0	2	2	1	2	2	0	0	1	1	1	0	0	0	2	2	2	0	1	0	0	1	2	1	1	1	0	1	1	0	1	1	1	1	0	0	0	0	1	1	1	1	0	1	0
568	0	1	0	1	0	1	2	0	2	1	0	0	1	1	1	0	1	0	2	1	2	0	2	0	0	0	2	1	1	2	1	0	0	0	0	2	2	0	0	0	1	1	1	1	1	1	0	1	0
569	0	1	0	0	0	1	1	0	0	0	0	0	1	1	1	0	0	0	2	2	2	0	1	0	0	0	0	0	1	1	0	1	1	0	0	2	0	0	0	1	0	0	0	1	0	1	0	0	0
570	1	0	0	0	0	2	2	0	2	1	0	1	2	1	1	0	0	1	2	0	2	0	2	0	0	1	1	1	2	0	1	1	1	0	1	1	1	0	0	1	0	0	1	1	0	2	0	1	1
571	1	1	0	1	0	2	1	0	1	1	0	1	0	0	1	1	0	0	0	0	2	1	1	0	0	1	1	1	1	1	0	1	1	1	0	0	1	0	0	1	0	1	0	1	0	0	0	2	0
572	1	1	0	1	0	1	2	0	1	0	0	0	0	0	0	0	0	1	0	1	1	0	2	0	0	1	1	0	1	1	0	1	1	1	0	0	2	1	1	1	0	1	1	1	1	1	0	2	0
573	0	2	0	0	0	1	2	0	2	2	0	1	1	0	0	0	0	2	2	2	2	1	2	0	0	1	2	1	1	1	1	1	1	0	0	2	1	0	1	0	1	0	1	2	0	0	0	1	1
574	0	1	0	0	0	0	2	1	2	1	0	0	0	0	0	0	0	1	1	1	1	1	2	0	0	1	1	0	1	1	1	0	0	1	1	2	1	0	0	0	0	0	0	2	0	0	0	2	0
575	0	2	0	1	0	1	2	1	1	1	0	0	1	0	0	0	0	1	1	1	1	0	1	0	0	1	2	0	1	0	0	1	1	0	0	2	1	0	0	1	0	0	0	0	0	1	0	1	1
576	0	1	0	0	0	0	1	0	1	1	1	1	1	0	0	0	0	1	1	2	2	0	1	0	0	2	1	2	2	1	1	1	0	0	1	2	1	0	0	2	0	0	1	2	0	0	0	2	0
577	1	1	0	0	0	1	2	0	1	1	1	1	0	0	0	0	0	2	2	2	2	2	2	0	0	0	2	1	1	1	0	2	1	0	0	1	1	0	0	0	0	1	1	1	1	2	0	1	0
578	0	0	0	0	0	1	1	0	2	1	0	1	2	2	2	0	0	1	2	2	2	0	2	0	0	1	2	0	0	2	0	1	1	0	1	1	1	1	1	0	0	0	0	1	0	0	1	1	0
579	0	2	1	1	0	1	2	0	2	0	1	0	1	1	1	0	1	2	1	1	2	1	2	0	0	0	2	1	1	2	0	1	1	0	0	2	2	0	0	1	0	0	1	2	1	0	0	2	0
580	0	2	0	0	0	2	2	0	1	0	0	2	2	0	0	1	0	1	2	2	2	1	1	1	1	0	0	0	0	1	0	2	1	1	0	2	1	0	0	1	0	1	0	0	2	0	0	1	1
581	1	1	0	1	0	2	1	1	2	2	0	1	2	0	0	0	0	0	0	0	0	1	2	0	0	0	2	1	1	2	0	1	1	0	0	1	2	0	0	1	0	1	0	1	1	0	1	1	0
582	0	0	0	0	0	2	2	1	2	2	0	0	1	1	1	0	0	0	0	1	1	1	2	0	0	0	2	0	0	0	0	1	1	1	1	1	1	1	1	0	0	0	1	1	1	0	0	2	0
583	0	2	0	0	0	1	2	1	2	2	0	1	1	0	0	0	0	0	0	1	1	0	2	0	0	0	2	0	0	2	1	1	2	1	0	2	1	1	1	0	1	0	0	0	0	1	0	1	0
584	0	0	0	0	0	2	1	0	1	1	1	1	1	0	0	0	0	0	1	1	0	2	1	1	1	1	2	0	0	2	0	0	0	0	0	2	0	0	0	0	1	1	1	1	2	0	0	1	0
585	0	1	0	1	0	1	2	0	1	1	0	0	0	0	0	0	0	1	2	2	2	0	2	0	0	1	1	1	0	1	1	0	1	1	0	2	1	0	0	0	0	1	1	2	2	0	0	0	1
586	0	1	0	0	0	0	2	0	2	0	0	0	1	1	0	0	0	0	2	2	2	1	2	0	0	0	1	0	0	1	1	0	0	1	1	2	1	0	0	1	0	1	0	1	1	1	0	2	0
587	1	1	0	0	0	1	1	1	1	1	1	0	0	0	0	0	0	1	1	1	1	0	2	0	0	0	0	1	2	0	0	2	1	1	1	2	1	0	0	0	0	0	0	1	0	0	0	2	0
588	0	1	0	1	0	1	2	0	1	1	0	0	0	0	0	0	0	1	1	1	1	1	2	0	0	0	2	0	0	1	1	2	1	1	0	2	1	0	0	0	0	1	1	1	1	1	0	0	1
589	1	2	0	0	0	0	1	1	2	2	0	1	1	0	0	0	0	0	1	1	1	0	2	0	0	1	1	0	1	1	0	1	1	0	0	1	1	0	0	1	0	0	1	2	0	0	0	2	0
590	0	1	0	1	0	2	1	1	2	2	1	2	1	1	2	1	0	0	1	1	1	0	0	0	0	1	0	2	2	1	1	0	0	1	1	2	2	0	0	2	1	0	0	0	0	0	0	1	0
591	0	1	0	1	0	1	2	0	1	1	0	0	0	0	0	0	0	0	1	2	2	1	1	0	0	0	1	0	0	2	1	2	1	0	1	2	2	0	0	2	1	1	1	2	1	1	2	0	0
592	1	0	0	0	0	1	2	0	2	2	0	0	2	1	1	1	1	1	1	1	1	0	1	1	1	1	2	0	0	2	0	2	1	1	0	1	2	0	1	0	1	1	1	2	1	1	0	1	1
593	0	1	0	1	0	2	1	0	1	0	1	1	1	0	1	1	0	1	0	1	1	0	1	0	0	0	1	0	1	1	0	1	1	0	0	1	2	0	0	2	0	0	1	2	2	0	0	2	0
594	0	1	0	1	0	2	1	0	0	0	1	0	0	0	0	0	0	0	0	0	2	0	2	0	0	1	1	1	2	0	1	0	1	1	0	2	2	1	1	0	0	0	0	1	0	1	0	2	0
595	1	1	0	0	0	1	0	0	0	0	1	0	1	1	1	1	1	2	1	1	2	0	2	0	0	0	2	0	0	2	1	1	1	0	0	2	2	0	0	1	1	0	0	1	0	1	0	0	0
596	0	0	0	0	0	2	2	0	2	1	0	1	0	0	1	1	0	0	1	2	2	0	2	0	0	2	1	0	1	0	0	2	1	0	0	2	1	1	1	0	0	0	0	2	1	0	0	0	1
597	0	0	0	0	0	2	2	0	1	1	1	2	2	2	2	0	0	1	1	1	2	0	2	0	0	2	1	0	1	0	0	1	1	0	0	1	1	0	0	0	1	0	0	1	0	1	0	1	1
598	1	2	0	1	0	1	2	0	2	1	0	0	0	0	0	0	0	0	1	1	2	0	1	0	0	1	1	0	1	1	0	1	1	0	0	2	0	0	0	0	0	0	0	2	0	1	1	0	0
599	0	0	0	0	0	1	1	1	1	1	0	1	1	0	0	0	0	0	1	1	1	0	2	0	0	2	2	0	0	2	0	1	1	0	0	2	1	0	0	2	0	0	0	1	0	1	0	2	0
600	0	0	0	0	0	1	1	1	1	1	1	1	1	0	0	0	0	1	1	1	1	0	2	0	0	2	2	0	0	1	0	1	1	2	1	2	1	0	0	0	0	0	0	1	0	0	0	1	0
601	1	2	0	0	0	0	2	0	2	1	0	1	2	1	1	0	0	1	2	2	2	1	1	0	0	1	1	0	0	1	0	1	2	0	1	2	1	0	0	0	0	0	0	2	0	2	1	1	1
602	1	1	0	1	0	2	2	0	2	1	0	0	1	1	1	0	0	1	1	1	2	0	2	0	0	0	1	0	0	2	1	1	0	0	0	1	0	0	0	0	0	0	0	1	0	0	0	2	0
603	1	1	2	0	1	0	1	2	2	2	0	1	0	0	1	1	0	1	0	0	1	1	1	1	1	1	1	0	2	0	0	1	1	1	1	1	2	0	1	0	2	0	0	2	1	1	0	2	0
604	1	2	0	1	0	1	1	0	1	1	1	0	0	0	0	0	0	1	2	2	2	1	2	0	0	1	1	1	1	1	1	0	1	0	0	2	0	0	0	0	0	1	2	2	1	0	0	0	0
605	0	1	0	0	0	2	2	0	2	1	0	0	1	2	1	0	0	1	1	1	1	0	2	0	0	1	1	1	1	1	1	1	0	1	0	2	1	0	0	0	0	0	2	2	1	0	0	2	0
606	0	1	1	0	1	2	2	0	1	1	0	0	0	0	0	0	0	0	0	0	0	0	2	0	0	1	1	0	1	1	0	1	1	1	2	2	0	0	0	0	0	1	1	1	1	1	0	2	0
607	0	1	0	0	0	2	2	0	2	1	0	1	2	2	2	0	0	0	1	1	1	1	1	1	1	0	2	0	0	2	0	1	0	0	1	2	2	0	0	0	0	1	1	2	1	0	0	1	0
608	0	1	0	1	0	2	2	0	2	1	0	1	0	0	1	1	0	0	1	1	2	0	2	0	0	1	1	2	2	2	0	1	2	0	0	2	2	0	0	1	0	0	0	1	0	0	0	2	0
609	0	1	0	1	0	2	2	0	2	2	0	0	0	0	0	0	0	2	0	0	0	1	2	0	0	0	0	0	1	1	0	2	2	0	1	1	1	1	1	0	1	1	1	2	1	0	0	1	0
610	0	1	1	0	1	1	2	0	2	1	0	1	1	0	0	0	0	0	2	1	2	1	2	0	0	0	1	0	0	2	1	0	1	1	0	2	2	0	0	1	0	2	2	2	2	0	0	2	0
611	0	1	0	0	0	2	2	0	1	0	1	0	0	0	0	0	0	1	1	1	1	0	0	0	0	0	2	0	0	1	1	1	0	1	0	2	0	0	0	0	0	0	1	2	1	0	0	2	0
612	0	1	0	0	0	2	1	0	1	1	0	0	0	0	0	0	0	1	1	1	1	0	1	0	0	0	1	0	0	1	0	0	0	1	1	2	0	0	0	0	0	1	1	2	1	1	0	1	1
613	1	1	0	0	0	2	2	0	1	1	0	1	0	0	1	1	0	0	1	2	2	1	2	0	0	2	1	0	1	1	0	1	0	0	0	1	1	0	0	2	1	1	1	2	1	1	0	1	0
614	0	0	0	1	0	2	2	0	2	0	0	0	0	0	0	0	0	0	2	2	2	1	1	0	0	0	1	2	2	1	1	1	2	0	0	1	2	0	0	1	0	1	1	1	1	0	0	2	0
615	0	1	0	0	0	1	2	0	2	0	1	1	1	0	0	0	0	0	1	1	1	1	1	1	1	1	2	0	0	2	1	0	0	0	0	2	2	0	0	1	0	0	0	1	0	1	0	2	0
616	1	2	1	1	0	1	2	0	1	1	0	1	1	0	0	0	0	0	1	1	1	1	2	0	0	1	1	0	0	1	1	0	1	2	0	2	2	0	0	0	1	0	0	0	0	0	0	1	1
617	0	2	0	1	0	1	2	0	2	2	0	0	0	0	0	0	0	0	2	1	2	1	2	0	0	0	1	0	1	1	0	0	0	2	1	2	1	0	0	0	0	1	1	1	1	2	0	2	0
618	1	1	0	1	0	1	2	0	1	1	0	0	0	0	0	0	0	0	1	1	1	0	2	0	0	1	2	0	0	1	0	0	0	0	0	1	1	0	0	2	1	1	0	1	1	1	0	0	1
619	0	2	0	0	0	0	0	0	0	0	1	0	2	2	2	0	0	0	2	1	2	1	1	1	1	1	1	1	1	1	0	2	1	0	0	1	1	0	0	1	0	1	1	1	0	1	0	2	0
620	1	2	0	0	0	1	2	0	1	0	0	0	0	0	0	0	0	0	1	1	1	0	2	0	0	1	2	0	0	2	1	1	1	0	0	1	2	0	0	1	0	0	0	1	0	0	0	2	0
621	1	1	1	1	0	1	2	1	1	1	0	0	0	0	0	0	0	1	1	1	1	0	2	0	0	1	1	0	1	1	0	1	1	0	0	2	1	1	1	0	0	0	0	2	0	2	1	1	0
622	0	0	0	0	0	1	1	0	1	1	1	0	0	0	0	0	0	0	1	0	1	1	2	0	0	1	1	0	0	1	0	1	1	1	1	1	1	0	0	0	0	0	1	2	0	1	1	1	0
623	1	0	0	1	0	2	2	0	2	2	0	0	0	0	0	0	0	0	2	1	2	0	2	0	0	1	1	1	2	1	0	2	2	1	1	2	1	0	0	1	0	0	0	2	0	2	0	2	0
624	0	0	0	0	0	1	1	0	0	0	1	0	2	2	2	1	0	0	1	1	0	1	2	0	0	1	1	0	0	2	0	2	2	0	1	1	1	0	0	0	1	0	0	1	0	1	0	2	0
625	1	0	0	1	0	2	1	0	1	1	0	0	0	0	0	0	0	1	1	1	1	1	1	1	1	2	2	0	0	1	0	0	0	0	0	2	1	0	0	1	0	0	0	2	0	1	0	1	1
626	1	0	0	0	0	2	2	1	2	2	0	1	2	1	1	0	0	1	1	2	2	0	0	0	0	1	2	0	0	2	0	1	1	0	0	2	2	0	0	1	0	0	1	2	1	0	1	0	0
627	1	1	0	0	0	1	2	0	1	0	0	1	0	0	1	1	0	1	1	2	2	0	2	0	0	2	1	0	1	1	0	2	2	0	0	0	1	1	1	0	0	2	2	2	2	1	1	0	0
628	1	2	0	1	0	1	2	0	2	1	0	0	0	0	0	0	0	2	1	1	2	0	1	0	0	0	2	0	0	2	0	1	1	1	1	2	1	1	1	0	0	1	0	1	1	1	0	0	1
629	0	0	0	0	0	2	1	0	0	0	1	0	0	0	0	0	0	0	2	2	2	1	1	1	1	1	2	1	1	1	2	1	1	0	0	1	1	1	1	0	0	1	0	1	1	1	0	1	0
630	1	2	0	2	0	2	2	0	1	0	0	0	0	0	0	0	0	0	2	2	2	1	0	0	0	0	1	0	1	1	0	1	2	0	0	1	0	0	0	0	0	0	0	1	0	1	0	1	0
631	1	2	0	0	0	0	2	0	2	0	0	0	1	1	1	0	0	0	1	1	1	1	1	1	1	0	1	0	1	1	0	1	0	1	2	2	0	0	0	1	0	1	1	2	0	0	0	2	0
632	0	1	0	0	0	1	2	0	2	1	0	0	0	0	0	0	1	0	2	1	2	1	0	0	0	1	0	0	0	1	0	1	2	1	0	2	1	0	0	0	0	1	1	1	1	1	0	2	0
633	0	0	0	0	0	1	2	0	2	1	0	0	1	1	1	0	0	1	1	1	2	1	1	1	1	1	0	1	1	0	0	2	2	0	0	1	1	0	0	1	0	0	1	2	0	0	0	2	0
634	0	1	0	1	0	1	2	0	2	1	0	0	1	1	1	0	0	0	2	2	2	0	2	1	1	1	1	1	1	1	0	2	1	1	0	2	1	0	0	1	0	0	0	2	0	0	0	2	0
635	1	1	2	0	1	0	2	0	2	2	0	0	0	0	0	0	0	1	0	0	0	0	2	0	0	2	2	0	0	2	0	2	2	0	1	1	2	0	0	1	0	1	1	1	1	2	0	1	0
636	1	1	0	0	0	2	1	0	2	1	0	1	2	2	2	0	0	1	2	2	2	0	1	0	0	0	2	0	0	2	0	1	2	1	0	1	1	0	0	2	0	1	1	1	1	1	0	1	0
637	1	0	0	0	0	1	2	1	2	1	0	0	0	0	0	0	0	2	2	2	2	0	1	0	0	0	1	0	1	0	0	0	0	0	0	1	1	1	1	0	0	0	1	2	1	0	0	2	0
638	0	1	1	1	0	2	2	0	1	0	0	1	1	0	0	0	0	1	1	1	1	0	2	1	1	1	1	1	0	1	2	2	2	0	0	1	1	0	0	2	0	1	1	2	2	0	0	2	0
639	1	2	0	0	0	1	1	0	2	1	0	1	2	1	1	0	0	2	2	2	2	0	2	0	0	1	1	2	2	1	1	2	1	0	0	1	1	0	0	0	0	0	0	1	0	0	0	1	0
640	0	2	1	0	0	0	2	0	2	0	0	1	0	0	1	1	0	0	0	0	0	0	2	0	0	1	2	0	0	2	2	1	1	0	0	2	0	0	0	1	0	0	0	1	0	1	0	2	0
641	0	1	0	1	0	1	2	1	1	1	0	0	0	0	0	0	0	2	1	1	2	0	2	0	0	2	2	0	0	0	0	1	1	1	1	2	0	0	0	1	0	1	1	2	1	0	1	0	1
642	0	0	0	0	0	1	2	0	2	1	0	0	0	0	0	0	0	1	2	2	2	2	1	1	1	1	0	2	2	0	0	2	2	0	0	0	0	0	0	1	0	0	0	2	0	1	0	1	1
643	1	0	0	0	0	1	2	1	2	2	0	1	2	1	1	1	0	1	1	1	1	1	2	0	0	1	1	1	1	1	0	2	2	0	0	2	2	0	0	2	1	0	0	1	0	0	0	2	0
644	0	1	0	0	0	1	2	0	1	1	0	0	0	0	0	0	0	0	2	1	2	1	2	0	0	2	1	0	0	0	0	1	1	0	0	1	0	0	0	1	0	1	1	1	1	0	1	1	0
645	1	2	0	0	0	1	1	0	0	0	1	0	2	2	2	1	0	2	2	2	2	0	2	0	0	1	1	0	0	1	1	1	1	0	0	2	0	0	0	0	0	1	1	1	1	1	0	1	0
646	1	0	0	1	0	2	2	1	2	1	0	0	0	0	0	0	0	0	2	2	2	0	2	0	0	1	1	1	1	1	1	1	1	0	0	1	1	0	0	2	0	1	1	2	1	0	0	1	0
647	0	1	0	1	0	1	1	0	0	0	1	0	0	0	0	0	0	0	1	1	2	1	2	0	0	0	1	0	1	0	0	0	0	0	0	1	2	0	0	1	0	0	0	0	1	1	0	0	2
648	0	1	1	1	0	2	1	0	1	1	0	0	2	1	1	1	0	0	0	0	0	0	2	0	0	2	2	0	0	2	2	1	1	0	0	1	1	0	0	1	1	1	0	1	1	2	0	1	1
649	0	1	0	1	0	1	2	1	2	2	0	0	0	0	0	0	0	1	2	2	2	1	2	0	0	0	1	0	1	1	1	1	1	0	0	2	0	0	0	0	0	0	0	1	0	0	0	1	0
650	0	1	0	0	0	1	1	0	0	0	0	1	1	1	1	0	1	2	1	1	1	1	0	1	1	1	2	0	0	2	0	0	0	0	0	2	1	0	0	0	0	1	1	1	1	0	0	0	1
651	1	1	0	1	0	1	2	0	2	1	1	0	1	0	0	0	0	0	1	1	2	0	1	0	0	2	1	0	1	0	0	2	2	0	0	2	1	0	0	0	0	1	1	2	1	0	0	2	0
652	1	1	0	1	0	2	2	0	2	1	0	0	1	1	1	0	0	2	1	1	2	0	2	0	0	2	2	1	1	1	0	1	1	0	0	2	2	0	0	1	0	1	1	2	1	0	0	1	1
653	0	1	1	0	0	2	2	0	2	2	0	0	0	0	0	0	0	1	1	1	1	1	2	0	0	1	1	0	0	1	1	2	1	0	0	1	1	1	1	0	0	0	0	1	0	0	0	1	0
654	1	2	0	0	0	1	0	0	1	1	1	0	0	0	0	0	0	0	2	2	2	0	2	0	0	1	1	1	1	1	1	1	1	0	0	1	0	0	0	0	0	1	1	2	0	0	0	2	0
655	1	2	0	0	0	1	2	0	2	2	0	0	1	1	1	0	0	0	1	1	1	1	2	0	0	0	1	0	2	0	0	1	1	0	0	2	2	0	0	2	1	0	1	2	1	0	0	1	1
656	0	2	0	0	0	0	1	0	1	1	1	1	0	0	1	1	0	0	0	0	0	0	2	0	0	1	1	0	1	0	0	0	0	0	1	2	2	0	0	0	0	0	0	1	0	0	0	2	0
657	0	0	1	0	0	2	1	0	0	0	1	0	1	1	1	0	0	0	1	2	2	2	1	1	1	1	2	0	0	2	1	2	2	1	1	2	1	1	1	0	0	0	0	0	0	0	0	2	0
658	0	1	0	1	0	1	1	0	1	0	1	1	2	2	2	0	0	0	1	0	1	0	2	0	0	2	1	1	1	1	1	1	1	0	0	2	1	0	1	0	1	0	0	1	0	1	0	0	1
659	0	1	0	1	0	1	2	0	1	1	0	0	1	0	1	1	0	1	1	1	2	0	2	0	0	0	2	1	1	1	1	1	1	0	0	2	2	0	0	1	0	0	0	2	0	2	0	1	0
660	1	0	0	0	0	2	1	1	2	2	0	0	0	0	0	0	0	2	2	2	2	0	2	0	0	1	2	1	1	1	1	1	0	1	1	2	1	0	0	0	1	1	1	2	1	0	0	2	0
661	1	2	0	0	0	1	1	1	1	1	0	0	2	2	2	0	0	0	0	0	1	0	2	0	0	0	2	0	0	1	0	1	1	0	0	2	1	0	0	0	1	1	1	2	1	0	0	2	0
662	0	2	0	0	0	2	2	0	2	2	0	0	0	0	0	0	0	1	2	2	2	0	2	0	0	1	1	0	1	1	0	0	0	0	0	2	1	2	1	0	1	1	1	1	1	0	1	1	0
663	0	1	0	0	0	1	1	0	1	0	1	0	1	0	0	1	0	1	2	2	2	0	2	0	0	1	2	0	0	2	0	0	0	1	2	2	1	0	0	1	0	0	0	2	0	0	0	2	0
664	1	0	0	0	0	1	1	0	1	0	1	0	0	0	0	0	0	0	2	1	2	0	2	0	0	1	1	1	2	1	0	1	1	0	0	1	1	0	0	0	0	0	0	0	0	1	0	1	1
665	1	0	0	0	0	1	2	0	2	1	1	0	0	0	0	0	0	0	2	2	2	0	2	0	0	2	1	0	0	1	0	1	1	0	0	2	1	0	0	1	0	2	2	2	2	0	0	1	1
666	0	1	0	0	0	1	2	0	2	1	0	0	0	0	0	0	0	0	1	1	1	1	0	1	1	0	1	0	0	1	0	0	0	0	0	2	1	0	0	0	0	0	0	1	1	1	1	0	0
667	1	0	0	0	0	1	2	0	2	1	1	1	1	1	1	0	0	1	0	0	1	0	2	0	0	1	0	0	0	1	0	2	1	1	1	2	2	1	1	0	1	0	0	1	0	0	0	1	0
668	0	1	0	1	0	2	2	0	0	0	1	0	0	0	0	0	0	1	0	0	1	0	2	0	0	2	1	1	2	0	1	0	0	0	0	2	2	0	0	0	1	0	1	1	1	0	0	2	0
669	0	1	0	0	0	1	1	0	1	0	1	0	1	1	1	0	0	0	2	2	2	1	1	0	0	2	1	1	1	1	1	1	1	0	0	1	1	0	0	2	0	0	0	2	0	1	0	1	0
670	0	1	0	1	0	2	1	0	1	0	1	0	1	1	1	0	0	1	2	0	2	1	1	1	1	1	2	1	1	2	0	0	0	0	1	2	1	0	0	0	0	1	1	2	0	0	0	2	0
671	1	1	0	1	0	1	1	0	1	1	0	0	0	0	0	0	0	0	2	2	2	1	1	0	0	0	2	0	0	2	0	1	1	0	0	2	2	0	1	0	1	0	0	2	0	2	0	2	0
672	1	0	1	1	1	1	2	0	2	2	0	0	1	1	1	0	0	0	2	1	2	0	2	0	0	1	2	1	1	1	2	1	1	2	1	2	2	0	0	2	0	1	0	0	2	0	0	2	0
673	1	0	0	0	0	2	1	0	2	2	0	0	1	1	1	0	0	0	2	2	2	0	2	0	0	2	2	0	0	1	0	1	2	0	1	2	1	1	1	0	0	0	2	2	1	0	0	1	1
674	1	2	0	0	0	0	2	0	1	1	0	0	1	1	1	0	0	1	1	1	2	1	2	0	0	0	1	0	0	1	0	2	2	0	1	1	1	0	0	1	0	1	1	2	1	0	0	1	0
675	1	1	0	0	0	1	2	0	2	0	0	0	0	0	0	0	0	1	0	0	0	1	2	0	0	1	2	0	0	1	0	1	0	2	1	1	2	0	0	1	0	0	0	1	0	1	0	1	0
676	1	2	0	0	0	0	2	1	2	1	0	0	2	1	1	1	0	1	0	0	1	0	2	0	0	1	1	2	2	2	0	1	1	0	0	2	2	0	0	2	0	0	0	2	0	1	1	0	0
677	0	1	0	1	0	1	2	0	1	1	1	0	0	0	0	0	0	0	1	1	1	0	2	0	0	0	2	1	1	1	0	1	1	0	0	2	0	0	0	1	0	0	0	2	0	1	1	1	0
678	1	0	0	0	0	1	2	0	1	0	1	1	1	0	0	0	0	0	1	1	1	1	1	0	0	0	1	1	1	1	0	0	0	0	0	2	1	0	0	1	0	0	0	2	0	0	0	1	0
679	1	0	0	0	0	2	2	0	1	0	1	0	0	0	0	0	0	0	1	0	1	0	2	0	0	2	1	0	1	1	0	2	2	0	0	1	2	0	0	0	0	1	2	2	1	0	0	2	0
680	1	1	0	0	0	1	2	1	1	1	0	2	2	1	1	0	0	1	1	1	2	0	1	0	0	1	1	0	1	0	0	1	1	0	0	1	1	0	0	0	0	1	1	2	1	1	0	1	1
681	0	0	0	1	0	2	2	0	2	2	0	0	0	0	0	0	0	0	1	1	1	0	2	0	0	1	1	1	1	2	0	1	1	1	1	1	0	0	0	0	0	1	1	2	0	0	0	1	1
682	1	2	0	1	0	1	1	0	0	0	1	0	1	1	1	0	0	0	1	1	1	1	2	0	0	1	2	0	1	1	0	1	2	0	0	2	2	1	1	1	0	0	0	2	0	0	0	2	0
683	0	1	2	0	1	0	1	0	0	0	1	0	1	1	1	0	0	0	0	0	0	0	1	0	0	0	2	0	0	2	0	1	2	1	0	2	0	0	0	1	0	1	0	0	1	0	0	1	1
684	1	1	0	0	0	1	1	2	2	2	0	0	1	1	1	0	1	1	2	2	2	0	0	0	0	0	2	0	0	1	0	2	2	0	0	0	1	0	0	0	0	0	1	2	1	0	0	2	0
685	1	2	0	0	0	0	1	0	1	1	0	1	1	0	0	0	0	0	1	1	1	0	2	0	0	2	1	1	1	1	1	2	1	0	0	1	1	1	1	0	0	0	1	1	0	1	0	2	0
686	1	1	0	0	0	0	2	0	2	1	0	1	2	1	2	1	0	1	1	1	2	0	1	0	0	1	0	2	2	1	1	0	0	0	0	2	1	0	0	0	0	0	1	2	1	0	0	2	0
687	0	0	0	0	0	2	2	0	2	1	0	0	0	0	0	0	0	2	1	1	2	0	2	0	0	0	1	1	0	1	2	1	1	0	0	2	2	1	1	0	1	0	1	1	1	0	0	1	1
688	0	0	0	0	0	1	2	0	1	1	1	0	2	2	2	0	0	0	2	2	2	1	2	0	0	0	2	0	0	2	0	0	0	0	0	2	0	0	0	0	0	2	2	2	1	1	0	2	0
689	0	1	0	0	0	1	1	1	2	2	0	0	0	0	0	0	0	0	1	1	0	1	0	1	1	0	1	0	0	1	0	1	1	1	0	2	2	0	0	1	0	1	1	1	1	2	1	1	0
690	1	0	0	0	0	2	0	0	1	1	1	0	0	0	0	0	0	1	2	2	2	1	2	0	0	2	0	0	1	1	0	1	1	0	0	1	2	0	1	0	1	0	0	1	0	1	1	1	0
691	0	1	1	0	1	1	1	0	1	1	1	0	1	1	1	0	0	0	2	2	2	0	2	0	0	1	0	0	1	1	0	1	0	1	1	1	2	0	0	0	1	0	0	2	1	2	0	2	0
692	1	0	0	0	0	1	2	1	1	1	0	0	1	0	0	0	0	1	1	1	2	0	2	0	0	2	2	0	0	2	0	1	1	1	0	0	1	0	0	0	0	0	1	2	1	1	0	1	0
693	0	0	0	0	0	2	2	0	1	0	0	1	0	0	1	1	0	1	2	2	2	0	1	0	0	1	1	0	0	1	1	1	2	1	0	2	1	0	0	0	0	0	0	2	0	1	0	1	1
694	1	2	0	0	0	1	1	0	2	1	0	1	1	0	0	0	0	1	1	1	2	1	2	0	0	1	2	0	0	2	0	0	0	1	1	2	1	0	0	0	1	0	1	2	1	0	0	2	0
695	1	1	0	0	0	1	2	0	1	1	1	1	1	0	0	0	0	2	2	2	2	0	1	0	0	0	2	0	0	2	1	2	2	0	0	2	1	1	0	1	0	1	0	0	1	0	0	1	1
696	0	1	0	1	0	2	1	0	0	0	1	0	1	1	1	0	0	1	2	0	2	1	1	1	1	0	2	0	0	2	0	2	2	0	0	1	1	0	0	1	0	1	0	1	0	0	0	2	0
697	1	0	0	0	0	1	1	0	1	1	0	0	0	0	0	0	0	2	1	1	2	0	2	0	0	1	2	0	0	2	0	1	2	0	0	2	1	0	0	0	0	1	1	1	0	0	1	0	1
698	0	2	0	0	0	0	2	0	2	0	0	2	2	0	0	1	0	0	0	1	2	0	1	1	1	2	0	2	2	0	0	1	2	0	0	2	2	0	0	2	0	0	0	1	0	0	2	0	0
699	0	0	0	1	0	2	2	0	2	2	0	0	0	0	0	0	0	1	1	1	2	0	2	0	0	1	2	0	1	0	0	0	1	1	0	2	1	0	0	0	0	0	1	2	0	1	0	2	0
700	1	1	0	0	0	2	1	0	1	1	0	1	1	1	1	0	0	0	1	1	2	0	1	0	0	0	2	0	0	2	1	2	1	0	0	2	2	0	0	1	0	0	0	1	0	0	0	2	0
701	0	0	0	0	0	2	2	0	1	0	0	0	1	1	1	0	0	1	1	1	2	1	2	0	0	1	1	0	0	2	0	1	1	0	0	0	1	0	0	0	1	0	1	2	0	0	0	1	0
702	1	1	0	0	0	0	1	1	2	2	1	0	0	0	0	0	0	1	1	1	2	0	2	0	0	1	1	0	1	1	1	0	0	1	0	2	1	0	0	1	0	0	0	0	0	0	0	0	0
703	1	1	0	1	0	2	1	0	0	0	1	0	2	2	2	1	0	1	1	1	1	1	2	0	0	0	1	1	1	1	0	2	2	0	0	2	2	0	1	0	1	0	0	0	0	0	0	2	0
704	0	2	1	1	0	1	1	0	0	0	0	0	0	0	0	0	0	0	2	1	2	0	1	1	1	1	2	1	1	0	1	0	0	1	2	2	2	0	0	0	0	0	1	2	0	1	0	2	0
705	0	1	0	1	0	2	0	0	1	1	1	0	0	0	0	0	0	0	2	1	2	0	2	0	0	1	1	0	1	1	1	0	0	0	0	2	2	0	0	0	0	0	0	2	1	1	0	1	0
706	1	0	0	1	0	2	2	0	2	2	0	0	0	0	0	0	0	0	1	1	2	0	2	0	0	1	1	1	2	1	0	1	1	0	0	1	1	0	0	0	1	0	0	2	0	1	0	2	0
707	0	1	0	0	0	1	2	0	1	0	0	0	2	2	2	1	0	1	1	1	2	0	2	0	0	1	1	1	1	1	1	1	0	1	0	2	2	0	0	1	0	0	0	2	0	0	0	0	1
708	0	1	1	0	1	1	1	0	1	1	0	0	0	0	0	0	0	0	0	0	0	0	2	0	0	0	0	2	2	0	0	2	2	0	0	0	1	0	0	1	0	1	1	2	1	0	0	2	0
709	1	1	0	0	0	2	2	0	1	1	0	1	1	1	1	0	0	1	1	2	2	0	1	0	0	1	0	1	0	0	1	1	1	0	0	1	0	0	0	0	0	2	2	2	2	1	0	2	0
710	0	1	0	0	0	2	2	0	1	1	0	0	1	1	1	0	0	1	2	2	2	1	2	0	0	0	0	0	1	0	0	2	1	1	2	2	1	0	0	1	0	0	0	1	0	0	0	1	1
711	0	2	0	0	0	0	1	0	1	0	1	0	0	0	0	0	0	0	0	1	1	0	0	0	0	0	1	1	2	0	1	1	1	1	1	1	2	0	1	1	1	1	1	2	1	0	0	2	0
712	1	1	0	0	0	1	0	0	1	1	0	1	1	0	0	0	0	0	0	1	1	0	0	0	0	1	2	0	0	2	0	2	2	0	0	0	2	0	0	1	0	1	1	2	0	0	0	2	0
713	0	1	0	1	0	1	1	0	1	0	1	0	0	0	0	0	0	0	1	1	0	1	1	0	0	2	1	0	1	1	1	2	2	0	0	2	1	0	0	1	0	0	0	1	0	1	0	2	0
714	0	1	0	1	0	2	0	0	1	1	1	0	0	0	0	0	0	0	1	1	1	0	2	0	0	1	1	0	2	0	0	1	1	0	0	1	2	0	0	1	0	0	0	2	2	1	0	1	0
715	0	1	0	1	0	1	2	0	2	0	1	0	1	1	1	0	0	0	1	1	1	0	2	0	0	1	2	0	0	1	1	2	2	0	1	1	1	0	0	1	0	0	0	0	0	1	0	2	0
716	1	1	0	1	0	2	1	0	2	2	0	1	1	1	1	0	0	1	1	1	2	0	2	0	0	0	1	0	0	1	1	2	2	0	0	1	2	0	0	1	0	0	0	2	1	0	0	0	0
717	0	1	0	1	0	1	2	1	2	1	0	1	1	0	0	0	0	0	2	1	2	0	2	0	0	2	2	0	0	2	1	0	1	0	0	2	1	0	0	0	0	1	1	2	0	0	0	2	0
718	1	2	0	0	0	0	2	0	2	2	0	1	1	0	0	0	1	1	0	0	1	0	1	1	1	1	1	0	1	1	0	2	1	0	0	1	2	0	0	1	1	0	1	2	1	0	0	1	1
719	0	0	0	0	0	1	1	0	0	0	1	1	2	2	2	0	0	1	0	1	1	0	2	0	0	2	2	0	0	2	1	1	1	1	1	1	2	0	0	0	0	1	1	1	1	0	0	0	0
720	1	2	0	0	0	0	1	0	1	0	1	0	1	0	0	0	0	0	1	1	1	1	2	0	0	0	1	0	1	1	0	1	1	0	0	2	1	0	0	0	0	2	2	2	2	1	0	0	1
721	1	1	0	0	0	1	2	0	2	0	0	0	0	0	0	0	0	1	0	0	1	1	1	1	1	0	2	0	0	1	1	0	0	0	0	2	1	0	0	0	0	0	0	1	0	0	0	0	1
722	1	1	0	1	0	1	2	0	2	2	0	0	1	1	1	0	0	0	0	0	2	1	2	0	0	1	1	1	1	1	0	1	2	0	1	2	2	0	0	2	0	1	0	1	1	2	0	2	0
723	1	1	0	0	0	1	2	0	1	0	0	0	1	1	1	1	1	1	0	0	1	0	1	0	0	1	2	1	1	2	0	1	1	0	0	1	1	0	0	0	0	0	0	1	0	0	0	1	0
724	1	0	0	0	0	2	2	0	1	0	0	1	1	0	0	0	0	0	2	2	2	1	2	0	0	2	1	0	0	1	1	0	0	0	0	2	2	0	0	1	0	2	2	2	1	1	0	1	0
725	0	1	0	0	0	1	1	0	1	1	0	1	1	0	0	0	0	1	1	1	1	0	2	0	0	0	2	0	0	2	2	0	0	0	1	2	2	1	1	0	0	0	1	2	0	1	1	1	0
726	1	1	1	1	1	2	1	0	1	1	1	2	2	0	0	1	0	0	1	2	2	1	2	0	0	0	1	1	0	1	2	1	0	1	0	2	1	0	0	0	0	1	1	2	1	0	0	0	1
727	1	0	0	1	0	2	2	1	1	1	0	1	2	2	2	0	0	0	1	2	2	0	2	0	0	1	1	1	1	1	1	1	1	0	0	1	1	0	0	0	0	1	1	1	1	2	0	1	1
728	0	1	0	0	0	2	2	0	2	2	0	0	0	0	0	0	0	0	1	1	1	0	2	0	0	1	1	0	1	1	0	2	1	2	0	2	1	0	0	0	0	0	0	1	0	0	1	0	0
729	0	0	0	2	0	2	2	0	1	0	0	0	0	0	0	0	0	1	2	2	2	1	2	0	0	1	1	1	2	0	1	1	2	0	1	2	1	0	0	0	0	1	2	2	0	1	0	1	1
730	1	1	0	1	0	2	2	0	2	1	0	0	2	1	1	1	0	0	2	2	2	0	1	0	0	1	2	0	0	1	0	2	2	0	1	2	2	0	0	0	1	1	1	1	1	1	0	1	0
731	0	2	0	0	0	1	1	1	1	1	1	1	2	1	1	0	0	1	1	0	0	0	2	0	0	2	1	0	0	1	1	0	0	0	0	1	2	1	0	0	0	0	0	2	1	0	1	1	0
732	0	1	0	0	0	0	1	0	1	0	1	0	1	1	1	0	0	1	2	2	2	1	2	0	0	1	2	0	0	1	1	2	1	0	1	2	1	0	0	0	0	1	1	1	1	1	0	1	0
733	0	2	0	2	0	2	2	1	2	2	0	2	2	0	0	0	0	0	2	2	2	0	1	0	0	0	1	0	1	1	1	0	0	1	1	2	1	0	0	0	0	0	0	2	0	1	1	1	0
734	0	1	2	0	1	0	1	0	2	2	0	1	1	0	0	1	0	0	1	2	2	0	2	0	0	2	2	0	1	1	0	0	0	0	1	2	1	0	0	0	0	1	1	2	1	1	0	0	1
735	1	1	0	1	0	2	1	0	1	1	1	1	1	1	1	0	0	0	2	2	2	0	2	0	0	0	1	0	0	0	0	2	1	0	0	1	1	0	0	1	1	1	1	2	0	1	0	0	0
736	0	1	0	0	0	1	1	0	1	1	2	1	1	0	0	0	0	0	2	2	2	1	0	0	0	1	1	1	2	1	0	2	1	0	0	2	0	0	0	0	0	0	0	2	0	1	0	1	0
737	0	2	1	1	0	1	1	0	1	1	1	0	0	0	0	0	0	2	0	0	0	0	2	0	0	1	1	1	1	0	0	0	1	1	0	2	1	0	0	1	0	0	2	2	1	0	0	2	0
738	1	1	1	0	1	1	1	1	1	1	0	0	1	1	1	1	0	0	1	1	1	1	2	0	0	0	2	0	1	1	0	1	1	0	0	2	2	0	0	1	1	0	0	2	0	2	0	2	0
739	0	2	1	1	0	1	2	0	1	0	1	1	1	0	0	0	0	1	2	2	2	0	2	0	0	2	2	0	0	2	1	2	1	0	0	1	1	0	0	2	0	1	1	2	1	1	0	1	0
740	1	0	0	0	0	2	1	0	1	0	1	0	1	1	1	0	0	0	0	0	0	1	2	0	0	2	1	1	1	1	0	2	1	1	0	1	1	0	0	1	0	1	1	1	1	1	0	1	0
741	1	2	0	0	0	0	1	0	0	0	0	0	0	0	0	0	1	2	0	0	2	1	2	0	0	0	0	1	2	0	0	1	1	0	0	2	2	0	0	0	1	2	2	2	2	1	0	1	0
742	1	2	0	0	0	0	2	0	1	1	1	1	1	0	0	1	0	1	1	1	1	0	2	0	0	2	1	1	1	1	0	1	1	0	0	1	1	0	0	0	0	0	0	2	0	2	0	2	0
743	1	1	0	0	0	2	1	1	1	1	1	0	0	0	0	0	0	0	2	1	2	1	2	0	0	0	0	1	1	1	0	1	1	1	0	0	1	0	0	1	0	0	0	2	0	1	0	2	0
744	0	1	0	1	0	2	1	0	1	0	1	0	0	0	0	0	0	0	2	2	2	0	2	0	0	1	2	0	0	2	0	1	1	1	0	2	2	0	0	1	1	1	1	1	1	0	0	0	1
745	1	2	0	1	0	1	2	0	2	2	0	1	2	1	1	0	0	0	1	1	1	0	2	0	0	1	1	2	2	1	2	0	0	0	0	2	1	0	0	1	0	0	0	2	0	0	0	1	0
746	1	2	0	0	0	0	2	0	0	0	1	0	0	0	0	0	0	0	1	1	1	1	1	0	0	2	2	1	1	0	1	1	1	0	0	2	1	0	0	2	1	0	0	0	0	1	1	1	0
747	1	1	0	1	0	2	2	0	1	0	1	1	2	1	1	0	0	1	0	0	0	1	2	0	0	1	1	0	1	0	0	1	0	1	2	2	0	0	0	0	0	0	2	2	0	0	0	1	1
748	1	1	0	0	0	1	0	0	1	1	1	0	2	1	1	1	1	1	2	2	2	0	2	0	0	1	0	2	2	0	0	1	2	0	0	2	2	1	1	1	0	0	0	1	0	0	0	2	0
749	0	1	0	0	0	1	2	0	2	2	0	0	2	0	0	1	0	0	1	2	2	1	2	0	0	0	2	0	0	1	0	2	2	0	0	1	1	0	0	1	0	0	0	0	0	0	0	2	0
750	0	2	0	0	0	1	2	0	2	1	0	0	0	0	0	0	0	0	0	0	0	1	2	0	0	0	1	1	1	1	0	1	1	1	0	2	2	0	0	2	0	0	0	1	0	0	0	2	0
751	0	1	1	0	1	1	1	0	2	2	0	1	1	0	0	0	0	1	1	1	1	1	2	0	0	0	2	1	1	2	0	0	0	1	1	2	2	0	0	1	0	2	2	2	2	1	0	2	0
752	1	2	0	0	0	0	2	1	2	1	0	1	1	0	0	1	0	0	1	1	1	0	2	0	0	2	2	1	1	2	0	1	0	1	1	2	0	0	0	0	0	0	1	1	1	1	0	1	1
753	1	1	0	0	0	1	1	0	2	1	0	0	0	0	0	0	0	0	1	1	1	1	0	1	1	0	1	0	1	1	0	0	1	1	0	2	0	0	0	1	0	1	1	1	1	1	1	0	0
754	1	0	0	0	0	1	1	0	2	2	0	0	1	1	1	0	0	1	2	2	2	0	2	0	0	1	2	0	0	2	0	1	2	0	0	2	1	0	0	0	0	1	0	1	2	1	0	1	0
755	0	1	0	0	0	2	1	1	1	1	1	1	1	1	1	0	0	0	2	2	2	1	2	0	0	0	1	0	1	1	0	0	0	2	1	2	2	0	0	1	0	1	1	2	1	0	1	1	0
756	1	1	0	0	0	0	2	0	2	1	1	0	0	0	0	0	0	1	1	2	2	0	1	0	0	0	0	0	1	0	0	1	1	0	0	2	2	0	0	1	0	1	0	1	1	0	0	1	1
757	0	1	1	0	1	1	1	1	1	1	0	0	0	0	0	0	0	1	0	0	0	1	1	1	1	1	0	0	1	1	0	0	0	0	1	2	2	1	1	1	0	1	1	2	1	1	0	0	0
758	0	1	0	0	0	1	2	0	1	0	0	1	1	0	0	0	0	1	2	2	2	0	2	0	0	1	1	1	1	1	1	1	1	1	1	1	1	1	1	0	0	0	0	1	0	1	0	0	0
759	0	2	0	0	0	0	1	0	1	1	1	0	1	1	1	1	0	0	2	2	2	2	1	1	1	1	1	1	2	1	0	1	1	1	0	1	2	0	0	1	0	0	1	2	0	0	1	0	0
760	1	0	0	0	0	1	2	0	2	1	1	0	0	0	0	0	0	1	2	2	1	0	1	0	0	1	2	0	1	1	0	2	2	0	0	0	0	1	1	0	0	0	0	1	0	0	1	1	0
761	0	0	0	0	0	1	2	0	1	1	1	0	0	0	0	0	0	0	2	2	2	1	1	1	1	1	2	1	1	1	2	2	2	0	0	0	1	0	0	0	0	0	2	2	0	0	0	1	0
762	1	1	0	1	0	2	2	1	2	1	0	0	1	1	1	0	0	2	1	1	2	1	2	0	0	0	1	0	1	1	1	2	2	0	1	2	1	0	0	0	0	0	0	2	0	0	2	0	0
763	1	1	0	0	0	1	2	0	1	1	0	0	1	2	1	0	0	1	1	1	2	0	2	0	0	1	0	0	1	0	0	0	1	1	0	2	1	1	0	1	0	0	0	2	1	1	0	0	1
764	0	2	0	0	0	1	1	0	1	1	1	0	0	0	0	0	0	1	2	2	2	0	1	1	1	1	2	1	1	1	2	1	1	0	0	1	1	0	0	1	0	1	1	2	1	0	0	0	1
765	0	0	0	0	0	1	2	0	1	0	1	0	2	2	2	0	0	0	1	1	1	0	2	0	0	0	1	0	1	0	0	2	1	0	0	1	2	0	0	0	0	0	1	2	0	1	0	2	0
766	1	1	1	1	0	2	1	0	0	0	0	0	0	0	0	0	0	1	0	1	1	0	2	0	0	1	1	1	2	1	0	2	2	0	0	1	0	0	0	0	0	0	0	0	0	0	1	1	0
767	1	2	0	0	0	0	2	1	1	1	1	0	0	0	0	0	0	1	2	2	2	1	2	0	0	1	0	1	2	0	0	0	1	0	0	2	2	0	0	1	0	0	0	2	1	0	0	2	0
768	0	1	0	0	0	1	2	0	1	1	0	0	0	0	0	0	1	1	1	1	1	0	1	0	0	0	1	0	0	1	0	2	2	0	0	0	0	0	0	0	0	0	1	2	1	0	0	0	1
769	0	2	0	1	0	1	1	0	2	1	0	0	0	0	0	0	0	0	2	2	2	2	1	1	1	1	1	1	1	1	0	1	1	0	0	1	1	0	0	1	0	0	0	1	0	0	0	0	0
770	1	1	1	1	0	2	1	0	1	1	1	0	1	1	0	0	0	0	1	1	1	0	2	0	0	0	1	1	1	1	1	0	0	1	2	2	2	0	0	0	0	0	1	2	1	0	0	1	1
771	1	0	0	0	0	1	2	0	2	1	1	0	1	1	1	0	0	0	1	1	1	0	2	0	0	1	2	0	0	2	2	2	1	0	1	2	1	0	0	0	0	0	0	2	1	0	0	0	2
772	0	1	0	1	0	1	2	0	2	1	0	1	1	0	0	0	0	0	1	1	1	0	2	0	0	1	1	0	0	1	0	1	1	0	0	1	0	0	0	0	0	0	0	2	0	1	0	2	0
773	0	0	0	1	0	2	1	0	1	1	1	0	1	1	1	0	0	1	0	1	1	0	2	0	0	0	2	0	0	2	0	1	1	2	1	1	1	0	0	1	0	0	0	2	0	0	1	0	1
774	0	2	0	0	0	0	2	0	0	0	0	1	0	0	0	0	0	0	2	2	2	1	2	0	0	0	2	1	1	2	0	2	1	0	0	1	1	1	0	0	0	1	1	1	1	1	1	1	0
775	0	0	0	0	0	1	1	0	1	1	1	0	0	0	0	0	0	0	1	1	2	0	1	1	1	2	1	1	2	0	1	2	1	0	0	2	1	1	1	0	0	1	1	2	0	0	0	2	0
776	1	0	0	0	0	1	1	0	0	0	1	0	1	1	1	0	0	2	1	1	2	1	2	0	0	1	1	0	0	1	1	2	1	2	0	1	1	1	0	1	0	1	1	1	1	1	0	2	0
777	0	0	0	0	0	2	2	0	1	1	1	1	0	0	1	1	0	1	1	1	1	0	2	0	0	1	2	0	0	2	1	1	2	1	0	2	2	0	1	0	2	1	0	0	2	1	1	1	0
778	0	1	1	1	0	2	1	0	2	2	0	1	0	0	1	1	0	0	2	1	2	0	2	0	0	1	2	0	0	2	1	1	1	0	0	2	1	0	0	0	0	1	1	2	2	0	0	1	1
779	0	1	0	0	0	0	2	0	2	2	0	0	0	0	0	0	0	1	1	1	1	0	1	0	0	0	0	0	1	1	0	2	2	0	0	1	2	0	0	2	0	0	0	0	0	0	1	1	1
780	0	2	1	1	0	1	2	0	1	0	0	1	1	0	0	0	1	1	0	0	1	1	2	0	0	2	1	0	0	1	0	0	0	0	1	2	0	0	0	0	0	1	0	1	0	0	0	1	1
781	1	1	0	0	0	0	2	0	0	0	0	2	2	1	1	0	0	1	1	1	1	0	1	1	1	2	1	2	2	1	1	2	2	0	0	1	1	0	0	1	0	1	1	2	1	1	0	1	0
782	0	2	0	0	0	1	2	0	1	1	0	0	0	0	0	0	0	0	2	1	2	0	2	0	0	1	2	0	0	2	2	1	1	1	1	1	1	0	0	0	1	1	1	1	1	1	0	2	0
783	0	1	0	0	0	0	2	0	2	2	0	0	2	2	2	0	0	2	2	2	2	0	2	0	0	1	2	1	1	1	1	1	1	0	0	1	1	0	0	0	1	0	0	1	0	0	1	0	0
784	0	1	0	0	0	1	1	0	0	0	1	0	0	0	0	0	0	0	0	1	2	0	2	0	0	0	1	0	1	1	1	1	0	1	0	1	1	0	0	1	0	0	1	1	1	0	0	1	0
785	1	2	1	0	0	0	2	0	2	2	0	0	0	0	0	0	0	1	1	0	2	1	1	1	1	1	1	1	2	1	0	0	0	0	0	1	2	0	0	0	0	0	1	2	1	0	0	0	1
786	0	0	0	0	0	2	2	0	2	1	0	0	0	0	0	0	0	0	1	1	1	0	2	0	0	1	1	1	0	1	2	2	1	1	0	1	1	0	0	1	1	0	0	2	0	2	1	1	0
787	1	1	0	0	0	1	1	1	1	1	0	1	1	0	0	0	0	0	1	1	1	0	2	0	0	1	2	0	0	1	1	2	1	1	0	1	1	0	0	0	1	0	1	1	0	1	0	1	0
788	0	2	0	0	0	0	1	0	0	0	0	0	2	1	1	0	0	1	2	2	2	1	2	0	0	1	2	1	1	0	1	2	1	0	1	2	2	0	0	1	1	0	0	2	0	1	0	1	0
789	0	2	0	0	0	0	1	0	1	1	1	0	0	0	0	0	0	0	2	1	2	0	2	0	0	1	2	0	0	0	0	2	1	1	0	1	1	1	1	0	0	0	1	2	0	0	1	0	1
790	0	1	0	0	0	1	2	0	0	0	0	0	1	1	1	1	0	0	1	1	1	0	2	0	0	2	0	0	1	0	0	2	2	0	0	2	1	0	0	0	0	0	0	1	1	0	0	2	0
791	1	2	0	0	0	0	2	0	2	2	0	0	1	1	2	0	0	0	1	1	1	0	2	0	0	1	0	0	0	1	0	1	1	0	0	2	2	0	0	1	0	1	1	2	2	1	0	1	1
792	1	2	1	2	0	2	2	0	2	1	0	0	2	1	1	1	0	0	0	1	2	0	2	0	0	1	1	1	1	2	0	1	2	1	0	2	1	0	0	1	0	0	0	2	0	1	1	0	1
793	0	1	0	0	0	1	2	0	2	1	0	0	0	0	0	0	0	1	1	1	1	0	2	0	0	1	2	1	1	1	2	1	1	0	0	1	1	0	0	1	0	0	0	1	0	0	0	0	0
794	0	0	0	0	0	1	1	0	1	0	1	1	1	0	0	0	0	2	1	1	1	0	2	0	0	1	1	0	1	1	0	1	1	0	0	0	1	0	0	0	0	0	1	2	1	1	0	1	0
795	1	0	0	0	0	2	2	1	2	2	0	1	1	0	0	0	0	0	1	1	1	0	2	0	0	0	2	0	0	2	1	2	2	0	0	0	1	1	1	0	0	1	1	1	0	0	0	0	1
796	1	1	0	0	0	0	2	0	2	1	0	0	0	0	0	0	0	2	1	1	2	1	1	0	0	0	1	0	0	1	0	1	1	1	0	2	2	0	0	1	0	0	0	2	1	0	0	2	0
797	1	1	0	2	0	2	2	0	1	1	0	0	0	0	0	0	0	0	1	1	1	0	1	0	0	2	1	2	2	1	1	0	0	1	1	1	2	0	1	0	1	0	0	2	0	1	0	2	0
798	1	2	1	0	0	0	2	0	2	1	0	0	0	0	0	0	0	1	1	2	2	0	2	0	0	2	2	0	0	2	1	1	1	1	0	1	1	1	0	0	0	0	0	1	0	1	0	1	1
799	0	1	1	0	1	2	2	1	1	1	0	1	1	0	0	0	0	0	2	1	2	1	0	1	1	0	2	0	0	2	0	1	0	1	2	2	2	0	0	1	0	0	1	1	1	0	0	2	0
800	1	1	0	1	0	1	2	0	1	0	1	0	0	0	0	0	0	1	1	1	1	0	2	0	0	0	0	0	0	1	0	2	1	0	1	2	1	0	0	0	0	0	2	2	1	0	0	1	0
801	1	2	0	0	0	0	1	0	1	1	1	0	1	1	1	0	0	1	2	2	2	0	2	0	0	1	1	1	1	1	0	2	1	1	0	1	2	0	0	0	0	0	1	2	0	0	0	1	0
802	0	0	0	0	0	1	1	0	1	1	1	0	1	1	1	0	0	0	2	2	2	0	2	0	0	0	1	1	1	1	0	2	1	1	1	2	1	0	0	0	0	1	0	0	1	0	0	2	0
803	1	1	0	0	0	0	2	0	1	1	1	0	1	2	1	0	0	0	2	2	2	0	1	0	0	2	2	1	1	1	1	1	1	0	0	1	2	0	0	1	1	0	0	2	0	1	0	2	0
804	0	1	0	0	0	1	2	0	1	1	0	0	1	1	1	0	0	1	1	1	1	0	1	0	0	0	2	0	0	2	1	0	1	2	0	2	1	1	1	0	0	1	1	1	1	0	0	2	0
805	1	1	0	0	0	1	2	0	2	1	0	1	1	0	0	0	1	1	0	0	1	0	2	0	0	0	2	0	0	1	1	1	2	0	0	2	0	0	0	0	1	0	0	2	1	0	0	1	0
806	1	0	0	1	0	2	2	1	2	2	0	0	1	1	1	0	0	2	1	1	2	0	2	0	0	0	1	0	0	2	0	1	1	1	1	2	2	0	0	1	0	0	0	1	0	1	1	0	0
807	1	1	0	1	0	2	1	0	1	1	1	1	1	0	0	0	0	0	2	1	2	1	1	0	0	0	0	0	1	0	0	0	0	0	0	2	0	0	0	0	0	0	0	1	0	1	0	2	0
808	0	2	0	0	0	1	1	0	1	1	0	0	1	1	1	0	0	2	2	2	2	0	1	0	0	1	0	1	1	1	0	1	0	2	1	1	2	1	0	0	0	1	0	1	1	2	0	2	0
809	0	1	0	0	0	0	1	0	1	1	1	1	2	2	2	0	0	0	2	2	2	1	2	0	0	0	2	1	1	1	2	0	0	0	0	1	1	0	0	1	0	0	1	2	1	0	0	0	1
810	0	1	0	0	0	0	2	0	2	0	0	1	1	0	0	1	0	1	1	1	2	0	2	0	0	1	1	0	0	1	0	1	2	0	0	2	1	0	1	0	1	0	1	2	1	0	0	2	0
811	1	0	0	1	0	2	2	0	2	0	0	0	0	0	0	0	0	0	2	1	2	1	1	1	1	1	2	2	2	2	0	1	1	0	0	1	1	1	1	0	1	1	0	1	1	0	1	0	0
812	0	1	0	1	0	2	2	1	2	1	0	0	1	1	1	0	0	1	2	2	2	0	1	0	0	1	1	0	1	1	0	2	2	0	0	0	2	0	0	2	0	1	1	2	1	1	0	1	1
813	1	1	0	0	0	1	2	1	2	1	0	0	0	0	0	0	0	2	2	2	2	1	1	1	1	0	1	0	0	1	1	0	0	0	0	1	0	0	0	0	1	1	1	2	1	1	1	0	0
814	1	1	0	2	0	2	2	0	1	0	0	0	2	1	1	0	0	1	1	1	2	1	1	1	1	0	2	0	0	2	1	2	2	0	1	1	1	0	0	0	0	0	1	1	0	1	0	1	1
815	1	1	0	0	0	1	2	0	1	1	1	0	0	0	0	0	0	2	1	1	2	0	2	0	0	1	1	1	2	1	0	0	0	0	0	2	1	0	0	1	1	1	0	0	1	0	0	0	2
816	1	0	0	0	0	2	2	1	2	2	0	0	1	1	0	0	1	1	1	2	2	0	1	0	0	1	2	0	0	2	0	0	1	1	0	2	1	0	0	0	0	1	1	2	0	1	0	1	0
817	0	2	0	0	0	1	2	0	2	2	0	0	1	0	0	0	1	1	0	0	1	1	0	1	1	0	2	0	0	1	1	2	1	1	1	2	2	0	0	1	0	0	0	2	0	0	0	1	0
818	0	1	0	1	0	2	1	0	0	0	1	1	0	0	1	1	0	1	1	1	1	0	2	0	0	0	2	0	0	1	0	1	0	2	2	2	1	0	0	0	0	1	0	1	0	1	0	2	0
819	0	1	0	0	0	0	2	0	1	0	1	1	2	1	1	0	0	0	0	0	0	1	2	0	0	1	1	1	1	1	1	1	1	0	0	2	0	0	0	1	0	1	1	1	0	0	0	2	0
820	0	1	0	1	0	1	1	0	1	1	1	0	0	0	0	0	0	1	1	1	1	1	0	0	0	1	1	0	0	1	0	1	2	0	0	2	1	1	1	0	0	0	0	1	0	1	0	2	0
821	1	2	0	0	0	0	2	0	1	0	0	1	2	1	1	1	0	0	2	1	2	0	2	0	0	2	1	0	0	1	0	2	1	1	1	1	1	0	0	0	0	1	1	2	2	0	0	1	1
822	0	0	0	0	0	1	1	0	1	1	0	0	2	2	2	1	0	1	1	2	2	0	2	0	0	0	1	0	0	2	1	0	1	1	0	2	0	0	0	0	0	0	0	2	0	1	0	2	0
823	1	1	0	0	0	1	2	0	1	0	0	0	0	0	0	0	0	0	1	1	2	0	1	0	0	1	2	1	1	1	2	0	0	0	0	1	0	0	0	0	0	0	0	1	0	0	0	1	1
824	1	2	0	0	0	0	2	1	2	2	0	0	1	1	1	0	0	0	2	1	2	1	1	1	1	1	1	0	1	1	1	2	1	0	1	2	1	0	0	0	0	0	1	2	2	1	0	2	0
825	1	1	0	0	0	1	2	0	1	1	0	1	1	1	1	0	0	2	1	1	2	0	1	0	0	1	2	0	1	0	0	2	1	1	0	1	2	0	0	1	0	0	0	0	0	0	0	1	0
826	1	2	1	1	0	1	2	0	1	0	0	0	0	0	0	0	0	1	0	1	1	0	2	0	0	1	2	1	1	1	2	1	1	0	0	1	1	0	0	1	0	0	1	2	1	0	1	0	1
827	0	1	0	0	0	1	2	1	2	1	0	1	0	0	1	1	0	1	1	1	1	0	2	0	0	1	2	0	0	1	1	1	1	2	1	2	0	0	0	0	0	0	1	1	1	1	0	1	0
828	0	0	0	1	0	2	2	0	2	1	1	0	0	0	0	0	0	0	2	2	2	0	2	0	0	0	1	0	2	0	0	1	1	0	0	1	1	0	0	2	0	1	1	1	1	2	1	1	0
829	0	1	1	0	1	1	2	1	2	2	0	0	1	1	1	0	0	1	0	0	1	0	1	0	0	0	2	1	1	2	0	1	0	1	2	2	1	0	0	1	0	0	2	2	0	0	0	2	0
830	0	1	0	0	0	1	1	0	0	0	0	1	2	2	2	0	0	1	0	0	1	1	1	1	1	1	1	1	1	2	0	2	2	0	0	1	2	1	1	0	1	0	0	1	0	0	0	1	1
831	0	2	0	0	0	1	1	0	1	0	1	0	1	1	1	0	0	0	1	1	1	0	2	0	0	2	1	0	1	1	0	1	2	1	0	1	0	1	1	0	0	2	2	2	1	1	0	2	0
832	1	1	0	0	0	1	2	0	1	0	0	0	0	0	0	0	0	0	1	1	1	1	1	1	1	1	0	2	2	0	0	0	0	1	1	1	0	0	0	0	0	1	1	2	2	2	0	2	0
833	0	0	0	0	0	2	1	0	1	0	1	0	1	0	0	1	0	1	1	1	2	0	2	0	0	1	1	1	1	1	0	0	0	0	0	1	2	0	0	1	0	0	1	2	1	0	0	2	0
834	1	1	0	0	0	1	2	0	2	2	0	0	0	0	0	0	0	2	0	0	0	0	2	0	0	1	2	1	1	1	1	2	2	0	1	1	1	0	0	0	0	0	1	2	1	0	0	1	1
835	1	1	0	0	0	1	2	0	2	2	0	1	1	1	1	0	0	0	2	2	2	1	0	1	1	1	0	1	1	0	1	1	1	0	0	2	2	0	0	1	0	0	0	2	1	0	1	0	0
836	0	1	1	0	1	1	2	0	2	2	0	0	0	0	0	0	0	1	0	0	0	0	1	0	0	1	1	1	1	1	1	1	1	1	0	1	2	1	1	1	0	1	1	1	0	1	0	0	1
837	0	1	0	0	0	1	1	1	1	1	0	0	1	1	1	0	0	0	2	2	2	1	1	1	1	1	1	0	0	2	0	2	2	0	0	2	0	0	0	0	0	0	0	2	0	0	0	1	1
838	1	2	0	0	0	0	2	1	1	1	0	1	0	0	1	1	0	2	1	1	1	1	1	1	1	1	1	0	1	1	0	1	1	1	0	2	2	0	0	1	0	1	1	2	2	2	0	1	0
839	0	1	0	0	0	2	2	0	1	0	0	0	0	0	0	0	0	0	1	1	2	0	2	0	0	2	2	0	0	2	0	1	0	2	1	1	1	0	0	0	0	1	1	2	0	0	0	1	0
840	1	1	0	0	0	1	2	0	1	0	1	0	0	0	0	0	0	1	1	1	2	2	2	0	0	0	0	0	1	0	0	1	1	0	0	1	1	1	0	0	0	1	1	1	1	1	0	1	0
841	1	1	0	0	0	1	1	0	1	0	1	1	0	0	0	0	0	2	1	1	2	1	1	0	0	0	1	0	2	0	0	1	0	1	1	1	2	0	0	1	1	0	0	2	0	2	1	1	0
842	1	2	0	0	0	0	1	0	0	0	2	0	0	0	0	0	0	1	2	1	2	1	1	1	1	0	2	0	0	1	0	2	1	0	0	1	2	0	0	0	0	1	1	1	0	0	0	2	0
843	1	0	1	1	1	1	2	0	1	1	0	0	0	0	0	0	0	0	1	0	1	1	2	0	0	1	2	0	0	1	0	1	1	1	1	2	1	0	0	0	0	1	1	2	0	1	0	1	0
844	1	1	0	1	0	1	2	0	2	2	0	1	2	2	2	0	0	0	1	1	1	1	2	0	0	0	2	0	0	1	1	1	1	1	1	2	1	1	0	1	0	0	0	2	0	1	0	2	0
845	0	2	1	1	0	1	1	0	0	0	2	0	1	1	1	0	0	1	0	0	1	1	2	0	0	1	0	0	1	1	0	2	1	1	0	1	2	0	0	1	0	0	1	1	1	0	0	1	0
846	0	0	0	0	0	2	2	1	1	1	0	0	2	1	1	1	0	0	1	1	0	0	2	0	0	1	2	0	0	2	0	1	1	0	1	1	2	0	0	1	0	0	0	2	0	1	0	1	0
847	1	0	0	0	0	1	2	0	2	2	0	0	1	0	0	0	1	1	1	1	1	0	2	0	0	0	2	1	1	2	0	0	0	0	0	2	1	0	0	0	0	1	1	1	1	1	0	1	0
848	0	0	0	1	0	2	2	0	2	0	0	2	2	0	0	1	1	1	0	0	1	1	2	0	0	1	1	0	1	1	0	2	2	0	0	1	0	0	0	0	0	0	0	1	0	1	1	0	0
849	1	2	0	0	0	0	1	0	1	0	1	1	1	1	1	0	0	0	1	2	2	1	2	0	0	2	1	1	1	1	1	2	2	0	0	2	2	0	0	2	0	1	0	1	0	0	0	2	0
850	1	1	0	0	0	1	0	0	1	1	1	0	0	0	0	0	0	0	1	1	1	0	2	0	0	1	1	0	1	1	1	1	0	1	0	1	1	0	0	0	0	0	0	1	0	1	0	0	1
851	1	1	1	0	0	2	2	1	2	2	0	2	2	2	2	0	0	2	1	1	1	0	1	0	0	1	0	0	0	1	0	2	2	0	1	1	1	0	0	0	0	0	0	0	0	0	0	0	0
852	1	1	0	1	0	2	2	0	1	1	0	1	1	0	0	0	0	0	1	1	1	0	2	0	0	1	2	1	1	2	0	1	1	1	1	1	2	0	0	0	1	0	1	1	1	1	1	0	1
853	0	0	0	1	0	2	2	1	1	1	0	1	1	1	1	0	0	1	2	2	2	1	0	0	0	0	2	0	0	2	1	1	0	0	0	1	0	0	0	0	0	0	0	2	0	1	0	1	0
854	1	2	0	0	0	1	1	1	1	1	1	0	1	1	1	0	0	0	1	1	1	0	2	0	0	1	2	0	0	1	1	2	1	0	0	1	2	0	0	2	0	0	0	0	1	1	0	1	0
855	0	1	0	0	0	1	2	1	2	2	0	0	1	1	1	0	1	2	1	1	2	0	2	0	0	1	1	1	2	1	0	0	0	0	0	2	1	0	0	1	0	1	1	2	1	0	0	2	0
856	0	0	0	0	0	1	2	1	2	1	0	0	0	0	0	0	0	1	1	1	1	0	2	0	0	1	2	0	0	2	0	1	1	0	0	1	2	1	1	0	0	1	0	0	2	0	0	1	0
857	1	2	0	0	0	1	1	0	1	1	0	1	2	1	1	0	0	0	1	1	2	1	1	1	1	1	1	1	1	1	1	2	2	0	0	2	2	0	0	2	0	1	0	0	1	0	0	1	1
858	1	1	0	0	0	1	2	0	2	2	0	0	2	2	2	1	0	0	2	2	2	1	1	0	0	0	2	1	1	1	2	0	1	1	0	2	1	2	1	0	1	0	0	1	0	0	1	1	0
859	0	1	0	1	0	1	1	1	1	1	1	0	0	0	0	0	0	1	1	0	0	1	2	0	0	1	2	0	0	2	0	1	1	0	0	2	1	1	1	0	0	0	0	1	0	0	0	2	0
860	1	2	0	0	0	1	1	1	2	2	0	1	1	0	0	0	0	1	0	0	1	0	2	0	0	1	1	0	1	1	0	2	1	1	0	1	1	1	0	0	0	1	1	1	2	0	0	1	0
861	0	1	1	1	1	2	1	0	0	0	0	0	1	1	1	0	0	0	2	2	2	1	2	0	0	0	0	1	2	0	0	2	2	0	0	0	2	0	0	2	0	0	0	1	0	1	0	0	2
862	0	0	0	0	0	1	2	0	1	0	1	0	1	1	1	0	0	0	2	1	2	0	2	0	0	1	0	0	1	1	0	0	0	0	0	2	1	0	0	1	0	0	0	0	0	1	1	0	0
863	1	0	0	1	0	2	1	0	0	0	0	0	1	0	0	0	0	0	1	0	1	0	2	0	0	2	2	0	0	2	1	1	0	1	0	1	2	0	0	1	0	0	1	1	1	1	0	2	0
864	1	0	0	0	0	2	1	0	0	0	2	0	1	1	1	0	0	2	2	2	2	1	2	0	0	0	1	1	0	1	1	1	1	1	1	1	1	0	0	1	0	0	0	2	0	0	1	1	0
865	1	2	0	1	0	1	1	0	2	2	0	0	1	1	1	0	0	0	1	1	2	0	2	0	0	0	2	0	0	2	0	1	2	0	0	1	1	0	0	0	0	1	1	2	0	0	0	1	0
866	1	2	0	0	0	0	2	0	2	1	0	0	1	1	1	0	0	1	2	2	2	0	2	0	0	1	2	1	1	1	1	2	2	0	0	2	0	0	0	0	0	1	1	2	0	1	2	0	0
867	0	0	0	1	0	2	1	0	1	1	1	0	1	1	1	0	0	1	1	1	2	1	2	0	0	1	1	0	1	1	0	1	1	0	0	2	2	0	1	0	1	0	0	2	1	0	0	2	0
868	0	2	1	1	0	1	2	1	2	2	0	1	2	2	2	0	0	0	1	1	1	0	2	0	0	1	1	2	2	1	0	2	2	0	0	1	1	0	0	0	0	1	1	2	1	0	0	2	0
869	0	1	0	1	0	1	2	0	1	1	0	0	1	1	1	0	0	0	2	1	2	0	2	0	0	2	1	0	1	1	1	1	1	1	0	1	0	0	0	0	0	0	2	2	0	0	0	1	0
870	1	2	0	0	0	0	1	0	2	2	0	0	1	1	1	0	1	2	1	1	1	0	2	0	0	1	1	0	1	1	0	1	1	2	1	2	1	1	0	0	0	0	0	1	1	1	1	0	0
871	1	0	0	0	0	1	1	0	1	1	1	1	1	0	0	0	0	2	0	0	0	1	1	1	1	1	1	0	1	0	0	1	1	0	0	1	1	0	0	2	0	2	2	2	1	1	0	2	0
872	0	1	0	1	0	1	2	0	2	1	0	0	1	1	0	0	0	0	0	1	1	0	2	0	0	1	1	1	2	0	1	1	1	0	0	2	1	0	0	0	1	0	1	1	1	1	0	2	0
873	1	1	0	0	0	0	1	0	1	1	1	0	0	0	0	0	0	1	2	2	2	0	1	0	0	1	0	2	2	0	0	1	1	0	0	1	1	1	1	0	0	0	0	2	0	2	0	1	0
874	1	1	1	0	1	1	2	0	2	1	0	0	1	1	1	0	0	1	1	1	2	0	1	0	0	2	1	0	0	2	1	1	1	0	0	2	2	0	0	2	0	0	0	2	0	1	0	1	0
875	1	1	0	1	0	1	0	0	0	0	2	1	2	2	2	0	0	1	1	1	1	1	2	0	0	1	2	0	0	2	0	1	0	1	0	1	0	0	0	0	0	0	0	1	0	0	0	0	0
876	1	0	1	0	1	1	2	1	2	1	0	1	1	0	0	0	0	0	0	0	2	1	2	0	0	1	1	0	0	2	1	1	0	1	2	2	1	0	0	0	1	1	1	2	1	1	1	0	0
877	1	1	0	0	0	0	1	1	1	1	1	0	0	0	0	0	0	0	1	2	2	0	2	0	0	1	1	0	1	1	1	0	0	0	0	2	1	0	0	0	0	0	0	1	0	0	0	1	1
878	1	1	0	0	0	0	2	0	2	1	1	0	0	0	0	0	0	0	2	1	2	0	2	0	0	2	2	0	0	2	0	0	1	1	0	2	1	0	0	0	1	0	1	2	0	0	0	1	0
879	1	1	1	0	1	1	1	0	2	2	0	0	0	0	0	0	0	1	2	2	2	1	1	1	1	1	1	1	0	1	2	0	2	1	0	2	2	0	0	0	1	0	0	2	0	1	1	0	1
880	0	2	0	0	0	0	1	0	1	0	1	2	1	1	2	1	0	0	1	1	1	1	2	0	0	1	1	0	1	1	1	0	1	2	0	2	1	0	0	0	0	0	0	2	0	0	0	0	0
881	0	1	0	1	0	1	1	0	0	0	1	0	0	0	0	0	0	1	1	1	2	1	2	0	0	2	1	1	2	0	1	1	1	0	0	2	2	0	0	1	0	0	0	2	1	0	0	1	0
882	0	2	1	0	0	1	2	0	2	0	0	0	2	1	1	0	0	1	1	0	0	0	2	0	0	2	1	0	1	1	0	2	1	0	0	1	1	0	0	0	0	0	0	1	0	0	0	1	0
883	0	0	0	1	0	2	2	0	1	0	0	0	1	1	0	0	0	1	1	1	1	1	1	0	0	1	1	1	2	1	0	1	1	1	1	1	1	0	0	0	0	1	1	2	0	0	0	2	0
884	0	1	0	0	0	1	1	0	1	0	1	1	0	0	1	1	0	1	0	0	0	0	2	0	0	1	2	0	0	2	0	0	0	0	0	2	1	0	0	1	0	1	1	2	1	1	0	0	0
885	1	2	0	0	0	0	2	0	1	1	0	1	1	0	0	0	0	2	1	1	1	0	2	0	0	1	2	0	0	2	0	2	1	1	0	1	1	1	1	0	0	0	0	1	0	1	0	2	0
886	0	2	0	0	0	0	2	1	2	2	0	0	0	0	0	0	0	0	1	1	1	0	1	1	1	2	2	0	0	1	1	1	0	0	0	2	1	0	0	1	0	0	0	0	0	0	0	2	0
887	1	1	0	0	0	1	1	0	1	1	1	1	0	0	1	1	0	0	2	1	2	0	2	0	0	1	2	0	0	2	1	0	0	0	0	2	0	0	0	0	0	1	0	1	1	1	0	2	0
888	1	2	0	0	0	0	2	0	0	0	0	1	1	0	0	0	0	1	0	1	1	0	2	0	0	2	1	0	0	1	1	1	1	0	0	2	1	0	0	0	0	0	1	2	1	0	0	1	1
889	1	0	0	1	0	2	2	0	1	1	1	1	1	0	0	0	0	0	1	1	1	1	1	1	1	0	1	0	0	1	0	1	2	0	1	2	0	0	0	1	0	1	1	2	1	0	0	1	0
890	0	1	0	1	0	1	1	0	1	0	1	0	1	1	1	0	0	2	1	1	2	1	2	0	0	0	1	1	1	1	1	2	1	0	0	2	1	0	0	0	0	0	1	1	1	1	0	2	0
891	0	2	0	0	0	1	2	0	2	1	0	1	2	1	1	1	0	0	2	1	2	0	1	0	0	0	1	0	1	1	0	1	1	0	0	1	1	0	0	1	0	0	1	2	1	0	1	0	0
892	1	1	0	0	0	1	2	0	1	1	0	0	0	0	0	0	0	0	0	0	1	1	1	1	1	1	2	0	0	0	0	1	1	1	0	0	1	0	0	0	0	0	0	2	0	1	0	1	1
893	1	2	0	0	0	1	2	1	2	2	0	0	1	1	2	0	0	1	2	2	2	0	2	0	0	1	1	1	2	0	1	0	0	0	0	2	0	0	0	1	0	1	0	1	1	1	0	1	1
894	1	1	1	0	1	1	2	0	1	1	0	0	0	0	0	0	0	0	0	0	1	1	2	0	0	1	1	0	1	1	0	1	1	0	0	2	0	0	0	0	0	1	1	2	1	1	0	1	1
895	1	1	0	0	0	1	1	0	1	1	1	0	1	0	0	0	0	1	2	1	2	0	1	0	0	0	1	1	2	1	0	1	1	0	0	1	1	0	0	0	0	0	2	2	1	0	0	1	0
896	0	2	1	1	0	1	1	0	1	1	1	2	1	1	2	1	0	0	0	0	1	1	1	0	0	1	2	0	0	2	0	1	1	1	2	2	0	0	0	1	0	0	0	2	0	0	0	2	0
897	1	1	0	1	0	2	1	0	1	1	1	0	0	0	0	0	0	2	1	1	2	0	2	0	0	0	1	1	2	0	1	0	0	0	0	2	1	1	1	0	0	0	0	2	0	0	0	2	0
898	0	1	0	0	0	0	2	0	1	0	0	0	0	0	0	0	0	0	1	2	2	1	2	0	0	1	1	1	2	0	1	1	0	1	1	2	1	0	0	1	0	0	0	2	0	0	0	2	0
899	0	0	0	0	0	0	1	1	1	1	1	2	2	0	0	0	0	0	0	1	1	0	2	0	0	1	2	0	0	2	0	2	2	1	1	2	2	0	0	1	1	1	2	2	0	1	1	2	0
900	0	1	0	1	0	2	2	0	2	1	0	0	0	0	0	0	0	1	1	1	1	1	1	1	1	1	1	1	1	1	1	1	1	0	1	1	2	0	1	0	2	0	0	1	1	1	0	1	1
901	0	1	0	1	0	1	2	0	2	2	0	0	0	0	0	0	0	0	2	2	2	0	2	1	1	1	1	0	0	1	0	1	2	0	0	2	1	0	0	0	0	0	1	1	1	1	0	1	0
902	0	1	0	1	0	1	0	0	1	1	0	0	0	0	0	0	0	1	1	2	2	0	1	0	0	1	0	1	2	0	0	2	2	0	1	2	1	0	0	0	0	0	0	1	0	0	0	1	0
903	0	0	0	0	0	2	2	0	2	2	0	1	1	0	0	0	0	1	1	1	2	0	1	0	0	2	2	0	0	2	1	1	1	2	1	2	1	0	0	0	0	1	1	1	1	2	0	0	1
904	0	1	0	1	0	1	2	0	2	2	0	2	2	2	2	0	0	0	1	0	1	0	2	0	0	1	1	1	2	0	1	2	1	0	1	2	1	0	0	0	0	0	1	2	0	1	0	1	1
905	0	2	0	0	0	1	2	0	0	0	0	0	1	1	1	0	0	1	2	2	1	0	2	0	0	1	1	0	1	1	0	1	1	2	0	1	2	0	0	2	1	0	0	2	0	1	1	0	1
906	1	1	0	0	0	1	2	0	2	1	1	0	0	0	0	0	0	0	2	1	2	1	2	0	0	1	2	0	0	2	2	1	1	0	0	1	1	1	1	0	0	1	1	2	1	0	0	1	1
907	1	1	0	1	0	1	1	0	2	2	0	1	1	0	0	0	0	0	0	1	2	1	2	0	0	0	1	1	1	1	0	1	1	0	0	2	1	0	0	1	0	0	1	2	0	0	1	1	0
908	0	0	0	0	0	2	2	1	2	2	0	1	1	1	1	0	0	1	1	1	1	0	2	0	0	1	2	0	0	2	0	1	1	1	1	2	0	0	0	0	0	1	0	0	1	0	0	0	0
909	0	2	0	0	0	0	2	0	2	2	0	0	0	0	0	0	0	1	2	2	2	1	2	0	0	0	2	0	1	1	0	1	1	1	1	1	0	0	0	1	0	0	2	2	1	0	0	2	0
910	1	2	1	0	1	1	1	1	1	1	0	0	0	0	0	0	0	1	1	1	2	0	2	0	0	1	1	2	2	1	2	1	2	0	1	2	1	0	0	0	0	0	1	2	1	0	0	2	0
911	0	0	0	0	0	1	2	0	2	2	0	0	1	0	0	1	0	1	1	2	2	1	2	0	0	0	2	0	0	1	1	0	1	0	0	2	2	0	0	2	1	0	0	2	1	1	0	2	0
912	1	1	0	0	0	1	2	1	2	1	0	1	2	1	1	1	0	0	1	1	1	1	2	0	0	0	1	1	0	1	2	1	1	0	0	1	2	0	0	1	0	2	1	2	1	0	0	2	0
913	0	1	0	1	0	2	1	1	1	1	1	0	0	0	0	0	0	0	1	1	1	1	0	0	0	0	1	1	2	1	0	1	1	0	0	2	1	1	1	0	1	0	0	2	0	2	0	1	1
914	1	1	1	0	0	2	2	0	1	0	0	1	1	1	1	0	1	1	1	2	2	0	2	0	0	1	1	2	2	2	0	1	1	0	0	2	0	0	0	1	0	0	0	0	0	0	0	2	0
915	0	0	0	0	0	1	1	0	0	0	1	0	1	1	1	0	0	0	1	1	1	1	1	1	1	1	2	0	0	1	1	1	1	0	0	1	1	0	0	0	0	0	0	2	0	1	0	1	0
916	1	2	1	0	1	1	2	1	2	1	0	0	1	1	1	0	0	1	1	1	2	1	2	0	0	0	2	0	0	2	0	1	2	0	0	2	1	1	0	0	0	0	0	0	0	1	1	0	0
917	0	0	0	0	0	1	1	0	1	1	1	1	2	2	2	0	0	1	1	1	1	0	2	0	0	0	2	0	0	2	1	2	2	0	0	1	1	0	1	0	1	0	1	1	0	2	0	1	0
918	1	2	0	0	0	1	2	1	2	2	0	0	0	0	0	0	0	0	2	1	2	1	1	1	1	1	2	0	0	2	1	0	0	2	1	2	1	1	1	0	0	0	0	1	1	1	0	2	0
919	0	1	0	1	0	1	2	1	1	1	0	0	0	0	0	0	0	0	1	1	2	1	2	0	0	0	2	0	0	1	1	0	0	0	0	2	2	0	0	2	0	1	1	1	1	2	0	1	0
920	1	1	0	0	0	2	1	0	1	1	0	1	1	0	0	0	0	0	2	2	2	0	2	0	0	1	2	0	1	0	0	0	0	0	0	2	0	0	0	0	0	1	1	2	1	1	0	1	1
921	1	1	0	0	0	2	1	0	2	2	0	0	1	1	1	0	0	1	1	1	1	1	2	0	0	1	1	0	2	0	0	1	1	0	0	2	1	1	1	0	0	0	1	1	1	0	0	1	1
922	1	1	0	0	0	1	1	0	0	0	2	1	1	1	1	0	0	0	0	0	1	0	2	0	0	1	1	0	1	1	0	0	1	1	0	2	1	0	0	0	0	1	1	2	1	1	0	1	0
923	0	1	0	0	0	2	2	0	1	0	0	0	1	1	1	0	0	1	0	0	0	0	1	0	0	2	1	1	1	1	1	1	1	1	1	1	1	0	0	0	0	0	0	2	0	2	0	1	1
924	0	1	0	0	0	0	2	0	2	1	0	0	0	0	0	0	0	1	1	2	2	0	1	0	0	1	2	0	0	1	1	1	2	0	0	2	1	0	0	0	0	0	0	2	0	1	0	1	1
925	1	1	0	1	0	1	2	0	1	1	0	0	1	1	1	0	0	1	2	2	2	0	2	0	0	0	2	1	1	1	2	0	0	0	1	2	1	0	0	0	0	1	1	2	1	0	0	2	0
926	1	0	0	0	0	1	2	0	1	0	0	0	0	0	0	0	0	1	1	1	1	1	2	0	0	0	2	0	0	1	0	1	1	1	1	2	2	0	0	1	0	0	0	0	0	1	1	0	0
927	0	1	0	0	0	2	2	0	2	0	0	1	1	0	0	1	0	1	2	2	2	0	2	0	0	2	2	0	0	2	0	2	1	0	0	1	1	0	0	1	0	1	1	2	1	0	0	0	2
928	1	2	0	2	0	2	2	0	2	1	0	1	1	0	0	0	0	1	1	1	1	0	1	0	0	1	2	0	0	1	1	2	1	1	1	2	1	0	0	1	0	1	1	1	1	1	0	2	0
929	0	1	0	0	0	2	2	0	2	2	0	0	0	0	0	0	1	1	1	1	1	1	1	1	1	1	1	1	1	1	0	1	1	0	0	2	1	0	0	0	1	1	0	0	1	0	0	1	0
930	1	1	0	1	0	1	2	1	2	1	0	1	2	2	2	0	0	1	2	2	2	0	1	1	1	0	2	0	0	2	1	1	2	0	0	2	2	0	0	1	0	0	0	2	1	1	0	2	0
931	0	0	0	0	0	2	2	0	2	1	0	1	1	0	0	0	0	0	0	0	0	0	1	0	0	0	1	0	0	1	0	0	1	0	0	2	1	0	0	0	0	0	0	1	0	0	0	2	0
932	0	0	0	2	0	2	2	0	2	1	0	0	0	0	0	0	0	1	0	1	2	1	0	0	0	1	2	0	0	1	0	2	2	0	0	2	0	0	0	0	0	0	0	1	0	1	0	1	1
933	1	0	0	0	0	2	2	0	2	1	0	1	1	0	0	0	0	1	0	1	1	1	1	0	0	0	1	0	1	1	0	1	1	1	0	0	2	1	1	1	0	1	0	1	0	0	0	1	0
934	1	0	1	1	1	1	1	0	1	0	1	0	0	0	0	0	0	0	2	1	2	1	0	1	1	1	0	0	0	1	0	1	2	1	0	2	1	0	0	2	0	0	2	2	0	0	0	0	0
935	1	0	0	0	0	0	2	0	1	0	0	0	0	0	0	0	0	0	1	2	2	1	1	1	1	2	2	0	0	2	0	1	1	0	0	2	2	0	0	2	0	1	0	1	1	0	1	1	0
936	0	2	0	0	0	1	2	0	2	1	0	0	1	1	1	0	0	0	2	1	2	0	2	0	0	1	2	0	0	2	0	0	0	0	0	1	2	0	0	2	0	1	1	1	1	0	0	2	0
937	1	2	1	0	0	0	2	1	1	1	0	0	1	2	1	0	0	0	2	2	1	1	2	0	0	2	1	0	1	1	0	0	0	0	0	2	0	0	0	0	0	0	0	2	0	0	0	1	0
938	0	1	0	2	0	2	2	0	2	2	0	1	2	2	2	0	0	1	2	2	2	1	2	0	0	0	2	1	1	2	0	2	1	0	0	1	1	0	0	0	0	1	1	2	1	1	0	1	1
939	0	0	1	0	1	1	2	0	0	0	0	0	1	1	0	0	0	1	2	2	2	0	2	0	0	1	2	0	0	1	1	2	1	1	0	1	1	0	0	1	1	0	0	1	0	1	1	0	0
940	0	1	0	0	0	1	1	0	1	1	1	0	0	0	0	0	0	0	1	1	1	1	1	1	1	1	2	0	0	1	1	0	1	0	0	2	2	1	1	1	0	1	1	1	1	2	0	2	0
941	0	2	0	0	0	0	2	0	2	2	0	0	0	0	0	0	0	0	1	1	2	0	1	0	0	1	0	0	1	1	0	1	1	2	0	1	2	0	1	0	1	0	0	2	2	1	0	0	2
942	1	0	0	0	0	2	2	0	2	2	0	0	1	1	1	0	0	0	1	2	2	0	2	0	0	1	2	0	0	2	0	1	1	0	0	2	1	0	0	2	0	0	1	2	1	0	0	2	0
943	0	0	0	0	0	1	2	0	2	2	0	1	1	0	0	0	0	1	1	1	1	1	2	0	0	1	2	0	0	2	1	1	1	1	0	2	1	0	0	1	0	1	0	0	1	0	0	2	0
944	1	1	1	1	0	2	2	0	2	2	0	2	1	1	2	1	0	1	0	0	1	0	2	0	0	1	2	1	1	1	1	2	2	0	0	1	2	0	0	1	1	0	0	0	1	1	1	0	0
945	1	1	0	0	0	0	2	0	2	1	1	0	0	0	0	0	0	0	1	1	2	2	2	0	0	0	1	0	0	1	0	1	1	1	0	0	0	0	0	0	0	1	1	2	1	1	1	0	0
946	1	1	0	0	0	1	2	0	2	1	0	1	1	0	0	0	0	1	0	0	1	0	2	0	0	0	2	1	1	1	2	1	1	0	0	1	1	0	0	2	1	0	0	0	0	0	0	2	0
947	0	0	1	0	1	1	2	1	2	2	0	0	0	0	0	0	0	1	0	0	2	0	2	0	0	0	1	0	1	2	0	1	0	2	2	2	1	1	1	0	0	2	2	2	1	1	0	2	0
948	0	1	0	0	0	1	2	0	2	2	0	0	1	1	1	0	0	1	2	2	2	0	1	1	1	1	0	1	2	0	0	2	2	0	0	2	1	0	0	2	0	0	0	2	0	1	0	1	1
949	1	0	1	0	0	2	2	0	1	1	0	1	1	1	1	0	0	0	2	2	2	1	2	0	0	1	1	1	2	1	0	2	2	0	0	2	1	0	0	0	0	0	0	0	0	0	0	1	0
950	0	0	0	0	0	2	2	0	2	2	0	1	1	0	0	0	0	1	1	1	1	0	1	0	0	1	1	0	1	1	1	2	1	0	1	2	2	0	0	1	0	1	1	1	1	2	0	1	0
951	1	1	0	1	0	1	0	0	1	1	1	0	0	0	0	0	0	1	1	1	2	0	2	0	0	2	1	2	2	1	0	1	1	0	0	2	0	0	0	1	0	1	1	2	1	1	0	2	0
952	1	1	1	1	1	2	1	0	1	1	1	1	1	1	1	0	0	0	2	2	2	0	2	0	0	1	2	0	0	2	1	2	2	0	0	0	0	0	0	0	0	0	0	0	0	1	0	2	0
953	0	0	0	0	0	1	1	0	0	0	1	1	1	1	1	0	0	0	0	0	1	0	1	0	0	0	1	1	0	1	1	1	1	0	0	1	0	0	0	0	0	2	2	2	1	1	0	1	1
954	1	0	1	0	1	1	2	0	2	2	0	0	0	0	0	0	0	1	2	2	2	0	2	0	0	1	1	0	1	1	1	1	1	1	0	1	0	0	0	1	0	0	0	2	0	1	0	0	1
955	0	1	0	0	0	1	2	1	1	1	0	0	2	2	2	0	0	1	2	2	2	0	2	0	0	2	1	0	0	1	1	1	1	0	0	1	1	0	0	1	0	0	0	2	0	1	0	0	2
956	1	2	1	0	0	0	2	0	0	0	0	0	0	0	0	0	0	1	1	1	1	1	2	0	0	1	2	0	0	2	0	2	1	0	1	2	1	1	1	0	0	1	1	2	1	0	1	0	0
957	1	2	0	0	0	0	2	0	2	1	0	0	1	1	1	0	0	0	0	0	0	0	0	0	0	0	0	2	2	0	0	1	1	1	1	1	1	0	0	0	0	0	0	1	0	0	0	2	0
958	1	0	0	0	0	1	1	0	0	0	2	1	1	0	0	0	0	0	2	2	2	1	2	0	0	0	1	1	1	1	0	0	1	1	0	2	1	1	1	0	0	0	0	1	0	0	0	1	0
959	1	1	0	0	0	0	1	0	1	1	1	0	1	1	1	0	0	1	0	1	2	1	2	0	0	1	1	1	1	1	0	1	1	0	0	1	2	1	1	1	0	0	0	1	0	1	0	2	0
960	1	1	0	0	0	1	2	0	2	2	0	0	0	0	0	0	0	2	1	1	2	0	2	0	0	1	2	0	0	2	1	2	2	0	0	2	1	0	0	0	0	1	1	1	1	1	0	2	0
961	1	1	0	0	0	2	1	0	1	1	0	1	1	0	0	0	0	1	1	1	2	1	2	0	0	0	1	1	1	1	0	2	2	0	1	1	1	0	0	1	0	0	0	0	0	0	0	2	0
962	0	2	0	0	0	0	1	0	1	1	1	0	1	1	1	0	0	0	0	1	1	1	1	1	1	1	1	0	0	2	0	0	1	0	0	2	2	0	0	0	0	0	1	2	0	1	0	1	1
963	0	1	0	0	0	1	2	1	2	1	0	1	1	0	0	0	0	0	2	2	2	0	2	0	0	2	1	0	1	1	1	2	2	0	0	2	2	0	0	1	0	0	1	2	2	1	0	2	0
964	0	0	0	0	0	1	0	0	0	0	2	0	1	0	0	1	0	1	1	0	0	0	0	0	0	1	1	0	0	1	0	0	0	0	1	2	1	1	1	0	0	0	2	2	0	0	1	0	0
965	1	2	0	0	0	0	2	0	2	2	0	1	1	1	1	0	0	1	0	0	0	1	2	0	0	0	2	1	1	1	1	1	1	1	0	1	2	0	0	1	1	0	1	2	1	0	0	2	0
966	0	1	0	0	0	1	2	1	2	1	0	0	1	1	1	1	1	2	0	0	2	0	1	1	1	2	2	0	0	0	0	2	2	0	0	1	0	0	0	1	0	0	0	2	1	2	0	1	0
967	0	1	0	1	0	1	1	0	2	2	0	0	0	0	0	0	0	0	1	1	2	0	2	1	1	1	2	1	1	1	1	1	1	2	2	2	1	0	0	0	0	0	0	2	0	0	0	1	1
968	0	1	0	1	0	1	2	0	0	0	0	0	0	0	0	0	0	1	1	1	1	0	2	0	0	1	1	0	1	1	0	1	1	2	0	1	2	0	0	0	1	0	0	1	0	0	0	2	0
969	0	0	0	1	0	2	2	1	1	1	0	1	0	0	1	1	0	0	1	1	1	0	2	0	0	0	2	0	0	1	0	1	2	0	0	2	2	1	0	0	0	1	1	2	1	2	0	2	0
970	0	1	0	1	0	1	2	0	2	2	0	0	0	0	0	0	0	0	1	1	1	1	2	0	0	1	1	0	1	1	0	0	0	0	0	2	1	1	1	0	0	0	0	0	0	1	0	1	0
971	1	1	0	1	0	1	2	0	1	1	0	0	1	1	1	0	0	0	2	2	2	0	2	0	0	1	1	0	1	1	0	2	2	0	0	0	2	0	0	0	0	1	1	2	1	0	0	1	0
972	1	2	0	0	0	0	2	0	2	0	0	2	2	2	2	0	1	1	2	2	2	0	0	0	0	0	0	1	2	0	0	1	0	0	0	1	2	0	0	1	0	0	1	2	0	1	1	1	0
973	1	1	0	0	0	0	2	0	1	0	0	0	0	0	0	0	0	0	0	1	1	1	1	1	1	1	2	1	1	2	0	1	2	0	0	2	2	0	0	1	0	0	0	1	0	1	0	1	0
974	1	1	0	1	0	2	2	1	2	1	0	1	2	1	1	0	0	0	1	1	2	1	2	0	0	1	0	0	1	1	0	1	2	1	0	1	2	0	0	1	0	0	0	1	0	1	0	2	0
975	1	0	0	0	0	1	2	0	1	0	1	0	1	1	1	0	0	0	1	1	1	0	2	0	0	1	0	2	2	0	0	1	1	0	0	1	0	0	0	0	0	0	1	2	1	0	1	1	0
976	1	2	0	0	0	0	1	0	0	0	0	1	0	0	0	0	1	2	1	1	1	1	1	1	1	1	2	2	2	1	1	1	2	1	0	2	1	0	1	0	1	1	1	1	1	0	0	1	1
977	0	1	0	1	0	1	1	0	1	1	1	1	2	1	1	0	1	1	0	0	1	0	2	0	0	0	0	1	2	0	1	1	1	0	0	1	1	0	0	0	0	0	0	2	0	1	0	1	1
978	1	1	0	1	0	2	2	0	1	0	0	1	2	1	1	0	0	0	0	0	1	0	2	0	0	1	1	0	0	1	1	0	0	1	1	2	2	1	1	0	0	1	1	2	2	1	0	1	0
979	1	1	0	1	0	1	2	0	2	1	0	0	0	0	0	0	0	1	1	1	2	0	2	0	0	2	1	0	0	1	0	1	2	0	0	2	1	1	1	0	0	0	0	2	0	0	0	2	0
980	0	2	0	0	0	0	1	1	1	1	1	0	1	1	1	0	0	1	2	2	2	0	1	0	0	0	0	1	1	1	0	2	2	0	0	1	2	0	0	1	0	0	1	2	1	0	1	0	0
981	0	1	0	0	0	1	1	0	0	0	1	2	2	0	0	0	0	1	2	2	2	0	2	0	0	0	1	2	2	2	0	0	0	1	1	2	0	0	0	0	1	2	2	2	2	1	1	1	0
982	1	2	0	1	0	1	2	0	2	2	0	1	2	2	2	0	0	1	1	1	2	0	1	0	0	1	2	0	0	2	1	2	2	0	0	1	1	1	0	0	0	0	1	1	1	0	0	2	0
983	0	1	0	0	0	2	2	0	2	1	0	1	1	1	1	0	0	0	1	1	1	1	2	0	0	0	0	0	1	0	0	1	1	0	0	2	2	0	0	2	0	1	1	2	1	2	0	1	0
984	0	2	0	0	0	0	1	0	1	1	0	0	1	1	1	0	0	0	0	0	1	1	2	0	0	1	1	0	0	1	0	1	1	0	0	1	1	0	0	1	0	0	0	1	0	1	1	1	0
985	1	2	0	0	0	1	1	0	0	0	2	2	2	0	0	0	0	0	2	2	2	0	2	0	0	2	2	0	0	2	1	2	1	1	1	2	1	1	1	0	0	0	0	2	0	1	0	1	0
986	0	1	0	1	0	1	2	0	2	1	0	0	1	0	0	1	0	2	2	1	2	1	2	0	0	0	2	0	0	2	0	1	1	2	0	1	1	0	0	0	0	0	0	1	0	0	0	2	0
987	0	0	0	0	0	1	1	0	0	0	0	0	0	0	0	0	0	0	1	1	0	0	2	0	0	0	0	0	1	1	0	1	0	1	1	2	1	0	0	0	0	1	1	1	1	1	0	2	0
988	0	2	0	0	0	0	2	1	1	1	0	2	1	1	2	1	0	0	2	1	2	0	2	0	0	1	2	0	1	1	0	1	1	0	0	2	1	1	1	0	0	0	1	2	0	0	0	2	0
989	0	1	1	0	1	1	2	1	2	2	0	0	0	0	0	0	0	0	0	0	1	1	2	0	0	0	1	0	1	2	0	1	1	0	0	1	1	0	0	0	0	0	0	0	0	0	0	2	0
990	0	1	0	0	0	0	1	1	2	2	0	0	1	1	1	0	1	2	1	1	1	1	2	0	0	0	1	0	0	2	0	1	0	1	1	2	1	1	0	1	0	1	0	1	1	1	0	1	1
991	0	0	0	0	0	1	2	0	2	2	0	1	1	0	0	0	0	1	2	2	2	1	2	0	0	1	1	1	2	0	1	1	1	0	0	1	1	0	0	0	0	0	0	1	0	1	1	0	0
992	1	1	0	0	0	1	2	1	1	1	0	1	2	1	1	0	0	1	1	0	0	0	2	0	0	1	1	1	1	0	0	1	1	0	0	2	1	0	0	0	0	0	2	2	0	0	0	0	0
993	0	0	0	0	0	2	1	0	0	0	1	1	1	0	0	0	0	1	1	1	1	1	0	1	1	0	0	0	0	1	0	0	0	0	0	2	0	0	0	1	0	1	0	0	1	0	0	0	1
994	1	1	0	0	0	1	1	1	1	1	1	0	1	1	1	0	0	1	2	2	2	2	2	0	0	0	2	0	0	2	2	1	1	0	0	1	2	0	0	2	0	0	1	2	1	0	0	2	0
995	1	1	0	0	0	2	2	0	1	1	0	1	2	2	2	0	0	1	2	2	2	0	1	0	0	1	1	0	1	1	0	1	0	1	0	2	2	0	0	2	0	0	0	2	0	1	0	1	1
996	0	1	0	0	0	0	2	0	2	1	0	0	1	1	1	0	0	0	1	1	1	0	2	0	0	1	2	0	0	2	0	2	1	0	0	1	2	1	1	1	0	1	1	1	2	0	1	1	0
997	0	1	0	0	0	1	2	0	2	2	0	0	0	0	0	0	1	1	1	1	1	1	2	0	0	0	2	0	0	2	1	0	0	1	1	2	0	0	0	1	0	0	1	2	0	0	0	0	0
998	0	1	0	1	0	1	2	1	2	2	0	0	1	1	1	0	0	1	1	1	1	0	2	0	0	0	1	1	1	1	0	0	0	1	1	2	2	0	0	2	1	0	2	2	0	0	0	0	0
999	0	0	0	0	0	2	2	0	1	0	1	0	1	1	1	0	0	1	1	2	2	0	1	0	0	0	1	2	2	1	2	0	2	1	0	2	1	0	0	0	0	0	0	0	0	1	0	1	0
1000	1	0	1	1	1	1	2	0	2	2	0	0	1	0	0	0	0	1	0	1	2	0	2	0	0	2	2	0	0	2	0	0	0	0	1	2	1	0	0	1	0	0	0	1	0	0	1	0	0
[truncated: 952 more columns]
