# Supplementary material for: KNN-MDR: a learning approach for improving interactions mapping performances in genome wide association studies
Source: BMC Bioinformatics. 2017 Mar 21;18:184. doi: 10.1186/s12859-017-1599-7 (PMC5361736; doi:10.1186/s12859-017-1599-7)
Supplement: Supplementary file 2 — The data set(s) supporting the results of Table 1. (ZIP 22742 kb) [file 12859_2017_1599_MOESM2_ESM.zip › Nouveau dossier/S71/mkallsimul.dat]

1	0	0	0	0	0	1	2	0	1	0	0	1	2	0	0	0	0	0	2	2	0	0	2	2	0	0	1	2	2	1	1	1	2	2	2	2	1	0	0	0	0	0	0	0	0	1	0	1	1
2	1	0	0	1	0	2	2	0	0	0	0	0	1	0	0	0	0	1	1	1	0	0	2	2	0	0	0	1	1	1	0	2	2	1	1	2	2	1	1	0	0	0	0	1	0	1	0	2	0
3	0	0	0	0	0	1	2	0	1	0	1	0	0	0	0	0	0	1	1	1	0	0	2	2	0	0	2	2	2	2	0	1	2	0	0	1	1	0	0	0	0	0	0	0	0	1	0	1	1
4	1	0	0	1	0	2	1	0	0	0	1	0	1	0	0	0	0	0	2	2	0	0	1	1	0	0	1	2	1	1	1	1	1	0	0	0	2	0	0	0	0	0	0	1	0	0	0	0	2
5	1	1	0	0	0	1	2	0	1	0	0	1	2	0	0	0	0	0	2	2	0	0	1	1	1	2	2	2	2	1	1	1	1	1	1	1	1	0	0	0	0	1	1	0	1	0	0	2	1
6	1	0	0	1	0	2	2	0	1	0	1	1	1	0	0	0	0	0	2	2	0	0	2	2	0	0	2	2	2	1	1	1	2	1	0	1	1	0	0	1	0	0	0	0	1	1	0	2	1
7	1	0	0	0	0	0	1	1	0	0	1	0	2	0	0	0	1	2	0	0	1	0	2	2	0	0	2	2	2	1	1	1	1	1	0	2	1	0	0	1	0	0	1	0	1	1	0	1	1
8	1	0	0	0	0	1	2	1	0	0	0	0	0	0	0	0	0	0	2	2	0	0	2	2	0	1	2	2	2	1	0	1	2	1	1	1	2	0	1	0	1	2	2	0	1	1	0	2	0
9	1	0	0	1	0	1	2	1	1	0	0	0	1	0	0	0	0	0	2	2	0	0	2	2	0	1	0	2	2	0	1	1	1	2	0	2	2	0	0	2	1	1	0	0	0	0	0	2	0
10	0	0	0	0	0	2	2	0	2	0	0	1	1	0	0	0	0	0	2	2	0	0	2	2	0	0	2	2	2	1	1	1	2	1	0	2	1	0	0	1	0	0	0	0	1	0	0	0	2
11	1	0	0	1	0	2	1	0	2	0	0	0	1	0	0	0	0	0	2	2	0	0	2	2	0	0	1	2	1	1	0	0	0	2	0	2	1	0	0	1	0	0	0	0	0	0	1	1	1
12	1	0	0	0	0	0	0	0	0	0	2	0	0	0	0	0	0	0	2	2	0	0	2	2	0	0	2	2	2	2	0	2	2	0	0	1	1	0	0	0	0	1	1	0	1	1	0	1	1
13	0	0	0	0	0	0	0	0	1	0	1	1	1	0	0	0	0	1	1	1	0	0	2	2	0	0	2	2	2	1	2	2	2	0	0	1	1	0	0	2	0	1	0	0	1	1	0	1	1
14	0	0	0	0	0	0	2	1	1	0	0	0	1	0	0	0	0	0	1	1	0	0	0	1	1	1	2	2	2	2	0	1	2	1	0	1	0	0	0	0	0	1	0	0	0	1	0	1	1
15	1	0	0	0	0	0	1	0	1	0	1	1	2	0	0	0	0	0	1	2	0	0	0	0	1	1	0	1	2	0	0	2	2	1	1	1	2	0	0	2	0	0	0	0	2	1	0	1	1
16	0	0	0	0	0	0	2	1	1	0	0	0	0	0	0	0	0	1	1	1	1	0	2	2	0	0	2	2	2	0	0	1	1	0	0	1	1	0	0	1	0	0	0	2	0	1	0	0	2
17	1	0	0	1	0	1	1	0	0	1	2	1	1	0	0	0	0	0	1	1	1	0	2	2	0	0	1	1	2	2	0	2	2	1	0	2	0	0	0	1	0	0	2	0	1	0	0	2	0
18	1	0	0	0	0	1	2	0	1	0	1	0	1	0	0	0	0	2	0	0	0	0	2	2	0	0	2	2	2	2	0	0	0	1	0	1	2	0	0	2	0	1	1	0	1	0	0	2	0
19	0	0	0	0	0	1	2	1	0	0	0	1	1	0	0	0	0	1	1	1	1	0	2	2	0	0	2	2	2	1	1	2	2	1	1	2	0	0	0	1	0	1	1	0	1	1	0	1	1
20	1	0	0	1	0	1	2	0	0	0	0	1	1	0	0	0	0	0	2	2	0	0	2	2	0	0	1	2	1	0	1	1	2	0	0	1	1	0	0	0	0	0	2	0	1	0	0	0	2
21	1	0	1	1	0	2	2	0	1	0	0	0	0	0	0	0	0	1	1	1	0	0	2	2	0	0	2	2	2	2	0	2	2	0	0	1	1	0	0	0	0	1	1	0	1	0	0	2	1
22	0	0	0	0	0	1	2	1	1	0	0	0	1	0	0	0	0	2	0	0	0	1	1	1	0	0	1	1	2	1	0	1	1	1	0	1	1	0	0	1	0	1	1	0	2	1	0	2	0
23	0	0	0	0	0	1	2	1	0	0	0	0	0	0	0	0	0	1	1	0	1	1	2	2	0	0	0	1	2	1	0	1	1	1	0	2	1	0	0	0	1	1	1	0	1	0	0	1	1
24	0	1	0	0	0	1	1	2	0	0	0	0	1	0	0	1	0	1	1	1	0	0	2	2	0	1	0	1	2	0	1	1	2	2	1	2	2	0	1	0	1	0	0	0	0	1	0	1	1
25	0	0	1	1	0	1	2	0	0	0	0	2	2	1	1	0	0	1	1	1	0	0	0	0	0	1	1	1	2	1	1	1	1	0	0	1	0	0	0	0	0	0	1	0	1	0	0	2	0
26	0	0	0	0	0	1	1	0	0	0	1	0	1	0	0	1	0	1	1	1	1	0	1	1	1	1	1	1	2	1	0	0	2	2	1	2	1	1	1	0	1	0	0	0	0	1	0	1	1
27	0	1	0	0	0	1	2	1	0	0	0	0	0	0	0	0	0	0	2	2	0	0	2	2	0	0	2	2	2	1	0	0	0	1	0	1	0	0	0	1	0	0	2	0	1	0	0	2	2
28	1	0	0	0	0	0	2	0	1	0	0	1	2	0	0	1	0	1	1	1	1	0	1	1	1	1	2	2	2	2	0	1	1	1	1	1	0	1	1	0	0	0	0	0	0	0	0	2	0
29	0	0	0	0	0	0	2	0	2	0	0	1	1	0	0	0	0	1	1	1	0	0	2	2	0	0	2	2	2	2	0	2	2	1	1	2	1	0	0	0	0	0	0	0	0	0	0	0	1
30	0	1	0	0	0	0	1	0	0	0	1	0	0	0	0	0	0	1	1	1	0	0	2	2	0	1	2	2	2	2	0	1	1	1	0	1	2	0	0	1	1	1	1	1	1	1	0	2	2
31	1	0	0	1	0	1	2	0	0	0	1	2	2	0	0	0	0	1	1	1	1	0	2	2	0	0	2	2	2	0	1	1	1	1	1	2	0	0	0	0	0	0	1	0	0	1	0	1	1
32	0	0	0	0	0	1	1	1	0	0	1	1	2	0	0	0	0	1	1	1	0	0	1	1	0	0	1	1	2	1	0	2	1	1	0	2	1	0	0	0	0	0	0	0	0	2	0	2	1
33	0	0	0	0	0	0	0	0	1	0	0	1	1	0	0	0	1	2	0	0	1	0	1	1	1	1	1	1	2	1	0	1	1	2	2	2	2	0	0	1	0	0	0	1	0	1	0	1	0
34	0	0	0	0	0	2	2	1	0	0	0	0	0	0	0	0	0	1	1	1	1	0	1	1	0	0	0	2	1	1	0	1	2	0	0	1	2	0	0	1	0	0	1	0	1	1	0	1	2
35	1	0	1	0	1	1	1	0	1	0	1	2	2	0	0	0	1	2	1	2	0	0	2	2	0	1	2	2	2	2	0	1	0	2	1	2	2	0	0	1	1	0	0	1	0	1	0	2	0
36	1	0	0	0	0	1	1	0	1	0	1	0	0	0	0	0	1	2	1	1	1	0	2	2	0	1	1	2	2	1	1	0	0	2	0	2	2	0	0	1	1	0	0	1	0	0	0	2	0
37	0	0	0	0	0	0	2	0	0	0	1	1	2	0	0	0	0	0	1	1	1	0	2	2	0	0	2	2	2	2	1	1	2	1	0	1	2	0	0	2	1	1	1	0	1	0	0	0	1
38	1	0	0	0	0	1	2	0	0	0	1	1	1	0	0	0	0	1	1	1	0	0	2	2	0	0	0	1	1	1	0	1	1	2	1	2	2	0	0	1	0	2	2	0	2	0	0	2	0
39	0	0	0	0	0	0	2	0	1	0	0	1	1	0	0	0	0	0	1	2	0	0	2	2	0	0	0	1	2	0	0	2	2	1	0	1	0	0	0	1	0	0	0	0	0	1	0	1	1
40	1	1	1	0	1	1	1	0	1	0	0	1	1	0	0	0	0	0	2	2	0	0	1	1	1	1	2	2	1	1	1	0	0	1	0	1	0	0	0	1	0	1	0	0	1	1	0	1	1
41	0	0	0	0	0	2	2	0	1	0	1	0	0	0	0	0	0	1	1	0	1	0	2	2	0	0	2	1	2	0	0	1	1	1	0	2	1	0	0	0	0	0	0	0	0	0	0	2	0
42	0	0	0	0	0	1	2	0	0	0	0	0	0	0	0	0	0	1	1	1	0	0	1	1	0	0	1	2	1	1	0	1	2	0	0	0	2	0	0	1	1	0	1	0	1	1	0	2	1
43	1	0	0	0	0	0	2	1	0	0	0	0	1	0	0	0	0	2	0	0	0	0	2	2	0	0	2	2	2	1	1	0	2	0	0	2	2	0	0	2	1	0	0	1	0	1	0	1	1
44	1	0	1	1	0	1	1	0	1	0	0	0	1	0	0	1	0	0	2	2	0	0	2	2	0	0	1	2	1	0	1	1	1	1	0	2	0	0	0	0	0	0	0	0	0	1	0	1	1
45	0	0	0	0	0	0	2	1	0	0	0	1	1	0	0	0	0	1	1	1	0	0	2	2	0	0	1	1	2	1	0	0	0	2	1	2	2	0	0	1	0	0	0	0	0	1	0	1	1
46	0	0	0	1	0	2	1	0	0	0	0	0	1	0	0	1	0	0	2	2	0	1	2	2	0	0	1	1	2	0	0	2	2	1	0	2	0	0	0	0	0	0	0	0	0	0	0	2	2
47	0	0	0	0	0	0	2	0	2	0	0	0	0	0	0	0	0	1	1	1	1	0	2	2	0	1	2	2	1	1	1	1	2	1	0	1	1	0	0	0	0	0	0	0	0	1	0	0	2
48	0	0	0	0	0	0	2	0	0	0	0	0	1	0	0	0	0	0	2	2	0	0	1	1	0	0	1	1	2	1	0	1	1	1	0	1	1	0	0	0	0	1	1	1	1	2	0	1	0
49	1	0	0	1	0	2	2	0	0	0	0	0	2	0	0	0	0	0	2	1	0	0	2	2	0	0	1	1	2	1	0	0	0	1	0	0	1	1	1	0	0	0	1	0	1	0	0	2	0
50	1	0	0	0	0	0	1	0	0	1	1	0	0	0	0	0	0	1	1	1	0	0	2	2	0	0	2	0	1	0	0	2	2	0	0	1	1	0	0	0	1	0	0	1	0	1	0	2	0
51	1	0	0	0	0	1	2	1	0	0	0	1	1	0	0	0	1	1	1	2	0	0	1	1	1	1	2	2	2	2	1	1	1	1	1	1	0	0	0	0	0	0	0	0	0	1	0	2	0
52	1	0	0	1	0	1	1	1	0	0	1	1	0	0	0	0	0	2	1	1	0	0	1	1	1	1	1	1	2	1	0	2	2	0	0	1	2	0	0	1	0	0	0	0	0	1	0	0	1
53	1	0	0	0	0	1	2	0	0	0	0	0	1	0	0	1	0	1	1	1	0	0	2	2	0	0	1	1	2	1	0	1	1	1	0	1	2	0	0	1	0	0	1	0	1	0	0	1	1
54	0	0	0	1	0	2	2	0	0	0	1	0	1	0	0	0	0	0	1	1	0	0	0	0	0	0	2	2	2	2	0	1	1	1	1	1	0	0	0	0	0	1	0	0	1	0	0	0	2
55	1	0	0	0	0	2	1	0	0	0	1	0	2	0	0	1	0	0	2	2	1	0	2	1	1	2	2	2	2	1	0	2	2	0	0	0	2	0	0	2	0	0	0	0	1	1	0	2	0
56	1	0	0	0	0	1	2	0	1	0	0	0	1	0	0	0	1	0	2	1	1	0	2	2	0	0	1	0	2	0	0	1	1	0	0	1	1	0	0	1	0	0	1	0	0	0	0	1	1
57	1	0	0	1	0	2	2	0	0	0	0	1	2	0	0	0	1	1	1	2	0	0	1	1	0	0	2	2	2	1	0	2	2	1	0	2	2	1	1	1	0	0	0	0	1	1	0	0	2
58	1	0	0	1	0	1	2	0	1	0	0	0	1	0	0	0	0	0	2	2	0	0	0	0	1	1	1	1	2	0	1	1	2	2	1	2	1	1	1	0	0	0	1	0	1	1	0	2	2
59	1	0	0	0	0	2	2	0	1	0	0	0	0	0	0	0	0	2	0	1	0	0	1	1	0	1	2	1	2	1	1	1	1	0	0	1	0	0	0	0	0	0	0	0	0	0	0	2	0
60	0	0	0	0	0	1	1	0	0	0	1	0	0	0	0	0	0	0	2	2	0	0	2	2	0	1	1	0	1	0	0	0	0	2	0	2	1	0	0	0	0	1	1	0	1	0	0	2	0
61	1	0	0	0	0	0	2	1	0	0	0	0	0	0	0	0	0	1	2	2	0	0	2	2	0	0	2	2	1	1	1	0	0	2	2	2	2	0	1	1	1	0	2	0	1	0	0	2	0
62	1	0	0	0	0	0	2	1	1	0	0	0	2	0	0	1	0	1	2	2	0	0	1	2	0	0	2	2	2	1	1	1	0	2	1	2	0	0	0	0	0	0	0	0	0	1	0	0	2
63	0	1	0	0	0	1	2	0	2	0	0	1	1	0	0	0	0	2	0	0	0	0	1	1	1	1	2	2	1	1	1	1	2	1	0	2	2	0	0	0	1	1	1	0	2	0	0	1	1
64	1	0	0	1	0	1	2	1	1	0	0	0	2	0	0	1	0	1	2	1	1	0	2	2	0	0	1	2	1	1	0	1	1	1	0	1	1	1	1	0	1	0	1	0	1	0	0	0	2
65	0	0	0	1	0	1	2	0	2	0	0	0	0	0	0	0	0	0	1	1	0	0	2	2	0	0	0	2	2	0	1	1	2	2	1	2	2	0	0	1	0	0	0	0	0	0	0	1	1
66	1	0	0	0	0	0	1	0	1	0	1	0	0	0	0	0	0	0	2	2	0	0	2	2	0	1	2	2	2	2	1	1	1	0	0	1	2	0	0	1	0	0	2	0	0	0	0	2	1
67	1	0	0	1	0	2	2	0	1	0	0	0	1	0	0	1	1	2	0	0	1	0	1	1	1	1	0	2	1	1	1	1	1	1	0	2	2	0	0	1	0	0	0	0	0	0	0	1	1
68	1	0	0	0	0	1	2	1	0	0	0	0	0	0	0	1	0	1	1	1	0	0	0	0	0	1	2	2	2	1	1	2	2	1	1	1	1	1	1	0	0	0	0	0	0	0	0	0	1
69	1	0	1	0	0	1	2	1	0	0	0	1	2	0	0	0	0	0	2	1	1	0	2	2	0	0	1	2	1	1	1	2	2	0	0	1	1	1	1	0	0	1	1	0	1	1	0	1	1
70	1	0	0	0	0	1	2	0	0	0	1	0	0	0	0	0	0	1	1	0	1	1	2	2	0	0	2	2	2	2	0	1	2	1	0	1	1	0	0	0	0	0	0	0	0	0	0	2	0
71	0	0	0	0	0	0	2	0	0	0	1	0	0	0	0	0	0	0	2	1	1	0	2	2	0	0	2	2	2	2	0	2	1	2	1	2	1	0	0	1	0	0	1	0	1	0	1	1	0
72	1	0	0	1	0	1	1	1	0	0	1	0	0	0	0	0	0	0	2	2	0	0	1	1	0	1	1	0	2	0	0	1	1	2	0	2	2	0	0	1	1	1	1	0	1	1	0	0	2
73	0	0	0	0	0	2	2	1	0	0	0	0	0	0	0	0	0	1	1	1	1	0	2	2	0	2	1	2	2	1	0	1	1	2	1	1	0	0	0	0	0	0	1	0	0	0	0	2	0
74	0	0	0	1	0	1	1	1	0	0	1	0	0	0	0	0	0	0	2	2	0	0	1	1	1	1	0	2	2	0	1	1	1	2	1	2	2	0	0	1	0	0	0	2	0	1	0	2	0
75	0	0	0	0	0	0	2	0	2	0	0	0	1	0	0	1	0	1	0	0	1	0	2	2	0	0	2	2	2	2	0	1	1	2	1	2	2	1	1	1	0	1	1	0	1	1	0	1	1
76	1	0	0	0	0	0	1	1	0	1	1	1	0	0	0	0	0	0	2	2	0	0	2	2	0	0	2	2	1	1	1	2	2	0	0	1	1	0	0	0	0	0	0	0	0	0	0	1	1
77	0	1	0	0	0	2	2	0	1	0	0	0	2	0	0	1	0	1	1	1	1	0	2	2	0	0	0	2	1	1	0	1	1	1	0	1	2	0	0	1	1	0	0	0	0	0	0	0	2
78	0	0	0	0	0	1	2	0	0	0	0	0	0	0	0	0	0	0	2	2	0	0	2	2	0	0	2	2	2	1	0	0	1	2	0	2	1	1	0	0	0	0	0	1	1	2	0	2	1
79	1	1	0	0	0	1	2	0	0	0	0	1	1	0	0	0	0	0	2	1	1	0	2	2	0	1	1	1	2	1	0	0	0	0	0	1	1	1	1	0	0	0	0	1	0	0	0	2	0
80	1	0	0	2	0	2	2	1	0	0	0	1	2	0	0	0	0	0	1	1	0	0	2	1	1	2	2	2	2	2	0	1	1	1	0	1	1	0	0	1	0	1	0	0	1	1	0	2	0
81	0	0	0	0	0	0	1	0	0	0	1	1	1	0	0	0	0	0	1	1	0	0	2	2	0	0	1	1	2	0	1	1	2	2	1	2	2	0	0	2	0	1	1	0	0	1	0	0	2
82	0	0	0	1	0	2	2	0	2	0	0	0	2	0	0	0	0	0	1	1	1	0	1	1	0	0	1	2	2	2	0	1	1	1	1	2	1	0	0	0	0	1	1	0	0	0	0	0	1
83	1	0	0	0	0	1	1	1	0	1	1	1	2	1	1	0	0	1	1	1	0	0	2	2	0	0	1	1	2	0	0	2	2	0	0	0	0	0	0	0	0	2	1	0	1	0	0	0	2
84	1	0	0	0	0	0	2	1	0	0	0	1	2	0	0	0	0	1	1	1	1	0	0	1	0	0	1	2	2	1	1	1	1	0	0	1	2	0	0	1	0	0	1	0	0	0	0	0	2
85	1	0	0	0	0	1	2	0	0	1	0	0	0	0	0	0	0	0	2	2	0	0	2	2	0	1	2	2	2	2	0	2	2	0	0	0	2	0	0	0	0	0	1	0	1	1	0	0	2
86	1	0	0	0	0	1	2	1	0	0	0	1	1	0	0	0	0	0	2	1	1	0	1	1	0	0	2	2	2	1	0	1	2	1	0	2	1	0	0	0	0	1	1	0	1	1	0	1	1
87	0	0	0	1	0	1	2	0	1	0	1	0	2	0	0	0	1	2	0	0	1	0	2	2	0	0	1	2	1	1	0	1	1	1	0	1	2	0	0	2	0	0	0	1	0	1	0	1	1
88	1	0	0	0	0	1	2	0	0	0	0	0	0	0	0	0	1	1	2	2	0	0	2	2	0	0	2	2	2	1	2	0	1	1	1	1	1	1	0	1	0	0	0	0	0	1	0	1	1
89	0	0	0	1	0	1	1	0	2	0	0	1	1	0	0	0	0	0	2	2	0	0	2	2	0	0	2	2	2	2	0	1	1	2	1	2	0	0	0	0	0	1	1	0	1	1	0	0	2
90	1	0	0	1	0	2	2	0	0	0	0	1	1	0	0	0	0	0	2	2	0	0	1	1	1	1	1	1	2	1	0	1	1	1	0	1	2	0	0	1	0	1	1	0	0	0	0	1	1
91	1	0	0	1	0	1	2	0	1	0	0	1	2	0	0	0	0	1	1	1	0	1	2	2	0	1	2	2	2	2	0	2	1	2	1	2	0	0	0	0	0	1	1	0	1	1	0	2	0
92	1	0	0	0	0	0	2	0	1	0	0	0	0	0	0	0	0	0	2	2	0	0	1	2	0	0	2	2	2	1	0	2	2	0	0	0	1	0	0	1	0	0	0	0	0	1	0	1	1
93	1	0	0	1	0	2	2	0	0	0	1	1	1	0	0	0	0	1	1	1	0	1	2	2	0	0	2	2	2	2	0	2	2	0	0	1	2	1	1	0	0	1	1	0	2	1	1	0	1
94	0	0	0	1	0	2	2	0	0	0	1	1	1	0	0	0	0	2	0	0	1	0	1	1	1	1	0	2	1	1	0	1	1	1	0	2	2	0	1	0	1	1	0	0	2	1	0	1	1
95	0	0	0	0	0	0	1	2	0	0	0	1	1	0	0	0	0	2	0	0	0	0	1	1	1	2	0	1	1	0	0	2	2	2	0	2	1	0	0	0	0	1	1	0	0	0	0	2	1
96	1	0	0	0	0	2	1	1	0	0	1	0	1	0	0	0	0	0	2	2	0	0	2	2	0	0	1	2	2	1	0	1	1	1	1	1	0	0	0	1	0	0	1	1	2	1	0	1	0
97	0	0	1	1	0	1	1	0	1	0	0	0	2	0	0	1	0	1	1	0	1	0	2	2	0	0	1	2	2	1	2	1	1	1	1	1	2	0	0	2	0	0	1	0	1	1	0	2	1
98	0	0	0	0	0	1	2	0	0	0	1	0	0	0	0	0	0	2	0	1	1	0	0	0	0	0	2	2	2	2	1	0	1	2	0	2	0	0	0	0	0	2	2	0	1	1	0	2	0
99	1	0	0	1	0	1	2	0	0	0	0	0	1	0	0	0	0	0	2	2	0	0	2	2	0	0	2	2	2	2	1	2	2	0	0	1	2	0	1	1	1	0	1	0	0	0	0	1	1
100	0	0	0	0	0	0	2	1	0	0	0	2	2	0	0	0	0	2	0	0	2	0	2	2	0	0	0	2	2	0	1	0	0	1	0	1	1	0	0	0	0	0	0	0	1	1	1	2	0
101	0	0	0	0	0	0	2	1	0	0	1	1	2	0	0	0	0	1	1	1	1	0	2	2	0	0	1	2	1	1	0	1	1	2	0	2	2	1	1	1	0	0	0	0	1	1	0	2	0
102	1	0	1	0	1	1	2	0	1	0	0	1	2	0	0	0	0	1	1	1	0	0	2	2	0	0	2	2	2	2	1	1	1	2	0	2	1	0	0	1	0	0	1	0	1	1	0	2	1
103	0	0	0	1	0	1	2	0	0	0	0	0	0	0	0	0	0	1	1	1	0	0	1	1	1	1	1	1	1	1	1	1	1	2	0	2	2	0	0	1	1	0	1	1	0	1	0	2	0
104	1	0	0	0	0	0	2	0	1	0	0	1	2	0	0	0	0	0	2	2	0	0	0	1	1	1	2	2	2	1	1	1	2	1	0	1	2	0	0	0	0	0	0	1	0	1	0	1	1
105	1	0	0	0	0	2	2	0	1	0	0	0	0	0	0	0	0	0	2	2	0	0	1	1	0	0	1	2	2	2	0	1	2	1	1	1	2	0	0	0	1	0	0	0	0	0	0	2	2
106	0	0	0	0	0	1	1	1	1	0	0	0	1	0	0	0	0	1	1	0	1	0	2	2	0	0	1	0	2	0	0	2	2	2	0	2	0	0	0	0	0	1	0	0	1	0	0	1	0
107	1	0	0	0	0	0	1	0	0	0	1	0	0	0	0	0	0	0	1	1	0	0	2	2	0	0	2	2	2	2	1	2	2	1	1	2	1	0	0	0	0	1	0	0	1	0	0	1	1
108	0	0	1	1	0	1	2	0	0	0	0	0	0	0	0	0	0	1	1	1	1	0	2	2	0	0	1	2	2	1	0	1	1	1	0	1	1	0	0	0	1	1	1	0	1	0	0	0	2
109	0	1	0	0	0	1	2	0	1	0	1	0	0	0	0	0	0	1	1	1	0	1	0	1	1	1	2	2	2	1	1	0	0	1	0	1	1	0	0	0	0	0	1	0	1	0	0	2	0
110	1	0	0	0	0	0	2	0	0	0	1	0	0	0	0	0	0	2	0	1	1	0	1	1	0	0	1	1	2	1	0	0	2	0	0	1	1	0	0	1	0	1	0	0	0	1	0	2	0
111	1	0	0	0	0	0	2	1	0	0	0	0	0	0	0	0	0	1	1	1	0	0	2	2	0	0	0	2	1	1	1	2	2	0	0	1	0	0	0	0	0	1	1	0	1	0	0	0	2
112	0	0	0	0	0	0	2	0	1	0	0	0	0	0	0	0	0	0	2	1	1	0	2	2	0	0	1	2	1	1	1	1	2	2	2	2	1	0	0	0	0	0	0	0	0	0	0	0	2
113	0	0	0	0	0	0	1	0	1	0	0	1	1	0	0	0	0	1	0	0	1	0	2	2	0	0	2	2	2	2	0	1	1	1	0	2	2	0	0	1	0	1	0	0	1	0	0	1	1
114	1	0	0	1	0	1	2	1	1	0	0	0	0	0	0	0	0	2	0	0	1	0	2	2	0	0	2	2	2	1	1	1	1	2	0	2	0	0	0	0	0	1	1	0	1	0	0	1	1
115	0	0	0	0	0	1	1	0	1	0	0	1	1	0	0	0	0	0	1	2	0	0	2	2	0	0	1	2	1	1	0	1	1	2	1	2	1	0	0	1	0	0	0	1	0	1	0	0	2
116	0	0	0	1	0	1	2	0	1	0	0	0	0	0	0	0	0	0	2	2	0	1	0	1	1	1	2	2	2	2	0	1	2	1	1	1	1	0	0	0	0	0	0	1	1	1	0	0	2
117	1	1	0	0	0	1	2	0	1	0	0	0	0	0	0	0	0	0	2	2	0	0	2	2	0	0	2	2	1	0	0	1	2	0	0	1	2	0	0	1	0	1	1	0	1	0	0	2	0
118	1	0	0	0	0	1	2	0	1	0	0	0	0	0	0	0	0	1	1	1	0	0	2	2	0	0	2	2	2	2	0	1	2	2	1	2	1	0	0	1	1	0	1	0	1	0	0	1	0
119	1	0	0	1	0	1	1	0	1	0	1	0	0	0	0	0	0	1	1	1	0	0	2	2	0	0	2	2	2	2	1	0	1	1	0	2	1	0	0	2	0	0	0	0	0	0	0	2	1
120	0	0	0	1	0	1	1	1	1	0	0	0	2	0	0	1	0	0	1	1	1	0	2	2	0	0	1	2	2	1	0	1	1	1	0	2	1	2	1	0	1	0	0	0	0	0	0	1	1
121	0	0	0	0	0	1	2	0	0	1	0	0	2	0	0	0	0	0	1	1	0	0	0	1	0	0	0	1	2	1	0	1	2	1	0	1	1	0	0	0	0	0	0	1	1	2	0	2	0
122	1	0	0	0	0	0	2	0	2	0	0	0	0	0	0	0	0	0	2	2	0	0	2	2	0	0	2	2	2	2	0	1	1	1	0	2	0	0	0	0	0	0	0	1	0	1	0	2	0
123	1	0	0	1	0	2	1	0	0	0	1	0	0	0	0	0	0	1	1	1	0	0	2	2	0	0	1	2	2	1	1	2	2	1	1	2	2	0	0	0	0	1	0	0	1	1	0	0	1
124	1	0	0	1	0	2	2	0	1	0	0	0	0	0	0	0	0	1	1	1	0	0	2	2	0	0	0	1	1	1	0	0	1	1	0	1	2	0	1	1	1	1	0	0	1	0	0	0	2
125	1	0	0	0	0	1	2	0	1	0	0	1	1	0	0	0	0	2	0	1	1	0	2	1	1	2	2	2	2	2	0	1	1	2	1	2	1	0	0	0	0	1	1	0	0	1	0	0	2
126	1	1	0	0	0	1	1	0	0	0	1	0	1	0	0	1	0	1	1	1	0	0	2	2	0	0	2	2	2	1	0	1	2	0	0	1	0	0	0	0	0	0	0	0	2	1	0	1	1
127	1	0	1	1	0	1	2	1	0	0	0	1	1	0	0	0	0	0	2	2	0	2	0	2	0	0	1	2	2	2	0	1	1	0	0	0	1	0	0	0	1	1	1	0	1	2	0	2	0
128	0	0	0	0	0	2	2	1	1	0	0	1	2	0	0	0	0	0	2	0	1	0	2	2	0	0	1	1	2	0	1	1	1	1	0	2	2	0	1	0	1	1	1	0	1	1	0	1	1
129	1	0	0	0	0	1	2	0	0	0	0	1	1	0	0	0	0	0	2	1	0	0	2	2	0	0	1	1	2	0	1	2	2	0	0	1	0	1	1	0	0	1	1	0	1	1	0	1	1
130	0	0	0	1	0	2	1	1	0	0	0	0	2	0	0	1	0	1	1	1	0	1	2	2	0	0	1	1	2	1	1	2	2	0	0	0	2	0	1	0	1	0	0	0	0	1	1	2	0
131	0	0	0	0	0	2	2	0	2	0	0	0	0	0	0	0	0	0	2	2	0	0	2	2	0	0	1	1	2	1	0	0	1	2	0	2	1	0	0	1	0	0	1	1	2	1	0	2	0
132	1	0	0	1	0	2	1	0	0	0	0	1	2	0	0	1	0	0	2	2	0	0	0	1	1	1	2	2	2	1	0	1	1	2	1	2	0	0	0	0	1	1	1	0	1	2	0	2	1
133	0	0	0	0	0	0	2	0	0	0	0	1	2	0	0	0	0	0	1	1	0	0	2	2	0	0	1	1	1	1	0	1	1	1	0	1	1	0	0	0	0	1	1	0	1	1	0	1	1
134	0	0	0	1	0	2	2	0	2	0	0	0	0	0	0	0	0	1	1	1	1	0	2	2	0	0	2	2	2	1	1	2	2	1	0	1	1	0	0	0	1	0	1	0	1	0	0	1	1
135	0	0	0	2	0	2	1	0	0	0	1	0	0	0	0	0	0	0	2	2	0	0	1	1	0	0	1	2	1	1	1	1	1	2	0	2	1	0	0	1	0	0	0	0	0	0	0	0	1
136	0	0	0	0	0	1	2	0	2	0	0	1	1	0	0	0	0	2	0	0	0	0	2	2	0	0	2	2	2	2	0	1	1	1	0	1	1	0	0	1	1	0	1	0	1	0	0	0	2
137	0	0	0	0	0	2	2	1	0	0	0	0	0	0	0	0	0	1	1	1	1	0	2	2	0	0	1	1	2	1	0	2	2	0	0	0	1	0	0	1	0	1	1	0	1	0	0	0	2
138	0	0	0	0	0	0	1	1	0	0	1	1	2	0	0	0	0	0	2	2	0	0	2	2	0	0	1	2	2	1	1	2	2	1	0	2	1	0	0	1	0	1	1	0	1	0	0	1	1
139	1	0	0	0	0	0	2	0	2	0	0	0	0	0	0	0	0	0	2	2	0	0	1	1	0	0	1	2	1	1	0	1	1	2	1	2	2	1	1	1	0	2	2	0	2	1	1	1	0
140	1	0	0	0	0	1	2	0	1	0	0	0	0	0	0	0	0	1	1	1	1	0	2	2	0	0	2	2	2	1	2	1	1	2	1	2	0	0	0	0	0	1	0	0	2	1	0	2	0
141	1	0	0	0	0	0	1	0	0	0	2	1	1	0	0	0	0	2	0	0	0	0	2	2	0	0	1	2	2	2	0	0	1	0	0	2	1	1	1	0	0	2	2	0	1	1	0	1	1
142	0	0	0	1	0	2	2	1	0	0	0	1	1	0	0	0	0	1	1	1	0	0	2	2	0	1	2	2	1	0	1	1	1	1	0	2	0	0	0	0	0	0	0	0	0	0	0	0	1
143	1	0	0	0	0	0	2	0	1	0	1	1	1	0	0	0	0	0	2	2	0	0	1	1	0	1	0	2	1	1	0	2	2	0	0	1	1	0	0	1	0	0	0	0	0	0	0	2	1
144	0	0	0	0	0	0	2	0	2	0	0	0	0	0	0	0	0	2	0	0	0	0	2	2	0	0	1	2	1	1	1	1	0	0	0	1	1	0	0	0	0	0	0	0	0	0	0	0	2
145	0	0	0	0	0	1	2	0	1	0	0	0	0	0	0	0	0	2	1	2	0	0	2	2	0	0	1	1	2	1	0	1	1	1	0	2	1	0	0	1	0	0	0	0	0	2	0	1	1
146	1	1	0	0	0	1	2	0	2	0	0	0	1	0	0	0	0	0	2	1	1	0	2	2	0	0	2	0	1	0	0	1	2	1	0	1	2	0	0	2	0	1	1	0	1	1	0	0	1
147	0	0	0	0	0	2	2	0	1	0	1	1	1	0	0	0	0	0	2	2	0	0	2	2	0	0	2	0	1	0	0	1	1	0	0	0	2	0	0	2	0	0	0	0	0	1	0	0	1
148	0	0	0	1	0	1	2	0	2	0	0	0	0	0	0	0	0	2	0	0	1	0	2	2	0	0	2	2	2	1	1	1	1	1	0	1	2	0	0	2	0	0	0	0	2	2	0	2	1
149	0	0	0	0	0	2	2	0	0	0	1	1	1	0	0	0	0	0	2	2	0	0	2	2	0	0	2	2	2	2	1	1	1	1	1	1	2	0	0	2	0	0	0	0	0	0	0	0	2
150	0	0	0	1	0	2	1	0	1	0	1	0	0	0	0	0	0	1	1	1	0	0	2	2	0	0	2	2	1	1	0	1	1	1	0	1	1	0	0	0	0	0	1	0	0	0	0	2	1
151	0	0	0	0	0	1	2	1	0	0	0	0	0	0	0	0	0	1	1	1	0	0	1	1	0	1	2	2	2	1	1	0	1	1	0	1	1	1	1	0	0	0	0	0	0	1	0	0	2
152	0	0	1	1	0	1	2	0	2	0	0	1	2	0	0	1	0	0	2	2	0	0	1	1	0	0	2	2	2	2	0	0	0	2	0	2	2	0	0	0	1	1	1	1	1	2	0	2	0
153	0	0	0	1	0	2	2	0	2	0	0	0	0	0	0	0	0	0	1	2	0	0	2	2	0	0	0	2	0	0	0	0	0	1	0	0	2	0	0	0	0	1	1	0	1	2	0	1	1
154	0	0	0	0	0	1	2	1	0	0	0	0	2	0	0	0	1	1	2	2	1	0	2	2	0	0	1	2	1	1	1	1	1	2	0	0	1	0	0	1	0	0	0	0	1	1	0	0	2
155	1	0	0	0	0	1	2	0	2	0	0	0	1	0	0	0	0	0	1	1	1	0	2	2	0	1	2	2	2	1	1	2	2	2	0	2	1	0	0	1	0	0	0	0	0	2	0	2	0
156	0	0	0	0	0	1	1	0	0	0	1	0	1	0	0	1	0	2	0	0	0	0	2	2	0	0	2	2	2	2	2	0	1	2	0	2	1	1	0	1	0	1	0	0	1	0	0	1	1
157	1	0	0	1	0	1	1	1	0	1	1	0	0	0	0	0	0	1	1	1	1	0	2	2	0	0	2	2	1	1	1	1	1	1	1	1	1	1	0	0	0	0	0	1	1	1	0	1	1
158	0	0	0	0	0	2	1	1	0	1	1	1	1	0	0	0	0	1	2	2	0	0	2	2	0	0	1	2	2	1	0	0	0	2	0	2	0	0	0	0	1	0	1	0	1	0	0	1	1
159	0	0	0	0	0	1	2	0	1	0	0	0	0	0	0	0	0	2	0	0	0	0	2	2	0	0	1	0	2	0	0	1	1	1	0	2	1	0	0	0	0	0	1	1	2	0	0	2	0
160	0	0	0	1	0	1	1	0	0	0	1	0	0	0	0	0	0	1	1	1	0	0	2	2	0	0	2	2	2	2	0	2	2	1	1	1	1	0	0	0	0	0	0	0	0	0	0	0	2
161	0	0	0	1	0	2	2	0	1	0	0	0	1	0	0	0	0	2	0	0	1	0	2	2	0	0	2	2	2	2	0	1	1	1	0	1	1	0	0	2	0	0	0	0	0	2	0	1	1
162	0	0	0	0	0	2	0	0	1	0	0	0	0	0	0	0	0	1	1	1	1	0	1	1	1	1	2	2	2	2	1	1	1	1	0	1	0	0	0	1	0	1	1	0	0	1	0	1	1
163	0	0	0	1	0	1	2	0	1	0	0	0	0	0	0	0	1	2	0	0	2	0	2	2	0	0	1	1	2	2	1	2	2	0	0	1	1	0	0	1	0	1	1	1	1	2	0	1	0
164	0	0	0	0	0	0	1	1	0	0	0	2	1	0	0	0	0	2	0	1	1	0	2	2	0	1	1	2	1	0	1	0	0	1	0	2	1	1	0	0	0	0	0	0	0	2	0	0	2
165	1	0	1	1	1	2	1	1	0	0	1	1	1	0	0	0	0	1	1	1	0	0	2	2	0	1	1	2	2	1	1	1	1	0	0	0	2	0	0	2	1	0	0	1	1	1	0	0	2
166	0	0	0	1	0	1	2	0	2	0	0	0	1	0	0	0	0	1	1	1	1	0	1	1	0	0	2	2	2	1	1	1	1	0	0	1	1	0	0	0	0	0	0	0	0	1	0	2	1
167	1	0	0	0	0	1	1	0	0	0	1	0	0	0	0	0	0	1	1	0	1	0	1	1	1	1	1	1	2	1	0	1	1	1	0	1	1	0	0	0	0	0	0	0	0	2	0	0	1
168	1	0	0	0	0	1	2	1	1	0	0	1	1	0	0	0	0	1	1	1	1	1	2	2	0	1	2	2	2	2	0	1	1	0	0	1	2	0	0	1	0	0	0	0	0	0	0	1	1
169	0	0	0	1	0	2	2	0	1	0	1	0	0	0	0	0	0	0	2	2	0	0	2	2	0	0	2	2	2	2	0	1	2	2	0	2	1	0	0	2	0	1	1	1	1	2	0	0	2
170	0	0	0	1	0	1	1	0	1	0	1	0	1	0	0	0	0	1	1	1	0	0	2	2	0	1	2	2	2	2	0	2	2	0	0	1	2	0	1	0	2	1	0	0	2	0	0	2	0
171	1	0	0	0	0	1	0	0	0	0	1	1	2	0	0	1	0	0	2	2	0	0	2	2	0	0	2	0	1	0	0	1	2	0	0	2	2	0	0	1	0	1	1	0	1	1	0	1	1
172	1	0	0	1	0	1	1	0	1	0	1	0	0	0	0	0	0	1	1	1	0	0	1	1	1	1	2	2	2	2	0	2	1	2	1	2	0	0	0	0	0	1	0	0	0	0	0	1	1
173	1	0	0	0	0	1	2	0	0	0	0	0	0	0	0	1	0	0	2	2	0	0	2	2	0	0	1	1	2	0	1	2	2	1	1	1	1	0	0	0	0	1	1	0	1	1	0	2	0
174	0	1	0	0	0	1	2	0	1	0	0	1	1	0	0	0	0	1	2	1	1	0	2	2	0	0	1	1	2	1	0	2	2	2	1	2	1	0	0	0	0	0	0	0	0	1	0	2	1
175	1	0	0	0	0	2	2	0	1	0	0	0	2	0	0	1	0	2	1	1	1	0	1	1	0	0	1	2	2	2	0	1	1	2	1	2	1	1	1	0	0	0	1	0	1	1	0	1	1
176	1	0	0	0	0	1	0	0	1	1	1	0	0	0	0	0	0	1	0	0	2	0	1	1	0	0	2	2	2	2	1	0	0	2	0	2	1	1	0	0	0	0	2	0	0	0	0	2	1
177	0	0	0	0	0	1	2	1	0	0	0	1	0	0	0	0	0	1	1	1	1	0	2	2	0	0	2	2	2	1	1	1	0	2	1	2	0	0	0	0	0	2	2	0	2	1	0	1	0
178	1	0	0	0	0	2	1	0	1	1	0	0	0	0	0	0	0	1	1	1	0	0	2	2	0	0	2	2	2	1	1	1	2	1	0	1	2	0	0	0	1	0	1	0	0	0	0	0	2
179	1	0	0	0	0	1	2	1	0	0	0	0	0	0	0	0	1	1	1	1	0	0	2	2	0	0	2	2	2	1	0	2	2	0	0	1	0	1	1	0	0	0	0	0	0	1	0	2	0
180	1	0	1	1	0	1	1	0	1	0	1	1	2	0	0	0	1	0	2	1	1	0	1	1	0	1	2	2	2	1	0	0	1	0	0	2	1	0	0	0	0	1	1	0	2	1	0	2	0
181	0	0	0	1	0	2	0	0	0	0	2	1	1	0	0	0	0	2	0	1	0	0	1	1	0	0	1	1	2	1	0	0	0	0	0	1	1	0	0	0	0	0	0	0	0	0	0	1	1
182	0	0	0	0	0	2	2	0	1	0	0	0	0	0	0	0	0	0	2	1	0	0	2	2	0	0	0	2	0	0	0	0	0	1	1	2	1	0	0	0	1	0	1	0	1	1	0	0	1
183	1	1	0	0	0	1	2	1	1	0	0	0	1	0	0	0	0	1	1	1	1	0	2	2	0	0	2	2	1	1	1	1	1	0	0	0	1	0	0	0	0	2	2	0	2	1	0	2	0
184	1	0	0	1	0	1	1	0	0	0	1	0	0	0	0	0	0	0	1	2	0	0	2	2	0	0	1	1	1	1	0	1	1	1	0	1	1	0	0	1	0	0	0	0	0	0	0	2	0
185	0	0	0	1	0	2	2	1	0	0	0	1	0	0	0	0	1	2	1	1	0	0	2	2	0	0	1	2	2	2	1	1	2	1	1	1	1	0	0	0	0	1	1	0	1	0	0	1	1
186	0	0	0	1	0	1	2	0	2	0	0	1	1	0	0	0	0	1	1	1	1	0	1	1	1	1	2	2	2	1	2	2	2	1	0	1	2	0	0	0	0	1	0	0	0	1	0	1	1
187	1	0	0	0	0	2	2	0	1	0	0	1	2	0	0	0	0	0	2	1	0	0	2	2	0	0	1	2	2	2	0	0	0	1	0	2	2	0	0	0	1	2	2	0	2	1	0	0	2
188	0	0	0	0	0	1	2	1	0	0	0	0	1	0	0	0	0	1	1	1	0	1	1	2	0	0	1	1	1	1	0	1	1	2	0	2	1	0	0	0	0	0	1	0	1	1	0	1	1
189	1	0	0	1	0	2	2	0	1	0	0	0	2	1	1	1	0	1	1	1	0	0	2	2	0	0	0	1	1	0	1	1	1	1	0	1	1	0	0	0	1	0	0	2	0	1	0	0	1
190	0	0	0	1	0	2	1	0	0	0	0	0	1	0	0	1	0	1	1	0	1	0	2	2	0	0	1	1	2	0	1	1	1	2	0	2	2	0	0	1	1	0	2	0	0	0	0	1	2
191	1	0	0	0	0	0	2	1	0	0	0	1	2	0	0	1	0	0	2	2	0	0	1	2	0	0	1	2	2	1	1	1	1	1	0	1	0	0	0	0	0	0	0	0	0	0	0	2	1
192	1	0	0	0	0	2	2	0	1	0	1	0	0	0	0	0	0	1	1	1	0	1	2	2	0	0	0	1	2	1	0	1	2	1	1	1	2	0	0	1	0	0	0	0	1	1	0	1	1
193	0	0	0	0	0	0	2	0	1	0	0	0	0	0	0	0	1	1	1	1	0	0	1	1	0	0	2	2	2	2	1	1	1	2	0	1	1	1	0	1	0	0	1	0	0	1	0	1	1
194	1	0	0	0	0	0	2	0	0	0	0	0	2	0	0	0	1	2	0	0	2	0	2	2	0	0	0	1	1	0	0	1	1	1	0	2	2	0	0	2	0	0	1	0	1	0	0	1	0
195	1	0	1	1	0	1	2	0	1	0	0	1	0	0	0	0	0	0	1	2	0	0	2	2	0	0	1	2	2	1	0	0	1	1	0	2	1	0	0	1	0	0	0	0	0	2	0	2	1
196	0	0	1	1	0	1	2	0	2	0	0	1	1	0	0	0	0	0	2	1	1	0	1	1	1	1	0	2	1	0	0	0	2	2	1	2	1	2	1	0	1	1	0	0	1	0	0	2	0
197	1	0	0	1	0	2	1	1	0	1	1	0	0	0	0	0	0	2	1	1	0	0	2	2	0	1	0	1	2	1	0	1	1	0	0	1	1	0	0	0	0	0	1	0	1	0	0	2	0
198	0	0	0	1	0	2	0	0	1	0	0	0	0	0	0	0	0	1	1	1	0	0	1	1	0	0	1	1	2	1	0	0	1	1	0	2	2	0	0	1	0	1	1	0	1	2	0	0	2
199	0	0	1	1	0	1	2	0	1	0	0	0	0	0	0	0	0	0	2	2	0	0	2	2	0	0	1	1	2	0	1	2	2	1	0	1	1	0	0	2	0	1	1	0	1	0	0	1	0
200	0	0	0	0	0	1	1	0	0	0	1	0	1	0	0	0	0	1	1	1	1	0	2	2	0	0	1	2	2	2	0	1	1	1	0	1	1	1	1	0	0	0	0	0	1	1	0	1	1
201	0	0	0	0	0	2	2	0	2	0	0	0	0	0	0	0	0	0	2	2	0	0	2	2	0	0	0	2	1	1	1	1	1	0	0	1	2	0	0	2	1	0	1	1	0	1	0	1	1
202	1	0	0	0	0	1	2	1	0	0	0	0	0	0	0	0	0	0	1	2	0	0	2	1	1	2	1	2	2	1	1	1	1	1	0	1	1	0	0	0	0	1	0	0	0	1	0	1	1
203	1	0	0	0	0	2	2	0	2	0	0	1	1	0	0	0	0	0	2	2	0	0	1	1	0	0	2	2	2	2	1	0	0	2	0	2	1	0	0	0	1	0	0	2	0	1	0	2	1
204	0	0	0	1	0	2	1	0	1	0	0	0	2	0	0	1	1	2	0	0	2	0	2	2	0	0	1	1	2	1	1	1	1	1	0	2	1	0	0	0	0	0	0	2	0	1	0	2	0
205	1	0	0	0	0	0	2	0	2	0	0	1	1	0	0	0	1	2	0	0	2	0	2	2	0	0	1	1	1	1	0	1	0	0	0	1	2	0	0	2	0	0	1	0	0	1	0	1	0
206	0	0	0	1	0	1	2	0	0	0	0	1	1	0	0	0	1	2	0	0	1	0	1	1	0	0	2	2	2	1	2	0	2	1	0	2	2	0	0	1	0	0	0	0	0	0	0	1	1
207	1	0	0	0	0	0	1	1	1	0	0	0	2	0	0	1	0	1	1	1	0	0	0	1	1	1	1	2	2	1	0	0	0	2	0	2	1	0	0	1	1	0	1	0	2	0	0	1	1
208	1	0	0	1	0	1	2	0	1	0	0	0	0	0	0	0	0	1	1	1	1	0	2	2	0	1	2	2	2	1	1	0	1	1	0	1	1	0	0	0	0	1	1	0	1	0	0	1	1
209	1	0	0	0	0	0	2	1	1	0	0	0	1	0	0	0	0	0	2	2	0	0	2	2	0	0	2	2	2	1	1	1	1	2	1	2	1	0	0	2	0	0	0	0	0	0	0	1	1
210	1	0	0	0	0	0	2	0	1	0	0	0	1	0	0	0	0	0	1	2	0	0	0	1	1	1	2	2	2	1	1	1	2	2	2	2	2	0	0	2	0	1	1	1	1	2	0	1	1
211	1	0	2	0	1	0	1	1	1	0	0	1	1	0	0	0	0	1	1	1	1	0	2	2	0	0	0	1	1	1	0	1	1	0	0	1	1	0	0	0	0	1	1	0	1	0	0	0	1
212	1	0	0	0	0	1	1	0	0	0	1	0	0	0	0	0	0	1	1	1	0	0	1	1	0	0	1	2	2	1	1	2	2	0	0	1	1	1	1	0	0	1	1	0	0	1	0	1	1
213	1	0	0	0	0	2	1	0	0	0	1	1	0	0	0	0	0	1	1	1	1	0	2	2	0	0	1	2	1	1	0	1	2	2	1	2	0	0	0	0	0	0	0	0	0	0	0	0	1
214	1	0	0	1	0	2	2	0	0	0	0	0	1	0	0	0	0	0	2	2	0	0	2	2	0	0	1	2	2	1	0	2	2	0	0	1	1	0	0	0	0	1	1	0	1	0	0	2	1
215	1	0	0	1	0	2	1	0	0	0	1	0	0	0	0	0	0	2	0	0	0	0	2	2	0	0	1	1	1	1	0	0	0	1	0	1	0	0	0	0	0	1	1	0	1	0	0	0	2
216	1	0	0	0	0	1	2	0	2	0	0	1	1	1	1	0	0	2	0	0	0	0	2	2	0	0	1	1	2	1	1	0	1	1	0	2	1	0	0	0	0	1	2	0	0	1	0	0	1
217	1	0	0	0	0	0	1	0	1	0	0	1	1	0	0	0	0	2	0	1	1	0	2	2	0	0	1	1	2	1	0	2	2	2	0	2	2	0	1	1	1	0	0	0	0	1	0	1	1
218	1	0	0	0	0	0	1	0	1	1	0	0	0	0	0	0	0	0	1	1	0	0	2	2	0	0	0	1	1	0	1	2	1	2	1	2	1	0	0	1	0	0	0	0	0	0	0	0	2
219	1	0	0	0	0	0	2	1	0	0	0	0	1	0	0	1	0	1	1	0	1	0	2	2	0	0	2	2	2	0	1	1	2	1	1	1	2	0	1	0	1	0	0	0	0	0	0	0	2
220	0	0	1	1	0	1	2	1	0	0	0	1	1	0	0	0	0	1	1	2	0	0	2	2	0	1	2	2	2	2	0	0	0	2	0	2	0	0	0	0	0	0	0	0	0	0	0	1	1
221	0	0	0	2	0	2	2	0	1	0	0	1	1	0	0	0	0	0	1	2	0	0	2	2	0	0	2	2	1	1	0	0	0	2	2	2	2	0	1	0	1	1	1	0	2	0	0	2	0
222	0	0	0	1	0	1	2	0	1	0	0	0	1	0	0	1	0	0	2	2	0	0	0	0	0	1	1	2	1	1	1	1	1	0	0	1	1	2	1	0	1	0	1	0	1	0	0	1	1
223	0	0	0	0	0	0	2	0	0	0	1	1	1	0	0	0	0	0	2	2	0	1	2	2	0	0	1	2	1	1	1	1	1	2	1	2	2	0	0	2	0	0	1	0	0	0	0	1	1
224	1	0	0	0	0	1	2	0	0	0	1	0	0	0	0	0	0	0	2	2	1	0	2	2	0	0	2	2	1	1	1	1	1	2	1	2	1	0	0	0	0	0	0	0	0	1	0	0	1
225	0	0	0	1	0	2	2	0	2	0	0	0	1	0	0	0	0	2	0	0	0	0	2	2	0	0	2	2	2	2	0	2	2	1	0	1	1	1	0	0	0	1	1	0	1	1	0	2	0
226	1	0	0	0	0	0	2	0	2	0	0	0	0	0	0	0	0	1	1	0	1	0	2	2	0	0	2	2	2	0	1	1	1	2	0	1	2	0	0	0	1	0	0	1	0	0	0	2	0
227	1	0	0	2	0	2	2	0	2	0	0	0	1	0	0	0	0	0	1	2	0	0	2	2	0	0	2	2	2	1	2	1	1	2	1	2	0	0	0	0	0	1	1	0	1	1	0	2	0
228	0	0	0	1	0	1	1	0	1	0	0	1	2	0	0	0	0	0	2	2	0	1	2	2	0	0	2	2	2	2	0	1	1	0	0	1	1	0	0	0	0	0	0	0	0	0	0	1	1
229	1	0	0	0	0	1	1	1	1	0	0	0	0	0	0	0	0	0	2	1	1	0	1	1	0	0	1	2	1	1	0	1	1	1	1	1	2	0	0	1	0	0	0	0	0	2	0	1	1
230	0	0	0	0	0	2	1	0	2	0	0	0	2	0	0	0	1	2	1	1	1	0	2	2	0	1	2	2	2	2	2	1	1	1	0	2	1	1	1	0	0	1	1	1	1	2	0	0	2
231	1	0	2	0	1	0	1	0	0	0	1	1	2	0	0	0	0	1	1	1	1	1	0	1	1	1	2	2	2	2	0	0	0	1	0	1	1	0	0	0	0	0	1	0	1	1	0	2	2
232	0	0	0	0	0	0	1	0	1	0	1	1	1	0	0	0	0	1	1	1	1	0	2	2	0	0	2	2	2	2	0	1	1	2	1	2	2	1	1	1	0	0	0	0	1	1	0	2	0
233	0	0	1	0	1	1	1	0	1	0	0	0	1	0	0	0	0	0	2	2	0	0	2	2	0	0	2	2	2	2	0	0	1	1	0	1	0	0	0	0	0	0	1	0	1	0	0	2	0
234	1	0	0	0	0	0	1	1	0	0	0	0	0	0	0	0	0	1	1	1	0	0	2	2	0	0	2	2	2	2	2	0	0	2	1	2	1	0	0	1	0	0	1	0	1	0	0	1	1
235	0	0	1	0	1	2	2	0	1	0	0	0	0	0	0	0	1	0	2	1	1	0	2	2	0	0	2	2	2	2	0	1	1	0	0	1	2	0	0	1	1	1	1	0	0	1	0	2	1
236	0	0	0	2	0	2	2	1	0	0	0	0	1	0	0	0	0	2	0	1	0	0	1	1	0	0	1	2	2	1	1	0	0	1	0	1	2	0	0	0	0	1	1	0	1	2	0	2	0
237	1	0	0	1	0	1	1	1	1	0	0	0	0	0	0	0	0	0	2	2	0	1	1	2	0	1	1	1	2	0	0	1	1	0	0	1	2	0	0	1	0	1	0	0	1	1	0	0	2
238	1	0	0	0	0	2	1	0	0	0	1	1	1	0	0	0	0	2	0	0	0	0	2	2	0	1	0	2	2	0	1	1	1	2	0	2	0	0	0	0	0	0	2	0	1	0	0	0	2
239	1	0	0	0	0	0	1	0	1	0	0	0	1	0	0	0	0	0	2	2	0	0	2	2	0	0	2	2	2	2	0	0	0	2	0	2	1	0	0	1	0	0	0	1	0	1	0	2	0
240	1	0	0	1	0	1	1	1	0	0	1	0	0	0	0	0	1	0	2	1	1	1	2	2	0	0	2	2	2	1	0	1	1	1	0	1	1	0	0	0	0	0	0	0	0	0	0	0	2
241	1	0	0	0	0	1	1	0	0	0	2	0	1	0	0	0	1	2	1	1	1	1	2	2	0	0	2	2	2	2	1	2	2	2	1	2	2	0	0	1	1	1	1	0	1	0	0	2	0
242	1	0	0	0	0	1	1	0	1	0	1	0	0	0	0	0	0	0	1	1	0	0	2	2	0	0	2	2	2	2	1	1	1	1	1	1	0	0	0	0	0	1	0	0	1	0	0	1	1
243	1	0	1	1	0	1	2	0	1	0	0	1	1	0	0	0	0	1	1	0	1	0	2	2	0	0	1	2	1	1	1	2	2	1	1	2	1	0	0	1	0	0	0	0	0	1	0	1	1
244	1	0	0	1	0	2	1	0	1	0	0	0	0	0	0	0	0	0	2	2	0	0	2	2	0	0	2	2	2	2	1	2	2	1	0	2	0	1	1	0	0	2	2	0	2	0	0	1	1
245	0	1	0	0	0	1	1	0	0	0	0	0	0	0	0	0	0	1	1	1	1	0	2	2	0	0	1	2	1	1	0	2	1	1	0	2	2	0	0	1	0	0	2	0	1	0	0	1	1
246	0	0	0	1	0	1	0	0	1	1	1	0	0	0	0	0	0	0	2	2	0	0	0	1	1	1	2	2	2	2	0	1	1	2	1	2	1	0	0	2	0	1	1	0	1	2	0	2	0
247	0	1	0	0	0	1	1	0	0	0	0	0	1	0	0	1	0	0	2	2	0	0	1	1	1	1	1	2	1	1	1	2	2	1	1	1	1	0	0	0	0	0	0	0	0	0	0	0	2
248	0	0	0	0	0	1	1	0	0	0	1	0	2	0	0	0	0	1	1	1	0	0	2	2	0	1	1	1	1	1	1	0	0	1	1	2	2	0	0	2	0	1	0	0	0	0	0	2	2
249	0	0	0	1	0	1	1	0	0	0	1	1	1	0	0	0	0	0	1	1	1	0	2	2	0	0	1	1	2	1	0	1	1	2	1	2	1	1	1	0	0	0	0	0	0	1	0	0	2
250	0	0	0	1	0	1	1	1	1	0	0	2	2	1	1	0	0	0	1	2	0	0	2	2	0	0	2	2	2	1	1	1	1	1	0	1	2	1	1	0	1	1	1	0	0	0	0	1	2
251	1	0	0	0	0	0	2	0	1	0	0	1	1	0	0	0	0	1	1	1	1	0	2	2	0	0	2	2	2	2	0	1	1	2	0	2	1	0	0	0	0	0	0	0	0	1	0	0	2
252	1	0	0	1	0	1	2	1	1	0	0	0	0	0	0	0	0	0	2	2	0	0	0	0	0	1	1	2	2	1	0	1	2	2	0	2	2	0	0	1	0	0	0	0	1	1	0	0	2
253	1	0	0	0	0	0	1	0	1	0	0	0	0	0	0	0	0	1	2	1	1	0	2	2	0	0	0	1	1	0	0	2	2	0	0	0	1	1	1	0	0	0	1	1	0	1	0	2	1
254	0	0	0	0	0	1	2	1	0	0	0	0	0	0	0	0	0	1	1	1	0	0	2	1	1	2	1	2	2	2	0	1	2	2	2	2	1	1	0	1	0	0	1	0	0	1	0	2	0
255	0	0	0	1	0	2	2	0	1	0	0	1	1	0	0	0	0	0	2	2	0	0	1	1	0	0	0	2	1	1	1	1	2	2	0	2	1	0	0	1	0	0	0	0	1	1	0	0	2
256	1	0	0	0	0	0	1	0	0	0	0	1	2	0	0	0	0	1	1	1	0	0	2	2	0	0	2	2	2	1	1	1	2	1	0	1	0	0	0	0	0	0	0	0	0	1	0	1	1
257	1	1	0	0	0	1	1	0	1	1	0	0	0	0	0	0	0	1	1	1	0	1	2	2	0	0	2	2	2	2	1	1	2	2	2	2	1	1	0	0	0	0	1	0	0	1	1	0	1
258	1	0	0	1	0	2	2	0	1	0	1	2	2	0	0	0	0	0	1	1	1	0	1	2	0	0	1	1	2	1	1	1	1	1	0	1	2	1	1	1	0	0	0	1	1	2	1	2	0
259	0	0	0	1	0	1	2	0	1	0	1	0	1	0	0	0	0	1	2	1	1	0	0	0	1	1	1	1	2	1	0	0	1	1	0	1	2	0	0	1	0	1	1	0	1	2	0	2	0
260	0	0	0	1	0	2	2	1	0	0	0	1	0	0	0	0	0	0	2	2	0	1	1	2	0	0	1	2	1	1	1	2	2	0	0	1	2	0	0	1	1	0	0	0	0	1	0	1	1
261	0	0	0	1	0	1	2	0	0	0	0	1	1	1	1	0	0	0	1	1	0	0	2	2	0	0	1	2	2	2	0	1	1	1	0	1	2	1	1	0	1	0	0	1	1	1	0	1	1
262	1	0	0	1	0	1	2	0	2	0	0	0	0	0	0	0	0	0	2	2	0	0	0	0	0	1	1	2	0	0	0	2	2	0	0	1	1	1	0	0	0	0	2	0	1	0	0	2	0
263	1	0	0	0	0	1	2	0	0	0	0	0	0	0	0	0	0	0	2	2	0	0	2	2	0	0	0	2	2	0	1	1	1	1	0	2	1	0	0	1	0	0	0	0	0	1	1	2	0
264	1	0	0	0	0	0	2	0	2	0	0	1	2	0	0	0	0	2	1	1	0	0	2	2	0	0	0	2	2	0	1	1	1	2	1	2	2	0	1	0	1	0	0	0	0	1	0	1	1
265	1	0	0	0	0	1	2	0	0	0	0	1	1	0	0	0	1	2	1	1	0	0	2	2	0	0	1	1	2	1	0	2	2	0	0	0	1	0	0	2	0	0	1	0	1	0	0	1	1
266	0	1	0	0	0	1	2	0	0	0	0	0	1	0	0	1	0	0	2	2	0	0	1	1	0	0	1	1	2	2	0	2	2	0	0	1	1	0	0	0	0	0	0	1	0	1	0	0	2
267	0	0	0	1	0	1	1	0	2	0	0	0	0	0	0	0	1	2	1	2	0	0	2	2	0	0	1	2	2	1	0	1	1	2	2	2	0	0	0	0	1	0	1	0	1	0	0	1	2
268	1	0	0	1	0	2	2	0	0	0	1	0	1	1	0	0	0	1	1	1	0	0	0	1	0	1	1	0	1	0	0	1	2	0	0	2	1	0	0	0	0	0	2	0	0	0	0	2	1
269	0	0	0	0	0	0	2	0	2	0	0	0	2	0	0	1	0	0	2	2	0	0	1	1	0	0	2	2	2	2	0	2	2	1	0	2	2	1	1	0	0	1	1	0	1	1	0	1	1
270	1	0	0	1	0	1	2	0	2	0	0	1	2	0	0	0	0	1	1	1	0	0	2	2	0	0	1	1	2	0	0	1	1	1	0	2	2	0	0	2	0	1	1	0	1	0	0	2	0
271	0	0	1	2	0	2	2	0	1	0	0	0	0	0	0	0	0	0	2	2	0	1	2	2	0	0	1	1	2	1	0	0	1	1	0	1	2	0	0	1	0	0	0	0	0	1	0	0	2
272	1	0	0	1	0	1	1	0	0	0	1	0	1	0	0	0	0	1	1	1	1	0	1	2	0	0	1	1	2	0	1	1	2	1	0	2	2	1	0	0	0	0	0	0	1	0	0	1	1
273	1	0	0	0	0	1	1	0	1	0	1	0	0	0	0	0	1	2	1	1	0	0	2	2	0	1	2	2	2	2	1	2	2	2	0	1	2	0	0	0	1	0	0	0	0	1	0	1	1
274	0	0	0	0	0	0	2	0	0	0	0	1	0	0	0	0	0	2	0	0	1	0	2	2	0	0	1	2	1	1	0	1	2	2	0	2	1	1	1	0	1	0	0	0	0	1	0	1	1
275	1	0	0	0	0	0	2	0	1	0	0	0	1	0	0	0	0	0	1	1	0	0	2	2	0	0	2	2	2	1	2	1	1	1	0	2	0	0	0	0	0	0	1	0	0	1	0	0	2
276	1	1	0	0	0	2	1	0	0	0	0	0	0	0	0	0	1	2	1	1	1	0	2	2	0	0	2	2	2	1	0	1	2	1	0	1	1	0	0	0	0	0	0	0	0	1	0	1	1
277	1	0	0	0	0	1	1	0	0	0	1	0	0	0	0	0	0	2	0	0	1	0	2	2	0	0	1	1	2	0	0	1	1	2	1	2	1	0	0	1	0	1	0	0	2	1	0	1	1
278	0	0	1	0	0	1	2	0	2	0	0	0	0	0	0	0	0	0	2	2	0	0	2	2	0	0	1	1	2	0	0	2	2	2	0	1	2	0	0	2	0	1	1	0	1	0	0	0	2
279	1	0	0	0	0	0	2	0	1	0	1	1	1	0	0	0	0	0	2	2	0	0	2	2	0	1	2	2	2	2	0	1	1	1	0	1	1	0	0	1	0	1	1	0	1	0	0	1	1
280	0	0	0	1	0	1	2	0	0	0	0	0	1	0	0	0	0	1	1	1	0	0	2	2	0	0	1	1	2	1	1	1	1	0	0	0	0	0	0	1	0	0	0	0	0	1	0	0	2
281	1	0	0	0	0	2	1	1	1	0	0	0	1	0	0	0	0	1	1	1	0	0	2	2	0	0	1	2	2	1	1	1	2	2	0	2	0	0	0	0	0	0	0	0	0	0	0	1	1
282	0	0	0	0	0	1	1	0	0	0	2	0	2	0	0	1	0	0	2	2	0	0	2	2	0	1	1	1	2	1	1	1	2	0	0	0	2	0	0	1	0	0	0	1	0	0	0	2	1
283	0	0	0	0	0	0	1	0	0	0	1	0	0	0	0	0	0	1	1	1	0	0	1	1	1	1	1	1	1	1	0	1	1	1	0	1	2	0	0	0	0	0	1	1	2	1	0	1	1
284	1	0	0	1	0	1	2	0	2	0	0	1	1	0	0	0	0	2	0	0	1	0	2	2	0	1	1	1	2	2	1	1	2	1	0	2	1	0	0	0	1	0	0	0	0	2	0	0	2
285	1	0	0	1	0	1	1	0	0	0	2	0	1	0	0	0	0	1	1	1	1	1	2	2	0	0	1	2	2	1	1	1	2	1	1	1	2	0	0	2	0	0	0	0	1	0	0	0	2
286	0	0	0	0	0	0	2	0	2	0	0	1	1	0	0	0	0	0	2	2	0	0	2	2	0	1	1	2	1	1	1	1	1	1	0	2	2	1	1	0	1	1	0	0	2	0	0	0	2
287	1	0	1	0	0	1	1	0	0	0	1	0	0	0	0	0	0	1	1	1	1	0	2	2	0	0	2	2	1	1	0	2	2	0	0	1	1	1	0	1	0	1	1	0	2	2	0	0	2
288	0	0	0	0	0	0	1	0	1	0	0	0	0	0	0	0	0	0	2	2	0	0	2	2	0	1	1	0	1	0	0	2	2	1	1	2	1	1	0	1	0	1	1	0	1	0	0	1	1
289	0	0	0	0	0	0	2	0	1	0	0	1	1	0	0	0	0	1	1	1	1	0	2	2	0	0	2	2	2	2	0	1	2	2	0	2	1	0	0	1	0	0	1	0	0	1	0	1	2
290	1	0	0	0	0	1	2	0	1	0	0	0	1	0	0	0	0	2	0	0	1	0	2	2	0	1	2	2	2	1	1	1	1	1	0	2	1	2	1	0	1	0	0	1	0	0	0	0	1
291	0	0	0	0	0	1	2	0	2	0	0	0	1	0	0	1	0	0	2	2	0	0	1	1	0	0	1	1	2	0	0	1	1	2	1	1	0	0	0	0	0	0	0	0	0	0	0	1	1
292	1	0	0	1	0	1	2	1	1	0	0	0	0	0	0	0	0	1	1	1	1	1	1	2	0	0	1	1	2	2	0	0	0	2	2	2	2	0	0	1	1	0	1	0	0	1	0	1	1
293	0	0	0	1	0	1	2	0	0	0	1	0	0	0	0	0	1	2	1	1	0	0	2	2	0	1	1	1	2	1	0	1	1	0	0	1	1	1	1	0	0	1	1	1	1	2	0	0	1
294	1	0	0	1	0	1	2	1	0	0	0	1	1	0	0	0	0	1	1	1	0	0	2	2	0	1	2	2	1	0	1	1	2	1	0	1	2	0	0	0	0	1	1	0	1	0	0	2	0
295	0	0	0	0	0	0	2	1	0	0	0	1	2	0	0	0	0	0	2	2	0	0	2	2	0	0	2	2	2	2	0	1	1	1	1	2	1	0	0	2	0	2	2	0	2	1	0	2	1
296	0	0	0	2	0	2	2	0	2	0	0	0	1	0	0	1	0	1	1	1	1	0	1	1	1	1	1	2	2	1	1	1	1	1	1	1	2	0	0	2	1	1	2	0	1	0	0	1	1
297	0	0	0	0	0	1	1	0	1	1	2	0	0	0	0	0	0	0	2	2	0	1	0	1	1	1	2	2	2	2	0	1	1	2	1	1	1	0	0	1	0	0	2	0	1	0	0	1	1
298	0	0	0	0	0	0	2	0	0	0	0	0	0	0	0	0	0	1	1	1	0	0	2	2	0	0	1	1	1	1	0	2	2	0	0	1	1	0	0	1	0	1	0	0	1	0	0	2	0
299	1	0	0	1	0	1	1	0	1	1	1	1	2	0	0	0	0	1	1	1	0	0	1	1	0	0	2	2	2	2	0	1	1	0	0	1	1	0	0	0	0	0	0	0	0	0	0	1	1
300	0	0	0	0	0	1	1	0	1	0	1	1	1	0	0	0	0	1	1	1	1	0	2	2	0	0	2	2	2	2	0	1	2	1	1	1	1	0	0	0	0	1	1	0	1	1	0	2	1
301	1	0	0	0	0	1	1	1	0	0	1	1	1	0	0	0	0	0	2	2	0	0	1	1	1	1	1	1	1	1	1	0	0	2	1	1	1	0	0	0	0	1	1	0	1	0	0	2	0
302	0	0	0	0	0	0	1	0	1	1	2	0	0	0	0	0	0	1	1	1	0	0	2	2	0	0	2	2	2	2	0	0	1	1	1	1	0	0	0	0	0	0	0	1	0	0	0	1	2
303	1	0	0	0	0	1	1	0	0	0	1	0	0	0	0	0	0	1	1	1	0	0	2	2	0	0	1	1	1	1	0	0	1	2	0	2	1	0	0	1	0	0	1	0	1	1	0	1	1
304	1	0	0	0	0	1	2	1	1	0	0	0	0	0	0	0	0	1	1	1	0	0	2	2	0	0	2	2	2	2	1	1	1	2	1	2	1	0	0	0	0	0	0	1	0	0	0	0	2
305	0	1	1	1	0	2	2	0	0	0	1	0	1	0	0	0	0	1	1	0	1	0	1	1	1	1	2	2	2	2	0	1	1	1	0	1	0	0	0	1	0	2	1	0	1	0	0	2	1
306	1	0	0	0	0	1	2	0	2	0	0	0	1	0	0	0	0	2	0	0	1	0	1	2	0	0	2	2	2	1	1	1	2	2	1	2	2	0	0	1	1	0	0	0	0	0	0	1	1
307	0	0	0	0	0	2	2	0	1	0	0	1	2	0	0	0	0	2	0	0	0	0	2	2	0	0	2	2	2	1	1	1	1	2	0	2	0	0	0	0	0	0	0	1	1	1	0	0	2
308	0	0	0	0	0	2	1	1	0	0	1	0	0	0	0	0	0	1	1	1	0	1	2	2	0	0	1	2	2	2	0	1	1	1	1	1	1	0	0	1	0	0	0	0	0	1	0	2	0
309	1	0	0	0	0	0	1	0	1	0	1	0	1	0	0	0	0	0	2	2	0	0	1	1	1	2	2	2	1	1	0	1	2	0	0	1	0	0	0	0	0	0	0	0	0	1	0	1	1
310	1	0	0	0	0	1	2	1	0	0	0	1	2	0	0	0	0	2	0	0	0	0	2	2	0	1	1	1	2	1	0	0	0	1	0	1	1	0	0	1	0	1	1	0	1	0	0	1	1
311	1	0	0	0	0	1	2	0	0	0	0	1	1	1	1	0	0	0	2	1	1	0	1	1	0	1	1	2	2	1	1	1	1	1	0	2	2	0	0	0	0	2	2	0	2	1	0	2	0
312	1	0	0	0	0	2	1	0	0	0	0	0	2	0	0	0	0	2	0	0	0	0	2	2	0	1	2	2	2	2	0	1	1	2	2	2	1	1	1	0	0	0	2	0	0	0	0	2	0
313	0	0	0	0	0	0	1	1	1	0	0	1	1	0	0	0	0	0	2	2	0	0	2	2	0	1	2	2	2	2	1	0	0	2	0	2	1	0	0	0	0	0	0	0	0	1	0	2	0
314	0	0	0	0	0	1	2	0	0	0	0	0	0	0	0	0	0	1	1	1	1	0	2	2	0	0	1	1	2	1	0	1	1	1	0	2	2	0	0	0	0	1	1	0	1	1	0	1	1
315	1	0	0	0	0	0	1	0	1	0	0	0	1	0	0	0	0	1	1	1	0	0	2	2	0	0	1	1	2	2	1	1	1	1	0	2	2	0	0	0	0	0	0	1	0	1	0	0	1
316	0	0	0	0	0	1	2	0	1	0	0	0	0	0	0	0	0	2	0	1	0	0	1	1	0	0	2	2	2	1	0	1	1	2	0	2	0	0	0	0	0	0	1	0	1	0	0	1	1
317	1	0	0	1	0	2	1	0	0	0	1	0	0	0	0	0	0	0	1	1	0	1	2	2	0	0	2	2	2	1	1	0	0	2	0	1	0	0	0	0	0	0	0	0	1	1	0	1	1
318	1	0	0	0	0	1	1	0	1	1	1	0	0	0	0	0	0	2	1	1	0	1	2	2	0	0	0	1	1	0	0	1	1	2	2	2	1	0	0	1	0	1	0	0	1	0	0	2	0
319	1	1	0	0	0	1	1	0	0	0	1	1	1	0	0	0	0	1	1	1	0	0	1	2	0	0	2	2	2	1	2	2	2	0	0	1	2	1	1	0	1	1	0	0	1	0	0	2	1
320	0	0	0	0	0	0	1	1	0	0	0	1	1	0	0	0	0	2	0	0	0	1	2	2	0	0	1	2	1	1	1	1	1	1	0	1	1	0	0	0	0	1	0	0	1	0	0	0	2
321	0	0	0	1	0	1	2	0	1	0	0	1	2	0	0	0	0	1	0	0	1	0	2	2	0	0	0	2	1	1	0	1	2	2	2	2	0	0	0	0	0	0	0	1	0	0	0	1	1
322	0	0	0	0	0	2	2	1	0	0	0	0	0	0	0	0	0	0	2	2	0	1	2	2	0	0	2	2	1	1	0	2	2	0	0	0	2	0	1	0	2	0	2	0	1	0	0	2	1
323	1	0	0	1	0	2	2	0	1	0	1	0	0	0	0	0	0	1	1	1	1	1	1	2	0	0	2	2	2	2	0	0	1	2	0	2	1	0	0	1	0	0	0	1	0	1	0	2	0
324	0	0	0	1	0	1	1	0	1	0	1	0	1	0	0	0	0	2	0	1	0	0	2	2	0	0	1	2	1	1	1	1	1	1	0	2	0	0	0	1	0	0	0	2	0	1	0	1	1
325	0	0	0	1	0	1	2	0	1	0	0	1	1	0	0	0	0	1	1	1	0	1	2	2	0	0	2	2	2	1	2	1	2	2	1	2	1	0	0	1	0	0	0	1	0	1	0	0	2
326	0	0	0	0	0	0	2	0	2	0	0	1	1	0	0	0	0	0	1	1	1	0	2	2	0	0	1	2	1	1	0	2	2	2	0	2	1	0	0	1	0	1	0	0	1	0	0	2	0
327	1	0	0	2	0	2	2	0	0	0	0	0	1	0	0	1	0	1	2	1	1	0	1	1	0	0	0	1	1	0	0	2	2	1	0	1	2	0	0	1	0	1	1	0	1	1	0	1	1
328	1	0	0	1	0	2	2	0	0	0	0	0	0	0	0	0	1	2	1	1	1	0	2	2	0	0	1	1	2	0	0	1	1	1	0	1	2	0	0	0	0	1	0	0	0	0	0	2	0
329	0	0	0	0	0	1	2	0	1	0	1	1	1	0	0	0	0	0	1	2	0	0	2	2	0	0	1	1	2	1	0	2	2	0	0	1	0	0	0	0	0	1	1	0	1	1	0	0	2
330	0	0	0	1	0	2	2	1	0	0	0	0	0	0	0	0	0	1	1	1	0	0	0	1	1	1	1	1	2	1	0	0	1	1	0	1	2	0	0	1	0	1	1	0	1	1	0	2	0
331	1	0	0	0	0	0	2	0	0	0	0	1	2	0	0	1	1	2	1	1	1	0	1	1	1	1	2	2	2	2	2	2	2	2	0	2	1	0	0	1	0	0	0	1	0	1	0	2	0
332	0	0	0	0	0	2	1	0	0	0	1	0	2	0	0	0	0	0	2	2	0	0	1	1	0	0	1	1	2	1	0	1	2	1	0	2	2	0	0	1	0	0	2	0	1	0	0	2	1
333	1	0	0	1	0	1	2	1	1	0	0	0	0	0	0	0	0	2	1	1	1	0	2	2	0	0	0	1	2	1	0	1	2	1	0	1	2	0	0	2	0	0	1	1	1	1	0	1	0
334	1	0	0	0	0	2	1	0	1	1	1	0	1	0	0	1	0	2	0	0	1	0	1	1	1	1	1	2	2	1	1	1	2	1	1	1	2	0	0	2	1	1	1	0	1	1	0	0	2
335	1	1	0	0	0	1	2	0	1	0	1	0	0	0	0	0	0	1	1	1	0	0	1	1	0	0	2	2	1	1	1	0	1	2	1	2	1	0	0	1	0	1	0	0	1	0	0	1	1
336	1	0	0	0	0	1	2	0	1	0	1	0	1	0	0	0	0	2	0	1	0	0	2	2	0	1	1	1	2	1	1	2	2	0	0	2	1	0	0	0	1	0	0	0	0	1	0	1	1
337	1	0	0	1	0	1	1	0	1	0	1	0	0	0	0	0	0	0	2	2	0	0	2	2	0	1	2	2	2	2	0	0	1	1	0	1	2	0	1	0	2	0	1	0	0	1	0	0	2
338	1	0	0	2	0	2	2	0	1	0	1	1	1	0	0	0	0	2	0	0	0	0	1	1	1	1	1	1	1	1	1	2	2	1	0	0	2	0	0	2	0	1	2	0	1	0	0	0	2
339	0	0	0	0	0	0	2	0	2	0	0	0	1	0	0	1	0	1	1	1	1	0	2	2	0	0	2	2	2	0	0	2	2	2	0	2	1	0	0	2	1	1	1	0	1	1	0	0	1
340	0	1	0	0	0	2	1	0	0	1	1	0	0	0	0	0	1	0	2	1	1	0	2	2	0	1	1	1	2	1	0	1	1	2	1	2	1	0	0	0	0	1	2	0	0	1	0	0	2
341	0	0	0	0	0	1	2	0	1	0	0	0	0	0	0	0	0	0	1	1	1	1	0	1	1	1	1	2	2	2	0	0	0	2	1	2	2	0	0	1	0	1	0	0	2	0	0	0	2
342	0	0	0	0	0	2	2	0	1	0	0	1	1	0	0	0	0	0	2	2	0	0	2	2	0	0	1	2	2	1	1	0	2	0	0	2	1	0	0	1	0	0	0	1	0	1	0	0	1
343	0	1	0	0	0	1	1	0	1	0	1	1	2	0	0	0	0	1	1	1	1	0	2	2	0	0	1	1	2	1	0	0	0	2	1	2	0	0	0	0	0	0	1	0	0	1	0	2	0
344	1	0	1	0	0	2	0	0	0	0	1	0	1	0	0	0	0	0	2	2	0	0	1	1	1	1	2	0	1	0	0	1	1	2	2	2	2	1	1	1	0	0	1	0	1	0	0	1	1
345	0	0	0	0	0	0	1	0	1	0	1	0	0	0	0	0	0	0	2	2	0	0	1	1	1	1	1	1	2	1	0	1	1	1	1	1	1	0	0	0	0	0	0	0	0	0	0	2	0
346	1	0	0	1	0	1	1	0	1	0	1	0	2	0	0	1	0	1	1	1	0	0	2	2	0	1	2	2	2	2	0	2	2	1	1	2	1	0	0	0	1	1	0	0	2	0	0	0	1
347	0	0	0	0	0	1	2	0	1	0	0	1	1	0	0	0	0	1	1	1	0	0	2	2	0	0	1	2	2	1	0	0	2	0	0	2	1	0	0	0	0	0	1	0	0	0	0	2	0
348	0	0	0	0	0	2	1	0	0	0	1	1	2	1	1	0	0	0	2	1	1	0	2	2	0	0	1	1	2	1	0	2	2	0	0	1	0	0	0	0	0	0	0	0	0	0	0	1	1
349	1	0	0	0	0	1	2	0	0	0	0	0	0	0	0	0	1	1	2	2	1	0	1	2	0	0	2	2	2	2	0	1	1	1	0	1	1	1	0	1	0	0	0	0	0	1	0	0	2
350	1	0	0	0	0	1	2	0	2	0	0	1	1	0	0	0	1	1	1	2	0	0	1	2	0	0	0	1	1	1	0	1	1	1	0	2	2	1	0	0	0	0	0	1	0	1	0	1	1
351	0	0	0	0	0	0	2	0	2	0	0	0	0	0	0	0	0	0	2	2	0	0	2	2	0	1	2	2	2	1	1	2	2	0	0	1	1	0	0	0	0	1	1	0	0	1	0	0	1
352	1	0	1	1	0	1	1	1	0	0	0	1	1	0	0	0	0	2	0	0	2	1	1	2	0	1	0	2	1	1	1	1	2	2	0	2	1	0	0	0	0	0	2	0	0	0	0	0	2
353	1	0	0	0	0	1	2	0	0	0	1	1	0	0	0	0	0	0	2	2	0	0	2	2	0	0	1	1	2	0	0	1	2	1	0	2	0	0	0	1	0	0	0	0	0	1	0	1	1
354	1	0	0	0	0	1	1	0	0	0	1	1	1	0	0	0	0	1	1	1	0	0	2	2	0	1	1	2	1	1	0	0	0	2	1	1	2	1	1	1	0	1	1	0	1	2	0	1	0
355	0	0	0	1	0	1	1	0	0	0	1	1	2	0	0	0	1	2	1	1	0	0	2	2	0	1	2	2	2	1	0	1	1	1	0	2	2	0	0	2	1	0	0	1	0	1	0	0	2
356	1	0	0	1	0	2	1	0	0	0	2	0	1	1	0	0	0	0	2	1	1	0	2	2	0	0	0	1	1	1	0	2	2	1	0	0	1	0	0	0	0	0	0	0	0	0	0	1	1
357	0	0	1	0	0	2	1	0	1	0	1	1	1	0	0	0	0	1	1	1	1	0	1	1	1	0	2	2	2	2	1	1	1	1	1	1	1	0	0	2	0	0	0	0	0	1	0	0	1
358	1	0	1	0	0	2	2	1	0	0	0	1	1	0	0	0	0	1	2	2	0	0	2	2	0	0	0	2	1	1	0	1	1	2	1	2	1	0	0	0	0	1	1	0	1	0	0	0	1
359	1	0	0	0	0	0	1	0	0	0	0	0	0	0	0	0	0	2	0	1	1	0	0	1	0	0	1	1	2	2	1	1	2	2	2	2	1	0	0	1	0	1	0	0	1	1	0	2	0
360	0	0	0	0	0	1	1	0	0	0	1	0	0	0	0	0	0	1	1	1	0	0	2	2	0	0	1	2	1	1	1	2	2	0	0	0	2	0	0	1	0	2	2	0	1	1	0	1	1
361	1	0	0	0	0	0	2	0	0	0	1	0	2	0	0	0	0	0	2	2	0	1	2	2	0	0	2	2	2	2	0	1	2	0	0	2	2	0	0	1	1	1	1	0	1	1	0	1	1
362	0	0	0	0	0	0	2	0	0	0	0	0	1	0	0	1	0	1	1	1	1	0	2	2	0	0	2	2	2	1	2	2	2	1	0	2	1	0	0	0	0	1	1	0	1	0	0	2	0
363	0	0	0	0	0	1	2	1	1	0	0	0	1	0	0	1	0	1	0	0	0	0	2	2	0	0	2	2	2	1	1	2	2	1	1	2	2	1	1	0	0	1	1	1	1	1	0	1	1
364	1	0	1	1	0	1	1	0	0	0	1	1	1	0	0	0	0	0	2	1	1	0	2	2	0	0	1	1	2	1	1	0	0	2	0	2	1	1	1	0	0	2	2	0	2	1	0	1	0
365	0	0	0	0	0	2	0	0	1	0	0	0	2	0	0	1	0	0	2	1	1	0	2	2	0	0	1	1	1	1	0	1	1	1	0	1	2	0	0	1	0	0	0	0	0	1	0	1	0
366	0	0	0	0	0	0	1	0	1	1	1	0	2	0	0	1	1	1	1	2	0	0	2	2	0	0	1	2	2	1	1	1	2	1	0	2	1	0	0	2	1	0	0	1	0	0	0	1	2
367	1	0	0	1	0	1	2	0	1	0	0	0	0	0	0	0	0	0	2	2	0	1	2	2	0	0	2	2	2	2	0	1	1	2	0	1	2	0	0	0	0	1	1	0	1	1	0	1	1
368	0	0	0	0	0	1	1	0	1	0	1	1	1	1	1	0	0	1	1	1	0	0	2	2	0	0	2	2	1	1	0	2	2	2	0	2	1	1	0	0	0	0	0	1	0	1	0	2	1
369	1	0	0	0	0	0	1	0	1	1	1	1	1	0	0	0	0	1	1	1	1	0	2	2	0	0	2	2	2	2	1	0	0	2	0	2	2	0	0	0	0	0	0	1	0	0	0	2	1
370	1	0	0	0	0	0	2	0	1	0	0	0	2	1	1	1	0	0	2	2	0	0	2	2	0	0	1	1	1	0	0	0	0	1	0	0	1	0	0	0	0	0	0	0	1	1	0	1	0
371	0	0	1	0	1	1	1	0	0	0	1	0	0	0	0	0	0	1	1	1	1	0	2	2	0	0	1	2	2	1	0	1	2	0	0	0	2	0	0	1	0	0	1	0	0	0	0	0	2
372	1	0	0	0	0	2	2	0	2	0	0	1	1	0	0	0	0	1	1	1	0	0	2	2	0	0	2	2	2	2	0	1	2	1	0	2	1	0	0	0	0	1	1	0	1	0	0	1	1
373	0	0	0	1	0	1	1	0	0	1	1	0	0	0	0	0	0	1	1	1	0	0	2	2	0	0	1	2	2	1	0	1	0	0	0	1	0	0	0	0	0	0	2	0	0	0	0	0	2
374	0	0	0	0	0	1	2	0	0	0	0	1	1	0	0	0	0	2	0	0	1	0	1	1	1	1	2	2	2	2	0	0	1	0	0	2	1	0	0	1	0	1	0	0	1	1	0	2	1
375	1	0	1	0	1	1	2	0	2	0	0	0	0	0	0	0	0	0	1	1	1	0	0	0	0	1	2	2	1	1	0	1	1	2	0	2	2	0	0	1	0	0	1	0	0	1	0	2	0
376	0	0	0	0	0	0	2	0	2	0	0	1	1	0	0	0	0	0	2	2	0	2	0	2	0	0	1	1	2	0	1	2	2	0	0	1	1	0	0	0	0	1	1	0	1	0	0	0	2
377	1	0	0	0	0	2	2	0	0	0	0	0	0	0	0	0	0	1	2	1	1	0	2	2	0	0	0	2	2	0	1	1	1	2	0	1	0	0	0	1	0	1	1	0	1	0	1	2	0
378	0	0	0	1	0	1	1	1	0	0	1	0	2	0	0	0	0	1	1	1	0	0	2	2	0	0	1	1	2	1	0	1	1	1	0	2	2	0	0	1	0	1	1	0	0	0	0	0	2
379	0	0	0	0	0	0	0	0	1	0	1	0	1	0	0	1	0	0	2	1	0	0	2	2	0	0	0	1	2	1	0	2	2	2	1	2	2	0	0	2	0	0	1	0	1	0	0	0	2
380	0	0	0	0	0	0	1	0	1	0	0	0	0	0	0	0	0	0	2	2	0	0	1	1	1	1	1	2	1	1	0	0	1	2	0	2	0	0	0	0	0	0	0	0	0	0	1	2	0
381	0	0	0	0	0	1	2	0	1	0	0	0	0	0	0	0	0	1	1	1	1	0	2	2	0	0	2	2	2	2	1	1	2	1	0	1	2	0	0	1	1	1	1	0	1	0	0	0	0
382	0	0	1	0	0	2	2	0	1	0	0	0	0	0	0	0	0	2	0	0	1	0	1	1	0	0	2	2	2	1	1	1	1	0	0	0	1	0	0	2	0	0	1	0	2	0	0	2	0
383	1	0	0	0	0	1	1	0	0	0	1	0	0	0	0	0	0	1	2	1	1	0	2	2	0	0	2	2	2	2	1	1	1	1	0	2	1	0	0	1	0	0	1	0	1	1	0	0	1
384	1	1	0	0	0	1	1	0	1	0	0	0	1	0	0	0	0	0	2	2	0	0	1	1	0	0	2	2	2	2	0	0	1	2	0	2	2	0	0	1	0	1	0	0	1	0	0	2	1
385	0	0	0	0	0	1	2	0	0	0	0	1	1	0	0	0	0	0	1	2	0	0	2	2	0	1	0	1	1	1	0	2	2	1	1	2	1	0	0	1	1	0	1	0	0	1	0	2	0
386	0	0	0	0	0	1	1	0	1	1	2	1	1	0	0	0	0	1	1	1	1	0	2	2	0	0	1	1	2	1	0	0	1	2	0	2	0	0	0	0	0	1	1	0	1	2	0	0	2
387	0	0	0	1	0	2	1	0	1	0	1	0	1	0	0	1	0	0	2	2	0	1	2	2	0	0	1	1	2	0	1	2	2	1	0	2	1	0	0	0	1	0	0	1	0	0	0	1	0
388	1	0	0	0	0	1	2	0	1	0	0	0	0	0	0	1	1	2	1	1	0	0	2	2	0	0	2	2	2	2	0	0	0	2	0	2	1	0	0	0	0	0	1	0	1	0	0	2	0
389	1	0	0	1	0	1	1	0	0	0	1	0	0	0	0	0	0	0	1	1	0	0	2	2	0	0	2	2	2	2	0	1	1	1	0	1	0	0	0	0	1	1	0	0	1	0	0	0	2
390	0	0	0	1	0	1	2	0	1	0	0	1	1	0	0	0	0	1	1	1	0	0	2	2	0	1	1	2	2	1	2	1	2	1	1	1	1	0	0	1	0	0	0	0	0	1	0	1	1
391	1	0	0	0	0	1	2	0	0	0	0	0	1	1	0	0	0	2	0	0	1	0	2	2	0	0	1	2	1	1	0	2	2	0	0	1	1	0	0	0	0	0	0	0	0	0	0	2	0
392	1	0	0	0	0	1	2	1	1	0	0	1	1	0	0	0	0	0	2	2	0	0	0	0	0	0	2	2	1	1	0	1	1	2	2	2	1	0	0	0	0	2	2	0	1	1	0	2	0
393	1	0	0	0	0	1	1	0	2	0	0	0	1	0	0	0	0	1	1	1	1	0	1	1	1	1	1	2	2	1	1	0	1	0	0	2	1	0	0	0	0	0	1	0	1	0	0	0	2
394	1	0	0	0	0	2	2	0	1	0	0	0	0	0	0	0	0	1	1	1	1	0	2	2	0	0	2	2	1	0	1	1	1	1	0	2	2	0	0	1	0	0	0	0	0	1	0	2	0
395	0	0	0	0	0	0	2	0	0	0	0	0	0	0	0	0	0	0	2	2	1	0	2	2	0	0	1	2	2	2	0	1	1	1	1	1	1	0	0	1	0	1	1	0	1	0	0	0	2
396	1	0	0	1	0	2	2	0	1	0	0	1	0	0	0	0	0	0	2	2	0	1	2	2	0	0	1	2	1	1	0	1	1	2	1	2	1	0	0	1	0	0	0	0	0	1	0	2	0
397	1	0	1	0	0	2	1	0	0	0	1	0	1	0	0	0	0	1	0	0	1	1	1	1	0	0	0	2	1	1	0	1	1	1	0	1	2	0	0	0	1	0	0	0	0	1	0	2	0
398	0	0	0	0	0	1	2	1	1	0	0	1	1	0	0	0	0	0	2	1	1	0	2	2	0	0	1	1	2	1	1	0	0	2	0	2	1	0	0	0	1	2	2	0	2	1	0	0	2
399	1	0	0	1	0	1	2	0	0	0	0	2	2	1	1	0	0	1	1	1	0	1	2	2	0	0	0	1	2	0	0	1	1	1	0	1	1	1	1	0	0	0	0	0	0	1	0	1	1
400	1	0	0	0	0	2	2	1	0	0	0	0	1	0	0	1	0	2	0	0	0	0	1	1	1	0	1	1	2	1	0	1	1	1	0	2	2	1	0	0	0	0	1	0	1	1	0	1	1
401	0	0	0	0	0	0	2	0	2	0	0	0	1	0	0	0	0	1	1	1	0	0	1	1	0	0	2	2	2	1	1	1	1	1	0	1	1	1	1	0	0	1	0	0	1	0	0	2	0
402	0	0	0	2	0	2	2	0	2	0	0	1	2	0	0	0	0	1	1	1	0	0	1	1	0	1	1	0	2	0	0	2	2	1	1	2	2	0	0	1	1	1	1	0	0	0	0	1	0
403	1	0	0	0	0	0	1	0	1	0	0	0	0	0	0	0	0	0	2	2	0	0	1	1	1	1	2	2	2	2	0	1	2	2	1	2	0	0	0	0	0	0	0	0	0	1	0	2	0
404	1	0	0	1	0	1	2	1	1	0	0	0	1	0	0	0	0	0	2	2	0	0	2	2	0	0	1	1	2	0	1	2	2	2	1	2	2	0	0	0	1	1	1	0	1	0	0	0	2
405	0	0	0	0	0	0	2	0	2	0	0	1	1	0	0	0	0	1	1	1	1	0	2	2	0	0	2	2	2	2	0	1	1	0	0	1	2	0	0	2	0	0	2	0	0	0	0	1	1
406	0	0	0	0	0	1	2	0	0	0	1	1	2	0	0	0	0	1	1	1	0	0	2	2	0	0	1	1	2	1	1	2	2	1	1	2	0	0	0	0	0	0	2	0	1	0	0	1	0
407	1	0	0	0	0	0	1	0	0	0	1	0	0	0	0	0	1	2	1	1	1	0	2	2	0	0	1	2	2	1	2	1	1	2	0	0	1	0	0	1	0	0	0	0	0	1	0	2	0
408	0	0	0	1	0	2	2	1	0	0	0	0	1	0	0	1	0	2	0	0	1	0	2	2	0	0	0	0	1	0	0	1	2	2	2	2	0	0	0	0	0	0	1	1	2	1	0	0	2
409	0	0	0	0	0	1	2	1	0	0	0	0	0	0	0	0	0	1	2	1	1	0	2	2	0	0	2	2	2	1	1	1	1	1	0	2	1	0	0	1	0	1	1	0	2	0	0	2	0
410	0	0	0	0	0	2	1	0	1	0	1	0	0	0	0	0	0	0	2	2	0	1	2	2	0	0	1	2	2	1	1	1	1	0	0	0	0	0	0	1	0	1	1	0	1	0	0	1	1
411	0	0	0	0	0	1	2	1	1	0	0	0	1	0	0	0	0	0	1	1	0	0	2	2	0	0	1	2	2	1	1	1	1	1	0	1	1	0	0	0	0	0	1	0	1	0	0	2	1
412	0	1	0	0	0	1	2	0	2	0	0	0	1	0	0	1	0	0	1	1	0	0	1	2	0	0	1	1	2	1	0	2	2	1	0	1	0	0	0	1	0	1	1	0	1	1	0	2	1
413	1	0	0	0	0	2	1	0	2	0	0	0	0	0	0	0	0	1	1	1	0	0	1	1	1	0	1	1	2	1	0	0	1	2	1	2	2	0	0	1	0	0	0	0	0	2	0	2	1
414	1	0	0	0	0	0	1	0	1	0	1	0	0	0	0	0	0	0	1	1	1	0	2	2	0	1	1	2	2	1	1	2	2	0	0	1	1	0	0	0	0	1	1	0	1	1	0	2	0
415	0	0	1	2	0	2	1	0	0	0	1	0	0	0	0	0	0	1	1	1	1	0	2	2	0	0	1	1	2	1	0	1	1	1	0	1	2	0	0	2	0	1	1	0	2	0	0	1	1
416	0	1	1	0	1	1	1	0	1	0	0	0	2	0	0	1	0	0	2	2	1	0	2	2	0	0	1	2	0	0	0	1	2	2	1	2	2	0	0	1	0	0	0	0	0	1	0	0	1
417	0	0	1	1	1	1	1	1	0	0	1	0	1	0	0	1	0	0	1	2	0	0	0	0	0	0	1	0	2	0	0	1	2	1	0	1	0	0	0	0	0	1	1	0	1	1	0	1	1
418	1	1	0	0	0	1	1	0	0	0	1	0	0	0	0	0	0	0	1	2	0	0	1	1	1	1	2	2	2	2	0	1	1	1	0	1	1	2	1	0	1	0	2	0	1	0	0	1	1
419	0	0	0	0	0	2	2	0	0	0	0	1	1	0	0	0	0	1	1	0	1	0	2	2	0	0	2	2	2	2	0	1	1	2	2	2	1	0	0	1	0	0	0	0	0	0	0	1	1
420	1	0	0	1	0	1	2	1	0	0	0	0	0	0	0	0	0	2	1	1	0	0	1	1	1	1	2	2	2	2	0	2	2	1	1	2	2	0	0	1	0	1	0	0	1	0	1	1	0
421	0	0	1	0	1	1	1	1	0	0	1	0	1	0	0	0	0	0	2	2	0	0	2	2	0	0	2	2	2	1	1	2	2	0	0	0	0	0	0	1	0	0	0	0	1	1	0	2	0
422	1	1	0	0	0	1	2	0	2	0	0	1	1	0	0	0	0	0	2	1	0	0	2	2	0	0	1	1	1	1	0	2	2	1	0	2	1	0	0	0	0	0	1	0	1	0	0	1	1
423	0	0	0	0	0	0	2	0	1	0	0	0	0	0	0	0	0	0	2	2	0	1	2	2	0	0	1	1	2	0	0	1	2	1	0	1	1	0	0	1	0	1	1	0	1	1	0	1	0
424	0	0	0	0	0	2	2	0	1	0	0	0	0	0	0	0	0	0	2	2	0	0	1	1	0	1	2	2	2	2	0	0	1	1	0	1	1	0	0	1	0	0	0	0	0	0	0	2	0
425	0	0	0	0	0	1	2	0	1	0	0	0	0	0	0	0	0	0	2	2	0	0	0	0	1	1	1	1	2	1	1	2	2	0	0	0	1	0	0	0	0	0	0	0	0	0	0	2	1
426	0	1	0	0	0	1	2	0	0	0	1	1	2	0	0	1	0	1	1	1	0	0	2	2	0	0	1	2	2	1	0	2	2	1	1	1	2	0	0	0	0	0	0	0	1	0	0	1	1
427	1	0	0	1	0	1	1	0	1	0	0	1	1	0	0	0	0	0	2	2	1	0	2	2	0	0	1	2	1	1	0	1	1	1	0	2	2	0	0	2	0	0	0	0	0	1	0	0	2
428	0	1	0	0	0	1	2	0	1	0	0	1	1	0	0	0	0	0	2	1	1	0	2	2	0	2	2	2	2	2	1	0	1	1	0	1	2	0	1	0	1	0	0	0	0	2	0	1	1
429	1	0	0	1	0	2	1	0	0	0	1	0	0	0	0	0	1	0	2	1	1	0	1	1	0	1	2	2	2	2	2	0	0	1	0	1	0	0	0	0	0	1	1	1	1	1	0	2	0
430	1	1	0	0	0	2	1	0	0	0	1	0	2	0	0	0	0	2	1	1	1	0	2	2	0	0	1	2	1	1	0	1	1	1	0	1	1	0	0	1	0	0	0	1	0	1	0	1	1
431	0	0	0	1	0	2	2	0	0	0	1	1	2	1	1	0	1	2	1	1	0	0	2	2	0	0	2	2	2	2	1	0	0	2	0	1	2	0	0	1	0	1	1	0	1	1	0	1	1
432	1	0	0	0	0	1	2	0	2	0	0	1	1	0	0	0	0	0	2	2	0	0	2	2	0	0	1	1	2	1	0	1	1	2	0	2	2	0	0	1	0	0	1	0	2	0	0	2	0
433	1	0	0	1	0	2	1	0	1	0	0	0	0	0	0	1	0	2	0	0	1	0	2	2	0	0	2	2	2	1	1	0	0	2	0	2	1	0	0	1	0	0	2	0	1	0	0	1	1
434	0	0	0	1	0	2	1	0	1	0	0	0	0	0	0	0	0	0	2	1	1	0	1	1	1	1	2	2	2	2	1	1	1	2	1	2	2	0	0	2	0	0	1	0	0	1	0	1	1
435	1	0	0	0	0	0	1	0	1	0	0	0	2	0	0	0	0	1	1	1	1	0	2	2	0	0	2	2	2	1	0	1	1	1	1	1	1	0	0	0	0	0	0	0	0	1	0	0	2
436	1	0	0	0	0	0	2	1	1	0	0	0	0	0	0	0	0	0	2	2	0	0	1	1	0	0	1	0	2	0	0	1	1	1	1	1	2	0	0	1	0	0	0	0	0	1	0	1	1
437	0	0	0	0	0	0	2	0	1	0	0	0	0	0	0	0	1	1	2	2	0	0	2	2	0	0	1	2	2	1	0	2	2	1	0	0	2	1	0	0	0	1	2	0	0	1	0	0	2
438	1	0	0	0	0	0	2	0	1	0	0	0	0	0	0	0	0	1	1	1	0	0	1	1	0	0	1	1	2	1	1	0	0	0	0	1	1	1	1	0	0	0	0	0	1	1	0	2	0
439	0	0	0	0	0	1	2	0	2	0	0	1	1	0	0	0	0	0	1	2	0	0	1	1	0	1	2	2	2	2	0	1	1	1	0	2	1	0	0	0	0	0	0	1	0	1	0	1	2
440	0	1	0	0	0	1	1	0	2	0	0	0	0	0	0	0	0	1	1	1	1	0	2	2	0	0	2	2	2	2	1	1	1	1	1	2	2	0	0	1	0	1	1	0	1	1	0	1	1
441	1	0	0	2	0	2	2	1	0	0	0	1	0	0	0	0	0	1	2	2	0	0	1	2	0	0	1	1	2	0	1	1	1	1	0	2	0	0	0	0	0	0	0	0	1	0	0	2	1
442	0	0	0	1	0	2	2	0	1	0	1	1	1	0	0	0	0	1	1	1	0	0	2	2	0	2	2	2	2	2	0	1	1	2	1	1	1	0	0	1	1	0	0	1	0	1	0	1	1
443	0	0	0	1	0	1	2	0	2	0	0	0	0	0	0	0	0	1	1	1	0	1	2	2	0	0	2	2	2	2	0	0	0	2	0	2	2	0	0	2	0	1	1	0	1	1	0	2	0
444	1	0	0	1	0	1	1	0	0	0	0	0	0	0	0	0	1	2	0	0	2	0	0	1	0	0	1	1	2	0	0	1	1	1	1	1	0	0	0	1	0	0	1	0	0	1	0	1	0
445	0	0	0	0	0	0	1	1	1	0	1	0	1	0	0	0	0	2	0	1	0	0	0	0	0	0	1	1	2	0	0	0	1	2	1	2	1	0	0	1	0	0	0	0	0	1	0	2	0
446	0	1	0	0	0	1	1	0	1	0	0	0	0	0	0	0	1	2	0	0	1	0	2	2	0	0	2	2	2	1	2	1	2	1	1	1	2	1	1	0	0	1	1	0	2	2	0	2	0
447	1	0	0	1	0	1	2	0	0	0	0	1	1	0	0	0	0	1	1	1	1	0	2	2	0	0	1	0	1	0	0	1	1	2	1	2	2	1	1	0	0	1	1	0	1	0	0	0	2
448	0	0	0	0	0	0	1	0	0	0	1	0	1	0	0	1	0	2	0	0	0	0	2	2	0	0	0	1	1	1	0	1	1	1	0	2	2	0	0	2	1	1	1	0	1	1	0	2	0
449	0	0	0	0	0	1	1	0	0	0	1	1	2	0	0	0	1	2	1	1	0	0	2	2	0	0	2	2	2	2	0	0	1	1	0	2	2	0	0	1	0	0	0	0	0	2	0	2	1
450	0	0	0	0	0	0	2	1	0	0	0	0	2	0	0	0	1	1	1	1	1	0	1	1	1	1	1	1	2	1	1	1	1	1	1	1	2	0	0	1	0	0	1	1	2	1	0	1	1
451	0	0	0	1	0	1	2	0	1	0	0	1	1	0	0	0	0	1	1	1	1	0	2	2	0	0	2	2	2	2	0	0	1	2	0	2	1	0	0	0	0	1	1	0	1	0	0	1	1
452	0	0	1	0	1	1	2	0	0	0	0	0	0	0	0	0	0	1	1	1	0	0	1	2	0	0	2	2	2	2	0	1	2	1	0	1	0	0	0	0	1	0	0	0	0	0	0	0	2
453	0	0	0	0	0	1	0	0	0	0	2	1	1	0	0	0	0	0	2	1	1	0	2	2	0	0	2	2	2	1	1	1	1	1	1	1	2	0	0	2	0	1	1	0	1	0	0	2	0
454	1	0	0	1	0	1	1	0	2	0	0	1	1	0	0	0	0	0	2	2	0	0	0	1	1	1	1	1	2	1	0	2	2	0	0	0	1	0	0	1	0	1	1	0	1	0	0	2	0
455	0	1	0	0	0	1	1	1	1	0	1	0	1	0	0	0	0	1	1	1	0	0	2	2	0	0	1	2	1	1	1	1	1	1	0	1	2	0	0	1	0	1	1	0	1	0	0	1	1
456	0	0	1	0	0	2	1	0	1	0	0	0	0	0	0	0	0	1	1	1	1	0	2	2	0	0	1	1	1	1	0	2	2	0	0	0	2	0	0	0	0	1	1	0	1	2	0	1	0
457	1	0	0	0	0	2	2	0	0	0	0	0	1	0	0	0	0	2	0	0	0	0	2	2	0	0	2	2	2	1	2	1	1	0	0	1	1	0	0	2	0	0	0	1	1	1	0	2	1
458	1	0	0	0	0	0	1	0	0	0	1	1	1	0	0	0	0	1	1	1	0	0	1	1	1	1	1	2	2	1	1	0	1	1	0	2	1	0	0	0	0	1	2	0	1	0	0	1	1
459	1	0	1	0	1	1	2	1	0	0	0	0	1	0	0	1	0	2	0	1	1	0	1	1	0	1	0	2	2	0	1	2	2	0	0	1	2	0	0	0	1	1	0	0	1	2	0	2	0
460	0	0	0	0	0	0	2	0	0	0	0	1	2	0	0	0	0	0	1	1	0	1	2	2	0	0	1	2	2	1	0	1	2	1	0	1	1	0	0	0	0	0	1	0	1	0	0	0	2
461	0	0	0	0	0	1	2	0	1	0	0	1	1	0	0	0	0	0	1	2	0	0	1	1	0	1	2	2	2	2	0	1	1	2	1	1	0	0	0	1	0	1	1	0	1	0	0	2	0
462	0	0	0	0	0	0	2	0	0	0	0	1	1	0	0	0	0	0	2	2	0	0	1	1	1	1	2	2	2	1	1	1	1	1	1	1	2	0	0	1	1	1	0	0	1	0	0	2	2
463	0	0	0	0	0	0	2	0	0	1	0	1	2	1	1	0	0	0	1	2	0	0	2	2	0	0	2	2	2	1	1	2	2	0	0	1	0	0	0	0	0	0	1	0	1	0	0	0	2
464	0	0	0	0	0	0	2	0	2	0	0	1	1	0	0	0	0	0	2	2	0	0	2	2	0	0	1	2	2	1	1	2	2	1	0	2	1	0	0	0	0	0	1	0	0	0	0	1	1
465	0	0	0	1	0	1	1	0	1	0	0	0	0	0	0	0	1	1	1	2	0	0	2	2	0	0	2	2	1	1	1	1	1	0	0	1	1	0	0	0	1	0	1	0	1	0	0	2	1
466	1	0	0	0	0	0	1	0	1	1	2	1	1	0	0	0	0	1	1	1	1	0	2	2	0	0	1	1	2	1	0	1	1	1	0	1	2	0	1	0	1	0	0	0	0	1	0	0	0
467	0	1	0	0	0	1	1	1	1	0	0	0	0	0	0	0	1	1	2	2	1	0	1	1	0	1	2	2	2	1	0	0	0	2	0	1	1	1	0	1	0	1	1	0	1	0	0	1	1
468	0	0	1	0	1	1	2	0	1	0	0	0	0	0	0	0	0	1	1	1	0	0	0	1	0	0	1	2	2	2	0	1	1	2	0	2	1	1	1	0	1	0	0	0	1	1	0	2	0
469	1	0	0	1	0	1	1	0	1	0	0	0	0	0	0	0	0	0	1	2	0	0	1	1	1	1	1	2	1	1	1	1	1	1	0	1	1	0	0	0	0	1	1	0	1	0	0	1	0
470	0	0	0	0	0	2	2	0	0	0	1	0	0	0	0	0	1	2	1	1	0	0	2	2	0	0	2	2	2	2	1	1	2	1	0	1	1	0	0	0	0	0	0	0	0	1	0	1	1
471	1	0	0	0	0	2	2	0	1	0	0	0	0	0	0	0	0	1	0	0	1	1	2	2	0	0	2	2	2	1	0	1	1	2	0	0	1	0	0	0	0	0	0	0	0	1	0	2	0
472	1	0	0	0	0	2	1	0	0	0	2	1	1	0	0	0	0	0	2	2	1	0	1	1	0	1	1	1	2	1	1	1	1	1	0	1	2	0	0	2	0	0	0	0	0	0	0	1	1
473	1	0	0	0	0	1	1	0	1	0	1	1	2	0	0	0	0	0	2	2	0	0	1	1	1	1	1	2	1	1	0	2	2	2	2	2	1	1	1	0	0	0	1	0	1	0	0	1	1
474	1	0	0	0	0	2	2	1	0	0	0	0	0	0	0	0	0	0	2	2	0	0	2	2	0	0	1	2	2	1	0	1	1	0	0	0	1	0	0	0	0	0	0	0	1	0	0	2	2
475	0	0	0	0	0	2	2	0	1	0	0	0	2	0	0	1	0	1	1	1	0	0	2	2	0	0	2	2	2	1	0	1	1	1	0	1	2	0	0	1	0	0	0	0	1	0	0	1	1
476	1	0	0	0	0	2	1	0	2	0	0	0	0	0	0	0	0	1	1	1	0	0	1	1	1	1	2	2	2	2	1	0	1	2	0	2	2	1	1	1	0	1	1	1	1	2	0	0	2
477	1	0	0	1	0	1	1	0	1	0	0	1	1	0	0	0	0	0	1	1	1	0	2	2	0	0	2	2	2	2	0	2	2	0	0	0	2	1	1	0	0	2	1	0	1	0	0	1	0
478	1	0	0	0	0	0	2	0	0	0	0	0	2	0	0	0	1	2	1	1	1	0	2	2	0	0	1	2	1	1	1	0	0	2	2	2	0	0	0	1	0	0	1	1	1	0	0	0	1
479	0	0	1	0	0	2	1	0	0	0	1	1	1	0	0	0	0	0	2	2	0	0	2	2	0	0	1	1	2	0	0	1	1	1	1	1	1	0	0	0	1	2	1	0	1	0	0	1	1
480	1	1	0	0	0	2	2	0	2	0	0	0	1	1	1	0	0	2	1	1	1	0	2	2	0	0	2	2	2	2	1	0	0	2	0	2	1	0	0	0	0	1	1	0	1	2	0	2	0
481	1	0	0	0	0	2	1	0	1	0	0	0	0	0	0	0	0	0	2	2	0	0	2	2	0	0	1	2	1	1	0	1	1	1	0	1	2	0	0	1	0	1	0	0	1	1	0	1	1
482	0	0	0	0	0	0	1	0	1	1	1	1	2	0	0	0	0	1	1	1	1	0	2	2	0	0	2	2	2	2	1	1	1	2	1	2	1	0	0	2	0	0	0	0	0	1	0	2	1
483	0	0	0	0	0	0	2	0	2	0	0	0	0	0	0	0	0	1	2	1	1	0	2	2	0	0	2	2	2	1	1	1	2	2	1	2	2	0	0	0	0	0	1	1	0	1	0	0	2
484	1	0	0	1	0	2	2	0	2	0	0	1	2	0	0	0	0	0	2	0	1	0	0	1	0	0	2	2	2	2	0	0	0	2	2	2	1	0	0	0	0	1	1	0	1	0	0	1	1
485	1	0	0	0	0	0	0	0	1	0	0	1	1	0	0	0	1	2	1	2	0	2	0	2	0	0	2	2	2	2	2	0	1	1	0	2	0	0	0	0	0	1	0	0	1	0	0	2	1
486	0	0	0	0	0	1	2	0	1	0	0	0	1	0	0	1	0	2	0	0	0	0	2	2	0	0	2	2	2	2	0	2	2	1	1	2	0	0	0	0	0	0	0	0	0	0	1	0	1
487	1	0	0	1	0	2	1	0	1	0	1	0	0	0	0	0	0	1	1	1	1	0	1	1	0	0	2	2	2	2	1	0	0	1	0	0	2	0	0	1	0	1	1	0	1	0	0	2	0
488	0	0	0	0	0	2	2	0	2	0	0	0	1	0	0	1	0	0	2	2	0	0	2	2	0	1	1	1	2	0	1	0	0	2	0	2	2	1	1	1	0	0	0	0	0	1	0	1	1
489	0	0	0	0	0	1	2	0	0	0	0	0	0	0	0	0	0	0	2	2	0	1	2	2	0	0	2	2	2	1	2	1	2	1	0	2	2	0	0	0	1	1	2	0	0	1	0	2	0
490	0	0	0	1	0	2	2	1	1	0	0	0	0	0	0	0	0	0	2	1	1	0	2	2	0	0	0	1	1	0	0	0	0	2	0	2	1	0	0	2	0	0	0	0	2	2	0	1	1
491	1	0	1	0	1	1	2	0	1	0	1	1	2	1	1	0	0	1	0	0	1	0	1	1	0	0	2	2	2	2	1	1	1	1	0	1	1	0	0	0	0	0	0	0	0	1	0	2	1
492	1	0	0	0	0	1	2	0	1	0	0	0	0	0	0	0	0	1	1	1	1	0	1	1	0	0	1	1	2	1	0	1	1	0	0	1	2	0	0	2	1	0	0	0	2	2	0	2	0
493	1	0	0	0	0	1	2	0	1	0	0	0	0	0	0	0	0	0	2	2	0	0	2	2	0	1	2	2	1	0	1	1	2	1	0	2	1	0	0	0	0	0	0	0	0	1	0	1	1
494	1	0	0	1	0	1	2	0	0	0	0	0	1	0	0	1	0	1	1	1	0	0	2	2	0	0	2	2	2	2	0	1	2	1	0	2	2	1	1	0	0	0	0	1	0	1	0	0	1
495	0	1	0	0	0	2	2	0	2	0	0	0	0	0	0	0	0	1	1	1	0	0	1	1	1	1	1	2	2	1	0	2	2	1	1	2	1	1	1	0	0	0	0	0	0	1	0	0	2
496	1	0	0	0	0	1	2	0	1	0	0	1	1	0	0	0	1	2	1	2	0	0	2	2	0	0	1	1	2	1	0	0	0	2	0	2	0	0	0	0	0	1	1	0	1	0	0	2	0
497	0	0	0	0	0	1	1	0	0	0	0	1	2	0	0	0	0	1	2	2	0	0	1	1	0	0	0	1	1	0	0	0	0	2	2	2	1	1	1	0	0	0	0	0	0	1	0	0	2
498	1	1	0	0	0	1	2	1	0	0	0	1	1	0	0	0	0	1	0	0	1	0	1	1	0	0	2	2	2	2	0	2	2	0	0	1	2	0	0	0	0	0	0	0	0	0	0	2	1
499	1	0	0	0	0	1	1	0	0	0	1	0	1	0	0	0	0	0	2	1	1	0	2	2	0	0	2	2	1	1	0	0	0	0	0	1	1	0	0	0	0	1	1	0	1	0	0	2	0
500	1	0	0	0	0	1	1	0	2	0	0	1	2	0	0	0	0	1	1	0	1	0	2	2	0	0	1	1	1	1	1	0	1	1	0	2	1	0	0	0	0	0	0	0	0	1	0	1	1
501	0	0	0	1	0	1	2	0	0	0	0	1	1	0	0	0	0	1	1	1	0	0	2	2	0	0	2	2	2	1	1	1	2	1	0	1	1	0	0	0	0	0	0	0	0	0	0	0	2
502	0	0	0	0	0	2	2	0	2	0	0	1	2	0	0	0	0	0	2	2	0	0	2	2	0	1	2	2	2	1	2	2	2	1	0	2	0	0	0	0	0	0	0	0	0	2	0	2	0
503	1	0	0	0	0	1	2	0	1	0	0	0	0	0	0	0	0	1	1	1	0	0	0	1	1	1	2	2	2	2	0	1	1	1	0	2	1	0	0	1	0	0	0	0	0	2	0	2	1
504	1	0	0	1	0	2	2	0	1	0	0	1	2	0	0	0	0	0	2	1	0	1	2	2	0	0	1	1	2	0	0	0	0	2	0	2	2	0	0	0	0	0	1	0	1	0	1	0	1
505	0	0	0	0	0	1	2	0	1	0	0	0	1	0	0	1	0	0	2	1	1	0	2	2	0	0	1	1	2	2	1	1	2	1	1	1	1	1	1	0	0	0	1	0	0	0	0	2	0
506	1	0	1	1	0	1	1	0	1	0	1	0	1	0	0	0	0	0	2	2	0	0	2	2	0	0	0	0	1	0	0	0	0	1	0	1	2	0	0	1	0	0	1	1	0	1	0	0	2
507	1	0	0	0	0	1	2	0	2	0	0	1	1	0	0	0	0	1	1	1	0	0	2	2	0	1	1	1	2	1	0	0	0	0	0	1	2	0	1	0	1	0	0	0	0	0	0	0	1
508	1	0	0	0	0	2	2	0	1	0	0	1	1	0	0	0	0	0	2	2	0	0	2	2	0	0	1	1	2	1	0	2	2	0	0	1	1	0	0	2	1	1	0	0	1	1	0	1	1
509	0	0	0	1	0	2	1	0	2	0	0	1	2	0	0	0	0	0	2	2	0	0	2	2	0	0	1	2	1	1	1	1	1	2	1	2	2	0	0	2	0	0	0	0	1	0	0	1	0
510	0	0	0	0	0	2	2	0	0	0	0	1	1	0	0	0	0	0	2	2	0	0	1	1	1	1	2	2	2	2	0	1	2	1	0	1	2	0	0	1	0	0	0	0	1	0	0	2	0
511	1	0	0	0	0	1	1	0	1	0	0	1	2	0	0	0	0	0	2	2	0	0	2	2	0	0	1	1	1	1	0	0	0	2	0	1	0	0	0	0	0	2	2	0	2	1	0	0	1
512	1	0	0	0	0	1	2	0	0	0	0	0	1	0	0	0	0	0	2	2	0	0	2	2	0	0	0	1	2	1	0	1	1	1	0	1	1	0	0	0	0	0	0	0	0	0	0	1	1
513	1	0	0	0	0	2	2	0	0	0	0	0	0	0	0	0	0	0	2	2	0	0	2	2	0	1	2	2	2	2	1	0	1	1	0	1	1	0	0	1	1	0	0	1	0	0	0	0	2
514	1	1	0	0	0	2	2	0	0	0	0	0	0	0	0	0	0	0	2	1	1	0	0	0	1	1	1	1	2	0	0	1	2	1	0	2	2	0	0	2	0	1	1	0	1	0	0	2	1
515	1	0	1	0	0	0	2	0	1	0	0	1	2	0	0	0	0	0	1	2	0	0	1	1	0	0	1	2	2	1	1	0	0	1	0	1	0	0	0	0	0	0	0	0	0	1	0	1	2
516	0	0	1	1	0	1	2	0	1	0	0	1	1	1	1	0	0	1	1	1	1	0	2	2	0	0	1	1	2	1	0	0	0	1	0	1	0	0	0	0	1	1	1	0	1	0	0	1	1
517	1	0	0	0	0	1	2	0	1	0	0	0	0	0	0	0	0	0	2	2	0	0	1	1	0	1	1	1	2	1	0	2	2	0	0	1	2	0	0	1	0	0	0	0	0	1	0	1	1
518	1	0	1	1	0	2	2	0	0	0	1	0	1	0	0	0	0	1	1	0	1	0	2	2	0	0	1	1	2	1	0	1	1	0	0	1	1	0	0	0	1	0	0	1	0	1	0	2	1
519	0	0	0	0	0	1	2	0	2	0	0	1	1	0	0	0	0	0	2	2	0	0	2	2	0	0	1	2	2	1	1	1	1	0	0	1	1	0	0	1	0	0	0	0	1	1	0	2	0
520	0	0	1	1	0	1	2	1	1	0	0	0	0	0	0	0	0	0	2	2	0	0	2	2	0	0	2	2	2	2	1	2	2	2	1	2	2	0	0	2	0	0	1	1	2	1	0	2	0
521	1	0	0	0	0	2	2	0	2	0	0	1	1	0	0	0	0	1	1	1	0	1	0	1	1	1	2	2	2	1	1	1	2	2	0	2	2	0	1	0	2	0	1	1	2	0	0	0	2
522	1	0	0	1	0	1	2	1	0	0	0	0	0	0	0	0	0	0	2	2	0	1	2	2	0	0	1	2	1	1	0	1	1	2	0	2	2	0	0	2	1	0	1	0	1	0	1	2	0
523	0	0	0	0	0	2	2	0	2	0	0	0	0	0	0	0	0	0	2	2	0	0	2	2	0	0	1	2	2	2	0	1	2	1	1	1	2	0	0	1	0	0	1	1	1	1	0	2	1
524	1	0	0	1	0	2	2	0	1	0	0	0	1	0	0	0	0	1	1	1	1	0	2	2	0	0	1	1	2	0	1	2	2	1	0	1	2	0	0	1	1	1	0	0	1	0	0	2	1
525	0	0	1	2	0	2	1	0	0	0	1	0	0	0	0	1	0	0	2	1	1	0	2	2	0	0	1	2	1	1	0	1	1	1	0	1	0	0	0	1	0	1	1	1	0	1	0	2	1
526	0	0	0	1	0	2	2	1	0	0	0	0	0	0	0	0	0	2	0	0	1	0	2	2	0	0	0	2	2	0	1	1	1	1	1	1	2	0	0	1	0	0	0	0	0	1	0	1	1
527	1	0	1	1	0	1	1	0	0	0	1	1	1	0	0	0	0	0	1	2	0	0	1	1	1	1	2	2	2	2	0	1	1	1	0	1	2	0	0	2	1	0	1	0	0	0	0	1	1
528	1	0	0	0	0	1	2	1	1	1	0	0	0	0	0	0	0	0	2	2	0	0	2	2	0	0	1	1	2	1	0	0	0	2	0	2	0	0	0	0	0	1	1	0	1	1	0	2	0
529	1	0	1	1	0	2	2	0	2	0	0	0	0	0	0	0	0	1	1	1	0	0	2	2	0	1	1	2	2	1	1	0	1	1	0	1	0	0	0	1	0	0	1	0	1	0	0	1	1
530	0	0	0	1	0	1	2	0	0	0	0	0	0	0	0	0	0	2	0	0	1	0	2	2	0	0	2	2	2	1	2	1	1	2	1	2	1	0	0	1	0	1	1	0	1	0	0	0	2
531	0	1	1	0	1	1	1	0	1	1	0	2	1	0	0	0	0	0	2	2	0	0	1	1	0	0	1	2	1	1	1	1	1	1	1	1	1	0	0	0	0	1	0	0	2	1	0	0	1
532	1	0	0	0	0	1	1	1	1	0	0	0	1	0	0	0	0	2	1	1	1	0	1	2	0	0	2	2	2	1	1	1	0	0	0	2	1	0	0	2	1	0	1	0	1	0	0	2	2
533	1	0	0	0	0	2	2	0	0	1	0	1	0	0	0	0	0	0	2	2	0	0	2	2	0	0	1	2	1	1	1	0	1	2	0	2	2	0	0	1	0	0	0	0	0	1	0	1	2
534	1	0	0	1	0	2	2	0	0	0	0	1	2	0	0	0	0	0	1	1	0	0	2	2	0	0	2	2	2	1	0	1	2	0	0	2	1	1	1	0	0	0	0	0	2	1	0	2	1
535	0	0	0	1	0	2	1	0	1	1	0	1	1	0	0	0	1	2	1	1	0	0	0	0	0	1	2	2	2	2	0	1	1	1	0	1	1	0	0	2	0	2	2	0	1	1	0	1	1
536	1	0	0	0	0	1	2	1	1	0	0	0	0	0	0	0	0	0	2	2	0	0	1	2	0	0	2	2	2	2	1	0	1	2	1	2	1	1	1	0	0	0	0	0	1	0	0	2	1
537	0	0	1	0	1	1	2	0	2	0	0	1	1	0	0	0	0	2	0	0	0	0	2	2	0	1	1	1	1	1	0	0	2	2	1	2	2	0	0	1	1	1	1	0	0	0	0	1	1
538	0	0	0	0	0	2	1	0	0	0	0	1	1	0	0	0	0	1	1	1	0	0	2	2	0	0	2	2	2	2	2	1	1	2	1	1	0	0	0	0	0	0	0	0	0	0	0	1	1
539	0	0	0	0	0	1	1	0	1	0	1	0	1	0	0	0	0	1	1	1	1	0	2	2	0	1	1	2	2	2	0	2	2	2	0	2	0	1	1	0	0	0	0	0	0	0	0	1	1
540	1	0	0	0	0	1	2	0	0	0	0	0	0	0	0	0	0	1	1	1	0	0	2	2	0	0	1	1	1	0	0	1	1	1	1	1	2	0	0	1	0	0	0	0	0	0	0	2	2
541	0	0	0	1	0	1	0	0	0	1	1	1	1	0	0	0	0	0	2	2	0	1	0	1	1	1	1	2	2	2	0	0	1	0	0	2	1	0	0	0	0	1	2	0	1	0	0	0	2
542	0	0	0	1	0	1	2	0	2	0	0	0	2	0	0	1	0	0	2	2	0	0	0	0	0	0	1	1	2	1	0	2	2	1	0	2	1	1	1	0	0	0	0	1	0	1	0	0	2
543	1	0	0	0	0	0	1	0	1	1	0	0	1	0	0	0	0	0	2	1	1	0	0	0	0	0	2	2	1	1	1	0	1	0	0	2	1	0	0	1	0	0	0	0	0	0	0	1	1
544	1	0	0	0	0	1	2	0	2	0	0	0	0	0	0	0	0	1	1	1	0	0	2	2	0	0	0	2	1	1	0	1	2	2	2	2	2	0	0	1	0	0	1	0	0	2	0	1	1
545	1	1	0	0	0	2	2	1	1	0	0	0	2	0	0	1	0	1	1	1	0	0	2	2	0	0	2	2	2	1	1	1	2	1	0	1	2	0	0	2	0	2	1	0	1	0	0	1	1
546	0	0	1	1	0	1	2	0	0	0	1	0	1	0	0	0	0	2	0	0	1	0	2	2	0	0	1	2	2	1	0	1	1	2	0	1	1	0	0	0	0	0	0	1	0	0	0	1	1
547	0	0	0	1	0	1	1	0	0	0	1	0	1	0	0	0	0	0	2	2	0	0	1	1	0	0	1	2	2	1	1	1	1	1	1	1	2	0	0	2	0	1	1	0	1	2	0	0	1
548	1	0	0	0	0	1	2	0	2	0	0	0	0	0	0	0	0	1	2	2	0	0	2	2	0	1	1	1	2	1	1	1	1	1	1	1	2	0	1	1	1	0	1	1	2	1	0	1	1
549	0	0	0	1	0	1	1	0	0	0	1	0	1	0	0	0	0	0	2	1	0	0	2	2	0	0	2	2	2	1	0	1	1	0	0	1	1	0	0	0	0	0	2	0	0	1	0	0	2
550	0	0	0	0	0	2	2	1	1	0	0	1	2	0	0	0	0	1	1	1	0	0	2	2	0	0	2	2	2	2	0	1	2	1	1	1	2	0	0	2	1	0	1	0	0	1	0	0	2
551	0	0	0	0	0	2	1	1	1	0	0	1	1	0	0	0	0	1	2	2	0	0	1	1	0	1	1	1	2	1	0	0	2	0	0	2	1	0	0	0	0	0	1	0	0	0	0	0	2
552	0	0	0	0	0	1	2	0	0	1	0	0	0	0	0	0	0	0	2	2	0	0	2	2	0	0	2	2	2	2	0	2	2	2	1	2	1	0	0	1	0	0	1	1	1	0	0	1	1
553	1	0	0	0	0	1	2	0	2	0	0	0	1	0	0	1	0	1	1	1	1	0	1	1	0	0	1	1	2	2	0	1	1	1	0	1	1	0	0	2	1	2	1	0	1	0	0	1	1
554	0	0	0	1	0	2	1	0	2	0	0	0	1	0	0	0	0	2	0	0	1	0	2	2	0	0	0	1	1	1	0	1	2	1	0	1	1	0	0	2	0	0	0	0	0	1	0	2	0
555	0	0	0	0	0	1	2	1	1	0	0	1	1	0	0	0	0	0	1	1	0	0	2	2	0	0	0	1	2	1	0	1	2	0	0	0	2	0	0	0	0	0	0	1	0	0	0	2	1
556	0	0	0	0	0	2	1	0	0	0	1	0	0	0	0	0	0	1	1	1	1	0	2	2	0	0	1	2	2	1	1	0	0	2	1	2	2	1	1	0	0	1	1	0	0	1	0	0	1
557	0	0	0	0	0	1	1	0	1	0	0	1	1	0	0	0	1	1	2	2	1	0	2	2	0	0	2	2	2	1	1	2	2	0	0	1	0	0	0	0	0	0	0	0	0	1	0	0	2
558	0	0	0	1	0	1	2	0	1	0	1	1	1	0	0	0	1	2	0	0	1	0	2	2	0	0	1	1	1	0	0	1	1	1	0	1	1	1	1	0	0	0	0	1	0	1	0	0	2
559	1	0	0	0	0	2	2	1	0	0	0	0	1	1	1	0	0	2	0	0	1	0	2	2	0	0	1	2	2	2	0	2	2	2	1	2	1	0	0	0	0	0	0	1	1	1	0	1	2
560	0	0	0	0	0	1	2	0	1	0	0	0	0	0	0	0	0	0	1	1	0	0	1	1	1	0	2	2	2	1	1	1	2	2	2	2	2	0	0	1	0	1	1	0	1	1	0	1	1
561	1	1	0	0	0	2	1	0	0	0	1	0	1	0	0	1	0	1	1	1	0	0	2	2	0	0	1	2	2	1	1	0	0	2	0	2	2	0	0	0	0	1	1	0	1	1	0	2	0
562	0	0	1	1	0	1	1	1	1	0	0	0	0	0	0	0	0	2	0	1	0	0	2	2	0	0	1	2	2	1	1	1	2	0	0	1	2	0	0	1	0	0	0	1	0	1	0	1	1
563	1	0	0	0	0	1	2	0	1	0	0	0	0	0	0	0	0	0	2	2	0	0	2	2	0	0	1	2	1	1	1	2	2	0	0	0	2	0	0	2	1	2	2	0	2	1	0	2	0
564	1	0	0	2	0	2	2	0	1	0	1	1	1	1	1	0	1	2	1	1	0	0	1	1	1	2	2	2	2	1	1	1	1	1	0	1	1	0	0	0	0	0	0	0	0	1	1	0	1
565	0	0	1	0	1	1	2	0	0	1	0	0	1	0	0	1	0	1	1	1	1	0	2	2	0	0	2	2	2	0	1	2	2	1	0	2	2	0	0	2	0	0	0	1	0	0	0	2	0
566	0	0	1	0	0	2	2	1	0	0	0	1	0	0	0	0	0	1	1	1	1	0	2	2	0	0	1	2	2	1	1	2	2	2	1	2	0	0	0	0	0	0	1	0	1	1	0	2	2
567	1	0	0	0	0	1	1	0	1	0	0	0	2	0	0	0	0	1	1	1	1	0	2	2	0	0	0	0	2	1	0	1	2	2	2	2	1	0	0	0	0	0	2	0	1	0	0	2	0
568	0	0	1	1	1	1	1	0	1	0	1	0	1	0	0	1	0	0	2	2	0	0	1	1	0	1	2	1	2	0	0	1	1	1	0	2	1	0	0	0	0	0	0	0	1	1	0	1	1
569	1	0	0	0	0	2	0	0	1	0	0	0	0	0	0	0	0	0	1	2	0	0	2	2	0	1	2	2	2	1	1	1	2	1	0	2	2	0	0	2	1	1	1	0	2	0	0	1	1
570	0	0	0	0	0	1	1	0	0	0	1	1	1	0	0	0	0	0	2	2	0	0	1	1	1	2	2	2	2	1	1	1	0	0	0	2	2	0	0	1	0	0	0	0	0	0	0	0	2
571	1	0	0	0	0	1	1	0	0	0	0	0	0	0	0	1	0	1	1	1	1	0	2	2	0	0	2	2	1	1	0	1	2	1	1	1	1	0	0	0	0	0	1	0	0	1	0	0	2
572	0	0	0	1	0	2	1	0	0	0	2	1	0	0	0	0	0	0	2	2	0	2	0	2	0	0	2	2	2	0	0	1	1	0	0	1	1	0	0	0	0	1	1	0	2	1	0	1	0
573	1	0	0	1	0	1	1	0	0	0	0	0	0	0	0	0	0	0	2	2	0	0	2	2	0	0	2	2	2	1	2	0	1	2	1	2	1	1	1	0	1	0	0	0	0	2	0	0	0
574	0	0	0	0	0	1	1	0	1	0	0	0	1	0	0	0	1	2	1	2	0	1	2	2	0	0	2	2	2	2	0	1	1	1	0	1	2	0	0	1	1	1	1	0	1	1	0	1	1
575	1	0	0	0	0	1	1	0	0	0	1	0	0	0	0	0	0	2	0	0	1	0	1	1	1	1	2	2	2	1	2	2	2	1	0	1	1	1	0	0	0	0	0	0	0	0	0	2	1
576	1	0	0	0	0	0	2	0	1	0	0	2	2	0	0	0	0	0	2	2	0	1	2	2	0	0	2	2	1	1	0	2	2	0	0	1	2	0	0	1	1	0	0	0	0	0	0	1	2
577	1	0	0	1	0	1	1	0	1	0	0	0	1	0	0	0	0	2	0	0	0	1	0	1	1	1	0	1	1	0	0	1	1	2	0	1	2	0	0	1	0	0	1	0	1	1	0	1	1
578	0	0	0	1	0	1	1	0	1	0	0	1	1	0	0	0	0	0	1	2	0	0	2	2	0	0	1	1	2	1	0	2	2	2	1	2	0	0	0	1	0	0	1	1	1	1	0	2	0
579	0	0	0	1	0	1	2	0	2	0	0	0	0	0	0	0	1	2	1	1	1	0	1	1	1	1	2	2	2	2	0	1	1	1	1	1	1	0	0	0	1	0	1	0	0	0	0	0	1
580	0	0	0	0	0	1	1	1	0	0	1	1	1	0	0	0	0	1	1	1	1	1	2	2	0	0	1	2	2	1	2	1	2	0	0	0	2	0	0	1	0	1	0	0	1	0	0	1	0
581	1	0	0	0	0	2	2	0	1	0	0	0	1	0	0	1	0	0	2	2	0	0	2	2	0	0	2	2	2	2	0	0	1	1	0	1	0	0	0	0	0	0	0	1	0	1	0	0	2
582	1	0	0	0	0	2	2	0	2	0	0	2	2	1	1	0	0	2	0	0	2	0	1	2	0	0	1	2	2	2	0	2	2	1	0	2	1	0	0	1	1	0	1	1	2	1	0	0	2
583	0	0	0	0	0	0	2	0	0	0	0	1	2	0	0	0	0	2	0	0	1	0	2	2	0	0	2	2	2	1	1	2	2	1	0	2	1	1	1	0	0	0	1	0	1	0	0	0	2
584	0	0	0	1	0	1	2	0	1	0	0	0	0	0	0	0	0	2	0	0	1	0	2	2	0	0	1	1	2	1	0	1	1	1	0	1	0	0	0	1	0	1	1	0	0	0	0	1	1
585	0	0	0	0	0	2	2	0	1	0	0	1	1	0	0	0	0	2	0	1	1	0	2	2	0	0	1	1	2	1	0	2	2	1	1	1	1	1	0	0	0	0	0	0	0	1	0	2	1
586	1	0	0	0	0	1	2	0	1	0	0	1	1	0	0	0	0	1	0	0	1	0	2	2	0	0	1	1	2	1	0	1	1	2	1	1	2	0	0	0	1	0	0	0	0	0	0	2	0
587	0	0	0	0	0	0	2	1	0	0	1	0	1	0	0	1	1	2	1	1	1	0	1	1	0	0	1	1	2	0	0	1	1	1	0	1	1	0	0	2	0	0	2	0	0	0	0	2	1
588	1	0	0	1	0	1	0	0	0	0	2	1	1	0	0	0	0	1	1	1	1	0	1	1	0	0	2	2	2	2	0	1	1	2	0	2	1	1	1	0	1	0	0	0	1	1	0	0	1
589	1	0	0	0	0	2	2	0	0	0	1	1	1	0	0	0	0	1	1	1	1	0	1	1	1	1	2	2	1	1	0	0	0	1	0	2	1	0	0	1	0	0	0	0	0	0	0	1	1
590	0	1	0	0	0	1	2	0	0	0	0	0	1	0	0	0	1	2	1	1	0	0	2	2	0	0	1	1	1	1	0	1	0	2	1	2	0	0	0	0	0	1	1	0	1	0	0	0	2
591	0	0	0	1	0	1	2	0	1	0	0	0	0	0	0	0	1	2	0	0	1	0	2	2	0	0	1	2	2	1	0	2	2	2	0	2	1	0	0	0	1	0	0	0	0	2	0	0	2
592	0	0	0	0	0	1	2	0	0	0	0	1	1	0	0	0	0	1	1	1	0	0	1	1	0	1	2	2	2	1	1	1	1	1	0	1	1	0	0	0	0	0	0	0	0	0	0	1	0
593	0	0	0	1	0	2	1	1	0	0	1	0	1	0	0	0	1	2	0	0	2	1	1	2	0	1	1	2	2	1	1	2	2	2	0	2	2	1	0	0	0	0	0	0	0	1	1	1	0
594	1	0	0	1	0	1	2	0	2	0	0	0	1	0	0	1	0	0	1	2	0	0	2	2	0	0	2	2	2	2	0	2	2	1	1	2	1	0	0	0	0	0	1	0	1	0	0	0	2
595	1	1	0	0	0	1	2	0	1	0	0	0	0	0	0	0	0	1	1	2	0	0	2	2	0	0	1	2	2	1	1	1	2	1	0	1	1	0	0	0	0	1	1	0	1	1	0	1	1
596	1	0	0	1	0	1	0	0	1	0	0	0	0	0	0	0	0	1	1	1	1	0	2	2	0	0	2	2	2	2	1	1	1	1	0	1	1	1	0	0	0	2	2	0	2	1	0	2	0
597	0	0	1	1	0	2	2	1	0	0	0	1	2	0	0	0	0	0	2	2	0	0	1	1	1	2	1	1	2	1	1	2	2	1	0	1	1	0	0	0	0	1	1	0	0	1	1	1	0
598	0	0	0	0	0	1	2	0	0	0	1	0	2	0	0	0	0	2	0	0	1	0	1	1	1	1	1	2	2	1	1	1	2	2	2	2	1	0	0	0	0	0	1	0	1	0	0	1	1
599	0	0	0	0	0	1	2	0	1	0	0	0	0	0	0	0	0	1	0	0	1	0	2	2	0	0	1	2	1	1	1	2	1	1	0	2	2	0	0	1	0	1	1	0	1	0	0	1	1
600	1	0	0	1	0	1	2	0	0	0	0	2	1	0	0	0	0	2	0	0	1	0	2	1	1	2	1	2	2	2	0	2	2	2	0	2	1	0	0	2	0	1	0	0	0	0	0	1	1
601	1	0	0	0	0	1	1	0	1	0	1	0	0	0	0	0	0	0	2	1	1	1	2	2	0	0	1	2	2	2	1	1	1	0	0	1	0	0	0	0	0	0	0	0	0	1	0	2	0
602	1	0	0	1	0	1	0	0	0	0	1	0	0	0	0	0	1	1	2	2	1	0	2	2	0	1	2	2	2	1	0	1	2	1	0	1	1	0	0	1	0	0	0	0	0	0	0	1	1
603	1	0	1	1	0	1	1	1	0	0	1	1	2	0	0	1	0	0	1	1	0	0	2	2	0	2	1	2	2	1	0	1	1	0	0	0	2	0	0	2	1	0	0	0	0	0	0	1	1
604	0	1	0	0	0	0	1	0	0	0	1	1	1	0	0	0	0	0	2	2	0	0	1	1	0	1	2	2	2	1	1	1	1	1	0	1	2	0	0	1	1	0	0	0	0	1	0	1	1
605	0	0	0	0	0	0	1	0	0	1	1	1	2	0	0	0	0	0	2	2	0	0	2	2	0	0	1	2	2	2	1	1	1	1	1	1	2	0	0	2	0	0	0	2	0	2	0	2	0
606	0	0	0	0	0	0	1	0	2	0	0	0	0	0	0	0	0	1	1	1	1	0	2	2	0	1	2	2	2	2	1	1	1	1	0	1	2	0	0	2	0	2	2	0	2	1	0	1	1
607	0	0	0	1	0	1	2	1	0	0	0	1	1	0	0	0	0	0	2	2	0	0	2	2	0	0	2	2	2	2	0	1	2	2	1	2	2	0	0	2	1	1	1	0	1	0	0	1	1
608	0	0	0	2	0	2	2	0	0	0	0	0	1	0	0	0	0	2	0	0	2	0	2	2	0	0	1	2	2	1	2	1	1	1	1	2	0	0	0	0	0	0	0	0	0	0	0	1	2
609	0	0	0	0	0	0	2	0	1	0	0	0	2	1	1	1	0	0	2	2	0	0	2	2	0	0	2	2	2	2	0	1	1	1	1	2	2	0	0	2	0	0	0	0	1	1	0	0	1
610	1	1	1	1	1	1	2	0	0	0	0	0	0	0	0	0	1	1	2	2	1	0	1	1	0	1	2	2	2	2	0	1	1	1	0	1	2	0	0	1	0	0	0	0	0	1	0	0	2
611	0	0	1	0	1	1	2	1	1	0	0	0	0	0	0	0	0	0	2	2	0	0	1	2	0	0	2	2	2	1	0	1	1	0	0	1	2	0	0	1	0	0	0	1	0	1	0	0	1
612	1	0	0	1	0	2	2	1	0	0	0	0	0	0	0	0	0	0	2	2	0	0	1	1	1	1	2	2	1	1	0	2	2	0	0	1	1	0	0	1	0	1	0	0	1	1	0	2	1
613	0	0	0	0	0	1	1	1	0	0	1	1	0	0	0	0	0	0	2	1	1	0	1	1	1	1	1	2	2	2	0	1	0	0	0	2	1	1	1	0	0	0	0	1	0	1	0	1	1
614	1	1	0	0	0	0	2	1	0	0	0	2	2	0	0	0	0	0	2	2	0	0	2	2	0	0	2	2	2	1	2	0	0	2	1	1	1	0	0	2	1	0	1	0	1	0	0	1	1
615	1	0	0	0	0	2	1	1	0	0	1	1	2	0	0	0	0	0	2	2	0	0	2	2	0	0	1	1	2	0	1	1	2	2	2	2	1	0	0	1	0	1	1	0	1	1	0	1	1
616	0	0	0	1	0	2	2	1	0	0	0	0	1	1	1	0	0	1	1	1	1	0	2	2	0	0	0	0	1	0	0	2	2	0	0	1	2	0	0	2	0	1	1	0	1	0	0	1	1
617	0	0	0	0	0	0	0	0	1	1	1	0	2	0	0	1	0	0	2	2	0	0	2	2	0	1	1	1	2	1	0	0	2	0	0	2	1	0	0	0	0	0	1	1	2	0	0	2	0
618	0	0	0	0	0	1	2	1	0	0	0	2	2	1	1	0	0	0	2	2	0	0	1	1	0	0	2	2	1	0	0	1	1	1	1	1	1	0	1	0	1	0	0	0	0	0	0	1	0
619	0	0	0	1	0	1	2	0	0	0	0	1	1	0	0	0	0	0	2	1	1	0	2	2	0	0	2	2	2	2	1	2	2	0	0	1	0	0	0	0	0	0	1	0	1	0	0	1	0
620	0	0	0	0	0	2	2	0	0	0	0	1	2	0	0	0	0	0	1	1	0	0	2	1	1	2	2	2	2	1	1	1	1	2	0	0	1	0	0	0	0	0	0	0	1	1	0	1	1
621	0	0	0	0	0	1	2	1	1	0	0	1	1	0	0	0	1	1	2	2	0	1	2	2	0	0	1	1	2	2	0	1	1	1	0	1	1	0	0	1	0	0	0	0	2	2	0	2	1
622	1	0	0	1	0	2	2	1	0	0	0	0	0	0	0	0	0	2	0	0	1	0	1	1	0	0	1	1	2	1	0	0	0	2	0	2	2	0	0	0	0	0	0	0	0	0	0	1	2
623	0	0	1	1	1	1	2	0	1	0	1	0	1	0	0	0	0	0	1	1	1	0	2	2	0	0	2	2	2	1	0	1	1	1	1	1	0	0	0	0	0	0	0	0	0	1	0	2	0
624	1	0	0	2	0	2	1	0	1	0	0	0	1	0	0	0	0	1	1	1	0	0	2	2	0	0	0	0	1	0	0	1	2	0	0	1	2	0	0	0	0	0	1	0	0	1	0	1	1
625	0	0	0	0	0	0	2	0	1	0	0	0	2	0	0	1	0	1	1	1	0	0	2	2	0	0	2	2	1	1	0	2	2	2	0	2	1	1	1	0	0	2	2	0	2	0	0	1	1
626	0	0	0	0	0	1	2	0	1	0	0	1	1	0	0	0	0	0	2	1	1	0	2	2	0	0	0	1	2	1	0	2	2	2	0	2	1	0	0	0	0	0	0	0	2	2	1	1	0
627	0	0	0	0	0	0	1	0	0	0	1	0	1	0	0	0	0	0	2	2	0	0	2	2	0	0	0	1	2	1	0	2	2	0	0	0	1	0	0	1	0	1	1	0	1	0	0	1	1
628	0	0	0	0	0	0	1	0	0	0	0	0	2	0	0	0	1	2	1	1	1	0	2	2	0	0	1	2	1	1	1	1	1	1	0	1	1	1	1	0	0	0	0	0	2	2	0	1	0
629	1	0	0	1	0	1	2	0	1	0	0	0	2	0	0	1	0	0	2	2	0	0	2	2	0	1	0	2	1	1	1	1	2	1	0	1	1	0	0	1	0	0	0	0	0	0	0	0	2
630	1	0	0	1	0	1	2	0	0	0	1	0	0	0	0	0	0	1	1	1	0	0	2	2	0	0	1	2	0	0	0	1	1	0	0	1	1	0	0	1	0	0	0	0	0	1	0	1	1
631	0	0	1	0	1	2	1	0	0	0	1	0	0	0	0	0	0	1	2	2	0	0	1	1	0	0	1	0	2	0	0	0	0	2	0	2	1	0	0	2	0	1	1	1	0	1	0	2	0
632	1	0	0	0	0	1	1	0	0	0	1	0	0	0	0	0	0	0	1	2	0	1	2	2	0	0	1	1	1	0	0	0	0	1	0	0	1	0	0	1	0	0	0	0	0	0	0	2	1
633	1	0	0	1	0	2	2	0	1	0	1	1	1	0	0	0	0	2	0	0	0	0	2	2	0	0	1	1	1	1	0	1	2	2	1	2	2	0	0	1	1	0	0	0	0	1	0	0	2
634	0	0	1	1	0	2	1	0	1	0	1	0	1	0	0	0	1	1	1	1	0	0	2	2	0	0	1	2	1	1	0	2	2	1	0	2	0	0	0	0	0	1	0	0	1	2	0	2	0
635	1	0	0	1	0	1	2	0	0	0	1	0	0	0	0	0	0	1	1	1	0	0	2	2	0	0	1	1	1	1	0	0	1	1	0	1	0	0	0	1	0	0	0	0	0	0	0	1	1
636	0	0	0	1	0	2	1	1	0	0	1	0	1	0	0	0	1	2	0	0	1	0	2	2	0	0	1	1	2	0	0	0	2	0	0	2	1	0	0	1	0	1	0	0	1	2	0	2	0
637	1	0	0	0	0	1	2	0	2	0	0	0	1	0	0	0	0	0	2	1	1	1	1	2	0	0	2	2	2	1	1	1	1	1	0	1	2	0	0	1	0	0	1	1	1	0	0	2	0
638	1	0	0	0	0	1	1	0	2	0	0	0	1	1	0	0	0	1	1	1	1	0	2	2	0	0	1	0	2	0	0	1	1	1	0	1	0	0	0	0	0	1	1	0	1	2	0	1	1
639	0	0	0	0	0	1	1	0	0	0	0	0	1	0	0	0	0	1	1	1	0	0	2	2	0	1	2	2	2	1	1	1	2	2	2	2	2	0	0	0	0	0	2	0	0	1	0	0	2
640	0	0	0	0	0	1	2	0	0	0	1	1	1	0	0	0	0	0	2	1	1	0	2	2	0	0	2	2	2	2	2	1	1	1	0	2	2	0	0	2	0	0	0	0	1	1	0	2	0
641	1	0	0	0	0	0	2	0	1	0	1	0	0	0	0	0	0	1	0	0	1	0	2	2	0	0	1	1	2	1	0	0	1	0	0	2	1	0	0	0	0	0	1	0	2	0	0	0	2
642	1	0	1	0	0	0	2	1	1	0	0	0	0	0	0	0	0	2	0	1	1	1	1	2	0	0	1	2	2	1	0	1	1	0	0	0	1	0	0	0	0	0	0	0	0	0	0	1	1
643	0	0	0	0	0	0	2	0	1	0	0	0	0	0	0	0	0	2	0	0	1	0	1	1	0	0	0	0	2	1	0	1	1	1	0	1	1	0	0	0	0	0	0	0	0	1	0	1	1
644	1	0	0	0	0	0	1	0	1	0	0	0	1	0	0	0	1	1	2	2	1	0	1	1	1	2	1	1	1	1	0	1	1	0	0	0	1	0	0	1	0	0	1	0	0	0	0	2	1
645	0	1	1	1	0	2	2	1	0	0	0	0	0	0	0	0	0	1	1	1	0	0	2	2	0	0	2	2	2	2	1	1	2	1	0	1	2	0	0	2	0	0	0	0	0	0	0	2	0
646	1	0	0	0	0	1	2	0	1	0	1	0	0	0	0	0	0	1	1	0	1	0	0	1	0	1	1	1	1	1	0	1	1	2	1	1	0	0	0	1	0	1	0	0	0	0	0	1	1
647	0	0	0	1	0	1	2	0	2	0	0	1	2	0	0	1	0	0	1	1	0	0	2	2	0	0	2	2	2	1	1	1	1	1	0	1	1	0	0	0	0	0	1	0	1	0	0	1	1
648	0	0	0	0	0	2	2	0	1	0	0	1	1	0	0	0	1	2	1	2	0	0	1	2	0	0	2	2	2	1	0	1	1	0	0	0	2	0	1	0	1	1	1	1	1	1	0	2	1
649	1	0	0	0	0	1	1	2	0	0	0	0	1	0	0	1	0	1	1	1	0	0	1	1	1	1	1	1	2	1	0	0	0	2	0	2	0	0	0	0	1	1	1	0	2	1	0	1	1
650	1	0	0	0	0	2	1	1	0	0	1	1	2	0	0	1	0	0	1	1	1	1	2	2	0	0	1	1	1	1	0	2	2	1	1	1	0	0	0	1	0	0	0	0	1	0	0	1	1
651	1	0	1	0	0	1	1	1	0	0	1	0	0	0	0	0	0	1	1	1	0	0	2	2	0	1	1	2	2	1	2	1	2	1	0	2	1	0	0	1	0	0	1	0	0	0	0	2	0
652	1	0	0	0	0	1	2	0	1	0	0	0	1	0	0	0	1	2	1	1	1	0	1	2	0	0	2	2	2	2	0	0	0	1	0	1	0	0	0	0	0	0	1	0	1	0	0	0	2
653	0	0	0	0	0	1	2	0	2	0	0	0	0	0	0	0	0	1	1	1	1	2	0	2	0	0	1	2	1	1	1	1	2	2	0	2	1	1	0	0	0	0	0	0	0	1	0	0	1
654	0	0	0	1	0	1	2	0	0	0	0	0	1	1	0	0	0	2	0	1	1	0	1	1	1	1	2	2	2	2	1	0	0	1	0	2	2	1	1	0	0	1	0	0	0	0	0	2	0
655	1	0	0	0	0	1	2	0	1	0	1	0	0	0	0	0	0	0	1	1	1	0	1	1	0	0	0	1	1	0	1	1	1	1	1	2	0	0	0	0	0	0	2	0	1	0	0	2	0
656	1	0	0	0	0	0	2	0	1	0	0	0	0	0	0	0	0	1	2	2	0	0	2	2	0	0	2	2	2	1	1	2	2	2	0	2	1	0	0	1	0	0	1	0	0	0	0	1	1
657	1	0	0	0	0	1	0	0	1	0	1	0	0	0	0	0	0	1	1	1	0	0	2	2	0	0	1	2	2	1	2	1	2	2	0	2	1	0	0	2	0	1	1	0	1	1	0	2	1
658	1	0	0	0	0	1	2	1	1	0	0	1	1	0	0	0	0	0	2	2	0	0	1	1	1	1	1	2	2	2	0	1	1	1	1	1	1	1	1	0	0	0	1	0	0	0	0	0	2
659	1	0	0	1	0	1	1	0	0	0	1	0	0	0	0	0	0	2	0	0	1	0	2	2	0	0	2	2	2	2	0	1	1	2	0	0	1	2	1	0	1	0	0	1	0	1	0	1	0
660	1	0	0	0	0	0	2	0	1	0	0	1	1	0	0	0	0	0	2	2	0	0	2	2	0	0	2	2	2	2	0	2	2	0	0	1	0	0	0	0	0	0	0	0	1	1	0	1	0
661	1	0	0	1	0	2	2	0	2	0	0	0	0	0	0	0	0	0	1	2	0	0	2	2	0	0	2	2	2	2	1	2	2	1	0	0	1	0	0	2	0	0	0	0	0	0	0	1	1
662	1	0	0	0	0	1	1	1	1	0	0	1	1	0	0	0	0	0	2	2	0	1	2	2	0	0	1	2	1	1	1	1	1	1	0	2	2	1	1	1	0	1	1	0	1	1	0	0	2
663	0	0	0	1	0	2	1	0	0	0	1	0	1	0	0	1	0	1	1	1	1	0	2	2	0	0	2	2	2	1	1	0	0	1	0	2	2	0	1	0	1	0	0	0	0	0	0	2	0
664	1	0	0	1	0	1	2	0	0	1	0	0	1	0	0	1	0	1	1	1	1	0	2	2	0	1	2	2	2	2	0	0	0	2	0	2	0	0	0	0	0	1	1	0	0	0	0	0	2
665	1	0	0	0	0	1	1	0	1	0	1	0	1	0	0	1	0	0	1	1	1	0	1	2	0	0	2	2	2	2	1	2	2	1	0	2	2	0	0	2	0	0	0	0	1	1	0	0	2
666	0	1	0	0	0	0	2	0	2	0	0	0	2	0	0	1	0	1	1	1	1	0	2	2	0	0	1	2	2	1	1	2	2	0	0	2	2	0	0	1	0	0	0	0	0	0	0	2	0
667	1	0	0	0	0	1	2	0	0	0	0	0	1	0	0	0	1	1	2	2	0	0	2	2	0	0	1	1	2	1	1	1	2	1	0	2	1	1	1	0	0	0	0	0	0	0	0	0	1
668	0	0	0	0	0	0	1	0	1	0	1	0	0	0	0	0	0	0	2	2	0	0	1	1	1	1	2	2	2	2	2	0	0	2	0	1	0	0	0	0	0	0	1	0	1	0	0	1	1
669	1	0	0	1	0	1	2	0	0	0	0	0	1	0	0	1	0	1	1	1	0	0	2	2	0	1	2	2	2	2	0	1	1	0	0	1	2	0	0	1	0	0	0	0	0	0	0	0	2
670	0	0	0	0	0	1	2	0	2	0	0	0	0	0	0	0	1	1	1	1	0	0	1	1	0	0	2	2	2	1	0	0	0	2	0	2	1	0	0	0	0	0	0	0	0	0	1	1	0
671	0	0	0	1	0	1	2	1	0	0	0	0	0	0	0	0	0	1	1	1	0	0	1	1	0	1	0	2	1	1	0	1	1	1	0	1	2	0	0	1	0	0	0	0	1	0	0	2	0
672	0	0	0	0	0	1	2	0	1	0	1	2	2	0	0	0	0	1	1	1	0	0	2	2	0	0	2	2	2	1	1	1	2	0	0	0	1	0	0	1	0	0	0	0	0	1	1	1	0
673	1	1	1	1	1	1	1	0	2	0	0	1	1	0	0	0	0	0	1	2	0	0	2	2	0	0	1	1	2	0	0	2	2	1	0	0	2	0	0	0	0	0	1	0	1	1	0	1	1
674	0	0	0	1	0	2	2	0	1	0	0	0	0	0	0	0	0	2	0	0	1	0	2	2	0	0	2	2	2	2	0	2	2	0	0	0	2	0	0	2	1	0	0	0	0	1	0	2	0
675	1	0	0	0	0	1	1	1	1	0	0	0	0	0	0	0	0	1	1	1	0	0	2	2	0	0	2	0	1	0	0	2	2	0	0	1	2	0	0	2	0	0	0	0	0	2	0	1	1
676	1	0	1	2	0	2	2	0	0	1	0	0	0	0	0	0	0	0	1	1	1	0	1	1	0	0	0	2	1	0	0	2	2	2	0	2	2	0	0	2	0	0	0	0	0	0	0	2	0
677	0	0	0	0	0	0	1	0	1	0	0	0	0	0	0	0	0	0	2	2	0	1	2	2	0	0	2	1	2	0	0	0	0	2	1	2	2	0	0	1	0	0	1	1	1	0	0	2	0
678	0	0	0	0	0	2	2	0	2	0	0	0	0	0	0	0	0	1	0	0	1	0	0	1	0	1	2	2	2	2	1	2	2	1	0	2	1	1	1	0	0	0	1	0	1	1	0	2	1
679	0	0	0	1	0	1	2	0	2	0	0	0	2	0	0	0	0	1	1	1	0	0	2	2	0	0	0	2	0	0	0	1	1	1	0	1	1	0	0	0	0	2	2	0	2	0	0	1	1
680	1	0	0	1	0	1	1	0	0	0	0	0	0	0	0	0	0	2	0	0	0	0	2	2	0	0	1	2	2	1	0	1	1	2	0	2	2	0	0	1	0	0	1	0	1	1	0	1	1
681	0	0	0	0	0	2	2	0	0	0	0	0	0	0	0	0	0	0	1	1	1	0	2	2	0	0	2	2	1	1	1	0	0	0	0	1	1	1	1	0	0	0	0	0	0	0	0	1	1
682	1	0	0	1	0	1	2	0	2	0	0	0	0	0	0	0	0	2	0	0	0	0	2	2	0	0	1	1	1	1	0	1	1	2	0	2	1	0	0	1	0	2	2	0	2	1	0	0	2
683	1	0	0	0	0	0	2	1	0	0	0	0	0	0	0	0	1	1	1	1	0	0	2	2	0	1	1	2	2	1	2	1	1	1	1	1	1	0	0	1	0	0	0	0	0	0	0	1	1
684	0	0	0	0	0	1	2	0	0	0	0	0	0	0	0	0	0	0	2	2	0	0	2	2	0	0	1	1	1	1	0	0	1	2	1	2	2	0	0	1	1	0	0	0	0	0	0	1	1
685	1	0	0	0	0	1	1	0	1	0	0	1	1	0	0	0	0	2	0	0	0	0	2	2	0	0	2	2	2	1	1	1	1	1	1	1	2	0	0	2	0	0	1	1	2	1	0	1	1
686	0	0	0	0	0	1	1	0	0	0	1	1	2	0	0	1	0	1	1	1	1	0	1	1	0	1	0	0	2	1	0	0	0	1	1	2	2	0	0	1	0	0	0	0	0	1	0	0	2
687	0	0	0	1	0	1	2	0	0	0	0	0	0	0	0	0	0	0	2	1	1	0	2	2	0	0	2	2	2	1	0	1	1	2	1	2	2	0	0	1	0	0	0	0	0	1	0	2	0
688	0	0	0	0	0	1	2	0	2	0	0	1	1	0	0	0	0	0	2	1	1	0	1	1	1	1	1	2	1	1	1	1	1	2	0	2	0	0	0	0	0	0	0	0	0	1	0	0	2
689	1	0	1	0	0	1	2	0	1	0	0	0	0	0	0	0	0	2	1	1	1	0	1	1	1	2	2	2	2	1	0	2	2	2	0	2	2	0	0	0	0	0	1	0	0	0	0	1	0
690	1	0	0	1	0	1	2	0	1	0	0	0	0	0	0	0	0	0	2	2	0	0	1	1	1	1	2	1	2	1	0	1	2	0	0	2	2	0	0	1	1	1	1	0	0	1	0	2	0
691	1	0	0	0	0	1	2	1	1	0	0	0	0	0	0	0	0	0	2	2	0	0	2	2	0	0	1	1	2	1	0	2	2	1	0	2	0	0	0	1	0	0	1	0	2	0	0	1	1
692	0	0	0	1	0	2	0	0	0	0	2	1	2	0	0	0	0	0	2	2	0	0	2	2	0	0	2	2	2	2	0	1	1	2	0	2	2	0	0	1	0	0	2	0	1	0	0	1	1
693	1	0	1	2	0	2	1	0	0	0	1	0	1	0	0	1	0	2	0	0	0	0	2	2	0	0	0	1	2	1	0	1	2	2	1	2	1	0	0	0	0	0	0	0	0	1	0	2	0
694	0	0	0	0	0	0	0	0	1	1	1	0	0	0	0	0	0	0	2	2	0	0	2	2	0	0	0	1	1	0	1	0	2	2	1	2	1	0	0	1	0	1	1	0	1	2	0	1	0
695	1	0	0	1	0	2	2	0	1	0	0	0	2	1	1	1	0	1	1	1	0	0	0	1	1	1	2	2	2	1	1	2	2	1	1	1	1	0	0	2	0	0	0	0	0	0	0	2	0
696	0	0	1	1	0	1	2	0	2	0	0	0	1	0	0	0	0	1	1	1	0	0	1	1	1	1	2	2	2	1	1	1	2	1	1	1	2	0	0	1	0	0	0	0	0	0	0	2	0
697	1	0	1	2	0	2	1	0	2	0	0	0	0	0	0	0	0	1	1	1	0	0	2	2	0	1	2	2	2	2	1	1	1	1	0	1	0	0	0	0	0	1	1	0	1	1	0	2	0
698	1	0	0	1	0	1	1	0	1	0	1	0	2	0	0	0	0	2	0	1	1	0	2	2	0	0	2	2	2	2	2	1	1	2	1	2	0	0	0	0	0	1	1	0	1	1	0	1	1
699	0	0	0	0	0	2	2	1	1	0	0	0	1	0	0	0	0	1	1	1	1	0	2	2	0	0	2	2	2	2	0	1	1	1	0	2	1	1	0	1	0	0	0	2	0	2	0	2	0
700	1	0	0	0	0	1	1	1	1	0	0	1	1	0	0	0	0	0	2	2	0	0	2	2	0	1	0	1	1	1	0	0	1	2	0	2	2	0	0	1	0	0	0	0	2	1	0	1	1
701	1	0	0	0	0	1	2	0	2	0	0	1	2	0	0	0	0	0	2	2	1	1	1	2	0	0	1	1	2	1	0	1	1	0	0	1	1	0	0	0	0	0	0	0	0	0	0	1	1
702	0	0	0	0	0	1	2	0	0	0	0	0	1	0	0	1	0	1	1	1	0	0	2	2	0	1	0	1	1	1	0	2	2	0	0	1	2	0	0	0	0	0	0	0	0	1	0	2	0
703	0	0	0	1	0	2	2	0	2	0	0	2	2	1	1	0	0	0	1	2	0	0	2	2	0	0	2	2	2	1	0	1	1	1	0	1	0	0	0	0	0	0	1	0	1	0	0	0	2
704	1	0	0	0	0	1	1	0	2	0	0	0	0	0	0	0	0	2	0	0	1	0	2	2	0	0	2	2	2	2	0	1	1	2	1	1	2	0	0	2	1	1	1	0	1	1	0	1	1
705	1	0	0	0	0	2	1	0	0	0	2	0	1	0	0	0	0	0	2	2	0	0	2	2	0	0	2	2	2	1	0	1	1	1	1	1	1	0	0	0	0	2	2	0	1	1	0	2	1
706	1	0	0	1	0	1	2	1	1	0	0	0	0	0	0	0	0	1	1	1	0	0	2	2	0	0	1	0	2	0	0	1	1	1	0	1	1	0	0	1	0	1	1	0	1	0	0	1	0
707	0	0	0	0	0	1	2	1	0	0	1	0	1	0	0	1	0	0	1	2	0	0	2	2	0	0	0	0	2	1	0	0	0	2	1	1	1	0	0	0	1	1	1	0	0	1	0	1	1
708	1	0	0	1	0	1	2	0	2	0	0	0	1	0	0	0	0	2	0	0	0	0	2	2	0	0	2	2	1	0	1	0	0	1	0	2	1	0	1	0	1	2	2	0	2	0	0	2	1
709	1	1	0	0	0	2	2	0	1	0	0	1	2	0	0	0	0	0	1	2	0	0	2	2	0	1	2	2	2	2	2	2	2	0	0	1	2	0	0	0	0	1	1	0	1	0	0	2	0
710	0	0	0	1	0	1	2	0	0	0	0	0	1	0	0	1	0	1	1	1	1	0	1	1	1	1	2	2	2	1	1	2	2	0	0	0	0	0	0	0	0	0	1	0	0	1	0	2	0
711	1	0	0	1	0	1	2	0	2	0	0	0	0	0	0	0	0	0	2	1	1	0	2	2	0	0	2	2	2	2	2	2	2	0	0	0	2	0	0	1	0	1	1	0	0	0	0	1	1
712	0	0	0	0	0	2	1	0	0	0	1	0	0	0	0	0	1	1	2	2	1	0	1	1	1	1	1	2	2	1	1	2	2	1	1	1	0	0	0	0	1	0	0	0	1	1	0	0	1
713	1	0	0	1	0	2	0	0	0	0	1	0	1	1	1	0	0	1	1	1	1	0	1	1	0	0	1	2	2	1	1	2	2	1	0	1	1	0	0	0	0	1	1	0	1	0	0	1	1
714	0	1	0	0	0	1	2	0	0	0	0	1	1	0	0	0	0	0	2	1	1	0	1	1	1	1	2	2	2	2	1	1	1	2	1	2	1	0	0	1	0	0	1	0	0	1	0	2	1
715	1	0	0	0	0	0	2	0	1	0	0	0	0	0	0	0	0	1	1	1	1	1	1	2	0	0	2	2	2	2	0	0	1	2	0	2	1	1	1	0	0	0	0	2	0	1	0	2	1
716	0	0	0	0	0	1	2	0	0	0	1	0	1	0	0	0	0	0	1	1	0	0	2	2	0	0	2	2	2	2	1	1	1	2	1	2	1	1	1	0	0	1	1	0	2	0	0	1	0
717	1	0	1	1	0	1	1	1	0	0	1	0	1	0	0	1	0	0	2	2	0	0	1	1	0	0	1	0	2	0	0	1	1	2	0	2	2	0	0	2	1	0	0	0	0	1	0	1	1
718	0	0	0	0	0	0	2	0	1	0	0	0	0	0	0	0	0	1	1	0	1	0	2	2	0	0	1	2	2	1	0	0	2	1	0	2	0	1	1	0	0	0	0	1	0	0	0	2	1
719	0	0	0	0	0	1	2	0	0	0	0	0	2	0	0	1	0	1	2	2	0	0	1	2	0	0	1	1	2	1	0	1	2	2	1	2	2	0	0	2	1	1	1	0	1	1	0	1	1
720	0	0	0	0	0	0	2	1	0	0	0	1	2	0	0	1	0	0	2	2	0	1	2	2	0	0	2	0	1	0	0	0	0	2	0	2	2	0	0	1	1	0	0	0	0	1	0	1	1
721	0	0	0	0	0	1	2	0	1	0	0	0	1	0	0	1	0	1	1	1	0	0	2	2	0	0	0	2	1	1	1	0	0	2	1	1	1	0	0	0	0	0	1	0	0	0	0	2	0
722	0	0	0	0	0	1	2	0	0	0	0	0	0	0	0	0	0	1	1	1	0	0	0	1	0	0	1	1	2	1	0	2	2	2	2	2	2	0	0	0	0	0	1	0	0	2	0	2	1
723	0	0	0	0	0	0	2	0	0	0	0	0	1	1	1	0	0	0	2	2	0	1	2	2	0	0	1	1	2	1	0	2	2	0	0	1	1	0	0	2	0	0	0	0	0	1	0	2	1
724	1	0	0	1	0	2	2	0	0	0	0	0	1	0	0	1	0	1	1	1	1	0	2	2	0	1	2	2	2	2	0	0	1	1	0	1	2	1	1	0	0	1	1	0	1	1	0	2	0
725	1	0	0	1	0	2	1	2	0	0	0	1	2	0	0	0	1	2	1	1	1	0	1	1	0	1	2	2	2	1	2	0	1	1	0	2	2	0	0	1	0	0	0	0	0	2	0	0	0
726	0	0	0	1	0	1	2	0	1	0	0	0	0	0	0	1	0	1	0	0	1	0	1	1	0	0	2	2	2	2	0	1	2	1	0	1	2	0	0	1	0	0	0	0	0	1	0	1	1
727	0	0	0	0	0	2	0	0	0	0	1	0	0	0	0	0	0	0	2	2	0	0	2	2	0	0	1	1	1	1	0	0	0	2	0	1	1	1	1	0	0	0	0	0	2	1	0	1	1
728	1	0	0	0	0	2	0	0	0	0	1	0	1	0	0	1	0	2	1	1	1	0	1	2	0	0	2	2	2	1	1	1	1	1	0	1	0	0	0	0	1	0	2	0	1	0	0	1	1
729	1	0	1	1	0	2	2	0	1	0	0	0	1	0	0	0	1	2	1	1	0	0	2	2	0	1	1	2	1	0	1	1	1	1	1	1	2	0	0	2	0	0	0	1	0	1	0	2	0
730	0	0	0	0	0	0	2	0	0	0	0	0	2	0	0	1	0	1	1	1	1	0	1	1	1	1	1	2	2	1	1	1	2	1	1	2	1	1	1	0	0	0	1	0	1	0	0	2	0
731	1	1	0	0	0	1	2	0	1	0	0	0	0	0	0	0	0	1	1	1	1	0	1	1	1	1	2	2	2	2	1	1	1	1	0	1	2	0	0	1	0	0	0	0	0	0	0	0	2
732	1	0	0	0	0	1	2	0	0	1	0	2	2	0	0	0	0	1	1	1	0	0	2	2	0	0	1	2	2	1	0	0	0	2	0	2	1	0	0	1	0	0	0	0	0	0	0	0	2
733	1	0	0	1	0	2	2	0	1	0	0	0	2	0	0	1	0	1	1	1	1	0	2	2	0	0	1	2	2	1	0	2	2	0	0	1	1	0	0	1	0	1	1	0	2	0	1	1	0
734	1	0	0	0	0	2	1	0	1	0	1	0	0	0	0	0	0	0	2	2	0	0	2	2	0	0	0	1	2	1	0	2	2	0	0	1	2	0	0	1	0	1	1	0	1	0	0	2	0
735	1	0	0	1	0	2	1	0	1	0	1	1	1	0	0	0	0	2	0	1	0	0	2	2	0	0	1	1	2	1	0	1	2	2	2	2	2	0	0	2	1	0	2	0	1	0	0	0	2
736	1	0	1	1	0	2	0	0	1	0	1	0	0	0	0	0	0	1	1	1	0	0	2	2	0	0	1	1	1	1	0	2	2	0	0	1	2	0	0	1	0	1	1	0	0	0	0	2	0
737	0	1	0	0	0	1	1	0	0	0	1	0	0	0	0	0	0	1	2	2	0	0	2	2	0	0	1	2	2	2	0	1	1	1	1	1	1	0	0	0	0	0	0	1	0	0	0	2	1
738	0	0	0	1	0	1	2	0	1	0	1	1	1	1	1	0	1	2	1	1	1	0	2	2	0	1	0	1	1	0	0	0	2	1	0	2	1	0	0	0	0	0	0	0	0	1	0	2	0
739	1	0	0	0	0	0	2	0	0	0	1	1	1	1	1	0	0	1	0	0	1	0	2	2	0	0	0	2	1	1	1	0	0	2	1	2	0	0	0	0	0	0	0	0	0	0	0	2	0
740	0	0	0	1	0	2	2	0	1	0	0	0	0	0	0	0	0	0	2	2	0	0	1	2	0	0	2	2	2	1	1	2	2	0	0	1	1	0	0	0	0	1	1	0	0	0	0	1	1
741	0	0	0	0	0	1	1	1	1	0	0	0	0	0	0	0	0	1	1	1	0	0	2	2	0	0	1	1	2	1	1	1	1	0	0	1	1	0	0	1	0	0	0	1	1	1	0	2	1
742	1	0	0	0	0	0	1	0	1	0	0	1	1	0	0	0	0	2	0	0	0	0	1	1	0	0	1	2	1	1	0	1	2	2	1	2	1	0	0	1	0	1	1	0	0	0	0	1	1
743	0	0	0	0	0	0	2	0	1	0	0	1	1	0	0	0	0	0	2	2	0	0	1	1	0	1	2	2	2	2	0	1	2	1	1	1	0	0	0	0	0	0	0	1	0	1	0	2	0
744	1	0	0	0	0	1	2	0	2	0	0	0	0	0	0	0	0	1	1	1	1	0	2	2	0	0	1	2	2	1	1	1	1	0	0	1	0	0	0	0	0	0	0	0	0	1	0	0	2
745	1	0	0	0	0	0	2	0	1	0	1	0	0	0	0	0	0	1	1	1	0	0	2	2	0	0	0	2	1	1	0	1	1	2	0	2	2	1	1	0	0	0	0	0	1	0	0	1	1
746	1	0	0	1	0	2	1	0	0	0	1	0	1	0	0	0	1	2	0	0	1	0	2	2	0	0	1	2	2	1	0	2	2	0	0	1	1	0	0	0	0	0	1	0	0	0	0	1	1
747	1	0	0	1	0	2	1	0	1	0	1	0	0	0	0	0	0	1	0	0	1	0	1	1	0	0	2	2	2	2	0	2	2	0	0	0	1	1	1	0	0	0	0	0	1	1	0	1	1
748	1	1	0	0	0	1	2	0	0	0	0	1	1	0	0	0	0	1	1	1	1	0	2	2	0	0	1	1	1	1	0	1	1	0	0	0	2	0	0	2	1	1	1	1	1	1	0	0	2
749	0	0	0	0	0	0	1	1	0	0	1	1	1	0	0	0	1	1	2	2	1	1	2	2	0	0	2	1	2	1	1	2	2	0	0	1	1	0	0	0	0	0	1	1	2	0	0	1	1
750	0	0	0	0	0	1	2	0	0	0	0	0	1	0	0	1	0	1	1	2	0	0	1	1	0	0	1	2	2	1	0	2	2	1	1	2	2	0	0	1	1	0	0	0	0	1	0	1	1
751	0	0	0	1	0	2	2	0	1	0	0	1	1	1	1	0	0	1	1	1	1	0	2	2	0	0	1	2	2	1	2	2	2	0	0	1	1	0	0	0	0	2	2	0	2	1	0	2	1
752	0	0	0	0	0	1	2	1	1	0	0	0	1	0	0	0	0	1	1	1	0	0	2	2	0	0	0	2	0	0	0	1	1	0	0	1	1	0	0	0	0	1	1	0	0	0	0	1	0
753	0	0	0	0	0	0	2	0	2	0	0	0	1	0	0	1	0	1	1	1	1	1	2	2	0	0	2	2	2	1	1	2	2	0	0	0	1	0	0	0	0	0	0	1	0	1	0	1	1
754	0	0	0	0	0	2	0	0	0	0	2	1	1	0	0	0	0	0	2	0	1	0	1	1	0	0	1	1	2	1	0	0	0	2	0	2	2	0	0	0	0	0	0	2	0	1	0	0	2
755	1	0	0	0	0	0	2	0	1	0	0	0	0	0	0	0	0	0	1	2	0	0	2	2	0	0	2	2	2	2	1	1	2	1	0	1	1	0	0	0	1	1	1	0	1	1	0	1	1
756	1	0	0	0	0	2	1	2	0	0	0	0	1	0	0	1	0	1	1	1	0	0	1	1	1	1	2	2	2	1	1	0	0	1	1	2	2	0	0	0	1	0	1	0	1	0	0	0	1
757	1	0	0	0	0	1	2	0	1	0	0	0	1	0	0	0	0	0	2	2	0	0	2	2	0	0	1	2	2	1	1	1	2	2	0	2	2	0	0	2	0	0	0	0	0	1	0	1	1
758	0	0	0	0	0	2	0	0	0	1	1	1	1	0	0	0	0	1	2	2	0	0	2	2	0	0	2	2	2	2	0	0	0	2	1	2	1	0	0	0	0	0	0	1	0	0	0	1	1
759	1	0	0	0	0	0	2	0	0	0	0	0	0	0	0	0	0	1	1	1	1	0	2	2	0	0	2	2	2	1	0	0	0	1	0	0	1	0	0	0	0	1	0	0	1	1	0	2	0
760	1	0	0	0	0	1	2	0	1	0	1	1	1	0	0	0	0	2	0	0	1	0	2	2	0	0	1	2	2	1	1	1	2	2	1	2	1	0	0	0	0	0	0	0	0	0	0	0	2
761	1	0	0	0	0	2	1	0	1	0	1	0	1	0	0	1	0	1	1	1	1	0	2	2	0	1	0	2	1	1	1	1	2	2	0	2	0	0	0	0	0	0	0	0	0	0	0	1	1
762	0	0	0	0	0	1	2	0	0	0	0	0	0	0	0	0	0	1	0	0	0	0	2	2	0	0	0	1	1	1	0	1	1	2	0	2	2	0	0	0	0	0	1	0	1	0	0	2	0
763	1	0	0	0	0	0	1	0	0	0	1	1	2	0	0	0	0	1	1	1	0	0	2	2	0	0	2	2	2	1	1	1	1	1	1	1	1	1	0	0	0	0	0	0	0	0	0	1	1
764	0	0	0	0	0	2	2	0	1	0	0	0	2	0	0	0	0	1	0	0	1	0	2	2	0	0	2	2	2	2	0	0	0	1	0	1	0	0	0	0	0	2	2	0	2	1	0	1	0
765	0	0	0	0	0	1	2	1	1	0	0	2	2	0	0	0	1	1	1	1	1	0	2	2	0	0	1	1	2	1	0	1	1	2	0	1	1	1	1	0	0	1	1	0	1	2	0	0	2
766	1	0	1	2	0	2	1	0	2	0	0	0	0	0	0	0	0	1	1	1	0	0	2	2	0	0	1	2	2	1	1	2	2	0	0	1	2	0	0	1	0	0	0	0	1	0	0	0	2
767	0	0	0	1	0	2	2	0	2	0	0	0	0	0	0	0	0	0	1	2	0	0	2	2	0	0	2	2	1	1	1	1	0	2	1	2	1	0	0	0	0	0	0	1	1	1	0	1	1
768	1	0	0	0	0	0	1	0	0	0	1	0	1	0	0	0	0	1	1	1	1	0	1	1	0	0	2	2	1	0	1	0	1	1	0	2	1	0	0	0	0	0	1	0	0	0	1	1	0
769	0	0	0	0	0	1	1	0	0	0	1	0	1	0	0	1	0	1	1	1	1	0	1	1	1	1	2	2	2	2	0	1	1	1	0	1	2	1	1	0	0	1	1	0	1	0	0	2	0
770	0	1	0	0	0	1	2	0	2	0	0	0	0	0	0	0	0	0	1	1	1	0	2	2	0	0	1	1	1	1	0	2	2	1	1	1	1	0	0	2	1	0	0	0	1	0	0	1	1
771	0	0	0	0	0	2	2	0	1	0	0	0	1	0	0	0	1	1	1	1	1	0	2	2	0	0	2	2	2	1	2	1	1	2	0	0	0	0	0	1	0	0	1	0	1	0	0	1	1
772	0	0	0	0	0	1	2	0	2	0	0	0	0	0	0	0	0	0	1	1	1	1	2	2	0	0	1	2	2	1	1	2	2	1	0	1	1	1	1	0	0	0	0	0	1	1	0	2	1
773	0	0	0	0	0	2	2	1	1	0	0	0	0	0	0	0	0	1	1	1	1	1	2	2	0	0	2	2	2	1	0	1	2	2	0	2	0	0	0	0	0	1	1	0	1	0	0	1	1
774	1	0	0	0	0	1	1	0	1	1	2	0	1	0	0	0	0	0	2	2	0	0	2	2	0	0	1	2	1	1	0	1	1	0	0	0	0	0	0	0	0	1	0	0	2	0	0	1	1
775	1	0	1	2	0	2	1	0	1	0	0	1	0	0	0	0	0	0	1	1	1	0	2	2	0	0	1	1	2	2	0	2	2	0	0	1	0	0	0	0	0	0	0	0	1	0	0	1	0
776	0	0	0	0	0	1	2	0	1	0	1	1	1	0	0	0	0	2	0	0	1	0	2	2	0	0	2	2	2	2	2	1	1	0	0	0	2	0	0	1	1	0	1	0	1	0	0	1	1
777	0	0	0	0	0	0	2	0	1	0	1	0	1	0	0	0	0	1	1	1	1	0	2	2	0	1	2	2	2	1	2	1	1	1	0	1	2	0	1	0	1	1	1	0	1	0	0	0	1
778	1	0	0	1	0	1	1	0	0	0	1	1	1	1	1	0	1	1	2	2	1	0	2	2	0	1	1	1	1	1	0	0	1	2	0	2	2	0	0	2	0	1	1	0	1	1	0	2	1
779	0	0	1	0	0	1	2	0	1	0	1	0	0	0	0	0	0	0	2	2	0	0	1	1	1	1	2	2	2	2	1	2	2	1	1	1	2	0	0	2	0	0	0	0	0	0	0	1	1
780	0	0	0	0	0	0	0	0	1	1	1	2	2	0	0	0	0	1	1	1	1	0	2	2	0	0	1	2	1	1	0	1	2	2	1	2	2	0	0	1	0	2	1	0	1	0	0	1	1
781	0	0	0	0	0	2	1	0	1	0	0	0	0	0	0	0	0	2	0	1	0	0	2	2	0	1	2	2	2	1	0	1	1	2	0	2	1	0	0	0	0	0	0	0	0	0	0	1	1
782	0	0	0	0	0	0	0	0	1	1	1	1	1	0	0	0	0	1	1	1	0	0	2	2	0	0	2	2	2	1	1	1	1	2	2	2	1	0	0	1	0	1	0	0	0	0	0	2	0
783	0	0	0	0	0	1	2	1	0	0	0	0	1	0	0	1	0	0	2	2	0	0	2	2	0	0	2	2	2	1	1	2	2	1	0	1	2	1	0	0	0	0	2	0	0	0	0	2	1
784	1	0	0	2	0	2	0	0	1	1	1	0	1	0	0	0	0	1	1	1	0	0	2	2	0	0	2	2	2	2	0	0	1	0	0	2	0	0	0	1	0	0	0	0	1	1	0	0	1
785	1	0	0	0	0	1	2	0	2	0	0	0	1	1	0	0	0	0	1	2	0	1	2	2	0	0	2	2	2	2	1	0	0	2	0	2	1	0	0	1	0	1	0	0	1	0	0	2	1
786	0	0	0	0	0	2	2	0	2	0	0	0	1	0	0	0	0	1	1	1	0	0	1	1	0	0	0	1	2	1	0	1	0	2	1	2	1	0	0	0	0	0	1	0	0	1	0	2	1
787	0	0	0	0	0	0	2	0	2	0	0	0	0	0	0	0	0	0	1	1	0	0	1	1	1	1	2	2	1	0	0	1	2	2	1	2	1	0	0	0	0	0	0	0	0	0	0	2	0
788	1	0	0	1	0	1	2	0	2	0	0	1	1	0	0	0	1	0	2	1	1	0	1	1	1	1	0	1	2	1	0	1	1	1	1	2	2	0	0	1	0	0	1	0	1	1	1	2	0
789	1	0	0	0	0	0	2	0	1	0	1	0	0	0	0	0	0	1	1	1	1	0	2	2	0	0	1	1	2	1	0	0	1	1	0	1	1	0	0	0	0	0	1	0	0	1	0	2	0
790	0	0	0	0	0	0	1	0	2	0	0	0	2	0	0	1	0	1	1	1	1	0	2	2	0	0	2	2	2	2	0	1	2	1	0	1	1	1	0	0	0	0	0	0	0	0	0	0	0
791	1	0	0	0	0	1	2	0	1	0	0	2	1	0	0	0	0	2	0	1	1	0	1	1	0	0	2	2	2	2	0	0	1	2	0	2	1	0	0	2	0	0	0	0	0	1	0	0	2
792	0	0	0	0	0	1	2	0	1	0	0	0	0	0	0	0	0	1	1	1	0	0	2	2	0	0	1	2	1	1	0	2	2	1	1	2	1	0	0	0	0	0	0	0	0	0	0	2	0
793	0	0	0	0	0	0	2	0	2	0	0	1	1	0	0	0	0	0	2	2	0	0	0	0	1	1	2	2	2	1	1	1	1	2	0	2	1	1	1	0	0	1	1	0	1	2	0	1	1
794	0	1	0	0	0	1	1	1	1	0	0	1	2	0	0	0	0	0	2	2	0	0	0	0	0	1	2	2	2	2	1	0	2	2	1	2	2	0	0	0	0	0	1	0	1	1	0	1	1
795	0	0	0	1	0	1	1	0	0	0	1	0	1	1	1	0	0	1	1	0	1	0	2	2	0	0	1	2	1	1	0	1	1	2	0	2	2	0	0	1	0	0	0	0	0	2	0	1	1
796	0	0	0	0	0	1	2	1	1	0	0	0	0	0	0	0	0	2	1	2	0	0	2	2	0	0	1	2	2	1	1	2	2	1	0	1	1	0	0	0	0	0	1	0	0	1	0	1	0
797	1	0	0	0	0	1	2	1	1	0	0	0	1	0	0	0	0	1	1	1	1	0	2	2	0	0	0	2	0	0	0	2	2	0	0	0	2	0	0	1	0	0	0	1	0	1	0	2	0
798	0	0	0	0	0	2	1	0	1	0	1	0	1	0	0	1	0	0	2	2	0	0	2	2	0	0	1	2	1	1	0	1	1	0	0	1	2	0	0	2	0	0	1	0	1	0	0	0	2
799	0	0	0	0	0	1	2	0	1	0	1	1	1	0	0	0	0	1	1	1	1	0	2	2	0	0	1	2	2	1	1	1	1	1	0	1	2	0	0	1	0	1	1	0	1	1	0	1	1
800	0	1	0	0	0	0	2	0	0	0	0	1	2	0	0	0	0	2	0	0	1	0	2	2	0	0	1	0	2	0	0	1	2	2	1	2	2	0	0	1	1	0	1	0	1	0	0	2	0
801	0	0	0	0	0	0	1	1	0	1	1	0	1	0	0	0	1	1	1	2	0	0	2	2	0	0	2	2	2	2	0	2	2	0	0	1	1	0	0	0	0	0	0	0	0	1	0	0	2
802	1	0	0	1	0	1	1	1	1	0	1	0	0	0	0	0	0	0	2	2	0	0	1	1	0	0	2	2	2	2	0	1	1	2	1	2	0	0	0	1	0	0	1	0	1	0	0	1	1
803	0	0	0	0	0	1	1	1	0	1	1	0	0	0	0	0	0	1	0	0	0	0	1	1	1	1	0	0	2	1	0	1	1	1	1	1	2	0	0	2	0	0	0	0	1	0	1	1	0
804	0	0	0	1	0	1	2	1	1	0	0	0	0	0	0	0	0	2	0	1	1	0	1	1	0	0	1	1	1	1	0	1	1	2	0	2	2	0	0	1	0	0	1	1	1	0	0	1	1
805	1	0	0	1	0	1	1	0	1	0	0	0	0	0	0	0	0	0	2	1	1	0	0	1	0	0	2	2	2	2	0	2	2	1	0	2	1	0	0	2	0	0	1	0	1	0	0	1	1
806	1	0	0	0	0	2	2	0	1	0	0	1	1	0	0	0	0	0	2	2	0	0	2	2	0	0	2	2	2	2	1	2	2	2	0	1	2	0	0	1	0	1	1	0	1	1	0	1	1
807	1	0	0	0	0	0	1	0	0	0	0	0	0	0	0	0	0	1	0	0	2	0	1	1	1	1	1	1	1	1	0	1	1	0	0	1	2	0	0	1	0	0	0	0	0	1	0	1	1
808	1	0	0	0	0	2	2	0	0	0	0	0	0	0	0	0	1	2	1	2	0	0	2	2	0	1	1	2	2	1	1	1	2	1	0	1	0	0	0	1	0	2	2	0	2	1	0	1	1
809	1	1	0	0	0	0	2	0	0	0	0	1	2	0	0	1	0	2	1	1	0	0	2	2	0	0	1	1	2	1	0	1	1	2	0	2	1	0	0	1	0	1	2	0	1	0	0	1	1
810	0	0	0	0	0	0	1	1	0	0	1	1	2	0	0	0	0	1	1	0	0	0	1	1	0	0	2	2	2	2	0	0	1	2	1	2	1	0	0	0	1	0	0	0	0	0	0	1	1
811	1	0	0	0	0	2	1	0	0	0	1	0	1	0	0	0	0	1	1	1	0	0	1	1	0	1	1	1	2	1	0	0	1	1	0	2	1	0	0	2	0	0	0	0	0	0	0	0	2
812	1	0	0	1	0	2	2	1	1	0	0	0	1	0	0	0	0	0	2	0	1	0	2	2	0	0	1	1	1	1	0	1	2	0	0	1	1	0	0	1	0	0	2	0	0	1	1	2	0
813	0	0	0	0	0	0	2	0	0	0	0	1	1	1	1	0	0	2	0	1	1	0	2	2	0	0	1	1	1	0	0	1	1	0	0	0	1	0	0	0	0	0	2	0	0	0	0	0	2
814	1	0	0	0	0	0	1	0	0	0	0	2	2	0	0	0	0	2	0	0	1	0	2	2	0	1	1	2	1	0	1	1	2	2	2	2	1	0	0	0	0	0	0	0	0	1	0	2	0
815	1	0	0	0	0	2	2	1	0	0	0	0	0	0	0	0	0	1	1	1	1	0	2	2	0	1	2	2	1	0	1	1	1	2	0	2	2	0	0	1	0	0	0	0	0	1	0	1	1
816	0	0	0	0	0	1	1	0	1	0	0	0	0	0	0	0	0	2	0	0	0	0	1	1	0	0	2	2	2	1	1	1	1	1	0	1	2	1	1	0	0	0	0	0	0	1	0	2	0
817	0	0	0	2	0	2	1	0	2	0	0	0	1	0	0	1	0	0	2	2	0	0	0	0	0	1	2	2	2	1	1	0	0	2	0	2	0	0	0	0	0	0	0	1	0	0	0	1	1
818	1	0	0	0	0	1	1	0	1	0	1	1	1	0	0	0	0	0	2	2	0	0	1	1	0	0	2	1	2	1	0	1	1	0	0	0	1	0	0	0	1	0	0	0	1	1	0	1	1
819	0	0	1	1	0	1	1	0	0	0	1	0	0	0	0	0	0	0	2	2	0	0	2	2	0	0	2	2	2	2	0	0	0	1	0	1	1	0	0	0	0	0	0	1	0	0	0	2	0
820	0	0	0	0	0	0	0	0	1	0	1	0	0	0	0	0	0	0	1	2	0	0	1	1	1	2	1	1	2	0	1	1	1	2	0	2	1	0	0	1	0	0	0	0	0	0	0	1	1
821	0	0	0	1	0	2	2	0	2	0	0	0	2	0	0	0	0	1	1	1	1	0	2	2	0	0	2	2	2	1	2	2	2	1	0	0	2	0	0	1	0	0	0	0	0	1	0	0	2
822	0	0	0	1	0	1	1	0	1	0	1	0	0	0	0	0	0	2	0	1	1	0	0	0	0	0	1	1	2	0	0	1	1	1	0	1	0	0	0	0	0	1	1	0	1	1	0	1	1
823	0	0	0	1	0	2	1	0	1	0	0	1	2	0	0	0	0	1	1	1	1	0	1	1	0	0	2	2	2	1	1	1	1	0	0	1	1	0	0	0	0	1	1	0	1	0	0	2	0
824	0	0	0	1	0	1	2	0	0	1	0	0	0	0	0	0	0	2	0	1	0	0	2	2	0	0	1	2	2	1	1	1	1	1	0	2	2	0	0	1	0	0	1	0	1	0	0	2	0
825	0	0	0	1	0	2	2	0	2	0	0	1	1	0	0	0	0	0	2	2	0	1	1	1	0	0	1	1	2	0	0	0	1	1	0	2	2	0	0	1	0	0	1	0	1	0	0	0	2
826	1	0	1	0	0	2	1	0	0	0	1	0	0	0	0	0	0	1	1	1	1	1	2	2	0	0	2	2	2	2	0	1	2	1	0	1	2	0	0	1	0	0	1	0	0	2	0	1	1
827	0	0	0	0	0	0	1	0	1	0	0	0	0	0	0	0	0	1	1	0	0	0	2	2	0	0	1	1	2	1	0	1	1	1	0	1	2	0	1	1	1	0	0	0	0	1	0	2	0
828	1	1	0	0	0	0	2	1	0	0	0	0	1	0	0	1	0	0	2	2	0	0	2	2	0	0	1	2	2	1	2	2	2	2	0	1	1	0	0	1	0	1	1	0	1	1	0	0	1
829	1	0	0	1	0	2	1	1	0	0	0	0	1	0	0	1	0	2	0	0	0	0	2	2	0	0	1	2	2	1	1	2	2	0	0	0	1	0	0	0	0	0	1	0	1	0	0	1	1
830	0	0	0	0	0	1	2	1	0	0	0	0	0	0	0	0	0	1	1	1	0	0	2	2	0	0	1	2	2	1	2	1	1	1	0	2	2	1	0	0	0	0	0	0	0	0	0	2	0
831	0	0	0	0	0	0	2	0	1	0	0	1	1	0	0	0	0	1	1	1	0	1	2	2	0	0	1	1	2	1	0	1	1	2	0	2	0	0	0	0	0	0	1	1	1	1	0	2	0
832	1	0	0	0	0	1	2	1	0	0	0	0	1	0	0	1	0	1	1	1	0	0	2	2	0	0	1	1	2	0	1	2	2	0	0	1	0	0	0	0	0	1	0	0	0	0	0	2	0
833	1	1	0	0	0	1	2	0	0	0	0	0	2	0	0	0	0	1	1	1	1	0	2	2	0	0	2	2	2	2	0	2	2	2	0	2	1	0	0	0	0	0	0	1	0	1	0	0	2
834	0	0	1	1	0	1	1	0	0	0	1	0	0	0	0	0	0	2	0	0	0	0	0	1	1	1	2	2	2	1	0	1	1	2	0	2	2	0	0	2	0	1	1	0	1	0	0	1	1
835	1	0	0	0	0	1	1	0	1	0	0	0	0	0	0	1	0	1	1	1	0	0	2	2	0	0	1	2	2	1	1	0	0	2	0	2	2	0	0	0	0	0	1	0	1	0	0	0	2
836	1	0	0	0	0	1	2	0	1	0	1	1	2	0	0	0	0	1	1	1	0	0	2	2	0	0	1	1	1	1	0	1	2	0	0	0	1	0	0	1	1	0	0	0	0	0	0	2	1
837	0	0	0	0	0	1	1	0	1	0	0	1	1	0	0	0	0	0	2	1	1	0	0	0	1	1	2	2	2	2	1	2	2	1	1	1	1	1	1	0	0	0	0	0	1	0	0	2	0
838	1	0	0	0	0	1	2	0	0	0	0	0	0	0	0	0	1	2	0	0	1	0	2	2	0	1	0	2	1	1	0	1	1	1	1	2	2	0	0	1	0	0	0	0	0	1	0	2	0
839	1	0	0	0	0	2	2	0	2	0	0	0	2	0	0	0	0	1	1	1	1	0	1	2	0	0	2	2	2	2	1	2	2	0	0	1	2	0	0	0	1	1	1	0	1	0	0	1	1
840	1	1	0	0	0	2	2	1	0	0	0	1	1	0	0	0	0	0	1	2	0	0	2	2	0	0	0	1	2	1	0	0	1	2	0	2	1	0	0	1	0	0	0	0	0	1	0	2	1
841	1	0	0	0	0	2	1	0	0	0	0	0	0	0	0	0	0	0	2	1	0	0	2	2	0	1	2	2	2	2	1	2	2	2	0	1	1	0	0	1	0	0	1	1	1	0	0	2	0
842	0	0	0	0	0	1	2	1	1	0	0	0	0	0	0	0	1	1	1	1	0	0	2	2	0	0	1	2	2	2	0	2	2	2	1	2	2	0	0	2	1	0	0	0	0	0	0	1	1
843	0	1	0	0	0	1	2	0	1	0	0	0	0	0	0	0	0	0	2	2	0	0	2	2	0	0	1	2	2	1	1	2	2	2	1	2	0	0	0	1	0	0	0	0	0	0	0	1	1
844	0	0	0	0	0	1	2	0	2	0	0	1	1	0	0	0	0	0	1	2	0	0	2	2	0	0	2	2	2	1	0	1	1	1	0	2	2	0	0	0	1	0	0	1	1	2	0	0	0
845	0	0	0	0	0	1	1	0	2	0	0	1	1	0	0	0	0	1	1	1	0	0	2	2	0	0	1	2	2	2	1	2	2	2	0	2	2	0	0	1	0	0	0	0	0	0	0	2	1
846	1	0	0	0	0	1	2	0	2	0	0	1	2	0	0	0	0	0	2	2	0	0	1	1	0	0	2	2	2	1	1	0	1	2	1	2	2	0	0	1	0	1	0	0	1	2	0	1	0
847	0	0	0	1	0	2	1	0	1	0	0	0	0	0	0	0	0	0	2	1	1	0	2	1	1	2	0	1	1	1	0	1	1	1	1	1	1	0	0	0	0	0	1	0	0	1	0	1	1
848	1	0	0	0	0	1	2	0	1	0	1	0	0	0	0	0	1	2	1	1	0	0	2	2	0	0	1	1	1	1	1	1	1	0	0	0	2	0	0	1	0	0	0	1	0	1	0	2	0
849	0	0	0	0	0	0	1	0	0	1	2	1	1	0	0	0	0	2	0	0	1	0	1	1	1	1	2	2	2	1	1	2	2	2	0	2	2	0	0	2	0	0	1	0	0	2	0	2	0
850	0	0	0	0	0	1	2	1	0	0	0	0	1	0	0	0	0	2	0	0	0	0	2	2	0	1	2	2	2	1	2	1	1	0	0	1	0	0	0	0	1	0	0	0	0	1	0	0	1
851	1	0	0	1	0	2	2	0	1	0	0	0	1	0	0	0	0	0	2	2	0	0	2	2	0	1	2	2	2	1	2	2	2	1	0	1	0	0	0	0	0	0	0	0	0	0	0	1	1
852	0	0	0	0	0	1	2	1	0	0	0	0	0	0	0	0	0	1	1	1	0	1	1	1	0	0	1	1	1	1	0	1	1	1	0	1	1	0	0	0	0	0	0	0	0	1	0	0	1
853	1	0	0	0	0	2	1	0	1	1	1	0	1	0	0	0	0	2	0	1	1	1	2	2	0	0	2	2	2	2	0	2	2	0	0	1	1	0	0	1	0	0	1	0	1	0	0	1	1
854	0	0	0	0	0	0	2	1	0	0	0	1	1	0	0	0	0	0	1	1	0	0	2	2	0	1	1	1	2	0	1	0	0	2	1	2	2	0	0	1	0	2	2	0	1	1	0	0	2
855	0	0	0	0	0	2	1	0	0	0	1	0	0	0	0	0	0	1	1	1	0	0	1	2	0	0	2	2	1	0	0	1	1	2	0	0	1	0	0	1	0	0	0	0	0	1	0	1	0
856	0	0	0	0	0	1	1	0	0	0	1	0	0	0	0	0	0	1	1	1	0	0	1	1	1	2	2	2	2	1	0	1	1	1	0	1	0	0	0	0	0	0	0	0	0	1	0	2	1
857	0	1	0	0	0	1	0	0	1	0	0	1	1	0	0	0	0	1	1	1	0	0	2	2	0	0	1	2	2	1	0	1	1	2	2	2	1	1	0	1	0	1	1	0	0	0	0	2	0
858	1	0	0	1	0	1	2	0	1	0	0	0	1	0	0	0	1	0	2	1	1	1	0	1	1	1	2	2	2	2	0	1	2	2	2	2	2	0	0	1	1	0	0	0	0	1	0	0	2
859	0	0	0	1	0	1	2	0	0	0	0	0	1	0	0	0	0	1	0	0	1	0	2	2	0	1	1	2	2	1	1	1	2	1	0	1	1	0	0	0	0	1	1	0	1	1	0	2	0
860	1	0	0	1	0	1	2	1	0	0	0	0	0	0	0	0	0	1	2	2	0	0	2	2	0	0	1	2	2	1	1	1	2	1	1	1	2	1	0	0	0	1	1	0	1	0	0	2	0
861	0	0	0	0	0	2	2	0	2	0	0	1	1	0	0	0	0	1	0	0	0	0	2	2	0	0	1	1	2	0	1	1	1	2	2	2	1	0	0	1	0	2	1	0	1	0	0	2	0
862	1	0	0	0	0	0	2	1	0	0	0	0	1	0	0	0	0	1	0	0	1	0	2	2	0	0	1	1	2	1	1	1	1	1	1	1	1	0	0	0	0	0	0	1	0	1	0	2	0
863	0	0	0	0	0	2	2	1	0	0	0	0	0	0	0	0	0	2	0	0	0	0	2	2	0	0	2	0	1	0	0	2	2	0	0	0	0	0	0	0	0	0	0	0	0	0	0	0	2
864	0	1	1	0	1	1	2	0	1	0	0	0	1	1	0	0	0	0	2	2	0	0	0	0	1	1	0	2	1	1	0	0	1	2	0	2	1	0	0	0	0	0	0	0	0	1	0	1	1
865	1	0	1	0	1	1	1	0	0	0	1	0	0	0	0	0	0	1	1	1	1	0	2	2	0	0	2	2	2	2	0	0	1	1	0	1	0	0	0	0	0	0	1	0	0	2	0	2	1
866	1	0	0	0	0	1	0	0	1	0	1	0	0	0	0	0	1	0	2	1	1	0	0	0	1	1	1	1	2	0	1	1	1	1	0	1	1	0	0	1	0	0	0	0	0	1	0	1	1
867	0	0	0	0	0	2	1	0	1	1	1	0	0	0	0	0	0	0	2	2	0	0	2	2	0	0	2	2	2	0	0	1	2	1	0	1	1	0	0	0	0	0	0	0	0	0	0	2	0
868	1	0	0	1	0	2	1	1	0	0	1	1	1	1	1	0	0	0	2	2	0	0	2	2	0	0	1	2	2	1	0	2	2	0	0	0	0	0	0	0	0	0	0	0	0	0	0	2	0
869	0	0	0	1	0	2	2	0	1	0	0	1	1	0	0	0	0	1	1	1	0	0	2	2	0	0	2	2	2	2	0	2	2	0	0	0	2	0	0	0	0	1	1	0	1	0	0	2	0
870	1	0	0	0	0	2	2	0	0	0	0	0	0	0	0	0	0	0	2	1	1	0	2	2	0	0	2	2	2	2	0	2	2	1	0	2	1	0	0	2	0	0	0	0	0	1	0	1	1
871	0	0	0	1	0	1	2	0	2	0	0	1	2	0	0	0	0	1	1	1	0	0	2	2	0	0	2	2	2	2	0	0	0	2	1	2	1	0	0	1	0	1	1	1	1	2	0	2	0
872	0	0	0	0	0	1	1	0	1	0	1	0	0	0	0	0	0	0	2	2	1	0	2	2	0	0	1	1	2	1	0	1	1	2	2	2	1	0	0	0	0	0	0	0	2	1	0	2	0
873	1	0	0	0	0	2	1	1	0	0	1	1	1	0	0	0	0	1	1	2	0	0	2	2	0	1	2	2	2	2	0	1	1	2	1	2	0	0	0	0	0	0	0	0	1	0	0	1	1
874	0	0	0	0	0	1	2	0	1	0	0	0	0	0	0	0	1	2	1	2	0	0	2	2	0	0	1	1	2	1	1	1	2	0	0	0	2	0	0	1	0	0	0	0	0	0	0	1	0
875	0	0	1	0	0	0	2	0	0	0	1	0	2	0	0	0	0	1	1	1	1	0	2	2	0	0	2	2	2	1	2	0	2	0	0	2	0	0	0	1	0	1	1	0	1	1	0	1	0
876	0	0	0	0	0	2	2	0	1	0	1	0	1	0	0	1	0	1	1	1	0	0	2	2	0	1	1	2	2	1	0	0	1	2	1	2	2	0	0	0	0	1	1	0	1	1	0	1	1
877	0	0	1	0	1	1	2	0	1	0	0	1	1	0	0	0	0	0	1	1	0	0	2	2	0	0	2	2	2	0	1	1	1	2	0	1	1	0	0	0	0	1	1	0	1	0	0	0	2
878	1	0	0	0	0	1	2	0	1	0	0	0	0	0	0	0	0	1	1	1	0	1	2	2	0	0	1	2	2	1	0	1	1	1	0	2	2	0	0	0	1	0	0	1	0	0	0	2	0
879	0	0	1	0	1	1	1	0	0	0	1	0	0	0	0	0	0	1	2	2	0	0	2	2	0	0	1	1	2	1	0	2	2	0	0	1	2	0	0	2	0	0	2	0	1	0	0	0	2
880	1	0	0	0	0	1	2	0	2	0	0	0	1	0	0	0	0	0	2	2	0	0	2	2	0	0	1	1	2	0	0	2	2	1	1	2	1	0	0	0	0	1	1	0	2	1	0	1	0
881	1	0	0	0	0	1	2	0	0	0	0	0	1	0	0	0	0	1	2	2	0	0	2	2	0	0	0	2	2	0	1	2	2	2	2	2	1	0	0	2	0	0	0	0	2	1	0	2	0
882	0	0	0	0	0	1	1	0	0	0	1	0	0	0	0	0	0	2	0	1	0	0	2	2	0	0	1	1	2	1	1	0	0	2	0	2	1	1	1	0	0	0	0	1	0	1	0	1	1
883	1	0	1	0	0	2	2	0	1	0	0	0	0	0	0	0	0	1	1	0	1	0	2	2	0	0	2	2	2	2	1	0	0	2	1	2	1	0	0	0	0	0	1	0	1	1	0	2	1
884	0	0	0	0	0	1	2	0	2	0	0	0	0	0	0	0	0	1	0	0	1	0	1	1	0	0	1	2	1	1	0	0	1	1	0	1	2	0	0	1	0	0	0	0	0	0	0	1	1
885	0	0	0	1	0	1	2	0	1	0	0	0	1	0	0	0	0	1	1	1	0	0	1	1	0	0	1	0	1	0	0	0	1	2	0	2	1	0	0	0	0	0	1	0	1	1	0	2	1
886	1	0	0	1	0	1	2	0	2	0	0	0	1	0	0	1	0	0	2	2	0	0	2	2	0	0	2	2	2	1	1	2	2	1	0	0	2	0	0	1	1	0	0	1	0	0	0	0	2
887	1	0	0	0	0	1	1	0	0	0	1	0	0	0	0	0	0	1	1	1	1	0	1	1	1	1	2	2	2	1	2	1	1	1	0	2	2	0	0	2	0	1	0	0	1	0	0	1	1
888	0	0	0	1	0	2	2	1	0	0	0	1	2	0	0	0	0	2	0	0	1	0	2	2	0	0	1	1	2	1	1	2	2	2	2	2	1	0	0	0	0	1	1	0	1	0	0	0	2
889	1	0	0	0	0	2	2	1	0	0	0	0	1	0	0	0	1	1	1	1	1	2	0	2	0	0	2	2	2	2	1	1	2	2	1	2	0	0	0	0	0	1	0	0	1	1	0	2	1
890	1	1	0	0	0	1	2	0	0	1	0	0	0	0	0	0	0	1	1	1	0	0	2	2	0	0	2	2	2	1	1	1	1	2	1	2	1	0	0	0	0	0	0	0	1	1	0	1	1
891	1	0	0	0	0	1	1	0	1	1	2	0	0	0	0	0	0	0	2	2	0	0	2	2	0	0	2	2	2	1	1	1	2	1	0	1	1	0	0	0	0	0	0	0	0	0	0	2	0
892	0	0	0	1	0	2	1	2	0	0	0	1	1	0	0	0	0	0	2	2	0	0	1	1	1	1	1	2	2	1	1	0	1	2	1	2	1	0	0	1	0	0	0	0	0	1	0	1	1
893	1	0	0	0	0	1	2	0	1	0	0	0	0	0	0	0	0	1	1	1	1	0	2	2	0	1	0	2	1	1	0	1	1	1	0	1	2	0	0	1	0	1	1	0	1	1	0	1	0
894	1	0	0	1	0	2	2	0	2	0	0	1	1	0	0	0	0	0	2	2	0	0	2	2	0	0	2	2	2	2	0	2	2	0	0	0	1	0	0	0	0	0	0	0	0	2	0	2	0
895	0	0	0	0	0	0	1	0	1	0	0	0	0	0	0	0	0	0	2	2	0	0	1	1	0	1	1	2	1	1	1	1	2	1	1	1	1	0	0	1	0	1	1	0	1	1	0	0	2
896	0	0	0	0	0	0	2	0	1	0	0	0	1	0	0	1	0	0	2	2	0	0	2	2	0	0	1	1	1	1	0	0	0	2	0	2	0	0	0	0	0	0	0	0	0	2	0	0	2
897	1	0	0	1	0	1	1	1	0	0	0	0	0	0	0	0	0	1	1	1	0	0	2	2	0	0	2	2	2	2	0	2	2	0	0	0	0	0	0	0	0	0	0	0	0	0	0	2	0
898	0	0	0	1	0	2	2	0	2	0	0	0	0	0	0	0	1	2	1	1	0	0	1	1	1	1	2	2	2	1	0	1	2	1	0	1	1	0	0	1	0	0	1	0	1	1	0	1	1
899	0	0	1	0	0	0	1	0	0	0	1	0	0	0	0	0	0	2	0	0	1	0	0	1	1	1	2	2	2	2	1	1	1	2	1	1	1	0	0	0	0	0	1	0	1	1	0	1	1
900	0	0	0	1	0	2	1	1	0	0	0	1	1	0	0	0	0	0	2	2	0	0	0	0	0	0	2	2	2	2	0	1	1	1	1	1	2	0	0	1	0	2	2	0	1	1	0	1	1
901	0	0	0	0	0	0	1	0	1	0	0	0	0	0	0	0	0	1	1	1	1	0	2	2	0	0	1	2	1	1	1	1	2	1	0	1	1	0	0	0	0	0	0	1	0	0	0	1	2
902	0	0	1	0	0	0	2	0	1	0	0	0	0	0	0	0	0	1	1	1	0	0	0	1	0	0	1	2	2	1	1	1	1	2	1	2	0	0	0	0	0	0	0	0	1	1	0	1	2
903	0	0	1	1	0	2	2	1	1	1	0	1	1	0	0	0	0	1	1	1	1	0	1	1	1	1	2	2	2	1	1	2	2	1	0	0	2	1	1	1	0	1	2	0	1	0	0	2	0
904	1	0	0	1	0	1	1	0	2	0	0	1	1	1	1	0	0	0	1	1	0	2	0	2	0	0	2	1	2	1	0	2	2	1	0	1	1	0	0	1	0	1	0	0	1	1	0	0	2
905	0	0	0	1	0	2	2	0	0	1	0	1	1	0	0	0	0	1	1	1	0	0	1	1	1	0	2	2	2	1	0	0	0	1	0	2	1	0	0	0	0	1	1	0	1	2	0	2	0
906	0	0	0	1	0	2	2	0	0	0	0	1	2	0	0	0	0	1	1	1	0	1	2	2	0	0	1	2	1	1	1	2	2	2	0	2	0	0	0	1	0	1	1	0	1	1	0	1	1
907	1	0	0	0	0	1	1	1	1	0	0	1	1	0	0	0	0	1	1	1	1	0	2	2	0	0	2	2	2	2	0	0	0	1	0	1	2	0	0	2	1	0	0	0	1	1	0	1	1
908	1	0	0	1	0	2	1	1	0	0	0	0	1	0	0	1	0	1	1	1	1	0	2	2	0	1	2	2	2	2	1	0	0	2	0	2	1	0	0	0	0	0	1	0	1	0	0	0	1
909	0	0	0	0	0	0	1	0	1	0	1	0	2	0	0	1	1	1	2	2	1	0	2	2	0	1	2	2	2	0	0	2	2	0	0	1	1	1	1	0	0	0	1	1	1	0	0	1	1
910	1	0	0	0	0	1	2	1	0	0	0	0	1	0	0	1	0	1	0	0	1	0	2	2	0	1	2	2	2	1	1	0	0	2	0	2	1	1	1	0	0	0	1	0	0	1	0	2	0
911	1	1	1	1	1	1	2	0	2	0	0	0	1	0	0	0	0	1	1	1	0	0	1	1	0	1	1	2	1	1	1	2	2	2	2	2	0	0	0	0	0	1	1	0	1	1	0	2	0
912	1	0	0	0	0	0	2	0	2	0	0	0	1	0	0	0	1	2	0	0	2	0	1	1	0	0	2	2	2	2	0	0	0	2	2	2	1	0	0	0	0	0	0	0	1	0	0	0	2
913	0	0	1	1	0	2	2	0	0	0	0	1	1	0	0	0	0	2	0	0	1	0	0	1	1	1	2	2	2	2	0	2	2	2	2	2	1	0	0	0	0	0	0	0	0	0	0	2	0
914	1	1	0	0	0	1	2	0	1	0	0	0	0	0	0	0	0	2	0	0	0	0	1	1	0	1	1	1	2	1	0	1	2	0	0	1	1	0	0	1	0	0	0	0	1	1	0	2	0
915	1	0	0	1	0	2	1	1	0	0	1	0	0	0	0	0	0	1	1	1	0	0	2	2	0	0	1	2	2	1	0	1	2	2	2	2	2	0	0	0	1	0	0	0	0	0	0	2	1
916	1	0	0	0	0	1	1	0	1	0	1	0	0	0	0	0	0	1	1	1	0	0	1	1	0	1	2	2	2	1	1	2	2	1	1	2	1	0	0	1	0	0	0	0	0	1	0	0	2
917	0	0	0	0	0	1	2	0	1	0	0	0	1	0	0	1	1	0	2	1	1	1	2	2	0	0	1	1	1	1	0	0	1	2	1	2	0	0	0	0	0	1	1	1	1	1	0	2	0
918	0	0	0	0	0	2	2	1	0	0	0	0	0	0	0	0	0	1	1	1	0	0	0	1	0	0	1	2	2	1	1	0	0	1	0	1	1	0	0	0	0	1	1	0	1	0	0	2	0
919	1	0	0	1	0	1	2	0	2	0	0	0	0	0	0	0	0	2	0	0	1	0	2	2	0	1	2	2	2	1	0	2	2	0	0	1	1	1	1	0	0	2	2	0	2	1	0	2	1
920	1	0	0	1	0	2	2	0	1	0	0	0	0	0	0	0	0	1	1	1	0	1	2	2	0	0	1	2	1	1	0	1	2	1	1	1	1	0	0	0	0	0	1	0	1	1	0	2	0
921	0	0	0	0	0	0	1	0	1	0	1	0	1	0	0	1	0	0	2	1	1	0	2	2	0	0	1	1	1	1	0	2	2	2	0	1	1	0	0	0	0	2	2	0	2	1	0	0	0
922	1	0	0	0	0	1	1	0	1	0	1	1	1	0	0	0	0	1	1	1	0	0	2	2	0	0	0	1	1	1	0	1	1	2	0	2	1	0	0	0	1	1	1	0	1	0	0	0	2
923	1	0	0	0	0	1	1	0	0	0	1	1	1	1	1	0	0	1	1	1	0	0	1	1	1	1	0	2	1	1	1	2	2	2	0	2	2	0	0	1	0	0	0	1	0	0	0	0	0
924	0	0	0	1	0	1	2	0	1	0	1	1	2	0	0	0	0	1	1	1	0	0	2	2	0	0	2	2	1	1	1	1	1	0	0	1	1	0	0	0	1	0	0	0	2	1	0	0	2
925	0	0	0	1	0	1	1	0	1	0	0	0	0	0	0	0	0	1	1	1	0	0	2	2	0	0	1	2	1	1	1	1	1	0	0	0	1	0	0	0	0	1	0	0	0	0	0	1	1
926	0	0	0	1	0	1	2	0	2	0	0	0	0	0	0	0	0	0	1	1	1	0	2	2	0	0	1	1	2	1	1	1	1	2	1	2	2	0	0	0	0	0	0	0	0	1	0	1	1
927	0	0	0	0	0	2	1	0	2	0	0	1	2	0	0	0	0	1	1	1	1	0	2	2	0	0	1	1	2	1	1	2	2	0	0	0	0	0	0	1	0	0	0	0	0	1	0	1	1
928	0	0	1	0	0	1	1	1	0	0	1	0	2	0	0	1	0	1	1	1	0	0	2	2	0	0	0	1	1	1	0	0	0	2	0	2	1	1	1	0	0	0	0	0	0	1	0	2	0
929	1	0	0	0	0	1	2	0	1	0	0	0	0	0	0	0	0	0	2	2	0	0	0	1	1	1	1	1	2	0	1	1	1	1	0	2	1	0	0	0	0	1	1	0	0	0	0	1	1
930	1	0	0	0	0	1	0	0	0	0	1	0	0	0	0	0	0	0	2	2	0	0	2	2	0	0	2	2	2	1	2	2	2	2	1	2	1	0	0	0	0	0	0	0	0	1	0	1	0
931	1	0	0	0	0	1	2	0	1	0	0	1	2	0	0	0	0	0	1	2	0	0	2	2	0	0	2	2	2	2	0	1	1	0	0	1	0	0	0	0	0	1	1	0	1	2	0	1	1
932	1	0	0	0	0	0	1	1	0	0	1	0	0	0	0	0	0	1	1	1	0	0	0	0	0	0	1	1	2	2	0	2	2	0	0	1	1	0	0	0	0	0	0	0	0	0	0	2	0
933	1	0	0	0	0	0	2	0	1	0	0	1	1	0	0	0	1	0	2	1	1	0	2	2	0	0	0	1	2	1	0	1	1	1	0	1	1	0	0	0	0	1	1	0	1	1	0	2	0
934	1	0	0	0	0	2	2	0	1	0	1	2	2	0	0	0	0	0	1	2	0	0	2	2	0	0	2	2	2	2	2	0	0	2	2	2	1	0	0	0	0	0	0	0	0	0	0	0	2
935	0	0	1	0	0	2	1	0	0	0	1	1	2	0	0	0	0	1	1	1	0	0	2	2	0	1	2	2	2	2	0	0	0	2	1	2	2	0	0	0	0	0	1	0	0	0	0	1	1
936	1	0	0	1	0	2	2	0	1	0	0	0	0	0	0	0	0	0	1	1	0	0	2	2	0	0	1	2	2	1	0	2	2	0	0	1	2	1	1	1	0	0	0	1	0	1	0	1	1
937	1	0	1	1	0	2	1	0	1	0	1	1	2	0	0	0	0	0	2	2	0	0	2	2	0	0	1	1	2	0	0	0	1	1	0	2	1	1	1	0	0	0	0	1	0	1	0	1	1
938	1	0	0	1	0	1	1	1	0	0	1	1	1	0	0	0	0	0	1	2	0	0	1	1	1	1	2	2	2	1	2	2	2	0	0	0	1	0	0	0	0	0	0	0	0	1	0	1	1
939	0	0	0	1	0	1	2	1	1	0	0	1	2	0	0	0	0	1	2	2	0	0	1	1	0	0	2	2	2	1	1	1	2	1	0	1	2	0	0	0	0	0	1	0	1	0	0	2	1
940	1	0	1	1	1	1	1	0	1	0	0	0	0	0	0	0	0	0	2	2	0	0	1	2	0	0	1	1	2	1	0	1	1	1	1	2	2	0	0	0	1	1	1	0	1	1	0	1	1
941	0	1	0	0	0	2	2	0	1	0	0	0	0	0	0	0	0	1	1	1	1	0	1	1	1	1	2	2	2	2	0	2	2	0	0	1	1	0	0	0	0	0	0	0	0	0	0	0	1
942	1	0	0	0	0	0	1	0	0	0	1	0	1	0	0	0	0	0	1	1	0	0	1	1	1	1	2	2	2	2	1	1	1	1	0	2	1	0	0	2	1	0	0	0	0	2	0	2	1
943	0	0	0	0	0	1	1	1	1	0	0	0	0	0	0	0	0	0	2	0	1	0	1	1	0	0	2	2	2	1	2	2	2	0	0	1	1	0	0	1	0	1	1	1	1	1	0	2	1
944	0	0	0	1	0	2	2	0	1	0	0	0	0	0	0	0	0	0	2	2	1	1	2	2	0	0	2	2	2	2	0	1	1	2	2	2	2	0	0	0	0	0	0	0	0	1	0	1	1
945	0	0	0	0	0	0	2	0	2	0	0	0	0	0	0	0	0	1	1	0	1	0	2	2	0	0	1	2	2	1	0	0	0	2	1	2	1	0	0	2	0	0	0	0	0	1	0	2	0
946	0	0	0	0	0	1	0	0	0	0	2	0	2	0	0	0	0	1	1	1	1	0	2	2	0	1	1	1	2	1	1	1	1	1	0	1	1	1	1	0	0	1	1	0	1	1	0	0	2
947	0	0	0	1	0	1	2	1	0	0	0	0	0	0	0	0	0	1	1	1	0	0	1	1	1	1	0	1	2	1	0	0	2	0	0	1	0	0	0	0	0	1	1	0	0	1	0	2	1
948	1	0	1	0	0	0	2	0	0	0	0	0	0	0	0	0	0	0	1	1	0	0	2	2	0	0	2	2	2	2	0	1	1	2	0	0	2	0	0	1	0	0	0	1	0	1	0	2	0
949	1	0	0	1	0	1	1	1	0	0	1	0	0	0	0	0	0	0	2	2	0	0	1	1	0	0	2	2	2	1	0	2	2	0	0	1	1	0	0	0	0	1	1	0	1	1	0	1	1
950	0	0	1	1	0	2	0	0	1	0	0	0	0	0	0	0	0	0	2	1	0	0	2	2	0	0	1	0	2	0	0	0	2	0	0	1	0	0	0	0	0	1	1	0	1	1	0	2	0
951	0	0	0	0	0	1	1	0	1	1	0	0	1	0	0	0	0	1	1	1	1	0	2	2	0	0	2	2	2	1	1	1	1	2	1	2	1	1	1	0	0	0	0	0	0	1	0	1	1
952	1	0	0	0	0	0	2	0	1	0	0	1	1	0	0	0	0	2	0	0	1	0	2	2	0	0	0	2	2	0	1	1	1	1	1	1	1	0	0	0	0	1	1	0	1	0	0	0	2
953	0	1	0	0	0	1	2	0	2	0	0	2	2	1	1	0	0	2	0	0	1	1	1	2	0	0	1	1	2	2	0	0	0	1	1	2	1	1	0	0	0	0	0	0	0	0	0	1	1
954	1	0	0	0	0	1	0	0	0	0	1	1	2	0	0	0	0	1	1	1	0	0	2	2	0	0	0	2	1	0	0	2	2	0	0	1	1	0	0	0	0	0	1	0	1	0	0	1	0
955	1	0	0	0	0	0	2	0	1	0	1	0	0	0	0	0	0	1	1	1	0	1	0	1	1	1	1	1	2	1	1	0	1	2	0	2	1	0	0	2	0	0	1	1	2	1	0	2	1
956	0	0	0	0	0	1	1	0	1	1	0	0	1	0	0	1	0	1	1	1	0	0	2	2	0	0	1	1	2	0	1	1	2	2	0	2	1	0	0	1	0	1	1	0	1	1	0	2	0
957	1	0	0	0	0	0	1	0	0	0	1	0	0	0	0	0	0	0	2	2	0	0	2	2	0	0	1	0	2	0	0	0	0	2	0	1	0	0	0	1	0	0	0	0	0	0	0	2	0
958	1	0	0	0	0	1	2	1	0	0	0	1	1	0	0	0	0	0	2	1	1	0	2	2	0	0	2	2	2	2	1	1	1	1	0	1	1	0	0	1	1	0	0	0	0	0	0	1	0
959	0	0	0	0	0	1	2	0	2	0	0	1	1	0	0	0	0	1	1	1	0	0	2	2	0	0	1	2	1	1	0	0	1	2	1	2	1	0	0	1	0	0	1	0	0	0	0	2	2
960	1	0	0	1	0	1	1	0	1	0	1	0	0	0	0	0	0	0	2	1	0	1	2	2	0	0	2	2	2	2	0	0	0	1	0	1	2	0	0	1	0	0	1	0	1	0	0	1	1
961	1	0	0	1	0	2	2	0	0	0	0	0	0	0	0	0	0	1	1	1	1	0	2	2	0	0	1	2	2	1	1	0	0	2	0	2	2	0	0	0	1	0	0	0	0	0	0	1	0
962	1	0	0	0	0	0	1	0	0	0	1	1	2	0	0	1	0	1	2	2	0	0	2	2	0	1	1	1	2	1	0	2	2	0	0	1	1	1	1	0	0	0	0	0	1	0	0	2	1
963	1	0	0	0	0	0	2	0	1	0	0	0	0	0	0	0	1	2	1	1	0	0	2	2	0	0	2	2	2	2	0	1	2	1	0	1	1	0	0	1	0	1	2	0	0	1	0	2	0
964	1	0	0	1	0	1	1	0	1	0	0	0	0	0	0	0	0	0	1	2	0	0	2	2	0	0	1	2	1	1	0	0	1	2	1	2	1	0	0	2	0	0	0	0	0	1	0	2	1
965	1	0	0	0	0	1	2	0	2	0	0	0	0	0	0	0	0	0	2	1	1	0	1	1	0	0	2	2	2	1	1	0	1	2	0	2	2	0	0	1	0	1	0	0	1	0	0	1	1
966	0	0	0	0	0	2	2	0	2	0	0	1	1	0	0	0	0	1	1	1	0	0	2	2	0	0	1	2	2	1	0	1	1	2	0	1	2	0	0	2	0	0	1	1	0	1	0	1	1
967	1	0	0	1	0	1	1	0	1	1	2	0	0	0	0	0	0	0	2	1	1	0	1	1	1	2	2	2	2	1	0	1	1	1	0	1	2	0	0	0	1	0	1	0	1	0	0	2	1
968	1	0	0	1	0	2	1	0	2	0	0	0	1	0	0	0	0	0	2	2	0	0	1	1	1	1	2	2	2	1	2	1	0	0	0	1	1	0	0	1	0	0	0	1	0	0	0	2	0
969	0	0	1	1	1	2	2	0	2	0	0	1	1	1	1	0	0	2	0	0	0	0	1	1	1	1	1	2	2	1	1	0	0	2	0	2	2	0	0	1	0	0	0	0	0	1	0	1	1
970	1	0	0	1	0	1	2	0	2	0	0	0	0	0	0	0	1	2	1	1	0	1	2	2	0	0	1	1	2	1	0	1	1	2	0	2	0	0	0	1	0	0	1	0	1	0	0	1	1
971	0	0	0	1	0	1	1	0	1	0	0	1	1	0	0	0	0	0	2	2	0	0	1	1	0	1	1	1	2	1	0	2	2	1	0	1	1	0	0	2	0	0	0	0	0	1	0	1	1
972	0	0	0	1	0	1	2	1	0	0	0	0	1	0	0	1	0	1	1	1	1	0	2	2	0	0	2	2	2	1	0	0	1	2	0	2	2	1	1	0	0	0	0	1	0	1	0	0	2
973	0	0	0	0	0	1	2	0	2	0	0	1	1	0	0	0	0	0	2	1	1	0	1	1	0	0	1	2	1	1	0	0	2	0	0	1	2	1	1	1	0	1	2	0	1	0	0	1	0
974	1	1	0	0	0	2	2	0	0	0	0	0	0	0	0	0	0	0	1	1	0	0	1	1	0	0	1	1	2	0	0	1	1	2	2	2	1	0	0	0	0	0	1	0	1	0	0	2	0
975	0	0	0	0	0	1	2	0	2	0	0	1	1	0	0	0	0	0	2	1	1	0	2	2	0	0	2	2	2	1	1	1	1	1	0	1	1	0	0	0	1	1	2	0	0	1	0	2	0
976	0	1	0	0	0	2	1	0	1	0	1	1	1	0	0	0	0	1	1	1	1	0	2	2	0	0	0	1	1	1	0	1	2	1	1	1	0	0	0	0	0	2	2	0	2	0	0	2	0
977	0	0	0	0	0	1	2	0	2	0	0	0	1	0	0	0	0	0	2	2	0	0	2	2	0	0	2	2	2	1	0	2	2	1	0	1	1	0	0	1	0	0	0	0	0	1	0	1	0
978	0	0	0	0	0	1	2	0	1	0	1	0	0	0	0	0	0	0	2	2	0	0	2	2	0	0	1	0	2	0	0	1	1	1	0	2	2	0	0	1	1	1	1	0	1	1	0	2	1
979	1	0	0	1	0	2	2	1	0	0	0	2	2	1	1	0	0	0	2	2	0	0	2	2	0	1	2	2	2	1	0	1	1	0	0	1	1	0	0	1	0	0	0	0	0	1	0	1	1
980	0	0	0	0	0	0	1	1	0	0	1	0	0	0	0	0	0	1	1	1	0	0	2	2	0	1	1	2	2	2	0	1	1	1	0	2	2	0	0	1	0	0	0	0	0	0	0	1	2
981	1	0	0	1	0	2	0	0	1	0	1	0	0	0	0	0	0	0	2	1	1	0	0	1	0	0	0	2	2	0	1	0	2	0	0	2	1	0	0	0	0	0	0	1	0	1	0	0	2
982	0	0	0	0	0	1	1	0	0	0	1	0	0	0	0	0	0	0	2	2	0	1	2	2	0	0	2	2	2	2	0	1	1	0	0	0	0	0	0	0	0	0	0	0	2	2	0	2	1
983	1	0	0	0	0	1	1	0	0	0	2	0	0	0	0	0	0	0	2	1	1	0	2	2	0	0	1	2	2	1	0	2	2	0	0	1	1	0	0	0	0	1	1	0	1	0	0	0	2
984	1	0	0	0	0	0	1	0	1	0	0	0	1	0	0	1	0	2	0	0	0	0	2	2	0	0	1	2	1	1	0	2	2	1	0	1	2	0	0	1	0	0	1	1	1	0	0	1	1
985	1	0	0	0	0	0	2	1	0	0	0	0	1	0	0	1	0	0	2	2	0	0	0	0	0	0	1	1	2	2	1	1	0	2	1	2	1	0	0	0	0	0	1	0	0	0	0	2	0
986	1	1	0	0	0	1	2	0	1	0	0	0	0	0	0	0	0	1	1	1	0	0	2	2	0	1	1	2	2	1	0	1	1	1	0	1	2	0	0	1	1	0	0	0	0	0	0	0	2
987	0	0	0	1	0	2	1	0	2	0	0	0	1	0	0	0	0	0	2	1	1	1	2	2	0	0	2	2	2	2	0	2	2	1	0	1	1	0	0	0	0	0	0	0	0	1	0	0	2
988	0	0	0	0	0	0	2	1	0	0	0	0	1	0	0	0	0	1	1	1	1	1	1	2	0	1	2	2	2	1	2	1	1	1	0	1	2	0	0	1	1	1	0	0	2	1	0	1	1
989	0	1	0	0	0	1	1	0	0	0	1	1	2	0	0	0	0	1	1	1	0	0	2	2	0	0	1	1	2	2	1	1	1	2	0	2	1	0	0	0	0	1	1	0	1	0	0	2	2
990	0	0	0	0	0	0	2	0	0	1	0	0	2	0	0	0	0	1	1	0	1	0	2	2	0	0	2	2	2	2	1	1	1	2	2	2	1	1	0	0	0	0	0	0	0	0	0	2	0
991	0	1	0	0	0	1	1	1	0	0	1	1	2	0	0	0	1	2	0	0	1	0	2	2	0	1	1	2	1	1	0	1	1	1	0	1	2	0	0	1	0	0	0	0	0	1	0	1	1
992	0	0	0	0	0	1	2	0	1	0	0	0	1	0	0	1	0	0	2	2	0	0	2	2	0	0	1	2	2	1	2	0	1	1	0	2	2	0	0	1	0	1	1	0	1	1	0	1	1
993	0	0	0	1	0	2	2	0	2	0	0	1	1	0	0	0	0	0	1	1	1	0	2	2	0	0	2	2	2	2	0	2	2	0	0	1	2	0	0	1	0	1	1	0	1	1	0	0	1
994	0	0	1	0	0	0	2	1	0	0	0	2	2	0	0	0	0	2	0	0	1	0	2	2	0	1	2	2	2	1	1	2	2	0	0	1	1	0	0	2	0	0	0	0	0	1	0	1	1
995	1	0	0	1	0	1	2	1	0	0	0	0	0	0	0	0	0	2	0	0	1	0	2	2	0	0	1	1	2	1	0	2	2	0	0	1	1	0	0	1	0	0	0	0	0	0	0	2	0
996	0	0	0	0	0	0	2	0	1	0	0	0	2	0	0	0	0	0	1	1	1	0	2	2	0	0	2	2	2	1	0	1	1	2	1	2	1	0	0	0	1	0	0	0	0	1	0	1	1
997	0	0	0	0	0	2	2	0	0	0	1	0	0	0	0	0	0	0	2	2	0	0	2	2	0	0	0	2	1	1	0	2	2	0	0	0	0	0	0	0	0	1	0	0	2	1	0	1	1
998	1	1	0	0	0	2	2	1	1	0	0	0	1	0	0	1	0	1	1	1	0	0	2	2	0	1	0	1	2	1	0	1	2	2	2	2	2	0	0	2	0	0	0	0	1	1	1	1	0
999	0	0	0	1	0	1	1	0	0	0	1	0	1	0	0	0	0	0	2	2	0	0	2	2	0	0	2	2	2	2	0	1	1	1	0	1	0	0	0	0	0	1	0	0	1	0	0	1	1
1000	1	0	0	0	0	1	1	0	1	0	0	0	0	0	0	0	0	0	2	2	0	0	2	2	0	0	1	2	1	0	1	2	2	1	0	1	1	0	0	0	0	1	1	0	1	1	0	0	2
[truncated: 952 more columns]
