# Supplementary material for: KNN-MDR: a learning approach for improving interactions mapping performances in genome wide association studies
Source: BMC Bioinformatics. 2017 Mar 21;18:184. doi: 10.1186/s12859-017-1599-7 (PMC5361736; doi:10.1186/s12859-017-1599-7)
Supplement: Supplementary file 2 — The data set(s) supporting the results of Table 1. (ZIP 22742 kb) [file 12859_2017_1599_MOESM2_ESM.zip › Nouveau dossier/S72/mkallsimul.dat]

1	0	0	0	0	0	1	1	0	0	0	1	0	1	0	1	1	1	1	1	0	0	0	1	1	0	1	1	2	2	2	0	2	2	1	1	2	2	0	2	0	0	0	0	0	0	0	0	0	0
2	1	0	0	0	0	2	1	0	1	0	1	0	0	0	0	0	0	0	2	0	0	0	1	0	1	0	0	1	1	1	1	0	0	2	1	2	2	0	2	0	0	0	0	0	0	1	0	0	0
3	1	0	0	0	0	0	2	1	1	1	0	1	1	0	1	0	1	2	0	1	1	0	1	0	0	1	0	2	2	0	1	1	1	2	2	2	0	0	0	2	0	0	0	0	1	1	0	0	0
4	0	0	0	0	0	0	1	0	0	0	1	0	2	0	1	0	1	2	0	1	0	1	1	0	1	0	2	2	1	1	1	0	0	1	0	1	1	0	1	1	0	1	1	0	2	0	0	0	0
5	1	0	0	0	0	0	1	0	1	1	0	0	1	0	0	0	2	2	0	2	2	0	2	0	0	1	1	1	2	0	1	1	0	1	1	1	0	0	0	2	0	1	1	0	1	1	0	0	0
6	1	0	0	0	0	0	1	0	1	1	0	0	1	0	1	1	1	0	2	1	1	0	2	0	0	1	1	1	2	1	1	0	0	2	0	2	0	0	0	1	0	1	1	0	1	1	0	0	0
7	1	0	0	0	0	0	1	0	2	0	0	0	0	0	0	0	2	2	0	1	1	0	1	0	1	0	2	2	2	2	0	1	1	0	0	0	1	1	0	1	0	1	1	0	1	0	1	0	1
8	0	0	0	0	0	1	1	0	1	1	0	0	0	0	0	0	1	0	1	0	0	0	2	0	0	0	2	2	2	2	0	0	0	2	1	1	0	0	0	1	0	1	0	0	2	1	1	0	0
9	1	0	0	0	0	1	2	0	1	0	1	0	1	0	0	0	2	0	2	0	0	0	2	0	0	2	2	2	2	1	0	1	1	1	0	1	1	0	0	1	0	1	1	0	1	0	0	0	0
10	1	0	1	0	0	1	0	0	2	2	0	0	0	0	0	0	2	1	1	1	1	0	1	1	1	2	2	2	1	1	2	2	1	0	0	1	1	0	0	1	1	0	0	1	1	2	1	0	1
11	0	0	0	0	0	2	2	0	1	1	0	1	2	1	1	1	1	2	0	1	1	1	1	0	0	0	1	2	2	2	0	2	1	2	0	2	2	0	1	1	0	1	1	0	1	1	0	0	1
12	1	1	0	0	0	1	2	1	1	1	1	0	0	0	0	0	2	0	2	0	0	0	2	0	0	1	2	2	2	2	0	0	0	1	0	1	0	0	0	1	0	0	0	0	2	0	0	0	0
13	1	0	0	0	0	1	0	0	1	1	0	0	1	0	1	1	2	0	2	0	0	0	2	0	0	0	2	2	2	1	2	1	1	0	0	0	0	0	1	1	0	1	1	0	1	0	0	0	0
14	0	0	0	0	0	1	2	0	1	1	1	0	1	0	0	0	2	1	2	1	1	0	2	0	0	0	1	1	2	2	0	1	1	0	0	1	1	0	1	1	0	1	1	0	1	1	0	0	0
15	0	0	0	0	0	1	1	1	2	2	0	2	2	0	2	0	1	0	1	0	0	0	1	0	0	1	1	1	2	1	0	1	1	0	0	1	1	0	1	1	0	0	0	0	0	1	0	0	1
16	0	0	0	0	0	2	1	0	1	0	0	1	1	0	1	0	2	0	2	0	0	1	2	0	1	1	2	2	2	2	1	0	1	2	0	2	2	1	0	1	0	0	0	1	0	0	0	0	0
17	1	1	0	0	0	2	2	1	1	1	1	0	0	0	0	0	0	0	2	1	1	0	1	0	1	2	1	2	1	1	2	1	1	0	0	1	2	1	0	1	0	0	0	1	0	0	0	0	1
18	1	0	1	0	0	1	0	0	2	2	0	1	1	0	1	0	1	2	0	1	1	0	2	0	1	0	1	2	2	2	0	0	0	2	1	2	2	1	0	0	0	0	0	0	0	1	0	1	0
19	1	0	0	0	0	0	1	0	1	1	0	0	0	0	0	0	1	1	1	1	0	0	2	0	2	1	1	2	1	1	2	2	2	1	1	2	1	1	0	0	0	1	1	0	1	0	0	0	0
20	1	0	0	0	0	2	1	0	1	1	0	1	2	0	2	1	0	1	0	0	0	0	2	0	0	0	0	1	1	0	1	1	1	1	1	2	1	1	0	1	0	0	0	0	0	2	0	0	1
21	0	0	0	0	0	2	1	0	1	1	0	1	1	0	1	0	0	0	1	1	1	0	2	0	1	0	1	1	1	1	0	2	1	0	0	1	1	0	2	0	1	0	0	0	0	1	0	0	0
22	1	0	0	0	0	1	1	0	1	0	0	0	2	1	0	1	0	1	1	1	0	0	2	0	1	0	2	2	2	1	1	2	1	1	0	2	2	1	0	1	0	0	0	0	0	1	0	0	0
23	1	0	0	0	0	2	0	0	2	2	0	0	2	0	1	0	0	1	1	0	0	1	0	1	1	1	2	2	2	2	1	0	0	2	1	2	2	0	1	1	0	1	1	0	1	0	0	0	0
24	0	0	0	0	0	1	2	0	1	1	1	1	1	0	1	0	1	1	1	1	0	0	2	0	0	0	2	0	1	0	1	0	0	2	0	1	2	1	1	1	1	0	0	0	1	0	0	1	1
25	0	0	0	0	0	0	1	0	1	1	1	0	1	0	0	0	1	2	0	1	1	0	2	0	0	1	1	1	2	1	0	2	2	0	0	1	2	0	2	0	1	0	0	0	0	0	0	1	1
26	1	0	0	0	0	0	0	0	2	1	0	1	1	0	1	0	1	2	0	1	1	0	2	0	0	1	1	1	2	1	0	2	1	1	0	1	2	0	1	1	0	0	0	0	1	0	1	0	1
27	0	1	0	0	0	1	1	0	1	0	0	0	0	0	0	0	0	1	1	0	0	1	2	0	0	0	2	2	2	2	0	0	1	2	0	2	2	1	0	2	1	0	1	0	1	1	0	2	0
28	0	0	0	0	0	2	2	0	1	0	1	0	0	0	0	0	0	0	2	0	0	1	2	0	1	1	1	1	2	1	0	1	1	0	0	1	1	0	0	2	0	0	0	0	1	0	0	0	0
29	1	1	0	0	0	0	2	0	1	1	1	0	1	0	0	0	2	0	2	0	0	0	2	0	0	1	1	1	2	1	1	1	1	1	1	2	2	0	1	0	0	0	0	0	0	0	0	0	0
30	1	0	0	0	0	2	1	0	1	1	1	0	2	0	1	1	0	1	1	1	1	0	2	0	0	0	1	1	2	1	1	2	2	1	1	1	1	0	1	1	0	0	0	0	0	0	0	1	0
31	0	0	0	0	0	1	1	0	1	1	0	1	1	0	1	0	0	0	2	1	1	0	2	0	0	1	1	2	1	1	2	2	2	1	0	2	1	0	0	1	0	0	0	0	1	1	0	0	1
32	1	0	0	0	0	2	0	0	2	2	0	0	0	0	0	0	0	1	1	0	0	0	1	0	0	0	2	2	1	0	1	1	1	1	0	2	2	0	1	1	0	0	0	1	1	0	2	0	0
33	0	1	0	0	0	1	1	0	1	1	1	0	2	0	1	0	1	1	1	1	1	0	2	0	0	0	1	1	2	1	0	1	1	1	1	1	1	0	1	1	0	0	0	0	0	0	0	0	0
34	1	0	0	0	0	1	1	0	1	0	1	1	1	0	1	0	1	1	1	0	0	1	2	0	0	2	1	1	1	1	2	0	0	2	1	2	2	1	0	2	1	0	0	0	0	1	0	0	1
35	0	0	0	0	0	1	2	0	0	0	1	1	2	1	0	1	1	1	1	2	1	0	1	0	0	2	2	2	2	1	2	0	0	1	0	2	2	0	0	1	0	1	0	0	1	1	0	0	0
36	1	0	0	0	0	1	1	0	1	1	1	0	0	0	0	0	2	0	2	0	0	0	1	0	0	2	1	1	2	0	1	1	0	2	0	2	1	0	1	1	0	1	1	0	1	1	0	0	1
37	0	1	0	0	0	1	1	0	2	0	0	1	1	0	1	0	0	2	0	1	0	0	2	0	1	1	1	1	2	1	0	0	1	1	0	2	2	0	1	0	0	0	0	0	0	0	0	0	0
38	0	0	0	0	0	0	1	0	1	1	0	0	0	0	0	0	1	1	1	0	0	0	2	0	1	2	2	2	2	2	0	1	1	0	0	1	1	0	0	1	0	0	0	0	0	0	0	0	0
39	0	0	0	0	0	1	1	0	1	1	0	1	2	0	2	0	2	1	1	1	1	0	2	0	0	1	2	2	1	1	1	1	1	0	0	0	2	0	2	0	1	1	0	0	0	0	0	0	0
40	0	0	0	0	0	1	2	1	1	1	0	1	2	1	1	1	1	1	1	2	1	0	2	0	2	1	1	2	2	1	1	0	0	2	1	2	1	0	2	0	0	0	0	0	0	1	0	1	0
41	1	0	0	0	0	2	0	0	2	2	0	0	1	0	1	0	1	1	1	1	0	0	1	1	2	2	0	2	2	0	1	1	1	1	1	1	0	0	0	1	0	0	0	0	0	0	0	0	0
42	0	0	0	0	0	1	2	0	0	0	1	1	1	0	1	0	1	2	0	0	0	0	2	0	0	0	1	1	1	1	1	2	2	1	1	2	2	1	0	1	0	1	0	0	1	0	0	1	0
43	1	0	0	0	0	0	1	0	1	1	0	1	1	0	1	0	1	0	2	0	0	0	0	0	0	1	1	1	2	2	0	1	2	2	1	2	2	0	2	1	1	1	1	0	1	0	0	0	0
44	0	1	0	0	0	1	1	0	1	1	1	0	0	0	0	0	1	1	1	1	0	1	2	0	1	1	2	2	1	1	1	1	1	1	0	1	1	0	1	1	0	0	0	0	0	0	0	0	0
45	1	0	0	0	0	0	0	0	2	1	0	1	2	0	1	0	2	0	2	0	0	0	1	0	0	2	2	2	2	2	1	0	0	2	0	2	2	1	1	1	1	0	0	0	0	0	0	0	0
46	0	0	0	0	0	1	1	0	2	0	0	0	0	0	0	0	1	1	2	1	0	0	2	0	0	0	2	2	2	2	1	1	2	1	0	2	2	1	1	1	0	0	0	0	1	0	0	0	0
47	0	0	0	0	0	1	1	1	2	1	0	0	1	0	0	0	0	1	1	0	0	0	2	0	0	0	2	2	2	2	0	1	1	2	1	2	0	0	1	0	0	1	1	0	1	0	0	0	0
48	1	1	0	0	0	2	1	0	1	0	0	0	0	0	0	0	2	0	2	1	0	0	1	0	0	1	1	0	2	0	0	2	2	1	0	2	2	0	1	1	0	0	0	0	1	0	0	0	0
49	0	0	0	0	0	1	0	0	2	1	1	0	0	0	0	0	2	1	1	0	0	0	1	0	1	1	1	1	2	1	0	2	2	1	0	2	1	0	1	1	0	0	0	0	0	0	0	0	0
50	0	0	0	0	0	1	1	2	2	2	0	2	2	0	2	0	2	0	2	0	0	0	2	0	0	0	2	2	2	2	1	1	1	1	0	1	1	0	1	1	1	0	0	0	0	0	0	0	0
51	0	0	0	0	0	0	0	0	2	1	0	0	0	0	0	0	2	1	1	1	1	0	1	0	0	1	2	2	2	1	2	0	0	2	0	2	1	0	1	1	0	0	0	0	0	0	0	0	0
52	0	0	0	0	0	1	1	0	1	1	1	0	0	0	0	0	0	1	1	1	1	0	1	0	0	2	1	2	0	0	2	1	2	1	0	2	0	0	1	1	0	0	0	1	1	0	0	0	0
53	1	1	0	0	0	2	1	0	1	1	1	1	1	0	1	0	1	1	1	1	0	0	2	0	0	0	2	2	2	2	1	1	1	0	0	1	2	1	1	0	0	0	0	0	0	1	0	1	0
54	0	1	0	0	0	1	1	0	1	1	1	1	1	0	1	0	1	1	1	1	1	0	2	0	0	2	0	1	2	0	0	1	1	1	1	1	1	0	2	0	1	1	0	0	1	0	0	0	0
55	1	0	0	0	0	2	1	0	0	0	0	0	2	0	1	0	1	0	2	0	0	0	2	0	1	0	0	2	2	0	1	0	0	1	1	2	1	1	0	0	0	0	0	0	0	1	0	1	0
56	0	0	1	0	1	1	1	0	2	0	0	1	2	0	1	0	1	1	1	1	0	0	2	0	2	1	1	2	1	1	2	1	2	0	0	2	1	1	0	1	0	0	0	0	0	0	0	0	0
57	1	0	0	0	0	1	1	0	1	0	1	0	0	0	0	0	2	0	2	1	1	0	2	0	1	2	2	2	2	2	0	1	1	1	1	1	0	0	1	0	0	0	0	0	1	0	1	0	1
58	1	0	0	0	0	0	1	0	2	1	0	0	1	0	1	1	0	1	1	2	1	0	2	0	0	2	2	2	2	2	2	2	2	2	1	2	1	0	0	2	0	0	0	0	1	0	0	0	0
59	0	0	0	0	0	1	0	0	1	1	1	1	2	0	2	0	2	2	0	1	1	0	1	0	0	0	1	1	2	1	1	2	2	0	0	0	2	0	2	0	1	0	1	0	1	0	0	1	1
60	0	0	0	0	0	2	0	0	2	1	0	0	1	0	1	1	1	1	1	0	0	0	2	0	0	2	1	2	1	1	2	2	2	0	0	0	2	1	0	0	0	0	0	2	0	1	1	0	1
61	1	0	0	0	0	1	1	0	1	0	1	1	2	0	2	0	1	1	1	0	0	0	1	1	1	0	1	1	2	1	0	0	1	2	0	2	0	0	1	1	0	1	1	0	0	1	0	0	2
62	1	0	0	0	0	1	2	0	0	0	1	1	1	0	1	0	2	0	2	0	0	0	2	0	0	0	1	1	2	1	1	1	1	1	0	1	0	0	0	1	0	1	1	0	1	0	0	0	0
63	1	0	1	0	0	1	0	0	2	2	0	0	2	0	2	1	1	1	1	1	0	1	1	0	0	1	1	2	2	1	0	2	2	2	0	2	2	1	0	0	0	1	0	0	2	1	1	0	1
64	0	0	0	0	0	0	2	1	1	1	0	0	0	0	0	0	2	1	1	0	0	0	0	0	0	1	2	2	2	2	1	2	1	1	0	2	1	0	1	0	0	0	1	0	1	0	0	0	0
65	1	0	0	0	0	1	1	0	2	1	0	0	1	0	1	0	1	0	2	0	0	0	2	0	0	1	2	2	2	2	0	1	1	0	0	1	1	0	0	1	0	0	0	0	0	0	1	1	0
66	0	0	0	0	0	1	2	0	1	1	0	0	1	0	0	0	2	1	1	0	0	0	2	0	0	2	1	2	1	1	2	2	2	0	0	2	2	0	2	0	1	0	0	0	1	1	0	0	0
67	0	0	0	0	0	2	1	0	2	1	0	0	1	0	0	0	0	0	2	0	0	0	2	0	0	1	1	2	2	1	0	1	0	1	0	1	2	1	1	1	0	0	0	1	0	1	2	0	0
68	0	1	1	0	0	2	0	0	2	2	0	0	1	0	1	1	1	1	1	1	1	0	1	0	0	1	1	2	2	1	0	2	2	0	0	0	2	0	2	0	0	1	1	0	1	1	0	1	0
69	0	0	0	0	0	1	2	0	1	1	0	0	1	0	0	0	1	0	2	0	0	0	2	0	1	1	1	1	2	0	1	1	1	1	0	2	2	0	0	1	0	0	0	0	1	1	0	0	0
70	0	0	0	0	0	2	2	0	0	0	1	0	2	0	0	0	0	0	2	0	0	0	1	1	1	1	2	2	1	0	1	1	0	1	0	1	0	0	0	2	0	0	0	0	0	2	0	0	0
71	0	0	0	0	0	1	0	0	2	2	0	1	2	1	1	1	1	1	1	1	1	0	1	1	1	1	2	2	1	0	1	1	2	1	0	2	1	0	0	1	0	0	0	1	0	1	0	1	0
72	0	0	0	0	0	1	1	0	2	0	0	0	1	0	0	0	2	0	2	0	0	0	1	0	0	0	1	2	2	1	1	1	1	0	0	0	1	0	0	2	0	0	0	1	0	1	0	2	0
73	1	0	1	1	1	1	1	0	1	0	0	0	2	0	2	1	0	0	2	0	0	0	2	0	0	1	2	2	2	2	1	1	1	1	1	1	2	0	1	0	0	1	0	0	1	0	1	0	1
74	0	1	0	0	0	1	0	0	2	2	0	1	1	0	1	0	0	2	0	1	0	0	2	0	1	1	1	2	2	1	0	1	1	0	0	1	2	0	2	1	1	0	0	0	0	1	0	1	0
75	0	0	0	0	0	0	1	2	2	2	0	0	0	0	0	0	1	1	1	0	0	0	2	0	0	1	2	2	2	2	1	1	0	2	1	2	0	1	0	1	0	1	0	0	0	1	0	0	2
76	0	0	0	0	0	2	2	1	1	1	0	1	1	0	1	0	0	1	0	0	0	0	2	0	1	1	2	2	2	2	0	0	0	2	0	2	2	0	0	2	0	0	0	0	1	0	0	0	1
77	1	0	0	0	0	1	1	0	1	1	1	0	1	0	1	0	2	0	1	0	0	0	2	0	0	1	1	1	2	0	1	1	0	2	2	2	1	0	2	0	0	0	0	0	0	0	0	0	1
78	0	0	1	0	0	2	1	0	1	1	0	1	2	0	1	0	1	2	0	0	0	0	2	0	0	1	1	2	0	0	2	0	0	2	0	2	2	0	2	0	1	0	0	0	0	0	0	0	0
79	1	0	0	0	0	0	2	1	2	2	0	0	1	0	1	1	2	0	2	0	0	0	0	0	1	0	1	0	2	0	0	0	0	2	0	2	0	0	1	1	0	0	0	0	0	0	0	2	0
80	1	0	0	0	0	0	2	0	0	0	2	0	0	0	0	0	1	0	2	0	0	0	2	0	0	2	1	2	2	1	1	2	2	0	0	0	1	0	0	1	0	1	1	0	2	1	0	0	0
81	1	0	0	0	0	2	1	0	1	0	0	0	0	0	0	0	0	1	1	0	0	0	2	0	0	2	0	1	1	0	2	0	2	0	0	2	1	0	0	2	0	0	0	0	0	0	0	0	0
82	0	0	0	0	0	1	2	0	0	0	1	0	0	0	0	0	1	1	0	2	2	0	1	0	0	1	0	1	1	1	1	1	1	1	0	1	1	0	0	0	0	0	0	0	0	0	0	0	0
83	0	0	0	0	0	2	2	0	0	0	0	0	0	0	0	0	0	0	2	0	0	0	2	0	0	1	2	2	2	2	1	1	1	2	1	2	2	0	1	1	0	0	0	0	0	1	0	0	0
84	1	0	1	0	0	1	0	0	1	1	1	0	0	0	0	0	1	0	2	0	0	0	1	0	0	0	2	2	1	1	1	1	1	2	0	2	2	0	1	2	1	0	0	0	0	1	1	0	0
85	0	0	0	0	0	1	1	1	2	1	0	0	1	0	0	0	2	0	2	0	0	0	2	0	0	1	2	2	1	1	1	1	1	0	0	0	2	0	0	1	0	0	0	0	0	1	0	0	0
86	0	0	0	0	0	1	1	1	2	2	0	1	1	0	1	0	1	0	2	1	0	0	2	0	0	0	1	1	2	1	0	2	2	1	0	2	0	0	0	2	0	1	1	0	1	0	0	1	0
87	1	0	0	0	0	2	1	0	2	1	0	1	1	0	1	0	1	2	0	1	1	0	2	0	0	1	1	1	1	1	0	0	1	1	0	2	2	0	1	0	0	1	0	0	1	1	0	1	0
88	1	0	0	0	0	1	2	0	1	1	0	0	0	0	0	0	0	0	2	1	1	0	2	0	0	0	1	2	1	1	2	0	1	1	0	2	2	0	0	1	0	0	0	0	0	1	0	0	0
89	1	0	1	1	1	1	1	1	2	1	0	0	1	0	0	0	1	1	1	1	0	0	2	0	0	1	1	1	1	1	0	0	0	1	0	2	0	0	0	2	0	0	0	0	0	1	0	0	0
90	0	0	0	0	0	0	2	0	0	0	0	1	1	0	1	0	2	0	1	0	0	0	2	0	0	0	2	2	2	2	0	1	0	1	0	1	2	0	1	1	0	1	1	0	2	2	0	0	0
91	0	0	0	0	0	1	1	0	1	1	1	1	1	0	1	0	2	1	1	1	1	0	2	0	1	2	1	1	2	0	0	1	1	1	0	2	1	0	0	2	0	1	1	0	1	0	1	0	0
92	0	0	0	0	0	1	2	1	1	1	1	0	0	0	0	0	1	0	2	0	0	1	2	0	0	0	2	2	2	2	0	1	1	1	0	2	2	2	0	0	0	0	0	0	0	0	0	0	0
93	0	0	0	0	0	0	2	0	0	0	0	1	0	0	0	0	0	1	1	1	1	0	1	0	0	0	2	2	2	2	1	1	1	1	0	1	1	0	0	2	0	0	0	0	0	1	0	1	1
94	1	0	0	0	0	0	1	0	2	0	0	1	1	0	1	0	1	1	1	1	1	0	1	1	1	2	1	1	2	1	0	1	1	1	0	2	0	0	0	1	0	0	0	0	0	0	0	0	0
95	1	0	0	0	0	0	1	0	1	1	0	0	0	0	0	0	2	0	1	0	0	0	2	0	0	1	2	2	2	2	0	1	1	1	1	2	1	0	1	1	0	0	0	1	0	0	0	0	1
96	0	0	0	0	0	0	0	0	2	2	0	1	1	1	0	1	1	0	2	0	0	0	2	0	0	0	1	1	2	1	0	1	1	1	1	1	1	0	1	1	0	0	0	0	0	0	0	0	0
97	0	0	0	0	0	0	2	1	1	1	1	0	1	0	1	1	2	2	0	2	1	0	2	0	1	0	0	1	1	1	1	2	2	1	0	2	1	1	0	2	0	0	0	0	0	2	0	0	0
98	1	0	0	0	0	0	1	0	2	2	0	1	2	0	1	0	0	1	1	0	0	0	0	1	1	1	1	1	2	1	0	1	1	1	0	2	2	0	1	0	0	1	1	0	1	1	0	0	0
99	0	0	0	0	0	0	2	0	0	0	0	0	1	0	1	0	1	0	1	1	1	0	1	0	0	1	2	2	2	2	0	2	2	2	1	2	1	0	1	1	0	1	1	1	1	1	1	1	0
100	0	0	0	0	0	0	1	0	2	0	0	0	1	0	1	0	0	2	1	0	0	0	2	0	0	1	0	0	1	0	1	1	1	1	1	1	1	0	0	1	0	1	1	0	1	0	0	0	1
101	0	0	0	0	0	2	1	0	1	1	0	0	1	0	0	0	1	0	2	0	0	1	0	1	0	0	2	2	2	2	0	2	2	0	0	0	2	0	2	0	0	0	0	0	1	1	0	0	0
102	0	0	0	0	0	1	1	0	1	1	0	0	1	0	1	1	2	0	2	0	0	0	2	0	0	2	2	2	2	2	0	1	1	1	1	1	1	1	0	1	0	0	0	0	1	0	0	0	1
103	0	0	0	0	0	1	1	1	2	2	0	1	1	0	1	0	1	0	2	1	1	0	2	0	0	2	1	1	2	1	1	1	2	1	0	2	1	0	2	0	0	0	0	1	0	1	1	0	1
104	1	1	0	0	0	1	1	0	2	1	0	0	0	0	0	0	1	1	1	1	1	0	2	0	0	1	1	1	1	1	0	2	2	1	0	1	1	0	1	1	0	0	0	0	0	0	0	1	0
105	0	0	0	0	0	0	1	0	1	0	1	0	0	0	0	0	0	1	1	2	1	0	2	0	0	2	1	1	2	0	1	2	2	2	1	2	1	1	0	0	0	0	0	0	0	0	0	0	0
106	1	0	0	0	0	1	1	0	0	0	1	0	0	0	0	0	2	0	2	0	0	1	2	0	0	2	2	2	2	2	1	1	1	2	1	2	2	1	1	0	0	0	0	0	0	1	0	1	0
107	0	0	0	0	0	1	1	1	2	2	0	0	0	0	0	0	0	2	0	1	1	0	2	0	0	1	0	2	0	0	2	1	1	1	0	2	1	1	0	1	0	1	1	0	1	1	0	0	1
108	1	0	0	0	0	0	1	0	1	1	1	0	0	0	0	0	0	2	0	1	0	0	2	0	0	0	1	1	2	0	0	2	2	2	1	2	1	0	0	2	1	0	0	0	0	0	0	0	0
109	0	0	0	0	0	0	2	1	1	1	0	0	1	0	1	0	2	1	1	0	0	0	1	1	1	0	2	2	2	2	0	0	0	1	1	2	1	0	0	2	0	0	0	0	0	0	0	0	1
110	0	0	0	0	0	2	2	0	1	0	1	0	1	0	0	0	1	1	1	1	1	0	2	0	1	1	0	2	1	1	1	1	1	0	0	1	1	0	1	1	0	0	0	0	0	1	0	0	1
111	0	0	1	0	0	2	1	0	1	1	1	1	2	0	2	0	0	2	0	1	0	0	2	0	0	1	1	1	2	1	0	1	1	1	0	2	1	0	0	2	0	1	1	0	1	0	1	0	0
112	1	1	1	0	0	2	1	0	1	0	1	0	1	0	1	1	1	1	1	1	0	0	2	0	1	2	0	0	2	1	0	1	1	1	0	1	2	1	0	1	0	0	0	0	1	0	0	0	1
113	0	0	0	0	0	1	1	0	1	1	1	0	0	0	0	0	1	0	2	0	0	0	1	0	1	1	2	2	2	2	1	1	1	2	0	2	2	0	1	0	0	0	0	0	1	0	0	0	0
114	0	0	0	0	0	2	0	0	1	0	1	0	1	0	0	0	1	1	1	0	0	0	2	0	0	0	1	1	2	1	0	1	1	1	0	1	1	1	0	1	0	0	0	0	0	0	0	2	0
115	0	0	0	0	0	0	2	0	0	0	0	0	1	0	0	0	1	0	1	0	0	0	2	0	0	1	2	2	2	2	1	2	2	0	0	1	2	0	2	0	0	0	0	0	2	0	0	2	0
116	1	0	0	0	0	1	1	0	2	0	0	1	0	0	0	0	0	1	1	1	1	0	1	0	0	1	1	2	2	1	0	2	2	0	0	1	1	0	0	2	0	1	0	0	0	0	0	0	0
117	1	0	0	0	0	1	0	0	2	0	1	0	1	0	0	0	1	1	1	1	0	0	1	0	0	1	1	1	2	2	0	2	2	0	0	0	2	0	2	0	0	1	0	0	0	0	0	0	0
118	0	0	0	0	0	0	1	0	1	0	1	1	1	0	1	0	0	0	2	0	0	0	2	0	1	1	1	2	1	1	2	1	1	1	1	1	1	0	0	2	0	1	1	0	1	0	0	0	1
119	0	0	0	0	0	2	1	0	1	1	0	0	1	0	0	0	1	2	0	1	1	0	2	0	0	1	2	2	2	2	0	1	2	1	0	2	1	0	0	1	1	0	0	0	0	0	0	0	0
120	1	0	0	0	0	2	2	1	1	1	0	1	1	0	1	0	1	1	1	0	0	0	2	0	0	0	1	2	2	1	1	1	1	1	0	2	2	0	2	0	0	0	0	0	0	0	0	0	0
121	1	0	0	0	0	1	0	0	2	2	0	0	1	0	0	0	2	0	2	0	0	1	1	0	0	1	2	2	2	2	0	0	1	1	0	2	1	0	1	1	0	1	1	0	1	1	0	0	0
122	0	0	0	0	0	0	1	1	2	1	0	1	2	1	0	1	0	1	1	0	0	0	2	0	1	1	2	2	2	2	0	1	1	0	0	1	1	0	1	1	0	1	1	0	1	0	0	0	1
123	0	0	0	0	0	2	1	1	2	1	0	1	2	0	1	0	0	1	1	1	1	0	2	0	0	0	0	1	1	0	1	0	0	2	0	1	1	0	1	1	0	0	0	0	0	0	0	0	0
124	0	0	1	0	0	2	1	1	2	2	0	0	0	0	0	0	1	0	1	2	1	0	2	0	0	1	1	2	1	1	1	1	0	2	2	2	1	0	1	1	0	0	0	0	0	0	0	1	0
125	0	0	0	0	0	2	1	1	2	1	0	0	0	0	0	0	2	1	1	0	0	0	2	0	0	0	2	2	1	1	1	2	2	2	0	2	1	0	0	1	1	0	0	0	0	1	0	0	2
126	0	0	1	0	0	1	0	0	2	1	1	1	2	0	2	0	0	1	1	1	1	0	2	0	0	1	2	2	2	2	1	1	1	0	0	2	1	0	1	1	0	0	0	1	0	0	0	1	0
127	0	0	0	0	0	0	1	0	0	0	0	0	0	0	0	0	0	2	0	1	0	1	1	0	0	1	2	2	2	2	1	1	1	1	0	2	0	0	0	1	0	0	0	1	2	0	0	0	2
128	0	1	0	0	0	1	1	0	0	0	1	1	1	0	1	0	1	1	1	1	1	0	2	0	0	1	1	2	1	1	2	1	1	2	2	2	0	0	0	2	0	1	0	0	0	0	0	0	1
129	0	0	0	0	0	2	1	0	2	2	0	0	0	0	0	0	2	1	1	0	0	0	1	0	1	1	1	2	2	1	1	0	0	1	1	2	1	0	1	1	0	0	0	0	1	0	0	0	0
130	0	0	0	0	0	0	0	0	2	1	0	0	0	0	0	0	2	2	1	1	1	0	2	0	0	1	2	2	2	2	1	2	2	2	0	2	1	0	1	2	1	0	0	0	1	1	0	0	0
131	0	0	1	0	0	2	2	0	2	2	0	1	2	0	2	0	1	1	1	1	0	0	2	0	0	1	2	2	2	2	0	1	1	1	1	1	1	0	1	0	0	0	0	0	0	1	0	0	1
132	0	0	0	0	0	0	2	1	1	1	0	0	0	0	0	0	1	1	1	1	1	0	2	0	0	0	1	2	2	1	1	2	2	0	0	2	2	0	1	1	0	0	0	0	1	0	0	0	0
133	1	0	0	0	0	2	1	0	1	1	1	1	2	0	1	0	1	0	2	1	0	0	2	0	0	0	2	2	2	2	1	1	2	1	0	2	1	0	1	1	0	1	1	0	2	1	0	0	0
134	1	0	0	0	0	1	1	1	2	1	0	2	1	0	1	0	1	0	1	1	1	0	2	0	0	2	1	2	2	1	2	2	1	1	0	2	1	0	1	1	0	0	0	1	0	1	0	0	0
135	0	0	0	0	0	0	2	1	1	1	0	0	0	0	0	0	0	1	0	1	1	0	2	0	0	0	1	2	2	1	0	2	2	1	0	2	2	0	2	0	1	0	0	0	0	0	0	0	0
136	0	0	1	0	1	1	2	0	1	1	0	0	0	0	0	0	2	1	1	1	0	0	2	0	0	1	2	2	2	2	0	1	1	1	1	1	1	1	0	0	0	0	0	0	0	2	0	1	0
137	0	0	0	0	0	0	1	1	2	2	0	0	1	0	0	0	0	0	2	0	0	0	2	0	0	1	2	2	2	1	2	1	1	1	1	2	2	0	2	1	1	0	0	0	1	0	0	0	1
138	0	0	0	0	0	1	2	1	1	1	0	0	0	0	0	0	1	2	1	0	0	0	2	0	0	0	2	2	2	1	1	1	1	0	0	2	2	0	2	0	0	0	0	0	1	0	0	0	0
139	0	0	0	0	0	0	0	0	2	1	0	1	1	0	0	0	1	0	2	0	0	0	2	0	0	0	2	2	2	2	0	1	2	1	0	2	1	0	1	1	0	0	0	0	1	0	0	0	0
140	0	0	0	0	0	1	0	0	2	1	0	1	1	0	1	0	1	1	1	1	1	0	2	0	0	0	0	2	0	0	2	1	1	0	0	2	2	0	2	0	0	0	0	0	2	0	0	0	0
141	1	1	0	0	0	0	2	1	1	1	1	0	0	0	0	0	0	1	1	2	1	0	2	0	0	2	1	1	2	1	0	2	1	1	0	2	1	1	0	1	0	0	0	0	0	0	1	0	1
142	0	0	0	0	0	2	2	1	1	1	0	0	0	0	0	0	0	2	0	2	0	1	2	0	0	0	2	2	2	1	2	1	1	2	0	2	0	0	1	2	1	0	0	0	1	1	0	1	0
143	0	0	0	0	0	1	0	0	1	1	1	1	1	0	1	0	1	0	1	2	1	0	2	0	1	2	1	2	2	1	1	2	2	2	0	2	1	1	0	0	0	0	0	1	2	1	0	0	0
144	0	0	0	0	0	0	1	0	1	1	0	0	0	0	0	0	2	0	2	0	0	0	1	0	0	1	2	2	2	2	0	0	0	2	1	2	0	0	0	2	0	0	0	0	0	0	0	1	0
145	0	0	0	0	0	1	1	0	1	1	0	0	1	0	0	0	0	1	1	0	0	0	2	0	0	1	1	1	2	1	1	1	0	2	1	2	2	1	1	2	2	0	0	0	0	0	0	0	0
146	1	0	0	0	0	1	2	0	0	0	2	0	0	0	0	0	1	1	1	1	0	0	2	0	1	1	1	2	2	1	1	2	2	1	0	1	0	0	0	2	0	0	0	0	0	2	0	1	1
147	1	0	0	0	0	1	0	0	2	1	0	0	0	0	0	0	1	1	1	1	0	0	2	0	0	1	1	2	2	2	0	1	1	1	0	2	1	0	1	1	0	0	0	0	2	0	0	0	0
148	1	0	0	0	0	1	1	0	1	1	1	1	2	0	2	1	1	1	2	0	0	0	2	0	0	2	2	2	1	0	2	1	0	1	0	1	2	0	0	1	0	1	1	0	1	0	0	1	0
149	1	0	0	0	0	0	1	0	1	1	1	1	2	0	2	0	1	1	1	1	1	0	2	0	0	2	1	1	2	1	0	1	1	0	0	1	0	0	1	1	0	1	1	0	1	0	0	0	0
150	1	0	0	0	0	1	0	0	1	1	1	0	1	0	1	0	1	0	2	0	0	0	1	0	0	1	2	2	2	2	1	0	1	2	0	2	2	0	1	1	1	1	1	0	1	0	0	0	0
151	0	0	0	0	0	1	1	0	0	0	0	0	0	0	0	0	0	1	1	1	1	0	2	0	0	0	1	1	2	0	1	2	1	2	2	2	1	1	0	1	0	0	0	0	0	2	0	0	0
152	1	0	0	0	0	2	2	1	2	1	0	0	0	0	0	0	1	0	1	0	0	0	2	0	0	0	1	1	2	1	0	1	0	2	2	2	1	1	0	0	0	1	0	0	2	0	0	0	0
153	1	0	0	0	0	2	1	1	2	2	0	2	2	0	2	0	0	1	1	0	0	0	2	0	0	1	1	1	2	0	1	2	1	0	0	1	2	1	1	1	1	0	0	0	0	1	0	0	0
154	1	0	0	0	0	2	2	0	1	0	1	0	0	0	0	0	2	1	1	1	0	0	2	0	0	1	1	2	2	1	1	2	1	1	1	2	1	1	0	0	0	0	0	0	0	0	0	0	1
155	1	0	0	0	0	2	0	0	2	0	0	1	1	0	1	0	1	0	2	0	0	0	2	0	1	2	2	2	2	2	0	1	1	2	1	2	1	0	2	0	0	0	0	0	1	0	1	0	0
156	1	0	0	0	0	2	2	0	1	1	1	0	0	0	0	0	1	0	1	0	0	0	2	0	0	0	2	2	2	0	0	1	1	0	0	1	1	0	0	1	0	0	0	0	0	0	0	0	0
157	0	0	0	0	0	0	1	0	1	0	1	1	1	0	1	0	1	1	2	1	0	0	2	0	0	2	0	2	1	1	2	2	1	1	1	2	1	0	0	2	0	0	0	0	0	1	1	1	0
158	0	0	0	0	0	0	1	0	1	1	1	0	1	0	0	0	1	1	1	1	1	0	2	0	0	1	2	2	2	2	0	1	1	1	0	2	2	0	2	1	0	0	0	1	0	1	0	1	0
159	1	0	0	0	0	0	1	1	2	1	0	1	1	0	1	0	1	2	0	1	1	0	2	0	1	0	1	1	2	1	0	1	1	0	0	0	2	0	1	0	0	0	0	0	1	0	0	0	1
160	0	0	0	0	0	1	1	0	1	0	0	0	0	0	0	0	2	0	2	0	0	0	2	0	0	1	2	2	1	1	1	1	1	1	0	2	1	0	1	1	0	0	0	0	1	0	0	0	0
161	0	0	0	0	0	1	1	0	1	1	1	2	2	1	1	1	0	1	1	1	0	0	2	0	0	2	1	1	2	1	0	2	2	1	0	1	1	0	1	1	0	0	0	0	0	0	0	0	0
162	1	0	0	0	0	2	0	0	2	2	0	1	1	0	1	0	1	1	1	0	0	0	2	0	0	0	1	2	2	2	0	1	1	1	0	1	1	0	1	1	0	0	0	0	0	1	1	1	0
163	1	0	0	0	0	1	0	0	2	1	0	0	1	0	1	1	1	2	0	0	0	0	1	0	1	0	2	2	2	1	1	0	0	1	1	2	1	0	0	2	0	0	0	0	0	0	0	0	0
164	1	0	0	0	0	1	0	0	2	2	0	1	2	0	2	0	1	2	0	0	0	0	2	0	0	1	0	1	1	0	1	1	1	1	0	1	2	0	1	1	1	1	1	0	1	1	0	0	0
165	1	0	0	0	0	2	1	0	0	0	0	1	1	0	1	0	2	2	1	1	1	0	2	0	0	1	1	1	1	1	2	2	1	1	0	2	2	0	1	2	1	1	0	0	1	0	0	0	1
166	0	0	0	0	0	2	1	0	1	0	0	1	1	0	1	0	0	1	1	1	1	0	2	0	0	1	0	2	2	0	1	1	1	2	0	2	2	0	2	0	0	0	0	1	1	2	1	0	0
167	0	0	0	0	0	2	1	0	1	0	1	1	1	0	1	0	1	1	1	2	1	0	1	0	1	2	2	2	2	2	0	1	1	2	1	2	1	0	1	0	0	0	0	0	1	0	1	0	1
168	0	0	1	0	0	2	2	1	1	1	1	1	1	0	1	0	1	1	1	1	0	1	1	0	0	1	1	1	2	1	0	2	1	0	0	1	2	0	1	1	0	0	0	0	0	1	0	0	0
169	1	0	0	0	0	1	2	0	2	2	0	2	2	0	2	0	1	2	0	0	0	0	1	1	1	0	1	2	1	1	2	2	2	0	0	0	2	0	1	2	1	0	0	0	1	1	1	0	0
170	0	0	0	0	0	0	1	1	1	1	0	1	1	0	1	0	0	1	0	1	1	0	2	0	1	2	2	2	2	2	0	1	1	0	0	2	1	0	0	2	0	0	0	0	0	0	0	0	1
171	0	0	0	0	0	1	0	0	2	2	0	1	2	0	2	0	2	2	0	2	2	0	2	0	0	0	0	2	0	0	2	1	1	2	1	2	0	0	0	2	0	2	2	0	1	1	0	0	0
172	0	0	1	1	1	1	2	1	1	1	1	1	2	0	2	1	2	1	2	1	1	0	2	0	0	0	2	2	2	2	1	1	2	2	1	2	0	0	0	1	0	0	0	0	1	0	0	1	0
173	0	0	0	0	0	1	0	0	2	2	0	0	0	0	0	0	2	1	1	0	0	0	2	0	0	1	0	2	2	0	1	1	1	0	0	1	1	1	0	1	0	0	0	0	1	1	0	0	0
174	1	0	1	0	0	0	0	0	2	2	0	0	1	0	0	0	0	1	0	0	0	0	0	0	0	1	2	2	2	1	1	0	0	2	0	2	1	1	0	0	0	1	0	0	2	0	0	0	1
175	0	0	0	0	0	1	0	0	2	2	0	0	0	0	0	0	1	1	1	1	1	0	2	0	0	2	0	2	1	1	1	1	1	0	0	2	0	0	0	2	0	1	1	0	1	0	0	0	0
176	0	0	0	0	0	2	1	0	2	0	0	1	1	0	1	0	2	1	1	1	1	1	1	0	1	0	0	1	1	0	1	1	2	0	0	2	0	0	1	1	0	0	0	0	0	0	1	1	0
177	1	0	0	0	0	2	2	1	2	1	0	1	2	0	2	0	2	2	0	1	1	0	2	0	1	1	2	2	1	0	2	0	0	2	1	2	2	2	0	0	0	0	0	0	1	0	0	0	0
178	1	0	0	0	0	0	0	0	2	2	0	0	1	0	0	0	1	2	0	0	0	1	2	0	0	2	1	1	2	0	0	1	1	2	0	2	2	0	0	1	0	1	1	0	1	0	0	0	1
179	0	1	0	0	0	1	2	0	1	0	1	1	2	0	2	0	0	1	0	1	1	0	1	1	1	1	1	2	2	1	0	2	1	0	0	1	2	1	1	1	0	0	0	0	0	1	0	0	0
180	0	0	1	0	1	1	2	1	1	1	1	0	1	0	0	0	1	2	0	1	1	0	0	1	1	1	2	2	2	2	0	1	1	2	1	1	2	1	1	0	0	2	1	0	1	0	0	0	2
181	1	1	1	0	0	2	1	0	1	1	0	1	2	1	0	1	1	1	1	1	1	0	2	0	0	1	1	1	2	1	0	1	0	1	1	1	1	1	0	2	0	1	1	0	1	1	0	0	1
182	0	1	0	0	0	1	2	1	2	2	0	0	0	0	0	0	1	0	2	0	0	0	2	0	0	0	2	2	2	2	0	2	1	0	0	1	2	2	0	0	0	0	0	0	0	0	1	0	0
183	1	0	1	0	0	1	2	1	2	1	0	1	2	0	1	0	2	1	1	1	1	0	2	0	1	0	0	2	1	1	2	0	0	2	0	2	1	0	0	2	0	1	1	0	1	1	0	0	0
184	1	0	0	0	0	1	1	0	1	1	0	0	0	0	0	0	0	1	1	1	1	1	2	0	0	0	2	2	2	1	0	2	2	0	0	1	2	0	2	1	0	1	1	0	1	1	0	0	0
185	1	0	1	1	1	1	1	0	1	1	1	0	1	1	0	1	2	1	2	1	1	0	2	0	0	1	0	1	2	1	0	0	0	1	0	1	0	0	0	2	0	0	0	0	0	1	0	0	0
186	0	0	0	0	0	0	2	0	1	0	0	0	0	0	0	0	1	1	1	1	1	0	2	0	2	1	1	2	1	1	2	0	0	2	0	2	1	0	0	1	0	0	0	0	0	1	0	0	0
187	1	0	0	0	0	2	2	0	0	0	0	1	1	0	1	0	1	0	2	0	0	1	2	0	0	2	1	1	2	1	0	0	0	1	0	2	2	1	1	0	0	1	1	0	1	0	0	1	0
188	0	0	0	0	0	1	1	0	2	1	0	2	2	0	2	0	2	0	2	1	0	0	1	1	1	0	1	2	2	1	2	0	0	2	1	2	0	0	1	1	0	0	0	0	0	0	0	1	0
189	0	0	0	0	0	1	0	0	2	2	0	0	1	0	0	0	1	1	1	1	0	0	2	0	0	1	2	1	2	1	1	1	0	1	0	1	1	0	0	1	0	0	0	0	1	0	0	0	1
190	1	0	0	0	0	1	2	0	0	0	1	0	0	0	0	0	0	0	1	0	0	0	1	0	0	1	2	2	2	2	0	1	1	1	1	1	1	0	1	1	0	0	0	0	2	2	0	0	0
191	0	0	0	0	0	2	2	0	0	0	1	2	2	0	2	0	1	1	1	2	1	0	2	0	0	2	2	1	2	1	0	1	2	0	0	2	0	0	0	2	0	0	0	0	1	0	0	0	0
192	1	0	0	0	0	2	1	0	1	0	1	0	1	0	0	0	1	2	0	1	0	0	1	1	1	1	1	2	2	1	0	1	1	2	0	2	1	0	1	1	0	0	0	1	1	0	0	1	0
193	1	0	0	0	0	2	0	0	2	0	1	0	0	0	0	0	2	0	2	0	0	0	2	0	1	0	0	1	1	1	1	1	1	1	1	1	1	0	2	0	0	0	0	0	0	1	0	1	0
194	0	0	0	0	0	1	0	0	2	2	0	0	0	0	0	0	1	2	0	1	1	0	2	0	0	2	2	2	1	0	1	1	1	1	0	2	1	0	0	2	0	0	1	0	1	0	0	0	0
195	0	0	1	1	1	1	1	0	1	1	1	0	0	0	0	0	1	1	1	0	0	0	1	0	0	0	1	2	2	1	0	1	1	2	1	2	2	1	1	1	0	0	0	0	0	2	0	0	1
196	0	0	0	0	0	1	1	0	1	0	1	0	0	0	0	0	2	1	1	1	1	0	2	0	0	2	0	1	1	0	2	1	1	1	0	1	1	0	2	0	0	1	1	0	1	0	0	0	0
197	0	0	0	0	0	0	1	0	1	1	0	1	2	0	2	0	2	1	1	0	0	1	0	1	0	0	2	2	2	1	0	1	0	2	1	2	1	0	0	2	0	0	0	0	0	0	0	0	0
198	0	0	0	0	0	0	2	1	1	1	0	1	2	0	1	0	1	2	1	0	0	0	2	0	0	0	2	2	2	1	1	1	1	1	1	1	2	0	1	1	0	2	1	0	1	0	0	0	1
199	0	0	0	0	0	1	2	1	1	1	0	1	2	0	2	0	2	1	2	0	0	0	0	1	1	1	1	2	2	1	0	1	1	0	0	0	1	0	1	1	0	1	1	0	2	1	0	1	0
200	1	0	1	0	0	2	2	0	1	1	1	2	2	1	1	1	0	0	1	1	1	0	2	0	0	0	0	1	1	0	1	1	1	2	0	2	2	0	2	0	0	0	1	0	1	0	1	0	0
201	1	0	1	0	0	1	1	0	1	1	2	0	0	0	0	0	2	0	2	0	0	2	0	0	0	1	1	2	2	1	2	2	1	1	0	2	1	1	0	1	0	1	1	0	1	1	0	0	0
202	1	0	0	0	0	2	2	0	0	0	2	1	1	0	1	0	1	0	2	0	0	0	2	0	0	1	0	1	1	0	1	1	1	1	1	1	1	0	1	1	1	0	0	1	0	1	0	0	0
203	1	0	0	0	0	1	0	0	2	1	0	1	0	0	0	0	1	0	1	0	0	1	2	0	0	2	2	2	2	2	1	0	0	1	0	1	0	1	0	1	0	1	1	0	0	0	0	1	0
204	1	0	0	0	0	2	1	0	1	1	0	0	0	0	0	0	0	2	0	1	0	0	1	1	1	0	0	2	1	1	1	1	1	2	1	2	2	0	0	1	0	0	0	1	0	1	0	0	0
205	1	0	0	0	0	1	1	1	2	2	1	0	0	0	0	0	1	0	1	2	1	0	2	0	1	2	2	2	2	2	1	1	1	1	1	2	2	0	2	0	1	0	0	0	0	1	0	0	0
206	0	0	0	0	0	1	0	0	2	1	0	0	1	0	0	0	1	0	2	0	0	0	1	1	1	2	2	2	2	1	1	0	0	2	0	1	1	0	1	1	0	0	0	0	0	1	0	0	0
207	0	0	0	0	0	1	1	0	1	1	0	1	1	0	1	0	1	1	1	1	0	1	2	0	0	1	2	2	2	2	1	2	1	2	0	2	2	1	0	2	1	0	0	0	0	0	0	1	0
208	0	0	0	0	0	1	1	1	2	2	0	0	1	0	0	0	1	2	0	1	1	0	1	0	0	2	1	1	2	1	0	1	1	1	0	2	1	0	0	2	0	0	0	0	0	0	0	0	2
209	0	0	0	0	0	2	2	1	1	1	0	0	0	0	0	0	0	1	0	0	0	0	2	0	0	2	1	2	1	1	2	1	1	0	0	1	1	0	0	2	0	1	1	0	1	1	0	0	0
210	0	0	0	0	0	1	1	0	1	1	1	1	1	0	1	0	0	0	2	0	0	0	1	0	0	1	2	2	2	1	2	1	0	2	0	2	0	0	1	1	0	0	0	0	0	1	0	0	0
211	1	0	0	0	0	2	2	0	1	0	0	0	1	0	0	0	1	2	1	0	0	0	2	0	0	1	1	2	2	1	1	1	0	2	2	2	2	0	2	0	0	1	1	1	0	1	0	0	0
212	0	0	0	0	0	2	1	0	2	2	0	0	1	0	0	0	0	1	0	1	1	0	1	1	1	2	1	1	2	0	0	1	1	1	1	2	0	0	0	2	0	0	0	0	0	1	0	0	0
213	0	0	0	0	0	1	1	0	2	1	0	1	1	0	1	0	1	0	2	0	0	0	0	1	1	1	1	2	2	1	2	0	1	1	0	2	1	0	1	1	0	0	0	0	1	0	0	0	0
214	0	0	0	0	0	2	2	0	1	1	1	0	0	0	0	0	0	2	0	1	0	0	1	0	0	0	1	2	1	1	2	1	2	0	0	1	1	1	0	0	0	0	0	1	0	0	0	0	0
215	1	0	0	0	0	2	1	0	1	1	0	1	1	0	0	0	1	1	1	1	0	0	2	0	0	1	2	2	2	1	0	2	2	2	0	2	1	0	0	2	0	0	0	0	0	0	0	1	0
216	1	0	1	0	0	0	0	0	2	1	1	0	1	0	1	0	1	0	2	0	0	0	1	0	0	2	1	1	2	1	0	2	2	0	0	0	2	0	2	1	1	0	0	1	1	1	0	0	0
217	1	0	0	0	0	1	1	0	1	1	0	2	1	0	1	0	1	0	2	0	0	0	2	0	0	0	2	2	2	2	0	0	2	0	0	2	0	0	1	2	1	1	1	0	0	0	0	1	0
218	0	0	0	0	0	0	1	1	2	2	0	0	0	0	0	0	1	0	2	1	1	0	2	0	0	0	1	1	2	2	0	2	2	1	0	1	2	0	2	0	1	0	0	0	1	0	0	0	1
219	0	0	0	0	0	1	0	0	2	2	0	0	1	0	0	0	0	1	0	0	0	0	2	0	0	1	1	1	1	1	2	0	0	1	0	1	0	0	0	2	0	0	0	0	0	1	0	0	0
220	0	0	0	0	0	1	1	1	2	2	0	1	1	0	1	0	2	2	0	2	1	0	0	0	0	1	1	2	2	1	0	2	2	0	0	1	0	0	1	2	1	0	0	0	0	1	0	0	0
221	1	0	1	1	1	2	2	0	0	0	1	0	1	0	0	0	2	0	2	0	0	0	1	1	1	1	1	1	2	0	0	1	0	1	1	1	2	0	1	1	0	0	0	0	1	0	0	0	0
222	0	0	0	0	0	2	0	0	2	1	0	0	0	0	0	0	1	1	1	0	0	0	1	0	1	2	2	2	2	1	2	1	1	1	0	2	1	1	0	1	0	1	0	0	1	2	0	0	0
223	0	0	0	0	0	0	1	0	2	1	0	0	1	0	1	1	1	0	2	1	1	0	2	0	1	1	0	1	2	1	0	2	1	2	1	2	1	0	0	2	0	0	0	1	0	1	0	0	0
224	0	0	1	0	0	1	1	0	1	1	1	0	0	0	0	0	1	2	0	0	0	0	1	0	0	0	1	2	2	1	1	2	2	1	0	2	1	0	0	2	1	0	0	0	0	1	0	0	0
225	1	0	0	0	0	0	0	0	1	1	1	0	0	0	0	0	2	1	1	1	1	0	2	0	0	2	2	2	2	2	0	2	2	1	0	1	1	0	1	1	0	0	0	0	1	0	0	0	0
226	0	0	0	0	0	1	1	1	2	2	0	1	1	0	1	0	1	0	1	0	0	0	2	0	0	1	1	2	2	1	1	2	2	2	1	2	2	1	1	0	0	0	0	0	0	0	0	0	2
227	0	0	0	0	0	0	1	0	2	1	0	0	0	0	0	0	1	2	1	1	0	0	2	0	1	0	2	2	2	1	1	1	1	1	0	2	1	0	0	1	0	0	0	1	0	0	1	0	0
228	1	0	0	0	0	0	1	1	2	2	0	1	1	0	1	0	0	2	0	1	0	0	2	0	0	2	1	2	2	2	0	2	2	1	0	2	1	0	0	2	0	0	0	2	0	1	0	0	0
229	1	0	0	0	0	0	1	0	2	1	0	1	1	0	0	0	2	0	2	0	0	0	1	0	1	0	0	1	1	0	1	1	0	1	0	1	0	0	0	2	0	1	1	0	1	1	0	0	0
230	0	0	0	0	0	1	1	0	2	2	0	0	1	0	1	0	1	0	2	0	0	0	2	0	0	1	0	1	1	1	1	1	1	1	0	1	1	0	1	1	0	0	0	0	1	1	0	0	0
231	0	0	0	0	0	2	2	0	1	1	1	1	1	0	1	0	1	0	2	1	1	0	2	0	0	1	2	2	1	1	1	0	0	1	1	2	2	2	0	0	0	1	1	0	1	0	0	0	0
232	0	0	1	0	0	1	2	0	1	1	0	0	1	0	1	0	2	0	2	0	0	1	2	0	0	2	2	2	1	0	2	2	2	0	0	2	0	0	1	0	0	1	1	0	0	0	0	0	0
233	0	0	0	0	0	1	0	0	2	0	0	0	1	0	0	0	1	1	1	1	1	0	1	0	0	1	2	2	2	2	0	1	1	1	1	2	1	0	0	1	0	1	1	0	0	1	1	0	0
234	0	0	0	0	0	0	1	0	2	1	0	1	1	0	1	0	2	1	2	1	1	0	2	0	0	0	2	2	2	2	1	1	0	2	1	2	1	0	0	2	0	1	1	0	1	0	0	0	0
235	1	1	0	0	0	1	0	0	2	1	0	1	1	0	1	0	1	0	2	1	1	0	2	0	0	0	2	2	2	2	1	1	1	1	0	2	2	0	0	1	0	1	1	0	0	1	0	0	0
236	1	0	0	0	0	2	1	0	1	1	0	1	1	1	0	1	0	1	1	1	1	0	2	0	0	2	2	2	2	1	1	2	2	0	0	0	1	0	0	1	0	1	1	1	1	2	0	1	0
237	0	0	0	0	0	2	0	0	2	1	0	1	1	0	1	0	0	0	2	1	1	0	0	0	0	0	1	2	1	1	2	1	2	0	0	2	2	0	1	1	0	0	0	0	1	0	0	0	0
238	1	0	0	0	0	1	2	1	1	1	0	1	1	0	1	0	1	0	2	0	0	0	2	0	0	1	1	1	1	1	1	1	0	2	1	2	1	0	0	2	0	0	0	0	0	0	0	0	0
239	1	0	0	0	0	2	2	0	0	0	2	0	0	0	0	0	0	2	0	1	0	0	0	0	1	0	0	1	1	0	1	1	2	1	0	2	1	1	0	2	0	1	1	0	1	0	0	0	0
240	1	0	0	0	0	1	0	0	2	2	0	0	2	1	0	1	1	0	1	0	0	0	2	0	2	1	0	1	2	0	0	1	0	2	1	2	2	0	2	1	1	0	0	1	0	1	0	0	0
241	1	0	0	0	0	0	2	0	1	0	0	1	2	0	2	0	1	1	1	0	0	0	2	0	0	0	1	2	2	1	1	2	2	1	0	1	1	0	0	0	0	1	1	0	0	0	1	1	0
242	0	0	0	0	0	1	1	0	1	1	0	0	1	0	1	0	1	0	2	0	0	0	2	0	0	0	0	1	1	0	1	2	1	1	0	1	2	1	1	2	2	1	1	0	1	1	1	1	0
243	0	0	1	0	0	1	1	0	0	0	1	0	0	0	0	0	0	1	1	2	1	0	2	0	0	2	2	2	2	2	1	1	0	1	0	1	2	0	2	0	0	0	0	0	1	0	1	0	0
244	0	0	0	0	0	0	1	0	0	0	2	2	2	1	1	1	1	1	1	0	0	0	2	0	0	1	2	2	2	2	0	2	2	1	1	1	1	1	0	1	0	0	0	0	0	1	1	0	0
245	1	0	0	0	0	1	1	1	2	2	0	1	1	0	1	0	1	1	1	1	0	0	0	1	1	1	1	1	2	1	0	1	1	1	0	1	1	0	1	2	1	0	0	0	1	1	0	2	0
246	1	0	0	0	0	2	2	0	0	0	1	0	0	0	0	0	2	2	1	1	1	0	2	1	1	1	1	2	1	1	2	1	0	2	2	2	2	0	2	0	0	0	0	0	0	0	0	0	0
247	1	1	0	0	0	1	2	0	1	0	0	0	1	0	0	0	0	2	0	1	0	0	2	0	0	1	1	2	2	2	1	2	2	1	1	1	1	0	1	1	0	0	0	0	0	1	0	0	1
248	0	1	0	0	0	2	0	0	2	2	0	1	1	0	1	0	1	2	0	2	2	0	2	0	0	1	1	1	2	0	1	1	2	1	0	2	1	0	1	2	1	1	1	0	1	0	0	0	1
249	0	0	0	0	0	2	0	0	2	2	0	0	0	0	0	0	2	0	2	1	1	1	1	0	0	1	2	2	2	1	1	0	0	1	1	2	2	0	2	1	0	0	0	0	0	1	0	0	0
250	0	0	0	0	0	0	2	0	0	0	0	0	0	0	0	0	1	1	1	1	0	0	1	0	0	2	0	2	1	0	2	1	1	1	0	1	2	0	2	1	1	1	1	0	1	0	0	0	0
251	0	0	0	0	0	0	1	0	2	0	0	0	2	0	2	1	1	1	1	1	1	0	2	0	0	2	0	2	2	0	1	1	1	1	0	2	1	0	1	1	0	1	1	0	2	0	0	0	0
252	1	0	0	0	0	1	1	0	2	2	0	1	2	0	1	0	2	2	0	2	1	0	1	0	1	1	1	2	1	1	1	0	0	2	1	2	1	1	0	1	0	0	0	1	2	0	0	0	0
253	1	0	1	1	1	2	2	0	0	0	1	0	1	0	0	0	0	1	1	2	1	0	2	0	0	0	1	1	2	1	0	1	1	1	0	2	1	0	0	1	0	1	0	0	2	0	0	0	0
254	0	0	0	0	0	0	0	0	1	0	0	0	1	0	1	1	0	1	1	2	1	0	2	0	0	0	1	1	2	0	1	2	2	0	0	1	1	0	1	1	0	1	0	0	2	0	0	0	0
255	1	0	0	0	0	2	0	0	2	2	0	0	1	0	0	0	0	2	0	1	0	0	2	0	0	0	1	2	2	1	1	0	0	2	0	2	2	0	1	0	0	0	0	0	0	1	1	0	0
256	0	0	0	0	0	1	1	0	2	1	0	0	1	0	0	0	1	2	0	1	1	0	2	0	1	1	2	2	2	1	2	1	1	0	0	1	2	0	2	0	0	2	2	0	1	1	0	0	0
257	0	0	0	0	0	0	1	0	1	1	1	1	2	0	2	1	1	0	2	1	1	0	0	1	1	1	2	2	2	1	1	0	0	1	0	2	1	0	0	1	0	0	0	0	0	1	0	0	0
258	1	0	1	0	0	0	1	1	2	1	0	0	0	0	0	0	1	1	2	0	0	0	1	1	2	2	1	2	2	1	2	1	1	1	0	1	2	0	1	0	0	0	0	0	0	0	1	0	0
259	0	0	0	0	0	1	1	1	1	1	0	0	0	0	0	0	2	0	2	0	0	0	0	0	1	0	2	2	2	2	0	1	1	1	1	1	1	0	0	1	1	0	0	0	0	0	0	0	0
260	0	0	0	0	0	1	2	1	1	1	1	0	0	0	0	0	0	0	1	1	1	0	2	0	0	0	1	2	1	1	2	2	1	2	2	2	2	1	0	0	0	0	0	1	1	0	0	0	0
261	1	0	0	0	0	2	2	1	2	1	0	0	1	0	1	1	1	0	2	0	0	0	2	0	0	2	1	1	1	1	1	2	1	2	0	1	1	0	0	1	0	0	0	0	0	0	0	0	0
262	1	1	0	0	0	2	2	1	1	1	0	2	2	0	2	0	1	1	1	1	0	0	2	0	0	1	2	2	2	2	1	1	1	1	0	2	1	0	1	1	0	0	0	0	1	0	0	0	1
263	0	0	0	0	0	2	1	0	1	1	0	0	1	0	0	0	1	2	0	1	1	0	2	0	0	1	2	2	2	2	0	1	1	2	1	2	2	0	1	1	0	0	0	0	0	0	1	0	1
264	1	0	0	0	0	0	0	0	2	2	0	1	1	0	1	0	1	2	0	0	0	0	2	0	0	0	1	1	2	1	0	0	1	1	0	2	0	0	0	2	0	0	0	0	0	0	0	0	0
265	0	0	0	0	0	2	1	0	0	0	1	0	0	0	0	0	1	1	1	1	0	0	2	0	0	1	0	1	1	1	1	0	0	2	0	2	1	0	1	2	1	0	0	0	1	0	0	1	0
266	0	0	0	0	0	0	1	0	1	1	0	0	0	0	0	0	1	1	1	1	1	0	2	0	0	1	2	2	2	2	0	0	0	2	0	2	2	0	1	1	0	0	0	1	0	0	0	0	0
267	0	0	0	0	0	2	1	0	1	1	1	0	0	0	0	0	0	0	2	0	0	0	2	0	1	1	2	2	2	1	2	1	1	1	1	2	0	0	0	1	0	0	0	2	0	2	0	0	0
268	0	0	0	0	0	1	1	0	1	0	0	1	2	0	1	0	0	2	0	1	0	0	2	0	0	1	2	2	2	0	0	2	2	2	0	2	0	1	0	1	0	1	1	0	1	0	0	0	0
269	1	0	0	0	0	1	1	0	1	1	1	0	0	0	0	0	1	1	1	1	0	0	2	0	0	0	0	0	2	1	0	2	2	0	0	1	2	1	1	0	0	1	1	0	1	0	0	0	0
270	0	0	2	0	1	0	2	0	2	2	0	0	0	0	0	0	0	0	2	0	0	0	1	0	0	1	1	1	2	2	1	2	2	1	1	1	1	0	0	2	0	1	0	0	1	1	0	0	1
271	0	0	0	0	0	1	2	1	1	1	1	0	1	0	0	0	2	1	1	0	0	0	2	0	0	0	1	2	1	1	1	2	2	0	0	1	1	1	0	1	0	0	0	0	0	0	0	0	0
272	1	0	0	0	0	2	1	0	1	1	0	1	2	0	2	1	0	2	0	1	1	0	1	0	0	1	1	2	2	2	0	0	1	1	0	2	1	0	1	1	1	0	0	0	0	0	0	0	0
273	1	0	1	0	0	2	0	0	1	1	0	0	0	0	0	0	2	2	1	0	0	0	1	0	0	1	1	1	2	0	1	0	0	2	0	2	0	0	1	1	0	1	1	0	1	1	0	0	0
274	0	0	0	0	0	2	1	0	2	2	0	0	0	0	0	0	1	1	1	0	0	0	2	0	0	1	1	1	2	1	0	2	1	0	0	1	2	0	2	0	0	0	0	0	0	1	1	0	0
275	1	0	1	0	0	1	1	0	1	1	1	1	1	0	1	0	2	0	1	0	0	0	2	0	0	1	1	2	1	1	2	1	2	1	0	1	2	0	2	0	1	0	0	0	1	0	0	1	0
276	1	0	0	0	0	2	1	0	1	1	0	0	0	0	0	0	1	0	2	1	1	0	1	0	0	1	1	1	2	1	0	2	1	0	0	1	2	0	1	0	0	0	0	0	0	1	1	0	0
277	1	0	0	0	0	1	1	0	1	1	1	1	2	0	1	0	2	1	2	0	0	0	0	1	1	1	1	2	2	1	0	1	1	0	0	0	1	0	0	1	0	1	1	1	0	1	1	0	0
278	1	0	0	0	0	2	2	1	1	1	1	1	1	0	1	0	1	0	2	1	1	0	2	0	0	0	1	1	2	1	0	0	0	2	0	2	1	0	1	1	0	0	1	0	1	0	0	0	0
279	0	0	1	1	1	1	2	0	0	0	1	0	1	0	1	0	2	1	2	1	1	0	1	1	1	1	2	1	2	1	1	1	1	0	0	1	1	0	1	2	1	1	1	0	1	0	0	0	1
280	0	0	0	0	0	1	1	0	1	0	0	0	1	0	0	0	0	1	1	0	0	0	2	0	0	2	2	2	2	1	2	1	1	2	0	2	2	0	0	1	0	0	0	0	0	1	0	0	1
281	0	0	0	0	0	1	2	1	2	2	0	0	0	0	0	0	2	1	2	1	1	1	2	0	0	2	1	2	2	2	1	2	2	2	1	2	2	1	0	1	0	1	1	0	1	1	0	0	0
282	0	0	0	0	0	0	0	0	1	1	0	1	1	1	0	1	1	1	1	1	1	0	0	0	0	1	1	2	2	1	1	1	1	1	0	2	2	0	1	0	0	1	0	0	1	0	0	0	0
283	0	0	0	0	0	2	2	1	1	1	0	0	1	0	0	0	0	0	2	1	1	0	0	1	1	1	0	1	1	0	1	1	1	2	0	2	1	1	0	0	0	0	0	0	0	1	0	0	1
284	0	0	0	0	0	1	0	0	1	0	1	0	1	0	0	0	1	2	0	0	0	0	2	0	0	2	1	2	2	1	2	0	0	1	0	2	1	0	1	0	0	1	1	1	1	1	0	0	1
285	0	0	0	0	0	1	0	0	2	2	0	0	2	0	1	0	1	2	1	0	0	0	1	0	0	1	0	1	2	1	0	2	1	2	1	2	2	0	2	0	1	0	0	0	0	0	1	0	0
286	1	0	0	0	0	2	0	0	2	2	0	0	0	0	0	0	1	1	1	1	1	0	2	0	0	0	0	1	2	0	1	1	1	1	0	1	1	0	0	1	0	0	0	0	0	1	0	0	1
287	0	0	0	0	0	1	0	0	1	0	1	0	0	0	0	0	1	1	1	0	0	0	1	0	0	1	0	1	2	1	0	1	1	2	0	2	2	0	2	1	1	0	0	1	0	1	0	0	0
288	1	0	0	0	0	2	1	0	1	0	0	1	1	0	1	0	2	0	2	1	1	0	1	0	0	1	2	2	2	2	0	0	0	2	0	2	1	1	0	1	0	0	0	0	1	0	0	0	0
289	1	0	0	0	0	0	1	0	1	1	0	1	1	0	1	0	0	1	1	0	0	0	2	0	0	1	1	2	2	1	0	1	1	2	1	1	2	0	1	1	0	0	0	0	1	0	0	0	0
290	0	0	0	0	0	1	1	1	2	2	0	0	0	0	0	0	1	0	1	1	1	0	2	0	0	1	2	2	1	1	2	1	1	2	1	2	0	0	1	1	1	2	2	0	2	0	0	0	0
291	0	0	1	0	1	1	0	0	2	1	0	0	1	0	0	0	0	1	1	1	1	0	1	1	1	1	1	1	1	1	0	2	2	0	0	0	0	0	0	2	0	1	1	0	1	0	0	0	1
292	1	0	1	1	1	1	2	1	1	1	1	0	1	0	0	0	0	1	1	1	1	0	2	0	0	0	1	1	2	0	0	1	1	0	0	2	1	0	1	1	1	0	0	0	1	0	1	0	0
293	0	0	0	0	0	0	2	1	1	1	0	0	0	0	0	0	1	1	1	1	0	0	2	0	0	0	2	2	2	2	1	0	0	2	0	2	2	1	1	0	0	2	2	0	2	1	1	0	1
294	0	0	0	0	0	0	0	0	2	2	0	1	2	0	1	0	2	1	1	1	1	0	1	0	0	0	2	2	2	1	1	1	1	2	1	2	2	0	0	2	0	0	0	1	1	0	0	1	0
295	0	0	1	0	0	1	2	0	0	0	0	1	1	0	1	0	0	2	1	0	0	0	2	0	0	0	2	2	1	0	2	1	1	1	0	1	1	0	0	2	0	0	0	1	0	1	0	0	0
296	0	0	0	0	0	2	1	0	1	0	1	0	0	0	0	0	1	0	2	0	0	0	2	0	0	2	1	1	2	1	0	2	2	0	0	0	0	0	1	1	0	0	0	0	0	1	0	0	0
297	0	0	0	0	0	0	0	0	2	2	0	2	2	0	2	0	0	0	2	1	1	0	2	0	0	1	1	2	2	1	1	1	1	0	0	1	1	0	1	1	0	0	0	0	2	1	0	0	0
298	0	0	0	0	0	1	2	0	1	1	0	0	0	0	0	0	1	0	1	1	1	0	2	0	0	2	1	2	1	0	2	0	1	2	0	2	1	1	0	1	0	0	0	0	0	2	0	0	1
299	0	0	0	0	0	1	1	1	2	2	0	0	0	0	0	0	2	0	2	0	0	0	1	0	1	2	2	2	2	2	0	0	0	1	0	1	2	0	1	1	0	0	0	0	0	2	0	0	0
300	0	1	0	0	0	1	1	1	2	2	0	0	1	0	1	1	1	1	1	1	1	0	2	0	0	0	1	2	2	1	2	2	1	0	0	1	1	0	0	1	0	0	0	0	0	1	0	0	1
301	0	0	0	0	0	0	1	1	2	2	0	0	1	0	0	0	2	1	1	0	0	0	1	1	1	1	2	2	2	1	2	2	2	0	0	1	1	1	0	1	0	1	1	0	0	0	0	0	0
302	1	0	0	0	0	2	1	0	1	1	0	0	0	0	0	0	1	0	2	0	0	1	2	0	0	1	2	2	2	2	0	2	2	1	1	1	2	0	2	1	1	1	0	0	2	1	0	0	1
303	1	0	0	0	0	2	1	0	1	1	0	0	0	0	0	0	2	2	0	2	2	0	2	0	0	1	2	2	2	1	1	0	0	2	0	2	2	1	1	1	1	1	0	0	2	0	0	0	0
304	1	0	0	0	0	0	2	0	0	0	1	0	0	0	0	0	2	2	0	2	0	1	2	0	0	1	1	2	2	1	0	2	1	2	0	2	1	1	0	0	0	0	0	0	1	1	0	0	1
305	1	0	1	0	0	1	2	0	1	1	1	1	0	0	0	0	2	1	1	1	1	0	1	1	1	1	1	2	2	1	2	1	0	2	0	1	0	0	1	1	0	0	0	0	0	0	1	0	0
306	0	1	0	0	0	1	1	0	1	0	1	2	1	0	1	0	1	0	1	2	1	0	1	0	0	0	1	1	2	1	0	2	2	0	0	1	0	0	1	1	0	1	1	1	1	1	0	0	1
307	1	0	0	0	0	1	0	0	2	2	0	0	0	0	0	0	2	0	1	0	0	0	2	0	1	1	1	1	2	2	0	1	1	1	0	1	2	2	0	0	0	0	0	0	0	2	0	0	1
308	0	0	1	0	1	1	1	0	2	0	0	1	1	0	1	0	2	0	2	1	1	0	2	0	1	1	2	2	2	2	0	1	0	2	2	2	1	0	0	2	0	0	0	1	2	0	0	0	1
309	0	0	0	0	0	1	2	0	0	0	2	0	0	0	0	0	1	1	1	0	0	0	2	0	0	1	0	2	0	0	2	1	1	2	1	2	2	0	1	0	0	1	1	0	1	0	0	0	0
310	0	0	0	0	0	1	1	0	1	1	0	0	0	0	0	0	0	0	1	1	1	0	2	0	0	1	2	2	1	0	2	2	1	2	0	2	1	0	0	1	0	0	0	2	0	1	0	0	0
311	0	0	0	0	0	1	0	0	2	1	0	0	1	0	0	0	1	0	2	1	1	0	2	0	0	0	1	1	1	1	0	1	1	2	0	2	1	0	2	0	0	1	0	0	1	2	0	1	0
312	0	0	0	0	0	1	1	0	1	1	1	0	0	0	0	0	1	0	2	0	0	0	1	0	0	2	2	2	2	2	1	1	1	1	0	1	1	0	2	0	1	0	0	0	0	1	0	1	0
313	1	1	0	0	0	1	2	1	2	1	0	0	0	0	0	0	1	1	1	0	0	0	2	0	0	1	2	2	2	1	1	1	1	1	1	1	1	1	0	1	0	0	0	1	0	1	0	0	0
314	0	0	0	0	0	0	0	0	2	1	0	0	0	0	0	0	1	2	0	2	1	0	2	0	0	2	1	2	2	1	1	1	1	2	0	2	1	0	0	2	0	1	1	0	1	1	0	0	1
315	0	0	0	0	0	0	1	0	1	1	0	0	1	0	0	0	1	1	2	1	0	0	2	0	0	1	1	2	2	1	2	1	0	2	1	2	2	0	1	2	1	0	0	0	1	1	0	0	0
316	0	0	0	0	0	0	2	0	1	0	0	0	0	0	0	0	2	1	1	1	1	0	1	1	1	1	2	2	2	2	0	2	2	1	0	2	0	0	0	1	0	0	0	0	1	0	0	0	0
317	1	1	0	0	0	1	2	0	1	1	0	0	1	0	1	1	2	0	2	1	0	0	2	0	0	2	2	1	2	1	0	0	0	2	0	2	1	1	0	2	1	1	0	0	0	0	0	0	1
318	1	0	0	0	0	1	2	1	1	1	0	1	2	0	2	1	1	1	1	1	0	0	2	0	0	1	0	2	0	0	2	2	2	0	0	1	1	1	0	2	0	0	0	0	0	1	0	0	1
319	1	0	0	0	0	1	2	0	0	0	1	0	0	0	0	0	1	0	2	0	0	0	2	0	0	2	2	2	2	1	1	2	1	1	0	2	0	0	1	1	0	1	1	0	1	0	0	0	1
320	1	0	0	0	0	1	0	0	2	2	0	0	0	0	0	0	0	0	2	0	0	0	2	0	1	0	2	2	2	2	0	1	1	1	0	2	1	0	2	0	0	0	0	0	1	1	1	0	0
321	0	0	0	0	0	2	1	0	1	1	0	1	1	0	1	0	2	0	1	0	0	0	2	0	0	2	1	2	1	1	1	1	1	2	1	2	2	1	1	0	0	0	0	0	0	1	0	0	0
322	0	0	0	0	0	1	0	0	2	1	1	1	2	0	1	0	1	1	0	2	2	1	2	0	0	0	1	2	2	1	1	1	1	0	0	2	0	0	1	1	1	1	0	0	1	2	1	0	0
323	0	0	0	0	0	1	1	1	2	2	0	0	2	0	0	0	0	2	0	1	1	0	2	0	0	0	2	2	2	2	1	1	1	1	0	2	1	0	1	1	0	1	1	0	1	0	0	0	0
324	0	0	0	0	0	1	1	1	2	1	0	0	1	0	0	0	2	0	2	1	0	0	1	1	1	1	2	2	2	2	0	2	2	0	0	1	1	0	1	1	0	0	0	2	0	1	0	0	0
325	0	0	0	0	0	2	2	0	1	0	1	0	0	0	0	0	1	0	2	0	0	0	2	0	0	0	2	2	2	2	0	1	1	2	0	2	1	0	0	2	0	0	0	0	0	0	0	0	1
326	0	0	0	0	0	1	1	0	1	1	0	0	1	0	1	0	2	0	2	0	0	0	2	0	0	1	1	1	2	1	1	0	1	0	0	2	1	1	0	0	0	0	0	0	0	0	0	0	0
327	1	0	0	0	0	0	1	0	2	1	0	0	1	0	0	0	1	2	0	1	1	0	2	0	0	0	2	2	2	2	1	2	1	2	1	2	1	0	1	1	0	2	2	0	2	0	0	0	0
328	1	0	0	0	0	0	0	0	2	0	0	0	0	0	0	0	0	1	0	1	1	0	0	0	0	0	1	1	2	0	1	2	1	1	1	2	1	0	1	1	0	0	0	0	0	0	1	0	1
329	1	0	0	0	0	2	1	1	2	2	0	1	1	0	0	0	0	0	2	0	0	0	2	0	0	0	0	1	2	0	0	1	1	2	0	2	2	1	1	1	1	0	0	0	1	1	0	0	0
330	0	0	0	0	0	2	1	0	1	1	1	1	2	0	1	0	1	0	1	0	0	0	2	0	0	0	2	2	2	2	1	1	1	1	0	1	0	0	0	1	0	0	0	0	1	0	0	0	0
331	1	0	0	0	0	0	0	0	2	2	0	0	1	0	0	0	1	1	1	1	1	0	2	0	0	1	1	2	2	2	0	1	1	0	0	0	1	1	0	0	0	0	0	0	0	0	0	0	0
332	0	0	0	0	0	1	2	0	0	0	2	1	1	0	1	0	1	2	0	1	1	0	2	0	0	1	1	2	2	1	0	2	2	1	0	2	1	0	0	0	0	1	1	0	1	0	0	0	0
333	0	0	0	0	0	2	2	1	1	1	0	0	0	0	1	0	2	1	2	1	1	0	0	0	0	0	0	1	1	0	1	1	1	0	0	1	1	0	0	2	0	1	0	0	1	1	0	0	0
334	1	1	0	0	0	1	1	0	1	1	1	1	2	0	1	0	1	2	0	1	1	0	2	0	0	1	2	2	2	2	0	1	0	1	1	1	1	0	1	1	0	2	2	0	2	1	0	0	0
335	0	1	1	0	1	1	0	0	2	1	0	2	2	0	2	0	1	0	2	0	0	0	2	0	0	1	0	0	1	0	1	1	0	2	2	2	2	0	2	0	0	0	0	0	0	1	0	0	0
336	1	0	0	0	0	1	1	0	2	1	0	0	0	0	0	0	1	2	0	0	0	0	2	0	0	2	2	2	2	1	2	0	1	2	0	2	2	1	1	0	0	0	0	1	0	0	0	0	2
337	1	0	1	0	1	1	0	0	1	1	0	0	1	1	0	1	0	1	1	0	0	0	2	0	1	2	0	2	2	0	1	2	2	0	0	0	0	0	1	1	0	0	0	0	1	0	0	1	0
338	0	0	0	0	0	2	1	0	1	1	1	0	0	0	0	0	1	0	1	0	0	0	2	0	1	0	0	1	2	1	0	1	1	1	1	2	1	0	0	2	0	1	0	0	1	0	0	0	0
339	1	0	0	0	0	1	2	1	1	1	1	0	2	0	1	1	1	2	0	0	0	1	1	0	0	1	2	2	2	2	0	1	1	1	0	1	1	1	0	1	0	0	0	0	0	0	0	0	0
340	0	0	1	0	0	1	0	0	2	2	0	0	0	0	0	0	1	1	1	1	1	0	1	0	1	0	2	2	2	2	0	1	1	1	0	2	1	0	0	1	0	0	0	0	0	1	0	0	0
341	0	0	0	0	0	1	1	0	0	0	1	0	1	1	0	1	1	1	1	1	1	0	2	0	0	0	1	2	0	0	2	1	0	2	1	2	1	0	1	1	0	0	0	1	0	1	0	0	1
342	0	0	0	0	0	2	1	1	2	2	0	0	0	0	0	0	1	1	1	0	0	1	2	0	0	2	2	2	2	2	0	2	1	0	0	1	0	0	0	1	0	0	0	0	0	0	0	0	0
343	1	0	1	0	0	0	1	0	1	1	1	0	0	0	0	0	1	1	1	0	0	0	1	0	0	0	2	2	2	1	1	2	1	0	0	1	1	0	2	0	0	1	1	0	1	1	0	0	1
344	1	0	0	0	0	2	2	1	1	1	0	0	1	0	0	0	2	1	1	1	1	0	1	1	1	0	1	2	2	1	1	1	1	0	0	1	1	0	0	2	0	0	1	0	1	0	0	1	1
345	1	0	0	0	0	2	1	0	1	1	1	0	0	0	0	0	2	1	1	1	1	0	2	0	0	1	1	2	1	1	1	0	0	2	0	2	1	0	0	2	0	1	1	0	1	0	0	0	1
346	1	0	0	0	0	1	2	0	1	0	1	0	0	0	0	0	1	0	2	0	0	0	1	0	0	2	1	2	1	1	2	1	1	1	0	2	2	0	1	2	1	0	0	0	0	1	0	1	0
347	1	0	0	0	0	1	0	0	2	1	0	0	1	0	0	0	0	1	1	0	0	0	0	1	1	0	1	1	2	1	1	1	1	1	0	2	0	0	1	1	0	0	0	0	1	1	0	1	0
348	0	0	0	0	0	1	1	1	2	2	0	0	0	0	0	0	1	0	1	1	1	0	2	0	1	1	2	2	2	2	1	1	1	0	0	0	2	0	2	1	1	0	0	0	0	2	0	1	0
349	0	0	0	0	0	0	1	0	1	1	2	0	0	0	0	0	1	1	1	1	0	0	1	1	1	1	1	1	2	1	0	2	2	2	0	2	2	0	2	1	1	0	0	0	0	1	0	0	0
350	0	0	0	0	0	0	0	0	2	1	0	0	1	0	0	0	1	2	0	1	1	0	1	0	0	1	2	2	2	2	1	1	1	2	0	2	2	1	1	1	0	0	0	0	0	0	0	1	1
351	0	0	0	0	0	1	2	0	0	0	0	1	2	0	2	0	1	1	1	0	0	0	2	0	0	2	0	2	2	0	1	1	1	0	0	1	2	1	1	1	0	1	1	0	1	0	0	0	0
352	1	0	0	0	0	2	2	0	0	0	0	0	1	0	0	0	2	0	2	0	0	0	1	0	0	1	2	2	2	2	1	1	2	1	0	2	1	0	1	1	1	0	0	1	1	0	0	0	0
353	1	0	0	0	0	2	2	0	1	1	0	1	2	0	2	1	2	2	1	1	1	0	2	0	0	0	1	1	1	1	0	2	1	1	0	2	2	0	0	1	0	0	0	0	1	0	1	0	0
354	0	0	0	0	0	2	1	0	1	0	0	1	1	0	1	0	1	0	2	0	0	0	2	0	0	2	0	1	2	0	0	0	1	0	0	2	1	0	0	2	0	0	0	0	0	0	0	0	1
355	1	0	0	0	0	1	2	0	0	0	0	0	0	0	0	0	1	2	0	1	1	0	2	0	0	2	1	1	2	1	0	1	1	1	0	1	0	0	0	2	0	1	1	0	0	0	0	0	0
356	1	0	0	0	0	1	1	0	2	0	0	0	0	0	0	0	2	1	1	1	0	0	1	0	0	0	1	0	2	0	0	1	1	0	0	0	2	1	0	0	0	1	1	0	0	0	0	0	0
357	0	0	0	0	0	1	1	0	1	1	0	0	0	0	0	0	1	0	1	0	0	0	2	0	0	0	1	2	2	2	0	1	2	1	0	2	1	0	2	0	0	0	0	0	1	0	0	0	0
358	1	0	0	0	0	1	2	0	2	1	0	0	1	0	1	1	2	1	1	0	0	0	2	0	0	1	2	2	2	2	0	0	0	2	1	2	2	0	0	1	0	0	0	0	1	0	0	0	1
359	1	0	1	1	1	1	0	0	2	2	0	1	1	0	1	0	1	2	0	1	1	0	0	1	1	1	1	2	2	1	0	1	1	1	1	1	2	1	1	0	0	0	0	0	0	1	1	1	0
360	1	0	0	0	0	1	0	0	2	2	0	0	0	0	0	0	1	1	1	1	1	0	2	0	0	1	1	0	2	0	0	0	0	2	0	2	1	0	0	2	1	0	0	1	0	1	0	0	0
361	1	1	0	0	0	0	2	0	0	0	0	0	1	0	0	0	1	1	1	1	0	0	1	1	1	1	0	2	2	0	1	2	2	2	0	2	0	0	0	1	0	0	0	1	2	0	0	0	0
362	1	0	0	0	0	1	1	1	2	2	0	0	0	0	0	0	1	2	0	1	0	1	2	0	1	1	1	1	2	1	0	0	0	2	0	2	1	0	0	1	0	0	0	0	0	1	0	0	0
363	1	0	0	0	0	2	2	1	1	1	1	1	2	0	2	0	2	0	2	1	1	0	2	0	1	2	1	1	1	1	1	2	2	1	1	1	2	0	1	0	0	1	1	0	1	0	0	0	1
364	0	0	0	0	0	1	2	0	0	0	1	1	1	0	1	0	2	2	0	2	2	0	0	0	0	0	2	2	2	2	1	1	1	2	2	2	1	1	0	1	0	0	0	0	0	1	1	0	0
365	0	0	0	0	0	2	1	0	1	1	0	1	1	0	1	0	1	1	1	0	0	0	2	0	0	0	0	2	1	0	2	2	2	1	1	1	2	1	0	0	0	1	1	0	1	0	0	0	1
366	0	0	0	0	0	0	1	0	1	0	1	0	0	0	0	0	1	1	1	1	0	0	1	0	0	1	1	1	1	1	2	1	1	2	2	2	2	1	0	0	0	0	0	0	1	1	0	0	0
367	0	0	0	0	0	1	2	0	1	0	0	1	1	0	1	0	2	0	1	0	0	0	2	0	0	1	2	2	2	2	0	1	1	2	2	2	1	0	0	1	0	1	0	0	1	1	1	0	1
368	1	0	1	0	0	2	0	0	2	1	0	1	1	0	1	0	0	2	0	1	1	0	1	1	1	2	1	2	1	1	2	2	1	0	0	1	2	1	1	0	0	0	0	1	1	2	0	0	1
369	1	0	0	0	0	2	1	0	2	2	0	0	0	0	0	0	1	1	1	1	0	1	2	0	0	0	2	1	2	0	1	2	1	0	0	1	0	0	0	2	0	1	1	0	1	1	1	0	1
370	1	1	0	0	0	1	1	0	1	0	1	1	1	0	0	0	1	2	0	1	1	0	0	1	1	1	2	2	2	2	0	2	1	1	0	2	0	0	0	1	0	0	0	0	0	1	0	0	1
371	0	0	0	0	0	1	2	0	0	0	1	0	0	0	0	0	0	2	0	2	0	0	2	0	0	2	2	2	2	1	2	1	1	2	0	2	2	1	1	1	1	2	1	0	1	0	0	1	0
372	0	0	0	0	0	0	1	0	1	1	0	0	0	0	0	0	1	0	2	0	0	0	1	1	1	1	1	2	1	1	2	2	1	0	0	2	0	0	0	1	0	0	0	1	0	1	0	0	0
373	1	0	0	0	0	1	0	0	2	2	0	0	1	0	0	0	1	1	1	1	1	0	2	0	0	1	2	2	2	2	1	1	0	2	1	2	2	1	0	0	0	2	1	0	1	0	0	0	0
374	1	0	0	0	0	1	2	1	2	1	0	0	1	0	0	0	1	0	2	0	0	0	2	0	1	1	2	1	2	0	1	2	1	0	0	1	1	1	0	1	0	0	0	1	0	0	1	0	0
375	1	0	0	0	0	2	2	1	1	1	1	0	0	0	0	0	1	1	1	0	0	0	2	0	0	1	2	2	2	2	1	2	1	1	0	1	1	0	0	1	0	0	0	0	0	0	0	0	0
376	0	0	0	0	0	2	1	0	1	1	0	1	1	0	1	0	1	1	1	1	0	0	2	0	0	2	1	1	2	1	1	1	1	1	0	2	2	0	2	0	0	0	0	0	1	0	0	0	1
377	0	1	0	0	0	1	0	0	2	2	0	0	0	0	0	0	0	0	1	0	0	0	1	0	0	0	2	2	2	2	0	1	1	1	0	2	2	1	1	1	1	0	0	0	1	1	0	0	0
378	0	0	0	0	0	1	1	0	1	1	1	1	1	1	0	1	2	0	2	0	0	0	2	0	0	2	1	1	2	1	0	1	1	1	0	2	1	0	1	0	0	1	0	0	1	0	0	0	0
379	0	0	0	0	0	0	2	1	1	1	0	0	0	0	0	0	1	2	0	1	1	0	2	0	0	1	2	2	2	2	1	0	0	2	0	2	0	0	0	2	0	1	1	1	1	2	0	0	0
380	0	0	0	0	0	2	2	1	1	1	0	0	1	0	1	0	1	0	2	0	0	0	1	0	0	2	1	1	2	2	0	1	2	0	0	1	0	0	0	2	0	0	0	1	0	0	1	0	0
381	0	0	0	0	0	2	0	0	2	2	0	0	1	0	0	0	0	0	2	0	0	0	1	0	0	1	1	1	2	1	0	1	1	1	0	2	1	0	0	0	0	0	0	0	0	0	0	0	0
382	0	0	0	0	0	0	1	1	2	1	0	1	1	0	1	0	2	0	2	1	1	0	2	0	0	1	2	2	1	1	1	1	1	2	1	1	2	0	1	0	0	0	0	0	0	0	0	0	0
383	0	0	1	0	1	1	1	1	2	2	0	1	1	0	0	0	1	1	1	1	0	0	2	0	0	0	1	1	2	1	0	1	1	2	0	2	0	0	0	2	0	0	0	0	0	1	0	0	1
384	0	0	1	0	0	2	0	0	2	1	1	0	0	0	0	0	1	2	0	0	0	0	1	0	0	0	2	2	2	0	0	1	0	2	0	1	2	0	1	2	1	0	0	0	0	1	0	0	0
385	0	0	0	0	0	2	1	0	1	1	0	1	1	0	1	0	2	1	2	0	0	0	1	0	0	1	2	2	1	0	1	1	1	0	0	1	2	1	1	1	1	0	0	1	1	2	0	0	1
386	1	0	0	0	0	2	0	0	1	0	1	1	1	0	1	0	1	1	1	1	0	0	2	0	0	2	0	1	1	1	1	2	1	1	1	1	1	0	1	1	0	0	0	0	0	1	0	0	0
387	0	0	0	0	0	0	0	0	2	2	0	0	1	0	0	0	1	0	2	0	0	0	2	0	0	2	1	1	2	0	0	2	2	0	0	0	2	0	0	1	0	0	0	0	0	2	0	0	0
388	0	0	1	0	0	1	2	0	1	0	0	0	1	0	1	0	1	1	1	1	1	0	1	1	1	2	2	2	2	2	0	1	0	2	1	2	1	0	2	0	1	1	0	0	1	1	0	0	1
389	1	0	0	0	0	1	1	1	2	2	0	1	2	0	2	0	2	1	1	1	1	0	1	0	0	0	1	2	1	1	2	1	1	2	1	2	1	0	0	2	0	0	0	1	0	1	0	0	1
390	0	0	0	0	0	0	1	0	1	1	0	1	1	0	1	0	1	1	1	1	1	0	2	0	0	0	1	2	2	1	0	2	1	0	0	1	1	0	2	0	0	0	0	0	0	1	0	0	2
391	0	0	1	0	0	1	0	0	2	2	0	0	1	0	0	0	2	0	2	0	0	0	2	0	0	0	1	2	2	1	0	2	2	1	0	2	2	1	1	1	1	1	1	0	0	0	0	1	0
392	0	0	0	0	0	0	1	0	1	0	0	0	1	0	0	0	0	0	2	0	0	0	2	0	0	2	1	1	1	1	0	0	0	2	0	2	2	0	2	0	1	0	0	0	0	0	0	0	0
393	0	0	0	0	0	0	2	0	1	1	0	0	2	0	1	1	1	2	0	0	0	1	2	0	0	1	1	2	1	1	1	2	2	1	0	2	0	0	0	1	0	1	0	0	1	1	1	0	0
394	0	0	0	0	0	1	1	2	2	2	0	1	1	0	1	0	1	2	1	1	0	0	2	0	0	1	1	1	1	1	2	0	0	2	0	2	0	0	0	2	0	0	0	0	1	0	1	0	0
395	1	0	0	0	0	2	1	0	1	1	0	0	2	0	1	0	1	1	1	0	0	1	2	0	0	0	1	1	2	1	1	2	1	2	1	2	1	0	0	1	0	1	1	0	0	0	0	0	0
396	0	1	0	0	0	1	1	0	1	1	1	0	0	0	0	0	1	0	2	0	0	0	2	0	0	1	1	2	1	1	1	0	0	2	0	2	2	0	2	0	0	1	1	0	0	0	0	0	0
397	1	0	0	0	0	1	0	0	2	2	0	0	0	0	0	0	0	1	0	1	1	0	0	0	0	1	1	1	1	1	0	1	1	2	0	2	2	0	1	0	0	0	0	1	1	1	0	0	0
398	0	0	0	0	0	2	1	0	0	0	1	1	2	1	1	1	1	0	2	0	0	1	2	0	0	0	2	2	2	1	0	1	0	2	0	2	1	0	1	0	0	0	0	0	0	1	0	0	0
399	1	0	0	0	0	1	2	1	1	1	0	1	1	0	1	0	2	0	2	0	0	1	2	0	0	0	1	1	2	1	1	0	0	2	0	2	2	1	1	1	0	0	0	0	1	1	0	0	0
400	1	0	0	0	0	1	2	1	1	1	1	0	0	0	0	0	0	0	2	1	1	0	2	0	2	1	2	2	2	2	1	0	1	2	0	2	1	0	0	2	0	2	2	0	2	0	0	0	0
401	0	0	1	1	1	1	1	1	2	1	0	0	0	0	0	0	1	1	1	1	1	1	2	0	0	2	1	1	2	1	1	0	0	2	0	2	0	0	0	2	0	1	0	0	2	1	2	0	0
402	1	0	0	0	0	1	2	0	0	0	0	1	1	1	0	1	2	0	2	0	0	0	2	0	0	1	2	2	2	2	0	1	1	2	1	2	1	0	1	1	0	0	0	1	0	1	1	0	0
403	1	1	0	0	0	1	1	0	1	1	0	1	1	0	1	0	2	0	2	0	0	0	2	0	0	2	1	2	2	2	0	1	1	1	0	1	1	0	0	2	0	0	0	0	0	0	0	0	0
404	1	0	0	0	0	0	2	0	0	0	0	0	0	0	0	0	2	1	1	1	1	0	2	0	0	0	2	2	2	1	0	1	1	0	0	1	2	1	1	0	0	0	0	0	1	0	0	0	0
405	0	0	0	0	0	1	0	0	2	2	0	0	0	0	0	0	1	0	2	0	0	0	1	1	1	0	2	2	2	2	0	1	0	1	1	1	1	1	0	0	0	1	1	0	0	1	0	0	0
406	0	1	0	0	0	2	0	0	1	1	1	0	0	0	0	0	0	1	2	0	0	0	0	1	1	1	2	2	1	0	2	1	1	1	0	2	0	0	1	1	1	0	0	0	2	1	1	0	0
407	0	0	1	1	1	2	2	0	0	0	0	0	2	0	1	1	2	1	2	1	1	0	2	0	1	1	1	1	2	1	1	0	0	1	1	2	2	1	1	0	0	2	2	0	2	1	0	0	0
408	0	0	0	0	0	1	1	0	1	1	1	0	2	0	1	1	2	0	2	1	0	0	2	0	0	0	0	1	2	0	1	1	2	0	0	1	2	1	1	2	2	0	0	0	0	0	0	0	1
409	1	0	0	0	0	1	1	0	1	0	1	0	2	0	1	1	2	2	0	2	1	0	2	0	0	0	2	2	2	1	2	0	0	2	0	2	2	1	1	0	0	1	1	1	1	1	0	0	0
410	1	1	0	0	0	1	1	0	2	0	0	1	1	0	1	0	0	2	1	0	0	0	2	0	1	1	0	2	1	1	1	1	0	2	2	2	2	1	1	0	0	0	0	0	0	1	0	0	2
411	0	0	0	0	0	1	1	0	1	1	1	1	1	0	1	0	0	0	2	0	0	0	0	0	0	1	1	1	2	2	1	0	0	2	0	2	2	0	1	0	0	0	0	0	0	1	0	0	0
412	0	0	0	0	0	1	2	0	0	0	1	0	2	0	1	1	2	2	0	1	1	0	2	0	0	1	1	1	2	1	0	0	0	2	1	2	1	0	0	2	0	0	0	0	0	1	0	0	0
413	0	0	1	0	0	1	1	0	2	1	0	1	0	0	0	0	1	0	2	0	0	0	0	0	0	0	1	0	2	0	0	1	1	2	1	1	1	1	0	1	0	0	0	0	1	1	0	0	0
414	0	0	0	0	0	1	2	1	1	1	0	0	0	0	0	0	2	0	2	0	0	0	2	0	0	2	2	2	2	0	0	2	1	1	0	1	2	1	1	1	0	0	0	0	1	1	0	1	0
415	1	0	0	0	0	2	0	0	2	2	0	1	1	0	1	0	1	0	2	0	0	0	1	0	0	0	1	1	2	1	0	1	0	2	1	2	1	0	1	2	1	0	0	0	0	2	0	0	0
416	1	0	0	0	0	1	1	1	1	1	0	1	2	0	1	0	2	1	1	0	0	0	2	0	0	0	2	2	2	2	1	1	1	2	1	1	0	0	0	2	0	0	1	0	1	0	0	0	1
417	1	0	0	0	0	1	1	0	1	1	0	0	2	0	1	1	2	1	1	1	1	0	1	0	0	0	2	2	2	2	0	1	1	1	0	2	1	0	2	0	1	0	0	0	1	1	0	0	0
418	1	0	1	0	0	1	1	0	2	2	0	0	0	0	0	0	1	0	2	0	0	0	2	0	0	2	1	1	2	0	0	2	1	0	0	1	0	0	1	2	1	0	0	0	1	1	0	0	1
419	1	0	0	0	0	2	2	0	0	0	1	1	1	0	1	0	1	2	1	0	0	1	2	0	0	2	2	2	1	1	1	0	0	1	0	1	1	0	2	0	0	1	0	0	1	0	0	0	0
420	0	0	0	0	0	1	2	1	1	1	1	0	0	0	0	0	1	0	2	0	0	0	2	0	0	2	2	2	1	1	1	2	2	2	0	2	1	0	1	2	1	1	1	0	1	1	0	1	0
421	1	0	0	0	0	1	2	1	1	1	0	0	1	0	1	1	0	1	1	1	1	2	0	0	0	1	2	2	2	2	1	1	1	0	0	1	2	0	2	0	1	1	0	0	2	0	1	0	1
422	1	0	1	0	0	1	2	0	2	1	0	0	1	0	1	1	0	1	1	0	0	0	2	0	0	1	2	2	2	2	0	2	2	1	1	1	2	1	1	1	0	0	0	0	0	0	0	0	0
423	0	0	0	0	0	0	1	1	2	1	0	1	1	1	0	1	1	1	1	1	0	0	2	0	1	1	2	2	2	1	2	1	0	2	1	2	2	1	0	1	0	0	0	0	1	0	0	0	0
424	0	0	1	1	1	1	1	1	2	2	0	1	2	0	2	0	1	0	2	0	0	0	0	0	0	0	1	1	1	1	1	1	1	0	0	1	2	1	1	2	2	0	0	1	0	0	1	0	0
425	1	0	1	0	0	2	1	0	1	1	1	0	1	0	1	0	2	0	2	0	0	1	1	0	1	0	1	1	2	1	1	1	0	1	0	1	1	0	1	1	0	0	0	1	0	1	1	0	0
426	1	0	0	0	0	0	2	0	0	0	1	0	0	0	0	0	1	2	0	1	1	0	1	0	0	1	1	1	1	1	0	0	1	1	0	2	2	0	1	1	0	1	1	0	1	1	0	0	1
427	1	0	1	1	1	1	1	0	1	0	1	1	2	0	2	1	1	0	2	0	0	0	2	0	0	0	2	2	1	1	1	0	1	0	0	2	1	0	2	0	0	0	0	0	0	1	0	0	1
428	1	0	0	0	0	0	1	0	1	1	1	0	0	0	0	0	0	0	2	1	1	0	2	0	0	0	1	0	2	0	0	1	1	1	0	1	1	0	2	0	0	0	0	1	0	0	0	0	0
429	1	0	0	0	0	1	1	1	2	2	0	0	1	0	0	0	1	1	1	0	0	0	1	0	0	2	0	2	0	0	2	1	0	1	1	1	1	0	0	2	0	0	0	0	1	0	1	0	0
430	1	0	2	0	1	0	1	1	2	1	0	0	0	0	0	0	1	2	0	1	1	0	2	0	0	1	0	1	1	0	1	1	1	1	0	1	2	0	1	1	0	0	0	0	0	1	0	0	0
431	0	0	0	0	0	1	0	0	2	2	0	0	1	0	1	0	1	2	0	1	1	0	1	1	1	2	0	1	2	0	0	0	0	2	0	2	2	0	1	0	0	1	1	0	1	2	0	0	0
432	1	0	1	0	0	1	2	0	1	0	1	0	0	0	0	0	1	2	1	0	0	0	2	0	0	1	1	1	1	1	0	1	1	0	0	1	0	0	0	1	0	0	0	0	0	0	1	0	0
433	0	0	0	0	0	2	2	0	1	1	0	1	1	0	1	0	1	1	1	1	0	1	2	0	0	1	2	2	2	2	0	1	2	1	0	2	1	0	0	1	0	0	0	0	0	1	0	0	0
434	0	0	1	0	0	1	1	0	1	0	0	0	0	0	0	0	1	2	0	0	0	0	1	0	1	1	1	2	2	2	0	0	0	2	0	2	0	0	0	1	0	0	0	0	0	1	0	0	0
435	1	1	0	0	0	1	1	0	2	0	0	1	2	1	0	1	1	2	0	1	1	0	1	1	1	1	0	1	1	1	1	2	2	1	0	2	1	0	1	1	0	0	0	1	0	0	1	0	0
436	1	1	1	0	0	2	2	1	1	1	0	1	1	0	1	0	2	2	1	1	1	0	1	1	1	1	2	2	2	2	0	1	0	2	0	1	1	0	0	2	0	0	0	0	0	1	2	0	0
437	0	1	0	0	0	1	0	0	2	2	0	1	1	0	1	0	1	0	2	1	1	0	0	0	0	0	1	1	2	1	0	1	2	1	0	1	0	0	0	2	0	1	1	0	2	0	0	0	1
438	1	0	0	0	0	0	0	0	2	2	0	0	2	0	0	0	1	0	1	0	0	0	0	0	0	0	2	2	2	2	1	2	1	2	1	2	1	0	0	2	0	0	0	0	0	0	0	1	0
439	0	0	0	0	0	2	1	0	1	1	1	1	1	0	1	0	1	0	2	1	0	0	1	0	0	0	2	2	2	2	0	1	1	2	1	1	1	0	1	1	0	1	0	0	2	0	0	0	0
440	0	1	0	0	0	1	1	0	1	1	1	0	0	0	0	0	2	2	0	1	1	0	1	0	0	2	2	2	2	2	0	1	0	1	0	1	2	1	0	1	0	1	1	0	1	0	0	0	0
441	1	0	0	0	0	1	1	0	1	1	0	0	1	0	1	0	1	1	1	0	0	0	2	0	0	1	2	2	2	2	0	1	1	0	0	1	2	0	1	1	0	0	0	0	0	1	0	0	0
442	1	1	0	0	0	1	2	0	1	0	0	1	2	0	1	0	1	0	2	0	0	0	1	0	0	0	1	2	2	1	0	1	0	1	1	1	2	0	2	0	0	0	0	1	0	0	0	0	0
443	1	0	0	0	0	2	1	0	0	0	1	1	2	0	1	0	0	1	1	0	0	0	2	0	1	0	1	1	2	1	1	1	1	1	0	1	2	0	1	1	0	0	0	0	1	1	0	0	0
444	0	0	0	0	0	1	0	0	2	1	0	0	1	0	1	1	1	0	2	1	1	0	2	0	1	1	1	1	2	1	0	1	1	1	0	2	1	0	0	1	1	1	0	0	0	0	0	0	0
445	1	0	0	0	0	2	1	0	1	1	0	0	0	0	0	0	1	2	0	1	1	0	0	1	1	1	2	2	2	2	0	1	1	1	0	2	0	0	0	2	0	0	0	0	0	1	0	0	1
446	1	1	0	0	0	1	2	1	1	1	1	1	1	0	1	0	2	2	0	2	1	0	2	0	1	0	2	2	2	2	1	1	0	2	1	2	1	1	0	0	0	0	0	0	0	0	0	1	0
447	0	0	0	0	0	2	0	0	1	1	1	1	2	0	1	0	1	1	1	1	0	0	2	0	0	2	1	1	2	1	1	0	0	2	1	2	2	0	1	1	0	1	1	1	0	1	0	0	0
448	0	0	0	0	0	2	2	0	1	0	0	1	1	0	1	0	0	0	2	1	1	0	2	0	0	2	2	2	2	1	1	0	1	1	0	2	1	0	1	1	0	0	0	0	1	1	0	0	0
449	1	0	0	0	0	0	1	0	0	0	1	0	0	0	0	0	1	0	2	0	0	0	2	0	0	2	2	2	2	2	2	0	0	1	1	2	1	0	0	1	0	1	0	0	1	1	0	1	0
450	1	0	1	0	0	0	0	0	2	2	0	1	1	0	1	0	1	0	2	0	0	0	2	0	1	0	2	2	1	1	1	2	1	2	0	1	0	0	1	0	0	1	1	0	1	0	0	0	0
451	1	0	1	0	0	1	2	0	1	1	0	1	2	0	2	1	2	1	1	0	0	0	2	0	1	0	2	2	2	1	1	1	2	1	0	2	2	1	0	1	0	1	1	0	0	1	0	0	0
452	0	0	0	0	0	1	2	1	1	1	0	0	0	0	0	0	1	1	1	1	0	0	2	0	0	1	1	2	2	1	0	0	1	0	0	2	0	0	0	2	0	0	0	0	0	2	0	0	1
453	1	0	0	0	0	2	2	0	1	0	1	0	0	0	0	0	0	2	0	2	0	0	1	0	0	1	2	2	2	2	0	1	1	2	2	2	2	0	1	0	0	0	0	0	0	0	0	1	0
454	1	0	0	0	0	2	1	1	2	2	0	1	0	0	0	0	2	1	2	1	1	0	1	1	1	1	1	2	1	1	2	1	1	1	0	2	2	0	1	1	0	1	1	0	1	0	0	0	0
455	1	0	0	0	0	1	1	0	1	1	1	1	1	0	1	0	1	0	1	0	0	1	0	1	1	1	1	2	1	1	1	0	0	2	1	2	2	1	1	0	0	0	0	0	1	0	0	0	1
456	1	0	0	0	0	0	1	0	2	1	0	1	1	0	1	0	1	1	1	1	1	0	2	0	0	0	1	1	2	1	0	1	1	0	0	1	1	0	0	1	0	1	0	0	1	0	0	0	0
457	0	0	0	0	0	0	0	0	2	2	0	0	0	0	0	0	2	1	1	1	1	0	2	0	0	1	1	2	2	2	0	0	0	2	2	2	2	0	1	0	0	0	0	0	1	1	0	0	0
458	1	0	0	0	0	2	0	0	2	2	0	0	0	0	0	0	1	1	1	1	0	0	1	0	0	2	1	2	2	1	0	0	0	2	0	2	0	1	0	1	0	1	1	0	0	1	0	0	0
459	0	0	0	0	0	1	1	1	2	1	0	0	0	0	0	0	2	0	2	0	0	0	2	0	0	1	1	2	2	1	1	1	1	1	1	1	1	1	0	2	0	1	1	0	1	2	1	0	0
460	1	0	1	0	0	2	2	0	1	0	1	0	1	0	1	1	1	0	2	1	1	0	2	0	1	0	2	2	2	2	1	1	1	1	0	2	2	1	1	1	0	0	0	0	0	1	0	0	0
461	0	0	0	0	0	0	1	1	2	2	0	1	1	0	1	0	1	1	0	2	2	0	2	0	0	1	1	2	1	1	1	2	1	1	1	2	2	0	1	1	0	0	0	1	0	0	0	1	0
462	1	0	0	0	0	1	0	0	2	2	0	0	0	0	0	0	2	0	2	0	0	0	2	0	1	1	1	1	1	0	1	2	1	1	1	2	1	0	0	2	0	0	0	0	0	0	0	0	0
463	0	0	0	0	0	2	0	0	1	0	1	1	1	0	1	0	1	2	0	2	2	0	1	0	0	0	1	2	2	1	1	1	1	0	0	2	1	0	1	1	0	1	1	0	1	1	0	0	0
464	1	0	0	0	0	1	1	0	1	1	0	0	0	0	0	0	2	1	1	1	0	0	1	1	1	1	1	2	2	2	0	0	1	1	0	2	2	0	1	1	0	1	1	0	1	1	0	0	0
465	0	0	0	0	0	1	1	0	1	1	1	1	2	0	2	0	1	0	2	1	1	0	2	0	0	1	1	2	2	1	0	0	0	2	1	2	0	0	0	2	0	0	0	0	0	1	0	0	0
466	1	0	0	0	0	2	1	0	1	1	0	0	1	0	0	0	2	2	1	1	1	0	1	0	0	0	1	2	2	1	2	1	1	0	0	1	2	0	2	0	0	0	0	1	0	1	0	0	0
467	1	1	0	0	0	1	0	0	2	2	0	0	0	0	0	0	0	1	1	1	1	0	1	1	1	0	1	1	2	1	0	2	2	0	0	1	0	0	0	2	0	1	1	0	1	1	1	0	0
468	1	0	0	0	0	0	1	0	2	1	0	0	0	0	0	0	1	2	1	0	0	0	1	1	1	0	2	2	2	1	2	0	0	2	0	2	1	0	1	1	0	0	0	0	0	1	0	0	0
469	0	0	0	0	0	2	1	0	0	0	1	0	0	0	0	0	2	1	1	1	1	0	2	0	0	2	1	0	2	0	0	0	1	1	0	2	2	0	1	2	1	0	0	0	0	0	0	0	1
470	1	0	0	0	0	1	2	0	0	0	0	1	1	0	1	0	0	1	0	1	1	0	2	0	2	1	2	2	2	2	0	0	0	1	0	1	2	1	1	1	0	1	1	0	0	1	0	0	0
471	1	0	0	0	0	1	2	0	0	0	0	0	0	0	0	0	1	1	1	1	0	0	2	0	0	1	1	1	2	0	1	1	1	1	0	1	1	0	0	2	0	0	0	1	0	0	0	0	0
472	1	0	0	0	0	1	2	1	1	1	1	0	1	0	0	0	1	1	2	0	0	1	2	0	0	1	0	1	1	1	1	2	2	0	0	1	2	0	2	0	1	0	0	1	1	2	0	1	0
473	1	0	0	0	0	1	2	0	0	0	2	0	1	0	0	0	0	1	1	0	0	0	2	0	0	1	1	2	2	1	1	1	2	1	0	2	1	1	0	1	0	0	0	0	1	0	0	0	0
474	0	0	0	0	0	0	2	1	1	1	1	0	0	0	0	0	0	1	0	1	1	0	2	0	0	0	1	1	1	1	1	1	1	1	0	2	1	0	1	1	0	1	1	0	1	0	1	0	0
475	0	0	0	0	0	1	1	0	1	1	1	0	1	0	0	0	0	1	1	2	1	0	2	0	0	1	1	2	2	1	0	1	1	0	0	1	0	1	0	1	0	0	0	0	0	1	0	0	0
476	0	0	0	0	0	2	2	0	0	0	1	1	1	0	1	0	2	2	1	0	0	0	1	0	0	1	1	1	1	1	1	0	0	2	0	2	0	0	0	2	0	1	1	0	1	1	1	0	0
477	0	0	0	0	0	1	1	0	1	0	0	0	0	0	0	0	2	0	2	0	0	0	1	0	0	0	1	2	2	1	1	1	1	0	0	1	1	0	0	1	1	0	0	0	0	0	0	0	0
478	1	0	0	0	0	0	1	0	1	1	2	1	2	0	2	0	2	2	1	0	0	0	2	0	1	0	2	2	2	1	2	2	1	2	0	2	1	1	0	0	0	0	0	0	0	1	0	0	0
479	1	0	0	0	0	0	1	0	2	0	0	1	2	1	1	1	1	0	2	0	0	0	2	0	0	1	1	2	2	1	1	2	2	2	1	2	1	0	1	1	1	0	0	0	0	1	0	0	0
480	1	0	0	0	0	0	1	0	2	1	0	0	1	0	0	0	1	1	1	1	0	0	2	0	0	0	1	1	1	1	1	2	1	0	0	2	1	0	1	1	0	0	0	0	1	0	0	0	0
481	1	0	0	0	0	1	2	0	1	1	1	0	0	0	0	0	1	1	1	0	0	0	2	0	0	2	1	2	2	1	2	2	1	1	1	2	2	2	0	0	0	0	0	0	1	1	0	0	0
482	0	0	0	0	0	0	0	0	2	2	0	0	0	0	0	0	2	1	1	0	0	0	2	0	0	1	2	2	2	2	1	0	1	0	0	2	2	0	2	1	1	0	0	1	0	1	0	1	0
483	1	0	0	0	0	1	2	1	1	1	0	0	0	0	0	0	1	1	1	1	0	0	1	0	0	1	1	1	2	0	0	0	0	2	1	2	1	0	0	2	0	0	0	0	0	1	0	0	0
484	0	0	1	0	0	1	0	0	1	1	1	1	1	0	1	0	1	2	0	1	1	0	2	0	0	1	2	2	2	1	1	1	1	1	0	1	2	0	2	1	1	0	0	0	1	1	0	1	0
485	0	0	0	0	0	1	2	0	0	0	2	0	0	0	0	0	2	2	1	1	1	0	2	0	2	1	2	2	1	1	1	1	1	1	0	2	1	1	0	0	0	1	1	1	1	2	0	0	0
486	1	0	0	0	0	1	2	0	0	0	0	0	0	0	0	0	1	1	1	1	0	0	2	0	0	1	1	1	1	1	0	2	2	0	0	0	1	0	1	1	0	0	0	1	1	2	1	0	0
487	0	0	0	0	0	1	1	0	1	1	0	0	1	0	1	0	2	2	1	1	1	0	2	0	0	2	0	2	1	0	2	1	1	1	0	0	1	0	1	1	0	1	1	0	1	2	0	0	1
488	1	0	0	0	0	2	2	0	0	0	1	0	1	0	0	0	1	0	2	0	0	0	1	0	0	1	1	1	2	0	0	0	0	1	0	2	1	0	1	1	0	0	0	0	1	0	0	0	1
489	0	0	0	0	0	1	1	0	2	2	0	0	0	0	0	0	2	2	0	1	1	0	0	0	0	1	2	2	2	2	1	1	1	1	0	1	2	0	2	0	0	0	0	0	2	0	0	0	1
490	1	0	0	0	0	1	1	1	2	2	0	1	1	0	1	0	0	1	1	1	1	0	1	0	1	0	2	2	2	2	0	0	0	2	1	2	1	1	0	1	0	1	1	0	1	1	0	2	0
491	1	0	0	0	0	1	0	0	2	2	0	1	0	0	0	0	0	2	0	1	0	0	2	0	0	1	1	2	2	1	2	1	1	1	0	2	1	1	0	1	0	1	1	0	0	0	0	0	1
492	0	0	0	0	0	2	1	1	2	2	0	0	0	0	0	0	1	1	1	0	0	0	2	0	0	0	2	2	2	2	0	2	1	1	0	2	2	0	1	1	0	0	0	1	0	1	0	2	0
493	1	0	2	0	1	0	2	1	1	1	1	0	0	0	0	0	1	1	1	0	0	0	2	0	0	0	1	2	2	1	2	1	1	1	0	2	1	0	2	0	0	0	0	1	0	0	1	0	0
494	0	0	0	0	0	1	1	1	2	2	1	0	0	0	0	0	1	0	1	0	0	0	2	0	0	2	1	2	2	1	2	2	2	0	0	1	1	1	0	0	0	0	0	2	0	2	0	0	0
495	1	1	0	0	0	2	1	0	1	0	1	0	1	0	1	1	0	0	2	0	0	0	2	0	0	1	2	2	2	1	2	1	1	1	0	1	1	0	0	1	0	0	0	0	0	1	0	0	0
496	0	1	1	0	1	1	0	0	1	1	1	0	0	0	0	0	2	0	2	0	0	0	2	0	1	0	1	1	2	1	0	1	1	1	1	1	1	0	0	2	1	0	0	0	0	1	0	0	0
497	0	0	0	0	0	0	0	0	2	2	0	0	0	0	0	0	1	0	2	1	1	1	2	0	0	1	1	2	1	1	2	1	1	1	0	2	2	0	0	2	0	0	1	0	1	0	0	0	0
498	0	0	0	0	0	1	0	0	2	2	0	0	2	1	0	1	1	1	1	2	1	0	2	0	0	2	1	1	2	1	0	2	2	0	0	0	1	0	0	1	0	0	0	0	0	1	0	1	0
499	0	1	1	0	0	2	1	0	2	1	0	1	1	0	1	0	1	1	1	1	1	0	2	0	0	0	1	1	2	0	1	0	0	2	0	2	1	0	2	0	0	0	0	0	0	2	0	0	1
500	1	1	0	0	0	1	1	1	2	2	0	0	0	0	0	0	0	0	2	1	1	0	2	0	0	1	1	2	2	1	2	0	0	0	0	1	0	0	0	1	0	1	1	0	1	1	0	0	1
501	0	0	0	0	0	0	2	0	1	0	0	0	0	0	0	0	1	0	2	0	0	0	1	1	1	1	0	1	2	0	0	1	1	0	0	1	2	0	1	0	0	0	0	0	0	0	0	0	2
502	1	0	0	0	0	1	1	0	1	1	1	1	2	0	1	0	2	1	1	1	0	0	2	0	0	1	2	2	2	2	1	2	1	0	0	1	1	0	0	1	0	0	0	0	1	0	0	0	1
503	1	0	0	0	0	1	0	0	2	2	0	0	1	0	0	0	0	1	1	2	1	0	1	0	0	1	0	2	1	1	1	1	0	2	1	2	0	0	0	2	0	0	0	0	0	1	0	1	0
504	0	0	0	0	0	1	2	1	1	1	0	1	1	0	1	0	1	1	1	1	0	0	2	0	1	1	2	2	2	1	2	1	1	0	0	1	2	0	1	1	0	1	1	0	1	0	0	0	0
505	0	1	1	0	0	2	2	0	1	1	1	0	0	0	0	0	1	2	0	1	0	0	2	0	0	2	2	2	2	1	2	2	1	1	0	2	0	0	0	2	0	0	0	0	0	0	0	0	0
506	0	0	0	0	0	0	1	0	2	2	0	1	2	1	1	1	2	2	0	2	0	0	2	0	0	1	1	2	0	0	2	1	0	2	2	2	2	2	0	0	0	0	0	0	1	1	0	0	0
507	0	0	0	0	0	1	2	0	2	1	0	0	0	0	0	0	0	0	2	1	1	0	2	0	0	0	1	1	1	0	1	1	2	0	0	2	2	0	1	0	0	0	0	1	0	0	0	0	0
508	0	0	0	0	0	2	1	0	0	0	1	0	0	0	0	0	0	1	0	0	0	0	1	0	1	0	1	1	1	1	1	2	2	0	0	0	2	1	0	1	0	0	0	0	1	0	0	0	0
509	0	1	0	0	0	1	1	0	0	0	2	2	2	1	1	1	1	1	1	2	1	0	2	0	0	1	1	2	2	1	1	1	1	1	0	1	2	1	0	1	0	0	0	0	0	1	0	0	2
510	0	0	0	0	0	1	1	0	1	0	1	0	0	0	0	0	1	1	1	1	0	0	2	0	0	2	1	1	2	1	1	1	1	2	1	1	1	0	2	0	0	2	2	0	1	1	0	0	2
511	0	0	0	0	0	1	1	0	1	1	1	0	0	0	0	0	2	1	2	1	1	0	2	0	0	0	0	1	2	1	0	0	0	1	1	2	2	1	0	1	0	1	1	0	1	0	1	0	0
512	0	0	0	0	0	0	1	0	2	0	0	1	1	0	1	0	2	0	2	0	0	0	2	0	0	0	2	2	2	2	0	2	1	0	0	1	2	0	1	1	0	1	1	0	1	0	0	0	0
513	0	0	1	0	0	2	1	0	1	1	0	0	1	0	1	1	0	2	0	1	0	0	2	0	0	0	2	2	2	2	1	1	1	1	0	1	2	1	1	1	0	1	1	0	1	0	0	0	1
514	1	0	0	0	0	1	2	0	1	1	0	0	0	0	0	0	0	0	2	1	1	0	2	0	0	0	2	2	2	2	1	1	1	0	0	1	1	0	2	0	0	0	0	1	0	0	0	0	0
515	0	0	0	0	0	1	0	0	2	2	0	0	0	0	0	0	0	2	1	0	0	0	2	0	0	0	2	2	2	2	0	1	2	1	0	2	1	0	1	1	0	0	0	0	0	1	0	0	0
516	0	0	1	0	0	0	2	0	2	2	0	0	0	0	0	0	0	0	1	1	1	1	0	1	0	0	2	2	2	2	1	1	1	2	0	2	1	1	0	1	0	0	0	0	0	1	0	0	0
517	0	0	0	0	0	1	0	0	2	2	0	0	0	0	0	0	0	1	1	1	1	0	2	0	0	1	2	2	2	2	1	1	0	2	1	2	0	0	0	1	0	1	1	0	0	1	0	0	0
518	0	0	0	0	0	0	1	1	2	1	0	0	0	0	0	0	0	0	2	0	0	0	2	0	1	2	1	0	2	0	0	2	1	1	0	1	0	0	0	2	0	0	0	0	0	0	0	0	0
519	1	0	0	0	0	2	0	0	2	2	0	0	0	0	0	0	2	0	2	0	0	0	2	0	1	1	2	2	2	2	0	1	1	2	1	1	1	0	0	2	0	0	0	0	0	1	0	0	0
520	1	0	1	0	0	2	1	0	1	1	1	1	1	0	1	0	1	1	1	0	1	0	1	1	1	1	2	2	2	2	1	0	1	0	0	2	1	0	0	1	0	0	0	1	1	1	0	1	0
521	1	0	0	0	0	2	0	0	2	2	0	1	1	0	1	0	0	2	1	0	0	0	0	0	1	0	1	2	2	1	2	2	1	2	0	2	1	0	0	1	0	0	0	0	1	0	0	0	0
522	1	0	0	0	0	2	0	0	1	0	1	1	1	0	1	0	1	1	2	0	0	0	1	0	0	1	1	2	2	1	1	2	2	1	0	1	1	0	0	1	0	0	0	0	0	1	0	1	0
523	0	0	1	0	0	2	1	1	2	1	0	1	1	0	1	0	1	1	1	1	1	0	2	0	0	1	2	2	2	2	1	1	1	1	0	2	1	0	0	1	0	0	0	0	0	1	0	0	1
524	1	1	0	0	0	1	1	1	2	2	0	1	1	0	1	0	1	0	2	0	0	0	2	0	0	0	1	1	2	0	1	1	1	2	1	2	1	0	1	1	0	1	1	0	1	1	0	0	0
525	1	0	1	0	0	1	1	0	0	0	1	0	0	0	0	0	2	1	1	0	0	0	2	0	1	1	1	2	2	1	0	1	1	2	1	2	1	0	0	2	0	0	0	0	2	0	0	0	0
526	1	0	2	0	1	0	1	0	2	2	0	0	0	0	0	0	0	0	2	0	0	0	2	0	0	0	1	2	1	1	2	0	0	2	0	2	0	0	0	2	0	1	0	0	1	2	1	1	0
527	0	0	0	0	0	1	2	1	1	1	0	0	1	0	1	1	0	0	2	0	0	0	0	1	1	0	1	2	2	1	0	1	0	2	2	2	1	0	1	1	0	0	0	0	0	0	0	0	0
528	1	0	0	0	0	1	0	0	2	2	0	0	0	0	0	0	0	0	1	1	1	0	2	0	1	0	2	2	2	2	0	1	2	1	0	2	2	0	1	0	0	0	0	0	0	0	0	0	0
529	1	0	0	0	0	0	1	0	1	1	1	1	2	0	1	0	0	1	0	1	1	0	2	0	0	2	1	2	2	1	2	1	1	2	0	2	0	0	0	2	0	0	0	0	0	0	0	1	0
530	1	0	0	0	0	1	1	1	2	2	0	0	0	0	0	0	0	2	0	0	0	0	2	0	0	0	1	1	2	1	0	2	2	0	0	1	1	0	0	1	0	0	0	1	0	0	0	0	1
531	0	0	1	0	0	1	1	0	1	1	1	0	1	0	0	0	1	0	1	0	0	0	1	1	1	1	1	2	2	2	0	1	1	2	1	2	1	0	1	2	1	0	1	0	1	0	1	0	0
532	0	0	0	0	0	2	1	0	1	0	0	0	1	0	0	0	0	0	1	1	1	0	1	0	0	2	2	2	2	1	2	1	0	2	1	2	1	0	0	1	0	0	1	0	1	1	0	0	0
533	0	0	0	0	0	1	2	0	1	1	0	0	1	0	0	0	1	2	0	2	1	1	0	1	0	0	2	2	2	2	1	0	0	2	1	1	0	0	1	1	1	0	0	0	1	0	0	1	0
534	1	0	0	0	0	2	1	1	2	1	0	0	0	0	0	0	0	1	1	0	0	1	2	0	0	2	2	2	2	1	1	0	0	2	0	2	1	0	2	0	0	1	0	0	2	1	0	1	0
535	0	0	0	0	0	1	2	0	1	1	0	0	0	0	0	0	1	0	1	0	0	0	1	1	1	1	1	1	2	1	0	1	1	0	0	0	1	0	0	2	0	0	0	0	0	1	0	0	0
536	0	0	1	0	0	2	2	1	1	1	1	0	1	0	0	0	1	1	1	1	0	0	1	0	0	1	1	2	2	1	0	2	2	0	0	2	0	0	0	1	0	0	0	1	1	1	1	1	0
537	1	1	1	0	0	2	1	0	0	0	0	1	2	0	2	0	2	1	1	1	1	0	1	1	1	1	2	2	2	1	2	1	1	0	0	1	1	0	1	1	1	2	2	0	2	0	0	1	0
538	0	0	1	0	0	0	0	0	1	1	1	0	0	0	0	0	2	2	0	2	0	0	1	0	0	0	2	2	1	1	1	1	1	1	0	1	2	1	0	1	0	0	0	0	1	1	1	0	1
539	1	0	0	0	0	1	0	0	2	2	0	0	1	0	0	0	1	0	1	0	0	0	2	0	0	2	2	2	2	1	1	1	1	1	0	1	1	0	0	2	0	1	1	0	1	1	0	0	1
540	1	0	0	0	0	0	0	0	2	2	0	0	0	0	0	0	1	1	1	1	1	0	2	0	0	1	1	2	2	1	0	2	1	0	0	1	0	0	0	1	0	1	1	0	1	0	0	0	0
541	0	0	0	0	0	1	0	0	2	2	0	0	1	0	1	0	0	2	0	1	0	1	1	0	1	0	2	2	2	2	1	0	1	1	0	2	2	0	1	0	0	0	0	0	0	1	0	0	0
542	1	0	0	0	0	0	0	0	2	1	1	0	0	0	0	0	1	1	1	1	0	0	2	0	0	2	2	2	2	2	0	2	2	0	0	1	2	1	0	2	1	1	0	0	1	0	0	0	1
543	1	0	0	0	0	2	1	0	2	1	0	0	0	0	0	0	1	0	2	0	0	0	2	0	0	0	2	2	2	2	0	1	1	0	0	1	2	0	0	1	0	0	0	0	0	1	0	0	0
544	1	0	1	0	0	2	0	0	2	2	0	0	0	0	0	0	1	0	2	0	0	0	2	0	0	1	1	2	2	1	1	0	0	2	0	2	1	0	1	1	0	0	0	0	0	2	0	0	1
545	0	0	0	0	0	2	0	0	2	2	0	0	2	0	1	0	2	1	1	1	1	0	2	0	0	0	2	2	2	2	0	2	2	0	0	1	0	0	0	2	0	0	0	0	0	1	0	0	1
546	0	0	0	0	0	0	1	0	1	0	1	0	0	0	0	0	1	0	2	0	0	1	2	0	0	2	0	1	2	0	1	0	0	2	0	2	1	0	0	2	0	1	1	0	0	1	0	0	0
547	1	0	1	0	0	2	1	0	1	1	0	0	1	0	0	0	1	1	1	0	0	0	1	1	2	2	2	2	2	2	1	1	1	0	0	1	2	0	1	0	0	0	0	0	0	0	0	0	0
548	0	0	1	0	1	1	0	0	2	2	0	0	1	1	0	0	1	1	1	1	0	0	1	0	0	0	1	2	2	1	0	2	2	1	0	1	2	2	0	0	0	0	0	0	0	1	0	0	0
549	0	0	1	1	1	2	1	0	1	1	0	0	0	0	0	0	0	0	2	0	0	0	1	0	0	2	1	2	2	1	2	2	2	0	0	1	1	0	1	1	0	1	0	0	2	1	0	1	0
550	0	0	0	0	0	0	0	0	2	1	0	0	0	0	0	0	0	1	1	1	0	0	2	0	0	0	2	2	2	0	1	2	1	1	0	1	1	0	0	1	0	0	0	0	0	1	0	0	1
551	1	0	0	0	0	1	0	0	2	2	0	0	1	0	0	0	1	1	1	0	0	0	2	0	0	2	0	1	2	1	0	0	1	1	0	2	2	1	0	2	1	0	0	0	1	1	0	0	1
552	1	1	0	0	0	1	2	1	1	1	0	0	0	0	0	0	1	1	1	0	0	0	2	0	0	0	2	2	1	0	1	0	0	2	0	2	1	1	0	0	0	1	1	0	1	1	0	0	0
553	1	0	0	0	0	1	0	0	2	1	0	1	2	0	2	1	1	1	1	1	1	1	2	0	0	1	1	2	1	1	2	1	2	0	0	2	0	0	0	2	0	0	0	0	0	0	0	0	1
554	1	0	0	0	0	2	0	0	2	1	0	0	0	0	0	0	2	2	0	2	0	0	2	0	0	0	1	1	2	1	1	2	1	2	1	2	2	0	2	0	0	0	0	1	0	0	0	0	0
555	0	0	0	0	0	2	2	1	1	1	0	0	1	0	0	0	2	1	1	1	1	0	2	0	1	2	2	1	2	0	1	0	1	0	0	2	1	0	0	1	0	0	0	1	0	0	0	0	0
556	1	0	0	0	0	1	1	0	1	0	1	1	1	0	1	0	1	1	1	1	0	0	1	0	0	1	2	2	2	2	1	0	0	2	0	2	2	1	1	1	0	0	0	0	1	1	0	0	0
557	0	0	0	0	0	1	1	0	2	1	0	0	1	0	1	1	1	0	2	1	0	0	2	0	0	1	1	1	2	1	0	1	1	1	1	1	1	0	1	1	0	0	0	0	0	0	0	0	0
558	1	0	0	0	0	0	1	1	2	2	0	0	0	0	0	0	0	1	0	1	1	0	2	0	1	0	2	2	2	2	0	1	2	1	0	2	1	0	0	1	0	0	0	0	0	0	0	0	0
559	0	0	0	0	0	1	1	0	1	1	1	2	2	0	2	0	0	2	0	1	0	0	2	0	0	0	1	1	2	0	0	1	0	2	0	2	1	0	1	1	0	0	0	0	1	1	0	1	0
560	0	0	0	0	0	1	1	0	1	1	1	0	1	0	0	0	1	1	1	2	1	0	0	0	0	1	0	2	1	0	1	0	0	2	0	2	1	0	0	0	0	0	0	0	0	1	0	0	0
561	0	1	0	0	0	1	1	0	1	0	1	0	0	0	0	0	0	0	2	0	0	0	0	1	1	1	0	1	2	0	0	1	1	1	0	2	2	0	1	0	0	0	0	0	0	1	0	0	0
562	1	1	0	0	0	1	2	0	1	1	1	0	0	0	0	0	0	1	1	1	1	0	2	0	0	0	1	1	1	1	1	1	1	1	0	2	0	0	0	1	0	0	0	0	0	1	0	0	1
563	1	0	0	0	0	1	1	0	1	1	1	0	0	0	0	0	2	0	2	0	0	0	2	0	0	1	2	2	2	2	1	1	0	1	1	1	1	0	1	1	0	0	0	0	0	0	0	0	1
564	0	0	0	0	0	2	1	0	1	0	0	1	2	0	1	0	1	1	1	1	1	0	2	0	0	1	1	0	2	0	0	0	0	2	1	2	2	1	0	0	0	2	2	0	1	1	0	0	0
565	0	0	0	0	0	1	1	0	1	1	1	1	1	0	1	0	1	1	1	1	0	0	2	0	0	1	2	2	2	2	0	2	2	0	0	1	0	0	0	2	0	1	1	0	0	0	0	0	0
566	1	0	0	0	0	2	0	0	2	2	0	0	2	0	2	1	0	2	0	2	0	0	2	0	0	1	1	1	2	1	1	1	1	1	0	2	1	0	0	1	0	2	2	0	2	1	0	0	0
567	1	1	0	0	0	1	1	0	2	0	0	1	1	0	1	0	0	0	2	0	0	0	2	0	1	1	1	2	2	2	1	2	1	1	0	2	1	0	1	1	0	2	2	0	2	0	0	0	0
568	0	0	0	0	0	2	1	0	2	2	0	0	0	0	0	0	1	2	0	1	1	0	1	0	0	2	1	2	1	1	2	1	1	1	0	1	0	0	0	1	0	0	0	1	2	0	0	0	0
569	1	0	0	0	0	2	1	0	1	1	0	1	1	0	1	0	1	2	1	0	0	0	2	0	0	1	0	0	2	1	0	1	1	2	1	2	0	0	0	2	0	0	0	0	1	0	1	0	0
570	0	0	0	0	0	2	1	1	2	1	0	1	2	0	1	0	2	0	2	0	0	0	1	0	0	0	1	2	2	2	0	1	2	0	0	1	2	2	0	0	0	0	0	0	1	1	0	1	0
571	1	0	0	0	0	1	1	0	1	0	1	0	0	0	0	0	1	0	2	0	0	0	2	0	0	0	1	1	1	1	1	0	0	2	2	2	2	0	1	0	0	1	0	0	1	0	0	0	2
572	1	0	0	0	0	1	2	0	1	1	1	1	1	0	1	0	1	0	1	2	1	0	2	0	0	0	0	1	2	1	0	1	1	0	0	1	0	1	0	1	0	1	1	0	1	0	0	0	1
573	0	1	0	0	0	2	0	0	1	0	0	0	0	0	0	0	2	1	1	1	1	1	2	0	0	1	1	1	2	0	0	2	2	2	0	2	1	0	0	1	0	1	0	0	1	1	0	0	0
574	0	0	0	0	0	1	0	0	2	0	1	0	0	0	0	0	1	0	2	0	0	0	2	0	0	0	2	2	2	2	0	2	1	2	0	2	1	1	0	0	0	1	0	0	1	1	1	0	0
575	0	0	0	0	0	0	0	0	2	1	0	0	1	0	1	1	0	2	1	0	0	1	1	0	0	0	1	1	2	0	1	1	1	2	0	2	1	0	0	1	0	0	0	1	0	1	0	2	0
576	1	0	0	0	0	0	1	0	1	1	0	0	1	0	0	0	0	2	0	0	0	0	1	0	1	0	2	0	1	0	1	0	0	1	0	1	2	1	1	1	0	1	1	0	1	1	0	0	1
577	0	0	0	0	0	1	1	0	1	1	0	0	1	0	1	1	0	0	2	1	1	0	2	0	0	1	2	2	2	1	2	1	1	1	0	1	0	0	0	2	0	0	0	0	0	1	0	0	0
578	0	0	0	0	0	1	2	1	1	1	0	1	1	0	1	0	1	1	1	1	1	0	2	0	0	1	2	2	2	2	0	2	2	2	0	2	2	0	1	2	1	1	1	0	1	0	0	0	0
579	1	0	0	0	0	0	0	0	2	2	0	0	2	1	0	1	1	0	2	1	1	0	0	0	0	0	1	2	1	1	1	2	1	0	0	1	1	0	0	1	0	0	0	0	1	0	0	1	0
580	0	0	1	1	1	2	2	0	0	0	1	0	1	0	1	1	1	1	1	0	1	0	2	0	0	2	2	2	2	1	1	1	1	1	0	2	1	0	0	2	1	0	1	0	1	0	0	0	1
581	1	0	0	0	0	2	1	0	1	1	0	0	0	0	0	0	1	0	2	0	0	0	1	0	1	1	0	1	1	0	2	0	0	0	0	1	0	0	0	1	0	1	0	0	0	0	0	0	0
582	0	0	0	0	0	1	0	0	2	2	0	0	0	0	0	0	1	0	2	0	0	0	2	0	0	1	1	2	2	1	1	1	1	2	0	2	1	0	1	1	0	0	0	0	0	0	0	0	1
583	0	0	0	0	0	2	1	0	1	1	1	0	0	0	0	0	0	2	0	1	0	0	1	1	1	1	1	2	2	1	1	1	1	0	0	1	1	0	1	1	0	0	0	0	0	1	1	0	1
584	1	0	0	0	0	1	1	0	1	1	1	0	0	0	0	0	0	1	1	1	1	0	2	0	0	1	0	2	1	1	2	0	1	1	0	2	1	0	0	1	1	0	0	1	0	1	1	0	0
585	0	0	0	0	0	0	1	1	2	2	0	0	1	0	1	0	1	2	1	0	0	0	1	0	1	1	1	1	2	0	1	2	2	1	1	2	0	0	0	2	0	0	0	0	0	0	0	0	0
586	0	0	0	0	0	1	1	0	1	1	1	0	0	0	0	0	1	0	2	0	0	0	2	0	0	0	0	2	1	0	1	1	1	2	2	2	1	0	1	0	0	0	0	0	0	1	0	0	0
587	0	0	0	0	0	1	2	1	2	2	0	0	0	0	0	0	2	1	1	1	1	0	2	0	0	0	2	2	2	1	2	2	1	1	0	1	2	0	1	1	0	0	1	0	1	0	0	0	1
588	0	0	0	0	0	0	1	0	1	0	0	0	1	0	1	1	1	2	0	1	1	1	1	0	1	0	1	2	1	1	2	1	1	1	0	1	2	0	1	0	0	0	0	0	1	0	0	0	1
589	0	0	0	0	0	2	2	0	0	0	0	0	0	0	0	0	1	2	1	1	0	0	2	0	0	0	1	1	2	2	0	2	2	0	0	1	1	0	1	1	0	1	1	0	1	2	0	0	1
590	0	0	0	0	0	1	2	1	1	1	1	1	1	0	2	0	1	0	2	1	1	0	1	1	1	0	2	2	2	1	2	1	1	2	2	2	1	0	0	2	0	0	0	0	1	1	0	0	1
591	0	0	1	0	0	1	1	1	2	2	0	0	0	0	0	0	1	1	1	0	0	0	1	0	1	1	2	2	2	2	0	1	2	1	0	2	1	0	1	1	1	1	1	0	1	1	0	0	0
592	1	0	0	0	0	2	0	0	2	2	0	0	0	0	0	0	2	0	1	0	0	0	2	0	0	0	2	2	2	2	0	2	1	1	0	2	0	0	0	1	0	0	0	0	0	1	1	0	0
593	0	0	1	0	0	1	1	0	1	0	1	1	2	0	2	0	1	1	1	1	1	0	0	1	1	0	1	1	2	0	1	0	0	2	1	2	1	0	0	0	0	0	0	1	0	1	0	0	0
594	1	0	0	0	0	1	0	0	2	2	0	0	0	0	0	0	2	2	0	1	1	0	1	1	1	2	1	2	2	1	0	1	1	1	1	1	1	0	2	0	0	2	2	0	2	1	1	0	0
595	1	0	0	0	0	2	2	0	1	1	0	0	1	0	2	0	0	0	2	1	1	0	2	0	0	2	1	1	2	0	0	1	1	1	0	2	1	0	0	2	0	0	0	0	0	0	0	0	1
596	0	1	0	0	0	1	2	0	0	0	0	0	2	0	1	0	1	0	2	1	1	0	2	0	0	0	2	2	2	1	1	0	0	2	1	2	1	0	1	1	0	0	0	0	0	0	0	1	0
597	0	0	0	0	0	1	1	1	2	1	0	0	1	0	0	0	1	1	1	1	0	0	2	0	0	0	1	2	1	1	1	2	2	0	0	0	0	0	0	2	0	1	0	0	2	0	0	0	0
598	0	0	0	0	0	0	2	0	1	1	1	0	1	0	1	1	1	1	1	1	0	0	1	1	1	1	1	1	2	1	1	1	1	1	0	0	1	1	0	2	1	0	0	0	0	1	1	1	0
599	0	0	0	0	0	1	2	1	1	1	0	0	1	0	1	1	0	1	1	1	1	0	2	0	0	0	2	2	2	2	1	1	1	0	0	0	0	0	0	2	0	1	1	0	1	2	0	0	0
600	1	0	0	0	0	2	1	0	1	1	1	0	1	0	0	0	1	1	1	0	0	0	2	0	0	1	2	2	2	2	0	0	0	1	0	2	1	0	1	1	0	1	0	0	1	2	0	0	0
601	1	0	1	0	0	0	0	0	2	2	0	0	0	0	0	0	1	1	2	0	0	0	2	0	0	0	2	2	2	2	1	1	1	1	1	2	2	0	2	0	0	0	0	1	0	1	0	0	0
602	0	0	0	0	0	2	1	0	2	2	0	0	0	0	0	0	1	1	1	0	0	0	2	0	0	1	2	2	2	2	1	0	0	1	1	2	2	0	1	1	0	1	1	0	0	1	0	0	0
603	1	0	0	0	0	2	1	0	1	1	0	0	0	0	0	0	2	0	2	0	0	0	2	0	0	2	1	2	2	1	1	1	1	1	1	2	0	0	0	1	0	2	2	0	2	0	0	0	0
604	0	0	0	0	0	1	1	0	1	0	0	0	1	0	0	0	2	0	1	0	0	0	2	0	0	0	2	1	2	1	1	0	0	2	1	2	1	1	0	0	0	0	0	0	0	1	1	0	0
605	1	0	0	0	0	1	1	1	2	2	0	0	1	0	0	0	1	2	0	2	1	0	1	0	0	1	2	2	2	2	1	1	1	1	0	1	0	0	0	2	0	0	0	2	0	2	0	0	1
606	0	0	0	0	0	2	1	0	1	0	1	1	1	0	1	0	1	0	2	0	0	0	2	0	1	0	2	2	2	2	1	1	1	1	0	2	1	0	1	2	1	1	1	0	1	0	0	2	0
607	0	0	0	0	0	1	2	0	0	0	2	0	0	0	0	0	0	1	1	1	0	0	1	0	0	1	2	1	2	1	0	2	2	1	1	1	2	1	1	1	0	0	0	0	1	0	0	0	1
608	1	0	1	0	0	1	1	0	0	0	0	0	0	0	0	0	0	1	1	0	0	0	2	0	0	0	1	1	2	1	0	1	1	2	1	1	2	0	1	1	0	1	1	0	1	0	0	0	0
609	0	0	0	0	0	0	2	0	1	0	1	0	1	0	0	0	2	1	1	1	1	0	2	0	0	2	1	2	1	1	2	1	1	2	0	2	1	1	0	0	0	0	0	0	1	1	0	0	0
610	0	0	0	0	0	1	1	0	1	1	0	0	0	0	0	0	1	1	1	1	0	0	1	1	1	0	2	2	2	1	1	2	2	0	0	1	0	1	0	1	0	1	1	0	1	1	0	0	1
611	1	0	0	0	0	2	0	0	2	2	0	0	0	0	0	0	1	1	1	1	1	0	2	0	1	1	0	1	2	0	0	2	2	0	0	1	2	0	1	1	0	0	0	1	0	1	0	0	0
612	1	0	0	0	0	0	0	0	2	2	0	1	2	1	0	1	0	1	1	0	0	0	2	0	0	1	2	2	2	2	0	1	2	1	0	2	2	0	1	1	0	0	1	0	1	0	0	0	0
613	0	0	1	0	1	1	2	0	0	0	1	1	1	0	1	0	2	0	2	0	0	0	2	0	0	1	1	2	2	1	0	0	0	1	1	2	1	0	0	2	0	0	0	0	0	1	0	0	0
614	1	0	0	0	0	2	1	1	2	1	0	0	0	0	0	0	0	1	2	1	1	0	1	0	0	1	0	2	1	0	1	0	1	0	0	2	1	0	2	0	0	1	1	0	1	1	1	0	0
615	1	0	0	0	0	1	1	0	1	1	1	0	0	0	0	0	1	1	1	1	0	0	2	0	0	1	0	1	1	1	1	1	1	1	0	2	1	0	1	1	0	0	0	0	0	1	0	0	0
616	1	0	0	0	0	1	1	0	1	0	1	0	1	0	1	1	1	2	0	0	0	0	2	0	0	1	2	2	2	1	0	1	1	2	1	2	1	0	0	1	0	1	1	0	1	0	0	0	0
617	1	0	0	0	0	2	1	0	1	1	0	0	2	0	2	1	2	1	1	1	1	0	0	1	1	1	1	1	1	1	0	1	1	2	2	2	2	0	2	1	1	0	0	0	0	0	1	1	0
618	0	0	0	0	0	0	2	0	1	0	1	1	2	0	1	0	0	0	2	1	1	0	0	0	0	1	2	2	2	1	1	2	2	0	0	1	2	0	1	0	0	1	1	0	0	1	0	0	0
619	0	0	0	0	0	2	2	0	1	1	0	0	0	0	0	0	0	0	2	1	1	0	0	0	0	1	2	2	2	2	0	1	1	2	0	2	2	0	2	0	1	0	0	1	1	1	0	0	0
620	0	0	0	0	0	0	0	0	2	2	0	0	0	0	0	0	2	0	2	0	0	1	2	0	0	0	1	2	2	1	0	1	1	1	0	1	1	1	0	0	0	0	0	1	1	1	0	2	0
621	0	0	0	0	0	1	1	1	2	2	1	1	1	0	1	0	1	1	1	1	1	0	2	0	0	1	2	1	2	1	1	1	1	0	0	1	2	0	1	2	1	0	0	0	0	1	0	1	0
622	0	0	0	0	0	2	2	0	0	0	0	0	0	0	0	0	2	0	2	0	0	0	2	0	0	0	2	2	2	2	0	2	2	0	0	0	1	0	0	1	0	0	0	0	0	0	0	0	0
623	1	0	0	0	0	1	1	0	1	1	0	0	1	0	0	0	1	0	1	0	0	0	2	0	0	1	0	1	2	1	0	1	1	2	1	2	0	0	0	2	0	0	0	1	1	1	1	1	0
624	0	1	0	0	0	1	0	0	2	2	0	1	2	1	1	1	1	0	1	0	0	0	2	0	2	1	1	1	2	1	0	1	1	1	0	2	0	0	0	1	0	0	0	1	0	0	0	0	0
625	1	0	0	0	0	1	0	0	2	1	1	1	1	0	1	0	0	1	1	1	1	0	0	0	0	0	0	2	1	1	1	0	0	1	0	1	2	0	2	1	1	2	2	0	2	1	1	0	1
626	1	0	0	0	0	1	2	0	1	0	1	0	2	0	1	1	2	0	1	0	0	0	2	0	0	1	1	1	2	1	0	1	1	1	1	2	2	1	1	0	0	0	0	1	0	0	0	0	0
627	0	0	0	0	0	0	1	1	2	2	0	0	0	0	0	0	1	1	1	0	0	0	1	0	1	2	2	2	2	2	0	0	0	2	0	2	0	0	1	2	1	0	0	0	1	0	0	0	1
628	1	0	0	0	0	2	1	0	2	0	0	0	2	0	1	1	1	1	0	2	2	1	1	0	0	1	2	2	2	2	1	1	1	1	0	1	1	0	1	1	0	0	0	1	2	1	0	0	0
629	0	0	0	0	0	2	0	0	2	1	0	1	2	0	2	0	1	2	0	0	0	0	2	0	0	0	1	1	2	1	1	1	0	1	0	1	2	0	2	0	1	0	0	1	0	0	0	0	0
630	0	0	0	0	0	1	2	1	1	1	0	0	0	0	0	0	1	2	0	1	1	0	1	1	1	0	0	2	2	0	1	1	1	0	0	1	1	0	1	1	0	0	0	0	1	0	0	1	0
631	1	0	0	0	0	2	1	1	2	2	0	0	1	0	0	0	1	0	1	0	0	0	1	1	1	2	2	2	2	2	0	0	0	2	1	2	1	1	0	0	0	1	1	0	1	2	0	0	0
632	0	0	0	0	0	2	2	0	0	0	1	0	2	0	2	0	1	0	2	0	0	0	2	0	0	2	2	1	2	1	1	1	1	1	0	2	2	0	1	0	0	0	0	2	0	1	0	0	1
633	0	0	0	0	0	1	0	0	2	2	0	0	0	0	0	0	1	1	1	1	1	0	2	0	0	2	2	2	2	2	0	1	2	0	0	2	1	0	1	1	0	0	0	0	0	0	0	0	2
634	0	1	0	0	0	1	2	0	0	0	0	2	2	1	1	1	2	1	1	1	1	0	2	0	0	1	2	2	1	0	2	2	1	0	0	1	2	0	1	1	0	0	0	0	0	1	0	0	0
635	0	0	0	0	0	2	0	0	1	1	0	0	1	0	0	0	2	1	1	0	0	1	2	0	0	2	1	2	2	1	2	1	1	2	0	2	1	0	1	1	0	0	0	0	0	0	0	1	1
636	0	0	0	0	0	2	0	0	2	2	0	0	0	0	0	0	1	1	2	0	0	1	2	0	0	2	1	2	2	1	2	2	2	0	0	1	1	1	0	1	0	0	0	0	0	2	0	0	0
637	0	0	1	0	0	0	2	0	1	0	1	1	1	0	1	0	0	2	0	1	0	0	2	0	1	0	2	2	2	1	1	1	1	1	0	1	1	0	1	0	0	0	0	0	1	0	0	0	0
638	1	0	1	1	1	2	2	0	0	0	1	0	0	0	0	0	1	0	2	0	0	0	2	0	0	1	1	1	2	0	1	1	1	2	1	2	2	0	1	1	0	0	0	1	0	1	1	0	0
639	0	1	1	0	1	1	1	0	0	0	1	0	0	0	0	0	1	1	1	0	0	0	2	0	1	2	1	2	2	1	0	0	1	2	0	2	2	0	1	0	0	1	0	0	1	2	0	0	0
640	0	0	0	0	0	1	1	1	2	1	0	1	2	0	1	0	0	1	1	0	0	0	2	0	0	1	2	2	2	1	1	1	0	2	2	2	1	0	1	0	0	0	0	0	0	0	0	0	0
641	0	0	0	0	0	1	2	1	1	1	0	0	0	0	0	0	2	0	1	0	0	0	2	0	1	2	1	1	2	0	0	2	2	1	0	2	0	0	0	2	0	0	0	0	1	1	0	0	0
642	1	0	0	0	0	1	0	0	2	1	0	0	0	0	0	0	1	2	0	1	1	1	2	0	0	2	2	2	2	2	1	1	1	0	0	1	2	1	0	0	0	0	0	0	2	0	0	0	0
643	1	0	0	0	0	2	2	0	0	0	1	1	2	0	1	0	1	1	1	1	1	0	2	0	0	1	1	2	1	1	1	1	2	1	0	2	1	0	0	1	0	1	0	0	1	1	0	0	0
644	0	0	0	0	0	1	2	0	0	0	2	0	0	0	0	0	0	1	1	0	0	0	2	0	0	1	1	2	1	1	2	2	2	1	0	1	2	0	2	0	1	0	0	0	0	1	0	1	0
645	1	0	1	1	1	1	0	0	2	1	1	0	0	0	0	0	1	1	1	1	1	0	2	0	0	0	1	1	2	1	0	2	1	1	0	2	2	2	0	0	0	0	0	0	0	0	0	0	0
646	0	0	0	0	0	1	0	0	2	2	0	1	1	0	1	0	0	2	0	1	0	0	1	0	0	1	0	0	2	1	0	0	1	2	0	2	0	0	1	1	0	0	0	0	0	0	0	0	1
647	0	0	0	0	0	2	1	0	1	1	0	0	1	0	1	0	2	0	2	0	0	0	2	0	0	1	0	2	1	0	2	0	0	2	0	2	1	0	0	2	0	0	0	0	1	0	0	0	0
648	0	0	0	0	0	0	0	0	2	1	0	1	1	0	1	0	2	2	0	2	2	0	2	0	0	1	2	2	2	2	0	1	1	1	0	2	1	1	0	0	0	0	0	1	0	0	0	0	0
649	1	0	0	0	0	2	2	1	1	1	0	0	1	0	0	0	2	0	2	1	0	0	1	0	0	2	2	2	2	2	0	0	0	2	0	2	1	0	0	0	0	0	0	0	0	1	1	1	0
650	0	0	0	0	0	2	1	1	2	2	0	1	2	0	1	0	0	2	0	1	1	0	2	0	0	1	2	2	2	2	1	1	0	1	0	1	2	0	2	1	1	0	0	0	0	1	0	0	0
651	1	0	0	0	0	0	0	0	2	2	0	1	1	0	1	0	1	0	1	0	0	0	1	1	1	1	2	2	2	2	1	1	1	2	0	2	1	0	0	2	0	0	1	0	1	0	0	0	1
652	1	0	0	0	0	1	1	0	2	1	0	0	0	0	0	0	2	1	1	1	1	1	2	0	0	2	2	2	2	1	2	2	1	1	0	2	1	0	1	1	0	0	1	0	1	1	0	0	0
653	1	0	0	0	0	2	1	0	1	0	0	0	0	0	0	0	1	1	1	0	0	0	2	0	0	0	2	2	2	2	0	2	1	1	1	2	0	0	0	2	0	0	0	0	1	1	0	0	0
654	1	0	0	0	0	1	0	0	2	0	1	0	0	0	0	0	2	0	2	0	0	0	2	0	0	0	1	2	2	1	1	0	1	1	0	2	2	0	2	1	1	0	0	0	1	0	0	0	2
655	1	0	0	0	0	1	1	2	2	2	0	0	1	0	2	0	2	0	2	0	0	0	0	1	1	1	0	1	1	0	2	1	1	0	0	1	2	0	2	1	1	0	0	0	1	0	0	0	0
656	1	0	1	1	1	1	2	0	0	0	2	0	1	0	1	0	1	1	1	1	1	0	0	1	1	0	1	1	2	1	0	1	1	0	0	2	2	0	1	1	0	0	0	0	1	0	0	0	0
657	1	0	0	0	0	1	1	0	2	0	0	0	0	0	0	0	1	0	2	1	1	0	2	0	0	1	1	1	1	1	1	1	0	2	1	2	2	0	2	0	0	1	1	0	2	0	0	0	0
658	0	0	0	0	0	0	1	0	1	1	1	1	2	0	1	0	0	2	0	1	1	0	1	0	0	1	2	2	2	1	1	2	2	1	1	1	1	0	0	1	0	0	0	0	0	0	0	1	0
659	1	0	1	0	0	1	2	1	2	1	0	0	0	0	0	0	1	1	1	1	0	0	2	0	0	1	2	2	2	1	2	1	0	2	2	2	1	0	0	1	0	2	2	0	1	1	0	0	0
660	0	0	0	0	0	0	0	0	1	1	1	0	0	0	0	0	1	1	0	2	2	0	1	0	0	1	2	2	2	1	1	1	1	1	0	1	1	0	1	1	0	0	0	1	1	1	0	0	0
661	0	0	0	0	0	1	1	0	1	1	0	1	1	0	1	0	2	1	1	0	0	0	1	1	1	1	2	1	2	1	1	0	0	1	1	2	2	0	1	1	0	0	0	0	0	0	0	0	0
662	1	0	0	0	0	1	1	0	1	1	1	0	1	0	0	0	1	1	1	1	0	0	2	0	0	2	2	2	2	2	1	1	2	1	0	2	2	0	1	0	0	1	1	0	2	0	0	0	1
663	0	0	0	0	0	0	1	0	1	1	0	0	0	0	0	0	1	2	0	2	1	0	2	0	0	0	2	2	2	1	1	2	1	1	0	2	0	0	1	1	0	0	0	0	0	1	0	0	0
664	0	0	0	0	0	0	1	1	1	1	0	0	0	0	0	0	0	2	0	1	0	0	1	1	1	1	1	2	2	1	0	1	1	2	0	2	1	0	1	1	0	0	0	0	1	1	1	0	1
665	0	0	0	0	0	1	1	0	2	1	0	1	1	0	1	0	0	1	1	2	1	0	2	0	1	0	1	1	1	1	1	2	1	0	0	1	2	0	0	1	0	0	0	0	0	0	1	0	0
666	0	0	0	0	0	2	2	0	1	0	0	0	1	0	0	0	1	0	2	0	0	0	1	0	0	1	1	1	1	0	1	1	2	1	0	2	2	0	2	1	1	0	0	1	1	0	0	0	0
667	1	0	0	0	0	0	1	0	0	0	1	1	1	0	1	0	2	0	1	0	0	0	1	0	1	0	2	2	2	2	0	0	1	1	0	2	1	1	0	0	0	1	1	0	1	0	0	0	1
668	1	0	0	0	0	1	0	0	2	1	1	0	0	0	0	0	2	2	1	1	1	0	2	0	0	0	2	2	1	1	1	2	2	0	0	1	1	0	0	0	0	0	0	0	0	0	0	0	0
669	1	0	0	0	0	1	2	0	1	0	1	0	0	0	0	0	0	0	2	1	1	0	1	0	0	1	2	2	2	2	1	2	1	2	2	2	2	0	1	0	0	0	0	0	1	1	0	0	1
670	1	0	0	0	0	1	2	0	0	0	1	0	0	0	0	0	0	0	1	1	1	0	1	1	1	0	1	0	1	0	1	2	1	0	0	1	1	1	0	1	0	1	1	0	1	0	0	0	0
671	1	0	0	0	0	0	1	0	1	1	1	1	1	0	1	0	0	2	0	1	0	1	2	0	0	0	2	2	2	2	0	2	1	2	0	2	1	1	0	1	0	0	0	1	1	1	1	0	0
672	0	0	0	0	0	0	2	1	1	1	1	0	0	0	0	0	1	1	1	1	0	0	1	0	0	0	2	2	2	2	1	0	0	2	0	2	1	1	0	1	0	1	0	0	1	0	0	0	0
673	1	0	0	0	0	1	2	0	0	0	1	0	1	0	0	0	1	2	0	1	0	0	2	0	0	1	2	2	2	2	0	0	0	2	0	2	1	0	1	1	0	0	0	0	0	1	1	0	1
674	1	0	0	0	0	0	0	0	2	1	1	0	0	0	0	0	1	1	1	1	0	0	1	0	0	1	1	1	1	1	1	2	2	0	0	1	2	0	2	0	0	0	0	0	0	0	0	0	1
675	1	0	0	0	0	0	2	0	0	0	1	1	2	0	1	0	1	1	1	1	1	0	2	0	1	0	1	1	2	0	0	1	1	0	0	0	1	0	1	1	0	1	1	0	1	1	0	0	1
676	0	0	0	0	0	1	0	0	2	1	1	1	1	0	1	0	1	2	0	1	0	0	1	0	0	1	1	2	1	1	2	2	2	1	1	1	1	0	1	1	0	0	0	0	0	2	0	0	0
677	0	1	1	0	1	1	1	0	1	0	1	1	2	1	1	1	1	1	1	0	0	0	2	0	0	1	1	2	1	1	1	0	0	1	0	2	2	0	1	0	0	0	0	2	0	1	1	1	0
678	1	0	1	0	0	1	2	1	1	1	1	0	0	0	0	0	1	0	2	0	0	0	2	0	0	0	1	1	2	1	1	2	2	0	0	1	2	0	2	0	0	0	0	0	0	1	1	0	0
679	1	0	0	0	0	1	1	0	2	1	0	1	2	1	0	1	0	2	1	0	0	0	2	0	0	2	2	2	2	2	0	1	0	2	1	2	2	1	0	1	0	1	0	0	1	0	1	0	0
680	0	0	0	0	0	1	0	0	2	2	0	0	1	0	0	0	1	0	1	0	0	0	2	0	0	0	0	0	1	0	1	0	0	2	1	2	2	2	0	0	0	0	0	0	0	0	0	0	0
681	1	0	0	0	0	2	1	0	0	0	0	0	1	0	0	0	1	0	2	0	0	0	2	0	0	0	2	2	2	2	1	2	2	1	0	2	1	0	1	1	0	0	1	0	1	0	0	1	0
682	1	1	1	0	1	1	1	1	2	1	0	1	2	0	2	0	1	0	2	0	0	0	2	0	0	1	2	2	2	2	1	1	1	0	0	1	2	0	1	0	0	1	0	0	1	0	0	0	0
683	1	0	0	0	0	0	1	1	2	1	0	0	0	0	0	0	2	1	1	0	0	1	0	1	0	0	1	1	2	0	0	1	1	2	1	2	2	0	1	0	0	0	0	0	0	0	0	1	0
684	1	0	0	0	0	0	0	0	2	1	1	0	0	0	0	0	1	2	1	0	0	0	2	0	0	1	2	2	1	1	1	1	1	1	0	1	1	1	0	1	0	0	1	0	1	0	0	0	1
685	0	0	0	0	0	2	2	0	1	0	1	0	1	0	1	0	2	0	2	1	1	0	2	0	1	0	1	1	2	0	1	0	0	2	0	2	1	0	1	1	0	1	1	0	1	2	0	0	0
686	1	0	0	0	0	0	1	0	2	2	0	0	2	0	2	0	2	1	2	0	0	0	2	0	1	0	1	2	2	1	0	1	0	1	0	1	2	0	2	0	1	0	0	1	0	0	0	0	1
687	1	1	0	0	0	1	2	0	1	1	0	0	0	0	0	0	1	0	2	0	0	0	1	0	0	2	1	2	2	1	2	2	1	1	0	2	1	0	0	1	0	0	0	0	0	1	0	0	1
688	0	0	1	1	1	1	1	0	1	1	1	1	2	0	1	0	1	1	0	2	2	0	2	0	0	0	2	2	2	1	2	0	0	1	0	2	1	0	1	1	0	1	0	0	1	1	0	0	1
689	1	0	0	0	0	1	2	0	1	1	0	1	0	0	0	0	1	1	1	1	0	0	2	0	1	1	1	2	1	1	2	1	1	2	2	2	2	0	1	2	1	1	0	0	1	1	0	0	0
690	0	0	0	0	0	1	1	1	2	2	0	0	0	0	0	0	0	0	2	0	0	0	2	0	1	0	0	1	1	1	1	2	2	0	0	1	2	0	2	0	0	0	0	0	0	2	0	0	0
691	1	0	0	0	0	1	1	0	2	2	0	1	1	0	1	0	0	0	2	0	0	0	1	0	0	1	2	2	2	2	0	1	1	1	1	2	0	0	0	1	0	0	0	0	1	0	1	0	1
692	1	0	0	0	0	1	2	1	1	1	1	1	2	0	1	0	1	1	1	0	0	0	2	0	0	1	1	2	2	1	0	0	0	1	1	2	1	0	0	1	1	0	0	0	0	1	0	0	0
693	0	0	0	0	0	2	2	0	0	0	0	0	0	0	0	0	1	1	1	1	1	0	1	0	0	1	2	2	2	2	1	0	0	0	0	1	1	0	2	0	0	0	0	2	0	2	0	0	2
694	1	0	0	0	0	2	2	1	1	1	0	0	1	0	0	0	1	1	1	1	1	0	1	0	1	0	1	2	2	1	1	0	0	2	0	2	1	0	0	2	0	1	1	0	1	1	0	0	0
695	0	0	0	0	0	0	1	0	2	2	0	1	1	0	1	0	2	1	1	0	0	0	2	0	0	0	1	2	2	1	1	1	2	0	0	2	2	1	0	2	1	1	0	0	1	2	0	1	0
696	0	0	0	0	0	0	2	0	1	1	0	0	0	0	0	0	1	1	1	0	0	0	1	1	1	0	1	2	2	2	0	2	2	0	0	1	2	0	1	0	0	0	0	0	0	0	0	0	0
697	1	0	0	0	0	1	2	1	1	1	0	0	0	0	0	0	1	0	2	0	0	1	1	0	0	1	1	2	2	2	1	1	1	1	0	2	1	0	0	1	0	0	0	0	2	0	0	0	0
698	0	0	0	0	0	2	1	1	2	1	0	0	1	0	0	0	1	1	1	0	0	0	0	0	0	1	2	2	2	2	0	1	2	2	1	2	2	1	0	1	0	2	2	0	1	1	0	1	0
699	1	0	0	0	0	0	2	1	1	1	0	1	1	0	2	0	2	0	2	0	0	0	1	0	0	1	1	1	2	1	0	1	2	1	0	2	1	0	0	2	0	0	0	0	0	1	0	2	0
700	0	0	0	0	0	1	1	1	2	2	1	0	2	0	2	0	1	1	1	0	0	0	2	0	0	1	1	2	1	1	2	1	1	2	1	2	1	0	0	2	0	0	0	0	0	1	0	0	1
701	1	0	0	0	0	2	2	1	1	1	0	0	0	0	0	0	1	1	1	1	1	0	1	0	0	1	1	1	1	1	1	2	2	0	0	1	2	0	2	0	1	0	0	0	2	2	1	0	0
702	1	0	0	0	0	2	1	0	1	0	1	1	2	0	2	0	0	1	2	1	1	0	2	0	0	0	2	2	2	2	0	0	0	2	0	2	0	0	1	1	0	0	0	0	1	0	0	0	0
703	1	0	0	0	0	1	1	0	1	0	0	0	0	0	0	0	2	1	1	1	1	0	2	0	0	1	1	2	2	1	1	2	1	1	0	1	2	1	1	0	0	0	0	0	0	1	0	0	0
704	0	0	0	0	0	1	0	0	2	0	1	0	0	0	0	0	2	2	0	2	2	0	2	0	0	1	2	2	2	1	2	1	1	1	0	2	2	0	1	0	0	0	0	1	0	1	0	0	0
705	1	0	0	0	0	1	1	0	2	2	0	1	2	0	2	0	1	1	1	0	0	2	0	0	0	1	1	2	2	2	0	1	1	1	0	1	1	0	0	1	0	1	0	0	0	0	0	0	0
706	0	0	0	0	0	1	2	0	0	0	1	0	1	0	1	1	0	2	1	0	0	0	2	0	0	0	1	2	2	2	0	1	1	1	0	2	0	0	0	2	0	0	0	0	0	0	0	0	0
707	1	0	0	0	0	1	1	0	1	0	0	0	0	0	0	0	2	2	1	0	0	0	2	0	0	0	2	1	2	0	1	2	2	2	0	2	1	0	0	2	0	1	1	0	1	1	1	0	1
708	1	0	0	0	0	1	0	0	2	2	0	1	1	0	1	0	1	0	2	1	1	0	1	0	1	2	1	1	1	1	0	1	1	1	0	2	2	0	1	0	0	0	0	0	0	1	0	0	1
709	1	0	0	0	0	1	1	0	2	0	0	0	2	0	0	0	0	1	0	0	0	1	1	0	0	1	2	2	2	1	0	1	1	2	1	2	2	0	1	0	0	0	0	0	0	0	0	0	1
710	0	0	1	0	0	2	1	0	1	1	0	0	2	0	2	1	2	1	1	1	1	0	2	0	0	0	1	2	2	1	0	0	1	1	0	2	2	0	2	1	1	0	0	0	0	0	0	0	0
711	1	0	0	0	0	0	0	0	2	2	0	0	1	0	0	0	2	0	2	0	0	0	1	0	0	1	1	2	2	1	1	0	0	2	0	2	1	0	0	2	0	0	0	0	0	1	0	0	1
712	1	1	0	0	0	1	2	0	0	0	1	0	0	0	0	0	1	1	1	1	0	1	2	0	0	2	2	2	2	2	1	1	1	2	1	2	2	1	1	1	1	0	0	1	0	1	0	0	0
713	1	0	0	0	0	2	1	0	1	1	1	1	2	0	1	0	2	2	0	2	2	0	2	0	0	1	2	2	1	1	1	1	1	1	0	1	2	0	1	0	0	0	0	1	0	1	0	0	0
714	1	0	0	0	0	2	1	1	2	2	0	1	2	0	2	1	2	2	0	2	1	0	2	0	0	2	0	1	1	1	1	0	1	0	0	2	1	0	0	2	1	1	1	0	0	0	0	0	0
715	1	0	0	0	0	2	1	0	1	0	1	0	0	0	0	0	0	1	1	1	0	0	2	1	1	1	2	2	2	1	2	1	1	2	1	1	1	0	0	2	0	0	0	0	0	1	0	0	0
716	1	0	0	0	0	0	1	0	1	1	0	0	1	0	1	0	0	1	2	1	1	1	2	0	0	1	1	2	2	1	2	2	2	0	0	0	1	0	0	2	0	0	0	1	1	1	0	0	0
717	1	0	0	0	0	1	1	1	2	2	0	1	0	0	0	0	1	0	2	0	0	0	2	0	1	0	2	2	2	2	0	1	0	2	0	1	1	0	0	1	0	1	0	0	1	0	1	0	0
718	0	0	0	0	0	1	1	0	1	1	0	1	1	0	1	0	2	2	1	1	1	0	2	0	0	1	0	1	2	1	0	2	2	1	1	1	2	0	1	1	0	1	1	0	1	0	1	0	1
719	0	0	0	0	0	0	2	1	1	1	0	1	1	0	1	0	0	1	0	1	1	0	2	0	0	0	1	2	1	1	2	1	2	1	0	2	0	0	0	2	0	0	0	0	0	1	0	1	0
720	0	0	0	0	0	0	2	0	0	0	1	1	2	0	1	0	0	0	2	0	0	0	2	0	1	2	2	2	2	1	2	2	1	1	0	2	0	0	0	1	0	0	0	1	0	1	0	0	1
721	0	0	1	0	0	1	1	1	2	1	0	0	0	0	0	0	0	0	2	0	0	0	2	0	0	1	2	2	2	1	1	1	1	1	0	1	1	0	0	2	0	0	0	1	0	0	0	0	2
722	1	0	0	0	0	1	1	0	1	1	0	0	0	0	0	0	0	1	2	1	1	0	2	0	1	1	0	0	2	1	0	0	0	2	0	2	1	1	0	1	0	0	0	0	0	0	0	0	1
723	1	0	0	0	0	2	1	0	2	2	0	1	1	0	1	0	1	1	1	1	0	0	2	0	1	1	1	2	2	1	0	0	0	2	1	1	1	0	1	1	0	0	0	1	0	1	0	1	0
724	0	0	0	0	0	1	0	0	2	1	0	0	0	0	0	0	1	1	1	1	0	0	1	0	1	0	1	2	2	2	0	1	1	1	0	1	2	0	2	0	0	1	1	0	1	0	1	0	1
725	1	0	0	0	0	0	1	0	1	1	1	0	1	0	1	1	2	2	1	1	1	0	1	0	1	1	2	2	2	1	1	1	1	2	1	2	0	1	0	1	0	1	1	0	1	1	0	0	0
726	0	1	0	0	0	0	2	0	1	0	1	1	2	0	1	0	2	0	1	0	0	0	2	0	0	0	2	2	2	2	0	1	0	2	1	2	1	0	1	1	0	0	0	0	0	0	0	2	0
727	0	0	0	0	0	2	1	0	1	1	0	0	0	0	0	0	1	0	2	0	0	0	1	0	0	2	1	2	2	1	0	0	0	2	0	2	2	0	1	1	0	0	0	0	1	1	0	2	0
728	0	0	0	0	0	2	1	0	2	1	0	1	1	0	1	0	0	1	0	0	0	0	2	0	1	1	1	1	2	1	0	1	1	1	0	2	1	0	1	1	0	1	0	0	1	1	0	0	2
729	1	0	0	0	0	1	2	0	0	0	1	0	0	0	0	0	0	0	2	1	1	1	1	0	0	1	2	2	2	1	1	0	0	2	0	2	1	0	1	1	0	0	0	0	1	1	0	0	0
730	0	0	0	0	0	1	0	0	2	2	0	0	0	0	0	0	0	1	0	1	1	0	2	0	0	1	1	1	2	0	1	0	0	1	1	2	1	0	1	1	0	0	0	0	0	1	0	1	0
731	1	0	0	0	0	2	0	0	2	2	0	0	1	0	1	1	2	1	2	0	0	0	1	0	0	1	1	2	2	1	0	2	2	0	0	0	2	0	1	1	1	0	0	0	1	0	0	0	1
732	0	0	0	0	0	0	1	0	2	2	0	1	1	0	1	0	0	0	2	1	1	0	2	0	0	2	2	2	2	1	1	0	0	2	1	1	0	0	0	1	0	1	0	0	1	0	0	0	0
733	0	1	1	0	1	1	1	0	0	0	1	0	1	0	1	1	2	0	2	1	1	0	2	0	0	0	2	2	2	2	1	2	1	2	1	2	1	0	0	2	0	1	0	0	2	0	0	0	0
734	1	0	0	0	0	1	0	0	2	1	0	0	0	0	0	0	2	1	1	1	0	0	2	0	0	1	0	1	1	0	1	1	1	2	0	2	1	0	0	2	0	1	1	0	1	0	0	0	2
735	0	0	0	0	0	0	1	0	2	1	0	0	0	0	0	0	2	0	2	0	0	0	1	0	1	1	1	2	1	1	2	1	1	1	0	1	2	0	1	1	0	1	1	0	1	0	0	0	1
736	1	0	0	0	0	1	2	1	1	1	1	1	1	0	1	0	1	1	1	1	0	0	2	0	1	0	1	2	1	0	2	2	2	0	0	2	2	0	1	1	0	2	2	0	2	1	0	0	0
737	0	0	1	0	0	1	1	1	2	2	0	0	0	0	0	0	1	1	1	0	0	0	2	0	0	0	2	2	2	2	1	2	1	0	0	1	0	0	0	1	0	0	0	0	0	0	0	0	0
738	1	0	0	0	0	1	0	0	2	1	1	0	1	0	0	0	1	0	2	0	0	0	2	0	0	2	2	2	2	1	1	2	2	0	0	1	2	1	1	1	0	0	0	0	0	0	0	1	1
739	1	0	0	0	0	1	1	0	2	2	0	0	0	0	0	0	1	0	1	0	0	0	2	0	1	1	1	1	1	1	2	1	0	2	0	2	1	0	0	1	0	0	0	0	0	1	0	1	0
740	1	0	0	0	0	0	2	0	1	1	0	0	2	0	0	0	2	2	1	0	0	0	2	0	1	1	1	1	2	2	1	0	1	0	0	2	0	0	0	2	0	1	1	0	1	2	0	2	0
741	0	0	0	0	0	1	1	0	2	0	0	0	1	0	0	0	0	1	0	1	1	0	2	0	0	0	1	1	1	1	0	1	1	0	0	1	1	0	0	0	0	1	1	0	1	1	0	0	1
742	1	0	1	1	1	1	2	1	1	1	1	0	1	0	0	0	2	0	2	0	0	0	2	0	0	1	2	2	2	1	1	0	1	1	0	2	1	0	1	1	0	0	0	0	1	1	0	0	0
743	0	0	0	0	0	1	2	0	1	0	0	0	0	0	0	0	0	1	1	1	1	1	1	0	0	1	1	2	2	1	1	1	1	1	1	1	2	2	0	0	0	1	0	0	1	1	0	0	0
744	1	0	0	0	0	2	1	0	1	1	0	1	1	0	1	0	1	0	1	0	0	0	2	0	0	1	0	1	2	0	1	0	0	2	0	2	0	0	0	2	0	0	0	0	2	1	0	1	0
745	1	1	0	0	0	1	1	0	2	1	0	0	0	0	0	0	2	0	2	0	0	0	2	1	1	1	2	2	2	2	0	2	2	0	0	0	1	0	1	1	0	0	0	0	1	1	0	0	1
746	0	0	0	0	0	0	2	1	1	1	1	0	0	0	1	0	1	0	2	0	0	0	2	0	0	1	1	2	1	1	2	1	1	1	0	1	2	0	1	1	0	0	0	1	0	1	0	0	0
747	0	0	0	0	0	0	1	0	1	0	0	0	2	0	1	1	2	0	2	0	0	0	1	0	1	0	1	2	2	2	0	1	1	2	0	2	0	0	0	1	0	1	1	0	1	2	0	0	0
748	1	0	0	0	0	2	1	0	1	1	0	0	0	0	0	0	1	1	1	1	1	1	1	0	0	0	1	1	2	1	0	1	0	2	2	2	1	0	1	1	0	0	0	1	0	1	0	0	0
749	0	0	0	0	0	2	2	1	1	1	0	0	1	0	0	0	2	0	2	1	1	0	2	0	1	0	1	2	2	1	1	1	1	1	0	1	2	1	0	0	0	0	0	1	1	2	0	0	1
750	1	0	0	0	0	1	2	1	1	1	1	0	0	0	0	0	0	1	2	1	1	0	1	1	1	1	1	1	1	1	0	2	1	1	0	1	1	1	0	1	0	1	0	0	2	1	0	0	0
751	0	0	0	0	0	1	1	0	1	1	2	1	2	0	1	0	1	0	2	1	1	1	2	0	1	1	2	2	2	2	0	1	1	0	0	1	2	0	1	2	1	0	0	0	0	1	0	0	0
752	1	0	0	0	0	1	1	0	2	2	0	1	1	0	1	0	1	2	0	1	1	0	2	0	0	1	1	2	1	1	1	1	1	0	0	0	2	0	2	1	1	1	1	0	2	1	0	0	0
753	1	0	0	0	0	2	2	0	1	0	1	0	0	0	0	0	1	0	2	0	0	2	0	0	0	1	1	1	1	1	1	1	2	0	0	2	1	0	0	1	0	2	2	0	1	1	0	0	0
754	1	0	0	0	0	1	1	1	2	2	0	0	0	0	0	0	0	1	1	1	1	0	2	0	0	2	2	2	1	1	1	0	1	0	0	2	2	0	1	1	0	1	1	0	0	0	0	0	0
755	0	0	0	0	0	0	0	0	1	1	1	1	1	1	0	1	0	0	2	1	1	0	1	0	1	2	2	2	2	0	0	0	0	2	0	2	0	0	0	1	0	1	1	0	1	0	0	0	0
756	1	0	0	0	0	1	0	0	2	0	1	1	1	0	1	0	0	1	1	0	0	0	2	0	0	1	1	1	1	1	2	2	2	0	0	1	2	0	2	0	0	0	0	0	1	0	0	0	0
757	1	0	1	0	1	1	1	0	2	2	0	0	1	0	1	1	2	0	1	0	0	0	2	0	0	0	1	1	2	1	1	1	2	0	0	2	2	0	1	1	0	0	0	0	0	0	0	0	0
758	0	0	0	0	0	2	0	0	1	1	1	0	1	0	0	0	1	1	1	0	0	0	2	0	1	2	2	2	1	1	2	1	1	1	0	2	0	0	0	2	0	1	1	0	1	0	1	0	0
759	0	0	0	0	0	1	0	0	2	2	0	0	0	0	0	0	1	2	1	0	0	0	2	0	0	1	2	2	2	1	0	1	2	1	0	2	2	2	0	0	0	0	0	0	1	0	0	0	1
760	1	0	0	0	0	0	1	0	1	1	1	0	1	0	1	0	0	1	2	0	0	0	0	0	0	0	2	2	2	1	2	1	1	1	0	1	0	0	0	2	0	0	0	0	1	0	0	0	0
761	1	0	0	0	0	1	2	0	1	1	0	0	2	0	2	1	0	1	1	1	1	2	0	0	0	1	2	2	2	2	1	2	1	1	0	2	1	1	0	1	0	0	0	1	0	0	0	0	0
762	1	0	0	0	0	0	2	0	0	0	2	0	1	0	0	0	1	0	1	0	0	0	1	1	1	0	1	1	2	0	1	2	2	0	0	1	1	0	0	2	0	0	0	1	0	1	0	0	1
763	0	0	0	0	0	0	2	0	1	1	0	2	2	1	1	1	0	0	2	0	0	0	1	0	0	1	2	2	2	2	1	2	2	0	0	1	2	1	0	1	0	0	0	0	0	1	0	0	0
764	0	0	0	0	0	2	2	0	0	0	1	0	2	0	2	0	1	0	2	1	1	0	2	0	0	0	2	2	2	1	1	1	1	1	1	1	1	0	0	0	0	1	0	0	2	0	0	0	0
765	0	0	0	0	0	1	0	0	2	2	0	0	1	1	0	0	1	0	2	1	1	0	2	0	0	0	1	2	2	1	2	1	1	0	0	1	1	0	0	0	0	1	1	0	0	1	0	0	0
766	0	0	0	0	0	0	0	0	2	2	0	1	1	0	2	0	1	0	2	0	0	0	2	0	0	1	2	2	2	2	1	1	1	2	1	1	2	0	1	2	1	1	0	0	0	0	0	0	0
767	1	0	0	0	0	0	0	0	2	1	0	0	1	0	0	0	1	0	1	0	0	0	0	1	1	1	1	1	2	1	1	2	1	2	1	2	1	0	0	2	0	0	0	0	1	1	0	1	0
768	1	0	0	0	0	2	2	0	1	1	1	0	0	0	0	0	2	2	1	0	0	0	1	1	1	1	2	2	2	2	1	1	1	2	2	2	1	0	0	1	0	1	1	0	1	0	1	1	0
769	0	0	1	0	1	1	2	1	1	1	1	1	1	1	0	1	1	1	1	1	0	0	1	1	1	0	1	0	2	0	0	1	1	1	0	1	1	1	0	0	0	0	0	0	0	0	0	0	0
770	1	0	0	0	0	2	2	0	1	0	1	0	0	0	0	0	1	0	2	0	0	0	2	0	0	1	2	2	2	1	1	2	1	1	0	1	1	0	2	0	1	0	0	0	0	1	1	0	0
771	0	0	0	0	0	2	1	1	2	1	0	1	0	0	0	0	1	0	2	0	0	0	2	0	0	0	2	2	2	1	1	0	2	0	0	2	2	0	1	1	0	1	1	0	0	1	0	0	0
772	0	1	0	0	0	2	0	0	2	2	0	0	0	0	0	0	1	1	1	0	0	0	2	0	0	1	1	1	1	1	0	1	1	1	1	1	1	0	0	2	0	0	0	0	1	0	0	0	2
773	1	0	0	0	0	2	1	0	0	0	0	0	0	0	0	0	0	1	1	0	0	0	2	0	0	1	1	1	1	1	1	1	1	1	0	1	1	0	0	2	0	1	1	0	2	1	0	0	0
774	1	0	0	0	0	2	1	0	1	1	0	0	0	0	0	0	2	1	1	0	0	0	2	0	0	2	2	2	2	2	0	1	1	1	0	1	1	0	0	1	0	0	0	0	0	1	0	2	0
775	0	0	0	0	0	2	0	0	2	0	1	1	1	0	1	0	2	1	1	1	1	0	2	0	0	2	1	2	2	1	0	1	0	2	2	2	2	1	0	1	0	0	0	0	1	0	0	0	0
776	0	0	0	0	0	2	1	1	2	1	0	0	0	0	0	0	2	0	2	0	0	0	2	0	1	0	2	2	2	2	0	2	1	0	0	2	0	0	0	2	0	0	0	0	0	1	1	0	0
777	0	0	0	0	0	2	1	0	1	1	1	0	1	0	0	0	0	0	2	1	1	0	2	0	0	0	2	2	2	2	1	2	1	2	2	2	0	0	0	2	0	1	1	0	2	1	0	0	0
778	1	1	0	0	0	1	2	1	1	1	1	0	0	0	0	0	1	1	1	2	1	0	2	0	0	1	1	1	2	1	0	1	1	1	0	1	1	0	0	1	0	0	0	0	1	0	1	0	1
779	0	1	0	0	0	1	1	0	1	0	0	0	1	0	0	0	2	0	2	0	0	0	1	0	0	0	1	1	2	1	1	2	2	0	0	1	0	1	0	1	0	1	1	1	1	1	0	0	0
780	0	0	0	0	0	2	1	0	1	1	0	1	1	0	1	0	2	2	1	1	1	1	2	0	0	0	1	1	1	1	1	0	0	2	1	2	2	0	2	0	0	0	0	0	1	0	1	0	0
781	1	0	0	0	0	0	0	0	2	2	0	0	0	0	0	0	2	0	2	0	0	0	2	0	0	1	1	2	2	1	1	0	0	2	0	2	0	0	0	2	0	0	1	0	1	0	0	0	0
782	0	0	0	0	0	0	1	0	1	1	1	0	1	0	1	1	1	0	2	0	0	0	2	0	0	0	2	2	2	1	1	0	0	2	1	1	0	0	0	1	0	0	0	0	1	0	0	0	0
783	0	0	0	0	0	1	2	1	1	1	0	0	0	0	0	0	1	1	1	1	0	0	0	0	0	0	1	1	2	0	1	0	1	1	0	2	1	0	1	1	0	1	1	0	0	1	0	0	0
784	1	1	0	0	0	0	1	0	2	2	0	0	0	0	0	0	1	1	1	0	0	1	2	0	0	0	2	2	1	1	1	1	1	0	0	0	0	0	0	2	0	0	1	0	1	0	0	0	0
785	0	0	0	0	0	2	2	0	0	0	0	0	0	0	0	0	0	0	1	1	1	0	2	0	1	1	2	2	2	1	1	2	1	0	0	1	1	0	0	2	0	0	0	0	0	0	1	0	0
786	1	0	0	0	0	1	1	0	1	1	0	0	0	0	0	0	1	2	0	0	0	0	1	0	1	2	2	2	2	2	1	1	1	0	0	1	1	1	0	1	0	0	0	0	0	2	0	0	1
787	0	0	0	0	0	1	0	0	2	2	0	0	0	0	0	0	1	0	1	0	0	0	2	0	0	1	2	2	2	2	1	0	0	1	0	2	1	0	1	2	1	0	0	1	0	1	0	1	0
788	1	0	0	0	0	1	1	1	2	2	0	1	1	0	1	0	1	1	1	1	0	0	2	0	0	1	1	2	2	1	1	0	1	1	0	2	1	0	1	1	0	1	1	0	1	1	0	0	0
789	1	0	0	0	0	2	2	0	1	1	1	0	0	0	1	0	1	1	1	1	1	0	2	0	0	2	2	2	1	1	1	1	1	0	0	1	1	0	0	2	0	0	0	1	0	1	0	0	0
790	0	0	0	0	0	0	1	0	1	1	0	1	2	0	2	0	2	0	2	0	0	0	1	1	1	1	1	0	2	0	0	0	0	1	0	1	1	0	1	2	1	0	0	0	0	1	0	0	0
791	0	0	0	0	0	1	0	0	1	1	0	1	2	0	2	1	0	0	2	0	0	0	2	0	0	1	1	2	1	1	2	1	0	2	2	2	2	0	1	0	0	1	1	0	1	0	0	0	0
792	1	0	0	0	0	1	2	0	2	1	0	0	0	0	0	0	2	1	1	1	1	0	2	0	0	0	2	2	2	2	0	0	1	1	0	2	1	0	1	1	0	1	1	0	2	1	1	0	0
793	1	0	0	0	0	1	0	0	2	0	0	0	0	0	0	0	2	1	1	0	0	0	1	0	1	2	0	1	1	0	1	0	0	1	1	2	1	0	1	1	1	1	1	0	1	2	0	0	0
794	0	0	0	0	0	1	2	0	0	0	0	0	1	0	1	0	1	0	1	0	0	0	2	0	0	1	1	2	1	1	1	1	1	0	0	1	1	0	0	2	0	2	2	0	2	0	0	0	0
795	1	0	0	0	0	1	1	1	2	1	0	0	0	0	0	0	1	2	0	1	1	0	1	1	1	1	2	0	1	0	1	0	0	0	0	1	2	0	1	1	0	0	0	0	0	1	0	0	0
796	0	0	0	0	0	2	1	1	2	2	1	0	0	0	0	0	2	1	1	1	1	1	2	0	0	2	2	2	2	2	1	2	2	1	0	2	0	0	0	2	0	0	0	0	1	0	0	0	0
797	0	0	0	0	0	2	0	0	2	2	0	0	2	0	2	1	1	1	1	2	1	2	0	0	0	1	0	1	2	1	0	0	0	2	1	2	2	0	2	1	1	0	0	1	1	2	0	0	0
798	1	0	0	0	0	1	1	1	2	2	0	0	0	0	0	0	0	0	2	0	0	0	2	0	0	0	2	2	2	2	0	1	1	1	0	0	2	0	1	1	1	0	0	0	1	0	1	1	0
799	0	0	0	0	0	2	0	0	2	2	0	2	2	1	1	1	2	0	2	1	0	0	2	0	0	1	1	2	2	1	2	1	0	1	1	1	1	0	0	2	0	0	0	1	0	0	0	0	0
800	0	0	0	0	0	0	1	0	1	0	1	2	2	1	1	1	0	0	2	0	0	0	2	0	0	2	1	1	2	1	0	2	2	0	0	0	1	0	1	1	0	1	0	0	1	1	0	1	0
801	0	0	0	0	0	0	1	0	1	0	1	0	1	0	1	1	2	1	1	1	1	0	2	0	0	1	1	2	2	2	1	2	2	0	0	1	2	1	1	1	0	0	1	0	1	0	0	1	0
802	1	0	0	0	0	1	1	0	2	0	0	1	1	0	1	0	1	2	0	1	1	0	2	0	0	0	1	1	1	1	0	1	0	2	2	2	0	0	0	2	0	1	1	0	1	2	0	0	0
803	0	0	0	0	0	2	1	0	0	0	1	1	1	0	1	0	2	2	1	0	0	0	2	0	0	1	1	2	2	1	0	1	0	2	0	2	1	0	2	0	0	0	0	0	0	1	0	0	1
804	0	0	0	0	0	2	0	0	2	2	0	1	1	0	1	0	0	0	2	1	1	1	2	0	1	1	2	2	1	1	1	0	0	2	0	2	1	0	0	1	0	0	0	1	1	1	0	0	1
805	0	0	0	0	0	0	1	0	0	0	1	0	0	0	0	0	2	2	1	0	0	0	2	0	0	1	2	2	2	2	1	1	1	2	1	1	1	0	0	1	0	1	0	0	2	1	1	1	0
806	0	0	1	1	1	1	1	0	0	0	1	0	0	0	0	0	1	2	1	0	0	0	2	0	0	1	2	2	2	2	0	0	0	2	1	2	1	0	2	0	0	0	0	1	0	1	0	0	0
807	1	0	0	0	0	0	1	0	1	1	0	1	2	0	2	0	0	1	1	1	1	0	2	0	1	0	2	2	2	2	0	1	1	1	0	2	2	0	1	1	0	0	0	1	0	1	0	0	1
808	0	0	0	0	0	1	2	1	1	1	0	0	0	0	0	0	2	0	2	0	0	0	2	0	0	1	0	1	1	0	1	1	1	1	0	1	2	0	2	0	0	1	0	0	0	0	1	0	0
809	0	1	0	0	0	1	1	0	0	0	1	0	0	0	0	0	2	0	1	0	0	0	2	0	0	1	2	2	1	1	1	1	2	1	0	2	2	0	1	0	0	1	1	0	1	0	0	2	0
810	0	0	0	0	0	1	2	1	1	1	1	0	0	0	0	0	1	0	2	1	1	0	2	0	0	1	2	2	2	2	0	1	0	1	1	1	1	1	0	0	0	0	0	0	0	0	0	0	0
811	0	1	1	0	1	1	2	0	0	0	0	0	0	0	0	0	2	1	2	1	1	0	1	1	0	1	2	2	2	2	0	1	2	1	0	2	2	1	0	2	1	1	1	1	1	1	0	0	1
812	1	0	0	0	0	2	1	0	1	1	0	0	1	0	0	0	1	1	1	1	1	0	2	0	0	2	1	2	2	1	0	0	0	2	0	2	1	1	0	1	0	0	0	1	0	0	0	0	0
813	0	0	0	0	0	1	0	0	2	2	0	0	1	0	0	0	1	0	1	1	1	0	1	1	0	1	0	1	2	1	0	1	2	1	0	1	2	0	2	1	1	1	1	0	0	1	0	0	0
814	1	1	0	0	0	2	0	0	1	1	1	0	2	0	1	0	2	2	0	2	0	0	2	0	0	0	1	1	1	1	0	1	0	2	2	2	0	0	0	2	0	0	0	0	1	0	0	0	0
815	1	0	0	0	0	1	1	0	1	1	1	2	2	1	1	1	1	0	2	1	1	0	2	0	0	0	1	1	2	1	0	1	0	1	0	1	0	0	1	1	0	0	0	0	0	1	0	1	0
816	1	0	1	0	0	2	2	0	0	0	1	1	2	0	1	0	1	0	1	0	0	0	1	1	1	1	1	1	2	1	0	1	0	2	2	2	2	0	2	0	1	1	0	0	1	1	0	1	1
817	1	0	0	0	0	1	1	0	0	0	2	0	1	0	0	0	2	0	2	0	0	0	2	0	0	1	1	1	2	2	1	2	1	0	0	2	1	0	1	1	0	0	0	1	0	1	0	0	0
818	1	1	0	0	0	1	1	0	1	0	0	0	1	0	1	0	0	1	1	1	1	0	2	0	1	0	2	2	2	1	1	1	1	1	0	2	2	1	1	0	0	0	0	0	0	0	0	1	0
819	0	0	0	0	0	0	2	0	1	1	0	0	1	1	0	0	1	1	1	1	1	1	2	0	0	1	1	2	2	1	0	2	1	2	0	2	1	0	1	1	0	0	0	0	1	0	0	0	0
820	0	0	0	0	0	2	1	0	2	1	0	1	2	0	2	1	1	1	2	0	0	1	1	0	0	1	2	2	2	2	1	2	1	1	0	2	2	0	1	0	0	0	0	0	0	1	1	0	0
821	0	0	0	0	0	2	0	0	2	1	0	0	0	0	0	0	1	1	1	0	0	0	1	0	0	0	0	1	1	1	1	1	2	1	0	2	0	0	1	1	0	0	0	0	1	0	0	0	0
822	1	0	0	0	0	0	1	1	2	1	0	1	2	0	1	0	1	1	0	2	2	0	0	1	1	1	0	2	2	0	1	2	1	1	1	2	1	0	1	1	0	0	0	0	0	0	0	0	1
823	1	0	0	0	0	1	2	0	1	0	1	0	0	0	0	0	1	2	0	1	1	0	2	0	1	0	0	1	2	0	1	1	1	1	0	1	2	0	1	2	1	0	0	2	0	2	0	0	0
824	0	0	0	0	0	2	1	0	2	2	0	0	2	0	2	0	1	2	1	1	0	0	2	0	0	0	1	0	2	0	0	1	0	1	1	1	2	0	1	1	0	0	0	0	0	1	0	0	1
825	0	0	0	0	0	0	1	0	1	0	0	0	1	0	1	1	1	0	2	1	1	0	2	0	0	2	1	2	2	1	0	1	0	2	1	2	1	0	2	0	0	0	0	0	0	2	1	0	0
826	1	1	0	0	0	1	2	1	2	1	0	0	1	0	0	0	1	2	0	1	1	0	2	0	0	1	2	2	2	1	1	2	2	0	0	1	1	0	0	0	0	0	0	1	0	1	0	0	0
827	0	0	0	0	0	1	1	0	1	0	0	1	1	0	1	0	1	0	2	0	0	0	2	0	0	0	0	2	0	0	2	2	1	2	1	2	1	0	0	2	0	1	0	0	1	1	0	0	0
828	0	0	0	0	0	1	0	0	1	0	1	0	1	0	1	0	1	0	1	0	0	1	2	0	0	1	2	2	2	2	0	2	1	0	0	1	2	0	2	0	1	0	0	0	0	1	0	0	1
829	0	0	1	0	0	1	1	0	2	0	0	1	1	0	1	0	1	0	2	1	0	0	2	0	0	1	2	2	2	1	1	1	1	1	0	1	1	0	2	0	0	0	0	0	0	0	0	0	0
830	1	0	1	1	1	1	2	0	0	0	2	0	1	0	1	0	2	1	1	1	1	0	1	1	1	1	1	2	1	1	2	2	2	2	1	2	2	0	2	0	0	0	0	1	0	1	0	0	1
831	0	0	0	0	0	2	0	0	2	2	0	1	1	0	1	0	2	1	2	1	1	0	1	0	0	1	2	2	2	2	1	1	0	1	0	1	1	1	0	1	0	0	0	1	1	1	0	0	1
832	1	0	0	0	0	2	0	0	2	1	1	0	0	0	0	0	1	2	1	0	0	0	2	0	0	1	2	0	1	0	1	1	1	0	0	0	2	0	1	0	0	0	0	0	0	1	0	0	0
833	1	0	0	0	0	1	1	1	2	2	1	0	1	1	0	1	1	1	1	1	1	1	1	0	0	1	0	1	1	0	1	1	1	2	0	2	1	0	0	1	0	1	1	0	0	1	0	0	0
834	0	0	0	0	0	0	1	0	2	1	0	0	1	0	0	0	1	1	1	1	0	0	2	0	0	1	1	1	2	1	0	0	0	2	1	2	0	0	0	2	0	0	0	0	0	2	0	0	1
835	0	0	0	0	0	2	2	0	0	0	2	0	2	0	1	0	1	1	1	1	0	0	1	0	0	1	2	2	2	2	0	2	2	0	0	1	1	1	0	0	0	0	0	0	1	0	0	0	0
836	1	0	0	0	0	1	1	0	1	1	0	1	1	1	0	1	0	1	1	0	0	1	1	0	0	1	2	2	2	2	0	1	0	2	0	2	2	0	1	1	0	0	0	0	1	1	0	0	0
837	0	0	0	0	0	1	0	0	2	2	0	0	0	0	0	0	2	0	2	0	0	0	2	0	0	1	2	2	2	2	1	1	1	2	0	2	1	1	0	0	0	0	0	0	1	0	0	0	0
838	0	0	0	0	0	2	2	0	1	0	0	0	1	0	1	1	1	2	1	1	0	0	2	0	0	0	1	2	2	1	1	2	1	1	1	1	1	0	1	1	0	0	0	0	1	0	0	0	0
839	0	0	1	0	0	2	2	1	1	1	1	0	1	0	0	0	2	1	1	1	1	0	2	0	0	0	1	1	2	1	0	1	1	1	0	1	1	1	0	1	0	1	1	0	0	0	0	0	0
840	0	0	0	0	0	1	0	0	2	2	0	0	0	0	0	0	0	1	2	0	0	0	2	0	0	1	2	2	2	2	0	1	1	1	1	1	0	0	0	2	0	0	0	0	0	0	0	0	0
841	1	0	0	0	0	1	2	1	1	1	1	0	0	0	0	0	2	1	1	0	0	1	2	0	0	2	2	2	2	2	0	2	2	1	0	2	1	0	0	1	0	0	0	0	0	0	1	0	0
842	1	0	0	0	0	1	0	0	2	2	0	0	0	0	0	0	1	1	1	1	0	0	2	0	0	1	0	1	1	1	1	1	1	1	1	2	2	0	2	0	0	0	1	0	1	0	0	0	0
843	1	0	0	0	0	0	0	0	2	2	0	0	1	0	0	0	1	0	2	1	1	0	2	0	1	0	1	2	1	0	2	1	1	2	0	2	1	0	1	1	0	0	0	1	0	1	0	0	0
844	1	1	0	0	0	1	1	0	1	1	1	0	0	0	0	0	1	1	1	1	0	0	2	0	0	1	0	1	2	0	0	1	1	2	1	2	2	1	1	0	0	1	1	0	1	0	0	0	0
845	1	0	0	0	0	2	1	0	0	0	1	1	1	0	1	0	1	1	1	0	0	0	2	0	0	1	0	2	1	1	2	0	0	1	0	1	1	0	0	1	0	0	0	0	0	0	0	0	0
846	1	0	0	0	0	2	1	1	2	2	0	0	2	0	2	1	1	1	1	0	0	0	2	0	0	2	0	2	1	0	2	1	1	2	1	2	2	0	2	0	0	1	1	0	1	1	0	0	0
847	0	0	0	0	0	2	1	0	0	0	0	1	1	0	1	0	2	2	1	0	0	0	2	0	1	1	1	1	2	1	0	1	1	1	0	2	2	0	1	1	0	0	0	0	1	0	1	0	0
848	1	0	0	0	0	1	1	0	2	2	0	1	1	0	1	0	0	0	2	0	0	0	2	0	0	1	1	1	2	0	1	1	1	1	0	2	1	0	1	0	0	1	1	1	1	1	0	0	0
849	0	0	1	0	1	1	2	0	0	0	0	0	0	0	0	0	2	1	2	1	1	0	1	0	0	1	1	1	2	2	0	0	1	0	0	2	2	1	0	1	0	1	1	0	0	1	1	0	0
850	1	0	0	0	0	1	2	0	0	0	0	1	1	0	1	0	2	0	2	0	0	0	1	0	0	0	0	2	1	1	1	1	1	1	0	1	2	0	2	0	0	0	0	0	0	1	1	0	0
851	1	0	0	0	0	2	1	1	2	2	0	1	2	0	2	1	0	1	1	1	1	0	2	0	0	2	2	2	1	0	2	1	1	1	1	1	2	0	0	1	0	0	0	0	1	0	0	1	0
852	0	0	0	0	0	1	1	0	1	1	0	1	1	0	1	0	1	0	2	0	0	0	2	0	0	1	2	2	2	2	0	1	1	1	0	2	1	0	0	2	0	0	0	0	0	0	0	0	0
853	1	0	0	0	0	0	2	0	2	2	0	1	2	0	2	0	2	2	1	1	1	0	2	0	0	0	2	2	2	1	1	2	2	0	0	1	2	1	0	1	0	0	0	0	0	1	0	0	0
854	1	0	0	0	0	1	1	0	2	2	0	1	1	0	1	0	2	1	1	1	1	0	2	0	1	1	2	2	2	2	0	0	0	1	1	2	1	0	1	1	0	1	0	0	1	1	0	0	0
855	0	0	0	0	0	1	1	0	1	1	1	0	1	0	0	0	0	0	2	1	1	0	2	0	0	0	2	2	2	2	0	1	1	0	0	1	1	0	1	1	0	1	0	0	1	0	0	0	0
856	1	0	0	0	0	2	1	0	0	0	1	1	1	0	1	0	2	1	1	0	0	0	2	0	0	2	1	1	2	1	0	1	1	1	0	2	2	0	1	0	0	0	0	0	0	0	0	0	0
857	0	1	0	0	0	2	2	1	2	2	0	0	0	0	0	0	1	1	1	1	1	0	1	1	1	1	2	2	2	2	0	2	1	2	1	2	2	0	1	1	0	0	0	0	0	0	1	1	0
858	0	0	0	0	0	1	1	0	1	1	0	0	1	0	0	0	2	0	2	0	0	0	2	0	0	1	1	2	1	1	1	0	0	1	0	2	2	0	1	1	0	0	0	1	1	0	0	0	0
859	0	0	0	0	0	1	1	0	1	0	0	0	0	0	0	0	2	0	2	0	0	0	0	1	1	0	0	2	1	0	1	1	0	2	0	2	2	0	2	0	0	0	0	0	0	1	0	1	0
860	1	0	0	0	0	2	1	0	1	1	1	0	0	0	0	0	2	0	1	0	0	0	2	0	0	1	1	2	1	1	1	1	1	1	0	1	1	0	1	2	1	0	0	0	1	0	0	0	0
861	0	0	0	0	0	0	1	0	1	0	1	0	0	0	0	0	2	0	2	0	0	1	1	0	0	0	1	0	2	0	0	1	1	1	0	2	2	1	0	0	0	0	0	0	0	0	0	0	1
862	1	0	0	0	0	1	2	0	0	0	2	0	1	0	0	0	1	1	1	1	0	0	1	1	1	2	1	2	2	2	0	0	0	1	1	2	2	0	2	0	0	2	2	0	2	1	1	0	0
863	1	0	0	0	0	1	2	1	1	1	0	0	2	0	0	0	2	1	1	1	1	0	2	0	0	0	1	2	1	1	1	1	1	2	1	2	1	0	1	1	0	0	0	0	0	0	0	0	1
864	1	0	0	0	0	1	0	0	2	1	0	1	1	0	1	0	0	2	1	0	0	0	2	0	0	2	2	2	2	2	1	0	0	1	1	2	1	0	1	0	0	0	0	0	0	1	0	0	0
865	0	0	0	0	0	2	2	0	0	0	1	0	0	0	0	0	1	1	1	1	1	0	2	0	0	0	2	2	2	2	0	2	2	0	0	1	2	1	0	1	0	1	1	0	0	1	0	0	0
866	1	0	0	0	0	1	2	0	0	0	0	0	0	0	0	0	0	0	2	0	0	0	2	0	0	1	1	1	2	1	0	1	1	1	0	1	1	1	0	1	0	0	0	0	0	0	0	0	0
867	0	0	0	0	0	2	0	0	2	2	0	1	1	0	1	0	0	2	0	0	0	0	2	0	1	0	1	2	1	1	2	0	0	2	1	2	2	0	1	2	1	0	0	0	0	1	0	0	0
868	1	0	0	0	0	0	1	0	1	1	1	0	2	0	2	0	2	0	2	0	0	0	2	0	0	2	2	2	2	1	2	1	2	2	1	2	2	0	1	1	0	0	0	0	1	0	0	1	0
869	1	0	0	0	0	2	2	0	1	0	1	1	2	0	1	0	1	1	1	1	1	0	1	1	1	1	0	2	1	1	1	2	2	0	0	0	0	0	0	2	0	0	0	0	1	1	0	0	0
870	1	0	0	0	0	2	1	1	2	1	0	0	0	0	0	0	0	1	0	0	0	0	2	0	0	2	0	0	2	1	0	2	2	0	0	1	1	0	1	1	0	0	0	0	1	0	1	1	0
871	1	0	0	0	0	1	0	0	1	0	0	1	2	0	2	1	1	0	1	0	0	0	1	1	1	0	2	2	2	2	0	1	0	2	2	2	1	0	0	2	0	1	1	0	1	1	0	1	0
872	1	0	0	0	0	0	2	1	1	1	0	1	2	0	2	0	0	0	2	1	1	0	2	0	1	0	2	2	2	1	1	0	0	1	0	1	1	0	1	1	1	1	1	0	1	0	0	0	1
873	1	0	0	0	0	1	2	1	1	1	0	0	0	0	0	0	0	2	0	0	0	0	2	0	0	1	0	2	1	1	2	1	1	2	2	2	2	0	1	2	1	1	1	0	0	1	0	0	1
874	1	0	0	0	0	1	2	0	0	0	2	0	0	0	0	0	0	1	1	1	1	0	1	1	1	1	1	2	1	1	2	0	0	1	0	2	2	1	1	1	1	0	0	0	1	0	0	0	0
875	0	0	0	0	0	1	1	0	2	2	0	0	1	0	0	0	2	1	1	0	0	0	1	0	1	0	1	2	2	2	0	2	1	2	0	2	1	1	0	1	0	0	0	0	2	0	0	0	0
876	0	0	0	0	0	0	0	0	2	1	0	1	1	1	0	1	2	0	2	0	0	0	1	1	1	0	0	1	1	1	1	1	1	0	0	0	1	0	1	1	0	0	1	0	1	0	0	0	0
877	1	0	0	0	0	0	0	0	2	2	0	2	2	0	2	0	2	0	2	0	0	0	2	0	1	0	1	1	2	1	0	1	1	0	0	1	1	1	0	0	0	1	1	0	1	0	0	0	1
878	1	0	0	0	0	2	1	1	2	1	0	1	1	0	1	0	2	0	2	1	1	0	1	1	1	1	2	2	2	2	1	0	0	1	1	2	1	0	0	2	0	0	1	0	1	0	0	0	0
879	1	0	0	0	0	2	1	0	2	2	0	1	2	0	1	0	2	1	1	1	1	0	2	0	0	2	1	1	2	1	0	2	2	0	0	1	0	0	0	2	0	0	0	0	0	0	0	0	0
880	0	0	0	0	0	1	2	0	0	0	0	0	1	0	0	0	1	1	1	0	0	0	2	0	0	1	2	2	2	2	0	0	0	2	1	2	0	0	0	2	0	1	1	0	0	1	0	0	1
881	0	0	1	0	0	1	1	0	2	0	0	2	2	0	2	0	1	1	1	0	0	0	0	1	1	1	2	2	2	1	2	0	0	1	0	1	2	0	1	2	1	0	0	0	1	0	1	0	0
882	1	1	0	0	0	1	1	0	1	1	1	2	2	0	2	0	1	0	2	0	0	0	2	0	0	1	2	2	2	2	2	1	1	0	0	2	0	0	0	2	0	1	1	0	1	1	0	0	1
883	1	0	0	0	0	1	1	1	2	1	0	0	0	0	0	0	0	1	1	0	0	0	1	0	0	0	1	2	1	1	2	2	2	0	0	2	1	0	0	2	0	0	0	0	0	0	0	0	1
884	0	0	0	0	0	0	0	0	2	2	0	0	0	0	1	0	0	1	1	0	0	0	1	0	0	1	0	1	1	0	1	0	0	2	0	2	2	0	1	1	0	1	1	0	0	0	0	0	0
885	1	0	0	0	0	0	2	1	1	1	1	2	2	0	2	0	1	1	2	0	0	0	2	0	1	2	1	2	2	1	1	1	0	2	1	2	0	0	0	2	0	2	2	0	2	1	1	0	1
886	0	0	0	0	0	2	1	0	1	0	0	0	0	0	0	0	2	1	1	1	1	0	2	0	1	0	1	2	2	1	2	1	1	1	0	1	2	1	1	0	0	0	0	0	0	0	0	0	0
887	0	0	0	0	0	1	2	1	1	1	1	1	2	0	1	0	1	2	0	1	1	0	2	0	1	1	2	2	2	2	0	1	1	1	0	1	0	0	0	1	0	0	0	0	0	0	0	0	1
888	0	0	0	0	0	1	1	0	1	1	0	0	1	0	1	1	1	2	0	1	1	0	1	0	0	2	0	2	0	0	2	0	0	1	0	1	1	0	1	1	0	0	0	0	0	0	0	0	1
889	1	0	0	0	0	0	1	1	2	2	0	0	1	0	0	0	0	2	0	0	0	0	2	0	1	1	0	2	0	0	2	1	1	1	0	1	1	0	0	2	0	0	0	0	0	0	0	0	0
890	0	0	0	0	0	2	1	0	1	1	1	0	0	0	0	0	2	0	2	1	0	0	2	0	0	1	2	2	2	1	2	1	1	1	1	1	1	0	1	2	1	0	0	0	0	0	1	0	0
891	1	0	0	0	0	0	1	0	2	0	0	1	1	0	1	0	1	1	1	1	0	0	1	0	0	2	1	1	1	1	1	1	2	2	1	2	2	1	0	1	0	0	0	1	0	1	0	0	1
892	0	0	0	0	0	1	1	0	2	1	0	0	1	0	0	0	1	0	2	0	0	0	2	0	0	0	2	2	2	1	1	1	1	0	0	1	0	0	1	1	1	0	0	0	1	1	0	0	1
893	1	0	1	0	0	1	1	0	1	0	1	0	1	0	0	0	2	0	2	0	0	0	2	0	0	1	0	0	1	0	1	2	2	2	1	2	2	0	1	0	0	1	0	0	2	0	0	0	1
894	1	0	0	0	0	1	1	0	2	1	0	0	1	0	0	0	1	0	2	1	1	0	1	0	1	2	1	2	2	1	0	0	0	1	0	1	2	1	1	0	0	1	1	0	1	0	0	0	0
895	0	0	1	0	0	2	2	1	1	1	1	0	0	0	0	0	2	1	1	1	1	0	0	0	0	1	1	2	1	1	1	1	0	1	0	1	1	0	0	1	0	1	0	0	1	0	0	0	0
896	1	0	0	0	0	1	1	0	2	1	0	0	0	0	0	0	0	0	1	0	0	0	1	0	0	2	1	2	2	1	1	0	0	2	0	2	0	0	1	1	0	0	0	0	1	0	0	0	0
897	1	0	0	0	0	1	0	0	2	2	0	1	2	0	1	0	1	2	0	1	1	0	2	0	1	2	1	2	1	1	2	1	1	1	0	2	2	0	2	0	1	0	0	0	1	0	0	0	0
898	0	0	0	0	0	2	1	0	1	0	1	0	0	0	0	0	2	0	2	0	0	0	1	1	1	0	1	2	1	1	2	1	2	1	0	2	1	0	0	2	0	0	0	0	0	0	0	0	0
899	1	0	0	0	0	1	0	0	1	1	1	0	1	0	1	0	2	2	0	1	1	0	1	0	0	1	2	2	2	2	0	1	1	0	0	1	1	0	1	1	0	1	1	0	1	1	0	0	2
900	1	0	0	0	0	1	1	0	1	1	2	1	2	0	2	0	2	1	1	0	0	1	2	0	0	2	1	1	2	1	0	2	2	0	0	1	1	0	0	2	0	0	0	0	1	1	0	0	1
901	1	0	0	0	0	1	1	1	2	2	0	0	0	0	0	0	1	0	2	1	1	0	1	1	1	1	2	2	2	2	0	1	2	1	0	2	2	0	2	0	1	0	0	0	0	1	0	0	0
902	1	0	0	0	0	1	0	0	2	2	0	0	0	0	0	0	1	0	2	0	0	0	2	0	0	1	1	2	2	2	0	1	0	2	1	2	1	0	1	1	0	0	0	0	0	1	0	0	1
903	0	0	0	0	0	2	0	0	2	2	0	1	2	0	1	0	2	0	2	0	0	0	2	0	0	2	2	2	2	2	0	2	2	1	0	2	1	0	1	1	0	1	0	0	1	1	1	0	0
904	0	0	0	0	0	1	1	0	1	1	0	0	2	0	0	0	1	1	0	1	1	0	2	0	0	1	2	2	2	1	2	1	1	0	0	2	1	0	0	1	0	0	0	1	1	1	0	0	1
905	0	0	0	0	0	1	0	0	2	2	0	0	0	0	0	0	2	1	2	1	1	0	1	1	1	1	1	1	1	1	1	2	2	0	0	2	2	0	1	1	0	0	0	1	0	0	1	0	0
906	1	1	0	0	0	1	1	1	2	2	0	0	1	0	0	0	1	1	1	1	0	0	2	0	0	0	0	1	2	1	0	1	1	2	2	2	2	0	2	0	1	0	0	0	0	1	0	1	0
907	0	0	0	0	0	1	0	0	2	0	1	1	1	0	1	0	2	2	0	1	1	1	2	0	1	1	0	1	1	0	1	1	1	1	0	2	1	0	0	2	0	0	0	0	0	1	0	0	0
908	1	0	0	0	0	2	1	0	0	0	1	1	1	0	1	0	0	1	1	1	1	1	2	0	0	0	1	2	1	1	1	0	0	2	1	2	0	1	0	1	0	0	0	0	0	0	0	0	0
909	1	0	2	0	1	0	1	1	2	2	0	0	0	0	0	0	1	0	2	1	1	0	2	0	0	0	0	1	2	0	0	1	2	0	0	1	2	0	2	0	0	0	0	0	1	1	0	0	1
910	0	0	0	0	0	1	0	0	2	2	0	0	0	0	0	0	0	0	2	0	0	0	2	0	0	1	2	0	1	0	1	1	1	1	1	1	2	0	2	1	1	0	1	0	1	0	0	0	0
911	1	0	1	1	1	2	0	0	2	2	0	0	0	0	0	0	0	0	1	0	0	0	2	0	0	0	0	2	1	0	2	2	1	0	0	1	1	0	0	0	0	0	0	0	0	0	0	0	0
912	0	0	0	0	0	1	1	0	1	1	0	0	0	0	0	0	2	1	1	1	1	0	1	1	1	1	1	1	1	1	1	0	0	2	0	2	2	0	1	0	0	0	0	0	1	1	0	0	0
913	1	0	1	1	1	1	2	0	0	0	0	1	2	0	1	0	2	0	2	1	1	0	2	0	0	1	1	1	2	1	0	1	1	0	0	2	0	0	0	2	0	0	0	0	0	0	0	1	0
914	0	0	1	0	0	1	2	0	2	1	0	1	1	0	1	0	1	0	2	0	0	0	1	0	1	2	0	2	1	0	1	1	1	0	0	1	2	0	1	2	1	1	1	1	0	1	0	0	1
915	1	0	0	0	0	1	2	0	0	0	2	0	1	0	1	1	1	0	2	1	1	0	1	0	0	1	2	2	2	2	1	1	1	1	0	1	1	0	0	1	1	0	0	0	0	0	0	0	0
916	0	0	0	0	0	2	2	0	1	1	0	0	1	0	0	0	1	1	1	1	0	0	2	0	0	0	1	0	1	0	1	2	1	0	0	1	1	0	1	0	0	1	0	0	1	0	0	1	1
917	0	0	0	0	0	1	0	0	2	1	1	0	0	0	0	0	1	1	1	1	1	1	1	0	0	1	1	2	2	1	1	2	1	1	0	2	2	0	1	0	0	0	0	0	1	0	0	0	0
918	0	0	0	0	0	1	1	1	2	2	0	0	0	0	0	0	2	1	1	0	0	0	2	0	1	1	2	2	2	2	1	1	1	1	0	1	0	1	0	1	0	0	0	0	0	1	0	0	1
919	0	1	0	0	0	0	2	1	1	1	1	0	0	0	0	0	1	1	1	0	0	0	2	0	1	0	1	2	1	1	2	1	1	1	1	1	1	0	2	0	0	1	1	0	0	0	0	0	1
920	0	0	0	0	0	2	1	1	2	2	0	1	1	0	1	0	1	0	1	0	0	0	1	0	0	1	1	2	1	1	1	1	1	2	1	1	0	1	0	1	0	1	1	0	1	2	0	0	0
921	0	0	1	1	1	1	1	1	2	2	0	0	0	0	0	0	1	0	2	0	0	0	2	0	0	0	1	1	2	0	1	2	2	0	0	0	1	0	1	1	0	1	1	0	1	0	0	0	0
922	0	0	0	0	0	1	1	0	2	0	0	0	0	0	0	0	1	2	0	1	1	0	0	0	0	0	1	1	2	1	1	1	1	1	0	2	1	0	0	1	0	0	0	0	0	0	2	0	0
923	0	0	1	0	0	2	1	1	2	2	0	0	1	0	0	0	2	0	2	0	0	0	0	0	1	0	1	2	2	1	2	2	1	1	0	2	1	0	1	1	0	0	0	0	0	0	0	0	0
924	0	0	0	0	0	1	0	0	2	1	0	0	1	0	1	1	0	1	2	1	1	1	2	0	0	0	0	0	2	1	0	1	1	1	1	2	1	0	0	2	0	0	0	1	0	1	0	0	0
925	1	1	0	0	0	2	2	0	2	2	0	0	0	0	0	0	0	2	0	1	1	1	0	1	0	0	1	2	2	2	0	1	1	2	0	2	2	1	0	0	0	0	0	0	0	0	0	0	0
926	0	0	0	0	0	1	0	0	2	2	0	0	2	0	1	1	1	1	1	0	0	1	1	0	0	0	0	2	2	0	1	1	1	1	0	2	2	0	1	1	0	0	0	0	0	1	0	0	0
927	1	0	0	0	0	1	1	0	2	2	0	0	1	0	0	0	2	0	2	1	1	0	2	0	0	0	2	2	2	1	1	2	1	2	0	2	0	0	1	1	1	1	1	0	0	0	0	1	0
928	0	0	0	0	0	2	1	1	2	2	0	0	2	0	1	1	2	2	1	1	1	0	2	0	0	0	0	1	2	1	0	1	0	1	0	1	2	0	1	0	0	0	0	0	0	1	0	0	2
929	1	0	0	0	0	1	2	0	1	0	0	1	1	0	1	0	1	0	2	0	0	0	1	1	1	0	2	2	2	2	1	2	2	0	0	1	2	0	1	0	0	0	0	1	1	1	0	0	0
930	1	0	0	0	0	2	2	0	0	0	1	1	2	0	1	0	0	1	1	2	1	0	1	0	0	2	2	2	2	2	1	1	0	1	1	1	0	0	0	2	0	1	1	0	1	0	0	0	0
931	0	0	0	0	0	2	2	0	1	1	0	0	1	0	0	0	1	0	2	1	1	0	2	0	0	2	2	2	2	1	1	1	1	2	0	2	1	0	0	2	0	0	0	0	1	0	0	0	1
932	1	0	0	0	0	2	1	0	2	1	0	1	1	0	1	0	0	1	1	1	1	0	1	0	1	1	1	1	2	1	0	0	1	2	0	2	0	0	0	2	0	0	0	1	0	0	0	2	0
933	0	0	0	0	0	1	0	0	2	1	1	1	1	0	1	0	2	1	1	0	0	0	1	0	1	0	2	2	2	2	0	1	0	2	1	2	1	0	0	1	0	1	1	1	0	1	0	0	1
934	1	0	1	0	0	2	1	0	1	1	0	1	2	0	2	0	0	0	2	0	0	0	2	0	0	2	1	2	2	2	0	1	0	2	1	2	2	0	2	1	1	0	0	0	1	0	0	0	0
935	0	0	0	0	0	2	2	0	1	0	0	0	1	0	1	1	2	0	1	0	0	1	1	0	0	0	2	2	2	2	0	1	1	2	1	2	2	0	2	0	0	0	0	0	0	1	1	0	0
936	1	0	0	0	0	1	1	0	2	1	0	1	1	0	1	0	1	0	2	0	0	0	2	0	0	0	2	2	2	2	1	1	1	0	0	1	2	0	2	0	0	0	0	0	0	1	0	0	1
937	1	0	0	0	0	1	2	0	1	0	1	1	1	0	1	0	0	1	1	1	1	0	0	0	0	0	2	2	1	1	2	1	1	2	1	2	1	0	2	0	0	0	0	0	1	0	0	0	0
938	1	0	0	0	0	1	2	1	1	1	1	0	0	0	0	0	0	0	2	0	0	0	1	0	0	0	0	1	1	0	1	1	1	1	1	2	2	0	2	0	1	0	0	0	0	1	0	0	1
939	1	0	0	0	0	1	1	1	2	1	0	1	2	0	2	1	0	1	1	1	1	0	2	0	0	1	0	1	2	0	0	1	0	1	0	1	2	0	1	0	0	1	1	0	1	1	1	1	0
940	1	0	1	0	0	1	1	0	1	0	0	1	2	0	1	0	1	1	2	1	0	0	1	0	0	2	1	2	2	1	0	1	1	0	0	1	0	0	0	1	0	0	0	1	0	1	0	1	0
941	0	0	0	0	0	1	1	0	1	0	0	0	0	0	0	0	2	0	2	0	0	0	2	0	0	1	1	2	2	1	1	0	1	0	0	2	1	0	1	1	0	0	0	0	0	0	0	0	0
942	1	0	0	0	0	1	0	0	2	2	0	0	0	0	0	0	2	1	1	0	0	0	2	0	0	1	0	2	0	0	2	1	0	2	2	2	0	0	1	2	1	1	1	0	1	0	0	0	0
943	1	0	1	1	1	1	0	0	2	1	0	0	0	0	0	0	1	0	2	0	0	0	2	0	0	1	1	1	2	1	1	2	2	0	0	0	1	0	1	1	0	1	0	0	2	1	0	0	0
944	1	0	0	0	0	2	1	1	2	2	0	0	0	0	0	0	2	0	2	0	0	1	2	0	0	0	2	2	2	2	1	1	1	2	0	2	1	0	1	1	0	0	0	1	0	0	0	0	1
945	0	0	0	0	0	1	1	0	2	2	0	0	0	0	0	0	0	1	1	0	0	0	2	0	0	1	2	2	2	2	1	1	2	1	0	2	1	0	1	1	0	0	0	0	0	1	0	0	1
946	1	0	0	0	0	2	0	0	2	2	0	0	1	0	2	0	1	0	1	0	0	0	2	0	0	0	2	2	2	2	1	1	2	1	0	2	1	0	0	2	0	1	0	0	1	0	0	0	0
947	0	0	0	0	0	0	2	1	1	1	0	0	0	0	0	0	2	0	1	0	0	0	2	0	0	0	1	2	2	1	0	0	0	2	0	2	2	1	0	1	0	0	0	0	1	0	1	0	0
948	1	0	0	0	0	1	2	0	1	0	0	0	0	0	0	0	0	2	0	1	0	0	1	0	1	0	2	2	2	1	1	2	1	0	0	1	2	0	2	1	0	0	0	0	0	1	0	0	1
949	0	0	0	0	0	0	1	0	1	1	1	0	0	0	0	0	2	2	1	1	1	1	2	0	0	1	1	0	1	0	1	0	1	1	0	2	2	1	1	0	0	0	0	0	0	1	0	0	0
950	1	0	0	0	0	1	0	0	2	1	0	1	1	0	1	0	2	0	2	0	0	0	1	0	0	2	1	1	2	0	0	1	1	2	1	2	2	0	2	0	1	0	0	0	0	1	0	0	0
951	1	0	0	0	0	2	2	0	1	0	1	0	0	0	0	0	2	1	1	1	1	0	1	1	1	0	1	1	2	1	1	1	0	1	1	1	0	1	0	1	0	0	1	0	1	0	1	0	0
952	1	0	0	0	0	1	1	1	2	1	0	0	1	0	1	1	2	1	1	1	1	0	2	0	1	0	2	2	2	2	0	2	2	1	0	1	2	1	1	1	1	1	1	0	1	0	0	0	0
953	1	1	0	0	0	1	1	0	1	1	1	0	2	0	2	0	1	1	1	0	0	0	2	0	0	1	0	1	1	0	2	1	1	2	0	2	0	0	0	1	0	1	0	0	2	1	0	1	0
954	0	0	1	0	0	1	1	0	1	0	1	1	1	0	1	0	1	2	1	0	0	0	2	0	0	0	1	1	2	0	0	1	1	1	0	1	1	0	1	1	0	0	1	0	1	0	0	0	0
955	1	1	1	0	0	2	1	0	2	0	0	1	1	0	1	0	1	0	2	0	0	0	0	0	1	0	0	1	2	1	0	2	2	2	0	2	2	0	1	0	0	0	0	0	1	1	0	0	0
956	1	0	0	0	0	2	1	1	1	1	0	0	0	0	0	0	0	2	0	1	0	0	2	0	0	1	1	1	2	1	0	1	1	2	0	2	2	0	2	0	0	1	0	0	1	0	0	1	0
957	1	0	0	0	0	2	1	1	2	2	0	0	1	0	0	0	1	1	1	0	1	0	1	0	1	1	2	2	2	2	0	1	1	2	1	2	1	0	1	1	0	0	0	0	0	1	0	0	0
958	0	0	1	0	0	1	1	1	2	1	0	0	1	0	1	0	0	1	1	0	0	1	2	0	0	1	1	2	2	2	0	0	0	1	0	1	0	0	0	1	0	0	0	0	0	0	0	1	0
959	1	0	0	0	0	0	0	0	2	2	0	1	2	0	2	1	1	2	0	1	1	0	2	0	1	0	2	2	2	2	0	2	1	1	1	2	0	0	0	1	0	1	1	0	1	0	0	0	0
960	1	0	0	0	0	1	2	0	1	1	0	0	0	0	0	0	1	2	0	1	1	0	2	0	0	1	2	2	2	1	2	1	1	0	0	1	1	0	0	1	0	0	0	0	1	0	0	0	0
961	1	0	0	0	0	1	1	1	2	2	0	1	2	0	1	0	2	1	2	1	1	0	0	0	1	0	0	1	1	0	1	2	1	2	0	2	2	0	2	0	0	1	1	0	0	1	1	0	0
962	1	0	1	1	1	2	1	1	2	2	0	1	2	0	2	1	1	1	1	1	1	0	1	0	0	1	2	2	2	1	2	0	0	2	1	2	1	0	0	2	1	1	1	0	1	2	0	0	0
963	0	0	0	0	0	1	1	1	2	2	0	0	1	0	1	1	0	1	1	0	0	0	2	0	1	0	1	0	2	0	0	2	1	1	0	2	2	0	0	1	0	0	0	0	1	0	0	0	1
964	1	0	0	0	0	2	2	0	1	1	1	0	0	0	0	0	1	1	1	1	1	0	2	0	1	2	1	1	2	1	0	2	1	1	0	2	1	0	1	1	0	1	0	0	2	0	0	0	0
965	0	0	0	0	0	0	1	0	2	0	0	0	1	0	1	0	0	0	2	0	0	0	2	0	0	1	0	1	1	0	1	2	2	0	0	0	1	0	1	2	1	0	0	0	0	0	0	0	0
966	1	0	0	0	0	0	0	0	1	1	1	0	0	0	0	0	2	0	2	0	0	0	2	0	1	1	1	1	2	0	1	2	1	1	0	2	2	1	0	1	0	0	0	0	0	1	0	0	0
967	1	0	0	0	0	1	1	0	2	1	0	1	1	0	1	0	2	0	1	0	0	0	2	0	1	2	1	1	2	1	1	1	1	2	0	2	2	1	1	1	0	0	0	0	0	1	1	0	1
968	1	0	0	0	0	1	1	1	2	1	0	1	2	0	1	0	1	2	0	0	0	1	1	0	1	0	1	2	0	0	2	2	2	2	1	2	1	0	0	2	0	0	0	0	1	0	0	0	1
969	0	0	0	0	0	1	2	1	1	1	1	0	0	0	0	0	1	2	0	1	1	0	2	0	0	1	1	1	2	1	0	2	1	1	0	2	1	0	2	0	0	0	0	1	1	2	0	1	1
970	1	0	0	0	0	2	1	0	1	1	0	0	1	0	1	1	0	0	2	1	1	0	2	0	0	1	2	2	2	2	0	1	1	1	0	2	2	0	2	0	0	0	0	0	0	1	1	1	0
971	1	0	0	0	0	1	2	0	1	1	0	0	0	0	0	0	0	1	1	1	1	0	2	0	0	1	2	2	2	2	1	1	1	2	0	2	1	0	1	1	0	0	0	0	0	1	0	0	0
972	1	0	0	0	0	1	1	1	2	1	0	0	1	0	0	0	2	0	2	1	0	0	2	0	0	1	2	2	2	2	1	1	2	1	0	2	1	0	1	1	0	0	0	0	0	0	0	0	0
973	1	0	0	0	0	1	1	0	1	1	1	0	1	0	1	1	0	1	0	1	1	0	1	0	1	1	2	2	2	2	0	1	1	0	0	2	2	0	0	2	0	0	0	0	1	0	0	0	0
974	1	0	0	0	0	0	1	2	2	2	0	1	2	0	1	0	1	1	1	1	1	0	2	0	0	0	0	1	2	1	0	0	1	2	0	2	1	0	0	2	0	1	0	0	2	1	0	0	0
975	1	0	0	0	0	0	2	1	1	1	0	0	1	0	1	1	2	1	1	1	1	1	1	0	0	1	2	2	2	2	0	2	1	2	2	2	2	0	1	0	0	0	0	0	0	1	0	0	0
976	0	1	0	0	0	1	1	1	2	2	0	0	1	0	0	0	0	0	1	1	1	0	1	0	0	1	1	2	2	2	0	1	1	2	1	2	1	0	1	1	1	0	0	0	1	0	0	0	0
977	0	0	0	0	0	0	2	0	0	0	2	0	0	0	0	0	1	1	1	0	0	0	1	0	1	2	2	2	2	2	0	1	1	1	0	1	2	0	1	2	1	1	1	0	1	1	0	0	1
978	0	0	0	0	0	2	1	0	1	1	0	0	0	0	0	0	1	2	0	1	1	0	2	0	0	1	2	2	2	2	0	2	1	0	0	1	1	0	0	1	0	2	2	0	1	1	0	0	1
979	1	0	0	0	0	1	1	1	2	1	0	0	0	0	0	0	0	1	0	1	1	0	2	0	1	0	1	1	1	1	0	2	2	1	1	1	0	0	0	1	0	0	0	0	0	1	0	0	0
980	0	0	0	0	0	2	1	0	1	1	0	0	1	0	0	0	1	1	1	1	0	0	2	0	0	0	0	1	1	0	1	2	1	2	0	2	2	1	1	0	0	1	0	0	2	0	0	0	1
981	0	0	0	0	0	2	1	0	2	1	0	1	0	0	0	0	2	2	0	1	1	0	2	0	0	0	2	2	2	2	0	1	1	2	1	1	1	0	1	1	0	0	0	0	0	0	1	0	0
982	1	0	0	0	0	1	1	0	1	0	1	0	0	0	0	0	0	0	2	0	0	0	2	0	0	0	0	2	2	0	1	0	0	2	1	1	1	1	0	1	0	2	2	0	1	1	0	0	0
983	1	0	0	0	0	2	1	0	0	0	2	0	1	0	0	0	1	0	2	0	0	0	2	0	0	1	1	1	2	1	0	2	2	0	0	0	2	0	1	0	0	0	0	0	0	0	0	0	2
984	0	0	0	0	0	1	0	0	2	2	0	1	2	0	2	1	1	1	1	2	1	0	2	0	0	1	1	0	1	0	1	1	1	0	0	1	1	0	0	2	0	0	0	0	0	0	0	0	0
985	0	0	0	0	0	0	0	0	2	1	0	0	0	0	0	0	1	1	2	0	0	1	0	1	0	0	2	2	2	1	2	1	1	0	0	1	1	0	0	2	1	0	0	0	1	0	0	0	0
986	1	0	0	0	0	2	2	1	2	1	0	0	0	0	0	0	1	1	1	1	0	0	1	0	0	1	2	2	2	1	2	0	0	1	0	2	1	0	1	1	0	0	0	0	0	0	0	0	0
987	0	0	0	0	0	1	1	0	1	0	1	0	1	0	1	1	2	1	2	0	0	0	2	0	1	2	1	1	2	1	0	1	1	2	0	2	1	0	0	2	0	1	1	0	1	1	0	0	0
988	0	0	1	0	0	1	1	0	0	0	1	0	0	0	0	0	2	0	2	0	0	0	2	0	0	1	2	2	2	1	2	1	1	1	0	0	2	0	1	1	1	0	0	0	0	1	0	0	0
989	0	0	0	0	0	2	0	0	2	2	0	0	0	0	0	0	0	1	0	1	1	0	2	0	0	1	1	1	1	1	0	1	1	1	0	2	1	0	0	1	0	0	0	1	1	0	0	1	0
990	0	0	1	0	0	0	2	0	0	0	0	0	0	0	0	0	1	1	2	0	0	1	2	0	0	2	1	2	2	2	1	1	1	1	0	2	1	0	0	2	0	0	0	0	1	0	0	0	0
991	1	0	0	0	0	2	1	1	2	2	0	1	2	0	1	0	1	1	1	1	0	0	2	0	0	0	2	2	1	0	1	0	0	2	0	2	2	0	1	1	0	0	0	1	1	1	0	0	0
992	1	0	1	0	0	1	2	0	1	1	0	0	1	0	0	0	1	1	1	1	1	0	2	0	0	0	2	2	2	2	0	0	0	1	0	2	1	0	1	2	1	0	0	0	0	2	1	0	0
993	1	0	0	0	0	0	0	0	2	1	0	1	1	0	1	0	2	0	1	0	0	0	2	0	0	0	2	2	2	1	1	2	1	0	0	1	2	0	2	0	0	0	0	0	1	0	0	0	1
994	0	0	0	0	0	2	1	0	2	2	0	0	1	0	0	0	2	1	1	0	0	0	1	0	0	2	2	2	2	2	0	2	1	0	0	1	1	0	0	2	1	0	0	0	0	0	0	0	0
995	0	0	0	0	0	2	1	0	1	1	1	0	0	0	0	0	2	0	1	0	0	0	2	0	0	1	2	2	2	2	0	1	1	1	0	1	2	0	1	1	0	0	0	0	0	1	0	0	0
996	1	0	0	0	0	1	1	0	1	1	1	1	1	0	1	0	2	0	2	0	0	0	2	0	0	1	1	1	2	2	0	0	0	2	0	2	2	1	1	1	0	1	1	1	1	2	1	0	0
997	1	0	1	0	0	1	1	0	2	1	0	0	0	0	0	0	0	1	1	0	0	0	0	1	1	1	1	2	1	1	2	0	0	1	1	2	0	0	0	2	0	0	0	0	0	0	0	0	0
998	0	0	1	0	0	1	0	0	2	2	0	1	2	0	1	0	2	0	2	0	0	0	2	0	0	1	2	2	2	2	1	0	1	1	0	2	1	0	0	0	0	0	0	0	0	1	1	0	0
999	1	0	0	0	0	2	1	0	2	2	0	0	1	0	1	1	1	0	1	0	0	0	2	0	0	1	0	1	1	1	1	2	1	2	2	2	1	0	1	1	1	0	0	0	0	1	0	0	0
1000	1	0	0	0	0	0	1	0	1	1	0	0	0	0	0	0	2	0	2	0	0	0	2	0	0	0	1	1	1	1	0	0	0	2	1	2	1	0	0	0	0	1	0	0	2	1	0	0	0
[truncated: 952 more columns]
