# Supplementary material for: KNN-MDR: a learning approach for improving interactions mapping performances in genome wide association studies
Source: BMC Bioinformatics. 2017 Mar 21;18:184. doi: 10.1186/s12859-017-1599-7 (PMC5361736; doi:10.1186/s12859-017-1599-7)
Supplement: Supplementary file 2 — The data set(s) supporting the results of Table 1. (ZIP 22742 kb) [file 12859_2017_1599_MOESM2_ESM.zip › Nouveau dossier/S73/mkallsimul.dat]

1	1	2	0	0	0	0	2	0	2	2	0	1	2	0	0	0	2	0	0	2	0	1	2	2	0	0	2	2	2	1	2	1	1	2	0	2	1	1	1	0	0	0	0	0	0	0	0	0	1
2	1	2	0	1	0	0	2	0	1	1	0	0	2	1	1	1	1	1	1	1	1	0	1	2	0	0	1	1	2	0	1	0	1	2	1	2	2	0	0	1	1	1	1	0	1	1	0	0	2
3	1	1	1	1	0	0	2	0	2	2	0	1	1	0	0	0	1	1	1	0	1	0	2	2	0	0	1	2	2	2	0	1	1	1	1	1	1	1	0	0	0	0	0	0	0	0	0	0	1
4	0	1	1	0	0	0	2	0	1	0	0	1	1	1	1	1	1	1	1	1	1	0	0	1	1	1	2	2	2	2	0	1	1	1	1	1	1	0	0	2	2	0	0	0	0	1	0	0	0
5	0	1	2	1	0	0	1	1	1	1	1	0	1	0	0	0	1	1	1	1	1	0	2	2	0	0	0	1	2	1	0	1	1	0	2	0	1	0	0	1	1	0	0	0	0	0	0	0	1
6	0	0	2	0	0	0	2	0	1	0	1	0	0	0	0	0	1	1	1	1	1	0	1	1	0	1	1	2	2	1	1	2	1	0	1	1	1	0	0	1	1	1	0	0	2	1	0	0	1
7	0	1	1	1	0	0	2	0	1	1	1	0	1	0	0	0	0	2	2	0	1	0	2	2	0	0	0	2	1	0	2	2	2	1	1	1	1	1	1	1	1	1	0	0	1	1	0	0	0
8	0	1	1	0	1	0	2	0	2	0	0	1	1	0	0	0	0	1	0	2	0	0	2	2	0	1	1	0	2	0	0	1	1	1	0	2	1	0	0	1	1	2	2	0	2	1	0	0	0
9	1	0	2	0	0	1	2	1	2	2	0	0	1	0	0	0	1	0	0	2	0	0	2	2	0	0	1	2	2	2	0	2	2	1	0	2	2	0	0	1	1	0	0	0	0	0	0	1	0
10	1	2	0	0	0	0	2	0	1	0	1	0	0	0	0	0	1	1	1	0	1	0	2	2	0	0	2	2	2	2	1	1	1	1	1	1	2	0	0	1	0	0	0	0	0	2	0	0	0
11	0	1	1	0	0	0	2	1	1	1	0	0	0	0	0	1	0	2	0	1	0	0	1	1	0	1	1	1	2	0	1	2	2	1	0	2	2	0	0	0	0	0	0	0	1	0	0	0	0
12	0	1	1	0	0	0	2	1	2	2	0	1	1	0	0	0	2	1	1	1	1	0	2	2	0	1	1	2	2	2	0	0	0	2	0	2	2	1	1	0	0	0	0	0	0	0	0	0	1
13	1	2	0	0	0	0	1	1	1	1	1	0	0	0	0	0	1	1	1	1	1	0	2	2	0	0	0	1	2	0	1	1	1	1	1	1	1	1	1	1	1	0	0	0	0	2	0	0	1
14	1	2	1	1	0	0	2	0	0	0	0	0	0	0	0	0	0	1	1	1	0	0	2	2	0	0	1	2	2	1	0	2	2	0	1	0	1	1	1	1	1	0	0	0	1	0	0	0	0
15	0	1	1	0	0	0	2	0	1	1	0	0	1	0	0	1	2	0	0	2	0	0	1	1	1	2	2	2	1	1	1	0	0	0	1	1	0	0	0	2	2	0	0	0	0	0	0	1	0
16	1	1	1	0	0	1	1	0	2	2	0	0	0	0	0	0	1	0	0	2	0	0	0	0	0	0	2	2	2	2	0	2	1	0	1	1	1	0	0	1	1	0	0	1	0	0	0	0	0
17	0	1	1	1	0	0	2	1	2	1	0	0	0	0	0	0	1	1	0	1	0	2	0	2	0	0	1	2	2	1	2	1	1	1	1	1	1	0	0	1	1	0	0	0	0	0	0	0	0
18	0	1	1	1	0	1	1	0	1	0	1	0	0	0	0	0	1	0	1	1	1	0	1	1	0	0	2	1	2	1	1	2	2	2	0	2	2	0	0	1	1	2	2	0	2	1	0	1	0
19	0	2	0	0	0	0	2	0	1	0	0	1	1	1	1	1	1	0	1	1	0	0	2	2	0	0	2	2	2	2	1	1	1	2	1	2	0	0	0	1	1	0	0	0	1	0	0	0	0
20	0	0	2	2	0	1	2	0	1	1	1	0	0	0	0	0	2	0	0	2	0	0	2	2	0	0	1	2	2	2	0	1	1	1	1	1	0	0	0	2	2	0	0	0	1	1	0	0	1
21	0	2	0	1	0	0	1	0	1	1	1	1	1	0	0	0	0	0	0	2	0	0	2	2	0	0	2	2	2	0	1	1	2	1	2	1	2	0	0	1	1	0	0	0	0	1	1	0	1
22	0	1	1	1	0	0	2	0	1	0	1	0	1	0	0	0	1	2	0	2	0	0	2	2	0	0	1	1	2	1	0	1	2	1	0	2	1	0	0	1	1	0	0	2	0	0	0	0	0
23	0	1	1	1	0	0	2	0	2	1	0	1	1	0	0	0	1	2	1	0	1	0	1	1	1	1	0	1	1	1	1	1	1	2	0	2	2	0	0	0	0	0	0	0	1	2	0	1	0
24	1	2	0	0	0	0	2	0	2	2	0	1	1	0	0	0	1	0	0	2	0	0	2	2	0	0	0	2	2	0	1	2	1	0	1	1	1	0	0	1	1	0	0	0	0	0	0	0	0
25	1	0	2	0	1	0	1	0	1	0	1	0	0	0	0	0	0	0	1	1	1	0	0	0	1	1	1	1	1	1	0	1	1	1	2	1	1	0	0	1	1	0	1	0	1	1	0	0	0
26	0	2	1	1	0	0	2	0	2	2	0	1	2	0	0	0	2	0	0	1	0	0	2	2	0	0	1	1	1	1	2	1	2	1	0	2	2	0	0	1	1	0	0	0	1	0	0	0	1
27	0	1	2	0	0	0	0	0	0	0	1	1	1	0	0	0	2	2	1	1	1	0	2	2	0	0	1	2	2	1	1	1	1	2	0	2	2	0	1	2	0	0	0	0	0	0	0	0	0
28	1	2	0	0	0	0	0	0	0	0	1	0	0	0	0	0	0	0	1	1	1	1	1	1	0	0	2	2	2	2	0	0	0	2	0	2	2	1	1	0	0	0	0	0	1	0	0	1	0
29	0	2	0	0	0	0	1	0	1	1	0	0	2	0	0	0	1	1	1	1	0	0	0	1	0	1	1	1	2	0	1	1	1	1	1	1	1	0	0	2	1	0	0	0	0	0	0	2	0
30	1	1	1	1	0	0	1	0	2	2	0	0	0	0	0	0	2	0	0	1	0	0	1	1	1	1	2	2	2	2	0	0	0	2	0	2	1	0	0	2	1	0	1	0	1	0	0	0	0
31	1	0	2	0	0	0	2	1	2	2	0	0	0	0	0	0	1	1	0	1	0	0	2	2	0	0	1	0	1	0	1	2	2	2	0	2	2	0	0	1	1	1	0	0	1	1	0	1	0
32	1	1	2	1	0	0	1	0	1	1	1	0	1	0	0	0	1	2	1	0	1	0	2	2	0	0	2	2	2	2	0	1	1	0	1	1	2	0	0	0	0	1	0	0	1	0	0	0	0
33	0	1	2	1	0	0	1	0	0	0	1	0	0	0	0	0	2	0	0	2	0	0	1	1	0	0	1	1	2	1	0	1	1	1	0	2	2	0	0	1	0	0	0	0	0	0	0	0	0
34	0	2	1	0	0	0	2	0	2	2	0	0	0	0	0	0	0	0	0	2	0	0	2	2	0	1	1	1	2	0	0	1	1	0	1	1	0	0	0	2	1	0	0	0	0	0	0	0	0
35	0	2	1	0	0	0	0	0	0	0	1	0	2	0	0	0	2	1	1	1	0	0	2	2	0	0	2	2	2	1	1	2	2	1	2	0	1	0	0	2	2	0	0	0	0	0	0	1	1
36	0	2	1	0	0	0	2	1	2	1	0	1	1	0	0	0	0	2	2	0	1	0	2	2	0	0	1	2	2	1	0	1	1	1	1	1	2	0	0	2	2	0	0	0	0	0	0	0	0
37	1	1	1	1	0	0	2	1	2	1	0	1	1	0	0	0	0	0	0	2	1	0	1	1	0	0	0	1	1	0	1	1	1	2	0	2	2	1	1	0	0	0	0	0	0	1	0	1	0
38	1	2	1	0	0	0	2	1	2	2	0	1	1	0	0	0	2	2	1	1	1	1	2	2	0	0	2	2	2	1	2	1	1	0	2	1	1	0	0	0	0	0	0	0	0	0	0	0	0
39	0	1	2	1	0	0	2	0	1	0	1	0	0	0	0	0	1	1	0	1	0	0	2	2	0	0	2	2	2	2	1	1	1	1	0	2	1	0	0	1	1	0	0	0	0	1	0	1	0
40	0	0	2	0	0	1	2	0	1	1	0	0	1	0	0	0	1	1	1	1	0	0	2	2	0	0	2	2	2	1	2	1	1	1	1	1	0	0	0	2	2	0	0	0	0	0	0	0	0
41	0	2	1	0	0	0	2	1	2	2	0	0	1	0	0	0	1	1	0	1	0	0	1	1	0	0	2	2	2	1	1	2	1	0	1	1	0	0	0	2	2	0	0	0	0	0	0	0	1
42	1	1	1	1	0	0	1	0	1	1	0	0	1	0	0	0	0	0	1	1	1	0	2	2	0	0	1	1	2	1	1	1	1	2	0	2	1	0	0	2	2	0	0	0	0	0	0	0	0
43	0	2	1	0	0	0	1	0	1	1	1	1	1	0	0	0	1	0	1	1	1	0	2	2	0	1	0	1	2	0	1	1	2	1	0	2	1	0	0	2	2	0	0	1	0	0	0	0	1
44	0	1	1	0	0	0	1	0	0	0	1	0	0	0	0	0	1	1	0	1	0	1	2	2	0	0	1	2	1	1	1	1	0	2	1	2	0	0	0	2	2	0	0	1	1	0	1	0	1
45	0	0	2	2	0	1	2	0	1	1	1	1	1	0	0	0	0	2	0	1	0	0	2	2	0	0	1	2	2	1	1	2	2	2	0	2	1	0	0	1	1	0	0	0	0	0	1	0	0
46	0	0	2	0	0	1	2	1	1	1	0	1	1	0	0	0	2	2	1	1	1	1	1	2	0	0	1	2	1	1	2	2	1	1	1	1	0	0	0	1	1	0	0	0	0	0	0	0	1
47	1	2	0	0	0	0	1	0	1	1	0	1	1	0	0	0	1	2	1	0	1	0	1	1	0	1	1	1	2	0	1	2	2	0	2	0	1	1	1	1	1	0	0	0	0	2	0	1	0
48	0	2	0	0	0	0	1	0	1	1	0	1	2	0	0	0	0	0	0	2	0	0	2	2	0	0	2	2	1	1	1	2	2	0	2	0	0	0	0	1	1	1	0	0	0	0	0	0	0
49	0	0	2	0	0	0	1	0	0	0	1	0	0	0	0	0	2	0	0	2	0	0	2	2	0	0	1	2	2	1	1	1	1	1	1	1	1	0	1	2	1	1	0	0	1	1	0	1	0
50	0	1	1	1	0	0	2	0	2	1	0	1	1	0	0	0	0	0	0	2	0	0	0	1	0	1	2	2	2	2	1	1	2	0	2	0	1	0	0	1	1	0	0	0	0	1	0	0	0
51	1	1	1	0	0	0	1	0	1	1	0	0	1	0	0	0	1	0	1	1	1	0	2	2	0	0	1	1	2	1	1	1	1	2	0	2	1	0	0	2	2	0	0	0	1	1	0	1	0
52	0	1	1	0	0	0	2	0	2	2	0	1	1	0	0	0	2	1	1	1	0	0	1	1	1	1	1	2	1	1	2	1	1	1	0	2	1	0	0	1	1	0	0	0	0	2	0	0	0
53	0	2	1	1	0	0	2	0	2	1	0	0	0	0	0	0	1	1	2	0	2	1	2	2	0	0	0	1	2	1	0	2	1	2	1	1	0	0	0	1	1	1	1	0	1	1	0	0	2
54	1	1	1	1	0	0	1	0	1	1	1	0	0	0	0	0	0	2	0	2	0	0	0	1	0	1	2	2	2	2	0	2	2	1	1	1	1	0	0	1	1	2	2	0	2	1	0	0	0
55	0	1	1	1	0	0	1	0	2	2	0	0	0	0	0	0	1	0	0	2	0	0	1	1	0	0	1	2	0	0	2	2	1	0	1	1	2	0	0	2	2	0	0	0	0	0	0	0	0
56	1	1	1	1	0	0	2	0	1	1	1	0	2	0	0	0	1	0	0	2	0	0	2	2	0	1	0	1	1	0	1	1	0	2	1	2	1	0	0	2	2	0	0	0	0	0	0	0	1
57	1	0	2	0	0	0	1	0	1	1	1	0	0	0	0	0	2	1	1	1	1	0	2	2	0	0	1	1	2	0	1	2	2	1	2	0	1	0	0	1	1	0	0	0	1	0	0	1	0
58	0	1	1	0	0	1	2	0	2	2	0	0	0	0	0	0	0	2	0	1	0	0	2	2	0	0	1	1	2	1	1	2	2	2	0	2	2	0	0	1	0	0	0	0	0	0	1	0	0
59	0	1	1	0	0	0	1	0	2	2	0	0	2	0	0	0	2	1	0	2	0	0	2	2	0	0	1	1	2	1	0	0	0	2	1	1	1	1	1	1	1	1	1	0	1	0	0	0	0
60	1	1	2	1	0	0	1	0	1	0	1	0	0	0	0	0	1	0	1	1	1	0	1	2	0	0	1	0	1	0	1	0	0	1	0	2	1	0	0	1	1	1	1	0	0	0	0	0	0
61	0	1	1	0	0	0	1	0	1	1	1	0	0	0	0	0	0	1	0	1	0	0	1	1	1	1	1	1	1	1	0	0	0	2	0	2	2	0	0	0	0	0	0	0	1	0	1	0	0
62	1	1	1	0	0	0	2	0	2	1	0	0	0	0	0	0	1	1	1	1	0	0	2	2	0	1	2	2	1	0	1	2	1	0	1	1	1	0	0	1	1	1	1	0	1	0	0	0	0
63	0	2	1	0	0	0	1	0	1	1	1	1	2	0	0	0	1	0	1	1	0	0	2	2	0	0	2	1	2	1	0	1	2	1	1	1	1	0	0	1	1	1	1	0	0	0	0	0	1
64	1	1	1	0	0	1	1	0	1	0	1	1	1	0	0	0	2	0	0	2	0	0	2	2	0	1	2	2	2	2	0	1	0	1	1	1	1	0	0	1	1	0	0	0	0	0	0	0	0
65	0	2	0	0	0	0	1	0	0	0	1	1	2	0	0	0	1	2	2	0	1	0	2	2	0	0	2	2	2	2	0	0	1	1	0	2	1	0	0	0	0	1	1	0	1	0	0	0	0
66	0	0	2	0	0	1	2	0	0	0	0	0	2	0	0	0	2	1	1	1	1	0	2	2	0	0	1	2	2	1	0	1	1	2	0	2	2	0	0	0	0	0	0	1	0	0	0	1	0
67	0	1	2	1	0	0	2	1	2	1	0	2	1	0	0	0	1	1	1	1	1	0	2	2	0	0	2	1	2	1	0	2	1	1	0	2	2	0	0	0	0	1	1	0	1	1	0	0	0
68	1	1	1	0	0	1	2	1	2	1	0	1	2	0	0	0	2	0	0	2	0	0	2	2	0	0	1	1	2	0	1	0	0	2	1	1	1	0	0	1	1	0	0	0	1	1	0	0	1
69	0	1	2	2	0	0	2	1	2	1	0	0	2	0	0	0	2	1	1	1	1	0	2	2	0	0	2	2	2	2	1	1	1	0	1	1	2	0	0	0	0	0	0	1	0	1	0	0	0
70	1	0	2	0	0	1	1	0	0	0	1	0	0	0	0	0	2	2	2	0	1	1	1	1	0	0	2	2	2	2	1	2	1	2	0	2	1	0	0	1	1	1	1	0	1	0	0	0	0
71	1	2	1	2	0	0	2	1	2	2	0	1	2	1	1	1	1	1	1	1	1	0	2	2	0	0	2	2	2	2	0	1	1	1	1	1	2	1	1	0	0	0	0	0	0	0	0	0	0
72	0	1	1	0	0	0	2	0	2	1	0	1	0	0	0	0	2	2	1	1	1	0	1	1	1	1	0	2	1	1	2	2	2	2	0	2	2	0	0	0	0	1	1	0	1	1	0	0	0
73	1	0	2	0	0	0	2	0	2	2	0	2	1	0	0	0	0	1	2	0	1	0	2	2	0	0	2	2	2	2	1	1	1	2	0	2	1	0	0	1	1	0	1	0	1	1	0	0	0
74	1	1	1	0	0	0	1	1	1	1	1	0	1	1	1	1	1	1	0	1	0	0	2	2	0	0	1	1	2	2	0	1	1	1	0	2	2	0	0	1	1	0	0	1	1	0	0	0	0
75	0	0	2	0	1	0	2	0	2	0	0	1	1	0	0	0	1	2	1	0	1	0	2	2	0	0	1	1	2	0	1	1	1	2	0	2	1	0	0	1	1	0	0	0	0	0	0	0	0
76	0	1	1	0	0	0	2	0	1	1	0	0	1	0	0	0	1	0	1	1	1	0	1	1	0	0	1	2	2	1	1	0	0	2	0	2	0	0	0	1	1	1	1	0	1	0	0	0	1
77	0	1	2	0	0	0	2	1	2	1	0	1	1	0	0	0	1	1	1	1	0	0	2	2	0	0	1	1	2	0	1	1	1	2	0	2	1	1	1	1	1	2	2	0	1	1	0	0	0
78	1	1	2	0	0	0	2	0	2	1	0	0	2	0	0	1	2	1	0	2	1	1	1	2	0	0	2	2	2	2	0	1	1	2	0	2	2	0	0	1	1	1	0	0	2	0	0	0	2
79	0	2	2	1	0	0	2	0	1	1	1	1	1	0	0	0	2	1	1	1	1	0	2	2	0	0	1	2	2	2	0	1	1	1	0	1	0	0	0	2	2	1	1	0	1	0	0	0	0
80	0	2	2	0	0	1	1	0	0	0	1	1	0	0	0	0	1	0	0	2	0	0	2	2	0	0	1	1	2	1	0	1	0	2	0	2	1	0	0	2	1	1	0	0	2	0	0	0	0
81	0	1	1	0	0	0	2	0	2	2	0	0	0	0	0	0	1	0	1	1	1	0	2	2	0	1	2	2	2	1	2	1	1	2	1	2	0	0	0	2	2	1	1	0	0	0	0	0	0
82	1	1	1	0	0	1	1	0	1	1	1	1	2	0	0	0	2	0	0	2	0	0	1	1	1	1	1	1	2	1	1	2	1	0	1	1	1	0	1	2	1	0	0	0	1	0	0	0	0
83	1	1	1	0	0	1	2	1	2	2	0	0	1	0	0	0	1	2	1	0	1	0	2	2	0	0	0	2	1	1	2	1	1	2	0	2	1	1	1	1	1	0	0	0	0	0	0	0	1
84	0	0	2	0	0	1	2	0	2	1	0	0	1	0	0	0	2	0	0	2	0	0	2	2	0	0	2	2	2	2	1	0	0	2	0	1	0	0	0	2	2	0	0	0	1	1	0	0	1
85	1	1	1	0	0	0	2	0	1	1	1	0	1	0	0	0	0	2	1	0	1	0	2	2	0	0	1	2	1	1	1	2	1	0	1	1	1	0	0	1	1	0	0	1	0	1	0	0	0
86	1	2	1	1	0	0	2	0	2	1	1	0	1	0	0	0	1	1	1	0	1	0	2	1	1	2	2	2	2	1	0	1	0	1	1	1	2	0	0	0	0	0	0	0	1	0	0	0	1
87	1	1	1	1	0	0	1	0	1	1	0	0	0	0	0	0	1	1	0	1	0	0	1	1	0	0	2	2	2	2	1	2	1	1	0	2	1	0	0	1	1	0	0	0	1	0	0	0	1
88	1	2	1	0	0	0	2	0	1	0	1	0	0	0	0	0	2	0	0	2	1	1	2	2	0	0	1	1	2	1	0	1	1	0	1	1	1	1	1	0	0	0	0	1	1	0	1	0	1
89	1	0	2	0	0	0	1	1	1	1	1	1	1	0	0	0	1	1	2	0	1	0	2	2	0	0	2	2	2	2	0	0	0	1	0	2	2	0	0	1	1	1	0	0	2	1	0	1	0
90	1	1	2	0	0	1	2	0	2	2	0	0	1	0	0	0	1	1	0	2	0	1	2	2	0	0	1	2	2	1	1	1	1	0	0	1	1	0	0	1	1	0	0	0	1	0	0	0	2
91	1	1	1	1	0	1	2	0	2	1	0	0	0	0	0	0	1	1	1	1	0	0	1	1	0	0	2	2	2	1	2	1	1	0	1	1	1	1	1	0	0	0	0	0	0	0	0	0	0
92	1	0	2	0	0	0	1	0	1	1	1	0	0	0	0	0	0	1	1	1	1	0	1	1	0	0	0	0	1	0	1	1	1	0	1	1	2	0	0	1	1	1	1	0	1	1	0	1	0
93	1	1	1	0	0	0	1	1	2	2	0	1	1	0	0	0	1	1	1	1	1	0	1	1	0	1	2	2	2	1	0	2	2	1	1	1	1	0	0	0	0	1	1	0	1	1	0	0	1
94	0	2	1	0	1	1	1	0	1	1	0	0	1	0	0	0	0	2	0	2	0	0	2	2	0	0	0	1	2	0	1	0	0	2	0	2	2	0	0	1	0	0	0	1	0	0	0	1	0
95	0	0	2	0	0	0	2	0	2	1	0	0	0	0	0	0	0	1	0	1	0	1	1	2	0	0	2	2	2	2	2	1	1	2	0	2	0	0	0	1	1	0	1	0	1	1	0	1	0
96	1	2	1	0	0	0	2	1	1	1	0	0	1	0	0	0	0	1	0	1	0	0	2	2	0	0	0	1	1	0	1	1	1	2	0	2	1	1	0	1	1	0	0	0	0	1	0	0	0
97	0	1	1	0	0	0	2	0	0	0	0	1	1	0	0	0	1	1	1	1	0	0	1	1	1	1	2	2	2	2	1	2	1	0	1	1	1	1	1	1	1	0	0	0	1	0	0	0	0
98	0	2	1	1	0	0	2	1	2	1	0	0	1	0	0	0	1	2	1	0	0	0	1	1	0	0	1	1	2	1	1	2	1	2	0	2	0	0	0	1	1	0	0	0	2	1	0	0	0
99	1	1	1	0	0	1	1	1	2	2	0	0	0	0	0	0	1	1	0	1	0	0	2	2	0	1	1	2	1	1	2	2	2	0	2	0	1	0	0	0	0	0	0	0	1	1	0	1	1
100	1	1	1	1	0	0	2	1	2	2	0	0	1	0	0	0	1	1	0	1	0	0	2	2	0	0	1	2	1	1	1	1	1	0	2	1	0	0	0	2	2	0	0	0	0	0	0	0	1
101	1	2	1	2	0	0	2	0	1	1	0	0	1	0	0	0	1	1	1	1	1	1	2	2	0	0	0	1	2	1	0	2	2	0	1	1	2	1	0	0	0	0	0	0	1	0	0	1	0
102	1	1	2	1	0	0	2	0	2	2	0	1	2	0	0	0	1	2	2	0	1	0	2	2	0	0	1	1	2	0	0	0	0	2	0	2	2	1	1	0	0	1	0	0	1	0	0	0	0
103	1	0	2	1	0	0	2	0	1	1	1	0	0	0	0	0	2	1	1	1	0	0	2	2	0	0	1	1	2	1	0	1	1	1	1	1	1	0	0	2	2	1	0	0	2	0	0	0	0
104	0	1	1	0	0	0	2	0	1	1	1	0	2	0	0	1	0	0	1	1	1	0	2	2	0	1	2	2	2	2	1	1	0	2	0	2	2	0	0	1	1	0	0	0	0	0	0	0	0
105	0	1	1	1	0	0	2	1	2	2	0	0	0	0	0	0	0	1	1	1	1	0	1	1	1	1	1	1	2	1	0	1	1	0	1	1	1	0	0	2	2	0	0	0	0	0	0	0	0
106	1	0	2	1	0	1	2	0	2	1	0	0	2	0	0	0	2	1	1	1	1	0	2	2	0	1	1	2	2	1	0	0	0	1	0	2	2	0	0	1	1	0	0	0	1	1	0	1	0
107	0	1	2	1	0	0	1	0	1	1	1	0	0	0	0	0	2	0	0	2	0	0	1	1	0	0	1	1	2	1	0	1	2	0	2	0	0	0	0	2	2	1	0	0	1	0	0	1	0
108	0	1	1	1	0	1	1	0	1	1	0	0	0	0	0	0	2	0	0	2	0	0	1	1	0	0	1	1	2	1	0	2	1	0	1	1	0	0	0	0	0	1	1	0	1	1	0	0	0
109	1	1	1	1	0	0	1	0	0	0	2	0	0	0	0	0	0	0	0	2	0	0	1	1	0	0	1	1	1	1	1	1	1	1	1	1	1	1	1	1	1	1	0	0	2	1	0	0	1
110	1	1	2	1	0	0	2	0	2	0	0	2	2	1	1	1	2	0	0	2	0	0	2	2	0	1	2	2	2	2	1	1	2	1	2	1	0	0	0	2	2	0	0	0	0	0	1	0	0
111	0	2	0	0	0	0	1	0	1	1	1	2	2	0	0	0	1	1	1	1	0	0	1	1	1	1	1	2	2	2	0	1	1	1	1	1	1	2	1	1	1	0	0	0	1	1	0	1	1
112	1	1	1	1	1	1	2	1	2	2	0	0	1	0	0	0	1	0	1	1	0	0	1	1	1	1	2	2	2	2	0	0	0	2	1	1	1	0	0	0	0	1	1	0	1	0	0	0	0
113	0	2	0	1	0	0	2	0	1	0	0	0	0	0	0	0	2	2	1	1	0	0	1	1	1	1	2	2	2	0	1	2	2	1	0	2	2	0	0	1	1	0	0	2	0	0	0	0	0
114	0	1	1	0	0	0	2	1	2	2	0	0	0	0	0	0	0	0	0	2	0	0	2	2	0	0	1	2	2	1	1	1	1	1	1	1	2	0	0	1	1	0	0	1	0	1	0	0	0
115	1	1	2	1	0	0	2	1	2	1	0	0	0	0	0	0	2	0	0	2	0	0	1	1	1	1	2	2	2	2	1	1	1	2	0	2	2	0	0	0	0	1	1	0	0	1	0	0	0
116	1	0	2	0	0	1	2	1	2	1	0	0	0	0	0	0	0	1	1	1	1	0	2	2	0	0	0	1	2	1	0	0	1	2	1	2	1	0	0	0	0	0	0	0	0	0	0	0	0
117	0	1	1	0	0	0	2	0	2	0	0	0	2	0	0	0	2	2	2	0	1	0	1	1	1	1	0	2	1	1	1	1	1	0	1	1	1	0	0	1	1	0	0	1	0	1	0	0	0
118	1	1	2	1	0	0	2	0	1	1	1	0	0	0	0	0	1	0	0	2	0	0	2	2	0	0	0	1	1	0	1	1	1	1	0	2	1	0	0	1	1	0	0	0	0	1	0	0	0
119	0	0	2	0	0	1	2	0	2	1	0	1	2	0	0	0	0	0	1	1	1	0	2	2	0	0	2	2	2	2	1	0	0	2	1	1	1	0	0	2	2	0	0	1	2	0	0	0	0
120	1	1	2	1	0	0	2	1	1	1	1	1	1	0	0	0	1	0	0	2	0	0	1	1	0	0	2	2	2	2	0	1	1	2	0	2	2	0	0	1	0	1	1	0	0	2	0	0	1
121	1	2	0	0	0	0	2	0	2	2	0	0	0	0	0	0	1	0	0	2	0	0	2	2	0	0	2	2	2	2	1	1	1	1	1	1	2	0	0	0	0	0	0	0	0	0	0	1	0
122	0	1	1	0	0	0	2	0	1	0	0	1	1	0	0	0	0	1	1	1	0	1	2	2	0	0	0	0	1	0	1	1	0	2	1	2	2	0	1	1	0	0	0	0	1	1	0	0	0
123	1	0	2	0	0	0	1	0	1	1	1	1	1	0	0	1	1	0	0	2	0	0	2	2	0	0	2	2	2	2	1	1	1	1	0	2	0	0	0	2	2	0	0	0	1	1	0	0	0
124	0	2	1	0	0	0	2	1	1	1	0	0	0	0	0	0	1	1	1	1	0	0	1	1	0	0	1	2	1	0	2	2	1	1	1	1	1	0	0	2	2	1	1	0	0	1	1	0	0
125	1	0	2	0	0	1	1	1	1	1	1	0	1	0	0	0	2	1	1	1	1	0	2	2	0	1	0	0	2	1	0	1	1	1	0	2	2	0	0	1	1	0	0	0	1	0	0	0	0
126	1	1	1	1	0	1	2	1	2	2	0	0	1	0	0	0	0	1	2	0	1	0	2	2	0	0	1	2	1	1	1	1	2	1	2	1	2	0	0	1	1	0	0	0	0	0	0	0	0
127	0	2	0	0	0	0	2	0	2	1	0	1	1	0	0	0	0	1	1	1	1	0	1	1	1	0	1	2	2	1	1	2	2	1	1	1	1	0	0	1	1	0	0	0	1	0	0	0	1
128	0	1	2	1	0	0	2	0	1	1	0	0	0	0	0	0	2	0	0	2	0	0	2	2	0	0	1	1	2	0	1	2	1	0	1	1	1	0	0	1	1	0	0	1	0	0	0	0	0
129	1	1	0	0	0	0	2	0	2	2	0	0	0	0	0	0	1	0	0	2	0	0	2	2	0	0	2	1	2	1	0	0	0	2	0	2	2	0	0	1	1	1	1	0	0	0	0	0	0
130	0	0	2	0	0	2	2	0	2	2	0	0	0	0	0	0	0	0	1	1	1	0	2	2	0	0	2	2	2	1	2	2	2	0	2	0	1	0	0	2	2	0	0	0	0	1	0	1	0
131	1	1	1	0	0	0	0	0	1	1	1	0	0	0	0	0	2	0	0	2	0	0	2	2	0	0	0	2	1	1	2	0	0	2	0	2	1	0	0	1	1	1	1	0	1	2	0	1	1
132	1	1	1	1	0	0	1	0	1	1	1	2	2	0	0	0	1	1	0	1	0	0	0	0	0	0	1	2	2	1	2	0	0	1	1	1	1	2	1	1	1	0	0	0	1	0	0	0	0
133	0	0	2	0	0	0	2	1	2	1	0	0	0	0	0	0	1	0	2	0	1	0	1	2	0	0	1	2	2	1	2	1	1	0	2	0	2	0	0	1	1	1	1	0	1	1	0	0	0
134	1	1	1	0	0	0	2	1	2	1	0	0	0	0	0	0	0	0	0	2	0	0	1	1	0	1	2	2	2	2	0	1	1	2	1	2	1	0	0	1	1	0	0	0	0	2	0	0	1
135	1	2	0	0	0	0	2	1	1	1	0	0	0	0	0	0	0	1	1	1	1	0	2	2	0	0	0	1	1	1	1	2	2	0	1	1	0	0	0	2	2	0	0	0	0	1	0	0	1
136	1	1	1	0	0	0	1	0	1	1	0	0	1	0	0	0	2	1	1	1	1	0	2	2	0	0	0	1	1	1	1	1	1	1	0	2	1	0	0	2	2	1	1	0	1	0	0	0	0
137	1	1	1	0	0	1	2	0	0	0	0	0	1	0	0	1	2	0	0	1	0	0	2	2	0	0	2	0	1	0	1	1	1	1	1	1	1	0	0	2	2	0	0	0	0	0	0	0	0
138	1	1	1	0	0	0	2	0	1	1	1	0	0	0	0	0	0	2	0	1	0	0	2	2	0	0	2	2	2	2	0	1	1	0	2	0	2	0	0	1	1	1	1	0	0	0	0	1	0
139	1	0	2	1	0	0	2	0	1	0	1	0	1	0	0	0	1	2	0	0	0	0	2	2	0	0	2	2	2	0	0	1	1	2	1	2	1	0	0	1	1	0	0	0	0	0	0	0	0
140	1	2	0	0	0	0	2	0	2	2	0	0	0	0	0	0	0	1	1	1	1	0	2	2	0	0	0	2	2	0	1	2	2	0	1	1	1	1	1	0	0	0	0	0	1	0	0	0	0
141	1	2	0	0	0	1	2	0	0	0	0	0	2	0	0	0	2	1	0	2	0	0	2	2	0	0	0	1	1	1	1	2	1	1	0	2	2	0	0	1	1	0	0	0	1	1	0	0	1
142	1	1	1	0	0	0	2	0	1	1	0	0	0	0	0	0	2	0	0	1	0	0	1	1	0	0	1	2	2	1	0	1	1	2	0	2	2	0	1	1	0	0	0	1	0	1	0	0	0
143	1	1	2	1	0	0	2	0	1	1	1	0	0	0	0	0	1	1	0	1	0	0	2	2	0	0	2	2	2	1	1	1	0	1	1	1	2	0	0	1	1	0	0	0	0	0	0	0	0
144	1	2	1	1	0	0	2	0	2	1	0	0	0	0	0	0	2	0	0	2	0	1	1	1	0	0	1	2	1	1	2	1	1	2	0	2	2	0	0	0	0	0	0	0	0	0	0	1	0
145	1	0	2	0	0	1	2	0	2	2	0	0	0	0	0	0	0	0	0	2	0	0	2	2	0	0	2	2	2	1	2	2	2	0	1	1	1	0	1	2	1	0	0	2	0	2	0	0	1
146	1	0	2	0	1	0	0	0	1	1	0	0	0	0	0	0	2	1	1	1	1	0	2	2	0	0	1	1	2	1	0	2	2	1	1	1	2	0	0	1	1	0	0	1	2	0	0	0	0
147	0	0	2	0	0	1	2	0	1	0	1	0	1	0	0	0	0	0	1	1	1	1	2	2	0	0	1	1	2	1	1	1	1	1	1	1	1	0	0	1	1	1	1	0	1	0	0	2	0
148	1	1	1	1	0	1	1	0	0	0	1	1	1	0	0	0	2	0	0	2	0	0	2	2	0	0	0	1	1	0	1	0	0	1	2	0	0	0	0	2	2	1	1	0	1	1	0	1	0
149	1	1	1	0	0	0	2	0	2	2	0	1	1	0	0	0	1	0	1	1	1	0	2	2	0	0	1	1	2	1	1	1	1	1	1	1	1	2	1	1	1	1	0	0	1	1	0	0	1
150	0	2	0	0	0	0	1	0	1	1	1	0	2	0	0	0	1	0	1	1	0	0	2	2	0	0	2	2	2	2	0	1	2	1	1	1	0	0	0	1	1	1	1	0	1	2	0	1	0
151	0	1	1	1	0	1	2	0	1	0	1	0	1	0	0	0	2	1	1	1	1	0	2	2	0	0	2	2	2	2	0	2	1	2	0	2	1	0	0	1	1	0	0	0	1	0	0	0	1
152	0	1	2	1	0	0	2	0	2	1	0	0	1	0	0	0	1	1	1	0	0	0	1	1	1	1	1	2	2	1	0	2	2	2	0	2	2	0	0	0	0	0	0	1	0	1	0	0	0
153	0	0	2	1	1	0	1	0	0	0	2	0	0	0	0	0	2	1	1	1	1	0	1	1	1	2	1	1	2	0	1	2	1	1	0	2	1	0	0	1	1	0	0	0	0	0	0	0	0
154	0	0	2	0	0	1	2	0	1	1	0	0	0	0	0	0	0	1	0	1	0	0	2	1	1	2	1	1	2	0	1	1	1	1	1	1	2	0	1	2	0	0	0	0	1	1	0	0	0
155	0	1	1	0	0	1	2	0	2	2	0	1	1	0	0	0	0	1	1	0	1	0	2	2	0	0	2	2	2	2	1	0	0	2	0	2	0	0	0	2	2	2	2	0	2	1	0	0	0
156	1	2	0	0	0	0	2	0	2	1	0	0	2	0	0	0	1	2	1	0	1	0	1	1	0	0	2	2	2	1	2	1	0	1	1	1	1	0	0	2	2	0	0	0	1	1	0	0	0
157	1	1	2	1	0	0	2	0	1	1	0	1	2	0	0	0	1	0	0	2	0	0	1	1	0	0	1	1	2	1	1	1	1	1	0	2	2	0	0	1	0	2	2	0	2	1	0	1	0
158	1	1	2	1	0	0	1	0	0	0	0	0	2	1	1	1	0	0	1	1	1	0	2	2	0	0	2	2	2	2	1	1	1	1	0	2	1	0	0	1	1	1	1	0	1	1	0	2	0
159	0	1	2	1	0	0	2	0	2	1	0	0	1	0	0	1	0	2	2	0	0	0	2	2	0	0	2	2	2	1	2	1	1	0	1	1	2	0	0	1	0	1	1	0	1	0	0	0	0
160	1	0	2	0	0	1	2	1	2	2	0	1	1	0	0	0	0	0	0	2	0	0	2	2	0	0	1	1	1	1	1	1	1	2	0	2	0	0	0	2	2	0	0	0	0	0	0	0	0
161	1	1	2	1	0	0	1	0	1	1	1	1	2	0	0	0	1	2	0	1	0	1	1	2	0	0	1	1	1	1	1	1	1	2	1	1	1	0	0	1	1	1	0	0	2	1	0	0	0
162	0	1	1	0	0	0	2	0	2	1	0	0	0	0	0	0	0	1	0	1	0	0	2	2	0	0	1	1	2	1	0	2	2	0	1	1	0	0	0	2	2	0	1	0	1	0	0	0	0
163	0	2	0	0	0	0	1	2	2	2	0	0	1	0	0	1	1	0	0	2	0	0	2	2	0	0	2	2	2	2	1	0	0	2	0	2	1	0	0	2	2	1	0	0	0	0	0	0	0
164	0	2	1	0	0	0	2	1	1	1	0	0	0	0	0	0	1	1	1	1	0	0	2	2	0	0	0	1	2	0	1	1	1	0	1	1	2	0	0	0	0	0	0	0	0	1	0	1	0
165	1	0	1	0	0	0	2	1	1	1	0	0	0	0	0	0	1	1	0	1	0	0	0	0	0	0	1	2	1	1	1	1	1	1	1	1	1	0	0	0	0	0	0	0	1	0	0	0	1
166	0	2	0	1	0	0	2	0	2	1	0	0	1	0	0	0	1	0	0	2	0	0	1	1	1	1	1	2	2	1	0	1	1	2	0	2	1	0	0	1	1	0	0	0	0	1	1	0	1
167	0	1	0	0	0	0	1	0	1	1	1	2	2	0	0	0	0	0	0	2	0	0	2	2	0	1	1	1	2	1	0	1	0	2	1	2	2	0	0	0	0	1	0	0	2	0	0	0	0
168	1	1	1	1	0	1	1	0	0	0	1	0	0	0	0	0	0	1	2	0	1	0	2	2	0	0	2	1	2	1	1	1	1	1	0	2	1	0	0	1	1	0	0	0	0	0	0	0	0
169	1	1	1	0	0	0	1	0	0	0	2	0	1	0	0	0	1	1	0	1	0	0	2	2	0	1	1	1	1	1	1	1	2	2	0	2	2	0	0	0	0	0	0	0	1	1	0	2	0
170	0	1	2	1	0	0	1	0	1	1	2	0	0	0	0	0	2	2	1	1	0	0	0	1	0	0	2	2	2	2	0	1	1	1	1	1	2	0	0	0	0	0	0	0	1	0	0	0	0
171	1	0	2	0	0	0	2	1	2	2	0	1	2	0	0	0	0	2	0	1	0	0	2	2	0	0	1	1	1	1	2	1	0	1	1	1	2	1	1	0	0	0	0	0	0	0	0	1	0
172	1	2	0	0	0	0	2	0	1	0	1	1	2	0	0	0	1	0	0	2	0	0	1	1	0	1	1	2	2	1	1	1	2	1	1	1	0	0	0	2	2	0	0	0	0	0	0	0	0
173	1	1	1	0	0	1	2	0	2	1	0	0	0	0	0	0	1	1	1	1	0	0	2	1	1	2	0	1	1	0	1	1	1	2	0	2	0	0	0	2	2	1	1	0	1	0	0	0	0
174	1	2	0	0	0	0	0	0	0	0	1	1	1	0	0	0	1	1	1	1	0	0	0	0	1	1	2	2	2	1	2	2	1	2	0	2	2	0	0	1	1	0	0	0	1	1	0	1	0
175	1	0	2	0	0	2	2	0	2	1	0	0	1	0	0	0	2	1	0	2	0	0	2	2	0	0	2	2	2	2	1	1	1	2	2	1	1	0	0	1	1	0	0	0	1	1	0	1	0
176	1	1	1	1	0	1	2	1	2	2	0	1	1	0	0	0	1	0	0	2	0	0	2	2	0	0	2	2	2	2	1	1	0	1	1	1	0	0	0	2	1	0	0	0	0	0	0	0	1
177	1	1	1	0	0	0	2	0	1	0	1	0	0	0	0	0	2	1	0	2	0	0	2	2	0	0	1	2	2	1	0	1	2	0	1	1	0	0	0	2	2	1	1	0	1	1	0	0	0
178	0	2	0	0	0	0	1	0	1	0	1	1	1	0	0	0	1	1	1	1	0	0	2	2	0	0	1	1	2	1	1	1	0	1	1	1	2	1	1	0	0	0	0	0	1	0	0	0	0
179	1	2	0	1	0	0	0	0	0	0	1	1	0	0	0	0	0	2	0	2	0	0	1	2	0	0	2	0	1	0	1	1	1	1	1	1	2	0	0	1	0	1	0	0	1	0	0	0	0
180	1	0	2	0	0	0	1	2	2	2	0	1	1	0	0	0	1	2	1	0	1	0	2	2	0	0	1	1	2	1	1	0	1	1	0	2	1	0	0	1	1	0	0	0	0	0	0	0	0
181	1	2	1	0	0	0	2	0	2	1	0	0	1	0	0	0	2	1	1	1	1	0	2	2	0	0	1	1	2	1	0	1	1	0	2	0	2	0	0	1	1	2	2	0	2	1	0	0	1
182	0	0	2	1	0	1	1	1	1	1	1	0	0	0	0	0	0	0	0	2	1	0	1	2	0	0	0	0	1	0	1	1	1	1	1	1	1	1	1	0	0	0	0	0	0	2	0	0	1
183	1	1	2	0	0	1	2	0	2	1	0	0	0	0	0	0	2	0	0	2	1	0	2	2	0	0	1	1	1	1	1	0	0	1	1	1	1	0	0	1	1	0	0	0	1	1	0	0	1
184	0	1	1	0	0	0	2	0	2	2	0	1	0	0	0	0	2	1	1	1	1	0	2	2	0	0	1	2	2	1	1	2	2	0	1	1	0	0	0	1	1	0	0	0	0	0	0	0	0
185	0	2	0	1	0	0	1	0	1	1	1	0	1	0	0	1	1	1	1	1	0	0	1	1	1	1	2	2	2	2	0	2	1	0	1	1	0	0	0	2	2	0	0	0	1	0	0	0	0
186	1	0	2	0	0	0	1	0	1	0	1	0	0	0	0	0	1	1	1	1	1	0	1	1	1	1	1	2	2	2	0	1	1	2	0	2	2	1	1	1	0	0	0	0	1	1	0	0	0
187	0	2	1	0	0	0	2	0	2	2	0	0	1	0	0	0	1	0	2	0	1	0	2	2	0	1	1	2	2	2	0	1	2	0	1	1	1	0	0	1	1	0	0	0	2	1	0	0	1
188	0	1	1	1	1	1	2	0	1	1	0	0	1	1	0	0	0	0	1	1	1	1	2	2	0	0	1	2	1	0	2	2	2	0	1	1	1	0	0	1	1	0	0	0	0	0	0	0	1
189	0	0	2	0	0	0	1	1	1	1	0	0	1	0	0	0	1	0	2	0	1	0	2	2	0	0	0	0	2	1	0	2	1	1	1	1	1	1	1	1	1	0	0	0	0	0	0	0	0
190	0	2	0	1	0	0	2	0	1	1	1	0	0	0	0	0	2	2	1	1	0	0	2	2	0	0	2	2	1	0	2	2	1	1	2	2	1	0	0	1	1	0	0	0	0	0	0	0	0
191	1	1	1	0	1	2	2	0	2	1	0	0	0	0	0	0	1	2	1	1	0	0	1	1	1	0	1	2	2	1	2	1	1	1	1	1	2	1	1	0	0	0	0	0	1	1	0	1	0
192	1	2	1	1	0	0	2	0	1	0	0	0	1	0	0	0	0	2	1	1	1	0	2	2	0	0	1	2	2	2	0	1	0	2	0	2	1	0	0	1	1	0	0	0	0	1	0	0	0
193	0	1	1	0	0	1	2	0	2	1	0	0	1	0	0	0	1	1	1	1	0	0	1	1	0	1	1	2	1	1	2	1	1	1	1	1	1	0	0	1	1	0	0	0	0	0	0	0	0
194	0	0	2	0	0	0	2	0	0	0	0	1	1	0	0	0	0	2	1	1	1	1	2	2	0	0	1	2	1	1	2	2	2	0	2	0	1	0	0	1	1	0	1	0	1	1	0	0	0
195	1	1	2	1	0	0	2	1	1	1	0	0	0	0	0	0	2	0	0	2	0	0	1	1	0	1	1	2	2	1	1	1	1	1	0	1	2	0	0	0	0	0	0	0	0	1	0	0	0
196	1	1	2	1	0	0	2	0	2	1	0	2	2	0	0	0	0	1	0	1	0	0	2	2	0	0	0	0	2	1	0	1	1	1	0	2	0	0	0	2	2	0	0	0	0	0	0	0	0
197	0	2	0	1	0	0	2	0	1	0	1	0	1	0	0	0	2	0	0	1	0	0	2	2	0	0	1	1	2	1	0	1	2	1	2	1	1	1	1	1	1	0	0	0	0	0	0	0	0
198	1	1	2	1	0	0	1	0	1	1	0	0	1	0	0	1	1	1	1	1	1	0	1	1	0	0	2	2	2	2	1	1	1	1	1	1	1	0	0	1	1	1	1	0	1	0	0	0	2
199	0	1	1	1	1	1	1	0	1	1	0	0	0	0	0	0	1	1	1	1	1	0	2	2	0	0	1	1	2	1	0	1	0	1	1	1	2	0	0	0	0	0	0	0	1	1	1	0	0
200	1	0	2	1	0	1	2	0	2	2	0	0	0	0	0	0	0	0	1	1	1	1	2	2	0	0	2	2	2	1	2	2	1	2	0	2	1	1	0	1	1	0	0	0	0	0	0	0	1
201	0	2	0	0	0	0	2	0	1	1	1	1	1	0	0	0	2	1	1	1	1	0	2	2	0	0	1	1	2	0	1	1	0	1	1	1	2	0	0	1	1	0	0	1	0	1	0	0	0
202	0	1	1	0	0	0	2	0	1	0	0	0	2	1	1	1	1	0	0	2	0	0	2	2	0	1	2	2	1	0	1	1	0	2	1	2	1	0	0	2	2	1	1	0	1	0	0	0	0
203	0	2	0	0	0	1	2	0	1	1	1	0	0	0	0	0	1	2	2	0	2	0	2	2	0	0	2	2	2	1	2	0	0	2	0	2	0	0	0	2	2	1	1	0	1	1	0	0	0
204	1	2	0	0	0	0	1	0	0	0	1	0	0	0	0	0	2	0	0	2	0	0	2	2	0	0	0	2	1	0	1	1	1	2	0	2	0	0	0	2	2	0	0	0	0	0	0	0	2
205	1	2	0	0	0	0	2	0	2	2	0	0	2	1	1	1	1	0	0	2	0	0	2	2	0	1	1	1	2	1	0	1	1	2	0	2	2	0	0	0	0	0	0	0	0	0	0	0	0
206	1	2	0	0	0	0	2	1	2	2	0	0	0	0	0	0	1	1	1	1	1	0	2	2	0	0	1	1	2	0	0	1	2	0	1	1	1	0	0	2	1	0	0	0	0	0	0	0	0
207	0	1	1	0	0	0	2	0	2	2	0	1	1	0	0	0	2	0	0	2	0	0	2	2	0	0	1	1	2	0	1	0	1	1	0	2	1	0	0	1	1	1	1	0	1	0	0	0	1
208	0	1	1	1	0	0	1	0	1	1	2	0	1	0	0	0	1	1	1	1	1	0	2	2	0	0	2	2	2	2	1	0	1	1	1	1	1	0	0	1	1	0	0	0	0	2	0	0	0
209	1	1	1	1	0	0	2	0	2	0	0	1	1	0	0	0	2	1	1	1	1	0	2	2	0	0	1	2	1	1	1	0	0	2	0	2	2	0	0	1	1	0	0	0	0	0	0	0	1
210	0	1	2	0	0	0	2	0	2	1	0	1	1	1	1	1	1	1	1	1	1	0	1	1	1	1	1	1	2	1	1	2	2	0	2	0	2	0	0	0	0	0	0	0	0	1	0	0	1
211	1	1	1	1	0	0	2	1	2	1	0	1	1	0	0	0	1	1	1	1	0	0	2	2	0	0	1	1	2	1	0	1	1	1	1	1	1	0	0	2	1	1	1	0	1	1	0	0	1
212	0	1	1	0	0	0	1	0	2	2	0	1	1	0	0	0	2	0	0	2	0	0	2	2	0	0	2	2	2	1	2	1	0	1	1	1	2	0	0	1	1	0	0	0	0	0	0	0	0
213	0	0	2	0	0	0	1	0	0	0	1	0	0	0	0	0	1	1	1	1	1	0	1	1	1	1	1	1	2	1	0	2	2	0	2	0	0	0	0	1	1	0	0	0	1	1	0	0	0
214	0	1	1	0	0	0	2	0	2	1	0	0	0	0	0	0	2	1	0	2	1	0	2	2	0	1	2	2	2	1	1	2	1	0	1	1	2	0	0	1	1	0	0	0	0	0	0	0	0
215	1	2	1	0	0	0	1	0	2	2	0	0	0	0	0	0	2	0	0	2	0	0	2	2	0	1	2	1	2	0	1	0	0	2	1	1	1	1	1	0	0	0	0	1	1	0	0	0	0
216	0	2	0	0	0	0	2	0	1	0	0	1	1	0	0	0	0	1	0	2	0	0	1	1	1	1	1	2	1	1	2	0	1	1	0	2	1	0	0	1	1	1	1	0	1	1	0	0	0
217	1	1	1	0	0	0	2	1	2	1	0	0	0	0	0	0	2	1	0	2	0	1	2	2	0	0	1	0	2	0	0	1	1	2	0	2	1	0	0	0	0	1	1	0	1	0	0	0	0
218	1	2	2	0	0	1	2	0	2	0	0	0	1	0	0	0	2	0	0	1	0	0	2	2	0	1	2	2	2	1	1	1	0	2	0	2	0	0	0	2	2	0	0	1	1	0	0	1	0
219	1	1	2	2	0	0	1	0	1	0	1	0	0	0	0	0	2	0	0	2	0	1	2	2	0	0	1	2	2	2	0	1	1	1	2	1	0	0	0	2	2	0	0	1	0	1	0	0	1
220	1	1	2	1	0	1	1	0	0	0	0	0	0	0	0	0	2	1	1	1	1	0	2	2	0	0	0	1	1	0	1	1	0	1	1	1	2	0	1	1	0	0	0	0	0	0	0	0	0
221	0	0	2	0	0	0	1	0	1	0	1	0	1	0	0	0	1	1	1	1	1	0	2	2	0	0	1	2	2	1	1	2	1	0	1	1	2	0	0	0	0	0	0	1	0	0	0	0	0
222	0	1	2	0	0	1	2	1	1	1	0	0	0	0	0	0	0	2	1	1	1	0	1	1	0	0	1	1	2	0	1	1	1	0	2	0	1	0	0	0	0	1	1	0	1	1	0	0	0
223	1	1	1	1	0	0	2	1	1	1	0	0	0	0	0	0	0	1	0	0	0	0	0	0	1	1	1	1	2	1	0	0	0	2	0	2	2	0	0	0	0	1	1	0	1	0	0	0	0
224	0	0	2	0	0	0	1	0	0	0	1	0	0	0	0	0	0	1	1	1	1	0	2	2	0	0	0	2	1	0	2	1	1	0	2	0	1	0	0	2	2	0	0	0	0	0	0	0	0
225	0	0	1	0	0	0	2	1	2	2	0	0	0	0	0	0	0	1	2	0	1	0	2	2	0	0	2	2	2	1	1	2	1	1	1	1	0	0	0	1	1	0	0	0	1	0	0	1	1
226	0	1	1	0	0	0	2	0	2	2	0	1	2	0	0	0	1	0	1	1	1	0	2	2	0	0	2	2	2	1	1	2	2	2	0	2	2	0	1	1	0	1	1	0	1	0	0	0	0
227	1	1	1	1	0	1	2	0	2	0	0	0	1	0	0	0	0	0	1	1	1	0	1	1	1	1	2	2	2	2	0	0	0	2	0	2	1	0	0	0	0	0	0	1	0	0	0	0	2
228	0	1	1	0	0	0	1	0	1	1	0	1	1	0	0	0	1	0	0	1	0	0	2	2	0	0	1	1	2	0	1	1	1	1	1	1	2	0	0	0	0	0	0	1	0	0	0	0	0
229	1	2	1	0	0	0	2	1	2	2	0	0	1	0	0	0	2	1	1	1	0	0	1	1	0	0	2	2	2	1	1	1	0	2	0	2	2	0	0	0	0	1	1	0	1	1	0	0	0
230	0	2	1	0	0	0	2	1	2	2	0	0	2	0	0	0	2	1	1	1	1	0	1	1	1	1	2	2	2	2	1	1	1	0	2	0	2	0	0	0	0	1	1	0	1	0	0	0	0
231	0	2	1	2	0	0	2	0	2	1	0	0	0	0	0	0	2	0	1	1	1	0	1	2	0	0	2	2	2	2	1	0	0	1	1	1	1	0	0	0	0	0	0	0	1	0	0	0	1
232	1	2	1	1	0	0	2	0	1	0	0	1	1	0	0	0	1	1	1	0	0	0	1	1	0	0	2	2	2	1	1	1	1	1	1	1	2	0	1	2	1	0	0	0	1	0	0	0	0
233	0	1	2	0	0	0	2	0	2	2	0	0	2	0	0	1	1	1	0	1	0	0	2	2	0	0	1	1	1	1	0	0	1	1	1	1	1	0	0	1	1	1	1	0	1	0	0	0	0
234	1	1	1	1	0	0	2	0	1	1	0	0	0	0	0	0	1	1	1	1	1	0	1	2	0	0	1	1	2	1	0	2	2	1	1	1	1	0	0	1	1	0	0	0	1	0	0	0	0
235	1	1	2	1	0	0	1	1	2	2	0	0	0	0	0	0	1	1	1	1	0	0	2	2	0	0	1	2	2	2	0	2	1	0	1	1	2	0	0	1	1	1	0	0	2	1	0	0	1
236	0	2	0	0	0	0	2	0	1	0	0	0	1	0	0	0	0	0	0	2	0	0	2	2	0	0	0	2	2	0	1	1	1	1	1	1	2	0	0	1	1	1	1	0	1	0	0	0	0
237	0	1	1	0	0	1	2	0	2	0	1	0	1	0	0	0	0	0	1	1	1	0	0	0	0	1	2	2	2	1	2	1	1	2	0	2	1	0	0	1	1	0	0	0	0	1	0	0	0
238	0	1	2	0	0	1	2	0	1	1	0	1	2	1	1	1	1	1	1	1	1	1	2	2	0	0	1	2	2	1	2	2	2	0	1	1	1	0	0	1	1	1	1	0	1	0	0	0	0
239	0	1	1	1	0	0	2	0	2	0	0	0	0	0	0	0	2	2	2	0	1	0	2	2	0	0	1	0	1	0	1	1	1	1	1	1	1	0	0	2	1	0	0	0	0	1	0	0	1
240	1	1	1	0	0	0	1	1	2	2	0	0	1	0	0	0	1	1	1	1	0	0	2	2	0	1	2	2	2	2	1	1	1	1	2	1	2	0	0	1	1	1	1	0	0	2	0	0	0
241	1	2	0	0	0	0	0	0	1	1	0	0	1	0	0	0	1	1	1	1	1	0	2	2	0	0	1	2	1	1	1	1	1	1	1	1	0	0	0	1	1	1	1	0	0	0	0	1	0
242	0	2	0	0	0	0	2	0	1	1	0	0	0	0	0	0	2	0	1	1	1	0	2	2	0	0	0	1	1	1	1	1	1	1	1	1	1	0	0	1	1	0	0	0	0	0	0	0	0
243	0	2	1	2	0	0	0	0	0	0	1	0	1	0	0	0	2	1	1	1	1	1	2	2	0	0	1	1	2	1	0	1	1	2	1	2	1	1	1	0	0	2	2	0	2	1	0	1	0
244	0	0	2	0	0	0	2	0	1	0	0	0	0	0	0	0	1	0	0	2	0	0	2	2	0	0	2	2	2	2	1	1	1	2	0	2	2	0	0	1	1	0	0	0	0	0	0	1	0
245	1	1	1	0	1	1	1	0	1	1	0	0	0	0	0	0	0	2	2	0	0	0	2	2	0	1	2	2	2	1	2	1	1	0	0	2	1	0	0	2	2	0	0	0	0	0	0	0	0
246	1	1	2	0	0	0	2	0	2	2	0	0	0	0	0	0	1	1	1	1	1	0	2	2	0	0	2	2	2	1	2	0	0	2	0	2	1	0	0	2	2	0	0	1	0	0	0	0	0
247	0	0	1	0	0	0	2	0	1	0	1	0	1	0	0	0	1	2	1	0	1	0	2	2	0	0	1	2	1	1	2	0	0	1	1	1	1	0	0	0	0	1	1	0	1	0	0	0	0
248	0	2	0	0	0	0	1	0	0	0	0	1	1	0	0	0	0	0	0	2	0	0	2	2	0	0	1	2	1	1	2	2	1	1	1	1	1	0	0	1	1	1	1	0	1	0	0	0	0
249	1	1	1	0	1	2	2	0	2	1	0	0	0	0	0	0	0	1	0	1	0	0	1	1	0	0	2	2	2	1	0	0	0	1	1	1	1	1	1	0	0	1	0	0	1	1	0	0	0
250	0	1	1	0	0	0	2	0	1	0	0	0	0	0	0	0	2	1	0	2	1	0	2	2	0	0	2	2	2	2	1	1	1	0	2	1	1	1	1	1	1	0	0	0	2	1	0	0	1
251	1	0	2	0	0	1	1	0	2	1	0	0	0	0	0	0	1	0	1	1	1	0	2	2	0	0	2	2	2	2	1	1	1	1	1	1	1	1	1	1	1	0	0	0	0	0	0	1	0
252	1	1	1	1	0	0	1	1	1	1	1	0	0	0	0	0	1	1	0	2	0	1	0	1	1	1	2	2	2	1	2	2	2	0	1	1	2	0	0	0	0	0	0	0	0	0	0	1	0
253	0	1	1	1	0	0	1	0	0	0	0	0	0	0	0	0	2	1	1	1	1	0	2	2	0	0	2	2	2	2	0	0	1	1	0	2	0	0	0	1	1	1	0	0	2	0	1	0	0
254	0	2	1	2	0	0	1	0	2	2	0	1	2	0	0	0	2	1	1	1	0	0	2	2	0	0	1	1	2	0	1	0	0	2	0	2	2	0	0	1	1	1	0	0	0	1	0	0	0
255	1	1	2	1	0	0	2	0	2	1	1	0	0	0	0	0	0	0	0	2	0	1	2	2	0	0	0	2	1	1	1	1	1	1	2	1	1	0	0	1	1	0	0	1	0	0	0	0	0
256	0	1	0	0	0	0	2	0	2	2	0	0	1	0	0	0	1	1	2	0	2	0	1	1	1	1	2	2	2	1	2	2	1	2	0	2	2	0	0	2	1	1	1	0	0	2	0	0	1
257	1	1	2	1	0	0	2	0	0	0	1	0	0	0	0	0	1	1	1	1	0	0	2	2	0	0	1	1	2	1	0	2	1	1	1	1	2	0	1	2	0	0	0	0	0	0	0	0	0
258	0	0	2	0	0	0	1	1	1	1	0	0	0	0	0	0	1	0	0	2	0	1	2	2	0	0	2	2	2	0	1	2	1	1	0	2	2	0	0	0	0	1	1	0	1	1	0	0	1
259	1	0	2	0	0	0	1	0	2	1	0	1	0	0	0	0	1	2	1	0	1	0	2	2	0	0	2	2	2	2	0	0	0	2	0	2	2	0	0	1	1	1	0	0	1	0	0	0	1
260	0	2	1	0	1	1	2	0	2	1	0	0	2	0	0	1	1	0	0	2	0	1	1	2	0	0	2	2	2	2	1	1	1	1	0	2	2	0	0	1	1	0	0	0	1	1	0	0	0
261	1	0	1	0	0	0	0	0	1	1	1	0	2	0	0	1	1	0	1	1	1	0	2	2	0	1	1	2	2	1	1	2	2	0	1	1	1	0	0	2	2	1	1	0	2	1	0	0	0
262	0	2	1	0	0	0	1	0	1	1	2	1	2	0	0	0	1	1	0	1	0	0	1	1	0	0	2	2	2	1	0	1	0	1	1	1	1	0	0	1	1	1	1	0	2	2	0	0	0
263	0	1	1	0	0	0	2	0	2	2	0	0	1	0	0	0	0	1	0	2	0	0	2	2	0	0	2	2	2	1	1	2	2	1	0	2	2	0	0	1	1	0	0	1	0	0	0	0	1
264	0	2	0	0	0	0	2	0	2	1	0	1	0	0	0	0	2	1	1	1	1	0	2	2	0	0	1	1	2	1	0	0	2	0	2	1	2	0	0	0	0	0	0	0	0	1	0	0	0
265	0	1	2	1	0	0	1	0	0	0	1	0	0	0	0	0	0	2	2	0	1	0	1	1	1	1	1	2	2	1	0	0	0	2	0	2	2	0	0	1	1	1	1	0	0	0	0	0	0
266	1	0	2	0	0	0	1	0	1	1	1	1	1	0	0	0	1	1	0	1	0	0	1	1	0	0	1	1	1	1	0	0	1	1	1	1	0	0	0	2	2	0	0	0	1	1	0	0	0
267	1	1	1	0	0	0	2	1	2	1	0	0	0	0	0	0	0	2	2	0	0	0	2	2	0	0	0	2	1	1	2	1	0	1	1	1	1	1	0	1	0	0	0	0	0	0	0	0	0
268	1	2	0	0	0	0	1	1	1	1	1	0	0	0	0	0	2	1	0	2	0	0	2	2	0	0	1	2	2	2	0	1	1	0	1	1	1	0	0	1	1	0	0	0	0	0	0	0	1
269	0	1	1	1	0	0	1	0	1	1	1	0	1	0	0	0	2	0	0	1	0	0	2	2	0	1	1	1	2	0	1	0	1	1	1	1	0	0	0	2	2	0	0	0	0	0	0	0	0
270	0	1	1	0	0	0	2	0	1	1	1	2	2	0	0	0	1	2	1	0	1	0	2	2	0	0	1	0	2	0	0	0	0	1	1	1	1	0	0	1	1	0	0	0	0	0	0	0	0
271	0	1	2	0	0	0	2	1	2	1	0	2	2	0	0	0	1	0	0	2	0	0	2	2	0	1	1	2	2	1	0	2	2	1	1	1	1	1	1	1	1	0	0	0	0	0	0	1	0
272	1	0	2	0	0	1	2	1	2	2	0	0	0	0	0	0	1	2	2	0	2	1	2	2	0	0	2	2	2	2	1	1	0	2	0	2	2	0	0	2	1	0	0	0	0	0	0	0	0
273	1	1	1	0	0	1	2	0	2	2	0	0	0	0	0	1	1	1	2	0	1	0	2	2	0	0	2	2	2	1	1	1	1	1	0	2	2	0	0	2	1	0	0	0	0	1	0	0	0
274	0	2	1	0	0	0	1	1	1	1	1	1	0	0	0	0	2	1	1	1	1	0	2	2	0	0	1	2	2	1	0	1	1	1	1	1	1	1	1	1	1	1	1	0	2	0	0	0	0
275	0	2	1	2	0	0	2	0	2	2	0	2	2	0	0	0	1	1	2	0	1	0	2	2	0	0	2	2	2	2	1	1	1	2	0	2	0	0	0	0	0	1	0	0	1	0	0	0	0
276	1	2	0	0	0	0	2	0	2	1	0	0	0	0	0	0	1	1	1	1	0	0	2	2	0	0	1	2	2	1	1	2	1	0	1	1	1	0	0	1	1	1	1	0	0	0	0	1	1
277	1	1	2	0	0	0	2	0	1	1	0	1	2	0	0	1	1	2	0	1	0	1	2	2	0	0	2	2	2	2	1	0	0	1	2	1	1	0	0	1	1	0	0	0	0	2	0	0	0
278	0	2	0	1	0	0	1	0	1	0	1	0	0	0	0	0	0	0	1	1	1	1	2	2	0	0	2	2	2	1	1	1	1	2	0	2	2	0	0	1	1	0	0	0	0	0	0	0	0
279	0	2	1	2	0	0	1	0	1	1	0	1	0	0	0	0	1	2	1	1	0	0	2	2	0	0	2	2	2	2	1	1	0	1	1	1	2	0	0	0	0	0	0	0	0	0	0	0	0
280	0	1	1	1	0	0	2	0	1	1	0	0	2	0	0	0	2	1	1	1	1	0	1	2	0	0	1	2	2	1	0	1	1	1	0	2	2	0	0	1	1	0	0	0	0	0	0	0	0
281	0	0	2	0	0	1	2	1	2	1	0	0	0	0	0	0	1	0	2	0	1	0	2	2	0	0	2	1	2	0	1	1	1	1	1	1	1	0	0	2	1	0	0	0	1	0	0	0	0
282	1	1	1	0	0	1	1	0	1	1	1	0	2	0	0	0	1	1	0	1	0	0	1	1	1	1	1	2	2	1	0	0	1	1	1	1	1	0	0	0	0	0	0	0	0	1	0	0	1
283	0	1	2	1	0	0	1	0	0	0	2	0	1	0	0	1	1	0	0	2	0	1	1	2	0	0	1	1	2	1	0	1	2	0	2	0	2	0	0	0	0	2	2	0	2	1	0	1	0
284	0	1	1	1	0	0	2	1	2	1	0	1	1	0	0	0	0	1	1	1	0	0	1	1	0	0	1	2	2	1	0	1	1	2	0	2	2	1	1	0	0	1	1	0	1	0	0	0	1
285	0	0	2	0	0	0	2	1	2	1	0	1	2	0	0	1	0	2	2	0	0	0	2	2	0	0	1	0	1	0	1	1	1	0	2	0	2	1	1	0	0	0	0	0	0	0	0	0	0
286	1	1	2	0	0	1	1	0	1	0	1	0	0	0	0	0	2	0	0	1	0	0	2	2	0	0	2	2	2	2	0	2	1	0	1	1	2	0	1	1	0	0	0	0	1	0	0	0	0
287	1	2	1	0	0	0	2	0	1	1	0	0	0	0	0	0	1	0	0	2	0	0	2	2	0	0	1	2	1	1	2	1	1	0	1	1	2	0	0	1	1	1	1	0	1	1	0	0	0
288	0	1	1	0	0	1	2	0	2	0	0	0	0	0	0	0	0	0	0	2	0	0	0	1	0	1	2	0	1	0	1	2	1	1	0	2	2	0	0	0	0	1	1	0	1	1	0	0	0
289	0	1	1	0	0	1	2	0	1	1	0	0	0	0	0	0	2	1	1	1	1	0	2	2	0	0	1	2	2	2	1	1	1	1	0	2	0	0	0	2	2	1	1	0	0	0	0	1	0
290	1	2	2	0	0	0	2	0	1	1	0	0	0	0	0	0	1	1	1	1	1	1	2	2	0	0	2	2	2	2	0	2	1	2	0	2	1	0	0	2	2	0	0	0	1	1	0	0	0
291	0	0	2	1	0	0	2	0	2	2	0	1	1	0	0	0	0	1	1	1	1	0	2	2	0	0	0	1	2	1	0	0	0	2	0	2	0	0	0	1	1	1	1	0	1	1	0	0	0
292	1	1	1	0	0	0	1	0	0	0	0	0	0	0	0	1	0	1	0	0	0	0	1	1	1	1	1	2	0	0	2	1	1	1	0	2	1	0	0	1	1	0	0	0	2	1	0	1	1
293	0	0	2	0	0	1	2	0	1	0	0	1	0	0	0	0	0	1	0	2	0	0	1	1	0	0	2	2	2	1	0	2	1	0	1	1	0	0	0	2	2	1	1	0	1	1	0	1	0
294	0	2	0	0	0	0	1	1	2	2	0	0	1	0	0	0	2	0	0	2	0	1	0	1	1	1	2	2	2	1	1	2	2	0	1	0	2	0	0	1	1	1	1	0	1	1	0	0	1
295	0	2	1	2	0	0	2	1	2	1	0	1	2	0	0	0	0	0	1	1	1	0	2	2	0	1	1	1	2	0	1	1	1	1	1	1	0	0	0	2	2	0	0	0	0	0	0	1	0
296	1	1	1	0	0	0	2	0	1	0	1	1	1	0	0	0	0	0	1	1	1	0	2	2	0	1	2	2	2	1	2	2	2	1	1	1	1	0	0	2	2	0	0	0	1	0	0	0	2
297	0	1	1	0	0	0	1	0	1	0	1	1	2	0	0	0	0	1	0	0	0	0	1	1	0	0	1	1	2	1	0	2	1	2	0	2	1	0	0	0	0	0	0	0	0	0	0	0	0
298	0	1	1	1	0	0	1	0	1	1	0	1	2	0	0	0	1	0	0	2	0	0	2	2	0	0	2	2	2	2	1	1	0	2	0	2	2	0	0	1	1	1	0	0	1	0	0	1	0
299	0	0	2	1	1	0	1	0	1	1	1	0	2	0	0	0	1	2	0	1	0	0	1	1	1	1	1	1	1	1	0	1	1	0	1	1	0	0	0	1	1	1	1	0	0	0	0	0	1
300	1	1	2	1	0	0	2	1	2	1	0	1	1	0	0	0	1	1	1	1	0	0	1	1	0	0	2	2	2	1	1	2	1	0	1	1	2	0	1	1	0	0	0	0	0	2	0	0	0
301	1	1	2	0	0	0	2	1	2	2	0	0	0	0	0	0	1	2	1	1	0	0	2	2	0	0	2	2	2	2	0	1	1	1	1	1	1	0	0	0	0	0	0	1	0	1	0	0	0
302	0	0	2	0	0	1	2	0	2	2	0	0	0	0	0	0	1	0	0	2	0	0	2	2	0	0	1	2	2	1	1	1	1	1	1	1	1	0	0	1	1	0	0	0	0	0	0	0	0
303	0	2	1	1	0	0	1	0	0	0	2	0	1	0	0	0	0	0	0	2	0	0	2	2	0	0	1	1	1	1	2	2	2	0	1	1	1	0	0	2	2	0	0	0	0	1	0	0	1
304	1	2	0	0	0	0	2	0	2	2	0	0	0	0	0	0	1	0	1	1	1	0	2	2	0	0	2	2	2	2	0	1	1	1	1	1	1	0	0	1	1	0	0	0	2	0	1	0	0
305	0	1	1	1	0	1	2	0	1	1	0	0	1	0	0	0	1	1	1	1	1	0	2	2	0	0	1	1	2	1	1	0	0	1	1	1	2	0	0	1	1	0	0	0	0	0	0	0	1
306	0	1	2	1	0	0	1	1	2	2	0	0	0	0	0	0	0	1	1	1	0	0	1	2	0	0	1	1	2	0	1	2	2	1	0	2	2	1	1	0	0	0	0	1	0	0	0	0	0
307	1	1	1	0	0	0	2	0	2	2	0	2	2	1	1	1	0	2	2	0	1	0	1	1	0	0	2	1	2	1	1	1	0	2	0	2	2	0	0	1	1	2	2	0	1	1	0	0	0
308	1	1	1	0	1	1	0	0	0	0	1	1	1	0	0	0	1	2	1	0	1	0	1	1	1	1	1	2	1	1	2	1	2	1	1	1	0	0	0	1	1	1	1	0	1	1	0	0	0
309	1	0	2	0	0	0	2	0	1	1	0	0	0	0	0	0	2	0	0	2	0	0	1	1	1	1	2	2	2	2	0	2	1	2	0	2	0	0	0	1	1	0	0	0	0	0	0	0	0
310	1	1	1	1	0	0	1	2	2	2	0	0	0	0	0	0	2	0	0	2	0	1	2	2	0	0	1	2	2	1	0	1	1	2	1	1	1	1	1	1	1	1	1	0	1	1	0	1	0
311	0	1	1	1	0	0	1	0	1	1	1	0	0	0	0	0	0	0	1	1	1	0	1	1	1	1	0	2	1	1	2	1	2	1	1	1	2	0	0	1	1	1	1	0	1	1	0	1	0
312	1	2	0	0	0	0	2	0	1	1	0	0	0	0	0	0	2	0	0	1	0	0	2	2	0	0	0	2	1	1	1	0	0	0	1	1	1	0	0	1	1	0	0	0	1	0	0	1	0
313	1	1	1	0	0	0	2	0	1	1	0	0	1	0	0	0	2	0	0	1	0	0	1	1	0	1	0	0	1	0	1	1	1	0	1	1	1	0	0	2	1	0	0	0	0	0	0	1	0
314	0	1	2	1	0	0	2	0	1	0	0	0	1	0	0	0	2	1	1	1	1	0	2	2	0	0	1	2	2	1	1	1	1	1	0	2	1	0	0	1	1	0	0	0	1	0	0	0	0
315	1	0	2	1	0	1	1	0	1	0	1	0	0	0	0	0	1	0	0	2	0	0	2	2	0	1	1	1	2	1	0	1	0	2	1	2	1	0	0	2	2	0	0	1	1	1	0	0	0
316	1	2	1	1	0	0	2	1	2	2	0	0	0	0	0	0	1	1	1	1	0	0	2	2	0	0	1	2	2	1	1	1	1	2	0	2	0	0	0	2	2	1	1	0	1	2	0	0	1
317	0	2	0	0	0	0	2	0	1	1	0	0	0	0	0	0	2	1	1	1	0	0	2	2	0	1	1	0	2	0	0	0	0	2	0	2	1	0	0	1	1	0	0	0	0	0	0	0	0
318	1	1	1	0	0	0	2	0	2	1	0	1	1	0	0	0	1	1	1	0	1	0	2	2	0	0	1	2	2	1	1	2	1	2	0	2	2	0	0	0	0	0	0	1	0	0	0	0	1
319	1	0	2	1	0	0	2	0	2	1	0	0	0	0	0	0	1	0	0	2	0	0	2	2	0	0	2	2	2	2	0	1	1	0	2	0	0	0	0	2	2	0	0	1	0	1	0	0	1
320	0	0	2	0	0	0	2	1	1	1	0	0	0	0	0	0	2	0	0	2	0	0	2	2	0	0	1	1	2	1	0	1	1	0	1	1	0	0	0	1	1	1	1	0	1	0	0	0	1
321	0	2	2	1	0	0	2	0	1	0	0	0	0	0	0	0	1	1	2	0	1	0	1	1	0	0	2	2	2	2	1	1	1	1	1	1	1	0	0	1	1	0	0	0	0	0	0	0	1
322	1	1	1	0	0	1	1	0	1	1	0	1	2	0	0	0	2	1	0	2	0	0	2	2	0	0	2	2	2	2	1	0	1	0	1	2	2	0	0	1	0	0	0	0	2	1	0	0	1
323	0	1	2	0	0	0	1	1	1	1	1	0	0	0	0	0	2	1	1	1	0	0	1	1	1	1	2	2	2	2	1	1	1	2	0	2	1	0	0	1	1	0	0	0	0	0	0	0	0
324	0	1	2	0	0	1	1	0	2	1	0	0	0	0	0	0	1	1	1	1	0	0	1	1	1	1	2	2	2	1	1	1	1	1	0	1	1	0	0	2	2	1	1	0	1	0	0	0	0
325	1	1	2	1	0	0	1	0	1	1	1	1	1	0	0	0	1	1	1	1	1	0	1	1	0	0	2	2	2	1	2	2	1	0	1	1	1	0	0	2	1	0	0	0	0	1	0	1	0
326	1	2	1	1	0	0	2	0	2	1	0	0	0	0	0	0	1	2	1	0	0	0	2	2	0	0	2	2	2	2	1	2	1	0	1	1	1	0	0	2	2	0	0	1	1	0	0	1	0
327	1	2	0	0	0	0	2	0	1	0	0	0	0	0	0	0	1	1	1	1	1	0	2	2	0	0	1	1	2	1	1	1	1	1	0	2	2	0	0	2	1	0	0	0	0	0	0	0	0
328	0	1	1	0	0	0	2	1	2	2	0	1	1	0	0	0	1	0	0	2	0	0	2	2	0	0	1	2	1	0	2	0	1	1	1	1	2	0	0	1	1	0	0	0	1	1	0	1	0
329	1	0	2	0	0	1	2	0	2	2	0	0	1	1	0	0	0	1	0	1	0	0	2	2	0	0	1	2	1	1	1	0	0	1	1	1	0	0	0	0	0	0	0	0	0	1	0	0	0
330	1	2	0	1	0	0	2	1	2	1	0	2	2	0	0	0	1	1	1	1	1	1	2	2	0	0	1	2	1	1	2	1	0	2	1	2	1	0	0	0	0	1	0	0	2	0	0	0	0
331	0	1	1	1	0	0	2	0	2	2	0	0	0	0	0	0	2	2	2	0	1	0	2	2	0	0	2	2	2	2	0	2	2	0	2	0	0	0	0	2	2	0	0	0	0	0	1	0	0
332	0	1	1	0	0	1	2	0	2	2	0	0	0	0	0	0	1	0	1	1	0	0	1	1	1	1	1	0	2	0	0	1	0	1	1	1	2	0	0	1	0	0	0	1	1	0	0	0	0
333	0	2	0	0	0	0	0	0	0	0	2	1	1	0	0	0	1	1	0	1	0	0	1	1	1	1	2	2	2	1	2	1	1	0	0	2	1	0	0	0	0	1	1	0	1	0	0	0	0
334	0	1	1	1	0	1	1	0	2	1	0	1	1	0	0	0	0	2	2	0	0	0	2	2	0	0	1	1	2	0	0	1	0	2	1	2	2	0	1	1	0	0	0	0	0	2	0	0	0
335	0	0	2	0	0	0	2	1	2	2	0	0	1	0	0	0	2	0	0	2	0	0	1	1	0	0	2	2	2	2	1	2	1	0	1	1	2	0	0	0	0	0	0	1	2	0	0	1	0
336	1	1	1	1	0	1	1	0	1	1	1	0	1	1	0	0	1	0	1	1	1	0	2	2	0	0	2	2	2	2	1	1	1	1	1	1	1	0	0	2	2	0	1	0	1	1	0	0	0
337	1	1	2	1	0	0	1	0	1	1	1	0	0	0	0	0	1	1	0	2	0	0	2	2	0	0	2	2	2	2	1	1	1	2	0	2	2	0	0	0	0	0	0	0	1	0	0	0	1
338	1	0	1	0	0	0	1	0	1	0	1	0	0	0	0	0	2	1	1	1	0	0	2	2	0	0	2	1	2	1	1	1	0	2	0	2	2	0	0	1	1	0	0	1	0	0	0	0	0
339	0	1	2	1	0	0	1	0	0	0	0	0	2	0	0	1	2	0	0	2	0	0	2	2	0	1	2	2	2	2	1	1	1	2	0	2	2	0	0	0	0	0	0	1	2	0	0	0	0
340	0	1	0	1	0	0	1	0	2	1	0	0	0	0	0	0	2	2	2	0	0	0	2	2	0	0	1	2	1	1	2	1	2	0	2	0	0	0	0	1	1	0	0	1	1	0	0	0	1
341	0	1	2	1	0	0	1	0	2	2	0	1	2	0	0	0	1	2	1	1	0	0	2	2	0	0	2	2	2	2	1	0	0	1	1	1	0	1	1	1	1	1	0	0	2	1	0	0	0
342	1	1	1	0	0	0	1	0	0	0	2	0	2	1	1	1	1	0	0	2	0	0	2	2	0	0	2	2	2	1	2	1	1	1	0	2	1	0	0	0	0	1	1	0	1	0	0	0	0
343	0	1	1	0	0	0	0	0	1	1	1	1	2	0	0	0	1	0	0	2	0	0	2	2	0	0	0	2	1	0	1	0	0	2	1	1	2	1	0	0	0	0	0	1	1	0	0	1	0
344	1	1	1	1	0	0	2	0	1	1	0	0	0	0	0	0	2	0	0	2	0	0	2	2	0	0	0	2	0	0	2	2	1	0	1	1	1	0	0	1	1	0	0	1	0	0	0	0	0
345	1	1	2	0	0	0	2	0	1	0	1	0	0	0	0	0	2	0	0	2	0	0	2	2	0	0	1	1	1	1	1	2	2	0	2	0	1	0	0	1	1	1	1	0	1	1	0	0	0
346	0	0	2	0	0	0	2	1	2	1	0	0	0	0	0	0	2	1	1	1	1	0	1	2	0	0	0	0	1	0	1	2	1	1	0	2	2	0	0	0	0	0	0	0	0	0	0	0	0
347	1	0	2	1	0	0	2	1	1	1	0	1	1	0	0	0	1	2	1	0	1	0	2	2	0	1	0	2	1	1	1	2	1	1	2	2	0	0	0	1	1	0	0	1	0	1	1	0	0
348	1	0	1	0	0	0	2	0	2	2	0	0	1	1	0	0	1	0	1	1	1	0	2	2	0	0	1	2	2	1	0	1	1	2	1	1	2	1	1	0	0	0	0	0	0	1	0	0	0
349	0	1	2	1	0	0	2	1	2	2	0	0	0	0	0	0	0	0	1	1	1	0	2	2	0	0	1	1	2	1	0	2	1	0	1	1	1	0	0	1	1	0	0	0	0	0	0	0	0
350	1	1	2	1	0	0	2	1	1	1	0	0	1	0	0	0	1	0	0	1	0	0	2	2	0	1	2	2	2	0	0	2	2	1	0	2	0	0	0	2	2	0	0	2	0	0	0	0	0
351	1	1	1	0	1	0	1	0	1	1	1	1	2	0	0	0	2	1	1	1	0	0	2	2	0	0	1	1	2	0	1	0	1	2	1	2	1	0	0	0	0	0	0	0	1	1	0	1	0
352	1	2	1	1	0	0	2	1	2	1	0	1	0	0	0	0	2	1	1	1	1	0	2	2	0	0	1	0	1	0	1	1	0	1	1	1	1	1	1	0	0	0	0	0	1	1	0	0	0
353	0	2	1	0	0	0	1	0	0	0	1	0	1	0	0	0	0	0	0	2	1	0	2	2	0	1	2	2	2	2	1	1	0	1	1	1	0	0	0	2	2	0	0	1	0	0	0	0	0
354	0	2	0	1	1	0	1	1	1	1	1	0	1	0	0	0	2	0	0	2	0	0	2	2	0	0	1	1	2	1	0	0	1	1	0	2	1	0	0	1	1	0	0	0	0	1	0	0	0
355	1	2	0	1	0	0	2	0	2	1	0	1	1	0	0	0	0	1	1	1	1	0	0	1	0	0	2	2	2	1	1	1	1	2	0	2	0	0	0	2	2	0	0	1	1	1	0	0	0
356	0	1	1	0	0	1	1	0	0	0	0	1	1	0	0	0	1	0	0	2	0	0	2	2	0	0	2	1	2	0	1	2	2	1	2	0	0	0	0	1	1	0	0	0	0	0	0	0	0
357	1	0	1	0	0	0	2	0	1	1	1	1	1	0	0	0	1	2	0	1	1	0	2	2	0	1	2	2	2	0	1	2	2	1	1	1	1	1	1	0	0	0	0	0	1	0	0	0	0
358	1	1	1	0	1	2	2	0	2	0	0	2	2	1	1	1	2	2	2	0	2	0	1	2	0	0	0	2	0	0	2	0	1	2	1	2	0	0	0	2	2	1	1	0	1	0	0	0	0
359	0	1	1	1	0	0	1	0	0	0	1	0	0	0	0	0	0	1	1	1	1	0	2	2	0	0	2	2	2	2	0	0	0	1	1	1	1	0	0	1	1	1	0	0	2	0	0	0	0
360	1	2	1	0	1	1	2	1	1	1	1	1	1	0	0	0	0	1	1	1	1	1	2	2	0	0	2	2	2	2	0	1	1	1	1	1	1	0	0	1	1	2	2	0	2	1	0	0	0
361	1	1	1	0	0	0	1	0	1	1	0	1	1	1	1	1	0	1	2	0	1	0	1	1	1	1	1	2	2	1	0	2	2	0	1	1	0	0	0	1	1	0	0	1	0	0	0	0	0
362	0	2	0	0	0	1	2	0	1	1	0	1	1	0	0	0	2	1	1	1	1	0	2	2	0	0	1	2	1	1	1	0	1	1	1	1	1	0	0	1	1	0	0	0	1	0	0	0	0
363	0	0	2	0	1	0	2	0	1	1	1	0	0	0	0	0	2	0	0	1	0	0	1	2	0	0	1	2	1	1	2	1	1	1	0	2	2	0	0	0	0	0	0	0	2	1	0	1	0
364	1	2	0	0	0	0	2	0	2	2	0	0	2	0	0	1	2	1	1	1	0	0	2	2	0	0	1	1	2	0	1	0	0	2	0	2	0	0	0	2	2	0	0	0	0	1	0	0	0
365	0	1	1	0	0	0	1	2	2	2	0	1	2	0	0	0	1	0	0	2	0	0	1	1	1	1	2	2	2	2	1	1	1	1	0	2	0	0	0	2	2	1	0	0	1	0	0	0	0
366	1	2	1	0	1	1	1	0	1	1	1	0	0	0	0	0	0	0	1	1	1	0	0	0	0	0	2	1	2	0	1	0	0	1	1	1	2	0	0	1	1	0	0	0	0	0	0	0	0
367	0	1	1	1	0	0	0	0	0	0	1	1	1	0	0	0	1	0	0	2	0	0	2	2	0	1	2	2	2	2	0	0	1	1	1	1	0	0	0	2	2	1	0	0	1	1	0	0	0
368	0	2	0	0	0	0	2	0	2	0	0	0	1	1	1	1	2	0	0	2	0	1	2	2	0	0	2	2	2	2	1	1	1	0	2	0	0	0	0	2	2	0	0	0	0	0	0	0	0
369	1	1	1	1	0	0	2	1	2	2	0	1	2	0	0	0	1	1	0	2	0	0	1	1	0	0	0	2	2	0	1	1	1	0	2	0	1	0	0	1	1	1	1	0	1	2	1	0	0
370	0	1	1	0	0	0	2	0	1	0	0	0	1	0	0	0	2	0	0	2	1	1	2	2	0	0	2	2	2	2	1	1	1	2	0	2	2	0	0	0	0	1	0	0	1	0	0	0	0
371	1	0	2	0	0	0	2	0	2	1	0	0	0	0	0	1	1	0	0	2	0	0	1	1	0	0	1	0	2	0	0	2	1	1	1	2	2	0	0	0	0	0	0	0	1	1	0	0	0
372	0	2	1	2	0	0	1	0	1	1	1	0	0	0	0	0	1	1	1	1	1	1	2	2	0	0	2	2	2	2	0	1	1	2	1	2	0	0	0	1	1	2	2	0	2	1	0	0	1
373	0	1	2	1	0	0	2	0	1	1	1	1	1	0	0	0	2	0	0	2	0	0	2	2	0	0	2	2	2	2	0	1	0	2	0	2	2	0	1	1	0	1	1	0	1	1	0	1	0
374	1	2	0	0	0	0	2	0	2	2	0	0	1	0	0	0	2	0	0	2	0	0	1	1	1	1	2	2	2	1	2	0	0	2	0	2	2	0	0	0	0	1	0	0	2	0	0	0	0
375	1	1	2	1	0	0	1	0	1	1	1	0	0	0	0	0	1	2	0	0	0	0	2	2	0	0	2	2	2	1	2	2	2	1	1	1	1	1	1	1	1	1	1	0	0	2	0	1	1
376	0	2	0	0	0	0	1	1	2	2	0	0	0	0	0	0	2	0	0	2	0	0	2	2	0	0	2	2	2	2	0	1	1	1	1	1	2	0	0	0	0	1	0	0	0	0	0	1	0
377	1	2	1	1	0	0	1	1	1	1	1	0	1	0	0	1	1	0	0	2	0	0	1	1	0	1	1	2	1	1	1	2	2	0	2	0	2	0	1	1	0	0	0	0	1	1	0	0	1
378	0	2	0	0	0	0	2	0	2	0	1	1	1	0	0	0	2	1	1	1	1	0	2	2	0	0	1	2	2	1	1	1	0	2	0	2	1	0	0	1	1	0	0	0	1	0	0	0	0
379	0	2	1	0	0	1	2	1	1	1	0	0	0	0	0	1	2	0	1	1	1	0	1	1	1	1	2	2	2	2	0	2	2	1	1	1	2	0	0	1	1	1	1	0	1	0	0	0	0
380	1	1	1	0	0	0	2	0	1	1	0	0	0	0	0	0	1	1	0	1	0	0	2	2	0	1	2	2	2	2	1	1	1	2	0	2	0	0	0	2	2	1	1	0	0	0	0	0	0
381	0	1	1	0	0	0	2	0	2	2	0	1	2	0	0	0	1	1	1	1	1	0	1	1	1	1	2	2	2	1	0	1	0	1	1	1	1	0	0	2	2	0	0	0	0	0	0	0	0
382	0	1	1	1	0	1	1	1	1	1	1	0	1	0	0	0	0	0	1	1	1	0	2	1	1	2	2	2	2	2	1	1	0	2	1	2	2	0	0	2	1	1	1	0	1	0	0	0	0
383	0	0	2	0	0	0	2	0	2	2	0	0	1	0	0	0	2	1	1	1	1	0	2	2	0	0	2	2	2	2	1	1	0	2	0	2	1	1	1	1	1	0	0	0	0	1	0	1	0
384	1	2	1	0	0	0	2	0	1	0	0	1	1	0	0	0	2	0	0	2	0	1	0	1	1	1	1	1	2	2	0	1	1	0	1	1	2	0	0	0	0	1	1	0	1	0	0	0	0
385	0	2	1	2	0	0	2	1	1	1	0	0	1	0	0	0	2	0	0	2	0	0	2	2	0	0	1	2	1	1	2	1	0	1	1	1	0	0	0	1	1	0	0	0	0	0	0	0	1
386	0	0	2	0	0	1	1	0	0	0	1	1	0	0	0	0	2	0	0	2	0	0	2	2	0	0	2	2	2	1	1	2	2	2	0	2	2	0	0	1	1	0	0	0	0	0	0	0	0
387	1	2	0	0	0	0	2	0	2	0	1	0	1	0	0	0	0	2	1	0	0	0	1	1	1	1	1	1	1	1	0	1	1	0	2	0	2	0	0	0	0	0	0	1	0	0	0	0	0
388	0	0	2	0	0	2	2	1	1	1	0	0	2	0	0	0	0	1	2	0	1	0	2	2	0	1	2	2	1	1	1	1	1	2	0	2	2	1	1	1	1	0	0	0	0	0	0	1	0
389	0	1	1	0	0	0	1	0	1	1	1	0	0	0	0	0	0	2	0	1	0	0	2	2	0	0	1	1	2	1	0	1	1	1	1	1	0	1	1	1	1	2	1	0	1	0	0	0	0
390	0	1	1	0	0	1	2	0	1	1	0	1	1	0	0	0	2	1	1	1	1	0	1	1	1	1	1	1	1	1	0	2	1	1	2	2	2	0	0	1	1	0	0	0	0	0	0	1	0
391	0	2	0	1	0	0	1	0	2	1	0	0	0	0	0	0	2	1	1	1	1	1	1	2	0	0	2	2	1	1	1	0	0	2	0	2	2	0	0	0	0	0	0	0	0	0	0	0	0
392	1	1	0	0	0	0	1	0	0	0	0	0	0	0	0	0	0	1	2	0	1	0	2	2	0	0	2	2	2	2	1	1	0	2	0	2	2	0	0	1	1	0	0	1	0	0	0	0	1
393	0	2	0	0	0	0	2	0	2	0	0	0	0	0	0	0	1	0	1	1	0	1	2	2	0	0	1	1	2	1	1	1	1	2	0	2	1	0	0	1	1	0	0	1	0	1	0	0	1
394	0	0	2	0	1	0	2	0	2	2	0	1	1	1	1	1	1	1	0	1	0	0	2	2	0	0	1	2	2	1	0	0	0	1	1	1	1	0	0	1	1	0	0	0	0	1	0	1	0
395	1	1	1	0	1	2	1	1	2	2	1	0	0	0	0	0	1	0	1	1	1	0	2	2	0	0	2	2	2	2	1	2	2	1	1	1	1	0	0	1	1	1	0	0	1	0	0	1	0
396	1	1	1	0	0	0	2	0	2	1	0	0	0	0	0	0	0	1	1	1	1	1	2	2	0	0	1	1	1	1	1	1	2	1	2	1	1	1	0	0	0	0	0	0	0	0	0	0	1
397	0	1	2	1	0	0	0	0	0	0	2	1	1	0	0	0	2	1	1	1	0	0	2	2	0	1	1	1	2	1	0	1	1	1	0	2	1	0	0	1	1	0	0	0	1	1	0	1	0
398	1	0	2	0	0	0	2	1	2	2	0	1	1	0	0	0	0	2	2	0	0	1	2	2	0	0	2	2	2	1	1	1	1	1	1	1	2	0	0	0	0	0	0	1	0	1	0	0	1
399	1	2	0	0	0	0	2	0	1	1	1	1	1	0	0	0	0	1	0	1	0	0	2	2	0	0	2	2	2	2	0	1	2	1	1	1	1	0	1	2	1	0	0	0	1	1	0	0	0
400	0	0	2	0	0	1	2	0	2	1	0	0	0	0	0	0	2	0	0	2	0	0	2	2	0	1	1	1	2	0	1	2	1	1	0	2	1	0	0	2	2	0	0	0	0	2	0	0	0
401	0	1	2	1	0	0	2	0	2	1	0	0	0	0	0	0	1	1	1	1	1	0	2	2	0	0	2	2	2	2	0	0	1	1	0	2	1	0	0	2	1	1	1	0	1	1	0	0	1
402	1	1	1	0	0	0	2	0	0	0	0	0	1	0	0	0	1	1	0	1	0	0	2	2	0	0	0	1	1	1	1	0	0	1	1	1	0	0	0	1	1	1	1	0	0	0	0	0	2
403	1	0	2	0	0	1	1	1	1	1	0	2	1	0	0	0	2	1	1	1	1	0	2	2	0	0	2	2	1	1	1	1	1	2	0	2	1	0	0	2	2	1	1	0	1	0	0	0	0
404	1	2	0	0	0	0	2	0	2	0	0	1	1	0	0	0	2	0	0	2	0	0	1	1	0	0	2	2	2	2	0	0	0	2	0	1	1	1	1	0	0	1	1	0	1	1	0	1	0
405	0	1	0	0	0	0	2	0	2	0	0	0	0	0	0	0	1	2	1	0	1	0	1	1	0	1	2	1	2	1	0	2	1	1	1	1	2	0	0	0	0	0	0	0	1	0	0	0	1
406	0	1	1	0	0	0	2	0	2	2	0	0	0	0	0	0	0	0	1	1	1	0	1	1	1	1	2	2	2	2	1	1	1	1	1	1	0	0	0	1	1	1	1	0	1	1	0	0	1
407	1	0	2	0	0	1	2	1	2	1	0	1	1	0	0	0	1	1	1	1	1	0	2	2	0	0	1	2	2	1	1	1	1	1	1	1	1	0	0	1	1	0	0	0	0	0	0	0	0
408	0	1	1	0	0	0	2	0	2	2	0	1	1	0	0	0	1	0	1	1	1	0	1	1	0	0	1	1	2	1	0	1	1	1	0	2	2	0	0	1	1	0	0	0	2	0	0	0	0
409	1	0	2	0	1	0	2	0	1	1	1	0	0	0	0	0	2	2	1	1	0	0	2	2	0	1	0	1	1	0	1	0	0	1	2	0	1	0	0	2	1	0	0	0	0	0	0	0	0
410	0	1	1	0	0	1	1	0	1	0	1	1	1	0	0	0	1	1	0	1	0	0	1	1	1	1	0	0	1	0	1	1	1	2	0	2	1	0	0	2	2	0	0	1	0	0	0	0	0
411	0	1	2	1	0	0	2	0	1	0	0	0	1	0	0	0	1	1	0	1	0	0	2	2	0	0	0	2	1	1	2	2	1	0	1	1	1	1	1	1	1	0	0	1	0	0	0	0	0
412	0	0	2	0	0	1	2	1	1	1	0	1	1	0	0	0	1	1	1	1	0	0	2	2	0	0	1	1	1	1	0	1	1	1	0	2	1	0	0	0	0	1	1	0	1	1	0	0	0
413	0	1	2	1	0	0	2	0	1	1	0	1	1	0	0	0	2	1	1	1	1	0	2	2	0	0	0	2	2	0	1	0	0	2	0	2	1	1	1	1	1	0	0	0	0	0	0	0	0
414	0	2	0	0	0	0	1	0	1	0	1	0	0	0	0	0	2	0	0	1	0	1	0	1	1	1	1	1	1	1	0	2	2	0	2	0	1	1	1	1	1	0	0	0	0	0	0	0	1
415	1	1	1	0	0	1	2	0	2	0	0	0	2	0	0	0	2	0	0	2	0	0	2	2	0	1	1	1	2	0	1	1	1	0	2	1	1	0	0	1	1	0	0	0	0	0	0	0	0
416	0	2	1	0	0	0	1	0	1	1	0	1	1	0	0	0	0	1	1	1	1	0	1	1	0	0	1	1	2	2	0	0	0	1	2	1	1	0	0	1	1	1	1	0	1	1	0	0	1
417	1	1	2	1	0	1	2	0	1	1	0	0	0	0	0	0	1	2	0	1	0	0	1	1	1	1	0	2	1	0	2	1	0	1	1	1	2	0	0	0	0	0	0	0	0	0	0	0	0
418	0	1	1	1	0	0	2	0	2	1	0	1	1	0	0	0	2	0	0	1	0	0	1	1	1	1	0	1	1	1	1	1	1	2	1	2	1	1	0	1	0	0	0	0	0	0	0	0	0
419	1	2	1	0	0	0	2	0	2	0	0	0	0	0	0	0	0	0	0	2	0	0	2	2	0	0	2	2	1	1	1	1	1	1	1	1	1	0	0	2	2	0	0	2	0	2	0	0	0
420	0	1	1	0	0	0	2	0	2	2	0	0	0	0	0	0	1	2	1	0	0	0	2	2	0	0	1	1	1	1	0	1	1	1	0	2	0	0	0	1	1	1	0	0	1	0	0	0	0
421	0	0	2	0	0	1	2	0	1	1	0	0	1	0	0	0	1	0	0	2	0	1	1	2	0	1	0	1	1	1	1	0	0	1	2	0	1	0	0	2	1	1	1	0	1	1	0	0	0
422	0	1	1	1	0	1	2	0	1	0	1	1	1	0	0	0	2	0	0	2	0	0	2	2	0	0	1	2	2	1	0	2	2	0	1	1	1	0	0	2	2	1	1	0	1	0	0	0	0
423	1	1	2	1	0	1	1	1	2	2	1	0	0	0	0	0	2	1	1	1	1	0	2	2	0	0	2	2	2	2	0	1	1	2	0	2	2	0	1	2	0	0	0	0	2	0	0	0	0
424	0	2	0	0	0	1	2	0	2	1	0	1	1	1	1	1	2	1	1	1	1	0	0	1	0	0	1	1	2	0	1	1	2	0	2	0	2	0	0	0	0	0	0	0	0	0	0	0	1
425	1	1	1	1	1	1	2	1	1	1	0	0	0	0	0	0	2	2	1	1	0	0	1	1	1	1	1	1	2	1	0	2	1	0	0	2	0	1	1	1	1	0	0	0	2	1	0	0	0
426	1	0	1	0	0	0	2	0	2	2	0	0	0	0	0	0	2	1	1	1	1	0	2	2	0	0	1	1	2	1	0	0	0	2	0	2	2	1	1	0	0	0	0	0	1	0	0	0	1
427	0	1	1	0	0	0	1	0	1	0	1	0	0	0	0	0	0	0	0	2	0	0	2	2	0	0	2	2	1	1	1	1	1	1	0	2	1	0	0	2	2	0	0	0	1	0	0	0	0
428	1	2	0	0	0	0	2	0	2	0	0	1	1	0	0	0	1	1	1	1	0	0	2	2	0	0	1	2	1	1	1	2	1	0	1	1	0	0	0	2	2	2	2	0	2	1	0	0	1
429	1	2	0	1	1	0	2	1	2	2	0	0	0	0	0	0	2	1	1	1	1	0	1	1	0	0	1	2	2	1	0	1	1	1	1	1	0	0	0	2	2	1	1	0	1	1	0	0	0
430	1	2	1	1	0	0	1	0	1	1	1	0	2	0	0	0	1	1	0	1	0	0	2	2	0	0	1	2	2	1	1	2	2	1	1	1	2	0	0	1	1	0	0	0	0	0	0	0	0
431	0	0	2	0	0	0	2	0	2	1	0	0	0	0	0	0	2	0	0	1	0	0	1	1	1	0	0	2	2	0	1	0	0	2	0	2	2	0	0	0	0	0	0	2	0	2	0	0	0
432	1	1	1	0	0	1	2	0	1	1	0	0	1	0	0	1	2	0	0	2	0	0	2	2	0	1	0	1	1	0	1	2	1	1	1	2	2	0	0	0	0	0	1	0	1	1	0	0	0
433	0	1	1	1	0	0	1	0	2	2	0	0	0	0	0	0	1	1	1	1	0	0	0	1	0	1	1	0	2	0	0	1	1	1	1	1	1	0	0	1	1	0	0	0	0	0	0	0	0
434	0	0	2	1	0	0	1	0	1	1	1	1	0	0	0	0	1	0	0	2	0	0	1	2	0	0	1	1	1	1	0	0	0	2	0	2	0	0	0	2	2	1	1	0	1	1	0	0	0
435	1	1	2	1	0	0	2	0	2	1	0	0	0	0	0	0	0	2	2	0	0	0	2	2	0	0	2	2	2	2	0	1	2	1	1	1	1	0	0	1	1	0	0	1	1	0	0	0	0
436	0	1	2	1	0	0	1	0	1	1	1	0	1	0	0	0	2	1	1	1	1	0	2	2	0	0	1	2	1	1	2	1	2	1	1	1	1	0	0	2	2	0	0	1	0	0	0	0	0
437	1	1	1	0	0	1	2	1	2	1	0	0	0	0	0	0	1	0	0	2	0	0	2	2	0	1	1	1	2	1	1	1	2	1	1	1	0	0	0	1	1	0	0	0	0	1	0	0	0
438	0	1	1	0	0	0	1	0	2	1	0	1	1	0	0	0	1	2	2	0	2	0	2	2	0	0	0	1	2	0	0	2	2	0	2	0	1	0	0	1	1	0	0	0	0	0	0	0	1
439	1	1	1	1	0	0	1	0	0	0	1	0	1	0	0	0	1	2	0	0	0	0	2	2	0	0	0	2	1	1	1	2	1	0	1	1	1	0	0	1	1	0	0	0	1	0	0	1	0
440	1	2	0	1	0	0	2	0	1	1	1	1	1	0	0	0	1	0	0	2	0	0	2	2	0	0	1	2	2	1	1	1	1	1	1	1	2	0	0	1	1	0	0	0	1	1	0	0	0
441	1	2	0	0	0	0	0	0	1	1	1	0	0	0	0	1	1	0	1	1	1	0	1	1	1	1	0	1	1	0	2	0	0	1	2	1	0	0	0	1	1	1	1	0	1	0	0	0	0
442	1	0	2	2	0	1	0	0	0	0	1	0	0	0	0	1	1	1	0	1	0	0	2	2	0	0	0	1	1	0	1	1	1	2	0	2	1	0	0	2	1	1	1	0	1	2	0	0	0
443	1	1	1	0	0	0	2	0	2	1	0	0	0	0	0	0	1	1	1	0	1	0	2	2	0	0	2	2	2	1	2	0	0	1	1	1	0	0	0	2	2	1	1	0	1	0	0	0	0
444	0	1	2	1	0	0	2	1	1	1	0	0	0	0	0	0	0	0	0	2	0	0	2	2	0	1	2	2	2	0	1	0	1	1	1	1	1	0	0	2	2	1	1	0	1	1	0	0	0
445	1	1	2	1	0	0	2	1	2	2	0	0	1	0	0	0	2	0	0	2	0	0	1	1	1	1	1	1	2	2	0	0	0	2	0	2	2	0	0	1	1	0	0	0	0	0	0	1	0
446	1	2	1	0	0	0	2	0	1	1	0	1	1	0	0	0	0	0	0	2	0	0	2	2	0	0	2	2	2	1	1	2	2	0	2	0	1	1	0	1	1	0	0	1	0	1	0	0	0
447	1	0	2	0	0	1	2	1	2	1	0	1	1	0	0	0	1	1	1	1	1	1	1	2	0	0	1	1	2	2	0	1	1	1	1	1	1	0	0	1	1	0	0	1	0	1	0	0	0
448	0	0	2	1	0	1	2	0	2	1	0	1	2	0	0	0	2	1	1	1	1	0	0	0	1	1	1	2	2	1	1	2	2	0	1	1	2	0	0	0	0	2	2	0	1	1	0	0	0
449	0	0	2	1	0	1	1	0	0	0	1	1	2	0	0	1	1	2	1	1	0	0	2	2	0	0	2	2	2	2	1	2	2	0	2	0	1	0	0	1	1	1	0	0	1	0	0	0	1
450	0	2	1	0	0	0	2	0	1	1	0	1	0	0	0	0	0	0	0	2	0	0	1	1	0	1	1	2	2	1	0	0	0	2	0	2	1	0	0	2	2	0	0	1	0	1	0	0	0
451	0	2	1	1	0	0	2	0	1	1	1	1	1	0	0	0	1	1	1	1	0	0	2	2	0	0	1	1	2	0	1	0	0	2	0	2	0	0	0	2	2	1	1	0	1	0	0	0	0
452	0	0	1	0	0	0	1	0	1	1	2	0	0	0	0	0	0	0	0	2	0	0	1	1	0	1	1	2	0	0	2	1	1	0	2	1	0	0	0	2	2	0	0	0	2	0	0	1	0
453	1	1	2	1	0	0	0	0	0	0	1	1	2	0	0	0	1	0	0	2	0	0	2	2	0	0	0	1	1	1	1	1	1	1	0	1	1	0	0	1	1	0	0	0	0	0	0	1	0
454	1	1	2	0	0	0	2	1	2	1	0	0	2	0	0	0	2	1	1	1	1	0	2	2	0	0	1	2	2	1	0	1	2	0	2	0	2	0	0	0	0	1	1	0	1	1	0	0	0
455	1	2	1	0	0	0	1	0	1	1	1	0	1	0	0	0	1	2	0	1	0	0	2	2	0	0	1	1	2	0	1	1	1	1	0	2	2	0	0	2	1	0	0	0	1	0	0	1	0
456	1	2	1	1	0	0	2	1	2	2	0	0	0	0	0	0	0	1	1	1	0	0	2	2	0	0	1	2	2	1	0	0	0	2	0	2	2	1	0	0	0	0	0	0	0	0	0	0	0
457	1	1	2	0	0	0	1	0	1	0	1	0	0	0	0	0	2	0	0	2	1	0	1	1	0	0	1	1	1	1	1	1	2	2	0	2	0	0	0	1	1	0	0	2	0	0	0	0	0
458	0	2	0	1	0	0	2	0	2	1	0	1	2	0	0	0	2	0	0	2	0	0	1	1	0	1	1	1	2	1	0	2	2	1	2	0	1	0	0	2	2	0	0	0	0	1	0	1	0
459	1	1	1	0	0	0	0	0	1	1	1	0	0	0	0	0	0	1	0	1	0	0	2	2	0	1	1	1	2	1	1	1	1	2	0	2	2	0	0	0	0	1	1	0	0	0	0	0	0
460	0	2	1	0	0	0	2	1	1	1	0	0	0	0	0	0	2	1	1	1	0	0	2	2	0	2	2	2	2	2	0	0	0	2	0	2	1	0	0	1	1	0	0	0	0	0	0	0	0
461	1	1	1	0	0	1	1	0	1	1	0	2	2	0	0	0	1	1	2	0	1	0	1	1	1	1	2	2	2	1	2	0	1	1	0	2	1	0	0	0	0	1	0	0	1	1	0	0	0
462	1	0	2	2	0	1	2	0	2	1	1	0	0	0	0	1	1	1	1	1	1	0	2	2	0	0	0	1	2	1	0	0	0	2	0	2	1	0	0	1	1	1	1	0	1	0	0	0	0
463	0	1	2	0	0	1	2	1	2	2	0	1	1	1	1	1	0	0	1	1	1	0	2	2	0	0	2	2	2	2	2	1	1	2	0	2	0	0	0	1	1	0	0	0	1	0	0	0	2
464	1	0	2	0	0	0	2	0	1	0	0	0	1	0	0	0	0	2	2	0	0	0	2	2	0	0	0	1	1	1	1	1	0	1	1	1	0	0	0	2	2	1	1	0	1	1	0	0	1
465	0	0	2	0	0	0	2	0	2	1	0	0	0	0	0	0	1	1	0	1	0	0	2	2	0	0	1	1	1	1	0	2	2	1	1	1	1	0	0	1	1	0	0	2	0	2	0	1	0
466	1	2	0	0	0	0	2	1	1	1	0	1	1	0	0	0	2	0	0	2	0	0	1	1	1	2	2	2	2	2	1	0	0	1	1	1	0	0	0	2	2	0	0	1	1	0	0	2	0
467	1	2	1	2	0	0	2	0	2	2	0	0	0	0	0	0	1	0	0	2	0	0	2	2	0	1	2	2	2	1	2	0	0	2	0	2	2	0	0	1	1	1	0	0	2	1	0	0	0
468	0	0	2	0	0	1	2	0	1	0	0	0	1	0	0	1	2	1	1	1	1	0	2	2	0	1	1	2	1	1	1	1	0	1	1	1	1	0	1	2	1	0	0	0	0	1	0	0	0
469	1	0	2	1	0	0	0	0	1	1	1	1	1	0	0	0	0	1	1	1	1	0	2	2	0	0	2	2	2	2	0	1	1	1	1	1	1	0	0	1	1	0	1	0	1	1	0	0	1
470	0	2	1	0	0	0	1	0	1	0	1	0	1	0	0	0	0	1	1	1	0	1	1	2	0	1	1	2	2	1	1	1	1	0	1	1	1	1	1	1	1	0	0	0	0	0	0	0	0
471	1	2	1	1	0	0	2	0	1	0	0	2	2	1	1	1	0	0	1	1	1	0	2	2	0	0	1	0	1	0	1	1	1	1	1	1	1	0	0	2	1	1	1	0	1	0	0	0	0
472	0	1	1	1	0	0	1	1	2	2	0	0	1	0	0	0	2	0	0	2	0	1	0	1	1	1	2	2	2	1	2	1	2	1	1	1	1	0	0	2	1	1	1	0	1	0	0	0	2
473	0	0	2	0	0	0	1	1	1	1	1	0	0	0	0	0	1	0	0	2	0	0	2	2	0	0	1	1	2	1	0	0	0	2	0	2	1	0	0	1	1	0	0	0	0	0	0	1	0
474	0	1	2	0	0	1	2	0	0	0	0	0	0	0	0	0	2	2	2	0	0	0	2	2	0	0	1	1	2	1	0	1	1	2	0	2	2	1	1	0	0	0	0	0	1	0	0	1	0
475	1	1	1	1	0	0	2	0	2	2	0	0	0	0	0	0	0	0	0	2	0	0	1	1	0	0	2	2	2	2	1	1	1	1	1	1	2	0	0	0	0	0	0	0	1	1	0	0	1
476	1	1	2	1	0	0	1	2	2	2	0	1	2	0	0	0	1	2	1	0	1	0	2	2	0	0	1	2	2	1	1	0	0	2	0	2	0	0	0	1	1	1	1	0	1	1	0	0	1
477	0	2	0	0	0	0	1	0	1	1	1	0	0	0	0	0	0	0	0	2	0	0	2	2	0	0	1	1	2	1	0	1	1	2	2	1	2	0	0	1	1	0	0	0	0	0	0	1	0
478	1	2	0	1	1	0	2	0	2	1	0	0	1	0	0	0	1	0	0	2	0	0	2	2	0	0	2	2	2	2	0	1	2	1	2	1	2	0	0	1	1	1	0	0	1	0	0	0	0
479	1	1	1	0	0	0	1	1	1	1	1	1	2	1	1	1	0	1	0	2	0	0	2	2	0	0	2	2	2	2	0	1	1	1	1	1	1	0	0	1	1	0	0	0	0	0	0	0	0
480	0	0	2	0	0	0	1	1	1	1	1	0	0	0	0	0	0	2	1	1	1	0	2	2	0	0	0	1	1	1	1	1	0	2	1	2	0	0	0	1	1	1	0	0	1	0	0	0	0
481	1	2	0	0	0	0	1	0	2	1	0	0	0	0	0	0	1	1	0	1	0	0	2	2	0	0	1	1	1	1	1	0	0	2	0	2	1	0	0	0	0	0	0	2	0	2	0	0	0
482	1	1	1	0	0	0	2	1	1	1	0	0	0	0	0	0	0	0	1	1	1	0	1	1	1	1	2	2	2	2	0	2	1	0	1	1	0	0	0	1	1	0	0	0	0	2	0	1	0
483	1	2	2	1	0	0	2	0	1	1	0	0	0	0	0	0	1	0	1	1	0	0	2	2	0	0	2	2	2	2	0	1	1	1	1	1	2	0	0	0	0	0	0	0	1	2	0	0	0
484	1	1	1	0	0	1	2	0	2	1	1	1	1	0	0	0	0	2	0	1	0	0	1	1	0	0	1	0	2	0	0	1	1	0	2	0	1	1	1	1	1	0	0	0	1	0	0	0	0
485	1	2	1	0	0	0	1	0	0	0	1	0	0	0	0	0	1	0	0	2	0	0	2	2	0	0	1	2	2	1	2	1	2	1	0	2	0	0	0	2	2	1	1	0	1	1	0	1	0
486	1	1	2	1	0	0	1	0	0	0	0	1	1	0	0	0	1	1	1	1	1	0	2	2	0	0	1	2	2	2	0	1	0	2	0	2	1	0	1	2	1	1	0	0	1	0	0	0	1
487	0	2	0	1	0	0	1	0	0	0	0	0	2	0	0	0	1	0	1	1	1	0	2	2	0	0	0	0	2	1	0	0	2	0	2	1	1	0	0	0	0	0	0	0	0	0	0	0	0
488	0	2	0	0	0	0	1	1	1	1	0	1	1	0	0	0	0	0	1	1	1	0	2	2	0	1	2	2	2	2	1	2	2	0	1	1	2	0	0	0	0	0	0	0	1	0	0	0	0
489	0	1	1	0	0	0	2	1	2	1	0	0	2	0	0	0	2	0	1	1	1	0	2	2	0	0	1	0	1	0	1	1	2	1	2	1	1	1	1	1	1	0	0	1	0	1	0	0	0
490	0	0	2	1	0	0	2	0	1	1	1	0	0	0	0	0	1	0	0	2	0	0	2	2	0	0	2	2	2	2	1	2	2	0	2	0	0	0	0	2	2	1	1	0	1	1	0	0	0
491	1	1	1	0	0	0	2	0	1	1	0	0	0	0	0	0	1	1	0	2	0	0	2	2	0	0	1	1	1	1	0	2	2	2	0	2	0	0	0	1	1	0	0	0	0	0	0	1	0
492	1	1	0	0	0	0	1	1	1	1	1	0	2	0	0	0	2	0	0	2	0	0	2	2	0	1	1	2	2	1	1	1	1	2	1	2	2	0	1	2	1	0	0	1	0	1	1	0	0
493	0	2	1	0	1	1	2	0	2	1	0	0	0	0	0	0	0	1	1	1	1	0	1	2	0	0	2	2	2	2	0	0	0	2	1	1	2	0	0	0	0	0	0	0	0	0	0	0	1
494	1	1	1	1	1	1	2	1	2	1	0	0	0	0	0	1	1	1	1	1	1	0	1	1	0	1	1	2	2	2	0	1	0	1	1	1	1	0	0	0	0	0	1	0	1	1	0	0	1
495	1	0	2	0	1	0	1	0	2	2	0	1	1	0	0	0	0	2	2	0	0	0	2	2	0	0	1	1	2	0	1	1	0	1	1	1	2	1	1	0	0	1	0	0	1	0	0	0	1
496	0	2	1	0	0	0	2	0	1	1	0	0	1	0	0	1	0	0	1	1	1	1	2	2	0	0	2	2	2	2	0	1	1	0	2	0	2	0	0	1	1	1	1	0	0	0	0	0	1
497	1	1	1	1	1	1	2	1	2	1	0	0	0	0	0	0	1	1	0	1	0	0	2	2	0	0	1	2	2	2	0	1	1	1	1	1	1	1	0	0	0	0	0	0	0	1	0	1	0
498	1	1	1	0	0	0	2	0	0	0	0	0	0	0	0	0	1	1	1	1	0	0	2	2	0	0	2	2	2	1	2	2	2	1	1	1	1	0	0	2	2	0	0	2	0	0	0	0	1
499	1	2	1	0	0	0	1	0	1	1	0	0	2	0	0	0	2	0	0	2	0	0	1	1	0	0	2	2	2	2	0	1	0	2	0	2	1	0	0	1	1	0	0	1	1	0	0	0	0
500	0	1	1	1	0	0	2	0	1	1	0	0	0	0	0	0	1	1	1	1	0	0	2	2	0	0	1	1	2	1	0	1	1	1	1	1	2	0	0	0	0	0	0	0	0	0	0	0	0
501	0	2	0	0	0	0	1	0	2	2	0	0	0	0	0	0	0	2	2	0	1	0	2	2	0	0	2	2	2	2	0	0	0	2	0	2	2	0	0	1	0	0	0	0	0	0	0	2	0
502	1	1	1	1	0	0	2	0	1	1	1	0	1	0	0	0	2	0	0	1	0	0	2	2	0	1	2	2	2	2	0	0	0	1	1	1	2	0	0	1	1	0	0	0	0	2	0	0	1
503	1	1	1	1	0	1	1	0	1	1	1	0	1	0	0	0	2	0	0	2	0	0	1	1	1	2	1	2	1	1	1	0	0	0	1	1	2	0	0	2	1	1	1	0	1	2	0	0	1
504	0	0	1	0	0	0	1	0	2	2	0	0	2	0	0	1	1	2	0	2	0	0	2	2	0	0	2	2	1	1	1	1	1	1	0	2	0	0	0	1	1	1	1	0	1	0	0	0	0
505	1	2	0	0	0	0	2	1	2	1	0	0	0	0	0	0	0	0	0	2	1	0	2	2	0	0	1	2	2	1	0	1	1	1	0	2	1	1	1	1	1	0	0	0	0	0	0	1	0
506	0	1	1	0	0	1	1	0	0	0	0	1	1	0	0	0	2	0	0	2	0	0	1	1	0	1	1	2	2	1	1	1	0	1	1	1	0	0	0	2	2	0	0	0	0	0	0	0	0
507	0	2	0	0	0	0	2	0	2	2	0	0	1	0	0	0	0	1	1	1	1	0	2	2	0	1	1	2	1	1	1	0	0	2	0	2	1	0	0	2	2	0	0	1	0	0	0	0	2
508	0	1	1	0	0	0	1	1	2	2	1	0	1	0	0	1	1	0	1	1	1	1	2	2	0	0	2	2	2	2	1	1	1	2	0	2	2	0	0	0	0	1	1	1	1	2	0	0	1
509	0	2	2	0	0	1	2	0	2	2	0	0	1	0	0	0	1	1	0	2	0	0	2	2	0	0	0	2	2	0	1	1	1	1	1	1	2	0	0	0	0	1	1	0	1	0	0	0	0
510	0	2	0	0	0	0	2	0	1	1	0	0	0	0	0	1	0	0	1	1	1	0	2	2	0	0	1	2	2	1	1	0	0	2	0	2	1	0	0	1	1	1	0	0	0	1	0	0	0
511	1	1	2	1	0	0	2	0	1	0	1	1	2	0	0	0	2	2	1	1	1	0	2	2	0	0	1	2	1	1	1	2	1	0	1	1	1	0	0	1	1	2	2	0	2	1	0	0	1
512	1	1	0	0	0	0	1	0	0	0	2	0	1	0	0	1	0	2	2	0	0	0	2	2	0	0	2	2	2	2	1	0	0	2	1	1	1	0	0	2	2	1	0	0	1	0	0	0	0
513	0	1	1	0	0	1	2	0	2	2	0	0	1	0	0	0	2	0	0	2	1	0	1	1	0	0	2	2	2	2	1	1	0	1	1	1	2	1	1	0	0	1	1	0	1	0	0	0	2
514	0	1	1	0	0	1	1	0	1	1	0	1	1	0	0	0	1	2	0	2	0	0	0	0	0	0	1	1	2	0	0	1	1	2	0	2	1	0	0	1	1	0	0	1	0	1	0	0	0
515	1	0	2	0	0	1	2	0	2	2	0	1	0	0	0	0	1	0	0	2	0	1	1	2	0	0	0	2	2	0	1	0	0	2	0	2	2	0	0	1	1	0	0	0	1	0	0	1	0
516	1	1	2	2	0	0	2	1	1	1	0	1	1	0	0	0	0	0	1	1	1	0	1	1	1	1	2	2	2	2	0	1	1	1	0	2	0	0	0	2	2	1	1	0	1	0	0	0	0
517	1	1	2	0	0	0	1	0	1	1	1	0	0	0	0	0	1	0	0	2	0	0	2	2	0	0	1	2	2	1	1	2	1	0	1	0	1	0	0	1	1	0	0	0	0	2	0	0	0
518	0	1	1	0	0	0	2	0	2	2	0	0	2	0	0	1	2	0	0	2	0	0	2	2	0	0	2	2	2	2	1	1	1	1	1	1	0	0	0	2	2	0	0	0	0	0	0	0	0
519	0	2	0	1	0	0	2	0	2	1	0	0	0	0	0	0	2	1	1	1	1	0	2	2	0	0	2	2	2	2	1	2	2	0	1	1	2	0	0	1	1	0	0	0	1	1	0	0	0
520	1	2	0	0	0	0	1	0	0	0	1	1	2	0	0	0	0	2	2	0	0	0	1	1	1	1	0	2	2	0	1	1	1	0	1	1	1	0	0	1	1	1	1	0	2	1	0	0	0
521	1	2	0	0	0	0	2	0	2	1	0	1	1	0	0	0	2	1	1	1	1	0	2	2	0	1	1	1	2	0	1	1	1	1	0	2	2	0	0	0	0	1	1	0	2	2	0	0	1
522	1	0	2	0	0	0	2	0	0	0	0	0	1	0	0	0	1	2	2	0	0	0	2	2	0	0	0	1	1	0	1	0	0	2	0	2	2	0	0	1	0	0	0	0	0	0	0	0	0
523	0	0	2	0	0	1	2	1	1	1	0	1	1	0	0	0	2	0	0	2	0	0	2	2	0	0	0	2	2	0	1	0	0	1	2	0	1	0	0	1	1	1	0	0	1	1	0	0	0
524	1	2	0	0	0	0	1	0	2	1	0	0	1	0	0	0	1	1	1	1	1	0	2	2	0	0	0	1	1	0	1	1	1	1	1	1	0	0	0	1	1	0	0	0	1	0	0	0	0
525	1	2	1	0	0	0	1	1	1	1	1	1	2	0	0	0	1	1	1	1	1	0	2	2	0	0	1	2	2	1	0	0	0	1	0	2	2	0	0	0	0	0	0	0	0	0	0	0	0
526	1	1	2	0	0	0	2	1	2	1	0	1	1	0	0	0	0	2	0	1	0	0	2	2	0	0	2	2	2	1	1	1	1	1	1	1	1	0	0	1	1	1	1	0	2	1	0	0	0
527	0	2	1	0	0	0	0	0	0	0	1	0	0	0	0	0	1	0	1	1	0	0	2	2	0	0	2	2	2	1	0	1	2	2	0	2	2	0	0	1	1	1	0	0	1	0	0	1	0
528	1	1	1	0	0	1	1	0	1	1	0	0	1	0	0	0	1	0	0	2	0	0	1	1	1	1	1	2	1	1	2	1	0	1	1	1	1	0	0	2	2	0	0	0	0	1	0	1	0
529	0	1	1	0	0	0	1	0	1	0	1	0	0	0	0	0	1	2	1	1	0	0	1	2	0	0	2	2	2	2	1	0	1	1	0	2	1	0	0	1	1	0	0	0	0	0	0	0	1
530	0	2	1	0	0	0	1	0	2	1	0	0	1	0	0	0	1	2	1	1	0	0	2	2	0	0	2	2	2	2	1	1	1	1	1	1	1	0	0	1	1	0	0	0	0	0	0	0	0
531	1	2	0	1	0	0	2	0	1	1	1	0	1	0	0	0	1	0	0	2	0	1	2	2	0	0	2	2	2	2	0	1	0	2	1	2	0	0	0	2	2	0	0	1	0	0	0	0	0
532	0	1	1	0	0	0	1	0	2	1	0	0	1	0	0	1	1	1	1	1	0	0	2	2	0	1	2	2	2	2	1	0	0	0	1	1	1	1	1	1	1	1	0	0	0	0	0	0	0
533	0	1	1	0	0	0	2	0	0	0	1	0	0	0	0	0	1	1	0	1	0	0	0	1	0	1	1	2	1	1	2	1	1	0	2	0	1	0	0	1	1	0	0	0	1	0	0	0	1
534	0	0	2	0	0	1	1	1	1	1	1	0	0	0	0	1	2	2	1	1	1	0	2	2	0	0	2	2	2	2	1	1	2	0	1	1	2	0	0	0	0	0	0	1	0	0	0	1	0
535	1	1	1	0	0	0	2	0	0	0	0	1	1	0	0	0	2	1	1	1	1	0	2	2	0	0	2	2	2	2	0	1	1	2	2	1	1	0	0	1	1	0	0	0	1	1	0	0	1
536	0	2	0	0	0	0	2	0	2	2	0	1	1	0	0	0	1	0	0	2	0	0	1	1	1	1	2	2	2	1	2	1	1	2	1	2	0	0	0	2	2	1	1	0	1	1	0	0	0
537	1	2	0	1	0	0	1	0	1	1	1	1	2	0	0	0	1	0	0	2	0	0	2	2	0	0	2	2	2	1	1	0	0	1	2	0	0	0	0	2	2	0	1	0	1	0	0	0	1
538	0	1	2	1	0	1	0	0	0	0	2	1	2	0	0	0	1	2	1	1	0	0	2	2	0	0	2	2	2	2	0	0	0	2	0	2	2	0	0	2	1	0	0	0	0	0	0	0	0
539	1	2	0	0	0	0	2	0	2	1	0	0	0	0	0	0	0	0	1	1	1	0	2	2	0	0	2	2	2	1	1	2	2	1	0	2	0	0	0	2	2	0	0	0	1	1	0	0	0
540	1	1	1	0	0	0	1	0	1	1	1	0	0	0	0	0	2	0	0	2	0	0	2	2	0	0	2	1	2	1	0	2	2	0	1	1	1	0	0	1	1	0	0	0	0	0	0	0	1
541	0	1	2	0	0	0	1	0	2	1	0	0	1	0	0	1	1	1	1	1	0	0	2	2	0	0	2	2	2	2	2	2	2	1	2	0	0	0	0	2	1	1	1	0	1	1	0	0	0
542	0	0	2	0	0	1	2	0	1	1	0	0	1	0	0	0	2	2	2	0	1	0	2	2	0	0	1	1	2	1	0	2	2	1	0	2	2	1	1	1	0	0	0	0	1	0	0	0	1
543	1	1	1	1	0	0	2	0	1	1	0	0	0	0	0	0	1	1	1	1	1	0	2	2	0	0	0	2	2	0	1	1	1	1	1	1	2	0	0	2	2	1	1	0	2	1	1	0	0
544	0	1	2	0	0	0	2	0	2	0	0	0	0	0	0	0	1	2	0	2	0	0	2	2	0	0	2	2	2	2	1	2	1	2	0	2	1	0	0	2	2	0	0	0	0	1	0	0	0
545	0	0	2	0	0	2	2	0	1	0	1	1	2	1	1	1	1	2	0	1	0	0	2	2	0	0	2	2	2	1	2	1	1	0	1	1	0	0	0	2	2	0	0	0	0	1	0	0	0
546	1	2	0	0	0	0	1	0	1	1	1	0	0	0	0	0	0	2	0	1	0	0	1	1	1	1	1	2	2	1	2	1	1	2	0	2	2	1	1	1	1	1	0	0	1	0	0	0	1
547	0	1	1	0	0	0	2	1	2	2	0	1	1	0	0	0	1	0	0	2	0	0	2	2	0	0	2	2	2	2	1	2	2	0	1	1	1	0	0	2	2	1	1	1	1	2	0	0	1
548	1	1	1	0	0	1	2	0	0	0	0	1	1	1	1	1	2	1	0	2	0	0	2	2	0	0	2	1	2	0	1	1	1	2	1	2	2	0	0	0	0	0	0	0	1	1	0	0	0
549	0	0	2	0	1	0	2	0	2	1	0	0	0	0	0	0	0	2	1	1	1	0	2	2	0	0	1	2	1	1	1	1	0	1	1	1	2	0	0	0	0	0	0	0	0	0	0	1	0
550	1	1	1	0	0	0	1	0	2	2	0	0	1	0	0	0	2	0	0	1	0	1	2	2	0	0	1	1	2	1	1	1	2	0	0	2	1	0	0	1	1	0	0	0	0	0	0	0	0
551	1	1	2	1	0	0	2	0	2	1	0	0	2	0	0	1	0	2	1	1	1	0	2	2	0	0	1	2	2	1	0	1	1	1	0	2	2	1	1	1	1	0	0	0	0	0	0	0	0
552	0	2	0	0	0	0	0	0	0	0	2	2	2	0	0	0	1	1	2	0	1	0	1	1	1	1	1	2	2	1	0	1	1	2	0	2	2	0	0	0	0	1	0	0	1	0	0	0	0
553	0	1	2	1	0	0	2	0	0	0	0	1	1	0	0	0	2	0	0	2	0	0	2	2	0	0	2	2	2	2	1	2	1	1	1	1	2	0	0	1	0	1	0	0	1	1	0	0	0
554	1	2	0	0	0	0	1	1	1	1	0	0	0	0	0	0	2	1	1	1	1	0	2	2	0	0	2	2	1	1	1	0	1	1	0	2	2	0	0	0	0	1	0	0	1	1	0	0	1
555	1	1	1	0	0	0	1	0	1	1	1	1	1	0	0	0	1	0	0	2	0	0	2	2	0	0	2	2	2	2	1	2	2	0	1	1	1	0	0	1	1	0	0	1	1	0	0	0	0
556	0	2	1	2	0	0	1	0	1	1	1	1	2	0	0	0	1	1	1	1	1	0	2	2	0	0	1	2	1	1	2	1	0	2	0	2	2	0	0	1	1	0	0	0	0	0	0	0	1
557	0	1	1	0	0	0	1	0	0	0	1	0	0	0	0	0	1	2	0	1	1	0	2	2	0	0	1	2	1	1	2	0	0	2	0	2	0	0	0	2	2	0	0	1	0	0	0	0	0
558	0	1	1	0	0	0	2	0	2	1	0	0	0	0	0	0	1	1	1	1	0	0	2	2	0	0	1	1	2	0	0	2	1	2	0	2	1	0	0	2	2	0	0	0	0	1	0	0	0
559	0	1	2	1	0	1	2	0	2	1	0	0	0	0	0	0	0	2	2	0	0	0	1	1	0	0	1	1	2	1	1	0	2	0	2	1	2	0	0	0	0	0	0	0	1	1	0	0	0
560	1	1	2	1	0	0	2	0	1	1	0	0	1	0	0	0	1	0	0	2	0	0	2	2	0	0	2	2	2	2	1	1	1	1	1	1	2	0	0	2	2	1	1	0	1	0	0	0	0
561	1	0	2	0	0	2	1	0	1	1	0	0	0	0	0	0	1	2	2	0	0	0	1	2	0	0	1	2	1	1	2	1	1	1	1	1	2	0	0	0	0	1	1	0	1	2	0	0	0
562	1	0	1	0	0	0	2	0	1	1	0	1	1	0	0	0	2	0	0	1	0	0	2	2	0	0	1	2	2	1	0	0	0	2	0	2	1	0	0	2	2	0	0	0	1	1	0	0	0
563	0	1	1	0	0	1	0	0	1	1	1	0	0	0	0	0	1	2	1	0	1	0	2	2	0	0	2	2	1	1	1	0	0	2	0	2	2	0	0	1	1	0	0	0	0	0	0	0	1
564	1	0	2	0	0	2	1	1	1	1	1	1	2	0	0	0	0	1	1	1	1	0	2	2	0	0	2	2	2	2	0	2	2	2	0	2	2	0	0	1	1	2	2	0	2	1	0	0	0
565	1	2	1	1	0	0	2	0	2	0	0	1	1	0	0	0	2	0	0	2	0	0	2	2	0	1	1	1	2	1	0	0	0	2	0	2	2	0	0	1	1	2	2	0	2	1	0	1	0
566	1	0	2	0	0	1	1	0	1	0	1	0	1	0	0	0	2	0	0	2	0	0	2	2	0	0	2	2	2	0	1	1	1	2	0	2	2	0	0	0	0	0	0	0	1	0	0	0	0
567	0	0	1	0	0	0	0	0	0	0	1	0	0	0	0	0	1	1	1	1	1	0	2	2	0	0	2	2	2	2	1	0	0	2	0	2	1	0	0	2	1	1	0	0	1	0	0	0	0
568	1	1	1	1	0	0	2	1	1	1	0	0	1	0	0	0	1	0	1	1	1	0	2	2	0	0	2	2	2	2	0	0	0	2	0	2	1	0	0	2	1	0	0	0	0	0	0	0	0
569	1	2	0	1	0	0	0	0	0	0	1	0	0	0	0	0	2	0	0	2	0	0	2	2	0	0	2	2	2	2	0	1	1	1	1	1	1	1	0	0	0	1	1	1	1	2	0	0	0
570	0	1	1	1	0	0	1	0	1	1	1	0	0	0	0	0	1	2	1	1	0	0	2	2	0	0	1	1	2	0	1	1	1	2	1	1	2	0	0	1	1	0	0	2	0	0	0	0	0
571	1	2	1	1	0	0	0	0	1	1	1	1	1	0	0	0	1	2	0	0	0	1	0	1	1	1	1	1	1	1	0	1	1	1	2	1	0	0	0	1	1	0	0	0	1	1	0	1	1
572	0	1	1	0	0	0	2	0	2	1	0	0	1	0	0	1	2	0	0	2	0	0	2	2	0	1	1	1	2	2	0	1	1	1	1	1	1	0	0	1	1	0	0	0	0	0	0	0	0
573	0	1	1	0	0	1	0	0	0	0	1	1	1	0	0	0	1	0	0	2	0	0	0	1	0	1	1	1	1	1	1	1	1	1	0	2	0	0	0	0	0	1	0	0	1	1	0	0	0
574	1	2	0	0	0	0	2	0	2	1	0	1	1	0	0	0	2	2	0	1	0	0	2	2	0	1	2	2	2	1	0	1	2	1	1	1	2	0	0	0	0	1	0	0	1	1	0	0	0
575	0	2	1	0	0	0	0	0	0	0	1	1	2	0	0	0	2	0	0	2	0	0	0	1	0	1	0	2	1	1	1	1	1	2	0	2	2	1	1	0	0	0	0	0	0	0	0	0	0
576	1	0	2	1	1	0	1	1	1	1	1	1	1	0	0	0	0	2	1	0	0	0	2	2	0	0	1	1	2	1	0	2	2	1	0	2	2	0	0	1	1	0	0	2	0	2	0	0	0
577	1	2	1	0	0	0	1	0	0	0	1	0	0	0	0	0	2	0	0	2	1	0	2	2	0	0	2	2	2	2	1	2	2	0	2	0	2	0	0	1	1	0	0	0	0	0	1	0	1
578	0	1	0	0	0	0	1	0	0	0	1	0	0	0	0	0	1	2	1	0	1	0	2	2	0	0	2	2	2	1	1	1	1	0	0	2	2	0	0	1	1	0	0	0	0	0	0	0	0
579	1	1	1	1	0	0	2	0	0	0	0	0	1	0	0	0	0	1	1	0	1	0	2	2	0	1	1	1	2	0	1	2	1	1	0	2	2	0	0	1	1	0	0	0	0	0	0	0	1
580	1	1	1	0	0	1	2	0	1	0	1	0	0	0	0	0	2	1	1	1	1	0	2	2	0	0	2	2	2	2	0	2	1	2	0	2	0	0	0	1	1	0	1	0	1	1	0	0	0
581	0	0	2	0	0	0	2	0	1	0	0	2	1	0	0	0	1	2	1	0	1	0	2	2	0	0	2	2	1	1	1	1	2	1	2	1	2	0	0	0	0	1	0	0	1	0	0	0	0
582	0	1	2	1	0	0	2	0	2	2	0	0	0	0	0	0	1	1	0	1	0	0	2	2	0	0	1	1	2	1	1	2	2	2	0	2	0	0	0	2	2	1	1	0	1	0	0	0	0
583	1	0	2	1	0	1	2	0	2	1	0	0	0	0	0	0	2	0	0	2	0	0	2	2	0	1	2	2	2	2	0	0	0	2	0	2	1	0	0	1	1	1	1	0	1	0	0	0	1
584	1	1	2	0	0	1	2	1	2	1	0	0	0	0	0	0	2	1	1	1	1	0	1	1	1	1	2	2	2	1	1	2	1	1	0	2	0	0	0	2	2	0	0	0	0	0	0	0	0
585	1	2	1	1	0	0	2	0	2	2	0	0	2	0	0	0	1	0	0	2	0	0	2	2	0	1	2	2	2	1	1	1	1	2	0	2	1	0	0	2	2	1	1	0	1	0	0	0	0
586	1	0	2	0	0	1	2	0	1	1	0	1	1	1	1	1	2	1	1	1	1	2	0	2	0	0	1	1	2	2	0	2	2	0	2	0	0	0	0	2	1	0	0	0	0	1	0	0	0
587	1	1	1	0	0	0	2	0	1	1	1	0	2	0	0	0	2	1	1	1	0	0	1	1	0	0	1	2	2	1	0	1	1	2	0	2	0	0	0	2	2	0	0	2	0	0	0	0	0
588	1	0	2	0	0	0	2	0	1	0	1	0	0	0	0	1	2	0	0	2	0	0	2	2	0	0	2	2	2	1	1	1	2	1	0	2	2	0	0	1	1	0	0	0	0	0	0	0	0
589	0	1	1	0	0	0	2	0	1	0	0	0	1	0	0	0	1	1	0	1	0	0	2	2	0	0	1	2	2	1	2	2	1	1	1	2	1	0	0	2	2	1	1	1	1	2	0	0	0
590	1	2	1	0	0	0	2	1	2	1	0	0	2	0	0	1	1	2	1	0	1	0	1	2	0	0	0	0	2	1	0	2	2	2	0	2	0	0	0	2	2	0	0	0	1	1	0	1	0
591	0	1	1	0	0	1	2	0	2	2	0	0	2	0	0	0	1	1	1	1	1	0	1	1	0	0	0	0	2	1	0	2	2	2	0	2	2	0	0	0	0	1	1	0	1	0	0	0	0
592	0	0	2	0	0	1	2	0	2	2	0	0	1	0	0	0	1	1	1	1	0	0	2	2	0	0	1	1	2	1	1	0	0	1	1	1	1	0	0	1	1	0	0	0	1	1	0	0	0
593	0	1	1	1	0	0	1	0	1	1	1	1	1	0	0	0	2	1	1	1	1	0	2	2	0	0	1	1	2	1	0	1	1	1	1	1	2	0	0	0	0	1	0	0	0	0	0	0	0
594	1	1	2	1	0	0	1	0	1	1	1	0	0	0	0	0	2	2	0	1	0	0	0	0	0	1	1	2	2	1	0	0	0	2	0	2	1	0	0	0	0	1	1	0	1	0	0	0	0
595	1	2	1	0	0	0	1	1	2	2	0	1	0	0	0	0	2	0	0	2	0	0	2	1	1	2	2	2	2	1	1	1	2	1	2	1	1	0	0	0	0	1	1	0	2	0	0	0	1
596	1	0	2	0	0	0	2	1	1	1	0	2	2	1	1	1	1	1	0	1	0	0	2	2	0	0	1	1	2	1	1	2	2	1	1	1	1	0	1	2	1	0	0	1	1	1	0	0	1
597	1	0	1	0	0	0	1	0	1	1	1	0	1	0	0	1	1	0	1	1	0	0	2	2	0	0	2	2	2	2	1	1	1	2	0	2	2	1	1	0	0	0	0	0	0	0	0	1	0
598	1	0	2	1	0	0	1	0	1	1	0	1	1	0	0	0	1	1	0	1	0	0	1	1	0	1	0	1	1	1	1	2	1	0	1	1	2	0	0	0	0	1	1	0	1	0	0	0	1
599	1	1	1	1	0	0	2	0	2	2	0	1	2	0	0	0	0	0	1	1	1	1	1	2	0	0	1	1	2	1	0	1	1	1	1	1	1	0	0	2	2	0	0	0	0	0	0	0	0
600	0	1	1	1	0	0	2	0	2	2	0	1	1	0	0	1	1	0	0	2	0	0	2	2	0	0	1	2	2	2	0	2	2	1	1	1	2	0	0	0	0	0	0	0	0	0	0	1	0
601	0	2	0	1	0	0	2	0	1	0	0	0	0	0	0	0	0	1	1	1	1	0	2	2	0	0	1	1	2	1	1	0	0	1	0	2	1	1	1	0	0	1	0	0	1	0	0	0	0
602	1	2	0	0	0	0	1	1	1	1	0	0	0	0	0	0	1	0	0	2	0	0	2	2	0	0	0	2	0	0	2	2	1	1	0	2	2	0	0	1	1	1	1	0	1	2	0	0	0
603	1	2	0	0	0	0	2	0	0	0	1	0	0	0	0	0	1	1	1	0	1	1	2	2	0	0	2	2	2	2	1	1	1	2	0	2	1	1	1	1	1	1	1	1	1	2	0	0	0
604	0	0	2	0	0	1	1	1	1	1	1	1	1	1	1	1	1	0	1	1	1	0	2	2	0	0	0	1	1	0	1	0	0	2	1	1	1	0	0	1	1	1	0	0	1	1	0	0	0
605	1	0	2	1	1	0	2	1	2	2	0	0	0	0	0	0	0	2	0	2	0	0	2	2	0	1	2	2	2	2	1	1	1	1	1	1	2	0	0	1	1	0	1	0	1	1	0	1	0
606	1	0	2	0	0	1	1	0	1	1	1	0	0	0	0	0	1	1	0	2	0	0	2	2	0	0	1	2	1	1	1	0	2	0	2	1	1	0	0	1	1	0	0	0	0	0	0	0	0
607	0	1	1	0	0	1	1	0	0	0	0	1	2	1	1	1	2	2	1	1	1	0	1	1	0	0	1	1	2	0	1	2	1	1	1	2	2	0	0	0	0	1	1	0	1	1	0	0	0
608	1	0	2	2	0	1	2	1	2	2	0	1	1	0	0	0	0	0	0	2	0	0	1	1	0	0	2	1	2	0	1	0	0	2	0	2	2	0	0	1	1	1	1	0	0	0	0	0	0
609	0	1	1	1	0	0	1	0	0	0	0	1	1	0	0	0	2	1	1	1	1	0	1	1	0	0	2	2	2	1	1	1	2	1	2	1	2	0	0	1	1	2	1	0	1	0	0	1	0
610	1	2	1	1	0	0	1	0	0	0	1	0	1	1	0	0	1	1	1	1	1	0	2	2	0	0	1	0	2	0	0	0	1	2	1	2	2	0	0	2	2	0	0	1	1	0	1	0	1
611	1	2	2	0	0	1	2	0	2	2	0	0	0	0	0	0	0	2	2	0	0	1	1	1	0	0	1	0	2	0	0	1	1	0	1	1	2	0	0	0	0	0	0	0	0	0	0	0	0
612	0	1	2	0	0	0	1	0	1	0	1	1	1	0	0	0	2	1	1	1	1	1	2	2	0	0	1	0	1	0	1	1	1	2	1	2	0	0	0	2	2	0	0	0	0	0	0	0	0
613	1	0	2	1	0	1	2	0	2	2	0	1	2	0	0	0	2	1	1	1	1	0	1	1	0	0	1	1	2	1	0	1	1	1	0	2	2	0	0	0	0	1	1	0	2	0	0	0	0
614	0	1	0	0	0	0	1	0	0	0	2	0	0	0	0	0	2	1	1	1	1	0	2	2	0	0	1	2	2	1	2	1	1	2	0	2	1	0	0	2	2	0	0	1	0	1	0	0	2
615	0	1	1	0	0	1	2	0	1	1	1	0	1	0	0	0	1	0	1	1	0	0	1	1	1	0	1	2	1	1	2	2	2	0	2	0	2	0	0	1	1	1	0	0	1	1	0	0	0
616	0	1	2	0	0	0	1	1	1	1	1	0	0	0	0	0	1	0	0	2	0	0	2	2	0	0	0	2	0	0	2	1	1	2	0	2	2	0	1	2	0	0	1	0	1	1	0	1	0
617	1	0	2	1	0	0	2	1	2	2	0	1	1	0	0	0	1	0	0	2	0	0	2	2	0	1	1	2	2	1	0	0	0	1	0	2	0	0	0	1	1	0	0	0	0	0	0	0	0
618	0	1	1	0	0	0	2	0	1	0	1	1	1	0	0	0	1	0	0	2	0	0	2	2	0	0	1	2	1	0	2	2	1	1	1	1	2	1	0	0	0	0	0	0	1	1	0	0	0
619	0	1	1	1	0	0	1	0	2	1	0	0	0	0	0	1	1	1	2	0	2	0	1	1	0	0	2	2	1	0	1	1	1	1	1	1	1	0	0	2	2	1	0	0	2	1	0	0	0
620	1	1	2	1	0	0	2	0	1	1	0	1	1	1	1	1	0	0	1	1	1	0	1	2	0	0	2	2	2	2	0	2	2	0	2	0	1	1	0	0	0	1	0	0	2	1	0	0	1
621	0	1	1	0	1	0	1	1	1	1	1	1	1	0	0	0	2	0	0	1	0	0	2	2	0	1	2	2	2	2	1	1	1	0	2	0	1	0	0	1	1	0	0	0	0	0	0	0	0
622	0	0	2	1	0	0	2	0	2	0	0	0	1	0	0	0	2	0	0	2	0	0	2	2	0	0	1	2	2	2	0	1	0	2	0	2	2	0	0	0	0	1	0	0	1	1	0	0	1
623	1	1	2	1	0	0	1	0	2	1	0	0	1	0	0	1	1	1	1	1	1	0	2	2	0	1	2	2	2	2	1	0	0	2	0	2	1	1	1	1	1	0	0	0	0	0	0	0	1
624	0	2	0	1	1	0	2	0	2	1	0	0	0	0	0	0	1	0	0	2	0	0	1	1	0	0	2	2	2	2	0	1	1	1	1	1	1	0	0	2	2	1	1	0	1	0	0	0	0
625	0	1	2	1	0	0	2	1	2	2	0	0	0	0	0	0	1	1	1	1	0	0	2	2	0	0	1	1	2	1	0	2	2	0	2	0	2	0	0	0	0	1	1	0	1	1	0	0	0
626	1	2	0	0	0	0	2	0	2	2	0	0	1	0	0	0	2	1	1	1	1	0	2	2	0	0	1	2	2	1	1	1	1	2	0	2	1	0	0	2	2	1	0	0	1	0	0	0	0
627	1	1	2	1	0	0	2	0	2	1	0	0	1	0	0	0	1	1	2	0	2	1	2	2	0	0	0	2	2	0	1	1	1	1	0	2	1	0	0	1	1	0	0	1	0	0	0	0	0
628	1	0	2	0	0	0	2	0	2	2	0	1	2	1	1	1	2	0	0	2	0	0	2	2	0	0	2	2	2	2	1	1	1	1	1	1	1	0	0	1	1	0	0	0	0	0	0	1	0
629	0	0	2	1	0	1	1	0	0	0	1	0	1	0	0	0	1	2	1	1	0	0	2	2	0	1	1	2	2	1	2	2	1	1	2	2	1	0	0	1	1	0	0	0	0	1	0	0	1
630	0	1	1	0	0	0	1	1	2	2	0	0	1	0	0	0	1	1	1	1	0	0	1	1	1	1	2	2	2	2	1	1	1	2	0	2	2	0	0	1	1	0	0	0	1	0	0	0	0
631	0	1	1	0	0	1	2	0	2	2	0	0	0	0	0	1	1	1	0	1	0	0	1	2	0	0	2	2	2	2	1	0	1	2	1	2	1	0	0	1	1	0	0	0	1	0	0	0	0
632	0	1	2	0	0	0	2	0	2	0	1	0	0	0	0	0	1	0	1	1	1	0	2	2	0	0	1	2	2	2	0	2	2	2	0	2	1	0	0	0	0	1	1	0	0	0	0	0	1
633	0	1	2	0	0	0	1	0	1	0	1	0	0	0	0	0	1	0	0	2	0	0	1	1	1	0	2	2	2	2	0	1	1	1	1	1	1	0	0	1	1	0	0	0	1	1	0	0	0
634	0	1	1	0	0	0	2	1	2	2	0	0	0	0	0	0	1	0	0	2	0	0	0	1	1	1	0	2	1	0	1	2	2	1	2	0	1	0	0	1	1	0	0	0	1	0	0	0	0
635	1	0	2	0	1	0	2	0	1	0	1	1	2	0	0	0	0	0	0	2	0	0	0	1	0	0	2	2	1	1	2	1	1	1	0	2	2	0	0	1	1	0	0	0	1	1	0	0	0
636	0	2	0	0	0	0	1	1	2	2	0	1	2	0	0	1	0	1	1	1	1	0	2	2	0	0	0	1	1	1	1	1	2	2	0	2	0	1	1	1	1	1	1	0	1	2	0	0	1
637	1	1	2	1	0	0	1	0	0	0	1	0	0	0	0	0	1	0	0	2	0	0	2	2	0	0	1	1	2	0	1	2	2	1	1	1	0	0	0	1	1	0	0	2	0	0	0	0	0
638	1	2	0	0	0	0	1	0	0	0	1	0	0	0	0	0	1	1	0	1	0	0	2	2	0	0	0	1	1	1	1	1	1	2	2	1	1	0	0	1	1	1	1	0	1	1	0	0	0
639	0	0	2	0	0	0	2	1	2	1	0	1	1	0	0	0	2	0	0	2	0	0	2	2	0	0	2	2	2	2	1	1	1	1	1	1	1	0	0	1	1	0	0	0	0	0	0	0	0
640	1	2	1	2	0	0	1	0	2	2	0	0	0	0	0	0	1	0	1	1	1	0	1	2	0	0	1	2	1	1	2	0	1	1	1	1	2	0	0	1	1	0	0	0	0	0	0	0	0
641	1	2	1	0	0	0	2	0	2	2	0	1	2	0	0	1	1	0	0	2	0	0	1	2	0	0	1	2	2	1	1	0	0	2	0	2	1	0	0	1	1	0	0	2	0	2	1	0	0
642	0	1	2	1	0	1	2	0	1	1	0	0	0	0	0	0	2	0	0	2	0	0	2	2	0	1	1	1	2	1	0	2	1	2	0	2	0	0	0	1	1	0	0	0	0	0	0	0	1
643	0	0	2	0	0	0	1	0	1	1	0	0	0	0	0	0	0	1	2	0	1	0	2	2	0	0	1	0	1	0	1	1	0	1	1	1	1	0	0	2	1	0	0	1	1	0	1	0	0
644	1	1	0	0	0	0	1	0	1	1	1	0	0	0	0	0	0	1	2	0	1	0	2	2	0	0	2	2	2	1	1	0	0	1	0	2	1	0	0	1	1	0	0	0	0	0	0	0	0
645	0	0	2	0	0	1	2	0	1	1	0	0	1	0	0	0	1	1	1	0	0	0	1	2	0	0	0	1	2	1	0	2	1	0	1	1	2	0	0	0	0	0	0	0	1	0	0	0	0
646	0	1	2	0	0	0	2	0	2	0	0	0	1	0	0	0	1	1	1	1	0	0	2	2	0	1	0	1	2	1	0	0	1	1	1	1	1	0	0	0	0	1	1	0	0	0	0	0	0
647	0	1	1	0	0	1	2	0	2	2	0	0	1	0	0	0	1	1	1	1	0	0	2	2	0	0	1	1	2	2	0	1	1	1	1	1	2	0	1	1	0	0	0	0	1	0	0	0	0
648	0	1	1	0	0	0	1	0	2	2	0	1	1	0	0	1	2	2	2	0	0	0	2	2	0	0	2	2	2	2	0	1	1	0	1	1	2	0	0	0	0	0	0	0	1	1	0	1	0
649	0	0	1	0	0	0	1	0	2	2	0	0	0	0	0	0	1	0	0	2	0	0	2	2	0	0	2	2	2	2	1	1	0	1	1	1	1	0	0	2	2	0	0	0	1	0	0	0	1
650	1	1	0	1	0	0	1	0	1	1	0	0	0	0	0	0	2	0	0	2	0	0	2	2	0	1	1	2	1	1	1	1	1	2	2	1	0	0	0	1	1	1	0	0	1	0	0	1	1
651	1	1	1	0	0	0	2	0	1	1	0	1	1	1	1	1	0	0	1	1	1	0	2	2	0	0	1	2	2	1	2	1	1	0	1	1	1	0	0	1	1	1	0	0	0	0	0	0	1
652	0	2	1	0	0	0	2	0	1	1	0	0	2	0	0	0	1	1	0	1	0	0	2	2	0	0	1	1	2	1	1	0	0	1	0	2	1	1	1	1	1	0	0	1	1	0	0	0	1
653	0	2	1	0	0	0	2	0	2	2	0	0	1	0	0	0	2	0	0	1	0	0	1	1	0	1	2	2	2	1	0	2	1	0	1	1	2	0	0	1	1	0	0	0	0	0	0	0	0
654	0	2	0	0	0	0	2	0	2	0	0	0	0	0	0	0	1	1	1	1	0	1	2	2	0	1	1	1	2	0	1	2	2	2	0	2	1	0	0	0	0	0	0	0	0	0	0	0	1
655	0	2	1	0	0	0	2	0	2	2	0	1	1	0	0	0	2	0	0	2	0	0	2	2	0	0	2	2	2	2	0	0	0	2	0	2	2	0	0	0	0	0	0	1	0	0	0	0	0
656	1	1	2	0	0	1	2	0	1	1	1	0	0	0	0	0	1	1	1	1	1	0	1	1	0	0	2	2	2	2	0	2	1	1	1	1	1	0	0	1	1	0	1	0	1	1	0	0	0
657	1	0	2	0	0	1	1	0	0	0	1	0	1	0	0	0	1	0	0	2	0	0	2	2	0	0	2	2	2	1	1	0	0	2	0	2	2	0	0	1	1	0	0	0	2	1	0	0	0
658	1	1	1	1	0	0	1	0	0	0	1	0	2	1	1	1	1	2	2	0	0	0	0	1	0	1	1	2	2	2	0	0	0	2	0	2	1	0	0	1	1	0	0	0	0	0	0	0	1
659	0	1	1	0	0	1	1	0	1	1	1	1	1	0	0	0	1	1	1	1	0	1	1	2	0	0	1	1	2	0	1	1	1	2	0	2	2	0	0	0	0	1	1	0	1	1	0	0	0
660	1	1	1	0	0	0	2	1	1	1	0	0	1	0	0	0	0	0	1	1	1	0	2	2	0	1	2	2	2	2	0	1	0	1	1	1	1	1	1	1	1	0	0	1	2	0	1	0	0
661	0	2	0	1	0	0	1	0	0	0	2	1	2	0	0	0	0	0	0	2	0	0	2	1	1	2	2	0	1	0	1	1	1	2	0	2	2	0	0	0	0	1	0	0	1	0	0	0	1
662	0	0	2	0	0	0	1	0	2	2	0	0	1	0	0	0	1	1	1	1	1	0	2	2	0	0	2	0	1	0	1	2	2	0	1	1	2	0	0	1	1	0	0	0	0	0	0	0	0
663	1	0	2	0	0	0	2	0	2	2	0	0	0	0	0	0	1	1	1	1	1	1	1	1	0	0	1	2	2	2	0	1	2	1	1	1	1	0	0	1	1	1	1	0	1	1	0	2	0
664	1	2	1	0	0	0	2	1	2	1	0	0	0	0	0	0	0	1	1	1	1	0	1	1	1	0	1	1	1	1	1	1	1	1	1	1	2	0	0	1	1	1	0	0	0	0	0	1	0
665	1	0	2	1	0	1	2	1	2	1	0	0	0	0	0	0	2	2	1	1	1	0	2	2	0	0	0	1	1	0	2	1	1	2	0	2	1	2	1	1	1	0	0	2	0	0	0	0	0
666	0	2	0	1	0	0	1	1	1	1	0	0	0	0	0	0	1	1	0	1	0	0	2	2	0	0	2	2	2	0	1	0	1	0	1	2	1	0	0	1	1	0	0	0	1	0	0	0	0
667	0	1	1	0	0	0	2	1	1	1	0	0	2	0	0	1	1	1	1	1	0	0	2	2	0	0	2	2	2	1	1	0	0	2	0	2	2	0	0	0	0	0	0	0	0	2	0	0	0
668	0	1	2	0	0	1	1	0	1	0	1	0	0	0	0	1	1	1	2	0	1	0	2	2	0	0	1	1	1	1	1	1	1	0	2	0	1	0	0	1	1	0	0	0	0	0	0	0	1
669	1	1	1	0	0	0	1	1	1	1	0	0	0	0	0	0	2	2	1	1	1	0	2	2	0	0	1	1	2	0	0	1	1	2	0	2	1	2	1	1	1	0	0	0	1	1	0	0	0
670	1	1	1	0	1	0	2	0	2	2	0	1	0	0	0	0	1	0	0	2	0	0	2	2	0	0	2	2	2	2	0	2	2	0	1	1	1	0	0	2	2	0	0	0	1	0	0	0	0
671	1	2	0	0	0	0	1	0	0	0	2	0	0	0	0	0	1	1	0	1	0	0	2	2	0	1	1	1	1	1	0	0	0	2	0	2	0	1	1	1	1	1	1	0	1	0	0	0	0
672	0	1	2	0	0	0	1	1	1	1	1	1	1	0	0	0	1	0	0	2	0	0	2	2	0	0	1	1	1	1	0	0	0	1	0	2	0	0	0	2	2	0	0	0	1	1	0	0	0
673	0	0	2	0	0	0	2	0	1	0	0	0	0	0	0	0	2	1	1	1	1	0	2	2	0	0	1	1	1	1	1	1	1	1	1	1	1	0	0	1	1	0	1	0	1	0	1	0	0
674	1	1	2	1	0	0	1	1	1	1	1	2	2	0	0	0	1	1	1	0	0	1	2	2	0	0	2	2	2	2	1	1	0	1	1	1	2	0	0	0	0	1	1	0	1	2	0	0	0
675	0	2	0	0	0	1	2	0	1	1	1	1	1	0	0	0	2	2	2	0	1	0	2	2	0	0	0	2	0	0	2	2	2	0	1	1	1	0	0	1	1	0	0	0	1	1	0	0	1
676	1	1	1	0	0	1	1	0	1	1	1	1	2	0	0	0	1	1	1	1	1	0	2	2	0	1	1	2	2	1	2	1	1	1	1	1	1	0	0	1	1	0	0	0	1	0	0	0	0
677	1	2	1	0	0	0	2	0	2	1	1	0	0	0	0	0	1	0	0	2	0	0	1	1	1	2	1	1	2	1	0	1	1	0	2	0	1	0	0	1	1	1	1	0	1	2	0	0	0
678	0	0	2	0	0	0	2	0	1	0	0	0	2	0	0	0	1	1	1	1	0	0	2	2	0	0	2	2	2	1	1	1	2	1	0	2	0	0	0	2	2	2	2	0	2	1	0	0	0
679	0	1	1	0	0	1	1	0	0	0	0	0	0	0	0	0	2	2	1	1	1	0	2	2	0	0	1	2	2	1	2	2	2	0	2	0	1	0	0	1	1	1	1	0	2	0	0	0	1
680	1	1	1	1	0	0	2	0	1	1	0	1	1	0	0	0	1	1	2	0	1	0	2	2	0	0	2	2	2	2	0	1	1	1	1	1	2	1	1	0	0	0	0	0	0	0	0	1	0
681	1	1	1	1	0	0	2	0	2	1	0	0	0	0	0	0	1	0	0	2	0	0	2	2	0	0	2	2	2	1	1	1	1	2	0	2	1	0	0	0	0	2	2	0	2	1	0	0	0
682	1	1	2	1	0	0	1	0	1	1	1	0	0	0	0	0	2	0	0	2	0	0	1	1	1	1	2	2	2	1	1	2	1	1	1	1	2	1	1	0	0	0	1	0	1	1	0	1	0
683	0	0	2	0	0	1	2	0	1	1	1	0	0	0	0	0	1	0	0	2	0	0	1	1	0	1	2	2	2	2	1	1	1	0	1	1	1	0	0	1	1	1	1	0	0	0	0	0	0
684	1	1	1	0	0	0	2	0	2	2	0	0	0	0	0	0	2	2	1	1	1	0	1	1	1	1	1	1	2	1	0	1	1	1	1	1	1	0	0	0	0	0	0	1	0	0	0	1	0
685	0	2	1	0	0	0	2	1	1	1	0	1	1	0	0	0	2	2	2	0	2	0	1	1	1	0	1	2	2	2	0	1	1	2	0	2	2	0	0	0	0	0	0	0	0	1	0	0	0
686	0	2	1	1	0	0	2	1	2	1	0	0	0	0	0	0	1	0	0	2	0	0	2	2	0	0	2	2	2	1	2	0	0	2	0	2	1	0	0	0	0	1	1	0	1	1	0	0	1
687	1	1	1	0	0	0	2	1	1	1	0	0	0	0	0	0	2	1	1	1	1	0	2	2	0	0	2	2	2	1	1	2	1	0	1	1	1	0	0	1	1	1	1	0	0	0	0	0	1
688	1	2	1	0	0	0	1	0	1	1	1	1	1	0	0	0	0	1	2	0	1	0	2	2	0	1	2	2	2	1	1	0	1	2	1	2	2	0	0	0	0	0	0	0	0	0	1	0	0
689	0	2	0	0	0	0	1	1	1	1	1	0	2	0	0	0	2	0	0	2	0	1	1	2	0	0	1	1	2	1	0	2	2	0	1	1	2	0	0	0	0	0	0	0	1	0	0	0	0
690	1	1	1	1	0	0	2	0	0	0	0	0	0	0	0	0	0	0	0	2	0	0	2	2	0	0	2	2	2	1	1	1	1	1	0	2	2	0	0	0	0	0	0	0	0	0	0	0	1
691	0	1	2	0	0	0	2	1	2	2	0	0	0	0	0	0	1	2	1	1	0	1	2	2	0	0	1	2	1	1	2	2	2	1	0	2	1	1	1	0	0	0	0	0	0	0	0	1	0
692	0	0	1	0	0	0	1	0	1	1	0	1	1	0	0	0	1	0	0	2	0	0	2	2	0	0	2	2	2	0	0	0	0	2	0	2	0	0	0	2	2	1	1	0	0	0	0	0	0
693	1	1	2	1	0	0	2	0	1	1	0	0	0	0	0	0	1	0	1	1	1	0	2	2	0	0	2	2	2	1	1	0	0	1	1	1	1	0	0	0	0	0	0	1	0	0	0	0	0
694	1	0	2	0	1	0	2	1	2	2	0	0	0	0	0	0	1	0	0	2	0	0	0	1	1	1	1	1	1	1	1	1	1	2	0	2	2	0	0	0	0	0	0	0	0	0	0	0	0
695	1	2	0	0	0	0	1	0	2	2	0	0	1	0	0	0	1	2	2	0	0	0	1	1	0	0	2	2	2	1	1	1	1	1	1	1	0	0	0	1	1	2	2	0	1	1	0	0	1
696	1	0	2	0	0	0	2	1	2	2	0	1	1	1	1	1	2	1	1	1	1	0	1	1	0	1	1	1	1	1	2	0	0	1	1	1	1	0	0	1	1	0	0	0	1	1	0	0	0
697	1	0	1	0	0	0	2	0	1	1	0	1	1	0	0	0	2	0	1	1	1	0	2	2	0	0	1	1	2	1	0	2	2	0	2	0	1	0	0	0	0	0	1	0	1	1	0	2	0
698	0	1	2	0	0	0	1	0	2	2	0	0	1	0	0	0	0	0	0	2	1	0	2	2	0	0	2	2	2	2	1	1	1	1	0	2	2	0	0	1	1	1	1	0	1	1	0	0	0
699	0	1	1	0	0	0	2	0	0	0	0	0	0	0	0	0	2	1	1	1	1	0	1	1	0	0	2	2	2	2	0	1	0	1	1	1	1	0	0	2	1	1	1	0	1	2	0	0	0
700	0	2	1	1	0	0	2	0	2	1	0	0	1	0	0	0	0	1	0	1	0	0	2	2	0	1	2	2	2	1	2	2	2	1	1	1	1	0	0	1	1	0	0	0	1	0	0	0	0
701	1	1	1	1	0	0	2	1	2	2	0	0	0	0	0	0	1	0	0	2	0	0	2	2	0	0	0	1	1	0	1	2	2	0	1	1	1	0	0	0	0	1	1	0	0	0	0	0	1
702	0	1	1	1	0	1	1	0	1	0	1	0	0	0	0	0	2	0	0	1	0	0	1	1	1	1	1	1	2	1	0	0	0	1	1	1	0	0	0	2	2	0	1	0	1	1	0	0	1
703	0	1	1	0	0	0	2	1	1	1	0	2	2	0	0	0	1	1	0	1	0	0	2	2	0	0	1	1	2	0	0	0	0	1	1	1	1	1	1	1	1	1	1	0	1	1	0	0	0
704	1	2	1	1	0	0	2	0	1	0	0	0	0	0	0	0	0	2	2	0	0	0	2	2	0	0	1	2	1	1	1	1	1	2	0	2	1	0	0	1	1	0	0	1	0	0	0	1	0
705	0	2	1	0	0	0	1	0	2	1	0	0	0	0	0	0	2	1	0	2	1	0	1	1	0	0	2	2	2	2	1	1	1	1	1	1	1	0	0	1	1	0	0	0	0	0	0	0	0
706	1	2	1	0	0	0	2	1	2	2	0	0	1	0	0	0	1	0	0	1	0	0	2	2	0	1	1	2	2	1	0	1	0	2	2	0	2	0	0	2	1	1	1	0	1	2	0	0	0
707	0	1	1	0	0	0	1	0	1	0	1	0	0	0	0	0	1	2	2	0	2	0	2	2	0	0	2	2	2	1	1	2	1	0	1	1	1	0	0	2	2	0	0	0	0	0	0	0	0
708	0	2	0	0	0	0	2	0	1	1	1	0	2	0	0	1	2	0	0	2	0	0	1	1	0	0	1	1	1	1	1	1	1	1	1	1	1	0	0	2	2	0	0	0	1	1	0	1	1
709	1	1	1	1	0	0	2	1	1	1	0	2	1	0	0	0	1	0	0	2	0	0	2	2	0	1	1	2	2	2	0	0	0	0	1	1	1	0	0	2	2	1	0	0	2	0	0	0	0
710	0	2	0	0	0	0	2	0	1	1	0	0	1	0	0	0	2	0	0	1	0	1	1	2	0	1	2	2	2	2	0	1	1	1	0	2	1	0	0	1	1	1	1	0	1	1	0	0	0
711	1	0	2	1	0	0	2	0	1	0	0	2	2	0	0	0	1	2	2	0	0	0	2	2	0	0	1	2	1	1	1	1	1	0	1	1	2	0	0	1	1	1	1	0	1	0	0	0	0
712	1	2	0	0	0	0	2	0	2	2	0	1	1	0	0	0	2	1	1	1	1	0	2	2	0	2	2	2	2	1	0	1	0	1	1	1	2	0	0	1	1	0	0	0	0	0	0	0	0
713	1	1	1	0	0	1	1	0	0	0	1	0	0	0	0	1	2	2	1	1	1	0	2	2	0	0	2	2	2	2	0	1	1	0	1	1	2	0	0	1	1	0	0	0	0	0	0	0	0
714	0	1	2	1	0	0	2	0	2	1	0	1	1	0	0	1	2	1	1	1	1	0	1	1	1	1	2	2	2	2	1	1	0	1	1	1	1	0	0	2	1	0	0	1	0	1	0	0	0
715	0	1	2	1	0	1	2	0	2	1	0	2	2	1	1	1	1	1	1	1	1	0	1	1	0	0	2	2	2	0	1	0	0	2	0	2	2	0	0	0	0	1	1	0	0	0	0	0	0
716	1	0	2	0	0	1	2	0	1	1	0	1	1	0	0	0	2	2	2	0	1	0	2	2	0	0	1	2	2	1	0	1	2	2	0	2	1	0	0	1	1	1	0	0	2	0	0	0	0
717	0	1	2	1	0	0	1	0	2	1	0	0	1	0	0	0	2	1	1	1	0	0	2	2	0	1	1	1	2	1	0	2	2	2	0	2	2	0	1	1	0	1	1	0	1	2	0	0	0
718	1	2	1	0	0	0	2	0	2	1	0	0	0	0	0	0	2	0	0	1	0	0	1	1	1	1	2	2	2	2	0	1	1	0	2	0	1	0	0	1	1	0	0	0	0	0	0	1	0
719	1	1	1	0	0	0	2	0	2	2	0	0	1	0	0	1	0	1	1	1	0	0	1	1	1	1	1	2	2	2	0	1	1	1	2	1	1	0	0	1	1	0	0	0	0	0	0	0	0
720	1	2	1	0	0	0	1	0	1	0	1	0	0	0	0	0	2	0	0	2	0	0	2	2	0	0	0	2	1	0	1	1	1	2	0	2	2	0	0	1	1	1	1	0	1	2	0	0	0
721	1	1	1	0	0	0	2	0	1	1	0	2	2	1	1	1	0	2	1	0	1	1	1	2	0	1	2	2	2	2	0	1	1	2	0	2	1	0	0	2	2	1	1	0	0	0	0	0	0
722	0	2	0	0	0	0	1	0	1	0	1	0	0	0	0	0	2	0	0	2	0	0	2	2	0	0	2	2	2	2	1	1	1	2	0	2	1	0	0	1	1	0	0	1	0	0	0	0	1
723	1	0	2	1	0	0	2	0	1	1	0	0	1	0	0	0	0	0	0	2	0	0	2	2	0	0	2	2	2	2	0	1	1	1	1	1	1	1	0	1	0	0	0	2	0	0	0	0	0
724	0	0	2	0	0	0	2	0	1	0	1	2	2	1	1	1	0	0	1	1	1	0	2	2	0	0	1	2	2	1	1	1	1	2	0	2	1	0	0	2	2	0	0	0	0	0	0	1	0
725	1	1	2	2	0	0	2	1	1	1	0	0	0	0	0	1	2	2	2	0	1	0	2	2	0	1	1	0	1	0	1	2	2	0	1	1	1	0	0	1	1	0	0	0	0	0	0	0	0
726	1	0	2	0	0	1	1	1	2	2	0	0	1	0	0	0	1	1	0	1	0	0	2	2	0	0	2	2	2	2	1	0	0	2	0	2	2	0	0	1	1	1	1	0	1	0	0	0	0
727	0	1	1	0	0	0	2	0	2	1	0	1	2	0	0	0	1	0	0	2	0	0	2	2	0	1	1	2	2	1	2	2	2	2	0	2	1	0	0	2	2	1	1	1	1	2	0	0	0
728	0	2	0	0	0	0	2	0	0	0	0	0	1	0	0	0	1	1	0	1	0	0	2	2	0	0	0	2	2	0	1	0	0	2	0	2	1	0	0	1	1	1	0	0	1	1	0	0	0
729	1	1	2	0	0	1	2	1	2	2	0	1	2	0	0	0	1	1	1	1	1	0	1	1	1	2	2	2	2	1	1	1	1	2	0	2	2	1	1	0	0	0	0	0	1	1	0	0	0
730	0	0	2	0	0	1	2	1	2	2	0	0	1	0	0	0	1	2	1	0	1	0	2	2	0	0	2	2	2	2	1	0	0	2	0	2	1	0	0	2	2	0	0	0	0	2	0	0	0
731	1	1	2	2	0	0	2	0	1	1	0	0	0	0	0	0	1	1	0	1	0	0	0	0	1	1	2	2	2	2	1	1	1	2	0	2	1	1	1	1	1	0	0	0	0	0	0	0	1
732	1	0	2	0	0	1	2	1	2	2	0	0	0	0	0	0	2	0	0	1	0	1	2	2	0	0	0	2	1	1	1	1	1	1	1	1	0	0	0	2	2	1	0	0	1	1	0	0	0
733	0	2	0	1	0	0	2	0	2	2	0	1	1	0	0	0	1	1	0	1	0	0	2	2	0	1	2	2	2	2	1	1	2	1	1	1	0	0	0	2	1	1	1	0	1	0	0	0	0
734	0	2	2	1	0	0	2	1	2	2	0	0	1	0	0	0	0	1	0	2	0	0	2	2	0	0	1	2	2	1	0	0	0	1	1	1	1	0	0	1	1	1	1	0	1	1	0	0	0
735	0	2	1	0	0	0	1	0	1	0	1	0	0	0	0	0	1	1	1	0	1	0	2	2	0	0	1	0	1	0	1	1	2	1	2	1	2	0	1	1	0	0	0	0	0	0	0	0	1
736	1	1	1	1	0	0	2	0	2	1	0	0	1	0	0	0	1	1	0	1	0	0	2	2	0	0	2	2	2	2	0	1	1	1	1	1	1	0	0	1	1	0	0	0	0	0	0	0	0
737	1	1	1	0	0	0	2	0	2	1	0	1	1	1	1	1	0	1	1	1	0	0	2	2	0	0	2	2	2	1	1	1	1	1	1	1	2	0	0	2	1	0	0	0	0	0	0	0	1
738	0	0	1	0	0	0	2	0	2	1	0	0	0	0	0	0	1	1	1	1	0	0	1	1	0	0	2	2	2	2	1	1	1	1	1	1	2	0	0	1	1	1	1	0	1	1	0	0	0
739	0	2	0	0	0	0	1	0	1	1	1	0	1	0	0	0	1	1	1	1	1	0	1	2	0	0	2	2	2	2	1	0	0	2	0	2	1	0	0	1	1	0	0	0	0	0	0	0	1
740	1	0	2	0	0	0	1	0	0	0	2	0	0	0	0	0	1	1	0	1	0	1	1	2	0	0	2	1	2	1	1	0	0	2	0	2	0	0	0	2	2	0	1	0	1	1	0	1	0
741	0	0	2	0	0	0	1	1	2	2	0	1	1	0	0	0	1	2	1	0	1	0	0	1	0	0	1	2	2	1	0	2	2	0	2	0	0	0	0	1	1	0	0	1	0	1	1	0	1
742	1	1	1	0	0	1	1	0	1	0	1	1	0	0	0	0	2	1	1	1	0	1	2	2	0	1	1	1	2	0	1	0	1	1	1	1	2	0	0	0	0	0	0	0	1	0	0	0	0
743	0	1	1	1	0	0	1	0	1	1	1	0	0	0	0	0	0	1	1	1	1	0	2	2	0	0	2	2	2	1	1	1	1	1	1	1	2	0	0	0	0	1	0	0	1	0	0	0	0
744	0	2	0	1	0	0	1	1	2	2	1	1	2	0	0	1	0	0	1	1	1	0	2	2	0	0	1	2	1	1	2	0	0	2	0	2	1	0	0	1	1	0	0	0	1	0	0	2	0
745	0	1	1	0	0	0	2	1	1	1	0	1	1	0	0	0	2	0	0	2	1	0	2	2	0	1	1	1	2	0	1	0	0	0	1	1	0	0	0	1	1	0	0	0	0	0	0	0	1
746	1	0	2	0	0	0	1	1	2	2	0	1	1	1	1	1	1	1	1	1	0	0	1	2	0	0	1	1	2	1	0	2	1	2	0	2	2	0	0	0	0	0	0	1	0	1	0	0	1
747	1	2	0	0	0	0	2	1	2	2	0	0	1	0	0	0	0	1	1	1	1	0	1	1	0	0	2	2	2	1	2	1	1	1	0	2	1	0	0	2	2	1	1	0	0	0	0	0	0
748	0	2	0	0	0	0	2	0	2	2	0	0	1	0	0	1	1	0	1	1	0	0	2	2	0	1	0	2	0	0	2	1	1	1	2	1	2	0	0	2	1	0	0	0	0	0	0	1	0
749	1	1	2	1	0	0	1	0	2	2	0	1	1	0	0	0	2	0	0	2	0	0	2	2	0	0	2	2	2	2	1	0	0	2	0	2	2	0	0	1	0	0	0	0	0	1	0	0	1
750	1	1	2	1	0	0	1	0	0	0	1	0	2	0	0	0	1	2	1	0	1	0	1	1	1	1	1	1	2	1	1	1	0	1	1	1	2	0	0	1	1	0	0	1	0	0	0	0	0
751	0	2	0	0	0	0	2	0	1	0	0	0	0	0	0	0	1	1	0	2	0	0	2	2	0	1	1	1	2	1	1	2	1	1	0	2	1	0	0	2	1	0	0	0	0	2	0	0	0
752	1	1	0	0	0	0	1	0	0	0	0	1	1	0	0	0	1	0	0	2	0	0	1	1	0	0	1	2	1	1	1	1	1	1	1	1	1	0	0	2	2	1	1	0	0	0	0	0	0
753	0	1	1	0	0	0	1	1	2	2	0	1	1	0	0	0	2	1	1	1	1	0	1	2	0	0	1	1	2	1	0	0	0	2	0	2	1	0	0	1	1	1	0	0	1	1	0	0	1
754	0	1	1	1	0	0	2	1	2	1	0	1	1	0	0	0	1	1	1	1	0	0	2	2	0	0	0	2	1	0	1	1	0	1	1	1	2	1	1	0	0	0	0	0	0	0	0	0	0
755	1	1	1	0	0	1	1	0	0	0	1	0	2	0	0	0	1	2	0	1	1	0	1	2	0	0	2	2	2	1	1	2	2	0	2	0	0	0	0	1	1	0	0	0	0	0	0	1	0
756	0	2	0	0	0	0	2	1	2	2	0	0	0	0	0	0	2	0	0	2	0	0	1	1	0	0	2	2	2	2	1	1	0	2	1	2	1	1	1	1	1	0	0	2	0	0	0	1	0
757	1	2	0	1	0	0	2	1	2	1	0	1	1	0	0	0	1	1	0	1	0	0	2	2	0	0	2	2	2	0	1	1	1	1	1	1	1	0	0	2	1	0	0	0	0	0	0	1	0
758	0	2	0	0	0	0	2	0	1	1	0	0	1	0	0	1	2	0	0	2	1	0	2	2	0	1	1	2	1	0	2	2	2	1	2	0	0	0	0	2	2	0	0	0	0	1	0	0	0
759	1	2	0	0	0	0	1	1	1	1	1	0	1	0	0	0	0	0	1	1	1	1	1	2	0	0	1	1	2	1	0	1	1	0	1	1	2	0	0	0	0	1	1	0	1	0	0	1	0
760	0	1	2	1	0	0	2	0	2	0	0	0	1	0	0	0	2	0	0	1	0	0	0	0	0	0	0	2	2	0	1	1	2	2	0	2	2	0	0	0	0	0	0	0	0	0	0	0	0
761	1	1	1	1	0	0	1	0	0	0	1	0	1	0	0	1	1	1	2	0	1	0	2	2	0	1	2	2	2	2	1	1	1	1	1	1	0	0	0	1	1	0	0	0	0	0	0	0	0
762	0	2	0	1	0	0	2	0	0	0	0	1	1	0	0	0	1	1	0	2	0	0	2	2	0	0	2	2	1	0	1	0	1	1	0	2	1	0	0	1	1	0	0	1	0	0	0	0	2
763	1	2	0	0	0	0	1	0	0	0	0	1	1	0	0	0	1	1	1	1	1	0	2	2	0	0	1	2	1	1	1	0	0	2	0	2	1	2	1	1	1	0	0	0	0	0	0	0	0
764	1	2	1	0	0	0	2	0	2	2	0	0	0	0	0	0	1	1	0	1	0	0	2	2	0	0	1	2	2	1	0	1	1	1	0	2	0	0	0	2	2	0	0	0	1	1	0	0	0
765	0	2	1	0	0	0	1	1	1	1	1	1	1	0	0	0	0	1	2	0	1	0	2	2	0	0	1	2	1	1	2	1	1	0	2	1	1	0	0	1	1	0	0	0	0	0	0	1	0
766	0	2	1	0	1	1	2	1	2	1	0	0	1	0	0	0	0	2	0	1	0	1	2	2	0	0	1	1	2	1	0	1	1	1	1	1	1	0	0	1	1	1	1	0	1	1	0	2	0
767	0	2	1	0	0	0	2	0	2	1	0	0	0	0	0	0	2	1	0	2	0	0	1	1	1	1	1	1	2	1	0	2	2	0	1	0	2	1	1	0	0	0	0	0	0	0	0	0	0
768	1	2	1	1	0	0	2	0	2	0	1	0	1	0	0	0	0	0	0	2	0	0	2	2	0	0	2	2	2	2	1	1	1	0	1	1	2	0	0	1	0	0	0	0	0	0	0	1	0
769	0	2	0	0	0	0	1	0	2	1	0	0	1	0	0	0	2	1	1	1	1	0	2	2	0	0	1	2	1	1	2	2	2	2	0	2	1	0	0	0	0	1	1	0	1	0	0	0	0
770	1	1	1	0	0	0	2	0	1	1	0	0	1	0	0	0	0	1	1	1	1	0	2	2	0	0	2	2	2	1	1	1	1	0	2	0	1	0	0	1	1	0	0	0	0	0	0	0	0
771	1	0	2	0	0	0	2	1	2	2	0	2	2	0	0	0	1	0	1	1	1	0	2	2	0	1	1	2	2	1	0	2	2	1	0	2	1	0	0	2	2	0	0	0	0	0	0	0	0
772	1	1	1	0	0	0	1	0	2	1	0	0	0	0	0	0	1	1	0	1	0	0	2	2	0	0	2	2	2	1	1	0	1	1	0	2	0	0	0	2	2	1	1	0	1	0	0	0	0
773	0	2	1	1	0	0	1	0	1	0	1	2	1	0	0	0	1	1	0	1	0	0	2	2	0	0	1	2	2	1	0	1	1	2	0	2	2	0	0	1	1	1	0	0	2	1	0	0	0
774	1	0	2	0	0	1	2	1	1	1	0	0	1	0	0	1	0	1	1	1	0	1	2	2	0	1	2	2	2	1	1	1	0	1	1	1	1	0	0	0	0	0	0	0	1	0	0	0	1
775	1	1	1	0	0	0	2	0	2	2	0	0	0	0	0	0	1	1	0	1	0	1	2	2	0	0	1	1	1	1	0	2	2	0	2	0	2	1	1	0	0	1	0	0	1	0	0	0	1
776	1	1	2	1	0	0	0	0	0	0	1	0	1	0	0	0	0	0	0	2	1	0	2	2	0	0	1	1	2	1	0	0	0	1	0	2	2	0	0	0	0	1	1	0	1	2	0	1	0
777	1	1	2	0	0	0	1	1	2	2	0	1	1	1	1	1	2	1	1	1	1	0	2	2	0	0	0	2	1	1	2	1	1	2	0	2	2	0	0	1	1	1	1	0	2	1	0	1	0
778	1	1	1	0	0	0	2	0	1	0	0	1	1	0	0	0	0	1	0	0	0	0	2	2	0	0	1	2	2	1	0	0	1	1	0	2	1	0	0	0	0	0	0	0	0	0	0	0	0
779	1	2	0	0	0	0	2	1	2	1	0	1	2	0	0	0	1	0	1	1	1	0	1	1	0	0	1	2	2	1	0	2	1	1	1	1	1	0	0	1	1	0	0	0	2	1	0	0	0
780	1	1	1	1	0	0	2	0	2	2	0	0	1	0	0	0	0	1	1	1	1	0	2	2	0	0	1	2	2	1	1	1	1	2	0	2	2	0	0	0	0	1	1	0	0	1	0	0	1
781	1	0	2	0	0	0	1	0	2	2	0	0	2	0	0	0	1	1	0	1	0	0	2	2	0	0	2	2	2	2	0	0	0	2	0	2	2	0	1	2	0	0	0	0	0	0	0	0	0
782	0	1	1	0	0	0	2	0	2	1	0	1	1	1	1	1	1	0	0	2	0	0	1	1	1	1	2	2	2	1	0	2	2	0	2	0	0	0	0	1	1	0	0	1	0	0	0	0	0
783	1	2	0	0	0	0	2	0	2	0	0	0	1	0	0	0	1	0	1	1	1	0	2	2	0	0	0	1	1	0	1	0	0	2	0	2	1	0	0	1	1	2	1	0	1	0	0	1	0
784	0	0	1	0	0	0	1	0	0	0	1	1	1	0	0	0	1	0	0	1	0	0	2	2	0	0	1	2	2	1	2	1	0	2	0	2	1	1	1	1	1	1	1	0	1	0	0	0	1
785	1	1	1	1	0	0	2	0	2	2	0	0	0	0	0	0	1	1	1	1	0	0	2	1	1	2	0	2	1	1	1	0	0	2	0	2	2	0	0	0	0	0	0	0	0	0	0	0	0
786	1	0	2	0	0	2	1	0	2	2	0	0	0	0	0	0	1	1	2	0	1	0	1	1	0	0	1	2	2	1	1	2	2	0	1	1	2	0	0	2	2	2	2	0	1	1	0	0	0
787	1	1	1	0	0	0	1	0	1	0	1	0	0	0	0	0	0	2	2	0	0	0	2	2	0	0	2	2	2	2	0	0	0	2	0	2	2	0	0	1	1	0	0	0	1	0	0	1	0
788	0	1	0	0	0	0	2	1	2	1	0	2	2	1	1	1	2	1	0	2	0	0	2	2	0	1	2	2	2	2	0	0	1	1	1	1	2	0	0	1	1	0	0	0	0	0	0	1	0
789	1	1	1	0	0	0	2	1	2	1	0	1	1	1	1	1	1	0	1	1	1	1	2	2	0	0	1	1	2	0	1	0	1	1	1	1	0	0	0	0	0	0	0	1	0	1	0	0	0
790	0	2	1	0	0	0	1	0	1	1	2	1	1	0	0	0	2	1	1	1	0	0	2	2	0	1	1	2	2	1	1	0	0	2	1	1	0	0	0	2	2	0	0	1	0	0	0	0	0
791	0	1	1	1	0	0	2	0	2	2	0	1	0	0	0	0	2	1	1	1	1	0	1	1	0	0	1	1	2	0	0	0	0	2	0	2	1	0	0	1	1	0	0	1	1	0	0	1	0
792	1	0	2	1	0	1	2	0	2	1	0	0	1	0	0	0	2	2	2	0	0	0	1	1	1	1	1	1	2	1	0	1	1	2	2	1	1	0	0	2	1	1	1	0	2	2	0	1	0
793	1	1	2	1	0	0	2	0	2	2	0	1	1	0	0	0	1	1	1	1	1	0	2	2	0	1	1	2	2	1	2	2	1	0	1	1	1	0	0	2	1	1	1	0	0	1	0	0	0
794	1	0	2	0	0	0	2	0	2	2	0	2	2	1	1	1	1	2	1	0	1	0	2	2	0	1	1	1	2	1	0	2	2	1	1	1	1	0	0	1	1	0	0	0	1	1	0	0	1
795	1	2	2	1	0	0	2	0	2	2	0	1	1	0	0	0	2	1	0	2	0	0	2	2	0	0	2	2	2	2	0	1	1	1	1	1	1	1	1	0	0	0	0	0	0	0	0	1	0
796	0	1	1	0	0	0	2	0	2	1	0	0	0	0	0	0	0	0	0	2	0	0	1	1	0	1	1	1	2	2	0	1	1	1	1	1	0	0	0	2	2	1	1	0	1	0	0	1	0
797	0	2	1	0	0	0	2	1	2	2	0	0	1	0	0	0	1	0	0	2	0	0	2	2	0	0	0	2	1	1	1	1	2	1	1	1	0	0	0	1	1	0	0	0	1	0	1	0	0
798	0	1	1	0	0	1	1	0	1	1	0	0	1	0	0	0	0	0	0	2	0	0	1	1	1	1	2	2	2	2	0	1	2	1	0	2	2	0	0	1	1	1	1	0	1	1	0	0	1
799	1	2	1	0	0	0	2	0	2	0	0	0	0	0	0	0	1	1	1	0	1	0	2	2	0	0	1	1	2	1	0	2	2	0	2	0	2	1	1	1	0	1	0	0	2	0	0	0	1
800	1	2	2	0	0	1	2	1	1	1	0	0	0	0	0	0	2	0	0	2	0	0	1	1	1	1	1	2	1	1	1	0	0	2	0	1	2	0	0	1	0	0	0	1	1	0	1	0	0
801	1	0	2	1	0	0	2	0	2	1	1	0	1	0	0	0	1	2	1	0	1	1	1	2	0	0	2	2	1	0	1	1	0	1	1	1	1	0	0	1	1	0	0	0	1	1	0	0	1
802	0	2	1	1	0	0	1	0	2	2	0	1	2	0	0	0	0	1	1	1	1	0	2	2	0	1	2	2	2	0	1	2	2	1	1	1	1	0	0	1	1	0	0	0	0	1	0	1	0
803	0	1	0	1	0	0	2	1	1	1	0	0	0	0	0	0	1	1	0	2	0	0	2	2	0	0	2	2	1	1	2	2	2	1	1	1	1	0	0	2	2	1	0	0	1	0	0	0	0
804	0	1	2	1	0	0	1	0	1	0	1	0	0	0	0	0	1	1	1	1	1	0	1	1	0	0	0	1	1	0	1	0	0	2	0	2	1	0	0	1	1	1	1	0	1	0	0	1	0
805	1	1	1	0	0	0	1	0	2	2	0	0	1	0	0	0	2	0	0	1	0	0	2	2	0	0	1	1	1	1	2	1	1	1	0	2	2	0	0	1	0	1	1	0	1	0	0	0	1
806	0	0	2	0	0	1	2	0	1	1	0	1	2	0	0	0	1	0	2	0	1	0	0	1	0	0	1	1	1	1	0	2	1	0	1	1	2	1	0	0	0	0	0	0	0	0	0	0	0
807	1	1	2	0	0	1	2	0	2	0	0	1	1	0	0	0	2	1	1	1	0	0	1	1	0	1	0	1	1	0	1	1	1	1	2	1	2	0	0	0	0	0	0	0	1	0	0	1	0
808	1	0	2	0	0	0	1	0	1	1	0	0	1	0	0	0	2	1	1	1	1	0	2	2	0	0	1	1	1	1	1	1	1	1	0	2	2	1	1	0	0	0	0	0	0	0	0	1	0
809	0	1	1	0	0	0	1	0	0	0	1	1	1	0	0	0	1	1	2	0	1	0	2	2	0	0	1	1	2	1	0	2	1	1	0	2	2	0	0	1	0	0	0	0	0	1	0	1	0
810	0	0	2	1	1	0	2	1	2	1	0	0	1	0	0	0	2	0	0	2	0	0	2	2	0	0	2	2	2	2	0	1	1	0	2	0	1	0	0	1	1	1	0	0	1	1	0	1	0
811	1	2	1	0	0	0	2	0	2	2	0	0	1	0	0	1	2	0	0	1	0	0	2	2	0	0	2	2	2	2	0	2	2	0	2	0	1	0	0	1	1	0	0	0	1	0	0	0	0
812	1	1	1	0	0	1	2	0	1	1	1	1	2	0	0	0	1	1	0	1	0	0	2	2	0	0	0	1	2	1	0	1	1	2	0	2	2	0	1	2	0	1	1	0	2	1	0	0	1
813	1	1	1	0	1	2	1	0	0	0	1	0	1	0	0	0	1	1	1	1	1	0	2	2	0	0	1	1	1	1	1	1	0	2	0	2	1	0	0	1	1	1	0	0	1	0	0	0	0
814	0	2	1	0	1	1	1	1	2	2	0	0	1	0	0	0	1	1	0	1	0	1	2	2	0	0	2	2	2	1	1	1	1	0	1	1	0	0	0	1	1	0	0	0	0	1	0	2	0
815	0	0	2	2	0	1	2	0	2	0	0	0	1	1	0	0	2	1	1	1	1	0	2	2	0	0	1	1	2	1	0	0	0	2	0	2	1	1	1	0	0	0	0	0	0	0	0	1	0
816	0	1	2	1	0	0	1	1	1	1	1	0	1	0	0	0	1	1	1	1	0	0	2	2	0	0	2	2	2	2	2	1	0	2	0	2	1	1	1	1	1	0	0	0	0	0	0	1	1
817	1	1	1	0	0	0	0	0	1	1	1	0	0	0	0	0	0	1	0	2	0	0	2	2	0	0	1	1	1	1	1	2	1	1	1	2	1	0	0	2	2	0	0	0	0	0	0	0	0
818	0	1	1	1	0	0	1	0	0	0	2	0	1	0	0	0	1	1	1	1	1	0	2	2	0	0	1	1	1	1	1	1	1	1	0	2	0	0	0	2	2	0	0	0	1	1	0	1	0
819	1	1	2	1	0	0	2	1	2	2	0	1	1	0	0	0	1	0	1	1	0	0	2	2	0	0	1	1	1	1	2	2	1	1	0	2	0	0	0	1	1	0	0	0	0	0	0	0	0
820	0	1	1	0	0	0	2	0	1	1	0	0	0	0	0	0	0	1	2	0	1	0	2	2	0	0	1	1	2	1	0	1	0	2	0	2	1	0	0	1	1	0	0	0	1	0	0	0	1
821	1	1	1	0	0	1	1	0	1	1	0	1	1	0	0	0	1	2	0	0	0	0	2	2	0	0	0	2	2	0	1	1	1	0	1	1	1	0	0	2	2	0	0	0	0	0	0	1	0
822	0	2	0	0	0	0	1	0	1	1	1	0	1	0	0	0	0	1	1	1	1	0	2	2	0	0	2	2	2	2	1	2	2	0	2	0	2	0	0	1	1	0	0	0	0	1	0	0	0
823	1	1	1	0	0	1	2	1	2	1	0	0	1	0	0	1	2	0	0	2	0	0	0	1	1	1	1	1	1	1	1	0	1	1	0	2	1	1	0	0	0	0	0	0	0	0	0	0	0
824	1	0	1	0	0	0	2	1	2	1	0	0	1	0	0	0	2	0	0	1	0	0	2	2	0	0	2	2	2	1	2	0	0	2	0	2	0	0	0	1	1	0	0	0	0	0	0	1	0
825	1	1	1	1	0	0	2	1	1	1	0	0	2	0	0	1	1	1	1	0	0	0	2	2	0	0	1	2	1	1	2	1	0	1	1	1	0	0	0	1	1	0	0	0	0	1	0	0	0
826	0	2	0	1	0	0	2	1	2	1	0	1	1	0	0	0	1	0	0	2	0	0	1	1	1	1	1	2	2	1	2	1	2	1	0	2	2	0	0	0	0	0	0	0	1	0	0	1	0
827	0	1	1	0	0	1	2	0	1	1	0	1	0	0	0	0	2	1	1	1	0	0	2	2	0	0	0	2	1	1	2	1	1	1	0	2	0	0	0	1	1	0	0	0	0	1	0	0	0
828	0	2	2	1	0	0	1	0	1	1	2	1	1	0	0	0	1	0	1	1	1	0	2	2	0	0	0	2	1	0	2	0	0	2	1	1	1	0	0	1	1	0	0	0	0	0	0	1	0
829	1	1	1	0	0	0	2	1	2	1	0	1	2	1	1	1	2	0	0	1	0	1	2	2	0	0	1	1	2	1	1	1	1	2	0	2	1	0	0	0	0	0	0	0	0	0	0	0	0
830	1	0	2	0	0	2	2	0	2	1	0	0	0	0	0	0	2	0	0	2	0	1	2	2	0	0	2	2	1	1	1	0	1	1	0	2	2	0	0	0	0	0	0	0	0	0	0	0	0
831	1	1	1	0	0	0	1	0	0	0	1	0	2	0	0	0	2	0	0	2	0	0	1	1	1	1	1	1	2	1	0	1	1	1	1	1	2	0	1	1	0	0	0	0	0	0	0	1	0
832	0	0	2	1	0	1	1	0	0	0	1	0	1	0	0	0	1	0	0	2	0	0	2	2	0	0	0	1	2	1	0	1	1	2	0	2	2	1	1	0	0	1	1	0	1	1	0	2	0
833	1	1	1	0	0	0	1	0	1	1	0	0	0	0	0	0	0	0	0	2	0	0	1	2	0	0	1	1	1	1	1	1	0	2	1	2	0	0	0	2	2	0	0	0	0	0	0	0	0
834	1	1	1	0	0	0	2	0	2	0	0	0	0	0	0	0	1	1	1	1	1	0	1	1	0	0	1	2	2	1	2	1	1	1	1	1	0	0	0	2	1	1	0	0	0	1	0	0	0
835	1	2	0	1	0	0	2	0	1	0	0	1	1	0	0	0	1	0	1	1	1	1	2	2	0	0	1	1	1	0	1	1	2	1	1	1	0	0	0	2	2	0	0	0	1	0	0	0	0
836	0	1	1	1	0	0	1	1	1	1	1	0	2	0	0	1	1	1	0	1	0	1	2	2	0	0	1	2	2	1	1	2	2	1	2	0	1	1	1	1	1	1	1	0	1	0	0	1	0
837	1	1	1	1	0	0	2	1	2	1	0	0	0	0	0	0	1	1	1	1	1	0	1	1	0	0	1	1	2	1	0	0	0	2	0	2	1	0	0	1	1	0	0	0	0	0	0	0	0
838	1	2	1	1	0	0	1	0	1	1	1	1	2	0	0	0	1	0	1	1	1	0	0	0	0	0	2	2	2	2	0	1	1	1	0	2	1	1	1	1	1	0	0	1	0	0	0	0	0
839	0	0	2	0	0	1	2	1	1	1	0	1	1	0	0	0	2	1	1	1	1	0	2	2	0	0	0	2	2	0	1	1	1	1	1	1	1	0	0	1	1	0	0	0	0	1	0	0	0
840	1	2	0	0	0	0	1	1	1	1	0	0	0	0	0	0	2	0	0	2	0	0	2	2	0	0	1	1	2	1	1	1	2	1	2	1	1	0	0	1	1	2	1	0	1	0	0	0	0
841	1	0	2	1	0	0	1	0	2	2	0	1	1	0	0	0	2	0	0	1	0	0	1	1	1	1	1	1	1	0	1	0	0	1	0	2	1	0	0	2	1	0	0	0	1	1	0	0	0
842	0	1	2	0	0	1	2	0	2	2	0	1	1	0	0	0	2	2	2	0	0	0	2	2	0	1	1	1	2	1	0	1	1	0	0	2	1	0	0	1	1	1	1	0	1	2	0	1	0
843	0	2	0	0	0	0	2	0	2	1	0	0	1	0	0	0	1	0	0	1	0	0	2	2	0	1	1	2	2	1	0	1	0	1	1	1	1	0	0	1	1	0	0	0	0	0	1	0	1
844	1	1	1	0	0	1	1	0	0	0	1	1	2	1	1	1	1	1	0	1	0	0	2	2	0	0	2	2	2	2	1	2	1	1	1	1	2	0	0	0	0	0	0	0	1	0	0	0	1
845	0	1	1	0	0	0	1	0	1	0	1	0	2	0	0	1	1	1	1	1	1	0	2	2	0	0	1	1	2	2	0	2	2	1	1	1	1	0	0	1	1	0	0	0	1	1	1	0	0
846	1	0	2	1	0	0	2	0	2	1	0	0	1	0	0	1	1	0	0	2	0	0	2	2	0	0	1	1	2	1	0	2	1	0	1	1	1	0	0	2	2	1	1	0	1	2	0	0	1
847	0	1	1	0	0	0	2	0	2	2	0	1	1	0	0	0	1	1	1	1	0	0	1	1	0	0	2	2	2	2	0	1	1	1	0	2	1	1	1	1	1	0	0	0	0	0	0	0	0
848	1	0	1	0	0	0	2	0	2	2	0	0	0	0	0	0	1	0	0	2	0	0	2	2	0	1	1	2	2	1	0	0	0	2	0	2	1	0	0	2	2	0	0	0	0	0	1	0	0
849	0	2	1	0	0	0	0	0	0	0	2	0	0	0	0	0	1	1	2	0	1	1	1	2	0	0	1	1	2	1	0	1	1	2	0	2	2	1	1	0	0	0	0	0	0	2	0	0	1
850	0	0	2	0	0	1	1	0	1	1	1	0	1	0	0	0	1	2	1	0	1	0	2	2	0	0	2	2	2	2	1	1	1	2	0	2	1	0	0	2	2	1	0	0	2	0	0	0	1
851	1	1	1	0	0	0	2	1	1	1	0	1	2	0	0	0	1	1	1	1	0	0	2	2	0	0	1	1	2	1	0	1	1	1	1	1	1	1	1	1	1	0	0	0	0	1	0	1	0
852	1	0	2	0	0	2	2	0	2	2	0	1	1	0	0	0	2	1	0	2	0	1	2	2	0	0	1	1	2	1	0	1	2	0	0	2	1	0	0	0	0	1	1	0	1	2	0	0	0
853	1	1	1	1	0	1	2	0	2	2	0	1	1	0	0	0	0	1	0	1	0	1	2	2	0	0	2	2	2	1	2	1	0	2	0	2	1	1	0	0	0	0	0	1	0	0	0	1	0
854	1	2	1	0	0	0	2	1	2	2	0	0	0	0	0	1	1	0	0	2	0	0	1	1	0	0	0	1	1	0	1	1	2	0	1	1	1	0	0	1	1	0	0	0	0	1	0	0	0
855	1	2	1	1	0	0	2	0	2	1	0	1	1	0	0	0	2	2	2	0	1	0	0	1	0	0	0	1	1	0	1	2	1	1	0	2	2	0	0	1	0	0	0	0	0	0	0	0	0
856	0	1	2	0	0	1	2	1	2	1	0	0	1	0	0	0	1	2	2	0	1	0	2	2	0	0	1	2	2	2	1	1	1	1	0	2	2	0	0	0	0	0	0	1	1	0	0	1	0
857	0	0	2	1	0	0	1	0	2	2	0	1	1	0	0	0	1	0	0	2	0	0	2	2	0	1	1	1	2	0	1	0	0	2	0	2	1	0	0	2	2	0	0	0	1	0	1	0	0
858	1	0	2	0	0	1	2	0	2	1	0	0	1	0	0	0	0	1	0	0	0	0	2	2	0	0	1	1	2	1	1	2	1	0	1	1	1	0	0	2	2	1	1	0	0	0	0	0	0
859	1	0	2	1	0	1	2	0	1	1	0	0	0	0	0	1	1	2	0	2	0	0	2	1	1	2	2	2	2	1	2	1	2	1	2	1	1	0	0	1	1	2	2	0	2	1	0	0	0
860	0	0	1	0	0	0	1	0	1	0	1	0	0	0	0	0	0	1	0	1	0	0	2	2	0	0	1	1	2	1	1	1	1	0	2	1	1	0	0	2	2	0	0	1	1	0	0	0	0
861	0	2	1	0	0	0	2	0	0	0	0	0	0	0	0	0	1	1	1	1	1	0	1	1	0	0	2	2	2	2	0	2	1	2	0	2	2	0	0	0	0	0	0	0	0	0	0	1	0
862	1	1	1	1	0	0	2	1	1	1	0	0	1	0	0	0	2	0	0	1	0	0	2	2	0	2	0	1	2	1	0	1	0	2	0	2	0	0	0	1	1	0	0	0	0	0	0	0	0
863	1	1	1	0	0	0	2	1	1	1	0	0	0	0	0	1	1	2	0	1	0	0	2	2	0	0	2	2	2	2	0	1	1	1	2	1	1	1	0	1	0	1	1	0	0	0	0	0	0
864	0	2	1	0	1	1	1	0	1	0	1	0	1	0	0	0	2	2	1	1	1	1	2	2	0	0	1	2	2	1	1	1	0	2	0	2	2	0	0	1	1	0	0	1	1	1	0	0	1
865	0	2	1	0	0	0	2	0	2	1	0	1	1	0	0	0	1	1	2	0	1	1	2	2	0	1	1	2	2	2	0	1	1	1	1	1	1	0	0	1	1	1	1	0	2	0	1	0	0
866	1	1	1	0	0	1	2	1	1	1	0	1	1	0	0	0	0	2	1	1	1	0	2	2	0	0	1	2	2	2	0	1	1	2	0	2	1	0	0	1	1	0	0	0	0	0	0	0	0
867	1	1	1	0	0	0	2	0	2	1	0	0	0	0	0	0	1	0	1	1	1	0	2	2	0	0	2	2	2	2	0	0	0	1	0	2	1	0	0	2	1	0	0	1	0	1	0	0	0
868	0	0	2	0	0	1	2	0	2	2	0	0	0	0	0	0	0	1	0	1	0	1	2	2	0	0	1	2	2	1	0	2	1	0	1	1	1	0	0	2	2	1	0	0	1	0	0	0	0
869	1	2	0	1	0	0	2	1	2	2	0	1	1	0	0	0	2	0	0	2	0	0	2	2	0	0	1	1	2	2	0	2	2	2	0	2	2	0	0	1	1	1	1	0	1	0	0	1	0
870	1	0	2	0	0	1	2	0	2	0	0	0	0	0	0	0	1	1	1	1	1	0	2	2	0	0	0	0	1	0	1	1	1	1	1	1	2	0	1	2	1	1	0	0	2	0	0	0	0
871	0	0	2	0	0	0	1	0	1	1	0	0	0	0	0	1	2	1	0	2	0	0	2	2	0	0	0	1	2	1	0	2	2	1	1	1	2	0	0	1	1	0	0	0	0	1	0	0	0
872	0	1	2	0	0	0	1	0	2	1	0	1	1	0	0	0	1	0	0	2	0	0	2	2	0	0	0	1	2	1	0	1	1	0	1	1	1	0	0	1	1	0	0	0	0	1	0	0	1
873	1	2	1	0	0	0	0	0	1	1	0	0	0	0	0	0	0	0	0	2	0	0	2	2	0	0	2	2	2	2	1	1	1	1	2	1	1	0	0	2	1	1	1	0	2	2	0	0	0
874	0	0	2	1	0	1	2	0	1	0	0	0	0	0	0	0	1	0	1	1	1	0	2	2	0	0	1	2	2	1	1	0	1	0	1	2	2	1	1	0	0	1	1	0	1	1	0	0	0
875	0	2	0	0	0	0	2	0	2	2	0	0	0	0	0	0	1	1	1	1	0	0	1	1	1	1	2	2	2	1	1	0	1	1	1	1	2	0	0	0	0	0	0	0	0	0	0	0	1
876	1	2	0	1	0	0	2	0	2	2	0	0	0	0	0	0	1	1	1	1	1	0	1	1	1	1	1	2	2	1	0	1	0	2	0	2	1	0	0	1	1	0	0	0	0	0	0	1	0
877	1	1	1	1	0	1	2	0	1	1	0	1	2	0	0	0	2	1	0	2	0	0	2	2	0	0	2	2	2	2	1	1	0	1	1	1	1	0	0	2	2	1	0	0	1	1	0	0	0
878	0	2	0	1	1	0	1	1	2	2	1	0	0	0	0	0	1	1	0	1	0	0	2	2	0	0	0	2	1	0	2	0	1	0	1	2	1	1	0	0	0	0	1	0	1	1	0	0	0
879	0	2	1	0	0	0	2	1	2	1	0	1	1	1	1	1	1	1	0	1	0	0	2	2	0	0	0	1	2	1	0	0	1	1	1	1	1	0	0	1	1	0	0	1	0	1	0	1	0
880	1	0	2	0	0	0	1	0	2	1	0	0	1	0	0	0	0	0	0	2	0	0	1	1	1	1	2	2	2	2	2	1	1	2	0	2	0	0	0	0	0	0	0	0	0	0	0	0	0
881	1	1	2	1	0	0	2	1	2	2	0	0	0	0	0	0	1	2	2	0	2	0	2	2	0	0	2	2	2	2	1	1	0	2	0	2	0	0	0	1	1	1	1	0	2	1	0	0	1
882	0	2	0	0	0	0	1	0	1	1	1	0	1	0	0	1	1	1	0	1	0	0	2	2	0	0	1	2	0	0	2	2	2	0	1	1	1	0	0	1	1	0	0	0	0	0	0	1	0
883	0	2	0	0	0	0	1	1	1	1	0	0	0	0	0	0	2	2	1	1	1	0	2	2	0	1	0	2	1	1	2	1	1	1	1	1	2	1	1	0	0	0	0	0	0	1	0	0	0
884	1	1	1	0	0	1	2	0	2	2	0	0	2	0	0	0	1	0	0	2	0	0	2	2	0	0	1	1	2	1	0	1	0	2	0	2	2	0	0	1	1	0	0	0	1	0	0	0	1
885	0	2	1	1	0	0	2	0	2	2	0	1	1	0	0	0	1	1	1	1	1	0	2	2	0	0	2	2	2	2	1	2	2	0	1	1	1	0	0	1	1	1	1	0	1	1	0	1	0
886	0	1	1	1	0	0	1	0	1	1	2	1	1	0	0	0	2	0	0	2	0	0	2	2	0	1	2	2	1	1	1	2	1	0	1	1	2	0	0	0	0	0	0	0	0	0	0	0	1
887	1	0	1	0	0	0	2	0	1	0	0	0	1	0	0	0	1	1	1	1	1	0	1	1	0	0	0	0	2	1	0	1	1	1	1	1	1	0	0	1	1	0	0	0	0	0	0	0	1
888	1	2	0	0	0	0	1	1	2	2	1	1	1	0	0	0	0	0	0	2	0	0	1	2	0	0	1	2	2	1	1	0	0	2	0	2	0	0	0	1	1	0	0	2	0	2	0	0	1
889	0	1	0	0	0	0	2	1	2	1	0	0	0	0	0	0	2	0	0	2	0	0	2	2	0	1	1	2	2	1	2	2	2	1	0	2	1	0	0	1	1	1	1	0	1	0	0	0	0
890	1	2	0	1	0	0	2	0	2	1	0	0	0	0	0	0	1	0	0	2	0	0	1	1	1	1	1	2	2	1	1	0	1	1	1	1	0	0	0	2	1	1	0	0	0	0	1	0	1
891	0	2	1	0	0	0	2	0	2	1	0	1	1	0	0	0	0	0	0	2	0	0	2	2	0	1	2	2	2	2	0	1	2	2	0	2	1	0	0	2	1	0	0	0	0	0	0	0	1
892	0	1	1	0	0	0	2	0	1	0	0	0	0	0	0	0	0	0	1	1	1	0	1	1	1	2	1	2	2	1	2	0	0	2	0	2	1	0	0	1	1	0	0	0	0	1	0	0	0
893	1	0	2	2	0	1	2	0	1	0	0	0	0	0	0	0	0	0	1	1	1	0	2	2	0	1	2	2	2	2	1	2	1	1	1	1	1	1	1	1	1	1	0	0	1	0	0	0	0
894	0	1	1	0	0	1	2	1	1	1	0	0	1	0	0	0	2	2	1	1	1	0	2	2	0	0	2	1	2	1	0	1	1	1	0	2	1	1	1	1	1	0	0	0	0	0	0	1	0
895	0	1	2	1	0	0	2	0	2	2	0	0	1	0	0	0	0	1	0	1	0	0	2	2	0	0	2	2	2	2	1	2	1	0	1	0	1	0	0	1	1	0	0	1	0	1	0	0	0
896	0	1	1	1	0	0	2	0	2	0	0	0	1	0	0	0	1	1	1	1	1	0	1	1	0	0	1	1	2	1	0	1	1	1	1	1	1	0	0	1	1	0	0	0	0	0	0	1	0
897	0	1	1	0	0	0	2	0	1	0	0	0	0	0	0	0	2	0	0	2	0	0	1	1	0	1	0	2	2	0	1	1	1	2	0	2	0	0	0	1	1	0	0	0	0	1	1	0	0
898	1	2	1	0	0	0	2	1	1	1	0	0	1	0	0	0	2	0	0	2	0	0	2	2	0	0	2	2	2	2	2	0	1	1	1	1	2	0	0	0	0	0	0	0	1	1	0	0	0
899	1	0	2	0	0	0	1	0	1	1	1	0	1	0	0	0	1	2	1	0	0	0	2	2	0	0	2	2	2	0	1	0	1	0	1	2	2	0	1	2	1	0	0	1	0	0	0	0	1
900	0	1	2	0	0	1	2	0	2	1	0	0	1	0	0	0	1	0	0	2	0	0	1	1	1	1	0	1	2	1	0	1	1	2	0	2	1	0	0	1	1	1	0	0	1	0	0	1	0
901	1	1	1	0	0	0	2	0	2	2	0	0	0	0	0	0	1	2	0	1	0	0	2	2	0	0	2	2	2	2	1	1	1	0	2	0	1	0	0	1	1	1	0	0	1	0	0	2	0
902	1	0	2	0	0	0	2	1	1	1	0	1	1	0	0	0	1	1	1	1	0	0	2	2	0	0	2	2	2	1	1	1	1	1	1	1	0	0	0	2	2	0	0	0	0	0	0	0	1
903	1	1	1	0	0	1	2	0	2	2	0	0	0	0	0	0	0	0	1	1	1	0	2	2	0	0	1	1	2	1	1	1	1	0	0	2	2	0	0	1	1	1	1	0	1	0	0	0	0
904	1	1	1	0	0	1	1	1	1	1	1	0	0	0	0	0	1	1	1	1	1	0	2	2	0	0	1	2	1	1	2	2	1	2	0	2	1	0	0	1	1	0	0	0	1	1	0	0	1
905	0	1	1	0	0	0	2	1	2	2	0	0	0	0	0	0	0	2	0	2	0	0	2	2	0	0	2	2	2	2	1	0	0	2	0	2	1	0	0	1	1	0	0	0	0	0	0	0	0
906	1	1	2	1	0	0	1	0	0	0	1	0	0	0	0	0	1	1	0	2	0	0	1	1	0	0	2	2	2	2	0	2	2	0	2	0	1	0	0	2	1	0	0	0	0	0	0	0	0
907	0	2	0	0	0	0	1	0	1	1	1	0	0	0	0	0	1	0	0	2	0	0	0	1	0	0	0	0	1	0	1	0	0	1	1	1	2	1	1	0	0	0	1	0	1	0	0	2	0
908	0	1	1	0	1	0	1	1	1	1	1	0	0	0	0	0	2	0	0	2	0	0	2	2	0	0	2	2	2	1	1	2	2	0	1	1	1	0	0	2	2	2	2	0	1	1	0	0	1
909	1	1	1	1	0	0	1	1	2	2	1	0	0	0	0	0	1	1	1	1	0	0	1	1	1	1	2	2	1	1	1	2	2	0	1	1	1	0	0	1	1	0	0	0	1	1	0	0	0
910	0	2	0	0	0	0	2	0	2	0	1	0	1	0	0	0	1	1	1	1	1	0	2	2	0	0	2	2	2	2	0	1	1	2	0	2	1	0	0	2	2	0	0	0	0	0	0	1	0
911	0	1	1	0	0	0	2	1	2	1	0	1	1	0	0	0	1	2	0	1	1	0	1	1	1	1	2	2	2	2	1	1	1	1	0	2	1	0	0	1	1	0	0	0	0	0	0	1	0
912	0	1	2	1	0	0	2	0	1	1	0	0	0	0	0	0	1	0	1	1	1	0	2	2	0	1	2	2	2	1	1	2	2	1	1	1	1	0	0	1	1	2	1	0	1	0	0	0	0
913	0	1	1	1	0	1	2	0	0	0	0	0	0	0	0	0	2	1	1	1	1	0	2	2	0	0	2	2	2	1	2	0	0	2	0	2	1	0	0	2	2	1	1	0	1	2	0	0	0
914	1	2	2	1	0	0	1	1	2	2	0	0	0	0	0	0	2	2	2	0	2	0	1	1	1	1	1	2	1	1	1	0	0	2	0	2	2	0	0	0	0	1	1	0	1	0	0	0	0
915	0	1	0	0	0	0	1	0	0	0	0	0	0	0	0	0	1	0	0	2	0	0	2	1	1	2	1	2	2	2	0	2	2	0	1	1	2	0	0	1	1	1	1	0	1	1	0	0	0
916	1	1	1	0	0	0	1	0	1	1	0	0	1	0	0	0	1	1	1	0	1	0	2	2	0	0	1	1	2	1	1	1	1	1	0	2	1	0	0	1	1	1	1	0	1	1	0	0	0
917	0	1	2	1	0	0	2	1	2	2	0	0	0	0	0	0	1	0	0	2	0	0	2	2	0	0	1	2	1	1	1	2	1	1	0	2	0	0	0	1	1	2	2	0	1	1	0	0	1
918	0	0	2	1	0	0	2	0	2	1	0	0	0	0	0	1	1	0	0	2	0	0	1	1	0	0	0	0	2	1	0	1	1	2	0	2	1	0	0	2	1	0	0	1	1	0	0	0	0
919	1	0	2	1	1	0	1	0	1	0	1	0	1	0	0	0	0	0	0	2	0	0	2	2	0	0	2	2	2	2	1	2	1	0	1	1	2	0	0	1	1	1	0	0	1	0	0	0	0
920	0	1	1	0	0	1	1	0	1	1	1	0	0	0	0	0	2	1	1	1	1	1	2	2	0	0	0	1	1	0	1	1	1	1	0	2	2	0	1	1	0	0	0	1	0	0	0	0	0
921	1	2	0	1	0	0	1	0	1	1	0	0	1	0	0	1	1	1	1	1	0	0	2	2	0	0	1	1	2	0	0	1	1	2	0	2	2	0	0	0	0	0	0	0	0	0	0	0	0
922	1	1	2	1	0	0	2	0	1	1	0	0	1	0	0	0	1	0	0	2	0	0	1	1	0	1	1	1	2	1	0	1	1	1	1	1	2	0	1	2	1	0	0	0	0	1	0	0	0
923	1	1	1	1	0	0	2	0	1	1	0	1	2	0	0	0	1	2	1	1	0	0	0	1	0	0	0	1	1	1	1	0	0	2	0	2	0	0	0	1	1	1	1	0	0	2	0	0	0
924	1	1	1	1	0	1	1	0	1	0	1	2	1	0	0	0	0	1	1	1	1	0	1	1	0	0	0	1	2	0	1	1	1	0	2	0	2	0	0	0	0	1	1	0	1	1	0	1	0
925	1	0	2	0	0	0	1	0	2	1	0	1	1	0	0	0	2	2	2	0	1	0	1	2	0	0	2	1	2	1	1	0	0	2	0	2	1	0	0	2	2	0	0	0	0	1	0	0	0
926	1	0	1	0	0	0	2	0	2	1	0	1	2	0	0	0	1	1	0	1	0	0	1	1	1	1	2	2	2	1	2	0	1	0	1	2	1	1	0	0	0	0	0	0	0	0	0	2	0
927	1	0	2	0	0	1	2	0	2	1	0	0	1	0	0	0	2	0	0	2	1	0	2	2	0	1	1	1	2	1	1	2	2	1	1	1	1	0	0	1	1	0	0	0	0	0	0	1	0
928	1	0	2	0	0	2	1	0	1	1	0	0	1	0	0	0	2	1	1	1	1	0	2	2	0	0	1	1	2	1	0	0	1	0	1	2	2	0	0	0	0	2	2	0	2	1	0	0	0
929	1	0	2	0	0	2	1	0	1	1	1	1	2	1	1	1	0	0	0	2	0	0	2	2	0	1	2	2	2	2	1	0	1	2	1	2	0	0	0	1	1	0	0	0	0	1	0	1	1
930	0	1	1	0	0	0	1	0	0	0	1	0	0	0	0	0	2	0	0	2	0	0	0	0	0	0	2	2	2	2	0	2	1	1	2	2	2	0	0	1	1	0	0	0	0	0	0	0	0
931	1	1	2	0	0	0	2	0	2	2	0	1	2	0	0	0	2	0	0	1	0	0	1	1	0	1	2	2	1	0	1	1	1	2	0	2	2	0	0	0	0	1	1	0	2	2	0	0	0
932	1	2	0	1	0	0	2	0	2	2	0	0	0	0	0	0	1	2	0	0	0	0	1	2	0	0	2	2	2	2	1	1	1	1	1	1	1	0	0	0	0	0	0	0	0	0	0	0	0
933	0	0	2	0	0	1	1	0	0	0	1	1	1	0	0	0	0	0	1	1	1	0	2	2	0	0	1	1	2	1	0	1	1	1	0	2	1	0	0	2	2	1	1	0	1	0	0	0	0
934	0	2	1	1	0	0	2	1	1	1	0	0	0	0	0	0	0	1	1	1	0	0	1	1	1	1	1	2	2	1	2	1	0	2	0	2	1	0	0	0	0	1	1	0	1	0	0	0	0
935	0	2	1	1	0	0	1	0	1	0	1	0	1	0	0	0	0	2	2	0	0	0	1	1	0	0	2	2	1	0	2	1	1	1	1	1	0	0	0	2	2	1	1	0	1	1	0	0	0
936	0	2	0	1	0	0	1	1	2	2	0	1	2	0	0	1	1	1	1	1	1	0	1	1	1	1	2	2	2	2	0	1	0	1	1	1	0	0	0	2	2	0	0	0	0	0	0	0	0
937	1	0	2	0	1	0	2	0	2	0	0	0	0	0	0	0	1	0	0	2	0	1	2	2	0	0	1	2	2	1	0	2	1	0	1	1	2	0	0	1	1	0	0	0	0	0	0	0	1
938	1	2	1	0	0	0	2	0	2	2	0	0	0	0	0	0	0	0	0	2	0	0	2	2	0	0	1	1	1	1	2	2	1	1	0	2	2	1	1	0	0	0	0	0	0	1	0	0	0
939	0	1	0	0	0	0	1	1	2	2	0	0	0	0	0	0	1	1	1	1	1	0	1	1	1	1	2	2	2	2	1	1	1	0	2	0	1	0	0	1	1	1	1	0	1	0	0	0	0
940	0	2	1	1	0	0	2	0	2	1	0	1	1	0	0	0	2	0	0	2	0	0	2	2	0	0	2	2	2	2	0	0	0	2	0	2	2	0	0	0	0	1	1	1	0	0	0	0	0
941	0	1	2	0	0	0	2	0	2	2	0	2	2	1	1	1	0	1	1	1	1	0	1	1	0	0	1	2	1	0	2	1	1	1	1	1	1	0	0	1	1	0	0	0	0	0	0	0	0
942	0	2	0	0	0	0	2	1	1	1	0	0	0	0	0	0	1	1	1	1	0	0	1	1	0	0	2	2	2	2	0	1	1	1	1	1	1	0	0	1	1	0	0	0	0	1	0	0	1
943	1	0	2	0	0	2	2	0	2	1	0	0	0	0	0	0	1	2	0	1	0	0	2	2	0	0	1	1	2	1	0	1	1	1	0	2	2	0	0	1	1	0	0	0	1	0	0	0	0
944	1	0	2	0	0	0	1	0	0	0	1	0	1	0	0	0	1	0	0	2	0	0	2	2	0	0	1	1	2	1	0	1	2	1	1	1	0	0	0	2	2	1	1	1	1	2	0	0	0
945	1	2	0	0	0	0	2	0	2	1	0	0	0	0	0	0	2	2	2	0	0	0	2	2	0	0	1	2	2	1	0	1	1	0	1	1	2	0	0	2	1	1	1	0	0	0	0	1	0
946	0	1	2	1	0	0	1	1	2	2	0	1	2	0	0	0	1	1	0	2	0	0	1	1	0	0	2	2	2	2	0	1	1	2	0	2	1	0	0	1	1	0	0	0	1	0	0	0	0
947	0	1	1	0	0	0	1	0	1	1	1	0	1	0	0	0	1	0	1	1	1	0	2	2	0	0	1	1	2	1	0	1	1	1	0	2	0	0	0	1	1	0	0	0	0	1	0	0	0
948	0	0	1	0	0	0	2	0	1	1	0	0	0	0	0	0	1	0	1	1	0	0	2	2	0	0	1	2	2	1	0	1	0	2	0	2	1	0	0	1	1	1	1	0	1	1	0	0	0
949	0	0	2	0	0	0	2	0	2	2	0	0	1	0	0	1	2	1	1	1	0	0	2	2	0	0	1	1	2	0	1	1	1	2	0	2	2	0	0	1	0	0	1	0	1	0	0	0	0
950	1	1	1	0	0	0	2	0	1	1	0	0	0	0	0	0	1	0	2	0	1	0	1	1	1	1	1	2	2	1	0	1	1	1	0	2	0	0	0	2	2	1	1	0	1	1	0	0	0
951	0	2	1	2	0	0	1	1	2	2	0	1	1	0	0	1	2	0	0	2	0	0	2	2	0	1	1	0	2	0	0	1	1	1	1	1	2	0	0	1	1	0	0	0	1	0	0	0	0
952	0	1	1	0	0	0	2	0	0	0	1	1	1	1	1	1	1	0	1	1	0	0	2	2	0	0	2	2	1	0	1	2	2	0	1	0	2	0	0	1	1	1	1	0	1	0	0	0	0
953	0	1	1	0	0	0	2	0	2	1	0	0	0	0	0	1	1	2	1	0	1	0	1	1	0	1	2	2	2	2	1	1	1	0	2	0	1	0	0	1	1	0	0	1	1	1	0	0	0
954	0	2	1	0	0	0	1	1	1	1	0	0	0	0	0	0	1	1	1	1	1	0	0	0	0	1	2	2	2	1	2	2	1	0	1	1	1	0	0	0	0	1	0	0	1	1	0	2	0
955	0	1	1	1	0	1	1	0	2	1	0	0	0	0	0	0	1	1	1	1	0	0	2	2	0	1	2	2	2	1	2	1	1	2	0	2	2	0	0	1	1	0	0	0	0	0	0	0	1
956	0	1	1	0	0	0	2	0	2	2	0	1	2	0	0	0	1	0	1	1	1	0	2	2	0	0	2	2	2	2	0	1	0	2	0	2	1	0	0	1	1	0	0	1	0	0	1	0	0
957	0	1	1	1	0	0	2	0	2	1	0	0	0	0	0	0	2	1	1	1	1	0	2	2	0	0	2	2	2	2	0	0	1	1	1	1	1	0	0	2	2	1	1	0	1	1	0	1	0
958	0	1	2	1	0	0	1	1	1	1	1	1	1	0	0	0	1	1	1	1	0	0	2	2	0	0	1	1	2	1	0	1	1	0	2	1	0	0	0	2	2	0	0	0	0	0	0	0	0
959	0	1	1	0	0	1	2	0	1	1	0	0	0	0	0	0	1	1	0	1	0	0	2	2	0	0	2	1	2	1	1	0	2	0	2	1	2	1	0	0	0	0	0	0	1	1	1	0	0
960	0	2	1	0	0	0	2	0	1	0	0	1	1	0	0	0	2	1	1	1	1	0	2	2	0	0	2	2	2	1	0	0	0	2	0	2	2	0	0	1	1	0	0	1	0	0	0	1	1
961	0	2	0	0	0	0	2	0	2	2	0	1	1	0	0	0	1	0	0	1	0	0	2	2	0	1	1	1	2	1	0	1	2	1	1	1	0	0	0	1	1	0	1	0	1	1	0	0	1
962	0	2	2	0	0	1	2	0	2	2	0	0	1	0	0	1	2	2	2	0	1	0	0	0	0	0	1	2	1	1	2	0	1	1	1	1	2	0	0	1	1	1	1	0	1	0	0	0	0
963	1	0	2	0	0	1	2	0	2	2	0	1	1	1	1	1	1	1	2	0	1	0	2	2	0	1	1	1	2	1	0	1	1	2	0	2	2	0	0	0	0	0	0	0	0	0	1	0	0
964	0	1	1	0	0	0	2	1	2	1	0	0	1	0	0	0	1	1	1	1	1	0	2	2	0	1	0	2	1	1	1	1	1	2	0	2	0	0	0	1	1	1	1	0	1	1	0	0	0
965	0	1	1	0	0	1	2	0	1	1	0	0	0	0	0	0	0	2	2	0	1	0	1	1	0	0	2	2	2	2	1	2	2	2	0	2	1	0	0	1	1	1	0	0	1	0	0	0	1
966	1	1	1	0	0	0	0	0	0	0	1	0	1	1	0	0	2	1	1	1	1	0	2	2	0	1	2	2	2	0	1	1	1	0	0	2	1	0	0	1	1	0	0	0	1	1	0	0	0
967	1	0	2	0	0	1	1	0	0	0	0	0	0	0	0	0	0	1	0	2	0	0	2	2	0	0	1	1	2	0	1	2	2	1	1	1	0	0	0	2	2	0	0	0	0	1	0	1	0
968	1	1	1	0	0	1	2	1	1	1	0	1	2	0	0	0	1	2	1	0	1	0	2	2	0	0	2	2	2	1	2	0	0	0	1	1	0	0	0	2	2	0	0	0	0	1	0	0	0
969	1	2	0	0	0	0	1	0	1	0	1	1	1	0	0	0	0	1	0	1	0	0	2	2	0	1	1	1	1	1	0	0	0	2	0	2	1	0	0	1	1	1	1	0	1	1	0	1	0
970	1	0	2	1	1	0	2	0	1	0	1	1	1	0	0	0	1	1	2	0	1	0	2	2	0	0	2	2	2	2	0	2	1	0	1	0	1	0	0	1	1	0	0	0	0	0	0	0	0
971	1	2	0	1	1	0	2	0	2	1	0	0	1	0	0	1	1	2	1	0	1	0	1	1	0	0	0	2	0	0	2	0	0	1	2	1	2	1	1	1	1	2	2	0	2	1	0	1	0
972	0	2	1	0	0	0	1	0	0	0	1	0	0	0	0	0	2	0	0	2	0	1	1	2	0	0	2	2	2	1	1	2	1	0	1	1	2	0	0	1	1	0	0	0	0	0	0	0	0
973	1	2	1	0	0	0	1	0	0	0	2	0	0	0	0	0	1	1	0	2	0	0	1	1	1	1	1	1	2	0	1	1	1	1	1	1	2	0	0	0	0	0	0	0	0	0	0	2	0
974	0	1	1	0	0	0	1	0	2	2	0	0	0	0	0	0	0	0	0	2	0	0	2	2	0	0	1	1	1	1	1	0	0	1	1	1	1	0	0	2	2	1	1	0	1	0	0	0	0
975	1	0	2	0	0	0	2	0	2	2	0	0	0	0	0	0	1	2	2	0	0	0	2	2	0	0	1	1	2	1	0	1	1	2	0	2	0	0	0	2	2	0	0	1	0	1	0	0	0
976	1	0	2	0	0	0	2	0	2	2	0	1	1	1	1	1	1	2	1	0	1	0	1	1	0	1	2	2	2	1	2	1	1	1	1	1	0	0	0	1	1	0	0	0	1	0	0	0	0
977	0	2	1	0	0	0	1	1	2	2	1	1	1	1	1	1	2	2	2	0	1	0	2	2	0	0	1	2	2	1	1	2	1	0	1	1	1	0	0	2	1	0	0	1	1	0	0	0	0
978	1	1	1	1	0	0	2	0	2	1	0	0	1	0	0	1	0	0	0	2	0	0	1	1	0	0	0	1	1	0	2	0	1	2	1	2	1	0	0	2	2	1	0	0	1	0	0	1	0
979	1	2	1	0	0	0	1	0	0	0	2	1	1	0	0	0	1	0	1	1	1	0	2	2	0	0	1	0	1	0	1	2	1	1	0	2	1	0	0	1	1	0	0	0	0	0	0	0	0
980	1	1	2	0	0	0	1	0	1	1	1	0	1	0	0	0	1	1	1	1	0	0	2	2	0	1	2	2	2	2	0	1	1	1	0	2	2	1	1	1	1	0	0	0	0	0	0	0	0
981	1	1	1	0	0	0	1	1	1	1	0	0	1	0	0	1	1	0	1	1	0	0	1	1	1	1	2	2	2	2	1	1	2	1	1	1	1	0	0	1	1	0	0	1	0	1	0	0	0
982	1	2	0	1	0	0	2	1	2	2	0	0	1	0	0	0	2	0	0	2	0	0	2	2	0	1	2	2	2	1	2	0	1	2	1	2	2	0	0	1	1	1	1	0	1	1	0	0	1
983	0	2	0	0	0	0	2	0	1	1	0	1	2	0	0	1	0	1	1	1	1	1	2	2	0	1	1	1	2	1	0	1	1	2	2	1	2	0	0	0	0	0	0	0	0	0	0	0	1
984	0	1	1	1	0	0	2	0	2	2	0	0	0	0	0	0	1	2	1	1	0	0	2	2	0	1	1	2	2	1	1	2	1	2	0	2	1	0	0	1	1	0	0	0	1	1	0	0	0
985	0	1	2	1	0	0	2	0	2	1	0	0	0	0	0	0	1	1	1	1	1	0	2	2	0	0	1	0	1	0	1	1	1	1	1	1	2	0	0	0	0	0	0	1	0	0	1	0	0
986	0	1	1	0	0	0	1	0	0	0	0	0	0	0	0	0	1	1	0	2	0	0	2	2	0	0	1	2	1	1	2	2	1	0	1	1	2	0	0	0	0	0	0	0	0	1	0	0	0
987	0	2	0	1	0	0	1	0	1	0	1	1	2	0	0	0	0	0	1	1	1	0	2	2	0	0	1	2	1	1	2	2	1	2	0	2	1	0	0	2	1	0	0	0	0	0	0	0	0
988	1	1	1	0	0	0	2	0	2	2	0	0	0	0	0	0	2	0	0	2	0	1	2	2	0	0	2	2	2	1	2	1	1	2	1	2	2	1	1	0	0	1	1	0	0	0	0	0	0
989	1	1	2	1	0	0	1	0	0	0	2	0	1	0	0	0	0	1	1	1	1	0	2	2	0	0	0	2	2	0	1	0	1	1	0	2	0	0	0	1	1	0	1	0	1	1	0	1	0
990	1	0	2	0	0	0	2	0	1	0	0	0	0	0	0	0	1	1	0	1	0	0	2	2	0	0	2	2	2	2	0	1	1	1	0	2	1	0	0	0	0	0	0	1	1	0	0	0	1
991	0	0	2	1	0	1	2	0	2	2	0	0	0	0	0	0	1	0	0	2	0	0	2	2	0	0	0	0	2	1	0	2	1	1	1	1	1	1	0	0	0	0	0	0	0	0	0	0	0
992	0	0	2	0	1	0	2	0	2	1	0	0	1	0	0	0	0	1	1	1	1	0	2	2	0	0	2	2	2	1	2	1	1	0	0	2	1	1	1	0	0	0	1	0	1	1	0	0	0
993	0	0	1	0	0	0	2	0	2	1	0	0	1	0	0	0	1	1	0	1	0	0	1	2	0	0	1	2	1	1	2	1	2	1	0	2	1	0	0	2	2	1	1	0	1	0	0	0	0
994	0	2	1	0	0	0	2	0	0	0	0	0	0	0	0	0	2	0	0	2	1	0	1	1	1	1	2	2	1	0	2	2	2	2	0	2	1	0	0	1	1	0	0	0	0	1	0	0	1
995	0	1	2	1	0	0	1	0	0	0	1	1	1	0	0	0	1	2	0	1	0	0	1	1	0	0	2	2	2	1	1	2	1	1	1	2	2	1	1	1	0	1	1	0	1	2	0	0	0
996	1	2	0	0	0	0	0	0	0	0	1	0	1	0	0	0	0	2	0	2	0	0	1	1	0	1	2	2	2	2	0	1	1	1	1	1	0	0	0	1	1	1	1	0	0	2	0	0	0
997	1	1	1	0	0	0	2	0	2	2	0	0	0	0	0	0	2	0	0	2	0	1	2	2	0	0	2	2	2	2	0	2	1	2	0	2	2	0	0	0	0	0	0	0	0	0	0	0	0
998	0	2	0	0	0	0	2	0	2	1	0	1	1	0	0	0	1	0	0	2	0	0	1	1	0	0	1	1	2	1	0	2	2	0	2	0	2	1	1	0	0	0	0	0	0	0	0	1	0
999	0	1	0	0	0	0	1	1	1	1	0	0	0	0	0	0	1	0	0	2	0	0	1	2	0	0	1	1	2	1	0	2	1	1	0	2	2	0	0	1	1	1	1	0	1	1	0	0	1
1000	0	1	1	0	0	0	1	0	0	0	0	1	1	0	0	0	1	1	0	1	0	0	2	2	0	0	2	2	2	2	0	2	2	0	1	1	2	0	0	0	0	0	0	0	0	1	0	0	0
[truncated: 952 more columns]
