# Supplementary material for: KNN-MDR: a learning approach for improving interactions mapping performances in genome wide association studies
Source: BMC Bioinformatics. 2017 Mar 21;18:184. doi: 10.1186/s12859-017-1599-7 (PMC5361736; doi:10.1186/s12859-017-1599-7)
Supplement: Supplementary file 2 — The data set(s) supporting the results of Table 1. (ZIP 22742 kb) [file 12859_2017_1599_MOESM2_ESM.zip › Nouveau dossier/S74/mkallsimul.dat]

1	0	0	0	0	1	1	2	1	2	0	0	0	0	0	0	0	0	2	0	0	0	0	1	1	1	1	2	1	2	1	2	0	0	0	0	2	2	0	1	1	0	0	1	1	1	0	0	0	0
2	0	1	2	0	0	0	1	0	1	0	1	1	0	0	0	0	0	0	1	1	1	0	1	0	0	1	1	1	0	0	0	1	1	0	1	0	0	1	0	0	1	0	0	0	2	2	0	1	0
3	0	1	0	0	0	0	1	0	2	0	0	0	0	0	0	0	0	0	1	1	1	1	0	0	0	0	2	0	2	1	1	1	1	0	0	2	0	0	0	0	2	0	0	1	0	0	0	0	0
4	0	2	0	0	0	0	2	0	1	0	0	0	2	0	1	1	0	2	1	1	1	0	0	0	0	0	1	0	2	1	0	1	1	0	1	1	1	0	0	1	1	0	0	1	0	0	0	1	0
5	0	2	0	0	0	0	2	0	2	0	0	1	1	1	0	0	0	0	1	1	1	0	2	0	0	1	0	1	1	0	1	1	1	1	0	2	2	0	0	2	0	1	1	2	1	1	0	0	0
6	1	1	1	0	0	1	2	0	1	0	0	0	2	2	0	0	0	0	0	0	0	0	0	0	0	0	1	1	2	1	1	2	2	0	0	2	0	0	0	0	2	0	1	2	0	0	1	0	0
7	0	1	0	1	0	0	1	0	1	0	0	0	2	2	0	0	0	0	1	1	1	0	0	0	0	0	2	0	2	2	1	2	2	0	1	1	0	0	0	1	1	0	0	2	0	1	0	0	0
8	1	2	0	1	0	0	2	0	2	0	1	1	2	2	0	0	0	1	2	2	1	0	0	0	0	0	1	0	2	0	0	1	1	0	1	2	1	0	0	1	1	0	1	1	1	0	0	1	0
9	0	1	0	0	0	0	1	1	1	0	1	2	2	2	0	0	0	0	1	1	1	0	1	0	0	0	1	1	2	1	1	2	2	0	0	2	1	0	0	0	2	0	1	1	1	1	1	0	0
10	1	1	0	1	0	0	2	0	0	0	1	0	0	0	0	0	0	1	0	0	0	0	1	0	0	0	1	0	2	1	1	1	1	0	1	1	0	0	0	0	2	0	0	1	0	0	0	0	0
11	1	2	1	1	0	0	2	0	0	0	1	0	1	0	0	0	0	0	1	1	1	1	0	0	0	0	1	1	1	1	1	2	1	0	1	1	1	0	1	0	1	0	0	2	0	2	0	0	0
12	1	2	1	0	0	0	2	0	1	0	0	0	1	1	0	1	0	0	0	0	0	0	0	0	0	0	1	0	1	1	1	2	1	1	1	1	1	0	1	0	1	0	0	1	0	1	0	0	1
13	1	1	1	1	0	0	2	0	2	0	1	0	1	0	0	0	0	2	1	1	1	1	0	0	0	0	1	0	2	1	0	0	0	0	0	2	1	0	1	0	1	1	2	2	0	1	0	0	0
14	1	1	0	0	0	0	2	0	0	0	1	0	1	0	0	1	0	1	1	1	1	0	0	0	0	1	1	0	2	2	0	0	1	0	0	2	2	0	0	1	1	0	0	1	0	0	0	2	0
15	1	1	0	1	0	0	2	0	2	0	0	1	1	1	0	0	0	1	2	1	1	0	0	0	0	0	2	0	2	2	1	0	0	0	0	2	1	1	1	0	0	0	1	2	0	0	0	0	0
16	1	1	1	0	1	2	2	0	2	0	0	1	1	1	0	0	1	2	2	2	2	0	2	0	0	0	2	0	2	2	1	1	1	1	1	1	1	1	0	0	1	0	1	2	2	0	0	0	0
17	0	1	0	0	0	0	2	0	2	0	0	0	0	0	0	0	0	0	0	1	0	1	0	0	0	1	2	1	2	1	1	1	1	1	0	2	1	1	1	0	0	0	2	2	1	0	0	0	0
18	0	1	0	0	0	0	2	0	1	0	1	2	2	2	0	0	0	0	2	1	0	1	1	0	0	0	1	0	2	1	0	2	1	1	0	2	2	0	0	2	0	1	1	2	2	0	0	0	0
19	0	1	0	0	0	0	1	0	2	0	0	1	2	1	0	0	0	1	1	1	1	0	0	0	0	0	1	0	1	1	0	0	0	0	0	2	0	0	0	0	2	1	1	1	1	2	0	1	0
20	1	2	0	0	0	0	2	0	1	0	0	0	1	1	0	0	1	1	1	1	1	0	0	0	0	0	1	1	2	1	1	1	1	1	1	1	1	0	0	2	0	0	1	1	1	0	1	0	0
21	1	1	0	0	1	1	1	0	1	0	0	1	1	2	0	0	0	0	1	1	0	0	0	0	0	0	1	0	2	1	0	1	1	0	0	2	1	0	0	2	0	0	0	2	0	1	0	0	0
22	0	0	0	1	0	0	2	1	1	0	0	0	1	0	0	0	0	1	0	0	0	0	0	0	0	0	2	0	2	1	1	1	1	0	0	2	1	0	0	0	2	0	0	2	0	0	0	0	0
23	0	2	0	0	0	0	2	0	2	0	0	1	1	1	0	0	0	1	0	0	0	0	0	0	0	1	0	2	1	1	1	1	1	0	1	1	2	0	0	2	0	0	1	1	1	1	0	0	0
24	0	2	0	0	0	0	1	0	1	0	1	0	0	0	0	0	0	0	1	1	1	0	0	0	0	0	1	0	2	1	0	1	0	1	1	1	1	0	0	0	2	1	1	1	0	1	0	0	1
25	0	1	0	1	1	1	2	0	2	0	0	2	2	2	0	0	0	1	0	1	1	0	0	0	0	0	2	0	2	2	0	0	0	0	0	2	2	0	0	2	0	1	0	0	0	0	0	0	0
26	1	2	0	0	0	0	1	0	1	0	2	1	1	1	0	0	0	1	0	0	0	1	0	0	0	0	1	0	2	1	0	1	1	1	1	1	2	0	0	1	0	2	2	2	0	1	0	0	0
27	0	1	0	1	0	0	1	0	0	0	2	0	0	0	0	0	0	0	1	2	1	0	1	1	1	1	1	0	1	1	0	2	1	0	0	2	1	0	0	0	2	0	0	1	0	0	1	1	0
28	1	1	0	0	1	1	1	1	2	0	0	2	2	1	1	1	0	1	0	0	0	0	0	0	0	0	1	0	2	2	0	1	1	0	0	2	1	0	0	0	1	0	0	0	0	0	0	0	1
29	1	1	0	0	0	0	1	0	2	0	0	1	2	1	0	0	0	0	1	1	0	0	0	0	0	0	2	0	2	2	0	2	2	0	0	2	1	0	0	1	1	1	0	1	0	0	0	1	0
30	1	1	0	0	1	1	2	1	2	0	0	0	1	0	0	0	0	0	1	1	0	0	0	0	0	0	1	0	2	0	0	2	2	0	1	1	1	0	0	1	1	0	0	2	0	0	0	0	0
31	1	1	0	1	0	0	2	0	2	0	1	1	1	1	0	0	0	1	0	0	0	0	1	1	1	1	2	0	2	2	2	1	1	0	0	2	1	0	1	0	1	1	1	2	0	0	1	0	0
32	1	1	0	1	0	0	1	0	0	0	1	0	0	0	0	0	0	0	1	1	1	0	0	0	0	0	1	1	1	1	1	1	1	1	2	1	2	0	0	2	0	0	0	1	0	0	0	0	1
33	0	0	0	1	0	0	1	0	1	0	1	0	1	1	0	0	0	0	0	0	0	0	0	0	0	0	2	0	2	2	0	0	0	0	0	2	2	0	1	1	0	0	0	2	0	0	0	1	0
34	0	2	1	1	0	0	0	0	1	1	1	0	0	0	0	1	0	0	0	0	0	0	0	0	0	1	0	0	1	1	0	1	1	1	1	1	1	0	0	1	0	1	1	2	1	0	0	0	0
35	0	1	1	0	0	0	1	0	1	0	1	0	1	0	0	0	0	1	0	0	0	0	0	0	0	0	2	0	2	2	0	2	2	0	1	1	1	1	0	0	1	0	0	1	0	1	0	0	0
36	1	0	0	0	1	1	1	0	1	0	0	0	0	0	0	0	0	0	0	0	0	0	0	0	0	0	0	1	1	1	0	1	1	0	0	2	1	0	0	0	2	1	0	1	0	1	0	0	0
37	1	1	0	0	0	0	2	0	1	0	0	1	2	1	0	0	0	1	1	0	0	0	0	0	0	0	0	1	2	0	1	2	1	0	0	2	2	0	0	1	0	1	0	1	0	1	0	0	0
38	0	1	0	0	0	0	1	1	2	0	1	1	1	1	0	0	0	0	1	1	0	0	0	0	0	0	1	0	2	0	0	2	2	0	1	1	1	0	0	1	0	1	1	1	1	2	0	0	0
39	0	1	0	0	1	1	1	0	0	0	1	0	0	0	0	0	0	1	2	1	0	0	0	0	0	0	1	1	2	1	1	1	2	0	0	2	1	0	0	0	2	0	0	2	0	1	0	0	2
40	1	0	0	0	0	0	2	0	1	0	0	0	0	0	0	0	0	0	1	1	1	1	1	0	0	0	2	0	2	2	1	2	2	0	1	1	0	0	0	0	2	1	2	2	1	0	1	0	0
41	0	0	1	0	0	0	2	0	2	0	0	0	0	0	0	0	0	0	0	0	0	0	1	1	1	2	1	0	2	0	0	2	2	0	2	0	1	1	1	0	0	0	1	2	0	0	1	0	0
42	1	2	1	2	0	0	1	0	2	0	0	1	1	1	0	0	0	0	1	1	1	0	0	0	0	1	2	0	2	2	1	1	1	1	2	0	2	0	0	1	1	0	1	2	2	0	0	0	0
43	1	1	0	0	1	1	2	0	2	0	0	1	1	1	0	0	0	1	1	1	0	1	1	1	1	1	1	0	2	1	1	2	2	1	1	2	1	0	0	1	1	0	0	1	0	1	1	0	0
44	1	1	0	1	0	0	2	0	2	0	0	0	1	1	0	0	0	0	1	1	1	0	0	0	0	0	2	0	2	2	1	2	2	0	2	0	0	1	0	0	1	1	1	2	1	0	0	0	0
45	0	1	0	0	0	0	2	0	2	0	1	1	2	2	0	0	1	1	1	1	1	0	2	1	1	1	1	2	1	1	1	2	1	0	1	1	1	0	0	1	1	1	1	1	1	0	0	0	1
46	0	0	0	0	0	0	2	0	2	0	0	0	1	0	0	1	0	0	2	2	0	0	0	0	0	0	2	1	2	1	1	0	0	1	0	2	1	0	0	2	0	0	1	1	0	1	0	0	0
47	0	2	0	0	0	0	1	0	1	0	0	0	0	0	0	0	0	1	1	0	0	0	0	0	0	0	1	0	2	2	1	1	1	0	1	1	1	1	0	0	1	1	1	1	0	1	0	0	1
48	0	0	0	0	0	1	0	0	1	0	0	0	0	0	0	0	0	1	1	0	0	0	0	0	0	0	2	0	2	2	0	1	1	0	0	2	1	0	0	1	1	1	2	2	1	0	0	0	1
49	0	2	0	0	0	0	2	0	1	0	1	0	0	0	0	0	0	1	1	0	0	0	0	0	0	0	1	1	2	1	0	1	1	0	1	1	0	0	0	0	2	0	1	2	0	1	0	0	1
50	1	0	0	1	0	0	2	0	2	0	0	1	2	1	0	0	0	0	0	1	0	0	1	0	0	0	2	0	2	2	0	1	1	2	1	1	1	0	0	0	1	0	1	2	1	0	1	0	0
51	1	0	0	0	1	1	2	1	1	0	0	0	0	0	0	0	0	1	0	0	0	1	0	0	0	0	2	0	2	2	1	1	1	0	0	2	2	0	0	1	1	0	1	1	1	1	0	0	0
52	0	1	0	0	0	0	2	0	2	0	1	0	1	0	0	0	0	0	1	1	1	0	0	0	0	0	1	1	2	1	0	0	0	1	0	2	1	0	0	0	1	0	0	0	0	0	0	0	0
53	1	0	0	0	0	0	1	0	1	0	0	0	0	0	0	0	1	2	1	1	1	0	0	0	0	1	1	1	1	1	0	2	1	1	1	1	1	1	0	0	1	1	1	2	0	1	1	0	1
54	1	1	1	0	0	0	1	0	1	1	1	2	2	1	1	1	0	0	2	1	1	0	0	0	0	1	2	0	2	2	0	1	1	0	0	2	2	1	0	0	1	0	0	1	1	0	0	0	0
55	1	0	0	0	0	0	0	0	0	0	2	0	1	1	0	0	0	0	1	1	1	0	2	1	1	1	2	0	2	2	0	2	2	0	1	1	2	1	0	1	1	0	1	2	0	0	0	0	2
56	0	2	1	0	1	1	2	0	1	0	0	0	1	1	0	1	0	0	2	1	1	0	0	0	0	1	0	0	1	1	0	1	1	0	1	1	2	1	0	1	1	0	0	0	1	1	0	0	1
57	1	2	0	0	0	0	2	0	1	0	0	2	1	1	0	0	0	0	1	1	1	0	1	1	1	1	1	1	2	1	0	1	1	1	1	1	2	0	0	1	0	0	0	2	0	1	0	0	0
58	0	1	0	1	0	0	2	1	1	0	0	1	1	1	0	0	0	0	1	1	1	0	1	0	0	1	0	0	2	0	0	2	2	0	0	2	1	0	0	0	2	0	1	2	0	0	1	1	0
59	0	0	0	0	0	0	2	0	2	0	0	0	0	0	0	0	0	1	1	1	1	0	0	0	0	1	1	0	2	0	0	1	1	0	1	2	1	0	0	1	1	1	1	2	1	0	0	0	0
60	1	1	0	0	0	0	2	0	2	0	0	1	2	2	0	0	1	1	1	0	0	0	0	0	0	0	1	1	2	1	0	2	2	0	1	1	2	0	0	2	0	2	2	2	1	0	0	0	0
61	0	0	0	0	0	0	1	0	1	0	2	1	1	1	0	0	0	1	1	0	0	0	0	0	0	0	1	1	2	0	1	2	2	0	1	1	2	0	0	0	2	0	1	2	1	0	0	1	0
62	0	2	0	0	0	0	2	1	2	0	0	0	0	0	0	1	0	1	2	1	1	0	1	1	1	2	1	0	2	1	1	1	1	2	1	1	1	0	0	1	1	0	1	2	0	0	0	0	0
63	1	0	1	0	1	1	2	0	2	0	0	0	0	0	0	0	0	0	0	0	0	0	0	0	0	0	1	0	2	1	0	1	1	0	1	2	1	1	0	0	1	1	0	1	1	2	0	0	0
64	0	2	0	0	0	0	1	0	1	0	1	1	2	2	0	0	0	0	0	0	0	0	0	0	0	1	1	1	1	1	0	1	1	1	1	1	1	0	0	0	2	1	1	1	1	1	0	0	0
65	0	1	0	1	0	0	1	0	0	0	1	0	2	2	0	0	0	1	1	1	1	1	0	0	0	0	1	0	2	2	0	0	2	1	2	2	0	0	0	0	2	0	0	1	0	1	1	0	0
66	1	1	0	0	0	0	2	0	1	0	0	0	2	2	0	0	0	1	2	2	1	0	0	0	0	0	1	0	1	1	0	0	2	1	2	2	0	0	0	0	2	0	0	1	0	0	0	0	0
67	1	0	0	0	0	0	0	0	0	0	2	0	2	2	0	0	0	1	0	0	0	0	1	0	0	0	1	0	1	1	1	0	0	1	0	2	1	1	0	0	1	1	0	0	0	0	0	0	0
68	0	1	0	0	1	1	2	0	1	0	0	0	0	0	0	0	0	1	2	1	1	0	0	0	0	0	1	1	2	2	0	1	1	0	0	2	2	0	1	1	0	1	0	1	0	1	0	0	0
69	1	0	0	1	1	1	1	1	1	0	1	0	0	0	0	0	0	0	1	1	1	0	1	1	1	1	1	0	2	1	1	0	0	0	0	2	2	0	1	0	1	1	1	2	1	0	0	0	2
70	1	0	1	1	0	0	2	0	2	0	1	1	2	2	0	0	1	1	1	1	0	0	0	0	0	1	1	0	2	1	0	1	1	2	0	2	1	0	0	0	1	0	0	1	1	1	0	0	0
71	0	0	0	0	1	1	2	0	2	0	0	0	0	0	0	0	0	0	1	1	1	0	0	0	0	0	1	0	1	1	0	1	1	0	1	1	2	2	0	0	0	0	1	1	1	1	0	0	0
72	0	1	1	1	0	1	0	0	0	0	2	0	2	2	0	0	0	1	0	1	1	0	0	0	0	0	2	1	1	1	0	1	1	0	1	2	1	0	0	2	0	1	1	1	1	1	0	0	0
73	0	1	0	0	0	0	1	0	0	0	2	0	1	0	0	0	0	1	0	0	0	0	1	0	0	0	1	1	2	1	1	1	0	2	1	1	2	0	0	0	2	0	1	2	0	0	0	0	1
74	1	0	0	0	0	0	1	0	0	0	1	1	1	2	0	0	0	0	0	0	0	0	1	1	1	1	1	0	2	1	1	0	0	1	0	2	1	1	0	0	0	0	1	2	0	0	0	0	1
75	1	1	0	0	1	1	1	0	0	1	1	1	2	1	0	0	0	0	0	1	0	0	0	0	0	0	2	0	1	0	0	1	1	0	1	1	1	0	0	2	0	2	2	2	0	1	0	1	0
76	0	1	0	0	0	0	2	1	2	0	0	0	0	0	0	0	0	0	0	0	0	0	0	0	0	0	1	0	2	0	0	0	0	0	0	2	1	0	0	0	2	1	1	1	1	1	0	0	0
77	1	0	0	2	1	1	2	0	1	0	1	0	0	0	0	0	0	1	1	1	1	0	1	0	0	0	1	0	2	0	0	2	1	0	1	1	2	0	1	0	1	0	0	1	0	0	0	0	1
78	1	2	0	2	0	0	1	0	1	0	1	1	0	0	0	0	0	1	1	1	1	0	0	0	0	0	2	0	2	2	2	0	0	1	0	2	1	0	0	0	2	0	0	2	0	0	0	0	0
79	1	2	0	0	0	0	2	0	1	0	0	1	1	1	0	0	0	1	1	1	1	0	0	0	0	0	2	0	2	2	1	1	0	2	1	1	2	0	0	0	2	1	1	1	0	0	1	0	1
80	1	0	0	0	1	1	2	0	1	0	0	1	1	1	0	0	0	1	1	1	0	0	0	0	0	0	0	2	0	0	0	1	1	1	2	1	2	0	1	1	0	0	0	1	0	1	0	0	0
81	0	1	0	1	0	0	2	0	2	1	1	0	0	0	0	0	1	1	1	1	1	0	1	1	1	1	1	0	2	1	0	1	1	0	1	2	2	0	0	1	0	1	0	0	1	1	0	1	0
82	0	2	1	1	0	0	2	1	2	0	0	0	1	0	0	1	0	0	1	1	1	0	0	0	0	0	2	1	2	1	2	0	0	0	0	2	0	0	0	0	1	0	0	1	0	0	1	1	0
83	0	2	0	0	0	0	2	0	2	0	0	0	1	1	0	1	0	0	1	0	0	0	0	0	0	0	1	1	2	1	0	2	2	0	0	2	0	0	0	0	2	0	0	2	0	2	0	0	0
84	0	1	0	0	0	0	2	0	2	0	0	0	1	1	0	1	0	1	0	0	0	0	1	1	1	1	1	1	2	0	1	1	1	1	0	2	2	0	0	1	1	0	0	2	1	2	1	0	1
85	0	2	1	1	0	0	2	0	1	0	1	1	1	1	0	0	0	1	1	0	0	0	0	0	0	0	1	0	2	1	0	1	1	0	1	1	1	0	0	2	0	0	0	2	0	2	1	1	0
86	1	1	0	2	0	0	1	1	2	0	1	1	2	1	0	0	1	1	1	1	1	0	0	0	0	0	1	0	2	0	0	1	1	1	1	1	0	0	0	0	2	1	1	2	1	0	0	0	0
87	0	1	0	0	0	0	2	0	2	0	0	0	0	0	0	0	0	2	0	0	0	1	0	0	0	0	1	1	2	0	1	2	1	1	0	2	0	0	0	1	1	0	0	0	1	1	0	0	1
88	0	1	0	0	0	0	2	1	2	0	0	0	0	0	0	0	0	0	1	1	1	0	0	0	0	0	2	0	2	1	1	0	0	0	0	2	2	1	0	1	1	0	1	2	1	0	1	0	0
89	0	1	0	0	1	1	2	1	2	0	0	1	1	1	0	0	0	0	1	1	1	0	1	0	0	0	2	0	2	1	0	0	0	1	0	2	1	0	0	1	1	1	1	2	2	0	0	0	0
90	1	2	0	0	0	0	1	0	0	1	1	1	2	1	0	0	0	0	1	1	1	0	0	0	0	0	1	0	2	1	0	0	0	0	0	2	1	1	0	0	1	0	0	1	0	0	0	0	0
91	1	2	1	1	0	0	0	0	1	0	0	0	0	0	0	1	0	1	1	1	0	1	0	0	0	0	1	0	2	0	0	0	0	1	0	2	2	0	1	1	0	1	1	1	0	1	0	2	0
92	0	2	0	0	0	0	2	0	2	0	0	1	2	2	0	0	0	0	1	1	0	0	0	0	0	0	1	0	1	1	0	2	2	0	1	2	2	0	1	0	1	1	1	2	1	2	0	0	0
93	0	2	0	2	0	0	1	0	0	0	1	0	1	1	0	0	0	0	0	0	0	0	2	0	0	1	0	2	0	0	0	2	1	1	0	2	1	0	0	0	2	1	0	1	0	1	0	0	0
94	0	2	0	0	0	0	1	0	1	0	1	0	0	0	0	0	0	0	0	1	1	1	0	0	0	0	2	1	2	1	2	1	1	0	0	2	2	0	0	0	1	0	0	1	0	0	0	1	0
95	1	0	0	2	1	1	1	0	1	0	0	1	2	2	0	0	0	1	0	0	0	0	0	0	0	0	1	0	1	1	0	0	1	1	1	2	0	0	0	1	1	0	1	1	1	0	0	0	0
96	0	1	0	0	0	0	1	0	1	0	1	0	1	1	0	1	0	2	1	1	1	0	0	0	0	0	2	0	2	2	1	0	0	0	0	2	1	0	0	0	1	0	0	1	0	1	1	0	0
97	0	0	0	0	1	1	2	0	2	0	0	0	0	0	0	0	0	1	0	0	0	0	0	0	0	0	1	1	2	0	1	1	0	1	1	1	1	1	0	0	1	1	0	0	1	1	0	0	0
98	0	1	0	1	0	0	2	0	2	0	0	0	0	0	0	0	0	1	2	2	1	0	1	0	0	0	1	0	2	2	0	0	0	0	0	2	0	0	0	0	2	0	0	2	0	1	0	0	0
99	0	2	1	1	0	0	2	0	1	0	1	1	1	1	0	0	0	0	1	0	0	0	0	0	0	0	1	1	1	1	0	2	1	1	0	2	1	1	0	0	1	0	1	1	1	1	0	0	0
100	0	1	1	0	0	1	1	0	0	0	1	1	2	2	0	0	0	0	0	0	0	0	0	0	0	1	1	1	2	0	1	2	1	1	1	1	0	0	0	1	1	1	0	0	0	0	1	0	1
101	1	0	0	1	1	1	1	1	2	0	0	0	0	0	0	0	0	1	2	1	0	1	1	1	1	1	2	0	2	2	0	1	1	0	2	1	2	1	0	1	1	0	0	2	0	0	0	0	0
102	0	1	0	1	0	0	2	0	2	0	0	0	1	0	0	0	0	1	0	1	0	0	0	0	0	0	2	1	2	1	1	1	1	2	2	2	1	0	0	0	2	0	1	2	1	0	0	0	0
103	1	0	0	0	0	0	2	1	2	0	0	1	1	0	0	0	0	2	1	1	1	0	0	0	0	0	1	1	2	0	1	2	1	0	1	1	1	0	0	1	1	1	0	0	0	0	0	0	0
104	1	1	0	1	1	1	1	0	1	0	0	1	2	2	0	1	0	1	0	0	0	0	0	0	0	0	2	0	2	1	0	1	0	1	1	1	2	0	0	1	1	0	0	2	1	2	0	0	0
105	0	0	0	1	0	0	2	0	2	0	1	0	1	0	1	1	0	1	1	0	0	0	2	1	1	1	1	0	2	0	0	0	0	0	0	2	2	1	0	0	1	1	1	2	1	0	0	0	2
106	0	2	0	0	0	0	2	0	0	0	0	0	0	0	0	1	0	1	0	0	0	0	0	0	0	0	1	1	2	1	0	2	2	0	1	1	2	0	0	0	2	0	0	1	0	0	0	0	0
107	0	0	0	0	0	0	2	0	1	0	0	1	1	1	0	0	0	0	0	0	0	0	1	0	0	1	1	1	1	1	0	2	2	0	1	1	1	0	1	0	1	0	0	1	1	1	1	0	0
108	1	1	0	0	1	1	0	0	0	0	1	0	2	1	0	1	0	0	0	0	0	0	0	0	0	0	1	1	2	1	1	1	1	0	0	2	2	0	0	1	0	0	1	2	1	0	0	1	1
109	1	2	0	0	0	0	1	0	1	0	1	0	0	0	0	0	0	0	2	1	0	0	0	0	0	2	1	1	2	0	1	1	1	1	2	1	2	0	0	2	0	0	0	2	0	1	0	0	0
110	0	2	0	2	0	0	1	1	2	0	1	0	2	2	0	0	0	0	0	0	0	0	1	1	1	1	0	0	1	0	0	0	0	0	0	2	2	0	0	2	0	0	0	1	1	1	0	0	0
111	0	1	0	0	1	1	2	0	1	0	0	0	0	0	0	0	0	1	0	1	0	0	1	1	1	1	1	0	2	1	1	1	0	1	0	2	0	0	0	0	2	0	1	1	0	2	1	1	0
112	1	1	0	0	0	0	2	0	1	0	0	0	2	1	0	1	0	0	0	0	0	0	2	1	1	1	0	0	1	1	0	1	1	0	1	2	2	0	1	1	0	1	1	2	1	1	0	0	0
113	1	0	0	1	1	1	1	0	1	0	1	0	1	0	0	0	0	0	1	0	0	0	1	0	0	0	2	0	2	2	1	0	0	0	0	2	1	1	0	0	1	0	1	2	0	1	0	0	1
114	1	0	0	0	0	1	1	1	2	0	1	0	0	0	0	0	0	0	1	1	1	0	0	0	0	0	2	0	2	1	1	1	0	2	1	1	0	0	0	0	1	0	0	1	0	0	0	0	0
115	1	0	0	0	0	0	2	0	2	0	0	0	0	0	0	0	0	0	1	1	1	0	1	1	1	1	1	0	1	1	1	1	1	2	1	2	2	1	0	0	0	1	1	2	1	1	0	0	1
116	0	1	0	0	1	1	1	0	1	0	1	0	1	0	0	0	0	0	0	0	0	0	0	0	0	1	2	0	2	2	0	2	1	0	1	1	0	1	0	0	1	0	0	1	0	0	1	1	0
117	1	1	0	1	0	0	2	0	1	0	0	0	1	0	0	1	0	1	1	1	1	0	0	0	0	0	2	0	2	2	0	0	1	0	0	2	2	0	0	0	1	0	0	1	0	1	0	0	0
118	0	0	0	0	0	0	1	0	1	0	1	2	2	1	1	1	0	0	0	1	0	0	1	0	0	1	2	1	2	2	1	2	2	0	0	2	2	0	0	2	0	0	0	1	0	0	0	0	0
119	1	1	0	0	0	0	2	0	1	0	0	1	2	1	0	0	0	1	0	0	0	0	0	0	0	0	1	1	2	1	1	0	0	0	0	2	2	1	0	1	1	0	0	1	0	0	0	0	1
120	0	1	0	1	0	0	2	0	2	0	1	0	0	0	0	0	0	1	1	1	1	0	0	0	0	1	1	1	2	1	1	1	1	2	0	2	0	0	0	0	2	0	0	2	0	2	0	1	0
121	1	0	0	0	1	1	1	0	1	0	0	1	2	1	0	0	0	0	1	1	1	0	0	0	0	1	2	1	2	1	1	1	1	0	1	1	1	0	1	0	1	1	1	1	1	2	1	0	0
122	1	1	0	1	0	0	1	0	2	0	0	2	1	1	0	0	0	1	1	1	0	0	0	0	0	0	2	0	2	2	1	2	1	1	0	2	2	0	0	2	0	0	1	2	0	0	0	0	1
123	0	0	1	1	0	0	1	0	1	0	1	0	0	0	0	0	0	0	0	0	0	0	0	0	0	0	2	1	2	2	0	0	0	1	0	2	1	1	1	0	0	0	0	2	0	2	0	0	1
124	1	1	0	1	0	0	1	0	1	0	1	0	0	0	0	0	0	0	0	0	0	0	1	0	0	0	1	1	0	0	0	1	1	0	0	2	0	0	0	0	1	0	0	0	0	1	0	0	0
125	1	2	0	0	0	0	2	0	2	0	1	0	0	0	0	0	0	0	1	1	1	0	0	0	0	0	2	0	2	2	0	1	1	1	0	2	2	0	1	0	1	1	0	1	0	1	0	1	0
126	0	1	0	0	0	0	1	0	1	0	2	1	1	1	0	0	0	2	1	1	1	0	0	0	0	0	1	2	1	1	0	0	1	1	1	2	1	0	0	1	1	0	0	0	1	1	0	0	0
127	0	1	0	1	0	0	1	2	2	0	0	0	1	0	0	0	0	1	0	0	0	0	0	0	0	0	2	0	1	0	0	1	0	1	1	1	2	0	0	2	0	0	1	1	1	1	1	0	0
128	1	0	0	0	0	1	2	1	2	0	0	0	1	0	0	0	1	1	1	1	0	0	0	0	0	0	1	0	2	1	0	1	1	1	1	1	0	0	0	0	2	0	0	2	0	2	0	2	0
129	0	0	0	0	0	0	2	0	2	0	0	0	0	0	0	1	1	1	2	2	1	0	0	0	0	1	2	0	2	1	0	0	0	0	0	2	0	0	0	0	2	0	0	1	0	1	0	0	1
130	0	1	0	0	0	0	1	0	1	0	1	0	2	2	0	0	0	0	0	0	0	0	0	0	0	0	2	0	1	0	0	2	1	1	0	2	1	0	0	1	1	0	1	2	2	1	0	0	0
131	0	0	0	0	2	2	2	0	1	0	0	1	2	1	0	0	0	2	0	0	0	0	1	0	0	1	2	0	2	1	1	2	2	0	1	1	1	0	0	2	0	0	0	2	0	0	0	0	0
132	0	1	0	0	0	0	2	0	2	0	0	1	2	2	0	0	0	1	2	2	1	0	0	0	0	0	0	0	2	1	0	1	1	0	1	1	2	0	0	1	1	0	1	1	1	1	1	0	0
133	0	0	0	0	0	1	2	0	2	0	0	0	1	0	0	0	0	1	1	1	0	0	0	0	0	0	1	1	1	1	1	1	1	0	0	2	2	0	0	0	1	1	1	1	1	1	0	0	2
134	1	1	0	0	1	1	1	1	2	0	0	0	1	0	0	0	0	1	0	0	0	0	0	0	0	1	1	2	2	2	0	1	1	0	0	2	1	0	0	0	2	1	1	1	1	0	0	0	0
135	0	1	0	1	0	0	2	0	2	0	0	1	2	2	0	0	0	1	0	0	0	0	1	0	0	0	1	0	2	1	0	1	1	1	1	1	0	0	0	0	2	1	1	1	1	0	0	0	1
136	0	1	0	1	0	0	1	0	1	0	1	0	0	0	0	0	0	1	0	0	0	0	0	0	0	0	2	0	2	2	0	1	1	0	2	1	0	0	0	1	1	0	1	2	0	1	0	0	0
137	0	2	1	1	0	0	1	1	1	0	1	1	2	2	0	0	0	1	1	1	0	0	2	1	1	1	2	0	2	2	0	2	2	0	2	1	0	1	0	0	1	0	2	2	0	0	0	1	0
138	0	1	0	0	0	0	0	0	0	1	2	0	0	0	0	0	0	0	2	1	0	0	0	0	0	0	2	2	2	2	0	1	1	1	0	2	1	1	0	0	2	1	1	1	1	1	1	0	0
139	0	1	0	0	0	0	2	0	0	0	0	1	1	1	0	0	0	1	2	2	1	0	0	0	0	1	1	0	2	1	0	2	2	0	1	1	1	0	0	0	1	0	0	2	1	2	0	0	0
140	0	0	0	0	0	0	2	0	1	0	0	1	1	0	1	1	0	0	1	0	0	1	0	0	0	0	1	0	2	0	0	0	1	1	1	2	1	1	0	0	2	0	0	1	0	1	0	1	0
141	1	0	0	1	0	0	2	0	2	0	0	0	1	0	0	0	0	1	1	0	1	0	0	0	0	0	1	1	1	1	0	1	1	0	0	2	2	0	0	2	0	0	1	2	1	0	0	0	1
142	0	1	0	0	1	1	2	0	2	0	0	0	0	0	0	0	0	0	0	0	0	0	0	0	0	0	2	1	2	2	0	1	0	1	0	2	1	0	1	0	1	0	0	2	1	2	1	0	0
143	0	1	0	0	1	1	1	0	0	0	1	0	0	0	0	0	0	0	1	1	1	0	0	0	0	1	2	0	1	1	1	2	1	0	0	2	1	1	0	0	1	0	0	1	1	1	0	0	0
144	0	1	0	2	0	0	2	1	2	0	0	0	0	0	0	0	0	0	1	1	1	0	0	0	0	1	1	2	1	1	0	1	1	0	0	2	1	1	0	0	0	0	0	2	0	0	1	0	0
145	0	0	0	0	0	0	0	0	0	0	1	1	2	2	0	0	0	0	0	1	0	0	0	0	0	0	2	1	1	1	0	1	1	0	1	1	2	1	1	1	0	1	0	0	1	1	0	0	0
146	0	2	0	0	0	0	1	0	0	0	2	1	1	1	0	0	0	0	1	1	1	0	0	0	0	0	2	0	2	2	0	1	1	0	2	0	1	0	0	2	0	0	2	2	1	0	0	0	1
147	0	2	1	1	0	0	2	0	2	0	0	0	0	0	0	0	0	0	0	0	0	0	2	1	1	1	1	0	2	2	0	1	1	0	0	2	2	1	1	0	1	0	0	1	0	0	0	1	0
148	1	1	0	1	0	0	2	0	2	0	0	0	2	1	0	0	0	0	1	1	0	0	1	0	0	0	2	0	2	2	1	0	0	0	0	2	1	0	0	2	0	0	1	2	1	0	0	0	0
149	0	1	0	0	1	1	1	0	0	0	0	2	2	2	0	0	0	0	1	1	1	0	0	0	0	0	0	1	1	1	0	1	2	0	0	2	1	1	0	0	0	0	0	1	0	0	0	0	1
150	0	2	0	0	0	0	1	0	1	1	1	0	1	0	0	0	0	0	0	0	0	0	0	0	0	0	1	1	1	1	1	2	2	0	1	1	1	0	0	2	0	1	1	2	1	0	0	0	0
151	0	0	0	0	0	0	1	0	0	0	2	0	1	0	0	0	0	0	0	0	0	0	0	0	0	0	2	0	2	1	0	1	1	0	2	0	1	0	0	1	1	0	0	1	0	1	0	0	0
152	1	2	0	0	0	0	1	0	1	0	0	0	0	0	0	0	1	0	1	1	1	0	1	0	0	0	1	0	2	2	1	1	1	1	1	2	0	1	0	0	1	0	0	2	0	2	0	0	2
153	0	1	2	0	0	0	1	0	0	0	1	1	1	1	0	0	0	0	0	0	0	0	0	0	0	0	1	0	2	2	1	1	1	0	1	1	1	0	0	1	1	0	0	1	1	0	0	0	0
154	1	1	0	0	0	0	2	0	1	0	0	1	1	1	0	0	0	1	0	0	0	0	0	0	0	0	1	1	2	1	0	1	1	0	0	2	1	0	0	2	0	0	0	2	0	0	0	0	1
155	1	1	0	0	1	1	1	0	2	0	0	0	0	0	0	0	0	0	0	0	0	0	1	0	0	0	0	0	2	1	0	1	1	0	1	1	1	0	0	0	1	0	0	2	0	0	0	0	0
156	0	1	0	0	0	0	2	0	2	0	0	2	1	1	0	0	0	0	0	0	0	0	0	0	0	0	2	1	2	1	1	1	1	0	0	2	1	0	0	0	2	0	0	2	1	0	0	0	1
157	1	1	0	0	1	1	2	0	1	0	0	0	0	0	0	0	0	0	1	1	1	1	0	0	0	0	1	0	1	0	0	1	1	0	1	1	2	0	0	0	2	1	0	1	0	1	0	0	0
158	0	1	0	0	0	0	1	0	2	0	0	0	1	1	0	0	0	1	0	1	0	0	0	0	0	0	2	0	2	2	0	1	1	1	0	2	2	0	0	1	0	0	1	2	1	0	0	0	0
159	1	2	0	0	0	0	1	1	1	0	1	0	0	0	0	0	1	2	0	0	0	0	1	0	0	0	1	0	2	1	0	1	1	0	1	1	1	0	0	1	1	0	0	2	0	0	0	0	0
160	0	1	0	2	0	0	1	0	1	0	1	0	2	1	0	1	0	1	0	0	0	0	0	0	0	0	2	1	2	1	1	1	1	0	1	1	2	1	1	0	0	1	0	0	1	0	0	0	1
161	0	1	0	1	0	0	2	0	1	1	1	0	0	0	0	0	0	2	0	0	0	0	2	0	0	1	2	0	2	2	0	0	0	1	0	2	2	0	0	1	1	0	0	2	0	1	0	1	1
162	1	0	0	0	0	0	1	0	1	0	1	0	1	1	0	0	0	2	2	2	0	0	1	1	1	2	1	1	2	1	1	1	1	2	2	2	2	1	0	0	1	1	0	0	0	0	0	0	1
163	1	2	0	0	0	0	2	1	2	0	0	2	2	2	0	0	0	0	1	1	0	0	0	0	0	1	1	2	1	1	0	1	1	0	2	1	1	0	0	1	1	1	0	0	0	0	1	0	0
164	0	1	0	0	0	0	2	1	2	0	0	1	1	1	0	0	0	0	1	1	1	0	0	0	0	0	2	0	2	2	0	1	2	0	1	2	2	0	0	1	1	0	0	0	0	0	0	0	0
165	1	2	0	0	0	0	2	0	2	0	0	0	0	0	0	0	0	0	0	0	0	0	0	0	0	1	2	0	2	1	0	1	1	1	2	1	0	0	0	0	2	1	0	0	0	0	0	1	0
166	0	0	0	0	0	0	2	0	2	0	0	0	0	0	0	0	0	0	2	1	0	0	0	0	0	0	2	0	2	1	1	1	2	0	0	2	0	0	0	0	2	0	0	1	0	1	0	0	1
167	1	1	1	0	0	1	2	1	2	0	0	0	0	0	0	0	0	0	2	1	0	0	0	0	0	1	1	1	1	1	0	0	1	0	0	2	1	1	0	0	1	0	0	1	0	0	0	0	0
168	0	2	0	1	0	0	1	0	0	0	1	0	0	0	0	0	0	0	1	0	0	0	0	0	0	0	0	0	2	1	0	2	2	0	0	2	1	0	0	1	1	0	0	2	0	0	0	0	0
169	0	2	1	0	0	1	2	0	1	0	1	0	0	0	0	1	0	1	0	0	0	0	0	0	0	1	1	0	2	1	0	1	0	1	1	1	1	0	0	1	1	0	0	1	0	0	0	0	0
170	1	1	0	1	0	0	2	0	2	0	0	0	0	0	0	0	1	0	1	1	1	0	0	0	0	0	2	0	2	2	1	1	1	1	1	2	1	0	0	0	0	1	1	2	0	1	0	0	0
171	0	0	0	0	0	0	0	0	0	1	2	0	0	0	0	0	0	1	2	1	1	0	1	0	0	0	2	0	2	2	0	2	1	1	0	2	2	0	0	2	1	0	0	2	0	2	0	0	1
172	1	1	0	1	0	0	1	0	0	0	0	1	2	1	1	1	0	0	1	1	0	0	1	1	1	0	2	1	2	2	0	0	0	0	0	2	2	0	0	1	0	0	0	1	0	0	1	0	0
173	1	1	0	1	0	0	2	0	2	0	1	0	1	0	0	0	0	0	0	0	0	1	0	0	0	0	1	1	2	1	0	2	2	0	2	0	0	0	0	0	2	0	1	2	0	1	0	2	0
174	1	2	0	0	0	0	2	0	1	0	0	0	0	0	0	0	0	0	0	0	0	0	0	0	0	0	1	2	2	1	1	1	1	1	1	1	2	0	1	1	0	0	1	2	2	0	0	0	0
175	0	1	0	0	0	0	1	0	1	0	2	1	1	1	0	0	0	1	1	0	0	0	0	0	0	0	2	0	1	1	1	0	0	0	1	1	2	1	1	1	0	0	1	1	0	2	0	0	0
176	1	0	0	1	0	0	2	1	1	0	1	0	0	0	0	0	0	1	0	0	0	0	0	0	0	0	2	0	2	1	0	1	1	1	1	1	1	0	0	0	2	0	1	2	0	0	0	0	0
177	0	1	0	0	1	1	1	0	1	0	1	0	1	1	0	0	0	1	1	1	1	0	1	0	0	1	2	0	2	2	0	0	0	1	1	1	0	0	0	0	1	0	1	1	1	1	0	0	0
178	0	2	0	0	0	0	2	0	2	0	1	1	2	1	0	0	0	0	0	0	0	0	0	0	0	0	2	1	2	2	0	0	0	1	2	2	0	0	0	0	2	0	0	2	0	2	0	0	0
179	1	0	0	0	0	0	2	0	2	0	0	0	0	0	0	0	0	0	1	1	1	0	1	1	1	1	2	0	1	1	1	1	1	2	0	2	1	0	0	1	1	0	0	1	1	1	0	0	0
180	1	1	0	0	0	0	1	0	1	1	1	0	0	0	0	0	0	0	0	0	0	0	1	1	1	1	2	1	2	2	0	1	1	0	1	1	0	0	0	0	2	0	0	2	0	1	0	0	0
181	1	0	0	0	0	0	2	0	1	0	1	1	1	1	0	0	0	1	1	1	1	0	0	0	0	0	0	1	1	0	1	1	1	1	0	2	0	0	0	0	1	1	1	2	2	0	1	0	0
182	0	0	1	0	1	1	2	0	2	0	0	0	1	1	0	1	1	1	1	1	1	0	1	1	1	1	2	1	2	2	0	1	0	2	1	1	2	0	0	2	0	1	1	2	1	1	0	0	0
183	1	0	0	1	1	1	2	0	1	0	0	1	1	1	0	0	0	1	0	0	0	0	0	0	0	1	1	1	2	1	1	2	2	0	1	1	1	0	0	0	2	0	0	2	1	0	0	0	0
184	0	2	0	0	0	0	2	0	2	0	0	1	1	0	1	1	0	0	1	1	1	0	0	0	0	0	2	0	2	2	1	1	1	1	2	1	1	0	0	0	2	0	0	0	0	1	0	0	1
185	1	1	0	1	0	0	1	0	1	1	1	1	1	1	0	0	0	0	1	1	1	0	0	0	0	1	2	0	2	2	0	0	0	0	0	2	1	0	0	2	0	0	0	1	1	1	0	0	0
186	0	1	0	1	0	0	2	1	2	0	0	1	2	1	0	0	0	1	1	0	0	0	0	0	0	0	2	0	2	0	0	2	1	0	1	1	2	1	0	1	0	0	1	2	0	0	0	0	0
187	0	1	1	0	1	2	0	0	1	0	1	0	1	1	0	0	0	1	0	1	0	0	0	0	0	0	2	0	2	2	0	2	2	0	0	2	1	0	0	1	1	0	2	2	1	0	0	0	2
188	0	2	0	0	0	0	2	1	2	0	0	1	0	0	0	0	0	1	1	1	1	0	0	0	0	0	1	0	2	1	0	2	1	0	1	1	2	1	0	1	0	0	1	2	1	0	0	0	0
189	0	0	0	1	0	0	1	1	2	0	0	1	1	0	1	1	0	0	0	1	1	0	0	0	0	0	1	0	1	1	1	1	1	2	2	1	1	1	0	0	1	0	0	2	0	1	0	0	0
190	0	1	1	1	0	0	1	0	1	0	1	0	1	0	0	0	0	2	2	2	0	0	0	0	0	0	1	0	2	2	0	2	1	0	0	2	2	0	0	1	0	0	0	1	0	1	0	0	0
191	0	1	0	2	0	0	2	0	2	0	0	0	0	0	0	0	0	0	1	1	1	0	0	0	0	1	1	0	2	1	0	1	2	0	1	2	2	0	1	0	1	0	0	2	0	0	1	1	0
192	0	2	1	0	0	0	2	1	1	0	0	1	1	2	0	0	0	1	0	1	1	0	1	1	1	1	1	1	2	1	1	1	1	0	0	2	0	0	0	0	1	0	0	0	0	1	0	2	0
193	0	1	0	1	0	0	1	0	1	1	1	0	0	0	0	0	0	0	1	1	1	0	1	1	1	1	2	0	2	1	1	2	1	1	0	2	2	0	0	0	1	0	0	1	0	0	1	0	1
194	1	2	0	0	0	0	2	0	2	0	1	1	1	1	0	0	0	1	1	0	0	0	0	0	0	0	2	1	2	1	1	2	1	2	1	2	1	0	0	1	1	0	0	2	0	2	0	0	0
195	0	1	0	0	0	0	1	0	1	0	2	1	2	2	0	0	0	0	1	1	1	0	1	1	1	1	1	0	1	1	1	1	2	1	2	1	1	0	0	0	1	0	0	2	1	1	0	0	0
196	1	1	0	1	0	0	2	1	2	0	0	0	1	0	0	0	1	0	1	1	1	0	1	0	0	0	1	0	2	1	0	2	1	0	0	2	2	0	0	2	0	1	1	1	0	0	0	0	1
197	1	1	0	1	0	0	1	1	2	0	1	0	0	0	0	0	0	1	2	2	1	0	2	0	0	1	1	1	2	1	1	2	2	0	1	1	1	0	0	1	1	2	1	2	1	0	0	1	0
198	1	2	0	2	0	0	1	0	0	0	0	0	1	0	0	0	0	1	1	1	1	0	0	0	0	0	1	2	2	1	1	1	2	1	1	2	2	0	0	1	1	1	0	1	0	1	0	0	1
199	1	2	0	0	0	0	2	0	2	0	0	0	0	0	0	0	0	1	2	2	2	0	0	0	0	0	2	0	2	2	1	1	2	0	1	2	1	0	0	0	2	1	1	1	1	0	0	0	0
200	1	2	0	0	0	0	2	0	1	0	0	0	1	1	0	0	0	0	1	1	1	0	1	0	0	0	1	0	2	2	1	0	1	1	1	2	1	0	0	1	1	0	0	0	0	1	0	0	0
201	0	1	0	0	1	1	1	0	1	0	2	0	0	0	0	0	0	1	0	0	0	1	0	0	0	0	2	1	2	1	2	1	0	1	0	2	2	0	1	0	0	0	1	2	1	0	0	0	0
202	0	0	0	0	0	0	2	0	1	0	0	0	0	0	0	0	1	2	1	1	1	0	0	0	0	1	1	0	2	1	0	2	1	0	1	1	2	1	1	1	0	0	1	1	1	0	1	0	0
203	1	1	0	0	1	1	2	0	1	0	1	0	0	0	0	0	0	1	0	0	0	0	1	1	1	2	1	0	2	1	0	1	1	1	1	1	2	2	0	0	0	1	1	2	1	0	0	1	0
204	1	2	0	0	0	0	2	0	2	0	0	0	1	0	0	0	0	1	0	0	0	0	0	0	0	0	1	0	2	1	0	1	0	0	2	1	1	0	0	0	2	0	1	2	2	1	0	1	0
205	0	0	0	0	1	1	1	0	1	0	1	0	0	0	0	0	0	0	1	1	0	0	1	1	1	1	2	1	2	2	0	1	1	0	0	2	2	0	0	2	0	0	1	2	1	1	0	0	0
206	1	1	0	0	0	0	2	0	2	0	0	0	1	1	0	1	0	0	2	2	1	0	1	1	1	1	1	0	1	1	1	2	1	1	0	2	2	0	0	1	1	0	0	2	0	1	0	0	0
207	1	2	0	0	0	0	2	0	1	0	0	0	0	0	0	0	0	0	0	0	0	0	0	0	0	1	2	0	2	1	0	1	1	0	0	2	1	0	0	2	0	0	0	1	0	1	0	0	0
208	1	2	0	0	0	0	2	0	2	0	0	0	0	0	0	0	0	0	1	1	1	0	1	1	1	0	1	0	1	1	0	1	0	1	1	2	2	0	0	1	0	0	0	2	0	1	0	0	0
209	0	2	0	0	0	0	1	0	1	0	1	0	1	1	0	0	0	0	1	0	0	0	0	0	0	0	2	0	2	2	1	1	1	0	0	2	1	0	0	0	1	2	2	2	1	0	0	0	1
210	1	0	0	0	0	0	2	0	2	0	0	0	1	1	0	0	0	0	1	1	1	0	0	0	0	0	2	0	1	0	0	1	0	2	1	1	1	0	0	0	2	0	0	2	1	0	0	0	0
211	1	1	0	0	0	0	2	0	2	0	1	0	0	0	0	0	0	1	1	1	1	0	1	0	0	0	1	0	2	1	0	2	2	1	1	2	1	0	0	1	1	1	1	1	1	2	0	0	1
212	0	2	0	0	0	0	1	0	0	0	0	1	1	1	0	0	0	1	2	2	1	0	0	0	0	0	1	1	1	1	0	2	1	0	1	1	0	0	0	0	2	0	0	0	0	1	0	0	0
213	0	1	0	0	0	0	2	0	1	0	0	1	1	1	0	0	0	1	0	1	0	0	0	0	0	1	2	0	2	1	0	1	1	0	0	2	1	0	0	0	2	0	1	2	2	1	0	0	0
214	1	1	0	0	1	1	2	0	2	0	0	1	1	1	0	0	0	1	0	0	0	0	0	0	0	0	1	1	1	1	0	1	0	1	0	2	1	0	0	0	2	0	2	2	0	0	0	0	0
215	0	2	0	2	0	0	1	1	1	0	1	0	0	0	0	0	0	1	1	1	1	0	0	0	0	0	1	1	2	1	1	2	2	0	1	1	1	0	0	1	1	0	1	2	0	1	0	0	0
216	1	1	0	0	0	1	2	0	1	0	0	1	1	1	0	0	0	0	0	0	0	0	1	0	0	0	1	2	2	1	1	0	0	0	0	2	0	0	0	0	1	1	1	1	1	1	1	0	1
217	1	1	0	1	0	0	2	0	1	0	0	0	0	0	0	0	0	1	0	1	1	0	0	0	0	0	1	1	2	1	2	0	1	0	0	2	1	0	0	1	1	0	0	0	0	1	0	0	1
218	1	1	0	0	0	0	1	0	1	0	1	0	0	0	0	0	1	2	1	1	1	0	0	0	0	0	2	1	2	0	1	1	2	0	1	2	1	0	0	1	1	0	2	2	0	1	0	0	0
219	1	0	0	0	1	1	2	0	2	0	0	0	0	0	0	0	0	0	1	1	1	0	0	0	0	0	2	0	2	2	0	0	0	0	0	2	1	0	1	0	1	0	1	2	0	1	0	0	0
220	0	0	0	1	0	0	2	1	2	0	0	0	0	0	0	0	0	0	0	1	0	0	0	0	0	0	0	0	1	1	0	2	1	1	0	2	0	0	0	0	2	0	1	1	1	0	0	0	0
221	1	1	1	1	0	0	2	1	2	0	0	0	1	1	0	1	0	1	2	2	1	1	0	0	0	0	1	0	2	2	0	0	0	1	1	1	2	0	0	2	0	1	1	2	1	1	0	0	0
222	1	2	0	0	0	0	2	1	1	0	0	1	1	1	0	0	0	0	1	1	1	0	1	0	0	0	0	1	1	1	0	2	1	0	1	1	1	0	0	1	1	0	1	2	0	0	0	1	0
223	1	2	0	0	0	0	2	1	2	0	0	0	2	0	0	0	0	2	1	1	1	0	0	0	0	1	0	0	1	1	0	0	0	1	1	1	1	0	0	1	1	0	1	2	0	0	0	0	0
224	0	1	0	0	0	0	1	0	1	0	0	1	2	0	1	1	0	0	0	0	0	0	0	0	0	0	0	0	1	1	0	0	1	1	1	2	1	0	0	1	1	0	0	1	1	1	0	0	0
225	1	1	0	1	0	0	2	1	2	0	0	0	1	0	0	0	0	1	0	0	0	0	0	0	0	2	1	0	2	1	1	1	1	1	0	2	1	1	1	0	0	0	0	1	0	1	0	0	0
226	1	1	0	1	0	0	2	0	2	0	0	0	0	0	0	1	0	0	1	1	1	0	0	0	0	0	0	1	1	0	0	2	1	2	1	2	1	0	0	2	0	0	0	1	0	0	0	0	0
227	0	2	0	2	0	0	1	2	2	0	0	1	0	0	0	0	0	0	1	1	1	0	0	0	0	0	0	1	1	0	0	2	1	1	1	1	1	0	0	1	1	0	0	1	0	0	0	1	1
228	0	0	0	0	0	0	2	0	2	0	0	0	0	0	0	0	0	0	1	1	1	0	0	0	0	0	2	0	2	1	1	0	0	0	1	1	1	0	1	0	0	0	0	2	1	1	0	1	1
229	0	1	1	0	0	1	1	0	1	0	1	0	0	0	0	0	0	0	0	0	0	0	0	0	0	0	0	0	2	0	0	0	0	0	0	2	1	0	0	0	2	2	2	2	1	0	0	0	0
230	1	0	0	1	0	0	1	0	0	0	0	0	0	0	0	1	0	1	2	1	0	0	0	0	0	1	1	0	2	1	0	2	1	1	1	1	1	0	1	0	1	0	1	2	1	0	0	0	1
231	1	1	0	1	0	0	1	0	0	0	0	0	1	1	0	0	0	0	1	1	0	0	0	0	0	0	1	0	2	1	0	1	1	0	0	2	2	0	0	1	1	1	1	2	1	1	0	0	0
232	1	0	0	0	1	1	1	1	1	0	0	0	0	0	0	0	0	0	2	1	1	0	0	0	0	0	1	2	2	2	0	1	1	1	1	1	1	0	0	0	1	0	1	2	1	0	0	0	1
233	1	0	0	0	0	0	1	0	2	0	0	1	2	2	0	0	0	0	0	0	0	0	1	1	1	1	0	2	1	0	0	1	0	1	0	2	0	0	0	0	1	0	1	1	0	2	0	2	0
234	1	2	0	0	0	0	2	0	2	0	0	0	0	0	0	0	1	1	1	1	1	0	0	0	0	1	1	1	1	1	1	1	1	0	1	2	0	0	0	0	2	2	2	2	1	1	0	0	0
235	1	2	0	1	0	0	2	0	2	0	1	0	1	0	0	0	0	0	0	0	0	0	1	1	1	1	1	0	2	1	1	2	1	1	1	1	1	1	0	0	0	0	2	2	1	0	0	0	0
236	0	2	0	1	0	0	2	0	2	0	0	1	1	1	0	0	0	0	1	0	0	0	0	0	0	0	1	2	1	1	0	1	1	0	2	1	1	0	0	0	2	0	1	1	0	1	1	0	0
237	0	2	0	0	0	0	1	0	1	0	0	0	0	0	0	0	0	0	0	1	0	0	0	0	0	0	1	0	2	0	0	1	1	1	0	2	2	1	1	1	0	0	0	2	0	2	0	0	0
238	0	1	0	0	0	0	0	0	1	1	1	1	1	1	0	0	0	1	0	1	0	0	0	0	0	0	1	0	1	0	0	1	1	0	1	1	2	0	0	1	0	0	0	1	0	0	0	1	0
239	0	0	0	0	1	1	2	0	2	0	0	2	2	2	0	0	0	0	1	0	0	0	0	0	0	1	2	0	2	2	0	2	2	0	1	1	0	0	0	0	2	0	0	2	0	1	0	0	0
240	0	0	0	2	1	1	2	1	2	0	0	1	1	1	0	0	0	1	1	0	0	1	0	0	0	0	1	0	2	0	0	1	1	0	1	2	1	1	0	0	1	0	0	0	0	0	0	0	1
241	0	2	0	0	0	0	2	0	2	0	0	1	1	1	0	0	0	1	1	0	0	0	1	1	1	1	2	0	2	2	0	2	1	1	1	1	0	0	0	0	2	0	1	1	1	0	1	1	0
242	0	1	0	0	0	1	2	0	1	0	0	0	0	0	0	0	1	1	1	0	0	0	0	0	0	0	2	1	2	1	1	2	1	1	0	2	1	1	0	0	1	0	1	2	1	1	0	0	0
243	0	1	0	1	0	0	1	1	1	0	1	1	1	1	0	0	0	1	0	0	0	0	0	0	0	0	2	0	2	2	0	2	1	0	0	2	1	0	0	1	1	1	1	2	1	0	0	1	0
244	0	1	0	1	0	0	1	0	0	0	1	0	0	0	0	0	0	1	1	1	1	0	1	0	0	1	1	0	2	1	0	2	2	0	2	1	2	1	0	0	1	2	2	2	1	1	0	1	0
245	1	0	0	0	1	1	2	1	2	0	0	0	1	0	0	0	0	1	0	0	0	0	0	0	0	0	2	1	2	0	1	2	1	1	0	2	2	0	0	1	0	1	0	0	0	0	0	0	1
246	0	1	1	1	0	0	2	1	1	1	0	0	0	0	0	0	0	0	1	1	1	2	0	0	0	0	2	0	1	0	0	1	1	1	2	1	2	1	1	1	0	0	0	2	0	0	0	0	0
247	1	1	0	1	1	1	2	0	1	0	1	0	1	1	0	1	0	0	0	0	0	0	0	0	0	1	2	0	2	2	2	2	2	0	1	1	2	0	0	0	1	0	0	0	1	1	1	1	0
248	1	1	0	1	0	0	2	0	1	0	1	0	0	0	0	0	0	0	1	1	1	0	1	1	1	2	2	1	2	1	2	1	1	1	1	1	2	0	0	1	1	0	0	2	0	1	0	0	1
249	1	2	0	0	0	0	1	0	0	1	1	1	1	1	0	0	0	0	2	2	0	0	0	0	0	0	0	0	1	0	0	1	1	0	0	2	1	0	0	1	1	0	0	1	0	1	1	0	1
250	0	0	0	0	1	1	2	0	2	0	1	0	0	0	0	0	0	1	1	1	1	1	0	0	0	0	1	0	2	2	0	1	1	0	2	1	1	0	0	0	2	0	1	2	1	0	0	0	0
251	0	1	0	0	0	0	1	0	2	0	0	0	1	1	0	0	0	0	1	0	0	0	0	0	0	0	1	2	2	1	2	2	2	0	2	1	2	0	0	2	0	0	0	1	0	0	0	0	0
252	0	2	0	0	0	0	1	0	0	0	0	0	0	0	0	0	0	2	1	1	1	0	0	0	0	0	2	1	1	1	0	0	0	0	0	2	2	0	0	1	0	0	0	0	0	1	0	0	0
253	1	1	0	0	0	0	2	0	2	0	1	0	0	0	0	0	0	1	0	1	0	0	0	0	0	0	1	1	2	0	1	2	2	0	2	0	2	1	0	1	0	0	0	1	0	0	0	0	1
254	1	1	0	0	0	0	1	1	1	0	1	0	2	2	0	0	0	0	0	0	0	0	1	0	0	0	2	0	2	2	2	0	0	0	0	2	2	0	0	1	1	1	0	1	0	1	0	0	1
255	0	0	1	0	0	0	1	0	1	0	0	0	1	0	0	0	0	0	0	0	0	0	0	0	0	0	2	0	2	2	0	2	1	1	1	1	1	0	0	1	1	0	1	2	1	0	0	0	0
256	1	1	0	0	0	0	2	0	1	0	1	0	1	1	0	0	0	0	0	0	0	0	0	0	0	0	2	0	2	2	0	1	1	0	0	1	1	0	1	0	1	1	1	2	1	0	0	0	1
257	0	0	0	0	0	0	1	0	1	0	1	0	0	0	0	1	0	0	1	1	1	0	1	1	1	1	0	0	2	1	0	1	0	2	1	1	2	1	0	0	1	0	1	2	0	0	0	0	0
258	0	2	0	0	0	0	2	0	1	0	0	0	0	0	0	0	0	0	1	0	0	0	0	0	0	0	1	0	2	2	0	1	1	0	1	2	0	0	0	0	2	0	0	2	0	0	0	0	0
259	0	1	0	1	0	0	2	0	1	0	0	0	0	0	0	0	0	0	1	1	0	0	1	0	0	0	1	0	1	1	0	1	1	0	0	2	0	0	0	0	1	1	1	2	1	1	0	0	2
260	0	0	0	0	0	0	2	0	1	0	0	1	2	1	0	0	0	0	0	0	0	0	1	0	0	0	2	0	1	1	1	1	1	1	1	1	1	0	0	0	2	1	1	1	1	2	1	1	0
261	1	2	0	0	0	0	1	0	1	0	1	0	2	2	0	0	1	0	1	1	1	0	0	0	0	0	2	1	2	2	1	0	0	0	0	2	2	0	0	1	1	0	1	1	1	1	1	1	0
262	0	1	1	1	1	1	2	0	2	0	1	0	0	0	0	0	0	0	1	1	0	0	2	1	1	1	1	1	1	1	1	1	1	2	1	2	0	0	0	1	1	0	1	2	1	0	0	0	0
263	1	1	0	0	0	0	2	1	2	0	0	0	0	0	0	0	0	0	1	1	0	0	1	0	0	0	1	0	2	0	0	1	1	1	1	1	1	1	0	0	0	2	2	2	0	1	1	0	0
264	0	1	0	1	0	0	1	0	1	0	2	1	1	1	0	0	1	1	0	0	0	0	0	0	0	1	0	2	1	1	1	2	1	0	0	2	1	0	1	0	1	1	1	2	0	0	0	0	1
265	0	2	1	1	0	0	1	0	1	0	1	0	1	0	0	0	0	1	0	0	0	0	0	0	0	0	1	1	1	1	0	1	1	0	1	1	2	0	0	1	0	0	0	1	0	0	0	0	0
266	0	0	0	0	0	0	1	0	1	0	0	1	1	1	0	0	0	0	0	0	0	0	0	0	0	0	2	0	2	2	0	1	0	1	1	1	1	0	0	0	2	0	0	2	0	1	0	0	0
267	0	2	0	0	0	0	2	1	2	0	0	0	1	0	0	0	0	2	1	1	1	0	0	0	0	0	1	2	1	1	1	0	1	2	1	2	1	1	0	0	1	0	0	2	1	0	0	0	0
268	1	1	0	1	0	0	1	1	1	0	0	0	0	0	0	0	0	0	0	0	0	0	0	0	0	0	2	0	2	2	0	2	1	0	0	2	1	0	1	0	1	0	0	2	0	1	1	0	0
269	0	2	0	0	0	0	1	0	2	0	0	0	1	0	0	0	0	1	0	0	0	0	0	0	0	0	0	0	2	1	0	2	2	0	0	2	1	0	0	0	2	0	1	1	1	0	0	0	1
270	1	2	0	0	0	0	2	0	2	0	1	1	1	1	0	0	0	0	0	0	0	0	0	0	0	0	2	1	2	1	2	2	1	0	0	2	2	0	0	1	1	1	1	1	0	0	0	0	0
271	1	1	0	0	0	0	2	0	1	0	0	0	0	0	0	0	0	0	0	1	0	0	0	0	0	0	1	1	1	1	0	1	0	1	0	2	1	0	0	0	2	1	1	1	1	0	0	1	0
272	0	1	0	0	1	1	1	0	1	0	1	0	0	0	0	0	0	0	1	1	0	0	0	0	0	1	1	1	1	1	0	0	0	0	0	2	2	2	0	0	0	0	0	0	0	1	1	1	0
273	1	1	0	0	0	0	1	0	2	0	0	0	1	1	0	1	1	2	0	0	0	0	0	0	0	0	1	1	2	0	1	1	1	1	0	2	2	1	0	0	1	0	0	1	0	1	1	0	1
274	0	1	0	0	0	1	1	0	2	0	0	0	0	0	0	1	0	1	0	0	0	0	1	1	1	1	2	0	1	1	1	1	1	0	0	2	2	0	0	1	1	0	1	2	0	0	0	0	0
275	1	2	0	0	0	0	2	0	1	0	0	1	1	1	0	0	0	1	0	0	0	0	1	1	1	1	2	0	2	2	1	0	0	1	0	2	2	0	0	2	1	0	1	2	0	1	1	0	0
276	1	2	0	0	0	0	2	0	1	0	1	2	2	2	0	0	0	2	0	0	0	0	1	0	0	0	2	1	1	1	0	2	1	1	0	2	2	0	0	1	1	0	1	2	1	0	1	0	1
277	1	1	0	0	0	0	2	0	1	0	0	0	1	1	0	1	0	0	1	1	1	0	0	0	0	0	2	1	2	2	0	0	0	0	0	2	2	0	0	1	1	0	0	1	0	0	0	0	0
278	1	1	0	0	0	0	1	0	1	0	1	0	1	0	0	0	0	0	0	1	0	0	1	1	1	1	1	1	2	0	1	1	1	0	0	2	1	0	0	0	2	1	1	1	1	0	0	0	0
279	0	2	0	0	0	0	2	1	2	0	0	0	0	0	0	0	0	1	1	0	0	0	0	0	0	0	0	0	1	1	0	1	1	2	1	2	0	0	0	0	1	0	0	1	0	0	0	0	0
280	0	2	0	0	0	0	2	1	1	0	1	0	0	0	0	0	0	1	0	0	0	0	0	0	0	0	1	1	1	1	0	2	2	0	1	1	1	0	0	0	1	0	0	2	0	1	0	0	0
281	1	2	0	0	0	0	2	0	2	0	0	1	2	1	0	0	0	0	1	2	1	0	0	0	0	0	0	1	2	0	1	0	1	1	0	2	0	0	0	0	2	0	0	2	1	2	0	0	0
282	1	0	0	0	2	2	1	0	1	1	1	1	1	1	0	0	0	0	0	0	0	0	0	0	0	0	1	0	1	1	0	1	1	0	1	1	2	1	1	0	0	0	0	0	0	0	1	0	0
283	0	1	0	0	0	0	2	1	1	0	0	0	0	0	0	0	0	1	0	1	1	0	1	1	1	1	1	0	2	1	1	0	0	0	1	1	1	0	1	0	1	1	1	1	1	2	0	1	0
284	1	2	0	0	0	0	2	1	2	0	0	0	1	0	0	0	0	1	1	1	0	0	0	0	0	1	1	0	2	0	0	2	1	1	1	1	1	0	1	0	1	1	2	2	0	1	0	1	1
285	0	0	0	1	0	0	2	0	2	0	0	0	1	0	0	0	0	0	0	0	0	0	1	1	1	1	2	1	2	1	2	1	1	0	1	1	2	0	0	2	0	1	1	1	0	1	0	0	0
286	0	2	1	1	0	0	2	0	2	0	1	0	0	0	0	0	0	0	0	0	0	1	0	0	0	0	0	1	1	0	0	1	0	1	1	2	1	0	0	0	2	1	1	1	1	2	1	1	0
287	0	2	0	0	0	0	2	0	2	0	0	2	2	2	0	0	0	1	1	1	1	0	0	0	0	1	0	0	1	0	0	1	1	1	0	2	2	0	0	1	0	1	1	1	0	0	0	0	1
288	0	1	1	0	0	0	0	0	0	0	2	1	1	0	1	1	0	0	0	0	0	0	0	0	0	0	0	1	1	1	0	1	2	0	1	2	1	0	0	2	0	0	0	2	0	0	0	0	1
289	0	0	0	0	1	1	2	0	0	0	1	0	0	0	0	0	1	1	1	1	0	0	1	1	1	1	1	2	2	1	1	1	1	1	0	2	0	0	0	0	2	0	1	2	0	0	0	0	0
290	1	0	0	1	0	0	1	0	0	0	2	0	0	0	0	0	0	0	2	1	1	0	0	0	0	0	1	0	1	1	0	1	0	2	1	2	1	1	0	0	1	0	0	2	1	2	0	0	2
291	1	1	0	0	0	0	1	0	0	0	1	0	0	0	0	0	0	1	0	0	0	0	0	0	0	0	2	0	1	0	0	1	1	2	0	2	1	0	0	0	1	1	1	1	1	1	0	0	0
292	0	0	0	0	0	0	1	0	2	0	0	1	1	1	0	0	0	1	0	0	0	0	0	0	0	0	1	0	2	1	1	1	1	2	2	2	1	0	0	1	1	1	0	0	0	0	0	0	1
293	1	1	0	0	1	1	2	0	2	0	2	0	0	0	0	0	1	2	1	1	1	0	0	0	0	0	1	0	2	1	0	1	1	2	2	2	1	0	0	1	1	0	1	2	0	0	0	0	0
294	0	1	1	0	0	1	2	0	2	0	1	1	1	0	1	1	0	0	0	0	0	0	0	0	0	0	1	1	1	1	0	2	2	0	0	2	1	0	0	1	1	0	0	0	1	1	0	1	0
295	1	0	0	0	0	0	1	0	1	0	1	1	1	2	0	0	0	0	1	1	1	0	1	0	0	0	1	0	2	2	0	0	0	1	0	2	2	0	0	2	0	1	0	1	2	1	0	0	0
296	0	1	1	1	0	1	0	0	0	0	1	0	1	0	0	0	0	0	1	1	1	0	0	0	0	1	2	0	2	1	0	1	1	0	2	1	1	0	0	1	1	0	0	1	0	0	0	0	0
297	0	0	0	0	0	0	1	1	2	0	1	0	0	0	0	0	0	0	0	0	0	0	0	0	0	0	2	0	2	1	0	1	1	0	1	2	2	0	0	1	1	2	2	2	1	1	0	0	0
298	0	1	0	0	0	0	2	1	2	0	0	0	2	1	0	0	0	0	0	0	0	0	0	0	0	0	2	0	2	2	1	2	2	1	1	2	1	1	0	0	0	0	0	1	0	0	0	0	0
299	1	1	0	0	0	0	2	0	2	0	0	1	1	1	0	0	0	0	1	1	1	0	0	0	0	1	2	0	2	1	0	0	0	0	0	2	2	0	0	2	0	1	0	1	0	1	0	1	0
300	1	2	0	1	0	0	1	0	2	0	0	0	0	0	0	1	0	0	1	1	1	1	0	0	0	0	1	0	2	1	0	2	2	0	1	1	2	0	0	2	0	0	1	2	1	1	0	0	0
301	1	2	0	0	0	0	2	0	1	0	0	0	0	0	0	0	0	1	1	1	1	0	0	0	0	1	2	1	2	2	0	1	1	0	1	2	1	0	0	1	1	1	0	1	2	1	0	0	0
302	1	1	0	0	0	0	2	0	2	0	1	0	1	0	1	1	0	0	1	0	0	0	0	0	0	0	2	1	2	1	1	2	1	1	1	1	1	0	0	1	1	1	1	2	1	2	0	0	0
303	0	1	0	1	0	0	2	0	2	0	0	0	1	0	1	1	0	1	0	0	0	0	1	1	1	1	1	0	2	2	1	2	2	0	1	1	2	0	0	1	0	1	1	1	1	0	0	1	0
304	0	1	0	1	0	0	2	0	2	0	0	0	0	0	0	0	0	1	1	1	0	1	1	1	1	1	2	0	2	2	1	0	0	0	0	1	0	0	0	0	1	1	1	2	1	0	0	1	0
305	1	1	0	0	1	1	2	1	2	0	0	2	2	1	1	1	0	0	0	0	0	0	0	0	0	1	2	0	2	1	0	2	1	1	1	1	1	1	0	0	1	0	1	2	1	0	0	0	0
306	0	1	0	1	0	0	2	0	2	0	0	1	1	1	0	0	0	0	0	0	0	0	0	0	0	0	1	0	2	1	0	1	1	0	1	2	1	0	0	0	1	0	1	2	0	0	0	0	0
307	0	1	0	0	1	1	2	0	2	0	1	0	0	0	0	1	0	1	0	0	0	1	0	0	0	0	2	0	2	1	0	2	1	1	0	2	0	0	1	0	1	1	1	2	1	0	0	0	1
308	1	2	0	0	0	0	2	1	2	0	0	0	0	0	0	0	1	2	0	0	0	0	0	0	0	0	0	0	1	1	0	1	1	0	0	2	2	1	1	1	0	0	1	1	1	0	1	1	0
309	1	2	0	1	0	0	1	0	1	0	1	0	0	0	0	0	0	1	1	0	0	0	0	0	0	0	1	0	1	1	0	0	2	1	2	2	1	0	0	0	1	0	1	2	0	0	1	0	1
310	0	0	1	0	0	0	1	0	1	0	0	0	0	0	0	0	0	0	2	1	0	1	0	0	0	0	1	1	2	1	0	0	1	1	1	2	2	0	0	1	0	1	0	1	0	1	1	0	0
311	0	0	0	0	1	1	1	0	1	0	0	1	1	1	0	0	0	1	1	1	1	1	0	0	0	0	1	1	2	1	0	1	1	0	1	2	0	0	0	0	1	0	0	1	1	1	1	0	0
312	1	0	0	0	0	0	2	0	1	0	0	0	1	0	0	0	0	0	1	1	1	0	0	0	0	0	1	0	2	1	1	1	1	0	0	2	1	0	0	1	1	0	1	1	1	0	0	0	0
313	0	1	0	0	0	0	1	1	1	1	1	0	0	0	0	0	0	0	1	0	0	0	0	0	0	1	1	0	2	1	0	0	0	1	0	2	1	0	0	2	0	0	1	2	0	1	0	0	0
314	0	2	0	0	0	0	1	0	2	0	0	0	0	0	0	0	0	1	1	1	1	0	1	0	0	0	0	0	1	0	0	1	1	0	1	2	1	0	0	0	2	0	1	2	0	0	1	1	0
315	1	2	1	1	0	0	1	0	1	0	0	0	1	0	0	0	0	1	0	0	0	0	0	0	0	0	2	0	2	1	0	0	0	0	0	2	1	0	0	0	0	1	1	2	1	0	0	0	0
316	1	1	0	0	0	0	2	0	1	0	1	0	1	1	0	0	0	0	1	1	1	1	1	1	1	1	2	1	1	1	0	2	1	0	2	2	2	1	0	1	0	1	1	2	1	1	0	0	1
317	0	1	0	0	0	0	1	0	1	0	1	1	1	0	1	1	0	0	1	1	0	0	1	0	0	0	1	0	2	1	0	0	0	1	0	2	1	1	0	0	1	0	0	2	0	1	0	0	0
318	1	0	0	0	0	0	1	0	1	0	0	0	1	1	0	0	0	0	1	1	1	0	0	0	0	0	1	2	2	2	0	1	0	1	1	1	1	0	0	2	0	0	0	2	0	2	0	0	0
319	0	1	0	0	0	0	0	0	0	0	1	0	1	0	0	0	0	1	0	0	0	0	0	0	0	0	2	0	2	2	0	2	1	1	1	1	1	0	0	1	1	0	0	1	0	1	0	0	0
320	0	0	0	1	1	1	2	0	1	0	0	0	1	0	0	0	0	0	1	1	1	0	0	0	0	0	2	0	2	2	1	1	0	0	0	2	2	0	0	2	1	1	1	2	0	0	0	0	1
321	0	1	0	0	0	0	2	0	2	0	0	1	2	2	0	0	0	1	0	0	0	0	0	0	0	0	1	0	2	2	0	1	0	1	1	2	1	0	0	2	0	0	0	1	0	0	0	0	1
322	0	1	0	0	0	0	2	0	2	0	1	1	1	1	0	0	0	0	0	0	0	0	1	0	0	0	1	0	2	1	0	1	1	2	1	1	0	1	0	0	1	1	1	2	0	1	0	0	0
323	0	0	0	1	1	1	2	0	1	0	0	0	0	0	0	0	0	1	0	0	0	0	2	0	0	0	2	0	2	2	1	0	1	1	0	2	1	0	0	1	1	1	1	2	1	0	0	0	0
324	1	1	0	0	0	0	1	0	1	1	2	0	0	0	0	0	0	0	1	1	1	0	0	0	0	0	2	0	2	1	0	2	2	0	2	0	1	0	0	0	2	1	1	2	1	1	0	0	0
325	0	1	0	0	0	0	2	0	1	0	0	1	2	2	0	1	0	1	1	1	1	0	0	0	0	0	2	0	2	1	1	2	1	0	1	1	1	0	1	0	1	2	2	2	1	1	0	0	0
326	0	1	0	0	1	1	1	1	1	0	0	0	2	1	0	0	0	1	2	1	1	0	0	0	0	0	1	2	2	1	1	1	1	0	2	0	2	0	0	2	0	1	1	2	1	1	0	0	0
327	1	2	0	0	0	0	0	0	0	1	2	0	0	0	0	0	0	1	0	0	0	0	0	0	0	0	1	1	2	0	1	0	0	1	0	2	2	0	0	1	1	0	0	1	0	0	0	0	0
328	0	2	0	1	0	0	2	0	2	0	0	1	2	2	0	0	0	0	1	1	1	0	0	0	0	1	1	1	2	1	1	1	2	1	2	1	2	0	0	2	0	0	0	0	0	1	0	0	0
329	0	1	0	0	1	1	2	0	1	0	1	1	0	0	0	0	0	0	0	0	0	0	1	0	0	0	2	0	1	1	1	1	1	1	1	1	0	0	0	0	1	2	2	2	1	0	0	0	0
330	1	1	0	1	0	0	2	0	2	0	0	1	2	0	1	1	0	1	2	1	1	0	1	1	1	1	2	0	2	1	0	1	1	0	0	2	2	1	0	1	1	1	0	0	1	1	0	0	1
331	0	2	1	0	0	0	1	1	1	0	1	0	0	0	0	0	0	0	1	0	0	0	1	1	1	1	1	0	2	1	1	1	0	0	0	2	1	1	1	0	0	1	1	1	1	0	0	0	0
332	0	1	1	1	0	0	1	0	1	0	1	1	2	2	0	1	0	0	0	0	0	0	0	0	0	1	1	0	2	1	0	1	1	0	1	1	1	0	0	1	1	0	0	2	1	0	0	0	0
333	1	0	1	0	0	0	2	0	1	0	0	0	1	1	0	0	0	0	0	0	0	0	0	0	0	1	1	1	2	1	0	2	1	1	1	1	0	0	0	1	0	1	0	1	0	0	0	0	0
334	0	0	0	0	0	0	2	0	2	0	1	0	0	0	0	0	0	0	1	1	1	0	1	0	0	0	1	0	2	2	0	2	2	0	2	0	2	0	0	1	1	0	0	1	0	0	0	0	1
335	1	1	1	0	0	0	0	0	0	0	2	1	1	1	0	0	0	0	1	1	1	0	0	0	0	0	2	0	2	2	0	2	1	2	1	2	2	0	0	2	0	0	1	1	1	0	0	0	0
336	1	0	0	0	0	0	1	0	0	0	0	1	1	1	0	0	0	1	0	0	0	0	0	0	0	0	2	0	2	1	1	1	1	1	1	1	2	1	0	1	1	1	0	1	0	1	0	0	0
337	1	1	0	1	0	0	2	0	0	0	0	0	0	0	0	0	0	0	0	1	0	0	0	0	0	0	2	1	2	1	1	0	0	1	0	2	2	1	1	1	0	1	0	1	0	1	1	0	1
338	1	1	2	0	0	0	2	0	1	0	0	0	0	0	0	0	0	1	1	1	1	0	0	0	0	1	1	0	2	0	0	2	2	0	1	1	0	0	0	1	0	0	1	2	1	0	1	0	0
339	0	1	0	0	0	0	2	0	2	0	0	0	0	0	0	0	0	0	0	0	0	0	0	0	0	0	2	1	2	2	0	1	1	0	0	2	2	0	0	1	0	0	0	2	0	0	1	0	0
340	1	1	0	1	0	0	1	0	1	0	1	0	1	0	0	0	0	0	2	2	0	0	0	0	0	0	1	0	2	0	0	2	1	1	0	2	1	0	0	2	0	1	0	1	0	1	0	1	1
341	0	2	0	1	0	0	1	0	1	0	1	0	0	0	0	1	0	1	2	2	2	0	0	0	0	0	2	1	1	1	0	2	2	0	0	2	1	0	0	1	1	0	0	2	1	1	0	0	1
342	1	0	0	1	1	1	2	1	1	0	1	1	1	1	0	0	0	0	0	0	0	0	1	0	0	0	1	0	2	0	0	0	0	0	0	1	1	0	0	1	1	1	1	2	0	1	0	0	1
343	1	1	0	0	1	1	2	0	2	0	0	1	1	1	0	0	0	0	1	1	1	0	0	0	0	0	1	0	1	1	0	1	0	1	0	2	0	0	0	0	1	1	0	1	0	0	0	1	1
344	1	1	0	0	1	1	2	1	1	1	0	0	1	0	0	1	0	0	1	1	0	0	0	0	0	0	1	0	2	0	0	1	1	0	1	1	2	0	0	0	1	0	0	2	1	0	0	0	0
345	0	1	1	1	0	0	2	0	1	0	0	0	0	0	0	0	0	0	1	1	1	0	0	0	0	0	2	0	2	2	0	1	1	2	2	2	2	0	0	2	0	1	1	2	1	0	0	1	0
346	0	1	0	0	0	0	2	0	1	0	0	0	0	0	0	0	0	0	1	1	1	0	0	0	0	0	2	1	2	2	0	0	0	0	2	2	0	0	0	0	1	2	2	2	1	1	0	0	0
347	0	2	1	0	1	1	1	0	1	0	1	0	0	0	0	0	0	1	1	1	0	0	0	0	0	1	2	0	2	2	1	0	0	1	1	1	2	1	0	1	0	0	0	2	0	1	1	0	0
348	1	2	0	0	0	0	2	1	2	0	0	2	2	1	1	1	0	0	0	0	0	0	0	0	0	1	1	1	2	1	0	2	1	1	0	2	2	0	0	2	0	0	0	2	1	0	0	0	0
349	0	1	0	0	0	0	1	0	1	0	1	1	1	1	0	0	0	0	0	0	0	0	0	0	0	0	2	0	2	1	0	1	1	0	1	1	0	0	0	0	2	0	1	1	0	1	0	0	2
350	0	1	0	0	1	1	2	0	2	0	0	1	1	0	0	0	0	1	0	0	0	0	1	0	0	0	1	1	2	0	1	0	1	2	1	2	2	0	0	1	0	1	0	1	0	1	0	0	0
351	0	1	1	1	0	0	2	0	1	0	0	0	1	1	0	0	1	1	0	0	0	0	1	0	0	0	1	0	2	2	0	0	0	1	2	2	1	0	0	1	1	0	0	2	0	0	0	0	1
352	1	1	0	0	1	1	2	0	2	0	1	1	1	1	0	0	0	1	1	1	1	0	0	0	0	0	1	0	2	1	1	1	1	0	1	1	2	0	0	2	0	0	2	2	0	0	0	0	1
353	0	0	0	0	0	0	2	1	1	0	0	0	2	2	0	0	0	0	0	0	0	0	0	0	0	1	1	0	1	1	0	0	0	1	1	1	2	0	0	2	0	2	2	2	1	1	0	0	0
354	1	0	0	0	1	1	1	1	1	0	0	1	2	1	0	0	0	1	1	1	1	0	0	0	0	0	2	0	2	1	1	2	2	0	2	0	2	0	0	2	0	1	1	2	0	0	0	1	0
355	1	0	0	0	0	0	1	0	1	0	1	1	1	1	0	0	0	0	0	0	0	0	0	0	0	0	1	1	2	1	1	1	1	0	0	2	1	0	0	1	1	0	0	2	0	0	0	1	0
356	0	1	0	0	0	0	2	1	2	0	0	0	1	1	0	1	0	1	1	1	1	0	0	0	0	0	1	0	1	1	1	0	0	0	0	2	1	1	0	0	1	1	0	0	1	0	1	0	0
357	0	1	0	0	0	0	2	1	2	0	0	1	2	1	0	0	0	0	1	0	0	0	0	0	0	0	1	0	2	1	1	1	1	0	1	1	1	0	0	1	1	0	0	2	0	1	0	0	1
358	1	2	1	0	1	1	2	0	1	0	1	0	1	0	0	0	0	1	0	0	0	0	0	0	0	1	1	0	2	1	1	2	1	2	1	1	2	0	0	1	0	0	1	2	0	0	0	0	1
359	0	2	0	0	0	0	2	0	1	0	1	0	1	1	0	1	0	2	0	0	0	0	0	0	0	0	2	0	2	2	0	1	1	1	1	1	2	0	1	1	0	1	1	1	0	1	0	1	0
360	1	2	0	0	0	0	2	0	1	0	0	1	1	1	0	0	0	0	1	1	1	0	1	0	0	0	2	0	2	1	1	1	1	1	0	2	2	0	0	1	0	0	0	1	0	1	0	0	0
361	0	2	0	0	0	0	2	1	1	1	0	0	1	0	0	0	0	1	0	1	1	0	2	0	0	0	1	0	2	1	0	2	1	2	1	2	2	0	0	1	1	2	2	2	1	1	0	0	0
362	1	2	0	0	0	0	2	0	2	0	0	0	2	1	0	0	0	1	1	0	0	0	0	0	0	0	1	2	1	0	1	2	2	1	0	2	2	0	1	0	0	0	0	1	0	0	0	0	0
363	0	2	0	0	0	0	2	1	1	0	0	1	1	1	0	0	0	0	1	1	1	0	1	0	0	1	1	0	2	1	1	1	1	0	0	2	2	0	0	1	0	0	0	1	0	0	1	0	0
364	0	2	0	0	0	0	2	0	2	0	0	0	0	0	0	0	0	0	1	1	1	0	0	0	0	0	2	0	2	2	1	1	1	0	2	1	1	1	0	0	0	1	1	2	0	1	0	1	1
365	0	1	0	0	0	0	1	1	2	0	0	0	1	0	0	0	0	0	1	1	1	0	0	0	0	0	2	1	2	2	1	1	1	1	2	0	2	0	0	1	0	1	1	1	1	0	1	0	0
366	1	1	0	0	0	0	1	1	1	0	1	0	1	1	0	1	0	0	1	1	1	0	1	0	0	0	2	1	2	0	1	2	2	0	1	2	1	0	0	0	2	0	1	1	1	1	0	0	0
367	1	1	0	0	1	1	2	0	0	0	1	0	2	1	0	1	0	1	0	0	0	0	0	0	0	0	1	0	2	1	1	2	2	0	0	2	0	0	0	1	1	0	0	2	0	1	0	0	0
368	1	2	0	2	0	0	2	0	2	0	1	2	1	1	0	0	0	1	0	0	0	0	1	0	0	1	1	0	2	2	0	1	1	1	1	2	2	0	0	1	1	1	1	2	1	1	0	0	0
369	0	1	0	0	0	0	1	1	2	0	0	1	1	1	0	0	0	1	0	1	1	1	0	0	0	0	2	2	2	1	1	0	0	1	0	2	2	1	0	0	1	0	0	0	0	0	0	0	0
370	0	2	0	0	0	0	2	0	0	0	0	0	0	0	0	0	0	0	1	1	1	0	1	0	0	0	2	0	2	1	0	2	1	1	0	2	0	0	0	0	2	0	0	1	1	1	0	1	0
371	0	1	0	0	0	0	1	0	1	0	1	1	1	1	0	0	0	0	0	0	0	0	0	0	0	0	0	1	2	0	1	2	1	2	1	2	1	0	0	2	0	0	0	2	0	1	0	0	0
372	1	1	0	0	0	0	2	0	2	0	0	1	2	0	1	1	0	1	0	0	0	0	0	0	0	0	2	1	2	1	2	0	0	1	2	2	2	1	1	0	1	1	1	1	0	1	0	0	0
373	0	2	1	0	0	1	2	0	2	0	0	0	0	0	0	0	0	1	1	1	0	1	0	0	0	0	2	0	2	1	0	1	2	0	0	2	2	0	0	1	1	1	0	0	0	0	0	1	0
374	0	1	0	0	0	0	1	0	2	0	0	0	0	0	0	0	0	0	1	1	1	0	0	0	0	0	1	2	1	1	1	1	2	0	0	2	1	0	0	0	2	1	1	1	1	1	0	0	0
375	1	1	0	0	0	0	2	0	1	0	1	0	0	0	0	0	0	1	1	0	0	0	0	0	0	0	1	0	2	1	0	1	1	0	0	2	2	0	0	1	1	0	0	2	0	1	0	0	0
376	0	1	0	1	0	0	2	0	1	0	0	0	2	1	0	1	0	1	0	0	0	0	0	0	0	0	2	0	2	2	0	1	1	1	0	2	2	0	0	1	0	1	1	1	1	0	0	0	2
377	0	1	0	0	1	1	2	1	2	0	0	0	1	0	0	0	0	0	1	1	1	0	1	0	0	0	1	0	1	1	0	1	1	0	1	1	2	1	0	1	0	0	0	1	0	1	0	0	0
378	1	1	0	0	0	0	2	1	1	0	0	1	1	1	0	0	0	2	1	1	1	0	0	0	0	0	2	0	2	1	1	0	0	0	0	2	0	0	0	0	2	1	0	1	0	1	0	0	1
379	1	1	0	0	0	0	1	0	1	0	2	1	1	1	0	0	0	0	1	1	1	0	0	0	0	0	1	0	2	1	0	0	0	1	0	2	2	1	0	0	0	0	1	1	0	1	1	1	0
380	1	1	0	2	0	0	2	0	1	0	0	0	0	0	0	0	0	1	1	1	1	0	1	1	1	1	1	0	2	1	1	1	0	1	1	1	1	0	0	2	0	0	1	1	0	1	0	0	1
381	1	2	0	0	1	1	2	1	2	0	0	0	1	0	0	0	0	0	0	0	0	0	0	0	0	0	2	1	2	2	0	2	2	0	1	1	2	0	0	2	0	0	0	1	0	1	0	0	0
382	0	2	0	0	0	0	2	0	2	0	1	1	1	1	0	0	0	0	0	0	0	0	0	0	0	0	2	1	2	1	1	1	2	1	1	2	1	1	0	0	1	0	0	1	0	0	0	0	1
383	1	1	1	0	0	1	2	0	1	0	0	1	1	1	0	1	0	0	0	0	0	0	1	1	1	2	0	0	1	1	0	1	1	1	2	0	2	0	0	0	1	0	1	2	1	0	0	2	0
384	0	1	0	1	0	0	2	0	1	0	1	0	0	0	0	0	0	1	0	0	0	0	0	0	0	1	2	0	2	2	0	1	1	2	2	2	0	0	0	0	2	0	1	2	1	1	1	0	0
385	0	1	0	0	0	0	2	0	0	0	0	0	0	0	0	0	1	2	2	2	2	0	1	0	0	0	1	2	2	1	1	0	0	0	0	2	2	0	1	1	0	0	0	1	0	0	1	0	0
386	0	2	0	0	0	0	2	0	1	0	0	1	2	2	0	0	0	1	1	0	0	0	0	0	0	0	1	1	1	1	0	1	1	1	1	1	1	1	0	0	2	0	1	1	1	0	0	0	0
387	1	0	0	1	1	1	1	1	1	0	1	1	1	1	0	0	0	1	2	1	0	0	1	0	0	1	2	0	2	2	0	2	1	2	1	2	0	0	0	0	2	0	0	1	0	1	0	0	0
388	1	1	0	0	0	0	1	0	1	0	0	0	1	1	0	0	0	0	1	1	1	0	0	0	0	0	0	0	2	1	0	1	1	1	2	0	1	0	0	0	2	1	1	2	1	1	0	0	0
389	0	1	0	0	0	0	2	0	2	0	0	0	1	1	0	0	0	0	1	1	1	0	0	0	0	0	1	0	1	1	1	1	1	2	0	2	2	0	0	1	1	0	1	2	1	0	0	0	0
390	1	0	0	0	2	2	2	0	2	0	0	0	0	0	0	0	0	0	0	0	0	0	1	1	1	0	2	0	2	2	1	1	1	0	1	1	1	0	0	0	0	1	0	0	1	1	0	0	1
391	0	0	0	0	1	1	2	0	2	0	0	0	1	0	0	0	0	1	0	0	0	0	1	1	1	2	1	1	0	0	0	1	1	1	2	0	1	1	1	0	0	1	2	2	0	1	0	0	1
392	1	0	0	0	0	0	1	0	1	0	0	0	0	0	0	0	0	0	1	1	1	0	0	0	0	0	1	2	1	1	0	2	2	0	2	0	1	0	0	0	2	0	1	2	1	0	0	0	0
393	1	1	0	1	0	0	2	0	2	0	0	0	0	0	0	0	1	1	0	0	0	0	0	0	0	0	2	0	2	2	0	2	2	0	0	2	2	0	1	0	1	1	1	1	1	2	0	0	0
394	1	1	0	0	0	0	2	0	1	0	0	0	0	0	0	0	0	1	0	0	0	1	0	0	0	0	1	1	2	0	1	0	0	0	1	1	1	0	0	0	2	1	1	1	1	1	0	0	0
395	0	2	0	0	0	0	2	0	1	0	1	0	0	0	0	0	0	1	1	1	1	0	1	0	0	1	2	1	2	1	1	1	1	0	2	1	1	0	0	0	1	0	0	1	0	0	0	0	0
396	1	2	0	1	0	0	1	0	1	0	2	0	0	0	0	0	1	0	1	1	1	0	2	0	0	0	1	2	1	1	1	0	1	1	0	2	1	1	0	0	1	1	0	0	0	0	0	0	0
397	0	2	0	0	0	0	2	0	1	0	1	0	1	0	0	0	0	0	0	0	0	0	1	0	0	0	2	1	2	2	0	1	0	1	0	2	1	0	0	0	1	1	1	1	1	0	0	1	0
398	1	1	0	1	0	0	2	0	1	0	0	1	2	2	0	0	0	0	0	0	0	0	1	0	0	0	2	1	1	1	0	1	2	0	1	2	2	0	0	1	0	0	0	2	0	0	0	0	1
399	1	0	0	0	0	0	2	0	2	0	1	1	1	1	0	0	0	1	1	1	1	0	1	0	0	0	2	0	2	1	0	0	0	0	0	2	2	0	0	1	0	0	1	2	0	1	0	0	0
400	1	1	0	0	0	0	1	1	1	0	1	0	0	0	0	0	0	0	1	1	0	0	0	0	0	0	1	1	1	1	1	1	0	0	1	1	1	0	0	0	1	1	1	2	0	0	0	0	1
401	1	2	0	0	1	1	1	0	1	0	0	1	1	1	0	0	0	0	1	1	1	0	0	0	0	0	1	2	2	2	0	0	1	1	1	2	2	0	0	2	0	0	0	1	0	0	0	1	0
402	1	1	0	0	0	0	2	0	2	0	0	0	0	0	0	0	0	0	0	0	0	0	0	0	0	0	2	1	2	2	0	1	0	0	1	2	2	0	0	1	0	2	2	2	1	1	0	0	0
403	1	1	0	2	0	0	2	0	2	0	0	1	1	1	0	0	0	0	2	1	0	0	1	1	1	1	1	1	2	1	1	0	1	1	1	2	1	0	1	0	0	0	0	2	1	2	0	0	0
404	0	0	1	0	0	0	2	1	1	0	0	0	1	0	0	0	0	0	0	0	0	0	0	0	0	0	1	1	2	1	1	2	1	0	1	1	1	1	1	0	0	0	1	1	1	0	0	1	0
405	0	2	0	1	0	0	2	1	1	0	0	1	1	1	0	0	0	2	1	1	0	0	0	0	0	1	1	0	2	0	0	1	0	1	0	2	2	0	0	1	0	0	0	1	0	0	0	0	0
406	0	2	0	1	0	0	1	0	1	0	1	1	1	1	0	0	1	1	1	1	0	0	0	0	0	0	2	0	2	1	1	0	0	0	0	2	2	0	0	1	1	1	1	1	1	2	1	0	0
407	1	2	0	0	0	0	1	0	2	0	0	0	0	0	0	0	0	1	1	1	0	0	0	0	0	0	1	0	1	1	1	1	1	0	1	2	2	1	0	0	1	0	0	0	0	0	0	0	0
408	1	0	0	0	1	1	1	0	1	0	1	0	0	0	0	0	0	1	0	1	0	0	0	0	0	0	1	1	2	1	1	1	1	1	1	1	1	0	0	0	1	1	1	1	0	0	0	0	0
409	0	2	0	0	0	0	2	0	2	0	0	0	1	0	0	0	0	0	0	0	0	0	0	0	0	0	0	0	1	0	0	2	1	1	0	2	1	0	0	1	1	0	0	2	0	0	0	0	0
410	1	1	0	0	0	0	2	1	1	0	1	0	0	0	0	0	1	1	0	0	0	0	0	0	0	0	2	1	1	1	0	2	2	0	1	1	1	0	0	1	1	0	1	2	2	0	0	0	0
411	1	0	0	0	0	0	2	0	1	1	1	1	1	2	0	0	0	1	0	0	0	0	0	0	0	1	1	0	2	1	1	1	1	0	1	2	0	0	0	0	1	1	1	2	0	1	0	0	0
412	1	0	0	0	1	1	2	0	1	0	1	2	1	1	0	0	0	0	0	0	0	0	0	0	0	0	2	0	2	1	1	0	0	0	1	1	1	0	0	0	2	0	1	2	1	0	0	0	1
413	1	2	0	1	0	0	2	0	2	0	0	0	0	0	0	0	0	0	0	0	0	1	0	0	0	0	1	1	1	1	1	2	2	0	1	1	1	0	0	1	1	0	0	2	0	1	0	0	1
414	1	0	0	0	0	0	2	0	2	0	0	0	1	0	0	0	0	1	0	1	1	1	0	0	0	1	1	0	2	2	0	0	0	0	0	2	1	0	1	0	1	1	1	1	1	1	0	0	0
415	0	1	0	0	0	0	1	0	0	0	1	0	0	0	0	0	0	1	0	0	0	0	2	0	0	0	1	0	2	2	1	1	0	0	0	2	2	1	1	1	0	1	1	2	0	0	0	0	1
416	1	2	0	0	0	0	2	0	1	0	1	1	1	1	0	0	0	1	1	1	1	0	1	1	1	0	1	0	2	0	0	1	1	0	1	1	1	1	1	0	0	1	1	1	0	1	0	0	0
417	1	2	0	1	0	0	2	1	1	0	0	0	0	0	0	0	0	1	0	0	0	0	1	0	0	1	2	1	1	1	0	1	1	0	0	2	1	0	1	0	1	0	0	1	1	1	0	0	1
418	1	1	0	0	0	0	2	0	2	0	0	0	1	1	0	0	0	0	0	0	0	0	1	1	1	1	2	0	2	2	0	1	1	1	2	1	2	1	0	1	1	0	0	2	0	0	0	0	0
419	1	1	1	0	0	1	2	0	2	0	0	0	0	0	0	0	0	0	1	0	0	0	0	0	0	0	0	1	1	0	0	2	2	0	2	0	0	0	0	0	2	0	0	1	0	0	1	1	0
420	1	1	0	0	0	0	2	0	1	0	0	0	0	0	0	0	0	0	0	0	0	0	0	0	0	1	0	2	1	0	0	1	1	1	0	2	2	1	0	0	1	1	1	1	1	1	0	0	0
421	0	1	0	0	1	1	2	0	2	0	1	1	1	0	1	1	0	0	0	0	0	0	0	0	0	0	1	0	2	0	0	0	1	0	1	2	0	0	0	0	1	0	0	1	0	1	1	0	0
422	0	0	0	0	2	2	1	1	1	0	0	1	1	1	0	0	0	1	1	1	1	0	1	1	1	1	2	0	2	1	0	1	1	0	0	2	0	0	0	0	1	0	1	1	1	1	1	0	1
423	1	2	0	0	0	0	2	0	2	0	0	0	1	0	0	0	0	1	1	1	1	0	0	0	0	0	1	1	2	2	0	1	0	1	1	1	1	0	0	1	1	0	0	1	0	1	0	0	2
424	1	2	1	1	0	0	1	1	2	0	0	1	1	1	0	0	0	2	1	1	1	0	0	0	0	1	2	0	2	2	0	2	2	0	2	0	0	0	0	1	0	0	1	2	1	0	0	0	1
425	1	1	0	1	0	0	2	0	0	0	0	0	0	0	0	0	1	2	0	0	0	0	1	1	1	1	1	0	2	1	1	1	1	2	2	2	2	1	0	0	1	0	0	0	0	1	0	0	0
426	0	1	0	1	0	0	1	0	1	0	0	1	1	1	0	0	1	1	0	0	0	0	0	0	0	0	2	0	2	2	1	2	1	1	0	2	2	1	1	0	0	0	1	2	1	0	0	0	0
427	1	2	0	1	0	0	0	0	1	0	0	2	1	1	0	0	0	1	1	1	1	0	1	1	1	1	2	0	2	2	0	1	0	1	0	2	1	0	0	0	1	2	2	2	1	1	0	0	0
428	1	1	0	0	1	1	2	1	2	0	0	0	0	0	0	1	0	0	0	0	0	0	2	0	0	0	2	0	2	1	1	1	1	1	1	1	1	0	0	1	1	0	0	2	0	0	0	0	0
429	0	0	0	1	1	1	1	1	1	0	1	1	1	1	0	0	0	0	0	0	0	0	1	0	0	0	2	0	2	2	1	1	1	0	0	1	2	0	0	1	0	1	1	2	0	1	0	0	0
430	1	1	0	0	0	0	2	1	2	0	0	0	2	2	0	0	0	1	1	1	0	0	0	0	0	0	1	0	1	1	0	1	1	2	1	2	2	0	0	1	0	1	1	2	1	1	0	1	0
431	0	1	0	0	0	0	1	0	1	0	0	1	1	1	0	0	0	0	0	0	0	1	0	0	0	0	1	0	2	0	0	1	1	1	0	2	2	0	0	0	1	0	2	2	0	0	0	0	2
432	0	1	0	0	0	0	1	0	1	0	1	0	0	0	0	0	1	1	1	1	0	0	2	0	0	0	1	0	1	1	0	1	1	0	0	1	2	0	0	1	1	0	0	2	0	0	0	0	0
433	1	1	0	1	0	0	1	0	1	0	1	0	1	0	0	0	0	0	0	0	0	0	0	0	0	0	2	1	1	1	0	1	0	1	0	2	1	0	0	1	1	0	0	1	0	0	0	0	0
434	0	2	0	0	0	0	0	0	0	1	2	1	2	0	1	1	0	0	0	0	0	0	0	0	0	0	1	0	2	1	1	1	1	1	1	1	0	0	0	0	2	0	0	2	0	1	0	0	0
435	0	1	1	1	0	0	2	1	1	0	0	2	2	2	0	0	1	2	0	0	0	0	0	0	0	0	2	1	2	1	1	1	2	0	1	2	1	0	0	1	1	0	0	2	0	2	0	0	0
436	1	2	0	0	0	0	1	0	1	0	1	0	1	0	0	0	0	1	0	0	0	0	0	0	0	0	1	1	1	1	0	0	0	0	0	2	1	0	0	1	1	1	1	2	0	1	0	0	1
437	1	2	1	0	0	0	2	0	2	0	1	0	0	0	0	0	0	1	1	1	1	0	1	1	1	1	0	1	1	1	0	1	1	0	0	2	2	1	0	1	0	0	1	2	0	1	0	1	0
438	0	0	0	0	0	1	2	0	1	0	0	1	1	1	0	0	0	0	0	0	0	0	0	0	0	0	2	0	2	2	1	1	1	0	0	2	2	0	0	1	0	1	0	1	0	1	0	0	0
439	1	1	0	0	0	0	1	0	1	0	1	1	2	1	0	0	1	1	0	1	1	0	0	0	0	1	1	1	1	1	0	1	2	0	0	2	1	1	0	0	1	0	0	2	0	1	0	0	0
440	1	1	0	0	1	1	2	1	2	0	0	1	2	1	0	0	0	1	0	0	0	0	0	0	0	0	0	1	1	0	0	2	1	1	0	2	1	0	0	0	1	0	0	2	0	1	0	0	0
441	1	1	0	0	0	0	2	0	2	0	0	0	0	0	0	0	1	1	0	0	0	1	0	0	0	0	1	1	2	1	0	1	1	1	1	1	2	0	1	0	0	0	1	1	1	0	0	0	0
442	1	1	0	1	0	0	2	1	2	0	0	0	0	0	0	0	1	1	1	1	0	0	0	0	0	0	1	1	2	1	0	0	0	0	0	2	2	0	0	2	0	0	1	2	1	0	0	0	0
443	1	0	0	0	1	1	2	0	1	0	0	0	0	0	0	0	0	0	0	0	0	0	1	1	1	1	2	0	2	2	1	2	2	0	0	2	0	0	0	0	2	0	0	0	0	0	0	0	0
444	1	0	0	0	1	1	2	0	2	0	0	0	0	0	0	0	0	0	1	1	1	0	1	0	0	0	0	1	1	0	0	1	0	0	2	1	2	1	0	1	1	1	0	1	0	0	1	0	0
445	1	0	0	0	1	1	2	0	2	0	0	0	0	0	0	0	0	0	1	1	0	0	0	0	0	0	2	0	2	2	1	1	1	0	2	0	1	0	0	2	0	1	1	2	1	1	0	0	2
446	0	1	0	0	0	0	1	0	1	0	2	0	0	0	0	0	0	0	1	1	1	0	0	0	0	0	2	2	2	1	1	0	1	1	1	2	1	0	0	2	0	1	1	1	0	0	0	0	2
447	0	2	0	0	0	0	2	0	1	0	0	1	1	1	0	0	0	0	2	1	0	0	1	1	1	1	1	0	2	2	0	1	1	1	2	0	1	1	0	0	0	0	0	1	0	1	0	0	0
448	0	1	0	0	0	0	2	0	1	0	0	1	1	1	0	0	0	0	1	1	1	0	0	0	0	1	2	0	2	1	1	0	0	0	1	1	1	0	0	0	1	2	2	2	1	1	0	0	0
449	0	1	0	0	1	1	1	0	1	0	0	1	1	1	0	0	0	1	2	1	0	1	1	1	1	1	0	1	1	0	0	1	0	1	1	2	1	0	0	0	1	0	0	1	1	1	1	1	0
450	1	1	0	1	0	0	2	0	1	0	0	0	2	1	0	0	0	0	1	1	1	0	0	0	0	1	2	0	2	2	0	1	1	1	0	2	0	0	0	0	1	0	0	2	0	0	0	0	1
451	1	2	0	1	0	0	2	0	1	0	0	0	0	0	0	0	0	1	0	0	0	1	0	0	0	0	1	0	2	1	0	1	2	1	2	1	2	0	0	2	0	0	0	1	0	0	0	0	0
452	0	1	0	1	1	1	2	0	2	0	0	0	0	0	0	0	1	0	1	1	1	0	0	0	0	0	1	1	2	1	1	1	1	0	1	1	1	0	0	0	2	1	1	2	1	1	0	1	1
453	0	1	0	0	0	0	1	0	2	0	0	1	1	1	0	0	0	0	0	0	0	1	0	0	0	1	1	0	2	1	0	1	1	0	1	2	2	0	0	1	0	0	0	1	0	0	1	0	0
454	0	1	0	0	0	0	0	0	0	0	2	0	0	0	0	0	0	0	1	1	1	0	0	0	0	1	2	1	2	2	1	2	2	0	1	1	1	0	0	2	0	0	0	2	0	0	0	1	1
455	0	1	0	0	1	1	1	0	1	0	1	0	1	0	0	0	0	0	0	0	0	0	0	0	0	0	2	0	2	2	0	1	1	0	1	2	1	0	0	0	2	1	1	1	1	2	0	0	2
456	1	1	0	0	0	0	2	0	2	0	0	0	2	2	0	0	0	0	1	1	1	0	0	0	0	0	1	0	2	1	1	1	1	2	2	2	1	1	0	0	1	0	0	1	0	0	0	0	0
457	1	1	0	0	0	0	1	1	1	0	1	0	1	0	0	0	1	1	0	1	1	0	0	0	0	1	2	1	2	1	2	1	1	0	1	1	0	0	0	0	2	0	0	2	0	1	0	0	0
458	0	1	0	0	0	0	2	0	1	0	0	0	0	0	0	0	0	0	1	1	1	0	0	0	0	0	0	0	1	1	0	1	1	0	2	1	2	1	1	0	0	0	0	0	0	1	0	0	1
459	0	0	1	1	0	0	2	0	2	0	0	0	0	0	0	0	0	0	1	0	0	0	0	0	0	1	1	0	1	1	0	1	1	0	1	1	2	0	0	1	1	0	0	1	0	1	1	1	0
460	0	1	0	1	0	0	2	0	1	0	0	0	0	0	0	0	0	0	0	0	0	0	0	0	0	0	2	0	1	0	0	1	0	2	0	2	0	1	0	0	1	1	1	2	1	0	0	0	0
461	0	1	0	0	1	1	2	0	1	0	1	1	1	1	0	0	0	0	0	1	0	0	0	0	0	1	2	1	2	2	0	1	1	0	0	2	1	0	0	0	2	0	0	2	0	0	0	0	0
462	1	2	0	0	0	0	2	0	2	0	0	0	0	0	0	0	0	0	2	1	0	1	0	0	0	0	1	1	2	0	1	1	2	1	2	1	1	0	0	0	1	0	1	2	1	0	1	0	0
463	1	1	0	0	0	0	2	0	2	0	1	1	1	1	0	0	0	0	0	0	0	0	1	1	1	1	1	0	2	2	0	2	1	0	0	2	1	0	0	0	1	0	0	2	0	0	0	1	0
464	1	0	0	0	0	0	1	0	1	0	1	0	1	1	0	1	0	1	1	1	1	0	0	0	0	0	0	1	1	0	0	2	2	1	1	2	1	1	0	0	0	1	1	2	1	0	0	0	1
465	1	0	0	0	0	0	1	0	1	0	0	1	1	1	0	0	1	0	1	1	1	1	0	0	0	1	2	0	2	2	0	0	0	0	0	2	0	0	0	1	1	0	0	2	0	1	0	0	0
466	0	1	0	0	1	1	2	0	1	0	0	1	2	1	0	0	1	1	1	1	0	0	0	0	0	0	0	0	2	1	0	2	1	2	1	2	1	0	0	0	1	1	1	2	0	0	0	2	0
467	1	1	0	0	0	0	2	1	1	0	0	0	0	0	0	0	0	1	0	0	0	0	0	0	0	0	1	0	2	2	0	0	2	1	2	2	1	1	0	0	0	1	0	1	2	1	0	0	0
468	0	1	0	0	1	1	2	1	1	0	1	1	2	1	1	1	0	1	0	0	0	1	1	1	1	1	1	2	2	1	1	1	1	0	0	2	1	0	0	0	2	0	1	2	0	1	1	0	0
469	1	1	0	0	0	0	1	1	1	0	1	1	1	1	0	0	0	0	0	1	0	0	0	0	0	0	2	0	2	2	0	1	1	0	1	2	1	0	0	0	2	0	0	2	0	1	0	0	0
470	1	1	0	0	0	0	1	0	2	0	0	2	2	2	0	0	0	2	2	2	0	1	0	0	0	0	1	1	1	1	0	1	1	0	0	2	0	0	0	0	2	1	2	2	0	1	0	0	0
471	0	2	0	0	0	0	1	0	0	0	1	0	0	0	0	0	0	0	2	1	1	0	1	0	0	0	1	0	2	1	0	1	0	1	0	2	1	0	1	0	1	0	0	2	0	1	0	0	0
472	0	2	0	0	0	0	1	0	1	0	1	0	1	0	0	0	1	1	1	1	1	0	0	0	0	0	2	1	2	2	0	2	1	1	1	1	1	1	0	0	1	0	0	1	0	1	0	0	0
473	0	1	0	1	1	1	2	1	1	0	1	0	0	0	0	0	0	0	0	0	0	0	0	0	0	0	1	0	2	1	0	0	0	0	0	2	0	0	0	0	1	0	1	2	1	0	1	0	0
474	0	1	0	0	1	1	1	1	1	0	0	0	0	0	0	0	0	1	0	0	0	0	0	0	0	0	0	0	2	0	0	1	1	0	0	2	0	1	0	0	1	0	1	2	1	0	0	0	0
475	1	1	0	1	0	0	2	0	1	0	0	1	1	1	0	0	1	1	1	1	1	0	0	0	0	0	0	0	1	0	0	1	1	1	1	1	2	1	1	0	1	0	2	2	0	0	0	0	0
476	0	1	0	2	0	0	2	0	2	0	1	0	1	0	0	0	1	1	2	2	1	0	0	0	0	0	1	0	2	0	0	2	2	0	1	1	0	0	0	1	1	0	2	2	0	0	0	0	1
477	1	2	1	0	0	0	2	1	2	0	0	1	1	1	0	0	1	1	0	1	1	0	0	0	0	0	2	0	2	2	1	1	2	0	0	2	1	0	0	1	1	1	0	1	0	0	0	0	0
478	1	1	0	0	0	1	1	0	1	0	0	1	2	1	0	0	0	0	1	1	0	0	1	0	0	0	2	0	2	1	1	1	1	1	1	1	1	0	0	1	1	1	1	2	1	1	0	0	0
479	0	1	0	1	0	0	2	0	1	0	1	0	0	0	0	0	0	2	1	1	1	0	0	0	0	0	2	0	2	0	0	2	2	0	0	2	2	1	0	1	0	0	0	0	1	1	0	0	0
480	0	1	0	0	0	0	2	0	2	0	0	1	0	0	0	0	0	0	0	0	0	0	1	1	1	1	1	0	2	1	0	1	0	1	1	1	2	0	0	1	0	1	1	2	1	2	0	0	0
481	0	1	1	0	0	0	1	0	1	1	2	0	2	2	0	0	0	0	0	0	0	0	0	0	0	0	1	0	2	1	0	1	2	1	1	2	1	0	0	0	0	0	0	2	0	1	0	0	0
482	1	2	0	0	0	0	2	0	2	0	0	0	1	1	0	0	1	0	1	1	1	0	0	0	0	1	1	0	2	2	1	0	0	0	0	2	1	0	1	0	0	0	0	2	0	1	0	0	0
483	1	2	1	1	0	0	2	1	1	0	0	0	0	0	0	0	0	0	1	1	1	0	0	0	0	0	0	1	1	1	0	1	2	1	2	2	2	1	1	0	0	0	1	1	1	0	0	0	0
484	0	1	0	1	0	0	2	1	2	0	0	0	0	0	0	0	0	1	0	0	0	1	0	0	0	0	1	2	2	2	0	1	1	0	1	1	0	0	0	0	1	0	0	1	0	0	0	0	0
485	1	2	0	0	0	0	1	1	2	0	0	0	1	0	0	0	0	1	0	0	0	0	0	0	0	0	2	0	2	2	1	2	2	0	2	0	1	0	0	0	0	0	0	2	0	1	0	0	0
486	0	2	0	0	0	0	0	0	1	0	0	1	1	1	0	0	0	0	1	1	1	1	0	0	0	0	0	1	1	1	0	0	0	1	0	2	1	0	0	0	2	0	2	2	0	0	0	0	2
487	0	1	1	0	1	2	2	0	2	0	0	0	1	0	0	0	0	0	1	1	1	0	0	0	0	0	2	0	2	2	1	1	1	0	1	1	1	1	0	0	1	1	1	2	1	1	1	0	1
488	1	2	0	0	0	0	2	0	1	0	0	0	0	0	0	1	0	0	0	1	0	0	1	0	0	0	1	0	2	1	0	1	1	0	0	2	1	0	0	0	2	1	1	2	0	0	0	0	1
489	1	1	0	0	0	0	2	1	2	0	0	1	1	1	0	0	0	0	1	1	1	0	0	0	0	0	2	2	2	2	0	1	1	0	1	1	2	0	1	1	0	1	1	1	1	0	0	1	0
490	0	1	0	0	0	0	2	0	2	0	0	0	0	0	0	0	0	1	1	1	0	0	0	0	0	1	1	0	2	0	0	1	2	0	0	2	2	0	0	1	1	0	0	1	0	0	0	0	0
491	1	1	0	1	1	1	1	1	1	0	1	0	1	1	0	0	0	1	1	1	1	0	0	0	0	0	2	2	2	1	1	1	2	1	1	2	1	1	0	0	1	1	1	2	1	1	0	0	1
492	0	0	1	0	1	1	2	0	2	0	0	1	1	2	0	0	0	2	1	1	1	0	1	0	0	1	2	1	2	2	0	1	1	2	0	2	1	0	0	0	1	0	0	2	0	1	0	0	0
493	1	1	0	1	0	0	1	0	1	0	2	1	1	1	0	0	1	2	1	1	1	0	0	0	0	0	0	0	1	1	0	1	1	0	1	1	1	0	0	2	0	0	1	2	0	0	0	0	0
494	0	2	0	0	0	0	1	1	1	0	1	0	0	0	0	0	0	0	0	0	0	0	0	0	0	0	0	1	2	0	1	0	2	1	2	2	2	1	0	1	1	0	0	2	0	0	0	0	0
495	1	1	0	0	0	0	1	1	1	0	1	1	1	1	0	0	0	1	0	0	0	0	0	0	0	0	2	2	2	2	0	0	0	2	1	2	1	0	0	0	1	1	1	2	0	1	0	1	0
496	1	1	0	1	0	0	1	0	2	1	0	1	1	1	0	0	0	0	0	0	0	0	0	0	0	0	1	0	2	1	0	1	2	0	0	2	1	1	0	0	0	1	1	2	1	0	0	1	0
497	1	2	0	0	0	0	2	0	1	0	1	0	0	0	0	0	0	1	0	0	0	0	0	0	0	0	1	0	2	1	1	2	1	0	0	2	1	0	0	0	1	0	1	2	0	1	0	0	0
498	1	1	0	0	0	0	2	1	2	0	0	0	1	0	0	0	0	2	1	1	1	0	0	0	0	0	2	0	2	2	1	0	0	0	0	2	1	0	0	1	1	0	0	2	0	0	0	0	0
499	1	1	0	0	1	1	2	0	1	0	1	0	1	0	0	0	1	1	1	1	1	0	0	0	0	0	1	0	2	0	0	1	1	1	1	1	1	0	0	2	0	0	0	2	0	1	0	0	1
500	1	0	0	1	0	0	2	1	2	0	0	1	2	1	0	0	0	1	0	0	0	0	0	0	0	0	1	0	2	1	0	1	2	0	0	2	2	0	0	1	1	0	1	2	2	1	0	0	0
501	0	2	0	0	0	0	1	0	1	0	0	0	1	0	0	0	0	0	2	1	1	0	0	0	0	0	2	0	2	2	0	1	1	2	2	1	2	0	0	1	0	0	1	2	0	1	0	0	0
502	1	1	0	0	1	1	2	0	0	0	0	0	1	0	0	0	0	0	1	1	1	1	0	0	0	0	0	2	1	0	0	1	0	2	0	2	2	1	0	1	1	0	0	1	0	1	0	0	0
503	0	2	1	1	0	0	2	0	2	0	1	0	0	0	0	0	0	1	1	1	0	0	0	0	0	0	0	1	1	1	0	1	2	1	1	2	2	0	0	2	0	0	0	1	1	1	0	0	1
504	0	2	1	1	0	0	2	0	1	0	0	0	2	2	0	0	0	0	1	1	1	0	1	0	0	0	2	0	2	1	0	1	1	1	0	2	2	0	1	1	0	0	0	2	0	1	0	0	0
505	1	2	0	0	0	0	2	0	1	0	1	1	1	1	0	0	0	0	0	0	0	0	1	0	0	0	1	0	2	1	0	2	2	0	1	1	1	0	0	1	1	0	0	1	0	0	1	0	0
506	0	1	0	0	0	0	2	1	1	0	0	1	2	1	0	0	0	0	1	2	1	0	1	0	0	1	1	0	2	1	0	1	1	0	0	2	2	0	0	1	0	0	0	1	0	0	0	0	0
507	1	2	0	0	0	0	1	1	1	1	1	2	2	2	0	0	1	0	1	1	1	0	0	0	0	0	1	0	1	1	0	1	1	1	2	1	2	1	0	0	1	0	1	2	1	0	0	0	1
508	0	1	0	0	1	1	1	1	2	0	1	0	0	0	0	0	1	1	1	1	1	1	1	1	1	1	1	2	1	1	1	2	2	0	2	0	0	0	0	1	1	2	2	2	1	0	0	0	1
509	0	1	0	0	1	1	2	0	2	0	1	0	0	0	0	0	0	0	0	0	0	0	1	1	1	0	1	1	1	1	1	1	1	0	1	1	2	0	1	1	0	0	0	0	0	1	0	0	0
510	0	1	0	1	0	0	2	0	2	0	2	0	1	0	0	1	0	1	0	0	0	0	1	0	0	0	1	2	2	1	2	2	1	1	1	1	1	0	0	1	1	0	0	2	1	0	0	0	0
511	1	2	0	0	0	0	2	0	2	0	0	0	1	0	0	0	0	1	2	1	1	0	0	0	0	0	1	0	2	2	1	1	2	0	0	2	0	0	0	0	2	0	1	2	1	0	0	1	0
512	1	1	0	0	0	0	2	0	2	0	0	1	1	1	0	0	0	0	1	2	1	0	0	0	0	0	1	1	1	1	0	1	1	1	0	2	1	0	0	0	0	0	1	1	1	0	0	0	1
513	1	2	0	0	0	0	1	0	1	0	1	1	1	1	0	0	0	1	1	1	1	0	1	0	0	0	0	1	1	0	1	2	1	1	1	1	1	0	1	0	1	0	0	1	0	1	0	0	1
514	1	2	0	0	0	0	2	0	2	0	0	0	0	0	0	0	1	1	1	1	1	1	1	1	1	1	2	0	2	1	0	0	2	1	2	2	2	1	1	0	1	0	1	2	1	0	1	0	0
515	1	1	0	0	1	1	2	1	1	0	0	1	1	1	0	0	0	1	0	0	0	0	1	0	0	0	1	0	2	1	0	0	0	0	0	2	2	0	0	1	0	0	0	2	0	0	0	0	0
516	1	2	0	1	0	0	2	0	2	0	1	1	2	2	0	1	0	1	2	1	0	0	1	0	0	0	1	0	2	1	0	1	2	0	2	1	1	0	0	0	2	0	0	2	0	2	1	1	0
517	1	2	0	0	0	0	2	0	2	0	0	1	1	0	1	1	0	0	0	0	0	0	0	0	0	0	1	0	1	1	0	1	1	0	1	1	0	0	0	0	2	0	0	1	0	1	0	0	1
518	0	2	0	0	0	0	2	1	2	0	0	0	0	0	0	0	0	0	0	0	0	0	0	0	0	0	2	0	2	2	1	1	1	1	0	2	1	0	1	0	1	0	0	2	0	1	1	1	0
519	1	1	0	0	0	0	1	1	1	0	1	0	1	0	0	0	1	2	1	1	1	0	1	1	1	1	2	1	2	2	0	1	1	0	0	2	0	1	0	0	1	0	1	1	0	1	0	0	0
520	1	2	0	1	0	0	1	0	1	0	1	1	1	1	0	0	0	1	0	0	0	0	0	0	0	1	2	1	2	1	1	1	1	2	1	2	1	0	0	1	1	0	0	1	0	1	0	0	0
521	1	1	1	0	0	1	2	1	1	0	0	0	2	1	0	0	0	1	0	0	0	0	0	0	0	0	1	0	2	0	0	0	0	0	0	2	2	1	0	0	0	0	1	2	0	1	0	0	0
522	0	1	0	0	0	0	2	0	2	0	2	0	0	0	0	0	0	1	1	1	1	0	0	0	0	0	2	0	2	1	0	1	1	0	0	2	0	0	0	0	2	0	1	2	1	0	0	1	0
523	0	2	0	2	0	0	2	0	2	0	0	1	1	1	0	0	0	0	1	1	1	0	1	1	1	1	1	0	2	1	0	0	1	1	0	2	1	0	0	1	1	1	0	0	2	0	0	0	0
524	0	0	0	1	1	1	2	0	1	0	1	0	0	0	0	1	0	0	1	0	0	0	1	0	0	0	2	0	2	2	2	1	1	0	0	2	1	0	0	1	1	1	0	0	1	1	0	0	0
525	0	1	0	0	0	0	1	1	1	0	1	0	1	1	0	0	0	0	1	1	1	0	1	0	0	0	2	0	2	2	0	0	0	1	1	1	2	1	0	0	1	1	2	2	1	0	0	1	0
526	1	1	0	0	1	1	2	0	1	0	0	0	0	0	0	0	0	0	2	2	0	0	0	0	0	1	2	0	1	0	0	2	2	0	2	0	0	0	0	0	1	0	0	0	0	1	0	0	0
527	1	1	0	0	1	1	2	1	1	0	1	1	2	0	1	1	0	0	0	0	0	0	0	0	0	0	2	0	2	2	1	2	1	0	1	1	1	0	0	1	1	0	1	2	2	0	0	0	0
528	0	2	0	1	0	0	2	0	2	0	1	0	0	0	0	0	0	1	0	0	0	0	0	0	0	0	2	0	2	2	0	0	0	0	0	2	0	0	0	0	2	0	2	2	1	0	0	0	0
529	1	2	0	0	0	0	2	1	2	0	0	0	1	0	0	0	0	0	2	2	1	0	0	0	0	0	2	0	2	2	1	1	1	2	0	2	2	1	0	1	1	1	2	2	0	1	1	0	0
530	0	1	0	0	0	0	1	0	0	0	1	1	2	1	0	0	0	1	0	0	0	0	1	0	0	0	1	1	1	1	1	2	2	0	0	2	2	0	0	1	0	1	1	2	0	0	0	0	0
531	1	1	0	1	0	0	2	1	2	0	0	0	0	0	0	0	0	1	1	1	1	0	0	0	0	0	2	0	1	1	1	1	1	0	0	2	2	0	0	0	1	0	0	2	0	0	0	0	0
532	1	1	0	1	0	0	2	0	2	0	0	0	0	0	0	0	0	2	0	1	0	0	0	0	0	1	1	0	2	0	0	2	2	0	2	0	1	0	0	0	2	0	1	2	1	0	0	0	0
533	0	0	0	1	0	0	1	0	1	0	0	1	1	1	0	0	0	2	1	1	1	0	0	0	0	0	2	0	2	2	1	0	2	1	2	2	1	0	0	0	1	0	1	2	1	0	0	1	0
534	0	2	0	0	1	1	1	0	1	1	1	0	0	0	0	1	0	0	1	2	1	0	0	0	0	0	1	0	2	1	1	1	2	0	0	2	0	0	0	0	2	0	1	2	1	1	0	0	0
535	0	1	0	0	0	0	2	0	2	0	0	0	0	0	0	0	0	1	0	0	0	0	0	0	0	0	2	0	2	1	1	1	0	0	0	2	1	0	0	0	1	0	0	1	0	1	0	0	0
536	1	2	1	0	0	0	2	1	2	0	0	0	2	2	0	0	0	1	1	1	0	0	0	0	0	0	1	1	1	1	1	1	1	0	0	2	1	0	0	1	1	1	1	2	1	0	0	0	1
537	1	1	0	0	0	0	1	1	2	0	0	0	0	0	0	0	0	1	2	2	1	0	0	0	0	0	2	1	2	1	1	2	2	0	0	2	0	0	0	0	2	1	1	2	0	1	0	0	0
538	1	0	1	0	0	0	2	1	1	0	0	0	0	0	0	0	0	0	0	1	0	1	0	0	0	0	1	0	2	1	0	1	1	0	1	2	2	0	0	1	1	0	0	2	0	1	0	0	0
539	0	1	0	1	0	0	2	0	2	0	0	1	1	1	0	1	0	2	1	1	1	0	0	0	0	0	2	0	2	2	0	1	1	0	1	2	1	0	0	1	1	0	0	2	0	1	0	0	0
540	0	2	0	0	0	0	2	0	2	0	1	0	2	0	1	1	0	1	0	0	0	0	1	1	1	1	1	1	1	1	1	1	1	0	0	2	1	1	0	0	2	0	0	2	0	0	0	0	0
541	0	2	0	0	0	0	1	0	2	0	0	1	2	0	1	1	0	0	2	1	0	0	0	0	0	1	1	1	2	1	0	2	2	0	0	2	1	1	0	0	1	1	1	2	1	1	0	0	0
542	1	2	0	0	0	0	2	0	2	0	0	0	1	0	0	0	0	0	1	1	1	0	0	0	0	0	2	0	2	2	1	0	0	0	0	2	2	1	1	0	0	0	0	0	0	1	0	0	0
543	0	1	0	1	0	0	2	0	1	0	0	0	0	0	0	0	0	1	1	1	1	0	1	0	0	0	2	0	1	1	1	0	0	0	0	2	0	1	0	0	1	0	0	1	0	1	0	0	0
544	1	1	0	1	1	1	1	0	0	0	1	1	1	1	0	0	0	0	1	0	0	0	0	0	0	0	2	0	2	2	2	1	0	2	1	1	0	0	0	0	2	0	0	1	0	0	0	0	0
545	1	1	0	0	1	1	2	1	2	0	0	0	0	0	0	0	0	0	1	0	0	0	0	0	0	0	1	1	2	1	1	1	1	0	0	2	0	1	0	0	1	0	0	2	0	1	0	1	0
546	0	1	1	0	0	0	2	0	2	0	0	1	1	1	0	0	0	2	1	1	1	0	0	0	0	0	0	1	2	0	1	1	1	2	0	2	1	0	0	0	2	0	1	2	1	0	0	0	0
547	0	2	0	1	0	0	2	0	2	0	0	1	2	1	0	0	0	0	0	0	0	0	0	0	0	0	2	0	2	2	1	0	1	1	1	2	2	1	0	1	0	0	1	2	1	0	0	0	1
548	0	1	0	0	0	0	1	0	1	0	1	0	0	0	0	0	0	1	1	1	1	0	1	1	1	1	2	1	1	1	0	2	1	1	0	2	1	0	0	1	1	1	1	2	2	2	1	0	1
549	0	2	0	0	0	0	1	0	1	0	0	0	0	0	0	0	0	0	0	0	0	0	0	0	0	0	1	0	1	1	1	0	1	0	0	2	1	0	0	1	1	0	1	2	0	0	0	0	0
550	0	2	0	0	0	0	1	0	0	0	1	0	0	0	0	0	0	1	0	0	0	0	0	0	0	0	1	0	2	1	1	2	2	0	2	0	1	1	0	0	1	0	0	2	0	0	0	1	0
551	0	0	0	1	0	0	1	0	1	0	1	1	1	1	0	0	0	0	0	0	0	0	0	0	0	0	0	1	1	0	1	1	1	1	1	2	1	1	0	0	1	0	0	1	1	1	0	1	0
552	1	1	0	0	0	0	2	1	2	0	0	0	0	0	0	0	1	1	1	0	0	0	2	1	1	1	2	0	2	2	2	0	0	0	1	1	1	1	1	0	1	1	0	1	0	1	0	0	0
553	0	2	0	0	0	0	1	1	1	0	1	0	0	0	0	0	0	1	0	0	0	0	0	0	0	0	2	0	2	2	1	1	1	0	1	1	1	0	0	2	0	1	0	0	0	0	0	0	0
554	1	1	0	0	1	1	2	1	2	0	0	0	1	0	0	0	0	0	0	0	0	0	0	0	0	0	1	0	1	0	0	2	2	0	1	1	1	0	1	0	1	1	1	2	1	0	0	0	0
555	1	0	1	0	1	1	1	0	0	0	0	1	1	1	0	0	0	0	1	1	0	0	0	0	0	1	0	1	1	0	0	0	1	0	1	2	1	0	0	1	1	1	1	2	0	1	0	0	0
556	1	0	0	0	0	0	2	1	1	0	0	0	0	0	0	0	0	0	1	1	1	0	0	0	0	0	2	1	1	1	0	2	1	0	0	2	0	0	0	0	1	1	1	1	1	1	0	0	0
557	0	0	1	1	0	0	2	0	2	0	1	0	1	0	0	0	0	1	0	0	0	0	0	0	0	0	2	1	2	1	2	1	2	0	0	2	1	0	0	0	1	0	1	1	0	1	1	1	0
558	0	0	0	0	0	0	2	1	2	0	0	1	2	2	0	0	0	0	1	1	1	0	0	0	0	1	1	1	2	1	2	1	0	2	1	1	0	0	0	0	2	0	0	2	0	1	0	0	0
559	0	1	0	1	0	0	2	1	2	0	0	1	1	1	0	0	0	0	0	0	0	0	1	0	0	0	2	1	2	2	0	2	2	1	1	2	2	1	0	0	1	0	0	2	1	1	0	1	0
560	0	0	0	0	0	0	2	1	2	0	0	0	1	0	0	0	0	2	0	0	0	1	0	0	0	1	1	0	1	1	1	1	0	1	1	1	2	1	1	0	0	0	2	2	0	0	0	0	0
561	1	1	0	0	1	1	2	1	1	1	0	1	1	1	0	0	0	0	1	1	1	0	0	0	0	0	1	2	1	1	0	0	1	2	1	2	1	0	0	0	1	0	1	1	1	0	0	0	0
562	0	1	0	1	0	0	2	1	2	0	0	2	2	2	0	0	0	1	0	0	0	0	1	1	1	0	2	0	2	1	1	1	1	2	2	1	2	0	0	0	2	0	0	2	0	0	0	0	1
563	1	1	1	0	0	1	2	0	2	0	0	1	2	1	0	0	0	0	0	0	0	0	0	0	0	0	1	0	2	1	1	2	1	1	0	2	0	0	0	0	1	1	1	2	1	0	0	0	0
564	1	0	0	0	2	2	1	0	0	0	1	0	0	0	0	0	0	0	0	0	0	0	0	0	0	0	1	0	2	2	1	1	1	0	0	2	1	0	0	1	1	1	1	2	1	1	0	0	0
565	0	1	0	1	0	0	2	1	2	0	0	0	0	0	0	0	1	0	1	1	1	1	0	0	0	0	0	1	1	0	1	0	0	0	0	2	2	0	0	0	1	1	1	1	1	1	1	0	1
566	0	1	0	0	1	1	1	0	0	0	0	0	1	0	0	0	0	0	1	1	1	2	0	0	0	0	1	2	2	2	0	2	1	0	0	2	2	0	0	0	1	0	0	0	0	0	0	0	0
567	1	2	1	0	0	0	2	0	2	0	1	0	1	1	0	1	0	2	1	1	1	0	1	1	1	1	2	0	2	1	1	1	1	1	2	1	1	0	1	0	1	1	0	1	0	1	1	0	0
568	0	1	0	1	1	1	2	1	2	0	0	0	1	0	0	0	0	1	1	1	1	0	1	0	0	1	1	1	2	1	0	2	2	0	0	2	2	0	0	1	1	0	0	1	0	1	0	0	0
569	1	1	0	0	1	1	2	0	1	0	1	0	0	0	0	0	0	1	2	1	1	0	0	0	0	0	2	0	2	2	0	0	0	1	0	2	1	0	0	2	0	1	1	2	0	1	0	0	0
570	0	1	0	1	0	0	2	0	2	0	0	0	1	0	0	0	0	0	0	0	0	0	0	0	0	1	0	1	1	0	1	1	1	0	0	2	2	1	1	0	0	0	0	1	0	1	0	0	0
571	0	1	0	0	1	1	1	0	1	0	0	1	1	1	0	0	1	2	0	0	0	0	0	0	0	0	1	1	1	1	1	1	1	1	1	1	2	0	0	1	1	0	1	2	0	1	1	0	0
572	0	1	0	0	0	0	2	1	2	0	0	0	0	0	0	0	0	0	0	1	0	0	1	1	1	2	2	0	2	1	0	1	1	0	0	2	1	0	0	0	2	0	2	2	0	0	0	0	0
573	1	2	0	0	0	0	1	0	1	0	1	0	1	0	0	0	0	1	0	0	0	0	2	1	1	1	2	0	2	2	1	2	2	0	2	0	1	0	0	1	1	1	1	1	1	0	1	0	0
574	1	2	1	2	0	0	2	1	1	0	0	0	0	0	0	0	1	1	1	1	0	0	0	0	0	0	1	1	2	1	1	2	2	1	0	2	1	0	0	1	1	0	1	2	1	0	0	0	1
575	0	2	0	0	0	0	2	0	1	0	0	1	1	1	0	0	0	1	0	0	0	0	0	0	0	1	0	0	1	0	0	2	1	1	1	1	0	0	0	0	1	0	2	2	0	0	0	1	0
576	1	1	0	0	1	1	2	0	2	0	0	1	1	1	0	0	0	1	0	0	0	0	1	1	1	2	1	0	1	1	0	2	2	0	2	0	1	0	0	0	2	0	1	2	2	0	0	0	0
577	1	1	0	1	0	0	0	0	1	0	0	0	1	1	0	1	0	1	1	1	1	0	0	0	0	0	2	0	2	1	0	1	1	0	1	1	1	0	0	0	1	0	0	1	1	1	1	0	0
578	0	1	1	1	0	0	1	0	1	0	1	1	1	1	0	0	0	1	2	1	0	1	0	0	0	0	2	0	2	1	0	2	2	0	1	1	2	0	0	1	1	0	0	2	0	1	1	1	0
579	0	2	0	0	0	0	2	0	1	0	0	0	1	1	0	1	0	0	0	0	0	0	0	0	0	0	1	0	2	1	1	1	1	0	0	2	1	0	0	0	2	0	1	2	1	0	0	1	0
580	0	0	0	1	0	0	2	1	2	0	0	1	1	1	0	0	0	0	0	0	0	1	0	0	0	0	1	1	2	1	0	1	1	0	1	2	1	1	0	0	1	0	0	2	0	2	1	0	0
581	0	1	0	0	0	0	1	0	1	0	0	0	1	0	0	0	0	2	0	1	0	0	0	0	0	0	1	1	2	2	0	1	1	0	1	1	2	0	0	0	1	1	1	1	1	1	0	0	0
582	1	2	0	0	0	0	1	0	1	0	1	2	2	2	0	0	0	0	0	1	0	0	0	0	0	0	2	0	2	1	1	1	0	1	0	2	2	0	0	1	0	0	0	0	0	1	0	1	0
583	1	2	0	1	0	0	2	0	2	0	0	0	0	0	0	0	0	1	1	1	1	0	1	1	1	1	2	1	2	2	1	0	0	0	0	2	1	0	0	1	1	1	1	1	1	2	0	0	0
584	0	0	0	1	1	1	2	1	2	0	0	2	2	2	0	0	0	0	1	1	1	0	0	0	0	0	2	0	2	2	1	1	1	0	1	2	1	0	0	0	2	0	0	1	0	1	1	1	0
585	0	1	0	0	1	1	1	1	1	0	1	0	0	0	0	0	0	0	0	0	0	0	0	0	0	1	0	1	1	0	0	1	1	1	0	2	1	0	1	0	1	0	1	1	1	0	0	0	0
586	1	0	1	0	0	0	2	1	2	0	0	0	1	0	0	0	0	2	1	1	1	0	1	1	1	1	2	0	2	1	1	1	1	2	2	2	0	0	0	1	0	0	0	1	0	0	0	0	0
587	0	1	0	0	0	0	2	0	1	0	0	0	0	0	0	0	0	1	0	0	0	0	0	0	0	0	2	0	2	0	0	1	1	0	1	1	1	0	0	1	1	0	1	2	1	0	0	1	0
588	1	2	0	0	0	0	2	0	2	0	0	0	0	0	0	0	0	0	0	1	0	1	0	0	0	0	2	1	2	2	0	2	1	0	1	1	1	0	0	1	1	0	0	2	0	0	0	0	1
589	1	2	0	0	0	0	2	0	1	0	1	0	1	0	0	0	0	0	0	0	0	0	0	0	0	0	2	0	1	0	0	2	2	0	1	1	2	0	0	1	0	0	1	2	1	0	0	0	0
590	1	1	0	0	0	0	1	1	2	0	1	1	2	0	1	1	0	0	0	0	0	0	1	0	0	0	2	1	1	1	0	0	1	1	1	2	2	0	0	1	1	1	1	2	2	0	0	0	0
591	1	1	0	1	0	0	2	0	0	0	0	1	2	2	0	0	0	1	0	0	0	0	0	0	0	0	2	0	1	1	1	2	1	1	1	1	1	1	0	0	1	1	1	2	1	1	0	0	0
592	1	2	0	0	0	0	2	0	2	0	0	0	1	0	0	0	0	1	0	0	0	0	1	0	0	0	1	0	2	1	1	1	0	2	1	2	0	0	0	1	1	0	2	2	1	0	0	0	0
593	0	0	0	0	0	0	1	0	1	0	1	0	0	0	0	0	0	0	1	0	0	0	0	0	0	0	1	1	2	1	0	1	1	0	1	1	1	0	0	1	1	1	1	2	1	1	1	0	0
594	1	1	0	1	0	0	2	0	1	0	1	0	0	0	0	0	1	0	1	1	1	0	0	0	0	0	1	0	2	0	0	0	0	0	0	2	2	0	0	0	1	0	0	2	0	2	1	0	0
595	1	2	0	0	0	0	1	0	0	0	0	0	1	0	0	0	0	0	0	0	0	0	2	0	0	1	2	1	1	1	0	1	1	0	1	0	0	0	0	0	2	0	0	2	1	1	0	0	0
596	0	1	0	0	0	0	2	0	1	0	0	0	0	0	0	0	0	1	0	0	0	0	0	0	0	0	2	1	2	2	0	1	1	0	0	2	2	0	1	0	1	0	0	2	0	0	0	0	0
597	1	1	0	0	0	0	2	0	2	0	1	0	1	0	0	0	0	0	0	0	0	0	0	0	0	0	2	0	2	1	0	1	1	0	1	1	0	0	0	0	2	0	0	2	0	2	0	0	1
598	1	1	0	0	1	1	2	0	1	0	0	0	0	0	0	0	0	0	0	0	0	1	0	0	0	0	2	0	2	1	0	2	1	0	1	1	0	0	0	0	2	0	0	1	1	1	1	0	0
599	0	2	0	0	0	0	2	0	2	0	0	0	1	0	0	0	0	1	0	0	0	0	0	0	0	0	2	0	2	2	0	0	0	1	0	2	1	1	0	0	1	0	0	1	0	1	0	1	0
600	0	2	1	1	0	0	2	1	2	0	0	0	2	0	0	0	0	2	1	1	1	0	0	0	0	0	2	0	2	2	0	2	1	0	1	1	2	0	0	1	1	1	1	2	1	1	1	1	0
601	1	1	0	0	0	0	2	1	2	0	0	0	0	0	0	0	0	1	2	2	1	0	0	0	0	0	1	0	2	1	0	0	0	0	0	2	2	1	1	0	0	0	0	2	0	2	0	1	0
602	0	2	0	0	0	0	2	1	2	0	0	0	0	0	0	0	0	1	1	1	1	1	0	0	0	0	1	0	1	1	0	2	2	0	2	1	2	0	0	1	1	0	2	2	0	0	0	0	0
603	0	1	0	0	0	0	2	0	2	0	0	1	1	1	0	0	0	0	2	1	0	0	0	0	0	0	2	0	2	1	0	1	0	1	1	2	1	0	0	0	2	0	0	2	0	1	0	0	0
604	1	1	0	0	1	1	2	0	2	0	1	0	1	0	0	0	0	1	0	0	0	0	1	1	1	1	1	1	2	0	1	2	2	0	1	1	2	0	0	1	0	0	0	1	0	1	0	0	1
605	1	2	0	0	0	0	2	1	2	0	0	0	2	2	0	0	0	1	0	0	0	0	0	0	0	1	1	0	2	0	0	0	1	1	1	2	0	0	0	0	2	1	1	1	0	1	0	0	0
606	1	1	0	2	0	0	2	0	2	0	1	0	1	0	0	0	0	0	0	1	0	0	1	0	0	0	1	1	1	1	1	0	2	1	2	2	2	0	0	0	2	1	0	0	0	0	0	0	1
607	1	1	0	0	0	0	1	0	2	0	0	0	1	1	0	0	0	1	0	0	0	0	0	0	0	0	2	0	2	1	0	1	1	0	1	2	2	0	0	2	0	1	0	1	0	1	0	0	1
608	1	2	0	0	0	0	2	1	1	0	0	1	1	0	1	1	0	0	2	1	0	0	0	0	0	1	1	0	2	1	1	2	1	1	0	2	1	0	0	1	1	1	1	2	1	2	0	0	0
609	0	2	0	0	0	0	2	0	2	0	0	0	0	0	0	0	0	0	0	0	0	0	0	0	0	0	2	1	2	1	1	2	2	0	1	2	1	0	0	1	1	0	0	2	1	0	0	0	1
610	0	2	0	1	0	0	2	0	2	0	0	0	0	0	0	0	0	1	0	0	0	0	1	1	1	1	1	1	2	1	1	1	1	0	0	2	1	0	0	0	2	1	1	1	0	0	0	1	0
611	0	0	0	0	0	1	1	1	1	0	1	1	2	1	0	0	0	1	0	0	0	0	0	0	0	1	1	1	2	1	0	1	2	0	2	1	0	0	0	0	2	0	1	2	0	0	0	0	0
612	0	2	1	1	0	0	1	0	1	0	1	0	1	0	0	0	0	0	1	1	0	0	0	0	0	0	1	1	2	1	0	0	0	1	2	2	1	1	0	0	1	1	1	1	0	0	0	1	0
613	1	0	0	0	1	1	1	1	1	0	1	1	1	1	0	0	0	1	0	0	0	0	1	0	0	0	2	0	2	1	1	1	0	2	1	1	1	0	1	0	1	0	0	2	0	2	0	0	0
614	0	1	1	0	0	0	2	0	2	0	0	0	1	0	0	1	0	0	0	0	0	0	0	0	0	0	1	0	2	0	0	2	1	0	0	2	1	1	0	0	1	1	2	2	1	0	0	0	0
615	0	0	0	0	0	0	2	1	1	0	1	0	0	0	0	0	0	0	0	1	0	0	0	0	0	0	0	2	1	1	1	1	1	1	0	2	2	0	0	1	1	0	1	2	1	0	0	1	0
616	1	2	1	1	0	0	1	0	1	0	1	0	0	0	0	0	0	0	0	0	0	0	0	0	0	1	2	0	2	2	0	2	2	0	1	1	2	0	0	1	1	1	1	2	2	2	0	0	0
617	0	2	0	0	0	0	2	0	2	0	0	1	0	0	0	0	0	0	0	1	0	1	0	0	0	0	1	1	2	0	1	1	2	1	2	2	2	1	1	0	0	1	0	0	0	0	1	0	0
618	1	1	0	1	0	0	1	0	1	0	1	1	1	1	0	0	0	0	1	1	1	0	0	0	0	0	1	2	2	1	1	0	1	0	0	2	2	1	0	0	1	0	0	2	0	2	0	0	0
619	0	1	0	0	0	0	2	0	2	0	1	0	0	0	0	0	0	1	1	1	1	0	0	0	0	0	2	1	2	2	0	1	0	0	1	2	1	1	0	0	1	1	1	1	1	2	0	1	0
620	0	2	0	0	0	0	2	0	1	0	1	0	1	0	0	0	0	1	1	0	0	0	1	0	0	0	2	1	2	1	1	1	2	0	1	2	1	0	0	0	2	1	0	0	1	1	0	1	0
621	0	0	0	0	1	1	2	0	1	0	1	1	1	1	0	0	0	0	1	1	1	0	0	0	0	0	2	1	2	2	0	1	1	1	1	1	1	0	1	0	1	0	1	1	1	0	0	0	1
622	1	0	0	0	1	1	1	0	0	0	1	0	0	0	0	0	0	0	1	2	1	0	0	0	0	0	0	2	0	0	0	1	1	0	1	1	1	0	1	0	0	0	0	1	0	0	1	0	0
623	1	2	0	0	0	0	2	0	2	0	1	0	0	0	0	0	0	0	0	0	0	0	0	0	0	0	1	0	1	0	0	1	1	0	1	1	1	1	0	0	0	1	0	0	0	0	1	0	0
624	1	1	0	0	0	0	1	0	1	0	1	0	1	0	0	0	0	0	1	1	1	0	0	0	0	0	2	0	2	1	0	2	2	0	1	1	2	0	0	1	1	0	0	2	0	0	0	0	0
625	1	2	0	0	0	0	1	1	1	0	0	0	0	0	0	0	0	1	0	0	0	1	0	0	0	0	0	0	1	1	0	1	1	0	1	1	1	1	0	0	1	0	0	2	0	0	0	1	0
626	1	0	0	0	0	0	1	0	1	0	1	1	1	0	1	1	1	1	0	1	1	0	0	0	0	0	1	0	2	1	1	1	1	0	1	1	1	1	0	0	1	0	1	2	2	0	0	0	1
627	1	2	0	0	0	0	1	0	1	0	1	0	1	1	0	0	1	1	0	1	1	0	0	0	0	0	1	0	1	1	0	1	0	0	1	1	0	0	0	0	2	0	1	2	2	0	0	0	0
628	1	1	1	1	0	1	2	0	2	0	0	1	1	1	0	0	0	0	1	1	1	0	0	0	0	0	2	0	2	2	1	0	1	1	1	2	2	0	0	0	2	1	1	2	1	1	0	0	0
629	1	0	0	0	1	1	1	0	2	0	0	0	1	1	0	1	0	1	0	0	0	1	0	0	0	0	2	0	2	2	0	2	1	1	0	2	0	0	0	0	2	0	0	2	0	0	0	0	0
630	0	1	0	0	0	0	2	0	2	0	0	0	1	0	0	0	0	2	1	1	1	0	0	0	0	0	2	2	2	1	1	1	1	1	1	1	1	1	1	0	0	1	1	2	0	1	0	0	0
631	0	2	0	2	0	0	2	0	1	0	1	1	1	1	0	0	0	0	1	1	0	1	0	0	0	0	1	1	1	1	1	2	2	0	2	1	1	1	0	0	0	1	1	1	0	0	0	0	0
632	1	1	1	1	0	1	2	1	2	0	0	0	0	0	0	0	0	1	1	1	0	0	0	0	0	1	2	0	2	1	0	1	0	1	1	1	1	0	0	0	2	0	0	2	0	1	0	0	0
633	0	2	0	0	0	0	2	0	1	1	1	0	1	1	0	1	0	0	1	1	1	0	0	0	0	0	2	0	2	2	0	2	2	1	0	2	2	1	1	1	0	0	0	1	0	1	1	1	0
634	1	0	0	0	0	0	2	0	2	0	0	1	1	1	0	0	0	0	1	1	1	0	0	0	0	0	2	0	1	1	1	2	1	1	0	2	0	0	0	0	1	1	1	1	0	1	0	0	0
635	1	1	0	1	0	0	2	1	2	0	0	0	0	0	0	0	0	1	2	1	1	0	1	0	0	0	2	0	2	2	0	0	0	0	0	2	2	0	0	0	1	2	2	2	1	1	0	0	0
636	0	2	0	0	0	0	2	0	1	0	0	0	0	0	0	0	1	2	2	2	2	0	0	0	0	1	0	1	2	0	1	2	2	0	2	0	0	0	0	1	1	0	1	2	1	0	0	0	0
637	0	1	0	1	0	0	2	0	2	0	0	1	1	1	0	0	0	0	0	0	0	0	0	0	0	1	2	0	2	2	1	2	1	0	0	2	2	0	0	1	1	1	1	2	2	0	0	0	0
638	1	2	0	0	0	0	1	0	1	1	1	0	0	0	0	0	0	1	2	1	0	0	0	0	0	0	2	0	2	1	0	1	1	2	0	2	1	0	0	0	2	0	0	0	0	0	0	0	0
639	1	1	0	1	0	0	1	0	1	0	0	1	1	1	0	0	0	2	1	1	1	0	0	0	0	0	1	0	1	1	0	1	1	0	1	1	1	0	0	1	1	1	1	1	1	0	0	0	0
640	1	2	0	0	0	0	2	1	1	0	0	0	0	0	0	0	0	0	1	1	1	0	0	0	0	0	1	1	0	0	0	1	1	1	2	1	1	0	0	1	1	0	0	0	1	1	1	0	0
641	1	1	0	1	0	0	0	0	1	0	0	0	1	0	0	0	0	1	1	1	1	0	0	0	0	1	2	0	2	2	1	2	2	0	2	1	1	0	0	1	1	0	0	2	0	1	0	0	0
642	0	1	0	0	0	0	2	0	2	0	0	0	0	0	0	0	0	0	0	0	0	1	0	0	0	0	2	2	2	2	0	1	1	0	1	2	1	0	0	0	1	0	1	1	1	1	0	0	0
643	0	2	0	0	0	0	2	0	1	0	0	0	0	0	0	0	0	1	0	0	0	0	0	0	0	1	1	2	1	1	1	0	0	0	1	1	1	0	0	1	1	0	0	2	1	0	1	0	0
644	0	2	0	0	0	0	1	0	0	0	1	0	1	0	0	0	0	2	1	1	1	0	0	0	0	0	2	0	2	2	1	1	1	1	1	1	2	1	0	1	0	0	1	2	0	0	0	0	1
645	0	1	0	1	0	0	2	0	2	0	1	0	0	0	0	0	0	1	0	1	1	0	0	0	0	0	0	1	1	0	0	1	1	0	1	0	1	0	0	0	2	0	1	2	0	0	0	0	0
646	0	1	0	1	0	0	2	0	2	0	0	0	1	0	0	0	0	0	1	1	1	0	1	1	1	1	1	0	2	1	1	1	1	0	0	2	1	0	1	0	1	0	0	1	0	0	0	0	0
647	1	1	0	1	0	0	1	0	1	0	0	0	1	1	0	1	0	0	0	0	0	0	0	0	0	0	1	0	1	0	0	0	1	1	1	2	1	1	0	0	1	1	1	2	1	1	0	0	1
648	1	1	0	0	0	0	2	1	1	0	0	0	0	0	0	0	0	0	1	1	1	0	0	0	0	0	2	0	2	0	0	1	1	1	1	2	1	0	0	2	0	0	0	0	0	1	0	0	0
649	0	1	0	1	0	0	2	1	2	0	0	0	0	0	0	0	0	0	1	1	1	0	0	0	0	0	1	1	2	1	1	0	0	1	0	2	2	0	0	1	1	0	0	1	0	1	0	0	1
650	1	2	1	1	0	0	2	0	1	0	1	2	1	1	0	0	0	0	1	1	1	0	0	0	0	0	1	0	2	2	0	1	1	0	0	2	2	1	0	1	0	0	1	2	2	1	1	0	1
651	0	1	1	0	0	0	2	0	2	0	1	1	1	1	0	0	0	1	1	1	1	0	0	0	0	1	1	1	1	1	1	1	1	2	1	1	1	0	0	0	1	1	0	1	2	1	0	0	1
652	0	0	0	1	1	1	1	0	1	0	1	0	0	0	0	0	0	0	0	1	0	0	0	0	0	0	2	0	2	1	1	1	1	0	1	2	1	1	0	0	2	0	0	1	0	0	0	0	0
653	0	0	0	0	2	2	0	0	1	0	0	1	1	1	0	0	0	1	1	1	1	0	0	0	0	0	2	1	2	1	1	0	0	0	0	2	1	0	0	1	1	0	0	2	0	0	0	0	0
654	1	2	0	0	0	0	2	0	2	0	1	0	1	1	0	0	0	1	1	1	0	0	1	0	0	1	2	1	2	2	0	1	1	0	1	1	1	0	0	2	0	1	1	1	1	1	0	0	1
655	0	1	0	0	0	0	2	0	2	0	0	0	2	1	0	0	0	1	0	0	0	0	0	0	0	0	1	0	2	2	0	1	0	1	1	1	2	0	0	1	1	0	0	1	0	0	0	0	0
656	0	1	0	1	0	0	2	1	1	0	0	0	0	0	0	0	0	1	1	1	0	0	2	1	1	1	2	0	1	1	1	0	0	2	1	2	2	0	0	2	0	0	0	1	0	0	1	0	0
657	0	0	0	0	1	1	2	0	2	0	1	1	2	1	0	0	0	0	1	1	1	0	0	0	0	0	0	0	1	1	0	0	1	1	1	2	1	0	0	1	1	1	1	2	1	0	0	1	0
658	1	1	0	1	0	0	2	0	2	0	0	0	0	0	0	0	0	0	0	0	0	0	0	0	0	1	1	2	2	1	2	2	1	1	1	1	1	0	0	0	1	1	0	1	0	0	0	0	0
659	1	1	0	1	0	0	2	0	2	0	0	1	1	1	0	0	0	2	0	0	0	1	0	0	0	0	0	1	1	0	0	1	1	2	1	2	1	0	0	0	2	0	0	2	0	0	0	0	1
660	0	1	0	0	0	0	2	0	0	0	0	0	0	0	0	0	0	0	0	0	0	0	0	0	0	0	0	1	1	0	0	1	1	0	1	1	0	0	0	1	1	0	0	2	0	1	0	0	0
661	0	1	0	0	1	1	1	0	1	0	1	0	0	0	0	0	0	0	1	1	1	0	1	0	0	0	0	1	1	0	1	1	0	1	1	2	0	0	0	0	1	0	0	1	1	1	0	0	0
662	0	0	0	0	1	1	2	0	1	0	1	0	0	0	0	0	0	0	0	0	0	0	0	0	0	0	1	0	1	1	1	2	2	0	2	1	1	0	0	0	2	0	0	2	0	1	0	0	1
663	0	1	1	1	0	1	0	0	1	0	0	1	1	1	0	0	1	1	1	1	0	0	0	0	0	0	1	0	2	2	1	1	1	0	1	2	0	0	0	0	2	0	1	2	0	0	0	0	1
664	0	1	0	1	0	0	1	0	1	0	2	0	0	0	0	0	0	0	2	2	1	0	0	0	0	0	1	1	2	1	0	1	1	0	2	1	1	0	0	0	1	0	0	1	0	1	0	1	0
665	1	2	0	0	0	0	2	0	1	0	0	0	0	0	0	0	0	0	1	1	1	0	0	0	0	0	2	1	2	1	1	1	1	1	1	2	2	0	0	2	0	1	1	2	1	0	0	0	0
666	1	1	1	0	0	0	1	1	2	0	0	0	1	0	0	0	0	0	0	0	0	0	0	0	0	1	1	1	2	1	0	1	1	1	1	1	1	0	0	1	1	0	2	2	0	0	0	0	1
667	1	0	0	1	1	1	1	0	2	0	0	0	1	0	0	0	1	2	0	0	0	0	1	0	0	0	1	0	2	1	0	2	1	0	0	2	1	0	0	1	1	0	0	2	0	1	1	1	0
668	1	1	0	1	1	1	1	0	1	0	1	1	1	1	0	0	0	1	0	0	0	1	1	0	0	0	2	0	2	2	0	1	0	1	0	2	1	0	0	1	0	0	1	2	0	1	1	0	0
669	1	1	0	0	1	1	2	0	2	0	0	0	0	0	0	0	1	1	0	1	1	0	1	1	1	1	1	1	1	1	0	1	1	0	1	2	1	0	0	0	2	0	0	2	0	1	1	0	0
670	1	2	0	0	0	0	1	0	2	0	0	0	0	0	0	0	0	0	1	1	1	0	1	1	1	1	2	0	2	1	0	0	0	0	0	2	1	0	0	1	1	1	1	2	0	1	0	0	0
671	1	1	0	0	0	0	2	0	2	0	1	1	1	1	0	0	0	1	0	0	0	0	0	0	0	0	1	0	2	2	0	1	0	1	1	1	0	0	0	0	2	1	1	1	1	1	0	1	0
672	0	2	0	0	0	0	2	0	0	0	1	0	0	0	0	0	0	0	1	1	1	1	0	0	0	0	1	0	1	1	1	2	2	1	0	2	2	0	0	0	1	2	1	2	1	0	0	0	0
673	0	2	0	0	0	0	1	1	1	0	1	0	0	0	0	0	0	0	0	0	0	0	0	0	0	1	1	0	2	2	1	0	0	0	0	2	1	0	0	1	1	1	1	1	1	0	0	0	1
674	0	2	0	0	0	0	1	0	1	1	2	0	0	0	0	0	0	0	0	0	0	0	0	0	0	0	1	0	1	1	0	1	1	1	1	1	2	0	0	1	1	0	1	2	0	0	0	0	0
675	0	0	0	0	0	0	2	0	2	0	0	0	1	0	0	0	0	1	1	0	0	1	1	0	0	0	2	0	2	1	0	2	2	0	0	2	1	0	0	0	2	0	1	1	1	0	0	0	0
676	0	2	0	0	0	0	2	0	1	0	0	0	0	0	0	0	0	1	0	0	0	0	1	1	1	1	1	1	1	1	1	2	2	0	2	0	2	0	0	1	1	0	0	2	1	0	0	0	0
677	1	1	1	1	0	0	0	0	1	0	0	1	1	1	0	0	0	0	0	0	0	0	0	0	0	0	2	0	2	2	0	1	2	0	0	2	0	0	0	0	1	0	0	2	0	0	0	2	0
678	1	0	0	1	1	1	1	0	1	0	1	1	1	0	1	1	0	0	1	1	1	0	0	0	0	0	2	0	2	2	0	0	0	0	0	2	1	0	0	0	1	1	1	1	1	2	0	0	1
679	0	1	0	0	0	0	1	0	2	0	0	0	0	0	0	0	0	1	0	0	0	0	0	0	0	0	1	0	2	1	0	1	2	0	0	2	2	0	1	0	0	0	0	2	1	1	0	2	0
680	1	0	0	0	0	0	2	1	1	0	0	1	1	1	0	0	0	0	0	0	0	0	1	0	0	1	2	0	2	2	2	0	1	2	1	2	1	0	0	2	0	0	0	2	0	1	0	0	0
681	1	2	0	0	0	0	2	0	1	0	0	1	1	1	0	0	1	2	1	1	1	0	0	0	0	0	1	0	2	1	0	1	1	0	0	2	2	0	0	1	1	0	2	2	1	0	1	1	0
682	1	1	0	1	0	0	1	0	1	0	2	1	2	1	0	0	1	0	1	1	1	0	0	0	0	0	2	1	2	2	0	1	1	1	0	2	0	0	0	0	2	0	0	2	0	1	0	0	0
683	0	0	0	0	1	1	2	1	2	0	0	0	0	0	0	0	0	1	0	0	0	0	0	0	0	0	1	0	2	1	0	1	1	0	0	2	2	0	0	1	1	1	1	2	1	0	1	0	0
684	1	1	0	0	0	0	2	0	2	0	0	1	2	1	0	0	0	0	2	1	1	0	0	0	0	0	2	1	2	2	0	1	1	0	2	0	1	0	0	1	1	0	1	2	1	0	0	0	0
685	0	0	0	0	0	0	2	0	2	0	1	0	0	0	0	0	0	1	2	2	2	0	1	1	1	1	1	1	1	1	1	2	2	1	1	2	2	0	0	0	1	0	1	2	1	1	0	0	0
686	1	1	1	0	0	1	2	0	1	0	0	0	0	0	0	0	0	0	0	0	0	0	0	0	0	0	1	1	2	0	1	1	1	0	1	1	0	0	0	1	1	0	0	0	2	2	0	0	0
687	0	1	0	1	0	0	1	0	1	0	1	1	1	1	0	0	0	0	0	0	0	1	0	0	0	0	1	0	2	1	1	2	1	1	0	2	1	0	0	1	1	0	0	0	2	2	0	0	0
688	1	2	0	1	0	0	1	0	1	0	1	0	0	0	0	0	0	0	1	1	0	0	0	0	0	0	2	0	1	1	1	1	1	0	0	2	1	0	0	1	1	0	2	2	0	0	0	0	0
689	1	1	0	0	0	0	2	0	2	0	0	1	1	0	0	0	0	0	0	1	0	1	0	0	0	0	2	1	2	2	0	1	1	0	0	2	2	0	0	1	1	0	0	1	0	1	0	0	1
690	1	1	0	0	0	0	1	0	1	0	1	0	0	0	0	0	0	0	1	1	1	0	0	0	0	0	1	0	1	1	0	0	0	1	2	2	2	1	1	1	0	0	0	0	2	2	1	0	1
691	1	0	0	0	1	1	2	0	2	0	1	0	0	0	0	0	0	0	0	0	0	0	0	0	0	0	1	2	2	2	0	1	1	2	1	1	1	0	0	1	1	0	0	2	0	1	0	1	0
692	1	2	1	1	0	0	2	1	1	0	0	1	1	1	0	0	0	0	1	1	1	0	0	0	0	0	1	0	2	1	0	1	1	2	2	2	1	0	0	1	1	1	1	2	1	0	0	0	0
693	0	2	1	0	0	0	2	0	2	0	1	0	0	0	0	0	0	2	0	0	0	0	0	0	0	0	1	0	2	2	0	1	0	2	1	1	0	0	0	0	2	0	0	2	1	1	0	0	1
694	1	1	1	1	0	0	1	0	1	0	1	1	2	2	0	1	0	1	0	0	0	0	0	0	0	0	0	2	1	1	1	2	2	0	0	2	1	0	0	0	2	0	1	1	1	1	0	0	0
695	1	0	0	0	0	0	2	1	2	0	0	1	1	1	0	0	0	0	0	1	0	1	0	0	0	0	0	0	1	0	0	0	0	1	0	2	0	0	0	0	1	0	1	2	1	0	0	0	0
696	1	0	0	1	0	0	2	0	2	0	0	0	1	0	0	0	0	0	1	1	1	0	0	0	0	0	1	0	1	1	0	2	2	1	0	2	0	0	0	0	2	0	1	1	0	1	1	1	0
697	0	0	0	0	0	0	2	1	2	0	0	0	0	0	0	1	0	0	1	1	1	0	0	0	0	0	0	0	2	1	0	1	1	1	1	1	1	0	0	1	1	1	1	1	1	1	0	0	0
698	1	1	0	0	0	0	2	0	1	0	1	0	0	0	0	0	0	0	0	0	0	0	0	0	0	0	2	1	1	1	0	2	2	1	1	2	1	1	0	0	1	0	0	2	0	1	0	0	1
699	0	1	0	0	1	1	1	0	1	0	0	0	0	0	0	0	0	1	0	0	0	0	1	1	1	1	0	0	1	1	0	1	1	1	0	2	1	0	0	1	1	0	0	2	0	1	1	0	1
700	1	2	0	1	0	0	1	1	2	0	0	0	0	0	0	0	0	0	2	1	1	1	0	0	0	0	1	0	1	1	1	0	2	1	2	2	2	0	0	1	0	2	2	2	1	0	1	0	0
701	1	2	0	1	0	0	2	1	2	0	0	0	1	0	0	0	0	1	1	0	0	0	2	0	0	1	0	1	1	1	0	1	1	2	0	2	1	0	0	0	0	1	1	1	1	1	0	0	0
702	1	1	0	0	1	1	1	0	1	0	0	1	1	1	0	0	0	2	0	0	0	0	1	0	0	0	2	0	2	2	0	1	1	0	1	1	1	0	1	0	1	0	1	2	1	0	1	0	1
703	0	2	1	1	0	0	2	0	2	0	0	0	1	0	0	0	0	1	0	0	0	0	0	0	0	0	2	0	2	1	1	1	1	1	1	1	0	0	0	0	2	1	1	2	1	0	0	0	0
704	1	0	0	0	0	0	2	0	2	0	0	0	0	0	0	0	0	0	1	1	1	0	0	0	0	0	2	1	2	2	0	1	1	0	1	2	2	0	0	1	0	0	1	1	0	2	0	0	0
705	1	1	0	0	0	0	1	0	1	1	1	0	1	0	0	0	0	1	1	1	1	0	1	1	1	1	1	0	2	1	0	1	1	0	1	2	0	0	0	0	2	1	1	2	0	0	0	0	2
706	0	1	0	1	0	0	1	0	2	0	0	0	0	0	0	1	0	1	1	1	1	0	0	0	0	0	2	0	2	1	0	2	1	1	0	2	1	1	0	0	2	2	2	2	1	1	1	0	1
707	0	1	0	0	0	0	2	0	1	0	0	2	2	1	1	1	0	2	1	1	1	0	1	1	1	1	2	0	2	2	0	1	0	1	1	1	0	0	0	1	1	0	1	2	0	0	0	0	0
708	0	2	0	0	0	0	2	0	2	0	0	0	1	1	0	0	0	1	0	1	0	0	1	1	1	2	1	0	2	1	0	0	0	0	0	2	2	0	0	1	1	0	0	2	0	0	0	0	1
709	1	1	1	1	0	0	2	0	2	0	0	1	2	1	0	0	0	2	1	1	1	0	0	0	0	0	1	0	2	0	0	1	1	0	1	1	0	0	0	0	2	0	0	2	0	1	0	0	1
710	1	0	1	0	1	1	1	0	2	1	0	0	1	0	0	0	0	1	0	0	0	0	1	0	0	1	1	0	1	1	0	1	1	0	1	1	2	0	1	1	0	0	0	1	0	0	1	1	0
711	0	1	0	0	0	0	2	1	2	0	0	1	1	2	0	0	0	1	0	1	1	0	0	0	0	0	1	0	2	1	0	0	0	0	0	2	1	0	0	0	1	0	1	1	1	1	0	0	0
712	1	0	0	0	2	2	1	0	1	0	1	0	0	0	0	0	0	0	0	0	0	0	0	0	0	0	1	0	1	0	0	2	1	2	1	1	0	0	0	0	2	0	0	2	0	1	1	0	0
713	1	1	0	0	0	0	1	0	0	0	1	1	1	1	0	1	0	0	1	1	1	0	0	0	0	0	1	1	2	0	1	1	1	0	1	1	2	0	0	1	1	0	2	2	0	0	0	1	0
714	1	0	0	0	0	0	2	0	2	0	1	0	1	0	0	0	0	1	2	1	1	0	1	1	1	1	2	0	2	2	2	2	2	0	2	0	1	1	0	0	1	1	1	1	1	0	0	0	1
715	0	2	0	0	0	0	2	1	1	0	1	0	1	1	0	0	0	0	1	1	1	0	1	1	1	1	2	1	2	1	2	1	0	1	1	1	2	2	0	0	0	1	1	2	1	1	1	0	1
716	0	0	0	0	0	0	2	0	2	0	0	0	0	0	0	0	0	1	2	1	1	0	0	0	0	0	2	0	1	0	0	2	1	2	1	2	1	0	0	1	1	1	0	1	0	0	1	0	1
717	0	1	1	0	0	1	2	0	2	0	0	1	1	1	0	0	0	1	0	0	0	0	0	0	0	0	1	0	1	1	1	1	2	0	2	1	1	0	0	2	0	0	0	0	2	2	0	0	0
718	1	1	0	1	0	0	2	0	2	1	1	0	1	0	0	0	0	0	1	1	1	0	0	0	0	0	2	0	2	2	1	2	1	0	1	1	1	0	0	0	1	0	1	1	1	1	1	0	0
719	0	2	0	0	0	0	2	0	2	0	1	0	0	0	0	0	0	0	1	1	0	0	0	0	0	0	1	0	2	0	0	1	1	0	1	2	1	0	1	0	1	1	0	1	0	0	0	0	0
720	1	1	0	1	0	0	1	0	1	0	0	1	1	1	0	0	0	0	1	1	1	0	0	0	0	0	2	0	2	1	0	1	1	0	1	1	2	1	1	0	1	1	2	2	0	1	0	0	0
721	0	1	0	0	0	0	2	0	1	0	0	1	1	1	0	0	0	1	0	0	0	0	1	1	1	1	1	2	1	1	0	2	2	0	2	1	0	0	0	1	1	0	0	2	0	0	1	0	0
722	0	2	0	0	0	0	2	1	2	0	0	1	1	1	0	0	1	2	0	0	0	0	0	0	0	2	1	0	2	1	1	1	1	0	2	0	1	0	0	1	1	0	1	2	1	0	0	0	0
723	1	2	0	0	0	0	2	0	1	0	1	1	1	0	1	1	0	0	2	1	1	0	0	0	0	0	1	0	1	1	0	2	2	0	0	2	2	0	0	2	0	0	1	2	1	0	0	0	0
724	1	1	0	0	0	0	1	0	1	0	1	0	0	0	0	0	0	0	1	1	1	0	0	0	0	0	1	0	2	1	0	1	1	0	0	1	2	1	1	0	1	0	1	2	2	0	0	2	0
725	0	1	0	0	0	0	0	0	1	0	1	1	0	0	0	0	0	0	0	0	0	0	0	0	0	0	1	1	0	0	0	1	1	0	0	2	2	0	0	2	0	0	0	2	0	1	0	0	0
726	0	1	0	1	0	0	2	0	2	0	1	1	2	1	0	0	0	0	1	1	1	0	0	0	0	0	2	0	2	2	0	1	0	2	1	1	1	0	0	1	1	1	1	2	0	0	0	0	0
727	1	0	0	0	0	1	2	0	2	0	0	0	0	0	0	0	0	0	1	0	0	1	0	0	0	0	1	1	2	1	1	1	0	0	1	1	0	0	0	0	1	0	0	0	1	1	1	0	0
728	1	1	0	1	1	1	2	0	2	0	0	0	2	0	0	0	1	1	1	1	1	0	0	0	0	0	2	0	2	1	1	2	1	1	0	2	2	1	1	0	1	0	0	2	0	0	0	0	0
729	1	2	1	1	0	0	2	0	2	0	0	1	1	1	0	0	0	1	0	1	1	0	0	0	0	0	2	0	2	2	1	0	0	1	0	2	0	0	0	0	2	1	0	1	0	1	0	0	1
730	0	0	0	0	0	0	0	0	0	0	2	0	0	0	0	1	0	0	0	0	0	0	1	0	0	0	1	0	2	1	0	2	1	1	0	2	1	0	1	0	1	0	0	1	0	0	0	0	1
731	0	1	0	0	1	1	2	0	2	0	0	0	0	0	0	0	0	0	0	1	0	0	0	0	0	0	2	0	2	2	0	1	1	0	2	1	0	1	0	0	1	0	0	2	0	2	0	0	0
732	0	1	0	0	1	1	1	0	1	0	1	1	2	2	0	1	0	0	0	0	0	0	1	0	0	1	2	1	2	1	1	0	1	1	1	2	2	0	0	1	0	0	1	2	2	1	0	0	0
733	0	2	0	0	1	1	1	0	1	0	1	1	2	2	0	0	0	0	0	0	0	0	0	0	0	0	1	1	2	1	0	1	1	0	0	2	2	0	1	1	0	0	0	2	0	0	0	0	0
734	1	1	0	1	1	1	2	1	2	0	0	0	0	0	0	0	1	1	1	1	0	0	0	0	0	0	2	0	2	2	1	0	1	1	0	2	1	0	0	2	0	0	0	2	0	2	1	0	0
735	1	2	0	0	0	0	2	0	1	0	1	0	0	0	0	1	1	2	1	1	1	0	0	0	0	0	1	0	1	1	1	1	1	0	1	1	2	0	0	1	1	0	0	2	0	1	0	0	0
736	1	1	0	0	1	1	2	0	0	0	0	1	2	0	1	1	0	1	1	1	0	0	0	0	0	0	1	1	1	1	1	1	2	0	2	1	1	0	0	0	2	0	1	2	0	0	1	1	0
737	1	1	0	1	0	0	1	0	1	0	0	1	2	1	0	0	0	0	1	1	1	0	0	0	0	0	1	0	1	1	1	1	1	1	1	2	1	1	0	0	1	0	0	2	0	2	0	0	0
738	1	1	0	0	1	1	2	0	1	1	1	0	2	1	0	1	0	1	1	1	0	0	1	1	1	1	2	0	2	1	0	2	2	0	1	1	0	0	0	0	1	0	1	1	1	1	1	0	0
739	1	2	1	0	0	0	1	0	0	1	1	0	0	0	0	0	0	1	1	1	1	0	0	0	0	0	1	0	2	1	0	1	1	2	2	2	2	1	0	0	1	0	0	1	0	1	0	0	0
740	1	2	0	0	0	0	2	0	1	0	1	1	1	0	0	0	0	0	2	2	1	0	0	0	0	0	2	0	2	2	1	1	1	1	2	0	2	2	0	0	0	0	0	2	0	1	0	0	0
741	0	1	0	0	0	0	2	0	1	0	0	1	1	1	0	0	0	0	0	0	0	0	0	0	0	0	2	0	1	0	0	0	0	0	0	2	1	1	0	0	1	1	1	2	1	0	0	0	0
742	1	0	0	0	0	0	2	0	2	0	1	0	2	0	0	0	0	0	0	0	0	0	0	0	0	0	1	1	1	1	0	0	0	1	0	2	1	0	1	0	0	0	0	2	1	0	1	0	0
743	0	2	0	1	0	0	2	0	2	0	0	0	0	0	0	0	0	0	0	0	0	0	0	0	0	0	2	0	2	2	0	0	0	1	2	2	1	0	1	0	1	2	1	2	1	0	0	0	0
744	0	1	0	1	0	0	2	0	2	0	0	2	2	1	1	1	0	1	0	0	0	0	0	0	0	0	1	0	2	2	0	1	1	0	0	2	0	0	0	0	2	0	1	1	0	1	0	0	0
745	1	1	0	0	1	1	1	1	1	0	1	1	1	1	0	0	0	0	1	1	1	0	1	0	0	0	2	0	2	2	1	2	1	0	0	2	1	0	1	0	1	0	2	2	1	0	0	0	0
746	1	1	1	1	0	1	2	1	2	0	0	0	0	0	0	0	1	2	1	1	1	0	1	1	1	1	1	0	2	2	0	2	2	0	0	2	0	0	0	0	2	0	0	1	1	1	0	0	0
747	0	1	0	1	0	0	2	0	2	0	0	0	2	0	1	1	0	0	1	1	1	0	1	0	0	1	0	2	1	0	0	1	1	0	1	1	1	0	0	0	2	1	1	1	0	1	0	0	0
748	1	1	0	1	0	0	1	0	0	0	1	0	0	0	0	0	0	1	0	0	0	0	0	0	0	0	1	0	2	1	0	1	1	0	2	0	1	0	0	2	0	0	0	2	0	1	0	0	0
749	0	1	0	1	0	0	2	0	1	0	0	0	0	0	0	0	0	0	0	0	0	0	1	1	1	1	2	1	2	1	2	0	2	1	2	2	2	0	0	2	0	0	0	2	0	0	1	0	0
750	0	2	0	0	0	0	2	0	2	0	0	0	0	0	0	0	0	2	1	1	1	2	0	0	0	0	1	0	2	1	1	2	2	0	1	2	2	0	0	0	2	0	0	2	0	0	0	0	0
751	0	0	0	0	2	2	2	0	0	0	1	0	0	0	0	0	0	1	1	1	1	0	0	0	0	0	2	2	2	2	0	0	0	1	0	2	2	0	0	2	0	0	0	1	0	1	0	0	1
752	0	1	0	0	0	0	2	0	2	0	0	0	0	0	0	0	0	1	0	0	0	0	0	0	0	0	1	0	2	1	0	1	1	0	0	1	1	0	1	0	1	0	0	1	0	0	1	0	0
753	0	2	0	0	0	0	2	0	2	0	0	0	0	0	0	0	0	0	0	0	0	0	0	0	0	0	1	0	1	1	1	1	1	0	2	1	1	1	0	0	2	0	1	2	1	0	0	0	0
754	1	2	0	0	0	0	2	0	1	0	0	1	1	1	0	0	0	1	2	1	1	0	0	0	0	0	1	1	1	1	0	2	2	0	1	1	2	0	0	1	0	0	0	2	1	2	0	0	0
755	0	1	0	0	0	0	2	1	2	0	0	0	1	1	0	1	0	1	1	1	1	1	0	0	0	0	2	1	2	2	0	1	1	0	0	2	2	0	0	0	1	0	1	2	0	0	0	0	0
756	0	0	1	0	0	0	2	0	2	0	0	0	1	0	0	0	0	1	2	2	1	0	0	0	0	0	2	0	2	2	0	1	1	2	2	2	2	0	0	2	1	1	0	1	0	0	0	0	0
757	0	1	1	1	0	0	2	0	2	0	1	0	1	0	0	0	0	0	2	1	1	0	0	0	0	0	1	1	2	1	1	0	0	0	0	1	2	0	1	0	1	1	1	1	1	2	0	0	0
758	1	2	0	0	0	0	2	0	1	0	0	2	2	2	0	0	0	2	0	0	0	0	0	0	0	0	1	0	1	0	0	0	1	1	1	2	1	0	0	0	2	0	1	2	0	0	1	0	0
759	0	2	0	0	0	0	2	1	1	1	0	0	0	0	0	0	0	1	0	0	0	0	0	0	0	0	2	0	2	1	1	2	2	0	0	2	1	0	0	0	1	0	1	2	0	0	0	0	0
760	0	1	0	0	1	1	2	0	1	0	1	0	0	0	0	0	0	1	1	1	1	0	0	0	0	0	2	0	2	1	1	1	0	2	0	2	0	0	0	0	1	0	0	1	0	0	0	1	0
761	1	2	0	1	0	0	1	0	1	0	1	0	1	0	0	0	0	1	1	1	1	0	0	0	0	0	1	0	2	0	0	2	2	0	2	0	1	0	0	2	0	1	1	1	1	0	0	1	1
762	0	1	0	0	1	1	2	0	1	0	1	0	0	0	0	1	0	1	0	0	0	0	0	0	0	1	1	1	2	0	1	0	0	0	0	2	2	1	0	1	0	1	1	1	1	2	0	0	0
763	0	0	0	0	0	0	1	0	2	1	0	0	0	0	0	0	0	0	1	0	0	0	0	0	0	0	2	0	2	2	0	1	1	0	0	2	0	0	0	0	2	0	0	1	0	0	0	0	1
764	0	1	0	1	0	0	2	0	2	0	0	1	1	1	0	0	0	0	1	1	1	0	0	0	0	1	2	1	1	0	1	1	1	0	1	1	0	0	0	0	1	0	0	1	0	1	0	0	1
765	0	1	1	1	0	1	1	0	1	0	0	1	2	1	0	0	0	0	1	1	1	0	0	0	0	0	1	2	2	1	1	0	1	0	0	2	0	1	0	0	1	0	0	2	0	0	0	0	1
766	0	2	0	1	0	0	2	0	1	0	1	0	0	0	0	0	0	1	1	1	1	0	0	0	0	0	2	1	2	2	0	1	1	1	0	2	2	0	0	1	1	1	0	1	0	1	0	1	0
767	0	1	0	0	0	0	2	1	2	0	0	1	2	2	0	1	0	1	0	0	0	0	0	0	0	0	1	0	2	0	0	1	1	0	0	2	1	0	0	1	1	1	0	0	0	0	0	1	0
768	1	2	0	0	0	0	2	0	2	0	0	0	1	1	0	1	0	0	2	1	0	0	0	0	0	0	2	1	2	1	2	2	2	0	0	2	2	0	0	2	0	1	2	2	0	1	1	0	0
769	0	1	0	0	0	0	1	1	2	0	0	0	1	0	0	0	0	1	1	0	0	0	0	0	0	0	0	0	1	1	0	2	1	1	1	1	0	0	0	0	2	1	1	1	1	1	0	0	1
770	0	1	0	0	0	0	1	0	1	0	1	0	1	0	0	0	0	0	1	1	1	1	0	0	0	0	1	1	2	1	1	0	0	1	0	2	0	0	0	0	2	1	0	0	2	0	0	0	0
771	1	2	0	0	0	0	1	0	1	0	0	0	0	0	0	0	0	0	1	1	1	0	0	0	0	0	2	0	2	2	2	1	1	0	0	2	1	0	0	1	1	0	0	2	0	1	1	0	0
772	0	2	1	1	0	0	1	1	2	0	1	1	1	1	0	0	0	0	0	0	0	0	1	1	1	1	0	0	1	1	0	1	1	1	2	0	1	1	0	0	1	0	0	2	0	1	0	0	0
773	1	2	0	0	0	0	1	0	2	0	0	0	1	0	1	1	0	1	1	1	1	0	1	0	0	0	1	0	2	1	0	1	1	0	0	2	0	0	0	0	2	0	0	2	0	1	0	0	0
774	0	1	0	0	0	0	1	0	1	0	1	1	1	1	0	0	0	0	0	0	0	0	0	0	0	0	2	0	2	2	0	1	1	0	0	2	1	0	0	1	1	0	0	2	0	0	1	1	0
775	1	1	1	0	0	1	2	1	2	0	0	0	0	0	0	0	0	1	0	0	0	0	1	0	0	1	1	0	2	2	0	1	1	0	0	2	2	0	0	1	0	0	0	1	0	0	0	0	0
776	1	2	0	0	0	0	1	0	1	0	1	0	0	0	0	0	0	1	1	0	0	0	2	1	1	1	2	0	2	2	0	0	1	0	1	2	2	0	0	0	2	0	0	1	0	0	0	0	0
777	0	1	1	1	0	0	2	0	2	0	0	0	0	0	0	0	0	0	0	0	0	1	0	0	0	0	2	0	2	2	0	1	1	0	0	2	2	0	0	1	0	1	1	1	0	0	0	0	0
778	1	0	0	0	0	0	1	0	1	0	1	0	0	0	0	0	0	0	1	2	1	0	0	0	0	0	1	1	2	1	1	2	2	0	2	0	1	1	0	0	0	1	0	1	0	0	0	1	0
779	1	1	0	0	1	1	2	1	2	0	0	1	1	1	0	0	1	1	0	0	0	0	0	0	0	1	2	1	1	0	1	1	1	0	0	2	0	0	0	1	1	1	1	1	1	0	0	0	1
780	0	0	0	0	1	1	1	1	1	0	1	0	0	0	0	0	0	0	1	1	1	0	0	0	0	0	1	0	2	1	1	0	0	0	0	2	0	0	0	1	1	1	0	0	2	0	0	1	0
781	0	2	0	0	0	0	2	0	2	0	0	1	1	0	1	1	0	0	2	2	1	0	0	0	0	1	2	1	2	2	0	1	0	1	0	2	1	0	0	0	0	0	0	1	0	0	0	1	0
782	1	1	1	0	0	0	1	0	0	0	0	1	1	1	0	0	0	0	1	2	1	0	0	0	0	0	2	0	2	1	1	0	0	0	0	2	1	1	0	0	1	1	1	2	1	1	0	0	0
783	1	1	0	1	0	0	1	0	1	0	1	1	1	1	0	0	0	1	0	0	0	0	0	0	0	1	1	0	1	1	0	1	1	1	2	1	1	0	0	1	1	1	1	1	1	1	0	0	0
784	0	2	0	0	0	0	2	1	1	1	0	0	0	0	0	0	0	1	0	0	0	0	1	1	1	1	1	0	2	1	1	0	0	0	0	2	1	0	0	0	2	1	1	1	0	0	0	0	0
785	1	1	0	0	0	0	1	0	0	0	1	0	0	0	0	0	0	2	1	1	1	0	1	0	0	0	2	1	2	2	0	1	1	1	1	1	1	0	0	0	2	0	1	2	0	1	1	0	0
786	0	2	0	0	0	0	1	1	2	0	1	2	2	1	1	1	0	1	0	0	0	0	0	0	0	0	1	1	2	1	0	2	2	0	0	2	1	0	0	0	0	1	0	0	0	0	0	0	1
787	1	2	0	0	0	0	2	0	2	0	0	0	0	0	0	0	0	1	1	1	1	0	0	0	0	0	2	1	2	2	0	2	1	1	1	1	1	0	0	1	1	1	0	0	1	0	0	0	1
788	0	0	0	0	1	1	2	0	1	0	0	1	1	1	0	0	0	0	1	1	1	0	0	0	0	0	0	0	1	0	0	1	1	0	1	1	1	0	0	0	2	0	0	2	0	1	0	0	0
789	1	1	0	1	0	0	1	0	0	0	1	1	1	1	0	0	0	0	0	1	0	0	0	0	0	0	2	0	2	2	1	1	0	2	0	2	2	0	0	1	0	0	0	2	1	1	0	0	0
790	1	2	1	1	0	0	2	1	2	0	0	1	1	1	0	0	0	0	1	1	1	0	1	1	1	1	2	1	2	1	2	1	1	1	1	1	0	0	0	0	2	0	0	1	0	1	0	0	1
791	1	0	0	0	2	2	1	0	0	1	2	0	0	0	0	0	0	0	1	0	0	0	0	0	0	0	1	1	2	0	1	0	0	1	1	1	1	0	0	0	0	0	0	0	0	0	0	0	1
792	0	1	0	1	0	0	2	1	2	0	0	1	1	1	0	0	0	0	1	2	1	0	1	0	0	1	2	0	2	2	1	1	1	0	2	0	1	0	0	0	2	0	0	2	0	1	0	1	0
793	1	2	0	0	0	0	2	0	0	0	0	1	0	0	0	0	0	2	1	1	1	0	1	0	0	1	0	0	1	1	0	1	1	1	2	0	1	0	0	0	0	0	0	0	0	0	0	0	0
794	1	1	0	0	1	1	2	0	1	0	0	0	0	0	0	0	0	0	0	0	0	0	0	0	0	0	2	1	1	0	1	2	2	0	0	2	0	0	1	0	1	0	1	2	0	0	0	0	0
795	1	2	0	0	0	0	1	0	1	0	1	1	2	1	0	0	0	1	1	1	0	0	0	0	0	1	2	0	2	2	1	1	2	0	1	2	1	0	0	0	2	2	2	2	1	1	1	0	0
796	1	1	0	1	0	0	2	0	2	0	1	2	1	1	0	0	0	0	1	1	1	0	0	0	0	0	2	0	2	2	2	1	1	2	1	1	2	0	0	0	1	0	0	2	0	1	0	0	0
797	1	1	1	1	0	0	2	0	1	0	0	0	0	0	0	0	0	0	1	1	0	0	1	1	1	1	1	0	1	1	1	2	2	0	1	1	2	0	0	1	1	1	1	2	1	0	0	0	0
798	1	1	0	1	0	0	2	0	2	0	0	0	1	1	0	0	1	1	0	0	0	0	0	0	0	0	2	1	2	2	0	2	2	0	0	2	1	0	0	0	0	0	1	2	1	0	1	1	0
799	1	1	0	1	0	0	0	0	1	0	0	1	1	0	1	1	0	0	1	1	0	0	0	0	0	0	1	1	1	1	0	2	2	0	2	1	2	1	0	1	1	0	2	2	1	0	0	0	0
800	0	1	0	1	0	0	2	0	2	0	0	0	0	0	0	0	0	2	0	0	0	0	1	0	0	0	1	0	2	1	0	0	0	0	0	1	1	0	0	1	1	0	1	2	0	1	0	0	0
801	1	0	0	0	1	1	1	0	1	0	1	0	0	0	0	0	0	1	0	0	0	0	0	0	0	0	2	0	2	0	0	1	1	1	1	1	2	0	1	0	1	0	2	2	1	0	0	0	0
802	1	1	0	1	0	0	2	0	2	0	0	0	1	0	0	0	0	0	0	0	0	0	0	0	0	0	1	2	1	1	1	2	1	2	1	2	1	0	0	0	1	0	1	2	1	0	1	0	0
803	0	0	0	0	0	0	1	0	0	0	2	0	1	0	0	0	0	0	0	0	0	0	1	0	0	0	2	0	2	2	1	0	0	0	1	1	1	0	1	0	1	0	2	2	1	0	0	0	2
804	0	1	0	0	1	1	2	0	1	0	1	2	2	1	1	1	0	0	0	0	0	1	1	0	0	0	2	0	2	1	1	1	1	2	1	2	2	1	0	0	1	1	0	0	1	0	1	0	1
805	0	2	1	0	1	1	0	0	0	0	1	0	1	1	0	0	0	1	1	0	0	0	0	0	0	0	0	0	1	1	0	0	0	0	0	2	1	0	0	1	1	0	0	2	0	1	1	0	0
806	1	2	0	0	0	0	1	0	1	0	1	0	0	0	0	0	1	1	2	2	1	0	0	0	0	0	2	0	2	2	0	0	1	1	1	2	1	0	0	2	0	0	1	2	0	1	0	0	1
807	0	1	0	0	0	0	1	0	2	0	0	0	1	1	0	1	0	0	0	0	0	0	1	1	1	1	2	0	2	2	1	1	1	0	0	2	1	0	0	0	1	0	0	0	0	0	0	1	1
808	1	0	0	0	0	0	2	0	2	0	0	1	1	1	0	0	1	1	0	0	0	0	0	0	0	0	1	1	2	0	1	1	1	0	1	1	0	0	1	0	1	0	0	0	0	0	0	0	1
809	0	2	0	0	0	0	0	0	0	0	2	1	1	1	0	0	0	0	1	1	1	2	0	0	0	0	1	0	2	1	0	0	0	1	0	2	2	0	0	2	1	0	0	1	0	1	0	0	0
810	1	1	0	0	0	0	2	1	2	0	0	1	1	0	1	1	0	0	0	0	0	0	1	0	0	0	1	0	2	1	0	1	1	2	0	2	1	0	0	1	1	0	0	0	0	1	0	0	0
811	1	2	0	0	0	0	1	1	1	0	1	0	1	1	0	0	0	1	2	2	2	0	0	0	0	0	1	0	2	1	0	2	1	2	1	1	2	0	0	2	0	0	1	2	1	0	1	0	0
812	1	2	1	0	1	1	2	1	1	0	0	1	2	1	0	0	0	1	0	0	0	0	1	0	0	0	2	0	2	2	0	2	1	1	1	1	2	0	0	1	0	2	2	2	1	1	1	0	0
813	0	1	0	0	1	1	0	0	0	0	1	0	2	2	0	0	0	1	1	1	0	0	0	0	0	0	1	1	2	1	1	1	0	1	1	1	1	0	0	1	1	1	1	2	1	1	0	0	0
814	1	2	0	0	0	0	1	0	1	0	0	1	1	1	0	0	0	1	1	1	0	0	0	0	0	1	1	2	2	1	2	0	1	1	1	2	1	0	0	0	2	0	0	1	0	1	1	0	0
815	0	0	0	0	1	1	1	0	2	0	0	1	2	2	0	1	0	0	0	0	0	1	0	0	0	0	0	0	1	1	0	1	2	0	1	2	2	0	0	2	0	0	0	2	1	1	1	0	0
816	1	1	0	0	0	0	1	0	0	0	0	1	1	1	0	0	0	1	1	0	1	0	0	0	0	0	1	0	1	1	0	0	0	1	0	2	2	0	0	2	0	1	0	1	0	1	0	0	1
817	0	1	0	0	1	1	2	0	2	0	1	1	1	1	0	0	0	0	0	1	1	0	0	0	0	0	2	0	2	1	0	2	1	1	0	2	1	0	0	1	1	0	0	2	1	1	0	0	0
818	0	0	0	1	1	1	2	0	2	0	0	1	1	1	0	0	0	0	1	1	1	0	1	1	1	1	2	1	2	1	2	0	0	0	0	2	1	0	0	0	2	0	1	2	1	0	0	0	0
819	1	2	0	1	0	0	2	1	1	1	0	0	0	0	0	0	0	1	1	1	1	0	0	0	0	0	2	0	2	2	0	0	0	1	2	2	1	0	0	1	1	0	1	2	1	0	0	0	0
820	1	2	0	0	0	0	1	0	1	0	1	0	0	0	0	0	0	0	1	2	1	0	0	0	0	1	0	0	2	0	0	1	1	0	0	2	2	1	1	0	0	1	1	2	1	0	0	0	0
821	0	2	0	0	0	0	2	0	2	0	0	0	0	0	0	1	0	0	1	2	1	0	0	0	0	0	2	0	2	1	0	1	1	0	1	2	2	1	0	1	1	0	1	2	0	1	0	0	0
822	0	2	0	0	0	0	2	0	1	0	0	0	0	0	0	0	0	0	1	1	0	0	0	0	0	0	0	2	1	0	0	1	1	0	1	1	1	0	0	2	0	0	1	2	1	0	0	0	0
823	0	1	1	1	1	1	2	0	1	0	1	0	0	0	0	0	0	0	1	1	0	0	0	0	0	0	0	2	1	1	1	1	0	1	1	1	1	0	0	0	2	1	1	2	0	1	1	0	0
824	0	0	0	0	2	2	1	0	1	1	2	1	1	1	0	0	0	1	2	1	1	0	1	1	1	1	1	0	2	1	1	2	2	0	2	0	1	0	0	0	1	0	0	1	0	0	0	0	0
825	1	1	0	2	0	0	2	0	2	0	1	0	0	0	0	0	0	0	1	1	1	0	0	0	0	0	0	1	2	0	1	1	2	0	0	2	0	0	0	1	1	1	0	1	1	2	0	1	0
826	1	2	0	0	0	0	2	0	2	0	1	0	0	0	0	1	0	1	1	1	1	0	2	1	1	1	2	0	2	1	0	1	1	1	1	1	1	1	0	0	1	0	0	2	0	2	0	0	0
827	1	1	0	0	0	0	2	0	1	0	0	0	0	0	0	0	0	0	1	1	1	0	0	0	0	0	2	0	1	0	0	1	1	1	1	2	1	0	0	2	0	0	0	2	0	1	1	1	0
828	0	1	0	0	0	0	1	0	2	0	0	0	0	0	0	0	0	2	1	1	1	0	1	0	0	1	1	0	2	1	0	1	1	0	1	1	2	1	1	0	1	0	0	1	0	0	0	0	1
829	1	1	0	0	1	1	1	2	2	0	0	0	0	0	0	0	0	1	0	0	0	0	0	0	0	0	2	0	2	2	1	0	0	0	1	1	2	1	0	1	1	0	0	2	1	1	0	0	0
830	0	1	0	1	0	0	2	1	2	0	0	0	1	0	0	0	0	1	0	0	0	0	1	1	1	1	1	0	2	1	0	1	2	1	1	2	1	0	0	0	1	0	0	0	0	1	0	0	1
831	1	2	0	0	0	0	2	0	0	0	0	0	0	0	0	0	0	0	0	0	0	0	0	0	0	1	0	2	1	0	0	1	1	0	1	1	2	1	0	0	1	0	1	2	1	0	0	0	1
832	1	1	0	0	0	0	2	0	1	0	0	1	1	1	0	0	0	0	0	0	0	0	0	0	0	0	2	0	2	2	1	1	1	0	0	2	1	1	0	0	1	0	1	1	1	0	0	0	0
833	1	0	0	0	0	0	2	1	2	0	0	0	0	0	0	0	0	0	0	0	0	0	0	0	0	0	0	1	2	0	1	2	1	1	0	2	1	0	0	1	1	0	2	2	0	0	0	0	0
834	0	2	0	0	0	0	2	0	1	0	1	0	1	0	0	0	0	1	0	1	1	0	1	0	0	0	0	2	0	0	0	2	1	1	1	1	2	0	0	1	0	0	2	2	1	0	0	0	0
835	1	1	0	1	1	1	1	0	1	0	0	0	1	0	0	0	0	1	1	0	0	0	2	0	0	1	2	0	2	2	0	2	1	0	2	2	2	0	0	1	1	0	0	2	0	0	0	1	0
836	1	1	1	1	0	0	2	0	2	0	0	1	1	1	0	1	0	0	0	0	0	0	0	0	0	0	1	1	2	1	0	1	1	0	1	2	2	1	0	1	1	1	1	2	1	2	0	1	0
837	0	1	0	0	0	0	1	0	1	0	1	1	2	1	0	0	0	1	0	0	0	0	0	0	0	0	1	0	2	1	0	1	1	0	1	1	0	0	0	0	2	0	0	1	0	1	0	0	0
838	1	2	0	0	0	0	2	0	1	0	1	1	1	1	0	0	0	1	0	1	1	0	0	0	0	0	1	0	2	1	0	2	1	0	0	2	1	0	1	0	1	1	1	2	1	2	0	0	0
839	0	2	0	0	0	0	1	0	2	0	0	0	2	1	0	1	0	0	0	0	0	1	0	0	0	0	2	0	2	1	1	1	0	1	0	2	2	1	0	0	0	0	0	2	0	0	0	1	0
840	0	2	0	0	0	0	2	0	2	0	0	0	1	0	0	0	1	1	2	2	1	0	0	0	0	0	1	1	2	1	0	0	1	1	1	2	2	0	0	2	0	1	1	1	1	1	0	0	1
841	1	1	0	1	0	0	1	0	1	0	0	0	0	0	0	0	0	1	1	1	0	0	0	0	0	1	2	1	1	1	0	0	0	0	0	1	2	1	1	1	0	1	0	0	1	0	1	0	0
842	0	2	0	0	0	0	1	0	1	0	0	0	0	0	0	0	1	1	1	1	0	0	1	1	1	1	1	0	2	1	0	1	1	0	0	2	2	1	1	1	0	0	0	0	0	0	0	0	1
843	0	1	0	1	0	0	2	1	1	0	0	0	1	0	0	1	0	0	0	0	0	0	0	0	0	0	2	0	2	1	1	0	0	1	0	2	0	0	0	0	2	0	1	1	1	0	0	0	0
844	1	2	0	0	0	0	2	0	1	0	0	0	0	0	0	0	0	1	1	1	1	0	1	0	0	0	2	1	2	2	0	1	1	0	1	1	1	0	0	1	1	1	1	2	0	0	0	1	0
845	1	0	0	0	1	1	2	0	2	0	0	0	2	0	0	0	0	0	0	0	0	1	0	0	0	0	2	0	2	2	1	1	2	0	2	1	2	2	0	0	0	0	0	2	0	0	0	0	0
846	1	2	0	1	0	0	2	0	1	0	1	0	1	0	1	1	0	0	1	0	0	0	1	0	0	1	2	1	2	1	1	0	0	0	2	2	0	0	0	0	2	0	0	0	0	0	0	0	0
847	1	2	0	1	0	0	2	0	0	0	0	0	0	0	0	0	0	0	0	1	1	0	0	0	0	0	2	1	2	2	0	2	1	2	1	1	2	0	0	1	1	0	0	1	0	0	0	0	0
848	1	1	0	0	0	0	2	1	2	0	0	1	2	2	0	0	0	1	0	0	0	0	0	0	0	0	2	0	2	2	1	2	1	1	0	2	2	0	0	0	2	0	0	2	0	0	0	1	0
849	1	0	0	1	0	0	2	0	2	0	0	1	1	1	0	0	0	0	1	1	1	0	0	0	0	0	2	1	2	2	0	2	2	0	1	1	1	0	0	0	2	0	0	2	0	1	1	0	0
850	1	2	0	1	0	0	2	0	1	0	0	0	0	0	0	0	0	0	1	1	1	0	0	0	0	0	2	0	2	0	0	1	1	0	0	2	1	0	0	0	1	0	1	2	1	0	0	0	1
851	0	0	0	1	0	0	1	0	1	1	2	1	1	1	0	0	0	0	1	0	0	0	0	0	0	0	1	0	1	1	1	2	1	0	1	1	2	0	0	1	0	0	2	2	0	0	0	0	1
852	1	1	1	0	0	1	2	0	1	0	0	1	2	1	0	0	0	1	2	1	1	0	0	0	0	0	1	0	1	1	1	0	0	0	0	2	2	0	0	1	0	0	1	2	0	1	0	1	0
853	0	0	0	0	1	1	2	0	2	0	0	0	1	0	0	0	0	0	2	1	0	0	0	0	0	0	2	1	2	1	1	1	1	1	0	2	1	0	0	1	1	0	0	1	1	0	0	0	0
854	0	1	0	0	0	0	1	0	2	0	0	1	2	2	0	1	0	0	0	0	0	0	0	0	0	0	1	2	2	1	2	1	1	1	2	1	1	0	0	0	0	1	1	2	1	2	0	1	0
855	1	1	0	0	0	0	1	0	0	0	0	1	2	1	0	0	0	2	1	1	1	1	0	0	0	0	2	0	2	2	1	1	1	2	0	2	0	0	0	0	2	0	0	2	0	0	0	0	2
856	1	0	0	0	2	2	2	0	2	0	0	2	2	2	0	0	0	2	1	1	1	1	0	0	0	0	2	0	2	1	0	2	1	1	0	2	2	0	0	2	0	0	0	2	0	0	1	0	0
857	0	2	0	0	0	0	2	0	2	0	1	1	1	1	0	0	0	1	0	0	0	0	0	0	0	0	2	0	2	2	0	1	2	0	0	2	1	0	1	0	1	1	1	2	0	1	0	0	0
858	1	1	0	0	1	1	0	0	1	0	0	1	1	1	0	0	0	1	0	0	0	0	0	0	0	0	2	0	2	2	0	2	2	0	1	1	2	0	0	1	0	0	0	0	0	1	0	0	0
859	0	1	0	0	1	1	2	0	2	0	0	0	0	0	0	0	0	1	0	0	0	0	0	0	0	1	1	1	1	1	1	1	1	0	1	2	1	0	0	1	1	1	0	0	0	0	0	0	0
860	0	2	0	0	0	0	1	0	0	0	2	1	1	1	0	0	0	1	1	1	1	0	0	0	0	0	1	1	2	0	1	2	1	0	0	2	0	0	1	0	1	0	2	2	1	0	0	0	0
861	1	1	0	0	0	0	2	0	1	0	0	1	1	1	0	0	1	1	0	0	0	0	1	0	0	0	1	1	2	1	0	2	2	0	1	1	0	0	0	0	1	0	0	1	0	0	0	0	1
862	0	1	0	1	0	0	1	1	2	0	1	2	2	2	0	0	0	0	0	0	0	0	0	0	0	0	1	1	1	1	1	2	2	1	1	2	2	1	0	1	0	2	2	2	0	1	0	0	0
863	0	2	0	0	0	0	2	0	1	0	0	0	0	0	0	0	0	1	1	1	1	0	0	0	0	0	2	0	2	2	1	1	1	0	0	2	2	1	0	0	0	0	0	1	1	0	0	0	0
864	0	0	0	1	1	1	2	0	1	0	0	0	0	0	0	0	0	0	1	1	1	0	0	0	0	1	1	0	2	2	1	0	0	1	0	2	0	0	0	0	2	0	1	2	1	0	0	2	0
865	1	2	0	0	0	0	2	0	1	0	0	1	2	2	0	0	1	1	0	0	0	0	1	1	1	1	1	0	2	1	0	0	1	1	1	2	1	0	0	0	1	0	0	2	0	0	0	0	0
866	0	0	0	0	0	0	2	0	1	0	0	1	2	1	0	0	0	0	2	1	1	0	0	0	0	0	1	0	1	0	0	1	1	0	1	2	2	0	0	0	2	0	0	1	0	0	0	0	1
867	0	2	0	0	0	0	2	1	1	0	0	0	1	0	0	0	0	1	0	0	0	0	0	0	0	1	1	0	2	1	0	0	1	1	1	2	1	0	0	0	1	0	0	2	0	0	0	0	2
868	0	0	0	0	0	0	2	0	2	0	0	0	1	0	0	0	0	1	2	2	2	1	0	0	0	0	1	0	2	1	0	1	1	0	1	1	1	0	0	0	1	0	1	1	0	1	1	0	0
869	0	2	0	0	1	1	1	0	1	0	1	0	0	0	0	0	0	0	0	0	0	1	0	0	0	0	1	0	2	2	1	1	0	0	1	1	2	0	0	1	1	0	0	2	0	2	1	0	0
870	0	1	0	0	1	1	1	0	0	0	2	1	1	1	0	0	0	1	0	1	0	0	0	0	0	1	1	1	2	1	0	1	1	2	0	2	1	0	0	0	1	2	2	2	1	1	1	1	0
871	0	0	0	0	1	1	2	0	1	0	1	0	1	0	0	0	1	0	1	1	1	0	1	0	0	0	1	1	2	0	1	2	2	0	0	2	2	0	0	1	1	0	0	2	0	1	1	0	0
872	0	2	0	0	0	0	2	0	0	0	0	1	1	1	0	0	0	0	1	1	1	0	0	0	0	0	1	1	2	1	1	2	2	0	1	2	0	0	0	0	1	1	1	2	1	0	0	0	1
873	0	1	0	1	0	0	2	0	2	0	0	0	2	1	0	1	0	1	1	1	0	0	1	0	0	0	1	0	1	1	0	0	0	0	0	2	2	0	0	1	0	0	1	2	1	0	1	1	0
874	0	1	0	1	0	0	2	0	2	0	1	1	1	1	0	0	1	1	0	0	0	0	2	1	1	1	1	0	2	1	0	2	2	0	0	2	1	1	0	0	2	1	1	1	1	0	0	0	0
875	0	1	0	0	1	1	2	0	1	0	0	0	0	0	0	0	1	1	2	2	1	0	0	0	0	0	2	0	2	2	0	2	1	1	1	1	0	0	0	0	2	0	1	2	0	0	0	0	0
876	0	2	0	0	0	0	2	0	2	0	1	0	1	1	0	0	0	1	0	0	0	0	0	0	0	0	1	1	2	0	1	1	1	0	0	2	2	0	0	1	0	0	0	0	0	1	0	0	0
877	1	1	0	1	0	0	1	0	0	0	0	0	0	0	0	0	0	1	0	0	0	0	0	0	0	0	1	0	2	2	0	1	1	1	2	1	0	0	0	0	2	1	1	2	1	0	0	0	0
878	1	2	0	1	0	0	2	0	2	0	0	0	1	1	0	0	0	2	1	1	0	0	0	0	0	0	1	0	2	1	1	2	2	0	1	1	1	0	0	1	1	0	0	1	1	1	0	1	0
879	1	2	0	0	0	0	1	0	1	0	1	0	2	0	0	0	0	2	0	0	0	0	2	1	1	1	1	2	1	1	1	1	1	0	1	2	1	0	0	0	1	0	0	1	0	0	0	0	1
880	0	1	0	0	1	1	1	0	2	0	0	0	0	0	0	0	0	0	0	1	0	0	0	0	0	0	1	0	2	1	0	2	2	0	2	1	1	1	0	0	1	0	1	2	0	0	0	0	1
881	0	1	0	1	0	0	2	0	2	0	0	0	0	0	0	0	0	0	1	1	1	0	0	0	0	0	2	0	2	1	0	1	1	1	1	2	1	0	0	0	2	0	2	2	1	0	0	0	1
882	0	2	0	0	0	0	1	0	2	0	0	0	0	0	0	0	0	1	0	0	0	0	0	0	0	0	1	0	2	1	1	0	1	0	1	2	0	0	0	0	1	0	1	1	0	1	0	0	1
883	0	2	0	0	0	0	2	0	2	0	0	0	0	0	0	0	0	0	1	0	0	0	0	0	0	0	0	2	1	0	0	1	2	0	1	2	2	0	0	1	0	1	1	1	1	2	0	0	2
884	1	1	1	0	0	1	1	0	0	0	0	0	1	0	0	0	0	0	1	0	0	1	0	0	0	0	1	0	2	0	0	2	2	0	0	2	0	0	0	1	1	0	0	0	0	0	0	0	0
885	0	1	0	0	0	0	2	1	2	0	0	0	0	0	0	0	0	0	1	1	1	0	0	0	0	0	1	1	2	2	0	2	2	0	1	1	0	0	0	0	2	0	0	2	0	1	0	1	0
886	0	0	0	0	0	0	2	0	1	0	1	0	0	0	0	0	0	0	1	2	1	0	1	1	1	1	2	1	2	1	2	0	1	0	1	2	2	1	0	0	0	1	1	2	1	0	0	0	0
887	0	1	0	0	0	0	2	0	1	0	0	0	0	0	0	0	0	1	0	0	0	0	1	0	0	0	1	0	2	1	0	1	2	1	2	2	1	0	0	0	2	0	1	2	0	0	0	0	0
888	1	1	1	1	0	1	1	0	1	0	1	0	0	0	0	0	0	0	0	0	0	0	1	1	1	1	2	0	2	2	1	1	0	0	1	1	1	0	1	0	1	0	0	1	1	0	0	0	0
889	0	1	0	0	0	0	2	0	1	0	0	1	1	1	0	0	1	0	1	1	1	0	0	0	0	1	2	0	2	1	1	1	1	2	0	2	1	0	0	1	1	1	1	1	0	0	1	0	1
890	0	2	1	0	0	0	2	0	1	0	0	1	1	1	0	0	0	1	0	0	0	0	0	0	0	0	1	0	1	1	1	1	1	1	0	2	2	1	1	0	1	1	1	1	0	0	0	0	0
891	0	2	0	0	0	0	1	0	0	0	0	0	0	0	0	0	0	0	1	1	1	0	1	0	0	1	2	0	2	2	0	1	0	1	0	2	0	0	0	1	1	0	0	0	0	0	1	0	1
892	1	2	1	0	1	1	1	0	1	0	1	0	0	0	0	1	0	0	0	0	0	0	0	0	0	0	2	1	2	1	2	1	0	0	1	2	2	0	0	1	1	1	1	2	1	1	0	0	0
893	1	0	0	0	1	1	2	0	1	0	0	0	0	0	0	0	0	1	0	0	0	0	0	0	0	1	0	1	2	0	1	1	1	0	0	2	1	0	0	1	1	0	0	1	0	1	0	1	0
894	0	2	1	0	1	1	2	0	2	0	1	0	0	0	0	0	0	1	0	0	0	0	0	0	0	0	1	1	2	0	1	0	0	1	0	2	2	0	1	0	1	1	1	1	1	1	0	0	0
895	0	1	0	1	0	0	1	0	1	0	1	1	2	2	0	0	0	0	2	1	0	0	0	0	0	0	2	1	2	1	1	2	2	0	1	1	2	0	0	1	0	0	0	2	0	0	0	0	0
896	1	1	0	0	0	0	1	0	1	0	1	0	0	0	0	0	0	1	0	0	0	0	0	0	0	0	2	0	2	1	1	0	0	0	1	1	2	1	1	1	0	1	1	1	1	1	0	0	0
897	1	0	0	0	0	0	2	1	1	0	0	0	1	0	0	0	1	1	0	0	0	0	0	0	0	0	1	0	1	1	0	1	1	0	0	2	2	0	0	1	1	0	0	2	1	2	0	0	0
898	1	2	0	0	0	0	2	0	0	0	0	1	1	1	0	0	0	0	0	0	0	0	0	0	0	0	2	0	2	2	0	0	0	1	0	2	1	1	0	0	1	0	1	2	0	1	0	0	1
899	1	2	0	0	0	0	2	0	2	0	0	0	0	0	0	0	0	1	1	0	0	0	0	0	0	1	2	0	2	1	0	1	1	2	0	2	1	0	0	0	2	0	0	2	0	1	0	0	0
900	1	1	0	0	0	0	2	0	2	0	2	0	1	0	0	1	0	0	1	1	1	0	0	0	0	0	2	0	2	2	0	1	1	0	0	2	1	0	0	1	1	0	0	1	0	1	1	0	0
901	0	1	0	1	0	0	1	1	1	0	1	0	2	0	0	0	1	1	1	0	0	0	0	0	0	0	2	0	2	1	0	1	0	0	1	1	2	1	1	1	0	0	1	1	1	0	0	0	1
902	0	0	1	0	1	1	2	0	2	0	0	0	0	0	0	0	1	1	0	1	1	0	1	0	0	0	2	0	2	2	0	1	1	2	2	2	1	0	0	0	1	1	0	1	0	0	0	0	0
903	0	2	0	0	0	0	1	0	1	0	1	1	2	2	0	0	0	1	0	0	0	1	0	0	0	0	2	0	2	2	0	1	0	0	2	1	2	1	1	0	1	0	0	2	0	1	0	0	0
904	1	1	0	1	0	0	2	0	2	0	1	1	1	1	0	0	1	2	1	1	1	0	0	0	0	0	2	1	2	1	1	0	1	1	1	2	2	0	0	1	0	0	1	1	0	1	0	0	1
905	0	1	1	0	0	1	2	1	2	0	0	0	2	2	0	0	0	1	2	2	1	0	1	1	1	1	1	1	2	0	1	2	2	0	0	2	2	0	0	1	1	0	0	2	0	2	0	2	0
906	1	2	0	0	0	0	2	0	1	0	0	0	2	1	0	1	1	2	2	2	2	0	0	0	0	0	2	2	2	1	1	0	0	0	1	1	0	0	0	0	2	0	1	2	0	0	0	0	0
907	0	1	1	0	0	1	1	0	1	0	0	0	0	0	0	0	0	1	0	0	0	0	1	0	0	0	2	1	2	1	2	1	1	1	0	2	1	0	0	0	1	0	0	2	0	2	1	0	0
908	1	1	0	0	1	1	2	0	2	0	0	1	0	0	0	0	0	0	2	1	1	1	0	0	0	0	1	1	1	1	0	2	1	1	1	1	0	0	0	1	1	0	1	1	0	1	0	1	0
909	0	2	1	0	1	1	2	0	2	0	0	1	1	1	0	0	0	1	1	1	1	0	0	0	0	0	1	0	2	1	0	1	1	1	1	1	2	0	0	1	1	0	0	2	1	1	0	0	0
910	0	2	1	1	0	0	2	0	2	0	0	0	0	0	0	0	0	1	0	0	0	0	0	0	0	0	2	1	2	1	2	2	2	0	1	1	0	1	0	0	1	1	0	1	0	0	0	0	0
911	1	2	1	0	0	0	2	0	1	0	0	0	0	0	0	0	0	1	0	0	0	0	0	0	0	0	1	0	2	2	1	0	0	1	0	2	0	1	0	0	1	0	0	2	0	0	0	0	0
912	1	0	0	0	1	1	1	0	1	0	2	0	2	1	0	0	0	0	1	0	0	0	0	0	0	0	1	0	1	0	0	1	2	0	0	2	1	0	0	1	1	0	0	2	1	1	1	0	0
913	0	1	0	0	0	0	2	0	1	0	0	0	1	0	0	0	0	1	0	0	0	0	0	0	0	0	1	1	1	1	0	1	1	1	2	0	2	0	0	2	0	0	0	1	0	0	2	0	0
914	1	0	0	0	0	0	2	0	2	0	0	0	2	2	0	0	0	0	0	0	0	0	1	0	0	0	0	0	2	1	0	1	1	1	0	2	2	0	0	1	1	1	1	1	1	1	1	1	0
915	0	1	0	1	0	0	2	0	1	0	1	1	1	1	0	0	0	0	0	0	0	0	1	1	1	0	1	1	2	0	1	1	2	0	0	2	1	0	0	1	1	0	0	2	0	2	0	0	0
916	1	1	0	1	0	0	2	1	2	0	0	0	1	1	0	1	0	0	1	1	1	0	1	0	0	1	2	0	2	2	0	1	1	1	0	2	1	0	1	0	1	1	1	1	1	1	1	0	0
917	0	1	1	1	0	0	1	0	0	0	1	0	0	0	0	0	0	1	0	0	0	0	0	0	0	0	2	1	1	0	1	1	1	0	0	2	2	0	0	2	0	0	0	0	0	1	0	0	1
918	1	1	1	0	1	2	2	1	2	0	0	0	0	0	0	0	0	0	1	1	1	0	0	0	0	1	2	0	2	2	1	0	0	0	0	2	1	0	0	1	1	0	1	2	1	0	1	1	0
919	0	1	0	0	0	0	2	0	1	0	1	1	2	1	0	0	0	2	1	1	1	0	0	0	0	0	0	1	1	1	0	1	1	0	1	1	0	0	0	0	2	0	0	2	0	0	1	0	0
920	0	2	0	0	0	0	2	0	2	0	0	0	0	0	0	0	0	0	1	1	1	0	0	0	0	0	2	0	2	1	0	2	2	0	1	2	1	0	0	1	1	1	1	1	1	2	0	0	0
921	1	0	0	1	0	0	2	0	2	0	0	1	1	1	0	0	0	1	1	1	1	0	0	0	0	0	1	1	2	0	1	2	2	0	2	1	0	0	0	0	2	0	1	2	1	0	1	0	0
922	0	0	0	0	0	0	2	1	2	0	0	0	0	0	0	0	0	0	0	0	0	0	0	0	0	0	0	0	1	1	0	1	2	0	1	2	1	0	0	0	2	0	1	2	0	0	0	1	0
923	1	0	0	0	0	0	1	0	1	0	1	1	2	2	0	0	0	1	0	0	0	0	0	0	0	0	1	0	2	0	0	2	1	0	0	2	2	2	0	0	0	0	0	1	0	1	0	0	0
924	0	0	1	0	0	0	1	0	1	0	1	0	0	0	0	1	0	0	1	1	0	0	0	0	0	0	1	1	2	1	0	1	2	0	0	2	2	1	0	1	0	0	0	1	0	0	0	0	1
925	0	0	0	0	1	1	2	0	2	0	0	0	1	0	0	0	0	0	0	0	0	0	0	0	0	0	1	1	2	1	0	2	2	0	1	1	0	0	0	0	2	0	0	0	0	0	0	1	0
926	1	2	0	0	0	0	1	0	1	0	1	2	2	2	0	0	0	0	0	0	0	0	0	0	0	0	0	0	1	0	0	1	1	1	2	1	2	0	0	1	0	0	0	2	0	1	1	0	0
927	0	1	0	0	0	0	2	0	2	0	1	0	1	0	0	0	0	1	2	2	2	0	1	1	1	1	1	0	2	1	0	0	0	1	2	2	1	0	0	2	0	0	0	1	0	0	0	0	0
928	1	0	0	0	2	2	2	0	1	0	0	0	1	0	0	0	0	0	0	1	0	0	2	1	1	1	2	0	1	1	1	1	1	0	2	0	2	0	0	2	0	1	0	1	0	1	0	1	0
929	0	1	0	1	0	0	2	0	1	0	0	0	0	0	0	0	0	1	0	0	0	1	0	0	0	0	1	0	1	1	0	1	1	0	0	2	0	0	0	0	2	0	0	2	0	2	0	0	0
930	0	1	0	0	0	0	1	0	1	0	1	1	1	1	0	0	0	0	0	0	0	0	0	0	0	1	1	0	2	2	0	1	1	1	0	2	2	1	1	1	0	0	1	1	1	0	0	1	0
931	0	1	0	1	0	0	2	0	2	0	0	0	1	0	0	0	0	0	1	1	1	0	0	0	0	0	1	1	2	1	0	1	1	0	1	1	1	0	0	1	1	1	1	1	1	2	0	0	1
932	0	1	0	0	0	0	1	1	1	0	1	0	2	2	0	0	0	0	0	0	0	0	0	0	0	1	0	1	1	0	0	0	0	1	0	2	1	0	0	0	2	1	1	1	1	2	0	0	0
933	0	1	0	0	0	0	2	0	2	0	0	1	2	1	0	0	0	1	0	0	0	0	0	0	0	0	1	0	2	1	0	2	2	0	2	1	2	1	0	1	0	0	1	1	1	0	0	0	0
934	1	0	0	0	0	0	1	0	1	0	1	0	1	1	0	1	0	1	1	1	1	0	0	0	0	0	2	1	2	2	0	1	1	0	1	1	1	1	0	0	1	1	1	1	1	2	0	0	0
935	1	0	0	0	0	0	2	1	2	0	0	1	1	1	0	0	0	0	0	0	0	0	1	1	1	1	1	0	2	2	0	1	1	0	0	2	1	1	0	0	1	0	0	2	0	0	0	0	0
936	1	1	0	0	1	1	2	0	1	1	1	0	1	0	0	0	0	0	0	0	0	0	0	0	0	0	1	0	1	0	0	0	1	1	0	2	1	0	0	1	1	0	0	1	1	1	0	0	0
937	0	2	0	1	0	0	2	0	1	0	0	0	1	0	0	0	0	1	2	2	2	0	1	0	0	1	1	0	2	1	0	1	1	1	0	2	1	0	1	0	1	1	1	2	1	1	0	0	0
938	0	2	0	1	0	0	1	0	1	1	2	0	1	1	0	0	0	2	1	1	1	1	0	0	0	1	1	0	2	2	1	1	1	0	0	1	1	0	0	0	1	1	0	1	1	2	0	1	0
939	1	0	0	0	1	1	2	0	2	0	0	0	0	0	0	0	0	0	0	0	0	0	0	0	0	0	2	0	2	2	0	0	1	1	1	2	1	1	1	0	1	0	0	2	0	1	0	0	0
940	0	0	0	1	0	0	1	0	2	1	0	2	2	2	0	0	0	0	0	1	0	0	1	1	1	1	2	0	2	2	2	2	1	0	0	2	1	0	0	0	2	1	0	1	0	0	0	0	0
941	1	2	0	0	0	0	1	1	1	0	1	2	2	2	0	0	1	2	1	1	1	0	0	0	0	0	2	0	2	0	0	2	2	0	2	0	2	0	0	1	0	1	0	1	0	1	0	0	0
942	0	0	0	0	0	0	2	0	2	0	0	0	0	0	0	0	1	2	0	0	0	0	0	0	0	0	1	1	1	1	0	1	1	0	1	1	0	0	0	0	1	1	1	1	1	1	1	1	0
943	0	1	0	0	0	0	1	1	2	0	0	0	2	1	0	1	0	0	0	0	0	0	0	0	0	0	2	2	2	2	0	1	0	2	0	2	2	0	1	0	1	0	0	2	0	0	0	0	0
944	0	2	0	0	0	0	2	1	2	0	0	0	0	0	0	0	0	0	1	1	1	0	0	0	0	0	0	1	1	1	0	1	2	0	0	2	2	0	1	0	1	0	1	2	1	0	0	0	0
945	0	1	0	0	1	1	2	0	1	0	0	0	1	0	0	0	0	0	1	1	1	0	1	1	1	1	1	2	2	1	1	1	0	2	0	2	1	0	0	1	1	1	2	2	0	1	0	0	0
946	0	2	0	1	0	0	2	0	1	0	0	0	0	0	0	0	0	0	1	1	1	0	0	0	0	1	2	0	2	2	1	1	1	0	0	2	1	0	0	0	2	1	1	2	0	1	0	1	0
947	1	2	0	0	0	0	2	0	0	0	0	0	0	0	0	0	0	0	1	2	1	0	0	0	0	0	0	0	1	1	0	2	1	1	0	2	2	1	1	0	1	0	0	1	0	0	1	0	0
948	0	2	0	0	0	0	1	0	0	0	2	0	0	0	0	0	0	1	0	0	0	0	0	0	0	0	2	1	2	2	0	0	0	1	0	2	1	0	0	1	1	0	0	1	0	0	0	0	0
949	0	1	0	1	0	0	2	1	2	0	0	0	0	0	0	0	0	1	1	0	0	0	0	0	0	0	2	0	2	2	0	1	1	0	1	1	2	0	0	1	1	0	0	1	1	0	1	1	0
950	0	0	0	1	1	1	2	0	2	0	1	0	1	1	0	0	0	0	0	1	1	0	0	0	0	0	1	1	2	1	0	2	2	0	2	1	1	1	0	0	1	0	0	2	0	2	0	0	1
951	1	1	0	1	0	0	1	0	2	0	0	1	1	0	1	1	0	0	1	1	1	0	0	0	0	0	2	0	1	0	0	2	2	0	1	1	1	0	0	0	0	0	1	1	1	0	0	0	1
952	0	2	0	0	0	0	2	1	1	0	0	1	1	1	0	0	0	0	0	0	0	0	0	0	0	0	2	0	2	2	1	1	1	0	1	1	1	0	0	1	0	0	0	1	0	0	0	0	0
953	1	1	0	0	0	0	2	1	2	0	0	0	1	0	0	0	0	0	0	1	0	1	0	0	0	0	1	0	2	1	1	1	0	0	0	2	1	0	0	1	0	1	1	2	0	1	0	1	0
954	0	0	0	1	0	0	2	0	1	0	0	1	0	0	0	0	0	0	0	0	0	0	0	0	0	0	2	1	2	2	0	1	1	0	0	2	2	0	0	0	2	0	0	2	0	1	0	0	0
955	1	1	0	0	1	1	2	0	2	0	0	0	0	0	0	0	1	0	1	1	1	0	0	0	0	0	0	1	1	0	1	0	0	0	0	2	1	0	0	0	0	1	0	1	0	1	0	1	0
956	1	1	0	0	0	0	2	1	2	0	0	0	0	0	0	0	0	2	0	0	0	0	0	0	0	0	1	1	2	0	1	1	1	0	0	2	1	1	0	0	1	0	0	1	0	1	0	0	0
957	1	2	0	1	0	0	1	1	1	0	1	0	1	0	0	0	0	0	0	0	0	0	0	0	0	1	2	0	2	0	0	0	0	0	0	2	1	0	1	0	1	0	2	2	0	0	1	0	0
958	1	1	0	0	0	0	2	0	1	0	0	1	2	1	0	0	0	0	1	2	1	1	0	0	0	0	2	0	2	2	0	2	2	0	0	2	0	1	0	0	1	0	0	1	0	0	0	0	0
959	1	2	0	1	0	0	2	1	1	0	0	0	0	0	0	0	0	1	0	1	0	0	1	1	1	1	1	1	2	1	0	1	1	1	1	2	1	0	0	1	1	0	0	0	0	1	0	1	0
960	0	2	1	1	0	0	2	0	2	0	0	0	1	1	0	0	0	0	0	0	0	0	0	0	0	0	1	0	1	1	1	1	1	0	1	1	1	0	0	1	1	0	0	1	1	1	0	2	0
961	0	2	1	1	0	0	1	0	2	0	0	0	0	0	0	0	0	2	1	1	0	0	1	1	1	1	1	1	1	1	1	0	0	0	1	1	0	0	0	0	1	0	0	1	0	0	0	1	1
962	1	0	0	0	1	1	2	0	1	1	1	0	1	0	0	0	0	2	0	0	0	0	1	0	0	1	1	1	2	1	1	1	1	2	0	2	1	0	0	0	1	0	0	2	0	0	0	0	0
963	1	1	0	0	0	0	1	0	1	0	0	1	1	1	0	0	0	1	0	0	0	1	0	0	0	0	1	0	1	1	1	0	0	0	1	1	2	0	0	1	1	0	0	1	0	0	1	0	0
964	1	0	0	0	0	0	1	0	1	0	1	0	0	0	0	0	0	0	1	1	0	0	0	0	0	1	1	0	2	1	1	2	2	0	1	2	2	1	0	0	0	1	1	2	1	0	0	0	0
965	0	1	0	0	0	0	2	0	1	0	1	1	1	1	0	0	0	2	0	0	0	0	1	0	0	0	1	1	2	1	0	1	1	0	1	2	0	0	0	0	1	1	1	2	1	1	0	0	0
966	1	1	0	0	0	0	1	0	1	0	1	0	1	0	0	0	0	0	0	0	0	0	0	0	0	0	2	0	2	1	0	1	0	2	1	2	0	0	0	0	1	0	1	1	0	1	0	0	0
967	0	2	1	1	0	0	1	0	0	1	2	0	1	1	0	1	0	1	1	0	0	0	0	0	0	2	1	1	2	1	0	2	2	0	1	1	1	0	0	0	2	0	0	1	0	0	0	0	0
968	0	2	0	0	0	0	2	0	1	0	0	0	0	0	0	0	0	0	2	1	1	0	0	0	0	0	1	1	2	0	1	1	0	0	0	2	2	0	0	1	1	0	0	1	0	0	1	0	0
969	0	2	0	0	1	1	2	0	1	0	0	0	0	0	0	0	0	1	1	1	1	0	1	0	0	1	2	0	2	2	0	2	2	0	0	2	2	1	0	1	1	0	0	1	1	1	0	1	0
970	0	1	0	0	1	1	2	0	1	0	0	0	2	0	0	0	0	1	1	1	0	0	1	0	0	0	2	0	2	1	1	1	1	1	1	1	2	0	0	2	1	0	0	1	0	0	1	0	0
971	1	1	0	1	0	0	1	0	2	0	0	0	0	0	0	0	0	0	2	1	1	0	0	0	0	0	1	0	2	1	0	2	1	0	1	1	1	0	0	0	2	0	0	0	0	0	0	0	1
972	1	1	0	0	1	1	2	1	2	0	0	0	0	0	0	1	0	1	1	0	0	0	0	0	0	0	1	0	2	1	0	2	1	1	0	2	2	1	0	0	1	0	0	1	0	0	0	2	0
973	1	1	0	0	1	1	2	0	1	0	0	0	0	0	0	0	0	0	1	1	1	1	0	0	0	0	1	0	2	0	0	1	1	0	1	1	2	0	1	0	0	0	1	2	1	0	0	0	0
974	0	1	0	0	0	0	1	1	1	0	1	0	0	0	0	0	0	1	0	0	0	0	2	1	1	1	1	0	2	0	0	0	0	2	1	2	1	0	0	2	0	1	1	2	1	0	0	0	0
975	1	1	0	0	0	0	2	1	2	0	0	0	1	0	0	0	0	1	1	1	1	0	0	0	0	0	1	1	2	0	1	2	1	1	0	2	2	0	0	1	1	1	1	2	0	0	0	0	0
976	1	0	0	0	0	0	1	0	2	0	0	0	1	0	0	0	0	0	0	0	0	0	0	0	0	0	2	0	2	2	1	0	0	0	0	2	2	0	0	1	0	0	1	2	1	0	0	0	0
977	0	1	0	0	0	0	2	0	2	0	0	0	0	0	0	1	0	1	0	0	0	0	0	0	0	0	1	0	2	1	0	2	2	0	1	2	2	0	0	1	1	0	1	2	1	0	1	0	0
978	0	2	0	0	0	0	2	0	1	0	0	2	2	2	0	0	0	0	0	0	0	0	0	0	0	0	2	0	2	1	1	0	0	0	0	1	1	0	0	1	0	0	0	1	0	1	1	0	1
979	1	1	1	0	0	0	2	1	2	0	0	1	2	2	0	0	0	0	2	1	0	0	0	0	0	1	1	0	1	1	0	0	1	1	1	2	2	2	0	0	0	2	2	2	1	0	1	0	0
980	1	1	0	0	0	0	1	0	2	0	0	0	0	0	0	0	0	1	0	0	0	0	0	0	0	0	2	0	2	1	0	0	0	0	0	2	2	0	0	1	0	0	0	2	1	1	0	1	0
981	0	2	0	2	0	0	2	0	2	0	0	0	0	0	0	0	0	1	1	1	0	1	1	0	0	0	2	1	2	2	0	1	0	2	0	2	2	0	0	1	1	1	1	2	1	1	0	0	1
982	0	2	0	0	0	0	2	0	2	0	0	1	1	1	0	0	0	0	1	1	1	0	1	0	0	0	1	0	2	1	0	1	1	1	0	2	1	0	0	2	0	0	0	1	0	0	0	0	0
983	0	1	1	1	1	1	2	1	1	1	0	0	0	0	0	0	0	2	2	2	0	0	0	0	0	0	1	1	2	1	0	1	1	2	0	2	1	0	0	0	2	1	2	2	1	0	0	0	0
984	0	1	1	0	0	0	1	1	1	1	1	0	1	1	0	0	1	1	1	1	0	1	0	0	0	0	2	0	2	1	1	0	0	0	0	2	1	1	0	0	1	1	1	1	1	1	0	0	0
985	1	1	0	1	0	0	1	0	1	0	0	0	0	0	0	0	0	0	0	0	0	0	0	0	0	0	2	0	2	2	1	2	1	0	1	1	1	0	1	0	1	0	0	2	0	1	0	0	0
986	0	2	0	0	0	0	1	0	0	0	0	1	2	0	1	1	0	0	0	0	0	0	0	0	0	0	1	0	2	1	0	1	1	0	1	1	2	1	0	0	0	1	1	1	1	1	0	0	0
987	1	2	0	1	0	0	1	0	1	1	2	0	0	0	0	0	0	1	1	1	0	0	1	1	1	1	0	1	2	0	1	1	0	1	0	2	2	2	0	0	0	0	0	1	0	1	0	0	0
988	0	2	0	0	0	0	2	0	2	0	0	1	2	1	0	0	0	0	0	0	0	0	0	0	0	2	1	0	2	1	0	0	0	1	2	2	0	0	0	0	2	0	0	1	0	0	1	0	0
989	0	0	0	0	0	0	2	0	1	0	1	0	1	1	0	0	0	0	0	0	0	0	0	0	0	0	1	1	2	1	0	0	0	0	0	2	2	0	0	1	1	1	1	2	1	0	0	1	0
990	1	1	0	0	0	0	1	1	1	0	1	0	0	0	0	0	0	2	1	1	1	0	0	0	0	0	2	1	2	1	2	0	1	1	0	2	2	1	1	0	0	1	1	1	1	0	0	0	1
991	0	2	0	0	0	0	2	0	1	0	0	0	0	0	0	0	0	0	0	0	0	0	0	0	0	0	2	0	2	2	0	1	2	1	2	2	2	0	0	2	0	0	0	2	0	2	0	0	0
992	1	0	0	0	0	0	2	1	1	0	1	0	0	0	0	0	0	0	1	1	1	0	0	0	0	0	1	2	2	1	2	1	1	1	0	2	2	0	0	1	0	0	1	2	1	0	0	0	0
993	1	0	0	0	1	1	2	1	1	0	0	1	0	0	0	0	1	2	0	0	0	0	0	0	0	0	1	0	2	1	0	0	0	0	1	1	1	0	1	0	1	1	1	2	1	0	0	0	1
994	0	1	0	0	0	0	2	0	1	0	1	0	0	0	0	0	1	1	1	1	1	1	0	0	0	0	2	0	1	0	0	1	1	0	1	1	0	0	0	1	0	0	0	1	0	0	0	0	2
995	1	1	0	0	0	0	1	1	1	0	0	0	0	0	0	0	1	1	1	1	1	0	0	0	0	0	1	0	2	1	0	0	0	0	1	1	1	0	0	0	1	0	1	2	1	0	0	0	0
996	0	2	0	0	0	0	2	0	2	0	0	0	1	0	1	1	0	1	0	0	0	0	0	0	0	0	2	0	2	2	1	2	1	1	0	2	1	0	0	0	2	0	1	1	1	1	0	0	0
997	1	1	0	1	0	0	2	0	2	0	0	0	0	0	0	0	0	0	2	1	0	0	0	0	0	0	1	0	1	1	0	2	2	0	0	2	2	0	0	1	1	0	0	1	0	0	0	0	0
998	1	1	0	0	1	1	1	0	1	0	1	0	0	0	0	0	0	0	1	0	0	0	0	0	0	0	1	1	2	1	0	1	1	0	0	2	2	1	0	0	1	0	0	2	0	1	0	2	0
999	0	1	0	0	0	0	2	0	2	1	1	0	1	1	0	1	0	1	1	1	1	0	0	0	0	0	2	0	2	1	1	1	2	1	2	2	1	0	0	0	0	0	0	2	1	1	1	0	0
1000	0	0	0	0	0	0	2	0	1	0	0	1	2	1	0	0	0	0	0	0	0	0	1	1	1	2	2	0	2	2	0	1	0	1	0	2	1	0	1	0	1	0	1	2	2	0	1	0	1
[truncated: 952 more columns]
