# Supplementary material for: KNN-MDR: a learning approach for improving interactions mapping performances in genome wide association studies
Source: BMC Bioinformatics. 2017 Mar 21;18:184. doi: 10.1186/s12859-017-1599-7 (PMC5361736; doi:10.1186/s12859-017-1599-7)
Supplement: Supplementary file 2 — The data set(s) supporting the results of Table 1. (ZIP 22742 kb) [file 12859_2017_1599_MOESM2_ESM.zip › Nouveau dossier/S75/mkallsimul.dat]

1	0	2	1	0	0	1	1	1	1	0	0	1	1	0	1	0	2	1	0	0	0	1	1	1	1	1	0	2	2	2	1	0	0	2	1	1	1	1	1	1	0	1	1	0	1	2	0	0	1
2	0	2	1	1	0	1	0	1	2	0	0	0	0	0	0	0	1	1	2	1	0	0	2	0	0	0	0	0	2	1	0	1	1	1	0	2	1	0	0	0	2	0	0	0	0	1	0	0	1
3	0	2	0	0	0	0	1	1	1	0	0	0	0	0	0	0	1	0	1	1	0	1	1	1	0	0	0	0	2	2	2	0	1	0	1	1	2	0	1	1	1	0	0	0	0	0	0	0	0
4	1	2	0	0	0	0	1	1	0	0	1	0	1	0	0	0	2	1	0	0	0	1	1	1	1	1	0	1	1	1	1	2	1	2	0	2	1	0	0	0	1	0	1	0	0	0	1	0	1
5	0	1	1	1	0	1	1	1	1	1	2	0	0	0	0	0	1	1	2	2	1	0	1	1	0	0	0	0	2	2	0	0	2	1	0	2	1	0	0	0	1	0	0	0	0	0	0	0	1
6	1	1	1	0	0	1	1	2	1	0	0	1	2	0	2	0	2	0	0	1	0	0	0	2	0	0	0	1	1	1	2	0	2	1	1	1	1	0	2	2	0	1	1	0	1	1	0	0	0
7	0	2	1	1	0	1	0	1	2	0	0	1	1	0	2	0	0	1	1	0	0	0	0	2	1	1	0	0	2	2	0	2	1	2	0	2	2	0	2	2	1	1	1	0	1	1	0	0	0
8	1	0	2	0	0	1	1	1	1	0	1	1	1	0	0	1	1	1	2	2	2	0	0	2	0	0	0	1	2	2	0	0	0	1	0	2	2	0	0	0	2	1	1	0	1	0	0	0	0
9	0	1	1	0	1	2	1	1	1	0	1	0	0	0	0	0	2	1	0	0	0	1	0	2	0	0	1	1	2	2	1	1	2	1	2	2	2	0	1	1	1	0	1	1	0	1	0	0	1
10	1	1	1	0	0	2	1	2	2	0	0	1	1	0	0	1	1	0	1	1	1	0	1	1	0	0	0	0	2	2	0	1	1	0	1	1	2	0	0	0	2	0	0	0	0	0	0	0	0
11	0	2	0	1	0	1	1	1	1	0	0	0	0	0	0	0	1	1	0	0	0	0	0	2	0	0	0	0	2	2	0	1	1	1	1	1	1	0	1	1	0	1	1	0	1	0	0	0	1
12	1	0	2	0	0	2	1	2	1	0	1	1	1	0	0	0	1	0	1	0	0	0	0	2	0	0	0	1	2	2	2	2	1	2	0	2	2	0	0	0	1	0	2	0	0	2	0	0	0
13	1	2	1	1	0	1	0	1	1	0	1	1	1	0	0	1	2	2	0	0	0	1	2	0	1	1	0	0	2	2	0	0	0	2	0	2	1	0	1	0	0	0	0	0	0	1	0	0	1
14	1	2	1	0	0	0	0	0	2	0	0	0	0	0	0	0	2	1	0	0	0	1	0	2	0	0	0	0	2	2	0	1	2	1	1	1	1	0	1	1	1	1	1	0	1	1	1	0	0
15	1	1	2	1	0	2	1	2	2	0	0	0	0	0	0	0	0	0	0	0	0	0	0	2	1	1	0	0	2	2	0	2	2	0	1	1	0	0	2	1	0	2	1	0	1	0	0	0	1
16	0	2	0	1	0	1	0	0	2	0	0	0	2	0	2	0	1	1	1	1	0	1	0	2	0	0	0	1	2	2	1	0	2	1	1	1	1	1	0	0	1	0	0	0	0	0	0	0	0
17	1	0	2	0	1	1	0	1	2	0	0	0	0	0	0	0	1	1	2	1	1	0	0	2	0	0	1	0	1	1	1	1	1	1	1	1	2	0	0	0	1	0	0	0	0	0	0	0	0
18	0	1	1	0	0	0	1	1	1	0	0	0	0	0	0	0	1	1	2	2	1	0	0	2	0	0	0	0	2	2	1	0	0	2	0	2	1	1	0	0	1	0	1	0	1	1	0	1	0
19	0	0	2	0	0	1	1	2	0	0	1	0	0	0	0	0	1	0	0	0	0	0	0	2	1	1	0	0	2	2	1	1	1	2	1	1	1	0	0	0	1	0	0	0	0	1	0	0	0
20	1	2	0	1	0	1	1	1	1	0	0	0	1	0	1	0	1	0	0	0	0	0	0	2	0	0	0	2	1	1	2	0	1	2	0	2	2	0	1	1	1	0	0	0	1	0	0	0	0
21	1	1	1	0	0	1	0	1	2	0	0	1	1	0	0	0	0	0	0	0	0	0	0	2	0	0	0	1	2	2	0	0	1	2	0	2	0	0	1	1	0	0	0	1	0	0	0	0	0
22	1	0	2	0	0	2	1	2	2	0	1	0	0	0	0	0	1	1	1	1	0	1	0	2	0	0	0	1	2	2	2	2	1	0	2	0	2	0	0	0	1	0	0	0	0	0	0	1	0
23	1	0	2	0	0	1	1	1	1	0	1	0	0	0	0	0	0	0	2	2	0	0	0	2	0	0	1	0	2	2	0	2	1	1	1	1	1	1	0	0	1	0	2	0	1	1	0	0	0
24	0	1	1	0	0	0	2	2	1	0	1	0	0	0	0	0	1	1	1	0	0	0	0	2	0	0	0	0	2	2	1	0	1	1	1	1	1	0	0	0	0	0	0	0	0	0	0	0	2
25	1	1	1	0	0	1	1	2	2	0	0	0	0	0	0	0	2	0	0	0	0	1	1	1	1	1	1	0	2	2	1	0	0	2	0	2	1	0	1	1	1	0	0	0	0	0	1	0	0
26	0	1	1	0	0	1	1	2	1	0	1	0	2	0	2	0	2	2	1	1	1	0	0	2	0	0	0	0	2	2	0	1	2	1	1	1	2	0	0	0	2	1	1	0	1	1	0	0	0
27	1	2	2	1	0	1	1	1	2	0	0	0	0	0	0	0	1	1	0	0	0	0	1	1	0	0	1	0	1	1	1	0	1	1	1	1	1	0	0	0	1	0	0	1	0	0	0	0	0
28	0	1	1	0	0	0	2	2	1	0	0	0	0	0	0	0	2	0	0	0	0	0	0	2	0	0	0	1	2	2	2	0	2	2	1	2	2	0	0	0	1	1	0	0	2	1	0	0	0
29	0	1	1	0	0	1	1	1	2	0	0	0	1	0	1	0	2	2	0	0	0	2	1	1	1	1	0	0	1	1	2	0	2	1	1	1	2	0	0	0	2	0	0	0	1	1	0	0	0
30	0	0	2	1	0	2	1	1	1	1	1	0	0	0	0	0	0	0	0	0	0	0	1	1	2	2	0	1	1	1	1	0	2	2	1	2	1	0	1	0	2	0	0	0	0	0	0	0	0
31	1	1	1	0	0	1	2	2	0	0	0	1	1	0	0	1	1	0	0	0	0	0	0	2	0	0	0	2	2	2	1	0	1	2	0	2	2	0	0	0	2	1	0	0	2	0	0	0	1
32	0	0	1	0	0	0	2	2	2	0	0	0	0	0	0	0	1	1	2	2	2	1	0	2	0	0	0	0	2	2	1	0	1	2	0	2	1	0	0	0	2	0	1	0	0	0	0	0	1
33	0	0	2	0	0	1	2	2	1	0	0	0	0	0	0	0	1	1	1	1	0	0	1	1	1	2	0	0	2	1	0	0	1	1	1	1	1	0	0	0	0	1	1	0	1	0	0	0	0
34	0	2	0	0	0	0	2	2	0	0	0	1	1	0	0	1	1	1	1	0	1	1	0	2	0	0	0	0	1	1	0	1	2	1	1	2	2	0	0	0	2	0	0	0	1	1	0	0	0
35	1	1	1	0	0	0	2	2	0	0	2	0	2	0	2	0	1	0	1	1	1	0	0	2	1	1	0	1	2	2	2	0	1	0	1	1	1	0	0	0	1	0	0	0	0	0	1	0	0
36	0	2	0	0	0	0	1	1	2	0	1	1	1	0	1	0	2	0	1	1	1	0	1	1	0	0	0	0	2	2	0	1	1	1	2	1	1	0	0	0	1	0	0	0	1	1	0	0	1
37	0	1	1	0	0	0	1	2	0	0	1	0	0	0	0	0	1	1	2	1	1	1	1	1	1	1	0	0	1	1	2	2	1	1	1	1	2	0	0	0	2	0	0	0	0	0	0	0	0
38	0	2	0	0	0	1	1	2	1	0	1	1	2	0	2	0	2	1	0	1	1	0	0	2	0	0	0	0	2	2	1	0	2	1	0	2	2	0	1	1	1	0	1	0	0	0	0	1	0
39	0	2	1	2	0	2	2	2	0	0	0	0	0	0	0	0	2	2	1	1	1	0	0	2	0	0	0	0	2	2	0	0	2	1	1	1	0	0	1	1	1	0	1	0	1	0	0	0	0
40	1	0	2	0	0	2	0	0	2	0	0	1	2	0	2	0	1	0	1	1	0	2	0	2	0	0	0	0	2	2	0	0	1	1	1	1	1	0	0	0	0	1	1	0	1	1	0	0	0
41	1	2	1	1	0	1	2	2	0	0	1	0	0	0	0	0	1	1	0	0	0	1	0	2	0	0	0	1	1	1	1	0	1	1	1	1	1	0	2	1	0	1	1	0	1	2	0	0	2
42	1	2	0	0	0	0	2	2	1	0	0	0	1	0	1	0	0	0	0	0	0	0	0	2	0	0	0	1	1	1	1	0	1	2	0	2	2	0	1	1	1	0	0	0	0	0	0	1	0
43	0	1	1	0	0	0	1	1	1	0	1	2	2	0	1	0	1	0	1	1	1	1	0	2	0	0	0	0	2	2	0	2	1	1	0	2	2	0	1	0	1	0	1	0	1	2	0	0	1
44	0	2	0	0	0	0	1	2	1	0	1	0	0	0	0	0	1	1	0	0	0	0	0	2	0	0	0	0	2	2	1	1	1	1	1	1	1	0	2	2	0	0	0	0	0	0	0	0	0
45	1	1	1	1	0	2	2	2	1	0	0	0	0	0	0	0	2	2	1	1	1	0	0	2	0	0	0	0	2	1	0	1	2	1	1	1	2	0	0	0	1	1	1	0	1	2	0	0	0
46	1	2	1	0	0	0	1	1	2	0	0	0	1	0	1	0	1	0	0	0	0	2	1	1	1	1	0	0	2	1	1	0	1	0	1	1	1	1	0	0	0	0	0	1	0	0	0	1	0
47	0	0	2	0	0	1	0	0	2	0	0	0	2	0	1	0	2	1	0	1	1	1	1	1	1	1	0	0	2	2	1	1	1	2	0	2	0	0	0	0	1	0	0	0	0	0	0	0	0
48	0	2	0	0	0	0	0	0	2	0	0	0	1	0	1	0	0	0	0	0	0	0	0	2	0	0	0	2	2	2	0	2	1	2	0	2	2	0	0	0	2	0	1	0	0	1	0	0	0
49	1	1	1	0	0	1	1	1	1	1	1	2	2	1	0	1	2	1	0	0	0	1	0	2	0	0	0	0	2	1	1	1	1	1	1	1	1	0	1	1	1	1	1	0	2	1	0	0	0
50	0	1	1	0	0	2	0	0	2	0	0	0	0	0	0	0	1	1	0	1	0	0	0	2	0	0	0	0	2	2	1	0	2	1	0	2	2	0	0	1	1	0	0	1	0	0	0	0	0
51	1	0	2	2	0	2	1	1	1	1	0	0	0	0	0	0	1	1	0	0	0	1	1	1	1	1	0	1	1	1	1	1	2	0	2	0	1	0	0	0	2	0	0	1	0	0	0	0	0
52	1	1	1	1	0	1	0	1	2	0	0	0	1	0	1	0	1	0	0	0	0	1	0	2	0	0	0	0	2	2	0	2	2	0	1	1	1	1	0	0	0	1	1	0	1	0	0	0	0
53	1	1	1	1	0	2	2	2	0	0	1	0	0	0	0	0	0	0	0	0	0	0	0	2	0	0	0	0	2	2	1	2	1	2	0	2	0	1	1	1	0	1	1	0	0	0	0	0	0
54	0	1	2	1	0	1	1	1	1	0	0	0	1	0	1	0	2	2	1	1	0	2	0	2	0	0	0	0	2	2	1	0	2	2	0	2	1	0	1	1	0	0	0	0	0	0	0	0	0
55	1	0	2	1	0	2	1	2	1	0	0	0	0	0	0	0	2	1	0	0	0	1	0	2	0	0	1	2	2	2	1	1	2	0	1	1	1	0	1	1	1	0	0	0	1	1	1	0	0
56	1	1	2	0	0	2	1	2	1	0	1	1	1	0	1	0	0	0	0	1	1	0	0	2	0	0	0	0	2	2	1	1	2	1	0	2	1	0	2	2	0	0	1	0	1	1	0	0	1
57	0	0	2	0	1	1	2	2	0	0	1	0	0	0	0	0	0	0	0	0	0	0	1	1	0	0	0	0	2	2	1	0	1	2	0	2	1	0	0	0	1	0	0	0	0	0	0	0	0
58	0	0	2	0	0	1	2	2	2	0	0	0	1	0	1	0	2	1	1	1	1	1	0	2	0	0	0	0	1	1	2	2	1	2	0	2	1	0	0	0	2	0	0	0	0	0	1	0	0
59	0	1	1	0	0	2	2	2	1	0	1	1	1	0	1	0	2	2	0	0	0	0	0	2	0	0	0	0	2	2	1	0	0	2	1	1	1	0	1	0	0	1	1	0	1	2	0	0	0
60	1	2	0	0	0	1	0	1	2	0	0	2	2	0	1	1	0	0	2	1	0	0	0	2	0	0	0	0	2	2	1	0	2	2	0	2	1	0	1	1	1	1	1	0	1	2	0	1	0
61	0	1	1	0	0	1	1	1	1	0	0	0	1	0	1	0	1	1	1	1	1	0	1	1	0	0	0	2	1	1	2	0	1	0	1	2	2	0	0	0	2	0	0	0	0	0	0	1	0
62	1	1	1	1	0	2	1	2	1	0	0	0	0	0	0	0	0	0	0	0	0	1	0	2	0	0	0	1	2	2	0	1	2	0	1	1	1	0	1	1	1	0	0	0	0	0	0	2	0
63	0	1	2	1	0	2	1	1	2	0	0	1	1	1	0	0	1	0	1	1	1	0	0	2	0	0	0	0	2	2	1	0	1	0	1	1	1	0	1	0	1	1	0	0	1	1	0	0	1
64	0	1	0	0	0	0	1	1	1	0	0	1	1	0	1	0	1	1	0	0	0	1	0	2	1	1	0	0	1	1	1	1	1	1	1	1	1	0	0	0	1	0	0	0	0	0	0	0	1
65	1	2	1	1	0	1	1	1	1	0	1	0	0	0	0	0	2	0	0	1	0	1	0	2	0	0	0	0	1	1	2	0	2	1	0	2	1	0	1	1	1	1	1	0	0	0	1	0	0
66	0	2	0	0	0	0	1	1	1	0	1	1	1	0	0	0	2	0	1	1	1	0	0	2	0	0	0	0	2	2	1	0	2	0	2	1	1	0	0	0	1	0	0	1	0	0	0	0	0
67	1	1	1	0	0	1	2	2	1	0	1	1	2	0	0	1	2	2	1	1	1	1	1	1	1	2	0	1	2	1	1	1	1	2	0	2	1	0	0	0	0	0	0	0	0	1	0	0	0
68	0	1	1	0	0	1	2	2	1	0	1	0	0	0	0	0	1	1	0	0	0	0	0	2	0	0	0	0	2	2	2	1	2	1	1	1	1	0	0	0	2	0	1	1	1	0	0	0	0
69	1	1	2	1	0	1	1	2	2	0	1	1	2	0	2	0	1	1	1	1	1	0	1	1	0	0	0	0	2	2	0	2	2	1	0	2	2	0	2	2	0	1	1	0	1	0	1	0	0
70	1	0	2	0	0	1	1	2	2	0	0	0	0	0	0	0	1	1	1	1	0	1	0	2	0	0	0	0	2	2	0	0	2	2	1	2	2	0	1	1	0	1	0	0	2	1	0	0	1
71	1	2	0	0	0	1	2	2	2	0	0	0	0	0	0	0	1	1	0	0	0	1	2	0	1	1	1	0	2	2	0	1	1	1	0	2	1	0	2	2	0	0	1	0	1	2	1	0	0
72	0	0	2	0	0	2	0	0	2	0	0	1	1	0	0	1	2	1	0	0	0	1	0	2	0	0	0	0	2	2	0	0	0	2	0	2	1	0	2	2	0	0	1	1	1	0	1	1	0
73	0	2	0	1	0	1	1	1	1	0	0	1	1	0	0	1	2	0	1	1	1	1	0	2	0	0	0	0	2	2	0	0	2	0	1	2	1	0	1	1	1	1	0	0	1	1	0	0	1
74	0	2	0	0	0	0	0	1	2	0	0	0	0	0	0	0	2	1	0	0	0	0	0	2	0	0	0	0	1	2	1	0	1	2	0	2	1	0	1	1	1	1	1	0	0	0	0	0	0
75	0	1	1	0	1	1	1	1	1	0	0	0	0	0	0	0	1	0	0	0	0	0	0	2	0	0	0	0	2	2	0	0	0	2	0	2	0	0	1	1	1	0	1	0	1	0	0	0	0
76	0	1	1	1	0	2	1	2	2	0	0	0	1	1	0	0	0	0	2	1	0	0	0	2	0	0	0	1	2	2	1	0	0	2	0	2	1	0	1	0	0	0	1	0	1	0	1	0	0
77	1	0	2	1	0	2	1	1	2	0	0	0	0	0	0	0	0	0	1	1	0	1	1	2	0	0	0	0	2	2	1	0	1	0	2	0	1	0	0	0	1	0	0	0	2	0	0	0	0
78	1	0	2	0	0	1	1	1	0	0	0	0	2	0	2	0	1	0	1	2	1	1	0	2	0	0	0	2	2	2	2	2	1	2	0	2	1	1	0	0	1	0	1	0	1	0	0	0	1
79	1	2	1	0	0	1	0	0	2	0	0	1	1	0	1	0	0	0	2	2	0	0	1	1	1	1	0	0	2	2	1	2	1	2	0	2	2	0	0	0	2	0	0	0	1	1	0	0	0
80	1	2	1	0	0	0	1	2	1	0	1	0	2	1	1	0	1	1	2	1	0	1	0	2	0	0	0	1	1	1	1	0	2	1	1	1	0	0	1	1	1	1	0	0	1	0	0	1	0
81	0	2	0	0	0	0	1	1	1	1	2	1	2	0	1	0	1	1	1	1	1	0	0	2	0	0	0	1	2	2	1	2	2	0	2	0	1	0	1	1	1	0	0	0	0	0	0	0	0
82	1	1	1	0	0	1	2	2	0	0	0	1	0	0	1	0	1	1	2	2	2	0	0	2	0	0	0	0	2	2	0	1	1	1	1	1	1	0	1	1	1	0	1	0	1	1	1	1	0
83	0	1	2	0	0	2	2	2	1	0	0	1	1	0	0	1	1	0	0	0	0	0	0	2	1	1	0	0	2	2	0	0	1	1	0	2	1	0	1	1	1	0	1	0	1	1	0	0	0
84	1	2	1	0	0	1	1	1	1	0	0	1	1	0	0	1	0	0	1	1	1	0	0	2	0	0	0	0	1	1	2	1	2	2	0	2	2	0	0	0	1	0	0	0	0	0	0	0	0
85	0	2	1	2	0	2	1	2	2	0	0	0	0	0	0	0	1	1	0	0	0	1	1	1	1	2	0	1	1	1	1	2	2	0	2	0	2	0	2	2	0	1	2	0	1	1	0	0	1
86	1	1	1	0	0	1	1	2	0	0	1	0	1	0	1	0	2	1	0	0	0	0	0	2	0	0	0	1	1	1	2	1	2	0	1	1	2	0	1	1	1	0	0	0	0	0	0	1	0
87	0	0	2	0	0	2	1	1	1	1	1	0	1	0	1	0	2	1	1	0	0	0	0	2	1	1	1	0	1	1	1	2	2	0	2	0	1	0	0	0	2	1	0	0	0	0	0	0	0
88	0	1	1	0	1	0	0	0	2	0	0	0	0	0	0	0	2	1	0	0	0	0	1	1	0	0	0	2	2	2	1	0	1	2	0	2	1	1	0	0	1	1	1	0	1	1	0	0	0
89	0	0	1	0	0	1	0	1	2	0	1	1	1	0	1	0	1	1	0	0	0	0	0	2	0	0	0	0	2	2	1	0	0	2	0	2	1	0	2	1	0	0	0	0	0	2	0	0	0
90	1	2	1	1	0	1	0	1	1	0	0	1	2	0	2	0	2	2	1	1	1	0	0	2	1	1	0	0	2	2	0	0	0	2	0	2	1	0	0	0	2	1	1	0	1	0	0	0	0
91	0	2	1	1	0	1	1	1	2	0	0	0	0	0	0	0	1	1	0	0	0	0	0	2	0	0	0	0	2	2	1	0	2	2	0	2	2	0	2	2	0	0	0	0	0	0	0	0	0
92	0	2	0	0	0	0	1	1	1	0	0	0	0	0	0	0	2	1	0	0	0	0	1	1	0	0	2	1	2	2	1	0	0	1	0	2	2	0	1	1	0	0	0	0	0	0	1	0	0
93	0	1	2	1	0	1	0	0	2	0	0	0	2	1	1	0	0	0	1	1	1	2	1	1	1	1	0	0	2	2	1	0	2	2	0	2	1	1	0	0	1	0	1	0	1	0	0	0	0
94	1	0	2	0	0	2	0	1	2	0	1	0	0	0	0	0	2	1	0	0	0	0	2	0	0	0	0	1	2	1	1	0	2	1	0	2	2	0	0	0	2	0	1	0	1	0	0	0	1
95	0	1	2	1	0	1	0	0	1	0	1	1	1	0	0	1	1	0	2	2	1	1	0	2	0	0	0	0	2	1	1	1	2	1	1	1	1	1	0	0	1	0	0	0	0	0	0	0	1
96	0	1	1	0	0	1	0	0	2	0	0	0	0	0	0	0	1	0	1	1	1	1	0	2	0	0	0	1	0	0	2	0	1	1	1	1	2	0	0	0	2	0	0	0	0	0	1	0	0
97	0	2	0	0	0	0	1	2	1	0	1	1	1	0	0	1	1	1	1	1	1	0	1	1	1	1	0	0	2	2	1	1	2	1	2	1	1	0	2	2	0	0	0	1	0	1	0	0	1
98	0	1	2	2	0	2	1	2	1	0	0	1	1	0	0	1	0	0	0	0	0	0	0	2	0	0	0	0	2	2	1	0	1	0	1	2	1	0	0	0	1	0	0	0	0	0	0	0	0
99	1	1	2	0	0	2	0	0	2	0	0	0	1	0	1	0	2	2	1	1	0	0	0	2	0	0	0	0	2	2	0	2	2	0	1	1	2	0	0	0	1	1	1	0	1	0	0	1	1
100	0	2	1	0	0	1	1	1	2	0	0	0	2	0	2	0	2	2	0	0	0	1	0	2	1	1	1	1	2	2	0	1	1	1	1	1	0	0	1	1	1	0	0	0	0	1	0	0	1
101	0	0	2	1	0	2	1	2	2	1	1	1	1	0	0	1	1	0	0	0	0	1	0	2	0	0	0	0	2	1	0	2	2	0	2	0	2	0	0	0	2	1	1	0	1	1	0	0	0
102	0	2	0	0	0	0	1	1	1	0	0	0	0	0	0	0	2	2	0	1	0	0	1	1	0	0	0	1	2	2	1	0	2	2	1	2	1	0	0	0	0	0	0	0	0	0	0	0	0
103	0	1	1	1	0	1	1	1	1	0	0	1	2	0	1	0	0	0	0	0	0	1	0	2	0	0	0	0	2	2	0	0	1	2	0	2	0	0	1	1	0	0	0	0	0	0	1	1	0
104	0	2	1	0	0	1	2	2	0	0	2	1	2	0	2	0	1	1	2	2	1	2	1	1	1	1	0	1	2	2	1	1	0	1	0	2	1	0	0	0	2	1	1	0	1	0	1	0	0
105	0	1	1	1	0	1	2	2	0	0	0	0	2	0	1	0	1	1	1	1	1	1	1	1	1	1	0	0	1	1	0	0	0	2	0	2	2	0	2	2	1	0	2	0	1	0	0	0	0
106	0	1	1	0	0	1	2	2	1	0	2	0	0	0	0	0	2	0	0	0	0	0	1	1	0	0	0	0	2	2	0	1	2	0	1	0	1	0	0	0	1	1	1	0	1	0	1	0	1
107	0	2	0	0	0	1	2	2	1	0	1	0	0	0	0	0	1	0	1	1	1	1	0	2	0	0	0	2	1	1	2	1	1	0	1	1	1	1	1	1	0	0	0	0	0	0	0	1	0
108	1	1	2	1	0	2	0	1	2	0	0	1	0	0	1	0	1	0	0	0	0	1	1	1	1	1	0	0	2	2	1	0	1	1	1	1	1	0	2	2	0	0	1	0	0	2	0	0	0
109	1	2	0	1	1	1	1	1	1	0	2	1	1	0	0	1	2	2	0	0	0	1	0	2	0	0	0	0	2	2	0	2	2	0	2	0	2	0	1	1	1	0	1	0	0	2	0	0	0
110	0	0	2	0	1	1	1	0	2	0	1	0	2	0	2	0	1	1	0	0	0	1	0	2	0	0	0	1	0	0	2	0	2	1	0	2	1	0	1	1	0	0	0	0	0	0	1	0	0
111	0	1	1	1	0	2	2	2	1	0	0	1	0	0	1	0	2	1	0	0	0	0	0	2	0	0	0	0	2	2	1	1	1	1	0	2	0	0	2	1	0	0	0	1	0	1	0	0	0
112	0	0	2	0	0	1	2	2	1	0	1	0	1	0	1	0	1	1	0	0	0	1	0	2	0	0	0	0	2	1	0	0	1	1	0	2	2	0	1	0	1	0	0	0	0	0	0	0	0
113	0	1	2	1	0	2	2	2	0	0	0	0	1	0	1	0	0	0	1	1	1	0	2	0	0	0	0	1	2	1	1	0	2	0	1	1	2	0	1	1	1	1	1	0	1	0	0	1	0
114	1	0	2	0	0	2	0	1	1	0	1	0	0	0	0	0	2	2	0	0	0	0	0	2	0	0	0	0	2	2	0	0	1	1	1	1	1	0	0	0	1	0	0	0	0	0	0	0	0
115	1	1	2	0	0	2	1	1	2	0	0	0	0	0	0	0	0	0	1	1	1	0	2	0	0	1	0	0	2	2	0	0	2	2	0	2	1	0	0	0	2	1	1	0	1	1	0	0	0
116	0	1	0	1	0	1	1	2	2	0	0	0	0	0	0	1	1	0	2	2	1	1	1	1	1	2	0	0	2	2	1	0	0	1	1	1	2	0	0	0	2	0	1	0	1	0	0	0	1
117	1	2	0	0	0	1	0	0	2	0	0	0	1	0	0	0	1	1	1	1	0	0	0	2	0	0	0	0	1	1	1	0	1	2	0	2	1	0	0	0	1	0	1	0	1	0	0	0	0
118	0	1	1	1	0	2	2	2	0	0	2	1	1	0	0	1	0	0	2	1	1	0	0	2	0	0	0	0	2	2	0	0	0	2	0	2	1	0	1	0	1	0	0	0	0	0	0	0	0
119	1	1	1	1	0	1	2	2	1	0	1	0	1	0	1	0	0	0	0	0	0	1	1	1	1	2	0	0	2	2	1	2	1	2	0	2	0	1	1	0	0	0	0	0	0	0	0	0	0
120	1	1	1	0	0	0	1	1	2	0	0	0	0	0	0	0	1	1	2	2	1	1	0	2	0	0	0	0	2	2	0	0	1	1	0	2	1	0	0	0	2	0	0	0	0	0	1	0	0
121	0	2	0	0	0	1	1	1	2	0	0	1	1	0	0	1	1	0	0	0	0	0	0	2	0	0	1	1	2	2	1	0	0	2	0	2	2	0	0	0	1	1	1	0	1	0	0	0	0
122	0	1	1	0	0	0	0	0	2	0	0	1	1	0	0	1	1	1	1	1	0	1	0	2	0	0	0	0	2	2	1	0	1	1	1	1	1	0	0	0	0	1	0	0	1	0	0	0	0
123	1	1	1	0	0	1	1	1	2	0	0	1	2	0	1	0	2	2	1	1	1	1	1	1	1	1	0	0	1	1	1	2	1	2	0	2	1	0	0	0	1	0	0	0	0	0	0	0	0
124	1	1	1	0	0	1	0	1	2	0	0	0	1	0	0	0	0	0	2	2	0	0	0	2	0	0	0	1	1	1	1	0	0	0	1	1	1	0	1	1	1	1	1	0	0	2	0	0	0
125	1	0	2	0	0	1	2	2	2	0	0	0	1	0	1	0	0	0	1	1	1	1	1	1	1	2	0	1	1	0	2	0	1	2	0	2	1	0	1	1	1	0	0	1	0	0	0	1	0
126	1	2	0	0	0	0	0	1	2	0	0	0	0	0	0	0	1	0	1	2	1	0	0	2	0	0	0	0	2	1	1	1	1	2	2	1	1	0	0	0	2	0	0	0	0	0	0	0	0
127	1	1	1	0	0	0	1	1	1	0	0	0	1	1	0	0	2	1	0	0	0	0	0	2	0	0	0	2	2	2	0	1	1	1	1	1	1	0	2	2	0	0	1	0	1	0	0	0	1
128	0	1	1	1	0	1	0	1	1	0	1	1	1	0	0	0	0	0	0	1	0	1	1	1	1	1	0	1	2	2	0	0	1	2	0	2	0	1	0	0	0	0	1	0	1	1	0	0	0
129	0	1	1	0	0	0	1	1	0	1	2	0	0	0	0	0	1	0	1	1	1	0	0	2	0	0	0	0	2	2	0	0	1	1	1	1	1	1	0	0	1	0	0	0	0	0	0	1	0
130	0	1	2	0	0	1	1	1	0	1	2	1	1	0	0	1	0	0	2	1	1	0	1	1	1	1	0	1	1	0	2	1	2	1	0	2	1	0	1	1	1	1	0	0	1	0	0	2	0
131	1	1	0	0	0	1	0	1	2	0	0	0	0	0	0	0	2	2	2	2	2	1	0	2	0	0	0	0	2	2	2	1	2	0	2	1	1	0	0	0	2	1	1	0	1	0	0	0	0
132	0	2	1	0	0	0	1	1	2	0	0	1	2	0	2	0	0	0	0	1	1	0	0	2	1	1	0	0	2	1	0	1	2	1	1	2	1	0	0	0	2	1	1	0	0	0	0	1	0
133	0	1	2	0	0	2	1	2	1	0	0	0	1	0	1	0	1	0	0	0	0	0	0	2	0	0	0	2	1	1	2	0	2	1	0	2	1	0	0	0	1	1	1	0	1	1	0	0	1
134	1	0	2	0	0	1	2	2	1	0	0	2	2	0	2	0	1	1	1	1	1	1	0	2	0	0	1	1	1	1	1	1	2	2	0	2	1	0	0	0	1	0	1	0	1	1	0	0	0
135	1	1	1	0	0	1	2	2	1	0	1	0	0	0	0	0	1	1	0	0	0	1	0	2	0	0	0	1	2	2	0	0	2	0	2	0	2	0	0	0	2	0	0	0	1	1	0	0	0
136	0	1	2	0	0	0	1	1	1	0	1	0	0	0	0	0	2	0	1	1	1	1	0	2	0	0	0	0	1	1	2	0	2	2	0	2	2	0	0	0	1	0	1	1	0	1	1	0	1
137	1	1	1	0	0	0	2	2	0	0	0	0	0	0	0	0	1	1	0	0	0	0	1	1	2	2	0	0	2	2	0	0	2	2	0	2	1	0	0	0	1	1	1	0	1	0	0	0	2
138	0	1	1	1	0	1	1	1	2	0	0	1	1	0	1	0	1	0	0	0	0	0	0	2	0	0	0	0	2	2	1	0	1	1	1	1	1	0	0	0	0	0	2	0	1	0	0	2	0
139	0	0	2	0	0	2	2	2	0	0	0	0	0	0	0	0	2	1	1	0	0	1	2	0	1	1	0	2	1	1	2	0	2	1	1	1	2	0	0	0	1	1	0	0	1	0	0	0	0
140	1	2	1	0	0	0	1	1	2	0	1	1	2	0	1	1	2	0	0	1	0	0	0	2	1	1	0	0	2	2	0	1	2	0	1	1	2	0	0	0	1	0	0	1	0	0	1	1	0
141	0	1	1	1	0	1	0	0	1	0	1	0	1	0	1	0	2	1	0	0	0	0	0	2	1	1	0	1	2	2	1	1	2	1	1	1	2	0	1	1	0	0	0	0	0	0	0	0	0
142	1	0	2	0	0	2	2	2	1	0	1	0	0	0	0	0	1	1	0	0	0	0	0	2	0	0	0	0	1	1	1	2	2	0	1	1	0	1	1	1	0	1	1	0	0	1	0	1	0
143	0	1	1	0	0	1	1	2	2	0	0	0	1	0	1	0	0	0	2	1	0	0	0	2	0	0	0	0	2	2	0	0	0	0	1	1	1	1	0	0	0	1	1	0	1	1	0	1	0
144	1	2	1	0	0	2	2	2	1	1	1	1	1	0	0	1	2	1	0	1	1	0	0	2	0	0	0	0	2	2	0	0	0	0	1	1	1	1	0	0	1	0	0	0	0	0	0	0	0
145	1	1	1	0	0	1	1	2	1	0	1	0	1	0	1	0	2	0	1	1	1	0	0	2	0	0	0	2	2	2	0	0	1	2	0	2	1	1	0	0	0	1	1	0	0	1	0	0	0
146	1	1	1	0	0	1	2	2	1	0	0	0	0	0	0	0	0	0	1	0	0	1	2	0	1	1	0	1	2	2	1	2	2	1	1	1	1	0	0	0	1	0	2	0	1	1	0	0	1
147	1	2	0	0	0	0	1	1	1	1	1	1	0	0	1	0	0	0	2	1	0	1	0	2	0	0	0	0	2	2	2	0	2	1	0	2	1	0	1	1	1	0	0	1	1	0	0	1	0
148	0	0	2	1	0	2	2	2	0	0	1	0	1	0	1	0	1	0	0	0	0	1	0	2	0	0	0	0	2	2	1	0	2	1	2	0	2	0	1	1	1	1	1	0	0	0	0	0	1
149	1	1	2	1	0	1	2	2	2	0	0	0	1	0	1	0	1	1	0	0	0	0	1	1	0	0	0	1	2	2	2	1	2	0	1	1	0	0	2	2	0	0	1	0	1	0	0	0	0
150	0	2	0	0	0	0	0	1	2	0	0	1	1	0	1	0	0	0	0	0	0	0	0	2	0	0	0	0	1	1	0	2	2	0	2	0	1	0	1	1	1	1	1	0	1	2	0	0	1
151	0	0	2	0	0	1	1	1	1	1	1	0	1	0	1	0	2	0	0	0	0	1	0	2	0	0	0	1	1	1	1	0	2	2	0	2	2	1	0	0	1	1	1	0	1	1	0	0	2
152	1	0	2	0	0	2	0	0	2	0	0	0	2	0	1	0	1	1	1	1	0	1	1	1	1	1	0	0	2	2	1	0	1	2	1	2	2	0	0	1	1	1	1	0	1	1	0	1	1
153	0	1	1	0	0	1	2	2	1	0	0	1	2	0	1	1	2	0	0	0	0	2	0	2	0	0	1	1	2	2	0	0	1	1	1	1	2	0	0	0	1	2	2	0	1	1	0	0	0
154	0	0	2	0	1	1	2	2	1	0	1	0	0	0	0	0	0	0	2	1	1	0	0	2	0	0	1	0	1	1	1	0	0	2	0	1	2	0	0	0	1	0	0	0	1	0	0	0	0
155	1	2	1	0	1	1	0	0	2	0	0	0	0	0	0	0	2	1	0	1	1	0	1	1	1	1	0	0	2	2	1	1	1	1	1	1	0	0	0	0	1	1	1	0	1	1	0	0	1
156	1	1	1	0	0	0	2	2	2	0	1	0	0	0	0	0	1	1	1	1	0	0	0	2	1	1	0	0	2	2	1	0	2	0	2	1	1	1	0	0	1	0	1	0	1	0	1	1	0
157	0	1	2	2	0	2	0	0	2	0	0	0	0	0	0	0	2	1	0	0	0	0	0	2	0	0	0	0	2	2	0	1	2	1	0	2	2	0	0	0	1	0	0	0	0	0	0	0	0
158	0	0	2	0	0	1	1	2	2	0	0	0	0	0	0	0	0	0	1	1	1	2	0	2	0	0	0	1	2	2	1	1	1	1	0	2	1	1	0	0	1	0	2	0	0	0	1	0	0
159	0	0	2	1	0	2	0	1	1	0	1	2	2	1	0	1	1	0	0	0	0	0	0	2	1	1	0	1	2	2	2	0	2	1	0	2	0	0	1	1	0	1	1	0	1	0	0	0	0
160	0	2	1	1	0	1	2	2	1	0	1	2	2	0	1	1	0	0	0	0	0	1	0	2	0	0	0	1	1	1	1	1	1	2	2	1	1	0	0	0	0	0	1	1	1	0	0	0	1
161	1	2	0	0	0	0	1	2	2	0	0	1	1	0	0	1	1	0	1	1	1	1	0	2	0	0	0	0	2	2	0	1	2	2	0	2	2	0	1	1	1	0	0	1	0	0	0	0	0
162	0	2	0	0	0	0	2	2	0	0	1	1	1	0	0	1	1	0	0	1	0	2	1	1	1	1	0	0	2	2	1	2	2	2	0	2	1	0	1	0	1	0	1	0	0	0	0	1	0
163	0	2	1	2	0	2	1	2	2	0	0	0	1	1	0	0	1	1	1	1	1	0	0	2	0	0	0	0	2	1	1	0	0	1	0	2	2	0	0	0	1	1	1	1	0	0	0	0	0
164	1	1	1	0	0	1	1	1	1	0	0	0	0	0	0	1	2	1	2	2	1	0	0	2	0	0	0	0	2	2	0	1	2	0	1	1	2	0	0	0	1	0	2	0	0	0	0	0	1
165	0	1	1	1	0	1	1	1	2	0	1	0	0	0	0	0	1	0	1	1	1	1	0	2	0	0	0	1	1	1	1	1	1	1	1	1	0	0	2	1	0	1	0	0	1	0	0	0	0
166	0	2	0	0	0	0	0	0	2	0	0	0	1	0	1	0	1	0	1	1	1	0	0	2	0	0	0	0	2	2	0	1	2	1	1	1	1	0	0	0	1	0	1	0	1	0	0	0	1
167	1	0	1	0	0	1	0	1	2	0	1	1	2	0	2	0	2	1	1	1	1	1	1	1	1	1	0	0	2	2	0	2	2	0	2	0	2	0	0	0	2	0	1	0	1	0	0	0	0
168	1	2	0	1	0	1	2	2	0	0	1	0	0	0	0	0	1	1	0	1	0	0	2	0	0	1	0	0	2	1	1	1	2	0	2	0	1	1	0	0	1	0	0	0	0	0	1	0	0
169	1	1	1	1	0	1	1	1	1	0	1	1	2	0	1	1	1	1	0	0	0	1	1	1	1	1	0	0	2	2	1	2	2	2	0	2	2	0	0	0	1	0	0	1	0	0	1	0	1
170	0	0	2	0	0	2	1	2	1	0	1	1	2	0	2	0	2	0	0	1	0	0	0	2	0	0	0	1	2	1	1	0	1	2	0	2	2	0	1	1	1	0	0	0	2	1	0	0	1
171	0	1	2	0	0	2	2	2	1	0	1	0	1	0	1	0	2	2	0	1	0	0	0	2	1	1	0	1	1	1	2	0	0	2	0	2	2	0	0	0	2	0	0	0	0	0	0	0	0
172	1	1	1	0	0	0	0	1	2	0	1	0	0	0	0	0	1	1	0	0	0	0	0	2	0	0	0	0	2	2	1	1	1	0	1	1	2	1	0	0	0	0	0	0	0	0	0	0	0
173	0	1	1	1	0	1	1	1	2	0	0	1	0	0	1	0	1	1	1	1	1	0	0	2	0	0	0	0	1	1	0	0	1	1	0	2	2	0	1	1	1	0	2	0	0	2	0	0	0
174	1	0	1	0	0	1	1	1	1	0	0	0	0	0	0	0	1	1	0	0	0	0	0	2	0	0	0	0	2	2	0	1	2	1	1	1	0	0	2	2	0	1	1	0	1	1	0	0	0
175	0	0	2	0	0	2	1	1	2	0	0	0	1	1	0	0	2	2	0	1	0	0	0	2	1	1	0	0	2	2	1	0	2	2	1	2	0	0	1	1	1	0	2	0	0	0	0	0	0
176	1	2	0	1	0	1	1	1	2	0	0	1	1	0	1	0	0	0	0	0	0	0	0	2	0	0	0	0	1	1	1	1	2	1	1	1	2	0	0	0	1	0	0	0	0	0	1	1	0
177	0	1	2	1	0	1	0	0	2	0	0	0	1	0	1	0	0	0	1	1	1	0	0	2	0	0	1	1	2	2	0	0	1	2	0	2	1	0	2	2	0	0	2	0	0	0	0	1	0
178	1	1	1	0	0	0	1	1	0	0	0	0	1	0	1	0	1	1	2	2	2	0	0	2	0	0	1	1	2	2	0	0	2	0	2	1	1	1	0	0	1	0	1	1	2	0	1	0	1
179	1	1	1	1	0	1	1	2	0	0	1	1	2	0	1	1	1	0	1	0	0	0	0	2	1	1	0	0	2	1	0	1	2	0	0	2	2	0	1	1	1	0	0	0	0	0	0	0	0
180	1	0	2	0	0	2	1	1	2	0	0	0	0	0	0	0	0	0	0	0	0	1	1	1	1	1	0	0	2	2	0	0	0	1	2	0	2	0	1	1	1	0	0	1	0	0	0	0	0
181	0	1	1	0	0	0	1	1	2	0	0	0	0	0	0	0	0	0	0	0	0	0	0	2	0	0	0	2	2	2	0	0	1	0	1	1	2	0	0	0	1	1	0	0	2	1	0	0	0
182	1	2	1	0	0	1	1	1	2	0	1	0	0	0	0	0	0	0	2	1	0	1	0	2	0	0	0	0	2	2	0	0	1	2	0	2	0	0	1	1	0	0	0	0	0	0	1	1	0
183	0	1	2	1	0	1	1	1	1	0	1	0	1	0	1	0	1	1	1	1	0	0	1	1	0	0	0	0	2	2	1	1	2	1	1	1	1	0	2	2	0	0	0	0	1	1	0	0	2
184	0	2	0	0	0	0	0	0	2	0	0	0	1	0	1	0	1	0	0	0	0	1	0	2	0	0	0	0	1	1	2	0	0	2	0	2	2	0	0	0	2	0	0	1	0	0	0	0	0
185	0	2	1	0	0	1	0	1	2	0	0	0	1	0	1	0	1	1	0	0	0	1	0	2	0	0	0	1	2	2	2	0	1	0	2	0	1	0	2	2	0	0	0	0	0	0	0	0	0
186	1	2	0	0	0	0	2	2	0	0	0	1	2	0	1	0	1	1	0	0	0	1	0	2	0	0	0	1	2	2	2	0	1	1	1	1	1	0	0	0	2	0	0	0	0	1	0	1	1
187	0	1	1	1	0	1	1	1	1	0	1	1	2	0	1	1	1	1	0	0	0	1	1	1	1	1	0	0	2	2	2	0	1	1	1	1	2	0	0	0	1	0	0	0	0	0	0	1	0
188	0	0	2	0	0	1	1	2	2	0	0	0	0	0	0	0	1	1	0	0	0	1	0	2	0	0	0	0	2	2	0	0	1	1	1	1	2	0	1	1	1	1	1	0	1	1	1	0	0
189	1	1	2	0	0	1	0	0	2	0	0	0	0	0	0	0	1	1	0	0	0	0	0	2	0	0	1	1	2	2	0	0	0	0	1	1	1	0	1	1	1	0	0	0	0	0	0	1	0
190	1	2	0	0	0	0	1	2	1	0	0	1	1	0	1	0	0	0	0	0	0	0	0	2	0	0	0	0	2	2	0	2	1	2	0	2	1	0	0	0	2	0	0	0	0	0	0	0	0
191	1	2	0	0	0	0	0	1	2	0	0	0	1	0	1	0	2	0	0	0	0	0	1	1	0	0	0	1	2	2	1	0	1	1	1	1	2	0	0	0	1	1	1	0	1	0	0	0	1
192	0	2	0	0	0	0	1	1	2	0	0	0	0	0	0	0	2	0	0	0	0	0	0	2	0	0	0	0	2	2	0	1	1	2	1	2	1	0	1	0	0	1	1	0	1	0	0	0	0
193	0	0	2	0	0	2	0	1	2	0	0	0	2	0	1	0	1	0	1	1	1	0	1	1	0	0	0	0	1	1	0	2	2	0	1	1	1	0	0	0	1	0	0	0	0	0	0	0	0
194	1	0	2	1	0	2	1	1	1	0	0	0	1	0	1	0	1	0	1	1	1	1	0	2	0	0	0	1	1	1	1	0	1	1	0	2	1	0	2	2	0	0	0	1	0	0	0	0	0
195	1	0	2	0	0	1	1	1	2	0	1	0	1	0	0	0	2	2	1	1	1	1	0	2	0	0	0	0	1	2	1	1	2	0	1	0	2	0	0	0	1	0	0	0	0	0	0	0	0
196	0	0	2	0	0	2	1	2	2	0	0	0	0	0	0	0	1	0	0	0	0	0	0	2	0	0	0	1	1	0	2	1	1	2	0	2	1	0	0	0	1	2	2	0	2	1	0	0	0
197	0	0	2	0	0	1	1	2	0	0	1	0	1	0	1	0	2	0	1	1	1	0	1	1	1	1	0	1	1	0	1	1	2	2	0	2	2	0	1	1	1	0	0	0	0	0	0	0	1
198	1	0	2	0	0	2	0	1	2	0	0	0	0	0	0	0	1	1	0	0	0	1	0	2	0	0	0	0	2	2	0	1	1	0	2	0	1	1	0	0	1	1	1	0	1	0	0	0	0
199	1	1	2	2	0	2	1	1	2	0	0	0	0	0	0	0	1	1	0	0	0	0	0	2	0	0	0	0	2	2	1	1	0	1	1	1	1	0	1	1	1	0	0	1	1	1	0	1	0
200	1	2	1	0	0	1	1	1	1	0	0	0	0	0	0	0	1	0	1	0	0	1	0	2	0	0	0	0	2	1	0	0	0	1	2	0	0	0	2	1	0	0	1	0	1	1	0	1	0
201	1	2	1	0	0	1	1	2	1	0	1	1	1	0	1	0	1	1	0	0	0	0	0	2	0	0	0	0	2	2	2	1	2	0	2	0	2	0	0	0	2	0	0	0	0	0	0	0	0
202	1	0	2	0	0	2	1	1	1	0	0	1	1	0	0	1	1	0	0	0	0	0	0	2	1	1	0	1	2	1	1	1	2	1	1	1	1	0	1	1	1	0	0	0	0	1	0	1	0
203	1	0	2	1	0	2	1	2	1	0	0	1	2	0	1	1	1	1	0	0	0	0	1	1	0	0	0	0	2	2	1	0	2	0	1	1	2	0	1	1	1	1	0	0	1	1	0	0	1
204	1	1	2	1	0	2	1	1	2	0	0	0	1	0	1	0	2	1	0	1	1	0	0	2	0	0	0	2	0	0	2	0	1	0	1	1	2	0	2	2	0	1	0	0	1	0	0	0	0
205	1	2	0	0	0	0	1	1	1	0	1	1	0	0	1	0	1	1	2	1	0	0	0	2	0	0	0	0	2	2	0	1	1	2	0	2	1	0	1	1	1	0	0	0	1	1	1	1	0
206	0	1	2	1	0	1	1	1	1	1	0	2	2	0	2	0	1	0	1	1	1	1	1	1	1	1	0	0	2	1	0	0	0	2	0	2	1	0	1	1	1	0	0	2	0	0	0	0	1
207	0	1	1	0	1	2	1	1	1	0	0	0	1	0	1	0	1	1	0	0	0	1	1	1	1	1	0	1	2	2	1	1	1	2	2	1	2	0	2	2	0	0	0	0	0	2	0	0	0
208	0	0	2	0	0	2	0	1	2	0	1	0	0	0	0	0	1	1	1	1	1	0	0	2	1	1	0	1	2	1	1	0	2	2	1	1	2	0	0	0	2	1	1	0	1	0	0	0	0
209	1	1	2	1	0	1	0	1	2	0	1	0	0	0	0	0	2	2	2	2	2	0	2	0	0	0	0	1	2	2	2	0	2	2	0	2	1	0	0	0	1	0	2	0	0	0	1	0	0
210	1	1	1	0	0	0	1	1	2	0	0	0	0	0	0	0	2	2	2	2	2	0	0	2	0	0	0	1	2	2	0	1	2	1	1	2	2	0	0	0	1	0	0	0	0	0	0	0	1
211	0	0	2	0	0	1	0	0	2	0	0	1	1	0	0	1	2	2	1	1	1	0	0	2	0	0	0	0	2	2	0	2	1	0	2	0	1	0	1	1	1	1	0	0	1	0	1	0	0
212	0	1	1	0	0	1	1	1	1	0	0	0	1	0	0	0	1	0	1	1	1	0	0	2	0	0	0	0	2	2	1	0	0	2	0	2	1	0	0	0	1	0	1	0	0	0	0	0	1
213	1	1	1	0	0	1	2	2	1	0	1	1	1	0	0	0	1	0	1	1	1	0	0	2	0	0	0	0	2	2	0	1	1	1	0	2	2	0	0	0	1	0	0	0	0	0	0	0	0
214	1	1	1	0	0	1	2	2	1	1	1	1	1	0	1	0	1	1	1	1	1	0	0	2	0	0	0	1	1	1	2	0	1	0	1	1	1	0	0	0	1	1	1	1	1	2	1	0	0
215	1	0	2	0	0	2	1	1	2	0	0	0	0	0	0	0	1	1	0	0	0	0	1	1	0	0	1	1	2	2	0	0	1	1	1	1	2	1	0	0	1	0	0	0	0	0	0	0	0
216	0	1	1	1	0	1	1	1	1	0	0	0	0	0	0	0	2	2	1	1	1	0	0	2	1	1	0	0	1	1	1	1	1	2	2	1	0	0	1	1	1	1	1	0	1	1	0	0	0
217	1	1	2	1	0	2	0	1	2	0	0	0	1	0	0	0	2	0	1	0	0	1	0	2	0	0	0	1	2	2	1	0	1	1	1	1	2	0	1	1	1	0	1	0	1	0	0	0	0
218	0	1	1	0	0	1	2	2	1	0	2	0	0	0	0	0	1	0	0	0	0	0	1	1	2	2	0	1	1	1	1	0	0	2	1	1	2	0	1	1	1	0	0	0	0	0	0	1	1
219	0	2	0	0	0	0	2	2	0	0	1	1	1	0	0	1	1	1	2	2	1	1	0	2	0	0	0	1	1	1	2	2	2	2	0	2	2	0	2	2	0	0	0	0	0	0	1	0	1
220	0	0	2	0	0	2	1	1	1	0	0	1	2	0	2	0	1	1	1	1	1	1	0	2	1	1	0	1	2	2	1	0	2	1	0	2	1	0	0	0	1	0	0	0	0	0	0	0	0
221	0	1	1	1	0	2	1	1	1	0	0	0	0	0	0	0	0	1	1	1	1	0	0	2	0	0	1	0	2	2	1	1	0	1	1	1	2	0	0	0	1	1	1	0	0	0	1	0	0
222	1	2	0	0	0	0	2	2	1	1	1	1	2	0	2	0	1	0	1	1	1	0	0	2	0	0	0	0	2	2	1	0	1	2	2	0	1	0	1	1	1	1	1	0	1	2	0	1	0
223	1	1	2	1	0	1	0	0	2	0	0	1	2	0	0	1	0	0	0	0	0	0	0	2	0	0	1	0	1	1	1	0	2	1	2	1	1	0	0	0	0	0	0	0	1	0	0	0	0
224	0	1	1	0	0	2	2	2	0	0	0	1	1	0	0	0	2	1	0	0	0	0	1	1	1	1	0	1	1	1	1	1	1	2	0	2	1	0	0	0	0	1	1	0	0	0	0	0	1
225	0	1	1	0	0	2	1	1	2	0	0	1	1	1	0	0	1	0	0	0	0	1	0	2	0	0	0	0	2	2	1	0	2	1	0	2	2	0	0	0	1	0	0	0	1	0	0	0	2
226	0	1	2	1	0	2	1	2	1	0	1	0	1	0	1	0	1	1	1	1	1	0	0	2	0	0	0	0	2	2	1	1	1	2	0	2	1	0	1	1	1	0	0	0	0	0	0	0	0
227	1	1	1	0	0	0	1	2	1	0	0	0	1	0	1	0	2	2	2	2	0	1	0	2	1	1	0	1	2	2	0	1	0	1	1	1	1	0	0	0	1	0	0	1	0	0	0	0	0
228	1	1	0	1	0	1	1	1	1	0	0	0	0	0	0	0	2	1	1	1	0	0	1	1	1	1	1	0	2	2	0	0	2	1	1	1	2	0	1	1	1	1	0	0	2	1	0	0	0
229	0	1	1	0	1	1	2	2	1	0	0	1	1	0	0	1	1	1	2	2	1	0	0	2	0	0	0	2	2	2	1	1	1	1	1	1	2	0	0	0	2	0	0	0	0	0	0	0	0
230	1	2	0	0	0	0	1	1	1	0	1	0	2	0	2	0	1	0	1	1	1	0	0	2	0	0	0	0	2	2	0	1	1	1	1	1	1	1	0	0	1	2	2	0	1	1	1	0	0
231	0	1	1	0	0	2	1	1	1	0	1	0	0	0	0	0	2	2	1	1	1	0	0	2	0	0	0	0	2	2	0	1	2	1	1	1	2	0	0	0	2	1	1	0	2	2	0	0	0
232	0	1	2	0	0	2	1	1	1	1	1	0	0	0	0	1	1	0	1	1	1	0	0	2	0	0	0	0	1	1	0	1	2	1	1	1	2	0	1	1	1	1	1	0	1	2	1	0	1
233	1	1	1	1	0	1	1	1	1	0	0	2	2	0	1	0	0	1	1	1	1	0	1	1	0	0	0	2	2	2	0	1	1	2	2	1	1	0	2	2	0	1	1	0	1	2	0	0	1
234	0	1	1	0	0	0	0	0	2	0	0	0	0	0	0	0	1	0	0	0	0	0	1	1	0	0	0	0	2	2	0	1	2	1	1	1	2	0	1	1	1	0	0	0	0	0	0	2	0
235	1	2	0	0	0	1	0	0	2	0	0	0	1	0	1	0	0	0	1	1	1	0	0	2	1	1	0	0	2	2	0	0	0	2	0	2	2	0	1	1	1	0	0	0	0	0	0	1	0
236	0	1	1	0	0	1	1	2	1	0	1	0	1	0	1	0	1	1	1	1	1	1	0	2	0	0	0	1	1	0	1	0	2	1	1	1	1	0	1	1	1	0	0	0	0	1	0	1	0
237	1	2	1	0	0	0	1	1	2	1	0	0	1	0	1	0	1	1	1	1	1	0	0	2	1	1	0	0	2	2	0	0	1	0	1	1	1	0	1	1	1	0	0	0	0	0	1	0	0
238	1	1	1	1	0	1	1	1	2	0	0	0	0	0	0	0	0	0	0	1	0	0	1	1	0	0	0	2	2	2	1	2	2	0	1	1	0	0	1	1	1	0	1	0	0	1	0	0	0
239	0	2	1	0	1	1	0	0	2	0	0	2	2	0	1	0	1	0	1	1	1	1	0	2	0	0	0	2	2	2	0	0	2	1	1	1	1	0	1	1	1	0	2	0	1	0	0	1	0
240	1	2	1	0	0	0	1	1	2	0	0	0	0	0	0	0	1	0	1	0	0	1	1	1	0	0	0	0	2	2	0	2	1	1	0	2	1	1	0	0	1	0	1	0	1	1	0	0	0
241	1	2	0	0	0	0	0	1	2	0	1	1	1	0	0	1	1	1	1	1	1	0	1	1	0	0	0	0	1	1	2	0	0	2	0	2	1	0	2	2	0	1	1	0	1	0	0	0	1
242	1	2	0	0	0	0	1	1	1	1	1	0	0	0	0	0	1	1	0	0	0	1	0	2	0	0	0	1	2	2	0	0	2	1	1	1	1	0	1	1	1	0	1	0	0	0	0	0	0
243	0	0	2	0	0	2	1	2	2	0	0	0	0	0	0	0	1	1	1	1	1	1	0	2	0	0	0	0	2	2	2	0	1	1	1	1	1	1	0	0	1	0	0	0	2	0	0	0	1
244	0	1	1	0	1	1	0	0	2	0	0	0	0	0	0	0	2	1	1	0	0	2	0	2	0	0	0	0	2	2	1	0	2	2	1	2	1	0	1	0	1	1	1	0	1	2	0	0	0
245	1	1	1	0	0	0	2	2	1	0	0	0	0	0	0	0	1	0	0	0	0	1	0	2	1	1	0	0	1	1	1	0	2	1	0	2	1	0	1	1	1	1	1	0	1	1	0	0	1
246	1	1	1	1	0	2	0	0	2	0	0	0	0	0	0	0	1	1	1	1	1	1	1	1	1	1	0	0	2	2	0	0	1	2	1	2	2	0	0	0	2	1	1	0	1	1	0	1	1
247	0	1	1	1	0	2	0	0	2	0	0	0	0	0	0	0	1	1	1	1	1	0	1	1	0	0	0	1	1	0	2	2	2	0	2	0	0	0	2	2	0	0	0	0	0	0	0	0	0
248	1	0	2	0	0	1	1	1	0	1	1	1	2	0	1	0	1	0	1	0	0	1	0	2	1	1	0	0	2	2	0	0	0	2	0	2	1	1	0	0	1	0	0	0	1	0	0	0	1
249	0	1	2	0	0	2	0	1	2	0	1	0	0	0	0	0	1	0	2	2	1	1	0	2	0	0	0	0	2	2	0	1	2	2	0	2	1	0	1	0	0	0	0	0	0	0	0	0	0
250	1	1	1	0	0	0	1	1	2	0	0	0	0	0	0	0	1	1	0	1	0	0	0	2	0	0	1	0	1	1	1	2	1	2	0	2	1	0	1	0	0	1	1	0	1	0	1	1	0
251	0	1	2	0	0	1	2	2	1	0	1	2	2	1	0	1	0	0	0	1	1	0	0	2	0	0	0	1	2	2	1	1	0	1	0	2	2	0	1	1	0	0	0	1	0	1	0	0	0
252	0	0	2	0	0	1	0	1	1	0	1	0	0	0	0	0	2	0	0	0	0	1	0	2	0	0	0	0	1	1	1	0	1	2	0	2	1	1	0	0	0	0	1	0	1	0	0	0	0
253	0	2	0	0	0	1	0	1	2	0	0	0	0	0	0	0	2	0	1	1	1	0	0	2	0	0	0	0	2	2	1	1	2	1	0	2	1	0	0	0	1	0	1	1	0	1	0	0	1
254	0	1	1	0	0	2	0	1	2	0	0	0	1	0	0	0	1	1	0	1	0	1	2	0	1	1	0	1	1	1	1	0	2	0	1	1	1	0	0	0	0	1	0	0	2	0	0	0	0
255	1	1	1	0	1	1	1	2	1	0	1	0	0	0	0	0	0	0	0	0	0	1	0	2	0	0	0	0	1	1	2	0	1	1	1	1	1	1	1	1	0	0	1	1	1	0	1	0	0
256	0	1	1	1	0	1	2	2	0	0	0	0	0	0	0	0	1	0	1	0	0	1	0	2	0	0	0	0	1	1	1	2	2	0	1	1	2	0	1	1	1	1	0	0	2	1	0	0	0
257	1	1	1	1	0	1	1	1	1	0	0	1	2	0	2	0	1	0	1	1	1	1	0	2	1	1	0	0	1	1	0	1	2	1	1	1	0	1	1	0	0	1	2	0	1	1	0	0	0
258	0	1	1	0	0	1	1	1	1	0	1	1	1	0	0	1	2	2	1	1	1	0	0	2	0	0	0	1	2	2	0	2	1	0	2	0	1	1	0	0	0	0	2	0	1	1	1	0	0
259	1	1	1	0	0	2	0	0	2	0	1	2	2	0	1	0	1	0	0	0	0	0	0	2	0	0	0	0	2	2	0	0	2	2	0	2	0	1	1	0	0	0	1	0	2	1	0	2	0
260	1	1	2	0	0	2	1	0	2	0	1	0	0	0	0	0	2	0	1	1	1	0	0	2	0	1	0	1	2	2	0	1	2	0	0	2	2	0	1	1	1	0	1	0	0	1	0	0	0
261	0	0	2	0	1	1	1	1	1	0	1	0	1	0	0	0	0	0	2	1	1	0	1	1	0	0	0	0	1	1	0	0	2	2	0	2	1	0	2	1	0	0	1	0	1	0	1	0	0
262	1	1	2	0	0	2	2	2	1	0	2	0	0	0	0	0	1	1	0	0	0	0	0	2	0	0	0	1	2	2	0	2	2	1	0	2	1	0	0	0	2	0	1	0	2	1	0	0	0
263	1	0	1	0	0	1	2	2	1	0	0	1	2	0	1	0	1	0	1	0	0	0	0	2	0	0	0	0	2	2	0	1	1	1	1	1	1	0	1	1	1	0	1	0	0	0	0	0	0
264	0	2	1	0	0	1	0	0	2	0	0	1	1	0	1	0	0	0	2	1	1	0	1	1	0	0	0	0	2	2	1	2	1	1	1	1	1	1	0	0	0	0	0	0	0	0	0	0	0
265	1	0	2	0	0	1	1	1	0	1	2	0	0	0	0	0	1	1	1	1	0	1	0	2	0	0	0	1	2	2	1	0	1	2	0	2	2	0	2	2	1	0	0	0	1	0	0	0	0
266	1	1	1	0	1	1	1	1	0	0	0	0	0	0	0	0	2	1	1	1	1	0	0	2	0	0	0	0	2	2	0	0	1	0	2	1	1	0	1	1	1	0	0	0	0	0	0	0	0
267	1	0	2	0	0	1	2	2	1	0	1	0	0	0	0	0	1	0	1	1	0	1	1	1	1	2	0	0	2	2	0	0	1	2	0	2	0	1	0	0	0	0	2	0	1	1	0	0	0
268	0	0	2	0	0	2	2	2	1	0	1	0	1	0	1	0	2	2	1	1	1	1	0	2	0	0	0	2	2	2	0	0	0	2	0	2	2	0	1	1	1	0	0	0	0	1	0	0	0
269	1	0	2	0	0	1	0	0	2	0	0	0	0	0	0	0	1	1	1	1	0	0	0	2	1	1	0	2	2	2	0	0	2	1	1	1	1	0	1	1	0	0	1	0	1	0	1	0	0
270	1	1	1	0	0	1	2	2	1	0	2	2	2	1	0	1	0	0	2	1	1	1	1	1	1	1	0	1	1	0	1	0	2	1	1	1	1	0	0	0	2	2	2	0	2	1	0	0	0
271	1	2	1	0	0	0	0	0	2	0	0	0	0	0	0	0	1	1	0	1	0	0	1	1	0	0	0	1	1	1	1	0	1	1	0	2	1	0	1	1	1	1	1	0	1	1	0	1	0
272	0	2	0	0	0	0	0	0	2	0	0	0	1	0	0	0	0	0	2	1	1	0	0	2	0	0	0	0	2	2	0	0	1	2	0	2	2	0	1	1	1	0	0	0	0	0	0	0	2
273	1	0	2	0	0	2	1	1	1	0	1	0	1	0	1	0	1	1	0	0	0	1	1	1	1	1	0	0	1	1	1	0	1	1	0	2	1	0	0	0	2	1	0	0	1	0	0	0	1
274	1	2	0	0	0	1	1	2	2	0	0	1	1	0	0	1	1	0	1	1	1	1	0	2	0	0	0	1	2	2	2	0	1	1	1	1	0	0	1	1	0	0	2	0	1	0	0	0	0
275	0	2	0	1	0	1	2	2	0	0	0	1	1	0	0	1	1	1	1	0	0	0	0	2	0	0	0	0	2	1	0	0	0	0	0	2	2	0	0	0	2	0	0	1	0	0	1	0	0
276	1	2	0	0	0	0	1	1	1	0	1	0	1	0	1	0	1	1	2	2	1	0	0	2	0	0	0	1	2	2	1	0	1	2	0	2	1	0	0	0	2	0	0	0	0	0	0	0	0
277	1	1	1	1	0	2	1	1	1	0	0	1	2	1	1	0	2	2	0	0	0	1	1	1	1	1	1	2	2	2	1	0	2	2	0	2	1	0	1	1	1	0	0	0	0	0	0	0	0
278	0	2	0	0	0	0	2	2	1	0	1	1	0	0	1	0	0	0	0	1	1	0	0	2	0	0	0	0	2	2	0	1	2	0	1	1	0	0	1	1	0	1	1	0	1	0	0	0	0
279	1	0	2	1	0	2	0	1	2	0	0	0	1	0	1	0	0	0	2	1	1	0	0	2	0	1	0	1	2	2	2	0	1	1	1	1	1	0	1	1	1	0	0	0	0	0	0	1	0
280	1	2	1	0	0	1	1	1	1	1	1	0	0	0	0	0	0	0	0	0	0	1	1	2	0	0	1	0	2	2	1	2	2	0	1	1	1	0	0	0	1	1	1	0	0	2	0	0	0
281	1	2	1	0	0	0	1	1	1	0	1	1	2	0	1	0	1	1	1	0	1	0	0	2	0	0	0	0	2	2	1	2	2	0	2	0	0	0	1	1	0	1	1	0	2	2	0	0	0
282	0	0	2	0	0	1	2	2	0	0	1	0	1	1	0	0	0	0	1	1	1	0	0	2	0	0	0	0	2	2	1	1	2	0	1	0	1	0	0	0	0	1	1	0	1	0	0	1	1
283	1	1	1	0	0	0	1	1	2	0	0	0	2	1	1	0	1	1	1	1	1	0	0	2	0	0	0	0	1	1	2	1	2	1	1	1	1	0	1	0	0	0	2	0	1	1	0	0	0
284	1	2	0	0	0	1	2	2	1	0	1	0	0	0	0	0	1	1	2	2	2	1	0	2	0	0	0	2	1	1	2	0	0	2	0	2	1	1	0	0	0	0	1	0	1	0	0	0	0
285	1	1	0	0	0	1	1	1	2	0	0	0	0	0	0	0	1	1	1	1	1	0	1	1	0	0	0	0	2	2	0	1	2	0	2	1	1	1	1	1	0	1	1	0	1	2	0	0	0
286	0	1	1	1	0	2	2	2	1	0	0	0	0	0	0	0	1	0	0	0	0	0	1	1	1	1	0	1	1	1	2	1	0	2	0	2	1	0	0	0	1	0	0	0	0	0	0	0	0
287	0	2	2	0	0	1	1	1	1	0	1	0	0	0	0	0	1	1	0	0	0	0	1	1	0	0	0	1	0	0	2	0	2	2	1	2	0	0	1	1	0	1	1	0	2	2	0	1	0
288	0	2	0	0	0	0	0	1	2	0	0	1	1	0	0	1	1	2	1	1	1	0	2	0	0	0	1	0	2	2	0	0	1	1	1	1	1	0	1	1	1	1	1	0	2	1	0	0	1
289	1	1	1	0	0	1	1	1	1	0	1	0	1	0	1	0	2	2	0	0	0	1	2	0	1	1	0	1	1	1	2	0	1	2	1	2	1	0	0	0	2	0	0	1	0	0	0	1	0
290	0	2	1	2	0	2	0	0	2	0	0	0	1	0	1	0	2	0	0	0	0	1	0	2	0	0	1	0	2	2	0	0	0	2	0	2	1	0	2	1	0	0	0	0	0	1	0	0	0
291	1	1	1	0	0	1	0	1	2	0	0	0	0	0	0	0	0	0	0	0	0	0	1	1	1	1	0	0	1	1	1	0	2	2	1	2	2	0	0	0	2	0	0	1	0	0	0	0	0
292	0	1	2	0	0	2	2	2	1	0	2	0	0	0	0	0	0	0	0	0	0	0	1	1	0	0	0	0	2	2	1	2	2	1	0	2	1	0	0	0	2	1	1	0	1	0	1	0	1
293	0	2	1	0	0	1	0	0	2	0	0	0	0	0	0	0	2	1	0	1	1	1	1	2	0	0	0	0	1	1	0	1	2	2	0	2	1	0	2	2	0	0	1	0	1	0	0	0	0
294	0	2	1	0	0	1	2	2	0	0	2	0	0	0	0	0	1	1	0	1	0	0	0	2	0	0	1	0	2	2	0	0	2	2	0	2	2	0	1	1	0	0	0	0	0	0	0	0	1
295	0	1	1	0	0	2	2	2	1	0	1	0	0	0	0	0	0	1	0	0	0	0	0	2	2	2	0	0	2	2	1	1	1	1	1	1	1	0	0	0	1	0	0	0	0	0	1	1	0
296	0	2	1	1	0	1	1	1	2	0	0	1	0	0	1	0	2	0	0	0	0	1	0	2	0	0	0	1	2	2	1	1	1	1	0	2	0	0	1	1	0	1	0	0	2	0	0	0	0
297	1	0	2	2	0	2	1	1	1	1	0	0	1	0	1	0	1	0	2	2	1	1	0	2	0	0	0	0	1	1	2	0	2	2	0	2	0	0	2	2	0	0	1	1	1	0	0	1	0
298	0	0	2	0	0	1	0	1	1	0	1	0	0	0	0	0	1	1	1	1	1	0	0	2	1	1	0	1	2	2	1	0	2	1	1	1	1	0	0	0	1	0	1	0	1	0	1	0	0
299	0	2	0	1	1	1	1	1	0	1	1	0	0	0	0	0	0	0	0	0	0	0	0	2	0	0	0	0	2	2	0	0	0	2	0	2	1	0	2	2	0	0	0	0	0	0	0	0	0
300	1	1	1	0	1	2	0	1	1	0	0	1	1	1	0	0	0	0	0	1	0	0	0	2	0	0	0	1	1	0	1	0	0	2	0	1	1	0	1	0	1	1	0	0	0	0	0	0	0
301	1	0	2	0	0	1	2	2	1	0	0	1	2	0	2	0	2	1	1	0	0	0	0	2	0	0	0	0	2	2	1	0	2	1	0	2	0	0	0	0	0	0	0	0	0	0	0	1	0
302	1	1	1	0	0	1	0	1	2	0	1	1	1	0	1	0	2	2	1	1	1	0	0	2	1	1	0	0	2	2	0	2	1	1	1	1	1	0	0	0	2	1	1	0	1	1	0	0	0
303	0	0	2	0	0	1	1	1	0	0	1	1	2	0	1	0	1	1	0	1	0	2	1	1	1	1	0	1	2	2	2	1	2	1	1	1	1	0	1	0	0	0	0	0	0	0	0	1	0
304	0	1	1	0	0	0	2	2	1	0	1	1	2	0	1	0	0	0	0	1	1	0	1	1	0	0	0	2	1	1	2	0	2	1	1	1	1	0	0	0	1	0	0	0	0	0	1	1	0
305	1	1	1	1	0	1	2	2	1	0	0	0	1	0	1	0	1	1	2	2	2	0	0	2	0	0	0	1	2	2	2	0	1	0	1	1	1	0	2	2	0	0	0	0	0	0	0	1	0
306	0	1	1	0	0	1	1	1	1	0	1	0	0	0	0	0	0	0	0	0	0	0	0	2	0	0	0	2	0	0	2	2	2	0	1	1	1	0	1	1	1	0	0	0	0	0	0	1	0
307	0	1	1	0	0	1	0	1	2	0	0	0	1	0	1	0	2	2	1	1	1	0	1	1	0	0	0	0	2	1	0	1	1	0	2	0	1	0	1	0	0	1	1	0	1	0	0	0	0
308	0	1	1	0	0	1	1	1	1	0	1	0	0	0	0	0	1	1	0	0	0	0	0	2	0	0	0	0	2	2	1	0	1	1	0	2	1	0	0	0	1	0	1	0	0	0	0	0	1
309	1	1	1	0	0	1	0	1	1	0	1	0	0	0	0	0	1	0	0	0	0	0	1	1	0	0	0	0	2	2	0	0	0	1	0	2	1	0	2	2	0	0	0	0	0	0	0	0	0
310	1	2	1	0	0	1	1	1	1	0	1	1	1	0	0	0	1	1	1	1	0	0	1	1	0	0	0	0	2	2	0	1	0	1	1	1	1	1	0	0	0	0	0	0	0	0	0	0	1
311	1	0	2	0	0	2	1	1	2	0	0	0	0	0	0	0	2	2	0	0	0	1	0	2	0	0	0	0	1	1	1	0	2	0	1	2	1	1	0	0	1	1	1	0	1	0	0	0	0
312	0	1	2	0	0	2	1	1	2	0	0	2	2	0	0	1	0	0	0	0	0	1	1	1	1	1	0	0	2	2	1	1	1	1	1	1	2	0	0	0	2	1	1	0	1	1	1	0	0
313	1	1	1	0	0	1	1	1	1	1	2	0	0	0	0	0	0	1	1	1	1	0	0	2	0	0	0	0	2	2	1	0	1	2	0	2	1	0	2	2	0	0	1	0	1	1	0	0	0
314	1	1	1	0	0	2	1	2	1	0	1	0	1	0	1	0	1	0	0	0	0	0	0	2	1	1	0	0	2	1	0	0	0	1	0	2	1	0	0	0	2	0	0	0	0	0	0	0	0
315	0	0	2	0	0	1	0	0	2	0	0	0	2	1	1	0	0	1	0	0	0	0	0	2	0	0	0	1	1	0	1	2	2	0	2	0	2	0	1	1	1	1	0	0	1	0	0	0	0
316	0	2	1	1	0	1	0	0	2	0	0	0	1	0	1	0	1	0	1	1	1	1	0	2	1	1	0	1	2	1	1	0	1	1	1	1	1	0	0	0	2	2	2	0	1	1	0	0	0
317	0	2	0	1	0	1	2	2	1	0	1	0	2	0	2	0	1	1	0	0	0	0	2	0	0	0	0	1	1	2	2	0	2	0	1	1	0	0	2	1	0	1	1	0	2	1	0	0	0
318	0	2	0	0	0	0	1	2	2	0	0	0	2	1	1	0	2	1	0	0	0	0	0	2	0	0	0	0	2	2	1	0	1	0	1	1	1	0	1	1	1	0	1	0	1	0	0	1	0
319	1	2	1	0	1	1	1	1	2	0	0	1	1	0	1	0	1	0	1	1	1	0	0	2	1	1	0	1	2	2	2	0	2	1	0	2	1	0	1	0	1	1	1	0	1	0	0	0	0
320	0	1	1	0	0	0	2	2	0	0	0	1	1	0	0	1	1	1	0	0	0	0	0	2	0	0	0	0	2	2	1	0	1	0	2	0	2	0	2	2	1	0	0	2	0	0	0	0	0
321	1	1	1	0	0	1	1	1	1	0	2	0	0	0	0	0	1	1	0	0	0	1	0	2	0	0	0	0	2	2	2	1	1	1	0	2	2	0	0	0	1	0	0	1	0	0	0	0	0
322	1	1	2	0	0	0	2	2	1	0	1	0	0	0	0	0	2	1	1	1	1	1	0	2	0	0	0	0	2	2	0	1	0	2	0	2	2	0	1	1	1	0	1	0	0	1	1	0	1
323	1	0	2	0	0	2	1	2	2	0	0	1	0	0	1	0	1	0	0	0	0	0	0	2	0	0	0	0	2	2	1	1	2	0	2	0	2	0	2	2	0	0	0	1	0	0	0	2	0
324	0	2	1	0	0	1	1	1	2	0	0	1	1	0	0	1	1	1	1	0	0	1	1	1	1	1	0	1	2	2	2	1	1	1	0	2	1	0	0	0	2	0	1	0	1	1	0	0	0
325	0	2	1	0	0	0	1	1	2	0	0	0	0	0	0	0	0	0	1	1	1	1	0	2	0	0	0	0	1	1	1	0	1	2	2	0	1	0	0	0	1	0	0	0	0	0	0	0	0
326	1	2	0	0	0	1	1	1	2	0	0	0	0	0	0	0	1	0	1	1	1	0	0	2	0	0	0	0	2	2	1	1	2	2	0	2	1	0	2	2	0	0	0	0	0	0	0	1	0
327	0	2	0	0	0	0	1	1	2	0	0	0	0	0	0	0	2	1	0	0	0	0	0	2	0	0	0	0	2	2	1	0	1	2	0	2	0	0	1	1	1	1	1	0	1	1	0	0	0
328	0	0	2	0	0	1	1	1	2	0	0	0	1	0	1	0	2	2	1	1	1	1	1	1	1	1	0	1	1	1	1	1	1	1	0	2	2	0	1	1	1	0	0	0	0	0	0	0	0
329	0	1	1	0	0	1	1	1	1	0	1	1	2	1	1	0	1	1	0	0	0	1	1	1	1	1	0	0	2	2	0	0	2	0	1	1	1	0	1	1	1	0	0	0	0	0	0	0	0
330	0	1	1	0	0	1	0	0	2	0	0	1	1	0	1	0	2	1	1	1	0	0	1	1	0	0	0	2	1	1	2	0	0	2	0	2	2	0	0	1	1	0	0	0	0	0	0	0	0
331	0	0	2	0	0	2	0	0	2	0	0	2	2	0	1	0	1	0	0	1	0	0	0	2	0	0	0	1	2	1	1	1	2	0	2	0	0	0	0	0	1	1	1	0	1	1	0	0	0
332	1	0	2	0	0	1	2	2	1	0	0	1	1	0	0	1	1	0	1	1	0	0	0	2	0	0	0	0	2	2	0	2	2	0	1	1	2	0	1	1	1	0	0	0	1	1	0	0	0
333	0	2	0	0	0	0	2	2	1	0	0	0	1	0	0	0	2	2	1	1	1	0	0	2	0	0	0	1	2	2	0	0	1	1	1	1	1	0	1	1	1	0	0	1	0	0	0	0	0
334	1	2	1	1	0	1	2	2	1	0	1	0	0	0	0	0	1	1	1	0	0	0	1	1	0	0	0	2	1	1	1	1	1	2	0	2	1	0	1	1	1	1	1	0	1	1	0	1	0
335	0	0	2	0	0	2	2	2	1	0	0	0	0	0	0	0	1	0	1	1	1	0	0	2	0	0	0	0	1	1	0	0	1	0	1	1	1	0	1	1	1	0	0	0	2	0	0	0	0
336	0	0	1	0	0	1	0	0	2	0	0	0	1	0	1	0	1	1	0	0	0	0	0	2	0	0	0	0	2	2	1	1	2	2	0	2	1	0	1	1	1	0	0	0	0	0	0	0	2
337	1	2	1	0	0	1	0	0	2	0	1	0	0	0	0	0	2	1	0	0	0	0	0	2	0	0	0	0	2	2	1	1	2	2	0	2	1	0	0	0	0	0	0	0	0	0	1	0	1
338	0	2	0	1	0	1	1	1	2	0	0	0	2	0	1	0	0	0	1	1	1	1	0	2	0	0	0	1	1	1	2	1	2	0	1	0	2	0	1	1	1	0	0	0	1	1	0	1	0
339	0	1	2	0	0	2	1	1	1	0	1	2	2	1	0	1	2	0	0	0	0	1	0	2	0	0	0	1	1	1	2	0	1	2	1	2	1	0	0	0	1	0	0	0	0	0	1	1	0
340	1	1	1	0	0	0	1	2	2	0	0	1	1	0	0	1	1	0	1	0	0	2	1	1	1	1	0	1	2	2	2	0	0	1	0	2	1	1	0	0	1	1	1	0	0	1	0	0	0
341	1	1	1	0	0	1	1	1	2	0	0	1	1	0	0	1	0	0	0	0	0	0	0	2	0	0	0	1	2	1	2	0	0	0	1	1	2	0	0	0	1	0	0	0	0	0	0	0	0
342	1	1	2	0	0	0	2	2	0	0	2	0	1	0	1	0	1	2	1	1	1	1	1	1	1	1	0	1	2	1	1	0	1	1	1	1	2	0	2	2	1	1	0	0	1	0	0	0	1
343	1	2	1	0	0	0	0	0	2	0	0	0	0	0	0	0	1	0	1	1	0	0	0	2	0	0	0	1	2	2	1	0	2	1	0	2	2	0	0	0	2	0	0	0	0	1	1	0	0
344	0	2	0	1	0	1	2	2	1	0	0	0	1	0	1	0	1	0	0	0	0	0	1	1	0	0	0	1	1	2	2	1	2	2	0	2	1	0	0	0	0	0	0	1	0	0	0	0	0
345	1	1	1	1	0	2	0	0	2	0	0	0	2	1	1	0	0	0	0	1	1	1	1	1	1	1	0	0	1	1	1	0	0	2	0	2	2	0	0	0	1	1	1	0	1	0	1	0	0
346	0	1	2	1	0	2	1	1	1	0	1	0	1	1	0	0	2	2	0	1	0	1	0	2	0	0	0	0	2	2	1	0	2	2	0	2	2	0	1	1	1	0	1	0	0	0	0	0	0
347	1	1	1	1	0	2	2	2	0	0	1	0	0	0	0	0	1	1	1	1	0	0	1	1	0	0	0	1	1	1	1	2	2	0	2	0	1	0	2	2	0	1	1	0	1	1	0	0	0
348	1	1	0	1	0	1	0	0	2	0	0	0	0	0	0	0	2	1	0	0	0	0	1	1	0	0	0	0	2	2	1	0	1	2	0	2	1	1	0	0	1	0	1	1	1	0	0	1	0
349	1	1	1	0	0	2	1	1	1	0	1	1	1	0	0	0	1	0	1	1	1	0	0	2	0	0	0	1	1	1	2	1	1	1	1	1	2	0	0	0	2	1	0	0	1	1	0	0	0
350	1	1	1	1	0	2	1	1	2	0	0	1	1	0	0	1	1	2	0	0	0	1	0	2	0	0	0	0	2	2	2	2	1	1	1	1	1	1	1	1	0	0	0	0	0	1	0	2	0
351	0	0	2	0	0	1	2	2	0	0	1	0	0	0	0	0	0	0	0	1	0	0	2	0	0	1	0	2	1	1	2	1	2	0	0	2	2	0	2	2	0	0	0	0	0	1	0	0	0
352	1	0	2	0	1	1	1	1	2	0	1	2	2	0	0	1	1	1	2	1	1	1	0	2	0	0	0	0	1	1	1	1	2	2	0	2	1	0	0	0	0	0	0	0	0	1	0	0	0
353	0	1	1	0	1	0	2	2	0	0	0	0	0	0	0	0	2	0	0	0	0	0	0	2	0	0	0	0	2	2	2	0	2	0	1	1	1	0	0	0	1	0	0	0	0	0	0	0	0
354	0	1	1	0	0	2	1	1	2	0	0	0	0	0	0	1	1	0	1	2	1	0	0	2	0	0	0	1	1	1	2	0	0	0	1	1	0	0	2	1	0	1	1	0	1	0	0	1	0
355	1	2	1	0	0	1	1	1	2	0	0	2	1	0	2	0	1	1	2	2	2	0	0	2	0	0	0	0	2	2	0	1	1	0	2	0	2	0	1	1	1	1	1	0	2	0	0	1	0
356	1	1	2	1	0	2	0	1	2	0	0	0	0	0	0	0	1	1	1	0	0	1	1	1	1	1	0	0	2	2	1	2	2	0	1	1	0	0	1	1	0	1	1	0	1	0	1	0	1
357	1	1	1	0	0	0	1	2	1	0	0	0	1	0	1	0	0	1	0	0	0	0	0	2	0	0	0	2	1	1	2	0	1	1	1	1	2	0	0	0	1	1	1	0	1	2	0	0	0
358	0	2	2	1	0	1	1	0	2	0	1	1	1	0	1	0	1	1	2	2	1	0	0	2	0	0	0	1	1	1	1	1	2	1	1	1	2	0	1	1	1	0	1	0	1	2	0	0	0
359	1	0	2	0	0	2	1	2	1	0	1	0	1	1	0	0	1	1	1	1	0	1	0	2	0	0	0	2	2	2	0	1	2	0	1	1	1	0	1	1	1	0	0	0	0	1	0	0	1
360	0	1	2	1	0	2	0	0	2	0	0	1	1	0	0	1	1	1	0	0	0	1	0	2	1	1	0	1	1	1	2	2	1	2	0	2	1	0	2	2	0	0	2	0	0	2	1	0	0
361	0	1	1	1	0	1	1	1	2	0	1	0	1	0	1	0	1	0	1	1	0	1	0	2	0	0	0	0	1	1	2	1	1	1	1	1	0	0	1	1	0	1	1	0	0	1	0	0	0
362	1	1	2	0	0	2	0	0	2	0	1	0	1	0	1	0	2	1	0	0	0	0	0	2	1	1	0	0	2	2	1	0	2	0	1	1	1	0	0	0	1	0	0	0	0	0	1	0	0
363	1	0	2	0	0	1	2	2	2	0	0	1	2	0	2	0	0	0	1	1	1	0	1	1	0	0	1	0	2	2	0	0	1	1	1	1	1	1	0	0	1	0	1	0	0	1	0	0	1
364	0	1	1	0	0	0	2	2	0	0	0	0	0	0	0	0	0	0	0	1	0	0	0	2	0	0	0	0	2	2	1	1	2	2	0	2	1	0	1	1	1	0	0	0	0	0	1	0	0
365	0	1	1	0	0	2	2	2	1	0	0	0	0	0	0	0	1	1	0	0	0	1	0	2	0	0	0	0	2	2	2	0	1	0	2	0	1	0	0	0	2	0	0	0	0	0	0	0	0
366	1	2	0	0	0	0	1	1	1	0	1	0	0	0	0	0	0	0	1	0	0	0	0	2	1	1	0	1	2	2	2	0	2	1	1	1	1	0	0	0	0	2	2	0	1	1	0	1	0
367	0	1	1	0	0	1	1	1	1	0	0	0	0	0	0	0	2	2	0	1	0	0	1	1	0	0	0	0	2	2	0	1	1	1	0	2	1	0	0	0	1	0	0	0	0	0	0	0	0
368	1	0	2	1	0	2	1	2	2	0	0	1	2	0	0	1	1	0	0	0	0	1	0	2	0	0	1	0	1	1	1	1	0	1	1	1	2	0	0	0	2	0	1	0	0	0	1	0	1
369	0	2	0	0	0	1	1	1	1	0	1	0	1	0	1	0	1	1	0	0	0	0	0	2	0	0	1	0	2	2	0	0	2	0	1	1	2	0	0	0	2	0	0	0	0	0	0	0	0
370	1	2	1	0	0	0	1	2	2	0	0	0	1	0	1	0	1	1	1	1	1	1	0	2	0	0	0	0	2	1	0	0	2	1	1	1	1	1	0	0	0	1	1	0	1	2	0	0	0
371	1	2	0	0	0	0	0	0	2	0	0	0	0	0	0	0	1	2	1	1	1	0	1	1	0	0	0	0	2	2	0	1	2	2	0	2	2	0	0	0	2	0	0	0	1	1	1	1	0
372	0	1	2	1	0	1	1	1	2	0	0	0	1	0	1	0	1	0	1	1	1	0	0	2	1	1	0	1	2	2	1	1	1	0	0	1	0	1	1	0	0	0	0	0	0	1	0	0	0
373	1	1	1	1	0	1	0	1	2	0	0	0	0	0	0	0	1	0	1	1	1	0	2	0	0	0	0	0	2	1	1	0	1	1	1	1	1	0	2	2	0	0	2	0	0	0	0	0	0
374	1	1	1	1	0	1	2	2	1	0	1	0	0	0	0	0	0	0	2	1	1	0	0	2	0	0	0	1	1	2	2	0	1	2	0	2	2	0	0	0	1	1	0	0	2	1	0	0	0
375	0	1	1	0	0	1	0	0	2	0	0	1	0	0	1	0	2	0	0	1	0	2	0	2	0	0	0	1	1	1	2	1	2	0	1	1	2	0	1	1	1	0	0	1	0	0	0	1	0
376	1	2	1	1	0	2	1	1	1	0	0	0	0	0	0	1	1	1	1	1	1	0	0	2	0	0	0	1	2	2	0	1	1	1	2	1	1	0	0	0	2	1	1	0	1	0	0	0	1
377	1	0	2	0	0	2	1	1	1	0	1	0	1	0	1	0	0	0	0	0	0	1	1	1	1	1	0	0	2	2	0	0	2	1	1	1	2	0	0	0	2	0	1	0	1	0	0	1	1
378	0	1	2	0	0	1	2	2	0	1	2	0	1	0	1	0	2	1	1	0	0	0	2	0	0	0	0	0	2	2	0	1	1	1	1	1	1	0	0	0	2	0	1	0	1	0	0	0	0
379	0	2	1	1	0	1	1	1	2	1	0	0	0	0	0	0	2	2	0	0	0	0	0	2	0	0	0	0	2	2	2	0	2	1	1	1	2	0	0	0	1	0	0	0	0	0	0	0	0
380	0	0	2	0	0	1	2	2	1	0	0	1	1	0	0	1	1	1	1	0	0	1	1	1	0	1	0	0	2	2	1	0	2	2	0	2	2	0	0	0	1	0	0	0	0	1	0	0	0
381	1	0	2	0	0	2	1	1	2	0	0	0	0	0	0	0	0	0	0	0	0	0	0	2	0	0	0	2	0	0	2	0	0	0	1	1	1	0	0	0	1	0	0	0	0	0	0	0	0
382	0	1	2	2	0	2	2	2	1	0	1	0	0	0	0	0	1	0	1	1	1	2	1	1	1	1	0	1	2	2	0	1	0	1	0	2	2	0	1	1	1	0	0	0	2	0	0	0	1
383	0	1	1	1	0	2	1	2	1	0	0	0	0	0	0	0	1	0	0	0	0	1	1	1	1	1	0	1	2	1	0	1	2	1	1	1	1	0	2	2	0	1	1	0	1	2	0	0	1
384	0	2	1	0	0	0	1	2	1	0	0	0	0	0	0	0	0	0	1	1	1	1	1	2	0	0	0	0	2	2	2	0	0	0	1	1	0	0	2	2	0	0	0	1	0	0	0	0	0
385	0	1	2	0	0	2	2	2	1	1	1	0	0	0	0	0	1	0	1	1	0	0	0	2	0	0	0	0	1	2	1	1	1	1	1	1	0	0	1	1	1	0	0	0	0	0	0	0	0
386	1	0	1	0	0	1	1	1	2	0	0	0	1	0	0	0	0	0	0	0	0	0	0	2	0	0	0	0	1	1	0	1	0	1	1	1	2	0	0	0	2	1	2	0	1	1	1	0	1
387	1	2	1	0	1	1	1	2	1	0	0	1	1	0	0	0	2	1	0	0	0	1	1	1	1	1	0	0	2	2	0	0	1	0	1	2	1	0	0	0	1	1	1	1	1	2	0	0	2
388	0	2	1	0	0	0	2	2	0	0	1	0	1	0	1	0	2	0	0	0	0	0	0	2	0	0	0	0	2	2	0	0	1	2	0	2	1	0	1	1	1	1	0	0	0	0	0	0	0
389	1	1	2	0	0	1	1	1	2	0	0	0	0	0	0	0	1	1	0	0	0	1	0	2	0	0	0	0	2	2	1	1	1	1	1	1	1	0	0	0	1	1	1	0	0	0	0	0	1
390	1	2	1	0	0	1	0	1	2	0	0	1	1	0	0	1	0	0	1	1	1	1	1	1	1	1	0	0	2	2	0	2	1	1	0	2	1	0	1	0	1	0	0	0	0	0	0	0	0
391	0	1	2	1	0	1	2	2	2	0	0	0	0	0	0	1	0	0	2	2	0	1	0	2	1	1	0	0	1	1	1	0	2	1	1	1	1	0	2	1	0	0	0	0	0	0	0	0	0
392	1	1	1	1	0	2	1	2	1	0	0	1	1	0	0	1	1	0	1	1	0	0	1	1	0	0	1	0	2	1	0	0	0	2	0	2	0	0	1	1	1	0	1	0	1	0	1	1	0
393	0	1	2	1	0	1	1	1	1	0	1	0	1	0	0	0	2	2	1	1	1	0	0	2	0	0	0	1	2	2	1	0	0	2	0	2	2	0	1	1	1	1	1	0	1	0	0	0	1
394	0	2	1	0	0	2	0	0	2	0	0	0	1	0	1	0	1	1	0	0	0	1	0	2	0	0	1	0	2	2	0	0	2	2	0	2	0	1	1	1	0	1	1	0	1	1	1	0	0
395	0	1	1	1	0	1	1	2	1	0	1	1	1	0	0	0	1	0	0	0	0	0	0	2	0	0	1	0	2	2	1	0	0	1	2	1	1	0	0	0	2	0	0	0	1	1	0	0	1
396	1	2	0	0	0	0	1	1	1	0	1	0	1	0	1	0	1	0	1	1	1	0	0	2	0	0	0	0	2	2	0	1	1	1	2	1	0	0	1	1	1	0	0	0	0	0	0	0	0
397	1	0	2	0	0	1	1	1	2	0	0	0	1	1	0	0	2	2	0	0	0	0	1	1	1	1	0	0	2	2	1	2	2	1	0	2	1	0	1	1	1	0	0	0	0	0	0	0	0
398	1	1	1	0	0	1	2	2	1	0	1	0	0	0	0	0	2	0	1	1	1	1	1	1	1	1	0	0	2	2	1	1	1	2	1	1	1	0	1	1	1	1	1	0	2	0	0	0	1
399	1	1	1	0	0	1	1	2	2	0	0	1	1	0	1	0	1	1	0	0	0	1	0	2	0	0	0	2	0	0	2	1	2	2	0	2	2	0	1	1	1	0	1	0	1	0	1	1	0
400	1	1	1	0	0	1	0	0	2	0	0	0	0	0	0	0	0	0	1	1	1	1	0	2	0	0	0	0	2	1	1	0	0	1	1	1	2	0	1	1	1	1	1	0	1	0	0	0	0
401	1	2	0	0	0	0	0	1	2	0	1	0	1	0	1	0	2	0	1	1	1	0	1	1	1	1	0	0	1	1	1	0	1	1	1	1	1	0	0	0	1	0	1	0	1	1	0	1	0
402	1	1	2	0	0	2	1	1	1	0	0	1	1	0	0	1	1	1	0	0	0	1	0	2	0	0	0	0	2	2	0	1	2	0	0	2	1	0	1	1	1	2	2	0	1	1	0	0	0
403	0	0	2	1	0	2	0	0	2	0	0	0	0	0	0	0	1	1	2	2	1	0	1	1	0	0	0	0	2	1	1	0	1	0	2	1	1	0	0	0	1	1	1	0	1	0	1	0	0
404	1	2	0	1	1	1	1	2	1	0	1	0	0	0	0	0	1	1	0	0	0	0	0	2	0	0	0	0	2	2	0	1	1	1	0	2	1	0	1	1	1	0	1	0	0	0	0	1	0
405	0	2	1	0	0	0	2	2	1	0	1	1	1	0	2	0	1	1	1	0	0	0	0	2	0	0	0	0	2	2	0	0	1	0	1	1	1	0	0	0	1	1	2	0	0	0	0	0	0
406	0	0	2	0	0	1	1	2	2	1	1	1	2	0	2	0	1	1	1	0	1	0	1	1	0	0	0	1	1	1	2	0	2	0	2	0	1	1	0	0	1	0	0	0	1	1	0	0	0
407	0	0	1	0	0	1	0	1	2	0	0	1	1	0	0	1	1	1	1	1	0	1	1	1	1	1	0	2	0	0	2	1	1	1	1	1	1	0	0	0	1	0	0	0	0	0	0	0	0
408	1	1	2	1	0	1	1	2	1	0	1	0	0	0	0	0	1	0	1	1	1	1	0	2	0	0	0	1	1	1	1	0	1	1	0	2	0	0	0	0	0	1	1	0	1	0	0	0	0
409	1	2	0	1	1	1	0	0	2	0	0	1	2	0	1	1	0	0	1	1	1	0	0	2	0	0	0	0	2	2	1	0	0	0	0	2	0	0	1	1	0	1	1	0	1	0	0	1	0
410	0	1	1	1	0	2	2	2	1	0	1	1	1	0	0	0	1	1	0	0	0	0	0	2	0	0	1	0	2	2	0	0	0	2	0	2	2	0	0	0	2	0	0	0	0	0	0	0	0
411	0	2	2	0	0	1	1	1	2	0	0	0	1	0	1	0	1	1	1	1	1	1	0	2	0	0	0	0	2	2	0	1	1	2	0	2	1	1	0	0	1	0	1	0	1	1	0	0	1
412	1	0	2	1	0	2	2	2	1	0	2	2	2	0	1	0	2	2	1	1	1	0	0	2	0	0	0	0	1	1	1	1	1	2	0	2	0	0	1	1	0	1	1	0	1	1	1	0	1
413	0	2	1	0	0	0	2	2	1	0	1	0	0	0	0	0	2	2	1	1	1	0	0	2	1	1	0	0	2	2	2	1	2	1	0	2	2	0	0	0	2	1	0	0	1	0	0	0	1
414	0	1	1	1	0	2	1	2	2	0	0	0	0	0	0	0	1	0	1	1	1	0	0	2	0	0	1	1	2	2	0	0	1	1	1	1	1	0	0	0	1	1	1	0	1	1	0	1	1
415	0	1	1	0	0	2	2	2	0	0	0	2	2	0	2	0	1	0	1	1	0	0	0	2	0	0	0	1	2	2	2	0	0	2	0	2	1	0	0	0	2	1	0	0	2	1	0	0	1
416	0	2	1	1	0	1	1	2	1	0	1	0	0	0	0	0	1	0	0	0	0	0	1	1	1	1	0	0	2	2	0	2	2	0	1	1	2	0	0	0	1	0	0	0	0	1	0	0	0
417	0	0	2	0	0	1	1	1	1	0	1	0	1	0	1	0	2	0	0	0	0	0	0	2	0	0	0	0	2	2	0	2	1	1	1	1	0	0	1	1	0	1	1	0	0	2	0	0	0
418	0	1	1	1	0	1	1	2	2	0	0	0	0	0	0	0	1	0	1	1	0	0	1	1	0	0	2	1	2	2	1	1	1	0	2	0	1	0	1	0	1	1	0	0	2	1	0	0	0
419	1	1	2	2	0	2	0	0	2	0	0	0	0	0	0	0	1	1	1	0	1	1	1	1	1	1	0	1	2	2	1	0	1	2	0	2	2	0	2	2	0	0	2	0	0	2	1	1	0
420	0	1	2	1	0	2	1	1	1	0	0	0	0	0	0	0	2	0	0	0	0	0	0	2	0	0	0	0	2	2	1	0	2	1	0	2	2	0	2	2	0	0	1	0	1	1	1	1	0
421	0	2	1	0	0	0	0	1	2	0	1	2	2	0	0	1	0	0	1	1	1	0	1	1	1	1	0	2	0	0	2	1	1	1	0	2	1	0	0	0	1	0	0	2	0	0	0	0	1
422	1	2	0	0	0	1	1	2	1	0	0	0	2	1	0	0	1	0	1	1	1	0	0	2	0	0	1	0	1	1	1	0	1	0	2	0	1	0	0	0	1	0	0	0	0	1	0	1	0
423	1	2	1	0	0	0	2	2	1	0	1	0	0	0	0	0	2	2	0	0	0	0	0	2	0	0	0	0	2	2	0	0	2	0	1	1	2	0	0	0	2	0	0	0	0	0	0	0	0
424	1	1	1	0	0	1	1	1	1	0	0	0	0	0	0	0	1	1	1	1	0	0	1	1	0	0	0	0	2	2	0	1	1	1	0	2	1	0	2	2	0	0	0	0	0	0	0	0	2
425	0	1	1	0	0	1	1	1	1	0	1	1	1	0	0	1	2	2	1	1	0	0	0	2	0	0	0	1	2	1	1	0	2	2	0	2	2	0	1	1	1	0	1	0	0	0	0	0	0
426	1	0	2	0	0	1	1	1	2	0	0	1	1	0	1	0	2	1	0	0	0	0	0	2	0	0	0	0	2	2	0	0	0	0	1	1	2	0	1	1	1	0	0	0	0	0	0	1	0
427	1	1	1	0	0	0	2	2	0	0	0	0	2	0	2	0	0	1	1	1	1	2	1	1	1	1	0	0	2	2	1	0	2	1	2	1	0	1	1	1	0	1	1	0	1	1	0	0	0
428	0	1	2	1	0	2	1	1	2	0	1	0	0	0	0	0	0	1	0	0	0	0	1	1	0	0	1	1	2	2	0	1	2	0	0	2	1	0	0	0	2	1	1	0	1	2	0	0	0
429	1	1	1	0	0	1	1	2	2	0	0	0	0	0	0	0	0	0	1	1	1	1	0	2	0	0	0	1	2	2	0	0	1	2	0	2	2	0	2	2	0	0	0	1	0	0	1	1	0
430	1	2	1	1	0	1	2	2	1	0	0	0	1	0	1	0	1	0	1	1	1	0	0	2	0	0	0	0	2	2	0	0	1	2	0	2	2	0	1	1	1	1	0	0	2	1	0	0	0
431	0	1	1	0	0	1	2	2	1	0	0	0	1	0	0	0	0	0	1	1	1	1	0	2	0	0	0	0	2	2	0	1	1	2	0	2	2	0	0	0	2	0	1	0	0	0	0	0	0
432	1	1	1	0	0	1	1	2	0	0	1	0	0	0	0	1	0	0	0	0	0	0	1	1	1	1	0	0	2	1	1	1	0	2	0	2	1	0	0	0	1	0	0	0	0	0	0	0	0
433	0	1	1	0	0	0	1	1	0	0	0	0	0	0	0	0	0	0	1	1	1	0	0	2	0	0	0	0	2	2	0	1	1	1	1	1	2	0	1	1	1	0	0	0	0	0	0	0	0
434	1	1	1	1	0	1	1	2	0	0	1	0	1	1	0	0	0	0	2	1	0	0	0	2	0	0	0	0	2	2	1	0	2	1	1	1	1	0	1	1	0	1	1	0	1	0	0	0	0
435	1	2	0	0	0	1	0	1	2	0	1	1	1	0	0	1	0	0	0	0	0	1	1	1	0	0	1	1	2	2	0	1	2	0	2	1	1	0	0	0	0	0	2	0	1	0	0	1	0
436	1	1	1	0	1	0	2	2	1	0	0	0	0	0	0	0	1	1	0	1	0	1	0	2	0	0	0	0	2	2	0	1	1	1	1	1	2	0	0	0	1	0	0	1	0	0	1	0	0
437	1	1	1	0	0	1	0	1	2	0	0	0	0	0	0	0	1	1	1	1	1	0	0	2	0	0	0	1	1	1	1	1	1	2	0	2	0	0	2	1	0	0	0	0	0	0	0	0	0
438	1	0	2	0	0	1	1	1	2	0	1	0	0	0	0	0	0	0	0	0	0	1	0	2	1	1	0	1	0	0	2	0	0	1	0	2	1	1	0	0	1	0	0	0	2	1	0	0	0
439	0	0	2	0	0	2	1	2	1	0	1	0	0	0	0	0	1	1	1	1	1	1	0	2	0	0	0	0	2	2	1	1	0	2	0	2	1	0	0	0	1	0	0	0	0	0	0	0	0
440	1	1	1	0	1	0	2	2	1	0	1	0	1	0	1	0	0	0	0	0	0	1	1	1	1	1	0	0	1	1	0	1	2	0	0	2	2	0	1	1	1	0	1	1	1	0	0	0	0
441	0	0	2	2	0	2	1	2	0	0	1	0	1	0	0	0	2	1	0	0	0	0	0	2	0	0	0	0	2	1	0	1	1	2	1	1	2	0	0	0	1	1	1	0	1	1	0	0	0
442	0	2	0	0	0	0	1	1	1	0	0	0	0	0	0	0	1	1	0	0	0	1	0	2	0	0	0	2	2	2	0	2	1	1	1	1	1	0	1	1	1	0	0	0	0	1	0	0	0
443	1	0	2	1	0	2	1	1	1	0	0	0	1	0	1	0	0	0	1	1	1	0	0	2	0	0	1	0	2	2	0	1	2	1	1	1	0	1	1	0	0	1	1	0	0	0	0	0	0
444	1	2	0	0	0	0	1	1	0	1	1	1	1	0	0	1	0	0	0	0	0	1	0	2	0	0	0	0	2	2	0	2	2	0	2	0	1	0	1	1	1	0	0	0	0	0	0	0	0
445	1	1	1	1	0	1	2	2	0	0	1	0	0	0	0	0	2	2	0	1	0	0	0	2	0	0	0	1	1	1	2	0	1	1	1	1	1	0	1	1	1	0	0	0	0	0	0	0	0
446	0	1	1	0	0	1	1	1	1	0	0	1	2	0	2	0	1	0	1	1	1	0	0	2	1	1	0	0	1	1	0	0	2	1	2	1	1	0	0	1	1	0	0	0	0	0	1	0	0
447	1	0	2	0	0	1	2	2	0	0	0	0	0	0	0	0	0	0	2	1	0	1	0	2	0	0	0	0	2	1	0	1	2	0	0	2	1	0	1	1	1	0	1	1	2	0	1	0	0
448	0	1	1	0	0	2	1	1	2	0	0	0	1	0	1	0	1	0	1	1	0	0	0	2	0	0	0	1	2	2	1	0	0	0	1	1	2	0	0	0	2	1	0	0	1	1	0	1	0
449	1	1	2	0	0	2	1	1	2	0	1	0	0	0	0	0	1	1	0	0	0	0	1	1	1	1	0	0	2	2	0	0	2	1	1	1	1	0	0	0	1	0	0	0	2	1	0	0	0
450	1	1	1	0	0	0	1	2	1	0	1	0	0	0	0	0	1	1	1	1	1	0	0	2	0	0	0	1	2	2	1	1	1	1	0	2	1	0	1	1	0	0	0	0	0	0	0	1	0
451	0	1	2	1	0	2	1	1	2	0	0	0	1	0	1	0	1	1	0	1	1	0	0	2	0	0	0	2	1	1	2	0	2	1	0	2	1	0	1	0	2	0	0	0	0	2	0	0	0
452	0	1	1	0	0	2	1	1	1	1	1	0	0	0	0	0	2	2	1	1	1	0	0	2	0	0	0	0	2	2	0	1	2	2	0	2	2	0	0	0	2	1	1	0	1	0	1	1	0
453	0	1	1	1	0	1	1	2	2	0	0	0	1	1	0	0	1	0	1	1	1	1	0	2	0	0	0	0	2	2	2	0	1	1	1	1	2	0	0	0	2	0	1	0	0	0	0	0	1
454	0	0	2	0	0	2	1	2	2	0	0	0	0	0	0	0	1	0	1	1	1	0	0	2	1	1	1	1	2	2	0	1	1	1	0	2	2	0	1	1	1	0	0	1	0	0	0	0	1
455	0	1	1	1	0	2	1	2	2	0	0	0	1	1	0	0	2	2	0	0	0	0	0	2	1	1	0	0	1	1	0	1	1	0	2	0	1	0	1	1	1	0	0	0	0	0	1	0	0
456	0	1	2	1	0	1	1	1	0	0	1	0	0	0	0	0	1	0	1	0	0	0	0	2	0	0	0	1	2	2	1	1	2	1	1	1	2	0	0	0	2	1	2	0	1	1	0	0	1
457	1	1	1	0	0	0	1	1	1	0	1	1	1	0	0	1	1	1	1	1	1	0	0	2	0	0	0	1	2	2	0	0	0	1	2	1	2	0	0	0	2	1	1	0	1	1	0	2	0
458	0	0	2	0	0	1	0	1	1	0	0	1	1	0	0	0	0	0	2	1	1	0	0	2	0	0	1	1	2	2	0	1	2	1	1	1	2	0	1	1	1	0	2	0	1	0	0	0	0
459	1	1	1	0	0	0	2	2	2	0	1	0	0	0	0	0	0	0	0	0	0	1	0	2	0	0	0	2	0	0	2	0	2	2	1	1	2	0	2	2	0	0	2	0	1	0	0	1	0
460	1	1	1	0	0	0	1	1	2	0	1	0	0	0	0	0	0	0	1	1	1	1	0	2	0	0	0	0	2	1	1	2	2	0	2	0	1	0	1	1	1	0	1	0	1	0	0	0	0
461	0	0	2	0	0	1	1	1	2	0	0	0	0	0	0	0	1	1	1	1	1	1	1	1	1	1	0	1	2	2	1	0	0	2	0	1	1	0	0	0	0	0	0	0	0	1	0	0	0
462	1	1	1	0	0	1	2	2	1	0	0	0	0	0	0	0	0	0	1	1	1	1	0	2	1	1	0	2	2	2	1	1	2	2	0	2	2	0	0	0	2	1	1	0	0	0	0	0	0
463	1	2	2	1	0	1	1	2	1	0	1	0	1	0	1	0	1	1	0	0	0	0	0	2	0	0	0	2	1	1	2	0	2	1	1	1	1	1	0	0	1	0	1	0	1	0	0	1	0
464	0	1	1	0	0	0	2	2	1	0	0	0	0	0	0	0	1	0	1	2	1	0	0	2	0	0	0	0	2	2	1	0	1	1	1	1	1	0	1	1	1	1	1	1	1	2	1	0	0
465	0	2	0	0	0	0	2	2	1	1	1	1	1	0	0	0	1	1	1	1	1	0	0	2	0	0	0	2	1	1	1	1	1	2	0	2	1	0	0	0	2	0	1	0	1	1	0	0	0
466	0	1	2	1	0	1	1	1	2	0	0	1	1	0	0	1	0	0	1	1	1	1	1	1	0	0	0	1	0	0	2	0	2	0	2	0	1	0	0	0	0	0	1	0	1	0	0	0	0
467	0	2	1	1	0	1	1	1	1	0	0	0	0	0	0	0	2	2	1	1	1	1	0	2	0	0	0	1	2	2	1	0	1	0	2	0	2	0	1	1	1	1	1	0	1	0	0	0	0
468	1	1	2	0	0	2	1	1	1	0	0	1	2	0	2	0	0	0	1	1	1	1	0	2	0	0	0	1	2	2	1	0	2	2	0	2	1	0	0	0	1	0	0	0	0	0	0	0	1
469	0	1	1	0	0	1	1	1	1	0	2	0	1	0	1	0	1	1	0	0	0	0	0	2	0	0	0	1	1	1	1	2	2	0	2	0	1	1	0	0	1	0	1	0	0	0	0	0	0
470	0	1	1	0	0	1	1	1	1	0	1	0	1	0	1	0	1	1	0	0	0	1	1	1	1	1	0	0	2	2	1	1	1	1	1	1	0	1	1	1	0	0	1	1	2	0	0	0	0
471	0	1	1	1	0	1	1	1	2	0	0	0	0	0	0	0	1	1	1	1	1	1	1	1	1	1	0	0	1	2	1	0	0	2	0	2	1	0	0	0	2	0	0	0	1	1	1	0	0
472	0	1	1	0	0	0	2	2	1	0	1	0	1	0	1	0	2	2	1	1	1	2	0	2	0	0	0	0	2	2	1	0	1	2	0	2	2	0	0	0	1	0	0	0	2	1	0	0	2
473	1	1	1	1	0	1	1	1	1	0	0	1	1	0	1	0	1	1	1	1	1	0	0	2	1	1	0	1	2	2	2	1	1	1	0	2	1	0	1	1	0	0	0	1	0	1	0	0	0
474	0	1	1	0	0	1	1	1	0	0	1	0	1	0	1	0	1	0	1	1	1	1	0	2	1	1	0	2	2	2	0	1	1	1	0	2	1	0	1	1	1	0	0	1	0	0	0	0	1
475	1	1	0	1	0	1	1	2	1	0	0	0	1	0	1	0	0	0	2	1	1	0	0	2	0	0	0	0	2	2	0	1	1	1	1	1	1	0	0	0	0	0	0	1	0	0	0	0	0
476	1	1	0	1	0	1	2	2	1	0	0	0	1	0	1	0	2	1	0	1	1	0	0	2	0	0	0	0	2	2	0	1	2	1	1	1	1	0	2	2	0	1	1	0	1	0	0	0	2
477	0	1	1	0	0	1	0	1	2	0	0	0	0	0	0	0	1	1	0	1	0	0	1	1	0	0	1	0	2	2	0	0	2	1	1	1	1	0	1	1	1	1	0	0	1	1	1	0	0
478	1	1	1	0	0	2	1	1	1	0	1	0	1	0	1	0	2	1	1	0	0	0	0	2	0	0	0	1	2	2	1	0	2	1	0	2	1	0	1	1	1	0	0	0	2	0	0	0	0
479	1	2	0	1	0	1	1	1	1	0	0	0	1	0	1	0	1	1	1	1	0	1	0	2	0	0	0	1	2	2	1	1	2	0	2	1	1	0	0	0	2	1	1	0	1	1	0	0	0
480	0	2	1	1	0	2	2	2	2	0	1	2	1	0	2	0	2	1	0	0	0	0	0	2	0	0	0	0	2	2	1	0	0	0	0	2	1	0	0	0	2	1	1	0	1	1	0	0	0
481	0	2	1	1	0	1	1	1	1	0	0	0	0	0	0	0	1	1	1	1	1	1	0	2	0	0	0	0	1	2	1	1	2	1	1	1	2	0	1	1	1	0	0	2	0	0	2	0	0
482	0	2	0	0	0	0	2	2	1	0	0	1	1	0	0	1	2	1	1	0	0	1	0	2	0	0	0	1	2	2	0	0	1	2	0	2	2	0	0	0	2	1	1	0	1	0	0	0	0
483	1	2	0	0	0	1	2	2	1	0	2	0	1	1	0	0	1	0	0	0	0	0	1	1	0	0	0	1	2	1	1	0	2	1	2	1	2	0	2	2	0	1	2	0	0	0	0	1	0
484	1	1	1	1	0	1	1	1	0	0	1	0	0	0	0	0	2	1	0	0	0	1	0	2	0	0	0	1	1	1	1	1	2	1	1	1	1	0	1	1	1	2	2	0	1	1	0	0	2
485	0	1	1	0	0	0	1	2	2	0	0	0	0	0	0	0	1	1	0	0	0	0	0	2	0	0	0	0	2	2	1	0	1	1	1	1	1	0	0	0	0	0	0	0	0	0	0	1	0
486	1	1	1	0	0	1	1	1	1	1	0	0	0	0	0	0	0	0	0	0	0	1	0	2	0	0	0	0	2	2	1	1	1	1	0	2	2	0	2	2	0	1	1	0	1	1	1	1	0
487	1	2	1	0	0	0	1	1	2	0	0	1	1	0	0	1	0	0	0	0	0	0	0	2	0	0	0	0	2	2	0	0	1	2	0	2	0	0	2	1	0	0	0	1	0	0	2	0	0
488	0	2	0	1	0	1	0	2	2	0	1	0	0	0	0	0	0	0	0	0	0	0	0	2	0	0	0	0	2	2	0	0	2	2	0	2	0	0	2	1	0	1	1	0	1	2	0	0	1
489	1	2	0	0	0	0	1	2	1	0	1	2	1	0	2	0	1	1	2	1	1	0	0	2	1	1	0	1	2	2	2	1	2	1	1	1	1	0	1	1	1	0	2	0	0	0	1	1	0
490	0	1	1	0	0	1	2	2	1	1	1	1	2	0	1	0	2	1	0	0	0	0	0	2	0	0	0	0	2	2	0	0	2	2	0	2	2	0	0	0	2	0	0	1	0	0	0	0	0
491	0	1	0	0	0	1	2	2	0	0	0	0	0	0	0	0	2	2	1	1	0	0	1	1	1	1	0	1	1	2	2	2	1	1	1	1	1	0	2	1	0	1	1	0	0	0	0	0	0
492	1	2	0	0	0	0	1	2	1	0	1	1	1	0	0	1	1	0	0	0	0	1	0	2	0	0	0	1	2	2	1	0	1	0	1	1	0	0	1	1	1	1	1	0	1	0	0	0	0
493	1	1	1	1	0	2	2	2	1	0	0	0	1	0	1	0	1	1	0	1	0	0	1	1	0	0	0	0	1	1	1	0	0	1	2	0	2	0	0	0	1	1	1	0	1	0	0	0	1
494	1	0	1	0	0	1	1	1	2	0	0	1	1	0	1	0	1	1	1	1	1	0	0	2	0	1	0	1	2	2	0	2	1	0	2	0	1	0	2	2	0	0	0	0	1	1	0	0	0
495	1	2	1	1	0	1	2	2	1	0	0	0	0	0	0	0	1	0	1	1	0	2	0	2	0	0	0	0	2	2	1	2	2	0	1	1	1	0	1	0	1	1	1	0	1	0	1	0	0
496	1	1	1	0	0	2	0	1	2	0	1	1	1	0	0	1	1	0	1	1	1	1	0	2	0	0	0	0	1	1	2	0	2	0	2	1	2	0	0	0	2	0	0	1	0	1	0	0	0
497	0	1	2	0	0	1	2	2	1	0	0	0	0	0	0	0	0	0	2	1	1	1	0	2	0	0	0	0	2	2	1	1	1	1	0	2	2	0	0	0	2	0	1	0	0	1	1	0	0
498	0	1	2	0	0	2	0	1	2	0	1	0	0	0	0	0	1	1	1	1	1	2	1	1	1	1	0	0	2	2	0	0	2	0	1	1	1	0	1	1	0	0	1	0	0	1	0	0	0
499	1	0	2	0	0	1	0	1	2	0	0	0	1	1	0	0	1	1	1	1	1	1	0	2	0	0	0	1	2	2	1	1	1	2	0	2	2	0	1	1	1	1	1	0	1	1	0	0	0
500	1	1	1	0	0	1	2	2	1	0	1	0	1	1	0	0	0	0	0	0	0	0	1	1	1	1	0	2	1	1	2	1	1	1	1	1	1	0	1	0	0	0	0	0	0	0	0	0	0
501	1	0	2	0	0	1	0	0	2	0	0	0	0	0	0	0	1	1	1	1	0	0	1	1	0	0	0	0	1	2	1	2	1	1	0	2	1	0	0	0	2	1	1	0	0	1	0	0	1
502	0	0	2	1	0	2	2	2	0	0	1	0	0	0	0	0	1	1	1	0	0	0	1	1	0	0	0	0	2	2	0	0	0	2	0	2	1	0	1	1	1	0	1	0	1	0	0	1	0
503	0	1	1	0	0	2	1	2	1	0	1	0	1	0	1	0	2	1	0	1	1	1	0	2	0	0	0	1	1	1	1	0	1	1	1	1	1	0	0	0	1	0	1	0	1	0	0	0	1
504	0	2	1	0	0	0	2	2	1	0	1	1	2	0	1	0	2	2	2	2	2	0	2	0	0	0	0	2	1	1	2	1	2	1	1	1	1	1	0	0	0	0	0	0	1	0	1	0	0
505	0	0	1	0	0	1	2	2	0	0	2	0	0	0	0	0	1	0	1	1	1	0	1	1	0	0	0	1	1	1	1	1	2	2	0	2	1	1	1	1	0	0	0	0	0	0	0	0	1
506	0	0	2	0	0	2	1	2	2	0	0	0	0	0	0	0	2	1	0	0	0	0	2	0	0	0	0	0	2	2	1	1	1	1	1	1	1	0	0	0	0	0	1	0	0	0	0	0	0
507	0	0	2	0	0	2	1	2	1	0	1	0	0	0	0	0	1	1	0	0	0	0	1	1	0	0	0	0	2	2	0	0	0	2	0	2	2	0	1	1	1	1	1	0	1	1	0	1	0
508	0	2	0	0	0	0	1	2	1	0	0	0	1	0	1	0	2	2	1	1	1	0	0	2	1	1	0	2	0	0	2	0	2	1	1	1	2	0	1	1	1	2	2	0	2	1	0	0	0
509	0	1	1	1	1	2	2	2	2	0	1	0	0	0	0	0	2	1	0	1	1	1	1	1	1	1	0	0	2	2	1	2	1	1	1	1	2	0	0	0	2	0	1	0	1	1	0	0	0
510	0	0	2	0	0	1	0	1	1	0	0	0	0	0	0	0	1	1	1	1	0	0	0	2	0	0	0	0	2	2	0	0	1	1	1	1	0	0	2	1	0	0	0	0	0	2	1	1	0
511	0	2	0	1	1	1	0	0	2	0	0	2	2	0	2	0	0	0	1	2	1	0	0	2	0	0	0	0	2	2	1	1	2	1	1	1	0	0	1	1	0	1	1	0	1	1	0	0	0
512	0	1	2	1	0	1	2	2	1	0	0	0	1	0	1	0	1	1	1	1	0	0	0	2	0	0	0	1	2	1	1	0	2	1	2	0	1	0	0	0	1	1	0	0	1	1	1	0	0
513	1	1	1	0	0	2	2	2	0	0	0	0	0	0	0	0	0	0	0	0	0	1	1	1	1	2	0	1	2	2	1	1	1	0	1	1	1	1	0	0	1	1	0	0	2	1	1	0	0
514	0	2	1	2	0	2	2	2	1	0	2	1	0	0	0	0	2	0	1	0	0	1	0	2	0	0	0	1	2	1	1	0	0	1	0	2	1	0	2	2	0	0	0	0	0	1	0	1	0
515	0	1	2	1	0	1	0	1	2	0	0	0	1	0	0	0	0	1	0	0	0	0	0	2	0	0	0	1	1	1	2	0	1	1	1	1	2	0	0	0	2	0	0	0	0	0	0	0	0
516	0	0	2	1	0	2	1	1	1	0	1	0	0	0	0	0	2	1	0	0	0	0	0	2	0	0	0	0	2	2	2	0	1	1	0	1	1	0	0	0	2	0	0	0	0	0	0	0	0
517	1	2	1	0	0	0	1	1	1	0	1	2	2	0	1	1	1	1	2	2	1	1	0	2	0	0	0	0	2	2	0	1	2	1	1	1	1	0	2	2	0	1	1	0	1	2	1	0	0
518	1	1	2	1	0	1	1	1	0	0	0	0	1	0	1	0	1	1	1	0	0	2	0	2	0	0	0	0	1	1	1	0	0	1	0	2	0	1	1	0	0	0	1	0	1	1	0	1	0
519	1	1	1	1	0	1	1	2	2	0	0	0	0	0	0	0	0	0	0	0	0	1	0	2	0	0	0	0	2	1	0	1	1	1	1	1	1	0	1	0	1	0	0	0	0	0	0	0	0
520	1	0	2	1	0	2	0	0	2	0	1	1	1	0	0	1	1	0	0	0	0	1	0	2	0	0	0	0	2	2	1	0	1	1	1	1	1	0	1	1	1	0	0	0	0	1	0	0	0
521	1	0	2	0	0	2	1	1	1	0	0	1	2	0	1	0	1	1	0	0	0	0	0	2	0	0	0	0	2	2	0	0	2	0	1	1	2	0	0	0	1	1	1	0	1	2	0	0	0
522	1	1	1	0	0	2	0	1	2	0	0	0	0	0	0	0	0	0	0	0	0	0	0	2	0	0	0	0	2	2	0	0	1	2	1	1	2	0	1	1	1	1	1	1	0	0	0	0	0
523	0	1	1	0	0	1	0	0	2	0	0	1	1	0	0	0	1	1	1	1	1	0	1	1	1	1	0	0	2	2	1	1	1	1	0	2	2	0	1	1	0	0	0	1	0	0	0	0	0
524	0	1	2	0	0	0	0	1	1	0	1	2	2	0	1	1	1	1	1	1	0	0	1	1	1	1	0	2	1	1	2	0	1	1	1	1	1	1	1	1	0	0	2	0	1	1	0	0	0
525	0	1	1	0	0	1	0	0	2	0	0	0	1	0	1	0	0	0	0	0	0	0	1	1	0	0	0	0	1	1	0	1	2	0	1	0	1	0	0	0	0	1	1	0	1	0	0	0	1
526	0	1	2	1	0	2	0	0	2	0	0	1	2	0	2	0	0	0	1	1	1	0	0	2	0	0	0	0	2	2	1	2	2	0	2	0	1	1	1	1	0	0	0	0	0	0	0	0	0
527	1	1	1	1	0	1	2	2	1	0	2	0	0	0	0	0	1	0	1	1	1	1	0	2	0	0	0	0	2	2	2	2	2	2	0	2	1	0	0	0	1	0	0	1	0	0	0	0	0
528	1	2	0	0	0	0	1	1	2	0	0	1	1	0	1	0	0	0	0	0	0	0	0	2	1	1	0	0	2	2	2	0	1	2	0	2	0	0	1	1	1	1	2	0	0	0	0	0	2
529	1	2	1	0	1	1	2	2	0	0	1	0	1	0	1	0	2	0	1	1	1	0	0	2	0	0	1	1	2	2	0	2	2	1	0	2	1	0	1	0	0	0	1	0	1	1	0	0	0
530	1	1	2	0	0	2	2	2	1	0	0	0	0	0	0	0	1	1	1	1	1	0	1	1	0	0	0	1	2	1	1	1	0	2	0	2	1	0	1	0	1	0	0	0	0	0	0	0	1
531	0	1	2	0	0	1	1	1	2	0	0	1	1	0	0	1	2	2	1	1	1	0	0	2	0	0	0	0	2	2	0	1	1	1	0	2	1	1	0	0	0	0	0	0	0	0	0	0	0
532	1	1	0	0	0	1	1	1	2	0	0	0	1	0	1	0	1	0	1	1	1	0	0	2	0	0	0	0	2	2	0	1	0	2	0	2	2	0	0	0	2	0	0	0	0	0	1	1	0
533	1	1	1	1	0	1	1	1	1	0	1	1	0	0	1	0	1	0	0	0	0	0	1	1	0	0	0	0	2	1	0	0	1	1	1	1	1	0	1	1	1	0	1	0	0	0	0	0	0
534	0	0	2	0	0	2	1	2	2	0	0	0	0	0	0	0	0	0	0	0	0	0	0	2	0	0	0	0	2	2	1	1	1	2	0	2	2	0	0	0	1	0	0	0	0	0	1	0	1
535	0	1	1	0	0	2	2	2	0	0	2	1	1	0	1	0	1	0	1	1	0	0	0	2	1	1	1	1	2	2	0	0	0	0	1	1	1	0	1	1	1	1	0	0	0	0	0	0	0
536	0	1	0	0	0	0	2	2	1	1	1	0	0	0	0	0	1	1	0	1	0	0	2	0	0	0	0	0	2	2	1	0	2	1	1	1	2	0	0	0	2	0	0	0	0	0	0	0	0
537	0	1	1	1	0	1	2	2	1	0	1	0	0	0	0	0	1	0	0	0	0	0	0	2	0	0	0	0	2	2	1	0	0	0	1	1	0	0	1	1	1	0	1	0	1	0	1	0	0
538	1	1	2	1	0	1	0	0	2	0	0	0	1	0	0	0	1	0	1	1	0	0	0	2	0	0	0	0	2	2	1	1	2	2	0	2	1	0	1	0	0	1	0	0	1	1	0	0	0
539	0	1	2	1	0	2	0	0	2	0	0	0	0	0	0	0	1	0	1	1	0	0	0	2	0	0	0	0	2	2	1	2	1	2	0	2	0	0	2	2	0	0	1	0	1	0	0	0	1
540	1	1	1	1	0	1	0	0	2	0	0	0	0	0	0	0	2	1	0	0	0	0	0	2	0	0	0	0	2	2	1	1	1	2	1	2	0	0	1	1	0	1	1	0	0	0	0	0	1
541	1	1	1	1	0	1	1	2	2	0	0	0	0	0	0	0	2	1	0	1	1	0	0	2	0	0	1	0	2	2	1	0	2	1	1	1	2	0	1	1	1	0	1	0	0	0	0	0	0
542	0	2	0	0	0	0	2	2	1	0	0	0	0	0	0	0	2	1	2	2	1	0	0	2	0	0	0	0	2	2	1	1	1	1	0	2	1	1	1	1	0	1	1	1	1	2	0	0	2
543	0	1	1	1	0	1	1	2	1	0	1	0	1	0	1	0	1	1	1	1	0	1	0	2	1	1	0	0	2	2	0	1	1	0	2	0	1	0	1	1	1	0	0	0	0	2	0	0	2
544	0	0	2	1	0	2	2	2	2	0	0	1	1	0	0	1	1	1	1	1	1	1	0	2	0	0	0	1	2	2	1	0	0	2	0	2	2	0	0	0	2	0	0	1	1	1	1	1	0
545	1	0	2	0	0	2	2	2	1	0	0	0	1	0	1	0	0	0	1	0	0	0	0	2	1	1	0	0	1	1	0	0	2	1	0	2	1	0	1	1	1	0	0	0	1	0	0	0	0
546	1	1	2	1	0	2	0	0	2	0	0	0	2	0	2	0	1	2	0	0	0	0	0	2	0	0	0	0	2	1	1	0	1	1	1	1	1	0	1	1	1	0	0	0	0	0	0	0	0
547	1	2	1	1	0	1	2	2	1	0	1	0	0	0	0	0	1	1	1	1	0	1	1	1	1	1	0	1	2	1	1	0	2	1	2	0	1	0	1	0	1	0	0	0	1	1	0	1	0
548	0	1	2	1	0	1	0	0	2	0	0	0	1	0	1	0	2	1	0	0	0	0	0	2	0	0	0	0	2	2	0	1	2	0	0	2	1	1	0	0	1	1	0	0	0	0	0	0	1
549	0	2	0	0	0	1	0	1	1	0	0	0	0	0	0	0	2	0	0	0	0	0	0	2	1	1	1	0	2	2	1	0	1	1	1	1	1	0	2	2	0	0	1	1	2	0	0	0	0
550	1	1	2	0	0	1	1	2	0	0	1	1	1	0	1	0	2	1	0	1	1	0	0	2	0	0	0	0	1	1	1	0	0	2	0	2	1	0	1	1	1	1	1	0	1	0	1	1	0
551	0	1	1	0	0	1	2	2	1	0	0	0	1	0	1	0	1	0	1	1	1	0	0	2	0	0	0	2	1	1	2	0	1	1	0	2	2	0	1	1	1	0	0	0	1	1	0	0	1
552	0	1	1	1	0	1	1	2	1	0	1	0	0	0	0	1	2	2	0	0	0	1	0	2	0	0	0	0	2	2	0	1	1	0	2	0	1	0	2	2	0	0	0	0	0	0	1	0	1
553	1	2	1	0	0	0	1	1	1	0	1	0	1	0	1	0	1	1	0	1	1	0	0	2	0	0	0	0	1	1	1	0	2	1	1	1	1	0	1	1	1	0	0	2	0	0	0	0	1
554	0	2	1	0	0	1	0	0	2	0	1	0	0	0	0	0	1	1	0	0	0	0	0	2	0	0	2	1	2	2	1	0	1	2	0	2	1	1	0	0	1	2	2	0	2	1	0	0	0
555	0	0	2	0	0	2	1	2	1	0	1	0	0	0	0	0	1	1	1	1	0	0	0	2	1	1	0	0	2	2	0	2	2	0	1	1	0	0	1	1	0	0	0	1	0	0	0	1	0
556	1	2	1	0	0	1	1	1	1	0	0	1	1	0	0	1	1	1	0	0	0	0	0	2	0	0	0	0	2	2	0	1	2	2	0	2	2	0	1	1	1	0	0	0	0	0	0	0	0
557	1	2	1	2	0	2	1	1	2	0	0	0	0	0	0	1	0	0	2	1	1	1	0	2	0	0	0	1	2	1	1	1	0	2	0	2	1	0	0	0	2	0	0	1	0	0	0	0	1
558	1	0	2	0	0	2	1	1	2	0	0	1	1	0	0	1	2	0	0	1	0	0	1	1	0	0	0	0	2	2	0	0	1	0	2	0	2	0	0	0	1	0	0	0	0	0	0	0	1
559	0	1	1	0	0	2	1	1	1	0	1	0	1	0	1	0	1	1	1	1	1	0	2	0	0	0	0	2	2	2	0	0	2	1	0	2	1	0	1	0	1	0	1	0	1	0	0	0	0
560	0	2	0	0	0	0	2	2	1	0	2	0	0	0	0	0	2	1	0	0	0	0	0	2	0	0	1	1	2	2	0	0	0	2	0	2	2	0	0	0	2	1	1	0	1	1	0	0	0
561	0	0	1	0	0	0	1	1	2	0	0	1	0	0	1	0	1	1	0	0	0	1	0	2	0	0	0	0	1	1	1	0	2	0	2	0	0	0	1	1	0	0	0	0	1	1	1	0	0
562	1	1	1	0	1	1	1	1	1	0	1	0	1	0	1	0	0	0	1	1	1	1	0	2	1	1	0	0	2	1	1	1	1	1	2	1	2	0	0	0	1	1	1	0	1	2	0	0	0
563	0	1	1	0	0	1	1	1	1	0	0	1	1	0	0	1	2	0	0	1	0	2	1	1	1	1	0	0	2	1	0	0	0	0	1	1	2	0	0	0	2	0	0	0	0	2	0	0	0
564	1	0	2	2	0	2	2	2	1	0	1	0	0	0	0	0	2	2	1	1	1	0	1	1	1	1	1	1	2	2	0	1	1	1	1	1	1	0	0	0	2	1	1	0	1	1	0	0	0
565	0	2	0	0	0	0	1	2	2	0	1	0	0	0	0	0	1	0	1	1	1	0	1	1	0	0	1	1	2	2	0	0	1	0	1	2	1	0	0	0	1	1	1	0	1	1	1	0	0
566	0	0	2	0	0	2	1	1	1	0	0	2	2	0	1	1	0	0	1	1	1	0	0	2	1	1	0	0	2	2	0	0	1	1	1	1	1	0	0	0	0	0	2	0	1	0	0	0	1
567	0	2	1	0	0	0	1	2	1	0	1	1	1	0	0	1	2	0	0	0	0	0	0	2	0	0	0	0	2	2	1	0	1	1	1	1	2	0	0	0	2	1	1	0	1	1	0	0	0
568	0	2	0	0	0	0	1	1	1	1	1	0	0	0	0	0	1	0	0	0	0	0	0	2	0	0	0	0	2	2	1	0	1	2	0	2	1	0	1	1	1	0	1	0	0	2	0	0	1
569	0	2	0	0	0	0	1	1	2	0	0	1	2	0	2	0	1	1	1	1	0	0	0	2	1	1	0	0	2	2	0	0	1	2	1	1	2	0	0	0	2	0	1	0	0	0	0	0	0
570	0	1	1	0	0	1	1	1	2	0	0	0	0	0	0	0	1	0	0	0	0	1	1	1	1	1	0	1	1	1	1	1	1	1	1	1	1	0	1	0	0	0	0	0	0	0	0	0	0
571	0	0	2	1	0	2	2	2	0	0	2	2	2	0	0	1	0	0	0	0	0	0	0	2	2	2	0	0	2	2	1	1	1	2	0	2	2	0	1	0	1	0	1	0	0	1	0	1	0
572	0	0	2	0	0	2	1	1	1	0	1	0	0	0	0	0	0	0	1	1	1	1	0	2	0	0	1	1	2	2	0	0	2	2	0	2	0	0	1	1	1	1	0	0	0	0	0	0	0
573	0	0	2	0	0	2	1	1	1	0	0	1	1	0	1	0	1	1	1	0	0	0	0	2	1	1	0	0	2	2	0	1	2	2	0	2	0	0	1	1	0	0	0	0	0	0	1	1	0
574	0	1	1	1	1	2	1	1	2	1	0	0	0	0	0	0	2	1	0	1	1	1	0	2	0	0	0	2	1	2	2	1	2	1	1	2	1	0	0	0	1	0	1	0	1	1	0	0	0
575	1	1	1	0	0	0	0	0	2	0	0	1	2	0	2	0	1	1	0	0	0	1	0	2	0	0	0	0	2	2	1	0	2	0	1	2	1	0	0	0	2	0	0	0	0	1	0	1	0
576	0	1	1	0	0	2	1	2	2	0	0	1	1	0	0	1	2	1	0	0	0	0	0	2	0	0	0	1	2	1	1	0	2	1	1	1	1	0	1	0	1	1	1	0	0	1	0	0	1
577	1	0	2	0	0	1	1	1	2	1	0	0	1	0	1	0	2	1	0	0	0	1	0	2	0	0	0	0	2	2	1	0	1	1	1	1	0	0	2	2	0	1	1	0	1	1	0	1	0
578	1	1	2	1	0	1	1	1	1	0	0	0	0	0	0	0	1	1	2	1	1	0	0	2	0	0	0	0	1	1	1	1	1	2	0	2	1	0	0	0	2	0	1	0	1	1	0	0	1
579	0	0	2	1	0	2	1	1	1	0	0	0	0	0	0	0	2	1	0	0	0	0	0	2	0	0	0	1	2	1	2	1	2	1	1	1	2	0	0	0	2	2	1	0	1	0	0	1	0
580	0	2	0	0	0	0	2	2	1	0	1	0	2	0	2	0	1	1	2	1	1	1	0	2	0	0	0	1	1	1	1	0	0	2	0	2	2	0	0	0	2	1	1	0	1	0	0	0	1
581	1	1	1	0	0	1	1	2	2	0	0	0	1	0	1	0	1	0	1	0	0	0	0	2	0	0	0	1	2	2	0	0	1	2	0	2	1	0	0	0	1	0	0	1	0	1	0	1	0
582	0	1	1	1	0	1	2	2	0	0	2	0	0	0	0	0	1	1	0	0	0	0	0	2	0	0	0	1	2	1	0	0	2	2	1	2	1	0	0	0	1	1	1	0	1	0	2	0	0
583	0	0	2	2	0	2	1	1	1	0	0	0	1	0	1	0	0	1	0	0	0	0	1	1	0	0	0	1	2	1	0	0	1	2	0	2	2	0	1	1	1	0	1	0	0	0	0	0	0
584	0	1	2	1	0	1	1	1	1	1	1	1	2	0	2	0	2	1	0	0	0	1	0	2	0	0	0	1	1	1	1	1	1	2	1	2	2	0	0	0	1	0	1	0	1	1	0	0	0
585	0	1	1	0	1	1	1	1	1	1	1	0	1	0	0	0	1	1	1	1	1	1	1	1	1	1	0	0	2	2	1	0	1	0	2	0	2	0	0	0	2	0	0	0	0	0	0	0	0
586	1	1	0	1	0	1	1	1	2	0	0	0	1	0	1	0	0	0	1	1	1	0	0	2	0	0	0	0	2	2	0	0	2	1	1	1	1	0	0	0	1	0	0	0	0	1	0	0	0
587	0	1	1	0	1	2	1	1	2	1	0	0	0	0	0	0	1	0	1	1	1	1	0	2	1	1	0	0	2	2	0	1	0	1	1	1	1	0	1	0	1	0	0	0	0	0	1	0	1
588	1	2	0	0	0	0	2	2	0	0	1	1	1	0	0	1	0	0	0	0	0	0	0	2	0	0	0	0	1	1	2	1	2	1	1	1	2	0	0	0	1	0	1	0	1	0	0	0	0
589	0	0	2	0	0	1	1	1	1	0	0	1	1	0	0	0	2	1	2	2	1	0	1	1	1	1	0	0	2	2	1	2	2	0	2	0	2	0	0	0	2	1	0	0	1	0	0	1	0
590	0	1	1	1	0	1	2	2	0	0	1	0	0	0	0	0	0	0	2	1	1	1	0	2	0	0	1	1	2	2	0	1	1	1	0	2	1	0	1	0	1	0	0	0	1	0	0	0	0
591	1	1	1	0	0	0	0	1	2	0	0	0	0	0	0	0	0	0	1	1	1	1	1	1	0	0	0	0	2	2	1	0	0	2	0	2	1	0	1	1	1	1	1	0	1	1	0	0	0
592	0	1	1	0	0	1	2	2	1	0	1	0	1	0	1	0	0	0	1	2	1	0	0	2	0	0	0	2	2	2	2	1	1	2	2	1	1	0	1	1	1	0	0	0	0	0	0	0	1
593	0	1	1	0	0	1	2	2	1	0	1	0	1	0	1	0	0	0	1	1	1	0	0	2	1	1	1	1	2	2	0	0	0	2	0	2	0	1	1	0	0	1	1	0	1	1	0	1	0
594	0	2	0	0	0	1	2	2	0	0	1	0	1	0	1	0	2	2	1	1	1	1	1	1	1	1	0	1	2	2	1	1	2	0	1	1	1	0	1	1	1	1	1	0	0	0	0	0	1
595	0	1	1	0	0	1	1	1	1	0	2	0	0	0	0	0	2	0	0	0	0	0	0	2	0	0	0	0	2	2	0	0	1	0	1	1	1	0	2	2	0	0	1	0	1	1	0	0	2
596	0	1	1	0	0	1	2	2	2	0	0	1	1	0	0	1	1	1	0	1	0	0	1	1	0	0	0	0	2	2	0	2	2	0	2	0	1	1	0	0	1	1	1	0	1	0	0	0	1
597	0	1	1	1	0	1	2	2	0	0	0	1	1	0	1	0	1	0	0	0	0	0	0	2	0	0	0	0	2	2	1	2	2	0	1	1	2	0	1	1	1	0	0	0	1	0	0	0	0
598	1	0	2	0	0	1	2	2	1	0	0	0	2	1	0	0	2	0	0	0	0	0	1	1	0	0	1	0	2	2	0	2	2	0	1	1	2	0	0	0	2	1	1	0	0	1	0	1	0
599	0	1	1	0	0	1	2	2	0	0	0	2	2	0	1	0	2	0	0	0	0	1	2	0	1	1	0	0	2	2	0	0	2	1	1	1	0	0	1	1	1	1	1	0	0	0	0	0	0
600	1	2	2	0	0	1	1	1	2	0	0	0	1	0	1	0	1	1	1	1	0	1	0	2	0	0	1	1	2	2	0	0	2	0	2	0	2	0	1	1	0	0	0	0	0	2	1	1	0
601	1	0	2	0	0	1	0	0	1	0	1	1	2	0	1	0	1	0	1	1	0	0	0	2	0	0	0	0	2	2	1	0	1	1	1	1	1	0	0	0	1	0	1	0	1	0	0	0	0
602	1	0	2	0	0	1	1	2	1	0	1	0	1	0	1	0	2	1	1	0	0	1	1	1	1	1	1	1	2	2	0	0	0	2	0	2	1	1	0	0	1	0	0	0	0	0	0	0	0
603	0	1	1	0	0	1	2	2	0	1	2	0	0	0	0	0	0	0	1	2	1	1	1	1	1	1	0	0	1	1	2	0	1	0	1	1	2	0	0	0	1	1	0	0	1	1	0	1	0
604	1	1	1	0	0	0	2	2	1	0	0	0	1	0	1	0	2	0	0	0	0	0	0	2	0	0	0	1	1	1	1	0	1	2	1	2	1	0	1	1	1	0	0	0	0	0	0	0	1
605	1	2	1	1	0	1	2	2	1	0	0	0	0	0	0	0	1	1	1	1	0	0	0	2	0	0	0	0	1	1	0	0	1	2	1	1	1	0	1	1	1	0	0	1	1	1	0	1	0
606	1	0	1	0	0	0	1	1	1	1	0	0	0	0	0	1	2	1	1	1	1	1	1	1	1	1	0	0	2	2	0	1	1	1	1	1	1	0	2	2	0	0	0	0	0	0	0	0	1
607	1	1	1	0	1	1	1	1	1	0	1	0	1	0	1	0	2	0	0	0	0	0	0	2	0	0	0	0	1	1	2	1	2	1	1	1	2	0	2	2	1	1	1	0	2	2	0	0	1
608	1	1	2	0	0	1	1	1	1	1	1	1	1	0	0	1	2	2	0	0	0	1	0	2	0	0	0	1	2	2	2	0	2	2	1	1	2	1	0	0	1	1	0	0	1	0	0	0	0
609	1	2	0	0	0	0	2	2	1	1	1	0	1	0	1	0	1	0	1	1	1	1	1	1	1	1	0	0	2	2	1	1	1	2	1	2	1	1	0	0	1	1	0	0	0	0	0	0	1
610	0	0	2	1	0	2	1	1	1	1	1	0	1	0	1	0	2	1	0	0	0	1	1	1	0	0	0	1	2	2	1	1	1	0	1	1	1	1	0	0	1	0	0	1	0	1	1	1	0
611	1	0	1	0	0	0	1	1	2	0	1	0	1	0	1	0	1	0	0	0	0	1	1	1	1	1	0	1	1	1	1	1	1	2	0	2	2	0	1	1	1	0	2	0	1	0	0	0	0
612	1	1	1	0	0	0	1	1	2	0	0	0	0	0	0	0	1	1	0	1	0	1	0	2	0	0	0	0	1	1	1	1	2	0	2	0	2	0	2	2	0	0	2	0	1	1	1	0	0
613	0	1	1	0	0	1	0	0	2	0	0	1	1	0	1	0	2	1	1	1	1	1	0	2	0	0	0	1	1	0	2	0	2	0	1	1	2	0	1	1	1	1	1	0	1	0	0	0	0
614	1	1	1	0	0	2	0	0	2	0	0	1	2	0	1	0	0	0	2	1	0	2	1	1	1	1	0	1	2	2	2	1	1	1	1	1	1	0	0	0	2	1	2	0	1	1	1	0	0
615	1	1	1	0	0	1	1	1	2	0	0	0	1	0	1	0	2	1	0	0	0	1	0	2	0	0	0	1	1	1	2	0	2	1	2	1	1	0	0	0	1	0	1	0	1	0	1	0	0
616	1	1	2	1	0	2	1	1	1	0	0	1	1	0	1	0	1	1	2	2	2	0	1	1	0	0	0	1	2	2	2	1	2	1	1	1	2	0	0	0	1	0	0	0	0	0	0	0	0
617	1	2	1	1	0	1	0	0	1	0	1	0	2	1	1	0	1	2	1	1	1	0	1	1	0	0	0	0	2	2	0	1	2	1	1	1	1	0	2	2	0	0	0	0	0	1	0	0	0
618	1	0	2	0	0	2	1	1	1	0	0	1	1	0	0	1	1	1	0	0	0	0	1	1	0	0	0	0	2	2	0	0	2	0	1	1	2	0	0	0	1	0	1	1	1	0	0	0	1
619	0	0	2	0	0	1	0	0	2	0	0	1	1	0	1	0	1	0	1	0	0	0	0	2	0	0	0	0	1	1	0	0	0	2	0	2	2	0	0	0	2	0	0	0	1	1	1	0	0
620	1	1	1	1	0	1	1	1	2	0	0	0	1	1	0	0	1	1	0	1	0	0	0	2	1	1	0	1	2	2	0	0	0	2	0	2	0	0	1	1	0	0	0	0	0	1	0	0	1
621	1	1	2	0	0	2	2	2	1	0	1	1	1	0	0	1	1	0	0	0	0	0	1	1	1	1	1	1	2	2	0	0	0	1	0	2	2	0	0	0	2	1	1	1	1	2	0	0	0
622	0	2	1	0	0	2	2	2	1	1	1	0	0	0	0	0	0	0	1	1	1	0	2	0	0	0	0	0	2	2	1	0	2	1	1	1	1	0	0	0	2	0	2	0	1	0	0	0	0
623	0	1	1	0	0	0	2	2	1	0	1	1	1	0	1	0	1	0	1	1	1	0	0	2	0	0	0	0	2	2	1	1	1	2	0	2	1	0	1	1	1	1	0	0	1	0	0	0	1
624	0	1	1	0	0	0	1	2	2	1	1	0	1	0	0	0	2	1	0	0	0	0	0	2	1	1	0	0	2	2	0	0	1	1	1	1	1	0	2	2	0	0	1	0	1	1	0	0	1
625	1	1	2	0	0	0	2	2	1	0	0	0	0	0	0	0	1	0	1	1	1	1	1	1	1	1	0	0	2	1	1	0	0	2	0	2	2	0	0	0	1	0	1	0	1	0	0	1	1
626	0	2	1	0	0	0	2	2	0	0	0	0	1	0	1	0	1	2	0	0	0	0	0	2	1	1	0	0	2	1	0	0	2	2	0	2	1	0	0	0	1	2	2	0	1	1	0	0	1
627	1	2	1	0	0	0	1	2	1	0	1	0	1	0	1	0	1	0	0	0	0	0	0	2	0	0	0	1	2	2	1	0	0	2	0	2	1	0	1	1	0	0	1	0	0	0	0	0	0
628	1	1	2	1	0	1	0	1	2	0	0	0	0	0	0	0	2	1	1	1	0	0	0	2	0	0	0	0	2	1	0	0	1	2	0	2	1	0	1	0	2	0	0	0	0	0	0	0	0
629	0	0	2	0	0	1	1	2	1	0	1	0	0	0	0	0	0	0	1	0	0	0	0	2	0	0	0	0	2	2	0	0	0	0	0	2	1	0	1	0	1	0	2	0	0	0	0	0	1
630	1	1	2	0	0	2	0	1	2	0	0	1	1	0	0	0	1	1	0	0	0	0	0	2	0	0	1	0	1	1	1	1	1	1	0	2	1	0	1	1	1	0	1	0	1	0	0	1	0
631	0	0	2	1	1	1	0	1	2	0	1	0	1	0	1	0	1	2	1	1	1	0	0	2	0	0	0	1	2	2	1	0	1	2	0	2	1	0	0	0	2	0	0	0	0	1	0	0	0
632	0	1	1	1	0	2	2	2	2	0	0	1	1	0	0	1	0	0	0	0	0	0	0	2	0	0	0	0	2	2	0	0	2	1	0	2	1	0	0	0	1	0	0	0	0	0	0	0	0
633	1	1	1	0	0	1	1	1	0	1	1	0	1	0	1	0	1	1	0	0	0	1	1	1	1	1	0	1	2	2	1	0	1	2	0	2	2	0	0	0	2	1	0	0	1	0	0	0	0
634	0	1	1	0	0	0	2	2	0	1	2	0	0	0	0	0	1	0	0	0	0	0	0	2	1	1	0	0	2	2	1	0	2	1	1	1	2	0	1	1	1	1	0	0	1	1	0	0	1
635	0	2	0	0	0	0	2	2	1	0	2	0	1	0	1	0	1	1	1	1	0	1	1	1	1	1	0	0	1	1	1	1	1	2	1	2	1	0	0	0	2	1	1	0	1	0	0	0	0
636	1	2	1	2	0	2	2	2	0	0	1	0	0	0	0	0	1	0	1	0	0	0	0	2	0	0	0	0	2	2	1	2	2	0	1	1	2	0	1	1	1	0	0	0	0	0	0	0	0
637	1	2	1	0	0	0	1	1	2	0	0	0	2	1	1	0	2	2	1	1	0	0	0	2	0	0	0	0	2	2	0	1	1	1	1	1	2	0	1	1	0	1	0	0	2	1	0	1	1
638	0	0	2	0	0	1	1	1	2	0	0	0	0	0	0	0	0	1	0	0	0	1	0	2	0	0	0	2	1	1	2	2	1	1	0	2	1	1	0	0	1	1	1	0	2	2	0	0	1
639	0	2	1	0	0	2	2	2	0	0	0	0	0	0	0	0	1	1	0	0	0	0	0	2	0	0	0	1	2	2	0	1	1	2	1	2	0	0	1	1	1	0	0	0	0	0	0	1	0
640	1	1	1	1	0	2	2	2	0	0	1	1	2	0	2	0	2	1	0	1	1	0	0	2	0	0	0	1	1	1	1	1	0	2	0	2	2	0	0	0	1	1	0	0	2	1	2	0	0
641	0	1	1	0	0	0	0	1	2	0	1	0	1	0	1	0	1	0	0	0	0	0	0	2	0	0	0	0	2	2	1	0	2	2	0	2	1	0	1	0	1	0	0	1	0	0	0	0	0
642	1	1	1	0	0	1	0	1	2	0	0	1	2	0	1	0	0	0	0	1	0	1	1	1	1	1	0	0	2	2	0	1	1	0	2	0	2	0	1	1	1	0	0	0	1	1	0	0	1
643	1	1	1	1	0	1	0	1	1	0	1	0	0	0	0	0	0	0	1	2	1	0	0	2	0	0	0	2	2	2	2	1	0	1	1	1	1	0	2	1	0	1	0	0	1	0	0	0	0
644	1	0	2	1	0	2	2	2	1	0	0	1	1	0	1	0	1	0	1	1	1	1	0	2	0	0	0	0	2	2	0	0	0	1	0	2	2	0	0	0	2	0	1	0	0	0	0	0	1
645	1	2	1	0	1	1	2	2	0	0	0	1	0	0	1	0	2	1	2	1	1	0	0	2	0	0	0	0	2	2	1	0	1	0	2	1	2	0	0	0	2	0	1	0	1	1	0	0	0
646	0	2	0	0	0	0	0	2	2	0	1	0	1	1	0	0	0	0	1	1	1	1	1	1	1	1	0	1	2	2	0	1	2	1	1	1	2	0	0	0	2	1	0	0	2	1	0	0	0
647	0	0	2	0	0	2	2	2	0	0	0	1	1	0	0	0	1	1	0	0	0	1	0	2	0	0	0	0	2	2	0	0	0	2	0	2	1	0	2	2	0	0	0	1	0	0	1	0	0
648	1	1	2	0	0	1	0	0	2	0	0	0	1	0	1	0	0	0	0	0	0	0	0	2	1	1	1	2	2	2	1	1	2	0	1	1	1	0	0	0	2	1	2	0	1	1	0	1	0
649	1	1	0	1	0	1	2	2	1	0	0	0	0	0	0	0	1	0	0	0	0	1	2	0	1	1	0	0	2	2	1	2	1	1	1	1	0	1	0	0	0	0	0	1	0	1	0	0	0
650	1	1	1	0	0	1	2	2	1	0	1	0	0	0	0	0	1	1	0	0	0	1	0	2	0	0	0	1	2	2	2	0	0	2	1	1	2	0	0	0	2	0	0	1	0	1	0	1	0
651	0	2	0	0	0	0	0	1	1	0	1	0	1	0	1	0	2	1	1	0	0	1	0	2	0	0	0	0	2	2	1	1	1	2	0	2	1	0	1	0	1	0	0	2	0	0	0	0	1
652	0	1	1	0	0	1	0	0	2	0	0	1	2	0	1	0	1	0	0	0	0	1	0	2	0	0	0	0	2	2	0	1	1	2	1	1	1	0	0	0	1	0	0	0	1	0	0	0	0
653	0	1	1	0	0	1	0	0	2	0	0	1	1	0	1	0	0	0	2	1	0	1	1	1	1	1	0	1	2	2	0	0	2	2	0	2	1	0	1	1	1	0	0	0	0	2	1	1	0
654	0	0	2	1	0	2	1	1	0	1	1	0	0	0	0	0	2	2	0	1	0	0	0	2	0	0	0	0	2	1	0	1	1	1	0	2	1	0	0	0	2	1	0	0	1	0	1	0	0
655	0	0	2	0	0	1	1	2	2	0	0	0	2	1	1	0	1	0	0	0	0	1	0	2	0	0	0	1	2	2	0	0	0	1	0	2	2	0	1	1	1	1	1	0	2	1	0	0	1
656	1	2	0	1	0	1	2	2	1	0	0	1	2	0	2	0	2	0	0	0	0	0	0	2	0	0	0	2	0	0	2	0	1	2	1	1	0	0	1	1	1	2	2	0	1	1	0	0	0
657	0	1	2	0	0	1	1	1	1	0	1	0	0	0	0	0	1	1	1	1	1	1	0	2	1	1	0	1	2	1	1	2	2	0	1	1	0	0	1	1	0	0	2	0	1	1	1	0	0
658	1	1	2	0	0	1	0	0	2	0	0	1	2	0	1	0	0	0	2	1	1	1	0	2	0	0	0	0	2	2	0	1	1	1	1	1	1	2	0	0	1	1	0	0	2	0	0	1	0
659	1	2	0	1	0	1	1	1	2	0	0	0	1	0	1	0	1	1	1	1	0	0	0	2	0	0	0	0	2	2	0	1	2	0	1	1	2	1	0	0	0	0	0	0	0	0	0	0	0
660	0	1	1	1	0	2	2	2	1	0	1	0	0	0	0	0	2	0	0	0	0	0	0	2	0	0	0	0	2	2	0	1	2	1	1	1	2	0	0	0	2	0	0	0	1	1	0	1	0
661	1	2	0	0	0	0	1	1	1	0	1	0	1	0	1	0	1	1	2	2	2	0	0	2	0	1	0	1	1	1	2	1	1	1	1	1	1	0	1	1	1	1	0	0	1	1	0	2	0
662	0	0	2	2	0	2	1	2	2	0	0	0	0	0	0	0	2	1	0	0	0	0	0	2	0	0	0	1	2	2	1	1	2	2	0	2	2	0	2	2	0	1	1	0	1	0	0	0	0
663	0	0	1	0	0	1	1	2	1	0	1	1	1	0	0	1	1	1	0	0	0	0	0	2	0	0	1	1	2	2	1	1	2	1	1	1	1	0	2	2	0	0	0	0	0	0	1	0	0
664	1	1	2	1	0	1	2	2	1	0	1	1	1	0	0	1	1	0	2	2	1	0	0	2	0	0	0	1	1	1	2	0	2	1	2	0	1	0	1	1	1	2	2	0	1	1	1	0	0
665	1	1	2	0	0	0	2	2	1	0	1	1	1	0	0	1	1	1	0	0	0	0	1	1	0	0	0	0	2	2	1	0	1	1	1	1	2	0	0	0	2	1	0	0	1	1	0	0	1
666	1	1	2	0	0	2	2	2	0	0	0	0	0	0	0	0	0	0	0	0	0	0	0	2	0	0	0	1	2	2	1	2	1	2	0	2	1	0	1	1	0	0	1	0	0	0	0	0	0
667	1	1	2	1	0	2	2	2	2	0	0	0	0	0	0	0	1	1	2	2	1	1	0	2	0	0	0	0	2	2	1	1	2	0	0	2	2	0	0	0	2	0	0	0	0	0	0	0	1
668	0	1	1	1	0	2	2	2	1	0	2	0	1	1	0	0	1	1	1	1	0	0	0	2	1	1	0	0	2	2	0	2	1	2	0	2	0	1	1	1	0	1	0	0	1	1	0	0	0
669	0	1	2	2	0	2	2	2	0	0	1	0	0	0	0	0	1	0	1	2	1	0	0	2	0	0	0	1	2	2	1	2	2	2	0	2	2	0	1	1	1	0	0	0	0	0	0	0	1
670	1	2	0	0	0	0	1	1	1	0	0	0	0	0	0	0	1	1	1	1	0	0	1	1	0	0	0	0	2	2	1	0	1	1	1	1	0	0	1	1	0	0	0	0	0	0	0	1	1
671	1	1	2	0	0	1	0	0	2	0	0	0	0	0	0	0	2	2	1	1	1	0	0	2	0	0	0	1	2	2	1	1	2	1	1	1	1	0	2	2	0	0	1	0	0	0	1	0	1
672	1	0	2	0	0	2	1	1	2	0	0	0	0	0	0	0	1	1	1	1	1	0	1	1	0	0	0	1	2	1	1	2	2	0	2	0	2	0	0	0	2	0	0	0	0	0	0	0	1
673	1	0	2	1	0	2	0	1	2	0	1	0	1	0	1	0	2	1	0	0	0	1	0	2	0	0	0	1	2	2	2	0	2	1	2	1	1	1	0	0	1	0	1	0	1	0	0	0	0
674	0	1	1	1	0	2	0	1	1	0	1	0	1	0	1	0	2	2	1	1	0	1	0	2	1	1	0	1	2	1	1	1	2	0	0	2	2	0	1	1	1	0	0	0	1	1	1	1	0
675	0	1	1	1	0	1	1	1	0	0	0	0	1	0	1	0	2	1	0	0	0	0	0	2	0	0	0	1	0	0	2	0	2	2	0	2	1	0	0	1	1	0	1	0	1	1	0	1	0
676	0	1	1	1	0	1	2	2	0	0	1	0	0	0	0	0	2	0	0	0	0	1	0	2	0	0	0	0	2	1	0	1	1	1	1	1	2	0	0	0	2	0	0	0	0	0	0	0	1
677	1	1	2	0	0	0	1	1	2	0	0	1	1	0	1	0	1	1	0	1	1	1	1	1	0	0	1	0	2	2	0	0	1	1	0	2	1	1	0	0	0	0	0	1	0	0	0	0	0
678	1	1	2	1	0	2	1	1	1	0	1	0	0	0	0	0	0	0	2	1	1	1	1	1	1	1	0	0	2	2	0	0	0	2	0	2	1	0	0	0	1	0	0	1	0	0	0	0	0
679	0	0	2	0	0	2	2	2	1	0	0	1	1	0	0	1	0	0	1	1	1	1	0	2	0	0	0	1	2	2	1	1	1	2	0	2	1	0	1	1	1	0	0	0	0	0	1	0	0
680	1	2	0	1	0	1	1	1	2	0	0	0	0	0	0	0	1	0	1	1	0	0	0	2	0	0	0	0	2	2	1	0	0	1	0	2	1	0	1	1	1	0	0	0	0	0	0	0	0
681	0	1	1	0	0	1	1	1	2	0	0	0	0	0	0	0	2	0	0	0	0	0	0	2	0	0	0	0	2	2	0	2	2	0	1	1	2	0	0	0	2	0	1	0	0	2	0	0	0
682	1	1	1	0	0	1	2	2	1	1	1	1	0	0	0	0	0	0	1	1	1	0	0	2	1	1	0	1	2	2	2	0	1	0	1	2	2	0	0	0	1	1	1	0	2	2	0	0	0
683	0	0	2	1	0	2	2	2	1	0	1	0	0	0	0	0	1	1	0	1	0	0	0	2	0	0	0	0	2	2	0	1	0	2	0	2	1	0	0	0	1	0	0	1	1	0	0	0	0
684	0	2	1	1	0	1	1	1	1	0	1	0	0	0	0	0	2	2	1	1	1	0	0	2	0	0	0	0	2	2	0	2	2	0	1	1	1	2	0	0	1	0	0	0	1	0	0	0	0
685	0	1	1	0	0	2	2	2	0	0	2	0	0	0	0	0	2	2	0	1	0	0	0	2	0	0	0	1	1	1	1	0	0	2	0	2	2	0	1	1	1	0	0	0	0	1	0	0	0
686	1	1	2	0	0	0	1	2	1	0	1	0	1	0	2	0	1	1	0	0	0	1	1	1	1	1	0	0	1	1	2	0	2	1	2	0	1	2	0	0	1	0	1	0	0	0	0	0	0
687	0	1	1	1	0	1	0	0	2	0	0	0	0	0	0	0	1	0	0	1	0	0	0	2	0	0	0	1	1	1	1	0	1	1	0	2	1	0	1	0	2	0	1	0	1	0	0	0	0
688	0	2	1	0	0	1	0	0	2	0	0	0	0	0	0	0	2	0	1	1	1	0	0	2	0	0	0	0	2	2	1	0	0	0	1	1	2	0	1	1	1	0	0	0	0	0	0	0	0
689	1	1	2	0	0	1	2	2	1	0	0	1	1	0	0	1	2	1	0	0	0	0	0	2	0	0	0	1	2	2	0	1	1	1	1	1	0	0	2	2	0	0	0	0	0	2	0	0	1
690	0	2	1	0	0	0	1	2	1	0	0	0	2	0	2	0	1	1	0	0	0	0	0	2	0	0	0	0	2	2	1	0	1	1	1	1	2	0	0	0	2	0	0	0	0	0	0	0	0
691	0	1	1	0	0	1	2	2	1	0	1	1	2	0	2	0	0	0	0	0	0	0	0	2	0	0	0	0	2	1	0	0	0	2	0	2	1	0	2	2	0	0	0	0	0	1	0	0	0
692	1	0	2	0	0	1	2	2	1	0	1	0	2	1	0	0	0	0	0	0	0	0	1	1	1	1	0	0	2	2	0	0	2	1	1	1	1	0	2	2	0	0	0	0	0	2	0	0	0
693	0	1	1	0	0	2	2	2	0	0	0	1	1	0	0	1	2	1	0	0	0	1	0	2	0	0	0	0	1	2	1	0	1	1	1	1	1	0	0	0	0	0	0	0	1	1	1	0	0
694	0	0	1	0	0	1	0	0	2	0	0	0	0	0	0	0	0	0	1	1	1	1	0	2	0	0	0	0	2	1	0	1	2	0	1	1	0	0	1	1	0	0	0	0	0	0	0	0	0
695	0	2	1	0	0	0	2	2	0	0	0	1	0	0	1	0	1	0	1	1	1	0	0	2	0	0	0	1	1	1	1	0	2	1	1	1	2	0	1	1	0	0	0	1	0	0	0	0	0
696	1	1	2	1	0	1	1	1	0	1	2	0	0	0	0	1	1	0	0	0	0	1	1	1	1	1	0	0	2	2	1	1	2	0	1	1	1	0	0	0	2	0	0	1	0	1	0	0	1
697	1	0	2	0	0	2	2	2	1	0	1	0	1	0	1	0	1	2	0	0	0	1	0	2	0	0	0	0	2	2	1	0	0	2	0	2	0	0	1	1	1	0	0	0	0	0	1	0	0
698	1	0	2	0	0	1	2	2	0	0	0	1	1	0	1	0	2	1	0	0	0	0	1	1	0	0	1	0	2	2	0	0	1	2	0	2	1	0	1	1	1	0	2	0	1	1	0	0	0
699	0	2	1	0	0	1	1	2	1	0	0	0	1	0	1	0	0	0	0	1	0	1	0	2	0	0	0	0	1	1	0	1	2	0	1	1	2	0	1	1	1	0	1	0	0	0	0	0	0
700	0	2	0	0	0	1	0	0	1	0	1	0	0	0	0	0	1	1	1	1	1	1	1	1	1	1	0	0	2	2	0	0	0	2	0	2	1	1	0	0	1	0	1	0	1	1	0	0	0
701	0	0	2	1	0	2	2	2	1	0	1	0	0	0	0	0	0	0	1	1	1	1	1	1	1	1	0	0	2	2	0	2	1	2	0	2	1	0	0	0	1	0	1	0	0	0	0	0	0
702	0	1	1	0	0	1	0	0	2	0	0	0	1	0	1	0	1	1	0	0	0	0	0	2	0	0	0	0	1	1	0	0	1	0	2	0	0	0	2	2	0	0	0	1	0	1	0	1	0
703	1	2	0	0	0	0	0	1	2	0	0	1	1	0	0	1	0	0	0	0	0	1	0	2	0	0	0	1	2	2	1	0	1	0	1	1	0	0	1	1	0	0	1	1	1	0	0	0	2
704	0	0	2	0	0	2	1	1	2	0	0	0	2	0	2	0	0	0	1	1	1	1	0	2	0	0	0	0	2	2	0	1	2	0	1	1	0	0	1	1	1	1	0	0	0	1	0	0	0
705	1	2	1	1	0	1	1	1	2	0	0	1	1	0	1	0	2	2	1	1	1	0	1	1	1	1	0	0	2	2	1	1	2	0	1	1	2	0	0	0	2	0	0	0	0	0	0	0	1
706	1	1	2	0	0	0	1	2	2	1	1	1	2	0	1	1	2	0	0	0	0	1	0	2	0	0	0	1	2	2	1	1	2	0	1	1	1	0	1	1	1	0	0	0	1	1	0	0	0
707	1	1	1	0	0	1	1	1	1	1	1	1	2	0	2	0	1	0	0	1	0	0	0	2	0	0	0	1	2	1	1	1	1	1	1	1	1	0	0	0	1	0	0	0	0	0	1	1	0
708	0	0	2	0	0	2	2	2	1	1	1	0	0	0	0	0	1	1	0	0	0	0	0	2	1	1	0	1	1	1	1	0	2	0	1	1	2	0	0	0	2	0	2	0	0	2	0	0	1
709	1	0	2	1	0	2	1	1	2	0	0	0	1	0	1	0	0	0	2	1	1	0	0	2	0	0	0	0	2	2	0	1	2	0	1	0	2	0	1	1	1	0	0	0	0	0	1	0	0
710	1	1	1	1	0	1	2	2	0	0	0	0	1	0	1	0	1	0	1	1	1	0	1	1	0	0	0	1	1	2	2	1	1	1	0	2	1	0	0	0	2	0	0	0	0	1	0	1	0
711	0	1	1	0	0	1	2	2	1	0	0	0	0	0	0	0	0	0	0	0	0	1	0	2	0	0	0	1	2	2	0	0	1	1	1	1	1	0	1	1	0	0	0	0	0	0	0	0	0
712	0	0	2	0	0	2	2	2	1	0	1	0	1	0	1	0	1	1	0	0	0	0	0	2	0	0	0	2	2	2	0	0	2	2	0	2	1	0	0	1	1	0	1	0	0	2	1	0	0
713	0	0	2	0	0	1	1	1	2	0	0	0	1	0	1	0	1	2	0	0	0	0	0	2	1	1	0	1	2	2	2	0	1	1	0	2	1	0	1	1	1	0	0	0	0	0	0	0	0
714	0	1	1	0	0	1	1	1	1	0	0	1	1	0	0	1	0	0	1	1	1	0	1	1	0	0	0	0	2	2	1	0	2	0	1	1	1	1	0	0	1	1	0	0	1	1	0	0	0
715	0	1	2	0	0	1	1	1	1	0	0	1	1	0	0	1	0	0	0	0	0	1	0	2	0	0	1	0	2	2	1	0	0	2	0	2	2	0	1	0	1	0	0	1	0	0	0	0	0
716	0	1	1	1	0	1	1	2	2	0	0	0	1	0	1	0	1	0	0	0	0	1	0	2	0	0	0	2	2	2	1	0	2	2	0	2	1	0	2	2	0	1	1	0	1	1	0	0	0
717	0	1	1	1	0	2	1	2	0	0	1	0	0	0	0	0	1	1	0	0	0	0	0	2	1	1	0	0	2	2	0	0	2	1	1	1	1	0	0	0	2	0	0	1	1	1	0	0	1
718	0	2	1	2	0	2	1	0	2	0	1	1	2	0	2	0	0	0	0	0	0	1	0	2	0	0	1	1	2	2	0	0	2	2	0	2	1	1	1	1	0	1	1	0	1	0	0	0	1
719	1	2	1	0	0	1	1	1	1	0	0	1	1	0	0	1	0	1	1	1	1	0	0	2	0	0	0	2	1	1	2	0	2	1	1	1	1	0	1	0	0	2	2	0	1	1	0	0	0
720	1	1	2	1	0	2	1	1	1	0	1	0	0	0	0	0	2	2	1	1	1	0	1	1	0	0	0	0	2	2	0	0	0	1	2	0	1	0	0	0	1	1	1	0	1	0	0	0	0
721	1	0	2	0	0	2	2	2	0	0	2	1	2	0	1	1	1	0	1	1	1	1	0	2	0	0	1	2	2	2	1	1	1	1	1	1	1	0	2	1	0	0	0	0	1	1	0	0	0
722	1	2	1	0	0	0	2	2	0	0	1	0	0	0	0	0	1	0	0	0	0	1	0	2	0	0	0	1	2	2	0	1	1	1	1	1	1	0	1	0	1	1	1	0	1	1	0	0	0
723	0	1	2	0	0	0	1	1	2	0	0	0	1	0	1	0	1	0	0	0	0	1	0	2	0	0	0	1	2	1	2	1	1	2	0	2	1	1	0	0	1	0	0	1	0	0	0	1	0
724	1	1	2	1	0	1	1	1	0	1	2	1	1	0	0	1	1	1	1	1	1	0	1	1	1	1	0	0	2	2	0	0	0	1	0	2	1	0	1	1	1	0	1	0	1	0	0	0	1
725	0	1	1	0	0	1	1	2	2	0	0	0	1	0	1	0	2	0	1	1	1	0	0	2	0	0	0	2	1	1	1	1	1	1	1	1	2	0	1	1	0	0	1	0	0	0	1	0	0
726	1	0	2	1	1	1	1	1	1	1	2	1	1	0	1	0	1	0	1	1	1	0	0	2	0	0	0	0	1	1	2	1	1	0	2	0	1	0	0	0	2	0	0	0	0	0	1	0	1
727	0	0	2	0	0	2	1	2	1	0	0	0	0	0	0	0	1	1	0	0	0	0	0	2	0	0	0	0	2	2	0	0	1	0	1	1	1	0	0	0	1	0	0	0	0	0	0	0	0
728	1	1	1	1	0	2	0	0	2	0	0	0	1	1	0	0	0	0	0	0	0	0	1	1	2	2	0	0	2	2	1	0	1	2	0	2	2	0	2	2	0	1	1	0	1	1	0	0	0
729	0	2	0	0	0	0	1	1	1	0	1	0	1	0	0	0	0	0	1	1	1	1	0	2	0	0	0	1	2	2	2	0	0	2	0	2	1	0	2	2	0	1	1	0	1	0	1	0	0
730	0	0	2	0	0	1	1	2	2	0	0	0	1	0	1	0	2	1	0	0	0	1	0	2	1	1	0	0	1	1	1	2	2	0	2	0	1	1	1	1	0	0	0	0	0	0	2	0	0
731	0	1	2	1	0	2	2	2	0	0	1	0	1	0	1	0	1	1	0	0	0	0	0	2	1	1	0	0	2	2	1	2	1	1	0	2	2	0	1	1	1	0	2	0	0	0	0	0	0
732	0	1	1	0	0	2	0	0	2	0	0	1	2	0	1	1	1	1	0	0	0	0	0	2	0	0	0	0	2	2	0	2	2	0	2	0	2	0	1	1	1	0	0	2	0	0	0	0	0
733	1	0	2	0	0	1	1	2	2	1	1	0	0	0	0	0	2	2	1	1	1	1	0	2	0	0	0	1	2	2	1	0	2	0	2	0	1	0	2	2	0	0	1	0	0	1	0	0	0
734	1	1	1	0	0	0	1	1	1	0	1	1	1	0	1	0	1	0	1	1	1	0	0	2	0	0	0	1	2	2	0	0	0	2	0	2	0	0	2	1	0	0	1	0	1	0	0	0	0
735	1	0	2	0	0	1	1	2	1	0	0	0	1	0	1	0	1	1	0	0	0	0	0	2	0	0	0	2	2	2	0	0	2	1	0	2	1	0	0	0	0	1	1	0	1	0	0	0	2
736	0	0	2	1	0	2	1	1	1	0	2	0	2	0	2	0	1	1	0	1	0	0	0	2	0	0	0	0	2	2	1	1	1	1	1	1	0	0	2	1	0	0	0	0	0	1	0	0	1
737	0	2	0	0	0	0	1	1	1	1	0	0	2	1	1	0	0	0	2	1	1	1	0	2	0	0	0	0	2	2	0	1	2	1	1	1	1	0	1	1	1	0	0	1	0	0	0	0	0
738	1	0	2	1	1	1	2	2	0	0	1	0	2	0	1	0	1	0	0	1	0	0	0	2	0	0	0	0	2	2	1	1	2	2	0	2	1	0	2	2	0	0	1	1	1	0	1	0	1
739	1	2	0	0	0	0	2	2	0	0	2	1	1	0	0	1	1	0	2	2	1	0	0	2	2	2	1	0	2	2	0	2	1	2	0	2	2	0	1	1	1	0	0	0	0	0	0	0	0
740	1	1	2	0	0	0	1	1	2	0	0	0	0	0	0	0	2	0	0	0	0	2	0	2	0	0	0	1	2	2	2	2	2	0	1	1	1	0	0	0	2	0	1	0	0	0	0	0	1
741	0	1	0	1	0	1	2	2	2	0	0	0	0	0	0	0	1	0	2	2	1	0	0	2	0	0	0	1	2	2	1	0	2	1	1	1	2	0	1	1	0	0	0	0	0	0	0	0	0
742	1	2	1	0	0	0	2	2	1	0	1	0	0	0	0	0	0	0	1	0	0	0	0	2	0	0	0	1	2	2	0	0	1	2	0	2	1	0	1	1	1	0	2	0	1	1	1	1	0
743	1	2	0	1	1	1	1	2	2	0	0	0	1	0	1	0	1	1	0	1	1	0	0	2	0	0	0	1	0	0	2	1	2	2	0	2	1	0	2	2	0	0	0	0	0	0	1	0	0
744	0	2	1	0	0	1	2	2	0	0	2	0	1	0	1	0	2	1	0	0	0	0	1	1	1	1	0	0	2	2	0	0	1	1	1	1	1	0	1	1	1	0	0	0	1	1	0	0	0
745	0	1	1	0	1	2	1	1	1	0	1	1	1	0	1	0	1	0	0	0	0	0	0	2	1	1	1	0	2	2	0	1	1	1	0	2	1	0	0	0	2	1	0	0	1	1	0	0	0
746	0	2	1	0	0	1	2	2	0	0	1	1	1	0	1	0	0	0	1	1	0	0	0	2	0	0	0	2	2	2	0	1	1	1	0	2	0	0	1	1	0	0	0	0	1	1	0	0	0
747	1	1	2	1	0	2	2	2	1	1	1	0	1	0	1	0	1	1	2	2	1	0	0	2	0	0	0	1	2	2	0	1	2	0	1	1	1	0	1	1	1	2	2	0	2	1	0	0	0
748	0	1	1	0	1	0	1	1	2	1	0	0	1	0	1	0	1	0	1	1	1	0	2	0	0	0	0	1	2	2	0	0	0	2	0	2	2	0	0	0	2	0	0	0	0	0	0	0	2
749	0	1	1	0	0	0	0	0	2	0	0	1	2	0	2	0	0	0	2	1	0	0	0	2	1	1	0	0	2	2	2	0	1	1	0	2	1	0	0	0	1	0	1	0	0	0	1	0	0
750	0	1	1	0	0	1	1	1	1	0	0	0	0	0	0	0	1	0	1	1	1	0	1	1	0	0	0	0	2	2	0	0	1	0	2	0	1	1	1	1	0	1	1	0	2	1	0	0	0
751	0	1	2	0	0	1	1	2	0	0	1	0	0	0	0	0	1	1	0	0	0	1	0	2	0	0	0	0	1	1	1	1	1	1	1	1	1	0	0	0	2	0	0	2	0	0	0	0	0
752	0	1	1	0	0	2	1	0	2	0	1	2	1	0	2	0	2	1	1	0	0	0	0	2	1	1	0	1	1	1	2	1	0	1	1	1	1	0	1	1	1	0	0	0	0	0	0	0	0
753	0	1	1	1	0	1	1	1	1	0	1	0	0	0	0	0	0	1	1	0	0	0	0	2	1	1	0	1	2	2	1	0	1	0	1	1	2	0	1	1	1	1	1	0	1	0	0	0	0
754	0	1	1	0	0	0	2	2	1	1	1	0	0	0	0	0	1	1	0	0	0	0	0	2	0	0	0	1	2	2	1	1	1	1	1	1	0	0	1	1	0	0	1	0	1	0	0	0	1
755	0	1	1	1	0	1	1	1	1	0	1	0	0	0	0	0	1	0	1	1	0	1	0	2	1	1	0	0	2	2	0	0	0	2	0	2	0	0	2	2	0	1	1	0	1	1	0	0	0
756	0	2	0	0	0	1	1	2	2	1	1	0	0	0	0	0	2	0	0	0	0	0	0	2	1	1	0	0	2	2	0	0	2	1	0	2	1	0	1	1	1	0	0	0	0	0	0	0	0
757	1	1	1	0	0	2	1	2	1	0	1	1	2	0	0	1	0	1	0	0	0	0	2	0	0	1	0	0	2	2	0	0	2	0	1	1	2	0	0	0	2	1	1	0	1	2	0	1	0
758	0	1	1	0	0	1	0	0	2	0	0	0	0	0	0	0	1	1	1	1	1	0	0	2	0	0	0	1	2	2	1	1	1	1	0	2	2	0	0	0	1	0	0	0	0	0	1	1	0
759	1	0	2	2	0	2	2	2	1	0	0	0	1	0	1	0	2	2	2	2	0	1	0	2	0	0	0	0	2	2	0	1	1	1	0	2	1	0	0	0	1	1	1	0	1	1	0	0	1
760	1	1	1	0	0	1	0	0	2	0	0	0	0	0	0	0	2	2	1	1	1	0	0	2	0	0	0	0	2	2	0	1	1	1	0	2	2	0	0	0	2	0	0	0	0	0	0	0	0
761	0	0	2	0	0	1	2	2	0	0	2	1	1	0	1	0	1	1	0	0	0	1	0	2	1	1	0	0	2	2	0	2	2	0	1	1	0	0	2	1	0	0	0	0	0	0	0	1	0
762	0	2	0	0	0	0	0	0	2	0	0	1	2	0	1	1	2	2	1	1	1	1	0	2	0	0	0	1	2	2	1	0	0	2	0	2	1	0	2	2	0	0	0	0	0	0	0	0	0
763	1	0	2	0	0	2	1	1	2	0	0	1	2	0	2	0	2	2	1	1	1	1	0	2	0	0	0	0	2	2	0	0	2	2	0	2	1	0	1	0	1	0	0	0	0	0	0	0	0
764	1	1	2	1	0	2	2	2	1	0	1	0	1	1	0	0	0	0	0	0	0	0	0	2	0	0	0	2	1	1	2	1	2	0	0	2	1	0	1	1	1	0	0	0	1	1	0	2	0
765	0	2	1	1	0	1	1	1	2	1	0	0	0	0	0	0	2	1	0	0	0	1	1	1	1	1	0	1	2	2	1	1	1	2	1	1	2	0	0	0	2	0	1	0	1	0	0	0	1
766	1	1	1	1	0	2	1	2	2	0	0	0	1	0	0	0	1	0	1	1	1	0	1	1	1	1	0	0	2	2	0	1	0	1	1	1	2	0	1	1	1	2	2	0	1	1	0	0	0
767	1	2	1	0	1	1	2	2	0	0	0	1	2	1	1	0	1	1	0	0	0	0	0	2	0	0	0	0	2	2	1	1	1	2	1	2	1	0	0	0	2	1	1	0	1	0	0	0	0
768	0	2	1	0	0	0	1	1	2	0	0	1	1	0	0	1	1	1	0	0	0	0	0	2	0	0	0	0	1	1	1	1	2	0	0	2	2	0	0	0	1	0	2	0	0	0	0	1	0
769	1	2	0	0	0	0	0	0	2	0	0	1	1	0	0	1	0	0	2	1	0	0	0	2	0	0	0	2	2	2	0	0	1	1	1	1	0	0	1	1	0	0	0	0	0	0	1	0	1
770	1	1	2	1	0	2	1	1	1	0	0	0	0	0	0	0	1	1	0	0	0	0	0	2	0	0	0	0	2	2	1	0	1	2	0	2	1	0	0	0	0	2	2	0	2	1	0	0	0
771	0	1	1	1	0	2	2	2	1	0	1	1	1	0	0	0	1	1	0	0	0	0	0	2	1	1	0	0	2	2	0	2	1	2	0	2	1	0	1	1	1	0	0	0	0	1	0	0	0
772	1	2	2	1	0	1	2	2	0	0	0	0	1	0	1	0	0	0	1	0	0	0	1	1	0	0	0	0	2	1	1	1	2	0	0	2	2	0	0	0	1	0	0	0	0	0	0	1	1
773	1	2	1	1	0	2	0	0	2	0	0	1	1	0	0	1	1	1	0	0	0	0	0	2	0	0	0	0	2	2	0	0	0	2	0	2	1	0	0	0	1	0	0	0	0	0	0	2	0
774	1	1	2	0	0	2	1	2	1	0	0	1	2	0	2	0	1	1	1	0	1	0	0	2	1	1	0	0	2	2	0	1	1	1	0	2	2	0	0	0	2	0	0	0	2	1	1	1	0
775	1	1	0	0	0	1	1	1	1	0	0	0	1	0	1	0	0	0	1	1	1	0	0	2	0	0	0	0	2	2	0	1	1	0	1	1	1	1	0	0	1	0	0	0	1	1	0	1	0
776	0	0	2	0	0	1	0	1	2	0	0	1	2	0	1	0	1	0	0	0	0	1	1	1	1	1	0	2	0	0	2	0	2	1	0	2	1	0	0	0	1	0	0	0	0	0	0	0	2
777	0	1	1	0	0	1	2	2	1	0	0	1	1	0	0	1	1	1	0	0	0	1	0	2	0	0	0	0	2	2	1	0	2	2	0	2	1	1	0	0	1	0	0	2	0	0	0	0	1
778	0	1	1	1	0	2	1	1	2	0	0	1	2	0	1	0	1	1	0	1	1	1	0	2	0	0	0	1	2	1	0	1	1	1	1	1	1	0	0	0	2	0	0	0	0	0	0	0	0
779	0	0	1	0	0	1	2	2	2	0	0	1	2	1	1	0	1	1	0	1	0	0	0	2	0	0	0	0	1	1	1	0	1	1	0	2	1	0	0	0	1	0	1	0	1	1	0	0	1
780	0	2	0	1	0	1	1	2	1	0	1	1	2	0	0	1	2	2	1	1	1	1	0	2	0	0	1	1	2	2	0	1	2	0	1	1	1	0	0	0	2	0	0	0	1	1	1	0	1
781	0	2	0	0	0	1	2	2	1	0	0	0	0	0	0	0	1	1	1	1	1	0	1	1	0	0	0	0	2	2	0	0	2	2	0	2	2	0	1	1	1	0	0	0	0	0	0	0	0
782	1	2	1	0	0	0	2	2	1	0	0	0	1	0	1	0	0	0	0	0	0	0	0	2	0	0	0	2	1	2	2	0	1	2	1	2	2	0	1	1	1	0	0	0	0	0	0	0	0
783	1	0	2	0	0	1	0	0	1	0	0	0	1	0	1	0	1	1	2	2	1	0	0	2	0	0	0	2	1	1	1	0	2	2	1	1	2	0	1	1	1	0	1	0	1	1	1	1	0
784	1	2	1	0	0	1	2	2	0	0	1	0	0	0	0	0	1	0	0	0	0	0	1	1	1	1	0	0	2	2	1	0	2	2	0	2	2	1	0	0	1	2	2	0	1	1	0	0	0
785	1	1	2	0	0	2	2	2	1	0	1	0	0	0	0	0	0	0	1	1	1	0	0	2	0	0	0	0	2	2	1	0	2	2	0	2	2	0	1	1	1	1	1	0	1	1	0	0	0
786	1	1	1	1	0	1	1	2	2	0	0	1	0	0	0	0	0	0	2	2	0	0	0	2	1	1	0	1	2	2	1	1	1	2	1	2	1	0	0	0	1	1	0	0	1	0	0	0	0
787	0	1	1	1	0	1	2	2	1	0	1	1	1	0	0	1	0	0	0	0	0	0	0	2	1	1	1	2	2	2	1	0	1	1	0	2	1	0	1	1	1	0	0	0	0	0	0	0	1
788	1	1	2	0	0	0	1	2	1	0	0	0	1	0	1	0	2	1	0	0	0	1	0	2	0	0	0	1	1	1	2	1	1	0	2	0	1	0	0	0	1	0	0	0	0	0	0	0	0
789	1	0	2	0	0	2	2	2	1	0	1	1	2	0	2	0	1	1	1	1	1	1	0	2	0	0	0	1	1	0	2	1	1	1	1	1	2	0	1	1	1	0	0	1	0	0	0	0	0
790	0	1	1	0	0	1	0	0	2	0	0	0	1	0	1	0	1	1	1	1	0	1	2	0	1	1	0	0	2	2	1	1	1	2	2	1	1	0	1	1	1	0	0	0	0	0	0	0	1
791	0	1	1	0	0	1	1	1	2	0	0	1	1	0	0	1	2	1	1	1	1	0	0	2	0	0	0	0	2	1	0	0	0	0	1	1	2	0	0	0	1	0	1	0	1	2	1	0	0
792	0	1	2	1	0	2	0	1	2	0	0	0	0	0	0	0	2	0	0	0	0	2	1	1	1	1	0	1	2	2	0	0	1	1	0	2	2	0	2	2	0	0	1	1	2	0	0	0	0
793	1	0	2	1	0	2	1	1	1	1	0	0	1	0	1	0	1	0	0	0	0	0	1	1	0	0	0	0	2	2	0	2	1	2	0	2	1	0	0	0	2	0	0	1	0	0	1	0	0
794	1	1	1	1	0	1	0	0	2	0	0	0	0	0	0	0	2	2	0	0	0	1	0	2	0	0	0	0	2	2	1	0	1	1	0	2	1	0	0	0	1	1	0	0	1	0	0	0	0
795	1	1	1	0	0	2	1	1	2	0	0	0	1	0	1	0	0	0	0	0	0	1	1	1	1	1	0	0	2	2	1	2	2	0	2	0	2	1	0	0	0	0	0	0	0	0	0	1	0
796	1	2	1	1	0	1	1	1	2	0	0	0	1	0	1	0	0	0	1	1	1	0	0	2	0	0	0	2	2	2	1	0	1	1	1	1	1	1	0	0	1	0	1	1	1	0	0	0	0
797	0	1	2	1	0	1	1	1	1	0	1	1	2	0	1	1	0	0	0	0	0	1	2	0	1	1	0	0	2	2	0	0	2	1	1	1	1	0	0	0	1	0	1	0	1	0	1	0	0
798	0	0	1	0	0	0	2	2	1	0	2	0	1	0	1	0	1	0	0	0	0	0	2	0	0	1	0	2	2	2	1	0	1	2	0	2	1	0	2	2	0	0	0	0	0	2	0	1	0
799	0	1	1	1	0	1	1	1	2	0	1	0	1	0	1	0	1	2	1	1	1	0	2	0	0	1	0	1	1	1	2	0	1	1	1	1	2	1	0	0	1	0	0	0	0	0	0	0	0
800	1	0	2	0	1	1	1	2	2	0	0	0	1	0	1	0	1	0	1	0	0	0	0	2	0	0	0	0	2	2	1	1	1	1	2	1	2	0	1	1	1	1	1	0	2	0	0	0	0
801	0	1	1	1	0	2	1	2	2	0	1	0	1	0	1	0	1	0	1	1	1	0	0	2	1	1	1	1	2	2	0	0	2	0	1	2	1	0	0	0	0	0	0	1	0	0	0	0	0
802	1	0	2	0	0	1	2	2	1	0	1	1	1	1	0	0	1	1	2	2	1	0	0	2	0	0	1	0	2	2	0	0	1	2	1	2	2	0	1	1	1	0	1	0	1	0	0	0	0
803	1	2	0	0	0	1	1	1	0	0	1	0	2	0	1	0	1	0	1	1	1	1	0	2	0	0	0	2	1	1	2	1	1	0	0	1	1	0	1	1	1	1	1	0	1	0	0	0	0
804	1	1	2	0	0	0	2	2	1	0	1	0	0	0	0	0	0	0	0	0	0	0	0	2	0	0	0	0	2	2	0	0	0	1	1	1	2	0	2	2	0	1	0	0	2	1	0	0	0
805	1	0	2	0	0	1	2	2	1	1	1	0	1	0	1	0	0	0	0	0	0	1	0	2	0	0	1	0	1	1	1	0	1	2	0	2	1	0	1	1	1	0	1	1	1	0	0	1	1
806	0	2	0	0	0	0	1	2	1	0	1	0	1	0	1	0	1	0	0	0	0	0	0	2	0	0	0	0	2	2	0	0	0	2	0	2	1	0	1	0	1	1	0	0	0	0	1	0	0
807	1	1	1	0	0	1	1	1	1	1	1	1	2	0	1	0	1	0	1	1	1	1	0	2	0	0	0	1	1	1	2	0	2	1	0	2	1	0	2	2	0	1	1	0	1	2	0	0	1
808	1	0	2	0	0	1	1	1	1	1	2	0	0	0	0	0	2	2	1	1	1	1	0	2	0	0	0	1	2	2	2	1	2	2	0	2	0	1	1	1	0	0	0	0	0	0	0	0	0
809	0	1	1	1	0	2	1	1	2	0	0	0	2	0	1	0	1	0	1	1	1	0	0	2	0	0	1	0	2	2	0	0	2	1	1	1	2	0	1	1	1	0	1	1	0	1	0	2	0
810	0	1	2	1	0	1	1	2	2	0	0	1	1	0	0	0	2	0	1	1	1	0	0	2	0	0	0	0	2	2	0	0	2	2	0	2	2	0	1	1	1	0	0	0	1	1	0	0	0
811	0	2	0	0	0	0	1	1	2	0	0	0	0	0	0	0	0	0	0	0	0	0	0	2	0	0	0	1	1	0	1	1	2	2	0	2	1	0	0	0	0	2	2	0	1	1	0	0	0
812	0	1	1	1	0	2	1	1	2	0	0	1	1	0	0	1	1	1	0	0	0	0	0	2	0	0	0	0	2	2	0	2	2	1	1	1	2	0	0	0	1	0	0	0	0	1	1	1	0
813	1	2	1	0	0	1	2	2	1	0	0	1	2	0	2	0	2	2	1	1	1	0	1	1	0	0	0	0	2	2	1	0	0	1	0	2	1	0	1	1	1	0	1	0	0	2	0	0	0
814	0	2	0	0	0	0	1	2	1	0	1	1	2	0	2	0	2	2	1	1	1	1	1	2	0	0	0	0	2	2	2	1	1	2	0	2	1	0	1	1	1	0	1	0	1	0	0	0	0
815	1	0	2	0	0	1	1	0	2	0	1	0	2	0	2	0	0	0	0	0	0	1	0	2	1	1	0	0	1	1	1	0	0	0	0	2	1	0	1	1	1	1	1	0	1	1	0	0	0
816	0	1	2	0	0	2	0	0	2	0	0	1	1	0	0	0	2	2	0	1	0	0	1	1	0	0	0	0	2	2	0	1	0	2	0	2	1	0	1	1	1	0	0	1	0	1	0	0	0
817	0	1	1	0	0	0	1	1	1	0	1	2	2	0	2	0	1	0	1	1	1	0	1	1	0	0	0	1	2	2	0	0	1	2	0	2	1	1	0	0	1	0	1	0	1	0	0	0	0
818	0	1	1	0	0	1	1	1	1	0	1	1	1	1	0	0	0	0	0	0	0	1	1	1	1	1	0	0	2	2	0	2	2	1	0	2	1	0	0	0	2	0	1	0	1	0	0	0	0
819	1	1	2	0	0	2	1	2	2	0	0	0	0	0	0	0	1	0	1	1	1	0	1	1	0	0	0	1	1	1	1	1	1	0	2	0	1	1	0	0	0	0	0	0	1	1	0	1	0
820	0	1	0	0	0	0	1	1	2	0	0	1	2	0	1	1	1	0	1	1	1	0	0	2	0	0	0	0	2	2	0	1	2	2	0	2	2	0	0	1	1	0	0	0	0	0	0	0	0
821	1	1	1	1	0	1	0	1	1	0	1	1	1	0	0	1	0	1	1	0	0	0	0	2	1	1	1	0	1	1	1	2	1	2	0	2	0	0	1	1	0	2	2	0	1	1	1	1	0
822	1	1	1	0	0	0	2	2	1	0	0	0	1	0	1	0	1	0	1	1	1	0	0	2	0	0	0	0	1	1	1	1	1	1	0	2	1	0	0	0	2	0	0	0	0	0	0	0	1
823	0	0	2	0	0	2	2	2	2	0	0	0	0	0	0	0	0	0	1	1	1	0	0	2	0	0	0	1	2	1	2	0	1	2	0	2	1	0	0	0	0	0	1	0	1	2	1	0	0
824	0	1	1	0	0	0	2	2	0	0	2	0	0	0	0	0	1	1	0	0	0	0	1	1	1	1	1	0	2	2	0	1	1	1	1	1	1	0	0	0	2	0	1	1	1	0	0	0	0
825	1	2	1	0	0	0	0	0	2	0	0	1	1	0	0	1	1	1	0	0	0	0	0	2	0	0	0	1	1	1	2	2	2	1	1	1	2	1	0	0	1	1	0	0	1	0	1	0	0
826	0	2	0	0	0	0	1	1	1	0	0	1	0	0	1	0	2	1	0	0	0	1	1	1	0	0	0	0	2	2	0	2	2	1	1	1	2	0	0	0	2	0	0	0	2	1	0	0	0
827	0	1	2	1	0	2	1	2	2	0	0	1	1	1	0	0	1	0	1	1	0	0	0	2	0	0	0	0	2	2	1	2	2	0	2	0	1	0	1	1	1	0	0	0	1	1	0	0	0
828	0	1	2	1	0	1	0	1	2	0	0	0	0	0	0	0	0	1	1	1	1	0	0	2	0	0	0	1	1	1	1	1	1	2	0	2	1	2	0	0	1	0	0	0	0	0	0	1	0
829	0	1	1	1	0	2	1	1	1	1	1	1	1	0	0	0	0	0	1	1	1	0	0	2	0	0	0	0	2	2	1	2	1	1	0	2	2	0	0	0	1	0	0	1	0	0	0	0	0
830	0	1	2	1	0	2	0	0	2	0	0	1	2	0	1	0	2	1	2	1	1	1	0	2	0	0	0	0	2	1	0	0	0	2	0	2	1	0	2	1	0	0	1	0	1	1	0	0	0
831	1	1	1	0	0	1	2	2	1	0	1	0	1	0	1	0	1	0	0	1	0	1	0	2	0	0	0	1	2	2	2	1	1	1	1	1	1	0	1	1	1	0	2	0	0	0	1	1	0
832	1	1	1	0	0	1	2	2	1	0	0	0	0	0	0	0	0	0	2	1	0	0	0	2	1	1	0	0	2	2	1	2	2	0	1	1	0	1	1	1	0	1	1	0	2	0	0	0	0
833	0	1	2	0	0	2	1	1	1	0	0	0	0	0	0	0	1	0	0	0	0	0	0	2	0	0	1	1	2	2	0	1	2	1	1	2	1	0	1	1	1	0	0	0	1	1	0	0	0
834	0	0	2	0	0	1	1	1	2	0	0	1	2	0	1	0	2	0	0	0	0	0	0	2	0	0	0	0	2	2	1	2	1	2	0	2	1	0	2	2	0	1	1	0	1	1	0	0	0
835	1	1	1	1	0	1	0	1	2	0	0	0	0	0	0	0	2	0	0	0	0	2	1	1	1	1	0	0	2	2	0	1	1	2	2	1	0	0	2	2	0	0	0	0	0	0	0	0	0
836	0	2	0	0	0	0	1	1	1	0	0	0	0	0	0	0	1	0	0	0	0	0	0	2	0	0	0	0	2	2	0	0	0	1	0	2	1	0	0	1	1	0	0	0	0	1	0	0	0
837	0	2	1	0	0	0	1	1	2	0	0	1	1	0	0	1	1	1	1	1	0	1	0	2	0	0	0	0	2	1	0	1	0	1	1	1	2	0	2	2	0	0	1	1	2	0	0	0	0
838	0	1	2	0	0	0	2	2	1	0	0	0	1	0	1	0	1	0	1	1	0	1	1	1	1	1	0	1	2	2	1	0	2	2	0	2	1	0	0	0	2	0	0	0	0	0	0	0	0
839	1	2	0	0	0	0	0	0	2	0	2	1	2	0	0	1	1	0	1	1	1	1	0	2	0	0	0	0	2	2	0	1	1	1	1	1	2	0	0	0	1	0	2	0	0	0	0	0	0
840	0	1	1	0	0	1	1	1	2	0	0	0	0	0	0	0	1	0	0	0	0	0	0	2	0	0	0	1	2	1	1	1	2	0	0	2	1	1	0	0	0	1	1	0	1	0	0	0	0
841	1	0	2	0	1	1	2	2	1	0	0	1	0	0	1	0	2	0	0	0	0	0	0	2	0	0	0	0	2	2	1	1	2	0	1	1	1	0	0	0	1	1	1	0	1	0	0	0	0
842	1	1	2	0	0	2	1	1	1	0	1	1	0	0	1	0	0	0	2	2	0	0	1	1	1	1	0	0	2	2	1	1	2	2	0	2	2	0	2	2	0	1	1	0	1	1	0	0	0
843	1	1	2	0	0	2	1	1	0	1	1	1	2	0	2	0	1	0	1	1	1	1	0	2	0	0	0	0	2	2	1	0	1	2	0	2	2	0	1	1	1	1	1	1	0	0	0	0	0
844	1	1	1	1	0	1	1	1	1	1	1	0	0	0	0	0	2	2	1	1	1	0	0	2	0	0	0	0	2	2	0	0	0	2	0	2	1	0	1	0	1	1	1	0	1	1	0	0	0
845	0	2	1	1	0	1	0	1	2	0	0	1	2	1	1	0	1	1	1	1	0	1	1	1	1	1	0	1	1	1	2	1	2	1	1	1	1	1	1	1	0	0	1	1	1	0	0	0	1
846	0	0	1	0	0	1	0	1	2	0	1	1	1	0	0	1	1	1	1	1	1	1	0	2	0	0	0	0	2	2	1	1	2	0	1	1	1	0	1	1	1	0	0	1	0	0	0	0	1
847	1	1	1	0	0	1	1	2	2	0	0	1	1	0	1	0	0	0	1	1	1	0	1	1	1	1	0	1	1	0	2	0	1	1	1	1	2	0	0	0	2	1	0	0	0	0	0	0	0
848	1	0	2	1	0	2	2	2	1	0	0	0	1	0	1	0	0	0	1	0	0	0	1	1	0	0	0	0	2	2	0	1	2	0	1	1	0	0	1	1	0	0	0	1	0	1	0	0	0
849	0	2	1	0	0	0	2	2	1	0	1	0	2	1	0	0	0	0	2	1	0	1	0	2	0	0	0	0	2	2	0	0	1	2	0	2	2	0	0	0	1	2	2	0	1	1	0	0	0
850	0	1	1	0	0	1	1	1	2	0	1	0	1	0	1	0	2	1	0	1	1	1	1	1	0	0	0	1	2	2	0	0	1	1	0	2	1	0	1	1	1	0	1	0	0	0	1	0	0
851	0	1	2	1	0	2	0	0	2	0	0	0	1	0	1	0	2	1	0	0	0	0	0	2	0	0	0	1	2	1	1	0	1	2	1	1	2	1	0	0	1	1	1	0	1	2	0	2	0
852	1	1	2	1	0	1	2	2	1	0	0	0	0	0	0	0	1	0	0	0	0	1	1	1	1	1	0	1	1	1	1	0	1	1	1	1	2	0	2	2	0	1	0	0	1	1	0	2	0
853	0	2	0	1	0	1	0	1	1	0	1	0	0	0	0	0	1	0	0	0	0	0	0	2	0	0	0	0	2	2	1	0	1	1	0	2	1	0	1	1	1	0	0	0	0	1	0	0	0
854	0	1	2	1	0	2	2	2	2	0	0	0	0	0	0	0	0	0	1	1	1	0	1	1	1	1	0	1	2	2	1	0	0	2	0	2	1	0	1	1	0	1	1	0	0	0	0	0	0
855	0	2	1	1	0	1	2	2	1	0	0	1	1	0	1	0	0	1	1	0	0	1	1	1	1	1	0	1	2	2	0	2	1	2	0	2	1	0	1	0	1	0	1	1	1	0	1	0	0
856	1	1	2	0	0	0	1	1	1	0	1	0	0	0	0	0	2	1	1	1	1	1	0	2	0	0	0	0	2	2	1	1	2	1	1	1	2	0	1	1	1	2	2	0	1	1	0	0	2
857	0	0	2	0	0	1	2	2	0	0	1	0	0	0	0	0	0	0	0	0	0	1	0	2	0	0	0	1	2	1	2	0	2	1	1	1	1	0	0	0	2	0	0	1	0	0	0	0	1
858	1	2	1	1	0	1	0	1	2	0	1	0	0	0	0	0	1	1	2	1	1	0	0	2	0	0	0	0	2	2	0	0	0	0	1	1	1	0	2	2	0	1	0	0	1	0	0	0	0
859	0	1	1	0	0	1	1	1	0	1	2	1	1	0	0	1	1	1	0	0	0	0	0	2	0	0	0	1	2	2	0	1	1	1	1	1	1	0	1	1	1	0	1	0	1	0	0	0	0
860	1	1	1	1	0	2	1	1	1	1	2	0	2	0	2	0	1	1	0	0	0	0	0	2	1	1	0	0	1	1	2	0	2	2	1	2	2	0	1	1	0	0	0	0	0	0	0	0	0
861	0	1	1	1	1	2	1	1	2	0	0	0	1	0	1	0	1	1	0	0	0	1	0	2	0	0	0	0	2	2	0	2	2	2	0	2	1	1	0	0	0	1	1	0	1	0	0	0	1
862	0	2	1	0	1	1	1	1	1	1	1	0	0	0	0	0	1	1	1	1	0	1	0	2	0	0	1	0	2	2	0	0	2	2	1	2	1	0	1	1	1	0	0	0	0	1	0	0	0
863	1	1	1	0	0	0	0	1	2	0	0	0	2	0	1	0	1	0	1	1	1	1	0	2	0	0	0	0	2	1	1	0	2	2	1	1	1	0	1	1	1	1	1	0	0	0	0	0	0
864	1	1	1	1	0	1	1	1	1	0	0	0	0	0	0	0	1	1	1	0	0	2	1	1	1	1	0	1	1	1	1	0	2	2	0	2	2	0	0	0	2	0	0	0	0	0	0	0	0
865	0	1	1	0	0	1	1	1	1	0	0	1	1	0	0	1	0	0	0	0	0	1	0	2	0	0	0	1	2	2	2	0	1	1	0	2	2	0	1	1	1	0	1	0	0	0	1	0	0
866	0	1	1	0	0	0	2	2	1	0	1	0	0	0	0	0	2	0	1	0	0	1	1	1	1	1	0	1	2	2	1	0	1	2	1	1	2	0	2	2	0	0	2	0	1	0	1	0	0
867	1	1	1	0	0	0	1	1	1	0	1	0	0	0	0	0	2	2	0	0	0	0	0	2	0	0	0	0	2	2	0	1	2	1	1	1	1	0	0	0	0	1	1	0	1	0	0	0	0
868	0	2	1	0	0	1	2	2	1	0	2	1	1	0	0	1	2	2	1	1	1	0	0	2	0	0	0	0	2	2	0	1	2	1	1	1	1	0	1	1	1	1	1	0	1	1	0	0	1
869	1	2	1	0	0	1	2	2	2	0	1	1	1	0	0	1	0	0	0	1	0	0	1	1	0	0	0	0	2	2	0	2	1	2	0	2	1	0	0	0	2	0	0	0	0	0	0	0	0
870	0	2	0	1	0	1	1	2	2	0	0	1	2	0	2	0	0	1	1	1	1	0	0	2	1	1	0	0	2	2	1	1	2	0	1	1	0	1	1	1	0	0	1	0	1	0	0	0	2
871	1	1	1	0	0	1	2	2	0	0	1	0	0	0	0	0	0	0	1	1	1	1	0	2	1	1	0	0	2	2	0	1	1	1	0	2	1	0	1	1	1	1	1	0	0	0	0	0	1
872	1	1	1	1	0	2	2	2	0	0	0	1	0	0	1	0	1	1	1	1	1	1	2	0	1	1	1	0	2	2	0	0	2	2	0	2	1	0	2	2	0	0	1	0	1	0	0	0	1
873	0	0	2	0	0	2	2	2	0	0	2	1	1	0	1	0	1	1	1	1	1	0	1	1	0	0	0	0	2	2	1	0	1	1	0	2	2	0	0	1	1	0	1	0	1	0	0	1	1
874	1	2	0	0	0	1	0	0	2	0	0	0	1	0	1	0	0	0	2	1	0	0	0	2	0	0	0	0	2	1	1	0	0	0	1	1	1	0	2	2	0	0	0	0	0	0	0	1	0
875	1	1	1	0	0	1	0	0	2	0	1	0	0	0	0	0	2	2	1	1	1	1	0	2	0	0	0	1	2	1	1	1	0	1	0	2	2	0	0	0	1	0	1	0	1	0	1	1	0
876	1	0	2	0	0	1	0	0	2	0	0	0	1	0	1	0	1	0	0	0	0	0	1	1	0	0	0	0	2	2	0	1	1	2	0	2	1	0	0	0	1	0	0	1	0	1	1	0	0
877	0	0	2	0	0	2	1	1	2	0	1	0	0	0	0	0	0	0	0	0	0	0	1	1	0	0	1	1	2	2	0	0	1	0	1	1	1	0	0	0	2	0	1	0	1	1	0	0	0
878	1	0	2	0	0	2	0	0	2	0	0	0	0	0	0	0	1	0	1	1	1	0	0	2	0	0	0	0	1	1	1	1	2	1	1	1	1	0	0	0	2	0	0	0	1	0	0	0	0
879	1	2	0	1	1	1	1	1	1	0	0	1	2	0	1	0	1	0	0	0	0	0	0	2	1	1	1	0	1	1	1	0	1	2	1	1	2	0	0	0	2	0	2	0	1	1	0	0	0
880	1	1	1	0	0	1	1	1	0	1	2	0	1	0	1	0	1	1	1	1	1	1	0	2	0	0	0	1	2	2	1	0	2	1	0	2	2	0	0	0	2	1	1	1	1	2	0	0	1
881	0	1	1	0	0	1	0	0	2	0	0	1	1	0	0	0	1	0	0	0	0	0	0	2	0	0	0	0	2	2	1	0	2	0	2	0	1	0	0	0	1	0	1	0	1	0	0	1	0
882	0	2	1	0	0	0	1	1	2	0	1	0	0	0	0	0	0	0	2	1	0	0	0	2	0	0	0	0	2	2	0	1	1	1	0	2	1	0	1	0	2	0	0	0	0	1	1	1	0
883	0	1	2	0	0	2	1	1	1	0	0	0	0	0	0	0	1	0	0	0	0	0	0	2	0	0	0	1	1	1	1	1	2	1	1	1	1	0	1	1	1	0	0	0	0	0	0	0	0
884	1	2	0	0	0	0	0	0	2	0	1	1	0	0	0	0	1	1	0	1	0	0	1	1	0	0	1	1	1	1	1	0	2	1	1	1	1	0	2	2	0	0	1	1	2	0	0	0	0
885	0	1	1	1	0	1	0	0	2	0	1	1	1	0	0	1	1	0	0	0	0	0	0	2	0	0	0	0	2	2	1	0	2	2	1	1	1	0	1	0	2	1	1	0	1	1	0	0	0
886	0	1	2	0	0	0	1	1	1	1	1	0	1	0	1	0	1	1	1	1	1	1	1	2	0	0	0	0	1	1	1	2	2	1	1	1	2	0	0	0	2	1	1	0	0	0	0	0	0
887	1	1	2	0	0	1	1	1	1	0	0	2	2	0	2	0	2	2	1	1	0	0	0	2	0	0	0	0	2	2	0	2	2	0	1	1	1	0	1	0	1	0	0	0	0	0	0	0	0
888	1	2	1	0	0	1	0	0	2	0	0	0	0	0	0	0	0	0	1	1	1	0	0	2	0	0	1	2	2	2	1	0	2	1	1	1	1	0	1	1	1	1	0	0	2	0	0	1	0
889	1	1	1	0	0	2	2	2	1	0	1	1	1	0	1	0	1	1	0	0	0	1	0	2	0	0	0	2	1	1	2	0	0	2	0	2	0	1	0	0	0	1	1	0	1	1	0	0	0
890	1	1	1	1	0	2	2	2	0	0	0	1	1	0	1	0	0	0	2	1	0	0	0	2	1	1	1	0	2	2	1	0	2	2	1	1	2	1	0	0	0	0	0	0	1	1	0	0	1
891	0	2	0	0	0	1	1	1	1	0	1	0	1	0	1	0	1	1	1	0	1	0	1	1	0	0	1	1	2	2	0	2	2	1	0	2	2	1	0	0	1	1	0	0	1	0	0	0	0
892	1	2	1	0	0	0	2	2	0	0	1	0	0	0	0	0	1	0	0	0	0	0	0	2	0	0	1	2	2	2	1	1	2	0	1	1	2	0	0	1	1	0	0	0	0	0	0	0	0
893	0	1	2	1	0	2	1	1	1	0	0	0	1	0	1	0	1	1	0	0	0	1	0	2	0	0	0	0	2	2	0	1	2	0	1	1	2	0	0	0	2	0	2	0	0	0	0	0	0
894	1	2	1	0	0	0	0	0	2	0	0	0	0	0	0	0	2	0	0	0	0	0	0	2	0	0	0	1	2	2	0	1	1	1	0	2	1	0	0	0	0	0	1	0	1	0	1	0	0
895	1	2	1	2	0	2	2	2	1	0	0	0	0	0	0	0	1	0	0	0	0	0	1	1	0	0	0	1	2	2	0	0	2	1	1	1	2	1	0	0	0	0	2	0	1	1	0	0	1
896	0	2	1	1	0	1	1	1	2	0	0	0	0	0	0	0	1	0	1	1	1	0	0	2	0	0	0	1	1	1	1	2	1	2	0	2	0	0	2	1	0	0	1	0	1	0	0	0	0
897	1	0	2	0	1	1	0	1	2	0	0	1	1	0	0	1	2	1	0	0	0	1	0	2	0	0	0	1	2	2	0	2	2	1	0	2	2	0	0	0	1	0	0	0	0	0	0	0	2
898	1	1	1	0	0	0	1	1	1	0	0	1	1	0	0	1	2	0	1	1	1	0	2	0	0	0	0	0	2	2	0	1	1	0	2	0	0	1	0	0	0	0	1	0	1	0	0	0	0
899	1	1	1	1	0	1	0	0	2	0	0	0	0	0	0	0	1	1	0	0	0	1	0	2	0	0	0	0	2	2	0	0	0	0	0	2	0	1	1	0	0	1	0	0	1	1	0	0	1
900	0	1	2	1	0	2	1	2	2	0	0	0	0	0	0	0	2	2	1	1	1	0	0	2	0	0	0	1	1	1	1	0	1	2	2	0	2	0	0	0	2	0	0	2	0	2	0	0	1
901	0	2	1	0	0	0	2	2	1	0	0	1	1	0	0	1	0	0	1	1	1	0	1	1	0	0	1	1	2	2	0	1	2	1	1	1	1	1	0	0	0	0	1	0	1	0	1	0	0
902	0	1	2	0	0	2	1	1	1	1	1	0	0	0	0	0	1	1	1	1	1	0	0	2	0	0	0	2	1	1	2	2	2	0	2	0	0	0	2	2	0	0	0	0	0	0	0	0	0
903	1	0	2	1	0	2	1	2	2	0	0	0	1	0	1	0	1	1	1	1	0	0	0	2	0	0	0	0	2	1	0	1	1	1	1	1	1	1	0	0	0	0	0	0	0	0	0	0	0
904	1	0	2	1	0	2	0	0	2	0	2	1	2	0	2	0	1	1	1	1	1	0	0	2	0	0	0	0	2	2	0	0	0	2	0	2	2	0	0	0	2	0	0	0	0	1	0	1	0
905	0	0	2	1	0	2	0	0	2	0	0	0	0	0	0	0	1	1	1	0	0	0	0	2	0	0	0	1	2	2	1	0	2	1	0	2	1	0	2	1	0	1	1	1	0	0	1	0	0
906	1	0	2	0	0	2	0	1	1	0	1	1	0	0	1	0	0	0	1	1	1	1	0	2	0	0	1	1	2	2	0	0	2	1	0	2	2	0	1	1	1	1	1	0	1	0	0	0	0
907	0	1	1	1	0	1	1	2	2	0	0	0	0	0	0	0	1	0	0	0	0	1	0	2	1	1	0	0	2	1	0	0	1	1	1	1	1	0	0	0	2	1	1	0	1	1	0	0	0
908	0	1	2	0	0	2	1	1	2	0	0	0	1	1	0	0	1	0	0	0	0	0	0	2	0	0	0	1	1	1	1	1	2	0	0	2	0	1	1	1	0	2	2	0	1	1	0	0	1
909	1	1	1	0	0	1	2	2	1	0	0	1	1	0	0	1	1	1	1	1	0	0	0	2	0	0	0	1	2	1	2	1	2	0	0	2	2	0	0	0	2	1	1	0	1	0	1	0	1
910	0	1	2	1	0	2	0	2	2	0	1	0	1	0	1	0	1	0	1	1	1	0	0	2	1	1	0	2	2	2	0	0	1	2	2	0	2	1	0	0	0	0	1	0	1	0	1	0	0
911	0	2	1	0	0	1	1	1	2	0	0	0	1	0	1	0	1	0	0	0	0	1	0	2	0	0	0	2	1	2	2	1	1	1	1	1	2	0	0	0	1	0	0	0	2	0	0	0	0
912	0	1	1	1	0	2	1	1	2	0	0	1	1	0	0	1	2	1	0	0	0	0	0	2	0	0	0	0	2	2	1	1	2	1	1	1	1	0	1	1	1	1	1	0	1	2	0	0	0
913	1	0	2	0	0	2	1	1	1	0	0	0	0	0	0	0	2	1	1	1	1	0	0	2	0	0	0	1	2	2	1	0	2	2	1	1	2	0	1	1	1	1	1	0	1	0	0	0	0
914	1	1	1	1	0	2	0	0	2	0	0	0	0	0	0	0	1	1	1	1	1	1	0	2	0	0	0	0	2	2	0	0	2	1	0	2	1	0	0	0	2	0	0	2	0	2	0	0	0
915	0	1	1	0	0	0	0	1	2	0	0	0	1	0	1	0	0	0	0	0	0	1	1	1	1	1	0	1	2	2	1	0	1	0	1	1	2	0	0	0	2	0	0	0	0	0	0	0	0
916	1	1	2	0	0	2	1	1	1	0	1	1	0	0	1	0	1	0	0	0	0	1	0	2	0	0	0	1	2	2	2	1	2	1	1	2	1	0	2	2	0	0	0	0	0	0	0	0	0
917	0	1	2	1	0	2	0	0	2	0	0	0	0	0	0	0	0	0	1	1	1	0	0	2	0	0	0	0	2	2	1	1	2	0	2	0	0	1	0	0	0	1	1	0	1	1	0	0	0
918	0	0	2	0	0	1	1	1	1	0	1	0	0	0	0	0	1	0	0	0	0	1	0	2	1	1	0	0	2	2	1	1	1	2	0	2	0	0	1	1	0	0	0	0	2	1	0	0	0
919	1	1	1	0	0	2	1	2	2	0	0	0	1	0	1	0	1	0	2	2	1	0	0	2	0	0	1	1	2	2	0	1	1	1	1	1	2	0	0	0	1	0	1	1	1	0	0	0	0
920	0	1	1	0	0	0	2	2	1	0	1	1	0	0	0	0	1	0	0	0	0	0	0	2	1	1	0	2	1	1	2	0	2	1	1	1	1	2	0	0	1	0	0	1	0	0	1	0	0
921	1	1	1	0	0	2	1	2	1	0	0	0	0	0	0	0	2	2	1	1	1	1	0	2	0	0	0	1	2	2	1	1	0	1	1	1	1	0	1	0	1	0	1	0	1	0	1	0	0
922	0	1	1	0	0	1	1	1	1	0	0	1	1	0	0	1	0	0	0	0	0	0	0	2	0	0	0	0	2	2	1	2	2	0	1	1	1	0	0	0	2	0	0	1	1	1	1	1	0
923	0	1	1	0	0	0	1	1	2	0	0	0	0	0	0	0	1	1	0	0	0	0	0	2	0	0	0	1	2	2	1	2	2	1	0	2	2	0	0	0	2	0	0	0	0	0	0	0	0
924	1	0	2	0	0	2	1	1	1	0	2	0	0	0	0	0	1	1	1	1	0	1	0	2	0	0	0	0	2	2	1	0	1	2	0	2	1	0	0	0	1	0	1	0	0	1	1	0	0
925	0	1	1	1	0	1	2	2	1	0	0	2	2	0	1	0	1	1	1	1	1	0	0	2	0	0	0	1	1	1	2	1	1	2	0	2	2	0	1	1	1	0	0	0	0	0	0	0	0
926	1	2	0	0	0	0	1	2	2	0	0	0	0	0	0	0	2	0	0	0	0	1	0	2	0	0	0	0	2	2	1	1	1	2	1	2	2	0	1	1	1	1	1	1	1	2	0	0	0
927	1	1	2	0	0	2	2	2	0	0	2	1	2	0	1	1	1	0	0	0	0	1	1	1	1	1	0	0	2	2	0	0	2	2	1	2	1	0	0	0	1	0	0	1	0	0	0	0	0
928	0	2	0	1	1	1	2	2	1	0	1	2	2	0	2	0	1	1	0	0	0	0	0	2	0	0	0	0	2	2	0	1	2	1	1	1	2	0	0	0	2	0	0	0	0	0	0	0	0
929	0	1	1	1	0	1	1	2	1	0	1	0	0	0	0	0	1	0	0	0	0	0	1	1	0	0	0	0	2	2	1	1	2	1	1	1	1	0	0	1	1	0	0	0	0	0	0	0	1
930	1	2	1	0	0	1	0	0	2	0	0	0	0	0	0	0	0	0	1	0	0	0	0	2	0	0	0	0	2	1	0	0	1	1	1	1	1	0	1	1	1	0	0	0	0	2	0	0	0
931	0	2	0	0	0	0	2	2	1	0	1	0	1	0	1	0	1	1	1	1	0	1	2	0	1	1	0	0	2	2	1	1	2	0	2	0	2	0	1	1	1	1	1	0	0	0	1	0	0
932	1	1	2	1	0	1	2	2	0	0	2	0	0	0	0	0	1	1	1	0	0	1	0	2	0	0	0	0	2	2	1	2	1	0	2	0	1	0	1	1	1	0	0	0	0	0	0	0	1
933	0	0	1	0	0	1	2	2	1	0	0	1	0	0	0	0	1	0	0	0	0	0	1	1	1	1	0	0	2	2	1	2	1	2	0	2	1	0	1	1	1	0	1	0	0	0	1	0	0
934	1	1	1	0	0	1	0	1	2	0	0	1	1	0	0	1	2	2	1	1	0	0	0	2	0	0	0	2	1	1	2	1	2	1	1	1	1	0	0	0	2	0	0	1	0	1	0	0	0
935	1	0	2	2	0	2	0	2	2	0	1	0	2	0	2	0	1	0	1	1	1	1	0	2	0	0	0	0	2	2	0	1	1	0	2	0	1	0	0	0	0	1	1	0	1	0	1	0	0
936	0	1	1	0	0	1	2	2	0	0	1	0	0	0	0	0	1	0	0	0	0	1	0	2	0	0	0	1	1	2	2	0	2	2	0	2	2	0	1	1	1	0	0	0	0	1	0	0	0
937	0	2	0	0	0	0	1	1	1	0	0	2	2	0	0	1	1	1	1	1	1	0	0	2	0	0	0	2	0	0	2	1	2	1	0	2	2	0	1	1	1	0	1	1	1	0	0	2	0
938	0	0	2	1	0	2	1	1	2	0	0	1	1	0	0	1	2	1	2	2	1	0	1	1	1	1	0	0	2	2	0	1	1	1	1	1	2	0	1	1	1	0	0	0	0	0	1	0	0
939	0	2	0	0	0	0	2	2	1	1	1	1	0	0	0	0	1	0	0	0	0	0	1	1	1	1	0	0	2	2	1	0	1	0	2	1	2	0	1	1	1	1	1	0	1	0	0	0	0
940	0	1	1	1	0	2	2	2	0	0	0	0	1	0	1	0	2	0	1	1	1	0	0	2	0	0	0	0	2	2	1	0	2	1	2	0	1	0	1	1	1	0	0	0	0	0	0	0	0
941	1	2	1	0	0	0	2	2	1	0	0	0	0	0	0	0	2	1	0	1	1	1	0	2	0	0	0	0	2	2	1	0	1	2	0	2	1	0	2	1	0	0	1	0	1	0	0	0	0
942	0	2	2	0	0	1	1	1	1	0	0	0	0	0	0	0	0	0	0	0	0	0	0	2	0	0	1	0	2	1	0	1	1	1	1	1	0	0	1	1	1	2	2	0	1	1	1	0	1
943	1	1	1	0	0	1	1	1	1	1	1	0	0	0	0	0	1	0	0	0	0	0	0	2	0	0	2	1	2	2	1	1	2	0	1	1	1	1	0	0	0	0	0	0	0	0	0	0	1
944	0	0	2	0	0	2	1	1	1	0	0	1	1	0	0	0	1	1	2	1	1	1	0	2	0	0	1	1	2	2	0	0	1	2	0	2	1	0	1	1	1	1	1	0	0	1	0	0	0
945	0	0	2	0	0	1	2	2	1	0	0	0	1	0	1	0	1	0	0	0	0	0	1	1	0	0	0	0	2	2	0	1	2	0	0	2	1	0	1	1	1	0	0	1	0	1	0	0	0
946	0	1	1	0	0	1	2	2	1	0	1	1	0	0	1	0	1	1	1	1	0	0	0	2	1	1	0	0	1	2	1	0	1	1	1	1	1	0	2	2	0	0	0	0	0	1	0	0	1
947	1	1	1	1	0	1	1	2	1	0	1	0	1	0	2	0	0	0	0	0	0	0	1	1	1	1	0	2	2	2	2	1	1	1	1	1	2	0	0	1	1	0	0	0	2	1	0	0	0
948	0	1	1	0	0	2	1	2	2	0	0	0	0	0	0	0	1	1	0	0	0	0	0	2	0	0	0	0	2	2	2	2	1	1	0	2	1	0	0	0	1	0	0	0	0	1	0	1	0
949	1	2	0	0	0	0	2	2	0	0	0	0	0	0	0	0	1	1	0	0	0	0	0	2	0	0	0	0	2	2	1	0	2	1	2	0	1	0	2	2	0	0	0	0	0	1	0	0	0
950	1	1	1	0	0	0	1	1	1	0	2	0	1	0	1	0	0	0	0	1	1	0	0	2	0	0	0	2	2	2	0	1	1	2	2	1	1	0	0	0	0	0	0	0	1	1	0	0	1
951	0	1	1	0	0	1	0	1	1	0	0	0	0	0	0	0	2	0	0	0	0	0	0	2	0	0	0	1	2	1	0	1	1	0	0	1	1	0	2	2	0	0	0	0	0	0	0	0	1
952	1	2	0	0	0	0	0	0	2	0	1	0	1	0	1	0	0	0	0	0	0	0	0	2	0	0	0	1	2	2	2	0	1	1	1	1	1	0	0	0	0	0	1	0	2	1	0	0	0
953	0	2	1	0	0	1	2	2	1	0	1	1	1	0	1	0	1	1	1	1	1	0	0	2	0	0	0	0	1	1	1	2	1	1	0	2	2	0	0	0	2	0	0	1	0	0	0	0	0
954	1	0	2	1	0	2	1	1	1	0	0	0	0	0	0	0	1	0	1	1	0	1	0	2	0	0	0	1	2	2	1	1	1	1	0	2	1	0	0	0	1	0	1	0	1	1	0	0	0
955	0	1	1	1	0	1	1	1	1	0	1	0	0	0	0	0	2	1	1	1	1	0	0	2	1	1	0	0	2	1	0	1	2	2	0	2	1	0	2	2	0	0	0	0	0	0	0	1	0
956	0	2	0	0	0	0	2	2	1	0	0	0	1	0	1	0	0	0	1	0	0	0	0	2	1	1	0	1	2	2	1	1	1	1	1	1	1	0	1	1	1	1	0	0	1	0	0	0	0
957	1	1	1	1	0	1	1	1	1	0	0	0	0	0	0	0	1	1	0	0	0	0	1	1	2	2	0	0	2	2	1	0	2	1	2	1	2	0	2	2	0	1	0	0	0	1	0	1	1
958	1	1	2	0	0	2	1	1	1	0	1	0	1	0	1	0	1	1	1	1	1	0	0	2	0	0	0	2	1	1	2	1	2	1	1	2	1	0	1	0	2	0	0	0	1	0	1	1	0
959	0	1	1	0	0	1	1	1	1	1	2	0	1	0	2	0	2	0	0	0	0	0	0	2	0	0	0	0	2	2	0	2	2	0	1	1	2	0	0	0	1	0	0	1	1	0	0	0	0
960	1	0	2	0	0	1	1	1	2	0	1	0	1	0	1	0	0	0	0	1	0	0	0	2	0	0	0	0	1	2	1	1	0	1	1	1	1	0	0	0	2	1	1	0	1	1	0	0	0
961	0	1	1	0	0	1	1	2	1	0	1	0	0	0	0	0	1	0	0	0	0	0	0	2	0	0	0	0	2	2	1	1	2	1	2	2	2	0	2	2	1	0	1	0	1	0	0	0	0
962	0	1	2	0	0	2	2	2	0	0	0	0	2	0	2	0	2	1	0	0	0	0	0	2	1	1	0	0	2	2	0	0	2	1	2	0	2	0	1	1	1	0	1	0	0	0	0	1	0
963	1	1	0	0	0	0	0	0	2	0	0	0	0	0	0	0	1	1	0	1	0	1	1	1	0	0	0	0	2	1	0	0	2	2	1	2	2	0	0	0	2	0	0	0	0	0	0	0	0
964	1	1	1	0	0	1	2	2	1	0	1	1	1	0	0	0	0	0	0	0	0	1	0	2	0	0	0	0	2	1	1	1	2	1	1	1	1	0	0	0	1	1	1	0	1	2	0	1	1
965	1	1	1	0	0	1	1	1	1	0	1	0	0	0	0	0	0	0	0	0	0	1	1	1	1	1	0	0	2	1	0	2	2	0	1	1	1	0	0	0	2	1	0	0	0	1	0	0	0
966	1	2	1	0	0	1	0	0	2	0	0	0	1	0	1	0	1	1	0	0	0	0	1	1	1	1	0	1	2	2	1	1	2	0	1	1	1	0	0	0	1	1	0	0	0	1	0	0	1
967	0	2	1	1	0	1	1	2	2	0	0	0	0	0	0	0	0	1	1	1	1	0	1	1	1	1	0	0	2	2	0	1	1	1	2	1	0	0	1	1	0	1	0	0	0	1	1	1	0
968	1	2	2	0	0	1	2	2	0	0	2	0	1	0	1	0	1	1	0	1	0	0	0	2	1	1	0	1	2	2	1	0	1	2	0	2	2	0	0	0	2	1	1	0	1	0	0	1	0
969	0	1	2	1	0	2	1	1	1	0	1	0	0	0	0	0	1	0	1	1	1	0	0	2	0	0	0	0	2	1	1	0	2	2	0	2	2	0	0	0	2	0	0	0	0	0	0	0	1
970	0	1	1	0	0	1	0	0	1	0	0	1	1	0	0	0	2	1	1	1	1	0	0	2	0	0	0	0	1	1	0	1	2	1	2	2	1	0	1	1	1	0	1	0	1	1	0	0	1
971	1	1	1	0	0	0	1	2	1	0	1	1	1	0	2	0	2	1	0	0	0	0	1	1	0	0	0	1	0	0	2	0	1	1	1	1	1	0	1	1	1	0	0	0	0	0	0	0	0
972	1	2	0	0	0	0	1	2	1	0	1	0	1	1	0	0	0	0	0	0	0	0	1	1	0	0	0	0	2	2	2	1	1	1	2	1	1	0	1	1	0	0	0	1	0	0	0	1	0
973	1	0	2	0	0	1	1	1	2	0	0	0	0	0	0	0	2	2	0	1	0	0	0	2	0	0	0	0	2	2	1	0	0	2	1	1	1	0	1	1	1	1	1	0	1	1	0	0	1
974	0	2	0	0	0	0	0	1	2	0	1	0	1	0	1	0	2	1	1	0	0	0	0	2	1	1	0	0	2	1	1	2	2	0	2	0	1	0	1	1	1	0	1	0	0	1	0	0	1
975	0	2	1	0	0	2	2	2	1	0	1	1	2	1	1	0	2	0	1	1	1	0	1	1	1	1	0	0	2	2	1	1	2	0	1	1	1	0	1	0	1	1	1	0	1	1	0	0	1
976	1	1	1	0	0	1	2	2	2	0	1	1	1	0	1	0	1	1	1	0	0	0	0	2	0	0	0	1	1	0	1	1	1	1	0	2	1	0	0	0	1	0	0	1	1	1	0	1	0
977	0	1	2	0	0	1	1	2	1	0	0	0	0	0	0	0	1	1	1	1	0	1	0	2	0	0	0	0	2	2	0	0	1	2	0	2	1	0	1	1	1	0	1	0	1	0	0	0	1
978	0	1	2	1	0	2	2	2	1	0	1	2	2	1	0	1	1	1	1	1	1	0	0	2	0	0	0	0	2	2	1	0	1	0	1	1	2	0	1	1	1	0	0	0	0	0	0	0	1
979	1	0	2	1	0	2	1	2	2	0	0	0	0	0	0	0	1	1	1	1	0	0	0	2	0	0	0	0	1	1	0	0	1	2	1	2	1	0	1	1	1	1	1	0	1	0	0	0	0
980	1	2	1	0	0	0	0	0	2	0	0	0	0	0	0	0	1	1	1	1	0	1	1	1	1	1	0	0	2	2	1	0	2	2	0	2	1	0	2	2	0	0	0	0	0	0	0	0	0
981	1	1	1	0	0	1	1	2	1	0	0	0	0	0	0	0	1	1	0	1	0	0	0	2	1	1	0	0	2	1	1	1	1	2	1	1	2	0	0	0	2	0	0	2	0	2	0	0	0
982	1	1	1	0	0	0	0	1	2	0	0	0	2	0	2	0	0	0	1	0	0	0	0	2	0	0	0	1	2	2	2	1	2	1	1	1	1	0	0	0	1	0	0	0	0	0	0	0	1
983	1	1	1	1	0	1	2	2	1	0	0	1	2	0	2	0	2	0	1	1	1	0	0	2	0	0	0	0	2	1	0	0	0	2	0	2	0	0	2	2	0	0	0	0	0	0	0	0	1
984	0	2	1	1	0	1	1	1	1	0	0	0	0	0	0	0	0	0	1	1	1	0	1	1	0	0	1	0	2	2	0	0	0	2	0	2	1	0	0	0	2	1	0	0	0	0	0	0	1
985	1	0	2	1	0	2	0	1	2	0	1	1	0	0	0	0	2	1	0	0	0	0	0	2	1	1	0	0	2	2	0	0	0	2	1	1	1	0	1	0	1	1	1	0	1	1	1	0	0
986	0	0	2	0	0	1	1	1	2	0	0	0	0	0	0	0	1	1	0	0	0	0	0	2	1	1	0	0	2	2	1	2	2	0	2	0	1	0	1	1	1	0	0	1	0	0	0	0	0
987	0	1	1	1	0	2	1	1	1	0	0	0	0	0	0	0	2	2	1	1	1	1	0	2	0	0	1	1	2	2	0	1	1	1	1	1	2	0	0	0	2	1	0	0	0	0	0	0	0
988	0	0	2	0	0	2	1	1	2	0	0	0	0	0	0	0	1	1	0	0	0	0	0	2	0	0	0	0	2	2	1	0	1	1	0	2	1	0	2	2	0	0	0	0	2	0	0	0	0
989	1	1	2	1	0	1	2	2	0	0	0	0	0	0	0	0	0	0	1	1	1	0	0	2	1	1	0	0	2	1	0	2	1	1	1	1	2	0	1	1	0	0	1	0	1	0	0	1	0
990	1	0	2	1	0	2	1	1	1	0	0	0	0	0	0	0	1	1	0	0	0	0	0	2	0	0	0	0	2	2	1	2	2	0	2	0	0	0	1	1	0	0	0	0	0	0	0	0	0
991	1	1	1	0	0	0	1	1	1	0	1	0	0	0	0	0	2	1	1	1	1	0	0	2	0	0	0	1	0	0	2	2	2	1	0	2	2	0	0	0	2	0	0	0	0	0	0	0	0
992	0	1	1	1	0	1	1	1	1	0	1	0	1	0	0	0	1	0	1	1	1	2	1	1	1	1	0	0	2	2	2	0	0	2	0	2	2	0	2	2	0	1	0	0	1	0	1	0	0
993	0	1	1	1	0	1	2	2	1	0	1	1	1	0	0	0	1	1	0	0	0	2	0	2	0	0	0	0	2	1	0	0	2	2	0	2	2	0	1	1	1	0	0	0	0	0	0	0	0
994	1	0	2	0	0	2	2	2	0	0	1	0	1	0	1	0	2	2	1	1	1	1	0	2	0	0	0	2	2	2	1	0	1	2	1	2	1	0	0	0	2	0	0	1	1	1	0	0	2
995	1	1	1	0	0	1	1	1	2	0	0	1	2	0	2	0	1	1	1	1	1	0	0	2	0	0	0	0	2	2	0	0	1	2	1	2	2	0	0	0	1	1	1	0	1	1	0	0	0
996	0	1	1	1	0	1	1	1	1	0	2	1	0	0	1	0	1	1	1	1	0	0	0	2	0	0	0	0	1	1	1	0	1	1	1	1	2	0	0	0	2	0	0	0	0	0	0	1	1
997	0	1	2	1	0	2	1	2	2	0	0	0	1	0	1	0	0	0	2	1	0	0	1	1	1	2	0	1	2	2	0	1	2	1	1	1	2	0	0	0	2	1	1	0	2	2	0	1	0
998	0	1	2	1	0	1	1	1	0	0	0	0	0	0	0	0	1	1	1	1	1	1	0	2	0	0	1	1	1	1	1	1	2	0	0	2	1	0	2	2	0	0	0	0	0	1	0	0	0
999	1	0	2	0	0	1	1	2	1	0	0	0	1	0	1	0	0	0	0	0	0	0	1	1	1	1	0	1	2	2	2	0	1	1	0	2	2	0	0	0	2	0	0	0	0	0	0	0	0
1000	0	1	1	0	0	1	1	2	1	0	1	0	2	0	1	0	2	0	0	1	0	1	0	2	0	0	0	0	2	2	1	1	2	0	1	1	1	0	1	0	0	0	1	0	1	0	0	0	0
[truncated: 952 more columns]
