# Supplementary material for: KNN-MDR: a learning approach for improving interactions mapping performances in genome wide association studies
Source: BMC Bioinformatics. 2017 Mar 21;18:184. doi: 10.1186/s12859-017-1599-7 (PMC5361736; doi:10.1186/s12859-017-1599-7)
Supplement: Supplementary file 2 — The data set(s) supporting the results of Table 1. (ZIP 22742 kb) [file 12859_2017_1599_MOESM2_ESM.zip › Nouveau dossier/S76/mkallsimul.dat]

1	1	0	2	0	0	0	2	2	0	0	0	0	1	1	1	1	0	2	1	1	2	0	2	2	1	1	1	0	2	2	1	0	1	1	0	1	2	1	0	0	0	0	0	2	0	0	0	0	2
2	0	0	2	0	0	0	0	1	1	0	1	1	1	0	0	0	1	2	0	2	1	0	2	2	1	1	1	0	2	2	0	0	1	0	0	2	0	0	0	1	0	0	0	1	0	1	0	0	0
3	1	0	2	0	0	1	1	1	1	1	1	0	0	0	0	0	0	0	0	1	1	1	1	1	1	1	1	0	2	2	0	0	1	0	0	1	2	0	0	1	0	0	1	1	1	0	1	0	1
4	1	0	2	0	0	0	2	2	0	0	1	0	1	0	0	0	0	0	0	1	1	0	2	2	0	0	2	1	2	2	1	0	0	0	0	2	1	0	0	0	0	0	0	2	0	1	1	0	2
5	1	0	1	0	0	0	1	2	0	0	0	0	0	0	0	0	0	1	1	0	0	0	2	2	0	0	1	1	2	2	0	2	2	0	0	1	1	0	0	0	0	0	0	2	0	2	1	0	2
6	0	0	2	0	0	0	1	1	1	0	0	0	1	0	0	0	0	0	0	2	2	0	2	2	0	0	1	0	1	1	0	0	1	0	0	1	0	1	1	0	0	2	2	2	0	0	0	0	1
7	1	0	1	0	0	0	2	2	0	0	0	1	1	0	0	0	0	1	0	2	2	0	2	2	0	0	1	1	2	1	1	0	1	0	0	2	1	0	0	0	0	0	0	0	2	0	1	0	1
8	0	0	1	0	0	1	1	1	1	0	0	1	2	0	0	0	0	0	1	1	2	1	0	1	0	1	1	1	1	1	1	1	2	1	1	2	2	0	0	1	0	0	0	2	0	0	1	1	2
9	1	0	2	0	0	0	1	1	1	0	0	1	1	0	0	1	0	0	1	1	2	1	2	2	0	0	2	0	2	2	1	0	0	0	0	1	1	0	0	1	0	2	2	2	0	0	0	0	0
10	1	0	1	0	0	0	2	2	0	0	1	0	2	0	0	0	0	1	0	2	2	0	0	0	0	1	2	0	2	1	1	1	1	0	1	2	2	1	1	0	0	0	0	2	0	1	0	0	2
11	1	0	2	0	0	0	1	1	1	0	0	0	0	0	0	0	0	1	0	2	2	0	2	2	1	1	0	0	1	2	1	1	2	0	0	2	0	0	0	1	1	0	0	2	0	0	0	0	0
12	0	0	2	0	0	0	1	2	0	0	0	1	2	0	0	0	0	0	0	1	1	2	0	1	1	1	2	0	2	2	1	2	1	0	0	2	0	0	0	1	0	0	1	1	0	1	1	0	1
13	1	1	2	0	1	0	1	1	1	0	0	0	1	0	0	0	0	0	1	1	2	0	2	2	0	0	1	2	2	2	0	1	2	1	0	0	0	0	0	1	0	0	1	2	1	0	0	0	0
14	0	0	2	0	0	1	1	1	1	0	0	1	1	0	0	0	0	2	1	1	1	0	2	2	1	1	2	1	2	2	1	1	1	0	0	2	1	0	0	0	1	0	0	1	0	1	0	0	1
15	1	0	1	0	0	0	1	1	1	0	0	0	1	0	0	0	0	1	0	2	2	1	2	2	0	0	1	1	1	0	1	0	2	0	0	2	1	1	1	0	0	0	1	1	1	2	0	0	0
16	1	0	2	0	0	0	1	1	1	1	2	0	0	0	0	0	0	1	1	1	2	0	2	2	0	0	1	0	1	1	2	0	0	0	0	2	2	0	0	0	0	0	1	2	1	1	0	0	1
17	1	0	0	0	0	0	1	1	1	1	1	0	0	0	0	0	0	0	1	1	1	0	2	2	0	0	1	0	1	1	0	1	0	0	0	2	2	0	0	1	1	0	1	2	1	1	1	1	2
18	1	0	2	0	0	0	1	1	1	0	1	0	0	0	0	0	0	0	0	2	2	1	0	0	1	1	1	0	2	2	2	2	2	0	0	1	1	0	0	1	1	0	0	0	0	1	0	0	2
19	1	0	1	1	1	1	0	0	2	0	0	0	2	1	1	1	0	0	1	1	2	0	2	2	1	1	1	0	2	2	1	0	2	1	0	1	1	0	0	0	0	1	1	1	1	0	0	0	0
20	1	0	0	0	1	0	1	1	1	1	1	0	0	0	0	0	0	1	1	0	0	1	0	0	1	1	2	0	2	2	1	1	0	0	0	2	1	0	0	0	0	0	0	1	0	1	1	0	1
21	0	0	0	0	0	0	1	2	1	0	0	1	1	0	0	0	0	1	0	2	2	0	2	2	0	0	2	0	2	2	1	1	1	1	1	2	0	0	0	2	0	0	0	1	0	1	1	1	2
22	1	0	0	0	0	0	1	2	0	0	0	0	0	0	0	0	0	0	0	1	1	1	2	2	0	0	2	0	2	2	1	2	2	0	1	2	2	0	0	1	0	0	0	2	0	1	0	0	0
23	0	1	1	0	0	0	2	2	0	0	1	1	1	0	0	0	0	2	0	2	2	1	2	2	0	0	1	0	2	2	0	0	2	2	2	2	0	0	0	0	0	0	0	1	2	1	0	2	2
24	0	1	2	0	1	0	1	1	1	0	0	0	1	0	0	0	0	1	0	2	2	0	2	2	0	0	2	0	2	2	1	0	2	1	1	1	1	0	0	0	0	0	1	2	1	0	0	0	1
25	1	0	0	0	0	0	0	0	1	0	0	1	1	0	0	1	0	1	1	1	1	1	2	2	0	0	1	1	2	1	1	2	2	0	0	1	1	0	0	1	0	0	0	2	0	0	0	0	0
26	0	0	1	0	0	0	2	2	0	0	1	1	1	0	0	0	0	0	0	2	2	0	2	2	1	1	1	1	1	1	1	1	2	0	0	2	2	0	0	0	0	0	0	1	0	1	0	0	1
27	1	0	0	0	0	0	1	1	1	0	0	0	1	0	0	1	0	1	0	1	1	0	2	2	0	0	0	0	1	1	1	0	0	0	1	2	0	0	0	1	0	0	0	1	0	0	0	0	1
28	1	0	1	0	0	0	1	2	0	0	1	1	1	0	0	0	1	0	1	1	2	0	1	1	1	1	2	0	2	2	0	1	1	0	0	2	1	0	0	1	0	0	0	2	0	1	0	1	1
29	1	0	2	0	0	0	1	1	1	0	0	0	0	0	0	0	0	1	0	2	2	1	2	2	0	0	2	0	2	2	0	0	1	0	0	1	1	0	0	0	0	0	1	1	0	1	0	1	1
30	0	0	2	0	0	0	1	1	1	0	0	0	0	0	0	0	0	2	0	2	2	1	2	2	0	0	1	0	2	1	0	0	2	0	0	0	1	0	0	1	0	1	1	2	0	1	0	0	1
31	1	0	1	0	0	0	1	2	0	0	0	0	1	0	0	0	0	1	0	1	1	1	2	2	0	0	1	1	2	1	1	1	2	0	0	1	0	0	0	1	0	0	0	1	0	1	0	0	0
32	0	1	1	0	0	1	1	1	0	0	0	0	1	0	0	0	0	0	1	1	2	1	2	2	0	0	1	1	2	1	2	1	2	1	0	0	1	0	0	0	0	0	1	1	1	1	0	0	0
33	1	0	2	0	0	2	0	1	0	0	0	0	0	0	0	0	0	0	0	2	1	1	2	2	1	1	1	1	1	1	1	1	1	0	0	1	2	0	0	0	0	0	1	2	1	0	1	0	1
34	1	0	1	0	0	0	2	2	0	0	1	0	0	0	0	0	0	0	1	0	2	0	2	2	0	0	2	1	2	2	2	2	1	0	0	2	2	0	0	0	0	0	1	1	1	1	0	0	2
35	0	0	1	0	0	0	2	2	1	0	0	0	0	0	0	0	0	0	1	1	2	0	2	2	1	1	2	0	2	2	2	1	1	1	1	1	1	0	0	1	0	0	1	1	1	1	1	0	1
36	0	0	2	0	0	0	2	2	0	0	0	0	0	0	0	0	0	1	1	1	1	1	1	1	0	0	0	0	2	2	0	0	0	0	0	2	1	0	0	0	0	0	0	1	1	1	0	0	0
37	0	0	1	0	0	0	0	0	2	0	0	0	1	0	0	0	0	1	1	1	1	1	2	2	0	0	2	1	2	2	0	1	2	1	0	1	1	0	0	2	1	0	0	2	0	1	0	0	0
38	1	0	1	0	0	0	2	2	0	0	1	0	0	0	0	0	0	1	1	1	2	1	2	2	0	0	2	1	2	2	1	0	0	0	0	1	0	0	0	1	1	0	0	2	0	1	0	0	1
39	1	0	2	0	0	2	2	2	0	0	0	1	1	0	0	0	0	1	0	1	1	0	2	2	0	0	0	2	1	1	2	0	1	0	0	1	1	0	0	0	0	0	0	1	0	0	0	0	0
40	0	1	1	0	0	1	1	1	1	0	0	0	0	0	0	0	0	0	0	2	2	0	1	1	1	1	2	1	2	2	2	2	2	0	0	0	2	0	0	0	0	0	0	2	1	2	0	0	1
41	1	0	2	0	0	0	1	1	1	0	1	1	1	0	0	0	0	1	0	2	2	2	1	1	1	1	1	0	2	2	0	0	2	1	0	2	2	0	0	1	0	0	0	1	0	0	0	0	1
42	0	0	2	0	0	1	2	2	0	0	1	0	0	0	0	0	0	0	0	1	1	1	1	1	1	1	2	0	1	1	1	0	1	0	0	1	1	0	0	2	0	0	0	2	0	2	0	0	0
43	0	0	0	0	0	0	0	1	0	0	1	0	0	0	0	0	0	0	1	0	1	0	1	2	0	0	2	0	2	2	1	0	1	0	0	1	1	1	1	0	0	0	0	1	0	0	0	0	1
44	1	0	1	0	0	0	1	1	1	0	1	0	1	0	0	0	0	1	0	2	2	0	1	1	0	0	2	0	2	2	0	0	2	1	0	1	1	0	0	0	0	0	0	0	1	1	0	0	1
45	0	0	1	0	0	0	2	2	0	0	0	0	0	0	0	0	0	1	0	1	1	0	2	2	0	0	2	0	2	2	1	1	2	1	0	0	2	0	0	1	0	0	0	2	0	2	0	0	1
46	0	0	2	0	0	2	0	0	2	0	0	1	2	0	0	0	1	2	1	1	2	0	2	2	0	0	1	1	1	1	1	0	2	0	0	2	1	1	0	0	0	0	1	1	1	2	0	0	2
47	0	0	2	0	0	1	1	2	0	0	0	1	1	0	0	0	0	0	0	2	2	0	2	2	0	0	0	1	1	1	1	1	2	0	0	2	1	0	0	0	0	0	0	1	0	0	1	0	1
48	0	0	1	0	0	1	2	2	0	0	1	2	2	0	0	0	1	0	1	1	2	1	0	1	1	1	2	0	2	2	1	1	2	0	0	1	1	0	0	0	0	0	1	2	1	1	0	0	1
49	1	0	2	0	0	0	1	1	1	0	0	0	1	0	0	0	0	0	1	0	1	0	2	2	0	0	1	0	2	1	0	1	2	1	0	1	2	0	0	0	0	0	0	1	0	1	0	0	0
50	0	0	1	0	0	0	2	2	0	0	0	0	2	1	1	1	0	0	0	1	1	1	1	2	0	0	1	0	2	2	0	2	1	1	1	2	1	0	0	2	1	1	1	2	0	0	0	0	0
51	0	0	2	0	0	0	0	0	1	0	1	0	0	0	0	0	0	0	1	0	1	0	2	2	0	0	1	1	2	2	1	1	2	0	1	2	2	0	0	0	0	0	0	2	1	1	1	0	1
52	0	0	1	0	0	1	2	2	0	0	2	0	0	0	0	0	0	1	0	2	2	0	1	2	1	1	1	0	1	1	2	2	2	0	0	2	1	0	0	0	0	0	1	1	1	0	0	0	0
53	0	0	2	0	0	1	2	2	0	0	2	1	1	0	0	0	0	0	1	1	2	0	1	1	0	0	2	0	2	2	0	1	1	2	1	2	2	0	0	1	0	0	0	2	1	2	0	0	2
54	0	0	2	0	0	0	2	2	1	0	0	1	2	0	0	0	0	1	2	0	1	1	2	2	0	0	1	0	2	2	0	0	0	0	0	1	2	0	0	0	0	0	0	2	0	1	1	0	2
55	1	0	1	0	0	1	2	2	0	0	1	0	2	1	1	1	0	0	0	1	1	1	1	1	1	1	1	0	1	1	1	1	1	1	0	0	1	0	0	1	0	0	1	2	1	1	0	0	0
56	0	0	0	0	0	0	1	1	0	0	1	1	1	0	0	0	0	0	0	2	2	0	2	2	0	0	1	0	2	2	1	0	0	0	1	2	2	1	1	0	0	0	0	0	0	1	0	0	2
57	1	0	2	0	0	1	1	2	0	0	0	0	0	0	0	0	0	0	0	1	1	1	2	2	0	0	1	1	2	2	1	1	0	0	0	2	0	0	0	1	0	0	1	1	1	1	1	0	2
58	1	0	1	0	0	0	0	1	1	0	0	0	1	0	0	0	0	0	0	2	2	1	1	1	0	0	0	2	1	1	2	0	1	1	0	1	1	0	0	2	0	2	2	2	0	0	0	2	2
59	0	0	2	0	0	0	2	2	0	0	1	0	0	0	0	0	0	1	0	0	0	2	2	2	0	0	2	0	1	1	2	0	2	1	1	1	1	0	0	1	0	0	1	2	1	1	1	0	1
60	0	0	1	0	0	0	2	2	0	0	1	0	0	0	0	0	0	1	0	2	2	0	1	1	0	0	1	0	2	2	1	1	1	1	2	2	2	0	0	0	0	1	1	2	2	1	0	0	1
61	0	0	0	0	0	0	2	2	1	0	0	0	1	0	0	0	0	0	0	1	1	1	2	2	1	1	1	1	2	2	0	1	2	1	1	2	2	0	0	2	0	0	1	2	0	0	0	0	1
62	1	0	0	0	0	0	1	1	2	0	0	0	1	1	1	1	0	1	0	2	2	1	2	2	0	0	1	1	2	2	0	1	2	0	1	1	0	0	0	1	0	0	1	2	0	1	0	0	0
63	0	0	1	0	0	1	2	2	0	0	1	1	1	0	0	1	0	1	2	0	0	0	2	2	0	0	0	1	1	1	1	2	2	0	1	2	1	0	0	0	0	0	1	1	0	0	0	0	2
64	1	0	1	0	0	1	2	2	0	0	1	0	1	0	0	0	1	1	1	1	1	0	1	1	1	1	1	0	2	2	0	1	1	1	1	2	0	0	0	1	0	1	1	2	1	0	0	0	1
65	1	0	1	0	0	0	1	2	0	0	0	0	0	0	0	0	0	1	0	2	2	0	2	2	0	0	0	0	2	2	0	0	1	1	1	1	1	0	1	1	1	1	1	2	1	0	1	0	1
66	0	0	1	0	0	0	0	1	2	0	0	0	0	0	0	0	0	1	0	1	1	0	2	2	0	0	2	1	2	2	1	1	1	2	1	1	1	0	0	0	0	0	0	1	0	0	1	0	2
67	1	0	0	0	0	0	2	2	0	0	1	0	0	0	0	0	1	1	0	2	2	0	2	2	0	0	2	0	2	2	0	0	0	1	1	1	2	0	0	0	0	0	0	1	0	1	0	0	1
68	0	0	1	0	0	0	2	2	0	0	0	1	1	0	0	0	0	1	2	0	1	0	2	2	0	0	0	0	2	2	0	1	2	0	0	1	2	0	0	0	0	1	1	1	1	1	0	1	1
69	0	0	1	0	0	0	2	2	0	0	1	0	1	0	0	0	0	2	1	1	2	0	1	1	0	0	1	0	2	2	0	0	1	0	0	2	0	1	0	0	0	0	0	2	0	1	0	0	0
70	0	0	0	0	0	0	1	1	1	0	0	0	1	0	0	0	0	1	0	2	2	0	1	2	0	0	2	0	2	2	1	0	2	0	0	2	1	0	0	0	0	0	0	1	0	1	0	0	0
71	1	0	1	0	0	0	1	2	0	0	0	1	1	0	0	0	0	0	0	2	2	1	1	1	1	1	2	1	2	2	0	1	2	0	0	1	1	0	0	1	0	0	0	2	0	1	1	1	1
72	0	0	2	0	0	0	2	2	0	0	0	0	1	0	0	0	0	0	0	1	1	0	2	2	0	0	1	0	1	1	0	0	1	0	0	1	1	0	0	0	0	0	0	1	0	0	0	0	1
73	0	0	1	1	1	1	0	2	0	0	1	0	1	0	0	0	0	1	1	1	2	0	2	2	0	0	1	0	2	2	0	0	1	0	0	2	2	0	0	1	0	2	2	2	0	1	0	0	2
74	1	0	2	0	0	0	1	2	0	0	1	0	0	0	0	0	1	2	0	1	1	0	1	2	1	1	0	0	2	2	0	1	1	1	0	1	1	0	0	0	0	0	0	2	0	1	0	1	1
75	1	0	2	0	0	0	0	0	2	0	0	0	0	0	0	0	0	1	0	2	2	0	2	2	0	0	1	1	2	2	1	1	2	0	1	1	1	0	0	1	0	0	0	1	0	0	0	0	0
76	0	0	1	0	0	0	2	2	1	0	1	0	1	0	0	0	0	0	0	1	1	2	0	1	1	1	1	0	1	1	1	0	2	0	0	0	2	0	0	0	0	0	0	1	0	0	0	0	1
77	1	0	2	0	0	0	1	0	1	0	0	1	1	0	0	0	0	0	0	1	0	1	0	1	1	1	1	1	2	2	1	1	2	2	0	2	2	0	0	1	0	1	1	1	1	0	0	0	0
78	1	0	0	0	0	0	2	2	0	0	0	1	2	0	0	1	0	0	1	1	1	0	2	2	0	0	1	0	1	1	0	0	1	0	0	1	1	0	0	2	0	0	1	2	0	1	0	0	0
79	0	0	1	0	0	0	2	2	1	0	0	0	0	0	0	0	0	2	1	1	2	1	2	2	0	0	1	0	2	2	0	0	0	0	0	2	1	0	0	0	0	0	0	1	0	1	0	0	0
80	0	0	0	0	0	0	1	2	0	0	0	0	0	0	0	0	0	1	0	2	2	1	1	1	1	1	2	0	2	2	0	1	2	1	1	2	1	0	0	0	0	0	1	1	0	1	0	0	1
81	0	0	1	0	0	0	1	1	1	0	0	0	2	1	1	1	0	0	1	1	1	0	2	2	0	0	0	0	2	2	0	2	1	0	0	1	1	0	0	1	0	0	0	1	0	1	0	0	1
82	0	0	1	0	0	0	1	1	1	0	0	0	0	0	0	0	0	0	0	2	2	0	2	2	0	0	1	0	1	1	1	0	0	1	1	1	2	0	0	0	0	0	1	1	1	0	0	0	0
83	0	0	0	0	1	0	1	1	1	0	0	0	1	0	0	0	0	1	0	2	2	2	2	2	0	0	1	0	2	2	0	1	2	2	0	1	1	0	0	0	0	1	1	2	1	0	0	0	1
84	0	0	1	0	0	1	0	0	2	0	0	0	1	0	0	0	0	0	0	1	1	1	2	2	0	0	2	0	2	1	1	0	0	0	0	2	1	0	0	2	0	0	1	2	1	0	0	0	0
85	0	0	1	0	0	0	2	2	0	1	0	1	1	0	0	0	0	0	1	1	2	0	2	2	0	0	2	0	2	2	0	2	2	0	1	2	2	0	0	0	0	0	0	2	0	1	1	0	2
86	0	0	1	0	0	1	1	1	1	0	0	1	0	0	0	0	0	2	0	2	2	0	1	1	1	1	1	0	2	2	0	0	0	0	0	1	1	0	0	2	0	0	0	0	0	0	0	0	2
87	0	0	1	0	0	0	0	1	1	0	1	1	1	0	0	0	0	0	1	1	2	0	1	1	0	0	2	0	2	1	1	1	2	1	0	1	1	0	0	1	0	0	0	0	0	1	0	0	0
88	0	0	2	0	0	0	2	2	0	0	1	0	0	0	0	0	0	0	0	1	1	1	0	1	1	1	1	1	2	2	1	1	1	0	0	1	1	0	1	0	1	0	0	2	0	2	1	1	2
89	0	0	1	0	0	0	1	2	1	0	0	2	2	0	0	0	0	0	0	1	1	0	2	2	0	0	2	0	2	2	0	1	2	0	0	1	1	1	0	0	0	0	1	2	0	1	0	0	1
90	1	0	2	0	0	0	1	2	0	0	0	0	0	0	0	0	0	0	0	2	2	1	1	1	1	1	2	0	2	2	1	1	2	2	0	2	1	0	0	1	0	0	1	1	1	2	0	2	2
91	0	1	2	0	0	1	1	1	1	0	1	0	0	0	0	0	0	0	1	1	2	1	2	2	0	0	1	0	2	2	0	2	2	0	0	1	1	0	0	0	0	0	0	0	0	1	0	0	1
92	1	0	1	0	0	0	0	1	1	0	0	1	1	0	0	0	0	1	1	1	1	0	1	2	0	0	2	1	2	2	1	0	1	1	1	2	1	0	0	1	0	0	1	1	1	2	0	0	0
93	0	0	1	0	0	1	2	2	0	0	0	0	1	1	1	1	0	1	1	1	1	1	2	2	1	1	1	1	2	1	1	2	2	0	0	1	1	0	0	2	0	0	0	2	0	0	0	1	1
94	1	0	1	1	1	1	2	2	0	0	0	1	1	0	0	0	0	1	0	1	1	1	1	1	1	1	1	1	2	2	2	1	2	0	0	1	2	0	0	0	0	0	0	1	0	0	0	1	2
95	0	0	0	0	0	0	1	1	1	0	1	0	0	0	0	0	0	0	1	0	0	0	0	0	0	1	1	0	2	2	0	1	0	0	0	2	1	0	1	1	1	0	1	1	0	1	0	0	0
96	1	0	1	0	0	0	1	1	0	0	0	0	1	1	0	0	0	0	0	2	2	1	1	1	1	1	2	0	2	2	0	0	1	1	0	1	2	0	0	1	0	1	1	1	1	0	0	0	1
97	0	0	1	0	0	0	1	1	2	0	0	0	2	0	0	0	0	0	1	1	2	1	2	2	0	0	0	0	1	1	2	2	2	0	0	0	1	0	0	0	0	0	1	2	1	0	0	0	1
98	1	0	2	0	0	0	1	2	0	0	1	1	1	0	0	0	0	1	1	1	1	1	2	2	0	0	2	0	2	2	0	0	2	1	0	1	2	0	0	0	0	0	0	2	1	0	0	0	0
99	0	0	1	0	0	0	1	1	1	0	0	1	2	0	0	0	0	1	0	2	2	1	1	1	1	2	2	1	2	2	2	1	1	0	0	2	2	0	0	1	1	0	0	2	0	0	1	0	2
100	0	0	1	0	0	0	2	2	0	0	0	0	0	0	0	0	0	2	1	1	2	1	2	2	0	0	0	1	1	1	1	0	1	0	0	1	1	0	1	1	1	0	0	2	0	0	1	0	1
101	1	0	0	0	0	1	1	1	1	0	0	0	1	0	0	0	0	0	0	2	2	1	1	1	1	1	2	0	2	2	0	0	0	0	0	2	1	0	0	0	0	0	1	1	1	2	0	0	0
102	0	0	2	0	0	0	1	1	1	1	1	1	1	1	1	1	0	1	1	1	1	0	1	1	0	0	2	1	2	2	1	1	1	0	0	1	1	0	0	1	0	0	0	2	1	1	0	0	0
103	0	0	1	0	0	0	1	1	2	0	0	0	1	0	0	0	1	1	0	2	2	1	2	2	1	1	1	0	2	2	0	1	0	0	0	2	1	0	0	2	0	0	0	1	0	1	0	0	1
104	1	0	1	0	0	0	1	1	2	0	0	0	0	0	0	0	0	0	1	1	1	1	2	2	0	0	1	0	1	1	2	0	0	0	1	2	1	0	0	0	0	0	0	0	0	0	0	0	0
105	1	0	0	0	0	0	2	2	0	0	0	0	0	0	0	0	0	1	0	2	1	0	1	1	0	0	0	0	1	1	1	0	0	1	1	2	1	0	0	0	0	0	0	1	0	0	0	0	1
106	1	0	1	0	0	0	2	2	1	0	0	1	1	0	0	0	0	0	0	2	2	1	2	2	0	0	2	0	2	2	2	0	1	1	1	1	1	0	0	0	0	0	0	1	0	1	1	0	1
107	1	0	1	0	0	0	1	1	2	0	0	0	0	0	0	0	0	1	0	2	2	0	2	2	0	0	1	0	1	1	0	0	1	0	0	2	2	0	0	1	0	0	0	1	0	1	0	0	1
108	0	0	2	0	0	2	0	1	1	0	0	0	0	0	0	0	0	0	0	2	2	0	2	2	0	0	2	1	2	2	0	1	2	2	0	2	2	0	0	1	0	0	1	2	2	2	0	1	1
109	0	0	2	0	0	0	2	2	2	0	0	0	0	0	0	0	1	2	1	1	1	0	1	1	0	0	1	1	2	1	1	0	0	0	0	2	1	1	1	0	0	0	0	1	0	1	0	0	1
110	1	0	1	0	0	0	1	1	1	0	1	0	1	0	0	0	1	1	0	2	2	0	2	2	0	0	1	0	2	2	0	2	2	0	1	2	1	0	0	1	0	0	0	2	0	2	0	0	1
111	1	0	1	0	0	0	2	2	0	0	1	0	1	0	0	0	0	1	1	1	1	0	1	2	0	0	1	0	2	2	1	1	1	0	0	2	1	0	0	0	0	1	1	2	0	0	0	0	2
112	0	0	2	0	0	1	1	2	0	0	0	0	0	0	0	0	0	1	0	2	2	1	2	2	0	0	2	1	2	2	2	1	1	0	0	2	0	1	1	1	0	0	0	1	0	1	0	0	0
113	0	0	2	0	0	1	1	0	1	0	0	1	2	0	0	0	0	0	1	1	2	0	2	2	0	0	2	0	2	2	0	0	1	0	0	1	0	0	0	1	1	0	1	2	1	0	0	0	0
114	1	0	1	0	0	0	1	1	1	0	1	0	0	0	0	0	0	1	0	2	2	0	0	0	0	0	2	0	2	2	1	1	2	0	0	1	2	0	0	2	0	0	0	1	0	0	1	1	2
115	0	1	1	0	0	0	1	2	0	0	1	0	2	0	0	0	0	0	0	2	2	1	2	2	0	0	2	0	2	2	0	2	1	0	1	2	2	0	0	1	0	0	1	1	1	0	0	0	1
116	0	0	1	0	0	0	1	1	1	0	0	0	0	0	0	0	1	1	1	1	1	0	2	2	0	0	0	2	1	1	2	0	2	0	0	2	0	1	1	0	1	1	1	2	2	1	0	0	0
117	0	0	0	0	0	0	2	2	0	1	1	2	2	1	1	1	1	1	1	1	1	0	2	2	0	0	1	0	2	2	1	1	2	0	0	1	0	0	0	1	1	0	0	1	1	1	1	0	2
118	0	0	1	0	0	0	0	1	1	0	0	0	0	0	0	0	0	0	0	1	0	0	2	2	0	0	0	0	1	2	1	1	2	0	1	1	2	0	0	1	0	0	0	1	0	1	0	0	0
119	1	0	1	0	0	1	0	0	2	0	0	0	1	0	0	0	0	0	0	2	2	1	1	1	1	1	1	0	2	2	0	0	1	1	1	2	1	0	0	0	0	0	0	2	0	1	0	0	1
120	0	0	2	0	0	0	1	2	0	1	0	1	2	0	0	0	1	1	0	2	2	1	2	2	0	0	0	1	1	1	1	0	2	0	0	2	0	0	0	1	0	0	1	2	1	1	0	0	1
121	1	1	2	0	1	0	2	2	0	0	0	0	0	0	0	0	0	1	2	0	2	1	2	2	0	0	0	1	1	1	1	1	1	0	0	2	1	1	1	0	0	0	0	1	0	1	0	0	0
122	1	0	1	0	0	1	2	2	1	0	1	0	1	0	0	0	0	1	0	2	2	0	2	2	0	0	2	1	2	2	0	2	1	0	0	1	2	0	0	1	0	0	0	2	0	0	0	0	1
123	0	0	2	0	0	0	1	1	1	0	0	0	0	0	0	0	0	0	0	2	2	0	1	1	1	1	2	1	2	1	0	0	2	0	0	2	1	0	1	0	1	0	1	1	1	2	0	0	0
124	1	0	2	0	0	0	1	2	0	0	0	0	1	0	0	1	0	1	1	0	1	0	2	2	1	1	2	0	2	2	1	2	2	0	0	1	1	0	0	0	0	0	0	2	1	0	0	0	0
125	0	0	1	0	0	1	1	1	1	0	0	0	1	0	0	0	0	0	0	2	2	1	1	1	1	1	2	0	2	2	2	0	0	0	1	2	1	0	0	0	0	0	1	2	1	0	1	0	1
126	1	0	2	0	0	0	1	1	1	0	0	1	1	0	0	0	0	0	0	2	2	2	0	1	1	1	1	0	2	2	1	2	1	0	0	0	1	0	0	1	1	1	1	2	2	0	0	0	0
127	1	0	1	0	0	0	1	2	0	0	0	0	0	0	0	0	0	1	0	1	2	0	2	1	1	2	1	0	2	2	0	1	1	1	1	2	1	0	0	0	0	0	0	0	1	1	0	0	0
128	0	0	1	0	1	0	0	1	1	0	1	1	1	0	0	0	0	0	1	1	2	0	2	2	0	0	2	0	2	2	1	1	2	1	1	2	1	0	0	1	0	0	0	0	0	0	1	0	2
129	0	0	1	0	0	0	1	1	1	0	0	2	2	0	0	0	0	1	1	1	2	0	2	2	1	1	0	2	1	2	2	1	1	0	1	2	2	0	0	0	0	0	0	1	0	1	1	0	1
130	1	0	2	0	0	0	0	0	2	0	0	0	0	0	0	0	0	1	1	1	2	0	2	2	0	0	1	1	2	2	0	1	1	0	0	2	1	0	0	1	0	0	1	1	1	0	0	0	0
131	1	0	2	0	0	0	0	0	1	0	1	1	1	0	0	0	1	1	1	1	1	0	2	2	0	0	2	0	2	2	1	1	1	1	0	1	1	0	0	0	0	0	0	2	1	0	0	1	1
132	0	0	1	0	0	0	0	0	2	0	0	0	0	0	0	0	0	1	0	2	2	1	2	2	0	0	0	2	1	1	2	0	1	0	0	2	2	0	0	1	0	0	1	2	1	0	0	0	0
133	1	0	0	0	0	0	2	2	1	0	0	1	1	0	0	0	0	0	0	2	2	0	2	2	0	0	1	1	1	1	1	0	1	1	0	2	1	0	0	0	0	1	1	1	1	1	1	0	1
134	0	0	2	0	0	0	0	1	1	0	0	0	0	0	0	0	0	1	1	0	2	0	1	1	1	1	1	0	2	2	0	0	1	0	0	2	2	0	0	2	0	0	0	1	0	1	0	0	1
135	1	0	2	0	0	2	1	1	1	0	0	1	1	0	0	0	0	1	1	1	1	0	2	2	0	0	2	0	1	1	1	1	1	0	0	2	1	1	1	0	0	0	0	2	0	1	0	0	0
136	1	1	2	0	0	1	0	0	2	0	0	0	1	0	0	0	0	1	1	1	1	0	2	2	1	1	1	0	2	2	1	0	0	0	0	2	2	0	0	0	0	1	1	1	0	2	0	0	2
137	1	0	1	0	0	0	1	1	1	0	0	1	1	0	0	0	0	0	0	1	1	1	2	2	0	0	1	0	2	2	0	1	0	0	0	2	1	1	1	1	0	0	1	1	1	2	0	0	0
138	1	0	2	0	0	0	0	1	1	0	0	0	1	0	0	0	0	0	0	1	0	0	2	2	0	0	2	0	2	2	0	0	1	1	0	0	1	0	0	1	0	0	0	1	0	1	1	1	2
139	1	0	0	0	0	0	2	2	1	0	0	0	1	0	0	0	0	0	0	1	1	0	2	2	0	0	2	0	2	2	1	2	2	0	0	1	0	1	1	0	0	0	0	1	1	1	1	1	2
140	1	0	1	0	0	0	1	2	0	0	1	0	0	0	0	0	0	1	0	2	2	0	2	2	0	0	2	0	2	2	0	0	0	0	0	2	1	1	1	0	1	0	1	2	1	0	0	0	0
141	1	0	2	0	0	1	0	1	0	0	1	1	1	0	0	0	0	0	0	1	1	0	2	2	0	0	1	2	1	1	2	0	1	0	0	1	1	1	1	1	0	0	0	2	0	0	0	0	0
142	1	0	1	0	0	0	2	2	1	0	1	1	1	0	0	0	0	0	1	0	0	1	2	2	1	1	0	1	2	2	1	1	1	0	0	1	1	0	0	0	0	0	0	2	1	0	0	0	1
143	0	0	1	0	0	0	1	1	1	0	0	1	1	0	0	0	0	0	1	1	1	0	2	2	1	1	1	2	1	1	2	2	2	0	0	0	1	0	0	0	0	0	0	0	0	0	0	0	0
144	1	0	0	0	0	0	0	0	2	0	0	0	2	0	0	0	0	0	1	1	2	0	2	1	1	2	1	0	1	1	2	1	1	0	0	1	0	1	0	0	0	1	1	1	0	1	1	0	1
145	0	0	2	0	0	2	1	1	1	0	1	1	2	0	0	0	0	0	0	2	2	1	2	2	0	0	1	0	2	2	0	0	2	0	0	2	1	0	0	0	0	0	1	2	1	0	0	0	1
146	1	0	2	0	0	1	0	1	1	0	1	1	1	0	0	0	0	0	0	2	1	0	1	1	0	0	2	0	2	2	0	2	2	0	0	1	2	0	1	0	1	0	0	1	0	0	0	0	2
147	1	0	1	0	0	0	1	1	1	0	0	0	1	1	0	0	0	0	1	1	2	0	2	2	0	0	2	0	2	2	1	1	1	1	0	0	1	0	0	0	0	0	1	1	1	2	0	0	1
148	0	0	2	0	0	0	1	2	0	0	0	1	1	0	0	0	0	0	1	1	2	0	2	2	0	0	1	1	1	1	2	1	2	0	0	2	2	0	0	0	0	0	0	0	0	0	0	0	2
149	0	0	2	0	0	0	1	2	0	0	0	1	1	0	0	0	0	2	1	1	1	0	1	1	0	0	1	1	2	2	1	2	2	0	0	1	2	0	0	1	0	0	1	1	0	0	0	0	1
150	1	0	1	0	0	0	0	0	2	0	0	1	1	0	0	1	0	0	1	1	2	0	2	2	0	0	2	0	2	2	1	2	2	0	0	1	1	0	0	2	0	0	1	2	1	0	0	0	1
151	1	0	0	0	0	0	2	2	0	0	0	0	0	0	0	0	0	1	1	1	1	0	0	2	0	0	2	0	2	2	0	0	2	0	0	2	1	0	0	0	0	0	0	1	0	0	0	0	1
152	1	0	1	0	0	0	2	2	0	0	0	0	0	0	0	0	0	0	1	1	2	0	2	2	0	0	2	0	2	2	1	1	1	0	0	1	2	0	0	0	0	0	1	2	0	0	0	1	0
153	1	0	1	1	1	1	2	2	0	0	2	0	0	0	0	0	0	1	0	2	2	0	2	2	0	0	1	0	1	1	1	2	1	0	0	0	1	0	0	0	0	0	1	1	1	2	0	0	1
154	1	0	2	0	0	1	1	1	1	1	0	0	1	0	0	0	0	0	1	1	1	1	1	1	1	1	0	2	1	1	2	0	2	0	0	1	2	0	0	0	0	0	0	2	0	2	0	1	1
155	0	0	2	0	0	0	2	2	0	0	0	1	2	0	0	0	0	1	1	1	1	0	2	2	0	0	2	1	2	2	2	0	2	1	0	2	1	0	0	0	1	0	1	1	1	0	0	0	1
156	1	0	2	0	0	2	1	1	1	0	1	0	0	0	0	0	0	1	0	2	2	0	1	1	0	0	1	0	2	2	1	1	2	0	0	1	2	0	0	2	0	0	1	2	1	0	0	1	1
157	1	0	2	0	0	1	1	1	1	0	0	0	0	0	0	0	0	1	0	2	2	0	2	2	1	1	1	0	2	2	0	0	2	0	0	2	1	0	0	0	0	0	0	1	0	1	0	1	1
158	1	0	2	0	0	1	1	2	0	0	0	0	0	0	0	0	0	0	1	1	2	0	2	2	0	0	1	1	2	2	0	0	2	0	0	2	1	0	0	1	1	0	0	2	0	2	0	1	0
159	1	0	2	0	0	0	1	1	1	0	0	1	1	0	0	0	0	1	0	2	2	1	2	2	0	0	1	0	2	2	0	0	1	1	1	2	2	0	0	0	0	0	0	2	1	2	0	0	0
160	1	0	1	1	1	1	2	2	0	0	2	0	0	0	0	0	0	1	0	2	2	0	2	2	0	0	0	1	1	0	1	0	2	1	0	2	2	0	0	0	0	1	1	2	0	0	0	0	1
161	0	0	2	0	0	0	0	0	1	0	1	1	1	0	0	0	0	1	1	1	1	0	2	2	0	0	0	1	1	0	1	0	1	2	1	1	1	0	0	0	0	0	0	2	0	2	0	0	1
162	1	0	0	0	0	0	0	0	1	0	1	0	1	0	0	0	0	0	1	0	0	2	1	1	1	1	1	1	1	1	1	0	1	0	0	1	1	0	0	0	0	0	0	1	0	0	0	0	1
163	1	0	2	0	0	0	0	0	1	0	0	0	1	0	0	0	0	1	2	0	1	1	1	2	0	0	2	0	2	1	0	1	1	1	0	0	1	0	0	0	0	2	2	2	1	0	0	0	1
164	1	0	1	0	0	0	1	1	2	0	0	1	2	0	0	0	0	0	1	1	2	1	1	2	0	0	1	1	2	2	1	1	2	0	0	1	0	0	0	1	0	0	0	2	1	1	0	0	0
165	1	0	1	0	0	0	0	0	2	0	0	0	0	0	0	0	0	1	2	0	2	0	2	2	0	0	1	0	1	1	0	1	2	1	0	0	2	0	0	1	0	0	0	1	0	1	0	1	1
166	0	0	0	0	0	0	1	2	0	0	0	1	1	0	0	0	0	0	0	2	2	0	2	2	0	0	1	0	2	1	0	0	1	0	0	1	1	0	1	1	1	0	1	2	1	0	1	1	2
167	1	0	1	0	0	0	2	2	1	0	0	0	0	0	0	0	0	0	1	1	2	0	2	2	0	0	1	1	1	1	1	0	2	0	0	2	1	0	0	0	0	0	0	1	0	0	1	0	1
168	1	0	1	0	0	0	1	0	1	0	0	0	0	0	0	0	0	0	1	1	1	0	2	2	0	0	1	0	2	2	0	2	2	0	0	1	1	0	0	1	0	0	0	2	0	0	0	0	1
169	0	0	1	0	0	1	1	1	1	0	1	1	2	0	0	0	0	0	0	1	1	1	2	2	0	0	1	1	1	0	1	0	2	0	0	0	1	0	0	2	0	1	1	1	0	1	0	2	2
170	0	1	0	0	0	0	0	0	2	0	0	0	1	0	0	0	1	1	0	1	1	1	1	1	1	1	2	0	2	2	1	1	2	0	0	1	1	0	0	1	1	0	0	2	0	1	2	0	2
171	1	1	0	0	0	0	1	1	1	0	0	1	1	0	0	0	0	1	2	0	1	0	2	2	0	0	0	0	1	1	1	0	0	1	1	1	1	0	0	1	0	0	0	1	0	0	0	0	1
172	1	0	1	0	0	0	1	1	1	0	0	0	0	0	0	0	0	0	0	2	2	1	2	2	0	0	2	0	1	1	1	2	1	0	0	2	0	0	0	2	1	0	0	1	0	0	1	1	2
173	1	0	2	0	0	0	2	2	0	0	0	0	1	0	0	0	0	1	0	2	1	1	2	2	0	0	1	0	2	2	0	0	0	0	0	1	1	1	0	0	0	0	0	2	0	0	0	0	0
174	1	0	1	0	0	0	1	1	1	0	1	1	1	0	0	0	0	0	2	0	0	0	2	2	0	0	2	1	2	2	1	0	1	0	0	2	1	0	0	0	0	0	1	1	1	0	0	0	0
175	1	0	1	0	0	0	2	2	0	0	2	0	0	0	0	0	0	1	1	1	2	0	2	2	0	0	1	0	2	2	0	0	2	1	1	1	1	0	0	0	0	0	0	2	0	1	0	0	0
176	0	0	2	0	0	0	0	1	1	0	0	0	0	0	0	0	0	1	1	1	1	1	2	2	0	0	2	0	2	2	0	0	2	0	0	1	2	0	0	0	0	0	0	1	0	1	0	0	1
177	1	0	1	0	0	0	2	2	0	0	0	0	1	0	0	0	0	0	1	1	1	0	1	1	0	0	2	0	2	2	1	0	2	1	1	1	1	0	0	1	0	0	1	2	0	1	0	0	2
178	0	0	1	0	0	0	2	2	1	0	0	0	2	0	0	0	0	1	0	2	2	0	2	2	0	0	2	1	1	1	1	0	1	1	0	2	2	0	0	1	0	0	0	2	0	0	0	1	2
179	0	0	2	0	0	1	0	0	2	0	0	0	1	0	0	0	0	1	1	1	2	1	1	1	1	1	0	2	1	1	2	1	2	0	0	0	1	0	0	1	1	0	0	2	0	0	1	0	1
180	1	0	2	0	0	0	0	1	1	0	1	0	1	0	0	0	0	0	2	0	1	0	2	2	0	0	2	0	2	2	1	0	0	0	0	2	1	1	1	0	0	0	0	1	0	1	0	0	2
181	1	0	2	0	0	1	2	2	0	0	1	0	1	0	0	0	0	2	0	2	2	0	2	2	0	0	1	0	2	2	1	1	2	1	0	0	0	0	0	0	0	0	0	2	0	1	0	0	1
182	0	0	0	0	0	0	1	2	0	0	0	1	2	0	0	0	1	2	2	0	2	1	1	1	1	1	1	2	1	1	2	0	1	1	0	1	2	0	0	0	0	0	1	2	1	1	0	0	2
183	0	0	2	0	0	0	1	2	0	0	1	0	0	0	0	0	0	0	0	1	1	0	2	2	0	0	2	0	2	1	0	1	1	0	0	1	1	0	0	1	0	0	1	2	0	1	0	0	2
184	0	0	2	0	0	1	1	1	1	0	0	0	1	0	0	0	0	0	0	1	1	0	2	2	0	0	0	2	1	1	2	0	1	0	0	2	1	1	0	0	0	0	0	2	0	2	1	0	1
185	1	1	2	0	1	0	1	1	1	0	0	1	2	0	0	0	0	1	1	1	1	0	2	2	0	0	1	0	2	2	0	2	1	0	1	2	2	0	0	0	0	1	1	2	1	0	0	0	0
186	0	0	1	0	0	0	2	2	0	0	0	0	1	0	0	0	0	2	0	2	2	1	2	2	0	0	0	0	2	2	0	1	1	1	2	2	2	0	0	2	0	0	0	1	0	1	0	1	1
187	1	0	1	0	0	0	1	2	0	0	0	1	2	0	0	0	0	1	0	2	2	0	2	1	1	2	1	1	1	1	1	0	1	1	0	2	2	0	0	0	1	0	2	2	1	0	0	0	0
188	0	0	2	0	0	0	0	1	1	0	0	0	0	0	0	0	0	0	1	1	1	0	2	2	0	1	0	0	1	1	1	1	2	0	0	1	1	0	0	1	0	0	1	1	1	0	0	0	0
189	0	0	0	0	0	0	1	1	2	0	0	0	0	0	0	0	0	1	1	1	1	1	2	2	0	0	1	1	2	1	1	1	1	0	0	2	1	0	0	1	0	0	1	2	1	0	0	0	0
190	0	0	0	0	0	0	2	2	0	0	1	1	1	0	0	0	1	0	1	1	2	0	1	2	0	0	1	1	2	1	1	2	1	0	0	0	2	0	0	0	0	1	1	1	0	1	0	0	1
191	1	0	1	0	0	0	1	2	0	0	1	1	1	0	0	0	0	0	0	1	1	0	2	2	1	1	2	0	2	2	1	1	0	0	0	2	1	0	0	2	0	0	0	2	0	0	1	0	2
192	0	0	0	0	0	0	0	0	2	0	0	0	0	0	0	0	0	1	0	2	2	0	0	2	0	0	1	0	1	1	1	1	2	0	0	1	2	0	0	1	0	0	1	2	1	2	0	0	2
193	1	1	2	0	0	0	2	2	0	0	0	1	2	0	0	0	0	0	1	0	2	1	1	2	0	0	2	2	2	2	1	1	1	0	0	1	0	0	0	1	0	1	1	1	0	2	0	0	1
194	1	0	0	0	0	0	1	2	0	0	0	1	1	0	0	1	0	0	0	1	1	1	0	1	0	1	1	0	2	2	0	0	1	1	0	2	1	1	0	1	0	0	1	2	0	1	0	0	0
195	1	0	2	0	0	1	1	1	2	0	0	0	0	0	0	0	0	0	2	0	0	1	2	2	0	0	1	2	2	2	2	0	2	1	0	1	1	0	0	0	0	1	1	1	0	1	0	0	2
196	1	0	1	0	0	0	1	1	1	0	1	0	1	0	0	1	0	2	0	2	2	1	2	2	0	0	0	1	2	2	1	1	2	0	1	2	1	0	0	1	0	0	0	2	0	0	0	0	1
197	0	0	2	0	0	1	0	1	1	0	0	0	0	0	0	0	1	1	0	2	2	1	1	1	0	0	2	1	2	2	1	0	2	2	2	2	2	0	0	1	0	0	1	2	0	1	0	0	2
198	0	0	1	0	0	0	1	1	1	0	0	0	1	0	0	0	0	0	2	0	1	1	2	2	0	0	2	0	2	2	0	1	1	0	0	2	0	0	0	2	1	0	1	2	1	0	0	0	0
199	1	0	0	0	0	0	2	2	0	0	0	1	1	0	0	0	0	1	1	0	1	0	2	2	0	0	2	1	1	1	2	1	2	1	0	1	1	0	0	2	0	0	0	2	0	0	2	0	2
200	1	0	1	0	0	1	1	2	0	0	1	1	1	1	1	1	0	1	2	0	2	1	1	1	1	1	2	0	1	1	2	0	0	0	0	0	2	0	0	0	0	0	1	2	0	0	0	0	1
201	0	0	1	1	1	1	1	1	1	0	0	0	0	0	0	0	0	0	1	0	1	0	2	2	0	0	1	0	2	2	1	0	0	1	1	1	1	0	0	2	0	1	1	1	1	1	0	0	1
202	1	0	1	0	0	1	0	0	1	0	0	1	1	0	0	0	0	2	1	1	2	0	2	2	0	0	2	1	2	2	2	0	1	0	0	1	1	0	0	0	0	1	1	1	1	1	0	0	0
203	1	0	2	0	0	0	2	2	1	0	1	0	0	0	0	0	0	1	1	1	2	0	2	2	0	0	2	0	2	2	1	0	1	0	0	1	2	0	0	1	0	0	0	1	0	0	0	0	0
204	1	0	0	0	0	0	1	1	1	0	0	0	0	0	0	0	0	1	1	1	2	0	2	2	0	0	1	0	1	1	2	0	2	1	1	2	2	0	0	0	0	1	1	1	1	1	1	0	1
205	0	0	2	0	0	2	1	1	1	0	0	0	0	0	0	0	1	1	1	0	1	0	2	2	0	0	1	0	2	2	0	0	1	1	0	0	2	0	1	0	1	0	1	1	1	0	0	0	0
206	1	0	1	0	0	0	0	2	0	0	1	0	0	0	0	0	0	0	0	2	2	0	2	2	0	0	1	0	2	2	0	1	2	0	0	2	2	0	0	1	0	0	1	2	0	1	0	0	0
207	0	0	2	0	0	0	2	2	0	0	1	2	2	0	0	0	0	1	0	2	2	0	2	2	0	0	2	1	2	2	1	0	0	0	0	2	1	0	0	0	0	0	0	1	2	1	0	0	1
208	1	0	1	0	0	0	1	1	2	0	0	0	1	0	0	0	0	1	1	1	2	0	2	2	0	0	1	1	1	2	2	0	1	1	1	1	1	0	0	0	0	0	0	2	0	1	1	0	1
209	0	0	0	0	0	0	0	1	1	0	0	0	1	0	0	0	0	1	0	2	1	1	2	2	0	0	1	1	2	2	0	0	2	1	1	1	0	1	1	1	0	2	2	2	0	1	0	0	0
210	1	0	1	0	0	0	0	1	0	0	1	0	0	0	0	0	1	2	1	1	1	0	2	2	0	0	2	0	2	2	0	2	1	0	0	2	1	0	0	1	0	0	2	2	1	0	0	0	1
211	0	0	2	0	0	1	2	2	0	1	0	0	1	0	0	1	1	2	0	1	1	1	2	2	0	0	2	1	2	2	1	1	0	0	0	1	1	0	0	0	0	0	1	2	0	0	0	0	1
212	1	0	1	0	0	0	1	0	1	0	0	0	0	0	0	0	0	1	2	0	2	0	1	1	0	0	1	1	2	2	0	1	2	0	0	1	2	0	0	0	0	0	1	1	1	0	0	0	1
213	0	0	1	0	0	0	2	2	0	0	1	0	0	0	0	0	0	0	1	1	1	0	2	2	1	1	1	0	1	1	2	0	1	0	0	2	1	0	0	2	0	0	0	2	0	1	0	0	1
214	1	0	2	0	0	0	2	2	0	0	0	1	1	0	0	0	0	0	1	1	2	0	1	1	2	2	2	0	2	2	1	1	2	1	1	2	1	1	1	0	0	0	0	2	0	1	1	0	1
215	0	0	1	0	0	0	1	1	1	1	1	1	2	0	0	0	0	0	1	0	0	0	1	1	2	2	1	0	1	1	0	0	2	0	0	1	1	0	0	2	0	0	0	2	0	0	0	0	1
216	0	0	0	0	0	0	0	1	1	0	0	1	1	0	0	1	0	1	2	0	1	0	2	2	0	0	2	0	2	2	1	1	2	0	1	1	1	0	0	1	0	1	1	2	2	1	0	0	1
217	1	0	2	0	0	1	1	1	0	0	1	0	2	0	0	1	0	0	0	2	2	1	2	2	0	0	1	0	2	2	0	0	2	1	0	1	0	0	0	1	1	0	0	2	0	1	0	1	0
218	0	0	1	0	0	0	0	0	1	0	0	0	0	0	0	0	0	0	1	0	1	0	0	0	0	0	0	1	2	2	1	1	1	2	1	2	2	0	0	0	0	0	0	1	0	1	1	0	2
219	1	1	2	0	0	1	2	2	0	0	1	1	2	0	0	0	0	0	0	2	2	1	2	2	0	0	1	0	2	2	1	1	1	1	0	1	1	0	0	2	0	0	0	2	0	1	0	0	0
220	1	0	2	0	0	0	0	1	1	0	0	0	1	0	0	0	0	0	1	1	2	1	1	1	1	1	1	0	1	1	1	1	2	0	0	1	1	0	0	0	0	0	0	1	0	1	0	1	0
221	1	0	1	0	0	0	2	2	0	0	1	0	1	0	0	0	0	0	2	0	1	0	2	2	0	0	1	0	2	1	0	1	1	0	0	1	1	0	0	1	0	1	1	2	1	0	0	0	0
222	1	0	1	0	0	1	1	2	0	0	0	1	1	0	0	0	0	0	1	1	2	1	2	2	1	1	2	0	2	2	1	1	1	1	0	0	1	0	0	0	0	0	0	1	0	0	0	0	0
223	0	0	1	0	0	1	1	1	1	0	0	0	0	0	0	0	0	0	1	1	1	0	2	2	1	1	2	0	2	1	0	1	2	2	0	1	1	0	0	0	1	0	0	2	0	1	0	0	0
224	1	0	2	0	1	0	1	1	1	0	0	0	1	1	0	0	0	0	1	1	1	0	2	2	0	0	2	0	2	1	1	0	2	0	0	1	1	0	0	1	0	0	1	2	1	1	0	0	0
225	0	1	1	0	0	0	1	1	1	0	1	0	0	0	0	0	0	0	1	1	1	0	2	2	0	0	2	0	2	2	2	0	1	1	1	2	1	0	0	1	0	0	0	2	0	0	0	1	0
226	0	0	1	0	0	0	2	2	1	0	1	0	0	0	0	0	0	1	0	2	2	0	2	2	0	0	2	0	2	1	1	1	1	1	0	1	0	1	1	1	0	1	1	1	1	0	0	0	0
227	0	0	2	0	0	0	0	1	0	0	1	0	1	0	0	0	0	0	0	1	1	1	2	2	0	0	2	0	2	2	0	0	1	2	1	1	1	0	0	0	0	0	0	0	1	1	0	0	0
228	0	0	1	0	0	1	0	1	1	0	0	0	0	0	0	0	0	2	1	1	2	1	1	1	1	1	1	0	2	2	0	0	0	0	0	2	2	0	0	0	0	0	1	2	1	0	0	0	0
229	1	0	1	0	0	0	1	1	0	0	0	0	0	0	0	0	0	1	0	2	2	1	2	2	0	0	1	0	1	2	1	2	2	0	1	2	2	0	0	0	0	1	1	2	1	1	0	0	1
230	0	0	1	0	0	0	0	1	1	0	1	0	2	0	0	0	0	2	0	2	2	1	2	2	0	0	1	1	1	1	1	1	1	0	0	1	1	0	0	2	0	0	0	1	1	2	0	0	1
231	1	0	1	0	0	0	2	2	1	0	0	0	0	0	0	0	0	1	0	2	2	0	2	2	0	0	0	2	0	0	2	0	1	1	1	1	1	1	1	0	0	2	2	2	0	0	0	2	2
232	0	0	1	0	0	1	2	2	1	0	0	1	1	0	0	0	0	0	0	1	1	0	2	2	0	0	1	0	2	2	0	1	1	0	0	1	2	0	0	0	0	1	1	2	1	0	0	0	0
233	1	0	2	0	0	0	1	1	0	0	0	0	0	0	0	0	0	0	1	0	0	1	1	2	0	0	1	0	2	2	0	1	1	0	0	1	1	2	1	0	1	0	0	2	0	2	0	0	1
234	0	0	2	0	0	0	0	1	1	0	0	0	0	0	0	0	0	0	2	0	1	2	2	2	0	0	2	1	1	2	1	0	1	1	1	2	1	0	0	1	0	0	0	0	1	0	0	0	0
235	0	0	1	0	1	0	1	2	0	0	0	2	2	0	0	0	0	0	2	0	0	0	2	2	0	0	1	2	2	2	2	0	0	1	1	2	0	0	0	1	0	1	1	2	2	1	0	0	0
236	0	0	2	0	0	0	2	2	0	0	0	1	2	0	0	1	1	1	0	2	2	1	2	2	0	0	2	0	2	2	0	0	2	0	0	1	1	0	0	2	1	0	1	2	1	0	0	0	1
237	0	0	2	0	0	0	1	1	1	1	0	1	1	0	0	0	0	0	1	1	1	1	2	2	0	0	0	1	1	0	2	1	1	0	0	2	2	0	0	2	0	0	0	2	0	1	0	0	1
238	1	0	2	0	0	2	1	1	1	0	0	1	1	0	0	0	0	0	1	1	2	1	2	2	0	0	0	2	0	0	2	0	2	0	0	2	2	0	0	1	0	0	0	2	0	0	0	0	1
239	0	0	0	0	0	0	2	2	1	0	0	0	0	0	0	0	0	1	1	1	1	0	2	2	0	0	2	0	2	2	1	0	1	0	0	1	0	1	1	1	0	0	0	0	1	1	0	0	1
240	1	0	1	0	0	0	0	0	1	0	1	0	0	0	0	0	0	1	0	1	1	0	2	2	0	0	1	0	2	2	0	1	1	1	0	1	1	0	0	0	0	2	2	2	0	0	0	0	0
241	1	0	2	0	0	0	1	1	1	1	1	1	1	0	0	0	0	0	2	0	1	0	2	2	0	0	1	0	2	2	0	2	2	1	1	2	0	0	0	0	0	1	1	2	0	0	0	0	2
242	1	0	1	0	0	0	0	1	1	0	0	0	0	0	0	0	0	0	1	1	1	1	1	1	1	1	1	1	1	1	2	0	2	1	2	2	1	0	0	1	1	1	1	1	1	0	0	0	0
243	1	0	2	0	0	1	2	2	1	0	1	0	0	0	0	0	0	1	0	1	1	1	2	2	0	0	1	0	1	1	0	0	1	0	0	1	0	0	0	1	1	0	0	0	1	0	1	0	1
244	1	1	2	0	0	1	2	2	0	0	0	0	0	0	0	0	0	1	1	0	0	1	0	0	1	1	0	1	2	2	1	1	2	2	0	1	1	1	1	0	0	1	2	2	0	1	0	1	1
245	1	0	1	0	0	0	1	1	1	1	0	0	0	0	0	0	0	0	2	0	0	0	2	2	0	0	2	1	2	2	0	1	2	0	0	0	2	0	0	1	0	0	0	1	1	1	0	1	0
246	0	0	1	0	0	0	1	1	1	0	1	0	1	0	0	1	0	2	1	1	2	0	2	2	0	0	2	0	2	2	2	1	1	0	1	1	1	0	0	1	0	0	0	2	0	1	1	0	1
247	1	0	2	0	0	2	1	2	0	0	0	0	0	0	0	0	0	1	0	1	1	0	2	2	0	0	1	0	2	2	1	2	2	0	0	1	1	0	0	0	0	1	1	1	1	0	0	1	0
248	1	1	2	0	0	1	2	2	0	0	1	1	2	0	0	0	0	0	1	1	2	0	1	1	1	1	1	0	2	2	1	0	2	1	1	1	2	0	0	0	1	1	1	2	0	0	0	0	0
249	1	0	1	0	0	0	0	1	2	0	0	1	1	0	0	0	0	1	1	1	2	0	2	2	0	0	2	0	2	2	2	0	2	0	0	2	2	0	0	0	0	0	1	1	1	1	0	0	1
250	1	0	2	0	0	0	1	1	1	0	0	0	0	0	0	0	0	1	0	2	2	0	2	2	0	0	2	0	2	2	1	1	2	0	1	2	2	0	0	2	0	0	1	2	0	0	0	1	0
251	0	0	1	0	0	0	1	1	0	0	1	0	0	0	0	0	0	1	1	0	1	0	2	2	0	0	2	0	2	2	0	1	2	0	0	1	2	0	0	1	0	0	0	0	0	1	0	0	0
252	0	0	0	0	0	0	0	0	2	0	0	0	0	0	0	0	0	1	0	2	2	1	1	1	1	1	2	0	2	2	0	1	2	2	0	2	2	0	0	0	0	1	1	2	0	0	0	0	1
253	0	1	2	0	0	1	2	2	0	0	1	0	1	1	1	1	0	2	1	1	1	1	2	2	0	0	1	0	1	1	1	0	2	0	0	2	0	0	0	1	0	0	1	2	0	0	0	0	1
254	1	0	1	0	0	0	1	1	1	0	0	1	1	0	0	0	0	1	0	2	2	0	2	2	1	1	2	1	2	2	0	2	1	0	0	1	2	0	0	0	0	0	0	2	1	1	0	1	1
255	0	0	1	0	0	0	2	2	0	0	1	0	2	1	1	1	0	0	1	1	1	1	0	1	0	0	1	0	1	1	0	1	2	0	0	1	2	0	0	2	1	0	0	2	0	1	0	0	1
256	0	0	2	0	0	1	0	1	2	0	0	0	0	0	0	0	0	1	0	2	2	0	2	2	2	2	2	0	2	2	1	1	2	0	1	2	1	0	0	1	0	1	1	2	1	0	0	0	1
257	1	0	2	0	0	1	2	2	1	0	0	0	1	0	0	0	0	0	2	0	0	1	1	1	1	1	1	0	2	2	0	0	2	2	1	2	1	0	0	1	0	0	0	0	0	1	0	0	1
258	1	0	2	0	0	0	2	2	0	1	0	1	1	0	0	0	0	0	0	1	1	0	2	2	1	1	1	0	2	2	0	2	1	0	0	2	2	0	0	1	1	0	2	2	1	0	0	0	0
259	1	0	0	0	0	0	0	0	2	0	0	0	0	0	0	0	0	0	1	1	1	0	1	1	0	0	1	0	2	2	1	0	1	0	0	1	1	0	0	1	0	1	1	2	1	0	0	0	1
260	1	1	1	0	0	0	0	0	2	0	0	0	0	0	0	0	0	0	1	0	1	1	1	1	1	1	1	2	2	2	2	2	1	0	0	2	1	0	0	0	1	1	1	1	1	0	0	0	1
261	0	0	1	0	0	0	1	1	0	0	1	0	0	0	0	0	0	0	0	2	2	0	2	2	0	0	1	0	2	2	0	0	0	0	0	2	1	1	0	0	0	0	0	1	0	0	0	0	2
262	0	0	2	0	0	0	2	2	0	0	1	2	2	0	0	1	0	1	0	2	2	1	0	1	0	1	1	0	2	2	2	1	2	0	0	1	0	1	0	0	0	0	0	1	0	0	0	0	1
263	1	0	2	0	0	1	1	2	0	0	1	2	2	0	0	1	0	0	1	1	1	1	2	2	0	0	2	0	2	2	1	1	2	0	0	1	1	0	0	1	0	1	1	2	1	0	0	0	1
264	0	0	2	0	0	0	2	2	0	0	1	0	1	0	0	0	0	1	0	2	1	1	0	0	1	1	2	1	2	2	2	1	1	1	0	0	0	0	0	1	1	0	0	2	0	0	0	0	0
265	1	0	1	0	0	0	2	2	0	0	1	0	0	0	0	0	1	2	0	1	1	0	2	2	0	0	2	0	2	2	2	2	1	1	1	2	1	0	1	1	1	0	0	2	0	0	0	0	0
266	0	0	2	0	0	0	1	1	1	0	0	0	0	0	0	0	0	0	1	1	2	1	2	2	0	0	2	0	2	2	1	2	2	0	0	1	2	0	0	0	0	0	0	0	1	1	0	0	1
267	1	0	1	1	1	1	1	1	1	1	1	0	1	0	0	0	0	0	1	0	1	0	2	2	0	0	2	0	1	1	1	0	2	1	0	1	1	0	0	0	0	0	0	2	0	0	1	0	1
268	1	0	1	0	0	0	2	2	0	0	1	0	1	0	0	0	0	1	2	0	2	0	2	2	1	1	2	0	1	1	1	0	0	0	0	2	1	0	0	0	0	0	0	0	2	2	0	0	2
269	1	0	2	0	0	1	0	1	1	0	0	1	2	0	0	0	1	1	0	1	1	0	2	2	0	0	1	0	1	1	1	1	1	2	1	1	2	0	0	0	0	0	0	0	0	0	0	1	1
270	1	0	1	0	0	0	1	1	1	0	0	0	0	0	0	0	0	0	0	2	2	1	1	1	1	1	1	0	2	2	0	1	2	0	0	1	1	0	0	0	0	1	1	1	1	0	0	0	1
271	0	0	2	0	0	1	0	1	1	0	0	1	0	0	0	0	0	0	2	0	2	0	2	2	0	0	1	2	1	1	1	0	1	0	0	2	1	0	0	1	1	1	1	2	1	0	0	1	1
272	1	0	2	0	0	0	1	1	1	0	0	0	0	0	0	0	0	0	1	0	1	0	1	1	0	0	2	0	2	2	1	1	2	1	0	1	1	0	0	0	0	0	0	1	0	0	0	0	1
273	1	0	0	0	0	0	1	2	0	0	1	0	1	0	0	0	0	0	1	1	2	0	2	2	0	0	1	0	2	2	0	0	0	0	0	2	2	0	0	0	0	0	0	2	0	2	0	1	1
274	0	0	2	0	0	1	1	1	0	0	0	1	1	0	0	0	1	2	2	0	2	1	2	2	0	0	2	0	2	1	1	0	1	1	0	2	1	0	0	0	0	1	1	1	0	1	0	0	0
275	1	1	1	0	0	1	1	2	0	0	1	1	2	0	0	0	0	0	1	1	2	0	2	2	0	0	1	1	1	1	1	1	2	2	0	2	1	1	1	0	1	0	1	2	0	0	0	0	1
276	1	0	0	0	0	0	2	2	1	0	0	0	0	0	0	0	0	2	0	2	2	0	2	2	0	0	1	0	1	1	2	1	2	1	0	0	2	0	0	0	0	0	1	1	1	0	0	0	0
277	0	1	1	0	0	1	2	2	0	0	1	0	1	0	0	0	0	0	0	2	2	0	0	0	0	0	1	0	1	1	1	0	2	0	0	1	1	0	0	2	0	0	1	2	1	0	0	0	0
278	1	0	2	0	0	1	0	1	0	0	0	0	1	0	0	0	0	1	0	2	2	0	1	1	0	0	1	0	2	2	0	0	0	0	0	1	0	0	0	1	0	0	1	2	0	1	0	0	0
279	1	0	1	0	0	0	2	2	0	0	1	0	1	0	0	0	0	0	1	1	1	1	1	1	1	1	2	0	1	1	1	0	1	1	0	0	1	0	0	0	0	0	1	2	1	1	0	0	1
280	0	0	1	0	0	0	1	1	1	0	0	2	2	0	0	0	0	0	1	1	1	1	2	2	0	0	2	0	2	2	0	0	1	0	0	2	2	0	0	2	0	0	0	2	0	0	0	0	2
281	0	0	1	0	0	0	0	1	1	0	0	0	0	0	0	0	0	1	0	2	2	1	1	2	0	0	1	0	2	2	1	0	0	1	2	2	2	0	0	2	1	0	0	0	2	2	0	0	1
282	1	0	0	0	0	0	1	1	1	0	0	0	1	0	0	0	0	1	2	0	0	1	0	1	0	0	1	0	2	1	0	1	1	2	1	1	2	0	0	0	1	0	0	1	0	1	0	0	1
283	0	0	1	0	0	1	1	1	1	0	0	1	1	0	0	0	0	1	2	0	2	0	2	2	0	0	1	0	2	2	0	0	0	0	1	2	1	0	0	1	0	1	1	2	1	0	0	0	0
284	1	0	2	0	0	1	2	2	0	0	0	0	0	0	0	0	0	1	0	2	2	0	2	2	0	0	2	0	2	2	0	1	2	1	1	2	1	0	0	0	0	0	1	1	1	0	0	0	1
285	1	0	2	0	0	1	0	1	0	0	0	0	1	0	0	0	0	2	1	1	2	0	2	2	0	0	0	0	1	1	1	0	0	0	0	2	1	1	1	0	0	0	0	2	0	0	0	0	2
286	0	0	2	0	0	1	1	1	1	0	0	0	2	0	0	1	1	2	1	1	2	0	2	2	0	0	2	0	2	2	0	0	1	1	0	1	2	0	0	0	0	1	1	2	1	0	0	0	0
287	1	0	0	0	0	0	2	2	0	0	2	2	2	1	1	1	0	0	1	0	1	0	2	2	0	0	0	0	2	1	0	1	1	1	2	2	1	0	0	1	0	0	0	1	1	0	0	0	0
288	1	0	1	0	0	0	1	1	1	0	0	1	1	1	1	1	0	0	1	1	2	0	2	2	1	1	1	1	0	0	2	2	2	0	1	2	0	0	0	1	0	0	0	1	0	1	0	0	1
289	0	0	2	0	0	1	1	2	0	0	1	1	1	0	0	1	0	2	1	1	2	1	1	1	1	2	1	0	2	2	0	1	2	0	0	1	0	0	0	2	1	0	1	2	1	0	0	0	0
290	0	0	2	0	0	2	2	2	0	0	0	1	1	0	0	0	0	0	0	1	1	0	1	1	1	1	2	0	2	1	1	1	2	0	1	2	1	0	0	1	0	0	2	2	1	1	0	0	1
291	1	1	1	0	0	0	2	2	0	0	1	0	1	0	0	0	0	0	0	2	2	0	2	2	0	0	1	1	2	2	1	0	1	0	0	2	2	0	0	0	0	1	1	1	0	1	0	0	1
292	0	0	1	1	1	1	1	2	1	0	0	0	0	0	0	0	0	1	2	0	1	0	1	1	1	1	1	0	1	1	1	1	2	0	0	1	1	0	0	0	0	0	0	2	0	0	1	0	1
293	0	0	0	0	0	0	1	1	1	0	0	1	1	0	0	0	0	1	1	0	1	1	2	2	1	1	1	1	2	2	1	0	1	1	0	1	0	0	0	1	0	1	1	2	1	0	0	0	1
294	1	0	2	0	0	0	2	2	0	0	0	0	0	0	0	0	0	0	0	1	1	0	2	2	0	0	2	1	2	2	2	1	1	1	1	2	1	0	0	0	0	0	1	2	0	0	1	0	1
295	1	0	1	0	0	1	0	0	2	0	0	1	1	0	0	0	0	1	1	1	2	1	1	1	1	1	2	1	2	2	0	1	1	0	1	1	2	0	0	0	0	0	1	2	0	0	0	1	2
296	1	1	1	0	0	0	0	1	1	0	1	1	1	0	0	0	0	2	1	1	1	0	1	1	1	1	2	0	2	2	1	1	2	0	0	1	2	0	0	0	0	0	1	2	1	0	0	0	0
297	0	0	1	0	0	0	0	1	0	0	1	0	0	0	0	0	0	0	1	1	2	1	1	1	1	2	2	1	2	2	2	0	2	0	0	1	0	0	0	0	0	0	1	1	0	1	0	0	0
298	0	0	2	0	0	1	1	1	1	0	0	1	2	0	0	1	0	1	0	2	2	0	2	2	0	0	2	0	1	1	1	0	1	0	0	1	1	0	0	1	0	1	1	1	1	1	0	0	0
299	0	0	1	0	0	1	2	2	1	0	1	0	0	0	0	0	0	1	0	2	2	0	2	2	1	1	2	0	2	2	1	0	2	1	0	1	1	0	0	0	0	0	2	2	1	0	0	0	0
300	1	0	1	0	0	1	0	1	1	0	0	0	0	0	0	0	0	1	2	0	1	0	1	1	0	0	1	1	2	1	1	2	2	1	1	2	1	1	1	0	0	0	0	0	0	0	0	0	1
301	1	1	1	0	0	0	1	1	1	0	0	0	0	0	0	0	0	0	0	1	1	1	2	2	0	0	2	0	2	2	0	1	2	0	0	1	1	0	0	0	0	0	0	1	0	1	0	0	0
302	0	0	0	0	0	0	2	2	0	0	0	0	0	0	0	0	0	0	0	1	1	0	2	2	0	0	1	1	1	1	2	1	2	0	0	1	1	1	1	1	0	0	0	2	0	0	0	0	0
303	1	0	2	0	0	1	2	2	0	0	1	1	2	0	0	0	0	0	1	1	2	0	1	1	0	0	1	0	1	1	1	0	1	1	2	2	2	0	0	2	0	0	1	2	1	0	0	0	0
304	1	0	1	0	0	0	1	2	0	0	0	2	2	0	0	0	0	0	1	1	2	1	1	1	1	1	2	0	2	2	0	0	1	0	0	1	1	0	0	0	0	0	0	1	0	1	0	0	0
305	0	0	0	0	0	0	2	2	0	0	1	0	0	0	0	0	0	1	0	2	2	1	2	2	0	0	2	1	2	2	2	1	2	0	0	2	2	0	0	0	0	0	0	1	0	0	0	0	1
306	1	0	1	0	0	1	1	1	1	1	1	0	0	0	0	0	0	0	2	0	2	1	0	1	0	1	0	1	2	2	1	0	1	1	0	2	2	0	0	1	0	0	1	1	0	1	0	0	2
307	0	0	0	0	0	0	1	1	1	1	1	0	0	0	0	0	0	0	1	1	1	0	1	1	0	0	1	1	2	2	1	0	1	1	1	2	1	0	0	0	0	0	0	1	0	0	0	1	2
308	1	1	0	0	0	0	1	2	0	1	0	0	0	0	0	0	0	0	0	2	2	0	2	2	0	0	1	2	2	2	2	0	2	0	0	2	1	0	0	0	0	0	1	2	1	0	0	0	1
309	1	0	2	0	0	1	2	2	1	0	0	0	0	0	0	0	0	2	1	1	2	0	1	1	1	1	0	1	2	2	1	1	1	0	0	1	1	0	0	1	0	0	0	1	0	0	0	0	0
310	1	0	0	0	0	0	0	1	0	0	0	1	1	0	0	0	0	0	1	0	0	1	0	0	1	1	1	0	2	2	0	0	1	0	0	1	1	0	0	1	1	0	0	1	0	1	0	0	0
311	1	0	1	0	0	1	1	2	0	0	1	0	1	0	0	0	0	0	0	2	2	1	2	2	0	0	1	1	1	1	2	1	1	0	0	2	1	0	0	1	0	0	1	1	1	1	0	1	1
312	1	0	2	0	0	1	1	1	1	0	1	0	1	0	0	0	0	1	0	2	2	0	2	2	0	0	1	1	2	1	1	0	1	0	0	2	1	0	0	1	0	0	0	1	0	1	0	1	1
313	0	0	1	0	0	0	0	0	2	0	0	1	2	0	0	1	0	1	1	1	2	2	1	1	1	1	1	0	2	2	1	0	1	0	0	1	1	1	1	0	0	0	0	0	0	0	0	0	1
314	1	0	2	0	0	0	2	2	0	0	0	0	1	0	0	1	0	0	0	2	2	1	2	2	0	0	2	0	2	2	1	2	2	1	1	2	2	0	0	0	0	0	0	1	1	1	0	0	0
315	0	0	0	0	0	0	1	1	1	0	0	0	1	0	0	0	0	1	0	2	2	0	1	2	1	1	1	0	1	1	2	0	0	0	0	1	1	0	0	1	0	0	1	2	1	0	0	0	1
316	0	0	2	0	0	0	2	2	1	0	1	0	1	0	0	0	0	0	1	1	2	1	0	1	1	1	1	0	2	2	2	0	1	1	1	1	1	0	0	0	0	0	1	2	0	1	1	1	2
317	0	1	1	0	0	1	2	2	0	0	0	0	2	0	0	0	0	1	1	1	2	1	1	1	1	1	1	0	2	2	0	0	0	1	1	2	1	0	0	2	1	0	1	1	0	0	0	0	1
318	0	0	1	0	0	0	2	2	0	1	1	1	1	0	0	0	0	0	1	1	2	1	1	1	1	1	1	1	2	2	0	1	1	0	0	2	1	1	1	0	0	0	0	2	1	1	0	0	0
319	1	0	0	0	0	0	2	2	0	0	1	1	1	0	0	0	1	1	0	2	2	0	1	1	0	0	0	1	1	0	2	0	0	0	0	0	1	0	0	0	0	1	1	2	1	0	0	0	1
320	1	0	0	0	0	0	1	1	1	0	0	0	0	0	0	0	0	1	0	2	2	0	2	2	1	1	2	0	2	2	0	1	2	0	1	2	2	0	0	0	0	0	1	1	1	1	0	0	0
321	1	0	2	0	0	0	0	0	2	0	0	0	1	1	1	1	0	0	0	1	1	0	1	1	0	0	2	0	2	2	0	2	2	0	0	1	1	0	0	0	1	1	1	1	0	1	0	1	1
322	0	0	1	0	0	1	1	1	1	0	1	1	1	0	0	0	0	2	1	1	1	0	2	2	0	0	2	0	2	2	0	1	1	0	0	2	1	0	0	1	0	0	0	0	1	1	0	0	0
323	0	0	2	0	0	0	0	0	2	0	0	0	0	0	0	0	0	2	0	2	2	1	2	2	0	0	2	1	2	2	2	2	1	0	0	2	2	0	0	1	0	0	0	2	1	1	0	0	1
324	0	0	2	0	0	0	1	1	1	0	1	1	1	0	0	1	0	1	0	2	2	0	2	2	0	0	1	0	2	2	2	0	2	1	1	1	1	0	0	1	0	0	0	1	0	1	0	1	1
325	0	0	2	0	0	1	1	1	1	1	1	1	1	0	0	0	0	0	2	0	0	0	2	2	0	0	2	1	2	2	1	1	1	0	0	1	1	0	0	0	1	0	0	2	0	0	0	0	1
326	0	0	2	0	0	2	1	2	0	0	0	1	1	0	0	0	1	1	0	2	2	1	1	1	1	2	1	1	2	2	2	0	0	0	1	2	2	0	0	1	0	0	0	0	0	1	1	0	1
327	0	0	1	0	0	1	1	1	1	0	1	1	1	1	1	1	0	0	2	0	0	0	2	2	1	1	0	0	2	2	0	0	1	0	0	2	2	0	0	1	0	0	0	2	0	1	0	0	1
328	0	0	1	0	0	0	2	2	0	0	0	0	0	0	0	0	0	0	1	1	2	0	2	2	0	0	1	0	2	2	0	0	1	1	1	2	2	1	0	0	0	0	1	2	0	0	0	0	1
329	1	0	1	0	0	0	2	2	1	0	0	0	1	0	0	0	0	0	1	1	2	1	1	1	1	1	1	1	1	1	2	0	1	0	0	1	1	0	0	2	0	0	1	1	0	1	1	0	2
330	0	0	1	0	0	0	1	1	1	0	0	0	1	0	0	0	0	1	0	2	2	1	2	2	0	0	2	0	2	2	0	0	0	0	0	2	1	0	0	2	0	0	1	2	1	0	0	0	0
331	0	0	1	0	0	0	1	1	1	0	1	0	0	0	0	0	0	0	1	1	1	1	2	2	0	0	2	0	2	2	0	1	2	0	0	1	2	0	0	1	0	0	0	2	0	0	0	0	0
332	0	1	1	0	0	1	1	1	1	0	0	0	0	0	0	0	0	1	2	0	2	1	1	1	1	1	2	0	2	2	1	0	1	1	0	2	0	0	0	1	0	0	0	0	0	1	0	0	0
333	0	0	2	0	0	1	2	2	0	0	0	0	1	0	0	0	0	0	1	1	2	0	2	2	0	0	1	0	2	2	0	0	1	1	0	1	1	1	1	1	0	1	1	2	2	1	0	0	1
334	1	0	2	0	0	0	1	2	0	0	0	0	0	0	0	0	1	1	1	1	1	0	2	2	1	1	2	1	1	1	2	0	0	0	0	2	2	0	0	0	0	0	1	1	1	1	0	0	1
335	1	0	0	0	0	0	0	0	2	0	0	0	0	0	0	0	0	1	0	2	2	0	2	2	1	1	2	1	2	2	1	0	0	0	1	2	0	1	1	1	0	1	1	1	1	1	0	0	1
336	1	0	2	0	0	0	0	0	2	0	0	0	1	1	1	1	0	1	0	2	2	1	2	2	0	0	1	1	1	1	1	1	2	0	1	1	2	0	0	1	1	0	0	2	0	1	0	0	1
337	0	0	0	0	0	0	1	1	2	0	0	0	0	0	0	0	0	0	1	1	1	1	2	2	0	0	1	1	2	2	0	0	1	1	1	2	2	0	0	0	0	0	0	1	0	0	0	0	2
338	0	0	0	0	0	0	1	1	2	0	0	0	1	0	0	0	0	1	1	0	2	1	2	2	0	0	2	1	1	1	2	1	1	0	0	1	2	1	1	0	0	1	1	1	1	1	0	0	1
339	1	0	2	0	0	0	1	2	1	0	0	0	0	0	0	0	0	0	1	1	1	0	2	2	1	1	1	0	1	2	1	0	1	0	0	1	1	0	0	0	0	1	1	1	1	0	0	0	0
340	0	0	2	0	0	0	1	2	0	0	1	0	1	0	0	0	0	1	0	1	1	0	2	2	0	0	1	1	2	1	1	1	2	0	0	1	2	0	0	0	0	0	0	1	0	1	0	0	2
341	1	1	1	0	0	1	1	2	0	0	1	1	1	0	0	0	0	0	1	1	1	1	1	1	0	0	2	1	2	2	1	0	1	1	1	1	1	0	0	0	0	0	0	1	0	0	0	0	1
342	0	0	1	0	0	1	1	1	0	1	1	2	2	0	0	0	0	0	0	1	1	0	2	2	0	0	1	1	1	1	1	1	2	2	0	2	1	1	0	1	0	1	1	1	1	0	0	0	1
343	0	0	1	0	0	0	0	0	1	0	0	1	1	0	0	0	0	0	1	1	1	1	1	1	0	0	1	1	1	0	1	1	1	0	1	2	0	0	0	1	1	0	0	2	0	0	2	0	2
344	1	0	2	0	0	1	0	1	1	0	1	0	0	0	0	0	0	1	1	1	1	0	2	2	0	0	0	1	1	0	1	1	1	0	0	2	2	0	0	1	0	0	0	1	0	1	1	0	2
345	1	1	1	0	0	1	0	1	2	0	0	0	0	0	0	0	1	2	2	0	2	1	2	2	0	0	1	0	2	2	1	1	2	0	0	1	1	0	0	1	0	0	0	1	1	1	1	0	1
346	1	0	2	0	0	2	2	2	0	0	1	0	0	0	0	0	0	2	0	2	2	0	2	2	2	2	0	0	2	2	0	0	1	0	0	2	1	0	0	1	0	0	2	2	1	1	0	0	1
347	1	0	1	0	0	0	1	1	1	0	0	0	0	0	0	0	0	2	1	1	1	1	1	1	1	1	2	1	1	2	1	0	1	1	1	2	2	0	0	1	0	0	0	1	0	0	0	0	1
348	0	0	1	0	0	0	0	0	2	0	0	0	0	0	0	0	0	1	1	1	2	1	2	2	0	0	2	0	2	2	0	1	2	0	0	2	1	0	0	0	0	0	1	2	0	1	0	0	0
349	0	0	0	0	0	0	1	1	0	0	0	1	1	0	0	0	0	1	1	1	1	1	1	1	1	1	1	0	2	2	0	1	2	0	0	0	1	0	0	0	0	0	0	2	0	1	1	0	1
350	0	0	1	0	0	0	2	2	0	0	0	1	1	0	0	0	0	1	0	1	1	1	2	2	0	0	2	1	2	2	1	0	1	0	0	1	2	1	1	0	0	0	0	1	0	0	1	1	2
351	0	0	1	0	0	0	1	1	0	1	1	0	0	0	0	0	0	0	0	2	2	0	2	2	1	1	2	0	2	2	1	0	2	1	0	1	2	0	0	1	0	0	0	1	0	1	0	0	0
352	1	0	1	0	0	1	2	2	0	0	1	0	0	0	0	0	0	1	1	1	2	1	1	1	1	1	2	0	2	2	1	0	1	0	0	2	0	0	0	1	0	0	1	2	0	0	0	0	1
353	1	0	2	0	0	1	1	1	1	0	1	1	1	0	0	0	0	0	1	0	1	2	1	1	1	1	0	1	2	2	1	0	2	2	2	2	1	0	0	1	0	0	0	1	0	0	0	0	1
354	1	0	0	0	0	0	1	2	1	0	0	1	1	0	0	0	0	0	0	1	0	0	2	2	0	0	1	1	0	0	2	1	1	0	0	2	2	0	0	1	0	1	1	1	0	1	0	0	1
355	1	0	1	0	0	0	1	1	1	0	0	0	1	0	0	0	0	0	1	1	2	0	2	2	0	0	1	1	2	1	1	0	1	1	1	2	2	0	0	0	0	0	1	2	0	0	0	0	1
356	1	0	2	0	0	0	2	2	0	0	0	0	1	0	0	0	0	1	1	1	2	0	2	2	0	0	1	0	2	2	0	1	1	0	0	2	1	1	1	0	0	1	1	1	1	1	0	0	0
357	0	0	1	0	0	0	0	1	1	0	0	0	1	1	1	1	0	1	0	2	2	0	2	2	0	0	1	2	1	1	2	2	2	0	0	0	2	0	0	1	0	0	0	1	0	0	0	0	1
358	1	0	0	0	0	0	2	2	0	0	1	1	1	0	0	0	0	1	1	0	0	1	2	2	0	0	1	0	2	2	0	0	1	2	1	1	1	0	0	0	1	0	0	1	0	1	0	0	0
359	1	0	1	0	0	0	2	2	1	0	0	1	1	0	0	0	0	1	2	0	1	1	2	2	0	0	1	1	1	0	1	1	1	0	0	1	1	0	0	1	0	0	0	1	0	1	0	1	1
360	0	0	1	0	0	1	2	2	1	0	1	0	0	0	0	0	0	2	0	2	2	0	2	2	1	1	1	2	1	1	2	1	2	0	0	1	2	0	0	1	0	0	0	2	0	1	0	2	2
361	0	0	1	0	0	0	0	1	1	0	0	0	0	0	0	0	0	1	0	2	2	0	1	1	0	0	1	0	2	2	0	1	2	1	1	2	1	0	0	0	1	0	0	2	0	1	0	0	2
362	1	1	2	0	0	1	0	0	1	0	0	1	2	0	0	0	0	1	1	1	1	0	1	1	1	1	2	0	2	2	1	1	1	2	1	2	1	1	1	0	0	0	0	0	0	0	0	0	1
363	1	0	2	0	0	1	1	1	1	0	1	1	1	0	0	0	0	0	1	1	2	0	2	2	0	0	2	0	2	1	0	0	1	1	1	1	0	0	0	2	0	0	0	1	0	1	1	0	2
364	1	0	0	0	0	0	1	1	1	0	0	0	1	0	0	0	0	0	0	1	0	0	1	1	2	2	1	1	2	2	1	2	1	0	1	2	1	0	0	1	0	0	0	2	0	1	0	0	1
365	1	0	2	0	0	0	1	1	2	0	0	1	1	0	0	0	0	0	1	1	2	0	2	2	0	0	1	2	2	2	0	0	1	1	0	1	1	1	1	0	0	0	0	1	1	1	0	1	2
366	1	0	0	0	0	0	1	2	0	0	0	2	2	0	0	1	0	1	0	2	2	1	2	2	1	1	2	0	2	2	1	1	1	2	1	1	2	0	0	0	0	0	0	1	0	0	0	0	0
367	0	0	1	0	0	0	0	0	2	0	0	0	1	0	0	0	0	0	1	1	2	0	2	2	0	0	2	0	2	2	0	1	1	0	0	2	2	0	0	0	0	1	1	2	1	0	1	0	1
368	0	0	2	0	0	0	2	2	0	1	1	0	0	0	0	0	0	0	0	2	1	0	2	2	0	0	1	0	1	1	1	1	0	0	0	1	1	0	0	0	1	0	0	2	0	1	0	0	1
369	0	0	1	0	0	1	1	1	1	0	1	0	0	0	0	0	0	1	1	1	2	1	1	2	0	0	2	0	2	2	0	1	1	1	2	2	1	0	0	1	0	2	2	2	0	0	0	0	0
370	0	0	1	0	0	0	1	1	0	0	0	0	0	0	0	0	0	0	1	1	2	0	0	2	0	0	1	1	2	2	1	0	2	0	0	2	1	0	0	1	0	1	2	2	1	0	0	0	0
371	0	0	0	0	0	0	1	1	1	1	2	0	0	0	0	0	0	1	0	2	2	0	2	2	1	1	1	0	2	2	0	1	2	1	1	2	1	1	1	0	0	0	2	2	1	1	1	0	1
372	0	0	2	0	0	1	2	2	0	1	0	0	0	0	0	0	0	0	1	1	2	1	2	2	0	0	1	1	2	1	2	1	1	0	0	1	2	0	0	0	0	1	1	1	1	1	0	0	1
373	0	0	1	0	0	0	1	1	0	1	1	0	0	0	0	0	0	1	0	2	2	0	2	2	0	0	1	0	1	1	1	0	1	1	0	2	1	0	0	0	1	0	0	0	0	1	0	0	0
374	0	1	2	0	1	0	1	1	1	0	0	2	2	0	0	0	0	1	1	0	1	0	2	2	1	1	1	1	0	0	2	0	2	2	2	2	1	0	0	1	0	1	1	1	1	1	0	0	1
375	1	0	1	0	0	0	2	2	0	0	0	0	1	0	0	0	0	1	2	0	2	0	2	2	2	2	0	1	2	2	1	1	1	0	0	1	2	0	0	1	0	0	1	2	1	1	0	0	1
376	1	1	1	0	0	0	2	2	0	0	1	0	0	0	0	0	0	0	2	0	0	1	2	2	0	0	2	0	2	1	1	0	2	1	0	1	1	0	0	0	0	0	0	1	0	1	0	1	0
377	0	0	2	0	0	1	2	2	1	0	1	1	1	0	0	1	0	1	0	2	2	0	2	2	0	0	0	1	2	2	1	1	1	0	0	2	1	0	0	0	0	0	0	2	0	0	0	0	1
378	1	0	1	0	0	0	0	0	2	0	0	0	0	0	0	0	0	1	1	1	1	0	2	2	0	0	0	1	1	1	1	1	1	1	1	2	1	0	0	1	0	1	2	2	1	0	0	0	0
379	0	0	1	0	0	0	1	1	1	0	0	0	0	0	0	0	0	0	1	1	2	0	1	1	0	0	2	1	1	1	1	0	1	0	0	1	2	0	0	2	0	0	2	2	1	0	0	0	0
380	1	0	0	0	0	0	1	1	1	0	0	1	1	0	0	1	0	0	2	0	1	0	2	2	1	1	1	0	2	2	0	0	0	1	0	2	1	0	0	2	0	0	0	2	0	1	0	0	1
381	0	0	1	0	0	0	1	1	1	0	1	0	2	0	0	0	0	1	1	0	0	0	2	2	0	0	1	2	2	2	1	2	2	0	0	0	1	0	1	0	2	0	0	1	0	0	1	0	1
382	0	0	1	0	0	0	2	2	0	0	2	0	0	0	0	0	0	2	0	1	1	0	2	2	0	0	1	1	2	2	1	1	1	1	1	2	2	0	0	1	1	0	0	0	0	1	0	0	0
383	1	0	2	0	0	1	1	1	1	0	0	0	0	0	0	0	0	0	1	0	0	1	2	2	0	0	1	1	1	1	2	1	2	2	0	2	2	0	0	0	0	0	0	1	1	1	0	0	2
384	0	0	0	0	0	0	1	1	0	1	2	0	0	0	0	0	0	0	1	1	2	0	2	2	0	0	2	1	2	2	2	0	1	1	2	2	2	0	0	1	0	0	1	1	0	1	0	2	2
385	0	0	2	0	0	1	2	2	1	0	0	0	0	0	0	0	0	0	1	1	1	0	2	2	0	0	1	0	2	2	0	1	1	1	0	1	1	1	1	0	0	0	0	1	0	1	0	0	1
386	0	0	1	1	1	2	0	1	1	0	0	0	0	0	0	0	0	0	0	0	0	1	2	2	1	1	1	1	2	1	1	2	2	0	0	1	1	1	1	0	0	0	2	2	1	1	1	0	2
387	0	0	1	0	0	0	2	2	0	0	1	1	2	0	0	0	0	0	1	1	1	1	0	1	1	1	2	0	2	2	1	0	1	0	0	1	1	0	0	0	0	0	0	2	0	0	0	0	1
388	0	1	1	0	0	0	2	2	0	0	0	1	2	0	0	0	0	0	0	2	2	0	2	2	0	0	1	0	2	2	0	0	1	0	0	2	1	0	0	2	0	0	1	1	1	0	0	0	1
389	0	1	1	0	0	0	1	1	1	0	0	0	1	0	0	1	0	0	1	1	2	0	2	2	0	0	0	2	0	0	2	1	1	0	0	1	2	0	0	0	0	0	0	0	0	0	1	1	2
390	0	0	1	0	0	0	0	1	0	0	0	1	1	0	0	0	0	0	0	2	2	0	2	2	0	0	1	0	2	2	0	0	1	0	0	1	1	0	0	1	0	0	1	2	1	1	0	0	0
391	1	0	0	0	0	0	1	0	1	0	0	0	0	0	0	0	0	2	2	0	0	0	2	2	0	0	1	0	2	2	0	0	1	0	0	1	1	0	0	0	1	0	0	2	0	0	2	0	2
392	1	0	2	0	0	0	1	1	1	0	0	0	1	0	0	0	0	2	1	1	2	0	2	2	0	0	2	0	2	2	1	1	1	0	0	1	1	0	1	1	1	1	2	2	0	1	0	0	0
393	0	0	2	0	0	0	0	0	2	0	0	0	0	0	0	0	1	0	1	1	2	0	2	2	0	0	1	1	2	2	0	1	0	0	0	2	2	0	1	0	1	0	1	2	1	0	1	0	1
394	0	1	1	0	0	0	1	2	0	1	0	0	0	0	0	0	0	1	1	1	2	1	1	1	1	1	2	0	2	2	2	0	1	0	0	2	1	1	1	0	0	0	2	2	0	1	0	1	2
395	1	0	1	0	0	0	0	1	1	0	0	0	0	0	0	0	0	0	1	1	1	0	2	2	0	0	1	1	2	2	2	1	2	2	0	1	2	0	0	2	1	0	0	0	0	1	0	0	2
396	0	0	1	0	0	0	0	1	1	0	0	0	0	0	0	0	0	1	1	1	2	0	1	2	0	0	2	1	2	2	2	0	0	1	1	1	2	1	1	0	0	0	0	1	0	1	0	0	2
397	1	0	1	0	0	1	2	2	0	1	0	0	0	0	0	0	0	1	0	2	2	0	2	2	0	0	1	0	2	2	0	0	2	0	0	0	1	0	1	1	1	0	1	2	1	0	0	0	0
398	0	0	1	0	0	0	2	2	0	0	0	0	0	0	0	0	0	0	1	1	2	0	1	1	0	0	2	0	2	2	1	0	2	0	0	2	1	0	0	1	0	0	0	2	0	2	0	0	1
399	1	0	2	0	0	0	2	2	0	0	1	0	0	0	0	0	0	0	0	2	2	0	2	2	0	0	1	0	2	2	1	0	2	0	0	2	1	0	0	2	0	0	0	2	0	1	1	0	1
400	0	0	1	0	0	0	1	1	1	0	0	0	1	0	0	0	0	0	0	1	1	1	1	1	1	1	1	1	1	1	1	0	0	0	0	1	2	0	0	1	1	0	0	2	0	2	0	1	1
401	0	0	1	0	0	0	0	0	2	0	0	0	0	0	0	0	0	1	0	2	2	1	2	2	0	0	2	0	1	1	1	1	1	0	0	2	2	0	0	0	0	0	0	0	1	1	1	0	2
402	1	0	1	0	0	0	0	0	2	0	0	0	0	0	0	0	0	0	1	1	2	0	2	2	1	1	2	1	2	2	1	0	1	0	0	2	1	1	0	0	0	0	1	1	0	0	0	0	0
403	1	1	2	0	0	0	2	2	0	0	0	0	1	0	0	0	0	1	0	2	2	0	2	2	0	0	0	0	2	2	0	0	1	0	0	1	2	0	0	1	0	0	1	1	1	2	0	0	1
404	1	1	0	0	0	0	2	2	0	1	1	1	2	0	0	1	0	0	1	1	1	0	2	2	0	0	1	0	2	2	0	0	1	1	1	2	1	0	0	0	1	0	1	2	1	1	0	1	1
405	1	0	1	0	0	0	1	1	1	0	0	0	0	0	0	0	0	1	0	2	2	0	2	2	0	0	2	2	2	2	1	0	1	1	1	1	1	0	0	1	0	0	1	1	1	0	1	0	1
406	0	0	2	0	0	0	1	1	1	0	0	1	1	0	0	0	0	1	1	0	1	0	2	2	0	0	1	1	2	2	1	0	0	1	0	2	1	0	0	0	0	1	1	2	0	0	0	0	1
407	1	0	2	0	0	0	2	2	0	0	0	0	1	0	0	0	0	0	0	2	2	0	2	2	0	0	1	0	1	1	0	2	2	0	0	1	1	1	1	0	0	0	0	0	2	0	0	1	2
408	1	0	1	0	0	0	2	2	1	0	1	1	1	0	0	0	0	1	0	2	2	0	2	2	0	0	1	1	2	1	2	0	2	1	0	1	1	0	0	0	0	1	1	2	0	0	0	0	0
409	0	0	1	0	0	0	2	2	0	0	1	1	2	0	0	1	0	1	0	2	2	1	2	2	0	0	1	0	2	2	0	2	2	0	0	0	2	0	0	0	0	0	0	1	0	1	0	2	2
410	0	0	2	0	0	1	0	0	1	0	0	0	0	0	0	0	1	2	1	1	1	0	2	2	2	2	2	0	2	2	0	1	1	2	1	2	2	0	0	2	0	0	1	2	1	0	0	0	0
411	0	0	2	0	0	0	1	1	1	0	0	0	0	0	0	0	0	0	2	0	1	0	2	2	2	2	1	0	2	2	0	2	2	0	0	1	1	0	0	1	0	0	2	2	1	1	0	0	1
412	1	1	0	0	0	0	1	1	1	1	1	0	0	0	0	0	0	2	1	1	2	1	1	2	0	0	1	1	1	1	1	1	0	0	0	1	2	0	0	1	0	0	0	2	1	1	0	0	0
413	1	0	1	0	0	1	1	2	0	0	1	0	0	0	0	0	0	1	0	2	2	0	2	2	0	0	2	1	2	2	2	1	1	0	0	2	1	1	1	0	0	0	1	2	1	0	0	1	1
414	1	0	2	0	0	1	1	1	1	0	0	0	1	0	0	0	0	0	1	1	2	0	2	2	0	0	1	1	2	2	0	0	0	1	1	2	1	0	0	2	0	0	1	2	1	1	0	0	1
415	0	0	1	0	0	0	0	0	1	0	0	0	1	0	0	0	0	1	2	0	0	0	0	0	0	1	1	0	2	2	0	0	1	1	0	1	2	0	0	1	0	0	0	2	0	0	1	0	1
416	0	0	1	0	0	1	1	2	0	1	0	0	0	0	0	0	0	0	1	1	1	1	2	2	0	0	2	0	2	2	0	1	1	0	0	1	2	0	0	1	0	0	1	2	1	0	0	0	1
417	0	0	2	0	0	1	0	0	2	0	0	1	1	1	1	1	0	1	1	1	2	0	2	2	0	0	2	0	1	1	2	0	0	0	1	2	1	0	0	1	0	0	0	2	0	1	0	1	1
418	0	0	1	0	1	0	2	2	0	1	0	1	2	0	0	1	0	1	1	1	2	0	1	1	0	0	1	0	2	2	0	0	2	0	0	2	1	0	0	0	0	0	0	0	2	0	0	0	1
419	0	0	2	0	0	0	0	0	2	0	0	0	0	0	0	0	1	0	1	1	2	0	2	2	0	0	2	0	1	1	2	0	1	1	0	0	2	0	0	0	0	1	1	2	0	0	0	0	0
420	0	0	2	0	0	0	2	2	0	0	1	0	0	0	0	0	0	1	2	0	0	0	0	0	0	0	1	0	2	2	1	0	1	2	1	1	2	0	0	0	0	0	0	2	0	1	0	0	0
421	0	0	2	0	0	1	1	1	0	0	0	1	2	0	0	0	0	0	1	1	2	1	2	2	1	1	2	2	2	2	1	0	1	1	1	2	2	1	0	0	0	0	0	1	0	0	1	0	1
422	1	0	1	0	0	0	1	1	1	0	1	1	1	0	0	0	0	0	0	1	1	0	2	2	0	0	1	1	2	2	0	1	1	1	1	2	2	0	0	0	0	0	1	2	1	0	0	0	0
423	1	0	1	0	0	0	2	2	2	0	0	0	0	0	0	0	0	0	2	0	0	0	1	1	1	1	1	0	1	1	0	0	1	0	0	1	1	1	1	0	1	0	0	0	0	1	0	0	0
424	1	0	2	0	0	1	1	1	1	0	1	0	1	0	0	0	0	1	2	0	1	0	2	2	0	0	2	0	2	2	2	0	0	0	0	0	0	0	0	2	0	0	1	2	1	0	0	1	1
425	1	0	2	0	0	1	1	2	1	0	0	1	2	0	0	0	1	0	1	1	2	0	0	0	0	0	2	0	2	2	2	2	2	0	1	2	1	0	0	2	0	0	1	2	1	1	0	0	1
426	0	0	1	0	0	0	2	2	1	0	0	0	0	0	0	0	0	2	0	2	2	0	2	2	1	1	2	0	2	2	1	0	1	1	1	1	1	1	1	0	0	0	1	1	1	0	0	0	1
427	0	0	2	0	0	0	2	2	0	0	0	0	1	0	0	0	0	1	0	2	2	0	2	2	0	0	1	1	2	2	2	0	2	1	0	1	1	0	0	0	0	0	0	1	0	1	1	0	2
428	1	0	1	0	0	0	1	1	1	0	0	1	2	0	0	0	1	1	0	2	2	0	2	2	0	0	1	2	1	1	2	1	2	0	0	1	0	1	1	1	0	0	1	2	2	0	0	0	1
429	1	0	2	0	0	0	2	2	1	0	1	1	1	0	0	0	0	0	0	2	2	1	2	2	0	0	2	1	2	2	0	1	1	1	1	2	1	0	0	1	0	2	2	2	0	1	1	0	1
430	1	0	1	0	0	0	1	1	1	0	1	0	2	0	0	1	0	0	1	1	2	0	2	2	0	0	2	0	1	1	1	1	1	1	1	2	1	1	1	0	0	0	0	0	1	0	1	0	2
431	1	0	1	0	0	0	2	2	1	0	0	0	0	0	0	0	0	1	2	0	1	0	2	2	0	0	2	0	2	2	1	1	1	0	0	2	2	0	0	0	0	1	1	1	0	1	0	0	0
432	0	0	2	0	0	0	0	1	1	0	0	0	0	0	0	0	0	1	2	0	2	0	1	1	0	0	2	0	2	2	1	1	0	0	0	2	1	0	0	0	0	0	0	0	0	0	0	0	0
433	0	0	1	0	0	1	1	2	0	0	0	1	2	0	0	1	1	1	1	1	1	0	2	2	1	1	1	0	2	2	0	1	2	0	0	1	1	0	0	2	0	0	1	1	1	0	0	0	2
434	0	0	1	0	0	1	2	2	0	1	1	0	0	0	0	0	0	1	0	2	2	0	2	2	0	0	2	0	2	2	1	1	1	0	0	1	0	0	0	1	0	0	1	1	1	1	0	0	1
435	0	0	1	0	0	0	2	2	0	0	0	1	1	0	0	0	0	0	0	2	2	0	2	2	0	0	0	0	1	1	1	0	2	0	0	2	2	0	0	0	0	0	0	1	0	1	0	0	0
436	1	0	2	0	0	1	2	2	0	0	1	1	1	0	0	1	0	1	1	1	2	0	1	1	0	0	2	1	2	2	0	2	1	0	0	2	1	0	0	0	0	1	1	2	1	0	0	0	0
437	1	0	2	0	0	1	2	2	0	0	0	0	1	0	0	0	0	0	0	1	1	1	2	2	0	0	2	1	2	2	1	0	0	0	0	2	2	0	0	0	0	0	0	1	0	1	0	0	1
438	0	0	1	0	0	0	2	2	0	0	1	1	2	0	0	0	0	1	0	2	1	0	2	2	0	0	0	1	1	0	2	0	1	0	0	1	1	0	0	1	0	0	0	1	0	0	0	0	1
439	1	0	2	0	0	1	0	1	1	0	0	0	0	0	0	0	0	0	1	1	2	1	2	2	0	0	2	0	2	2	0	1	2	1	0	0	1	0	0	0	0	0	1	1	1	0	0	1	2
440	1	0	1	0	1	0	1	1	1	0	1	1	2	0	0	0	0	0	0	2	2	0	1	1	1	1	1	0	2	2	0	0	1	0	0	1	1	1	0	0	0	0	0	2	0	1	0	0	0
441	1	0	2	0	0	0	2	2	0	0	0	1	1	0	0	0	1	0	1	1	2	1	2	2	0	0	2	0	2	2	0	0	1	0	0	1	1	0	0	1	0	0	0	0	0	1	0	0	1
442	0	0	1	0	0	0	0	1	1	0	1	0	0	0	0	0	0	0	1	1	2	0	1	1	0	0	2	0	2	2	2	1	1	1	0	1	1	0	0	1	0	0	0	2	0	0	0	0	0
443	1	0	2	0	0	1	1	2	0	0	0	1	0	0	0	0	0	1	2	0	2	0	2	2	0	0	0	0	2	2	0	1	2	2	0	1	1	0	0	1	0	0	0	1	1	1	0	1	1
444	0	0	1	0	0	0	1	1	1	0	0	0	0	0	0	0	0	1	0	2	2	0	1	1	1	1	2	0	2	2	1	0	0	0	1	2	1	1	0	0	0	0	1	2	1	0	0	0	0
445	0	0	1	0	0	1	1	1	0	0	0	0	0	0	0	0	0	1	0	2	2	0	1	1	0	0	2	0	2	2	1	1	1	2	1	1	1	1	0	1	0	0	0	1	0	0	0	0	0
446	1	0	2	0	0	0	1	1	1	0	1	0	2	0	0	1	0	1	0	2	2	1	2	2	0	0	2	1	2	2	1	0	0	0	0	2	2	0	0	0	0	0	0	1	0	0	0	0	1
447	1	0	1	0	0	0	2	2	0	1	1	0	0	0	0	0	1	1	0	2	2	0	2	2	0	0	2	1	2	2	1	0	1	1	1	2	2	0	0	0	0	0	0	1	1	1	0	0	0
448	1	0	0	0	0	0	0	0	2	0	0	0	0	0	0	0	0	0	1	1	1	0	2	2	0	0	0	0	2	2	0	1	2	0	1	1	1	0	0	0	0	0	1	2	1	1	0	0	0
449	1	0	2	0	0	0	2	2	0	0	0	0	2	1	1	1	0	0	0	2	2	1	2	2	0	0	0	0	2	2	0	2	2	0	0	2	1	0	0	1	0	1	1	1	1	0	0	0	0
450	0	0	1	0	0	0	1	2	1	0	0	1	1	0	0	0	0	1	1	1	1	1	0	1	1	1	2	1	1	1	1	1	1	2	1	1	2	0	0	0	0	2	2	2	0	0	0	0	1
451	0	0	2	0	0	0	1	1	1	0	1	0	0	0	0	0	0	0	1	1	1	0	2	2	0	0	2	0	2	2	0	2	1	0	0	1	1	0	0	0	0	1	1	2	0	0	0	0	0
452	1	0	2	0	0	0	2	2	0	0	0	1	1	0	0	0	0	1	0	2	2	0	2	2	0	0	1	0	2	2	0	1	2	0	0	2	1	1	1	0	0	2	2	2	0	0	0	0	1
453	1	0	1	1	1	1	0	1	1	0	1	0	1	0	0	0	0	0	1	1	1	1	2	2	0	0	0	2	0	0	2	0	2	0	0	1	1	0	0	1	0	0	0	2	0	2	0	0	0
454	1	0	2	0	0	0	1	2	0	0	0	1	1	0	0	0	0	1	0	2	2	0	2	2	1	1	2	0	2	1	1	1	1	0	1	1	1	0	0	2	0	1	1	2	0	0	0	0	1
455	1	0	1	0	0	0	0	1	1	0	0	0	0	0	0	0	0	1	2	0	1	0	1	1	0	0	1	0	2	2	0	0	0	1	2	2	2	0	1	0	1	0	0	1	0	1	1	0	1
456	0	0	1	1	1	1	2	2	0	1	0	2	2	0	0	0	0	1	1	1	1	0	0	1	0	0	0	2	0	0	2	0	1	0	0	1	1	0	0	0	0	1	1	2	2	0	0	0	0
457	0	0	2	0	0	1	0	0	2	0	0	0	1	0	0	1	0	0	0	1	1	1	2	2	1	1	2	0	2	2	0	0	1	0	0	0	1	2	1	0	1	0	0	2	0	1	0	1	2
458	0	0	1	1	1	1	0	1	1	0	1	0	0	0	0	0	0	0	0	2	2	0	2	2	1	1	2	0	2	2	1	0	2	0	0	1	1	0	0	2	0	0	0	2	1	1	0	0	2
459	1	0	1	0	0	0	0	0	2	0	0	0	1	0	0	1	0	0	0	1	1	0	2	2	0	0	1	0	2	2	0	1	1	1	1	1	2	0	0	1	0	0	0	1	0	1	0	0	1
460	0	0	1	1	1	2	2	2	0	0	1	0	0	0	0	0	1	1	0	2	2	0	2	2	0	0	2	1	2	2	1	2	2	0	0	0	1	0	1	1	1	0	0	2	0	0	0	1	2
461	0	0	1	0	0	0	2	2	0	0	1	0	0	0	0	0	0	2	1	1	2	0	2	2	0	0	2	1	2	2	0	0	1	0	0	2	2	0	0	1	0	0	1	2	0	0	0	0	1
462	0	1	1	0	0	1	0	1	1	0	0	0	0	0	0	0	0	1	0	2	2	0	2	2	0	0	2	0	2	1	0	0	2	0	0	2	2	0	0	1	0	0	0	2	0	1	0	0	0
463	0	0	2	0	0	0	2	2	1	0	0	0	0	0	0	0	0	1	0	2	2	0	1	1	0	0	1	0	2	1	0	0	2	2	2	2	2	0	0	0	0	1	1	2	0	1	1	0	2
464	1	0	1	0	0	0	0	0	2	0	0	0	0	0	0	0	0	1	1	1	2	0	2	2	0	0	2	0	2	2	2	0	0	0	0	2	2	0	0	1	0	0	0	0	1	1	0	0	0
465	1	0	1	0	0	1	1	1	1	0	0	0	1	0	0	1	0	1	1	1	1	0	2	2	0	0	2	1	2	2	2	0	0	1	2	2	1	0	0	0	0	0	1	2	1	2	0	2	2
466	1	0	2	0	0	1	1	1	0	0	0	0	0	0	0	0	0	0	1	1	2	0	2	2	0	1	1	0	2	2	1	0	1	1	1	2	2	0	0	0	0	1	1	1	1	1	0	0	0
467	0	0	1	1	1	1	1	1	1	0	0	1	2	0	0	0	1	1	1	1	1	0	2	2	0	0	0	1	2	2	1	1	2	0	0	1	2	0	0	0	0	0	0	2	0	1	0	0	1
468	1	1	1	0	0	1	0	0	1	0	1	0	1	0	0	0	0	0	1	1	1	0	1	1	1	1	2	0	2	1	1	0	1	0	0	1	1	0	0	0	0	0	1	2	1	1	0	0	0
469	1	0	2	0	0	1	2	2	0	0	1	0	0	0	0	0	0	1	1	1	1	0	2	2	0	0	2	1	2	2	2	0	1	1	0	2	2	0	0	1	0	0	0	1	0	0	0	0	0
470	1	0	2	0	0	0	1	1	1	0	0	0	1	0	0	0	0	1	1	1	2	0	2	2	0	0	1	0	1	2	1	0	0	0	1	2	2	0	0	1	0	0	0	0	0	1	0	0	2
471	1	0	1	0	0	0	1	2	1	0	0	1	2	0	0	0	0	0	0	1	1	1	1	1	1	2	1	0	1	1	0	1	1	0	1	1	1	0	0	0	0	1	1	2	0	0	0	0	1
472	0	0	2	0	0	0	1	1	1	0	0	0	2	0	0	0	0	0	0	1	0	0	2	2	0	0	1	1	2	1	1	2	1	0	0	1	1	0	0	0	0	0	0	1	0	1	1	0	1
473	0	0	2	0	0	0	1	1	1	0	0	0	0	0	0	0	0	0	1	1	1	0	1	1	0	0	2	0	1	1	1	1	1	2	0	2	1	0	1	0	2	1	2	2	1	0	0	0	0
474	1	0	0	0	0	0	2	2	0	0	0	0	1	0	0	0	0	0	0	2	2	0	2	2	0	0	0	0	1	1	1	0	1	0	0	1	1	0	0	1	0	0	0	2	0	0	0	0	1
475	0	0	1	0	0	0	1	1	1	0	0	0	0	0	0	0	0	1	1	1	2	0	1	1	1	1	2	0	2	2	1	1	1	1	0	0	1	0	0	0	0	0	0	1	0	0	0	0	0
476	0	0	2	0	0	1	1	1	1	0	0	0	0	0	0	0	0	0	1	1	2	0	2	2	0	0	2	1	2	2	2	0	1	0	0	1	1	0	0	1	1	0	1	2	0	1	0	0	2
477	1	1	1	0	0	0	1	1	1	0	0	0	1	0	0	0	0	0	0	2	2	0	1	1	0	0	1	1	2	2	1	1	1	0	0	1	1	0	0	0	0	0	0	2	0	1	0	0	0
478	0	0	1	0	0	1	1	1	0	0	1	1	1	0	0	0	1	1	1	0	1	0	2	2	0	0	2	0	2	2	0	1	1	1	0	0	1	0	0	0	0	0	1	1	1	2	0	0	0
479	0	0	2	0	0	0	2	2	0	0	0	0	0	0	0	0	0	1	0	0	0	1	2	2	1	1	2	0	2	2	0	2	2	0	0	1	2	0	0	0	0	0	1	2	1	1	1	0	2
480	0	0	1	0	0	0	0	1	1	0	0	0	0	0	0	0	0	0	0	1	1	1	1	1	1	1	1	0	2	2	1	1	2	0	0	1	0	1	1	0	1	0	1	1	0	1	0	1	1
481	0	0	2	0	0	1	1	2	0	0	0	0	0	0	0	0	0	0	1	1	2	0	2	2	0	0	2	0	2	2	1	1	1	2	1	1	1	0	0	1	1	0	1	2	0	1	0	0	0
482	0	0	1	0	0	0	2	2	0	0	2	0	0	0	0	0	0	1	0	2	2	0	2	2	0	0	1	0	2	2	1	1	2	1	1	2	2	0	0	0	1	0	1	1	1	1	0	0	1
483	1	0	1	0	0	0	1	2	0	0	0	0	0	0	0	0	0	0	0	2	2	0	2	2	0	0	1	1	2	2	0	1	1	0	1	1	1	0	0	0	0	0	0	1	0	0	0	0	0
484	1	0	1	0	0	0	1	1	1	0	0	0	0	0	0	0	0	1	1	1	1	0	1	1	1	1	0	1	1	0	1	0	1	1	0	1	2	0	0	0	0	0	1	2	1	0	1	0	1
485	1	0	2	0	0	2	1	2	0	0	0	0	1	0	0	0	0	1	1	0	0	1	2	2	0	0	2	0	2	1	0	1	2	2	0	1	2	0	0	2	0	0	1	1	0	0	0	0	0
486	0	0	1	0	0	1	2	2	0	0	2	1	1	1	1	1	0	0	2	0	0	0	2	2	0	0	1	0	2	2	0	2	1	0	0	1	2	0	0	0	0	1	1	2	1	0	0	0	2
487	0	1	0	0	0	0	2	2	0	0	0	0	0	0	0	0	0	1	0	2	2	0	2	2	0	0	2	1	2	2	1	0	1	0	0	2	2	0	0	1	0	0	0	2	0	0	0	0	0
488	0	0	1	0	0	0	1	1	1	1	1	0	0	0	0	0	0	0	0	1	1	1	2	2	0	0	2	0	2	2	2	0	1	0	0	2	2	0	0	0	1	1	1	2	0	0	0	0	0
489	0	0	1	0	0	0	1	1	1	1	0	1	1	0	0	0	0	1	0	2	2	1	2	2	0	0	2	1	2	2	0	0	2	0	0	2	2	0	0	0	0	0	0	1	0	1	0	1	0
490	0	0	2	0	1	0	1	2	0	0	0	0	0	0	0	0	0	0	0	2	2	1	0	1	1	1	1	0	1	1	1	0	0	0	0	2	1	1	0	0	0	0	0	1	0	1	1	0	1
491	1	0	1	0	0	0	0	1	1	0	0	0	0	0	0	0	0	1	0	2	2	1	1	2	0	0	1	2	2	2	0	0	1	1	2	2	0	1	0	0	0	0	1	2	2	0	0	2	2
492	0	0	1	0	0	1	1	1	1	0	0	0	2	0	0	0	0	0	1	1	2	1	0	1	0	1	2	1	2	2	1	0	2	1	1	1	2	0	0	1	0	0	0	2	0	1	1	1	1
493	0	0	0	0	0	0	0	2	0	0	1	0	0	0	0	0	0	2	1	1	2	1	1	2	0	0	0	0	1	1	1	0	1	1	0	1	1	0	0	0	0	0	1	2	1	1	0	0	1
494	0	0	1	0	0	1	0	1	0	0	1	0	0	0	0	0	0	0	1	0	1	0	2	2	1	1	1	0	2	2	0	0	2	2	2	2	2	0	0	1	0	0	0	0	0	1	0	0	1
495	1	0	1	0	0	1	2	2	0	0	1	0	1	0	0	0	0	1	1	0	0	0	2	2	0	0	0	1	2	2	1	0	1	0	0	2	2	0	0	0	1	0	2	2	0	1	0	0	1
496	0	0	0	0	0	1	2	2	1	0	0	1	2	0	0	0	0	1	1	1	1	0	2	2	1	1	2	1	2	2	2	0	0	0	0	2	1	0	0	1	0	0	1	2	1	0	0	0	0
497	0	0	0	0	0	0	0	0	2	0	0	1	1	0	0	0	0	0	1	1	2	1	2	2	0	0	1	0	2	2	1	1	2	0	0	1	1	0	0	1	0	0	1	2	1	0	1	0	2
498	1	0	2	0	0	1	1	1	1	1	1	1	1	0	0	0	0	1	2	0	1	0	1	1	0	0	2	1	2	2	0	0	0	1	0	1	2	0	0	0	0	0	0	0	0	0	1	0	1
499	1	0	1	0	0	0	1	1	1	0	0	0	0	0	0	0	0	1	0	2	2	1	2	2	0	0	2	1	2	2	1	2	2	0	0	0	2	0	0	1	0	0	1	2	2	2	0	1	2
500	0	0	1	0	0	0	1	1	1	0	1	0	1	0	0	0	0	0	0	1	1	0	2	2	0	0	2	0	2	1	0	1	1	1	0	1	2	1	1	0	0	0	0	0	1	1	0	1	1
501	0	0	2	0	0	0	1	2	0	0	0	0	1	0	0	0	0	0	1	1	2	1	1	1	0	0	2	0	2	2	0	0	0	0	1	2	1	0	0	0	0	0	1	1	1	1	1	0	1
502	0	0	2	0	0	2	2	2	0	0	1	0	0	0	0	0	0	0	0	1	0	0	2	2	0	0	1	0	1	2	1	0	2	1	1	2	1	0	0	0	0	0	0	0	0	1	0	0	1
503	1	1	2	0	0	1	1	2	1	0	0	0	0	0	0	0	0	0	1	1	1	0	2	2	0	0	1	0	2	2	0	0	0	0	0	1	0	1	1	0	1	0	0	1	0	0	0	0	1
504	1	0	1	0	0	0	2	2	0	0	0	0	0	0	0	0	0	1	1	1	1	0	2	2	0	0	2	1	1	1	1	1	2	0	0	2	1	0	0	0	0	0	1	1	1	0	0	0	1
505	1	0	0	0	0	0	2	2	0	0	1	0	1	0	0	0	0	0	0	2	2	1	0	0	1	1	2	1	2	2	1	0	2	1	0	1	2	0	0	0	0	0	0	2	0	1	1	0	2
506	0	0	1	0	0	0	0	0	1	0	0	0	0	0	0	0	0	0	1	1	1	1	1	2	0	0	1	1	1	1	1	0	0	0	0	1	2	0	0	1	0	0	0	0	0	0	0	0	1
507	0	0	1	0	0	0	0	0	2	0	0	0	0	0	0	0	0	1	1	1	2	1	2	2	0	0	1	0	2	2	1	0	1	0	0	1	1	0	0	1	0	2	2	2	0	1	0	1	1
508	1	1	1	0	0	1	2	2	2	0	0	0	0	0	0	0	0	0	1	0	2	1	2	2	0	0	1	0	2	2	1	1	2	2	0	1	2	0	0	0	1	0	1	2	1	0	0	0	1
509	0	0	1	0	0	0	1	1	1	0	1	0	1	0	0	0	0	1	0	2	2	1	2	2	0	0	1	0	2	2	2	0	0	0	0	1	1	0	0	1	0	0	0	2	0	1	0	0	1
510	1	0	2	0	1	0	2	2	0	0	1	0	1	0	0	0	0	0	1	0	2	0	2	2	0	0	2	0	2	2	0	1	1	2	1	2	2	0	0	0	0	0	0	1	0	1	0	0	1
511	1	0	0	0	0	0	1	1	1	0	1	0	1	0	0	0	0	1	0	2	1	0	2	2	0	0	1	0	2	2	0	0	1	1	1	2	1	1	1	0	0	0	1	2	0	0	0	1	2
512	0	0	1	0	0	0	0	1	0	0	0	0	0	0	0	0	0	0	2	0	0	1	1	1	0	0	2	0	2	2	1	2	1	0	0	2	0	0	0	1	0	0	0	1	1	1	0	0	1
513	0	0	1	0	0	0	1	1	1	0	1	0	1	0	0	0	0	0	2	0	2	0	2	2	0	0	1	1	2	1	1	1	1	2	0	2	0	0	0	0	0	0	1	2	2	2	0	0	0
514	1	0	1	0	0	0	1	1	1	0	1	0	1	0	0	1	0	1	0	2	2	0	1	1	0	0	2	0	2	2	1	1	1	0	0	1	1	0	0	1	0	0	0	1	0	0	1	0	1
515	0	1	1	0	0	1	1	1	1	0	0	1	1	0	0	0	0	0	0	2	2	0	2	2	0	0	1	1	2	2	1	1	0	0	0	1	1	0	0	1	0	0	0	2	1	0	0	0	2
516	0	0	1	0	0	0	1	1	1	0	0	0	1	0	0	0	0	0	1	1	2	0	2	2	0	1	0	1	1	1	1	1	1	1	0	0	1	0	0	2	0	0	1	2	1	0	0	0	0
517	1	1	2	0	0	0	1	2	0	0	1	0	0	0	0	0	0	0	1	1	2	0	1	1	1	1	0	0	1	1	2	0	2	0	0	1	2	0	0	0	0	0	0	2	0	0	0	0	0
518	0	0	1	0	0	0	0	1	1	0	0	1	2	0	0	0	1	2	2	0	2	0	1	1	0	0	1	0	2	2	0	0	0	0	0	2	1	0	0	2	0	0	1	1	1	2	0	0	0
519	1	0	1	0	0	0	1	1	1	0	0	0	0	0	0	0	0	0	1	0	1	1	2	2	0	0	1	1	2	2	0	0	0	0	1	2	1	0	0	2	1	0	0	1	0	1	0	1	1
520	1	0	2	0	0	1	1	1	1	0	0	1	1	0	0	0	0	2	1	1	2	0	1	1	0	0	1	1	2	2	1	0	1	1	0	2	1	0	0	2	1	1	1	2	1	0	0	0	0
521	1	0	1	0	0	0	1	2	1	0	0	0	0	0	0	0	0	0	0	2	1	0	2	2	0	0	1	0	2	2	1	1	0	0	0	2	0	0	0	1	0	0	1	2	1	1	0	0	1
522	0	0	0	0	0	0	1	2	0	0	0	2	2	1	1	1	0	0	1	1	1	1	1	2	0	0	1	0	2	2	0	0	0	0	1	2	2	0	0	0	0	0	1	1	1	0	1	0	1
523	1	0	1	0	0	0	1	2	0	0	1	0	1	0	0	0	0	1	0	1	1	1	1	1	1	1	0	0	2	2	0	0	2	0	0	1	1	1	1	0	0	0	0	2	0	2	0	0	1
524	0	1	0	0	0	0	1	1	1	0	1	1	2	0	0	1	0	0	1	1	2	1	2	2	0	0	2	0	2	1	0	1	2	0	0	0	1	1	1	0	0	0	1	1	1	0	0	0	0
525	1	0	2	0	0	1	1	1	0	0	0	1	1	0	0	0	0	2	1	1	2	1	2	2	0	0	1	0	2	2	0	0	2	2	2	2	0	1	1	1	0	0	0	2	0	1	0	2	2
526	0	0	2	0	0	0	2	2	0	0	1	0	1	0	0	0	0	1	1	1	2	0	2	2	0	0	2	0	2	2	0	1	1	0	1	2	1	0	0	0	0	0	0	2	0	0	0	0	0
527	1	0	1	0	0	0	2	2	1	0	0	2	2	0	0	0	1	2	0	1	1	0	2	2	0	0	2	1	2	2	0	1	2	0	0	0	0	1	1	1	0	0	0	2	0	1	1	0	2
528	1	0	1	0	0	0	2	2	0	0	1	2	2	0	0	0	0	0	1	1	2	0	2	2	0	0	1	1	2	2	1	0	0	0	0	1	1	0	0	1	1	0	1	2	2	0	0	0	0
529	0	0	0	0	0	0	1	1	1	0	0	0	1	0	0	0	0	0	0	1	1	0	0	0	0	0	2	1	2	2	1	1	1	0	0	1	2	0	0	1	1	0	0	2	0	0	0	0	1
530	1	0	1	0	0	0	2	2	0	0	1	1	2	0	0	1	0	0	0	2	2	1	2	2	0	0	2	0	2	2	1	1	2	0	0	1	1	0	0	1	0	0	0	2	0	1	0	0	1
531	0	0	2	0	0	0	2	2	0	1	0	0	1	1	1	1	0	0	1	1	2	0	2	2	0	0	1	0	2	2	0	0	2	1	1	2	1	1	1	0	0	0	0	1	0	0	0	0	1
532	0	0	2	0	0	1	1	2	1	0	0	0	0	0	0	0	0	0	1	0	1	1	1	1	1	1	1	0	1	2	1	0	0	0	1	2	2	0	0	0	0	0	0	2	0	2	0	1	1
533	0	0	0	0	0	0	1	2	0	0	0	0	0	0	0	0	0	0	1	1	2	0	2	2	1	1	2	1	2	1	0	2	2	0	0	2	1	1	1	0	0	0	0	2	0	1	0	0	0
534	1	0	2	0	0	0	1	1	1	1	2	0	1	0	0	0	1	1	0	2	2	1	2	2	0	0	2	0	2	2	0	0	2	0	0	2	1	0	0	0	0	0	0	2	0	0	0	1	2
535	1	0	1	0	0	0	1	2	0	0	1	0	0	0	0	0	0	1	0	2	2	0	1	2	1	1	0	0	2	2	0	2	1	0	0	2	1	0	0	0	0	0	1	2	1	0	0	0	1
536	0	0	1	1	1	1	1	1	1	0	0	1	2	0	0	1	0	0	0	1	0	0	1	1	0	0	2	0	1	1	1	0	1	1	0	0	2	0	0	0	0	0	1	2	1	1	0	0	2
537	1	0	0	0	0	0	1	2	0	0	1	1	1	0	0	0	0	1	1	1	1	1	2	2	0	0	1	2	1	1	2	0	0	0	0	2	1	0	0	0	0	0	0	1	0	0	0	0	1
538	1	0	2	0	0	0	2	2	0	0	1	1	2	1	1	1	0	2	0	2	2	0	1	1	0	0	2	1	2	1	0	0	0	0	0	2	0	0	0	1	0	0	2	2	1	1	1	0	1
539	0	0	1	0	0	0	2	2	0	0	1	1	2	0	0	0	0	0	0	2	2	1	1	1	1	1	2	1	2	2	1	1	2	0	0	1	2	0	0	0	0	0	1	1	1	2	0	0	1
540	1	0	1	0	0	0	0	0	2	0	0	0	0	0	0	0	0	1	1	0	0	1	2	2	0	0	1	1	2	2	1	0	0	0	0	1	1	0	0	1	0	0	0	1	0	1	0	0	1
541	0	0	2	0	0	1	1	1	1	0	0	0	0	0	0	0	0	1	1	0	1	0	2	2	0	0	2	0	2	2	1	0	1	0	0	1	1	0	0	0	0	0	0	1	0	1	0	1	0
542	1	1	1	0	0	0	1	1	0	0	0	0	0	0	0	0	0	0	0	2	2	1	2	2	0	0	2	0	2	2	0	2	2	0	1	2	1	0	0	2	0	0	0	2	1	1	1	0	1
543	0	0	1	0	0	1	1	1	1	0	0	1	1	0	0	0	0	0	0	2	2	1	2	2	0	0	1	2	2	2	1	1	1	0	0	2	1	0	0	1	0	0	1	2	1	0	0	0	0
544	0	1	1	0	0	1	1	1	1	0	1	0	0	0	0	0	0	0	0	1	1	1	2	2	0	0	2	0	2	2	2	0	1	1	0	0	1	0	0	0	0	0	0	2	0	1	0	0	1
545	1	0	2	0	0	0	2	2	1	0	0	0	0	0	0	0	0	0	2	0	0	0	1	1	0	0	2	1	2	2	0	2	2	0	0	0	1	1	1	0	1	0	0	2	1	1	1	0	1
546	1	0	1	0	0	1	1	1	1	0	0	1	1	0	0	0	0	1	0	2	2	1	2	2	0	0	0	0	1	2	1	1	2	0	0	0	0	1	0	0	0	0	0	0	2	0	0	0	1
547	0	1	1	0	0	1	0	1	0	0	0	0	0	0	0	0	0	1	0	2	2	1	1	2	0	0	1	0	2	2	0	1	1	1	1	2	1	0	0	0	0	0	0	1	0	0	0	0	0
548	1	0	2	0	0	1	1	2	0	0	0	1	1	0	0	1	1	2	2	0	2	0	2	2	0	0	1	0	2	2	0	1	1	0	0	1	1	0	0	1	0	0	0	1	0	1	0	0	0
549	1	1	1	0	0	0	0	0	1	0	0	0	1	0	0	0	0	0	1	1	1	0	2	2	1	1	2	0	2	2	0	1	1	1	0	1	1	0	0	0	0	1	1	2	0	0	0	0	1
550	1	0	1	0	0	0	1	2	0	0	0	0	1	0	0	0	0	0	0	2	2	0	2	2	0	0	1	0	1	1	1	1	1	1	0	0	1	0	0	1	0	0	1	1	1	1	0	1	0
551	0	0	0	0	0	0	2	2	0	0	0	0	1	0	0	0	0	0	1	1	2	1	2	2	0	0	0	1	2	2	1	0	0	1	1	1	1	0	0	2	0	0	0	1	0	0	0	0	1
552	0	0	1	0	0	0	1	1	1	0	1	1	1	0	0	0	0	0	1	0	1	0	2	2	0	0	0	1	1	0	1	1	0	0	0	2	2	0	0	2	0	0	1	2	0	0	0	0	1
553	0	0	2	0	0	0	2	2	0	1	1	0	2	1	1	1	0	0	0	1	1	0	2	2	1	1	2	0	2	2	0	1	2	0	1	1	1	0	0	1	0	0	0	2	1	1	0	0	1
554	1	0	2	0	0	1	2	2	0	0	0	0	0	0	0	0	0	1	2	0	1	2	2	2	0	0	2	0	2	2	1	0	2	0	0	1	1	0	0	0	0	0	0	2	0	1	0	0	0
555	0	0	1	0	0	0	0	0	2	0	0	0	0	0	0	0	0	1	1	1	1	1	1	2	0	0	2	0	2	2	0	0	1	1	0	1	0	0	0	1	0	0	0	2	0	1	0	0	1
556	0	0	1	0	0	0	0	1	1	0	0	0	0	0	0	0	0	1	0	2	2	1	2	2	0	0	2	0	2	2	0	0	1	0	0	1	1	1	1	0	0	0	1	2	1	1	0	0	2
557	1	0	2	0	0	0	1	1	1	0	0	0	0	0	0	0	0	0	1	1	2	0	2	2	0	0	1	1	1	1	2	1	2	0	0	2	1	0	0	0	0	0	0	2	0	2	0	0	0
558	1	0	1	0	0	0	0	1	1	0	0	1	2	1	1	1	0	1	0	2	2	0	2	2	2	2	1	1	1	1	2	2	2	0	0	1	1	0	0	0	0	1	1	1	0	2	1	0	1
559	0	0	2	0	0	0	1	1	1	1	1	0	0	0	0	0	0	1	1	1	1	0	2	2	1	1	1	2	1	1	2	0	0	0	1	2	1	0	0	1	0	0	1	2	1	0	0	0	1
560	0	0	0	0	0	0	2	2	0	0	0	0	2	0	0	0	0	0	0	2	2	1	2	2	0	0	2	1	1	1	2	1	1	1	0	1	1	0	0	0	0	0	0	2	0	0	1	0	2
561	1	0	2	0	0	0	0	0	2	0	0	1	1	0	0	0	0	1	0	1	1	1	2	2	0	0	1	1	1	0	1	0	0	1	0	1	1	0	0	0	0	0	2	2	1	0	0	0	1
562	1	0	0	0	0	0	2	2	0	0	0	1	1	0	0	0	0	0	0	2	2	1	2	2	0	0	2	0	2	2	1	0	1	1	1	1	0	1	1	1	0	0	1	1	1	1	0	0	1
563	0	0	2	0	0	0	1	1	2	0	0	0	1	0	0	0	0	0	0	1	1	0	2	2	0	0	1	0	2	2	0	0	2	2	2	2	1	0	0	0	1	1	1	2	1	0	0	0	0
564	1	0	0	0	0	1	1	1	1	1	1	0	0	0	0	0	0	1	0	2	1	0	1	1	0	0	2	0	2	2	0	1	1	0	0	1	1	0	0	0	0	1	1	1	0	2	0	0	1
565	1	0	1	0	0	0	0	0	2	0	0	0	2	0	0	0	0	0	0	2	2	0	2	2	0	0	1	1	1	1	1	0	2	1	1	2	1	0	0	1	0	0	0	2	0	1	0	2	2
566	1	0	0	0	0	0	2	2	0	0	0	1	1	0	0	0	0	1	0	2	2	1	2	2	0	0	2	0	1	1	2	2	2	0	0	0	2	1	1	0	0	0	0	1	0	0	0	0	0
567	0	0	1	0	0	0	1	1	0	0	0	0	2	0	0	0	0	1	0	2	2	0	1	1	0	0	2	0	2	2	1	1	1	1	1	1	1	0	0	2	0	0	0	2	0	1	0	0	0
568	1	0	2	0	0	0	1	1	1	0	0	0	1	0	0	0	0	0	2	0	0	0	2	2	0	0	2	0	2	2	1	2	2	0	0	1	2	0	0	0	0	0	0	1	0	0	0	0	2
569	1	0	1	0	0	0	1	1	1	0	1	0	0	0	0	0	0	1	1	0	0	1	1	1	1	1	2	0	2	2	1	2	2	0	0	2	2	0	0	0	0	1	1	2	2	1	1	0	1
570	1	0	2	0	0	0	2	2	0	0	0	1	1	0	0	0	1	1	0	1	1	1	1	2	0	0	1	0	1	1	2	2	2	0	0	1	1	1	1	0	0	0	0	0	0	1	0	0	1
571	0	0	1	0	0	0	2	2	0	0	0	1	1	0	0	1	0	1	1	0	0	0	2	2	0	0	2	1	1	1	2	1	2	1	1	2	2	0	0	0	0	0	0	2	1	1	0	1	0
572	1	0	1	0	0	0	1	1	1	0	1	0	0	0	0	0	0	1	0	2	1	0	2	2	1	1	2	1	2	2	2	0	2	1	0	2	1	0	0	0	0	0	1	2	1	1	0	0	1
573	0	1	2	0	1	0	1	1	2	0	0	1	1	0	0	0	0	1	0	2	1	0	2	2	0	0	1	0	1	1	2	2	1	0	0	0	1	0	0	1	0	1	1	1	1	0	0	1	1
574	1	0	0	0	0	0	2	2	0	0	0	1	1	0	0	0	0	1	0	2	2	0	1	1	0	0	1	1	1	0	1	2	2	0	0	1	2	0	1	0	1	0	0	2	0	0	0	0	0
575	1	0	2	0	0	0	2	2	0	0	0	1	2	0	0	0	0	1	1	1	1	1	2	2	0	0	2	0	2	2	0	2	2	0	1	2	2	0	0	2	0	0	0	2	0	1	0	0	1
576	1	0	0	0	0	0	1	1	2	0	0	0	1	0	0	0	0	1	0	2	2	0	2	2	0	0	2	0	2	2	1	1	2	0	0	1	2	0	0	0	0	0	0	2	0	1	1	0	1
577	0	0	0	0	0	0	2	2	0	0	1	1	2	0	0	0	0	0	0	1	1	0	2	2	0	0	2	1	1	2	1	0	1	0	0	1	1	0	0	0	0	0	1	1	1	1	0	1	1
578	0	0	0	0	0	0	1	1	1	0	0	0	1	0	0	0	0	0	0	2	2	0	2	2	0	0	1	0	2	2	0	1	2	0	1	1	2	0	0	0	0	0	1	1	1	0	0	0	0
579	1	0	2	0	0	2	1	2	0	1	0	1	1	0	0	0	1	1	0	2	2	1	2	2	0	0	0	0	2	2	0	2	2	0	0	1	1	0	0	0	0	0	0	2	0	1	0	1	1
580	1	1	0	0	0	0	2	2	0	0	0	0	0	0	0	0	0	0	0	2	2	0	2	2	0	0	1	1	2	1	1	0	2	1	0	2	1	1	1	0	0	0	0	2	0	0	0	0	1
581	1	0	2	0	0	0	1	1	1	0	0	1	1	0	0	0	0	0	2	0	0	1	1	1	1	1	1	0	2	2	0	0	2	0	0	2	2	0	0	2	0	0	0	1	1	2	0	0	1
582	0	0	2	0	0	1	2	2	0	0	0	0	0	0	0	0	0	1	0	1	1	0	2	2	0	0	1	0	2	1	0	1	0	0	0	2	0	0	0	1	1	1	1	2	0	0	0	0	0
583	0	0	0	0	0	0	2	2	0	1	1	0	0	0	0	0	0	0	0	1	1	0	0	0	0	1	2	0	2	2	1	2	2	0	0	1	1	0	0	1	0	0	0	2	1	1	0	0	1
584	0	0	0	0	0	0	0	0	1	0	0	0	1	0	0	0	0	0	1	1	2	0	1	1	0	0	2	0	2	2	0	0	0	0	0	1	2	0	0	2	0	0	1	2	1	0	0	1	0
585	0	0	1	0	0	0	0	0	1	0	1	1	1	0	0	0	0	0	0	1	1	1	2	2	0	0	1	0	1	1	2	0	1	0	0	1	1	0	0	0	0	0	1	2	0	1	0	0	0
586	1	0	2	0	0	1	2	2	0	0	0	0	0	0	0	0	0	1	1	1	1	2	0	1	1	1	2	0	2	2	1	0	2	0	0	1	0	0	0	1	0	0	0	0	0	0	0	0	1
587	1	0	1	0	0	0	2	2	0	0	1	1	1	0	0	0	1	1	2	0	1	0	2	2	0	0	2	0	2	2	0	0	2	0	0	2	1	0	0	0	1	0	0	1	0	1	0	0	1
588	1	0	0	0	0	0	0	0	2	0	0	1	2	0	0	1	0	0	0	1	1	0	2	2	1	1	2	0	2	2	0	0	1	0	0	2	1	0	0	0	0	1	1	1	1	0	0	0	0
589	0	0	1	0	0	1	0	0	2	0	0	0	1	0	0	0	0	0	1	1	1	0	1	2	1	1	1	0	1	1	1	0	1	0	0	1	1	0	0	1	1	0	1	2	1	0	0	1	2
590	0	0	1	0	0	0	1	1	0	0	0	1	1	0	0	0	1	1	1	0	1	1	2	2	0	0	2	0	2	1	1	0	0	0	1	2	1	0	0	1	1	1	1	1	1	1	0	0	0
591	1	0	2	0	0	1	1	2	0	0	0	0	0	0	0	0	1	1	0	2	2	0	2	2	1	1	1	0	2	2	0	1	1	2	1	2	1	0	0	0	0	0	0	2	0	1	0	0	1
592	0	0	1	0	0	0	0	1	1	0	0	0	1	0	0	0	0	1	0	2	2	1	2	2	0	0	1	1	1	1	1	1	2	0	0	2	1	0	0	2	0	0	1	2	1	1	0	0	0
593	1	0	2	0	0	2	2	2	2	0	0	0	0	0	0	0	0	0	1	1	2	0	2	2	0	0	2	1	2	2	2	2	1	0	0	1	1	0	0	2	0	0	0	1	0	0	0	0	1
594	1	0	1	0	0	0	1	1	0	0	1	0	1	0	0	0	1	1	0	2	2	1	2	2	0	0	1	0	2	2	0	0	2	1	0	1	1	1	1	0	0	0	1	2	1	2	0	0	1
595	1	0	2	0	0	0	0	0	2	0	0	1	2	0	0	1	0	1	1	1	1	0	2	2	0	0	1	0	2	2	0	1	0	0	0	2	1	0	0	0	0	0	1	1	0	0	0	0	1
596	0	0	1	0	0	0	1	2	0	0	0	0	0	0	0	0	0	0	1	1	2	0	2	2	0	0	2	1	2	2	0	1	2	0	0	1	1	0	0	1	0	0	1	2	0	1	0	0	0
597	1	0	0	0	0	0	2	2	0	0	2	0	1	0	0	0	0	0	0	2	2	0	0	2	0	0	1	0	1	1	2	1	2	0	0	2	0	1	1	1	0	0	0	0	0	0	0	0	1
598	1	0	1	0	0	1	2	2	0	0	1	0	0	0	0	0	0	0	1	1	1	0	1	1	0	0	1	2	1	1	2	1	2	2	0	1	1	0	0	0	0	0	0	1	0	1	0	0	0
599	1	0	1	0	0	0	1	0	1	0	0	0	1	0	0	0	0	1	0	2	2	1	2	2	0	0	1	0	2	2	0	0	0	0	1	2	2	0	0	0	0	0	0	1	0	1	0	0	1
600	0	1	1	0	0	0	2	2	0	0	0	2	2	0	0	0	0	1	2	0	1	1	1	1	0	0	1	0	2	2	0	0	0	0	0	2	2	0	0	0	0	0	0	1	0	0	0	0	0
601	1	0	2	0	0	1	1	1	0	0	0	1	1	0	0	0	0	0	0	2	2	1	2	2	0	0	1	2	2	2	0	1	1	0	1	1	2	0	0	0	0	1	1	2	1	0	1	0	1
602	1	0	1	0	0	0	1	1	1	0	0	0	1	0	0	0	0	1	1	1	2	0	2	2	0	0	1	0	1	1	0	1	2	0	0	1	1	0	0	2	0	0	0	1	1	1	0	0	2
603	1	0	2	0	0	0	2	2	0	0	0	0	0	0	0	0	1	1	0	1	1	0	1	1	1	1	1	0	2	2	0	2	2	0	0	0	2	0	0	0	0	1	1	1	1	1	0	0	0
604	0	0	1	0	0	0	2	2	0	0	2	0	0	0	0	0	0	0	0	2	2	1	2	2	0	0	0	2	0	0	2	0	0	1	1	1	1	0	0	1	0	0	0	2	1	0	1	1	2
605	1	0	2	0	0	1	2	2	0	0	1	0	0	0	0	0	0	0	0	2	2	0	2	2	0	0	1	1	1	1	1	1	2	1	1	2	1	0	0	0	0	0	1	1	0	0	0	0	0
606	0	0	2	0	0	0	1	2	0	0	0	0	0	0	0	0	0	1	0	2	2	1	2	2	0	0	2	0	2	2	0	1	2	0	1	1	1	0	0	1	0	0	1	2	0	0	0	0	1
607	0	0	1	0	0	0	2	2	1	0	0	0	0	0	0	0	1	0	1	1	2	0	2	2	0	0	1	1	2	1	1	0	0	0	0	2	1	0	0	1	0	0	1	2	1	0	0	1	1
608	0	0	2	0	0	2	0	0	2	0	0	0	1	0	0	0	0	0	1	1	2	1	2	2	0	0	2	1	2	2	2	0	1	0	0	1	2	0	0	0	0	0	1	1	1	1	0	1	1
609	0	0	2	0	0	0	1	1	1	1	0	0	1	1	1	1	0	1	0	2	2	0	2	2	0	0	2	1	2	2	1	1	2	0	0	1	1	1	1	0	0	0	0	2	1	0	0	1	1
610	0	0	2	0	0	1	0	2	0	0	1	0	0	0	0	0	0	0	1	1	2	0	2	2	0	0	1	1	1	1	2	0	0	1	1	2	1	0	0	2	0	0	0	1	0	0	0	0	1
611	0	0	1	1	1	1	1	1	1	1	0	0	2	0	0	0	0	0	0	2	2	0	0	0	0	1	1	0	1	1	1	1	1	1	1	1	1	1	1	0	0	2	2	2	0	0	0	0	0
612	0	0	2	0	0	0	1	1	1	0	0	0	0	0	0	0	0	0	0	2	2	1	1	2	0	0	1	0	2	2	0	0	2	0	0	1	1	0	0	0	0	0	0	1	0	0	0	0	0
613	1	0	2	0	0	1	1	1	1	0	0	0	1	0	0	1	0	2	2	0	0	1	1	1	1	1	1	0	2	2	2	2	2	0	0	0	1	0	0	0	0	0	0	1	0	1	0	0	0
614	0	0	1	0	0	0	2	2	0	0	0	0	0	0	0	0	0	0	0	1	1	0	2	2	0	0	1	1	2	2	0	0	1	1	0	0	2	0	0	0	0	0	1	2	0	1	0	0	0
615	0	0	2	0	0	1	1	1	0	0	0	0	0	0	0	0	0	0	1	0	2	1	2	2	0	0	2	0	2	2	0	1	1	0	0	2	2	0	0	1	0	0	0	1	0	1	0	0	1
616	1	0	1	0	1	0	0	0	2	0	0	0	0	0	0	0	0	1	0	1	1	0	2	2	0	0	2	0	2	2	0	1	1	0	0	1	0	0	0	1	0	0	0	2	0	0	1	1	1
617	0	0	0	0	0	0	0	0	2	0	0	1	1	0	0	0	0	1	0	2	2	1	1	1	1	1	2	0	2	2	0	0	2	0	0	2	1	0	0	0	0	0	0	1	0	1	0	0	0
618	1	0	1	0	0	0	0	1	1	0	1	1	1	0	0	0	0	1	1	0	0	0	2	2	0	0	2	0	2	1	1	1	1	2	0	2	1	0	0	0	1	0	0	2	0	1	1	1	2
619	1	0	2	0	0	0	1	1	1	0	0	1	1	0	0	0	0	2	1	1	2	2	1	1	1	1	2	0	2	2	1	1	1	0	0	2	1	0	0	0	0	0	0	2	0	1	0	0	1
620	0	0	2	0	0	1	1	2	0	0	0	0	0	0	0	0	0	0	1	1	2	0	2	2	0	0	0	1	1	1	1	1	1	0	0	1	2	0	0	2	0	1	2	2	0	1	0	0	2
621	0	0	1	0	1	0	0	1	1	0	1	0	2	0	0	0	0	0	0	1	1	0	1	1	1	1	2	0	2	2	1	0	1	0	0	2	0	1	1	1	0	0	0	1	0	0	0	0	2
622	1	0	0	0	0	0	2	2	0	0	0	0	1	0	0	0	0	0	1	0	0	1	2	2	0	0	1	0	2	2	0	0	2	1	0	1	1	0	0	0	0	0	0	2	0	1	0	2	2
623	1	1	1	0	0	0	1	1	1	0	0	0	1	0	0	0	0	1	0	1	1	0	1	2	0	0	2	1	2	2	1	0	0	0	0	0	1	0	0	2	0	0	0	0	1	1	0	0	1
624	1	0	1	0	0	0	1	1	1	1	0	0	1	0	0	0	1	2	2	0	2	1	1	1	1	1	0	0	1	1	1	0	2	1	0	1	2	0	0	1	0	0	1	1	1	1	0	2	2
625	0	0	0	0	0	0	2	2	0	0	1	1	1	0	0	0	0	2	0	2	2	0	2	2	0	0	1	1	1	1	2	0	1	0	0	1	1	0	0	1	1	0	1	2	1	0	0	0	0
626	1	0	1	0	0	0	1	1	1	0	0	0	0	0	0	0	0	0	1	1	2	0	1	1	0	0	1	1	1	1	2	2	2	0	0	0	1	0	0	0	0	0	0	2	0	2	0	1	2
627	1	0	1	1	1	1	1	1	1	0	1	0	2	0	0	0	0	0	0	1	0	1	0	1	1	1	0	2	1	2	2	1	2	0	0	1	1	0	0	1	0	0	1	2	0	1	1	0	1
628	0	0	1	0	0	0	2	2	0	0	0	2	2	1	1	1	0	0	1	1	2	1	2	2	0	0	2	0	2	2	0	1	2	1	0	1	1	0	0	1	0	1	1	2	1	0	0	0	1
629	0	0	2	0	0	0	0	1	0	0	0	0	1	0	0	1	0	0	0	1	1	1	1	1	1	1	2	1	1	1	2	2	2	0	0	1	1	0	0	0	0	0	0	1	0	1	0	0	1
630	1	1	0	0	0	0	2	2	0	0	0	0	1	0	0	0	0	0	0	1	1	1	1	1	1	1	2	0	2	2	1	0	0	0	1	2	1	0	1	0	2	1	1	2	0	0	1	0	1
631	0	0	2	0	0	0	1	1	1	0	1	0	0	0	0	0	0	1	0	2	2	1	1	1	1	1	1	1	2	2	0	0	2	1	0	1	2	0	0	0	0	0	0	1	1	1	0	0	2
632	1	0	2	0	0	0	1	1	1	1	1	1	1	0	0	1	0	0	1	1	1	1	2	2	0	0	2	1	2	2	1	1	1	2	1	2	2	0	0	0	0	0	0	1	0	0	0	0	1
633	0	1	2	0	1	0	2	2	0	0	0	1	1	0	0	0	0	1	2	0	2	1	2	2	0	0	2	1	2	1	0	1	2	0	1	2	2	0	0	0	0	0	1	2	1	1	1	0	1
634	1	0	0	0	1	0	1	2	0	0	0	0	1	0	0	0	0	0	0	2	2	0	2	2	0	0	2	1	2	2	0	2	1	0	0	1	1	0	0	1	0	0	0	1	0	1	0	0	1
635	1	0	1	0	0	1	1	2	0	0	1	0	2	0	0	0	0	0	1	1	1	1	1	1	0	0	1	1	2	2	0	0	1	0	0	2	0	1	1	0	1	0	0	2	0	2	0	1	2
636	0	0	1	0	0	1	1	1	1	0	0	0	0	0	0	0	0	0	1	0	1	0	2	2	1	1	1	0	2	2	0	2	1	0	0	2	1	0	0	0	0	1	1	2	2	1	0	0	1
637	0	0	1	0	0	0	2	2	0	0	1	0	0	0	0	0	0	1	0	2	2	0	2	2	0	0	2	0	2	2	1	0	2	1	2	2	1	1	1	0	0	1	1	2	0	0	1	0	1
638	0	0	2	0	0	0	2	2	0	0	0	0	0	0	0	0	1	1	0	2	2	0	2	2	0	0	1	2	2	2	1	1	2	0	1	1	2	0	0	0	0	0	0	1	0	1	0	1	0
639	1	0	1	0	0	0	1	1	1	1	0	0	0	0	0	0	0	1	1	1	1	0	2	2	0	0	1	0	2	2	0	1	2	0	0	1	1	1	1	0	0	1	1	1	1	0	0	0	1
640	0	0	0	0	0	0	2	2	0	0	0	0	1	0	0	0	0	1	1	1	1	1	2	2	0	0	1	1	2	2	0	0	0	0	0	1	0	1	1	1	0	0	0	2	0	0	0	0	2
641	1	0	0	0	0	0	1	2	0	0	1	0	0	0	0	0	0	1	0	1	1	0	1	1	2	2	1	0	2	2	0	0	0	0	0	2	1	1	1	0	0	0	1	1	1	1	0	1	2
642	1	0	2	0	0	0	2	2	1	0	1	0	1	0	0	0	0	0	0	1	1	1	2	2	0	0	0	1	1	0	1	0	2	1	1	1	1	0	0	1	1	0	0	1	0	0	1	0	1
643	0	0	1	0	0	0	0	0	2	0	0	0	0	0	0	0	0	1	1	1	1	0	1	1	1	1	2	1	2	2	1	0	1	0	0	1	1	0	0	0	0	0	0	0	0	0	1	0	1
644	0	0	1	0	0	0	1	2	1	0	0	0	0	0	0	0	1	1	0	1	1	1	2	2	0	0	1	0	1	1	2	1	2	0	1	2	1	0	0	1	0	0	1	1	0	1	0	0	1
645	0	0	0	0	0	0	1	2	0	0	0	0	0	0	0	0	0	1	1	1	2	0	1	1	0	0	2	0	2	2	0	1	0	0	0	2	2	0	0	1	1	0	1	2	0	0	0	0	1
646	0	1	1	0	0	1	1	1	1	0	0	0	0	0	0	0	0	1	1	1	1	0	2	1	1	2	1	2	2	2	1	1	1	0	0	1	0	1	0	0	0	0	0	1	0	0	0	2	2
647	0	0	2	0	0	0	2	2	0	0	2	0	0	0	0	0	0	1	0	1	1	0	2	2	0	0	2	0	2	2	0	0	0	1	0	1	2	0	0	0	0	0	1	1	1	1	1	0	1
648	1	0	2	0	0	0	2	2	0	0	0	0	0	0	0	0	0	0	1	1	1	0	2	2	0	0	2	0	2	2	2	0	1	0	0	1	1	0	0	1	0	1	1	1	1	1	0	0	1
649	0	0	1	0	0	0	1	1	1	0	1	2	2	0	0	1	0	0	0	2	2	1	1	1	0	0	2	0	2	2	0	0	1	0	0	2	1	0	0	1	0	0	0	1	0	0	0	1	1
650	0	0	0	0	0	0	1	1	1	0	0	0	0	0	0	0	0	1	0	2	2	0	0	1	0	0	0	1	1	1	1	0	2	2	2	2	1	0	0	0	0	0	0	2	0	2	0	2	2
651	0	0	1	0	0	0	1	2	0	0	0	0	0	0	0	0	0	0	0	2	2	1	2	2	0	0	2	1	1	1	1	2	2	0	0	0	2	0	0	0	0	0	0	1	0	0	0	0	1
652	0	0	1	1	1	2	2	2	0	0	1	0	0	0	0	0	0	1	0	2	2	0	2	2	0	0	1	1	2	1	1	1	1	1	1	2	2	0	0	0	0	0	0	2	0	1	0	0	1
653	1	0	0	0	0	0	2	2	0	0	0	0	1	0	0	0	0	1	0	1	1	0	2	2	0	0	1	1	2	2	0	0	2	1	0	1	2	0	0	0	0	0	1	1	1	0	0	0	1
654	1	0	1	0	0	0	2	2	0	0	0	0	1	0	0	0	0	1	1	1	2	0	2	2	0	0	0	2	1	1	2	1	1	0	0	1	2	0	0	2	0	0	1	2	0	0	1	1	1
655	1	0	1	0	0	1	0	1	1	0	0	0	1	0	0	0	0	0	0	2	2	0	2	2	0	0	1	0	2	2	2	0	0	0	0	1	1	0	0	0	0	0	0	2	0	0	0	0	0
656	1	0	2	0	0	0	1	1	1	0	0	0	0	0	0	0	0	0	0	2	2	1	2	2	0	0	1	1	1	1	2	1	1	1	0	0	1	0	0	1	0	0	1	2	0	1	0	1	2
657	1	0	2	0	0	1	0	1	0	0	1	0	2	0	0	0	0	0	1	1	1	1	1	1	1	2	1	0	2	2	1	1	1	0	1	2	2	0	0	0	0	0	0	1	1	0	0	0	0
658	1	0	2	0	0	2	0	0	2	0	0	0	0	0	0	0	0	0	0	1	1	0	1	1	0	0	1	0	2	2	0	1	1	2	1	1	1	0	0	1	0	0	0	1	0	1	0	0	1
659	0	0	2	0	0	1	0	1	1	0	1	0	2	1	1	1	0	0	1	0	0	0	1	2	1	1	0	2	0	0	2	0	1	1	0	0	1	2	1	0	1	1	1	2	0	1	0	0	1
660	1	0	1	0	0	1	1	1	1	0	1	1	1	0	0	0	0	1	0	1	1	0	2	2	0	0	0	2	0	0	2	1	1	0	0	1	0	0	0	1	0	0	0	1	0	1	0	1	2
661	1	0	1	0	0	0	1	2	1	0	0	0	0	0	0	0	0	1	1	1	1	0	2	2	0	0	1	0	2	2	1	1	0	0	0	1	1	1	1	0	0	0	0	2	0	2	0	0	1
662	0	0	1	0	0	0	1	1	0	0	1	0	1	0	0	0	0	1	1	1	1	2	0	1	1	1	0	1	1	1	1	1	1	0	0	1	2	0	0	1	0	1	1	2	0	1	0	0	0
663	0	0	2	0	0	1	1	1	1	1	2	1	2	0	0	0	0	1	0	1	1	0	1	1	1	1	0	0	2	2	0	0	2	2	1	1	2	0	0	0	1	0	0	0	1	1	0	0	1
664	0	0	1	0	1	0	0	1	1	0	0	1	1	0	0	0	0	0	1	1	2	0	1	1	0	0	1	1	0	0	2	0	1	0	0	2	1	0	0	2	0	0	0	1	0	1	0	0	0
665	1	0	1	0	0	0	2	2	0	0	1	1	1	0	0	0	0	1	0	2	2	0	2	1	1	2	1	1	2	2	0	0	1	0	0	2	2	0	0	0	0	0	1	1	1	2	1	1	2
666	0	0	2	0	0	0	0	0	2	0	0	0	0	0	0	0	0	0	0	1	1	0	1	2	0	0	0	1	1	1	1	1	2	1	1	2	0	1	1	0	0	0	1	2	1	1	0	0	0
667	0	0	2	0	0	0	0	0	2	0	0	0	1	0	0	0	0	2	1	1	2	0	2	2	0	0	2	0	2	2	1	0	2	1	1	1	1	0	0	1	0	1	1	1	1	0	0	0	1
668	1	0	1	0	0	0	2	2	0	0	0	0	1	0	0	1	0	0	1	1	2	0	0	1	0	0	2	0	2	2	0	1	1	1	2	2	2	0	0	0	0	1	1	2	1	0	0	0	1
669	1	0	2	0	0	0	0	0	1	0	0	0	0	0	0	0	0	1	1	0	0	0	2	2	0	0	2	0	2	2	1	1	2	0	0	2	1	0	0	2	0	1	1	2	1	0	0	1	2
670	0	0	2	0	0	0	0	0	2	0	0	0	0	0	0	0	0	0	1	0	1	0	2	2	1	1	2	0	1	1	1	0	1	0	0	1	2	0	0	2	0	1	1	2	1	1	1	1	2
671	1	0	1	0	0	0	1	2	0	0	1	1	1	0	0	0	0	2	0	2	2	0	2	2	0	0	2	0	2	1	1	1	2	0	0	1	2	0	0	0	0	0	0	2	1	1	0	0	2
672	1	0	0	0	0	0	2	2	0	0	1	0	0	0	0	0	0	2	0	1	1	0	2	2	0	0	1	1	2	2	0	0	1	0	0	1	1	0	0	0	0	0	1	2	1	0	0	0	0
673	1	0	0	0	0	0	1	1	1	0	0	1	2	0	0	0	0	0	1	1	2	0	2	2	0	0	2	0	2	1	0	0	1	0	0	1	1	0	0	2	0	0	1	2	0	0	0	0	0
674	1	1	2	0	1	0	1	2	0	0	1	0	0	0	0	0	0	0	0	2	2	1	2	2	0	0	1	0	2	2	2	0	2	0	0	2	1	1	0	1	0	0	1	2	0	0	1	0	1
675	0	0	1	0	0	0	1	2	0	0	0	0	1	0	0	0	0	0	1	0	0	0	2	2	0	0	2	0	2	2	1	1	1	0	1	1	1	0	0	1	0	0	1	2	0	1	0	1	1
676	0	0	1	0	0	0	2	2	0	0	1	0	0	0	0	0	0	0	0	2	2	0	2	2	0	0	1	0	2	2	1	1	1	0	0	1	1	0	0	0	0	1	1	2	1	0	0	0	0
677	1	0	1	0	0	1	1	1	1	1	2	1	2	0	0	0	0	0	1	1	2	0	2	2	0	0	0	0	2	2	0	0	2	0	0	2	2	0	0	0	0	0	0	2	0	1	0	0	2
678	1	0	2	0	0	0	2	2	0	0	1	1	1	0	0	0	0	0	0	2	2	0	2	2	0	0	2	0	2	2	0	1	1	1	1	1	1	0	0	2	0	0	1	2	1	0	0	0	0
679	1	0	0	0	0	0	1	1	1	1	1	0	1	0	0	0	0	1	0	2	2	0	2	2	0	0	1	1	1	2	2	0	1	1	1	2	1	0	0	1	1	0	0	2	0	1	0	0	0
680	1	0	1	1	1	1	2	2	0	0	1	0	0	0	0	0	0	0	1	1	2	0	1	1	0	0	2	1	2	2	0	0	2	1	1	1	2	0	0	0	0	0	1	1	1	2	0	1	0
681	1	0	2	0	0	0	0	0	1	0	0	0	1	0	0	0	1	1	1	1	1	0	2	2	0	0	1	0	2	2	1	0	2	2	1	2	2	0	0	2	0	0	0	2	0	2	0	0	1
682	1	0	2	0	0	0	1	1	1	0	0	0	1	0	0	0	1	2	1	1	1	0	2	2	0	0	2	1	2	1	0	0	1	0	0	2	1	0	0	0	0	0	0	2	0	0	0	0	0
683	0	0	1	0	0	1	2	2	0	0	0	0	0	0	0	0	0	1	0	1	1	1	2	2	1	1	1	1	1	2	2	1	1	0	0	1	1	0	0	2	0	0	1	2	1	0	0	0	1
684	0	1	1	0	0	0	2	2	0	0	1	1	2	0	0	0	0	1	0	2	2	0	2	2	1	1	1	1	2	2	2	0	2	2	1	2	1	0	0	1	1	0	1	1	0	0	0	0	1
685	0	0	1	0	0	0	2	2	0	0	0	0	0	0	0	0	0	1	0	1	1	0	2	2	0	0	1	1	2	2	1	0	1	1	0	1	1	1	1	0	1	1	1	1	0	2	0	0	1
686	0	0	2	0	0	1	1	1	0	0	1	1	2	0	0	0	0	0	2	0	0	0	2	2	0	0	2	0	2	2	1	2	2	1	1	2	2	0	0	1	0	0	0	0	0	1	1	0	2
687	1	0	2	0	0	1	2	2	1	0	1	1	1	0	0	0	0	1	0	2	2	2	2	2	0	0	1	1	2	1	1	1	2	0	1	2	1	0	0	1	0	1	1	2	0	1	0	0	1
688	1	0	2	0	0	0	1	2	0	0	1	1	1	0	0	0	0	0	0	1	1	1	2	2	0	0	1	1	1	1	2	1	2	0	1	1	1	0	0	0	0	0	0	1	0	1	0	0	2
689	0	0	2	0	0	0	2	2	0	0	1	0	0	0	0	0	0	1	2	0	2	1	2	2	0	0	1	0	2	2	0	0	1	1	1	1	2	0	0	0	0	0	0	2	0	2	0	0	1
690	0	0	1	0	0	0	1	1	1	1	0	1	2	0	0	0	0	1	2	0	0	0	2	2	0	0	2	0	2	2	1	0	1	0	0	2	0	0	0	1	0	0	0	0	1	1	0	0	0
691	1	1	2	0	1	0	2	2	0	0	0	0	0	0	0	0	1	1	1	1	1	1	1	1	1	1	1	1	1	0	1	1	2	0	0	1	1	0	0	1	0	0	0	1	0	0	0	1	1
692	0	0	2	0	0	0	1	1	1	0	1	0	1	0	0	0	0	0	1	1	2	0	2	2	0	0	1	2	2	2	0	0	2	1	1	2	1	0	0	0	0	0	0	1	0	0	1	0	1
693	1	0	1	1	1	1	1	2	0	0	1	0	0	0	0	0	0	1	2	0	2	1	1	1	1	1	2	1	2	2	1	1	2	0	0	1	0	0	0	1	1	0	0	2	0	2	0	0	0
694	1	0	2	0	0	1	1	1	1	0	0	0	2	1	1	1	1	1	1	1	1	1	2	2	0	0	1	0	1	1	1	0	1	1	0	1	1	0	0	0	1	0	1	2	0	1	0	0	0
695	0	1	1	0	0	0	0	1	1	0	0	1	2	0	0	0	0	1	0	2	2	0	0	2	0	0	2	0	2	2	0	0	1	0	0	1	2	0	0	0	0	0	0	2	0	1	1	0	2
696	0	0	2	0	0	0	2	2	0	0	0	0	0	0	0	0	0	0	0	2	2	0	2	2	0	0	0	1	1	1	1	1	0	0	0	1	1	0	0	0	0	0	0	2	0	0	2	0	2
697	0	0	1	0	0	0	1	2	0	0	0	1	1	0	0	1	0	1	2	0	1	0	2	2	1	1	2	1	2	2	1	0	1	0	0	1	1	1	0	0	0	1	1	2	0	1	0	0	1
698	0	0	1	0	0	0	2	2	1	0	0	1	2	0	0	1	0	1	1	0	2	0	2	2	0	0	1	0	2	2	0	0	0	1	1	2	1	1	0	1	0	0	0	0	0	0	0	1	1
699	0	0	2	0	0	1	1	2	0	0	1	0	2	0	0	0	0	1	2	0	1	1	2	2	0	0	0	2	0	0	2	2	2	0	0	1	2	0	0	1	1	0	0	1	0	1	0	0	0
700	0	0	2	0	0	0	2	2	1	0	0	0	0	0	0	0	0	0	0	2	2	1	1	2	0	0	1	0	1	2	1	2	2	0	0	1	1	0	0	0	0	0	0	1	0	1	0	0	0
701	1	0	1	0	0	0	1	2	0	0	1	0	0	0	0	0	0	2	0	2	2	0	1	1	1	1	1	1	1	1	2	0	0	1	0	2	1	0	0	2	0	0	0	1	0	0	1	0	2
702	1	0	1	0	0	0	0	1	1	0	1	1	2	0	0	0	0	0	1	1	1	0	2	2	0	0	2	0	2	2	1	1	2	0	0	1	2	0	0	1	0	0	1	2	0	0	0	0	2
703	0	0	1	0	0	0	2	2	0	0	0	0	1	0	0	0	1	2	0	2	1	0	2	2	1	1	1	0	2	2	0	0	1	0	0	2	1	0	0	0	0	0	0	2	0	2	0	0	0
704	0	0	1	0	0	0	2	2	0	0	0	0	0	0	0	0	0	1	0	2	2	0	2	2	0	0	1	1	2	2	1	2	2	0	0	1	2	0	0	1	0	0	0	2	0	1	0	0	0
705	1	0	1	0	0	0	1	1	1	1	1	0	0	0	0	0	0	0	2	0	2	1	1	1	1	1	1	1	2	2	1	2	1	0	0	0	1	0	0	1	1	0	1	1	1	1	1	0	1
706	1	0	1	0	0	0	1	2	0	0	1	0	1	0	0	0	0	0	1	1	2	0	2	2	0	0	1	1	2	2	1	0	0	0	0	2	1	0	0	0	0	0	0	1	1	2	0	1	1
707	1	1	0	0	0	0	2	2	0	0	0	1	1	0	0	0	0	0	0	1	0	0	2	2	1	1	2	1	2	2	2	2	1	0	0	2	2	0	0	0	0	0	0	0	1	1	0	0	1
708	1	0	1	1	1	1	1	2	0	0	0	0	1	1	1	1	0	0	1	0	0	0	2	2	0	0	2	0	2	2	0	1	1	1	1	1	0	0	0	1	1	1	1	2	1	0	0	0	0
709	0	0	1	0	0	0	0	0	1	0	0	0	2	0	0	1	0	0	0	1	1	0	2	2	0	0	1	0	2	2	0	2	2	0	1	2	0	0	0	2	1	0	0	0	0	1	0	0	1
710	1	0	2	0	0	0	2	2	0	0	1	0	0	0	0	0	0	0	1	1	2	0	1	1	1	1	1	1	1	1	1	1	2	0	0	1	1	0	0	0	0	1	1	2	1	0	0	0	0
711	1	0	2	0	1	0	2	2	0	0	1	1	2	0	0	1	0	0	1	1	2	1	2	2	0	0	2	0	2	2	1	1	2	0	0	2	2	0	0	1	0	0	0	1	0	1	1	0	1
712	0	0	2	0	0	0	2	2	1	0	0	0	0	0	0	0	0	1	0	1	1	0	2	2	1	1	2	1	1	1	1	1	2	0	0	0	0	0	0	0	0	0	0	0	1	0	0	0	1
713	1	0	0	0	0	0	1	2	0	0	0	0	2	1	1	1	0	1	0	2	2	0	2	2	0	0	2	0	1	1	2	0	1	1	1	2	0	1	1	0	0	1	1	1	1	1	0	0	1
714	0	0	1	0	0	0	1	1	1	0	0	1	1	0	0	1	0	1	1	1	2	0	2	2	0	0	1	1	2	2	2	1	2	0	0	1	2	0	0	0	0	0	0	0	0	1	1	0	1
715	0	0	2	0	0	1	2	2	1	0	0	1	2	0	0	0	0	1	1	1	1	0	2	2	1	1	2	0	2	2	1	0	2	1	1	2	1	0	0	0	0	0	0	0	2	0	0	0	1
716	0	0	1	0	0	0	1	1	1	0	0	1	1	1	1	1	0	0	1	1	1	1	1	1	1	1	2	0	2	2	0	0	1	0	0	2	1	0	0	1	0	0	0	1	1	2	0	0	1
717	1	0	1	0	0	0	2	2	0	0	0	0	0	0	0	0	0	0	0	2	2	0	2	2	1	1	0	0	2	1	0	0	1	0	0	1	2	0	0	2	0	1	2	2	1	0	0	0	1
718	1	0	1	0	0	0	1	1	1	0	0	0	0	0	0	0	0	2	1	1	2	2	2	2	0	0	2	0	2	2	1	1	1	0	0	1	1	0	0	0	0	0	0	0	0	0	0	0	0
719	1	0	1	0	0	0	1	1	1	0	0	0	2	0	0	0	0	1	1	1	1	0	2	2	0	0	2	1	2	2	2	1	2	2	0	1	2	0	0	1	0	0	1	2	0	1	0	0	0
720	1	0	0	0	0	0	1	1	1	0	0	0	0	0	0	0	0	0	1	1	2	1	2	2	0	0	2	1	2	2	1	0	1	0	0	2	1	0	0	1	0	0	0	2	0	0	0	1	1
721	1	0	2	0	0	0	2	2	0	0	1	0	1	0	0	0	1	1	0	2	2	1	2	2	0	0	2	0	2	2	0	0	0	0	0	2	1	0	0	0	0	0	0	2	1	2	0	0	1
722	0	0	1	0	0	0	0	1	1	0	1	0	0	0	0	0	0	0	0	1	1	1	2	2	0	0	2	0	2	2	1	1	2	1	0	0	1	0	0	2	0	2	2	2	0	0	0	0	0
723	0	0	0	0	0	0	2	2	0	0	1	0	0	0	0	0	0	1	2	0	2	0	2	2	1	1	1	0	2	2	0	2	1	0	1	2	1	0	0	0	0	0	0	2	0	2	0	0	0
724	0	0	1	0	0	0	1	1	1	0	1	1	1	0	0	1	0	0	1	1	1	0	2	2	0	0	0	1	2	2	1	1	0	0	0	1	2	0	0	1	0	0	0	1	0	1	0	0	2
725	0	1	1	0	0	1	1	1	1	1	1	1	1	0	0	0	0	0	0	2	2	0	1	1	0	0	2	1	1	1	1	1	1	1	2	2	1	0	0	1	0	0	1	1	1	2	0	0	0
726	1	0	1	0	0	0	0	1	1	0	0	1	2	0	0	1	0	0	0	1	1	0	2	2	1	1	1	0	2	2	0	0	1	1	1	2	1	0	0	1	0	0	1	2	0	1	0	0	1
727	1	0	1	0	0	0	0	0	2	0	0	0	2	0	0	0	0	1	1	1	1	1	2	2	0	0	0	2	1	2	2	0	1	0	0	2	1	0	0	1	0	0	0	1	0	0	0	0	1
728	1	1	0	0	0	0	2	2	0	0	0	0	1	0	0	0	0	1	0	1	1	1	2	2	0	0	0	0	2	2	0	0	1	0	0	1	0	0	0	1	0	1	1	1	0	2	0	0	1
729	0	0	1	0	0	0	2	2	0	0	0	0	1	0	0	0	0	0	1	1	2	0	2	2	0	0	2	0	2	2	1	1	2	0	1	1	1	0	0	1	0	0	2	2	1	1	0	0	0
730	0	0	0	0	0	0	1	1	1	0	0	0	0	0	0	0	0	1	2	0	0	1	1	1	0	0	2	0	2	2	2	0	0	0	0	1	1	0	0	0	0	1	1	1	1	0	0	0	1
731	0	0	1	0	0	1	0	1	1	0	1	0	0	0	0	0	0	1	0	2	1	1	1	2	0	0	1	1	1	1	2	2	2	0	0	2	1	0	0	0	0	1	1	1	1	1	0	0	1
732	0	0	1	0	1	0	0	0	2	0	0	1	1	0	0	0	1	2	2	0	2	0	2	2	0	0	2	0	1	1	1	0	1	1	0	1	2	0	0	1	0	0	0	2	1	1	0	0	1
733	0	0	1	0	0	0	1	1	0	0	0	0	0	0	0	0	0	1	0	1	1	0	1	1	0	0	2	0	1	1	1	2	2	0	0	1	1	0	0	2	0	0	0	2	0	0	1	0	1
734	0	0	2	0	0	0	2	2	0	0	0	0	1	0	0	1	0	2	0	2	2	0	2	2	1	1	1	0	2	2	0	1	1	0	1	1	2	0	0	2	0	0	0	2	1	0	0	0	1
735	1	0	2	0	0	0	2	2	0	0	1	1	1	0	0	0	0	1	2	0	0	0	2	2	0	0	1	1	2	2	1	0	0	1	2	2	1	0	0	0	0	0	0	1	0	0	0	1	1
736	1	0	2	0	0	0	0	1	1	0	0	0	0	0	0	0	0	0	0	2	2	2	2	2	0	0	2	0	2	1	1	1	1	0	1	1	1	0	0	1	0	0	0	1	0	0	1	1	2
737	0	0	2	0	0	1	1	1	2	0	0	0	0	0	0	0	0	0	0	2	2	0	1	1	0	0	2	1	2	2	1	1	2	0	0	2	2	0	0	1	0	1	1	1	0	1	0	0	1
738	1	0	1	0	0	0	2	2	0	0	0	0	1	0	0	0	0	0	1	1	1	2	2	2	0	0	1	2	2	2	1	0	1	0	0	2	1	1	1	1	0	0	0	1	0	0	0	0	1
739	1	0	0	0	0	0	1	2	0	0	1	0	0	0	0	0	0	0	0	2	2	0	2	2	1	1	1	0	2	2	1	1	2	0	0	1	1	0	0	0	0	0	1	2	1	1	0	0	2
740	1	0	0	0	0	0	2	2	0	0	1	1	1	0	0	0	0	1	1	1	1	0	1	1	0	0	2	0	2	2	1	0	2	1	0	2	0	0	0	2	1	0	0	0	0	0	0	0	0
741	1	0	2	0	0	1	2	2	0	0	0	1	1	0	0	0	1	2	1	1	1	1	1	1	1	1	2	0	2	2	1	0	1	0	0	1	1	0	0	0	0	0	0	1	0	0	0	0	1
742	1	0	2	0	0	0	0	1	1	0	0	0	0	0	0	0	0	1	1	0	0	1	1	1	1	1	1	1	1	1	2	1	1	0	0	1	1	0	0	1	0	0	1	1	1	2	0	0	0
743	1	0	1	0	0	0	2	2	0	0	0	1	1	0	0	0	0	1	2	0	1	0	2	2	0	0	1	0	2	2	0	0	1	1	1	2	2	0	0	1	0	0	0	2	0	2	0	2	2
744	0	0	0	0	0	0	0	1	1	0	1	0	0	0	0	0	0	0	1	1	1	0	2	2	0	0	2	1	2	2	1	0	1	1	0	0	2	0	0	1	0	0	1	1	1	0	0	0	2
745	0	0	1	0	1	0	0	0	1	0	1	1	1	0	0	0	0	1	1	1	2	0	1	1	0	0	1	0	2	1	0	1	2	2	0	2	2	0	0	2	0	0	1	1	1	1	0	0	0
746	0	0	1	0	0	0	0	1	1	0	1	0	0	0	0	0	0	0	0	2	2	0	1	1	0	0	2	0	2	2	0	0	0	0	0	2	1	0	0	0	0	0	1	1	1	2	0	0	1
747	1	0	1	0	0	0	0	1	1	0	0	0	1	0	0	0	0	0	0	2	2	1	1	1	1	1	2	0	2	1	0	1	1	2	1	1	1	0	0	0	0	0	0	2	0	1	0	0	1
748	1	0	2	0	0	0	2	2	0	0	1	0	0	0	0	0	0	0	1	1	2	0	2	2	0	0	1	0	2	2	0	1	2	0	0	2	1	0	0	2	0	0	1	1	1	1	0	0	1
749	1	1	2	0	0	0	2	2	0	0	1	0	1	1	1	1	0	0	1	1	2	1	0	0	1	1	2	0	1	1	1	1	1	1	1	2	1	0	0	1	1	0	0	2	0	1	0	0	1
750	0	0	0	0	0	0	0	1	1	0	0	0	0	0	0	0	0	0	1	1	2	1	2	2	0	0	1	1	2	2	1	0	1	0	0	1	2	0	0	1	0	0	0	1	0	1	0	0	0
751	1	0	0	0	1	0	1	1	1	0	1	0	1	0	0	0	0	1	0	2	2	0	1	1	0	0	1	0	1	1	2	0	2	0	0	2	2	0	0	1	0	0	0	1	0	0	1	1	2
752	0	0	1	0	0	0	1	1	1	0	1	0	0	0	0	0	0	0	0	2	2	1	1	1	0	0	1	0	2	2	1	1	1	0	0	2	2	0	0	0	0	0	0	1	0	1	1	0	2
753	1	0	1	1	1	2	2	2	0	0	0	0	1	1	1	1	0	0	0	2	2	0	1	1	0	0	2	1	2	2	2	0	1	1	0	2	1	1	1	0	0	1	1	2	0	0	0	0	0
754	0	0	0	0	0	0	1	1	1	0	1	0	0	0	0	0	0	0	0	1	1	1	1	1	1	1	1	1	1	1	2	1	1	0	0	1	0	0	0	2	1	0	0	0	1	0	0	0	0
755	0	0	1	0	0	0	1	2	0	0	0	0	0	0	0	0	0	2	1	1	2	0	1	1	1	1	2	0	2	1	0	0	2	1	2	2	0	1	1	1	0	0	0	1	0	0	0	1	2
756	0	0	2	0	0	0	1	2	0	0	0	0	0	0	0	0	0	1	1	1	2	0	0	0	0	0	2	1	2	2	0	0	2	0	0	2	2	0	0	0	0	0	1	2	0	1	1	1	2
757	0	0	2	0	0	0	1	2	1	0	0	1	1	0	0	0	1	1	0	1	1	0	1	1	0	0	2	0	2	2	1	1	2	0	0	1	0	0	0	1	0	0	0	1	0	1	0	0	0
758	0	0	1	0	0	0	1	1	0	0	1	0	1	0	0	0	0	1	1	1	1	1	0	1	0	1	2	1	2	2	0	0	1	1	0	1	2	0	0	0	0	0	1	2	0	0	0	0	2
759	1	0	2	0	0	0	1	1	1	0	0	0	0	0	0	0	0	0	0	2	2	1	1	1	0	0	2	0	2	2	1	2	1	0	0	2	1	1	1	1	0	0	0	1	0	0	0	0	1
760	1	0	1	0	0	1	1	2	1	0	0	0	0	0	0	0	0	0	1	1	2	1	1	1	1	1	2	1	2	2	0	2	1	0	0	1	1	0	0	1	0	0	0	1	0	1	1	0	2
761	0	0	2	0	0	0	2	2	0	0	2	1	1	0	0	0	0	1	0	2	2	0	2	2	1	1	2	1	2	2	0	1	1	0	0	2	1	0	0	0	0	0	0	0	0	0	0	1	1
762	1	0	2	0	0	0	1	2	0	0	0	1	1	0	0	0	0	0	1	1	1	0	1	1	0	0	0	0	1	2	1	1	1	1	1	1	0	1	1	1	0	0	1	2	1	1	0	0	1
763	0	0	2	0	0	0	0	1	1	0	1	1	1	0	0	0	0	1	1	1	2	0	2	2	0	0	2	0	2	2	1	1	1	1	1	2	1	1	0	0	0	0	1	2	2	2	0	1	2
764	1	1	2	0	0	0	1	1	1	0	0	0	0	0	0	0	0	0	1	1	2	0	1	1	0	0	2	1	2	2	1	1	1	0	0	2	2	0	0	0	0	0	0	2	0	1	0	0	0
765	1	0	2	0	0	1	2	2	0	0	2	1	1	0	0	0	0	0	1	1	2	1	2	2	0	0	2	0	2	2	1	2	2	0	0	0	1	0	0	2	0	0	1	2	1	0	0	0	2
766	1	0	1	0	0	0	1	1	1	1	0	0	0	0	0	0	0	1	1	1	1	1	1	1	1	1	1	1	2	1	1	1	1	0	1	2	2	0	0	0	0	0	0	2	0	0	0	0	1
767	1	0	0	0	0	1	1	1	1	0	0	1	1	0	0	0	0	0	0	1	1	1	2	2	0	0	0	1	1	1	1	0	1	1	0	2	1	0	0	0	1	1	1	1	0	1	0	0	1
768	1	1	0	0	0	0	2	2	1	0	0	0	0	0	0	0	0	1	1	1	2	0	2	2	0	0	1	1	2	2	1	1	1	1	1	2	1	0	0	0	0	1	1	1	1	0	0	0	1
769	0	0	2	0	0	1	1	1	1	1	0	0	0	0	0	0	0	0	1	1	2	1	1	2	0	0	2	0	2	2	0	1	1	0	1	1	2	0	0	2	1	1	1	2	1	0	0	0	0
770	1	0	0	0	0	0	1	1	1	0	0	0	0	0	0	0	0	2	0	1	1	0	2	2	0	0	2	0	2	2	0	0	0	0	0	0	0	0	0	2	1	0	1	2	1	0	0	0	0
771	1	0	2	0	0	0	1	1	1	0	0	1	1	0	0	0	0	1	0	2	2	0	1	1	0	0	1	0	1	1	2	1	2	0	1	1	2	0	0	2	0	1	1	2	0	1	0	0	1
772	1	0	2	0	0	0	2	2	0	0	0	0	1	0	0	0	0	0	1	1	2	0	2	2	1	1	1	0	2	2	0	0	2	0	0	2	1	0	0	0	0	0	0	1	0	0	0	0	0
773	0	0	0	0	0	0	1	2	0	1	0	1	1	0	0	0	0	2	1	1	1	1	2	2	0	0	1	0	1	1	1	0	0	0	1	2	1	0	0	2	0	0	0	0	0	0	0	0	0
774	1	0	2	0	0	0	2	2	0	0	2	0	0	0	0	0	0	2	1	1	2	1	2	2	1	1	1	1	2	2	1	0	1	1	0	2	2	0	0	1	0	0	0	2	0	1	0	0	1
775	1	0	2	0	0	0	2	2	0	0	0	0	1	0	0	1	0	0	0	1	1	1	2	2	0	0	2	0	2	2	0	0	1	2	0	1	1	1	0	0	0	0	1	2	1	0	0	0	1
776	0	0	2	0	0	0	1	1	0	1	1	1	1	0	0	0	0	0	0	1	1	0	2	2	0	0	2	0	2	2	0	0	2	2	2	2	2	0	0	0	0	0	0	1	0	1	1	1	1
777	0	0	1	0	0	0	1	1	1	0	0	1	2	0	0	0	0	1	0	2	2	1	2	2	0	0	0	2	1	2	2	2	1	1	1	2	1	0	0	0	1	0	0	2	0	0	0	1	0
778	1	0	2	0	0	0	2	2	0	0	0	0	0	0	0	0	0	0	1	1	2	0	2	2	0	0	0	0	2	2	0	2	2	0	0	0	1	0	0	1	0	0	0	2	1	1	0	0	0
779	1	0	1	0	0	1	2	2	0	0	0	0	1	0	0	0	0	1	0	2	2	1	2	2	0	0	2	0	2	2	0	0	1	0	0	1	0	0	0	1	0	0	1	2	0	0	1	1	2
780	1	0	0	0	0	0	1	2	0	0	0	0	1	0	0	0	0	0	0	2	2	1	0	1	0	1	2	0	2	2	1	2	2	0	0	1	0	1	1	0	0	0	0	2	1	1	0	0	2
781	1	1	1	0	0	0	1	1	1	0	0	1	1	0	0	0	0	0	1	1	2	1	0	1	0	1	2	0	2	1	0	2	2	0	1	2	1	0	0	0	1	0	2	2	1	1	0	0	1
782	1	0	2	0	0	1	1	1	2	0	0	0	0	0	0	0	0	1	0	2	2	0	2	2	1	1	0	2	1	2	2	2	1	0	1	2	2	0	0	0	0	0	1	2	1	0	0	0	1
783	1	0	2	0	0	0	0	0	1	0	0	0	1	0	0	0	0	0	0	1	1	1	1	1	1	2	1	0	2	2	0	1	0	0	0	2	1	1	1	0	0	1	1	2	2	1	0	0	0
784	0	0	1	0	0	0	1	2	0	0	1	0	1	0	0	0	0	1	0	2	2	1	1	1	0	0	2	1	2	2	0	0	2	0	0	2	1	1	1	1	0	1	1	2	1	0	0	0	0
785	1	1	1	0	0	1	1	1	1	0	0	1	2	0	0	0	0	0	0	2	2	0	1	2	0	0	1	0	1	1	0	1	2	2	0	2	2	0	0	0	0	1	1	1	0	1	1	0	2
786	0	0	2	0	0	1	2	2	0	0	2	0	2	0	0	0	1	1	1	1	1	1	2	2	1	1	1	0	2	1	0	0	1	2	0	1	0	0	0	1	0	0	1	2	0	0	0	0	2
787	1	0	1	0	0	0	1	2	0	0	1	0	1	0	0	0	0	1	1	1	2	1	1	1	1	1	1	0	2	2	0	1	2	0	0	1	0	0	0	1	1	0	1	2	0	1	0	0	2
788	0	0	0	0	0	0	2	2	0	0	0	0	0	0	0	0	0	1	0	2	2	0	2	2	0	0	1	2	2	2	1	1	1	2	1	1	1	0	0	1	0	0	1	2	1	1	0	0	1
789	1	0	1	0	0	0	1	2	0	0	0	0	1	1	1	1	0	1	0	2	2	1	2	2	0	0	1	1	1	1	2	0	2	1	1	1	1	0	0	0	0	0	0	2	0	0	0	0	0
790	1	0	1	0	0	0	1	2	0	0	0	0	1	0	0	0	0	0	0	2	2	0	2	2	0	0	1	1	2	1	1	2	2	0	0	0	2	0	1	0	1	1	2	2	1	0	0	0	1
791	1	0	2	0	0	1	1	1	1	0	1	0	0	0	0	0	0	0	0	2	2	0	2	2	0	0	2	2	2	2	0	1	1	1	2	2	0	0	0	1	0	0	0	1	0	1	0	0	1
792	0	0	2	0	0	0	2	2	0	0	0	0	1	0	0	0	0	1	1	0	0	1	2	2	0	0	2	1	1	1	1	0	1	1	2	2	2	0	0	2	0	0	0	2	0	1	0	0	1
793	0	0	1	0	0	1	1	1	1	0	1	0	1	0	0	0	0	0	0	2	2	0	2	2	0	0	0	1	1	1	1	0	2	1	0	1	2	0	0	0	0	0	2	2	1	1	0	1	2
794	0	0	0	0	0	0	1	2	0	0	1	1	2	0	0	1	0	0	2	0	2	0	2	2	1	1	0	1	1	1	1	1	2	0	0	0	1	0	0	1	0	0	0	0	0	0	0	0	2
795	1	0	1	0	0	0	0	1	1	0	0	1	1	0	0	1	0	2	0	2	2	0	2	2	0	0	2	0	1	1	1	1	2	1	1	2	0	0	0	2	0	0	1	2	1	0	0	0	1
796	0	0	2	0	0	0	1	1	1	0	0	1	1	0	0	1	0	1	0	1	1	1	2	2	0	0	1	0	1	1	2	0	1	0	0	1	1	2	1	0	1	0	0	2	0	1	0	0	2
797	0	0	2	0	0	0	1	1	1	1	2	0	1	0	0	0	0	1	1	1	1	0	2	2	0	0	0	0	2	2	0	0	0	0	0	0	1	0	0	0	0	0	0	1	0	0	1	0	1
798	0	0	1	0	0	1	1	1	1	0	1	1	1	0	0	0	0	1	2	0	2	0	2	2	1	1	2	0	2	2	1	0	1	1	1	2	1	0	0	2	0	0	1	2	1	1	1	0	1
799	1	0	2	0	0	0	2	2	0	0	0	0	0	0	0	0	0	0	1	1	1	0	2	2	0	0	2	0	2	2	0	0	2	0	0	2	0	0	0	1	0	0	1	2	1	0	0	1	1
800	1	0	1	0	0	0	1	1	1	0	1	0	0	0	0	0	0	0	0	1	1	0	1	1	1	1	2	0	2	2	0	2	2	0	0	0	2	0	0	0	0	0	0	1	0	0	1	0	1
801	0	1	2	0	1	0	2	2	0	0	0	0	0	0	0	0	0	1	1	0	1	0	2	2	0	0	2	0	2	1	0	1	1	0	0	1	0	0	0	1	0	0	0	2	0	0	0	0	0
802	0	0	2	0	0	0	1	1	0	0	0	0	0	0	0	0	0	1	2	0	2	0	2	2	0	0	2	0	2	2	1	2	2	0	0	2	1	0	0	0	0	1	1	2	1	0	0	0	0
803	1	0	0	0	0	0	2	2	0	0	1	1	1	0	0	0	1	1	1	0	1	0	2	2	1	1	1	1	2	2	0	2	2	0	1	2	1	0	0	0	0	2	2	2	1	0	0	0	0
804	0	0	2	0	0	0	1	2	0	0	1	2	2	0	0	1	0	2	0	2	2	1	2	2	0	0	2	0	2	2	1	1	1	0	0	2	2	0	0	0	0	1	1	1	1	0	0	0	0
805	0	0	0	0	0	0	2	2	0	0	0	1	1	1	1	1	1	2	0	1	1	1	2	2	0	0	1	0	1	1	0	0	1	1	0	0	1	0	0	1	0	0	0	2	0	0	0	0	0
806	0	0	1	0	0	0	2	2	0	0	0	1	2	0	0	0	0	1	0	2	2	0	2	2	0	0	1	0	2	2	0	2	2	0	0	0	1	0	0	1	0	1	1	2	1	0	0	0	0
807	0	0	2	0	0	0	1	1	1	0	0	0	0	0	0	0	0	1	0	1	2	0	2	2	1	1	2	0	2	1	0	0	1	0	0	1	2	0	0	0	0	0	0	1	0	0	0	0	0
808	1	0	2	0	0	0	1	1	1	0	0	0	0	0	0	0	0	1	1	1	2	0	1	1	0	0	2	1	2	2	0	0	0	0	0	2	2	0	0	0	0	0	1	2	1	0	1	0	1
809	1	0	1	0	0	0	0	0	2	0	0	0	0	0	0	0	0	0	2	0	0	0	2	2	0	0	1	0	2	2	0	1	2	0	0	2	0	1	1	1	0	0	1	2	1	0	0	0	1
810	1	0	1	0	0	0	1	1	1	0	0	0	1	0	0	0	0	0	1	1	1	0	2	2	0	0	2	0	2	2	1	1	0	0	0	2	1	0	0	1	0	0	1	2	0	0	0	0	1
811	0	0	0	0	0	0	0	0	2	0	0	1	2	0	0	1	0	0	1	1	2	1	2	2	0	0	2	0	2	2	1	2	2	0	1	2	1	0	0	1	0	0	0	2	0	0	0	0	0
812	1	0	1	0	0	0	0	1	1	0	0	1	0	0	0	0	0	1	0	2	2	0	0	1	0	0	0	2	0	0	2	1	1	0	0	2	1	0	0	2	0	2	2	2	0	0	0	0	0
813	1	0	0	0	0	0	1	1	1	0	0	0	0	0	0	0	0	1	0	1	2	0	2	2	0	0	1	1	2	2	0	1	1	2	1	1	2	0	0	0	0	0	1	2	0	1	0	1	2
814	1	0	1	0	0	0	2	2	1	0	0	2	2	0	0	0	0	0	1	1	1	1	2	2	0	0	2	1	2	2	2	0	2	1	1	2	1	1	0	1	0	0	1	2	1	0	0	0	0
815	0	0	2	0	0	0	2	2	0	0	1	0	1	0	0	1	0	0	2	0	2	1	2	2	0	0	1	1	2	2	0	1	2	1	1	2	1	1	0	1	0	0	0	1	0	1	0	0	1
816	1	0	0	0	0	0	1	2	0	0	1	0	0	0	0	0	0	1	0	2	2	0	1	1	0	0	1	1	2	2	1	0	2	0	0	2	1	0	0	0	0	1	2	2	1	0	0	0	0
817	1	0	1	0	0	0	1	1	1	0	0	0	0	0	0	0	0	0	1	1	2	1	2	2	0	0	1	0	2	2	0	0	1	0	0	1	1	0	0	1	1	1	1	1	1	1	0	0	1
818	0	1	1	0	0	0	1	1	1	0	0	1	2	0	0	1	0	1	1	1	2	1	2	2	0	0	1	1	2	2	0	1	1	0	0	1	1	1	1	0	0	0	0	2	0	1	0	0	0
819	0	0	1	0	0	0	1	2	0	0	0	1	1	0	0	0	0	0	2	0	0	1	1	1	0	0	2	1	1	2	1	1	2	1	0	2	2	0	0	0	1	0	0	1	0	0	1	0	2
820	0	0	0	0	0	0	2	2	0	0	0	0	0	0	0	0	0	1	0	2	2	0	2	2	0	0	1	0	1	1	0	1	2	0	0	2	0	0	0	1	0	0	0	1	1	1	0	0	2
821	0	0	0	0	0	0	1	1	0	0	0	0	0	0	0	0	0	1	1	1	1	0	2	2	0	0	1	0	2	2	0	0	1	0	0	1	2	0	0	2	0	0	0	1	0	0	0	0	2
822	1	0	1	0	0	0	0	1	0	0	0	0	1	0	0	0	0	0	1	1	2	0	2	2	0	0	1	0	2	2	0	0	1	1	1	2	1	2	1	0	1	0	0	2	0	0	0	1	0
823	0	0	1	0	0	0	0	1	1	0	0	0	0	0	0	0	0	0	0	1	1	0	2	2	0	0	2	0	2	1	1	1	1	1	1	1	1	0	0	1	0	0	1	1	1	2	0	1	0
824	1	0	2	0	0	0	2	2	2	0	0	0	0	0	0	0	0	0	0	1	1	1	2	2	0	0	1	0	2	2	1	2	1	0	0	1	0	1	1	1	0	0	0	1	0	0	0	1	1
825	0	0	2	0	0	1	2	2	0	0	2	1	1	0	0	0	0	0	1	0	0	0	2	2	0	0	2	0	2	2	0	0	1	1	0	0	1	0	0	1	0	1	1	2	1	0	0	0	1
826	0	0	1	0	0	0	0	0	2	0	0	0	0	0	0	0	0	2	1	1	2	1	2	2	0	0	2	0	2	2	1	0	2	0	0	2	1	0	0	0	1	0	1	2	0	1	0	0	0
827	0	0	1	1	1	1	1	1	1	1	2	0	2	0	0	0	0	0	0	1	1	0	2	2	1	1	1	0	2	2	0	0	1	1	0	1	1	0	0	2	0	0	0	2	1	2	0	0	1
828	1	0	1	0	0	0	1	0	1	0	0	0	1	0	0	0	0	0	2	0	0	0	2	2	0	0	1	0	2	2	0	0	1	1	1	2	1	0	0	1	0	1	1	1	1	1	0	0	1
829	1	0	1	0	0	1	1	1	0	0	0	1	1	0	0	1	1	1	1	0	1	0	2	2	1	1	1	0	2	2	0	0	0	1	1	2	1	0	0	0	0	0	0	1	0	1	0	0	1
830	0	0	1	0	0	0	0	0	2	0	0	0	0	0	0	0	0	0	1	1	2	0	2	2	0	0	1	1	2	2	2	0	0	0	1	2	1	0	0	0	0	0	1	2	0	0	0	0	1
831	0	0	1	0	0	0	2	2	0	1	1	1	2	0	0	0	0	1	0	2	2	0	2	2	0	0	2	0	2	2	0	0	1	1	0	2	2	0	0	0	0	0	0	1	0	0	0	1	1
832	0	0	1	0	0	0	1	2	0	1	0	0	1	0	0	0	0	0	1	1	2	1	2	2	0	0	1	0	2	1	0	0	0	0	0	2	0	0	0	1	1	0	1	2	1	1	0	0	1
833	1	0	2	0	0	0	1	1	1	1	1	1	1	0	0	1	0	1	0	2	2	0	1	1	0	0	0	2	1	1	2	2	2	0	0	1	1	0	0	1	0	0	0	1	0	1	0	0	0
834	0	0	1	0	0	1	0	0	2	0	0	1	1	0	0	0	0	0	1	1	1	0	2	2	0	0	1	1	2	1	1	2	2	0	0	0	1	1	1	0	0	0	0	1	0	0	1	0	1
835	1	0	1	0	0	0	1	2	0	0	1	0	0	0	0	0	0	0	1	1	1	0	2	2	0	0	0	0	1	2	1	0	2	1	0	1	2	0	0	1	0	0	0	2	0	1	0	0	0
836	1	0	1	0	0	1	1	1	1	0	0	0	0	0	0	0	0	0	0	1	0	0	2	2	0	0	1	0	2	2	0	0	2	0	0	2	1	0	0	1	0	2	2	2	0	0	1	0	1
837	1	0	0	0	1	0	0	1	1	0	0	0	0	0	0	0	0	0	1	1	2	1	2	2	0	0	0	0	1	1	2	0	1	1	0	1	2	0	0	0	0	0	1	1	1	2	1	1	2
838	1	1	2	0	0	0	1	1	1	0	0	0	2	1	1	1	1	2	0	1	1	0	2	2	1	1	1	0	2	2	0	0	2	0	0	2	1	0	0	1	0	0	0	1	0	1	1	0	1
839	0	0	2	0	0	0	1	1	1	0	0	1	1	0	0	0	0	1	2	0	1	0	2	2	0	0	1	1	2	2	2	0	1	0	0	1	2	0	0	0	0	0	1	1	1	1	0	0	0
840	0	0	0	0	0	0	1	1	1	0	0	0	0	0	0	0	0	0	1	1	2	0	1	2	0	0	0	1	1	1	1	1	2	0	0	1	1	0	0	1	0	0	0	0	0	1	0	0	1
841	1	0	0	0	0	0	2	2	0	0	0	0	0	0	0	0	1	1	1	1	1	1	1	1	1	1	1	0	2	2	0	2	2	0	0	0	2	0	1	0	1	0	1	2	1	0	0	1	1
842	0	1	2	0	0	0	1	1	0	0	0	0	0	0	0	0	1	1	1	1	1	1	1	1	0	0	0	1	2	2	1	0	2	0	0	2	1	0	0	2	0	0	0	2	0	0	0	0	1
843	1	0	2	0	0	1	0	1	1	0	0	1	2	0	0	0	0	0	0	2	2	1	1	1	0	0	2	0	2	1	1	2	2	0	0	0	2	0	0	0	1	1	1	1	1	0	0	0	0
844	0	0	2	0	0	1	1	2	0	0	1	0	0	0	0	0	0	0	0	2	2	1	2	2	0	0	2	0	2	2	1	0	1	0	0	1	1	0	0	0	0	0	0	1	0	0	0	0	0
845	1	0	2	0	0	0	1	1	1	0	0	0	2	0	0	0	0	1	1	1	1	0	1	1	0	0	1	1	2	2	0	0	1	1	0	2	2	0	0	0	0	0	0	2	1	1	0	0	2
846	0	0	1	0	0	0	1	1	1	0	1	1	1	0	0	0	0	1	1	1	2	1	1	1	1	1	1	0	1	1	1	0	2	0	0	2	0	0	0	1	0	0	0	1	1	1	0	0	1
847	0	0	0	0	0	0	1	1	2	0	0	1	1	0	0	0	0	1	0	2	2	1	1	2	0	0	2	0	2	1	1	0	2	1	1	2	1	0	0	2	0	0	0	1	0	0	1	1	2
848	0	0	0	0	0	0	1	1	1	0	0	1	2	0	0	1	0	1	0	2	2	1	2	2	0	0	2	1	2	2	0	2	2	0	0	0	1	0	0	0	0	1	1	2	0	0	0	0	0
849	1	0	2	0	1	0	0	1	2	0	0	1	1	0	0	0	0	0	0	2	2	0	2	2	1	1	2	0	2	1	0	0	2	1	2	2	2	0	0	0	0	0	0	2	0	1	0	0	1
850	1	1	1	0	0	0	1	2	0	0	1	1	2	0	0	0	0	1	2	0	1	0	2	2	0	0	2	2	2	2	0	1	1	1	2	2	1	0	0	0	0	0	0	2	1	2	0	0	2
851	1	0	2	0	0	0	2	2	0	0	0	0	1	1	0	0	0	0	2	0	0	0	1	2	0	0	2	1	2	2	0	1	2	2	0	1	1	0	0	2	0	0	0	1	0	1	0	0	0
852	0	1	2	0	0	1	1	1	1	0	0	0	1	0	0	0	0	1	1	1	1	1	1	1	1	1	0	1	1	1	1	1	2	0	0	2	1	0	0	1	0	0	0	1	0	0	0	0	0
853	1	0	1	0	0	0	1	1	0	0	1	0	0	0	0	0	0	0	1	1	1	0	2	2	0	0	2	0	2	2	0	1	2	0	0	1	1	0	0	0	0	0	0	0	0	1	0	0	1
854	0	0	1	0	0	0	1	2	0	0	0	0	2	0	0	0	0	0	1	1	2	0	2	2	0	0	1	0	2	2	0	2	2	0	0	1	0	1	1	0	0	0	0	2	1	2	0	1	0
855	0	0	1	0	0	1	1	1	0	0	1	0	2	1	1	1	0	0	1	1	2	2	0	1	1	1	1	0	2	2	0	0	2	2	2	2	0	0	0	1	0	0	0	1	0	1	0	0	0
856	0	0	1	0	0	0	1	2	0	0	0	0	1	0	0	0	0	0	1	1	2	1	2	2	1	1	2	0	2	2	0	0	0	0	0	1	1	0	0	2	0	1	1	2	1	0	0	0	1
857	0	0	1	1	1	1	0	0	1	0	0	0	0	0	0	0	0	0	1	1	2	0	2	2	1	1	1	0	2	2	1	1	2	0	0	1	2	0	0	2	0	0	0	2	0	1	0	1	1
858	1	0	1	0	0	0	0	0	2	0	0	0	0	0	0	0	1	1	0	2	2	1	2	2	0	0	1	1	2	2	0	1	2	0	0	1	0	0	0	1	1	0	1	1	0	0	0	0	1
859	1	0	2	0	0	0	0	0	2	0	0	0	1	0	0	0	1	2	0	2	1	0	1	1	0	0	1	0	2	2	0	1	1	1	0	0	2	0	0	1	0	0	1	1	1	0	0	0	0
860	0	0	2	0	0	0	0	0	1	0	0	0	0	0	0	0	0	0	0	1	1	0	1	1	0	0	2	1	2	2	2	0	1	1	0	2	2	0	0	1	0	0	0	1	0	0	0	1	1
861	1	0	1	0	0	1	1	1	2	0	0	0	1	0	0	0	0	0	1	1	2	1	2	2	0	0	2	0	2	2	0	0	1	0	0	1	2	0	0	2	0	0	0	0	0	1	0	0	1
862	0	0	1	0	0	0	1	1	1	0	0	0	1	0	0	1	0	0	1	1	2	2	2	2	0	0	2	1	2	2	0	2	1	0	0	1	1	0	0	1	0	0	1	2	1	1	0	1	0
863	1	0	1	0	0	0	1	2	0	0	1	0	2	0	0	0	0	0	2	0	0	0	2	2	0	0	1	1	2	2	1	1	1	0	1	1	1	0	0	0	0	1	1	2	0	1	0	0	1
864	0	0	1	0	0	0	1	1	2	0	0	0	0	0	0	0	0	2	0	2	2	0	2	2	0	0	1	1	2	2	0	0	2	0	0	2	1	0	0	1	0	0	1	1	0	1	1	0	1
865	0	0	1	0	0	1	2	2	0	0	1	0	0	0	0	0	0	0	1	1	1	0	1	1	2	2	1	1	1	1	1	1	2	1	0	2	1	0	0	0	1	1	1	2	0	0	1	0	1
866	0	0	0	0	0	0	1	1	0	1	1	0	0	0	0	0	0	0	2	0	0	0	2	2	0	0	1	1	1	1	2	1	1	0	0	1	0	0	0	1	0	0	1	2	2	0	1	0	1
867	0	0	0	0	0	0	1	1	1	0	1	1	2	0	0	0	0	1	2	0	1	0	2	2	0	0	2	0	2	1	0	1	2	0	1	2	1	0	0	1	0	0	0	1	0	1	1	0	1
868	0	0	2	0	0	0	1	1	1	0	0	0	0	0	0	0	0	1	2	0	1	0	0	0	0	0	2	0	2	2	1	1	1	1	1	1	0	0	0	2	1	1	1	1	1	0	0	0	2
869	0	0	0	0	0	0	0	1	1	0	1	1	1	0	0	0	0	0	1	1	2	0	2	2	1	1	1	0	2	2	0	1	1	1	0	1	0	0	0	1	1	0	1	2	1	0	0	0	0
870	0	0	1	0	0	1	2	2	0	0	0	0	1	0	0	0	0	0	0	2	2	1	2	2	0	0	1	0	2	2	1	0	0	1	1	2	2	1	1	0	0	0	0	1	0	1	0	0	1
871	1	0	1	0	0	0	1	0	1	0	0	0	0	0	0	0	0	1	1	0	1	0	1	2	1	1	1	0	1	1	2	0	2	1	1	2	1	0	0	2	0	0	0	2	0	1	0	0	1
872	0	0	1	0	0	0	0	1	1	0	0	1	2	0	0	0	0	1	0	2	2	0	1	2	1	1	2	0	2	2	0	1	1	1	1	1	0	0	0	1	0	0	0	2	0	1	0	0	1
873	0	0	1	0	0	0	1	1	1	0	1	1	2	0	0	0	0	0	0	2	2	0	2	2	0	0	2	0	2	1	1	0	1	1	2	2	1	0	0	0	0	0	1	2	1	1	0	0	0
874	1	0	0	0	0	0	0	1	1	0	0	1	2	0	0	0	0	2	1	1	2	1	2	2	0	0	1	1	2	2	1	2	2	0	0	1	2	0	0	0	0	0	0	1	1	1	0	0	0
875	1	0	1	0	0	0	1	1	1	1	0	0	1	0	0	1	0	0	1	1	2	0	2	2	0	0	1	1	2	2	1	1	2	0	1	2	1	1	1	0	0	0	2	2	1	0	0	0	1
876	0	0	1	0	0	0	2	2	0	0	0	0	0	0	0	0	0	1	1	1	1	0	2	2	0	0	2	1	2	2	2	1	1	1	2	2	2	0	0	0	1	0	1	2	0	0	0	0	0
877	0	0	1	0	0	0	2	2	0	0	2	0	1	0	0	0	0	1	1	1	1	0	2	2	0	0	2	0	2	2	1	0	0	0	0	2	1	0	0	0	1	2	2	2	0	1	0	0	1
878	0	0	1	0	0	0	1	1	1	0	0	0	0	0	0	0	0	0	0	1	1	1	2	2	0	0	1	1	2	2	1	0	2	0	0	1	1	0	0	0	0	1	2	2	0	1	0	0	1
879	0	0	2	0	0	2	1	2	0	0	0	0	1	0	0	0	0	0	1	1	1	0	2	2	0	0	2	0	2	1	1	1	1	2	1	2	2	0	1	0	1	1	1	1	0	1	1	0	2
880	0	0	1	0	0	1	2	2	0	0	0	1	1	0	0	1	0	1	1	1	2	0	2	2	0	0	1	1	2	2	0	1	1	0	0	2	2	0	0	0	0	0	2	2	1	1	0	0	1
881	0	0	1	0	0	0	1	1	2	0	0	0	0	0	0	0	0	2	0	2	2	0	1	1	0	0	1	0	2	2	0	2	2	0	0	1	2	0	0	1	0	0	0	2	0	2	1	0	1
882	0	1	0	0	0	0	1	1	0	0	1	1	2	1	1	1	1	2	0	2	1	0	2	2	0	0	1	0	2	2	0	0	1	1	1	2	2	0	0	1	0	0	0	0	1	1	0	0	0
883	1	0	2	0	0	1	0	0	1	0	1	0	1	0	0	0	0	0	0	1	1	0	1	1	1	1	2	0	2	1	0	2	2	0	0	0	2	0	0	1	0	0	0	1	1	0	0	0	1
884	0	0	2	0	0	0	1	2	0	0	1	0	0	0	0	0	0	0	1	0	0	0	2	2	1	1	2	0	2	2	1	0	1	1	1	2	2	0	0	0	0	0	1	2	1	1	0	0	2
885	0	0	2	0	0	0	0	2	0	0	1	1	1	0	0	0	0	1	0	2	2	0	1	1	1	1	1	1	2	1	1	1	1	0	0	2	1	0	0	0	0	0	1	2	0	0	0	1	2
886	0	0	2	0	0	0	0	0	2	0	0	0	0	0	0	0	0	1	0	1	1	0	1	2	0	0	1	0	1	2	1	0	1	1	0	2	1	0	0	0	0	0	1	2	2	0	0	0	1
887	1	0	0	0	0	0	1	1	2	0	0	0	1	0	0	0	0	1	0	1	1	1	1	1	1	1	1	2	1	1	2	1	1	0	0	1	2	0	0	2	0	0	1	1	1	2	1	0	1
888	1	0	1	0	0	0	2	2	1	0	1	0	1	0	0	0	0	1	1	1	1	0	2	2	0	0	2	0	1	1	1	0	2	1	0	1	0	0	0	1	0	1	1	1	1	1	0	0	0
889	1	1	2	0	0	1	2	2	0	0	0	1	2	0	0	0	0	0	0	1	1	0	2	2	0	0	0	1	1	1	1	0	1	1	1	1	2	0	0	1	0	0	1	2	1	0	0	2	2
890	1	0	2	0	0	2	1	1	1	0	0	0	1	0	0	0	0	0	2	0	0	0	2	2	0	0	2	0	2	2	0	1	2	2	0	2	1	0	0	0	0	1	1	2	0	1	0	1	0
891	1	0	0	0	0	0	2	2	0	0	0	1	2	0	0	1	0	1	1	1	2	0	1	2	0	0	1	0	2	2	0	0	2	2	1	1	1	0	0	0	0	0	0	0	0	0	0	0	2
892	0	0	2	0	0	0	1	2	0	0	0	0	1	0	0	0	0	0	0	2	2	0	2	2	0	0	2	0	2	2	0	1	1	0	0	1	1	1	1	0	0	1	1	2	2	1	0	0	1
893	1	0	1	0	0	0	2	2	2	0	0	1	2	0	0	1	0	2	1	1	1	1	1	1	1	1	0	0	1	1	1	0	1	0	0	1	0	0	0	1	1	1	1	2	0	1	0	0	0
894	0	0	1	0	0	0	2	2	0	0	0	1	1	0	0	1	0	0	1	1	2	0	0	0	0	0	0	0	1	1	1	2	1	0	1	2	1	1	1	0	1	0	0	2	0	0	1	0	1
895	0	0	1	0	0	0	0	0	2	0	0	1	2	0	0	0	0	1	0	1	1	0	1	2	0	0	2	0	2	2	1	1	1	0	0	2	1	0	0	1	0	1	1	1	1	0	0	0	0
896	1	0	1	0	0	0	1	1	1	0	0	0	0	0	0	0	1	2	1	1	1	0	2	2	2	2	0	1	1	0	1	0	0	0	0	2	2	0	0	0	0	0	0	1	0	0	0	0	1
897	0	0	1	0	0	0	1	2	0	0	0	0	0	0	0	0	0	0	0	2	2	0	1	1	1	1	1	1	2	2	0	2	1	0	0	1	2	0	0	0	1	0	0	2	0	1	0	0	2
898	0	0	1	0	0	0	1	1	1	0	1	0	0	0	0	0	0	1	2	0	2	1	2	2	0	0	1	0	2	2	0	1	1	1	2	2	2	0	0	1	0	1	1	2	2	1	0	0	0
899	1	0	1	0	0	0	1	2	0	0	0	0	0	0	0	0	0	1	0	2	2	1	0	1	0	1	1	1	2	2	0	1	1	1	0	1	1	0	0	0	0	0	0	1	1	0	0	0	0
900	1	0	2	0	0	0	1	1	1	1	1	1	1	0	0	1	0	0	1	1	1	0	2	2	0	0	1	1	2	2	0	2	2	0	0	1	1	0	0	1	0	0	0	2	1	1	0	0	1
901	1	0	1	1	1	1	1	1	1	0	1	0	1	0	0	0	1	2	0	1	1	0	2	2	0	0	1	1	1	1	2	0	2	1	1	1	1	0	0	1	0	0	1	2	0	1	0	0	0
902	1	0	2	0	0	0	2	2	1	0	1	0	1	0	0	0	0	0	1	1	1	1	2	2	0	0	2	0	2	1	0	0	1	0	0	2	1	1	1	0	0	0	0	1	1	1	0	0	0
903	0	0	1	0	0	0	1	1	1	0	0	1	1	0	0	0	0	1	0	2	2	2	2	2	0	0	2	0	2	1	0	1	2	0	0	2	1	1	1	0	0	1	2	2	1	0	0	0	0
904	1	0	0	0	0	0	1	1	1	0	0	0	0	0	0	0	0	2	0	2	2	1	2	2	1	1	0	2	0	0	2	0	2	1	0	1	2	0	0	0	0	0	1	1	1	1	0	1	2
905	0	0	2	0	0	0	1	2	0	0	0	1	2	0	0	0	0	0	0	0	0	1	2	2	0	0	1	0	2	2	0	0	0	0	0	2	1	0	0	1	0	0	0	1	0	0	0	0	1
906	0	0	1	0	0	1	0	1	1	0	1	0	0	0	0	0	0	1	0	2	2	1	2	2	0	0	1	0	2	1	0	1	1	0	1	1	1	0	0	1	0	0	1	2	0	0	0	0	1
907	0	0	2	0	0	0	1	2	0	0	1	1	1	0	0	0	0	2	1	1	2	0	2	2	0	0	2	0	2	1	0	1	2	0	1	2	2	0	0	0	0	0	0	2	1	0	0	0	2
908	1	0	0	0	0	0	1	1	1	0	1	1	1	0	0	0	0	2	0	2	2	0	2	2	1	1	1	0	1	1	1	2	2	0	0	2	1	1	1	0	0	0	1	2	1	1	0	0	0
909	0	0	2	0	0	0	1	1	2	0	0	0	0	0	0	0	0	0	2	0	1	2	0	1	1	1	2	0	2	2	1	0	1	0	0	1	1	0	0	0	0	0	1	2	1	1	0	0	1
910	1	0	2	0	0	1	1	1	0	1	1	0	0	0	0	0	0	2	1	1	1	1	2	2	1	1	2	1	2	2	0	1	2	0	1	1	2	0	0	0	1	0	0	2	0	0	0	0	0
911	1	0	0	0	0	0	2	2	0	0	0	0	1	0	0	0	0	0	0	1	1	2	0	1	1	1	2	0	2	2	1	0	2	0	0	1	0	0	0	1	0	0	1	1	1	1	0	1	1
912	0	0	1	0	0	0	1	2	0	0	0	0	1	0	0	0	0	0	0	2	2	0	2	2	1	1	2	0	1	1	2	0	2	1	0	1	1	0	0	0	0	0	0	2	0	0	0	0	1
913	0	0	2	0	0	1	2	2	1	0	1	0	1	0	0	0	0	0	0	2	2	1	2	2	1	1	1	1	2	2	2	1	0	0	0	2	2	0	1	0	1	0	0	0	0	0	0	0	1
914	0	0	1	0	0	0	0	0	2	0	0	0	0	0	0	0	0	1	1	1	1	1	2	2	0	0	2	0	2	2	1	0	1	0	0	2	1	0	0	1	0	0	1	2	1	0	1	0	2
915	0	0	1	1	1	1	2	2	0	0	2	0	0	0	0	0	0	1	1	1	2	0	1	1	0	0	1	0	1	1	0	0	2	1	1	1	1	0	0	0	0	0	1	2	1	0	0	0	0
916	0	0	0	0	0	0	1	2	0	0	1	0	0	0	0	0	0	0	0	2	2	0	2	2	0	0	1	1	2	2	2	1	2	0	0	2	1	0	0	0	0	0	0	1	0	1	0	0	1
917	0	0	1	0	0	0	1	2	0	0	0	0	0	0	0	0	1	0	1	1	2	0	1	1	1	1	2	0	2	2	1	0	1	0	0	2	2	0	0	0	0	0	0	1	0	1	1	0	1
918	0	0	1	0	0	0	1	2	0	0	1	0	0	0	0	0	0	2	1	1	1	1	1	2	0	0	2	1	2	2	1	0	2	0	0	2	2	0	0	1	0	0	0	2	1	1	1	1	1
919	0	0	1	0	0	0	2	2	1	0	0	0	1	0	0	0	0	1	1	1	1	1	2	2	0	0	0	2	1	1	2	0	1	1	1	2	1	0	1	1	1	0	0	1	0	1	0	0	0
920	1	0	2	0	0	0	1	1	0	0	0	0	0	0	0	0	0	2	0	2	2	1	1	1	1	2	1	0	2	2	0	1	1	1	0	1	2	0	0	2	0	1	1	1	1	0	0	0	0
921	0	0	2	0	0	1	2	2	0	0	0	0	1	1	1	1	0	1	1	1	1	0	2	2	0	0	2	0	1	1	1	0	1	1	0	2	2	0	0	1	1	1	2	2	1	0	0	0	0
922	1	0	1	0	0	1	0	1	1	0	0	0	0	0	0	0	1	1	1	1	1	0	2	2	0	0	0	1	1	0	2	0	0	0	0	2	1	0	0	0	0	1	1	1	1	1	1	0	2
923	1	0	2	0	0	0	2	2	1	0	0	0	0	0	0	0	1	1	2	0	1	0	2	2	0	0	2	1	2	2	0	0	2	1	0	1	1	0	0	1	0	1	1	1	0	1	0	0	1
924	1	0	1	0	0	1	2	2	0	0	0	0	1	0	0	0	0	0	1	1	1	0	2	2	0	0	2	0	2	2	1	0	1	0	0	1	1	0	0	0	0	0	0	2	0	1	0	0	2
925	1	0	1	0	0	1	1	1	1	0	0	0	1	0	0	0	0	1	0	2	2	1	1	1	1	1	1	0	2	2	1	1	2	1	0	2	1	0	0	0	0	0	0	1	0	0	0	0	1
926	0	0	2	0	0	0	0	1	0	0	1	0	0	0	0	0	0	1	0	2	2	0	2	2	0	0	2	0	2	1	0	0	2	1	2	2	1	0	0	1	0	0	0	1	0	1	0	0	0
927	1	0	1	0	0	0	1	1	1	0	1	0	1	1	1	1	0	0	2	0	1	0	2	2	0	0	2	0	2	2	0	0	0	0	1	2	1	2	1	0	1	1	1	1	1	0	0	1	1
928	0	0	0	0	0	0	0	0	1	0	1	0	2	0	0	1	1	1	1	1	1	0	2	2	1	1	1	0	2	1	1	0	1	2	0	1	1	0	0	0	0	2	2	2	0	0	0	0	0
929	1	1	1	0	0	0	2	2	0	0	0	1	1	0	0	0	1	0	1	1	2	0	2	2	0	0	1	0	1	1	2	1	2	2	0	1	2	0	0	0	0	0	1	2	1	1	0	0	0
930	0	1	1	0	0	0	1	1	1	0	0	1	1	0	0	1	0	1	1	1	1	0	2	2	1	1	1	0	2	2	0	2	2	0	0	0	1	0	0	1	0	0	1	1	0	1	0	0	1
931	1	0	1	0	0	0	2	2	1	0	0	0	1	0	0	0	0	0	2	0	1	1	1	2	0	0	1	1	1	1	2	0	2	2	2	2	1	1	1	0	0	0	1	2	1	0	0	0	0
932	1	0	1	0	0	0	1	1	1	0	0	0	0	0	0	0	1	1	1	0	1	0	1	1	1	1	2	0	2	1	1	1	1	0	0	1	1	0	0	1	1	1	2	2	1	0	0	1	1
933	0	0	2	0	0	1	1	2	0	0	0	0	1	0	0	0	0	1	0	2	2	2	1	1	1	1	1	1	1	1	1	0	0	1	1	1	1	0	0	2	0	0	0	0	0	0	0	0	0
934	1	1	1	0	0	0	1	1	1	1	0	0	0	0	0	0	0	0	1	1	2	0	2	2	0	0	1	0	2	2	1	2	1	0	1	2	0	0	0	1	1	0	0	0	0	0	0	0	1
935	0	0	1	0	0	0	1	1	1	0	1	0	1	1	1	1	0	0	1	1	1	1	2	2	0	0	1	1	2	2	0	1	1	1	1	2	1	0	0	1	0	0	1	1	0	1	0	0	0
936	0	0	1	0	0	0	2	2	0	1	0	1	1	0	0	0	0	1	1	1	2	0	2	2	0	0	1	1	2	2	0	1	1	1	1	2	1	0	0	0	0	0	1	2	1	1	0	0	1
937	0	1	1	0	0	0	2	2	0	0	1	1	1	1	1	1	0	0	1	1	1	2	0	1	1	1	2	1	2	2	1	0	2	1	0	2	1	1	0	0	0	0	1	2	1	1	0	0	1
938	1	0	2	0	0	1	1	2	0	0	1	0	1	0	0	0	0	1	2	0	2	1	2	2	1	1	2	0	1	1	2	1	2	0	0	2	1	2	1	0	1	0	0	1	0	1	0	0	0
939	1	0	2	0	0	2	0	0	2	0	0	0	2	1	1	1	1	1	0	2	2	0	1	1	0	0	1	0	2	2	0	1	1	0	0	2	2	0	0	1	0	1	2	2	1	0	0	0	0
940	1	0	0	0	0	0	2	2	0	0	0	0	0	0	0	0	0	1	1	1	2	1	0	1	1	1	1	1	2	2	0	2	1	0	1	2	1	0	0	1	0	0	1	1	1	1	0	0	0
941	0	0	1	0	0	0	1	1	0	0	0	1	1	0	0	0	0	1	2	0	1	1	2	2	0	0	1	0	2	2	0	0	1	1	2	2	1	1	1	1	0	1	1	1	1	0	0	0	1
942	1	0	0	0	0	0	0	0	2	0	0	1	2	0	0	0	0	0	1	1	2	0	2	2	0	0	2	0	2	2	0	1	2	0	0	1	1	1	1	0	0	0	0	1	0	0	1	0	2
943	1	0	0	0	0	0	2	2	0	0	1	0	0	0	0	0	0	1	0	2	2	0	2	2	0	0	2	0	2	1	0	0	1	1	1	1	1	0	0	1	0	1	1	1	1	1	0	0	1
944	1	0	0	0	0	0	2	2	0	0	0	1	1	0	0	0	0	0	1	1	2	1	2	2	0	0	2	0	2	2	1	1	2	1	1	2	1	0	0	1	0	0	1	2	1	0	0	0	1
945	0	0	2	0	0	0	1	1	1	0	0	0	1	0	0	0	0	1	2	0	2	1	1	1	0	0	2	0	2	2	1	0	0	0	1	2	1	1	1	0	0	1	1	2	1	0	0	0	0
946	0	0	0	0	0	0	1	1	0	0	0	0	1	0	0	0	0	0	1	1	1	0	2	2	0	0	2	1	2	2	1	0	1	1	1	2	2	0	0	0	0	0	0	1	0	0	0	0	0
947	1	0	2	0	0	0	1	1	2	0	0	1	2	0	0	0	0	0	1	1	1	0	0	0	0	1	1	1	1	1	1	0	2	0	0	1	1	0	0	0	0	0	0	1	0	0	1	0	1
948	0	0	2	0	0	1	1	2	0	0	1	0	0	0	0	0	0	1	0	2	2	0	2	2	0	1	1	0	2	2	0	0	2	0	0	2	0	0	0	1	0	0	1	2	1	1	0	0	0
949	0	0	0	0	0	0	2	2	0	0	1	0	1	0	0	0	0	0	1	1	1	0	1	1	0	0	1	2	2	2	1	0	1	0	0	2	2	0	0	1	0	0	0	2	0	2	0	0	1
950	1	0	1	0	0	0	2	2	0	0	1	0	0	0	0	0	0	1	1	1	1	1	2	2	1	1	1	1	1	1	2	1	1	1	1	1	2	0	0	0	1	0	0	2	0	0	0	0	2
951	1	0	1	0	0	0	2	2	0	1	0	0	2	1	1	1	0	0	1	1	2	1	1	1	1	1	2	0	2	2	0	1	2	0	0	1	1	0	0	2	0	0	0	1	0	0	0	0	2
952	1	0	0	0	0	0	1	1	1	0	0	0	0	0	0	0	0	1	0	2	2	1	1	1	1	1	2	1	2	2	1	0	0	0	0	2	2	0	0	0	0	2	2	2	0	0	0	0	2
953	1	0	0	0	0	0	1	1	1	0	0	0	0	0	0	0	0	1	1	1	2	1	1	1	1	1	1	0	2	2	0	0	1	2	0	1	1	0	0	1	1	0	1	2	1	1	0	0	2
954	1	0	2	0	0	0	1	1	1	0	0	1	1	0	0	0	0	0	0	2	2	1	1	1	0	0	2	0	2	2	0	2	2	0	1	2	1	0	0	1	0	1	1	2	1	0	1	0	2
955	1	0	1	0	0	0	0	0	2	0	0	0	1	0	0	0	0	0	1	1	2	0	2	2	0	0	1	0	1	1	1	1	2	0	0	2	1	0	0	0	0	0	1	2	1	0	0	0	0
956	0	1	2	0	0	0	1	1	1	1	2	1	1	0	0	0	0	0	1	1	1	1	2	2	0	0	1	0	2	2	1	1	1	0	0	2	1	0	0	1	0	1	1	2	1	0	1	0	2
957	1	0	1	0	0	1	0	0	2	0	0	0	0	0	0	0	0	1	1	1	2	0	2	2	0	0	2	1	1	1	2	1	2	0	0	1	1	1	1	0	0	0	0	1	0	0	0	0	0
958	1	1	2	0	1	0	2	2	0	0	0	0	0	0	0	0	0	1	2	0	1	0	2	2	0	0	0	0	1	1	1	0	1	1	1	1	2	0	0	0	0	0	0	0	0	1	0	0	0
959	1	0	1	0	0	0	1	1	1	0	0	0	0	0	0	0	0	1	1	1	1	0	2	2	0	0	2	0	2	1	0	1	2	2	0	1	1	0	0	1	1	0	1	2	2	0	0	0	0
960	0	0	0	0	0	0	1	2	0	0	1	1	2	0	0	0	0	1	1	1	2	1	2	2	0	0	2	0	2	2	1	0	2	1	0	1	1	1	1	0	0	0	1	2	1	0	1	0	1
961	0	0	2	0	0	0	1	1	1	0	0	0	1	0	0	0	1	1	1	1	1	1	2	2	0	0	1	2	1	1	1	0	0	0	0	2	0	0	0	1	0	1	1	2	1	0	0	0	0
962	1	0	1	0	0	1	2	2	0	0	0	0	1	0	0	0	0	1	1	1	2	0	2	2	0	0	1	1	2	2	0	0	2	0	0	1	1	0	0	0	0	1	1	2	1	0	0	0	1
963	0	0	1	0	0	0	2	2	0	0	1	1	1	0	0	0	0	1	0	2	2	1	1	2	0	0	1	2	2	2	2	2	2	0	1	2	1	0	0	0	0	0	0	0	0	0	1	0	1
964	1	0	1	0	0	0	1	1	1	0	0	0	0	0	0	0	0	1	0	2	2	1	2	2	0	0	1	0	2	2	0	0	1	1	0	2	0	0	0	1	0	0	0	2	0	2	0	0	1
965	1	0	1	1	1	2	1	1	0	0	1	0	2	0	0	0	0	1	1	1	2	1	2	2	0	0	2	0	2	2	2	1	1	0	0	1	2	0	0	0	0	0	1	1	1	2	0	0	0
966	0	0	1	0	0	0	0	0	1	0	1	0	0	0	0	0	0	1	0	1	1	1	2	2	0	0	2	1	2	2	0	1	1	2	1	2	0	1	1	1	0	0	1	1	1	1	0	0	1
967	1	0	2	0	0	1	2	2	0	0	0	1	1	0	0	0	0	1	1	1	1	0	1	1	0	0	1	0	2	2	1	1	1	0	0	2	1	0	0	1	0	0	1	1	1	1	0	0	1
968	1	0	2	0	0	1	2	2	0	0	0	0	0	0	0	0	0	0	1	1	2	0	2	2	1	1	2	1	2	2	1	1	1	0	0	2	2	0	1	0	1	0	1	2	0	1	0	0	1
969	0	0	1	0	0	0	2	2	0	1	1	0	1	0	0	0	0	0	1	0	1	0	2	2	0	0	2	1	2	2	1	0	1	1	0	0	1	0	0	0	0	0	1	1	1	1	0	0	0
970	0	0	1	0	0	0	2	2	0	0	0	0	2	0	0	0	0	1	0	2	2	0	2	2	0	0	2	0	2	2	0	1	1	1	1	2	1	0	0	1	0	0	1	2	1	1	0	0	1
971	1	0	2	0	0	0	2	2	0	0	2	0	1	0	0	0	0	1	0	2	2	0	2	2	1	1	1	0	2	2	1	1	1	1	0	1	1	0	0	1	0	0	0	0	0	0	0	0	1
972	1	1	2	0	1	0	1	2	0	0	1	0	0	0	0	0	0	0	1	1	2	1	2	2	0	0	0	1	1	1	1	0	1	0	0	1	1	0	0	0	1	0	0	2	0	0	0	0	1
973	0	0	1	0	0	0	0	0	2	0	0	0	1	1	1	1	0	2	1	1	2	0	2	2	1	1	2	0	2	2	0	2	2	0	0	0	1	1	1	0	0	0	0	2	0	0	0	0	1
974	1	0	2	0	0	1	0	1	1	0	0	0	1	0	0	0	0	0	1	1	2	0	2	2	0	0	2	0	1	1	2	1	2	0	0	1	2	0	0	0	0	0	1	1	1	1	0	0	0
975	0	0	1	0	0	0	1	1	0	0	0	0	0	0	0	0	0	1	0	2	2	0	2	2	0	0	1	0	2	2	0	1	2	0	0	1	0	0	0	1	1	0	0	2	0	1	0	0	0
976	1	0	2	0	0	1	1	2	0	0	0	0	0	0	0	0	0	0	0	1	1	1	2	2	0	0	1	0	1	1	2	0	1	0	0	1	0	0	0	1	0	1	1	1	0	1	0	0	1
977	0	0	1	0	0	0	2	2	0	0	2	0	0	0	0	0	0	0	0	1	1	0	0	2	0	0	1	0	2	2	0	0	2	2	0	1	0	0	0	1	0	0	1	2	1	0	0	0	0
978	1	0	1	0	0	1	1	1	1	1	2	1	1	0	0	1	0	0	1	1	1	0	1	1	0	0	1	0	2	2	0	1	2	0	1	1	2	0	0	0	0	0	0	1	0	1	0	0	2
979	0	0	1	0	0	0	1	1	1	0	0	0	1	1	1	1	1	2	2	0	2	1	2	2	0	0	2	0	2	2	1	0	1	0	0	2	1	0	0	1	1	0	0	2	0	1	0	0	1
980	0	0	2	0	0	0	0	0	2	0	0	0	0	0	0	0	0	0	1	1	2	1	2	2	0	0	0	1	2	2	1	1	2	1	0	0	2	0	0	1	0	0	1	2	1	1	0	0	0
981	1	0	1	0	0	0	0	0	2	0	0	1	1	0	0	0	0	0	0	1	1	0	2	2	0	0	1	0	2	2	0	1	1	0	0	2	2	0	0	2	0	1	1	2	1	0	0	0	1
982	0	0	1	0	0	0	2	2	0	1	0	0	0	0	0	0	0	0	1	1	2	0	0	2	0	0	1	0	1	1	2	1	2	1	1	2	0	0	0	1	0	0	0	2	0	1	0	0	0
983	1	0	1	0	0	0	1	1	1	0	0	0	1	0	0	0	0	0	1	1	2	1	2	2	0	0	1	1	1	2	2	0	2	0	0	0	2	0	0	0	0	0	1	1	0	0	0	0	1
984	1	0	1	0	0	1	1	1	0	1	1	0	1	0	0	0	0	0	1	0	0	1	2	2	0	0	1	2	2	2	0	1	1	0	0	1	2	0	0	0	0	0	1	2	1	0	0	0	1
985	1	0	2	0	0	0	1	2	0	0	1	0	1	0	0	0	1	1	1	1	1	0	2	2	0	0	1	1	2	2	1	2	2	0	0	1	1	0	0	1	0	1	2	2	0	1	1	0	1
986	0	0	1	0	0	1	2	2	0	0	0	0	0	0	0	0	0	2	1	1	2	0	2	2	1	1	1	0	2	2	1	1	1	1	1	2	0	0	0	2	0	1	1	2	1	0	0	0	0
987	0	0	1	1	1	2	1	1	2	0	0	0	0	0	0	0	0	1	0	1	1	0	2	2	0	0	1	0	1	1	2	0	0	0	1	2	1	0	0	2	0	0	0	1	0	0	0	0	2
988	1	0	2	0	0	1	0	1	0	0	0	0	1	0	0	0	0	1	0	1	1	0	1	1	0	0	1	1	2	2	0	0	0	0	1	2	1	0	1	1	1	0	0	2	0	0	0	0	0
989	0	0	2	0	0	1	2	2	2	0	0	1	1	0	0	0	1	2	0	2	1	1	1	1	1	1	0	1	1	1	1	2	2	0	0	2	0	0	0	1	0	1	1	1	1	1	0	0	0
990	1	0	1	0	0	1	1	1	1	0	0	1	2	0	0	0	0	0	1	0	1	0	2	2	0	0	2	0	2	2	1	0	2	1	1	2	1	0	1	0	1	1	2	2	1	0	0	0	0
991	0	0	2	0	0	1	1	1	0	0	1	0	0	0	0	0	0	1	1	1	1	0	2	2	0	0	1	0	2	2	0	0	0	0	0	2	1	1	0	1	0	0	0	2	0	1	0	0	0
992	0	0	1	0	0	0	2	2	0	0	2	1	2	0	0	0	0	1	1	1	2	1	2	2	0	0	1	0	2	2	0	0	0	0	1	2	1	0	0	2	0	0	0	2	0	2	0	0	1
993	1	0	0	0	0	0	1	1	1	0	0	1	2	0	0	0	0	0	0	2	2	0	1	2	0	0	2	0	2	2	1	0	1	1	1	2	2	0	0	1	0	0	0	2	0	0	0	0	0
994	0	1	2	0	1	0	2	2	0	0	1	0	0	0	0	0	0	0	0	2	2	0	0	0	0	0	0	1	1	0	2	0	2	0	0	2	2	0	0	0	0	0	0	1	0	1	0	0	0
995	1	0	2	0	0	0	1	2	0	0	1	0	1	0	0	0	0	0	0	2	2	0	2	2	0	0	1	1	2	1	1	0	0	0	0	2	1	0	0	1	1	0	0	0	2	0	0	0	1
996	1	0	1	0	0	1	1	1	1	0	0	0	0	0	0	0	0	0	0	2	2	0	0	0	0	0	2	0	2	2	0	2	2	0	0	0	1	0	0	1	0	0	0	0	0	1	0	0	2
997	1	0	2	0	0	1	0	0	2	0	0	1	2	0	0	0	0	1	0	2	2	0	2	2	0	0	2	0	2	1	0	1	1	0	0	1	2	0	0	0	0	0	0	1	0	0	0	0	1
998	0	0	2	0	0	0	1	2	0	0	1	0	0	0	0	0	0	0	1	1	1	0	1	2	0	0	2	0	2	2	0	1	1	1	1	1	2	0	0	1	0	2	2	2	0	0	0	1	2
999	1	0	0	0	0	0	2	2	0	0	0	2	2	0	0	0	0	1	0	1	1	0	1	1	0	0	2	1	2	2	2	0	1	0	0	1	2	0	0	0	0	0	0	2	1	1	0	0	1
1000	1	0	1	0	0	0	2	2	0	0	0	0	0	0	0	0	0	1	1	1	1	0	2	2	0	0	2	0	2	2	1	1	1	1	0	1	1	0	0	0	1	0	1	2	0	1	0	0	1
[truncated: 952 more columns]
