# Supplementary material for: KNN-MDR: a learning approach for improving interactions mapping performances in genome wide association studies
Source: BMC Bioinformatics. 2017 Mar 21;18:184. doi: 10.1186/s12859-017-1599-7 (PMC5361736; doi:10.1186/s12859-017-1599-7)
Supplement: Supplementary file 2 — The data set(s) supporting the results of Table 1. (ZIP 22742 kb) [file 12859_2017_1599_MOESM2_ESM.zip › Nouveau dossier/S77/mkallsimul.dat]

1	1	2	0	0	0	0	1	0	1	0	1	2	2	1	1	1	0	0	1	0	1	0	0	2	0	0	2	1	1	2	2	0	0	0	1	2	0	0	0	1	0	0	0	0	0	2	0	2	0
2	1	1	1	0	0	0	0	0	2	0	0	1	1	0	0	0	0	2	0	1	2	0	0	2	0	0	2	0	1	1	1	0	1	0	0	2	1	0	0	0	0	0	0	0	0	0	0	1	1
3	0	1	0	0	0	0	1	1	1	1	0	0	0	0	0	0	0	1	1	1	1	1	0	2	0	0	2	0	0	2	0	0	1	0	0	2	1	0	0	1	0	0	0	1	0	1	0	2	0
4	0	1	0	0	0	1	2	0	0	0	0	0	0	0	0	0	0	1	1	1	1	0	0	2	0	0	1	0	1	2	0	1	2	0	0	2	2	0	1	1	0	0	1	0	1	1	0	2	1
5	0	1	0	0	0	0	1	1	2	0	0	0	0	0	0	0	0	1	1	1	1	0	0	2	0	0	2	0	0	2	1	1	2	0	0	2	0	0	1	0	0	1	0	0	1	0	0	1	1
6	0	1	0	0	0	0	1	1	2	0	0	0	1	0	0	0	0	0	1	2	1	0	0	2	0	0	2	0	0	2	0	0	2	0	0	2	2	0	1	1	0	0	0	1	0	0	0	2	1
7	0	1	0	0	0	0	0	0	2	0	1	0	0	0	0	0	1	1	1	1	1	0	0	2	0	0	0	0	0	1	2	2	1	0	0	2	0	0	1	1	0	0	1	0	0	0	0	1	1
8	0	1	0	0	0	0	2	1	1	0	1	1	1	0	0	0	0	2	0	1	0	0	0	2	0	0	2	1	1	2	2	1	1	0	0	1	0	0	0	1	0	0	1	0	1	0	0	0	2
9	0	1	0	0	0	0	0	0	2	0	0	0	0	0	0	0	1	2	1	0	1	0	0	2	1	1	1	1	2	2	0	0	1	0	0	2	1	0	0	0	0	0	0	2	0	2	0	2	1
10	0	0	0	0	0	1	1	1	2	0	0	0	0	0	0	0	0	1	0	1	0	1	0	2	1	1	1	0	0	1	0	0	1	0	0	2	2	0	0	1	0	0	0	0	0	0	0	1	2
11	0	1	0	0	0	0	1	0	0	1	2	0	0	0	0	1	0	1	1	1	1	0	0	2	0	0	1	1	2	2	1	2	2	0	0	1	2	0	1	2	2	0	1	0	1	1	0	0	2
12	1	1	0	0	0	0	0	0	2	0	0	1	1	0	0	0	0	0	1	0	2	0	0	2	0	0	2	1	1	2	1	1	2	1	0	1	1	0	0	0	0	0	2	0	1	1	0	1	1
13	1	2	0	0	0	0	0	0	2	0	0	0	1	0	0	0	1	1	2	0	1	0	1	1	1	1	1	0	1	2	0	1	1	2	1	1	0	0	0	1	0	0	1	0	1	1	0	0	1
14	1	2	0	0	0	0	1	0	1	0	1	0	0	0	0	0	0	1	0	1	0	0	0	2	0	0	2	1	1	2	1	0	1	1	0	0	1	0	0	2	0	0	0	0	2	0	0	1	0
15	0	1	0	0	0	1	2	1	1	0	0	0	1	0	0	0	0	1	1	1	2	0	0	2	0	0	0	0	1	2	0	0	1	0	0	1	1	0	0	2	0	0	0	0	0	0	0	2	0
16	1	2	0	0	0	0	1	0	0	1	2	0	1	1	0	0	0	2	0	2	0	0	0	2	1	1	2	1	1	2	1	1	1	0	1	2	2	1	0	0	0	0	1	0	1	0	0	0	1
17	0	1	0	0	0	0	1	0	2	0	0	0	0	0	0	0	0	1	0	2	1	0	0	2	0	0	2	0	0	2	0	1	1	1	1	2	0	0	0	2	0	0	1	0	0	0	0	1	1
18	1	2	0	0	0	0	2	0	0	0	1	1	1	0	0	0	0	1	1	1	2	0	0	2	1	1	2	0	0	2	0	0	1	1	1	2	1	0	1	1	0	0	0	0	0	0	0	2	0
19	0	1	0	0	0	0	2	1	2	0	0	1	1	0	0	0	0	0	2	1	2	0	1	1	1	1	2	0	0	2	1	2	2	0	1	2	2	0	2	1	1	0	1	0	1	2	0	2	1
20	0	2	0	0	0	0	0	0	1	0	1	0	0	0	0	0	0	0	2	0	1	0	0	2	1	1	2	1	1	2	1	1	0	0	0	2	0	0	0	1	0	0	0	0	0	1	0	0	2
21	1	2	0	0	0	0	2	0	0	0	2	1	2	0	0	0	0	1	2	1	2	0	0	2	0	0	1	1	1	1	1	0	2	2	1	1	2	0	2	1	1	0	0	0	0	1	0	0	2
22	1	1	0	0	0	0	2	0	1	0	1	1	1	0	0	0	0	1	1	1	2	0	0	2	0	0	2	0	0	1	1	0	2	0	0	2	2	0	1	2	1	0	1	0	1	1	0	2	0
23	1	0	0	0	0	0	1	0	2	0	0	1	2	0	0	0	0	0	1	0	1	0	1	1	1	1	1	0	1	2	0	1	2	0	0	2	0	0	0	2	0	0	0	0	0	0	0	2	0
24	1	0	0	0	0	1	1	0	1	0	0	0	1	0	0	0	0	1	1	0	2	0	0	2	0	0	0	0	0	1	1	1	1	2	1	2	0	0	1	1	0	0	0	0	0	0	0	2	0
25	1	2	1	0	0	0	1	0	1	1	1	1	1	0	0	0	0	0	1	1	1	0	0	2	0	0	0	0	1	2	0	0	1	0	0	2	1	0	1	1	0	0	2	0	1	1	0	1	1
26	1	1	0	0	0	1	1	0	2	0	0	1	2	0	0	0	0	0	2	1	2	0	0	2	0	0	2	0	0	1	0	0	1	0	0	2	0	0	0	1	0	0	0	0	2	1	0	1	1
27	0	1	0	0	0	0	1	0	1	1	1	0	1	1	0	0	0	0	2	0	2	0	0	2	1	1	1	0	1	2	1	0	2	1	0	1	2	0	2	1	1	2	0	0	1	0	0	1	1
28	1	2	0	0	0	0	1	0	2	0	0	0	0	0	0	0	0	1	1	1	1	0	1	1	1	1	1	0	1	2	0	0	2	2	2	2	2	0	2	1	1	0	0	1	0	0	0	2	1
29	0	1	0	0	0	0	0	0	2	0	0	2	2	1	1	1	0	0	2	0	2	0	0	2	0	0	0	1	1	2	1	1	2	1	1	2	2	0	1	1	0	0	0	0	0	1	0	1	1
30	1	1	0	0	0	0	1	0	1	1	2	0	1	0	0	0	0	2	0	1	1	0	1	1	1	1	1	1	1	1	2	1	1	1	1	2	1	0	1	1	0	0	0	0	0	0	0	1	0
31	1	2	0	0	0	0	1	0	0	0	1	0	0	0	0	1	0	1	1	1	2	0	1	1	1	1	0	1	2	1	1	2	1	0	0	1	0	0	0	1	0	1	0	0	1	0	1	1	0
32	1	2	0	0	0	0	1	0	1	0	1	0	2	0	0	1	0	0	2	0	2	0	1	1	1	1	1	0	0	1	2	2	2	0	0	1	1	0	0	2	0	0	0	0	0	0	0	1	0
33	0	1	1	1	1	2	1	1	2	0	0	0	1	0	0	0	0	0	2	0	2	0	0	2	0	0	1	0	1	2	0	0	1	1	0	2	0	0	0	2	0	0	0	0	0	1	0	1	1
34	0	0	0	0	0	1	1	0	1	0	1	0	0	0	0	0	0	1	1	1	2	0	1	1	0	0	2	0	0	2	1	1	2	2	0	1	0	0	0	2	0	0	1	0	0	0	0	1	1
35	1	1	0	0	0	0	1	1	2	0	0	1	1	0	0	0	1	1	1	0	2	0	0	2	0	0	1	1	1	2	0	1	1	1	0	0	1	1	0	1	1	0	0	0	1	0	0	1	1
36	1	1	0	0	0	0	1	0	1	0	0	0	1	0	0	0	0	0	2	1	2	0	0	2	0	0	2	1	1	2	0	1	2	0	0	2	1	0	0	2	0	1	0	1	1	0	0	0	2
37	0	2	1	0	0	0	1	1	1	1	0	0	0	0	0	0	0	1	1	1	1	0	0	2	1	1	1	0	1	2	0	1	0	0	0	1	0	0	0	2	0	0	1	0	1	0	0	2	0
38	1	1	0	0	0	0	1	1	2	0	0	0	1	0	0	0	0	1	1	0	2	0	1	1	0	0	2	1	1	1	2	0	0	0	1	2	2	0	0	2	1	0	0	0	0	2	0	1	1
39	1	0	0	0	0	0	0	0	2	0	0	0	0	0	0	0	0	0	2	1	2	0	1	1	1	1	2	0	0	2	2	2	2	0	0	0	1	1	0	1	0	0	1	0	1	1	0	2	0
40	0	1	0	0	0	0	2	0	1	0	0	0	0	0	0	0	0	1	1	1	1	0	0	2	0	0	1	0	2	2	0	0	2	1	0	2	0	0	0	2	0	1	0	0	1	0	0	0	1
41	0	2	1	0	0	0	2	1	2	0	0	0	1	0	0	0	0	2	0	1	1	0	0	2	0	0	1	0	0	2	0	2	2	0	0	2	0	0	0	2	0	0	1	0	0	0	0	0	2
42	1	1	0	0	0	0	0	0	2	0	0	1	1	0	0	0	1	1	2	1	2	0	0	2	0	0	1	1	1	1	1	0	1	0	0	1	2	0	1	1	1	0	0	0	0	2	0	0	2
43	0	1	0	0	0	1	1	0	2	0	0	0	0	0	0	0	0	1	1	0	1	0	0	2	0	0	1	0	1	2	0	0	1	0	0	2	2	1	1	0	0	0	0	0	0	0	0	2	1
44	0	1	0	0	0	0	0	0	2	0	0	0	0	0	0	0	0	1	1	0	2	0	1	1	0	0	2	0	0	2	0	0	1	0	0	2	0	0	0	2	0	0	1	0	2	2	0	1	1
45	0	1	0	0	0	0	1	0	1	0	0	0	0	0	0	0	0	2	0	0	0	0	1	1	0	0	1	1	1	1	1	2	2	0	0	1	1	0	1	1	0	0	0	0	0	0	0	1	1
46	1	1	0	0	0	0	0	0	2	0	0	1	1	0	0	0	0	0	2	0	2	2	0	2	0	0	1	0	0	2	2	1	1	0	0	1	1	0	0	2	0	0	0	0	0	0	0	2	0
47	0	2	0	0	0	0	2	0	1	1	0	1	1	0	0	0	0	0	2	0	2	0	0	2	0	0	2	0	0	1	0	2	1	0	0	2	0	0	0	1	0	0	0	1	0	0	0	2	1
48	1	0	0	0	0	1	2	0	0	0	1	1	0	0	0	0	0	2	0	1	0	0	0	2	0	0	1	1	0	1	1	1	1	0	0	2	1	0	0	2	0	1	0	1	0	1	0	1	1
49	1	2	0	0	0	0	2	0	0	0	2	0	1	0	0	0	0	1	2	0	2	1	0	2	1	1	2	0	0	2	1	1	1	1	1	2	1	1	0	1	0	0	0	0	0	0	0	1	1
50	0	1	0	0	0	0	1	0	1	0	1	0	0	0	0	0	0	0	2	0	2	0	0	2	0	0	1	1	1	1	1	2	1	0	0	2	1	0	0	1	0	0	1	0	0	0	0	2	2
51	1	2	0	0	0	1	1	0	1	0	1	1	2	0	0	1	0	0	2	0	2	0	0	2	0	0	2	0	0	2	1	0	0	0	0	1	1	0	0	2	1	0	0	0	1	0	0	2	0
52	1	1	1	0	1	0	1	0	0	1	2	1	2	0	0	1	0	1	1	0	1	0	0	2	0	0	1	1	0	1	1	0	1	1	1	2	2	1	0	0	0	1	0	0	0	0	0	2	1
53	0	1	0	0	0	1	1	0	0	0	1	0	2	0	0	0	0	1	1	0	1	0	0	2	0	0	1	1	0	1	1	1	2	1	1	2	2	0	0	1	0	0	0	0	0	1	0	1	1
54	0	2	0	0	0	0	0	0	2	0	0	1	2	0	0	0	0	1	1	0	1	0	0	2	0	0	2	0	0	2	0	0	2	1	0	2	2	0	1	2	1	0	0	0	1	1	1	1	1
55	0	1	0	0	0	1	1	0	1	0	1	0	0	0	0	0	0	1	1	1	1	0	0	2	0	0	2	1	1	2	1	1	2	0	0	2	1	0	2	0	0	1	0	0	0	2	0	0	2
56	1	1	0	0	0	0	1	0	0	1	2	0	1	0	0	0	0	1	1	1	2	1	0	2	0	0	0	0	1	2	1	1	1	1	1	1	2	0	1	1	0	0	0	1	0	0	0	1	1
57	0	1	0	0	0	1	1	0	1	0	0	0	0	0	0	0	0	0	1	1	2	0	0	2	1	1	2	2	2	2	1	0	0	1	2	2	2	0	2	0	0	0	0	1	0	1	0	2	0
58	1	2	0	0	0	0	1	0	1	0	1	0	2	1	1	1	0	1	1	1	2	1	1	1	0	1	2	0	0	2	1	0	0	0	0	2	2	1	1	0	0	0	0	0	1	1	0	0	2
59	1	2	0	0	0	0	2	1	2	0	0	0	0	0	0	0	0	1	1	1	0	0	0	2	0	0	2	0	0	2	1	1	2	0	1	2	2	0	2	0	0	1	0	1	1	0	0	2	0
60	1	1	0	0	0	1	0	0	2	0	0	0	1	0	0	1	0	2	1	0	2	0	0	2	0	0	1	1	1	1	2	0	2	1	0	1	1	0	0	2	0	0	0	0	1	1	0	1	1
61	0	1	0	0	0	0	1	0	2	0	0	0	2	0	0	0	0	1	0	1	0	1	0	2	0	0	1	0	1	2	0	1	1	0	0	2	1	0	0	2	0	0	0	0	0	0	0	1	1
62	0	0	0	0	0	0	1	1	2	0	0	0	0	0	0	1	0	1	2	1	2	0	0	2	0	0	1	0	2	2	0	0	0	1	2	2	1	0	0	2	0	0	1	0	1	0	0	1	1
63	1	0	0	0	0	1	1	0	1	0	0	0	1	0	0	0	0	1	1	1	2	0	0	2	0	0	2	0	0	2	1	0	0	0	0	1	1	0	2	0	0	1	0	0	1	0	1	0	1
64	1	1	0	0	0	0	1	0	1	0	1	0	1	0	0	0	1	2	1	1	1	0	1	1	0	0	2	1	1	2	1	1	1	0	0	1	0	0	0	1	0	0	1	0	1	1	0	2	0
65	0	0	0	0	0	0	0	0	2	0	0	0	1	0	0	0	0	1	1	0	1	0	1	1	0	0	2	1	1	2	1	0	2	0	0	2	1	0	0	2	0	0	0	1	0	0	0	2	0
66	1	1	1	1	1	1	1	1	2	0	0	1	1	0	0	0	0	0	2	0	2	0	0	2	0	0	1	0	1	2	0	0	2	1	1	2	1	0	0	2	1	0	1	0	1	1	0	0	2
67	0	2	1	0	0	1	2	0	0	0	2	0	1	0	0	0	0	0	1	2	1	0	0	2	0	0	2	1	1	2	1	1	2	0	0	1	1	0	0	2	0	0	0	0	0	1	0	0	2
68	1	1	0	0	0	0	1	0	1	0	0	0	1	0	0	0	1	2	1	1	1	0	0	2	0	0	2	0	0	2	1	2	2	0	0	0	2	0	1	0	0	0	0	0	0	1	0	1	1
69	1	1	0	0	0	1	2	0	1	0	1	1	2	0	0	0	0	0	2	0	2	0	0	2	0	0	1	0	1	2	0	0	0	1	2	2	2	0	1	0	0	0	0	0	0	1	0	0	0
70	0	1	0	0	0	0	1	1	2	0	0	1	1	0	0	0	0	2	0	0	0	0	0	2	1	1	0	1	2	1	1	0	0	0	0	2	0	0	0	2	0	0	1	0	1	1	0	2	1
71	0	0	0	0	0	0	0	0	2	0	0	0	1	0	0	0	0	1	1	1	1	0	0	2	0	0	1	2	2	2	1	0	2	0	0	2	2	0	1	1	0	0	2	0	1	1	0	1	1
72	1	0	0	0	0	1	0	0	2	0	0	0	1	0	0	0	0	2	0	1	1	0	1	1	0	0	1	1	1	2	2	2	2	0	0	1	2	0	1	0	0	0	0	0	0	2	0	1	1
73	0	0	0	0	0	0	2	1	1	0	1	0	0	0	0	0	0	2	0	1	1	0	1	1	1	1	2	0	1	1	1	1	2	0	0	1	2	0	1	0	0	0	1	0	1	1	0	2	0
74	0	2	0	0	0	0	1	0	2	0	0	1	1	0	0	0	0	1	1	1	1	0	0	2	0	0	1	2	2	2	1	0	1	0	0	2	1	0	1	1	0	0	0	0	0	1	0	2	1
75	1	1	0	0	0	0	0	0	2	0	0	1	1	0	0	0	1	2	1	1	1	1	1	1	0	1	1	1	0	1	1	2	2	0	0	1	1	1	0	0	0	0	0	0	0	0	0	1	1
76	1	0	0	0	0	1	1	0	1	0	0	0	0	0	0	0	0	1	1	1	1	0	0	2	0	1	1	1	2	2	1	1	1	0	0	2	1	0	2	0	1	0	1	0	1	0	0	1	1
77	1	1	0	0	0	0	1	1	2	0	0	0	1	0	0	0	1	2	1	0	1	0	1	1	2	2	2	0	0	2	1	1	1	0	0	2	2	0	0	2	0	1	0	0	1	0	0	2	0
78	0	1	0	0	0	0	1	0	2	0	0	1	1	0	0	0	0	0	1	0	2	0	1	1	1	1	2	1	1	2	2	0	1	0	0	1	0	0	0	1	0	0	1	0	1	0	0	2	0
79	0	0	0	0	0	0	2	0	0	0	1	0	0	0	0	0	0	1	1	1	2	0	2	0	0	0	1	0	0	1	2	1	2	0	0	2	1	0	0	1	0	0	0	0	0	1	0	1	1
80	0	1	0	0	0	0	1	1	2	0	0	0	0	0	0	0	0	0	1	1	1	0	0	2	0	0	2	0	0	1	0	1	0	0	0	1	1	0	0	2	0	2	0	0	0	2	0	1	0
81	1	0	0	0	0	1	2	0	0	0	1	1	0	0	0	0	0	2	0	1	0	0	0	2	0	0	1	0	0	2	1	1	1	1	1	2	2	0	1	1	0	0	0	0	0	0	0	1	0
82	1	1	0	0	0	1	0	0	2	0	0	0	0	0	0	0	0	0	2	0	2	0	1	1	0	0	2	2	1	2	1	0	2	0	0	1	1	0	1	1	1	0	0	0	0	0	0	2	0
83	0	0	0	0	0	2	1	0	1	0	0	0	0	0	0	0	0	2	0	1	0	0	0	2	0	0	1	1	1	2	2	1	1	2	1	2	1	1	1	0	0	0	0	0	0	0	0	1	1
84	0	0	0	0	0	0	0	0	2	0	0	1	1	0	0	0	0	0	2	0	2	0	0	2	0	0	0	0	0	1	1	0	1	1	2	2	2	0	1	1	1	0	0	0	1	1	0	1	0
85	0	1	0	0	0	0	1	0	1	0	0	0	1	0	0	1	0	1	1	1	2	1	0	2	0	0	1	0	0	2	0	1	2	0	0	1	2	0	1	2	1	0	1	0	0	0	0	1	1
86	1	1	0	0	0	0	0	0	1	0	0	0	1	0	0	0	0	1	1	0	2	0	2	0	0	0	1	0	0	2	1	1	2	0	0	1	1	0	1	1	0	0	0	1	1	1	0	0	1
87	1	2	0	0	0	0	1	1	2	0	1	0	2	0	0	0	0	1	1	0	1	0	0	2	0	0	2	0	0	2	1	0	0	0	0	2	2	1	0	1	0	0	1	0	0	1	0	1	1
88	1	1	0	0	0	0	1	0	1	0	1	0	0	0	0	1	0	0	1	0	2	0	0	2	0	0	1	0	1	2	0	0	2	0	0	2	1	0	0	2	0	0	0	1	0	0	0	1	1
89	0	1	0	0	0	0	2	0	1	0	0	1	1	0	0	0	0	1	1	0	0	0	1	1	2	2	2	0	0	2	2	1	0	0	0	1	0	0	0	1	0	0	0	1	0	0	0	0	2
90	1	1	0	0	0	1	1	0	2	1	0	2	2	1	1	1	0	0	2	1	2	0	0	2	0	0	2	0	0	2	0	0	1	1	0	2	0	0	0	2	0	0	0	0	0	1	0	1	1
91	1	1	1	0	0	1	0	0	2	0	0	1	2	0	0	0	0	1	1	0	1	0	1	1	0	0	2	0	0	1	0	1	1	2	1	2	1	0	2	0	0	0	0	0	0	2	0	1	1
92	1	2	0	0	0	0	2	0	0	0	0	0	1	0	0	0	0	2	0	1	2	0	1	1	1	2	1	0	0	2	0	1	0	0	0	1	1	0	0	2	0	0	2	0	1	1	0	1	1
93	0	0	0	0	0	1	1	0	1	0	1	0	0	0	0	0	1	2	1	0	2	0	0	2	0	0	1	0	0	1	1	0	1	0	0	1	1	0	2	0	0	1	1	0	1	1	0	1	1
94	0	1	0	0	0	1	1	0	1	0	0	0	1	0	0	0	0	1	1	1	2	0	0	2	0	0	2	0	0	1	1	0	1	1	1	1	2	0	1	1	0	1	0	0	1	0	0	0	1
95	0	0	0	0	0	1	2	0	1	0	1	0	0	0	0	0	0	1	1	0	1	1	0	2	0	0	2	0	0	2	0	0	0	0	1	2	1	0	0	2	0	0	0	0	0	0	0	1	1
96	1	1	0	0	0	0	1	0	1	0	1	0	0	0	0	0	0	2	1	0	2	0	1	1	0	0	1	0	1	2	0	1	2	0	0	2	1	0	0	0	0	0	1	0	1	0	0	1	1
97	1	0	0	0	0	2	1	0	1	0	1	1	2	0	0	0	0	0	1	0	1	0	0	2	1	1	2	1	1	2	0	1	1	2	0	2	1	0	1	1	0	0	0	0	0	0	0	0	1
98	1	1	0	0	0	0	1	1	2	0	0	0	0	0	0	0	0	0	2	0	2	0	0	2	0	0	1	1	2	2	1	2	1	0	0	2	1	0	0	2	0	1	1	0	1	1	0	0	2
99	0	1	0	0	0	0	0	0	1	0	0	0	2	0	0	0	0	0	2	1	2	0	0	2	0	0	2	0	0	1	1	1	2	0	0	2	1	0	0	2	0	0	0	0	0	0	0	2	0
100	1	0	0	0	0	0	0	0	2	0	0	2	2	0	0	0	0	2	0	2	1	0	0	2	0	0	0	1	2	2	1	0	1	1	0	2	1	0	2	0	0	0	0	0	1	0	0	1	1
101	0	1	0	0	0	1	0	0	1	0	1	0	1	0	0	0	0	0	2	1	2	0	0	2	0	0	2	0	0	1	1	1	1	1	1	1	1	0	0	2	0	0	0	0	0	0	0	2	1
102	0	1	0	0	0	1	0	0	2	0	0	0	0	0	0	0	0	0	2	0	2	0	0	2	1	1	1	1	1	2	0	0	2	0	0	2	2	0	1	0	0	0	1	0	0	2	1	1	1
103	0	1	1	0	0	0	2	0	2	0	0	0	0	0	0	0	0	1	1	0	2	0	0	2	0	0	2	0	0	2	0	1	1	1	1	2	1	0	1	1	0	0	0	0	0	1	0	2	1
104	0	2	0	0	0	0	0	0	2	0	0	1	1	0	0	0	0	0	2	0	2	0	0	2	0	0	1	1	2	2	1	0	1	1	1	2	0	0	1	1	0	0	0	0	0	1	0	1	2
105	1	0	0	0	0	0	2	1	1	0	1	2	2	0	0	0	0	0	2	1	1	0	0	2	0	0	2	0	0	2	2	1	1	1	0	1	0	0	0	2	0	0	0	0	0	0	0	0	2
106	1	2	1	0	0	0	0	0	2	0	0	0	1	0	0	1	0	0	1	1	2	0	1	1	1	2	2	1	1	2	1	0	0	0	0	1	2	0	1	2	1	0	1	0	0	0	0	1	2
107	0	0	0	0	0	0	0	0	2	0	0	0	0	0	0	0	0	2	0	1	2	0	0	2	0	0	2	1	1	2	1	1	1	1	2	2	2	0	1	1	0	0	0	0	0	0	0	1	1
108	0	1	0	0	0	1	0	0	2	0	0	0	1	0	0	0	0	1	1	1	1	0	0	2	1	1	1	0	0	2	1	0	2	2	2	2	1	1	0	1	0	1	0	1	1	0	0	1	1
109	1	1	0	0	0	1	1	0	1	0	0	0	0	0	0	0	0	2	0	1	0	0	0	2	0	0	1	0	0	1	1	0	1	1	0	1	1	0	1	1	1	0	0	1	1	1	0	1	2
110	1	2	1	0	0	0	1	0	1	1	1	0	0	0	0	0	0	0	2	0	2	0	0	2	1	1	1	0	1	2	1	1	1	1	1	1	2	0	1	1	0	0	0	0	0	0	0	1	1
111	0	2	0	0	0	0	2	1	1	0	1	0	0	0	0	0	0	0	2	0	2	0	0	2	0	0	1	1	1	2	0	1	1	2	1	1	1	0	1	2	1	0	1	0	1	1	0	1	1
112	1	1	0	0	0	1	0	0	2	0	0	1	0	0	0	0	0	1	1	2	1	0	1	1	0	0	2	0	0	2	1	0	1	1	0	0	0	0	0	2	0	0	1	0	1	1	0	2	1
113	0	1	0	0	0	0	0	0	2	0	0	1	2	0	0	0	0	1	0	1	0	0	0	2	0	0	1	2	2	2	2	1	1	0	0	1	2	0	1	0	0	0	0	2	0	2	0	1	1
114	1	2	1	0	0	0	0	0	2	0	0	1	1	0	0	0	0	0	2	0	2	1	0	2	0	0	1	1	1	2	2	0	1	0	0	2	2	0	1	1	0	0	0	0	0	1	1	1	0
115	0	1	0	0	0	0	0	0	2	0	0	0	0	0	0	0	0	1	1	1	2	0	0	2	0	0	1	0	1	2	1	1	1	0	0	2	2	1	1	0	0	1	0	0	0	0	0	1	1
116	0	1	0	0	0	0	0	0	2	0	0	0	2	0	0	0	0	1	1	0	1	0	0	2	0	0	1	0	1	2	0	0	2	1	0	1	0	0	0	2	0	0	0	0	0	1	0	0	2
117	1	1	0	0	0	1	1	0	1	0	0	0	1	0	0	1	0	2	0	1	2	2	0	2	0	0	0	0	0	1	1	0	2	0	0	1	0	0	0	1	0	0	0	0	0	0	0	1	0
118	1	2	0	0	0	0	1	1	2	0	0	1	1	0	0	0	1	2	0	2	1	0	0	2	0	0	1	0	0	2	2	0	2	0	0	1	2	0	1	1	1	0	0	0	0	0	0	0	0
119	0	1	0	0	0	1	1	0	1	0	1	0	0	0	0	0	0	2	0	1	0	0	0	2	0	0	2	0	0	2	2	2	2	0	0	1	0	0	0	2	0	0	0	0	0	1	0	2	0
120	1	1	0	0	0	0	1	0	2	0	0	0	0	0	0	0	0	1	1	0	2	0	0	2	0	0	2	0	0	2	0	2	1	1	1	2	2	0	2	0	0	0	0	0	0	1	0	1	1
121	1	1	0	0	0	0	2	0	1	0	0	1	1	0	0	0	0	0	2	0	2	1	0	2	0	0	0	1	1	2	1	0	1	0	0	1	1	2	0	1	1	0	0	0	2	0	0	0	2
122	1	2	1	0	0	0	1	0	1	0	1	0	0	0	0	0	1	2	1	1	1	0	0	2	0	0	1	0	1	2	0	2	2	0	1	2	1	0	0	1	0	0	0	0	1	0	0	1	1
123	1	1	0	0	0	0	2	1	2	0	0	2	2	1	1	1	0	1	1	1	1	0	0	2	0	0	1	2	2	2	2	0	2	1	0	2	1	0	2	0	0	0	0	0	0	0	0	2	0
124	1	1	0	0	0	0	0	0	2	0	0	0	0	0	0	0	0	1	1	1	2	0	0	2	0	0	1	1	1	1	2	0	2	2	1	2	2	0	1	1	0	0	0	0	0	1	0	2	1
125	0	1	0	0	0	1	1	0	2	0	0	0	0	0	0	0	0	0	1	1	2	0	1	1	0	0	2	0	0	2	2	1	1	2	1	2	2	0	1	2	1	1	0	0	1	0	0	1	1
126	0	1	0	0	0	0	0	0	2	0	0	0	0	0	0	0	0	1	1	2	1	0	0	2	0	0	2	0	0	2	0	1	1	0	0	2	0	0	1	1	0	0	1	0	1	1	0	0	0
127	0	1	0	0	0	1	1	0	1	0	1	0	1	0	0	0	0	0	2	0	2	0	0	2	0	0	2	1	1	2	1	1	1	2	1	1	0	0	0	2	0	0	0	0	2	1	0	0	2
128	0	2	0	0	0	0	1	1	2	0	0	1	2	0	0	0	0	0	1	0	2	0	0	2	0	0	1	0	0	1	0	0	0	0	0	2	1	0	1	1	0	0	1	0	0	1	0	2	0
129	1	1	0	0	0	0	2	1	1	0	0	0	0	0	0	0	0	1	1	1	1	0	0	2	0	0	2	0	0	2	1	1	1	1	0	1	2	1	1	0	0	0	0	0	0	0	0	0	2
130	0	1	1	1	1	1	0	0	2	0	0	1	1	0	0	0	1	2	1	0	1	0	0	2	0	0	2	2	2	2	0	1	2	0	0	1	2	0	1	1	0	0	0	0	2	0	0	1	1
131	1	1	0	0	0	0	1	0	2	0	0	0	1	0	0	0	0	0	1	1	1	0	0	2	0	0	1	0	0	2	1	0	1	0	0	2	1	0	0	1	0	0	1	0	1	2	0	2	0
132	0	1	0	0	0	0	0	0	2	0	0	0	0	0	0	0	0	1	1	1	2	0	0	2	0	0	2	0	0	2	1	1	2	0	0	2	1	0	0	1	0	0	1	0	1	2	0	1	1
133	0	2	0	0	0	0	2	1	1	0	1	0	2	0	0	1	0	0	2	1	2	0	0	2	0	0	2	0	0	2	1	0	2	1	1	2	2	0	1	1	0	0	0	0	1	1	0	2	0
134	1	2	0	0	0	0	1	0	1	0	0	0	1	0	0	0	0	1	1	1	1	0	2	0	1	1	2	1	1	2	0	0	1	0	0	2	1	0	2	0	0	0	1	0	0	1	0	2	0
135	0	1	0	0	0	1	1	0	1	0	1	1	2	1	1	1	0	1	1	1	1	0	0	2	0	0	1	0	1	2	0	1	2	1	0	2	0	0	0	2	0	0	0	0	0	1	0	1	1
136	0	1	0	0	0	1	0	0	2	0	1	0	1	0	0	0	0	0	1	0	1	0	0	2	0	0	0	1	0	0	2	0	2	0	0	1	2	0	1	1	0	2	0	0	0	2	0	2	0
137	0	0	0	0	0	1	1	0	1	0	1	0	1	0	0	0	0	0	2	0	2	0	0	2	0	0	1	1	1	1	2	1	1	0	0	2	1	0	1	1	0	0	2	0	0	1	0	0	2
138	0	1	0	0	0	0	1	0	1	0	1	2	2	0	0	0	0	1	1	1	2	0	0	2	1	1	1	1	1	1	2	2	2	0	0	0	1	0	2	0	0	0	0	0	0	0	0	0	1
139	0	1	0	0	0	0	1	0	1	0	1	0	0	0	0	0	0	2	0	1	1	1	0	2	0	0	0	2	2	1	2	1	0	0	0	1	0	0	1	1	1	1	0	0	0	1	0	2	1
140	0	2	0	0	0	0	1	0	1	0	1	2	2	0	0	0	0	1	1	0	1	0	0	2	0	1	0	0	0	1	1	2	2	0	0	0	0	0	0	1	0	1	0	0	1	0	0	0	2
141	0	1	0	0	0	0	0	0	2	0	0	1	1	1	1	1	0	2	0	1	2	0	0	2	0	0	1	0	1	2	0	0	1	1	0	2	1	0	1	2	1	0	0	0	0	0	0	1	1
142	1	1	0	0	0	0	2	1	1	0	0	0	0	0	0	0	0	0	2	0	2	0	0	2	0	0	1	0	1	2	1	2	2	0	0	1	0	0	0	1	0	0	0	0	0	0	0	2	0
143	0	1	0	0	0	0	1	0	1	0	1	1	1	0	0	0	0	2	0	1	2	0	0	2	0	0	2	0	0	2	0	1	1	0	0	2	2	0	0	1	0	0	0	1	0	0	1	1	1
144	1	1	0	0	0	0	2	0	0	0	0	1	2	0	0	0	0	2	0	1	1	0	1	1	0	0	2	1	1	2	2	1	2	0	1	2	1	0	1	1	0	0	0	0	2	0	0	2	1
145	1	1	0	0	0	0	2	1	1	0	0	0	0	0	0	0	0	1	1	0	2	0	1	2	0	0	2	0	0	1	1	1	2	0	0	2	0	0	0	2	0	0	1	0	1	0	0	2	1
146	0	0	0	0	0	0	1	0	1	0	1	0	0	0	0	0	0	2	0	2	1	1	0	2	0	0	1	0	1	2	0	1	1	2	1	2	1	0	1	1	0	1	0	1	0	1	0	2	1
147	0	1	0	0	0	0	1	1	2	0	0	0	0	0	0	0	0	1	1	1	2	1	0	2	0	0	1	0	0	1	1	0	1	1	0	2	1	0	1	2	1	0	0	0	0	0	0	1	1
148	0	0	0	0	0	1	2	0	0	0	0	1	1	0	0	0	0	0	2	0	2	0	1	1	0	0	1	0	0	1	2	0	0	1	1	1	1	0	0	0	0	0	0	0	0	0	0	0	1
149	1	1	0	0	0	1	1	0	1	0	1	0	0	0	0	0	0	1	1	1	2	0	0	2	0	0	0	1	2	1	1	2	1	0	1	2	1	0	1	1	0	1	0	1	1	0	0	0	2
150	0	2	1	0	0	0	1	0	2	0	0	0	2	0	0	1	0	1	1	1	2	0	1	1	0	0	2	0	0	1	1	0	1	2	0	2	1	0	0	1	0	0	0	0	0	0	0	1	1
151	0	2	0	0	0	0	1	1	2	0	0	0	1	1	0	0	0	0	1	0	2	0	0	2	0	0	1	1	1	2	0	0	0	1	1	1	2	0	1	1	0	0	0	0	2	1	0	1	1
152	1	2	0	0	0	0	0	0	2	0	0	0	0	0	0	0	0	0	2	0	2	0	0	2	0	0	1	0	2	2	0	0	1	1	1	2	2	0	1	1	0	0	1	1	1	2	0	1	1
153	0	1	0	0	0	0	1	0	2	0	0	0	0	0	0	0	0	1	1	0	2	0	0	2	0	0	2	1	1	2	1	1	2	0	0	1	2	0	1	1	0	0	0	0	0	1	0	1	1
154	1	2	0	0	0	0	2	0	0	0	1	0	0	0	0	0	0	2	0	1	0	0	0	2	0	0	2	0	0	2	1	1	2	2	0	1	0	0	0	1	0	0	0	1	0	0	0	2	0
155	0	0	0	0	0	0	2	1	2	0	0	1	1	0	0	0	0	0	1	0	1	1	1	1	0	1	2	0	1	2	0	0	2	2	2	2	2	0	2	1	1	1	0	0	1	0	0	2	1
156	0	2	0	0	0	0	2	0	1	0	0	0	0	0	0	0	0	1	1	1	2	0	1	1	1	1	1	1	1	2	0	0	1	1	0	2	1	1	0	1	1	2	0	0	0	0	0	2	1
157	1	0	0	0	0	1	2	1	1	0	0	0	1	0	0	0	0	0	1	0	1	0	0	2	0	0	2	1	1	2	0	1	1	0	1	2	1	0	1	2	1	0	0	0	0	0	0	1	2
158	0	1	0	0	0	1	1	0	1	0	1	0	2	0	0	0	0	2	1	0	1	0	0	2	0	0	2	1	1	1	1	0	0	0	0	1	1	0	1	1	0	0	1	0	0	2	0	1	0
159	0	1	0	0	0	1	2	0	1	0	0	0	0	0	0	0	0	1	1	1	1	0	0	2	0	0	2	1	1	2	2	1	1	0	0	1	2	1	0	1	0	1	0	0	0	2	0	2	1
160	0	1	0	0	0	0	1	0	1	0	1	1	2	0	0	1	0	0	2	0	2	0	0	2	1	1	2	2	1	2	1	0	1	0	0	1	1	0	1	1	0	0	0	0	1	1	0	2	0
161	1	1	0	0	0	0	2	0	1	0	0	0	0	0	0	0	0	0	2	0	2	0	0	2	1	1	1	0	0	2	0	0	2	1	1	2	0	0	1	1	0	0	0	0	0	1	0	0	2
162	0	1	0	0	0	0	1	1	2	0	0	0	0	0	0	1	0	1	2	1	2	0	0	2	0	0	2	0	0	2	1	1	2	1	1	2	2	0	2	0	1	0	1	0	1	0	0	2	0
163	0	1	0	0	0	0	1	0	2	0	0	0	0	0	0	0	0	1	1	1	0	0	0	2	0	0	1	1	1	2	1	2	1	0	0	1	1	0	0	2	0	0	0	0	0	0	0	1	0
164	1	0	0	0	0	0	1	1	2	0	0	0	0	0	0	0	1	2	0	1	1	0	0	2	0	0	1	0	0	1	0	1	2	0	0	0	2	0	2	0	0	0	0	0	1	1	0	1	1
165	0	1	0	0	0	1	1	1	2	0	0	0	0	0	0	0	0	1	1	1	1	0	0	2	0	0	0	0	0	1	1	0	1	1	1	1	2	0	2	0	0	1	0	0	1	0	0	1	1
166	0	1	0	0	0	0	1	1	2	0	0	1	2	0	0	0	0	1	1	1	1	1	0	2	1	1	2	0	0	2	0	1	1	0	1	2	1	0	0	1	0	1	0	0	1	0	0	0	1
167	0	1	0	0	0	0	1	0	1	0	0	0	2	0	0	0	0	0	2	0	2	0	0	2	0	0	2	0	0	2	1	1	2	1	0	2	2	0	0	1	0	0	0	0	0	0	0	2	1
168	0	1	0	0	0	0	1	0	2	1	0	0	0	0	0	0	0	1	1	0	1	0	1	1	1	1	1	1	1	2	0	0	0	0	0	2	0	0	0	1	0	0	1	0	0	0	0	1	2
169	1	2	0	0	0	0	2	1	1	0	0	1	1	0	0	0	0	0	2	0	2	0	0	2	1	1	1	1	1	1	1	0	1	0	0	2	1	0	0	2	0	0	0	0	1	1	0	2	0
170	1	1	0	0	0	0	1	0	1	0	0	0	1	0	0	0	0	2	0	0	1	0	0	2	0	0	1	0	2	2	0	1	1	1	1	2	1	0	0	2	0	0	1	0	1	1	0	1	0
171	0	0	0	0	0	0	1	1	2	0	0	1	2	0	0	0	0	0	2	0	2	0	0	2	0	0	2	0	1	2	1	1	1	2	0	2	2	0	0	2	1	0	0	0	1	1	0	1	0
172	0	2	0	0	0	0	1	0	2	0	0	0	0	0	0	0	0	2	1	1	2	0	0	2	0	0	2	0	0	2	1	2	2	0	0	2	1	0	0	1	0	0	1	0	1	0	0	2	1
173	1	1	0	0	0	0	0	0	2	0	0	1	1	0	0	0	1	0	2	1	2	0	0	2	0	0	2	1	1	2	1	1	2	1	1	2	0	0	1	1	0	0	1	0	0	0	0	2	1
174	0	0	0	0	0	1	1	1	2	0	0	1	1	0	0	0	0	0	2	0	2	0	1	1	0	0	0	0	1	2	0	0	1	1	0	2	0	0	0	2	0	1	0	1	1	0	0	2	0
175	0	2	0	0	0	0	1	1	2	0	0	0	0	0	0	0	0	0	2	1	2	0	0	2	0	0	2	0	0	2	1	1	1	2	1	2	2	0	2	0	0	1	0	0	0	0	0	2	0
176	0	1	0	0	0	0	2	0	0	0	0	1	1	0	0	0	0	1	1	1	2	0	0	2	0	0	1	1	2	2	1	0	1	0	0	2	2	0	2	1	1	0	1	1	1	2	0	2	0
177	0	1	1	1	1	1	2	1	1	0	0	0	0	0	0	0	0	2	0	0	1	0	0	2	0	0	0	1	2	1	1	1	1	0	0	2	2	1	1	0	0	0	1	0	1	2	0	0	2
178	0	2	0	0	0	0	1	1	2	0	0	1	2	0	0	0	0	1	1	0	1	0	0	2	0	0	1	1	1	2	2	1	2	0	0	1	0	0	1	1	0	2	0	0	1	0	0	0	2
179	0	0	0	0	0	2	2	0	1	1	0	0	0	0	0	0	0	0	2	1	1	0	0	2	0	0	1	2	2	2	1	2	2	0	0	1	0	0	0	2	0	0	0	0	0	1	0	2	1
180	0	1	1	0	0	1	1	1	2	0	0	1	1	0	0	0	0	0	1	0	2	0	0	2	0	0	1	1	2	2	1	0	1	0	0	1	1	0	0	2	0	1	0	0	1	0	0	2	0
181	0	1	0	0	0	0	1	1	2	0	0	0	1	0	0	0	0	1	1	1	1	0	1	1	1	1	1	2	2	2	2	1	0	0	0	2	1	0	1	1	0	0	0	0	0	0	0	2	1
182	1	1	0	0	0	0	1	0	1	0	1	0	0	0	0	0	0	1	1	0	1	1	0	2	0	0	1	1	1	2	1	1	1	0	0	2	1	0	0	2	0	0	0	0	1	0	0	2	0
183	0	2	1	0	1	0	1	0	1	0	1	0	1	1	1	1	0	1	1	1	1	0	0	2	0	0	2	0	0	2	1	1	1	2	1	2	2	0	2	1	1	0	1	0	1	2	0	0	2
184	0	1	0	0	0	0	1	1	2	0	0	0	0	0	0	0	0	1	1	2	1	0	0	2	0	0	1	0	1	2	1	1	0	0	0	1	1	0	0	2	0	0	0	0	1	0	0	2	0
185	0	1	0	0	0	0	2	1	1	0	0	0	0	0	0	0	0	0	1	0	1	0	0	2	0	0	0	1	1	1	1	0	2	0	0	1	0	0	1	0	0	0	0	0	0	0	0	2	0
186	1	0	1	0	0	1	1	1	2	0	0	1	1	0	0	0	0	0	2	0	2	0	1	1	0	0	1	2	2	1	2	0	1	0	0	1	0	0	0	2	0	2	0	0	0	0	0	1	1
187	0	0	1	0	1	0	1	0	1	0	0	1	2	1	1	1	0	2	0	1	1	0	0	2	0	0	1	0	0	2	2	1	1	0	0	1	1	0	0	2	0	0	0	0	0	0	0	0	2
188	1	1	1	0	0	0	1	1	2	0	0	0	1	0	0	1	0	0	2	0	2	0	0	2	0	0	2	1	1	2	0	0	2	2	0	1	1	1	1	0	0	0	2	0	1	1	0	0	2
189	1	1	0	0	0	0	1	0	1	0	1	0	1	0	0	0	0	0	2	0	2	0	1	1	1	2	1	0	1	2	0	1	1	1	0	1	0	0	0	2	0	0	0	0	1	1	0	2	0
190	0	1	0	0	0	0	1	0	1	0	1	1	1	0	0	0	0	1	2	1	2	0	0	2	0	0	1	1	1	2	2	0	2	0	0	2	1	0	0	0	0	0	2	0	1	1	0	1	1
191	0	1	0	0	0	0	1	0	0	0	1	1	1	0	0	0	0	1	1	1	2	0	1	1	0	0	2	0	0	1	0	1	1	1	1	1	1	0	0	1	0	0	0	0	0	0	0	1	1
192	1	1	0	0	0	0	1	0	0	0	1	2	2	1	1	1	0	0	2	1	2	0	0	2	0	0	1	0	1	2	0	1	1	0	0	2	1	1	0	1	0	0	1	0	1	0	0	1	0
193	0	1	0	0	0	0	1	0	2	1	0	1	1	0	0	0	0	1	1	0	2	0	0	2	0	0	1	0	0	1	0	0	1	0	0	2	0	0	1	1	0	0	0	0	0	0	0	1	1
194	0	0	0	0	0	0	0	0	2	0	0	1	1	0	0	0	0	0	2	1	2	2	0	2	0	0	2	1	1	1	2	2	2	0	1	2	2	0	2	0	0	0	0	0	0	0	0	1	1
195	0	1	0	0	0	1	0	0	2	0	0	0	0	0	0	0	0	0	2	0	2	0	0	2	0	0	1	0	1	2	0	0	2	0	0	2	1	0	1	1	0	0	1	0	1	1	0	2	0
196	0	1	1	0	0	0	0	0	2	0	0	1	1	0	0	0	0	1	1	1	2	0	0	2	0	0	1	0	0	1	2	1	1	1	0	1	2	0	1	1	0	0	0	1	0	0	0	2	0
197	0	1	0	0	0	0	0	0	2	0	0	0	0	0	0	0	0	2	0	1	1	0	2	0	0	1	1	0	1	2	0	0	0	0	0	2	2	0	1	2	1	0	0	0	0	0	0	0	1
198	0	0	0	0	0	0	0	0	2	0	0	1	1	0	0	0	0	2	0	1	0	0	0	2	1	1	1	1	2	2	0	0	0	1	1	1	1	0	1	1	0	0	0	0	0	0	0	2	0
199	0	1	0	0	0	1	1	1	2	0	0	1	1	0	0	1	0	2	0	1	2	0	1	1	1	1	2	0	0	1	2	0	1	0	0	2	2	0	1	1	0	0	0	0	0	0	0	1	2
200	0	2	1	0	0	1	0	0	2	0	0	0	1	0	0	1	0	1	1	0	1	1	0	2	1	1	2	1	1	1	0	1	1	1	0	1	0	0	0	1	0	1	0	0	1	1	0	0	2
201	1	1	1	0	0	0	1	0	1	0	0	1	1	0	0	0	0	1	1	1	1	1	0	2	0	0	2	0	0	2	2	1	0	0	0	2	1	0	1	1	0	0	0	0	0	0	0	0	2
202	0	2	1	0	0	0	1	1	1	1	0	0	0	0	0	0	0	0	2	0	2	0	1	1	1	1	1	0	0	1	2	0	1	0	0	2	0	0	0	1	0	0	0	0	0	0	0	1	1
203	0	1	0	0	0	0	0	0	2	0	0	0	0	0	0	0	0	0	2	0	2	1	0	2	1	1	1	0	2	2	0	0	2	0	0	2	2	0	2	1	1	1	0	1	1	0	0	1	1
204	0	1	0	0	0	1	1	0	1	0	1	0	0	0	0	0	0	1	1	1	1	0	0	2	0	0	2	0	0	2	1	0	0	1	1	2	1	0	1	1	1	0	2	0	1	1	0	1	1
205	0	2	0	0	0	0	1	0	1	0	1	0	1	0	0	0	0	1	1	1	1	0	0	2	0	0	1	1	1	2	2	0	1	0	0	2	2	0	2	0	0	2	0	0	0	2	0	2	0
206	1	1	0	0	0	0	0	0	2	0	0	0	0	0	0	0	0	0	2	0	2	0	0	2	1	1	0	0	1	2	0	0	1	0	0	2	1	0	1	1	1	1	0	0	0	1	0	1	1
207	1	2	0	0	0	0	1	0	0	0	0	0	0	0	0	0	0	0	2	0	2	0	0	2	0	0	1	0	1	2	0	0	1	0	0	1	1	1	0	1	0	0	0	1	0	0	0	2	0
208	1	1	1	0	0	1	1	1	2	0	0	1	1	0	0	0	0	2	1	0	2	0	1	1	1	1	2	0	0	2	0	0	1	0	0	1	2	0	2	0	0	0	0	0	0	0	0	0	2
209	1	1	0	0	0	0	2	0	2	0	0	0	0	0	0	1	0	0	2	1	2	0	0	2	0	0	1	1	2	2	0	0	1	0	0	1	1	1	0	0	0	1	0	0	1	0	0	0	2
210	0	0	0	0	0	1	1	0	1	0	0	0	0	0	0	0	0	2	0	1	0	0	0	2	0	0	2	0	0	2	1	0	1	0	0	2	1	0	1	1	0	0	0	0	0	1	0	0	2
211	0	2	0	0	0	0	0	0	2	0	0	1	2	0	0	0	0	1	1	0	1	0	2	0	0	1	0	1	2	2	1	2	1	0	0	2	0	0	0	1	0	0	0	2	0	0	0	1	2
212	0	1	1	0	1	0	2	1	1	0	1	0	0	0	0	0	0	2	0	1	1	0	0	2	1	1	2	0	0	2	0	1	1	1	1	1	0	0	0	2	0	0	0	0	0	0	0	2	0
213	1	1	0	0	0	0	1	0	1	0	0	1	1	0	0	0	0	1	1	2	1	0	1	2	0	0	1	0	1	2	1	0	2	0	0	1	1	0	0	1	0	0	0	0	0	0	0	1	1
214	0	2	0	0	0	0	1	0	2	0	0	1	2	0	0	0	0	0	2	0	2	0	0	2	0	0	1	0	1	2	0	1	2	0	0	1	1	0	0	1	0	0	1	0	0	1	0	1	1
215	0	2	0	0	0	0	2	0	1	0	0	0	0	0	0	0	0	0	2	1	2	0	1	1	1	2	2	0	0	2	1	0	0	0	1	2	2	0	1	0	0	0	0	0	0	0	0	0	2
216	1	1	0	0	0	0	2	1	1	0	0	1	1	0	0	0	1	1	2	0	1	1	0	2	0	0	2	0	0	2	0	2	2	0	0	1	1	0	1	2	1	1	0	1	1	0	0	2	0
217	0	1	0	0	0	0	1	0	1	0	1	0	1	0	0	0	0	0	2	0	2	0	0	2	0	0	2	1	1	2	1	0	2	0	0	2	2	0	1	1	0	0	0	0	0	0	0	2	0
218	0	1	0	0	0	1	1	0	1	0	0	0	2	0	0	0	0	2	0	1	0	0	1	1	0	0	1	0	0	1	0	2	2	0	0	1	2	0	1	1	0	0	0	0	0	0	0	0	2
219	0	2	1	0	0	0	1	0	2	0	0	0	0	0	0	0	0	1	1	0	1	0	0	2	0	0	2	1	1	2	1	0	2	0	0	2	2	0	0	2	1	0	0	1	0	0	0	2	1
220	1	2	0	0	0	0	1	0	1	0	0	0	1	0	0	1	0	2	0	1	2	0	0	2	0	0	1	1	2	2	1	0	2	0	0	2	2	1	1	0	0	1	0	0	1	0	0	2	0
221	0	2	0	0	0	0	1	1	2	0	0	0	1	0	0	0	1	0	2	1	2	0	1	1	1	1	1	0	1	2	0	2	2	0	0	0	2	0	2	0	1	0	0	0	0	1	0	0	2
222	1	2	0	0	0	0	2	1	1	0	1	0	0	0	0	0	0	0	2	1	2	0	2	0	0	1	1	0	0	2	0	1	1	1	2	2	1	0	0	1	0	1	0	0	1	1	0	2	1
223	0	1	0	0	0	0	0	0	2	0	0	2	2	1	1	1	1	1	1	1	1	0	0	2	0	0	2	0	0	1	0	2	2	0	0	0	0	0	0	2	0	0	0	0	0	0	0	0	2
224	0	1	0	0	0	0	2	1	1	0	1	0	2	0	0	1	0	1	1	0	2	0	0	2	0	0	1	1	2	2	1	2	2	0	1	2	1	0	0	2	0	0	1	0	1	2	0	1	1
225	1	1	0	0	0	0	2	1	1	0	1	0	0	0	0	0	0	1	1	1	1	1	1	1	0	1	1	1	2	2	0	0	0	0	0	2	1	0	1	1	0	0	0	2	0	2	0	1	0
226	0	1	0	0	0	0	2	1	2	0	0	0	0	0	0	0	1	2	0	1	1	0	0	2	0	0	1	1	1	2	2	1	2	1	0	2	2	0	2	1	1	0	0	1	0	0	0	1	1
227	1	1	0	0	0	0	0	0	2	0	0	0	0	0	0	0	0	2	0	2	1	0	0	2	0	0	1	0	1	2	0	0	0	0	1	2	2	0	2	1	1	0	0	0	0	0	0	2	0
228	0	0	1	0	1	0	0	0	2	0	0	2	2	1	1	1	0	0	2	0	2	0	1	1	1	1	2	0	0	2	1	1	2	0	0	0	1	0	0	2	0	0	1	0	1	1	0	2	0
229	1	1	0	0	0	0	0	0	2	0	0	0	1	0	0	0	0	1	1	1	1	0	0	2	0	0	2	1	1	2	1	1	2	0	0	0	1	1	0	1	0	0	1	0	1	1	0	1	1
230	1	1	0	0	0	0	2	1	1	0	1	0	2	0	0	0	0	1	1	1	1	0	0	2	0	0	1	0	0	2	0	0	0	0	0	2	1	0	2	0	1	0	0	1	0	0	0	0	1
231	1	0	0	0	0	2	2	1	1	1	1	0	1	0	0	0	1	2	1	0	1	0	0	2	1	1	1	0	0	2	0	1	2	2	0	1	2	0	0	0	0	2	0	0	0	0	0	2	0
232	1	1	0	0	0	0	1	1	2	0	0	1	1	0	0	0	0	0	2	0	2	0	0	2	1	1	0	1	2	2	1	0	1	0	0	1	1	0	0	2	0	0	0	0	1	1	0	0	1
233	1	1	0	0	0	0	1	1	2	0	0	0	1	0	0	1	0	0	2	1	1	0	0	2	0	0	2	0	0	2	0	1	1	2	1	2	1	1	0	1	0	0	0	0	0	0	0	2	0
234	1	1	0	0	0	0	2	0	1	0	1	0	0	0	0	0	0	1	1	1	2	0	2	0	1	1	1	0	0	2	2	0	0	0	1	2	2	0	1	0	0	0	0	0	1	0	0	2	0
235	1	0	0	0	0	0	2	1	1	0	0	1	2	0	0	0	0	1	1	1	1	0	0	2	0	0	1	0	0	2	1	0	2	1	0	1	1	1	0	1	0	0	1	0	1	0	0	0	2
236	0	1	0	0	0	0	1	1	2	0	0	1	0	0	0	0	0	0	2	0	2	0	0	2	0	0	2	0	0	2	1	1	1	1	1	1	2	0	2	1	1	0	0	0	0	0	0	1	0
237	0	1	0	0	0	1	2	1	1	0	0	2	2	0	0	0	0	1	1	1	1	1	0	2	0	0	0	0	1	2	1	1	2	0	0	2	0	0	0	2	0	0	0	0	0	1	0	2	0
238	0	0	0	0	0	2	1	0	1	0	0	0	0	0	0	0	0	0	2	0	2	1	0	2	0	0	1	1	1	1	1	1	1	0	0	1	2	0	1	0	0	1	0	0	1	0	1	1	0
239	0	1	0	0	0	0	1	0	0	0	1	0	1	0	0	0	0	1	1	0	1	0	0	2	0	0	2	0	0	2	1	0	1	1	1	2	2	0	0	2	1	0	0	1	1	1	0	1	1
240	0	1	0	0	0	0	0	0	2	0	0	0	0	0	0	0	0	0	2	0	2	0	1	1	0	0	1	0	0	1	0	0	1	1	0	1	1	0	1	1	0	0	0	0	0	1	0	1	2
241	1	0	0	0	0	1	1	0	1	0	1	0	0	0	0	0	0	2	0	1	1	1	0	2	0	0	1	0	1	2	0	0	0	0	0	2	2	0	1	1	0	1	0	0	1	0	0	0	1
242	1	1	0	0	0	0	1	0	1	1	2	0	0	0	0	0	0	0	2	1	2	0	0	2	0	0	0	1	0	0	2	1	2	0	0	2	1	0	0	2	0	1	0	0	1	1	0	1	0
243	0	0	0	0	0	1	1	1	2	0	0	0	0	0	0	0	0	1	1	1	1	0	1	1	1	1	2	0	1	2	0	1	2	0	0	2	1	0	0	1	0	1	0	1	2	0	0	2	1
244	1	0	0	0	0	1	0	0	2	0	0	0	1	0	0	0	0	0	1	1	1	0	1	1	1	1	1	0	1	2	1	0	1	1	1	2	2	0	2	1	1	0	0	0	0	0	0	1	0
245	0	1	0	0	0	0	1	0	2	0	0	1	0	0	0	0	0	0	2	1	1	0	2	0	1	1	1	0	1	2	1	1	1	0	0	2	0	0	0	2	0	0	0	0	0	0	0	2	2
246	0	1	0	0	0	0	0	0	2	0	0	1	1	0	0	0	1	2	1	1	1	0	0	2	0	0	0	0	0	1	1	2	1	0	0	1	1	0	0	2	0	0	0	0	0	1	0	2	0
247	1	0	0	0	0	0	0	0	2	0	0	0	0	0	0	0	0	1	1	0	1	0	0	2	0	0	1	0	2	2	0	2	2	0	0	0	1	0	1	1	0	0	0	0	0	0	0	2	0
248	0	1	1	0	0	1	1	1	2	0	0	0	1	0	0	0	0	0	1	0	2	0	0	2	0	0	2	1	1	2	1	1	1	0	1	2	2	0	0	0	0	0	0	0	0	1	0	2	1
249	0	0	0	0	0	1	2	1	1	0	0	0	0	0	0	0	0	1	2	1	2	0	0	2	0	0	2	1	1	1	1	0	0	0	0	2	0	0	0	1	0	0	1	0	0	0	0	2	2
250	1	0	0	0	0	0	1	1	2	0	0	0	0	0	0	0	0	0	2	1	2	0	0	2	1	1	2	0	0	2	0	0	2	1	0	2	2	0	2	1	1	0	0	0	0	0	0	2	0
251	0	0	0	0	0	0	1	0	2	0	0	0	1	0	0	0	0	1	1	1	2	0	0	2	0	0	0	0	1	2	0	1	2	0	0	2	1	0	0	2	0	1	0	0	0	2	0	2	0
252	0	1	0	0	0	1	1	0	1	1	1	0	0	0	0	0	0	1	1	1	2	0	1	1	1	1	1	2	2	1	2	1	2	0	0	1	2	0	0	2	1	0	0	0	0	0	0	1	1
253	0	1	0	0	0	0	1	0	1	0	1	0	0	0	0	0	0	0	1	0	1	0	1	1	0	0	1	0	0	1	0	0	1	0	0	1	2	0	0	2	0	0	0	1	0	0	0	0	2
254	0	1	0	0	0	1	2	0	0	1	1	1	2	0	0	0	0	1	1	1	1	1	0	2	0	0	1	0	1	2	0	0	1	0	0	2	2	0	2	0	0	0	0	0	0	1	0	1	1
255	0	1	0	0	0	0	0	0	2	0	0	1	1	0	0	0	0	1	1	0	1	0	0	2	0	0	0	0	1	2	1	1	2	1	1	2	1	0	0	2	0	0	0	0	0	0	0	2	1
256	0	1	0	0	0	0	2	0	1	0	0	0	1	0	0	0	0	1	1	1	2	0	1	1	0	0	2	0	0	2	1	0	1	1	0	1	2	0	0	0	0	0	1	0	1	1	0	2	1
257	0	2	1	0	0	0	0	0	2	0	0	0	1	0	0	0	0	1	1	1	2	1	0	2	0	0	1	0	1	2	0	2	2	1	1	2	0	0	1	1	0	0	0	1	0	0	0	1	1
258	1	1	0	0	0	0	1	0	1	0	0	0	0	0	0	0	0	0	2	1	2	0	1	1	0	0	1	0	1	2	0	1	0	0	0	2	2	0	2	0	1	0	0	0	0	0	0	1	1
259	0	0	0	0	0	1	1	0	2	0	0	0	2	1	1	1	0	0	2	0	1	0	0	2	0	0	1	0	1	2	0	1	1	0	0	1	2	0	2	0	0	0	1	0	1	0	0	1	1
260	1	1	0	0	0	0	1	0	1	0	1	0	1	0	0	0	0	1	1	1	2	0	0	2	0	0	1	0	0	1	1	0	2	0	0	2	1	0	0	2	0	0	0	0	0	0	0	2	0
261	0	2	1	0	0	0	2	1	1	0	0	0	0	0	0	0	0	0	1	0	1	0	0	2	0	0	2	0	0	2	1	1	1	0	0	2	1	1	0	1	0	1	0	0	1	0	0	1	1
262	1	2	0	0	0	1	1	0	1	0	1	0	1	0	0	0	0	2	0	1	2	0	0	2	0	0	2	0	0	2	0	0	2	1	0	2	1	0	1	2	1	0	0	0	1	0	0	1	1
263	0	1	0	0	0	0	1	1	2	0	0	0	2	0	0	0	0	1	1	0	2	0	0	2	1	1	1	0	1	2	1	1	2	0	0	2	1	0	1	1	0	0	0	0	0	0	0	2	0
264	1	2	0	0	0	0	2	1	1	0	0	0	1	0	0	0	0	0	2	1	2	0	0	2	0	0	0	0	1	2	0	0	2	0	0	2	1	0	0	1	0	1	0	0	1	0	0	1	1
265	1	1	0	0	0	0	0	0	2	0	0	0	2	0	0	0	0	0	2	1	2	0	1	1	1	1	1	1	2	2	0	0	2	1	1	1	1	0	0	2	0	0	0	0	0	0	0	2	0
266	0	2	0	0	0	0	1	0	2	0	0	0	0	0	0	0	0	1	1	0	2	0	0	2	0	0	2	0	0	2	0	1	2	0	0	0	1	0	0	1	0	0	0	0	0	0	0	1	1
267	1	1	0	0	0	1	1	0	1	0	1	0	0	0	0	0	0	1	1	0	2	0	0	2	0	0	1	0	1	2	0	0	0	0	1	2	1	0	0	2	0	1	0	0	0	2	0	1	1
268	0	1	0	0	0	0	1	0	1	0	0	1	1	0	0	0	0	0	2	1	2	1	0	2	0	0	2	0	0	2	0	0	0	1	1	2	2	0	1	0	0	2	0	0	0	0	0	0	1
269	1	1	0	0	0	1	1	0	1	0	1	0	1	0	0	0	0	0	2	0	2	0	1	1	0	0	1	1	1	1	1	0	2	1	1	1	1	0	0	2	0	0	1	0	0	0	0	1	1
270	1	0	0	0	0	1	2	1	1	0	0	0	0	0	0	0	0	2	0	1	1	0	0	2	0	0	0	1	1	1	1	1	1	0	1	2	1	0	1	2	1	1	1	0	0	0	0	1	0
271	0	1	0	0	0	0	0	0	2	0	0	0	0	0	0	0	0	0	2	0	2	0	2	0	0	0	1	1	1	1	2	1	2	0	0	2	1	0	0	0	0	0	1	0	1	0	0	2	0
272	0	0	0	0	0	0	1	0	2	0	0	1	1	0	0	1	0	0	2	1	2	0	1	1	1	1	1	0	2	2	0	0	1	1	0	1	0	0	0	2	0	1	0	0	1	1	0	1	2
273	0	0	1	0	1	0	2	1	1	0	1	1	2	1	1	1	0	0	2	0	2	1	0	2	0	0	1	0	0	2	0	0	0	0	0	2	1	1	1	0	0	0	0	1	1	0	0	1	1
274	0	2	0	0	0	0	1	0	1	0	0	0	0	0	0	0	0	2	0	1	0	0	0	2	1	1	1	0	2	2	0	1	1	1	1	2	1	0	1	1	0	0	0	0	0	1	0	2	0
275	1	0	0	0	0	0	2	1	1	0	0	0	1	0	0	1	0	0	1	0	1	0	0	2	0	0	1	0	1	2	0	2	1	0	0	0	2	1	1	0	0	0	0	1	0	1	0	1	1
276	1	1	0	0	0	0	1	0	1	0	0	0	1	0	0	0	0	0	2	0	2	0	0	2	0	0	1	2	2	1	2	0	0	0	0	2	2	1	0	0	0	0	1	0	1	1	0	2	2
277	1	2	1	0	0	0	2	1	1	0	0	0	2	0	0	1	0	0	2	0	2	0	0	2	0	0	1	1	1	2	1	0	1	1	0	2	0	0	0	1	0	0	0	1	0	0	0	2	0
278	1	1	0	0	0	1	0	0	2	0	0	0	0	0	0	0	0	0	1	0	2	0	1	1	1	1	0	2	2	1	2	1	2	0	1	1	1	0	1	1	0	1	1	0	0	0	1	2	0
279	0	2	0	0	0	0	0	0	2	0	0	2	2	1	1	1	0	0	1	0	2	0	0	2	0	0	0	2	2	1	2	1	1	1	1	1	1	0	2	0	0	0	0	0	0	0	0	0	2
280	0	0	0	0	0	1	0	0	2	0	0	1	2	0	0	0	0	1	1	0	1	0	0	2	0	0	1	0	1	2	1	1	1	0	0	1	1	0	0	2	0	0	0	0	0	0	0	1	1
281	0	1	0	0	0	1	1	1	1	1	0	0	1	0	0	0	0	0	2	0	2	1	0	2	0	0	1	1	2	2	0	0	1	1	0	2	1	0	0	2	0	0	0	0	1	1	0	1	0
282	0	1	1	0	1	0	0	0	2	0	0	0	1	0	0	0	0	1	1	2	1	0	0	2	0	0	1	1	1	2	0	0	2	2	2	2	0	0	0	2	0	0	2	0	1	1	0	1	1
283	0	2	0	0	0	0	1	0	0	0	0	1	1	0	0	0	0	0	2	0	2	0	0	2	0	0	1	0	0	2	1	1	2	0	0	2	1	0	0	2	0	1	0	0	1	0	0	1	0
284	1	1	0	0	0	1	1	0	2	1	0	0	2	0	0	0	0	0	1	0	1	0	0	2	0	0	0	2	2	0	2	0	0	1	1	1	1	1	0	1	0	0	0	0	0	0	0	2	0
285	0	2	0	0	0	0	0	0	1	0	0	0	1	0	0	0	1	2	0	1	1	0	0	2	0	0	1	0	0	2	1	0	1	1	1	2	1	1	0	1	0	0	1	0	1	0	0	1	1
286	1	2	0	0	0	0	1	1	2	0	0	0	0	0	0	0	0	1	1	0	2	0	0	2	0	0	1	0	0	1	0	1	2	0	0	1	1	1	0	1	0	1	0	0	1	1	0	1	1
287	0	0	0	0	0	0	2	0	0	0	0	0	0	0	0	0	0	0	2	0	2	0	0	2	0	0	2	0	0	1	1	0	0	1	1	2	2	0	1	0	0	0	0	0	0	0	0	2	0
288	0	0	0	0	0	0	1	0	1	0	0	0	2	0	0	0	0	0	2	1	2	0	0	2	0	0	2	0	0	2	1	1	1	1	1	2	2	0	1	1	0	1	0	1	2	0	0	1	1
289	0	2	0	0	0	0	1	0	1	0	1	1	2	0	0	0	0	1	1	0	1	0	0	2	0	0	1	0	0	1	2	0	0	0	1	2	1	0	1	1	0	2	0	0	0	0	0	1	1
290	0	2	0	0	0	0	0	0	2	0	0	1	2	0	0	1	1	2	0	1	1	0	1	1	0	0	2	1	1	2	2	0	0	0	0	2	2	0	1	1	0	0	1	0	0	0	0	2	0
291	1	2	0	0	0	0	2	0	0	0	0	1	2	0	0	0	1	0	2	1	2	0	0	2	0	0	2	0	0	2	0	1	2	1	0	1	1	0	0	1	0	0	0	0	0	1	0	0	2
292	1	1	0	0	0	0	1	0	2	0	0	1	1	0	0	0	0	0	2	0	2	0	0	2	0	0	1	1	1	1	1	0	0	0	0	2	1	0	1	1	0	0	1	0	1	0	0	2	0
293	1	1	0	0	0	0	0	0	2	0	0	1	1	0	0	0	0	0	2	0	2	1	0	2	0	0	1	0	1	2	0	0	2	1	0	1	0	0	0	2	0	0	0	0	0	0	0	2	0
294	1	0	0	0	0	0	1	0	2	0	0	1	1	0	0	0	0	2	0	0	0	0	1	1	1	1	1	0	2	2	0	0	2	0	0	1	1	2	0	1	1	0	0	0	0	0	0	1	1
295	1	1	0	0	0	0	1	0	1	0	0	1	1	0	0	0	0	1	1	1	1	0	0	2	0	0	1	1	2	2	1	2	2	0	1	2	1	0	0	2	0	0	0	0	0	0	0	2	0
296	0	2	1	0	0	0	1	0	0	1	1	0	1	0	0	0	0	1	1	1	2	0	0	2	0	0	1	1	2	2	1	2	2	0	1	2	1	0	1	1	1	0	0	0	0	2	0	1	1
297	0	0	0	0	0	1	0	0	2	0	0	1	1	0	0	0	0	1	1	0	2	0	0	2	0	0	0	1	2	1	1	0	1	1	0	1	2	0	2	1	1	0	0	0	0	0	0	1	1
298	0	1	0	0	0	0	1	1	2	0	0	0	0	0	0	0	0	0	2	0	2	0	0	2	0	0	2	0	0	2	1	1	2	2	0	1	2	0	1	0	0	0	0	0	0	0	0	2	1
299	0	1	0	0	0	0	1	1	2	0	0	0	0	0	0	0	0	0	2	0	2	0	0	2	2	2	1	0	0	2	1	0	0	1	1	2	2	0	0	1	0	0	0	0	0	0	0	1	1
300	1	1	0	0	0	0	1	0	1	0	0	1	2	0	0	0	0	1	0	1	0	0	1	1	1	1	2	0	0	2	1	1	2	0	1	2	0	0	0	2	0	0	1	0	1	2	0	2	0
301	0	1	0	0	0	0	1	0	1	1	1	0	1	0	0	0	0	0	2	0	2	0	0	2	1	1	1	0	1	2	0	2	2	0	0	0	2	0	2	0	1	0	0	0	0	0	0	2	0
302	1	2	0	0	0	0	1	0	0	0	1	0	1	0	0	1	0	1	1	0	1	0	0	2	0	0	1	1	1	2	0	0	1	0	0	2	1	0	0	2	0	0	0	0	0	0	0	1	1
303	0	1	0	0	0	0	1	0	2	0	0	1	2	0	0	0	0	0	2	0	2	0	0	2	0	0	1	0	1	2	1	0	2	0	0	2	1	0	1	1	0	0	0	0	0	0	1	1	1
304	0	1	0	0	0	1	0	0	2	0	0	0	1	0	0	1	0	0	2	0	2	0	2	0	1	1	2	0	0	2	2	1	2	0	0	2	1	0	1	1	0	0	0	0	1	1	0	0	2
305	1	1	0	0	0	0	2	0	0	1	1	1	1	0	0	0	0	1	1	0	2	0	1	1	1	1	2	0	1	1	1	1	1	0	1	2	0	0	1	1	0	0	1	0	0	1	0	2	1
306	1	0	0	0	0	1	2	0	1	0	0	1	1	0	0	0	0	1	1	0	1	0	0	2	0	0	0	1	1	1	1	1	2	0	0	1	1	0	0	2	0	0	0	0	0	0	0	1	1
307	0	2	0	0	0	0	0	0	2	0	0	1	1	0	0	0	1	2	1	0	1	0	1	1	1	1	2	0	0	2	0	0	1	0	0	2	1	0	0	0	0	0	0	0	0	0	0	2	0
308	0	0	0	0	0	0	0	0	2	0	0	1	2	0	0	0	0	2	0	1	1	0	0	2	0	0	1	2	2	2	1	0	1	0	0	2	1	0	0	2	0	0	1	0	1	0	0	1	1
309	1	1	0	0	0	0	1	0	2	0	0	0	1	0	0	0	0	1	1	1	1	0	0	2	0	0	1	1	1	1	2	1	1	0	0	2	1	0	0	2	0	1	0	1	2	0	0	2	0
310	0	0	0	0	0	0	1	1	2	0	0	0	1	0	0	0	0	2	0	1	1	0	0	2	0	0	1	0	1	2	0	0	2	1	0	2	2	0	2	1	1	0	0	0	0	0	0	1	1
311	1	0	0	0	0	1	0	0	2	0	0	2	2	1	1	1	0	1	1	1	1	0	0	2	0	0	1	0	0	2	1	1	2	1	0	2	1	0	2	0	0	0	0	0	0	0	0	2	1
312	1	1	0	0	0	0	0	0	2	0	0	0	0	0	0	0	0	1	1	0	1	0	0	2	0	0	1	1	1	2	2	0	1	0	0	1	1	0	0	2	0	0	0	1	0	0	0	1	2
313	1	2	0	0	0	0	1	1	2	0	0	0	2	0	0	0	0	0	2	0	2	0	0	2	1	1	1	0	2	2	0	2	2	0	0	2	1	1	0	1	0	0	0	0	0	0	0	2	1
314	1	2	0	0	0	0	1	0	1	1	2	0	0	0	0	0	0	0	2	0	2	1	0	2	0	0	0	0	0	1	1	0	2	1	1	1	1	0	0	1	0	0	1	1	1	2	0	2	1
315	0	1	0	0	0	0	1	1	2	0	1	2	2	1	1	1	0	0	2	0	2	0	0	2	0	0	2	1	1	1	2	2	1	0	0	1	1	0	1	1	0	2	0	0	0	0	0	1	1
316	0	2	0	0	0	0	1	0	1	0	0	0	0	0	0	0	0	2	0	1	2	0	0	2	0	1	0	1	2	1	1	0	2	2	2	2	1	0	0	0	0	0	0	0	0	0	0	1	1
317	1	2	0	0	0	0	1	0	2	0	0	0	0	0	0	0	0	0	2	0	2	0	0	2	0	0	1	1	1	1	2	0	1	0	0	1	0	0	1	2	1	0	0	0	0	0	0	0	2
318	1	0	0	0	0	0	1	0	2	1	0	0	0	0	0	0	0	0	2	0	2	0	1	1	1	1	2	1	1	2	2	0	2	1	0	2	2	0	2	0	0	0	1	0	0	0	0	2	0
319	1	1	0	0	0	0	1	0	1	0	0	1	1	0	0	0	0	2	0	2	0	0	1	1	0	0	1	0	0	1	1	1	2	1	0	1	1	0	0	1	0	0	1	1	1	2	0	2	0
320	0	2	0	0	0	0	2	0	0	0	1	0	1	0	0	0	0	1	1	0	2	0	0	2	0	0	2	2	1	2	1	2	2	0	0	0	1	0	1	1	0	0	0	0	1	1	0	0	2
321	0	1	0	0	0	0	1	1	2	0	0	0	1	0	0	1	0	2	0	2	1	0	0	2	0	0	0	2	2	0	2	1	0	0	0	2	1	0	1	1	0	0	0	0	0	0	0	2	0
322	0	1	0	0	0	1	1	0	1	0	0	0	0	0	0	0	0	0	1	0	1	0	0	2	0	0	0	0	0	1	2	0	1	1	0	2	2	0	1	0	0	1	0	0	0	1	0	2	1
323	0	0	0	0	0	0	1	1	2	0	0	0	1	0	0	1	1	2	1	0	2	0	1	1	0	0	2	0	0	2	1	2	2	0	0	0	1	1	0	0	0	0	0	0	0	1	0	1	1
324	0	1	0	0	0	0	2	0	1	1	0	0	0	0	0	0	0	0	1	0	1	0	0	2	0	0	1	1	2	2	1	0	0	0	0	1	0	0	0	2	0	0	2	0	1	1	0	0	2
325	1	1	0	0	0	1	2	0	0	1	1	1	1	0	0	0	0	1	2	1	2	0	1	1	2	2	1	2	2	2	2	1	1	0	0	2	2	0	1	0	0	0	0	1	0	0	0	2	0
326	0	0	0	0	0	0	1	0	1	0	0	0	1	0	0	0	0	0	2	0	2	0	1	1	0	0	0	1	0	0	2	2	2	0	0	1	0	0	0	2	0	0	0	0	0	1	0	1	1
327	0	1	0	0	0	0	1	1	2	0	0	0	1	0	0	1	0	0	1	0	2	0	0	2	0	0	1	1	0	1	2	0	1	1	1	2	2	1	0	1	0	0	0	0	0	0	0	1	1
328	0	1	0	0	0	0	2	0	1	0	0	1	2	0	0	0	0	2	0	0	0	0	0	2	0	0	1	0	0	2	0	1	1	1	0	2	0	0	1	1	0	2	0	0	0	0	0	1	1
329	1	2	0	0	0	0	1	0	1	1	1	0	0	0	0	0	0	0	2	0	2	0	0	2	0	0	1	0	0	2	0	1	2	0	0	2	0	0	0	1	0	0	0	0	1	0	0	2	0
330	0	1	1	1	1	1	2	0	0	1	1	0	0	0	0	0	0	1	1	1	2	0	0	2	1	1	1	1	1	2	0	2	2	0	0	0	0	0	0	2	0	0	1	0	1	1	0	0	1
331	0	0	0	0	0	0	0	0	2	0	0	0	1	0	0	0	0	0	1	0	1	0	1	1	0	0	1	1	2	2	1	0	0	1	1	2	1	0	0	0	0	0	0	0	0	0	0	1	1
332	0	2	0	0	0	0	1	0	2	1	0	0	0	0	0	0	1	1	1	1	1	0	0	2	0	0	1	1	1	2	2	0	1	0	0	1	2	0	2	0	0	0	0	0	0	0	0	0	2
333	1	1	0	0	0	0	1	1	2	0	0	0	1	0	0	0	0	2	0	1	2	1	0	2	1	1	0	1	1	2	1	0	1	1	1	2	0	0	0	2	0	0	0	0	0	0	0	2	0
334	1	2	0	0	0	0	0	0	2	0	0	1	1	0	0	0	0	0	2	0	2	0	0	2	0	0	1	1	1	2	2	1	1	0	1	1	0	0	0	1	0	0	1	0	0	0	0	1	1
335	1	1	1	1	1	1	1	2	2	0	0	0	0	0	0	0	1	2	0	1	1	0	1	1	0	0	1	1	1	0	2	0	1	0	0	2	1	0	0	0	0	0	1	0	0	1	0	2	1
336	0	1	1	1	1	2	2	1	1	0	1	1	0	0	0	0	0	0	1	0	1	0	1	1	0	0	0	1	1	0	1	1	2	1	0	2	1	0	1	1	0	0	0	0	2	1	0	1	1
337	0	1	2	0	1	0	1	0	1	0	1	0	1	0	0	0	1	0	2	1	2	0	1	1	0	0	2	2	1	2	1	0	1	0	0	2	1	0	0	0	0	0	0	0	0	1	0	2	0
338	1	0	0	0	0	1	2	0	0	0	0	1	1	0	0	0	1	2	1	0	1	0	1	1	0	0	0	0	1	2	0	2	2	0	0	1	1	0	0	2	0	0	1	0	1	0	0	2	1
339	0	1	0	0	0	0	2	0	0	0	2	1	2	0	0	0	1	2	1	1	1	0	0	2	1	1	1	1	1	2	0	1	1	1	2	2	1	0	0	1	0	0	0	1	0	0	0	2	0
340	1	1	1	0	0	0	1	0	1	0	0	1	1	0	0	0	0	1	1	1	2	0	1	1	1	1	2	0	0	2	2	0	1	1	1	1	2	1	1	0	0	0	0	0	1	0	0	2	1
341	0	0	1	0	0	1	1	0	1	0	0	0	2	1	1	1	0	1	1	1	2	0	0	2	0	0	2	1	1	2	1	1	1	1	2	2	2	1	1	0	0	0	0	0	1	1	0	1	1
342	1	1	1	0	0	1	1	1	2	0	1	0	0	0	0	0	0	2	0	2	0	0	1	1	0	0	2	0	0	2	1	1	1	1	2	2	2	0	0	2	1	0	1	0	1	1	0	2	0
343	1	0	0	0	0	0	1	0	1	0	0	0	0	0	0	0	0	2	0	1	1	0	1	1	0	0	2	0	0	2	0	1	1	0	0	2	1	0	0	2	0	0	1	0	1	0	0	1	0
344	1	1	0	0	0	1	1	1	2	0	0	1	1	0	0	0	0	2	0	2	0	0	0	2	0	0	1	1	2	2	1	1	2	1	1	2	0	0	0	2	0	0	0	0	0	0	0	2	0
345	1	2	0	0	0	0	1	1	2	0	0	0	2	0	0	1	0	1	1	1	1	0	0	2	0	0	2	0	0	2	0	0	0	0	0	2	1	1	0	1	0	0	0	0	0	1	0	1	0
346	1	0	0	0	0	1	2	1	1	0	0	0	1	0	0	0	0	0	2	0	2	0	1	1	0	0	1	0	2	2	0	0	2	2	1	2	1	1	0	0	0	1	0	0	0	0	0	1	2
347	0	1	0	0	0	0	1	0	2	0	0	0	0	0	0	0	0	1	1	0	2	0	0	2	0	0	2	0	0	2	1	0	1	2	1	1	1	1	0	0	0	0	0	0	1	0	0	2	0
348	1	2	1	0	0	0	1	0	1	0	1	0	0	0	0	0	0	0	2	0	2	0	1	1	0	0	0	0	1	2	0	0	1	1	0	2	2	0	1	0	0	0	1	0	2	2	0	0	2
349	1	2	1	0	0	0	1	0	1	0	1	0	2	1	1	1	0	0	2	0	2	0	0	2	0	0	2	0	0	2	1	0	1	0	0	2	1	1	0	1	0	0	0	1	0	1	0	2	0
350	1	1	0	0	0	0	1	0	1	0	0	0	0	0	0	0	0	1	1	0	2	0	0	2	1	1	2	1	1	2	1	0	2	2	2	2	2	1	0	0	0	0	0	0	0	0	0	2	0
351	1	2	0	0	0	0	1	0	2	0	0	1	1	1	1	1	0	0	2	0	2	0	1	1	0	0	2	0	0	2	1	1	1	0	0	1	2	0	1	1	1	0	0	0	0	0	0	2	1
352	0	2	0	0	0	0	1	0	1	0	0	1	1	0	0	0	0	1	1	1	1	0	1	1	1	2	1	0	1	2	0	1	0	0	0	2	2	1	1	0	0	0	0	0	0	0	0	1	1
353	0	1	0	0	0	1	1	0	2	0	0	1	2	0	0	0	0	0	1	1	2	0	0	2	0	0	2	0	0	1	0	0	0	0	1	2	0	0	0	2	0	0	0	0	0	1	0	0	2
354	0	1	0	0	0	0	2	0	0	0	0	1	1	0	0	0	0	1	1	0	1	0	0	2	0	0	1	1	1	2	0	1	2	0	0	1	2	0	2	0	0	0	1	0	1	1	0	0	2
355	1	0	0	0	0	0	1	0	1	0	0	0	1	0	0	0	0	1	1	1	2	0	0	2	0	0	1	0	1	2	0	2	1	0	0	0	2	0	2	0	0	0	0	0	0	1	0	2	0
356	0	2	0	0	0	0	0	0	2	0	0	1	1	0	0	0	0	0	2	0	2	0	1	1	0	0	1	0	1	2	1	1	2	1	0	2	0	0	0	2	0	0	0	0	0	0	0	2	0
357	1	2	0	0	0	0	2	0	2	0	0	0	1	0	0	0	0	1	1	1	1	1	0	2	0	0	1	1	1	1	2	0	1	0	0	1	1	0	2	0	0	0	0	0	0	2	0	2	1
358	0	1	0	0	0	0	1	0	1	0	1	0	0	0	0	0	0	2	0	1	0	0	2	0	1	1	1	2	2	1	2	0	0	0	0	1	1	0	2	0	0	0	2	0	1	1	0	1	1
359	0	2	0	0	0	0	1	0	1	0	0	0	1	0	0	0	0	0	1	0	2	0	0	2	0	0	1	0	1	2	0	0	1	1	1	1	1	0	0	1	0	2	0	0	0	2	0	1	1
360	0	2	0	0	0	0	2	0	1	0	1	0	0	0	0	0	0	1	1	0	2	0	0	2	0	0	1	1	2	2	1	2	2	0	0	1	1	0	1	1	0	0	1	0	1	1	0	1	1
361	1	2	0	0	0	0	1	0	1	0	0	0	0	0	0	0	0	0	2	0	2	0	0	2	0	0	0	1	1	1	1	1	1	0	0	1	1	1	0	1	1	0	0	1	0	1	0	2	1
362	0	1	0	0	0	0	1	0	1	0	1	1	2	0	0	1	0	2	1	0	2	1	0	2	0	0	2	0	0	1	0	1	1	0	1	1	1	0	0	2	0	0	0	0	0	0	0	0	2
363	0	1	0	0	0	1	0	0	1	0	1	1	2	1	1	1	0	0	2	0	2	0	0	2	0	0	1	1	1	0	1	1	2	0	0	0	2	0	1	0	0	0	0	0	0	1	0	1	1
364	1	1	0	0	0	0	1	1	2	0	0	1	1	0	0	0	0	0	2	1	2	1	0	2	0	0	1	1	2	2	0	0	1	0	0	2	1	0	1	2	1	1	0	1	1	0	0	2	0
365	1	2	1	0	0	0	2	1	1	0	0	0	0	0	0	0	0	1	0	1	0	0	0	2	0	0	0	2	2	1	2	1	2	0	0	0	0	0	0	2	0	0	0	0	0	0	1	0	1
366	0	1	1	0	0	0	0	0	2	0	0	1	1	0	0	0	0	0	2	0	2	0	2	0	1	1	2	1	1	2	0	2	1	1	1	2	1	1	0	1	0	0	0	0	0	0	0	2	1
367	0	0	0	0	0	0	0	0	2	0	0	1	1	0	0	0	0	1	1	0	2	0	0	2	0	0	2	0	0	2	1	0	1	0	0	1	0	0	0	2	0	0	0	0	0	0	0	2	0
368	1	2	0	0	0	0	1	0	1	0	1	0	0	0	0	0	1	1	2	0	1	1	0	2	0	0	0	0	1	2	0	0	1	1	0	2	0	0	1	1	1	0	0	0	1	0	0	1	1
369	0	2	0	0	0	0	1	1	2	0	0	1	2	1	1	1	0	1	1	1	1	0	0	2	0	0	0	0	0	1	1	1	1	1	1	2	2	1	1	1	1	0	1	0	1	2	0	2	0
370	0	2	0	0	0	0	2	0	1	0	1	0	0	0	0	0	0	1	1	1	1	0	0	2	0	0	1	1	1	1	2	0	1	1	1	2	0	0	0	2	0	0	0	0	0	0	0	1	1
371	1	1	0	0	0	0	1	1	2	0	0	0	0	0	0	0	0	0	2	0	2	0	0	2	0	0	1	2	2	1	1	1	2	2	0	2	1	0	1	1	0	0	2	0	0	1	0	2	0
372	1	0	0	0	0	1	1	1	2	0	0	0	1	0	0	1	0	0	2	0	2	0	1	1	0	0	1	1	1	1	1	0	2	2	2	2	2	1	0	1	0	0	0	0	0	0	0	1	1
373	1	0	0	0	0	0	2	0	0	0	0	0	0	0	0	0	0	1	1	1	1	0	0	2	0	0	1	0	1	2	1	1	1	0	0	2	2	1	0	0	0	0	1	0	1	1	0	1	1
374	1	2	0	0	0	0	1	0	1	0	0	0	0	0	0	0	0	1	1	1	1	0	1	1	1	2	0	0	0	1	2	2	2	0	0	2	2	1	1	0	0	0	0	0	1	0	0	2	0
375	0	1	1	1	1	1	1	0	1	0	0	2	1	0	0	0	0	2	1	0	2	0	0	2	1	1	2	0	0	2	1	1	1	0	0	1	1	0	2	0	0	1	0	1	1	0	0	2	1
376	1	2	0	0	0	0	0	0	2	0	0	0	1	0	0	0	0	0	2	0	2	0	0	2	1	1	2	0	0	2	0	0	2	1	2	2	2	0	2	1	1	0	1	0	1	0	0	1	0
377	0	1	0	0	0	0	0	0	2	0	0	0	0	0	0	0	0	1	1	2	1	0	1	1	1	1	2	0	0	2	1	0	0	0	1	2	1	0	0	2	0	0	0	0	1	1	1	1	0
378	1	1	0	0	0	0	2	1	1	0	1	0	0	0	0	0	0	1	1	1	1	0	0	2	0	0	1	0	1	2	0	2	2	0	0	0	2	0	1	2	2	0	1	0	1	1	0	0	2
379	1	2	0	0	0	0	2	0	1	0	1	0	0	0	0	0	0	1	1	1	2	0	0	2	0	0	2	0	0	1	0	1	2	1	1	2	2	0	2	0	1	0	0	0	2	1	0	1	1
380	1	2	0	0	0	0	1	0	1	1	1	0	0	0	0	0	0	1	1	0	1	0	0	2	0	0	2	0	1	2	0	0	0	0	1	2	2	0	2	0	1	0	1	0	1	0	0	1	1
381	0	1	0	0	0	0	1	0	1	0	1	1	1	0	0	0	0	0	2	0	1	0	0	2	0	0	1	0	1	2	0	0	1	1	0	2	1	0	1	1	1	0	1	0	1	0	0	2	0
382	0	2	0	0	0	0	0	0	2	0	0	0	1	0	0	0	0	0	2	0	2	0	0	2	0	0	1	0	1	2	0	0	0	1	0	2	1	0	1	1	0	0	0	0	1	1	0	1	1
383	1	1	0	0	0	0	1	0	1	0	1	1	1	0	0	0	0	1	1	0	1	0	1	1	1	1	1	1	2	2	1	0	1	1	1	1	0	0	0	1	0	0	0	0	0	0	0	1	1
384	1	1	0	0	0	0	1	0	1	0	0	1	1	0	0	0	0	0	2	1	2	0	1	1	1	1	1	0	0	1	0	0	2	1	0	2	1	0	1	1	0	0	0	0	0	0	0	0	1
385	1	2	0	0	0	0	0	0	2	0	0	1	2	0	0	0	0	2	0	1	0	1	0	2	0	0	1	2	2	2	0	0	2	0	0	2	2	1	0	0	0	0	0	0	0	1	0	1	1
386	1	1	1	0	0	0	0	0	2	0	0	1	1	0	0	0	1	2	0	1	1	0	0	2	0	0	1	0	1	2	0	2	2	0	0	1	1	0	2	0	0	2	0	0	0	1	0	2	0
387	0	1	0	0	0	0	1	0	1	0	1	0	1	0	0	0	0	0	2	1	2	0	1	2	0	0	2	0	0	1	0	0	1	0	0	2	1	0	0	0	0	0	0	0	0	0	0	2	0
388	1	2	1	0	0	0	1	0	2	0	0	1	2	0	0	0	0	2	0	1	1	0	0	2	0	0	0	2	2	2	2	0	1	2	1	1	1	0	2	0	1	0	1	0	0	2	0	2	0
389	1	1	0	0	0	1	2	0	0	0	2	0	2	1	1	1	0	0	2	0	2	0	2	0	0	1	2	1	1	1	2	0	1	1	0	1	0	0	1	1	0	0	0	0	0	0	0	2	0
390	1	2	0	0	0	0	2	0	0	0	1	0	0	0	0	0	0	1	1	1	2	0	1	1	1	1	2	0	0	2	1	0	2	1	0	2	1	1	0	1	0	0	0	0	0	0	0	2	1
391	1	2	0	0	0	0	1	1	2	0	0	0	2	0	0	0	0	0	2	0	2	0	1	1	1	1	2	1	1	2	1	0	1	0	0	1	2	0	1	1	0	0	0	0	0	1	0	1	1
392	1	0	0	0	0	0	0	0	2	0	0	1	1	0	0	0	0	1	1	0	1	0	0	2	0	0	1	0	2	2	0	1	2	0	0	1	0	0	0	1	0	0	0	0	0	0	0	2	1
393	0	1	0	0	0	0	0	0	2	0	0	0	0	0	0	0	0	1	1	1	1	0	2	0	1	1	2	1	1	2	0	0	1	0	0	1	1	0	0	2	0	0	0	0	0	0	0	2	0
394	0	0	0	0	0	0	2	0	0	0	1	2	2	0	0	0	0	0	2	0	2	0	0	2	0	0	1	0	1	2	1	2	2	0	0	0	1	0	2	0	0	0	1	0	0	0	0	2	0
395	0	2	0	0	0	0	2	0	1	0	0	1	1	0	0	0	0	0	1	0	1	1	0	2	0	0	1	1	1	1	1	1	1	0	0	2	1	0	2	0	0	0	2	0	1	1	0	2	1
396	0	0	0	0	0	1	1	0	1	0	1	2	2	1	1	1	0	0	2	0	2	0	0	2	0	0	1	1	1	1	1	0	1	0	0	2	2	0	2	1	1	0	1	0	1	1	0	2	0
397	1	1	0	0	0	0	2	1	1	0	0	0	0	0	0	0	0	0	2	0	2	0	0	2	0	0	0	0	1	2	0	1	2	0	0	1	1	0	0	2	0	0	1	0	0	0	0	1	1
398	0	2	0	0	0	0	0	0	2	0	0	0	1	0	0	1	0	1	1	0	1	0	1	1	0	0	0	0	0	1	1	0	2	1	1	1	0	0	0	2	0	0	1	0	1	1	0	1	1
399	0	1	1	1	1	1	1	0	1	0	1	0	1	0	0	0	0	0	2	1	2	0	0	2	0	0	1	0	1	2	0	2	2	1	1	2	2	0	1	0	0	0	1	1	0	0	0	2	0
400	1	2	1	0	0	0	1	0	1	0	1	1	1	0	0	0	0	2	0	2	1	0	0	2	1	1	2	1	1	1	2	0	0	0	1	2	1	1	0	0	0	0	0	0	0	1	0	0	2
401	0	1	0	0	0	0	2	0	0	0	0	2	2	0	0	0	0	1	1	1	2	1	0	2	0	0	0	0	1	2	0	0	1	1	0	1	0	0	0	1	0	1	0	0	1	0	0	2	0
402	0	1	0	0	0	0	2	0	0	0	0	0	1	0	0	0	0	2	1	0	2	2	0	2	0	0	1	0	0	1	2	2	1	0	1	2	1	0	2	0	1	0	1	1	1	2	0	0	2
403	0	1	0	0	0	0	0	0	2	0	0	1	2	0	0	0	0	0	2	0	2	0	0	2	0	0	2	0	0	2	1	2	2	0	0	1	1	0	2	0	0	1	0	0	1	1	0	2	0
404	0	1	0	0	0	0	0	0	1	0	1	0	1	0	0	0	0	0	2	1	2	0	1	1	0	0	1	0	0	1	0	2	2	0	0	1	1	0	0	1	0	1	0	1	0	1	0	2	1
405	1	1	0	0	0	1	1	1	2	0	0	0	0	0	0	0	0	2	0	1	1	0	0	2	1	1	1	0	1	2	1	0	0	0	0	2	2	0	2	1	0	0	1	0	1	1	0	2	0
406	1	2	0	0	0	0	2	1	1	0	0	0	0	0	0	0	0	0	2	0	2	0	0	2	0	0	0	1	1	2	1	1	2	0	1	2	1	1	0	0	0	1	0	0	0	2	0	2	0
407	0	2	0	0	0	0	0	0	2	0	0	0	0	0	0	0	0	2	0	2	1	0	1	1	1	2	1	0	1	2	1	0	1	2	1	1	1	0	0	2	0	1	0	0	0	0	0	1	1
408	0	1	0	0	0	0	1	1	2	0	0	2	2	0	0	0	1	1	2	1	2	0	1	1	1	1	2	1	1	2	2	1	2	0	0	2	0	0	0	2	0	1	1	0	1	1	0	2	0
409	0	2	0	0	0	0	2	1	1	0	0	0	0	0	0	0	0	0	1	0	1	1	1	1	1	1	0	0	0	1	1	1	1	0	0	2	2	0	1	2	1	0	0	0	0	1	0	2	0
410	0	2	0	0	0	0	1	0	1	0	0	0	1	0	0	0	0	0	1	0	2	0	1	1	0	0	1	1	2	2	0	1	1	0	0	2	2	0	0	1	0	0	0	1	1	0	0	2	0
411	1	1	0	0	0	1	1	0	1	0	0	0	1	0	0	0	0	2	0	1	0	0	1	1	0	0	2	1	1	2	0	0	0	0	1	2	2	0	2	1	1	0	0	0	0	0	0	2	0
412	1	1	0	0	0	0	1	1	2	0	0	1	1	0	0	0	0	0	2	1	2	0	0	2	1	1	0	1	0	0	2	1	1	0	1	2	0	0	1	0	0	0	0	0	1	0	0	1	0
413	0	2	0	0	0	0	1	0	1	0	1	0	1	0	0	0	0	1	1	1	1	0	0	2	0	0	2	0	0	1	0	0	1	0	0	1	1	0	0	2	1	0	0	0	0	0	0	1	1
414	0	0	0	0	0	0	1	0	1	1	2	0	2	0	0	1	0	1	1	1	1	0	0	2	0	0	0	0	1	1	0	0	0	0	0	2	1	0	0	2	0	0	0	0	0	0	1	1	1
415	0	1	0	0	0	0	0	0	2	0	1	0	0	0	0	0	0	1	1	1	1	0	1	1	0	0	1	0	2	2	0	0	0	0	1	2	0	0	0	1	0	0	0	0	0	0	0	2	0
416	0	0	1	0	1	0	1	0	1	0	0	0	0	0	0	0	0	1	2	1	2	0	0	2	0	0	1	0	1	2	0	1	1	0	1	1	1	0	0	2	0	1	0	0	0	1	0	2	0
417	1	2	0	0	0	0	1	0	1	0	1	0	1	0	0	1	0	1	1	1	2	0	1	1	1	1	2	0	0	1	0	1	1	0	0	2	1	1	0	0	0	0	1	0	1	0	0	2	0
418	0	1	0	0	0	0	1	0	1	0	1	0	0	0	0	0	0	1	1	1	1	0	1	1	1	1	2	1	1	2	1	0	1	1	1	1	1	0	2	0	0	2	0	0	0	1	0	2	0
419	0	1	0	0	0	0	2	1	1	0	1	1	1	0	0	0	0	0	1	0	1	0	0	2	1	1	2	0	0	2	1	2	2	0	0	2	0	0	0	2	0	1	0	0	1	1	0	2	0
420	1	2	0	0	0	0	1	0	1	0	0	0	0	0	0	0	0	2	0	1	1	0	0	2	0	0	2	1	1	2	2	0	0	1	0	2	2	0	0	1	0	0	0	1	1	1	0	1	1
421	0	2	0	0	0	0	0	0	2	0	0	0	0	0	0	0	0	2	0	1	2	0	1	1	0	0	2	2	2	2	1	1	1	1	0	1	2	0	1	1	0	0	0	0	0	0	0	1	1
422	0	2	0	0	0	0	0	0	2	0	0	1	1	0	0	0	0	0	2	0	2	0	0	2	0	0	1	0	2	2	0	2	2	0	0	1	0	0	0	1	0	0	0	0	0	0	0	1	2
423	0	2	0	0	0	0	1	0	1	0	0	0	0	0	0	0	0	1	1	0	1	0	1	1	1	1	2	1	1	1	0	0	0	0	1	2	1	0	0	2	0	0	2	0	0	1	0	0	2
424	1	0	0	0	0	1	0	0	2	0	0	0	0	0	0	1	0	1	1	1	2	0	1	1	1	1	0	2	2	2	2	0	1	0	0	2	1	1	0	1	1	0	0	0	0	1	0	2	0
425	0	2	0	0	0	0	2	0	1	0	0	0	0	0	0	0	0	1	1	1	1	0	1	1	1	1	2	1	1	2	1	0	0	1	0	2	2	1	1	1	1	0	0	0	0	0	0	1	1
426	0	1	0	0	0	0	1	0	1	1	1	0	1	0	0	1	0	1	1	1	1	0	0	2	0	0	1	0	2	2	0	2	2	1	1	2	1	0	1	1	0	0	1	0	1	0	0	1	1
427	0	1	0	0	0	0	2	0	1	0	1	0	0	0	0	0	0	1	1	1	1	0	0	2	0	0	1	1	1	1	2	1	1	1	1	2	2	0	1	0	0	2	0	0	0	0	0	1	1
428	1	0	0	0	0	1	2	0	0	0	0	2	2	0	0	0	0	1	1	1	1	0	1	1	1	1	1	0	0	2	0	1	1	0	1	1	1	0	0	1	0	0	0	0	1	1	0	2	0
429	1	0	0	0	0	1	1	0	2	0	0	0	1	0	0	0	0	1	1	1	1	0	0	2	0	0	1	0	0	1	1	0	2	1	0	2	2	0	2	0	1	0	0	0	0	0	0	2	0
430	0	1	0	0	0	1	2	0	1	0	1	1	1	0	0	0	0	1	1	1	1	0	1	1	0	0	2	0	0	2	0	0	1	1	0	2	2	0	1	1	0	0	0	0	1	1	0	2	0
431	1	2	0	0	0	0	2	1	1	0	0	1	1	0	0	0	0	0	2	0	2	1	1	1	0	1	2	0	0	2	0	1	2	2	0	1	1	0	1	2	1	1	0	1	2	0	0	0	2
432	1	2	0	0	0	0	2	0	0	0	2	1	2	0	0	0	0	2	0	2	0	0	0	2	0	0	0	2	2	2	2	0	1	1	0	0	2	0	1	1	0	0	1	0	1	1	0	2	1
433	0	1	0	0	0	0	2	1	2	0	0	0	0	0	0	0	0	1	0	1	2	0	0	2	0	0	1	0	2	2	0	2	1	0	0	1	1	0	0	2	0	0	0	0	0	0	0	1	1
434	0	2	1	0	0	0	0	0	2	0	0	1	1	0	0	0	0	0	2	0	2	0	0	2	0	0	2	0	0	2	1	1	2	0	0	2	1	0	1	1	0	0	2	0	1	1	0	1	1
435	1	0	0	0	0	0	2	0	1	0	0	0	0	0	0	0	0	0	2	0	2	1	0	2	0	0	2	1	1	1	2	1	0	0	0	1	2	0	1	1	0	0	0	0	0	0	0	2	2
436	1	2	0	0	0	0	1	0	1	0	1	0	0	0	0	0	0	1	1	1	2	0	0	2	0	0	2	0	0	1	2	2	2	0	1	2	2	0	2	1	1	1	0	0	1	0	0	1	1
437	1	1	0	0	0	1	2	1	1	1	1	0	0	0	0	0	0	1	2	1	2	0	1	1	1	1	1	0	1	2	0	1	1	0	0	2	2	0	2	0	0	0	2	0	1	1	0	2	0
438	0	2	0	0	0	0	1	0	1	0	0	0	0	0	0	0	0	0	2	1	2	0	1	1	0	0	2	0	0	2	1	0	2	0	0	1	2	0	2	0	1	0	0	0	0	0	0	1	1
439	0	1	0	0	0	1	1	1	2	0	0	0	0	0	0	0	0	1	1	1	1	0	0	2	0	0	0	0	1	2	0	2	1	0	0	2	2	0	1	2	1	0	1	0	0	0	0	1	1
440	0	2	0	0	0	0	1	1	2	0	0	0	1	0	0	1	0	1	1	1	1	0	0	2	0	0	0	1	1	0	1	2	2	1	1	2	0	0	0	2	0	0	0	0	0	0	0	0	2
441	0	0	0	0	0	0	0	0	2	0	0	1	1	0	0	0	1	2	0	1	1	0	1	1	0	0	2	0	0	2	0	0	1	1	0	2	0	0	0	1	0	0	1	0	1	2	0	1	1
442	0	0	0	0	0	1	2	0	0	0	1	0	1	0	0	0	0	1	1	1	1	0	1	1	0	0	2	1	1	2	2	0	2	1	1	1	1	1	0	1	0	1	0	0	0	0	0	0	1
443	1	2	0	0	0	0	0	0	2	0	0	0	0	0	0	0	0	0	1	0	1	0	0	2	0	0	1	0	2	2	0	0	1	0	0	2	1	1	0	1	0	0	1	0	0	1	0	2	0
444	1	2	0	0	0	0	1	0	1	1	1	0	0	0	0	0	0	0	2	0	2	0	0	2	0	0	1	0	1	2	0	2	2	0	1	2	2	0	0	1	0	0	0	0	0	0	0	0	2
445	1	0	0	0	0	1	1	1	2	0	0	0	1	0	0	0	0	0	2	0	2	0	0	2	0	0	2	1	1	2	0	2	2	0	1	2	1	1	0	1	1	0	1	0	0	0	0	2	0
446	0	0	0	0	0	2	1	0	2	0	0	0	0	0	0	0	0	0	2	0	2	0	0	2	0	0	2	0	0	2	1	2	1	0	0	2	2	0	1	1	0	1	0	1	1	0	0	0	2
447	1	0	0	0	0	2	2	1	1	0	0	0	1	0	0	0	0	1	1	1	2	1	0	2	1	1	1	0	1	2	0	1	2	1	0	1	1	0	1	1	1	0	0	0	0	1	0	2	0
448	1	2	1	0	1	0	1	1	1	1	0	0	0	0	0	0	0	1	0	1	0	0	1	1	0	0	0	1	1	0	1	1	1	0	0	1	2	0	1	0	0	0	0	0	0	0	0	0	2
449	0	2	0	0	0	0	1	0	1	0	0	0	1	0	0	0	0	0	1	1	2	0	0	2	0	0	2	0	0	2	2	0	2	1	1	2	1	0	1	1	0	1	0	1	2	0	0	0	1
450	1	0	0	0	0	0	1	0	2	0	0	0	0	0	0	0	0	0	1	0	2	0	0	2	0	0	2	1	1	2	1	1	2	0	0	2	2	0	2	0	0	0	0	0	0	1	0	2	0
451	1	1	0	0	0	0	1	0	0	0	1	1	0	0	0	0	0	0	2	0	2	0	0	2	0	0	2	0	0	2	2	0	1	0	0	1	2	1	0	1	0	0	1	0	0	0	0	1	1
452	0	2	1	0	0	0	2	0	1	0	0	0	1	0	0	0	0	1	1	1	1	0	0	2	0	0	2	0	0	2	2	1	1	0	0	1	1	0	0	1	0	1	0	0	1	0	0	2	0
453	1	2	0	0	0	0	1	0	1	0	0	0	1	0	0	0	0	2	0	1	1	0	1	1	1	1	1	1	1	1	2	0	0	0	0	2	1	1	1	0	0	0	0	0	0	0	0	0	2
454	0	1	0	0	0	1	2	0	0	0	0	0	0	0	0	0	0	2	0	1	2	1	1	1	1	1	1	0	0	1	0	1	1	0	0	2	1	0	2	0	0	0	0	0	0	0	0	0	2
455	1	2	0	0	0	0	1	1	2	0	0	0	1	0	0	0	0	0	2	0	2	0	0	2	0	0	2	0	0	2	2	0	2	0	0	2	0	0	0	2	0	0	1	0	2	0	0	1	1
456	1	1	0	0	0	1	1	0	2	0	0	1	1	1	1	1	0	0	1	0	2	0	0	2	0	0	1	1	0	1	1	0	1	1	1	1	1	0	0	2	0	0	0	0	1	1	0	1	1
457	1	1	0	0	0	0	2	0	0	0	2	0	1	0	0	0	1	2	0	2	2	0	2	0	1	1	2	0	1	2	1	0	2	0	0	2	1	0	0	1	0	0	1	0	1	0	0	2	0
458	0	1	0	0	0	0	2	1	1	0	0	1	1	0	0	0	0	0	2	0	2	0	0	2	0	0	1	0	1	2	0	0	1	1	1	2	1	1	0	1	0	0	2	0	1	1	0	0	2
459	1	1	0	0	0	0	2	0	1	0	1	0	0	0	0	0	0	0	2	0	2	0	0	2	0	0	2	0	0	1	1	1	1	0	1	2	1	0	0	1	0	0	0	0	0	1	0	1	1
460	0	1	0	0	0	0	0	0	2	0	0	0	0	0	0	0	0	1	1	1	1	0	0	2	1	1	1	2	2	2	0	0	2	1	0	2	2	0	2	1	1	0	1	0	1	1	0	2	2
461	0	1	0	0	0	0	1	1	2	0	0	0	1	0	0	0	0	1	1	0	2	0	0	2	0	0	1	2	2	1	2	2	2	1	1	2	1	0	1	1	0	0	0	0	0	0	0	1	1
462	1	1	0	0	0	1	0	0	2	0	1	0	0	0	0	0	0	0	2	1	2	0	0	2	0	0	2	0	0	2	2	1	2	0	0	2	1	1	1	0	0	0	0	1	1	1	0	1	0
463	1	1	0	0	0	0	1	0	1	0	1	0	2	1	1	1	0	0	2	1	2	1	0	2	1	1	2	1	1	2	1	1	2	0	0	2	1	0	0	0	0	0	0	0	0	0	0	1	1
464	1	2	0	0	0	0	0	0	1	0	1	1	1	0	0	0	0	1	1	1	1	1	0	2	0	0	1	1	1	1	2	0	2	0	0	1	1	0	0	1	0	0	1	0	1	0	0	0	1
465	1	1	1	0	0	0	1	0	1	0	0	0	1	0	0	0	0	0	2	0	2	0	0	2	0	0	0	2	2	2	2	0	1	0	0	1	2	1	0	0	0	0	1	0	1	1	0	1	0
466	0	1	0	0	0	1	1	0	2	0	0	0	0	0	0	0	0	0	2	0	2	0	0	2	0	0	1	0	1	2	1	1	1	2	0	2	1	0	1	1	0	0	0	1	0	1	0	1	0
467	1	0	0	0	0	1	2	0	0	0	2	0	0	0	0	1	0	1	1	0	1	0	0	2	0	0	0	1	2	1	1	1	1	0	0	1	0	0	0	2	0	0	0	0	0	1	0	1	1
468	1	2	0	0	0	0	0	0	2	0	0	0	0	0	0	1	0	1	1	1	1	0	0	2	0	0	1	1	1	1	2	0	0	0	0	2	1	0	1	2	1	0	1	0	0	1	0	1	1
469	1	2	0	0	0	0	1	0	2	0	0	1	1	0	0	0	0	2	0	2	1	0	1	1	1	1	0	0	0	1	1	0	2	1	0	2	2	0	1	1	0	1	0	0	0	0	0	2	1
470	0	0	1	0	1	0	0	0	2	0	0	0	0	0	0	0	0	0	2	1	2	2	0	2	0	0	1	2	2	1	1	1	2	1	0	2	2	0	0	1	0	0	0	0	1	0	0	0	1
471	0	0	1	0	1	0	1	0	1	1	1	0	1	0	0	0	0	1	1	1	2	0	0	2	0	0	1	0	0	2	1	1	2	0	0	0	1	0	0	1	0	0	0	0	0	0	0	1	1
472	0	0	1	0	1	0	2	1	1	0	1	0	0	0	0	0	0	1	1	0	2	0	0	2	0	0	2	0	0	2	0	1	1	0	0	2	0	0	1	0	0	2	0	0	0	0	0	0	2
473	0	1	0	0	0	0	1	0	0	1	1	1	1	0	0	0	0	1	1	1	2	0	1	1	0	0	1	0	0	1	1	0	1	1	0	2	2	0	1	2	1	1	0	0	0	0	0	1	0
474	1	2	0	0	0	0	0	0	2	0	0	0	0	0	0	0	0	1	1	1	2	0	0	2	0	0	2	0	0	2	2	0	2	1	1	1	2	0	1	0	0	0	0	1	1	1	0	1	1
475	0	2	0	0	0	0	1	0	1	0	1	1	1	0	0	0	0	1	1	1	1	0	0	2	0	0	1	0	0	1	2	1	0	0	0	1	2	0	1	1	0	0	1	0	0	2	0	2	0
476	1	2	0	0	0	0	1	0	2	0	0	0	0	0	0	0	0	1	1	0	1	0	0	2	0	0	2	2	1	2	1	1	1	0	0	1	1	0	0	1	0	0	0	0	0	0	0	1	1
477	1	0	0	0	0	1	0	0	2	0	0	1	1	0	0	0	0	1	1	1	2	0	0	2	0	0	0	0	1	2	0	0	1	2	1	1	1	1	0	1	0	0	0	1	0	1	0	1	1
478	1	2	1	0	0	1	1	1	2	0	0	0	1	0	0	0	0	0	1	0	1	0	2	0	1	1	1	0	0	1	0	0	2	1	1	1	1	2	0	1	1	1	0	0	1	0	0	0	0
479	1	1	1	1	1	2	1	0	2	0	0	0	0	0	0	0	0	1	1	0	0	1	1	1	0	0	0	1	1	1	1	1	1	2	0	2	1	0	2	0	0	0	0	1	0	0	0	1	0
480	0	0	1	0	1	0	0	0	2	0	1	0	1	0	0	1	0	1	1	1	2	0	0	2	1	1	1	0	1	2	0	2	2	0	0	1	0	0	0	1	0	0	0	0	0	0	0	1	1
481	0	1	0	0	0	1	2	1	2	0	0	0	1	0	0	0	0	0	2	0	2	0	1	1	0	0	0	1	2	2	1	0	1	1	0	1	1	0	1	1	0	0	0	0	0	1	0	1	1
482	1	1	0	0	0	0	0	0	2	0	0	1	1	0	0	0	0	0	2	1	2	0	0	2	0	0	1	1	1	1	1	2	2	0	1	2	1	0	0	2	0	0	1	0	1	0	0	1	1
483	0	2	0	0	0	0	2	0	0	0	0	1	2	1	1	1	0	1	1	1	2	0	1	1	0	0	1	1	1	1	1	1	0	0	0	2	2	0	1	1	0	1	0	0	1	0	0	1	1
484	1	1	0	0	0	0	2	1	1	0	0	0	0	0	0	0	0	0	2	1	2	0	0	2	0	0	1	0	1	2	0	1	2	0	0	1	0	0	0	2	0	0	0	0	0	1	0	1	1
485	0	1	0	0	0	1	0	0	2	0	0	0	0	0	0	0	0	2	0	1	2	0	1	1	0	0	1	0	1	2	0	1	1	0	1	2	1	1	0	1	0	0	0	0	0	0	0	2	1
486	0	1	0	0	0	0	0	0	1	0	0	0	1	0	0	0	0	1	0	1	0	0	1	1	1	1	2	0	0	2	2	1	1	0	0	1	2	0	1	0	0	0	2	0	0	1	0	1	1
487	0	2	0	0	0	0	0	0	2	0	0	0	1	0	0	0	0	1	1	1	0	0	0	2	0	0	2	0	0	2	1	0	0	0	0	2	1	0	0	2	0	0	1	1	1	2	0	0	2
488	1	1	0	0	0	0	2	0	1	0	1	1	0	0	0	0	0	1	1	0	1	0	0	2	0	0	1	0	2	2	0	0	0	0	0	2	1	0	2	0	0	0	0	0	0	0	0	1	1
489	0	1	0	0	0	0	2	1	1	0	1	0	0	0	0	0	0	1	1	1	1	0	0	2	0	0	2	0	0	2	0	0	1	0	0	1	1	0	0	1	0	1	0	0	1	1	0	2	0
490	0	2	0	0	0	0	1	1	2	0	0	0	0	0	0	0	0	0	2	1	2	0	0	2	0	0	2	0	0	2	2	0	1	1	0	2	1	0	0	2	0	0	0	0	0	0	0	1	1
491	0	1	0	0	0	0	1	0	1	0	0	0	1	0	0	0	0	0	2	1	2	0	0	2	0	0	1	0	1	2	0	0	0	0	0	1	2	0	1	1	0	0	0	0	0	1	0	2	0
492	1	0	0	0	0	1	0	0	2	0	0	1	2	0	0	1	0	2	0	1	2	0	1	1	1	1	2	0	0	2	1	0	1	2	1	1	0	0	0	2	0	0	0	1	0	0	0	2	0
493	1	1	0	0	0	1	1	0	2	0	0	1	1	0	0	0	0	1	1	1	1	0	0	2	1	1	1	0	1	2	0	2	2	0	0	0	2	0	2	1	1	2	0	0	0	2	0	0	2
494	0	1	0	0	0	0	0	0	2	0	0	0	0	0	0	0	1	2	0	2	1	1	1	1	0	0	1	1	2	2	0	1	1	1	2	2	0	0	0	1	0	0	0	1	0	1	0	2	0
495	0	2	0	0	0	0	2	0	0	1	1	0	1	0	0	1	0	0	2	0	2	0	0	2	0	0	1	1	1	1	1	1	1	0	0	2	1	0	0	0	0	1	0	0	1	0	0	1	1
496	0	2	0	0	0	0	1	0	1	0	1	0	0	0	0	0	0	2	0	1	1	0	0	2	1	1	2	1	1	2	1	1	1	0	0	2	0	0	0	1	0	0	1	0	1	0	0	1	1
497	0	1	1	1	1	1	0	0	2	0	0	1	2	0	0	0	0	1	1	1	1	0	1	1	1	1	1	0	1	2	0	0	2	2	0	1	0	0	0	1	0	0	0	1	0	0	0	1	1
498	0	2	0	0	0	0	0	0	2	0	0	0	1	0	0	0	1	2	1	1	1	0	0	2	0	0	1	0	0	2	1	1	1	0	0	2	2	0	1	1	1	0	0	1	0	0	0	2	1
499	1	1	0	0	0	0	2	0	1	0	1	0	1	0	0	0	0	0	2	1	1	0	0	2	0	0	1	0	0	2	0	2	1	0	0	1	1	0	0	2	0	0	0	0	0	0	0	1	1
500	0	2	0	0	0	0	1	0	1	0	0	0	0	0	0	0	0	0	2	0	2	0	0	2	0	0	1	1	2	2	1	0	0	0	0	2	1	0	2	0	0	0	0	0	1	0	0	2	0
501	1	0	0	0	0	0	2	1	1	0	0	0	0	0	0	0	0	1	1	1	1	0	0	2	0	0	0	1	2	1	1	0	1	0	0	1	1	1	0	1	0	0	0	0	1	0	0	1	1
502	0	2	0	0	0	0	2	1	1	0	1	0	1	0	0	1	1	1	1	0	2	0	0	2	0	0	1	0	0	1	0	1	1	0	0	2	0	0	0	1	0	0	0	0	0	0	0	0	2
503	0	0	0	0	0	1	1	1	2	0	0	0	1	0	0	0	0	0	2	0	2	0	0	2	0	0	0	1	1	0	1	1	2	0	0	1	1	1	0	1	0	0	1	0	1	1	0	1	2
504	0	0	0	0	0	0	1	0	1	0	1	1	1	0	0	0	0	2	0	0	0	0	0	2	1	1	2	0	0	2	1	2	1	0	0	0	2	0	1	1	0	0	0	0	1	1	0	1	1
505	0	0	1	0	1	0	2	1	2	0	0	0	0	0	0	0	1	2	1	0	1	0	0	2	0	0	0	0	0	1	1	0	2	2	1	1	1	0	0	1	0	0	1	0	1	1	0	2	0
506	1	2	1	0	0	0	2	0	0	0	2	0	0	0	0	0	0	0	2	0	1	0	0	2	1	1	1	1	2	2	1	1	2	0	1	2	1	0	1	1	0	1	0	1	0	1	0	2	0
507	1	1	0	0	0	0	0	0	2	0	0	0	0	0	0	0	0	2	0	2	1	0	1	1	0	0	2	0	0	2	1	1	1	0	0	2	1	0	0	2	0	1	0	0	1	0	0	1	1
508	0	0	0	0	0	0	1	1	2	0	0	0	0	0	0	0	0	2	0	1	0	0	0	2	0	0	1	2	2	1	1	0	2	0	0	1	2	0	1	0	0	0	0	1	0	0	1	1	0
509	0	2	0	0	0	0	1	0	1	0	0	0	0	0	0	0	0	1	1	1	2	0	0	2	0	0	1	0	1	2	0	0	0	0	0	1	2	0	1	1	0	0	0	0	0	0	0	0	2
510	1	1	0	0	0	0	2	1	1	0	0	0	2	0	0	0	0	0	1	1	2	0	0	2	1	1	1	0	1	2	0	0	2	0	0	1	1	0	2	0	0	0	0	0	0	0	0	2	0
511	0	2	0	0	0	0	1	0	0	1	2	0	1	0	0	0	0	1	1	1	2	0	1	1	1	1	0	1	2	2	1	1	2	0	1	1	1	1	0	1	0	0	0	0	2	1	0	2	0
512	1	1	0	0	0	0	2	1	1	0	0	0	0	0	0	0	0	0	2	1	2	0	1	1	0	0	0	0	0	1	1	0	2	0	0	1	1	0	0	2	0	0	0	0	0	0	0	1	1
513	1	2	0	0	0	0	2	0	1	0	1	0	1	0	0	0	0	0	2	0	2	0	0	2	0	0	2	1	1	1	2	0	2	0	0	1	2	0	0	0	0	0	2	0	1	1	0	2	2
514	0	0	0	0	0	0	2	0	0	0	0	1	1	0	0	0	0	0	2	0	2	0	1	1	0	0	1	1	1	1	1	0	2	0	0	2	0	0	0	1	0	0	0	1	0	0	0	0	2
515	1	1	0	0	0	0	1	1	2	0	0	2	2	0	0	0	0	2	0	1	2	0	0	2	0	0	2	0	0	2	0	0	1	2	1	1	1	0	1	1	0	0	0	0	0	0	0	0	2
516	1	2	0	0	0	0	1	0	1	0	1	0	1	0	0	0	0	0	2	1	2	0	0	2	0	0	2	1	1	2	1	1	2	0	0	1	1	0	1	1	0	0	0	0	0	0	0	0	1
517	0	1	0	0	0	0	0	0	2	0	0	0	0	0	0	0	0	2	1	0	2	0	0	2	0	0	2	0	0	1	0	1	2	0	0	0	1	0	0	1	0	0	0	0	0	1	0	2	0
518	1	0	0	0	0	0	1	0	2	1	0	0	1	0	0	0	0	0	2	0	2	0	0	2	0	0	1	1	1	2	0	0	1	1	0	2	2	1	1	0	0	0	0	0	0	0	0	1	1
519	0	1	0	0	0	0	1	1	2	0	0	0	1	0	0	1	1	2	0	2	1	0	0	2	0	0	2	0	0	1	1	0	2	0	0	1	1	0	1	1	0	0	0	0	1	1	0	0	2
520	0	0	0	0	0	1	1	1	2	0	0	0	1	0	0	0	0	1	1	1	1	0	0	2	0	0	2	0	0	2	1	0	1	0	0	2	2	0	1	1	0	0	0	0	1	0	0	1	1
521	1	1	0	0	0	0	0	0	2	0	0	0	1	0	0	0	0	0	2	0	2	0	0	2	0	0	2	1	1	1	1	1	2	0	0	2	0	0	0	2	0	0	0	2	0	2	0	2	1
522	0	1	0	0	0	1	2	1	1	0	1	1	2	0	0	0	0	1	1	2	1	0	0	2	0	0	1	0	1	2	0	0	1	1	1	2	2	0	1	2	1	0	0	0	0	0	0	0	2
523	0	1	0	0	0	0	1	0	1	0	1	0	0	0	0	1	0	0	2	0	2	0	0	2	0	0	1	0	1	2	0	0	2	0	0	1	1	0	0	2	0	0	0	0	0	1	0	2	0
524	0	1	0	0	0	0	1	1	2	0	0	0	0	0	0	0	0	1	1	1	1	0	0	2	0	0	2	0	0	2	1	1	2	0	1	2	2	0	1	0	0	1	0	0	0	1	0	1	1
525	0	0	0	0	0	1	0	0	1	0	1	0	1	0	0	0	0	0	1	0	1	1	0	2	0	0	1	0	0	1	1	0	2	0	0	1	1	1	0	1	0	0	0	0	2	0	0	2	0
526	1	1	0	0	0	1	1	1	2	0	0	0	2	0	0	0	0	1	1	0	2	0	0	2	0	0	1	0	1	2	0	1	2	0	0	0	2	0	2	0	1	1	0	0	1	0	0	1	1
527	0	1	2	0	1	0	2	1	1	0	0	1	1	0	0	0	0	1	1	0	1	0	1	1	1	1	2	0	0	2	2	0	1	1	1	2	1	0	0	2	0	0	1	1	0	0	0	2	0
528	1	1	0	0	0	0	1	0	1	0	0	0	0	0	0	0	0	0	2	1	2	0	1	1	0	0	1	0	1	2	0	0	0	0	1	2	2	0	1	2	2	1	0	0	1	0	0	1	1
529	1	1	0	0	0	0	1	1	2	0	0	0	0	0	0	0	0	1	1	1	1	0	1	1	1	1	0	0	1	2	0	2	2	0	0	1	1	0	0	2	0	0	0	0	1	1	0	1	2
530	0	1	0	0	0	0	1	0	1	0	1	0	1	0	0	1	0	1	1	0	0	0	0	2	0	0	1	0	0	1	1	0	2	2	1	1	2	0	2	0	0	0	1	0	1	1	0	2	1
531	1	0	0	0	0	1	1	0	1	0	0	1	0	0	0	0	0	0	2	1	2	0	0	2	0	0	2	0	0	2	0	0	2	0	0	2	0	0	0	1	0	0	0	0	1	0	0	1	2
532	0	0	0	0	0	2	2	0	1	0	1	1	1	0	0	0	0	0	2	0	2	0	0	2	0	0	2	0	0	2	1	0	0	1	1	2	1	0	1	2	1	0	1	0	1	0	0	1	1
533	0	1	0	0	0	0	2	1	1	0	0	0	0	0	0	0	1	1	2	0	1	0	0	2	0	0	1	0	0	2	2	0	1	1	0	2	1	0	0	1	0	0	1	0	2	0	0	2	0
534	1	2	0	0	0	0	1	0	2	0	0	0	1	0	0	0	0	1	2	1	2	0	0	2	0	0	1	0	0	1	0	1	1	0	1	1	0	0	1	1	0	1	0	0	1	0	0	0	2
535	0	1	0	0	0	0	1	1	2	0	0	0	1	0	0	0	0	2	0	0	1	0	0	2	0	0	1	1	0	1	2	0	2	0	0	1	1	0	1	2	1	1	0	0	0	0	0	1	1
536	1	1	0	0	0	0	1	0	1	0	1	1	1	0	0	0	0	0	2	0	2	0	0	2	0	0	2	0	0	2	0	2	2	0	0	1	1	0	0	2	1	0	1	0	1	1	0	2	0
537	1	0	0	0	0	0	1	0	1	0	1	0	1	1	0	0	0	1	1	1	2	0	0	2	0	0	0	2	2	0	2	0	1	0	0	1	0	0	0	1	0	0	0	0	0	1	0	1	1
538	1	2	0	0	0	0	1	0	2	0	0	0	0	0	0	0	0	2	0	1	0	0	1	1	1	1	1	1	2	2	1	1	1	0	1	2	2	0	0	2	1	0	1	0	1	1	0	2	0
539	1	1	0	0	0	0	1	0	2	0	0	0	0	0	0	0	0	1	1	1	1	1	1	1	0	0	2	0	0	1	0	0	1	0	0	2	0	0	1	1	0	0	0	1	0	0	1	1	1
540	1	2	0	0	0	0	0	0	2	0	0	0	1	0	0	0	0	1	1	0	1	0	0	2	1	1	2	0	0	2	0	1	2	1	0	2	1	1	0	1	0	0	0	0	0	0	0	1	1
541	1	1	0	0	0	0	1	0	2	0	0	0	1	0	0	0	0	0	2	0	2	0	2	0	0	0	1	0	0	2	1	0	1	1	1	2	1	0	2	0	0	0	0	2	0	0	0	1	2
542	0	2	0	0	0	0	1	0	1	1	2	1	2	0	0	0	0	0	2	0	2	0	1	1	0	0	1	0	1	2	1	0	2	2	0	1	1	0	0	2	0	1	0	0	1	1	0	1	1
543	1	0	0	0	0	0	2	0	0	0	2	1	1	0	0	0	0	2	0	0	0	0	0	2	0	0	1	0	0	1	1	0	1	0	0	1	1	0	0	1	0	0	1	0	0	0	0	2	0
544	1	1	0	0	0	0	1	0	1	0	0	0	0	0	0	0	0	0	2	0	2	0	1	1	0	0	2	0	0	2	2	0	1	1	0	1	2	0	0	1	0	0	1	0	1	0	0	2	0
545	1	1	0	0	0	0	1	0	0	0	1	0	0	0	0	0	0	2	0	1	2	0	0	2	0	0	1	1	1	1	1	0	0	1	1	2	2	0	1	2	1	0	1	0	1	0	0	1	1
546	1	2	0	0	0	0	1	0	2	0	0	0	2	0	0	0	0	2	0	1	0	0	0	2	0	0	1	1	1	1	2	0	2	0	0	1	2	0	1	1	0	0	0	0	0	1	0	2	0
547	1	1	0	0	0	1	1	0	2	0	0	0	1	0	0	0	0	0	2	1	2	0	0	2	0	0	2	0	0	1	1	0	0	0	0	1	1	2	0	1	1	0	1	0	1	0	0	2	0
548	0	1	0	0	0	0	1	1	2	0	0	0	0	0	0	0	0	0	2	0	2	0	1	1	0	0	2	0	0	2	1	1	1	0	0	1	1	1	0	1	0	1	0	0	0	0	0	2	0
549	1	2	0	0	0	0	1	1	2	0	0	0	0	0	0	0	0	0	2	1	1	1	0	2	0	0	0	1	1	1	1	0	0	0	0	2	2	0	1	1	0	1	0	0	1	0	0	2	0
550	1	1	0	0	0	0	1	0	2	0	0	0	0	0	0	0	0	2	0	1	1	0	1	1	1	1	1	0	0	2	1	1	1	0	0	2	2	0	2	1	0	0	0	2	0	2	0	2	0
551	1	0	0	0	0	1	1	1	2	0	0	0	0	0	0	0	0	1	2	1	2	0	0	2	0	0	0	1	2	2	1	0	2	2	2	2	1	1	0	0	0	0	0	2	0	2	0	2	0
552	1	1	0	0	0	0	1	0	1	0	0	0	2	0	0	0	1	2	0	1	1	0	0	2	0	0	2	0	0	2	1	0	1	1	0	2	0	0	1	1	1	0	0	0	0	1	0	2	0
553	1	1	0	0	0	0	1	0	1	0	1	0	0	0	0	0	0	2	0	1	2	0	2	0	0	0	1	0	0	1	0	2	2	0	0	1	1	0	1	1	0	0	0	0	0	0	0	2	0
554	1	2	0	0	0	0	2	0	0	0	1	0	2	0	0	0	0	2	0	1	1	1	0	2	1	1	1	1	1	1	2	1	2	0	0	2	1	1	0	1	0	0	1	0	1	1	0	0	2
555	0	1	0	0	0	0	1	1	2	0	0	0	0	0	0	0	0	0	2	1	2	0	1	1	1	1	1	0	0	1	1	0	1	0	0	1	1	0	0	2	0	1	0	0	1	0	0	0	1
556	1	1	0	0	0	0	2	1	1	0	0	0	1	0	0	0	0	0	1	1	2	0	1	1	0	0	2	1	1	2	2	0	2	1	0	1	2	0	2	1	1	0	0	0	0	0	0	0	2
557	1	2	0	0	0	0	1	0	1	0	0	0	2	0	0	0	0	0	2	0	2	0	0	2	0	0	2	0	0	2	0	1	2	0	0	2	0	0	0	2	0	0	0	0	1	0	0	2	0
558	0	0	0	0	0	1	1	0	1	0	1	0	0	0	0	0	0	1	1	2	1	0	1	1	0	0	2	0	0	2	0	0	1	1	0	2	2	0	2	1	1	0	1	1	0	0	0	1	1
559	0	2	0	0	0	0	2	1	1	0	0	0	0	0	0	0	0	2	0	0	0	0	1	1	1	1	2	1	1	2	2	0	2	2	1	1	1	0	0	1	0	0	0	0	0	1	0	0	2
560	0	1	0	0	0	1	2	0	1	0	1	1	1	0	0	0	0	1	1	1	2	0	0	2	0	0	2	0	1	2	1	2	1	0	0	2	1	0	0	0	0	0	0	0	0	0	0	0	1
561	0	1	0	0	0	0	1	0	1	0	1	1	1	0	0	0	0	0	2	0	2	0	0	2	0	0	2	0	0	2	1	0	0	0	0	2	0	0	0	2	0	0	0	1	1	1	0	1	1
562	1	2	0	0	0	0	1	0	1	0	0	0	0	0	0	0	0	0	2	1	2	0	0	2	0	0	1	0	1	2	0	0	2	0	0	1	2	1	1	0	0	0	1	0	0	2	0	0	2
563	0	2	0	0	0	0	1	1	2	0	0	1	1	0	0	0	0	0	2	0	2	0	0	2	0	0	0	2	2	2	2	0	0	0	0	2	0	0	0	2	0	0	1	0	1	1	0	2	1
564	0	1	0	0	0	0	1	1	2	0	0	0	0	0	0	0	0	2	0	0	1	0	2	0	0	0	1	1	1	1	1	1	2	0	0	1	0	0	0	2	0	1	0	1	1	0	0	2	2
565	1	0	0	0	0	1	0	0	2	0	1	0	0	0	0	0	0	0	2	0	2	0	0	2	0	0	2	0	0	2	0	1	2	0	0	1	1	1	0	1	1	0	0	0	0	0	0	1	1
566	0	2	0	0	0	0	2	1	1	0	1	1	1	0	0	0	0	1	1	1	2	0	1	1	0	0	1	0	0	1	0	2	1	1	1	2	1	0	1	1	0	0	0	0	0	0	0	2	0
567	1	1	0	0	0	1	1	0	1	0	1	0	1	0	0	0	0	0	2	0	2	0	1	1	1	1	1	0	0	2	1	1	2	0	1	2	1	0	0	2	0	1	1	0	1	1	0	1	1
568	0	0	0	0	0	1	1	0	2	0	0	0	0	0	0	0	0	1	1	1	2	0	0	2	0	0	1	1	1	0	2	1	1	1	0	1	0	0	0	1	0	0	1	0	1	1	0	2	1
569	0	0	0	0	0	0	1	1	1	1	0	1	1	0	0	0	1	1	1	0	2	0	0	2	0	0	2	0	0	2	1	1	2	0	0	1	0	0	0	2	0	0	0	0	0	0	0	2	0
570	1	1	0	0	0	0	1	0	1	0	1	1	1	1	1	1	0	1	1	1	2	0	0	2	0	0	2	1	1	2	1	0	1	0	0	2	1	0	2	0	0	0	0	1	0	1	0	1	0
571	0	1	0	0	0	0	1	1	2	0	0	0	0	0	0	0	0	0	2	0	2	0	1	1	0	0	1	0	0	1	0	1	1	1	1	2	1	0	2	0	0	0	0	0	0	1	0	0	1
572	0	1	0	0	0	1	2	0	1	0	0	1	1	0	0	0	0	2	0	1	0	0	1	1	1	1	2	0	0	2	1	2	2	0	0	0	1	1	0	1	1	0	0	1	0	0	0	2	0
573	1	2	0	0	0	0	0	0	2	0	1	1	1	0	0	0	0	1	1	1	2	0	0	2	0	0	2	0	0	2	1	1	1	0	0	2	1	0	0	1	0	0	0	0	0	0	0	2	1
574	0	0	0	0	0	1	1	0	1	0	0	0	0	0	0	0	0	1	1	1	1	0	0	2	2	2	2	0	0	2	1	0	2	2	1	2	1	0	1	1	0	0	0	1	1	1	0	0	2
575	1	2	0	0	0	0	2	1	1	0	0	1	1	0	0	0	0	1	1	1	1	0	0	2	0	0	1	1	1	2	0	1	1	1	1	2	2	0	1	0	0	0	0	0	1	1	0	1	1
576	0	2	0	0	0	0	0	0	2	0	1	0	1	0	0	0	0	1	2	1	2	0	0	2	1	1	2	0	0	2	1	0	2	2	0	1	1	0	1	1	0	0	0	0	0	0	0	2	0
577	0	1	0	0	0	0	1	1	2	0	0	0	1	0	0	0	0	1	1	0	1	0	0	2	0	0	1	0	1	2	0	1	1	1	1	1	2	0	2	0	1	0	0	0	0	0	0	1	2
578	1	2	0	0	0	0	0	0	2	0	0	1	2	0	0	0	0	0	2	0	1	0	0	2	0	0	2	0	0	1	1	0	2	0	0	2	1	0	0	1	0	0	0	0	1	1	0	0	2
579	1	0	0	0	0	0	1	1	2	0	0	1	2	0	0	0	0	0	1	0	1	0	0	2	0	0	0	0	1	2	0	0	1	0	0	1	1	0	1	1	1	0	0	0	1	1	0	1	1
580	1	1	1	0	0	0	1	0	1	0	1	0	0	0	0	1	0	2	0	1	2	0	0	2	0	0	1	0	1	2	0	1	2	0	0	0	1	0	0	2	0	0	2	0	0	1	0	2	0
581	1	1	0	0	0	0	2	0	1	0	0	2	2	1	1	1	0	0	1	0	1	0	0	2	0	0	2	0	1	2	1	1	0	0	0	1	0	0	0	1	0	0	0	0	0	0	0	2	0
582	1	2	0	0	0	0	1	0	1	1	2	0	1	0	0	1	0	1	1	0	1	0	1	1	0	0	2	2	1	2	1	1	1	2	1	2	1	1	0	1	1	0	0	0	0	0	0	2	0
583	1	0	0	0	0	0	1	0	1	0	1	2	2	0	0	0	0	1	0	1	2	0	0	2	0	0	1	1	1	1	2	0	1	1	0	0	1	0	0	2	0	0	1	0	1	1	0	1	1
584	0	1	1	0	0	0	2	0	1	0	1	0	1	0	0	0	0	0	2	1	2	0	0	2	0	0	1	1	2	2	1	0	2	1	2	2	0	0	0	2	0	0	1	0	1	1	0	0	1
585	1	2	1	0	0	0	1	0	1	1	2	1	2	0	0	0	0	2	0	1	2	0	1	1	1	1	2	1	1	2	1	2	2	0	0	2	0	0	0	2	0	0	0	0	0	0	0	1	1
586	0	0	0	0	0	0	1	1	2	0	0	0	0	0	0	0	0	0	2	0	2	0	0	2	1	1	2	0	0	2	1	1	2	0	1	1	0	0	0	2	0	0	0	0	1	1	0	1	1
587	1	1	1	0	0	0	2	0	1	0	0	0	0	0	0	0	0	1	1	1	1	0	0	2	0	0	2	1	1	2	1	0	2	1	0	2	1	0	1	1	0	0	1	0	1	1	0	1	0
588	0	2	0	0	0	0	1	1	2	0	0	0	1	0	0	0	1	2	0	1	1	0	0	2	0	0	2	0	0	2	1	2	1	0	0	1	2	0	0	1	0	2	0	0	0	0	0	2	0
589	0	1	0	0	0	0	2	0	1	0	1	0	0	0	0	0	0	1	1	1	2	0	0	2	1	1	2	0	0	2	0	1	2	0	0	2	1	0	0	1	0	1	0	0	1	0	0	1	1
590	0	2	0	0	0	0	1	0	1	0	0	0	0	0	0	0	0	0	2	1	2	0	0	2	0	0	1	0	1	2	0	0	2	1	1	1	1	0	0	0	0	0	1	0	1	1	0	1	1
591	1	0	0	0	0	0	1	1	2	0	0	0	0	0	0	0	0	0	2	0	2	0	0	2	0	0	0	1	1	1	1	1	1	2	1	2	1	0	1	1	0	0	0	0	0	0	0	0	2
592	1	2	0	0	0	0	1	0	0	1	1	0	2	0	0	0	0	1	1	1	1	0	1	1	1	1	1	1	1	2	2	2	2	0	0	2	0	0	0	1	0	0	0	0	0	1	0	2	0
593	0	0	0	0	0	0	2	0	1	1	0	0	1	0	0	0	0	0	2	1	2	0	0	2	0	0	2	0	1	2	0	1	2	0	0	2	0	0	1	1	0	0	0	0	0	0	0	2	1
594	1	2	1	0	0	0	0	0	1	0	1	1	1	1	1	1	0	0	2	1	2	0	0	2	0	0	1	0	1	2	0	1	1	2	0	2	1	0	0	1	0	0	0	0	0	0	0	1	1
595	0	1	0	0	0	1	1	1	2	0	0	0	0	0	0	0	0	1	1	1	1	1	0	2	0	0	1	0	0	1	1	1	2	2	0	1	1	0	0	2	0	0	0	0	0	1	0	1	1
596	0	1	1	0	0	1	2	0	1	0	1	0	0	0	0	0	0	1	0	1	0	0	0	2	0	0	0	0	1	2	0	0	0	1	1	1	2	1	1	0	0	0	0	0	0	0	0	2	1
597	1	1	0	0	0	0	1	1	1	1	0	2	2	1	1	1	0	0	1	0	2	0	0	2	0	0	2	0	0	2	1	0	2	0	0	1	2	0	2	0	0	0	0	0	1	0	0	1	2
598	1	0	0	0	0	1	1	0	2	0	0	0	0	0	0	0	0	2	0	1	2	0	0	2	0	0	2	0	0	2	0	1	2	1	0	2	1	0	1	1	0	0	1	0	1	0	0	1	1
599	0	2	0	0	0	0	1	0	1	1	2	0	0	0	0	0	0	1	2	1	2	1	0	2	0	0	2	1	1	2	1	1	1	0	0	1	0	0	1	1	0	0	1	0	1	1	0	2	0
600	1	2	1	0	0	0	2	1	1	0	0	0	0	0	0	0	0	1	1	0	1	1	0	2	0	0	2	0	0	2	1	1	1	2	0	2	1	0	0	1	0	1	0	0	0	0	0	2	1
601	1	1	0	0	0	0	1	0	1	0	0	0	0	0	0	0	0	2	0	1	1	0	0	2	0	0	2	1	1	2	2	2	1	0	0	1	1	0	1	2	1	0	1	0	1	1	0	2	0
602	1	1	0	0	0	0	2	0	0	0	0	0	0	0	0	0	0	2	0	2	0	0	0	2	0	0	1	1	1	1	1	2	1	0	0	0	2	1	1	0	0	0	1	0	1	0	0	2	1
603	0	1	1	0	0	0	2	0	0	0	2	1	1	0	0	0	0	0	2	0	2	1	1	1	0	0	1	0	0	2	0	0	0	0	1	2	2	1	1	0	0	1	0	0	1	1	0	1	1
604	1	0	0	0	0	0	1	0	2	0	0	1	1	0	0	0	0	2	0	1	0	0	0	2	0	0	1	2	2	1	2	0	1	0	0	2	1	0	1	1	0	1	0	0	1	1	0	1	1
605	1	1	0	0	0	0	2	1	1	0	0	2	1	0	0	0	0	0	2	0	2	0	1	1	1	1	2	0	0	2	2	1	1	0	1	2	0	0	1	1	1	0	0	0	1	0	0	2	0
606	1	1	0	0	0	0	2	0	0	0	2	1	1	0	0	0	0	0	2	0	2	0	0	2	0	0	2	0	0	2	1	1	1	0	0	1	2	0	2	0	0	0	0	0	0	1	0	1	1
607	0	0	0	0	0	0	1	0	1	0	0	0	0	0	0	0	0	1	1	1	2	0	0	2	1	1	2	1	1	2	1	1	0	0	0	2	2	1	1	0	0	0	1	0	1	1	0	2	1
608	0	1	1	1	1	1	0	0	2	0	1	0	1	0	0	0	0	0	2	0	2	0	0	2	0	0	1	0	0	2	0	1	1	0	0	2	1	0	0	2	0	1	0	0	1	0	0	2	1
609	1	2	0	0	0	0	0	0	2	0	1	0	1	0	0	0	0	0	2	1	2	0	0	2	2	2	2	0	0	2	2	1	2	1	0	2	1	0	1	2	1	0	1	0	2	2	0	2	0
610	1	2	0	0	0	0	2	0	0	0	1	0	0	0	0	0	0	0	2	0	2	1	0	2	0	0	1	1	1	1	1	2	2	0	0	1	2	1	1	0	0	0	1	0	0	1	0	2	0
611	0	0	0	0	0	2	0	0	2	0	0	0	1	0	0	0	0	1	1	0	0	0	0	2	0	0	2	0	1	1	1	0	1	0	0	1	2	0	1	1	0	0	0	0	0	0	0	2	0
612	0	2	1	0	0	0	1	1	2	0	1	0	0	0	0	0	0	0	2	0	2	0	1	1	1	1	1	0	0	1	0	2	2	0	1	2	2	0	2	0	0	0	1	0	0	0	0	1	0
613	1	2	0	0	0	0	2	1	1	0	1	1	1	0	0	0	0	1	1	0	1	0	0	2	0	0	2	0	0	1	0	1	0	0	0	1	1	0	1	2	1	0	0	0	1	0	0	0	0
614	1	2	0	0	0	0	1	1	2	0	0	0	0	0	0	0	1	1	2	1	2	0	1	2	0	0	1	0	1	2	0	1	2	0	1	2	1	0	0	2	0	0	1	0	0	2	0	2	0
615	0	2	0	0	0	0	1	0	1	1	1	0	1	0	0	0	0	1	1	1	2	0	1	1	0	0	1	0	0	1	0	1	1	0	0	2	1	1	0	0	0	1	0	0	0	0	0	1	1
616	1	1	0	0	0	0	1	1	2	0	0	1	1	0	0	0	0	1	1	1	1	1	0	2	0	0	1	0	0	2	2	2	1	0	0	2	1	0	1	1	0	0	1	0	1	1	0	2	2
617	1	1	0	0	0	1	1	1	2	0	0	0	0	0	0	0	0	0	2	0	2	0	0	2	0	0	2	0	0	2	2	0	1	0	0	1	1	0	2	0	0	0	0	0	2	1	0	2	2
618	1	2	0	0	0	0	1	1	2	0	0	0	2	0	0	0	1	2	0	1	1	1	0	2	0	0	1	0	0	2	1	0	1	1	0	1	1	1	0	1	0	0	0	0	0	0	0	1	1
619	0	1	0	0	0	0	0	0	2	0	0	1	2	0	0	0	1	2	1	0	1	0	0	2	0	0	1	0	0	1	1	0	1	1	0	2	1	0	2	0	0	0	1	0	0	2	0	0	2
620	0	1	0	0	0	0	1	0	1	0	1	0	0	0	0	0	0	1	1	0	1	0	0	2	0	0	2	2	2	2	0	0	2	0	0	1	1	1	0	1	0	0	1	0	1	1	0	2	1
621	1	1	0	0	0	1	0	0	2	0	0	1	1	0	0	0	0	0	2	0	2	0	1	1	1	1	2	0	0	2	1	0	2	0	0	2	2	0	1	1	0	0	0	0	0	1	0	1	1
622	0	0	0	0	0	0	2	0	2	0	0	0	0	0	0	0	0	0	2	1	2	0	1	1	0	0	1	2	2	1	2	0	2	1	1	2	1	0	1	1	0	0	0	1	0	0	0	0	1
623	1	2	0	0	0	0	2	0	0	0	1	0	0	0	0	0	0	0	2	0	2	0	1	1	1	1	2	1	1	2	2	1	2	0	1	1	1	0	0	2	0	0	0	0	0	0	0	1	0
624	0	1	0	0	0	0	1	0	1	0	1	0	1	0	0	0	0	0	2	0	2	0	1	1	1	1	1	1	1	1	2	1	1	1	1	2	2	0	2	1	1	0	0	0	0	1	0	2	1
625	0	0	0	0	0	0	1	0	2	0	0	0	1	0	0	0	0	1	1	1	1	0	0	2	0	0	1	0	1	2	0	1	2	0	0	2	0	0	1	1	0	0	0	1	0	0	0	0	2
626	1	1	0	0	0	0	1	0	2	0	0	1	1	0	0	0	0	0	1	2	1	0	0	2	1	1	0	1	1	2	1	0	2	0	0	1	2	0	1	0	0	1	0	0	0	0	0	0	2
627	1	1	0	0	0	1	0	0	2	0	0	1	1	0	0	0	0	1	2	1	2	0	0	2	0	0	2	0	0	2	0	1	0	0	0	1	2	0	2	1	1	0	0	0	0	0	0	1	0
628	1	0	0	0	0	1	0	0	2	0	0	0	0	0	0	0	0	1	1	0	2	0	0	2	0	0	2	0	0	1	1	0	2	0	0	2	2	0	1	2	1	0	1	0	1	1	0	1	1
629	0	1	0	0	0	0	1	0	0	0	1	1	2	0	0	0	1	2	0	2	1	0	1	1	0	0	2	0	1	2	1	2	2	0	0	1	1	0	1	1	0	0	0	0	0	1	0	0	2
630	0	1	0	0	0	0	1	0	1	0	0	0	0	0	0	0	0	0	2	0	2	0	0	2	0	0	2	1	1	2	2	0	1	2	0	2	2	0	2	0	1	0	1	0	2	0	0	1	1
631	1	1	0	0	0	0	2	0	0	0	1	0	0	0	0	0	0	1	1	2	1	0	1	1	1	1	2	0	0	1	0	0	0	0	0	1	1	0	1	1	0	1	1	0	1	1	0	2	1
632	1	1	0	0	0	1	2	1	1	0	0	1	1	0	0	0	0	0	1	0	2	0	0	2	0	0	1	0	2	2	0	0	2	2	2	2	2	1	1	0	0	0	0	0	0	0	0	1	1
633	0	1	1	0	0	0	2	0	0	0	0	0	1	0	0	0	0	1	1	1	2	0	0	2	0	0	2	0	0	2	0	1	2	1	1	2	1	0	0	2	0	0	0	0	0	0	0	1	1
634	0	0	0	0	0	1	2	0	0	0	0	0	0	0	0	0	0	1	1	1	1	0	0	2	1	1	2	1	1	2	1	0	1	0	0	2	0	0	1	1	1	0	1	1	1	2	0	1	1
635	1	1	1	1	1	1	1	1	2	0	0	2	1	0	0	0	0	1	1	1	2	0	0	2	1	1	2	1	1	2	1	0	1	0	0	2	0	0	0	2	0	0	0	1	0	0	0	0	2
636	1	2	1	0	0	0	1	1	2	0	0	0	0	0	0	0	0	0	2	0	2	0	0	2	0	0	2	1	1	2	2	0	0	0	0	2	0	0	0	2	0	0	0	0	0	0	0	0	2
637	1	0	0	0	0	0	1	0	1	0	0	1	1	0	0	0	0	1	1	0	2	0	0	2	0	0	2	0	0	2	1	0	0	1	0	2	2	0	1	0	0	0	1	0	1	1	0	1	1
638	0	2	0	0	0	0	1	0	1	0	0	0	0	0	0	0	0	1	1	1	2	1	0	2	0	0	1	0	1	2	0	0	1	1	1	1	2	0	2	0	0	0	0	0	0	0	0	1	2
639	0	1	0	0	0	0	1	0	1	0	0	0	0	0	0	0	0	1	1	0	0	0	0	2	1	1	1	1	1	2	2	2	2	1	1	2	0	0	1	1	0	0	1	0	1	0	0	0	2
640	0	1	0	0	0	0	2	1	1	0	0	0	0	0	0	0	0	0	2	0	2	0	0	2	0	0	1	1	2	2	0	1	1	0	0	2	2	0	0	1	0	0	1	0	1	0	0	2	0
641	1	1	0	0	0	1	0	0	2	0	0	0	0	0	0	0	0	0	1	0	2	2	0	2	0	0	1	0	1	2	0	2	1	1	1	2	0	0	1	1	0	0	0	0	0	0	0	0	2
642	1	2	0	0	0	0	1	0	2	0	0	0	0	0	0	0	0	2	0	1	0	0	0	2	0	0	1	1	1	2	0	0	0	0	1	2	2	0	1	0	0	1	0	0	0	0	0	1	1
643	1	1	0	0	0	0	1	0	0	0	1	0	1	0	0	0	0	0	1	0	1	0	0	2	0	0	1	0	0	2	1	0	1	0	0	2	2	0	1	1	0	0	0	0	0	0	0	2	1
644	0	1	0	0	0	0	0	0	2	0	0	0	1	0	0	0	1	1	1	1	1	0	1	1	1	1	0	0	1	1	0	1	2	0	0	1	0	0	0	2	0	0	0	0	0	0	0	0	2
645	1	1	0	0	0	0	1	0	0	0	1	1	1	0	0	0	0	1	1	0	2	1	0	2	0	0	1	1	1	2	0	2	1	0	0	1	2	0	2	0	0	0	1	0	1	0	0	2	0
646	1	2	0	0	0	0	1	0	1	1	1	0	0	0	0	0	0	2	0	1	2	0	0	2	0	0	0	2	2	0	2	0	1	1	1	2	1	0	0	1	0	0	1	0	1	1	0	2	0
647	0	0	0	0	0	0	1	0	1	0	1	1	1	0	0	0	0	0	1	1	1	1	0	2	0	0	1	0	1	2	1	1	0	0	0	2	2	0	0	1	0	1	0	0	1	0	0	0	2
648	1	0	1	0	1	0	2	1	1	0	0	0	1	0	0	0	0	0	2	0	2	1	0	2	0	0	2	1	1	1	2	1	1	0	0	2	2	0	1	0	0	0	0	0	0	0	0	2	0
649	0	1	0	0	0	0	0	0	2	0	0	0	2	0	0	1	0	0	2	0	2	0	1	1	1	1	0	0	1	2	0	1	2	1	0	2	2	0	2	0	0	0	0	0	0	0	0	2	0
650	0	1	0	0	0	0	0	0	2	0	0	1	1	1	1	1	1	0	2	1	2	0	0	2	1	1	1	1	1	2	1	0	0	1	0	2	0	0	1	1	0	0	0	0	0	0	0	1	1
651	1	1	0	0	0	0	1	0	2	0	0	0	1	0	0	1	0	0	2	1	2	0	0	2	0	0	2	0	1	2	0	1	2	0	0	1	1	0	0	2	0	0	0	0	0	0	0	2	1
652	0	1	0	0	0	0	1	0	2	0	0	1	2	0	0	0	0	0	2	0	2	1	0	2	0	0	1	0	0	1	0	0	2	2	2	2	2	0	2	1	1	0	0	0	0	1	0	1	1
653	0	1	0	0	0	1	1	0	1	0	0	0	0	0	0	1	0	2	0	2	1	0	1	1	1	1	2	0	0	2	0	0	1	0	0	1	2	1	0	0	0	0	1	0	1	2	0	1	2
654	1	1	1	1	1	1	2	1	1	0	1	1	1	0	0	0	0	0	2	0	2	0	1	1	1	1	1	1	1	1	2	1	1	2	1	2	1	0	0	1	0	0	1	0	1	0	0	2	0
655	0	0	0	0	0	1	1	0	0	0	1	0	2	0	0	0	0	1	1	0	1	0	0	2	0	0	2	2	2	2	1	2	1	0	0	2	1	0	0	0	0	0	0	0	0	0	0	2	1
656	0	1	0	0	0	0	1	1	2	0	0	1	1	0	0	0	0	0	2	0	2	1	0	2	0	0	1	1	1	2	2	0	0	1	0	2	2	0	1	1	0	0	1	0	1	0	0	0	2
657	1	2	1	0	0	0	1	0	1	0	1	0	0	0	0	0	0	1	1	1	1	0	1	1	1	1	1	0	1	2	1	1	2	1	0	2	1	0	1	1	0	0	1	0	1	0	0	2	0
658	0	1	0	0	0	0	2	1	1	0	0	0	0	0	0	0	0	0	2	1	2	0	1	1	0	0	2	0	0	2	1	1	1	2	1	2	0	0	0	2	0	1	0	1	1	0	0	0	2
659	1	1	0	0	0	0	1	0	1	0	1	0	0	0	0	0	0	2	0	0	0	0	0	2	0	0	1	0	1	2	0	1	2	1	0	1	2	0	2	0	1	0	0	0	0	0	0	1	1
660	1	0	1	0	0	1	2	0	1	0	0	0	0	0	0	0	0	0	2	1	2	0	0	2	0	0	0	2	2	0	2	0	2	0	0	1	0	0	0	2	0	0	2	0	0	1	0	1	1
661	0	1	0	0	0	0	0	0	2	0	0	0	0	0	0	0	0	0	2	0	2	0	1	1	1	1	0	0	0	1	2	1	2	1	1	2	1	1	0	0	0	0	0	0	0	0	0	1	1
662	0	1	0	0	0	0	1	1	2	0	0	1	1	0	0	0	0	1	1	0	1	1	0	2	1	1	2	0	1	2	0	0	1	0	0	2	0	0	1	1	0	1	0	1	2	0	0	1	1
663	0	1	0	0	0	0	1	0	1	0	0	0	0	0	0	0	0	2	1	0	1	0	1	1	0	0	1	0	0	1	0	0	1	0	0	2	1	0	0	2	0	1	0	0	1	0	0	2	0
664	1	2	0	0	0	0	1	0	1	0	1	0	0	0	0	0	1	2	1	0	1	0	0	2	0	0	1	0	0	2	0	0	2	0	0	2	2	0	1	1	0	0	2	0	1	1	0	2	0
665	0	2	0	0	0	0	2	1	1	0	1	0	0	0	0	0	0	1	1	1	2	0	0	2	0	0	2	0	0	2	1	2	2	0	1	2	1	0	1	2	1	0	0	0	1	0	0	2	0
666	1	2	0	0	0	0	1	0	1	0	1	1	1	0	0	0	0	1	2	1	2	0	0	2	0	0	0	0	0	1	2	1	0	0	0	2	0	0	1	1	0	0	0	1	1	1	0	0	2
667	1	2	0	0	0	0	2	0	0	0	2	2	1	0	0	0	0	1	1	1	2	0	0	2	0	0	0	0	1	2	1	0	2	1	1	2	1	1	0	0	0	0	0	0	0	0	0	1	1
668	1	1	0	0	0	0	0	0	1	0	1	0	2	0	0	0	0	1	1	1	1	0	0	2	0	0	0	1	2	2	1	1	1	2	1	2	0	0	0	1	0	0	1	0	0	0	0	1	1
669	1	0	0	0	0	1	1	1	2	0	0	1	1	0	0	0	0	1	1	0	2	0	0	2	0	0	1	1	1	1	2	2	1	0	0	2	0	0	0	2	0	0	1	0	1	1	0	2	0
670	0	1	0	0	0	0	2	0	0	0	2	0	1	0	0	0	0	2	0	1	0	0	1	1	1	1	2	2	1	2	1	0	0	0	1	2	2	0	1	1	0	1	0	0	0	1	0	0	1
671	1	1	0	0	0	0	2	0	1	0	1	0	0	0	0	0	0	0	2	0	2	0	1	1	0	0	1	0	0	1	1	2	2	0	0	2	2	0	0	2	1	1	0	0	1	0	0	2	1
672	1	0	0	0	0	1	2	1	1	0	1	0	1	0	0	0	0	1	1	1	1	0	0	2	0	0	0	0	1	2	0	0	0	0	1	2	2	0	0	2	1	0	1	0	0	0	0	1	1
673	0	1	0	0	0	0	1	0	1	0	0	1	1	0	0	0	0	1	1	0	1	0	0	2	0	0	0	2	2	2	2	2	1	0	0	2	2	0	0	2	0	0	1	0	1	0	0	1	1
674	0	0	0	0	0	2	0	0	2	0	0	0	0	0	0	0	0	1	1	1	2	0	2	0	0	1	2	0	0	2	1	0	2	0	0	1	1	0	0	2	0	0	0	0	0	1	0	2	0
675	0	1	0	0	0	1	2	0	0	0	1	1	2	0	0	0	0	1	1	1	1	0	0	2	0	0	0	1	1	2	1	0	1	0	0	2	1	0	0	2	0	0	0	0	0	0	0	1	1
676	0	0	1	0	1	0	1	0	2	0	0	1	1	0	0	0	0	2	0	0	1	0	0	2	0	0	0	1	2	1	1	0	2	0	0	1	1	0	2	0	0	0	1	0	1	1	0	0	2
677	0	1	1	0	0	0	1	0	1	0	1	0	1	0	0	0	0	1	1	0	2	0	1	1	0	0	0	1	2	1	1	1	1	0	0	2	0	0	1	1	1	0	1	0	1	0	1	0	1
678	1	1	0	0	0	0	2	0	1	0	1	0	0	0	0	0	0	0	1	0	2	0	0	2	0	0	1	0	0	1	0	0	0	0	0	2	1	0	1	1	0	0	1	0	1	1	0	2	0
679	0	0	0	0	0	0	1	0	1	0	0	1	1	0	0	0	0	1	1	0	1	0	0	2	0	0	1	0	0	1	1	0	2	1	0	2	2	1	1	0	0	0	0	0	0	0	0	2	0
680	1	1	0	0	0	1	2	0	1	0	1	0	1	0	0	0	0	2	0	1	1	0	0	2	0	0	0	2	2	2	2	0	1	1	0	1	2	0	2	0	0	2	0	0	0	1	0	1	1
681	1	1	0	0	0	0	2	1	1	0	0	1	2	0	0	0	0	1	1	1	2	0	0	2	0	0	1	1	0	1	2	1	1	0	0	1	1	0	0	1	0	0	0	0	2	1	0	2	0
682	0	1	0	0	0	1	0	0	2	0	0	1	1	0	0	0	0	0	2	0	2	0	1	1	0	0	1	0	0	1	1	1	1	1	1	2	1	0	0	1	0	1	0	1	1	0	0	0	1
683	0	1	0	0	0	1	2	0	0	0	0	1	1	0	0	0	1	2	1	1	1	0	1	1	0	0	1	0	1	2	0	0	0	0	0	2	0	0	0	2	0	0	0	0	0	0	0	1	1
684	1	2	0	0	0	1	1	0	2	0	0	0	0	0	0	0	0	1	1	0	2	0	1	1	0	0	1	1	1	0	2	2	1	0	0	2	1	1	0	0	0	0	1	0	1	0	0	2	1
685	1	2	0	0	0	0	1	0	2	0	0	1	2	0	0	0	0	0	1	0	1	0	0	2	0	0	2	0	0	2	1	2	1	0	0	2	0	0	0	2	0	0	1	0	1	1	0	0	2
686	0	1	0	0	0	0	2	1	2	0	0	1	2	0	0	1	0	2	0	1	1	0	0	2	0	0	1	0	0	1	0	0	0	0	0	2	1	0	0	2	0	2	0	0	0	0	0	2	0
687	1	1	0	0	0	0	1	1	2	0	0	0	0	0	0	0	0	1	0	0	0	0	1	1	1	1	0	2	2	1	2	1	2	0	0	2	0	0	0	2	0	0	0	1	0	0	0	2	2
688	0	1	0	0	0	0	1	0	1	0	0	0	0	0	0	0	1	2	1	0	1	0	0	2	0	0	1	1	1	1	1	0	1	1	1	1	2	0	1	1	0	0	0	0	1	1	0	1	1
689	0	2	0	0	0	0	0	0	2	0	0	1	1	0	0	0	0	1	1	0	2	0	2	0	0	0	1	1	0	1	1	0	2	0	0	2	1	0	0	2	0	1	0	0	1	0	0	1	2
690	0	1	0	0	0	0	2	1	1	0	0	0	1	0	0	0	0	1	1	0	1	1	0	2	0	0	1	0	0	1	0	1	1	0	1	2	1	0	2	0	0	0	1	0	1	1	0	1	0
691	1	2	1	0	0	0	1	1	2	0	1	0	0	0	0	1	0	2	1	0	1	0	0	2	0	0	2	0	0	2	1	1	1	0	0	2	2	0	1	1	0	0	0	0	0	1	0	1	1
692	1	2	0	0	0	0	0	0	2	0	0	0	0	0	0	0	1	1	1	1	2	1	0	2	0	0	2	0	0	1	0	0	1	0	0	2	1	0	1	1	0	1	0	0	1	0	0	0	2
693	1	0	0	0	0	0	1	0	2	1	0	1	2	0	0	0	0	0	2	0	2	0	0	2	0	0	1	1	1	1	2	1	1	0	0	2	1	2	0	1	1	1	1	0	0	0	0	1	1
694	1	1	0	0	0	0	1	0	1	1	1	1	2	0	0	0	0	2	0	1	2	0	0	2	0	0	0	0	0	1	2	0	0	0	0	1	1	1	0	1	0	1	0	0	0	0	0	0	2
695	0	2	0	0	0	0	0	0	2	0	0	1	1	0	0	0	0	1	2	1	2	0	0	2	0	0	0	1	1	2	1	2	2	0	0	2	0	0	0	2	0	0	0	1	1	1	0	2	0
696	0	1	0	0	0	1	1	1	2	0	0	0	0	0	0	0	0	1	1	1	1	0	0	2	0	0	1	0	2	2	0	1	1	0	0	2	1	0	0	1	0	0	0	0	0	0	0	2	1
697	0	1	0	0	0	0	2	1	1	0	0	0	0	0	0	0	0	1	1	1	1	0	0	2	1	1	1	1	2	2	1	1	2	0	1	2	1	0	0	1	0	0	1	0	1	1	0	0	2
698	1	1	0	0	0	0	1	0	1	0	1	0	1	0	0	1	0	1	2	0	2	0	0	2	1	1	0	0	1	1	0	1	2	0	0	1	2	0	0	1	0	1	0	1	2	0	0	2	1
699	0	0	0	0	0	0	2	1	1	0	0	0	0	0	0	0	0	1	1	1	1	0	0	2	0	0	2	1	1	2	1	1	2	0	0	0	2	0	1	1	1	1	0	1	1	0	0	1	1
700	0	0	0	0	0	2	0	0	2	0	0	0	0	0	0	0	0	0	2	0	2	0	0	2	0	0	0	0	1	2	0	0	1	1	0	2	1	0	1	1	0	0	0	0	0	0	0	2	1
701	1	2	0	0	0	1	1	0	2	0	0	0	0	0	0	1	0	2	0	1	1	0	2	0	1	1	2	1	1	2	0	1	0	0	0	2	1	0	0	2	0	0	0	0	0	0	1	1	1
702	0	2	0	0	0	0	2	0	1	0	0	1	1	0	0	0	1	2	1	0	1	0	1	1	1	1	2	0	0	1	0	1	0	0	0	1	2	1	1	0	0	1	0	0	0	0	0	1	1
703	0	1	0	0	0	1	0	0	2	0	0	0	2	0	0	0	0	0	2	1	2	0	1	1	2	2	2	0	0	2	2	0	0	0	1	2	1	1	0	0	0	0	0	0	0	0	0	2	0
704	1	0	0	0	0	0	1	0	1	0	0	0	1	0	0	0	0	2	0	1	1	0	1	1	0	0	2	1	1	2	2	1	1	0	0	1	0	0	0	2	0	1	0	0	1	1	0	1	0
705	1	2	0	0	0	0	2	0	1	0	0	0	1	0	0	0	0	0	2	1	2	0	0	2	1	1	2	0	0	1	0	0	2	0	0	2	1	0	1	1	0	0	1	0	1	0	0	1	1
706	1	1	0	0	0	0	2	0	1	0	1	0	2	0	0	0	1	2	1	1	1	1	0	2	1	1	2	0	0	1	1	0	2	1	1	1	2	0	0	1	0	0	0	0	1	0	0	0	2
707	1	2	0	0	0	0	1	0	0	0	0	0	0	0	0	1	0	0	2	0	2	0	1	1	0	0	2	0	0	1	2	0	2	0	0	2	1	0	0	2	0	0	1	1	1	2	0	1	1
708	0	1	0	0	0	0	2	0	0	1	1	2	2	0	0	0	0	0	1	0	2	0	0	2	0	0	2	0	0	2	1	2	2	0	0	1	1	0	1	1	0	1	0	0	1	0	0	1	1
709	0	1	0	0	0	0	1	0	1	0	0	1	2	0	0	1	0	2	0	1	2	0	1	1	1	1	1	1	1	1	1	1	1	0	0	2	0	0	0	1	0	0	0	1	0	0	0	2	0
710	1	2	1	0	0	1	1	0	1	0	1	1	1	0	0	0	0	0	2	1	2	0	0	2	0	0	2	1	1	2	1	0	1	1	0	2	1	0	0	2	0	0	0	0	0	0	0	2	0
711	0	1	0	0	0	0	1	2	2	0	0	0	1	1	1	1	0	0	2	0	2	0	0	2	0	0	2	0	0	2	0	0	1	1	1	2	0	0	0	2	0	0	1	0	1	1	0	1	1
712	1	1	1	0	0	0	2	1	1	0	1	0	1	0	0	0	0	2	0	1	1	0	1	1	0	0	2	0	0	2	1	2	2	0	1	2	1	1	0	1	0	0	1	0	1	0	0	2	1
713	1	2	0	0	0	0	1	0	1	0	1	0	1	0	0	1	0	0	2	0	2	0	0	2	0	0	1	1	2	2	1	1	1	0	0	1	2	1	0	1	0	1	0	0	1	0	0	1	1
714	0	1	0	0	0	0	1	0	1	0	0	0	0	0	0	0	0	2	0	1	1	0	1	1	0	0	2	0	0	2	0	0	1	1	0	1	1	0	1	1	0	0	0	0	1	1	0	2	0
715	0	1	1	1	1	1	0	0	2	0	0	0	1	0	0	0	0	0	2	0	2	0	0	2	0	0	2	1	1	2	1	0	1	1	2	2	1	0	0	1	0	0	1	0	1	2	0	2	0
716	0	0	0	0	0	1	2	0	0	0	0	1	1	0	0	0	0	1	0	1	0	0	1	1	0	0	2	0	0	2	0	1	2	1	0	1	1	0	1	1	0	0	1	1	1	2	0	0	1
717	1	1	0	0	0	1	0	0	2	0	0	1	1	0	0	0	1	2	1	1	1	1	0	2	0	0	1	0	0	2	1	1	0	0	0	2	1	0	0	2	0	0	1	0	1	1	0	0	1
718	1	1	0	0	0	0	1	1	2	0	0	0	0	0	0	0	0	1	1	0	1	0	0	2	0	0	2	1	1	2	1	0	1	0	0	2	0	0	0	1	0	0	0	0	0	1	0	1	1
719	1	1	0	0	0	0	1	0	1	0	1	0	2	0	0	1	0	2	0	1	0	0	0	2	0	0	1	1	1	0	2	1	2	1	1	2	1	0	1	1	0	0	0	0	1	0	0	1	1
720	1	1	0	0	0	1	0	0	1	0	1	1	1	0	0	0	0	0	1	0	1	1	0	2	1	1	0	2	2	0	2	2	1	0	0	0	0	0	0	1	0	0	1	0	0	0	0	1	1
721	0	1	0	0	0	0	2	1	1	0	0	0	2	1	1	1	0	1	1	1	2	0	0	2	0	0	1	1	2	2	1	1	2	0	0	2	1	0	0	2	0	1	0	0	0	2	0	2	0
722	1	2	0	0	0	0	0	0	2	0	0	0	1	0	0	0	0	1	1	1	1	0	0	2	0	0	2	0	0	1	0	1	0	0	0	2	0	0	0	2	0	0	1	0	0	0	0	2	1
723	0	0	1	0	1	0	1	1	2	0	1	1	0	0	0	0	1	2	1	0	1	0	1	1	0	0	1	0	1	2	0	0	2	1	1	1	2	0	2	1	1	0	0	2	0	0	0	0	2
724	1	1	0	0	0	0	1	1	2	0	0	2	2	1	1	1	0	2	0	1	1	0	1	1	0	0	2	0	0	2	1	2	2	0	0	1	2	0	1	1	1	0	0	1	0	1	0	1	1
725	1	0	0	0	0	0	1	1	2	0	0	1	1	0	0	0	0	2	0	1	1	1	0	2	1	1	2	0	0	1	0	1	2	0	0	2	1	0	0	1	0	0	0	0	0	0	0	2	2
726	1	2	0	0	0	0	1	1	1	1	0	1	1	0	0	0	0	1	1	1	2	0	1	1	1	1	0	0	0	1	1	0	2	2	1	1	1	1	0	1	0	1	0	0	1	0	0	2	1
727	0	0	0	0	0	0	2	0	0	0	1	0	1	0	0	1	0	0	2	0	2	0	1	1	0	0	2	1	1	1	1	0	1	0	0	1	1	0	0	1	0	0	2	0	1	1	0	2	0
728	1	0	0	0	0	0	1	0	1	0	0	0	0	0	0	0	0	0	2	1	2	0	0	2	0	0	1	0	0	1	2	0	1	0	0	1	2	0	2	0	1	0	0	0	0	0	0	1	1
729	1	2	0	0	0	0	1	0	1	0	0	1	2	1	1	1	1	1	1	1	2	0	0	2	0	0	2	0	0	2	0	1	2	2	0	2	2	0	2	0	1	0	0	0	0	0	0	1	0
730	1	1	0	0	0	0	1	0	1	0	1	0	0	0	0	0	0	1	1	1	2	0	0	2	0	0	1	0	0	1	1	1	1	2	1	2	2	0	0	2	0	1	0	0	1	0	0	1	1
731	1	2	0	0	0	0	1	0	1	0	0	0	1	0	0	0	0	1	1	1	1	0	0	2	0	0	1	0	0	2	2	1	2	0	0	1	2	1	1	0	0	0	0	0	0	0	0	2	0
732	0	1	0	0	0	0	1	0	1	0	0	1	2	0	0	0	0	2	1	0	2	0	0	2	1	1	0	0	0	1	1	0	2	1	1	2	2	0	2	1	1	0	0	0	0	0	0	2	0
733	0	2	0	0	0	0	2	1	1	0	1	0	1	1	1	1	0	1	1	1	2	0	1	1	1	1	2	0	0	2	2	0	1	1	0	1	1	0	1	1	0	0	1	0	0	1	0	0	1
734	1	1	0	0	0	1	0	0	2	0	0	0	0	0	0	0	0	1	1	1	1	0	0	2	0	0	2	1	1	2	1	2	2	0	0	1	0	0	1	2	1	0	0	0	0	1	0	2	0
735	0	1	0	0	0	0	1	0	0	0	1	0	0	0	0	0	0	0	2	0	2	0	0	2	0	0	2	0	0	2	0	1	2	1	1	2	2	0	0	2	1	0	0	0	0	0	0	2	0
736	1	1	0	0	0	1	0	0	2	0	0	0	0	0	0	0	0	1	1	0	1	0	0	2	0	0	2	0	0	2	0	0	2	1	1	1	1	0	0	1	0	1	0	0	0	1	0	1	1
737	0	1	0	0	0	0	2	0	1	0	0	0	0	0	0	0	0	1	1	1	1	0	0	2	0	0	2	0	1	2	1	1	1	0	0	2	2	0	2	1	1	0	1	0	0	0	0	2	0
738	1	0	0	0	0	0	1	1	2	0	0	0	0	0	0	0	0	2	0	1	1	0	0	2	0	0	0	0	0	1	1	0	1	1	1	2	0	0	0	1	0	0	1	0	0	1	0	2	0
739	0	1	0	0	0	1	1	0	2	0	0	0	1	0	0	0	0	1	1	1	1	0	0	2	0	0	2	1	1	2	1	0	1	0	0	1	0	0	1	2	1	0	0	0	0	0	0	2	1
740	1	0	0	0	0	0	2	1	1	0	1	0	0	0	0	0	0	1	1	0	2	0	0	2	1	1	1	0	1	2	0	2	2	0	0	2	0	0	0	2	0	0	0	0	0	0	0	0	2
741	1	1	0	0	0	0	1	0	0	1	1	1	1	0	0	0	0	0	2	0	2	0	0	2	0	0	2	0	1	2	0	0	1	0	0	2	2	0	2	0	0	0	1	0	1	1	0	2	1
742	0	1	1	0	0	0	1	0	1	0	1	2	2	1	1	1	0	1	1	1	1	1	1	1	0	0	2	0	0	2	0	1	2	0	0	1	1	0	1	1	0	0	0	0	1	0	0	2	0
743	0	0	0	0	0	0	2	0	1	1	0	0	0	0	0	0	0	1	1	1	2	0	2	0	0	0	1	1	1	1	1	1	2	0	0	2	2	0	1	1	0	0	0	0	0	0	0	2	0
744	0	2	0	0	0	0	2	0	0	0	0	1	2	0	0	0	0	1	0	1	2	1	0	2	0	0	2	1	1	2	2	1	2	0	0	1	1	0	0	2	0	0	1	0	0	1	0	1	1
745	1	0	0	0	0	0	1	0	2	0	0	0	0	0	0	0	0	0	1	0	1	1	0	2	1	1	2	1	1	2	0	0	0	1	1	2	1	1	0	1	0	0	0	0	0	0	0	2	1
746	1	2	0	0	0	0	0	0	2	0	0	1	1	0	0	0	0	0	2	0	2	0	0	2	0	0	1	0	1	2	1	2	1	0	0	0	1	0	1	1	0	0	1	1	0	0	0	1	1
747	0	2	0	0	0	0	1	1	2	0	0	0	0	0	0	0	0	1	1	1	2	0	0	2	0	0	2	0	0	2	1	0	1	0	0	1	0	0	0	2	0	0	0	0	0	0	0	0	2
748	1	1	0	0	0	1	1	1	2	0	0	0	0	0	0	0	1	2	1	0	1	0	0	2	0	0	1	0	1	2	0	0	1	0	0	2	1	0	1	1	0	0	0	0	0	0	0	1	1
749	0	2	0	0	0	0	1	0	2	0	0	1	1	0	0	0	0	2	0	1	2	0	0	2	0	0	2	0	0	1	0	0	1	0	0	2	2	1	1	0	0	0	0	0	0	0	0	2	1
750	1	0	0	0	0	0	1	0	2	0	0	0	2	0	0	1	0	1	1	1	0	0	0	2	0	0	2	0	0	2	1	2	2	0	0	1	1	0	1	2	1	0	0	0	0	1	0	1	2
751	0	1	0	0	0	0	0	0	1	0	1	0	2	0	0	0	0	0	2	0	2	1	0	2	0	0	1	1	1	1	2	2	2	0	0	2	1	0	1	2	1	0	1	0	1	1	0	1	0
752	0	0	0	0	0	1	1	0	1	0	1	0	0	0	0	0	0	1	1	2	1	0	0	2	0	0	2	0	0	2	1	0	1	0	0	1	1	0	0	0	0	0	2	0	1	1	0	1	1
753	1	0	0	0	0	2	1	0	1	1	1	0	0	0	0	0	1	2	1	0	1	1	0	2	0	0	0	1	1	2	1	1	2	0	0	0	2	0	0	0	0	0	0	0	1	0	0	1	1
754	0	2	0	0	0	0	1	1	2	0	0	0	0	0	0	0	0	1	1	1	2	1	0	2	0	0	1	0	1	2	0	1	1	0	1	2	1	0	1	1	0	1	0	0	1	0	0	1	0
755	0	0	0	0	0	0	0	0	2	0	0	0	0	0	0	0	0	0	2	0	2	0	0	2	0	0	1	1	1	0	1	1	1	1	2	2	2	0	2	0	0	0	0	0	0	1	0	1	1
756	1	1	0	0	0	0	1	0	1	1	1	1	1	1	1	1	0	1	1	0	2	0	0	2	0	0	2	0	0	2	0	0	2	0	0	1	1	1	0	1	0	1	1	0	0	0	0	1	1
757	1	0	0	0	0	0	1	0	1	0	0	0	0	0	0	0	1	2	1	0	2	0	0	2	1	1	2	1	1	2	1	0	1	0	0	2	1	0	1	1	0	1	0	0	0	1	0	2	0
758	0	2	0	0	0	0	2	0	1	1	0	0	1	0	0	0	0	2	1	0	1	0	1	1	0	0	1	1	2	2	0	0	1	1	0	1	2	0	0	2	0	0	0	1	0	0	0	1	2
759	0	1	0	0	0	0	2	0	2	0	0	0	0	0	0	0	0	1	1	1	1	0	0	2	1	1	1	2	2	1	1	0	1	1	1	2	0	0	1	1	0	0	1	0	1	1	0	2	1
760	0	1	1	1	1	1	1	0	1	0	1	0	1	1	1	1	0	0	1	1	2	0	0	2	0	0	2	1	1	2	2	0	2	0	0	2	1	0	0	2	1	0	1	0	1	1	0	1	1
761	1	1	1	1	1	1	1	0	1	0	1	2	1	0	0	0	0	2	0	1	1	0	0	2	0	0	1	0	0	2	0	0	0	0	0	2	1	0	0	2	0	1	0	0	0	0	0	0	1
762	1	0	0	0	0	1	2	0	0	0	0	0	0	0	0	0	0	0	2	1	2	0	0	2	0	0	1	2	2	1	2	2	2	0	0	1	1	0	1	1	0	0	0	0	0	0	0	1	2
763	0	2	1	0	0	0	1	1	2	0	0	0	2	0	0	0	1	2	1	1	1	0	0	2	0	0	2	2	2	2	0	0	1	1	0	1	2	0	2	0	1	0	0	0	0	0	0	1	1
764	0	2	0	0	0	0	0	0	2	0	0	1	2	0	0	0	1	2	0	1	1	0	0	2	1	1	2	1	1	2	1	0	1	0	0	2	1	0	0	2	0	0	0	0	0	0	0	1	1
765	1	2	0	0	0	0	2	1	1	0	0	0	0	0	0	1	0	1	1	0	1	0	1	1	1	1	2	0	0	2	0	0	2	0	0	2	1	0	0	2	1	0	0	2	0	2	0	2	0
766	0	2	0	0	0	0	1	2	2	0	0	1	1	0	0	0	0	0	2	0	2	0	0	2	1	1	1	0	0	1	1	0	0	0	0	2	2	1	1	0	0	0	0	1	0	0	0	2	0
767	1	1	0	0	0	0	0	0	2	0	0	0	0	0	0	0	0	0	2	1	2	0	0	2	0	0	2	0	0	2	1	1	2	0	1	1	1	1	0	0	0	0	0	0	0	0	0	2	0
768	1	0	0	0	0	2	1	1	2	0	0	1	2	0	0	0	0	1	1	0	1	0	1	1	1	1	2	0	0	2	1	1	2	0	0	2	0	0	0	2	0	0	1	0	1	0	0	0	2
769	1	1	0	0	0	0	0	0	2	0	0	1	0	0	0	0	0	0	2	1	2	0	0	2	0	0	2	1	1	2	2	1	1	1	0	2	0	0	0	2	0	0	0	0	0	0	0	2	0
770	0	1	0	0	0	0	2	0	1	0	1	0	1	0	0	0	0	1	1	1	1	0	0	2	1	1	1	1	2	2	1	2	1	0	0	1	2	0	0	2	1	0	1	0	1	1	0	0	0
771	0	0	0	0	0	1	1	0	1	1	2	0	1	0	0	0	0	0	2	1	2	0	1	1	0	0	1	0	2	2	0	0	2	2	2	2	0	0	1	1	0	0	0	0	0	0	0	2	0
772	0	2	0	0	0	1	1	0	1	0	0	1	1	0	0	0	0	0	2	0	2	0	0	2	0	0	1	0	0	1	0	0	1	0	0	2	1	0	0	1	0	0	1	0	1	0	0	1	1
773	1	1	0	0	0	1	1	0	2	0	0	0	0	0	0	0	0	0	2	0	2	0	0	2	0	0	1	1	2	2	1	0	2	0	0	1	1	1	0	0	0	1	0	0	1	0	0	1	1
774	0	0	0	0	0	1	0	0	1	0	0	1	0	0	0	0	0	0	2	0	2	0	2	0	1	1	2	0	0	2	0	1	2	1	1	2	1	0	0	0	0	0	1	0	1	1	0	0	2
775	0	1	0	0	0	0	1	0	2	0	0	0	0	0	0	0	0	0	2	1	2	0	0	2	0	0	0	0	1	2	0	1	1	1	1	1	0	0	1	1	0	0	0	0	0	0	0	0	2
776	0	0	0	0	0	0	1	1	2	0	0	1	1	0	0	0	0	2	0	1	0	0	2	0	0	1	2	0	0	2	0	1	2	1	1	2	0	0	0	1	0	0	0	1	0	0	0	2	1
777	1	1	1	0	0	1	2	0	1	0	0	0	1	0	0	0	0	1	1	1	2	0	1	1	0	0	1	1	2	2	1	0	0	0	0	2	2	1	1	0	0	0	0	1	1	1	0	1	1
778	0	2	0	0	0	0	1	0	2	0	0	0	2	0	0	1	0	2	0	0	0	0	1	1	1	2	2	1	1	2	2	0	1	0	0	2	2	0	1	1	0	0	1	0	1	0	1	0	1
779	1	0	0	0	0	1	1	1	2	0	0	0	0	0	0	0	1	1	1	0	2	0	1	1	1	1	1	0	1	2	1	1	2	1	0	1	1	0	1	1	0	0	0	0	0	1	0	2	1
780	0	1	0	0	0	0	2	1	1	0	1	1	2	1	1	1	0	2	0	1	1	0	0	2	0	0	2	0	0	2	0	2	2	0	0	0	1	0	1	1	0	0	0	0	1	0	0	2	0
781	0	0	0	0	0	0	1	0	0	1	2	1	1	0	0	0	1	2	0	2	2	0	0	2	0	0	0	0	1	1	0	1	1	0	1	1	1	0	0	1	0	0	1	0	1	1	0	1	0
782	1	1	0	0	0	1	0	0	2	0	0	0	1	0	0	0	0	2	1	0	2	0	2	0	0	0	1	0	1	2	1	0	1	0	0	1	2	0	0	1	0	1	0	0	1	1	0	2	1
783	0	2	0	0	0	0	1	0	1	0	1	1	1	0	0	0	0	1	1	1	1	0	1	1	0	0	1	0	2	2	0	1	2	2	0	2	1	0	0	2	0	0	0	0	0	0	0	1	1
784	0	0	0	0	0	0	2	0	0	0	1	0	1	1	1	1	0	0	2	1	2	1	0	2	1	1	1	2	2	1	2	1	2	0	0	1	1	0	1	1	0	0	0	0	1	0	0	2	0
785	0	0	0	0	0	0	0	0	2	0	0	0	0	0	0	0	0	2	0	1	2	0	0	2	1	1	1	0	2	2	0	1	1	0	0	1	1	0	0	1	0	0	0	0	0	1	0	1	2
786	1	0	0	0	0	2	2	0	1	0	1	1	2	0	0	0	0	1	1	0	0	0	1	1	1	1	1	0	1	2	1	1	2	2	0	1	2	0	0	2	1	0	0	0	0	0	0	2	0
787	1	1	0	0	0	0	0	0	2	0	0	0	0	0	0	0	1	1	1	1	1	0	1	1	1	1	1	0	0	2	0	1	2	0	0	2	0	0	0	2	0	0	2	0	1	1	0	2	0
788	0	2	1	0	1	0	1	0	1	0	0	1	1	0	0	0	0	1	0	1	2	0	0	2	0	0	2	1	1	2	2	1	1	1	0	1	2	0	2	1	1	0	0	0	0	0	0	2	1
789	1	2	0	0	0	0	0	0	2	0	0	0	0	0	0	0	0	1	2	1	2	0	0	2	0	0	1	1	1	1	1	0	2	1	0	2	1	0	1	1	0	0	1	0	1	1	0	2	0
790	1	1	1	0	1	0	1	1	2	0	0	0	0	0	0	0	0	0	2	1	2	0	2	0	0	1	2	1	1	2	2	1	0	0	0	2	2	0	2	1	1	0	1	0	1	1	0	1	1
791	1	0	0	0	0	0	2	0	0	0	1	1	2	0	0	1	1	0	2	1	2	1	0	2	1	1	1	1	1	1	1	0	0	0	0	2	2	0	1	0	0	1	0	0	0	2	0	1	1
792	1	2	1	0	0	0	1	0	1	0	0	0	0	0	0	0	0	1	1	2	1	0	1	1	1	1	2	0	0	2	1	0	1	0	0	2	2	0	0	2	0	1	0	1	1	0	0	2	1
793	1	2	0	0	0	0	0	0	2	0	0	0	1	0	0	0	0	1	0	1	0	0	1	1	0	0	1	0	0	2	0	0	0	0	0	2	2	0	2	0	1	0	0	0	0	0	0	2	0
794	0	2	1	1	1	1	1	0	1	0	1	1	1	0	0	0	0	0	2	0	2	0	1	1	1	1	1	0	1	2	0	0	2	2	1	1	2	0	1	1	0	0	1	0	1	2	0	1	1
795	1	1	0	0	0	0	1	0	1	0	1	0	0	0	0	0	0	1	1	0	1	0	1	1	0	0	2	1	1	1	2	1	0	0	0	1	2	0	1	1	0	1	0	0	1	0	0	0	2
796	1	1	0	0	0	0	0	0	2	0	1	0	0	0	0	0	0	1	1	1	2	0	0	2	0	0	1	1	1	2	2	1	1	1	2	2	2	0	1	1	0	1	0	0	0	0	0	1	1
797	0	2	0	0	0	0	2	1	2	0	0	1	1	0	0	0	0	1	1	1	1	0	0	2	0	0	1	0	0	1	1	1	1	0	1	2	2	0	0	1	0	0	1	0	1	1	0	1	1
798	1	1	0	0	0	0	2	0	0	0	0	0	1	0	0	0	0	2	0	1	1	0	1	1	1	1	1	0	0	2	0	0	1	1	1	1	1	0	2	0	0	0	1	0	1	1	0	2	0
799	0	2	0	0	0	0	2	1	1	0	1	1	2	0	0	0	0	0	2	0	2	0	0	2	0	0	2	0	0	2	1	2	1	0	0	2	2	0	2	1	1	0	0	0	0	1	0	1	1
800	0	1	1	1	1	1	1	0	2	0	0	0	0	0	0	0	0	0	1	0	2	0	0	2	0	0	2	0	0	2	0	1	1	1	2	2	1	0	0	1	0	0	0	0	0	0	0	2	0
801	0	2	0	0	0	0	2	1	2	0	0	0	0	0	0	0	1	0	2	1	2	0	0	2	0	0	2	0	0	2	2	1	1	0	0	1	1	0	0	2	0	0	1	0	1	2	0	2	0
802	1	0	0	0	0	0	1	0	1	0	0	1	1	0	0	0	0	0	2	1	1	0	0	2	1	1	0	0	0	1	1	1	2	1	0	1	2	0	1	1	0	1	0	0	0	0	0	2	0
803	1	0	0	0	0	1	1	0	1	0	1	1	1	0	0	0	0	0	2	1	2	0	1	1	0	0	1	0	0	1	2	1	1	0	0	1	2	0	1	1	0	0	1	0	1	0	0	1	1
804	1	1	0	0	0	1	0	0	2	0	0	0	0	0	0	0	0	1	1	2	1	1	0	2	0	0	2	0	0	2	1	0	0	0	0	1	1	0	1	1	0	0	0	0	1	0	0	2	0
805	1	1	0	0	0	1	1	0	1	0	0	0	1	0	0	0	0	0	1	0	1	0	1	1	1	1	1	0	0	2	2	0	1	1	1	2	1	0	0	2	0	0	1	0	1	0	1	2	0
806	0	2	0	0	0	0	2	0	1	0	1	2	1	0	0	0	0	2	0	1	0	1	0	2	0	0	0	2	2	1	2	1	1	0	0	2	1	1	0	0	0	0	0	0	0	0	0	2	0
807	0	2	0	0	0	0	0	0	2	0	0	1	1	0	0	0	0	2	0	2	0	0	0	2	0	0	1	1	2	2	1	1	2	0	1	1	0	0	0	1	0	1	0	0	0	1	0	1	1
808	0	1	0	0	0	1	1	0	2	0	0	0	0	0	0	0	0	1	1	1	1	0	1	1	1	1	2	1	1	2	0	0	2	1	1	1	2	0	1	1	0	0	0	1	0	0	0	0	2
809	1	2	0	0	0	0	1	0	1	1	1	1	1	0	0	0	0	1	1	1	2	0	0	2	0	0	2	0	0	2	1	1	1	0	0	2	1	0	0	2	0	1	0	0	1	1	0	2	1
810	1	2	0	0	0	0	1	1	2	0	0	2	1	0	0	0	0	2	0	2	1	0	1	1	0	0	2	0	0	2	0	1	2	0	0	2	0	0	0	2	0	0	0	0	0	0	0	0	2
811	1	0	0	0	0	0	1	1	2	0	0	0	0	0	0	0	0	0	2	1	2	0	0	2	0	0	1	0	1	2	0	0	1	0	0	2	1	0	0	1	0	0	0	1	0	0	0	0	2
812	1	1	0	0	0	1	1	1	2	0	0	1	1	0	0	0	1	0	2	1	2	0	0	2	0	0	0	1	2	1	1	0	1	1	2	2	0	0	0	1	0	0	1	0	1	1	1	2	0
813	1	2	0	0	0	0	1	0	1	0	0	1	1	0	0	1	0	0	2	1	2	1	0	2	0	0	1	0	0	1	1	1	1	0	0	1	1	0	0	1	0	0	0	0	0	0	0	1	1
814	0	1	1	0	0	0	1	0	2	0	0	0	0	0	0	0	0	0	1	0	1	0	0	2	0	0	1	0	1	2	0	0	1	0	0	2	2	0	2	0	0	0	0	0	0	1	0	1	1
815	0	1	0	0	0	0	1	0	1	0	0	1	1	0	0	0	0	0	2	0	2	0	0	2	0	0	2	0	0	2	0	1	1	0	0	2	1	0	1	1	0	0	1	0	1	0	0	2	0
816	1	0	0	0	0	0	2	0	1	0	0	0	1	0	0	1	0	0	2	0	2	0	0	2	0	0	2	0	0	2	0	0	1	1	0	2	0	0	0	2	0	0	1	0	1	2	0	1	1
817	0	1	0	0	0	0	1	0	1	0	0	1	1	0	0	0	0	1	1	0	1	0	0	2	0	0	0	0	1	1	0	0	2	0	0	1	2	0	1	0	0	0	0	0	0	1	0	2	0
818	1	1	0	0	0	1	2	1	1	0	1	1	1	0	0	0	1	1	1	1	1	1	0	2	0	0	1	2	2	2	2	0	2	2	2	2	1	0	0	2	0	0	0	0	0	0	0	1	0
819	0	0	0	0	0	0	1	0	0	1	1	0	0	0	0	0	0	2	0	1	2	0	2	0	0	0	1	1	1	2	2	1	2	0	0	2	1	1	0	1	1	0	1	0	1	0	0	1	1
820	1	1	0	0	0	0	2	0	1	0	0	0	1	0	0	0	0	0	2	0	2	0	0	2	0	0	1	0	1	2	1	2	2	0	1	2	1	0	0	2	0	0	0	0	0	0	0	2	1
821	1	1	0	0	0	1	2	0	0	0	0	2	1	0	0	0	0	1	1	0	2	0	0	2	0	0	1	0	1	2	1	0	1	1	0	1	2	0	1	1	0	0	1	1	1	2	0	0	2
822	0	2	0	0	0	0	2	0	0	0	1	0	0	0	0	0	0	0	1	0	1	0	1	1	1	2	1	1	1	1	1	0	2	2	2	2	1	1	0	1	0	1	0	1	2	0	0	2	0
823	1	1	1	0	0	1	2	0	1	0	0	0	0	0	0	0	0	0	2	1	2	0	0	2	1	1	2	0	0	2	1	0	1	1	1	1	2	0	1	1	0	0	0	0	0	0	0	2	0
824	1	1	0	0	0	0	1	1	2	0	0	0	0	0	0	0	0	0	2	1	2	0	0	2	0	0	1	0	1	2	0	0	1	1	1	2	2	0	2	0	0	1	0	0	1	0	0	2	2
825	1	1	1	1	1	1	0	0	2	0	0	0	0	0	0	0	0	0	2	1	2	0	0	2	0	0	1	0	0	1	2	1	2	0	1	2	2	0	2	0	1	0	1	0	0	0	0	2	1
826	1	1	0	0	0	1	2	0	0	0	0	1	1	0	0	0	0	1	1	0	2	0	1	1	1	2	1	0	1	2	1	0	0	0	1	2	2	0	1	1	0	1	1	0	1	1	0	2	0
827	1	2	0	0	0	0	2	1	1	0	1	0	0	0	0	0	1	2	1	0	1	0	0	2	0	0	1	0	0	1	0	1	2	1	1	2	1	0	1	1	0	0	1	0	1	2	1	2	0
828	1	1	1	0	0	0	2	0	1	0	1	0	2	0	0	1	0	1	0	2	1	0	1	1	1	1	2	1	1	2	2	0	1	1	0	2	1	0	0	1	0	0	0	0	1	0	0	1	1
829	0	1	0	0	0	0	0	0	2	0	0	1	1	0	0	0	0	1	1	1	2	0	0	2	0	0	2	1	1	2	2	0	2	2	2	2	0	0	0	1	0	0	0	0	0	1	0	2	0
830	0	2	0	0	0	0	1	0	1	0	1	0	0	0	0	0	0	2	0	1	1	0	1	1	0	0	2	0	0	1	0	1	1	0	0	1	1	1	0	0	0	0	0	0	0	1	0	1	0
831	1	2	0	0	0	0	2	1	1	0	1	0	0	0	0	0	0	1	1	0	1	0	0	2	0	0	1	1	1	0	2	1	1	0	1	2	1	0	0	2	0	0	1	0	1	1	0	1	1
832	0	2	0	0	0	0	1	0	1	0	0	1	1	0	0	0	0	0	1	1	1	0	0	2	0	0	0	0	0	1	1	0	1	1	1	1	2	0	2	0	1	0	0	0	0	0	0	2	0
833	0	1	0	0	0	0	2	0	0	0	2	0	1	0	0	0	0	1	1	1	2	0	1	1	1	1	0	0	0	1	1	0	0	0	0	2	1	0	0	2	1	0	1	0	1	1	0	1	1
834	1	2	0	0	0	1	1	0	1	0	1	1	2	0	0	1	0	0	2	0	2	0	1	1	1	1	1	1	1	2	2	1	1	0	0	1	1	1	0	1	0	1	0	0	0	0	1	1	0
835	1	1	1	0	0	0	0	0	2	0	0	1	1	0	0	0	0	2	0	1	2	0	1	1	1	1	2	0	0	1	2	0	1	1	0	1	2	0	1	1	0	0	1	0	1	1	0	1	1
836	1	1	0	0	0	0	1	0	2	0	0	0	1	0	0	0	0	0	2	0	2	0	0	2	0	0	2	2	2	2	0	1	2	0	0	1	0	0	0	1	0	0	1	0	1	0	0	2	0
837	1	1	0	0	0	0	1	0	1	0	1	0	0	0	0	0	0	1	1	0	1	0	0	2	0	0	2	0	0	1	1	1	1	1	0	2	1	0	0	2	0	0	0	0	1	1	0	1	1
838	0	0	0	0	0	1	1	0	1	0	1	0	1	0	0	0	0	1	1	1	1	1	1	1	0	0	2	1	1	2	0	1	2	0	0	2	0	0	0	1	0	1	0	0	1	1	0	2	0
839	1	2	0	0	0	1	1	0	1	0	0	0	0	0	0	0	0	2	0	1	1	0	0	2	0	0	1	1	1	1	2	1	1	2	1	1	2	0	2	1	1	0	1	0	0	0	0	2	0
840	0	1	0	0	0	0	0	0	2	0	0	1	1	0	0	0	1	1	1	0	2	0	0	2	0	0	1	0	1	2	1	0	2	1	1	2	2	0	2	0	0	0	0	1	0	0	0	1	1
841	0	1	0	0	0	0	1	0	1	0	1	1	1	0	0	0	0	1	1	0	2	0	1	1	0	0	2	0	0	2	2	0	2	1	1	1	2	0	0	0	0	0	0	0	0	0	0	2	1
842	0	1	0	0	0	0	1	1	2	0	0	0	1	0	0	1	0	1	1	1	2	0	0	2	0	0	2	0	0	2	0	0	1	0	0	2	1	1	0	1	0	0	1	0	1	0	0	2	0
843	0	1	0	0	0	0	2	1	1	0	1	1	0	0	0	0	0	0	1	0	1	0	0	2	0	0	2	0	0	2	0	1	1	0	0	1	0	0	0	1	0	0	0	0	0	1	0	1	1
844	0	1	0	0	0	1	2	1	1	0	1	0	0	0	0	0	0	0	2	0	1	0	0	2	0	0	1	0	0	2	0	1	2	0	0	0	1	0	1	2	1	0	0	0	0	1	0	1	1
845	1	2	0	0	0	0	1	0	1	0	1	1	1	0	0	0	0	0	2	0	2	0	1	1	1	1	2	0	0	2	1	0	2	2	0	1	1	0	1	1	0	0	0	0	0	0	0	2	0
846	1	0	0	0	0	1	0	0	2	0	0	0	0	0	0	0	0	1	1	1	2	0	1	1	0	0	2	0	0	2	1	1	2	0	0	2	1	0	1	1	0	0	0	0	0	1	0	0	2
847	0	1	0	0	0	0	2	0	1	0	0	0	0	0	0	0	0	0	2	0	2	0	0	2	0	0	1	1	1	0	1	0	2	0	0	2	2	0	1	2	1	0	1	0	0	0	0	2	0
848	1	1	0	0	0	0	1	1	2	0	0	0	1	0	0	0	0	2	0	1	1	0	0	2	0	0	1	1	1	2	0	0	2	0	0	2	2	0	1	1	0	0	0	0	0	0	0	0	2
849	0	1	0	0	0	0	2	0	0	0	0	0	0	0	0	0	0	2	0	1	1	0	0	2	0	0	2	0	0	2	1	0	1	0	0	2	1	0	1	1	0	1	1	0	1	1	0	0	2
850	1	0	0	0	0	0	2	1	1	0	0	0	1	0	0	0	0	0	1	0	1	0	1	1	1	1	1	2	2	2	0	0	1	1	1	2	2	0	2	0	0	1	0	0	1	0	0	1	1
851	1	1	0	0	0	0	1	0	1	0	0	0	0	0	0	0	0	1	1	1	1	0	0	2	0	0	1	1	2	2	0	0	2	0	0	1	2	0	1	1	0	1	0	0	0	0	0	1	1
852	1	2	0	0	0	0	1	0	1	1	2	0	0	0	0	0	0	2	1	1	2	0	1	1	1	1	1	1	1	2	2	0	1	1	1	2	2	0	2	1	1	0	0	0	2	1	0	1	1
853	0	0	0	0	0	0	1	0	1	1	1	0	0	0	0	0	0	0	2	0	2	0	0	2	0	0	1	0	1	2	0	1	1	1	1	2	0	0	0	2	0	1	0	0	1	0	0	1	1
854	0	1	0	0	0	0	1	1	2	0	0	1	1	0	0	0	0	0	1	0	2	0	0	2	1	1	1	1	1	0	2	0	1	0	0	1	2	0	0	0	0	1	0	0	0	0	0	1	1
855	1	1	0	0	0	0	1	0	2	0	0	1	1	0	0	0	1	1	1	0	2	0	1	1	1	1	1	1	0	1	2	0	1	0	0	2	0	0	0	1	0	0	1	0	1	1	0	1	2
856	0	1	1	1	1	1	1	0	1	0	1	0	0	0	0	0	0	1	2	0	2	0	0	2	0	0	1	2	2	1	2	0	1	0	0	1	1	0	1	1	0	0	1	0	1	0	0	0	2
857	0	0	0	0	0	0	0	0	2	0	1	0	0	0	0	0	0	0	2	0	2	0	1	1	0	0	1	0	2	2	0	1	2	0	0	2	1	1	0	1	0	0	1	0	1	2	0	2	1
858	1	1	0	0	0	0	2	0	0	0	1	1	2	1	1	1	0	0	2	0	2	0	0	2	0	0	2	1	1	2	1	0	2	0	0	2	0	0	0	1	0	1	0	1	2	0	0	1	0
859	1	2	0	0	0	0	0	0	2	0	0	0	0	0	0	0	0	1	1	1	2	0	1	1	1	1	2	1	1	2	1	2	1	0	0	2	1	1	0	1	0	0	0	0	1	1	0	2	0
860	1	1	0	0	0	0	1	0	2	0	0	0	2	0	0	0	0	2	1	1	2	0	1	1	1	1	2	0	0	2	1	0	1	0	0	2	1	0	1	2	1	0	0	0	0	0	0	2	0
861	1	1	0	0	0	0	1	0	2	0	0	0	0	0	0	0	0	0	1	1	1	0	1	1	1	1	1	1	2	2	1	1	1	2	1	1	1	0	1	2	1	0	1	0	1	1	0	1	1
862	0	0	0	0	0	1	1	0	1	0	0	1	1	1	1	1	0	1	1	1	1	0	0	2	0	0	2	1	1	2	0	1	1	0	1	2	2	1	1	0	0	0	1	0	0	0	0	2	0
863	0	0	0	0	0	1	1	0	1	0	0	0	2	0	0	0	0	1	1	0	2	0	1	1	0	0	0	1	2	2	1	0	2	1	0	2	2	0	2	0	1	0	1	0	1	0	0	2	0
864	0	1	1	0	0	0	1	0	2	0	0	0	0	0	0	0	0	1	1	0	2	0	1	1	0	0	1	1	1	2	0	1	1	0	0	2	2	0	2	1	1	0	0	0	0	1	0	2	0
865	0	1	0	0	0	0	0	0	2	0	0	1	2	0	0	0	0	0	2	1	2	0	0	2	0	0	2	0	0	2	0	0	1	1	0	2	0	0	1	0	0	0	0	1	1	0	0	1	1
866	1	1	0	0	0	1	1	0	1	0	0	1	2	0	0	0	0	1	1	1	1	0	1	1	0	0	2	0	0	2	2	1	1	0	0	2	1	0	1	1	0	0	0	0	1	1	0	0	2
867	1	1	0	0	0	0	0	0	2	0	0	0	0	0	0	0	0	0	2	0	2	0	0	2	0	0	2	1	1	2	1	0	1	0	0	1	2	0	2	0	0	0	0	0	0	0	0	1	2
868	1	0	0	0	0	2	2	1	1	0	0	0	1	0	0	1	0	1	1	0	1	0	1	1	0	0	1	0	1	2	0	1	2	1	0	2	1	1	0	1	0	0	0	0	0	0	0	1	1
869	0	0	1	0	1	0	1	1	2	0	0	1	2	1	1	1	0	1	1	1	1	0	0	2	0	0	0	0	1	2	0	0	1	0	0	1	1	0	0	2	0	1	0	0	1	0	0	1	1
870	0	0	0	0	0	0	2	1	1	0	0	0	1	0	0	0	0	2	0	1	0	0	2	0	1	1	0	0	1	1	0	2	2	1	1	2	2	0	2	0	0	0	0	0	1	0	1	1	0
871	0	1	0	0	0	0	1	0	1	0	0	0	0	0	0	0	0	1	1	1	2	0	0	2	0	0	1	0	0	1	1	1	1	0	0	2	2	0	1	1	0	0	2	0	1	1	0	2	0
872	0	0	0	0	0	0	1	0	2	0	0	1	1	0	0	0	0	0	1	1	1	0	0	2	0	0	2	0	1	2	1	2	2	0	1	2	1	0	0	2	0	0	1	0	1	1	0	1	0
873	1	2	1	0	0	0	2	0	0	0	0	0	1	0	0	0	0	0	2	0	2	0	1	1	1	1	2	1	1	2	1	1	1	1	1	2	1	0	1	2	1	1	0	0	0	0	0	2	2
874	0	1	0	0	0	0	1	0	2	0	0	0	0	0	0	0	0	0	2	0	2	0	1	1	1	1	1	0	0	1	2	0	1	1	1	2	1	0	0	0	0	0	1	0	2	2	0	1	1
875	1	1	0	0	0	1	1	1	2	0	0	0	1	0	0	1	0	0	2	0	2	0	0	2	0	0	2	0	0	2	1	0	1	0	0	1	2	0	0	1	0	0	0	1	0	0	0	1	1
876	0	1	0	0	0	0	1	1	2	0	0	1	1	0	0	0	0	1	1	1	2	0	1	1	1	1	1	0	0	1	0	1	2	0	0	2	2	0	2	0	1	0	0	0	1	1	0	1	1
877	0	2	0	0	0	0	0	0	2	0	0	0	1	0	0	0	0	0	2	0	1	0	0	2	1	1	2	0	0	2	1	0	1	0	0	2	2	0	2	1	0	0	0	0	1	1	0	2	1
878	0	1	1	1	1	2	0	0	2	0	0	0	0	0	0	0	0	2	0	0	0	0	0	2	0	0	1	1	2	2	0	2	1	0	0	2	1	0	0	1	0	0	0	0	1	1	0	2	0
879	1	1	0	0	0	0	2	0	1	0	1	0	0	0	0	0	1	2	0	2	2	0	0	2	0	0	1	1	1	2	0	2	1	1	1	2	0	0	0	1	0	0	0	0	1	0	1	1	1
880	0	0	0	0	0	1	1	1	2	0	0	1	1	1	1	1	0	1	1	1	1	0	0	2	0	0	1	0	0	2	0	2	2	0	0	0	2	0	2	0	0	0	0	0	1	1	0	2	0
881	0	0	0	0	0	0	2	0	0	0	1	0	0	0	0	0	1	0	2	1	2	0	0	2	0	0	1	0	0	1	2	1	2	0	0	1	2	0	1	2	2	1	0	0	1	0	0	1	2
882	1	0	0	0	0	1	1	0	1	0	0	0	1	0	0	0	0	2	0	1	2	0	1	1	1	1	2	1	1	2	1	0	1	0	0	2	2	0	1	1	0	1	0	0	1	0	0	2	1
883	0	1	0	0	0	0	1	1	2	0	0	0	0	0	0	0	0	1	1	1	1	0	0	2	0	0	2	0	0	2	0	1	1	0	0	2	2	0	2	0	1	0	1	0	0	0	0	0	2
884	0	0	0	0	0	0	1	1	2	0	0	0	0	0	0	0	0	1	1	1	2	0	0	2	1	1	2	1	1	2	0	1	1	0	0	2	2	0	2	0	0	0	0	0	1	0	0	1	1
885	1	0	0	0	0	0	2	0	0	0	1	0	0	0	0	0	0	1	1	0	2	0	0	2	0	0	2	0	0	1	0	1	2	1	0	1	1	1	0	0	0	0	1	0	1	0	0	2	1
886	1	1	0	0	0	1	0	0	2	0	0	0	1	0	0	0	0	1	1	0	0	0	1	1	0	0	1	1	1	1	1	0	0	0	0	1	1	0	0	2	0	0	0	0	0	1	0	0	2
887	1	2	0	0	0	0	2	0	0	0	2	1	1	0	0	0	1	1	2	0	1	1	0	2	0	0	1	2	2	1	2	1	2	1	1	2	1	0	0	2	1	0	1	0	1	1	0	0	2
888	0	0	0	0	0	0	1	1	2	0	0	0	2	0	0	0	0	1	1	0	1	0	1	1	1	1	1	0	1	2	0	2	2	0	0	2	1	1	0	0	0	0	0	1	0	0	0	0	2
889	0	2	0	0	0	0	2	0	0	0	2	2	2	1	1	1	0	1	1	1	2	0	0	2	0	0	1	1	1	1	2	1	2	1	0	1	1	0	0	1	0	1	0	0	1	1	0	2	0
890	1	1	0	0	0	1	1	0	1	0	0	0	0	0	0	0	0	0	1	0	2	0	0	2	0	0	0	1	2	1	1	0	1	1	1	2	2	0	1	1	0	0	1	0	1	1	0	1	1
891	1	1	0	0	0	1	1	1	2	0	0	1	1	0	0	0	0	1	1	0	1	0	1	1	1	1	1	1	1	2	0	0	1	0	0	2	0	0	0	2	0	0	0	0	0	0	0	2	1
892	0	2	1	0	0	0	0	0	2	0	1	0	0	0	0	0	0	1	1	1	1	0	1	1	1	1	0	0	1	2	0	1	2	0	0	1	2	0	1	0	0	0	1	0	0	0	0	2	0
893	1	1	0	0	0	0	1	0	2	0	0	0	0	0	0	0	0	2	0	1	1	0	0	2	0	0	1	1	2	2	1	0	1	1	0	2	1	1	1	0	0	0	0	0	0	0	0	2	0
894	1	0	0	0	0	0	1	1	2	0	0	1	0	0	0	0	0	1	1	1	1	1	0	2	0	0	2	1	1	2	1	1	0	0	0	2	1	0	1	1	0	0	0	1	0	0	0	1	1
895	0	1	0	0	0	1	1	0	1	0	1	1	1	0	0	0	0	0	2	0	2	0	0	2	0	0	1	2	2	1	2	1	1	1	2	2	2	0	1	1	0	0	0	0	1	1	0	1	1
896	1	1	0	0	0	0	1	1	2	0	0	1	2	1	1	1	0	0	2	0	2	1	1	1	1	1	1	0	1	2	0	1	2	0	0	0	1	0	0	2	0	1	0	1	1	0	0	1	1
897	1	2	0	0	0	0	2	0	1	0	1	0	1	0	0	0	0	2	0	1	0	1	0	2	0	0	2	0	0	2	0	2	1	0	0	1	2	0	2	0	0	0	2	0	1	1	0	2	0
898	1	0	1	0	0	1	2	0	0	0	1	1	2	0	0	0	0	0	2	1	2	0	0	2	0	0	1	1	2	2	1	1	1	0	0	2	1	0	1	1	0	0	0	1	0	0	0	1	1
899	1	0	0	0	0	0	2	0	0	0	0	0	1	0	0	0	0	0	2	1	2	0	0	2	0	1	1	0	1	2	0	0	1	1	0	1	1	1	0	1	0	0	0	0	0	0	0	2	0
900	0	2	1	0	0	0	1	0	2	0	0	1	1	0	0	1	0	2	1	0	2	0	0	2	0	0	2	1	1	2	1	1	1	1	1	2	2	0	2	0	0	0	0	0	0	0	0	1	1
901	1	1	0	0	0	0	0	0	2	0	0	0	1	0	0	0	0	1	2	1	2	0	1	1	1	2	0	0	1	2	0	1	1	1	1	1	1	0	1	1	0	1	0	0	1	1	0	2	0
902	0	0	0	0	0	1	0	0	2	0	0	0	1	0	0	1	0	0	2	0	2	0	1	1	1	1	2	0	0	2	0	1	1	0	0	2	0	0	0	2	0	0	0	0	0	0	0	0	2
903	1	0	1	0	1	0	2	0	0	0	1	0	1	0	0	0	0	0	2	1	2	0	1	1	0	0	1	1	1	1	1	0	2	0	0	1	2	0	1	1	0	1	0	0	1	0	0	2	0
904	0	2	1	1	1	1	1	0	1	0	0	0	0	0	0	0	0	2	0	0	1	0	0	2	0	0	1	0	1	2	0	2	2	1	1	2	2	0	2	0	0	0	1	0	1	1	0	1	1
905	0	2	1	0	0	1	2	1	1	0	0	0	1	0	0	0	1	2	1	1	1	0	0	2	0	0	2	1	1	2	1	1	2	0	0	1	1	1	0	1	0	0	1	0	0	0	0	0	2
906	0	0	0	0	0	0	1	0	1	0	0	1	2	0	0	0	1	2	1	1	1	0	0	2	0	0	2	0	1	2	0	0	0	1	1	1	1	1	0	1	0	0	0	0	0	0	1	2	0
907	0	1	0	0	0	0	1	0	1	0	0	0	0	0	0	0	0	2	0	1	1	0	0	2	0	0	1	1	1	1	2	0	1	0	0	2	2	0	0	0	0	1	0	0	0	0	0	2	0
908	0	2	1	0	0	0	2	0	0	0	0	0	1	0	0	0	0	1	1	1	2	0	0	2	0	0	2	0	1	1	1	2	1	0	1	2	2	0	0	2	1	0	0	0	1	1	0	2	1
909	1	1	0	0	0	0	2	1	1	0	1	0	0	0	0	1	0	1	1	1	1	0	0	2	0	0	2	0	0	2	1	0	1	1	0	2	1	0	0	2	0	0	1	0	1	2	0	1	1
910	0	0	0	0	0	0	1	0	1	1	1	0	0	0	0	0	0	1	1	0	2	1	1	1	1	1	2	0	0	2	2	0	1	0	0	2	1	0	0	1	0	0	0	0	1	0	0	0	2
911	1	1	0	0	0	0	2	0	1	0	0	0	1	0	0	0	0	0	1	1	1	0	0	2	0	0	2	0	0	2	0	0	1	0	0	1	2	0	2	0	0	1	1	0	0	0	0	2	1
912	1	0	0	0	0	0	1	0	1	0	1	0	1	1	0	0	0	1	1	1	1	0	0	2	0	0	2	1	1	2	2	0	0	0	0	2	1	0	0	1	0	0	0	0	0	0	0	1	2
913	0	0	0	0	0	1	0	0	2	0	0	0	0	0	0	0	0	0	2	1	2	0	0	2	0	0	1	1	2	2	0	0	2	1	2	2	1	0	0	1	0	0	2	0	1	1	0	1	1
914	1	0	0	0	0	1	1	0	1	0	0	0	0	0	0	1	0	2	0	1	2	1	0	2	0	0	0	0	1	2	1	0	1	0	0	2	2	1	1	0	0	1	0	0	0	0	0	0	2
915	1	2	1	0	0	1	2	1	2	0	0	1	2	0	0	0	0	0	1	0	1	0	0	2	0	0	1	0	2	2	0	1	2	0	0	2	2	0	2	0	0	0	0	0	0	1	0	1	1
916	0	1	0	0	0	1	0	0	2	0	0	1	1	0	0	0	0	1	1	1	2	0	0	2	0	0	1	0	0	2	0	0	1	0	0	1	2	0	1	2	1	0	2	0	1	1	1	1	0
917	0	2	0	0	0	0	1	0	1	0	0	0	0	0	0	0	0	1	1	0	2	0	0	2	0	0	1	1	1	2	2	0	1	1	0	2	0	0	0	1	0	0	0	1	0	1	0	2	0
918	1	2	0	0	0	0	0	0	2	0	0	0	0	0	0	0	0	1	1	1	1	0	1	1	1	1	2	0	0	2	1	1	1	0	0	2	0	0	0	2	0	0	0	0	0	0	0	2	1
919	0	1	0	0	0	0	2	1	1	0	0	1	1	0	0	0	0	2	0	1	2	0	1	1	1	1	0	1	2	1	1	0	1	1	1	1	1	0	0	2	0	0	0	0	0	0	0	1	1
920	1	1	0	0	0	0	1	0	1	0	0	0	1	0	0	0	0	1	0	2	1	0	0	2	0	0	2	0	0	2	1	0	2	0	0	2	0	0	1	2	1	0	0	0	1	1	0	0	2
921	1	1	1	0	0	0	0	0	2	0	0	0	0	0	0	0	1	2	1	0	2	0	0	2	0	0	1	1	1	1	1	1	2	0	0	1	1	0	0	0	0	0	1	1	1	2	0	2	0
922	0	1	0	0	0	0	0	0	2	0	0	0	0	0	0	0	0	1	1	1	1	0	0	2	0	0	2	0	0	2	1	1	2	2	0	1	1	0	1	1	0	0	0	0	0	2	0	2	0
923	1	0	0	0	0	0	1	0	1	0	1	0	2	0	0	0	0	1	2	0	2	0	0	2	0	0	1	0	0	1	2	0	2	2	1	1	2	0	0	0	0	2	0	0	0	0	0	1	1
924	0	1	0	0	0	0	2	0	1	0	0	0	0	0	0	0	0	0	1	1	2	0	1	1	0	0	1	0	1	2	1	2	1	0	0	1	2	0	0	1	0	0	0	1	0	1	0	1	1
925	1	2	0	0	0	0	1	0	1	0	1	0	0	0	0	0	0	1	1	1	1	0	1	1	0	0	0	0	1	2	0	1	2	2	0	2	2	1	0	0	0	0	0	0	0	0	0	2	0
926	1	2	0	0	0	0	0	0	2	0	0	0	0	0	0	0	0	0	2	0	2	0	1	1	1	1	0	2	2	1	2	0	1	0	0	1	2	1	1	1	1	0	0	1	1	1	0	1	0
927	0	0	0	0	0	0	1	1	2	0	0	0	0	0	0	0	1	2	0	2	2	1	0	2	0	0	2	0	0	2	1	0	1	1	0	2	1	0	0	1	0	0	0	1	0	1	0	0	1
928	1	2	0	0	0	0	1	0	2	0	0	1	1	0	0	0	0	2	0	1	2	0	1	1	1	1	1	0	0	1	0	0	1	0	0	2	1	0	1	1	0	0	0	0	0	0	0	0	2
929	0	1	0	0	0	0	2	0	0	0	0	0	1	0	0	0	0	1	1	1	2	0	0	2	0	0	1	0	1	2	0	1	1	1	2	2	0	1	0	1	0	0	0	0	0	2	0	2	0
930	0	0	1	0	1	0	1	1	2	0	0	0	0	0	0	0	0	1	1	1	1	0	0	2	0	0	1	0	2	2	0	2	1	0	0	1	1	0	0	0	0	0	0	1	0	0	0	0	1
931	1	1	0	0	0	0	0	0	2	0	0	2	2	0	0	0	0	1	1	0	1	0	1	1	0	0	2	0	0	2	1	1	1	0	0	2	1	0	1	1	0	0	0	0	0	1	0	1	1
932	1	2	0	0	0	0	2	0	0	0	0	0	0	0	0	0	0	0	2	0	2	0	0	2	0	0	1	0	0	1	1	0	2	1	1	1	1	0	0	1	0	0	0	0	0	0	0	1	1
933	1	2	0	0	0	0	0	0	2	0	0	0	0	0	0	0	0	0	2	0	2	0	0	2	0	0	2	0	0	1	0	0	1	2	1	1	1	0	2	0	0	0	0	1	0	0	0	2	0
934	1	1	0	0	0	0	0	0	2	0	1	0	2	1	1	1	0	0	2	1	2	0	1	1	1	1	1	0	0	2	0	0	1	1	0	2	2	0	1	1	0	0	0	1	0	0	0	2	0
935	1	1	0	0	0	0	2	0	1	0	1	1	1	0	0	0	0	2	0	1	1	0	0	2	0	0	1	2	2	2	0	0	1	2	0	2	2	0	1	1	0	0	1	1	0	0	0	2	0
936	1	0	0	0	0	1	1	1	2	0	0	0	0	0	0	1	0	1	1	0	1	0	1	1	1	1	2	0	0	2	1	1	2	0	0	1	1	0	1	1	0	0	0	0	0	1	0	2	0
937	1	2	1	0	0	0	2	0	1	0	1	0	1	0	0	0	0	1	1	1	1	0	0	2	0	0	2	0	0	2	2	2	2	1	1	2	1	0	0	2	0	0	0	1	0	1	0	1	1
938	1	0	0	0	0	0	2	0	1	0	1	0	1	1	0	0	1	2	0	1	1	0	0	2	0	0	1	1	1	2	0	1	0	0	0	1	1	0	0	2	0	0	0	1	1	1	0	1	1
939	1	2	0	0	0	0	2	0	1	0	0	0	0	0	0	0	0	2	0	1	1	0	0	2	1	1	1	0	0	1	0	0	2	0	0	2	2	0	1	1	0	0	1	0	1	2	0	1	1
940	0	2	0	0	0	0	1	1	2	0	0	1	1	0	0	0	0	1	1	0	1	0	0	2	0	0	2	2	1	2	1	1	1	0	0	2	2	1	0	0	0	1	0	0	0	1	0	2	0
941	1	0	0	0	0	0	1	0	1	0	0	0	0	0	0	0	0	1	1	0	2	0	0	2	0	0	2	0	0	2	1	0	2	0	0	2	0	0	0	2	0	0	1	0	0	2	0	1	1
942	1	2	0	0	0	1	2	1	1	1	1	1	1	0	0	0	0	1	1	0	1	0	1	1	2	2	2	1	1	2	1	1	1	0	0	2	2	1	1	0	0	0	0	0	1	0	0	1	2
943	0	1	0	0	0	1	2	0	0	0	2	0	0	0	0	0	0	0	1	0	2	0	0	2	0	0	1	0	0	1	2	1	2	2	0	1	2	0	1	2	1	2	0	0	0	2	0	2	0
944	0	0	0	0	0	1	1	1	2	0	0	0	0	0	0	0	0	0	2	0	2	0	1	1	0	0	2	2	1	2	1	0	2	2	0	1	2	1	1	0	0	0	0	0	0	1	0	2	1
945	0	1	0	0	0	0	0	0	2	0	0	1	1	0	0	0	0	0	2	0	2	0	0	2	0	0	0	2	2	2	2	1	0	0	0	2	1	0	0	2	0	0	0	0	0	0	0	2	0
946	0	1	0	0	0	0	1	0	1	0	1	0	1	0	0	0	0	2	0	1	0	0	0	2	0	0	0	1	2	1	1	0	2	0	0	1	2	0	1	0	0	0	0	0	0	0	0	2	2
947	1	1	0	0	0	1	1	0	0	1	1	0	1	0	0	0	0	0	2	0	2	0	0	2	1	1	2	0	0	2	0	0	2	0	0	1	0	0	0	2	0	0	0	1	0	0	0	2	0
948	1	1	0	0	0	1	1	0	1	0	1	1	1	0	0	0	1	1	1	0	2	0	0	2	0	0	2	0	0	1	0	1	1	1	0	1	2	0	2	0	1	0	1	0	1	0	0	2	0
949	1	2	0	0	0	0	1	1	1	1	0	1	1	0	0	0	0	2	0	1	1	0	1	1	1	1	2	0	0	2	1	1	2	0	0	1	1	0	2	0	0	0	0	0	0	0	0	2	1
950	1	1	0	0	0	1	2	0	0	0	2	1	2	0	0	0	0	1	1	1	1	0	0	2	0	0	1	0	1	2	0	0	2	2	0	1	1	0	1	1	0	0	1	0	1	1	0	1	1
951	1	0	0	0	0	1	1	1	2	0	0	1	1	0	0	0	0	1	1	1	2	0	1	1	1	1	0	0	1	2	0	1	2	0	0	1	2	0	1	1	0	1	0	1	2	0	0	1	1
952	1	2	0	0	0	0	1	0	1	0	0	0	1	0	0	0	1	1	1	0	2	0	0	2	0	0	2	0	0	1	1	1	2	0	0	2	0	1	0	1	0	0	0	0	0	0	0	1	1
953	1	2	0	0	0	0	0	0	2	0	0	0	0	0	0	1	0	1	1	0	0	0	0	2	0	0	2	0	1	2	1	1	0	0	0	1	0	0	1	1	0	0	0	1	0	1	0	2	0
954	0	2	0	0	0	0	0	0	2	0	0	1	2	0	0	0	0	0	2	1	2	0	0	2	0	0	1	2	2	1	2	0	1	0	0	1	1	0	0	2	0	0	1	0	0	0	0	1	1
955	1	1	0	0	0	0	1	0	1	0	0	1	1	0	0	0	0	1	1	1	2	0	1	1	0	0	0	1	2	2	1	0	2	1	0	1	2	0	1	1	0	0	1	0	1	1	0	0	2
956	0	1	0	0	0	1	1	0	1	0	1	0	0	0	0	0	0	0	1	0	2	0	0	2	0	0	2	0	0	2	0	0	1	1	0	2	2	0	0	0	0	0	0	0	0	1	0	0	1
957	0	1	1	1	1	1	1	0	1	0	1	0	1	0	0	0	1	1	1	1	1	0	0	2	1	1	0	0	1	1	0	0	1	0	0	2	1	0	2	0	1	1	0	0	1	0	0	1	0
958	1	1	0	0	0	0	1	0	2	0	0	0	0	0	0	0	0	1	1	0	2	0	0	2	0	0	0	1	1	0	1	1	2	2	0	2	2	1	1	1	1	0	0	0	0	0	0	2	0
959	0	2	0	0	0	0	2	0	1	0	1	0	0	0	0	0	0	0	2	0	2	0	1	1	1	1	2	0	0	2	0	0	2	0	0	2	1	0	0	1	0	0	1	0	0	1	0	0	2
960	0	1	0	0	0	0	2	0	1	0	1	0	1	0	0	0	0	0	2	0	2	0	0	2	1	1	1	0	0	1	0	1	1	1	1	1	0	0	0	2	0	0	0	0	0	0	0	0	2
961	1	0	0	0	0	1	0	0	2	0	0	1	1	0	0	0	0	1	0	1	2	0	0	2	0	0	2	1	1	2	0	0	2	0	0	2	1	0	1	1	0	0	1	0	0	1	0	0	2
962	1	1	0	0	0	0	0	0	2	0	0	2	2	0	0	0	0	1	0	1	0	0	2	0	0	0	1	0	0	1	0	1	2	1	0	2	1	1	0	1	0	0	0	0	0	2	0	1	1
963	0	1	0	0	0	0	1	0	2	0	0	1	1	0	0	0	0	0	2	0	2	0	0	2	0	0	1	0	1	2	0	0	1	1	0	2	1	0	1	2	1	0	0	0	1	1	0	2	0
964	0	1	0	0	0	0	1	0	1	1	2	0	1	0	0	0	1	1	1	1	1	0	0	2	1	1	0	0	0	1	1	0	2	0	0	2	1	0	1	1	1	1	0	0	1	0	0	0	1
965	0	1	0	0	0	0	1	1	2	0	0	1	2	0	0	0	0	1	1	0	2	0	0	2	0	0	1	1	1	1	2	2	2	0	1	2	1	0	0	2	0	1	0	0	0	0	0	1	1
966	0	1	0	0	0	0	2	0	0	0	2	0	0	0	0	0	0	1	1	1	2	0	0	2	0	0	1	0	1	2	0	1	2	1	0	2	2	0	0	1	0	0	1	0	1	1	0	0	2
967	0	2	0	0	0	1	2	0	0	0	1	0	1	0	0	0	0	0	2	0	2	0	2	0	0	1	2	0	0	2	0	1	1	1	0	0	0	0	0	1	0	0	1	0	0	0	0	0	1
968	1	1	0	0	0	0	1	0	1	0	0	0	0	0	0	0	0	1	1	0	0	0	0	2	0	0	0	0	0	1	2	0	1	1	1	1	2	0	1	1	0	0	0	0	0	1	0	0	2
969	0	1	0	0	0	1	1	0	2	0	0	0	0	0	0	0	0	2	0	2	1	0	1	1	0	0	0	0	1	2	1	1	2	0	0	2	1	0	0	1	0	0	0	2	0	2	0	2	0
970	0	1	0	0	0	0	2	1	1	0	1	0	1	0	0	0	0	0	2	0	1	0	0	2	0	0	0	0	0	1	1	0	2	0	0	1	1	0	1	1	0	0	0	0	0	0	0	2	2
971	1	2	0	0	0	0	1	1	2	0	0	1	0	0	0	0	0	0	2	0	2	0	0	2	0	0	2	0	0	2	0	2	2	0	1	2	0	0	0	1	0	0	0	0	0	1	0	1	1
972	0	1	0	0	0	1	2	0	0	0	0	1	1	0	0	1	0	0	2	0	2	0	0	2	0	0	0	0	1	2	1	0	1	2	1	1	1	0	0	1	0	2	0	0	1	0	0	0	2
973	1	1	0	0	0	1	1	1	2	0	0	0	0	0	0	0	0	0	1	0	1	0	1	1	0	0	1	0	1	2	0	2	2	0	0	1	2	1	1	0	0	0	0	0	0	1	0	1	0
974	1	2	0	0	0	0	1	0	0	0	1	0	0	0	0	0	0	1	1	1	1	0	0	2	0	0	1	0	2	2	0	1	1	1	0	0	1	0	0	0	0	0	0	0	0	0	0	2	1
975	0	1	0	0	0	0	0	0	2	0	0	0	2	0	0	0	0	1	1	0	1	1	0	2	0	0	2	0	0	2	1	0	0	1	0	2	1	0	2	0	0	0	0	0	1	1	0	1	1
976	0	0	0	0	0	0	1	1	2	0	0	0	1	0	0	0	0	2	0	2	0	0	0	2	0	0	2	0	0	2	0	0	0	0	1	2	0	0	0	1	0	1	1	0	1	1	0	1	1
977	0	1	0	0	0	1	1	0	2	0	0	1	1	0	0	0	1	2	0	2	2	0	1	1	0	0	2	1	1	1	1	0	1	0	0	2	0	0	0	1	0	0	0	1	0	1	0	2	1
978	1	0	0	0	0	1	1	1	2	0	0	0	0	0	0	0	0	1	1	0	1	0	1	2	0	0	1	0	0	2	0	1	0	0	0	1	2	0	2	1	1	0	0	0	2	1	0	0	2
979	1	1	0	0	0	1	1	0	1	0	0	0	0	0	0	0	0	1	1	0	1	2	0	2	0	0	1	1	1	1	1	1	1	0	0	1	2	0	0	0	0	1	0	0	1	1	0	0	1
980	1	0	0	0	0	1	2	0	1	0	0	0	0	0	0	0	0	0	2	0	2	0	0	2	0	0	2	0	0	2	0	0	1	0	0	2	2	0	2	1	1	0	0	0	0	0	0	1	2
981	0	1	0	0	0	1	1	0	1	0	1	1	1	0	0	0	0	1	1	0	2	0	1	1	0	0	2	1	1	2	0	0	1	0	0	1	2	1	0	0	0	0	1	0	1	1	0	1	1
982	0	1	0	0	0	1	0	0	2	0	0	0	0	0	0	0	0	0	2	1	2	1	0	2	1	1	2	0	0	2	0	1	1	0	0	1	2	0	0	1	0	0	1	0	0	1	0	1	2
983	1	2	0	0	0	0	1	0	2	1	0	1	2	0	0	1	0	1	1	0	0	0	0	2	0	0	1	1	1	1	2	0	1	1	0	2	2	0	1	1	0	0	0	1	0	1	0	1	1
984	1	0	0	0	0	0	2	0	0	0	1	0	0	0	0	0	0	1	1	0	2	0	0	2	0	0	1	1	1	1	1	1	1	0	1	1	1	1	0	1	0	0	0	0	0	0	1	1	0
985	1	2	0	0	0	0	1	0	0	0	1	0	1	0	0	0	0	1	2	1	2	0	1	1	1	1	0	1	1	2	1	2	1	0	1	2	1	0	0	2	0	0	0	0	0	0	0	0	1
986	0	0	1	0	1	0	0	0	2	0	0	0	0	0	0	0	0	0	1	0	2	0	0	2	1	1	2	0	1	1	1	2	2	0	0	1	1	0	1	1	0	2	0	0	0	0	0	2	0
987	0	1	0	0	0	0	1	0	1	0	0	1	1	0	0	0	0	1	2	1	2	0	0	2	0	0	0	0	0	1	1	1	2	1	1	2	2	0	2	1	1	0	1	0	1	1	0	1	1
988	1	2	0	0	0	0	2	0	1	0	1	2	2	1	1	1	0	2	0	1	1	0	0	2	0	0	2	0	0	2	1	0	1	0	0	2	1	0	1	1	0	0	1	0	1	1	0	1	1
989	1	1	0	0	0	0	0	0	1	0	1	0	0	0	0	0	0	0	2	0	2	0	0	2	0	0	2	0	0	1	2	1	1	1	1	1	1	0	0	2	1	0	0	0	0	0	0	1	1
990	0	1	0	0	0	1	1	0	0	0	1	0	0	0	0	0	0	1	2	1	2	0	0	2	1	1	1	0	0	2	0	2	1	0	0	1	0	0	0	2	0	0	0	0	0	0	0	1	1
991	0	1	0	0	0	0	1	0	1	0	0	0	1	0	0	0	0	0	2	1	2	0	0	2	0	0	1	0	0	1	0	0	0	1	1	1	2	0	2	0	1	0	1	1	1	2	0	1	1
992	1	2	0	0	0	0	2	0	1	0	1	1	1	0	0	0	1	2	0	2	2	0	1	1	0	0	2	0	0	1	0	0	2	0	0	2	1	0	1	2	1	1	0	0	1	0	0	2	0
993	1	0	0	0	0	0	0	0	2	0	0	0	1	0	0	0	0	1	1	0	1	0	0	2	0	0	2	1	1	2	1	0	1	0	0	1	2	0	2	1	0	0	0	1	0	1	0	2	1
994	1	1	0	0	0	0	1	0	2	0	0	1	1	0	0	0	0	1	1	0	0	0	0	2	0	0	1	0	1	2	1	0	2	1	1	1	1	0	2	0	0	0	0	1	0	0	0	2	0
995	0	2	0	0	0	0	1	0	1	0	1	0	0	0	0	1	0	0	2	0	2	0	0	2	0	0	1	1	1	1	2	0	1	0	0	1	1	0	1	1	0	0	0	0	0	0	0	2	2
996	0	1	0	0	0	0	0	0	2	0	0	1	2	0	0	0	0	0	1	0	2	1	0	2	0	0	1	1	1	0	1	0	1	0	0	1	2	0	1	1	0	0	0	0	0	0	0	2	0
997	0	1	0	0	0	0	2	0	1	1	0	0	0	0	0	0	0	1	1	1	1	0	0	2	0	0	0	2	2	0	2	0	1	1	2	2	1	1	0	1	0	0	0	0	0	0	0	2	0
998	1	2	0	0	0	0	1	0	1	0	1	0	1	0	0	0	1	2	0	1	1	0	1	1	0	0	2	0	0	2	2	1	2	1	1	2	1	0	0	2	0	0	0	0	2	1	0	0	2
999	0	2	0	0	0	0	1	0	1	0	0	1	1	0	0	0	0	1	1	1	2	0	0	2	0	0	1	0	0	1	0	1	1	1	1	1	1	0	2	0	0	1	0	0	1	1	0	1	2
1000	0	2	0	0	0	0	1	0	1	0	1	0	0	0	0	0	0	0	2	0	2	0	0	2	1	1	2	1	1	2	1	0	2	0	0	2	1	0	0	1	0	0	0	0	1	0	0	2	0
[truncated: 952 more columns]
