# Supplementary material for: KNN-MDR: a learning approach for improving interactions mapping performances in genome wide association studies
Source: BMC Bioinformatics. 2017 Mar 21;18:184. doi: 10.1186/s12859-017-1599-7 (PMC5361736; doi:10.1186/s12859-017-1599-7)
Supplement: Supplementary file 2 — The data set(s) supporting the results of Table 1. (ZIP 22742 kb) [file 12859_2017_1599_MOESM2_ESM.zip › Nouveau dossier/S78/mkallsimul.dat]

1	0	1	2	1	0	0	2	0	2	1	0	1	0	0	1	1	0	0	1	1	2	0	0	2	0	0	1	2	1	1	1	1	1	1	0	2	1	0	0	2	1	0	0	2	0	0	0	2	0
2	1	0	2	0	1	1	2	1	1	1	1	0	1	0	1	0	0	1	1	1	1	0	0	2	0	0	0	2	1	1	1	1	1	0	1	1	1	0	0	0	0	1	1	2	0	0	0	2	0
3	1	1	1	0	0	0	2	0	1	0	0	0	0	0	0	0	0	0	1	2	1	0	0	2	0	0	1	1	1	2	0	0	0	0	1	1	1	0	0	2	1	0	0	2	0	0	0	1	0
4	0	1	2	0	0	0	2	0	1	1	0	1	2	0	1	1	0	1	2	2	1	0	1	1	0	0	0	1	1	2	0	1	0	0	1	2	0	1	0	1	1	0	0	2	1	1	0	0	0
5	0	1	1	0	0	0	1	0	1	1	0	0	0	0	0	0	1	0	1	1	2	1	0	2	0	0	1	1	0	1	0	1	1	0	1	1	2	0	0	0	0	1	0	1	2	1	0	0	1
6	1	1	2	0	0	0	2	1	1	1	1	0	0	0	0	0	0	1	1	1	1	0	0	2	1	1	1	1	2	2	1	0	0	1	1	1	0	0	0	2	2	1	1	2	1	2	0	1	1
7	0	0	2	0	1	1	1	0	0	0	1	0	1	0	1	0	0	0	0	0	2	0	1	1	1	1	1	2	0	1	2	1	1	0	1	2	2	0	0	0	0	0	0	1	0	1	0	0	1
8	1	1	2	1	0	0	1	0	1	0	1	1	2	1	1	1	0	1	1	1	1	1	0	2	0	0	2	2	0	2	1	1	1	0	1	1	2	0	0	0	0	1	0	0	2	0	0	2	0
9	0	0	1	0	0	0	2	1	2	2	0	0	1	0	2	0	0	1	0	0	0	0	0	2	0	0	2	2	0	1	1	2	1	0	1	1	1	0	0	0	0	0	0	0	0	1	0	1	1
10	0	2	1	0	0	0	2	0	2	1	0	0	0	0	0	0	1	2	0	0	1	0	0	2	0	0	0	1	0	1	1	1	1	0	0	2	2	0	0	0	0	1	1	2	0	0	0	2	0
11	0	1	1	0	1	1	2	0	2	2	0	2	2	0	1	0	1	2	2	2	2	0	0	2	0	0	1	2	0	2	2	1	0	0	0	2	1	0	0	2	2	0	0	1	0	1	0	1	0
12	0	2	0	0	0	0	2	0	1	1	0	0	1	0	1	0	0	1	0	0	2	1	0	2	0	0	1	1	1	2	0	1	1	0	1	1	1	0	0	2	2	1	0	1	0	1	0	0	0
13	0	0	2	1	0	0	2	0	1	1	0	0	0	0	0	0	1	1	0	0	2	1	1	1	0	0	2	2	0	1	1	1	2	0	1	2	2	1	1	2	1	0	0	1	0	1	0	1	1
14	0	0	2	0	1	1	1	0	1	1	0	0	0	0	0	0	0	0	0	0	2	2	1	1	1	1	2	2	0	2	1	1	1	1	2	1	2	1	1	1	0	1	1	2	1	2	0	2	0
15	1	0	2	0	2	2	2	1	1	1	0	0	0	0	0	0	0	0	1	0	2	1	0	2	1	1	0	0	1	2	1	1	2	0	1	2	0	0	0	1	1	1	0	1	0	0	1	1	0
16	1	1	2	1	0	0	1	0	1	1	1	1	1	0	0	0	0	0	1	1	2	0	0	2	0	0	0	2	2	0	2	0	0	0	1	1	1	0	0	1	1	1	1	1	1	1	0	1	0
17	1	2	0	0	0	0	2	0	2	2	0	0	1	0	0	0	0	0	0	0	2	0	0	2	0	0	1	1	1	2	0	2	2	0	2	0	0	0	0	2	2	1	1	2	0	0	0	0	1
18	1	1	2	1	0	0	1	1	2	2	1	2	2	1	0	1	0	1	2	2	1	2	0	2	0	0	1	2	2	2	1	0	0	0	0	2	2	0	0	0	0	0	0	0	0	0	0	1	1
19	0	2	1	0	0	0	1	0	2	2	0	0	1	0	1	0	0	0	1	1	2	0	2	0	0	1	0	0	1	2	1	1	1	1	2	1	2	0	0	0	0	0	0	2	1	0	0	1	0
20	0	0	2	0	1	1	2	0	2	1	2	0	0	0	0	0	0	1	1	1	2	1	1	1	1	1	2	2	0	2	1	1	1	0	1	1	1	1	0	1	1	0	0	2	1	1	1	2	0
21	0	1	1	0	0	0	2	1	2	1	0	0	1	1	0	1	0	0	1	1	2	1	0	2	0	0	1	2	1	0	2	1	1	0	0	2	0	1	0	1	1	0	0	2	1	1	0	1	1
22	1	1	1	0	1	1	2	0	1	0	0	0	0	0	0	0	0	0	0	0	2	0	1	1	1	1	2	2	2	2	1	1	2	1	2	1	2	1	0	1	1	0	0	2	0	0	0	2	0
23	0	1	1	1	1	1	1	1	1	1	1	0	1	0	1	0	0	0	1	0	1	0	2	0	0	1	0	2	2	1	2	0	1	0	0	2	0	0	1	1	1	1	1	2	0	0	0	1	0
24	1	1	1	0	0	0	1	0	1	1	0	0	0	0	0	0	0	1	1	1	1	0	1	1	0	0	1	2	0	2	1	1	1	0	0	2	1	1	0	1	1	0	0	1	0	0	1	0	1
25	1	2	0	0	1	1	2	0	2	2	0	0	0	0	0	0	0	1	1	1	2	1	1	1	1	2	2	2	0	2	2	1	1	1	0	2	2	0	0	0	0	0	1	2	1	1	0	2	0
26	0	1	1	0	1	1	2	0	2	1	1	0	1	0	1	0	0	0	2	1	0	1	0	2	0	0	2	2	1	2	1	1	2	0	1	2	2	0	0	2	2	0	0	2	0	0	0	2	0
27	1	1	2	0	0	0	1	0	0	0	1	0	1	0	1	0	0	1	0	0	2	1	1	1	1	1	1	2	1	1	1	1	1	1	1	1	1	0	0	1	1	0	0	1	1	0	0	0	0
28	0	0	2	0	0	0	2	0	2	1	1	1	1	0	0	0	0	1	0	0	2	0	1	1	2	2	1	2	1	0	1	1	1	1	0	2	0	0	0	2	2	0	0	2	0	1	0	1	0
29	1	2	1	0	0	0	1	0	1	1	1	0	0	0	0	0	0	0	1	1	2	1	0	2	0	0	1	1	1	2	0	0	0	0	0	2	1	0	0	1	1	2	2	2	1	1	0	2	0
30	0	0	2	0	1	1	0	0	0	0	2	0	0	0	0	0	0	1	0	0	1	0	0	2	0	0	1	1	1	2	0	1	2	1	1	2	2	1	0	0	0	0	0	2	0	0	0	0	1
31	0	1	2	1	0	0	2	1	2	1	0	1	1	0	1	0	0	0	0	0	2	0	0	2	0	0	2	2	0	2	1	1	1	0	1	1	1	0	0	2	1	0	0	2	1	0	0	1	1
32	1	0	2	1	0	0	2	0	2	2	0	0	0	0	0	0	0	1	0	0	2	1	0	2	0	0	1	1	2	2	1	1	1	0	1	0	1	0	0	1	1	1	1	2	1	0	0	2	0
33	0	0	2	0	0	0	2	1	1	1	0	1	2	0	0	0	0	1	0	0	2	1	1	1	1	1	2	2	1	2	0	1	1	0	0	2	1	1	0	1	1	0	0	2	0	2	0	2	0
34	1	1	1	0	1	1	1	0	1	0	1	1	1	0	1	0	1	1	0	0	1	0	0	2	0	0	0	0	1	2	1	1	1	0	1	1	1	0	1	1	1	1	1	2	1	1	0	2	0
35	1	0	2	1	0	0	2	0	1	0	1	2	2	0	2	0	0	1	1	0	2	0	0	2	0	0	0	0	1	2	1	1	1	2	1	2	2	0	0	0	0	1	1	1	1	1	0	0	1
36	1	1	1	0	0	0	2	0	2	0	0	0	0	0	0	0	0	1	1	1	1	0	0	2	0	0	1	1	0	1	0	2	2	0	1	1	1	0	0	2	2	1	1	2	1	1	0	1	0
37	1	1	2	0	0	0	1	1	1	1	1	0	0	0	0	0	0	1	0	0	1	0	1	1	0	0	2	2	0	2	0	2	1	1	1	1	1	0	0	0	0	0	0	2	0	0	0	1	0
38	1	0	2	0	1	1	1	0	1	1	1	0	0	0	0	0	0	2	1	1	1	0	1	1	0	0	0	0	1	1	0	0	1	0	1	2	0	1	0	1	1	2	2	2	1	1	0	1	0
39	1	1	2	1	0	0	2	0	1	0	0	1	1	0	0	0	0	1	0	1	1	1	0	2	0	0	2	2	0	2	1	1	1	2	0	2	0	0	0	1	1	0	0	2	0	0	0	0	0
40	1	1	1	0	0	0	2	0	2	2	0	0	1	0	1	0	0	0	2	1	0	0	0	2	0	0	1	1	0	1	1	2	1	0	1	1	2	0	0	0	0	0	0	2	0	1	0	0	1
41	1	1	2	1	0	0	2	0	1	1	1	1	2	0	1	0	0	1	2	1	1	0	0	2	0	0	1	2	1	1	2	1	0	1	1	1	2	0	0	0	0	0	0	2	0	0	0	2	0
42	0	1	1	1	1	1	2	0	0	0	0	0	0	0	0	0	0	0	1	1	1	0	1	1	0	0	1	1	0	1	0	2	1	2	1	2	1	0	0	0	0	0	0	1	0	0	0	2	0
43	1	2	0	0	0	0	2	0	1	0	0	0	0	0	0	0	0	0	1	1	1	0	0	2	1	1	1	1	2	2	1	1	1	1	1	1	2	0	0	0	0	1	1	2	0	0	0	1	0
44	0	1	1	0	0	0	2	0	2	2	0	0	0	0	0	0	0	0	1	1	2	1	0	2	0	0	0	1	2	2	1	1	1	0	0	2	1	0	0	1	1	0	0	2	1	1	0	0	0
45	1	1	1	1	0	0	2	0	2	1	0	0	0	0	0	0	0	0	0	0	2	0	0	2	0	0	2	2	1	2	1	1	2	0	0	2	1	0	0	1	0	0	0	1	1	1	0	1	0
46	0	1	1	0	0	0	2	1	1	1	0	1	1	0	0	0	1	1	0	0	1	1	1	1	1	1	2	2	0	2	0	2	1	0	1	1	2	1	1	2	1	0	0	2	0	1	0	0	0
47	0	1	2	0	0	0	2	0	1	0	1	0	1	0	1	1	0	1	0	0	2	0	0	2	0	0	2	2	0	2	1	1	1	0	0	1	2	0	0	2	1	0	0	2	0	1	0	2	0
48	0	0	2	0	1	1	1	0	1	0	1	0	0	0	0	0	0	0	1	1	1	2	0	2	0	0	2	2	2	2	1	1	1	1	2	0	2	0	0	1	1	0	0	1	0	0	0	2	0
49	0	1	1	0	0	0	1	0	0	0	1	0	1	0	1	1	0	0	1	1	2	0	0	2	0	0	0	2	2	0	2	1	0	1	0	2	2	1	1	0	0	0	0	1	0	0	0	1	0
50	1	1	1	1	0	1	2	1	2	2	0	2	2	1	0	1	0	0	0	0	2	0	0	2	1	1	2	2	1	2	0	1	1	0	1	2	1	0	0	2	1	1	1	2	1	1	0	1	0
51	0	1	2	1	0	0	2	0	2	2	0	0	0	0	0	0	1	1	1	0	1	1	1	1	1	1	2	2	1	2	1	1	1	0	1	1	0	0	0	2	2	0	0	2	2	0	0	2	0
52	1	1	1	1	0	0	2	0	2	2	0	1	1	1	0	1	0	2	1	1	2	1	0	2	0	0	2	2	1	2	2	0	1	1	1	2	2	0	0	1	1	1	0	1	1	0	0	2	0
53	1	2	0	1	0	0	2	0	1	1	0	0	0	0	0	0	1	1	0	0	1	0	1	1	1	1	2	2	1	2	0	1	0	1	0	2	1	1	0	1	1	0	0	1	0	0	0	1	1
54	1	1	2	0	1	1	2	0	1	0	0	2	2	0	1	0	0	1	2	2	1	1	0	2	0	0	2	2	1	2	1	0	0	1	0	2	1	0	0	1	1	1	1	2	1	1	0	0	2
55	0	2	1	1	0	0	1	0	1	1	1	0	1	0	1	0	0	1	1	1	1	1	1	1	1	1	1	2	1	0	2	1	1	1	1	2	2	1	0	0	0	1	1	2	0	2	0	1	1
56	0	1	2	1	0	0	1	0	0	0	0	0	2	0	2	0	0	0	0	0	2	0	0	2	0	0	2	2	0	1	0	1	1	1	1	1	2	1	1	1	0	0	1	1	0	1	0	2	0
57	1	1	1	0	0	0	1	0	1	0	1	0	0	0	0	0	0	0	1	2	1	0	0	2	0	0	0	1	2	1	1	1	1	0	1	1	1	0	0	1	1	1	1	2	1	1	0	2	0
58	1	2	0	0	0	0	1	0	2	2	0	1	1	0	0	0	0	2	1	1	2	0	0	2	0	0	2	2	1	2	0	1	1	1	1	2	1	0	0	2	2	0	0	2	0	0	0	2	0
59	1	1	1	0	1	2	2	0	2	2	0	0	0	0	0	0	0	1	0	0	1	0	0	2	0	0	2	2	2	2	1	1	1	0	1	1	2	0	0	1	1	0	0	1	0	0	0	1	1
60	1	2	1	0	0	0	2	0	2	2	0	0	1	0	0	0	0	0	0	1	2	1	1	1	0	0	2	2	0	2	1	1	1	1	0	2	2	1	0	0	0	0	0	2	1	1	0	2	0
61	0	0	2	0	0	0	2	1	1	1	0	0	0	0	0	0	0	0	1	0	2	0	1	1	1	1	1	1	1	2	0	0	0	0	1	1	0	0	0	2	2	0	0	2	0	1	0	0	0
62	0	1	1	0	0	0	2	1	1	1	1	0	1	0	1	0	0	1	1	0	2	0	0	2	0	0	2	2	1	2	0	1	1	1	0	2	2	0	0	0	0	0	0	2	0	0	0	0	1
63	0	1	1	1	1	1	1	0	1	1	1	1	1	0	1	0	0	0	1	1	1	0	0	2	0	0	0	1	1	2	0	2	1	0	1	1	2	0	0	2	2	1	1	2	1	0	0	1	0
64	1	1	2	2	0	0	2	0	2	2	0	1	1	0	0	0	0	1	1	1	1	0	0	2	0	0	1	1	0	1	0	1	1	1	1	1	2	0	0	0	0	0	0	2	0	1	0	2	0
65	1	1	1	0	0	0	2	0	2	2	0	1	2	0	2	0	0	0	0	0	1	1	1	1	0	0	2	2	0	2	0	2	2	0	2	0	1	0	0	1	1	0	0	2	1	0	0	1	0
66	1	2	0	1	0	0	1	1	1	1	1	0	1	0	1	1	0	1	0	0	1	0	0	2	0	0	1	0	2	2	0	1	1	2	1	2	2	0	0	0	0	0	0	1	0	0	0	1	1
67	0	2	1	0	0	0	2	0	2	2	0	0	1	0	1	0	1	1	1	1	1	0	0	2	0	0	0	1	2	2	1	0	0	0	1	1	1	0	1	0	0	0	0	1	0	0	0	2	0
68	0	0	2	1	0	0	2	0	2	1	0	0	0	0	0	0	0	0	1	1	1	0	1	1	0	0	1	1	2	2	1	0	0	1	0	2	1	0	0	2	2	0	0	0	0	0	0	0	0
69	1	2	0	0	0	0	1	0	0	0	0	1	2	0	1	0	0	0	1	1	1	0	0	2	0	0	1	2	2	2	0	1	1	0	0	2	2	0	1	0	0	1	1	2	0	0	0	1	1
70	0	2	1	0	0	0	2	0	2	1	1	0	1	0	0	0	0	0	0	0	1	0	0	2	0	0	2	2	0	2	1	2	1	0	2	2	2	1	0	1	1	0	0	1	0	1	0	0	1
71	0	1	1	0	0	0	1	0	2	2	0	0	0	0	0	0	0	0	1	1	2	1	1	1	1	2	2	2	1	2	2	1	0	0	1	2	0	0	0	2	2	0	0	2	1	0	0	1	0
72	1	1	1	0	0	0	2	1	1	1	0	0	1	0	1	0	0	0	0	0	1	0	1	1	1	1	2	2	1	2	1	2	2	0	1	1	1	0	0	1	1	1	1	2	2	2	0	0	1
73	1	1	1	1	0	0	1	1	2	2	0	0	0	0	0	0	0	1	2	1	2	0	0	2	0	0	2	2	1	2	1	1	1	0	1	1	0	0	0	2	2	0	0	0	0	0	0	1	0
74	0	1	1	1	0	0	1	0	1	0	2	1	1	0	0	0	0	1	2	2	1	0	0	2	0	0	2	0	1	1	1	0	0	0	0	2	1	0	1	0	0	1	1	2	1	0	0	1	0
75	0	1	2	0	0	0	2	0	1	1	1	0	0	0	0	0	0	0	0	0	2	1	0	2	0	0	1	2	1	2	0	1	1	0	1	2	1	0	0	1	1	1	1	2	1	1	0	1	1
76	1	0	2	0	0	0	0	0	1	1	1	0	1	0	1	0	0	0	1	1	1	0	0	2	0	0	1	2	2	2	0	0	1	0	1	2	1	0	1	1	1	1	1	1	1	0	0	0	0
77	0	1	2	2	0	0	2	0	2	2	0	0	1	0	1	0	0	0	1	0	1	0	0	2	0	0	1	1	1	2	0	1	1	0	1	1	1	0	0	1	1	1	0	1	1	0	0	2	0
78	1	1	1	1	0	0	1	0	1	1	0	0	1	0	0	0	1	1	0	0	2	0	0	2	0	0	1	2	0	1	0	1	1	0	2	1	2	0	1	1	0	0	0	1	0	0	0	2	0
79	0	2	1	0	0	0	1	0	0	0	0	0	0	0	0	0	0	2	1	1	2	1	1	1	1	1	2	2	0	2	2	0	0	1	2	2	1	0	0	0	0	0	0	2	0	0	0	1	0
80	0	1	1	1	0	0	1	0	0	0	0	0	1	0	1	0	0	0	1	1	2	0	0	2	0	0	0	1	0	1	1	1	0	1	1	1	1	0	1	1	1	0	0	2	1	0	0	1	0
81	1	2	1	0	0	0	2	1	2	2	0	0	1	0	1	0	0	1	2	2	1	0	0	2	0	0	2	1	1	2	1	1	1	0	0	2	1	1	1	0	0	0	0	1	0	0	0	1	0
82	1	1	1	0	1	1	2	0	1	0	0	0	0	0	0	0	0	0	2	1	0	1	0	2	0	0	2	2	0	1	1	0	0	0	0	2	0	0	0	1	1	0	0	2	0	0	0	0	1
83	1	1	1	0	0	0	1	0	1	1	1	0	0	0	0	0	1	1	0	0	1	1	1	1	1	1	2	2	1	2	1	1	1	1	0	2	1	0	0	0	0	1	1	2	1	2	0	0	2
84	0	1	2	0	0	0	2	0	2	1	0	0	0	0	0	0	0	0	0	0	2	0	2	0	0	1	2	2	0	1	0	2	1	2	1	2	2	0	0	1	1	0	0	2	0	1	0	2	0
85	1	1	1	0	1	1	2	1	1	1	1	0	0	0	0	0	0	0	1	1	0	1	1	1	1	1	1	2	1	0	2	1	0	1	1	1	0	0	0	2	2	0	0	2	0	1	0	0	0
86	0	1	1	1	0	0	2	1	1	1	1	0	1	0	1	0	0	1	0	0	1	1	0	2	0	0	1	1	0	1	0	2	2	0	2	1	1	1	0	2	2	0	0	0	0	0	0	1	1
87	1	1	1	0	0	0	2	0	1	0	0	0	0	0	0	0	0	1	2	2	1	0	0	2	0	0	0	2	1	1	1	1	1	0	1	1	0	0	0	2	1	1	0	1	2	1	0	2	0
88	0	1	1	0	0	0	2	0	1	0	1	0	1	0	1	0	0	0	0	0	2	0	0	2	0	0	2	2	1	1	1	1	1	0	0	2	1	0	0	2	2	0	0	2	0	0	0	1	1
89	0	1	1	0	1	1	2	0	2	2	0	1	1	0	1	0	0	0	1	1	0	1	0	2	0	0	2	2	0	2	0	0	0	1	0	2	1	0	0	2	2	1	1	1	0	0	0	1	1
90	1	2	1	1	0	0	1	2	2	2	0	1	0	0	1	1	0	1	1	1	0	0	0	2	0	0	2	2	0	2	0	0	0	0	0	2	0	0	0	2	2	1	1	1	1	0	0	1	0
91	1	1	2	0	1	1	2	0	2	0	1	0	1	0	1	0	0	2	2	2	0	0	0	2	0	0	2	2	2	2	0	2	2	0	0	2	1	1	0	0	0	1	1	2	0	0	0	1	0
92	1	1	1	1	1	1	2	1	2	1	0	2	2	1	0	1	0	1	0	0	2	1	0	2	0	0	2	2	1	2	2	2	1	2	1	1	1	0	1	1	1	0	0	2	1	0	0	1	0
93	0	1	2	1	0	0	2	0	2	2	0	1	2	0	2	0	1	1	0	1	2	1	0	2	0	0	0	2	1	2	1	1	1	0	2	1	2	1	0	0	0	1	1	1	0	0	0	2	0
94	1	1	1	1	0	0	2	0	1	0	0	0	2	0	2	1	0	1	0	0	1	0	0	2	0	0	2	2	1	2	1	1	0	1	1	1	2	1	1	2	1	0	0	2	0	0	0	2	0
95	1	2	2	0	0	0	1	1	2	2	0	0	0	0	0	0	0	1	0	0	1	0	0	2	0	0	2	2	0	2	2	2	1	1	0	2	1	0	0	2	2	0	0	1	1	0	0	0	0
96	1	2	0	1	0	0	1	0	1	1	1	0	0	0	0	0	0	1	1	1	1	1	0	2	0	0	1	2	1	2	0	1	1	0	0	2	2	0	0	0	0	0	0	1	0	0	0	2	0
97	1	2	1	0	0	0	2	0	2	2	0	1	0	0	1	1	0	2	1	1	2	1	0	2	0	0	2	2	0	2	2	1	0	0	0	2	2	0	0	0	0	0	0	2	0	1	0	2	0
98	0	2	1	1	0	0	2	0	2	1	1	0	0	0	0	0	0	0	1	1	2	0	0	2	1	1	1	1	2	2	0	0	1	1	1	2	1	0	1	1	1	2	2	2	1	1	0	1	1
99	1	1	1	1	0	0	1	0	1	1	1	0	1	0	1	0	0	1	1	1	2	0	0	2	0	1	2	2	0	2	1	0	0	0	0	2	1	0	1	0	0	1	1	1	1	1	0	2	0
100	1	1	2	0	0	0	2	0	2	1	1	0	0	0	0	0	0	1	0	0	2	0	1	1	1	1	0	2	2	1	2	2	1	0	1	1	1	0	0	0	0	0	0	2	0	0	0	1	1
101	0	2	0	0	0	0	1	0	1	1	1	0	1	0	1	0	1	1	0	1	2	0	0	2	0	0	0	1	2	2	1	1	1	0	0	2	0	0	0	2	2	0	0	2	0	0	0	2	0
102	1	0	2	0	0	0	1	0	0	0	1	1	2	0	0	0	0	1	0	0	2	0	1	1	1	1	1	1	0	1	2	1	1	0	0	2	2	0	0	0	0	2	2	2	1	1	0	2	0
103	1	0	2	0	0	0	2	0	2	1	0	0	0	0	0	0	0	0	1	1	2	1	0	2	0	0	1	2	2	2	2	1	1	0	1	1	1	0	0	1	1	1	0	1	1	0	0	1	1
104	0	1	1	0	0	0	1	0	0	0	1	1	2	0	1	0	0	1	0	0	1	0	1	1	0	0	0	1	2	1	1	1	1	0	0	2	2	0	0	0	0	0	1	1	0	1	0	1	0
105	1	1	2	1	0	0	1	1	2	2	1	0	0	0	0	0	0	0	1	1	2	0	0	2	1	1	1	2	0	1	1	1	0	1	0	2	1	1	0	1	1	0	0	2	1	0	0	0	1
106	1	2	0	0	0	0	1	0	1	1	1	0	0	0	0	0	0	0	0	1	1	0	0	2	0	0	1	1	2	2	0	2	1	1	0	2	2	1	0	1	1	0	0	1	0	0	0	1	1
107	0	1	1	0	0	0	2	0	2	1	1	0	1	0	1	0	0	1	0	0	1	0	0	2	0	0	0	2	1	1	1	1	1	0	1	1	1	0	0	1	1	0	0	2	1	0	0	2	0
108	0	0	2	0	1	1	2	0	2	1	0	1	1	0	0	0	0	0	1	1	1	1	0	2	0	0	2	2	0	1	1	2	2	0	2	0	0	0	0	2	1	0	0	2	0	1	0	0	0
109	0	0	2	0	1	1	2	0	1	0	0	0	0	0	0	0	0	0	1	1	1	1	0	2	0	0	2	2	1	2	1	0	0	0	0	2	2	0	0	0	0	2	2	2	0	1	0	2	0
110	0	1	2	1	0	0	0	0	0	0	2	0	1	0	1	0	0	1	0	0	2	0	0	2	0	0	2	2	0	2	0	0	0	0	0	2	0	0	0	2	2	1	1	2	0	0	0	1	1
111	0	2	1	0	0	0	2	0	2	2	0	1	1	0	0	0	0	1	0	0	1	0	0	2	1	1	2	2	0	1	1	0	0	0	0	1	1	0	0	1	1	2	2	2	1	1	0	1	0
112	1	2	0	0	0	0	2	0	2	1	1	0	1	0	1	0	0	1	0	1	2	0	0	2	0	0	1	1	1	1	1	0	0	0	0	2	1	0	0	1	1	1	1	1	1	0	0	0	0
113	0	2	2	0	0	0	1	1	1	1	0	1	1	0	1	0	0	1	1	1	0	0	0	2	0	0	1	1	1	2	1	1	1	1	2	0	1	0	0	1	1	0	0	1	0	1	0	0	2
114	0	0	2	0	0	0	1	0	2	2	0	1	1	0	0	0	0	0	1	1	2	1	0	2	0	0	1	1	2	2	1	1	1	0	0	2	1	0	0	2	2	0	0	2	0	1	0	1	1
115	1	1	1	1	0	0	1	0	2	2	0	1	1	0	0	0	0	0	1	1	2	1	0	2	0	0	2	2	0	2	2	2	2	0	2	1	1	0	1	1	1	0	0	0	0	0	0	1	1
116	1	1	2	0	1	1	1	0	0	0	1	0	0	0	0	0	0	0	1	1	1	0	0	2	0	0	0	2	1	2	1	1	1	0	1	1	1	0	0	0	0	2	2	2	1	1	0	2	0
117	0	2	0	0	0	0	1	0	1	1	0	0	0	0	0	0	0	0	1	1	2	0	1	1	0	0	2	2	0	2	1	2	2	0	2	1	1	0	0	1	1	0	0	2	0	0	0	1	1
118	1	1	2	0	0	0	1	0	1	1	1	1	1	0	1	0	0	1	2	1	0	0	0	2	0	0	0	0	1	1	0	1	1	0	1	0	1	0	0	1	1	1	0	0	2	0	0	0	2
119	0	1	1	0	1	1	2	0	0	0	0	0	1	0	2	0	0	0	0	0	2	0	0	2	0	0	1	0	2	2	0	1	1	0	0	1	2	1	0	0	0	0	0	1	0	0	0	0	2
120	1	0	2	0	1	1	0	0	1	1	0	0	0	0	0	0	0	0	0	0	2	0	0	2	0	0	0	1	2	1	1	2	2	0	0	2	1	0	0	1	1	0	1	2	1	1	0	2	0
121	0	1	1	0	0	0	1	0	1	1	0	0	1	0	1	0	0	1	2	1	0	0	0	2	0	0	1	1	1	2	0	1	1	0	0	2	2	1	0	1	1	0	0	2	0	0	0	1	0
122	1	0	2	1	1	1	2	0	2	1	1	0	0	0	0	0	0	1	0	0	2	0	1	1	0	0	1	2	0	2	1	1	1	0	1	1	2	1	1	2	1	1	1	2	1	2	0	1	0
123	0	1	2	1	0	0	1	0	1	0	1	0	0	0	0	0	0	1	0	0	2	1	0	2	0	0	0	1	2	1	1	1	1	1	2	1	2	0	0	0	0	1	1	2	1	1	1	0	1
124	0	0	2	1	1	1	1	0	0	0	1	1	1	0	0	0	0	1	1	1	1	1	0	2	0	0	1	1	1	2	0	1	1	0	1	1	0	0	0	2	1	1	1	2	1	0	0	2	0
125	1	1	0	1	0	0	2	0	2	2	0	0	1	0	1	0	0	0	1	1	2	1	0	2	0	0	1	1	0	1	2	1	0	0	0	2	1	0	0	2	1	0	0	1	1	0	0	1	0
126	1	2	1	0	0	0	2	0	2	2	0	0	0	0	0	0	0	0	0	0	2	1	1	1	1	1	0	1	2	1	1	1	1	0	1	1	1	0	0	1	1	1	1	2	1	2	0	1	0
127	0	1	1	0	1	1	2	0	2	1	1	1	2	0	2	0	0	0	1	1	2	0	0	2	1	1	2	2	1	2	0	2	2	0	2	0	1	0	0	1	1	0	0	0	0	0	0	2	0
128	0	2	0	0	0	0	2	0	2	2	0	0	0	0	0	0	1	1	2	2	1	2	1	1	1	1	2	2	0	2	1	0	0	1	2	2	1	1	1	0	0	1	0	1	0	1	0	2	0
129	0	2	2	1	0	0	2	0	2	0	0	1	1	0	0	0	0	2	1	1	2	1	0	2	0	0	1	0	1	2	1	1	1	0	1	1	1	1	0	1	1	0	0	1	0	0	0	2	0
130	1	0	2	1	0	0	1	0	0	0	0	0	0	0	0	0	0	1	1	1	1	0	1	1	0	0	0	2	2	2	2	1	0	1	0	2	1	0	0	1	1	0	0	2	0	0	0	1	0
131	1	1	1	0	0	0	2	1	2	1	0	1	1	0	0	0	0	0	1	1	1	0	0	2	0	0	2	2	0	2	1	0	1	0	0	2	2	0	0	0	0	1	0	0	0	1	1	1	0
132	0	2	0	0	0	0	0	0	1	1	0	1	1	0	2	1	1	2	0	0	1	0	0	2	1	1	2	2	1	2	1	1	1	1	1	2	1	1	0	1	1	1	1	2	1	1	0	1	0
133	1	1	2	1	0	0	1	0	1	0	1	1	1	0	0	0	0	1	0	1	1	2	1	1	1	1	2	2	0	2	2	0	0	1	0	2	2	0	0	1	1	0	0	2	0	1	0	1	0
134	0	2	2	1	0	0	2	0	2	0	1	0	0	0	0	0	0	0	1	1	0	1	0	2	0	0	1	1	0	1	0	1	1	0	1	1	0	0	0	2	2	0	0	2	0	1	0	1	1
135	0	1	2	0	1	1	2	0	2	2	0	0	1	0	0	0	1	1	1	1	1	0	0	2	0	0	2	2	0	2	1	2	1	1	1	1	0	0	0	1	1	1	1	2	1	1	0	2	0
136	0	1	2	0	0	0	2	0	1	1	1	0	0	0	0	0	0	0	0	0	1	0	1	1	1	2	2	2	1	2	0	2	2	0	1	2	0	0	0	2	1	1	0	0	1	1	0	1	1
137	1	2	0	0	0	0	2	0	2	1	1	0	0	0	0	0	0	1	0	0	2	0	0	2	0	0	1	2	0	2	1	1	1	0	0	2	1	0	0	1	1	0	0	2	0	0	0	1	0
138	1	0	1	0	0	0	2	1	1	1	0	2	2	1	0	1	0	0	1	1	2	0	1	1	0	0	2	2	1	2	2	0	0	1	0	2	1	0	0	1	1	0	0	1	0	1	0	0	0
139	0	0	2	1	1	1	2	0	1	0	1	0	2	1	0	1	0	0	1	1	2	0	0	2	0	0	2	2	0	2	1	1	1	1	0	2	0	0	0	2	2	1	1	1	1	2	0	1	0
140	1	2	0	0	0	0	1	0	2	2	0	1	0	0	1	1	0	1	1	1	1	0	0	2	0	0	1	2	0	2	0	1	1	1	0	2	1	0	0	1	1	0	0	1	0	0	0	0	0
141	0	1	1	0	1	1	1	0	0	0	1	1	2	1	1	1	1	0	1	1	2	0	0	2	0	0	2	2	0	2	1	1	0	0	0	2	1	0	0	1	0	0	0	1	0	0	0	1	0
142	1	0	2	0	0	0	2	1	2	1	0	1	1	0	0	0	0	1	0	0	2	1	0	2	0	0	2	2	0	1	0	2	2	0	0	2	1	1	0	0	0	0	0	2	1	0	0	2	0
143	1	2	1	0	1	1	2	1	2	1	0	0	2	0	2	1	0	2	1	1	1	0	0	2	0	0	2	2	0	2	0	1	1	0	1	1	1	0	0	2	1	0	0	2	1	0	0	2	0
144	1	0	2	1	0	0	2	0	2	2	0	1	0	0	0	0	0	0	0	0	2	1	0	2	0	0	1	1	1	2	0	1	1	2	0	2	0	0	0	2	2	1	0	1	1	1	0	1	1
145	1	1	1	0	0	0	1	1	1	1	1	1	1	0	0	0	1	1	1	1	1	1	2	0	1	1	2	2	0	2	0	1	1	0	0	2	2	2	0	0	0	0	0	1	0	1	0	0	0
146	0	2	1	0	0	0	2	1	2	2	0	0	0	0	0	0	1	1	1	0	1	0	2	0	0	0	2	2	0	2	1	0	0	0	0	2	0	1	0	1	1	0	0	2	1	0	0	2	0
147	0	0	2	1	0	0	2	0	2	1	1	1	2	0	1	0	0	0	1	1	1	1	0	2	1	1	2	2	0	2	0	1	1	0	0	1	1	1	0	1	1	1	0	0	1	1	0	2	0
148	0	2	0	0	1	1	2	1	1	1	0	0	1	0	1	0	0	0	0	0	2	0	0	2	0	0	2	2	0	2	1	1	1	0	0	2	2	0	0	1	1	2	1	2	1	0	0	1	0
149	0	1	2	1	0	0	0	0	0	0	2	1	1	0	1	0	0	0	1	2	1	1	1	1	1	1	2	2	0	2	0	1	0	1	1	1	1	0	1	0	0	1	1	2	2	0	0	0	0
150	0	0	2	0	1	1	2	0	1	1	0	0	0	0	0	0	0	0	2	2	0	0	0	2	0	0	1	1	1	2	1	1	1	0	1	2	1	0	0	2	2	0	0	2	1	1	0	1	0
151	1	1	2	2	0	0	2	0	2	2	0	0	0	0	0	0	1	1	0	0	2	0	0	2	1	1	1	2	1	1	2	2	2	0	0	2	2	1	0	0	0	1	0	1	1	0	0	0	0
152	1	2	0	0	0	0	2	1	1	1	0	1	1	0	1	0	0	1	0	0	2	0	0	2	0	0	2	2	0	2	0	1	1	0	1	1	0	1	0	1	1	0	0	2	1	1	0	1	0
153	1	1	1	0	1	2	1	0	0	0	2	1	2	0	2	0	0	0	1	1	1	1	0	2	1	1	2	2	0	2	1	2	2	0	2	0	2	0	0	1	1	2	2	2	1	1	0	0	1
154	1	1	1	0	0	0	2	0	2	1	0	0	1	0	1	0	0	1	0	0	2	0	1	1	0	0	2	2	1	2	1	0	0	0	0	1	0	0	0	2	2	2	2	2	1	1	0	2	0
155	0	1	0	0	0	0	2	0	1	0	1	0	1	0	0	0	0	0	0	0	2	0	0	2	1	1	1	1	2	2	1	1	1	1	2	0	2	0	1	0	0	1	0	1	1	0	0	0	1
156	0	0	2	0	0	0	1	0	2	1	0	1	2	0	2	0	1	1	0	1	2	0	0	2	0	0	2	2	0	2	0	1	0	0	0	2	1	0	0	0	0	1	1	2	1	2	0	0	0
157	0	1	1	1	0	0	2	0	1	0	0	1	1	0	0	0	0	0	0	0	2	0	0	2	0	0	1	2	2	2	0	1	0	2	1	1	2	1	0	1	1	0	0	1	0	0	0	0	0
158	1	0	2	0	2	2	2	0	1	1	1	0	2	0	2	1	0	1	0	0	2	1	0	2	0	0	1	1	2	2	0	2	1	1	0	2	1	0	1	1	1	0	0	2	0	0	0	1	0
159	1	2	0	1	0	0	1	0	0	0	0	0	0	0	0	0	0	1	0	0	2	1	0	2	1	1	1	2	0	2	1	1	2	0	1	2	1	0	0	2	2	0	0	2	0	0	0	1	0
160	1	1	2	0	1	1	2	0	2	2	0	1	1	0	1	0	1	1	2	2	1	0	0	2	0	0	2	2	0	1	0	1	1	0	1	2	2	1	0	0	0	1	1	2	1	0	0	2	0
161	1	2	1	0	0	0	1	0	1	1	0	0	1	0	1	0	0	0	0	0	2	0	0	2	1	1	0	2	1	1	1	2	1	2	1	1	2	0	0	0	0	0	0	1	1	1	0	1	0
162	0	1	1	0	0	0	2	1	1	1	0	0	0	0	0	0	0	1	0	0	1	0	1	1	0	0	1	2	2	2	0	1	1	1	0	2	1	0	0	1	1	0	0	2	0	0	0	1	0
163	0	1	1	0	1	1	2	0	1	0	0	0	0	0	0	0	0	2	1	1	2	0	0	2	1	1	2	1	1	2	1	1	2	0	1	2	1	0	0	2	1	0	0	2	0	1	0	2	0
164	0	0	2	0	2	2	2	0	0	0	0	0	0	0	0	0	0	0	1	1	2	0	0	2	0	0	2	2	0	2	1	1	1	1	0	2	2	0	0	2	2	0	0	2	1	1	0	1	0
165	0	0	2	0	1	1	1	0	1	1	0	0	0	0	0	0	0	0	2	2	1	0	1	1	0	0	1	2	1	2	2	1	1	0	0	2	1	0	0	0	0	0	0	2	0	2	0	2	0
166	0	1	1	1	0	1	2	1	1	1	1	0	0	0	0	0	0	0	0	0	1	1	1	1	1	1	1	2	1	2	0	1	1	0	1	1	2	1	1	2	0	0	0	2	0	1	0	1	0
167	1	0	2	0	0	0	2	0	1	1	0	1	0	0	1	1	0	1	0	0	2	0	1	1	0	0	2	2	0	2	1	1	2	0	0	2	1	0	0	2	2	0	0	1	1	1	0	1	0
168	0	1	1	1	0	0	0	0	0	0	1	0	2	0	2	1	0	1	0	0	2	0	0	2	1	1	2	2	0	2	1	1	1	0	0	2	1	0	0	1	0	0	0	0	1	0	0	2	0
169	0	1	1	0	1	1	2	0	1	0	1	0	1	0	1	1	0	0	1	1	1	0	0	2	0	0	1	1	1	2	0	1	1	0	2	1	2	1	0	1	1	0	0	2	0	0	0	2	0
170	0	1	2	1	0	0	1	0	1	1	1	0	0	0	0	0	0	0	1	1	1	0	0	2	0	0	2	2	0	2	0	2	2	0	2	0	0	0	0	1	1	1	1	2	1	1	0	2	0
171	1	0	1	0	0	0	1	0	1	1	1	1	1	0	0	0	0	1	0	0	2	2	0	2	0	0	2	2	0	1	0	0	1	1	1	2	2	0	0	2	1	0	0	2	0	1	0	2	0
172	1	2	0	0	0	0	2	0	1	1	1	1	2	0	1	1	0	1	2	1	2	1	0	2	0	0	2	2	0	2	0	1	1	0	1	1	1	0	1	1	1	0	0	1	1	0	0	2	0
173	0	2	1	1	0	0	2	0	2	1	0	0	2	0	2	0	0	1	1	0	1	0	0	2	0	0	2	2	0	2	0	1	1	0	1	1	2	1	0	1	1	1	1	1	1	0	0	2	0
174	0	1	0	0	0	0	2	0	1	1	0	0	0	0	0	0	0	0	0	0	2	0	0	2	0	0	1	1	1	2	1	0	0	1	0	2	2	1	0	1	1	1	0	1	0	1	0	1	1
175	1	2	1	0	0	1	1	0	2	2	0	2	2	1	0	1	0	2	1	1	2	1	0	2	0	0	2	2	0	1	1	1	1	0	1	1	0	0	0	1	1	0	0	2	0	0	0	1	1
176	0	2	1	1	0	0	2	0	2	0	1	1	1	0	0	0	0	1	1	0	2	1	0	2	1	1	1	2	1	2	1	2	1	1	1	1	2	0	0	0	0	0	0	2	1	0	0	2	0
177	0	1	2	1	0	0	2	0	1	0	1	0	0	0	0	0	0	0	1	0	1	0	0	2	1	1	1	1	0	2	1	1	1	0	1	2	2	0	0	1	1	0	1	2	1	0	0	2	0
178	1	1	2	0	0	0	2	1	2	1	0	1	2	0	1	0	0	0	0	0	2	1	0	2	0	0	1	2	0	2	0	0	0	1	0	2	2	0	0	0	0	1	1	2	1	1	0	0	0
179	0	1	2	1	0	0	1	0	0	0	0	0	0	0	0	0	0	1	0	0	2	0	0	2	0	0	1	1	2	2	0	0	0	0	1	1	1	0	0	1	1	1	1	2	1	1	0	1	1
180	0	0	2	0	1	1	2	1	2	2	0	1	1	0	1	0	0	1	1	0	1	1	0	2	0	0	2	2	0	2	1	0	0	0	2	2	2	1	0	1	1	0	0	2	0	0	0	1	0
181	1	1	1	1	1	1	2	1	1	1	0	0	0	0	0	0	0	1	0	0	2	0	0	2	0	0	2	2	1	2	2	1	1	0	0	2	0	0	0	1	1	0	0	2	1	0	0	2	0
182	1	1	1	1	0	0	1	1	1	1	1	1	1	0	1	0	0	0	1	1	2	0	0	2	0	0	1	1	1	1	1	0	0	0	0	2	2	0	0	0	0	0	0	1	0	0	0	0	0
183	0	1	2	1	0	0	1	0	0	0	0	0	1	0	1	0	0	1	0	0	2	1	0	2	0	0	0	2	1	2	1	1	1	0	0	2	1	0	0	2	2	0	0	2	0	0	0	1	1
184	0	1	2	0	0	0	1	0	0	0	0	0	1	0	1	0	0	0	0	0	2	0	1	1	1	2	2	2	0	1	0	2	1	0	0	2	2	2	0	0	0	0	0	0	0	0	0	1	0
185	1	2	2	0	1	1	2	1	2	2	0	2	2	1	0	1	0	1	1	1	2	0	1	1	0	0	0	1	0	1	1	2	2	0	1	2	1	0	0	0	0	1	0	1	0	1	0	2	0
186	0	2	0	0	0	0	2	1	2	2	0	1	0	0	1	1	1	1	1	1	1	1	0	2	0	0	2	2	1	2	1	1	1	1	0	2	1	0	1	1	1	0	0	2	0	0	0	0	0
187	1	2	1	0	0	0	1	1	1	1	1	0	0	0	0	0	0	1	0	0	2	0	0	2	0	0	0	1	2	1	1	1	0	1	1	1	0	0	0	2	2	1	1	2	1	2	0	1	1
188	0	2	0	0	0	0	1	1	2	2	1	0	0	0	0	0	0	0	1	1	1	1	1	1	1	1	2	2	1	2	1	1	1	1	2	1	2	0	0	1	0	0	0	2	0	0	0	0	0
189	1	1	1	0	1	1	2	0	2	1	1	0	0	0	0	0	0	1	0	0	2	0	0	2	0	0	2	2	0	1	1	0	1	0	1	2	1	0	0	1	1	0	0	2	0	0	0	1	0
190	0	2	0	1	0	0	1	0	0	0	0	2	2	0	2	0	0	0	1	1	2	0	1	1	1	1	0	1	0	0	2	1	0	1	0	2	1	0	0	0	0	0	0	1	0	0	0	2	0
191	0	1	2	1	0	0	2	1	2	1	0	0	0	0	0	0	0	1	0	0	2	0	1	1	0	0	1	2	1	2	1	0	1	0	0	2	0	0	0	1	1	1	1	1	1	0	0	1	1
192	1	0	1	0	0	0	1	1	2	2	1	1	1	0	1	0	0	2	1	1	1	1	0	2	0	0	2	2	1	2	1	1	1	0	1	1	1	0	0	2	1	0	0	2	0	0	0	2	0
193	1	2	1	0	0	0	2	0	1	1	0	0	2	1	1	1	0	1	0	0	1	0	0	2	0	0	1	1	0	1	2	2	1	0	1	1	2	0	0	1	1	0	0	2	0	0	0	1	0
194	0	2	0	0	0	0	2	0	1	0	1	0	1	0	0	0	0	1	1	1	2	0	0	2	0	0	1	1	0	1	0	1	0	2	1	2	2	0	0	1	0	0	0	2	1	0	0	2	0
195	1	1	1	1	0	0	0	0	0	0	2	0	0	0	0	0	0	0	0	0	1	0	0	2	0	0	1	1	0	1	0	1	1	0	0	2	1	0	0	2	2	1	0	0	0	1	0	1	0
196	0	2	2	0	1	1	1	1	2	2	1	0	0	0	0	0	0	0	0	0	2	0	1	1	1	1	1	2	1	1	1	1	2	0	1	2	2	2	0	0	0	0	0	1	0	0	0	0	0
197	0	1	2	1	0	0	0	0	1	1	0	0	1	0	1	0	0	2	1	1	1	0	0	2	0	0	1	1	1	2	0	2	2	0	1	1	1	0	0	2	2	0	0	2	0	1	0	2	0
198	1	0	1	0	0	0	1	0	2	2	0	0	0	0	0	0	0	0	0	0	2	0	0	2	0	0	2	2	1	2	1	0	0	0	0	2	1	0	0	1	1	0	0	0	0	0	0	0	1
199	1	1	1	0	0	0	1	0	1	1	1	0	1	0	1	1	0	1	1	1	2	0	1	1	1	1	1	2	0	1	1	1	1	0	1	2	1	0	1	1	1	0	0	1	0	0	0	2	0
200	1	1	1	0	0	0	2	1	2	1	0	0	1	0	1	0	0	0	1	1	1	0	0	2	0	0	1	1	1	2	1	1	1	0	0	2	1	1	0	1	1	0	0	0	0	1	0	1	0
201	1	1	1	1	0	0	1	0	1	0	1	0	1	1	0	1	0	1	1	1	0	0	0	2	0	0	1	1	1	2	0	1	1	0	1	1	1	0	0	1	1	0	0	2	0	0	0	1	1
202	0	1	1	0	1	1	1	0	1	1	0	0	1	0	1	0	0	1	0	0	1	0	0	2	0	0	1	1	1	2	0	2	1	0	1	1	2	0	1	0	0	0	0	2	0	0	0	2	0
203	1	1	1	0	0	0	1	0	0	0	1	0	1	0	1	1	0	1	1	1	1	1	0	2	0	0	2	2	0	2	1	0	0	0	0	2	1	0	0	1	1	0	0	2	0	0	0	2	0
204	0	1	1	0	0	0	1	0	2	2	0	0	2	0	2	1	1	1	2	2	1	1	0	2	0	0	1	1	1	2	1	1	1	1	2	1	1	0	0	1	1	0	0	2	0	1	0	2	0
205	0	1	1	0	1	1	2	0	1	1	1	0	1	0	1	0	0	0	0	0	2	1	0	2	0	0	2	2	0	2	0	0	1	0	0	2	2	0	0	0	0	1	1	1	0	1	0	2	0
206	1	2	0	0	0	0	2	1	2	1	0	0	0	0	0	0	0	0	0	1	1	0	0	2	0	0	2	2	0	2	0	2	2	0	2	1	1	0	1	1	1	1	1	2	1	0	0	2	0
207	1	1	2	0	0	0	1	0	1	0	1	0	0	0	0	0	0	1	0	1	2	0	0	2	0	0	1	2	1	1	2	0	0	0	0	2	2	0	0	0	0	0	0	1	0	1	0	0	1
208	1	1	1	0	0	0	1	0	2	2	0	0	0	0	0	0	0	0	0	0	1	0	0	2	0	0	1	1	1	2	1	2	1	1	0	2	1	0	0	1	1	0	0	2	0	2	0	2	0
209	0	1	2	1	0	0	1	0	2	2	0	1	1	0	1	0	0	1	1	1	0	0	0	2	1	1	1	1	0	2	1	2	2	0	2	0	2	0	0	0	0	0	0	2	0	1	0	0	0
210	0	2	1	0	0	0	2	0	2	2	0	0	0	0	0	0	0	0	0	0	2	1	0	2	0	0	1	2	1	2	0	1	1	1	1	1	1	0	0	1	1	0	0	1	0	0	0	1	0
211	0	2	1	0	0	0	2	1	2	2	0	0	0	0	0	0	0	0	1	1	2	1	0	2	0	0	2	2	0	2	2	1	1	0	0	2	2	0	0	0	0	1	1	1	1	0	0	2	0
212	0	1	1	0	0	0	2	1	2	2	0	0	1	0	1	0	1	1	1	1	1	0	1	1	0	0	0	1	1	2	0	1	2	1	2	2	0	0	0	1	1	1	1	2	1	2	0	0	1
213	0	1	2	1	0	0	2	0	2	2	0	0	0	0	0	0	0	1	1	1	2	0	1	1	0	0	2	2	1	2	1	2	1	1	1	1	1	0	0	0	0	1	1	2	1	0	0	2	0
214	0	0	2	0	2	2	2	0	2	2	0	1	2	0	1	0	0	1	1	1	2	1	0	2	0	0	2	2	0	2	0	0	0	1	0	2	1	0	0	2	2	1	1	2	1	1	0	2	0
215	1	2	0	0	0	0	0	0	0	0	2	0	0	0	0	0	0	0	1	1	2	1	1	1	0	0	2	2	0	2	1	1	1	1	1	1	1	0	0	1	1	0	0	2	0	0	0	2	0
216	1	1	1	1	0	0	2	0	1	0	0	0	1	0	1	0	0	0	1	1	2	1	0	2	0	0	2	2	0	2	1	1	1	0	0	2	2	1	0	0	0	0	0	1	1	0	0	1	0
217	0	0	2	0	0	0	2	0	2	0	1	0	2	0	2	0	0	1	1	0	2	1	1	1	1	1	1	1	1	2	0	1	1	0	1	1	0	0	1	1	1	2	2	2	0	1	1	1	0
218	1	1	0	0	0	0	2	0	1	0	1	0	0	0	0	0	0	1	2	1	2	0	0	2	0	0	1	2	1	2	0	0	0	1	0	2	0	0	0	2	2	0	0	2	0	1	0	0	1
219	1	0	2	0	0	0	2	0	2	2	0	0	0	0	0	0	0	0	1	2	1	0	0	2	0	0	1	1	2	2	1	1	0	1	0	2	1	0	1	1	1	1	1	2	1	1	0	0	1
220	0	2	1	1	0	0	1	0	0	0	0	0	1	1	0	0	0	1	2	1	2	0	0	2	0	0	2	2	0	1	1	1	1	1	1	1	0	0	0	1	1	0	0	1	1	0	0	2	0
221	0	2	1	1	0	0	2	1	2	1	0	0	0	0	0	0	0	1	0	0	2	1	1	1	0	0	1	1	1	2	1	1	1	0	0	2	1	0	0	2	2	0	0	2	0	1	0	0	0
222	1	1	1	0	0	0	1	0	2	1	0	2	2	0	2	0	0	1	1	0	2	0	0	2	0	0	0	1	1	2	0	0	0	0	0	2	1	1	1	2	1	0	0	2	0	0	0	1	1
223	0	2	2	0	1	1	1	0	0	0	1	0	0	0	0	0	0	0	1	1	2	0	1	1	1	1	1	2	0	2	2	1	1	0	2	1	2	0	1	0	0	1	1	2	1	1	0	2	0
224	0	2	1	1	0	0	1	0	1	1	1	1	2	0	1	0	0	1	2	2	1	1	0	2	0	0	2	2	0	1	1	1	1	0	2	1	1	0	0	1	1	0	0	2	0	0	0	0	0
225	1	2	1	0	0	0	1	1	1	1	0	0	0	0	0	0	0	0	1	1	2	1	0	2	0	0	1	1	1	2	0	0	1	1	1	2	0	1	0	1	1	0	0	1	0	0	0	1	0
226	1	1	1	0	1	1	2	1	2	2	0	0	0	0	0	0	0	0	0	0	2	0	0	2	1	1	2	2	0	2	0	1	2	1	2	2	2	0	0	1	1	1	1	1	1	2	0	2	0
227	0	1	1	0	0	1	2	0	2	0	1	1	1	0	1	0	0	0	1	1	1	1	1	1	1	1	2	2	1	2	1	1	0	1	1	1	1	0	1	1	1	1	1	2	0	1	0	2	0
228	1	1	1	1	0	0	1	0	0	0	1	0	0	0	0	0	0	0	0	0	2	0	0	2	0	0	2	2	2	2	0	1	1	2	0	2	0	0	0	2	2	1	1	2	1	1	0	1	0
229	1	0	2	1	1	1	1	0	1	1	1	0	1	1	0	0	0	0	0	0	2	0	0	2	0	0	0	2	2	2	2	0	2	1	2	2	2	0	0	1	1	0	0	1	0	1	0	2	0
230	0	1	1	0	0	0	2	0	2	2	0	0	1	0	1	0	0	0	0	1	2	0	0	2	0	0	2	2	0	1	1	0	1	1	0	2	1	0	0	2	2	0	0	2	0	1	0	1	1
231	1	2	0	1	0	0	1	0	0	0	1	0	0	0	0	0	0	1	0	0	2	0	0	2	0	0	2	2	0	2	1	2	1	2	1	2	2	1	0	1	1	1	1	2	1	0	0	2	0
232	1	0	2	1	0	0	2	1	1	1	0	0	0	0	0	0	0	0	1	1	2	0	0	2	0	0	1	2	1	2	0	2	2	0	2	0	0	0	0	1	1	0	0	1	0	1	0	1	0
233	1	2	0	0	0	0	1	1	2	2	0	0	1	0	0	0	0	1	0	0	1	0	0	2	0	0	1	1	1	2	0	2	2	1	0	2	1	0	0	0	0	0	0	0	0	0	0	2	0
234	0	1	1	0	1	1	1	0	1	1	1	2	2	0	0	0	0	1	0	0	2	2	1	1	1	1	1	1	0	1	1	2	2	0	2	0	2	2	0	0	0	0	0	1	0	0	0	1	1
235	0	1	1	1	0	0	2	0	2	0	1	0	1	0	0	0	0	2	2	2	0	1	1	1	1	1	1	1	1	2	0	1	1	0	0	2	0	0	0	2	2	0	0	2	0	0	0	1	0
236	1	1	1	1	0	0	2	1	1	1	0	0	0	0	0	0	0	0	1	1	1	0	0	2	0	0	1	1	2	2	0	1	1	0	1	1	2	0	0	0	0	1	0	1	0	0	0	1	0
237	1	0	2	0	1	1	2	1	2	2	0	1	1	0	0	0	0	0	1	1	1	0	0	2	0	0	1	1	2	2	0	1	0	2	1	1	1	0	1	1	1	1	1	1	0	1	0	1	1
238	0	2	1	0	0	0	2	1	1	1	1	0	0	0	0	0	0	1	1	1	2	0	0	2	0	0	0	1	0	1	1	1	1	0	0	2	2	1	1	1	0	0	0	1	0	0	0	1	1
239	0	2	1	2	0	0	2	0	1	0	0	0	2	0	1	0	0	1	0	0	2	0	0	2	0	0	2	2	2	2	0	1	1	1	1	1	2	1	0	0	0	1	1	2	1	2	0	0	2
240	1	1	1	0	1	2	2	0	1	1	0	0	1	0	1	0	0	0	1	1	1	1	1	1	1	1	2	2	1	2	1	0	0	1	1	1	1	0	0	1	1	2	2	2	1	1	0	1	1
241	0	0	2	0	1	1	2	0	2	1	0	1	0	0	1	1	0	1	0	0	2	0	0	2	0	0	1	2	0	1	0	2	1	2	1	1	1	0	0	2	2	1	1	1	1	0	0	1	0
242	1	0	2	0	0	0	2	0	2	1	1	1	1	0	0	0	0	0	0	0	2	1	0	2	0	0	0	1	0	1	1	2	2	0	1	2	1	0	0	0	0	1	1	1	1	1	0	1	1
243	1	2	1	1	0	0	2	0	2	2	0	0	1	0	0	0	0	1	1	0	2	1	0	2	0	0	1	2	1	1	1	2	1	2	1	1	1	0	0	1	1	1	0	1	0	0	0	2	0
244	0	1	1	0	0	0	2	1	2	2	0	0	0	0	0	0	0	1	0	0	2	0	2	0	0	0	2	2	0	2	2	0	1	2	1	2	0	0	0	1	1	0	0	2	0	0	0	2	0
245	1	2	1	0	0	0	1	0	1	1	1	0	0	0	0	0	0	1	1	1	1	0	1	1	1	1	2	2	1	2	2	1	2	0	0	2	1	1	0	0	0	1	0	0	1	1	0	1	1
246	0	0	2	0	0	0	2	0	2	1	0	0	1	0	1	0	0	0	0	0	1	2	1	1	1	1	1	1	0	1	1	2	2	0	1	1	0	0	0	1	1	1	1	1	1	0	0	1	1
247	1	1	2	0	1	1	2	0	1	1	0	0	1	0	1	0	0	0	0	0	2	2	0	2	0	0	1	1	0	1	2	1	1	0	1	1	0	0	0	1	1	0	0	1	0	0	0	1	0
248	1	1	2	0	0	0	2	0	1	0	1	0	0	0	0	0	0	0	1	2	1	0	0	2	1	1	2	2	0	2	1	1	1	0	1	1	1	0	0	2	2	0	0	1	1	1	0	0	0
249	1	1	2	0	0	0	1	0	1	1	1	0	0	0	0	0	0	0	1	2	1	0	0	2	0	0	2	2	1	1	1	2	2	0	1	1	1	0	0	1	1	2	2	2	1	1	0	0	2
250	1	2	1	1	0	0	2	1	2	2	0	1	1	0	0	0	0	0	0	0	1	0	1	1	0	0	1	2	0	1	2	2	2	0	2	0	1	0	0	1	1	0	0	2	1	1	0	0	2
251	0	2	1	0	0	0	2	0	2	1	2	0	0	0	0	0	0	1	0	0	2	0	0	2	0	0	0	1	2	1	1	2	2	0	2	0	2	1	1	0	0	0	0	1	1	1	0	1	0
252	1	1	0	0	0	0	1	0	1	0	2	0	1	0	1	1	1	1	1	1	1	0	1	1	0	0	0	1	1	2	0	2	1	0	2	2	2	0	0	0	0	1	0	1	0	0	0	2	0
253	0	1	2	0	0	0	0	0	0	0	2	0	0	0	0	0	0	0	0	0	2	0	0	2	0	0	0	1	2	1	1	0	1	1	1	2	2	1	1	1	0	2	2	2	1	1	0	1	0
254	1	0	2	0	1	1	2	1	1	1	1	0	2	0	2	0	0	1	2	2	1	0	0	2	0	0	1	2	1	1	2	2	2	1	1	2	2	0	0	0	0	1	0	1	1	1	0	2	0
255	1	1	2	1	0	0	2	0	2	0	1	0	0	0	0	0	1	2	1	1	2	1	0	2	0	0	1	1	1	1	1	0	0	0	1	1	2	0	0	1	1	0	0	1	0	0	0	2	0
256	0	0	2	0	0	0	2	0	2	1	0	1	1	0	1	0	0	0	1	1	2	1	2	0	1	1	1	1	0	1	1	1	1	0	0	2	0	0	0	2	2	1	1	2	1	0	0	2	0
257	1	0	1	0	0	0	2	1	2	1	0	0	0	0	0	0	0	0	1	1	1	0	1	1	1	1	2	2	1	2	1	1	0	0	1	1	1	0	0	1	1	0	0	1	1	0	1	0	1
258	1	0	2	0	0	0	1	0	0	0	1	1	1	0	1	0	1	1	0	1	2	0	0	2	0	0	2	2	0	2	1	0	1	0	0	2	1	0	0	1	1	0	0	2	0	0	0	2	0
259	1	2	1	1	0	0	2	0	1	0	0	1	1	0	1	0	0	1	0	0	2	0	0	2	0	0	2	2	1	2	0	2	1	0	0	2	1	0	0	0	0	0	0	2	1	1	0	1	1
260	1	2	0	0	0	0	1	1	2	2	1	0	0	0	0	0	0	0	0	0	1	0	2	0	0	1	2	2	1	2	1	1	1	1	0	2	2	0	0	1	1	1	0	1	0	0	0	2	0
261	0	2	0	0	0	0	2	0	2	2	0	0	1	0	1	0	1	1	1	0	1	0	0	2	0	0	1	0	2	2	0	2	1	0	1	1	2	0	0	0	0	0	0	1	1	0	0	1	1
262	1	0	2	0	0	0	2	0	1	0	0	1	1	0	1	0	0	0	1	1	2	1	1	1	1	1	1	2	2	2	2	2	2	0	1	1	2	0	1	1	0	1	1	2	1	0	0	0	0
263	0	1	1	0	0	0	2	0	2	1	1	0	0	0	0	0	0	0	1	1	2	0	0	2	0	0	1	1	0	2	1	1	1	0	1	1	2	1	0	0	0	0	0	2	1	1	0	0	0
264	1	1	1	0	0	1	2	0	1	0	0	0	1	0	1	1	0	0	0	0	0	1	0	2	0	0	2	2	0	2	2	2	1	2	1	1	2	0	0	1	0	0	0	1	0	0	0	1	1
265	1	1	1	0	0	0	0	0	0	0	2	0	1	0	1	0	0	0	0	0	2	1	1	1	1	1	1	1	1	2	0	2	2	1	0	2	1	1	0	0	0	0	0	2	0	1	0	0	2
266	1	1	1	0	0	0	2	0	1	0	0	0	0	0	0	0	0	0	0	0	1	1	0	2	0	0	1	1	0	1	2	0	0	0	0	2	2	1	1	2	1	0	0	2	0	0	0	2	0
267	0	1	1	0	1	1	2	0	0	0	1	0	2	1	1	1	0	0	2	1	0	0	0	2	0	0	2	2	2	2	0	2	1	1	0	2	0	0	0	1	1	0	0	2	1	0	0	2	0
268	0	0	2	0	2	2	2	0	1	0	1	0	0	0	0	0	0	2	1	1	1	0	0	2	0	0	1	1	2	2	1	1	1	2	0	2	1	0	1	1	1	0	0	2	0	0	0	1	1
269	1	1	1	0	0	0	2	0	2	0	0	0	0	0	0	0	0	0	0	0	1	0	1	1	0	0	2	2	1	2	0	1	1	1	0	2	2	1	0	1	1	0	0	2	0	2	0	0	0
270	0	2	0	0	0	0	1	0	2	2	0	0	0	0	0	0	0	1	0	1	2	1	0	2	0	0	1	2	1	1	2	1	1	0	1	1	1	0	1	1	1	0	0	0	0	0	0	0	0
271	1	1	2	0	1	1	2	0	2	2	0	2	2	0	2	0	0	1	1	1	1	0	0	2	0	0	1	1	2	2	0	1	1	0	1	1	2	2	0	0	0	0	0	2	0	1	0	1	0
272	1	0	1	0	0	0	1	0	1	0	1	0	1	0	1	0	0	1	1	1	1	0	0	2	0	0	2	2	2	2	1	0	0	0	2	2	1	0	0	2	2	0	1	2	1	1	0	1	1
273	0	1	1	1	0	0	2	1	1	1	1	1	1	0	0	0	0	0	1	1	2	1	0	2	0	0	2	2	0	2	2	2	2	0	1	1	1	0	0	2	2	0	0	2	0	0	0	2	0
274	0	1	1	0	0	0	2	1	1	1	0	0	0	0	0	0	0	1	1	1	0	1	0	2	0	0	2	2	1	2	2	2	2	0	1	1	1	0	0	1	1	1	1	2	1	0	0	2	0
275	1	1	2	2	0	0	2	0	0	0	0	0	0	0	0	0	0	1	0	0	2	1	0	2	0	0	1	2	1	2	2	1	2	1	2	2	1	1	0	1	1	0	0	1	1	0	0	2	0
276	1	1	1	0	0	0	2	0	1	0	0	1	1	0	0	0	0	0	1	1	2	1	0	2	0	0	1	1	1	2	0	1	2	0	1	2	1	0	0	1	1	0	0	1	1	1	0	1	0
277	0	0	2	0	2	2	1	0	1	1	0	0	0	0	0	0	1	2	2	2	2	1	1	1	1	1	2	2	1	2	1	1	1	2	1	2	0	0	1	1	1	1	1	1	1	0	1	1	0
278	0	1	1	0	0	0	0	0	0	0	2	1	0	0	0	0	0	2	2	2	0	0	1	1	1	1	1	1	2	2	1	2	1	1	1	1	1	0	1	1	1	0	0	2	0	0	0	0	1
279	0	0	2	0	1	1	1	0	1	1	1	1	1	0	0	0	0	2	1	1	2	1	1	1	1	1	1	0	2	2	0	2	2	0	2	1	1	1	0	1	1	0	0	1	1	0	0	0	1
280	1	1	1	0	0	0	2	0	1	1	1	0	0	0	0	0	0	0	0	0	2	1	0	2	0	0	0	1	0	1	1	1	1	0	1	1	2	1	0	0	0	0	0	1	0	0	0	0	0
281	1	1	1	0	1	1	2	0	1	0	1	2	2	0	2	0	0	1	2	1	2	0	0	2	0	0	2	2	0	2	1	1	2	1	2	2	1	0	0	0	0	0	0	1	0	0	0	2	0
282	0	1	2	0	0	0	1	0	2	1	0	0	2	0	2	1	1	1	1	1	1	0	1	1	1	1	1	2	1	1	2	0	1	1	1	2	0	0	0	2	2	0	0	0	0	1	0	0	0
283	1	1	1	0	0	0	2	1	2	2	0	0	0	0	0	0	1	2	2	2	2	0	0	2	0	0	2	2	0	1	1	1	1	1	0	2	1	0	1	1	1	0	0	2	0	0	0	1	1
284	1	0	2	0	2	2	2	0	1	1	0	2	2	0	0	0	0	1	2	2	1	0	0	2	0	0	1	1	1	2	0	1	2	0	2	1	2	0	0	0	0	1	0	0	2	0	0	0	0
285	1	1	1	0	0	0	2	0	2	1	2	1	1	0	0	0	0	0	1	1	0	0	0	2	0	0	1	2	2	1	1	1	1	0	1	1	2	0	0	0	0	0	0	2	0	2	0	1	0
286	1	2	1	0	0	0	2	1	1	1	0	0	0	0	0	0	0	0	0	0	0	0	0	2	0	0	1	2	1	2	2	1	2	0	1	2	1	0	0	1	1	0	0	2	0	1	0	2	0
287	0	1	0	0	0	0	2	0	1	1	1	1	2	0	1	1	0	0	1	1	2	1	1	1	1	1	2	2	0	1	0	0	0	0	1	1	0	0	0	1	1	1	1	2	1	0	0	1	0
288	0	0	2	0	0	1	2	1	2	1	0	2	2	0	1	0	1	1	1	1	1	1	0	2	0	0	1	2	1	0	2	1	1	0	1	1	2	0	0	1	1	0	0	2	0	0	0	2	0
289	0	0	2	2	1	1	1	0	1	1	1	1	2	0	2	0	0	0	0	0	2	1	1	1	0	1	2	2	0	2	0	0	0	0	1	1	0	0	0	1	1	1	1	1	0	0	0	1	0
290	1	2	1	0	0	0	1	0	2	1	0	0	0	0	0	0	0	0	0	0	2	0	1	1	1	1	1	2	0	2	2	1	1	0	0	2	1	1	0	0	0	0	1	1	0	1	0	1	1
291	1	1	2	1	0	0	1	0	0	0	1	2	2	0	0	0	0	1	0	1	2	0	0	2	0	0	2	2	1	1	0	1	1	1	0	2	2	1	1	2	1	0	0	2	0	0	0	2	0
292	0	1	1	1	1	1	2	0	2	1	1	0	1	0	1	1	0	1	0	0	1	1	1	1	1	1	1	1	1	2	0	1	0	1	1	1	2	0	0	1	1	0	0	1	0	0	0	1	1
293	1	1	2	0	0	0	2	0	0	0	1	0	0	0	0	0	0	1	0	0	1	1	0	2	1	1	2	2	2	2	0	1	1	2	0	2	2	1	1	0	0	0	0	1	0	0	0	1	1
294	1	2	0	0	0	0	2	0	2	1	0	0	0	0	0	0	0	0	0	1	2	0	0	2	1	1	2	2	0	2	1	2	2	1	1	2	0	0	0	1	1	0	0	1	0	0	0	1	0
295	0	1	1	0	0	0	1	1	1	1	1	1	2	0	2	0	1	2	1	1	1	1	0	2	0	0	1	2	0	2	2	1	0	1	1	1	1	0	1	1	1	0	0	0	0	1	0	2	0
296	1	1	1	0	0	0	1	1	2	2	1	0	0	0	0	0	0	0	0	1	2	2	0	2	0	0	1	1	0	1	1	1	0	2	1	2	2	1	1	0	0	0	0	0	0	0	0	1	1
297	0	1	1	1	0	0	2	0	0	0	1	1	0	0	0	0	0	0	0	0	2	0	0	2	0	0	2	2	0	2	2	1	1	2	1	1	1	0	0	1	0	0	0	1	0	0	0	2	0
298	1	1	1	0	1	2	1	0	1	1	1	0	1	0	1	0	0	0	1	0	2	0	0	2	0	0	1	2	1	2	2	1	1	0	1	1	2	0	1	1	1	1	1	1	0	1	0	1	0
299	0	1	1	1	0	0	1	0	0	0	0	0	0	0	0	0	0	2	1	1	1	0	0	2	0	0	1	2	0	2	0	0	0	1	0	2	2	0	0	1	1	0	0	1	0	1	0	2	0
300	1	1	2	1	0	0	2	0	2	0	0	1	1	0	0	0	0	1	0	0	2	1	0	2	0	0	1	1	1	2	0	2	1	0	2	2	2	0	0	0	0	0	0	1	0	1	0	2	0
301	1	2	0	1	0	0	1	1	2	2	0	0	0	0	0	0	0	0	0	0	1	1	0	2	0	0	1	1	1	2	1	2	1	1	0	2	1	0	1	1	1	0	0	2	1	0	0	0	2
302	1	2	1	0	0	1	1	0	1	1	0	0	0	0	0	0	0	0	2	1	1	1	0	2	0	0	1	1	2	2	0	1	1	0	0	2	2	1	0	1	1	0	0	1	0	0	0	2	0
303	1	2	0	0	0	0	2	0	1	1	1	0	0	0	0	0	0	0	2	1	0	0	0	2	1	1	1	1	1	2	0	1	1	1	2	1	2	1	0	1	1	0	0	1	0	0	0	1	0
304	1	1	1	0	0	0	2	0	0	0	0	1	1	0	0	0	0	0	0	0	2	0	0	2	1	1	2	2	0	2	1	2	1	0	0	2	0	1	0	1	1	0	0	2	0	0	1	1	0
305	0	1	1	0	0	0	2	0	1	0	1	0	0	0	0	0	0	1	0	1	1	0	0	2	0	0	2	2	0	2	0	1	1	0	1	2	1	0	1	1	1	0	0	1	0	1	0	2	0
306	1	0	2	0	1	1	2	0	0	0	0	0	0	0	0	0	0	0	0	0	0	1	0	2	0	0	1	2	1	1	1	1	2	1	1	2	1	0	1	1	1	0	0	1	1	1	0	2	0
307	0	0	2	0	1	1	2	0	2	2	0	0	0	0	0	0	0	1	1	0	2	1	1	1	1	1	1	2	1	2	0	0	0	0	0	1	0	0	0	1	1	0	0	2	0	0	0	2	0
308	0	2	1	1	0	0	2	1	2	2	0	0	0	0	0	0	0	1	1	1	1	1	0	2	0	0	1	2	1	1	1	1	1	2	0	2	2	0	0	1	1	0	0	2	1	0	0	2	0
309	0	1	2	0	1	1	1	0	0	0	1	0	0	0	0	0	0	0	0	0	2	1	0	2	0	0	1	2	1	2	0	1	1	1	0	2	1	1	1	2	1	0	0	1	1	0	0	1	0
310	1	0	2	2	1	1	2	0	2	2	0	1	1	0	1	0	0	0	1	1	2	0	1	1	0	0	1	1	1	2	0	0	1	0	0	2	2	0	1	1	1	1	1	2	1	2	0	2	0
311	1	1	1	0	1	1	0	0	0	0	2	1	0	0	1	1	0	0	1	1	1	0	1	1	1	1	1	2	1	0	1	1	1	0	1	1	2	1	1	1	0	0	0	2	1	0	0	1	0
312	0	1	1	1	0	0	1	0	1	0	1	0	0	0	0	0	0	0	0	0	1	1	1	1	1	1	2	1	1	2	1	1	1	1	1	1	2	0	0	1	1	0	0	1	1	1	0	1	0
313	0	1	1	1	0	0	2	0	1	0	0	2	2	0	2	0	0	0	0	0	1	0	1	1	1	1	2	2	0	2	0	1	0	1	1	2	2	0	0	1	0	1	1	2	0	0	0	1	1
314	1	0	2	1	1	1	1	0	1	0	1	0	1	0	0	0	0	0	0	0	1	0	0	2	0	0	2	2	0	2	0	1	1	1	1	1	2	0	0	1	0	0	1	1	1	0	0	1	1
315	0	1	1	1	0	0	1	0	0	0	1	1	1	0	0	0	0	1	1	1	1	1	0	2	0	0	1	2	1	2	0	1	1	1	0	2	1	0	0	0	0	0	0	2	1	0	0	0	1
316	1	2	1	0	0	0	2	1	2	2	0	2	2	0	1	0	0	2	1	1	2	0	2	0	0	1	2	2	1	2	0	1	0	1	1	1	0	0	0	1	1	0	0	2	2	0	0	2	0
317	1	1	1	0	0	0	1	0	1	0	1	0	0	0	0	0	0	1	1	0	2	1	1	1	1	1	2	2	0	1	1	1	1	0	2	0	1	0	0	1	1	1	1	2	1	1	0	1	0
318	0	1	2	0	0	0	1	0	1	1	1	0	0	0	0	0	0	1	2	1	2	2	1	1	1	1	2	2	1	2	2	0	0	0	0	2	2	2	0	0	0	0	0	2	0	0	0	1	0
319	0	1	2	0	0	0	2	0	2	2	0	0	0	0	0	0	0	1	0	0	2	1	0	2	0	0	2	2	2	2	1	2	1	1	1	1	0	0	0	1	1	1	0	0	0	0	0	2	0
320	0	1	1	0	0	0	1	1	1	1	0	0	0	0	0	0	0	2	1	1	1	0	0	2	0	0	0	1	2	1	1	0	1	0	1	2	0	0	0	2	1	0	0	2	1	1	0	2	0
321	1	2	1	0	0	0	1	0	1	1	1	0	1	0	1	0	0	0	1	1	2	0	2	0	0	1	2	2	0	1	0	2	1	0	1	1	1	0	0	0	0	0	0	1	0	0	0	1	0
322	0	1	1	0	0	0	2	0	2	0	1	1	2	0	1	1	0	0	1	1	2	1	1	1	1	1	1	1	1	2	1	1	1	0	0	2	1	0	0	0	0	0	0	2	1	0	0	1	0
323	0	1	1	1	0	0	2	1	2	1	0	0	0	0	0	0	0	0	1	1	2	0	0	2	1	1	2	2	0	2	0	1	1	0	2	1	0	0	0	2	2	0	0	2	0	2	0	2	0
324	0	1	1	0	1	1	1	0	0	0	1	0	0	0	0	0	0	1	1	1	2	0	0	2	1	1	2	2	0	1	1	2	2	0	2	0	0	0	0	2	1	0	0	1	0	1	0	1	1
325	0	1	1	0	0	0	2	0	1	0	0	0	1	0	1	1	1	1	1	1	1	1	0	2	0	0	0	2	1	1	1	2	2	0	0	2	2	0	0	0	0	1	1	2	1	1	0	2	0
326	0	1	2	0	1	1	2	1	2	2	0	0	1	0	1	1	0	1	0	0	2	1	0	2	0	0	1	1	0	1	1	1	1	1	1	2	2	1	0	0	0	1	1	2	1	0	0	1	0
327	0	0	1	0	0	0	1	0	1	1	1	0	0	0	0	0	0	0	0	0	2	0	0	2	0	0	2	2	1	2	1	1	1	1	2	1	2	0	0	0	0	1	0	1	0	0	0	1	0
328	0	2	1	1	0	0	1	0	1	1	0	0	0	0	0	0	0	1	1	1	1	1	1	1	1	1	0	2	2	2	2	0	0	0	1	1	2	1	1	1	0	1	1	2	1	1	0	0	1
329	1	0	2	0	0	1	2	0	1	0	1	0	2	0	2	0	0	0	0	0	2	0	0	2	0	0	1	0	2	2	0	1	0	0	1	1	1	0	0	1	1	0	0	0	1	0	0	1	1
330	0	2	1	0	0	1	2	0	2	1	1	1	2	0	1	0	0	0	1	1	2	0	1	1	0	0	2	2	0	2	0	0	2	1	2	2	1	0	0	1	0	0	0	2	0	1	0	1	0
331	1	1	1	0	1	1	2	0	2	0	1	0	1	0	1	0	0	1	0	0	2	1	0	2	1	1	1	2	1	1	2	1	1	1	0	2	0	0	0	1	1	0	0	2	1	0	0	2	0
332	1	1	1	0	0	1	2	0	1	1	0	1	1	0	0	0	0	0	0	0	2	1	0	2	0	0	0	2	2	1	2	2	2	0	1	1	0	0	0	2	2	0	1	1	1	0	0	1	0
333	1	1	1	0	0	0	1	1	1	1	1	0	0	0	0	0	0	0	1	1	2	0	0	2	0	0	1	2	1	2	0	1	1	1	0	2	1	0	0	1	1	0	0	2	0	1	0	2	0
334	0	1	1	0	0	0	2	0	2	2	0	0	0	0	0	0	0	1	0	0	1	1	0	2	0	0	2	2	1	2	1	0	1	1	1	2	2	2	0	0	0	0	0	0	0	0	1	1	0
335	1	0	2	1	0	0	2	0	1	0	1	1	1	0	0	0	0	1	0	0	1	0	0	2	0	0	1	1	1	2	1	1	1	0	2	1	2	0	1	0	0	0	0	0	0	0	0	1	0
336	0	2	0	0	0	0	2	0	2	2	0	0	0	0	0	0	0	0	0	0	1	1	0	2	0	0	0	0	1	1	0	0	0	1	2	2	2	0	0	0	0	0	0	2	0	1	0	2	0
337	0	1	2	1	1	1	2	0	1	1	1	0	0	0	0	0	0	0	1	1	2	0	0	2	0	0	0	2	1	2	1	2	2	0	1	1	2	0	0	1	1	1	1	1	0	1	0	0	2
338	1	1	1	0	0	0	2	1	2	2	0	0	1	0	1	0	0	1	1	1	1	2	0	2	0	0	2	2	0	2	1	1	1	0	1	1	1	0	0	0	0	0	0	2	0	0	0	1	1
339	0	2	0	0	0	0	1	0	1	0	1	1	0	0	0	0	0	0	1	1	2	0	0	2	0	0	2	2	0	2	0	0	0	0	0	2	0	0	0	2	2	0	0	2	0	0	0	0	0
340	1	1	1	0	0	0	2	1	1	1	0	0	0	0	0	0	0	0	0	0	1	1	1	1	1	1	0	2	1	2	1	1	1	0	0	2	1	0	0	1	1	0	0	2	1	0	0	0	0
341	1	1	2	1	0	0	1	0	0	0	0	0	1	0	1	0	0	1	1	1	0	0	0	2	0	0	1	1	1	2	1	2	2	1	0	2	2	0	0	0	0	0	0	2	0	0	0	1	0
342	0	1	1	1	0	0	2	0	1	1	1	0	0	0	0	0	0	0	1	1	2	0	0	2	0	0	1	2	0	1	0	0	0	1	0	2	1	0	0	1	1	1	1	1	1	0	0	2	0
343	1	1	1	0	0	0	1	1	2	2	0	1	1	0	1	0	0	1	1	1	1	1	0	2	0	0	2	2	0	2	1	2	2	0	1	1	0	0	0	1	1	0	0	1	0	0	0	0	0
344	1	1	2	0	1	1	2	0	1	0	1	0	1	0	1	1	0	2	0	0	2	0	1	1	1	1	1	2	0	2	0	1	1	0	1	2	1	0	0	2	2	1	1	2	1	0	0	2	0
345	0	1	1	0	0	0	2	0	1	1	0	0	1	0	1	0	0	1	0	1	1	0	0	2	1	1	1	2	1	1	2	2	1	1	0	2	1	0	1	1	1	0	0	2	2	0	0	1	0
346	1	1	1	1	0	0	1	0	1	1	1	0	1	0	1	0	0	0	2	1	2	0	0	2	0	0	1	2	1	1	1	2	2	0	1	1	1	0	0	2	2	0	0	2	0	1	0	2	0
347	1	2	1	0	0	0	2	0	2	2	0	0	0	0	0	0	0	2	0	0	2	2	1	1	1	1	2	2	0	2	0	0	1	0	0	2	1	0	0	0	0	0	0	2	0	0	0	2	0
348	1	1	1	1	0	0	2	0	2	1	1	1	1	0	1	0	0	0	1	1	1	1	0	2	0	0	2	2	0	2	1	1	2	0	1	2	0	0	0	2	2	1	0	0	0	0	0	2	0
349	1	1	1	1	0	0	2	1	2	1	0	1	1	0	1	0	0	0	1	1	1	0	1	1	0	0	2	2	0	2	2	2	2	0	2	0	1	1	0	1	1	1	1	2	1	0	0	2	0
350	1	1	2	0	1	1	2	0	2	2	0	0	0	0	0	0	0	1	0	0	2	0	1	1	0	0	2	2	0	2	1	1	1	0	1	2	1	0	0	0	0	0	0	1	1	0	0	2	0
351	0	1	0	1	0	0	2	0	2	2	0	0	1	1	0	1	0	1	0	0	2	1	0	2	0	0	2	2	1	2	1	1	1	0	0	2	2	0	0	1	1	0	0	1	0	1	1	2	0
352	0	2	1	1	0	0	2	0	2	2	0	0	2	1	1	1	1	2	0	0	1	1	0	2	0	0	2	2	1	1	2	1	0	2	1	2	1	0	0	2	2	0	0	2	0	0	1	1	0
353	1	1	1	1	0	0	2	0	2	1	0	1	1	0	0	0	0	2	1	1	2	1	0	2	1	1	0	2	0	1	2	1	0	1	1	1	1	0	0	1	1	0	0	0	0	0	0	0	1
354	1	0	2	1	0	0	1	0	0	0	0	2	2	0	2	0	0	2	1	1	2	1	0	2	0	0	2	2	0	2	2	2	1	1	0	2	0	1	0	1	1	1	1	1	1	0	0	2	0
355	0	2	0	1	0	0	1	0	1	1	0	0	2	0	2	0	0	2	0	1	2	0	1	1	0	0	2	2	0	2	0	0	1	0	0	2	1	0	1	1	1	0	0	2	0	2	0	2	0
356	1	0	2	1	0	0	1	0	1	0	1	1	2	1	1	1	0	0	0	0	2	0	0	2	0	0	2	2	0	2	1	2	2	0	1	1	1	0	0	1	1	0	0	2	0	0	0	2	0
357	0	1	2	1	0	0	1	0	1	0	2	1	1	0	1	0	0	1	0	0	2	1	0	2	0	0	1	1	1	2	0	0	0	0	0	2	1	0	0	2	1	0	0	2	0	0	0	2	0
358	0	1	0	1	0	0	2	0	1	0	0	0	1	0	1	0	0	0	0	0	0	0	0	2	0	0	0	2	1	1	1	1	1	0	0	2	1	1	0	1	1	1	0	1	0	0	0	2	0
359	0	1	1	0	1	1	1	0	2	2	0	0	0	0	0	0	0	0	1	2	1	0	0	2	0	0	2	2	1	2	1	2	1	0	1	1	1	0	0	2	2	1	0	1	0	1	0	1	1
360	1	1	1	0	0	0	2	0	2	0	0	0	0	0	0	0	0	0	1	1	0	0	0	2	0	0	1	2	1	1	2	1	0	0	0	2	0	0	0	1	1	0	0	0	0	0	0	2	0
361	0	2	1	1	0	0	1	0	1	1	0	2	2	0	1	0	0	0	0	0	2	1	0	2	0	0	1	1	1	2	1	2	2	0	1	1	0	1	0	1	1	0	0	0	0	0	0	2	0
362	1	1	2	0	0	0	2	0	2	1	0	1	1	0	1	0	0	0	1	1	2	0	0	2	0	0	2	2	0	2	1	1	2	1	2	2	1	0	0	2	2	0	0	1	0	0	0	1	1
363	0	2	0	0	0	0	2	0	1	0	0	1	2	0	1	1	0	1	2	1	0	1	0	2	0	0	2	2	1	2	2	1	1	1	1	1	1	0	0	1	1	0	0	1	0	0	0	1	1
364	0	1	0	1	0	0	1	1	1	1	1	1	1	0	1	1	1	2	0	0	1	1	0	2	0	0	1	1	1	2	0	1	1	0	0	2	2	1	1	0	0	0	1	2	1	1	0	2	0
365	0	1	1	0	1	1	1	1	1	1	1	0	0	0	0	0	0	1	0	0	2	1	1	1	1	1	0	2	1	1	1	1	1	0	1	2	1	0	0	2	2	1	0	1	1	0	0	1	0
366	0	1	1	1	0	0	1	1	1	1	1	0	0	0	0	0	0	0	1	0	2	2	0	2	0	0	2	2	1	2	0	2	2	1	1	2	1	0	0	1	1	0	0	2	0	2	0	0	1
367	0	1	2	0	1	1	2	0	2	2	0	1	1	0	0	0	0	1	1	1	1	0	0	2	1	1	2	2	1	2	0	2	1	1	0	2	2	2	0	0	0	0	0	2	0	0	0	2	0
368	1	2	0	0	0	0	0	0	0	0	2	0	1	1	0	1	0	1	0	0	2	0	0	2	0	0	2	2	0	2	2	1	1	1	1	1	2	0	0	1	1	0	0	2	0	0	0	1	1
369	1	1	1	0	0	1	2	0	2	1	0	0	0	0	0	0	0	0	1	1	2	0	0	2	0	0	2	2	1	1	0	1	1	0	0	2	2	0	0	0	0	1	0	1	0	1	0	2	0
370	1	1	1	1	0	0	2	0	2	1	1	0	0	0	0	0	0	2	2	2	0	0	0	2	1	1	2	2	1	2	1	2	2	0	1	2	1	0	0	0	0	1	1	1	1	1	0	2	0
371	1	2	1	0	0	1	2	1	1	1	0	0	0	0	0	0	0	0	1	1	2	0	0	2	2	2	1	1	0	1	1	2	1	1	0	2	1	0	0	1	1	0	1	2	1	0	0	2	0
372	0	2	1	0	0	0	2	0	1	0	0	0	0	0	0	0	0	0	1	1	1	0	0	2	0	0	2	2	0	1	0	2	1	1	0	2	2	0	0	0	0	1	1	2	1	2	0	2	0
373	1	1	1	0	0	0	1	0	2	2	0	0	2	0	2	0	0	0	1	1	1	0	1	1	0	0	1	1	1	2	0	2	1	0	1	1	0	1	0	1	1	0	0	2	0	0	0	0	1
374	1	0	2	0	0	0	1	0	1	1	0	1	2	0	1	0	0	2	0	0	2	0	0	2	1	1	2	2	0	1	2	2	2	0	1	1	1	1	0	1	1	1	0	0	1	1	0	0	0
375	0	2	0	0	0	0	1	0	2	1	0	0	1	0	1	0	0	1	1	1	1	0	0	2	0	0	2	2	0	2	1	2	1	1	1	1	2	0	1	1	1	0	0	1	0	0	0	0	0
376	0	2	1	2	0	0	0	0	0	0	2	1	2	0	2	0	0	1	2	2	1	0	0	2	0	0	1	0	2	2	0	1	1	0	0	2	1	0	0	1	1	0	0	2	0	0	0	1	0
377	0	1	2	1	0	0	2	0	2	1	0	2	2	1	0	1	0	1	0	0	2	0	0	2	0	0	1	2	0	1	0	2	2	0	1	1	1	0	0	1	1	1	0	0	2	0	0	2	0
378	0	2	1	1	0	0	2	0	2	2	0	0	0	0	0	0	0	1	1	1	2	0	0	2	0	0	1	2	1	1	2	2	2	0	1	1	1	0	0	0	0	1	0	1	0	0	1	0	1
379	1	1	1	0	0	1	0	0	0	0	2	0	1	0	1	1	0	2	2	2	0	2	1	1	1	1	0	1	2	1	1	0	1	1	1	2	1	1	1	2	1	0	0	2	0	0	0	2	0
380	1	1	1	0	0	0	2	0	2	1	1	0	1	0	1	0	0	1	1	0	2	0	0	2	0	0	1	1	1	2	1	1	2	0	0	2	0	0	0	2	2	0	0	1	0	0	0	2	0
381	1	1	2	1	1	1	2	1	1	1	1	0	2	1	0	1	0	0	0	0	1	1	0	2	0	0	2	2	0	2	2	2	2	0	0	2	1	0	0	2	1	0	0	2	0	1	0	1	0
382	0	2	0	0	0	0	1	0	0	0	0	0	0	0	0	0	0	1	1	1	2	0	1	1	0	0	2	2	0	2	1	1	1	0	1	1	1	0	0	1	1	0	0	0	0	0	0	2	0
383	0	1	1	1	0	0	2	0	2	1	1	1	1	0	0	0	1	1	0	0	2	0	0	2	0	0	2	2	1	2	0	0	0	0	1	1	0	1	0	1	1	1	1	1	0	1	0	0	0
384	1	0	2	0	1	1	1	0	1	1	1	1	1	0	0	0	0	2	1	1	2	0	0	2	0	0	2	2	0	1	0	1	1	1	0	2	2	0	0	0	0	0	0	1	0	0	0	0	0
385	1	2	0	0	0	0	2	0	1	1	0	0	0	0	0	0	0	1	0	0	1	2	1	1	1	1	1	0	2	2	0	1	1	1	2	0	2	0	0	1	1	0	0	2	0	0	0	1	0
386	0	1	1	0	1	1	2	0	2	1	0	1	1	0	1	0	0	1	0	0	2	0	0	2	0	0	2	2	0	1	1	0	0	0	1	1	1	0	0	2	2	1	1	1	0	0	0	1	0
387	0	1	1	0	0	0	2	0	1	1	1	1	1	0	0	0	0	0	1	1	2	0	0	2	0	0	0	1	2	1	1	1	1	0	0	2	2	1	1	0	0	1	1	2	0	0	1	1	0
388	0	2	1	1	0	0	2	1	1	1	0	1	0	0	1	1	1	1	1	1	1	0	0	2	0	0	1	1	1	2	1	1	1	0	1	1	1	0	0	1	1	0	0	2	0	0	0	1	0
389	1	0	2	1	0	0	2	1	2	2	0	0	0	0	0	0	1	1	0	0	1	1	0	2	0	0	1	2	0	2	1	1	0	0	0	2	2	1	0	0	0	0	0	2	0	1	0	2	0
390	0	0	2	1	0	0	1	0	1	1	1	0	1	0	1	0	0	1	1	1	1	1	0	2	0	0	2	2	0	2	1	1	1	1	0	2	2	0	0	1	0	0	0	0	0	0	0	1	0
391	1	1	1	0	0	0	2	0	2	1	0	0	2	0	2	1	0	1	0	0	2	1	1	1	1	1	2	2	1	2	1	1	0	1	0	2	0	0	0	0	0	0	0	1	1	0	0	2	0
392	1	1	2	0	1	1	2	0	2	2	0	0	0	0	0	0	0	1	0	0	2	0	1	1	0	0	2	2	0	2	1	1	1	1	2	1	0	0	0	2	2	0	0	1	1	0	0	1	0
393	0	1	1	1	1	1	2	0	2	1	0	1	2	0	2	0	0	0	0	0	2	1	0	2	0	0	2	2	0	2	0	0	1	0	0	2	1	0	0	2	1	1	1	2	1	1	0	2	0
394	1	1	1	0	1	1	1	0	0	0	0	0	1	0	1	0	0	1	0	0	2	1	1	1	1	1	2	2	0	2	1	1	2	0	0	2	0	0	0	2	2	0	0	1	1	0	0	2	0
395	1	1	2	1	0	0	0	0	1	1	1	0	1	0	1	1	0	0	0	0	1	1	1	1	1	1	1	2	2	2	0	0	0	0	0	2	2	0	0	1	1	0	0	2	0	1	0	2	0
396	0	1	2	1	0	0	2	0	2	1	1	1	1	0	1	0	0	0	1	1	1	1	0	2	0	0	1	1	0	1	0	1	1	0	0	2	1	0	0	2	2	0	0	2	0	1	0	2	0
397	0	1	1	0	0	0	1	1	1	1	1	0	1	0	1	0	0	1	1	1	2	0	1	1	0	0	0	1	1	2	0	0	0	1	0	2	2	0	0	1	1	0	0	1	0	1	0	2	0
398	1	0	2	0	0	0	1	0	1	0	2	0	2	0	2	1	0	0	1	1	0	0	0	2	1	1	1	1	0	1	0	1	1	0	1	1	2	0	0	0	0	1	1	2	0	0	0	0	0
399	1	1	1	0	0	0	1	0	1	1	2	0	0	0	0	0	0	1	1	1	1	0	0	2	1	1	1	2	2	2	1	1	1	0	1	0	2	0	0	0	0	0	0	2	0	0	0	1	0
400	1	2	0	0	1	1	2	0	0	0	0	1	1	0	1	0	0	0	2	1	2	0	0	2	0	0	2	2	0	2	0	1	1	0	2	1	1	0	0	2	2	0	0	0	0	1	0	1	1
401	0	1	1	0	0	0	1	1	1	1	1	1	2	0	1	1	1	2	2	2	2	0	0	2	0	0	1	2	0	2	0	1	0	2	0	2	1	0	1	1	1	1	0	0	0	1	0	1	0
402	1	1	1	0	1	1	1	0	2	2	0	1	0	0	1	1	0	0	0	1	1	1	2	0	1	1	2	2	0	2	1	1	1	1	1	1	0	0	0	1	1	1	1	2	1	1	0	1	0
403	0	2	1	0	0	0	1	0	1	0	2	0	0	0	0	0	0	0	0	0	2	0	0	2	0	0	2	2	0	1	1	2	2	0	2	0	2	1	0	0	0	1	1	2	0	0	1	0	1
404	1	1	1	0	0	0	2	0	2	1	0	1	2	0	1	1	0	1	1	1	1	1	0	2	0	0	2	2	0	2	1	2	2	0	1	1	2	1	0	0	0	0	0	1	0	0	0	2	0
405	0	1	1	1	0	0	1	1	1	1	1	0	0	0	0	0	0	1	1	1	2	1	0	2	0	0	1	2	1	1	1	2	1	1	1	1	0	0	0	2	2	1	1	2	0	2	0	2	0
406	0	1	2	1	0	0	2	0	2	1	0	0	1	0	0	0	0	1	1	1	2	1	0	2	0	0	2	2	1	2	0	2	1	0	1	1	2	0	0	2	1	1	1	2	1	0	0	2	0
407	0	1	1	0	0	0	2	1	1	1	0	0	1	0	1	0	0	1	0	1	2	0	0	2	0	0	1	1	1	2	1	2	2	0	1	1	0	0	1	1	1	0	0	2	0	0	0	2	0
408	1	1	2	1	0	0	1	0	1	0	1	1	1	0	0	0	1	1	1	1	1	2	1	1	1	1	1	1	1	2	0	2	2	0	2	0	1	0	0	1	1	0	0	2	0	0	0	0	1
409	1	0	2	0	0	0	2	0	2	1	0	0	0	0	0	0	0	1	0	0	2	0	0	2	0	0	1	1	1	2	0	1	2	0	0	2	2	0	0	0	0	0	0	2	0	1	0	0	0
410	1	1	2	0	0	0	2	0	2	2	0	1	2	0	2	0	0	1	0	0	2	0	0	2	0	0	1	2	1	1	1	1	1	2	2	1	1	0	0	1	1	0	0	2	1	1	0	2	0
411	1	1	1	1	0	0	2	1	1	1	0	0	1	0	1	0	1	2	1	1	1	0	0	2	1	1	1	2	0	2	0	1	2	1	2	1	1	1	0	1	1	1	0	1	2	1	0	0	1
412	1	1	1	0	0	0	2	0	2	2	0	0	0	0	0	0	0	0	0	0	2	0	0	2	0	0	2	2	1	2	0	2	1	1	1	1	2	0	0	2	2	1	1	2	0	0	0	2	0
413	0	1	1	0	0	0	2	0	2	2	0	0	0	0	0	0	0	1	0	0	2	0	0	2	1	1	2	2	0	2	1	1	2	1	2	1	1	0	0	2	2	1	0	1	1	0	0	0	0
414	0	1	0	0	0	0	1	0	1	1	1	1	1	0	2	1	0	1	2	2	1	1	0	2	0	0	1	1	2	2	0	1	1	0	2	1	1	0	0	1	1	0	0	2	0	1	0	2	0
415	0	1	1	0	0	0	2	0	2	1	1	0	0	0	0	0	1	1	1	1	1	0	0	2	2	2	2	2	1	1	0	2	1	0	0	2	0	0	0	2	2	1	1	2	0	0	0	1	0
416	0	1	1	0	0	0	2	1	1	1	0	0	0	0	0	0	0	2	2	2	0	0	0	2	0	0	0	2	2	2	2	0	1	1	1	2	0	0	0	2	2	0	0	1	0	0	0	1	0
417	1	2	0	0	0	0	1	0	1	1	1	0	1	0	1	0	0	1	1	0	1	0	0	2	0	0	1	1	2	2	0	2	1	0	2	2	1	1	0	1	1	1	1	2	0	0	0	0	1
418	0	2	1	0	0	0	1	0	1	1	1	1	2	0	1	0	0	2	0	0	2	1	1	1	1	1	2	2	0	2	2	2	2	0	0	2	2	1	1	2	1	2	2	2	0	1	0	2	0
419	0	1	2	1	0	0	2	1	2	1	0	1	2	0	2	1	0	1	0	0	1	0	0	2	0	0	2	2	0	2	2	1	1	0	1	1	1	0	0	1	1	0	0	2	1	1	0	2	0
420	1	2	1	0	0	0	1	0	0	0	1	0	0	0	0	0	0	1	1	1	2	1	0	2	0	0	2	0	1	1	1	2	2	0	1	1	0	0	0	1	1	1	0	1	0	0	0	1	1
421	1	1	0	0	0	0	1	0	1	1	0	0	0	0	0	0	0	0	0	0	1	0	0	2	0	0	2	2	0	1	2	1	1	1	1	1	2	0	0	0	0	0	0	2	0	0	0	2	0
422	1	1	2	1	0	0	2	0	1	0	0	1	0	0	1	1	0	2	1	1	2	1	1	1	0	0	1	1	0	1	0	1	1	2	1	1	1	1	0	1	1	0	0	2	0	2	0	2	0
423	1	2	1	0	0	0	2	0	2	0	1	0	0	0	0	0	0	2	2	2	0	0	0	2	1	1	2	2	1	1	1	1	2	1	2	1	0	0	0	2	2	0	0	1	1	1	0	2	0
424	1	2	1	1	0	0	1	1	1	1	1	1	1	0	1	1	0	0	0	0	2	1	0	2	0	0	1	2	0	2	1	2	2	0	1	1	2	0	0	2	1	0	0	2	0	0	0	1	1
425	0	1	1	1	1	1	1	0	1	1	0	0	1	0	1	0	0	0	1	1	2	1	2	0	1	1	2	1	1	2	1	0	1	1	1	2	1	0	0	2	1	0	0	2	0	2	0	2	0
426	0	0	2	0	1	1	1	0	1	0	1	0	0	0	0	0	0	0	1	1	2	0	0	2	0	0	1	2	1	2	0	1	2	1	2	1	1	1	0	1	1	1	0	1	0	0	0	1	0
427	1	1	1	0	0	0	2	0	2	2	0	0	1	0	0	0	0	0	1	0	1	0	0	2	0	0	1	1	1	2	1	1	1	0	0	1	2	0	1	1	1	1	1	2	1	1	0	1	0
428	1	2	1	0	0	0	2	1	1	1	0	0	1	1	0	1	0	2	0	1	2	0	0	2	1	1	2	2	1	2	1	2	2	0	0	2	1	0	0	1	1	0	0	1	0	1	0	0	0
429	0	0	2	0	0	0	2	0	1	1	0	1	2	0	1	0	0	0	1	1	0	0	0	2	0	0	2	2	0	2	1	1	1	0	0	2	2	0	0	2	2	0	0	1	0	0	0	2	0
430	0	0	2	2	1	1	1	0	1	1	1	1	2	0	0	0	0	1	1	1	1	0	1	1	0	0	0	0	1	2	1	1	1	0	0	2	1	0	0	1	1	0	0	2	0	0	0	0	0
431	1	1	1	1	0	0	2	0	1	1	0	1	2	0	1	0	0	2	0	0	2	0	2	0	0	0	0	1	2	1	1	0	0	0	0	2	1	0	0	1	1	1	0	1	0	1	0	0	1
432	1	2	0	0	0	0	0	0	1	1	0	0	0	0	0	0	0	1	0	0	2	1	0	2	0	0	2	2	0	1	1	0	0	1	0	2	1	0	0	0	0	0	0	2	0	0	0	0	0
433	1	1	1	0	1	1	2	0	1	1	0	0	1	0	1	0	0	2	1	1	2	1	1	1	1	1	0	2	2	2	2	1	1	0	1	1	1	0	0	1	1	0	0	2	0	0	0	0	0
434	1	2	1	0	0	0	1	1	1	1	1	1	1	0	0	0	0	1	1	1	1	0	0	2	0	0	1	1	1	2	0	1	1	2	0	2	2	0	0	1	1	1	0	1	0	0	0	2	0
435	0	1	1	0	0	0	1	0	1	1	1	1	1	0	0	0	0	1	1	1	1	0	0	2	0	0	1	1	1	2	0	2	2	0	1	1	2	0	0	1	1	0	0	2	0	0	0	0	0
436	1	0	2	1	0	0	0	0	0	0	2	1	1	0	0	0	0	0	0	0	1	1	1	1	1	1	2	1	1	2	1	0	0	1	1	1	2	0	0	1	1	0	0	1	0	1	0	1	1
437	0	2	0	0	0	0	2	1	2	2	0	1	0	0	1	1	0	0	0	0	2	0	1	1	0	0	2	2	0	2	1	1	1	0	1	2	1	0	0	0	0	0	0	1	0	0	0	1	0
438	0	1	2	1	1	1	1	0	1	1	0	0	1	0	1	0	0	0	0	0	2	1	0	2	0	0	0	1	0	1	1	1	1	0	0	2	2	0	0	1	1	1	1	2	1	1	0	2	0
439	0	1	1	1	0	0	1	0	2	1	0	0	0	0	0	0	0	0	2	2	0	0	0	2	0	0	1	2	1	1	2	1	1	2	0	2	1	0	0	0	0	0	0	2	0	0	0	2	0
440	1	1	1	0	1	1	2	0	1	1	0	1	1	0	1	0	0	0	1	1	1	0	0	2	0	0	1	2	2	1	2	0	0	1	2	2	1	0	0	0	0	0	0	1	0	0	0	2	0
441	1	0	2	0	0	0	2	0	1	0	1	0	1	0	1	0	0	0	0	0	1	0	1	1	0	0	2	2	1	1	0	1	2	0	1	2	1	0	1	1	1	0	0	2	0	0	0	1	1
442	1	1	1	0	1	1	2	0	2	1	1	0	0	0	0	0	0	0	0	0	2	0	0	2	0	0	1	2	1	1	2	1	2	0	1	2	0	1	0	1	1	1	1	2	1	0	0	1	0
443	1	1	2	0	0	0	1	0	2	1	0	1	2	0	1	0	0	1	0	0	1	0	0	2	1	1	2	2	0	2	1	0	0	0	1	1	2	1	1	1	0	0	0	1	0	0	0	1	0
444	0	1	1	0	1	1	2	1	2	1	0	0	0	0	0	0	0	1	1	1	1	0	0	2	0	0	1	1	2	2	1	1	1	0	1	1	0	0	0	1	1	1	1	2	1	0	0	1	0
445	0	1	2	1	0	0	2	0	1	1	1	1	2	0	2	0	0	0	2	1	2	1	0	2	1	1	0	1	2	1	1	0	0	1	0	2	1	0	0	1	1	0	0	2	0	1	0	1	0
446	0	1	1	0	0	0	2	0	2	2	0	0	2	1	1	1	0	1	1	1	1	1	1	1	1	2	1	2	0	2	0	1	0	0	2	1	2	0	0	2	2	1	1	2	2	2	0	1	0
447	0	1	0	0	0	0	2	0	2	2	0	2	2	0	0	0	0	0	1	1	2	1	0	2	0	0	2	2	0	2	0	1	2	0	1	2	1	1	0	1	1	0	0	2	0	0	0	1	0
448	1	0	1	0	0	0	1	0	1	0	2	0	0	0	0	0	0	1	0	0	2	0	0	2	0	0	1	2	1	2	0	2	1	1	0	2	1	0	0	1	1	1	1	2	1	1	0	2	0
449	0	1	2	1	0	0	1	0	0	0	1	1	0	0	1	1	0	0	0	0	0	0	1	1	1	1	1	1	2	2	1	1	1	0	0	2	1	0	0	2	2	1	1	1	1	0	0	2	0
450	0	0	2	1	0	0	2	1	1	1	0	1	0	0	1	1	0	1	1	1	2	0	0	2	0	0	2	2	0	2	0	2	2	1	1	2	2	0	1	1	1	0	0	1	0	0	0	0	1
451	0	0	2	0	0	0	2	0	2	1	1	0	1	0	1	0	0	0	0	1	1	0	0	2	1	1	2	2	1	2	2	1	0	1	1	1	1	0	0	2	1	1	1	2	1	2	0	1	0
452	0	1	1	1	0	0	2	1	1	1	1	0	1	0	1	1	0	0	0	0	1	1	1	1	1	1	1	1	1	2	1	1	1	0	0	2	0	0	0	2	2	0	0	2	0	0	0	2	0
453	0	1	1	1	0	0	1	0	2	2	0	0	0	0	0	0	0	0	2	1	2	0	0	2	0	0	1	2	2	2	1	1	1	2	2	1	0	0	1	1	1	1	1	1	1	0	0	1	1
454	0	0	2	1	1	1	2	0	2	1	1	2	2	0	2	0	0	1	0	0	2	0	0	2	0	0	2	2	0	2	0	2	1	0	1	1	1	0	0	1	1	0	0	2	1	0	0	2	0
455	0	2	0	0	0	0	1	0	0	0	1	1	0	0	0	0	0	0	0	0	0	0	0	2	0	0	0	2	1	1	1	2	2	0	0	2	2	0	0	0	0	1	0	1	0	0	0	1	1
456	0	2	0	1	0	0	2	0	2	2	0	0	2	0	2	1	0	0	1	1	2	1	1	1	1	1	1	2	1	1	2	1	1	0	0	2	1	0	0	1	1	0	0	0	0	1	0	0	0
457	1	1	2	0	1	1	2	0	1	1	0	1	1	0	1	0	0	0	0	0	2	0	0	2	0	0	1	2	1	1	2	1	1	1	1	2	0	0	0	2	2	1	0	0	0	0	0	0	1
458	0	1	1	0	1	1	1	1	2	2	0	1	1	0	1	0	0	0	2	1	2	1	0	2	1	1	1	2	0	1	0	1	1	0	1	1	1	0	0	1	1	0	0	0	0	1	0	2	0
459	0	2	1	0	0	0	2	1	2	1	0	0	2	1	1	1	0	0	1	1	2	0	0	2	0	0	1	1	1	2	0	1	1	0	0	2	2	0	0	0	0	1	0	0	1	1	0	2	0
460	1	1	1	1	0	0	1	0	1	1	1	0	0	0	0	0	0	0	0	0	2	1	0	2	0	0	2	2	0	1	1	1	0	2	0	2	2	0	0	1	1	0	0	2	0	2	0	1	0
461	1	1	2	1	0	0	2	1	1	1	0	0	0	0	0	0	0	1	0	0	2	0	0	2	1	1	2	2	1	2	2	0	0	1	0	2	1	0	0	1	1	0	0	1	0	0	0	1	0
462	0	0	1	0	0	0	2	0	2	1	0	0	1	0	1	0	0	0	1	1	0	0	2	0	0	0	1	2	1	1	1	2	1	0	1	1	2	0	0	2	1	0	0	1	0	1	0	2	0
463	0	2	0	0	0	0	2	1	1	1	0	0	0	0	0	0	0	1	1	1	0	0	0	2	0	0	0	1	1	0	1	0	0	0	0	2	2	1	0	0	0	0	0	2	0	0	0	2	0
464	1	2	0	1	0	0	2	0	2	2	0	0	0	0	0	0	0	1	1	0	1	0	0	2	0	0	1	2	1	2	2	0	0	0	0	2	1	0	0	0	0	0	0	2	0	1	0	1	1
465	0	1	1	1	0	0	2	0	2	0	1	0	0	0	0	0	0	0	1	0	2	1	0	2	0	0	1	1	2	2	0	1	1	1	2	1	2	0	0	2	2	1	1	1	0	0	0	2	0
466	1	0	2	1	1	1	2	1	2	2	0	1	2	0	1	0	0	1	1	1	0	0	1	1	0	0	2	2	1	2	1	0	1	2	1	2	2	1	0	1	1	0	0	2	0	0	0	1	0
467	1	1	1	0	0	0	1	2	2	2	0	0	1	0	1	0	0	1	0	1	1	1	1	1	1	1	2	2	2	2	1	2	2	0	1	1	0	0	0	2	2	0	0	2	0	0	0	2	0
468	0	2	0	0	1	1	2	0	1	1	1	0	0	0	0	0	0	0	1	1	1	0	0	2	0	0	1	1	1	2	0	1	1	0	2	0	2	0	0	1	1	1	0	0	1	1	0	1	0
469	0	1	1	1	0	0	1	0	1	1	1	2	2	0	1	0	0	1	0	1	1	1	0	2	0	0	1	1	1	2	0	1	1	0	0	2	1	0	0	2	1	0	0	2	1	1	0	2	0
470	0	2	1	0	0	0	2	0	2	2	0	0	0	0	0	0	0	1	1	1	1	1	0	2	0	0	2	2	0	2	1	2	2	0	1	1	2	0	0	1	1	0	0	1	0	0	0	1	0
471	0	2	1	0	0	1	2	0	1	0	0	2	2	0	2	0	0	2	1	1	2	0	1	1	0	0	1	2	0	1	0	0	0	0	0	2	0	0	0	2	2	0	0	2	0	2	0	1	1
472	0	1	2	0	1	1	1	1	2	2	0	1	1	0	0	0	0	2	1	1	2	0	0	2	0	0	1	1	2	2	0	1	0	0	0	2	2	1	1	0	0	0	0	1	0	1	0	2	0
473	1	0	2	1	0	0	2	1	2	1	0	0	0	0	0	0	0	0	0	0	2	0	0	2	0	0	2	2	1	2	0	1	0	1	1	1	1	1	0	1	1	1	1	1	0	1	0	2	0
474	1	1	2	0	0	0	1	0	0	0	2	0	1	0	1	0	0	0	0	0	2	1	1	1	1	1	2	2	2	2	0	1	0	0	2	1	1	0	1	1	1	0	0	0	1	0	0	1	0
475	0	1	1	0	0	0	2	1	2	2	0	0	1	1	0	1	0	0	1	1	1	0	2	0	0	0	2	2	0	1	1	2	2	0	1	1	1	0	1	1	1	0	0	2	0	0	0	0	0
476	0	1	1	0	0	0	2	0	1	0	1	0	0	0	0	0	0	0	0	0	1	0	0	2	0	0	1	2	0	1	0	1	1	1	0	2	0	0	0	1	1	0	0	1	0	0	0	2	0
477	1	0	2	0	1	1	2	0	2	0	1	0	0	0	0	0	0	1	2	1	2	0	0	2	0	0	1	1	2	2	0	1	0	1	0	2	2	0	0	1	1	0	0	2	0	1	0	0	0
478	0	1	1	0	1	1	1	1	2	2	0	0	0	0	0	0	1	2	0	0	1	1	0	2	0	0	1	1	0	1	0	1	1	0	0	2	2	0	0	1	0	0	0	2	1	0	1	1	0
479	1	0	2	0	2	2	1	0	1	0	1	0	0	0	0	0	0	0	1	1	2	0	0	2	1	1	0	1	1	2	0	2	2	0	1	1	2	0	0	0	0	0	0	1	1	0	0	2	0
480	1	2	1	0	0	0	0	0	0	0	1	0	1	0	1	0	0	0	1	1	2	0	0	2	0	0	1	1	1	2	0	2	1	1	1	1	0	0	0	2	2	0	0	2	0	0	0	0	1
481	0	2	0	0	0	0	1	1	1	1	1	1	1	0	1	0	0	0	2	1	1	0	1	1	0	0	2	2	0	2	0	1	2	0	0	2	2	0	0	1	1	0	0	2	0	2	0	1	1
482	1	0	2	0	0	0	2	0	2	2	0	0	0	0	0	0	0	0	0	1	1	1	0	2	0	0	1	1	2	2	0	0	0	1	0	2	0	0	0	2	2	0	0	1	0	0	0	1	1
483	0	0	2	1	0	0	1	0	1	1	0	1	1	0	1	0	0	0	1	1	2	1	0	2	0	0	1	2	0	1	2	2	1	1	0	2	2	0	0	2	1	0	0	1	0	0	0	1	0
484	1	1	1	1	0	0	1	1	2	2	0	0	0	0	0	0	0	0	0	0	2	0	0	2	0	0	1	2	2	1	1	2	2	0	1	1	2	0	0	1	1	0	0	1	0	0	0	2	0
485	0	1	1	0	1	1	2	1	2	2	0	0	0	0	0	0	0	0	0	0	2	0	0	2	0	0	1	0	1	2	1	1	1	0	0	2	1	0	0	1	1	0	0	2	2	0	0	1	1
486	1	0	2	1	1	1	2	0	2	0	0	1	0	0	0	0	0	0	1	0	1	0	0	2	0	0	2	2	1	2	0	2	2	0	1	1	1	1	0	1	1	1	0	1	0	0	0	0	1
487	0	1	1	1	0	0	1	0	1	1	0	0	1	0	1	0	0	0	1	1	2	0	0	2	1	1	2	1	1	2	1	1	1	0	0	2	0	1	0	1	1	1	0	0	0	0	0	2	0
488	0	1	1	0	0	0	2	0	2	0	1	0	0	0	0	0	0	0	1	2	1	0	0	2	1	1	2	2	0	2	0	0	0	0	0	2	2	1	0	0	0	2	2	2	1	1	0	1	0
489	1	1	0	0	0	0	1	0	0	0	2	1	2	0	1	0	0	1	0	0	2	1	0	2	0	0	2	2	0	2	0	0	1	1	1	2	0	0	0	1	1	0	0	0	0	0	0	1	0
490	1	0	2	1	0	0	2	1	1	1	0	0	2	0	2	1	0	0	0	0	2	0	0	2	1	1	0	0	1	1	0	1	0	2	1	2	2	1	1	1	0	0	0	0	0	1	0	1	0
491	0	1	2	1	0	0	1	0	1	0	1	0	0	0	0	0	0	0	1	1	2	0	0	2	0	0	1	1	1	1	1	1	1	1	1	1	1	0	1	1	1	0	0	2	0	0	0	2	0
492	0	0	2	0	0	0	1	0	1	1	0	0	1	0	1	0	1	1	1	1	1	1	1	1	1	1	1	1	0	1	2	1	1	0	1	1	2	1	1	2	1	0	0	2	1	0	0	2	0
493	1	2	0	0	0	0	1	0	1	1	1	1	1	0	0	0	0	1	1	1	1	0	0	2	0	0	2	2	0	2	2	1	1	2	2	2	2	0	0	2	1	0	0	2	0	0	0	1	0
494	1	2	1	1	0	0	2	0	2	2	0	2	2	1	0	1	0	1	0	1	2	0	0	2	0	1	1	1	1	2	0	2	2	1	1	2	1	0	0	1	1	0	0	2	0	0	0	0	1
495	1	0	2	0	2	2	1	1	2	2	0	0	0	0	0	0	0	0	0	0	2	0	1	1	0	0	2	2	0	1	1	2	2	0	2	0	1	0	1	1	1	0	0	2	0	0	0	0	1
496	1	1	2	0	0	0	2	1	1	1	0	0	0	0	0	0	0	0	0	0	2	0	1	1	0	0	0	1	1	2	0	1	0	0	1	2	1	0	0	2	2	1	0	1	0	1	0	1	0
497	0	2	0	0	0	0	1	0	1	1	0	0	0	0	0	0	0	1	1	1	1	0	0	2	0	0	2	2	0	2	1	1	1	0	1	1	1	0	0	1	1	0	0	1	0	1	0	0	0
498	1	0	2	0	0	0	1	0	2	2	0	0	1	0	1	0	0	0	0	0	2	1	0	2	0	0	1	2	1	0	2	2	2	0	0	2	2	0	0	1	1	1	0	1	0	0	0	1	0
499	1	1	1	0	1	2	1	0	1	1	1	0	1	0	1	0	0	0	0	0	1	1	1	1	1	1	1	2	0	1	1	1	1	1	1	1	2	0	1	1	1	1	1	1	1	0	0	1	0
500	1	0	2	0	0	0	1	0	1	1	1	1	2	0	2	0	0	2	1	1	2	1	0	2	0	0	1	1	1	2	0	1	0	1	1	1	1	0	0	0	0	1	0	1	0	0	0	2	0
501	0	2	0	0	0	0	2	0	1	0	1	1	1	0	0	0	0	0	0	0	2	1	0	2	0	0	2	2	0	2	0	1	1	0	1	1	0	0	0	1	1	0	0	0	0	0	0	2	0
502	1	0	2	0	0	0	2	0	2	1	1	0	0	0	0	0	1	2	2	2	2	0	0	2	1	1	1	1	2	2	0	1	2	0	1	2	2	0	0	1	1	0	0	1	1	0	0	2	0
503	0	1	2	1	0	0	2	1	2	2	0	1	2	0	1	0	0	0	1	1	2	1	0	2	0	0	1	2	1	2	2	1	1	0	1	2	2	0	0	0	0	0	0	1	0	1	0	2	0
504	1	2	1	1	0	0	2	0	2	2	0	1	1	0	0	0	0	0	0	1	2	0	0	2	1	1	1	2	1	1	1	1	1	0	1	2	1	0	0	1	1	0	1	2	1	0	0	0	0
505	0	1	1	0	1	1	2	0	1	0	0	1	1	0	0	0	0	0	1	1	1	0	0	2	0	0	2	2	0	2	0	1	1	0	1	1	1	1	1	0	0	1	0	0	0	0	0	0	1
506	1	2	0	0	0	0	1	0	1	0	1	0	0	0	0	0	0	0	0	0	2	0	0	2	1	1	2	2	0	1	0	1	2	0	2	1	1	0	1	0	0	0	0	2	1	0	0	2	0
507	0	2	0	0	0	0	2	0	2	2	0	0	0	0	0	0	0	1	1	1	2	0	0	2	0	0	1	1	1	2	1	1	1	0	1	1	2	0	0	0	0	0	0	2	0	1	0	2	0
508	0	1	1	0	0	0	2	0	2	2	0	1	0	0	0	0	0	0	1	1	2	0	1	1	0	0	1	2	1	1	1	1	2	0	1	2	2	0	0	1	1	0	0	1	0	1	0	1	0
509	1	1	1	0	0	0	1	1	2	2	0	0	0	0	0	0	0	0	1	0	2	1	1	1	1	1	1	1	1	2	0	1	1	0	1	1	1	0	0	1	1	0	0	2	0	2	0	1	0
510	0	1	1	1	0	0	2	1	1	1	1	0	0	0	0	0	0	0	1	1	2	0	0	2	0	0	2	2	0	2	0	1	1	0	0	2	1	0	0	0	0	1	0	0	0	0	0	1	0
511	0	0	2	0	0	0	1	0	0	0	1	1	1	0	2	1	0	0	0	0	2	1	0	2	1	1	2	2	1	2	1	2	2	0	1	1	1	0	0	2	1	0	0	1	0	0	0	0	0
512	0	1	1	1	0	0	2	0	2	1	2	0	0	0	0	0	0	2	0	0	1	0	0	2	0	0	2	2	0	2	1	1	1	0	2	1	1	0	0	2	2	0	0	1	0	0	0	2	0
513	1	1	2	0	0	0	2	1	2	2	0	0	1	0	1	0	0	2	0	1	2	0	0	2	0	0	2	2	0	2	0	1	1	0	1	1	2	0	0	1	1	0	0	1	0	0	0	1	0
514	1	1	1	0	0	0	1	0	0	0	0	1	2	1	1	1	0	1	0	0	2	0	0	2	0	0	1	2	1	1	2	1	1	0	1	1	0	0	0	2	2	0	0	1	0	1	0	2	0
515	0	1	2	1	1	1	1	0	1	0	1	0	1	0	1	0	0	1	0	0	2	0	0	2	0	0	1	1	0	1	0	1	1	0	1	0	1	0	0	1	1	1	1	2	0	1	0	1	0
516	0	1	1	0	1	2	2	0	1	0	0	0	0	0	0	0	0	0	0	0	2	0	0	2	0	0	1	1	2	2	1	2	2	0	2	0	0	0	0	1	1	0	0	1	0	0	0	2	0
517	1	1	1	1	0	0	2	0	2	2	0	0	0	0	0	0	1	2	2	2	2	1	0	2	0	0	2	0	1	1	1	1	0	1	0	2	0	0	0	1	1	0	0	2	0	0	0	2	0
518	1	1	1	1	0	0	2	0	2	2	0	0	1	0	1	0	0	0	1	1	1	0	0	2	0	0	2	2	0	2	1	1	0	1	1	2	2	0	0	1	1	0	0	2	0	1	0	2	0
519	1	1	2	1	0	0	1	1	1	1	1	0	0	0	0	0	0	1	1	1	1	0	0	2	0	0	1	2	2	2	2	1	1	2	1	1	0	0	0	1	1	0	0	2	0	0	0	2	0
520	1	2	1	0	0	0	2	0	1	0	1	0	0	0	0	0	0	1	1	1	1	0	2	0	0	1	0	1	2	1	1	2	1	0	1	1	2	0	0	1	1	0	0	2	1	0	0	1	0
521	0	2	1	0	1	1	1	0	1	0	1	0	0	0	0	0	0	1	0	0	2	0	0	2	1	1	1	1	0	1	2	1	1	0	0	2	1	0	1	1	1	1	1	2	1	1	0	1	1
522	1	0	2	0	0	0	2	0	2	0	1	0	0	0	0	0	1	1	0	0	1	1	0	2	0	0	2	2	0	2	0	2	1	1	0	2	0	0	0	0	0	1	1	2	0	2	0	2	0
523	0	2	1	1	0	0	2	0	2	1	0	1	1	0	0	0	0	0	1	1	2	0	0	2	0	0	1	1	2	2	1	1	0	0	0	2	2	0	0	0	0	0	0	2	0	1	0	2	0
524	1	2	0	0	0	0	1	0	2	2	0	0	1	0	1	0	0	0	2	2	0	0	0	2	0	0	2	2	0	2	1	1	1	0	0	2	1	0	0	1	1	0	0	2	0	1	0	1	0
525	1	0	2	0	0	0	1	0	1	1	1	1	2	0	1	0	0	1	1	0	2	1	1	1	1	1	1	2	1	2	0	1	2	0	1	2	2	1	0	1	1	0	0	2	1	1	0	0	1
526	0	1	1	0	1	2	2	0	2	0	1	1	2	0	1	0	0	2	1	1	2	0	0	2	0	0	0	2	2	1	2	1	1	0	0	2	2	2	0	0	0	1	0	0	0	0	0	2	0
527	0	1	0	0	0	0	1	0	1	1	0	2	2	0	1	0	0	0	0	0	1	0	0	2	1	1	2	2	1	2	1	1	1	0	1	1	2	2	0	0	0	0	0	2	1	0	0	1	0
528	1	1	1	0	1	2	1	0	1	0	1	0	2	0	2	1	0	0	1	1	1	1	0	2	1	1	0	1	0	1	1	1	0	1	1	1	2	1	1	2	1	0	0	2	0	0	0	0	1
529	0	1	2	0	0	0	1	0	0	0	2	0	1	0	1	0	0	0	2	1	1	0	0	2	0	0	0	2	1	1	1	1	1	1	0	2	2	0	0	1	0	0	0	2	0	0	0	2	0
530	0	2	1	1	0	0	2	0	2	2	0	0	0	0	0	0	0	1	0	0	2	1	1	1	1	1	1	1	1	2	0	1	1	0	1	1	1	0	0	0	0	1	0	1	0	0	0	2	0
531	1	0	1	0	0	0	2	0	2	2	0	1	1	0	0	0	0	1	1	1	1	0	0	2	1	1	1	1	1	2	1	1	1	0	1	1	2	1	1	2	1	1	1	1	1	1	0	0	0
532	1	2	0	0	0	0	2	0	1	1	0	0	0	0	0	0	1	1	0	0	2	2	1	1	1	1	1	1	1	2	0	1	1	1	2	0	2	0	0	2	2	0	0	2	0	0	0	1	0
533	0	2	0	1	0	0	2	1	1	1	0	1	2	0	1	0	0	0	0	0	2	0	0	2	0	0	2	2	1	2	2	2	1	1	1	1	2	1	1	2	1	0	0	2	0	0	1	1	0
534	0	1	2	0	0	0	2	0	2	2	0	0	0	0	0	0	1	1	0	0	2	0	0	2	0	0	0	1	0	1	1	1	1	0	2	1	2	0	0	0	0	0	0	2	0	1	0	2	0
535	1	2	1	0	0	0	1	1	2	2	0	1	1	0	1	0	0	0	0	0	2	0	0	2	0	0	0	1	1	2	0	1	1	0	0	2	2	2	0	0	0	0	0	1	0	0	0	1	1
536	1	2	0	0	0	0	2	0	2	1	0	0	1	0	1	0	0	0	0	0	1	0	0	2	1	1	2	2	1	2	0	1	1	0	0	2	0	0	0	1	1	0	0	2	0	0	0	1	1
537	1	2	1	1	0	0	2	0	2	0	0	0	1	0	0	0	0	1	1	0	2	0	0	2	0	0	1	1	1	2	1	0	1	1	1	2	2	0	1	1	0	0	0	2	0	0	0	0	0
538	1	1	1	0	0	0	2	1	1	1	0	1	1	0	0	0	0	2	0	0	2	1	0	2	0	0	2	2	0	2	0	1	1	0	1	1	1	0	0	0	0	0	0	1	1	0	0	2	0
539	0	0	1	0	0	0	2	0	2	2	0	0	1	1	0	0	0	0	1	1	2	0	0	2	0	0	2	2	0	2	1	0	0	0	0	2	2	1	1	2	1	0	0	1	0	0	0	0	1
540	1	0	2	1	0	0	2	0	2	1	1	0	0	0	0	0	0	0	1	1	1	0	0	2	0	0	0	1	1	0	1	0	0	0	0	2	1	0	0	1	1	1	0	1	0	0	0	0	2
541	0	1	1	1	0	0	1	1	1	1	1	0	1	0	1	0	0	2	1	1	2	0	0	2	0	0	1	1	1	2	0	2	2	0	2	1	1	0	0	0	0	0	0	1	0	0	0	1	0
542	0	1	1	0	0	0	1	0	0	0	0	0	0	0	0	0	0	1	0	0	2	0	0	2	0	0	0	1	1	2	0	2	2	0	1	1	0	0	0	1	1	0	0	2	0	2	0	0	0
543	1	2	1	1	0	0	2	1	2	2	0	0	1	0	1	0	0	1	1	1	2	1	0	2	0	0	0	1	2	1	1	2	2	0	1	1	2	0	0	1	1	0	0	2	0	0	0	2	0
544	0	0	1	0	0	0	2	0	2	2	0	1	1	1	0	1	0	0	2	1	0	0	0	2	0	0	1	1	1	2	1	1	1	0	1	1	1	0	0	1	1	0	0	1	0	0	0	2	0
545	0	1	1	0	1	1	2	1	2	2	0	0	2	0	1	0	0	1	0	0	2	0	0	2	0	0	1	2	0	2	1	1	1	0	0	2	1	0	1	1	1	0	0	2	0	0	0	0	1
546	0	0	2	1	0	0	2	0	1	0	1	1	2	0	2	0	0	1	0	0	2	1	1	1	0	0	0	2	1	1	1	1	1	0	0	2	2	1	1	2	1	0	0	1	0	1	0	1	0
547	0	0	2	1	1	1	1	0	1	1	1	0	1	0	1	0	0	1	0	0	2	0	0	2	0	0	2	2	0	2	0	0	0	0	0	2	1	1	0	2	2	0	0	2	0	1	0	2	0
548	1	1	2	1	1	1	1	0	1	1	1	0	1	0	1	0	0	2	2	2	0	0	0	2	1	1	2	2	0	2	0	1	1	0	1	1	1	0	0	1	1	1	0	1	1	1	0	1	0
549	1	2	0	0	0	0	2	1	2	2	0	0	1	0	1	0	0	2	0	0	2	0	1	1	1	1	0	2	0	1	2	2	1	0	1	1	2	0	0	0	0	0	0	1	1	1	0	0	0
550	0	1	1	1	0	0	1	2	2	2	0	1	1	0	0	0	0	2	1	1	2	0	0	2	0	0	1	2	1	1	1	2	2	0	1	1	0	0	0	2	2	0	0	2	1	1	0	2	0
551	1	1	1	0	0	0	2	0	1	1	0	0	1	0	1	0	0	0	1	1	1	0	1	1	0	0	1	1	0	1	1	2	1	1	1	1	1	0	0	2	2	0	0	1	0	0	0	2	0
552	1	0	2	0	0	0	2	0	2	1	1	1	1	0	1	0	0	0	1	1	1	0	0	2	0	0	2	2	0	2	2	2	1	0	1	1	1	0	0	1	1	0	0	2	0	0	0	2	0
553	1	1	1	0	1	1	2	0	2	1	1	0	0	0	0	0	0	0	1	0	1	1	1	1	1	1	1	1	1	2	0	1	1	1	0	2	0	0	0	1	1	0	0	1	0	1	0	1	0
554	0	1	1	0	0	0	2	0	2	1	1	1	1	0	0	0	0	1	2	2	1	1	1	1	1	1	1	2	1	0	1	2	1	0	1	1	2	0	0	2	1	0	0	1	0	0	0	0	0
555	0	2	0	1	0	0	2	1	1	1	0	1	2	0	2	1	0	0	0	0	1	1	0	2	0	0	2	2	0	2	1	1	2	0	0	2	2	0	0	0	0	1	0	1	1	0	0	1	0
556	1	0	2	0	1	1	1	0	0	0	1	0	1	0	1	0	0	1	1	1	0	0	0	2	0	0	1	1	1	2	1	2	2	0	0	2	1	1	0	1	1	0	0	2	0	1	0	0	1
557	1	2	1	1	0	0	2	0	2	1	0	0	0	0	0	0	0	0	1	1	1	1	0	2	0	0	1	1	0	1	1	1	1	1	0	2	2	1	0	1	1	1	1	2	0	2	0	1	0
558	1	1	2	1	0	0	1	0	1	1	1	1	1	0	0	0	0	0	0	0	2	1	0	2	0	0	1	1	1	2	1	2	2	0	1	1	1	0	0	1	1	0	1	1	0	1	0	1	0
559	0	1	1	0	0	0	2	1	1	1	0	1	0	0	1	1	0	1	1	1	1	1	0	2	1	1	1	2	1	2	0	1	0	1	1	1	2	0	1	1	1	0	1	2	1	1	0	0	0
560	1	0	2	0	0	0	1	1	1	1	1	1	2	0	2	0	0	2	1	1	2	1	0	2	0	0	1	2	0	2	0	0	1	1	1	2	1	0	0	0	0	0	0	1	0	0	0	2	0
561	0	1	1	0	0	0	2	0	2	1	0	0	1	1	0	1	0	1	0	0	2	1	0	2	0	0	1	2	1	2	0	2	1	0	1	1	0	0	0	1	1	1	0	0	1	1	0	0	1
562	0	0	2	0	1	1	2	0	2	2	0	0	1	0	1	1	0	0	1	1	1	0	0	2	0	0	2	2	0	2	0	1	1	0	0	2	2	0	0	0	0	0	1	2	1	0	0	2	0
563	0	2	1	2	0	0	2	1	1	1	1	0	1	0	0	0	0	1	0	0	2	0	0	2	1	1	2	2	0	2	1	1	1	1	0	2	1	0	1	1	1	0	0	2	0	1	0	2	0
564	0	2	0	0	0	0	1	0	2	2	0	1	1	0	0	0	0	1	1	1	1	1	0	2	0	0	2	2	1	2	1	1	0	0	0	2	1	0	0	2	1	2	2	2	1	1	0	0	0
565	1	1	1	1	0	0	2	0	2	1	1	1	1	0	1	0	0	0	0	0	2	0	0	2	0	0	0	1	1	2	0	0	1	1	1	2	1	0	0	0	0	0	0	1	0	0	0	1	0
566	0	2	0	0	0	0	2	1	2	1	0	0	1	0	1	0	0	0	0	0	0	1	0	2	0	0	2	2	0	2	1	0	0	0	0	1	1	1	0	0	0	1	1	1	0	0	0	2	0
567	1	2	0	0	0	0	2	0	1	1	0	0	0	0	0	0	0	2	1	1	1	0	0	2	0	0	1	1	0	1	0	2	2	0	1	1	2	0	0	0	0	1	1	2	1	2	0	1	0
568	0	1	1	0	1	1	1	0	1	1	1	0	2	1	0	1	0	0	0	0	2	0	0	2	0	0	2	2	0	2	1	0	0	0	0	2	1	0	0	0	0	0	0	2	1	0	0	1	0
569	1	2	0	0	0	0	2	0	1	1	0	0	0	0	0	0	0	1	0	0	2	0	1	1	0	0	1	1	1	2	1	1	2	0	0	2	1	0	0	1	1	0	0	2	0	1	0	1	1
570	0	2	0	0	0	0	1	0	2	2	0	0	0	0	0	0	0	0	0	0	1	0	0	2	0	0	2	2	1	2	1	0	0	0	0	2	2	0	1	0	0	0	0	2	1	1	0	1	0
571	0	2	1	2	0	0	1	0	1	1	0	0	0	0	0	0	0	1	1	1	2	0	0	2	0	0	2	2	0	2	0	1	0	1	0	2	0	0	0	1	1	0	0	2	0	0	0	2	0
572	0	1	1	0	0	0	1	1	2	2	0	0	2	1	1	1	0	0	0	0	2	0	1	1	0	0	1	1	0	1	2	2	2	0	2	0	2	0	0	1	1	0	0	2	0	0	0	2	0
573	0	1	1	1	1	1	1	0	1	1	1	1	1	0	0	0	0	1	2	2	1	0	1	1	0	0	0	2	1	1	1	0	1	2	1	2	2	0	0	1	0	0	0	0	0	0	0	1	0
574	0	2	0	0	0	0	2	0	2	0	1	1	1	0	1	0	0	2	2	2	0	0	2	0	0	0	2	2	1	2	1	1	1	0	0	2	1	0	0	0	0	2	2	2	1	1	0	0	0
575	0	1	1	0	0	0	2	0	1	1	1	0	2	0	1	0	0	1	0	0	1	0	0	2	2	2	1	2	0	1	0	1	1	0	2	1	1	0	0	1	1	0	0	1	0	0	0	2	0
576	1	1	1	1	0	0	2	0	2	0	0	0	0	0	0	0	0	0	0	1	2	0	0	2	0	0	1	2	0	1	2	1	2	0	0	2	1	0	0	1	1	0	0	2	0	1	0	0	0
577	0	0	2	0	1	1	2	0	0	0	1	0	0	0	0	0	0	0	0	0	2	0	0	2	0	0	1	1	0	1	1	2	1	1	1	1	2	0	0	1	1	0	0	1	0	0	0	1	1
578	0	0	2	0	0	0	1	0	1	0	1	0	0	0	0	0	0	0	0	0	2	0	0	2	0	0	0	1	2	1	1	2	2	0	2	0	2	0	0	1	1	0	0	1	0	0	0	1	1
579	0	1	1	1	1	1	1	0	1	0	1	0	1	0	1	0	0	0	1	0	2	1	0	2	0	0	1	2	2	2	2	1	1	1	0	2	0	0	0	1	1	0	0	2	0	2	0	1	0
580	0	2	0	0	0	0	1	0	0	0	2	1	2	1	1	1	0	0	0	0	2	1	0	2	0	0	0	0	1	1	0	1	2	1	2	1	2	1	0	0	0	0	0	2	0	1	0	1	1
581	0	1	1	0	1	1	1	1	1	1	1	2	2	0	1	0	0	0	2	1	2	0	0	2	1	1	0	2	1	1	1	2	2	1	0	2	1	0	0	0	0	1	1	1	0	0	0	1	0
582	0	1	1	1	0	0	1	1	2	2	0	1	2	0	0	0	1	0	1	1	2	1	0	2	0	0	2	2	1	2	0	1	1	0	0	2	2	0	0	1	0	0	0	2	0	1	0	0	1
583	0	0	2	0	1	1	1	0	1	1	0	0	0	0	0	0	0	1	0	0	2	0	0	2	1	1	1	2	0	1	2	1	1	0	0	2	0	0	0	1	1	0	0	2	0	1	0	2	0
584	1	1	1	0	1	1	1	1	2	2	1	1	0	0	0	0	0	0	1	0	2	0	0	2	0	0	2	2	0	1	0	2	2	0	0	2	1	0	0	1	1	0	0	2	0	0	0	2	0
585	1	1	1	0	0	0	2	1	2	1	0	1	1	0	0	0	0	0	0	0	2	1	0	2	1	1	1	1	0	1	0	0	1	1	1	2	1	0	0	1	1	1	1	1	1	0	0	2	0
586	1	1	2	1	0	0	2	0	1	1	1	1	2	0	1	0	0	0	1	1	1	0	0	2	0	0	2	2	0	2	1	1	1	0	1	1	1	1	0	1	1	0	0	1	0	0	0	2	0
587	1	1	1	0	0	0	1	0	1	0	1	1	1	0	1	0	0	1	1	1	2	1	0	2	0	0	1	1	1	2	1	0	2	1	2	2	1	0	0	1	1	1	1	2	1	2	0	2	0
588	1	2	1	1	0	0	2	1	2	2	0	1	1	0	1	0	0	1	1	1	1	0	0	2	0	0	1	0	2	2	0	2	2	0	2	0	1	0	0	2	2	0	0	2	1	0	0	1	0
589	0	2	0	0	0	0	2	0	2	1	0	0	0	0	0	0	0	0	1	1	2	1	1	1	1	1	2	2	1	2	2	1	0	1	1	1	1	1	0	1	1	0	0	2	0	0	0	1	1
590	0	1	1	0	0	0	1	0	2	1	0	0	1	0	2	0	0	1	1	1	1	0	0	2	0	0	2	2	0	2	1	2	1	2	1	2	1	0	0	1	1	0	0	2	0	0	0	2	0
591	0	1	1	1	0	0	1	1	1	1	0	0	0	0	0	0	0	1	0	0	2	1	1	1	1	1	1	1	1	2	1	1	1	1	0	2	1	0	1	1	1	0	0	1	1	1	0	2	0
592	0	2	0	0	0	0	2	0	2	2	0	0	1	0	0	0	0	0	1	1	2	1	0	2	0	0	1	1	1	2	1	2	1	1	0	2	2	0	0	0	0	0	0	1	0	0	0	0	0
593	0	2	0	0	0	0	1	0	2	1	0	1	0	0	0	0	0	1	0	0	1	0	0	2	0	0	2	2	1	2	2	0	0	0	0	2	2	0	0	1	1	2	2	2	1	1	0	2	0
594	1	2	0	0	1	1	2	1	2	1	0	1	2	1	1	1	0	1	1	1	2	0	0	2	0	0	1	1	1	2	0	2	2	0	1	1	2	1	0	0	0	2	2	2	1	1	0	2	0
595	0	2	1	0	0	0	2	0	1	1	0	0	0	0	0	0	0	0	1	1	1	1	0	2	1	1	2	0	1	1	1	1	0	0	0	2	1	1	0	0	0	1	0	0	0	0	0	0	0
596	0	1	1	0	1	1	1	0	2	2	0	0	1	0	1	0	0	2	0	1	2	0	1	1	1	1	1	2	1	1	1	1	1	0	2	1	1	0	0	1	1	0	0	2	0	1	0	2	0
597	0	0	2	1	0	0	1	0	1	1	0	0	0	0	0	0	0	1	1	1	2	0	1	1	0	0	2	2	0	2	0	1	1	0	1	1	2	0	0	1	1	0	0	1	0	1	0	1	0
598	1	1	2	0	0	0	1	0	1	1	1	0	0	0	0	0	0	1	0	1	1	1	0	2	0	0	1	1	1	2	1	0	0	0	0	2	2	2	0	0	0	0	0	1	0	0	0	0	1
599	0	1	1	0	0	0	2	0	2	2	0	0	0	0	0	0	0	1	0	0	2	1	1	1	1	1	2	2	0	2	0	2	1	0	1	1	1	0	0	2	2	1	0	1	0	0	0	1	1
600	1	1	1	0	0	0	2	0	1	1	0	1	1	0	1	0	0	0	1	1	2	1	0	2	0	0	1	2	2	1	2	1	1	1	0	2	1	0	1	1	1	1	0	0	0	0	0	1	0
601	1	1	2	1	0	0	2	0	2	0	1	1	1	0	0	0	0	1	0	0	2	0	0	2	1	1	2	2	0	2	1	0	0	1	0	2	2	0	0	1	1	0	0	1	0	1	0	1	0
602	0	0	2	0	2	2	2	0	2	1	1	0	0	0	0	0	0	1	0	0	2	0	0	2	0	0	2	2	0	1	1	1	1	0	1	2	1	0	0	1	1	0	0	2	0	0	0	1	0
603	1	2	0	0	0	0	2	0	2	0	0	1	1	0	0	0	0	0	0	0	1	0	1	1	1	1	0	1	1	2	0	1	1	0	1	2	1	0	1	1	1	0	0	1	0	0	0	2	0
604	1	1	1	0	1	1	1	0	1	1	1	1	2	1	1	1	1	1	2	2	1	0	0	2	0	0	0	2	1	1	1	1	2	0	0	2	1	0	0	2	1	1	1	1	1	2	0	2	0
605	1	1	1	1	0	0	1	0	2	2	0	0	0	0	0	0	0	1	0	0	2	0	0	2	0	0	0	1	1	2	0	1	1	0	0	2	1	0	0	0	0	0	0	2	0	0	0	2	0
606	0	0	2	0	0	0	2	1	1	1	0	0	1	0	1	0	0	0	0	1	1	0	0	2	0	0	1	1	1	2	0	0	0	1	0	2	1	0	0	2	2	0	0	0	0	0	0	1	1
607	1	1	1	0	0	0	2	0	2	2	0	1	0	0	0	0	0	0	2	1	1	1	0	2	0	0	0	2	2	0	2	1	1	0	1	1	1	0	0	2	2	1	1	2	0	0	0	1	0
608	1	1	1	1	0	0	1	0	0	0	1	0	0	0	0	0	0	0	1	1	2	0	0	2	0	0	1	1	2	2	1	2	1	2	1	1	1	0	0	1	1	0	0	2	0	1	0	1	1
609	1	1	2	1	0	0	2	0	1	1	1	1	0	0	0	0	0	0	0	0	2	0	0	2	0	0	2	2	0	1	1	2	2	0	0	2	2	0	0	0	0	1	1	2	1	1	0	1	1
610	1	0	2	0	1	1	2	1	2	2	0	1	1	0	0	0	0	0	2	2	1	0	0	2	0	0	0	2	1	2	1	1	1	1	1	2	1	1	0	0	0	0	0	2	1	0	0	0	2
611	0	0	2	0	0	0	2	1	2	2	0	1	2	0	1	0	1	1	0	1	2	0	0	2	0	0	2	2	1	2	0	1	1	0	0	2	0	0	0	2	2	0	0	2	0	0	0	0	1
612	1	2	2	0	1	1	2	0	2	0	1	2	2	0	0	0	0	1	0	0	1	0	0	2	0	0	1	1	2	2	0	0	0	1	2	2	0	0	0	2	2	0	0	1	0	1	0	1	0
613	0	1	1	0	1	1	2	0	2	1	0	1	2	0	1	0	0	1	0	0	1	0	0	2	0	0	2	2	0	2	1	2	1	1	0	2	1	1	0	1	1	0	0	1	0	0	0	2	0
614	0	0	2	0	0	0	2	0	1	1	1	0	2	1	0	1	0	0	0	0	2	0	1	1	1	1	0	2	1	1	1	1	2	0	0	2	1	0	0	2	1	0	0	1	0	0	0	2	0
615	0	1	2	0	1	1	2	0	0	0	1	1	0	0	1	1	0	0	0	0	1	0	0	2	1	1	2	2	0	2	1	1	1	0	1	1	1	0	0	2	2	0	0	2	0	0	0	2	0
616	1	2	1	0	1	1	2	1	2	2	0	0	0	0	0	0	0	1	1	1	2	1	1	1	1	1	2	2	0	2	0	1	0	2	1	1	2	0	0	0	0	0	0	2	0	0	0	2	0
617	1	2	0	1	0	0	2	0	1	1	0	1	1	0	0	0	0	1	1	1	1	0	0	2	0	0	2	2	1	2	2	2	1	1	1	1	2	0	0	0	0	0	1	1	0	1	0	1	1
618	1	1	1	0	0	0	0	0	1	1	0	0	1	0	1	0	0	1	1	1	2	0	0	2	0	0	0	2	0	1	2	1	2	0	1	2	2	0	0	1	1	2	2	2	1	1	0	2	0
619	1	2	1	1	0	0	2	0	2	1	1	1	1	0	0	0	0	0	1	1	2	0	0	2	0	0	1	2	1	2	2	1	2	0	2	1	2	0	0	1	1	0	0	1	1	1	0	2	0
620	1	1	1	0	1	2	2	0	1	1	1	1	2	0	2	0	0	1	0	0	2	1	0	2	0	0	1	1	1	2	1	1	2	0	1	2	1	0	0	2	2	1	0	0	1	1	0	1	0
621	1	2	0	0	0	0	2	0	1	1	0	0	2	1	0	1	0	0	2	2	1	0	0	2	1	1	1	2	2	2	2	0	1	2	1	2	2	2	0	0	0	0	0	1	1	0	0	2	0
622	0	1	1	0	0	0	0	0	0	0	2	0	1	0	1	0	0	2	1	1	2	0	0	2	0	0	2	2	0	2	0	1	0	1	1	1	1	0	1	1	1	0	0	1	0	0	0	2	0
623	1	2	1	1	0	0	2	0	2	0	1	1	1	0	1	0	0	0	1	1	2	0	1	1	0	0	0	1	1	2	0	0	1	2	1	2	0	0	0	2	2	0	0	2	0	0	0	0	2
624	1	1	1	1	0	0	1	0	1	1	1	0	1	0	1	1	0	0	0	0	1	0	0	2	0	0	0	1	1	2	0	1	1	2	1	1	0	0	0	2	2	1	1	1	0	0	0	1	0
625	1	0	2	0	1	1	1	0	1	1	1	0	1	0	1	0	0	1	0	0	2	1	0	2	0	0	2	2	0	2	0	2	1	1	1	1	1	0	0	0	0	0	0	1	1	0	0	1	1
626	1	1	2	1	0	0	1	0	1	0	1	1	1	0	0	0	0	1	1	0	0	0	0	2	1	1	1	1	1	2	0	1	1	0	1	1	2	1	0	1	1	1	1	1	1	1	0	1	1
627	0	2	0	1	0	0	2	1	2	1	0	1	2	0	2	0	0	1	1	1	1	0	0	2	0	0	1	1	2	2	1	1	1	0	1	1	0	0	0	1	1	0	0	2	0	0	0	1	0
628	0	1	2	1	0	0	2	0	1	1	1	2	2	1	0	1	0	0	0	0	1	1	0	2	0	0	2	2	0	2	0	2	2	0	2	1	2	0	0	0	0	1	1	2	0	1	0	2	0
629	1	1	1	1	0	0	1	0	0	0	1	0	1	0	1	0	0	0	1	0	1	1	0	2	0	0	1	1	1	2	1	2	1	1	0	2	1	0	0	1	0	0	0	1	0	0	0	1	1
630	0	1	1	0	0	0	2	1	1	1	1	0	1	0	1	0	0	0	2	2	1	1	0	2	0	0	1	1	1	2	1	2	1	1	0	2	2	1	1	1	0	0	0	1	0	0	0	2	0
631	0	1	2	1	0	0	0	0	0	0	2	1	1	0	0	0	0	1	1	1	1	0	0	2	0	0	1	1	2	2	1	1	1	1	2	0	1	0	0	0	0	0	0	1	0	0	0	2	0
632	1	1	1	1	0	0	1	0	1	1	1	0	0	0	0	0	0	1	1	1	1	1	0	2	0	0	1	2	2	1	2	0	0	0	0	2	1	0	0	0	0	0	0	2	0	0	0	2	0
633	0	1	1	0	0	0	2	0	2	0	1	0	1	1	0	1	0	1	1	1	2	1	1	1	0	0	2	1	1	2	1	0	0	2	1	2	1	0	0	1	1	0	0	1	0	1	0	2	0
634	1	1	1	0	0	0	2	0	1	1	1	0	0	0	0	0	0	1	2	1	1	1	1	1	0	0	2	2	0	2	1	1	1	0	1	1	0	0	0	2	2	0	0	2	0	0	0	1	0
635	1	1	2	1	0	0	2	1	2	1	0	0	0	0	0	0	0	1	1	1	1	0	0	2	1	1	1	1	1	2	1	0	0	0	0	2	1	0	0	0	0	0	0	1	0	0	0	1	0
636	0	1	1	0	0	0	2	0	2	2	0	0	0	0	0	0	0	0	1	1	2	1	0	2	0	0	1	2	1	1	1	1	1	1	2	1	1	1	0	1	1	2	1	2	1	0	0	2	0
637	0	1	1	0	0	1	2	0	2	1	0	1	1	0	0	0	0	0	1	1	2	0	0	2	0	1	0	0	1	2	1	1	2	0	0	2	2	0	0	2	2	1	0	1	1	0	0	0	0
638	1	2	0	0	0	0	2	0	2	0	1	1	0	0	0	0	0	1	2	1	2	2	1	1	1	1	2	2	1	2	2	1	1	1	2	1	1	0	0	1	1	0	0	1	0	0	0	2	0
639	0	1	2	1	0	0	1	1	2	2	0	0	2	1	0	1	0	0	1	1	2	0	0	2	0	0	1	2	2	2	0	1	1	2	2	2	2	0	0	0	0	1	1	2	1	1	0	1	0
640	0	2	1	1	0	0	2	0	1	1	1	1	1	0	0	0	0	1	0	0	1	1	0	2	0	0	1	2	1	2	1	1	1	0	0	2	1	0	0	2	1	1	0	1	0	1	0	1	1
641	0	2	1	1	0	0	2	0	2	1	0	1	0	0	1	1	0	0	1	1	1	0	0	2	1	1	1	1	0	1	0	0	0	0	0	2	1	0	0	1	1	1	1	2	1	1	0	2	0
642	1	2	1	0	0	0	2	0	2	2	0	0	1	0	0	0	0	1	0	0	2	1	0	2	0	0	1	1	1	2	1	0	1	0	1	2	2	0	0	0	0	0	0	2	0	0	0	0	0
643	1	1	1	0	0	0	2	0	2	0	1	0	0	0	0	0	0	0	0	0	2	0	0	2	0	0	2	2	1	1	0	2	1	0	1	1	2	0	0	0	0	1	0	0	1	1	0	1	1
644	0	1	1	1	0	0	2	0	2	2	0	2	1	0	2	1	0	1	1	1	0	0	0	2	0	0	2	2	0	2	0	1	1	1	2	0	1	0	0	1	1	0	0	1	0	0	0	0	2
645	1	1	2	0	0	0	2	0	2	2	0	0	1	0	1	0	1	1	0	0	2	0	0	2	0	0	2	2	1	2	0	1	1	0	0	2	1	0	1	1	1	1	1	2	0	0	0	2	0
646	0	1	2	1	0	0	1	0	1	1	1	1	2	0	1	0	0	0	1	1	2	2	1	1	1	1	0	1	1	2	0	0	0	0	0	2	2	0	0	1	0	0	0	1	0	0	0	2	0
647	0	1	1	1	0	0	1	1	1	1	1	0	0	0	0	0	0	0	0	1	1	1	0	2	0	0	1	1	1	2	0	1	1	0	0	1	1	0	0	1	1	1	1	2	1	1	0	1	0
648	0	1	1	0	0	0	2	0	2	2	0	0	0	0	0	0	0	1	1	1	1	0	0	2	1	1	1	1	0	1	0	2	1	0	1	1	1	0	1	1	1	0	0	2	0	0	0	0	1
649	1	2	1	0	0	0	1	0	1	0	1	0	2	0	1	0	0	1	2	2	1	2	0	2	0	0	0	2	1	1	1	1	1	0	0	2	2	0	0	2	1	0	0	1	1	0	0	2	0
650	1	2	1	0	0	0	1	0	1	0	1	1	2	1	1	1	0	1	1	1	1	0	0	2	0	0	1	1	1	2	1	2	2	0	0	2	1	1	0	0	0	1	0	1	1	0	0	2	0
651	1	1	2	0	0	0	2	0	1	1	1	0	0	0	0	0	0	0	0	0	2	1	0	2	0	0	2	2	0	2	2	1	1	1	0	2	1	1	0	0	0	0	0	0	0	0	0	2	0
652	1	0	2	0	1	1	2	0	2	2	0	0	1	1	0	1	0	0	1	0	1	0	0	2	1	1	1	1	1	2	0	1	1	0	1	2	2	0	0	0	0	1	0	1	2	1	0	2	0
653	0	0	1	0	0	0	1	0	1	1	1	0	1	0	1	0	0	2	2	2	0	0	0	2	0	0	2	1	1	2	1	2	2	0	2	0	2	0	0	1	1	2	1	2	1	0	0	1	0
654	0	2	0	1	0	0	1	0	2	2	0	0	1	0	1	0	1	2	0	0	1	2	1	1	1	1	1	2	0	1	1	1	1	0	0	2	1	0	0	2	2	1	0	1	1	0	0	1	1
655	1	2	0	0	0	0	2	0	2	2	0	0	0	0	0	0	0	0	0	0	2	1	1	1	1	1	1	1	2	2	1	2	2	0	1	1	0	0	0	2	2	1	1	2	1	0	0	2	0
656	0	2	1	0	0	0	2	1	2	2	0	1	0	0	1	1	0	0	1	0	1	0	0	2	0	0	0	0	1	2	1	0	1	0	0	2	1	0	0	1	1	1	1	1	1	1	0	0	0
657	1	2	0	0	1	1	2	0	2	2	0	1	1	0	0	0	0	0	0	0	1	0	1	1	2	2	2	2	1	2	1	1	2	1	2	1	1	0	0	1	1	0	0	1	1	0	0	1	1
658	0	1	2	1	0	0	2	0	2	1	0	1	1	0	0	0	0	0	0	1	1	0	1	1	0	0	1	1	1	2	0	2	2	0	0	2	1	0	0	1	1	1	1	2	1	0	0	2	0
659	1	1	1	1	0	0	2	0	1	0	0	1	1	0	0	0	0	1	0	0	2	0	0	2	0	0	2	2	0	1	1	1	1	0	1	1	1	0	0	0	0	0	0	1	1	0	0	2	0
660	0	2	0	0	0	0	2	0	1	0	0	1	0	0	0	0	1	1	0	0	1	1	1	1	1	1	1	2	0	2	0	1	1	0	1	2	2	0	0	1	1	2	1	2	1	0	0	1	0
661	0	0	2	2	1	1	1	0	2	2	0	1	1	0	0	0	0	1	1	1	1	0	0	2	0	0	2	2	1	1	0	0	0	0	0	2	2	0	0	1	0	0	0	2	1	1	0	1	1
662	1	1	2	1	0	0	2	0	1	0	0	0	1	0	1	0	0	1	0	0	1	1	0	2	0	0	2	2	1	2	1	1	0	1	0	2	1	0	0	1	1	0	0	1	0	0	0	2	0
663	0	2	1	0	0	0	2	0	1	1	0	0	0	0	0	0	0	1	1	1	1	1	0	2	1	1	2	2	0	1	0	1	1	0	1	1	1	0	0	1	1	0	0	1	0	0	0	2	0
664	1	1	2	2	0	0	2	0	2	1	0	0	0	0	0	0	0	0	1	2	1	1	1	1	1	1	1	2	2	1	2	1	1	1	0	2	1	0	0	0	0	0	0	2	0	1	0	0	0
665	1	2	0	1	0	0	0	0	0	0	1	0	1	0	1	0	0	1	0	0	1	0	0	2	0	0	1	1	1	2	0	0	0	1	0	2	2	0	0	1	1	0	0	0	0	0	0	2	0
666	1	0	2	1	0	0	1	0	0	0	0	0	2	0	2	0	0	1	0	0	1	0	0	2	0	0	0	1	0	0	2	0	1	1	1	2	1	0	0	1	1	1	0	0	1	1	0	1	0
667	1	1	1	0	0	0	2	1	2	1	0	0	2	0	2	1	0	1	0	0	1	0	0	2	0	0	1	1	1	2	0	2	2	0	2	1	2	1	0	0	0	0	0	1	0	0	0	2	0
668	0	1	2	0	0	0	2	0	2	1	0	1	1	0	1	0	0	2	1	1	2	1	0	2	0	0	2	1	1	2	0	2	1	0	1	1	2	1	1	2	1	0	0	0	0	0	0	1	0
669	1	1	1	0	0	0	2	0	0	0	0	0	1	0	1	0	0	1	0	0	1	0	0	2	0	0	1	1	1	2	0	2	2	1	0	2	0	0	0	2	2	2	2	2	1	1	0	0	0
670	0	0	2	0	1	1	1	0	1	0	2	0	0	0	0	0	0	0	0	0	2	1	0	2	1	1	2	2	2	2	1	2	2	0	1	1	0	1	0	1	1	1	0	1	0	0	0	2	0
671	1	2	0	0	0	0	2	1	2	2	0	0	1	1	0	1	1	2	0	0	1	0	1	1	0	0	2	2	1	2	1	1	1	0	1	2	2	0	1	0	0	0	0	2	1	0	0	0	0
672	0	2	0	0	0	0	1	0	2	2	0	0	1	0	1	0	0	1	0	0	0	1	1	1	1	1	1	1	1	2	0	1	1	0	0	2	1	0	0	1	1	0	0	2	0	0	0	0	0
673	0	1	2	1	0	0	2	0	2	2	0	1	1	0	0	0	0	2	0	0	2	1	0	2	0	0	2	2	0	2	2	1	1	0	0	2	0	0	0	1	1	0	0	2	1	1	0	1	0
674	0	0	2	0	1	1	0	0	0	0	2	0	0	0	0	0	0	1	0	1	1	1	1	1	1	1	1	2	2	2	1	1	1	0	1	2	2	0	0	1	0	0	0	1	0	1	0	1	1
675	1	1	1	0	0	0	1	0	1	1	1	1	1	0	1	0	0	1	0	0	2	1	0	2	0	0	2	2	0	2	0	2	2	0	1	1	0	0	0	2	2	0	1	2	1	0	0	1	1
676	0	0	2	0	1	1	2	0	0	0	0	0	1	0	0	0	0	1	1	1	1	0	0	2	0	0	1	2	1	1	1	1	1	0	0	2	2	0	0	1	0	0	0	2	0	0	0	0	0
677	1	2	2	1	0	0	2	0	2	2	0	0	1	0	1	0	0	0	0	0	1	1	0	2	0	0	1	1	1	2	0	1	1	0	2	1	0	0	0	1	1	0	0	1	0	0	0	1	0
678	1	0	2	1	0	0	2	0	0	0	0	0	0	0	0	0	0	2	1	1	2	0	0	2	0	0	2	2	1	2	2	0	2	1	2	2	0	0	0	1	1	0	0	0	0	1	0	1	0
679	1	1	1	0	1	1	2	0	1	0	1	0	1	0	1	0	0	0	1	1	1	0	0	2	0	0	2	2	0	1	0	2	1	0	0	2	1	1	0	1	1	0	0	1	1	0	0	1	1
680	0	0	2	1	0	0	1	0	1	1	0	0	1	0	0	0	0	0	1	1	1	0	0	2	1	1	1	1	2	2	1	1	1	1	2	0	0	0	0	2	2	0	0	1	0	0	0	1	1
681	1	2	0	1	0	0	2	0	2	2	0	1	2	0	2	0	0	1	0	0	2	0	0	2	0	0	2	2	1	2	1	0	1	1	1	2	1	0	0	1	1	0	0	0	0	0	0	2	0
682	0	1	1	1	0	0	1	0	0	0	1	0	1	0	1	0	0	1	2	1	0	1	0	2	0	0	0	1	1	0	1	2	1	1	0	2	1	0	0	2	1	0	0	2	2	0	0	2	0
683	1	2	0	1	0	0	1	0	0	0	1	1	1	0	0	0	0	2	1	1	2	0	0	2	0	0	2	2	1	2	0	2	2	0	2	0	1	0	0	2	1	1	0	1	1	1	0	2	0
684	0	1	1	0	0	0	2	0	2	2	0	0	1	0	1	0	0	1	0	0	2	0	0	2	1	1	1	1	1	2	0	1	0	1	1	1	1	0	0	2	2	0	0	2	1	1	0	2	0
685	0	0	2	0	0	0	2	1	1	1	0	1	1	0	0	0	0	2	0	0	2	0	0	2	0	0	2	2	0	2	1	0	0	0	0	2	2	0	0	2	1	1	1	2	1	1	0	2	0
686	0	0	2	0	1	1	1	0	2	1	0	0	0	0	0	0	1	1	1	1	1	1	1	1	1	1	0	1	0	1	1	2	2	0	1	1	0	0	0	2	2	0	0	2	0	1	0	0	1
687	0	1	1	0	0	0	2	0	1	0	1	0	1	0	1	1	0	1	2	1	2	1	1	1	1	1	2	2	1	2	0	2	1	2	1	2	1	0	1	1	1	0	0	1	0	0	0	1	1
688	0	1	2	0	0	0	2	0	1	0	0	0	2	1	1	1	0	1	0	0	2	0	0	2	0	0	1	2	2	1	2	2	2	0	1	1	1	1	0	1	1	0	0	1	0	0	0	0	1
689	1	1	1	1	1	1	2	0	2	0	1	2	2	0	0	0	0	0	1	0	2	2	0	2	0	0	2	2	1	1	2	1	2	0	1	2	0	0	0	1	1	1	0	1	0	0	0	1	1
690	0	1	1	0	1	1	2	0	2	0	0	1	1	0	0	0	1	1	1	1	1	0	0	2	1	1	0	1	1	0	1	2	2	0	0	2	1	0	0	2	2	0	0	2	0	0	0	0	2
691	1	1	1	1	0	0	1	0	1	1	1	0	1	0	0	0	0	0	1	1	2	0	0	2	0	0	1	0	2	2	0	1	0	1	1	1	1	1	1	2	1	0	0	2	0	2	0	1	1
692	0	1	1	1	1	1	2	0	2	2	0	2	1	0	2	1	0	0	1	1	0	0	0	2	0	0	2	2	0	2	1	2	2	0	2	1	2	0	0	0	0	0	0	2	1	1	0	1	0
693	1	0	2	0	0	0	2	1	2	1	0	0	1	0	1	0	0	0	1	1	2	0	1	1	0	0	1	1	1	2	1	0	1	1	0	2	1	0	0	1	1	0	0	1	0	0	0	2	0
694	1	0	2	1	0	0	2	0	1	1	0	0	1	0	1	0	0	1	2	2	1	0	0	2	0	0	2	2	1	2	0	1	1	0	0	2	2	1	0	1	1	0	0	1	0	0	0	2	0
695	0	1	2	0	0	0	2	0	2	2	0	1	1	0	0	0	0	0	1	0	1	1	1	1	1	2	0	1	0	0	2	0	0	1	0	2	1	1	0	0	0	1	1	2	1	1	0	2	0
696	0	0	2	0	1	1	2	0	2	1	0	0	0	0	0	0	0	0	0	0	2	0	0	2	0	0	2	2	1	2	1	1	0	1	1	1	1	1	0	0	0	0	1	1	0	1	0	1	0
697	0	0	2	0	0	0	1	0	1	1	1	0	0	0	0	0	0	1	1	1	2	2	1	1	1	1	2	2	0	2	1	1	1	0	0	2	2	0	1	1	0	0	0	2	0	0	0	2	0
698	0	0	2	0	0	0	1	0	1	0	1	0	0	0	0	0	0	0	1	1	1	0	0	2	0	0	2	2	1	2	1	2	2	0	0	2	1	0	0	2	2	1	1	2	1	1	0	1	0
699	0	1	1	0	1	1	2	0	1	0	0	1	2	1	1	1	0	0	0	0	2	1	0	2	0	0	1	2	0	1	0	1	1	1	0	2	1	0	1	1	1	0	0	1	0	0	0	2	0
700	1	1	1	1	0	0	1	2	2	2	0	1	2	0	2	0	0	0	1	0	2	0	0	2	1	1	1	2	2	2	2	1	1	0	0	2	0	0	0	2	2	0	0	1	0	0	0	2	0
701	1	1	2	1	0	0	1	0	0	0	2	1	1	0	1	0	1	2	0	0	1	0	0	2	0	0	2	2	0	2	2	0	0	0	1	1	0	0	0	1	1	1	0	1	0	1	0	2	0
702	1	2	1	0	0	0	1	1	1	1	1	0	0	0	0	0	0	1	2	2	1	0	0	2	0	0	2	2	0	2	0	1	1	1	1	2	2	2	0	0	0	0	0	1	0	0	0	1	0
703	1	1	1	0	0	1	1	1	1	1	1	0	1	0	1	0	1	1	0	0	2	1	0	2	0	0	1	2	0	2	0	2	2	0	1	1	2	0	0	1	1	0	0	0	0	0	0	1	0
704	0	0	2	0	0	0	2	0	1	0	1	0	1	0	0	0	0	2	0	0	2	1	0	2	0	0	1	2	1	2	2	2	1	0	1	1	2	0	0	0	0	0	0	2	0	0	0	1	0
705	1	2	0	0	0	0	1	1	2	2	1	1	0	0	0	0	0	1	2	2	1	1	0	2	0	0	2	2	0	2	1	2	1	0	1	1	1	0	0	2	2	0	0	1	0	1	0	1	0
706	0	2	0	0	0	0	2	0	0	0	0	0	0	0	0	0	0	0	0	0	1	0	0	2	0	0	1	1	1	2	0	2	1	0	1	1	1	0	0	1	1	1	1	2	0	0	0	2	0
707	1	2	0	0	0	0	2	1	2	1	0	0	0	0	0	0	0	0	0	0	2	0	1	1	0	0	1	1	2	2	1	1	1	0	1	1	1	0	0	2	2	1	0	0	0	0	0	0	0
708	1	1	1	0	0	0	2	1	2	2	0	0	1	1	0	1	0	1	1	1	1	1	0	2	1	1	2	2	0	1	1	1	1	1	1	2	0	0	0	1	1	0	0	1	0	1	0	0	0
709	1	1	2	1	0	0	2	0	1	1	0	1	1	0	0	0	1	2	1	1	2	0	1	1	1	1	1	1	2	2	1	1	0	0	0	2	1	1	0	1	1	0	0	1	0	0	0	1	1
710	1	1	2	1	0	0	2	0	1	0	1	0	0	0	0	0	0	0	0	1	2	1	0	2	0	0	1	1	0	1	1	0	1	1	1	2	1	0	0	2	2	0	0	1	1	0	0	2	0
711	1	2	0	0	0	0	2	0	0	0	0	0	1	0	1	0	0	1	2	2	1	0	0	2	0	0	2	2	1	2	2	0	2	1	2	2	1	0	0	2	2	0	0	2	0	1	0	1	0
712	1	2	0	0	0	0	2	0	1	1	0	1	2	0	1	0	0	0	0	0	2	0	0	2	0	0	1	2	0	2	0	2	2	0	1	1	1	1	0	1	1	2	2	2	0	1	0	1	1
713	0	0	2	0	2	2	2	1	2	2	0	0	0	0	0	0	0	0	1	1	2	1	0	2	0	0	2	2	1	2	1	1	1	0	0	2	2	0	0	0	0	0	0	2	2	0	0	1	0
714	1	1	1	1	0	0	2	1	2	2	0	1	0	0	1	1	0	0	0	1	1	0	0	2	0	0	2	2	1	2	0	0	1	1	1	2	1	1	0	1	1	1	0	0	2	0	0	1	1
715	0	0	2	0	1	1	1	0	1	1	1	0	1	0	1	0	0	1	2	1	0	0	0	2	0	0	2	2	1	1	1	2	2	0	0	2	2	1	1	1	0	0	0	2	1	0	0	0	0
716	0	0	2	0	0	0	1	1	1	1	1	0	0	0	0	0	0	1	1	1	1	0	0	2	0	0	1	2	1	1	2	1	1	0	0	2	0	0	0	2	2	0	0	1	0	0	0	2	0
717	0	0	2	0	1	1	0	0	1	1	0	0	0	0	0	0	0	0	0	0	2	0	0	2	1	1	2	2	0	1	0	1	1	1	0	2	2	0	1	1	0	1	0	1	0	0	0	0	0
718	0	2	0	0	0	0	2	0	2	0	1	0	1	0	1	0	1	1	0	0	1	1	1	1	0	0	1	1	1	2	0	1	2	0	0	2	1	0	0	1	1	0	0	1	0	0	1	1	0
719	1	0	1	0	0	0	2	0	1	0	0	0	1	0	1	0	0	0	0	0	2	1	0	2	0	0	0	1	0	1	1	1	1	0	1	1	1	0	1	1	1	1	1	2	0	0	0	1	0
720	1	1	2	1	0	0	1	0	2	2	0	0	1	0	1	0	0	0	0	1	1	1	0	2	0	0	1	2	0	2	2	1	0	0	2	1	0	0	0	1	1	0	0	2	0	1	0	2	0
721	0	2	0	0	0	0	2	0	1	0	0	0	0	0	0	0	0	1	0	0	2	1	1	1	1	1	0	2	1	2	1	1	0	1	0	2	1	0	0	2	2	1	1	1	1	2	0	0	1
722	0	1	1	0	0	0	2	0	1	1	0	0	1	0	1	1	0	1	0	0	1	0	0	2	0	0	2	2	1	2	2	1	1	0	0	2	1	0	0	1	1	0	0	1	0	0	0	2	0
723	0	1	1	0	1	1	2	1	2	2	0	0	1	0	1	0	0	1	1	0	2	0	1	1	1	1	1	0	2	2	0	0	0	1	0	2	1	0	0	2	2	0	0	1	0	0	0	2	0
724	0	1	1	0	0	0	1	0	1	1	1	0	0	0	0	0	0	1	0	0	2	0	2	0	0	0	1	2	0	1	0	0	0	0	1	1	2	1	0	0	0	0	0	1	0	1	0	1	1
725	1	1	1	0	0	0	1	0	1	1	1	0	1	0	1	0	0	1	1	1	0	0	0	2	1	1	0	2	2	2	2	0	0	1	0	2	1	0	0	2	2	1	0	1	0	1	0	2	0
726	0	0	1	0	0	0	1	0	1	0	1	1	1	0	0	0	0	1	1	1	1	0	0	2	0	0	2	2	0	1	1	0	0	0	0	2	1	0	0	1	1	0	0	2	0	1	0	1	1
727	0	1	2	0	0	0	1	0	0	0	2	0	0	0	0	0	0	0	0	0	2	2	0	2	0	0	0	0	1	2	1	2	2	0	1	1	0	0	0	1	1	0	0	2	0	0	0	2	0
728	1	1	1	0	0	0	2	0	0	0	0	2	1	0	2	1	0	0	0	0	2	1	0	2	0	0	1	0	2	2	0	0	1	0	1	2	2	0	0	1	1	0	0	2	1	1	0	0	1
729	0	1	2	1	0	0	2	0	2	0	0	0	0	0	0	0	1	1	0	0	1	1	0	2	0	0	2	1	1	2	0	0	1	0	0	2	1	1	1	2	1	0	0	1	0	0	0	0	0
730	0	2	0	0	0	0	2	0	1	1	0	2	2	0	1	0	1	2	2	2	2	0	1	1	0	0	1	1	1	2	0	1	1	0	1	1	1	1	0	0	0	0	0	1	0	0	0	1	1
731	0	2	0	0	1	1	2	0	2	2	0	0	0	0	0	0	0	0	0	0	2	0	0	2	0	0	1	1	0	1	1	2	2	0	1	2	2	1	1	0	0	0	0	2	0	0	0	2	0
732	0	1	1	0	0	0	2	1	2	1	0	0	1	0	1	0	0	0	1	1	1	0	1	1	0	0	2	2	0	1	2	1	1	0	1	2	1	0	0	2	2	0	0	2	1	1	0	0	2
733	0	1	2	1	0	0	1	0	1	0	1	0	0	0	0	0	0	0	1	1	1	1	0	2	0	0	1	1	1	2	0	0	0	1	0	2	1	1	0	0	0	0	0	1	1	1	0	0	0
734	1	1	1	0	0	0	1	0	0	0	1	0	1	0	1	0	0	0	0	0	2	0	0	2	0	0	1	1	1	2	1	0	0	1	2	2	1	1	1	0	0	0	0	2	0	2	0	2	0
735	0	2	1	0	0	0	2	1	1	1	1	0	0	0	0	0	0	2	0	0	2	0	0	2	0	0	2	2	0	2	1	1	1	0	0	2	1	0	1	0	0	1	1	2	0	0	0	2	0
736	0	1	2	0	1	1	2	0	1	1	0	1	1	0	0	0	0	0	1	1	2	0	1	1	0	0	2	2	0	2	0	0	1	1	1	2	0	0	0	1	1	1	0	1	0	0	0	1	0
737	0	0	2	0	0	0	1	0	1	0	2	1	2	0	2	0	0	1	2	2	1	0	0	2	0	0	1	2	1	1	2	1	1	0	0	2	1	0	0	2	2	0	0	2	1	0	0	0	1
738	1	1	1	1	0	0	2	0	1	1	0	0	1	0	0	0	0	0	0	0	2	0	1	1	0	0	1	2	0	2	0	1	0	2	1	2	1	0	0	2	2	0	0	1	0	0	0	2	0
739	0	2	0	0	0	0	2	1	2	1	0	0	2	0	1	0	0	2	1	1	2	0	0	2	0	0	2	2	0	2	1	1	1	1	2	0	2	1	1	1	0	0	0	1	1	1	1	1	0
740	1	1	1	1	0	0	1	0	0	0	1	0	1	0	1	0	0	0	1	1	2	0	0	2	0	0	1	2	0	2	2	2	2	0	0	2	1	0	0	0	0	0	0	2	0	1	0	1	0
741	0	2	1	0	0	0	2	0	2	2	0	1	1	0	1	0	0	1	2	1	1	1	0	2	0	0	1	1	0	1	2	2	2	0	2	0	2	0	0	1	1	0	0	2	0	0	0	1	0
742	1	1	1	0	0	0	2	0	2	1	0	1	1	0	0	0	0	1	2	1	2	0	0	2	1	1	1	2	1	2	2	2	2	0	2	0	2	0	0	1	1	1	0	1	0	0	0	1	1
743	0	1	1	0	1	1	2	0	2	2	0	1	2	0	2	0	0	0	0	0	1	1	0	2	0	0	1	1	1	2	0	2	2	0	2	1	1	0	0	1	1	1	1	1	0	0	0	2	0
744	1	1	1	1	0	0	2	0	2	1	1	1	1	0	0	0	0	0	1	1	2	0	0	2	1	1	1	1	2	2	0	0	1	1	1	2	2	0	0	0	0	1	1	2	0	0	0	1	0
745	1	1	2	1	0	0	2	1	2	2	0	1	2	0	1	0	0	1	1	1	1	0	1	1	0	0	2	2	0	2	0	0	0	1	0	2	2	1	1	1	0	0	0	2	1	0	0	2	0
746	0	2	0	0	0	0	2	0	1	0	1	0	1	0	1	0	0	0	1	1	2	0	0	2	0	0	1	1	1	2	0	0	0	0	0	2	2	0	0	1	1	1	1	1	0	1	0	2	0
747	1	0	2	0	0	0	1	0	1	1	1	0	0	0	0	0	0	1	1	0	2	1	0	2	0	0	0	0	1	2	1	0	0	0	0	2	1	0	0	1	1	0	0	1	1	1	0	0	1
748	1	1	0	0	0	0	1	0	1	0	1	0	0	0	0	0	0	0	1	1	1	1	0	2	0	0	1	2	1	2	0	2	1	1	1	1	2	0	0	1	1	1	1	1	0	1	0	2	0
749	1	0	2	1	0	0	2	1	1	1	0	0	1	0	1	0	0	0	0	0	2	0	0	2	0	0	1	1	1	2	0	1	1	0	0	2	1	1	0	1	1	0	0	1	0	1	0	1	0
750	0	1	1	1	0	0	2	1	1	1	0	0	1	0	1	0	0	1	1	1	0	1	0	2	0	0	1	1	2	2	0	2	2	0	1	1	1	0	1	1	1	1	1	2	1	0	0	2	0
751	0	0	2	0	0	0	1	0	1	1	0	0	0	0	0	0	0	0	0	0	2	0	0	2	0	0	2	2	0	2	1	1	0	1	1	1	1	0	0	1	1	1	1	1	1	2	0	1	1
752	1	1	1	1	1	1	2	0	1	0	0	0	2	1	1	1	0	1	1	1	1	0	0	2	1	1	1	2	2	1	1	1	1	0	0	2	1	0	0	1	1	0	0	2	0	0	0	0	0
753	1	1	0	1	0	0	1	0	1	1	2	1	1	0	0	0	0	2	1	1	2	1	0	2	0	0	2	1	1	2	1	2	1	0	0	2	1	0	0	1	1	0	0	2	0	1	0	0	0
754	1	2	0	0	0	0	2	1	1	1	0	1	2	0	2	1	0	1	1	1	2	1	0	2	0	0	2	2	0	2	1	0	0	0	0	2	2	0	0	2	2	0	0	1	1	1	0	0	1
755	1	1	2	0	0	0	1	0	2	2	0	0	1	0	0	0	0	0	1	1	1	0	0	2	0	0	1	2	1	2	2	0	0	1	0	2	1	0	0	0	0	0	0	2	1	1	0	0	0
756	1	2	2	1	0	0	2	0	2	1	0	0	0	0	0	0	0	2	1	1	2	0	0	2	0	0	2	2	0	2	0	2	2	0	2	0	2	0	0	1	0	0	0	2	0	1	0	1	0
757	0	2	0	0	0	0	2	0	1	1	0	1	1	0	0	0	0	1	0	0	2	0	1	1	0	0	2	2	0	1	1	1	1	1	0	2	1	0	0	1	1	0	0	2	2	0	0	2	0
758	0	0	2	1	1	1	1	0	2	2	0	1	2	0	1	0	0	0	0	0	2	1	0	2	0	0	1	1	1	2	0	1	1	0	0	2	2	0	0	1	0	1	1	2	1	1	0	1	0
759	1	2	1	1	0	0	2	1	2	2	0	0	0	0	0	0	0	0	1	1	2	0	0	2	0	0	1	2	1	1	2	0	0	0	0	2	2	0	0	0	0	1	1	2	1	1	0	1	0
760	1	1	1	0	0	0	2	0	1	1	0	0	1	0	1	0	0	0	1	1	2	0	0	2	0	0	2	2	0	2	0	1	1	2	2	2	1	1	0	1	1	0	0	1	0	0	0	2	0
761	0	1	2	1	0	0	1	0	1	0	1	0	2	0	2	0	0	0	1	1	2	0	0	2	0	0	2	2	1	2	1	2	2	1	1	2	1	1	0	1	1	0	0	0	0	0	0	1	1
762	1	2	1	2	0	0	1	0	0	0	1	1	1	0	0	0	0	2	1	1	1	1	0	2	1	1	1	1	1	2	0	1	1	2	2	1	1	0	0	1	1	0	0	1	0	0	0	1	0
763	0	1	2	1	1	1	2	0	2	2	0	1	2	1	1	1	0	1	0	0	1	1	1	1	1	1	1	1	1	2	1	1	1	1	0	2	1	1	0	1	1	1	1	2	1	0	0	1	1
764	0	1	2	1	0	0	2	1	2	2	0	1	1	0	2	1	0	1	0	0	2	0	0	2	1	1	1	1	2	2	0	0	0	0	0	2	1	0	0	1	0	1	1	1	1	2	0	1	0
765	0	2	1	2	0	0	2	1	2	1	0	0	0	0	0	0	0	0	1	1	2	0	0	2	0	0	2	2	1	2	1	2	2	0	0	2	1	0	0	1	1	1	0	1	1	0	0	1	0
766	1	0	2	0	2	2	2	0	1	0	1	1	1	0	1	1	0	0	2	1	0	0	0	2	0	0	2	1	1	2	1	1	2	0	0	2	1	0	0	0	0	2	2	2	1	1	0	1	0
767	0	1	2	1	0	0	2	0	2	0	1	0	0	0	0	0	0	1	0	0	2	0	0	2	0	0	2	2	0	2	1	1	2	1	2	2	1	1	0	0	0	1	0	1	0	0	0	2	0
768	1	1	2	1	0	0	2	0	2	0	0	0	0	0	0	0	0	1	0	0	2	0	0	2	0	0	2	2	2	2	1	1	1	0	1	1	1	0	0	1	1	0	0	2	1	1	0	1	1
769	0	1	1	0	0	0	2	0	2	1	0	0	0	0	0	0	0	1	0	0	2	0	1	1	1	1	2	2	1	2	0	2	2	0	2	0	1	0	1	1	1	0	0	2	0	0	0	0	0
770	1	2	1	0	0	0	2	1	2	1	0	0	0	0	0	0	0	0	1	1	2	0	0	2	0	1	1	1	1	2	0	1	1	1	1	2	1	0	0	2	2	0	0	2	1	0	0	2	0
771	0	2	0	1	0	0	1	0	1	1	0	0	0	0	0	0	0	0	1	1	2	0	0	2	0	0	1	1	1	2	0	1	0	1	1	2	2	0	0	0	0	0	0	2	0	2	0	2	0
772	1	1	1	0	0	1	2	0	2	0	1	1	0	0	0	0	0	0	1	0	1	0	0	2	0	0	2	2	0	1	1	1	0	1	1	2	1	0	0	1	0	0	0	1	0	0	0	1	0
773	1	1	1	0	0	0	1	0	2	2	0	0	0	0	0	0	0	2	1	1	1	0	0	2	1	1	1	1	1	2	0	2	2	0	2	1	2	0	0	0	0	0	0	1	0	0	0	2	0
774	0	1	1	1	0	0	2	0	2	2	0	1	1	0	1	0	1	1	1	1	1	0	0	2	1	1	2	2	0	2	0	1	1	2	0	2	0	0	0	1	1	0	0	1	0	1	0	2	0
775	1	0	2	0	1	1	2	1	2	2	0	0	1	0	0	0	0	0	0	1	1	1	0	2	0	0	2	2	1	2	0	0	0	1	0	2	2	0	0	1	1	0	1	1	1	0	0	1	0
776	0	2	0	0	1	1	1	0	1	1	1	0	1	0	1	0	0	0	1	1	2	1	0	2	0	0	1	2	0	2	2	2	2	0	1	1	0	0	0	1	1	1	0	1	1	1	0	0	0
777	1	1	2	0	1	1	2	0	2	2	0	0	1	0	1	0	0	1	0	0	1	0	1	1	0	0	2	2	0	2	0	1	2	0	0	2	2	0	0	0	0	1	1	1	0	1	0	1	1
778	1	0	2	0	1	1	1	0	1	1	1	0	1	0	1	0	0	1	1	1	1	0	0	2	0	0	1	1	2	2	1	1	1	0	1	1	2	0	0	1	1	1	1	1	1	0	0	2	0
779	0	1	1	0	1	1	2	0	1	0	0	0	0	0	0	0	0	1	0	0	2	1	1	1	1	1	1	2	2	2	0	2	1	1	1	1	2	0	0	1	1	0	0	2	1	0	1	1	0
780	0	1	1	1	0	0	2	0	2	1	1	0	1	0	1	0	1	1	1	1	1	1	0	2	0	0	2	2	0	2	2	1	0	2	0	2	0	0	0	1	1	0	0	2	0	0	0	1	1
781	0	2	1	1	0	0	2	0	1	1	0	0	0	0	0	0	0	1	0	1	2	0	1	1	1	1	1	1	1	2	0	2	1	0	1	1	2	1	0	0	0	0	0	2	0	0	0	0	0
782	1	2	0	0	0	0	2	0	1	1	1	0	1	0	1	0	0	0	0	0	2	0	1	1	1	2	1	1	2	2	0	2	1	1	0	2	1	1	0	1	1	0	0	2	1	0	0	2	0
783	1	2	0	0	0	0	2	0	2	1	1	2	2	0	2	0	0	0	0	1	2	0	0	2	0	0	1	1	1	2	1	1	0	0	1	2	1	0	0	1	1	0	0	2	1	1	1	2	0
784	0	1	1	0	0	0	1	1	2	2	1	0	0	0	0	0	0	0	0	0	2	0	1	1	1	1	2	2	0	2	1	1	1	2	1	1	1	0	0	2	2	0	0	2	1	0	0	1	0
785	0	2	1	0	0	0	0	0	0	0	2	0	1	0	1	0	0	1	1	1	1	0	1	1	0	0	1	2	1	1	1	0	0	0	1	1	1	1	0	1	1	0	0	2	1	0	0	2	0
786	1	2	2	0	1	1	1	0	2	2	0	1	1	0	0	0	1	2	0	0	1	1	0	2	0	0	0	0	1	1	0	1	1	0	0	2	0	0	0	1	1	0	0	2	0	1	0	1	0
787	0	1	1	0	0	1	2	0	2	1	0	2	2	0	0	0	0	0	1	1	2	0	1	1	0	0	2	2	0	2	1	2	2	0	1	1	1	1	0	1	1	0	1	1	0	1	0	2	0
788	0	1	2	1	0	0	2	0	1	1	0	1	1	0	0	0	0	1	0	0	2	0	0	2	0	0	2	1	1	2	0	1	1	0	1	1	1	0	0	2	2	0	0	0	0	0	0	0	0
789	1	2	2	0	0	0	2	1	2	1	0	1	1	0	0	0	0	0	0	0	2	0	0	2	0	0	1	1	1	2	1	0	0	0	0	2	2	0	0	0	0	0	0	1	0	0	0	0	1
790	1	2	2	1	0	0	0	0	0	0	1	0	1	0	1	0	0	0	1	0	1	0	0	2	0	0	2	2	0	1	0	0	1	2	1	2	2	1	0	0	0	1	1	1	0	0	0	2	0
791	1	1	2	0	0	0	2	0	2	2	0	0	0	0	0	0	0	2	1	1	1	1	1	1	1	1	2	2	0	2	0	1	1	0	1	1	0	0	0	1	1	0	0	1	0	0	0	2	0
792	1	2	1	0	1	1	2	0	2	2	0	0	1	0	1	0	0	0	0	1	1	0	0	2	0	0	0	2	2	1	2	1	0	0	1	2	2	0	1	1	1	0	0	2	1	0	0	1	1
793	1	1	2	1	0	0	2	1	2	1	0	1	0	0	1	1	1	1	0	0	2	0	1	1	0	0	1	2	1	2	1	2	2	0	0	2	2	0	1	0	0	0	0	2	0	0	0	0	0
794	1	0	2	0	0	0	0	0	1	1	0	0	0	0	0	0	0	1	0	0	2	1	0	2	0	0	2	1	1	2	0	1	1	0	1	2	1	0	0	0	0	0	1	1	0	1	0	1	0
795	1	2	0	1	0	0	2	1	2	1	0	1	1	0	0	0	0	0	1	1	1	1	0	2	1	1	2	2	1	2	2	2	2	1	0	2	2	1	1	0	0	1	1	1	1	2	0	0	1
796	1	2	1	0	0	1	2	0	1	1	1	0	0	0	0	0	0	1	0	0	2	0	0	2	0	0	1	1	0	1	0	1	1	0	2	1	0	0	0	2	2	0	0	2	0	2	0	1	0
797	0	1	2	1	0	0	2	0	2	2	0	1	0	0	1	1	0	2	1	1	2	0	0	2	0	0	1	2	0	1	0	1	0	2	1	2	1	0	0	2	2	0	0	1	0	1	0	2	0
798	1	1	1	0	0	0	2	0	1	0	0	0	0	0	0	0	0	2	0	0	1	0	1	1	0	0	1	2	1	0	2	0	0	0	1	1	1	1	0	0	0	0	0	2	1	0	0	1	0
799	0	2	1	0	0	0	2	1	2	2	0	0	1	0	1	0	0	0	1	1	1	2	0	2	0	0	2	2	0	2	1	1	0	1	1	2	2	0	0	1	1	1	1	2	1	1	0	1	0
800	1	1	1	0	1	1	1	0	1	1	1	1	1	0	1	0	0	1	0	1	2	0	0	2	1	1	2	2	0	2	0	1	1	2	1	2	2	1	0	0	0	0	0	2	0	0	0	1	1
801	1	2	1	0	0	0	2	1	2	2	0	0	0	0	0	0	0	0	0	0	2	1	2	0	1	1	1	2	1	2	0	2	2	0	1	1	1	0	0	1	1	0	0	1	0	0	0	2	0
802	0	0	2	0	0	1	2	0	2	2	0	1	1	0	0	0	0	0	0	0	2	0	0	2	1	1	1	2	1	1	1	1	1	1	1	1	1	0	0	2	2	0	0	1	0	0	0	1	0
803	1	1	1	1	0	0	1	0	1	1	1	0	1	0	1	1	0	1	1	1	2	0	0	2	0	0	2	2	0	2	0	1	1	0	1	1	2	1	0	0	0	0	0	1	1	0	0	0	0
804	0	1	2	0	0	0	2	1	2	2	0	0	1	0	1	0	0	0	0	0	2	0	0	2	0	0	1	2	0	1	2	1	1	0	0	2	1	0	1	1	1	0	0	2	0	2	0	1	0
805	0	2	2	0	1	1	0	0	0	0	2	0	1	0	1	1	0	0	0	0	0	1	0	2	0	0	2	2	0	1	0	1	1	0	0	2	2	1	0	0	0	0	0	1	1	0	0	1	1
806	0	1	1	0	0	0	2	1	1	1	0	0	0	0	0	0	0	0	0	0	2	0	2	0	0	0	1	2	0	2	1	2	2	0	0	2	0	1	0	1	1	0	0	2	1	1	0	2	0
807	1	1	1	0	0	0	2	0	2	0	1	1	2	0	1	0	0	0	0	0	0	0	1	1	0	0	2	2	0	2	2	2	2	0	1	1	1	0	0	1	1	0	0	2	1	1	0	2	0
808	0	1	1	0	1	1	2	0	2	2	0	0	0	0	0	0	0	1	0	0	0	1	0	2	0	0	1	2	1	1	1	0	0	0	1	1	1	0	0	1	1	0	0	2	1	1	0	2	0
809	0	0	2	0	1	1	2	1	2	2	0	0	0	0	0	0	0	0	1	1	1	0	0	2	0	0	2	2	0	2	0	1	2	1	2	2	1	0	0	1	1	0	0	1	0	0	0	2	0
810	0	1	1	1	0	0	1	0	1	0	1	0	1	0	1	0	1	2	0	0	1	1	0	2	0	0	2	2	1	1	1	2	1	2	1	1	2	1	0	1	1	1	1	2	1	2	0	0	0
811	0	1	0	1	0	0	1	1	2	2	1	0	0	0	0	0	0	0	0	0	2	1	0	2	0	0	1	0	2	2	0	1	1	1	1	1	1	0	1	1	1	0	0	2	1	0	0	1	0
812	1	1	1	0	0	0	2	0	1	0	0	0	2	0	2	1	0	1	1	0	2	0	1	1	1	1	1	1	1	2	0	1	1	1	2	1	0	0	0	2	2	2	2	2	1	1	0	2	0
813	0	0	2	1	1	1	1	0	2	2	0	0	0	0	0	0	0	1	0	0	2	1	0	2	0	0	0	2	1	2	1	2	2	0	1	1	0	0	0	1	1	0	0	2	0	0	0	2	0
814	1	2	0	1	0	0	0	0	0	0	1	0	1	0	1	0	1	2	1	1	1	1	0	2	0	0	2	2	2	2	0	1	1	1	0	2	1	1	1	0	0	0	0	2	0	1	0	1	0
815	1	2	1	0	0	0	2	0	2	2	0	0	0	0	0	0	1	2	2	2	2	0	0	2	1	1	0	2	1	2	1	1	0	1	0	2	1	0	0	1	1	0	0	2	0	2	0	1	0
816	1	0	2	0	1	1	0	0	1	1	1	1	1	0	0	0	0	0	2	1	0	0	0	2	0	0	1	1	2	2	0	2	2	0	1	1	1	0	0	1	1	0	0	2	0	0	0	1	1
817	1	2	0	1	0	0	0	0	1	1	1	0	1	0	1	0	0	1	0	0	2	1	0	2	0	0	2	2	0	2	0	1	1	0	0	2	2	0	0	0	0	0	0	1	1	0	0	1	1
818	0	0	2	0	1	1	2	0	2	0	1	1	1	0	1	0	0	2	2	2	0	0	0	2	0	0	0	1	1	2	0	1	2	0	1	2	1	1	0	1	1	1	1	2	1	1	0	2	0
819	0	0	1	0	0	0	2	0	2	2	0	0	1	0	1	0	0	2	0	0	2	0	1	1	0	0	1	1	0	2	1	1	0	1	1	1	1	0	0	2	1	0	0	2	0	0	0	1	0
820	0	1	2	1	0	0	2	0	1	1	0	0	1	0	1	0	0	1	0	0	1	1	0	2	0	0	2	2	0	1	0	0	1	2	1	2	2	0	0	1	1	0	0	2	0	1	0	2	0
821	1	0	2	0	0	0	2	0	1	0	0	0	0	0	0	0	0	1	0	1	1	1	1	1	1	1	0	1	2	1	1	1	1	0	1	1	1	0	0	2	1	0	0	1	0	0	0	0	0
822	0	0	2	1	0	0	2	0	1	1	0	0	2	0	1	0	0	0	0	1	2	1	0	2	0	0	1	1	1	2	0	0	0	0	0	2	1	0	1	1	1	0	0	1	0	0	0	1	0
823	0	2	1	0	0	0	2	0	1	0	1	2	2	0	1	0	0	1	2	2	1	0	1	1	0	0	2	1	1	2	1	1	1	0	0	2	1	0	0	1	1	0	0	1	0	0	0	2	0
824	0	0	2	0	1	1	1	1	1	1	1	1	1	0	0	0	1	0	1	1	2	0	0	2	0	0	1	2	1	2	0	1	1	0	0	2	0	0	0	1	1	0	0	0	0	0	0	1	1
825	1	2	1	1	0	0	1	0	0	0	0	1	1	0	1	0	1	1	0	0	1	0	0	2	0	0	0	1	2	1	1	0	0	0	0	2	2	1	0	1	1	1	1	2	1	0	0	1	1
826	0	2	0	0	0	0	1	0	1	1	1	0	0	0	0	0	0	1	0	0	2	0	1	1	0	0	2	2	1	2	2	1	1	0	0	2	0	0	0	2	2	1	1	2	0	0	0	0	0
827	0	1	1	0	1	1	2	1	2	1	0	0	1	0	1	0	0	1	1	1	1	0	0	2	0	0	1	1	1	2	1	2	1	0	0	2	0	0	0	2	2	1	1	2	0	0	0	2	0
828	1	2	1	0	0	0	1	0	1	1	2	0	0	0	0	0	0	1	1	0	2	0	1	1	0	0	1	2	2	2	2	0	0	0	1	1	1	0	0	2	2	0	0	1	0	0	0	1	1
829	1	2	0	1	0	0	2	0	0	0	0	1	1	0	0	0	0	1	1	1	1	0	0	2	1	1	0	1	1	0	1	0	0	0	0	2	1	0	0	2	2	0	0	2	0	1	0	2	0
830	0	2	0	0	0	0	2	1	2	1	0	1	1	0	0	0	0	0	1	1	2	1	0	2	0	0	1	1	1	2	1	0	0	0	1	1	2	0	0	0	0	0	0	0	0	0	0	1	0
831	0	2	0	0	0	0	2	0	2	1	1	0	1	0	1	0	0	0	1	1	2	0	0	2	0	0	2	2	0	2	0	2	1	1	1	1	2	0	0	2	2	0	0	1	0	0	0	0	0
832	1	2	0	0	0	0	1	0	1	1	1	0	1	0	1	0	0	1	1	1	1	0	0	2	0	0	2	2	1	2	1	1	0	2	1	2	2	0	1	0	0	1	1	2	2	0	0	1	1
833	0	1	1	1	0	0	2	0	1	1	0	1	1	0	0	0	0	1	0	0	2	1	0	2	0	0	1	2	2	2	1	1	1	0	1	1	2	0	0	0	0	0	0	2	0	0	0	1	0
834	1	1	2	1	0	0	2	1	2	1	0	0	0	0	0	0	0	2	0	1	2	1	0	2	0	0	1	2	2	1	2	1	1	0	0	2	1	0	0	2	1	0	0	1	0	0	0	2	0
835	1	2	1	1	0	0	1	0	0	0	1	0	0	0	0	0	0	0	0	0	1	0	0	2	0	0	2	2	0	2	0	1	2	1	2	1	1	1	0	2	2	0	0	2	0	0	0	0	0
836	1	0	2	1	0	0	2	0	2	2	0	0	0	0	0	0	0	1	2	2	1	0	1	1	1	1	2	2	1	2	2	1	2	0	0	2	1	1	0	1	1	0	0	1	0	1	0	0	1
837	1	2	1	0	0	0	2	0	2	2	0	0	0	0	0	0	0	2	0	0	2	0	0	2	1	1	1	1	2	2	0	0	0	1	0	2	0	1	0	1	1	1	0	1	0	1	0	1	0
838	1	2	1	0	0	0	2	0	1	1	0	1	1	0	0	0	0	0	1	1	2	0	0	2	0	0	2	2	1	2	1	0	1	1	1	2	0	0	1	1	1	1	1	2	1	0	0	2	0
839	1	1	1	0	1	1	2	0	1	0	1	1	1	0	0	0	0	1	0	0	1	0	1	1	1	1	2	2	0	2	0	1	1	0	1	2	2	0	0	1	1	0	0	1	0	0	0	2	0
840	1	0	2	0	1	1	2	0	1	1	0	1	1	0	0	0	0	1	0	0	2	1	0	2	0	0	1	1	1	2	1	2	2	1	1	2	1	0	1	1	1	2	2	2	1	1	0	2	0
841	0	0	2	0	0	0	1	0	0	0	1	0	1	0	1	0	0	0	0	0	2	0	0	2	0	0	1	2	0	1	0	2	1	2	1	1	1	0	0	2	2	0	0	1	1	0	0	0	1
842	1	0	2	0	0	0	2	0	1	0	0	0	0	0	0	0	0	2	0	0	2	1	0	2	1	1	1	1	0	2	1	1	1	0	0	2	0	0	0	2	2	0	0	1	0	0	0	0	0
843	1	1	1	1	0	0	2	0	2	0	1	0	0	0	0	0	1	2	1	1	1	1	0	2	0	0	1	1	2	2	0	1	0	2	1	2	1	0	0	2	2	0	0	2	0	0	1	0	1
844	0	1	2	1	0	0	2	0	1	1	0	1	2	0	1	0	0	1	0	0	2	0	0	2	0	0	1	1	0	1	0	1	2	0	0	2	0	0	0	1	1	0	0	1	0	0	0	0	1
845	0	1	1	0	0	0	0	0	0	0	1	0	1	0	1	0	0	1	1	1	2	0	0	2	0	0	1	2	0	2	1	1	1	0	0	2	2	0	0	0	0	0	0	0	0	0	0	2	0
846	1	1	1	0	0	0	2	0	2	2	0	0	0	0	0	0	0	0	0	0	1	2	0	2	0	0	1	2	1	0	2	0	1	1	1	2	2	1	0	1	1	0	0	2	1	1	0	0	0
847	0	0	2	0	0	0	1	0	1	1	0	0	0	0	0	0	0	0	0	0	2	0	0	2	1	1	0	1	0	1	1	0	0	0	0	2	1	0	0	2	2	0	0	2	0	1	0	2	0
848	1	2	1	2	0	0	2	1	2	2	0	0	0	0	0	0	0	1	1	1	1	1	1	1	1	2	1	1	1	2	1	2	2	0	1	1	1	0	0	1	1	1	0	1	0	0	0	2	0
849	1	2	1	0	0	0	2	1	2	2	0	0	0	0	0	0	0	0	1	1	2	0	0	2	0	0	1	1	0	1	0	1	1	1	1	1	0	0	0	1	1	0	0	2	0	0	0	0	1
850	1	0	1	0	0	0	2	1	2	1	0	1	2	1	1	1	1	1	2	2	1	1	0	2	0	0	2	2	0	2	1	2	2	0	2	0	1	0	0	0	0	1	1	2	0	2	0	2	0
851	0	0	2	1	1	1	1	0	1	1	0	1	1	0	1	0	0	2	1	1	2	0	0	2	0	0	2	2	1	2	2	1	1	1	0	2	1	0	1	1	1	0	0	2	1	1	0	1	0
852	0	2	1	0	0	0	2	1	2	2	0	1	2	0	1	0	0	0	0	0	1	1	0	2	0	0	1	2	1	1	1	0	0	0	0	2	2	0	0	1	1	0	0	2	1	1	0	1	1
853	1	1	1	0	0	0	2	0	1	0	1	0	0	0	0	0	0	0	2	1	1	0	0	2	0	0	1	1	0	1	0	0	0	0	0	2	1	0	0	1	1	0	0	1	0	1	0	1	1
854	1	0	2	1	1	1	1	0	0	0	1	0	0	0	0	0	0	1	0	0	2	0	0	2	0	0	1	2	0	2	1	1	1	0	0	2	2	0	0	1	1	0	0	2	0	0	0	1	1
855	1	1	1	1	0	0	2	0	2	2	0	0	1	1	0	1	0	0	0	0	2	0	0	2	0	0	0	1	0	1	1	2	2	0	1	1	1	0	1	1	1	0	0	2	0	1	0	0	1
856	0	1	1	1	0	0	1	0	1	1	0	0	0	0	0	0	0	0	0	0	2	0	0	2	0	0	1	2	1	1	1	1	1	0	0	2	2	0	1	0	0	0	0	0	0	0	0	1	0
857	0	2	0	1	0	0	2	0	1	0	0	0	0	0	0	0	1	1	1	1	1	0	0	2	1	1	0	1	0	0	2	2	2	0	1	1	1	0	0	2	2	0	0	2	0	1	0	0	1
858	0	1	1	1	0	0	1	1	1	1	0	0	0	0	0	0	1	1	1	1	1	1	1	1	1	1	1	1	1	2	0	2	1	1	1	1	1	0	0	1	1	1	1	2	0	0	0	2	0
859	1	2	0	0	0	0	2	1	2	2	0	0	1	0	1	0	0	1	2	2	1	0	1	1	0	0	2	1	1	2	0	1	2	1	1	2	2	0	0	2	1	0	0	0	0	0	0	1	0
860	1	1	1	0	0	0	0	0	0	0	1	0	1	0	1	0	0	0	1	0	1	0	0	2	1	1	2	2	1	2	1	1	0	1	1	1	2	0	0	1	1	0	0	2	0	0	0	2	0
861	0	0	2	1	1	1	1	0	0	0	1	0	0	0	0	0	0	0	0	0	1	0	0	2	0	0	1	1	1	2	1	1	1	0	1	0	1	0	1	1	1	1	1	1	1	2	0	2	0
862	1	0	2	0	1	1	1	0	1	0	1	0	1	0	1	0	0	1	1	0	1	0	0	2	0	0	2	2	0	2	1	2	2	0	1	1	2	0	0	1	1	1	1	1	1	1	0	0	0
863	0	1	2	0	1	1	2	1	2	2	0	0	0	0	0	0	0	0	0	0	1	0	1	1	1	1	1	1	1	2	1	1	1	1	1	1	1	0	1	1	1	0	0	2	0	0	0	2	0
864	1	0	2	0	2	2	2	0	1	0	0	0	1	0	1	0	0	0	0	0	2	1	0	2	0	0	1	1	1	2	1	0	0	0	0	2	2	1	0	0	0	1	0	0	0	1	0	1	0
865	0	2	1	0	0	0	2	0	2	2	0	0	0	0	0	0	0	1	1	0	2	1	1	1	1	1	0	1	0	1	1	2	2	0	0	2	1	0	1	1	1	0	0	2	0	0	0	2	0
866	0	2	1	0	0	0	2	0	1	1	0	0	1	0	1	0	0	0	0	0	2	1	1	1	0	0	0	1	0	0	2	1	1	0	0	2	1	0	0	0	0	0	0	2	0	1	0	0	0
867	1	1	1	0	1	1	2	0	2	1	0	1	2	0	1	1	0	0	0	0	2	0	0	2	0	0	1	1	0	1	1	1	2	0	0	2	0	0	0	2	2	0	0	2	0	2	0	1	0
868	0	2	1	0	0	0	2	0	2	2	0	0	1	0	1	0	1	1	2	2	1	0	0	2	0	0	2	2	0	1	1	1	1	0	1	2	2	2	0	0	0	0	0	1	1	0	0	2	0
869	1	2	1	0	0	0	2	1	2	2	0	0	0	0	0	0	0	1	2	2	1	0	0	2	0	0	2	2	0	2	2	1	1	1	2	1	1	0	1	1	1	1	0	1	2	1	0	2	0
870	1	1	1	0	0	0	2	1	2	2	0	0	1	0	1	0	0	1	0	1	1	1	0	2	0	0	2	2	0	2	1	0	0	0	1	1	1	0	0	1	1	1	1	1	1	1	0	0	0
871	1	2	0	0	0	0	2	0	1	0	0	0	0	0	0	0	0	0	1	2	1	0	0	2	0	0	0	1	1	2	0	1	1	0	1	1	2	1	1	1	0	1	0	0	1	1	0	2	0
872	1	1	1	0	1	1	2	0	2	2	0	2	2	0	0	0	1	2	0	0	1	0	0	2	0	0	1	1	1	2	0	1	1	1	1	1	2	2	0	0	0	1	1	2	1	2	0	1	0
873	0	0	2	0	2	2	2	0	1	1	0	1	1	0	1	0	0	1	1	1	1	0	1	1	1	2	2	2	1	2	1	1	1	0	0	2	1	1	1	0	0	1	1	2	0	0	0	2	0
874	1	1	2	1	0	0	0	0	0	0	2	1	2	1	1	1	0	1	0	0	2	0	0	2	0	0	1	1	0	1	2	1	1	2	1	1	1	0	0	1	1	1	0	0	1	1	0	1	0
875	1	1	2	0	0	0	2	0	2	2	0	0	1	0	1	0	0	1	0	0	2	1	0	2	0	0	0	2	0	1	2	0	1	0	1	2	1	1	0	1	1	0	0	2	1	0	0	2	0
876	0	2	0	0	0	0	1	0	1	0	2	0	1	0	1	0	0	0	1	2	1	1	0	2	0	0	2	2	0	1	1	2	2	0	1	2	2	0	0	1	1	2	2	2	1	1	0	0	0
877	1	1	1	0	0	0	2	0	1	1	1	0	0	0	0	0	0	1	0	0	2	0	0	2	0	0	2	2	1	2	0	1	1	1	1	1	0	0	0	2	2	0	0	1	0	1	0	1	0
878	1	1	2	0	0	0	2	0	2	1	0	0	0	0	0	0	0	0	0	0	2	1	0	2	0	0	2	2	0	2	0	0	0	0	0	2	2	0	0	0	0	1	0	1	1	0	0	0	0
879	0	0	2	1	1	1	1	0	1	1	1	0	0	0	0	0	0	0	0	0	2	0	0	2	0	0	1	1	1	2	0	0	1	0	0	2	0	0	0	2	2	1	1	1	1	0	0	2	0
880	1	0	2	2	1	1	1	1	2	2	0	0	0	0	0	0	1	1	1	1	1	0	0	2	0	0	2	2	0	2	0	1	2	0	0	2	1	1	1	2	1	0	0	1	0	0	0	2	0
881	0	1	2	0	0	0	2	1	2	2	0	1	1	0	1	0	0	0	1	1	1	0	0	2	0	0	2	2	0	1	1	1	1	0	0	1	2	0	0	1	0	0	0	1	0	1	0	0	0
882	0	0	2	0	0	1	1	1	1	1	0	0	1	0	1	0	0	0	1	1	1	2	1	1	1	1	0	2	1	2	1	0	0	0	1	1	1	1	0	1	1	0	0	2	0	1	0	2	0
883	1	1	2	0	1	1	2	1	2	2	0	0	1	0	1	0	0	1	0	0	2	0	0	2	0	0	2	2	1	2	2	1	1	0	1	1	1	1	0	1	1	0	0	1	0	0	0	2	0
884	1	2	0	1	0	0	2	1	1	1	0	0	0	0	0	0	0	0	1	0	2	0	0	2	1	1	0	2	1	2	1	1	2	1	2	1	2	1	0	0	0	1	0	1	1	1	0	1	0
885	1	2	0	0	0	0	2	0	1	1	1	0	0	0	0	0	0	1	0	0	1	0	0	2	0	0	2	2	0	2	0	1	1	0	0	2	1	0	0	1	1	0	0	2	0	1	0	2	0
886	1	1	2	1	0	0	2	0	1	1	0	0	1	0	1	0	0	1	1	1	1	0	0	2	0	0	2	2	0	2	1	2	1	1	0	2	1	0	0	1	1	0	0	2	0	0	0	2	0
887	0	1	1	0	0	0	1	0	0	0	1	0	0	0	0	0	1	1	1	1	1	0	0	2	0	0	1	1	0	1	2	1	1	0	1	1	0	0	0	2	2	0	0	1	1	1	0	2	0
888	0	0	2	1	0	0	1	0	1	0	2	0	1	0	1	0	0	0	1	0	2	0	0	2	0	0	1	1	1	2	0	1	2	1	1	2	0	0	0	1	1	0	0	2	0	1	0	1	0
889	1	1	1	1	1	1	1	0	0	0	0	0	0	0	0	0	0	1	1	1	1	1	0	2	0	0	0	1	2	1	1	1	0	2	1	1	2	0	0	1	1	0	0	1	0	0	0	1	0
890	1	2	0	0	0	0	1	2	2	2	0	0	0	0	0	0	0	1	2	2	1	1	0	2	0	0	0	1	0	0	2	1	1	2	1	1	2	0	0	1	1	0	0	2	0	1	0	1	0
891	1	0	2	0	1	1	1	0	0	0	1	0	1	1	0	1	0	0	1	1	0	0	0	2	0	0	0	1	0	1	1	2	2	0	1	1	1	0	0	0	0	0	0	2	0	1	0	0	1
892	0	0	2	1	1	1	2	0	1	0	0	1	1	0	1	0	0	2	0	0	2	1	1	1	0	0	1	1	1	2	0	1	1	0	1	1	1	0	0	2	1	0	0	1	0	0	0	2	0
893	1	1	1	0	1	1	2	0	0	0	0	0	0	0	0	0	0	0	2	2	1	0	0	2	0	0	1	1	1	2	0	1	0	2	1	2	0	0	0	2	2	1	1	1	1	0	0	2	0
894	1	1	1	0	0	0	2	1	1	1	0	0	0	0	0	0	0	1	2	2	1	0	0	2	0	0	2	2	0	2	0	2	2	0	1	1	2	0	0	1	0	0	0	2	0	0	0	0	1
895	0	0	2	1	0	0	1	0	0	0	1	0	0	0	0	0	0	0	0	0	2	1	0	2	1	1	2	2	1	2	2	0	0	0	1	1	0	0	0	1	1	0	0	2	2	0	1	0	1
896	1	1	1	0	1	1	2	0	2	1	0	1	0	0	0	0	0	2	0	1	2	0	0	2	0	0	2	2	0	2	1	2	2	0	2	1	0	0	0	2	2	0	0	1	0	0	0	1	0
897	1	1	1	0	1	1	2	0	2	2	0	0	0	0	0	0	0	0	0	0	1	1	1	1	1	1	1	2	0	2	1	1	1	0	0	2	2	0	0	0	0	0	0	0	2	1	0	1	1
898	0	0	2	0	1	1	2	0	0	0	0	0	1	0	1	0	0	1	0	0	2	0	0	2	0	0	1	1	2	2	0	2	1	1	1	1	0	0	0	2	2	0	0	2	1	0	0	1	1
899	1	1	2	1	0	0	1	0	1	1	0	0	1	0	1	0	0	0	1	1	2	0	0	2	1	1	2	2	0	1	1	2	2	0	1	1	1	1	0	1	1	1	0	1	1	0	0	0	1
900	1	0	2	0	1	1	2	0	1	0	1	0	0	0	0	0	0	0	1	1	2	0	0	2	2	2	1	2	2	1	2	1	1	1	2	1	2	0	1	1	1	1	1	2	1	2	0	1	0
901	1	1	2	0	0	0	2	0	2	1	0	0	0	0	0	0	0	1	1	1	2	0	0	2	0	0	2	2	1	2	2	0	0	0	0	2	2	0	0	0	0	0	0	2	0	2	0	2	0
902	1	1	1	0	0	0	2	0	1	0	1	0	0	0	0	0	0	1	1	1	1	1	1	1	1	1	1	1	2	2	0	1	1	0	1	1	1	0	0	1	1	0	0	1	1	1	0	2	0
903	1	1	1	1	0	0	1	0	1	1	0	0	1	0	1	1	0	0	0	0	2	1	0	2	0	0	2	2	1	2	1	2	2	0	2	1	1	0	0	2	2	1	1	1	0	0	0	1	1
904	0	1	1	1	1	1	2	1	2	1	0	0	1	1	0	1	0	2	1	1	1	0	0	2	0	0	2	2	0	2	2	2	1	0	0	2	2	0	0	1	0	1	0	0	0	1	0	0	1
905	1	2	0	0	0	0	2	0	2	1	0	0	0	0	0	0	0	1	0	1	1	1	1	1	0	1	1	1	1	2	0	1	1	1	0	2	1	1	1	2	1	1	0	1	0	0	0	1	1
906	0	0	2	0	0	0	2	0	1	1	1	1	0	0	1	1	0	0	0	0	2	0	0	2	2	2	1	1	0	1	2	1	1	1	1	1	1	0	0	2	2	0	0	1	0	0	0	0	0
907	1	1	2	0	0	0	2	1	2	2	0	0	1	0	1	0	0	1	1	1	1	0	0	2	0	0	1	2	1	2	0	2	2	0	1	1	1	0	0	2	2	0	0	2	0	1	0	2	0
908	0	2	1	0	0	0	1	0	2	1	0	1	2	0	1	1	0	1	0	0	2	0	0	2	0	0	1	2	0	2	1	2	2	0	1	1	0	1	0	1	1	0	0	2	0	1	0	0	0
909	0	2	0	0	0	0	2	1	2	1	0	0	2	0	2	0	0	1	1	0	2	0	0	2	1	1	1	1	1	2	1	1	0	2	1	2	2	0	0	0	0	0	0	0	0	0	0	0	1
910	0	2	0	1	0	0	2	0	2	1	0	0	1	0	2	0	0	0	0	0	2	1	0	2	0	0	2	1	1	2	1	2	2	0	2	1	1	1	0	1	1	0	0	0	0	1	0	1	0
911	1	1	1	0	1	1	2	0	1	1	1	0	0	0	0	0	1	2	2	2	2	0	1	1	1	1	1	1	2	2	0	1	0	1	1	1	1	0	1	1	1	0	0	1	0	0	0	1	0
912	1	1	1	0	0	0	2	0	1	0	0	0	0	0	0	0	0	0	1	1	2	0	1	1	0	0	2	2	0	1	0	1	1	0	1	0	2	1	0	0	0	0	0	2	0	0	0	1	0
913	0	2	1	0	0	0	2	0	2	2	0	0	1	0	1	0	0	1	1	1	1	1	1	1	0	0	2	2	1	2	2	0	1	0	0	2	2	1	0	1	1	0	0	2	2	0	0	2	0
914	1	1	1	1	1	1	2	1	1	1	0	1	1	0	0	0	0	0	0	0	2	0	0	2	1	1	2	2	0	2	0	1	2	0	2	1	1	0	1	1	1	1	0	1	0	0	0	0	0
915	0	2	1	0	0	0	0	0	1	1	1	1	1	0	0	0	0	1	1	1	0	0	1	1	0	0	1	1	1	2	0	1	0	1	0	2	2	1	0	1	1	1	1	1	0	0	0	1	0
916	0	0	1	0	0	0	2	0	2	2	0	1	1	0	0	0	0	1	1	0	2	0	1	1	1	1	1	2	1	2	0	2	2	0	2	0	1	0	0	1	1	0	0	1	0	0	0	0	1
917	0	2	0	1	0	0	2	0	2	1	1	0	1	0	1	0	1	1	0	1	2	0	1	1	0	0	1	1	0	1	1	1	1	1	1	1	0	0	0	2	2	0	0	1	0	0	0	0	1
918	0	1	1	0	0	0	1	0	1	0	1	1	0	0	0	0	0	1	0	0	2	1	0	2	0	0	1	2	0	2	0	1	1	0	1	1	1	0	0	2	2	0	0	1	1	1	0	2	0
919	0	1	1	0	0	0	1	0	0	0	1	1	2	0	1	0	0	0	0	0	2	1	0	2	0	0	2	2	0	2	0	2	2	0	0	2	1	0	0	1	1	0	0	2	0	0	0	1	1
920	1	1	1	0	0	0	2	0	1	0	0	0	1	0	1	0	1	1	0	1	2	1	1	1	1	1	1	1	0	1	0	1	1	2	2	1	2	2	0	0	0	1	1	2	1	1	0	0	1
921	0	1	2	0	1	1	1	1	1	1	1	0	1	0	1	0	0	0	0	0	2	0	0	2	0	0	2	2	0	2	2	1	1	0	0	2	1	0	0	1	1	0	0	0	0	0	0	0	0
922	0	0	2	1	1	1	1	0	1	1	0	0	1	0	1	0	0	0	1	1	1	1	2	0	1	1	2	2	0	2	0	1	2	0	0	2	1	0	0	2	1	1	1	2	1	2	0	1	1
923	0	1	1	1	0	0	1	1	2	2	0	0	1	0	1	0	0	0	1	1	1	1	1	1	1	1	2	2	1	2	0	0	0	1	0	2	2	0	0	0	0	0	0	2	0	0	0	1	0
924	1	2	0	0	0	0	1	0	1	0	2	0	0	0	0	0	0	1	0	0	2	0	1	1	0	0	1	1	1	2	0	0	0	0	0	2	2	0	0	1	1	0	0	1	1	0	0	1	0
925	0	2	0	1	0	0	2	0	0	0	0	1	2	0	1	0	0	0	0	0	2	0	0	2	1	1	1	1	0	2	1	1	1	0	0	2	2	1	1	1	0	0	0	2	0	0	0	1	0
926	0	1	2	1	0	0	2	1	2	2	0	0	0	0	0	0	0	0	1	1	1	0	0	2	0	0	1	2	0	1	2	2	1	0	0	2	1	0	1	1	1	0	0	2	0	0	0	0	2
927	0	2	0	0	0	0	1	0	1	0	1	1	1	0	1	0	0	0	0	0	2	1	0	2	0	0	1	2	0	1	1	1	1	2	0	2	1	1	0	2	2	0	0	2	0	2	0	1	0
928	0	1	1	0	0	0	1	0	2	2	0	1	2	0	2	0	0	0	2	1	0	0	0	2	0	0	1	2	0	2	1	1	1	0	2	1	1	0	1	1	1	0	0	2	1	1	0	2	0
929	0	1	2	0	0	0	1	0	2	1	0	2	2	0	1	0	0	1	2	1	1	1	0	2	1	1	1	2	1	1	2	2	2	0	1	2	1	0	1	1	1	0	0	1	1	0	0	2	0
930	0	1	1	0	0	0	2	0	1	0	0	1	1	0	0	0	0	0	1	1	2	0	0	2	0	0	1	2	1	2	1	1	1	1	2	1	1	0	0	2	2	0	0	0	2	1	0	1	0
931	1	2	2	1	0	0	1	0	0	0	0	0	1	0	1	0	0	0	0	0	1	0	0	2	1	1	1	1	2	2	0	1	1	1	1	1	1	0	0	0	0	1	1	2	1	2	0	1	0
932	0	2	0	0	0	0	2	0	2	2	0	1	2	0	2	0	0	1	0	1	1	0	0	2	0	0	0	1	0	1	1	2	1	1	1	1	1	1	1	0	0	0	0	2	1	0	0	2	0
933	0	2	0	1	0	0	1	0	1	0	2	0	1	0	1	0	0	2	1	1	1	1	1	1	1	1	2	1	1	2	1	2	1	1	0	2	2	0	0	1	1	1	1	2	1	1	1	1	0
934	0	1	1	1	0	0	1	0	1	0	1	0	0	0	0	0	0	0	0	0	1	0	1	1	0	0	2	2	0	2	0	1	1	0	1	0	0	1	0	1	1	0	0	2	0	0	0	0	2
935	1	1	1	1	1	1	2	1	2	1	0	0	0	0	0	0	0	0	0	0	0	1	0	2	1	1	1	2	0	2	0	0	1	1	0	2	2	0	0	2	2	0	0	1	1	1	0	0	0
936	1	0	2	0	0	0	2	0	1	0	0	0	2	0	2	0	0	0	0	0	0	0	0	2	1	1	0	2	0	1	2	1	1	0	0	2	2	1	0	0	0	1	1	2	0	0	0	0	1
937	1	0	2	0	1	1	2	1	1	1	0	0	1	0	1	0	0	0	1	1	1	2	1	1	1	1	2	2	0	2	0	1	1	2	0	2	1	0	0	1	1	0	0	2	0	0	0	2	0
938	0	1	2	0	0	0	2	1	2	2	0	1	0	0	0	0	0	2	1	1	2	1	0	2	0	0	1	2	1	1	2	0	0	0	0	1	1	1	0	1	1	0	0	2	0	2	1	1	0
939	1	2	1	1	0	0	2	1	2	1	0	0	0	0	0	0	0	0	0	0	2	1	0	2	0	0	2	2	0	2	1	1	1	0	1	1	1	0	0	0	0	0	1	1	1	0	0	2	0
940	1	2	0	0	0	0	1	1	2	2	0	0	0	0	0	0	0	1	1	1	1	1	1	1	1	1	1	1	2	2	1	1	1	1	0	2	1	0	0	1	1	1	1	1	0	0	0	1	0
941	0	2	1	0	1	1	2	0	1	0	1	0	0	0	0	0	0	0	1	0	2	1	1	2	0	0	1	1	0	1	1	2	2	0	1	1	2	0	0	1	1	0	0	2	2	0	0	2	0
942	0	1	1	0	0	1	1	0	2	2	0	1	1	0	0	0	0	0	0	0	2	0	1	1	0	0	1	1	0	1	2	2	2	0	2	0	2	0	0	0	0	0	0	1	0	1	0	1	0
943	1	2	1	1	0	0	2	0	1	0	0	0	1	0	1	0	0	0	1	1	2	0	0	2	0	0	2	2	1	2	1	2	1	1	0	2	1	0	0	1	1	1	1	1	1	0	0	1	0
944	1	1	2	1	0	0	0	0	1	1	1	0	2	1	1	1	0	0	1	1	2	0	0	2	0	0	1	2	1	2	2	1	1	1	0	2	2	0	0	1	0	0	0	2	1	1	0	0	0
945	0	0	2	0	0	0	2	1	1	1	1	1	2	0	2	0	0	0	0	0	1	0	0	2	0	0	1	1	0	1	1	1	2	0	1	2	2	1	0	1	1	0	0	2	1	0	0	1	1
946	1	0	2	0	0	0	1	0	1	0	1	0	1	0	1	0	0	0	0	1	2	0	0	2	0	0	1	2	2	1	2	2	2	1	0	2	1	0	0	0	0	0	0	2	0	0	0	2	0
947	1	1	1	0	0	0	2	0	2	0	1	2	2	0	1	0	0	0	1	1	2	0	1	1	1	2	2	2	0	2	1	2	2	0	1	1	0	0	0	1	1	0	0	1	0	1	0	0	1
948	1	0	2	1	0	0	1	0	1	1	0	0	0	0	0	0	0	1	2	2	1	1	0	2	0	0	2	2	0	2	1	1	1	0	1	2	2	1	1	1	0	0	0	1	0	0	0	1	0
949	0	0	2	0	1	1	1	0	1	1	1	0	1	0	1	0	0	1	1	1	2	1	0	2	1	1	1	2	1	2	2	1	1	0	2	1	1	0	0	2	2	1	1	1	1	1	0	1	1
950	1	1	1	0	0	0	1	0	0	0	1	1	1	0	0	0	0	1	1	1	2	1	1	1	1	1	2	2	1	2	0	2	2	0	1	1	0	0	0	1	1	0	0	1	0	0	0	2	0
951	1	2	0	1	0	0	2	0	1	1	1	0	1	0	1	1	0	1	0	0	2	1	1	1	1	1	2	2	1	2	0	1	2	0	1	2	1	0	0	1	1	0	0	1	0	0	0	0	2
952	0	1	1	0	0	0	1	0	1	1	1	0	0	0	0	0	1	2	0	0	1	1	0	2	0	0	1	1	0	2	1	1	1	2	0	2	1	0	0	2	1	0	0	2	0	0	0	1	1
953	0	0	2	1	0	0	2	0	1	1	0	0	1	0	1	0	0	0	1	1	2	0	0	2	1	1	1	1	1	1	1	0	1	1	0	2	1	0	0	1	1	0	0	1	0	0	0	0	1
954	1	2	1	0	0	0	2	0	1	1	1	1	1	0	0	0	0	2	1	1	1	1	0	2	0	0	1	2	2	2	0	2	2	0	1	2	1	1	0	0	0	0	0	2	0	0	0	2	0
955	0	1	1	1	0	0	0	0	0	0	1	0	1	0	1	0	0	2	1	1	2	1	1	1	1	1	1	2	0	2	0	2	2	0	2	0	1	0	0	2	2	0	0	1	0	1	0	0	0
956	0	0	2	0	1	1	0	0	0	0	1	0	0	0	0	0	0	1	1	1	2	0	0	2	0	0	0	1	0	1	1	0	1	1	1	2	2	0	0	1	1	1	1	2	1	1	0	2	0
957	0	1	1	0	0	0	2	0	2	2	0	1	1	0	0	0	0	1	1	1	1	0	0	2	0	0	1	2	1	0	2	1	1	0	0	2	1	0	0	2	2	0	0	1	0	0	1	1	0
958	0	1	1	0	0	0	0	0	0	0	2	0	0	0	0	0	0	0	0	0	1	0	0	2	1	1	2	2	0	2	0	2	2	0	2	0	1	0	0	1	1	0	0	2	2	0	0	2	0
959	0	1	1	0	1	1	2	0	2	1	1	1	1	0	1	0	0	0	1	1	2	0	0	2	0	0	1	2	1	1	1	1	2	0	2	1	0	0	0	2	2	0	0	1	0	0	0	1	1
960	1	1	2	1	0	0	2	1	2	2	0	0	0	0	0	0	0	0	1	1	0	0	1	1	0	0	1	2	0	1	1	1	1	0	1	1	0	0	0	2	2	1	1	2	1	1	0	1	0
961	1	1	2	1	0	0	2	0	2	2	0	0	1	0	0	0	0	0	0	0	1	1	0	2	0	0	1	1	2	2	0	1	2	1	1	2	0	0	0	2	2	0	0	2	0	1	0	0	1
962	0	1	1	1	0	0	2	0	2	2	0	0	0	0	0	0	0	0	1	1	1	1	1	1	1	1	1	2	0	2	2	1	2	0	1	2	0	0	0	2	2	0	0	2	0	0	0	0	1
963	0	0	2	0	0	0	2	1	2	1	0	1	0	0	1	1	0	0	0	0	1	1	1	1	0	0	1	0	2	2	0	1	1	0	0	2	0	1	0	1	1	2	2	2	0	1	0	0	0
964	1	2	0	0	0	0	0	0	0	0	1	0	0	0	0	0	0	0	0	1	2	1	0	2	0	0	2	2	1	2	1	1	1	2	0	2	1	0	0	1	1	1	1	2	1	1	0	2	0
965	1	1	2	1	0	0	1	0	1	1	1	0	2	0	2	0	0	1	0	0	1	0	0	2	0	0	2	2	0	2	1	1	0	1	0	2	2	0	0	0	0	1	1	2	1	1	0	2	0
966	1	1	1	0	0	0	1	0	1	1	1	0	0	0	0	0	0	0	2	1	1	0	0	2	0	0	1	2	2	2	0	0	1	2	1	2	1	0	0	1	1	0	0	1	1	0	0	2	0
967	1	1	1	1	0	0	2	1	1	1	0	1	2	0	1	0	0	0	0	1	1	0	1	1	1	1	1	2	1	0	1	1	1	2	1	1	2	0	0	1	0	0	0	1	0	0	0	0	0
968	1	1	1	0	0	0	1	0	1	1	1	0	1	0	0	0	0	0	0	0	2	0	1	1	0	0	1	2	2	2	0	0	0	0	0	2	1	0	0	1	1	1	1	1	1	1	0	0	1
969	1	1	1	0	0	0	2	0	0	0	0	0	1	0	1	0	0	1	1	1	1	0	0	2	1	1	1	1	1	2	0	1	1	0	0	2	1	1	0	1	1	0	0	1	0	0	0	1	0
970	1	0	2	0	0	0	1	1	1	1	1	1	2	0	2	0	0	0	0	0	1	0	1	1	1	1	2	2	0	2	1	2	2	0	1	1	1	0	0	1	1	2	2	2	1	1	0	0	0
971	1	1	0	0	0	0	1	0	2	1	0	0	0	0	0	0	1	1	1	1	1	0	1	1	0	0	2	2	0	1	0	2	1	0	1	1	1	0	1	0	0	2	2	2	1	1	0	1	1
972	0	2	1	1	0	0	2	0	2	2	0	1	1	0	0	0	0	1	0	1	1	1	0	2	0	0	1	2	1	0	1	2	2	0	2	0	2	1	1	1	0	0	0	2	0	0	0	1	0
973	0	1	2	0	1	1	2	1	1	1	1	0	0	0	0	0	1	2	1	1	2	0	1	1	1	1	2	2	0	1	2	1	2	1	2	2	0	0	0	1	1	0	0	1	1	1	0	1	0
974	1	1	1	1	0	0	2	0	1	1	0	0	0	0	0	0	0	1	2	1	0	0	0	2	0	0	1	2	1	2	0	1	2	0	0	2	1	0	0	1	1	0	0	2	0	0	0	2	0
975	1	0	2	0	0	0	2	1	1	1	1	1	0	0	1	1	0	1	2	1	0	1	1	1	1	1	2	2	0	2	1	1	1	0	0	2	1	0	0	2	2	0	0	2	0	0	0	1	0
976	1	1	0	0	0	0	1	0	1	1	1	1	1	0	0	0	0	0	0	0	1	1	0	2	0	0	1	2	2	1	1	1	1	0	0	2	1	0	0	0	0	0	0	1	0	0	0	1	0
977	0	0	2	0	0	0	2	0	1	0	1	0	0	0	0	0	0	1	1	0	0	0	0	2	0	0	0	1	1	2	0	1	1	0	1	1	1	0	0	1	1	0	0	2	0	1	0	1	1
978	0	1	1	1	0	0	2	1	2	1	0	0	1	0	1	0	0	1	0	0	2	0	0	2	0	0	2	2	1	1	2	0	0	0	0	1	1	0	0	0	0	0	0	2	0	1	0	0	0
979	1	0	2	0	0	0	0	0	1	1	1	0	0	0	0	0	0	2	1	1	2	1	0	2	0	0	0	2	1	1	1	2	2	0	0	2	1	0	1	1	1	0	0	2	0	2	0	2	0
980	0	1	2	0	0	0	2	0	2	0	1	0	0	0	0	0	0	1	0	0	2	1	0	2	0	0	1	1	1	2	1	0	1	2	1	2	2	1	0	0	0	0	0	1	0	0	0	1	0
981	0	0	2	2	1	1	2	0	1	0	0	1	1	0	0	0	0	1	1	1	2	1	0	2	0	0	1	1	2	2	1	1	2	0	0	2	0	0	0	1	1	0	0	2	0	0	0	1	0
982	0	2	1	1	0	0	2	1	2	2	0	1	1	0	0	0	0	0	1	1	2	1	1	1	1	1	1	2	0	2	2	0	0	0	0	2	1	0	1	1	1	1	1	1	1	2	0	2	0
983	1	2	0	0	0	0	1	0	0	0	1	0	1	0	1	0	0	1	0	1	2	0	0	2	0	0	2	2	1	2	1	1	1	1	0	2	1	1	0	1	1	1	1	2	1	0	0	2	0
984	1	2	0	1	0	0	2	0	1	1	0	0	1	1	0	0	0	1	0	0	2	1	1	1	1	1	1	1	2	2	0	1	0	2	1	1	2	0	0	1	1	0	0	2	0	0	0	1	1
985	1	2	1	0	0	0	2	0	2	2	0	0	2	1	1	1	0	0	1	1	1	0	1	1	0	0	0	1	0	1	1	0	1	1	0	2	1	0	0	1	1	0	0	1	0	0	0	2	0
986	1	1	2	2	0	0	2	0	1	1	1	1	0	0	1	1	0	0	0	0	2	1	0	2	0	0	1	1	1	2	0	1	0	1	0	2	1	0	0	0	0	0	0	2	0	1	0	1	0
987	0	2	1	0	0	0	0	0	0	0	2	0	1	0	1	0	1	1	1	1	1	0	0	2	0	0	2	2	0	1	1	1	1	0	0	2	1	0	0	2	2	0	0	1	1	1	0	1	0
988	1	2	1	0	1	1	2	0	1	0	1	0	0	0	0	0	0	1	1	1	1	0	1	1	0	0	0	2	1	2	1	1	0	1	0	2	1	0	0	2	2	1	0	0	0	1	0	2	0
989	0	1	1	1	0	0	1	0	0	0	1	0	0	0	0	0	0	0	1	1	2	0	0	2	0	0	2	2	0	2	0	1	1	0	2	0	2	0	0	1	1	0	1	2	1	1	0	1	0
990	0	2	1	0	0	0	2	0	2	2	0	0	0	0	0	0	0	0	0	0	0	0	0	2	0	0	2	2	0	1	0	1	1	2	1	1	0	0	0	1	1	0	0	2	1	0	0	1	0
991	0	0	2	0	1	1	2	1	2	1	0	0	0	0	0	0	0	1	0	0	2	1	0	2	1	1	1	2	0	2	0	1	1	0	0	2	1	0	0	1	1	0	0	2	1	0	0	2	0
992	1	0	2	0	0	1	1	0	0	0	1	0	1	0	1	0	0	1	0	0	2	0	0	2	0	0	2	2	0	2	0	1	1	2	0	2	1	1	0	1	1	1	1	1	1	1	0	0	0
993	1	2	1	0	0	0	2	0	0	0	1	1	1	0	1	1	0	0	1	1	1	2	0	2	0	0	2	2	0	2	0	1	0	0	2	1	1	0	0	1	1	0	0	2	2	0	0	2	0
994	1	2	0	0	0	0	1	0	0	0	0	1	1	0	0	0	0	0	1	1	2	0	0	2	0	0	2	2	1	2	0	1	0	1	1	2	0	1	0	1	1	0	0	2	1	0	0	0	1
995	0	1	2	0	1	1	2	0	1	1	0	0	0	0	0	0	0	0	2	1	1	1	1	1	1	1	2	2	0	2	0	1	1	2	1	2	2	0	0	0	0	0	0	1	0	0	0	1	1
996	0	0	2	0	0	0	2	0	0	0	0	1	2	0	1	0	0	2	1	1	2	0	0	2	0	0	2	2	0	1	0	1	0	1	1	1	2	1	1	0	0	0	0	2	0	0	0	1	0
997	1	1	1	0	0	0	1	2	2	2	0	1	1	0	1	0	1	1	1	1	1	0	0	2	0	0	1	1	2	2	0	0	0	1	2	2	1	0	0	1	1	0	0	1	0	0	0	2	0
998	1	1	1	0	0	0	1	0	0	0	1	1	0	0	1	1	0	0	2	1	0	0	1	1	0	0	1	2	0	1	2	1	1	0	1	1	2	1	0	0	0	0	0	2	1	1	0	0	0
999	1	2	1	2	0	0	2	0	2	2	0	0	2	0	1	0	0	0	1	1	2	0	1	1	1	1	1	0	2	2	0	1	1	0	0	2	1	0	0	0	0	0	1	2	1	1	0	2	0
1000	0	2	0	0	0	0	1	0	1	1	0	0	0	0	0	0	0	0	0	0	2	0	0	2	0	0	2	2	0	2	1	2	1	1	1	1	2	1	0	1	1	0	0	0	0	0	0	1	1
[truncated: 952 more columns]
