# Supplementary material for: KNN-MDR: a learning approach for improving interactions mapping performances in genome wide association studies
Source: BMC Bioinformatics. 2017 Mar 21;18:184. doi: 10.1186/s12859-017-1599-7 (PMC5361736; doi:10.1186/s12859-017-1599-7)
Supplement: Supplementary file 2 — The data set(s) supporting the results of Table 1. (ZIP 22742 kb) [file 12859_2017_1599_MOESM2_ESM.zip › Nouveau dossier/S79/mkallsimul.dat]

1	0	1	0	0	0	1	2	0	0	0	0	0	1	0	0	0	1	1	1	1	1	0	2	0	0	0	0	1	1	1	0	2	2	1	1	2	2	0	0	2	0	0	0	0	0	0	0	2	0
2	1	0	0	0	0	0	2	0	1	0	1	0	0	0	0	0	2	1	1	1	2	1	2	0	0	0	1	2	1	1	0	0	1	0	0	1	2	0	0	1	1	1	1	0	1	1	0	0	2
3	1	0	0	0	0	1	1	1	1	0	1	0	0	0	0	0	0	0	1	1	1	0	2	0	0	0	0	2	0	2	2	0	1	1	1	1	1	0	0	0	0	1	1	0	0	0	0	2	0
4	0	0	0	0	0	0	1	1	0	0	0	1	1	0	0	0	1	0	1	0	2	0	2	0	0	0	0	2	1	1	2	1	1	1	0	2	1	0	0	0	1	0	0	0	0	0	0	1	1
5	1	0	1	1	0	2	1	0	0	0	1	0	0	0	0	0	1	1	1	1	1	0	1	1	1	1	0	2	2	2	0	1	1	2	0	2	2	0	0	1	1	1	0	0	1	1	0	1	0
6	1	0	1	1	0	2	1	0	1	0	1	0	0	0	0	0	1	2	1	0	1	0	2	0	0	0	0	2	2	1	0	0	1	1	1	2	1	0	0	0	1	1	1	0	1	1	0	0	1
7	0	0	0	0	0	0	2	0	1	0	1	1	1	0	0	0	2	0	2	0	2	0	2	0	0	0	1	2	1	0	0	0	1	1	1	2	0	0	0	0	2	0	0	0	1	0	0	2	0
8	0	0	0	0	0	0	1	1	0	0	1	2	2	0	0	0	1	0	2	1	2	0	2	0	0	0	1	2	1	1	0	2	2	1	1	2	2	0	0	2	0	1	1	0	0	0	0	2	0
9	0	0	0	0	0	0	2	1	0	0	0	0	0	0	0	0	2	0	2	0	2	0	2	0	0	0	0	2	2	1	1	2	2	0	0	0	2	0	0	1	0	1	0	0	2	0	0	2	0
10	0	1	0	0	0	1	1	0	1	1	2	0	1	0	0	0	0	1	1	0	0	0	2	0	0	0	0	1	0	1	0	2	2	0	0	1	2	0	0	2	0	0	0	0	0	0	0	2	0
11	0	0	1	0	1	1	2	0	0	0	0	0	0	0	0	0	0	0	2	0	2	0	2	0	0	0	0	1	0	0	1	0	1	0	0	1	1	0	0	2	0	1	1	0	1	0	0	2	0
12	0	0	0	1	0	2	2	0	2	0	0	1	2	0	0	0	0	1	0	1	0	0	2	0	0	0	0	2	0	2	1	1	1	0	0	1	2	0	0	1	1	1	0	0	0	0	0	1	0
13	0	0	1	1	0	1	2	0	0	0	0	0	0	0	0	0	0	2	0	1	1	0	2	0	0	0	0	2	2	1	2	1	2	1	0	1	1	0	0	1	0	0	0	1	1	1	0	2	0
14	1	0	0	0	0	0	2	0	1	0	0	1	0	0	0	0	2	2	0	2	1	0	1	0	0	0	0	2	0	1	1	0	1	0	0	1	1	0	0	0	2	0	0	1	1	0	0	1	1
15	1	1	0	0	0	1	2	1	1	0	0	0	0	0	0	0	1	1	1	0	2	0	2	0	0	0	0	2	0	2	0	0	1	1	0	1	2	0	0	0	2	0	0	1	0	1	0	1	1
16	0	0	0	0	0	1	1	1	0	0	1	1	2	0	0	0	1	1	2	1	2	0	1	0	0	0	0	1	1	1	1	2	2	0	0	1	0	1	0	0	1	1	0	0	2	1	0	2	0
17	0	0	0	0	0	1	2	0	1	0	1	0	1	0	0	0	2	1	1	1	1	0	1	0	0	0	0	2	1	1	1	0	1	1	0	2	2	0	0	1	0	0	0	0	0	1	0	2	0
18	1	1	0	0	0	1	1	0	0	0	1	0	0	0	0	0	2	0	2	1	2	0	2	0	0	0	1	2	0	1	0	2	1	2	1	2	2	0	0	0	2	1	1	0	1	1	0	1	0
19	1	0	0	1	0	1	2	0	0	0	0	0	1	0	0	0	0	0	2	0	2	0	2	0	0	0	0	1	2	1	0	0	2	0	0	1	2	0	0	2	0	0	0	1	1	1	0	1	1
20	1	0	0	0	0	1	1	0	0	0	1	0	0	0	0	0	1	0	2	0	2	0	0	0	0	0	0	2	0	2	1	1	1	2	1	2	2	1	0	0	0	0	0	0	0	1	0	2	0
21	1	0	0	0	0	0	1	0	0	0	0	1	1	0	0	0	1	1	1	0	2	0	2	0	0	0	0	2	1	1	1	1	0	1	0	1	2	0	0	1	0	1	0	0	0	1	0	2	0
22	0	0	0	0	0	0	1	0	1	1	2	0	1	0	0	0	2	0	2	0	2	0	2	0	0	0	0	1	1	1	0	2	2	0	0	0	0	0	0	1	1	0	0	0	0	1	0	1	1
23	0	0	0	0	0	0	2	0	1	0	1	0	0	0	0	0	1	0	2	0	1	0	1	1	1	1	0	2	0	2	0	0	0	2	1	2	2	1	0	1	0	1	1	0	1	1	0	2	0
24	0	0	0	1	0	1	2	0	1	0	0	0	2	0	0	0	0	0	2	1	2	1	2	0	0	0	0	2	0	1	1	2	1	0	0	1	1	0	0	0	1	1	1	0	1	0	0	0	2
25	0	0	0	0	0	0	1	0	2	0	0	1	1	0	0	0	0	0	2	1	2	0	0	0	0	0	0	2	1	1	2	0	1	0	0	0	1	0	0	1	1	1	1	0	1	0	0	1	1
26	0	0	0	1	0	1	1	0	0	0	1	1	1	0	0	1	1	0	2	0	2	1	2	0	0	0	0	2	0	1	1	1	0	2	1	2	1	0	1	0	0	0	0	0	1	0	0	2	0
27	0	0	0	1	0	1	1	0	1	0	1	1	1	0	0	0	1	1	1	1	2	0	2	0	1	1	0	2	0	1	1	1	1	0	0	1	2	0	0	0	1	0	0	0	0	1	0	2	0
28	0	0	0	0	0	0	1	0	1	0	0	0	1	0	0	0	1	0	2	0	2	0	2	1	1	2	0	2	1	1	1	2	2	2	1	2	2	0	0	1	1	0	0	0	0	0	0	1	0
29	0	0	1	1	0	1	2	0	0	0	0	0	0	0	0	0	1	0	2	1	2	0	2	0	0	0	0	2	0	1	1	0	1	0	0	1	2	1	0	1	0	0	0	0	1	0	0	1	0
30	0	0	0	0	0	0	2	0	2	0	0	0	0	0	0	0	2	0	2	0	2	0	0	1	1	1	0	2	0	2	0	2	1	1	0	1	1	0	0	1	1	1	1	0	1	0	0	1	0
31	0	0	0	1	0	2	2	0	0	0	0	0	2	0	0	1	2	0	2	0	2	0	2	0	0	0	0	1	1	1	0	0	1	2	0	2	2	1	0	0	1	0	0	0	0	2	0	1	1
32	0	0	0	0	0	2	2	0	2	0	0	2	2	0	0	1	2	0	2	1	2	0	2	0	1	1	0	2	0	2	0	1	1	0	0	1	0	0	0	0	2	0	0	0	0	0	0	2	0
33	1	0	0	1	0	1	2	0	1	0	0	0	0	0	0	0	0	2	0	1	0	0	2	1	1	2	0	2	1	2	0	0	1	2	0	2	2	1	0	1	1	1	1	0	1	2	1	1	0
34	0	0	0	0	0	1	1	0	0	0	1	0	0	0	0	0	2	0	2	1	1	0	2	0	0	0	0	2	1	1	2	1	1	2	0	2	0	0	0	0	2	0	0	0	0	0	0	1	1
35	0	0	0	0	0	0	1	0	2	0	0	0	0	0	0	0	1	0	2	0	2	0	2	0	0	0	0	1	1	1	1	1	1	2	0	2	1	0	0	1	1	1	1	0	1	1	0	1	0
36	0	1	0	0	0	1	2	0	2	0	0	1	2	0	0	1	1	2	0	1	1	0	1	0	0	0	0	1	2	0	0	0	1	1	1	1	1	0	1	0	1	0	0	0	0	0	0	2	0
37	0	0	0	0	0	1	2	0	0	0	0	1	1	0	0	0	0	0	2	1	2	0	2	0	1	1	0	2	0	2	2	0	2	1	0	1	1	0	0	1	1	1	0	0	1	1	1	1	0
38	1	0	1	0	1	1	1	0	0	0	1	0	2	0	0	0	1	0	2	1	2	0	2	0	0	1	0	1	1	1	0	0	1	1	0	1	1	0	0	0	2	0	0	0	1	1	0	1	0
39	1	0	0	0	0	1	0	0	0	0	2	0	0	0	0	0	0	0	2	1	2	1	2	0	0	0	1	2	1	0	1	1	1	1	1	2	2	0	0	1	0	0	0	0	1	0	0	2	0
40	1	0	0	0	0	1	1	0	0	0	1	1	1	0	0	0	0	1	1	0	1	0	2	0	0	0	0	1	1	1	1	1	2	0	0	1	1	0	0	1	1	1	1	0	0	0	1	0	0
41	0	0	0	1	0	2	2	0	0	0	0	2	2	0	0	1	1	0	1	1	1	0	1	1	0	0	0	2	0	2	0	2	2	0	0	0	0	0	0	0	2	1	0	0	0	0	1	1	0
42	1	0	0	0	0	0	1	0	1	0	0	0	0	0	0	0	1	1	1	1	2	1	2	0	0	0	0	0	2	0	0	0	1	1	0	1	1	0	0	1	1	0	0	0	0	0	0	1	1
43	1	0	0	1	0	2	0	0	1	0	1	0	0	0	0	0	0	2	0	1	2	0	2	0	0	0	0	2	2	1	2	1	1	1	0	1	2	1	1	1	0	0	0	1	0	1	0	0	0
44	1	0	0	0	0	1	2	1	0	0	0	0	0	0	0	0	0	2	0	1	1	0	2	0	0	0	0	2	2	0	0	0	1	2	0	2	1	0	0	0	1	1	0	0	0	0	0	2	0
45	1	0	0	0	0	0	2	1	0	0	0	0	2	0	0	1	0	1	2	0	2	0	2	0	0	0	0	2	0	2	0	2	1	2	0	2	1	0	0	0	1	0	0	0	0	0	0	1	1
46	1	0	0	0	0	1	1	0	2	0	0	1	1	0	0	0	1	1	1	1	1	0	2	0	0	0	0	1	1	1	0	0	1	1	1	1	0	0	0	0	1	1	1	0	1	0	0	1	1
47	1	0	0	0	0	0	1	0	0	0	1	1	1	0	0	1	0	2	0	1	0	0	1	0	1	1	0	1	2	0	1	0	2	1	0	1	1	0	0	0	1	0	0	0	0	0	0	1	1
48	0	0	0	0	0	0	2	0	0	0	0	0	0	0	0	0	1	1	2	1	2	0	2	0	1	1	0	1	1	1	0	0	1	1	0	2	1	0	0	0	2	0	0	1	0	1	0	1	1
49	1	0	0	0	0	2	2	1	1	0	0	2	2	0	0	0	2	0	2	0	2	0	2	0	1	1	0	2	0	0	0	1	0	2	1	2	1	1	0	0	1	0	0	0	0	0	0	1	1
50	0	0	0	0	0	2	2	0	0	0	0	0	0	0	0	0	1	2	0	1	2	0	1	0	0	0	0	2	0	1	0	0	0	1	0	1	1	1	0	0	1	1	1	0	1	0	0	2	0
51	0	0	0	0	0	0	1	0	2	0	0	0	0	0	0	0	2	2	0	1	1	0	2	0	0	0	0	2	0	2	0	1	1	0	0	0	1	1	0	0	1	1	1	0	0	1	0	2	0
52	1	0	0	1	0	2	1	1	0	0	1	1	1	0	0	0	2	1	2	0	1	0	0	0	0	0	0	1	1	1	1	0	1	1	0	1	1	0	0	2	0	0	0	1	0	0	0	2	0
53	0	0	0	0	0	1	1	1	1	0	0	0	0	0	0	0	0	0	2	1	2	0	0	1	1	1	0	2	1	2	0	1	1	0	0	1	1	0	0	1	1	0	0	1	2	0	0	0	1
54	0	0	0	0	0	0	1	0	1	0	1	1	2	0	0	0	1	0	2	0	1	0	2	0	0	0	0	2	1	2	0	0	1	1	0	2	2	0	0	2	0	1	1	0	1	1	0	2	0
55	0	0	0	0	0	0	2	0	0	0	0	0	0	0	0	0	1	1	1	1	2	0	2	0	0	0	0	1	1	1	1	1	2	0	0	1	1	0	1	0	1	0	0	0	0	0	0	1	0
56	1	0	1	0	1	1	2	1	1	0	0	0	0	0	0	0	1	1	1	1	1	0	2	0	0	0	0	2	0	2	0	1	0	2	1	2	2	0	0	2	0	2	2	0	1	1	0	0	0
57	0	0	0	0	0	1	2	1	0	0	0	0	1	0	0	0	1	0	2	0	2	1	2	0	0	0	0	2	0	2	1	0	1	1	0	1	2	1	0	0	0	1	1	0	1	1	0	1	1
58	0	1	0	0	0	1	2	0	2	0	0	0	1	0	0	0	1	1	1	1	2	0	2	0	0	0	0	2	0	2	1	1	2	2	1	2	1	0	0	1	1	0	0	0	0	1	0	0	1
59	0	0	0	0	0	0	0	0	0	0	2	1	2	0	0	0	2	1	1	0	2	0	2	0	0	0	0	2	2	1	1	0	1	1	0	1	2	1	0	0	0	1	1	0	1	1	0	2	0
60	1	0	0	1	0	2	2	1	0	0	0	0	1	0	0	1	2	1	1	1	2	0	1	1	1	1	0	2	1	2	0	0	0	2	0	2	2	1	1	0	1	2	2	0	1	1	1	0	0
61	1	0	0	0	0	0	2	1	0	0	1	0	1	0	0	0	2	0	2	0	2	0	2	0	0	0	0	2	0	2	1	0	0	1	0	1	2	0	1	0	1	0	0	0	0	0	0	2	0
62	0	0	0	0	0	1	2	0	2	0	0	0	1	0	0	0	1	1	1	1	2	0	2	0	0	0	0	2	0	2	1	0	0	1	0	0	2	0	0	1	0	0	0	0	0	0	0	0	0
63	1	0	0	0	0	1	1	1	0	0	0	1	1	0	0	0	1	1	1	1	1	0	2	0	0	0	0	2	0	2	2	0	1	2	0	2	0	0	0	0	2	1	1	0	1	1	0	1	0
64	1	0	1	1	0	1	1	0	1	0	0	0	0	0	0	0	2	0	1	0	1	1	2	0	0	0	0	1	0	1	1	1	1	1	0	2	0	0	0	0	1	0	0	0	0	1	0	2	0
65	1	0	0	0	0	0	1	1	0	0	1	0	0	0	0	0	1	0	2	0	2	0	1	1	1	1	0	2	1	1	1	1	1	0	0	1	2	1	1	1	0	0	0	1	2	0	0	1	0
66	0	0	1	0	1	1	2	1	0	0	0	0	1	1	0	0	0	1	1	2	1	0	2	0	0	0	0	2	0	2	1	0	0	1	1	1	0	0	0	0	2	1	1	0	0	2	0	1	0
67	0	0	0	0	0	1	1	0	0	0	1	0	1	0	0	0	1	1	1	0	1	0	2	0	0	0	0	1	1	1	0	0	1	1	1	2	1	0	0	1	1	0	0	1	0	0	0	2	0
68	1	0	0	0	0	1	1	0	0	0	1	0	0	0	0	0	1	1	1	1	2	0	2	0	0	0	0	2	0	2	0	0	0	2	0	2	1	1	1	0	0	0	0	0	0	0	0	1	0
69	1	0	0	0	0	1	1	0	0	0	1	0	1	0	0	0	1	0	2	1	2	0	2	0	0	0	0	2	0	1	0	0	1	1	0	2	1	0	0	1	1	0	0	1	1	0	0	1	0
70	1	0	0	1	0	2	2	0	0	0	0	1	1	0	0	1	1	1	1	1	2	0	1	0	0	0	0	1	1	0	0	0	0	2	2	2	2	0	0	1	1	0	0	0	0	0	0	0	1
71	0	0	1	1	0	2	1	0	1	0	0	1	2	0	0	0	2	0	2	1	1	0	1	0	0	0	0	2	2	1	1	2	1	0	0	1	2	2	0	0	0	1	1	0	0	1	1	1	0
72	1	1	1	1	1	1	1	1	1	0	0	1	1	1	1	1	2	1	1	1	1	0	2	0	1	1	0	2	2	0	1	1	2	1	1	1	1	0	0	0	1	1	1	0	1	0	1	1	0
73	0	0	0	0	0	1	1	0	1	0	0	1	1	0	0	0	1	0	2	0	2	0	2	0	0	0	0	1	1	1	1	1	0	2	2	2	2	0	0	1	1	2	2	0	1	1	1	1	0
74	1	0	0	1	0	2	1	0	0	0	0	1	2	0	0	0	1	1	1	1	1	0	1	0	1	1	0	1	1	1	0	0	1	2	1	2	1	0	0	0	2	1	0	0	0	0	0	2	0
75	0	0	0	1	0	1	1	0	0	0	1	0	0	0	0	0	2	0	2	0	2	0	1	1	1	1	0	2	2	0	0	1	2	1	0	1	1	1	0	0	1	1	1	0	1	1	0	2	0
76	1	0	0	0	0	1	2	0	1	0	0	0	0	0	0	0	1	0	2	1	2	0	1	0	0	0	0	1	1	1	0	2	1	2	1	2	2	1	0	1	1	0	0	1	0	0	0	2	0
77	1	0	0	0	0	2	2	0	1	0	1	0	0	0	0	0	1	2	1	1	1	0	1	1	2	2	0	2	1	2	0	0	1	1	1	2	1	0	0	0	0	0	0	1	1	1	0	1	0
78	0	0	0	0	0	2	2	0	1	0	0	1	1	0	0	0	1	1	1	0	1	0	2	0	0	0	0	2	0	2	0	0	0	2	0	2	0	0	0	0	1	0	0	0	0	0	0	0	1
79	1	0	0	1	0	2	1	0	0	0	1	0	0	0	0	0	0	0	2	0	2	0	2	0	0	0	1	1	1	2	0	0	2	1	0	2	0	0	0	0	1	0	0	1	0	0	0	2	0
80	0	0	0	0	0	2	1	0	1	1	1	1	1	0	0	1	1	0	2	0	2	0	1	0	0	0	0	1	1	0	0	1	1	1	1	1	1	0	0	1	1	0	0	1	0	0	0	0	0
81	1	0	0	0	0	1	2	0	0	0	1	0	1	0	0	0	0	2	0	1	2	0	2	0	0	0	0	2	1	1	2	1	1	1	1	1	2	0	0	1	1	1	0	0	0	0	0	2	0
82	1	1	0	0	0	1	2	0	1	0	1	0	1	0	0	0	0	2	0	2	0	0	1	0	1	1	0	2	0	2	0	1	1	1	1	1	2	1	0	1	0	0	0	0	0	0	0	2	0
83	1	0	0	0	0	0	2	0	0	0	1	1	1	1	1	1	2	1	1	1	2	0	2	0	0	0	0	1	2	0	1	0	1	0	0	0	1	0	0	1	1	0	0	1	0	0	0	1	0
84	0	0	0	0	0	0	1	0	0	0	1	0	1	0	0	0	1	2	1	0	1	0	2	0	1	1	0	2	0	2	0	1	1	0	0	1	2	0	0	2	0	0	0	0	0	1	0	2	0
85	1	0	1	1	0	1	2	0	2	0	0	0	0	0	0	0	2	1	1	1	2	0	2	0	0	0	0	1	0	1	0	0	2	1	0	1	1	0	0	1	1	1	1	0	1	1	0	2	0
86	0	0	0	0	0	1	1	1	0	0	0	0	0	0	0	0	1	0	2	0	2	0	1	0	1	1	0	2	0	2	0	1	1	2	1	1	2	0	0	1	1	1	1	0	1	0	0	2	0
87	0	0	0	0	0	2	2	1	0	0	0	0	0	0	0	0	1	2	0	1	2	0	2	0	0	0	0	1	0	1	0	1	0	2	0	2	1	1	0	0	1	0	0	0	0	0	0	0	0
88	0	0	0	0	0	1	1	1	0	0	1	0	1	0	0	0	2	2	0	2	0	0	2	0	0	0	0	1	1	1	0	0	1	1	1	1	2	0	0	2	0	0	0	0	0	1	0	2	0
89	1	0	0	1	0	1	2	1	0	0	0	0	2	0	0	1	1	2	0	0	0	1	1	0	0	0	0	1	1	0	0	1	2	0	0	0	1	0	0	1	1	1	0	0	0	1	0	1	0
90	0	0	0	0	0	0	2	0	2	0	0	0	1	0	0	1	0	0	2	0	2	0	2	0	0	0	0	2	0	1	0	0	1	1	0	2	0	0	0	0	2	0	0	1	2	0	1	0	0
91	0	0	0	0	0	1	1	1	1	0	0	1	1	0	0	0	0	2	0	2	0	0	1	0	1	1	0	2	0	2	0	0	1	1	0	2	1	1	0	0	2	2	2	0	0	1	0	1	0
92	0	0	1	0	1	1	2	0	1	0	1	0	1	0	0	0	1	1	1	0	1	0	1	0	0	0	0	2	0	2	1	1	0	2	1	2	2	0	0	2	0	0	0	0	1	1	0	1	0
93	1	0	0	0	0	0	1	0	0	0	0	0	1	0	0	0	1	1	1	0	2	0	2	0	0	0	0	2	0	1	0	0	0	2	0	2	0	0	0	1	1	0	0	0	1	0	0	0	0
94	0	0	0	0	0	1	1	0	2	0	0	0	2	0	0	0	0	0	1	0	2	0	2	0	0	0	0	1	1	1	0	0	1	1	0	1	1	0	0	1	1	1	1	0	1	1	1	2	0
95	0	0	0	0	0	0	2	0	0	0	0	1	1	0	0	1	0	1	2	1	2	0	2	0	0	0	0	2	1	1	0	1	0	2	1	2	1	0	0	1	0	0	0	0	0	1	0	1	1
96	0	0	0	1	0	1	2	0	1	0	1	0	0	0	0	0	2	0	2	1	2	0	0	0	1	1	0	0	1	0	0	0	1	0	0	2	0	0	0	0	2	0	0	0	0	0	0	0	1
97	1	0	0	0	0	0	2	0	1	0	0	0	1	0	0	0	0	0	2	0	2	0	1	1	1	1	0	1	0	1	0	0	0	2	0	2	1	0	1	0	1	0	0	0	1	0	0	2	0
98	1	0	0	0	0	1	2	0	0	0	0	2	2	0	0	0	1	0	1	0	2	0	2	0	1	1	0	2	0	2	0	1	1	1	1	1	1	0	0	0	2	1	0	0	0	0	1	1	0
99	0	0	0	0	0	1	2	0	0	0	0	1	1	0	0	0	1	1	1	1	1	0	2	0	0	0	0	2	0	1	0	2	1	2	1	2	2	0	1	0	0	0	0	0	1	0	1	0	1
100	1	1	1	0	1	1	2	1	1	1	0	0	0	0	0	0	1	2	1	0	1	0	2	0	0	0	0	2	1	1	0	0	0	2	2	2	1	0	0	0	0	0	0	0	0	1	0	2	0
101	1	0	0	1	0	2	2	0	0	0	0	0	1	0	0	0	1	1	1	1	2	0	2	0	0	0	0	2	0	2	0	0	0	2	0	2	1	0	0	1	1	0	0	0	0	1	0	1	1
102	0	0	0	0	0	0	1	0	0	1	1	1	1	0	0	0	0	0	2	0	2	0	2	0	1	1	0	1	1	1	0	2	1	1	0	2	1	0	0	1	1	0	1	0	1	1	0	2	0
103	1	1	0	0	0	0	1	0	1	0	1	0	0	0	0	0	1	1	1	1	2	0	1	0	1	1	0	2	2	1	1	2	1	1	0	2	1	0	0	0	2	0	0	0	0	0	0	1	0
104	1	0	0	1	0	1	2	0	1	0	0	0	0	0	0	0	1	2	1	0	1	0	2	0	0	0	0	2	0	2	1	1	1	1	0	2	2	1	1	1	0	1	1	0	1	0	0	2	0
105	0	0	1	1	0	1	2	0	2	0	0	0	0	0	0	0	0	1	1	1	2	0	2	0	0	0	0	2	0	1	1	1	1	2	1	2	2	1	1	0	1	0	0	1	1	0	1	0	1
106	1	0	0	1	0	1	1	0	0	0	1	1	2	0	0	0	2	1	1	0	2	0	2	0	0	0	0	1	1	1	0	1	1	1	0	1	2	0	0	1	0	0	0	0	0	1	0	2	0
107	1	0	0	0	0	1	2	1	0	0	0	0	2	0	0	0	0	0	1	1	2	0	2	0	0	0	0	2	0	1	0	0	1	1	0	1	1	1	0	0	0	0	0	0	0	0	0	1	0
108	1	0	0	0	0	1	2	0	0	1	0	1	1	0	0	0	1	1	1	0	1	0	2	0	0	0	0	1	2	1	0	1	1	1	1	2	1	0	0	1	1	1	0	0	1	0	0	2	0
109	0	0	0	0	0	0	2	0	0	0	0	0	0	0	0	0	1	0	2	1	2	0	2	0	1	1	0	2	0	2	1	0	0	2	0	2	1	0	1	0	0	1	1	1	1	2	0	1	0
110	0	1	0	0	0	1	1	0	0	0	1	0	1	0	0	0	0	0	1	0	2	1	1	0	0	0	0	0	1	0	0	0	1	1	0	1	1	0	0	0	1	1	0	0	0	0	0	1	0
111	0	0	0	0	0	2	1	0	0	0	1	2	2	0	0	0	1	0	2	1	2	0	1	0	0	0	1	2	1	1	0	1	0	2	1	2	2	0	1	1	0	0	0	0	0	0	1	1	0
112	0	0	0	0	0	2	2	0	1	0	0	0	0	0	0	0	1	2	0	0	0	0	2	0	1	1	0	2	1	1	2	1	1	2	1	2	2	0	0	1	0	2	2	0	0	1	0	2	0
113	0	0	0	0	0	1	1	0	0	0	1	1	1	0	0	0	0	0	2	0	2	2	0	0	0	0	0	2	1	1	1	2	1	1	0	2	2	1	0	1	1	0	0	2	0	0	0	1	0
114	0	0	0	0	0	0	1	0	2	0	0	2	2	0	0	0	2	2	1	1	1	0	2	0	0	0	0	2	0	2	0	2	1	1	0	1	1	0	0	0	1	0	0	0	1	0	0	2	0
115	1	0	0	0	0	0	1	1	0	0	0	1	2	0	0	0	0	2	0	1	0	0	2	0	0	0	0	1	1	1	0	1	1	1	1	1	1	0	0	0	1	1	0	0	2	1	1	1	0
116	0	0	1	1	0	1	1	0	1	0	1	0	1	0	0	1	1	1	1	2	1	1	1	0	0	0	0	1	1	1	0	1	1	2	0	1	1	0	0	1	1	0	0	0	0	1	0	2	0
117	1	0	0	1	0	1	1	0	1	0	1	1	1	0	0	0	0	0	2	0	2	0	0	1	1	1	0	2	0	1	1	0	1	1	0	2	1	0	0	1	0	1	1	0	1	1	0	2	0
118	0	0	0	0	0	1	1	1	1	0	0	2	2	0	0	0	1	1	1	1	1	0	2	0	0	0	0	0	1	1	0	2	2	2	1	2	1	0	0	1	1	1	1	0	1	1	0	2	0
119	1	0	0	1	0	1	2	0	2	0	0	1	1	0	0	0	0	1	1	0	1	0	2	0	0	0	0	2	1	1	1	0	1	1	0	2	2	0	0	2	0	0	0	0	0	0	0	2	0
120	1	0	0	1	0	2	1	0	1	0	1	2	2	0	0	0	2	1	2	1	2	0	1	0	0	0	0	1	1	1	0	0	0	2	2	2	1	0	0	0	1	0	0	0	2	1	0	1	0
121	1	1	0	0	0	1	2	0	1	0	1	0	0	0	0	0	2	0	2	1	2	0	1	0	0	0	0	2	0	1	1	0	1	2	1	2	1	0	0	0	2	0	0	0	0	0	0	2	0
122	1	0	0	0	0	2	1	0	0	0	1	1	2	0	0	0	2	1	2	1	2	0	1	0	0	0	0	2	0	1	1	2	1	0	0	1	2	1	1	0	1	0	0	0	0	0	0	1	0
123	0	0	0	1	0	1	2	0	1	0	1	1	1	0	0	0	1	1	1	1	2	0	1	0	0	0	0	2	1	0	0	2	2	0	0	0	1	0	0	1	1	1	1	0	1	1	0	1	0
124	0	0	0	0	0	1	2	0	2	0	0	1	1	0	0	0	0	0	1	1	2	0	2	0	0	0	0	2	1	2	0	2	1	1	0	2	2	1	1	0	0	0	0	0	0	1	0	1	1
125	1	0	0	0	0	1	1	0	1	0	1	2	2	0	0	1	0	0	2	1	2	1	2	0	0	0	0	2	1	1	0	1	1	1	0	2	2	0	0	1	1	1	1	0	1	0	0	0	1
126	1	0	0	1	0	1	2	0	0	0	0	0	0	0	0	0	0	1	1	0	0	0	1	0	0	0	0	2	1	1	1	0	2	0	0	1	0	0	0	0	1	0	0	0	1	0	0	1	0
127	0	1	0	0	0	1	2	1	1	0	0	1	1	0	0	0	1	0	2	0	2	0	2	0	0	0	0	1	0	1	1	0	1	1	0	1	2	0	0	2	0	0	0	0	1	0	1	1	0
128	1	0	0	0	0	2	2	1	1	0	0	0	2	1	1	1	2	0	2	0	2	0	1	0	0	0	0	1	2	1	0	0	0	2	2	2	2	1	1	1	0	0	0	0	0	1	0	2	0
129	0	1	0	0	0	1	1	0	1	0	1	1	1	0	0	0	1	1	1	1	2	0	1	1	1	1	0	2	1	1	2	1	2	0	0	2	1	1	0	0	1	0	0	0	0	0	1	0	0
130	0	0	0	1	0	2	2	1	0	0	0	1	1	0	0	0	2	1	1	0	2	0	1	1	1	1	0	2	0	2	2	1	0	2	1	2	2	1	0	0	1	0	0	0	1	0	0	2	0
131	1	0	0	1	0	1	2	0	1	0	0	0	1	0	0	1	1	2	1	0	2	0	2	0	0	0	0	2	1	0	0	0	0	1	0	0	2	1	1	0	1	0	0	2	0	0	0	1	0
132	0	0	0	0	0	1	2	0	1	0	0	0	2	0	0	1	1	1	1	1	1	0	2	0	0	0	0	2	1	1	1	0	1	1	0	1	2	0	0	1	1	0	0	0	0	1	0	0	2
133	1	0	0	2	0	2	2	0	0	0	1	0	0	0	0	0	2	1	1	1	1	0	2	0	0	0	0	2	0	1	1	1	1	0	0	1	2	0	0	0	1	1	0	0	1	0	0	0	0
134	1	0	0	1	0	1	2	0	2	0	0	1	1	0	0	0	2	0	2	1	2	0	2	0	0	0	0	2	0	2	0	0	1	0	0	2	1	0	0	0	2	0	0	0	1	0	1	0	1
135	1	0	0	1	0	1	1	0	1	0	0	0	0	0	0	0	1	1	1	1	1	0	2	0	0	0	0	1	2	1	0	1	1	0	0	1	2	0	0	1	1	0	0	1	0	1	0	2	0
136	0	0	0	0	0	1	1	0	2	0	0	2	2	0	0	0	0	1	1	1	2	0	2	0	0	0	1	2	0	1	0	0	2	2	0	2	1	0	0	2	0	0	0	0	1	0	0	0	2
137	1	0	0	0	0	2	2	0	2	0	0	0	0	0	0	0	0	1	1	0	0	1	2	0	0	0	0	1	1	1	0	0	0	2	0	2	2	0	0	2	0	0	0	0	0	0	0	2	0
138	1	0	0	1	0	2	2	0	1	0	0	1	2	0	0	0	2	1	2	1	2	0	2	0	0	0	0	1	1	0	0	1	1	1	1	1	1	0	0	1	1	1	0	0	0	0	0	2	0
139	1	0	0	1	0	1	1	0	1	0	1	0	0	0	0	0	0	1	1	0	0	0	2	0	0	0	0	2	2	0	0	0	2	0	0	0	0	0	0	0	2	0	0	0	0	0	0	0	2
140	0	1	0	0	0	1	2	0	1	0	0	0	0	0	0	0	1	0	2	1	2	0	1	1	1	1	1	2	0	1	1	0	0	2	1	1	2	0	0	0	2	0	0	0	1	0	1	0	0
141	0	0	0	0	0	1	2	0	0	0	0	0	1	0	0	0	0	2	0	1	0	0	2	0	0	0	0	2	1	0	1	0	0	0	0	1	1	0	0	2	0	2	2	0	1	1	0	2	0
142	0	1	0	0	0	0	2	0	0	0	1	1	1	0	0	0	2	0	2	0	2	0	0	1	1	1	1	2	0	1	1	0	1	1	0	1	1	1	0	0	2	1	1	1	1	2	1	1	0
143	1	0	0	0	0	1	1	0	1	0	1	0	0	0	0	0	2	0	2	0	2	0	2	0	0	0	0	1	1	1	0	0	2	1	0	1	1	0	0	0	2	1	0	0	0	0	0	2	0
144	0	0	0	1	0	1	2	0	1	0	0	0	0	0	0	0	1	1	1	0	2	0	2	0	0	0	0	2	0	0	0	1	1	1	0	1	1	0	0	1	1	0	0	0	0	2	0	1	1
145	1	0	0	1	0	1	1	0	0	0	1	0	1	0	0	0	1	1	1	0	2	0	2	0	0	0	0	2	1	1	2	0	1	2	1	1	1	0	0	1	1	0	0	0	1	0	0	2	0
146	1	0	0	1	0	2	2	0	0	0	0	0	1	0	0	0	0	1	1	0	1	0	2	0	0	0	0	2	0	2	1	0	1	0	0	1	0	0	0	1	1	1	1	0	1	1	0	1	1
147	0	0	0	1	0	2	0	0	0	0	2	0	1	0	0	0	1	2	1	0	1	0	2	0	0	0	0	2	1	2	0	0	0	2	0	2	1	0	0	0	2	0	0	0	1	0	0	2	0
148	1	0	0	0	0	1	2	0	0	0	0	0	2	0	0	0	1	1	1	1	2	0	1	0	0	0	0	2	1	1	1	0	0	2	0	2	2	0	0	1	0	0	0	0	0	1	0	2	0
149	1	0	0	1	0	2	2	0	1	0	0	2	2	0	0	0	2	1	1	0	2	0	1	0	0	0	0	2	2	0	0	0	1	1	1	2	2	0	0	1	0	1	1	0	1	0	0	1	1
150	0	0	0	0	0	1	1	1	1	0	0	0	2	0	0	0	2	1	2	1	2	1	0	1	1	1	0	2	0	2	1	1	1	0	0	1	0	0	0	0	2	0	0	0	0	2	0	0	0
151	0	0	0	1	0	2	1	0	0	0	1	1	1	0	0	0	1	1	1	0	2	0	2	0	0	0	0	0	1	1	0	1	1	2	1	2	1	0	0	2	0	1	1	0	0	1	0	1	0
152	1	0	0	0	0	0	1	0	2	0	0	1	1	0	0	0	1	0	2	0	2	0	1	0	0	0	0	2	1	2	0	0	0	2	1	2	0	1	0	0	1	1	0	0	1	0	0	2	0
153	0	1	1	0	1	1	2	0	2	0	0	0	0	0	0	0	1	1	1	1	1	1	1	0	0	0	0	1	0	1	0	1	0	1	0	1	2	0	0	2	0	1	0	0	0	0	0	2	0
154	0	0	0	1	0	1	1	1	0	0	1	0	1	1	0	0	0	1	1	1	1	0	2	0	0	0	0	0	1	0	0	0	0	2	2	2	2	0	0	2	0	1	1	0	1	2	0	1	1
155	0	0	0	0	0	2	1	0	1	1	0	0	1	0	0	0	1	2	0	1	2	0	2	0	0	0	0	1	1	1	1	1	2	1	1	1	2	2	0	0	0	0	0	0	0	0	0	2	0
156	0	0	0	0	0	0	2	0	1	0	0	0	1	0	0	0	1	0	2	0	2	0	2	0	0	0	0	2	2	1	1	1	1	1	1	1	1	0	0	1	0	0	0	0	1	1	0	2	0
157	1	0	0	0	0	2	2	0	0	0	0	0	0	0	0	0	1	0	2	1	2	0	1	0	0	0	0	2	1	1	1	0	1	0	0	1	1	0	0	1	1	0	0	0	0	0	0	2	0
158	0	0	0	0	0	1	1	0	0	0	1	0	1	0	0	1	2	0	2	0	2	0	0	0	0	1	0	2	0	2	0	0	0	2	0	0	2	1	1	1	0	0	0	0	0	0	0	1	0
159	1	0	0	0	0	2	2	1	1	0	0	1	1	0	0	0	1	1	1	1	1	0	2	0	0	0	1	2	1	1	0	1	2	2	1	2	2	0	1	0	0	0	0	1	1	1	1	1	0
160	0	0	0	1	0	1	2	1	1	0	0	0	1	0	0	0	1	1	1	1	2	0	2	0	1	1	0	2	0	2	1	0	1	1	0	1	1	0	0	0	2	0	0	0	0	0	0	1	1
161	1	0	1	0	1	1	2	0	0	0	1	1	1	0	0	0	2	1	1	1	2	1	2	0	1	1	1	2	0	1	0	0	1	2	2	2	2	1	1	1	0	1	0	0	1	0	0	2	0
162	1	0	0	1	0	1	2	1	1	1	0	0	0	0	0	0	0	2	0	1	0	0	0	1	1	1	0	2	2	0	1	1	0	2	1	2	2	1	0	0	0	1	0	0	0	0	1	0	1
163	0	0	0	0	0	1	2	0	0	0	0	0	0	0	0	0	1	1	1	1	1	0	1	0	0	0	1	2	1	0	0	1	1	1	0	1	0	1	0	0	1	0	0	1	0	0	0	1	1
164	1	0	0	0	0	1	2	1	0	0	0	0	1	0	0	0	2	1	1	1	2	0	1	1	1	1	1	1	0	0	0	0	0	1	1	2	0	0	0	0	2	2	1	0	1	0	0	2	0
165	1	0	0	0	0	1	2	1	0	0	0	0	0	0	0	0	2	1	1	0	2	0	2	0	0	0	0	2	2	0	1	2	2	1	1	2	1	1	0	0	1	0	0	0	0	0	1	0	0
166	1	0	0	0	0	0	2	0	1	0	0	0	1	0	0	0	1	1	1	0	1	1	2	0	0	0	0	2	0	2	0	0	1	2	0	2	1	0	0	0	1	0	0	0	1	0	0	1	1
167	1	0	0	0	0	0	2	1	0	0	0	0	0	0	0	0	1	0	2	0	2	0	2	0	0	0	0	2	0	1	1	1	2	0	0	0	1	0	0	0	2	0	0	0	0	0	0	0	2
168	1	0	1	0	1	2	2	0	1	0	0	1	2	0	0	1	1	1	1	1	2	0	2	0	0	0	0	2	0	1	0	0	1	2	0	2	0	0	0	0	2	0	0	0	0	0	0	2	0
169	1	0	0	1	0	2	2	0	1	0	0	0	1	0	0	0	0	1	1	0	0	1	0	1	1	1	0	1	1	1	0	0	1	1	0	1	2	0	0	1	0	0	0	0	0	0	0	1	0
170	0	0	0	0	0	1	2	1	0	0	0	1	2	0	0	0	0	0	2	0	2	0	2	0	0	0	1	2	0	1	0	0	0	2	2	2	0	0	0	0	2	0	0	0	1	0	0	0	2
171	0	0	0	0	0	1	1	1	0	0	1	0	0	0	0	0	0	0	2	0	2	0	1	0	0	0	0	2	0	2	1	0	1	1	0	1	1	0	0	1	1	0	1	0	0	1	0	2	0
172	0	0	0	1	0	2	2	0	0	0	1	0	1	0	0	0	1	0	2	0	2	0	2	0	0	0	0	2	2	1	1	2	1	2	1	2	1	1	0	0	1	1	1	0	0	1	0	2	0
173	1	0	0	1	0	2	2	0	0	0	1	0	0	0	0	0	0	1	1	1	1	0	1	0	0	0	0	1	1	1	0	2	1	1	0	1	2	0	1	1	0	0	0	0	0	1	0	2	0
174	0	0	0	0	0	0	2	0	2	0	0	0	0	0	0	0	0	1	1	0	0	0	1	1	1	1	0	2	0	2	0	0	1	0	0	1	1	0	0	1	1	1	1	0	2	0	1	0	1
175	1	0	0	0	0	0	2	0	1	0	0	0	0	0	0	0	2	0	1	0	1	0	2	0	0	0	0	1	1	1	0	0	0	2	2	2	1	0	1	0	1	1	0	0	0	0	0	0	0
176	0	0	0	0	0	2	2	1	1	0	0	0	0	0	0	0	1	1	1	1	1	0	2	0	0	0	1	2	1	1	0	1	1	2	0	2	2	0	0	1	0	1	1	0	1	0	0	1	0
177	0	0	1	0	0	0	0	0	1	0	0	0	0	0	0	0	1	0	2	0	2	0	2	0	0	0	0	2	1	2	0	0	1	2	0	2	1	0	0	1	1	1	1	0	0	2	0	2	0
178	0	0	1	1	0	1	2	0	1	0	0	0	0	0	0	0	1	1	1	0	1	0	1	1	1	1	0	1	0	0	1	2	2	2	1	2	2	0	0	1	1	0	0	0	0	0	0	2	0
179	1	0	0	0	0	2	2	0	0	0	1	0	1	0	0	0	2	1	1	1	1	1	2	0	0	0	0	2	1	1	2	0	0	2	0	2	0	0	0	0	2	0	0	0	0	0	0	1	1
180	0	0	0	1	0	1	2	1	1	0	0	0	1	0	0	0	0	2	0	1	1	0	1	0	1	1	0	2	0	2	1	0	0	2	0	2	1	0	0	1	1	0	1	0	1	0	1	1	0
181	1	0	0	0	0	1	1	0	1	0	1	0	0	0	0	0	1	0	2	0	2	0	2	0	1	1	0	2	0	1	1	1	2	0	0	0	0	0	0	0	2	0	0	0	0	0	0	0	0
182	0	0	1	1	0	1	1	0	1	0	1	0	0	0	0	0	1	1	1	1	1	0	0	0	0	0	0	2	1	1	2	0	1	1	0	1	2	1	1	0	1	0	0	0	0	0	0	1	1
183	1	0	0	1	0	1	1	0	2	0	0	0	0	0	0	0	1	2	0	1	1	1	2	0	0	0	0	2	2	2	0	2	2	0	0	1	0	0	0	0	2	0	1	0	1	0	0	2	0
184	0	0	0	0	0	1	2	0	1	0	0	1	1	0	0	0	1	1	1	0	1	0	2	0	1	1	0	1	2	1	0	1	0	1	1	1	1	1	0	0	1	0	0	0	0	0	0	1	0
185	0	1	0	0	0	1	1	0	0	0	1	0	0	0	0	0	2	0	2	1	2	0	2	0	1	1	0	1	1	1	0	1	1	1	1	1	0	0	0	0	2	0	0	0	0	2	0	2	0
186	0	0	0	0	0	0	1	0	0	0	1	1	0	0	0	0	2	1	1	1	1	0	2	0	0	0	0	2	1	1	2	0	1	1	0	1	1	0	0	1	1	0	0	1	1	0	0	2	0
187	0	1	0	0	0	1	2	1	0	0	0	1	2	0	0	0	2	1	2	1	2	0	1	0	0	0	0	1	0	2	1	0	1	1	1	1	1	1	0	0	1	1	0	0	1	1	0	2	0
188	1	0	0	0	0	1	1	0	2	0	0	0	1	0	0	0	2	0	1	0	1	0	2	0	1	1	0	2	0	1	1	1	1	0	0	0	1	1	1	0	0	0	0	0	0	1	0	1	0
189	0	0	0	0	0	2	2	1	1	0	0	0	0	0	0	0	1	0	2	0	2	0	2	0	0	0	0	2	1	2	0	1	2	0	0	1	2	0	0	0	2	0	0	0	1	0	1	0	0
190	1	0	0	1	0	2	1	1	0	0	0	0	0	0	0	0	1	2	0	1	1	0	1	1	1	1	0	0	2	0	0	1	0	1	0	1	0	0	0	0	2	0	0	0	1	1	0	1	0
191	0	0	0	0	0	1	2	0	1	0	0	0	0	0	0	0	1	0	2	0	2	0	2	0	0	0	0	1	2	0	0	0	0	2	0	2	2	0	0	0	1	0	0	0	0	1	0	1	0
192	1	0	0	0	0	1	2	0	2	0	0	0	0	0	0	0	2	1	1	0	2	1	2	0	0	0	0	2	0	2	1	2	2	0	0	0	2	0	0	1	0	0	0	0	1	0	0	0	1
193	1	1	1	1	0	2	2	0	1	0	0	0	0	0	0	0	1	1	1	1	2	0	0	0	0	0	0	2	1	1	2	0	0	2	0	2	2	0	0	2	1	0	0	0	0	0	0	1	0
194	1	0	0	0	0	1	2	0	1	0	0	1	1	0	0	1	1	2	0	1	2	0	2	0	1	1	0	2	1	2	0	0	0	2	0	2	1	0	1	0	1	0	0	0	0	0	0	2	0
195	0	0	0	1	0	1	1	0	1	0	1	0	0	0	0	0	2	1	2	1	2	0	2	0	0	0	1	2	0	1	0	0	1	2	2	2	2	1	0	1	0	0	0	0	0	0	0	1	0
196	0	0	0	0	0	0	2	0	2	0	0	0	0	0	0	0	1	1	1	1	1	0	2	0	0	0	0	1	1	1	0	0	0	2	2	2	2	0	0	0	1	1	1	0	1	0	1	1	0
197	1	0	0	1	0	1	2	0	1	0	0	1	1	0	0	0	0	1	2	1	2	0	2	0	0	0	0	2	0	2	0	0	1	1	0	1	2	0	0	2	0	0	0	0	0	1	0	1	0
198	0	0	0	0	0	2	1	0	1	0	0	1	2	0	0	0	0	0	2	1	2	1	2	0	0	0	0	0	2	0	0	1	2	0	0	0	1	1	0	0	0	0	0	0	1	0	0	2	0
199	0	0	0	1	0	1	2	0	0	0	0	1	1	0	0	0	2	0	1	0	1	0	1	1	1	1	0	2	1	1	0	0	0	1	0	1	1	0	0	0	2	1	1	0	2	2	1	1	0
200	1	0	0	0	0	1	2	0	2	0	0	1	0	0	0	0	1	2	0	1	1	0	1	0	0	0	0	1	1	1	0	0	1	2	2	2	1	0	0	0	2	0	1	0	0	1	0	1	0
201	0	0	0	0	0	1	1	0	2	0	0	1	1	0	0	0	1	0	2	0	2	0	2	0	0	0	0	1	1	1	0	0	0	0	0	1	2	0	0	1	0	1	0	0	1	0	0	2	0
202	0	0	0	1	0	1	2	0	0	0	0	1	1	0	0	1	2	0	2	0	2	1	2	0	0	0	0	1	1	1	0	1	1	1	0	2	1	0	1	0	1	1	0	0	1	1	0	1	0
203	1	0	0	0	0	1	1	1	1	0	0	0	0	0	0	0	2	2	0	1	1	0	2	0	0	0	2	2	1	0	1	1	2	2	0	2	1	0	0	2	0	0	0	0	1	0	0	1	0
204	1	0	0	0	0	0	2	0	1	0	0	0	0	0	0	0	2	0	2	0	2	0	2	0	0	0	1	2	0	1	0	0	0	1	0	1	1	0	0	0	2	0	0	0	0	1	0	2	0
205	1	1	0	0	0	1	1	0	0	0	2	0	1	0	0	0	1	1	1	2	1	0	2	0	0	0	1	1	1	0	0	0	0	2	1	1	2	0	1	0	1	0	0	0	0	2	0	1	1
206	0	0	0	0	0	0	1	1	0	1	1	0	1	0	0	0	0	0	2	0	1	0	2	0	0	0	0	1	2	0	1	1	0	1	0	1	2	1	0	1	1	0	0	0	0	1	0	1	0
207	0	0	1	0	1	1	1	0	0	1	1	1	1	0	0	1	0	1	1	1	2	0	2	0	1	1	0	2	0	2	0	2	1	0	0	1	1	0	0	1	1	0	0	0	0	1	0	1	1
208	0	0	0	1	0	1	2	0	2	0	0	1	2	0	0	0	2	0	2	0	2	0	2	0	0	0	0	1	0	1	1	1	2	1	0	1	2	0	0	1	0	0	0	0	0	2	0	0	1
209	0	0	1	1	0	1	2	1	1	0	0	2	2	0	0	0	1	0	2	1	2	0	2	0	0	0	0	2	0	2	0	1	2	0	0	0	2	0	0	1	0	1	0	0	0	0	0	1	1
210	1	0	0	0	0	0	1	1	0	0	1	1	1	0	0	0	2	0	2	0	2	0	0	1	1	1	0	2	1	0	1	2	2	0	0	1	1	0	0	0	2	1	1	0	0	0	0	2	0
211	0	0	0	1	0	1	2	0	2	0	0	1	1	0	0	0	2	1	1	1	1	1	2	0	0	0	0	2	0	2	0	0	1	1	1	1	2	1	1	1	0	0	0	0	0	0	0	0	0
212	0	0	0	1	0	1	2	1	1	0	0	0	1	0	0	0	1	1	1	1	2	0	1	1	1	1	0	2	1	1	0	1	0	1	0	1	1	0	0	1	1	2	2	0	1	1	0	1	0
213	1	1	0	0	0	1	1	0	0	0	1	0	1	0	0	0	2	2	0	1	2	0	1	1	1	1	1	2	1	1	0	2	2	0	0	0	2	0	0	1	1	0	0	0	0	0	1	1	1
214	0	0	0	0	0	0	1	1	1	0	0	0	1	0	0	0	2	1	2	0	1	0	1	1	0	0	0	2	0	1	1	0	0	2	0	2	1	0	1	0	1	0	0	0	1	1	0	1	0
215	0	0	0	0	0	0	2	1	1	0	0	0	1	0	0	0	0	2	0	1	0	0	1	0	1	1	0	2	1	1	0	0	1	1	0	1	1	0	0	1	1	0	0	0	0	0	0	2	0
216	1	1	0	0	0	1	2	0	1	0	0	0	0	0	0	0	1	0	2	0	2	0	2	0	1	1	0	1	0	1	0	2	1	1	0	1	2	0	0	1	0	0	0	0	0	0	1	0	0
217	0	0	0	0	0	0	2	1	1	0	0	0	1	0	0	0	2	2	1	1	1	0	2	0	0	0	0	2	0	1	1	2	2	0	0	0	2	0	0	0	1	0	0	0	0	0	0	1	1
218	0	0	0	0	0	0	2	0	0	0	0	0	0	0	0	0	2	0	2	0	2	0	1	1	1	1	0	2	0	2	1	0	0	2	0	2	0	0	0	1	1	0	0	0	0	0	0	2	0
219	1	0	0	2	0	2	1	1	0	0	1	1	1	0	0	0	1	1	1	0	2	0	2	0	0	0	0	2	1	0	1	0	1	0	0	2	1	0	1	0	1	1	0	0	2	1	1	0	0
220	0	0	0	0	0	2	2	0	1	0	0	0	1	0	0	0	0	0	2	1	2	0	2	0	0	0	0	2	1	1	1	0	1	1	0	1	1	0	1	0	0	0	0	0	1	1	0	2	0
221	0	0	0	0	0	1	1	0	1	0	0	0	0	0	0	0	2	0	2	0	2	0	2	0	0	0	0	2	0	1	0	1	1	1	0	2	1	0	0	0	2	1	1	0	1	0	0	0	0
222	0	0	1	0	0	1	2	0	1	0	0	0	1	1	0	0	2	2	0	1	1	0	1	0	0	0	0	2	0	2	0	1	2	1	1	1	2	0	0	1	1	0	0	0	1	1	0	1	0
223	0	1	0	0	0	1	1	0	2	0	0	0	2	0	0	0	0	2	1	0	1	2	0	0	0	0	0	2	1	2	0	1	1	1	0	2	0	0	0	0	1	0	0	0	1	0	0	2	0
224	0	0	0	1	0	2	2	0	1	0	0	1	1	0	0	1	1	2	0	1	2	0	2	0	0	0	0	2	0	2	1	0	0	2	1	2	1	0	0	0	1	0	0	0	0	0	0	1	0
225	0	0	0	0	0	0	1	1	0	0	1	0	0	0	0	0	0	2	0	1	0	1	2	0	0	0	0	1	0	1	1	1	2	0	0	1	0	0	0	0	2	1	1	0	1	1	0	1	0
226	1	0	1	0	1	1	2	0	1	0	1	0	0	0	0	0	1	1	1	0	1	1	2	0	0	0	0	2	2	1	1	0	0	2	2	2	1	0	0	0	0	0	0	0	1	1	0	1	0
227	1	0	0	1	0	2	2	0	0	0	0	0	1	0	0	0	0	1	1	0	0	0	2	0	0	0	0	2	1	1	1	1	1	1	0	2	2	1	0	0	0	0	0	0	0	0	0	1	1
228	1	0	0	1	0	1	2	0	0	0	0	0	2	0	0	0	1	0	2	0	2	0	0	0	0	0	0	1	1	1	0	1	0	2	0	2	1	0	0	0	2	1	0	0	1	1	0	0	2
229	1	0	0	1	0	1	1	1	0	0	1	0	0	0	0	0	1	2	0	1	1	0	1	1	1	1	0	2	2	1	1	0	1	0	0	1	2	0	0	0	1	0	0	1	1	0	0	1	1
230	0	0	0	0	0	1	1	0	2	0	0	0	1	0	0	0	1	0	2	0	2	0	1	0	0	0	0	0	1	0	0	0	0	1	0	1	2	1	0	1	0	0	0	1	1	0	0	1	1
231	1	0	0	0	0	2	2	1	0	0	0	0	0	0	0	0	2	1	1	1	1	0	1	1	1	1	0	1	0	2	1	0	0	2	1	2	1	0	1	0	1	0	0	0	0	0	0	2	0
232	0	0	1	0	1	1	1	0	1	0	1	0	1	0	0	0	2	1	2	1	2	0	2	0	0	0	0	2	1	1	1	0	2	1	0	2	1	0	0	1	1	0	0	0	0	2	0	2	0
233	0	0	0	0	0	1	2	0	1	0	0	1	1	0	0	0	1	1	1	1	2	1	1	0	0	0	0	1	2	0	1	0	1	2	0	2	0	0	0	0	2	1	1	0	1	0	0	2	0
234	1	0	0	0	0	0	2	0	0	0	1	1	1	0	0	0	2	1	1	1	1	0	1	1	1	2	0	2	0	2	1	0	2	1	0	2	2	1	1	1	0	0	0	1	0	0	0	1	1
235	1	0	0	1	0	2	1	0	0	0	1	0	1	0	0	0	2	1	1	1	2	0	2	0	0	0	0	1	1	1	1	1	0	2	1	2	2	2	0	0	0	0	0	0	0	0	0	0	1
236	0	1	1	1	1	1	2	1	0	0	0	0	0	0	0	0	1	1	1	0	1	0	2	0	0	0	0	2	0	2	0	0	1	1	0	1	2	0	0	2	0	0	0	0	1	0	0	0	1
237	1	0	0	1	0	2	2	1	1	0	0	0	1	0	0	0	1	1	1	1	1	1	2	0	0	0	0	1	1	1	0	2	1	1	0	1	0	0	0	0	2	0	0	0	1	0	0	2	0
238	0	0	0	0	0	0	2	0	0	0	1	0	0	0	0	0	2	1	2	1	2	0	1	0	0	0	0	2	1	1	1	0	2	1	0	1	2	1	0	1	1	1	1	0	1	1	0	1	0
239	1	0	0	0	0	0	2	1	0	0	0	0	1	0	0	0	0	0	2	1	2	0	2	0	0	0	0	2	0	1	0	0	0	2	1	2	1	0	0	0	0	0	0	0	0	1	0	2	0
240	0	0	0	0	0	1	2	0	0	0	1	1	1	0	0	0	1	0	2	0	2	0	1	0	1	1	0	2	0	2	0	0	2	1	0	0	1	0	0	0	1	1	1	0	0	1	0	1	0
241	0	0	1	1	0	1	2	0	1	0	1	0	1	0	0	0	1	0	1	1	2	0	1	0	0	0	0	2	0	2	1	0	0	2	2	2	1	0	0	0	1	1	1	0	0	0	0	1	0
242	1	1	1	1	0	2	2	0	2	0	0	0	0	0	0	0	1	0	2	0	2	1	2	0	0	0	0	1	2	0	0	2	1	1	0	2	1	0	1	0	1	1	0	0	2	0	0	1	0
243	1	0	0	0	0	0	2	1	0	0	0	1	1	0	0	0	2	0	2	0	2	0	2	0	0	0	0	1	0	1	1	1	2	1	0	1	1	0	0	0	0	0	0	1	0	0	0	2	0
244	1	0	1	2	0	2	2	0	1	0	1	0	0	0	0	0	1	2	1	0	1	0	2	0	0	0	0	1	2	0	1	0	0	2	0	2	1	0	0	0	2	0	1	0	0	1	0	1	0
245	1	0	0	0	0	1	1	0	0	0	1	1	2	0	0	0	1	2	0	1	1	0	1	0	0	0	0	1	0	0	1	0	0	2	0	1	1	0	0	1	1	0	0	1	0	0	0	1	0
246	0	0	0	0	0	1	1	0	0	0	1	2	2	0	0	0	1	1	0	1	0	0	2	0	0	0	0	1	1	0	0	2	1	2	1	2	2	0	0	0	2	1	1	0	2	0	0	1	0
247	0	0	0	0	0	0	2	0	1	0	1	0	1	0	0	1	1	1	1	0	2	0	2	0	0	0	0	1	1	1	1	1	1	2	1	1	1	0	0	0	0	1	0	0	0	0	0	2	0
248	1	0	0	0	0	1	1	0	1	0	1	1	1	0	0	0	1	0	2	0	2	0	2	0	1	1	0	1	0	1	0	1	2	0	0	0	1	0	0	1	1	1	1	0	1	1	1	0	0
249	1	0	0	2	0	2	2	1	0	0	0	0	0	0	0	0	1	1	1	1	2	0	2	0	0	0	0	1	0	2	1	0	1	1	1	1	2	0	0	1	1	1	0	0	1	1	0	2	0
250	1	0	0	0	0	1	0	0	1	0	0	0	0	0	0	0	0	1	1	1	2	0	1	0	0	0	0	2	1	2	0	0	0	2	0	2	1	0	0	1	1	1	1	0	1	1	0	1	0
251	1	0	0	0	0	1	2	0	0	0	0	1	1	0	0	0	0	1	1	1	2	0	0	0	0	0	0	1	1	0	0	2	1	1	0	1	2	1	0	1	0	0	0	1	1	0	0	2	0
252	0	0	0	1	0	1	2	0	1	0	1	0	2	0	0	0	1	1	1	1	1	0	2	0	0	0	0	1	1	0	0	1	2	1	0	1	1	0	0	1	1	1	1	0	1	1	0	1	0
253	1	0	1	1	0	1	1	0	0	0	0	0	0	0	0	0	0	2	0	1	0	0	2	0	0	0	0	2	1	2	0	2	2	0	0	0	0	0	0	0	2	1	1	0	1	2	0	2	0
254	1	0	0	2	0	2	2	0	0	1	0	1	0	0	0	0	0	0	2	0	1	0	2	0	0	0	0	2	1	2	0	0	0	2	0	2	2	1	0	0	1	0	0	0	0	0	2	0	0
255	1	0	0	0	0	1	1	0	2	0	0	0	0	0	0	0	0	1	2	1	2	0	2	0	0	0	0	2	0	2	2	1	1	1	0	2	1	1	1	0	1	0	0	0	0	1	1	0	1
256	1	0	0	0	0	2	2	1	1	1	0	0	0	0	0	0	1	1	1	0	1	0	2	0	0	0	0	2	2	1	1	1	1	0	0	0	1	0	0	0	1	0	0	0	1	1	0	1	1
257	0	0	0	0	0	1	1	0	0	0	0	0	0	0	0	0	1	1	1	1	1	0	2	0	0	0	0	1	0	1	0	1	0	2	1	2	1	0	1	0	0	0	0	0	0	1	0	1	0
258	1	0	0	0	0	2	1	0	1	0	1	1	1	0	0	1	0	1	1	1	2	0	2	0	0	0	1	2	0	1	0	1	2	2	1	2	1	0	0	1	1	1	1	0	1	0	0	1	1
259	0	0	0	1	0	1	0	0	1	0	1	0	2	0	0	0	1	1	1	0	2	1	2	0	0	0	0	0	2	0	0	2	2	2	1	2	2	0	1	0	1	1	1	0	1	1	1	0	0
260	1	0	0	0	0	1	1	0	1	0	0	0	0	0	0	0	2	0	2	0	2	0	2	0	0	0	0	2	0	2	1	0	0	1	0	1	1	0	0	1	1	2	2	0	0	1	0	1	1
261	0	1	0	0	0	2	1	1	0	0	0	0	0	0	0	0	1	1	2	0	2	0	2	0	0	0	0	1	1	0	0	0	0	2	0	2	1	0	0	2	0	1	1	0	1	0	0	0	1
262	0	0	0	0	0	2	2	1	0	0	0	1	0	0	0	0	0	1	1	0	0	0	2	0	1	1	1	2	0	1	0	0	1	1	0	1	1	1	1	0	1	1	0	0	0	0	0	2	0
263	1	0	0	0	0	0	1	0	0	0	1	0	1	0	0	0	1	0	2	1	2	0	1	0	0	0	0	2	1	2	0	0	1	0	0	1	1	1	0	0	0	0	0	0	0	0	0	1	1
264	1	0	0	0	0	1	2	0	1	0	1	0	0	0	0	0	0	2	1	0	1	0	2	0	0	0	0	1	2	0	1	0	1	0	0	1	2	0	0	1	1	1	1	0	1	2	1	1	0
265	1	0	0	1	0	2	2	0	0	0	0	0	0	0	0	0	1	0	2	0	2	0	1	0	0	0	0	1	1	1	0	1	1	0	0	1	1	1	0	0	1	0	0	0	0	0	0	2	0
266	0	0	1	1	1	1	2	0	1	0	1	0	0	0	0	0	1	0	2	0	2	1	2	0	0	0	0	2	0	1	0	1	2	0	0	1	1	0	0	1	1	1	0	0	0	0	0	1	0
267	0	0	0	0	0	1	1	1	1	0	0	1	2	0	0	1	1	1	1	0	1	0	2	0	0	0	0	2	2	0	0	1	1	0	0	0	2	0	0	1	1	0	0	0	0	2	0	2	0
268	1	0	0	0	0	2	1	0	1	1	0	1	1	0	0	0	1	1	1	1	1	0	1	0	0	0	0	2	1	1	0	0	1	2	0	2	2	0	0	1	0	0	0	0	1	0	1	1	0
269	1	0	0	2	0	2	1	0	0	0	0	0	0	0	0	0	1	0	2	0	2	0	1	0	0	0	0	2	1	1	1	0	2	0	0	0	2	0	0	1	0	0	0	0	1	1	0	1	0
270	1	0	1	1	1	1	1	0	1	0	0	1	2	0	0	0	0	1	1	0	1	0	1	1	1	1	0	1	1	1	1	1	0	1	0	1	1	0	0	0	2	0	0	1	1	0	0	2	0
271	0	0	0	0	0	1	2	0	2	0	0	1	2	0	0	1	1	1	1	0	2	0	2	0	0	0	0	2	1	0	1	1	2	2	1	2	0	0	0	0	1	0	0	0	0	0	0	1	1
272	0	0	0	1	0	2	1	0	0	0	1	0	1	0	0	1	2	0	1	0	2	0	2	0	0	0	0	2	0	2	0	0	0	2	0	2	1	0	1	0	1	0	1	0	1	0	0	1	1
273	1	0	0	0	0	1	2	0	0	0	0	0	2	0	0	1	1	2	0	1	2	0	2	1	1	2	0	2	2	1	0	0	1	2	0	2	2	0	0	1	0	1	0	0	1	1	0	1	1
274	0	0	1	2	0	2	2	0	1	0	0	1	2	0	0	0	0	1	1	1	1	0	2	0	0	0	0	2	0	1	0	1	1	0	0	1	1	0	0	2	0	1	1	0	1	1	0	2	0
275	0	0	1	0	1	1	1	1	0	0	0	1	2	0	0	0	1	0	1	1	1	0	0	0	0	0	0	1	2	1	0	1	0	2	1	2	1	1	1	0	0	1	1	0	0	0	0	1	1
276	1	0	1	1	0	1	2	1	0	0	0	1	1	0	0	0	1	1	1	1	1	0	1	1	2	2	0	0	2	0	0	0	0	2	0	0	2	0	0	2	1	0	0	0	0	0	1	0	1
277	0	0	0	0	0	1	1	0	1	0	1	0	1	0	0	0	1	1	1	0	1	0	2	0	1	1	1	2	0	1	1	2	2	1	0	2	1	0	0	1	1	0	0	0	0	0	0	2	0
278	0	0	0	0	0	0	2	0	2	0	0	1	1	0	0	0	0	2	0	2	0	0	2	0	0	0	2	2	1	0	1	0	1	2	1	2	1	1	0	0	1	0	1	0	1	0	0	2	0
279	0	0	0	0	0	1	1	1	0	0	1	1	1	0	0	0	1	0	2	0	2	0	2	0	2	2	0	2	0	1	0	1	1	0	0	1	0	0	0	0	2	0	0	0	0	0	2	0	0
280	1	0	0	0	0	2	2	0	2	0	0	0	0	0	0	0	1	0	2	0	2	0	2	0	0	0	0	2	1	1	1	1	1	0	0	2	1	0	1	0	1	0	0	0	0	1	0	2	0
281	0	0	0	0	0	2	2	0	1	0	0	0	1	0	0	0	1	1	1	0	1	1	2	0	0	0	0	1	2	0	1	0	0	2	1	2	2	0	0	0	1	1	0	0	0	0	0	2	0
282	1	0	0	0	0	1	2	1	0	0	0	1	1	0	0	0	1	2	0	1	1	0	2	0	1	1	0	1	2	0	1	1	2	0	0	0	2	0	0	1	0	0	0	1	1	0	0	2	0
283	0	1	0	0	0	1	1	0	0	0	1	1	1	0	0	0	2	0	2	0	2	1	2	0	0	0	0	1	0	1	0	0	1	2	0	2	1	0	0	0	2	0	0	0	0	2	0	0	0
284	0	0	0	0	0	2	2	0	1	0	0	0	0	0	0	0	1	0	2	0	2	1	1	0	0	0	0	2	0	1	1	1	1	2	0	2	1	0	0	1	1	1	1	1	0	0	0	1	0
285	1	0	0	1	0	1	2	1	1	0	0	0	0	0	0	0	1	1	1	1	2	0	2	0	0	0	0	2	1	2	0	1	1	1	0	2	0	0	0	0	2	1	1	1	0	0	0	0	1
286	1	0	1	0	0	2	2	0	2	0	0	0	0	0	0	0	1	0	2	1	2	0	2	0	0	0	0	2	0	2	0	0	0	1	0	0	1	0	1	0	0	0	0	0	1	0	0	1	0
287	0	0	0	1	0	1	2	1	0	0	0	0	1	0	0	0	2	2	0	1	2	0	2	0	1	1	0	2	1	1	2	0	0	2	0	2	1	0	0	0	2	0	0	0	1	1	0	1	0
288	0	0	0	1	0	2	1	0	0	0	1	1	2	0	0	1	0	0	2	1	2	0	2	0	0	0	0	1	0	2	1	1	2	0	0	0	1	0	0	0	2	1	0	0	0	0	0	1	0
289	1	0	1	1	0	1	1	0	0	0	1	0	1	0	0	0	0	1	1	0	1	0	1	0	0	0	0	2	0	1	1	1	1	1	0	2	1	1	0	0	1	0	0	0	1	1	0	2	0
290	0	0	0	0	0	0	2	0	0	0	0	0	1	1	1	1	1	1	1	0	1	0	2	0	0	0	0	1	1	1	0	0	1	2	1	1	1	0	0	1	1	0	0	0	0	0	0	1	0
291	1	0	0	0	0	1	2	0	0	0	0	0	1	0	0	0	0	1	1	0	1	0	0	0	0	0	0	2	1	1	1	0	1	2	0	1	0	0	0	0	2	0	0	1	1	0	0	0	1
292	0	0	0	0	0	0	2	0	0	0	1	1	1	0	0	0	0	0	2	0	2	1	2	0	0	0	0	2	0	1	1	0	1	0	0	2	0	0	0	0	2	1	0	0	2	1	0	1	0
293	0	0	0	0	0	1	2	0	0	0	0	0	1	0	0	0	2	1	1	0	2	0	1	0	0	0	0	2	0	2	1	0	1	2	1	2	1	1	0	0	1	0	0	0	1	0	0	2	0
294	1	0	0	0	0	0	2	1	0	0	0	1	1	0	0	0	2	1	1	0	2	0	2	0	0	0	0	2	0	2	0	1	2	0	0	1	1	1	0	0	1	0	0	0	0	0	0	2	0
295	0	0	0	1	0	1	1	0	2	0	0	0	0	0	0	0	1	1	1	0	1	0	1	1	1	1	0	2	0	2	0	1	1	1	0	2	0	0	0	0	2	0	0	1	0	0	0	2	0
296	0	0	0	1	0	1	2	0	1	0	0	0	1	0	0	0	2	0	2	0	2	0	1	1	1	1	0	2	2	1	2	2	1	2	1	2	2	0	0	2	1	1	1	0	1	0	0	1	1
297	0	0	0	0	0	1	1	0	0	0	1	1	1	0	0	0	1	2	0	1	1	0	2	1	1	2	0	1	1	1	0	1	1	0	0	0	1	0	0	1	1	2	2	0	0	1	0	1	1
298	0	0	0	0	0	1	2	1	1	0	0	0	0	0	0	0	1	0	1	0	1	0	2	0	1	1	0	1	2	0	1	0	0	1	1	1	2	0	0	2	0	0	0	0	0	0	0	1	0
299	0	0	0	1	0	2	1	1	0	0	0	1	2	0	0	0	0	2	0	1	1	0	1	0	0	0	1	2	0	1	0	0	0	1	0	1	1	0	0	1	1	1	0	0	2	0	0	1	0
300	1	0	0	2	0	2	2	0	0	0	0	0	0	0	0	0	1	2	1	0	2	0	2	0	0	0	0	2	0	1	1	0	1	1	0	2	1	1	0	0	1	1	0	0	1	0	0	0	1
301	0	0	0	1	0	2	2	0	0	0	1	0	1	0	0	0	0	0	2	1	2	0	1	1	1	1	0	2	1	0	0	0	1	1	1	1	1	1	0	0	1	0	0	0	0	0	0	0	1
302	0	0	0	0	0	1	2	0	1	0	0	0	0	0	0	0	2	1	1	0	2	0	1	1	1	1	0	2	1	1	2	0	1	1	0	2	2	1	1	0	1	0	0	0	0	0	0	1	1
303	0	0	0	1	0	2	2	0	2	0	0	1	2	0	0	0	2	1	1	0	2	0	2	0	0	0	0	1	1	1	0	0	1	0	0	1	2	0	1	1	0	0	0	1	0	1	0	1	1
304	0	0	0	0	0	0	2	0	2	0	0	1	2	0	0	0	1	1	0	1	0	0	1	1	0	0	1	1	0	0	0	0	1	1	0	1	1	0	0	1	1	1	1	0	1	0	0	2	0
305	0	0	2	0	1	0	1	0	0	0	1	1	1	0	0	0	1	0	1	1	2	0	2	0	0	0	0	2	1	2	1	0	1	1	0	1	1	0	0	1	1	0	0	0	1	0	0	1	0
306	0	0	1	1	0	1	1	0	0	0	1	0	1	0	0	0	1	0	2	1	2	0	2	0	0	0	0	1	1	1	0	2	1	1	0	2	1	0	0	2	0	1	1	0	1	0	0	0	1
307	0	0	0	1	0	1	2	0	1	0	0	0	1	1	1	1	1	1	1	1	2	0	1	1	1	1	0	0	2	0	0	1	1	1	0	2	2	0	0	1	1	0	0	0	0	0	1	1	0
308	1	0	0	0	0	1	1	0	0	0	1	0	0	0	0	0	1	0	1	2	1	0	2	0	1	1	0	2	2	1	0	2	2	2	1	2	0	0	0	0	2	0	0	1	2	0	0	2	0
309	1	0	1	1	1	1	0	0	1	0	0	0	0	0	0	0	2	1	1	1	1	0	2	0	0	0	0	1	1	1	0	1	1	1	1	1	2	0	0	2	0	0	0	0	0	0	0	2	0
310	1	0	0	0	0	1	1	0	0	0	0	1	2	0	0	0	1	2	1	0	2	0	2	0	0	0	1	2	0	1	0	2	2	0	0	0	2	0	0	1	1	0	0	2	0	0	0	0	1
311	0	1	0	0	0	1	1	0	1	0	0	1	2	0	0	1	1	1	1	1	2	0	2	0	0	0	0	2	2	2	0	1	0	1	0	1	2	0	0	2	0	0	0	1	0	1	0	2	0
312	1	0	0	0	0	1	2	0	1	0	0	0	0	0	0	0	1	0	2	0	2	0	1	0	0	0	0	2	0	1	1	2	1	0	0	1	1	1	1	0	0	0	0	0	0	0	1	1	0
313	1	0	0	1	0	1	2	0	0	0	0	0	0	0	0	0	1	2	0	0	0	0	2	0	0	0	0	2	0	1	1	0	0	2	1	2	2	0	0	1	0	0	0	1	0	0	0	0	2
314	1	0	0	1	0	2	1	0	0	0	0	1	1	0	0	0	2	1	1	1	2	0	1	0	0	0	1	2	0	1	0	0	0	0	0	1	2	0	0	2	0	0	0	0	0	1	0	2	0
315	0	0	1	1	1	1	2	0	0	0	0	0	1	0	0	1	1	1	1	1	1	0	0	0	1	1	0	2	0	2	2	0	0	2	0	2	2	1	1	1	0	1	0	0	1	1	1	1	0
316	0	0	0	0	0	0	2	0	1	0	0	1	2	0	0	1	2	0	2	0	2	0	2	0	0	0	0	2	0	1	1	0	0	1	1	2	2	0	1	0	0	1	1	0	1	2	0	0	1
317	1	0	0	1	0	2	1	1	0	0	0	0	0	0	0	0	1	0	2	0	2	0	2	0	0	0	0	2	0	1	1	0	2	0	0	0	2	1	0	0	0	0	0	0	0	0	1	1	0
318	1	0	0	0	0	1	2	0	0	0	0	0	1	0	0	0	1	1	1	1	1	1	2	0	0	0	0	1	1	1	0	1	0	2	1	2	1	0	0	0	2	0	0	0	0	0	0	1	0
319	1	1	0	0	0	2	2	0	1	0	0	0	0	0	0	0	2	0	2	0	2	0	1	0	0	0	0	2	0	2	0	1	2	0	0	1	1	0	0	0	2	0	0	0	1	0	0	1	1
320	1	0	1	1	0	1	1	0	1	0	0	0	0	0	0	0	1	1	1	1	1	0	1	1	0	0	0	2	0	2	1	0	2	0	0	0	2	0	0	1	1	1	1	0	1	1	0	1	0
321	0	0	0	0	0	2	1	0	1	0	1	1	1	0	0	0	1	1	1	1	1	1	0	1	0	1	0	1	1	1	1	0	0	2	0	2	2	0	0	1	0	0	0	0	1	0	0	1	0
322	1	0	0	0	0	2	1	0	0	0	1	0	1	1	1	1	1	1	1	1	2	0	2	0	0	0	1	2	1	0	1	1	1	0	0	1	1	0	0	1	1	1	0	0	0	0	0	2	0
323	0	0	0	0	0	1	1	0	0	0	1	0	0	0	0	0	0	0	2	1	2	0	2	0	0	0	0	2	1	2	0	1	1	0	0	1	1	0	0	2	0	0	0	0	0	1	0	1	1
324	1	0	0	0	0	1	2	0	0	0	0	0	0	0	0	0	1	0	2	0	2	0	2	0	0	0	1	2	1	1	0	0	1	2	0	2	2	0	1	1	0	0	0	1	0	1	0	2	0
325	1	0	0	0	0	1	2	0	2	0	0	0	0	0	0	0	2	0	1	0	2	0	2	0	0	0	0	2	1	1	1	1	1	1	0	1	2	0	0	2	0	1	0	0	0	0	0	1	0
326	0	0	0	0	0	0	2	0	1	0	0	1	1	0	0	0	2	0	2	0	2	1	2	0	0	0	0	2	1	2	1	0	1	1	0	1	0	0	0	0	2	0	0	0	0	1	0	2	0
327	1	0	0	0	0	0	2	0	2	0	0	0	1	0	0	0	2	0	1	0	2	0	1	0	0	0	0	1	0	1	0	0	1	2	0	2	2	0	0	2	0	1	1	0	0	1	0	2	0
328	0	0	0	0	0	0	2	0	1	0	0	0	0	0	0	0	1	1	1	1	1	0	1	1	0	0	0	2	0	2	1	1	1	1	0	2	2	0	1	1	0	1	1	0	1	0	0	1	0
329	0	0	0	1	0	1	2	1	1	0	0	1	1	0	0	0	1	1	1	0	1	0	2	0	0	0	0	2	1	1	1	1	1	0	0	0	0	0	0	0	2	0	0	0	0	1	0	2	0
330	1	0	0	0	0	2	1	0	1	0	1	0	0	0	0	0	1	1	1	1	0	0	1	1	0	0	0	2	0	1	0	0	1	0	0	1	1	1	0	0	0	0	0	0	0	0	0	0	2
331	0	0	0	0	0	0	2	0	2	0	0	0	1	0	0	0	0	0	1	0	2	1	0	1	1	1	0	1	0	1	1	1	1	2	0	2	2	0	0	1	1	0	0	0	0	0	0	1	0
332	1	0	0	0	0	0	2	0	1	0	0	0	0	0	0	0	2	2	1	1	2	0	1	0	0	0	0	2	0	2	1	0	1	1	0	1	1	0	0	0	2	1	0	0	0	0	1	0	1
333	1	0	0	1	0	2	1	1	0	0	1	0	0	0	0	0	0	0	1	1	1	0	2	0	0	0	0	1	1	1	0	1	1	1	0	1	1	0	0	0	1	0	0	0	1	0	1	1	1
334	0	0	0	1	0	1	2	0	0	1	0	0	0	0	0	0	0	1	2	0	2	0	2	0	0	0	1	2	1	0	1	0	1	1	0	1	1	1	0	0	1	1	1	1	1	2	0	2	0
335	0	0	0	1	0	2	2	0	1	0	0	0	0	0	0	0	2	0	2	0	2	0	1	0	1	1	1	2	1	1	0	0	2	0	0	1	1	1	1	0	0	0	0	0	0	0	1	0	0
336	0	0	0	0	0	1	2	1	0	0	0	0	0	0	0	0	1	2	1	1	1	0	2	0	0	0	0	1	2	1	0	0	1	2	0	2	1	1	0	0	1	0	0	1	0	1	0	0	0
337	1	0	1	0	1	1	1	0	0	0	1	0	1	0	0	0	1	1	0	1	0	0	2	0	1	1	0	2	1	2	0	1	0	1	0	2	1	0	0	0	1	0	0	2	0	2	1	0	0
338	0	0	0	0	0	1	1	0	1	0	1	0	1	0	0	0	1	0	1	0	2	0	1	0	0	0	0	2	1	1	1	0	1	1	0	2	1	0	0	1	1	1	1	0	1	0	0	2	0
339	1	0	1	0	0	1	2	1	0	0	0	1	2	0	0	0	2	1	2	1	2	0	2	0	0	0	0	2	0	2	0	2	2	2	1	2	1	0	0	0	2	0	0	0	0	0	0	1	1
340	1	0	0	0	0	0	1	1	1	0	0	1	1	0	0	1	1	1	1	1	2	0	2	0	0	0	0	2	1	1	1	1	1	1	0	1	1	0	1	0	1	0	0	0	0	0	0	2	0
341	0	0	0	0	0	0	1	1	0	0	1	0	0	0	0	0	2	0	2	0	2	0	2	0	0	0	1	1	1	2	0	0	1	1	1	2	0	0	0	0	1	0	0	0	0	0	0	2	0
342	1	0	0	1	0	1	1	0	1	0	0	2	2	0	0	0	2	0	2	0	2	0	1	0	0	0	0	1	0	1	1	0	0	2	0	1	2	0	1	0	0	0	0	0	0	0	0	2	0
343	0	1	0	0	0	1	2	0	1	0	0	0	0	0	0	0	1	1	1	1	1	0	2	0	1	1	0	2	0	1	0	0	1	0	0	2	1	0	0	1	1	0	0	0	1	1	0	2	0
344	1	0	0	0	0	1	1	0	0	0	1	0	0	0	0	0	1	0	2	0	2	0	2	0	1	1	0	2	0	2	0	1	1	2	0	2	2	0	0	1	0	1	1	0	1	1	0	1	0
345	1	0	1	0	1	1	2	0	0	0	0	1	1	0	0	1	1	0	2	0	2	0	2	0	0	0	0	2	1	1	1	1	2	1	0	1	1	1	0	0	2	1	1	0	1	0	0	2	0
346	1	0	0	1	0	1	1	0	1	0	1	1	2	0	0	0	2	0	2	0	2	0	2	0	0	0	0	2	0	2	0	1	1	2	0	2	1	0	0	1	0	0	0	0	0	1	0	2	0
347	0	0	0	0	0	1	1	0	1	1	1	0	1	0	0	0	1	1	1	0	1	0	2	0	0	0	0	2	0	1	1	1	2	1	0	1	1	1	0	0	0	0	1	0	1	1	0	2	0
348	1	1	0	0	0	1	2	0	0	0	0	1	1	0	0	1	1	1	1	1	2	2	0	0	0	0	0	2	0	2	0	0	1	2	0	2	0	0	0	1	1	0	0	0	0	0	0	0	1
349	1	0	0	0	0	0	2	0	2	0	0	0	1	0	0	0	1	0	2	1	2	0	0	0	0	0	0	2	0	2	1	1	1	1	0	2	1	0	0	1	1	0	0	0	0	0	0	2	0
350	1	0	0	0	0	1	2	0	0	0	1	1	1	0	0	0	1	1	1	1	1	0	1	1	2	2	0	2	0	2	1	0	1	0	0	1	2	0	0	1	0	1	1	0	1	0	0	0	1
351	0	0	0	0	0	1	2	0	2	0	0	1	1	0	0	0	1	1	1	1	1	0	2	0	0	0	1	2	2	1	1	0	2	0	0	1	2	0	0	2	0	1	0	0	0	0	1	0	0
352	0	0	0	0	0	1	2	1	0	0	0	0	0	0	0	0	2	2	1	1	1	0	2	0	0	0	0	1	2	0	0	0	1	0	0	2	2	0	0	1	1	0	0	0	1	0	0	2	0
353	0	0	0	1	0	2	2	0	1	0	1	0	0	0	0	0	2	0	2	0	2	0	2	0	0	0	0	2	0	2	0	1	0	2	1	2	0	0	0	1	1	1	0	0	0	0	0	1	0
354	0	0	0	1	0	2	0	0	1	1	1	0	0	0	0	0	2	1	1	0	2	0	2	0	0	0	0	1	0	1	0	2	2	1	0	1	1	0	0	0	0	1	0	0	0	0	1	1	0
355	0	0	0	0	0	2	2	0	2	0	0	0	0	0	0	0	1	0	1	1	1	0	2	0	0	0	0	2	2	2	0	0	0	2	0	0	2	0	0	1	1	1	1	1	1	2	0	1	0
356	0	0	0	0	0	0	1	0	1	0	1	0	1	0	0	1	2	0	2	1	1	0	2	0	0	0	0	2	1	1	0	0	2	1	0	2	0	0	0	0	2	0	0	0	0	1	0	2	0
357	0	0	0	0	0	0	2	0	0	0	1	0	0	0	0	0	0	0	2	0	2	0	2	0	0	0	0	2	2	0	0	0	1	0	0	1	0	0	0	1	0	0	0	0	0	0	0	1	0
358	1	0	0	0	0	1	2	0	1	0	0	0	1	0	0	0	2	2	1	1	1	0	1	0	0	0	0	2	0	2	0	1	1	1	0	2	1	0	0	1	1	1	1	0	1	2	1	0	0
359	1	0	0	0	0	1	2	0	0	0	0	0	0	0	0	0	1	2	0	1	2	1	2	0	0	0	0	2	0	1	0	0	0	1	0	1	1	0	0	1	1	0	0	0	0	2	0	2	0
360	1	0	2	0	1	0	1	0	1	0	1	0	0	0	0	0	2	2	0	2	0	0	2	0	0	0	0	2	1	1	1	2	2	0	0	0	2	0	0	1	1	1	0	0	0	0	1	1	0
361	0	0	0	1	0	1	1	0	1	1	0	0	2	0	0	0	0	0	2	0	2	0	0	1	1	1	0	1	1	1	1	1	1	2	2	2	1	0	0	0	2	1	1	0	0	0	0	0	1
362	1	0	1	0	1	1	2	0	1	0	0	2	2	0	0	0	0	0	1	1	1	0	1	0	0	0	0	2	1	2	0	1	1	0	0	1	1	0	0	0	2	0	0	0	2	1	0	2	0
363	0	0	0	0	0	1	1	0	0	0	1	0	0	0	0	0	2	0	1	0	1	0	2	0	0	0	0	1	0	1	0	1	2	0	0	1	2	2	0	0	0	1	1	0	0	0	0	2	0
364	1	1	1	0	1	1	1	0	0	0	1	0	1	0	0	0	1	1	1	1	2	0	1	0	1	1	0	2	0	2	1	1	1	1	0	2	2	0	1	1	0	1	0	0	2	1	0	1	0
365	1	0	0	0	0	1	1	0	0	0	1	0	0	0	0	0	1	0	1	1	2	0	1	0	0	0	1	1	1	2	0	1	2	1	0	1	0	0	0	0	2	1	1	0	0	1	0	2	0
366	0	0	0	1	0	2	2	0	0	0	0	0	0	0	0	0	1	2	0	0	0	2	0	0	0	0	0	1	1	1	0	2	2	0	0	1	1	0	0	0	2	0	0	0	0	1	1	0	1
367	0	0	0	0	0	0	1	0	0	0	1	0	0	0	0	0	1	1	1	1	1	0	1	0	1	1	1	2	0	1	1	1	0	2	0	2	1	0	1	0	1	0	0	0	1	0	0	2	0
368	0	1	0	0	0	2	2	1	1	0	0	0	0	0	0	0	0	1	1	1	2	0	1	0	0	0	0	2	0	1	1	0	1	0	0	2	1	0	0	2	0	0	0	0	0	2	0	1	1
369	0	0	0	0	0	1	1	1	1	0	1	1	1	0	0	0	1	2	0	1	2	0	1	0	0	0	1	2	0	1	1	0	1	1	0	1	2	0	0	2	1	0	0	0	0	0	0	1	0
370	0	0	0	1	0	2	2	0	1	0	1	0	0	0	0	0	1	1	1	1	1	0	2	0	0	1	0	2	1	2	0	0	1	2	1	2	1	1	0	0	1	1	0	0	1	1	0	1	0
371	0	0	1	0	1	1	2	0	1	0	1	0	2	1	1	1	2	0	2	1	1	0	2	0	0	0	0	1	2	0	1	1	0	2	0	2	0	0	0	1	1	0	0	0	0	0	0	2	0
372	1	0	0	1	0	2	1	0	0	0	1	0	0	0	0	0	1	1	1	1	1	0	0	1	1	1	0	2	0	2	0	2	1	2	0	2	2	0	0	1	1	0	0	2	0	0	0	2	0
373	0	0	0	1	0	1	1	0	0	0	1	0	1	0	0	0	1	0	2	1	2	0	2	0	0	0	0	2	0	1	1	0	0	2	0	2	1	0	0	1	1	0	0	0	1	0	1	0	0
374	0	0	0	0	0	1	1	0	0	0	1	0	0	0	0	0	0	1	1	0	1	0	2	0	0	0	0	1	1	1	0	0	1	1	0	1	1	0	0	0	2	0	0	0	0	0	0	2	0
375	0	1	0	0	0	1	1	0	0	0	1	0	0	0	0	0	2	1	1	1	1	0	2	0	1	1	1	2	1	0	1	0	1	1	0	1	0	0	0	0	2	0	0	0	1	0	0	1	0
376	1	0	0	0	0	2	2	0	0	0	0	0	0	0	0	0	0	0	2	1	2	0	2	0	0	0	0	1	1	1	1	1	1	2	0	1	0	0	0	1	1	0	0	0	0	0	0	2	0
377	0	0	0	1	0	1	2	0	1	0	0	0	0	0	0	0	1	0	1	2	1	0	0	1	1	1	0	2	0	2	0	0	0	1	0	1	0	0	0	0	1	1	1	0	1	2	0	2	0
378	1	0	0	0	0	1	1	0	0	0	0	0	0	0	0	0	2	0	2	0	2	0	2	0	0	0	0	1	2	1	0	1	2	1	1	1	2	1	1	0	0	0	0	0	0	0	0	2	0
379	1	0	0	0	0	0	2	0	0	0	1	0	0	0	0	0	0	0	1	1	2	1	1	0	0	0	1	1	0	0	0	0	2	1	0	1	0	0	0	0	2	0	0	0	0	0	0	0	0
380	0	1	0	0	0	2	2	0	2	0	0	0	2	0	0	0	0	0	2	0	1	0	2	0	0	0	0	2	1	1	1	0	2	1	0	1	2	0	0	0	2	1	1	0	0	0	0	1	1
381	0	0	0	1	0	2	1	0	0	1	2	0	1	0	0	0	1	2	0	1	2	0	2	0	0	0	0	1	1	1	0	1	1	1	0	1	1	1	0	0	0	1	1	0	2	0	0	1	1
382	1	0	0	0	0	1	2	1	0	0	0	0	0	0	0	0	1	1	1	1	1	0	2	0	0	0	1	2	0	1	0	1	1	0	0	0	0	0	0	1	1	2	2	0	1	1	0	1	1
383	1	0	1	1	0	1	2	0	0	0	0	0	2	1	1	1	2	0	2	0	2	0	2	0	0	0	0	2	0	1	1	0	1	2	1	2	1	1	0	0	1	0	0	0	0	0	1	1	0
384	1	0	1	0	0	1	2	1	0	0	0	0	2	0	0	0	0	2	0	2	0	0	2	0	0	0	0	1	0	1	1	1	1	0	0	1	2	0	0	1	1	0	0	0	1	0	0	1	0
385	0	0	0	0	0	0	1	1	0	0	0	0	1	0	0	0	2	2	1	1	2	0	2	0	0	0	0	2	0	1	1	2	1	2	1	2	0	0	0	1	1	1	1	0	1	0	0	2	0
386	1	0	0	1	0	1	1	0	1	1	1	1	1	0	0	0	1	0	2	0	2	0	0	0	0	0	0	2	0	2	0	2	1	1	0	1	2	1	0	1	0	0	0	0	0	0	0	2	0
387	0	1	1	1	0	2	1	0	0	0	1	0	0	0	0	0	1	0	1	0	2	0	1	0	0	0	0	1	1	1	0	0	0	2	0	2	2	0	1	1	0	1	1	0	1	1	0	1	1
388	1	0	0	1	0	1	2	0	2	0	0	1	2	0	0	1	1	2	1	0	1	0	2	0	0	0	0	2	1	1	0	0	1	2	0	1	0	0	0	0	2	0	0	0	0	0	0	2	0
389	1	0	0	1	0	1	2	0	2	0	0	0	0	0	0	0	0	1	0	1	0	0	2	0	0	0	0	2	0	2	1	0	0	2	0	2	1	0	0	1	1	0	0	0	1	0	0	1	1
390	0	0	0	0	0	0	1	1	0	0	0	1	2	0	0	0	2	2	0	2	1	0	1	0	1	1	0	1	0	2	1	1	1	1	0	2	0	0	0	1	1	2	2	0	1	1	1	1	0
391	0	0	0	1	0	1	1	0	1	0	1	0	0	0	0	0	0	1	2	0	2	0	2	0	0	0	0	1	2	0	1	1	2	0	0	2	1	0	0	0	2	0	0	1	0	1	2	0	0
392	1	0	0	0	0	2	2	1	0	0	0	0	1	0	0	0	1	1	1	1	1	0	2	0	1	1	0	2	1	1	2	1	1	1	0	1	2	1	1	1	0	0	0	0	0	0	0	0	2
393	1	0	0	0	0	1	2	1	0	0	0	0	0	0	0	0	2	0	2	0	2	0	2	0	0	0	1	2	0	1	0	0	1	0	0	1	0	0	0	0	2	1	0	0	1	1	0	1	0
394	0	0	0	0	0	0	1	0	1	0	0	0	0	0	0	0	1	1	1	0	1	0	2	0	0	0	0	1	0	1	1	1	2	0	0	1	2	0	0	1	1	0	0	1	0	1	0	2	0
395	0	0	0	0	0	2	1	1	0	1	1	0	1	0	0	0	1	1	1	1	1	0	1	1	1	1	0	1	1	1	0	0	0	1	1	2	0	0	0	0	2	1	1	0	1	0	0	2	0
396	0	0	1	0	1	1	2	0	1	0	0	0	1	0	0	0	1	1	1	0	2	0	1	1	1	1	0	2	0	1	1	1	1	2	0	2	2	0	0	0	1	0	1	0	1	0	0	2	0
397	0	0	1	1	0	1	2	0	0	0	1	0	1	0	0	0	1	0	2	1	2	0	2	0	0	0	0	1	1	1	0	0	1	2	2	2	2	1	0	0	1	0	0	1	0	0	0	1	1
398	0	0	0	0	0	1	1	1	0	0	1	0	1	0	0	0	2	0	2	0	2	2	0	0	0	0	0	2	1	1	0	1	1	0	0	1	0	0	0	0	2	0	0	0	0	0	1	2	0
399	0	0	0	0	0	1	2	0	2	0	0	0	0	0	0	0	1	0	2	0	2	1	1	0	0	0	0	1	1	0	0	1	1	2	0	1	0	0	0	0	2	0	0	0	1	0	0	1	0
400	1	0	0	0	0	0	2	0	2	0	0	0	0	0	0	0	2	0	1	0	1	0	1	0	1	1	0	2	1	1	2	0	1	1	0	1	1	0	0	1	1	0	0	0	0	0	0	1	0
401	0	0	1	0	0	2	1	0	1	0	0	1	1	0	0	0	0	1	1	1	2	0	2	0	0	0	0	2	1	1	2	1	0	1	1	1	0	1	0	0	1	1	1	0	0	0	0	0	0
402	0	0	0	0	0	2	2	0	1	0	0	0	1	0	0	0	1	1	1	0	1	0	2	0	0	0	1	1	1	0	0	0	1	1	0	2	1	0	1	0	1	0	0	0	0	2	0	2	0
403	0	0	0	0	0	1	0	0	1	0	1	2	2	0	0	0	0	0	2	0	2	0	2	0	0	0	0	2	1	1	0	0	1	1	0	1	2	0	1	1	0	0	0	0	0	0	0	1	1
404	1	0	0	0	0	1	1	0	1	0	0	0	1	0	0	0	1	1	1	1	1	0	1	0	0	0	0	1	0	1	0	0	0	1	0	1	0	0	0	1	1	1	1	0	1	1	0	0	1
405	0	1	0	0	0	1	1	0	2	0	0	0	0	0	0	0	2	0	2	0	2	0	0	1	1	1	0	1	2	0	0	1	1	1	0	1	1	1	0	0	1	0	0	0	0	0	0	1	1
406	0	0	0	0	0	1	2	0	2	0	0	0	1	0	0	0	1	0	1	0	1	0	2	0	0	0	0	2	0	2	0	0	0	2	0	0	2	0	0	0	2	1	1	0	1	2	0	1	1
407	0	0	0	1	0	2	2	0	1	0	0	0	0	0	0	0	2	1	1	0	2	0	2	0	0	0	0	2	1	1	0	2	1	2	1	2	1	0	1	0	1	0	0	0	0	0	0	1	0
408	1	0	0	0	0	1	2	0	2	0	0	1	1	0	0	0	1	0	2	0	2	0	0	0	1	1	0	1	1	0	0	1	1	1	0	1	1	0	0	1	1	0	0	0	1	0	0	2	0
409	0	0	0	0	0	0	1	0	1	0	1	0	0	0	0	0	2	0	1	0	1	0	2	0	1	1	0	2	1	1	1	0	0	2	1	2	2	1	1	1	0	0	0	0	0	0	0	2	0
410	1	0	0	1	0	2	2	1	0	0	0	1	2	0	0	1	2	0	2	0	2	0	1	0	0	0	0	2	0	2	0	2	2	0	0	1	1	1	0	0	1	0	0	0	1	1	0	2	0
411	0	0	0	1	0	1	2	0	1	0	0	0	0	0	0	0	2	2	0	2	1	0	1	0	0	0	0	2	1	1	1	0	1	0	0	2	2	2	0	0	0	1	1	1	1	2	0	2	0
412	0	0	0	1	0	2	2	0	2	0	0	0	0	0	0	0	2	1	1	1	1	0	2	0	1	1	0	2	0	2	1	1	1	1	0	2	1	0	0	2	0	0	0	0	0	2	0	2	0
413	0	0	0	1	0	1	2	1	0	0	0	0	1	0	0	0	1	0	2	0	2	0	1	1	1	1	0	1	1	1	0	1	0	1	0	1	2	1	0	1	1	0	0	0	0	0	1	0	1
414	1	0	0	1	0	2	1	1	1	0	0	0	0	0	0	0	2	0	2	0	2	1	2	0	0	0	0	2	0	2	1	0	0	1	1	1	1	0	0	0	2	0	1	0	1	1	0	2	0
415	1	0	0	1	0	1	1	1	1	0	0	0	2	0	0	1	1	0	2	1	2	0	2	0	0	0	0	1	0	1	0	0	0	2	2	2	2	1	1	0	0	0	0	1	1	0	0	2	0
416	1	0	0	0	0	2	2	0	0	0	1	0	0	0	0	0	1	2	0	1	1	0	2	0	0	0	0	2	1	1	1	0	1	1	1	1	2	0	0	2	0	0	0	0	1	0	0	1	1
417	0	0	0	0	0	1	2	0	1	0	0	0	0	0	0	0	1	0	2	0	2	1	0	1	1	1	0	2	0	2	0	0	0	2	1	2	2	0	0	1	1	1	0	0	1	0	0	2	0
418	1	0	0	1	0	2	1	0	0	0	1	0	0	0	0	0	1	1	1	0	2	0	2	0	1	1	0	1	1	1	0	0	0	2	0	2	2	1	1	1	0	0	0	0	0	0	1	1	0
419	0	0	0	0	0	0	2	0	2	0	0	0	1	0	0	0	2	2	1	0	2	0	2	0	0	0	0	2	0	2	0	0	0	1	0	1	1	0	0	1	1	0	0	0	0	1	0	1	0
420	0	0	0	1	0	2	2	1	0	0	0	1	1	1	1	1	1	1	1	1	2	0	2	0	1	1	1	1	1	0	0	0	0	2	0	2	1	0	0	2	0	0	0	0	0	0	0	1	1
421	1	0	0	0	0	1	1	0	1	0	1	0	0	0	0	0	1	0	2	0	2	0	2	0	0	0	0	2	0	2	0	0	1	0	0	1	1	1	0	0	1	0	1	0	1	1	0	2	0
422	1	0	0	0	0	1	0	0	0	0	2	0	1	0	0	0	1	0	2	0	2	0	2	0	1	1	0	1	1	1	0	0	2	0	0	0	0	0	0	0	2	1	1	0	1	1	0	1	0
423	1	1	1	0	1	1	1	1	0	0	0	1	2	0	0	1	1	1	1	1	1	0	2	0	0	0	0	2	1	1	1	1	1	0	0	0	1	1	0	0	0	0	0	0	0	0	0	1	0
424	0	0	0	1	0	2	2	1	1	0	0	1	1	0	0	0	1	0	2	0	2	0	2	0	0	0	0	1	1	1	0	1	0	2	1	2	1	0	0	0	2	1	0	0	0	1	0	2	0
425	0	0	0	0	0	0	1	0	1	0	0	0	0	0	0	0	2	0	2	0	2	0	1	1	1	1	0	2	0	1	0	2	2	0	0	1	1	0	0	1	1	0	0	0	0	0	0	0	0
426	1	0	0	0	0	1	1	1	1	0	0	1	1	0	0	1	2	2	1	0	2	0	1	0	0	0	0	2	0	0	0	0	2	1	0	2	1	0	0	1	1	0	0	1	0	0	0	1	0
427	0	0	0	0	0	1	2	0	1	0	0	1	1	0	0	0	1	1	1	0	2	0	1	0	0	0	0	2	1	1	2	1	1	1	0	2	2	1	0	1	1	0	0	0	0	1	0	1	0
428	0	0	0	1	0	2	2	0	1	0	0	1	1	0	0	0	1	0	2	1	2	0	2	0	0	0	0	2	1	1	1	0	0	2	0	2	2	0	0	1	0	1	0	0	0	1	0	2	0
429	1	0	0	0	0	2	2	0	0	0	1	1	1	0	0	0	1	1	1	0	1	0	2	0	0	0	1	1	0	0	0	0	0	2	0	2	1	1	0	0	1	0	0	1	1	0	0	1	0
430	1	0	0	0	0	2	1	0	1	0	1	1	1	0	0	0	2	1	1	0	2	0	2	0	0	0	0	2	2	0	0	0	1	1	1	1	1	1	0	0	2	1	1	0	1	1	1	1	0
431	1	0	0	0	0	1	2	0	1	0	0	0	1	1	1	1	0	2	0	1	0	0	2	0	0	0	0	1	2	0	0	0	0	2	1	2	1	1	0	0	1	1	1	0	1	1	0	1	0
432	1	0	0	0	0	0	2	0	1	0	0	0	1	0	0	0	0	0	2	1	2	1	2	0	0	0	0	2	0	2	0	2	2	2	1	2	1	0	0	0	2	0	0	0	0	1	1	0	0
433	0	0	0	1	0	2	2	0	1	0	0	1	1	0	0	0	2	0	2	0	2	0	2	0	0	0	1	2	1	2	0	0	1	1	0	1	2	0	0	1	1	0	0	0	0	0	0	2	0
434	0	0	1	2	0	2	2	0	0	0	0	1	1	1	1	1	2	1	2	1	2	0	2	0	0	0	0	1	1	0	0	2	2	0	0	1	1	0	0	0	1	0	0	0	0	1	0	2	0
435	0	0	0	0	0	1	1	0	1	0	0	1	2	0	0	1	1	2	1	0	2	0	2	0	1	1	0	2	0	2	2	2	2	0	0	0	1	0	0	0	2	1	1	0	1	1	0	1	0
436	0	0	0	0	0	1	2	0	2	0	0	1	1	0	0	0	2	2	0	2	2	0	1	0	0	0	0	2	1	1	2	1	1	1	1	1	1	0	1	0	1	0	0	1	0	1	0	1	1
437	0	0	0	0	0	1	2	0	2	0	0	1	1	0	0	0	0	1	1	0	1	0	2	0	1	1	1	2	0	1	1	0	0	2	1	1	1	0	0	0	2	0	0	0	0	1	0	1	1
438	0	0	0	0	0	2	2	0	2	0	0	0	0	0	0	0	1	1	1	1	1	0	2	0	0	0	0	2	1	1	2	0	0	2	0	2	1	0	1	0	1	0	0	0	0	0	0	2	0
439	1	1	0	0	0	1	2	1	1	0	0	0	2	0	0	1	1	1	1	0	2	0	1	0	1	1	1	2	0	1	0	0	1	1	0	2	0	0	0	0	1	1	1	0	1	0	0	2	0
440	1	0	0	1	0	1	1	0	0	0	1	1	2	0	0	0	1	1	1	0	2	0	2	0	0	0	0	2	0	2	0	0	0	2	1	1	1	0	0	0	2	0	0	0	0	0	0	1	1
441	1	0	0	0	0	1	2	0	1	0	1	2	2	0	0	0	1	1	1	1	2	0	2	0	0	0	0	2	1	2	0	0	1	1	0	1	2	1	0	1	1	0	0	0	0	0	0	2	0
442	0	0	0	1	0	2	1	1	1	0	0	1	2	0	0	0	1	1	1	0	1	0	2	0	0	0	0	1	0	1	0	1	1	0	0	1	0	0	0	1	1	0	0	0	0	0	1	0	0
443	0	0	0	0	0	2	2	0	0	1	0	1	1	0	0	0	1	1	1	1	2	0	2	0	0	0	0	2	0	1	1	0	1	2	2	2	2	0	0	1	1	0	0	0	0	1	1	0	0
444	0	1	0	0	0	1	1	1	0	0	0	1	1	0	0	0	1	2	0	1	0	0	1	0	1	1	0	2	0	2	0	0	1	2	2	2	2	0	0	2	0	0	0	1	0	1	0	1	0
445	1	0	0	0	0	2	2	0	1	0	0	0	1	0	0	0	1	1	1	1	2	0	2	0	0	0	0	2	0	2	1	2	2	0	0	0	1	0	0	0	1	1	1	0	0	1	0	2	0
446	0	0	0	1	0	1	2	0	0	0	0	0	0	0	0	0	1	0	2	0	2	0	2	0	0	0	0	2	1	1	1	1	1	2	0	2	1	0	0	0	1	1	1	0	1	2	0	2	0
447	0	0	0	0	0	0	1	1	0	0	0	1	1	0	0	0	0	1	1	0	1	0	2	0	0	0	0	1	1	0	0	1	2	1	0	1	1	0	0	0	2	0	0	1	0	1	0	1	1
448	1	0	1	1	1	2	2	0	1	0	0	1	1	0	0	1	0	2	0	1	1	0	1	0	0	0	0	1	1	1	1	0	1	1	0	1	2	0	0	0	2	2	2	0	1	1	0	0	0
449	0	0	0	0	0	1	1	0	0	0	1	0	0	0	0	0	1	1	1	0	1	0	2	0	0	0	0	1	1	1	0	0	0	1	1	1	0	0	0	1	1	1	1	0	1	1	0	2	0
450	0	0	0	0	0	1	1	0	2	0	0	1	1	0	0	0	1	1	1	1	1	0	2	0	0	0	0	0	1	0	0	0	1	1	0	1	2	0	0	1	1	0	0	0	0	0	0	1	1
451	1	0	0	0	0	2	1	0	0	0	0	0	1	0	0	0	2	0	2	0	2	0	1	1	1	1	0	0	2	0	0	1	1	1	1	2	1	0	0	0	2	0	0	0	0	1	1	1	0
452	1	0	1	0	0	2	2	1	0	0	0	0	0	0	0	0	2	0	2	0	2	0	2	0	0	0	0	1	2	1	0	0	2	2	0	2	1	0	0	0	0	1	1	0	1	1	0	2	0
453	0	0	0	0	0	1	2	0	1	0	0	1	1	0	0	0	2	2	1	0	1	1	2	0	0	0	0	1	0	1	0	2	1	1	0	1	0	0	0	0	2	0	0	2	0	2	0	1	1
454	1	0	0	1	0	2	2	0	0	0	0	0	0	0	0	0	1	0	2	0	2	0	2	0	0	0	0	2	1	2	0	0	1	2	0	2	1	1	0	0	0	0	0	0	1	0	0	1	1
455	0	0	0	0	0	1	1	0	1	0	1	0	1	0	0	0	0	1	2	1	2	1	2	0	0	0	0	2	1	1	1	1	1	0	0	1	2	0	0	0	1	0	0	0	1	0	0	2	0
456	1	0	0	1	0	1	2	0	2	0	0	0	1	0	0	0	1	0	2	0	2	0	2	0	0	0	0	1	0	1	1	1	2	0	0	0	2	1	1	1	0	1	1	0	1	1	0	1	0
457	0	0	0	0	0	2	2	1	0	0	0	0	0	0	0	0	1	0	2	1	2	1	2	0	0	0	0	0	1	0	0	0	0	2	0	2	2	1	0	1	0	0	1	0	0	1	0	1	0
458	1	0	0	0	0	1	2	0	1	0	1	0	0	0	0	0	2	1	1	0	2	0	2	0	0	0	0	2	1	1	2	1	1	0	0	1	1	0	0	1	1	1	1	0	0	0	0	2	0
459	0	0	0	0	0	0	2	0	1	0	0	0	0	0	0	0	1	1	1	1	2	1	1	0	0	0	0	2	1	2	0	0	1	2	0	2	1	0	0	0	1	0	0	0	1	1	1	2	0
460	1	0	1	0	0	0	1	1	0	0	1	0	0	0	0	0	1	0	2	0	1	0	2	0	0	0	0	1	1	1	0	1	1	0	0	1	1	1	0	0	1	0	0	0	0	0	0	1	0
461	1	0	1	1	0	1	1	1	0	0	1	0	1	0	0	0	0	2	0	1	1	0	2	1	1	2	0	1	2	0	1	0	0	2	1	1	1	0	0	1	1	0	0	0	0	0	0	0	1
462	0	0	0	0	0	0	1	1	1	0	0	0	1	0	0	0	1	0	2	0	2	0	2	0	0	0	0	1	1	1	0	0	1	1	1	1	2	1	0	0	1	0	0	0	0	0	0	0	0
463	1	0	0	0	0	0	2	0	1	0	0	0	2	0	0	0	1	0	1	1	2	0	1	1	1	1	0	2	1	1	0	0	0	1	1	1	1	0	1	0	1	0	0	0	0	0	0	2	0
464	0	0	1	1	1	2	0	0	0	0	2	0	0	0	0	0	0	0	2	0	2	1	1	0	0	0	0	2	2	1	0	1	1	2	2	2	2	0	0	1	1	0	0	1	0	0	0	2	0
465	1	0	0	1	0	2	2	0	0	0	1	1	1	0	0	0	0	1	1	1	1	0	1	0	0	0	0	1	1	1	0	2	1	2	1	2	2	2	0	0	0	1	1	0	1	1	0	2	0
466	1	0	0	0	0	1	2	0	2	0	0	1	1	0	0	0	1	0	2	1	2	0	2	0	0	0	0	2	2	1	0	0	1	1	1	1	1	0	0	0	2	0	0	0	0	0	0	1	1
467	0	0	0	1	0	1	2	1	0	0	0	1	1	0	0	0	1	0	2	0	2	1	2	0	0	0	0	2	0	2	0	1	1	1	0	1	2	0	0	2	0	1	0	0	0	0	0	1	0
468	1	0	0	0	0	0	1	0	1	0	0	0	1	1	0	0	2	2	1	1	1	0	2	0	0	0	0	2	0	2	0	0	0	1	0	1	2	0	0	2	0	0	0	0	0	0	1	0	1
469	0	0	1	0	1	1	2	0	2	0	0	0	0	0	0	0	1	0	2	0	2	0	1	0	1	1	0	2	1	2	0	0	0	2	1	2	0	0	0	1	1	0	0	1	1	1	0	2	0
470	1	0	0	1	0	1	2	0	2	0	0	0	2	1	1	1	1	1	1	1	1	0	2	0	1	1	0	2	0	2	1	0	1	2	1	2	0	0	0	1	1	1	0	0	1	1	0	2	0
471	0	0	1	1	0	1	2	0	1	0	0	0	0	0	0	0	0	2	0	1	2	1	2	0	0	0	0	1	0	1	0	0	0	2	0	2	2	1	1	1	0	0	0	0	1	0	0	1	0
472	0	0	0	0	0	0	1	0	1	0	1	0	0	0	0	0	0	1	1	0	1	0	2	0	0	0	0	2	1	1	2	0	1	1	0	1	1	0	0	1	1	1	1	0	1	0	0	1	0
473	0	0	0	0	0	1	2	0	1	0	1	1	1	0	0	0	1	2	0	2	1	0	2	0	0	0	0	1	0	0	1	0	0	2	0	2	2	0	1	0	0	0	0	0	0	0	0	2	0
474	1	0	0	0	0	0	2	0	2	0	0	0	0	0	0	0	0	1	1	0	0	0	2	0	0	0	0	1	1	1	0	0	0	1	0	1	1	0	0	0	1	2	2	0	1	1	0	1	0
475	0	0	0	0	0	0	2	1	1	0	0	1	1	0	0	0	1	1	1	0	2	0	1	1	1	1	0	2	1	1	0	0	1	1	1	1	1	0	0	1	1	0	0	0	1	1	0	2	0
476	1	0	0	1	0	1	1	0	1	0	0	2	2	0	0	1	1	2	0	1	1	0	2	0	1	1	0	2	0	2	0	1	2	0	0	0	1	0	0	0	1	0	0	0	1	0	0	1	0
477	1	0	0	0	0	0	1	0	0	0	1	0	0	0	0	0	2	0	2	1	2	1	2	0	0	0	0	1	2	1	0	1	2	1	0	1	1	1	0	0	1	0	0	0	0	0	0	1	0
478	1	0	0	0	0	1	2	0	1	0	1	0	0	0	0	0	2	0	2	0	2	0	2	0	0	0	0	1	2	0	1	0	0	1	1	2	1	0	0	2	0	0	0	0	0	1	0	1	0
479	1	1	0	0	0	1	2	0	2	0	0	1	1	0	0	0	1	1	1	1	2	0	1	0	0	0	0	2	0	2	0	0	0	2	1	2	0	0	0	0	1	1	1	0	1	2	0	1	0
480	1	0	0	0	0	1	1	1	0	0	1	0	0	0	0	0	1	0	2	0	2	0	2	0	1	1	0	1	1	1	0	0	1	1	1	2	2	1	0	1	1	0	0	0	0	0	0	2	0
481	0	0	0	0	0	1	1	1	0	0	1	0	1	0	0	1	1	0	2	0	2	0	2	0	0	0	0	2	2	1	0	2	1	0	0	1	1	1	0	0	1	0	0	0	0	0	0	2	0
482	0	0	0	1	0	1	2	0	2	0	0	0	1	0	0	0	0	1	2	1	2	0	2	0	0	0	0	2	0	2	1	0	0	1	1	1	1	0	0	0	2	0	0	0	0	0	1	0	0
483	1	0	0	1	0	2	2	0	1	0	0	0	0	0	0	0	2	0	2	0	2	0	2	0	0	0	0	2	1	1	1	1	1	1	1	2	2	0	0	2	0	0	0	0	1	0	0	0	1
484	0	0	1	1	0	2	2	0	1	0	1	0	0	0	0	0	2	0	2	0	2	0	2	0	0	0	0	2	0	1	1	1	1	2	0	2	1	0	0	0	2	1	1	0	2	2	1	1	0
485	0	1	1	1	0	2	2	0	2	0	0	0	1	0	0	0	0	0	2	0	2	0	0	0	0	0	0	2	0	0	0	1	2	1	1	1	1	0	0	0	1	0	0	0	0	1	0	2	0
486	1	0	0	0	0	2	1	0	0	0	0	0	0	0	0	0	2	2	0	1	2	0	2	0	1	1	0	2	0	2	0	0	1	0	0	1	1	0	0	1	1	1	1	0	1	1	0	2	0
487	0	0	0	0	0	1	0	0	1	0	0	0	0	0	0	0	1	2	0	1	0	0	2	0	0	0	0	2	1	1	1	0	1	1	0	1	1	0	0	0	2	0	0	0	0	2	0	1	1
488	1	1	0	0	0	1	0	0	1	0	0	0	1	0	0	0	1	2	1	1	1	2	0	0	0	0	0	2	0	1	0	2	2	0	0	0	2	0	0	2	0	0	0	0	0	0	0	1	0
489	1	0	1	0	0	2	2	0	1	0	1	1	1	0	0	1	1	1	1	0	2	0	1	0	0	0	0	2	0	1	0	1	1	2	0	2	1	0	0	0	2	2	2	0	1	1	0	0	1
490	0	0	0	1	0	1	2	0	1	0	0	0	0	0	0	0	2	0	2	0	2	0	1	1	1	1	0	0	1	1	0	0	0	2	2	2	0	0	0	0	2	0	0	0	0	0	0	0	1
491	0	0	0	0	0	1	2	0	0	0	0	0	1	1	1	1	0	0	2	1	2	0	1	1	1	2	0	1	2	0	0	0	1	1	0	2	2	1	0	1	0	0	0	0	0	0	0	1	1
492	1	0	0	0	0	1	1	0	1	0	1	0	1	0	0	0	0	1	0	0	0	0	2	0	0	0	0	2	0	2	1	0	1	1	0	1	1	1	1	0	1	2	2	0	1	1	0	2	0
493	0	0	0	0	0	1	2	0	2	0	0	0	1	0	0	0	2	1	1	1	1	0	2	0	1	1	0	2	0	2	0	1	1	0	0	0	2	0	0	0	1	0	0	0	1	1	1	0	0
494	0	0	0	0	0	2	1	0	2	0	0	0	0	0	0	0	0	0	1	0	2	0	1	1	1	1	0	1	1	1	0	1	1	1	1	1	1	0	0	1	1	0	0	0	0	0	0	1	1
495	1	0	0	1	0	1	2	0	2	0	0	1	1	0	0	0	1	1	1	0	2	0	0	0	0	0	0	1	2	0	0	0	0	2	1	1	0	0	0	0	2	0	0	1	0	1	0	2	0
496	0	0	0	0	0	0	1	1	1	0	0	0	1	1	1	1	0	1	1	0	1	0	1	0	1	1	0	2	0	2	0	0	1	0	0	0	1	1	0	0	1	2	2	0	1	1	0	1	0
497	1	0	0	0	0	1	2	0	0	0	1	0	0	0	0	0	2	0	2	1	2	0	1	1	1	1	0	1	1	1	0	0	1	2	2	2	1	0	0	1	1	0	0	0	0	1	0	1	0
498	0	0	0	0	0	1	2	0	1	0	1	0	0	0	0	0	2	1	2	1	2	0	1	0	0	0	0	2	1	1	1	1	1	2	1	2	2	2	0	0	0	0	0	0	0	0	0	2	0
499	1	0	0	1	0	1	1	0	1	0	1	1	1	0	0	0	1	1	1	1	2	1	2	0	0	0	0	0	2	0	0	0	2	1	0	2	1	1	1	0	0	0	0	1	0	1	1	0	1
500	1	0	0	1	0	1	2	0	0	0	1	1	2	0	0	0	1	1	1	1	2	0	2	0	0	0	0	2	1	1	1	0	2	0	0	1	1	1	0	0	1	0	0	0	1	0	0	2	0
501	1	0	1	0	0	0	1	0	1	0	1	0	0	0	0	0	1	1	1	1	2	0	2	0	0	0	0	2	0	1	0	0	0	1	0	1	2	0	0	1	1	1	1	0	1	0	0	2	0
502	0	0	0	0	0	0	2	1	0	0	0	0	1	0	0	0	1	1	1	0	1	0	2	0	0	0	1	2	0	1	0	0	1	0	0	1	2	0	0	2	0	0	0	1	0	1	0	1	0
503	0	0	0	0	0	2	2	0	1	0	1	0	2	0	0	1	0	1	1	1	1	0	1	1	1	1	0	2	0	2	0	1	0	2	1	2	0	0	0	1	1	0	0	1	2	0	0	1	0
504	0	0	0	0	0	1	1	1	1	0	0	0	0	0	0	0	2	1	2	0	1	0	2	0	0	0	0	2	0	2	0	0	0	2	0	2	1	0	0	1	1	0	0	0	0	0	0	0	1
505	0	0	0	0	0	1	1	0	1	0	1	0	0	0	0	0	0	0	2	0	2	0	0	1	1	1	0	1	2	1	0	2	2	1	1	2	1	0	0	0	1	0	0	0	1	1	0	1	0
506	1	0	0	0	0	1	1	0	1	0	0	1	2	0	0	0	2	0	2	0	2	1	2	0	0	0	0	2	0	2	0	0	1	1	1	1	1	0	1	0	1	0	0	0	1	0	0	2	0
507	0	0	0	0	0	1	1	0	0	0	1	0	2	0	0	1	2	0	2	1	2	0	2	0	0	0	0	1	0	1	0	0	1	0	0	2	1	0	0	1	0	1	1	0	1	0	0	1	1
508	0	0	0	0	0	2	2	0	1	0	0	1	2	0	0	0	2	1	1	0	2	0	2	0	1	1	0	2	1	2	0	0	1	0	0	2	2	1	0	1	0	0	0	1	0	1	0	1	0
509	1	0	1	1	0	1	2	0	0	0	0	1	1	0	0	0	1	0	1	1	2	0	1	1	2	2	0	2	0	1	1	2	1	2	1	2	1	0	0	0	2	0	1	0	0	1	0	1	0
510	0	0	1	0	1	1	2	0	0	0	1	2	2	0	0	0	0	1	1	0	0	0	2	0	0	0	0	1	2	0	1	1	1	1	0	2	1	0	0	1	1	0	0	0	0	1	0	1	1
511	0	0	0	1	0	1	2	0	1	0	0	0	0	0	0	0	1	1	1	1	1	0	2	0	0	0	0	2	0	1	0	1	0	2	0	2	0	0	0	1	1	0	0	0	0	0	0	2	0
512	1	0	0	1	0	1	2	1	1	0	0	0	0	0	0	0	1	1	1	0	1	0	2	0	0	0	0	2	0	2	0	0	0	1	0	1	1	0	0	0	2	0	0	0	1	1	0	1	0
513	1	0	0	0	0	2	1	2	0	0	0	0	0	0	0	0	1	1	1	0	1	0	2	0	0	0	0	0	1	1	0	0	0	1	0	1	1	0	0	1	1	1	0	0	1	0	0	0	2
514	0	0	0	0	0	1	2	0	1	0	0	0	1	0	0	0	1	1	1	0	2	0	2	0	0	0	0	1	0	1	0	0	1	2	0	2	2	1	1	0	0	1	1	1	1	2	1	0	1
515	0	0	1	0	0	0	1	1	0	0	1	0	0	0	0	0	2	1	1	1	2	0	2	0	0	0	0	2	0	1	0	1	1	1	0	2	0	0	0	0	2	1	1	0	1	1	1	0	0
516	1	0	0	0	0	2	2	0	2	0	0	0	1	0	0	0	0	0	2	0	2	0	2	0	0	0	0	2	0	1	1	1	1	2	0	2	1	0	0	1	1	1	0	0	2	1	0	1	0
517	1	0	0	0	0	2	2	0	0	0	0	0	1	0	0	0	0	2	0	2	0	0	2	0	0	0	0	2	0	2	0	0	0	2	1	2	1	0	0	0	2	1	0	0	2	0	1	1	0
518	0	0	1	0	1	1	2	1	1	0	0	1	1	0	0	0	2	2	0	2	2	0	0	1	1	1	0	1	0	1	1	1	2	1	0	1	0	1	0	0	1	0	0	1	1	0	0	2	0
519	1	0	1	1	0	1	1	0	0	0	2	0	1	1	1	1	0	2	0	1	0	0	2	0	0	0	0	2	0	1	0	1	1	1	0	1	2	0	0	2	0	0	0	0	0	0	0	1	0
520	1	0	0	1	0	2	2	0	0	0	0	1	2	0	0	0	0	1	1	1	1	0	2	0	0	0	0	2	0	1	2	1	2	1	0	1	1	0	0	0	2	2	1	0	1	0	1	0	1
521	1	0	0	0	0	0	1	0	0	0	0	1	1	0	0	1	0	1	1	0	1	0	2	0	0	0	0	1	0	1	0	2	1	1	0	1	1	1	0	0	1	0	0	0	0	0	0	0	0
522	0	0	0	1	0	2	2	0	0	0	0	1	1	0	0	1	1	1	1	0	1	0	0	0	1	1	0	1	0	1	0	0	0	2	1	2	2	0	0	2	0	1	1	0	2	2	1	0	0
523	1	0	0	0	0	1	1	0	2	0	0	1	1	0	0	0	0	2	0	1	0	0	1	0	0	0	0	1	0	1	1	1	2	2	1	2	2	0	0	2	0	1	1	0	1	1	0	2	0
524	0	0	0	0	0	1	2	0	1	0	0	1	0	0	0	0	0	2	0	1	0	1	2	0	1	1	0	1	1	1	0	1	1	1	0	2	1	0	0	0	1	0	0	0	0	0	0	1	1
525	1	1	0	0	0	1	2	1	0	0	1	1	0	0	0	0	1	2	0	1	2	0	2	0	0	0	0	2	0	1	1	1	1	2	0	2	0	0	0	0	2	1	1	0	2	0	0	2	0
526	1	0	0	1	0	1	2	0	1	0	0	0	1	0	0	0	0	0	2	0	2	1	0	1	1	1	0	1	0	1	0	0	1	1	0	2	1	0	0	1	1	1	1	0	0	0	0	1	1
527	1	0	0	1	0	2	2	0	0	0	0	1	1	0	0	0	1	2	0	1	1	1	1	0	1	1	0	2	1	1	0	0	1	1	0	1	1	0	0	0	1	0	0	0	1	0	0	0	1
528	1	0	0	1	0	1	1	1	1	0	0	1	2	1	1	1	2	1	1	0	2	0	1	0	0	0	0	2	1	1	0	2	2	0	0	0	2	0	0	2	0	0	0	0	1	0	0	2	0
529	0	0	0	0	0	0	2	0	1	0	0	0	2	1	1	1	2	0	1	0	1	0	1	0	0	0	0	1	1	1	0	1	0	2	1	2	1	0	0	0	2	1	1	0	1	0	1	1	0
530	1	0	0	0	0	0	0	0	1	0	0	0	1	0	0	0	1	1	1	1	2	0	2	0	0	0	1	2	1	1	0	0	0	1	0	0	1	0	0	0	0	0	1	0	0	1	0	1	0
531	0	0	0	0	0	0	2	0	0	0	0	0	0	0	0	0	2	0	2	0	2	0	1	1	1	1	0	2	2	1	1	0	1	0	0	0	0	0	0	0	2	0	0	0	0	0	0	1	0
532	0	0	0	0	0	1	1	1	0	0	1	0	0	0	0	0	1	1	0	2	1	0	2	0	0	0	0	2	1	1	2	0	1	1	0	1	1	0	0	2	0	0	0	0	0	1	0	1	1
533	0	0	0	0	0	2	2	0	0	0	0	0	1	1	1	1	1	1	1	0	1	0	2	0	0	0	0	2	1	1	1	1	0	2	1	2	2	1	0	1	0	0	0	1	2	0	1	0	0
534	1	0	0	0	0	0	2	0	1	0	0	0	0	0	0	0	0	2	0	1	0	0	2	0	0	0	0	2	0	2	0	1	1	1	0	1	0	0	0	0	1	1	0	0	2	0	0	0	0
535	0	0	0	1	0	2	2	0	0	0	0	1	1	0	0	0	0	1	1	0	1	0	2	0	0	0	0	2	0	1	0	0	0	2	1	2	0	0	0	0	2	0	0	0	1	0	0	1	0
536	0	0	1	0	0	2	1	0	2	0	0	0	0	0	0	0	1	2	0	1	0	0	2	0	0	0	0	2	1	1	1	1	1	2	0	2	1	0	0	1	1	1	1	0	2	0	0	1	0
537	0	0	0	1	0	2	2	0	2	0	0	1	1	0	0	0	1	2	1	1	1	0	2	0	0	0	0	2	0	1	1	0	0	2	1	2	2	0	0	2	0	0	0	0	0	0	1	0	1
538	1	0	1	0	1	1	2	0	2	0	0	1	2	0	0	0	1	1	1	0	1	0	2	0	0	0	0	1	0	1	1	1	1	0	0	1	2	2	0	0	0	0	0	0	0	1	0	1	0
539	1	0	0	1	0	2	2	1	0	0	0	0	0	0	0	0	1	0	2	0	2	0	1	0	1	1	0	2	0	2	1	0	0	1	1	2	1	0	0	0	2	0	0	0	0	0	0	1	0
540	0	0	0	0	0	0	1	2	0	0	0	1	1	0	0	0	1	1	1	1	2	0	2	0	0	0	0	2	1	1	0	1	0	2	2	2	1	1	0	0	1	1	0	0	0	0	0	0	0
541	0	0	0	0	0	1	1	0	1	0	1	1	1	0	0	0	1	2	0	1	1	0	2	0	0	0	0	2	0	2	0	0	1	0	0	1	1	0	0	0	2	0	0	0	1	1	1	2	0
542	0	0	0	0	0	1	1	0	0	0	1	1	2	0	0	0	2	2	1	1	1	0	2	0	0	0	0	1	1	0	0	0	1	1	1	1	1	0	0	1	1	1	1	0	1	1	0	1	0
543	1	0	0	0	0	0	2	0	0	0	1	0	0	0	0	0	1	1	1	1	2	0	2	0	0	0	0	2	1	1	1	2	1	1	0	1	2	0	1	0	1	0	0	0	0	0	1	0	0
544	0	0	1	1	0	1	2	0	0	1	0	1	1	0	0	0	0	0	2	1	2	1	2	0	1	1	0	2	0	1	1	1	1	1	0	2	1	0	0	1	1	0	0	0	0	0	0	2	0
545	0	0	0	0	0	1	2	0	1	0	0	0	0	0	0	0	2	0	2	1	2	0	2	0	0	0	0	2	2	1	1	0	1	1	1	2	0	0	0	0	2	0	0	1	0	0	0	1	1
546	0	0	0	0	0	1	2	0	1	0	0	0	0	0	0	0	1	0	2	0	2	0	1	0	0	0	0	2	1	1	0	0	1	1	0	1	0	0	0	0	2	1	0	0	0	0	0	1	0
547	0	0	0	0	0	1	2	1	0	0	0	0	1	0	0	1	1	1	1	1	1	0	2	0	0	0	0	2	0	2	2	0	0	0	0	1	2	1	1	1	0	1	1	0	1	0	0	2	0
548	1	0	0	0	0	0	2	0	0	0	0	1	0	0	0	0	1	1	1	0	2	0	2	0	0	0	0	0	1	0	0	1	1	1	1	1	1	0	0	0	2	0	0	0	0	0	0	2	0
549	1	0	0	0	0	0	1	0	1	0	0	1	2	0	0	0	0	0	1	1	1	0	2	0	0	0	0	2	0	2	1	0	1	1	1	1	1	0	0	1	1	0	0	0	1	0	0	1	0
550	1	0	0	2	0	2	2	1	0	0	0	0	0	0	0	0	0	0	2	0	2	0	2	0	0	0	0	1	1	1	0	1	2	2	1	2	1	0	0	0	2	1	1	0	1	0	0	1	0
551	1	0	0	1	0	1	2	0	0	0	0	0	0	0	0	0	2	0	2	1	1	0	2	0	0	0	0	0	1	0	0	1	2	1	0	1	2	0	0	2	0	1	0	0	0	1	0	1	1
552	0	0	0	0	0	1	2	0	0	0	0	1	1	0	0	1	2	2	1	1	1	0	2	0	0	0	0	2	2	1	1	2	2	1	0	2	1	0	0	0	2	1	0	0	0	1	0	2	0
553	1	0	0	1	0	2	2	0	0	0	1	0	0	0	0	0	2	2	0	2	1	0	2	0	1	1	0	1	0	1	0	0	1	1	0	1	1	1	0	0	1	1	1	0	1	0	0	1	1
554	0	0	0	0	0	2	2	0	0	0	1	0	0	0	0	0	1	2	0	0	0	0	2	0	1	1	0	2	0	1	1	0	0	2	2	2	2	0	0	1	0	1	1	0	0	0	0	2	0
555	1	0	0	0	0	1	2	0	1	0	1	1	0	0	0	0	1	1	1	0	1	0	2	0	0	0	0	2	0	2	0	0	0	2	0	2	0	0	0	0	2	0	0	0	0	1	0	0	0
556	1	0	0	1	0	1	1	1	1	0	0	1	2	0	0	0	2	2	0	1	1	1	2	0	0	0	0	2	0	1	1	2	1	0	0	1	2	0	1	0	1	0	0	0	0	2	0	1	1
557	0	0	0	0	0	1	2	0	1	0	0	1	1	0	0	0	1	1	1	0	1	0	2	0	0	0	0	2	1	1	0	0	0	1	0	1	1	0	0	0	2	1	1	0	1	1	1	0	1
558	0	0	0	0	0	1	2	0	1	0	0	1	1	0	0	0	0	1	2	1	2	1	2	0	0	0	0	2	0	2	1	1	1	0	0	1	1	0	0	0	2	0	0	1	1	0	0	2	0
559	1	0	1	1	0	2	1	0	0	0	1	1	1	0	0	0	2	1	2	1	2	1	1	0	1	1	0	2	1	1	2	2	1	2	1	2	1	0	1	0	1	0	0	1	1	0	0	1	0
560	1	1	0	0	0	0	2	0	1	0	1	1	1	0	0	0	2	0	2	0	2	1	2	0	0	0	0	2	0	2	0	1	1	1	0	1	0	1	0	0	1	0	0	0	0	0	0	1	1
561	0	0	0	0	0	0	0	0	0	0	2	0	0	0	0	0	1	1	1	0	1	0	1	1	2	2	0	2	0	2	0	2	2	1	0	1	1	1	0	0	1	0	0	0	0	0	0	1	0
562	1	0	0	0	0	0	2	0	1	0	1	0	0	0	0	0	1	1	1	1	1	0	2	0	0	0	0	2	1	2	1	0	0	2	0	2	1	0	0	1	1	0	0	0	0	0	0	2	0
563	0	0	0	0	0	1	2	1	1	0	0	1	2	0	0	1	2	2	1	1	1	0	2	0	0	0	0	1	2	1	0	1	2	0	0	1	2	0	0	2	0	1	1	0	0	1	0	0	0
564	1	1	0	0	0	1	2	0	1	0	1	0	0	0	0	0	2	1	2	1	2	0	2	0	0	0	0	1	2	1	0	1	0	1	0	1	2	0	1	0	1	0	0	0	0	0	0	2	0
565	1	0	0	0	0	0	2	0	2	0	0	0	1	0	0	0	1	0	2	0	2	0	2	0	1	1	0	2	0	2	1	1	1	2	1	2	2	0	0	1	1	0	0	0	0	1	0	0	0
566	1	0	0	0	0	1	1	0	0	0	1	1	2	1	1	1	2	1	1	0	2	0	2	0	0	0	1	2	1	0	1	0	0	2	1	2	2	0	0	1	1	0	0	0	0	0	1	0	1
567	0	0	0	0	0	1	2	0	1	0	1	1	1	0	0	0	2	0	2	0	2	0	1	0	0	0	0	1	1	1	0	0	0	2	0	0	2	0	0	0	1	0	0	0	1	1	0	1	1
568	0	0	1	0	1	1	2	0	1	0	0	0	2	0	0	1	2	1	1	0	2	0	2	1	1	2	0	2	0	2	0	1	1	2	1	2	1	0	0	1	1	0	0	1	0	0	0	1	0
569	1	0	0	0	0	0	2	0	0	0	0	0	0	0	0	0	1	1	1	1	2	0	2	0	0	0	0	2	0	2	0	0	2	0	0	1	1	0	0	1	1	1	1	0	0	0	0	1	0
570	1	0	1	0	0	2	2	0	0	0	1	0	1	0	0	0	2	0	2	0	2	0	1	1	1	1	1	2	0	1	0	0	2	1	0	1	1	0	1	0	1	0	0	0	1	0	0	1	0
571	1	0	0	1	0	2	1	0	0	0	1	1	2	0	0	0	0	1	1	1	1	0	2	0	0	0	0	2	0	2	1	1	2	1	0	1	1	0	0	0	2	1	1	0	1	2	0	2	0
572	1	0	1	2	0	2	1	2	0	0	0	0	1	0	0	0	0	0	1	1	1	0	1	0	0	0	0	0	2	0	0	1	2	2	1	2	0	0	0	0	1	0	0	1	1	0	0	2	0
573	1	0	0	2	0	2	1	0	0	0	1	1	1	0	0	0	2	2	1	0	1	1	2	0	0	0	0	1	2	1	0	0	1	1	0	2	2	0	0	2	0	0	0	0	0	0	0	2	0
574	1	0	0	0	0	0	2	0	1	0	0	1	1	0	0	0	2	1	1	1	2	1	2	0	0	0	0	2	1	1	1	2	2	1	0	1	0	0	0	1	1	0	0	0	1	1	0	0	0
575	1	0	1	0	0	2	1	0	0	0	1	1	2	0	0	1	1	1	1	0	1	0	1	1	1	1	0	2	2	1	0	0	1	0	0	2	1	0	0	1	1	0	0	0	1	1	1	0	1
576	0	0	0	0	0	1	2	0	2	0	0	0	2	1	1	1	2	0	2	0	2	0	2	0	0	0	0	1	2	0	0	0	0	1	0	1	2	0	0	2	0	0	0	0	0	0	1	0	0
577	0	0	0	0	0	1	1	0	0	0	1	0	1	0	0	0	2	0	1	0	2	0	2	0	0	0	0	2	1	1	2	0	0	2	0	2	1	1	0	0	1	0	0	0	1	1	0	1	0
578	1	0	0	0	0	0	2	0	0	0	0	1	1	0	0	0	1	1	1	1	2	0	2	0	0	0	0	2	1	1	1	0	1	1	0	1	0	0	1	0	1	0	0	0	0	2	0	0	0
579	1	0	0	0	0	1	1	0	0	0	1	1	1	0	0	0	1	2	1	0	2	0	1	0	0	0	0	1	1	1	0	2	1	1	0	2	0	0	0	1	1	2	2	0	1	1	0	1	0
580	0	0	0	1	0	1	1	0	0	0	1	1	1	0	0	0	2	1	1	0	2	0	2	0	1	1	0	2	1	1	2	1	2	0	0	2	1	0	0	0	2	1	0	0	0	0	0	0	0
581	1	0	0	1	0	1	2	0	1	0	0	0	0	0	0	0	0	2	0	0	1	0	1	0	0	0	0	2	0	1	0	2	1	0	0	0	2	0	0	1	1	1	0	0	1	1	0	1	1
582	1	0	0	0	0	2	2	0	2	0	0	1	1	0	0	0	2	0	2	0	2	0	2	0	1	1	0	1	1	1	0	2	1	1	0	2	2	0	1	0	1	0	0	0	0	0	0	1	1
583	0	0	0	0	0	0	0	0	1	1	1	0	0	0	0	0	0	0	2	1	2	0	2	0	0	0	0	1	1	1	0	2	2	1	0	2	0	0	0	1	1	0	0	1	0	0	0	1	1
584	0	0	0	0	0	1	1	0	1	1	1	0	0	0	0	0	1	1	2	1	2	0	1	1	1	1	0	2	2	1	1	0	1	1	0	1	1	0	0	1	1	0	0	0	0	0	0	1	0
585	1	0	0	0	0	0	1	0	0	0	1	1	2	0	0	0	2	1	1	1	1	0	2	0	0	0	0	1	2	0	1	0	1	1	0	2	2	0	0	0	1	1	1	0	0	0	0	1	1
586	1	0	0	1	0	2	2	0	0	0	0	1	1	0	0	1	1	0	2	1	2	0	2	1	1	2	0	2	0	2	2	1	2	0	0	0	2	1	0	1	0	0	1	0	1	0	1	1	0
587	1	0	0	0	0	0	2	1	0	0	0	0	0	0	0	0	2	1	2	1	2	0	2	0	0	0	0	2	1	1	0	1	1	2	0	2	0	0	0	0	1	0	0	0	0	0	0	2	0
588	1	0	0	0	0	1	2	0	1	0	0	2	2	0	0	0	1	1	1	1	2	0	2	0	0	0	0	2	1	0	1	0	1	2	0	2	2	0	0	2	0	1	1	0	1	2	0	2	0
589	1	0	0	0	0	1	1	0	1	0	0	0	0	0	0	0	1	0	2	0	2	0	2	0	1	1	0	1	0	1	0	2	2	0	0	1	1	1	0	0	1	0	0	0	0	0	0	1	0
590	0	1	0	0	0	1	2	0	0	1	0	0	0	0	0	0	1	1	0	1	0	0	0	0	0	0	0	2	0	1	2	1	1	1	1	2	2	0	0	1	0	1	0	0	0	0	0	2	0
591	1	0	0	0	0	0	2	0	1	0	0	0	0	0	0	0	0	0	2	0	2	1	2	0	0	0	0	2	1	1	0	1	0	2	2	2	2	1	1	0	0	1	1	0	0	0	0	1	0
592	1	0	0	1	0	2	2	1	1	0	0	1	1	0	0	0	0	0	2	0	2	0	2	0	0	0	0	2	1	1	1	0	0	2	0	2	1	0	0	2	0	1	1	0	1	0	1	1	0
593	0	0	0	0	0	1	2	0	1	0	0	0	1	0	0	0	2	0	2	0	2	0	2	0	0	0	0	2	0	2	0	1	0	2	0	2	2	0	1	0	0	0	0	0	0	1	0	0	1
594	0	0	0	0	0	0	2	0	2	0	0	1	1	0	0	0	0	0	2	0	2	0	2	0	0	0	0	2	1	2	0	1	2	0	0	1	1	1	0	0	1	0	0	1	0	0	0	2	0
595	1	0	0	1	0	2	2	0	1	0	0	0	1	0	0	0	1	1	1	1	1	0	2	0	0	0	0	2	0	2	1	1	1	1	0	1	1	0	0	1	1	1	1	0	1	1	0	0	0
596	1	0	0	1	0	1	2	0	0	0	0	0	1	0	0	0	1	1	1	1	1	0	2	0	1	1	0	2	0	2	0	0	1	1	0	1	1	0	0	1	1	0	0	0	0	1	1	1	0
597	1	0	0	0	0	1	0	0	1	0	0	0	1	0	0	0	0	0	2	0	2	0	1	1	1	1	0	0	2	0	0	0	1	2	0	1	0	0	0	0	2	0	0	0	0	2	0	2	0
598	0	0	0	0	0	0	2	0	0	0	0	1	2	0	0	0	1	1	1	1	2	0	2	0	0	0	0	2	1	1	1	0	1	2	1	1	1	1	0	0	1	1	1	1	1	2	0	2	0
599	1	0	0	1	0	1	2	0	0	0	0	1	1	0	0	0	1	2	0	1	1	0	2	0	0	0	0	1	1	1	0	0	0	2	2	2	2	0	0	1	1	1	1	0	0	0	0	2	0
600	1	1	0	0	0	1	1	0	0	0	0	0	1	0	0	0	1	1	1	1	1	0	2	0	0	0	0	1	1	1	0	0	2	0	0	1	1	0	0	0	2	0	1	0	1	1	0	0	1
601	0	0	1	0	1	1	1	0	1	0	0	1	1	0	0	0	1	2	1	0	1	0	2	0	0	0	1	2	1	1	0	0	1	1	0	1	1	0	0	2	0	0	0	0	1	0	0	1	1
602	1	0	1	0	0	2	2	0	2	0	0	0	0	0	0	0	2	0	2	0	2	0	2	0	0	0	0	1	0	1	1	0	0	2	1	2	1	0	0	0	2	0	0	0	0	1	0	2	0
603	1	0	0	0	0	2	1	1	0	0	1	0	0	0	0	0	1	1	1	1	2	0	2	0	0	0	0	1	0	1	0	1	1	1	0	2	1	0	0	0	2	1	1	0	0	0	1	0	1
604	1	0	0	0	0	0	1	1	0	0	1	0	0	0	0	0	2	1	1	1	2	0	1	0	0	0	0	1	1	1	0	0	1	2	0	2	1	1	0	0	1	0	1	0	0	1	0	2	0
605	0	0	0	1	0	1	2	0	0	0	0	0	1	0	0	1	0	2	0	1	2	0	2	0	0	0	0	2	1	1	1	2	1	1	0	1	2	0	0	2	0	0	0	0	0	1	0	1	0
606	0	0	0	0	0	2	1	0	1	0	1	0	1	0	0	0	2	0	2	0	2	0	1	0	0	0	0	1	2	1	0	0	2	0	0	1	2	1	0	1	1	0	0	0	1	0	0	0	0
607	1	0	0	1	0	1	2	0	0	0	0	0	1	0	0	0	1	0	2	1	2	0	2	0	0	0	0	2	0	2	0	0	1	1	0	1	2	0	0	2	0	0	0	0	0	1	0	0	0
608	0	0	0	1	0	2	1	0	1	1	2	1	1	0	0	0	1	0	2	0	2	0	1	0	1	1	0	2	1	1	2	0	1	1	0	1	2	1	0	1	1	0	0	0	0	0	0	1	1
609	0	0	0	0	0	1	1	0	0	0	1	0	0	0	0	0	2	1	1	1	2	0	2	0	0	0	0	2	0	2	1	0	1	1	0	2	1	0	0	1	1	1	0	0	2	1	0	1	0
610	1	0	1	1	0	1	2	0	0	0	0	1	1	0	0	1	0	2	1	0	2	0	2	0	0	0	0	2	0	2	0	1	0	2	0	2	1	0	0	1	1	0	0	0	1	0	0	1	0
611	0	0	0	1	0	1	2	0	0	0	1	0	0	0	0	0	0	0	2	0	1	0	1	0	0	0	0	2	0	1	1	1	1	1	0	1	1	0	0	0	1	1	1	1	1	2	0	2	0
612	0	0	0	1	0	2	2	1	0	0	0	1	1	0	0	0	1	1	1	1	1	0	2	0	0	0	0	2	0	2	0	0	1	1	0	1	1	0	0	1	1	0	0	0	0	1	0	0	1
613	0	1	0	0	0	0	1	0	2	0	0	0	1	0	0	0	1	0	2	0	2	0	2	0	1	1	0	2	0	2	0	1	1	0	0	1	2	0	0	0	1	0	0	0	0	0	0	0	0
614	0	0	1	1	1	2	2	0	1	0	1	0	0	0	0	0	2	0	2	0	2	0	1	0	0	0	0	2	1	1	0	0	1	2	0	1	1	0	0	0	2	0	0	0	0	0	0	0	0
615	1	0	0	1	0	1	1	0	1	0	0	1	1	0	0	0	2	2	0	1	2	0	2	0	0	0	0	1	1	1	0	0	0	1	1	1	2	0	0	1	1	1	1	0	1	0	0	1	1
616	1	0	0	0	0	1	2	1	0	0	0	0	0	0	0	0	1	0	2	0	2	0	2	0	0	0	0	2	1	1	1	0	0	0	0	1	0	0	0	0	2	1	0	0	0	1	0	0	2
617	1	0	1	1	0	2	1	1	1	0	1	0	2	0	0	0	1	0	1	0	2	0	2	0	1	1	0	2	0	2	0	1	1	1	1	1	2	0	0	2	1	1	1	0	1	1	0	1	1
618	0	0	0	0	0	1	1	1	0	0	1	0	0	0	0	0	1	2	0	2	1	0	2	0	0	0	0	2	0	1	0	1	0	1	1	1	1	0	0	1	1	0	0	1	0	0	0	2	0
619	0	0	0	0	0	1	1	1	0	1	1	0	2	0	0	0	0	2	0	1	2	0	1	0	1	1	0	2	0	1	0	0	0	2	0	2	1	0	0	0	1	0	1	0	1	1	1	1	0
620	1	0	0	0	0	1	1	1	0	0	1	0	1	0	0	0	0	2	0	0	1	0	1	0	0	0	0	2	0	2	0	0	1	1	0	2	1	0	1	0	0	1	1	0	1	0	0	1	0
621	0	0	0	0	0	2	2	0	2	0	0	1	2	0	0	1	0	0	2	0	1	0	2	0	1	1	0	0	1	0	0	2	2	1	1	2	2	1	1	0	0	0	0	0	0	0	1	0	0
622	1	0	0	0	0	1	2	0	0	0	0	0	1	0	0	0	2	1	1	1	2	0	2	0	0	0	0	2	1	2	0	2	1	1	0	1	1	0	1	0	0	0	0	0	0	0	0	1	0
623	1	0	0	0	0	1	2	0	2	0	0	0	0	0	0	0	1	1	1	1	1	0	2	0	0	0	0	2	0	1	1	0	0	2	0	2	2	0	1	0	1	0	0	1	0	1	0	0	1
624	0	0	0	1	0	2	1	0	0	0	1	0	1	0	0	0	2	2	0	1	2	0	2	0	0	0	0	1	1	1	0	0	0	2	2	2	2	0	1	1	0	1	1	0	1	1	0	2	0
625	1	0	0	0	0	2	2	0	1	0	0	0	0	0	0	0	2	1	1	1	2	0	2	0	0	0	0	2	1	2	0	0	2	1	0	2	1	0	0	1	1	0	0	0	0	0	0	1	0
626	0	0	0	0	0	2	2	1	1	0	0	0	1	0	0	0	1	1	1	1	2	1	1	0	1	1	0	2	0	2	0	2	2	2	1	2	1	0	1	0	1	0	0	0	0	0	0	0	1
627	1	0	0	1	0	1	1	0	0	0	0	1	1	0	0	0	1	0	2	1	2	0	1	1	1	1	0	2	0	1	1	1	1	2	2	2	1	1	0	0	1	1	1	0	1	1	0	1	0
628	1	0	0	0	0	0	1	1	0	0	1	0	0	0	0	0	0	1	2	0	2	0	2	0	1	1	0	2	1	1	1	2	1	1	0	2	0	0	0	1	1	0	0	0	1	1	0	2	0
629	0	0	0	0	0	0	2	0	2	0	0	0	0	0	0	0	2	1	1	0	2	0	2	0	0	0	0	1	1	1	0	1	1	1	0	2	2	0	0	2	0	0	1	0	1	0	0	1	0
630	0	0	0	1	0	1	1	0	1	0	1	0	0	0	0	0	1	1	1	0	2	0	2	0	0	0	2	2	1	0	1	1	2	1	0	1	2	0	0	1	1	0	0	0	1	0	0	0	0
631	1	0	0	0	0	0	1	0	1	1	2	0	2	0	0	0	1	1	1	1	2	0	2	0	0	0	0	2	1	1	1	2	1	1	0	1	1	0	0	1	1	1	1	0	0	2	0	0	1
632	0	0	0	0	0	2	2	0	0	0	0	2	2	0	0	0	1	0	1	0	2	0	2	0	0	0	0	2	0	1	1	0	0	2	1	2	1	0	0	2	0	0	0	0	0	0	0	1	0
633	1	1	0	0	0	1	2	0	0	0	0	1	2	0	0	0	0	2	0	1	0	0	0	0	0	0	0	1	1	0	0	1	1	1	0	1	1	0	1	0	1	0	0	0	0	0	2	0	0
634	0	0	0	0	0	1	1	0	1	0	1	0	1	0	0	0	1	0	2	0	2	0	2	0	0	0	0	1	2	0	0	2	2	0	0	0	1	0	0	0	2	0	0	1	0	0	0	1	1
635	0	0	0	1	0	1	2	0	2	0	0	0	0	0	0	0	0	2	0	1	2	0	2	0	0	0	0	1	2	0	1	1	1	0	0	1	1	0	0	0	1	0	0	0	0	0	0	2	0
636	0	0	0	1	0	2	2	0	0	0	0	1	2	0	0	0	1	1	1	1	2	0	2	0	0	0	0	2	0	2	0	0	1	2	0	2	2	1	1	0	0	1	1	0	1	1	0	0	1
637	0	0	0	0	0	1	2	0	1	0	0	1	2	0	0	0	2	2	0	2	1	0	1	0	1	1	1	2	1	2	0	1	1	1	0	2	1	0	0	1	1	1	1	0	0	1	0	1	0
638	1	0	0	0	0	1	1	0	0	0	1	1	1	0	0	1	1	1	1	1	1	0	1	0	0	0	0	1	1	1	1	2	1	2	1	2	1	1	0	0	1	0	0	0	1	0	0	2	0
639	0	0	1	1	0	1	2	0	1	0	0	0	1	0	0	0	0	0	2	1	2	0	2	0	1	1	0	2	0	1	0	0	1	1	0	1	2	0	1	0	1	0	0	0	0	0	0	0	1
640	0	0	1	0	0	0	2	0	1	0	0	1	1	0	0	0	2	1	1	0	2	0	2	0	0	0	0	2	1	1	0	0	0	2	2	2	2	1	0	0	1	1	1	0	1	1	0	1	1
641	0	0	0	0	0	0	2	0	2	0	0	1	1	0	0	0	2	1	2	1	2	0	2	0	1	1	0	1	0	1	1	0	0	2	2	2	1	0	0	0	2	0	0	0	1	0	0	1	0
642	1	0	1	0	0	0	2	1	0	0	0	1	2	0	0	0	0	2	0	1	1	0	2	0	0	0	0	2	1	0	0	1	0	1	0	1	2	0	0	2	0	0	0	0	0	0	1	1	1
643	1	0	0	0	0	0	1	0	0	0	1	0	1	0	0	0	1	1	1	1	2	0	1	0	0	0	0	2	0	2	0	0	1	2	2	2	1	0	0	0	1	0	0	0	0	0	1	0	0
644	0	0	0	1	0	1	2	1	0	0	0	1	2	0	0	0	1	2	1	0	2	0	2	0	0	0	0	2	1	1	1	0	0	2	0	1	2	0	0	1	0	0	0	0	0	1	0	1	0
645	0	1	1	1	1	1	2	0	1	0	0	1	2	0	0	0	0	0	2	0	2	0	2	0	0	0	0	1	1	1	1	1	1	1	1	2	2	0	0	2	0	0	0	0	0	0	1	2	0
646	1	1	0	0	0	1	2	0	1	0	1	1	1	0	0	0	1	0	2	0	2	0	2	0	1	1	0	2	1	2	0	0	0	1	0	1	2	0	0	1	1	0	0	1	1	0	0	1	1
647	1	1	0	0	0	2	2	0	2	0	0	0	1	0	0	1	1	1	1	0	2	0	1	1	1	1	0	1	1	1	1	1	2	0	0	0	1	0	0	0	1	1	1	0	1	1	0	1	1
648	0	0	0	1	0	2	2	1	1	0	0	0	0	0	0	0	0	1	1	1	1	0	2	0	1	1	0	1	2	0	0	1	1	1	0	2	1	0	1	0	1	0	0	1	0	0	0	1	1
649	0	0	0	1	0	1	1	0	0	0	0	0	0	0	0	0	2	0	1	0	1	0	2	0	1	1	0	2	1	2	0	0	1	0	0	1	1	0	0	0	1	0	0	1	0	1	1	1	0
650	0	0	0	2	0	2	2	0	1	0	0	0	1	0	0	0	1	1	1	0	2	0	2	0	1	1	0	2	1	1	1	0	1	2	0	2	1	0	0	0	0	0	0	0	1	1	1	1	0
651	0	0	1	0	1	2	2	0	2	0	0	0	0	0	0	0	0	1	1	0	1	0	2	0	0	0	0	2	1	2	0	1	1	2	1	2	1	0	0	1	1	1	1	1	0	0	0	2	0
652	0	0	0	0	0	1	2	1	1	1	0	1	1	0	0	0	1	1	1	1	1	0	2	0	0	0	0	2	1	1	0	1	0	2	2	2	1	0	1	0	1	0	0	1	0	0	0	0	2
653	0	0	1	0	1	1	2	0	2	0	0	1	0	0	0	0	2	0	2	0	2	0	2	0	0	0	0	2	0	2	0	1	0	1	0	1	1	0	0	0	0	1	1	0	1	1	1	1	0
654	1	0	0	0	0	1	2	0	0	0	0	2	2	0	0	0	1	2	1	1	1	0	2	0	0	0	0	1	2	0	1	1	1	0	0	1	1	0	0	0	0	1	0	0	0	0	0	2	0
655	0	0	0	1	0	1	1	0	0	0	2	0	2	1	1	1	2	1	1	1	1	0	2	0	0	0	0	2	0	2	0	0	0	2	1	2	0	0	0	0	2	0	0	0	0	1	0	2	0
656	0	0	0	1	0	2	2	0	1	0	1	0	0	0	0	0	1	2	0	2	1	0	2	0	1	1	0	1	1	1	1	2	2	0	0	0	2	0	1	1	0	0	0	0	0	0	1	1	0
657	1	0	0	0	0	1	1	0	0	0	1	2	2	0	0	0	1	0	1	0	1	0	2	0	0	0	1	2	1	1	0	1	1	0	0	1	1	0	0	0	2	2	2	0	1	1	0	2	0
658	0	0	0	0	0	1	1	1	0	0	1	1	2	0	0	0	1	1	1	1	2	0	2	0	0	0	0	1	1	1	0	0	0	2	1	2	2	0	0	2	0	0	0	0	1	0	0	1	0
659	1	0	0	0	0	1	2	0	1	0	0	0	0	0	0	0	1	0	2	0	2	0	1	0	1	1	0	1	1	1	0	0	1	0	0	1	0	0	0	0	1	0	0	0	0	0	0	1	1
660	1	0	0	0	0	0	2	0	1	0	0	0	0	0	0	0	2	2	0	2	2	0	2	0	0	0	2	2	1	0	1	1	2	1	0	1	1	0	1	0	0	0	0	0	0	0	1	1	1
661	0	0	0	1	0	1	2	0	2	0	0	0	1	0	0	0	1	2	0	1	1	0	2	0	0	0	0	2	1	0	1	1	2	0	0	0	1	0	0	0	2	0	0	0	0	0	0	1	0
662	0	0	0	0	0	1	2	1	1	0	0	1	2	0	0	0	2	1	1	1	2	0	2	0	0	0	0	2	1	1	2	2	1	0	0	1	1	0	0	0	1	0	0	1	1	0	0	1	0
663	1	0	0	1	0	1	0	0	0	0	2	0	0	0	0	0	1	1	1	1	2	0	2	0	0	0	0	2	0	2	0	1	1	2	0	2	2	0	0	2	0	0	0	1	0	0	0	2	0
664	0	0	0	1	0	2	2	0	1	0	0	0	0	0	0	0	2	1	1	1	2	0	2	0	1	1	1	1	0	0	0	1	1	1	0	1	1	0	0	0	2	0	0	0	0	1	0	1	0
665	1	1	0	0	0	2	2	0	0	0	1	0	0	0	0	0	2	1	1	1	2	0	2	0	0	0	0	1	1	1	0	2	1	2	1	2	1	0	0	0	2	0	1	0	1	0	0	0	0
666	1	0	0	0	0	0	2	0	1	0	0	2	2	0	0	0	0	2	0	1	0	0	1	0	0	0	0	1	1	0	0	1	1	2	0	2	1	0	0	1	1	1	1	0	1	2	0	1	0
667	1	0	1	0	1	1	2	0	2	0	0	0	0	0	0	0	1	1	1	0	1	0	1	0	1	1	0	2	1	1	1	0	1	1	0	1	2	0	1	1	0	0	0	0	0	0	0	1	1
668	0	1	0	0	0	1	2	0	1	0	0	0	1	0	0	0	2	0	2	1	1	0	0	0	0	1	0	1	0	1	1	1	2	1	0	1	0	0	1	0	1	0	0	1	1	1	0	1	0
669	1	0	0	1	0	2	2	0	2	0	0	0	1	0	0	0	1	1	1	1	2	0	2	0	0	0	0	1	0	1	0	0	1	1	1	1	2	0	0	1	1	0	0	0	1	1	0	2	0
670	1	0	1	1	0	1	2	1	1	0	0	0	1	0	0	0	0	1	1	0	0	0	1	0	0	0	0	1	1	0	0	0	2	1	0	1	1	0	0	1	1	0	0	0	0	0	0	1	0
671	0	0	0	1	0	1	2	0	2	0	0	0	1	0	0	1	2	0	1	0	1	0	2	0	0	1	0	2	1	1	1	0	0	2	0	2	2	0	1	1	0	1	0	0	0	1	0	1	1
672	0	0	0	1	0	2	1	1	1	0	1	0	0	0	0	0	2	1	2	1	2	1	2	0	0	0	0	2	0	2	0	1	0	1	0	1	2	1	0	1	1	1	1	0	1	0	0	1	1
673	1	1	0	0	0	1	2	0	1	0	1	0	2	1	1	1	1	1	1	0	1	0	1	1	2	2	0	2	0	2	0	0	0	1	0	0	0	0	0	0	2	0	0	0	0	0	1	1	0
674	0	0	1	0	0	1	2	1	0	0	0	1	2	0	0	1	1	1	1	0	1	0	1	1	1	1	0	1	0	0	1	0	1	1	0	1	2	0	0	2	0	0	0	0	1	0	0	1	1
675	0	0	1	0	0	2	2	1	0	0	0	0	0	0	0	0	2	2	0	1	2	0	1	0	0	0	0	2	2	1	1	1	1	1	1	2	1	0	0	0	2	0	0	1	0	0	1	0	0
676	0	1	1	0	1	1	2	1	0	0	0	0	1	0	0	1	1	1	1	1	0	0	0	1	1	1	0	2	0	1	0	0	1	1	0	2	0	0	0	0	1	0	0	0	0	0	0	2	0
677	1	0	0	1	0	1	1	0	0	0	2	0	0	0	0	0	1	1	1	2	1	0	2	0	0	0	0	2	1	1	1	2	2	1	0	1	1	0	1	0	1	0	0	0	0	0	0	2	0
678	0	0	0	0	0	1	2	0	0	0	0	1	1	0	0	1	0	1	1	1	2	0	2	0	0	0	0	0	1	1	0	0	1	0	0	1	2	0	0	1	1	1	0	0	0	0	0	2	0
679	0	0	0	1	0	1	2	0	0	0	1	0	1	0	0	0	2	2	1	0	2	0	1	0	0	0	0	1	2	0	1	1	2	2	1	2	1	0	0	0	0	0	0	0	0	1	0	1	1
680	0	0	1	1	1	2	2	0	1	0	0	0	0	0	0	0	0	1	2	1	2	0	2	0	1	1	0	2	1	1	2	0	1	1	1	1	1	1	0	0	1	0	1	0	1	0	0	1	1
681	1	0	0	0	0	0	1	0	0	1	2	0	0	0	0	0	1	1	0	2	1	0	2	0	0	0	1	2	0	1	1	0	0	2	2	2	1	0	0	1	1	1	1	0	1	1	0	1	1
682	1	0	0	0	0	0	2	0	0	0	0	0	1	0	0	0	1	0	2	0	2	0	2	0	1	1	0	2	1	1	0	0	1	0	0	1	2	0	0	1	1	1	1	1	1	2	0	0	0
683	1	0	1	0	0	2	1	0	0	0	1	0	0	0	0	0	0	0	2	1	2	0	2	0	0	0	0	1	2	0	1	0	1	2	0	2	1	0	0	1	1	0	0	0	1	0	0	2	0
684	0	0	0	0	0	1	2	0	2	0	0	1	1	0	0	0	2	1	1	1	1	0	2	0	0	0	0	1	1	1	0	0	0	2	1	2	1	0	0	1	1	0	0	1	0	0	0	0	2
685	1	0	0	0	0	2	2	1	1	0	0	0	0	0	0	0	1	0	2	1	2	0	2	0	0	0	0	2	1	2	0	1	1	2	0	2	2	1	1	1	0	1	0	0	0	1	0	1	0
686	0	0	0	0	0	0	1	0	1	0	0	1	1	0	0	0	1	1	1	1	1	0	2	0	0	0	0	1	0	1	1	0	1	1	0	1	2	0	1	0	0	0	0	0	0	0	0	1	1
687	1	1	0	0	0	0	1	0	0	0	1	0	1	0	0	0	0	1	0	1	0	0	1	1	1	1	0	2	1	1	0	0	0	2	1	2	1	0	0	1	1	0	0	1	0	0	0	2	0
688	1	0	0	0	0	2	2	0	1	0	1	0	0	0	0	0	1	1	1	1	2	0	1	0	0	0	0	2	1	1	1	0	2	1	0	2	1	0	0	0	2	0	0	0	1	1	0	1	1
689	1	0	0	0	0	0	1	0	1	0	0	0	1	0	0	0	2	2	0	2	1	0	2	0	0	0	0	2	0	1	1	0	0	1	0	0	0	0	0	0	2	0	0	0	0	0	0	2	0
690	0	0	0	1	0	2	2	0	2	0	0	1	1	0	0	0	2	0	2	1	2	0	2	0	0	0	1	1	1	0	0	0	0	1	1	2	2	0	0	1	1	0	0	0	0	0	0	2	0
691	1	0	0	1	0	2	2	0	2	0	0	0	1	0	0	0	0	0	2	1	2	0	2	0	1	1	0	1	2	0	1	1	1	0	0	1	1	0	0	1	1	0	0	0	0	1	0	1	1
692	0	0	0	0	0	1	2	0	0	0	1	0	1	0	0	0	1	1	1	1	1	0	1	0	0	0	0	2	0	0	0	0	1	1	0	2	1	1	0	0	1	1	1	0	1	1	0	0	2
693	0	0	0	1	0	1	2	0	0	0	0	1	1	0	0	0	1	0	1	0	2	0	2	0	0	0	0	2	0	1	1	2	2	0	0	0	2	0	0	2	1	0	0	0	0	0	1	0	1
694	0	0	0	0	0	0	1	0	0	0	1	0	1	0	0	0	1	0	2	0	2	0	2	0	0	0	0	2	1	1	1	0	0	2	1	2	0	0	0	1	1	1	1	0	1	2	0	1	0
695	0	0	1	1	1	1	1	0	1	0	0	0	2	0	0	1	1	1	1	1	1	0	1	0	1	1	0	1	1	1	1	1	0	1	0	1	2	0	0	2	0	0	0	0	0	0	0	1	1
696	0	0	0	0	0	0	2	0	2	0	0	1	1	0	0	1	1	0	2	1	2	1	1	0	0	0	0	1	0	1	1	1	1	1	0	2	2	0	0	1	1	0	0	0	0	0	0	2	0
697	0	0	0	0	0	0	2	0	0	0	0	2	2	0	0	0	2	1	1	1	1	1	1	0	0	0	0	2	1	1	1	0	0	1	1	1	1	0	0	0	1	0	1	0	1	0	0	2	0
698	0	0	0	0	0	1	0	0	0	0	2	0	0	0	0	0	0	2	0	1	2	0	0	0	0	0	0	2	1	1	2	2	2	0	0	0	1	0	0	0	1	0	0	0	0	0	1	0	0
699	1	0	0	0	0	2	1	0	1	0	1	0	0	0	0	0	2	0	2	0	2	0	2	0	0	0	0	1	1	1	0	1	1	1	0	2	0	0	0	0	2	0	0	0	1	0	0	2	0
700	1	0	1	1	0	1	1	0	1	0	1	0	0	0	0	0	1	0	2	0	2	0	2	0	0	0	0	2	0	2	1	0	0	0	0	1	0	0	0	0	2	0	0	0	0	1	1	1	0
701	1	0	0	0	0	1	2	0	1	0	0	0	1	0	0	1	1	2	0	0	0	1	1	0	0	0	0	2	0	1	0	1	0	1	0	1	1	0	0	0	1	0	0	0	0	0	0	1	0
702	1	0	0	1	0	1	1	1	1	0	0	0	0	0	0	0	2	1	1	1	1	0	2	0	0	0	0	2	2	1	0	1	1	0	0	1	2	1	1	0	0	0	0	0	0	1	1	1	0
703	0	0	0	0	0	0	2	0	1	0	0	1	2	0	0	0	1	1	1	1	0	0	0	0	0	0	0	2	0	2	1	1	0	2	2	2	2	0	0	2	0	1	1	0	0	1	0	2	0
704	0	0	0	0	0	0	2	0	1	0	0	0	1	0	0	0	1	1	1	1	1	0	1	0	1	1	0	1	1	1	1	2	1	1	0	2	0	0	0	0	2	0	0	0	0	0	0	2	0
705	1	0	0	0	0	1	1	0	1	0	1	1	1	0	0	0	1	0	2	0	2	0	2	0	1	1	1	2	0	1	1	1	0	2	1	2	2	0	0	1	0	0	0	1	0	0	0	2	0
706	0	0	0	0	0	0	1	0	0	0	1	0	0	0	0	0	1	0	2	0	2	0	1	0	1	1	0	2	1	1	2	1	1	0	0	2	0	0	0	0	2	0	0	0	0	0	1	0	0
707	1	0	0	0	0	1	2	1	0	0	1	1	1	0	0	1	2	1	1	1	2	0	2	0	0	0	0	1	0	0	1	0	1	1	0	1	2	1	0	0	0	0	0	0	0	1	1	0	1
708	1	0	0	0	0	2	1	0	0	0	1	1	1	0	0	0	0	1	1	1	1	0	2	0	1	1	0	2	0	1	0	0	0	1	0	0	2	0	0	2	0	0	0	0	0	1	0	2	0
709	0	0	0	1	0	2	2	0	0	0	0	0	0	0	0	0	2	2	1	1	1	0	2	0	0	0	1	2	1	1	0	1	2	1	0	1	1	0	0	0	0	0	1	0	1	0	0	1	0
710	0	0	0	1	0	1	1	0	1	0	1	1	1	0	0	0	2	0	1	0	1	0	1	1	1	1	0	1	0	2	1	1	1	1	0	2	2	0	0	1	1	0	0	0	0	1	0	1	0
711	1	0	1	1	1	2	2	1	0	0	0	0	0	0	0	0	1	2	0	1	1	0	1	0	0	0	0	1	1	2	0	0	1	0	0	1	1	0	0	2	0	0	0	0	0	2	1	1	0
712	1	0	0	0	0	1	1	0	1	0	1	1	1	0	0	0	1	1	2	0	2	0	1	1	1	1	0	1	2	0	1	0	1	0	0	1	1	0	0	1	1	0	0	1	0	0	0	0	2
713	0	0	0	0	0	0	2	0	0	0	0	0	0	0	0	0	2	2	1	0	1	0	1	0	1	1	0	2	1	2	0	0	1	1	0	2	2	0	1	1	0	0	0	0	0	0	0	2	0
714	1	0	0	1	0	1	2	1	0	0	0	0	0	0	0	0	1	0	2	0	2	0	2	0	0	0	0	2	1	1	2	1	1	1	0	1	1	0	0	0	2	0	0	0	1	1	0	1	0
715	1	0	0	1	0	1	2	0	1	0	1	0	1	0	0	0	1	1	1	2	1	1	2	0	0	0	0	2	1	2	0	0	1	1	1	2	2	0	0	0	2	1	1	0	0	0	0	1	0
716	0	0	0	0	0	2	1	0	0	0	1	0	0	0	0	0	1	1	1	1	1	0	2	0	0	0	0	1	0	1	1	0	1	2	0	2	2	2	0	0	0	0	0	1	0	0	0	2	0
717	1	0	0	0	0	1	2	0	0	1	0	0	1	0	0	0	1	0	2	1	2	0	2	0	0	0	0	2	0	2	1	1	1	2	1	2	2	1	1	0	1	0	0	0	0	0	0	1	1
718	1	0	0	0	0	1	2	1	0	0	0	0	0	0	0	0	1	1	1	0	2	0	2	0	0	0	1	2	0	1	0	0	0	2	0	2	1	1	0	0	1	0	0	0	1	1	0	2	0
719	0	0	0	0	0	0	2	1	0	0	0	0	1	0	0	0	1	2	1	0	1	0	0	1	1	1	0	1	1	0	0	1	1	0	0	1	2	0	0	1	0	0	0	0	0	0	0	2	0
720	1	0	0	0	0	1	2	1	1	0	0	0	0	0	0	0	2	0	2	0	2	0	2	0	0	0	0	2	0	2	0	0	0	1	0	1	1	0	0	1	1	2	1	0	1	0	0	1	0
721	0	0	0	0	0	1	2	1	0	0	0	1	2	0	0	0	0	2	0	1	1	0	2	0	0	0	0	2	0	1	1	0	1	1	0	1	1	1	0	0	0	1	1	0	1	0	0	2	0
722	0	0	1	1	1	1	2	1	1	0	0	0	0	0	0	0	0	1	0	1	2	0	1	0	0	0	0	0	2	0	0	0	1	2	0	1	1	0	0	0	1	0	0	0	0	0	0	2	0
723	1	0	1	1	0	1	1	0	1	1	0	0	1	0	0	0	1	0	2	1	2	0	1	0	0	0	0	1	0	1	0	0	0	2	1	2	1	0	0	0	2	0	0	1	1	0	0	1	1
724	0	0	0	0	0	0	1	0	0	1	2	0	0	0	0	0	1	1	1	2	1	0	2	0	1	1	0	2	1	1	1	0	1	1	0	1	1	0	0	0	1	0	0	0	0	0	1	1	0
725	1	0	0	0	0	1	1	0	0	0	1	0	0	0	0	0	2	1	1	1	1	0	2	0	0	0	0	2	1	2	0	1	2	0	0	0	1	0	0	1	1	0	0	0	1	1	0	2	0
726	0	0	0	1	0	1	1	0	1	0	0	0	0	0	0	0	0	1	2	1	2	0	2	0	0	0	0	1	0	1	0	1	2	1	0	1	0	0	0	0	2	1	1	0	1	2	1	1	0
727	0	0	0	0	0	1	1	0	1	0	1	0	0	0	0	0	2	0	2	0	2	0	2	0	0	0	0	2	1	0	0	1	2	0	0	1	1	0	0	1	1	0	0	0	0	0	0	2	0
728	1	0	0	0	0	0	1	0	1	0	0	0	1	0	0	0	1	1	1	1	2	1	1	0	1	1	0	1	0	0	1	2	2	0	0	1	2	0	0	1	0	2	1	0	1	0	0	2	0
729	0	0	1	0	1	1	2	0	1	0	0	0	0	0	0	0	1	0	1	0	2	0	2	0	1	1	0	0	2	0	0	0	0	2	1	2	0	0	0	0	1	0	0	0	0	0	0	1	0
730	1	0	0	0	0	2	2	0	1	0	0	0	1	0	0	0	2	1	1	1	2	0	2	0	0	0	0	1	0	1	0	0	1	1	0	1	1	0	0	1	1	0	0	0	0	0	0	2	0
731	1	0	0	0	0	1	1	2	0	0	0	0	0	0	0	0	2	1	1	0	2	0	2	0	1	1	0	1	1	1	0	0	0	2	1	1	2	1	0	0	1	0	0	0	0	0	0	2	0
732	1	0	0	0	0	1	2	0	0	0	0	0	0	0	0	0	2	0	2	0	2	0	2	0	0	0	1	2	2	1	1	0	1	0	0	1	1	0	0	1	1	0	0	0	0	0	0	1	0
733	1	0	0	1	0	1	2	0	1	0	0	0	1	0	0	0	1	1	1	0	1	0	2	0	0	0	0	2	0	2	1	1	0	1	0	2	1	1	0	0	1	1	0	0	0	0	0	0	0
734	1	0	0	0	0	2	1	0	1	0	0	0	1	0	0	0	1	0	2	0	2	0	2	0	1	1	0	2	0	2	0	0	1	0	0	1	1	1	0	0	0	0	0	0	0	0	0	2	0
735	1	0	0	0	0	0	1	0	1	0	0	2	2	0	0	0	1	1	1	0	1	0	2	0	0	0	0	2	0	2	0	0	1	2	2	2	2	0	0	2	0	0	0	0	0	0	0	0	1
736	1	1	0	0	0	1	2	1	1	0	0	1	1	0	0	0	1	0	2	0	2	0	2	0	0	0	0	2	2	1	2	1	1	1	1	2	2	1	1	0	1	0	0	0	1	0	0	1	0
737	0	0	1	0	1	2	1	0	2	0	0	0	0	0	0	0	1	1	1	1	2	0	2	0	0	0	0	2	1	2	0	0	1	2	0	2	1	0	0	0	1	0	0	0	0	0	0	1	0
738	0	0	1	1	1	1	1	0	1	1	0	0	0	0	0	0	1	0	2	0	2	0	2	0	0	0	0	1	1	1	0	0	0	2	0	2	1	1	0	0	0	1	1	0	1	1	0	1	0
739	0	0	0	0	0	2	2	0	1	0	0	0	0	0	0	0	1	0	2	0	2	0	1	0	0	0	0	0	2	0	0	0	2	1	0	2	1	0	0	0	2	0	0	1	0	0	1	2	0
740	1	0	0	1	0	1	2	0	2	0	0	0	0	0	0	0	1	0	2	0	2	0	1	0	1	1	0	2	0	1	1	0	2	2	0	2	2	0	1	0	1	0	0	0	0	0	0	0	0
741	0	0	0	0	0	0	1	0	1	0	1	0	1	0	0	1	1	1	1	1	1	0	2	0	0	0	0	2	0	2	1	1	0	1	0	1	2	0	0	1	1	0	0	0	0	0	0	0	2
742	0	0	0	1	0	2	1	0	0	0	1	1	1	0	0	0	1	0	2	0	2	0	1	0	0	0	0	1	1	1	0	1	1	2	0	2	2	1	0	1	0	0	0	0	1	0	0	1	0
743	1	0	1	0	0	0	2	1	0	0	0	0	0	0	0	0	1	1	2	0	2	0	2	0	0	0	0	1	1	1	0	0	1	2	0	2	1	0	1	0	1	1	1	0	1	0	0	2	0
744	1	0	0	0	0	0	2	1	1	1	0	0	0	0	0	0	2	1	1	1	1	0	1	1	1	1	0	2	0	2	0	1	2	1	0	1	2	0	0	1	1	0	0	0	0	0	0	2	0
745	1	0	1	0	0	2	1	0	1	0	1	0	1	0	0	0	1	1	1	1	1	0	2	0	0	0	0	2	1	1	0	1	0	2	2	2	1	0	0	0	1	0	0	0	0	0	0	1	0
746	0	0	1	1	0	1	2	0	0	0	1	0	0	0	0	0	0	2	0	1	2	0	2	0	0	0	0	2	1	2	0	1	1	1	1	2	1	0	0	0	2	0	0	0	0	0	0	0	0
747	1	0	0	1	0	1	2	0	1	0	0	0	1	0	0	0	2	1	1	1	1	0	2	0	0	0	0	2	1	2	1	1	1	1	1	1	2	1	0	0	1	1	1	0	1	1	0	1	1
748	0	0	0	0	0	1	1	0	0	0	1	0	0	0	0	0	2	0	2	0	2	0	2	1	1	2	0	2	1	2	0	1	1	0	0	1	2	1	0	1	0	0	0	0	0	0	0	0	0
749	0	0	0	1	0	1	2	1	1	0	0	0	1	0	0	0	1	2	0	1	1	0	1	0	0	0	0	1	1	1	0	1	2	2	1	2	1	0	0	0	1	1	1	0	1	0	0	0	1
750	0	1	0	0	0	2	2	0	1	0	0	0	0	0	0	0	0	1	1	1	1	0	2	0	1	1	0	1	0	1	1	0	0	2	0	2	2	1	0	0	1	1	1	0	1	1	1	1	0
751	1	0	0	0	0	1	2	0	2	0	0	0	1	0	0	1	0	0	2	0	1	0	1	0	0	0	0	1	1	1	0	1	2	0	0	1	1	0	1	0	1	0	0	1	1	0	0	0	1
752	0	0	1	0	0	2	2	0	0	0	1	0	0	0	0	0	2	0	2	1	2	0	0	0	1	1	0	1	1	1	1	2	1	2	0	2	1	0	0	2	0	0	0	0	0	0	0	1	1
753	1	0	0	0	0	2	2	0	0	0	1	0	1	0	0	0	1	0	2	1	2	1	0	1	1	1	0	1	0	1	0	0	2	1	0	2	2	0	0	2	0	0	0	0	0	0	0	2	0
754	0	0	0	0	0	0	2	0	0	0	0	0	0	0	0	0	0	0	1	1	1	1	2	0	0	0	0	0	2	0	0	1	1	1	1	1	1	0	0	0	1	1	1	0	0	0	0	1	0
755	1	0	0	0	0	0	2	0	1	0	1	0	1	0	0	0	1	0	2	0	2	0	2	0	1	1	0	2	1	1	1	1	0	2	0	2	1	0	0	0	2	0	0	0	0	0	0	1	1
756	0	0	0	0	0	1	1	0	1	0	0	0	2	0	0	0	0	0	2	0	2	0	2	0	0	0	0	1	2	1	0	0	0	2	0	2	2	0	0	1	0	0	0	0	1	1	0	1	0
757	1	0	0	0	0	1	2	0	0	0	1	0	1	0	0	0	2	1	1	1	2	0	2	0	0	0	0	1	1	1	0	0	0	2	1	2	2	0	0	1	0	0	0	0	0	0	0	0	0
758	0	0	0	0	0	2	2	0	1	0	0	0	1	1	1	1	1	2	0	1	1	0	2	0	0	0	0	1	1	1	0	0	1	2	1	2	2	0	0	2	0	0	0	0	1	0	0	0	1
759	0	0	0	0	0	1	1	0	1	0	0	0	1	0	0	0	2	1	1	1	2	0	2	0	0	0	0	1	2	0	0	2	2	2	1	2	2	1	0	0	1	0	0	0	0	0	0	1	0
760	1	0	0	0	0	1	1	1	1	0	1	0	1	0	0	0	1	0	2	0	2	0	2	0	0	0	0	2	1	1	0	0	0	2	0	2	2	0	0	0	1	1	1	0	0	0	0	2	0
761	0	0	1	0	0	0	1	0	0	0	1	0	0	0	0	0	1	0	2	0	2	0	2	0	0	0	0	2	0	1	0	1	1	2	1	2	1	0	0	0	1	1	1	0	1	1	0	1	1
762	1	0	0	0	0	1	2	1	1	0	0	0	1	0	0	0	2	2	0	1	2	0	2	0	0	0	0	2	0	2	0	1	2	0	0	2	1	0	0	1	1	0	0	1	0	0	0	0	2
763	0	0	0	0	0	1	1	0	1	0	1	1	2	0	0	0	2	1	1	0	2	0	2	0	0	0	0	2	0	2	2	0	0	2	0	2	2	0	0	1	1	0	0	1	0	0	0	1	1
764	0	0	0	0	0	0	1	0	0	0	1	1	1	0	0	0	1	2	1	1	1	0	2	0	0	0	0	2	1	1	1	1	1	1	0	2	2	0	0	1	0	2	2	0	1	1	0	1	1
765	0	0	0	0	0	2	2	1	0	0	0	0	0	0	0	0	0	1	1	1	2	1	0	1	1	1	0	2	0	1	0	0	0	2	1	2	1	0	0	0	2	0	0	0	0	1	1	0	0
766	0	0	0	0	0	2	2	0	2	0	0	0	1	0	0	0	1	1	1	1	1	0	2	0	0	0	0	2	1	2	0	1	1	1	1	2	0	0	0	0	2	0	0	0	0	0	0	1	1
767	1	0	1	0	1	2	2	1	0	0	0	0	1	0	0	0	1	0	2	1	2	0	2	0	1	1	0	1	1	1	0	1	0	2	1	2	1	0	0	0	2	0	0	0	1	0	1	1	0
768	0	0	0	0	0	2	1	0	0	0	1	0	0	0	0	0	0	0	2	0	1	0	2	0	0	0	0	1	1	1	0	0	0	2	0	2	2	0	0	1	0	0	0	1	0	0	0	1	0
769	0	1	0	0	0	1	2	0	1	0	0	0	1	0	0	0	0	2	0	1	1	0	2	0	0	0	1	2	0	1	0	0	1	2	0	2	1	0	0	1	0	0	0	0	0	0	1	1	0
770	1	0	0	1	0	2	1	0	0	0	1	0	0	0	0	0	0	0	2	0	2	0	2	0	0	0	1	2	1	0	0	1	1	0	0	1	2	0	0	1	1	1	1	0	0	0	0	1	1
771	1	0	0	2	0	2	1	0	0	0	1	0	0	0	0	0	1	1	1	0	1	0	2	0	0	0	0	1	1	1	0	2	2	0	0	0	0	0	0	0	2	0	0	0	0	1	0	1	0
772	1	0	0	0	0	1	2	1	0	0	0	1	1	0	0	0	2	0	2	0	2	0	2	0	0	0	0	1	2	0	1	0	1	1	0	2	1	0	0	1	1	1	1	0	1	1	0	2	0
773	1	0	0	0	0	1	2	0	2	0	0	1	1	1	1	1	1	0	2	0	2	0	2	0	0	0	0	2	0	1	1	0	0	2	0	2	1	0	0	0	1	0	0	0	0	0	0	1	1
774	0	0	0	0	0	0	1	0	1	0	1	1	1	0	0	0	1	1	2	1	2	0	1	1	1	1	0	2	1	2	0	0	2	1	0	2	1	0	0	1	1	0	1	0	1	1	1	0	1
775	0	0	0	1	0	2	2	0	1	0	0	1	1	0	0	0	0	0	2	1	2	1	1	0	0	0	0	2	0	2	1	2	1	1	0	1	2	0	0	1	1	0	0	0	0	0	0	2	0
776	0	0	0	0	0	0	1	1	0	0	0	0	0	0	0	0	2	1	1	1	2	0	1	0	0	0	0	2	0	1	1	0	2	0	0	1	2	0	1	0	1	2	2	0	1	1	0	1	0
777	1	0	0	0	0	2	1	0	1	1	1	1	2	0	0	0	1	0	2	0	2	0	1	0	0	0	0	1	1	1	0	0	2	1	0	1	1	0	0	0	0	0	0	0	0	0	0	2	0
778	0	0	0	0	0	0	2	0	1	0	0	0	1	0	0	0	2	0	2	1	2	0	1	0	0	0	0	1	1	1	0	0	0	2	1	2	2	1	1	0	0	0	0	0	0	2	0	0	0
779	0	0	0	0	0	0	1	0	1	0	0	0	0	0	0	0	1	1	1	1	1	0	2	0	0	0	0	2	0	1	0	1	2	0	0	0	1	0	1	0	1	0	0	0	0	0	0	1	0
780	1	0	0	0	0	1	0	0	0	0	2	0	2	0	0	1	1	0	1	2	1	1	2	0	0	0	0	2	1	2	0	0	1	2	1	2	1	0	1	0	1	1	1	0	0	0	1	1	0
781	1	0	1	2	0	2	2	0	1	0	1	2	2	0	0	0	0	2	0	1	2	0	2	0	0	0	0	2	1	1	1	1	1	2	0	2	2	0	0	2	0	1	0	0	1	0	0	1	0
782	1	0	0	0	0	0	1	0	0	0	1	0	0	0	0	0	2	1	1	1	2	1	2	0	0	0	0	1	1	1	0	1	0	2	1	2	2	0	0	1	1	1	0	0	1	1	0	0	0
783	0	0	0	0	0	0	2	1	1	0	0	0	0	0	0	0	2	1	1	1	2	0	2	0	0	0	0	1	1	1	1	0	1	0	0	1	2	1	0	1	0	0	0	0	0	1	0	1	0
784	1	0	0	1	0	2	2	0	1	0	0	0	1	0	0	0	0	1	1	0	0	0	2	0	0	0	0	2	0	1	1	1	1	1	0	2	2	1	0	1	0	1	1	0	1	1	0	0	2
785	0	0	0	0	0	0	2	0	0	0	0	0	0	0	0	0	2	0	1	0	1	1	2	0	0	0	0	1	1	1	1	0	1	1	0	1	0	0	0	0	2	0	0	0	0	0	0	0	2
786	1	0	0	0	0	0	1	0	2	0	0	0	1	0	0	0	0	1	1	0	1	0	2	0	1	1	1	2	1	1	0	0	2	0	0	1	2	0	0	1	1	1	0	0	0	0	0	2	0
787	1	0	0	1	0	1	2	1	1	0	0	0	1	0	0	0	2	0	1	0	1	0	2	0	0	0	0	1	2	1	0	2	2	2	1	2	0	0	0	0	2	0	0	0	0	1	0	2	0
788	0	0	0	1	0	2	1	0	0	0	2	0	2	0	0	0	1	1	1	2	1	2	0	0	0	0	0	1	0	1	0	0	1	1	0	1	2	0	0	1	1	0	0	1	0	1	1	0	1
789	0	0	0	0	0	1	2	1	0	0	0	0	1	0	0	0	1	2	1	0	2	1	0	1	0	1	0	2	0	1	0	2	1	0	0	0	1	1	1	0	0	0	0	0	0	0	0	0	2
790	0	0	0	2	0	2	0	0	0	0	2	0	0	0	0	0	1	2	0	1	0	0	1	1	1	1	0	2	2	1	0	1	1	1	1	2	1	0	1	0	1	1	0	0	0	0	1	1	0
791	1	0	0	0	0	1	0	0	0	0	2	0	0	0	0	0	1	0	2	0	2	0	2	0	0	0	0	1	0	1	0	1	0	2	0	2	0	1	0	0	1	0	0	1	1	1	0	1	0
792	0	0	1	1	0	1	1	0	2	0	0	0	0	0	0	0	0	1	1	0	1	0	2	0	0	0	0	1	2	0	0	1	0	1	0	2	2	0	0	1	0	1	0	0	1	0	0	2	0
793	0	0	0	0	0	1	1	0	0	0	1	0	1	0	0	1	1	1	1	0	1	0	2	0	0	0	0	2	1	1	1	1	1	0	0	0	0	0	0	0	1	0	0	1	0	0	0	1	0
794	1	0	0	0	0	1	1	0	0	0	1	2	2	1	1	1	0	2	0	2	0	1	2	0	0	0	0	1	2	0	1	0	1	0	0	1	2	0	0	2	0	2	1	0	1	0	0	2	0
795	1	0	0	0	0	0	1	0	0	0	2	0	0	0	0	0	1	1	1	0	2	0	2	0	0	0	0	2	0	2	0	0	1	0	0	2	2	1	0	1	0	0	0	1	0	0	0	1	0
796	0	0	0	1	0	2	1	0	1	0	0	0	0	0	0	0	2	1	1	1	1	0	2	0	0	0	0	1	1	1	0	2	1	0	0	1	1	0	1	0	1	0	0	1	0	0	0	1	0
797	1	0	0	0	0	0	2	0	0	0	0	0	0	0	0	0	1	1	1	1	1	0	2	0	0	0	0	2	1	2	0	0	1	0	0	1	2	1	0	0	1	0	0	0	0	0	0	2	0
798	0	0	0	0	0	0	2	0	1	0	1	1	1	0	0	0	2	2	1	1	2	0	2	0	0	0	0	1	1	1	1	1	1	0	0	1	1	0	0	0	2	1	0	0	0	1	0	2	0
799	0	0	1	0	0	2	1	0	1	1	0	1	1	0	0	0	1	1	1	1	2	0	2	0	0	0	0	2	1	1	1	1	0	2	1	2	1	0	0	2	0	0	0	0	1	1	0	1	1
800	1	0	1	0	0	1	2	0	2	0	0	0	0	0	0	0	1	1	1	1	2	0	2	0	0	0	0	1	0	1	0	0	1	2	1	2	2	0	0	2	0	0	0	0	0	1	0	2	0
801	1	0	0	0	0	2	1	0	0	0	1	0	0	0	0	0	1	1	1	0	2	0	2	0	0	1	0	2	0	2	0	1	1	0	0	0	2	0	0	2	0	0	0	0	0	2	0	2	0
802	1	0	0	1	0	2	1	1	1	0	0	0	0	0	0	0	2	0	2	0	2	0	2	0	1	1	0	2	0	1	1	2	2	1	0	1	1	0	1	0	1	1	1	0	1	1	0	1	1
803	1	0	1	1	0	1	1	1	1	0	1	0	0	0	0	0	0	0	2	0	2	0	2	0	0	0	0	0	1	1	0	0	0	2	1	2	2	0	0	2	0	1	1	0	0	2	0	1	0
804	0	0	1	0	0	0	2	0	0	0	0	0	0	0	0	0	2	1	1	1	1	1	2	0	0	0	0	2	0	2	0	0	0	2	0	0	0	0	0	0	1	0	0	0	0	0	0	1	1
805	0	0	1	1	0	2	2	0	2	0	0	1	1	0	0	0	0	0	1	1	1	0	1	0	0	0	0	2	0	2	0	1	2	0	0	0	2	1	0	0	1	1	1	0	1	0	0	2	0
806	1	0	0	1	0	1	2	0	0	0	1	0	2	0	0	1	0	1	1	1	2	0	1	0	0	0	1	2	1	1	0	1	1	2	0	2	2	1	0	1	0	0	0	1	0	1	0	2	0
807	1	1	0	0	0	1	2	0	2	0	0	1	1	0	0	0	2	0	2	0	2	0	2	0	0	0	0	1	0	0	1	1	1	1	0	2	1	0	0	1	0	1	1	0	1	1	0	0	1
808	1	0	0	0	0	1	2	1	0	0	0	1	1	0	0	0	2	1	1	0	2	0	2	0	0	0	0	2	2	1	2	0	1	2	1	2	1	1	0	0	0	1	1	0	1	1	0	2	0
809	1	0	0	1	0	2	1	0	1	1	0	0	0	0	0	0	0	1	1	0	1	0	2	0	1	1	0	2	1	1	2	0	1	1	1	2	1	1	0	0	1	0	0	0	0	1	0	2	0
810	0	0	1	0	0	2	2	0	1	0	0	1	1	0	0	0	1	1	0	1	0	0	2	0	0	0	0	2	1	2	0	1	2	1	1	1	2	1	0	0	1	0	0	1	0	0	0	1	1
811	0	1	1	0	1	1	1	0	1	0	1	0	0	0	0	0	1	1	1	1	1	0	2	0	0	1	0	2	0	2	1	1	1	2	0	1	1	0	0	0	2	1	1	0	1	0	0	0	1
812	0	0	0	0	0	1	2	0	0	0	1	0	1	0	0	0	1	1	1	0	1	0	1	1	1	1	0	2	0	2	1	1	1	0	0	0	2	0	0	2	0	1	0	0	0	1	0	2	0
813	0	0	0	0	0	1	2	0	0	0	0	0	0	0	0	0	1	1	1	1	1	0	2	0	0	0	0	2	1	1	1	1	1	2	0	2	1	0	0	1	1	0	0	0	0	0	0	2	0
814	1	0	0	0	0	0	2	0	1	0	0	0	0	0	0	0	2	1	2	1	2	1	1	0	0	0	0	1	2	0	1	1	2	0	0	0	1	0	0	2	0	1	0	0	0	0	0	2	0
815	1	0	0	1	0	1	2	1	0	0	0	0	0	0	0	0	1	0	2	0	2	0	2	0	0	0	0	2	0	2	0	1	1	2	0	2	1	0	0	0	1	0	0	0	0	0	0	2	0
816	0	0	0	0	0	0	1	1	0	1	1	0	0	0	0	0	0	0	2	1	2	0	2	0	0	0	0	2	0	1	0	0	1	1	0	1	0	0	0	1	1	0	0	0	0	2	1	0	0
817	1	0	0	0	0	0	2	1	0	0	0	0	2	0	0	0	0	0	2	1	2	1	2	0	0	0	0	2	0	1	1	0	2	0	0	0	2	0	0	1	1	0	0	0	0	0	0	0	1
818	1	0	0	1	0	1	1	0	1	0	0	0	0	0	0	0	2	0	2	0	2	0	2	0	0	0	0	1	2	0	1	0	1	2	0	2	1	0	0	2	0	1	1	0	1	0	0	1	1
819	1	0	0	0	0	1	2	0	0	0	0	0	0	0	0	0	1	0	2	0	2	0	2	0	0	0	1	2	1	0	1	0	0	1	0	1	0	0	0	0	1	0	0	1	0	0	1	1	0
820	0	0	0	1	0	2	2	0	0	0	0	0	1	0	0	1	0	2	0	1	2	0	1	0	0	0	0	2	1	1	1	0	1	2	0	2	1	1	0	0	1	0	0	0	1	1	0	1	1
821	1	0	0	1	0	2	2	0	2	0	0	1	0	0	0	0	2	1	1	1	2	0	2	0	0	0	0	1	2	0	1	1	0	2	0	2	1	0	0	0	1	0	0	0	1	0	0	2	0
822	1	0	0	1	0	1	2	0	0	0	0	0	0	0	0	0	1	1	1	1	1	0	1	0	1	1	0	2	0	2	0	2	2	0	0	1	1	0	0	2	0	0	0	0	1	0	0	1	1
823	1	0	0	0	0	1	1	0	1	0	0	0	1	0	0	0	1	0	2	0	2	0	2	0	0	0	0	2	0	2	0	2	1	2	1	2	1	0	0	2	0	0	0	1	1	0	0	2	0
824	0	0	1	0	0	2	2	1	1	0	0	0	2	0	0	0	1	1	1	1	2	0	2	0	0	0	0	2	2	1	1	1	1	1	0	1	2	0	0	0	1	0	0	0	1	1	0	1	1
825	0	0	0	0	0	2	1	0	1	0	1	0	1	0	0	0	1	1	1	1	1	0	1	1	1	1	0	2	1	1	0	2	1	2	1	2	2	0	0	2	0	0	0	0	0	0	0	2	0
826	0	0	0	1	0	1	2	0	2	0	0	0	2	0	0	0	0	2	0	1	0	0	1	0	1	1	0	1	0	1	1	1	2	0	0	0	0	0	0	1	1	1	1	0	1	1	0	2	0
827	0	0	0	1	0	1	2	0	0	0	0	0	0	0	0	0	2	0	2	1	2	0	2	0	0	0	0	2	2	0	1	2	2	1	1	2	0	0	0	0	2	0	0	1	0	1	0	2	0
828	1	1	1	1	0	2	2	0	0	0	0	0	0	0	0	0	1	1	1	1	1	0	2	0	1	1	0	1	1	0	0	0	0	1	1	1	1	0	0	2	0	1	1	0	1	0	0	2	0
829	1	0	0	1	0	2	2	0	0	0	0	1	2	0	0	0	2	0	2	1	2	1	1	0	0	0	0	1	1	1	0	1	0	2	0	2	0	0	0	1	1	0	0	0	0	1	0	2	0
830	0	0	0	2	0	2	2	1	1	0	0	1	1	0	0	1	1	1	1	0	1	0	2	0	0	0	0	2	0	1	0	0	2	0	0	1	1	0	0	0	2	1	1	0	1	2	1	1	0
831	1	0	0	0	0	1	2	0	2	0	0	0	1	1	0	0	0	1	1	0	1	1	2	0	0	0	0	2	1	1	1	0	0	2	1	2	1	0	0	0	2	0	0	0	0	2	0	2	0
832	0	0	0	0	0	2	2	0	1	0	0	1	1	0	0	0	1	0	2	0	1	1	0	1	1	1	0	2	1	2	0	1	0	2	1	2	1	0	0	0	2	1	1	0	1	0	0	0	1
833	1	0	0	1	0	1	2	0	1	0	0	0	1	1	1	1	1	0	1	0	2	1	2	0	0	0	0	2	2	1	2	0	1	0	0	1	2	0	0	1	0	0	0	0	0	1	0	1	0
834	0	0	0	0	0	1	1	0	0	0	1	0	0	0	0	0	2	0	1	0	1	0	1	1	2	2	0	2	0	0	0	2	2	1	1	2	2	1	1	1	0	1	0	0	0	0	0	0	1
835	1	0	0	0	0	1	2	0	1	0	0	2	2	0	0	0	0	0	1	1	2	0	2	0	0	0	0	1	1	1	0	0	0	2	0	2	0	0	0	0	2	0	0	0	0	1	0	2	0
836	0	0	0	0	0	1	2	0	1	0	0	1	2	0	0	0	0	2	0	1	0	0	2	0	0	0	0	2	1	1	0	0	1	2	2	2	2	0	0	2	0	0	0	0	0	0	0	1	1
837	0	0	0	0	0	0	1	0	1	0	0	1	2	0	0	0	0	2	0	1	1	0	2	0	0	0	0	1	2	0	1	2	1	2	1	2	2	1	0	0	0	0	1	0	1	1	0	1	0
838	1	0	0	0	0	1	2	0	1	0	0	0	0	0	0	0	1	1	1	0	2	0	1	1	1	1	0	1	0	0	1	1	0	2	1	2	2	0	0	2	0	0	0	0	0	0	0	2	0
839	0	0	0	0	0	1	1	0	0	0	1	0	0	0	0	0	0	1	1	0	0	0	2	0	0	0	0	2	1	1	1	1	1	1	1	2	1	0	0	0	2	1	1	0	0	2	0	2	0
840	0	0	0	0	0	1	1	0	1	0	1	1	1	0	0	1	1	1	1	1	1	0	2	0	0	0	0	2	1	2	0	2	2	0	0	1	0	0	0	0	2	0	0	1	0	0	0	2	0
841	1	1	0	0	0	0	2	1	1	0	0	1	1	0	0	0	1	0	2	0	2	0	2	0	0	0	0	1	2	0	1	2	2	2	1	2	1	0	1	0	0	1	0	0	0	0	0	0	0
842	1	0	0	1	0	2	2	0	2	0	0	0	2	1	1	1	2	2	0	1	1	0	2	0	0	0	0	2	0	1	0	1	1	2	0	2	2	0	0	0	2	0	0	0	0	1	0	2	0
843	1	0	0	0	0	1	2	0	2	0	0	0	1	0	0	0	2	2	1	0	1	0	2	0	0	0	0	2	1	1	0	1	2	1	1	1	1	0	0	1	1	0	0	0	0	0	1	0	0
844	1	0	0	0	0	2	1	0	1	0	0	1	1	0	0	0	1	0	1	0	1	0	2	0	0	0	0	2	1	1	1	0	1	2	0	1	0	1	0	0	1	1	1	0	1	1	1	1	0
845	1	0	0	0	0	2	1	0	2	0	0	0	2	0	0	0	0	1	1	1	2	0	1	1	1	1	0	1	1	1	0	1	2	1	0	1	1	0	0	1	1	0	0	0	0	0	0	2	0
846	0	0	0	0	0	1	2	0	0	0	0	0	0	0	0	0	2	0	2	0	2	0	2	0	0	0	0	0	2	0	0	0	1	2	2	2	0	1	0	0	1	0	0	0	0	0	2	0	0
847	1	0	0	0	0	0	1	0	1	0	1	0	0	0	0	0	1	0	1	0	1	0	2	0	0	0	0	2	0	2	1	0	1	2	0	2	1	0	0	1	1	0	0	0	1	0	0	2	0
848	0	0	0	0	0	1	2	0	0	0	1	1	2	0	0	0	1	0	2	1	2	0	2	0	0	0	0	1	1	1	0	1	1	1	0	1	1	1	0	0	1	0	0	0	0	0	0	2	0
849	0	0	0	0	0	0	2	0	2	0	0	0	0	0	0	0	1	0	2	0	2	0	2	0	1	1	0	2	0	2	0	0	2	0	0	1	1	0	0	0	2	0	0	0	0	1	0	1	0
850	1	0	0	0	0	0	1	1	0	0	1	0	0	0	0	0	1	1	1	1	1	0	2	0	0	0	0	2	0	1	0	0	0	2	2	2	2	0	0	1	1	0	0	0	1	0	0	2	0
851	0	0	0	1	0	1	1	0	1	0	0	0	0	0	0	0	1	1	1	0	1	0	2	0	0	0	0	2	2	1	1	0	1	2	1	2	1	0	0	1	0	0	0	0	1	1	0	2	0
852	1	0	0	0	0	1	2	0	1	0	1	0	0	0	0	0	1	0	2	0	2	0	2	0	0	0	1	2	1	0	0	1	1	1	1	1	1	1	0	0	1	0	0	0	0	0	0	1	0
853	0	0	0	0	0	1	2	0	0	0	0	2	2	0	0	0	1	0	2	0	2	0	1	0	0	0	0	2	0	2	0	1	1	1	0	1	1	0	1	0	1	0	0	0	0	2	0	2	0
854	1	0	0	0	0	0	2	0	1	0	0	1	0	0	0	0	1	1	1	0	2	1	1	0	0	0	0	2	2	0	0	2	2	0	0	1	0	0	0	0	1	0	0	0	2	1	1	1	0
855	0	1	0	0	0	1	2	0	1	0	0	0	2	1	1	1	0	2	1	0	1	1	2	0	0	0	0	2	0	2	0	1	1	1	0	1	2	0	0	0	1	0	0	1	0	0	0	1	1
856	0	0	1	0	1	1	2	0	1	0	1	0	0	0	0	0	1	1	1	1	2	0	1	0	0	0	0	1	2	1	0	0	0	2	0	2	1	0	0	0	2	0	0	1	1	1	0	1	1
857	0	0	1	0	1	1	2	1	0	0	0	0	2	0	0	0	1	1	1	1	2	1	2	0	0	0	0	2	0	2	0	1	1	1	0	1	1	1	0	0	2	0	0	0	1	1	0	2	0
858	0	0	0	1	0	1	2	1	1	0	0	0	1	0	0	0	2	1	1	1	2	0	2	0	0	0	0	2	0	2	0	1	0	1	0	2	2	1	1	0	0	0	0	1	0	0	0	2	0
859	0	0	0	1	0	1	1	0	0	0	1	1	1	0	0	0	2	0	2	0	2	0	2	0	0	0	0	2	0	1	1	0	1	0	0	2	2	2	0	0	0	0	0	0	1	1	0	1	1
860	1	0	0	0	0	0	0	0	1	0	0	0	1	0	0	0	0	1	1	1	2	0	1	1	1	1	0	2	2	1	1	1	1	1	0	1	2	2	0	0	0	1	1	0	1	0	0	1	1
861	1	0	0	0	0	1	2	0	0	0	1	0	1	0	0	0	2	0	2	1	2	0	2	0	0	0	0	2	1	1	0	0	0	1	0	1	1	0	0	0	2	1	1	0	0	0	0	1	1
862	0	0	0	1	0	2	2	1	1	0	0	0	0	0	0	0	2	0	2	0	2	0	2	0	0	0	0	1	1	1	1	1	1	1	0	1	1	0	0	1	1	0	0	0	0	1	0	2	0
863	1	0	0	1	0	2	1	0	0	0	1	1	2	0	0	1	1	1	1	1	2	0	1	0	0	0	1	2	2	1	1	1	1	0	0	0	2	1	0	0	0	1	1	1	1	2	0	2	0
864	0	0	0	0	0	1	1	0	0	0	0	0	0	0	0	0	1	0	1	0	2	0	0	1	1	1	1	2	0	1	0	0	0	2	0	0	1	0	1	0	1	0	0	0	0	0	0	1	0
865	0	0	0	0	0	1	2	0	2	0	0	1	2	0	0	0	0	1	1	0	1	0	1	0	1	1	0	2	0	1	1	1	0	1	0	1	1	0	0	2	0	1	1	0	1	0	1	1	0
866	1	0	0	0	0	0	1	1	0	0	1	0	0	0	0	0	1	2	0	0	0	0	1	1	0	0	0	2	0	1	0	1	2	1	0	1	0	0	0	1	1	1	0	0	0	0	0	2	0
867	1	0	0	0	0	1	1	0	0	0	1	1	1	0	0	0	2	0	2	1	2	0	1	1	0	0	0	1	1	1	0	1	1	0	0	0	2	1	0	0	1	0	0	0	0	2	0	0	0
868	1	0	0	0	0	0	1	0	1	0	0	0	0	0	0	0	1	2	1	0	1	0	2	0	0	0	0	2	2	1	1	2	1	2	1	2	2	0	0	1	0	0	0	0	0	0	0	1	0
869	0	0	0	0	0	1	2	0	1	0	0	0	0	0	0	0	1	1	1	1	1	0	0	0	0	0	0	2	0	2	0	0	0	1	1	1	1	0	1	0	1	1	1	0	1	1	0	2	0
870	0	0	0	1	0	1	1	0	0	1	2	0	0	0	0	0	1	2	0	0	0	0	1	0	0	0	0	2	1	1	1	1	1	2	0	2	0	0	0	0	2	0	0	0	0	2	0	2	0
871	0	0	0	0	0	2	2	0	1	0	1	1	2	0	0	0	0	1	0	1	0	0	2	0	0	0	0	1	2	1	0	1	1	1	0	1	2	1	0	1	0	0	0	1	0	0	0	2	0
872	0	0	0	0	0	2	1	0	0	0	1	1	1	0	0	0	0	0	2	0	2	0	2	0	0	0	0	1	1	1	0	1	0	2	1	2	1	0	1	0	1	0	0	1	1	1	0	0	1
873	1	0	0	0	0	0	2	0	1	0	0	0	0	0	0	0	1	0	2	1	2	0	1	0	0	0	0	2	0	2	0	0	1	0	0	2	0	0	0	0	1	0	0	0	2	1	0	1	0
874	1	0	1	0	1	1	2	0	1	0	0	1	1	0	0	0	0	0	1	1	2	0	0	1	1	1	0	2	1	2	0	1	1	1	1	1	0	0	0	0	2	0	0	2	0	2	0	0	0
875	0	0	0	0	0	1	1	0	1	0	1	0	0	0	0	0	1	1	1	1	1	0	2	0	0	0	0	2	1	1	1	1	1	2	1	2	1	0	0	1	1	1	1	0	1	1	0	1	0
876	1	0	0	1	0	2	1	0	0	0	1	1	1	0	0	0	1	1	1	0	1	0	2	0	0	0	0	2	1	1	1	2	2	0	0	1	1	0	0	0	2	0	0	0	1	0	0	2	0
877	0	0	0	1	0	2	1	0	0	0	0	0	2	0	0	0	1	2	0	1	1	0	2	0	0	1	0	1	1	0	0	0	1	1	0	2	2	1	0	1	1	0	0	0	2	1	0	0	2
878	0	0	0	0	0	1	2	0	0	0	0	0	1	0	0	0	0	2	0	1	0	1	2	0	0	0	0	2	0	1	1	0	0	2	0	2	0	0	0	0	2	1	1	0	1	1	0	2	0
879	0	0	0	1	0	1	1	0	2	0	0	1	1	0	0	0	2	1	1	1	1	0	1	1	1	1	0	1	2	0	1	0	0	2	2	2	2	0	0	1	1	0	0	0	1	0	1	0	1
880	1	0	0	0	0	1	1	0	0	0	2	1	1	0	0	0	0	0	2	1	2	0	2	0	0	0	0	0	2	0	0	1	1	1	0	2	1	0	0	0	1	1	0	0	0	0	0	2	0
881	1	0	0	0	0	1	2	0	0	0	0	0	0	0	0	0	0	2	0	1	2	0	2	0	1	1	0	1	2	1	0	1	2	0	0	1	2	0	0	1	1	1	1	0	1	0	0	2	0
882	1	0	0	0	0	0	2	0	2	0	0	0	1	0	0	0	2	2	1	0	2	0	2	0	0	0	0	2	0	2	1	0	0	2	0	2	2	0	1	1	0	0	0	0	0	0	0	1	0
883	0	1	0	0	0	1	1	1	1	0	0	0	0	0	0	0	1	1	2	1	2	0	2	0	0	0	0	2	0	2	0	0	0	1	1	1	2	0	0	2	0	0	0	0	0	0	0	1	0
884	1	0	0	0	0	1	1	0	1	0	1	1	1	0	0	0	2	1	1	1	2	0	2	0	0	0	0	2	1	1	1	0	0	2	1	1	2	0	0	1	0	0	0	0	1	0	0	0	2
885	0	0	0	0	0	1	2	0	0	0	0	1	1	0	0	0	1	1	1	1	1	0	2	0	0	0	0	2	0	2	1	0	1	2	0	2	2	0	0	1	1	1	1	0	0	1	0	2	0
886	0	0	1	1	0	1	2	0	1	0	0	0	1	0	0	0	0	1	2	0	2	0	2	0	0	0	0	2	0	2	0	1	1	1	1	1	1	0	1	0	1	0	0	0	0	0	0	1	0
887	1	0	0	0	0	1	1	0	1	0	0	0	1	0	0	0	1	2	0	1	1	0	2	0	0	0	0	2	1	1	1	0	0	2	0	2	1	0	0	1	0	0	0	0	1	0	0	1	1
888	0	0	0	0	0	0	1	0	1	0	1	1	1	0	0	0	0	2	0	1	0	0	2	0	0	0	0	2	0	2	0	1	1	1	0	2	2	0	0	1	1	0	0	0	0	0	0	2	0
889	1	0	0	1	0	1	1	0	0	0	2	1	1	0	0	0	1	1	1	1	2	0	0	1	1	1	0	2	0	2	0	0	0	2	2	2	1	0	0	1	1	1	1	0	1	0	0	1	0
890	0	0	0	1	0	1	2	0	1	0	0	1	2	0	0	0	1	1	1	1	2	0	2	0	0	0	0	1	2	1	0	1	1	1	0	2	1	1	1	0	0	1	1	0	0	1	0	0	1
891	0	0	0	0	0	1	2	0	1	0	1	1	0	0	0	0	1	2	0	1	2	0	1	0	0	0	0	2	0	2	1	1	1	0	0	1	0	0	0	0	1	1	1	0	1	0	0	1	0
892	1	0	0	0	0	0	1	1	1	0	0	0	1	0	0	0	2	2	1	0	2	0	2	0	1	1	0	1	0	2	1	1	1	2	0	1	0	0	0	1	1	0	0	0	0	0	0	2	0
893	1	0	0	0	0	0	2	0	0	0	0	0	0	0	0	0	2	0	2	0	2	0	2	0	0	0	0	2	0	2	0	0	0	2	0	2	2	0	0	1	1	2	1	0	1	0	0	1	1
894	1	0	0	0	0	1	1	0	0	0	2	0	0	0	0	0	1	0	2	0	2	0	2	0	0	0	0	1	1	0	0	0	1	1	1	1	2	0	0	1	1	2	2	0	1	1	0	0	1
895	0	0	0	0	0	1	2	0	1	0	0	0	0	0	0	0	0	1	1	0	0	0	2	0	0	0	0	2	0	2	0	0	0	2	0	2	1	1	1	0	0	0	0	0	0	2	0	2	0
896	0	0	0	0	0	0	2	0	2	0	0	0	1	0	0	0	1	1	1	1	2	0	2	0	1	1	0	2	1	1	0	0	1	0	0	2	1	0	0	0	1	1	0	0	0	0	0	2	0
897	1	0	1	1	0	1	1	0	1	0	0	1	2	0	0	0	2	2	1	1	2	0	2	0	0	0	0	2	0	1	0	0	0	0	0	1	2	0	0	0	1	0	0	0	1	1	0	1	1
898	1	1	0	0	0	1	2	0	1	0	0	0	1	0	0	0	1	1	1	0	1	0	2	0	0	0	0	2	1	1	1	2	2	1	0	2	2	1	0	0	0	1	1	1	1	2	0	1	1
899	1	0	0	0	0	1	2	1	0	0	0	0	1	0	0	0	1	0	2	0	2	0	2	0	0	0	0	2	1	1	1	2	1	1	0	1	1	1	0	0	1	0	0	2	0	0	1	0	0
900	0	1	1	1	1	1	2	0	0	0	0	0	0	0	0	0	1	1	1	1	2	0	2	0	0	0	0	1	1	1	1	1	1	1	0	2	2	0	0	2	0	0	0	1	0	0	0	1	0
901	1	0	0	0	0	0	1	0	0	1	1	0	0	0	0	0	1	0	2	0	2	0	2	0	0	0	0	1	1	1	0	2	1	1	0	2	2	1	0	1	0	1	1	0	1	1	0	1	0
902	0	0	0	0	0	1	1	1	0	0	0	0	0	0	0	0	1	0	2	0	2	0	0	0	0	0	0	1	0	1	0	1	0	2	2	2	0	0	0	0	2	0	0	0	0	1	0	2	0
903	0	0	0	0	0	1	2	0	2	0	0	0	0	0	0	0	2	2	1	1	2	0	0	0	0	0	0	2	2	0	0	1	2	2	0	2	2	0	0	2	1	1	0	0	2	1	1	0	0
904	0	0	1	0	0	1	2	1	0	0	0	1	1	0	0	0	0	0	1	1	1	0	1	1	1	1	0	2	1	1	2	0	2	2	0	2	2	0	0	1	0	0	0	0	0	0	0	2	0
905	1	1	1	0	1	1	2	0	0	0	1	0	0	0	0	0	2	1	2	1	2	0	2	0	1	1	0	1	0	1	0	0	1	1	0	1	2	0	0	1	0	0	0	0	0	0	0	2	0
906	0	0	1	0	1	1	1	0	0	0	2	0	0	0	0	0	0	0	2	1	2	0	2	0	0	0	0	1	1	1	1	2	1	0	0	1	1	1	0	0	1	0	0	0	0	1	1	0	0
907	0	0	0	0	0	0	2	0	0	1	0	0	2	1	1	1	1	0	2	0	2	0	2	0	0	0	0	2	1	1	1	1	0	2	2	2	2	0	0	1	1	0	0	0	0	2	0	2	0
908	0	0	0	0	0	1	1	1	0	0	0	0	2	0	0	0	2	2	0	2	2	0	1	0	0	0	0	2	0	2	0	0	1	1	0	1	0	0	0	0	2	1	1	0	1	0	0	2	0
909	1	0	0	0	0	0	2	0	1	0	1	1	1	0	0	0	2	1	1	1	1	0	2	0	0	0	0	1	1	1	1	0	1	1	0	2	1	0	0	1	1	1	1	0	2	2	0	2	0
910	1	0	0	0	0	0	2	0	1	0	0	0	0	0	0	0	1	1	1	1	0	0	2	0	0	0	0	2	0	2	0	2	1	1	0	1	2	0	0	1	1	0	0	0	1	0	0	0	2
911	0	0	0	0	0	1	2	0	1	0	0	0	0	0	0	0	2	1	1	1	2	0	2	0	0	0	0	1	2	0	1	0	1	2	2	2	1	0	0	0	0	0	0	0	0	1	1	0	0
912	0	0	0	0	0	2	1	0	0	0	1	0	0	0	0	0	0	1	0	1	2	0	2	0	0	0	0	1	1	0	0	0	1	1	0	1	2	1	0	1	0	0	0	1	1	1	0	1	1
913	1	0	0	0	0	0	2	0	1	0	0	1	2	0	0	1	0	0	2	0	2	0	1	1	1	1	0	1	2	1	0	0	1	0	0	2	1	1	0	0	1	0	0	1	0	0	0	0	1
914	1	0	0	0	0	2	1	1	1	0	1	0	1	0	0	0	1	0	2	0	2	0	2	0	0	0	0	1	1	0	0	0	1	0	0	0	2	0	1	1	0	1	1	0	1	0	0	2	0
915	1	0	0	1	0	1	2	1	0	0	0	1	1	0	0	0	1	0	2	0	2	0	2	0	0	0	0	2	1	1	0	1	1	2	0	2	1	0	0	0	2	1	1	0	1	1	0	1	1
916	1	0	0	0	0	0	1	1	1	0	0	0	0	0	0	0	1	2	0	1	1	0	2	0	0	0	0	1	1	2	0	0	0	2	1	1	2	1	0	0	1	0	1	0	1	0	1	0	0
917	1	0	0	0	0	1	2	0	1	0	0	0	0	0	0	0	2	1	1	1	2	0	2	0	0	0	0	2	2	1	1	1	1	0	0	0	0	0	0	1	1	0	0	0	0	0	0	0	1
918	1	0	0	0	0	2	0	0	0	1	1	1	1	0	0	0	1	1	0	1	0	2	0	0	0	0	0	2	0	1	0	0	0	2	0	2	1	0	0	1	1	0	0	0	1	1	0	2	0
919	1	0	0	0	0	0	1	0	0	0	2	0	1	0	0	0	2	1	2	1	2	0	2	0	0	0	0	2	0	1	1	0	0	2	1	2	2	1	1	0	0	0	0	0	1	0	0	1	1
920	0	0	0	0	0	1	2	1	1	0	0	1	2	0	0	0	2	0	2	0	2	0	2	0	0	0	0	1	2	0	0	1	1	2	0	1	1	0	0	2	0	0	0	0	0	2	0	1	0
921	0	0	0	0	0	0	2	1	0	0	0	0	1	1	1	1	2	0	2	0	2	1	1	0	1	1	0	1	1	1	1	1	1	0	0	0	2	0	0	0	1	2	1	0	1	0	0	2	0
922	1	0	0	0	0	1	1	0	0	0	0	0	0	0	0	0	1	1	1	1	1	0	2	0	0	0	1	2	0	1	1	1	2	1	0	1	1	0	0	2	0	1	0	0	2	1	0	0	0
923	1	0	0	1	0	1	2	1	0	0	0	0	2	0	0	0	0	2	0	1	2	0	2	0	1	1	0	1	1	1	0	0	1	1	1	1	2	1	1	1	0	0	0	0	0	0	0	1	0
924	1	0	0	0	0	2	1	1	0	0	0	1	2	0	0	0	0	1	1	1	2	0	2	0	0	0	0	2	1	1	1	1	1	0	0	1	2	0	0	2	0	0	0	0	0	0	1	1	0
925	0	0	0	0	0	0	2	0	1	0	0	0	2	0	0	1	1	1	1	1	1	0	1	1	1	1	0	2	2	0	1	1	1	0	0	1	1	0	0	1	1	1	1	0	1	0	0	2	0
926	0	0	0	0	0	0	1	0	2	0	0	2	2	0	0	0	1	1	1	1	2	0	2	0	0	0	0	2	0	1	0	2	1	0	0	1	0	1	0	0	1	0	0	0	0	1	0	2	0
927	0	0	0	0	0	0	2	1	0	0	0	0	1	0	0	0	1	1	1	0	2	0	0	1	1	1	0	2	2	2	0	0	0	2	2	2	2	0	0	2	0	0	0	0	1	0	0	1	0
928	1	0	1	1	0	1	2	0	0	0	0	1	1	0	0	0	2	2	0	1	2	0	2	0	1	1	0	2	0	2	1	2	2	0	0	0	1	0	0	1	1	0	0	0	1	0	0	1	1
929	0	0	0	1	0	1	2	0	0	0	1	0	1	0	0	0	1	2	0	1	1	0	0	0	0	0	0	2	0	2	1	1	1	0	0	0	2	0	1	0	1	0	0	0	1	0	0	2	0
930	1	0	0	1	0	2	1	0	0	0	1	0	1	0	0	0	2	0	1	0	2	0	2	0	0	0	0	2	1	2	0	0	1	1	1	2	2	0	0	2	0	0	1	0	1	0	0	0	1
931	0	1	0	0	0	2	1	0	2	0	0	1	1	0	0	1	2	0	2	0	2	0	2	0	0	0	0	2	0	1	0	0	1	2	1	2	1	0	0	0	1	0	0	0	0	0	0	1	0
932	0	0	0	0	0	1	2	0	2	0	0	0	0	0	0	0	1	2	0	1	1	2	0	0	0	0	0	2	0	2	0	0	2	0	0	0	0	0	0	0	2	0	0	0	1	1	0	1	0
933	0	0	1	1	0	1	1	0	1	0	1	0	1	0	0	1	1	1	1	0	1	0	2	0	1	1	1	2	0	1	0	0	0	2	2	2	1	1	0	0	1	0	0	0	1	0	1	1	0
934	1	0	1	0	1	2	1	0	1	0	0	0	0	0	0	0	0	2	0	1	0	0	2	0	0	0	0	1	0	1	0	1	1	0	0	1	1	0	0	0	1	1	0	0	0	0	0	0	0
935	0	0	0	1	0	2	2	0	0	0	1	2	2	1	1	1	2	1	2	1	2	0	2	0	0	0	0	2	0	1	0	1	2	0	0	1	1	0	0	1	1	0	0	0	0	0	0	1	1
936	1	0	0	0	0	0	2	0	0	0	0	0	0	0	0	0	0	2	0	1	2	0	2	0	0	0	1	2	1	2	0	0	1	0	0	1	2	1	1	1	0	0	0	1	1	0	0	2	0
937	0	0	0	1	0	1	2	1	0	0	0	0	1	0	0	0	0	2	0	1	2	0	2	0	1	1	0	2	1	0	1	1	1	1	0	1	2	1	0	1	0	1	1	1	1	2	0	0	1
938	0	0	0	1	0	2	1	0	0	0	1	1	2	0	0	0	1	1	1	1	1	0	2	0	0	0	0	2	0	2	0	0	1	0	0	0	2	0	1	0	1	0	0	0	1	0	0	1	0
939	1	0	0	0	0	1	2	0	0	0	0	1	2	0	0	0	2	2	0	1	2	0	2	0	0	0	0	0	1	1	0	0	0	2	2	2	0	0	0	1	1	0	0	0	0	0	0	0	1
940	1	1	0	0	0	1	2	0	2	0	0	1	1	0	0	0	1	0	2	0	2	0	2	0	0	0	0	2	0	2	0	0	1	2	0	2	1	0	0	0	1	0	1	0	1	0	0	0	2
941	1	1	0	0	0	1	2	0	2	0	0	0	0	0	0	0	0	0	2	1	2	0	1	1	1	1	1	2	0	1	1	0	2	0	0	1	2	0	0	2	1	1	1	1	1	2	0	2	0
942	0	0	0	0	0	0	1	1	1	0	0	0	0	0	0	0	1	1	1	1	1	0	2	0	0	0	0	1	0	0	1	0	1	2	0	2	1	1	0	0	1	1	1	0	1	1	0	1	1
943	1	0	0	0	0	1	2	1	0	0	0	1	1	0	0	0	2	1	2	0	1	0	2	0	0	0	0	2	0	1	0	0	0	1	0	1	0	0	0	1	1	0	0	0	0	0	0	1	0
944	0	1	0	0	0	1	2	1	0	0	0	0	0	0	0	0	0	1	1	1	2	0	2	0	1	1	0	2	1	1	1	0	1	2	0	2	1	0	0	1	1	0	0	0	0	2	0	1	0
945	0	0	0	0	0	0	2	0	1	0	0	1	1	0	0	0	1	0	2	0	2	0	2	0	2	2	0	2	0	1	0	0	0	2	2	2	0	1	0	0	1	1	1	0	0	0	0	1	0
946	1	0	0	0	0	1	1	0	0	0	1	0	2	0	0	0	1	0	2	1	2	0	2	0	1	1	0	2	0	2	0	1	1	1	1	1	1	0	0	1	1	0	0	0	0	0	0	0	1
947	0	0	0	0	0	1	2	1	0	0	0	0	0	0	0	0	1	0	1	0	2	0	1	1	1	1	0	0	2	0	0	0	1	1	0	1	0	0	0	0	1	0	0	0	0	0	0	2	0
948	1	0	1	0	1	2	1	0	0	0	1	0	0	0	0	0	1	2	1	1	1	1	2	0	0	0	1	2	1	1	0	1	1	2	0	2	2	0	1	1	0	0	0	0	0	0	0	1	1
949	1	0	0	0	0	1	1	0	0	0	0	1	2	1	1	1	1	1	1	0	2	0	2	0	1	1	0	2	2	1	1	0	1	1	0	1	1	0	0	0	0	0	0	0	0	0	0	1	1
950	1	0	0	0	0	1	2	0	1	0	1	1	2	0	0	0	0	0	2	0	2	0	1	1	0	0	0	2	0	2	1	2	1	0	0	1	1	0	1	0	1	0	0	0	0	0	0	1	0
951	0	0	0	0	0	0	2	0	0	0	0	1	1	0	0	1	1	0	2	1	2	0	2	0	0	0	0	2	0	1	1	1	2	0	0	1	2	0	0	1	0	0	0	0	0	2	0	2	0
952	0	0	0	0	0	2	2	1	0	0	0	0	1	0	0	0	2	1	1	1	1	2	0	0	0	0	0	2	2	2	0	0	1	0	0	1	2	0	1	1	0	0	0	1	0	0	0	1	1
953	1	0	0	1	0	1	2	1	1	0	0	2	2	0	0	1	2	1	1	0	2	0	2	0	0	0	0	1	2	1	0	1	2	1	0	1	2	0	0	1	0	0	0	0	1	0	0	1	0
954	0	0	0	0	0	1	2	0	1	0	0	1	2	0	0	1	1	0	2	0	2	1	2	0	0	0	0	1	1	1	0	0	2	1	0	2	1	1	0	0	1	1	0	0	0	0	0	1	1
955	1	0	0	0	0	1	2	0	1	0	0	0	0	0	0	0	1	1	1	1	1	0	2	0	0	0	1	2	0	1	0	2	2	0	0	0	1	0	0	1	1	0	0	0	1	1	0	1	0
956	1	0	0	1	0	2	2	0	1	0	0	1	1	0	0	0	1	2	0	1	1	0	2	0	0	0	0	2	0	2	0	0	1	0	0	1	0	0	0	0	1	1	1	0	1	1	0	1	0
957	0	0	0	0	0	2	0	0	1	1	1	1	2	0	0	1	1	1	1	0	2	0	2	0	0	0	0	2	1	2	1	1	1	1	0	2	1	0	0	1	1	0	0	0	1	0	0	0	1
958	0	0	1	1	0	1	1	0	0	0	1	0	1	0	0	0	1	2	1	0	1	0	2	0	0	0	0	2	0	2	1	0	0	1	0	0	0	0	0	0	2	0	0	1	0	1	1	0	0
959	0	0	0	1	0	1	2	0	1	0	0	0	1	0	0	0	2	0	2	0	2	1	0	1	1	1	0	2	0	0	0	1	1	1	0	2	2	0	0	1	1	0	0	0	0	0	0	2	0
960	0	0	0	0	0	1	1	0	2	0	0	1	1	0	0	0	1	0	2	0	2	0	2	0	0	0	0	2	0	2	2	2	1	1	0	2	2	1	0	1	0	1	1	0	1	1	0	2	0
961	0	0	0	0	0	1	2	0	2	0	0	1	1	0	0	0	2	2	1	0	2	1	2	0	0	0	0	2	0	1	0	1	1	2	0	2	1	0	0	1	1	0	0	0	0	0	0	1	0
962	0	0	1	1	0	1	1	0	0	0	1	0	2	1	1	1	0	0	1	1	2	0	2	0	0	0	0	2	0	1	0	1	2	1	0	1	1	0	0	0	2	0	0	1	1	0	0	1	1
963	1	0	0	1	0	2	1	0	0	0	1	1	1	0	0	0	2	0	2	0	2	0	0	1	1	1	0	1	1	0	0	0	1	1	1	1	0	0	0	1	1	0	0	0	1	0	0	1	0
964	1	0	0	1	0	1	2	1	1	0	0	1	1	0	0	0	2	0	2	0	2	0	2	0	1	1	0	2	1	1	0	0	1	1	0	1	2	0	0	2	1	0	0	0	0	1	1	0	1
965	0	0	0	0	0	0	1	0	2	0	0	0	0	0	0	0	0	1	1	1	1	1	0	1	1	1	0	2	0	2	1	1	1	1	0	1	1	0	0	1	0	0	0	0	1	0	1	0	0
966	1	0	0	1	0	1	2	0	0	0	0	1	2	0	0	0	2	1	2	1	2	1	2	0	0	0	0	2	1	1	1	0	1	2	0	1	1	0	0	1	1	0	0	0	1	0	2	0	0
967	1	0	0	0	0	1	2	0	0	0	0	1	1	0	0	0	2	0	2	0	2	0	2	0	0	0	0	2	0	1	2	0	1	0	0	1	1	0	0	0	0	1	1	0	0	1	0	2	0
968	0	0	0	0	0	2	2	0	1	0	0	1	1	0	0	0	1	1	1	0	2	0	2	0	0	0	0	2	1	1	2	2	1	2	1	2	2	1	0	1	0	0	0	0	0	1	0	2	0
969	1	0	0	0	0	1	1	0	0	0	1	1	1	0	0	1	2	0	2	0	2	0	2	0	0	0	0	2	0	0	0	0	1	0	0	0	2	0	0	0	1	1	1	0	1	0	1	1	0
970	0	0	1	0	1	1	1	0	1	1	1	1	2	0	0	0	2	1	1	1	2	0	2	0	0	0	0	2	1	2	1	1	0	2	0	2	1	0	0	0	2	0	0	0	1	0	0	1	0
971	0	0	0	1	0	1	2	0	2	0	0	1	1	0	0	0	2	1	1	0	2	0	1	1	1	1	0	2	1	2	0	2	2	0	0	0	2	0	0	2	0	1	1	0	0	2	0	2	0
972	1	0	0	0	0	1	2	1	1	0	0	1	1	0	0	0	1	0	2	0	2	0	2	0	0	0	1	2	1	0	1	0	0	2	0	2	1	1	1	0	1	1	1	0	0	2	0	1	1
973	1	0	0	0	0	0	2	0	1	0	0	0	1	0	0	0	2	0	2	0	2	0	2	0	0	0	0	1	1	1	1	0	0	2	1	2	1	0	0	1	1	2	2	0	0	1	0	0	1
974	1	0	0	0	0	1	2	0	2	0	0	0	0	0	0	0	1	1	1	1	1	0	2	0	2	2	0	2	1	2	0	1	1	1	0	2	2	0	1	1	0	0	0	1	0	0	0	0	1
975	1	0	0	0	0	0	1	0	0	0	0	0	0	0	0	0	1	0	2	0	2	1	2	0	0	0	0	2	0	2	1	2	1	1	0	1	2	1	0	1	0	1	0	0	1	1	0	0	0
976	1	0	0	1	0	2	1	0	0	0	1	0	1	0	0	0	2	0	1	0	1	0	1	0	1	1	0	2	0	2	2	0	0	2	0	2	2	0	0	1	1	1	1	0	0	0	0	2	0
977	1	0	0	0	0	0	2	0	1	0	0	0	0	0	0	0	0	1	1	0	0	0	1	0	1	1	2	2	1	0	1	0	1	1	1	1	0	1	0	0	1	0	0	0	0	0	0	0	0
978	0	0	0	0	0	0	2	0	1	0	0	0	0	0	0	0	1	0	2	0	2	1	2	0	0	0	0	2	0	2	1	0	1	1	0	1	2	1	0	0	0	0	0	1	1	0	1	1	0
979	1	0	0	0	0	2	2	0	1	0	1	1	1	0	0	1	0	1	0	0	0	0	2	0	0	0	0	2	0	1	0	0	0	1	0	1	1	0	0	0	2	0	0	0	1	0	0	0	1
980	1	0	0	0	0	2	2	0	1	0	1	0	0	0	0	0	1	0	2	1	2	0	2	0	1	1	0	2	1	2	1	2	2	1	0	1	2	0	0	1	1	0	0	0	0	1	0	1	0
981	1	0	0	0	0	0	2	0	0	0	0	1	1	0	0	0	0	1	1	0	0	0	1	1	2	2	1	2	1	2	0	0	2	1	0	0	2	0	0	1	0	1	1	0	2	0	0	1	1
982	1	0	0	0	0	0	2	0	2	0	0	0	0	0	0	0	1	0	2	0	1	0	2	0	0	0	0	2	2	2	0	1	2	2	0	2	1	0	0	1	1	0	0	0	0	0	0	1	0
983	0	0	1	1	0	1	1	0	0	0	2	0	0	0	0	0	2	1	1	1	1	0	2	0	0	0	0	0	1	0	0	1	1	1	1	2	0	0	0	0	2	0	0	0	0	2	1	0	1
984	0	0	1	1	0	1	2	0	1	0	0	0	2	0	0	0	1	1	1	1	2	0	1	0	0	0	0	1	1	1	0	0	0	1	1	1	1	0	1	0	1	1	1	0	1	1	0	0	2
985	1	0	0	0	0	2	2	0	0	0	1	0	1	0	0	0	1	0	1	0	1	0	2	0	0	0	0	1	1	1	0	1	1	1	0	2	2	0	0	2	0	1	0	0	0	1	0	2	0
986	1	0	0	0	0	0	2	0	0	0	1	1	2	0	0	0	1	2	1	0	2	0	2	0	0	1	0	2	0	2	1	1	1	1	1	2	2	0	0	1	1	1	1	0	0	0	0	2	0
987	0	0	0	1	0	1	2	0	2	0	0	1	2	0	0	0	1	0	2	1	2	0	2	0	0	0	0	1	2	0	0	0	1	0	0	1	2	0	0	1	0	0	0	0	0	0	0	1	1
988	1	0	0	1	0	2	1	1	0	0	0	0	1	0	0	0	1	2	1	0	1	0	1	1	1	1	0	2	0	1	0	1	0	1	0	2	1	1	0	0	1	1	1	0	1	0	0	2	0
989	1	0	0	0	0	1	1	0	1	1	1	0	1	0	0	0	0	1	1	0	0	0	2	0	0	0	0	2	1	2	0	2	1	1	0	1	1	0	0	0	1	1	1	0	1	2	1	0	1
990	1	0	0	1	0	1	1	0	0	0	1	0	1	0	0	0	1	0	1	1	2	0	1	1	1	1	0	1	1	1	0	2	2	0	0	1	1	0	1	0	1	0	0	0	0	0	1	1	0
991	0	1	1	0	1	1	2	0	2	0	0	0	0	0	0	0	1	1	1	2	1	0	1	0	0	0	1	2	1	1	0	1	1	1	0	2	2	1	1	0	0	0	0	0	0	0	0	2	0
992	0	0	0	1	0	1	2	0	0	0	1	0	1	0	0	0	1	1	1	1	1	0	2	0	1	1	0	2	0	2	1	0	0	2	0	2	0	0	0	1	1	0	0	0	0	0	0	0	2
993	0	1	0	0	0	1	2	0	0	0	0	1	2	0	0	0	2	1	1	0	2	0	2	0	0	0	0	1	1	2	0	1	1	1	0	1	2	1	0	0	1	1	1	0	1	0	0	1	1
994	1	0	1	0	0	1	1	0	0	0	1	0	0	0	0	0	2	0	2	1	2	0	2	0	0	0	0	1	1	1	0	0	0	1	1	2	2	0	0	2	0	0	0	0	0	0	0	2	0
995	0	0	0	0	0	1	2	0	0	0	0	0	2	0	0	0	1	1	1	1	1	0	2	0	0	0	0	2	0	1	1	1	1	0	0	1	2	1	0	1	1	1	1	0	0	0	0	2	0
996	1	0	0	2	0	2	2	0	0	0	0	0	0	0	0	0	1	0	1	1	2	0	0	1	1	1	0	0	2	0	0	1	0	2	1	2	1	0	0	1	1	1	1	0	1	1	0	0	2
997	0	0	0	0	0	1	2	0	1	0	0	0	0	0	0	0	1	2	0	1	1	1	1	0	0	0	0	2	2	1	2	0	1	0	0	0	2	0	0	1	1	1	1	0	1	0	0	1	1
998	1	1	0	0	0	2	1	1	0	0	0	0	0	0	0	0	0	2	0	1	1	0	1	0	0	0	0	2	0	2	0	0	0	1	1	1	1	0	0	0	1	0	0	0	0	0	0	2	0
999	0	0	0	0	0	2	2	0	0	0	1	0	2	0	0	0	1	1	1	1	1	0	1	1	0	0	0	1	2	0	0	1	1	1	1	2	1	0	0	0	2	0	0	0	0	0	1	0	0
1000	0	0	1	0	0	2	1	0	0	0	1	0	0	0	0	0	2	0	2	0	2	0	2	0	0	0	0	2	0	2	0	0	1	2	0	2	2	0	0	2	0	1	1	0	1	0	0	1	1
[truncated: 952 more columns]
