# Supplementary material for: KNN-MDR: a learning approach for improving interactions mapping performances in genome wide association studies
Source: BMC Bioinformatics. 2017 Mar 21;18:184. doi: 10.1186/s12859-017-1599-7 (PMC5361736; doi:10.1186/s12859-017-1599-7)
Supplement: Supplementary file 2 — The data set(s) supporting the results of Table 1. (ZIP 22742 kb) [file 12859_2017_1599_MOESM2_ESM.zip › Nouveau dossier/S7/mkallsimul.dat]

1	1	0	0	0	0	1	1	1	2	2	0	0	0	0	0	0	0	0	0	0	2	0	0	2	0	0	2	1	2	0	1	0	0	2	1	2	1	0	0	1	0	0	1	1	1	0	0	1	0
2	0	0	0	0	0	2	0	0	2	2	0	0	1	1	0	0	1	2	1	1	1	1	0	2	0	1	2	2	2	1	2	1	1	2	1	2	0	0	0	1	0	0	0	1	0	1	0	1	1
3	1	0	0	0	0	0	1	1	1	1	1	0	1	1	0	0	0	0	0	1	2	0	0	2	0	0	2	1	2	1	1	2	2	0	0	1	2	0	0	2	2	0	0	1	0	0	0	0	0
4	0	0	1	0	0	0	0	0	2	1	1	0	0	0	0	0	0	0	1	0	2	0	1	1	0	1	0	2	1	1	1	1	2	1	0	2	1	0	0	0	0	0	1	2	1	0	0	2	0
5	1	1	0	0	0	1	2	2	0	0	0	0	1	1	0	0	0	0	0	0	1	0	0	2	0	0	2	2	2	2	1	0	1	1	1	2	1	0	1	1	1	0	0	2	1	1	0	0	0
6	1	0	0	0	0	1	1	1	1	1	1	1	1	1	0	0	0	0	0	0	2	0	0	2	0	0	1	1	2	1	1	2	2	1	1	2	2	0	0	2	2	0	1	2	2	0	0	2	0
7	0	0	0	0	0	1	0	0	2	2	0	0	1	1	0	0	0	1	0	0	1	0	0	2	0	0	2	2	2	2	0	2	2	0	0	1	2	1	1	2	1	0	1	2	2	0	0	1	0
8	1	0	0	0	0	2	2	2	0	0	0	0	0	0	0	0	0	0	0	0	1	0	0	2	0	1	2	2	2	1	1	1	1	1	0	2	2	0	0	2	2	0	1	2	0	0	0	1	1
9	1	0	0	0	0	2	1	2	2	0	1	0	0	0	0	0	0	0	0	0	2	0	0	2	0	0	1	1	1	0	1	2	2	2	1	2	0	0	1	0	0	1	1	2	1	0	0	0	2
10	1	0	0	0	0	0	1	1	1	1	0	1	1	0	0	1	1	2	1	1	1	0	0	2	0	0	2	2	2	2	0	0	2	0	0	2	1	0	0	0	0	0	0	1	0	0	0	2	0
11	1	0	0	0	0	1	2	2	1	1	0	0	0	0	0	0	0	2	1	1	0	0	0	2	0	0	1	1	2	0	0	0	1	2	0	2	2	0	0	2	2	0	0	1	0	0	0	1	1
12	0	0	0	0	0	0	1	2	2	1	0	0	0	0	0	0	1	2	1	1	1	0	0	2	0	0	2	2	2	2	1	0	0	2	0	2	2	0	0	0	0	0	0	1	0	0	0	0	0
13	1	0	0	0	0	1	1	2	1	0	1	0	1	1	0	0	0	1	1	1	2	0	0	2	0	0	1	2	2	1	1	1	1	2	1	2	2	0	0	2	2	0	0	1	0	1	0	2	0
14	1	0	0	0	0	0	1	1	1	1	1	0	0	0	0	0	0	1	1	1	2	0	0	2	0	0	1	1	2	1	0	1	1	2	1	2	1	0	0	2	2	0	0	1	1	1	0	2	0
15	0	0	0	0	0	1	2	2	2	2	1	0	1	1	0	1	0	0	0	1	1	0	1	1	1	1	2	2	2	2	1	1	1	2	0	2	2	0	0	1	1	0	0	1	0	0	0	0	0
16	1	0	1	0	0	1	0	0	2	1	1	0	0	0	0	0	0	2	1	1	1	0	0	2	0	1	2	2	2	2	1	1	1	1	0	1	1	0	0	0	0	0	0	1	0	0	0	2	0
17	1	0	0	0	0	1	1	2	2	1	0	0	0	0	0	0	0	0	0	0	2	0	1	1	1	1	2	2	2	2	0	1	1	1	0	2	1	0	0	1	1	0	0	2	0	0	0	1	0
18	0	0	0	0	0	0	1	2	1	1	0	1	1	0	0	0	0	1	1	1	2	0	0	2	0	0	2	2	2	2	1	1	1	1	0	2	2	0	0	1	1	0	0	0	2	0	0	0	0
19	1	0	0	0	0	0	1	1	1	1	1	1	1	0	0	0	1	1	0	0	1	0	1	1	1	1	1	1	1	1	1	2	2	0	0	2	0	0	0	1	1	1	1	1	1	0	0	2	0
20	0	0	0	0	0	0	1	1	1	1	1	0	0	0	0	0	0	2	2	1	1	0	0	2	0	0	2	2	2	2	1	2	2	1	0	2	2	0	0	1	1	1	1	1	1	0	0	2	0
21	0	0	0	0	0	1	2	2	2	2	0	0	1	1	0	0	0	2	1	0	2	0	2	0	0	1	2	2	2	2	1	1	2	1	0	2	1	0	0	1	1	0	1	2	0	1	0	2	0
22	0	0	0	0	0	1	0	0	2	1	1	1	1	1	0	0	0	1	1	1	2	0	0	2	0	0	1	2	2	1	2	1	1	1	1	1	2	0	0	2	2	0	0	1	0	0	1	1	0
23	1	0	1	0	0	1	2	2	1	1	0	0	0	0	0	0	0	0	0	0	2	0	0	2	0	1	0	1	1	1	1	1	2	2	1	2	1	0	0	0	0	0	0	2	0	0	0	0	0
24	0	0	0	0	0	0	1	2	2	1	0	1	2	1	0	1	0	0	0	0	2	0	0	2	0	1	1	2	2	1	2	0	2	2	1	2	2	0	0	1	1	0	0	0	1	0	0	1	1
25	0	0	0	0	0	1	0	1	2	1	0	0	0	0	0	0	0	0	1	1	2	0	0	2	0	0	2	2	2	2	0	1	1	1	0	2	0	1	1	0	0	0	1	2	1	0	0	1	1
26	1	0	0	0	0	0	1	1	0	0	0	0	1	0	1	1	0	1	1	1	2	0	0	2	0	0	2	2	2	1	0	1	2	1	0	2	1	0	0	1	1	0	0	1	0	0	0	1	0
27	1	0	0	0	0	1	2	2	1	1	0	0	0	0	0	0	0	0	0	0	2	0	0	2	0	0	1	1	2	0	0	1	1	1	1	1	2	1	1	2	1	1	1	2	1	1	0	2	0
28	0	0	0	0	0	2	1	2	0	0	1	0	0	0	0	0	0	1	1	1	2	0	0	2	0	0	2	2	2	2	0	1	1	1	0	1	1	1	1	2	0	0	1	2	1	1	0	1	0
29	1	0	0	0	0	1	0	0	2	2	0	0	0	0	0	0	0	1	0	1	1	0	1	1	1	1	1	1	2	1	1	1	1	1	1	1	2	0	0	1	1	0	0	1	1	0	0	2	0
30	0	0	0	0	0	2	1	1	2	2	0	1	1	0	0	0	0	1	0	0	1	0	0	2	0	0	1	2	1	1	2	1	1	1	1	1	1	1	0	1	1	1	2	2	1	1	0	2	0
31	0	0	0	0	0	1	0	1	2	1	0	1	2	2	0	0	0	0	0	1	2	0	0	2	0	0	2	2	2	2	1	1	1	2	1	2	1	1	0	1	1	0	0	1	0	1	0	1	0
32	0	0	1	0	0	0	1	1	1	1	1	0	0	0	0	0	0	1	0	0	1	0	0	2	0	0	1	1	2	0	0	1	1	1	0	2	1	0	0	0	0	0	0	1	0	0	0	0	0
33	1	0	0	0	0	2	2	2	0	0	1	0	0	0	0	0	0	0	0	0	2	0	0	2	0	0	0	1	1	1	1	2	2	1	0	2	0	1	0	0	0	0	0	1	0	0	0	2	0
34	0	0	0	0	0	0	0	1	2	2	0	1	0	0	0	0	0	1	1	1	2	0	1	1	0	0	0	2	1	1	1	1	1	1	0	1	1	0	0	2	2	0	0	1	0	0	0	2	0
35	0	0	0	0	0	0	1	2	1	0	0	0	1	1	0	0	0	0	1	0	2	0	0	2	0	0	2	2	2	2	0	0	0	1	0	1	1	0	0	1	1	1	1	1	1	0	0	0	1
36	1	1	0	0	0	1	1	1	2	2	0	0	1	1	0	0	1	2	0	0	1	0	0	2	0	1	2	2	2	2	1	0	0	2	0	2	1	0	0	2	1	0	0	2	0	2	0	2	0
37	1	0	0	0	0	2	0	1	2	1	0	0	0	0	0	0	0	1	1	1	2	1	0	2	0	0	1	2	1	1	2	1	1	1	0	2	1	0	0	1	1	0	1	2	0	1	0	1	0
38	0	1	0	0	0	2	1	2	2	1	0	0	0	0	0	0	0	0	0	0	2	0	0	2	0	0	2	2	2	1	0	0	2	1	0	2	2	0	0	2	1	0	0	1	0	0	0	1	1
39	0	0	0	0	0	2	1	1	1	1	1	1	1	0	0	1	0	1	0	1	2	0	0	2	0	0	1	1	2	1	0	1	1	2	0	2	1	0	1	1	1	0	0	1	0	0	0	1	0
40	1	0	0	0	0	0	0	0	2	2	0	0	1	1	0	0	0	0	1	0	2	0	1	1	0	0	2	2	2	2	0	2	2	1	0	1	1	1	0	1	1	0	1	2	2	1	0	1	0
41	0	0	0	0	0	2	0	1	1	1	1	0	0	0	0	0	0	1	0	1	2	0	0	2	0	1	1	2	1	1	2	0	1	2	1	2	2	0	0	2	2	0	1	2	0	0	0	2	0
42	1	0	0	0	0	1	1	2	1	0	1	1	2	0	0	0	0	0	1	1	2	1	0	2	0	0	2	2	2	2	0	0	2	1	0	2	1	0	0	2	2	1	1	2	0	1	0	0	0
43	0	0	0	0	0	1	1	2	2	1	0	0	0	0	0	0	0	0	0	1	2	0	0	2	0	1	2	2	2	2	0	1	2	0	0	2	1	1	0	0	0	0	0	2	1	1	0	2	0
44	0	0	1	0	0	2	0	1	2	1	0	2	2	1	0	0	0	1	0	0	1	0	0	2	0	0	2	2	2	2	0	1	1	2	0	2	1	0	0	1	1	0	1	2	0	1	0	2	0
45	1	0	0	0	0	0	1	2	2	1	0	1	2	1	0	0	0	1	1	1	2	0	1	1	0	0	0	2	1	0	1	2	2	1	0	1	2	0	0	0	0	0	1	2	0	1	0	2	0
46	0	0	0	0	0	1	2	2	1	1	1	0	0	0	0	0	0	1	2	2	1	0	0	2	0	0	1	1	1	1	1	2	2	0	0	1	1	1	0	1	1	0	1	2	1	1	0	2	0
47	1	1	0	0	0	1	1	1	2	1	0	0	1	1	0	0	0	1	1	1	2	0	1	1	1	1	1	1	2	0	0	0	0	2	0	2	1	0	1	1	1	0	0	0	1	0	0	1	0
48	1	0	1	0	0	2	1	1	1	1	1	1	1	0	0	0	0	2	2	2	1	0	0	2	0	0	1	2	2	1	2	1	2	1	1	1	2	0	0	1	1	0	0	2	0	0	0	2	0
49	0	0	0	0	0	1	1	1	1	1	1	0	1	1	0	0	0	1	1	1	2	0	0	2	0	0	2	2	2	2	0	0	1	2	1	2	1	0	0	1	1	0	1	2	0	0	0	1	0
50	0	0	0	0	0	1	2	2	0	0	0	0	1	0	0	0	0	2	2	2	1	1	0	2	0	0	1	2	2	1	0	2	2	1	0	1	2	0	0	2	2	1	1	1	1	0	0	1	0
51	0	0	0	0	0	1	2	2	1	1	0	0	0	0	0	0	0	0	0	0	2	0	0	2	0	1	1	1	2	1	1	1	1	0	0	1	0	1	1	0	0	2	2	2	0	2	0	1	0
52	0	0	0	0	0	1	1	1	1	1	0	1	2	2	0	0	0	1	1	1	0	0	1	1	1	1	2	2	2	1	0	1	1	1	0	1	2	0	0	2	2	0	1	2	1	0	0	1	0
53	0	1	1	0	1	1	1	1	1	1	0	1	2	2	0	0	0	1	1	1	1	0	1	1	1	1	1	2	1	1	1	1	1	1	0	1	1	0	0	0	0	0	1	2	1	0	0	1	0
54	1	0	0	0	0	1	1	1	2	1	1	0	0	0	0	0	0	0	1	1	2	0	0	2	0	0	1	1	2	2	0	0	1	2	0	2	0	0	0	0	0	0	0	1	0	0	0	1	0
55	0	0	0	0	0	1	1	0	2	1	1	0	0	0	0	0	0	1	0	0	2	0	0	2	0	0	0	2	1	1	1	0	0	1	0	2	1	0	0	1	1	0	0	2	0	0	0	1	0
56	0	0	1	0	0	0	0	0	2	1	1	0	1	1	0	0	1	2	1	1	1	0	0	2	0	0	2	2	2	2	1	0	0	2	0	2	1	0	1	1	1	0	2	2	2	1	0	2	0
57	1	0	1	0	0	1	2	2	1	0	2	0	0	0	0	0	0	1	1	1	0	0	0	2	0	0	2	2	2	2	1	1	1	2	1	2	2	0	0	1	1	1	1	2	2	0	0	1	0
58	1	0	0	0	0	0	1	2	1	0	0	0	0	0	0	0	1	2	0	0	2	0	0	2	0	1	1	1	2	1	0	1	1	1	1	1	1	0	0	2	2	0	1	1	1	2	0	1	0
59	1	0	0	0	0	1	1	1	2	2	0	0	0	0	0	0	0	1	1	1	2	0	0	2	0	0	2	2	2	2	0	2	2	1	1	1	2	0	0	1	1	0	0	2	0	0	0	0	0
60	1	0	0	0	0	1	2	2	1	0	1	1	1	0	0	0	0	0	0	0	1	0	1	1	0	0	1	1	1	1	1	1	1	1	1	1	1	0	0	0	0	0	1	1	1	1	0	1	1
61	1	0	0	0	0	1	1	1	2	2	0	0	1	1	0	0	0	1	1	1	1	0	1	1	1	1	2	2	2	2	1	0	1	2	0	2	1	1	0	1	1	0	1	1	1	1	0	0	1
62	0	0	0	0	0	0	1	2	1	0	0	0	0	0	0	0	0	1	0	0	2	1	0	2	0	0	1	2	1	1	1	1	1	2	1	2	1	1	0	1	1	0	0	2	1	1	0	0	1
63	0	0	0	0	0	1	1	2	1	0	1	0	0	0	0	0	0	2	0	1	1	0	0	2	0	0	1	1	1	1	1	0	0	1	0	2	1	0	0	1	1	0	0	1	0	0	0	2	0
64	1	0	0	0	0	2	1	1	2	1	1	1	2	2	0	0	0	2	2	1	0	0	0	2	0	0	1	1	1	1	0	1	1	2	2	2	2	0	0	1	1	0	0	1	0	1	1	2	0
65	0	0	0	0	0	1	1	1	1	0	2	1	2	1	0	0	0	2	0	1	1	1	1	1	1	1	0	1	2	0	0	2	2	2	1	2	1	1	0	1	1	0	0	2	0	0	0	1	1
66	1	0	0	0	0	1	2	2	1	0	2	0	2	2	0	0	0	2	1	1	0	0	0	2	0	0	2	2	2	2	0	1	2	2	2	2	1	0	0	1	1	0	0	2	0	0	0	1	0
67	1	0	0	0	0	0	1	1	1	1	1	1	1	1	0	0	0	1	1	1	0	0	0	2	0	1	1	2	2	1	0	1	1	2	0	2	2	0	0	0	0	0	1	2	1	1	0	1	1
68	0	0	0	0	0	1	1	1	1	1	1	1	1	0	0	0	0	1	1	1	2	0	1	1	1	1	1	1	2	0	1	1	0	0	0	2	1	0	0	1	1	0	0	2	0	0	0	1	0
69	1	0	1	0	0	1	0	2	2	0	1	0	0	0	0	0	0	0	1	1	2	0	0	2	0	1	2	2	2	2	1	1	1	1	0	2	2	0	0	1	1	0	0	2	1	1	0	0	2
70	0	0	0	0	0	1	2	2	1	1	0	0	0	0	0	0	0	0	0	0	2	0	0	2	0	0	2	2	2	2	0	2	2	2	1	2	0	1	0	1	1	0	0	0	2	1	0	2	0
71	0	0	0	0	0	2	2	2	1	1	1	1	2	1	0	0	0	1	1	1	1	1	0	2	0	0	2	2	2	1	1	1	1	0	0	1	0	1	0	0	0	1	1	1	1	0	0	0	1
72	0	0	0	0	0	1	1	1	1	1	0	0	1	1	0	0	0	0	0	0	2	0	0	2	0	0	1	1	2	1	1	0	0	1	0	1	2	0	0	1	1	0	2	2	2	1	0	0	0
73	0	0	0	0	0	1	1	1	2	2	0	0	0	0	0	0	0	1	1	1	0	0	0	2	0	0	1	2	1	1	2	0	2	1	0	2	1	0	0	1	1	0	0	2	1	1	0	2	0
74	1	0	0	0	0	2	0	0	2	2	0	0	1	1	0	0	0	1	1	0	2	0	0	2	0	0	2	2	2	2	0	0	0	2	1	2	1	1	1	2	1	0	1	1	1	0	0	2	0
75	0	0	0	0	0	0	2	2	0	0	2	0	2	1	1	1	0	0	1	1	1	0	1	1	0	1	2	2	1	1	1	1	1	0	0	1	1	0	0	0	0	0	1	2	0	1	0	0	0
76	0	0	1	0	0	2	1	1	1	1	0	1	1	0	1	1	0	1	1	1	1	0	1	1	1	2	2	2	2	1	1	1	1	1	1	1	1	0	0	2	1	0	1	1	1	2	0	1	1
77	0	0	0	0	0	1	1	1	2	1	1	0	0	0	0	0	0	1	0	0	1	0	0	2	0	0	1	1	2	0	1	0	0	2	2	2	1	0	0	2	1	0	0	2	1	1	1	0	1
78	1	0	1	0	0	1	1	2	1	0	0	0	0	0	0	0	0	2	2	2	0	0	0	2	0	0	2	2	2	2	0	0	1	1	0	2	1	0	0	1	1	0	0	1	1	0	0	2	0
79	0	0	0	0	0	1	1	1	1	1	0	0	2	2	0	1	0	1	1	1	2	0	0	2	0	0	1	1	2	1	0	2	1	1	0	2	2	0	0	1	1	0	0	1	0	1	0	1	0
80	1	0	0	0	0	1	0	0	2	2	0	0	1	1	0	0	0	0	0	0	2	0	1	1	0	0	1	1	2	2	0	1	1	1	0	1	0	0	0	0	0	0	0	1	0	1	0	1	0
81	1	0	0	0	0	1	2	2	1	0	1	1	1	0	0	0	0	0	0	0	2	0	1	1	1	1	2	2	2	1	1	1	1	1	0	2	2	0	0	1	1	0	1	1	0	0	0	2	0
82	1	0	0	0	0	0	2	2	1	1	0	0	1	1	0	1	0	1	1	0	1	0	0	2	0	0	2	2	2	2	0	2	2	2	0	2	1	0	1	0	0	0	0	1	0	0	0	0	2
83	1	0	0	0	0	0	1	0	2	1	1	0	0	0	0	0	0	0	0	0	2	0	0	2	0	0	1	2	2	1	0	1	1	1	0	1	2	0	0	1	1	0	0	2	0	0	0	2	0
84	1	0	0	0	0	2	0	0	2	2	0	1	1	0	0	0	0	1	2	2	1	0	0	2	0	1	0	1	2	0	1	0	0	2	0	2	1	0	0	1	1	0	1	1	1	1	0	2	0
85	1	0	0	0	0	1	1	1	0	0	0	1	1	0	0	0	0	2	1	1	1	0	1	1	1	1	1	2	1	1	2	1	1	1	0	2	2	0	0	1	1	0	0	1	0	0	0	2	0
86	1	0	0	0	0	1	0	0	2	2	0	0	2	2	0	0	0	2	1	0	2	0	0	2	0	0	1	1	2	1	0	0	2	0	0	2	1	0	1	0	0	0	1	1	1	0	0	2	0
87	1	0	0	0	0	1	1	2	2	1	0	0	1	1	0	0	0	1	0	0	1	0	0	2	0	1	1	0	2	0	0	1	1	0	0	1	1	0	0	0	0	0	0	1	1	0	0	0	1
88	0	0	0	0	0	1	1	1	1	1	0	0	1	0	1	1	0	2	0	1	1	0	0	2	0	0	2	2	2	2	1	1	1	2	0	2	2	0	0	2	2	0	0	1	0	1	0	1	0
89	1	0	0	0	0	1	1	1	1	1	2	0	1	1	0	0	0	1	1	1	0	0	0	2	0	0	2	2	2	2	1	2	2	0	0	0	2	0	0	1	1	2	2	2	1	1	0	1	0
90	0	0	1	0	0	2	0	0	2	2	0	0	0	0	0	0	0	1	1	1	1	0	0	2	0	0	1	2	2	2	0	1	1	2	1	1	1	1	0	1	1	0	1	1	1	0	0	2	0
91	0	0	0	0	0	0	2	2	2	1	0	0	0	0	0	0	0	2	0	1	1	1	0	2	0	0	1	2	1	0	2	1	2	1	0	2	1	0	0	1	1	0	0	1	0	0	0	1	0
92	0	0	0	0	0	2	1	1	2	1	0	0	0	0	0	0	0	0	0	0	2	0	1	1	1	1	2	2	2	2	1	2	2	1	1	1	1	0	0	1	1	0	0	0	0	0	0	1	0
93	1	1	0	0	0	1	1	1	2	2	0	0	2	1	0	0	1	2	2	2	2	0	0	2	0	0	1	1	2	1	0	1	2	0	0	1	0	1	0	0	0	0	1	2	2	0	0	0	1
94	1	0	1	1	1	1	1	1	2	0	0	1	1	1	0	0	0	2	1	1	2	0	0	2	0	1	1	1	2	1	1	1	1	2	0	2	1	0	0	2	2	0	0	2	0	0	0	1	0
95	1	0	1	1	1	1	1	1	1	1	1	1	0	0	0	0	0	0	0	0	2	0	1	1	1	1	2	2	2	1	1	1	1	1	0	2	0	1	1	0	0	0	0	2	0	0	0	2	0
96	0	1	1	0	0	2	0	0	2	2	0	0	1	1	0	0	0	0	1	0	1	0	0	2	0	0	1	1	2	0	1	2	2	0	0	1	2	1	0	1	1	0	1	2	1	0	0	0	1
97	0	0	0	0	0	1	1	2	2	1	0	0	1	1	0	0	1	0	1	1	2	0	0	2	0	0	2	2	2	2	1	2	2	1	0	2	1	1	0	0	0	0	1	2	1	0	0	2	0
98	1	1	0	0	0	1	1	1	1	1	1	0	0	0	0	0	0	0	1	1	2	0	0	2	0	1	1	2	1	1	1	1	1	0	0	1	1	0	0	1	0	0	1	2	1	1	0	0	1
99	0	0	0	0	0	1	1	1	1	1	1	1	2	1	0	0	0	1	1	0	2	0	1	1	0	0	2	2	2	2	0	1	2	1	0	2	1	1	1	0	0	0	1	2	1	1	0	2	0
100	1	1	0	0	0	1	1	1	1	1	1	0	0	0	0	0	0	1	1	1	2	0	1	1	0	0	1	2	1	1	2	1	1	2	0	2	0	1	0	0	0	0	1	1	1	2	0	2	0
101	1	0	0	0	0	1	0	1	1	1	1	2	2	0	0	0	0	1	1	1	2	1	1	1	0	0	0	1	1	1	1	2	2	0	0	0	1	0	1	1	1	0	1	2	1	0	0	1	0
102	1	0	0	0	0	1	2	2	0	0	1	0	1	1	0	1	0	0	0	0	2	0	1	1	1	1	1	1	2	1	1	2	2	1	0	2	1	0	0	1	1	0	1	2	1	1	0	0	1
103	0	0	0	0	0	0	2	2	0	0	0	0	1	0	0	0	0	1	1	1	1	0	0	2	0	0	1	2	2	1	1	1	1	1	0	1	2	0	0	2	2	1	2	2	1	1	0	1	1
104	0	0	0	0	0	0	1	1	2	1	0	1	1	1	0	0	0	1	1	1	1	0	1	1	0	0	1	0	2	0	0	2	2	0	0	0	1	1	0	1	1	0	0	2	0	0	0	2	0
105	1	0	0	0	0	0	2	2	2	2	0	1	1	0	0	1	0	0	0	1	2	0	0	2	0	0	0	1	2	1	0	1	1	1	1	1	2	0	0	1	1	1	1	1	2	0	0	1	1
106	1	0	0	0	0	0	0	0	2	2	0	1	1	0	0	1	0	1	1	1	2	1	0	2	0	0	2	0	1	0	1	1	1	1	0	1	1	0	1	1	1	0	1	2	0	2	0	1	0
107	0	0	0	0	0	1	1	2	1	0	1	1	2	1	0	0	1	2	0	0	2	0	0	2	0	0	2	2	2	2	0	1	1	0	0	1	2	0	0	1	1	0	1	2	1	1	0	1	0
108	1	0	0	0	0	1	1	2	1	0	0	0	2	1	1	1	0	1	1	1	2	0	0	2	0	0	1	1	2	0	1	1	1	1	1	2	1	1	0	1	1	0	2	2	2	1	0	1	0
109	0	0	0	0	0	0	2	2	1	1	1	0	0	0	0	0	0	2	0	1	1	0	0	2	0	0	1	2	1	1	1	1	1	2	1	2	1	1	0	1	1	2	2	2	0	2	0	1	0
110	0	0	0	0	0	1	2	2	1	1	1	1	1	0	0	0	0	1	1	1	1	0	1	1	0	0	2	2	2	1	1	1	2	2	0	2	0	1	1	0	0	0	1	1	1	2	0	0	0
111	0	0	0	0	0	0	0	1	2	1	0	0	0	0	0	0	0	0	1	1	2	0	0	2	0	0	2	2	2	1	0	0	0	0	0	1	1	0	0	1	1	0	0	2	1	1	0	0	1
112	1	0	0	0	0	1	0	1	2	1	1	0	0	0	0	0	0	1	2	1	2	0	1	1	1	1	0	2	1	0	2	0	2	2	1	2	1	0	0	0	0	0	0	2	0	2	0	1	0
113	0	0	0	0	0	0	1	1	1	1	1	0	0	0	0	0	0	1	1	1	1	0	0	2	0	0	0	1	1	0	1	1	2	1	0	2	1	1	1	2	1	0	1	1	1	0	0	1	1
114	1	0	0	0	0	2	1	1	1	0	1	1	1	0	0	0	1	1	0	1	2	0	1	1	0	0	2	2	2	1	2	0	0	2	1	1	2	1	0	1	1	0	1	1	1	2	0	1	0
115	1	1	0	0	0	1	2	2	1	1	1	0	0	0	0	0	0	2	1	1	0	0	0	2	0	0	1	1	2	0	0	2	2	0	0	1	1	0	0	1	0	0	1	2	1	2	0	1	0
116	0	1	0	0	0	1	1	1	1	1	1	0	0	0	0	0	0	1	0	0	2	0	1	1	1	1	1	1	2	0	1	2	2	2	2	2	2	0	0	1	1	0	1	1	1	1	0	1	0
117	1	1	1	0	0	2	2	2	1	1	1	0	0	0	0	0	0	0	1	0	2	0	1	1	0	0	0	1	2	1	0	2	2	1	0	2	1	0	0	1	1	0	0	1	0	0	0	1	0
118	0	0	0	0	0	1	2	2	1	1	1	0	1	1	0	0	0	1	1	1	1	0	0	2	0	0	1	1	2	0	1	2	2	1	1	2	1	1	0	1	1	0	0	2	0	0	0	2	0
119	1	0	0	0	0	0	0	1	2	0	1	0	1	1	0	0	1	0	1	1	2	0	0	2	0	0	2	2	2	1	1	1	2	2	2	2	0	0	0	1	1	0	0	2	0	0	0	1	0
120	1	0	0	0	0	2	0	1	2	0	1	1	1	0	0	0	0	1	0	0	1	0	0	2	0	0	1	0	2	0	0	1	2	1	1	1	2	0	0	2	2	1	1	1	1	0	0	2	0
121	1	0	0	0	0	2	1	1	2	2	1	0	0	0	0	0	0	1	0	0	1	0	0	2	0	2	1	1	2	2	0	0	1	2	0	2	2	0	0	2	1	0	1	2	1	0	0	2	0
122	0	0	0	0	0	1	0	0	2	2	0	0	2	2	0	1	0	0	0	0	2	0	1	1	1	1	2	2	2	1	0	1	1	1	0	1	2	0	0	2	2	2	2	2	1	1	0	0	1
123	0	1	0	0	0	1	1	1	1	1	1	1	2	1	0	0	0	0	0	0	1	1	1	1	0	0	2	2	2	2	0	1	1	1	0	1	1	0	0	0	0	0	1	2	1	1	0	2	0
124	0	0	0	0	0	0	1	2	2	0	1	1	2	0	0	0	0	1	1	1	2	0	1	1	0	0	1	1	1	1	1	1	1	2	1	2	1	0	1	1	1	0	1	2	1	0	0	1	0
125	1	0	0	0	0	0	1	1	1	1	1	1	1	0	0	0	0	0	1	1	2	1	1	1	1	1	1	2	1	1	2	1	2	1	0	2	1	0	0	2	1	0	0	1	0	0	0	0	1
126	1	0	0	0	0	1	0	0	2	2	0	0	1	1	0	0	0	1	0	0	1	0	1	1	1	1	1	1	2	0	1	1	2	2	1	2	2	0	0	2	1	0	1	1	1	2	0	2	0
127	0	0	1	0	0	2	2	2	1	0	1	0	1	1	0	0	0	0	1	1	2	0	0	2	0	0	2	2	2	2	0	2	2	0	0	1	1	0	1	1	1	0	1	1	1	1	0	2	0
128	0	0	0	0	0	2	1	1	1	1	0	0	0	0	0	0	0	0	1	1	2	0	0	2	0	0	1	1	2	1	0	0	1	1	0	2	1	0	0	2	1	0	0	1	1	0	0	2	0
129	1	0	0	0	0	0	0	1	1	0	0	0	0	0	0	0	0	1	1	1	1	0	0	2	0	0	1	1	2	1	0	2	2	1	1	2	1	0	0	0	0	0	1	2	0	2	0	2	0
130	1	1	1	0	1	1	1	1	1	1	1	0	0	0	0	0	0	1	1	1	0	0	0	2	0	0	2	2	2	2	1	2	2	0	0	1	0	1	1	0	0	0	0	2	0	0	0	2	0
131	1	1	0	0	0	1	1	1	2	1	0	0	0	0	0	0	0	1	0	0	0	0	0	2	0	0	2	2	2	2	2	0	1	1	0	2	2	0	0	2	1	0	0	2	0	0	0	1	0
132	0	0	0	0	0	1	1	1	1	1	1	0	0	0	0	0	1	2	1	1	1	0	0	2	0	0	1	1	2	0	1	1	1	2	0	2	0	1	1	0	0	0	0	2	0	0	0	2	0
133	1	0	1	0	0	1	2	2	0	0	2	0	0	0	0	0	0	0	1	1	2	0	0	2	0	0	1	0	1	0	1	2	2	1	1	1	1	1	0	1	1	0	0	0	1	0	0	1	0
134	0	0	0	0	0	2	2	2	0	0	1	0	0	0	0	0	0	0	0	1	1	0	0	2	0	0	1	2	2	1	1	1	1	2	1	2	1	0	1	1	1	0	1	2	1	0	0	0	1
135	0	1	0	0	0	1	2	2	2	2	1	0	0	0	0	0	1	2	2	2	2	0	0	2	0	0	1	1	1	1	1	1	1	1	0	2	1	0	0	2	2	0	2	2	1	1	0	2	0
136	0	0	0	0	0	1	0	0	2	2	0	0	1	1	0	0	0	1	1	0	2	0	0	2	0	0	2	2	2	2	0	1	1	0	0	1	1	0	0	1	1	0	0	2	0	0	0	2	0
137	1	0	0	0	0	0	2	2	1	0	1	1	2	1	0	1	0	0	0	0	2	0	0	2	0	1	0	2	2	0	1	2	2	2	1	2	1	0	0	2	2	1	1	2	2	0	0	0	1
138	0	0	0	0	0	1	0	0	2	2	0	0	0	0	0	0	0	0	0	0	2	0	0	2	0	0	1	2	2	1	2	1	1	1	0	1	2	0	0	2	2	1	1	2	1	0	0	2	0
139	0	0	0	0	0	1	1	1	2	2	0	0	0	0	0	0	0	1	0	0	1	0	0	2	0	1	2	2	2	2	0	0	0	2	1	2	0	0	1	0	0	0	1	1	1	0	1	1	0
140	0	0	0	0	0	0	2	2	1	1	0	1	2	1	0	0	0	0	0	0	2	0	1	1	1	2	1	0	2	0	0	0	0	1	1	2	1	1	0	1	1	0	1	2	1	0	0	1	1
141	1	0	0	0	0	2	2	2	0	0	2	1	0	0	0	0	0	0	0	0	2	0	0	2	0	0	2	2	2	1	1	0	0	2	2	2	2	0	0	1	1	0	0	1	0	0	0	0	0
142	0	0	0	0	0	0	1	1	2	0	0	0	1	0	0	0	0	0	0	0	2	0	0	2	0	1	2	2	2	2	0	1	2	0	0	2	2	0	0	1	1	0	0	1	0	0	0	1	0
143	0	0	1	0	0	1	2	2	1	1	0	1	2	2	0	0	0	1	0	0	1	0	0	2	0	0	1	1	1	1	2	0	0	2	0	2	1	0	1	1	1	1	1	2	2	1	0	0	1
144	1	0	0	0	0	2	1	1	2	2	0	0	0	0	0	0	0	1	0	0	2	0	2	0	0	0	0	1	1	1	1	0	1	2	0	2	2	0	0	2	2	0	0	2	0	0	0	0	0
145	1	0	0	0	0	0	1	1	1	1	1	0	1	1	0	0	0	0	1	1	2	0	1	1	1	1	1	1	2	1	0	2	1	2	1	2	1	0	0	2	2	2	2	2	1	0	0	1	0
146	0	0	0	0	0	0	0	0	2	2	0	0	0	0	0	0	0	1	2	1	2	1	0	2	0	0	1	1	1	1	1	0	1	1	1	2	0	0	0	0	0	0	0	1	1	0	0	2	0
147	0	0	1	0	0	1	1	1	1	1	1	0	0	0	0	0	0	0	0	0	2	0	0	2	0	1	2	2	2	2	1	0	1	2	0	2	2	1	0	1	1	0	0	0	1	1	0	1	0
148	0	0	0	0	0	1	0	1	1	1	1	0	1	1	0	0	0	2	1	0	2	0	1	1	1	2	1	1	2	0	1	1	2	1	0	2	2	0	0	0	0	0	0	2	1	1	0	1	0
149	0	0	0	0	0	1	1	1	2	2	0	1	1	1	0	0	0	0	0	0	2	0	0	2	0	0	1	2	2	1	2	1	1	0	0	1	1	1	0	1	1	0	0	1	0	0	0	0	0
150	0	0	1	0	0	1	1	1	2	2	0	1	1	0	0	1	0	0	0	1	2	0	0	2	0	1	2	2	2	1	1	1	1	1	0	2	2	1	0	1	1	0	1	2	1	1	0	0	0
151	0	0	0	0	0	1	1	1	1	1	0	0	1	1	0	0	0	2	0	0	1	0	1	1	0	1	1	0	1	0	1	2	2	0	0	0	1	0	0	0	0	0	0	0	0	1	0	1	1
152	0	0	1	0	0	0	0	0	2	2	0	0	0	0	0	0	0	2	0	1	1	0	0	2	0	0	1	2	2	1	0	1	1	1	0	2	1	1	0	1	1	0	0	2	1	1	0	2	0
153	0	0	0	0	0	1	0	1	2	1	1	0	1	1	0	0	0	0	0	0	2	0	1	1	1	1	2	2	2	1	1	1	1	1	0	2	1	0	0	1	1	1	1	1	1	0	0	0	2
154	1	1	0	0	0	1	1	2	2	0	1	1	1	0	0	0	1	2	2	2	2	0	0	2	0	0	2	2	2	2	1	1	1	0	0	1	2	0	0	2	2	0	0	0	0	0	0	1	0
155	0	0	0	0	0	1	1	1	2	2	0	0	1	0	0	0	0	2	2	1	0	0	0	2	0	0	1	2	2	2	0	2	2	0	0	1	1	0	0	1	0	0	0	1	0	0	0	0	2
156	0	0	0	0	0	2	1	1	2	1	0	1	2	2	0	0	0	0	0	0	1	0	1	1	1	1	0	1	1	0	1	1	1	0	0	1	1	0	0	0	0	0	0	1	1	1	0	1	0
157	1	0	0	0	0	0	1	2	1	0	1	0	0	0	0	0	0	0	0	0	2	0	0	2	0	0	2	2	2	2	1	1	2	1	1	1	2	0	0	2	2	0	0	1	0	1	0	1	1
158	1	0	0	0	0	2	1	1	1	1	0	0	2	1	1	1	0	0	0	1	2	1	0	2	0	0	1	1	2	0	1	1	1	0	0	1	2	0	0	2	2	0	0	2	0	1	0	2	0
159	0	0	0	0	0	0	1	1	1	1	0	0	1	1	0	0	0	1	0	0	2	0	0	2	0	0	1	2	2	2	0	1	1	2	0	2	1	0	0	1	1	0	1	1	1	2	0	1	0
160	1	0	0	0	0	1	1	1	1	1	0	0	0	0	0	0	0	1	1	1	1	0	2	0	1	1	2	2	2	1	2	0	1	2	0	2	2	0	0	1	1	0	0	2	1	0	0	2	0
161	0	0	1	0	1	1	1	1	2	2	1	1	1	0	0	1	0	1	2	1	1	0	0	2	0	0	1	2	2	1	0	1	1	1	1	1	0	0	1	1	0	0	0	1	1	0	0	1	1
162	1	0	0	0	0	1	1	2	2	1	0	2	2	1	0	0	0	0	0	0	1	0	1	1	0	1	2	2	2	2	1	1	2	1	0	2	2	1	1	2	1	0	0	2	0	0	0	0	0
163	1	1	0	0	0	1	1	1	2	2	1	0	1	1	0	0	0	1	1	1	0	0	0	2	0	0	1	2	2	2	0	2	2	0	0	1	2	0	0	1	1	0	0	1	1	0	1	1	0
164	0	0	0	0	0	1	0	0	2	2	0	0	0	0	0	0	0	1	1	1	1	0	1	1	1	1	1	1	2	1	0	2	2	2	1	2	1	0	0	1	1	0	0	1	0	0	0	2	0
165	0	0	0	0	0	2	2	2	1	1	1	0	1	1	0	0	0	2	0	0	1	0	1	1	1	1	0	1	1	0	1	1	1	2	0	2	0	0	0	1	1	1	1	1	1	0	0	0	1
166	0	0	0	0	0	1	1	2	1	0	1	0	1	0	0	1	0	1	2	1	1	0	0	2	0	0	1	2	1	1	1	1	2	2	1	2	2	0	0	2	2	0	1	2	0	2	0	1	0
167	1	0	0	0	0	1	2	2	1	1	0	0	0	0	0	0	0	0	0	0	2	0	1	1	1	1	2	2	2	0	0	1	1	1	0	2	2	1	0	1	1	1	1	2	1	1	0	2	0
168	0	0	0	0	0	0	1	1	2	2	0	0	0	0	0	0	0	1	0	0	1	0	0	2	0	1	2	2	2	2	0	1	1	1	0	2	0	1	0	0	0	0	0	1	1	0	0	2	0
169	1	0	0	0	0	0	0	0	2	2	0	1	1	0	0	0	0	0	0	0	2	0	0	2	0	0	0	1	1	0	1	2	2	0	0	1	1	0	0	2	1	0	1	2	1	0	0	2	0
170	1	0	0	0	0	2	2	2	2	2	0	0	0	0	0	0	0	1	1	1	1	1	0	2	0	0	2	2	2	2	1	1	2	0	0	2	1	0	1	1	1	0	1	2	2	0	0	0	1
171	0	0	0	0	0	1	1	2	1	0	0	0	0	1	0	0	0	1	1	1	2	0	0	2	0	0	2	2	2	2	1	1	1	1	0	2	1	1	1	1	0	0	1	1	1	1	0	0	1
172	1	0	1	0	1	1	2	2	0	0	1	1	1	0	0	0	0	1	0	0	1	0	0	2	0	0	2	2	1	1	1	2	2	1	1	2	1	0	0	2	1	0	0	2	1	1	0	1	1
173	1	0	0	0	0	1	0	1	2	1	0	0	1	1	0	0	0	0	2	1	2	0	0	2	0	1	1	1	2	1	0	1	1	2	0	2	1	0	1	1	1	0	1	1	1	2	0	1	0
174	1	0	1	0	0	2	2	2	2	2	0	1	1	0	0	1	0	0	0	0	2	1	0	2	0	0	2	2	2	2	1	0	0	0	0	1	2	0	0	1	1	0	0	1	0	1	0	2	0
175	0	0	0	0	0	2	1	1	1	1	1	0	1	1	0	1	0	1	1	0	2	0	0	2	0	2	1	2	1	1	2	1	1	2	1	2	2	0	0	1	1	1	1	2	1	1	0	2	0
176	0	0	0	0	0	0	1	1	1	1	1	2	2	0	1	1	0	0	0	0	2	0	1	1	1	1	2	2	2	1	0	1	1	1	1	2	2	0	0	1	1	0	1	1	1	2	0	0	1
177	0	0	0	0	0	2	0	0	2	2	0	1	1	0	0	0	0	1	1	1	2	0	0	2	0	1	1	2	2	2	0	0	0	1	0	1	2	0	0	2	1	0	0	2	0	1	0	2	0
178	0	0	0	0	0	1	1	1	1	1	1	0	0	0	0	0	0	0	1	1	2	0	0	2	0	0	2	2	2	2	1	1	1	1	0	2	1	0	0	1	1	0	1	1	1	0	0	1	0
179	0	0	0	0	0	0	2	2	1	0	1	0	1	1	0	0	0	0	0	0	2	0	0	2	0	0	2	2	2	2	1	2	1	2	1	2	1	0	0	1	1	0	0	1	1	1	0	0	0
180	0	0	0	0	0	0	0	0	2	2	0	0	2	2	0	0	0	0	0	0	2	0	1	1	0	1	2	2	2	2	1	1	1	1	1	1	1	1	1	2	1	1	2	2	1	1	0	2	0
181	1	1	0	0	0	1	0	0	2	2	0	0	1	1	0	0	0	0	0	0	2	0	1	1	1	1	2	2	2	0	1	0	0	1	0	1	2	0	0	1	1	0	0	0	0	0	0	1	0
182	1	0	0	0	0	1	1	1	1	1	1	0	0	0	0	0	0	0	0	0	2	0	1	1	0	0	1	2	2	1	1	2	2	1	0	1	2	0	0	1	1	0	1	2	1	2	0	1	0
183	1	1	0	0	0	1	1	1	2	2	0	1	1	0	0	0	0	0	0	0	2	0	0	2	0	0	1	2	2	1	2	1	1	1	0	1	1	0	0	1	1	0	0	1	0	0	0	2	0
184	1	0	0	0	0	2	1	1	0	0	2	1	1	0	0	0	0	1	0	1	1	0	1	1	0	0	2	2	1	1	2	1	2	0	0	2	1	0	1	1	1	0	0	1	0	0	0	1	0
185	1	0	0	0	0	1	1	1	1	1	0	0	0	0	0	0	0	0	1	1	2	0	0	2	0	0	2	2	2	2	0	1	1	1	0	1	0	0	0	0	0	0	0	1	0	0	0	2	0
186	0	0	0	0	0	1	2	2	1	1	0	1	1	0	0	1	0	0	1	1	2	0	0	2	0	0	1	2	2	1	2	1	1	1	0	2	1	1	0	0	0	1	1	1	1	1	0	1	1
187	0	0	0	0	0	0	0	0	2	2	0	0	1	1	0	0	0	2	0	0	1	0	1	1	0	0	1	2	1	1	1	2	1	1	0	2	1	1	0	1	1	0	1	1	1	1	0	0	0
188	0	0	1	1	1	1	1	2	2	1	0	0	1	0	1	1	0	1	0	0	1	1	0	2	0	0	1	1	2	1	0	2	2	1	0	2	1	0	1	1	1	0	1	2	1	0	0	2	0
189	1	0	1	0	0	2	1	1	2	2	0	0	2	2	0	0	0	0	0	0	2	0	0	2	0	1	2	2	2	1	0	0	0	2	0	2	1	1	0	1	1	0	0	0	0	0	0	2	0
190	1	0	0	0	0	2	2	2	1	1	1	0	1	1	0	0	1	1	0	0	1	0	0	2	0	0	0	2	1	1	2	2	2	0	0	0	0	0	0	0	0	1	1	1	0	1	0	2	0
191	1	0	0	0	0	1	0	0	2	1	1	0	0	0	0	0	0	1	1	0	2	0	0	2	0	0	2	2	2	2	0	1	2	1	1	1	2	0	0	1	1	1	1	2	1	0	0	2	0
192	1	0	0	0	0	2	0	1	2	2	0	0	0	0	0	0	0	1	1	1	2	0	0	2	0	0	2	2	2	1	0	2	2	0	0	1	1	0	0	1	1	0	2	2	2	1	0	0	1
193	1	0	0	0	0	2	0	0	2	2	0	0	0	0	0	0	0	1	0	1	2	0	0	2	0	0	0	2	1	1	1	1	1	1	0	1	1	0	0	0	0	2	2	2	0	0	0	2	0
194	0	0	0	0	0	0	2	2	1	1	0	0	1	1	0	0	0	0	0	0	2	0	1	1	0	1	0	1	1	0	1	1	0	2	1	2	1	0	0	1	1	0	1	2	1	1	0	1	1
195	0	0	0	0	0	1	0	1	2	2	0	1	1	0	0	0	0	1	0	0	0	0	0	2	0	0	2	2	2	2	0	1	2	1	0	2	1	0	0	1	1	0	0	2	1	1	0	1	1
196	0	0	0	0	0	2	1	1	1	1	1	0	1	1	0	0	0	1	1	1	1	0	0	2	0	1	0	1	2	1	0	0	1	1	0	2	1	0	0	1	1	0	0	1	0	0	0	0	0
197	0	0	0	0	0	1	2	2	1	1	1	0	0	1	0	0	0	0	1	1	1	0	0	2	0	0	2	2	2	1	2	0	0	2	2	2	0	1	0	0	0	0	0	1	1	0	0	2	0
198	1	1	0	0	0	1	1	1	2	1	1	0	2	1	1	1	0	1	1	1	1	0	2	0	0	1	2	0	1	0	1	1	1	1	1	1	1	0	1	1	1	0	0	1	0	0	0	2	0
199	0	0	0	0	0	1	0	1	2	1	0	0	1	1	0	0	0	0	0	0	1	0	0	2	0	0	0	1	2	0	0	0	0	1	0	2	0	0	0	1	1	0	0	1	0	0	1	2	0
200	0	1	1	0	0	2	2	2	1	1	1	0	0	0	0	0	0	1	1	1	2	0	0	2	0	2	2	2	2	1	1	0	0	2	0	2	1	0	1	0	0	0	0	1	0	0	0	0	0
201	0	0	0	0	0	1	2	2	1	1	1	0	0	0	0	0	0	0	0	0	2	0	1	1	0	0	2	2	1	0	1	2	2	1	1	1	1	0	0	0	0	0	1	1	1	1	0	1	0
202	0	0	0	0	0	1	2	2	1	1	0	0	0	0	0	0	0	2	2	1	1	0	0	2	0	0	2	2	2	1	1	0	2	0	0	2	2	0	0	2	2	0	0	2	0	0	0	1	0
203	0	0	1	0	0	2	1	2	2	1	0	0	0	0	0	0	0	0	1	1	2	0	0	2	0	0	2	2	2	2	2	1	1	0	0	1	1	0	1	1	1	0	0	1	0	1	0	2	0
204	1	0	0	0	0	1	0	1	1	1	1	0	1	2	0	0	1	1	0	1	2	0	1	1	0	0	2	2	2	2	0	1	2	0	0	2	1	1	0	1	1	1	1	2	0	1	0	2	0
205	1	0	0	0	0	1	2	2	0	0	0	0	2	2	0	1	0	1	1	1	2	0	1	1	1	1	2	2	1	0	1	2	2	0	0	0	1	0	0	0	0	0	0	1	0	0	0	0	0
206	1	0	0	0	0	1	1	1	1	1	0	0	0	0	0	0	0	1	1	0	1	0	0	2	0	1	2	2	2	2	1	0	1	1	1	2	1	0	0	2	2	0	0	1	0	0	0	0	0
207	1	0	0	0	0	1	1	2	1	1	0	1	1	0	0	0	0	1	0	0	1	0	0	2	0	1	1	2	1	1	1	1	1	1	0	2	1	0	0	1	1	2	2	2	0	2	0	2	0
208	0	0	0	0	0	1	0	1	2	1	0	0	1	1	0	0	0	0	0	0	1	0	0	2	0	0	1	2	2	2	0	2	2	0	0	0	1	0	0	0	0	1	1	2	1	1	0	2	0
209	0	0	0	0	0	1	0	0	2	2	0	0	1	1	0	0	1	1	0	0	1	0	0	2	0	1	2	2	2	2	0	1	1	0	0	1	1	0	0	2	2	0	1	2	2	2	0	1	0
210	0	0	0	0	0	2	1	2	2	1	0	1	1	0	0	0	0	1	0	0	1	0	2	0	0	0	2	2	2	2	1	2	2	0	0	1	2	0	0	1	1	0	1	2	0	2	0	1	0
211	1	0	0	0	0	0	1	2	0	0	1	1	2	1	0	1	0	0	0	0	2	0	0	2	0	0	1	1	2	1	1	1	1	1	1	2	1	0	0	0	0	2	2	2	0	0	0	0	0
212	1	1	1	0	1	1	1	1	2	2	0	1	2	1	0	1	1	2	0	0	2	0	0	2	0	0	0	2	1	1	2	1	1	0	0	1	2	0	0	2	2	0	2	2	1	1	0	1	0
213	1	0	0	0	0	1	2	2	0	0	0	0	0	0	0	0	0	1	1	0	1	0	0	2	0	0	0	1	2	1	0	1	1	0	0	1	1	0	1	1	1	0	0	1	1	1	0	2	0
214	0	0	0	0	0	2	2	2	0	0	2	0	0	0	0	0	1	1	1	1	1	0	0	2	0	1	2	1	2	1	1	1	1	0	0	1	1	0	1	0	0	0	0	2	0	2	0	2	0
215	0	0	0	0	0	1	2	2	1	1	1	0	2	1	0	0	0	0	0	0	2	0	0	2	0	0	2	2	1	0	1	2	2	1	0	2	2	0	0	0	0	0	0	1	1	0	0	2	0
216	1	0	0	0	0	1	1	1	2	2	0	1	2	1	0	0	0	0	0	0	2	1	1	1	1	1	1	1	1	1	2	0	0	0	0	1	2	0	0	2	2	0	0	2	0	0	0	2	0
217	0	0	0	0	0	2	0	1	2	0	1	0	0	0	0	0	0	0	1	1	2	0	0	2	0	0	1	1	2	1	1	0	1	1	0	2	2	0	0	2	2	1	1	1	0	0	0	0	0
218	0	0	0	0	0	0	0	0	2	2	0	0	0	0	0	0	0	1	2	1	2	0	0	2	0	0	1	2	0	0	2	1	2	0	0	1	1	1	0	1	1	1	2	2	1	1	0	0	0
219	1	0	0	0	0	2	1	1	2	2	0	0	0	0	0	0	0	0	0	0	2	0	0	2	0	0	1	2	2	2	0	1	2	0	0	1	1	0	0	2	2	0	0	1	0	1	0	1	0
220	1	0	0	0	0	1	1	1	2	2	0	1	1	0	0	1	0	0	0	0	2	0	0	2	0	1	2	2	2	2	1	1	1	0	0	1	1	0	0	1	1	0	0	0	0	0	0	1	0
221	1	1	0	0	0	1	1	1	2	2	0	0	0	0	0	0	0	2	0	0	2	0	1	1	0	1	2	2	2	2	0	1	1	2	1	2	2	0	0	1	1	0	0	2	0	1	0	1	1
222	0	1	0	0	0	1	2	2	0	0	1	0	0	0	0	0	0	2	1	0	0	0	1	1	1	1	1	1	1	1	0	0	0	2	0	2	1	0	0	1	0	0	1	2	2	2	0	0	0
223	0	0	0	0	0	0	2	2	1	1	0	0	1	1	0	0	0	1	1	1	1	0	1	1	0	0	2	2	1	1	1	0	1	1	0	2	1	0	0	1	1	0	1	2	1	2	0	1	0
224	1	0	0	0	0	0	2	2	1	1	1	2	2	2	0	0	0	1	0	0	1	0	0	2	0	0	2	2	1	1	1	1	2	0	0	1	2	0	0	2	2	1	1	1	1	0	0	1	0
225	0	0	0	0	0	0	1	1	1	1	0	0	0	0	0	0	0	2	2	2	0	0	0	2	0	1	2	2	2	2	0	1	2	2	1	2	1	0	1	0	0	0	1	2	1	1	0	2	0
226	1	0	0	0	0	1	2	2	0	0	1	1	2	1	0	1	0	1	1	1	1	0	0	2	0	0	2	2	1	1	2	2	2	1	0	1	1	0	0	0	0	0	0	1	0	0	0	1	1
227	0	0	0	0	0	2	1	1	1	1	2	1	1	1	0	0	0	1	1	1	2	0	0	2	0	0	1	1	2	2	0	1	1	0	0	2	2	0	0	2	2	0	0	0	0	0	0	2	0
228	1	0	0	0	0	0	1	2	2	1	0	0	0	0	0	0	0	1	0	1	2	0	0	2	0	1	2	2	2	2	1	2	2	0	0	0	1	0	1	1	1	0	0	0	1	1	0	1	1
229	1	0	0	0	0	0	2	2	1	1	1	0	0	0	0	0	0	1	1	2	1	0	0	2	0	0	1	2	1	1	2	0	0	2	0	2	1	0	0	2	2	0	0	2	0	0	0	2	0
230	0	0	0	0	0	1	2	2	1	1	0	0	1	1	0	0	0	2	1	1	2	0	0	2	0	1	2	2	2	1	1	0	1	1	1	2	2	0	0	2	2	0	1	2	0	0	0	2	0
231	1	0	0	0	0	1	0	0	2	2	0	0	0	0	0	0	0	0	0	0	2	0	0	2	0	0	0	1	1	0	1	0	0	2	0	2	2	0	0	1	1	1	1	2	1	1	0	1	0
232	0	0	0	0	0	2	1	1	1	1	0	0	1	1	0	0	0	1	2	2	1	0	0	2	0	1	2	2	2	0	0	2	2	0	0	0	1	0	0	1	1	0	0	1	0	0	0	1	0
233	1	0	0	0	0	0	1	2	2	0	1	0	0	0	0	0	0	1	0	0	1	0	1	1	1	1	1	1	2	0	0	1	2	2	1	2	1	1	0	0	0	0	1	2	0	1	0	1	1
234	0	0	0	0	0	1	2	2	2	1	0	1	1	0	0	0	0	0	0	0	2	0	0	2	0	0	2	2	2	2	1	1	1	1	0	1	2	0	0	2	2	2	2	2	1	0	1	1	0
235	0	0	0	0	0	2	1	1	1	0	0	0	0	0	0	0	0	0	1	1	2	0	0	2	0	0	1	2	1	1	2	1	1	1	1	1	2	0	0	2	2	1	1	1	0	0	0	2	0
236	1	0	0	0	0	2	0	1	2	1	0	1	1	0	0	0	0	0	0	0	2	0	0	2	0	1	0	1	1	1	1	2	2	0	0	1	1	1	0	1	1	0	0	2	0	0	0	1	1
237	1	0	0	0	0	2	1	1	1	0	2	0	0	0	0	0	0	1	1	0	2	0	1	1	0	0	1	2	2	1	0	0	0	1	0	1	1	1	0	1	1	0	0	1	1	0	0	1	0
238	1	0	0	0	0	1	1	1	1	1	1	0	1	0	0	0	0	1	1	1	1	0	1	1	1	1	1	1	2	0	1	1	1	1	0	1	1	0	0	1	1	1	1	2	0	0	0	2	0
239	0	0	1	0	0	1	1	2	2	1	0	0	2	2	0	0	0	0	0	0	2	0	0	2	0	0	2	2	2	2	0	2	2	0	0	0	2	0	0	1	1	0	1	2	0	0	0	1	0
240	1	0	0	0	0	2	0	1	1	1	1	0	1	1	0	0	0	0	0	1	2	1	0	2	0	0	2	2	2	2	1	1	1	1	0	1	1	1	0	1	1	0	1	1	1	2	0	1	1
241	0	0	0	0	0	2	1	2	2	1	0	0	2	2	0	0	0	0	0	0	2	0	0	2	0	0	1	1	2	0	0	1	1	2	0	2	0	0	0	0	0	0	0	1	0	0	0	1	1
242	0	0	0	0	0	2	0	0	2	2	0	1	2	1	0	1	0	1	1	0	2	0	1	1	1	1	1	2	1	1	1	1	1	1	0	2	2	0	0	2	1	0	0	1	0	0	0	0	0
243	0	0	1	0	0	1	1	1	0	0	2	0	0	0	0	0	0	0	0	0	2	0	1	1	0	1	2	2	2	1	1	0	0	0	0	1	2	0	0	2	2	0	0	1	0	1	0	2	0
244	1	0	0	0	0	1	0	0	2	2	0	0	0	0	0	0	0	1	0	0	2	0	0	2	0	0	1	1	1	1	0	2	2	2	1	2	1	0	0	2	1	0	0	2	0	1	0	0	1
245	0	1	0	0	0	1	0	0	2	2	0	1	1	1	0	0	0	0	0	0	2	0	0	2	0	0	2	2	1	0	2	1	1	0	0	1	2	0	0	2	2	0	0	1	1	0	0	2	0
246	1	0	0	0	0	1	1	1	2	2	0	0	1	1	0	0	0	1	1	1	2	0	2	0	1	1	2	2	2	2	0	1	1	1	0	2	1	1	0	1	1	0	1	1	1	1	0	1	1
247	0	0	0	0	0	1	2	2	2	2	1	1	2	1	0	1	0	2	1	1	2	1	0	2	0	0	2	2	2	2	1	1	1	1	0	1	1	2	0	0	0	0	1	1	1	0	0	1	0
248	1	0	1	1	1	1	1	1	2	1	0	0	0	0	0	0	0	1	0	0	0	0	0	2	0	1	2	2	2	2	0	1	2	2	2	2	2	0	0	1	1	0	1	1	1	1	0	2	0
249	1	0	0	0	0	1	1	1	2	2	0	1	1	0	0	1	0	2	1	1	2	0	2	0	1	1	2	2	2	2	1	2	2	0	0	1	2	0	0	1	1	0	0	1	0	0	0	1	1
250	1	0	0	0	0	1	1	1	2	2	0	0	1	1	0	0	0	1	0	0	1	0	0	2	0	0	1	2	2	1	1	1	1	2	1	2	1	0	0	2	2	0	0	2	0	0	0	0	0
251	1	0	0	0	0	2	0	1	2	1	0	1	1	2	0	0	0	0	0	0	2	0	0	2	0	0	2	0	1	0	1	2	2	2	0	2	0	1	0	0	0	0	0	0	0	0	0	1	0
252	0	0	0	0	0	1	1	1	2	1	1	1	1	0	0	0	0	1	1	1	2	0	0	2	0	0	2	2	2	1	1	1	1	0	0	0	0	0	1	1	0	0	1	1	1	0	0	1	0
253	0	0	0	0	0	2	1	1	1	1	1	0	1	0	0	1	0	2	1	1	1	0	2	0	1	1	2	2	2	2	1	0	0	0	0	1	1	0	0	0	0	0	0	1	0	1	0	2	0
254	0	0	0	0	0	2	2	2	1	1	0	0	1	1	0	1	0	0	1	1	2	0	1	1	1	1	1	1	2	0	1	1	1	1	0	2	1	0	0	1	0	0	1	2	1	0	0	1	1
255	1	0	0	0	0	1	1	0	2	1	1	0	0	0	0	0	0	1	0	0	1	0	1	1	0	0	1	2	1	1	1	2	2	2	0	2	1	1	0	0	0	0	0	2	0	1	0	1	0
256	1	1	0	0	0	1	2	2	1	1	0	0	0	0	0	0	0	0	0	0	2	0	0	2	0	1	1	2	2	1	0	1	1	2	0	2	0	0	0	0	0	1	1	2	1	1	0	2	0
257	0	0	0	0	0	1	1	2	1	0	1	0	1	1	0	0	0	1	1	1	2	0	0	2	0	0	2	2	2	2	0	1	1	1	1	1	2	0	0	2	2	0	0	0	0	1	0	1	0
258	0	0	0	0	0	0	1	1	2	1	1	0	0	0	0	0	0	1	1	1	2	0	0	2	0	0	2	2	2	2	1	1	1	1	0	2	1	0	0	1	1	0	0	1	0	1	0	1	0
259	1	0	0	0	0	1	1	1	2	0	0	0	1	0	0	0	0	1	1	0	1	0	0	2	0	0	2	2	2	1	0	0	0	1	1	2	1	0	0	1	1	0	0	0	0	0	0	1	0
260	1	0	0	0	0	1	2	2	0	0	0	0	0	0	0	0	0	1	1	1	2	0	1	1	0	0	2	2	2	1	2	1	1	2	2	2	1	0	1	1	1	0	1	2	1	0	0	1	0
261	1	0	0	0	0	1	1	2	2	0	1	0	1	1	0	0	0	1	0	0	2	0	0	2	0	1	1	2	2	1	0	0	1	2	0	2	2	0	0	1	1	0	1	2	1	1	0	2	0
262	1	0	0	0	0	2	1	1	1	1	0	1	1	0	0	0	0	2	1	1	2	0	0	2	0	0	1	2	1	1	1	1	2	2	0	2	1	1	0	1	1	2	2	2	1	0	0	1	1
263	0	0	0	0	0	1	1	1	2	2	0	1	2	1	0	0	0	1	1	1	1	1	1	1	0	0	2	2	2	1	2	2	2	1	1	1	2	0	0	2	2	0	1	2	1	1	0	2	0
264	0	0	0	0	0	1	2	2	1	1	1	0	0	0	0	0	0	0	0	0	2	0	0	2	0	0	2	2	2	2	0	1	2	1	0	1	0	0	0	0	0	1	1	1	1	0	0	0	0
265	0	0	0	0	0	2	2	2	1	1	1	0	1	1	0	0	0	0	0	0	2	0	1	1	0	0	1	2	2	1	0	1	1	0	0	2	2	0	0	1	1	0	0	1	0	0	0	0	0
266	1	0	0	0	0	0	1	2	2	0	0	1	2	1	0	0	0	2	2	1	0	0	1	1	1	0	2	2	2	2	1	1	1	2	1	2	1	0	0	1	1	0	0	1	0	0	0	0	1
267	1	0	0	0	0	0	1	1	2	2	0	1	2	1	0	0	0	1	1	1	2	0	1	1	1	1	0	2	2	0	1	2	2	0	0	1	2	0	0	2	2	0	0	1	0	1	0	2	0
268	1	0	0	0	0	1	0	0	2	2	0	1	1	0	0	0	1	2	2	2	1	0	0	2	0	0	1	1	2	0	1	0	0	1	1	2	1	0	1	1	1	0	0	1	0	0	0	0	0
269	0	0	1	0	0	2	0	0	2	2	0	0	2	2	0	0	1	2	1	0	1	0	0	2	0	0	2	2	2	2	1	0	0	1	0	1	1	0	0	1	1	0	0	1	1	1	0	0	0
270	1	0	0	0	0	2	2	2	2	2	1	0	0	0	0	0	0	0	0	0	2	1	0	2	0	0	0	1	2	1	0	1	2	2	0	2	1	1	0	1	1	0	0	1	0	0	0	1	1
271	1	0	0	0	0	2	0	1	2	1	0	0	0	0	0	0	0	0	1	1	2	0	0	2	0	0	2	2	2	2	0	2	2	1	0	1	2	0	0	2	2	0	1	2	0	1	0	0	0
272	0	0	0	0	0	2	1	2	2	0	0	0	1	0	0	0	0	1	0	0	1	0	0	2	0	0	2	2	2	2	0	0	0	2	1	2	1	1	0	2	2	0	0	2	0	0	0	0	2
273	1	0	0	0	0	2	1	1	2	2	0	0	0	0	0	0	0	2	1	1	1	0	1	1	1	1	1	1	2	1	0	2	2	0	0	1	0	1	0	0	0	1	1	2	1	1	0	2	0
274	1	0	0	0	0	0	1	2	2	1	0	0	1	1	0	0	0	2	0	1	1	0	0	2	0	0	1	2	1	1	2	1	1	1	0	1	1	0	0	1	0	0	1	2	2	0	0	1	0
275	0	0	0	0	0	2	1	2	2	1	0	0	0	0	0	0	0	0	0	0	1	0	0	2	0	0	1	1	1	1	2	1	1	1	0	0	2	0	0	2	2	0	1	1	1	2	0	0	0
276	0	0	0	0	0	1	1	1	1	1	0	0	0	0	0	0	0	0	0	0	2	0	0	2	0	0	0	0	2	1	0	0	0	2	0	2	2	0	0	0	0	0	0	1	0	0	0	2	0
277	1	0	0	0	0	0	0	1	2	1	0	1	1	0	0	0	0	0	0	0	2	0	0	2	0	0	2	2	2	2	1	0	0	2	0	2	1	1	1	0	0	0	0	0	0	0	0	0	0
278	1	0	0	0	0	1	1	1	1	1	1	1	1	0	0	0	0	1	1	1	1	0	2	0	1	1	1	2	1	1	2	1	2	2	2	2	1	0	0	2	1	0	0	2	0	0	0	2	0
279	0	0	0	0	0	2	1	1	1	1	0	0	1	0	0	1	0	1	1	1	1	0	1	1	0	0	0	1	2	1	0	1	2	1	1	1	1	1	0	1	1	0	0	2	0	0	0	0	1
280	0	0	0	0	0	1	2	2	1	0	1	0	1	1	0	0	0	2	1	0	2	1	0	2	0	0	1	2	1	1	2	2	2	2	0	1	0	0	0	0	0	1	1	1	0	1	1	1	0
281	1	0	0	0	0	2	0	1	2	1	0	0	1	1	0	0	0	1	0	0	1	0	0	2	0	0	0	2	1	0	2	1	2	1	0	2	1	0	0	1	1	0	0	2	1	0	0	1	0
282	1	0	0	0	0	1	1	2	2	0	0	1	1	0	0	0	0	0	0	0	2	0	0	2	0	0	2	2	1	1	1	1	1	0	0	1	0	0	1	1	0	1	1	1	1	0	0	0	0
283	1	0	0	0	0	1	1	1	2	2	0	0	0	0	0	0	0	2	2	2	1	0	1	1	1	1	1	2	2	1	0	0	0	1	0	1	2	1	0	1	1	0	0	1	0	0	0	1	1
284	1	0	0	0	0	1	0	0	2	2	0	0	0	0	0	0	0	0	1	2	1	0	0	2	0	0	1	1	2	0	1	1	2	1	1	1	1	0	0	2	2	1	1	1	1	0	0	0	1
285	1	0	0	0	0	0	2	2	1	1	0	0	0	0	0	0	0	1	1	1	2	1	0	2	0	0	1	1	2	0	1	1	1	1	0	2	1	0	0	1	1	0	0	1	0	0	0	2	0
286	1	0	0	0	0	1	1	2	0	0	1	0	1	1	0	0	0	0	0	0	2	0	0	2	0	0	2	2	2	2	0	1	1	0	0	1	1	0	0	1	1	0	0	2	0	0	0	2	0
287	1	1	1	0	1	1	1	1	2	2	0	1	1	1	0	0	0	0	0	0	2	0	1	1	0	0	2	2	2	1	2	0	1	1	0	2	2	0	0	1	1	1	2	2	1	1	0	1	0
288	1	0	0	0	0	1	1	1	2	2	1	0	0	0	0	0	0	0	0	0	2	0	0	2	0	0	2	2	2	2	1	1	1	1	0	1	2	1	0	0	0	0	0	2	0	0	0	1	1
289	1	0	0	0	0	0	0	1	2	1	0	0	1	1	0	0	0	0	0	0	2	0	0	2	0	0	0	2	0	0	2	0	2	2	1	2	1	0	0	0	0	0	0	2	1	1	0	0	1
290	0	1	0	0	0	1	2	2	2	2	0	0	1	1	0	0	0	1	1	1	2	0	1	1	0	0	1	1	2	1	0	2	2	0	0	1	1	0	1	1	1	1	1	2	0	0	0	1	0
291	1	0	0	0	0	1	1	1	1	1	1	0	0	0	0	0	0	1	1	0	2	0	0	2	0	0	2	2	2	2	0	1	1	2	1	2	2	0	0	1	1	1	1	2	1	1	0	1	0
292	0	0	0	0	0	1	1	1	1	1	0	0	0	0	0	0	0	2	2	1	0	0	0	2	0	0	2	2	2	2	0	0	1	1	0	2	0	0	0	0	0	1	1	2	0	0	0	1	1
293	0	0	0	0	0	1	2	2	0	0	2	1	1	0	0	1	0	1	1	1	2	0	1	1	0	0	2	2	2	1	1	1	1	1	0	2	2	0	0	1	1	0	1	2	1	0	0	2	0
294	1	0	0	0	0	0	0	0	2	2	0	0	0	0	0	0	0	1	1	0	2	0	1	1	0	1	2	2	2	2	0	1	1	1	1	1	1	0	1	1	1	0	1	1	0	0	0	2	0
295	0	0	0	0	0	1	0	0	2	2	0	1	2	1	0	0	0	0	0	0	2	1	0	2	0	0	1	1	1	1	0	2	2	0	0	0	2	0	0	2	2	1	1	1	1	0	0	0	2
296	1	0	0	0	0	0	2	2	1	1	1	1	2	1	0	0	0	1	0	0	1	0	0	2	0	0	2	2	2	2	1	2	2	2	2	2	2	0	0	2	2	0	0	1	0	0	0	0	0
297	1	0	0	0	0	2	1	1	2	1	0	1	2	1	0	0	0	0	0	0	2	0	0	2	0	0	1	2	2	1	2	1	1	0	0	0	0	1	0	0	0	0	0	1	1	1	0	2	0
298	0	0	0	0	0	2	2	2	0	0	2	0	0	0	0	0	0	0	0	0	2	0	0	2	0	0	1	2	2	1	2	0	0	2	0	1	2	0	0	2	2	0	0	2	1	0	0	2	0
299	1	0	0	0	0	2	1	2	2	1	0	0	0	0	0	0	0	1	0	0	2	0	0	2	0	0	2	2	2	2	1	2	2	0	0	1	2	0	0	1	1	0	0	2	0	2	0	2	0
300	0	0	0	0	0	1	1	2	1	0	1	0	0	0	0	0	0	1	1	1	2	0	0	2	0	0	0	1	1	0	2	1	1	1	0	1	2	0	0	1	1	0	0	2	0	0	0	1	0
301	1	0	0	0	0	2	1	1	1	1	0	1	2	1	0	0	0	2	1	1	2	0	1	1	1	1	2	2	2	1	0	0	1	1	0	2	1	1	0	1	1	2	2	2	1	1	0	2	0
302	1	0	0	0	0	1	0	0	2	2	0	1	1	0	0	0	0	0	2	1	2	0	0	2	0	0	2	2	2	2	1	0	0	2	0	2	1	0	0	1	1	0	0	2	0	0	0	2	0
303	0	0	0	0	0	1	1	1	1	1	0	0	0	0	0	0	0	0	0	0	2	0	0	2	0	0	1	1	2	1	0	1	2	2	0	2	1	0	0	2	1	0	0	2	1	1	0	1	0
304	0	1	0	0	0	1	0	0	2	2	0	0	1	0	1	1	0	1	1	1	1	0	0	2	0	2	1	2	2	1	0	1	1	2	1	2	0	1	0	0	0	1	1	1	1	0	0	1	0
305	0	0	0	0	0	1	1	1	1	0	1	0	2	2	0	0	0	0	0	0	2	0	0	2	0	0	2	2	2	2	0	1	2	1	0	2	2	0	0	2	2	0	0	2	1	0	0	1	1
306	1	0	0	0	0	2	1	1	1	1	0	0	1	1	0	0	0	0	0	0	2	0	0	2	0	0	2	2	2	2	0	0	2	0	0	2	1	0	0	2	2	0	0	2	0	0	1	1	0
307	1	0	0	0	0	1	0	1	2	0	1	1	2	1	0	0	0	0	1	0	1	0	0	2	0	0	2	2	2	2	0	1	1	2	1	2	0	0	0	1	1	1	1	2	0	1	0	2	0
308	1	0	0	0	0	2	1	1	2	1	1	2	2	2	0	0	1	2	0	0	1	0	1	1	0	1	2	2	2	2	1	1	2	1	0	2	1	0	0	1	1	2	2	2	1	0	0	2	0
309	1	0	0	0	0	1	0	0	2	2	0	0	1	1	0	0	0	2	1	1	0	0	0	2	0	0	1	1	2	1	0	2	2	0	0	0	0	1	1	0	0	0	0	1	2	1	0	1	1
310	0	0	0	0	0	0	2	2	1	0	0	2	2	1	0	1	0	0	0	0	2	1	0	2	0	0	0	2	1	1	2	1	1	0	0	1	2	0	0	0	0	0	1	2	1	1	0	2	0
311	0	0	0	0	0	1	1	1	1	1	0	1	2	1	0	0	0	1	1	1	1	0	1	1	0	0	2	2	2	2	0	0	0	1	1	2	1	0	0	0	0	0	1	1	1	1	0	2	0
312	1	0	1	0	0	1	0	1	2	1	0	0	2	2	0	1	0	1	2	2	1	0	0	2	0	0	2	2	1	1	2	2	2	0	0	0	2	0	0	1	1	1	1	1	1	0	0	1	0
313	0	0	0	0	0	1	1	2	2	1	0	0	0	0	0	0	0	0	0	0	2	1	1	1	1	1	1	1	2	1	1	1	2	1	0	2	1	0	1	1	1	0	1	2	1	2	0	1	0
314	1	0	0	0	0	1	1	1	1	1	1	1	1	0	0	0	0	1	1	1	1	0	0	2	0	0	1	2	2	1	0	1	1	2	1	2	0	1	0	0	0	0	1	1	1	0	0	2	0
315	1	0	1	0	0	1	0	1	1	1	1	0	1	1	0	1	0	0	0	0	2	0	1	1	0	0	2	2	2	2	1	2	2	0	0	1	1	0	0	1	1	0	0	2	1	1	0	0	0
316	0	0	1	0	1	1	2	2	2	2	1	0	1	1	0	0	1	1	0	1	2	0	0	2	0	0	2	2	2	2	1	1	1	2	1	2	1	1	1	0	0	1	1	2	1	0	0	1	0
317	1	1	1	0	0	2	1	1	0	0	1	1	2	1	0	1	0	0	0	1	2	0	2	0	0	1	2	2	2	1	1	1	2	2	2	2	1	1	1	2	0	0	0	1	0	0	0	2	0
318	1	0	0	0	0	2	1	1	1	1	1	1	1	0	0	0	0	1	1	1	2	0	0	2	0	1	1	1	2	2	1	2	2	1	0	2	1	0	0	1	1	0	0	2	2	0	0	2	0
319	1	0	0	0	0	1	2	2	1	1	1	1	2	1	0	0	0	2	2	1	0	0	0	2	0	0	2	2	2	2	0	1	1	1	0	1	2	0	0	1	1	1	1	1	1	0	0	2	0
320	1	0	0	0	0	0	0	1	2	0	1	1	1	0	0	0	0	0	1	1	2	0	0	2	0	0	2	2	2	2	1	0	0	2	1	2	0	0	0	1	1	0	0	2	0	1	0	2	0
321	1	0	1	1	1	1	0	0	2	2	0	0	0	0	0	0	0	0	0	0	2	0	0	2	0	0	1	2	2	2	0	2	2	0	0	1	2	0	0	1	1	0	1	1	1	0	0	1	0
322	0	0	0	0	0	1	2	2	1	1	1	0	0	0	0	0	0	0	0	0	2	0	0	2	0	0	2	2	2	2	0	1	2	0	0	2	1	0	1	1	1	0	1	2	0	1	0	1	0
323	0	0	0	0	0	2	0	0	2	2	0	0	1	1	0	1	0	1	1	0	2	0	0	2	0	0	1	1	2	1	0	0	1	2	1	2	1	1	1	0	0	0	1	2	1	0	0	1	0
324	1	0	0	0	0	2	2	2	1	1	1	1	1	0	0	0	1	2	1	1	1	0	1	1	0	1	1	2	2	1	0	0	0	2	0	2	2	0	0	2	1	0	0	2	1	1	0	1	1
325	0	0	0	0	0	0	1	1	1	1	0	0	1	1	0	0	0	0	0	0	2	0	0	2	0	0	2	2	2	2	0	1	2	1	1	1	0	1	0	0	0	0	0	1	0	1	0	2	0
326	1	0	0	0	0	0	2	2	0	0	1	0	0	0	0	0	0	1	0	0	2	0	1	1	0	0	2	2	2	2	1	1	2	1	0	2	1	0	0	2	1	1	1	1	0	1	0	0	1
327	1	0	0	0	0	2	1	2	1	0	1	0	0	0	0	0	0	1	0	0	1	0	0	2	0	0	0	1	2	0	0	2	2	1	0	2	1	0	0	0	0	0	0	0	0	0	0	2	0
328	1	1	1	0	1	1	2	2	2	2	0	0	0	0	0	0	0	1	2	1	2	0	0	2	0	0	2	2	2	1	2	1	2	0	0	2	1	1	0	1	1	0	1	2	1	0	0	1	0
329	0	0	0	0	0	2	1	1	1	0	2	1	1	0	0	0	1	0	1	1	2	0	1	1	0	1	2	2	2	1	1	1	1	1	0	1	0	0	1	1	0	0	1	2	0	0	0	1	1
330	0	0	0	0	0	1	1	2	2	1	0	1	0	0	0	0	0	2	1	1	2	0	1	1	1	1	1	2	2	1	0	0	0	1	0	2	0	0	0	0	0	0	0	0	0	0	0	1	0
331	1	0	0	0	0	2	2	2	0	0	0	0	0	0	0	0	0	0	0	0	2	0	1	1	0	1	2	2	1	1	1	0	0	0	0	1	1	0	1	1	1	1	1	2	2	1	0	2	0
332	1	0	0	0	0	2	2	2	0	0	1	0	0	0	0	0	0	0	0	0	1	0	0	2	0	0	2	2	2	2	0	2	2	0	0	0	2	0	0	1	1	0	1	2	1	1	1	1	0
333	0	0	0	0	0	1	0	0	2	1	1	1	1	0	0	0	0	0	1	1	2	0	0	2	0	0	0	1	2	1	0	1	1	1	0	1	2	0	0	2	2	0	0	2	0	0	0	1	1
334	1	0	1	1	1	2	2	2	0	0	2	0	0	0	0	0	0	0	1	1	2	0	1	1	0	0	1	2	2	2	0	1	1	1	1	1	1	0	0	2	2	0	1	1	1	0	0	2	0
335	1	1	0	0	0	2	1	2	1	0	1	1	1	0	0	1	0	0	0	0	1	0	0	2	0	1	1	2	1	1	2	1	1	1	0	2	1	0	0	0	0	0	0	2	0	1	0	2	0
336	0	0	0	0	0	1	2	2	1	0	1	0	0	0	0	0	1	0	1	1	2	0	1	1	0	1	1	2	1	1	1	2	2	2	1	2	1	0	0	2	2	0	1	2	1	0	0	1	0
337	1	0	0	0	0	1	2	2	1	1	0	0	0	0	0	0	0	0	0	0	2	0	0	2	0	0	2	2	2	2	1	2	2	0	0	1	1	0	0	1	1	0	0	0	2	0	0	1	0
338	1	0	0	0	0	1	1	1	2	2	1	0	0	0	0	0	0	1	1	1	1	0	1	1	1	1	2	2	2	2	1	0	0	2	0	2	2	0	0	2	2	2	2	2	0	0	0	1	0
339	0	0	1	0	0	2	2	2	0	0	1	0	0	0	0	0	0	1	1	1	1	0	0	2	0	0	1	1	2	1	1	1	2	0	0	1	2	0	0	2	1	1	1	1	1	0	0	2	0
340	1	1	1	0	1	1	1	1	2	1	0	1	2	2	0	0	0	1	0	0	1	0	1	1	0	0	1	1	2	1	0	1	1	1	0	2	2	0	0	1	1	0	0	2	1	1	0	1	0
341	0	0	0	0	0	1	2	2	0	0	0	1	1	0	0	0	0	1	1	1	1	0	0	2	0	0	2	2	2	1	0	1	1	0	0	0	2	0	0	1	1	0	0	2	0	0	0	1	0
342	1	0	0	0	0	1	1	1	2	1	0	0	1	1	0	0	0	1	2	1	2	0	1	1	0	0	2	2	2	1	1	2	2	2	2	2	1	0	0	2	1	1	1	1	1	0	0	1	1
343	1	0	0	0	0	2	1	2	2	1	0	0	1	0	0	0	0	0	1	1	2	0	0	2	0	0	2	2	2	1	1	2	2	0	0	1	0	1	0	0	0	1	1	2	2	0	0	2	0
344	1	0	1	1	1	1	2	2	0	0	2	0	0	0	0	0	0	0	1	1	2	0	0	2	0	0	1	2	1	1	2	1	1	2	0	2	2	0	0	1	1	0	0	0	0	0	0	2	0
345	0	0	0	0	0	2	0	0	2	2	0	0	1	1	0	0	0	1	0	0	2	0	1	1	0	1	0	1	1	1	1	0	0	2	0	1	2	0	0	1	1	0	0	2	0	2	0	2	0
346	1	0	0	0	0	0	0	1	2	1	0	0	0	0	0	0	0	0	0	0	2	0	0	2	0	0	2	2	2	2	0	1	1	2	1	2	1	0	0	1	1	0	1	1	1	1	0	2	0
347	0	0	0	0	0	1	1	2	2	1	0	0	0	0	0	0	1	1	1	1	1	1	0	2	0	0	0	1	1	1	1	0	1	0	0	2	1	0	0	0	0	0	0	1	0	1	0	2	0
348	1	0	1	1	1	1	0	1	2	1	0	1	1	0	0	0	0	2	2	2	1	0	0	2	0	0	1	2	1	1	1	0	0	2	0	2	0	0	1	0	0	0	0	1	0	0	0	0	0
349	0	0	0	0	0	1	2	2	1	1	0	0	2	1	1	1	0	0	0	0	2	0	0	2	0	0	1	1	1	1	0	1	1	0	0	1	0	1	0	0	0	0	0	1	1	1	0	2	0
350	0	0	0	0	0	1	0	0	2	1	1	0	0	0	0	0	0	1	0	0	0	0	1	1	0	0	1	1	1	1	1	2	2	1	0	1	1	0	1	1	1	1	1	2	0	0	0	2	0
351	1	0	0	0	0	2	1	2	2	1	0	1	1	0	0	0	0	1	1	1	1	0	1	1	1	2	1	2	2	1	1	1	2	1	0	2	1	0	0	2	2	0	1	2	2	1	0	2	0
352	1	0	0	0	0	0	1	1	1	1	1	1	1	1	0	0	0	2	2	2	1	0	1	1	0	0	1	1	2	2	0	0	1	2	0	2	1	0	0	2	2	0	1	2	1	0	0	1	0
353	0	0	0	0	0	1	1	2	2	0	0	0	0	0	0	0	1	2	0	0	2	0	0	2	0	1	0	0	1	0	1	1	1	2	0	2	2	0	0	2	2	0	0	2	0	0	0	1	1
354	1	0	0	0	0	2	2	2	1	1	0	0	1	0	1	1	0	1	1	1	1	0	2	0	1	1	1	1	1	1	2	0	0	2	0	2	1	1	1	0	0	2	2	2	1	0	0	2	0
355	0	0	0	0	0	1	0	1	1	1	1	0	2	2	0	1	0	1	1	1	2	0	0	2	0	0	2	2	2	2	1	1	1	1	1	1	2	0	0	2	2	0	0	0	1	1	1	1	0
356	1	0	0	0	0	0	1	1	1	1	0	0	1	1	0	0	0	0	1	1	2	0	0	2	0	0	1	1	2	1	0	2	2	0	0	1	1	1	0	1	1	0	1	2	1	0	0	2	0
357	0	0	0	0	0	1	1	2	0	0	1	0	0	0	0	0	0	2	1	1	2	0	2	0	0	0	2	2	2	2	0	1	2	1	0	2	1	1	0	1	1	0	1	1	1	0	0	2	0
358	1	0	0	0	0	1	1	1	1	1	0	0	0	0	0	0	0	2	0	0	0	1	0	2	0	1	2	2	2	2	0	0	0	1	0	1	1	1	0	1	1	0	0	2	0	0	0	2	0
359	1	0	0	0	0	1	2	2	1	1	0	1	1	0	0	0	1	1	1	1	1	0	0	2	0	0	0	1	2	1	0	1	2	2	2	2	0	0	0	1	0	0	0	1	0	0	0	2	0
360	0	0	0	0	0	2	1	1	2	0	0	0	0	0	0	0	0	1	1	1	2	0	0	2	0	0	1	1	1	1	1	2	2	0	0	0	1	0	0	1	1	1	1	2	1	0	0	0	0
361	1	0	0	0	0	2	1	1	1	1	1	0	0	0	0	0	0	0	0	0	2	0	1	1	1	1	0	1	2	1	0	2	2	0	0	1	2	1	0	1	1	0	1	2	1	2	0	2	0
362	1	0	0	0	0	1	1	2	1	0	1	0	0	0	0	0	0	1	1	1	1	0	0	2	0	1	2	2	2	2	0	2	2	1	0	2	0	1	0	0	0	0	0	1	0	1	0	1	1
363	0	0	0	0	0	1	0	0	2	2	0	1	1	0	0	0	0	2	1	1	1	0	0	2	0	0	1	1	2	1	0	2	2	0	0	1	0	0	1	0	0	0	0	1	0	1	0	2	0
364	1	0	0	0	0	0	1	2	1	0	1	0	0	0	0	0	0	2	1	0	0	0	2	0	0	0	2	2	2	1	1	1	2	1	0	2	1	0	1	0	0	0	0	1	2	1	0	2	0
365	1	0	0	0	0	1	1	1	1	1	1	0	0	0	0	0	0	1	0	0	1	0	0	2	0	1	2	2	2	1	1	1	1	1	0	2	1	0	0	2	2	0	0	1	0	0	0	0	1
366	1	0	0	0	0	2	2	2	1	1	1	1	1	0	0	0	0	1	1	1	2	0	1	1	0	1	2	2	2	1	1	1	2	2	0	2	2	0	0	1	1	1	1	2	0	0	0	0	2
367	1	1	1	0	0	2	1	2	2	0	0	0	0	0	0	0	0	0	0	0	1	0	0	2	0	0	2	2	2	2	0	0	0	2	0	2	1	1	0	0	0	0	0	2	0	0	0	2	0
368	1	0	0	0	0	1	1	1	0	0	1	0	0	0	0	0	0	1	1	1	2	0	0	2	0	0	1	1	2	1	0	1	2	2	2	2	1	0	1	1	1	0	0	1	1	0	0	1	0
369	1	1	0	0	0	1	0	0	2	2	0	1	1	0	0	1	0	1	0	1	1	1	0	2	0	0	2	2	2	1	1	1	2	1	0	2	1	0	0	1	1	1	1	1	1	0	0	2	0
370	0	0	0	0	0	2	1	2	2	1	0	0	1	1	0	0	0	0	0	0	2	0	0	2	0	0	1	1	1	1	0	1	1	1	0	2	1	0	0	0	0	0	0	1	0	0	0	1	1
371	0	0	0	0	0	0	1	2	2	0	1	0	1	0	0	0	1	0	1	1	2	0	0	2	0	0	1	1	2	0	0	0	1	1	0	2	1	0	0	1	1	0	1	2	1	0	0	2	0
372	1	0	0	0	0	2	1	1	2	2	0	0	1	0	1	1	0	1	0	0	1	1	1	1	1	1	2	2	2	2	0	1	2	1	0	2	1	1	0	1	1	0	0	2	0	0	0	2	0
373	0	0	0	0	0	0	1	1	1	1	0	0	0	0	0	0	0	1	1	1	0	0	1	1	1	1	1	1	2	1	0	0	1	2	1	2	2	0	0	2	2	1	1	2	0	0	1	1	0
374	1	0	0	0	0	1	0	0	1	1	1	1	1	1	0	0	0	1	1	1	2	0	0	2	0	0	2	2	2	2	0	0	0	2	0	1	1	1	1	0	0	1	1	1	1	0	0	1	0
375	1	0	0	0	0	2	1	1	0	0	1	0	1	1	0	0	0	1	1	1	2	0	0	2	0	0	2	2	2	2	0	0	0	2	1	2	1	1	0	0	0	0	0	1	0	0	0	2	0
376	1	0	0	0	0	1	1	0	2	1	1	0	0	0	0	0	1	2	1	1	1	0	0	2	0	0	1	1	2	1	0	2	2	1	0	2	1	1	0	0	0	0	2	2	2	1	0	1	0
377	0	0	1	0	1	1	1	1	2	2	0	0	0	0	0	0	0	2	1	1	1	1	0	2	0	0	2	2	2	2	0	2	1	2	1	2	1	0	0	2	1	0	0	1	1	0	0	0	0
378	1	0	0	0	0	0	0	1	2	1	0	1	2	2	0	0	0	2	2	1	1	0	0	2	0	1	1	2	1	1	2	1	1	2	1	2	1	0	0	0	0	0	1	1	1	0	0	1	1
379	0	0	0	0	0	1	1	1	1	1	1	0	0	0	0	0	0	1	0	0	0	0	0	2	0	0	1	1	2	0	1	0	1	2	1	2	0	0	0	1	0	0	0	2	0	0	0	1	1
380	1	0	0	0	0	0	2	2	2	1	1	0	0	0	0	0	1	2	1	0	1	1	0	2	0	0	1	1	2	1	0	2	2	0	0	1	1	1	0	1	1	0	0	1	0	0	0	1	1
381	1	0	1	0	0	0	1	1	1	1	1	0	1	1	0	0	0	2	0	0	1	0	1	1	1	1	1	2	1	1	2	1	1	2	1	2	2	0	0	0	0	1	1	2	0	0	0	0	0
382	0	0	0	0	0	2	1	1	0	0	0	0	1	1	0	0	0	0	1	1	2	0	0	2	0	0	1	1	2	0	0	1	1	1	0	2	1	0	0	0	0	1	1	2	1	0	0	1	0
383	0	0	0	0	0	2	2	2	0	0	2	0	0	0	0	0	0	0	0	0	2	0	0	2	0	0	0	1	1	0	1	1	1	2	1	2	1	1	0	1	1	0	0	1	0	0	0	2	0
384	1	0	0	0	0	2	2	2	1	1	0	0	1	1	0	0	0	1	1	1	2	0	0	2	0	0	0	1	1	0	1	2	2	0	0	1	1	0	0	0	0	0	0	0	0	0	0	1	1
385	0	0	0	0	0	1	2	2	1	1	1	1	2	1	0	1	0	1	2	2	1	0	0	2	0	2	2	2	2	0	1	0	0	2	0	2	1	0	1	0	0	0	1	1	0	0	0	2	0
386	1	0	0	0	0	1	1	1	1	1	1	0	0	0	0	0	0	0	0	0	2	1	0	2	0	0	2	2	2	1	1	1	1	0	0	1	1	1	0	1	1	0	0	2	1	1	0	1	0
387	0	0	0	0	0	2	2	2	0	0	2	0	2	1	0	0	0	1	1	1	1	0	0	2	0	0	2	2	2	2	1	1	2	1	0	1	2	0	0	2	2	0	0	1	0	0	0	0	0
388	1	0	0	0	0	2	2	2	1	0	2	0	1	1	0	0	0	2	1	1	1	0	0	2	0	0	1	2	2	2	1	0	1	1	0	2	1	0	0	2	2	0	0	1	0	0	0	2	0
389	0	0	0	0	0	2	1	1	2	2	0	1	2	1	0	0	0	1	1	1	2	0	0	2	0	0	0	2	2	0	1	2	2	0	0	0	1	0	0	2	1	0	0	2	0	0	0	2	0
390	0	0	0	0	0	2	1	1	2	2	0	0	0	0	0	0	0	0	0	0	1	0	1	1	0	1	0	2	0	0	2	1	2	1	1	1	0	2	0	0	0	0	0	1	0	0	0	2	0
391	1	0	0	0	0	1	0	0	2	2	0	2	2	2	0	0	0	0	0	0	2	0	0	2	0	0	1	2	2	1	0	1	2	0	0	1	1	0	1	1	1	1	1	2	0	1	0	1	0
392	1	1	0	0	0	1	1	1	2	2	0	0	1	1	0	0	0	0	0	0	2	0	0	2	0	0	0	1	2	0	0	2	2	0	0	1	2	0	0	2	2	0	0	1	0	0	0	2	0
393	1	0	0	0	0	1	1	1	1	1	0	0	0	0	0	0	0	1	1	1	1	0	0	2	0	0	1	1	2	1	1	0	0	1	0	2	0	0	1	0	0	0	0	1	0	0	0	1	1
394	0	0	1	0	0	2	1	2	2	0	0	0	0	0	0	0	0	0	0	0	2	0	0	2	0	1	1	1	2	0	0	2	2	0	0	1	2	0	0	1	1	1	1	2	1	2	0	1	0
395	1	0	0	0	0	0	2	2	0	0	1	0	0	0	0	0	0	0	1	0	2	0	0	2	0	0	1	0	2	0	0	1	1	1	0	2	2	0	0	2	2	0	0	1	0	0	0	2	0
396	1	0	0	0	0	2	1	2	2	1	0	1	1	2	0	0	0	1	1	1	2	0	0	2	0	0	2	2	1	1	1	1	1	1	0	2	1	0	0	0	0	0	0	1	1	0	0	2	0
397	0	0	1	1	1	2	1	1	1	1	0	0	0	0	0	0	0	1	1	0	2	0	0	2	0	0	2	2	2	2	1	1	1	2	1	2	1	1	0	1	1	0	0	0	0	0	0	2	0
398	1	0	0	0	0	1	2	2	2	2	1	0	1	0	0	0	0	1	1	1	0	0	0	2	0	0	2	2	2	2	0	2	2	0	0	1	2	0	0	1	1	0	0	1	1	0	0	0	0
399	1	0	0	0	0	2	1	1	2	2	0	0	0	0	0	0	0	2	1	1	2	0	1	1	0	0	1	1	2	1	0	1	2	1	1	2	1	0	1	1	1	0	1	2	1	1	0	2	0
400	0	0	0	0	0	1	1	1	1	1	0	1	1	1	0	0	0	0	0	1	2	1	0	2	0	0	1	2	2	1	2	1	1	2	0	2	2	1	1	2	1	0	0	1	0	1	0	1	1
401	1	0	0	0	0	0	1	2	2	1	0	0	2	1	1	1	0	0	0	0	2	0	0	2	0	0	1	2	1	1	2	1	2	2	2	2	2	0	0	1	1	0	0	2	0	0	0	0	1
402	1	0	2	0	1	0	2	2	1	0	1	2	2	1	0	0	0	0	0	0	2	0	0	2	0	0	1	2	1	0	2	2	2	1	0	1	1	0	0	2	2	0	0	2	0	0	0	1	1
403	0	0	0	0	0	1	0	1	2	1	1	0	1	1	0	0	1	2	0	0	2	0	0	2	0	0	1	1	2	1	0	1	1	2	2	2	1	0	0	2	1	0	0	2	1	1	0	1	0
404	1	0	0	0	0	0	0	1	2	1	0	1	1	0	0	0	0	0	0	0	2	1	0	2	0	0	1	2	1	1	2	2	2	0	0	1	1	1	0	0	0	0	1	2	1	0	0	0	1
405	1	0	1	1	1	2	2	2	1	1	1	0	1	1	0	0	0	0	0	0	2	0	0	2	0	0	1	2	1	0	2	1	1	1	1	1	1	0	1	1	1	0	0	0	1	1	0	1	0
406	1	0	1	1	1	1	2	2	2	1	0	1	2	1	0	1	0	2	1	1	2	0	0	2	0	0	2	2	2	2	0	1	1	2	1	2	1	0	0	1	1	0	1	2	0	1	0	1	1
407	0	0	0	0	0	0	1	1	1	1	1	0	1	0	1	1	0	2	1	1	2	0	1	1	1	1	1	2	2	1	1	1	2	1	0	2	2	0	0	1	1	0	0	2	0	0	0	2	0
408	0	0	0	0	0	2	1	1	1	1	1	1	1	1	0	0	0	0	0	0	2	0	0	2	0	0	2	2	2	2	0	1	1	2	0	2	1	0	1	1	1	0	0	1	2	1	0	0	1
409	0	0	1	0	0	0	1	2	2	0	1	0	2	2	0	0	0	2	2	1	1	0	0	2	0	0	2	2	2	1	1	0	1	1	0	2	2	1	0	1	1	0	0	1	1	0	0	0	1
410	1	1	0	0	0	1	2	2	0	0	1	1	2	1	0	0	1	2	1	1	1	0	0	2	0	0	1	1	2	0	1	0	0	2	0	1	2	1	0	1	1	0	0	2	0	0	0	0	0
411	0	0	0	0	0	1	2	2	0	0	1	0	1	0	0	0	0	1	1	1	1	0	1	1	1	1	1	1	1	1	1	2	2	0	0	2	1	0	0	2	1	0	1	2	2	0	0	2	0
412	0	0	0	0	0	1	0	1	1	1	1	1	2	1	0	1	0	1	1	0	2	0	0	2	0	0	1	1	2	0	1	1	1	1	0	1	1	0	0	0	0	1	1	1	0	0	0	1	0
413	0	0	0	0	0	2	1	1	2	1	1	0	1	1	0	0	1	2	0	0	2	0	0	2	0	0	2	2	1	1	2	1	1	2	2	2	1	0	0	2	2	0	0	2	0	0	0	2	0
414	1	0	0	0	0	2	1	1	2	2	0	0	1	0	0	0	0	1	1	1	2	0	0	2	0	0	1	2	2	1	2	2	2	1	0	2	1	0	0	1	0	1	1	1	1	0	0	2	0
415	1	0	0	0	0	1	1	1	1	1	0	1	1	1	0	0	0	0	0	1	2	0	0	2	0	0	2	2	2	2	0	1	1	2	0	2	1	0	0	1	0	0	1	2	2	1	0	1	1
416	0	0	0	0	0	1	1	2	1	0	0	0	0	0	0	0	0	1	1	0	2	0	0	2	0	0	2	2	2	2	0	2	2	1	0	2	1	0	0	1	1	0	0	0	2	1	0	0	0
417	1	0	0	0	0	1	1	1	2	0	0	1	1	1	0	0	0	0	0	1	1	0	0	2	0	0	2	2	2	2	0	0	0	2	2	2	1	0	0	1	0	0	1	2	1	0	0	1	0
418	0	0	0	0	0	1	2	2	1	1	1	0	0	0	0	0	0	0	0	0	2	0	0	2	0	0	2	2	2	2	0	1	1	1	1	1	0	0	1	1	0	0	0	1	0	0	0	2	0
419	0	0	1	1	1	1	1	2	2	2	0	0	0	0	0	0	1	0	1	1	2	0	1	1	0	0	1	2	2	1	2	1	1	1	0	2	1	1	0	2	2	0	0	1	1	0	0	1	0
420	0	0	0	0	0	1	1	1	1	1	1	0	0	0	0	0	0	1	0	0	2	0	0	2	0	0	0	0	2	1	0	1	1	0	0	0	1	0	0	2	2	0	1	2	1	0	0	2	0
421	1	0	0	0	0	1	2	2	1	1	0	1	1	0	0	0	0	0	0	0	2	0	1	1	1	1	1	2	1	1	2	1	2	1	0	2	2	0	0	2	2	0	1	2	1	0	0	2	0
422	1	0	0	0	0	1	2	2	0	0	2	0	1	1	0	0	0	1	1	1	1	0	0	2	0	0	1	2	2	1	2	2	2	0	0	0	1	0	0	0	0	0	0	1	0	0	0	1	0
423	1	0	0	0	0	1	0	1	1	0	1	0	0	0	0	0	0	1	1	1	2	0	0	2	0	0	2	2	2	2	0	2	2	2	1	2	1	0	0	0	0	0	1	2	2	2	0	0	0
424	0	0	0	0	0	2	0	1	2	2	0	0	0	0	0	0	0	0	1	1	2	0	1	1	1	1	2	2	2	2	0	1	1	1	0	1	1	0	0	2	1	0	1	1	1	0	0	1	0
425	0	1	0	0	0	1	2	2	1	0	0	0	2	2	0	0	0	2	1	1	1	0	0	2	0	0	0	1	1	0	1	1	1	2	0	2	1	0	1	0	0	0	1	2	1	0	0	2	0
426	1	0	0	0	0	0	1	1	1	1	0	1	1	0	0	0	0	0	0	0	2	1	0	2	0	0	2	2	2	2	0	0	1	2	1	2	1	0	0	0	0	0	0	0	0	0	0	2	0
427	1	0	0	0	0	1	2	2	1	1	0	1	1	0	0	0	0	1	0	0	0	0	1	1	0	0	2	2	2	2	0	1	1	1	0	0	1	0	0	2	2	0	0	1	1	1	0	0	1
428	1	0	1	0	0	0	2	2	1	1	1	0	2	2	0	0	0	1	1	1	2	0	0	2	0	0	1	0	2	0	0	1	1	2	0	2	2	0	0	1	1	0	1	2	1	1	0	0	1
429	0	0	0	0	0	2	2	2	1	1	0	0	1	1	0	0	0	1	1	1	2	0	2	0	0	1	1	0	1	0	1	2	2	0	0	1	1	0	0	1	1	0	0	2	0	0	0	0	1
430	0	0	0	0	0	2	2	2	0	0	2	1	2	1	0	0	0	0	0	0	2	0	0	2	0	1	1	2	2	1	1	1	1	1	0	2	1	0	0	0	0	0	1	1	1	2	0	2	0
431	0	0	0	0	0	2	0	1	2	1	0	0	0	0	0	0	0	1	1	1	2	0	0	2	0	0	2	2	2	0	1	0	1	2	0	2	1	0	1	1	1	0	0	1	0	0	0	1	1
432	1	0	0	0	0	2	1	2	1	0	0	1	1	0	0	0	0	0	0	0	2	0	0	2	0	0	1	2	2	2	0	2	2	1	0	2	1	1	1	1	0	0	0	2	0	0	0	2	0
433	1	0	0	0	0	1	2	2	1	0	0	0	1	1	0	0	0	0	0	0	1	0	0	2	0	0	1	2	1	1	2	0	2	1	0	2	2	0	0	1	1	0	0	1	0	0	0	2	0
434	1	0	0	0	0	2	1	2	2	2	0	0	2	1	0	0	1	2	2	2	1	0	0	2	0	0	2	2	2	2	0	2	2	2	0	2	1	0	0	0	0	0	0	1	0	0	0	1	1
435	1	0	0	0	0	2	1	1	1	1	1	0	1	1	0	0	0	0	0	0	2	0	0	2	0	0	2	2	2	2	0	1	2	1	0	2	1	0	0	0	0	1	1	1	0	0	0	1	1
436	0	0	0	0	0	0	2	2	1	1	0	0	1	0	0	0	0	0	0	0	2	0	0	2	0	0	1	0	2	0	0	0	1	2	0	2	0	1	0	0	0	0	0	2	0	0	0	1	1
437	0	0	0	0	0	1	2	2	1	1	1	0	0	0	0	0	0	1	1	1	2	0	0	2	0	0	2	2	1	1	1	0	0	2	0	2	1	0	1	1	1	1	1	1	1	0	0	1	1
438	0	0	0	0	0	2	1	2	2	0	0	0	0	0	0	0	0	0	1	1	1	0	0	2	0	0	1	2	2	2	0	2	2	0	0	1	2	0	1	1	1	1	1	1	1	0	0	0	1
439	0	0	0	0	0	1	1	1	1	1	0	0	1	1	0	0	0	1	1	1	1	0	0	2	0	0	1	2	0	0	2	2	2	1	1	2	1	1	0	1	1	2	2	2	0	0	0	0	0
440	0	0	0	0	0	0	2	2	0	0	0	1	2	2	0	0	1	1	0	0	1	0	1	1	0	0	2	2	2	2	0	2	2	2	1	2	1	0	0	2	1	1	1	1	1	0	0	1	1
441	0	0	0	0	0	2	1	1	2	2	0	1	1	0	1	1	0	0	1	1	2	0	1	1	1	1	2	2	2	1	1	1	2	2	0	2	2	0	0	2	2	0	0	0	0	0	0	2	0
442	1	0	0	0	0	1	2	2	1	1	0	0	1	1	0	0	0	0	0	0	1	0	1	1	1	1	1	1	1	1	1	1	1	1	0	1	2	0	0	2	2	0	0	1	0	0	0	2	0
443	1	0	0	0	0	1	0	1	2	1	0	1	2	2	0	0	0	1	0	0	0	0	1	1	1	1	1	1	2	1	0	0	1	1	0	2	1	0	0	1	1	0	0	1	0	0	0	0	0
444	1	0	0	0	0	0	1	2	2	1	0	1	1	1	0	0	0	0	0	0	2	0	0	2	0	0	1	1	2	0	0	1	1	1	0	2	1	0	0	1	1	0	0	2	0	0	0	1	1
445	0	0	1	1	1	2	1	1	2	2	0	1	1	1	0	0	0	0	0	0	2	0	2	0	1	1	1	1	2	0	0	0	0	1	1	2	2	0	0	1	1	0	1	1	1	2	0	2	0
446	0	0	0	0	0	2	1	2	2	2	0	1	1	0	0	1	0	1	1	1	1	0	0	2	0	0	1	1	2	0	1	2	2	1	0	1	1	1	0	1	1	0	0	2	0	0	0	2	0
447	1	0	1	0	0	1	2	2	1	1	1	1	1	0	0	0	0	1	1	1	2	0	0	2	0	0	1	2	2	1	1	0	0	2	0	2	1	1	0	2	2	2	2	2	0	0	0	0	1
448	1	0	0	0	0	2	1	1	2	2	0	0	0	0	0	0	0	0	0	0	1	1	1	1	1	1	1	1	2	1	0	0	0	1	1	2	2	0	1	1	1	0	1	1	1	1	0	1	0
449	1	0	0	0	0	2	2	2	1	1	1	0	0	0	0	0	0	0	0	0	2	0	1	1	1	1	2	2	2	1	2	0	0	2	1	2	1	0	1	1	1	0	0	1	0	1	0	1	0
450	0	0	0	0	0	0	2	2	1	1	1	0	0	0	0	0	0	1	1	1	2	0	0	2	0	0	2	2	2	2	0	2	2	0	0	0	2	0	0	1	1	1	1	2	0	1	0	2	0
451	0	0	0	0	0	1	2	2	1	1	1	1	1	0	0	0	0	1	0	0	2	0	0	2	0	0	1	1	2	0	1	1	1	2	1	2	1	0	0	2	2	0	1	2	0	0	0	2	0
452	0	0	1	0	0	2	1	2	1	0	1	0	0	0	0	0	0	2	2	2	1	1	0	2	0	1	2	1	2	0	1	0	0	2	1	1	2	0	0	0	0	0	0	1	1	0	0	1	0
453	1	0	0	0	0	0	1	1	1	1	1	0	0	0	0	0	0	1	0	0	0	0	0	2	0	0	1	2	2	2	0	2	2	0	0	1	2	1	0	1	1	0	0	1	0	0	0	1	0
454	1	0	0	0	0	0	0	0	2	2	0	0	1	1	0	0	0	1	0	0	1	0	1	1	1	2	0	2	2	0	1	1	1	2	0	2	1	0	1	0	0	0	0	2	0	0	0	2	0
455	1	0	0	0	0	1	2	2	1	1	1	0	1	1	0	1	0	1	1	1	1	0	0	2	0	0	1	1	2	2	0	0	0	2	1	1	1	0	0	1	1	1	1	2	0	0	0	2	0
456	0	0	0	0	0	1	0	0	2	2	0	0	0	0	0	0	0	0	0	0	2	0	1	1	0	1	2	2	2	1	2	1	2	1	0	2	1	0	1	1	1	0	0	2	1	1	0	2	0
457	1	0	0	0	0	0	1	2	2	1	0	0	1	1	0	1	0	2	1	1	1	0	1	1	0	0	1	1	1	0	1	2	2	2	0	2	2	0	0	2	2	0	1	2	0	2	0	1	1
458	0	0	0	0	0	1	1	2	1	0	1	0	1	1	0	0	0	1	1	1	2	0	1	1	1	1	1	0	2	0	0	1	1	1	0	1	1	0	0	1	1	0	1	1	1	0	0	0	0
459	0	0	0	0	0	2	0	1	2	1	0	0	2	0	1	1	0	1	1	1	1	0	0	2	0	1	1	2	1	1	2	1	1	1	0	1	1	0	0	1	1	0	0	2	0	0	0	1	1
460	0	0	1	0	0	1	1	1	1	1	1	0	0	0	0	0	1	0	1	1	2	0	0	2	0	0	2	2	2	0	0	2	2	0	0	0	1	0	1	1	1	0	1	2	1	0	0	2	0
461	1	0	0	0	0	0	1	1	1	1	1	1	1	1	0	0	1	1	0	0	2	0	0	2	0	1	0	2	1	1	1	1	1	1	0	1	2	0	0	2	2	1	1	1	0	0	0	2	0
462	1	0	0	0	0	2	2	2	0	0	0	0	0	0	0	0	0	1	0	0	1	0	1	1	0	0	1	2	2	1	1	1	2	1	0	2	1	0	0	2	2	0	0	1	0	1	0	2	0
463	1	0	0	0	0	2	1	1	2	2	0	1	1	1	0	0	0	1	0	0	1	0	0	2	0	0	2	2	2	2	1	1	2	1	0	2	2	0	0	1	1	0	1	2	1	1	0	0	0
464	1	0	0	0	0	0	1	1	2	2	0	0	1	1	0	0	0	1	0	0	1	0	0	2	0	0	2	2	2	2	0	1	1	2	1	1	1	0	0	2	2	1	1	2	1	0	0	1	0
465	1	0	0	0	0	0	1	2	2	1	0	0	2	2	0	0	0	0	0	0	2	0	0	2	0	0	2	2	2	1	2	2	2	2	1	2	0	0	0	1	1	0	0	2	1	1	1	1	0
466	0	0	1	0	1	1	1	2	1	0	1	0	0	0	0	0	0	1	1	1	1	0	0	2	0	0	1	2	0	0	2	2	2	0	0	1	2	0	0	0	0	0	1	2	0	0	0	1	0
467	0	0	2	0	1	0	1	2	1	0	0	0	0	0	0	0	0	0	0	0	1	0	0	2	0	0	1	0	2	0	0	2	2	1	0	2	0	0	0	0	0	0	0	2	0	0	0	1	0
468	1	0	1	0	0	2	1	2	1	0	1	1	0	0	0	0	0	2	0	1	1	0	0	2	0	0	2	2	2	2	0	0	0	2	2	2	1	1	1	0	0	0	1	2	1	1	0	2	0
469	1	0	0	0	0	1	1	2	1	0	0	0	1	1	0	0	0	0	0	0	2	0	0	2	0	0	1	1	2	0	0	0	1	1	0	2	1	1	1	2	1	0	0	1	0	0	0	1	1
470	1	0	0	0	0	2	1	0	2	1	1	1	1	0	0	1	0	1	1	1	2	0	1	1	0	0	2	2	2	2	1	1	2	1	1	1	2	0	0	0	0	0	0	2	0	0	0	1	1
471	0	0	0	0	0	1	2	2	1	1	0	0	0	0	0	0	0	1	1	1	1	0	0	2	0	0	2	2	2	1	1	1	1	1	0	2	2	0	0	1	1	0	1	1	1	2	0	1	0
472	1	0	0	0	0	2	1	2	2	1	0	0	0	0	0	0	0	0	1	1	2	0	0	2	0	0	2	2	2	2	0	1	2	1	0	2	1	0	0	1	1	0	0	2	0	0	0	2	0
473	0	0	0	0	0	1	0	0	2	2	0	0	0	0	0	0	0	1	1	1	1	0	0	2	0	0	2	2	2	1	2	0	0	2	0	2	1	0	0	1	1	0	0	2	0	1	0	1	1
474	1	1	0	0	0	1	1	1	2	2	0	0	0	0	0	0	0	1	1	1	1	0	0	2	0	0	1	1	2	0	0	0	1	2	1	2	0	1	0	1	1	0	0	2	0	0	0	2	0
475	0	0	1	1	1	2	2	2	1	1	1	0	1	1	0	0	0	1	1	1	1	1	0	2	0	1	2	2	2	2	2	2	2	2	1	2	1	0	0	2	1	0	0	2	0	1	0	1	1
476	1	0	0	0	0	1	0	1	2	1	0	0	0	0	0	0	1	1	1	1	2	0	0	2	0	0	2	2	2	2	0	1	1	2	0	2	1	0	0	1	1	0	0	2	0	0	0	2	0
477	0	0	0	0	0	1	1	1	1	1	0	0	0	0	0	0	0	0	0	0	2	0	0	2	0	0	1	2	1	1	2	1	1	0	0	1	1	0	0	0	0	0	0	2	0	0	0	0	0
478	0	0	0	0	0	1	1	1	2	1	1	0	0	0	0	0	1	1	0	1	2	0	1	1	0	0	1	2	2	1	0	1	2	2	1	2	0	1	1	0	0	0	0	0	0	0	0	0	1
479	1	0	0	0	0	0	0	1	2	1	0	1	2	2	0	0	0	2	0	0	1	0	1	1	0	0	2	2	2	1	1	0	0	1	1	2	1	0	0	1	1	0	1	1	1	0	0	1	0
480	1	0	0	0	0	0	1	2	1	0	1	0	0	0	0	0	0	1	1	1	2	0	0	2	0	0	2	2	2	1	1	0	0	1	1	2	1	0	0	2	2	0	1	2	1	0	0	1	0
481	1	0	0	0	0	0	1	2	0	0	1	0	0	0	0	0	0	0	0	0	2	0	0	2	0	0	1	1	2	1	0	1	2	1	1	1	1	2	0	0	0	0	0	2	0	1	0	1	0
482	0	0	0	0	0	2	1	1	1	1	0	0	0	0	0	0	0	1	1	1	0	0	0	2	0	2	0	2	1	0	2	1	1	2	1	2	1	0	0	1	1	1	1	2	1	0	0	2	0
483	0	0	0	0	0	1	1	1	2	2	0	0	0	0	0	0	0	1	1	1	1	0	0	2	0	0	2	2	2	2	1	0	0	1	0	1	2	1	0	1	1	0	0	2	1	1	0	2	0
484	1	0	0	0	0	1	1	1	1	1	1	0	1	0	1	1	0	1	1	0	2	0	1	1	0	0	2	2	1	0	2	1	1	0	0	0	2	0	0	1	1	0	0	2	0	2	0	1	0
485	1	0	0	0	0	0	1	1	2	0	0	0	0	0	0	0	0	0	1	1	2	0	1	1	1	1	1	1	2	0	1	1	1	2	0	2	1	0	0	2	2	0	1	2	0	0	0	1	1
486	1	1	0	0	0	1	0	1	2	1	0	0	1	1	0	0	0	0	0	0	2	0	0	2	0	0	2	2	2	1	1	2	2	1	1	2	1	1	0	1	1	1	1	2	1	0	0	1	1
487	0	0	0	0	0	0	1	1	1	1	1	2	2	2	0	0	0	1	0	0	1	1	0	2	0	0	1	2	2	1	0	1	1	0	0	0	2	1	0	1	1	0	0	2	0	0	0	1	1
488	0	0	1	0	0	0	1	2	2	1	0	0	1	1	0	0	1	2	2	2	1	1	0	2	0	0	1	1	2	1	0	1	1	1	0	1	1	1	0	1	1	0	1	2	1	2	0	1	1
489	0	0	0	0	0	1	2	2	0	0	0	0	1	1	0	0	1	1	0	1	2	0	0	2	0	0	1	2	1	1	2	1	1	0	0	1	1	0	0	0	0	0	0	2	1	1	0	2	0
490	1	0	1	0	0	1	1	2	1	0	0	0	0	0	0	0	1	1	0	1	2	0	1	1	1	1	1	1	2	2	1	1	1	1	0	1	1	0	0	1	1	0	0	2	0	0	1	2	0
491	0	0	0	0	0	1	1	1	1	1	0	0	1	1	0	0	1	2	1	1	1	0	0	2	0	0	2	2	2	2	0	0	1	0	0	2	2	0	0	2	2	0	0	1	0	0	0	1	0
492	0	1	1	0	1	1	1	1	1	1	1	0	2	1	0	0	0	1	1	1	2	0	1	1	1	1	2	2	2	2	1	2	2	0	0	1	2	0	0	0	0	0	0	1	0	0	0	1	1
493	1	0	0	0	0	0	2	2	2	1	0	1	1	0	0	0	1	1	1	1	2	0	0	2	0	0	2	2	2	2	0	1	1	2	1	2	2	0	0	1	1	0	2	2	2	1	0	2	0
494	1	0	0	0	0	2	1	1	1	1	1	0	0	0	0	0	0	1	0	1	1	0	0	2	0	0	1	1	2	0	1	2	2	0	0	1	1	1	0	1	1	0	0	0	0	0	0	1	0
495	1	0	0	0	0	2	1	1	2	1	1	0	0	0	0	0	0	1	1	1	1	0	0	2	0	0	2	2	2	1	1	1	1	1	0	1	2	0	0	1	1	0	1	2	1	1	0	1	1
496	0	0	0	0	0	1	2	2	1	1	0	0	1	0	1	1	0	0	0	0	2	0	0	2	0	0	0	1	2	1	0	1	1	1	0	1	1	0	0	2	2	0	0	2	0	2	0	1	0
497	1	0	0	0	0	0	2	2	1	1	0	0	1	1	0	0	0	1	1	0	2	0	0	2	0	0	0	1	2	1	0	2	2	0	0	0	1	1	1	2	1	0	1	1	1	0	0	1	0
498	0	0	0	0	0	0	0	1	2	2	0	0	0	0	0	0	0	1	1	1	2	0	0	2	0	0	0	1	1	1	1	2	2	0	0	0	1	0	1	1	1	0	0	1	0	0	0	1	1
499	0	0	0	0	0	2	1	1	0	0	0	1	1	0	0	1	0	2	1	1	2	0	0	2	0	0	1	1	2	0	1	0	0	1	0	2	1	0	0	2	1	0	0	1	0	0	0	1	0
500	0	0	0	0	0	1	1	1	2	2	0	1	1	0	0	0	0	1	0	0	1	0	1	1	1	1	2	2	1	1	1	0	0	2	0	2	2	0	0	2	1	0	0	1	0	0	0	2	0
501	1	0	0	0	0	0	0	0	2	1	2	0	0	0	0	0	0	1	0	1	1	0	0	2	0	1	1	1	2	1	0	0	0	2	0	2	1	1	0	1	1	0	0	1	0	0	0	1	0
502	0	0	0	0	0	1	1	1	0	0	2	0	0	0	0	0	0	2	1	0	2	0	1	1	1	1	2	2	2	1	1	1	1	1	0	2	1	0	0	0	0	0	0	1	0	0	0	1	1
503	1	0	0	0	0	0	1	2	1	0	1	0	0	0	0	0	0	0	0	0	2	0	0	2	0	0	1	0	2	0	0	2	2	2	0	2	2	0	1	1	1	0	1	2	1	0	0	1	1
504	1	0	0	0	0	0	1	1	2	2	0	1	0	0	0	0	0	0	0	0	2	0	0	2	0	0	2	2	2	2	1	2	2	2	2	2	1	1	0	1	1	0	0	1	1	0	0	0	0
505	1	0	0	0	0	2	2	2	0	0	2	1	1	0	0	0	0	1	0	0	2	0	1	1	0	1	1	1	2	0	1	0	0	2	0	2	2	0	0	1	1	1	1	2	2	1	0	0	0
506	1	0	0	0	0	2	2	2	0	0	0	0	1	1	0	0	0	0	1	0	1	0	0	2	0	0	1	2	1	1	2	2	1	2	1	2	2	0	0	1	1	0	1	2	0	0	0	1	1
507	0	0	0	0	0	1	0	0	2	2	0	1	1	0	0	0	0	0	0	0	2	0	0	2	0	0	1	2	2	1	1	1	1	2	0	2	0	0	0	0	0	0	0	2	0	0	0	1	1
508	0	0	0	0	0	1	1	1	2	2	0	0	0	0	0	0	0	0	0	0	1	0	0	2	0	0	2	2	2	2	1	2	2	0	0	1	1	0	0	0	0	0	0	2	0	0	0	2	0
509	1	0	0	0	0	2	1	1	2	1	0	1	1	0	0	0	0	1	1	1	1	0	0	2	0	0	2	2	2	2	0	1	1	1	1	1	1	0	0	1	1	0	0	1	0	1	0	0	1
510	0	0	0	0	0	2	2	2	1	1	0	0	1	1	0	0	0	0	0	0	2	0	0	2	0	0	1	0	1	0	1	1	1	0	0	1	1	0	0	0	0	1	1	2	1	0	0	1	0
511	0	0	0	0	0	2	1	1	0	0	2	0	0	0	0	0	0	1	1	1	0	0	0	2	0	0	1	2	1	1	1	1	2	1	0	2	1	0	0	1	0	0	0	2	0	0	0	2	0
512	0	0	0	0	0	2	2	2	0	0	1	1	1	1	0	0	0	1	1	1	2	1	0	2	0	0	1	2	2	1	1	1	1	1	1	1	2	0	0	2	2	0	1	2	0	1	0	1	0
513	1	0	0	0	0	1	0	0	2	1	2	0	0	0	0	0	0	1	0	0	2	0	0	2	0	0	2	2	2	2	1	1	1	2	1	2	1	1	0	1	1	0	0	1	0	0	0	0	1
514	1	0	0	0	0	0	2	2	1	1	1	0	0	0	0	0	0	1	1	1	2	1	0	2	0	0	2	2	1	1	2	1	1	0	0	0	1	0	1	1	1	0	1	1	1	0	0	1	0
515	1	0	1	0	0	1	0	1	2	0	1	1	1	0	0	0	0	0	0	0	2	1	0	2	0	0	2	2	2	2	0	1	1	0	0	0	1	0	1	1	1	0	0	1	0	0	0	1	0
516	1	0	0	0	0	0	2	2	0	0	0	1	2	1	0	0	0	1	0	0	1	0	0	2	0	0	0	2	1	1	2	1	2	1	0	2	2	0	0	2	2	0	0	0	0	0	0	1	0
517	1	0	0	0	0	1	1	1	2	1	1	1	2	2	0	0	0	1	0	0	1	0	0	2	0	0	2	2	2	1	2	2	2	0	0	1	1	0	0	1	1	0	0	0	2	0	0	1	1
518	0	0	0	0	0	0	0	0	2	2	0	0	0	0	0	0	0	0	0	0	1	0	0	2	0	0	2	2	2	2	0	1	2	1	0	2	1	1	0	0	0	0	1	2	1	2	0	2	0
519	0	1	1	0	1	1	1	1	1	1	0	1	1	0	0	0	1	2	0	0	2	0	0	2	0	0	2	2	2	2	1	2	2	0	0	1	0	0	0	0	0	1	1	1	1	0	0	1	0
520	1	1	0	0	0	2	2	2	2	2	0	0	1	1	0	0	0	1	2	2	1	0	1	1	0	0	1	1	1	1	1	1	1	1	0	2	1	0	0	1	1	0	1	1	1	1	0	2	0
521	0	0	1	0	0	2	1	1	2	1	0	0	1	1	0	1	0	1	0	0	2	0	0	2	0	1	2	2	2	1	2	0	0	1	0	1	1	1	0	1	1	0	0	2	0	0	0	1	0
522	1	0	1	0	1	1	2	2	1	1	1	0	0	0	0	0	0	1	0	0	2	0	1	1	1	1	1	1	2	1	0	1	1	0	0	1	1	0	1	1	1	0	0	2	0	0	0	1	0
523	1	0	0	0	0	2	1	1	0	0	2	0	1	1	0	0	0	0	1	1	2	0	0	2	0	0	0	2	1	0	2	1	2	0	0	1	1	0	1	1	1	0	0	2	0	0	0	1	0
524	0	1	0	0	0	0	1	2	2	0	1	0	1	1	0	0	1	2	0	0	1	0	1	1	0	0	1	2	1	1	2	1	1	1	1	1	1	0	0	2	2	1	1	1	1	0	0	2	0
525	1	0	0	0	0	0	1	1	1	1	0	0	0	0	0	0	0	0	0	0	2	0	1	1	0	1	1	2	2	1	1	2	2	0	0	1	1	0	0	1	0	1	1	1	1	0	0	2	0
526	0	0	0	0	0	1	1	1	2	2	0	0	0	0	0	0	0	1	1	0	2	0	0	2	0	0	2	2	2	2	0	1	1	1	0	0	1	1	0	0	0	2	2	2	0	0	0	2	0
527	0	0	0	0	0	1	0	0	2	1	2	0	0	0	0	0	0	1	1	1	2	0	1	1	0	0	2	2	2	2	1	1	2	1	0	2	1	0	0	1	1	0	0	0	1	1	0	0	0
528	1	0	1	0	1	1	1	2	2	1	0	1	1	0	0	0	0	0	0	0	2	0	1	1	0	0	2	2	1	1	1	1	2	0	0	2	1	0	0	1	1	1	1	2	0	0	0	1	0
529	0	0	0	0	0	0	0	0	2	2	0	0	1	0	0	0	0	0	1	2	1	0	0	2	0	0	1	1	1	1	0	1	1	0	0	0	2	0	0	0	0	1	1	2	1	1	0	0	0
530	0	0	1	0	0	0	1	1	1	1	0	1	1	0	0	1	0	0	0	0	2	0	0	2	0	0	2	2	2	1	1	1	1	1	0	2	1	1	0	0	0	0	0	1	0	0	0	1	0
531	0	0	1	0	0	2	1	2	2	1	0	1	2	1	0	0	0	2	2	1	0	0	0	2	0	1	1	1	2	1	0	2	2	1	0	2	2	0	0	2	2	1	1	2	2	0	0	2	0
532	0	0	0	0	0	0	0	1	2	0	1	0	0	0	0	0	0	0	0	0	2	0	1	1	1	1	1	2	2	1	0	1	1	0	0	2	0	0	0	1	1	0	1	2	2	1	0	2	0
533	0	0	0	0	0	2	2	2	0	0	0	0	1	1	0	0	0	1	0	1	2	0	0	2	0	0	1	2	2	1	2	1	1	0	0	1	1	0	0	1	1	1	1	2	0	2	0	1	0
534	0	0	0	0	0	2	2	2	1	1	0	0	0	0	0	0	0	1	0	0	1	0	0	2	0	0	2	1	2	0	1	1	1	2	2	2	2	0	0	2	1	1	1	2	1	0	0	0	0
535	1	0	0	0	0	2	2	2	0	0	2	1	2	1	0	0	0	2	0	0	0	0	0	2	0	1	1	1	1	1	1	0	1	1	0	2	1	0	0	0	0	0	0	1	0	0	0	1	0
536	1	0	1	0	0	1	0	2	2	0	1	0	1	1	0	0	0	1	1	1	2	0	0	2	0	0	0	2	0	0	2	0	0	2	0	2	2	0	0	2	2	0	0	2	1	1	0	2	0
537	1	0	0	0	0	2	0	0	2	2	0	2	2	0	1	1	0	2	1	1	2	0	0	2	0	0	0	0	2	1	0	1	1	1	0	1	0	0	0	0	0	1	1	1	2	0	0	1	1
538	0	0	0	0	0	1	1	2	1	1	0	0	0	0	0	0	0	1	0	0	1	0	1	1	1	1	2	2	1	1	1	2	2	0	0	1	1	0	0	0	0	0	0	1	0	0	0	2	0
539	1	0	0	0	0	0	1	1	1	1	1	0	0	0	0	0	0	0	0	0	2	0	1	1	0	0	1	1	2	2	0	1	2	2	1	2	1	1	0	1	1	0	0	1	1	0	0	2	0
540	1	0	0	0	0	1	2	2	1	1	0	0	0	0	0	0	0	2	2	1	0	0	0	2	0	0	1	1	2	0	1	1	2	2	0	2	2	0	0	1	1	0	0	2	0	0	0	1	0
541	0	0	0	0	0	2	1	1	2	2	0	0	0	0	0	0	0	1	2	2	1	0	0	2	0	0	2	2	2	2	1	2	2	0	0	0	1	0	0	1	1	0	0	2	1	1	0	1	1
542	1	0	0	0	0	1	0	0	2	2	0	0	0	0	0	0	1	0	1	1	2	0	0	2	0	0	1	1	2	0	0	1	1	1	0	1	1	0	0	1	1	0	0	1	1	0	0	2	0
543	0	0	0	0	0	1	1	1	1	1	0	0	0	0	0	0	1	1	0	0	2	0	0	2	0	0	2	2	2	2	1	0	1	2	1	2	1	1	0	1	1	0	0	1	0	0	0	1	0
544	1	1	0	0	0	1	2	2	0	0	0	1	1	1	0	0	0	0	0	0	2	0	2	0	0	0	2	2	1	0	2	1	1	2	0	2	1	1	0	0	0	0	0	1	0	0	0	1	0
545	0	1	1	0	0	2	0	1	2	1	0	0	0	0	0	0	1	1	0	0	2	1	1	1	0	0	2	2	2	1	1	0	1	1	1	2	0	0	0	0	0	0	0	2	0	0	0	2	0
546	0	0	0	0	0	0	1	1	2	1	0	1	1	0	0	0	0	1	1	1	2	1	0	2	0	0	1	1	2	0	1	0	0	2	2	2	2	0	0	2	1	1	1	1	1	0	0	1	0
547	0	0	0	0	0	2	1	1	2	1	1	0	0	0	0	0	0	0	0	0	1	0	0	2	0	0	2	2	2	1	1	0	0	1	1	2	1	1	0	0	0	0	1	2	2	1	0	1	0
548	0	0	0	0	0	1	0	1	2	0	1	1	1	0	0	1	1	1	0	1	2	0	0	2	0	0	2	2	2	2	1	1	1	0	0	0	2	1	1	2	1	1	1	1	1	1	0	0	1
549	0	1	0	0	0	1	2	2	0	0	0	0	1	0	0	0	0	0	0	0	1	1	0	2	0	1	2	2	2	1	2	2	2	0	0	0	2	1	0	1	1	2	2	2	0	2	0	2	0
550	1	0	0	0	0	1	1	1	2	2	0	0	2	2	0	1	0	2	0	0	1	1	0	2	0	0	2	2	2	2	0	2	1	1	0	2	1	0	0	1	1	1	1	1	1	0	0	2	0
551	1	0	0	0	0	1	0	0	2	2	0	0	0	0	0	0	0	1	0	0	1	1	0	2	0	0	2	2	2	2	0	0	1	2	0	2	0	1	1	0	0	0	0	1	0	1	0	2	0
552	1	0	0	0	0	2	1	1	2	1	1	1	1	0	0	1	0	1	1	1	1	0	1	1	0	1	2	2	2	1	2	1	1	1	0	1	1	0	0	1	1	0	0	2	0	0	0	2	0
553	1	0	1	0	0	1	2	2	0	0	2	0	1	1	0	0	0	0	0	0	2	0	1	1	1	1	2	2	2	1	1	0	1	2	1	2	2	0	0	1	1	0	0	1	0	1	0	1	0
554	1	0	0	0	0	2	2	2	0	0	1	0	0	0	0	0	0	1	1	1	2	0	0	2	0	1	2	2	2	2	1	1	1	0	0	1	1	0	0	0	0	0	0	2	0	0	0	1	0
555	0	0	0	0	0	2	1	2	1	0	0	0	0	0	0	0	0	1	1	1	1	0	0	2	0	0	0	1	1	0	1	1	1	1	1	1	1	0	0	1	1	0	1	1	1	1	0	1	0
556	0	0	0	0	0	0	1	1	1	1	1	0	0	0	0	0	1	1	0	1	2	0	1	2	0	0	2	2	2	2	1	2	2	2	2	2	1	0	0	2	2	0	1	2	1	0	0	1	0
557	0	0	1	0	0	1	2	2	0	0	1	0	0	0	0	0	0	0	0	0	2	0	1	1	1	1	1	2	2	1	2	1	2	2	1	2	1	1	0	0	0	0	0	1	0	0	0	1	0
558	0	0	0	0	0	2	1	1	0	0	2	0	0	0	0	0	0	0	0	0	2	0	0	2	0	0	1	1	1	1	0	1	2	1	0	2	2	0	0	1	1	1	1	2	2	0	0	2	0
559	1	0	0	0	0	1	2	2	1	0	0	0	0	0	0	0	0	2	0	1	1	0	0	2	0	0	1	1	2	0	0	0	1	0	0	2	1	0	0	1	1	0	0	2	1	1	0	2	0
560	0	0	0	0	0	0	2	2	0	0	0	0	0	0	0	0	1	1	1	1	2	0	0	2	0	0	0	1	2	0	0	1	0	0	0	2	1	0	0	2	2	2	2	2	1	0	0	1	0
561	1	0	0	0	0	2	1	2	1	0	1	0	0	0	0	0	0	1	0	0	1	0	0	2	0	1	0	1	1	0	2	2	2	1	0	2	1	0	0	0	0	0	0	1	1	0	0	0	0
562	0	0	0	0	0	0	1	2	1	0	0	0	0	0	0	0	0	0	0	0	2	0	0	2	0	0	0	2	1	1	2	1	1	2	0	2	2	0	0	2	2	0	0	2	0	0	0	1	1
563	0	0	0	0	0	2	1	1	2	2	0	1	1	0	0	0	0	1	1	1	1	0	0	2	0	1	1	2	2	1	0	2	2	2	1	2	0	0	1	0	0	0	0	2	1	1	0	2	0
564	1	0	0	0	0	1	1	2	1	0	0	0	1	1	0	0	0	2	1	1	1	0	0	2	0	0	1	2	2	1	2	1	1	2	0	2	2	0	0	2	2	0	1	2	1	1	0	1	1
565	0	1	0	0	0	1	1	2	2	1	0	0	0	0	0	0	0	1	1	1	1	0	0	2	0	0	2	2	2	2	1	1	1	1	0	2	1	0	0	1	0	0	1	2	1	0	0	2	0
566	0	0	0	0	0	1	1	2	1	0	1	0	0	0	0	0	0	1	1	1	1	0	1	2	0	0	1	2	2	1	2	0	0	1	0	2	0	1	0	0	0	0	2	2	1	1	0	2	0
567	1	0	0	0	0	2	0	1	2	1	0	1	1	1	0	0	0	0	1	1	2	0	0	2	0	0	1	1	2	1	0	1	1	1	0	1	1	0	0	0	0	1	1	2	2	0	0	2	0
568	0	0	0	0	0	0	0	2	2	0	1	1	1	0	0	0	0	0	0	0	2	0	1	1	0	1	1	2	2	2	0	1	1	1	0	1	0	1	1	0	0	0	0	1	0	1	0	2	0
569	1	0	0	0	0	0	1	1	1	1	0	1	1	0	0	0	0	2	0	1	1	0	1	1	1	1	2	2	2	1	2	1	1	1	1	2	1	0	0	1	1	0	1	2	2	0	0	2	0
570	1	1	0	0	0	1	1	1	1	1	0	0	1	1	0	0	0	1	2	2	1	0	0	2	0	0	1	2	2	2	0	1	1	2	1	1	1	1	0	0	0	2	2	2	1	0	0	1	0
571	1	0	0	0	0	1	1	1	2	2	0	1	2	2	0	0	1	2	1	0	1	0	1	1	0	0	2	2	2	2	0	2	1	2	1	2	1	0	1	1	1	0	0	0	1	1	0	1	1
572	1	0	0	0	0	1	2	2	1	0	0	0	2	1	0	0	0	1	0	0	1	0	0	2	0	0	2	2	2	2	0	2	2	1	0	1	2	0	0	1	1	0	0	1	0	1	0	1	0
573	1	0	0	0	0	1	1	1	2	2	0	2	2	0	1	1	0	1	1	1	2	1	0	2	0	0	2	1	2	1	0	2	2	0	0	1	1	1	1	1	0	0	0	0	1	1	0	2	0
574	0	0	0	0	0	1	1	1	0	0	1	0	1	1	0	0	0	0	1	1	2	0	0	2	0	0	2	2	2	2	0	1	1	2	1	2	2	0	0	0	0	0	0	2	1	1	0	1	0
575	0	0	0	0	0	2	2	2	0	0	1	0	0	0	0	0	0	1	1	1	2	0	0	2	0	0	2	2	2	2	1	1	2	2	2	2	1	0	0	0	0	0	0	1	0	0	0	2	0
576	1	0	0	0	0	1	1	2	1	0	1	0	1	0	1	1	0	1	1	1	1	1	0	2	0	0	1	2	2	1	0	2	2	0	0	1	2	0	0	1	1	0	1	1	0	0	0	1	0
577	1	0	0	0	0	0	2	2	1	1	1	0	2	2	0	1	0	0	1	1	2	0	0	2	0	1	0	1	1	0	1	2	2	0	0	1	1	1	0	1	1	2	2	2	0	2	0	1	0
578	0	0	0	0	0	1	2	2	1	1	0	0	1	0	0	0	0	1	1	1	2	0	1	1	1	1	1	1	2	0	0	2	2	0	0	1	1	1	0	1	1	1	1	1	1	0	0	1	1
579	0	0	0	0	0	1	1	1	2	2	0	1	1	1	0	0	0	0	1	1	2	0	1	1	1	1	2	2	2	2	1	1	2	1	1	1	1	1	0	1	1	0	0	1	0	0	0	2	0
580	1	0	0	0	0	1	2	2	1	0	0	0	0	0	0	0	0	1	0	0	1	0	0	2	0	1	1	1	2	1	0	1	1	0	0	1	1	0	0	1	1	0	1	1	1	1	0	1	0
581	1	0	0	0	0	1	0	1	2	1	0	0	0	0	0	0	0	1	1	0	2	0	0	2	0	1	1	1	2	0	0	1	1	2	0	2	1	0	0	1	1	0	0	2	0	0	0	1	0
582	0	0	0	0	0	1	0	0	2	2	0	1	1	0	0	0	0	2	1	1	1	0	0	2	0	0	1	2	2	2	0	1	1	1	0	2	1	0	0	0	0	0	0	2	2	0	0	1	1
583	1	0	0	0	0	1	1	1	1	1	2	0	0	0	0	0	0	0	1	1	1	0	0	2	0	0	1	1	1	1	0	0	1	1	0	2	0	1	0	1	1	0	0	2	0	0	1	0	1
584	1	0	0	0	0	1	2	2	1	1	1	1	2	2	0	0	0	2	1	1	1	0	1	1	1	1	1	1	2	1	1	1	1	2	1	2	2	0	0	1	1	0	0	0	0	0	0	0	1
585	1	0	0	0	0	1	1	1	2	2	0	0	2	2	0	0	0	2	1	1	2	0	0	2	0	1	1	0	2	0	0	1	1	1	0	1	2	0	0	1	1	0	0	2	1	1	0	1	1
586	1	0	0	0	0	2	1	1	2	1	1	0	0	0	0	0	1	2	1	1	1	0	0	2	0	1	1	2	1	1	1	1	1	1	1	1	2	0	1	1	1	0	1	2	1	1	0	2	0
587	0	0	0	0	0	1	1	1	1	1	0	0	0	0	0	0	0	2	1	1	1	0	0	2	0	0	1	2	1	1	2	1	1	2	0	2	2	0	0	0	0	0	0	1	0	0	1	0	1
588	1	0	0	0	0	2	0	0	2	1	1	2	2	0	1	1	0	0	0	0	2	0	0	2	0	0	1	1	1	1	1	0	0	2	1	2	1	0	0	1	1	2	2	2	0	0	0	1	0
589	1	0	0	0	0	1	1	1	1	0	0	1	1	0	0	0	0	1	0	0	1	0	1	1	0	0	1	2	0	0	2	1	2	1	0	2	1	1	0	2	2	0	2	2	1	1	0	1	0
590	1	0	0	0	0	1	1	1	1	1	1	0	1	1	0	0	0	0	0	0	2	0	1	1	1	1	0	1	1	0	1	1	1	1	0	1	1	1	1	1	0	1	1	1	0	0	0	0	0
591	1	0	0	0	0	0	0	1	1	1	1	1	1	2	0	0	0	1	0	0	2	0	0	2	0	0	0	2	1	0	1	1	1	2	1	2	1	0	0	1	1	1	1	2	0	0	0	2	0
592	1	0	0	0	0	1	2	2	1	1	1	0	1	1	0	0	0	2	1	1	2	0	1	1	1	1	1	2	2	1	1	1	1	1	0	1	1	0	0	2	2	0	0	1	0	0	0	0	1
593	0	0	0	0	0	2	0	1	2	0	1	1	2	1	0	0	0	1	0	0	2	0	0	2	0	0	2	2	2	2	1	0	0	2	0	2	2	0	0	1	1	1	1	1	0	0	0	1	0
594	1	0	0	0	0	1	1	1	2	2	0	1	1	0	0	0	0	1	0	0	2	0	0	2	0	0	0	1	2	0	0	2	2	0	0	0	2	0	0	0	0	0	1	2	0	1	0	1	0
595	0	0	0	0	0	1	1	1	1	1	0	1	1	0	0	0	1	2	0	0	1	0	0	2	0	0	1	1	2	1	0	2	2	0	0	1	2	0	0	2	2	0	1	2	1	0	0	2	0
596	0	1	1	0	0	2	1	1	2	2	0	0	1	1	0	0	0	0	0	0	2	0	0	2	0	0	1	2	2	1	0	1	2	1	1	1	0	0	0	1	0	0	1	1	1	1	0	1	0
597	0	0	0	0	0	2	0	2	2	0	1	1	2	0	0	0	1	2	0	0	1	0	0	2	0	0	1	2	2	1	1	1	1	2	1	2	1	0	1	1	1	0	0	2	0	2	0	0	1
598	0	0	0	0	0	0	1	1	2	2	0	1	1	0	0	1	0	0	1	1	2	0	0	2	0	0	2	2	2	2	1	2	2	1	0	2	1	2	0	0	0	0	1	1	1	0	0	0	0
599	0	0	0	0	0	1	1	1	1	1	0	0	0	0	0	0	0	0	0	0	2	0	1	1	0	0	1	2	2	1	2	1	2	1	1	2	1	0	0	1	1	0	0	2	0	0	0	2	0
600	1	0	0	0	0	2	0	0	2	1	2	0	0	0	0	0	0	2	1	1	1	0	1	1	1	1	2	2	2	1	1	2	2	1	1	2	1	1	1	2	0	0	0	0	0	1	0	2	0
601	1	0	1	0	1	1	1	1	1	1	1	0	1	1	0	0	0	0	0	0	2	0	0	2	0	1	2	2	2	1	2	1	1	1	1	2	1	0	1	1	1	0	0	1	1	0	0	0	0
602	1	0	0	0	0	0	0	1	2	1	0	0	1	0	0	0	0	0	0	0	2	0	1	1	0	0	1	1	2	0	1	2	2	1	0	2	1	0	0	1	1	0	1	2	1	1	0	2	0
603	1	0	0	0	0	0	1	1	1	1	0	0	1	1	0	0	0	2	2	1	0	0	1	1	1	2	1	1	2	0	1	1	2	1	0	2	2	0	0	1	1	1	1	2	1	2	0	1	0
604	0	0	0	0	0	2	1	1	2	2	0	0	0	0	0	0	0	0	1	0	1	0	0	2	0	0	2	2	2	2	0	1	1	2	0	2	1	0	0	0	0	0	0	1	0	0	0	1	0
605	0	0	0	0	0	1	1	1	2	2	0	0	1	1	0	0	0	2	2	1	0	0	1	1	0	1	1	2	2	1	1	0	0	2	1	2	1	0	0	2	2	0	0	2	0	0	0	1	0
606	0	0	0	0	0	0	1	1	2	2	0	0	0	0	0	0	0	1	0	0	2	0	0	2	0	0	2	2	2	2	1	0	1	1	0	2	1	0	1	1	1	0	0	0	0	0	0	2	0
607	0	0	0	0	0	1	2	2	2	1	0	0	1	1	0	0	0	0	0	0	2	0	0	2	0	0	2	2	2	2	0	1	1	2	0	2	2	0	0	2	2	2	2	2	0	0	0	2	0
608	0	0	1	0	0	2	1	1	1	1	1	1	1	0	0	0	0	0	1	1	2	0	0	2	0	0	1	1	2	1	0	1	1	1	0	1	1	0	0	2	2	2	2	2	0	2	0	1	1
609	0	1	0	0	0	1	1	1	1	1	1	1	1	1	0	0	0	1	1	1	1	0	0	2	0	0	1	1	1	1	1	1	2	1	0	2	1	0	0	2	1	0	1	2	1	0	0	2	0
610	0	0	0	0	0	1	1	1	2	2	0	0	0	0	0	0	0	0	0	0	2	0	0	2	0	0	2	2	2	1	2	1	2	0	0	2	1	0	0	2	2	0	1	2	1	1	0	1	1
611	0	0	0	0	0	0	0	1	1	1	1	0	0	0	0	0	1	2	1	0	1	0	0	2	0	0	1	1	2	1	1	1	2	1	0	2	1	0	0	1	1	1	1	1	2	0	0	0	0
612	0	0	0	0	0	1	1	1	2	2	0	0	1	0	0	0	0	0	0	0	2	0	2	0	0	0	0	1	2	0	1	2	2	2	0	2	0	1	1	0	0	1	1	1	1	0	0	1	1
613	0	0	0	0	0	0	2	2	0	0	2	0	0	0	0	0	0	0	0	0	2	0	1	1	0	0	2	2	2	1	0	2	2	0	0	2	2	0	0	1	1	0	1	2	2	0	0	0	0
614	0	0	0	0	0	1	0	1	2	0	1	0	0	0	0	0	0	0	0	0	2	0	0	2	0	0	1	0	2	0	0	0	1	2	1	2	1	0	0	1	1	0	1	1	1	0	0	2	0
615	1	0	0	0	0	0	0	1	2	1	0	0	0	0	0	0	0	0	0	0	2	1	0	2	0	0	0	1	1	0	1	2	2	0	0	1	1	0	0	1	1	0	1	2	2	2	0	1	1
616	1	0	1	1	1	2	2	2	1	1	0	1	2	1	0	0	0	0	0	0	2	0	0	2	0	0	1	2	1	1	2	1	2	2	2	2	1	0	0	0	0	0	0	1	0	0	0	1	0
617	0	0	0	0	0	2	1	1	1	1	1	0	0	0	0	0	0	0	0	0	2	0	1	1	0	1	2	2	2	2	0	0	0	1	1	2	1	1	0	0	0	1	1	2	0	0	0	2	0
618	0	0	0	0	0	1	2	2	1	1	1	0	0	0	0	0	0	1	1	1	2	0	0	2	0	1	1	1	2	0	1	1	1	1	0	2	1	0	0	0	0	0	1	1	1	0	0	1	1
619	1	0	0	0	0	1	0	2	2	0	1	0	0	0	0	0	0	1	0	0	1	0	1	1	1	1	2	2	2	2	1	1	2	1	1	2	2	0	0	2	2	1	1	2	2	0	0	2	0
620	1	0	0	0	0	1	2	2	1	1	1	0	0	0	0	0	0	1	0	0	1	0	1	1	1	1	2	2	2	2	0	2	2	1	1	2	2	0	0	2	2	0	0	2	0	0	0	2	0
621	0	0	0	0	0	2	1	1	2	2	0	1	1	0	0	0	0	2	2	1	0	0	0	2	0	0	2	2	2	2	0	1	1	2	2	2	2	0	0	2	2	0	1	2	1	2	0	0	0
622	1	0	0	0	0	1	1	1	1	1	1	0	1	1	0	0	0	2	2	2	1	0	1	1	1	1	2	2	2	1	2	1	1	2	2	2	1	0	0	1	1	1	1	2	0	0	0	0	2
623	1	0	0	0	0	0	1	2	2	1	0	0	0	0	0	0	0	1	1	1	2	0	1	1	0	0	2	2	2	2	0	2	2	1	0	2	1	1	0	2	2	0	2	2	2	1	0	1	1
624	0	0	0	0	0	1	0	1	2	1	1	0	1	1	0	0	0	1	1	1	1	0	1	1	0	0	1	2	1	1	1	1	2	1	0	2	2	0	0	1	1	1	1	2	1	2	0	0	2
625	0	0	0	0	0	2	1	0	2	1	1	0	1	2	0	0	0	0	2	1	2	0	0	2	0	0	2	2	2	2	0	2	2	1	0	1	1	0	0	2	1	0	1	2	1	0	0	2	0
626	0	0	0	0	0	1	2	2	0	0	1	0	1	1	0	0	0	1	1	1	2	0	1	1	1	2	2	2	2	1	0	1	1	2	0	2	2	0	0	1	1	0	2	2	1	1	0	2	0
627	0	0	1	1	1	2	1	1	1	1	1	0	0	0	0	0	0	2	2	1	0	0	1	1	0	0	2	2	2	2	0	1	1	2	1	2	1	1	1	0	0	0	0	1	1	1	0	2	0
628	1	0	0	0	0	1	1	2	1	0	1	0	1	1	0	0	0	0	0	0	2	0	0	2	0	0	2	2	2	0	0	2	2	2	0	2	2	0	0	2	2	0	0	1	0	0	0	2	0
629	1	0	0	0	0	1	2	2	0	0	1	1	2	2	0	0	0	1	0	0	1	0	2	0	0	0	1	1	2	0	1	1	1	1	0	1	1	0	1	1	1	2	2	2	0	0	0	2	0
630	1	0	0	0	0	1	1	1	2	1	1	0	2	2	0	1	0	1	1	1	2	0	0	2	0	0	2	2	2	1	2	2	2	1	0	2	2	1	0	0	0	0	0	2	0	0	0	0	0
631	1	0	0	0	0	2	1	2	1	0	1	0	0	0	0	0	0	2	1	1	2	0	0	2	0	0	2	2	2	1	2	2	2	1	1	2	1	0	0	2	2	0	1	2	1	1	0	1	0
632	0	0	0	0	0	1	1	1	0	0	2	0	0	0	0	0	0	1	1	1	1	0	0	2	0	0	0	1	1	0	1	0	0	2	0	2	1	1	0	1	1	0	0	1	0	0	0	1	1
633	1	0	1	0	0	1	2	2	1	1	0	1	1	0	0	1	0	1	0	0	1	0	0	2	0	0	0	2	1	0	2	1	0	0	0	2	2	1	0	1	1	0	0	1	0	0	0	1	1
634	0	0	0	0	0	2	2	2	0	0	2	0	1	0	1	1	0	1	1	1	1	0	0	2	0	0	2	2	2	1	0	1	1	1	0	1	1	0	0	1	0	1	1	1	1	0	0	1	0
635	1	1	0	0	0	2	0	0	2	2	0	0	2	2	0	0	0	2	2	1	0	0	1	1	1	2	1	1	1	0	1	2	2	0	0	1	1	0	0	1	1	0	1	2	0	0	0	2	0
636	1	0	1	0	0	1	0	0	2	2	0	2	2	1	0	0	0	0	0	0	2	0	0	2	0	0	1	1	2	1	0	1	1	2	1	2	1	0	1	1	1	0	1	2	1	0	0	0	1
637	1	0	0	0	0	1	2	2	1	1	1	0	0	0	0	0	0	2	1	1	1	1	0	2	0	0	0	2	1	1	2	0	2	1	0	2	2	0	0	1	1	0	0	1	2	1	0	2	0
638	1	0	0	0	0	2	0	0	2	2	0	0	1	1	0	0	0	2	2	1	0	0	0	2	0	1	1	2	2	1	1	2	2	1	1	2	0	0	0	1	1	0	1	2	0	2	0	0	2
639	1	0	0	0	0	1	1	1	1	1	0	0	1	1	0	0	0	0	1	1	2	0	0	2	0	0	2	2	1	1	1	2	2	1	1	2	2	0	0	2	2	0	1	2	0	0	0	1	0
640	0	0	0	0	0	2	0	0	1	1	1	0	1	0	1	1	0	0	0	0	1	0	0	2	0	1	1	2	2	2	0	2	2	2	1	2	0	1	0	0	0	1	2	2	1	1	0	2	0
641	0	0	0	0	0	1	0	0	2	2	0	1	2	0	0	0	0	2	1	1	0	0	0	2	0	0	2	2	2	1	1	1	1	1	0	2	1	0	1	1	1	0	0	1	0	0	0	1	1
642	0	0	0	0	0	2	1	1	2	2	0	0	0	0	0	0	0	0	0	0	2	1	1	1	0	0	2	2	2	2	0	2	2	1	0	2	1	0	0	2	1	0	0	1	0	1	0	2	0
643	0	0	0	0	0	0	1	1	2	2	0	1	2	1	0	0	1	2	1	1	1	1	0	2	0	0	2	2	2	1	1	0	0	2	1	1	2	0	0	2	2	1	1	1	1	1	1	1	0
644	0	0	0	0	0	0	1	1	2	2	0	0	0	0	0	0	0	1	1	0	2	0	0	2	0	0	1	1	2	1	1	1	1	2	0	2	2	0	0	1	1	0	1	1	1	1	0	1	1
645	0	0	0	0	0	2	1	1	1	1	1	1	1	0	0	1	0	1	1	1	2	0	1	1	0	1	1	1	2	0	1	2	2	0	0	1	1	0	0	2	1	0	1	2	2	1	0	2	0
646	1	0	0	0	0	2	2	2	1	0	2	0	0	0	0	0	0	2	1	1	2	0	0	2	0	0	2	2	2	2	0	2	2	0	0	1	2	0	0	1	1	2	2	2	0	2	0	2	0
647	0	0	0	0	0	1	1	2	2	1	0	0	0	0	0	0	0	0	0	0	2	0	1	1	1	1	0	1	1	1	1	1	2	1	0	2	2	0	0	2	1	0	1	2	0	0	0	2	0
648	1	0	0	0	0	2	2	2	0	0	0	1	2	1	0	0	0	1	1	1	0	0	2	0	1	1	1	2	2	2	0	1	1	0	0	1	0	1	1	0	0	0	0	1	0	1	0	2	0
649	0	0	0	0	0	1	0	0	2	2	0	0	2	2	0	0	0	1	2	2	1	0	1	1	1	2	1	1	1	1	2	2	2	0	0	0	1	0	0	0	0	0	0	0	0	0	0	2	0
650	0	1	0	0	0	1	2	2	1	1	1	0	1	1	0	0	0	2	2	1	1	0	0	2	0	0	1	1	2	0	0	1	2	2	2	2	1	1	0	1	1	1	1	1	0	0	0	1	1
651	1	0	0	0	0	2	2	2	1	1	1	0	1	0	1	1	0	0	0	0	2	0	0	2	0	0	1	1	2	1	1	1	1	1	0	2	1	0	0	2	1	0	0	2	2	0	0	1	0
652	0	0	0	0	0	1	1	1	2	0	0	0	1	1	0	0	0	2	2	2	1	0	0	2	0	0	2	2	2	1	1	1	1	0	0	1	1	0	0	2	1	0	0	1	2	1	0	2	0
653	0	0	0	0	0	0	1	2	0	0	1	0	1	0	0	0	0	1	1	1	1	0	0	2	0	0	1	1	1	1	1	1	2	2	1	2	1	1	0	1	1	0	0	0	0	0	0	1	0
654	1	0	0	0	0	1	1	2	2	1	0	1	1	1	0	0	0	1	1	0	1	2	0	2	0	0	2	2	2	1	2	2	2	1	0	2	0	0	0	1	1	0	0	0	1	1	0	1	0
655	0	0	0	0	0	0	1	1	2	2	0	0	0	0	0	0	0	2	2	1	1	1	0	2	0	0	0	2	0	0	2	2	2	2	0	2	1	0	1	1	1	0	0	1	0	0	0	1	0
656	1	1	0	0	0	1	0	1	2	1	1	0	2	2	0	1	0	0	0	0	2	0	1	1	0	0	0	1	1	1	1	2	2	0	0	1	1	0	1	1	1	0	0	2	1	1	0	1	0
657	1	0	0	0	0	1	1	1	2	2	0	0	0	0	0	0	0	1	2	1	1	1	1	1	1	1	2	1	2	1	1	1	1	1	0	0	1	1	1	0	0	0	0	0	1	1	0	1	0
658	0	0	0	0	0	1	2	2	0	0	0	0	0	0	0	0	0	0	0	0	2	0	0	2	0	1	2	2	2	0	1	1	1	1	1	1	0	1	0	0	0	0	2	2	2	1	0	2	0
659	0	0	0	0	0	1	1	1	1	1	1	0	1	1	0	0	0	0	0	0	2	0	1	1	0	0	2	2	2	1	2	2	2	1	0	2	1	0	0	1	1	0	0	2	0	1	0	1	0
660	1	0	0	0	0	1	1	2	0	0	1	1	1	1	0	0	0	2	2	2	0	1	0	2	0	0	1	2	0	0	2	1	1	1	1	1	1	0	0	2	2	0	0	2	0	0	0	2	0
661	1	0	0	0	0	2	1	1	1	1	1	0	1	1	0	0	0	1	0	0	1	0	0	2	0	0	1	2	2	1	1	2	2	0	0	1	1	0	0	1	1	0	0	1	0	0	0	2	0
662	1	0	0	0	0	1	0	1	2	1	0	0	1	1	0	0	1	2	0	0	2	0	0	2	0	0	2	2	2	2	0	1	2	1	0	2	1	0	0	1	1	0	0	1	0	0	0	2	0
663	1	0	0	0	0	0	2	2	1	0	2	1	1	1	0	0	0	2	1	1	2	0	0	2	0	0	0	2	1	1	1	1	1	2	0	2	0	2	0	0	0	0	0	2	0	0	0	0	1
664	1	0	0	0	0	1	2	2	1	1	1	0	0	0	0	0	0	1	1	0	2	0	2	0	0	0	2	2	2	1	2	0	1	2	0	2	1	1	1	0	0	0	1	1	0	0	0	1	0
665	1	0	0	0	0	1	1	2	2	1	0	0	1	1	0	1	0	0	0	0	2	0	0	2	0	0	2	2	2	1	1	1	1	1	0	2	1	0	0	1	0	1	1	2	0	2	0	0	0
666	0	0	0	0	0	0	2	2	1	1	1	1	2	1	0	0	0	0	1	1	2	0	0	2	0	0	2	2	2	2	0	0	0	2	0	2	2	0	0	1	1	0	1	2	1	0	0	2	0
667	0	0	0	0	0	0	1	2	1	0	1	1	1	1	0	0	0	1	0	0	2	0	0	2	0	1	2	2	2	1	0	1	1	0	0	1	2	0	0	2	2	0	1	2	2	0	0	2	0
668	1	0	0	0	0	0	2	2	0	0	2	1	1	0	0	1	0	0	0	0	2	1	0	2	0	0	2	2	2	2	0	1	2	1	0	2	2	0	0	2	2	0	2	2	2	1	0	1	0
669	0	0	0	0	0	0	2	2	1	1	1	0	0	0	0	0	0	0	0	1	2	0	0	2	0	0	2	2	2	2	1	1	1	2	1	2	1	0	0	1	1	0	0	1	0	1	0	2	0
670	0	0	0	0	0	0	2	2	2	1	0	0	1	1	0	0	0	1	2	1	2	0	1	1	0	1	2	2	2	1	2	1	1	2	0	2	0	0	1	0	0	0	1	1	1	1	0	1	0
671	1	0	1	1	1	1	0	1	2	0	1	0	1	1	0	0	0	1	1	1	1	0	1	1	1	1	2	2	2	2	0	1	1	1	0	2	0	1	0	0	0	0	2	2	2	1	0	2	0
672	0	0	0	0	0	0	1	2	0	0	1	0	0	0	0	0	0	0	1	0	1	0	1	1	0	1	2	0	1	0	1	1	1	1	1	1	2	0	0	2	2	0	0	1	0	0	0	2	0
673	1	0	1	0	0	1	2	2	1	0	2	0	0	0	0	0	0	0	0	0	2	0	1	1	0	0	1	2	2	1	1	1	1	1	1	1	1	0	0	1	1	0	1	2	1	1	0	2	0
674	1	0	0	0	0	1	1	1	1	1	1	0	1	1	0	0	0	1	1	1	2	0	1	1	0	0	2	2	2	1	2	2	2	0	0	0	1	1	0	1	1	0	1	2	0	0	0	2	0
675	0	0	0	0	0	1	1	1	1	1	1	1	2	2	0	0	0	0	1	1	2	0	0	2	0	0	1	1	1	1	0	1	1	0	0	1	1	0	0	1	1	0	1	2	2	2	0	1	0
676	0	1	1	0	1	1	2	2	2	1	0	0	0	0	0	0	0	1	1	1	2	0	0	2	0	1	2	2	2	2	1	2	2	1	0	1	0	1	1	0	0	1	1	2	1	1	0	1	0
677	0	0	0	0	0	2	1	1	0	0	2	1	1	0	0	0	0	1	1	1	1	0	0	2	0	0	2	2	2	2	1	1	1	1	0	1	1	1	0	1	1	0	0	2	1	1	0	2	0
678	1	0	0	0	0	1	2	2	1	1	0	0	1	2	0	0	0	0	0	0	2	0	1	1	0	0	0	2	1	1	2	2	2	0	0	0	1	0	0	1	1	0	2	2	2	1	0	1	1
679	0	0	0	0	0	2	1	2	2	2	0	0	1	1	0	0	0	0	1	1	2	0	0	2	0	1	1	2	2	1	0	1	1	0	0	1	2	0	0	2	2	0	1	1	1	0	0	2	0
680	0	1	1	0	1	1	1	1	2	1	0	1	2	2	0	0	0	0	1	1	2	0	0	2	0	1	1	2	1	1	2	2	2	2	2	2	2	0	0	2	2	0	1	1	1	1	0	0	0
681	1	0	0	0	0	1	2	2	0	0	2	0	1	1	0	0	0	0	0	1	1	0	0	2	0	1	1	0	2	0	0	0	0	1	0	1	1	0	0	2	1	0	1	2	1	0	0	2	0
682	0	0	1	0	0	2	2	2	1	1	0	0	1	1	0	0	0	1	2	1	2	0	0	2	0	0	1	2	2	1	2	1	1	1	1	1	2	1	0	0	0	2	2	2	0	2	0	0	2
683	1	0	1	0	0	1	0	1	2	2	0	1	1	0	0	1	0	2	1	0	0	0	0	2	0	1	1	1	2	0	1	0	0	2	1	1	2	1	0	1	1	1	1	1	1	0	0	0	1
684	1	0	0	0	0	1	1	1	1	1	1	0	0	0	0	0	0	0	0	0	2	0	1	1	0	0	1	2	1	0	2	1	1	2	0	2	1	0	0	1	1	0	0	1	0	0	0	2	0
685	1	0	0	0	0	1	1	1	0	0	2	0	1	0	0	0	0	0	0	0	2	0	0	2	0	0	1	1	2	1	0	1	1	1	0	1	1	0	0	0	0	0	0	1	0	0	0	2	0
686	1	0	0	0	0	1	1	1	2	1	0	1	1	0	0	0	0	2	1	1	2	0	1	1	1	1	1	1	2	1	0	1	1	0	0	2	0	1	0	0	0	1	1	1	1	0	0	1	1
687	0	0	0	0	0	1	0	0	2	2	0	0	0	0	0	0	0	0	0	1	2	0	0	2	0	0	1	1	2	1	1	1	1	2	1	2	1	0	0	1	1	0	1	2	1	0	0	0	0
688	0	0	0	0	0	1	1	1	1	1	1	1	1	0	0	0	0	2	0	0	2	1	0	2	0	0	2	2	2	0	0	1	2	1	1	2	2	1	0	1	1	0	1	1	1	1	0	1	1
689	1	0	0	0	0	2	1	1	2	2	0	2	2	1	0	1	0	2	1	1	2	0	1	1	0	0	2	2	2	2	0	1	0	2	1	2	1	0	0	1	0	1	1	1	1	0	0	1	0
690	1	0	0	0	0	2	1	1	1	1	0	0	0	0	0	0	0	2	0	0	2	0	1	1	0	1	1	2	2	2	0	2	2	2	2	2	1	1	0	1	1	1	1	1	1	1	0	2	0
691	0	0	0	0	0	2	1	1	1	1	1	2	2	2	0	0	0	0	0	0	1	0	0	2	0	0	1	1	2	0	1	0	1	2	0	2	1	0	0	1	1	0	0	0	1	0	0	2	0
692	0	0	0	0	0	0	0	0	2	2	0	0	0	0	0	0	0	0	0	0	1	0	1	1	1	1	1	1	2	0	1	2	2	0	0	2	1	1	0	1	1	0	0	1	0	0	0	1	1
693	0	0	1	1	1	1	1	1	0	0	2	0	0	0	0	0	0	0	0	0	1	0	2	0	0	0	2	2	2	1	2	2	2	0	0	1	2	0	0	1	1	0	0	2	0	1	0	2	0
694	1	0	1	0	0	1	2	2	1	1	1	0	2	2	0	0	0	0	0	1	2	0	0	2	0	0	1	1	2	1	0	2	2	1	1	2	1	0	0	1	1	0	0	1	0	0	0	2	0
695	0	0	0	0	0	2	1	1	1	1	1	1	2	1	0	0	0	0	1	2	1	0	0	2	0	0	1	1	2	1	0	1	1	1	1	2	0	0	0	0	0	0	0	2	0	1	0	2	0
696	1	0	0	0	0	0	1	2	2	1	0	0	1	1	0	0	0	1	1	0	2	0	0	2	0	0	0	2	1	1	2	2	2	2	0	2	1	1	0	1	1	1	1	2	1	0	0	2	0
697	1	0	0	0	0	1	1	1	2	1	1	0	0	0	0	0	0	2	0	0	0	0	0	2	0	0	2	2	2	2	0	1	1	0	0	1	2	0	0	2	2	0	1	2	1	0	0	2	0
698	0	0	0	0	0	0	2	2	1	0	2	0	0	0	0	0	0	1	0	0	1	0	0	2	0	0	1	1	1	1	0	2	2	1	0	1	2	0	0	2	2	1	1	2	1	0	0	2	0
699	0	0	0	0	0	1	1	1	2	1	1	0	0	0	0	0	0	0	0	0	2	0	1	1	1	1	2	2	2	2	1	2	2	0	0	1	1	1	1	1	0	0	0	2	0	0	0	2	0
700	0	0	0	0	0	1	1	1	2	1	0	1	1	1	0	0	0	0	0	0	2	0	2	0	0	0	2	2	1	1	1	1	1	0	0	0	1	0	0	1	0	1	1	1	1	0	0	1	0
701	1	0	0	0	0	1	2	2	0	0	0	0	1	1	0	0	0	1	1	1	1	1	0	2	0	0	2	2	2	2	1	1	1	2	1	2	1	0	0	2	2	0	0	2	2	0	0	1	0
702	0	1	0	0	0	1	1	1	1	1	1	0	0	0	0	0	0	1	1	1	2	0	0	2	0	0	2	2	2	1	2	2	2	2	0	2	1	1	0	0	0	0	0	2	0	0	0	2	0
703	0	1	0	0	0	1	2	2	1	1	1	2	2	0	0	0	0	1	1	1	2	0	1	1	0	0	1	2	2	1	1	1	1	0	0	1	2	0	0	1	1	0	0	1	0	0	0	1	1
704	1	0	0	0	0	1	1	1	1	0	2	0	0	0	0	0	0	1	1	1	2	0	0	2	0	0	2	2	2	2	0	1	1	0	0	1	1	0	0	1	1	0	0	0	0	0	0	1	1
705	0	1	0	0	0	0	1	1	1	1	0	0	1	1	0	0	0	0	1	1	2	0	0	2	0	0	1	1	2	1	1	1	1	2	0	2	2	0	0	2	2	0	0	1	0	0	0	1	0
706	1	0	0	0	0	1	2	2	1	0	0	1	1	0	0	0	0	1	1	0	2	0	0	2	0	0	1	1	1	1	2	1	1	2	0	2	1	0	0	0	0	0	0	1	1	1	0	2	0
707	1	0	1	0	0	1	2	2	1	1	0	1	1	0	0	0	0	0	1	1	2	0	0	2	0	0	1	1	2	1	1	1	1	1	1	1	1	0	0	2	2	0	0	2	0	0	0	1	0
708	0	0	0	0	0	2	1	2	1	0	0	1	1	1	0	0	0	0	1	0	1	0	1	1	1	1	2	2	1	1	2	0	1	1	1	2	2	0	0	1	1	0	0	1	0	0	0	0	2
709	1	0	0	0	0	2	1	2	2	1	0	1	2	2	0	0	0	2	1	1	2	0	1	1	0	0	2	2	2	1	1	1	1	2	2	2	0	0	0	0	0	1	1	2	1	0	0	1	1
710	1	0	0	0	0	1	1	1	1	1	0	1	1	0	0	0	0	1	2	2	1	0	1	1	0	0	2	2	2	1	2	0	1	2	0	2	2	1	0	1	1	1	1	1	1	1	0	2	0
711	0	1	0	0	0	1	2	2	2	1	1	1	1	0	0	0	0	2	1	1	2	0	0	2	0	0	1	2	2	1	0	2	2	0	0	0	2	0	0	1	1	1	1	2	1	0	0	2	0
712	0	0	0	0	0	0	2	2	1	1	0	0	1	1	0	0	0	1	2	2	1	0	1	1	0	1	0	2	2	0	1	1	2	2	0	2	1	0	0	2	2	1	1	2	1	0	0	1	0
713	0	0	0	0	0	1	2	2	1	1	0	1	1	0	0	0	0	0	0	0	2	0	0	2	0	1	2	2	2	2	1	1	1	2	1	2	0	2	0	0	0	0	1	2	2	0	0	0	0
714	1	0	1	0	0	1	2	2	0	0	1	0	0	0	0	0	0	2	2	2	1	0	0	2	0	0	2	2	2	1	2	1	1	2	0	2	1	0	0	2	1	0	0	0	1	1	0	2	0
715	1	1	0	0	0	1	0	0	2	2	0	0	1	1	0	0	0	2	1	1	1	0	1	1	1	1	1	1	2	1	0	1	1	1	0	1	1	0	0	1	1	0	0	2	0	0	0	2	0
716	1	0	0	0	0	2	0	0	2	2	0	0	1	1	0	0	0	0	2	1	2	0	0	2	0	0	0	1	2	1	0	2	2	0	0	1	1	1	0	1	1	0	0	2	0	0	0	2	0
717	1	0	0	0	0	1	2	2	0	0	0	0	0	0	0	0	0	1	1	1	2	0	0	2	0	0	1	1	2	1	0	0	1	1	0	2	2	0	1	1	1	0	0	2	0	0	0	0	0
718	1	0	0	0	0	1	0	0	2	2	0	0	0	0	0	0	0	1	0	0	1	0	0	2	0	0	1	2	2	1	2	0	0	2	0	2	1	1	0	1	1	0	0	2	0	1	0	0	0
719	0	0	0	0	0	1	0	0	2	1	1	0	0	0	0	0	0	1	0	0	2	0	1	1	1	1	2	2	2	1	1	1	2	0	0	2	2	1	1	2	1	0	0	2	0	0	0	1	0
720	0	0	1	0	0	2	2	2	1	1	1	0	1	1	0	1	0	2	2	1	0	0	0	2	0	0	1	1	1	1	0	1	1	1	0	2	2	0	0	1	1	0	0	2	0	0	0	2	0
721	0	0	0	0	0	2	1	1	1	1	0	0	0	0	0	0	0	1	0	0	0	0	0	2	0	0	2	2	2	1	1	2	2	0	0	1	0	1	1	0	0	0	0	1	1	0	0	2	0
722	0	1	0	0	0	0	1	1	2	0	0	1	1	0	0	0	0	0	0	0	2	0	0	2	0	0	2	2	2	2	0	2	2	0	0	1	2	0	0	0	0	0	0	1	0	0	0	1	1
723	1	0	0	0	0	0	1	2	0	0	1	0	0	0	0	0	0	0	1	0	2	0	0	2	0	0	2	2	2	2	1	0	1	1	1	2	2	0	0	1	1	0	0	1	0	0	0	1	0
724	0	1	0	0	0	1	2	2	1	0	0	1	1	0	0	0	0	0	0	0	2	1	0	2	0	0	1	1	1	0	1	1	1	1	0	2	2	0	0	0	0	0	0	2	0	0	0	2	0
725	0	0	0	0	0	0	1	2	0	0	1	0	0	0	0	0	0	1	1	0	2	1	1	1	0	0	1	2	2	1	2	2	2	0	0	1	2	1	1	2	1	0	0	1	0	0	0	2	0
726	1	0	0	0	0	2	1	2	2	0	1	0	0	0	0	0	0	1	1	1	1	0	0	2	0	0	1	1	1	1	0	0	0	2	1	1	2	1	1	2	1	2	2	2	0	0	0	0	0
727	0	0	0	0	0	1	2	2	0	0	0	0	1	1	0	0	0	1	1	1	0	0	0	2	0	0	0	1	2	1	0	2	2	0	0	1	2	0	0	2	2	0	0	2	0	0	0	2	0
728	1	1	0	0	0	1	0	1	2	1	0	0	2	2	0	1	0	1	1	1	2	0	1	1	0	1	1	2	1	1	2	0	1	2	0	2	2	0	0	1	1	0	1	1	1	0	0	1	1
729	0	0	0	0	0	1	1	2	1	0	1	0	0	0	0	0	0	0	1	1	2	1	0	2	0	0	2	2	2	1	0	0	1	1	0	2	1	0	1	1	1	1	1	2	1	0	0	2	0
730	1	0	0	0	0	0	2	2	1	1	1	1	2	1	0	0	1	2	1	0	1	0	1	1	0	0	2	2	2	0	0	1	2	2	1	2	0	0	0	0	0	0	0	1	0	0	0	1	0
731	0	0	1	0	0	2	2	2	1	1	1	2	2	0	1	1	1	2	0	0	1	0	0	2	0	0	1	1	2	1	0	1	1	2	1	2	1	0	0	0	0	0	0	2	0	1	0	0	0
732	1	0	0	0	0	2	0	0	2	2	0	0	0	0	0	0	0	1	1	1	1	0	0	2	0	0	2	2	2	2	1	1	1	1	1	2	0	0	0	1	1	0	0	2	1	1	0	1	1
733	1	1	0	0	0	1	2	2	0	0	0	0	2	1	0	0	1	2	1	1	1	0	0	2	0	0	2	2	2	2	1	2	2	0	0	0	2	0	0	1	1	1	1	2	2	0	0	1	0
734	1	0	0	0	0	1	1	1	2	2	0	0	1	1	0	0	0	0	1	1	1	0	1	1	0	0	2	2	2	2	1	1	1	0	0	1	2	1	0	1	1	0	0	1	1	0	0	2	0
735	1	0	0	0	0	1	2	2	0	0	2	0	1	1	0	0	0	0	0	1	2	0	1	1	0	0	1	2	2	1	2	0	0	2	0	2	2	0	0	2	2	0	1	2	0	2	0	2	0
736	0	0	0	0	0	1	1	1	1	1	1	0	1	0	0	0	0	1	1	1	2	0	0	2	0	0	1	2	1	1	1	2	2	1	1	1	1	1	0	1	1	0	1	2	1	1	0	1	0
737	0	0	0	0	0	2	1	2	1	0	1	0	1	0	1	1	0	0	1	1	2	0	0	2	0	0	2	2	2	2	0	1	2	1	0	2	1	1	0	1	1	1	1	2	0	0	0	2	0
738	0	0	0	0	0	1	2	2	1	1	0	0	1	1	0	0	0	1	1	0	2	0	0	2	0	1	1	1	2	1	0	1	1	1	0	2	2	0	0	1	1	0	0	1	0	0	0	0	2
739	1	0	0	0	0	0	2	2	1	0	2	0	1	1	0	0	0	1	1	2	1	0	0	2	0	0	1	1	1	1	0	1	2	2	2	2	1	0	0	1	1	0	0	2	1	1	0	2	0
740	1	0	0	0	0	2	1	1	1	1	0	0	0	0	0	0	0	1	1	1	2	0	0	2	0	0	2	2	2	2	0	1	1	1	0	1	1	0	0	0	0	0	0	1	0	0	0	2	0
741	0	0	0	0	0	1	2	2	1	1	1	1	1	0	0	0	0	0	0	0	1	1	0	2	0	0	2	2	2	1	2	1	1	1	0	1	2	0	0	1	1	0	0	0	0	0	0	1	0
742	1	0	1	1	1	1	0	0	2	2	0	0	1	1	0	0	0	1	1	1	2	0	0	2	0	1	1	1	2	2	1	2	2	0	0	1	0	0	1	1	0	0	0	2	0	2	0	1	0
743	0	0	0	0	0	1	0	0	2	2	0	0	2	2	0	0	1	2	1	1	1	0	0	2	0	0	1	2	1	1	2	1	1	0	0	2	1	0	0	1	0	0	1	1	1	1	0	0	0
744	0	0	0	0	0	0	1	1	2	1	1	0	0	0	0	0	0	1	0	1	1	0	0	2	0	0	1	1	2	1	0	2	1	2	1	2	2	0	0	1	1	0	0	1	1	1	0	1	1
745	0	0	0	0	0	2	1	1	2	0	0	0	1	1	0	0	0	1	1	1	2	0	0	2	0	1	1	1	1	1	0	0	0	2	1	2	1	0	0	1	1	0	0	0	1	1	0	2	0
746	1	0	0	0	0	2	2	2	2	1	0	0	0	0	0	0	0	1	0	0	0	0	1	1	0	0	0	2	2	0	1	2	2	1	1	2	1	0	0	0	0	0	1	1	1	1	0	1	1
747	0	0	0	0	0	2	0	0	2	1	2	1	1	0	0	1	0	0	1	1	2	0	0	2	0	0	1	2	2	2	0	0	0	2	2	2	1	0	0	2	2	1	1	1	1	1	0	1	0
748	1	0	0	0	0	2	1	1	2	2	0	0	2	1	0	0	0	0	0	0	2	0	0	2	0	0	1	0	2	0	0	1	2	1	0	2	1	0	1	1	1	0	1	1	1	0	0	1	0
749	1	1	1	0	0	2	1	1	2	2	0	0	1	0	0	0	0	1	0	0	1	0	1	1	0	1	2	2	2	0	1	1	2	0	0	1	1	1	0	1	1	0	1	2	1	1	0	2	0
750	1	0	0	0	0	0	0	0	2	2	0	0	0	0	0	0	0	0	0	0	2	0	0	2	0	1	0	0	1	0	1	2	2	1	0	2	1	0	0	2	2	0	0	2	0	0	0	0	0
751	1	0	1	0	0	1	0	0	2	2	0	1	1	1	0	0	0	2	2	1	0	0	1	1	0	1	2	2	2	2	0	1	2	0	0	2	0	1	0	0	0	0	2	2	1	1	0	1	0
752	1	0	0	0	0	2	1	1	1	1	1	1	1	0	0	0	0	2	2	1	0	0	1	1	1	1	1	2	2	2	0	1	1	1	1	1	1	0	0	2	2	1	1	1	0	0	0	0	1
753	0	0	0	0	0	1	2	2	1	1	1	0	0	0	0	0	0	0	0	0	2	0	0	2	0	0	2	2	2	1	1	0	0	1	0	1	1	1	1	1	0	0	0	1	0	0	0	0	0
754	0	0	0	0	0	1	0	1	2	1	1	0	0	0	0	0	0	1	1	0	2	0	1	1	0	1	1	2	1	1	2	0	0	2	0	2	2	0	0	2	2	0	0	1	0	0	0	2	0
755	0	1	0	0	0	0	1	1	2	2	0	0	1	1	0	0	0	1	1	1	1	0	0	2	0	1	1	0	2	0	0	1	1	0	0	1	2	0	0	2	2	0	0	0	0	0	0	1	1
756	1	0	1	0	0	1	2	2	1	1	1	0	0	0	0	0	0	1	2	2	1	0	0	2	0	0	2	2	2	1	1	1	1	0	0	1	1	0	0	1	1	1	1	2	0	2	0	1	0
757	1	0	0	0	0	2	0	1	2	1	1	1	0	0	0	0	1	2	2	2	2	0	0	2	0	1	1	1	2	2	1	1	1	1	0	2	2	0	0	2	2	0	1	2	1	0	1	1	0
758	1	0	0	0	0	1	1	1	1	1	1	1	1	0	0	0	0	1	1	0	2	0	0	2	0	0	1	1	1	1	1	1	1	1	0	0	1	0	0	0	0	0	0	0	2	0	0	2	0
759	0	0	0	0	0	0	1	2	2	1	0	0	2	1	0	0	0	1	0	0	2	1	0	2	0	0	2	2	2	1	0	1	0	2	1	2	1	0	1	0	0	0	1	2	0	1	0	2	0
760	0	0	0	0	0	0	2	2	0	0	1	0	1	0	1	1	0	1	2	2	1	0	0	2	0	0	1	2	2	2	0	2	2	0	0	1	2	0	0	0	0	0	1	2	2	0	0	1	1
761	1	0	0	0	0	1	0	0	2	2	0	0	0	1	0	0	1	2	1	1	1	0	0	2	0	0	1	2	2	1	0	2	2	1	0	2	1	1	0	1	1	0	0	2	0	2	0	1	0
762	1	0	0	0	0	0	1	1	1	1	1	0	0	0	0	0	0	0	1	1	2	0	0	2	0	0	2	2	2	2	0	1	1	1	0	1	2	0	0	2	2	0	1	2	1	2	0	1	0
763	0	0	0	0	0	0	1	1	2	1	0	0	2	2	0	1	0	0	1	1	2	0	0	2	0	0	2	2	2	2	0	2	2	0	0	1	2	0	0	2	2	1	1	2	0	0	0	2	0
764	1	0	0	0	0	0	0	1	2	1	0	0	0	0	0	0	0	1	0	0	0	0	0	2	0	0	1	2	2	2	1	1	2	2	2	2	2	0	0	2	2	0	1	2	1	2	0	1	0
765	1	0	0	0	0	1	1	2	0	0	1	0	0	0	0	0	0	0	0	1	2	0	0	2	0	0	2	2	2	2	1	1	1	2	1	2	1	0	0	0	0	0	0	2	0	0	1	1	0
766	0	0	0	0	0	2	1	1	1	1	1	0	0	0	0	0	0	1	1	1	1	0	1	1	0	1	1	1	2	1	0	0	0	1	1	2	1	1	0	1	1	1	1	2	2	1	0	1	0
767	0	0	0	0	0	1	0	0	2	1	1	0	1	0	0	0	0	0	0	0	2	0	1	1	1	1	1	1	2	1	0	2	2	2	1	2	1	0	0	2	2	0	1	2	1	0	1	1	0
768	0	0	0	0	0	0	2	2	1	1	1	0	1	1	0	1	0	0	0	0	1	0	0	2	0	0	1	1	2	1	1	1	1	1	0	2	1	0	0	1	0	2	2	2	0	0	0	2	0
769	0	0	1	0	0	1	1	1	2	2	0	0	0	0	0	0	0	1	0	1	2	0	0	2	0	0	1	1	2	0	1	1	1	0	0	1	0	0	0	0	0	0	0	1	0	0	0	2	0
770	0	0	1	1	1	2	1	2	1	0	1	0	1	0	1	1	0	1	2	2	1	0	1	1	1	1	2	2	2	2	0	2	2	2	0	2	2	1	0	1	1	0	0	2	1	1	0	1	0
771	0	0	0	0	0	1	1	2	1	0	1	0	1	0	0	0	0	1	1	1	2	0	0	2	0	0	2	2	2	2	0	1	2	2	0	2	1	0	0	1	1	0	0	0	0	0	0	1	0
772	1	0	1	1	1	1	1	1	2	2	0	0	0	0	0	0	0	1	2	2	1	0	0	2	0	0	1	2	2	1	0	1	1	2	1	2	2	0	0	2	2	1	2	2	0	0	0	0	1
773	0	0	0	0	0	0	2	2	0	0	0	0	1	1	0	0	0	1	1	1	1	0	0	2	0	0	0	1	2	1	0	0	1	2	0	2	0	0	0	0	0	0	0	2	0	0	0	2	0
774	0	0	0	0	0	1	1	1	1	1	1	0	0	0	0	0	0	0	0	0	2	0	0	2	0	1	2	2	2	2	0	2	2	0	0	1	2	0	0	2	2	0	0	2	0	0	1	2	0
775	1	0	0	0	0	1	0	0	2	2	0	0	0	0	0	0	0	1	1	1	1	0	0	2	0	0	1	2	2	1	0	0	0	2	1	2	1	0	0	1	1	0	0	2	0	1	0	1	1
776	0	0	0	0	0	1	0	1	2	1	0	0	1	1	0	0	1	1	1	1	1	0	1	1	0	1	1	2	1	1	2	0	0	2	0	2	1	0	0	1	1	0	0	1	0	0	0	2	0
777	0	0	0	0	0	0	1	1	1	1	1	0	1	0	1	1	0	0	1	1	2	0	1	1	0	0	1	2	2	1	2	1	1	2	1	2	2	0	0	2	1	0	1	2	2	0	0	2	0
778	1	0	0	0	0	1	2	2	0	0	0	1	1	0	0	0	0	0	0	0	2	0	0	2	0	0	0	0	1	0	1	2	2	0	0	1	0	1	0	0	0	0	0	1	0	0	0	2	0
779	1	0	0	0	0	1	1	1	1	1	0	0	0	0	0	0	0	1	0	0	2	0	1	1	0	0	1	1	1	1	0	0	1	1	0	2	1	1	1	2	1	1	1	2	0	0	0	1	0
780	0	0	0	0	0	1	1	1	2	2	0	0	0	0	0	0	0	0	1	1	2	0	0	2	0	0	1	1	2	1	0	1	1	1	0	2	1	0	1	1	1	0	1	2	1	0	0	0	2
781	0	0	0	0	0	0	1	2	1	0	0	0	1	1	0	0	0	1	1	1	1	0	0	2	0	0	1	2	0	0	2	1	1	2	2	2	0	0	0	0	0	0	0	0	1	0	0	2	0
782	0	0	0	0	0	1	1	1	2	2	0	1	2	1	0	1	0	0	1	1	2	0	0	2	0	0	2	2	2	1	1	1	1	0	0	0	2	0	0	2	2	0	0	1	0	0	0	0	0
783	0	0	1	0	0	2	1	2	2	0	0	0	1	1	0	0	0	1	0	0	1	0	0	2	0	0	1	2	1	1	1	1	1	1	0	2	1	0	0	1	1	0	1	2	0	0	0	2	0
784	0	0	0	0	0	1	1	1	2	2	0	1	0	0	0	0	0	0	1	1	2	1	0	2	0	0	2	2	2	0	0	1	1	1	0	1	1	0	0	2	2	0	0	2	0	0	0	2	0
785	0	0	0	0	0	1	1	2	0	0	1	0	1	1	0	0	0	1	1	1	0	0	0	2	0	0	2	2	2	2	0	0	0	1	1	2	1	0	1	0	0	0	0	2	0	0	1	1	0
786	0	0	0	0	0	1	0	0	1	1	1	0	1	2	0	0	1	2	1	0	1	0	0	2	0	0	2	2	2	1	1	1	1	0	0	1	1	0	0	1	1	0	0	2	0	0	0	2	0
787	0	0	0	0	0	1	1	1	1	1	0	0	1	1	0	0	0	2	0	0	1	1	1	1	0	0	2	2	2	2	1	1	1	0	0	1	1	1	0	0	0	0	0	1	0	0	0	2	0
788	1	0	0	0	0	1	1	2	2	0	0	1	1	1	0	0	0	1	1	1	1	0	0	2	0	0	1	1	2	0	0	0	2	2	1	2	1	0	1	1	1	0	2	2	2	1	0	1	0
789	1	0	0	0	0	1	2	2	1	1	0	1	1	0	0	0	0	2	1	1	2	0	1	1	0	1	0	1	2	1	0	1	1	2	2	2	1	0	0	0	0	0	0	1	0	0	0	1	0
790	0	0	0	0	0	0	0	0	2	2	0	2	2	2	0	0	0	0	0	0	2	0	0	2	0	1	2	2	1	1	1	1	1	1	0	1	2	0	0	2	2	0	1	2	0	2	0	0	2
791	0	0	0	0	0	1	2	2	1	1	1	1	1	0	1	1	0	0	0	0	2	0	0	2	0	0	1	1	2	0	0	1	1	1	0	1	1	0	0	2	2	0	0	1	0	1	0	2	0
792	0	0	1	0	0	1	0	0	2	2	0	0	2	2	0	0	0	1	1	1	1	0	0	2	0	0	2	2	2	1	2	0	1	1	0	2	1	0	0	1	1	0	0	1	1	1	0	1	1
793	1	0	0	0	0	0	1	2	2	0	0	0	0	0	0	0	0	0	0	1	2	0	1	1	0	0	2	2	2	1	2	2	2	0	0	1	1	1	0	0	0	0	0	1	1	1	0	2	0
794	1	0	0	0	0	2	1	2	2	0	1	1	1	0	0	1	0	0	0	1	2	0	0	2	0	0	1	1	2	1	0	0	0	0	0	1	1	1	0	1	1	0	0	1	0	0	0	1	0
795	0	0	0	0	0	0	0	1	2	1	0	0	1	1	0	0	0	0	0	1	1	0	0	2	0	0	2	2	2	2	0	1	1	2	0	2	1	1	0	1	1	0	0	1	0	1	0	2	0
796	1	0	0	0	0	2	1	1	2	2	0	0	0	0	0	0	0	2	0	0	2	0	0	2	0	0	1	2	2	1	1	2	2	1	0	2	1	1	0	0	0	0	0	1	0	0	0	1	0
797	0	1	1	0	0	2	1	1	1	0	0	0	1	1	0	0	0	2	2	2	0	0	1	1	0	0	0	2	0	0	2	1	2	2	2	2	2	0	0	1	1	0	1	2	1	2	0	1	0
798	0	0	1	0	0	2	1	1	1	1	1	0	0	0	0	0	0	1	0	0	1	0	0	2	0	0	2	2	2	2	0	2	1	1	0	2	0	1	0	0	0	0	0	1	0	1	0	1	0
799	1	0	0	0	0	1	2	2	1	1	1	0	1	1	0	0	0	2	0	1	1	0	0	2	0	0	1	2	2	2	0	0	0	2	2	2	1	0	1	1	1	0	0	2	0	0	0	0	1
800	0	0	0	0	0	0	1	1	1	1	1	1	2	1	0	1	0	0	0	0	1	0	0	2	0	0	1	1	2	1	0	0	0	2	1	2	2	0	0	1	1	0	1	2	1	2	0	2	0
801	0	0	0	0	0	1	1	2	2	1	0	0	2	1	1	1	0	2	1	1	1	0	0	2	0	0	1	1	1	1	0	2	2	2	0	1	0	0	0	1	1	1	1	2	0	0	0	2	0
802	1	1	1	0	1	1	1	1	1	1	1	0	0	0	0	0	1	2	2	2	2	0	1	1	1	1	1	2	2	1	0	1	1	2	0	2	1	1	0	1	1	0	1	2	0	2	0	1	1
803	0	0	0	0	0	1	2	2	1	0	0	0	0	0	0	0	0	1	0	0	2	0	1	1	0	1	2	2	2	2	0	2	2	0	0	1	0	0	0	1	0	0	1	2	2	2	0	2	0
804	0	0	1	0	0	2	2	2	2	1	0	0	0	0	0	0	0	1	1	1	2	0	1	1	1	1	2	1	2	1	0	0	0	1	0	1	1	1	0	1	1	0	0	1	0	1	0	1	0
805	1	1	0	0	0	1	1	1	2	2	0	0	0	0	0	0	0	0	0	0	2	0	0	2	0	0	2	2	2	1	1	2	2	1	1	2	2	0	0	1	1	0	1	2	1	1	0	0	0
806	1	1	0	0	0	1	2	2	1	1	0	2	2	1	0	1	0	1	1	1	1	0	0	2	0	0	1	1	1	1	1	2	2	2	0	2	0	0	0	1	0	0	0	2	0	0	0	0	1
807	0	0	0	0	0	0	1	2	2	1	0	0	1	1	0	0	0	0	0	0	2	0	0	2	0	1	1	1	2	0	1	2	2	0	0	1	1	0	0	1	1	1	1	2	2	1	0	2	0
808	0	0	0	0	0	2	2	2	0	0	2	0	1	1	0	0	0	1	1	1	2	0	0	2	0	0	0	1	2	0	0	0	2	0	0	2	2	0	0	0	0	1	1	2	1	1	0	0	1
809	1	0	1	0	0	1	1	2	2	2	0	1	1	0	0	0	0	2	2	1	0	0	1	1	0	0	1	1	2	1	0	2	2	2	0	2	1	1	0	1	1	0	0	1	1	1	0	2	0
810	0	0	0	0	0	1	1	1	1	1	1	0	0	0	0	0	0	0	0	0	2	0	0	2	0	0	2	2	2	2	1	1	1	0	0	1	1	0	0	0	0	0	2	2	2	1	0	1	1
811	1	0	0	0	0	2	1	1	1	1	0	1	1	0	0	0	0	1	1	1	2	0	0	2	0	0	2	2	2	2	0	1	1	1	0	1	1	1	0	0	0	0	0	1	0	0	0	1	1
812	1	0	1	1	1	2	2	2	0	0	2	1	1	0	0	0	0	1	0	0	1	0	1	1	0	0	2	2	2	2	0	1	1	1	1	1	1	1	1	2	0	0	1	1	1	0	0	2	0
813	0	0	0	0	0	2	1	1	2	2	0	0	0	0	0	0	0	0	0	0	2	0	0	2	0	1	2	2	2	2	1	1	2	1	0	1	1	1	0	0	0	0	0	2	0	0	0	2	0
814	1	0	1	1	1	1	0	1	2	1	0	0	0	0	0	0	0	0	1	1	2	0	0	2	0	0	1	2	2	1	0	1	1	0	0	1	2	0	0	1	1	0	0	1	0	0	0	1	0
815	1	0	0	0	0	1	0	0	2	2	0	2	2	1	0	0	0	2	2	2	1	0	0	2	0	1	2	2	2	1	2	1	1	2	1	2	1	1	0	2	2	0	0	1	0	0	0	0	2
816	0	1	0	0	0	1	0	1	1	0	1	1	1	0	0	1	0	1	1	1	2	0	1	2	0	0	2	2	2	2	1	2	2	0	0	1	1	0	1	0	0	1	1	1	0	1	0	2	0
817	1	0	0	0	0	1	1	1	1	0	2	1	2	0	0	0	0	1	1	1	1	0	2	0	0	1	1	2	2	1	0	1	1	2	0	2	1	0	0	0	0	1	1	1	0	1	0	2	0
818	0	0	0	0	0	2	1	1	0	0	0	0	0	0	0	0	1	1	0	0	2	0	1	1	0	0	1	1	1	1	0	1	2	2	2	2	2	0	0	0	0	1	1	2	1	1	0	1	1
819	1	1	1	0	0	2	1	1	2	2	0	0	0	0	0	0	0	0	1	1	1	0	1	1	1	1	2	2	2	1	1	1	1	2	1	2	0	2	0	0	0	0	1	2	1	0	0	1	1
820	0	0	0	0	0	2	1	1	2	2	1	0	0	0	0	0	0	0	0	0	2	0	0	2	0	0	1	2	2	1	0	0	0	2	0	2	1	0	1	1	1	1	1	1	0	0	0	0	0
821	0	0	0	0	0	2	1	1	0	0	0	1	1	1	0	0	0	2	2	1	1	0	0	2	0	0	1	1	2	1	0	1	1	1	1	2	2	0	0	2	2	0	1	2	1	0	0	2	0
822	0	0	0	0	0	2	0	1	2	0	1	1	1	1	0	0	0	0	0	1	2	0	0	2	0	1	1	1	2	1	0	2	2	1	0	1	2	0	0	2	2	0	0	1	0	1	0	2	0
823	0	0	0	0	0	2	2	2	1	0	1	0	1	1	0	0	0	0	0	0	2	0	1	1	1	1	2	2	2	2	0	2	2	0	0	0	1	0	0	1	1	2	2	2	0	0	0	1	0
824	0	0	0	0	0	2	1	2	1	0	0	0	1	1	0	0	0	2	1	1	2	0	0	2	0	1	1	2	2	1	2	1	2	1	0	2	2	0	0	1	1	0	0	1	0	0	1	1	0
825	1	0	0	0	0	0	2	2	0	0	0	0	0	0	0	0	0	0	0	0	2	0	0	2	0	0	1	2	1	1	2	2	2	0	0	1	1	0	0	2	2	0	1	2	1	0	0	1	0
826	0	0	0	0	0	2	1	0	2	1	1	0	1	0	1	1	0	1	1	0	2	0	1	1	1	1	0	1	1	1	1	1	2	1	1	1	2	0	0	0	0	0	1	2	2	1	0	1	1
827	0	0	1	0	0	1	1	1	2	1	1	0	1	1	0	0	0	2	2	2	1	0	0	2	0	0	1	2	2	2	0	2	2	1	0	1	2	0	0	1	1	0	1	2	1	0	0	2	0
828	0	0	0	0	0	1	1	2	2	0	1	0	1	1	0	1	1	2	1	1	1	0	0	2	0	0	2	2	2	2	0	2	2	0	0	0	1	0	0	1	1	0	0	0	0	0	0	1	0
829	1	0	0	0	0	1	1	1	2	2	0	0	0	0	0	0	0	0	0	0	2	0	0	2	0	0	1	2	1	1	1	1	1	2	1	2	2	0	0	1	1	1	1	1	1	0	0	1	0
830	0	0	0	0	0	1	1	1	1	1	0	1	2	2	0	0	0	1	1	1	1	0	1	1	1	1	2	2	2	2	1	1	1	1	0	2	1	0	0	2	2	0	2	2	2	1	0	2	0
831	0	0	1	0	0	2	0	1	2	1	0	0	0	0	0	0	0	1	1	1	2	0	1	1	0	0	1	1	2	1	0	1	1	1	0	2	1	0	0	1	1	1	1	2	2	0	0	2	0
832	0	0	0	0	0	0	2	2	0	0	2	0	1	2	0	0	0	1	1	1	2	0	0	2	0	0	2	2	2	2	1	1	1	1	0	1	1	1	1	1	0	1	1	1	0	0	0	2	0
833	0	0	0	0	0	0	1	1	1	1	1	0	2	2	0	1	0	0	0	0	1	0	1	1	1	1	0	1	2	1	0	1	1	0	0	1	1	0	0	1	1	1	1	2	1	1	0	2	0
834	0	0	0	0	0	1	2	2	1	1	0	1	1	0	0	0	0	2	1	1	1	0	0	2	0	0	2	2	2	2	1	2	2	0	0	1	2	0	0	1	1	0	0	2	0	0	0	2	0
835	0	0	0	0	0	2	2	2	1	0	2	0	1	1	0	0	0	2	2	2	0	0	1	1	0	0	2	2	1	1	1	1	1	0	0	1	1	0	0	1	1	0	1	2	0	1	0	2	0
836	0	0	0	0	0	1	0	1	2	1	0	2	2	0	0	0	0	1	2	1	2	1	0	2	0	0	1	1	2	2	0	1	2	2	0	2	1	0	0	0	0	0	0	2	0	0	0	2	0
837	0	0	0	0	0	1	0	2	2	0	1	0	0	0	0	0	0	1	1	1	1	0	2	0	0	0	2	2	2	1	2	0	0	2	0	2	1	0	0	0	0	0	0	2	0	0	0	1	0
838	0	0	0	0	0	2	0	1	1	1	1	0	0	0	0	0	0	1	0	0	1	0	0	2	0	0	1	1	1	1	1	0	0	2	0	2	1	0	1	1	1	0	0	1	0	1	0	2	0
839	1	0	0	0	0	1	2	2	1	1	0	1	2	1	0	0	0	0	0	0	2	0	0	2	0	0	1	1	2	0	1	1	1	1	0	2	1	0	1	1	1	0	2	2	2	1	0	2	0
840	1	0	0	0	0	1	2	2	0	0	1	0	0	0	0	0	0	0	1	1	2	1	0	2	0	0	0	2	0	0	2	1	1	2	1	2	1	0	0	2	2	0	0	2	0	0	0	2	0
841	1	0	0	0	0	1	2	2	0	0	0	0	0	0	0	0	0	0	0	0	2	0	0	2	0	0	1	1	1	1	2	1	1	1	0	1	1	1	1	0	0	0	0	2	0	0	0	1	1
842	1	0	0	0	0	2	0	1	2	1	0	1	2	2	0	0	1	1	0	0	2	1	0	2	0	0	1	2	2	1	0	1	1	1	0	2	0	1	1	0	0	1	1	1	0	0	0	0	0
843	0	0	0	0	0	0	2	2	0	0	0	0	0	0	0	0	0	0	0	0	2	0	1	1	1	1	1	1	1	1	1	1	1	2	2	2	1	0	1	1	1	1	1	2	1	1	0	2	0
844	0	0	0	0	0	1	0	0	2	2	0	1	2	1	0	0	0	0	1	1	2	0	0	2	0	1	2	2	2	1	1	1	1	1	0	1	1	1	0	1	1	0	1	1	1	0	0	2	0
845	1	0	1	0	0	2	1	1	2	2	1	0	2	2	0	0	0	1	0	0	0	0	0	2	0	1	1	2	0	0	2	1	1	1	1	1	2	0	0	2	1	0	0	1	0	0	0	2	0
846	0	0	0	0	0	0	1	2	1	0	1	1	1	0	0	0	0	1	1	1	2	0	0	2	0	0	2	2	1	0	2	0	0	2	0	2	0	0	0	1	1	0	0	2	1	1	0	1	0
847	0	0	0	0	0	1	2	2	1	1	0	1	1	0	0	1	0	0	0	0	2	0	1	1	1	1	2	2	2	2	0	1	2	2	0	2	0	2	0	0	0	0	1	2	1	0	0	1	1
848	1	0	0	0	0	1	1	1	1	1	2	1	1	1	0	0	0	2	2	1	0	1	0	2	0	0	2	2	2	1	2	1	2	2	0	2	2	0	0	1	1	0	0	2	0	0	0	2	0
849	1	0	0	0	0	2	2	2	1	0	0	0	0	0	0	0	0	1	1	1	1	0	1	1	0	0	1	2	1	1	2	1	1	1	0	1	2	0	0	1	1	0	0	2	0	0	0	1	0
850	0	0	1	0	0	2	1	2	2	0	1	0	0	0	0	0	0	0	0	0	2	0	0	2	0	1	0	1	1	0	2	1	1	1	1	1	1	0	0	1	1	0	1	1	1	1	0	0	1
851	1	0	0	0	0	1	0	1	1	1	1	0	0	0	0	0	0	1	0	0	1	1	0	2	0	1	1	1	1	1	1	0	0	2	0	2	1	0	0	1	1	1	1	2	1	0	0	0	0
852	0	0	0	0	0	1	0	0	1	1	0	0	0	0	0	0	0	2	1	1	1	1	0	2	0	0	2	2	2	1	1	1	1	1	0	1	2	1	0	1	1	0	0	1	0	0	0	1	0
853	1	0	0	0	0	1	2	2	1	0	0	2	2	1	0	1	0	0	0	0	1	0	0	2	0	0	0	2	2	0	1	1	1	2	1	2	2	0	0	1	1	0	0	1	0	0	0	1	0
854	0	0	0	0	0	0	1	1	1	1	0	0	0	0	0	0	0	0	0	0	2	1	0	2	0	0	1	2	2	1	1	1	1	1	0	1	1	1	0	2	2	1	1	2	0	2	0	1	1
855	0	0	0	0	0	2	2	2	0	0	1	0	0	0	0	0	0	0	0	1	2	0	0	2	0	1	1	0	2	0	0	1	1	2	1	2	1	1	1	1	0	0	0	2	0	0	0	1	0
856	1	0	0	0	0	0	0	0	2	2	0	0	0	0	0	0	0	2	2	1	0	0	0	2	0	0	2	2	2	2	2	2	2	1	0	1	1	0	0	2	2	0	0	1	0	0	0	2	0
857	1	0	0	0	0	2	1	1	1	1	0	0	0	0	0	0	0	0	0	0	2	1	0	2	0	0	1	2	1	1	1	1	1	0	0	0	2	0	0	2	2	0	1	2	1	0	0	2	0
858	1	0	0	0	0	2	1	1	1	1	1	1	1	0	0	0	0	1	1	0	2	0	1	1	1	1	1	1	2	1	0	0	1	2	1	2	1	0	0	1	1	0	1	2	0	0	0	2	0
859	1	0	0	0	0	1	2	2	0	0	0	0	2	1	1	1	0	0	0	0	2	0	0	2	0	0	2	1	2	1	0	2	2	0	0	2	1	0	1	1	1	0	0	1	0	1	0	2	0
860	0	0	0	0	0	1	1	2	1	0	1	0	1	1	0	0	0	0	0	1	2	0	1	1	1	1	1	1	2	1	1	1	1	0	0	1	1	0	0	2	2	0	0	2	0	0	1	0	1
861	0	0	1	0	0	2	2	2	0	0	0	2	2	2	0	0	0	1	0	0	2	0	0	2	0	1	0	0	1	0	1	0	0	1	0	1	2	0	0	2	2	1	1	2	0	0	0	2	0
862	1	0	0	0	0	1	2	2	1	0	1	0	0	0	0	0	0	2	1	1	2	0	1	1	1	1	2	2	2	1	1	1	1	2	0	2	2	1	0	1	1	0	0	1	0	0	0	2	0
863	0	0	0	0	0	1	0	1	2	1	0	0	2	2	0	0	0	0	0	0	2	1	1	1	1	1	2	2	2	2	1	2	2	0	0	1	1	0	0	2	2	0	1	2	1	0	0	0	1
864	0	0	0	0	0	1	0	0	2	2	0	0	0	0	0	0	0	1	0	1	1	0	0	2	0	0	2	2	2	2	1	1	1	1	1	1	0	1	0	0	0	0	0	1	0	0	0	0	1
865	0	0	0	0	0	2	2	2	1	1	1	1	1	0	0	0	0	1	0	0	2	0	1	1	0	0	2	2	2	2	1	2	2	0	0	1	2	0	0	1	1	0	0	2	0	0	0	2	0
866	0	0	0	0	0	0	1	1	2	2	0	0	1	1	0	0	0	2	0	0	1	0	0	2	0	0	2	2	2	2	0	0	1	2	0	2	2	1	1	2	1	1	1	1	1	0	0	1	0
867	1	0	0	0	0	1	2	2	1	1	0	0	1	0	1	1	0	2	0	0	1	0	1	1	0	1	2	2	2	2	1	2	2	0	0	1	1	0	0	1	1	0	1	1	1	0	0	2	0
868	0	0	0	0	0	0	0	1	2	1	0	0	0	0	0	0	0	1	1	1	2	0	0	2	0	0	0	1	2	1	0	0	1	0	0	2	1	0	0	2	2	0	0	1	0	0	0	1	0
869	0	0	0	0	0	1	2	2	1	1	0	0	1	1	0	0	0	0	0	0	2	0	1	1	1	1	1	1	2	0	1	2	2	0	0	1	2	0	0	2	2	0	0	1	0	0	0	1	0
870	0	0	0	0	0	1	2	2	1	1	0	0	1	1	0	0	1	2	0	0	2	0	0	2	0	0	2	2	2	2	0	2	1	2	1	2	1	1	0	1	1	0	1	1	1	0	0	1	0
871	1	0	0	0	0	2	0	0	2	1	2	1	1	1	0	0	1	1	1	1	1	0	0	2	0	0	2	2	2	2	1	2	2	0	0	2	1	0	0	2	1	0	0	2	0	0	0	2	0
872	0	0	0	0	0	0	2	2	0	0	2	1	2	1	0	0	0	1	1	1	0	1	0	2	0	0	1	2	1	1	2	0	0	1	0	1	0	1	0	0	0	1	1	2	1	1	0	2	0
873	0	0	0	0	0	2	1	1	2	2	0	0	1	1	0	0	0	0	0	0	2	0	0	2	0	0	1	2	2	1	0	1	1	0	0	1	1	0	1	1	1	0	1	2	0	1	0	2	0
874	0	0	0	0	0	2	2	2	1	1	1	1	1	0	0	1	0	2	0	1	1	1	0	2	0	0	1	1	2	2	1	1	1	1	0	2	2	0	0	1	1	0	1	1	0	0	0	1	1
875	1	0	0	0	0	1	1	1	2	2	0	1	1	0	0	0	0	1	0	0	1	0	0	2	0	0	0	2	1	0	1	1	1	1	0	1	2	0	0	2	2	1	1	1	1	0	0	1	1
876	0	0	0	0	0	1	1	1	1	1	1	1	1	0	0	0	0	2	1	1	1	0	1	1	1	1	1	2	2	2	0	1	1	1	0	2	1	1	0	0	0	2	2	2	1	1	0	0	0
877	0	0	0	0	0	1	1	2	2	1	0	1	1	1	0	0	0	0	0	0	1	0	0	2	0	0	1	2	1	1	2	0	2	1	0	2	2	1	0	1	1	0	0	1	0	0	0	1	1
878	0	0	0	0	0	1	1	1	1	1	1	0	1	1	0	0	0	1	2	2	1	0	1	1	1	2	2	2	2	1	0	1	1	0	0	1	2	0	0	2	2	0	0	1	0	0	0	2	0
879	0	0	0	0	0	1	0	0	2	2	0	0	0	0	0	0	0	0	0	0	2	0	1	1	0	1	1	1	2	0	1	1	1	0	0	1	2	0	0	1	1	0	0	2	1	1	0	0	1
880	0	0	0	0	0	1	1	2	2	0	0	0	0	0	0	0	0	1	0	1	1	0	0	2	0	0	1	1	2	0	0	1	1	2	1	2	1	1	0	0	0	0	2	2	2	1	0	1	1
881	1	0	0	0	0	0	0	1	1	0	1	2	2	0	1	1	0	1	0	0	1	0	1	1	1	1	2	2	2	2	0	1	1	1	0	1	2	0	0	1	1	0	0	0	0	0	0	1	1
882	0	0	0	0	0	1	1	2	1	0	0	2	2	2	0	0	0	1	1	1	1	0	0	2	0	0	2	2	2	2	0	1	0	0	0	2	2	0	0	2	2	0	0	2	0	0	0	2	0
883	0	0	0	0	0	1	1	2	2	1	0	1	1	0	0	0	0	2	2	2	0	0	1	1	0	0	2	2	2	1	1	2	2	0	0	1	1	1	1	0	0	0	0	1	1	1	0	1	0
884	1	0	1	0	0	2	2	2	1	0	1	0	1	0	0	0	0	0	0	0	2	0	0	2	0	0	2	2	2	2	0	2	2	1	0	2	0	0	1	1	0	0	0	2	0	0	0	0	2
885	1	0	0	0	0	0	2	2	1	1	0	0	0	0	0	0	0	0	1	1	2	0	1	1	0	0	2	2	2	0	1	0	0	1	0	1	1	0	0	0	0	0	0	2	1	1	0	2	0
886	0	0	0	0	0	2	1	2	2	1	0	0	0	0	0	0	0	0	1	1	2	0	0	2	0	1	2	2	2	1	2	1	2	2	2	2	1	1	1	1	0	0	1	1	1	1	1	1	0
887	1	0	0	0	0	0	2	2	1	1	1	0	1	1	0	0	0	1	1	0	2	0	0	2	0	0	1	2	2	1	2	1	1	1	0	1	1	0	0	1	1	0	0	1	0	0	0	0	0
888	0	0	0	0	0	1	2	2	1	1	1	0	2	2	0	1	0	0	0	0	1	0	1	1	0	0	2	2	2	1	1	1	2	1	1	2	1	1	0	1	1	0	0	2	0	2	0	0	0
889	0	0	0	0	0	1	1	2	1	0	1	1	1	0	0	0	0	2	1	1	2	0	0	2	0	0	1	1	2	2	1	1	2	2	0	2	0	0	0	0	0	0	0	1	0	1	0	1	0
890	1	0	0	0	0	0	1	1	1	1	0	0	1	2	0	0	0	0	0	0	2	0	0	2	0	0	1	1	2	1	1	1	1	2	1	1	1	1	1	2	1	0	0	1	2	1	0	2	0
891	0	0	0	0	0	2	2	2	0	0	1	0	1	1	0	0	0	0	0	0	2	0	0	2	0	1	1	2	1	1	2	1	1	1	0	1	0	0	1	0	0	0	0	2	0	0	0	2	0
892	1	0	0	0	0	1	2	2	0	0	1	0	1	1	0	0	0	1	0	0	1	0	0	2	0	0	2	2	2	1	1	0	0	2	0	2	2	0	0	2	2	0	0	2	0	1	0	2	0
893	0	1	0	0	0	2	0	1	2	1	0	0	0	0	0	0	0	0	0	0	2	1	0	2	0	0	2	2	2	2	1	0	1	2	1	2	0	0	1	1	0	0	0	2	1	1	0	2	0
894	1	0	0	0	0	2	1	1	1	0	1	0	0	0	0	0	0	2	1	1	0	0	0	2	0	0	2	2	1	0	2	1	2	1	0	2	0	0	0	1	1	0	1	2	1	1	0	0	2
895	0	0	0	0	0	1	1	0	2	1	1	0	1	2	0	0	0	1	1	1	2	0	0	2	0	0	2	2	2	2	1	0	1	1	0	2	1	0	0	1	1	1	1	1	1	0	0	1	0
896	1	0	0	0	0	2	1	1	1	1	1	1	1	1	0	0	0	1	1	1	0	0	0	2	0	0	2	2	2	2	0	0	0	2	2	2	1	2	0	0	0	0	0	0	0	0	0	1	0
897	0	0	0	0	0	1	1	0	2	1	1	0	1	1	0	0	1	0	1	1	2	0	0	2	0	0	2	1	2	0	1	1	1	2	1	2	1	1	1	2	1	1	1	1	1	0	0	1	0
898	0	0	0	0	0	2	1	1	2	2	0	0	0	0	0	0	0	2	2	1	0	0	0	2	0	0	2	2	2	1	1	1	1	0	0	0	2	0	0	1	1	1	1	1	1	0	0	0	0
899	0	0	0	0	0	1	0	0	1	1	0	1	1	0	0	0	1	2	2	2	1	0	0	2	0	0	1	1	2	0	0	1	1	2	1	2	1	1	0	1	1	0	0	2	1	1	0	0	0
900	0	0	0	0	0	2	1	2	1	0	1	0	1	1	0	0	0	1	1	0	1	0	0	2	0	0	1	2	2	1	1	1	2	1	0	1	1	0	0	2	1	0	0	1	0	0	0	1	1
901	0	1	0	0	0	1	2	2	1	0	0	0	0	0	0	0	0	1	0	0	1	0	2	0	0	0	0	1	1	0	1	1	2	1	0	2	1	0	1	1	1	1	1	1	1	1	0	1	0
902	0	0	0	0	0	2	0	1	1	1	1	0	1	0	0	0	0	0	0	0	2	0	0	2	0	0	2	2	2	1	1	2	2	1	0	2	2	0	0	1	1	0	2	2	2	1	0	2	0
903	0	0	0	0	0	2	0	0	2	2	0	0	0	0	0	0	0	0	0	0	1	0	0	2	0	2	1	2	1	1	1	1	2	1	1	1	1	0	0	1	1	0	1	1	1	0	0	1	0
904	0	0	0	0	0	1	1	2	2	0	1	1	1	0	0	1	0	1	0	0	1	0	1	1	0	0	0	1	1	0	1	2	2	2	0	2	2	0	0	0	0	0	0	0	0	0	0	1	1
905	1	0	0	0	0	1	1	1	1	1	0	0	0	0	0	0	0	1	1	1	2	0	0	2	0	0	1	2	1	1	2	2	2	1	0	1	1	0	0	1	1	0	1	1	1	0	0	2	0
906	0	0	0	0	0	2	2	2	1	1	0	0	0	0	0	0	0	1	1	1	2	0	0	2	0	0	1	0	2	0	0	1	1	1	0	1	2	0	0	2	2	0	1	2	1	0	0	1	1
907	1	0	0	0	0	2	0	1	1	1	1	0	1	0	0	0	0	1	1	1	0	0	1	1	1	1	2	2	1	1	1	0	0	2	0	2	2	0	0	2	2	0	1	2	0	0	0	2	0
908	0	0	0	0	0	1	1	2	1	0	0	0	1	1	0	0	0	1	1	1	2	0	0	2	0	0	1	2	1	1	1	1	1	0	0	1	1	0	0	1	1	0	1	1	1	0	1	2	0
909	0	0	0	0	0	1	1	2	0	0	1	1	1	0	0	0	0	1	1	1	1	0	0	2	0	0	0	2	2	0	1	1	1	0	0	1	1	0	0	0	0	0	0	1	0	0	0	2	0
910	0	0	0	0	0	2	2	2	1	1	0	0	0	0	0	0	0	0	0	0	2	0	1	1	1	1	2	2	2	1	2	2	2	1	0	2	1	0	0	1	1	0	1	2	1	1	0	1	0
911	1	0	0	0	0	0	2	2	0	0	1	1	1	0	0	0	1	2	1	1	1	1	0	2	0	0	1	1	2	2	0	1	1	0	0	1	1	1	0	1	1	0	0	2	0	1	0	2	0
912	0	0	0	0	0	2	2	2	1	1	1	0	0	0	0	0	0	1	1	1	1	0	0	2	0	0	2	2	2	2	1	0	0	2	0	2	1	0	0	2	2	0	0	1	0	0	0	2	0
913	0	1	0	0	0	0	1	1	1	1	1	1	1	0	0	0	0	0	1	1	2	1	0	2	0	1	1	0	1	0	1	2	2	1	0	2	1	0	0	2	2	0	1	2	1	1	0	1	0
914	1	1	1	0	1	1	1	1	1	0	0	1	2	1	0	0	0	1	1	1	0	0	0	2	0	0	0	1	1	0	1	1	1	2	0	2	1	0	1	1	1	0	1	1	1	1	0	1	1
915	0	0	0	0	0	0	1	1	2	1	0	0	0	0	0	0	0	0	0	0	1	0	0	2	0	0	0	1	1	1	1	0	1	1	0	2	1	1	0	1	1	0	2	2	1	1	0	0	1
916	0	0	0	0	0	2	1	2	0	0	1	0	1	1	0	1	0	1	0	0	2	0	0	2	0	0	2	2	2	2	1	1	1	2	1	1	1	0	0	0	0	0	0	1	0	0	0	2	0
917	1	0	0	0	0	0	1	1	2	1	0	0	2	1	1	1	0	2	1	1	2	0	0	2	0	0	2	2	2	1	1	2	2	0	0	1	2	0	0	1	1	1	1	2	1	0	0	1	0
918	0	0	1	0	0	0	1	2	2	1	0	1	1	0	0	0	0	0	0	0	2	0	1	1	0	0	1	1	1	1	0	0	2	2	1	2	1	0	0	1	1	0	1	2	1	0	0	1	0
919	0	0	0	0	0	2	1	2	1	0	0	0	0	0	0	0	0	0	0	1	2	0	1	1	1	1	2	2	2	2	1	0	0	2	0	2	1	0	0	2	2	0	0	2	0	2	0	2	0
920	1	0	0	0	0	1	1	1	1	1	2	0	0	0	0	0	0	2	1	1	1	0	0	2	0	0	2	2	2	2	0	2	2	0	0	0	1	0	0	2	2	1	1	1	1	1	0	0	0
921	1	0	0	0	0	2	2	2	1	1	1	0	1	1	0	0	1	1	1	1	1	0	0	2	0	0	2	2	2	2	1	2	2	0	0	1	1	0	0	2	2	0	0	1	1	1	0	0	0
922	0	0	0	0	0	1	1	1	1	1	1	0	0	0	0	0	0	1	1	1	2	0	0	2	0	0	1	1	1	1	1	1	0	0	0	1	1	1	0	1	1	0	1	2	2	0	0	2	0
923	0	0	0	0	0	2	1	1	1	1	1	1	1	0	0	0	0	1	0	0	2	0	0	2	0	0	2	2	2	0	0	1	1	1	1	1	2	0	0	1	1	0	1	2	1	1	0	1	1
924	0	0	0	0	0	1	2	2	1	1	1	0	0	0	0	0	0	0	0	0	2	0	0	2	0	0	1	1	1	1	0	2	2	0	0	1	2	1	1	2	1	1	1	2	2	1	0	1	0
925	1	0	0	0	0	0	1	1	1	1	0	0	0	0	0	0	0	1	1	1	2	0	0	2	0	0	1	2	2	1	1	1	1	1	0	1	1	0	0	0	0	0	0	2	0	0	0	1	1
926	1	0	0	0	0	2	2	2	1	1	1	0	0	0	0	0	0	0	0	0	2	0	0	2	0	0	0	1	1	1	1	1	1	2	1	2	1	0	0	2	2	0	0	1	0	0	0	0	0
927	0	0	0	0	0	0	2	2	2	2	0	0	0	0	0	0	0	1	1	1	1	0	0	2	0	0	2	2	2	1	2	0	1	2	0	2	1	0	0	2	2	0	0	2	1	1	0	0	0
928	0	0	0	0	0	1	1	1	1	0	2	0	0	0	0	0	0	1	1	1	0	0	2	0	1	1	1	1	2	1	1	2	2	1	1	1	1	0	0	2	2	0	1	2	1	0	0	2	0
929	1	0	0	0	0	1	1	2	2	1	0	0	0	0	0	0	0	0	0	0	1	0	0	2	0	0	2	2	2	1	2	0	1	2	0	2	1	1	1	1	0	0	0	1	0	0	0	0	2
930	1	0	0	0	0	1	2	2	1	1	1	0	1	2	0	0	0	1	1	1	1	0	1	1	0	1	1	2	2	2	0	1	1	2	1	2	1	0	0	0	0	0	1	2	1	0	0	1	0
931	0	0	0	0	0	2	0	0	2	2	0	0	1	0	0	0	0	1	1	1	2	0	1	1	0	0	2	2	2	2	0	1	0	0	0	1	1	0	0	1	1	0	0	2	0	0	0	2	0
932	0	0	0	0	0	0	2	2	0	0	0	0	0	0	0	0	0	1	1	1	0	0	0	2	0	0	1	2	2	1	2	1	2	2	1	2	2	0	0	2	2	0	0	0	1	1	0	2	0
933	0	0	0	0	0	2	2	2	0	0	1	1	1	0	0	0	0	1	1	1	2	1	0	2	0	0	2	2	2	1	1	2	2	0	0	1	2	0	0	1	1	0	1	2	1	0	0	1	1
934	0	0	1	0	0	0	1	1	1	1	1	0	0	0	0	0	0	0	1	1	2	0	0	2	0	0	1	1	2	1	0	2	2	0	0	2	1	1	1	2	1	1	1	2	0	0	0	2	0
935	0	0	0	0	0	0	2	2	1	1	1	0	0	0	0	0	0	0	0	0	2	0	0	2	0	0	1	2	0	0	2	2	2	0	0	1	1	0	0	2	1	0	1	1	1	0	0	2	0
936	0	0	1	0	0	2	0	0	2	2	0	1	1	0	0	0	0	0	0	0	2	0	0	2	0	0	1	1	2	1	0	0	0	1	0	1	2	0	0	1	1	0	1	2	1	0	0	1	0
937	0	0	1	1	1	2	1	2	2	1	0	0	0	0	0	0	0	1	0	0	1	0	0	2	0	0	0	1	2	1	0	1	1	0	0	1	2	0	0	1	1	0	0	2	0	2	0	2	0
938	0	0	0	0	0	1	2	2	1	1	1	0	0	0	0	0	0	1	1	0	1	0	1	1	1	2	2	2	1	1	1	1	1	2	0	2	1	0	0	1	1	0	0	1	0	0	0	0	1
939	0	0	0	0	0	0	2	2	1	1	0	1	2	0	0	0	0	1	1	1	2	0	0	2	0	0	2	2	2	2	1	1	0	2	1	2	1	0	0	0	0	0	0	1	0	0	0	1	1
940	0	0	0	0	0	1	2	2	1	1	1	1	2	2	0	0	0	2	2	1	1	0	0	2	0	0	2	2	2	2	0	2	2	0	0	1	1	0	0	2	2	0	0	2	0	0	0	2	0
941	0	0	0	0	0	1	2	2	1	1	1	0	0	0	0	0	0	1	1	1	1	0	0	2	0	1	1	1	1	0	1	1	1	1	0	2	2	0	0	1	1	0	0	0	1	1	0	1	0
942	1	0	0	0	0	0	0	0	2	2	0	1	1	0	0	0	0	1	2	1	1	1	0	2	0	0	2	2	2	1	1	1	1	2	2	2	2	0	0	1	1	0	0	2	0	0	0	1	0
943	0	0	0	0	0	1	1	1	1	1	1	1	1	0	0	0	0	1	1	1	2	0	0	2	0	0	1	1	1	1	1	1	1	1	0	2	1	1	1	0	0	0	0	1	0	1	0	2	0
944	1	0	1	0	0	2	1	1	2	2	0	1	1	1	0	0	0	2	0	0	2	1	0	2	0	0	0	1	1	0	1	2	2	2	0	2	1	0	1	1	1	2	2	2	1	0	0	2	0
945	0	0	0	0	0	1	0	1	2	1	0	1	1	0	0	0	0	1	1	0	2	0	0	2	0	0	0	1	2	1	0	0	2	0	0	2	1	0	0	1	1	1	2	2	1	1	0	1	1
946	0	0	0	0	0	2	1	2	2	2	0	0	0	0	0	0	0	0	0	1	2	0	0	2	0	0	1	1	1	1	0	2	2	2	0	2	1	0	0	1	1	0	0	1	0	1	0	0	0
947	1	0	0	0	0	0	2	2	1	1	0	2	2	1	0	0	0	0	0	0	2	0	1	1	0	0	1	1	2	1	0	2	2	0	0	0	1	0	0	1	1	0	0	0	1	0	0	2	0
948	0	1	0	0	0	2	0	0	2	2	0	0	1	1	0	0	0	0	0	0	2	0	0	2	0	0	1	1	2	1	1	1	1	1	0	2	1	0	0	1	1	0	0	0	1	0	0	2	0
949	0	0	1	0	0	2	2	2	2	2	1	0	0	0	0	0	0	0	0	0	1	0	1	1	0	0	1	1	2	1	1	1	1	2	2	2	1	0	0	2	1	0	0	1	0	0	0	1	0
950	0	1	0	0	0	1	2	2	0	0	1	0	1	1	0	0	1	2	1	1	1	0	0	2	0	0	2	2	2	2	0	0	1	2	0	2	1	0	0	2	1	0	1	2	1	0	0	1	0
951	0	0	0	0	0	1	1	2	2	1	0	0	0	0	0	0	0	0	0	0	2	0	0	2	0	0	2	0	1	0	1	2	2	0	0	2	1	0	0	1	1	1	1	2	2	1	0	0	0
952	1	0	0	0	0	0	1	1	2	1	0	0	0	0	0	0	1	2	0	0	1	0	1	1	0	0	0	1	2	1	0	0	0	2	0	2	1	0	1	1	1	0	0	0	0	0	0	1	0
953	0	0	0	0	0	1	1	1	1	1	1	0	0	0	0	0	0	1	1	1	1	0	1	1	0	1	0	1	1	1	1	1	1	1	1	1	1	0	0	1	1	0	1	2	1	0	0	0	0
954	0	0	1	0	1	1	2	2	0	0	1	0	0	0	0	0	0	0	0	0	1	0	0	2	0	0	0	2	1	0	1	0	1	2	1	2	1	1	0	1	1	0	0	1	0	0	0	1	1
955	0	0	0	0	0	0	1	1	1	1	1	1	1	0	0	1	0	1	1	1	2	0	1	1	1	1	1	2	2	1	0	2	2	2	0	2	1	0	0	1	0	0	0	1	0	0	0	2	0
956	0	0	1	0	0	2	1	1	2	2	0	0	0	0	0	0	0	2	1	1	2	0	0	2	0	0	2	2	2	2	0	2	2	0	0	1	1	0	1	1	1	0	1	2	1	1	0	2	0
957	1	0	0	0	0	0	1	1	2	2	0	0	0	0	0	0	0	1	1	0	2	1	0	2	0	0	2	2	2	2	1	1	1	2	1	2	0	0	0	1	0	2	2	2	1	0	0	1	0
958	0	0	0	0	0	1	2	2	1	1	1	0	1	1	0	0	0	0	0	1	2	0	1	1	0	1	0	2	1	0	2	0	0	2	0	2	2	1	0	1	1	0	0	0	0	0	0	0	1
959	1	0	0	0	0	2	1	1	2	2	0	0	1	1	0	0	0	2	1	0	0	1	0	2	0	0	2	2	2	1	1	0	0	1	0	2	1	0	0	0	0	2	2	2	1	0	0	0	0
960	1	0	0	0	0	0	1	2	2	2	0	0	1	0	0	0	0	2	1	1	2	0	0	2	0	0	2	2	2	2	0	0	1	2	0	2	1	0	0	1	0	0	0	0	0	0	0	0	1
961	0	0	0	0	0	0	0	1	2	2	0	0	0	0	0	0	1	2	0	0	1	0	1	1	1	1	2	2	2	1	2	0	2	0	0	2	1	0	0	2	2	0	1	1	1	1	0	2	0
962	0	0	0	0	0	1	1	1	2	2	0	0	1	1	0	0	0	0	1	1	2	0	0	2	0	0	1	2	1	1	2	1	1	2	1	2	2	1	0	1	1	0	0	1	0	0	0	2	0
963	0	0	0	0	0	1	0	0	2	2	0	1	1	1	0	0	0	0	0	0	2	0	0	2	0	0	1	2	2	2	0	1	1	1	0	1	1	1	0	0	0	0	0	0	2	0	0	2	0
964	1	0	0	0	0	1	1	1	1	1	0	0	0	0	0	0	0	0	0	0	2	0	1	1	0	0	1	2	1	1	2	0	0	2	0	2	1	0	0	1	1	0	0	2	1	1	0	1	1
965	0	0	0	0	0	1	0	0	2	1	1	0	0	0	0	0	0	1	2	2	1	0	0	2	0	0	2	2	2	2	0	1	1	1	1	1	2	0	0	1	1	0	0	2	0	0	0	2	0
966	1	0	0	0	0	2	0	0	2	2	0	0	0	0	0	0	0	0	0	0	2	0	0	2	0	0	1	1	1	0	1	2	2	0	0	1	1	1	0	1	1	0	1	2	1	0	0	1	0
967	0	0	0	0	0	2	1	2	1	0	1	1	1	0	0	0	0	2	1	1	2	0	0	2	0	0	1	2	2	1	1	2	2	0	0	1	0	0	0	0	0	0	0	0	0	1	0	1	0
968	0	0	0	0	0	2	0	1	2	2	0	0	0	0	0	0	0	0	0	0	2	0	0	2	0	0	1	2	1	1	1	1	1	0	0	1	2	0	0	1	1	0	0	2	0	0	0	1	1
969	0	0	0	0	0	1	0	1	2	2	0	0	0	0	0	0	0	1	1	1	2	0	1	1	1	1	2	2	2	1	2	2	2	0	0	1	1	0	1	1	1	0	1	2	1	0	0	0	1
970	1	0	0	0	0	0	2	2	1	0	1	0	0	0	0	0	0	0	0	0	2	0	1	1	0	0	1	1	2	0	0	1	1	2	1	2	2	0	0	1	1	0	0	2	0	0	1	1	0
971	1	0	0	0	0	1	2	2	1	1	0	1	1	0	0	0	0	0	0	0	2	0	2	0	1	1	1	2	2	1	2	1	2	1	0	2	0	0	0	0	0	0	1	2	1	0	0	2	0
972	1	0	0	0	0	0	1	2	2	1	0	0	0	0	0	0	0	1	0	0	1	0	0	2	0	0	2	2	2	1	2	2	2	0	0	1	2	0	0	2	2	1	1	2	1	0	0	1	0
973	1	0	0	0	0	2	2	2	1	1	1	1	1	2	0	0	0	0	0	0	1	0	0	2	0	0	2	2	1	0	1	1	1	1	0	2	1	1	0	0	0	0	1	1	1	2	0	2	0
974	0	1	1	0	1	1	1	1	1	1	1	0	1	0	0	0	0	2	1	0	2	1	0	2	0	1	2	2	2	1	2	2	2	1	1	1	2	0	0	1	1	0	0	1	0	0	0	0	1
975	1	0	0	0	0	0	1	1	2	2	0	0	0	0	0	0	0	1	1	1	2	0	0	2	0	1	1	2	2	2	0	0	1	2	0	2	1	0	0	0	0	1	1	2	2	1	0	1	0
976	1	0	0	0	0	2	1	1	2	2	0	0	0	0	0	0	0	1	1	1	2	0	1	1	1	0	2	2	2	2	1	2	2	2	0	2	2	0	0	0	0	1	1	2	1	1	1	1	0
977	0	0	0	0	0	2	1	1	1	1	1	0	1	1	0	0	0	1	1	0	1	0	0	2	0	0	0	1	1	1	1	1	1	1	0	2	2	1	0	1	1	0	1	2	0	1	0	2	0
978	0	0	0	0	0	1	1	1	2	1	1	0	1	1	0	0	0	1	0	0	1	0	0	2	0	0	2	1	2	0	1	1	1	2	1	2	0	1	1	0	0	2	2	2	1	0	0	0	0
979	1	0	1	0	0	2	1	1	2	2	0	0	0	0	0	0	0	1	1	1	1	0	0	2	0	0	0	1	2	0	0	2	2	1	0	1	2	0	0	1	1	0	0	2	0	0	0	2	0
980	1	0	0	0	0	2	1	1	1	1	1	0	0	0	0	0	0	2	2	2	1	1	0	2	0	0	1	2	1	1	2	2	2	0	0	0	1	0	1	0	0	0	0	1	0	0	0	1	0
981	1	0	0	0	0	1	0	1	2	1	0	0	0	0	0	0	1	2	0	0	1	0	1	1	0	0	2	2	2	2	0	1	1	2	0	2	2	0	0	2	2	0	0	2	0	1	0	1	0
982	0	0	0	0	0	1	0	1	1	1	1	1	1	0	0	0	0	1	0	0	0	0	1	1	1	1	2	2	2	0	1	1	2	1	1	1	2	0	0	2	1	0	0	0	0	0	0	0	0
983	1	0	0	0	0	2	1	2	1	0	1	0	0	0	0	0	0	1	1	1	0	0	1	1	1	1	2	2	1	1	2	1	1	1	0	1	1	0	0	1	1	0	0	2	1	1	0	2	0
984	0	0	0	0	0	0	1	1	1	1	0	0	2	2	0	0	0	1	1	1	2	0	0	2	0	0	1	1	1	1	1	2	2	0	0	1	1	0	0	1	0	0	0	2	0	0	0	1	0
985	1	0	0	0	0	2	1	1	0	0	1	0	1	1	0	0	0	0	1	1	2	0	0	2	0	0	2	2	2	1	2	1	1	1	1	1	2	1	0	1	1	0	0	2	0	0	0	2	0
986	0	0	0	0	0	2	0	0	2	2	0	0	1	1	0	0	0	0	0	0	2	0	1	1	0	0	2	2	2	1	1	2	2	1	1	1	1	0	0	0	0	0	0	1	1	1	0	2	0
987	1	0	0	0	0	0	1	2	1	0	1	1	1	0	0	0	0	1	0	0	0	0	0	2	0	0	2	2	2	1	2	2	2	0	0	1	0	0	1	1	0	0	1	2	1	0	0	1	1
988	0	0	0	0	0	2	1	1	2	2	0	1	1	0	0	0	0	1	2	1	2	0	1	1	1	1	1	1	2	2	1	1	2	2	2	2	1	0	0	0	0	0	1	2	0	0	0	2	0
989	0	0	0	0	0	1	1	1	2	2	0	0	1	1	0	0	0	2	1	1	2	0	0	2	0	0	0	0	2	1	0	1	2	1	1	1	1	1	0	0	0	0	1	2	1	1	0	1	0
990	1	0	0	0	0	2	0	1	2	1	0	0	0	0	0	0	0	2	1	1	1	0	0	2	0	1	2	2	1	0	2	1	1	2	0	2	2	0	0	2	2	0	0	0	1	1	0	0	0
991	1	0	0	0	0	0	2	2	1	1	0	0	1	0	0	0	0	1	2	1	1	0	0	2	0	0	0	1	1	0	1	2	2	0	0	1	1	0	1	1	1	1	1	1	2	0	0	1	0
992	1	0	0	0	0	1	0	0	2	2	0	0	0	0	0	0	0	1	1	1	2	0	1	1	0	1	2	2	2	1	2	1	1	2	0	1	1	0	0	1	0	1	1	1	0	0	0	2	0
993	0	0	0	0	0	0	0	0	2	2	0	0	0	0	0	0	0	1	1	0	2	1	1	1	0	0	0	1	1	0	2	1	1	1	1	1	1	0	0	2	1	0	0	1	0	0	0	0	0
994	1	0	0	0	0	0	0	0	2	2	0	0	0	0	0	0	0	0	0	0	2	0	0	2	0	0	0	1	1	1	1	0	0	2	0	2	1	0	0	2	2	1	1	2	1	0	0	0	1
995	0	0	1	1	1	1	1	1	2	1	1	0	0	0	0	0	0	1	1	1	1	0	0	2	0	1	2	2	2	2	1	1	1	1	1	1	1	0	0	2	2	0	0	1	0	0	1	1	0
996	0	0	0	0	0	0	2	2	1	1	0	1	2	0	0	0	0	0	0	0	2	0	2	0	0	0	2	2	2	2	1	0	0	2	0	2	2	0	0	2	2	1	1	2	1	1	0	1	1
997	0	0	1	1	1	1	1	1	1	1	0	0	1	1	0	0	0	1	1	1	2	0	0	2	0	0	2	2	2	2	1	2	2	0	0	1	1	1	0	1	1	0	1	2	1	1	0	2	0
998	0	0	0	0	0	1	1	1	2	1	0	0	0	0	0	0	1	2	1	0	1	0	0	2	0	0	1	1	1	1	2	1	2	2	0	2	1	0	1	1	1	0	0	0	1	1	0	1	0
999	1	0	0	0	0	1	1	1	1	1	0	0	2	2	0	1	0	1	1	1	1	0	0	2	0	0	1	2	1	0	2	2	2	0	0	1	2	0	0	1	1	1	2	2	1	1	0	2	0
1000	1	0	0	0	0	1	1	1	1	1	0	0	0	0	0	0	0	1	1	1	1	1	0	2	0	0	2	2	2	2	1	0	0	2	1	2	1	0	0	2	1	0	0	1	0	1	0	1	1
[truncated: 952 more columns]
