# Supplementary material for: KNN-MDR: a learning approach for improving interactions mapping performances in genome wide association studies
Source: BMC Bioinformatics. 2017 Mar 21;18:184. doi: 10.1186/s12859-017-1599-7 (PMC5361736; doi:10.1186/s12859-017-1599-7)
Supplement: Supplementary file 2 — The data set(s) supporting the results of Table 1. (ZIP 22742 kb) [file 12859_2017_1599_MOESM2_ESM.zip › Nouveau dossier/S80/mkallsimul.dat]

1	0	0	0	0	0	1	0	0	0	0	2	0	1	0	1	0	0	0	0	0	0	1	2	2	0	0	2	2	2	1	2	1	1	1	0	1	2	0	0	1	0	2	2	2	1	1	1	0	0
2	0	0	1	0	0	2	1	0	0	1	1	0	1	0	1	0	1	2	0	0	0	0	2	2	0	1	1	1	2	1	0	2	2	1	0	2	2	0	0	1	0	0	0	0	0	0	0	0	0
3	1	1	0	0	0	0	2	0	2	0	0	0	1	0	1	0	0	1	1	2	1	1	2	2	0	1	2	2	1	0	2	2	2	1	0	2	1	0	0	0	0	1	1	2	1	0	0	0	1
4	1	1	1	1	1	1	2	0	2	0	0	0	1	0	1	0	0	0	0	1	1	0	1	1	0	0	1	1	2	1	0	1	1	2	0	2	1	0	0	1	0	0	0	2	0	0	0	0	0
5	1	0	0	0	0	2	1	0	1	0	1	0	0	0	0	0	0	2	2	2	2	0	2	2	0	0	2	2	2	2	0	2	2	1	0	1	1	0	0	0	1	0	0	1	0	0	0	0	1
6	1	1	0	0	0	0	1	0	0	0	2	1	1	0	1	0	0	0	0	0	0	0	2	2	0	0	1	1	1	1	2	0	0	1	0	1	2	0	0	2	1	0	0	1	0	0	0	0	1
7	0	2	0	0	0	0	2	0	1	0	1	0	0	0	0	0	0	0	1	1	1	1	2	2	0	0	1	2	1	1	2	0	1	2	0	2	1	0	0	0	0	0	0	1	1	1	0	0	1
8	1	2	0	0	0	0	2	0	2	0	1	0	1	0	1	0	0	0	0	0	0	0	2	2	0	0	2	2	2	2	1	0	2	0	0	1	0	0	0	0	0	1	1	1	0	0	0	0	0
9	0	2	0	0	0	1	2	0	1	0	0	0	2	1	0	1	0	0	0	0	0	0	2	2	0	0	1	2	1	1	1	2	2	1	0	0	2	0	0	1	0	0	0	2	0	0	0	1	0
10	1	2	0	0	0	0	1	0	0	0	2	0	0	0	0	0	1	2	0	0	0	1	2	2	0	0	1	1	2	2	0	1	1	1	0	2	0	0	0	0	0	1	0	1	0	0	1	1	0
11	1	0	1	0	1	1	2	1	2	0	0	0	0	0	0	0	0	0	0	0	0	0	0	1	0	0	2	1	2	0	1	1	1	2	0	1	2	0	0	2	0	0	0	0	0	0	0	1	0
12	1	1	0	0	0	1	2	0	2	0	0	1	1	0	1	0	1	2	0	0	0	1	2	2	0	1	1	2	2	2	1	2	2	0	0	1	1	0	0	0	0	0	0	1	0	0	0	0	0
13	1	1	0	0	0	1	2	0	1	0	1	2	2	0	2	0	0	1	0	0	0	1	2	2	0	0	2	2	2	2	1	1	1	1	1	1	2	0	0	1	1	0	1	1	0	0	0	0	0
14	0	0	0	0	0	2	2	0	2	0	0	0	0	0	0	0	0	1	1	0	1	0	1	1	0	1	2	2	2	2	1	2	2	1	1	2	2	0	0	1	1	0	0	1	1	1	0	0	1
15	0	2	0	0	0	1	2	1	1	0	0	0	0	0	0	0	0	1	0	0	0	0	1	1	0	0	2	2	2	2	0	1	2	2	0	2	1	0	0	1	0	1	1	2	0	2	0	0	0
16	0	1	0	0	0	1	2	0	1	0	0	0	1	0	1	1	0	1	1	1	1	1	1	2	0	0	2	2	2	1	1	1	1	0	0	1	0	0	0	1	0	0	1	2	1	0	1	1	0
17	1	0	0	0	0	1	2	0	2	0	1	0	0	0	0	0	0	0	0	0	0	0	1	1	0	0	1	1	2	0	1	0	0	1	1	2	1	0	0	0	0	0	0	2	0	0	0	0	0
18	0	0	0	0	0	2	1	0	0	0	1	0	0	0	0	0	0	2	1	1	1	0	1	1	0	1	1	1	2	1	0	0	0	2	0	2	2	0	0	1	0	0	0	2	1	1	0	1	0
19	1	0	0	0	0	1	2	1	1	1	0	0	0	0	0	0	0	2	0	1	1	0	2	2	0	0	2	2	2	2	1	1	1	2	1	2	1	0	0	0	1	0	2	2	1	1	0	0	0
20	1	0	0	0	0	1	1	0	0	0	0	0	0	0	0	0	0	2	1	1	1	0	2	2	0	0	2	2	2	1	0	2	2	0	0	1	2	0	1	1	1	0	0	2	0	0	0	0	0
21	1	2	0	0	0	1	2	1	2	0	0	2	2	0	2	0	0	0	0	0	0	2	0	1	1	1	1	1	1	1	2	1	2	0	0	0	2	0	0	1	1	0	1	2	0	1	0	0	0
22	0	1	0	0	0	1	1	0	1	0	1	1	2	0	2	0	0	1	1	1	0	0	1	1	0	0	0	0	2	1	0	0	0	2	0	2	2	0	0	2	0	1	1	2	0	2	1	0	0
23	1	0	0	0	0	1	2	0	2	0	0	0	2	0	2	0	0	0	1	0	0	0	2	2	0	0	2	2	2	0	0	2	2	0	0	1	2	0	0	1	0	0	0	2	1	1	0	0	2
24	1	2	0	0	0	1	2	0	1	0	1	0	0	0	0	0	0	0	0	0	0	1	2	2	0	0	2	2	2	1	1	1	1	1	0	1	1	0	0	1	0	0	0	1	0	0	0	0	0
25	0	1	0	0	0	1	1	0	2	0	0	0	0	0	0	0	0	0	0	1	1	0	2	2	0	0	1	1	2	1	0	1	2	1	0	2	2	0	0	1	1	0	0	2	0	0	0	0	0
26	1	2	0	0	0	0	1	0	1	1	2	0	0	0	0	0	0	1	0	0	0	0	1	1	0	0	0	1	1	0	1	2	2	1	0	1	0	0	0	0	0	1	0	0	1	0	0	0	2
27	1	1	0	0	0	1	2	0	2	0	0	0	1	0	1	0	0	0	1	1	1	0	2	2	0	0	1	2	2	1	0	1	2	1	1	1	1	0	0	1	0	2	2	2	1	1	0	0	1
28	0	1	0	0	0	1	2	0	1	0	1	0	1	0	2	0	0	0	1	1	1	0	1	1	0	0	1	2	1	1	1	0	0	2	0	2	2	0	0	1	1	0	0	2	0	0	1	0	0
29	1	1	0	0	0	0	1	1	2	0	1	0	0	0	0	0	0	0	0	0	0	1	2	2	0	0	1	1	2	1	1	2	2	2	1	2	0	0	0	0	0	1	0	0	2	1	0	0	0
30	1	1	0	0	0	1	0	0	0	0	1	0	0	0	0	0	1	2	2	2	1	0	2	2	0	0	1	1	2	1	0	1	1	0	0	1	1	0	0	0	0	0	0	2	1	1	0	0	0
31	0	0	0	0	0	1	2	0	2	0	1	0	1	0	1	0	0	1	0	1	0	1	2	2	0	0	1	1	2	1	0	1	1	0	0	1	1	0	0	0	1	0	0	2	0	0	0	0	0
32	1	2	1	1	1	1	1	0	1	0	1	0	1	0	1	0	0	2	2	1	0	0	2	2	0	1	1	1	2	1	1	0	0	2	0	2	1	1	0	0	0	0	0	1	0	0	0	0	1
33	1	2	0	0	0	1	1	0	1	0	2	0	0	0	0	0	1	2	1	1	0	0	2	2	0	0	2	2	2	1	1	2	1	1	0	2	0	0	0	0	0	0	0	1	0	0	0	0	0
34	0	2	0	0	0	2	1	0	1	0	1	0	0	0	0	0	0	0	1	1	1	0	1	1	0	0	0	1	1	0	1	0	0	2	2	2	1	1	0	0	0	0	1	2	1	0	0	0	1
35	0	1	0	0	0	1	2	0	2	0	2	1	1	0	0	0	0	1	1	1	1	0	2	2	0	0	1	1	2	1	0	1	1	2	1	1	0	0	0	0	0	1	1	2	0	0	0	1	0
36	1	1	0	0	0	0	2	0	1	0	0	1	2	0	1	0	0	1	1	1	1	1	1	1	1	1	2	2	2	1	0	1	2	2	1	2	0	0	0	0	0	0	0	2	0	0	0	0	1
37	1	1	0	0	0	2	1	0	1	0	1	1	1	0	0	0	0	0	0	1	1	0	2	2	0	1	0	1	1	0	1	1	1	1	0	2	1	0	0	0	0	0	2	2	1	1	0	0	2
38	0	0	0	0	0	2	1	0	1	0	1	0	0	0	0	0	0	0	0	0	0	1	0	1	0	1	2	2	2	2	1	0	1	1	0	2	2	0	0	2	0	2	2	2	1	1	0	0	0
39	0	1	0	0	0	1	1	0	1	0	1	0	1	0	1	0	0	0	1	1	1	0	1	1	0	0	2	1	2	1	0	1	2	2	0	2	0	0	0	0	0	0	0	1	0	0	0	0	0
40	1	1	2	0	1	0	2	0	2	0	0	1	0	0	1	1	0	0	0	0	0	0	2	2	0	0	2	2	2	1	2	2	1	1	0	2	1	0	0	0	0	0	0	1	0	0	0	0	0
41	0	0	0	0	0	1	2	1	2	0	0	0	1	0	1	0	0	0	0	0	0	0	1	1	0	0	1	2	2	1	1	1	1	1	0	2	1	0	0	1	0	0	0	0	0	1	0	1	0
42	1	1	2	0	1	0	2	0	1	0	0	0	1	0	1	0	0	1	0	0	0	0	1	1	0	0	1	2	1	1	2	0	0	1	0	1	2	0	0	1	0	0	1	2	1	0	0	0	0
43	1	0	0	0	0	1	1	0	0	0	1	0	1	0	1	0	0	0	0	0	0	1	2	2	0	0	2	2	2	2	0	0	1	1	0	1	2	0	0	1	1	1	1	1	1	2	0	0	0
44	0	1	0	0	0	1	2	0	2	0	0	1	1	0	1	0	0	1	0	0	0	0	2	2	0	0	2	2	2	2	0	1	1	0	0	0	2	0	0	0	0	1	1	2	1	1	2	0	0
45	1	0	0	0	0	2	2	0	2	0	1	0	0	0	0	0	0	1	0	0	0	0	2	2	0	0	2	2	1	1	1	1	1	1	0	2	1	0	0	0	0	1	0	0	2	1	0	0	0
46	0	1	0	0	0	0	1	2	2	0	0	0	0	0	0	0	0	0	0	0	0	1	0	1	1	1	1	2	1	1	1	1	1	2	0	2	1	0	0	0	0	0	0	0	2	1	0	0	0
47	1	1	0	0	0	0	2	1	1	0	0	1	1	0	0	0	1	1	0	0	0	0	2	2	0	0	1	1	2	1	0	1	1	0	0	0	0	0	0	0	0	0	0	1	0	0	0	0	0
48	0	2	0	0	0	1	1	1	1	1	1	0	0	0	0	0	0	2	1	1	1	1	1	1	1	1	0	2	1	1	2	1	1	2	0	2	1	0	0	0	0	1	0	1	0	0	0	0	1
49	1	2	1	0	1	1	1	0	1	1	1	0	0	0	0	0	0	1	1	1	0	0	2	2	0	0	2	2	2	2	1	1	1	1	0	1	1	1	0	0	0	1	2	2	0	0	0	1	0
50	1	2	0	0	0	0	2	0	2	0	0	1	2	0	2	0	0	1	1	1	1	0	1	1	1	2	1	1	2	1	0	2	2	0	0	0	2	0	0	2	0	0	1	2	0	0	0	0	0
51	1	0	0	0	0	1	2	0	1	0	0	1	0	0	0	0	0	0	1	1	1	0	1	1	0	0	2	2	2	2	0	0	1	2	0	2	1	1	1	0	0	0	0	1	0	1	0	0	0
52	1	1	0	0	0	1	2	1	1	0	0	0	0	0	0	0	0	0	0	0	0	1	2	2	0	0	1	2	2	2	0	1	1	2	0	2	2	0	0	2	0	0	0	2	0	0	0	0	0
53	1	1	0	0	0	0	2	0	2	0	0	0	2	0	2	0	0	0	0	1	1	0	1	1	0	0	1	1	2	1	1	2	2	0	0	0	1	1	1	0	0	1	1	2	1	1	0	0	0
54	0	1	0	0	0	1	1	0	1	0	0	1	1	0	0	0	0	1	1	1	0	1	2	2	0	1	2	2	2	2	1	1	2	1	1	1	1	1	1	0	0	0	1	2	2	0	0	0	0
55	0	0	0	0	0	0	1	0	1	0	1	1	2	0	1	0	0	0	1	1	1	1	2	2	0	0	2	2	2	2	0	1	1	2	1	2	1	0	0	0	0	2	2	2	2	1	0	0	0
56	0	0	0	0	0	0	1	0	1	0	1	0	0	0	0	0	0	1	1	0	0	2	1	1	1	1	1	2	2	1	1	1	1	1	0	1	1	0	0	1	0	0	0	1	0	0	0	0	0
57	1	0	0	0	0	2	1	0	1	0	1	1	1	0	0	0	1	2	1	1	1	1	1	1	1	1	1	2	2	2	0	1	1	2	0	2	1	0	0	2	0	0	0	0	0	0	0	2	0
58	1	2	0	0	0	0	2	0	1	0	1	0	0	0	0	0	1	1	0	0	0	0	1	1	0	1	1	1	2	1	1	2	2	2	0	2	0	0	0	0	0	0	1	1	1	0	0	0	0
59	1	0	0	0	0	2	2	1	1	0	1	0	1	0	1	0	0	0	0	0	0	0	1	1	0	1	1	2	0	0	2	2	2	0	0	1	1	1	1	0	0	0	0	1	1	1	0	0	1
60	0	1	0	0	0	1	2	1	2	0	0	0	1	0	1	0	1	2	1	1	1	0	2	2	0	1	2	2	2	2	1	2	2	0	0	0	2	0	0	1	1	0	1	2	2	0	0	0	0
61	0	0	0	0	0	2	1	0	2	0	0	0	1	1	0	1	0	2	1	1	1	0	2	2	0	1	1	1	2	1	0	1	1	2	0	2	0	0	0	0	0	1	1	2	1	2	0	0	0
62	0	1	0	0	0	1	2	0	2	0	0	1	2	0	2	0	1	2	1	1	1	1	2	2	0	0	2	2	2	2	1	1	1	1	0	2	0	0	0	1	0	0	1	2	1	1	0	0	1
63	0	0	0	0	0	2	1	0	1	0	1	1	2	0	1	0	0	0	0	0	0	0	2	2	0	0	0	0	1	0	1	1	1	1	1	2	2	0	0	1	0	0	0	0	0	0	0	0	0
64	0	1	0	0	0	1	1	0	0	0	1	1	0	0	1	1	0	2	2	2	0	0	1	1	0	0	2	2	2	2	1	1	2	1	0	1	2	0	0	2	1	0	0	0	1	0	1	0	0
65	1	2	0	0	0	1	1	0	0	0	1	0	1	0	1	0	0	0	1	1	1	0	2	2	0	0	2	2	2	2	0	2	2	0	0	0	0	0	0	0	0	0	1	2	0	1	0	0	0
66	1	1	0	0	0	1	2	1	2	0	0	0	1	0	0	0	0	0	0	0	0	1	2	2	0	1	1	1	2	1	1	1	1	1	0	2	2	0	0	2	0	0	0	2	0	1	0	0	0
67	0	1	0	0	0	1	1	0	0	1	1	0	0	0	0	0	0	1	2	2	1	1	1	2	0	0	1	1	2	1	0	1	1	2	2	2	2	0	0	2	0	0	0	1	0	1	0	0	0
68	1	1	0	0	0	1	2	0	2	0	0	0	0	0	0	0	0	1	0	0	0	1	2	2	0	0	1	2	1	0	2	1	1	2	0	2	1	0	0	0	0	2	2	2	1	1	0	0	1
69	0	2	0	0	0	0	0	0	0	1	2	1	0	0	1	1	0	0	0	0	0	0	2	2	0	0	1	2	2	1	2	0	1	1	0	1	1	0	0	0	0	0	1	2	1	0	0	0	0
70	0	0	0	0	0	2	2	0	1	0	0	1	1	0	0	0	0	1	1	0	0	0	2	2	0	0	2	2	2	1	2	1	1	2	0	2	0	0	0	0	0	0	0	0	0	1	0	1	0
71	1	0	0	0	0	1	2	1	2	0	0	0	1	0	1	0	0	1	1	1	1	2	2	2	0	0	2	2	2	1	2	2	2	1	0	1	2	0	0	1	0	0	0	0	0	0	1	0	0
72	1	1	0	0	0	1	1	0	1	0	1	0	2	1	1	1	0	2	2	1	1	0	1	1	0	0	2	2	2	2	1	1	2	2	2	2	1	1	1	0	0	0	1	1	1	0	0	0	1
73	1	1	0	0	0	0	2	1	2	0	0	0	1	0	1	0	0	1	0	0	0	0	2	2	0	0	2	2	2	2	0	1	2	1	0	1	1	0	0	0	0	1	1	2	1	0	0	0	0
74	0	0	0	0	0	2	2	0	1	0	1	0	0	0	0	0	0	1	2	1	1	1	2	2	0	0	2	2	2	1	1	1	2	2	0	2	2	1	1	1	0	1	1	2	1	1	0	0	0
75	0	1	1	0	0	1	2	0	2	0	0	1	1	0	0	0	0	1	1	1	1	1	1	1	1	1	2	2	2	1	1	2	2	2	0	2	2	0	1	0	2	2	1	2	1	0	0	0	0
76	1	1	0	0	0	1	2	1	1	1	0	0	1	0	1	0	0	1	1	1	1	0	2	2	0	0	2	2	2	2	1	1	1	2	1	2	0	0	0	1	0	0	1	2	0	1	0	0	0
77	1	1	0	0	0	1	1	1	2	0	0	0	2	1	1	1	0	1	1	1	1	1	1	1	1	1	0	2	2	0	1	1	2	2	2	2	0	0	0	0	0	0	0	2	0	0	0	0	0
78	0	1	0	0	0	1	2	0	1	0	0	0	0	0	0	0	0	2	2	2	2	0	1	1	0	0	1	2	2	2	0	0	0	1	1	2	1	0	0	1	1	0	0	1	0	0	0	0	0
79	0	0	0	0	0	1	2	0	2	0	0	0	2	1	1	1	0	2	1	1	1	1	2	2	0	1	1	2	1	1	2	1	1	1	1	1	0	0	0	0	0	0	1	2	1	1	0	0	0
80	0	1	0	0	0	1	1	0	1	0	0	0	1	0	1	0	0	1	0	0	0	2	2	2	0	0	0	1	1	0	1	2	2	0	0	1	1	0	0	1	0	0	0	1	1	0	0	0	0
81	0	0	0	0	0	1	2	0	1	0	0	0	0	0	0	0	1	1	0	0	0	1	2	2	0	0	1	1	2	1	0	1	2	1	0	1	2	1	1	0	0	0	1	2	1	1	0	0	1
82	1	1	0	0	0	1	1	1	2	0	1	0	2	0	2	0	0	1	1	1	1	0	1	1	0	0	0	2	1	1	2	2	1	1	0	2	1	1	1	0	0	0	1	1	1	0	0	0	1
83	1	1	0	0	0	1	2	0	0	0	0	1	1	0	1	0	0	0	0	0	0	1	2	2	0	0	0	2	2	0	1	1	2	1	0	2	0	0	0	0	0	0	1	2	1	2	0	0	1
84	0	1	0	0	0	1	2	0	1	0	1	0	0	0	0	0	0	0	0	0	0	2	2	2	0	0	2	1	2	1	1	1	1	1	0	1	1	0	0	2	0	0	0	2	0	0	0	0	1
85	1	0	1	0	1	1	2	0	2	0	0	1	1	0	0	0	0	1	1	1	1	0	1	1	0	0	2	2	2	1	1	1	1	1	0	1	0	0	0	0	0	1	0	0	1	1	0	0	1
86	1	1	0	0	0	1	2	0	2	0	0	0	0	0	0	0	0	2	0	0	0	1	2	2	0	0	2	2	2	2	0	1	2	1	0	1	1	0	0	2	0	0	2	2	0	0	0	0	0
87	0	0	0	0	0	1	2	0	1	0	1	1	1	0	0	0	1	2	2	2	2	1	2	2	0	1	1	2	2	1	1	2	2	0	0	1	1	0	0	0	0	0	0	1	0	0	0	0	0
88	0	2	0	0	0	1	2	0	2	0	0	0	0	0	0	0	0	1	0	0	0	0	2	2	0	1	1	1	2	0	0	1	1	2	2	2	0	0	0	0	0	0	0	0	0	0	1	1	0
89	0	0	0	0	0	1	1	0	1	0	0	0	0	0	0	0	0	1	1	1	1	0	1	1	0	0	2	2	2	1	0	1	2	1	0	1	1	0	0	1	0	1	1	2	1	1	0	0	0
90	1	2	1	1	1	1	1	0	0	0	1	1	1	0	0	0	0	1	1	1	0	1	1	1	1	1	2	2	2	1	2	1	1	0	0	1	1	0	0	1	0	0	0	2	2	0	0	1	0
91	1	2	0	0	0	0	2	0	0	0	0	0	0	0	0	0	0	1	0	0	0	0	2	2	0	1	2	2	2	2	1	0	1	1	1	1	1	1	1	0	0	1	0	0	2	0	0	0	0
92	0	2	1	0	0	1	1	0	0	0	1	0	0	0	0	0	0	2	2	2	1	0	2	2	0	0	2	2	2	2	1	1	1	1	0	2	0	0	0	0	0	1	1	1	1	0	0	1	0
93	0	1	0	0	0	1	1	0	1	0	0	1	1	0	0	0	0	0	0	0	0	0	2	2	0	0	2	1	2	1	1	2	2	2	0	2	2	0	1	0	1	2	1	2	1	0	0	1	0
94	0	1	0	0	0	0	2	0	2	0	1	1	2	0	2	0	0	2	1	1	1	0	2	2	0	0	2	2	2	2	0	2	2	0	0	1	2	1	0	0	0	0	0	2	1	1	0	0	0
95	0	2	0	0	0	1	2	0	2	0	1	0	1	0	1	1	0	1	0	0	0	1	0	1	0	1	1	1	1	1	1	1	2	2	0	2	1	0	0	0	0	1	1	1	1	2	0	0	0
96	1	0	0	0	0	2	2	0	2	0	0	0	1	0	0	0	0	0	0	0	0	0	2	2	0	0	2	2	2	2	0	1	1	0	0	1	1	0	0	0	0	0	1	2	0	1	0	0	0
97	1	2	0	0	0	0	2	1	1	0	0	1	0	0	1	1	0	0	1	1	1	0	1	1	0	1	1	2	1	1	2	1	1	2	0	2	2	0	0	1	0	0	0	2	1	1	0	0	1
98	1	1	0	0	0	0	1	0	1	0	1	0	1	0	1	0	0	1	1	1	1	0	2	2	0	0	0	1	1	0	1	1	1	1	0	1	2	1	1	1	0	0	0	2	0	0	0	0	0
99	0	1	0	0	0	0	2	1	2	0	0	0	0	0	0	0	0	0	0	0	0	0	2	2	0	0	0	2	1	1	2	1	1	2	1	2	2	0	0	1	1	0	0	2	0	2	0	0	1
100	0	1	0	0	0	1	1	1	2	0	1	0	1	0	1	0	0	2	1	1	1	1	2	2	0	0	1	1	2	1	1	2	2	1	0	1	0	0	0	0	0	1	1	1	0	0	0	0	0
101	0	1	0	0	0	1	2	1	2	0	0	0	0	0	0	0	1	2	1	1	1	0	2	2	0	0	0	1	2	0	1	1	1	2	1	2	2	0	0	0	1	0	0	2	2	0	0	0	1
102	0	1	0	0	0	1	2	0	2	0	0	0	1	0	1	0	0	1	1	1	1	0	2	2	0	1	1	1	2	1	0	1	1	2	1	1	2	0	0	1	0	0	0	2	0	1	0	0	1
103	0	1	0	0	0	1	2	0	2	0	0	0	0	0	0	0	0	1	1	1	0	0	2	2	0	1	1	2	2	1	0	1	1	0	0	1	1	2	1	0	1	0	1	1	1	0	0	0	0
104	1	1	0	0	0	1	2	0	2	0	0	1	2	0	1	0	0	1	1	1	1	0	2	2	0	1	2	2	2	2	1	1	1	2	1	2	1	0	0	0	0	0	0	2	0	0	1	0	0
105	1	1	0	0	0	2	2	1	2	0	0	0	1	1	0	1	0	0	0	0	0	1	2	2	0	0	2	2	2	2	0	0	0	2	0	2	1	1	1	0	1	0	0	0	0	0	1	0	1
106	1	1	0	0	0	1	1	0	1	0	2	0	0	0	0	0	0	2	2	1	1	1	1	1	0	0	1	2	2	1	2	1	1	1	0	1	1	0	0	0	0	0	0	1	0	1	0	0	0
107	1	1	0	0	0	1	1	1	2	0	1	0	1	0	1	0	0	0	0	0	0	0	2	2	0	0	1	1	2	1	1	1	2	0	0	0	2	0	0	1	1	0	1	2	2	1	0	0	0
108	1	1	0	0	0	1	2	0	1	0	0	0	0	0	0	0	0	0	0	0	0	0	2	2	0	0	2	2	2	2	0	1	1	1	0	1	0	1	1	0	0	0	0	0	2	1	0	0	1
109	1	1	1	0	0	1	2	0	2	0	0	0	1	0	1	0	0	2	0	0	0	1	1	1	1	1	0	2	1	0	2	2	2	1	0	2	0	0	0	0	0	0	0	1	0	0	0	0	1
110	1	1	0	0	0	2	2	1	2	0	0	1	1	0	0	0	0	1	1	1	1	1	2	2	0	0	2	2	2	2	0	1	1	2	1	2	1	0	0	0	0	0	1	2	0	0	0	0	1
111	0	2	1	0	0	1	2	0	2	0	0	0	0	0	0	0	0	0	0	0	0	1	2	2	0	1	0	1	1	0	1	2	2	2	1	2	2	1	1	0	0	0	1	2	1	2	0	0	0
112	1	1	0	0	0	1	1	0	1	0	2	0	1	0	1	0	0	1	0	0	0	0	2	2	0	0	1	1	2	0	1	0	0	1	0	1	0	0	0	0	0	1	1	2	1	0	0	0	0
113	1	0	0	0	0	1	2	1	2	0	0	0	1	0	1	0	0	0	0	0	0	0	1	2	0	0	1	1	1	1	1	1	1	1	0	1	2	0	1	0	2	1	0	0	2	1	1	0	0
114	0	1	0	0	0	0	1	0	0	0	0	0	1	0	1	0	1	0	1	1	1	1	2	2	0	0	1	1	2	2	0	1	2	1	0	1	2	0	0	1	0	0	0	2	0	0	0	0	0
115	0	2	0	0	0	1	2	0	2	0	0	0	1	0	1	0	0	2	0	1	1	0	2	1	1	2	1	2	1	1	2	1	1	0	0	0	0	0	0	0	0	0	0	0	0	0	0	0	0
116	0	0	0	0	0	1	0	0	0	1	2	1	1	0	0	0	0	1	1	1	1	0	1	1	0	0	2	1	2	0	1	1	2	1	0	1	1	0	0	0	0	0	0	1	0	0	0	0	1
117	0	1	0	0	0	2	2	0	2	0	0	0	1	0	1	0	0	1	1	0	0	0	2	2	0	1	1	2	0	0	2	1	1	1	0	2	2	0	0	0	0	1	1	1	1	1	0	0	0
118	1	2	0	0	0	2	1	0	0	0	2	0	0	0	0	0	0	2	1	1	1	0	2	2	0	1	1	1	2	1	0	1	1	0	0	1	0	0	0	0	0	0	0	1	0	1	0	0	0
119	1	1	0	0	0	1	1	1	1	0	1	0	1	0	1	0	0	0	0	0	0	0	2	2	0	0	2	2	2	2	1	1	1	1	0	1	1	0	0	1	0	1	2	2	1	1	0	0	1
120	0	0	0	0	0	1	1	1	1	0	1	1	0	0	1	1	0	0	0	0	0	1	1	2	0	0	1	1	1	1	0	2	2	1	0	1	1	2	1	0	1	0	0	0	0	0	0	0	1
121	1	2	0	0	0	0	2	0	2	0	2	1	1	0	1	1	0	2	2	2	0	0	2	2	0	0	1	2	2	1	0	1	2	2	1	2	0	0	0	1	0	0	0	0	0	0	0	0	1
122	0	1	1	0	1	1	0	0	1	0	0	2	2	0	2	0	0	1	1	1	1	0	2	2	0	2	2	2	2	2	0	1	1	1	0	1	1	1	1	0	0	0	0	2	0	0	0	0	2
123	0	0	0	0	0	2	2	1	2	0	0	0	0	0	0	0	0	0	0	0	0	0	2	2	0	0	2	2	2	2	1	1	1	1	0	1	1	0	0	1	0	1	1	1	1	0	0	0	0
124	0	1	0	0	0	1	2	0	2	0	1	1	2	0	1	0	1	2	1	1	1	0	1	1	0	0	2	0	1	0	1	0	0	2	0	2	2	0	0	1	0	0	1	2	0	0	0	2	0
125	0	2	0	0	0	0	1	0	2	0	0	1	2	0	2	0	0	0	0	0	0	1	1	1	1	1	2	2	2	2	1	2	2	0	0	1	1	0	0	1	0	0	0	1	0	0	0	0	0
126	1	1	0	0	0	1	1	0	1	0	1	1	1	0	0	0	0	1	0	0	0	0	2	2	0	0	0	1	1	1	1	1	2	1	1	1	1	0	0	2	0	0	0	1	0	0	1	0	0
127	0	1	1	0	0	2	2	0	2	0	0	0	0	0	0	0	0	0	0	1	0	0	2	2	0	1	0	0	2	1	0	0	0	0	0	1	2	0	0	1	1	0	0	1	0	0	0	0	0
128	1	1	1	0	0	2	2	0	1	0	0	0	0	0	0	0	0	2	1	1	1	0	2	2	0	0	2	2	2	2	2	1	1	1	0	1	0	0	0	0	0	1	1	2	1	2	0	1	0
129	0	2	0	0	0	1	1	0	1	0	1	0	2	0	2	0	1	2	1	0	0	0	1	1	0	0	1	1	2	1	1	0	2	1	0	2	2	0	0	1	0	0	0	2	0	0	0	0	1
130	0	0	0	0	0	1	1	0	1	0	1	0	1	0	1	0	0	0	0	0	0	0	2	2	0	0	1	1	1	1	2	1	1	1	0	1	1	1	0	1	0	0	0	2	0	0	1	0	1
131	1	2	0	0	0	1	1	0	2	0	0	1	1	0	1	0	0	2	1	1	1	0	2	2	0	0	2	2	2	2	0	2	1	2	1	2	1	0	0	1	0	0	0	2	0	1	0	0	1
132	0	1	1	0	0	2	2	0	1	0	1	1	0	0	1	1	0	1	1	1	1	1	1	1	0	1	2	1	2	0	1	1	1	2	2	2	1	0	0	0	0	0	1	2	1	0	0	0	1
133	0	1	0	0	0	0	0	0	1	0	1	1	1	0	0	0	0	0	1	1	1	0	2	2	0	0	1	1	2	1	0	1	1	1	0	1	1	0	0	0	0	0	1	2	1	0	0	0	1
134	1	1	1	0	0	2	1	0	1	0	1	1	1	0	1	0	0	0	0	0	0	1	2	2	0	0	1	2	1	1	2	1	1	1	0	2	0	0	0	0	0	0	1	1	1	0	0	0	1
135	1	1	0	0	0	0	1	0	0	1	1	1	2	0	2	1	0	0	0	0	0	0	1	1	0	0	2	2	2	2	0	1	1	2	0	2	1	0	0	0	0	0	2	2	0	0	0	2	0
136	1	0	0	0	0	2	1	2	2	0	0	1	1	0	0	0	0	1	1	0	0	0	2	2	0	0	1	2	2	1	1	1	1	1	0	2	1	0	0	2	0	1	0	1	0	1	0	0	0
137	0	1	0	0	0	2	1	0	0	0	1	0	0	0	0	0	0	2	2	2	0	0	2	2	0	0	2	2	2	1	2	0	1	2	0	2	1	0	0	1	0	0	0	2	2	0	0	0	0
138	1	2	0	0	0	1	1	0	1	1	1	0	1	0	1	0	0	2	1	1	1	1	1	1	1	1	1	1	2	0	1	1	1	0	0	1	1	1	1	0	0	0	0	1	1	1	0	0	0
139	0	2	1	0	0	1	1	0	0	0	2	1	2	0	2	0	0	1	2	1	1	0	2	2	0	0	2	2	1	0	2	1	2	1	1	1	1	0	0	1	0	0	0	2	0	0	0	0	0
140	0	2	0	0	0	1	1	0	0	1	1	0	0	0	0	0	0	1	1	1	1	0	1	2	0	0	2	2	2	2	1	1	1	1	0	2	0	0	0	0	0	0	0	0	0	0	1	1	0
141	0	0	0	0	0	2	2	0	1	1	1	0	2	1	0	1	0	1	0	0	0	0	2	2	0	0	1	1	1	1	2	1	1	2	1	2	1	0	0	1	0	1	0	1	0	0	0	0	0
142	0	2	0	0	0	0	2	0	2	0	1	0	1	0	1	0	0	1	0	0	0	2	2	2	0	0	1	2	2	1	1	0	0	2	0	2	2	0	0	1	0	1	0	1	0	0	0	0	0
143	1	2	0	0	0	1	2	0	1	0	1	0	0	0	0	0	0	1	0	0	0	0	2	2	0	0	1	1	2	1	1	0	0	2	1	1	1	0	0	0	0	0	0	2	0	0	0	0	1
144	1	1	0	0	0	1	1	0	1	0	1	1	1	0	0	0	0	1	1	0	0	0	1	1	0	1	1	2	2	1	1	1	1	2	0	2	1	0	0	0	0	1	1	2	0	0	0	1	0
145	1	1	0	0	0	1	0	0	1	1	1	0	0	0	0	0	0	0	0	0	0	1	2	2	0	0	1	1	1	1	0	2	2	0	0	0	0	0	0	1	0	0	0	2	0	0	0	0	1
146	1	2	1	0	0	1	2	0	2	0	0	1	2	0	0	0	0	1	1	0	0	0	2	2	0	0	2	2	2	1	0	1	1	1	1	1	1	0	0	0	0	0	1	1	1	0	0	0	0
147	0	1	0	0	0	1	2	0	1	0	1	1	1	0	0	0	0	2	1	1	1	0	2	2	0	0	0	1	1	0	1	2	2	2	1	2	1	0	0	0	0	0	0	1	0	1	0	0	0
148	1	2	1	0	1	1	2	0	1	0	0	1	1	0	0	0	0	1	1	1	1	0	2	2	0	0	2	2	2	2	0	1	1	1	0	1	1	0	0	0	0	0	1	2	0	0	1	1	0
149	0	2	0	0	0	0	2	1	1	0	1	0	0	0	0	0	0	1	0	0	0	0	0	0	0	0	2	2	2	1	1	0	1	1	0	1	1	0	0	0	0	0	0	2	0	0	0	1	0
150	1	1	0	0	0	1	1	0	0	0	1	1	2	0	1	0	0	0	1	1	1	0	1	1	0	0	2	2	2	2	1	2	2	1	0	1	2	0	0	0	1	0	1	2	1	1	0	0	0
151	0	1	0	0	0	1	2	1	2	0	0	0	2	1	1	1	0	0	0	1	0	2	2	2	0	0	1	2	2	2	0	1	2	0	0	1	1	1	1	0	0	0	0	1	0	0	0	0	0
152	0	1	0	0	0	0	2	1	2	0	0	1	2	0	2	0	0	1	1	0	0	0	1	1	0	0	1	1	2	1	1	0	2	0	0	1	2	1	1	0	0	0	0	2	0	0	0	0	0
153	0	0	0	0	0	1	1	1	1	0	1	0	0	0	0	0	0	2	2	2	0	1	2	2	0	0	1	2	1	1	1	0	1	1	0	2	0	0	0	0	0	1	1	2	0	2	0	0	0
154	1	2	0	0	0	1	2	0	1	0	0	0	2	0	1	0	0	1	0	0	0	0	1	2	0	0	0	1	1	0	1	1	2	1	0	1	0	0	0	0	0	1	1	1	1	0	0	0	0
155	0	2	0	0	0	2	2	0	2	0	1	0	0	0	0	0	0	1	0	0	0	1	2	2	0	0	1	2	2	1	2	0	0	2	0	1	1	0	0	0	0	0	0	2	0	0	0	0	0
156	0	1	0	0	0	1	2	0	1	0	0	0	0	0	0	0	1	2	1	1	1	1	1	1	1	1	1	2	1	1	2	1	2	2	0	2	2	0	0	1	0	0	0	2	1	1	0	0	0
157	1	0	0	0	0	2	2	0	1	0	1	0	1	0	1	0	0	0	0	1	1	0	2	2	0	0	2	1	2	1	1	1	2	1	0	1	1	0	0	2	1	0	0	1	0	1	0	0	0
158	0	1	0	0	0	1	2	0	1	1	1	1	1	0	0	0	0	0	0	0	0	0	1	1	0	0	2	2	2	1	2	0	0	2	0	2	1	0	0	0	0	0	1	2	2	0	0	0	0
159	1	0	0	0	0	2	2	0	2	0	0	0	0	0	0	0	0	0	0	0	0	0	2	2	0	0	0	2	1	1	2	1	1	2	0	2	1	0	0	0	0	0	0	2	0	0	0	0	0
160	0	1	0	0	0	2	0	0	0	0	1	0	0	0	0	0	0	0	0	0	0	0	2	2	0	2	1	1	2	2	1	2	2	0	0	0	2	0	0	0	0	1	1	2	1	0	0	0	0
161	1	1	0	0	0	1	2	1	1	0	0	0	1	0	1	1	0	1	1	1	1	1	2	2	0	0	2	2	1	0	1	2	2	0	0	1	0	0	0	0	0	0	0	0	0	0	0	0	1
162	0	1	0	0	0	1	2	0	1	0	0	0	0	0	0	0	0	1	1	0	1	1	1	2	0	0	0	2	2	0	1	0	0	1	0	1	1	0	0	1	0	0	0	2	2	0	0	0	0
163	1	1	0	0	0	1	2	0	1	0	0	0	2	1	0	1	0	1	1	1	1	0	2	2	0	0	1	1	2	0	1	2	2	0	0	0	1	0	0	2	0	1	0	0	1	1	0	1	0
164	0	1	0	0	0	1	2	0	1	0	1	0	0	0	0	0	0	1	2	2	2	0	2	2	0	0	1	0	2	0	0	1	1	1	0	2	2	0	0	0	0	0	0	1	0	0	0	0	0
165	0	1	0	0	0	2	1	0	0	0	1	0	1	0	0	0	0	1	1	1	1	1	2	2	0	0	2	2	2	2	0	0	0	2	0	1	2	0	0	1	0	0	1	2	1	0	0	1	0
166	0	1	1	1	1	2	2	1	1	0	0	0	0	0	0	0	0	1	1	1	1	0	2	2	0	1	2	2	2	2	0	2	2	0	0	1	2	0	0	1	0	0	0	2	0	0	1	1	0
167	0	0	0	0	0	2	1	0	1	0	1	0	0	0	0	0	1	1	1	1	1	0	2	2	0	0	1	2	1	0	2	1	1	2	1	1	2	0	0	1	0	0	0	2	0	0	0	0	0
168	0	1	0	0	0	0	1	0	1	0	0	1	0	0	1	1	0	2	1	1	1	0	2	2	0	0	0	2	2	0	1	1	1	1	0	1	2	0	0	1	0	0	1	2	2	1	1	1	0
169	0	0	0	0	0	2	2	0	2	0	0	1	1	0	1	0	0	2	1	1	1	0	2	2	0	0	2	2	2	1	2	2	2	0	0	0	0	0	0	1	0	0	0	2	0	1	1	0	0
170	1	1	0	0	0	1	2	0	1	0	1	1	2	0	0	0	0	1	1	0	0	0	2	2	0	0	0	1	2	1	0	1	1	1	0	1	2	1	1	0	0	1	1	2	1	0	0	0	0
171	0	0	0	0	0	2	2	0	2	0	2	0	1	0	1	0	0	0	0	0	0	1	2	2	0	0	1	2	2	1	1	2	2	1	1	1	1	0	0	0	0	0	1	1	0	1	0	0	1
172	1	1	0	0	0	1	2	0	2	0	0	0	1	0	1	0	0	0	0	0	0	0	2	2	0	0	1	1	2	1	0	2	2	0	0	1	1	0	0	0	0	0	1	2	1	1	0	0	0
173	1	1	0	0	0	1	1	0	1	1	1	1	1	0	0	0	1	2	2	2	1	0	2	2	0	1	1	1	2	1	0	2	2	2	1	2	2	0	0	1	0	1	0	1	2	1	0	0	0
174	0	1	0	0	0	1	2	0	2	0	0	0	1	0	0	0	0	2	1	1	1	1	2	2	0	0	2	2	2	2	1	2	2	1	1	1	1	0	0	1	0	0	1	2	1	1	0	0	0
175	0	1	0	0	0	1	1	1	1	0	1	0	1	0	1	1	0	0	0	0	0	1	1	1	1	1	1	1	2	1	1	1	1	1	0	2	2	0	0	0	1	0	0	2	0	0	0	1	0
176	1	1	0	0	0	1	2	1	2	0	0	0	0	0	0	0	0	1	0	0	0	1	1	1	1	1	1	2	2	1	0	1	1	1	0	1	1	0	1	0	1	1	0	1	0	0	1	0	0
177	0	1	0	0	0	2	1	1	2	0	0	2	2	0	0	0	0	0	0	0	0	0	1	1	0	0	2	2	2	0	0	0	0	1	0	1	1	1	1	0	0	1	0	0	1	0	0	0	1
178	1	0	0	0	0	1	1	0	2	0	0	0	0	0	0	0	1	2	0	0	0	0	1	1	0	0	2	2	2	2	1	1	2	1	1	1	2	0	0	1	0	1	0	0	1	0	0	0	0
179	1	0	0	0	0	1	1	1	1	0	1	0	0	0	0	0	0	0	1	1	1	0	2	2	0	1	0	1	1	0	2	2	2	0	0	2	2	1	1	1	0	0	0	2	0	0	1	0	0
180	0	2	0	0	0	0	2	1	2	0	0	1	1	0	0	0	0	1	0	1	0	1	2	2	0	0	2	2	2	1	1	0	1	1	0	2	1	0	0	1	0	1	1	2	2	0	0	1	0
181	0	2	0	0	0	0	1	0	0	0	0	0	0	0	0	0	0	1	1	1	1	0	1	1	0	0	1	0	2	0	0	2	2	2	0	2	0	0	0	0	0	0	1	2	1	0	0	0	1
182	0	0	1	0	1	1	1	0	2	0	0	0	1	0	1	0	1	1	1	1	1	1	2	2	0	0	2	2	2	2	1	0	1	2	0	2	1	0	0	0	0	0	1	1	1	0	0	1	0
183	0	0	0	0	0	1	2	0	1	0	0	0	0	0	0	0	0	0	0	0	0	0	2	2	0	0	2	2	2	2	0	0	0	2	1	2	1	0	0	0	0	1	1	2	1	1	0	0	0
184	1	2	0	0	0	1	2	1	2	0	0	0	0	0	0	0	0	0	0	0	0	2	2	2	0	0	2	1	2	1	0	1	1	0	0	1	2	0	0	1	0	2	2	2	2	1	0	0	0
185	1	2	0	0	0	1	1	0	1	1	1	0	0	0	0	0	0	1	1	1	0	1	0	0	1	1	2	2	1	1	1	0	0	2	1	1	2	0	0	1	0	1	1	2	2	2	0	0	0
186	0	2	0	0	0	0	1	1	2	0	1	0	0	0	0	0	0	1	1	1	0	0	2	2	0	0	2	2	2	1	1	1	2	1	0	2	1	0	0	1	0	2	2	2	1	1	0	0	0
187	0	1	0	0	0	2	2	0	1	0	0	0	1	0	0	0	0	1	1	1	0	1	0	0	1	1	2	2	2	2	0	2	2	0	0	1	1	0	0	2	0	1	1	1	1	0	0	0	2
188	1	1	0	0	0	1	2	0	2	0	1	1	1	0	2	1	0	1	1	1	0	1	2	2	0	1	2	2	2	2	0	0	0	2	2	2	1	0	0	1	1	1	1	2	1	1	0	0	0
189	1	2	0	0	0	0	1	1	1	0	1	0	0	0	0	0	0	0	0	0	0	0	2	2	0	0	1	1	2	1	1	2	2	1	1	2	1	0	0	0	0	0	0	1	0	0	0	0	0
190	1	0	0	0	0	1	2	0	1	0	0	0	0	0	0	0	0	0	0	0	0	0	2	2	0	0	1	1	2	0	1	0	0	2	0	2	2	1	1	0	0	0	0	1	0	0	0	0	0
191	0	2	0	0	0	0	2	0	2	0	1	0	1	1	0	1	0	1	1	1	0	0	0	0	0	0	1	2	2	2	0	0	1	2	0	2	1	0	0	0	0	0	0	1	0	0	0	0	1
192	0	1	0	0	0	1	1	0	1	0	1	0	1	0	0	0	0	1	1	1	0	0	1	1	0	0	1	1	2	2	0	1	1	1	0	1	1	0	0	0	0	1	1	1	1	2	0	1	1
193	0	1	0	0	0	1	2	0	2	0	0	1	1	0	0	0	0	1	0	0	0	0	1	1	0	0	1	1	2	0	0	2	2	0	0	0	1	1	1	0	0	1	0	1	0	1	0	0	0
194	0	0	0	0	0	1	2	0	2	0	0	0	0	0	0	0	0	1	2	1	1	0	2	2	0	0	2	2	2	2	0	1	2	1	1	2	2	0	0	2	0	1	0	1	1	1	0	0	1
195	0	1	0	0	0	2	1	1	2	0	1	0	1	0	1	0	0	0	0	0	0	0	1	1	0	0	0	2	0	0	2	1	1	2	1	2	1	0	0	0	1	0	0	2	1	1	0	0	0
196	0	2	0	0	0	0	2	0	1	0	0	0	0	0	0	0	1	1	0	1	1	0	2	2	0	0	1	1	2	1	0	2	2	1	1	1	0	0	0	0	0	0	0	2	0	0	0	0	0
197	0	2	0	0	0	1	2	0	2	0	0	0	1	0	0	0	0	2	2	1	0	0	2	2	0	0	1	1	1	1	1	1	1	0	0	1	1	1	0	1	0	0	0	2	0	0	0	0	0
198	0	1	0	0	0	1	1	0	1	0	1	0	0	0	0	0	0	2	1	1	1	0	1	1	0	1	2	2	2	2	1	0	0	2	1	2	0	0	0	0	0	0	2	2	0	0	0	0	0
199	1	1	0	0	0	0	2	0	1	0	1	1	1	0	2	1	0	1	1	1	0	0	2	2	0	0	1	2	1	1	2	0	0	2	1	2	2	1	1	0	1	0	1	2	1	0	0	0	0
200	1	1	0	0	0	1	2	0	2	0	0	1	1	0	0	0	0	2	2	2	0	1	2	2	0	0	1	1	2	1	0	1	2	2	1	2	1	0	0	0	0	0	2	2	1	1	0	0	0
201	1	0	0	0	0	1	1	0	0	0	0	1	0	0	1	1	0	1	0	0	0	0	2	2	0	1	0	0	2	1	0	2	2	1	1	1	1	0	0	2	0	0	0	2	0	0	0	0	1
202	1	1	0	0	0	1	2	0	2	0	0	0	0	0	0	0	0	1	1	1	0	1	2	2	0	0	1	0	1	0	1	2	2	1	0	2	1	0	0	0	0	0	1	2	1	1	0	0	0
203	1	1	2	0	1	0	2	0	0	0	1	1	1	0	0	0	0	0	0	0	0	0	2	2	0	0	2	2	2	2	1	1	1	1	0	2	1	0	0	1	0	0	0	2	0	0	0	2	0
204	1	0	0	0	0	2	2	1	2	0	0	1	0	0	1	1	0	0	1	1	1	0	2	2	0	0	2	2	2	2	1	2	2	2	0	2	1	1	1	0	1	1	0	0	1	0	1	0	0
205	0	1	0	0	0	2	1	0	0	0	1	1	1	0	0	0	0	2	1	1	1	1	1	1	1	1	1	2	2	1	1	1	1	0	0	1	2	0	0	0	1	0	1	2	1	1	0	1	1
206	1	0	0	0	0	1	2	0	1	0	0	0	1	0	1	0	0	2	2	2	1	0	2	1	1	2	2	2	2	2	0	0	0	2	2	2	2	1	1	0	0	0	0	1	0	0	0	0	0
207	1	2	0	0	0	0	1	0	0	0	1	1	1	0	0	0	0	1	1	1	1	0	2	2	0	0	2	2	2	2	0	0	0	0	0	1	1	0	0	0	1	0	0	2	0	0	0	0	1
208	0	1	0	0	0	1	0	0	1	0	1	0	1	0	1	0	0	0	0	1	1	1	1	1	1	1	0	1	1	1	1	2	2	0	0	1	1	0	0	1	0	0	0	1	0	0	0	1	0
209	0	1	0	0	0	1	1	0	1	0	1	0	0	0	0	0	0	1	0	0	0	0	2	2	0	0	1	1	1	1	1	1	1	1	0	1	1	0	0	1	0	0	1	2	1	0	0	0	0
210	1	0	0	0	0	2	0	0	1	0	0	0	1	0	1	0	0	2	0	0	0	0	2	2	0	0	1	2	2	1	2	2	2	0	0	0	2	0	0	2	1	0	0	2	1	1	0	0	0
211	0	2	0	0	0	0	2	0	2	0	0	0	1	0	0	0	0	0	1	2	1	0	2	2	0	0	2	2	2	1	2	1	2	0	0	0	2	0	0	1	0	1	1	2	1	1	0	0	0
212	1	1	0	0	0	2	1	2	2	0	0	1	1	1	0	1	0	0	1	1	1	0	2	2	0	0	1	1	1	1	0	2	2	0	0	0	2	0	0	0	1	0	0	2	1	1	0	0	0
213	1	0	0	0	0	1	1	0	1	0	1	0	1	1	0	1	0	1	0	1	0	0	2	2	0	0	1	1	2	1	0	1	1	0	0	0	0	0	0	0	0	0	0	2	0	0	0	1	0
214	1	0	0	0	0	2	1	0	1	1	2	1	1	0	0	0	0	0	0	0	0	1	2	2	0	1	0	1	1	0	1	1	2	0	0	2	0	0	0	0	0	0	1	2	1	0	0	0	0
215	1	1	0	0	0	1	2	1	1	0	0	0	0	0	0	0	0	0	0	0	0	0	2	2	0	0	2	2	1	1	2	2	2	1	0	1	1	1	0	1	0	0	0	1	0	1	1	0	0
216	1	0	0	0	0	1	1	1	1	0	0	0	0	0	0	0	1	2	2	2	2	0	2	2	0	1	1	2	2	1	0	0	0	1	0	2	1	0	0	0	0	1	1	2	0	0	0	0	0
217	0	1	0	0	0	1	1	1	1	0	0	1	1	0	0	0	0	1	0	1	0	1	1	1	1	1	1	1	1	1	1	1	1	2	0	2	2	1	1	0	0	0	0	0	0	0	0	0	1
218	0	0	0	0	0	1	1	0	1	0	1	0	1	0	1	0	0	0	0	0	0	0	1	1	0	0	1	1	2	0	1	0	0	1	0	0	2	0	1	0	2	0	0	1	0	1	0	0	0
219	0	2	0	0	0	1	2	1	2	0	0	0	0	0	0	0	0	0	1	0	0	0	2	2	0	0	1	1	2	0	1	1	2	1	0	1	1	0	0	1	1	1	1	2	1	2	0	0	0
220	1	1	0	0	0	1	2	0	2	0	1	0	0	0	0	0	0	0	0	0	0	1	2	2	0	0	1	1	1	1	1	1	1	0	0	0	2	0	0	2	1	0	0	0	0	0	0	0	0
221	0	2	1	0	0	0	1	0	0	0	2	0	0	0	0	0	0	1	1	1	0	0	1	1	0	1	2	2	2	2	1	1	1	0	0	1	1	0	0	1	0	0	0	1	0	0	0	0	0
222	0	1	0	0	0	2	2	0	1	0	0	0	1	0	0	0	0	0	0	0	0	0	2	2	0	1	0	2	0	0	2	0	0	2	1	2	1	0	0	2	0	0	0	0	0	0	0	0	1
223	0	0	0	0	0	2	2	0	1	0	0	0	0	0	0	0	0	0	0	0	0	0	2	2	0	0	1	1	2	1	1	2	2	2	0	2	1	0	0	2	0	0	0	1	0	0	0	0	0
224	0	0	0	0	0	1	2	0	2	0	1	1	1	0	1	0	1	1	1	1	1	1	2	2	0	0	0	2	2	0	1	0	1	0	0	2	0	0	0	0	0	2	1	2	1	0	0	0	1
225	0	2	0	0	0	2	2	1	1	0	0	1	2	0	2	0	0	1	1	1	0	0	2	2	0	1	1	2	1	1	1	1	2	2	0	2	1	0	0	0	0	0	0	2	0	0	1	0	0
226	0	1	0	0	0	1	2	0	2	0	1	0	0	0	0	0	1	1	0	1	1	1	2	2	0	0	1	0	2	0	0	2	2	0	0	1	2	0	0	1	0	1	1	2	1	0	1	0	0
227	0	0	0	0	0	1	2	0	1	0	0	0	0	0	0	0	0	0	0	0	0	0	2	2	0	0	2	2	2	2	1	1	1	2	2	2	0	0	0	0	0	0	2	2	0	0	0	0	0
228	1	0	0	0	0	2	2	0	2	0	2	1	1	0	1	0	0	0	0	0	0	0	2	2	0	0	1	1	2	1	0	1	1	2	1	2	0	0	0	0	0	0	0	2	0	0	0	0	0
229	1	0	1	0	1	1	2	1	2	0	0	0	0	0	0	0	0	1	1	1	1	0	2	2	0	0	2	2	2	1	2	1	2	0	0	1	2	0	0	1	0	0	0	2	0	0	0	0	0
230	0	1	0	0	0	2	2	1	2	0	0	1	1	0	1	0	0	2	1	1	1	0	2	2	0	0	1	2	1	1	1	1	2	2	2	2	2	0	0	1	1	0	0	1	0	1	0	0	0
231	1	0	0	0	0	2	1	0	0	0	1	0	0	0	0	0	1	2	0	0	0	1	1	1	1	1	0	1	1	0	1	1	1	1	0	1	0	0	0	0	1	0	1	2	1	0	0	0	0
232	1	1	0	0	0	1	2	1	2	0	0	0	2	0	1	0	0	2	2	1	1	0	2	2	0	0	1	2	2	1	1	0	1	1	1	1	1	0	0	0	1	0	0	0	0	0	0	0	0
233	0	0	0	0	0	1	1	1	1	0	1	0	0	0	0	0	0	1	1	1	0	0	2	2	0	0	1	1	2	0	1	1	2	1	0	1	1	0	0	1	1	0	0	1	0	0	0	0	0
234	0	1	0	0	0	1	1	0	1	0	1	0	1	1	0	0	0	0	0	0	0	0	1	1	0	0	1	1	2	1	0	1	1	1	1	1	2	0	0	1	0	1	1	1	1	2	1	0	0
235	0	2	1	0	0	2	1	1	1	0	1	1	2	0	1	1	0	0	0	0	0	0	2	1	1	2	1	1	2	0	0	2	2	0	0	1	2	0	1	0	1	0	1	1	0	1	0	0	0
236	1	1	0	0	0	1	2	0	2	0	0	1	1	0	1	0	0	0	0	0	0	1	2	2	0	0	1	2	2	1	2	0	0	1	0	1	2	0	1	1	1	0	0	0	0	0	0	0	1
237	1	2	0	0	0	1	2	0	2	0	0	0	1	0	1	0	0	1	1	0	0	0	2	2	0	0	2	2	2	2	0	1	1	1	1	1	1	1	1	0	0	0	1	2	0	0	0	1	0
238	0	1	0	0	0	2	1	0	1	0	1	1	1	0	1	0	0	0	0	0	0	0	2	2	0	0	2	2	2	2	0	0	0	2	0	2	1	0	0	2	0	1	1	2	1	0	0	1	0
239	1	2	1	0	0	1	2	1	2	0	0	0	0	0	0	0	0	0	1	1	1	0	1	1	0	0	2	2	2	0	1	1	2	1	0	2	1	1	1	0	1	1	0	0	1	1	0	0	0
240	1	2	0	0	0	2	2	0	2	0	0	1	2	0	1	0	0	0	0	0	0	0	2	2	0	0	2	2	2	2	1	0	1	2	0	2	2	0	0	1	0	0	0	1	0	0	0	0	0
241	1	1	0	0	0	1	1	0	1	0	0	0	1	0	1	0	0	1	1	0	0	0	2	2	0	0	2	2	2	2	1	1	1	2	1	2	0	0	0	1	0	0	0	1	0	0	0	1	0
242	0	2	0	0	0	1	1	0	1	1	2	1	1	0	0	0	0	0	0	1	0	0	1	1	0	0	0	1	1	1	1	0	2	0	0	1	1	1	0	0	0	1	1	2	1	1	0	1	0
243	0	1	0	0	0	1	2	0	2	0	1	1	1	0	0	0	0	1	0	0	0	1	1	2	0	0	0	2	0	0	2	2	2	1	0	2	1	0	0	0	1	1	1	2	1	1	0	0	0
244	0	1	0	0	0	1	2	0	2	0	0	0	0	0	0	0	0	0	0	0	0	0	1	1	0	0	2	2	2	2	1	0	0	2	1	2	2	0	0	2	0	0	0	1	0	1	0	0	1
245	0	1	0	0	0	1	1	0	2	0	0	0	1	0	1	0	0	0	1	1	1	0	2	2	0	0	2	1	2	1	0	0	1	2	0	2	1	0	0	0	0	0	1	2	0	0	0	0	0
246	1	1	1	1	1	1	2	0	2	0	0	1	1	0	0	0	0	1	0	0	0	0	0	0	0	1	1	1	2	0	1	2	2	0	0	0	2	0	0	1	0	0	1	1	1	0	1	0	0
247	0	0	0	0	0	1	2	1	2	0	0	0	0	0	0	0	0	2	2	1	0	0	2	1	1	2	2	2	2	2	2	2	2	1	0	1	2	0	0	2	0	0	0	0	0	0	0	0	1
248	1	1	0	0	0	2	0	0	0	1	2	1	1	0	0	0	0	1	1	1	0	0	2	2	0	0	1	2	0	0	2	2	2	1	1	2	0	0	0	1	0	1	1	1	1	0	0	0	0
249	0	1	0	0	0	1	2	0	2	0	1	1	1	0	1	0	0	0	0	0	0	1	2	2	0	0	2	2	2	2	0	1	1	1	0	1	2	0	0	1	1	0	1	2	2	0	0	0	0
250	0	1	0	0	0	0	2	0	1	0	0	0	1	0	1	0	0	2	1	1	1	0	2	2	0	0	1	2	2	1	0	0	0	2	0	1	2	0	0	0	0	0	1	2	1	0	0	0	0
251	0	0	0	0	0	2	2	0	0	0	0	0	0	0	0	0	0	0	0	0	0	1	1	2	0	0	1	1	2	1	0	1	2	1	1	1	2	0	0	1	0	0	0	0	0	1	0	1	0
252	0	1	1	1	1	2	2	0	2	0	0	1	2	0	2	0	0	1	1	1	0	0	1	1	0	0	0	0	2	1	0	0	0	2	0	2	1	0	0	0	0	0	0	1	0	0	0	1	1
253	1	2	1	0	0	0	2	0	1	0	1	1	2	0	2	0	0	0	0	1	0	0	1	1	0	0	1	2	2	1	2	2	2	0	0	1	0	0	0	0	0	0	1	2	1	0	0	0	2
254	1	1	0	0	0	1	2	0	2	0	0	1	2	0	1	0	1	0	1	1	1	1	1	1	0	0	2	2	2	1	1	1	2	1	0	2	2	1	0	0	0	0	1	1	1	0	0	0	1
255	1	1	1	1	1	1	2	0	2	0	0	1	2	0	1	0	0	1	1	1	0	0	2	2	0	0	1	2	2	2	0	1	2	0	0	2	2	0	0	2	0	0	0	1	0	0	0	0	0
256	0	1	0	0	0	2	2	0	1	0	0	0	0	0	0	0	0	0	1	1	1	1	2	2	0	0	2	2	2	1	1	2	2	0	0	1	1	0	0	0	1	0	1	1	1	0	0	1	0
257	0	1	0	0	0	1	2	1	1	0	0	1	1	0	1	0	0	1	1	1	1	1	2	2	0	0	1	1	2	1	0	1	1	1	0	1	1	0	0	0	1	0	1	2	1	2	0	0	0
258	0	0	0	0	0	1	1	1	1	0	1	0	0	0	0	0	0	0	0	0	0	0	2	1	1	2	0	2	0	0	2	1	1	1	1	1	0	0	0	0	0	0	1	1	1	1	0	1	0
259	1	1	0	0	0	1	2	0	1	0	1	0	0	0	0	0	0	0	1	1	1	1	2	2	0	0	2	2	2	1	2	2	1	1	0	2	1	0	0	1	0	0	0	2	1	1	1	0	0
260	0	1	0	0	0	0	0	0	1	0	0	1	1	0	0	0	0	0	0	0	0	0	2	2	0	0	1	2	1	1	1	2	2	2	0	2	0	0	0	0	0	0	0	1	0	0	1	0	0
261	1	0	0	0	0	1	1	0	1	0	1	0	0	0	0	0	0	1	0	0	0	1	2	2	0	0	2	2	2	2	0	1	2	1	0	1	2	0	1	1	1	0	1	1	0	0	0	0	1
262	0	0	0	0	0	2	1	0	1	0	0	1	2	0	1	0	0	0	0	0	0	0	2	2	0	0	2	2	2	2	1	0	0	2	0	2	2	0	0	2	1	1	1	2	1	0	1	1	0
263	1	2	0	0	0	0	2	1	2	0	0	2	2	0	1	0	0	0	0	0	0	0	1	1	0	1	2	2	2	2	0	1	1	2	1	2	1	0	0	0	0	0	1	2	0	0	1	0	0
264	0	2	0	0	0	1	1	0	1	0	0	0	1	0	1	0	0	2	2	1	0	0	2	2	0	0	2	2	2	2	1	0	0	2	2	2	0	0	0	0	0	0	0	0	0	1	0	1	0
265	1	1	0	0	0	1	2	0	2	0	0	0	0	0	0	0	0	0	1	1	1	0	2	2	0	0	1	1	2	2	0	2	2	1	1	1	1	0	0	1	0	0	0	1	0	0	0	0	0
266	1	1	0	0	0	2	1	1	1	0	0	0	1	0	1	0	0	2	1	1	1	0	2	2	0	0	0	1	1	0	1	1	0	0	0	1	2	0	0	0	0	1	1	2	0	0	0	1	0
267	1	0	0	0	0	2	2	0	2	0	0	1	1	0	0	0	0	1	1	1	1	1	2	2	0	0	2	2	2	2	1	0	0	2	0	2	1	0	0	0	0	1	0	0	2	1	0	0	0
268	1	0	1	0	1	1	1	0	0	0	1	0	1	0	0	0	0	1	1	1	1	0	2	2	0	0	2	2	2	2	1	1	1	2	1	2	2	0	1	0	2	0	0	1	0	0	0	0	0
269	0	1	0	0	0	0	1	1	2	0	0	0	0	0	0	0	0	1	1	1	1	0	2	2	0	0	1	2	2	2	0	0	0	2	1	2	2	0	0	1	0	0	0	2	0	0	0	1	0
270	0	2	0	0	0	0	2	0	2	0	0	0	2	0	1	0	1	2	0	0	0	0	1	1	0	0	1	1	1	1	0	2	2	0	0	0	2	0	0	2	0	0	0	2	0	0	0	0	0
271	1	2	0	0	0	0	2	0	2	0	0	1	2	0	1	0	0	0	0	0	0	0	1	1	0	0	0	1	1	0	1	0	1	0	0	2	1	0	0	2	0	0	0	1	0	0	0	0	1
272	1	1	0	0	0	2	1	0	0	0	0	0	1	0	1	0	0	1	1	1	1	1	1	2	0	0	1	1	2	1	0	1	1	2	0	2	2	0	0	2	1	0	0	1	0	0	1	0	1
273	1	1	0	0	0	1	2	0	1	0	1	0	1	0	1	1	0	0	0	0	0	0	2	2	0	0	2	2	2	1	1	1	1	1	0	1	1	0	0	2	0	0	0	2	0	0	0	0	0
274	1	1	0	0	0	2	2	1	2	0	0	1	2	0	2	0	0	1	1	1	1	0	2	2	0	0	2	2	2	1	2	1	1	2	1	2	2	0	0	1	0	1	0	1	2	1	0	1	1
275	0	2	0	0	0	0	2	0	1	0	0	0	0	0	0	0	0	0	0	0	0	0	2	2	0	0	2	2	2	1	1	2	1	2	1	2	1	0	0	1	0	0	0	0	0	0	1	1	0
276	1	1	0	0	0	2	2	1	2	0	0	0	0	0	0	0	0	1	1	1	0	0	1	2	0	0	2	2	2	1	1	1	2	1	0	1	1	0	0	0	0	0	0	2	0	0	0	0	0
277	0	0	0	0	0	1	2	0	2	0	0	1	2	0	1	0	0	1	0	0	0	0	2	2	0	0	1	2	1	1	2	1	1	1	0	2	2	0	0	2	1	0	0	1	1	1	0	0	0
278	1	1	0	0	0	2	2	0	2	0	1	1	1	0	1	0	0	1	0	0	0	0	2	2	0	0	1	1	2	2	0	2	2	2	1	2	2	0	0	2	0	1	1	2	1	1	0	0	0
279	1	1	0	0	0	2	2	1	2	0	0	1	0	0	1	1	0	0	0	0	0	0	2	2	0	0	0	0	2	1	0	1	2	1	0	1	1	0	0	0	0	0	0	2	0	1	0	0	0
280	0	0	0	0	0	2	2	0	2	0	0	0	1	0	1	0	0	1	1	1	1	1	2	2	0	0	1	2	1	1	1	1	1	0	0	0	1	0	0	0	0	1	1	2	2	2	0	0	2
281	0	2	0	0	0	0	2	0	2	0	0	0	1	0	1	0	0	1	2	1	1	0	1	2	0	0	1	1	2	0	1	2	2	2	0	2	0	0	0	0	0	0	0	2	0	0	1	0	1
282	0	2	0	0	0	1	2	0	2	0	1	0	0	0	0	0	0	1	1	1	1	0	2	2	0	0	1	1	2	0	1	0	1	1	1	1	1	0	0	0	0	0	0	1	0	0	0	1	0
283	0	0	0	0	0	1	0	0	1	1	1	0	1	0	1	0	0	0	0	0	0	0	2	2	0	0	2	2	2	2	1	1	1	1	0	2	1	0	0	1	0	1	1	2	2	2	0	0	1
284	1	1	0	0	0	1	2	1	2	0	0	0	1	0	1	0	0	2	1	0	0	0	2	2	0	0	1	2	2	1	0	1	1	2	2	2	1	0	0	2	1	1	1	2	0	0	0	0	0
285	0	2	0	0	0	0	1	0	1	0	0	0	0	0	0	0	0	1	0	0	0	0	1	1	0	0	1	2	1	1	2	1	1	1	0	1	1	0	0	1	0	0	0	1	1	0	0	0	0
286	1	1	0	0	0	1	1	0	1	0	1	1	0	0	1	1	0	1	0	1	0	0	2	2	0	1	1	1	1	1	1	0	0	2	0	2	1	0	0	0	0	1	1	1	1	0	1	0	0
287	0	1	0	0	0	1	2	0	2	0	0	1	1	0	0	0	0	0	1	2	1	1	2	2	0	0	0	1	2	0	0	2	2	1	0	2	2	0	0	1	0	0	1	2	1	1	1	0	0
288	1	1	0	0	0	0	1	1	1	0	1	2	2	0	2	0	0	1	0	0	0	0	2	2	0	0	2	2	1	1	1	1	2	1	0	1	2	0	0	1	0	1	0	0	1	1	0	0	1
289	0	1	1	0	0	1	2	0	2	0	0	1	2	0	2	0	0	1	1	0	0	2	1	1	1	1	2	2	2	1	2	1	1	1	0	2	2	0	0	1	1	1	1	2	2	0	0	0	0
290	0	1	0	0	0	2	1	0	1	1	2	0	0	0	0	0	1	1	1	1	0	0	1	1	0	0	2	2	2	2	1	1	1	1	0	1	2	0	0	1	0	0	0	0	0	0	0	0	0
291	0	2	0	0	0	0	1	0	1	1	1	2	2	0	1	0	0	2	1	1	1	0	1	1	0	0	1	1	2	1	0	1	1	2	0	2	0	0	0	0	0	0	0	1	0	0	1	0	0
292	1	2	0	0	0	0	1	0	0	0	1	0	1	0	1	0	0	0	0	0	0	0	2	2	0	0	2	2	2	1	0	2	2	2	1	2	0	0	0	0	0	0	1	2	1	0	0	1	1
293	1	1	0	0	0	2	1	0	1	0	0	0	1	0	1	0	0	0	1	2	1	0	2	2	0	0	2	2	1	0	1	2	2	1	0	2	2	0	0	0	0	0	0	2	0	0	0	1	0
294	1	1	1	1	1	2	2	0	1	0	0	2	2	0	1	0	0	0	0	0	0	1	2	2	0	0	1	2	2	1	0	2	2	2	2	2	1	0	0	0	0	0	0	1	0	0	1	0	0
295	0	1	0	0	0	0	1	0	0	0	2	0	1	0	1	0	0	0	1	1	1	1	0	0	1	1	2	2	2	2	0	1	1	1	0	1	2	0	1	0	1	0	0	2	1	1	0	0	0
296	0	0	1	0	1	1	2	0	1	0	0	0	0	0	0	0	0	0	0	0	0	1	2	2	0	0	2	2	2	2	0	2	2	2	0	2	1	0	0	1	0	1	1	2	1	1	0	0	0
297	1	1	0	0	0	2	2	0	1	0	0	1	1	0	1	0	0	1	2	2	2	1	2	2	0	0	0	1	1	0	1	1	2	2	1	2	1	0	0	1	0	1	0	1	0	0	0	0	0
298	0	2	0	0	0	0	2	1	1	0	0	0	2	0	1	0	0	1	0	0	0	1	2	2	0	0	1	2	2	1	0	1	2	0	0	1	2	0	0	1	0	0	0	1	1	1	0	1	1
299	0	0	0	0	0	2	1	0	0	0	1	1	1	0	1	0	0	0	1	1	1	0	0	2	0	0	2	2	2	1	1	2	2	2	0	2	2	0	0	1	0	0	1	2	1	1	0	0	0
300	1	0	0	0	0	1	2	0	2	0	0	0	0	0	0	0	0	1	0	0	0	0	1	1	0	0	0	1	2	0	1	2	2	2	0	2	2	0	0	2	1	1	1	2	2	1	0	0	1
301	1	1	0	0	0	1	1	1	1	0	1	1	0	0	1	1	1	2	1	0	0	1	1	2	0	0	2	2	2	1	1	2	2	2	0	2	2	0	1	0	2	1	1	1	1	0	1	0	0
302	1	0	0	0	0	1	1	0	0	0	2	1	1	0	1	0	0	1	1	1	1	0	1	1	0	0	1	2	2	1	1	0	0	2	0	2	2	0	0	1	0	1	1	1	1	0	0	0	0
303	0	1	0	0	0	1	1	0	2	0	0	0	0	0	0	0	0	1	0	0	0	0	2	2	0	0	2	2	2	2	0	0	0	2	0	2	1	0	0	0	0	0	0	2	0	0	0	0	1
304	1	1	0	0	0	0	1	0	0	0	1	1	2	0	1	1	1	2	0	0	0	1	2	2	0	0	2	2	2	2	2	1	1	1	1	1	1	0	0	1	0	1	1	2	2	1	0	0	0
305	0	0	0	0	0	2	2	0	2	0	0	1	2	0	1	0	0	0	0	0	0	1	2	2	0	0	1	2	2	2	0	1	1	2	1	1	2	0	0	2	0	0	1	1	1	1	1	0	0
306	0	2	0	0	0	1	1	0	1	0	1	0	0	0	0	0	0	1	1	1	1	0	2	2	0	1	2	2	2	2	1	1	1	0	0	1	1	0	0	0	0	0	1	2	1	0	0	0	0
307	1	2	0	0	0	0	2	1	1	0	0	0	1	0	1	0	0	1	1	1	1	0	1	2	0	0	1	2	2	1	1	1	1	1	0	1	2	0	0	1	0	0	2	2	1	1	1	0	1
308	0	1	0	0	0	2	0	0	1	0	0	0	1	0	1	0	1	0	1	1	1	0	2	2	0	0	1	1	1	1	2	1	1	0	0	0	1	0	0	0	0	0	0	1	0	0	0	0	0
309	1	1	0	0	0	2	2	1	1	0	0	0	0	0	0	0	0	0	0	0	0	0	2	2	0	0	0	0	2	1	0	0	0	2	0	2	0	0	0	1	0	0	0	1	1	1	1	1	0
310	1	2	1	0	0	0	2	0	2	0	0	0	0	0	0	0	0	1	1	1	1	1	2	2	0	0	1	2	2	1	2	2	2	2	0	2	1	0	0	0	0	0	0	2	0	0	0	0	1
311	0	1	0	0	0	2	1	0	1	0	1	1	1	0	1	0	0	0	0	0	0	1	2	2	0	0	1	1	1	1	2	2	2	0	0	1	1	1	1	0	0	0	1	2	1	0	0	0	0
312	0	0	0	0	0	1	2	0	2	0	0	1	1	0	1	0	0	0	1	1	1	0	2	2	0	0	2	2	2	1	2	0	0	2	1	2	1	1	1	0	1	0	0	0	0	0	0	0	0
313	1	1	0	0	0	2	1	0	2	1	0	0	0	0	0	0	0	0	0	0	0	2	0	1	1	1	1	2	2	1	2	1	1	2	1	2	2	0	0	2	0	1	1	2	1	2	0	0	1
314	1	0	0	0	0	1	2	0	2	0	0	1	2	0	1	0	0	0	0	0	0	0	2	2	0	0	1	1	2	2	0	1	1	2	0	2	1	1	0	1	0	0	0	1	1	1	0	0	1
315	1	1	0	0	0	1	1	0	0	0	0	0	0	0	0	0	0	1	1	1	1	0	1	1	0	0	1	1	2	1	0	2	2	0	0	0	2	0	0	2	0	0	0	2	0	0	0	0	0
316	1	0	0	0	0	1	2	0	2	0	0	0	0	0	0	0	0	2	2	2	1	0	2	2	0	0	1	1	2	1	0	1	1	1	0	2	1	0	0	0	0	0	0	1	0	0	1	1	0
317	0	1	0	0	0	1	2	0	1	0	0	1	1	0	0	0	0	1	1	1	0	0	2	2	0	0	1	2	2	2	0	2	2	1	1	1	1	0	0	1	0	0	0	0	0	0	0	0	0
318	1	0	0	0	0	2	2	1	2	0	0	0	1	0	1	0	0	1	2	1	1	0	2	2	0	0	2	2	2	2	1	1	1	1	0	2	1	0	0	0	0	1	1	2	1	0	0	0	0
319	0	0	0	0	0	2	2	0	1	0	0	0	1	0	1	0	0	0	1	1	1	2	0	1	1	1	2	2	2	2	1	1	2	2	0	2	1	0	0	1	1	0	1	2	1	0	0	0	0
320	0	2	0	0	0	1	2	1	2	0	0	2	1	0	2	1	0	0	0	0	0	1	2	2	0	0	0	1	2	1	0	2	2	1	0	2	0	0	0	0	0	0	0	0	0	0	1	1	0
321	0	1	0	0	0	2	1	0	1	0	2	0	0	0	0	0	1	2	1	1	1	1	2	2	0	0	2	2	2	2	0	0	0	2	0	1	0	0	0	0	0	0	0	2	0	0	0	0	0
322	0	1	0	0	0	0	1	0	1	0	0	1	1	0	0	0	0	0	1	1	1	0	2	2	0	0	2	2	2	1	1	1	1	1	0	2	2	0	1	0	2	0	0	2	1	1	0	0	2
323	0	1	0	0	0	2	1	1	1	0	0	0	0	0	0	0	0	0	0	0	0	0	1	1	0	0	1	1	2	2	0	1	1	2	1	2	1	0	0	0	0	0	0	1	0	1	0	0	0
324	0	2	0	0	0	1	2	0	2	0	1	0	1	0	1	1	0	1	1	1	1	0	2	2	0	0	2	2	2	2	1	2	2	0	0	1	1	0	0	1	1	1	1	1	1	0	0	0	0
325	0	2	0	0	0	0	1	0	1	1	2	0	0	0	0	0	0	1	1	0	1	0	2	1	1	2	2	2	2	1	1	1	1	2	2	2	2	0	0	2	0	1	1	2	1	1	0	0	0
326	1	1	0	0	0	0	1	0	2	0	0	0	0	0	0	0	0	2	0	0	0	0	2	2	0	0	2	2	2	1	1	1	1	1	0	1	2	0	0	1	0	1	1	1	1	1	0	1	0
327	1	1	0	0	0	2	2	1	2	0	0	1	1	0	1	0	0	1	0	0	0	0	2	2	0	0	2	2	2	2	0	0	2	0	0	1	2	0	0	1	0	0	0	2	0	1	0	0	0
328	1	1	0	0	0	1	2	0	1	0	1	0	0	0	0	0	0	1	2	2	2	1	1	2	0	0	2	2	2	1	2	1	1	0	0	0	1	0	0	1	1	0	1	1	1	0	0	0	1
329	1	2	0	0	0	0	2	1	2	0	0	0	0	0	0	0	0	0	0	0	0	1	0	1	0	0	2	2	2	1	2	2	2	0	0	1	1	0	0	0	1	1	2	2	1	1	0	1	0
330	0	2	0	0	0	1	1	0	1	0	1	1	2	0	2	0	0	0	0	0	0	0	2	2	0	0	1	0	2	0	0	1	1	2	1	2	2	0	0	1	0	0	0	0	0	0	1	0	0
331	1	2	1	0	0	1	1	0	0	0	1	0	0	0	0	0	0	0	0	0	0	2	1	1	1	1	2	2	2	1	0	1	1	0	0	1	2	0	0	1	0	0	0	2	0	0	0	0	0
332	0	2	0	0	0	0	0	0	1	0	1	0	0	0	0	0	0	0	0	0	0	0	2	2	0	0	2	2	2	1	2	1	1	2	1	1	1	0	0	2	0	0	0	1	1	1	0	0	2
333	1	2	0	0	0	0	2	1	2	0	0	0	0	0	0	0	0	0	0	0	0	1	2	2	0	0	1	2	2	1	0	1	1	0	0	1	0	0	0	1	0	0	1	1	1	0	0	1	0
334	1	2	1	0	0	0	1	0	1	0	1	0	0	0	0	0	0	1	0	0	0	0	2	2	0	1	2	2	2	2	1	1	2	1	0	1	0	0	0	1	0	0	1	1	1	0	0	0	1
335	1	1	0	0	0	1	2	0	1	0	0	1	1	0	1	0	0	1	0	1	0	0	2	2	0	0	2	2	2	2	0	1	2	1	0	1	1	0	0	0	1	0	0	1	0	0	1	0	1
336	1	1	0	0	0	2	1	1	1	0	1	0	1	0	1	1	0	0	2	1	1	0	2	2	0	1	1	1	2	1	0	2	2	1	0	1	2	1	1	0	0	1	0	1	1	0	0	0	0
337	0	2	0	0	0	1	2	0	2	0	0	0	0	0	0	0	0	2	1	1	1	1	2	2	0	0	1	1	2	1	0	2	2	0	0	0	1	0	0	0	1	1	1	2	1	0	0	0	0
338	1	1	0	0	0	1	1	0	1	0	1	1	1	0	0	0	0	0	0	0	0	0	1	1	0	0	1	2	2	2	1	1	1	0	0	1	2	0	0	2	0	0	0	2	0	0	0	0	0
339	1	0	0	0	0	2	1	0	1	0	0	1	1	0	0	0	0	0	0	0	0	0	2	2	0	1	2	2	1	1	1	2	2	0	0	1	1	0	0	0	0	1	1	2	0	2	0	0	0
340	0	1	0	0	0	0	2	0	1	0	1	0	0	0	0	0	0	0	0	0	0	0	2	2	0	0	2	2	2	1	1	0	0	2	2	2	2	0	0	1	0	0	0	1	0	0	0	0	0
341	0	0	0	0	0	1	2	1	2	0	0	0	0	0	0	0	0	0	1	1	1	0	2	2	0	0	0	1	2	1	0	1	2	2	0	2	2	0	0	0	1	0	0	2	0	0	0	0	0
342	0	1	0	0	0	1	1	0	2	1	0	1	1	0	1	0	0	1	1	1	1	0	2	2	0	0	1	1	2	1	0	0	0	1	1	2	1	1	1	0	0	0	1	2	0	2	0	1	0
343	0	1	0	0	0	2	0	0	0	0	1	1	1	0	0	0	0	1	1	1	0	0	1	1	0	0	1	1	2	1	0	2	2	1	0	1	0	0	0	0	0	0	0	2	2	0	0	0	1
344	1	0	0	0	0	1	1	0	1	0	1	0	0	0	0	0	0	0	0	0	0	1	0	1	0	1	2	2	2	2	0	2	2	1	1	2	2	0	0	1	0	0	0	1	0	0	0	0	0
345	0	1	0	0	0	2	2	0	2	0	1	0	1	0	1	0	0	1	1	1	0	1	2	2	0	0	2	2	2	2	1	1	1	1	0	1	1	0	0	1	0	0	0	2	0	0	0	0	0
346	1	0	0	0	0	1	2	0	2	0	1	1	1	0	0	0	0	2	1	0	0	0	0	0	0	0	2	2	2	1	2	1	1	2	1	2	0	0	0	0	0	1	1	1	0	0	0	0	1
347	1	1	0	0	0	1	1	0	1	0	0	1	2	0	2	0	0	1	1	1	1	0	2	2	0	0	2	2	2	1	1	1	1	2	0	2	1	0	0	0	0	0	0	2	0	0	0	0	0
348	1	1	0	0	0	0	2	0	2	0	0	0	0	0	0	0	0	0	0	0	0	0	1	2	0	0	1	1	1	1	2	1	2	1	0	2	2	0	0	1	0	1	1	1	1	1	0	2	0
349	1	1	0	0	0	0	2	0	2	0	0	0	1	1	0	1	0	1	0	0	0	0	1	1	1	1	2	2	2	2	0	1	2	2	2	2	0	0	0	1	0	0	0	1	0	1	0	0	0
350	0	2	0	0	0	0	0	0	0	0	1	0	0	0	0	0	0	0	1	0	0	2	1	1	1	1	1	1	2	1	0	1	1	2	0	2	1	0	0	1	0	0	0	0	0	0	0	0	0
351	1	0	0	0	0	2	2	0	1	0	0	0	1	1	0	1	0	0	0	0	0	1	1	1	1	1	1	2	1	1	1	1	1	1	1	1	0	0	0	0	0	0	0	1	0	1	0	0	0
352	0	0	1	0	1	1	2	0	1	0	0	0	0	0	0	0	1	2	1	0	0	0	2	2	0	0	1	2	2	1	1	2	2	0	0	1	1	0	0	0	1	0	0	1	0	0	0	2	0
353	0	0	0	0	0	1	1	0	1	0	0	2	2	0	0	0	0	1	2	1	1	1	2	2	0	0	1	1	2	0	1	1	1	1	0	2	2	0	1	0	2	0	0	2	0	2	0	0	0
354	0	1	0	0	0	2	2	0	2	0	0	0	0	0	0	0	1	1	0	0	0	0	2	2	0	0	1	2	2	1	0	2	2	1	0	1	0	0	0	1	0	1	1	1	0	0	0	0	0
355	0	2	0	0	0	0	2	0	1	0	0	0	1	0	1	0	0	0	0	0	0	0	2	2	0	1	2	2	2	1	1	1	1	2	2	2	2	0	0	2	0	0	1	2	0	2	0	0	2
356	0	1	0	0	0	1	2	0	2	0	1	0	2	0	2	0	0	0	1	1	1	0	2	2	0	0	2	2	2	2	0	1	1	2	0	2	1	0	0	0	0	0	0	2	0	0	0	1	0
357	1	0	0	0	0	2	2	0	2	0	0	1	0	0	1	1	0	1	0	0	0	2	1	1	1	1	1	2	2	1	1	1	1	0	0	1	0	0	0	1	0	0	0	1	0	0	0	1	1
358	1	2	0	0	0	1	2	1	1	0	1	0	0	0	0	0	0	0	0	0	0	0	1	2	0	0	1	1	1	1	2	1	2	1	0	1	1	1	0	1	0	2	1	2	1	0	0	1	0
359	1	1	0	0	0	1	2	0	1	0	1	1	1	0	0	0	0	0	0	0	0	1	2	2	0	0	2	2	2	2	0	2	2	1	0	1	1	0	0	0	0	1	1	2	0	2	0	0	1
360	0	2	0	0	0	0	2	0	2	0	0	1	1	0	0	0	0	1	0	0	0	1	2	2	0	0	2	2	2	1	1	2	2	1	0	2	1	0	0	1	1	0	0	2	1	1	0	1	0
361	1	2	1	0	0	0	2	1	1	1	0	0	1	0	0	0	1	2	0	0	0	0	2	2	0	0	2	2	2	2	1	2	2	2	0	2	1	1	1	0	0	1	1	2	1	1	0	0	0
362	0	2	1	0	0	0	2	0	1	0	0	0	0	0	0	0	0	1	1	1	1	0	2	2	0	0	2	2	2	2	0	1	1	1	0	2	2	0	0	2	1	0	0	2	1	1	1	0	0
363	0	2	0	0	0	0	1	1	2	0	1	0	1	0	1	0	0	0	1	1	1	0	2	2	0	0	1	1	1	1	1	1	1	2	1	2	1	0	0	0	0	0	0	2	0	0	0	0	0
364	1	1	0	0	0	1	2	0	2	0	0	0	0	0	0	0	0	0	0	1	1	0	2	2	0	0	1	2	2	1	0	1	1	2	1	2	1	0	1	0	1	0	0	2	0	0	0	0	0
365	0	2	1	0	0	1	2	1	2	0	0	0	1	0	1	0	0	1	0	0	0	1	0	0	1	1	0	2	2	0	1	1	1	1	0	1	0	0	0	0	0	0	0	1	0	0	0	0	1
366	1	1	0	0	0	2	1	0	2	0	0	1	0	0	0	0	0	1	1	1	1	0	1	1	0	0	2	2	2	1	0	1	1	1	0	2	1	0	0	1	0	0	1	2	0	2	0	0	0
367	0	1	0	0	0	2	1	0	1	0	1	0	2	0	2	0	0	1	1	1	1	0	2	2	0	0	1	1	2	1	0	2	2	2	0	1	1	0	0	1	0	1	1	1	1	1	1	0	1
368	1	0	0	0	0	2	2	0	2	0	0	1	1	0	0	0	0	0	1	1	1	0	2	2	0	0	1	2	2	1	0	1	1	0	0	1	2	0	0	1	0	1	1	1	1	1	0	0	0
369	0	1	0	0	0	1	2	0	2	0	0	0	1	0	1	0	0	1	0	1	0	0	1	1	0	0	1	1	1	1	2	2	2	1	1	2	2	0	0	1	0	0	0	1	0	0	0	1	0
370	0	0	1	0	1	1	2	0	1	0	0	1	2	0	2	0	1	2	0	0	0	0	2	2	0	0	2	2	2	2	0	0	1	1	0	2	1	0	0	2	0	0	1	2	1	1	0	0	1
371	0	1	0	0	0	1	1	1	2	0	0	1	1	0	1	0	0	0	0	1	0	0	1	1	0	0	2	1	2	1	1	1	2	2	1	2	1	0	0	0	0	0	0	1	0	1	1	0	0
372	0	1	0	0	0	0	2	0	2	0	1	1	1	0	0	0	0	0	1	1	1	0	2	2	0	1	2	2	2	2	1	0	0	2	1	2	1	0	0	0	0	1	1	2	1	1	0	1	0
373	0	1	0	0	0	1	1	1	1	1	1	0	0	0	0	0	0	0	0	1	1	1	2	2	0	0	1	2	1	1	1	1	2	0	0	0	2	0	0	2	0	0	0	2	0	1	0	0	0
374	1	2	0	0	0	1	2	0	2	0	1	0	1	0	1	0	0	0	0	0	0	0	2	2	0	0	2	2	2	1	1	1	1	1	1	1	2	0	0	0	0	0	0	1	1	1	0	0	0
375	0	0	0	0	0	1	2	1	2	0	0	1	2	0	1	0	1	2	1	1	0	0	2	2	0	0	1	1	2	0	0	2	2	1	0	1	2	1	1	1	0	1	1	2	1	1	1	0	1
376	1	1	0	0	0	0	1	1	1	0	0	1	1	0	2	1	0	0	0	1	1	0	2	2	0	0	1	2	2	1	2	0	0	2	0	2	2	0	1	0	1	0	0	1	0	0	0	0	0
377	0	2	0	0	0	0	2	1	1	0	0	0	0	0	0	0	1	1	1	1	0	0	1	1	1	1	1	2	2	1	0	1	1	2	1	2	0	1	1	0	0	0	0	0	0	0	0	0	0
378	0	0	0	0	0	1	2	0	1	0	0	0	1	0	1	0	0	0	0	0	0	0	2	2	0	0	2	2	2	1	1	1	1	0	0	0	0	0	0	0	0	0	0	1	0	0	0	0	1
379	0	0	0	0	0	2	2	0	2	0	0	0	1	0	1	0	0	0	0	0	0	0	2	2	0	0	2	2	2	1	2	0	0	1	0	1	2	0	0	1	0	0	0	2	0	0	1	0	0
380	1	1	0	0	0	1	2	0	2	0	0	1	1	0	0	0	0	1	0	0	0	0	2	2	0	0	1	2	2	1	2	1	1	1	0	2	1	0	0	1	0	0	0	2	0	1	0	0	0
381	1	0	1	0	0	2	1	1	2	0	0	1	1	0	2	1	0	1	0	0	0	0	1	1	0	0	2	2	2	2	0	1	1	0	0	1	1	0	0	1	0	0	1	1	1	0	0	0	1
382	0	0	0	0	0	1	1	0	1	0	1	1	1	0	0	0	0	2	2	1	1	1	1	1	1	1	1	1	2	1	0	1	1	1	0	1	0	0	0	0	0	2	2	2	1	1	0	0	0
383	0	1	0	0	0	1	2	0	1	1	1	0	1	0	1	0	0	0	0	0	0	1	1	1	0	1	0	1	1	1	1	1	2	0	0	2	1	1	0	0	0	1	1	1	1	0	0	0	0
384	1	2	0	0	0	0	2	0	2	0	1	1	2	0	1	0	0	0	0	0	0	0	2	2	0	0	1	2	1	1	2	1	2	1	0	1	1	0	0	1	0	1	1	2	1	0	0	0	1
385	1	1	0	0	0	1	2	0	2	0	0	1	0	0	1	1	0	1	1	0	0	0	2	2	0	0	2	2	2	2	0	1	2	1	0	1	2	0	0	1	0	1	1	2	0	0	0	0	0
386	1	2	0	0	0	1	2	0	2	0	0	0	2	1	1	1	0	0	0	0	0	2	1	1	1	1	1	2	1	1	2	2	2	1	0	1	1	0	0	0	0	0	1	2	1	1	0	0	0
387	1	0	0	0	0	1	1	0	1	0	1	0	0	0	0	0	0	0	1	1	1	1	1	1	1	1	1	1	2	1	0	2	2	1	0	1	2	0	0	2	1	0	0	2	0	2	0	0	0
388	0	2	0	0	0	1	2	0	2	0	1	1	2	0	2	0	0	1	1	1	1	0	2	2	0	1	1	1	2	0	0	0	0	2	0	2	2	0	0	0	0	2	2	2	2	1	1	0	1
389	1	0	1	0	0	2	2	1	2	0	0	0	0	0	0	0	0	1	1	1	0	0	2	2	0	0	2	2	2	1	2	1	1	1	0	2	1	1	1	0	0	0	1	2	1	1	0	1	1
390	0	1	0	0	0	1	1	0	1	0	2	0	1	0	1	0	0	2	1	0	0	0	1	1	1	2	2	2	2	2	0	1	1	0	0	1	1	0	0	0	0	0	1	1	1	0	1	0	1
391	0	2	0	0	0	1	1	0	1	0	0	0	1	0	1	0	0	0	0	0	0	0	1	1	0	0	1	1	2	0	1	1	1	1	0	1	1	1	1	0	0	1	1	2	0	0	0	0	0
392	1	1	0	0	0	2	2	0	2	0	1	0	1	0	1	0	0	2	2	1	1	1	2	2	0	0	2	2	2	2	0	1	1	1	0	1	2	0	1	0	1	0	0	0	0	0	0	0	0
393	1	1	0	0	0	1	2	0	2	0	0	1	1	0	1	1	0	1	1	1	1	0	1	1	0	0	0	2	1	1	2	2	2	2	0	2	1	0	0	0	1	0	1	2	1	1	0	1	0
394	1	1	0	0	0	1	2	0	2	0	0	1	2	0	0	0	0	2	2	2	1	1	1	2	0	0	1	2	2	1	1	0	0	1	0	2	2	0	0	1	1	0	0	2	0	0	0	1	0
395	1	0	0	0	0	1	2	0	1	0	0	0	0	0	0	0	0	2	2	1	0	0	2	2	0	0	1	2	1	1	2	0	0	2	0	2	1	0	0	0	0	1	0	1	1	0	0	1	0
396	1	2	1	0	0	1	2	0	2	0	0	1	1	0	0	0	0	0	0	0	0	0	2	2	0	1	0	0	1	0	1	1	2	2	0	2	1	0	0	0	0	0	0	2	0	0	0	0	1
397	0	2	0	0	0	0	1	0	1	0	1	1	2	0	1	0	0	1	1	1	1	0	1	2	0	0	2	2	1	0	1	2	2	0	0	2	1	1	1	0	0	1	1	2	1	0	0	0	0
398	1	1	0	0	0	0	1	0	1	1	1	0	0	0	0	0	1	2	0	0	0	1	1	1	0	1	2	2	2	1	1	1	1	1	0	1	2	0	1	0	1	1	1	2	0	1	1	0	0
399	0	0	0	0	0	2	2	0	1	0	0	0	0	0	0	0	0	1	1	1	1	0	2	2	0	1	1	2	2	1	2	0	0	2	1	2	1	0	0	1	0	1	1	2	1	0	0	1	0
400	1	1	0	0	0	2	1	0	1	1	1	2	2	1	0	1	0	1	1	1	0	1	2	2	0	0	2	1	2	1	0	0	1	2	1	2	2	0	0	1	0	0	0	1	0	0	0	0	0
401	1	1	0	0	0	0	2	1	2	0	0	0	1	0	1	0	0	0	1	1	1	0	2	2	0	0	2	2	2	0	0	1	1	0	0	1	1	0	0	1	0	0	0	2	0	2	0	2	0
402	1	2	0	0	0	0	1	0	0	0	0	1	0	0	1	1	0	1	2	2	2	0	2	2	0	0	2	2	2	2	0	1	1	2	1	2	1	0	0	0	1	0	1	1	1	0	0	1	0
403	0	2	0	0	0	1	2	0	1	0	1	0	1	0	1	0	0	1	1	1	1	1	0	0	1	1	2	2	2	2	0	2	2	0	0	1	0	0	0	0	0	1	1	1	0	0	1	0	0
404	0	2	0	0	0	1	2	0	2	0	0	1	1	0	0	0	0	1	0	0	0	0	2	2	0	1	2	2	2	2	1	2	2	0	0	1	1	0	0	1	0	0	0	2	0	0	0	1	0
405	1	0	0	0	0	2	1	1	1	0	1	0	1	0	1	0	0	0	0	0	0	0	1	1	0	1	1	1	1	1	1	0	0	2	1	2	1	0	0	1	0	1	0	1	0	0	0	0	0
406	1	1	0	0	0	1	1	0	0	0	1	0	0	0	0	0	0	1	1	2	1	0	2	2	0	1	0	2	1	1	1	2	2	0	0	1	2	0	0	0	0	0	0	2	0	0	0	0	0
407	1	1	0	0	0	1	1	0	0	0	1	1	1	0	0	0	0	1	1	1	0	1	1	2	0	0	2	2	2	1	2	1	2	1	0	2	2	0	0	0	0	0	0	0	0	0	0	0	0
408	1	1	0	0	0	1	2	0	2	0	0	0	1	0	2	0	0	1	0	0	0	0	2	2	0	0	1	0	2	0	0	0	0	2	0	2	0	0	0	1	0	0	1	1	1	1	0	0	1
409	0	1	1	0	0	2	1	0	2	0	0	0	1	0	1	0	0	1	0	0	0	0	1	1	0	0	1	1	2	1	1	1	1	1	1	1	2	0	1	1	1	1	0	1	1	0	0	0	1
410	0	1	0	0	0	1	2	0	2	0	0	0	0	0	0	0	0	0	2	1	1	0	2	2	0	0	0	2	1	1	1	1	2	0	0	1	1	1	1	0	0	0	0	2	0	0	0	1	0
411	1	1	0	0	0	2	1	0	2	0	0	0	0	0	0	0	0	1	1	1	1	0	2	2	0	0	1	1	2	0	1	1	1	1	0	1	1	0	0	0	0	0	1	1	1	0	0	1	0
412	1	1	0	0	0	2	2	0	0	0	0	0	0	0	0	0	0	0	0	0	0	0	2	2	0	1	2	2	2	2	1	1	1	1	0	2	1	0	0	0	0	0	2	2	1	1	0	1	0
413	0	1	0	0	0	0	2	0	2	0	0	0	0	0	0	0	0	2	1	1	1	0	2	2	0	1	1	1	2	0	0	0	2	0	0	2	1	0	0	0	0	0	0	2	2	0	0	0	0
414	1	2	0	0	0	1	2	0	0	0	0	0	1	0	1	0	0	0	0	0	0	1	1	1	1	1	2	2	2	2	1	1	2	0	0	2	0	0	0	1	0	0	0	0	1	0	0	0	1
415	1	0	0	0	0	2	2	0	1	0	0	0	0	0	0	0	0	1	0	0	0	0	2	2	0	0	1	2	1	1	1	2	1	2	1	2	2	0	0	0	0	0	1	2	1	0	0	1	0
416	0	0	0	0	0	1	2	1	2	0	0	0	1	0	0	0	0	0	0	0	0	1	2	2	0	0	0	1	2	0	1	1	1	1	0	1	2	0	0	2	1	1	1	2	1	0	0	0	0
417	1	1	0	0	0	1	2	0	1	0	0	0	0	0	0	0	1	1	1	1	1	0	1	2	0	1	2	2	2	1	2	1	2	2	1	2	2	0	0	2	1	1	1	2	1	0	0	0	0
418	1	1	0	0	0	2	2	0	2	0	0	0	1	0	1	1	0	1	1	1	0	0	2	2	0	0	2	2	1	1	2	0	0	2	1	2	1	0	0	0	0	0	2	2	1	0	0	0	0
419	0	1	1	0	0	2	2	0	1	0	0	0	1	0	1	0	0	0	0	0	0	0	2	2	0	1	1	0	2	0	0	1	1	1	1	1	1	0	0	1	0	0	0	1	0	1	0	0	0
420	0	2	0	0	0	0	2	1	2	0	0	0	0	0	0	0	0	2	1	1	1	1	1	1	1	2	0	1	2	1	0	1	2	2	0	2	2	0	0	1	0	1	1	1	1	2	1	0	0
421	1	1	0	0	0	0	2	0	0	0	0	1	2	0	1	0	1	1	1	1	0	0	1	1	0	0	1	1	1	1	1	0	0	2	1	2	1	0	0	1	0	0	1	2	1	0	1	0	0
422	0	0	0	0	0	1	2	0	1	1	1	0	0	0	0	0	0	0	0	0	0	1	1	2	0	0	1	2	2	2	0	2	2	1	0	1	1	0	0	1	0	1	1	2	1	1	1	1	0
423	0	1	1	0	1	1	1	0	0	0	0	0	0	0	0	0	0	0	1	0	0	1	1	1	1	1	1	1	2	0	1	1	1	1	0	2	1	0	0	0	0	0	0	0	0	0	0	0	0
424	0	2	0	0	0	0	2	0	2	0	1	0	0	0	0	0	0	1	1	1	0	1	1	1	0	0	1	1	2	0	1	1	1	2	1	2	1	0	0	1	0	0	0	1	0	1	0	0	0
425	0	2	1	0	0	0	1	0	0	0	0	0	0	0	0	0	0	1	2	1	1	0	2	2	0	0	1	2	2	1	1	2	2	0	0	0	1	1	1	0	0	1	1	2	2	1	0	0	1
426	0	2	0	0	0	0	1	0	2	0	0	1	2	0	2	0	0	1	1	1	1	1	1	2	0	0	1	2	1	1	2	1	1	2	1	1	2	0	0	2	0	0	1	2	1	1	0	0	0
427	0	2	0	0	0	0	2	0	2	0	0	0	0	0	0	0	0	0	0	0	0	1	2	2	0	0	0	1	1	0	1	2	2	2	0	2	0	0	0	1	0	0	0	1	0	0	0	2	0
428	0	0	0	0	0	0	2	0	2	0	0	0	1	0	2	0	0	1	1	1	1	0	1	1	0	1	1	2	1	1	2	0	0	1	0	1	1	0	0	0	0	1	1	2	1	0	0	0	0
429	1	0	0	0	0	2	2	0	1	0	0	1	2	0	1	0	0	0	0	0	0	1	2	2	0	0	1	1	2	1	0	1	1	1	1	2	2	0	0	1	0	0	0	1	0	0	0	0	0
430	1	0	0	0	0	1	2	1	1	0	0	0	0	0	0	0	0	1	1	1	0	0	2	2	0	0	1	1	2	1	1	1	1	1	0	1	1	0	0	1	0	0	0	1	0	0	1	0	0
431	0	1	0	0	0	1	2	0	2	0	0	0	1	0	1	0	0	0	1	1	1	1	2	2	0	0	1	0	1	0	1	1	1	0	0	0	1	0	0	2	0	0	0	1	0	0	0	0	0
432	1	2	0	0	0	0	2	0	2	0	0	0	0	0	0	0	0	0	0	0	0	0	2	2	0	0	1	2	1	1	2	1	1	2	1	2	2	0	0	2	0	0	1	1	1	0	0	0	1
433	1	0	0	0	0	1	2	1	2	0	0	1	2	1	1	1	0	1	1	1	1	0	1	1	0	0	1	2	2	2	0	1	2	2	2	2	1	0	0	0	0	0	0	1	1	0	0	0	0
434	0	2	1	0	0	1	1	0	1	1	2	0	0	0	0	0	0	0	0	0	0	0	2	2	0	1	1	1	2	1	0	1	1	0	0	0	2	1	1	0	0	0	0	1	0	0	0	1	0
435	0	2	1	1	1	1	2	0	1	0	0	0	0	0	0	0	0	1	0	0	0	0	2	2	0	0	1	2	2	1	1	0	2	0	0	2	1	0	1	0	1	1	1	2	0	0	0	0	0
436	0	2	0	0	0	0	2	0	2	0	0	1	2	0	2	0	0	2	1	1	1	1	0	1	1	1	1	2	2	2	1	1	1	2	1	2	0	0	0	0	0	1	1	1	1	0	0	0	0
437	0	2	0	0	0	0	1	1	1	0	0	1	1	0	0	0	1	1	0	0	0	1	2	2	0	0	2	2	2	2	1	1	1	2	0	2	0	0	0	1	0	1	1	1	1	2	0	2	0
438	0	1	0	0	0	1	1	0	0	0	0	0	0	0	0	0	1	1	0	0	0	1	2	2	0	0	1	2	1	1	1	2	2	1	1	1	0	0	0	1	0	0	0	1	0	0	0	0	0
439	1	0	0	0	0	1	1	0	2	1	0	1	1	0	0	0	0	0	0	0	0	1	2	2	0	0	1	2	1	1	1	0	1	1	0	2	1	0	0	1	0	0	0	2	0	0	0	0	0
440	0	2	0	0	0	0	2	0	2	0	0	0	0	0	0	0	0	0	0	0	0	0	2	2	0	1	1	1	2	0	0	1	1	1	0	1	2	0	0	1	0	0	0	2	0	0	0	1	1
441	1	2	0	0	0	1	1	1	1	0	1	0	1	0	1	0	0	1	1	1	1	0	2	2	0	0	2	2	2	2	1	0	0	1	0	2	1	0	0	0	0	0	1	2	1	1	0	0	1
442	0	2	0	0	0	0	2	0	1	0	0	0	1	0	1	0	0	0	0	0	0	0	1	1	0	1	1	1	2	2	0	1	1	1	0	1	1	0	0	0	0	0	0	1	0	0	0	0	1
443	1	2	0	0	0	0	1	0	1	1	1	1	1	1	0	1	0	1	1	1	0	0	1	1	1	2	2	2	2	2	0	0	0	2	0	1	0	0	0	1	0	1	1	1	0	0	0	0	0
444	1	1	0	0	0	0	2	0	1	0	0	0	0	0	0	0	0	2	2	2	1	0	2	2	0	0	1	2	1	1	1	2	2	0	0	1	0	0	0	0	0	0	0	0	1	0	1	0	0
445	0	0	0	0	0	2	1	0	0	0	0	1	2	0	1	0	0	2	2	1	0	0	2	2	0	0	2	2	2	1	1	1	1	2	2	2	1	1	1	0	0	1	1	2	0	2	0	0	1
446	1	1	0	0	0	1	1	0	1	1	2	1	2	0	2	0	0	0	1	1	1	1	1	1	0	1	2	2	2	2	0	0	0	2	2	2	0	0	0	0	0	1	0	1	1	0	0	2	0
447	1	0	0	0	0	1	2	0	1	0	0	0	1	0	1	0	0	1	1	1	0	0	2	2	0	0	2	2	2	0	0	2	2	1	0	2	1	1	1	0	0	1	1	1	1	1	0	0	0
448	0	1	0	0	0	1	2	1	2	0	0	0	1	0	0	0	0	1	1	1	1	0	2	2	0	0	1	1	2	1	0	1	1	2	0	1	1	0	0	0	0	0	0	2	1	1	0	0	1
449	0	1	1	1	1	1	1	0	2	0	0	0	0	0	0	0	1	1	0	0	0	0	2	2	0	0	1	2	2	1	1	1	1	2	1	2	2	0	0	0	0	0	0	0	2	1	1	0	0
450	1	0	0	0	0	1	2	0	1	0	0	0	0	0	0	0	0	0	0	0	0	0	2	2	0	0	2	2	2	2	0	1	1	1	1	1	2	0	0	1	0	2	2	2	2	1	0	1	0
451	1	2	0	0	0	0	2	0	0	0	0	0	0	0	0	0	0	1	1	0	0	0	2	2	0	0	1	2	1	1	1	0	0	1	0	2	2	1	1	1	0	0	1	2	0	1	0	1	0
452	1	2	0	0	0	0	2	0	0	0	0	0	2	0	2	1	0	0	0	0	0	1	2	2	0	0	2	2	2	2	0	0	0	1	0	2	2	1	0	0	0	0	0	1	0	0	0	1	0
453	0	2	1	0	0	2	1	0	0	0	1	1	0	0	0	0	0	1	0	0	0	0	1	1	0	0	1	1	2	1	0	0	0	1	0	0	2	0	0	2	0	1	1	2	1	2	0	0	0
454	1	2	0	0	0	1	2	0	2	0	0	1	1	0	0	0	0	1	1	1	0	2	0	1	1	1	1	1	2	1	1	1	1	1	0	1	2	0	0	2	0	1	1	1	0	0	0	1	0
455	1	1	0	0	0	1	2	0	2	0	1	1	2	0	2	0	0	1	0	0	0	0	1	2	0	0	1	2	2	1	1	1	1	1	0	1	1	0	0	2	0	0	0	2	0	0	0	0	0
456	1	2	0	0	0	0	2	0	2	0	0	1	1	0	0	0	0	0	1	0	0	0	2	2	0	0	2	2	2	1	1	0	0	0	0	1	2	0	0	1	0	0	0	1	1	1	0	0	0
457	0	1	0	0	0	2	1	0	1	0	1	0	0	0	0	0	0	0	0	0	0	0	1	2	0	1	1	2	2	1	2	1	1	1	1	1	2	0	1	1	1	0	2	2	0	0	0	0	1
458	0	1	0	0	0	1	2	0	2	0	0	0	0	0	0	0	0	0	2	1	1	0	2	2	0	0	1	1	2	0	1	0	1	2	0	2	1	0	0	0	0	1	1	1	1	1	0	0	0
459	0	1	0	0	0	1	1	1	1	0	1	0	0	0	0	0	0	2	1	1	1	0	2	2	0	0	2	2	2	1	0	1	1	1	0	1	1	0	0	2	0	0	1	2	1	1	0	0	0
460	0	2	0	0	0	0	1	0	2	0	0	0	2	0	2	0	0	0	0	0	0	0	2	2	0	0	1	2	2	1	1	1	2	1	0	1	2	0	0	1	0	0	0	1	0	0	0	0	0
461	1	0	0	0	0	2	2	0	2	0	0	0	0	0	0	0	0	1	1	1	1	0	1	1	1	2	0	1	2	0	0	0	0	1	0	1	1	0	0	1	0	1	1	1	2	0	1	0	0
462	0	1	0	0	0	0	2	0	2	0	0	0	0	0	0	0	0	0	1	2	1	0	2	2	0	0	2	2	1	1	1	1	1	1	0	1	1	0	0	0	0	0	1	1	1	0	0	0	1
463	0	2	0	0	0	0	2	0	2	0	0	0	0	0	0	0	0	0	0	0	0	1	2	2	0	0	1	1	1	0	1	1	2	1	0	1	2	0	1	1	1	0	1	2	0	1	0	0	0
464	0	1	0	0	0	1	1	0	1	0	0	0	0	0	0	0	0	2	2	2	0	0	0	0	0	0	2	2	2	1	1	1	1	1	0	1	0	0	0	0	0	1	0	1	1	0	0	1	1
465	0	2	0	0	0	0	1	0	1	1	1	0	0	0	0	0	1	1	0	0	0	0	2	2	0	0	2	2	2	1	2	1	1	2	1	1	0	0	0	1	0	1	0	1	1	1	0	0	1
466	0	1	2	0	1	0	2	0	0	0	0	0	2	1	1	1	0	0	1	0	0	0	1	1	0	0	1	2	2	2	1	2	2	0	0	1	0	0	0	0	0	0	1	2	1	0	0	0	0
467	1	0	0	0	0	1	2	0	2	0	0	0	1	0	1	0	0	0	0	0	0	0	2	2	0	0	2	2	2	1	1	1	1	0	0	1	2	0	0	1	0	1	1	2	1	0	0	2	0
468	1	1	0	0	0	1	2	0	2	0	0	1	1	0	1	0	0	0	1	1	1	0	2	2	0	0	2	2	2	2	1	1	1	2	0	2	2	0	1	0	1	0	0	2	0	0	0	0	1
469	1	2	0	0	0	1	1	0	1	0	1	1	1	0	0	0	1	0	1	1	1	0	2	2	0	0	1	1	2	1	1	0	1	0	0	2	0	0	0	0	1	0	0	0	0	0	0	0	0
470	0	2	0	0	0	0	2	0	2	0	0	0	0	0	0	0	0	1	1	1	1	0	2	2	0	0	1	1	2	0	1	0	1	2	1	2	1	0	0	0	0	0	0	1	0	0	0	0	0
471	1	1	0	0	0	1	2	0	2	0	0	1	2	0	2	1	0	2	1	0	0	0	2	2	0	1	1	1	2	0	1	0	0	0	0	1	1	0	0	2	0	0	0	0	0	0	0	0	0
472	1	2	0	0	0	1	2	1	2	0	0	0	1	0	1	0	0	0	1	2	1	0	1	1	0	0	1	2	1	1	2	1	1	1	0	1	2	0	0	1	0	0	0	1	0	0	1	0	0
473	0	2	0	0	0	1	2	0	1	0	1	0	0	0	0	0	0	0	0	1	0	1	1	1	1	1	1	2	2	1	0	2	2	2	0	2	2	0	0	1	1	0	0	2	2	0	0	0	0
474	1	1	0	0	0	2	2	0	1	0	0	1	0	0	1	1	0	2	0	0	0	1	2	2	0	0	1	2	1	1	1	1	2	1	0	1	2	0	0	2	0	1	1	1	1	1	0	0	0
475	1	0	0	0	0	2	2	0	2	0	0	0	1	0	1	1	0	1	1	1	1	0	1	1	0	1	2	2	2	2	0	1	1	1	0	2	2	1	1	1	0	1	1	2	1	1	0	0	1
476	0	2	0	0	0	1	2	0	1	0	0	1	2	0	2	0	0	0	0	0	0	1	2	2	0	1	2	2	2	2	0	1	2	1	0	1	2	0	0	2	0	2	2	2	1	1	0	0	0
477	0	2	0	0	0	1	2	1	1	0	0	0	1	0	1	0	0	0	1	1	1	0	2	2	0	0	1	1	2	1	1	2	2	0	0	0	0	0	0	0	0	0	0	0	0	1	0	0	1
478	1	0	0	0	0	2	1	0	1	0	1	1	2	0	2	1	0	0	0	0	0	1	2	2	0	0	1	1	2	1	0	0	0	1	0	1	1	0	0	2	1	0	0	1	0	0	0	0	0
479	0	1	0	0	0	1	1	0	2	0	0	1	2	0	0	0	0	1	0	0	0	1	0	0	1	1	1	1	1	1	1	0	0	2	0	2	2	1	1	0	0	0	1	1	1	0	0	0	1
480	1	0	0	0	0	2	1	0	1	0	1	0	1	0	1	0	0	1	1	0	0	0	1	1	0	0	1	2	2	2	0	0	0	2	1	1	2	0	0	2	0	1	0	1	2	1	0	1	0
481	1	2	0	0	0	0	2	1	2	0	0	1	0	0	1	1	0	0	0	0	0	0	2	2	0	1	2	2	2	2	0	0	0	2	0	2	2	0	0	0	0	1	0	1	1	1	0	0	0
482	0	1	0	0	0	1	1	0	0	0	0	0	1	0	1	0	1	2	0	0	0	0	2	2	0	0	1	0	2	0	0	0	2	1	0	2	1	0	0	0	0	0	0	1	0	0	0	0	1
483	1	1	0	0	0	1	2	0	1	0	1	0	0	0	0	0	0	0	0	0	0	1	2	2	0	0	2	2	2	2	0	1	2	1	1	1	1	0	0	1	0	0	0	0	0	0	0	1	0
484	0	2	1	0	0	1	2	0	1	0	1	1	1	0	1	0	0	1	1	1	1	0	1	2	0	0	1	1	2	1	0	0	2	2	1	2	2	0	0	1	0	1	1	1	1	2	0	0	0
485	1	2	0	0	0	0	2	0	2	0	0	0	0	0	0	0	0	0	0	0	0	0	1	1	0	0	0	2	2	0	1	2	2	1	1	2	0	0	0	0	0	1	1	2	1	0	0	0	0
486	0	2	1	0	0	0	1	0	2	0	0	1	2	0	2	0	0	1	1	1	1	0	2	2	0	0	2	2	1	1	1	1	1	1	0	1	2	0	0	1	0	1	1	2	0	0	0	0	0
487	1	2	0	0	0	1	2	0	2	0	1	0	0	0	0	0	0	0	1	1	1	0	2	2	0	1	1	1	2	0	0	1	1	2	1	2	0	0	0	0	1	1	1	1	1	0	1	0	0
488	1	1	0	0	0	1	2	0	2	0	1	0	0	0	0	0	0	2	0	0	0	1	2	2	0	0	2	2	2	2	1	2	2	2	0	2	2	0	0	0	1	0	1	2	0	1	1	0	0
489	0	2	1	1	1	1	1	0	1	0	1	2	2	0	2	0	0	2	2	1	0	0	2	2	0	0	2	2	2	2	0	0	2	2	1	2	1	0	0	1	0	1	1	2	1	0	0	0	0
490	1	0	0	0	0	1	0	0	0	0	2	0	0	0	0	0	0	0	0	0	0	0	2	2	0	1	1	2	2	2	0	1	1	1	0	1	2	0	0	0	0	0	0	2	0	1	0	0	0
491	0	1	0	0	0	1	1	0	0	0	1	0	1	0	1	0	0	1	2	2	2	2	0	1	1	1	1	1	2	1	0	1	1	1	0	1	2	0	0	0	1	0	0	2	0	0	0	0	0
492	1	1	0	0	0	1	2	0	2	0	1	0	0	0	0	0	0	1	1	1	1	1	1	1	1	1	1	2	1	1	1	1	1	1	0	1	0	0	0	0	0	0	1	2	2	0	0	0	0
493	1	1	0	0	0	1	1	0	1	0	1	0	0	0	0	0	0	2	1	0	0	0	2	2	0	1	2	2	2	2	1	1	1	1	0	1	2	0	0	1	0	0	0	1	0	1	0	0	0
494	1	1	0	0	0	1	2	0	2	0	0	0	0	0	0	0	0	0	0	0	0	1	2	2	0	0	1	1	2	1	0	1	1	1	0	2	1	0	0	1	0	0	0	1	0	1	1	0	1
495	0	2	0	0	0	1	2	0	2	0	0	0	1	1	0	1	0	0	0	1	0	1	2	2	0	0	2	2	2	2	0	2	2	1	0	1	1	0	0	1	0	0	0	2	0	0	0	0	0
496	1	1	0	0	0	1	2	0	2	0	0	0	1	0	1	0	0	0	0	0	0	1	1	1	0	0	2	2	2	1	2	0	2	1	0	2	2	0	0	1	0	0	1	2	0	1	0	0	0
497	1	1	0	0	0	2	2	0	0	0	0	0	0	0	0	0	0	2	2	1	1	0	2	2	0	0	2	2	2	1	1	1	1	1	0	1	0	0	0	0	0	1	1	2	1	0	0	1	0
498	1	1	0	0	0	0	2	1	2	0	0	0	2	0	1	0	0	1	1	1	1	0	2	2	0	0	0	1	1	1	1	1	1	0	0	1	1	0	0	0	0	0	1	1	1	0	1	0	0
499	0	2	0	0	0	0	2	0	1	0	0	1	1	0	0	0	0	0	0	0	0	1	2	2	0	0	0	2	2	0	1	0	1	1	0	2	0	0	0	0	0	0	1	1	1	0	0	0	0
500	1	0	0	0	0	2	2	1	2	0	0	0	0	0	0	0	0	2	1	1	1	0	0	1	0	0	1	1	2	0	0	0	0	2	0	2	2	0	0	1	0	1	1	2	1	0	0	1	0
501	1	1	0	0	0	1	2	0	2	0	2	0	0	0	0	0	0	1	1	1	1	0	2	2	0	0	2	2	2	2	0	0	0	2	0	2	1	0	0	0	0	0	0	1	0	0	0	0	0
502	1	1	0	0	0	1	2	0	2	0	0	0	0	0	0	0	0	2	2	1	0	1	2	2	0	0	1	2	2	1	2	1	2	2	1	2	1	0	0	1	0	0	0	2	0	1	0	0	0
503	0	1	0	0	0	1	1	0	1	0	1	1	1	0	0	0	0	1	1	1	1	0	2	2	0	0	1	2	2	1	1	1	2	2	0	2	2	0	0	2	0	1	1	2	0	0	0	0	0
504	1	1	0	0	0	0	1	0	0	0	1	0	0	0	0	0	0	2	0	1	0	0	2	2	0	0	1	1	2	1	0	1	2	2	0	2	1	0	0	0	0	0	1	2	0	2	0	0	0
505	0	1	1	0	1	1	2	0	2	0	0	0	0	0	0	0	1	2	2	2	1	1	2	2	0	0	2	2	2	2	0	1	2	2	2	2	1	0	0	1	0	1	1	1	1	2	0	0	1
506	1	1	1	1	1	2	2	0	2	0	0	0	1	0	1	1	0	1	1	1	0	2	0	1	1	1	2	2	2	0	0	2	2	0	0	0	1	0	0	0	0	0	0	2	1	0	0	0	0
507	1	2	0	0	0	0	2	1	2	0	0	1	1	0	1	0	1	2	1	1	1	1	2	2	0	0	1	2	2	1	1	1	1	1	0	2	2	0	0	1	0	0	1	2	1	0	0	0	0
508	0	1	0	0	0	1	2	0	1	0	0	0	1	0	0	0	0	0	0	0	0	1	0	0	1	1	2	2	2	2	0	1	2	1	0	1	1	0	0	0	0	0	0	0	2	1	0	0	0
509	1	1	1	1	1	2	2	0	1	0	0	0	0	0	0	0	0	1	1	1	1	1	2	2	0	0	2	2	2	1	1	1	2	1	0	1	1	0	0	0	0	2	2	2	2	1	0	0	0
510	1	1	1	1	1	1	1	0	2	0	0	0	2	0	2	0	0	0	1	1	1	0	2	2	0	1	2	2	1	1	2	1	2	1	0	2	2	0	0	1	0	0	0	2	0	0	0	0	1
511	1	1	0	0	0	1	2	0	2	0	1	0	0	0	0	0	0	1	1	1	0	1	1	1	1	1	2	2	2	2	0	0	2	1	0	2	2	0	0	2	0	1	1	2	1	1	0	1	0
512	0	2	0	0	0	1	1	0	2	0	0	0	1	0	1	0	0	0	0	0	0	0	2	2	0	1	1	2	1	1	2	1	2	2	0	2	0	0	0	0	0	0	0	2	0	0	0	1	0
513	1	1	1	0	0	1	1	0	1	0	1	1	1	1	0	1	0	1	1	1	1	1	0	1	1	1	1	2	2	1	1	2	2	0	0	0	1	0	0	1	0	0	0	2	0	0	0	0	0
514	1	1	0	0	0	2	2	0	1	0	0	0	0	0	0	0	1	1	0	0	0	1	2	2	0	0	1	2	2	1	1	2	2	0	0	0	2	0	0	1	0	1	1	2	1	1	0	0	0
515	1	1	0	0	0	1	2	1	1	0	0	0	0	0	0	0	1	1	0	0	0	0	1	1	0	0	2	2	2	1	1	1	1	1	0	2	1	0	0	2	0	1	1	1	1	1	0	0	1
516	1	1	0	0	0	0	2	1	2	0	0	0	0	0	0	0	0	0	0	0	0	1	1	2	0	0	1	1	2	1	0	2	2	0	0	0	2	0	0	2	0	0	0	2	1	1	0	0	2
517	0	2	0	0	0	1	1	0	1	0	1	0	0	0	0	0	0	1	0	0	0	0	2	2	0	2	1	1	2	1	0	1	1	1	0	2	1	0	0	1	1	1	1	2	2	0	0	0	1
518	0	1	0	0	0	2	2	0	2	0	1	0	2	0	2	0	1	0	1	1	1	0	1	1	0	1	0	2	1	1	2	0	1	0	0	2	2	0	0	1	1	0	1	1	0	0	0	1	1
519	1	2	1	0	0	1	2	0	2	0	2	1	2	0	1	1	0	0	0	0	0	1	1	1	1	1	2	2	2	2	0	0	1	2	0	2	2	0	0	1	0	1	1	1	1	0	0	0	1
520	1	0	0	0	0	1	2	0	1	0	1	0	1	0	1	0	1	2	1	1	1	0	2	2	0	0	1	1	1	1	0	1	2	1	0	1	2	0	0	1	1	0	0	2	0	1	0	1	0
521	0	0	0	0	0	2	1	1	2	0	0	0	0	0	0	0	0	1	2	1	1	0	2	2	0	0	2	2	2	1	2	1	0	0	0	1	2	0	0	2	1	0	1	1	1	0	0	0	0
522	1	1	0	0	0	2	2	0	1	0	1	0	0	0	0	0	0	2	0	0	0	0	2	2	0	1	0	2	2	0	1	0	1	1	0	1	0	0	0	1	0	1	0	0	2	0	0	0	1
523	1	2	0	0	0	1	2	0	1	0	0	0	2	1	1	1	0	2	2	1	1	0	2	2	0	0	1	2	2	1	0	1	1	2	0	2	1	0	0	1	0	0	0	1	0	1	0	0	0
524	0	0	0	0	0	2	1	0	1	0	1	0	0	0	0	0	1	2	0	0	0	0	2	2	0	0	1	1	2	1	0	1	1	1	0	2	1	1	0	0	0	0	2	2	1	1	0	0	0
525	0	1	0	0	0	1	2	0	1	0	0	0	0	0	0	0	0	1	0	1	0	1	1	1	1	1	1	1	2	0	1	2	2	1	1	1	2	0	0	2	0	1	1	1	1	0	0	0	0
526	1	1	0	0	0	2	1	0	1	0	1	0	0	0	0	0	0	2	1	1	1	0	2	2	0	1	1	2	2	2	1	0	2	0	0	2	1	0	0	0	0	1	0	0	1	1	0	0	0
527	1	2	0	0	0	1	1	0	1	0	1	0	0	0	0	0	0	2	1	1	1	0	1	1	0	0	2	2	2	2	0	1	1	1	1	1	1	0	0	0	0	1	1	1	1	2	0	0	1
528	0	0	0	0	0	1	1	1	1	0	1	0	1	0	1	0	0	1	1	1	0	1	1	1	1	1	1	2	1	0	2	2	2	1	0	1	0	0	0	1	0	0	0	2	0	0	0	1	0
529	0	0	0	0	0	1	2	1	1	0	0	0	0	0	0	0	0	1	0	0	0	1	2	2	0	0	0	1	1	0	1	0	0	2	1	1	1	0	0	0	1	0	1	2	1	0	0	1	0
530	0	1	0	0	0	2	2	0	1	0	1	1	0	0	1	1	0	1	1	0	1	0	2	2	0	0	2	2	2	0	0	1	1	2	0	2	1	1	1	0	0	1	1	1	1	2	0	1	0
531	0	0	0	0	0	2	2	0	1	0	1	0	1	0	0	0	0	1	1	1	1	0	1	1	0	0	1	2	2	1	1	2	2	2	2	2	1	1	0	0	0	1	1	1	1	1	0	0	1
532	0	2	0	0	0	1	1	1	1	0	0	0	0	0	0	0	0	0	0	0	0	0	2	2	0	0	1	1	2	0	1	1	1	1	0	1	1	0	0	1	0	0	0	1	0	0	0	0	0
533	1	1	1	0	0	2	2	0	1	0	0	2	1	0	2	1	0	1	1	1	1	0	2	2	0	0	2	2	1	1	1	0	0	2	0	2	1	0	0	0	0	0	0	1	0	0	0	0	0
534	0	1	0	0	0	0	2	0	2	0	1	0	0	0	0	0	0	1	1	1	1	0	2	2	0	0	1	2	1	1	1	1	1	1	0	1	0	0	0	0	0	0	0	1	1	1	0	0	0
535	1	2	0	0	0	0	1	0	1	0	1	0	0	0	0	0	0	2	2	1	0	0	2	2	0	0	1	1	2	0	0	1	1	1	1	1	2	1	1	0	0	1	1	2	1	0	0	0	0
536	0	1	0	0	0	1	2	0	1	0	0	0	0	0	0	0	0	0	0	0	0	0	2	2	0	0	1	1	2	1	0	1	2	0	0	0	1	0	0	2	0	0	1	2	0	1	1	0	1
537	1	2	0	0	0	1	2	0	2	0	1	0	0	0	0	0	0	0	0	0	0	1	2	2	0	0	1	2	2	1	1	1	2	1	0	1	0	0	0	0	0	1	0	1	1	1	0	0	0
538	1	0	0	0	0	2	2	1	1	0	1	0	1	0	1	0	0	2	1	1	1	0	1	1	0	1	0	2	1	1	1	0	0	2	0	2	2	0	0	0	0	0	0	2	0	0	1	0	0
539	0	2	0	0	0	1	1	0	1	0	1	0	0	0	0	0	0	0	0	0	0	0	2	2	0	0	1	1	2	1	1	0	0	1	0	1	0	0	0	0	1	0	0	2	0	0	1	0	0
540	1	2	0	0	0	1	2	0	2	0	0	0	1	1	0	1	0	0	0	0	0	0	2	2	0	1	2	2	2	2	0	2	2	1	0	1	0	0	0	0	0	0	1	2	0	0	0	0	1
541	1	1	0	0	0	2	1	1	1	0	0	2	1	0	2	1	0	0	0	0	0	0	2	2	0	0	1	1	2	0	0	2	2	1	0	1	2	0	0	1	0	0	0	2	1	0	1	0	0
542	0	1	0	0	0	1	2	0	1	0	0	0	1	0	1	0	0	1	1	1	1	1	2	2	0	0	0	1	2	1	0	2	2	0	0	1	2	0	0	0	0	1	1	2	1	0	0	0	0
543	0	1	0	0	0	1	2	0	0	0	0	0	1	1	0	1	0	0	0	0	0	0	2	2	0	0	1	1	2	0	1	0	0	2	0	2	1	0	0	0	0	1	0	1	0	0	0	0	0
544	0	1	0	0	0	1	1	1	1	0	1	0	0	0	0	0	0	1	1	0	0	1	2	2	0	1	1	2	2	2	0	2	2	0	0	1	2	0	0	0	1	1	1	2	1	2	1	0	0
545	1	2	0	0	0	0	2	0	1	0	1	1	1	0	0	0	0	2	2	2	1	0	1	2	0	1	2	2	1	1	1	1	1	1	1	1	0	0	0	0	0	1	0	1	1	0	0	0	0
546	1	2	0	0	0	1	1	0	1	0	0	1	0	0	1	1	0	0	0	0	0	0	2	2	0	0	1	2	2	1	0	0	0	1	0	1	1	0	0	1	0	1	1	2	2	1	0	0	0
547	1	2	0	0	0	0	1	0	1	0	1	1	2	1	1	1	0	1	1	1	1	1	2	2	0	0	2	1	2	0	1	0	2	0	0	1	1	0	0	0	0	0	0	2	0	1	0	2	0
548	1	0	0	0	0	2	1	0	2	1	0	0	1	0	1	1	0	2	0	0	0	0	2	2	0	0	2	2	2	2	0	1	2	2	2	2	0	0	0	0	0	1	1	2	2	1	0	0	0
549	0	2	0	0	0	1	1	0	0	0	1	1	2	0	2	0	0	1	1	1	1	1	1	2	0	0	1	0	2	0	0	1	1	2	0	0	2	0	1	1	1	0	0	1	0	1	0	1	1
550	1	2	0	0	0	0	2	0	2	0	0	1	1	0	0	0	0	2	0	0	0	0	2	2	0	1	1	1	2	0	1	1	1	1	0	1	1	0	0	2	1	0	0	2	0	0	0	0	1
551	1	2	0	0	0	1	1	0	2	0	0	0	1	0	1	0	0	0	1	1	1	2	0	1	1	1	1	2	2	2	1	2	2	0	0	1	2	0	1	1	1	0	0	1	0	0	0	0	0
552	0	0	0	0	0	1	2	0	2	0	0	0	1	0	1	0	0	2	1	1	1	0	2	2	0	0	2	1	2	1	1	2	2	2	1	2	2	0	0	1	0	0	0	2	1	1	0	0	0
553	1	2	0	0	0	0	1	1	1	0	1	0	1	0	1	0	0	1	2	1	1	0	2	2	0	1	2	2	2	1	2	2	2	1	0	2	1	1	0	1	0	1	0	1	1	0	0	1	0
554	1	1	0	0	0	0	2	0	2	0	0	1	2	0	2	0	0	1	0	0	0	0	1	1	0	0	2	2	2	2	0	2	2	1	0	0	2	0	1	0	2	0	1	1	1	0	1	0	0
555	1	0	0	0	0	1	2	0	1	0	1	0	0	0	0	0	0	0	0	0	0	0	2	2	0	0	2	2	2	1	2	1	2	1	0	1	2	1	1	1	0	0	0	2	0	0	0	0	1
556	1	1	0	0	0	2	2	0	2	0	1	0	0	0	0	0	0	0	0	0	0	0	2	2	0	0	2	2	2	2	1	2	2	2	0	2	0	0	0	1	0	0	1	2	1	0	0	0	1
557	0	2	0	0	0	0	2	0	1	0	0	0	0	0	0	0	1	2	0	0	0	2	0	1	1	1	2	2	2	0	1	0	0	2	0	2	2	0	1	1	1	0	1	2	1	0	1	0	0
558	1	0	0	0	0	2	2	0	1	0	1	0	0	0	0	0	0	2	1	0	0	0	2	2	0	0	2	2	2	0	1	2	2	2	1	2	2	0	1	1	1	0	0	2	0	0	0	0	1
559	0	2	0	0	0	1	2	0	1	0	0	1	1	0	1	0	1	2	0	0	0	0	2	2	0	1	1	1	2	0	1	1	2	0	0	1	2	1	1	0	0	0	0	1	0	0	0	0	0
560	1	1	1	0	0	2	1	1	2	0	1	1	2	0	1	0	1	1	0	1	1	0	2	2	0	1	1	1	2	0	1	1	1	2	1	2	2	1	1	1	0	0	0	1	0	1	1	0	1
561	1	1	1	0	0	2	1	1	1	0	1	0	0	0	0	0	0	0	0	0	0	0	1	1	0	1	1	2	2	1	0	1	1	2	1	2	0	0	0	0	0	0	0	2	0	1	0	0	1
562	1	2	0	0	0	0	1	0	1	0	0	0	1	0	1	0	0	0	0	0	0	0	1	1	1	1	1	1	2	1	0	1	1	1	0	1	1	1	1	0	0	0	0	1	0	0	0	0	0
563	1	0	0	0	0	1	2	0	2	0	0	0	1	0	1	0	0	1	1	0	0	1	0	1	0	1	2	2	2	1	2	0	2	1	0	2	1	0	0	1	0	1	1	2	1	0	0	1	0
564	0	2	0	0	0	1	1	1	1	1	1	1	1	0	1	0	0	0	0	0	0	1	1	1	1	1	2	2	2	1	2	1	2	1	0	1	2	0	0	0	0	0	0	2	0	0	0	0	1
565	0	0	0	0	0	0	2	1	2	0	0	0	1	0	1	0	0	2	1	0	0	1	2	2	0	0	1	2	0	0	2	2	2	0	0	0	0	0	0	0	0	0	1	1	1	0	0	0	0
566	0	0	0	0	0	2	1	0	0	0	1	0	0	0	0	0	0	2	1	1	1	0	1	2	0	1	2	2	2	1	1	1	1	1	0	1	1	0	0	0	0	0	1	1	1	1	1	1	0
567	0	1	0	0	0	1	2	0	1	0	1	0	2	1	1	1	0	1	2	1	1	0	2	2	0	0	2	2	2	2	1	1	1	1	1	1	1	0	0	0	0	0	1	2	1	0	0	1	0
568	0	1	0	0	0	0	2	0	1	0	0	1	1	0	0	0	0	0	0	0	0	1	1	1	1	1	2	2	2	0	1	2	2	2	1	2	2	0	1	1	1	0	0	2	1	1	0	0	2
569	0	1	0	0	0	2	2	0	1	0	1	1	0	0	1	1	0	0	1	1	1	0	1	1	0	0	2	2	2	1	1	1	2	1	0	1	1	0	0	1	0	1	0	0	1	0	0	0	1
570	1	1	0	0	0	2	2	1	2	0	0	0	0	0	0	0	1	2	1	1	1	0	2	2	0	1	2	2	2	0	0	0	0	2	0	2	0	0	0	1	0	1	1	2	2	0	0	0	0
571	1	1	0	0	0	1	2	0	1	0	0	0	0	0	0	0	0	1	2	1	1	0	2	2	0	0	1	1	2	1	0	1	1	1	0	1	0	0	0	0	0	2	2	2	1	1	1	0	1
572	1	1	0	0	0	0	2	0	1	0	0	0	2	1	0	1	0	1	0	0	0	0	2	2	0	1	2	2	1	0	2	0	1	2	1	2	2	0	0	1	0	1	1	2	1	1	0	0	0
573	0	0	0	0	0	1	0	0	0	0	2	0	0	0	0	0	0	0	0	0	0	1	2	2	0	0	1	0	1	0	1	1	2	1	0	1	1	0	0	1	0	1	1	2	1	0	1	0	0
574	1	2	0	0	0	2	1	0	0	0	2	0	1	0	1	1	1	2	1	0	0	0	2	2	0	0	1	1	1	1	1	1	1	2	1	2	1	0	0	2	0	1	0	0	1	0	0	0	0
575	0	1	1	0	0	2	2	0	1	0	0	0	0	0	0	0	0	0	0	1	1	0	2	2	0	1	1	1	1	0	1	1	1	1	0	1	0	0	0	0	0	1	0	1	0	0	0	0	0
576	1	1	1	1	1	2	2	0	0	0	1	0	1	0	1	0	0	1	1	1	0	1	2	2	0	0	2	2	2	2	1	0	0	2	1	2	2	0	0	1	0	0	1	2	0	0	0	0	0
577	0	2	0	0	0	0	0	0	1	0	1	2	2	0	1	0	0	0	1	1	1	0	1	1	0	0	0	1	2	0	0	1	1	1	0	1	2	0	0	1	0	0	0	2	0	1	0	0	1
578	1	0	0	0	0	1	1	0	1	1	1	0	0	0	0	0	0	1	1	1	1	0	1	1	0	0	2	2	2	2	0	2	2	0	0	0	1	0	0	0	0	0	0	2	0	0	0	0	1
579	1	2	0	0	0	0	2	0	1	0	0	0	2	0	1	0	1	2	1	1	1	1	2	2	0	0	2	2	2	1	1	1	1	2	1	2	2	1	1	1	0	1	1	1	1	0	0	0	1
580	1	2	0	0	0	1	2	0	2	0	1	0	1	1	0	1	0	2	0	0	0	1	1	1	0	0	1	2	2	1	2	2	1	1	0	2	2	0	0	2	1	0	1	1	0	1	0	0	0
581	0	1	0	0	0	1	1	0	0	0	0	0	1	0	1	0	0	2	2	2	1	0	1	1	0	0	2	2	2	2	1	1	1	1	0	1	1	0	0	2	0	0	0	2	0	0	0	0	1
582	0	0	0	0	0	2	2	0	2	0	1	1	2	0	2	0	0	0	1	1	1	0	2	2	0	0	2	2	2	1	2	1	1	1	0	1	1	0	0	0	0	0	0	1	0	0	0	0	0
583	0	2	0	0	0	1	2	0	2	0	0	0	0	0	0	0	0	2	1	1	1	0	1	1	0	0	2	2	2	2	1	0	1	0	0	2	0	0	0	0	0	1	1	1	0	0	0	0	0
584	1	1	0	0	0	1	2	0	2	0	0	0	1	0	1	0	0	1	0	0	0	0	1	1	0	1	0	2	1	0	1	1	1	0	0	1	2	0	0	1	0	0	1	2	0	1	0	0	1
585	0	1	0	0	0	1	2	0	2	0	0	1	1	0	0	0	0	1	0	1	0	0	1	1	0	0	2	2	1	1	1	0	0	2	0	2	1	0	0	0	0	1	1	2	1	0	1	1	0
586	1	1	0	0	0	1	2	0	1	0	0	1	2	0	2	0	0	1	1	1	0	1	2	2	0	0	1	1	2	0	1	1	1	2	1	2	1	0	0	0	0	1	1	2	1	2	1	1	0
587	1	0	0	0	0	1	0	0	1	0	0	1	1	0	0	0	0	1	1	1	1	1	1	1	1	1	2	2	2	2	0	1	1	2	1	2	1	0	0	0	0	0	1	2	0	1	0	0	0
588	0	0	0	0	0	1	1	0	1	0	1	1	2	0	1	0	0	2	0	0	0	0	2	2	0	0	1	2	2	2	0	1	1	2	1	2	1	0	0	0	0	0	1	2	1	0	0	0	0
589	0	0	0	0	0	1	2	0	2	0	1	0	0	0	0	0	0	0	0	0	0	0	2	2	0	1	1	2	1	1	2	1	1	1	1	1	2	0	0	1	0	1	1	2	1	0	0	0	0
590	0	0	0	0	0	2	2	1	2	0	0	1	1	0	1	0	0	0	0	0	0	0	2	2	0	1	0	1	1	1	1	0	2	0	0	1	1	0	0	1	0	0	2	2	1	1	0	0	1
591	0	1	0	0	0	0	1	1	1	0	1	0	0	0	0	0	0	1	0	0	0	1	0	1	0	0	1	2	2	2	0	1	1	2	1	2	1	0	0	0	1	0	1	1	0	0	0	0	1
592	0	1	0	0	0	2	1	0	0	0	1	1	1	0	1	0	0	0	0	0	0	1	1	1	1	1	1	2	2	1	2	1	2	1	0	1	2	0	0	2	1	1	1	2	1	2	0	0	0
593	1	0	0	0	0	1	2	1	2	0	0	0	0	0	0	0	0	1	1	1	1	0	2	2	0	0	2	2	2	1	2	1	1	1	0	1	1	0	0	0	0	1	1	2	1	1	0	0	0
594	0	1	0	0	0	1	2	0	2	0	1	0	1	0	1	0	0	0	0	0	0	0	1	1	0	0	1	1	2	1	0	1	1	1	0	2	2	0	0	2	0	1	1	2	1	2	0	1	0
595	1	1	0	0	0	1	1	0	1	0	0	0	1	0	1	1	0	0	0	0	0	0	2	2	0	0	2	2	2	2	0	1	2	1	0	1	0	0	0	0	0	0	0	2	0	2	0	0	0
596	1	2	1	0	0	1	2	1	2	0	0	0	1	0	1	0	0	0	0	0	0	0	2	2	0	0	2	2	2	1	1	2	2	0	0	0	0	0	0	0	0	0	0	2	1	1	1	0	0
597	0	1	0	0	0	1	2	0	2	0	0	0	0	0	0	0	0	2	2	1	1	0	2	2	0	0	2	2	2	2	0	0	2	0	0	1	2	0	0	0	0	1	1	2	1	0	0	0	1
598	0	2	1	1	1	1	2	0	1	0	0	1	2	0	1	1	0	2	2	2	0	0	2	2	0	0	2	2	2	1	1	2	1	2	1	2	1	0	0	0	0	0	0	2	1	1	0	0	0
599	0	1	0	0	0	1	2	0	2	0	0	1	1	0	0	0	1	2	1	0	0	0	2	2	0	0	2	2	2	2	0	2	2	1	0	2	1	0	0	0	0	0	1	2	1	0	0	0	0
600	1	2	0	0	0	0	2	0	2	0	0	2	1	0	2	1	0	1	1	1	1	1	2	2	0	0	2	2	2	2	1	1	1	0	0	1	1	0	0	2	0	0	0	2	0	0	0	0	0
601	0	1	0	0	0	2	2	1	2	0	0	1	0	0	1	1	0	1	0	0	0	1	2	2	0	0	2	2	2	2	1	1	1	0	0	1	1	0	0	1	0	0	1	1	1	0	0	0	0
602	0	1	0	0	0	1	0	0	0	0	1	0	1	0	1	0	0	0	0	0	0	0	2	2	0	0	2	2	2	2	1	0	0	1	0	1	1	0	0	0	1	1	0	1	1	0	1	0	0
603	1	0	0	0	0	1	2	1	1	0	0	0	0	0	0	0	0	1	1	1	0	0	2	2	0	0	1	1	1	1	0	1	1	1	0	1	0	0	0	0	0	0	0	1	0	0	0	0	0
604	1	2	0	0	0	0	2	1	2	0	0	1	1	0	0	0	0	1	1	1	1	0	2	2	0	0	0	2	1	0	2	2	2	0	0	0	1	0	0	0	0	0	1	2	1	1	0	0	0
605	1	2	1	0	0	1	1	0	1	0	2	1	1	0	0	0	0	0	2	1	1	0	1	1	1	1	2	1	2	1	1	2	2	0	0	1	1	1	1	0	0	0	1	1	1	0	0	0	1
606	0	1	0	0	0	2	1	0	1	0	1	0	0	0	0	0	0	0	0	0	0	0	1	1	0	0	2	2	2	2	0	1	1	1	0	1	1	0	0	1	0	0	1	2	0	1	0	1	1
607	0	1	0	0	0	1	1	0	1	0	0	0	0	0	0	0	0	0	0	0	0	0	2	2	0	0	1	1	2	1	0	1	1	2	2	2	1	0	0	1	0	0	0	2	1	1	0	0	1
608	1	0	0	0	0	1	2	0	1	0	0	0	1	0	1	0	0	1	1	1	1	0	1	1	0	0	2	1	2	1	1	1	1	1	0	1	2	0	0	2	1	0	0	1	0	0	0	0	0
609	1	1	2	0	1	0	1	0	0	0	1	1	0	0	1	1	0	1	0	0	0	1	2	2	0	0	2	2	2	2	1	0	0	2	0	2	1	0	0	0	0	1	1	2	1	0	0	0	0
610	1	2	0	0	0	0	2	0	2	0	0	0	0	0	0	0	0	1	1	1	1	1	2	2	0	0	2	2	2	2	0	1	1	1	0	1	2	0	0	1	0	0	0	1	0	0	0	1	0
611	1	0	0	0	0	2	2	0	2	0	1	0	0	0	0	0	0	1	1	1	1	0	2	2	0	1	2	2	2	1	2	0	2	2	1	2	1	0	0	2	0	0	1	2	0	0	0	0	0
612	1	0	0	0	0	2	2	0	2	0	0	0	0	0	0	0	0	0	0	1	1	1	2	2	0	0	1	1	2	1	0	0	1	1	0	1	1	1	1	0	0	0	0	0	2	1	0	0	0
613	1	1	0	0	0	1	1	0	2	0	0	0	0	0	0	0	0	1	1	1	1	0	2	2	0	0	2	2	2	2	0	1	1	1	0	1	1	0	0	0	0	1	1	1	1	2	0	0	0
614	0	2	0	0	0	1	2	0	1	0	1	2	2	0	1	0	0	0	1	1	1	0	1	2	0	0	2	2	2	1	2	1	1	2	2	2	0	0	0	0	1	0	0	1	0	0	0	0	0
615	1	1	0	0	0	1	1	1	1	0	1	1	1	0	0	0	0	1	0	0	0	0	2	2	0	0	1	1	2	0	1	0	0	2	0	2	2	0	0	0	0	0	0	0	2	1	0	0	0
616	1	2	0	0	0	1	2	0	1	0	0	1	0	0	1	1	0	2	1	1	1	1	1	1	1	1	1	1	2	1	1	1	1	1	0	1	0	0	0	0	1	1	1	2	1	0	0	0	0
617	1	0	0	0	0	1	1	0	1	0	1	1	0	0	1	1	0	1	1	2	1	0	2	2	0	0	2	2	2	2	1	2	2	0	0	0	2	0	0	0	0	1	0	1	1	0	0	0	0
618	1	1	1	1	1	1	2	1	2	0	0	0	0	0	0	0	0	1	0	0	0	0	1	1	0	0	2	2	2	2	1	1	1	1	1	1	1	0	0	0	0	1	1	1	2	0	1	0	0
619	0	2	0	0	0	2	1	0	0	0	1	0	1	0	1	0	0	2	0	0	0	1	2	2	0	0	2	2	2	1	1	1	1	2	0	2	2	0	0	1	0	0	0	1	0	0	0	1	0
620	1	2	0	0	0	0	2	0	1	0	1	1	1	0	1	0	0	1	0	0	0	1	2	2	0	0	0	2	2	0	1	0	1	2	0	2	2	0	0	1	0	0	1	1	0	1	0	1	0
621	0	1	0	0	0	2	2	0	0	0	0	1	0	0	0	0	0	0	0	1	0	0	2	2	0	0	2	2	2	1	2	1	2	1	1	1	2	0	0	1	0	0	0	1	0	1	0	0	1
622	1	1	0	0	0	1	1	1	1	0	1	0	1	0	1	0	0	1	1	0	0	1	1	1	1	1	0	1	2	1	0	1	2	1	0	1	2	0	0	2	0	0	0	1	0	0	0	0	0
623	0	2	0	0	0	1	1	0	1	0	2	1	0	0	0	0	0	0	0	0	0	1	2	2	0	0	2	2	2	2	0	1	2	2	1	2	2	0	0	1	0	0	0	1	0	1	0	0	0
624	0	0	0	0	0	1	1	0	1	0	1	0	0	0	0	0	0	0	0	0	0	1	2	2	0	0	0	2	1	0	2	1	1	1	0	1	2	1	1	0	1	0	0	0	0	1	0	0	0
625	0	0	0	0	0	2	1	0	1	0	2	0	1	0	1	0	0	1	1	1	1	0	1	1	0	0	2	2	2	2	0	1	1	2	0	1	0	0	0	0	0	1	1	2	1	0	0	0	0
626	1	0	0	0	0	2	1	0	1	0	1	2	1	0	2	1	0	0	0	0	0	1	2	2	0	0	1	0	2	0	0	1	2	2	2	2	2	0	1	0	1	0	2	2	0	0	0	0	0
627	1	1	0	0	0	2	2	0	2	0	0	0	0	0	0	0	0	1	1	1	1	0	2	2	0	0	1	1	2	2	1	2	2	1	0	2	0	0	0	1	0	0	0	1	1	1	0	1	1
628	0	0	0	0	0	2	2	1	2	0	0	0	0	0	0	0	0	0	0	0	0	0	2	2	0	0	0	0	1	0	1	2	2	1	0	1	1	0	0	0	0	1	1	2	1	2	0	1	0
629	1	1	0	0	0	1	2	0	0	0	0	0	0	0	0	0	0	0	0	0	0	0	2	2	0	0	2	1	2	0	1	1	1	2	0	2	1	0	0	0	0	1	0	0	1	0	0	0	0
630	1	1	0	0	0	1	2	0	1	0	1	0	0	0	0	0	0	2	1	1	1	0	2	2	0	1	2	2	2	2	0	1	0	0	0	2	2	0	0	2	1	1	0	1	1	1	0	0	1
631	1	1	0	0	0	2	2	0	2	0	0	1	1	0	1	0	0	2	1	1	1	0	2	2	0	1	1	1	2	1	0	1	1	2	2	2	2	0	0	0	0	1	0	1	2	1	0	0	0
632	0	2	0	0	0	1	1	0	1	0	1	0	1	0	1	0	1	1	0	0	0	0	2	2	0	0	1	2	2	1	1	2	2	1	0	1	1	0	0	0	0	0	0	2	0	1	0	0	1
633	1	1	0	0	0	1	1	0	1	0	1	0	0	0	0	0	0	0	1	1	1	0	1	1	0	1	2	2	2	2	0	0	1	2	0	2	1	0	0	0	0	2	1	2	1	0	0	0	1
634	1	1	0	0	0	0	1	1	1	0	1	1	1	0	0	0	0	1	1	1	1	0	1	1	0	0	1	1	2	1	0	1	2	1	1	1	0	0	0	0	0	0	1	2	0	0	1	0	1
635	0	1	0	0	0	1	2	0	2	0	0	0	1	0	1	0	0	1	1	1	1	0	2	2	0	0	2	2	2	2	1	1	1	1	0	1	2	0	1	0	2	0	1	2	0	2	0	1	0
636	1	1	0	0	0	2	1	1	1	0	1	0	1	0	1	0	0	0	0	0	0	2	0	1	1	1	2	2	2	1	1	1	1	1	0	2	1	0	1	0	1	1	0	1	0	0	0	0	0
637	0	2	1	1	1	1	1	0	1	0	1	1	1	0	0	0	0	0	0	0	0	0	2	2	0	0	1	2	2	1	1	1	2	1	0	1	2	0	0	1	0	0	0	0	0	0	0	0	0
638	1	2	0	0	0	0	2	0	2	0	0	1	1	0	0	0	0	1	1	1	1	0	2	2	0	0	2	2	2	2	0	1	2	1	1	1	2	0	1	1	1	0	0	1	0	0	0	0	0
639	1	2	0	0	0	1	2	1	2	0	0	0	0	0	0	0	1	2	1	1	1	0	1	2	0	0	1	1	2	1	1	1	1	2	1	2	1	0	0	1	1	0	1	2	0	0	1	0	0
640	1	2	0	0	0	0	1	0	0	0	0	2	2	0	2	0	0	2	1	1	1	0	2	2	0	0	2	2	2	1	2	0	0	2	1	2	1	0	0	2	1	0	1	2	1	1	1	0	0
641	0	0	0	0	0	0	1	1	2	0	0	0	0	0	0	0	0	1	1	1	1	0	2	2	0	0	1	2	2	1	0	0	1	2	0	2	0	0	0	0	0	0	0	1	0	1	0	0	0
642	1	1	0	0	0	2	2	1	2	0	0	1	2	0	2	0	0	1	1	1	1	1	2	2	0	0	2	2	2	2	1	2	2	1	0	0	2	0	0	0	0	0	0	1	0	0	0	0	0
643	0	1	0	0	0	1	1	1	1	0	1	0	2	1	0	1	0	2	2	1	1	0	1	1	0	1	2	2	2	1	1	1	1	2	0	2	1	1	1	0	0	0	1	1	1	0	0	0	0
644	1	1	0	0	0	1	1	0	1	0	0	0	0	0	0	0	0	0	0	0	0	0	2	2	0	0	1	1	2	1	0	0	0	1	0	1	1	0	0	1	0	1	1	2	1	0	0	0	0
645	0	2	1	0	0	1	2	0	2	0	0	1	1	0	0	0	0	0	0	0	0	1	1	1	1	2	2	2	2	0	0	0	1	2	1	2	1	0	0	0	0	0	1	2	2	1	1	0	0
646	1	1	0	0	0	1	2	0	2	0	2	1	2	0	2	0	0	1	1	1	1	0	2	2	0	0	1	2	2	1	2	2	2	0	0	0	1	0	0	0	0	0	0	2	0	0	0	0	0
647	1	1	0	0	0	2	2	0	2	0	0	0	0	0	0	0	0	1	1	1	1	0	2	2	0	0	2	2	1	1	1	1	1	1	0	2	2	0	0	1	1	0	0	1	0	0	0	1	0
648	0	0	0	0	0	2	2	0	2	0	0	0	0	0	0	0	0	1	1	1	0	0	2	2	0	1	2	2	2	2	0	2	2	1	0	1	0	0	0	0	0	0	0	2	0	0	0	0	0
649	0	1	0	0	0	1	1	0	1	0	1	0	1	0	1	1	0	0	0	0	0	1	2	2	0	1	2	2	2	2	0	2	2	0	0	2	2	1	1	1	0	1	1	2	1	0	0	0	0
650	1	1	0	0	0	1	2	0	2	0	0	0	1	0	1	0	0	1	1	1	1	0	2	2	0	0	1	1	2	2	0	2	2	1	0	1	2	0	0	1	0	0	0	2	0	0	0	0	0
651	1	0	0	0	0	2	2	0	1	0	0	1	2	0	0	0	1	1	0	1	1	0	2	2	0	0	1	2	1	1	2	0	1	0	0	2	1	0	0	0	0	2	2	2	2	1	0	0	0
652	0	1	0	0	0	1	2	0	1	0	0	0	0	0	0	0	1	1	1	1	1	0	1	2	0	1	0	1	1	0	1	1	2	2	0	2	1	0	0	1	0	0	1	1	1	0	0	1	0
653	1	2	0	0	0	1	2	1	1	0	0	0	0	0	0	0	0	1	2	2	1	1	1	1	1	2	2	2	2	2	1	2	2	0	0	1	2	0	0	2	1	0	1	1	1	0	0	1	0
654	1	1	0	0	0	1	2	0	1	0	1	0	0	0	0	0	1	2	0	0	0	0	1	2	0	1	2	2	2	1	1	2	2	1	1	1	2	0	0	0	0	0	0	2	0	0	1	0	0
655	1	0	0	0	0	1	2	0	1	0	0	0	1	0	1	0	0	1	0	0	0	0	1	1	1	2	2	2	2	2	0	2	2	1	1	1	1	0	0	0	0	1	1	2	1	0	0	0	0
656	0	0	0	0	0	2	2	0	2	0	1	0	0	0	0	0	0	1	0	0	0	0	2	2	0	2	2	2	2	2	0	1	2	2	1	2	0	0	0	0	0	1	1	2	1	1	0	0	1
657	0	0	0	0	0	1	2	0	2	0	0	0	0	0	0	0	0	0	0	0	0	2	2	2	0	0	2	2	2	1	2	2	2	0	0	1	2	0	0	0	0	0	0	1	0	0	1	0	0
658	1	1	0	0	0	1	2	0	2	0	0	1	1	0	0	0	0	1	1	1	0	0	2	2	0	0	0	1	2	1	0	2	2	1	0	2	2	0	0	1	0	0	0	2	0	1	0	0	0
659	0	1	0	0	0	0	0	0	1	1	1	0	0	0	0	0	0	0	0	0	0	0	2	2	0	0	1	1	2	1	0	1	1	2	1	2	2	0	0	0	0	0	0	1	0	0	0	0	1
660	1	0	0	0	0	2	2	0	1	0	0	1	1	0	0	0	0	0	1	1	1	1	2	2	0	0	1	1	2	0	0	1	1	1	0	2	0	0	0	0	0	0	1	2	1	1	1	0	0
661	0	0	0	0	0	1	2	0	1	0	1	0	1	0	1	0	0	2	1	0	0	0	1	2	0	0	2	2	2	2	0	1	1	1	0	1	0	0	0	0	0	0	0	0	0	0	0	1	0
662	1	2	0	0	0	1	2	0	2	0	0	0	0	0	0	0	0	2	2	1	1	0	0	1	0	0	2	2	2	2	0	2	2	2	0	2	2	1	1	0	0	0	0	2	0	0	0	0	1
663	0	0	0	0	0	2	0	0	1	1	1	0	0	0	0	0	0	2	1	1	1	0	1	1	0	0	2	2	1	1	1	1	1	2	0	2	1	0	0	1	0	0	1	2	1	0	0	0	0
664	1	0	0	0	0	1	1	0	1	0	1	1	1	0	1	0	0	0	1	1	1	1	2	2	0	0	0	0	2	1	0	0	2	2	1	2	1	0	0	0	0	0	0	1	0	0	0	0	0
665	0	1	0	0	0	1	2	0	2	0	1	1	2	0	2	0	0	1	1	1	1	1	2	2	0	0	1	2	2	1	2	0	0	1	1	2	1	0	0	0	0	0	1	1	1	0	0	1	0
666	0	2	1	0	0	1	2	0	2	0	0	0	1	0	0	0	1	2	1	1	0	1	2	2	0	1	1	2	2	1	2	2	2	0	0	2	1	0	0	1	1	0	0	1	0	0	0	0	0
667	1	1	0	0	0	1	2	0	2	0	0	1	2	0	0	0	0	1	0	0	0	1	2	2	0	0	1	2	2	1	0	1	1	2	0	2	1	1	1	0	0	1	0	0	1	1	1	0	0
668	1	1	0	0	0	2	2	1	1	0	0	0	0	0	0	0	1	1	1	1	0	0	2	2	0	0	1	1	2	0	0	2	2	0	0	1	1	0	0	0	0	1	1	1	0	0	0	0	0
669	0	2	0	0	0	0	2	0	1	0	1	0	0	0	0	0	0	1	1	1	0	1	2	2	0	0	1	1	2	0	0	1	2	1	0	2	1	1	0	0	0	0	0	2	2	0	0	0	0
670	1	1	0	0	0	0	2	0	2	0	1	1	0	0	1	1	0	2	2	2	0	1	2	2	0	1	1	2	2	1	0	1	1	1	0	1	0	0	0	0	0	0	0	2	0	0	0	0	0
671	1	1	0	0	0	2	1	0	0	0	1	0	1	0	0	0	0	0	0	0	0	0	2	2	0	0	1	2	1	1	2	1	1	2	1	2	0	0	0	0	0	1	0	1	0	0	0	1	0
672	0	1	0	0	0	1	1	0	0	0	1	1	1	0	0	0	0	0	0	0	0	1	2	2	0	0	0	1	1	0	1	1	1	1	1	1	1	0	0	0	1	0	0	1	0	0	0	0	0
673	1	1	0	0	0	2	1	2	2	0	0	0	0	0	0	0	0	1	0	0	0	0	0	0	0	1	2	2	2	1	2	0	1	2	0	2	1	0	0	0	0	1	1	2	1	0	0	0	1
674	1	2	0	0	0	0	1	0	1	1	1	0	1	0	1	0	0	2	2	2	2	0	2	2	0	0	1	1	2	1	0	2	2	1	1	1	2	0	0	2	1	0	1	2	1	0	0	0	0
675	1	1	0	0	0	1	2	0	1	0	0	0	0	0	0	0	1	2	2	2	2	0	2	2	0	0	1	1	1	1	2	1	2	2	2	2	2	0	0	0	0	0	0	0	0	0	1	0	0
676	0	0	0	0	0	2	2	0	2	0	0	0	0	0	0	0	0	0	1	1	1	1	2	2	0	0	2	2	2	2	1	2	2	0	0	1	2	0	0	1	0	0	0	2	0	0	0	0	0
677	0	1	1	0	0	2	0	0	0	0	2	0	0	0	0	0	0	1	1	1	1	1	2	2	0	0	1	2	2	2	0	0	0	0	0	1	1	0	0	0	0	0	0	2	0	1	0	0	0
678	0	0	0	0	0	2	2	0	2	0	1	1	2	0	1	0	0	2	0	1	1	0	2	2	0	0	1	2	1	1	2	1	1	0	0	1	1	0	0	2	0	1	1	1	1	0	0	0	0
679	0	0	0	0	0	2	2	0	1	0	1	0	0	0	0	0	0	2	2	1	0	0	2	2	0	0	0	0	1	0	1	1	1	0	0	0	1	0	0	0	0	1	1	2	1	0	1	1	0
680	0	1	1	1	1	2	2	1	2	0	0	0	1	0	1	0	0	0	0	0	0	1	2	2	0	0	1	1	1	1	1	1	1	1	0	1	1	1	1	0	0	0	1	2	1	0	0	1	1
681	0	1	0	0	0	1	1	0	1	0	2	0	0	0	0	0	1	2	0	0	0	0	2	2	0	1	2	2	2	2	0	1	2	1	0	1	2	0	1	0	2	1	1	2	1	0	0	0	0
682	1	0	0	0	0	1	2	1	1	0	0	1	2	0	1	0	0	1	1	1	1	0	2	2	0	0	1	2	2	2	0	1	1	2	2	2	2	0	0	1	0	2	2	2	2	1	0	0	0
683	1	1	0	0	0	1	2	1	1	0	0	0	1	0	1	1	0	0	0	0	0	0	2	2	0	0	0	0	2	1	0	0	0	2	0	2	2	0	0	2	1	0	1	1	1	0	0	1	0
684	1	1	1	0	1	1	2	1	1	0	0	0	0	0	0	0	0	1	1	1	1	1	1	1	1	1	2	2	2	2	1	1	1	1	0	1	2	0	0	1	0	0	1	1	1	0	0	0	0
685	1	2	1	0	0	1	2	1	2	0	0	1	1	0	1	0	0	0	0	0	0	1	2	2	0	0	2	2	2	2	0	1	2	1	1	1	0	1	1	0	0	0	0	1	0	0	0	0	0
686	1	2	1	0	0	2	2	0	2	0	0	0	0	0	0	0	0	0	0	0	0	0	2	2	0	0	2	2	1	1	1	0	0	1	1	2	0	0	0	0	0	0	1	2	1	1	0	0	0
687	0	2	0	0	0	0	2	0	2	0	1	0	1	0	1	0	0	0	0	0	0	1	1	1	1	1	2	2	2	2	0	1	1	1	0	1	2	0	0	1	0	0	0	1	0	0	0	0	0
688	0	1	0	0	0	2	1	0	0	0	1	1	2	0	2	0	0	0	1	1	1	0	2	2	0	0	1	1	2	2	0	0	0	1	0	0	2	1	0	0	0	0	1	2	1	1	0	0	1
689	0	1	0	0	0	0	1	0	1	0	1	1	0	0	1	1	0	2	0	0	0	1	2	2	0	1	1	2	2	1	0	1	1	1	0	1	0	0	0	0	0	0	0	1	0	1	0	1	0
690	1	1	1	0	1	1	0	0	1	0	1	0	1	0	1	0	0	1	1	1	1	1	1	2	0	0	0	1	1	1	1	0	1	1	1	1	2	0	0	1	0	0	0	2	0	1	0	0	1
691	0	0	0	0	0	1	1	0	2	0	0	0	0	0	0	0	0	0	0	0	0	0	2	2	0	0	1	2	2	2	1	0	0	2	0	2	1	0	0	0	0	0	1	2	0	2	0	0	1
692	1	0	0	0	0	1	1	0	1	0	2	0	0	0	0	0	0	0	0	0	0	0	1	1	0	0	2	2	2	2	1	0	0	1	0	2	1	0	0	0	0	0	0	1	0	0	0	0	0
693	1	1	0	0	0	1	2	0	1	0	1	0	0	0	0	0	0	0	0	0	0	1	2	2	0	0	1	2	2	2	0	1	1	1	0	1	1	0	0	0	0	1	2	2	0	0	1	0	0
694	0	2	0	0	0	1	1	1	1	1	1	1	1	0	0	0	0	1	1	1	1	0	1	1	0	1	2	2	2	1	2	0	0	2	0	2	0	0	0	0	0	0	0	1	1	1	0	0	0
695	1	2	0	0	0	0	2	1	2	0	0	0	0	0	0	0	0	2	1	1	1	0	1	1	0	0	1	1	2	1	0	0	0	1	0	2	2	0	0	0	1	1	0	0	1	0	0	0	1
696	1	1	0	0	0	1	2	0	1	1	1	0	1	0	1	0	0	0	0	0	0	0	1	1	0	0	2	2	2	2	0	1	1	1	0	1	2	0	0	1	0	1	1	2	1	0	0	0	0
697	1	1	0	0	0	2	2	0	2	0	0	0	2	1	0	1	0	2	2	1	1	0	0	0	0	0	1	1	2	2	0	0	1	1	1	1	2	0	0	1	0	0	0	2	0	0	0	0	0
698	1	1	0	0	0	0	1	1	1	0	1	0	1	0	1	0	0	0	0	0	0	1	2	2	0	0	1	1	2	0	0	1	1	1	0	1	2	0	0	1	0	0	0	2	1	1	0	0	0
699	0	2	0	0	0	0	2	1	2	0	0	0	1	0	1	0	1	2	1	1	1	0	2	2	0	0	1	1	2	0	1	2	2	2	0	2	1	0	0	2	0	0	0	0	0	0	0	0	0
700	1	2	0	0	0	0	1	0	1	0	1	2	2	1	0	1	1	2	2	2	2	0	2	2	0	1	1	1	2	1	0	0	1	2	0	2	2	0	0	2	1	0	2	2	1	1	0	0	0
701	1	1	0	0	0	1	2	0	1	0	0	0	2	0	2	0	0	1	1	1	1	0	1	2	0	0	2	2	2	2	1	1	1	1	0	1	2	0	0	0	0	0	2	2	0	0	1	0	0
702	1	2	0	0	0	0	2	0	1	0	1	0	1	0	1	1	0	1	1	1	0	0	2	2	0	0	2	2	2	2	1	2	2	1	0	2	1	0	0	1	0	0	0	2	0	2	0	0	0
703	0	1	0	0	0	1	2	0	2	0	0	0	0	0	0	0	0	0	0	0	0	0	2	2	0	0	1	2	2	1	1	0	0	2	0	2	1	0	0	0	0	0	0	1	0	0	0	0	0
704	1	2	1	0	0	0	1	0	1	0	1	0	2	0	1	0	0	2	2	1	1	0	2	2	0	0	2	2	2	1	1	1	1	2	0	2	1	1	1	0	1	0	0	1	0	0	0	0	0
705	0	0	0	0	0	2	2	0	2	0	0	0	1	0	1	0	1	2	1	1	0	1	0	1	1	1	2	2	2	2	0	1	1	2	1	2	2	0	0	2	0	1	1	2	1	1	1	1	0
706	1	1	0	0	0	1	2	1	2	0	0	0	1	0	1	0	0	1	1	1	0	0	0	0	0	0	2	2	2	2	0	2	2	1	1	2	1	1	1	0	0	1	1	2	1	0	0	0	0
707	1	2	1	0	0	1	2	0	2	0	0	0	1	0	0	0	0	0	0	1	0	0	2	2	0	0	1	2	1	0	2	1	1	2	2	2	0	0	0	0	0	0	0	1	0	1	0	0	0
708	0	1	0	0	0	1	2	0	2	0	0	0	1	0	1	0	0	2	1	1	1	1	2	2	0	0	2	2	2	2	0	1	1	2	1	1	1	0	0	1	0	1	1	1	1	0	0	0	1
709	0	1	0	0	0	2	2	1	2	0	0	1	2	1	1	1	0	1	0	1	0	1	1	1	1	0	1	1	2	1	0	2	2	0	0	0	1	0	0	1	0	0	0	1	0	0	0	1	1
710	1	1	0	0	0	0	2	0	1	0	1	1	1	0	1	0	0	1	1	1	0	1	2	2	0	0	1	1	1	0	1	2	2	0	0	1	0	0	0	0	1	1	1	1	0	0	0	1	0
711	0	2	1	0	0	1	2	0	2	0	0	0	2	0	1	0	0	0	0	0	0	0	2	2	0	0	2	2	2	2	0	0	1	2	1	2	0	0	0	0	0	0	0	2	0	0	0	0	1
712	1	2	0	0	0	0	2	1	2	0	0	0	1	0	1	0	0	0	0	0	0	1	2	2	0	0	0	2	0	0	2	1	1	2	0	0	2	0	0	0	0	0	2	2	1	1	0	1	0
713	1	1	0	0	0	0	2	0	1	0	0	0	0	0	0	0	0	0	1	1	1	1	1	1	1	1	0	1	2	1	0	1	2	1	0	1	2	0	0	2	0	1	1	2	2	0	0	0	0
714	0	1	0	0	0	2	2	0	2	0	1	0	1	1	0	0	0	1	1	1	1	1	1	1	1	1	1	2	2	2	1	0	2	2	1	2	1	1	1	0	1	1	1	1	1	1	0	0	0
715	0	2	1	0	0	1	2	1	2	0	0	0	0	0	0	0	0	0	1	1	1	0	1	1	0	0	1	2	1	1	2	2	2	0	0	1	1	1	1	0	0	0	1	2	1	0	0	0	1
716	0	0	0	0	0	2	1	0	1	0	1	0	1	0	1	0	0	0	0	0	0	0	2	2	0	0	2	2	2	1	2	2	2	0	0	1	1	0	0	0	0	0	0	1	0	0	0	0	0
717	1	1	0	0	0	1	2	0	2	0	1	1	1	0	0	0	0	2	2	1	1	0	2	2	0	0	1	1	1	0	1	0	0	1	0	0	0	0	0	0	0	0	0	0	0	0	0	0	0
718	1	1	0	0	0	2	2	1	1	0	0	0	0	0	0	0	0	0	0	0	0	0	2	2	0	0	1	1	2	1	0	0	0	2	2	2	1	0	0	1	0	0	0	2	0	2	0	0	0
719	0	0	0	0	0	2	2	0	0	0	0	1	1	0	1	0	0	1	1	1	0	1	2	2	0	0	1	2	1	0	2	1	1	1	0	1	2	0	0	2	0	0	1	2	1	0	0	0	0
720	0	2	1	0	0	1	1	2	2	0	0	0	1	0	1	0	0	1	1	1	1	0	2	2	0	0	2	2	2	2	1	2	2	0	0	2	1	0	0	0	0	1	0	0	1	0	1	0	0
721	1	1	0	0	0	2	2	0	1	0	0	0	1	0	1	0	0	0	1	1	1	0	2	2	0	0	2	2	2	1	0	1	1	1	0	1	0	0	0	0	0	0	1	2	1	1	0	0	1
722	1	1	1	0	0	2	1	0	1	0	1	1	1	0	1	0	0	0	0	0	0	0	2	2	0	0	2	2	2	1	0	1	2	1	0	1	1	0	0	0	0	1	1	2	1	1	0	0	1
723	0	1	0	0	0	1	2	0	1	0	1	1	2	0	2	0	0	1	1	1	1	1	2	2	0	0	1	1	2	0	0	2	2	2	0	2	2	0	0	1	0	0	0	2	0	0	0	2	0
724	1	0	1	0	1	1	2	0	1	0	0	1	1	0	0	0	0	1	0	0	0	0	2	2	0	0	1	1	2	1	0	1	2	2	2	2	1	0	0	0	0	1	0	1	0	0	0	0	0
725	0	1	0	0	0	2	2	0	2	0	0	0	1	0	1	0	0	0	0	0	0	0	0	2	0	0	2	1	2	0	1	0	0	2	0	1	2	0	0	2	0	0	2	2	0	2	0	0	0
726	1	2	0	0	0	1	2	0	1	0	0	1	1	0	1	0	0	1	1	0	0	1	0	1	1	1	1	2	2	1	0	1	1	2	2	2	2	0	0	1	0	1	1	1	1	0	1	1	0
727	1	2	0	0	0	1	1	0	1	0	1	0	1	0	1	0	1	0	1	1	1	1	1	1	1	1	2	2	2	2	1	1	1	2	0	2	1	0	0	2	0	0	0	1	1	1	0	0	0
728	0	0	0	0	0	2	1	1	2	0	0	1	1	0	1	0	0	1	1	1	0	1	1	1	1	0	1	1	2	1	0	0	1	1	0	1	1	0	0	1	0	1	1	2	1	2	0	0	2
729	0	2	0	0	0	1	1	1	1	0	1	0	0	0	0	0	0	1	2	2	2	0	2	2	0	0	1	2	2	1	2	2	2	0	0	1	1	0	0	1	0	0	1	2	1	0	0	0	0
730	1	2	0	0	0	1	2	0	2	0	0	0	1	0	1	0	0	0	0	0	0	0	2	2	0	0	1	2	2	1	0	1	1	1	0	1	1	0	0	0	0	0	1	2	1	1	0	0	0
731	1	2	0	0	0	0	2	0	2	0	0	1	0	0	1	1	0	1	1	0	0	0	0	1	0	0	1	2	2	1	0	0	0	2	0	1	2	0	0	1	0	0	2	2	1	1	0	0	0
732	1	2	0	0	0	1	2	1	2	0	0	0	0	0	0	0	0	2	1	1	1	0	2	2	0	0	1	1	2	1	0	1	1	2	2	2	2	1	1	1	0	0	0	2	0	0	1	0	1
733	1	0	0	0	0	2	1	0	1	0	2	0	0	0	0	0	0	0	0	0	0	1	2	2	0	0	2	2	1	1	1	1	1	0	0	1	2	0	0	2	0	0	0	2	0	0	1	1	0
734	0	2	1	0	0	1	1	0	1	0	2	0	0	0	0	0	0	2	1	1	1	0	1	1	0	0	1	1	2	2	0	1	2	2	1	2	2	0	0	0	0	0	0	1	0	0	0	0	0
735	1	1	0	0	0	1	1	1	1	0	0	0	2	0	2	1	0	1	0	1	0	1	2	2	0	0	2	1	2	1	1	1	1	2	0	2	2	0	0	1	1	1	2	2	1	1	0	0	1
736	0	1	0	0	0	1	2	0	2	0	0	0	0	0	0	0	0	2	1	1	1	0	2	2	0	0	2	2	2	2	1	1	1	2	0	2	1	0	0	0	0	0	0	2	0	0	0	0	0
737	0	1	0	0	0	0	1	0	0	0	0	1	1	0	1	1	0	0	0	0	0	0	2	2	0	1	1	1	1	1	1	1	2	1	0	1	2	0	0	1	1	0	0	2	0	1	1	0	1
738	1	1	0	0	0	2	2	0	1	0	0	0	1	0	1	0	0	0	0	0	0	1	1	2	0	0	2	2	2	2	0	0	0	2	1	2	1	1	1	0	0	0	2	2	0	0	0	0	0
739	1	1	0	0	0	1	2	1	2	0	0	1	2	0	1	1	0	1	1	1	1	1	0	1	0	0	2	2	2	1	1	1	1	1	0	1	2	1	1	0	0	0	1	2	0	2	1	1	0
740	1	2	1	0	0	0	2	1	2	0	0	0	1	0	1	0	0	1	1	1	0	0	2	2	0	0	1	1	2	1	0	1	1	1	0	2	2	1	1	0	0	1	1	2	0	0	0	1	1
741	0	1	0	0	0	2	2	0	2	0	0	1	0	0	1	1	0	0	0	0	0	1	2	2	0	0	2	0	1	0	1	1	1	0	0	1	1	0	0	0	0	0	0	0	0	0	1	0	0
742	1	0	0	0	0	2	0	0	0	1	2	0	1	0	1	0	0	1	1	1	1	0	2	2	0	0	1	2	2	1	0	2	1	2	1	2	1	0	0	0	0	0	0	2	0	0	0	0	0
743	1	1	0	0	0	0	2	0	2	0	1	1	2	1	1	1	0	1	1	1	0	0	2	2	0	0	1	2	2	2	0	1	0	0	0	2	2	0	0	1	0	1	1	1	1	1	0	0	0
744	0	0	0	0	0	2	2	0	1	1	1	0	1	0	1	0	0	1	1	1	1	0	2	2	0	1	2	2	1	0	2	1	1	2	1	2	1	0	0	1	0	0	0	1	0	0	0	0	1
745	0	0	0	0	0	1	2	0	2	0	0	0	0	0	0	0	0	0	0	0	0	2	2	2	0	0	2	2	2	2	0	1	1	1	1	1	0	0	0	1	0	0	0	2	0	0	1	1	0
746	0	0	1	0	1	1	1	0	1	0	1	0	0	0	0	0	0	2	0	0	0	0	2	2	0	2	1	2	2	2	0	1	2	1	0	1	1	0	0	0	0	0	1	2	0	1	1	0	0
747	1	1	0	0	0	1	2	0	2	0	1	0	1	0	1	0	0	0	0	1	1	0	2	2	0	0	0	2	1	0	1	2	2	0	0	1	2	0	0	0	0	0	2	2	0	2	1	0	0
748	1	1	0	0	0	1	0	0	0	0	1	0	1	1	0	0	0	1	1	1	1	0	2	2	0	0	1	1	2	1	0	2	2	0	0	0	2	0	1	1	1	0	1	2	0	0	0	1	0
749	0	1	0	0	0	0	2	0	2	0	0	0	2	0	1	0	0	1	1	1	1	1	2	2	0	0	1	1	1	0	1	1	1	2	0	2	0	0	0	1	0	0	0	2	1	1	0	0	1
750	1	2	0	0	0	0	2	0	2	0	0	0	0	0	0	0	0	1	1	0	0	0	2	2	0	0	0	2	1	1	2	2	2	0	0	1	1	0	0	1	0	0	0	2	0	0	0	1	1
751	1	1	0	0	0	2	1	0	0	0	0	0	1	0	1	0	0	0	0	0	0	0	2	2	0	0	2	2	2	2	1	0	2	0	0	2	2	0	1	0	2	0	0	2	0	0	0	0	0
752	1	1	0	0	0	0	1	0	1	0	1	1	1	0	0	0	0	2	2	1	0	1	2	2	0	0	2	2	2	1	2	1	2	1	0	1	2	1	1	0	1	0	0	1	0	1	0	1	0
753	0	0	0	0	0	1	2	0	2	0	0	1	1	0	0	0	0	0	0	0	0	0	2	2	0	0	1	1	2	1	0	2	2	1	0	2	2	1	1	0	1	0	1	1	1	0	0	0	0
754	0	1	1	0	0	1	1	0	1	0	2	0	0	0	0	0	1	1	1	1	1	0	2	2	0	0	2	2	2	2	0	2	2	1	0	0	1	0	0	0	0	0	1	2	1	2	0	1	0
755	0	1	0	0	0	1	1	0	1	0	1	1	0	0	1	1	0	2	2	1	1	1	2	2	0	0	1	2	2	1	0	1	2	1	0	1	2	0	0	0	0	0	0	1	0	0	0	0	0
756	0	1	0	0	0	2	2	0	1	0	0	1	1	0	0	0	1	1	0	0	0	0	2	2	0	0	2	2	2	2	1	2	2	0	0	0	2	0	0	1	0	0	0	2	0	2	1	0	0
757	0	1	0	0	0	2	2	0	2	0	1	0	0	0	0	0	0	1	1	1	0	0	2	2	0	0	1	2	2	1	1	0	0	1	0	2	1	0	0	0	1	0	2	2	1	1	0	1	0
758	1	1	0	0	0	1	2	0	1	0	1	1	2	0	2	0	0	0	1	0	0	0	1	1	1	1	2	2	2	1	2	1	1	2	0	2	2	0	0	2	0	1	0	1	0	0	0	0	0
759	0	2	1	0	0	1	2	0	2	0	1	1	2	0	1	0	0	1	1	1	1	0	1	1	0	1	2	2	2	2	0	1	2	2	1	2	0	0	0	0	0	1	0	1	1	1	0	0	0
760	1	0	0	0	0	1	1	0	1	0	2	0	1	0	1	0	0	1	0	1	0	0	2	2	0	0	2	2	2	2	0	1	1	1	0	2	2	0	0	0	0	0	1	2	1	1	0	0	1
761	0	2	0	0	0	0	2	0	1	0	0	1	2	0	1	0	0	1	1	1	1	1	0	1	1	1	2	2	2	2	0	2	2	0	0	1	0	0	0	0	1	1	1	2	1	0	0	0	1
762	1	1	0	0	0	0	1	0	1	0	1	0	0	0	0	0	0	2	1	1	1	0	2	2	0	1	2	2	2	2	1	2	2	0	0	0	0	0	0	0	0	0	2	2	0	0	0	0	1
763	1	0	0	0	0	1	1	1	1	0	1	0	1	0	1	0	1	2	1	1	1	1	2	2	0	0	2	2	2	2	1	0	1	1	0	1	2	0	0	2	0	0	0	0	0	0	1	0	0
764	1	0	0	0	0	1	1	0	1	0	1	1	0	0	1	1	0	1	1	0	0	0	2	2	0	0	2	2	2	2	1	1	1	1	0	1	0	0	0	0	0	0	0	1	1	1	2	0	0
765	0	0	0	0	0	2	2	0	1	0	0	1	2	0	2	0	0	1	0	1	0	0	2	2	0	0	2	2	2	1	1	0	1	2	0	2	1	0	0	0	0	0	1	2	2	0	0	1	0
766	1	0	0	0	0	2	1	0	0	0	0	0	1	0	1	0	0	0	1	1	1	0	1	1	0	0	1	2	2	1	0	1	2	1	0	1	1	0	0	1	0	0	0	2	1	1	0	2	0
767	1	1	0	0	0	2	2	0	1	0	0	0	1	0	1	0	0	0	0	0	0	0	2	2	0	0	1	2	1	1	1	2	1	2	1	2	0	0	0	0	0	0	0	0	0	0	0	0	0
768	0	1	0	0	0	1	2	1	2	0	0	1	1	0	0	0	0	2	2	2	0	0	2	2	0	0	1	1	2	0	1	2	2	1	0	2	0	0	0	0	0	0	0	2	0	1	0	2	0
769	1	2	1	0	0	1	1	0	2	1	0	0	0	0	0	0	0	1	0	0	0	0	2	2	0	0	1	1	2	1	1	2	2	0	0	1	0	0	0	0	0	0	0	0	0	0	0	0	0
770	1	2	0	0	0	1	1	0	2	0	0	0	0	0	0	0	0	1	0	0	0	0	2	2	0	1	1	2	2	1	2	1	2	1	0	1	2	0	0	1	0	1	1	2	1	2	0	0	0
771	1	0	0	0	0	2	1	0	0	0	2	1	1	0	1	0	0	0	1	1	1	1	2	2	0	0	2	2	2	2	0	2	2	0	0	0	1	1	0	0	0	0	1	2	1	2	0	0	1
772	0	2	1	0	0	0	2	0	1	0	1	0	0	0	0	0	0	1	1	1	0	0	2	2	0	0	2	2	2	2	2	2	2	0	0	1	2	0	0	0	0	0	0	2	0	0	0	0	0
773	0	2	0	0	0	1	2	0	2	0	1	1	2	0	2	0	0	0	1	1	1	0	2	2	0	0	1	2	2	1	2	1	1	1	0	2	1	1	1	0	0	0	1	2	0	2	1	0	0
774	0	0	0	0	0	1	1	0	0	0	0	0	0	0	0	0	0	1	1	1	1	1	2	2	0	0	2	2	2	2	0	2	2	0	0	2	2	0	0	2	1	0	0	2	0	0	0	0	0
775	0	2	0	0	0	1	2	0	1	0	0	0	0	0	0	0	0	0	0	1	1	0	2	2	0	0	1	1	2	1	0	0	1	2	0	2	1	0	0	0	0	0	0	2	0	0	0	0	1
776	1	0	0	0	0	2	2	0	1	0	1	0	1	0	1	0	0	1	0	0	0	1	2	2	0	0	2	2	2	1	2	2	2	2	1	2	2	0	1	0	1	1	0	1	2	1	0	0	0
777	1	1	0	0	0	0	1	0	1	0	2	0	1	0	1	0	0	1	0	0	0	0	2	2	0	0	1	2	0	0	2	2	2	1	0	2	1	1	1	0	0	0	1	1	1	0	0	0	0
778	1	1	0	0	0	2	1	0	2	0	0	1	1	0	0	0	0	0	0	0	0	1	2	2	0	0	1	1	2	1	0	1	2	2	2	2	1	0	0	0	0	1	1	1	1	1	0	0	0
779	1	0	0	0	0	1	2	1	2	0	0	0	1	0	0	0	0	0	1	1	1	0	2	2	0	0	2	2	2	2	1	1	1	2	0	2	1	0	0	0	0	1	0	1	1	0	0	0	0
780	1	1	1	0	0	2	1	0	1	0	1	0	2	0	1	0	0	1	0	0	0	0	2	2	0	0	2	2	2	1	2	0	0	1	0	1	1	0	0	0	0	0	0	2	0	0	0	1	0
781	1	1	0	0	0	1	2	1	2	0	0	0	1	0	0	0	0	0	0	0	0	1	1	1	1	1	2	2	1	1	1	2	2	1	0	1	2	0	1	0	1	1	0	0	1	0	0	0	0
782	0	1	0	0	0	2	2	0	2	0	0	1	2	0	1	0	0	2	1	1	1	1	2	2	0	0	2	2	2	2	0	2	2	0	0	1	2	0	0	2	1	0	0	1	0	1	0	0	2
783	1	1	0	0	0	1	2	0	2	0	0	0	0	0	0	0	0	2	1	1	1	1	2	2	0	0	0	2	2	0	1	1	1	1	1	1	2	0	0	1	0	1	1	1	1	0	0	0	0
784	1	1	0	0	0	1	2	0	1	0	0	1	2	0	2	0	0	1	1	2	1	1	1	1	1	1	1	0	1	0	1	0	0	1	0	1	0	0	0	1	0	0	0	1	0	0	0	0	1
785	0	2	1	1	1	1	2	0	1	0	0	0	0	0	0	0	0	0	0	0	0	1	1	1	1	1	1	0	2	0	0	2	1	1	0	2	1	0	0	0	1	0	0	1	1	1	0	1	0
786	1	1	0	0	0	2	2	0	2	0	0	0	1	0	1	0	0	2	2	1	1	1	2	2	0	0	0	1	2	1	0	1	2	0	0	0	0	0	0	0	0	0	0	2	0	0	0	0	0
787	0	0	0	0	0	2	2	0	2	0	0	0	0	0	0	0	0	1	1	0	0	0	2	2	0	0	1	2	1	1	2	1	1	2	0	1	1	0	0	2	0	0	0	2	1	1	1	1	0
788	1	2	0	0	0	0	2	1	2	0	0	0	0	0	0	0	1	0	1	1	1	1	2	2	0	0	1	1	1	1	0	1	1	1	0	1	2	0	0	0	0	0	0	1	0	0	1	1	0
789	0	2	1	1	1	1	2	0	2	0	0	1	2	0	0	0	0	1	1	0	0	1	1	2	0	0	2	2	2	2	0	2	2	0	0	1	0	0	0	0	0	1	0	1	0	0	2	0	0
790	1	2	0	0	0	0	1	0	1	0	0	0	1	0	1	0	0	0	0	0	0	0	2	2	0	1	2	2	2	2	0	2	2	1	1	2	2	0	1	0	1	0	0	2	1	0	1	0	0
791	1	1	0	0	0	1	2	1	2	0	0	0	1	1	0	1	0	1	1	0	0	0	1	1	0	0	1	2	2	2	0	1	2	1	0	1	1	0	0	0	0	0	1	1	1	0	0	0	0
792	1	1	0	0	0	2	0	0	1	1	1	1	1	0	0	0	0	1	0	0	0	0	2	2	0	0	0	2	1	1	2	1	1	1	1	1	2	1	1	1	0	0	1	2	1	0	0	0	0
793	0	0	0	0	0	1	1	0	0	0	1	1	2	0	2	1	0	1	2	2	1	1	2	2	0	0	1	1	2	0	1	1	1	1	0	1	0	0	0	1	0	0	1	2	1	0	0	0	1
794	0	1	0	0	0	1	2	1	2	0	0	1	2	0	0	0	0	0	0	0	0	0	2	2	0	1	1	1	2	1	0	2	2	2	1	2	0	0	0	1	0	0	0	2	0	0	0	0	0
795	1	1	0	0	0	2	2	0	2	0	0	0	1	0	1	0	0	0	0	0	0	0	0	1	0	0	2	2	2	2	0	1	1	0	0	1	2	0	0	1	0	0	1	2	1	1	0	0	0
796	0	2	0	0	0	2	2	0	1	0	1	2	2	1	0	1	0	1	1	1	1	1	1	2	0	0	1	1	2	1	0	1	1	1	0	1	1	0	1	0	1	0	0	1	0	0	0	0	1
797	0	1	0	0	0	2	1	1	1	0	1	0	0	0	0	0	0	0	0	0	0	0	2	2	0	1	2	2	2	2	1	2	2	1	1	1	1	0	0	2	0	0	0	2	0	0	0	1	0
798	1	2	1	0	0	0	1	0	0	0	1	0	0	0	0	0	0	0	1	1	1	0	2	2	0	0	2	1	2	1	1	2	2	0	0	1	0	0	0	0	0	0	1	1	1	1	0	0	1
799	0	2	0	0	0	1	2	1	1	0	0	1	1	0	1	0	0	1	0	0	0	0	2	2	0	0	1	0	2	0	0	0	1	2	0	2	1	0	0	1	0	1	0	0	1	1	0	0	0
800	0	1	0	0	0	1	2	0	2	0	0	1	1	0	0	0	0	1	1	1	0	1	1	2	0	0	1	2	2	1	0	1	2	2	1	2	1	0	0	0	0	0	0	2	0	0	0	0	0
801	0	1	1	1	1	2	2	1	1	0	0	0	0	0	0	0	0	0	1	1	1	0	0	0	0	0	0	1	2	0	0	1	1	2	0	2	2	0	0	1	1	0	0	1	0	0	0	0	0
802	1	2	0	0	0	1	1	0	1	0	1	0	0	0	0	0	0	2	1	1	1	0	2	2	0	2	2	2	2	1	2	2	2	0	0	1	1	0	0	1	1	0	1	1	0	1	1	0	0
803	1	2	0	0	0	0	1	0	1	0	1	2	2	0	2	0	0	0	0	0	0	0	0	0	0	1	0	1	1	0	1	2	2	0	0	0	1	0	0	0	0	1	1	2	1	0	1	0	0
804	0	2	0	0	0	0	1	1	1	0	1	0	1	0	1	0	1	0	1	1	1	0	2	2	0	0	1	1	1	1	0	2	2	1	0	2	2	0	0	1	0	0	1	1	1	0	0	0	0
805	0	1	0	0	0	0	2	0	1	0	0	0	0	0	0	0	0	0	1	1	1	0	0	0	0	0	1	1	2	1	0	1	2	1	1	1	2	0	0	0	1	0	0	2	0	0	1	0	1
806	1	0	0	0	0	2	1	0	2	0	0	0	0	0	0	0	0	1	1	1	1	0	0	0	0	1	1	1	2	1	0	1	1	2	0	2	0	0	0	1	0	0	0	2	0	1	0	0	0
807	0	1	0	0	0	2	2	0	2	0	0	0	0	0	0	0	0	0	0	0	0	0	2	2	0	0	2	2	2	1	0	1	1	1	0	1	2	0	0	2	0	0	0	1	0	1	0	0	0
808	1	1	0	0	0	2	1	0	1	1	2	1	1	0	0	0	0	0	0	0	0	0	1	2	0	0	0	1	1	0	2	1	1	1	1	1	2	0	0	2	0	0	1	1	0	1	0	0	1
809	1	2	0	0	0	1	2	0	2	0	1	1	1	0	0	0	0	2	2	2	2	0	2	2	0	0	2	2	2	2	1	0	0	2	1	2	1	0	0	1	0	1	0	1	1	0	0	0	0
810	1	1	0	0	0	0	2	0	2	0	1	0	1	0	1	0	0	0	0	0	0	1	1	1	1	1	1	1	2	1	1	1	1	1	0	1	1	0	0	0	0	0	0	1	0	0	1	0	0
811	0	1	0	0	0	1	2	0	1	0	1	0	1	0	1	0	0	0	0	1	1	1	2	2	0	0	2	2	2	1	0	0	0	2	0	2	0	0	0	1	0	1	1	2	0	0	0	1	0
812	1	2	0	0	0	2	2	1	1	0	0	0	0	0	0	0	0	0	1	1	1	1	1	1	1	2	1	2	1	1	1	1	1	0	0	1	1	0	0	0	0	0	1	2	0	0	1	0	0
813	0	0	0	0	0	1	1	1	1	1	1	1	0	0	1	1	0	1	0	1	0	1	1	1	1	1	1	1	2	0	0	2	2	1	1	1	2	0	0	1	0	1	1	2	1	1	1	0	0
814	0	0	0	0	0	2	2	0	2	0	0	0	0	0	0	0	0	1	2	2	2	1	1	1	1	1	2	2	2	2	0	0	1	1	0	2	2	1	1	0	1	1	1	1	1	1	0	0	0
815	1	1	0	0	0	1	1	0	1	1	2	0	0	0	0	0	0	1	0	1	0	1	2	2	0	0	2	0	1	0	1	1	1	1	1	1	1	0	0	0	0	2	2	2	1	1	0	0	1
816	0	2	1	0	0	1	2	0	2	0	0	0	1	0	1	0	0	1	1	1	1	0	2	2	0	0	2	2	2	1	2	1	1	1	1	1	0	0	0	0	0	0	1	2	1	1	0	0	0
817	0	0	0	0	0	1	2	0	2	0	0	1	1	1	0	1	0	1	1	1	0	0	1	1	0	1	1	0	2	0	0	0	0	1	0	1	2	1	1	1	0	0	0	1	0	0	0	0	1
818	1	1	0	0	0	0	1	1	1	0	1	1	1	0	0	0	0	0	1	1	1	0	2	2	0	0	1	1	2	1	0	1	1	0	0	0	2	0	0	1	0	0	1	2	1	0	0	0	0
819	0	0	0	0	0	2	2	1	2	0	0	1	0	0	0	0	0	1	1	0	1	0	2	2	0	1	2	2	2	2	1	1	1	1	0	2	0	0	0	0	0	1	0	1	1	1	0	0	0
820	1	1	0	0	0	1	2	0	2	1	1	0	1	0	1	0	0	1	0	0	0	1	2	2	0	0	2	2	2	2	0	1	2	1	0	1	1	0	0	0	0	0	0	2	0	0	0	0	1
821	0	1	0	0	0	1	1	1	1	0	1	0	1	0	1	0	0	0	0	0	0	0	2	2	0	0	2	2	2	1	1	1	1	0	0	0	1	1	0	1	0	0	0	2	2	0	0	0	0
822	1	2	0	0	0	0	1	0	2	0	0	0	0	0	0	0	0	1	1	1	1	0	2	2	0	0	2	2	2	1	2	1	1	2	1	2	2	0	0	1	0	0	0	2	0	0	0	0	0
823	0	1	1	0	0	2	0	0	0	1	2	0	0	0	0	0	0	0	0	0	0	1	2	2	0	0	1	1	2	2	0	2	2	0	0	2	2	1	0	0	0	2	2	2	2	1	0	1	0
824	1	1	1	0	0	2	2	1	2	0	0	1	2	0	1	1	0	2	1	1	1	1	2	2	0	0	2	2	2	1	0	1	1	1	0	2	0	0	0	0	0	0	0	1	0	0	0	0	1
825	1	1	0	0	0	1	2	0	2	0	0	0	1	0	1	0	0	0	0	1	0	0	1	1	0	0	1	1	2	1	0	1	1	1	0	1	1	0	0	1	0	0	0	2	1	1	0	0	1
826	0	2	0	0	0	1	2	1	2	0	0	0	0	0	0	0	0	0	0	0	0	0	1	2	0	1	1	2	2	2	1	1	1	1	0	2	2	0	0	0	1	0	1	2	0	2	1	0	0
827	0	0	0	0	0	2	2	0	2	0	0	1	1	0	1	0	0	1	2	2	2	1	2	2	0	0	1	2	2	2	0	2	2	1	1	2	2	0	0	2	0	0	0	1	0	1	0	0	0
828	0	0	0	0	0	2	2	0	2	0	1	0	1	0	1	0	0	2	0	0	0	0	0	0	0	0	2	2	1	1	1	1	1	1	0	1	1	0	0	0	0	0	0	2	0	0	0	1	0
829	0	1	0	0	0	1	1	0	0	0	0	0	2	0	2	0	0	0	1	1	1	0	0	0	0	1	2	2	2	2	0	0	1	2	1	2	0	0	0	1	0	0	0	1	0	1	0	0	1
830	0	1	0	0	0	2	1	0	1	0	1	0	1	0	1	0	0	2	1	1	1	0	2	2	0	0	1	1	2	1	0	0	1	1	0	1	1	1	0	0	0	0	1	1	1	0	0	0	0
831	0	2	0	0	0	0	1	0	1	0	1	0	0	0	0	0	0	0	0	0	0	1	1	1	1	0	2	2	2	1	1	0	0	2	0	2	2	0	0	2	0	1	2	2	1	1	0	0	0
832	0	2	1	0	1	1	1	0	1	0	1	0	1	0	1	0	0	0	1	2	1	0	2	2	0	0	2	2	2	2	1	1	1	2	0	0	2	0	0	0	0	0	0	0	0	0	0	0	0
833	1	2	0	0	0	2	0	0	0	0	2	0	1	0	1	0	0	0	0	0	0	0	2	2	0	0	1	2	1	1	2	0	0	2	2	2	1	0	0	1	0	1	1	2	1	1	1	0	0
834	0	1	0	0	0	2	2	1	1	0	0	1	2	0	1	0	1	2	2	2	1	1	0	1	1	1	1	2	1	1	2	1	2	0	0	2	1	0	0	1	0	0	1	2	1	0	0	1	0
835	1	2	0	0	0	0	2	0	2	0	0	0	1	0	1	0	0	1	1	0	0	0	1	1	0	0	2	2	2	2	1	1	1	2	0	2	0	0	0	0	0	0	1	1	0	0	0	1	0
836	0	1	0	0	0	2	2	0	2	0	0	0	0	0	0	0	0	1	1	1	0	0	2	2	0	0	1	1	2	1	0	1	1	1	0	1	1	1	1	0	0	0	0	2	0	1	0	0	1
837	0	2	0	0	0	0	1	0	0	0	1	1	2	0	0	0	0	0	1	1	1	0	2	2	0	0	1	1	2	0	1	0	0	2	0	2	0	0	0	0	0	1	0	1	0	0	0	0	0
838	1	0	0	0	0	2	2	0	2	0	0	1	1	0	0	0	0	1	1	1	1	1	1	1	1	0	2	2	2	2	0	1	1	1	0	1	1	0	0	1	0	1	1	1	1	2	0	0	0
839	1	0	0	0	0	1	2	1	2	0	0	0	0	0	0	0	0	0	0	0	0	0	2	2	0	0	2	2	2	1	0	1	1	2	0	2	2	1	1	1	0	0	0	2	0	0	0	0	0
840	0	0	0	0	0	2	2	0	2	0	2	1	1	0	0	0	0	1	0	0	0	0	1	1	0	0	1	1	2	1	0	2	2	1	0	1	2	0	0	1	0	0	2	2	1	0	0	0	1
841	0	1	0	0	0	1	1	1	1	0	1	0	0	0	0	0	1	2	2	2	2	1	2	2	0	0	2	2	2	1	2	0	2	2	1	2	1	0	0	1	0	0	1	1	1	1	0	0	0
842	1	0	0	0	0	1	1	0	1	1	1	1	0	0	1	1	0	0	0	0	0	0	2	2	0	0	2	2	2	2	1	1	2	1	1	2	0	0	0	0	0	0	1	2	1	0	0	0	0
843	0	0	0	0	0	2	2	0	1	0	1	0	0	0	0	0	0	1	1	1	0	0	2	2	0	0	2	2	2	2	1	0	0	0	0	1	2	0	0	1	0	1	1	1	1	0	0	0	0
844	1	2	1	0	0	2	1	0	2	0	0	0	1	0	1	0	0	0	0	0	0	0	2	2	0	0	2	2	2	2	1	1	0	2	1	2	2	0	1	0	1	1	0	0	1	1	0	0	0
845	1	2	1	0	0	1	2	1	1	1	0	0	2	1	0	1	0	1	1	1	1	1	2	2	0	0	0	0	1	0	1	1	1	1	1	2	1	0	0	0	1	0	2	2	0	2	0	0	0
846	0	2	0	0	0	1	2	0	2	0	0	0	0	0	0	0	0	0	0	0	0	1	0	1	1	1	2	2	2	1	2	2	1	1	0	2	2	0	0	1	0	0	0	2	0	0	0	0	0
847	0	1	0	0	0	2	2	0	1	0	0	0	0	0	0	0	0	0	0	0	0	1	1	2	0	0	2	2	2	2	0	0	1	1	0	1	2	1	1	0	0	1	1	2	2	1	0	0	1
848	0	1	1	0	0	2	2	0	1	0	1	0	0	0	0	0	0	0	0	0	0	1	2	2	0	0	2	2	2	1	2	0	0	1	0	1	1	0	0	1	0	1	1	2	0	2	1	0	0
849	0	2	0	0	0	0	2	1	1	1	0	1	1	0	0	0	0	0	0	0	0	0	2	2	0	0	2	2	2	2	1	1	1	2	0	2	2	0	0	0	0	1	1	1	1	0	0	0	1
850	0	2	0	0	0	1	2	1	2	0	0	1	1	0	0	0	0	2	1	0	0	0	2	2	0	0	2	2	2	2	1	1	2	0	0	0	1	1	1	0	0	0	1	2	0	0	1	0	0
851	1	0	0	0	0	2	2	0	1	0	0	1	1	0	0	0	0	1	1	1	0	0	2	2	0	0	1	1	2	0	0	1	2	1	0	1	2	0	0	0	0	0	0	2	0	0	0	0	1
852	0	1	0	0	0	1	2	0	1	0	1	0	2	1	1	1	0	0	0	0	0	1	2	2	0	0	1	1	1	1	1	2	2	0	0	0	2	0	0	1	1	1	1	2	2	1	0	0	0
853	1	2	0	0	0	0	1	0	1	0	1	0	0	0	0	0	0	1	1	1	1	0	2	2	0	0	1	1	2	2	0	1	1	2	0	1	1	0	0	0	0	0	1	2	0	0	1	0	0
854	0	1	0	0	0	1	2	0	2	0	0	0	0	0	0	0	0	1	0	0	0	0	2	2	0	0	1	2	2	1	0	2	2	0	0	1	1	0	0	0	0	1	1	1	0	0	1	0	0
855	1	1	0	0	0	2	0	0	1	1	1	1	1	0	1	0	0	1	1	1	0	0	2	2	0	0	1	1	1	1	1	2	2	2	0	2	1	0	0	0	0	0	1	2	2	0	0	0	0
856	0	1	0	0	0	1	2	0	1	0	1	0	0	0	0	0	0	1	1	1	1	1	2	2	0	0	1	2	2	1	2	0	0	2	0	1	1	0	0	2	1	0	0	2	0	0	0	0	1
857	0	2	1	0	1	1	1	2	2	0	0	2	1	0	2	1	0	1	0	0	0	0	2	2	0	0	1	2	2	1	0	1	1	1	1	1	2	0	0	0	1	0	0	2	0	0	0	0	1
858	0	2	0	0	0	0	1	1	1	0	1	1	0	0	1	1	1	2	0	0	0	0	2	2	0	0	1	2	1	0	2	1	1	1	0	1	0	0	0	1	0	0	0	2	0	0	0	0	0
859	1	0	0	0	0	2	2	0	2	0	0	0	0	0	0	0	0	1	1	1	1	1	2	2	0	1	1	2	2	1	0	1	1	1	0	1	2	0	0	1	0	0	1	1	0	1	0	0	0
860	1	0	0	0	0	1	2	0	1	0	1	1	1	0	0	0	0	0	0	0	0	0	0	1	0	0	1	2	2	1	1	0	0	2	0	2	2	0	0	0	0	0	0	1	0	1	0	0	0
861	1	1	0	0	0	0	2	1	2	0	0	1	0	0	1	1	0	0	0	0	0	0	2	2	0	0	1	1	2	1	1	1	1	0	0	1	1	0	0	1	0	0	1	2	1	1	0	0	0
862	0	1	0	0	0	0	1	0	1	0	1	0	1	0	1	0	0	1	0	0	0	1	1	1	1	0	2	2	2	1	2	1	0	0	0	2	2	0	0	2	0	0	1	2	0	2	0	0	0
863	1	2	0	0	0	0	2	0	1	0	0	0	0	0	0	0	1	2	0	0	0	1	2	2	0	0	2	2	2	2	1	1	1	0	0	1	1	1	0	0	0	0	0	2	1	1	0	0	1
864	0	0	0	0	0	1	1	0	1	0	1	0	1	1	0	1	0	1	1	0	0	0	2	2	0	1	2	2	2	2	1	1	1	1	1	1	0	0	0	0	0	1	0	1	1	0	0	0	0
865	1	1	0	0	0	0	2	1	2	0	0	0	0	0	0	0	0	0	0	0	0	0	2	2	0	0	2	2	1	1	1	1	1	0	0	1	1	1	1	0	0	1	1	1	0	0	0	0	0
866	1	0	0	0	0	1	1	1	1	0	1	0	0	0	0	0	0	0	1	1	1	1	1	1	1	1	2	2	2	1	0	0	0	2	0	2	1	0	0	0	0	1	1	2	1	0	0	0	0
867	0	1	0	0	0	2	2	0	2	0	0	1	1	0	1	0	0	0	0	0	0	0	2	2	0	1	2	2	2	2	1	0	0	1	1	2	1	0	0	1	1	0	1	2	1	2	0	0	0
868	0	2	0	0	0	1	2	0	2	0	0	0	0	0	0	0	0	0	0	0	0	1	2	2	0	0	2	2	2	2	1	1	1	2	0	2	1	0	1	0	1	0	0	2	0	0	0	0	0
869	1	1	0	0	0	0	2	1	2	0	0	0	0	0	0	0	0	1	1	1	1	0	1	1	0	0	1	1	2	1	0	1	1	1	0	2	2	0	0	2	0	0	0	1	0	0	0	0	1
870	1	1	0	0	0	1	1	0	1	0	0	0	1	0	0	0	0	1	0	0	0	1	1	1	1	1	1	1	2	1	0	0	1	1	0	2	2	0	0	0	0	1	0	0	1	0	0	0	0
871	0	2	0	0	0	0	1	1	2	0	1	0	0	0	0	0	0	1	0	0	0	1	1	1	1	0	2	2	2	1	2	1	1	1	0	2	1	0	0	0	0	0	0	2	1	1	0	1	0
872	0	1	0	0	0	1	1	0	1	1	1	0	1	1	0	1	0	0	0	0	0	0	2	2	0	0	2	1	2	1	0	1	1	0	0	0	1	0	0	1	0	0	0	2	0	0	0	0	0
873	0	0	0	0	0	2	1	0	1	0	1	0	0	0	0	0	0	0	0	0	0	0	1	1	0	0	1	2	2	1	2	2	2	1	0	2	1	0	0	2	0	0	0	1	0	0	2	0	0
874	1	0	0	0	0	1	1	0	2	0	0	0	0	0	0	0	0	2	2	1	0	1	2	2	0	0	2	2	1	0	1	1	2	2	0	2	0	0	0	0	0	1	1	1	1	1	0	0	0
875	0	0	0	0	0	1	1	1	1	0	1	0	1	0	1	0	0	1	2	1	1	0	2	2	0	1	1	1	2	1	0	1	1	1	0	1	2	0	0	1	0	0	0	1	0	1	0	0	0
876	1	1	0	0	0	1	1	1	1	0	1	1	1	0	0	0	0	1	0	0	0	0	2	2	0	0	1	1	2	0	1	0	1	2	0	2	2	0	0	2	0	0	0	1	0	1	0	0	0
877	1	1	1	0	0	1	2	0	2	0	1	1	1	0	1	1	0	0	0	1	1	0	2	2	0	0	1	2	2	1	0	0	1	1	0	1	1	0	0	1	0	1	1	2	1	0	0	0	0
878	0	0	0	0	0	2	2	0	2	0	0	0	1	0	1	0	0	2	0	0	0	0	2	2	0	0	1	0	1	0	1	1	1	0	0	1	2	0	0	2	1	0	0	1	0	0	0	0	0
879	0	1	0	0	0	2	2	0	2	0	0	0	2	0	1	0	0	0	0	0	0	0	1	2	0	1	2	2	1	1	1	2	2	2	1	2	1	0	0	1	0	1	1	1	0	0	0	0	1
880	1	2	0	0	0	1	0	0	1	0	1	1	0	0	1	1	0	1	1	0	0	0	2	2	0	0	2	2	2	1	2	1	1	2	0	1	1	0	0	2	0	1	1	1	1	1	1	0	0
881	0	0	0	0	0	2	2	0	2	0	1	1	1	0	1	0	0	1	1	1	1	0	1	1	0	0	2	2	2	1	1	1	1	2	1	2	2	0	0	0	0	0	1	1	1	0	0	0	0
882	0	0	0	0	0	2	2	1	2	0	0	1	1	0	1	0	0	2	1	1	1	0	2	2	0	2	2	2	2	2	0	1	0	2	1	2	1	0	0	1	1	0	1	1	1	1	0	0	1
883	1	1	0	0	0	1	2	0	1	0	0	0	1	0	1	0	0	0	0	0	0	0	1	1	0	0	1	1	2	1	0	0	0	1	1	2	0	0	0	0	0	0	1	2	1	0	0	0	1
884	1	1	0	0	0	1	2	0	0	0	1	0	1	0	0	0	0	1	1	1	0	0	2	2	0	0	1	2	2	1	1	2	2	2	0	2	2	0	0	1	0	0	0	1	0	1	0	0	1
885	0	1	0	0	0	2	1	0	2	0	0	0	1	0	0	0	0	2	1	1	1	1	2	2	0	0	2	2	2	1	2	1	2	1	0	1	2	0	0	1	0	0	1	2	1	1	0	0	1
886	0	1	0	0	0	1	2	0	2	0	1	0	0	0	0	0	0	0	1	1	1	1	2	2	0	0	1	1	2	2	0	2	2	0	0	0	1	0	0	1	0	0	1	2	1	1	0	0	1
887	1	2	0	0	0	1	1	0	1	0	1	0	1	0	1	0	0	1	1	0	0	0	2	2	0	0	1	2	2	1	1	2	2	0	0	1	2	0	0	2	0	0	0	2	0	0	0	0	1
888	1	0	1	0	0	2	2	0	2	0	0	0	1	0	1	0	0	0	0	1	1	0	2	2	0	0	0	1	2	1	0	2	2	0	0	1	1	0	0	1	0	0	1	2	2	0	0	1	0
889	0	1	0	0	0	1	2	1	2	0	0	0	0	0	0	0	0	1	1	1	0	0	2	2	0	1	2	2	2	2	0	1	1	2	2	2	0	0	0	0	0	0	0	2	0	0	0	0	0
890	1	1	0	0	0	1	1	0	0	0	1	1	0	0	1	1	0	0	0	0	0	0	1	1	1	2	2	2	2	1	1	1	1	1	0	1	2	1	1	0	1	0	0	2	1	1	0	0	0
891	1	1	0	0	0	1	2	0	1	0	0	2	2	0	1	0	0	1	1	1	1	0	1	1	0	0	2	2	2	0	1	0	0	2	0	2	2	0	0	1	0	1	1	2	1	0	0	0	0
892	1	1	0	0	0	0	2	0	1	0	1	0	1	0	1	0	0	1	1	1	1	0	2	2	0	0	2	2	1	1	1	1	0	2	1	2	1	1	1	0	0	1	0	1	1	0	0	0	0
893	1	0	0	0	0	1	1	0	1	0	1	0	2	0	2	0	0	0	0	0	0	0	1	1	0	0	0	1	2	0	1	2	2	0	0	0	2	0	0	2	0	0	0	1	0	0	1	0	0
894	1	0	0	0	0	2	1	1	1	0	1	0	0	0	0	0	0	1	0	1	0	0	2	2	0	0	1	2	2	1	0	0	0	2	1	2	2	0	0	2	0	1	1	1	1	1	1	0	0
895	0	0	1	0	0	2	2	0	2	0	0	1	2	0	1	1	0	1	1	1	1	1	1	1	1	1	1	2	2	2	0	1	2	1	1	2	2	0	0	0	0	0	0	1	0	0	2	0	0
896	1	2	0	0	0	0	2	0	0	0	0	0	0	0	0	0	0	2	2	2	1	0	1	1	0	1	1	2	2	1	0	0	0	2	0	2	2	0	0	1	0	0	0	1	0	0	0	0	0
897	1	1	0	0	0	1	1	2	2	0	0	2	2	0	0	0	0	0	0	0	0	1	2	2	0	0	1	1	2	0	1	0	0	2	1	2	1	0	0	0	0	0	0	2	0	2	0	0	0
898	0	1	2	0	1	0	2	0	2	0	0	0	1	0	1	0	0	1	1	1	1	0	1	1	1	1	0	1	2	1	0	1	2	2	0	2	0	0	0	0	0	0	0	0	0	1	0	0	0
899	1	1	1	0	0	1	0	0	0	1	2	2	1	0	2	1	0	0	0	0	0	0	2	2	0	0	2	2	2	2	1	0	0	2	0	2	2	0	0	1	0	1	0	1	1	1	0	1	0
900	1	1	1	0	0	2	1	0	1	0	1	0	1	1	0	1	0	2	0	0	0	0	1	2	0	0	1	2	2	1	0	1	0	0	0	2	1	1	1	0	0	0	0	1	0	0	1	0	0
901	0	2	0	0	0	0	2	0	1	0	1	1	0	0	1	1	0	0	0	0	0	0	2	2	0	0	1	1	2	1	0	2	2	1	0	1	1	0	0	0	0	0	1	1	1	1	1	0	0
902	0	0	0	0	0	1	2	1	2	0	0	0	0	0	0	0	0	0	0	0	0	1	2	2	0	0	2	2	2	2	0	1	1	1	0	1	1	0	0	1	0	0	0	0	0	0	1	0	0
903	1	0	0	0	0	2	1	1	1	0	0	0	0	0	0	0	0	0	0	0	0	0	2	2	0	1	0	1	1	1	1	1	1	1	0	1	0	0	0	0	0	0	0	1	0	1	0	0	1
904	0	2	0	0	0	0	2	1	2	0	0	0	1	0	1	0	0	0	0	0	0	0	1	2	0	0	2	2	2	2	2	1	2	2	2	2	2	0	0	1	0	2	1	2	1	0	0	0	0
905	0	2	0	0	0	1	2	0	2	0	0	1	1	0	1	1	0	0	0	0	0	0	2	2	0	0	0	2	0	0	2	1	1	1	0	2	1	0	0	1	0	0	1	1	0	1	1	0	0
906	1	2	0	0	0	1	2	1	2	0	0	1	1	0	0	0	0	0	0	0	0	0	1	2	0	0	1	2	2	1	0	1	1	1	0	1	2	0	0	1	0	0	0	2	0	0	0	0	0
907	1	0	0	0	0	1	2	0	2	0	0	1	1	0	0	0	0	2	0	0	0	1	2	2	0	0	1	1	2	1	0	2	2	0	0	0	2	0	0	2	0	0	1	2	1	0	0	1	0
908	0	1	0	0	0	0	1	1	1	0	1	1	2	0	1	1	0	1	1	1	1	0	2	2	0	1	2	2	1	1	1	1	1	0	0	0	2	0	0	2	0	0	0	2	1	0	0	1	0
909	1	2	0	0	0	0	0	0	0	0	1	1	2	0	1	0	0	0	1	1	1	0	2	2	0	0	1	2	2	1	2	2	2	1	0	2	1	0	0	1	0	1	0	1	1	0	0	0	0
910	1	2	0	0	0	0	1	0	1	0	2	0	0	0	0	0	0	0	0	0	0	0	2	2	0	1	1	1	2	1	0	1	2	1	0	1	2	0	1	0	1	1	0	0	1	1	0	1	0
911	1	2	0	0	0	1	2	0	2	0	0	0	1	0	1	0	0	1	0	0	0	1	2	2	0	0	1	2	1	1	2	2	2	2	0	2	2	0	1	1	1	0	1	1	1	0	0	0	0
912	0	2	0	0	0	1	2	0	1	0	0	0	0	0	0	0	0	0	0	0	0	0	2	2	0	0	1	2	1	1	2	1	1	1	0	1	0	0	0	0	0	0	1	2	1	0	0	0	1
913	1	1	1	0	0	2	0	0	0	0	1	0	0	0	0	0	0	0	0	0	0	1	1	1	0	1	2	2	2	2	1	1	1	2	0	0	2	0	0	1	0	0	1	2	1	0	0	0	1
914	0	2	1	1	1	1	2	0	1	0	1	0	0	0	0	0	0	1	1	1	1	1	2	2	0	0	2	2	2	2	1	2	2	1	1	2	1	0	0	0	1	1	1	2	1	1	0	0	0
915	1	1	1	0	1	1	1	1	1	0	1	0	1	0	1	0	0	1	1	1	0	1	2	2	0	0	2	2	2	2	0	0	2	0	0	1	2	0	0	1	1	0	1	2	1	1	0	0	0
916	1	0	1	0	0	2	2	0	1	0	0	1	2	0	1	0	1	2	1	0	0	1	2	2	0	0	1	2	2	1	2	1	1	2	1	2	1	0	0	0	0	0	0	1	0	0	0	0	0
917	1	1	0	0	0	2	2	0	2	0	0	1	0	0	1	1	0	1	1	0	0	1	2	2	0	0	0	1	1	0	1	0	0	2	0	2	2	0	0	1	1	1	1	2	0	1	0	0	0
918	0	1	0	0	0	1	1	0	2	0	0	1	0	0	1	1	0	2	0	0	0	0	1	2	0	1	1	1	1	1	0	2	2	0	0	1	2	0	0	2	0	0	0	2	0	0	0	0	0
919	1	1	0	0	0	1	1	0	2	0	0	2	2	1	0	1	0	0	0	0	0	0	2	2	0	0	1	2	2	1	2	2	2	0	0	1	1	0	0	0	0	0	1	2	1	0	1	1	0
920	1	1	0	0	0	2	2	1	2	0	0	0	0	0	0	0	0	2	1	1	1	0	2	2	0	0	1	1	2	1	1	2	2	1	0	2	1	0	0	1	0	1	1	1	1	1	0	0	0
921	1	1	0	0	0	2	1	0	0	0	1	1	1	0	0	0	0	2	0	0	0	0	2	2	0	0	1	1	1	1	0	1	1	1	0	1	1	0	0	0	0	0	2	2	1	1	0	0	1
922	1	1	1	0	1	1	2	0	2	0	1	0	0	0	0	0	0	2	0	1	0	0	2	2	0	0	1	2	2	1	0	2	2	1	0	1	1	0	0	0	0	2	2	2	1	1	0	0	0
923	0	1	0	0	0	1	2	0	2	0	1	0	0	0	0	0	0	1	1	1	0	1	1	1	1	0	2	2	2	2	1	1	1	1	1	1	2	0	1	0	1	0	0	1	0	0	0	1	0
924	0	1	0	0	0	2	2	1	1	0	0	0	1	0	1	0	0	1	1	0	1	0	0	2	0	0	1	1	1	1	2	1	2	2	2	2	1	1	1	0	0	1	1	2	1	1	0	0	0
925	0	0	0	0	0	1	2	1	2	0	0	0	1	0	1	0	0	0	0	0	0	0	2	2	0	0	1	2	2	1	1	1	1	2	1	2	2	0	0	1	0	0	1	2	1	0	1	0	0
926	1	0	0	0	0	2	1	1	1	0	1	1	1	0	0	0	0	0	0	0	0	0	2	2	0	1	1	1	2	1	0	2	2	0	0	1	2	0	0	0	0	0	0	0	0	0	0	1	0
927	0	0	0	0	0	2	2	1	2	0	0	0	0	0	0	0	0	0	0	0	0	1	1	1	1	1	2	2	2	1	2	1	2	0	0	1	1	0	0	1	0	1	0	0	1	1	0	0	0
928	1	1	0	0	0	2	2	0	1	0	0	0	0	0	0	0	0	0	1	1	1	1	2	2	0	0	1	1	2	1	0	1	2	0	0	2	1	0	0	0	0	1	0	1	1	0	0	0	0
929	0	2	0	0	0	2	1	0	1	0	2	0	1	1	0	1	0	1	1	1	1	0	1	1	1	2	2	2	2	1	1	1	1	0	0	0	0	0	0	0	0	0	0	0	2	1	0	0	0
930	0	1	0	0	0	0	2	0	2	0	0	0	0	0	0	0	0	0	0	0	0	1	0	1	1	1	2	2	2	1	1	2	2	2	0	2	2	0	0	0	0	0	1	2	1	0	0	0	0
931	0	0	0	0	0	2	2	0	2	0	0	1	1	0	0	0	0	0	0	0	0	0	1	1	0	0	1	2	2	2	0	0	0	1	0	0	1	1	1	0	0	0	0	1	0	0	0	1	0
932	0	1	0	0	0	1	1	0	2	0	0	0	0	0	0	0	0	1	1	1	1	1	2	2	0	0	0	1	1	0	1	2	2	2	2	2	1	0	0	0	1	0	1	1	1	1	0	0	0
933	1	0	0	0	0	2	2	0	2	0	0	0	1	0	1	1	0	0	0	0	0	1	2	2	0	0	2	2	2	2	1	2	2	0	0	1	0	0	0	0	0	1	1	1	1	0	1	0	1
934	1	2	0	0	0	0	2	0	1	0	1	0	0	0	0	0	0	1	1	1	1	1	1	1	1	1	1	1	2	1	1	0	0	2	0	1	1	0	0	0	0	1	1	2	1	0	0	0	0
935	1	2	0	0	0	1	1	0	0	0	0	0	0	0	0	0	0	0	1	1	1	0	1	1	0	0	2	2	2	2	0	1	1	2	1	2	2	0	0	1	1	0	1	1	1	1	0	0	0
936	1	2	0	0	0	0	2	0	2	0	0	1	1	0	0	0	0	1	2	1	1	0	2	2	0	0	2	2	2	1	1	1	2	2	0	2	0	0	0	0	0	1	1	1	1	2	0	1	0
937	0	1	1	0	0	1	2	0	0	0	0	2	2	0	0	0	1	2	1	1	1	1	2	2	0	0	1	2	2	1	2	1	2	1	0	1	1	1	1	0	0	0	0	1	0	0	0	0	0
938	1	1	0	0	0	1	2	0	2	0	0	0	0	0	0	0	0	0	0	0	0	1	1	1	1	1	2	2	2	2	0	2	2	0	0	0	1	0	0	1	0	0	0	1	0	0	0	0	0
939	0	1	0	0	0	1	2	0	2	0	0	0	0	0	0	0	0	2	1	0	0	0	2	2	0	0	1	1	2	1	0	0	1	2	0	2	1	1	1	0	0	1	1	1	1	0	0	0	0
940	0	1	0	0	0	1	1	1	1	0	1	1	1	0	0	0	0	0	0	0	0	0	1	1	0	0	2	2	2	2	0	0	0	1	1	2	2	0	0	1	0	0	0	1	0	1	1	0	0
941	1	0	0	0	0	1	2	0	2	0	0	0	1	0	0	0	0	1	0	0	0	0	0	2	0	0	0	0	2	1	0	1	1	1	0	2	0	0	0	1	0	0	0	2	0	1	0	0	0
942	1	1	0	0	0	2	1	0	2	0	0	1	2	0	1	0	0	0	1	1	1	1	2	2	0	0	1	2	1	1	2	2	2	2	1	2	0	0	0	0	0	2	1	2	1	0	0	1	0
943	1	2	0	0	0	1	0	0	1	1	1	0	0	0	0	0	0	2	2	2	0	0	2	2	0	0	2	0	1	0	1	2	2	1	0	1	0	0	0	0	0	1	1	2	1	0	0	1	0
944	1	1	0	0	0	1	1	1	1	0	1	0	0	0	0	0	0	1	1	1	1	0	2	2	0	0	1	1	2	0	1	1	1	1	0	1	1	0	0	1	1	1	0	0	2	0	0	0	1
945	1	1	0	0	0	1	2	1	2	0	0	0	1	1	0	1	0	1	1	1	1	0	2	2	0	0	2	2	2	2	0	2	2	1	0	1	2	0	0	1	0	0	0	1	0	0	0	0	1
946	1	1	0	0	0	2	0	0	0	0	1	1	2	0	1	1	0	2	1	1	1	0	2	2	0	1	1	2	1	1	2	1	2	1	1	1	1	0	0	0	1	1	1	2	1	1	0	0	1
947	1	0	0	0	0	2	2	0	2	0	0	1	2	0	2	1	0	1	1	1	0	1	1	1	1	1	1	1	2	1	1	2	2	2	1	2	1	0	0	0	0	0	0	2	0	0	0	1	0
948	0	2	0	0	0	0	2	1	2	0	0	0	1	0	1	0	0	1	0	0	0	1	2	2	0	0	1	2	2	1	0	1	1	1	0	1	2	0	0	0	0	1	1	1	1	0	0	0	0
949	1	1	0	0	0	1	1	0	1	0	1	2	2	1	0	1	1	2	1	0	0	0	1	1	0	0	2	2	2	2	1	1	2	2	2	2	2	0	0	2	0	0	1	2	1	0	0	0	0
950	0	1	0	0	0	1	2	0	2	1	1	1	1	0	1	0	0	1	1	1	0	0	1	1	1	1	2	2	2	1	2	1	2	1	0	1	2	0	0	1	0	0	0	1	0	1	0	0	0
951	0	0	0	0	0	2	2	0	2	0	1	1	2	0	2	0	0	0	0	0	0	0	2	2	0	0	2	2	1	1	1	1	2	1	0	1	0	0	0	0	0	0	0	2	0	1	0	0	0
952	1	0	0	0	0	1	1	0	2	0	0	1	1	0	1	1	0	1	1	1	1	0	0	0	0	0	2	2	2	2	1	1	1	2	1	1	2	0	0	1	0	1	1	2	1	0	1	1	0
953	0	0	0	0	0	0	2	0	2	0	1	0	1	0	1	0	0	0	0	0	0	1	1	1	1	1	0	2	1	1	2	1	1	1	0	2	0	0	0	0	0	0	0	2	0	1	0	0	1
954	1	1	0	0	0	1	2	0	2	0	0	0	1	0	1	0	1	2	1	1	1	0	2	2	0	0	2	2	2	2	0	2	1	1	0	2	1	0	0	0	0	1	2	2	1	1	1	0	0
955	1	0	0	0	0	1	2	0	2	0	0	2	2	0	1	0	1	2	2	2	2	0	1	1	0	0	1	1	2	0	1	1	1	2	2	2	1	0	0	1	0	0	0	2	0	0	0	0	0
956	1	1	0	0	0	0	2	0	2	0	1	1	2	1	1	1	0	2	0	0	0	0	2	2	0	0	1	2	1	1	2	2	2	1	1	2	2	0	0	1	0	0	0	1	0	0	0	0	0
957	0	1	0	0	0	1	2	0	2	0	0	0	0	0	0	0	0	0	0	0	0	0	2	2	0	0	1	2	2	1	0	2	2	2	2	2	2	0	0	2	0	1	2	2	1	1	0	0	1
958	0	2	0	0	0	1	2	0	2	0	1	0	1	0	1	0	0	0	0	0	0	0	2	2	0	1	2	2	2	1	1	1	2	2	2	2	2	0	1	0	1	0	0	2	0	1	0	0	0
959	0	0	0	0	0	2	2	0	2	0	1	1	0	0	0	0	0	0	0	0	0	0	2	2	0	0	1	1	2	1	0	1	1	1	1	1	0	0	0	0	0	1	1	2	1	2	0	0	1
960	1	1	1	1	1	2	1	0	1	0	0	1	1	0	1	0	0	1	1	1	0	1	2	2	0	0	2	2	2	2	0	0	1	1	0	1	0	0	0	0	0	1	1	2	2	2	0	0	2
961	0	2	0	0	0	0	2	0	0	0	0	0	1	0	1	0	0	1	0	0	0	0	1	1	0	0	1	1	2	1	0	2	2	1	1	2	1	0	0	0	0	1	1	1	1	0	0	1	0
962	1	0	0	0	0	1	1	0	0	0	1	1	0	0	0	0	0	0	0	0	0	0	2	2	0	0	2	2	2	2	0	2	2	1	0	1	2	0	0	1	0	0	1	2	1	1	0	0	0
963	0	1	1	0	0	2	2	0	2	0	0	1	1	0	0	0	0	0	0	0	0	0	1	1	0	0	1	1	1	1	2	0	1	2	1	2	2	0	0	0	1	1	1	2	0	0	0	0	0
964	1	1	0	0	0	2	2	1	2	0	0	0	0	0	0	0	0	1	0	0	0	1	0	1	1	1	2	2	2	2	2	0	2	1	0	2	2	1	1	1	0	0	0	2	0	0	1	0	0
965	1	1	1	0	0	2	1	0	0	0	1	1	1	0	0	0	0	0	0	1	0	1	2	2	0	0	2	2	2	2	0	2	2	2	0	2	2	0	1	0	1	0	0	1	0	0	0	0	1
966	1	2	0	0	0	0	1	0	1	0	1	0	0	0	0	0	0	0	0	1	1	0	2	2	0	0	2	2	2	2	1	1	1	1	0	1	2	0	0	0	0	1	0	1	1	0	0	0	0
967	1	1	0	0	0	1	2	0	1	0	1	0	0	0	0	0	0	1	1	1	1	0	2	2	0	0	2	2	2	2	0	1	1	2	1	2	0	0	0	1	0	1	0	1	0	0	0	0	0
968	0	2	0	0	0	1	2	0	1	0	1	1	2	0	1	0	1	1	0	0	0	0	1	1	0	0	2	2	2	2	0	1	1	1	0	2	2	0	0	0	0	0	1	2	0	1	0	0	1
969	0	1	0	0	0	0	2	0	2	0	0	0	0	0	0	0	0	2	0	0	0	0	1	1	0	1	2	2	1	1	1	0	0	1	0	0	2	0	0	1	0	2	2	2	2	1	0	1	0
970	0	1	1	0	0	2	1	1	2	0	1	1	1	0	1	0	1	2	1	0	0	0	2	2	0	0	2	2	2	2	0	0	1	2	1	2	1	1	1	0	0	1	1	1	1	2	1	0	0
971	1	2	0	0	0	0	2	0	2	0	0	0	1	0	1	0	0	0	1	1	1	0	2	2	0	0	2	2	2	1	1	1	1	0	0	0	2	1	1	1	0	0	0	2	0	1	0	0	0
972	1	1	0	0	0	1	1	0	0	1	1	0	2	1	1	1	0	0	0	1	0	1	1	1	1	0	0	2	2	0	1	2	2	0	0	0	1	0	0	1	0	0	1	1	1	0	0	0	0
973	1	1	0	0	0	2	2	0	2	0	0	0	0	0	0	0	0	2	2	2	1	0	2	2	0	1	2	2	1	1	1	0	1	0	0	2	0	0	0	1	0	0	0	0	0	0	0	0	0
974	1	2	1	0	0	1	1	0	1	0	1	0	2	0	2	0	0	0	0	0	0	0	1	2	0	0	2	2	2	1	2	0	0	2	0	2	2	0	0	1	0	1	0	1	0	1	0	1	0
975	0	2	0	0	0	2	2	0	2	1	1	0	1	0	1	0	0	1	0	0	0	0	2	2	0	0	2	2	2	1	2	2	2	0	0	1	2	0	0	0	0	1	1	2	1	1	0	0	1
976	1	1	0	0	0	1	1	0	2	0	0	0	0	0	0	0	0	2	2	2	0	1	2	2	0	0	1	2	2	1	0	1	1	1	0	2	1	0	0	1	0	0	2	2	1	1	1	1	0
977	0	1	0	0	0	2	1	1	2	0	0	0	0	0	0	0	1	2	2	2	1	0	1	1	0	0	1	2	1	1	1	1	1	1	0	2	0	0	0	1	0	0	0	1	0	1	0	0	0
978	0	1	0	0	0	0	1	0	1	0	1	0	0	0	0	0	0	0	0	1	1	1	2	2	0	0	1	2	1	1	2	1	2	2	2	2	1	0	0	1	1	0	1	2	1	1	0	0	0
979	0	1	0	0	0	2	2	0	2	0	1	1	1	0	0	0	0	0	0	0	0	1	2	2	0	0	1	2	2	1	1	2	2	1	0	1	1	0	0	1	0	0	0	2	0	0	1	0	0
980	0	1	0	0	0	2	2	1	2	0	0	0	1	0	1	0	0	1	2	1	1	0	2	2	0	0	1	2	2	1	0	2	2	0	0	2	2	0	0	1	0	0	0	2	0	1	0	0	0
981	0	0	0	0	0	1	2	0	2	0	0	0	1	0	1	0	0	1	0	0	0	0	2	2	0	0	2	2	2	2	0	2	2	0	0	0	2	0	0	0	1	0	0	1	0	0	0	0	0
982	1	1	0	0	0	1	1	0	2	0	0	0	0	0	0	0	1	2	1	1	1	1	2	2	0	0	1	1	2	1	0	0	1	1	0	2	1	0	0	1	0	0	0	2	0	0	0	0	0
983	0	2	1	1	1	1	2	0	1	0	0	1	2	0	2	0	0	1	1	0	0	0	2	2	0	1	1	0	2	0	0	2	2	0	0	1	1	1	1	0	0	1	1	2	1	0	0	1	0
984	0	2	0	0	0	1	2	0	1	0	0	1	1	0	0	0	0	1	0	0	0	0	2	2	0	1	2	2	1	0	1	2	2	0	0	1	2	0	0	1	0	0	1	2	2	0	0	0	0
985	0	1	0	0	0	2	2	0	1	0	1	0	1	0	0	0	0	0	1	2	1	1	1	1	1	1	1	2	2	1	2	1	1	2	1	2	1	0	0	0	1	0	0	2	0	0	0	1	0
986	1	0	0	0	0	0	1	0	2	0	0	0	1	1	0	0	0	2	2	1	1	0	2	2	0	0	2	2	2	2	1	1	1	1	0	1	1	0	0	0	1	1	1	2	2	2	0	0	1
987	0	2	0	0	0	1	2	0	1	0	1	0	2	0	2	0	0	1	0	0	0	0	2	2	0	0	2	2	2	1	2	0	1	2	0	2	2	0	0	1	0	0	2	2	1	0	0	0	1
988	1	2	0	0	0	0	2	0	2	0	0	0	1	0	1	0	0	0	1	1	1	1	0	0	1	1	0	1	1	0	1	2	2	1	0	2	0	0	0	0	1	0	1	1	1	0	0	0	0
989	0	0	0	0	0	2	1	0	0	0	2	0	0	0	0	0	0	2	2	1	0	0	1	1	0	0	2	2	2	1	1	1	1	2	2	2	0	0	0	0	0	0	0	2	1	0	0	0	1
990	0	0	0	0	0	2	2	0	2	0	1	0	1	0	1	0	0	2	2	1	0	0	2	2	0	0	2	2	2	0	0	1	2	1	0	2	1	1	1	0	0	0	0	0	2	1	1	0	1
991	0	1	0	0	0	1	2	0	2	0	0	0	2	1	0	1	1	0	1	1	1	0	2	2	0	1	2	2	2	2	2	0	2	0	0	2	1	0	0	0	0	0	1	2	0	0	0	0	0
992	1	0	0	0	0	2	2	0	2	0	1	1	1	0	0	0	0	2	1	1	1	1	2	2	0	0	0	0	1	0	1	1	2	1	0	2	2	0	0	2	1	0	0	1	0	0	0	0	0
993	0	1	1	1	1	1	1	0	1	0	1	0	1	0	0	0	0	2	1	1	0	0	1	1	0	0	1	2	2	2	1	1	1	1	0	2	2	0	0	2	1	1	1	1	2	0	0	0	1
994	0	2	0	0	0	1	2	0	2	0	1	0	0	0	0	0	0	1	1	1	1	1	1	1	1	1	2	2	2	1	1	0	0	1	1	2	2	0	0	1	0	0	1	2	1	1	0	0	0
995	1	1	2	0	1	0	2	0	2	0	0	0	0	0	0	0	0	1	1	1	1	0	2	2	0	1	2	2	2	1	2	1	1	1	0	2	2	0	1	0	1	1	0	0	2	0	0	2	0
996	1	1	0	0	0	2	2	0	2	0	0	0	0	0	0	0	1	2	1	0	0	1	1	1	1	1	1	1	2	0	0	1	1	0	0	0	2	0	0	1	0	0	0	2	0	1	0	1	0
997	1	1	1	0	0	2	2	0	1	0	1	0	1	0	1	0	0	1	1	0	0	1	2	2	0	0	0	2	1	1	1	0	0	2	1	2	1	0	0	1	0	0	0	0	0	0	0	0	1
998	0	2	1	0	0	1	2	0	0	0	0	1	0	0	1	1	0	0	1	1	1	0	2	2	0	0	1	2	2	1	0	1	1	2	0	2	1	0	0	0	0	0	0	1	0	0	2	0	0
999	1	2	0	0	0	1	1	0	1	0	2	0	1	0	0	0	0	2	1	1	1	0	2	2	0	1	2	2	2	1	2	0	1	1	0	1	2	1	1	0	1	1	1	1	1	1	0	0	0
1000	0	1	0	0	0	1	2	0	1	0	0	0	0	0	0	0	0	0	0	0	0	1	2	2	0	0	0	1	1	0	1	0	0	2	0	2	1	0	0	2	0	0	0	1	0	0	0	1	0
[truncated: 952 more columns]
