# Supplementary material for: KNN-MDR: a learning approach for improving interactions mapping performances in genome wide association studies
Source: BMC Bioinformatics. 2017 Mar 21;18:184. doi: 10.1186/s12859-017-1599-7 (PMC5361736; doi:10.1186/s12859-017-1599-7)
Supplement: Supplementary file 2 — The data set(s) supporting the results of Table 1. (ZIP 22742 kb) [file 12859_2017_1599_MOESM2_ESM.zip › Nouveau dossier/S81/mkallsimul.dat]

1	1	0	1	0	0	0	2	0	2	1	1	0	1	1	1	0	0	0	1	1	2	0	2	0	0	0	0	2	1	0	1	0	0	1	0	2	0	0	0	1	0	0	1	0	1	0	0	0	1
2	1	1	1	0	0	1	1	2	1	1	1	0	1	1	0	0	1	0	2	1	2	0	2	0	0	1	1	1	1	1	1	0	0	2	1	2	2	1	1	0	2	0	1	0	2	1	0	1	0
3	1	1	1	0	0	1	2	2	0	0	0	0	0	0	0	0	0	0	2	1	2	1	0	1	1	1	1	1	0	0	0	1	1	1	0	2	2	0	0	1	0	0	0	0	0	1	0	0	0
4	1	0	2	0	0	1	1	2	1	1	1	1	1	0	0	0	1	1	2	2	2	0	2	0	0	1	2	2	0	2	0	1	0	1	0	2	2	0	0	1	0	0	0	0	0	0	0	0	1
5	1	2	1	1	0	2	2	2	1	1	0	1	2	1	2	1	1	0	2	1	2	0	1	0	0	0	2	2	0	2	1	0	0	2	2	2	1	0	1	0	1	0	1	0	0	1	0	0	0
6	1	1	1	0	1	0	1	1	2	2	1	0	0	0	0	0	1	1	1	2	2	0	1	0	0	1	1	1	0	0	0	0	1	2	0	2	1	0	0	2	0	0	0	0	0	1	0	0	1
7	1	0	2	0	0	1	2	1	2	1	1	0	0	1	1	0	0	0	1	1	1	0	2	0	0	0	1	1	0	1	0	0	0	1	0	2	2	1	1	0	2	1	0	1	2	1	0	0	0
8	1	1	2	1	0	1	1	1	0	0	1	1	2	1	1	0	1	1	0	1	1	0	2	0	0	0	0	2	1	0	1	0	1	1	0	2	1	0	0	0	1	0	0	0	0	0	0	0	0
9	1	1	1	0	0	1	1	2	1	1	0	0	0	0	0	0	2	0	2	2	2	0	1	1	1	1	1	1	1	1	0	1	0	2	1	2	2	0	0	1	0	0	0	0	1	0	0	0	0
10	0	1	2	0	0	1	1	1	1	1	2	0	0	0	0	0	0	1	2	2	2	1	2	0	0	2	2	2	0	2	0	1	2	1	0	1	1	0	0	0	0	1	0	0	1	0	0	0	0
11	0	2	0	0	0	1	1	1	1	0	1	1	1	0	0	0	1	1	2	2	2	0	2	0	0	1	1	2	0	2	0	0	1	1	0	2	0	0	0	1	0	1	0	0	1	1	1	0	1
12	0	2	1	0	0	1	1	2	1	1	0	0	0	0	0	0	1	0	2	2	2	0	2	0	0	0	0	0	1	0	0	1	1	2	0	2	1	0	0	0	0	0	0	0	1	1	1	0	1
13	1	1	2	1	0	2	2	2	2	0	1	0	0	0	0	0	1	0	2	1	2	0	2	0	0	0	1	1	2	0	1	0	1	0	0	1	0	0	0	0	0	0	0	1	0	1	0	0	2
14	0	1	1	0	1	0	1	2	0	0	1	0	1	1	1	0	1	1	1	0	2	0	2	0	0	2	1	0	2	0	0	1	1	0	0	1	1	0	0	0	0	0	1	0	1	1	0	1	0
15	0	1	2	2	0	2	1	2	1	0	2	0	1	1	1	0	2	2	0	0	0	1	2	0	0	0	1	1	0	1	1	0	0	2	1	2	1	0	1	0	0	0	0	0	0	0	0	0	1
16	0	2	0	0	0	0	2	1	2	2	0	1	1	1	1	0	1	0	1	1	1	0	0	0	0	0	2	2	0	2	2	0	0	1	1	2	1	0	1	0	0	0	1	1	1	1	0	0	1
17	1	2	1	0	0	0	1	1	1	1	0	1	1	1	1	0	0	1	0	1	2	0	2	0	0	2	1	2	0	1	1	0	0	1	0	1	1	0	0	0	0	0	1	0	1	1	0	1	1
18	0	1	1	0	0	0	2	2	1	0	1	0	0	0	0	0	0	0	0	0	2	0	1	0	0	2	2	2	0	2	0	1	2	1	0	2	0	0	0	1	0	0	1	0	1	0	1	0	2
19	1	1	1	0	0	1	1	2	1	1	1	0	1	0	0	1	0	0	1	1	1	0	1	1	1	1	1	1	1	0	0	0	1	0	0	2	2	0	1	1	0	1	1	0	0	1	0	0	1
20	1	2	1	0	0	1	2	0	2	1	1	0	1	1	1	0	0	0	2	2	2	0	1	0	0	2	1	2	1	1	0	0	1	1	1	1	2	0	0	2	1	1	0	0	1	0	0	1	1
21	0	0	1	0	0	1	1	1	1	0	2	0	0	0	0	0	0	1	1	1	1	0	1	0	0	1	2	2	1	1	2	0	1	1	1	1	1	0	0	1	0	0	1	0	1	1	0	0	0
22	0	1	2	0	0	0	2	1	2	1	1	0	1	0	0	1	1	0	1	1	1	1	1	0	0	1	1	1	0	1	1	0	0	1	1	1	2	0	0	2	0	0	0	0	0	1	0	0	0
23	1	2	0	0	0	0	2	2	1	0	0	1	2	1	1	1	1	0	1	1	1	0	2	0	0	1	1	1	1	1	0	0	1	1	1	2	2	1	0	0	0	0	0	1	0	0	0	0	1
24	1	2	0	1	0	1	1	2	0	0	2	0	0	0	0	0	1	0	2	1	2	0	2	0	0	1	2	2	1	1	1	1	2	1	0	2	1	0	0	1	0	0	0	1	0	0	0	0	1
25	0	0	2	1	0	2	1	1	1	1	1	1	1	0	0	0	1	1	1	1	1	0	2	0	0	2	1	1	0	1	0	1	2	0	0	0	0	0	0	0	1	0	0	1	0	0	0	0	1
26	0	1	1	0	0	1	2	1	2	1	0	0	0	0	0	0	2	2	2	2	2	0	1	1	1	1	1	2	1	1	1	0	2	1	0	2	2	1	1	0	1	1	0	1	2	1	1	1	2
27	1	2	0	0	0	0	2	1	1	1	0	0	0	0	0	0	2	1	1	1	1	0	1	0	0	0	0	2	1	0	1	0	1	1	0	2	1	0	0	1	0	0	0	0	0	0	0	0	2
28	0	1	2	1	0	2	2	0	2	2	0	0	0	0	0	0	1	1	1	1	1	0	1	1	1	2	0	1	1	1	0	0	0	2	0	2	1	0	1	0	0	0	0	1	0	1	1	0	1
29	1	2	1	1	0	1	2	0	2	2	0	0	0	0	0	0	2	2	1	1	2	0	2	0	0	1	0	2	0	1	0	1	1	0	0	1	1	0	0	1	0	0	0	0	0	0	0	0	2
30	1	1	1	0	0	1	2	1	2	2	0	2	2	2	2	0	1	0	1	1	1	0	2	0	0	1	0	1	0	1	0	1	1	1	1	1	1	0	0	0	0	1	0	0	1	1	1	0	1
31	1	2	1	0	0	0	0	2	0	0	1	2	2	1	2	1	2	2	1	1	1	0	1	1	1	1	1	1	2	0	1	2	1	1	0	0	2	1	0	0	0	0	2	0	1	1	1	0	2
32	1	0	2	0	0	1	1	1	1	1	1	0	2	1	1	1	2	2	2	2	2	0	2	0	0	0	1	1	2	0	1	0	2	1	0	1	1	0	1	0	0	0	0	0	1	0	0	0	1
33	1	2	2	1	0	1	2	0	2	2	0	1	1	0	0	0	2	0	2	2	2	0	1	0	0	1	2	2	0	1	1	0	0	2	0	2	1	0	0	0	0	1	1	0	1	0	0	0	0
34	0	1	1	1	0	1	1	1	0	0	2	1	1	0	0	0	1	1	0	0	0	1	2	0	0	2	1	2	0	2	0	2	1	2	1	2	2	1	1	1	0	0	0	0	1	0	0	0	2
35	0	0	1	0	0	1	2	2	1	1	0	0	1	1	1	0	1	1	1	2	2	0	2	0	0	2	2	2	1	1	2	0	2	1	0	2	1	0	0	1	0	0	0	0	0	0	0	0	2
36	0	1	1	0	0	1	2	2	1	0	1	0	1	1	1	0	2	1	0	0	1	0	0	0	0	0	2	2	0	2	0	1	1	1	1	2	1	0	0	0	0	0	0	0	1	1	0	0	0
37	0	1	1	1	0	2	1	2	0	0	0	0	1	1	1	0	0	0	1	1	1	0	2	0	0	1	2	2	0	2	0	2	2	0	0	0	2	0	1	0	0	0	0	0	0	0	0	1	0
38	1	0	2	0	0	2	1	1	1	0	2	0	0	0	0	0	2	1	1	1	2	0	2	0	0	1	1	2	1	1	1	0	0	1	0	1	1	0	1	0	0	0	0	0	0	0	0	1	1
39	1	2	0	0	0	0	2	2	2	2	0	0	0	0	0	0	0	0	0	0	2	0	2	0	0	1	1	2	1	2	0	1	0	2	1	2	1	0	0	1	0	0	0	0	1	2	0	0	0
40	0	1	1	1	0	1	1	1	1	1	1	1	1	0	0	0	0	0	2	2	1	0	2	0	0	1	2	2	0	1	0	1	2	0	0	2	2	2	0	0	0	0	0	0	0	0	1	1	2
41	1	2	0	0	0	0	1	2	0	0	2	0	0	0	0	0	0	0	1	1	1	0	2	0	0	1	1	2	0	1	0	0	0	2	0	2	0	0	0	1	0	0	0	0	0	0	0	0	1
42	0	2	0	1	1	1	2	0	2	2	0	0	0	0	0	0	0	0	1	1	1	0	2	0	0	2	2	2	0	2	0	0	1	1	0	1	1	0	0	0	0	0	0	0	0	0	0	0	0
43	1	1	1	0	0	0	1	1	1	1	2	1	0	0	0	0	2	2	2	2	2	0	2	0	0	0	1	1	1	1	1	1	1	2	0	2	2	1	1	0	1	1	0	0	1	0	0	0	1
44	1	1	1	0	0	2	2	2	2	1	0	0	0	0	0	0	0	0	0	0	2	0	1	0	0	1	1	2	0	2	0	0	0	0	0	1	1	0	0	1	0	2	0	0	1	0	0	0	1
45	1	2	0	0	0	1	2	1	1	0	0	0	0	0	0	0	2	1	1	2	2	1	2	0	0	0	1	2	1	1	0	1	0	1	0	2	0	0	0	1	0	1	0	1	0	1	1	0	1
46	0	1	1	0	0	1	2	2	1	0	1	0	0	0	0	0	1	1	1	1	2	0	1	0	0	1	2	2	0	2	0	1	1	1	0	2	2	1	1	0	0	1	0	0	1	1	0	0	1
47	0	1	2	1	0	2	2	1	1	1	0	0	2	1	1	0	2	0	2	2	2	1	1	0	0	1	1	2	1	2	0	0	2	1	0	1	1	0	0	1	0	0	0	0	1	0	1	0	1
48	0	1	2	1	0	2	2	1	2	1	0	0	0	0	0	0	2	2	2	2	1	0	2	0	0	0	2	2	1	1	2	1	2	1	0	2	2	0	0	1	0	0	2	0	1	1	0	1	0
49	1	2	0	0	0	1	2	1	1	1	0	0	0	0	0	0	0	1	2	2	2	0	2	0	0	1	2	0	1	0	0	2	1	1	0	1	2	0	0	2	0	0	1	0	1	0	0	0	1
50	0	1	1	0	0	1	2	2	2	1	0	0	1	1	1	0	2	2	1	1	1	0	2	0	0	1	1	2	0	1	1	0	0	2	1	1	2	2	0	0	0	0	0	0	0	0	0	1	1
51	1	2	0	0	0	0	1	1	1	1	1	1	1	1	1	0	0	0	2	1	2	1	2	0	0	0	2	2	0	1	0	0	0	2	0	2	0	0	0	0	0	2	0	0	0	0	0	0	0
52	0	1	1	0	0	2	2	2	1	1	0	0	1	0	1	1	2	1	1	2	2	0	1	0	0	1	2	1	1	1	1	0	1	1	1	2	1	0	0	0	0	1	0	0	1	0	0	1	2
53	0	2	0	1	0	1	0	2	0	0	2	1	1	1	1	0	2	1	2	1	2	0	0	0	0	0	2	2	0	1	0	1	1	0	0	1	0	0	0	0	0	0	2	0	1	1	0	0	0
54	0	1	1	1	0	1	0	2	0	0	2	0	0	0	0	0	1	1	1	1	2	0	2	0	0	0	2	2	0	1	1	0	1	0	0	2	1	0	0	0	0	0	0	0	0	2	0	1	2
55	1	0	2	0	1	1	1	1	1	1	2	1	1	0	1	1	1	0	2	1	2	0	2	0	0	1	2	2	1	2	0	0	1	2	1	2	2	0	0	1	1	0	0	0	0	0	0	0	1
56	0	1	2	0	0	2	2	2	1	1	0	0	1	1	0	0	1	0	1	1	2	0	2	0	0	0	2	2	0	2	1	2	2	0	0	0	1	1	0	0	0	0	2	0	2	1	0	1	1
57	1	2	0	0	0	1	2	1	2	2	0	0	2	1	1	0	1	0	0	0	1	0	2	0	0	1	1	1	1	1	0	0	2	1	0	1	1	1	0	0	0	0	0	0	0	0	0	0	1
58	1	2	0	0	0	0	1	2	1	1	1	0	0	0	0	0	2	0	2	2	2	0	2	0	0	1	1	2	1	1	0	0	0	2	0	2	2	0	0	1	0	0	0	0	1	1	0	0	0
59	1	1	2	1	0	2	2	2	1	1	0	0	0	0	0	0	0	0	2	2	2	0	2	0	0	1	2	2	0	2	0	0	0	2	2	2	1	0	0	0	0	1	0	0	0	0	0	0	0
60	0	0	2	1	0	2	2	2	2	1	0	0	1	1	1	0	0	0	0	1	2	0	2	0	0	1	1	1	1	1	0	0	2	0	0	2	1	0	0	1	1	0	0	0	1	1	0	0	0
61	1	0	2	0	0	1	2	2	1	1	0	0	1	1	1	0	1	1	1	1	2	0	2	0	0	0	1	2	0	1	1	0	0	2	0	2	1	1	1	0	0	0	0	0	1	1	0	0	1
62	0	2	1	0	0	0	1	1	1	1	1	0	0	0	0	0	1	1	1	0	1	0	2	0	0	0	2	2	1	1	2	0	2	1	0	2	1	1	0	0	0	0	0	0	1	1	0	0	1
63	1	0	2	0	0	1	1	1	2	1	0	0	0	0	0	0	2	1	2	2	2	1	2	0	0	0	0	1	1	1	0	0	2	1	0	2	0	0	0	1	0	0	1	0	1	1	0	0	0
64	1	1	1	0	0	0	2	2	1	1	0	0	0	0	0	0	1	1	1	0	2	0	2	0	0	0	2	0	1	0	0	0	1	0	0	0	2	0	0	1	0	0	0	0	0	1	0	0	1
65	1	2	1	1	0	1	2	2	0	0	0	0	0	0	0	0	1	0	1	1	2	0	2	0	0	0	0	2	1	0	1	0	0	1	0	1	2	0	0	0	1	0	0	0	0	1	0	0	0
66	1	2	0	0	0	1	2	1	2	1	1	1	2	2	2	0	1	1	1	1	1	0	2	0	0	0	2	2	0	2	0	1	1	1	0	1	2	0	0	1	0	0	0	0	0	0	0	0	1
67	1	2	1	0	1	1	1	1	1	1	2	0	1	1	1	0	2	0	2	2	2	0	2	0	0	1	1	1	2	0	1	0	2	1	0	1	0	0	0	0	0	0	1	0	1	1	0	0	0
68	1	1	2	1	0	2	0	2	0	0	1	0	0	0	0	0	1	0	1	1	1	0	2	0	0	0	2	2	1	1	1	0	2	0	0	2	2	0	0	1	0	0	2	0	2	1	0	0	1
69	0	0	2	1	0	2	2	2	1	0	0	1	1	0	0	0	1	0	1	0	1	0	2	0	0	0	1	0	2	0	0	0	0	1	0	1	1	1	0	0	0	0	0	0	1	1	0	0	1
70	0	1	2	0	0	2	2	2	1	1	1	0	1	0	0	0	2	1	1	1	1	0	2	0	0	0	1	2	1	1	1	1	2	1	1	1	1	0	0	0	0	0	1	0	0	1	0	0	1
71	1	1	1	1	0	2	2	2	1	0	0	0	1	1	1	0	2	1	0	0	1	1	0	1	1	0	2	2	1	1	2	1	1	0	0	0	0	0	0	0	0	1	0	0	0	2	0	0	1
72	1	2	0	0	0	0	2	1	2	1	0	1	1	0	0	0	2	1	1	1	2	0	1	0	0	1	1	1	1	1	0	0	0	1	1	1	2	1	1	0	1	0	0	0	0	1	1	0	2
73	1	2	2	1	0	1	1	2	1	0	1	0	0	0	0	0	1	1	2	2	2	0	2	0	0	1	1	2	1	0	0	0	2	0	0	2	1	0	0	0	0	0	0	0	0	0	0	0	1
74	1	1	2	1	0	1	1	1	2	1	0	1	1	0	0	0	2	1	2	2	2	0	1	0	0	2	0	0	1	0	0	0	1	2	1	2	0	0	0	0	0	0	0	0	0	2	1	0	1
75	0	0	2	0	0	2	2	1	1	1	0	1	1	0	1	1	0	0	1	1	1	1	2	0	0	0	2	2	0	2	1	0	0	2	0	2	0	0	0	0	0	0	1	0	0	1	0	0	1
76	0	2	0	0	0	0	1	2	1	1	1	1	2	2	2	0	1	1	0	0	0	1	1	0	0	1	2	2	0	2	0	1	1	2	1	2	2	0	0	1	0	0	2	0	2	1	0	0	0
77	1	1	1	0	0	1	1	2	1	0	2	0	1	1	1	0	0	0	2	2	2	0	2	0	0	1	2	2	1	1	1	1	1	2	0	2	1	0	0	0	1	0	1	0	1	1	0	1	1
78	0	1	2	0	0	2	2	2	1	0	1	0	0	0	0	0	2	1	0	0	1	0	1	0	0	1	2	2	0	2	1	0	1	1	0	1	2	0	0	0	1	1	0	1	2	0	0	0	2
79	0	1	1	0	0	1	2	0	2	2	0	0	0	0	0	0	1	1	1	1	1	0	2	0	0	1	0	1	1	0	0	1	1	2	0	2	1	0	0	0	0	1	0	0	1	0	1	0	1
80	1	1	1	1	0	2	1	1	1	1	0	0	0	0	0	0	1	1	2	2	2	0	2	0	0	2	0	1	1	0	0	0	0	2	0	2	2	1	1	0	0	0	1	1	0	1	0	1	2
81	1	1	2	1	0	2	2	1	2	2	0	0	0	0	0	0	0	0	0	0	0	0	2	0	0	0	2	2	1	2	0	0	2	0	0	2	1	0	0	1	1	0	1	0	1	1	0	1	1
82	1	0	1	0	0	1	2	2	1	0	0	1	2	1	1	0	2	0	2	2	2	0	2	0	0	2	2	2	1	2	1	2	1	0	0	0	1	0	0	0	0	1	0	0	0	1	1	0	1
83	0	1	1	1	0	1	1	2	0	0	2	0	1	0	0	0	2	1	1	1	1	0	1	0	0	1	1	2	0	1	0	1	1	0	0	1	1	0	0	1	0	0	0	1	0	0	0	0	0
84	1	1	2	1	0	2	2	1	2	1	1	0	2	2	2	0	1	1	0	0	0	0	2	0	0	2	0	1	2	0	0	0	2	0	0	1	0	0	0	0	0	0	0	0	1	0	0	0	1
85	1	2	1	0	0	1	2	1	1	1	1	0	0	0	0	0	1	0	2	1	2	0	2	0	0	0	1	2	2	0	1	0	0	2	0	2	1	1	0	0	0	0	0	1	0	1	1	1	2
86	0	1	2	1	0	2	1	1	1	1	1	1	1	1	1	0	2	1	1	1	2	0	1	0	0	2	1	2	0	1	0	0	1	2	1	2	0	0	0	0	0	0	0	0	0	2	1	0	1
87	0	1	2	1	0	2	2	0	2	2	0	1	1	1	1	0	1	1	1	2	2	0	2	0	0	1	2	2	0	2	1	0	0	0	0	1	1	1	0	0	0	1	0	0	1	0	0	0	0
88	1	1	1	0	0	0	2	0	2	2	0	0	0	0	0	0	2	1	2	1	2	0	2	0	0	2	1	1	2	1	0	0	0	1	0	1	1	0	0	0	0	0	0	0	0	0	0	0	0
89	1	0	2	0	0	2	2	1	2	2	0	0	0	0	0	0	2	1	2	2	2	0	2	0	0	0	1	1	0	1	1	1	2	0	0	1	1	0	0	0	0	0	1	0	1	2	0	0	0
90	0	1	1	0	1	1	2	0	2	2	0	0	1	1	1	0	2	1	2	2	2	0	1	0	0	1	1	2	0	1	1	0	0	1	0	2	2	1	0	0	0	0	1	0	1	0	0	0	1
91	0	0	2	0	0	1	2	1	2	2	0	1	2	0	0	0	2	1	0	0	1	0	1	0	0	1	1	1	1	1	1	1	1	1	1	1	0	1	0	0	0	1	0	0	2	0	0	0	1
92	1	1	1	0	0	1	2	1	2	2	0	0	1	1	1	0	2	1	1	1	1	0	1	0	0	1	1	1	1	1	0	0	1	0	0	1	1	1	1	0	0	1	0	0	0	1	0	0	1
93	0	2	0	0	0	0	2	1	2	1	0	0	0	0	0	0	1	0	0	0	1	0	2	0	0	1	1	1	1	1	0	1	0	1	0	1	2	1	0	1	0	0	0	0	0	0	0	1	2
94	0	1	1	0	0	1	1	1	1	1	1	1	1	0	0	0	1	1	1	1	1	0	2	0	0	0	1	2	2	1	1	1	1	2	0	2	0	0	0	0	0	0	1	0	0	0	0	0	0
95	1	1	1	0	0	1	2	0	2	2	0	0	2	2	2	0	2	1	1	1	1	0	0	1	1	1	1	2	1	1	1	0	1	1	0	2	1	0	0	0	0	1	0	0	1	1	0	0	1
96	0	1	2	1	0	2	1	1	1	1	1	0	0	0	0	0	2	0	2	2	2	0	2	0	0	1	2	2	0	2	0	1	1	1	0	1	0	0	0	0	0	0	1	1	1	2	0	0	0
97	1	1	1	0	0	1	0	2	0	0	2	0	1	1	1	0	1	1	1	1	1	0	2	0	0	2	1	2	0	1	0	0	1	2	0	2	2	0	0	0	1	0	0	1	0	1	0	0	1
98	0	0	2	0	0	1	1	2	1	0	1	0	0	0	0	0	0	0	1	0	1	0	1	0	0	2	0	1	2	0	0	0	1	2	2	2	0	0	0	0	0	0	0	1	0	1	0	0	1
99	1	1	1	1	0	1	2	1	2	2	0	0	0	0	0	0	1	0	2	2	2	0	1	0	0	1	2	2	1	2	0	1	1	1	1	1	2	0	0	1	0	0	0	0	1	1	0	0	1
100	0	1	1	1	1	2	0	2	0	0	2	0	1	1	1	0	2	1	1	1	1	0	1	1	1	0	1	1	2	0	1	0	2	1	0	1	2	1	0	0	0	0	1	0	1	1	0	0	1
101	1	2	1	0	0	0	2	0	2	1	1	1	1	0	0	0	1	0	1	1	1	0	2	0	0	1	1	2	1	1	1	1	1	1	1	1	1	0	0	0	0	0	1	0	1	0	0	0	2
102	1	2	1	0	0	1	1	1	1	1	1	0	2	0	0	1	2	0	2	2	2	0	2	0	0	1	2	2	0	2	1	1	2	0	0	2	2	0	0	0	0	0	0	1	1	1	0	0	0
103	0	1	1	0	0	1	2	0	2	1	2	0	0	0	0	0	1	1	1	0	1	0	2	0	0	0	2	2	0	2	0	1	1	0	0	1	1	0	0	1	0	0	1	0	2	1	0	1	0
104	1	1	1	1	0	1	2	2	1	1	0	1	1	0	0	0	1	0	2	2	2	1	2	0	0	2	1	2	1	0	0	1	1	2	0	2	2	1	0	0	0	0	0	0	0	2	0	1	2
105	1	2	1	0	0	1	2	1	2	2	0	0	0	0	0	0	2	1	1	1	2	1	0	1	1	1	0	1	0	1	0	0	1	1	0	1	2	0	0	2	0	0	0	0	2	1	1	0	1
106	1	0	2	1	0	2	1	1	1	1	1	0	0	0	0	0	2	0	1	2	2	0	1	0	0	1	2	2	0	2	1	0	1	2	0	1	2	0	0	1	1	1	0	0	1	1	0	0	1
107	1	1	1	0	0	0	2	2	1	0	0	0	1	1	1	0	1	0	0	0	1	0	1	0	0	1	1	2	1	1	0	0	1	2	0	2	1	0	0	0	0	1	0	0	1	1	0	0	1
108	0	1	2	0	0	2	2	2	2	0	1	0	1	2	1	0	0	0	1	1	2	0	1	0	0	0	2	2	0	1	1	1	2	1	0	2	0	0	0	0	0	0	0	1	0	1	1	0	1
109	0	1	1	1	0	1	1	2	1	0	2	1	2	1	1	0	1	1	1	1	1	0	2	0	0	2	1	2	1	1	1	0	0	2	1	2	2	0	0	1	0	0	0	1	0	1	0	0	0
110	1	1	2	0	0	1	2	2	1	0	0	0	1	0	0	0	1	1	0	0	1	0	2	0	0	1	1	2	0	1	0	1	0	2	1	2	1	1	0	0	0	1	0	0	1	1	0	0	0
111	1	1	1	0	0	1	2	2	2	0	0	0	1	1	1	0	1	0	1	1	1	0	2	0	0	1	2	2	0	2	0	1	2	1	0	2	1	0	0	0	0	1	0	0	0	1	0	1	1
112	0	2	0	0	0	0	2	2	1	1	0	0	0	0	0	0	1	1	1	1	1	0	1	1	1	0	2	2	1	2	0	1	0	2	0	2	1	1	1	0	0	0	0	0	1	0	0	0	2
113	0	0	2	0	0	1	0	2	0	0	1	1	1	0	0	0	1	0	1	0	1	2	0	0	0	1	0	1	2	0	0	1	1	2	0	2	2	1	1	1	0	0	1	0	2	1	1	0	2
114	1	0	2	0	0	2	1	2	1	1	1	0	0	0	0	0	2	0	2	2	2	0	2	0	0	1	2	2	1	1	2	0	0	2	2	2	2	1	0	0	0	0	1	0	1	0	0	0	1
115	0	1	2	1	0	2	2	1	2	1	0	0	0	0	0	0	1	1	0	0	1	0	2	0	0	2	2	2	2	1	1	1	1	1	1	1	1	0	0	1	0	0	1	0	1	1	0	0	0
116	0	1	1	0	0	1	1	2	0	0	1	1	2	1	1	1	2	2	2	2	2	0	1	0	0	1	2	2	0	2	0	0	1	1	0	1	1	0	1	0	0	0	0	0	0	1	0	0	1
117	1	2	0	0	0	0	1	2	1	1	1	0	1	2	1	0	2	2	1	1	2	0	2	0	0	1	2	2	0	2	0	0	1	1	0	2	0	0	0	0	0	0	0	1	0	1	0	0	0
118	0	1	2	1	0	2	1	1	1	1	1	0	0	0	0	0	1	0	1	1	1	0	2	0	0	1	2	2	0	2	0	0	1	1	0	1	1	0	0	0	1	0	1	0	0	0	0	0	1
119	1	1	1	0	0	2	1	2	1	1	1	0	0	0	0	0	1	0	1	1	1	0	2	0	0	0	0	1	1	1	0	0	0	1	0	2	0	0	0	0	0	0	1	0	1	0	1	0	2
120	1	0	2	1	0	2	1	2	1	0	2	0	1	1	1	0	1	0	1	1	1	0	2	0	0	2	1	2	1	1	1	1	1	0	0	1	1	0	0	0	0	0	1	0	2	2	0	0	1
121	1	1	1	0	0	0	0	2	1	1	0	0	1	1	1	0	2	1	1	1	1	0	2	0	0	1	2	2	0	1	1	0	1	2	0	2	2	1	1	1	1	0	0	0	0	1	0	1	1
122	0	0	2	0	0	1	2	1	1	1	0	0	1	0	0	0	2	2	1	1	1	0	2	0	0	1	1	2	2	1	2	1	2	1	0	1	2	0	0	0	0	0	1	0	1	2	0	0	0
123	1	2	1	0	0	1	2	0	2	2	0	0	2	1	1	1	2	1	2	2	2	0	2	0	0	0	0	1	0	0	1	0	1	1	0	2	2	1	0	1	0	0	0	0	0	1	0	0	2
124	1	1	2	1	0	1	2	2	1	1	0	0	1	0	0	0	1	0	1	1	1	0	2	0	0	2	2	2	0	2	0	0	1	1	0	2	0	0	0	1	0	0	0	0	0	1	0	0	1
125	1	2	1	1	0	1	2	1	2	2	0	0	0	0	0	0	0	0	1	1	2	1	1	0	0	0	2	2	0	2	0	1	0	1	0	2	1	0	0	0	0	0	1	0	0	1	1	1	2
126	0	0	2	0	0	1	2	1	2	2	0	0	1	1	1	0	2	0	2	2	2	0	2	0	0	0	2	2	2	2	0	1	1	2	0	2	0	1	0	0	0	1	0	0	1	0	0	0	1
127	1	0	2	0	0	2	2	1	2	1	0	1	1	0	0	0	0	0	1	1	1	0	2	0	0	2	1	2	0	1	0	0	1	2	1	1	2	2	0	0	0	0	0	0	0	1	0	0	0
128	0	2	0	1	0	1	1	1	1	1	1	0	0	0	0	0	0	0	2	1	2	0	2	0	0	1	1	1	0	1	1	1	1	1	0	2	0	0	0	0	0	0	1	0	1	0	0	0	0
129	0	1	1	0	1	1	2	1	2	1	1	0	0	0	0	0	1	2	2	2	2	0	2	0	0	1	2	2	0	1	1	0	1	1	0	2	1	0	0	0	0	0	1	0	1	0	0	1	1
130	0	2	0	0	0	0	2	1	2	1	0	0	0	0	0	0	0	0	1	1	1	0	2	0	0	0	1	2	0	2	1	0	1	1	0	2	0	0	0	0	0	0	0	0	2	1	1	0	1
131	1	2	0	1	0	1	2	2	1	1	0	0	2	1	1	0	1	0	2	1	2	0	2	0	0	1	1	2	2	1	1	1	1	2	2	2	1	0	1	0	0	0	0	0	0	1	0	0	1
132	1	1	1	0	0	1	1	1	2	2	0	2	2	2	2	0	1	1	2	2	2	0	1	1	1	0	2	2	2	1	1	0	0	1	0	1	2	1	0	0	0	0	2	0	2	1	0	1	1
133	1	0	2	1	0	2	2	1	1	1	0	1	1	0	0	0	1	0	2	1	2	0	1	1	1	1	2	2	0	1	1	0	1	1	0	2	0	0	0	1	0	0	0	0	1	0	0	0	0
134	0	2	1	0	0	1	2	1	2	1	1	0	1	1	1	0	0	0	0	0	1	0	1	1	1	0	1	2	1	1	1	1	1	1	0	2	1	0	0	1	0	1	0	0	1	1	0	0	0
135	1	1	1	1	0	1	1	2	0	0	0	1	2	1	1	0	1	1	0	0	0	0	2	0	0	0	1	1	1	1	0	1	1	1	1	1	2	0	0	1	0	0	0	0	2	1	0	0	1
136	0	1	1	0	0	1	2	2	1	1	1	0	2	2	2	0	1	1	1	1	1	0	0	0	0	0	2	2	1	2	0	1	1	1	0	2	2	0	0	1	1	0	0	0	0	0	0	0	1
137	0	0	2	0	0	2	1	1	1	1	1	1	2	1	1	0	1	0	2	2	2	0	1	1	1	0	2	2	0	2	1	1	1	1	0	2	2	0	0	1	0	0	0	0	0	1	1	1	2
138	1	1	1	0	0	1	2	2	1	1	1	1	1	0	0	0	2	0	2	2	2	0	1	0	0	1	2	2	0	2	0	1	2	1	1	1	1	0	0	0	0	0	0	0	2	1	0	1	1
139	0	1	1	0	0	1	2	0	2	1	1	0	0	0	0	0	1	0	1	1	1	0	0	0	0	0	2	2	0	1	0	2	2	1	1	2	1	0	1	0	1	0	1	0	1	2	0	0	1
140	0	1	2	0	0	0	0	1	1	1	1	0	0	0	0	0	2	1	1	1	1	0	2	0	0	1	2	2	0	1	1	1	1	1	1	1	2	0	0	2	0	2	0	0	0	0	0	0	1
141	0	1	1	1	0	2	2	0	2	1	1	0	0	0	0	0	2	2	2	1	2	0	1	0	0	2	1	2	0	2	0	0	0	2	0	2	0	0	0	0	0	0	0	0	0	0	0	1	0
142	1	2	1	2	0	2	1	2	1	1	1	0	0	0	0	0	2	2	1	1	2	0	1	1	1	0	1	1	0	1	0	2	1	2	1	2	2	1	0	1	0	0	1	0	2	2	1	0	1
143	0	1	1	0	0	1	2	2	1	1	0	1	2	2	2	0	1	0	1	1	1	0	1	1	1	1	1	2	0	1	1	0	1	0	0	2	2	1	0	1	0	0	0	1	1	1	1	0	1
144	1	1	2	0	0	1	2	1	1	1	0	0	0	0	0	0	0	1	1	1	1	0	2	0	0	0	2	2	1	2	0	0	1	1	1	2	1	0	0	1	0	0	0	1	1	2	0	0	1
145	1	2	0	0	0	1	1	1	1	1	2	0	0	0	0	0	1	1	0	0	0	0	2	0	0	1	2	2	0	2	1	0	2	1	0	1	1	0	0	0	0	1	0	0	1	0	0	0	1
146	0	2	1	1	0	1	2	0	2	2	0	1	1	0	0	0	1	0	2	2	2	0	2	0	0	2	1	1	1	1	0	0	0	2	2	2	2	0	0	0	0	0	0	0	1	1	0	0	1
147	0	1	1	0	0	1	1	2	1	0	2	1	1	0	0	0	1	0	2	2	2	0	1	1	1	1	2	2	1	2	0	1	1	1	0	1	0	0	0	0	0	0	1	0	1	0	0	0	0
148	0	1	1	0	0	1	2	2	2	1	0	0	1	0	0	0	1	0	1	1	2	0	2	0	0	0	2	2	0	2	0	1	1	1	0	2	1	0	1	0	0	0	1	0	1	1	0	0	0
149	1	1	2	1	0	2	1	1	1	1	1	0	1	1	1	1	1	2	1	1	2	0	2	0	0	2	1	0	2	0	0	0	1	0	0	0	1	0	0	1	1	0	0	1	1	1	0	1	1
150	0	1	2	1	0	2	2	0	2	2	0	1	2	2	2	0	1	1	0	0	2	0	2	0	0	1	2	2	0	2	0	0	0	2	1	2	0	0	0	0	0	0	0	0	1	2	1	1	1
151	0	1	1	0	0	0	1	1	0	0	1	0	1	1	1	0	2	2	1	1	1	0	0	1	1	1	2	2	0	0	0	0	0	2	0	1	1	0	0	1	0	0	0	0	1	2	0	0	1
152	0	1	1	0	0	1	2	1	2	2	0	0	2	1	1	0	0	0	1	2	2	0	2	0	0	0	2	2	0	2	1	0	0	2	1	2	1	0	0	1	0	0	0	0	2	1	0	0	2
153	1	1	2	0	0	2	2	1	2	2	0	0	0	0	0	0	2	1	2	2	2	0	2	0	0	1	0	1	1	1	0	0	1	1	0	1	2	0	0	0	0	0	0	0	2	2	0	0	0
154	1	1	2	1	0	1	1	2	1	0	1	0	0	1	1	0	1	1	1	1	2	0	0	0	0	0	2	2	1	2	0	1	1	2	1	2	1	0	0	0	0	0	1	0	0	1	0	0	0
155	1	1	1	1	0	1	1	2	0	0	1	0	1	0	0	0	1	1	1	0	2	0	2	0	0	1	0	1	1	1	0	0	2	1	0	2	2	0	0	1	1	0	0	1	0	0	0	0	1
156	0	1	1	1	0	1	1	2	1	1	1	1	2	1	1	1	1	1	2	0	2	0	1	1	1	1	2	2	1	2	0	0	0	1	1	2	2	0	0	0	0	0	1	0	1	0	0	0	0
157	0	1	2	1	0	2	2	0	2	2	0	1	1	0	0	0	0	0	1	1	1	0	2	0	0	1	0	1	1	0	0	2	2	1	0	2	1	1	0	0	0	0	0	0	0	2	0	0	0
158	0	1	1	0	1	1	1	1	1	1	1	0	0	0	0	0	0	0	1	1	1	0	2	0	0	0	1	2	0	1	0	1	1	2	0	2	2	0	0	1	0	1	0	0	1	0	0	0	0
159	1	1	1	0	0	1	1	2	2	2	1	0	1	1	1	0	2	2	1	1	1	0	1	0	0	2	2	1	1	1	1	0	2	0	0	1	1	0	0	0	0	0	1	0	1	0	0	1	1
160	1	0	2	0	1	1	1	2	0	0	1	0	0	0	0	0	1	1	1	1	1	0	2	0	0	2	1	2	2	0	1	0	1	1	0	2	2	1	1	0	2	0	0	0	0	0	0	0	0
161	0	2	1	0	0	1	1	2	1	1	1	0	0	0	0	0	2	2	2	2	1	0	2	0	0	0	2	2	0	2	1	0	0	2	2	2	1	0	0	0	1	0	1	0	1	2	1	1	2
162	0	2	1	2	0	2	0	2	1	1	0	0	2	1	1	1	1	0	2	2	2	0	2	0	0	1	1	1	2	0	1	0	1	1	1	2	1	0	1	0	0	0	0	0	0	0	0	0	1
163	1	1	0	0	0	0	1	2	0	0	0	1	1	1	1	0	2	0	2	2	2	0	2	0	0	1	0	1	2	0	1	2	1	1	0	2	2	0	0	2	0	0	0	1	0	0	0	0	0
164	1	1	1	0	0	0	2	2	2	1	0	0	1	1	1	0	1	1	1	1	1	0	2	0	0	0	1	1	1	1	0	2	2	0	0	0	0	0	0	0	0	0	0	1	0	1	0	0	1
165	0	1	2	1	0	2	0	1	1	1	1	1	2	2	2	0	1	0	0	0	1	0	2	0	0	0	1	2	1	1	1	1	2	0	0	1	1	0	0	0	0	0	1	0	1	1	0	0	1
166	1	1	1	0	1	2	2	0	1	1	0	1	1	0	0	0	1	1	0	0	1	0	2	0	0	1	2	2	1	2	0	0	1	1	0	2	1	1	0	0	0	0	0	0	0	1	1	0	1
167	1	0	2	1	0	2	2	2	2	1	0	0	0	0	0	0	1	1	2	2	2	0	1	1	1	1	1	1	1	0	0	2	2	1	1	2	1	0	0	2	0	0	1	0	0	0	0	0	0
168	0	1	2	1	0	1	2	0	2	2	0	0	0	0	0	0	1	1	1	2	2	0	1	0	0	1	2	2	0	2	1	0	1	1	0	1	0	0	0	0	0	0	0	1	0	0	0	0	1
169	1	2	1	1	0	1	2	2	2	2	0	1	2	1	1	0	1	1	0	1	1	0	1	0	0	1	2	2	0	1	1	0	1	2	0	2	0	0	0	1	0	1	0	0	1	0	0	0	1
170	0	2	0	0	0	0	1	2	1	1	1	1	2	1	2	1	1	0	1	1	1	0	1	0	0	1	1	2	0	1	2	0	0	2	1	2	1	0	0	0	0	0	0	0	1	1	0	0	0
171	0	2	1	0	0	1	2	0	2	2	0	0	1	0	0	0	1	1	1	1	1	0	2	0	0	1	0	2	1	0	1	0	1	0	0	2	2	0	0	1	0	0	0	0	0	0	0	0	0
172	0	0	2	1	0	2	1	2	1	0	1	0	2	2	2	0	1	1	1	1	1	1	2	0	0	2	1	2	0	1	1	1	1	1	0	2	2	1	1	1	1	0	1	0	1	1	0	0	1
173	1	1	1	1	0	1	1	2	0	0	0	1	2	2	2	0	1	0	1	1	1	0	2	0	0	1	1	2	1	1	0	1	1	1	0	1	1	0	0	1	0	0	1	1	1	2	0	0	1
174	0	2	0	1	1	1	2	2	1	1	1	0	0	0	0	0	1	1	1	2	2	0	1	0	0	1	1	2	1	1	1	1	1	1	0	1	0	1	0	0	0	0	0	0	2	0	0	0	1
175	1	1	2	1	0	2	2	1	2	1	0	0	0	0	0	0	0	0	0	1	1	0	2	0	0	1	1	1	1	1	0	0	0	2	0	2	1	0	0	1	1	0	0	0	1	0	1	0	2
176	0	1	1	1	0	1	2	2	2	1	1	0	0	0	0	0	0	0	2	1	2	0	2	0	0	0	1	2	0	2	1	0	1	0	0	1	0	0	0	0	0	1	0	0	0	1	0	0	1
177	0	1	1	0	0	1	1	1	1	0	1	1	1	0	0	0	2	1	2	2	2	0	1	1	1	2	1	1	0	1	0	0	0	1	0	1	0	0	0	0	0	1	0	0	1	1	1	1	2
178	1	1	1	1	0	1	1	1	2	2	1	0	0	0	0	0	0	0	0	0	1	0	2	0	0	1	1	2	0	1	1	0	0	2	1	2	1	0	0	0	0	0	0	1	1	2	0	0	0
179	1	0	2	0	1	1	1	1	1	0	1	0	2	1	1	0	1	1	1	2	2	0	2	0	0	2	2	2	0	2	0	1	1	0	0	1	1	0	0	0	0	0	0	0	1	0	0	0	2
180	1	1	1	1	0	2	2	1	2	2	0	0	0	0	0	0	2	2	2	2	2	0	2	0	0	0	2	2	0	2	1	1	1	0	0	1	1	0	1	0	0	0	0	0	1	1	0	1	1
181	1	2	2	0	0	1	1	1	1	1	0	0	0	0	0	0	0	0	0	1	2	1	2	0	0	2	2	2	0	1	1	0	0	1	0	1	2	0	0	2	0	0	0	0	1	0	0	0	0
182	1	1	0	0	0	0	1	1	1	1	1	1	1	0	0	0	2	1	1	1	1	0	0	1	1	0	2	1	1	1	0	1	1	2	1	2	0	1	0	0	0	1	1	0	1	0	1	0	1
183	0	1	2	2	0	2	1	2	1	0	1	1	1	0	0	0	0	0	2	1	2	0	1	0	0	1	1	1	1	1	1	0	1	2	0	2	1	0	0	0	0	1	0	0	1	0	0	0	0
184	1	1	1	1	0	1	2	2	2	1	0	1	1	1	1	0	1	1	2	2	2	1	1	0	0	1	2	2	0	2	1	0	0	2	1	1	2	1	0	0	0	0	0	0	1	0	0	0	0
185	0	1	2	0	0	2	2	2	1	1	0	0	0	0	0	0	2	2	1	1	2	0	1	1	1	2	2	2	0	2	0	2	2	1	0	2	2	0	0	2	0	0	0	0	1	1	0	0	1
186	0	2	1	0	0	0	2	2	2	1	0	0	0	0	0	0	1	0	1	1	1	0	2	0	0	1	1	2	0	1	1	2	2	0	0	1	1	0	0	0	0	0	0	0	0	1	1	0	2
187	0	0	2	0	0	1	1	1	1	1	2	0	1	0	0	0	2	1	2	2	2	0	1	0	0	1	1	2	1	1	0	1	1	1	1	2	1	0	1	0	1	1	0	1	2	0	0	0	1
188	0	0	2	0	0	2	2	1	2	2	0	0	0	0	0	0	1	0	0	0	2	0	2	0	0	0	2	2	1	2	0	0	1	0	0	1	2	0	0	1	0	0	0	0	0	1	0	0	1
189	0	1	2	0	0	1	2	1	1	0	1	2	2	1	1	0	1	0	1	1	1	0	2	0	0	0	1	2	0	1	0	0	1	1	0	2	2	0	0	1	0	1	1	0	1	0	2	0	2
190	0	0	2	2	0	2	1	1	1	1	1	1	1	0	1	1	1	1	1	2	2	0	1	1	1	1	2	2	1	0	1	0	1	2	1	2	2	0	0	1	0	1	0	1	2	1	1	0	1
191	0	2	1	2	0	2	1	2	1	1	0	0	0	0	0	0	2	0	2	2	2	0	2	0	0	1	2	2	0	1	1	1	1	2	1	2	1	0	0	2	0	0	1	0	1	2	0	0	1
192	1	0	2	0	0	2	1	2	1	1	1	0	1	1	1	0	2	0	2	1	2	0	2	0	0	2	1	1	1	1	0	0	0	1	0	1	1	0	0	1	0	0	0	0	2	1	0	1	2
193	0	1	1	0	0	1	2	2	2	1	0	0	0	0	0	0	1	1	1	0	0	0	2	0	0	2	1	1	1	1	0	0	0	2	0	2	2	1	0	1	0	1	0	0	1	0	0	0	0
194	1	1	2	1	0	1	2	1	1	1	0	1	1	0	1	1	1	1	1	1	1	0	2	0	0	1	1	2	1	1	1	1	2	1	1	1	0	0	0	0	1	0	0	1	0	0	0	0	1
195	0	1	1	0	1	2	1	1	1	1	1	0	1	0	0	0	1	1	1	1	1	0	2	0	0	1	1	2	1	1	0	0	2	1	0	1	0	0	0	1	0	0	0	0	1	1	0	1	1
196	0	1	0	1	0	1	2	1	2	1	0	0	1	1	1	0	1	1	2	2	2	0	0	1	1	1	2	2	0	2	0	1	1	2	2	2	1	0	0	0	0	0	0	0	0	1	0	0	0
197	1	2	2	1	0	1	2	0	2	2	0	1	2	1	1	1	2	1	2	2	2	0	2	0	0	1	2	2	0	2	1	1	1	2	1	2	2	0	0	1	1	0	0	0	0	1	0	0	1
198	0	1	1	1	0	2	1	2	1	1	0	0	1	1	1	0	1	0	1	1	2	0	1	1	1	0	2	2	0	2	0	1	1	2	0	2	1	0	0	0	0	0	0	2	0	1	0	0	1
199	1	2	1	1	0	1	2	2	1	0	0	1	2	1	1	0	0	1	1	1	1	0	1	1	1	1	1	1	2	0	1	1	1	1	0	2	1	0	0	1	0	0	0	0	0	0	0	0	1
200	0	1	1	1	0	2	2	1	1	1	0	0	0	0	0	0	1	1	2	2	2	0	1	1	1	0	1	1	1	1	1	1	1	0	0	0	1	1	0	0	0	1	0	1	1	0	0	1	2
201	1	0	2	0	0	1	1	2	0	0	1	0	0	0	0	0	0	0	1	2	2	0	1	1	1	1	1	2	1	1	1	2	2	0	0	0	0	0	0	0	0	0	0	0	1	0	0	1	1
202	1	1	2	1	0	2	2	2	2	2	0	0	1	1	1	0	1	1	1	1	2	0	1	1	1	1	1	2	1	1	1	0	2	2	0	2	2	0	0	2	0	0	0	0	0	1	0	0	0
203	1	0	2	0	0	1	1	2	0	0	1	1	2	1	1	1	1	1	2	2	2	1	1	0	0	0	0	1	2	0	0	0	1	2	1	1	1	0	0	2	0	0	1	0	0	1	0	0	1
204	1	2	0	1	0	1	2	2	2	1	0	0	2	2	2	0	1	0	2	2	2	0	2	0	0	0	2	2	0	2	1	0	1	1	0	2	1	0	0	1	0	0	1	0	1	0	0	0	0
205	0	2	1	1	0	1	2	2	1	0	0	0	1	1	1	0	0	0	1	1	1	0	2	0	0	1	2	2	1	2	0	1	1	0	0	1	0	0	0	1	0	0	1	1	0	1	0	0	0
206	0	0	2	0	0	1	2	1	2	0	1	1	1	0	0	0	0	0	2	2	2	0	2	0	0	2	0	1	1	0	0	1	1	1	0	2	0	0	0	0	0	0	1	0	1	2	0	0	1
207	1	2	2	0	0	1	1	2	1	1	0	1	1	0	1	1	1	1	0	0	0	0	0	1	1	0	1	1	1	1	0	0	2	2	0	2	1	0	0	0	0	0	0	0	0	0	0	0	1
208	1	1	1	1	0	2	2	1	2	2	0	0	1	1	1	0	0	0	0	0	0	0	2	0	0	0	1	1	1	1	1	1	0	2	1	2	2	1	0	1	0	0	0	1	0	1	2	0	2
209	1	2	1	0	0	1	1	2	1	0	1	0	1	1	1	0	1	1	2	2	2	0	2	0	0	0	2	2	1	2	0	1	1	2	0	2	2	0	0	1	0	1	0	1	0	1	0	1	1
210	1	1	1	1	0	1	2	2	2	1	0	0	1	1	1	0	2	1	1	1	2	0	2	0	0	1	2	2	0	1	1	2	2	1	0	2	1	0	0	1	0	0	0	0	0	0	0	0	0
211	0	1	1	1	0	1	2	2	1	0	0	0	1	1	1	1	1	1	1	1	1	0	1	0	0	0	1	0	2	0	0	0	0	2	1	1	1	1	0	0	0	0	0	1	1	1	0	0	1
212	1	0	2	1	0	2	2	2	2	1	0	0	0	0	0	0	2	0	1	1	1	1	2	0	0	0	1	2	1	1	1	1	2	2	0	2	1	1	1	0	0	0	1	0	1	1	0	2	2
213	1	2	0	0	0	0	1	1	1	1	1	0	2	2	2	0	0	0	1	1	1	1	0	1	1	0	2	2	0	2	1	1	1	2	1	2	1	0	0	0	1	0	0	0	1	0	0	1	1
214	1	0	2	0	0	1	2	0	2	2	0	1	1	0	1	1	1	0	1	1	1	0	2	0	0	1	2	1	1	1	1	0	0	1	1	1	1	0	0	1	0	0	1	1	1	1	0	0	0
215	0	1	1	1	0	2	2	2	1	1	0	0	0	0	0	0	0	0	1	1	1	0	1	0	0	1	1	2	0	1	0	1	1	2	1	2	2	1	0	0	0	0	0	0	0	1	0	0	1
216	1	1	2	1	0	1	2	2	1	0	0	1	2	1	1	1	0	0	2	2	2	0	1	0	0	1	2	2	1	1	1	2	2	0	0	0	0	0	0	0	0	0	0	0	1	0	0	0	1
217	1	0	2	1	0	2	1	1	1	1	0	1	1	0	0	0	0	0	1	1	1	0	2	0	0	2	2	2	0	2	0	1	2	0	0	1	2	0	0	0	0	1	0	0	0	0	0	0	1
218	1	0	1	0	0	1	2	1	2	2	0	0	0	0	0	0	1	0	1	1	1	1	1	0	0	1	1	2	0	1	1	1	1	1	0	2	2	0	0	1	1	0	0	0	1	0	1	0	1
219	0	0	2	0	0	1	2	1	2	0	0	0	0	0	0	0	1	1	2	2	2	0	1	0	0	1	0	1	1	1	0	1	1	1	0	2	2	0	0	1	0	0	0	0	1	0	0	0	0
220	0	2	0	1	0	1	2	1	2	1	1	0	0	0	0	0	1	1	1	1	1	0	1	0	0	2	0	1	1	0	0	1	1	1	0	2	2	0	0	1	0	0	0	0	0	1	0	0	2
221	1	1	1	0	0	1	1	2	1	1	0	2	2	0	0	1	1	1	0	0	1	0	2	0	0	0	2	2	0	2	1	0	1	0	0	1	1	0	0	1	0	0	1	0	1	1	0	0	0
222	1	1	1	1	0	2	2	1	2	2	0	0	1	1	1	0	0	0	0	0	2	0	2	0	0	1	2	2	1	1	0	0	1	2	0	2	1	0	0	0	0	0	0	0	1	0	0	0	0
223	0	2	0	1	1	1	1	2	1	1	1	0	0	0	0	0	1	1	0	0	0	1	2	0	0	1	2	2	1	2	0	1	1	0	0	1	1	0	0	1	0	0	1	0	1	0	0	0	0
224	1	2	0	0	0	0	1	1	1	1	1	0	1	1	1	0	0	0	1	1	2	0	1	1	1	1	1	1	1	0	0	2	2	0	0	1	0	0	0	0	0	0	0	0	0	2	1	0	2
225	0	0	2	0	0	1	2	2	2	0	0	0	0	0	0	0	2	1	0	0	1	0	2	0	0	0	2	2	0	1	0	1	1	1	0	2	0	0	0	0	0	0	0	0	0	1	0	0	0
226	0	0	2	0	0	2	2	1	1	0	0	0	1	0	0	1	1	1	2	2	2	0	1	0	0	1	2	2	0	2	1	1	1	1	0	2	2	0	0	1	0	0	0	0	0	1	0	0	2
227	1	2	0	0	0	0	2	2	1	1	0	0	0	0	0	0	2	2	1	1	1	1	2	0	0	1	2	2	1	1	2	1	2	0	0	2	0	0	0	0	1	0	2	0	2	0	0	0	2
228	0	0	2	0	0	1	0	1	1	1	1	0	0	0	0	0	1	1	0	0	0	0	2	0	0	0	1	2	1	1	0	0	1	1	0	1	0	0	0	1	0	0	0	0	1	0	0	0	0
229	0	1	1	0	0	1	1	1	1	1	1	0	0	0	0	0	1	0	0	0	1	0	1	0	0	1	2	2	0	2	0	1	0	1	0	1	0	0	0	1	0	1	1	0	1	0	0	0	0
230	0	1	1	0	0	1	2	2	2	2	0	0	0	0	0	0	1	0	1	1	1	0	0	0	0	0	2	2	0	1	0	0	0	2	1	2	0	0	0	0	0	0	1	0	1	1	0	0	1
231	0	2	0	0	0	0	2	1	1	0	0	1	2	1	1	1	1	1	0	0	1	0	2	0	0	1	1	2	2	1	0	2	2	2	1	2	2	1	0	1	0	0	1	0	0	0	0	0	2
232	1	2	0	0	0	0	2	1	2	2	0	0	0	0	0	0	1	1	2	2	2	0	2	0	0	1	1	2	1	1	1	0	1	2	0	2	1	0	0	1	0	0	0	0	0	0	0	0	1
233	1	0	2	1	0	2	2	1	1	1	0	1	1	1	1	0	1	0	1	1	1	0	1	0	0	1	1	2	1	1	0	1	1	1	0	2	2	0	1	0	0	0	1	0	1	0	0	0	1
234	0	1	1	1	0	1	1	1	2	2	0	0	0	0	0	0	2	2	1	1	1	0	1	0	0	2	1	1	1	0	0	0	1	1	0	1	1	0	0	0	0	1	0	0	2	0	0	0	1
235	1	0	2	1	0	2	2	0	2	2	0	0	2	2	2	1	0	0	2	2	1	0	1	0	0	0	1	1	1	1	1	1	0	2	1	2	2	1	0	1	0	0	0	0	1	0	0	2	2
236	0	2	1	0	0	1	1	2	0	0	1	0	1	1	1	0	1	0	2	1	2	0	1	0	0	1	2	2	0	2	0	0	0	2	1	2	1	0	0	0	0	1	0	0	1	0	0	0	0
237	0	0	2	0	0	2	2	2	1	1	1	1	1	0	0	0	0	0	1	1	2	0	2	0	0	1	1	2	1	1	0	0	1	1	1	2	1	0	0	2	0	0	0	0	0	1	0	0	1
238	0	1	2	0	0	2	2	0	2	2	0	1	1	0	0	0	1	0	2	1	2	0	2	0	0	1	1	1	0	1	1	0	0	2	1	2	2	0	0	0	1	0	0	0	0	1	0	1	1
239	0	2	0	0	0	0	2	0	2	2	0	1	2	1	1	0	1	1	1	1	1	0	2	0	0	1	1	1	1	1	1	2	2	0	0	1	0	0	0	0	0	0	0	0	0	0	2	0	2
240	0	2	1	1	0	2	1	2	1	0	1	0	1	1	1	0	1	1	1	1	1	0	2	0	0	1	1	1	1	1	0	1	1	1	0	1	0	0	0	1	0	0	0	0	0	0	0	0	0
241	1	1	1	0	0	2	2	0	2	1	1	1	2	2	2	0	2	0	1	2	2	0	1	0	0	1	2	2	0	2	1	1	1	2	0	2	1	0	1	0	0	0	1	0	1	0	0	0	0
242	0	1	1	1	0	1	2	1	2	1	1	0	0	0	0	0	2	1	1	1	1	0	2	0	0	1	1	1	1	1	0	0	1	0	0	2	2	1	1	0	0	0	0	1	1	1	0	0	0
243	1	2	0	0	0	0	1	1	0	0	1	0	0	0	0	0	1	1	2	2	2	0	2	0	0	1	1	1	2	0	1	2	1	0	0	1	2	1	0	1	0	1	0	0	2	0	0	2	2
244	1	1	0	0	0	1	1	2	0	0	1	0	1	1	1	0	1	1	2	2	2	0	2	0	0	1	1	2	1	1	1	2	1	2	1	2	1	0	0	1	0	1	0	1	1	0	0	0	1
245	1	1	0	0	0	1	2	0	2	1	1	0	1	1	1	0	0	0	0	0	0	0	2	0	0	0	0	1	0	1	0	1	1	2	0	2	2	1	1	0	1	0	1	0	1	0	0	0	1
246	0	1	2	0	0	1	2	2	1	0	1	1	1	0	0	0	1	0	1	1	1	0	2	0	0	2	0	1	1	1	0	0	1	0	0	2	1	0	0	1	0	0	0	0	0	1	0	0	1
247	1	1	2	1	0	2	2	1	2	1	0	0	0	0	0	0	2	1	2	2	1	0	2	0	0	0	1	2	1	1	0	1	1	2	1	2	1	0	0	1	0	0	0	0	0	0	0	0	2
248	0	2	1	1	0	1	1	2	0	0	0	0	0	0	0	0	1	1	0	0	0	0	2	0	0	0	2	2	1	0	1	0	0	2	0	2	1	1	0	0	0	0	1	0	1	1	0	0	1
249	0	2	1	0	0	1	2	0	2	2	0	1	1	0	0	0	2	0	2	2	2	0	1	1	1	0	2	2	1	1	1	0	1	1	1	1	1	0	0	1	0	0	0	0	1	0	0	0	1
250	1	1	1	1	0	1	2	1	2	1	0	0	1	1	1	0	1	1	1	2	2	0	1	1	1	0	0	1	1	1	0	2	2	0	0	1	1	0	0	0	0	0	1	0	1	1	0	1	0
251	0	1	2	1	0	2	2	0	2	2	0	0	0	0	0	0	1	0	0	0	1	0	2	0	0	0	2	2	0	1	0	0	1	1	0	2	2	0	0	2	1	0	0	1	0	1	0	2	2
252	1	1	1	1	0	2	2	2	2	1	0	0	1	1	1	0	1	0	1	1	1	0	2	0	0	0	2	2	0	2	0	2	1	1	0	2	1	0	0	1	0	0	1	0	0	0	0	0	1
253	0	2	1	2	0	2	1	2	1	1	0	0	1	0	0	0	1	1	0	0	1	1	2	0	0	0	1	1	1	1	1	0	1	0	0	1	1	0	0	0	1	0	1	0	1	0	0	0	2
254	1	1	1	0	0	1	2	2	1	0	0	0	1	1	1	0	1	0	1	1	1	1	1	0	0	0	0	1	2	0	0	2	2	1	0	2	1	0	0	1	0	0	1	0	1	2	0	0	0
255	0	1	1	0	0	1	1	0	2	2	0	1	1	0	0	0	0	0	1	2	2	0	2	0	0	1	1	2	0	2	0	0	0	2	2	2	1	0	0	0	0	1	0	0	1	0	0	1	1
256	0	0	2	0	0	1	1	2	1	1	1	1	1	0	1	1	0	0	1	1	1	0	2	0	0	1	1	1	0	2	1	0	0	2	0	2	2	1	1	0	2	0	0	1	0	1	0	0	1
257	1	2	1	1	0	1	1	1	2	2	0	0	1	1	1	0	0	0	1	2	2	0	2	0	0	1	2	2	0	2	1	0	1	2	1	2	0	0	0	1	0	0	0	1	0	0	0	0	1
258	0	2	0	0	0	0	1	1	2	1	0	0	0	0	0	0	1	0	1	1	1	1	1	0	0	0	1	1	2	0	1	1	1	2	1	2	2	0	0	2	1	0	1	0	1	1	0	0	1
259	0	1	2	0	0	2	2	0	2	2	0	1	1	0	0	0	0	0	1	0	1	0	2	0	0	1	2	2	0	2	1	0	0	1	0	2	0	1	0	0	0	0	0	0	0	0	0	0	0
260	1	1	2	0	0	1	1	1	1	0	1	0	1	1	1	0	1	1	1	1	1	0	2	0	0	2	0	2	2	0	0	0	2	1	0	1	1	0	0	1	0	0	0	0	0	1	0	1	1
261	1	1	2	1	0	2	1	2	1	1	1	2	2	0	0	1	0	0	1	1	2	0	2	0	0	0	2	2	0	2	1	2	2	2	1	2	0	0	0	0	0	0	0	1	1	1	0	0	0
262	1	2	1	0	0	1	2	1	2	2	0	0	0	0	0	0	0	0	0	0	0	0	2	0	0	0	2	2	0	2	1	2	2	2	1	2	2	0	1	1	0	0	1	0	1	1	0	0	0
263	1	1	1	0	0	1	2	1	2	1	0	1	2	1	1	1	0	1	2	2	2	0	2	0	0	1	2	2	1	2	0	0	1	0	0	2	1	0	0	0	1	0	0	1	0	0	0	0	0
264	0	1	1	1	0	1	2	1	2	2	0	0	1	1	1	0	1	1	1	0	1	0	2	0	0	1	1	1	0	1	0	1	1	0	0	2	2	0	1	1	0	0	0	1	0	0	0	1	0
265	0	0	1	0	0	1	1	2	1	1	1	2	2	1	1	0	1	1	2	0	2	0	2	0	0	1	0	0	1	1	0	1	2	0	0	0	0	0	0	0	0	0	0	0	0	0	1	1	2
266	0	1	2	1	0	1	2	2	2	0	1	1	1	0	0	0	2	1	1	1	2	0	1	0	0	1	2	2	1	1	2	0	0	2	0	1	0	0	0	1	0	0	0	0	0	1	0	0	1
267	1	0	2	0	1	1	2	1	1	1	0	0	1	1	1	0	2	1	1	1	1	0	0	0	0	0	1	2	0	1	0	0	0	1	0	2	1	0	0	0	0	0	1	0	1	1	1	0	1
268	1	2	1	0	0	0	1	2	0	0	1	0	1	1	1	0	0	0	0	1	1	0	2	0	0	0	1	2	0	1	1	2	1	2	1	2	1	1	0	0	0	0	1	0	1	0	0	0	0
269	1	2	1	1	0	1	2	0	2	1	1	1	1	1	1	0	2	2	1	1	1	0	2	0	0	1	2	2	0	2	1	1	1	1	0	2	1	0	0	1	0	2	0	0	1	0	0	0	1
270	1	2	1	0	0	0	2	2	1	1	0	0	1	1	1	0	2	1	2	2	2	0	1	1	1	0	2	2	0	2	0	0	1	1	1	1	1	0	1	0	0	1	0	0	0	0	1	1	2
271	0	1	2	1	0	1	0	2	0	0	1	0	0	0	0	0	0	0	0	0	0	0	1	0	0	1	1	1	2	1	0	1	1	0	0	1	1	0	0	1	1	0	1	0	1	0	0	0	1
272	1	0	2	0	0	1	0	2	0	0	2	1	1	0	0	0	1	1	0	0	1	0	1	1	1	2	1	2	1	1	1	1	1	1	0	2	1	0	1	0	0	0	0	0	1	0	0	0	1
273	0	1	1	0	0	1	1	1	2	1	0	0	2	2	2	0	1	0	1	1	1	0	2	0	0	1	2	2	0	2	1	0	2	1	0	1	2	0	0	2	1	0	1	0	1	2	0	0	0
274	1	1	1	1	0	2	2	2	2	0	0	0	0	0	0	0	2	2	1	1	2	0	2	0	0	1	1	2	0	2	0	0	0	1	1	2	2	0	1	1	0	0	0	1	0	0	0	1	1
275	0	1	1	1	0	2	2	1	2	2	0	1	2	1	1	0	1	1	2	2	1	0	1	1	1	2	2	2	1	1	1	1	2	1	0	2	1	0	0	2	0	0	0	0	0	0	0	0	0
276	0	2	0	0	0	0	1	2	1	1	1	1	1	0	0	0	2	1	1	1	2	0	1	1	1	1	2	2	0	1	0	0	0	2	0	2	0	0	0	0	0	0	1	0	1	0	0	0	1
277	0	2	0	0	0	0	2	0	2	1	1	0	0	0	0	0	1	0	0	0	2	0	1	0	0	1	2	1	1	0	0	0	0	1	0	1	1	0	0	0	0	0	1	0	0	0	0	0	0
278	0	1	1	0	0	1	1	2	1	1	0	0	1	0	0	0	2	1	2	2	2	0	1	0	0	1	1	2	1	1	1	0	1	1	1	2	2	0	0	2	1	1	0	0	1	1	0	0	0
279	0	1	2	0	0	2	1	1	2	2	0	0	0	0	0	0	0	0	2	1	2	0	2	0	0	0	1	1	1	1	0	2	1	1	0	1	1	0	0	0	0	0	0	0	1	2	0	0	0
280	1	1	1	1	1	2	2	1	2	1	1	0	0	0	0	0	2	1	1	1	2	0	2	0	0	1	2	1	1	1	0	0	1	0	0	1	2	0	0	1	0	0	0	0	0	2	0	0	0
281	0	1	1	1	0	2	2	0	2	2	0	1	2	1	1	1	0	0	1	2	2	0	2	0	0	2	0	0	1	0	0	1	0	1	1	2	2	1	1	1	1	0	0	0	0	0	0	0	0
282	1	1	1	1	0	1	1	2	1	0	2	0	0	0	0	0	1	0	1	1	2	0	2	0	0	0	1	0	2	0	0	0	1	1	0	1	2	1	0	0	0	0	0	0	0	2	0	0	1
283	1	1	1	0	0	1	1	1	1	1	1	0	1	1	1	0	1	1	1	1	2	0	2	0	0	1	1	1	1	1	0	1	1	1	0	2	2	1	0	1	0	0	0	0	0	1	0	0	1
284	1	1	1	1	0	1	1	2	1	1	0	0	0	0	0	0	0	0	2	1	2	0	2	0	0	0	1	1	0	1	0	0	0	1	1	1	1	1	0	0	0	0	1	0	1	0	0	1	1
285	1	2	0	0	0	0	2	2	1	0	1	0	0	0	0	0	1	1	0	0	1	0	2	0	0	1	2	2	0	2	1	0	1	2	2	2	1	0	0	1	0	0	1	0	1	1	0	0	0
286	0	0	2	0	0	1	2	1	1	1	1	1	2	1	1	0	1	0	2	2	2	0	1	0	0	2	2	2	0	2	0	1	1	0	0	1	2	0	0	1	0	0	0	0	0	1	0	0	0
287	1	0	2	0	0	2	2	2	1	0	1	0	1	1	1	0	1	1	1	1	1	0	1	0	0	2	2	2	0	2	2	0	2	1	0	1	1	0	0	2	0	1	0	1	0	1	0	0	1
288	1	1	1	1	0	1	2	1	2	1	0	1	1	0	0	0	2	1	2	2	2	1	1	0	0	0	2	2	1	1	0	1	1	2	0	2	2	1	1	0	1	0	0	0	0	1	0	0	0
289	1	1	1	0	0	1	2	1	2	2	0	0	0	0	0	0	0	0	1	1	1	0	2	0	0	2	2	2	0	1	0	2	2	0	0	0	2	0	0	2	0	0	1	0	1	1	0	0	1
290	0	1	1	0	0	1	1	2	0	0	2	0	0	0	0	0	2	0	2	2	2	0	1	1	1	1	2	2	0	2	0	2	2	0	0	1	2	0	1	1	0	0	0	0	0	0	0	0	1
291	1	0	2	0	0	1	2	0	2	2	0	0	0	0	0	0	1	1	1	1	2	0	2	0	0	0	2	2	1	1	2	2	1	1	0	1	2	0	0	1	0	0	0	0	0	1	1	1	2
292	0	1	1	0	0	1	2	2	2	0	0	0	1	0	0	0	0	0	2	2	2	0	0	0	0	0	1	1	2	0	0	0	1	1	0	1	2	0	0	1	0	1	1	0	1	0	0	0	1
293	1	0	2	1	0	2	0	1	1	1	1	0	2	2	2	0	0	0	0	0	1	0	2	0	0	1	1	2	0	1	1	1	1	2	1	2	0	1	0	0	0	0	0	0	0	0	0	0	1
294	1	2	0	0	0	0	1	2	0	0	1	0	0	0	0	0	0	0	2	2	2	0	2	0	0	1	0	1	0	1	0	0	1	0	0	0	1	0	0	0	0	0	1	0	1	0	0	0	2
295	1	0	2	0	0	2	1	2	0	0	0	0	0	0	0	0	0	0	2	1	2	0	2	0	0	2	2	1	1	1	0	0	0	2	2	2	1	0	0	0	0	0	0	0	0	1	0	0	0
296	1	1	1	0	1	0	2	2	1	1	1	1	1	0	1	1	0	0	1	2	2	1	2	0	0	2	2	2	1	2	0	1	0	1	0	2	1	1	0	0	0	0	1	0	0	0	0	0	0
297	1	2	1	0	0	0	2	0	2	2	0	0	2	1	1	0	1	1	2	2	2	1	2	0	0	0	2	2	0	2	0	0	2	1	0	2	1	0	0	1	0	0	0	0	0	1	0	0	0
298	0	1	1	1	0	1	2	0	2	2	0	1	2	1	2	1	0	0	0	0	0	0	1	0	0	2	1	2	0	1	1	1	1	1	1	1	1	1	0	0	0	0	0	0	0	1	0	0	1
299	0	1	2	0	0	0	2	2	2	0	1	0	0	0	0	0	0	0	2	2	2	0	2	0	0	1	2	2	0	2	0	0	1	1	1	2	2	0	0	2	1	1	0	1	0	1	0	0	1
300	0	1	1	0	1	0	1	2	1	1	1	1	1	0	0	0	1	1	0	0	1	0	2	0	0	2	1	2	2	1	1	1	1	0	0	1	0	0	0	0	0	0	0	0	0	1	0	0	1
301	1	0	2	0	0	2	2	1	1	1	1	1	0	0	0	0	0	0	0	1	2	0	2	0	0	0	1	1	1	1	1	0	1	1	0	2	1	0	1	0	0	2	0	0	0	1	0	1	1
302	1	1	2	0	0	0	1	2	1	0	1	0	1	1	1	1	0	0	2	2	2	0	2	0	0	1	2	2	1	2	0	1	0	1	1	2	1	0	0	0	0	0	0	0	1	0	0	1	1
303	1	1	1	0	0	1	2	1	1	1	1	1	1	0	0	0	0	0	1	1	1	0	1	0	0	0	1	1	1	0	0	0	1	2	1	2	2	1	1	0	1	0	0	1	0	0	0	1	2
304	0	1	1	1	0	1	2	0	2	2	0	1	1	0	0	0	1	1	0	0	1	0	2	0	0	1	2	2	0	2	0	1	1	2	0	2	1	0	0	1	0	1	0	0	0	0	0	1	0
305	1	0	2	0	0	2	2	2	1	0	0	0	1	1	1	0	1	0	1	1	2	0	0	1	1	1	2	2	1	1	0	1	1	0	0	2	1	0	1	0	0	2	0	0	0	1	0	1	1
306	1	1	1	1	1	2	2	1	2	0	0	0	0	0	0	0	1	1	2	2	2	0	1	0	0	2	1	1	1	1	0	1	1	1	0	1	2	2	0	0	0	0	0	0	0	1	0	0	0
307	1	2	1	0	0	0	2	2	2	2	0	0	1	0	0	0	2	1	0	0	1	0	1	0	0	0	0	1	2	0	0	1	1	1	0	2	2	1	0	1	0	0	1	0	1	1	0	0	1
308	0	1	2	1	0	2	1	2	0	0	1	0	0	0	0	0	1	0	2	1	2	0	1	0	0	1	2	2	0	1	1	0	0	1	0	1	1	0	0	1	0	0	0	0	1	0	0	0	0
309	1	2	1	0	0	1	2	2	0	0	1	1	1	1	1	0	0	0	0	0	0	0	2	0	0	2	1	1	1	1	0	0	1	0	0	2	0	0	0	0	0	0	0	0	0	0	0	0	1
310	1	1	1	0	0	2	2	1	2	2	0	0	0	0	0	0	1	1	0	0	1	0	1	0	0	1	1	2	0	2	1	1	0	2	1	2	0	0	0	1	0	1	0	1	1	0	0	0	1
311	1	2	1	1	0	1	2	2	2	1	0	1	2	1	1	0	1	1	2	2	2	0	0	0	0	0	1	1	2	0	1	2	1	0	0	1	2	0	0	1	1	0	0	0	1	0	0	1	0
312	0	2	1	0	0	0	1	2	1	0	1	2	2	0	0	1	1	0	1	1	2	0	1	0	0	1	0	2	0	1	0	0	1	2	0	2	1	1	0	0	0	0	0	0	0	0	0	0	1
313	0	1	2	2	0	2	2	2	1	0	0	1	2	2	2	0	2	1	1	1	1	0	0	1	1	1	1	1	2	0	0	0	0	2	0	2	2	2	0	0	0	2	0	0	0	0	0	1	2
314	0	2	2	0	0	1	2	2	1	0	1	1	1	1	1	0	0	0	1	1	2	0	2	0	0	1	2	2	1	1	2	0	1	0	0	1	1	0	1	0	0	0	0	0	2	1	0	0	1
315	1	2	0	0	0	0	2	1	2	1	0	1	1	0	1	1	1	0	1	1	2	0	2	0	0	0	2	2	1	2	0	0	0	2	1	2	2	0	0	1	0	0	0	0	0	0	0	0	1
316	1	1	1	1	1	2	2	1	1	1	0	0	0	0	0	0	2	1	2	2	2	0	2	0	0	1	1	1	1	1	0	1	0	1	0	2	1	0	0	0	0	0	1	1	1	1	0	0	0
317	1	2	0	0	0	0	1	2	1	0	1	0	0	0	0	0	1	1	1	2	2	0	2	0	0	2	1	1	1	1	0	0	1	2	0	2	1	0	0	1	0	0	0	0	1	0	0	1	2
318	0	2	1	0	0	0	0	2	0	0	2	1	1	0	1	1	2	0	1	1	2	0	2	0	0	1	2	1	1	0	0	1	1	2	1	1	1	0	0	0	0	0	0	0	1	1	0	0	0
319	0	1	2	0	0	2	2	2	1	0	0	0	0	0	0	0	1	1	1	1	2	0	2	0	0	0	1	2	2	1	0	0	1	1	1	1	2	0	0	1	1	0	0	1	0	1	0	0	1
320	0	1	1	0	0	1	1	2	0	0	0	0	0	0	0	0	2	0	2	2	2	0	2	0	0	1	2	2	0	2	0	0	1	0	0	1	2	0	0	0	1	0	0	0	0	0	0	1	1
321	0	0	2	0	0	2	2	1	1	0	0	0	1	1	1	0	1	1	0	0	1	0	2	0	0	1	1	2	0	1	0	1	1	2	0	2	1	0	0	1	0	0	1	0	1	0	0	0	1
322	1	1	1	0	0	0	2	0	2	2	0	0	2	1	1	0	1	1	1	0	1	0	2	0	0	0	1	0	2	0	0	0	0	2	0	2	2	1	0	1	0	0	1	0	1	1	0	0	1
323	1	2	0	0	0	1	1	1	1	1	0	1	1	0	0	0	0	1	1	1	1	0	2	0	0	1	1	1	0	1	0	1	2	2	1	2	2	0	0	2	0	0	0	0	0	1	0	0	2
324	1	2	0	0	0	1	1	1	1	1	1	0	1	0	1	1	1	0	1	1	1	0	2	0	0	2	1	1	1	1	1	0	1	0	0	2	0	0	0	0	0	0	1	0	1	0	0	0	1
325	1	1	1	0	0	1	2	2	2	1	0	0	0	0	0	0	1	0	1	1	1	0	2	0	0	1	2	2	0	2	0	1	1	0	0	1	2	0	0	1	1	0	0	0	0	0	0	0	1
326	1	1	1	0	0	0	1	1	2	2	0	0	0	0	0	0	2	2	2	2	1	0	2	0	0	0	0	1	2	0	0	0	1	2	0	2	1	0	0	2	0	0	0	0	0	0	0	1	1
327	1	0	2	1	0	2	2	2	2	0	0	0	1	1	1	1	1	0	2	2	2	0	2	0	0	2	2	2	0	2	1	0	0	1	0	1	2	0	0	1	0	0	1	0	0	0	0	0	0
328	1	1	1	0	0	1	1	2	0	0	0	0	1	1	1	0	0	0	1	1	0	0	2	0	0	0	1	2	0	1	1	1	2	0	0	2	1	0	0	1	1	0	0	0	1	0	0	0	0
329	1	1	1	0	0	0	2	1	2	1	1	0	0	0	0	0	0	0	1	2	2	0	2	0	0	1	0	1	0	1	0	1	2	2	0	2	1	0	0	1	0	0	2	0	1	1	0	0	0
330	0	2	0	0	0	1	2	2	2	2	0	1	1	0	0	0	1	1	1	1	1	0	2	1	1	1	2	2	0	0	0	0	1	2	0	1	2	0	0	2	0	2	0	0	1	0	0	0	1
331	1	1	1	0	0	1	2	2	1	0	0	0	2	0	0	1	1	1	1	1	2	0	1	0	0	2	1	2	1	1	1	0	0	2	0	2	1	0	0	1	0	0	0	0	0	1	0	0	0
332	1	2	0	1	0	1	2	2	0	0	0	0	1	1	1	0	1	1	1	1	2	0	2	0	0	1	0	2	2	1	1	1	1	0	0	1	1	0	0	0	0	0	1	0	1	1	0	0	1
333	1	1	2	1	0	2	2	1	1	1	0	0	0	0	0	0	0	0	0	0	0	0	1	0	0	1	2	2	0	2	1	1	0	2	0	2	1	0	0	1	0	2	0	0	0	0	0	0	0
334	0	0	2	0	1	1	2	1	2	2	0	1	2	1	1	0	1	1	2	2	2	1	0	1	1	1	2	1	1	0	0	0	0	2	1	2	2	0	0	1	0	0	0	0	1	1	1	0	1
335	1	2	0	0	0	1	2	2	2	1	0	1	1	1	1	0	2	0	1	1	2	0	2	0	0	0	2	2	0	2	1	0	2	1	0	2	1	0	0	2	0	0	0	0	2	1	1	0	1
336	0	2	0	0	0	0	2	2	1	1	0	0	1	1	1	0	2	1	2	2	2	0	2	0	0	1	2	2	0	0	0	0	1	1	1	2	1	1	0	0	0	0	0	0	0	0	0	0	0
337	1	1	2	1	0	1	1	0	2	2	0	2	2	1	1	0	1	1	0	0	1	0	2	0	0	1	2	2	0	2	0	0	1	1	0	2	0	0	0	0	0	0	0	0	0	1	0	1	2
338	1	1	2	1	0	2	1	1	1	1	1	1	2	1	1	1	2	1	1	2	2	0	1	0	0	0	2	2	0	2	0	1	1	1	0	1	2	1	0	1	0	0	0	0	0	2	0	0	2
339	1	1	1	0	0	2	1	2	1	1	1	0	0	0	0	0	1	1	1	1	1	0	1	0	0	2	1	1	1	0	0	0	1	1	0	1	0	0	0	0	0	0	1	0	1	0	1	0	1
340	0	1	2	1	0	1	2	2	1	1	0	1	1	0	0	0	0	1	2	2	2	0	2	0	0	1	1	2	0	1	0	1	0	1	1	2	2	1	1	0	1	0	0	0	0	0	0	1	0
341	0	2	0	1	0	1	0	2	1	1	0	0	0	0	0	0	1	0	1	1	2	0	2	0	0	2	1	1	1	1	1	0	1	1	0	1	2	0	0	1	1	0	1	0	1	1	0	0	1
342	0	1	1	1	0	2	2	2	1	1	0	0	0	0	0	0	0	0	2	2	1	0	2	0	0	1	2	2	0	2	0	0	1	2	1	2	1	0	0	0	0	0	0	0	0	0	0	0	1
343	1	1	1	1	0	2	2	1	2	1	0	1	1	1	1	0	1	0	1	1	2	0	2	0	0	1	1	1	1	0	0	1	1	0	0	1	0	0	0	1	0	0	0	0	0	1	0	0	0
344	0	0	2	0	0	2	2	1	2	1	0	0	0	0	0	0	0	0	1	1	1	0	2	0	0	2	1	2	0	1	0	1	1	2	1	2	1	0	1	0	0	0	1	0	1	2	0	0	2
345	0	0	2	1	0	2	2	1	0	0	0	0	0	0	0	0	0	1	2	2	2	0	2	0	0	1	2	2	0	2	0	0	1	0	0	2	1	0	0	1	0	0	0	2	0	2	0	0	1
346	0	2	0	0	0	1	2	1	1	1	0	1	1	1	1	0	0	0	2	2	2	0	2	0	0	1	0	2	2	0	0	0	1	1	0	2	1	0	0	1	0	1	0	0	1	0	0	0	0
347	0	1	1	0	1	1	2	1	1	0	0	0	1	1	0	0	1	1	0	0	0	0	2	0	0	2	2	2	0	2	1	0	1	1	1	2	2	1	0	0	0	0	0	0	0	0	0	0	1
348	0	2	0	0	0	0	0	2	1	1	0	1	1	0	0	0	0	0	1	1	2	0	2	0	0	0	1	2	1	1	1	0	1	1	0	1	2	0	0	2	0	0	0	0	2	1	1	1	1
349	0	0	2	1	0	2	1	1	2	1	0	0	0	0	0	0	0	0	2	1	2	0	2	0	0	1	0	2	1	0	0	1	1	1	0	2	2	1	0	1	0	0	1	0	1	1	0	0	0
350	0	2	0	0	0	0	2	2	0	0	0	0	0	0	0	0	0	0	1	1	0	0	2	0	0	1	0	1	0	0	1	0	0	1	1	1	1	0	0	0	0	1	0	0	0	1	0	0	1
351	1	2	1	0	0	0	2	0	2	2	0	1	1	0	1	1	2	1	2	1	2	0	2	0	0	0	2	2	0	2	0	0	1	2	1	1	1	1	0	0	0	0	0	0	1	1	0	0	2
352	0	1	1	0	0	1	1	2	0	0	1	0	1	1	1	0	1	1	0	1	1	0	1	0	0	0	2	2	1	2	0	0	2	2	0	2	2	0	0	2	0	2	0	0	1	0	0	1	2
353	0	1	1	1	0	1	2	1	2	1	1	1	1	0	0	1	2	1	1	1	2	0	2	0	0	1	2	2	0	2	1	1	1	1	1	2	1	1	0	0	0	0	0	0	1	0	0	0	0
354	1	0	2	0	0	1	0	1	1	1	1	0	1	1	1	0	1	0	1	1	1	1	0	1	1	0	1	2	0	1	1	1	1	1	0	1	2	0	0	1	0	0	1	0	1	1	0	1	1
355	0	0	2	0	0	2	2	1	2	1	0	0	2	2	2	0	0	0	1	2	2	0	2	0	0	1	2	2	0	0	0	1	1	2	0	2	2	1	0	1	0	0	1	0	1	0	0	0	1
356	1	1	2	1	0	2	2	2	1	1	0	0	0	0	0	0	0	0	2	2	2	0	2	0	0	0	1	1	0	2	1	1	1	2	1	1	0	0	0	0	0	0	0	0	0	0	0	0	1
357	1	0	2	0	0	1	1	1	1	1	0	1	1	0	0	0	0	1	0	1	2	0	2	0	0	0	2	2	0	2	1	1	1	1	1	1	0	0	0	1	0	0	0	0	0	0	0	0	1
358	0	2	1	0	0	1	2	2	1	1	0	0	1	1	1	0	2	0	1	1	1	0	1	1	1	0	0	2	0	1	0	1	2	1	0	2	1	0	0	1	0	0	0	0	0	0	0	0	0
359	1	2	0	0	0	0	2	0	2	2	0	0	1	1	1	0	2	1	0	0	1	1	1	0	0	1	2	2	0	1	1	2	1	1	0	1	1	0	1	0	0	1	1	0	1	0	0	0	1
360	0	1	1	1	1	2	2	1	2	2	0	0	0	0	0	0	2	2	1	1	1	0	2	0	0	1	1	1	1	1	0	1	2	0	0	1	1	0	0	0	0	1	1	0	1	0	0	1	1
361	0	1	0	1	0	1	2	2	1	1	1	1	1	0	0	0	1	1	0	0	0	0	2	0	0	2	1	1	1	2	0	0	0	1	0	2	2	0	0	2	0	0	0	0	1	0	0	2	2
362	0	1	2	0	0	1	2	1	2	1	1	0	1	1	1	0	1	1	1	2	2	0	0	0	0	0	2	2	0	2	0	2	2	0	0	0	1	0	1	0	0	0	0	1	0	0	0	1	0
363	1	2	0	1	1	1	1	2	1	1	1	0	0	0	0	0	2	1	2	2	2	0	2	0	0	2	0	1	1	1	0	0	1	1	1	2	2	0	0	1	0	0	0	0	1	0	0	0	1
364	1	2	0	0	0	0	1	2	0	0	0	1	1	1	1	0	1	1	2	2	2	0	2	0	0	0	2	2	0	2	0	2	1	2	1	2	1	0	0	1	0	0	0	1	0	1	0	0	0
365	1	1	1	0	0	2	2	2	2	1	0	0	0	0	0	0	2	1	2	2	2	0	2	0	0	1	1	2	0	1	0	2	1	2	1	2	1	0	0	1	0	0	2	0	2	1	0	0	1
366	1	1	1	1	0	1	2	1	2	2	0	1	1	0	0	0	2	2	2	1	2	0	2	0	0	1	1	2	2	1	2	1	2	1	1	1	2	0	0	2	0	0	1	0	1	0	0	0	1
367	0	2	0	0	0	0	2	2	2	1	0	0	0	0	0	0	1	1	1	1	1	0	1	1	1	1	1	2	0	2	0	2	1	1	0	1	2	1	1	1	1	0	0	0	0	0	0	0	1
368	1	2	0	0	0	0	2	2	2	0	1	0	0	0	0	0	1	0	1	1	1	0	2	0	0	0	1	1	1	1	0	0	2	0	0	2	1	0	0	1	0	0	0	0	1	0	0	1	1
369	0	1	2	0	0	1	2	2	1	1	0	0	0	0	0	0	1	0	2	2	2	0	2	0	0	0	2	2	1	0	1	0	1	1	1	2	1	0	0	1	0	0	0	0	1	1	0	0	1
370	1	1	1	0	0	1	1	2	0	0	1	0	0	0	0	0	0	0	0	0	0	0	2	0	0	0	0	1	1	0	0	1	1	1	0	1	1	0	0	1	0	0	0	0	0	1	1	0	1
371	0	0	2	0	0	2	0	2	0	0	2	0	2	0	0	1	1	1	1	1	1	0	2	0	0	2	1	1	1	1	0	0	1	1	0	1	0	0	0	1	0	0	0	0	0	0	0	0	1
372	0	2	0	1	0	1	2	0	2	2	0	1	1	0	0	0	1	1	1	0	1	0	2	0	0	2	1	2	1	1	1	0	1	0	0	2	1	1	0	0	0	0	0	1	0	0	0	1	1
373	1	1	1	1	0	1	2	1	2	1	0	0	0	0	0	0	1	0	2	1	2	0	1	1	1	2	1	2	1	1	0	0	0	2	0	2	2	0	0	0	0	0	1	0	1	0	0	0	0
374	1	0	2	0	0	2	2	1	2	2	0	0	1	1	1	0	1	0	1	1	1	0	1	0	0	1	0	1	1	1	0	1	1	2	2	2	1	1	0	0	0	0	0	0	0	1	0	0	1
375	1	1	2	1	0	1	1	2	0	0	1	0	0	0	0	0	1	0	2	1	2	0	2	0	0	1	1	2	1	1	0	0	1	1	0	2	2	0	0	1	0	0	0	0	0	1	0	0	0
376	1	0	2	0	0	2	2	1	2	1	1	0	0	0	0	0	1	1	0	0	2	0	2	0	0	1	1	1	2	0	1	0	2	0	0	2	1	0	0	1	0	0	1	0	1	0	0	0	2
377	0	2	1	1	0	1	2	1	2	1	1	0	0	0	0	0	1	0	2	1	2	1	2	0	0	1	1	2	1	1	0	0	0	1	0	1	1	0	0	0	0	1	0	0	1	0	1	0	2
378	1	1	1	0	0	0	2	2	1	1	0	0	0	0	0	0	1	1	1	2	2	0	1	0	0	2	2	2	1	1	2	0	1	1	0	1	2	1	0	1	0	0	0	0	0	0	0	0	1
379	1	2	1	0	0	0	2	1	1	1	0	0	0	0	0	0	1	1	2	2	2	0	2	0	0	2	1	1	2	0	1	2	2	0	0	0	1	0	0	0	1	0	0	0	0	2	1	0	1
380	0	1	1	0	0	1	2	1	2	2	0	0	2	2	2	1	1	1	0	0	1	0	2	0	0	0	2	2	1	2	0	0	1	1	0	1	0	0	0	1	0	0	0	0	0	1	0	1	2
381	1	1	1	0	0	1	1	1	1	1	1	0	0	0	0	0	1	0	1	1	2	1	2	0	0	2	2	2	0	2	0	2	2	2	1	2	2	0	0	2	1	0	0	0	0	2	1	0	1
382	0	2	1	0	0	2	2	1	2	2	0	0	0	0	0	0	0	0	1	1	1	0	2	0	0	0	1	1	0	1	1	1	1	0	0	1	2	0	0	0	0	0	0	0	1	0	0	0	0
383	0	0	2	0	0	1	2	1	2	1	0	2	2	0	0	1	2	2	2	2	2	1	2	0	0	0	2	2	0	2	1	0	1	1	0	2	1	0	0	0	0	1	0	0	1	1	0	0	0
384	0	1	0	0	0	1	1	2	0	0	1	0	0	0	0	0	2	2	1	1	1	0	1	1	1	1	2	2	0	1	0	0	0	2	1	2	2	0	1	1	0	0	0	0	0	0	1	0	1
385	1	1	1	1	0	2	1	1	1	1	1	1	2	1	1	0	0	0	2	2	2	0	0	1	1	0	1	1	1	1	0	0	2	1	0	2	1	0	1	0	0	0	0	2	0	2	0	0	0
386	0	2	0	1	0	1	2	2	1	0	0	0	0	0	0	0	2	0	2	2	2	0	2	0	0	1	1	1	2	0	0	1	1	2	0	2	2	2	0	0	0	1	0	1	1	0	0	0	1
387	0	1	1	0	0	2	2	2	2	1	0	0	0	0	0	0	2	1	2	2	2	1	2	0	0	0	2	2	0	2	0	0	0	2	0	2	1	0	1	0	0	1	0	0	0	2	0	0	1
388	0	1	1	0	0	1	2	1	1	1	0	2	2	1	1	0	2	0	2	2	2	1	0	1	1	0	0	1	2	0	0	0	1	2	2	2	2	0	0	1	0	1	0	0	1	0	0	0	0
389	0	2	0	0	0	0	1	2	1	1	0	1	0	0	0	0	0	0	2	2	2	0	1	0	0	1	2	2	0	2	0	2	1	2	1	2	2	0	0	0	0	0	0	0	0	0	0	0	1
390	1	0	2	0	0	1	2	1	2	1	0	0	0	0	0	0	1	0	1	0	1	1	2	0	0	0	2	2	0	2	0	0	0	1	1	1	1	0	0	0	0	0	0	0	0	0	1	0	1
391	1	1	1	1	0	1	2	2	2	1	0	0	0	0	0	0	0	0	2	2	2	0	2	0	0	1	1	2	2	0	1	0	1	1	1	1	0	0	0	0	0	0	0	0	0	0	0	0	1
392	0	1	2	1	0	1	2	1	2	1	1	0	1	1	1	0	1	0	2	2	2	1	2	0	0	1	2	2	0	2	0	0	0	2	2	2	1	0	0	0	0	0	1	0	1	0	0	0	0
393	0	0	2	0	0	2	2	0	2	2	0	0	2	2	2	0	0	1	2	2	2	0	2	0	0	0	1	1	1	2	0	1	1	1	0	2	1	0	0	1	0	1	0	0	1	1	0	1	2
394	1	2	0	1	1	1	1	1	1	1	0	0	0	0	0	0	0	0	2	1	2	0	1	0	0	1	1	2	0	1	2	2	1	0	0	0	1	0	0	1	0	1	0	1	1	0	0	0	0
395	0	2	0	0	0	1	2	2	1	0	1	0	0	0	0	0	2	1	2	2	2	0	0	1	1	1	1	1	1	1	0	1	0	2	1	2	2	1	0	1	0	0	0	1	0	0	0	0	1
396	0	1	1	1	0	2	2	0	1	1	1	0	0	0	0	0	0	0	1	1	2	0	2	0	0	1	2	2	1	1	2	1	1	0	0	2	2	0	1	1	0	0	0	1	0	0	1	0	1
397	0	0	2	0	0	1	1	1	1	1	2	0	0	0	0	0	1	1	0	0	1	0	0	1	1	1	2	2	1	1	1	0	1	0	0	1	2	0	0	2	1	0	0	0	0	1	0	0	0
398	0	1	2	1	0	2	1	1	1	1	0	0	2	1	1	0	0	0	2	1	2	0	2	0	0	0	1	1	1	1	1	1	1	0	0	1	2	0	0	1	1	0	0	0	0	0	0	0	1
399	1	1	0	0	0	1	1	1	0	0	2	0	0	0	0	0	1	1	1	2	2	0	2	0	0	0	2	2	1	2	0	1	1	2	0	2	1	1	0	0	0	0	0	0	0	1	0	0	0
400	1	1	1	0	0	1	2	1	1	1	1	0	1	0	1	1	2	1	2	2	2	0	1	1	1	2	1	1	1	2	0	1	0	1	1	2	1	0	1	0	1	0	0	0	0	0	0	0	2
401	0	2	1	0	0	1	2	1	2	1	1	0	1	0	0	0	1	0	1	1	2	0	2	0	0	2	1	2	2	1	0	0	0	2	0	2	2	0	0	1	1	0	0	0	2	2	0	1	1
402	0	1	2	1	0	2	2	1	2	2	0	0	0	0	0	0	1	1	1	1	1	0	2	0	0	1	1	1	1	1	0	0	1	1	0	2	1	0	0	0	1	0	0	0	1	1	1	0	2
403	1	0	2	0	0	1	2	1	2	1	0	1	1	1	1	0	1	1	0	0	0	0	2	0	0	1	2	2	0	1	0	1	1	2	1	2	1	0	0	1	0	0	0	0	0	1	0	0	1
404	0	2	1	0	0	0	2	1	2	1	1	0	1	0	0	1	1	0	1	1	1	0	1	0	0	1	2	2	0	2	1	0	0	2	0	2	1	0	1	0	1	0	0	0	0	0	0	2	2
405	1	1	2	0	0	1	1	2	0	0	1	0	0	0	0	0	0	0	2	2	2	0	2	0	0	1	1	2	1	0	0	1	1	1	0	1	0	0	0	1	0	0	0	2	0	1	0	0	1
406	0	0	2	0	0	2	2	2	1	0	0	2	2	1	1	0	2	2	1	1	2	0	1	0	0	2	0	1	2	0	0	0	1	1	0	1	2	0	0	1	1	0	0	0	1	1	0	0	0
407	1	1	1	0	0	1	2	2	1	0	0	0	1	1	1	0	2	0	2	2	2	0	1	0	0	1	1	1	0	1	0	2	2	0	0	0	0	0	0	1	0	1	0	0	1	0	0	0	0
408	1	2	1	0	0	1	2	2	2	1	0	0	1	1	1	0	0	0	1	1	1	0	2	0	0	2	2	2	0	0	0	0	0	2	2	2	1	0	0	0	0	1	0	0	1	0	0	0	2
409	1	1	2	1	0	1	2	2	1	1	1	1	2	1	1	0	1	1	0	0	1	1	1	0	0	0	2	2	1	1	1	1	1	1	0	2	2	1	0	1	0	0	1	0	0	0	0	0	2
410	0	2	1	1	0	1	2	1	2	1	0	0	1	0	0	0	1	1	2	0	2	0	1	0	0	1	1	1	1	1	0	0	1	1	1	2	2	1	1	0	1	0	2	0	1	1	0	1	1
411	1	2	1	1	0	1	1	1	1	1	1	0	0	0	0	0	2	2	1	1	1	0	2	0	0	0	1	1	2	1	0	0	1	1	0	1	0	0	0	0	0	0	0	0	0	0	1	0	1
412	1	1	2	1	0	1	2	2	1	1	0	1	1	1	1	0	1	0	2	2	2	0	2	0	0	1	1	2	1	1	0	1	1	1	0	1	1	0	0	0	0	1	0	0	2	0	0	0	1
413	1	0	2	1	0	2	2	0	2	2	0	0	1	1	1	0	2	2	1	1	1	0	2	0	0	1	2	2	0	2	1	0	1	1	1	2	1	0	0	1	0	0	0	0	0	0	0	0	0
414	0	1	1	0	0	0	2	2	2	1	0	0	0	0	0	0	0	0	2	1	2	0	2	0	0	1	1	2	1	1	1	1	2	1	0	2	1	0	0	2	0	0	0	0	0	1	0	0	1
415	0	1	1	1	0	2	2	1	2	2	0	1	1	0	0	0	2	2	1	1	1	0	2	0	0	0	0	1	1	1	0	0	2	2	0	2	2	1	1	0	1	1	1	0	1	0	0	0	2
416	0	1	1	0	1	0	1	1	2	2	0	0	0	0	0	0	1	1	2	2	2	1	2	0	0	2	2	2	1	1	2	0	1	0	0	2	2	0	0	1	0	0	0	0	0	0	0	0	0
417	0	1	1	0	0	1	2	1	2	2	0	0	0	0	0	0	1	0	1	1	1	0	1	0	0	2	2	2	1	0	1	1	1	1	1	2	0	0	0	0	0	0	0	0	0	1	0	1	1
418	0	2	1	1	0	1	2	0	2	2	0	0	0	0	0	0	2	0	1	1	1	0	0	0	0	1	2	2	1	1	2	0	0	2	0	2	2	0	1	1	0	0	0	1	0	1	0	0	0
419	0	1	1	1	0	1	1	1	1	1	1	1	1	1	1	0	2	1	0	0	1	0	1	1	1	0	2	1	1	0	0	1	1	1	0	1	1	0	0	1	0	0	0	0	1	0	1	1	2
420	0	2	2	0	0	1	2	2	2	1	0	1	2	2	2	0	2	2	1	1	2	0	2	0	0	1	1	1	1	1	0	1	1	1	1	1	0	0	0	0	0	0	1	0	1	1	0	0	1
421	0	2	1	0	0	0	1	2	0	0	1	0	0	1	1	0	2	0	1	2	2	0	1	0	0	1	1	2	1	1	1	2	1	2	0	2	1	0	0	1	0	0	0	0	1	0	0	0	0
422	1	1	1	1	0	2	1	1	2	2	0	0	0	0	0	0	1	0	1	1	1	0	1	0	0	0	2	2	0	1	1	0	0	2	1	2	2	0	0	1	0	0	1	0	1	1	0	0	0
423	1	1	1	1	0	1	1	1	1	1	1	0	0	0	0	0	1	1	1	1	2	0	2	0	0	1	2	2	1	1	2	1	0	1	0	1	2	0	1	0	1	0	0	1	1	2	0	0	1
424	0	1	1	0	0	0	2	2	2	1	0	0	1	0	1	1	1	1	0	0	1	0	1	0	0	2	1	2	1	1	0	0	1	0	0	2	1	0	0	2	0	0	0	0	1	0	0	0	1
425	0	1	2	1	0	1	2	2	1	0	0	1	1	1	1	0	2	0	2	1	2	0	2	0	0	1	2	2	0	2	1	1	1	0	0	2	0	0	0	0	1	0	0	0	1	0	0	0	0
426	1	0	2	0	0	2	1	1	2	1	0	1	1	0	0	0	2	0	2	2	2	0	2	0	0	1	1	2	1	1	1	2	2	1	0	2	1	0	0	0	0	0	1	0	1	1	0	1	1
427	0	0	2	1	0	2	0	2	0	0	1	1	2	2	2	0	0	0	0	0	1	1	2	0	0	1	2	2	0	2	1	1	1	1	0	1	2	0	0	2	0	0	0	0	0	0	0	0	1
428	1	0	2	1	0	2	1	1	1	1	0	1	2	2	2	0	2	2	2	2	2	0	1	0	0	0	1	0	2	0	0	1	2	1	0	2	1	0	0	1	0	0	1	0	0	1	0	0	0
429	0	1	2	1	0	2	2	2	1	1	0	0	0	0	0	0	2	2	2	1	2	0	2	0	0	1	1	2	0	1	2	1	0	2	1	2	1	0	0	2	0	1	0	0	0	1	0	0	1
430	1	0	2	1	1	1	1	1	2	2	0	0	0	0	0	0	2	1	1	1	2	0	2	0	0	0	1	2	2	1	0	1	2	1	1	1	1	0	1	0	0	0	1	0	0	1	0	0	0
431	1	1	1	0	0	1	1	1	0	0	1	0	0	0	0	0	2	2	1	1	1	0	2	0	0	0	2	2	0	1	1	0	1	1	1	1	2	0	0	1	0	0	0	0	0	2	0	0	0
432	0	0	2	1	0	2	1	1	2	2	0	0	1	0	0	1	1	0	1	1	1	2	0	0	0	1	1	1	2	1	0	2	1	1	0	2	2	0	0	0	1	0	0	0	0	0	1	0	1
433	0	1	2	2	0	2	2	2	2	1	0	0	1	0	0	0	0	0	0	0	0	0	1	0	0	1	2	2	0	1	0	0	0	1	0	1	1	1	0	0	0	2	0	0	0	0	0	0	2
434	1	1	2	1	0	2	2	2	2	1	0	0	0	0	0	0	1	0	2	2	2	0	2	0	0	0	2	2	0	1	1	1	1	1	0	2	1	1	0	0	0	0	0	0	0	0	1	0	1
435	0	0	2	2	0	2	2	2	1	0	0	1	1	1	1	0	1	0	2	2	2	0	2	0	0	2	2	2	0	2	1	1	1	1	1	2	2	0	0	2	1	0	0	0	0	1	1	0	2
436	1	1	1	0	0	1	2	1	2	1	1	0	0	0	0	0	1	0	1	1	1	0	2	0	0	2	1	1	1	0	0	1	1	2	1	2	1	0	0	0	0	0	0	0	0	1	0	0	0
437	1	0	2	1	0	2	1	1	1	1	0	0	1	1	1	0	2	1	2	2	2	0	0	1	1	1	0	2	1	0	0	1	2	2	0	2	1	0	0	2	0	0	0	0	0	0	1	0	2
438	0	1	2	1	0	2	2	2	2	0	0	0	0	0	0	0	1	1	1	1	2	0	2	0	0	0	1	2	0	1	0	1	1	1	1	1	2	0	0	0	1	1	0	0	1	1	0	0	0
439	0	0	2	0	0	2	1	1	0	0	2	0	0	0	0	0	1	0	1	1	1	0	1	0	0	1	1	2	1	1	1	1	0	1	0	1	2	0	0	0	0	0	0	0	1	1	0	0	0
440	1	2	0	0	0	1	1	1	0	0	2	1	1	0	0	0	1	0	1	1	1	0	2	0	0	1	1	0	2	0	0	0	1	1	0	1	2	0	0	1	0	1	0	1	1	0	0	0	1
441	0	1	1	0	0	0	2	2	2	0	1	0	0	0	0	0	1	0	1	2	2	0	2	0	0	1	2	2	1	1	0	0	1	2	1	2	1	0	0	1	0	0	0	0	0	1	0	0	0
442	1	1	0	0	0	0	2	1	2	1	1	0	0	0	0	0	2	1	1	1	1	0	1	1	1	1	0	1	2	0	0	0	1	2	0	2	1	0	0	2	0	1	0	1	2	0	0	0	1
443	0	1	0	0	0	0	2	2	2	0	1	0	1	1	1	0	2	1	2	2	1	0	2	0	0	2	2	2	0	2	0	0	1	1	0	1	0	0	0	0	0	0	1	0	1	1	0	0	2
444	1	1	1	1	0	1	2	1	2	2	0	2	2	1	1	0	2	1	1	2	2	0	2	0	0	1	1	1	1	0	0	0	2	0	0	1	1	0	0	1	0	0	1	0	1	2	0	0	0
445	0	1	2	1	0	1	2	1	2	1	0	1	1	2	2	0	2	1	2	2	2	0	1	0	0	0	1	1	0	1	1	0	1	0	0	0	1	0	0	0	0	0	1	0	1	0	0	0	1
446	0	0	2	0	0	2	1	2	1	0	1	0	1	0	0	1	2	1	1	1	1	0	2	0	0	0	2	1	1	0	0	1	0	2	1	2	2	1	0	1	0	1	0	0	2	0	0	1	1
447	1	1	2	1	0	1	2	1	2	2	0	0	0	0	0	0	2	1	1	1	1	0	1	0	0	1	2	2	0	1	0	0	1	1	0	2	1	0	0	1	0	0	2	0	2	1	0	1	2
448	1	1	2	0	0	1	2	0	2	2	0	0	2	1	1	0	1	1	1	2	2	1	2	0	0	0	1	2	1	1	1	0	1	1	0	1	0	1	0	0	0	0	0	0	0	1	0	0	1
449	1	1	1	0	0	0	2	1	2	0	1	0	0	0	0	0	1	1	1	2	2	0	2	0	0	1	2	2	2	1	1	0	1	2	2	2	2	1	0	1	0	0	1	0	1	1	0	0	0
450	1	0	2	0	0	2	1	1	1	1	1	1	1	0	0	0	0	0	2	2	2	0	2	0	0	1	2	2	1	1	0	2	2	0	0	0	0	0	0	0	0	0	0	0	0	0	0	0	1
451	0	2	1	0	0	0	1	1	2	2	0	0	1	1	2	0	0	0	2	2	2	0	2	0	0	0	1	2	0	1	0	0	1	0	0	1	2	1	0	0	0	0	0	0	0	1	0	1	1
452	0	0	2	0	0	1	2	2	1	0	1	1	2	2	2	0	0	0	2	1	2	0	1	0	0	1	2	2	0	2	1	0	1	0	0	2	2	1	1	1	1	0	0	0	0	0	0	0	0
453	1	1	1	0	0	1	2	0	2	2	0	1	1	1	1	0	0	0	1	1	0	0	1	0	0	1	2	2	0	2	1	1	1	2	0	2	2	0	0	1	1	0	1	0	0	1	0	0	0
454	1	2	0	0	0	0	2	0	2	2	0	0	0	0	0	0	1	0	1	1	1	0	2	0	0	2	1	2	1	1	1	1	1	0	0	1	2	1	1	0	1	0	0	0	0	2	0	0	0
455	0	2	1	1	0	1	2	0	2	2	0	0	0	0	0	0	1	0	2	1	2	0	1	0	0	1	1	2	1	1	1	0	1	1	0	1	2	0	0	1	0	0	1	0	1	0	0	0	1
456	0	0	2	0	0	1	1	1	2	2	1	1	1	0	1	1	0	0	0	0	0	0	1	0	0	1	2	2	0	0	0	1	1	0	0	2	1	0	0	0	0	0	1	0	1	1	0	0	2
457	0	1	1	1	0	1	1	2	1	1	1	0	0	0	0	0	1	1	0	1	1	0	2	1	1	1	0	0	1	1	0	0	0	2	1	2	0	0	0	1	0	0	0	0	2	1	0	0	1
458	1	1	1	1	0	1	2	1	1	1	0	1	2	1	1	0	1	1	1	1	1	0	2	0	0	1	1	1	1	1	0	0	0	1	0	2	1	1	0	0	0	0	0	0	0	0	1	0	2
459	1	2	1	0	0	0	1	2	1	1	0	0	0	0	0	0	0	0	2	1	2	0	2	0	0	2	2	2	1	2	0	0	0	1	0	1	2	0	0	1	0	0	0	1	0	1	0	1	1
460	1	0	2	0	0	1	2	0	2	2	0	0	0	0	0	0	1	1	2	2	2	1	2	0	0	2	2	2	0	1	0	1	2	1	0	1	0	0	0	0	0	0	0	0	1	1	0	0	0
461	0	0	2	0	0	1	2	1	2	2	0	1	1	0	0	0	1	1	0	0	0	0	2	0	0	0	1	2	1	2	0	2	1	2	0	2	0	1	0	0	0	0	0	0	0	0	0	0	1
462	1	2	1	0	0	0	2	0	2	2	0	0	1	1	1	0	1	1	1	1	2	0	2	0	0	1	2	2	0	2	1	0	1	2	0	2	2	0	0	1	1	0	1	0	1	0	1	1	2
463	0	1	1	0	0	1	1	1	1	1	1	0	1	0	0	0	1	1	1	1	2	0	2	0	0	2	1	2	1	0	0	1	0	2	1	2	2	0	0	1	1	0	1	0	0	1	0	0	0
464	1	1	2	0	0	2	1	1	2	2	0	1	1	0	0	0	0	0	1	1	2	0	2	0	0	0	1	1	1	0	0	0	0	2	2	2	0	0	0	0	0	0	0	0	1	0	0	0	1
465	0	0	2	1	0	2	2	2	2	1	0	1	2	2	2	0	0	0	1	1	0	0	2	0	0	1	1	1	0	2	1	2	1	0	0	0	1	0	0	0	0	0	0	0	0	0	0	0	2
466	0	1	2	0	0	2	1	1	1	1	1	2	2	1	1	0	1	0	1	1	2	0	2	0	0	1	2	2	1	1	0	0	1	2	0	2	0	0	0	0	1	0	0	1	1	2	1	0	2
467	1	2	1	1	0	1	2	2	0	0	0	0	1	1	1	0	0	0	2	1	2	0	1	0	0	0	0	0	1	1	0	0	1	1	0	2	2	1	1	0	1	1	0	0	0	1	1	0	1
468	0	1	1	0	0	1	1	2	0	0	0	0	1	1	1	0	1	1	0	0	0	0	2	0	0	1	1	0	2	0	0	2	2	1	0	2	1	0	0	1	0	1	0	1	2	0	0	0	2
469	0	1	1	0	0	1	1	2	1	1	0	1	0	0	0	0	1	1	1	1	1	1	2	0	0	1	2	2	0	1	0	1	1	0	0	1	1	0	0	1	0	1	0	1	2	1	0	0	0
470	0	1	1	0	0	2	1	2	1	0	1	0	2	2	2	0	2	0	2	1	2	0	2	0	0	2	0	1	0	0	0	1	1	0	0	1	0	0	0	0	0	0	0	0	0	0	0	0	0
471	0	2	1	0	0	0	1	2	0	0	1	1	1	0	0	0	1	1	1	1	1	1	2	0	0	1	1	1	1	1	0	0	2	0	0	2	1	0	1	0	0	0	1	0	1	1	0	0	0
472	1	0	2	0	0	1	1	1	1	1	1	0	1	1	1	0	1	1	2	2	2	0	2	0	0	0	2	2	0	2	1	0	2	1	0	1	1	0	0	1	0	0	0	0	0	0	0	1	2
473	1	1	1	0	0	2	0	2	1	1	0	1	1	0	0	0	0	0	1	2	2	0	1	1	1	1	2	2	0	2	0	1	1	2	0	2	2	0	0	1	0	0	1	0	1	1	0	0	1
474	0	2	1	1	0	2	1	1	2	2	1	0	0	0	0	0	0	0	2	1	2	0	1	1	1	2	1	1	0	1	0	0	0	2	0	1	1	1	0	0	0	0	1	0	1	0	0	0	1
475	0	2	1	0	0	1	2	1	1	1	0	0	0	0	0	0	1	1	1	1	1	0	2	0	0	2	2	1	1	1	1	0	1	2	0	2	2	0	0	1	1	0	0	0	0	2	0	0	1
476	1	0	2	0	0	1	1	2	1	1	1	1	1	0	0	0	1	0	2	1	2	0	2	0	0	2	1	2	2	2	0	1	0	1	0	1	1	0	1	0	0	1	0	0	1	1	0	0	1
477	1	1	2	1	0	2	1	2	0	0	1	1	2	1	1	1	1	1	1	1	1	1	2	0	0	1	0	1	1	1	0	1	2	2	1	2	2	0	0	1	0	1	0	0	0	2	0	1	1
478	1	1	1	0	0	0	2	2	1	1	1	0	1	1	1	0	0	0	1	1	2	0	1	1	1	1	2	2	0	2	0	0	0	2	0	2	2	0	0	1	0	0	0	0	0	2	0	0	1
479	0	0	2	0	0	2	1	1	2	2	1	0	0	0	0	0	2	1	1	1	2	0	1	1	1	1	1	2	1	1	1	1	2	2	1	2	0	0	0	1	0	0	0	0	0	0	0	0	0
480	1	1	1	0	0	1	2	0	2	1	1	1	2	2	2	0	1	1	1	1	2	0	2	0	0	0	2	2	0	2	1	1	1	0	0	1	0	0	0	0	0	1	0	0	1	1	0	0	0
481	0	0	1	0	0	0	2	1	1	0	0	0	0	0	0	0	0	0	0	0	0	0	1	0	0	1	1	1	1	1	1	0	1	1	0	2	1	1	0	0	0	0	0	0	0	0	0	0	1
482	1	2	1	0	1	1	0	2	0	0	2	0	0	1	1	0	0	1	1	1	1	0	2	0	0	0	1	1	1	1	0	1	2	1	0	1	0	0	0	1	0	0	1	0	1	2	0	0	0
483	1	1	1	0	0	1	2	2	1	1	1	0	0	0	0	0	1	1	0	0	0	0	0	0	0	0	1	2	0	1	1	0	1	1	0	2	1	0	0	2	0	0	0	0	0	0	1	0	1
484	0	1	1	0	0	2	1	2	0	0	1	1	2	2	2	0	1	0	2	2	2	0	2	0	0	2	1	2	1	1	0	0	0	1	1	2	1	0	0	1	1	0	0	0	0	0	1	0	1
485	0	1	2	1	0	2	1	1	2	2	0	1	2	2	2	0	0	0	1	1	2	0	1	0	0	2	1	1	1	1	0	0	1	2	0	2	2	0	0	2	0	0	0	0	0	1	0	0	1
486	0	1	1	0	0	2	2	1	2	1	0	1	2	1	1	0	1	1	1	1	2	0	2	0	0	0	2	2	1	0	1	2	2	1	1	2	1	0	0	0	0	0	0	0	0	1	0	0	0
487	1	1	2	0	0	2	1	2	1	0	1	1	1	0	0	0	0	0	0	1	1	0	2	0	0	1	2	2	1	1	2	2	1	1	0	1	2	0	0	1	0	0	0	0	0	0	0	0	0
488	0	1	1	0	0	0	1	2	0	0	1	0	0	0	0	0	1	1	1	1	2	0	1	0	0	1	2	2	0	2	0	0	1	0	0	1	1	0	0	2	0	0	0	0	0	0	0	0	0
489	0	1	1	1	0	2	0	1	1	1	1	0	0	0	0	0	1	0	1	1	2	0	2	0	0	1	2	2	0	2	0	0	0	1	0	1	1	0	0	0	0	1	0	0	1	0	0	0	2
490	0	1	2	1	0	2	2	1	1	1	0	0	2	2	2	0	1	0	1	1	1	0	2	0	0	2	1	2	0	2	0	2	1	2	1	2	1	1	0	0	0	0	1	1	1	1	0	1	1
491	1	0	2	0	0	1	2	2	1	1	0	0	1	1	1	0	0	0	0	0	0	0	2	0	0	1	2	2	1	2	0	0	2	1	0	1	0	0	0	1	0	0	0	0	1	1	0	0	0
492	0	0	2	0	0	2	2	1	1	1	1	0	1	0	0	1	1	0	1	1	1	0	1	1	1	2	2	2	0	1	0	0	1	2	0	2	0	0	0	1	0	1	1	0	1	0	0	0	0
493	0	2	0	0	0	0	2	0	2	2	0	0	2	1	1	0	2	2	1	1	1	0	0	0	0	0	2	2	1	1	1	2	2	0	0	0	1	0	1	0	1	0	0	0	0	1	1	1	2
494	1	1	1	0	0	1	0	2	0	0	1	0	1	1	1	0	2	1	1	1	2	0	1	0	0	1	1	1	2	0	1	1	0	2	1	2	1	0	0	0	1	0	1	0	1	0	0	1	1
495	0	2	0	0	0	0	1	1	1	1	1	0	1	1	1	0	1	1	1	2	2	0	1	0	0	2	2	2	1	0	1	0	1	0	0	2	1	1	0	0	0	0	1	0	1	0	0	0	1
496	0	1	1	0	0	1	1	0	2	2	0	0	1	1	1	0	1	0	0	0	1	0	1	1	1	1	2	2	0	2	0	0	0	2	1	2	2	1	0	1	0	1	0	0	1	0	0	0	1
497	0	0	2	0	0	2	2	1	0	0	0	0	1	1	1	0	2	0	2	1	2	1	1	0	0	0	0	1	2	0	0	0	2	1	0	2	2	0	0	0	1	0	0	0	1	1	0	0	1
498	1	1	1	1	0	2	1	2	0	0	1	0	1	1	1	0	1	1	1	1	1	0	1	1	1	2	0	1	2	0	0	0	2	1	0	2	1	0	0	2	0	0	1	0	0	1	0	0	2
499	0	1	2	1	0	1	1	2	1	0	1	0	0	0	0	0	1	1	1	1	1	1	0	1	1	1	1	1	2	0	0	0	1	1	1	2	2	1	0	1	0	0	0	0	1	0	0	0	0
500	0	2	0	0	0	1	2	1	2	0	1	0	0	0	0	0	1	1	0	0	1	0	1	1	1	1	2	2	1	1	1	0	1	2	1	1	2	0	0	1	0	0	1	0	1	2	0	0	2
501	0	1	0	0	0	0	2	2	2	1	0	0	0	0	0	0	1	0	1	1	2	0	2	0	0	0	1	1	2	0	0	0	1	0	0	2	1	0	0	1	0	0	1	0	1	0	0	0	2
502	1	2	0	0	0	0	2	1	1	1	0	0	0	0	0	0	0	0	2	2	2	0	2	0	0	1	2	1	1	1	0	2	2	2	1	2	2	0	0	1	0	0	0	0	1	1	0	1	2
503	0	0	2	0	0	2	1	2	0	0	1	0	0	0	0	0	0	0	2	1	2	0	2	0	0	1	2	2	0	1	0	0	0	1	1	1	1	0	0	2	0	0	1	0	1	0	1	0	2
504	0	1	1	0	0	1	1	1	1	1	1	0	1	1	1	0	1	1	0	0	1	1	2	0	0	1	2	2	0	2	0	1	1	1	1	1	1	0	1	0	1	1	0	0	2	0	0	1	1
505	0	0	1	0	0	1	2	2	0	0	0	0	1	1	1	0	1	1	1	1	1	0	2	0	0	0	1	2	1	1	1	0	0	2	0	1	1	0	0	1	0	0	1	0	1	1	0	1	1
506	1	2	1	1	0	1	2	0	2	1	2	0	0	0	0	0	1	1	1	1	1	0	2	0	0	1	2	2	0	2	1	0	2	1	0	2	1	0	0	0	0	0	0	1	1	1	0	0	0
507	1	2	0	0	0	0	1	1	2	2	0	0	0	0	0	0	1	1	1	2	2	0	2	0	0	2	1	1	1	1	0	1	2	1	0	1	0	0	0	1	0	1	0	0	1	1	1	0	2
508	1	2	2	0	0	1	2	2	1	0	0	1	2	1	1	0	2	1	1	1	1	0	1	0	0	1	2	2	1	1	2	0	0	0	0	1	1	0	0	2	0	0	0	0	0	0	0	1	1
509	0	1	1	0	0	1	1	1	0	0	1	0	1	1	1	0	1	0	1	1	1	0	2	0	0	2	2	2	1	1	2	0	0	1	0	1	1	0	0	1	1	1	0	0	1	0	0	0	2
510	1	2	0	0	0	0	2	1	2	1	1	0	1	1	1	0	1	1	1	2	2	0	2	0	0	0	2	2	0	1	0	0	0	2	0	2	0	0	0	0	0	0	0	0	0	0	0	0	1
511	1	0	2	0	0	1	2	0	2	2	0	1	2	2	2	0	1	1	1	2	2	0	1	1	1	2	1	1	0	1	0	0	1	0	0	1	0	0	0	0	0	0	1	0	1	0	0	0	0
512	0	0	2	1	0	2	1	1	0	0	1	1	2	2	2	0	1	1	1	1	1	0	2	0	0	1	1	2	1	1	0	2	2	1	1	2	1	0	1	0	0	0	1	0	1	0	2	0	2
513	1	1	1	1	0	1	1	1	1	1	1	0	1	1	0	0	2	0	2	2	2	0	2	0	0	2	1	1	1	1	0	0	0	2	0	2	1	1	1	0	0	0	1	0	1	1	0	0	1
514	1	2	1	0	0	0	1	1	1	0	2	0	1	1	1	0	2	1	1	1	2	0	2	0	0	2	2	2	1	2	0	1	1	2	0	2	0	0	0	1	0	1	0	0	1	0	0	0	0
515	1	0	1	0	0	1	1	1	2	2	0	0	1	1	1	0	0	0	2	1	2	0	1	1	1	1	1	1	1	1	1	2	1	1	0	1	1	1	0	0	0	0	1	0	1	1	0	0	1
516	0	2	0	1	0	1	2	2	1	1	0	0	2	2	2	0	2	1	1	2	2	2	0	0	0	1	0	1	2	0	1	1	1	2	1	2	2	0	0	1	0	0	0	0	0	1	0	0	1
517	0	2	0	0	0	0	2	1	2	2	0	0	0	0	0	0	2	0	2	1	2	0	2	0	0	2	2	2	0	2	1	0	1	0	0	2	2	1	0	0	0	1	0	0	1	0	0	0	2
518	1	0	2	0	0	2	2	2	0	0	0	0	1	1	1	0	1	1	2	2	2	0	2	0	0	2	1	2	1	1	0	2	1	1	0	2	1	0	0	1	1	0	0	1	0	1	0	0	1
519	1	1	1	0	0	1	2	0	2	1	1	0	1	1	1	0	0	0	1	1	2	1	0	1	1	0	2	2	0	1	1	0	1	2	0	1	2	1	0	0	0	0	0	1	0	0	0	0	0
520	0	2	1	0	0	0	2	0	2	2	0	0	1	1	1	0	2	1	1	1	2	0	2	0	0	1	1	1	1	1	0	1	1	2	1	2	2	1	0	1	0	1	0	0	1	0	0	0	1
521	0	2	1	1	0	1	2	1	2	0	0	1	1	0	0	0	0	0	0	0	2	1	1	0	0	1	1	2	0	1	1	1	1	0	0	1	1	0	0	1	0	0	0	0	0	0	0	0	1
522	0	1	2	1	0	2	2	1	2	2	0	1	2	2	2	0	1	1	1	1	1	0	1	1	1	0	1	0	2	0	0	2	2	0	0	0	2	0	0	1	0	2	0	0	0	0	0	0	1
523	1	1	2	2	0	2	2	2	2	2	0	1	1	1	1	0	0	0	2	1	2	0	2	0	0	1	1	1	1	0	0	1	1	2	1	2	1	0	0	1	0	0	0	0	0	1	0	0	0
524	0	1	2	0	0	0	1	1	1	1	1	0	1	0	0	0	2	2	2	2	2	0	2	0	0	0	2	2	0	2	0	0	2	0	0	2	1	0	0	0	0	0	0	0	1	0	0	0	0
525	0	1	1	1	0	1	2	2	1	1	0	1	2	1	2	1	2	0	1	1	1	0	2	0	0	1	1	1	2	0	1	0	1	2	1	2	2	1	0	1	0	0	1	0	1	1	0	0	0
526	0	1	1	1	0	2	1	1	2	2	0	0	1	1	1	0	2	0	2	2	2	0	2	0	0	1	2	2	1	1	1	0	1	2	2	2	2	0	0	1	0	0	0	0	0	0	0	0	1
527	0	2	1	1	0	2	2	1	1	1	0	1	0	0	0	0	1	1	1	1	2	0	2	0	0	0	0	0	1	0	0	0	1	1	1	1	1	0	0	0	0	0	0	0	1	0	0	1	1
528	1	1	1	0	0	1	2	0	2	2	0	0	1	1	1	0	1	1	1	2	2	0	2	0	0	1	1	2	1	0	0	0	0	2	1	2	0	0	0	0	0	0	0	0	1	0	0	0	0
529	1	1	2	1	0	2	2	1	2	1	0	0	0	0	0	0	1	1	2	2	1	0	0	1	1	0	2	1	1	0	0	0	1	0	0	1	1	0	1	0	0	1	0	0	0	1	0	0	0
530	1	1	1	0	0	1	2	0	2	1	1	1	2	2	2	0	1	0	2	2	2	0	2	0	0	0	1	0	2	0	0	1	1	2	0	2	2	0	0	1	0	0	0	0	1	0	1	0	1
531	0	0	2	1	0	2	2	0	2	2	0	1	2	1	1	0	1	1	1	2	2	0	2	0	0	1	1	2	1	1	0	1	1	1	1	2	1	1	0	0	0	1	0	0	1	0	0	0	0
532	1	0	2	0	0	1	1	2	1	1	1	0	0	0	0	0	1	1	2	2	2	0	2	0	0	2	1	2	0	1	2	0	1	2	0	1	2	0	0	1	0	0	0	0	1	1	0	0	2
533	0	2	1	0	0	1	2	2	1	0	0	1	1	1	1	0	1	0	2	2	2	0	2	0	0	1	0	1	1	1	0	0	1	1	0	2	2	1	0	1	0	0	0	0	1	0	0	0	0
534	1	0	2	1	0	2	1	2	0	0	0	1	0	0	0	0	2	0	1	1	1	0	2	0	0	0	1	1	1	1	0	2	2	0	0	1	0	0	0	0	0	0	0	0	0	1	0	0	0
535	1	1	2	1	0	1	1	1	1	1	0	0	0	0	0	0	1	0	1	1	1	0	1	0	0	2	1	1	2	1	0	1	1	0	0	1	2	1	0	1	0	0	0	0	0	0	1	1	2
536	0	1	2	1	0	1	1	1	1	0	2	1	1	0	0	0	2	0	1	1	2	0	2	0	0	1	2	2	0	1	1	0	1	2	0	1	2	0	0	1	0	1	0	0	2	0	0	1	2
537	1	2	1	0	0	2	1	1	1	0	2	0	1	1	1	0	2	1	1	1	2	0	2	0	0	0	2	2	1	0	1	2	1	0	0	1	0	0	0	0	0	0	1	0	1	1	0	0	1
538	1	0	2	0	0	2	1	2	1	1	1	1	1	0	0	0	0	0	1	1	2	0	1	0	0	1	2	2	1	1	0	0	0	2	0	2	2	0	1	1	0	0	0	1	0	0	0	0	1
539	1	1	2	2	0	2	2	2	2	1	0	0	0	0	0	0	1	0	2	2	2	0	2	0	0	0	2	2	1	1	1	1	1	1	1	1	1	0	0	1	0	1	0	0	2	0	1	1	2
540	0	1	1	0	1	2	2	1	2	2	0	0	0	0	0	0	1	1	1	1	1	0	2	0	0	1	1	2	1	1	1	0	2	2	0	2	1	0	0	0	0	1	0	0	1	1	0	0	1
541	0	1	1	0	1	1	2	1	2	2	0	0	0	0	0	0	2	1	1	2	2	0	2	0	0	1	1	1	1	1	0	1	1	1	0	2	1	0	0	0	0	0	0	0	0	0	1	0	2
542	0	0	1	0	0	1	2	0	2	2	0	0	0	0	0	0	1	1	1	1	2	0	1	0	0	0	2	2	1	2	0	0	1	1	0	1	0	0	0	0	0	1	0	0	1	1	0	1	0
543	1	0	2	0	0	1	2	2	0	0	0	0	1	1	1	0	1	1	0	0	0	0	2	0	0	1	0	2	0	1	0	2	1	1	0	0	1	0	0	1	0	1	0	0	1	1	0	0	0
544	0	1	1	0	0	1	1	2	1	0	1	1	2	1	1	0	1	1	2	2	2	0	2	0	0	2	1	2	0	2	1	1	0	2	0	2	2	0	0	2	0	0	1	0	0	0	0	0	1
545	0	0	2	0	0	1	2	0	2	2	0	1	2	1	1	0	2	0	2	2	2	0	2	0	0	2	2	2	1	2	0	0	1	2	0	2	1	1	0	0	0	0	1	0	1	0	0	0	0
546	1	2	0	0	0	0	2	1	2	2	0	2	2	2	2	0	0	0	2	2	2	0	2	0	0	2	0	1	1	1	0	1	1	1	0	2	0	0	0	0	0	0	0	0	0	0	0	0	0
547	1	2	1	1	0	1	2	2	2	0	0	0	1	1	1	0	1	0	1	1	1	0	2	0	0	0	2	2	0	2	1	0	0	2	1	2	1	1	1	0	0	1	0	0	1	0	0	0	2
548	1	1	1	0	0	1	1	1	1	1	1	0	0	0	0	0	2	0	2	2	2	0	2	0	0	1	1	1	1	1	0	0	1	0	0	1	1	1	0	0	0	0	1	0	1	2	0	0	0
549	1	0	2	0	0	2	2	0	2	2	0	0	0	0	0	0	0	0	0	0	0	0	2	0	0	1	1	2	1	1	1	0	1	0	0	2	2	1	0	1	0	0	1	0	1	1	0	0	1
550	0	0	2	0	0	2	1	2	2	2	1	1	1	0	1	1	1	1	0	0	1	0	2	0	0	1	2	2	0	2	0	0	0	1	0	1	2	0	0	1	0	0	0	0	2	2	0	0	0
551	0	2	1	0	0	2	2	1	1	1	0	1	2	1	1	1	2	0	2	1	2	0	2	0	0	1	0	1	2	0	0	0	0	2	0	2	2	0	0	1	0	0	1	0	1	0	0	0	1
552	0	1	1	1	0	2	2	2	2	1	0	0	0	0	0	0	1	1	2	2	2	0	2	0	0	2	1	2	0	2	0	1	1	2	1	1	2	1	0	1	0	0	1	0	1	1	0	0	1
553	1	0	2	0	0	1	2	2	1	0	0	1	1	0	1	1	1	1	1	2	2	0	1	0	0	2	1	1	0	1	1	0	1	0	0	1	2	0	0	1	1	1	0	0	1	0	0	0	0
554	1	1	2	2	0	2	2	2	2	1	0	0	0	0	0	0	0	0	0	0	0	0	1	0	0	1	1	1	1	2	0	2	2	0	0	0	1	0	0	0	1	1	0	0	0	1	0	0	1
555	0	1	1	0	0	2	2	0	2	2	0	0	0	1	1	0	2	1	2	1	2	0	1	1	1	1	2	2	0	1	0	0	0	2	0	1	1	0	0	0	0	0	0	0	1	0	0	0	1
556	1	1	1	1	0	1	2	1	2	2	0	1	1	0	1	1	1	1	1	2	2	0	1	0	0	1	1	2	2	1	2	0	1	2	0	1	2	0	0	0	1	0	0	0	0	0	0	0	0
557	0	2	0	0	0	0	1	1	1	0	1	0	1	1	1	0	1	1	2	0	2	0	2	0	0	0	2	2	2	2	0	0	1	1	0	1	1	0	0	0	0	0	1	0	1	1	0	0	1
558	0	1	1	0	0	1	1	1	1	1	1	0	0	0	0	0	0	0	1	1	1	0	2	0	0	0	2	2	0	2	0	1	1	1	0	2	2	0	0	1	0	0	0	0	0	0	0	0	0
559	0	1	2	1	0	1	2	1	2	2	0	0	0	0	0	0	0	0	2	2	2	0	2	0	0	1	2	2	0	1	1	0	0	2	0	2	2	1	0	0	0	0	1	0	1	2	0	1	1
560	0	1	1	1	0	2	2	1	1	1	0	0	2	1	1	1	0	0	0	0	0	0	2	0	0	0	1	1	1	1	0	1	2	1	0	2	1	0	1	0	0	0	0	0	0	0	0	0	2
561	0	1	1	1	0	1	1	2	1	1	0	0	0	0	0	0	0	0	0	0	0	0	1	0	0	1	0	1	1	1	0	1	2	0	0	1	2	0	0	1	0	1	0	0	1	1	1	0	1
562	0	0	1	0	0	1	2	1	1	1	0	1	1	1	1	0	2	2	2	2	2	0	1	0	0	1	0	0	1	1	0	0	0	1	0	1	2	0	0	2	0	0	2	0	2	1	0	0	0
563	0	1	1	0	0	1	1	1	1	0	1	1	1	0	0	0	1	1	2	2	2	0	2	0	0	1	2	1	1	0	0	1	1	1	1	1	2	0	0	1	0	1	0	0	1	1	0	0	1
564	0	1	1	0	0	0	1	2	0	0	1	0	0	0	0	0	1	1	1	1	2	0	1	1	1	1	1	2	0	2	0	0	2	1	0	2	1	0	0	1	0	1	0	1	1	1	0	0	0
565	0	2	1	0	0	1	1	2	1	0	2	0	1	0	0	0	2	2	1	1	2	0	1	0	0	0	2	2	0	2	0	0	1	1	0	2	2	0	1	0	0	0	0	0	0	0	0	0	1
566	1	1	0	0	0	0	2	1	2	1	1	1	1	0	1	1	1	0	2	1	2	0	1	0	0	1	0	1	2	0	0	1	2	1	1	1	2	0	0	2	0	0	0	0	2	1	0	0	1
567	0	1	0	0	0	1	2	0	2	1	1	1	2	1	1	1	2	1	1	1	2	0	1	1	1	1	1	2	1	1	0	0	1	1	0	2	1	0	0	0	0	0	0	1	0	1	0	0	1
568	0	1	2	0	0	0	1	1	1	1	1	1	1	1	1	0	2	2	2	1	2	0	2	0	0	1	1	2	2	1	1	2	1	1	0	2	2	1	0	1	0	1	0	0	1	1	0	0	0
569	1	0	2	0	0	1	2	2	2	2	0	1	1	0	0	1	2	1	0	0	1	0	2	0	0	1	1	1	1	1	1	0	0	2	0	2	2	0	0	1	1	1	0	0	0	1	1	0	1
570	0	2	1	1	0	1	1	2	0	0	1	0	0	0	0	0	1	0	1	1	1	0	2	0	0	0	2	2	1	1	2	0	0	2	2	2	1	0	0	1	0	0	0	0	1	0	1	0	2
571	0	2	0	1	0	1	1	2	0	0	1	0	0	0	0	0	0	0	2	2	2	0	2	0	0	2	1	2	0	1	0	0	1	2	0	2	2	1	0	1	0	0	0	0	0	1	0	0	1
572	1	1	2	0	0	2	1	1	0	0	2	0	1	1	1	0	0	0	1	1	2	0	1	0	0	1	2	2	0	2	0	0	2	0	0	2	0	0	0	0	0	0	0	0	0	0	0	0	0
573	1	2	1	0	0	2	2	1	2	2	0	0	1	0	0	0	1	1	1	2	2	0	2	0	0	0	2	2	1	2	0	1	1	1	1	2	0	1	0	0	0	0	0	0	0	2	1	0	1
574	0	0	2	0	0	1	2	1	2	1	0	0	0	0	0	0	2	1	1	1	1	0	2	0	0	0	1	2	1	1	1	1	1	1	1	1	1	0	0	1	0	2	0	0	1	0	0	0	0
575	1	2	1	0	0	0	1	2	0	0	2	0	0	0	0	0	1	1	2	2	2	0	2	0	0	1	0	1	0	0	0	0	0	2	0	2	1	0	1	0	0	0	0	0	1	0	0	0	1
576	1	1	1	0	1	1	2	1	1	1	0	1	1	2	2	0	2	0	2	2	2	0	2	0	0	1	1	2	0	1	2	2	2	2	1	2	1	1	0	0	0	0	0	1	0	0	0	0	1
577	1	1	0	1	0	1	2	2	1	0	0	0	2	0	0	1	1	1	1	1	1	0	2	0	0	1	2	2	0	2	0	1	2	1	0	2	1	1	0	0	0	1	0	0	1	1	0	0	0
578	0	0	2	0	0	1	1	1	1	1	1	0	2	0	0	1	0	0	1	1	1	0	2	0	0	0	1	1	2	1	0	1	1	1	0	2	1	0	0	1	0	1	0	0	1	0	0	0	1
579	0	2	0	0	0	0	1	1	2	2	1	1	1	0	0	0	2	1	2	2	2	0	2	0	0	1	2	2	0	1	1	0	1	1	1	1	1	0	0	1	0	0	0	0	0	2	1	0	1
580	1	1	2	1	0	1	1	0	2	2	0	1	1	0	0	0	2	1	2	2	2	1	1	0	0	1	1	2	1	1	0	0	0	2	0	2	2	0	1	1	0	1	0	1	0	1	0	0	2
581	1	2	0	0	0	0	1	2	0	0	1	1	1	1	1	0	0	1	2	2	2	0	0	1	1	1	2	2	0	2	1	0	1	2	1	2	1	1	0	0	0	0	0	0	0	1	0	1	1
582	0	2	1	0	0	0	2	1	2	2	0	0	1	1	1	1	1	0	1	1	1	0	0	1	1	0	1	1	1	1	0	2	2	0	0	1	1	0	0	0	0	0	0	0	1	0	0	0	1
583	0	2	1	1	0	1	1	2	0	0	0	0	1	1	1	0	1	0	2	1	2	0	2	0	0	1	2	2	0	2	1	0	1	2	1	2	2	1	0	0	0	1	1	0	0	1	0	0	1
584	0	1	2	1	0	2	1	2	1	1	1	0	0	0	0	0	1	0	2	2	2	0	1	1	1	2	1	2	1	1	1	1	1	1	0	2	2	1	1	1	1	0	1	0	1	0	0	1	2
585	1	1	1	1	0	1	2	2	1	0	0	0	0	0	0	0	1	0	1	1	1	0	2	0	0	1	1	1	1	0	0	0	0	1	1	1	2	0	0	1	1	0	0	0	0	1	0	0	2
586	0	0	2	2	0	2	2	0	2	1	1	1	1	0	0	0	2	1	0	0	1	0	2	0	0	0	1	2	2	1	2	1	0	1	0	2	2	1	0	1	0	0	1	0	0	0	0	0	2
587	1	0	2	0	0	2	1	1	2	2	0	0	1	0	1	1	1	1	1	1	1	0	2	0	0	0	2	2	0	2	1	0	1	1	0	1	2	0	0	2	1	0	0	0	0	0	0	2	2
588	1	0	2	0	0	2	2	1	1	0	0	0	1	0	0	1	0	1	1	1	1	0	2	0	0	0	1	1	2	0	1	0	0	1	0	2	1	0	0	1	0	0	1	0	2	2	0	0	1
589	0	1	1	1	0	1	2	2	2	1	0	0	0	0	0	0	1	1	2	2	2	0	2	0	0	2	1	0	1	0	0	0	0	2	0	2	0	0	0	0	0	0	0	0	0	0	0	0	1
590	0	2	1	0	0	0	2	0	2	2	0	0	0	0	0	0	2	1	1	1	1	0	2	0	0	1	2	2	0	2	0	1	1	2	1	2	1	0	0	1	0	0	0	0	0	0	1	0	2
591	0	2	0	0	0	1	2	1	2	2	0	1	1	1	1	0	1	0	0	0	1	0	2	0	0	1	1	2	1	1	1	2	1	2	1	2	2	0	1	1	0	0	0	1	0	1	0	0	1
592	1	2	2	0	0	1	1	1	1	1	1	0	0	0	0	0	1	1	1	1	1	0	1	0	0	1	0	1	2	0	0	1	1	1	0	2	1	0	0	0	0	0	2	0	2	0	0	0	1
593	1	2	1	1	0	1	2	2	1	1	0	1	1	1	1	0	2	1	1	1	1	0	1	1	1	0	1	2	1	1	0	2	2	0	0	1	0	0	0	0	0	1	0	0	0	0	0	1	2
594	0	1	1	1	0	1	2	1	1	0	0	0	1	1	1	0	1	0	1	1	1	0	1	0	0	0	1	1	0	1	0	0	1	1	1	2	0	0	0	1	0	1	0	0	1	0	1	1	2
595	1	1	1	1	0	2	1	2	0	0	1	0	0	0	0	0	2	1	1	1	2	0	2	0	0	1	2	2	0	1	0	1	0	1	0	1	1	0	0	0	1	0	1	0	1	0	0	0	0
596	1	2	0	0	0	0	2	2	1	0	1	0	2	2	2	1	2	2	2	2	1	1	2	0	0	2	2	2	0	2	0	1	0	2	1	2	0	0	0	0	0	0	0	0	2	1	0	0	1
597	0	2	0	0	0	0	1	1	1	1	1	0	1	0	0	1	1	1	1	1	2	0	2	0	0	0	1	1	1	2	0	0	0	1	1	1	1	0	1	0	0	0	0	0	1	0	0	0	1
598	1	1	2	1	0	2	1	1	1	1	1	0	2	0	0	1	1	0	2	1	2	0	2	0	0	0	2	2	1	2	0	2	1	1	0	0	1	0	1	0	0	0	1	0	1	1	0	0	1
599	1	2	0	0	0	1	2	2	2	1	0	0	1	0	0	0	1	1	1	0	0	0	2	0	0	1	2	2	0	2	0	0	1	2	0	2	2	1	0	0	0	0	1	1	1	2	0	0	0
600	1	1	1	0	0	0	2	1	2	2	0	1	1	0	0	0	1	1	1	1	1	0	1	0	0	0	1	1	0	2	1	1	1	1	0	2	1	0	0	0	0	1	0	0	1	1	0	0	0
601	1	0	2	0	0	2	2	0	2	1	2	1	1	0	0	0	2	2	2	2	2	0	2	0	0	0	1	1	1	0	0	0	1	0	0	2	1	0	0	0	0	0	0	0	0	0	0	0	1
602	1	1	1	1	0	2	2	1	1	1	0	0	0	0	0	0	1	0	2	2	2	0	2	0	0	1	1	1	1	1	0	1	1	0	0	2	1	0	0	0	1	0	0	0	0	0	0	0	1
603	0	2	0	0	0	0	1	2	1	1	1	0	1	1	2	0	1	1	1	1	2	0	2	0	0	0	2	0	1	0	0	1	0	1	1	2	2	0	0	1	0	0	0	0	0	0	0	1	2
604	1	0	2	0	1	1	1	0	2	2	0	0	2	1	1	0	1	0	2	1	2	0	2	0	0	1	1	2	1	1	0	0	1	2	0	1	2	0	0	2	1	0	0	0	0	1	0	0	0
605	1	0	2	1	0	2	1	1	2	2	0	0	0	0	0	0	2	0	2	2	2	0	2	0	0	2	1	0	2	0	0	2	1	0	0	1	2	0	0	2	0	0	1	0	1	0	0	1	1
606	1	2	1	0	0	0	0	2	0	0	2	0	1	1	1	0	0	0	1	1	2	0	2	0	0	0	2	2	0	2	0	1	1	1	0	2	1	1	0	0	0	0	1	0	1	1	0	0	1
607	0	1	1	0	0	0	0	2	0	0	2	1	2	1	1	0	1	0	1	1	1	0	1	1	1	0	2	2	1	2	1	1	1	1	1	1	1	0	0	0	0	0	0	0	0	1	0	0	1
608	0	2	1	0	0	2	2	2	2	0	1	0	0	0	0	0	1	1	2	2	2	0	1	0	0	0	1	1	1	1	0	2	1	2	1	2	1	0	0	0	0	0	1	0	1	1	0	1	1
609	1	2	1	1	0	1	2	2	0	0	0	0	0	0	0	0	0	0	2	2	2	0	2	0	0	1	1	2	1	1	1	0	1	2	0	2	0	0	0	0	0	0	0	2	0	2	0	0	2
610	1	1	2	1	0	2	2	1	2	0	1	1	1	1	1	0	1	1	1	2	2	0	2	0	0	0	1	2	0	2	0	0	1	1	1	1	1	0	0	0	0	0	1	0	1	0	0	0	1
611	0	1	1	0	1	1	0	2	0	0	2	0	0	0	0	0	1	1	1	1	1	0	2	0	0	2	0	2	2	1	1	0	2	1	0	2	2	0	0	0	1	0	0	0	0	1	0	0	0
612	1	2	0	0	0	0	2	0	2	1	1	0	1	0	0	0	1	0	0	0	1	0	2	0	0	1	2	2	0	2	0	0	0	2	1	2	1	1	0	0	0	1	0	1	1	0	0	0	1
613	1	2	1	1	0	1	2	2	1	1	1	0	0	0	0	0	2	1	2	2	2	1	1	0	0	1	1	2	2	0	1	0	1	2	0	2	2	0	0	2	0	0	0	0	0	0	1	0	1
614	1	0	2	1	0	2	2	0	2	1	1	0	0	0	0	0	1	0	1	0	1	0	1	1	1	0	0	2	1	0	1	0	1	1	0	1	1	0	0	2	0	1	0	0	1	0	0	0	1
615	0	0	2	1	0	2	2	2	2	1	0	0	1	1	1	0	0	1	0	1	2	1	2	0	0	0	0	2	2	0	0	1	1	1	0	2	0	0	0	0	0	0	0	0	0	0	1	0	2
616	0	0	2	0	0	1	2	1	2	1	1	2	2	2	2	0	1	0	1	1	1	0	2	0	0	2	1	2	1	2	0	2	2	0	0	0	0	0	0	0	0	0	0	0	0	0	0	0	0
617	1	2	0	0	0	0	1	2	1	0	1	0	1	1	1	0	1	0	0	0	1	0	2	0	0	1	2	2	0	1	1	0	1	1	1	1	0	0	0	0	0	1	0	1	1	0	0	0	0
618	0	0	2	0	0	2	1	0	2	2	0	0	0	0	0	0	0	0	1	1	1	0	2	0	0	0	0	1	1	1	0	0	0	2	2	2	0	0	0	0	0	1	0	0	1	0	0	0	0
619	1	2	1	0	1	1	2	2	1	0	1	1	2	2	2	0	1	0	1	1	1	0	1	0	0	1	1	1	0	1	0	0	2	1	0	2	2	0	0	2	1	0	2	0	2	1	0	0	1
620	1	2	0	0	0	0	2	2	1	0	1	1	2	1	1	0	0	0	1	1	0	0	2	0	0	0	1	2	0	1	1	0	1	1	0	2	1	1	0	0	0	1	0	0	1	0	0	2	2
621	0	2	0	0	0	0	2	1	2	0	1	0	0	0	0	0	1	0	1	1	2	0	2	0	0	0	0	1	2	0	0	1	2	1	0	2	2	0	0	2	0	1	0	0	1	0	0	0	1
622	0	1	1	0	0	1	2	1	1	1	0	0	0	0	0	0	0	0	0	0	1	0	2	0	0	1	1	2	0	1	0	1	1	0	0	1	1	0	0	1	0	0	1	0	1	0	0	0	0
623	0	0	2	1	0	2	1	2	1	1	1	1	2	1	2	1	1	1	1	1	1	0	1	1	1	2	2	2	0	2	0	0	0	2	0	2	2	0	0	0	1	0	0	0	2	0	1	0	1
624	0	1	1	0	0	0	2	1	2	0	1	1	1	0	1	1	0	0	2	2	2	0	2	0	0	0	0	1	1	0	0	2	2	2	1	2	2	0	0	2	0	1	0	0	0	0	0	0	0
625	0	1	1	0	0	1	2	2	2	1	0	0	0	0	0	0	2	1	2	2	2	0	0	1	1	0	2	2	0	2	1	1	1	1	0	2	1	0	0	1	0	0	0	0	0	1	0	0	1
626	1	0	2	0	0	1	1	1	1	1	1	0	0	0	0	0	1	1	1	1	2	0	2	0	0	1	1	1	0	1	1	1	1	1	0	2	2	0	1	0	1	1	0	0	1	0	0	0	1
627	1	0	1	0	0	1	1	1	2	1	0	0	1	1	1	0	1	1	1	1	2	0	2	0	0	1	1	1	1	1	0	0	0	2	1	1	2	0	0	2	0	0	0	0	0	0	0	0	0
628	0	2	0	1	0	1	1	1	1	1	2	1	1	0	0	1	2	0	2	2	2	0	1	1	1	1	0	1	2	0	1	0	2	1	0	2	0	0	0	0	0	0	0	0	1	1	0	0	0
629	1	1	2	0	0	1	1	2	1	0	2	0	0	0	0	0	1	1	1	1	1	0	2	0	0	0	1	1	2	1	0	1	2	2	1	2	1	0	0	0	0	0	1	0	1	2	0	0	1
630	0	1	1	1	0	2	2	1	1	1	0	0	1	1	1	0	1	1	1	1	2	0	2	0	0	0	1	2	2	1	1	0	1	0	0	1	1	1	0	0	0	0	0	0	1	0	0	0	2
631	0	1	2	1	0	2	0	1	1	1	1	0	2	1	1	1	0	0	1	1	2	0	2	0	0	1	2	2	1	2	0	0	1	0	0	2	2	0	0	1	0	0	0	0	0	1	0	0	1
632	1	1	2	0	0	0	1	2	1	0	1	1	1	0	0	1	1	1	1	1	1	0	2	0	0	1	1	1	1	1	0	0	1	1	0	1	2	0	0	1	1	0	0	1	0	0	0	0	1
633	0	1	1	0	0	1	2	2	1	1	0	1	2	1	1	0	2	1	2	2	2	1	2	0	0	1	2	2	0	2	1	0	0	2	1	2	2	0	0	1	1	1	0	0	1	0	0	0	1
634	1	1	1	1	0	1	1	2	1	1	1	1	1	0	0	0	1	0	2	1	2	0	2	0	0	1	1	2	1	1	0	0	1	2	2	2	2	0	0	1	0	0	0	0	0	0	0	1	2
635	1	1	1	0	0	1	2	0	2	2	0	0	1	0	1	1	1	1	0	0	1	0	2	0	0	0	2	2	0	2	0	1	2	0	0	1	2	0	1	0	1	0	0	0	0	0	0	0	1
636	0	1	2	0	0	1	1	2	1	1	1	1	0	0	0	0	2	0	1	1	1	0	0	1	1	1	2	2	0	1	0	1	1	0	0	1	0	0	0	0	0	1	0	0	1	0	0	1	1
637	1	1	1	0	0	2	1	2	0	0	0	1	1	0	0	1	1	1	2	2	2	1	2	0	0	2	1	1	1	0	0	1	1	1	0	1	2	0	0	1	0	0	1	0	2	2	0	0	0
638	0	1	1	0	0	1	2	2	1	0	0	0	0	0	0	0	1	1	0	0	1	0	1	0	0	0	1	2	1	1	1	0	2	0	0	1	1	0	1	0	0	0	1	0	1	1	0	0	1
639	0	2	0	1	0	1	1	1	1	1	1	0	0	0	0	0	2	1	2	2	2	0	2	0	0	1	0	2	1	1	0	1	1	1	1	1	2	1	1	1	1	0	1	0	1	1	0	0	0
640	1	0	2	0	0	2	2	1	2	1	0	0	0	0	0	0	1	0	1	1	1	0	2	0	0	0	1	2	1	1	0	2	2	0	0	0	1	0	0	1	0	2	0	0	1	0	0	1	1
641	0	1	1	0	0	1	2	1	1	1	0	0	1	1	1	0	1	0	0	0	1	0	2	0	0	1	1	2	2	1	1	0	0	2	0	2	0	0	0	0	0	1	0	1	1	0	0	0	1
642	0	1	2	0	0	1	1	2	1	1	1	1	0	0	0	0	1	0	1	1	1	0	2	0	0	1	2	2	1	1	0	1	1	1	0	2	2	0	0	1	0	0	0	0	1	0	0	0	1
643	0	1	1	0	0	1	1	2	0	0	1	1	1	1	1	0	0	0	2	1	2	1	2	0	0	1	0	1	0	1	0	2	2	0	0	1	1	1	1	0	0	0	0	1	0	0	0	0	0
644	0	2	1	0	0	0	2	2	2	1	0	0	1	0	0	1	2	1	1	2	2	1	2	0	0	0	1	2	0	1	1	0	1	2	0	2	0	0	0	0	0	0	1	0	1	0	0	0	1
645	0	1	1	0	0	1	2	1	1	1	1	1	1	0	0	0	0	0	2	2	2	0	2	0	0	0	1	2	0	1	0	2	1	1	0	2	2	1	0	1	0	0	0	0	2	0	0	0	0
646	0	2	1	0	0	1	2	1	2	2	0	0	0	0	0	0	2	2	1	1	2	0	1	1	1	0	1	2	1	1	1	0	2	0	0	2	0	0	0	0	0	0	0	0	0	1	0	0	0
647	1	1	1	0	0	0	2	2	2	1	0	1	2	1	1	0	1	1	2	2	2	0	2	0	0	1	2	2	1	2	0	0	0	2	0	2	2	0	0	2	0	0	1	0	1	1	0	0	1
648	0	2	0	0	0	0	2	0	2	2	0	0	1	1	1	0	1	0	2	1	2	0	2	0	0	1	2	2	0	2	0	0	1	2	1	1	0	0	0	0	0	0	0	0	1	0	0	0	0
649	1	0	2	0	0	1	2	1	2	0	1	0	1	1	1	0	1	2	1	1	2	1	1	0	0	0	0	1	2	0	1	0	1	1	1	2	2	0	0	1	0	1	0	0	1	0	1	1	2
650	1	2	1	0	0	0	1	1	1	1	1	1	2	1	1	0	0	0	1	2	2	1	0	1	1	1	0	2	2	0	0	0	0	2	1	2	2	1	0	1	0	0	0	0	1	0	0	0	1
651	0	1	1	1	0	1	1	1	1	0	1	1	2	1	1	0	1	0	1	1	1	0	1	0	0	2	2	2	0	2	2	0	1	2	0	2	2	0	1	0	0	1	1	0	1	0	0	0	0
652	1	2	0	0	0	0	2	0	2	2	0	0	1	0	0	0	2	1	2	2	2	0	1	0	0	0	2	2	1	1	0	0	0	1	0	1	1	1	0	0	0	0	0	0	0	0	0	0	0
653	1	0	2	0	0	1	2	1	2	2	0	1	1	0	1	1	2	2	1	1	1	0	1	0	0	1	1	2	1	1	0	1	1	1	1	1	2	0	0	1	0	0	0	0	0	0	0	1	2
654	0	2	0	0	0	0	2	0	2	2	0	1	2	1	1	0	1	0	1	1	1	0	2	0	0	1	2	2	0	2	0	2	2	0	0	0	0	0	0	0	0	0	0	1	0	1	0	1	1
655	1	1	1	0	0	0	1	1	1	1	1	1	1	1	1	0	1	1	0	0	1	0	2	0	0	0	2	2	1	1	1	0	1	1	0	2	1	0	1	0	0	0	2	0	1	1	0	0	0
656	0	1	2	1	0	1	2	1	0	0	0	1	1	0	0	0	0	0	0	0	0	0	2	0	0	0	1	2	1	1	0	1	2	0	0	2	1	1	0	0	0	0	0	0	0	1	0	0	0
657	1	0	2	1	0	2	1	2	2	2	1	0	1	0	0	0	2	0	2	2	2	0	2	0	0	1	2	2	1	1	0	2	1	0	0	1	2	0	0	2	1	0	0	0	0	0	0	0	1
658	1	0	2	0	0	2	2	0	2	2	0	0	0	0	0	0	0	0	2	1	2	0	2	0	0	1	1	2	0	1	1	1	2	2	1	2	1	0	0	1	0	1	0	0	0	1	0	0	0
659	1	2	0	1	0	1	2	1	1	1	0	0	0	0	0	0	0	0	0	0	2	0	2	0	0	0	2	2	1	0	1	0	1	1	0	2	0	0	0	1	0	0	1	0	1	0	0	1	2
660	0	1	2	0	0	2	1	1	2	1	0	0	1	1	1	0	2	2	1	1	1	0	0	1	1	1	2	2	0	2	1	0	2	1	0	2	0	0	0	0	0	0	0	0	1	0	0	0	2
661	1	1	1	0	0	0	2	0	1	1	0	1	2	1	2	1	1	0	2	1	2	1	2	0	0	1	2	2	0	2	0	1	1	1	1	2	1	0	0	1	0	0	0	0	1	0	0	0	0
662	1	2	0	1	0	1	2	0	2	2	0	0	0	0	0	0	1	0	2	2	2	0	2	0	0	1	2	2	0	2	0	0	2	1	0	2	1	0	0	0	0	0	0	0	0	0	0	0	0
663	0	1	2	1	0	1	2	2	1	1	0	1	2	1	1	0	1	1	1	1	1	2	0	0	0	1	1	1	1	1	0	1	1	1	0	1	2	1	1	1	0	0	0	1	0	0	0	1	1
664	0	2	1	2	0	2	2	1	2	1	0	1	1	1	1	0	1	0	1	1	2	0	2	0	0	0	1	2	2	1	2	1	2	0	0	1	1	0	0	1	0	0	2	0	2	0	1	0	1
665	1	2	0	1	1	1	1	1	1	1	1	0	0	0	0	0	1	0	0	0	2	1	2	0	0	1	1	1	1	1	0	0	1	1	0	2	1	0	0	0	0	0	1	0	1	0	0	0	0
666	0	2	1	2	0	2	2	1	2	2	0	0	0	0	0	0	2	0	1	1	2	2	0	0	0	1	0	2	1	1	0	1	2	0	0	2	2	0	0	2	1	1	1	0	1	0	1	0	2
667	0	1	2	1	0	1	2	2	1	1	0	0	0	0	0	0	1	0	1	1	1	0	2	0	0	0	2	2	0	2	1	0	0	2	0	2	1	0	1	0	0	1	0	0	1	0	0	0	1
668	0	1	1	1	0	2	2	0	2	1	1	0	1	0	0	0	0	0	0	0	2	0	2	0	0	0	1	2	0	1	1	0	0	1	1	2	2	0	1	1	0	0	1	0	0	0	0	0	0
669	1	1	1	0	0	1	1	1	2	1	0	0	1	0	0	0	0	0	2	2	1	0	2	0	0	1	0	1	1	1	0	1	2	0	0	1	2	0	0	1	1	0	1	0	1	1	0	0	0
670	1	2	1	0	0	0	2	0	2	2	0	1	1	0	0	0	1	1	1	1	1	0	2	0	0	2	1	2	0	2	0	1	1	1	0	2	2	1	1	1	1	1	0	0	0	1	0	0	2
671	1	2	1	0	0	1	1	2	1	0	1	0	1	1	1	0	0	0	0	0	0	0	2	0	0	1	2	2	1	2	0	2	1	0	0	1	0	0	0	0	0	0	0	0	0	1	0	0	0
672	0	0	2	1	0	2	2	1	2	2	0	0	1	1	1	0	1	1	1	0	2	0	1	0	0	2	1	1	1	1	0	2	1	2	1	2	1	1	0	0	0	1	0	1	2	1	0	0	0
673	1	1	1	1	0	2	1	1	0	0	2	0	0	0	0	0	0	0	2	2	2	0	2	0	0	1	2	2	1	2	1	0	2	1	0	2	2	0	0	1	0	0	1	0	1	0	1	0	1
674	0	2	0	1	0	1	2	2	1	1	0	1	1	0	1	1	2	0	2	2	2	0	2	0	0	1	2	2	1	1	2	0	1	2	0	2	2	0	1	1	0	1	0	1	1	1	1	0	1
675	1	0	2	0	0	1	1	1	1	1	0	0	0	0	0	0	1	0	1	1	1	0	1	1	1	1	1	2	0	1	0	0	1	1	1	1	0	1	0	0	0	0	0	0	0	1	1	0	1
676	1	2	1	1	0	2	2	1	1	0	0	0	1	1	1	0	0	0	0	0	0	1	1	0	0	0	1	2	0	2	0	2	1	0	0	1	1	1	0	0	0	0	1	0	1	2	1	0	1
677	0	2	1	1	0	2	2	1	2	2	0	0	1	1	1	0	1	0	1	1	1	0	0	0	0	1	1	1	0	0	0	0	0	2	0	2	2	1	0	1	0	2	0	0	0	0	0	0	1
678	1	2	2	0	0	1	1	2	2	2	1	0	1	1	1	0	0	0	1	0	1	1	2	0	0	0	1	1	2	0	0	0	0	0	0	1	2	0	0	0	1	0	0	0	1	2	0	0	0
679	0	2	1	0	0	1	2	1	2	1	0	1	1	0	0	0	2	1	1	1	1	0	2	0	0	1	2	2	0	2	2	1	1	1	0	2	1	1	0	0	0	0	0	1	0	1	1	0	2
680	1	1	1	1	0	1	2	1	1	1	0	0	0	0	0	0	2	0	2	2	2	0	2	0	0	1	1	1	2	1	0	0	0	1	1	1	0	0	0	0	0	0	0	0	0	0	0	0	2
681	0	2	1	0	0	1	1	2	1	0	1	0	1	1	1	0	0	0	2	2	2	0	1	0	0	0	0	1	0	1	0	0	1	1	0	2	2	1	1	0	2	1	0	0	0	1	0	0	1
682	1	1	1	0	1	1	2	2	2	2	0	1	1	0	0	1	2	2	2	2	1	0	1	0	0	1	2	2	0	1	1	0	2	1	0	2	0	0	0	0	0	0	2	0	1	1	0	0	0
683	1	2	1	0	0	1	1	2	1	0	2	0	2	2	2	1	1	0	1	1	1	0	2	0	0	0	2	2	1	1	0	0	2	0	0	2	1	0	0	2	1	0	0	0	1	1	0	0	1
684	1	0	2	0	1	1	2	2	2	2	0	0	0	0	0	0	1	0	2	1	2	0	2	0	0	2	1	2	2	1	1	2	2	1	1	2	1	0	1	0	0	0	1	0	1	1	1	0	1
685	1	2	1	0	0	0	2	0	2	2	0	0	1	1	1	0	1	1	2	2	2	1	2	0	0	1	1	2	1	1	0	1	2	1	0	1	0	0	0	0	0	0	0	2	0	2	0	0	1
686	1	0	2	0	0	2	1	2	1	0	1	1	1	0	1	1	0	1	1	1	1	0	1	0	0	0	2	2	0	2	1	1	1	0	0	1	2	0	0	1	0	2	0	0	0	0	1	0	1
687	1	0	2	0	0	1	2	1	2	1	0	0	1	0	0	0	2	1	1	1	1	1	2	0	0	0	1	1	2	0	1	0	1	0	0	1	1	0	1	0	0	1	0	1	1	1	0	0	1
688	1	0	2	0	0	1	1	2	1	0	1	1	1	1	1	0	2	2	1	1	1	0	2	0	0	2	1	1	2	0	1	0	1	2	1	2	1	0	0	2	0	0	0	0	0	0	1	0	1
689	1	1	1	0	0	1	2	0	2	2	0	0	0	0	0	0	2	1	2	1	2	0	2	0	0	0	1	1	1	1	1	1	1	1	0	1	2	0	1	1	0	0	0	1	0	0	0	0	1
690	0	0	2	0	0	2	2	0	1	1	1	0	0	0	0	0	0	1	0	1	2	0	2	0	0	1	2	2	1	1	1	0	0	2	0	1	2	0	0	2	0	0	2	0	2	1	0	0	0
691	0	1	1	0	0	1	1	2	0	0	1	0	0	0	0	0	0	0	0	1	2	0	2	0	0	1	2	2	1	2	0	0	0	2	0	2	0	0	0	0	0	0	1	0	1	0	0	0	0
692	0	1	2	0	0	0	2	1	2	1	0	1	1	0	1	1	1	1	0	0	0	0	2	0	0	2	2	2	1	2	0	0	2	1	0	1	1	0	0	2	0	0	0	0	0	1	0	0	1
693	0	1	1	0	0	0	1	1	1	1	1	0	1	1	1	0	0	0	1	1	1	0	2	0	0	1	1	1	0	2	1	0	0	1	0	2	1	0	0	1	0	0	1	0	0	0	0	0	1
694	0	0	2	0	0	2	2	1	2	1	1	0	2	2	2	0	1	0	1	1	1	0	2	0	0	0	1	2	2	1	1	0	0	1	0	1	2	0	0	1	0	0	0	0	1	0	0	0	1
695	0	1	1	1	0	1	1	1	1	1	1	0	0	0	0	0	0	0	2	1	2	1	2	0	0	1	1	1	2	0	1	1	0	2	1	2	1	0	0	0	0	0	0	0	0	0	0	0	1
696	1	0	2	1	0	2	1	1	1	1	1	1	1	0	0	0	0	0	2	2	2	0	1	0	0	0	2	2	0	2	1	1	0	2	1	2	1	0	0	0	0	0	0	1	1	1	0	0	1
697	0	2	1	0	0	0	2	1	2	1	1	0	0	0	0	0	2	1	1	1	2	0	1	0	0	1	2	2	1	2	0	1	0	1	0	2	2	1	0	0	0	0	0	0	0	1	0	0	1
698	0	1	2	1	0	2	2	2	1	0	1	0	0	0	0	0	1	1	1	1	1	0	2	0	0	2	2	2	0	2	0	0	2	1	0	1	1	1	0	0	0	2	0	0	1	0	1	0	1
699	0	1	2	0	0	1	2	0	2	2	0	1	1	0	0	0	2	0	0	1	2	0	2	0	0	0	2	2	0	1	0	1	1	2	2	2	1	0	0	0	1	0	1	0	1	1	0	0	0
700	1	1	1	0	1	0	2	1	1	1	0	0	0	0	0	0	0	1	0	1	2	0	2	0	0	1	1	1	1	1	0	0	1	0	0	2	1	0	0	1	0	0	1	0	1	0	0	0	0
701	1	2	1	2	0	2	1	1	1	1	1	0	1	1	1	0	0	0	1	0	1	0	2	0	0	1	1	1	1	2	0	2	1	2	1	2	0	0	0	0	0	0	0	0	1	1	0	1	2
702	0	0	2	1	0	2	1	1	2	1	0	0	2	1	1	0	1	1	0	0	0	0	2	0	0	1	1	1	1	1	1	1	2	0	0	0	1	0	0	2	0	0	0	0	0	0	0	0	0
703	0	1	1	1	0	2	2	2	2	2	0	0	0	0	0	0	1	1	1	1	1	0	2	0	0	1	2	2	1	1	2	0	2	1	0	2	1	1	0	0	0	1	0	0	1	0	0	0	0
704	0	2	0	0	0	0	1	2	1	0	1	2	2	0	0	1	2	2	2	2	2	1	2	0	0	0	1	2	1	2	0	0	1	1	0	1	1	0	1	0	0	0	0	1	0	0	0	0	0
705	1	2	0	0	0	0	2	1	2	1	0	1	1	1	1	0	1	0	0	0	1	0	1	0	0	0	1	1	1	1	0	1	0	2	0	2	2	1	0	0	0	0	0	1	0	1	0	0	0
706	1	1	1	0	0	1	2	2	0	0	0	1	2	2	2	0	0	1	1	1	1	0	1	0	0	1	1	1	0	1	0	2	1	2	1	2	2	0	0	1	0	0	1	0	1	1	0	0	1
707	1	1	1	1	0	1	2	0	2	2	0	1	1	1	1	0	1	1	0	1	1	0	1	0	0	0	2	2	1	1	0	0	1	1	0	1	1	0	0	2	0	1	0	1	1	0	0	0	1
708	0	1	2	1	0	1	1	2	1	1	1	0	2	1	1	0	0	0	0	0	0	1	2	0	0	1	2	2	0	2	0	0	1	1	0	1	1	0	0	1	0	0	0	0	0	1	0	0	0
709	1	1	1	0	0	1	2	0	2	2	0	1	2	1	1	0	2	2	1	1	1	0	1	1	1	2	1	0	2	0	0	0	1	2	2	2	2	0	0	2	0	0	0	0	0	0	0	0	0
710	0	0	2	0	0	2	2	1	2	2	0	0	2	1	1	1	0	0	2	1	2	0	2	0	0	1	2	2	0	2	0	2	2	1	1	2	1	1	1	0	0	0	0	0	1	0	0	0	1
711	1	1	1	0	1	1	1	2	0	0	2	0	0	0	0	0	1	1	1	1	1	0	1	0	0	1	1	1	2	0	1	0	0	2	0	2	1	1	0	0	0	0	1	0	1	0	0	0	0
712	0	1	1	1	0	2	2	2	2	0	0	0	1	1	1	0	2	1	2	2	2	0	2	0	0	0	1	2	1	1	1	2	1	2	0	2	1	0	0	1	0	1	1	0	1	0	0	0	1
713	0	1	2	0	0	2	2	2	1	1	0	1	2	2	2	0	1	1	0	1	1	0	2	0	0	1	1	2	2	1	0	0	1	2	2	2	1	0	0	0	0	0	1	0	1	0	0	0	1
714	1	2	0	0	0	1	2	0	1	1	1	1	2	1	2	1	1	0	1	1	1	1	1	0	0	1	1	1	1	1	0	0	1	2	2	2	0	0	0	0	1	0	0	0	0	0	0	0	1
715	0	2	0	1	0	1	2	1	2	1	1	0	0	0	0	0	2	1	1	1	2	0	2	0	0	0	1	2	0	2	1	0	0	2	0	2	1	0	0	1	0	2	0	0	1	0	0	0	1
716	1	1	1	0	0	1	1	1	0	0	2	1	2	1	1	0	0	0	1	2	2	0	2	0	0	1	2	2	0	2	0	1	2	1	0	1	1	0	0	2	0	0	1	0	1	0	0	1	1
717	1	1	1	1	0	1	1	2	0	0	1	0	0	0	0	0	1	1	0	0	2	1	2	0	0	1	1	2	2	1	0	2	1	2	0	2	0	0	0	0	0	1	0	0	1	0	0	0	1
718	0	1	2	1	0	1	2	1	2	1	0	0	1	1	1	0	0	0	1	1	1	0	1	0	0	2	2	2	0	2	0	1	1	1	0	2	0	0	0	0	1	0	0	0	1	0	0	0	1
719	0	2	1	0	0	0	0	2	0	0	2	0	1	1	1	0	2	0	2	2	2	0	2	0	0	1	0	1	0	0	1	1	1	1	0	1	2	0	0	1	0	0	0	1	0	1	0	0	1
720	0	1	1	0	0	1	2	1	2	0	1	0	1	1	1	0	1	1	1	1	1	0	2	0	0	1	2	2	1	2	1	0	0	2	0	2	2	0	0	1	0	1	0	0	1	0	0	0	0
721	0	1	1	0	0	2	2	1	1	1	0	0	0	0	0	0	2	0	1	1	2	0	2	0	0	2	2	2	1	1	2	0	2	1	0	1	1	0	0	1	0	0	0	0	0	1	0	0	1
722	0	0	2	0	0	1	2	2	1	1	0	0	0	0	0	0	1	1	0	1	1	0	2	0	0	0	1	1	1	1	0	1	1	2	0	2	0	0	0	0	0	0	1	0	0	0	0	0	1
723	0	2	0	0	0	0	1	2	1	1	1	1	2	1	1	0	1	1	1	1	2	0	2	0	0	1	0	2	1	0	1	1	0	2	0	2	2	1	1	0	1	0	1	1	1	2	0	0	1
724	1	1	1	0	0	2	2	0	2	2	0	0	1	1	1	0	2	0	2	2	2	0	1	1	1	2	1	1	2	1	0	1	1	0	0	1	1	0	0	1	1	0	0	0	0	0	0	0	0
725	0	0	2	0	0	1	1	0	2	2	0	0	1	1	1	0	2	1	0	0	1	0	1	1	1	1	1	1	1	1	1	0	0	1	1	2	2	0	0	1	1	1	0	0	1	0	0	0	0
726	0	1	2	1	0	1	1	1	0	0	1	0	0	0	0	0	0	0	2	2	2	0	2	0	0	0	2	2	0	1	1	1	1	2	1	1	2	0	0	1	0	0	0	0	0	1	0	0	1
727	0	1	2	0	0	2	2	2	2	1	0	0	0	0	0	0	1	1	0	0	0	0	2	0	0	0	1	1	2	0	1	1	1	1	0	2	2	0	0	1	0	0	0	0	0	0	0	0	1
728	1	2	0	0	0	0	2	1	2	1	0	0	0	0	0	0	1	0	1	1	1	0	1	0	0	1	1	1	2	1	0	1	1	0	0	0	0	0	0	0	0	0	1	0	1	0	0	1	1
729	0	0	2	0	0	1	2	1	2	2	0	0	0	0	0	0	2	0	2	2	2	0	1	0	0	2	2	2	0	2	0	1	2	1	0	1	2	0	1	0	0	2	0	0	1	0	0	1	0
730	0	1	2	1	0	1	2	1	2	2	0	1	1	0	0	0	0	0	2	2	2	0	1	1	1	2	2	2	0	1	0	1	0	1	0	1	0	0	0	1	0	0	0	0	0	0	1	0	2
731	0	2	0	1	0	1	2	2	1	0	0	0	1	0	0	1	0	0	1	1	1	0	2	0	0	2	2	2	0	2	0	2	2	1	0	2	1	0	0	1	0	0	0	0	0	0	0	2	2
732	0	1	2	2	0	2	1	1	0	0	1	0	0	0	0	0	1	0	1	1	1	0	2	0	0	1	1	1	1	1	0	0	0	2	0	1	2	0	0	1	0	0	0	0	0	0	0	0	2
733	1	1	1	1	0	2	2	1	2	1	0	0	1	1	1	1	2	0	2	2	2	0	1	0	0	1	1	2	0	1	0	0	0	1	0	1	1	0	0	0	0	0	0	0	1	0	0	0	1
734	0	1	1	1	0	2	2	2	2	1	0	1	1	1	1	0	1	0	1	0	1	0	1	0	0	1	1	1	0	1	0	0	2	1	0	1	1	1	0	0	0	1	0	0	1	1	0	0	1
735	0	2	1	0	0	1	2	0	2	2	0	0	1	1	1	1	0	0	2	2	2	0	2	0	0	0	2	2	0	2	0	1	1	1	0	1	1	1	0	0	0	0	0	0	0	0	0	0	1
736	0	1	1	0	1	1	2	1	1	1	1	0	1	1	2	0	2	2	1	1	2	0	1	0	0	1	1	1	1	1	0	2	2	0	0	1	2	0	0	2	0	0	0	0	1	0	0	0	1
737	0	1	2	0	0	2	1	2	1	0	2	0	1	1	1	0	0	0	2	1	2	0	1	1	1	1	2	2	0	1	0	1	1	0	0	1	2	0	0	1	0	0	1	1	1	1	0	0	1
738	0	2	1	0	0	0	1	1	2	2	0	0	2	1	1	0	1	0	2	2	2	0	1	0	0	2	1	1	1	1	1	0	1	1	0	2	1	1	1	0	0	0	0	1	0	1	0	0	0
739	0	1	2	1	0	1	2	2	2	1	0	0	0	0	0	0	0	0	1	1	0	0	2	0	0	0	1	1	2	0	0	1	2	1	0	2	2	0	0	2	0	0	0	1	1	1	0	0	0
740	1	0	2	0	0	2	1	0	2	2	0	0	0	0	0	0	1	1	1	1	1	0	2	0	0	0	1	1	1	0	0	0	1	1	1	1	0	0	0	1	0	0	0	1	1	1	0	1	1
741	1	0	2	1	1	1	2	1	2	2	0	0	2	1	1	0	1	1	1	1	1	0	2	0	0	1	1	2	0	1	0	2	1	2	0	2	1	0	0	0	1	0	0	0	0	1	0	0	1
742	1	2	0	0	0	0	2	1	2	1	0	0	0	0	0	0	1	1	1	1	1	0	2	0	0	0	2	2	0	2	1	0	2	1	0	1	2	0	0	1	0	0	0	0	0	0	0	0	0
743	1	2	2	1	0	1	2	2	2	1	0	1	1	0	0	0	1	1	1	1	2	0	1	0	0	1	1	1	0	0	0	1	1	1	0	1	1	0	0	0	0	0	1	0	1	0	0	1	1
744	1	2	0	0	0	0	1	2	1	1	1	0	0	0	0	0	2	1	2	2	2	0	1	1	1	1	1	2	0	1	0	0	0	2	1	2	1	0	0	1	0	0	0	0	0	1	0	0	1
745	0	1	1	0	0	0	2	2	2	1	0	0	0	0	0	0	0	0	1	1	1	0	2	0	0	1	2	2	0	2	0	0	1	1	0	2	1	0	0	0	0	0	0	0	0	1	0	0	1
746	1	2	0	1	0	1	2	2	2	0	1	0	2	2	2	0	2	0	2	2	2	0	0	0	0	1	2	2	0	1	1	0	1	1	0	2	1	0	0	2	0	1	0	1	1	1	0	0	0
747	1	1	1	0	0	1	0	1	1	1	1	0	1	1	1	0	1	1	0	0	2	0	2	0	0	1	0	2	1	0	0	0	1	1	1	2	1	0	0	1	1	0	1	0	1	1	0	0	0
748	1	2	0	1	0	1	1	2	0	0	0	0	0	0	0	0	0	0	0	0	1	0	0	0	0	1	2	2	1	1	0	2	2	2	1	2	1	1	0	0	0	0	0	0	0	1	0	0	1
749	0	1	1	1	0	1	2	2	2	1	1	2	2	1	1	0	0	0	2	1	2	0	1	0	0	1	2	2	1	1	1	1	2	1	0	1	2	1	0	0	0	1	0	0	0	0	0	0	0
750	1	0	2	0	1	1	2	2	1	1	0	0	0	0	0	0	1	0	1	1	1	1	2	0	0	2	2	2	0	2	1	0	0	2	0	2	2	1	1	0	1	0	1	0	1	0	0	0	0
751	1	0	2	0	0	1	1	2	0	0	1	0	0	0	0	0	1	1	1	1	1	0	2	0	0	1	1	1	2	0	0	0	0	2	0	2	1	0	0	0	0	1	0	0	2	0	0	1	1
752	1	2	1	0	1	1	1	1	2	1	0	0	0	0	0	0	0	0	1	0	1	0	2	0	0	1	2	2	0	2	1	1	0	1	0	1	1	0	0	1	0	1	0	0	1	0	0	1	1
753	0	2	0	0	0	0	2	0	2	2	0	2	2	0	0	0	2	2	0	0	2	0	2	0	0	1	1	2	0	2	1	1	1	1	0	1	1	0	0	0	0	0	0	0	1	1	0	0	0
754	0	0	2	0	0	1	2	1	1	0	0	0	0	0	0	0	1	1	0	0	1	0	1	1	1	1	2	2	0	2	1	0	0	2	2	2	0	0	0	0	0	0	2	0	2	1	1	0	1
755	0	1	0	1	0	1	1	2	0	0	1	0	0	0	0	0	1	1	1	1	1	0	1	0	0	0	1	2	1	1	0	2	1	2	1	2	2	0	0	2	0	0	1	0	1	1	0	1	2
756	1	1	2	0	0	0	2	0	2	2	0	0	2	2	2	0	2	1	2	2	2	1	2	0	0	2	1	0	2	0	0	0	0	2	0	1	1	1	0	0	0	1	0	1	2	0	0	0	2
757	1	1	1	1	0	2	2	2	1	1	1	0	2	1	1	1	2	1	2	2	2	0	2	0	0	1	2	2	0	1	0	2	2	2	1	2	0	0	0	0	1	0	0	0	0	0	1	0	1
758	1	1	1	1	0	1	1	2	0	0	1	0	1	1	1	0	0	1	2	2	2	0	2	0	0	0	1	0	2	0	0	1	2	1	0	2	1	0	0	0	0	0	1	0	1	1	1	0	1
759	0	2	1	1	0	1	1	1	1	1	1	0	0	0	0	0	2	2	0	0	2	0	2	0	0	2	1	1	1	1	0	0	1	1	0	2	1	1	0	0	0	0	2	0	1	1	0	0	1
760	0	1	1	1	0	2	1	2	1	1	0	0	1	1	1	0	0	0	1	1	2	0	2	0	0	1	1	1	1	1	0	0	0	2	2	2	1	0	0	0	0	0	0	0	0	1	1	0	1
761	0	1	1	0	0	0	1	2	0	0	1	0	0	0	0	0	1	1	0	0	1	0	2	0	0	0	0	2	1	0	1	1	0	2	0	2	2	0	1	1	0	2	0	0	0	0	0	1	2
762	0	1	1	0	1	1	1	1	1	1	1	0	1	1	1	0	2	0	2	2	2	0	2	0	0	1	2	2	0	2	0	2	1	2	1	2	0	0	0	0	0	0	0	0	1	1	1	0	2
763	1	0	1	0	0	1	2	2	1	1	1	0	0	0	0	0	2	1	2	2	2	0	1	0	0	1	1	1	1	1	1	2	2	2	1	2	1	1	0	0	0	0	0	0	0	1	0	0	0
764	1	2	0	1	0	1	1	2	1	0	2	0	1	1	1	0	0	0	0	0	1	0	1	1	1	1	2	2	0	2	1	0	1	0	0	2	1	0	0	1	0	0	1	0	1	0	1	0	1
765	1	2	0	1	0	1	2	1	2	0	0	1	1	0	0	0	0	0	0	0	0	0	2	1	1	1	2	2	0	1	1	0	1	0	0	1	2	0	1	1	0	1	0	1	1	1	0	0	1
766	0	2	0	0	0	0	2	1	2	2	0	1	1	0	0	0	1	1	1	1	2	0	2	0	0	1	0	1	1	1	0	1	2	0	0	0	1	0	1	0	0	2	0	0	0	0	0	0	1
767	1	1	1	1	0	2	2	1	1	1	0	0	0	0	0	0	0	0	2	1	2	0	1	1	1	0	0	2	1	0	1	1	2	1	0	2	1	0	1	0	0	0	0	0	0	0	0	0	1
768	1	0	2	0	0	2	2	2	1	1	1	0	0	0	0	0	1	1	1	1	1	0	1	1	1	1	2	2	0	2	0	0	1	1	0	1	2	0	0	0	0	1	0	0	1	0	0	1	1
769	1	1	1	0	0	0	2	1	2	1	1	1	1	0	0	0	2	2	1	1	1	1	2	0	0	1	2	2	0	1	1	1	1	0	0	1	2	0	0	1	0	0	0	0	1	2	0	0	0
770	0	1	1	1	0	2	2	2	2	1	0	0	1	1	1	1	0	0	2	1	2	0	2	0	0	2	1	2	1	1	0	1	2	1	0	2	1	1	0	0	0	0	0	0	1	1	0	0	1
771	1	1	1	0	0	1	1	2	0	0	1	0	0	0	0	0	1	1	0	0	1	0	2	0	0	2	1	2	0	1	1	0	1	1	1	1	2	0	1	1	0	0	0	1	0	1	0	0	0
772	1	2	0	0	0	0	1	1	2	2	1	1	1	1	1	0	0	0	2	2	2	0	2	0	0	1	1	1	0	1	0	1	1	0	0	1	1	0	0	1	0	0	0	1	0	0	0	0	1
773	1	1	1	0	0	0	2	2	2	1	0	0	0	0	0	0	2	1	1	1	1	0	2	0	0	1	1	2	2	1	1	1	1	2	0	2	1	0	0	0	0	0	0	0	0	0	0	0	1
774	0	1	2	1	0	1	2	2	1	0	1	1	1	0	0	1	2	2	2	2	2	0	2	0	0	1	2	2	0	1	0	0	1	1	0	1	0	0	0	0	0	0	2	0	2	1	0	0	1
775	1	1	1	0	0	1	2	1	2	2	0	1	1	0	0	0	0	0	0	1	1	1	2	0	0	2	1	1	1	1	0	0	0	2	1	2	2	0	0	2	0	0	0	0	0	0	0	0	1
776	0	1	1	0	0	1	1	2	1	1	1	1	1	0	1	1	1	1	1	1	2	0	2	0	0	1	2	2	1	1	1	2	1	1	0	2	2	0	0	2	0	0	1	0	1	1	0	0	1
777	1	2	0	1	0	1	2	2	2	1	0	0	1	0	1	1	2	0	1	1	1	0	0	0	0	1	1	1	1	1	0	0	2	1	0	2	0	0	0	0	1	0	0	0	0	1	0	0	2
778	1	1	1	0	0	2	2	1	2	1	0	0	0	0	0	0	1	2	2	2	2	0	2	0	0	0	1	1	1	2	0	1	1	1	0	1	2	1	0	1	0	0	1	1	1	2	0	0	0
779	0	1	1	1	0	2	2	2	1	1	0	1	1	0	0	0	2	0	2	1	2	0	2	0	0	2	1	1	2	0	1	2	2	0	0	1	1	0	0	1	0	0	0	1	0	0	0	0	1
780	1	1	1	0	0	1	2	2	2	1	0	1	1	0	0	0	1	1	2	2	1	0	2	0	0	1	2	2	0	2	1	0	1	0	0	2	0	0	0	0	0	0	0	0	1	1	0	0	0
781	1	2	1	0	0	0	2	2	2	1	0	0	2	2	2	0	1	0	1	1	1	0	2	0	0	2	1	2	2	1	1	1	1	1	0	1	1	0	0	0	0	0	0	0	0	0	0	0	0
782	1	1	1	0	0	1	1	2	1	0	2	0	1	1	1	0	1	1	1	1	1	0	2	0	0	0	2	2	1	0	1	0	0	1	1	2	1	0	0	0	0	1	1	0	0	1	1	1	2
783	0	2	1	1	0	1	2	1	2	1	0	0	0	0	0	0	2	1	1	2	2	0	1	1	1	1	2	2	1	1	2	1	2	0	0	0	2	0	0	2	1	1	0	0	1	0	0	0	1
784	1	1	2	1	0	2	1	1	1	1	0	0	0	0	0	0	2	2	2	2	2	0	1	0	0	1	2	2	0	2	1	0	0	1	1	1	2	0	0	1	0	0	0	0	1	1	0	0	1
785	0	1	2	1	0	1	1	1	1	1	0	1	2	1	1	1	1	1	0	0	0	0	2	0	0	1	1	1	1	0	0	0	1	1	0	1	1	0	0	0	0	0	0	1	0	1	0	0	0
786	1	1	1	1	0	2	2	2	1	1	0	0	1	0	0	0	2	2	0	0	0	0	1	1	1	1	2	2	0	2	0	1	1	1	1	1	1	0	0	0	0	0	0	1	1	1	0	0	1
787	1	2	0	0	0	0	1	2	1	0	1	0	0	0	0	0	0	0	1	1	1	1	2	0	0	2	0	2	0	1	0	0	0	1	0	2	1	0	0	1	0	0	0	0	1	0	0	0	1
788	1	1	1	1	0	1	1	1	1	1	1	0	0	0	0	0	2	2	1	1	2	0	2	0	0	0	2	2	0	2	0	0	1	1	0	1	0	0	0	0	0	0	0	0	1	1	1	1	2
789	0	1	1	0	0	1	2	0	1	1	1	0	1	1	1	0	1	1	1	1	2	0	2	0	0	1	2	2	0	2	0	2	1	1	0	2	0	0	0	0	0	0	0	0	0	1	1	1	2
790	0	0	2	1	0	2	2	2	0	0	0	0	1	1	1	0	2	2	0	0	2	0	1	0	0	2	2	2	0	1	0	0	1	2	0	2	1	0	0	0	0	1	0	0	1	0	1	0	2
791	0	1	2	0	0	0	2	2	0	0	0	0	0	0	0	0	0	0	1	1	1	0	1	1	1	1	2	2	1	2	0	1	0	1	0	2	0	1	0	0	0	0	0	0	2	1	0	0	1
792	1	2	1	0	0	2	2	1	2	0	1	0	1	0	0	1	2	2	0	0	2	1	1	0	0	1	1	2	1	1	0	0	0	0	0	1	1	0	0	0	1	0	0	0	1	0	0	0	0
793	1	0	2	0	0	1	1	1	1	1	1	0	0	0	0	0	1	0	2	1	2	0	2	0	0	0	2	2	0	1	1	0	1	1	0	1	2	1	0	0	0	0	2	0	2	1	0	0	1
794	0	2	0	1	0	1	2	1	1	1	0	0	1	1	1	0	2	2	1	1	1	0	1	1	1	2	1	2	1	1	0	0	1	0	0	1	2	0	0	2	0	0	0	1	0	1	0	0	1
795	1	1	2	1	0	2	2	0	2	1	1	1	0	0	0	0	1	0	1	1	1	0	1	0	0	0	1	2	1	1	0	0	0	2	0	2	1	0	0	1	0	0	0	0	0	0	0	1	0
796	1	0	2	0	0	1	2	1	2	2	0	1	1	0	0	0	2	0	2	2	2	0	2	0	0	2	0	0	1	0	0	0	0	2	0	2	2	0	0	1	0	0	0	0	0	1	1	0	2
797	1	2	0	0	0	0	1	1	1	1	1	1	1	0	0	0	0	1	2	2	2	0	0	1	1	1	2	2	0	2	1	1	1	1	0	1	0	0	0	1	0	0	0	1	1	1	0	0	1
798	1	1	2	0	0	0	2	2	1	1	1	0	1	0	0	0	1	1	1	1	2	1	0	1	1	0	0	1	2	0	0	2	2	0	0	1	2	1	0	0	0	0	0	0	0	0	0	1	2
799	0	1	2	0	0	0	1	0	2	2	0	0	1	1	1	0	1	1	0	0	1	0	2	0	0	0	1	2	2	0	1	0	1	2	1	2	2	0	0	2	0	0	1	1	1	2	0	0	1
800	0	2	1	1	0	2	2	1	2	2	0	1	2	1	1	0	2	0	2	2	2	1	2	0	0	2	2	2	1	0	1	0	0	1	1	2	1	0	0	1	0	1	0	1	1	0	0	0	0
801	0	2	0	1	0	1	1	2	0	0	1	0	0	0	0	0	1	0	2	2	2	0	1	1	1	0	0	0	1	0	0	1	1	1	0	2	0	0	0	0	0	0	0	0	0	0	0	0	1
802	1	1	1	0	0	1	1	2	0	0	2	0	0	0	0	0	1	0	1	1	2	0	2	0	0	0	2	2	1	1	1	1	1	0	0	1	1	1	0	0	0	0	0	0	1	1	0	0	0
803	1	2	1	1	0	1	1	2	1	0	2	0	0	0	0	0	1	1	0	0	0	0	2	0	0	0	1	2	2	1	1	1	2	1	0	2	2	0	0	2	1	0	0	1	0	1	0	0	1
804	1	1	1	0	0	0	2	2	2	0	1	1	2	1	1	0	2	0	2	1	2	0	1	0	0	1	1	1	2	0	1	2	1	1	0	1	1	0	0	0	0	0	0	0	0	1	0	1	2
805	0	1	1	0	0	1	1	2	2	2	1	1	2	1	1	0	1	1	2	2	2	0	2	0	0	1	2	2	0	2	1	0	1	1	0	2	0	0	0	0	0	1	0	0	0	0	0	1	1
806	0	1	1	0	1	0	2	2	1	1	0	0	0	0	0	0	1	0	2	2	2	0	1	1	1	0	1	2	1	1	1	0	2	1	0	1	1	0	0	1	0	1	0	0	0	1	1	0	1
807	0	1	1	0	0	0	1	2	1	0	2	0	0	0	0	0	1	1	1	1	2	0	1	1	1	2	1	1	1	1	0	2	2	2	1	2	2	0	0	1	0	0	1	0	1	1	0	0	0
808	1	1	1	0	1	1	2	2	1	0	1	2	2	1	1	0	0	0	1	1	2	0	2	0	0	2	2	2	1	2	0	1	1	1	0	2	1	0	0	2	0	1	0	0	1	0	0	1	1
809	1	0	2	2	0	2	1	2	1	0	1	1	1	0	0	0	2	2	2	1	2	0	2	0	0	0	2	2	0	2	0	0	0	1	1	1	0	0	0	0	0	0	0	0	1	1	0	0	1
810	1	1	1	1	0	2	2	1	2	1	0	1	1	0	0	0	2	0	1	1	1	0	1	1	1	1	2	2	0	2	2	1	2	1	0	1	2	1	1	1	0	2	0	0	1	0	0	0	1
811	1	1	1	0	0	1	2	1	1	0	0	1	2	2	2	0	2	2	0	0	2	0	1	0	0	1	1	0	2	0	0	1	1	1	0	2	2	1	0	0	0	0	2	0	2	0	1	0	2
812	0	1	1	0	0	1	2	0	2	1	2	1	1	1	1	0	2	1	0	0	1	0	2	0	0	2	2	2	0	2	0	0	0	2	1	1	0	0	0	1	0	0	0	0	0	1	0	1	2
813	1	2	0	0	0	0	1	2	1	1	1	1	1	1	1	0	1	0	2	2	2	0	2	0	0	2	2	2	0	2	0	0	1	0	0	1	1	0	0	0	0	0	0	0	0	0	0	0	0
814	0	1	1	1	0	2	2	0	2	2	0	1	1	0	1	1	2	1	2	2	2	0	0	1	1	1	1	1	1	1	1	1	1	0	0	1	1	0	0	1	0	0	0	0	0	1	0	0	0
815	0	1	1	1	0	1	1	1	1	1	1	1	2	1	1	0	1	1	0	0	0	1	2	0	0	1	2	2	0	1	1	0	1	0	0	0	1	1	1	0	0	0	0	0	0	2	1	0	2
816	1	0	2	2	0	2	0	2	0	0	2	2	2	0	0	1	1	1	0	1	1	0	1	0	0	0	1	2	2	0	1	0	1	2	0	2	1	1	0	0	0	0	0	0	0	0	0	0	1
817	1	1	1	0	0	1	1	2	1	1	1	1	1	0	1	1	0	1	2	2	2	1	2	0	0	2	1	1	2	0	1	1	1	0	0	1	1	1	0	0	0	0	1	0	1	0	0	0	1
818	0	1	1	0	0	2	2	2	1	0	1	1	2	2	2	0	1	1	0	0	1	0	2	0	0	1	0	1	2	0	0	0	0	2	2	2	1	1	0	0	0	0	0	0	0	1	0	0	0
819	0	0	2	0	0	1	1	1	1	1	2	0	0	0	0	0	1	1	1	1	1	0	2	0	0	2	2	2	0	2	1	2	1	1	0	0	0	1	0	0	0	0	0	1	1	1	0	0	1
820	1	1	1	1	0	1	1	1	1	1	1	0	0	0	0	0	1	0	1	1	1	0	0	0	0	1	1	2	1	1	1	0	1	1	0	1	1	0	0	0	0	0	1	0	1	0	0	0	1
821	0	0	2	0	0	2	2	1	2	0	1	0	0	0	0	0	1	0	2	2	2	0	2	0	0	1	2	2	0	2	1	0	1	0	0	2	1	0	0	2	0	0	0	0	1	0	0	0	1
822	0	0	1	0	0	0	1	1	2	2	0	0	0	0	0	0	1	1	1	1	2	0	2	0	0	0	2	2	0	2	0	2	2	0	0	1	1	0	0	0	0	1	0	0	1	0	0	0	2
823	1	2	0	0	0	1	2	2	1	0	0	0	0	0	0	0	1	0	1	1	1	0	2	0	0	0	1	1	1	1	0	0	1	2	0	2	2	1	0	1	0	0	1	0	1	1	0	0	1
824	1	2	0	1	0	1	2	1	2	2	0	0	0	0	0	0	1	1	0	0	0	0	2	0	0	1	1	2	0	2	0	1	0	1	0	1	2	0	0	1	0	0	0	0	0	2	1	0	2
825	1	1	1	1	0	1	2	2	2	1	0	0	0	0	0	0	0	0	2	2	2	2	0	0	0	1	1	2	1	1	0	1	2	0	0	0	1	0	0	1	0	0	0	0	2	2	0	0	1
826	0	1	2	1	0	2	1	1	1	1	1	1	1	0	1	1	1	1	0	0	1	1	2	0	0	1	1	1	1	1	1	1	1	1	0	2	0	1	0	0	0	0	1	0	1	0	0	1	2
827	1	2	1	2	0	2	1	2	1	0	1	0	0	0	0	0	1	1	1	1	1	0	0	0	0	0	2	2	0	1	1	1	1	0	0	2	2	1	1	0	2	2	0	0	0	0	1	1	2
828	0	1	2	1	0	1	1	1	1	0	1	2	2	1	2	1	1	0	0	0	2	2	0	0	0	1	2	2	1	1	0	2	1	0	0	0	2	1	0	1	0	0	0	0	0	0	0	0	0
829	0	0	2	1	0	2	0	1	1	1	1	0	0	0	0	0	0	0	0	1	1	0	2	0	0	1	1	1	1	1	0	1	1	2	0	2	1	0	0	2	0	0	1	0	1	0	1	0	2
830	0	1	2	0	0	2	2	0	2	2	0	0	0	0	0	0	1	1	1	1	1	0	2	0	0	1	2	0	1	0	0	0	1	0	0	1	1	0	0	1	0	0	0	0	1	0	0	0	1
831	1	1	1	0	0	0	2	1	2	2	0	0	1	1	1	0	1	0	1	1	1	0	2	0	0	1	2	2	2	2	0	0	0	2	0	1	1	0	0	0	0	0	0	0	0	0	0	0	1
832	1	1	1	0	0	1	2	1	2	2	0	1	2	1	1	0	1	1	1	1	2	0	2	0	0	1	2	2	1	2	0	0	0	2	2	2	2	0	0	1	0	0	0	0	0	1	0	0	0
833	0	2	1	1	0	1	2	2	1	1	0	0	0	0	0	0	2	2	2	1	2	0	2	0	0	0	1	1	1	1	1	0	1	0	0	0	1	0	0	2	0	0	0	0	2	1	0	0	0
834	0	1	2	0	0	1	1	1	2	2	0	1	1	1	1	0	2	0	2	2	2	0	2	0	0	1	0	1	0	1	0	1	1	0	0	0	2	0	0	2	0	0	1	0	1	1	0	0	1
835	0	2	1	2	0	2	1	1	2	2	0	1	2	0	0	0	1	1	1	2	2	0	1	1	1	1	1	2	0	2	0	0	1	2	0	2	1	0	0	1	1	1	0	1	2	0	1	0	2
836	0	2	2	1	0	1	2	1	2	2	0	0	1	1	1	0	1	0	1	1	2	0	2	0	0	0	1	2	2	1	1	1	1	0	0	1	1	0	0	0	0	0	0	0	1	0	0	0	1
837	1	1	2	0	0	2	2	2	1	0	0	1	2	1	1	1	1	1	1	1	2	1	2	0	0	1	1	1	1	0	0	1	1	1	1	2	0	0	0	1	0	0	1	0	1	1	1	1	1
838	0	0	2	0	0	2	2	2	1	0	0	0	1	0	0	1	1	0	1	1	2	0	0	1	1	1	1	1	1	0	0	0	1	0	0	1	2	1	0	1	0	0	1	0	2	0	0	0	0
839	0	0	2	0	0	2	2	0	2	2	0	0	1	1	1	0	2	2	1	1	1	0	2	0	0	1	2	2	0	1	0	1	0	1	0	2	0	0	0	0	1	0	1	0	1	0	0	0	0
840	0	0	2	1	0	2	2	2	2	1	0	0	1	1	1	0	2	1	1	1	1	0	2	0	0	1	1	2	2	2	0	2	2	2	1	2	0	0	0	0	0	0	0	1	1	1	0	0	0
841	0	1	1	0	0	1	2	0	2	1	1	0	0	1	1	0	2	1	1	1	1	0	2	0	0	2	1	2	1	1	0	0	1	1	1	2	0	0	0	0	0	0	0	1	0	0	0	0	1
842	1	0	2	0	0	2	1	1	2	2	0	0	1	0	0	0	1	1	1	0	2	0	2	0	0	0	1	1	1	1	0	0	1	1	0	2	0	0	0	0	0	0	1	0	1	1	1	0	2
843	0	1	2	1	0	2	0	2	0	0	1	0	2	1	1	1	1	0	1	1	1	0	2	0	0	0	0	1	2	0	0	0	0	1	0	2	1	0	0	0	0	0	1	0	1	1	1	0	1
844	1	0	2	0	0	1	2	2	2	0	0	1	1	0	0	0	1	0	1	1	1	0	2	0	0	2	1	2	1	1	0	0	1	1	1	1	0	0	0	1	0	0	0	0	1	0	0	2	2
845	0	1	2	1	0	1	2	1	2	2	0	1	2	1	1	0	0	0	0	1	1	0	1	1	1	1	1	2	0	1	2	2	1	2	0	2	2	0	0	2	1	0	1	0	1	0	0	0	1
846	1	0	2	1	0	2	2	1	2	1	1	1	2	1	1	0	1	1	0	0	0	0	2	0	0	2	1	1	1	1	0	1	1	0	0	1	1	1	0	0	0	0	0	0	1	1	1	0	2
847	1	0	2	0	0	2	2	2	2	1	0	0	0	0	0	0	2	0	1	1	2	1	1	0	0	1	1	2	1	1	1	1	0	2	2	2	1	0	1	0	0	2	0	0	1	0	0	0	1
848	0	0	2	0	1	1	2	1	2	1	0	0	1	1	1	0	1	1	1	1	1	0	2	0	0	1	2	2	1	2	1	0	0	2	0	2	1	1	0	0	0	1	0	0	1	0	0	0	0
849	1	1	1	0	0	1	2	1	2	1	1	1	1	0	0	0	0	0	1	1	2	0	2	0	0	0	0	2	2	0	0	0	1	2	2	2	1	1	0	0	0	0	0	0	0	0	0	0	1
850	1	1	2	1	0	1	2	1	1	1	0	0	0	0	0	0	1	1	0	0	1	0	2	0	0	1	0	2	1	0	1	0	0	2	1	2	1	0	0	0	0	0	0	0	0	2	0	0	1
851	0	1	2	0	0	1	2	2	1	1	1	0	0	0	0	0	2	1	1	1	2	0	2	0	0	2	1	2	0	1	0	0	0	2	0	2	1	0	0	0	1	0	1	1	1	2	0	0	0
852	1	1	1	0	0	1	1	2	0	0	2	1	1	1	1	0	1	0	1	1	1	0	2	0	0	1	1	1	1	1	0	0	0	2	0	2	1	0	0	0	0	0	0	0	0	0	0	0	1
853	0	1	2	1	0	2	1	2	1	1	1	0	1	1	1	1	2	0	2	2	2	0	2	0	0	0	2	2	0	2	1	1	0	2	1	2	1	0	0	1	0	0	0	0	0	1	0	0	1
854	0	2	0	1	0	1	1	2	1	1	1	1	1	1	1	0	0	0	2	2	2	0	2	0	0	1	2	2	0	1	1	1	1	1	0	2	1	0	0	0	0	0	0	0	1	1	0	1	0
855	0	1	1	0	0	0	1	1	2	2	0	1	2	2	2	0	0	1	2	2	2	0	2	0	0	0	2	2	0	2	0	0	1	1	0	1	1	1	0	0	0	0	0	0	0	2	0	0	0
856	1	1	2	1	0	1	1	2	1	1	1	0	0	0	0	0	2	0	0	1	2	0	2	0	0	1	0	2	2	1	1	1	2	0	0	0	1	0	0	1	0	2	0	0	0	0	0	0	0
857	1	2	1	0	0	0	2	0	2	1	1	0	1	1	1	0	2	1	1	1	1	0	2	0	0	1	2	2	0	2	0	1	1	1	0	2	1	0	1	0	0	0	0	0	1	0	1	0	1
858	1	1	1	0	0	1	1	2	0	0	1	0	1	1	1	0	2	1	2	2	2	1	2	0	0	1	2	2	0	2	0	1	1	0	0	1	2	0	0	0	1	0	0	0	0	1	0	0	1
859	0	1	1	0	0	0	2	1	1	1	1	0	2	1	1	0	1	1	2	2	2	0	2	0	0	1	0	1	0	0	1	0	2	1	0	2	1	0	0	2	0	0	1	0	1	1	0	0	1
860	1	2	0	0	0	1	2	2	1	0	0	0	1	0	0	0	1	1	2	2	2	0	2	0	0	1	2	2	1	2	0	0	1	2	0	2	0	0	0	0	0	0	0	0	0	0	0	0	2
861	1	0	2	0	0	1	1	2	0	0	1	0	0	0	0	0	2	1	1	2	2	1	1	0	0	0	1	1	1	1	0	1	2	0	0	0	0	0	0	0	0	0	1	0	1	0	0	0	1
862	0	2	0	1	0	1	1	2	1	1	1	0	0	0	0	0	1	1	1	2	2	0	0	0	0	1	1	1	1	1	0	1	2	0	0	2	1	0	0	1	0	0	0	0	1	1	0	0	1
863	1	1	1	0	0	1	2	1	1	1	1	0	0	0	0	0	0	0	1	1	0	0	2	0	0	0	1	1	1	1	0	2	2	0	0	0	2	0	0	1	0	0	1	0	1	2	0	0	0
864	0	2	1	0	0	1	1	2	0	0	1	0	1	0	0	1	0	0	2	2	2	0	2	0	0	2	1	1	0	1	1	0	2	0	0	2	2	0	0	1	0	0	0	0	1	1	0	0	0
865	0	0	2	0	0	1	1	2	1	0	2	1	1	0	1	1	1	1	1	1	1	1	1	0	0	1	2	2	0	2	1	1	2	2	0	2	1	0	0	0	0	0	0	0	0	0	1	0	1
866	0	2	0	0	0	0	2	2	1	1	1	0	0	0	0	0	0	0	2	1	2	1	1	0	0	1	0	1	1	1	0	0	0	1	0	1	2	0	0	2	1	0	0	0	0	0	0	0	0
867	0	0	1	0	0	1	2	0	2	2	0	0	0	0	0	0	2	1	0	0	1	1	0	1	1	1	1	0	2	0	0	2	1	1	0	1	2	0	0	2	0	0	1	0	1	0	0	0	1
868	1	1	2	0	0	0	2	1	2	0	0	1	1	0	1	1	1	1	2	2	1	0	2	0	0	1	1	1	2	0	1	0	0	2	0	2	0	0	0	1	0	0	1	0	0	0	1	1	2
869	1	1	1	0	0	1	1	1	1	1	2	1	1	0	0	0	0	1	0	1	2	0	1	0	0	1	1	1	2	0	1	0	1	1	0	2	2	0	0	1	0	0	0	0	0	1	0	1	1
870	0	0	2	0	0	1	2	1	2	2	0	0	1	1	1	0	0	0	0	0	1	0	2	0	0	0	0	1	0	1	0	1	2	2	0	2	2	1	0	1	0	0	0	0	1	1	0	0	1
871	0	2	0	0	0	0	2	2	2	1	0	1	1	1	1	0	2	1	1	1	2	0	2	0	0	0	0	2	1	0	1	0	0	2	1	2	0	0	0	0	0	0	0	0	0	2	0	0	1
872	1	2	0	0	0	0	1	2	1	0	1	0	0	0	0	0	1	0	1	1	1	0	2	0	0	2	0	0	1	0	0	1	2	0	0	2	2	0	0	2	1	0	1	0	1	0	0	0	2
873	0	1	2	0	0	0	2	2	1	0	0	0	2	2	2	0	2	0	2	1	2	0	1	0	0	1	1	1	0	1	1	0	1	0	0	1	0	0	0	0	1	0	0	0	1	0	0	0	1
874	1	2	1	0	0	0	1	1	0	0	2	1	1	1	1	0	0	0	1	1	0	0	1	0	0	1	0	1	0	0	0	1	1	2	1	2	1	0	0	1	0	0	1	0	0	1	0	1	1
875	0	2	0	0	0	0	0	2	0	0	2	0	0	0	0	0	2	2	2	1	2	0	1	0	0	1	1	2	0	1	1	2	1	1	0	1	2	0	0	1	0	1	0	0	1	0	0	0	0
876	0	0	2	0	0	2	2	1	2	1	1	0	0	0	0	0	1	0	2	2	2	0	2	0	0	2	1	0	1	0	0	1	1	2	0	2	1	0	1	0	0	0	0	0	0	0	0	0	1
877	0	1	1	0	0	1	2	1	2	1	0	0	1	1	1	0	1	1	1	1	1	0	1	0	0	0	2	2	0	2	0	0	1	0	0	2	1	0	0	0	0	0	0	1	0	1	0	0	0
878	1	0	2	0	0	1	0	1	1	1	1	1	1	0	0	0	2	2	1	1	1	0	1	0	0	0	2	2	1	0	1	0	1	1	0	2	0	0	0	0	0	0	0	0	0	1	0	0	1
879	0	0	2	0	0	2	2	2	2	0	0	1	1	0	0	0	2	2	1	1	2	0	1	0	0	1	1	2	0	1	0	1	1	2	0	2	2	1	0	0	0	1	0	0	0	0	0	1	2
880	1	2	1	0	0	1	2	1	1	1	0	0	0	0	0	0	1	0	1	1	1	0	2	0	0	1	1	1	1	1	0	1	1	2	0	2	1	1	0	0	0	2	0	0	0	0	0	0	2
881	0	2	1	0	0	1	2	0	2	1	1	0	1	1	1	0	0	0	2	2	2	0	1	0	0	1	1	1	1	1	0	1	1	2	0	2	2	0	0	1	1	0	0	1	0	1	0	0	1
882	1	2	0	0	0	1	0	2	0	0	2	0	0	0	0	0	2	1	1	1	1	0	2	0	0	0	1	1	0	1	0	1	0	2	1	2	2	0	0	2	0	0	0	0	0	0	0	1	1
883	0	1	1	0	1	1	2	2	1	1	0	0	2	2	2	0	1	1	1	0	0	0	2	0	0	1	2	2	1	2	0	0	1	1	0	2	1	0	0	0	0	1	0	1	1	0	0	0	0
884	0	1	1	1	0	1	2	0	2	1	1	1	1	0	1	1	0	0	2	1	2	0	1	1	1	1	1	2	2	0	1	2	2	1	0	2	1	0	0	1	0	0	0	0	1	1	0	0	2
885	0	2	0	1	0	1	2	1	2	1	1	1	2	1	1	0	1	1	1	2	2	2	0	0	0	1	2	2	1	2	1	0	0	2	0	2	2	0	0	1	0	0	1	0	1	1	0	0	0
886	1	0	1	0	0	1	1	2	1	1	0	0	0	0	0	0	1	1	0	0	2	0	2	0	0	1	2	2	0	2	2	1	1	2	0	2	2	0	0	1	0	1	0	1	2	0	0	0	0
887	0	1	1	1	0	1	2	2	2	1	0	1	1	0	0	0	2	1	2	2	1	0	2	0	0	1	1	2	1	1	1	1	2	1	1	1	1	1	0	0	0	0	0	0	0	1	0	0	1
888	0	0	2	0	0	1	2	2	2	2	0	0	1	1	1	0	0	0	0	0	0	0	2	0	0	0	0	0	1	0	0	1	0	2	1	2	1	0	1	0	0	1	0	0	1	0	1	0	1
889	1	0	2	0	0	2	2	2	2	1	0	0	0	0	0	0	0	0	0	1	2	0	1	1	1	0	2	2	1	1	0	1	1	1	1	2	1	0	0	1	0	1	0	1	0	1	1	0	1
890	0	2	0	0	0	0	2	2	2	0	1	0	1	1	1	0	2	2	0	0	0	0	2	0	0	1	0	0	1	0	0	1	1	1	1	1	0	0	1	0	0	2	0	0	1	0	0	0	0
891	1	2	1	1	0	1	1	1	1	1	1	0	1	1	1	0	1	0	2	2	2	0	2	0	0	1	1	2	0	2	0	0	1	1	0	1	1	0	0	0	0	0	0	0	0	1	0	0	0
892	1	0	2	0	0	1	1	2	1	1	1	1	2	2	2	0	1	1	1	2	2	0	2	0	0	2	2	2	1	2	0	0	0	2	1	2	1	0	1	0	1	0	1	0	2	0	1	0	1
893	0	1	0	0	0	1	1	1	1	1	0	1	1	0	1	1	1	1	1	1	1	0	1	0	0	1	1	1	1	1	0	0	2	1	0	2	2	0	1	0	0	0	0	0	1	1	0	0	1
894	1	1	2	0	0	2	1	2	1	1	1	0	0	0	0	0	0	0	0	0	0	0	2	0	0	1	1	2	2	1	1	0	1	1	0	2	2	1	1	0	1	2	0	0	1	0	0	0	0
895	1	2	0	0	0	1	1	1	1	0	1	0	0	0	0	0	1	1	2	2	2	0	1	1	1	1	1	1	2	0	1	1	1	1	0	2	1	0	0	2	0	0	1	0	1	1	0	0	0
896	1	1	1	0	0	0	2	0	2	2	0	0	1	1	0	0	0	0	2	2	2	0	2	0	0	0	1	2	1	1	1	0	0	2	0	2	0	0	0	1	0	0	2	0	1	1	0	0	1
897	0	2	0	0	0	1	2	2	2	1	0	0	0	0	0	0	2	1	1	1	1	0	2	0	0	0	1	1	1	0	0	0	1	0	0	1	2	1	0	1	0	0	0	0	0	1	1	0	1
898	0	2	1	0	1	1	1	1	2	2	0	0	0	0	0	0	0	1	1	1	1	0	2	0	0	1	0	1	0	0	0	2	1	2	0	2	2	0	0	1	0	0	0	1	0	0	0	0	0
899	1	2	0	0	0	0	2	1	2	1	0	0	0	0	0	0	2	0	0	1	2	0	2	0	0	0	1	2	0	1	1	0	1	1	0	1	2	0	1	0	0	0	0	0	0	0	0	1	1
900	0	1	1	1	0	1	2	1	2	0	1	0	0	0	0	0	1	1	0	0	1	0	2	0	0	2	2	2	1	2	0	1	0	2	0	2	1	0	0	0	0	0	0	0	2	1	0	0	0
901	1	1	2	1	0	2	1	2	0	0	1	0	1	2	1	0	1	0	1	1	1	0	1	1	1	1	2	2	0	2	2	2	1	0	0	1	1	0	0	0	0	0	0	0	0	1	0	0	0
902	1	1	1	1	0	1	1	2	1	1	1	0	0	0	0	0	2	1	2	2	2	0	2	0	0	1	1	2	2	1	2	1	1	0	0	1	2	2	0	0	0	0	0	0	0	2	0	0	0
903	0	0	2	0	0	1	2	2	1	0	0	0	0	0	0	0	1	0	2	2	2	0	2	0	0	1	1	2	1	1	0	2	1	1	0	2	1	0	0	1	0	0	2	0	1	1	0	1	0
904	0	1	2	1	0	1	0	2	0	0	2	0	0	0	0	0	2	1	0	0	1	0	1	0	0	1	1	1	1	1	0	2	2	1	0	2	1	0	0	0	0	0	1	0	0	1	0	0	1
905	0	2	0	1	0	1	1	0	2	2	0	1	1	1	1	0	1	0	2	1	2	0	1	0	0	1	2	2	0	2	1	0	1	2	0	1	1	1	0	0	0	0	0	0	0	2	0	1	2
906	0	0	2	0	0	2	0	1	1	1	1	0	0	0	0	0	2	1	1	1	1	1	1	0	0	1	2	2	0	2	0	0	0	2	0	2	1	0	0	1	0	0	0	0	0	0	0	0	0
907	1	1	1	0	0	1	1	1	2	2	1	0	0	0	0	0	1	0	1	2	2	0	2	0	0	1	1	1	2	0	1	1	0	2	0	2	1	0	1	0	1	0	1	0	1	1	0	0	1
908	1	0	2	0	0	2	2	2	1	1	0	0	1	1	1	0	0	0	0	0	0	1	0	1	1	0	1	1	0	1	1	0	1	2	0	2	1	0	0	0	0	1	0	0	1	0	0	0	1
909	0	1	1	0	0	0	1	2	1	1	0	0	2	2	2	0	0	0	1	1	1	0	1	0	0	1	1	2	0	2	0	0	2	2	0	2	0	0	0	0	0	0	0	1	0	1	0	0	0
910	0	2	1	0	0	0	1	1	1	1	1	0	1	1	1	0	1	1	0	0	1	0	2	0	0	0	1	2	1	1	0	0	1	1	0	2	2	0	0	1	0	0	0	0	0	0	0	0	1
911	1	1	2	0	0	0	1	2	0	0	1	0	2	1	1	0	1	1	1	2	2	0	2	0	0	0	2	1	1	0	0	0	1	1	0	1	1	0	0	0	1	0	0	0	0	0	0	0	1
912	0	2	0	0	0	0	1	1	1	1	0	1	1	0	0	0	0	0	0	0	1	0	2	0	0	2	2	2	0	2	0	0	0	2	0	2	1	0	0	1	0	0	1	0	1	1	0	0	1
913	1	1	1	1	0	2	1	1	0	0	1	1	2	2	2	0	0	0	2	2	2	0	0	0	0	0	0	2	2	0	0	0	1	1	0	2	1	0	0	1	0	0	1	0	0	0	0	0	2
914	1	0	2	1	0	2	2	0	2	2	0	0	0	0	0	0	0	1	2	2	2	0	1	0	0	0	0	1	1	1	0	0	1	2	0	2	1	0	0	2	0	0	1	0	1	1	0	0	2
915	0	2	0	0	0	0	1	2	0	0	1	1	1	0	1	1	1	0	1	1	2	0	1	1	1	0	2	2	1	1	2	0	1	0	0	1	2	0	0	1	0	0	0	0	0	0	1	0	1
916	1	1	1	1	0	1	2	2	2	0	1	0	0	0	0	0	2	1	1	1	1	0	2	0	0	0	1	2	0	2	0	1	1	2	0	2	1	0	0	1	0	0	0	0	0	1	0	0	1
917	1	1	2	1	0	1	2	2	2	2	0	2	2	1	2	1	1	1	1	1	2	0	2	0	0	1	1	1	1	1	0	2	1	1	0	2	2	0	0	1	1	1	0	1	2	1	0	0	2
918	1	0	2	1	1	1	1	1	1	1	1	0	1	1	1	0	0	0	2	1	2	0	2	0	0	1	1	1	1	1	1	1	1	1	1	1	0	0	0	0	1	0	0	0	1	0	0	0	1
919	0	1	1	1	0	1	2	0	2	1	1	0	1	0	0	0	2	1	2	1	2	0	2	0	0	0	1	1	0	1	0	0	0	1	0	2	0	0	0	1	0	0	0	0	0	2	0	0	0
920	1	0	2	0	0	2	0	1	1	1	1	1	1	0	0	0	1	1	2	2	2	0	2	0	0	0	1	1	0	1	1	0	2	1	0	2	1	0	0	0	0	1	0	0	1	0	0	0	1
921	1	2	0	0	0	0	2	0	2	1	1	0	0	0	0	0	1	0	1	1	1	0	1	1	1	1	0	1	1	1	0	2	2	1	0	2	2	0	0	2	0	1	0	0	0	1	0	0	1
922	0	1	1	0	0	2	2	2	1	0	0	0	2	1	1	1	1	1	1	1	1	0	2	0	0	0	1	1	0	2	1	1	1	2	0	2	1	0	0	2	0	0	0	0	0	0	0	0	1
923	0	0	2	0	0	2	2	2	1	0	0	1	1	0	0	0	1	1	1	1	2	1	2	0	0	1	2	2	0	2	1	0	0	1	0	1	2	0	0	2	0	0	1	0	1	1	1	0	1
924	0	0	2	0	0	2	2	2	2	0	1	0	0	0	0	0	0	0	2	2	2	1	2	0	0	0	2	2	1	1	1	1	1	2	0	2	1	0	0	0	0	0	0	0	0	1	0	0	0
925	1	2	1	0	0	1	2	1	2	1	0	1	2	1	1	0	2	2	1	1	2	0	2	0	0	1	1	1	0	1	0	0	1	1	0	2	0	0	0	0	0	0	1	0	1	1	1	0	1
926	1	1	1	1	0	2	1	2	1	0	1	0	0	0	0	0	1	0	0	0	2	0	2	0	0	0	1	1	1	2	0	0	1	1	1	1	1	1	0	0	0	0	0	2	0	1	0	0	1
927	1	2	0	0	0	0	2	1	2	2	0	0	2	0	0	1	1	0	1	1	1	0	1	1	1	1	0	1	2	0	0	0	1	1	1	2	1	0	0	1	0	0	1	0	2	0	0	0	1
928	1	0	2	0	0	1	1	1	2	2	0	0	1	1	1	0	1	0	1	1	1	0	2	0	0	2	2	2	1	2	1	0	0	2	2	2	2	0	0	2	1	0	0	0	1	0	1	0	1
929	0	2	0	0	0	0	2	2	1	0	0	0	0	0	0	0	1	1	0	0	1	0	2	0	0	1	2	2	1	1	1	0	1	2	0	2	2	0	0	2	0	0	1	0	1	1	0	0	2
930	1	2	2	0	0	1	1	1	1	1	1	0	1	2	1	0	1	0	0	0	1	0	0	1	1	0	2	2	1	1	2	0	1	0	0	1	1	1	0	0	0	0	0	0	0	1	0	0	1
931	0	1	2	1	0	1	2	1	2	1	1	0	0	0	0	0	0	0	2	1	2	0	2	0	0	0	0	2	1	1	0	0	1	2	1	2	1	1	1	0	1	0	0	0	1	0	0	0	1
932	0	1	1	0	0	1	1	0	2	2	0	1	2	1	1	0	2	1	2	2	2	0	1	1	1	0	1	1	2	0	1	1	1	1	0	2	1	1	0	0	0	0	1	0	1	1	0	0	0
933	0	1	1	0	0	1	2	1	1	1	0	1	2	2	2	0	1	0	1	1	1	0	1	0	0	1	1	2	0	2	0	0	1	1	0	2	1	1	0	0	0	0	0	0	0	1	0	2	2
934	0	1	2	0	0	0	2	2	1	1	0	0	1	1	1	0	1	1	1	1	2	0	2	0	0	0	0	2	1	0	0	0	0	2	2	2	1	0	0	0	0	1	1	0	1	0	0	0	2
935	1	2	0	0	0	0	2	2	2	1	0	0	0	0	0	0	1	1	0	0	1	0	2	0	0	0	2	2	0	1	0	0	1	2	0	2	0	0	0	0	0	2	0	0	0	0	0	0	1
936	1	1	1	0	1	1	1	1	1	1	1	0	0	0	0	0	1	0	1	1	1	0	2	0	0	2	2	2	0	2	0	1	1	1	0	2	1	0	0	1	0	2	0	0	0	1	1	0	1
937	1	0	2	0	0	1	2	2	1	1	0	0	1	1	1	0	1	0	0	0	1	0	0	0	0	1	1	1	0	1	0	1	2	0	0	2	2	1	0	1	0	0	0	0	0	0	0	0	0
938	0	2	0	1	0	1	1	2	0	0	1	1	1	0	0	0	2	0	2	2	2	0	2	0	0	0	2	2	2	1	1	1	1	0	0	1	2	0	0	2	0	0	1	0	1	1	0	0	0
939	0	0	2	0	0	2	2	0	1	1	1	0	0	0	0	0	2	2	1	1	2	0	2	0	0	0	1	1	2	0	0	0	1	0	0	1	2	0	0	1	0	0	0	0	0	1	0	0	1
940	1	1	1	1	0	2	1	1	1	1	1	1	1	2	2	0	1	0	2	2	2	0	2	0	0	1	2	2	1	1	0	0	0	1	0	1	2	0	0	1	0	0	0	1	1	2	0	0	0
941	0	1	1	1	0	1	2	1	2	2	0	0	1	1	1	0	1	1	1	1	1	0	1	0	0	1	2	2	0	2	1	0	1	2	0	2	2	0	0	2	0	0	1	0	1	0	2	0	2
942	0	1	0	0	0	0	1	1	2	2	0	1	1	0	0	0	0	0	1	1	1	0	2	0	0	1	1	1	1	1	1	1	1	0	0	0	0	0	0	1	0	0	1	0	1	0	0	0	0
943	0	2	1	0	0	0	1	2	1	0	1	1	1	1	1	0	1	1	1	1	2	0	2	0	0	1	1	1	1	1	0	1	1	2	0	2	2	0	0	0	1	0	1	0	0	1	0	0	2
944	0	0	2	0	0	1	1	1	1	1	1	0	1	0	0	0	0	0	1	2	2	0	2	0	0	1	1	2	0	2	0	0	1	1	0	2	0	0	0	1	0	0	0	0	0	1	0	0	2
945	0	0	2	0	0	1	1	1	1	0	1	2	2	0	0	0	1	0	1	1	1	0	1	1	1	1	1	1	0	0	0	1	1	1	0	2	1	0	0	0	1	0	0	0	0	2	0	0	1
946	1	0	2	0	0	2	1	1	1	1	1	1	1	1	1	0	0	0	0	1	1	0	1	0	0	1	2	2	0	2	1	1	1	1	0	2	1	0	0	0	0	0	0	0	1	0	0	0	0
947	0	1	2	1	0	1	2	1	0	0	0	1	1	0	0	0	1	0	1	1	1	0	2	0	0	0	2	2	0	2	0	0	0	2	0	2	0	0	0	1	0	0	0	1	0	0	0	0	1
948	1	1	1	0	0	1	2	0	2	2	0	0	0	0	0	0	0	0	1	2	2	0	2	0	0	1	1	1	1	1	0	1	1	1	0	2	1	1	0	0	0	0	0	1	0	0	0	0	1
949	0	0	2	0	0	1	1	2	1	1	0	1	1	0	1	1	2	2	1	1	1	0	1	1	1	1	2	2	1	0	1	1	1	1	0	2	2	0	0	0	1	0	0	1	0	0	1	0	1
950	0	0	2	0	0	1	1	1	1	0	2	0	0	0	0	0	2	1	2	2	2	0	1	1	1	1	2	2	0	2	0	0	2	1	0	2	2	0	0	2	0	0	0	0	1	0	0	0	1
951	1	2	0	0	0	0	1	2	1	0	2	1	1	0	1	1	1	0	2	1	2	0	2	0	0	1	2	2	1	1	1	1	1	0	0	1	2	0	0	1	0	0	0	0	0	0	0	0	1
952	0	0	2	0	0	1	2	2	2	1	0	0	2	1	1	0	1	1	1	1	2	0	2	0	0	2	1	1	2	0	1	0	1	1	1	2	1	0	0	0	0	0	1	0	1	1	0	0	1
953	0	1	2	1	0	2	2	2	1	0	1	0	0	0	0	0	1	0	2	2	2	1	2	0	0	1	2	2	0	2	2	1	0	2	1	2	2	0	0	1	0	0	0	0	1	1	0	0	2
954	0	1	1	0	0	1	2	1	2	1	1	2	2	2	2	0	1	1	1	1	1	0	2	0	0	1	2	2	1	2	0	1	1	0	0	1	2	0	1	0	0	0	0	0	0	0	0	0	0
955	1	0	2	1	0	2	2	0	2	2	0	1	1	2	2	0	0	0	2	2	1	0	2	0	0	0	2	2	0	2	1	1	2	1	1	1	1	1	1	0	1	0	0	0	0	1	0	0	0
956	1	1	2	0	0	2	2	1	0	0	0	0	0	0	0	0	1	1	1	1	1	0	2	0	0	1	1	2	1	1	0	0	0	1	0	1	2	0	1	0	1	0	0	0	1	1	0	0	0
957	1	1	1	0	0	1	1	2	1	1	1	2	2	2	2	0	1	1	1	1	1	0	1	0	0	1	2	2	0	2	0	1	1	1	0	1	1	0	1	0	1	0	0	0	0	0	0	0	2
958	0	2	1	0	0	1	2	1	2	2	0	0	0	0	0	0	0	1	2	2	2	1	0	1	1	0	2	2	0	2	0	1	0	2	0	2	1	0	0	1	1	0	0	0	0	1	0	0	0
959	1	1	2	1	0	1	2	1	2	1	0	0	0	0	0	0	1	0	1	0	1	0	2	0	0	1	2	2	1	1	1	1	1	1	1	1	0	0	0	1	0	0	0	0	1	0	0	0	1
960	1	1	2	0	0	1	1	2	1	0	1	0	1	1	0	0	0	0	1	1	2	0	1	0	0	1	2	2	1	1	0	1	2	0	0	2	0	1	0	0	0	0	0	0	0	0	0	2	2
961	0	2	0	0	0	0	2	2	1	1	0	0	0	0	0	0	1	0	1	1	1	0	2	0	0	0	1	2	2	1	2	1	0	1	0	1	1	0	0	1	0	0	0	0	0	1	0	0	1
962	1	1	1	0	1	2	1	1	1	1	1	0	0	0	0	0	1	1	0	0	0	0	1	0	0	1	1	2	1	1	1	0	1	1	0	1	1	0	1	0	0	0	1	0	1	2	0	0	0
963	0	1	1	0	0	1	2	0	2	1	1	1	1	1	1	0	0	0	1	1	1	0	2	0	0	0	0	1	0	1	0	1	1	1	0	1	1	1	0	0	0	0	1	0	1	1	0	0	1
964	0	2	0	1	0	1	2	1	1	1	0	0	1	1	1	0	0	0	2	2	1	0	2	0	0	1	1	2	0	1	0	0	1	0	0	0	1	0	0	0	0	1	0	0	0	0	0	0	1
965	1	2	1	0	0	0	2	2	1	1	0	0	0	0	0	0	2	2	1	1	2	0	2	0	0	0	2	1	1	1	1	1	2	1	0	1	1	0	0	0	1	1	0	0	0	1	1	0	1
966	1	1	1	1	1	2	2	2	1	1	0	1	1	0	0	1	1	0	1	1	1	0	2	0	0	2	1	1	0	1	1	0	0	2	0	2	1	0	0	2	0	0	2	0	1	1	0	0	1
967	1	2	1	1	0	2	2	1	2	2	0	0	0	0	0	0	1	0	1	1	1	0	1	0	0	0	1	1	1	2	0	0	1	0	0	1	1	0	0	1	0	0	0	1	0	0	1	1	2
968	0	0	2	0	0	2	1	2	1	1	1	1	1	0	0	0	0	1	0	1	2	0	2	0	0	0	0	1	0	1	0	1	0	2	0	2	2	1	0	0	0	0	0	0	0	1	0	0	0
969	1	1	2	0	0	1	2	0	2	1	1	1	1	1	1	0	0	0	0	0	0	0	1	1	1	1	2	2	1	2	0	0	1	1	0	2	1	0	0	0	0	0	0	0	0	0	0	0	0
970	1	2	1	0	0	1	1	1	1	1	0	1	2	1	1	0	1	0	1	1	1	0	1	0	0	1	2	2	0	2	1	0	2	1	0	1	1	0	1	0	0	1	0	0	1	0	0	0	1
971	0	2	1	0	0	1	2	2	1	0	0	0	1	1	1	0	2	2	1	1	2	0	1	0	0	1	2	2	0	1	1	0	1	2	1	2	1	0	0	1	0	1	0	0	1	0	0	0	0
972	0	1	2	0	0	1	2	0	2	2	0	0	0	0	0	0	0	0	0	0	1	0	2	0	0	0	0	0	1	1	0	0	0	2	0	2	2	0	0	2	0	1	0	0	1	0	0	0	2
973	1	1	2	1	0	1	2	1	2	1	0	1	1	0	0	0	0	1	1	1	1	0	2	0	0	2	1	1	0	1	0	1	1	1	0	2	2	1	0	0	0	0	0	0	0	1	0	0	0
974	1	0	2	0	0	1	1	2	0	0	1	1	1	1	1	0	1	0	1	2	2	0	1	1	1	2	2	2	0	0	0	0	2	1	0	2	1	1	0	0	0	0	0	0	0	1	0	0	2
975	1	1	1	1	0	1	1	1	1	1	1	0	0	0	0	0	1	0	1	1	2	0	2	0	0	1	0	1	2	0	1	1	2	0	0	2	2	0	0	1	0	0	0	0	0	0	0	0	2
976	1	0	2	1	0	2	2	0	2	2	0	0	0	0	0	0	1	1	2	2	2	0	2	0	0	0	2	2	1	1	1	1	1	2	0	2	1	0	0	0	0	0	1	0	1	0	0	0	1
977	0	0	2	0	0	1	2	0	2	2	0	0	0	1	1	0	2	1	2	2	2	0	1	0	0	1	1	2	1	1	1	2	1	2	1	2	1	0	1	0	0	0	1	0	1	1	1	1	2
978	1	2	1	1	0	1	1	1	0	0	2	1	1	0	0	0	2	1	1	1	2	0	2	0	0	1	1	2	0	1	1	1	1	2	0	2	1	1	0	0	0	0	0	1	0	0	0	1	0
979	1	1	2	2	0	2	1	2	0	0	1	0	0	0	0	0	1	0	1	1	1	0	2	0	0	1	1	2	1	0	0	2	1	0	0	1	2	0	0	2	0	0	0	0	1	1	0	0	0
980	0	1	2	1	0	1	2	2	1	1	0	0	1	1	1	0	1	0	1	1	1	0	2	0	0	1	2	2	1	2	0	0	2	0	0	2	1	0	1	0	1	0	0	0	0	0	0	0	1
981	0	1	1	1	0	1	2	2	2	2	0	0	1	0	1	1	2	1	2	2	2	2	0	0	0	1	1	2	1	1	0	2	2	0	0	1	2	1	0	1	0	0	0	0	1	1	0	0	1
982	0	1	2	1	0	2	2	2	2	0	1	0	0	0	0	0	0	0	2	2	2	0	2	0	0	2	2	2	0	2	0	1	0	1	1	2	0	1	0	0	0	1	0	1	1	0	1	0	1
983	1	2	2	0	0	1	1	0	2	2	0	1	1	1	1	0	1	0	1	1	1	0	2	0	0	0	2	2	1	1	1	0	1	1	1	1	0	0	0	0	0	0	0	0	0	0	0	1	1
984	0	0	2	1	0	2	1	2	1	0	1	0	2	1	1	1	1	2	2	2	2	0	2	0	0	0	2	2	1	2	0	1	1	0	0	1	2	0	0	2	0	0	0	0	0	0	0	0	1
985	1	1	1	1	0	1	2	1	1	0	1	0	0	0	0	0	0	0	0	0	0	0	2	0	0	2	2	2	0	1	0	1	0	2	1	2	2	0	0	2	0	0	0	0	0	0	1	0	1
986	0	1	1	0	0	1	2	2	1	1	1	1	1	1	1	0	1	1	2	2	2	1	0	1	1	0	1	2	0	1	0	2	2	1	0	2	2	0	0	1	0	1	1	0	1	0	0	0	0
987	1	1	1	0	1	1	1	1	1	1	1	1	1	0	0	0	1	1	1	2	2	0	2	0	0	1	1	2	1	1	1	0	0	2	0	1	1	1	0	0	0	0	0	0	0	1	0	0	0
988	1	0	2	0	0	1	2	1	0	0	0	0	0	0	0	0	1	0	1	1	1	0	2	0	0	0	2	2	1	1	1	1	1	2	2	2	1	0	0	0	0	0	0	0	0	0	0	0	1
989	1	0	2	0	0	2	2	2	2	1	0	0	2	1	1	1	1	1	2	2	2	0	2	0	0	0	1	1	2	0	1	0	1	2	0	2	2	1	1	1	1	0	0	0	1	1	1	0	1
990	0	1	1	1	0	2	1	0	2	2	0	0	1	1	1	0	2	2	1	1	1	0	2	0	0	1	2	2	0	2	0	0	0	2	0	2	2	1	0	0	0	0	0	0	0	0	1	1	2
991	1	0	2	1	0	2	2	1	2	2	0	0	1	1	1	0	1	0	1	1	1	0	2	0	0	2	2	2	0	2	1	2	2	0	0	0	2	0	0	1	0	1	0	1	2	0	0	1	1
992	0	0	2	0	0	2	2	2	1	1	0	1	2	1	1	1	2	0	2	2	2	0	1	0	0	2	1	1	1	1	0	0	2	1	0	1	1	0	0	1	0	0	0	0	0	0	0	0	0
993	0	1	2	0	0	2	1	2	1	1	0	0	1	0	0	1	1	1	1	1	1	0	2	0	0	1	1	1	1	1	0	0	1	2	2	2	0	0	0	1	0	1	0	0	1	0	1	0	1
994	0	1	2	0	0	0	1	1	2	1	0	1	2	1	1	0	2	1	2	2	2	0	1	0	0	0	1	1	2	0	1	0	0	2	2	2	2	2	0	0	0	0	0	0	0	1	0	0	1
995	1	1	2	1	0	1	1	2	1	1	1	1	1	0	0	1	1	0	1	1	2	0	1	0	0	1	2	2	0	2	1	0	1	0	0	2	0	1	0	0	0	1	0	0	0	1	0	0	1
996	1	1	2	0	0	1	2	1	2	1	0	0	1	1	1	0	1	1	1	2	2	0	2	0	0	0	0	0	1	0	0	2	2	0	0	1	1	0	0	0	0	1	0	0	0	0	0	0	1
997	0	1	1	1	0	1	2	2	2	1	0	0	2	2	2	0	1	1	0	0	1	1	1	0	0	1	1	2	1	1	1	1	2	0	0	0	1	0	0	1	1	0	0	0	0	0	0	1	2
998	0	1	2	0	0	2	1	2	0	0	1	0	2	2	2	1	1	1	1	1	1	0	2	0	0	0	2	2	1	1	1	0	0	2	1	2	1	1	0	0	0	1	0	0	1	0	0	0	1
999	0	0	2	0	1	1	2	2	1	1	0	0	0	0	0	0	1	1	2	2	2	0	2	0	0	1	2	2	0	1	0	0	0	2	1	2	2	1	0	0	0	0	0	0	0	1	0	1	0
1000	1	0	2	1	0	2	1	1	0	0	2	0	0	0	0	0	0	0	2	1	2	0	1	1	1	1	2	2	1	1	2	1	2	0	0	1	2	0	0	2	1	0	0	0	1	0	0	0	1
[truncated: 952 more columns]
