# Supplementary material for: KNN-MDR: a learning approach for improving interactions mapping performances in genome wide association studies
Source: BMC Bioinformatics. 2017 Mar 21;18:184. doi: 10.1186/s12859-017-1599-7 (PMC5361736; doi:10.1186/s12859-017-1599-7)
Supplement: Supplementary file 2 — The data set(s) supporting the results of Table 1. (ZIP 22742 kb) [file 12859_2017_1599_MOESM2_ESM.zip › Nouveau dossier/S82/mkallsimul.dat]

1	1	0	1	0	0	0	2	1	0	0	0	0	2	1	0	0	0	1	1	1	2	0	0	0	0	0	1	2	2	1	0	0	1	1	0	2	2	0	0	1	0	0	0	2	0	0	0	0	2
2	0	0	1	0	0	1	2	0	1	0	1	0	1	1	0	0	0	1	0	1	0	0	1	2	0	0	0	2	2	2	1	1	2	0	0	1	2	0	0	0	0	0	1	2	0	0	0	1	0
3	1	0	2	0	0	0	2	0	0	0	0	1	2	2	0	0	0	0	0	2	2	0	2	2	0	0	0	2	2	1	2	1	0	2	0	2	2	0	0	1	0	2	2	2	0	1	0	2	0
4	1	0	0	0	0	0	2	1	1	0	0	1	1	1	0	0	0	0	0	2	2	0	1	1	0	0	0	1	2	1	0	1	1	2	0	2	2	0	0	1	0	0	0	2	0	1	0	2	0
5	1	0	2	1	0	0	2	0	1	0	0	1	2	1	0	0	0	0	0	2	2	0	2	2	0	0	0	0	2	0	0	0	0	1	1	1	0	0	0	1	0	0	0	2	0	0	0	2	1
6	0	0	2	1	0	0	2	0	2	0	0	1	2	1	1	0	0	1	1	1	1	0	2	2	0	0	0	2	2	2	0	0	2	1	0	2	2	0	0	1	1	0	1	1	1	0	0	2	0
7	1	0	1	0	0	0	2	0	1	0	0	1	1	0	0	0	0	0	0	1	1	0	2	2	0	0	0	1	2	0	1	1	1	1	0	2	1	2	1	1	1	0	1	2	0	1	0	2	0
8	0	0	0	0	0	0	1	0	1	0	1	0	1	1	0	0	0	2	2	0	0	0	2	2	0	0	2	2	2	0	1	0	1	1	0	2	2	0	0	1	0	0	0	1	0	0	0	1	1
9	0	0	1	0	0	0	2	1	0	0	0	1	2	1	0	0	0	0	0	2	1	1	2	2	0	0	0	1	2	1	1	1	0	2	1	2	1	0	0	1	0	0	1	2	0	0	0	1	2
10	0	0	1	0	0	0	1	0	1	0	1	2	2	0	1	1	0	2	2	0	0	0	2	2	0	0	0	2	2	2	1	0	0	2	0	2	1	2	1	1	1	0	0	1	0	0	0	2	0
11	1	0	1	1	0	0	2	0	2	0	0	0	1	0	0	0	0	0	0	2	2	0	2	2	0	0	0	1	2	1	0	0	1	0	0	1	1	1	0	0	0	0	0	1	0	1	0	1	1
12	1	0	2	2	1	1	2	0	1	0	1	0	1	1	0	0	0	1	1	1	1	0	1	1	0	0	0	2	2	2	0	1	2	0	0	0	0	0	0	2	0	1	1	1	1	0	0	1	1
13	1	0	1	1	0	0	1	0	0	0	1	0	1	1	0	0	0	1	1	1	2	0	0	0	0	1	0	2	1	1	2	0	1	1	1	2	2	0	0	1	0	0	0	1	0	1	0	2	1
14	0	0	1	0	0	0	2	0	1	0	0	0	1	1	0	0	0	1	1	1	1	0	2	2	0	0	0	2	2	2	0	0	0	2	0	2	2	0	0	0	0	0	0	1	0	0	0	1	1
15	1	0	2	1	0	0	2	0	1	0	0	0	0	0	0	0	0	1	0	1	0	0	1	1	0	0	0	2	2	1	1	0	1	2	0	2	0	0	0	2	0	0	0	1	0	1	0	1	1
16	1	0	1	0	1	1	1	1	1	0	0	1	2	1	0	1	1	0	1	1	2	0	1	2	0	0	0	2	2	1	2	1	1	1	0	1	1	0	0	2	0	0	0	1	0	0	0	2	0
17	1	0	1	0	0	0	2	1	0	0	0	1	0	0	0	0	0	1	0	2	2	2	0	2	0	0	0	1	2	0	0	1	1	2	1	2	2	0	0	0	0	0	1	1	1	1	0	0	2
18	1	0	2	1	0	0	2	0	2	0	0	0	0	0	0	0	0	1	2	0	2	0	1	2	0	0	0	2	2	2	0	2	2	2	1	2	1	1	1	1	0	0	1	2	1	1	0	0	2
19	1	0	1	0	0	0	2	0	1	0	0	1	2	1	0	0	0	1	0	1	1	0	1	2	0	0	0	1	2	0	0	1	1	1	0	2	1	0	0	0	0	0	0	2	0	0	0	1	0
20	0	0	2	0	0	0	2	0	1	0	0	0	1	0	1	0	0	0	0	2	2	0	2	2	0	0	0	2	2	2	0	0	0	1	0	1	1	0	0	2	0	0	0	2	0	1	0	1	1
21	0	0	2	0	1	1	1	0	1	0	0	0	1	1	0	0	0	1	0	1	1	0	2	2	0	0	0	2	2	2	0	0	0	2	1	2	2	0	0	1	0	0	0	2	0	1	0	2	0
22	0	0	1	1	0	0	2	0	0	0	1	0	1	0	1	0	0	2	0	1	1	0	1	1	1	1	0	2	2	1	1	1	1	1	0	1	1	0	0	1	0	0	1	1	1	0	0	2	0
23	1	1	1	1	0	0	2	0	1	0	0	0	2	1	0	0	0	0	0	2	2	0	2	2	0	1	0	2	2	1	1	1	1	2	1	2	1	1	0	0	0	0	1	2	0	1	0	0	2
24	1	0	1	0	0	0	1	1	0	0	1	0	0	0	0	1	0	1	1	1	2	0	0	1	1	1	0	2	2	2	1	0	1	2	0	2	1	0	0	1	0	0	0	0	2	0	0	0	2
25	0	0	2	0	2	2	2	0	0	0	1	1	2	1	1	0	0	2	2	0	0	0	2	2	0	1	0	1	2	2	0	0	2	1	0	1	1	0	0	2	0	0	0	1	1	1	0	1	1
26	0	0	1	0	1	1	1	0	2	0	0	0	1	1	0	0	0	0	0	2	2	0	2	2	0	0	0	2	2	2	0	1	2	0	0	1	0	0	0	1	0	1	1	2	1	1	0	1	1
27	0	0	2	0	2	2	2	0	1	0	0	0	0	0	0	0	0	1	1	1	1	1	2	2	0	0	0	2	2	1	1	1	1	1	1	2	2	0	0	0	0	1	1	2	2	0	0	0	1
28	0	0	1	0	0	1	2	1	0	0	0	0	0	0	0	0	0	1	1	1	1	0	2	2	0	0	0	1	1	0	1	2	2	2	1	2	1	0	0	2	1	0	0	1	1	1	0	2	0
29	0	0	1	1	0	0	2	1	0	0	0	0	0	0	0	0	0	0	0	2	2	0	2	2	0	0	0	2	2	2	1	0	0	2	0	2	2	0	0	2	1	1	1	1	0	0	0	1	1
30	0	0	2	0	2	2	1	1	0	0	1	0	0	0	0	0	0	2	1	0	1	1	2	2	0	0	0	2	1	1	2	2	2	2	1	2	1	0	0	1	0	0	0	2	0	0	0	0	1
31	0	0	2	1	1	1	2	0	1	0	0	0	2	1	0	0	1	2	0	1	1	0	2	2	0	0	0	1	2	1	1	0	0	1	0	1	1	0	0	2	0	0	0	2	0	0	0	1	1
32	0	0	2	0	1	1	1	0	0	0	1	0	1	0	0	0	0	1	1	1	1	1	2	2	0	0	1	2	2	1	1	1	1	1	0	2	2	0	0	1	0	1	1	2	1	0	0	0	2
33	1	0	2	0	1	1	2	1	0	0	0	1	1	2	0	0	0	2	1	0	0	0	0	0	1	1	0	2	2	2	1	2	2	0	0	0	2	0	0	1	0	0	1	2	1	0	0	2	0
34	0	0	2	1	1	1	1	0	1	0	1	0	1	0	0	0	0	1	0	1	1	0	0	0	0	0	0	1	1	1	2	0	0	1	0	1	1	0	0	1	0	0	1	1	1	2	0	1	1
35	1	0	1	0	0	0	2	1	1	0	0	0	0	0	0	0	0	0	0	2	2	0	2	2	0	0	0	2	2	2	0	1	2	2	0	2	0	0	0	1	0	0	0	0	0	0	0	1	1
36	0	0	2	0	0	0	2	0	1	0	0	1	2	1	0	1	0	0	0	2	2	0	2	2	0	0	0	1	2	1	0	0	1	2	1	2	1	0	0	1	0	1	1	1	0	0	0	1	1
37	0	0	2	1	1	1	1	0	0	0	1	1	2	1	0	0	0	0	1	1	2	0	2	2	0	1	1	2	1	0	1	0	1	1	0	1	1	0	0	1	1	0	0	2	0	0	0	1	1
38	1	0	2	0	1	1	2	1	1	1	0	0	0	0	0	0	0	1	2	0	1	0	2	2	0	0	0	1	1	1	1	0	0	1	1	1	2	0	0	1	0	1	1	2	0	0	0	2	0
39	1	0	1	1	0	0	2	0	0	0	0	1	1	0	0	0	0	2	0	1	1	0	1	1	1	1	0	2	2	2	1	1	1	0	0	2	2	0	0	0	0	0	1	2	0	0	0	2	1
40	0	0	0	0	1	1	0	0	1	1	1	0	0	0	0	0	1	2	1	1	1	0	2	2	0	0	0	2	2	2	1	0	1	1	1	1	1	1	1	1	1	0	0	1	1	0	0	1	1
41	0	0	1	1	0	0	2	0	2	0	0	1	2	1	0	0	0	0	0	2	2	0	2	2	0	0	1	2	2	1	0	1	0	1	0	1	2	0	0	0	1	1	1	1	0	0	0	2	0
42	1	0	0	0	0	0	2	1	1	1	0	2	2	0	0	1	0	0	0	1	1	0	2	2	0	0	0	2	2	2	0	0	1	1	0	1	0	0	0	1	0	0	0	1	2	1	0	0	1
43	1	0	1	0	0	0	2	0	0	0	0	0	0	0	0	0	0	1	1	1	1	0	1	1	0	0	0	1	2	2	0	2	1	0	0	0	1	0	0	1	1	0	1	1	0	0	0	0	2
44	1	1	1	0	0	0	2	0	0	0	0	1	1	0	0	0	0	2	2	0	0	0	1	1	1	1	0	1	2	1	0	1	1	1	0	2	1	0	0	2	0	0	0	1	1	1	0	0	2
45	0	0	1	2	0	0	2	0	1	0	0	0	1	1	0	0	0	0	1	1	1	0	1	1	0	1	0	2	2	2	1	0	2	1	0	2	1	1	1	1	0	0	0	2	1	1	0	2	1
46	1	0	2	0	1	1	1	0	0	0	1	1	1	0	0	1	0	0	0	2	2	0	2	2	0	0	0	1	1	0	1	1	2	1	0	1	2	1	1	1	0	0	0	1	0	0	0	0	2
47	0	0	2	1	0	0	2	0	1	0	0	0	2	2	0	0	0	1	1	1	1	0	2	2	0	1	1	1	2	0	0	1	0	2	1	2	2	0	0	0	0	0	0	2	0	1	0	0	2
48	0	0	0	0	0	0	1	1	1	0	1	0	0	0	0	0	0	1	1	1	2	0	2	2	0	0	1	2	2	1	0	1	2	1	1	1	1	0	0	1	0	0	0	2	0	1	0	2	0
49	0	0	1	0	0	0	2	0	2	0	0	1	2	0	0	1	0	0	0	2	2	0	2	2	0	0	0	1	2	1	1	2	2	0	0	0	2	0	0	0	1	0	0	1	1	0	0	0	2
50	1	0	1	0	0	0	1	0	0	0	0	0	0	0	0	0	1	1	1	1	1	0	2	2	0	0	0	0	2	0	0	0	0	1	0	1	1	0	0	1	0	0	0	1	0	0	0	0	2
51	0	0	2	1	0	0	2	0	1	0	0	0	1	1	0	0	0	0	0	2	2	0	1	1	0	1	0	1	2	1	1	2	1	2	1	2	1	0	0	2	0	0	1	2	1	0	1	1	0
52	0	0	1	1	0	0	2	0	0	0	0	1	1	0	0	1	0	0	1	1	2	0	2	2	0	0	0	1	1	0	1	1	1	1	0	2	0	0	0	1	0	0	1	2	1	0	0	1	1
53	0	0	1	1	1	1	2	0	2	0	0	2	2	0	0	1	0	1	0	1	1	1	0	1	1	1	0	2	1	1	2	1	2	0	0	0	1	0	0	1	0	0	0	1	1	1	0	1	1
54	0	0	1	0	0	0	2	1	1	0	0	0	0	0	0	0	0	1	0	1	1	1	2	2	0	0	0	1	2	1	0	0	1	1	0	1	0	0	0	1	0	0	1	2	0	1	0	2	1
55	1	0	2	1	0	0	1	0	1	0	0	0	0	0	0	0	0	1	1	1	1	0	2	2	0	0	0	2	2	2	1	1	2	0	0	2	1	1	0	0	0	0	0	1	0	0	0	2	0
56	0	0	2	0	0	0	0	0	0	1	1	1	1	0	0	1	1	2	0	1	1	0	2	2	0	1	0	2	2	2	0	0	1	0	0	2	2	0	0	1	0	0	1	2	0	2	0	0	2
57	0	0	0	0	0	0	2	0	2	0	0	0	0	0	0	0	0	1	0	2	2	0	2	2	0	0	0	1	2	0	1	0	1	2	1	2	1	1	1	1	0	0	1	2	0	1	0	2	1
58	1	0	2	1	0	0	2	1	1	0	0	0	0	0	0	0	0	1	1	1	1	0	1	2	0	0	0	1	1	1	0	0	1	0	0	1	1	0	0	0	0	0	0	1	0	0	0	2	0
59	0	0	0	1	0	0	2	0	0	0	0	0	1	1	0	0	0	1	0	1	1	0	1	2	0	0	0	1	1	1	0	0	1	1	0	2	1	0	0	1	0	0	1	1	1	2	0	1	1
60	1	0	2	1	0	0	2	0	0	0	1	0	0	0	0	0	0	2	0	2	2	0	1	1	1	1	0	1	2	1	1	0	2	1	0	2	2	0	0	0	0	0	0	1	0	0	0	1	1
61	0	0	1	0	0	0	2	0	0	0	0	0	0	0	0	0	1	1	0	2	2	0	2	2	0	0	0	1	2	1	1	0	0	2	2	2	2	1	1	0	0	0	1	2	1	0	0	1	1
62	0	1	2	0	0	0	2	0	2	0	0	0	1	1	0	0	1	2	1	0	1	0	2	2	0	0	0	1	2	1	0	1	0	2	1	2	0	0	0	2	0	0	0	0	0	0	1	2	0
63	0	0	0	0	0	0	2	0	0	0	0	1	1	0	0	1	1	2	0	1	1	0	2	2	0	0	1	2	2	1	0	1	1	1	1	1	0	0	0	2	1	0	1	2	1	0	0	2	0
64	0	0	1	0	0	0	2	0	1	0	0	1	1	1	0	0	0	1	1	1	1	0	2	2	0	2	0	2	2	1	2	2	2	0	0	0	1	0	0	1	0	0	0	0	1	1	0	1	1
65	0	0	1	0	0	0	2	0	1	0	0	0	0	0	0	0	0	0	0	2	2	0	1	1	0	0	0	2	2	2	1	0	2	0	0	1	2	0	0	1	0	0	0	2	1	0	0	1	1
66	0	0	2	1	0	0	2	0	1	0	0	0	0	0	0	0	0	0	1	1	2	0	2	2	0	0	1	2	2	1	1	0	0	2	1	1	1	0	0	0	0	0	0	2	0	0	0	2	0
67	1	0	0	0	0	0	1	0	1	0	1	1	2	2	0	0	0	2	1	1	2	0	2	2	0	0	0	2	1	1	1	2	2	2	1	2	2	0	0	0	0	0	1	2	2	0	0	0	2
68	1	0	2	1	0	0	2	0	2	0	0	1	2	1	0	1	0	1	1	1	2	0	1	1	1	2	0	2	2	2	0	2	2	0	0	0	1	0	0	1	0	0	0	2	0	0	0	2	1
69	0	0	2	0	1	1	1	1	0	0	1	0	1	1	0	0	0	1	1	1	2	0	2	2	0	0	1	2	2	1	0	1	2	0	0	0	1	0	0	0	0	1	1	1	1	1	0	1	1
70	0	0	2	0	0	0	1	0	1	0	0	0	1	0	0	0	0	0	0	2	2	0	1	1	1	1	1	2	2	1	1	1	2	0	0	0	1	0	0	2	0	0	1	2	1	0	0	2	0
71	1	0	1	0	0	0	1	1	1	0	1	1	2	1	0	1	0	2	2	0	1	0	1	1	0	0	0	1	2	1	1	0	0	2	0	2	1	0	0	0	0	0	1	1	1	2	0	0	2
72	0	0	1	0	0	0	1	1	0	0	1	1	1	1	0	0	0	1	1	1	1	0	2	2	0	0	0	2	2	1	1	0	0	1	1	1	0	0	0	0	0	0	0	1	0	0	0	1	2
73	1	1	1	0	0	0	2	0	1	0	0	1	2	1	0	1	0	1	1	1	2	0	2	2	0	0	0	2	2	2	0	0	1	2	1	2	2	0	1	1	1	0	0	1	0	0	0	1	1
74	1	0	1	0	0	0	2	1	0	0	0	1	2	1	1	0	0	0	0	2	2	1	2	2	0	0	0	2	2	2	1	2	2	0	0	0	2	0	0	0	0	0	1	2	1	1	0	0	1
75	1	0	1	0	1	1	2	0	0	0	0	0	1	1	0	0	0	0	0	2	2	0	2	2	0	1	0	2	2	2	0	1	1	1	0	1	2	1	1	0	0	0	0	2	0	1	0	2	1
76	0	0	2	0	0	0	2	0	1	0	0	0	0	0	0	0	0	2	1	1	2	0	2	2	0	0	0	2	2	1	2	0	1	1	1	1	1	0	0	2	0	0	1	2	0	0	0	1	1
77	1	0	0	0	0	0	2	0	2	0	0	0	1	1	0	0	0	1	2	0	2	0	1	2	0	0	0	2	2	2	1	0	1	0	0	1	2	0	0	1	0	0	0	0	0	1	0	0	2
78	0	0	1	1	0	0	2	0	1	0	1	0	1	1	0	0	0	0	0	1	1	1	1	1	0	0	0	1	2	1	0	0	1	0	0	2	2	0	0	1	0	0	0	2	0	1	0	1	0
79	0	0	2	1	0	0	2	1	0	0	0	1	1	0	0	0	1	2	0	2	2	0	1	1	1	1	0	1	1	1	1	1	2	1	0	1	1	1	0	0	0	0	0	0	0	1	0	2	1
80	1	0	1	1	0	0	2	0	1	0	1	0	0	0	0	0	0	1	0	2	2	0	1	2	0	0	0	1	2	1	1	1	0	1	0	1	1	0	0	1	0	1	1	2	1	0	0	2	1
81	1	0	1	0	0	0	2	0	2	0	0	1	2	1	0	1	0	2	0	1	1	0	2	2	0	0	0	2	2	2	0	1	1	2	1	1	2	0	0	0	1	0	0	0	0	1	0	2	0
82	1	0	2	1	0	0	1	1	1	0	0	1	2	2	0	0	0	1	1	1	2	0	2	2	0	1	0	1	1	1	2	1	1	0	0	1	0	0	0	1	0	1	2	2	0	0	0	2	0
83	0	0	1	0	0	0	2	0	1	0	0	0	0	0	0	0	0	1	1	1	1	0	2	2	0	0	0	1	2	1	1	0	1	1	0	1	0	0	0	1	0	0	0	1	0	1	0	0	2
84	1	0	1	0	0	0	1	0	0	0	1	1	2	1	0	1	0	1	1	1	2	0	2	2	0	0	0	2	2	1	2	0	1	0	0	0	0	0	0	2	0	0	0	2	0	1	0	0	2
85	0	0	1	1	0	0	1	0	0	0	0	0	1	1	0	0	1	2	1	1	1	0	2	2	0	0	0	1	1	1	1	0	1	1	0	1	2	0	0	1	0	0	0	0	2	0	0	2	1
86	1	1	2	0	0	0	2	0	2	0	0	0	0	0	0	0	0	1	0	1	0	0	2	2	0	1	0	1	2	1	1	1	1	2	0	2	2	0	0	0	0	0	1	2	1	1	0	0	2
87	0	0	1	0	0	0	1	1	0	0	1	0	0	0	0	0	0	0	0	2	2	1	2	2	0	0	0	2	1	0	2	0	0	2	1	2	2	0	0	1	0	2	2	2	1	0	0	0	2
88	0	0	1	0	0	0	1	0	0	0	0	1	1	0	0	1	0	2	1	1	2	1	1	1	0	0	0	1	1	1	1	1	2	2	1	2	1	0	0	1	0	0	0	1	0	0	0	0	2
89	0	0	0	0	0	0	2	0	2	0	0	1	2	1	0	0	0	1	1	1	1	0	1	1	1	1	0	2	1	0	2	0	0	2	0	2	1	0	0	2	0	0	1	2	1	1	0	1	0
90	0	0	0	1	0	0	1	0	1	0	1	0	1	1	0	0	0	0	0	2	2	0	2	2	0	0	0	2	2	2	0	1	0	2	1	2	2	0	0	0	0	1	2	2	1	1	0	0	2
91	1	0	1	1	0	1	1	0	0	0	0	0	0	0	0	0	0	2	1	0	1	0	2	2	0	0	0	1	2	0	1	0	2	0	0	1	1	0	0	2	0	0	0	2	0	0	0	0	2
92	0	1	2	0	0	0	1	0	1	0	1	2	2	1	0	1	0	1	1	1	2	0	2	2	0	0	0	1	1	1	2	0	0	1	0	0	0	0	0	1	0	0	0	1	0	1	0	1	1
93	0	0	1	0	1	1	2	1	0	0	0	0	0	0	0	0	0	0	0	2	2	0	1	1	0	0	0	1	2	1	0	0	1	1	0	1	0	0	0	0	0	1	1	2	2	0	0	2	1
94	1	0	0	0	0	0	1	0	0	1	2	1	1	0	0	1	0	1	1	1	2	0	2	2	0	0	1	2	2	1	0	1	0	2	0	2	2	0	0	1	0	0	0	0	0	0	0	2	0
95	0	1	1	0	0	0	2	0	0	0	0	0	1	0	0	0	0	1	0	2	2	0	2	2	0	0	0	2	2	1	1	0	1	0	0	1	1	0	0	1	0	0	1	2	1	1	0	1	1
96	0	0	2	0	0	0	1	0	1	0	1	0	1	1	0	0	0	0	0	2	1	1	0	1	1	1	0	2	1	1	1	1	2	1	0	1	1	0	0	1	0	0	2	2	0	1	0	2	0
97	0	0	2	1	0	0	1	0	1	0	0	2	2	0	1	1	0	1	1	1	2	0	2	2	0	1	0	1	2	1	0	0	1	2	1	2	0	0	0	1	0	1	1	1	1	0	0	0	2
98	0	0	1	1	0	0	1	0	0	0	1	0	0	0	0	0	0	1	1	1	1	0	2	2	0	0	0	1	2	1	0	1	1	1	0	1	2	0	0	0	1	1	1	1	0	0	0	1	1
99	1	0	1	0	0	0	2	1	1	0	0	0	0	0	0	0	0	1	0	2	2	0	2	2	0	1	0	2	2	1	1	2	1	1	0	2	1	0	0	1	0	0	0	1	1	0	0	2	1
100	1	0	2	0	1	1	2	0	2	0	0	0	0	0	0	0	0	0	0	2	1	0	2	2	0	1	0	2	2	1	1	1	1	0	0	1	1	0	1	2	1	0	1	1	0	1	0	1	1
101	0	0	0	1	0	0	0	0	1	1	1	0	0	0	0	0	0	1	0	0	0	1	2	2	0	0	0	0	2	0	0	0	1	0	0	1	2	0	0	0	0	0	1	2	1	0	0	2	0
102	0	0	2	0	1	1	1	0	0	0	1	0	1	1	0	0	0	1	1	1	2	0	1	2	0	0	0	2	2	1	1	2	1	2	1	2	1	0	0	1	0	0	0	2	0	0	0	0	2
103	0	0	1	0	0	0	2	0	0	0	0	0	0	0	0	0	0	2	1	0	1	0	1	1	1	1	0	1	2	0	1	0	1	2	0	2	2	0	0	1	0	1	1	1	0	0	0	2	0
104	1	1	2	1	0	0	2	0	1	0	0	1	1	0	0	1	0	0	0	2	2	0	2	2	0	0	1	2	2	1	1	1	1	1	1	2	1	1	1	1	0	1	1	2	0	2	0	1	1
105	0	0	1	0	0	0	2	0	0	0	0	0	0	0	0	0	0	1	1	1	1	0	2	2	0	0	0	2	2	1	0	0	0	2	2	2	2	1	1	0	0	0	1	2	1	1	0	2	0
106	0	0	2	0	0	0	1	0	1	1	0	0	0	0	0	0	0	0	0	2	2	0	2	2	0	0	0	2	2	2	2	0	0	2	0	2	0	0	0	1	0	0	2	2	0	1	0	1	1
107	0	0	1	0	0	0	2	1	1	1	0	0	0	0	0	0	0	0	0	2	2	0	2	2	0	1	0	1	2	0	0	0	0	2	0	2	0	0	0	1	0	0	0	1	0	0	0	2	1
108	0	0	1	1	0	0	2	0	1	0	0	0	0	0	0	0	0	2	1	1	2	0	2	2	0	1	0	1	2	2	1	1	1	0	0	1	2	0	0	1	0	0	0	1	0	1	0	1	0
109	0	0	1	0	0	0	2	0	1	0	1	1	1	2	0	0	0	0	1	1	2	0	2	2	0	0	0	2	2	1	1	0	1	2	0	2	1	0	0	1	0	0	0	2	0	1	0	2	0
110	0	0	2	0	0	0	2	0	1	0	0	0	0	0	0	0	0	2	2	0	1	0	2	2	0	0	0	2	1	1	1	0	0	1	0	1	2	1	1	0	0	0	1	2	1	0	0	2	0
111	0	0	2	0	1	1	2	0	1	0	0	0	0	0	0	0	0	0	0	2	2	0	2	2	0	0	0	1	2	1	0	0	0	2	0	2	1	1	1	0	0	0	0	1	0	1	0	0	2
112	0	0	1	0	0	0	2	1	0	0	0	0	0	0	0	0	0	1	1	1	1	0	1	1	1	1	0	2	2	2	0	0	1	2	1	2	1	0	0	1	0	2	2	2	0	0	0	0	2
113	0	0	0	1	0	0	2	0	1	0	1	2	2	1	0	1	1	2	1	0	1	1	1	1	0	0	0	2	1	1	2	2	1	2	0	2	1	0	0	1	0	0	0	0	0	0	1	1	0
114	0	0	2	0	1	1	2	0	2	0	0	0	1	1	0	0	0	0	0	2	2	0	2	2	0	0	0	2	2	1	1	1	2	0	0	1	2	0	0	1	0	0	0	1	0	0	0	1	1
115	1	0	0	0	0	0	1	0	1	0	0	0	1	1	0	0	0	0	0	2	2	0	2	2	0	0	0	2	2	1	2	0	1	1	0	1	0	0	0	1	0	0	1	2	0	0	0	0	1
116	1	0	1	0	0	0	2	0	0	0	0	0	0	0	0	0	0	1	1	0	0	0	2	2	0	0	0	1	2	0	1	1	2	1	0	1	0	0	0	2	0	0	1	2	0	0	0	1	0
117	0	0	0	0	0	0	1	0	0	0	1	0	0	0	0	0	0	1	1	1	2	0	2	2	0	0	1	2	2	1	0	2	1	1	0	1	2	0	0	0	0	1	1	1	1	0	0	0	2
118	0	0	1	0	0	0	2	0	2	0	0	0	0	0	0	0	0	1	1	1	1	0	2	2	0	0	0	2	2	2	0	0	1	0	0	1	0	0	0	1	0	0	1	2	1	1	0	2	0
119	1	0	0	0	1	1	0	0	0	0	2	0	1	0	0	0	0	0	0	2	2	0	2	2	0	0	0	2	2	1	1	1	2	0	0	0	1	1	1	0	0	0	0	2	0	0	0	1	1
120	1	0	1	0	0	0	2	0	0	1	0	0	1	1	0	0	0	0	1	1	1	0	0	0	0	0	0	1	1	1	1	0	0	2	0	2	2	0	0	1	0	0	1	2	0	1	0	1	0
121	1	0	2	0	1	1	2	0	2	0	0	0	0	0	0	0	0	1	1	1	2	0	1	1	1	1	0	1	2	0	1	1	1	1	0	2	0	0	0	0	0	1	1	2	1	0	0	2	0
122	1	0	0	0	1	1	0	0	0	0	2	1	2	2	0	0	0	1	0	1	1	0	2	2	0	0	0	1	1	1	2	2	1	1	0	1	1	0	0	1	0	0	1	2	1	1	0	0	2
123	0	0	1	0	0	0	2	0	0	0	0	0	0	0	0	0	0	1	1	1	2	0	2	2	0	0	0	2	2	1	2	1	0	1	0	1	0	0	0	1	0	0	0	1	0	0	0	2	1
124	1	0	1	0	0	0	2	0	0	0	0	0	1	1	0	0	0	1	2	0	1	1	2	2	0	0	0	1	1	1	0	0	1	1	0	1	1	0	0	1	0	0	0	2	0	1	0	1	1
125	1	0	2	0	0	0	1	0	0	0	1	0	1	1	0	0	0	2	0	1	1	0	1	1	1	1	0	2	2	1	0	2	1	2	1	2	2	0	0	1	0	0	1	2	1	0	0	2	1
126	1	0	2	0	0	0	1	1	0	0	1	0	1	1	0	0	1	2	1	1	1	0	2	2	0	1	0	2	1	0	2	1	0	1	0	1	0	0	0	2	0	0	0	2	0	0	0	1	1
127	0	0	2	1	0	0	1	1	0	0	0	0	2	1	0	0	0	0	0	2	2	0	2	2	0	0	0	1	1	0	1	1	1	1	0	2	1	0	0	2	0	0	0	0	1	1	0	1	1
128	0	1	2	1	0	0	2	1	0	0	0	1	1	0	0	0	0	1	2	0	1	0	2	2	0	1	0	1	2	0	1	1	1	2	1	2	2	1	1	0	0	0	1	2	0	0	0	2	0
129	1	0	1	0	0	0	2	0	2	0	0	0	0	0	0	0	0	1	1	1	1	0	1	1	0	1	0	2	2	2	0	0	1	1	0	1	2	1	1	0	0	0	0	2	0	1	0	1	1
130	0	0	2	0	1	1	1	0	1	0	0	0	0	0	0	0	0	1	0	1	1	0	2	2	0	0	0	2	2	2	0	0	1	1	0	2	1	1	1	0	0	0	0	2	0	0	0	2	1
131	0	0	2	0	0	0	2	0	1	0	0	0	1	1	0	0	0	2	1	0	1	0	0	0	0	1	0	2	2	2	1	0	1	2	0	1	1	2	1	1	1	0	0	2	0	1	0	0	2
132	0	0	2	1	0	0	2	1	1	0	0	1	2	1	0	0	0	0	0	2	2	0	2	2	0	0	0	2	2	1	1	0	0	2	0	2	1	0	0	1	0	1	1	2	0	0	0	1	1
133	0	0	2	0	1	1	1	0	0	0	1	2	2	0	1	1	0	0	1	1	2	0	1	1	0	0	0	1	2	1	0	0	1	1	0	2	1	0	1	2	1	0	0	2	0	0	0	0	1
134	1	0	1	0	1	1	2	0	2	0	0	0	2	1	1	0	0	1	0	1	2	0	2	2	0	0	0	2	2	2	0	0	1	1	1	1	2	0	0	1	0	0	0	1	1	0	0	0	2
135	0	1	1	0	0	0	1	1	1	0	0	0	1	1	0	0	0	1	1	1	1	0	2	2	0	0	0	2	2	1	1	2	1	2	0	2	2	1	1	0	0	0	0	2	0	0	0	1	1
136	1	0	2	2	1	1	2	1	0	0	0	0	0	0	0	0	0	1	1	1	2	0	2	2	0	0	0	2	2	2	0	0	0	2	0	2	1	0	0	1	0	0	0	1	0	0	0	1	1
137	0	0	1	1	0	0	1	0	1	0	1	0	0	0	0	0	0	2	2	0	0	0	2	2	0	0	0	2	2	2	0	0	1	2	1	1	1	2	1	1	1	0	0	1	0	0	0	2	0
138	1	1	1	0	1	1	2	1	0	0	0	0	0	0	0	0	0	1	2	0	1	0	0	0	0	0	0	1	2	1	1	0	2	1	0	1	1	0	0	1	0	0	0	1	0	0	0	2	0
139	1	0	2	0	1	1	1	1	0	0	1	0	0	0	0	0	0	1	1	1	2	0	2	2	0	0	0	1	1	1	0	1	0	2	1	2	1	0	0	0	0	0	0	1	0	0	0	1	1
140	0	0	0	0	0	0	2	0	1	0	1	1	1	1	0	0	0	0	0	2	2	0	1	1	1	1	0	2	1	1	1	0	1	0	0	1	0	0	0	2	0	0	1	2	1	1	0	2	0
141	0	1	1	1	0	0	1	0	1	0	0	0	1	1	0	0	0	1	1	1	2	0	2	2	0	0	0	1	1	1	1	1	1	0	0	1	0	0	0	2	0	0	0	2	1	1	0	2	1
142	0	0	2	1	0	0	2	1	1	0	0	1	1	0	0	1	0	0	0	2	2	0	2	2	0	0	0	2	2	2	0	1	0	2	0	2	1	0	0	2	0	0	0	2	0	2	0	0	2
143	1	0	2	1	0	0	2	0	0	0	1	0	0	0	0	0	0	0	0	2	2	0	0	1	0	0	0	1	1	1	0	1	1	0	0	1	1	0	0	1	0	0	1	2	1	0	0	2	0
144	1	0	1	0	0	1	2	0	1	0	1	1	1	2	0	0	1	2	1	1	1	0	2	2	0	0	0	2	2	1	1	0	2	1	0	2	1	1	1	0	0	1	1	1	0	1	0	2	0
145	1	0	1	0	0	0	1	0	1	0	1	0	1	1	0	0	0	0	0	2	2	0	2	2	0	0	0	2	1	1	1	0	1	1	0	1	2	0	0	1	1	0	0	2	0	0	0	2	1
146	0	0	1	0	1	1	2	0	1	0	0	0	0	0	0	0	0	1	0	2	2	0	0	1	1	1	0	1	2	1	1	0	0	2	0	2	0	0	0	2	0	0	0	0	0	0	0	1	0
147	1	1	0	0	0	0	2	0	1	0	0	1	1	0	0	1	0	0	1	1	2	0	2	2	0	0	0	1	2	0	1	0	2	1	0	2	2	0	0	1	0	0	0	1	0	0	0	0	2
148	0	0	1	1	0	0	2	0	0	0	0	0	0	0	0	0	1	0	1	1	2	0	2	2	0	0	0	2	1	0	2	1	1	1	0	2	1	0	0	2	0	1	1	2	0	1	0	2	0
149	0	0	2	0	1	1	2	0	0	0	0	0	0	0	0	0	0	1	1	1	2	0	2	2	0	0	0	0	2	0	0	2	2	0	0	0	1	0	0	1	0	1	1	2	1	0	0	2	0
150	0	1	1	0	0	0	2	0	2	0	0	0	0	0	0	0	0	1	1	1	2	0	1	1	0	0	0	1	2	1	0	1	1	2	1	2	1	0	0	1	0	0	1	1	1	0	0	1	1
151	1	0	1	1	0	0	1	0	0	0	1	1	1	0	0	1	0	1	1	1	2	0	1	1	1	1	0	2	2	2	1	1	1	0	0	1	2	0	0	1	0	0	0	1	0	0	0	1	0
152	0	0	2	1	0	0	1	1	0	0	1	2	2	0	1	1	0	0	0	2	2	0	0	1	1	1	0	2	2	2	1	1	1	2	1	1	2	0	1	1	1	0	1	2	1	0	0	0	1
153	0	0	2	0	0	0	2	0	1	0	0	2	2	0	0	1	0	0	0	2	2	0	2	2	0	1	0	1	1	1	1	0	1	0	0	1	2	0	0	1	0	0	0	2	0	0	0	1	1
154	1	0	2	1	0	0	2	0	1	0	0	0	0	0	0	1	0	2	1	0	1	1	1	2	0	0	0	2	2	2	0	0	1	2	0	2	0	0	0	1	0	2	2	2	0	0	0	1	1
155	1	0	2	0	1	1	2	0	1	0	0	0	0	0	0	0	0	1	1	1	2	0	1	1	0	0	2	2	2	0	1	1	1	1	0	1	1	0	0	1	0	0	0	0	0	0	0	2	0
156	1	1	2	0	0	0	1	1	0	0	0	0	1	1	0	0	1	1	0	2	1	1	2	2	0	0	0	2	2	1	2	1	1	0	0	2	1	1	1	1	0	0	1	2	1	1	0	1	1
157	1	0	0	0	0	0	2	1	0	0	0	0	2	0	1	0	0	2	1	0	1	0	2	2	0	0	0	2	2	2	1	0	0	2	1	2	1	0	0	1	0	0	0	1	0	0	0	1	1
158	1	0	1	0	0	0	1	1	0	0	0	1	1	1	0	0	0	1	1	1	1	0	2	2	0	0	0	2	2	2	0	0	1	0	0	1	0	0	0	1	0	0	0	0	1	1	0	1	1
159	0	1	2	0	0	0	1	0	1	1	0	0	0	0	0	0	0	2	2	0	0	1	1	2	0	0	0	1	2	1	0	0	1	1	1	1	0	0	0	0	0	0	0	1	0	0	0	1	1
160	0	0	1	0	0	0	2	0	1	0	0	1	2	1	0	0	0	1	1	1	2	0	2	2	0	0	0	1	2	0	0	0	1	0	0	1	1	0	0	0	0	0	0	2	0	0	0	1	1
161	0	0	0	1	0	0	2	0	1	0	0	0	1	0	1	0	0	0	0	2	2	0	1	1	1	1	0	2	1	1	2	0	0	2	0	2	1	0	0	1	0	0	0	1	0	1	0	2	0
162	1	0	1	0	1	1	1	0	1	0	1	1	2	1	1	0	0	1	1	1	1	0	1	1	1	1	0	2	2	2	0	1	1	2	0	2	0	0	0	2	0	0	0	1	0	0	0	1	1
163	0	0	1	0	0	0	2	1	1	0	0	1	1	0	0	0	0	1	1	1	1	0	2	2	0	0	0	2	2	2	1	0	0	1	1	2	1	0	0	2	0	0	1	2	1	2	0	2	1
164	1	0	1	0	0	0	1	0	1	0	1	1	1	0	0	0	0	0	0	1	1	0	2	2	0	1	0	1	1	1	1	0	0	1	1	1	1	0	0	1	0	0	1	1	1	2	0	2	0
165	1	0	0	0	0	0	0	0	0	0	2	1	1	0	0	0	0	1	0	0	0	0	2	2	0	0	0	2	2	2	0	0	0	0	0	1	1	0	0	0	0	1	1	2	0	0	0	2	1
166	0	0	2	0	0	0	1	0	0	0	1	0	0	0	0	0	0	0	0	2	2	1	1	2	0	0	0	2	2	1	0	0	0	2	1	1	2	0	0	1	0	0	1	2	1	0	0	2	2
167	1	0	1	0	0	1	2	1	1	0	0	2	2	0	0	1	0	2	0	1	1	0	1	1	1	1	0	2	2	2	0	1	0	1	0	2	0	0	0	1	0	0	0	2	0	1	0	1	0
168	0	0	0	0	0	0	2	0	2	0	0	1	1	0	0	1	0	0	2	0	2	0	2	2	0	0	0	2	1	1	2	1	1	1	0	2	2	0	0	1	0	0	0	0	0	0	0	1	1
169	0	0	2	1	0	0	1	0	1	0	1	0	1	1	0	0	0	0	0	2	2	0	2	2	0	1	0	1	2	0	1	0	1	2	1	2	2	0	0	0	0	0	0	0	0	0	0	1	0
170	0	0	2	0	2	2	1	1	1	0	0	1	1	1	0	0	0	0	0	2	2	0	2	2	0	0	0	2	1	1	2	0	1	0	0	0	2	0	1	2	1	0	0	0	0	0	0	2	1
171	1	0	2	0	0	0	0	0	1	0	1	1	1	1	0	0	0	0	0	1	1	0	2	2	0	1	0	2	2	0	0	1	0	1	0	2	2	0	1	2	1	0	0	1	1	1	0	1	1
172	1	0	2	0	0	0	2	0	1	0	0	0	1	1	0	0	0	2	0	2	2	0	2	2	0	0	0	2	2	2	1	0	0	2	0	0	0	0	0	1	0	0	0	1	1	1	0	0	2
173	1	0	2	0	1	1	2	0	0	0	0	1	2	1	1	0	0	1	1	1	1	0	2	2	0	1	0	2	2	2	0	0	1	1	1	1	2	0	0	1	0	1	1	2	2	0	0	0	2
174	1	0	2	0	0	0	2	0	0	0	0	0	1	0	0	0	0	0	0	1	1	0	2	2	0	0	0	1	2	1	1	1	0	1	0	1	1	0	0	1	0	1	2	2	1	1	0	1	0
175	1	0	1	0	0	0	2	0	0	0	0	0	1	0	0	0	0	1	1	1	2	1	2	2	0	0	0	1	2	1	1	1	1	1	0	1	2	0	0	1	0	0	0	2	1	1	0	0	2
176	0	0	1	0	0	0	1	0	2	0	0	2	2	0	0	1	0	1	2	0	1	0	2	2	0	0	0	1	2	1	1	1	1	1	0	1	0	0	0	1	0	0	0	1	0	1	0	1	2
177	0	0	2	0	1	1	1	0	0	0	1	1	2	1	0	1	0	2	1	0	1	0	2	2	0	0	0	1	2	1	0	1	1	0	0	2	1	0	0	1	0	0	1	1	1	2	0	1	1
178	1	0	2	1	0	0	1	0	1	0	0	1	2	0	0	1	1	2	1	1	1	1	1	1	0	0	0	1	1	1	1	0	0	2	1	2	2	0	0	0	0	0	0	2	0	0	0	1	1
179	1	0	2	1	0	0	1	0	0	0	1	0	1	1	0	0	0	1	1	1	2	1	2	2	0	0	0	2	2	1	1	2	2	1	0	1	1	1	1	1	0	0	0	0	0	0	0	1	1
180	0	0	2	1	0	0	2	0	0	0	0	0	1	1	0	0	0	2	1	0	2	0	2	2	0	0	1	2	2	1	1	0	2	0	0	1	1	2	1	1	1	0	0	1	0	1	0	1	1
181	0	1	1	0	0	0	2	1	1	0	0	0	0	0	0	0	0	2	0	1	1	0	2	2	0	1	0	2	2	2	0	2	1	1	0	1	2	0	1	2	1	1	1	1	1	0	0	2	0
182	1	0	1	0	0	0	2	0	0	0	0	0	1	1	0	0	0	1	0	1	1	0	2	2	0	1	0	2	2	1	2	0	1	0	0	1	2	0	0	0	1	0	0	1	0	0	0	0	2
183	1	0	1	0	0	0	2	1	1	0	0	0	0	0	0	0	0	2	1	1	2	1	2	2	0	0	0	1	1	0	1	0	1	2	0	2	2	0	0	1	0	1	1	1	0	0	1	0	1
184	1	0	2	0	1	1	1	1	0	0	1	0	0	0	0	0	0	2	0	1	1	0	1	1	1	1	1	1	2	2	0	1	1	1	1	1	1	0	0	1	0	0	0	1	0	0	0	2	0
185	1	0	1	0	0	0	2	0	1	0	0	1	1	1	0	0	0	1	1	1	2	0	2	2	0	1	0	2	2	0	0	0	1	2	0	2	1	0	0	2	0	0	0	2	0	1	0	2	0
186	1	0	2	0	0	0	1	0	1	0	1	1	1	0	0	0	0	0	1	1	2	0	2	2	0	0	0	1	2	2	1	1	1	0	0	1	2	0	1	1	1	0	0	0	0	0	0	1	1
187	1	0	1	0	0	0	2	1	0	0	0	1	1	0	0	0	0	0	0	2	1	0	0	1	0	1	0	1	2	2	1	0	0	1	1	1	1	0	0	1	0	1	1	2	2	0	0	2	0
188	1	0	2	0	0	0	2	0	1	0	0	0	1	1	0	0	0	1	1	1	1	0	1	1	1	2	0	2	2	2	1	1	1	0	0	0	2	0	0	1	0	0	0	0	0	0	0	2	1
189	0	1	1	0	0	0	1	0	2	0	0	0	2	2	0	0	0	0	1	1	2	1	0	1	1	1	0	2	1	1	1	0	0	2	0	2	0	0	0	1	0	0	0	2	1	0	0	2	0
190	1	0	0	1	0	0	2	0	0	0	0	0	0	0	0	0	1	0	1	1	2	0	2	2	0	1	0	0	1	0	1	2	1	2	1	2	0	0	0	1	0	0	1	2	0	0	0	2	0
191	1	0	1	2	0	0	2	0	1	0	0	1	1	0	0	1	0	0	0	2	2	0	2	2	0	1	0	2	1	1	1	0	0	2	2	2	1	0	0	0	0	0	0	2	0	0	0	2	0
192	0	0	1	1	0	0	1	1	0	0	0	0	0	0	0	0	0	1	1	1	2	0	2	2	0	0	0	2	2	1	2	1	1	1	0	2	0	0	0	2	0	0	1	2	2	2	0	1	2
193	1	0	1	1	0	0	1	0	1	1	0	0	1	1	0	0	0	1	1	1	1	0	1	1	1	1	1	2	2	1	0	0	0	2	0	2	2	0	0	1	0	0	0	0	0	0	0	1	1
194	1	0	0	1	0	0	2	0	1	0	1	0	0	0	0	0	0	0	0	2	1	0	2	2	0	0	0	1	2	1	1	0	0	2	0	2	0	0	0	2	0	1	1	1	1	0	0	1	0
195	0	0	1	1	0	1	2	0	0	0	0	1	1	0	0	0	0	0	0	2	2	0	1	2	0	0	0	2	2	2	0	1	2	1	0	1	1	0	0	1	0	0	1	2	1	1	0	0	2
196	0	0	1	0	0	0	1	1	1	0	0	0	0	0	0	0	0	2	1	0	2	0	2	2	0	0	0	2	2	2	1	2	2	1	0	2	0	0	0	2	0	0	1	2	1	1	0	1	1
197	1	0	2	0	1	1	2	0	0	0	0	0	1	1	0	0	0	0	0	2	2	0	2	2	0	0	0	2	1	1	2	1	2	1	0	1	2	0	0	2	0	0	1	2	0	0	0	2	0
198	0	0	1	0	1	1	1	0	0	0	0	0	0	0	0	0	0	1	0	1	1	0	2	2	0	0	0	1	1	1	1	0	0	2	0	1	1	1	1	0	0	0	0	1	1	1	0	1	1
199	0	0	2	0	0	1	1	0	0	0	1	2	2	0	0	1	1	2	0	2	2	0	1	1	0	1	0	2	2	2	1	0	2	0	0	1	1	0	0	2	1	0	0	2	0	0	0	0	2
200	0	0	0	0	0	0	2	0	0	0	1	0	1	0	0	0	0	0	0	2	1	0	2	2	0	0	0	0	2	1	0	1	0	1	0	1	2	0	0	1	1	0	0	1	0	0	0	0	2
201	1	0	1	1	0	0	1	0	1	0	1	0	0	0	0	0	0	1	1	1	2	0	1	1	1	1	0	2	1	1	1	0	1	1	0	1	1	0	0	1	0	1	1	2	1	1	0	1	1
202	0	0	1	0	0	0	1	0	1	0	1	1	1	2	0	0	1	2	2	0	1	0	2	2	0	0	0	2	2	0	0	1	0	2	1	2	2	0	0	1	0	2	2	2	0	0	0	0	2
203	0	0	1	0	0	0	2	1	1	0	0	1	2	1	0	0	0	1	0	2	2	0	2	2	0	0	0	2	2	2	0	1	1	1	0	1	1	0	0	2	0	0	0	2	0	1	0	1	1
204	1	0	0	0	0	0	2	0	0	1	0	1	1	0	1	0	0	2	2	0	0	0	1	2	0	0	0	1	2	1	0	1	2	0	0	1	2	0	0	1	0	0	1	2	1	0	0	1	1
205	1	0	1	0	0	1	1	0	0	0	1	1	1	0	0	1	0	0	1	1	2	1	1	2	0	0	1	2	2	0	1	0	0	0	0	1	1	0	0	1	0	0	0	2	0	0	0	0	2
206	0	0	1	1	0	0	2	0	1	0	0	0	0	0	0	0	0	1	1	1	1	0	2	2	0	1	0	1	2	1	1	1	1	0	0	1	1	0	0	1	0	0	0	0	1	0	0	1	0
207	0	0	2	0	1	1	2	0	1	0	0	0	0	0	0	0	0	0	1	1	1	1	1	2	0	1	1	2	2	1	0	1	1	2	0	2	0	0	0	1	0	1	1	2	1	1	0	1	1
208	1	0	2	2	1	1	2	1	0	0	0	0	0	0	0	0	0	1	0	1	1	0	2	2	0	1	0	2	2	2	1	0	1	1	1	1	0	0	0	2	0	0	1	1	1	0	0	1	0
209	1	0	1	1	0	0	1	0	1	0	1	1	1	0	0	0	0	0	0	2	2	0	2	2	0	0	1	1	2	0	0	0	1	1	0	2	1	0	0	1	0	0	0	2	0	0	0	2	0
210	1	0	1	0	0	0	2	1	1	0	0	1	1	0	0	1	0	1	1	0	0	0	1	1	0	0	0	2	1	1	1	1	2	1	0	1	2	0	0	2	1	0	1	2	1	1	0	2	0
211	1	0	2	0	2	2	2	0	1	0	1	0	0	0	0	0	0	1	1	1	2	1	1	1	0	0	0	1	1	1	0	0	0	1	1	1	1	0	0	1	0	0	0	0	2	1	0	0	2
212	1	1	1	1	0	0	2	1	0	0	0	1	1	0	0	1	0	1	2	0	1	0	2	2	0	1	0	1	2	0	1	0	0	2	1	2	1	0	0	2	0	0	0	1	1	1	0	2	0
213	1	0	0	0	0	0	2	1	0	0	0	1	2	1	1	0	0	0	1	1	2	0	2	2	0	0	0	2	2	2	0	2	1	1	0	1	2	0	0	2	1	0	1	2	0	1	0	1	1
214	0	0	2	1	0	0	2	0	1	0	0	0	1	1	0	0	0	1	1	0	0	0	2	2	0	0	2	2	2	0	1	1	0	1	0	2	2	0	1	2	1	0	0	1	0	0	0	2	2
215	0	0	0	0	0	0	1	0	0	0	1	1	1	1	0	0	0	0	0	2	2	0	2	2	0	0	0	2	2	1	2	0	1	0	0	1	0	0	0	1	0	0	1	2	1	0	0	0	0
216	0	1	2	0	0	0	1	0	0	0	0	0	0	0	0	0	0	2	2	0	1	0	2	2	0	0	0	2	1	1	2	0	2	1	0	1	2	0	0	0	0	0	0	0	0	0	0	1	1
217	0	1	2	0	1	1	2	0	2	0	0	0	1	1	0	0	0	1	1	1	1	0	2	2	0	0	0	1	2	1	1	0	1	1	1	1	1	0	0	1	0	2	2	2	0	2	0	1	2
218	1	0	0	0	0	0	1	0	1	0	1	1	1	1	0	0	0	1	1	1	2	0	2	2	0	0	0	2	2	1	1	2	2	0	0	1	1	0	0	2	0	1	2	2	1	1	0	1	1
219	0	0	2	0	0	0	1	0	1	0	1	0	1	1	0	0	0	1	1	1	2	0	2	2	0	0	0	2	2	2	0	1	2	1	0	1	2	0	1	2	2	0	0	1	0	0	0	1	0
220	1	0	1	0	0	0	1	0	1	0	1	0	0	0	0	0	0	1	1	1	1	0	2	2	0	1	0	0	2	1	0	0	1	2	0	2	2	0	0	0	0	1	1	1	0	0	0	2	0
221	1	1	1	0	1	1	2	0	0	0	0	0	0	0	0	0	0	1	0	1	1	0	1	2	0	0	0	2	2	2	1	0	0	1	0	1	0	0	0	1	0	0	1	2	0	1	0	2	0
222	0	0	1	0	0	0	1	0	0	0	1	0	0	0	0	0	0	0	0	2	2	0	2	2	0	1	0	1	1	0	1	0	0	2	0	0	0	0	0	1	0	0	1	1	1	0	0	1	1
223	1	0	1	0	0	0	2	0	0	0	0	0	2	1	0	0	1	2	0	1	1	0	2	2	0	0	0	2	2	2	1	0	1	2	1	1	2	0	0	0	0	0	0	0	0	0	0	1	1
224	0	0	1	0	0	1	2	1	0	0	0	1	1	0	0	1	0	1	2	0	1	0	2	2	0	0	0	1	2	2	1	0	1	2	2	2	1	0	0	2	0	0	0	1	0	0	0	2	0
225	1	0	2	1	0	0	2	0	2	0	0	0	1	1	0	0	0	1	0	2	2	0	2	2	0	0	0	1	2	1	0	1	1	1	0	1	1	0	0	1	0	0	1	2	0	1	0	0	2
226	0	0	1	0	0	1	1	0	2	0	0	1	1	0	0	0	0	0	1	1	2	1	1	1	0	0	0	2	2	1	2	1	2	0	0	1	1	0	0	1	0	1	1	2	0	1	0	2	1
227	1	0	1	0	0	0	2	0	0	0	1	0	1	1	0	0	0	0	2	0	2	0	1	1	0	0	0	1	2	0	0	0	0	2	0	0	1	0	0	2	0	0	1	1	1	1	0	2	0
228	1	0	1	0	0	0	2	0	2	0	0	0	0	0	0	0	0	2	2	0	1	0	2	2	0	0	0	2	2	2	1	1	2	0	0	2	1	0	0	0	0	0	0	1	2	1	0	1	2
229	0	0	1	0	0	0	2	0	1	0	0	1	1	0	0	1	0	1	0	1	1	0	2	2	0	0	0	2	1	1	2	0	1	1	1	1	1	0	0	2	0	0	0	1	0	0	0	1	1
230	1	0	1	0	0	0	1	1	0	0	1	0	2	0	1	0	0	1	1	0	0	0	2	2	0	0	0	2	1	0	1	2	2	0	0	1	2	0	0	1	1	0	0	0	0	0	0	2	1
231	0	0	1	0	0	1	1	0	0	0	1	0	0	0	0	0	0	0	0	2	2	0	2	2	0	0	0	2	2	2	0	0	1	0	0	1	1	1	1	1	1	0	0	1	0	1	0	1	1
232	1	1	1	0	0	0	2	0	0	0	0	0	1	1	0	0	0	2	0	1	1	0	1	1	0	1	0	1	1	1	1	1	2	0	0	0	2	0	0	0	1	0	0	2	0	1	0	2	0
233	1	0	2	1	0	0	2	0	2	0	0	2	2	1	0	0	0	0	0	2	2	0	0	1	0	1	0	2	2	1	0	1	1	1	0	2	1	1	1	1	0	0	0	0	0	0	0	0	2
234	0	0	0	0	0	0	1	0	0	0	1	0	1	1	0	0	0	1	1	1	1	0	2	2	0	0	0	2	2	1	1	1	1	1	1	2	1	0	0	1	0	0	0	2	0	0	0	1	1
235	1	0	1	1	0	0	1	0	1	0	1	0	0	0	0	0	0	1	1	1	1	0	1	1	0	0	1	2	2	1	1	0	1	2	0	1	2	0	0	1	0	0	0	2	0	1	0	0	1
236	1	0	1	0	0	0	2	0	0	0	0	0	1	1	0	0	0	0	1	1	1	0	1	1	1	1	0	1	2	1	1	0	0	2	2	2	1	1	0	1	0	0	1	1	0	0	0	1	2
237	1	0	1	0	0	0	2	0	2	0	0	0	0	0	0	0	0	0	1	1	2	0	2	2	0	1	0	2	2	1	2	0	2	1	0	2	1	0	0	2	0	1	1	2	0	2	0	2	0
238	1	0	0	0	1	1	1	1	0	0	0	0	0	0	0	0	0	1	1	1	2	0	2	2	0	0	0	1	2	1	0	0	2	1	0	1	2	0	0	1	1	0	0	2	0	0	0	2	2
239	0	0	2	0	0	0	1	1	1	0	1	1	1	1	0	0	0	0	1	1	2	0	2	2	0	0	0	1	1	1	2	0	1	2	2	2	1	0	0	1	0	0	0	1	0	0	0	2	0
240	0	0	1	0	1	1	0	0	1	0	0	1	1	0	1	0	0	2	1	0	1	0	1	1	0	0	0	2	2	1	1	1	1	1	0	2	1	0	0	2	0	0	1	1	1	1	0	2	0
241	0	0	0	0	0	0	1	1	0	0	0	0	0	0	0	0	0	2	1	1	2	1	2	2	0	0	0	1	2	1	0	1	1	1	1	2	2	0	0	1	1	0	1	1	0	1	1	2	0
242	1	0	2	0	1	1	2	0	2	0	0	0	0	0	0	0	0	1	1	1	2	0	1	2	0	0	0	2	1	1	1	1	1	0	0	1	0	0	0	1	0	0	0	2	0	0	0	1	1
243	1	0	0	0	0	0	2	0	1	0	0	0	1	1	0	0	0	1	0	1	1	0	2	2	0	1	0	2	2	2	1	1	1	0	0	1	2	1	1	0	0	0	2	2	0	1	1	1	0
244	1	0	1	1	0	0	2	0	1	0	0	0	0	0	0	0	0	1	1	1	1	0	2	2	0	0	0	1	1	1	0	0	1	0	0	2	2	1	1	0	0	0	1	2	1	1	0	2	0
245	1	0	1	1	0	0	1	1	0	0	0	1	1	0	0	1	0	0	0	2	2	0	1	1	0	0	0	1	2	1	0	1	0	1	0	2	1	0	0	1	0	0	1	2	1	0	0	0	2
246	0	0	1	1	0	0	1	0	0	0	1	0	0	0	0	0	0	1	2	0	1	0	2	2	0	0	0	2	2	1	2	1	1	1	1	2	0	0	0	2	0	0	0	0	1	0	0	0	0
247	1	0	1	1	0	0	1	0	1	0	0	1	1	0	0	0	0	1	0	1	1	0	2	2	0	1	0	2	2	0	1	1	2	1	0	1	2	0	0	0	1	2	2	2	0	0	0	0	2
248	0	0	2	1	0	0	1	0	2	0	0	0	1	1	0	0	0	0	1	1	2	0	1	1	1	1	0	1	1	1	0	1	1	2	2	2	1	0	0	0	0	2	2	2	0	1	0	2	0
249	1	0	1	1	0	0	2	0	1	0	0	0	0	0	0	0	0	2	1	0	2	0	1	1	0	1	0	2	2	1	2	0	1	0	0	0	2	0	0	0	0	0	0	1	0	0	0	1	2
250	0	0	2	1	0	0	0	0	0	0	2	1	0	0	0	0	0	0	1	1	1	0	0	1	1	1	0	1	2	0	1	2	2	0	0	1	2	0	0	0	0	1	1	2	1	0	0	0	2
251	0	0	1	1	0	0	2	0	2	0	0	0	0	0	0	0	0	1	0	1	1	0	1	2	0	0	0	2	2	2	0	1	1	2	0	2	0	0	0	1	0	1	1	2	1	1	0	1	1
252	0	0	2	0	2	2	2	0	0	0	0	0	1	1	0	0	0	0	0	2	2	0	2	2	0	0	0	1	2	1	1	0	0	2	1	2	2	0	0	1	0	0	0	1	0	0	0	0	2
253	0	0	0	0	0	0	1	0	0	0	1	0	0	0	0	0	0	0	1	1	2	0	2	2	0	0	0	1	2	0	1	2	1	1	0	1	2	0	0	0	1	0	1	1	1	0	0	2	0
254	0	0	1	0	0	0	1	0	0	0	1	0	1	1	0	0	0	1	1	1	2	0	1	1	0	0	0	2	2	1	2	0	1	0	0	1	2	0	1	2	1	0	0	2	0	0	0	2	0
255	0	0	2	0	0	0	0	0	0	0	2	1	1	0	0	0	0	0	0	2	1	0	2	2	0	0	0	2	2	1	2	0	1	1	0	1	2	0	0	1	0	0	2	2	1	1	0	0	1
256	0	0	0	0	0	0	2	0	0	0	1	0	1	1	0	0	1	2	0	1	1	1	2	2	0	0	0	2	2	1	1	0	1	1	1	2	2	0	0	0	0	1	1	2	1	1	0	1	1
257	1	0	2	1	0	0	2	1	0	0	0	0	1	1	0	0	0	1	1	1	2	0	1	2	0	0	0	2	2	2	0	1	1	1	0	1	0	0	0	1	0	0	0	1	0	0	0	2	1
258	0	0	0	0	0	0	2	0	0	0	1	0	1	1	0	0	0	1	2	0	1	0	2	2	0	0	0	2	2	1	2	0	1	0	0	0	1	0	0	2	0	2	2	2	0	2	0	2	0
259	1	0	2	0	1	1	2	1	1	0	0	0	1	1	0	0	0	2	2	0	1	0	1	1	0	1	0	1	2	1	0	0	1	0	0	1	1	0	0	2	0	0	0	2	0	1	0	1	1
260	1	0	0	0	0	0	1	1	0	0	1	1	1	0	0	1	0	1	1	1	1	0	2	2	0	0	0	2	1	1	1	0	1	1	0	2	0	0	0	2	0	1	1	2	1	0	0	0	2
261	0	0	2	1	0	0	1	0	1	0	1	1	2	1	0	0	0	0	0	2	2	0	2	2	0	1	0	2	2	1	2	0	1	2	1	2	0	0	0	1	1	0	0	1	1	0	0	2	0
262	1	0	1	0	0	0	2	0	1	0	0	0	0	0	0	0	0	0	0	2	2	0	1	1	1	1	0	2	1	1	1	0	2	1	0	0	2	0	0	0	0	0	0	0	0	0	0	1	0
263	1	0	1	0	0	1	2	0	2	0	0	0	0	0	0	0	0	0	0	2	2	0	2	2	0	0	0	2	1	1	2	1	0	1	0	1	1	0	1	2	1	1	1	2	2	0	0	1	1
264	1	0	1	0	1	1	2	0	1	0	1	0	1	1	0	0	0	1	1	1	2	0	2	2	0	0	0	2	2	2	1	1	1	2	2	2	1	0	0	1	0	0	0	2	0	0	0	0	2
265	0	0	1	0	0	0	2	1	0	0	0	1	1	0	0	1	0	1	1	1	2	0	2	2	0	0	0	2	2	1	1	1	1	2	0	2	1	1	0	1	0	0	1	1	1	0	0	1	1
266	0	0	1	0	0	0	2	0	1	0	0	0	2	1	0	0	1	2	1	1	1	0	2	2	0	1	0	0	2	0	0	1	0	2	1	2	1	0	0	1	0	0	1	1	1	0	0	1	1
267	0	0	2	1	0	0	2	0	0	0	1	0	0	0	0	0	0	1	0	2	2	0	2	2	0	0	0	2	2	1	1	0	0	2	2	2	2	0	0	0	0	0	0	2	0	0	0	1	1
268	1	0	1	0	1	1	2	0	2	0	0	0	0	0	0	0	0	2	2	0	0	0	0	0	0	0	0	1	2	0	0	1	2	1	1	1	1	0	0	1	0	1	1	2	1	0	0	2	0
269	1	0	1	1	0	0	2	0	2	0	0	1	2	1	0	0	0	0	0	2	2	0	2	2	0	0	0	1	1	1	1	1	2	1	0	1	1	1	1	1	0	0	0	0	0	0	0	0	2
270	0	0	2	0	0	0	1	1	0	1	1	0	1	1	0	0	0	2	1	1	2	0	2	2	0	0	1	1	1	0	1	1	1	2	2	2	0	0	0	2	1	0	0	1	0	1	0	2	0
271	0	1	1	0	1	1	2	0	2	0	0	1	2	2	0	0	0	0	1	1	2	0	0	0	0	1	0	2	2	1	1	0	0	2	1	2	1	0	0	1	0	0	0	2	0	0	0	0	2
272	1	0	2	1	0	0	2	0	0	0	0	0	2	2	0	0	0	1	1	1	2	0	2	2	0	0	0	2	2	1	1	0	1	2	1	2	1	1	1	1	0	0	2	2	1	1	0	2	0
273	1	0	1	1	1	1	1	1	1	0	0	0	1	1	0	0	0	0	0	1	1	0	2	2	0	0	0	1	1	1	1	0	1	0	0	2	2	0	0	1	0	0	0	0	0	0	0	1	1
274	1	0	2	1	0	0	1	1	0	0	1	1	1	0	0	0	0	1	2	0	1	1	2	2	0	0	0	2	2	1	1	1	1	2	0	2	1	1	1	1	0	0	0	1	2	1	0	2	0
275	0	0	1	1	0	0	2	1	0	0	1	0	1	1	0	0	0	1	1	1	1	0	1	1	1	2	0	2	1	1	1	0	1	2	1	2	1	0	0	1	1	0	1	2	1	0	0	2	0
276	0	0	1	0	1	1	2	1	0	0	1	0	0	0	0	0	0	2	1	1	2	0	2	2	0	0	0	2	2	2	0	0	2	2	0	2	1	0	0	1	1	0	1	2	1	2	0	1	1
277	0	1	1	0	0	0	2	1	1	1	0	0	1	0	0	0	0	1	1	1	2	0	2	2	0	0	1	2	2	1	0	1	1	0	0	1	1	0	0	1	0	1	1	2	0	2	0	2	0
278	0	0	2	0	0	0	2	0	0	0	1	0	0	0	0	0	0	1	0	1	1	0	2	2	0	1	0	2	2	2	0	1	0	2	1	2	1	0	0	0	1	0	0	2	1	1	0	1	1
279	0	0	2	0	0	0	2	0	0	0	1	0	1	1	0	0	0	1	0	2	2	0	2	1	1	2	0	1	2	0	0	1	1	2	1	2	1	0	0	1	0	0	1	2	0	0	0	2	0
280	0	0	1	1	0	0	2	1	0	0	0	0	0	0	0	0	0	1	0	1	1	0	2	2	0	0	2	2	2	0	1	0	2	1	0	0	2	0	0	0	0	1	2	2	0	0	0	2	1
281	1	1	2	0	1	1	2	0	1	0	0	0	2	1	0	0	0	1	0	2	2	0	1	1	0	1	0	2	1	1	2	1	2	2	1	2	1	0	0	1	0	0	0	2	0	0	0	2	0
282	0	0	0	0	0	0	2	0	1	0	0	0	1	1	0	0	0	0	0	2	1	0	0	1	0	1	0	2	1	1	2	1	2	0	0	1	1	0	0	1	0	0	0	1	0	0	0	0	2
283	1	0	1	1	0	0	1	0	0	0	1	2	2	1	0	1	0	1	0	2	2	1	2	2	0	0	0	1	1	1	1	0	0	2	0	2	1	1	1	1	0	0	1	2	1	0	0	2	1
284	1	0	2	1	0	0	2	0	2	0	0	2	2	0	0	1	0	0	0	2	2	0	2	2	0	0	1	2	2	1	0	2	1	1	0	2	0	0	0	1	0	0	1	2	1	1	0	2	0
285	0	0	1	0	1	1	2	0	1	0	0	0	0	0	0	0	0	1	1	1	2	0	2	2	0	0	0	2	2	2	1	1	1	1	0	1	2	0	1	1	1	0	0	2	0	0	0	1	1
286	1	1	1	0	0	0	2	0	0	0	0	2	2	0	0	1	0	0	0	2	2	0	1	1	0	0	0	2	1	1	2	2	2	1	0	2	2	0	0	0	1	0	1	1	1	1	0	2	0
287	0	0	2	0	0	0	2	0	2	0	0	1	1	1	0	0	0	0	0	2	1	0	2	2	0	0	0	0	1	0	1	0	1	0	0	1	2	1	1	1	0	1	1	2	1	1	0	1	1
288	1	0	1	1	0	0	2	0	0	0	0	0	0	0	0	0	0	1	0	1	0	0	2	2	0	0	0	2	2	2	1	0	1	2	1	1	1	1	1	1	0	0	0	1	2	1	0	2	1
289	1	1	2	0	1	1	2	1	0	0	0	0	0	0	0	0	0	0	0	2	2	0	2	2	0	0	0	1	2	0	1	0	0	2	1	2	0	0	0	1	0	1	1	2	0	0	0	0	2
290	1	0	1	1	0	0	1	0	1	1	2	0	0	0	0	0	0	0	0	2	2	0	2	2	0	0	0	2	2	2	0	0	0	2	0	1	2	0	0	0	0	0	1	1	1	1	0	1	1
291	0	0	1	0	0	0	1	0	0	0	1	1	1	0	0	0	1	2	2	0	2	0	0	1	0	0	0	2	2	2	0	0	2	0	0	1	1	0	0	1	0	1	1	2	1	0	0	1	1
292	1	0	1	1	0	0	1	0	1	1	1	0	0	0	0	0	0	0	0	2	2	1	1	2	0	0	0	2	2	2	1	1	1	1	1	1	1	1	1	1	0	1	1	2	1	1	0	1	1
293	0	0	0	0	0	0	1	0	0	0	1	1	2	1	0	1	0	2	1	0	1	1	2	2	0	0	0	2	1	1	1	0	2	1	0	1	2	0	0	0	0	0	0	1	0	0	0	1	1
294	1	0	2	0	0	0	1	0	0	0	0	0	0	0	0	0	0	1	1	1	1	0	2	2	0	0	0	1	2	1	0	0	1	2	1	2	2	0	1	2	1	0	0	2	0	2	0	1	1
295	1	1	2	0	1	1	1	0	1	1	0	0	1	0	1	0	0	0	0	2	2	0	1	1	1	0	0	1	2	1	0	1	1	0	0	1	2	0	0	1	0	0	1	2	0	1	0	1	1
296	0	0	2	1	1	1	2	0	0	0	0	0	1	0	0	0	0	2	1	0	1	0	2	2	0	0	0	1	2	1	1	2	1	1	0	2	2	1	0	0	0	2	2	2	1	0	0	2	0
297	1	0	1	1	0	0	2	1	0	0	0	0	0	0	0	0	0	1	2	0	1	0	2	2	0	0	0	2	2	1	1	0	0	1	0	1	1	0	0	0	0	0	1	2	0	1	0	1	1
298	1	1	1	0	1	1	2	1	0	0	0	0	1	0	0	0	0	0	1	1	2	0	2	2	0	0	0	2	2	2	0	1	1	2	2	2	2	0	0	1	0	1	1	2	1	0	0	1	1
299	1	0	1	1	1	1	2	1	0	0	0	0	0	0	0	0	0	2	0	1	1	0	2	2	0	0	0	0	2	0	0	1	1	2	1	2	2	0	0	1	0	0	0	2	1	1	0	1	1
300	1	0	2	0	0	0	2	0	0	0	0	1	1	0	0	0	0	0	1	1	2	0	2	2	0	0	0	2	2	1	2	2	2	0	0	0	1	0	0	2	0	0	0	1	0	1	1	1	0
301	1	0	1	0	0	0	1	0	0	0	1	0	0	0	0	0	0	0	0	2	2	0	2	2	0	0	0	1	2	0	0	0	1	0	0	2	0	0	0	1	0	0	0	1	0	0	0	0	2
302	1	0	1	1	0	0	1	2	0	0	0	0	1	0	1	0	0	1	1	1	2	0	1	1	0	0	1	1	2	2	0	1	1	1	1	1	1	0	0	1	0	0	1	2	1	1	0	0	2
303	0	0	1	2	0	0	1	0	1	1	2	0	1	1	0	0	0	0	0	2	2	0	2	2	0	0	1	2	2	1	0	1	1	0	0	1	1	0	0	0	0	2	2	2	0	1	0	1	0
304	1	1	2	0	1	1	2	0	1	0	0	0	0	0	0	0	0	2	0	2	2	0	0	1	0	0	0	1	1	0	1	0	0	2	1	2	2	0	0	1	0	0	1	2	0	0	0	0	2
305	0	1	2	0	1	1	1	1	1	0	1	0	0	0	0	0	0	0	0	2	2	0	2	2	0	1	0	1	2	0	1	2	2	0	0	1	1	1	1	1	0	0	1	1	1	0	0	1	1
306	1	1	1	1	0	0	1	0	0	0	2	0	1	1	0	0	0	0	1	1	1	0	2	2	0	0	0	2	2	1	1	2	1	1	0	1	2	0	0	1	0	1	1	1	1	0	0	2	0
307	1	0	0	1	0	0	1	0	2	0	0	0	0	0	0	0	0	2	1	0	1	0	0	1	1	1	0	0	2	1	0	1	1	1	0	1	0	0	0	2	0	0	1	1	0	1	0	2	0
308	0	0	2	0	0	0	2	0	2	0	0	1	1	0	0	0	0	1	1	1	1	0	2	2	0	0	0	2	2	2	0	1	1	1	0	2	0	0	0	2	0	0	0	2	1	1	0	2	0
309	0	0	1	1	0	0	1	0	1	0	1	1	1	0	0	1	0	2	0	2	2	0	1	1	1	2	0	2	2	1	1	1	2	2	0	2	0	0	0	1	0	2	2	2	0	0	0	1	2
310	0	0	2	1	0	0	2	0	0	0	0	1	1	1	0	0	0	0	0	2	2	0	1	1	1	1	0	1	2	0	1	0	1	1	0	2	1	1	1	1	0	0	0	1	0	0	0	1	1
311	1	0	0	1	0	0	2	0	1	0	0	0	0	0	0	0	0	0	0	2	2	0	2	2	0	0	0	2	2	2	1	0	1	0	0	1	0	0	0	2	0	1	1	2	2	0	0	0	2
312	1	0	1	0	1	1	1	0	0	0	0	0	0	0	0	0	0	0	0	2	2	0	1	1	0	0	1	2	2	1	0	0	1	2	0	2	1	0	0	1	0	0	1	2	1	1	0	2	1
313	1	1	1	0	0	0	1	0	0	0	1	0	0	0	0	0	1	2	0	1	1	0	2	2	0	0	0	2	2	2	1	1	2	0	0	1	2	0	0	1	0	0	0	2	0	0	0	1	1
314	1	0	2	0	1	1	2	0	0	0	0	1	1	0	0	0	0	0	0	2	2	0	1	1	0	1	0	1	1	1	1	2	2	0	0	1	1	1	1	1	0	0	0	2	0	1	0	0	1
315	1	0	2	0	0	0	2	0	1	0	0	0	1	1	0	0	0	1	0	2	2	0	2	2	0	0	0	1	2	0	1	1	2	1	0	1	2	0	1	1	1	1	1	1	0	0	0	1	1
316	0	0	0	0	0	0	1	0	0	0	0	0	2	0	1	0	0	0	0	2	2	0	2	2	0	0	0	2	2	2	0	1	1	1	0	2	1	0	0	1	0	0	0	1	1	1	0	2	0
317	1	0	0	1	0	0	2	0	1	0	0	1	2	1	0	0	0	0	0	1	1	0	2	2	0	0	0	2	1	1	2	0	2	1	0	1	1	1	1	1	0	0	0	1	0	0	0	1	0
318	0	0	1	0	1	1	2	0	0	0	0	1	2	1	0	0	0	0	0	2	2	0	1	1	0	1	0	0	1	0	1	0	0	2	0	2	1	0	0	1	0	1	1	1	1	0	0	1	1
319	1	0	1	1	1	1	1	0	2	0	0	0	0	0	0	0	0	0	0	2	2	0	2	2	0	1	1	2	2	1	0	1	0	1	0	1	1	0	0	1	0	0	0	2	1	1	0	2	0
320	1	0	2	0	0	0	1	0	1	0	0	0	1	1	0	0	0	2	1	0	1	0	0	0	1	1	0	0	1	0	1	0	1	1	0	1	2	0	0	1	0	0	2	2	1	1	0	1	1
321	0	0	2	1	0	0	1	0	1	1	0	0	0	0	0	0	0	1	1	1	2	0	2	2	0	1	1	2	2	2	0	0	1	1	0	1	2	0	1	1	1	0	1	2	1	0	0	2	0
322	0	0	2	0	0	0	2	0	0	1	0	0	1	1	0	0	0	2	1	0	1	0	2	2	0	0	0	2	2	1	2	0	1	1	1	1	1	0	0	1	0	0	0	1	0	0	0	2	0
323	0	0	0	0	0	0	2	0	1	0	0	0	0	0	0	0	0	1	0	1	1	0	1	1	1	0	0	2	2	1	1	2	2	0	0	0	2	0	0	0	0	0	0	2	0	2	0	0	2
324	0	0	2	0	1	1	1	0	0	0	2	1	1	0	0	1	0	1	0	1	1	0	2	2	0	0	0	1	2	1	1	1	1	2	0	1	2	0	0	0	0	0	0	1	0	0	0	2	1
325	0	0	2	0	1	1	1	0	0	0	0	0	1	1	0	0	0	0	0	2	2	0	2	2	0	0	0	1	2	0	1	0	1	1	0	1	1	0	0	2	0	0	0	1	0	0	0	1	1
326	1	0	2	1	0	0	0	0	1	1	1	0	1	1	0	0	0	0	0	2	2	0	2	2	0	1	1	2	2	1	0	1	1	2	0	1	0	0	0	1	0	0	0	2	0	0	0	0	1
327	0	0	0	0	1	1	2	0	2	0	0	1	1	0	0	0	0	1	1	1	1	0	2	2	0	0	0	2	2	2	1	1	1	1	0	1	1	0	0	1	0	0	1	2	0	0	0	2	0
328	0	0	1	1	1	1	2	0	1	0	0	0	0	0	0	0	0	1	1	1	1	0	1	1	0	0	0	1	1	1	1	1	1	0	0	0	2	0	0	1	0	1	2	2	1	1	0	2	2
329	0	0	2	1	0	0	1	0	1	0	1	0	0	0	0	0	0	0	0	2	2	0	1	1	0	0	0	2	0	0	2	0	0	2	1	1	1	0	0	0	0	0	1	1	1	0	0	0	2
330	1	1	1	0	0	0	1	0	0	0	1	1	2	0	0	1	0	1	0	1	2	0	2	2	0	0	0	1	2	0	1	2	2	1	0	2	1	0	0	1	0	0	0	1	0	0	0	0	2
331	0	0	0	1	0	0	2	0	0	0	1	0	0	0	0	0	0	2	1	0	1	0	2	2	0	0	0	2	1	1	1	2	1	2	0	2	2	0	0	2	1	0	1	2	0	0	0	1	0
332	1	1	0	0	0	0	1	0	1	0	1	0	1	0	0	0	0	1	0	1	1	0	2	2	0	1	0	2	2	2	1	0	1	2	0	2	2	0	0	1	1	0	1	2	0	0	0	2	0
333	0	0	1	0	1	1	1	0	2	0	0	0	0	0	0	0	0	1	0	1	1	0	1	1	0	0	0	1	2	1	1	0	2	1	0	1	0	0	0	1	0	2	2	2	0	2	0	1	1
334	1	0	0	0	0	0	1	0	0	0	1	1	1	1	0	0	0	1	1	1	2	0	2	2	0	0	0	1	1	1	0	0	1	1	0	1	2	0	0	0	0	0	1	1	1	1	0	2	0
335	0	0	2	1	0	0	1	0	1	0	0	1	2	2	0	0	0	0	0	2	2	0	1	1	1	1	0	2	1	0	2	1	1	0	0	2	1	0	0	0	0	0	0	1	0	0	0	2	1
336	0	0	2	0	0	0	2	0	2	0	0	0	0	0	0	0	0	2	0	2	2	1	2	2	0	0	0	2	2	1	2	1	2	1	1	1	2	0	0	0	1	0	0	0	1	1	0	1	1
337	0	0	1	0	0	0	1	0	0	0	0	1	1	0	0	1	0	1	0	2	2	0	2	2	0	0	0	2	2	1	0	0	0	2	0	2	0	0	0	2	0	0	0	1	0	1	0	0	2
338	1	0	0	0	0	0	1	1	0	0	1	1	0	0	0	0	0	2	1	0	1	0	2	2	0	0	0	0	2	1	0	1	2	1	1	1	1	0	0	1	0	0	0	1	0	1	1	1	0
339	0	0	1	1	0	0	1	0	0	0	2	0	0	0	0	0	0	0	1	1	2	0	2	2	0	1	0	2	2	2	1	1	2	0	0	0	1	0	0	1	0	0	0	0	0	0	0	1	1
340	0	0	0	0	0	0	2	0	0	0	0	1	1	0	0	1	0	1	1	1	1	0	1	1	1	2	0	2	1	1	2	0	2	1	0	2	2	0	1	2	1	0	0	2	0	0	0	2	0
341	1	0	0	0	0	0	2	0	0	0	0	0	1	1	0	0	0	0	0	2	2	0	2	2	0	0	0	1	2	1	1	2	2	1	1	2	0	0	0	1	0	0	0	1	0	0	0	2	0
342	1	0	0	0	0	0	2	0	0	0	0	0	0	0	0	0	0	1	1	1	2	1	1	1	0	0	0	2	1	1	1	1	1	1	0	1	1	0	0	1	0	1	1	2	1	1	0	1	2
343	1	0	1	0	0	0	1	0	0	0	1	1	1	0	0	1	0	1	1	1	1	1	2	2	0	0	0	2	2	1	1	0	1	2	1	2	1	0	0	1	0	0	0	2	0	0	0	1	0
344	1	0	0	0	0	0	2	0	0	0	0	0	2	2	0	0	0	0	0	2	2	0	1	1	0	0	0	2	2	1	1	0	0	2	0	2	1	1	0	0	0	0	0	2	0	0	0	1	1
345	1	0	2	1	0	0	2	0	0	1	0	0	1	1	0	0	0	0	0	2	2	0	0	0	1	1	0	1	2	1	0	1	1	1	0	1	1	0	0	2	0	0	0	2	0	0	0	1	1
346	0	0	2	0	1	1	1	0	0	0	1	0	1	1	0	0	1	0	1	1	2	0	2	2	0	0	0	2	1	0	1	0	1	2	2	2	1	0	0	0	0	0	0	1	0	0	0	2	0
347	0	0	2	1	0	0	1	0	1	0	0	1	1	0	0	1	0	0	0	2	2	0	1	1	0	0	0	2	2	2	1	0	1	2	0	2	2	0	1	2	1	0	0	2	0	0	0	1	1
348	0	0	1	1	0	0	2	0	0	0	0	2	2	0	0	1	0	1	1	1	2	0	2	2	0	0	1	2	2	1	0	0	0	2	0	2	1	0	0	2	0	2	2	2	0	0	0	2	0
349	0	0	1	0	0	0	1	0	0	0	1	2	2	2	0	0	0	0	0	2	1	0	1	1	1	1	0	1	2	1	0	0	1	1	1	2	2	0	0	2	0	0	0	2	0	0	0	1	1
350	1	0	2	0	0	0	1	0	1	0	1	0	1	1	0	0	0	2	2	0	0	0	2	2	0	0	0	0	1	0	1	1	0	1	0	1	1	0	0	1	0	1	1	2	1	1	0	1	1
351	0	0	1	0	0	0	2	0	0	0	0	1	1	0	0	1	0	1	0	1	0	0	2	2	0	0	0	0	2	0	0	1	0	1	1	1	0	0	0	1	1	0	0	1	0	0	0	1	1
352	0	0	0	1	0	0	1	0	0	0	0	0	1	1	0	0	1	2	2	0	1	0	1	2	0	0	0	1	2	1	0	0	1	1	0	1	2	0	0	0	0	0	1	1	1	0	0	1	2
353	1	0	1	0	0	0	1	0	1	0	1	1	1	2	0	0	0	0	0	2	2	0	2	2	0	0	0	1	2	0	1	1	1	0	0	2	2	0	0	1	1	0	2	2	0	1	0	2	1
354	1	0	1	0	0	0	2	0	1	0	0	0	0	0	0	0	0	2	2	0	0	0	2	2	0	0	0	2	2	2	1	0	1	1	0	1	1	0	0	2	0	0	1	1	1	1	0	2	1
355	0	0	1	1	0	0	2	0	2	0	0	1	2	1	0	1	0	0	1	1	1	0	1	1	0	0	0	1	1	1	1	0	2	1	0	2	1	1	1	0	0	0	1	2	1	1	0	1	1
356	1	0	2	1	0	0	1	1	0	0	1	1	1	0	0	1	0	1	1	1	1	0	0	1	0	0	0	2	2	1	2	0	2	1	0	2	1	0	0	2	1	0	1	2	1	1	0	2	0
357	1	0	1	0	0	0	1	0	0	0	0	0	1	1	0	0	0	0	1	1	2	0	2	2	0	0	0	1	2	1	0	0	0	1	0	1	2	0	0	1	0	0	0	0	0	0	0	2	0
358	0	1	1	0	0	0	1	0	1	0	0	1	1	0	0	1	0	1	1	1	2	0	2	2	0	0	0	1	2	1	0	0	1	1	0	1	0	0	0	1	0	0	1	1	1	0	0	1	0
359	0	1	1	0	1	1	2	0	1	0	0	1	1	0	0	1	0	0	0	2	2	1	0	1	1	1	0	2	2	1	1	1	1	2	0	2	2	0	0	1	1	0	1	2	0	1	0	1	0
360	1	0	0	1	0	0	2	1	0	0	0	1	2	2	0	0	0	1	1	1	1	0	2	2	0	0	0	2	2	2	1	1	1	0	0	0	1	0	0	0	0	0	0	0	2	1	0	2	0
361	0	0	1	2	0	0	1	0	0	0	1	1	2	1	0	0	0	0	0	2	2	0	2	2	0	0	0	2	2	1	2	2	2	0	0	0	2	0	0	1	0	1	1	1	1	0	0	0	2
362	0	0	1	1	0	0	2	0	0	0	1	0	2	1	0	0	0	1	1	1	1	0	2	2	0	1	0	1	2	0	1	1	1	2	0	2	2	0	0	1	0	0	0	1	0	0	0	0	1
363	1	0	2	1	0	0	2	1	0	0	0	0	1	1	0	0	0	2	2	0	0	1	2	2	0	0	0	1	1	1	1	2	1	1	0	1	0	0	0	1	0	0	0	1	0	0	0	1	1
364	1	1	1	0	0	0	2	0	0	0	0	0	0	0	0	0	0	1	1	1	1	0	2	2	0	0	0	2	2	2	1	2	1	0	0	1	1	0	0	0	0	0	0	2	1	0	0	2	1
365	0	0	2	0	0	0	2	1	0	0	0	0	1	1	0	0	0	0	0	1	1	0	1	1	1	0	0	0	2	1	0	1	2	0	0	1	0	0	0	0	0	1	1	2	1	1	0	1	1
366	0	0	2	1	1	1	2	0	1	0	0	0	0	0	0	0	0	0	0	2	2	0	2	2	0	0	0	1	1	1	1	1	1	0	0	2	1	0	0	1	0	0	2	2	1	1	0	1	1
367	1	0	1	0	1	1	2	1	1	0	0	1	1	1	0	0	0	1	0	1	1	0	2	2	0	0	0	1	2	1	1	0	0	1	1	2	0	0	0	1	0	0	0	1	1	0	0	1	1
368	0	0	0	0	0	0	1	0	1	0	1	0	0	0	0	0	0	1	1	1	2	0	2	2	0	2	0	2	2	1	0	1	1	1	1	1	1	0	0	1	0	0	0	1	0	0	0	0	1
369	0	0	1	1	0	0	2	1	0	0	0	1	1	0	0	1	0	1	1	1	1	0	1	1	1	2	0	2	2	2	0	0	1	2	1	1	1	0	0	2	0	0	1	1	1	0	0	2	0
370	0	1	2	0	0	0	2	0	0	0	1	1	1	1	0	0	0	0	0	2	2	0	2	2	0	0	0	2	2	2	1	0	1	0	0	1	1	2	1	1	1	0	0	1	0	0	0	2	0
371	0	1	1	0	0	0	2	0	0	0	0	0	1	1	0	0	0	0	0	2	2	0	2	2	0	0	0	2	2	2	0	1	0	1	1	1	1	0	0	2	0	0	0	1	0	0	0	1	1
372	1	1	1	0	1	1	0	0	0	0	2	1	1	2	0	0	0	1	0	1	0	0	2	2	0	1	0	2	2	1	2	1	1	1	0	2	2	0	1	2	2	0	1	2	1	0	0	2	0
373	1	0	1	0	0	0	0	0	0	0	2	2	2	2	0	0	1	2	0	2	2	0	2	2	0	0	0	2	2	0	0	1	1	1	0	2	2	0	0	1	0	1	1	2	2	0	0	1	0
374	0	0	0	1	0	0	2	1	1	0	0	0	0	0	0	0	0	1	0	1	1	0	1	2	0	0	0	2	2	2	1	1	1	1	0	2	1	0	0	2	1	1	1	1	1	0	0	2	0
375	0	0	2	1	1	1	1	1	1	0	0	0	1	1	0	0	0	2	2	0	1	0	2	2	0	0	0	1	1	1	0	0	1	1	0	1	2	0	0	0	0	0	1	1	1	0	0	0	2
376	0	0	2	1	0	0	0	0	0	0	2	0	0	0	0	0	0	0	1	1	2	0	2	2	0	0	0	2	2	2	0	2	1	1	0	2	2	0	0	1	0	0	0	2	0	0	0	1	0
377	1	0	2	0	0	0	1	1	0	0	1	1	2	1	0	0	0	0	1	1	1	0	2	2	0	0	1	2	2	0	1	1	2	1	0	1	1	0	0	1	0	0	1	2	1	0	0	0	2
378	1	0	0	1	0	0	1	0	1	0	0	1	1	0	0	1	0	0	0	2	2	0	1	1	1	1	0	1	2	1	0	0	0	2	2	2	2	0	1	2	1	0	0	1	0	1	0	0	2
379	0	0	0	1	0	0	1	0	1	0	1	0	1	0	0	0	1	1	0	2	1	0	1	1	0	0	0	1	1	0	2	0	0	1	1	2	1	0	0	2	1	0	1	2	1	0	0	2	1
380	0	0	1	1	0	0	1	0	0	0	1	0	1	1	0	0	0	0	0	2	2	0	2	2	0	0	0	2	2	2	0	0	1	0	0	2	2	0	0	1	0	0	0	0	0	0	0	2	0
381	0	0	1	0	1	1	1	0	0	0	1	0	0	0	0	0	0	1	1	1	1	0	2	2	0	0	0	2	2	1	2	2	1	1	0	1	1	1	0	1	0	0	0	2	0	0	0	1	1
382	0	0	1	1	0	0	1	0	1	0	1	0	0	0	0	0	0	2	1	0	2	0	1	1	0	1	0	1	2	2	0	2	1	1	0	1	0	0	0	1	0	0	1	2	1	0	0	2	1
383	0	0	1	0	1	2	2	0	1	0	1	2	2	0	1	1	0	0	0	2	2	0	2	2	0	0	0	1	2	1	0	0	1	0	0	1	1	0	1	2	1	1	1	2	2	0	0	0	2
384	0	0	1	1	0	0	2	0	0	0	0	2	2	0	0	1	0	1	1	1	1	0	1	1	1	1	0	2	1	1	1	0	1	2	2	2	2	0	0	1	0	0	0	0	0	0	0	0	2
385	0	0	1	0	0	1	2	0	2	0	0	0	1	1	0	0	0	0	0	1	1	0	2	2	0	0	0	1	1	1	0	0	1	2	0	2	1	0	0	0	0	0	1	2	0	1	0	1	1
386	1	0	1	0	0	0	2	0	2	0	0	0	1	1	0	0	1	2	1	1	1	0	2	2	0	0	1	1	2	0	0	0	0	2	1	2	1	0	0	1	0	0	0	0	0	0	0	2	0
387	1	0	1	0	0	0	2	0	1	0	0	0	0	0	0	0	0	0	0	2	2	0	2	2	0	0	0	2	2	2	1	1	1	0	0	0	1	0	0	2	0	0	1	2	1	0	0	0	2
388	1	0	2	1	0	0	1	0	0	0	1	0	1	1	0	0	0	0	0	2	2	0	1	1	1	1	0	2	1	1	2	1	0	1	0	1	0	0	0	2	0	1	1	2	1	0	0	1	1
389	1	0	1	1	1	1	2	0	2	0	0	0	0	0	0	0	0	1	1	1	1	1	2	2	0	0	0	2	1	1	2	0	0	0	0	1	1	0	0	1	0	1	1	1	0	1	0	0	1
390	0	0	2	1	0	0	2	0	1	0	0	0	0	0	0	0	1	1	1	1	2	0	2	2	0	0	0	2	2	2	1	0	1	1	0	1	2	0	1	1	1	0	0	0	0	0	0	1	1
391	1	0	1	0	1	1	2	0	1	0	0	0	1	1	0	0	0	1	1	1	2	0	2	2	0	0	0	2	2	2	0	2	1	0	0	1	1	0	0	2	0	0	0	1	0	0	0	1	0
392	1	0	1	0	0	0	1	0	0	0	1	0	0	0	0	0	0	1	0	1	1	0	1	2	0	0	0	2	2	1	0	1	2	0	0	1	1	0	0	1	1	0	0	2	0	0	0	2	0
393	1	0	2	0	0	0	1	0	0	0	1	0	1	0	0	0	0	0	0	1	1	0	2	2	0	0	0	1	2	0	1	0	1	2	1	1	1	1	1	1	0	0	0	1	0	0	0	0	2
394	1	0	2	0	0	0	2	0	1	0	1	2	2	1	0	0	0	0	0	2	2	0	1	2	0	0	0	2	2	2	1	1	2	1	0	1	1	0	0	1	0	0	1	2	0	0	0	1	1
395	0	0	2	1	0	0	2	1	1	0	0	0	0	0	0	0	0	2	1	0	1	0	2	2	0	0	0	1	2	0	1	1	1	1	0	2	1	0	0	2	1	1	1	2	1	0	0	1	1
396	0	0	1	0	0	0	2	0	1	0	0	0	0	0	0	0	0	0	0	2	2	0	2	2	0	0	0	2	2	2	1	1	1	2	2	2	2	1	1	1	0	0	0	1	0	0	0	0	2
397	0	0	1	1	1	1	2	0	0	0	0	0	1	1	0	0	0	0	0	2	2	0	2	2	0	0	0	1	2	1	1	1	1	1	0	2	2	0	0	1	1	0	0	0	0	0	0	1	1
398	1	0	1	0	0	0	1	0	1	0	1	1	2	1	0	0	0	1	1	1	1	0	2	2	0	0	0	1	2	1	0	1	1	0	0	1	1	0	0	1	0	0	0	0	2	0	0	0	1
399	1	0	2	0	0	0	1	0	0	1	2	0	1	0	0	0	0	1	2	0	1	0	2	2	0	0	0	2	2	1	2	0	0	1	1	1	2	1	1	1	1	0	0	1	0	0	0	0	1
400	1	0	1	0	0	0	2	1	0	0	0	0	0	0	0	0	0	2	2	0	0	0	1	1	0	0	1	2	2	1	0	0	1	2	1	2	1	0	0	2	0	1	1	2	2	0	0	2	0
401	1	0	1	1	0	0	2	0	0	0	0	1	2	1	0	0	0	0	0	2	2	0	2	2	0	0	0	2	2	2	1	2	2	1	0	1	1	0	0	1	0	0	1	2	1	0	0	0	1
402	0	0	2	0	0	0	2	0	2	0	0	0	1	1	0	0	0	0	1	1	2	0	1	1	0	1	0	2	2	2	0	0	0	2	0	2	1	1	1	1	0	1	1	2	1	0	0	0	1
403	0	0	1	1	0	0	2	0	2	0	0	1	1	1	0	0	0	2	2	0	0	0	0	1	1	1	0	2	2	2	1	1	0	2	1	2	1	0	0	1	0	0	1	2	1	1	0	2	1
404	0	1	1	0	1	1	2	0	2	0	0	0	0	0	0	0	0	1	0	1	1	0	1	1	1	1	0	0	2	0	0	1	1	1	0	2	2	0	1	2	1	2	2	2	0	0	0	0	2
405	1	0	2	0	2	2	2	0	1	0	0	0	0	0	0	0	0	1	1	1	1	0	1	1	1	1	0	2	2	2	0	0	1	1	0	1	2	0	0	0	1	1	1	1	0	0	0	0	2
406	0	0	1	1	0	0	1	0	0	0	0	0	0	0	0	0	0	1	1	1	2	0	2	2	0	0	0	2	2	2	1	1	2	0	0	1	1	0	0	0	0	0	0	1	0	0	0	2	0
407	1	0	1	1	0	0	2	0	2	0	0	0	1	1	0	0	0	2	1	0	1	0	2	2	0	0	0	2	2	2	0	0	1	0	0	0	0	0	0	1	0	0	0	2	0	0	0	0	2
408	1	0	1	0	1	1	1	0	1	0	1	0	0	0	0	0	1	2	0	1	1	0	2	2	0	0	0	1	2	0	1	0	2	0	0	0	0	0	0	2	0	0	0	1	0	0	0	0	2
409	0	0	0	0	0	0	1	0	0	0	1	0	0	0	0	0	0	0	0	1	1	0	2	2	0	0	0	1	2	0	1	2	2	1	0	1	1	1	0	1	0	0	0	1	0	0	0	2	1
410	0	0	2	0	0	0	2	0	0	0	0	0	0	0	0	0	0	2	1	1	2	0	2	2	0	0	0	1	2	1	0	1	1	0	0	1	1	0	0	1	0	0	2	2	1	1	0	1	2
411	1	0	2	0	0	0	2	0	0	0	0	0	0	0	0	0	1	2	2	0	1	1	2	2	0	0	0	2	2	2	2	2	2	0	0	1	1	0	0	2	0	0	1	2	1	0	0	2	0
412	1	0	2	0	0	0	2	0	0	0	0	0	0	0	0	1	0	1	2	0	1	0	2	2	0	0	0	2	2	2	1	0	1	2	0	2	2	0	0	2	1	1	1	1	0	1	0	2	0
413	0	0	1	0	0	0	1	0	0	0	1	0	0	0	0	0	0	0	1	1	2	0	2	2	0	0	0	2	1	1	2	0	1	1	1	1	0	0	0	2	0	0	1	2	0	0	0	0	2
414	0	1	1	0	0	0	2	0	1	0	0	0	1	1	0	0	0	1	1	1	1	0	2	2	0	0	0	0	2	0	0	1	1	0	0	1	1	1	1	1	0	0	0	2	0	0	0	2	1
415	1	0	1	2	0	0	1	1	0	0	1	0	0	0	0	0	1	1	0	2	2	0	1	1	1	0	0	1	2	1	0	2	1	2	1	2	1	0	0	1	0	0	0	1	0	0	0	0	2
416	1	0	2	1	0	0	1	0	0	0	1	0	0	0	0	0	0	1	1	0	0	1	2	2	0	0	0	1	2	2	1	0	1	1	0	2	2	0	0	1	1	1	1	1	1	0	0	1	1
417	1	0	1	1	0	0	2	1	1	0	0	1	1	1	0	0	0	2	2	0	0	0	2	2	0	0	0	2	1	1	2	0	1	1	1	1	1	0	0	1	0	1	2	2	1	1	0	1	1
418	1	0	0	0	0	0	2	0	2	0	0	0	2	1	0	0	0	0	0	2	2	0	2	2	0	0	0	1	1	1	1	1	0	2	1	2	1	0	0	1	0	0	1	2	0	0	0	1	1
419	1	0	2	0	1	1	2	0	0	0	0	1	1	0	0	1	0	0	0	2	2	0	2	2	0	1	1	2	2	1	0	0	1	0	0	1	0	0	0	2	0	0	1	2	1	0	0	1	1
420	0	0	1	1	0	0	2	0	0	0	0	0	0	0	0	0	1	1	0	2	1	0	1	1	1	1	0	2	2	2	0	1	1	1	1	1	2	1	1	0	0	0	0	1	0	0	0	1	1
421	1	0	1	0	0	0	1	0	1	0	1	0	0	0	0	0	0	0	0	2	2	0	1	1	1	1	0	1	2	1	1	0	1	2	0	2	1	0	0	0	0	0	0	2	1	1	0	1	1
422	1	0	1	1	0	0	2	1	0	0	0	1	1	0	0	0	1	2	2	0	1	0	2	2	0	1	1	2	2	2	0	0	0	2	2	2	1	0	0	2	0	0	1	2	1	0	0	0	2
423	1	0	0	0	0	0	1	0	2	0	0	0	1	1	0	0	0	0	0	2	2	0	2	2	0	0	0	2	2	2	0	0	1	0	0	1	1	1	0	0	0	0	0	1	0	0	0	1	1
424	1	0	1	0	0	0	2	0	0	0	0	1	2	1	1	0	0	0	1	1	2	0	2	2	0	0	0	2	2	2	0	1	2	0	0	0	1	0	0	1	0	0	0	1	0	0	0	0	2
425	1	0	1	0	0	0	1	0	1	0	1	1	1	0	0	0	0	1	1	1	1	0	2	2	0	0	0	1	2	0	1	0	1	1	0	1	1	0	0	1	0	0	1	1	1	0	0	1	1
426	1	1	2	0	1	1	1	0	1	0	1	1	2	2	0	0	0	2	0	2	2	0	2	2	0	1	1	1	2	2	0	1	2	1	1	1	2	1	1	0	0	0	0	2	1	1	0	2	1
427	1	0	2	2	0	0	2	0	2	0	0	0	1	0	1	0	0	0	0	2	2	0	2	2	0	0	0	2	1	1	1	2	1	1	0	1	2	0	0	1	1	0	1	2	1	0	0	2	1
428	1	0	2	0	0	0	1	0	1	0	0	0	1	1	0	0	0	1	1	1	2	0	2	2	0	0	0	2	2	2	1	0	1	2	0	2	0	0	0	1	0	0	1	2	1	1	0	2	0
429	0	0	1	0	0	0	2	0	1	0	0	1	1	0	0	1	0	0	0	2	1	0	2	2	0	0	0	0	1	0	1	1	1	2	0	1	2	0	0	0	0	0	0	2	1	1	0	1	1
430	1	0	2	1	0	0	1	1	1	0	0	0	1	0	0	0	0	0	0	2	1	1	0	1	1	1	0	2	2	2	0	1	1	1	0	2	2	0	0	0	0	0	0	1	0	0	0	2	2
431	1	0	2	1	0	0	2	0	1	0	0	0	0	0	0	0	0	0	0	2	2	0	2	2	0	0	0	2	2	1	2	1	1	1	0	2	1	0	0	1	0	0	0	0	2	0	0	2	0
432	1	0	0	0	0	0	1	0	1	0	0	0	0	0	0	0	0	1	0	1	1	0	2	2	0	0	1	2	2	1	0	0	0	1	0	1	0	0	0	0	0	0	0	1	0	0	0	2	1
433	0	0	1	0	0	0	1	0	0	0	1	1	1	1	0	0	0	1	0	1	1	0	1	1	1	1	0	2	2	2	0	0	0	2	0	2	2	0	0	0	0	0	1	2	0	1	0	1	0
434	1	0	1	1	0	0	2	0	0	0	0	0	1	1	0	0	0	0	0	2	2	0	0	0	1	1	1	1	2	0	0	2	2	0	0	1	1	0	0	1	0	1	1	2	0	0	0	0	1
435	1	0	1	0	1	1	2	0	1	0	0	1	1	0	0	0	0	0	1	1	2	0	2	2	0	0	0	2	1	1	1	0	1	0	0	1	1	0	0	0	0	2	2	2	1	0	0	1	0
436	0	0	0	0	0	0	2	0	0	0	1	0	1	1	0	0	0	2	0	2	2	0	2	2	0	0	0	2	2	1	2	1	1	0	0	1	1	0	0	1	0	0	1	1	1	0	0	2	0
437	0	0	1	0	0	0	2	0	1	0	0	0	1	1	0	0	0	1	1	1	2	0	2	2	0	0	0	1	2	1	0	0	2	1	0	2	1	0	0	1	0	0	0	1	0	0	0	2	1
438	1	0	1	1	0	0	2	0	1	0	0	1	1	0	0	1	0	1	1	1	2	0	2	2	0	0	0	1	2	1	0	0	2	0	0	1	1	1	1	0	0	0	0	1	0	0	0	1	1
439	1	0	1	0	0	0	2	0	0	0	1	0	1	1	0	0	0	1	0	2	2	1	1	2	0	0	0	2	1	0	2	2	2	0	0	1	2	0	0	1	0	0	1	1	1	0	0	2	0
440	0	0	1	2	0	0	1	0	1	0	0	1	1	0	0	1	0	2	1	0	1	0	1	1	1	1	0	2	2	2	1	1	1	1	0	1	0	0	0	1	0	0	0	2	0	0	0	2	0
441	1	0	2	1	0	0	2	0	2	0	0	1	0	0	0	0	0	2	2	0	0	0	2	2	0	0	0	2	2	2	0	1	1	2	0	2	2	0	1	2	2	0	0	1	0	1	0	2	0
442	1	0	1	1	0	0	2	0	1	0	0	0	0	0	0	0	0	1	0	1	1	0	2	2	0	0	0	1	2	0	1	0	1	1	0	1	0	0	0	1	0	0	1	1	1	1	0	1	1
443	1	1	2	0	0	0	1	0	0	0	1	0	0	0	0	0	0	0	0	2	2	0	2	2	0	0	0	2	2	1	2	2	2	0	0	0	0	0	0	1	0	0	1	1	1	0	0	1	1
444	1	0	2	1	1	1	1	0	1	0	0	0	0	0	0	0	0	0	0	2	2	0	2	2	0	0	0	1	1	1	1	0	1	2	2	2	2	0	0	1	0	1	1	1	0	0	1	2	0
445	1	0	2	0	0	0	2	1	0	0	0	0	1	1	0	0	0	2	2	0	0	0	1	1	1	2	0	2	2	2	0	1	1	1	0	2	2	0	0	0	1	0	0	1	0	1	0	2	2
446	0	0	1	1	0	0	1	1	1	0	0	0	0	0	0	0	0	0	1	1	1	0	2	2	0	1	0	2	2	2	0	1	1	1	0	2	2	0	0	1	0	0	1	1	1	2	1	2	0
447	0	0	0	0	0	0	1	0	2	0	0	0	2	2	0	0	0	0	0	2	2	0	2	2	0	0	0	2	2	1	2	1	2	1	0	1	1	0	0	1	0	0	0	1	0	0	0	2	0
448	1	0	1	1	0	0	2	0	0	0	0	1	1	0	0	1	0	1	0	1	1	0	0	1	1	1	0	2	0	0	2	0	1	2	0	2	1	0	0	2	0	0	0	1	0	1	0	1	1
449	0	0	1	1	1	1	1	0	1	0	0	0	0	0	0	0	0	0	0	2	2	0	1	1	1	1	0	1	2	0	1	1	1	1	1	1	1	1	1	0	0	0	0	1	0	1	0	0	2
450	1	0	1	1	0	0	2	0	0	0	1	1	1	1	0	0	0	0	0	2	1	0	2	2	0	0	0	0	2	0	0	0	0	2	0	2	2	1	1	1	0	0	1	1	1	2	0	2	1
451	0	0	1	0	0	0	2	0	0	0	0	0	1	1	0	0	0	1	0	1	1	1	1	2	0	0	1	2	2	1	0	1	1	1	0	2	1	1	1	1	0	0	1	2	1	0	0	1	1
452	0	0	2	0	1	1	2	0	0	0	0	0	1	1	0	0	0	1	1	1	1	0	2	2	0	0	0	2	2	2	0	1	1	1	0	2	2	0	0	1	1	2	2	2	0	0	0	1	0
453	1	0	0	0	0	0	1	0	1	0	0	0	1	0	0	0	0	0	1	1	2	0	1	1	0	1	0	2	2	1	2	1	1	1	1	2	2	0	0	0	0	0	1	1	0	1	0	1	1
454	0	0	1	1	0	0	2	1	0	0	0	0	0	0	0	0	1	2	0	1	1	1	2	2	0	1	0	1	1	1	1	1	1	0	0	1	2	0	0	1	0	0	0	2	0	1	0	1	1
455	0	0	1	0	0	0	1	0	1	1	0	0	0	0	0	0	0	1	1	1	2	0	2	2	0	0	0	2	0	0	2	1	2	1	0	1	1	0	0	2	0	0	0	1	0	0	0	1	1
456	1	0	2	0	1	1	1	0	0	0	1	0	1	1	0	0	0	1	1	1	2	0	2	2	0	1	0	2	2	1	2	0	0	1	0	1	2	0	0	1	0	0	1	1	1	0	0	1	1
457	1	0	2	1	0	0	2	1	0	0	0	1	1	0	0	1	0	1	1	1	2	0	1	1	0	0	0	2	2	1	2	1	1	0	0	1	0	0	0	1	0	0	1	1	1	2	0	2	1
458	0	0	1	1	0	0	2	0	1	0	0	0	0	0	0	0	0	1	0	2	2	0	1	1	0	0	0	2	1	1	1	0	2	0	0	1	1	0	0	1	0	1	1	1	1	0	0	2	1
459	1	0	0	0	0	0	1	0	1	0	1	0	0	0	0	0	0	0	0	1	1	0	2	2	0	0	0	2	0	0	2	2	1	1	0	2	2	0	1	1	1	0	0	2	0	0	0	2	0
460	1	0	1	1	0	0	2	0	1	0	1	0	1	1	0	0	0	0	0	2	2	0	2	2	0	0	0	2	2	2	2	1	1	0	0	1	0	0	0	1	0	0	0	1	0	0	0	1	1
461	0	0	2	1	1	1	1	0	0	0	1	0	1	1	0	0	0	1	1	1	1	0	2	2	0	0	1	2	2	1	0	1	1	1	0	1	2	0	0	1	0	0	0	1	0	0	0	2	0
462	0	0	0	0	0	0	2	0	0	0	0	1	1	2	0	0	0	1	0	2	2	0	1	1	0	0	0	2	2	1	2	0	2	0	0	1	1	0	0	2	1	2	2	2	0	0	0	1	1
463	1	0	1	0	0	1	2	0	2	0	0	0	0	0	0	0	0	0	0	2	2	0	1	1	0	1	0	1	2	1	0	0	1	0	0	2	1	1	1	1	0	0	0	2	0	1	0	2	1
464	1	0	0	0	0	0	1	0	0	0	1	0	0	0	0	0	0	2	1	0	1	0	2	2	0	0	0	1	1	1	1	0	0	2	0	2	2	0	0	1	0	1	1	1	1	1	0	1	2
465	0	0	1	0	1	1	2	1	1	0	0	0	0	0	0	0	0	1	0	1	0	0	2	2	0	1	0	1	2	1	0	2	2	0	0	1	1	0	0	1	0	0	0	2	0	0	0	0	1
466	1	0	1	0	0	0	2	0	1	0	1	1	1	0	0	1	0	2	1	0	1	0	2	2	0	0	0	2	2	2	0	1	1	1	1	1	1	0	0	2	0	0	0	2	0	0	0	2	2
467	0	0	2	0	0	0	2	1	0	0	0	0	0	0	0	0	0	2	1	0	2	0	2	2	0	0	0	1	1	1	1	0	1	2	1	2	2	1	1	0	0	0	2	2	1	1	0	1	2
468	1	0	1	0	0	0	1	0	1	0	0	1	1	0	0	0	0	0	1	1	1	0	1	1	1	1	0	1	2	1	0	2	2	0	0	1	1	0	0	1	0	0	0	1	0	0	0	2	1
469	0	0	2	0	0	0	2	0	2	0	0	2	2	2	0	0	0	1	1	1	2	0	1	2	0	0	0	1	2	1	1	2	1	0	0	1	2	0	0	1	1	0	1	2	1	0	0	0	2
470	1	0	2	1	0	0	1	0	1	0	1	0	1	1	0	0	0	0	0	2	1	0	2	2	0	0	0	2	1	1	1	1	0	1	0	1	2	0	0	0	1	0	1	2	0	2	0	2	0
471	0	0	2	0	0	0	1	1	1	0	0	0	0	0	0	0	0	1	0	1	1	0	2	2	0	0	0	2	2	1	0	2	1	2	1	2	0	0	0	1	0	0	1	2	0	0	0	1	2
472	1	0	2	1	0	0	2	0	0	0	1	0	0	0	0	0	1	2	1	1	1	0	2	2	0	0	2	2	2	0	1	0	1	1	0	2	2	0	0	1	1	1	1	2	1	1	0	1	1
473	0	0	1	0	0	0	2	1	1	0	0	0	0	0	0	0	0	1	1	1	1	0	2	2	0	1	0	1	2	1	1	0	1	2	0	2	2	0	0	1	0	0	0	2	0	0	0	2	0
474	1	0	1	1	0	0	2	0	1	0	0	0	1	1	0	0	0	0	0	2	1	0	2	2	0	1	0	1	1	1	0	0	1	0	0	1	1	0	0	2	0	0	1	1	1	0	0	0	0
475	1	0	1	0	0	1	2	0	1	0	0	1	2	1	0	0	0	0	0	2	2	0	2	2	0	1	0	2	1	1	2	1	1	1	1	2	2	0	0	1	1	0	0	2	1	1	0	1	1
476	0	0	1	1	0	0	2	1	0	0	0	2	2	1	0	1	1	0	1	1	2	0	1	1	0	1	0	2	1	1	2	0	1	0	0	0	2	0	0	0	1	0	0	1	0	0	0	1	1
477	0	0	2	1	0	0	2	1	1	0	0	0	1	1	0	0	0	0	0	2	2	0	2	2	0	0	0	2	2	1	1	0	0	2	0	2	1	0	0	1	0	0	0	0	0	0	0	1	1
478	0	0	1	0	0	0	0	0	1	0	1	0	0	1	0	0	0	1	1	1	1	0	2	2	0	0	0	2	2	1	1	0	0	1	0	1	1	2	1	1	1	0	1	1	1	1	0	1	0
479	0	0	0	0	0	0	2	0	2	0	0	0	0	0	0	0	0	2	1	0	2	0	1	1	1	0	1	2	2	1	1	0	0	2	0	1	1	0	0	1	0	0	0	2	0	0	0	2	1
480	1	0	2	0	0	0	2	1	1	1	0	0	1	1	0	0	0	1	0	2	2	0	2	2	0	0	0	2	2	2	1	1	1	1	0	1	1	0	0	2	0	0	0	1	0	0	0	2	0
481	1	0	1	0	0	0	1	0	0	0	0	0	0	0	0	0	0	2	1	1	2	0	1	1	1	1	0	1	2	1	0	0	0	1	0	1	0	0	0	1	0	0	1	1	1	0	0	0	2
482	0	0	2	0	2	2	2	0	1	0	0	0	1	1	0	0	0	0	0	2	2	0	2	2	0	0	0	2	2	2	0	1	1	2	1	2	1	1	1	1	0	0	1	1	1	2	0	1	1
483	0	1	0	0	0	0	1	1	0	0	1	0	1	0	1	0	0	2	2	0	0	0	1	1	1	1	0	1	1	1	0	0	1	2	0	2	1	0	0	1	0	1	1	2	0	2	0	2	0
484	1	0	2	1	0	0	2	0	0	0	0	0	1	1	0	0	0	1	1	1	1	0	2	2	0	1	0	2	2	2	0	1	2	1	1	1	0	0	0	2	0	0	0	2	0	0	0	1	1
485	1	0	1	1	0	0	2	1	0	0	0	0	1	1	0	0	0	0	0	2	2	1	2	2	0	0	0	2	2	2	1	1	1	1	0	1	2	1	1	0	0	0	1	2	0	1	0	1	1
486	1	0	2	1	0	0	1	0	1	0	1	1	2	2	0	0	0	0	0	2	2	0	2	2	0	1	0	2	2	2	0	1	1	1	0	2	2	0	0	2	1	0	0	1	1	1	0	0	1
487	0	0	1	0	0	0	1	0	1	0	1	0	1	1	0	0	0	1	1	1	2	0	2	2	0	1	0	2	1	1	2	0	1	0	0	1	1	0	0	0	0	0	0	2	0	2	0	0	2
488	0	0	1	0	0	0	2	0	2	0	0	0	1	1	0	0	1	2	0	1	1	0	2	2	0	1	0	1	2	0	1	0	0	2	0	2	1	0	0	2	0	0	0	2	0	0	0	1	1
489	1	0	0	0	0	0	2	1	0	0	0	1	1	0	0	0	0	0	0	2	2	0	2	2	0	0	0	0	1	0	1	0	1	1	0	1	1	0	0	0	0	0	0	1	0	0	0	2	0
490	1	0	2	1	0	0	1	0	1	0	0	1	2	1	0	1	0	0	0	2	2	0	2	2	0	0	0	2	2	1	1	0	0	2	1	2	1	1	1	1	0	0	1	2	1	0	0	1	2
491	0	0	2	0	1	1	1	0	0	0	1	0	0	0	0	0	0	1	2	0	2	0	2	2	0	0	0	1	2	1	0	1	2	0	0	0	1	0	0	2	0	0	1	2	2	2	0	1	1
492	1	1	2	1	0	0	2	1	0	0	0	0	1	1	0	0	0	0	1	1	2	0	2	2	0	0	0	1	1	1	1	1	1	0	0	1	1	1	1	1	0	0	1	2	1	1	0	2	0
493	1	0	0	0	0	0	1	0	0	0	0	0	0	0	0	0	0	1	1	1	2	0	1	1	1	1	0	1	2	1	1	1	0	1	0	2	1	0	0	2	0	0	0	1	0	0	0	2	1
494	0	0	1	0	0	0	2	0	2	0	0	0	2	2	0	0	0	1	0	1	1	0	1	1	0	0	0	2	2	1	1	1	1	1	0	1	1	0	0	0	0	0	0	2	0	0	0	1	1
495	0	0	1	0	0	1	1	0	1	0	0	1	2	1	0	0	0	1	0	1	1	0	2	2	0	0	0	2	2	2	0	0	1	1	0	2	1	1	1	1	0	0	0	2	0	1	0	1	1
496	0	1	1	0	1	1	1	0	1	0	1	0	0	0	0	0	0	0	0	2	2	0	1	1	0	0	0	2	2	1	2	1	1	1	1	2	0	0	0	1	0	1	1	2	0	1	0	2	1
497	0	0	0	0	0	0	2	0	0	1	0	0	0	0	0	0	0	0	1	1	2	0	1	2	0	0	0	0	2	1	0	0	1	2	1	2	1	0	0	1	0	1	1	1	1	0	0	2	1
498	1	0	1	0	0	0	1	1	1	0	0	0	1	1	0	0	0	1	2	0	2	0	2	2	0	0	0	0	1	0	1	1	1	1	1	2	0	0	0	2	0	0	2	2	1	1	0	2	0
499	0	0	2	1	0	0	2	1	1	0	0	0	0	0	0	0	0	1	0	1	1	0	2	2	0	0	0	2	2	1	0	0	0	2	1	1	2	0	0	1	0	0	0	1	0	1	0	1	2
500	0	0	2	0	0	0	1	0	1	1	0	0	1	1	0	0	0	0	0	2	2	0	1	1	0	0	0	2	2	1	2	1	1	0	0	2	1	0	0	1	0	0	1	2	1	0	0	2	0
501	1	0	1	0	0	0	2	0	1	0	1	0	0	0	0	0	0	2	2	0	0	0	1	1	0	0	0	1	2	0	1	0	0	2	2	2	1	0	0	2	0	1	1	2	1	0	0	0	2
502	1	0	2	0	0	0	2	0	0	0	0	0	1	0	0	0	0	1	0	2	2	0	2	2	0	0	0	2	2	2	0	0	1	1	1	1	1	0	0	1	0	0	0	0	1	1	0	1	1
503	1	0	0	0	0	0	2	0	2	0	0	1	1	0	0	0	0	1	0	1	1	0	2	2	0	0	0	1	2	2	0	1	2	0	0	0	0	0	0	2	0	0	1	1	1	2	0	1	1
504	0	0	0	0	0	0	2	1	0	0	0	1	1	0	0	0	0	1	1	1	1	0	2	2	0	0	0	2	2	1	1	2	1	1	0	1	2	0	0	1	0	0	1	2	1	0	0	1	1
505	1	0	2	1	0	0	1	1	0	0	0	0	0	0	0	0	0	0	0	2	2	0	2	2	0	0	0	1	2	1	0	0	0	2	0	2	0	0	0	2	1	0	1	2	1	2	0	1	1
506	1	0	0	0	0	0	2	0	2	0	0	1	1	0	0	0	0	0	0	2	2	0	1	2	0	0	0	2	2	1	2	0	0	1	0	1	1	0	0	1	0	0	2	2	1	1	0	2	0
507	0	1	2	0	0	0	1	0	1	0	1	0	0	0	0	0	0	2	2	0	1	0	2	2	0	0	0	2	1	0	2	1	0	2	2	2	2	0	0	1	0	0	0	2	0	2	0	1	1
508	0	0	1	1	0	0	2	1	0	0	0	0	1	1	0	0	1	2	1	1	1	0	2	2	0	0	0	1	1	1	0	2	2	1	1	2	2	0	0	0	0	1	1	2	1	0	0	2	0
509	1	0	2	0	0	0	2	1	0	0	0	0	1	1	0	0	0	0	1	1	1	0	2	2	0	0	0	0	2	0	0	2	2	0	0	0	1	0	0	1	0	0	0	1	0	1	0	2	0
510	0	0	2	0	0	0	1	0	1	1	1	0	0	0	0	0	0	1	1	1	1	0	2	2	0	0	0	1	2	1	0	0	0	2	0	2	1	0	0	2	0	0	1	1	1	0	0	1	1
511	1	0	2	1	0	0	1	0	1	1	0	1	1	0	0	1	0	1	1	1	2	0	1	2	0	0	2	2	2	0	1	0	0	1	0	1	1	0	0	1	0	0	0	2	0	1	0	1	1
512	1	0	2	0	0	0	2	0	0	0	0	0	0	0	0	0	0	2	2	0	1	0	2	2	0	0	0	1	1	1	0	0	0	1	1	1	2	1	1	1	1	0	0	2	0	0	0	2	2
513	0	0	2	0	0	0	0	0	0	0	2	0	1	1	0	0	0	1	1	1	2	0	2	2	0	0	0	2	0	0	2	1	0	1	0	1	1	0	0	2	1	0	1	2	1	0	0	1	0
514	1	1	1	0	1	1	2	0	1	0	0	0	0	0	0	0	0	1	0	1	1	0	2	2	0	1	0	2	1	0	1	2	2	0	0	1	1	0	1	2	1	0	0	0	0	0	0	1	1
515	1	0	0	0	0	0	2	1	0	0	0	1	2	2	0	0	0	2	1	0	1	0	2	2	0	1	0	1	2	0	0	1	2	2	1	2	2	1	1	1	0	0	0	2	0	1	0	0	2
516	1	0	0	0	0	0	2	0	0	0	0	0	0	0	0	0	0	1	1	1	2	0	2	2	0	1	0	1	2	1	0	0	0	2	0	2	2	0	0	0	0	0	1	2	1	0	0	2	0
517	1	0	1	0	1	1	2	0	0	0	0	1	2	1	0	1	0	1	0	1	0	0	1	1	0	0	0	2	1	1	1	1	2	0	0	2	1	1	1	1	0	0	2	2	1	1	0	1	1
518	0	0	0	0	0	0	1	1	1	0	0	1	1	0	0	1	0	0	0	2	2	0	0	1	1	1	0	2	2	1	1	2	1	0	0	1	1	0	0	1	0	0	0	2	0	2	0	2	0
519	1	0	0	0	0	0	1	0	1	0	0	0	0	0	0	0	0	0	0	1	1	0	2	2	0	0	0	2	2	1	2	0	1	1	0	2	1	1	1	0	0	0	0	0	0	0	0	1	1
520	1	0	0	0	0	0	2	1	0	0	0	1	1	0	0	0	0	0	0	2	2	0	2	2	0	0	0	2	2	1	1	0	2	0	0	0	1	0	0	2	0	0	1	2	0	0	0	2	1
521	1	0	0	1	0	0	2	1	1	1	0	0	0	0	0	0	0	0	0	2	2	0	1	1	0	1	0	2	2	2	1	0	0	2	1	2	0	0	0	1	0	0	1	2	1	2	0	0	2
522	0	0	0	0	0	0	1	0	0	0	0	2	2	1	0	0	0	0	0	2	2	0	2	2	0	0	0	2	2	2	1	0	0	1	0	1	1	0	0	1	0	1	1	1	1	0	0	2	1
523	1	0	1	0	0	0	2	0	2	0	0	1	2	1	0	0	0	2	2	0	0	0	1	1	1	1	0	1	2	1	0	2	1	0	0	1	1	0	0	1	0	1	1	2	1	1	0	1	1
524	0	1	2	1	0	0	2	1	1	0	0	0	0	0	0	0	0	2	2	0	0	0	2	2	0	0	0	2	2	2	1	1	0	2	1	2	1	0	0	1	0	1	2	2	0	0	0	2	0
525	1	0	1	0	0	0	2	0	2	0	0	0	2	1	1	0	0	0	1	1	1	0	1	1	0	0	0	1	2	1	0	1	2	1	0	1	1	0	0	1	0	0	0	1	0	0	0	1	1
526	1	0	0	0	0	0	1	0	0	0	1	0	0	0	0	0	0	1	0	1	1	0	2	2	0	0	0	2	1	1	1	0	1	1	1	1	1	0	0	1	0	0	0	1	0	0	0	2	1
527	0	0	0	1	0	0	1	0	0	1	2	1	2	1	0	1	0	1	1	1	2	0	1	1	1	1	1	1	1	0	1	1	2	0	0	1	1	0	0	2	0	0	0	2	0	0	0	1	2
528	1	0	2	1	0	0	1	0	1	0	1	0	0	0	0	0	0	1	1	1	1	0	2	2	0	0	0	2	2	2	1	2	2	0	0	1	2	0	0	0	0	0	0	1	0	0	0	2	1
529	0	0	1	0	0	0	2	0	2	0	0	1	1	1	0	0	0	2	0	1	1	0	2	2	0	0	0	2	2	2	0	1	1	0	0	1	2	1	1	0	0	1	1	2	1	0	0	1	0
530	1	0	1	0	0	0	1	0	0	0	1	0	0	0	0	0	0	2	1	0	1	0	1	1	1	1	0	2	2	2	0	0	0	2	1	2	0	0	0	2	0	0	0	1	0	0	0	2	0
531	1	0	1	0	0	0	1	1	0	0	1	0	1	1	0	0	0	1	1	1	1	0	2	2	0	0	0	2	2	2	0	1	2	2	0	2	1	0	1	2	1	1	1	1	1	0	0	0	2
532	0	0	1	0	0	0	2	0	1	0	0	1	1	0	0	1	0	2	2	0	1	1	2	2	0	0	0	1	2	1	0	0	0	2	1	2	1	0	0	1	0	0	2	2	1	1	0	1	1
533	0	0	2	0	1	1	1	0	0	0	1	0	0	0	0	0	0	0	0	2	2	0	2	2	0	0	0	2	2	1	2	1	2	0	0	0	2	0	0	1	0	0	0	1	0	0	0	1	2
534	0	0	0	0	0	0	2	0	2	0	0	1	2	1	0	0	0	0	0	2	2	0	1	1	0	0	0	1	2	1	0	0	1	1	0	2	0	0	0	1	0	0	0	2	0	1	0	2	0
535	1	0	1	0	0	0	0	0	0	0	2	0	0	0	0	0	0	1	0	1	1	0	2	2	0	0	1	2	2	1	0	0	0	0	0	1	0	0	0	1	0	0	0	1	0	0	0	2	0
536	0	0	1	0	0	0	1	0	2	0	0	0	1	0	0	0	0	0	0	2	2	0	2	2	0	1	0	1	2	1	1	1	2	1	0	1	2	0	0	0	0	0	0	0	1	1	0	2	1
537	1	0	2	0	0	0	2	0	1	0	0	0	1	1	0	0	0	1	1	0	0	0	1	1	0	0	1	2	2	1	0	1	1	2	0	2	2	0	0	0	0	0	1	2	0	1	0	1	1
538	1	0	0	0	0	0	2	0	2	0	0	0	0	0	0	0	1	2	1	0	1	0	2	2	0	0	0	2	1	0	2	1	1	1	0	2	0	1	1	1	0	0	0	1	0	1	0	2	0
539	0	0	2	0	0	0	2	0	1	0	0	1	1	0	0	1	0	2	1	1	2	0	0	1	0	0	0	1	2	0	1	0	2	1	0	2	2	1	1	0	0	0	0	2	0	0	0	2	0
540	0	1	2	0	0	0	2	1	0	0	0	0	1	1	0	0	0	0	0	1	1	0	2	2	0	0	0	2	2	2	0	2	2	0	0	1	2	0	0	1	0	0	0	1	1	1	0	1	0
541	1	0	1	1	0	0	1	0	1	1	0	0	2	2	0	0	0	2	0	1	1	1	1	2	0	0	0	1	2	1	0	0	2	1	0	1	1	0	0	2	0	0	0	2	0	1	0	0	2
542	0	0	2	0	1	1	2	0	0	0	0	0	2	1	0	0	0	0	0	2	2	1	2	2	0	0	0	1	2	1	0	1	1	2	0	2	1	1	1	1	0	0	0	1	0	1	0	1	1
543	0	0	1	0	0	0	2	0	1	0	0	0	0	0	0	0	0	0	0	2	2	0	1	1	0	0	0	1	2	1	1	0	1	2	0	2	2	0	0	0	0	0	1	2	1	0	0	0	2
544	1	0	1	0	0	0	2	0	2	0	0	2	2	1	0	0	0	2	0	1	1	0	2	2	0	0	1	2	2	1	0	1	2	1	0	1	2	0	0	0	1	1	1	1	0	0	0	1	1
545	0	0	1	0	1	2	2	0	1	0	0	1	1	0	0	1	0	0	0	2	2	0	1	1	1	1	0	2	1	1	2	1	1	0	0	0	2	0	0	0	0	0	0	2	1	0	0	2	0
546	0	0	2	0	1	1	1	1	1	0	0	0	1	0	0	0	0	1	1	1	2	0	2	2	0	0	0	1	2	1	0	0	2	1	0	1	2	0	0	1	0	0	0	0	0	0	0	1	1
547	1	0	1	1	0	1	2	1	0	0	0	0	0	0	0	0	0	0	0	2	2	0	1	1	1	1	0	2	2	1	2	1	1	0	0	1	1	0	0	1	0	0	1	1	1	0	0	1	1
548	0	0	2	0	1	1	2	0	2	0	0	0	0	0	0	0	0	1	0	1	2	0	1	1	0	0	0	1	2	1	0	1	1	2	1	2	2	1	1	0	0	0	0	2	1	1	0	2	0
549	1	0	2	0	0	0	1	0	0	0	1	0	1	1	0	0	0	1	0	1	1	0	1	1	1	1	0	2	2	2	1	1	1	1	0	2	2	0	0	1	0	0	1	2	1	0	0	0	2
550	0	0	2	0	0	0	2	1	0	0	0	0	1	0	0	0	0	2	1	0	1	0	2	2	0	1	0	2	2	2	0	1	0	2	1	2	1	0	0	1	0	0	0	2	0	1	0	0	2
551	0	0	1	0	0	1	2	0	1	0	1	1	1	0	0	1	0	1	0	1	1	0	1	1	0	0	0	2	2	1	1	1	1	1	1	1	1	0	0	1	0	0	0	2	0	0	0	2	1
552	0	0	1	0	0	0	2	0	2	0	0	1	2	1	1	0	0	0	0	2	2	0	2	2	0	0	0	2	2	1	2	1	0	2	0	2	1	0	0	2	0	1	1	1	1	1	0	0	2
553	0	1	1	0	0	0	1	0	1	0	0	1	1	0	0	1	0	0	0	2	2	0	2	2	0	0	0	1	2	1	1	2	1	1	0	1	2	0	0	0	0	0	0	2	0	0	0	1	1
554	1	0	1	0	0	0	1	1	1	0	0	0	1	1	0	0	0	1	0	1	1	0	2	2	0	0	0	2	2	2	1	1	0	2	1	2	0	0	0	1	0	1	1	2	1	0	0	1	1
555	1	0	0	1	0	0	1	1	0	0	1	0	1	1	0	0	0	1	0	1	1	0	0	1	0	0	0	1	2	1	1	2	1	1	0	1	2	0	1	1	1	0	0	1	0	0	0	1	1
556	0	0	1	0	0	0	1	0	1	0	1	1	1	0	0	0	0	1	1	1	2	0	2	2	0	1	0	2	2	2	1	1	1	0	0	1	2	0	0	1	0	1	1	2	1	0	0	2	0
557	1	0	2	0	0	1	1	0	0	0	1	0	0	0	0	0	0	0	0	2	2	0	2	2	0	0	0	2	2	2	1	1	1	2	0	2	0	0	0	2	0	0	0	1	0	0	0	2	0
558	1	0	2	0	1	1	2	0	1	0	1	0	1	1	0	0	0	0	1	1	2	0	2	2	0	0	0	1	2	0	0	2	2	0	0	0	1	0	0	1	0	1	1	2	1	0	0	1	1
559	0	0	2	0	0	0	1	1	0	0	1	2	2	0	1	1	0	1	1	0	0	0	1	1	0	0	0	2	2	2	1	1	1	1	0	2	1	0	0	0	0	0	0	1	0	1	0	2	0
560	1	0	2	1	0	0	2	0	2	0	0	0	0	0	0	0	0	1	1	1	2	1	1	1	0	0	0	2	2	2	0	1	1	0	0	1	1	0	0	1	0	0	1	1	0	1	0	2	0
561	0	0	1	0	0	0	2	0	0	0	1	0	0	0	0	0	0	1	1	0	0	1	0	1	1	1	0	2	1	1	1	0	0	2	0	2	1	0	0	1	0	0	1	1	0	1	0	1	2
562	0	0	2	1	0	0	2	0	1	0	1	1	1	0	0	1	0	1	0	2	2	0	1	1	0	1	0	1	2	0	1	1	0	1	0	1	0	0	0	1	0	1	1	2	1	1	0	1	0
563	0	0	1	0	0	0	2	0	0	0	0	0	0	0	0	0	0	2	2	0	0	0	2	2	0	0	0	1	2	0	1	1	1	0	0	2	1	0	0	1	0	1	1	2	0	0	0	0	2
564	1	0	0	0	0	0	2	0	2	0	0	1	1	0	0	0	0	2	1	1	2	0	2	2	0	0	0	2	2	1	2	0	0	2	1	1	1	1	1	0	0	0	1	2	2	2	0	1	2
565	1	0	1	2	0	0	1	0	1	0	1	0	1	1	0	0	0	1	1	1	2	1	2	2	0	0	0	1	1	1	1	1	2	1	0	1	1	0	0	1	1	0	1	2	1	1	0	1	1
566	0	0	1	2	0	0	1	0	1	0	0	1	1	0	0	0	0	1	2	0	2	0	1	1	1	1	0	2	2	1	2	0	2	1	0	0	2	0	0	1	0	0	0	1	0	0	0	1	1
567	1	0	2	1	0	0	1	0	0	0	1	0	0	0	0	0	0	1	1	1	2	0	2	2	0	0	1	2	2	0	1	2	1	0	0	1	1	0	0	1	0	0	0	1	0	0	0	1	1
568	1	0	1	0	0	0	1	1	0	0	1	0	0	0	0	0	0	1	1	1	1	0	2	2	0	0	0	2	2	2	1	2	2	0	0	1	2	0	0	0	0	0	0	1	0	0	0	1	1
569	1	0	1	0	0	0	1	0	0	0	1	0	0	0	0	0	0	0	0	2	2	0	2	2	0	0	1	2	2	1	0	1	1	0	0	1	2	0	0	0	0	0	0	1	1	0	0	2	1
570	1	0	0	0	0	0	2	0	1	0	0	0	0	0	0	0	0	1	0	1	1	1	1	2	0	0	0	2	1	1	2	1	1	1	0	1	1	0	0	1	0	1	1	2	0	1	0	1	1
571	0	0	1	0	1	1	2	0	0	0	0	0	0	0	0	0	0	0	0	2	2	0	1	1	0	1	2	2	2	0	1	2	1	1	0	2	1	0	0	1	0	0	0	2	0	0	0	1	0
572	1	0	1	0	0	0	1	1	1	0	0	0	1	1	0	0	0	1	0	1	1	0	2	2	0	0	0	2	2	2	0	0	2	0	0	1	0	0	0	2	0	0	1	1	1	2	0	1	1
573	1	0	2	0	2	2	1	1	1	0	1	0	0	0	0	0	0	0	0	2	2	1	2	2	0	0	0	2	1	1	2	0	0	1	0	1	0	0	0	1	0	0	1	2	1	1	0	2	1
574	1	0	2	0	0	0	1	0	2	0	0	1	2	2	0	0	1	2	0	1	1	0	2	2	0	0	1	2	2	1	1	0	1	2	1	2	0	0	0	2	0	1	1	1	0	0	0	2	0
575	0	0	1	1	0	0	0	0	1	0	1	0	1	1	0	0	0	1	1	1	1	0	2	2	0	0	0	1	2	0	1	0	0	1	1	1	2	0	1	2	2	0	0	2	0	0	0	1	0
576	1	0	1	0	0	0	1	0	1	0	0	1	1	0	0	1	0	0	0	2	2	0	2	2	0	1	0	2	2	2	1	1	2	2	1	2	1	1	1	1	0	0	0	1	0	0	0	1	1
577	0	0	2	0	0	0	2	0	2	0	0	0	0	0	0	0	0	1	1	1	2	1	1	2	0	1	0	2	2	1	1	1	1	2	1	2	1	0	0	1	0	2	2	2	0	0	0	2	0
578	1	0	0	0	0	0	1	0	0	0	1	0	0	0	0	0	0	1	1	1	1	0	2	2	0	0	0	2	1	1	2	0	1	2	0	2	2	0	0	1	0	0	0	1	0	1	0	1	2
579	1	0	0	0	0	0	1	0	1	0	1	1	2	2	0	0	0	0	0	2	2	0	1	1	0	1	0	2	0	0	2	0	1	0	0	1	1	0	0	1	0	0	1	1	0	0	0	0	2
580	1	0	1	0	0	1	2	0	0	0	1	0	2	1	1	0	0	1	1	1	2	0	2	2	0	0	0	2	1	1	2	1	1	2	0	2	1	1	1	1	0	0	1	2	1	0	0	1	1
581	0	0	2	0	1	1	1	0	0	0	1	0	0	0	0	1	0	0	0	2	2	0	2	2	0	0	0	2	1	1	1	1	1	2	1	2	2	0	0	2	1	1	1	2	2	0	0	2	0
582	0	0	1	0	0	0	2	0	1	0	0	0	0	1	0	0	0	1	0	1	1	0	2	2	0	1	0	1	2	1	0	0	0	2	0	2	2	1	1	0	0	0	0	1	0	0	0	2	0
583	1	0	2	0	1	1	1	0	0	0	1	1	1	0	0	0	0	2	0	1	1	0	2	2	0	0	0	2	2	2	0	0	0	1	1	1	2	0	0	1	0	1	1	2	0	1	0	0	2
584	1	0	2	0	0	0	2	0	1	0	0	0	1	1	0	0	0	0	0	2	2	0	2	2	0	0	0	2	2	1	1	1	1	1	0	1	2	0	1	1	1	0	1	2	1	0	0	0	2
585	0	0	1	0	0	0	1	0	0	0	1	1	2	1	0	0	1	0	1	1	2	0	2	2	0	0	0	2	2	2	1	0	0	2	0	2	2	0	0	2	1	0	0	1	1	1	0	0	2
586	0	0	2	0	2	2	1	0	0	0	1	0	0	0	0	0	0	0	0	2	2	0	1	2	0	0	0	2	2	2	0	0	2	1	0	1	1	0	0	2	0	0	2	2	1	1	0	1	1
587	1	0	1	0	0	0	2	0	2	0	0	1	1	1	0	0	0	0	0	2	2	0	1	1	1	1	0	1	2	0	1	2	2	2	1	2	1	0	0	2	0	0	0	1	0	0	0	1	1
588	0	0	2	0	1	1	1	0	1	0	1	1	1	0	0	1	0	0	0	2	2	0	2	2	0	0	0	2	2	2	1	1	1	1	0	2	2	0	0	1	1	1	1	2	1	1	0	0	2
589	0	0	2	2	0	0	1	0	1	0	1	1	1	0	0	1	0	2	0	1	1	0	2	2	0	0	0	1	2	1	0	0	0	1	1	2	2	0	0	0	0	0	0	2	0	0	0	1	1
590	0	0	1	1	0	0	2	0	1	0	0	1	1	0	0	1	0	0	0	1	1	1	2	2	0	0	0	2	2	2	0	0	0	1	0	0	1	0	0	1	0	0	1	2	1	2	0	0	1
591	1	0	1	0	0	0	1	0	0	0	1	1	2	2	0	0	0	1	1	1	2	0	2	2	0	0	0	2	2	2	1	1	1	1	0	2	1	0	0	1	0	0	1	1	1	1	0	2	1
592	0	0	2	0	0	1	1	0	1	0	0	1	1	0	0	0	0	2	2	0	1	0	2	2	0	0	0	1	1	0	2	0	1	2	1	2	1	0	0	1	0	0	0	2	0	1	0	2	0
593	0	0	1	0	0	0	2	1	0	0	0	0	0	0	0	0	0	0	1	1	1	0	2	2	0	0	0	2	1	1	1	1	2	2	0	2	0	0	0	2	0	0	0	0	2	1	0	2	0
594	0	0	1	1	1	1	2	1	1	1	0	1	1	0	0	1	0	1	0	1	0	0	2	2	0	0	0	2	2	2	1	1	1	1	1	1	2	0	0	1	0	0	0	2	0	0	0	2	0
595	1	0	2	1	0	0	2	0	2	0	0	1	1	0	0	0	0	1	0	1	1	0	2	2	0	0	1	2	2	0	1	0	0	2	0	2	1	0	0	1	0	0	1	2	1	2	0	1	0
596	0	0	2	0	0	0	1	0	1	0	0	1	2	1	0	0	0	0	0	2	2	0	2	2	0	0	0	2	2	2	2	2	2	2	1	2	0	0	0	1	0	1	1	1	0	0	0	1	0
597	0	0	1	0	0	0	1	0	0	0	0	2	2	1	0	0	0	1	1	1	2	0	1	1	0	0	0	2	1	1	2	0	1	2	1	2	0	0	0	2	0	0	0	1	0	1	0	0	2
598	1	0	2	0	0	0	2	1	0	0	1	0	0	0	0	0	0	1	1	1	2	0	2	2	0	0	0	1	2	1	1	2	2	0	0	0	1	0	0	1	0	0	0	0	0	0	0	1	1
599	0	0	0	0	0	0	1	0	1	0	1	0	1	1	0	0	0	1	1	1	1	0	2	2	0	0	0	2	2	1	1	1	0	1	0	1	1	0	0	2	1	0	0	1	1	0	0	0	1
600	1	0	1	0	0	0	2	1	0	0	0	1	1	1	0	0	0	0	0	2	2	1	2	2	0	0	0	2	2	1	2	1	0	2	2	2	1	1	1	1	0	0	0	1	0	0	0	1	1
601	0	0	2	1	0	0	2	0	1	0	0	0	0	0	0	0	0	0	0	2	1	1	2	2	0	0	0	2	2	2	0	0	1	2	0	2	0	0	0	1	0	0	1	2	1	0	0	1	1
602	1	0	1	0	0	0	0	0	0	1	1	1	1	0	0	0	0	0	0	2	2	0	1	1	0	0	0	2	2	1	1	0	0	2	1	2	1	0	1	2	1	0	0	1	0	0	0	2	0
603	1	0	1	1	0	0	2	1	0	0	0	1	1	0	0	0	0	1	0	1	1	0	2	2	0	1	0	1	2	0	1	0	1	1	0	1	2	0	1	1	1	0	0	2	0	0	0	2	0
604	0	0	1	0	0	0	2	0	1	0	1	0	1	1	0	0	0	1	1	1	2	0	2	2	0	1	0	1	1	1	2	1	1	0	0	0	1	0	0	0	0	0	1	2	0	1	0	0	2
605	0	0	0	0	0	0	2	0	0	0	0	0	0	0	0	0	0	0	0	2	1	0	2	2	0	0	1	2	2	1	0	0	0	1	1	1	2	0	1	2	1	1	1	1	0	1	0	2	1
606	0	0	0	0	0	0	1	0	2	0	0	0	2	0	1	0	0	1	1	1	2	0	2	2	0	0	0	1	2	1	0	0	0	2	2	2	1	0	0	0	0	0	0	2	0	0	1	1	0
607	0	0	0	0	0	0	2	0	1	0	0	1	2	1	0	0	0	0	0	2	2	0	0	1	1	1	0	2	0	0	2	0	1	2	1	2	2	1	1	0	0	0	0	1	0	1	0	0	1
608	0	0	1	1	0	0	2	0	2	0	0	1	2	1	0	1	1	2	1	1	1	0	2	2	0	0	0	2	2	2	0	0	2	1	0	2	2	0	0	0	0	0	1	1	1	1	0	1	1
609	1	0	2	0	1	1	2	0	0	0	0	2	2	1	0	0	0	1	1	1	1	0	1	2	0	0	0	1	1	1	1	0	1	1	0	1	2	0	1	1	1	0	0	1	0	1	0	1	1
610	0	0	1	0	0	0	2	0	0	0	0	0	0	0	0	0	0	1	0	0	0	0	2	2	0	0	0	2	2	1	2	2	1	2	0	2	1	0	0	1	0	0	0	1	1	0	0	1	0
611	1	0	1	0	0	0	1	0	2	0	0	1	1	0	0	1	0	1	0	1	1	0	1	1	1	1	0	1	1	1	0	1	1	1	0	1	1	0	0	1	0	0	0	1	0	0	0	1	1
612	0	0	2	1	0	0	2	1	0	0	0	0	0	0	0	0	0	2	0	1	1	0	1	1	1	1	0	2	2	2	0	0	0	2	1	2	2	1	1	1	0	0	0	0	0	0	0	2	0
613	0	0	1	0	1	1	1	0	2	0	0	0	2	2	0	0	0	0	0	2	2	0	1	1	1	1	0	1	2	1	0	1	0	2	1	2	1	1	1	1	0	0	0	1	0	1	0	2	1
614	1	0	0	1	0	0	1	0	0	0	1	0	1	1	0	0	0	1	1	0	0	0	2	2	0	0	0	2	2	2	0	0	1	1	0	1	1	0	1	2	1	0	1	2	1	0	0	2	0
615	0	0	1	0	0	0	2	1	1	0	0	0	1	0	0	0	0	1	0	1	0	0	2	2	0	0	0	2	2	2	0	1	0	1	0	2	2	0	0	1	1	0	1	2	0	0	0	1	1
616	0	0	1	0	1	1	1	0	1	0	0	0	1	1	0	0	0	1	1	1	1	0	1	1	1	1	0	2	2	2	0	0	1	2	0	1	0	0	0	1	0	0	0	2	0	1	0	2	0
617	0	0	2	0	0	0	1	0	1	0	0	1	2	1	0	1	0	0	0	2	2	0	2	2	0	0	0	2	2	0	1	1	1	1	0	2	1	0	0	0	0	0	2	2	1	1	0	1	2
618	0	0	2	0	0	1	2	0	1	0	0	0	0	0	0	0	1	2	1	1	1	0	1	1	0	0	0	2	2	2	0	0	0	2	0	2	0	0	0	1	0	0	1	1	1	0	0	0	2
619	0	0	1	0	0	0	1	0	0	0	1	1	1	1	0	0	0	1	1	1	2	0	0	1	1	1	0	1	1	1	0	0	1	0	0	1	2	0	0	1	0	0	0	1	0	0	0	2	1
620	0	0	2	1	1	1	1	0	1	0	1	2	2	0	1	1	0	1	0	2	2	0	0	1	0	0	0	2	1	1	2	0	0	2	0	2	1	0	0	1	0	1	1	2	0	0	0	2	0
621	1	0	0	0	0	0	2	0	1	0	0	1	1	1	0	0	0	1	1	1	2	0	2	2	0	0	0	2	2	2	2	0	1	0	0	1	0	0	0	1	0	0	1	2	0	0	0	2	1
622	0	0	1	0	0	0	1	0	1	0	0	1	0	0	0	0	0	0	1	1	1	0	1	1	1	1	0	2	1	1	2	1	1	2	0	2	1	1	0	0	0	0	1	1	1	2	0	0	2
623	0	0	1	1	1	1	2	0	0	0	1	0	0	0	0	0	0	1	0	2	2	0	2	2	0	0	0	2	2	2	0	1	0	2	1	2	2	1	1	0	0	0	1	2	1	2	0	2	0
624	1	0	1	0	0	0	1	0	1	0	1	0	1	1	0	0	0	0	0	2	2	0	2	2	0	0	0	2	1	1	1	2	2	1	0	2	1	1	0	0	0	0	1	2	1	1	0	2	1
625	1	0	1	0	0	0	2	0	1	0	0	0	0	0	0	0	0	1	1	1	1	1	2	2	0	0	0	1	2	1	1	1	0	2	1	2	1	0	0	1	0	0	0	0	0	0	0	2	0
626	1	0	0	0	0	0	2	0	2	0	0	2	2	1	0	1	1	2	0	1	1	0	1	2	0	0	0	1	2	1	0	0	1	1	0	1	0	0	0	2	0	0	0	0	0	1	0	1	1
627	0	0	1	2	0	0	2	0	1	0	1	0	1	1	0	0	0	0	0	2	2	0	2	2	0	1	0	2	2	1	1	1	1	1	0	1	1	0	0	0	0	0	1	2	0	0	0	0	2
628	1	0	1	0	1	2	2	0	0	0	0	1	2	1	0	1	0	1	1	1	2	0	2	2	0	1	0	2	2	1	1	1	1	1	0	2	2	0	0	0	1	0	0	1	0	0	0	2	1
629	1	0	0	0	0	0	1	0	0	0	2	0	0	0	0	0	0	0	1	1	2	0	0	1	1	1	0	1	1	1	1	0	0	1	0	1	2	0	0	2	1	0	0	0	0	0	0	1	1
630	1	0	2	0	1	1	1	0	0	0	1	0	0	0	0	0	0	0	0	2	2	0	2	2	0	0	0	2	2	2	0	0	0	1	1	2	1	0	0	1	0	0	0	2	0	0	1	1	1
631	0	0	2	0	0	0	2	1	1	0	0	0	1	0	0	0	0	1	1	1	2	0	2	2	0	0	0	1	1	1	1	2	1	1	0	1	2	1	1	0	0	0	0	2	0	0	0	2	0
632	1	0	1	0	0	0	2	0	1	0	1	0	2	1	1	0	0	1	1	1	2	0	2	2	0	0	0	2	1	1	1	1	1	1	1	1	2	0	0	1	0	0	0	2	0	0	0	0	2
633	1	0	2	0	2	2	1	0	0	0	0	0	0	0	0	0	0	1	1	1	1	0	2	2	0	1	0	2	2	1	2	0	1	2	0	2	2	0	0	0	0	0	0	2	0	0	0	0	1
634	0	0	1	0	1	1	2	0	0	0	0	0	1	1	0	0	0	0	0	2	2	0	2	2	0	1	0	1	2	1	1	0	0	2	0	1	0	0	0	1	0	0	1	1	0	0	0	1	1
635	1	0	1	0	1	1	2	0	0	0	1	0	1	1	0	0	0	1	1	1	1	0	1	1	0	0	0	2	2	1	1	0	1	1	0	1	1	1	1	1	0	0	0	0	0	1	0	1	1
636	1	0	1	0	0	0	1	0	0	0	0	0	1	1	0	0	1	2	0	1	1	0	2	2	0	0	0	2	2	2	0	1	0	2	1	2	1	0	0	1	0	0	0	1	0	0	0	2	0
637	1	0	2	0	0	0	2	1	0	0	0	0	0	0	0	0	0	1	1	1	2	0	2	2	0	0	0	2	2	2	0	0	2	1	0	1	1	0	0	0	0	0	0	2	0	0	0	1	1
638	1	0	1	0	0	0	1	1	0	0	1	0	0	0	0	0	0	1	1	1	1	0	1	1	0	1	0	2	2	2	0	2	2	1	0	1	1	0	0	0	0	1	1	1	0	1	0	2	0
639	0	0	2	1	0	0	2	1	0	0	0	0	1	1	0	0	0	0	0	2	2	0	2	2	0	1	0	2	2	2	1	1	1	2	0	1	2	0	0	1	0	0	0	2	0	0	0	2	1
640	1	0	1	0	0	1	1	0	0	0	1	0	0	0	0	0	0	1	0	1	1	0	2	2	0	1	0	1	2	1	0	0	1	2	2	2	1	0	0	1	0	0	0	2	0	0	0	1	1
641	0	0	2	0	1	1	1	0	0	1	2	2	2	1	0	1	0	0	0	2	2	0	2	2	0	0	0	2	1	1	2	1	1	0	0	2	2	1	1	1	0	0	0	2	0	0	0	1	2
642	1	0	1	0	0	0	2	0	1	0	0	0	0	0	0	0	0	0	1	1	2	1	2	2	0	0	0	1	2	0	1	1	1	1	0	2	1	1	0	0	0	1	1	1	0	0	0	2	0
643	1	0	1	0	1	1	2	0	1	0	0	0	1	1	0	0	0	2	2	0	0	0	2	2	0	1	0	1	2	1	0	1	1	1	0	1	1	1	1	1	0	0	0	1	1	1	0	0	2
644	0	1	0	0	0	0	2	0	2	0	0	0	0	0	0	0	0	1	1	1	1	0	1	1	0	0	0	2	2	2	1	2	2	1	0	2	2	0	0	0	0	0	0	2	0	0	0	2	0
645	1	0	1	0	0	0	2	0	0	0	0	1	1	0	0	1	0	1	1	1	1	0	2	2	0	0	0	1	1	0	1	0	1	1	0	1	2	0	0	1	1	0	1	1	1	1	0	0	2
646	0	0	1	0	0	1	1	1	0	0	0	0	1	1	0	0	0	1	0	1	0	0	2	2	0	0	0	2	1	0	2	1	1	1	1	1	1	0	0	2	1	1	1	1	1	1	0	2	0
647	0	0	1	1	0	0	1	0	2	0	0	1	1	0	0	1	0	1	1	1	1	1	2	2	0	0	0	0	2	1	0	1	1	2	2	2	2	0	0	0	0	0	0	1	0	0	0	1	1
648	1	1	1	0	1	1	2	1	1	0	0	0	0	0	0	0	0	2	1	0	2	0	2	2	0	0	1	2	2	0	1	0	0	2	2	2	2	0	0	1	0	0	1	2	1	1	0	0	2
649	1	0	2	0	2	2	2	0	0	0	0	1	2	1	0	0	0	1	1	1	2	1	2	2	0	0	0	2	1	1	1	1	0	1	0	1	0	0	0	1	0	2	2	2	0	1	0	2	0
650	1	0	2	0	0	0	1	0	1	0	1	0	0	0	0	0	0	0	0	2	2	0	1	2	0	0	0	1	1	1	1	1	2	1	0	1	1	0	0	1	0	0	1	2	0	0	0	0	2
651	1	0	0	0	0	0	2	0	0	0	0	0	0	0	0	0	0	1	1	1	2	0	2	2	0	1	0	1	2	1	0	0	1	1	0	1	0	0	0	2	0	0	0	2	0	0	0	1	1
652	1	0	2	0	0	0	2	1	1	0	0	1	2	1	1	0	0	1	1	1	1	0	2	2	0	0	0	2	2	1	2	0	0	2	0	1	2	0	0	0	1	1	1	1	1	0	0	2	0
653	1	0	2	0	1	1	2	1	0	0	0	0	0	0	0	0	0	0	0	1	1	0	2	2	0	0	0	2	2	1	2	2	1	0	0	1	2	1	1	1	1	0	0	1	0	0	0	2	2
654	0	0	1	0	0	0	1	0	1	0	0	0	0	0	0	0	0	2	2	0	1	0	1	1	0	0	0	1	2	2	1	1	1	2	0	2	1	0	0	1	0	0	1	2	1	1	0	2	0
655	1	0	0	0	0	0	0	0	0	0	2	1	1	0	0	0	0	0	0	2	2	0	2	2	0	0	2	2	2	0	1	1	2	1	0	1	2	0	0	0	1	1	1	1	1	0	0	2	0
656	0	0	1	0	0	0	2	1	1	0	0	1	2	2	0	0	0	0	0	2	2	0	2	2	0	1	0	2	1	1	2	1	2	2	1	2	1	0	0	2	1	0	1	2	1	0	0	1	1
657	0	0	2	0	0	0	1	0	0	0	1	0	0	0	0	0	0	0	1	1	2	0	2	2	0	0	0	1	2	1	0	1	1	1	0	2	0	0	0	2	0	0	1	2	1	0	0	2	0
658	0	0	2	0	1	1	2	0	2	0	0	0	0	0	0	0	0	1	0	2	2	0	1	1	1	0	0	1	2	0	1	1	2	1	0	1	2	0	0	0	0	0	0	2	1	1	0	1	1
659	0	0	0	0	0	0	2	0	0	0	0	0	0	0	0	0	0	0	0	2	2	0	2	2	0	1	0	1	2	1	1	1	1	0	0	1	1	0	0	1	0	0	1	1	1	0	0	2	0
660	0	1	1	0	0	0	2	1	0	0	0	0	1	1	0	0	0	2	2	0	1	0	2	2	0	0	0	1	1	1	1	0	1	2	2	2	0	0	0	2	0	1	1	2	0	1	0	2	1
661	0	0	1	0	0	0	2	0	0	0	0	0	0	0	0	0	0	1	1	1	2	0	0	0	1	1	0	2	2	1	0	0	1	1	1	1	2	0	0	1	0	0	1	2	1	1	0	2	0
662	0	0	2	0	0	0	1	1	0	0	1	0	1	1	0	0	0	0	0	2	2	0	2	2	0	0	0	1	2	1	0	1	0	1	0	1	0	0	0	0	0	0	0	2	0	2	0	1	1
663	1	0	2	0	0	0	2	0	2	0	0	0	0	0	0	0	0	1	1	1	1	1	2	2	0	0	0	2	1	1	2	2	1	1	0	1	1	0	0	2	0	0	1	2	0	0	0	0	2
664	0	0	2	0	1	1	2	0	2	0	0	0	1	2	0	0	0	0	0	2	2	0	2	2	0	0	0	1	1	1	2	0	1	1	0	2	1	1	1	0	0	0	0	2	0	0	0	2	0
665	1	0	0	1	0	0	2	0	2	0	0	1	1	0	0	1	0	1	1	1	2	0	2	2	0	0	0	2	2	2	0	0	1	1	1	1	1	0	0	2	0	0	1	2	1	0	0	1	1
666	0	0	0	0	0	0	1	0	0	0	1	1	1	0	0	1	0	0	0	2	2	0	1	1	0	0	0	2	1	0	1	1	1	1	0	1	2	0	0	1	1	1	2	2	1	1	0	1	1
667	1	0	0	1	0	0	2	0	1	0	0	1	1	0	0	0	0	1	1	1	1	0	2	2	0	1	0	2	2	2	1	2	2	2	1	2	1	0	0	1	0	1	1	1	0	0	0	1	1
668	1	0	1	0	1	1	2	0	2	0	0	1	2	1	0	0	0	2	0	2	2	0	1	1	0	0	0	1	2	1	0	0	0	2	1	2	1	0	0	1	0	0	0	1	1	1	0	1	1
669	0	0	1	0	0	0	1	1	0	0	1	0	1	1	0	0	0	0	0	2	2	0	2	2	0	0	0	2	2	2	0	0	0	1	1	2	2	0	0	1	0	0	1	2	0	1	0	1	1
670	1	0	1	0	0	0	2	0	2	0	0	0	0	0	0	0	0	1	1	1	2	1	2	2	0	0	0	2	2	2	1	0	1	2	1	2	2	0	0	2	1	0	1	2	2	0	0	1	2
671	0	0	0	0	0	0	2	0	1	0	0	0	1	1	0	0	0	0	0	2	2	0	1	1	0	1	0	1	2	1	0	1	1	1	0	2	1	0	0	1	0	0	0	1	0	0	0	2	0
672	0	0	1	0	0	0	1	0	0	0	1	0	0	0	0	0	0	0	0	2	2	0	2	2	0	0	0	1	1	0	1	0	1	0	0	1	1	0	0	1	0	0	1	1	1	1	0	0	1
673	0	0	1	0	0	1	0	0	0	0	2	0	0	0	0	0	0	1	1	1	2	0	2	2	0	1	0	1	2	1	1	0	0	1	0	1	2	0	0	0	0	2	2	2	1	0	0	1	1
674	0	0	1	0	0	0	2	1	0	0	0	1	1	1	0	0	0	0	0	2	2	0	0	1	0	0	0	2	2	1	2	0	1	1	0	1	0	0	0	2	0	0	0	1	0	1	0	2	0
675	0	0	2	0	0	0	1	0	0	0	1	2	2	0	1	1	0	1	1	0	0	1	2	2	0	1	0	1	2	0	1	0	1	1	0	1	2	1	1	0	0	0	0	2	0	0	0	0	2
676	0	0	1	0	0	0	2	0	1	0	0	0	0	0	0	0	0	1	2	0	1	0	2	2	0	0	0	2	2	1	0	0	1	1	0	1	2	0	0	2	1	0	0	2	0	0	0	1	1
677	0	1	1	1	0	0	2	0	2	0	0	1	1	0	0	0	1	0	1	1	2	0	2	2	0	0	0	2	2	2	0	0	0	2	0	2	0	0	0	2	0	0	0	2	0	2	0	1	1
678	1	0	1	0	0	0	1	0	1	1	0	1	2	1	0	1	0	1	1	1	2	0	2	2	0	1	0	1	2	1	1	1	1	2	1	1	1	0	0	1	0	2	2	2	0	0	0	1	1
679	0	0	1	1	0	0	2	0	0	0	1	0	1	1	0	0	0	1	1	1	2	0	2	2	0	0	0	2	2	2	1	0	1	1	0	2	2	0	0	1	0	2	2	2	0	2	0	1	1
680	0	0	2	0	0	0	1	1	0	0	0	0	2	0	1	0	0	0	0	2	2	0	2	2	0	0	1	2	1	0	1	1	0	2	1	2	0	0	0	1	0	1	1	1	1	0	0	1	1
681	1	0	1	0	0	0	1	0	0	0	1	0	0	0	0	0	0	1	1	1	2	0	2	2	0	0	0	1	1	1	1	1	1	2	0	1	2	1	1	0	0	0	0	2	0	0	0	1	1
682	0	0	1	1	0	0	1	0	1	0	0	1	2	1	0	0	0	1	1	1	2	1	2	2	0	0	0	2	2	2	0	2	2	0	0	0	1	0	0	0	0	0	0	2	0	1	0	1	1
683	1	0	2	1	1	1	2	0	0	0	1	0	2	1	1	0	0	0	0	2	2	0	1	1	0	1	0	1	1	0	1	0	1	1	0	2	2	0	0	2	1	0	0	2	0	1	0	1	1
684	0	0	2	1	0	0	1	2	0	0	0	1	1	0	0	1	0	1	1	1	2	0	2	2	0	0	0	2	2	1	1	1	1	0	0	1	2	0	0	0	0	0	0	1	0	1	0	1	1
685	1	0	1	0	0	1	2	0	1	0	1	1	1	0	0	1	0	0	1	1	1	0	2	2	0	0	0	1	1	0	1	1	1	2	2	2	1	0	0	2	0	0	0	1	0	0	0	2	0
686	1	0	2	1	0	0	1	1	0	0	0	1	1	0	0	1	0	2	0	1	1	0	2	2	0	0	0	1	1	1	0	0	1	2	1	2	1	1	1	0	0	0	0	1	0	1	0	1	1
687	1	0	1	1	1	1	1	0	1	0	1	0	0	1	0	0	0	1	1	1	2	0	1	1	0	0	1	2	2	1	0	0	2	1	0	2	1	2	1	1	1	0	1	1	1	0	0	1	1
688	0	1	1	1	0	0	1	0	0	0	2	0	2	2	0	0	0	1	1	1	2	0	1	2	0	0	0	2	2	2	0	1	1	1	0	2	1	0	0	1	1	0	1	2	0	0	0	1	2
689	0	0	2	1	0	0	1	0	0	1	1	1	1	2	0	0	0	1	2	0	2	1	2	2	0	0	0	2	2	2	0	0	1	0	0	1	2	0	0	1	0	0	0	2	0	0	0	2	0
690	0	0	2	0	1	1	2	0	1	0	0	0	0	0	0	0	0	2	1	0	1	1	2	2	0	0	1	2	2	1	0	0	0	0	0	1	0	0	0	1	0	0	1	1	1	0	0	1	2
691	1	0	1	0	0	1	1	0	0	0	1	1	2	1	0	0	0	0	0	2	2	0	2	2	0	0	0	2	2	1	1	0	1	0	0	0	0	0	0	2	0	1	1	2	1	1	0	2	1
692	1	0	1	0	0	1	1	1	0	0	1	0	1	0	0	0	0	1	0	2	2	0	1	1	1	1	0	1	2	1	1	0	0	1	0	1	1	0	0	1	0	0	1	1	1	1	0	0	1
693	0	0	0	0	0	0	2	0	1	0	0	0	0	0	0	0	0	0	1	1	2	0	1	1	0	0	0	2	2	1	2	0	1	1	0	1	1	0	0	1	1	0	1	2	1	1	0	2	1
694	1	0	1	1	0	0	2	0	0	1	0	1	1	0	0	0	0	0	0	2	2	0	2	2	0	0	0	2	1	1	2	1	1	1	0	2	2	0	0	1	0	0	0	2	0	1	0	2	0
695	1	0	1	0	0	0	2	0	1	0	0	0	1	0	0	0	0	1	2	0	1	0	0	1	0	0	0	1	2	1	0	0	1	0	0	2	1	0	0	2	0	0	0	2	0	0	0	2	0
696	1	0	2	1	0	0	2	1	0	0	0	1	2	1	0	1	0	1	2	0	1	0	2	2	0	0	0	2	1	1	2	2	1	0	0	0	1	0	0	1	0	0	1	1	0	1	0	1	0
697	1	0	2	1	0	0	2	0	0	0	1	2	2	1	0	0	0	0	0	1	1	0	2	2	0	0	0	1	2	0	1	0	1	1	0	2	2	0	0	0	0	0	0	2	0	1	0	2	0
698	1	0	2	0	1	1	2	0	0	1	0	0	1	1	0	0	0	1	2	0	1	1	2	2	0	0	0	1	2	1	0	1	1	1	0	2	1	0	0	2	0	0	0	0	0	0	0	0	2
699	0	0	1	0	0	0	1	0	1	0	0	0	1	1	0	0	0	0	1	1	2	0	2	2	0	0	0	2	1	1	2	1	2	0	0	2	1	0	0	2	0	0	0	1	0	1	0	2	2
700	0	0	1	0	0	0	2	0	1	0	0	1	2	2	0	0	0	1	1	1	1	0	1	1	1	1	0	2	0	0	2	0	1	2	1	2	2	0	0	0	0	0	1	2	1	1	0	1	1
701	1	1	2	0	0	0	1	0	1	0	0	1	2	1	0	0	0	1	1	1	2	0	2	2	0	0	0	2	2	2	1	1	0	2	1	2	2	0	0	0	1	0	1	1	1	1	0	1	1
702	1	0	1	1	0	0	1	1	1	0	1	0	0	0	0	0	0	2	2	0	0	0	1	1	0	0	0	2	2	1	1	1	0	2	0	2	1	0	0	1	0	0	0	2	0	1	0	2	0
703	1	0	2	0	1	1	1	0	0	0	0	1	1	0	0	1	0	2	0	1	1	0	2	2	0	1	0	1	2	1	0	0	1	1	1	2	1	1	1	0	0	0	1	2	1	0	0	1	0
704	0	0	2	0	1	1	2	0	0	0	0	0	0	0	0	0	0	1	1	1	2	0	0	0	0	1	1	2	2	0	1	1	1	1	1	2	1	0	0	2	0	0	1	1	1	0	0	2	0
705	1	1	1	0	1	1	1	0	0	0	0	0	1	1	0	0	0	1	1	1	1	0	0	1	0	0	0	2	2	2	0	0	0	2	0	2	0	0	0	1	0	0	0	1	0	0	0	1	1
706	0	0	2	1	0	0	2	0	2	0	0	0	0	0	0	1	1	2	2	0	1	0	2	2	0	0	0	2	0	0	2	0	2	1	0	0	2	1	1	1	1	0	1	1	1	1	0	1	1
707	1	0	1	0	0	0	2	0	1	0	0	1	2	1	0	0	0	0	1	1	2	0	2	2	0	0	0	0	2	0	0	0	0	1	0	1	1	0	0	1	0	0	1	1	0	0	0	0	2
708	0	0	1	0	1	1	1	0	0	0	0	0	0	0	0	0	0	1	0	2	2	0	2	2	0	0	0	2	2	2	0	1	1	1	1	1	1	0	0	1	0	0	0	1	1	1	0	2	1
709	1	1	1	1	0	0	1	0	1	0	1	0	0	0	0	0	0	1	1	1	2	0	1	1	1	1	0	2	2	1	2	0	0	2	0	0	2	0	0	1	1	0	1	1	1	2	0	2	0
710	1	0	0	0	0	0	2	0	2	0	0	0	1	1	0	0	1	2	1	1	1	0	2	2	0	0	0	2	2	1	1	1	2	2	0	2	1	0	0	1	0	0	1	1	1	0	0	0	2
711	1	0	2	1	0	0	2	1	0	0	0	0	0	0	0	0	0	0	0	2	2	0	1	1	1	2	0	2	1	1	2	1	1	1	0	1	1	0	0	1	0	0	0	1	0	0	1	1	1
712	1	0	1	0	0	0	2	0	2	0	0	2	2	0	0	1	0	0	0	2	2	0	2	2	0	0	0	2	2	1	1	1	1	1	0	2	1	0	0	0	0	0	0	0	0	0	0	0	1
713	1	0	2	1	0	0	1	0	0	0	1	1	2	2	0	0	0	0	0	2	2	0	2	2	0	0	0	2	2	2	0	0	1	0	0	2	1	0	0	2	0	0	2	2	1	1	1	1	0
714	1	0	1	0	0	0	2	0	2	0	0	0	2	2	0	0	0	0	0	1	1	0	2	2	0	0	0	2	2	2	1	0	2	0	0	0	1	1	0	0	0	0	0	2	0	0	0	2	0
715	1	0	2	1	0	0	2	1	0	0	0	1	1	0	0	0	0	0	0	2	2	0	2	2	0	0	0	2	2	2	0	1	1	1	1	1	2	1	1	0	0	1	1	1	0	0	0	2	0
716	0	0	0	0	0	0	2	0	1	0	1	0	1	1	0	0	0	0	0	2	2	0	1	2	0	0	0	1	2	0	1	0	1	0	0	1	0	0	0	2	0	0	0	2	0	1	0	2	0
717	1	0	1	0	0	0	2	1	1	0	0	1	1	0	0	0	0	0	0	2	2	0	2	2	0	0	0	2	2	1	1	1	1	0	0	0	1	0	0	1	0	0	1	2	0	1	0	2	0
718	0	0	1	0	0	0	2	0	1	0	0	0	1	1	0	0	0	1	1	1	2	0	1	1	0	0	0	2	1	1	1	1	2	0	0	0	0	0	0	2	0	0	0	1	0	0	0	1	1
719	0	0	2	0	1	1	2	0	1	0	0	0	2	1	0	0	0	1	0	1	1	0	1	1	1	2	0	2	2	1	2	1	1	1	0	2	2	0	0	0	0	1	1	2	0	1	0	1	1
720	1	0	1	2	0	0	2	0	0	0	0	1	1	2	0	0	0	0	0	2	2	0	2	2	0	0	0	2	2	2	0	0	0	1	0	1	1	0	0	1	0	0	0	1	0	0	0	2	0
721	0	0	2	0	1	1	2	0	1	0	0	0	0	0	0	0	0	2	0	1	1	0	2	2	0	0	0	2	2	2	0	0	1	2	1	2	0	0	0	2	0	0	1	2	1	1	0	0	2
722	0	1	1	0	1	1	2	1	0	0	0	2	2	2	0	0	0	1	0	2	2	0	2	2	0	0	0	2	2	1	0	0	0	2	2	2	1	0	0	1	0	1	1	2	1	0	1	1	1
723	0	0	1	0	0	0	2	0	2	0	0	0	0	0	0	0	0	1	1	1	2	1	2	2	0	0	0	1	2	1	0	0	0	2	1	2	2	0	0	2	1	0	0	1	0	0	0	2	0
724	0	0	2	0	1	1	0	0	0	1	1	1	2	2	0	0	0	1	1	1	1	0	2	2	0	0	0	1	1	1	1	1	2	1	1	1	0	0	0	1	0	0	0	2	0	0	0	1	1
725	0	0	1	0	0	0	2	0	1	0	0	0	0	0	0	0	0	0	0	2	2	0	2	2	0	0	0	1	2	1	0	1	1	2	1	2	0	0	0	2	0	0	0	1	0	0	0	2	0
726	0	0	2	0	0	1	1	1	1	0	0	0	1	0	1	0	0	1	0	1	2	0	2	2	0	0	0	2	2	1	2	0	0	2	0	0	1	0	0	1	0	0	0	1	0	0	0	2	0
727	0	0	2	1	0	0	2	0	2	0	0	0	1	1	0	0	0	1	1	1	1	1	2	2	0	0	0	2	1	1	1	1	1	1	0	2	1	1	1	0	0	0	1	2	2	2	0	0	1
728	1	0	0	0	0	0	2	1	1	0	0	0	0	1	0	0	0	0	0	2	2	0	2	2	0	1	0	2	2	2	1	1	2	0	0	0	1	1	1	0	0	0	0	1	0	0	0	2	1
729	1	0	2	0	0	0	1	0	0	0	1	1	2	1	0	0	0	1	2	0	2	0	1	2	0	0	0	2	1	1	2	0	1	2	1	2	2	0	0	0	1	0	1	2	1	2	0	1	0
730	0	0	2	0	0	0	1	0	0	0	1	0	0	0	0	0	0	0	1	1	2	0	2	2	0	0	0	2	2	2	1	0	2	0	0	1	2	0	0	1	0	0	1	1	1	2	0	1	1
731	1	0	0	0	0	0	1	0	0	0	1	1	2	2	0	0	0	2	1	1	2	0	2	2	0	1	0	2	2	2	1	0	0	1	0	1	1	0	0	2	0	0	1	2	1	0	0	1	1
732	0	0	2	0	0	0	1	0	0	0	0	0	0	0	0	0	0	0	0	2	2	0	1	1	0	0	0	1	2	1	0	0	0	2	0	2	2	0	0	0	0	0	0	2	0	2	0	1	1
733	0	0	1	0	0	0	2	0	1	0	1	0	0	0	0	0	0	0	0	2	2	0	2	2	0	0	0	1	2	1	1	0	1	0	0	1	0	0	0	2	0	0	1	1	1	2	0	2	0
734	1	0	1	1	1	1	2	1	0	0	0	0	1	0	0	0	0	1	1	1	2	0	2	2	0	0	0	2	2	1	1	1	1	1	0	2	0	0	0	2	0	1	1	1	1	0	0	2	0
735	1	0	2	0	1	1	2	0	1	0	1	0	0	0	0	0	0	1	1	1	2	0	2	2	0	0	1	2	2	0	1	1	2	1	0	1	1	0	0	2	0	0	1	2	1	0	0	2	1
736	1	0	1	0	0	0	1	0	0	0	1	0	0	0	0	0	0	0	0	2	2	0	2	2	0	0	0	1	2	1	0	0	0	2	0	2	1	0	0	1	0	0	1	2	0	1	1	2	0
737	0	0	1	0	0	0	2	0	0	0	0	1	1	0	1	0	0	2	0	1	1	0	2	2	0	0	0	1	1	1	2	2	2	0	0	0	2	0	0	0	0	0	0	1	0	0	0	2	0
738	1	0	1	0	0	0	1	0	1	0	1	1	0	0	0	0	1	0	1	1	2	0	1	1	1	1	0	2	2	1	1	0	1	1	1	1	1	0	0	1	0	0	0	2	0	0	0	0	2
739	0	0	1	1	0	0	2	0	1	0	0	0	1	1	0	0	0	1	0	1	1	0	2	2	0	0	0	1	2	2	0	1	2	1	0	1	0	0	0	2	1	0	0	2	1	0	0	1	1
740	1	0	1	1	0	0	1	0	2	0	0	1	1	0	0	1	0	0	0	2	2	0	1	1	1	1	0	2	2	1	2	0	1	0	0	1	1	0	0	1	0	1	2	2	0	0	0	2	0
741	1	0	2	0	1	1	2	0	0	0	0	0	1	1	0	0	0	1	1	1	2	1	2	2	0	0	0	2	2	2	0	2	2	0	0	0	1	0	0	1	0	0	0	1	0	1	0	1	1
742	1	0	0	1	0	0	2	0	2	0	0	0	2	1	0	0	0	0	0	2	2	0	1	1	1	1	0	2	2	1	0	1	1	0	0	1	1	0	0	1	0	0	1	2	1	0	0	0	2
743	0	0	1	0	0	0	2	1	0	0	0	1	2	1	0	0	0	0	0	2	2	0	1	1	0	1	0	2	2	1	1	1	0	2	2	2	1	0	0	2	1	0	1	2	0	0	0	1	1
744	1	0	1	0	0	0	2	0	2	0	0	0	2	2	0	0	0	1	1	1	2	0	2	2	0	0	0	2	2	1	1	0	0	2	0	2	1	1	1	1	0	0	0	0	0	0	0	1	1
745	0	0	2	0	1	1	2	0	0	0	1	0	1	1	0	0	1	0	1	1	2	0	0	1	0	1	0	0	2	1	0	0	0	2	1	1	2	0	0	0	0	0	0	2	0	0	1	1	0
746	0	0	1	0	0	0	2	1	0	0	0	0	0	0	0	0	0	1	1	1	1	1	0	1	1	1	0	2	1	1	1	2	1	0	0	0	1	0	0	0	0	0	0	1	0	0	0	2	0
747	1	0	1	0	0	0	2	0	1	0	0	1	1	0	0	0	0	0	2	0	2	0	2	2	0	0	0	2	2	2	0	0	1	1	0	1	2	1	1	1	1	0	1	2	1	0	0	2	0
748	0	0	0	0	0	0	2	1	0	0	0	0	1	1	0	0	1	2	0	2	2	0	1	1	0	1	0	2	2	1	1	0	0	2	1	2	0	0	0	1	0	0	1	1	0	0	0	1	0
749	1	0	1	0	0	0	2	1	0	0	0	0	1	1	0	0	0	2	1	0	1	0	2	2	0	0	0	2	1	1	2	0	1	0	0	1	2	0	1	1	1	0	0	2	0	0	0	1	1
750	1	0	2	0	1	1	2	0	0	0	0	0	2	2	0	0	0	1	2	0	2	0	1	1	1	0	0	2	2	1	0	0	0	2	1	1	2	0	0	0	0	0	1	1	1	2	0	2	1
751	1	0	2	0	1	1	2	0	1	0	0	0	0	0	0	0	0	0	0	2	2	0	1	1	0	1	0	1	2	1	1	0	2	1	0	0	1	0	0	0	0	0	2	2	1	1	0	2	0
752	0	0	2	0	2	2	2	0	0	0	0	0	1	1	0	0	0	1	1	1	1	0	2	2	0	0	0	2	2	2	1	1	1	1	0	1	2	0	0	1	1	0	0	2	0	0	0	0	2
753	0	0	0	1	0	0	1	0	0	0	0	0	0	0	0	0	0	2	1	1	2	0	2	2	0	0	0	1	1	1	1	1	1	0	0	0	2	0	0	0	1	0	1	2	0	0	0	2	0
754	1	0	2	2	0	0	1	0	1	0	0	0	0	0	0	0	0	0	0	2	2	0	2	2	0	0	0	2	1	1	1	1	2	0	0	0	2	0	0	2	1	2	2	2	0	2	0	1	0
755	0	0	2	1	0	0	1	0	2	0	0	0	2	0	1	0	0	1	0	1	1	0	2	2	0	0	0	2	2	1	1	1	1	1	1	2	1	0	0	1	0	0	1	1	1	0	0	1	0
756	0	0	1	0	0	0	1	0	0	0	1	1	1	0	0	0	0	0	0	2	2	0	1	2	0	0	0	2	2	2	0	0	0	2	0	1	1	0	0	1	0	0	0	2	0	0	0	1	2
757	1	0	1	1	1	1	2	0	2	0	0	0	1	1	0	0	1	2	1	1	1	0	2	2	0	0	0	1	2	0	1	1	1	2	0	1	1	0	0	2	1	0	0	1	0	1	0	0	1
758	0	0	1	1	0	0	2	0	0	0	0	1	2	2	0	0	0	1	0	1	1	0	2	2	0	0	0	2	2	2	1	0	1	2	0	1	1	0	0	2	1	0	0	1	0	0	0	0	1
759	0	0	0	1	0	0	2	1	1	0	0	0	0	0	0	0	0	1	0	1	1	0	2	2	0	0	0	2	2	1	2	0	0	2	1	1	1	0	0	1	0	0	0	2	1	1	0	2	0
760	1	0	1	1	0	0	2	0	1	0	1	1	1	1	0	0	0	0	0	2	2	0	2	2	0	1	0	1	2	0	1	2	2	0	0	1	2	0	0	0	0	0	0	2	0	0	0	1	1
761	0	0	1	0	1	1	2	1	0	0	0	0	0	0	0	0	0	1	1	1	2	0	2	2	0	0	0	0	2	0	0	1	0	1	0	2	1	1	1	1	0	0	0	0	1	1	0	2	0
762	0	0	2	0	1	1	2	0	1	0	0	0	1	0	0	0	0	2	2	0	0	0	2	2	0	0	0	2	2	2	0	0	1	1	1	2	2	0	0	1	0	0	1	1	1	2	0	1	1
763	0	0	1	0	1	1	1	0	0	0	1	0	1	0	0	0	0	1	1	1	2	0	2	2	0	0	0	1	2	1	0	1	0	2	0	2	2	0	0	1	1	0	0	2	0	0	0	2	0
764	0	0	2	0	0	0	2	0	1	0	0	0	2	2	0	0	0	2	2	0	0	0	2	2	0	0	0	1	2	1	0	0	0	0	0	1	2	0	0	0	0	0	0	1	0	0	0	1	0
765	1	0	0	0	1	1	1	0	2	0	0	0	1	1	0	0	0	0	1	1	2	0	2	2	0	0	0	1	1	0	1	0	0	0	0	1	2	0	1	2	1	0	0	2	0	0	0	2	0
766	1	0	2	1	0	0	2	0	0	0	1	0	0	0	0	0	0	1	1	1	2	0	1	1	1	1	0	0	1	0	1	0	1	0	0	0	2	0	1	2	1	0	2	2	1	1	0	1	2
767	0	1	2	0	1	1	1	0	0	0	2	0	1	1	0	0	0	1	0	1	1	0	2	2	0	0	0	2	2	1	2	0	1	0	0	1	2	0	1	1	1	0	0	1	0	0	0	2	1
768	0	0	2	0	0	0	1	1	0	0	0	1	1	0	0	1	0	1	1	1	2	0	1	1	1	1	0	2	2	2	1	0	1	2	1	1	2	0	0	0	0	0	1	2	1	0	0	0	2
769	0	0	1	0	0	0	1	0	0	0	1	0	1	0	0	0	0	2	1	1	2	0	1	1	1	1	0	2	2	2	0	0	1	1	0	1	1	0	0	1	0	1	1	2	1	1	0	2	0
770	1	0	1	0	0	0	1	0	0	0	1	1	0	0	0	0	0	2	2	0	1	0	2	2	0	0	0	2	2	1	1	0	1	2	2	2	1	0	0	1	0	0	0	1	0	1	0	1	1
771	0	0	0	0	0	0	1	0	1	0	0	1	1	0	0	0	0	2	0	1	1	0	2	2	0	1	0	1	1	1	1	1	2	0	0	1	1	1	1	0	0	0	1	2	0	0	0	1	0
772	1	0	1	0	0	0	2	0	2	0	0	1	1	0	0	0	0	0	1	1	2	0	2	2	0	1	0	2	2	2	0	1	1	1	0	2	1	1	0	0	0	0	0	1	1	1	0	1	1
773	0	0	2	1	1	1	2	0	1	0	0	0	1	1	0	0	1	2	2	0	1	0	2	2	0	0	0	2	2	2	0	0	1	2	1	2	1	0	0	2	0	0	1	1	1	1	0	2	0
774	0	0	1	0	0	0	1	0	1	0	0	0	0	0	0	1	0	1	1	1	2	0	1	1	1	2	0	2	1	0	2	0	0	2	1	2	0	0	0	2	0	0	1	2	1	0	0	1	1
775	1	0	2	0	2	2	2	0	1	0	0	0	0	0	0	0	0	2	0	2	2	1	2	2	0	0	1	2	2	1	0	1	1	1	0	1	1	0	0	1	0	1	1	1	1	0	0	2	0
776	1	0	2	0	1	1	1	0	1	0	1	0	0	0	0	0	0	2	2	0	0	0	1	1	1	1	0	2	2	1	1	1	1	0	0	2	2	0	0	1	0	1	1	1	0	0	0	0	2
777	0	0	1	0	0	0	2	0	1	0	0	0	0	0	0	0	0	1	0	2	2	0	2	1	1	2	1	1	2	0	0	0	0	1	1	2	1	0	0	0	0	2	2	2	0	0	0	1	1
778	0	0	1	0	0	0	2	1	0	0	0	1	1	0	0	0	0	2	1	0	1	1	2	2	0	0	0	1	1	0	1	0	2	1	0	2	2	0	0	0	0	0	0	2	0	0	0	2	0
779	1	0	2	0	0	0	2	1	0	0	0	1	1	0	0	0	0	0	0	2	2	0	1	1	0	0	0	1	2	1	1	0	1	0	0	1	2	0	1	1	1	0	0	2	1	1	0	2	0
780	1	0	2	0	1	1	1	0	0	0	1	1	1	1	0	0	0	1	0	1	1	1	2	2	0	0	0	2	2	1	2	0	1	1	1	2	1	0	0	1	0	0	1	1	1	1	0	1	1
781	0	0	0	0	0	0	2	0	2	0	0	1	2	2	0	0	0	1	1	1	1	0	2	2	0	0	0	1	1	1	1	1	1	1	0	2	2	1	1	0	0	0	0	1	0	1	0	1	1
782	1	0	2	1	1	1	2	0	1	0	1	1	1	1	0	0	1	2	2	0	2	0	2	2	0	0	0	1	2	1	0	2	1	1	0	1	1	0	0	1	0	0	1	1	1	0	0	2	1
783	1	0	2	0	1	1	2	0	1	0	1	0	0	0	0	0	0	1	1	1	1	0	2	2	0	1	0	1	2	1	0	1	2	1	0	1	1	0	0	1	0	1	1	1	1	0	0	1	0
784	1	0	1	1	1	1	1	0	2	0	0	1	1	0	0	0	1	1	0	2	2	0	2	2	0	0	0	2	1	0	2	2	1	2	1	2	1	0	0	2	0	1	1	2	1	1	0	2	0
785	0	0	0	0	0	0	1	0	1	0	0	0	0	0	0	0	0	1	1	1	2	0	2	2	0	0	0	2	2	1	2	0	1	1	0	1	2	0	0	0	1	0	0	2	0	0	0	2	0
786	1	0	2	0	0	0	2	1	1	0	0	0	0	0	0	0	1	0	1	1	2	0	1	1	0	1	0	2	2	1	1	1	0	2	2	2	2	0	0	1	0	0	0	1	0	0	0	1	1
787	1	0	2	0	0	0	2	1	0	0	0	0	0	0	0	0	0	1	2	0	2	0	2	2	0	0	0	1	1	1	1	0	1	2	1	2	1	0	0	1	0	0	0	2	0	0	0	2	0
788	0	0	1	0	0	0	2	0	0	0	1	1	1	0	0	1	0	0	0	2	2	0	1	2	0	0	0	2	2	2	1	0	1	0	0	1	0	0	0	1	0	0	0	1	0	1	0	1	1
789	0	0	1	1	1	1	2	1	1	0	0	1	2	1	0	0	0	0	0	2	2	0	1	1	0	0	0	2	1	1	1	0	2	0	0	1	2	0	0	0	1	0	0	1	0	0	0	1	1
790	0	0	1	1	0	0	0	0	0	0	1	0	1	1	0	0	0	1	1	1	2	0	2	2	0	0	0	1	1	0	1	0	2	1	0	0	1	0	0	1	0	0	0	1	0	0	0	2	1
791	1	0	2	0	0	0	1	1	0	0	1	0	0	0	0	0	0	1	1	1	2	0	2	2	0	0	0	2	2	2	0	0	0	2	0	2	1	1	1	1	0	0	1	2	1	2	0	1	1
792	1	0	2	1	0	0	2	0	0	0	0	0	1	1	0	0	0	1	0	2	2	0	2	2	0	1	1	2	2	1	0	2	1	0	0	1	2	1	1	1	0	0	1	2	1	1	0	1	1
793	1	0	0	0	0	0	1	0	1	0	0	0	0	0	0	0	0	1	1	0	0	0	1	1	1	1	0	2	2	1	1	1	2	2	1	2	1	0	0	1	0	0	0	0	1	1	0	2	1
794	1	0	1	0	0	0	1	0	0	0	1	0	0	0	0	0	0	1	1	1	2	0	2	2	0	0	0	2	0	0	2	0	1	2	0	2	1	0	0	2	0	0	0	2	0	0	0	2	0
795	0	0	1	0	1	2	2	1	1	0	0	0	0	0	0	0	0	0	1	1	1	0	2	2	0	0	1	2	2	0	1	1	1	2	0	1	0	0	0	1	0	0	1	2	1	1	0	1	1
796	0	0	1	0	0	0	1	1	1	0	1	1	1	0	0	0	0	1	1	1	1	0	2	2	0	0	0	1	1	1	0	0	0	2	0	2	1	0	0	1	0	1	2	2	1	1	0	1	1
797	1	0	1	0	1	1	2	1	1	0	0	0	0	0	0	0	0	1	1	1	1	0	2	2	0	0	1	2	2	1	1	0	0	2	0	2	1	0	0	0	0	0	0	0	0	0	0	1	1
798	0	0	1	0	1	1	1	0	0	0	1	0	0	0	0	0	0	0	0	2	2	0	2	2	0	0	0	2	2	2	0	1	1	2	0	2	1	1	1	1	1	0	1	2	1	0	0	1	0
799	1	0	2	0	0	0	2	0	1	0	0	0	0	0	0	0	0	1	1	0	0	0	2	2	0	1	0	1	2	1	0	1	2	0	0	2	0	0	0	2	0	0	0	2	0	1	0	2	0
800	0	0	0	1	0	0	0	0	0	1	1	0	0	0	0	0	0	0	0	2	2	0	2	2	0	0	0	2	1	1	1	1	1	1	0	1	1	1	1	1	0	0	0	2	0	0	0	1	1
801	0	0	2	0	0	0	2	0	1	0	1	0	0	0	0	0	0	0	0	2	2	0	2	2	0	0	0	2	1	1	1	0	2	1	0	2	2	0	0	1	0	0	1	1	0	0	0	1	2
802	0	0	1	0	0	0	1	1	0	0	1	0	0	0	0	0	0	1	2	0	2	0	2	2	0	0	0	2	2	1	1	1	2	2	1	2	0	0	0	2	0	0	1	2	0	1	0	1	1
803	0	0	2	1	1	1	2	1	0	0	0	0	1	1	0	0	0	1	0	1	1	0	2	2	0	0	0	2	2	1	1	1	1	2	1	2	2	0	1	1	1	0	1	2	1	2	0	2	0
804	0	0	0	0	0	0	1	0	1	0	0	0	2	2	0	0	0	1	1	1	2	1	0	1	1	1	0	2	2	1	2	1	1	0	0	0	0	0	0	1	0	0	0	2	0	0	0	2	0
805	0	0	2	0	1	1	1	0	1	0	1	0	1	1	0	0	0	1	1	1	1	0	1	1	0	0	0	2	2	1	1	0	2	2	0	2	1	0	0	0	0	0	0	2	0	0	0	0	2
806	1	0	1	1	0	0	1	0	1	0	0	0	0	0	0	0	0	2	1	1	2	1	1	2	0	0	0	2	2	1	2	0	2	2	0	2	1	1	1	1	0	0	1	1	1	0	0	2	1
807	1	0	0	0	0	0	2	0	1	0	0	0	1	0	0	0	0	0	0	2	2	0	2	2	0	0	0	1	2	1	0	0	1	0	0	1	1	1	1	0	0	0	0	0	2	1	0	1	1
808	1	0	1	0	0	0	2	0	2	0	0	1	2	1	0	0	0	0	0	2	2	0	1	1	1	1	0	2	2	1	0	1	1	1	0	2	1	0	0	2	0	0	1	2	1	1	0	0	1
809	1	0	2	0	1	1	2	0	1	0	0	0	1	1	0	0	0	2	1	0	2	0	1	1	0	0	0	2	2	2	1	1	1	1	0	2	2	0	0	1	0	0	0	0	0	0	0	1	1
810	1	0	2	1	0	0	1	0	1	0	1	0	0	0	0	0	0	1	1	1	1	0	1	1	1	1	0	2	2	1	2	0	1	1	0	1	1	1	1	0	0	0	0	2	0	0	0	1	1
811	0	0	2	1	0	0	2	0	1	0	0	0	0	0	0	0	0	1	1	1	2	0	2	2	0	0	0	1	1	1	0	2	2	2	1	2	0	0	0	1	0	0	0	1	0	0	0	2	0
812	1	0	2	1	0	0	1	0	2	0	0	1	1	0	0	1	0	1	1	1	2	1	1	1	0	0	0	2	2	2	0	1	1	1	0	2	0	0	0	0	0	0	0	1	1	0	0	2	0
813	0	0	2	0	2	2	2	0	2	0	0	1	1	1	0	0	0	0	0	2	2	0	2	2	0	1	0	1	2	0	1	0	0	2	0	2	2	0	0	1	0	0	0	1	0	0	0	2	0
814	1	0	1	1	0	0	2	0	1	0	0	1	1	1	0	0	0	0	0	2	2	0	2	2	0	1	0	1	2	1	1	1	1	1	0	1	0	0	0	1	0	0	0	1	0	1	0	1	1
815	1	0	2	1	0	0	2	0	1	0	0	0	0	0	0	0	0	2	1	0	0	1	2	2	0	0	0	2	1	1	2	0	0	1	1	2	1	1	0	0	0	0	1	1	1	0	0	2	1
816	1	0	0	0	0	0	1	0	1	0	1	1	1	0	0	1	0	2	2	0	0	0	2	2	0	0	0	2	1	1	1	1	1	0	0	1	0	0	0	1	0	0	1	2	2	2	0	1	1
817	0	0	2	0	0	0	1	0	1	0	0	1	1	1	0	0	0	2	0	1	1	0	1	1	0	0	0	2	2	1	2	0	1	0	0	1	2	0	0	0	0	0	1	2	1	1	0	1	0
818	0	0	0	0	0	0	1	0	0	1	1	0	1	0	0	0	0	0	0	2	2	0	2	2	0	0	0	2	2	1	1	2	2	0	0	0	2	0	0	2	1	0	1	1	1	0	0	2	0
819	1	0	2	0	0	0	2	0	1	0	0	0	1	0	1	0	0	1	1	0	0	0	2	2	0	0	0	1	2	1	0	1	1	1	1	2	2	0	0	1	0	0	0	2	0	0	0	1	1
820	0	1	1	0	1	1	1	0	1	0	1	1	2	1	1	0	0	1	0	2	2	0	1	1	0	0	1	1	1	0	1	1	1	1	0	1	1	0	0	1	0	0	0	2	0	0	0	0	1
821	0	0	1	0	0	0	1	0	1	0	0	1	1	0	0	1	0	0	0	2	2	0	1	1	1	1	1	2	2	1	1	0	1	1	1	2	0	0	0	1	0	0	0	2	0	0	0	2	0
822	0	0	2	1	0	0	2	0	2	0	0	1	1	0	0	1	0	2	1	0	0	0	2	2	0	0	0	2	1	1	1	1	1	1	1	2	0	0	0	1	0	0	0	2	0	0	0	0	2
823	0	0	0	0	0	0	2	0	1	0	0	1	0	0	0	0	0	2	1	0	2	0	1	1	0	0	0	2	2	2	0	0	2	1	0	2	1	1	0	0	0	0	0	1	0	0	0	2	0
824	0	0	1	0	0	0	1	0	1	1	1	0	1	2	0	0	0	1	2	0	1	0	2	2	0	1	1	2	2	0	1	1	1	2	0	2	2	0	0	1	0	0	0	1	0	0	0	0	1
825	0	0	1	0	1	1	1	0	1	1	1	0	1	1	0	0	0	1	0	1	0	0	2	2	0	1	0	2	1	0	2	1	1	1	1	1	2	1	0	0	0	0	0	2	0	0	0	0	2
826	1	0	1	0	0	0	2	1	1	0	0	1	2	2	0	0	0	0	2	0	2	0	2	2	0	0	1	2	2	1	0	0	1	1	0	1	1	1	1	1	0	0	0	2	0	1	0	1	0
827	1	0	2	0	1	1	2	0	0	0	0	1	1	0	0	0	0	0	0	2	2	0	2	2	0	0	0	1	2	1	1	0	0	2	1	2	0	1	1	1	0	0	1	2	1	0	0	1	1
828	1	0	2	1	1	1	2	0	0	0	1	1	1	0	0	1	0	0	0	2	2	0	0	0	0	0	0	2	2	2	0	1	2	1	0	1	1	0	1	2	1	0	0	1	0	0	0	2	1
829	0	1	0	0	0	0	2	0	1	0	1	1	1	0	0	1	0	1	1	1	2	0	2	2	0	0	1	2	2	1	0	0	1	0	0	2	2	0	0	0	0	1	1	2	0	1	0	0	2
830	0	0	1	0	0	0	1	0	1	1	2	0	0	0	0	0	0	0	0	2	2	1	2	2	0	0	0	1	1	1	1	1	2	1	0	1	2	0	0	0	0	0	1	2	0	1	0	2	0
831	0	0	0	1	0	0	1	0	0	0	0	0	0	0	0	0	0	0	0	2	2	0	2	2	0	1	0	2	2	1	2	1	1	1	0	1	1	0	0	1	0	0	0	0	0	0	0	0	1
832	1	0	2	1	0	0	1	0	1	0	0	0	1	1	0	0	0	1	1	1	2	0	2	2	0	0	0	2	2	2	1	1	0	1	0	1	1	1	1	0	0	0	0	1	0	0	0	1	1
833	1	0	2	1	1	1	2	0	1	0	0	0	2	1	1	0	0	1	1	1	2	0	2	2	0	1	0	1	2	0	1	1	1	2	1	1	1	0	0	1	0	0	0	2	0	0	0	0	2
834	0	0	2	1	0	0	2	1	1	0	0	0	1	1	0	0	0	1	1	1	1	0	2	2	0	0	0	1	2	1	0	2	2	0	0	1	1	0	0	1	0	1	1	2	2	0	0	2	1
835	0	0	1	0	0	0	2	0	2	0	0	0	0	0	0	0	0	0	0	2	2	0	2	2	0	0	0	2	2	1	2	1	1	1	0	1	2	0	0	1	0	0	0	1	0	1	0	1	0
836	0	0	1	0	1	1	1	0	1	0	0	0	0	0	0	0	0	1	0	2	2	0	2	2	0	0	0	2	2	2	1	0	0	1	1	1	2	0	0	1	0	0	0	1	0	0	0	0	2
837	1	0	2	1	0	0	2	0	0	0	0	0	1	1	0	0	0	1	1	1	1	0	1	1	1	1	0	2	1	0	1	1	2	0	0	1	1	0	0	1	0	0	0	0	0	0	0	0	2
838	1	0	1	1	0	0	2	0	0	0	0	0	1	1	0	0	0	1	0	1	0	0	1	1	0	1	0	2	2	1	2	0	1	1	0	2	1	0	0	1	0	0	0	2	0	0	0	1	1
839	0	0	2	0	0	0	1	0	1	0	0	1	1	1	0	0	0	1	1	1	2	0	1	1	0	1	0	1	2	0	1	0	1	0	0	2	2	0	0	0	0	1	1	1	1	0	0	1	1
840	1	0	2	0	0	0	2	1	1	0	0	1	2	2	0	0	0	1	1	1	1	0	1	1	1	0	0	2	2	1	0	1	2	1	1	1	1	0	0	2	0	0	1	1	1	1	0	1	1
841	1	0	1	1	1	1	2	1	0	0	0	0	0	0	0	0	0	1	1	1	2	1	1	2	0	0	0	2	2	1	1	0	1	0	0	2	2	0	0	2	1	0	0	1	0	0	0	1	1
842	0	0	1	1	0	0	2	0	0	0	1	1	1	0	1	0	0	0	0	2	2	0	1	1	1	1	0	1	1	1	2	2	1	1	0	1	2	0	1	2	1	0	1	2	1	0	0	1	1
843	1	0	1	1	0	1	2	0	1	0	0	0	0	0	0	0	0	1	1	1	1	0	2	2	0	0	0	1	1	1	0	0	1	2	0	2	2	0	0	0	0	0	0	1	0	1	0	2	0
844	1	0	1	0	0	0	2	1	0	0	0	0	1	2	0	0	0	0	0	2	2	0	0	1	0	0	1	2	2	1	0	0	0	2	0	2	0	0	0	1	0	0	0	0	2	1	0	2	0
845	1	0	1	1	0	0	1	0	2	0	0	1	2	1	0	0	0	1	1	1	2	0	2	2	0	0	0	2	2	1	1	2	1	2	1	2	2	0	0	1	0	0	1	2	1	1	0	1	1
846	0	1	1	1	0	0	2	0	0	0	1	0	0	0	0	0	0	1	1	1	2	0	2	2	0	1	0	2	2	1	2	0	0	2	1	2	1	0	1	2	1	0	0	2	1	1	0	1	0
847	0	0	1	0	0	0	2	0	1	0	0	1	1	2	0	0	0	1	1	1	2	0	1	2	0	0	0	2	2	1	2	0	1	0	0	1	1	0	0	1	0	0	0	1	0	1	0	1	1
848	1	0	1	0	1	1	2	0	1	0	0	0	1	1	0	0	0	1	0	1	1	0	2	2	0	0	0	2	2	2	1	1	1	0	0	1	2	0	0	1	0	1	1	1	0	0	0	0	2
849	1	0	1	1	0	0	2	1	1	0	0	1	1	1	0	0	0	0	0	2	2	0	1	2	0	0	0	2	2	2	1	0	0	2	2	2	1	0	0	0	0	0	0	2	0	0	0	2	0
850	0	0	2	0	0	0	2	0	2	0	0	0	0	0	0	0	0	2	2	0	1	0	2	2	0	1	0	1	2	0	1	1	1	1	0	1	2	0	0	0	0	0	0	1	0	1	0	2	0
851	1	0	2	0	0	0	1	0	0	0	1	0	0	0	0	0	0	2	0	1	1	0	2	2	0	0	0	1	2	1	1	0	1	1	0	2	1	0	0	2	0	0	0	0	0	0	0	1	1
852	1	0	2	0	0	0	0	0	1	1	1	0	0	0	0	0	0	1	1	1	1	0	2	2	0	1	0	1	2	0	1	0	1	1	0	2	2	0	0	1	0	0	0	2	0	1	0	0	2
853	0	1	2	0	0	0	1	0	2	0	0	1	1	0	0	1	0	1	1	1	1	0	1	1	1	1	0	2	2	2	2	0	0	0	0	1	1	0	0	0	0	0	1	1	1	0	0	1	1
854	0	0	1	1	0	0	2	0	1	0	0	0	1	1	0	0	0	0	0	1	1	0	2	2	0	0	0	2	2	2	1	0	1	1	0	2	1	0	0	1	1	0	0	0	0	0	0	2	0
855	0	0	0	0	0	0	1	0	0	0	1	0	0	0	0	0	1	1	0	2	2	0	2	2	0	1	0	1	2	1	1	0	1	1	0	1	2	0	0	1	0	0	0	1	0	0	0	0	2
856	1	1	1	0	0	0	2	1	0	0	0	1	1	0	1	0	0	1	1	1	1	0	2	2	0	0	0	1	2	1	0	1	1	1	1	2	1	0	0	1	0	0	1	2	1	0	0	2	2
857	1	0	1	0	0	0	2	0	0	0	0	1	1	1	0	0	0	1	1	1	1	0	2	2	0	0	0	2	2	1	2	0	1	1	1	1	2	0	1	1	1	0	1	2	0	2	0	1	1
858	1	0	0	0	0	0	2	1	0	0	0	1	2	0	0	1	0	1	1	1	1	0	1	1	1	2	0	2	2	2	0	0	0	1	1	2	2	1	1	1	0	0	0	1	0	0	0	2	0
859	1	0	1	0	0	0	2	1	0	0	0	1	1	0	0	1	0	1	1	1	1	0	2	2	0	0	0	1	2	1	0	2	2	1	1	2	2	0	0	0	0	0	0	1	0	1	0	0	2
860	0	0	1	1	0	0	2	1	1	0	0	2	2	0	1	1	0	2	1	0	1	0	2	2	0	0	1	1	1	0	1	1	1	1	0	1	2	1	1	0	0	0	0	1	0	0	0	1	0
861	1	0	1	0	0	0	1	0	1	0	1	1	2	2	0	0	0	1	1	1	2	0	2	2	0	0	0	0	2	1	0	1	1	2	1	2	2	0	0	1	0	0	0	1	0	1	0	2	0
862	1	0	1	1	0	0	2	0	1	0	1	0	0	0	0	0	0	2	1	0	1	0	1	1	1	1	0	1	2	0	1	1	1	1	0	1	1	0	0	1	0	0	0	1	0	0	0	0	2
863	0	0	2	0	0	0	1	0	1	0	1	0	1	0	0	0	0	0	0	2	2	0	2	2	0	0	0	1	1	1	1	1	2	0	0	0	2	0	0	0	1	1	1	1	1	1	0	1	2
864	1	1	2	0	1	1	2	1	0	0	0	0	1	1	0	0	0	0	0	2	2	0	1	1	0	0	0	2	2	2	0	0	0	1	1	2	1	0	0	2	0	0	0	2	0	1	0	1	2
865	1	0	1	1	0	0	2	0	0	0	0	0	0	0	0	0	0	0	1	1	1	0	1	2	0	0	0	2	1	1	1	0	0	2	0	2	0	0	0	2	0	1	1	1	1	1	0	0	2
866	0	0	0	1	0	0	1	0	1	0	1	1	1	0	0	1	0	2	1	1	2	0	1	1	1	1	0	2	2	2	0	0	1	2	0	1	0	0	0	2	0	0	0	2	0	0	0	1	1
867	0	1	1	0	0	0	1	0	1	0	1	1	2	0	0	1	0	1	1	1	2	0	2	2	0	0	0	1	2	1	0	1	0	1	0	2	1	0	0	1	0	0	0	1	0	1	0	2	1
868	1	0	1	1	0	0	2	1	0	0	0	1	1	1	0	0	0	1	1	1	1	0	2	2	0	0	0	1	1	0	1	1	1	0	0	1	1	0	0	1	1	0	0	0	0	1	0	0	2
869	1	1	2	0	0	0	1	0	0	0	1	1	1	0	0	1	0	1	1	1	1	0	2	2	0	1	0	2	2	1	0	0	1	0	0	2	1	0	0	0	0	1	1	2	1	0	0	0	2
870	0	0	1	0	0	0	1	0	0	1	2	0	0	0	0	0	0	1	0	1	1	0	2	2	0	1	0	2	2	2	1	1	1	1	0	1	1	1	0	0	0	1	1	2	1	0	0	2	0
871	1	0	1	1	0	0	2	0	2	0	0	0	2	1	0	0	1	2	1	1	1	0	2	2	0	1	0	1	2	1	1	0	0	1	0	1	0	0	0	2	0	0	0	2	0	0	0	1	1
872	1	0	1	0	0	0	2	1	1	0	0	0	1	0	0	0	0	1	1	1	1	0	1	1	0	0	1	2	2	1	0	1	1	2	0	2	1	0	0	2	1	0	0	0	1	1	0	2	0
873	1	0	2	2	0	0	2	0	2	0	0	1	1	0	0	1	0	1	0	1	2	0	2	2	0	0	0	1	1	1	1	0	1	1	0	2	2	0	0	0	1	0	1	1	1	1	0	2	0
874	0	0	2	0	1	1	1	0	1	0	0	0	0	0	0	0	0	2	2	0	0	0	2	2	0	0	0	1	2	1	0	1	1	0	0	1	0	0	0	1	0	0	0	2	0	1	0	1	1
875	0	0	1	0	0	0	2	0	2	0	0	1	1	0	0	1	0	1	0	1	1	0	2	2	0	0	0	1	2	1	0	1	1	0	0	1	1	0	0	1	0	0	1	2	1	1	1	2	0
876	1	0	1	0	0	0	2	0	1	0	1	0	0	0	0	0	0	1	1	1	1	0	1	1	0	0	0	1	2	1	0	0	1	1	0	1	1	0	0	1	0	1	1	1	0	0	0	1	2
877	1	0	2	0	1	1	1	0	0	0	2	0	1	1	0	0	0	2	2	0	0	0	2	2	0	0	0	1	2	2	0	2	2	1	1	2	1	0	0	2	0	0	0	1	0	1	0	1	1
878	0	0	1	0	0	0	1	0	0	0	1	0	0	0	0	0	0	0	0	2	2	0	1	1	0	0	0	2	1	1	2	0	1	1	0	1	2	0	1	2	2	0	1	2	1	0	0	2	0
879	0	0	1	0	0	0	2	0	0	0	1	2	2	1	0	0	0	0	1	1	2	0	2	2	0	1	0	1	2	2	1	2	1	0	0	0	1	1	1	1	0	1	2	2	1	1	0	1	1
880	0	0	1	0	0	0	2	0	1	0	0	0	1	1	0	0	0	0	0	1	1	1	2	2	0	0	0	2	2	2	1	0	1	1	0	1	1	0	0	0	0	0	1	2	1	0	0	2	0
881	1	0	2	0	1	1	2	0	2	0	0	0	1	0	1	0	0	1	0	1	1	0	2	2	0	0	0	2	2	2	0	0	1	1	1	1	1	0	0	2	0	0	1	2	1	0	0	2	0
882	1	0	1	0	0	0	1	0	0	0	1	0	0	0	0	0	0	1	1	1	1	0	1	1	0	0	0	2	2	2	0	0	1	1	0	2	0	0	0	2	0	0	1	2	0	0	0	0	2
883	0	0	1	1	0	0	2	1	1	0	0	0	1	1	0	0	0	1	0	1	0	0	2	2	0	0	0	2	2	2	1	1	1	1	0	1	0	0	0	1	0	0	1	2	0	0	0	1	1
884	1	0	2	1	0	0	2	0	1	0	0	1	1	1	0	0	0	1	1	1	1	0	1	1	0	1	0	1	2	0	1	2	2	0	0	1	2	0	0	1	0	0	1	2	1	1	0	1	1
885	0	0	2	1	0	0	2	0	1	0	1	0	1	1	0	0	0	0	0	2	2	0	2	2	0	0	0	1	1	1	0	0	1	0	0	2	2	0	1	2	2	0	1	1	1	0	0	2	0
886	1	0	2	1	0	0	1	1	0	0	1	0	1	0	0	0	0	2	2	0	1	0	1	1	0	1	0	2	2	2	1	1	0	1	0	1	2	0	0	1	0	0	1	1	1	0	0	0	2
887	0	0	1	0	1	1	2	0	2	0	0	0	1	1	0	0	0	1	2	0	1	0	2	2	0	1	0	1	2	1	0	1	1	1	0	1	0	0	0	2	0	0	0	2	0	1	0	0	1
888	0	1	2	0	0	0	1	0	1	0	0	0	1	0	1	0	0	1	0	1	1	0	2	2	0	1	0	2	1	0	2	1	2	1	0	1	1	1	0	0	0	0	1	2	1	1	0	1	1
889	0	1	1	0	0	0	2	0	0	0	1	0	1	1	0	0	1	2	0	1	1	0	0	0	1	1	0	2	1	1	1	0	0	2	2	2	2	0	0	0	0	0	0	1	0	0	0	0	2
890	0	0	2	0	0	1	2	0	1	0	1	1	1	0	0	0	0	1	1	1	1	0	2	2	0	0	0	1	1	1	1	1	0	1	0	1	0	0	0	1	0	0	1	2	1	0	1	1	0
891	0	0	1	0	0	0	2	0	1	0	0	1	1	0	0	0	1	2	1	0	1	0	2	2	0	0	0	2	2	2	0	0	2	0	0	1	1	1	0	0	0	0	0	1	0	0	0	2	0
892	0	0	2	0	0	0	2	0	1	0	0	0	0	0	0	0	0	0	0	2	1	0	1	1	0	0	0	2	2	2	1	0	0	2	0	2	1	0	0	1	0	0	1	2	0	0	0	2	0
893	1	0	1	0	0	0	1	0	0	0	1	1	1	1	0	0	0	1	1	1	1	0	2	2	0	1	0	2	2	2	0	0	0	2	1	2	2	0	0	0	1	0	1	1	1	2	0	1	1
894	0	0	1	0	0	0	2	0	1	0	0	0	2	2	0	0	0	1	1	1	2	0	2	2	0	0	0	2	2	2	0	0	1	0	0	2	1	0	0	1	0	1	1	1	1	0	0	1	2
895	0	0	1	0	0	0	2	0	2	0	0	0	1	0	0	0	0	0	0	2	2	0	2	2	0	0	0	2	1	1	2	1	1	1	1	1	1	0	0	0	0	0	0	1	0	0	0	2	0
896	0	0	1	0	0	0	2	0	1	0	0	0	0	0	0	0	0	1	0	1	1	0	2	2	0	0	0	2	2	1	0	1	1	2	1	2	1	0	0	1	0	0	0	1	0	1	0	2	1
897	1	0	1	0	0	0	2	0	0	0	0	0	0	0	0	0	0	0	0	2	2	0	2	2	0	0	0	1	2	1	0	0	0	2	0	2	1	0	0	1	0	0	0	1	0	0	0	1	1
898	1	0	1	0	0	0	1	0	0	0	1	1	1	0	1	0	0	2	0	1	1	0	2	2	0	0	0	1	1	1	0	1	0	2	1	2	1	0	0	2	0	0	2	2	1	1	0	1	0
899	0	0	2	0	0	0	2	0	0	0	1	0	1	1	0	0	0	0	0	2	2	0	2	2	0	0	0	2	2	1	2	0	0	1	0	1	1	0	0	2	0	0	2	2	0	1	0	1	1
900	1	0	2	1	0	0	2	0	2	0	0	0	1	1	0	0	0	0	0	2	2	0	2	2	0	0	1	2	2	1	0	1	1	1	1	1	1	0	0	2	1	0	0	2	0	1	0	1	1
901	0	0	0	0	0	0	2	0	1	0	0	0	2	0	1	0	0	1	1	1	2	0	1	2	0	0	2	2	2	0	1	1	2	1	0	1	2	0	0	1	0	1	1	2	1	0	0	2	0
902	1	0	2	0	1	1	2	0	1	0	0	0	0	0	0	0	0	1	1	1	2	0	0	1	0	1	0	1	1	1	0	0	0	2	1	2	1	0	0	1	0	0	0	1	0	1	0	1	1
903	1	0	2	0	1	1	1	0	0	0	2	1	2	1	0	0	0	1	1	1	2	0	2	2	0	0	0	1	2	0	0	0	0	2	0	2	1	0	0	2	0	0	0	2	1	0	0	2	0
904	1	0	2	0	1	1	1	0	0	0	1	1	1	0	0	0	0	0	0	2	2	0	2	2	0	1	0	2	2	2	0	1	2	2	1	2	1	0	0	2	0	0	0	1	2	1	0	1	1
905	0	1	0	0	0	0	2	0	0	0	0	0	1	1	0	0	0	2	0	1	1	0	2	2	0	0	0	1	2	0	1	2	2	0	0	1	1	0	0	1	0	0	1	2	1	0	0	1	1
906	1	0	2	1	0	0	2	0	0	0	1	0	1	0	1	0	0	2	2	0	1	0	1	1	1	1	0	1	2	0	1	0	0	2	0	2	1	0	0	1	0	0	0	2	1	1	0	0	2
907	0	0	1	0	0	0	2	0	0	0	0	0	0	0	0	0	0	1	1	1	1	0	1	1	1	1	0	2	2	2	1	1	1	1	0	1	2	0	0	1	0	0	0	2	0	0	0	0	2
908	1	0	1	0	0	0	1	0	0	0	1	0	0	0	0	0	0	0	2	0	2	0	1	1	1	1	0	2	2	2	0	1	1	1	0	1	1	0	0	1	0	0	1	1	1	1	0	1	1
909	1	0	1	0	0	0	2	0	1	0	0	0	0	0	0	0	0	2	2	0	0	0	2	2	0	0	0	0	2	0	0	0	1	1	0	2	1	0	0	2	0	1	1	2	1	0	0	1	2
910	1	0	1	1	0	0	1	0	0	0	1	0	1	1	0	0	0	0	1	1	2	0	1	1	0	0	0	2	2	1	2	1	1	1	0	1	0	0	0	1	0	0	0	0	0	0	0	1	1
911	0	0	1	0	0	0	2	0	0	0	0	1	1	1	0	0	0	1	2	0	1	0	2	2	0	1	0	2	2	1	2	1	0	2	1	2	1	0	0	0	0	0	0	1	0	0	0	0	0
912	1	0	2	0	1	1	2	0	1	0	0	1	1	0	0	1	0	1	1	1	1	0	2	2	0	0	0	1	2	1	0	2	2	2	1	2	0	0	0	2	0	0	1	2	1	0	0	1	1
913	1	0	2	1	0	0	2	0	2	0	0	1	1	0	0	1	0	1	0	1	1	0	2	2	0	0	0	0	1	0	1	1	1	2	1	2	1	0	0	2	0	1	1	2	0	1	0	2	0
914	0	0	2	0	1	1	2	1	0	0	0	0	1	1	0	0	0	2	2	0	0	0	2	2	0	0	0	2	2	2	0	1	1	1	0	1	1	0	0	1	0	0	1	2	1	0	0	2	1
915	1	0	1	0	0	0	2	0	2	0	0	0	1	1	0	0	0	1	1	1	2	0	0	1	0	0	0	1	1	1	1	0	2	0	0	0	1	0	0	1	0	0	0	1	0	1	0	1	0
916	0	0	0	0	0	0	2	0	0	0	1	0	0	0	0	0	0	1	0	1	0	0	2	1	1	2	0	2	2	1	2	0	2	0	0	1	2	0	0	0	0	0	0	1	1	1	0	0	2
917	1	0	2	1	0	0	2	1	0	0	0	0	0	0	0	0	0	1	0	1	0	0	2	2	0	0	0	2	2	1	2	1	1	1	0	2	2	0	0	1	0	1	1	2	0	2	0	0	2
918	1	0	2	0	0	0	2	1	1	0	0	0	0	0	0	0	0	0	0	2	2	0	2	2	0	1	0	1	1	1	1	1	1	1	0	1	1	0	0	1	0	0	0	2	0	1	0	1	1
919	1	0	0	0	0	0	1	1	0	0	0	0	0	0	0	0	0	0	0	2	2	0	2	2	0	0	0	2	2	2	0	0	0	2	0	2	1	0	0	2	1	0	1	2	0	0	0	2	0
920	1	0	1	0	0	0	2	1	0	0	0	0	0	0	0	0	0	0	0	2	2	1	2	2	0	0	0	2	2	2	1	1	1	0	0	1	2	0	0	1	0	1	1	2	0	2	0	1	1
921	0	1	1	0	0	0	1	0	1	0	0	0	1	1	0	0	0	1	1	1	1	0	1	1	1	1	0	2	2	2	0	0	1	0	0	0	2	1	1	0	0	0	0	2	0	0	0	1	1
922	1	0	2	1	0	0	1	0	1	0	1	1	1	0	0	1	0	2	2	0	0	0	1	1	0	1	0	1	2	1	0	0	1	0	0	1	1	0	0	2	0	0	1	1	1	1	0	2	0
923	1	0	0	0	0	0	1	0	0	0	1	1	2	2	0	0	0	1	2	0	2	0	1	2	0	0	1	2	2	2	0	0	0	2	0	2	1	0	0	2	0	0	1	1	1	0	0	2	0
924	1	1	1	0	0	0	1	0	1	0	1	0	1	1	0	0	0	2	1	0	1	0	2	2	0	0	0	1	1	1	1	0	1	0	0	0	2	0	0	0	0	1	2	2	1	1	0	1	0
925	0	0	2	0	0	0	2	0	0	0	1	0	0	0	0	0	1	2	0	2	2	0	2	2	0	0	0	2	0	0	2	1	1	1	0	1	2	0	0	0	1	0	1	2	2	2	0	2	1
926	1	0	2	1	0	0	1	1	0	0	0	0	0	0	0	0	0	1	1	1	2	0	2	2	0	0	0	2	1	1	1	1	1	2	0	2	1	1	1	1	0	0	1	2	0	1	0	0	2
927	0	1	1	1	0	0	2	1	0	0	0	0	1	1	0	0	0	0	1	1	2	0	2	2	0	0	1	2	2	1	0	0	1	2	1	2	2	0	0	0	0	0	0	2	0	1	0	2	0
928	1	0	1	0	0	0	1	0	0	0	1	0	0	0	0	0	0	1	1	0	0	0	2	2	0	0	0	2	2	2	0	0	1	2	2	2	0	0	0	1	0	0	1	2	1	1	0	2	0
929	1	0	1	0	0	0	2	0	0	0	0	0	1	1	0	0	0	0	1	1	2	0	2	2	0	0	0	2	2	1	2	2	1	1	0	1	2	0	0	0	1	0	0	1	0	0	0	0	2
930	0	0	2	0	0	0	2	0	1	0	0	0	2	2	0	0	0	1	0	2	2	0	2	2	0	0	0	2	1	1	1	1	1	0	0	0	0	0	0	1	0	0	0	2	1	1	0	0	1
931	0	0	0	1	0	0	1	0	2	0	0	0	1	0	0	0	0	0	1	1	1	0	2	2	0	0	0	2	1	1	1	0	1	0	0	1	1	0	0	1	0	0	0	2	0	0	0	2	0
932	1	0	1	0	0	1	1	0	0	1	2	0	1	1	0	0	0	1	0	1	1	0	1	1	1	1	1	2	2	1	0	1	1	1	0	2	1	0	0	2	0	0	0	1	1	0	0	2	0
933	0	1	1	0	0	0	1	0	0	0	1	0	1	0	0	0	1	2	2	0	1	0	2	2	0	0	0	2	2	1	2	0	0	2	0	2	1	0	0	1	0	0	0	1	0	0	0	1	1
934	1	0	1	0	0	0	2	0	0	0	0	1	2	1	0	1	0	2	0	1	1	0	2	2	0	1	0	2	2	1	1	0	0	2	0	2	1	0	0	1	0	1	1	1	1	0	0	2	0
935	0	0	0	0	0	0	2	1	0	0	0	1	1	0	0	1	0	0	0	2	2	0	2	2	0	1	0	1	2	1	1	1	1	1	0	1	1	0	0	1	0	0	0	1	0	1	0	0	1
936	1	0	2	1	0	0	1	0	1	0	1	0	0	0	0	0	0	1	0	2	2	0	1	1	0	0	0	1	1	0	1	1	1	2	0	2	2	0	1	2	1	0	0	0	0	0	0	1	1
937	1	1	2	0	1	1	2	1	0	0	0	1	1	0	0	1	0	1	1	1	1	0	0	0	1	1	0	2	2	1	1	1	1	1	1	1	1	0	0	1	1	1	1	1	0	1	0	2	0
938	1	0	2	0	0	0	2	0	0	0	0	1	1	2	0	0	0	0	0	2	2	0	2	2	0	0	0	1	2	1	0	0	1	2	1	1	2	0	0	0	0	2	2	2	0	0	0	1	1
939	1	0	1	1	0	0	2	0	0	0	1	1	1	0	0	1	0	2	2	0	0	0	2	2	0	0	0	2	1	1	2	0	1	1	1	1	1	1	1	1	0	0	0	2	0	0	0	1	1
940	1	0	1	0	0	0	2	0	1	0	0	0	0	0	0	0	0	1	1	1	1	0	2	2	0	0	0	2	2	2	1	0	2	1	0	2	1	0	0	2	0	0	0	1	0	0	0	0	2
941	0	0	0	0	1	1	2	1	0	0	0	0	1	0	0	0	0	1	1	1	2	0	2	2	0	1	0	2	2	1	2	0	0	1	0	0	0	0	0	1	0	0	0	0	1	0	0	1	1
942	0	0	0	1	0	0	1	1	0	0	0	1	1	0	0	0	0	1	1	1	1	0	2	2	0	1	0	1	1	0	2	1	1	1	0	1	1	0	0	1	0	1	1	1	1	0	0	2	0
943	1	0	2	2	0	0	2	1	0	0	0	1	1	0	0	1	0	1	1	1	2	0	1	1	1	2	0	1	2	0	1	0	1	1	1	1	0	0	0	2	0	0	0	2	0	0	0	2	1
944	0	0	2	0	0	0	2	0	0	0	1	0	0	0	0	0	0	0	0	2	2	0	2	2	0	1	0	2	2	2	0	0	1	1	1	2	1	0	0	2	0	2	2	2	1	0	0	1	1
945	0	1	2	0	0	0	2	0	2	0	0	0	1	0	1	0	0	1	1	1	1	0	2	2	0	0	0	2	2	2	1	2	2	0	0	1	1	0	0	1	0	0	0	1	0	0	0	1	1
946	1	0	0	0	0	0	1	0	1	0	0	1	2	2	0	0	0	1	1	1	1	0	2	2	0	0	1	1	1	0	1	2	2	0	0	1	0	0	0	2	0	0	0	1	0	1	0	1	1
947	0	0	2	1	0	0	1	0	0	0	0	1	1	0	0	0	0	1	1	1	1	0	2	2	0	0	1	2	2	2	0	0	1	2	1	2	1	1	1	1	0	0	0	2	1	0	0	1	1
948	0	0	0	1	0	0	0	0	0	0	2	1	2	1	0	1	0	2	1	1	2	0	1	1	1	1	0	2	1	1	2	0	1	1	0	1	1	0	0	1	0	0	0	0	0	0	0	0	1
949	1	0	1	0	1	1	1	0	0	0	1	0	0	0	0	0	0	0	0	2	2	1	2	2	0	0	0	2	1	1	2	1	1	0	0	2	0	0	0	2	0	0	0	1	0	1	0	1	1
950	1	0	0	0	0	0	2	1	1	1	0	0	0	0	0	0	0	0	0	2	2	0	2	2	0	1	0	2	1	1	2	0	1	1	0	2	2	1	1	0	0	0	1	1	1	1	0	1	1
951	0	0	2	1	0	0	1	0	1	0	1	1	1	0	0	1	0	1	2	0	2	0	2	2	0	0	0	2	2	2	0	1	0	2	2	2	1	0	0	0	0	0	0	2	0	0	0	1	1
952	1	0	2	1	0	0	1	0	1	0	1	1	1	0	0	1	0	1	0	1	0	0	2	2	0	1	0	2	2	2	1	2	1	2	0	2	0	0	0	1	0	0	1	2	0	1	0	2	0
953	0	0	0	0	0	0	1	0	0	0	1	1	2	2	0	0	0	0	0	2	2	0	1	1	1	1	1	1	2	0	0	2	2	0	0	1	2	0	0	1	0	0	0	0	0	0	0	1	1
954	0	0	1	0	1	1	1	0	0	0	1	0	1	1	0	0	0	2	1	1	2	0	2	2	0	0	1	2	2	1	0	1	1	1	0	2	0	0	0	2	0	0	0	1	0	0	0	0	1
955	0	0	2	0	0	0	1	0	1	1	1	1	2	2	0	0	0	1	1	1	1	0	2	2	0	1	0	2	2	2	1	1	1	1	1	1	0	0	0	1	0	0	1	1	1	2	0	1	1
956	0	0	2	0	0	0	1	0	0	1	1	0	1	1	0	0	0	0	0	2	2	0	2	2	0	0	0	2	2	2	0	0	1	0	0	1	0	0	0	1	0	0	0	2	0	0	1	1	0
957	1	0	1	0	0	0	2	1	0	0	0	1	2	1	0	0	0	1	0	1	1	0	1	1	0	0	0	0	2	0	0	2	1	1	0	1	1	0	0	1	0	0	0	2	0	0	0	1	1
958	1	0	2	0	1	1	2	0	1	0	0	0	0	0	0	0	0	0	0	2	2	0	2	2	0	0	0	1	2	1	0	1	2	0	0	1	1	0	0	1	0	0	0	1	0	0	0	1	2
959	0	0	1	0	1	1	2	0	1	0	0	0	1	1	0	0	1	2	1	0	1	0	2	2	0	0	0	2	2	2	0	1	1	1	0	2	1	0	0	1	1	1	1	2	0	1	0	1	1
960	0	0	2	0	0	0	1	1	0	1	1	0	1	0	1	0	0	0	0	2	2	0	2	2	0	0	0	0	1	0	1	0	0	2	0	1	1	0	0	0	0	0	0	0	0	0	0	2	0
961	1	0	1	1	1	1	1	0	0	0	1	0	1	1	0	0	0	1	1	0	0	0	2	2	0	0	0	2	1	1	2	0	0	2	1	2	0	0	0	1	0	1	1	1	1	0	0	0	2
962	1	0	1	1	0	0	2	0	1	0	1	0	0	0	0	0	0	1	1	1	2	0	2	2	0	0	0	2	2	2	0	0	0	2	1	2	0	0	0	2	0	0	0	0	2	1	0	1	1
963	1	0	1	1	0	0	2	0	2	0	0	0	1	0	1	0	0	0	0	1	1	1	2	2	0	0	0	2	1	1	1	2	2	2	1	2	0	0	0	2	0	0	1	2	1	0	0	1	1
964	1	0	0	0	0	0	1	1	0	0	1	1	1	0	0	1	0	0	0	2	2	0	2	2	0	0	0	2	2	2	1	1	0	2	1	2	1	1	1	0	0	0	1	1	1	2	0	2	0
965	1	0	1	0	0	0	2	0	2	0	0	0	0	0	0	0	0	0	0	1	1	0	2	2	0	0	0	2	2	2	0	0	1	1	1	2	0	0	0	2	0	0	0	1	0	1	0	0	0
966	1	0	2	1	0	0	1	0	0	0	1	1	1	0	0	1	0	0	0	2	2	0	1	2	0	0	0	1	2	1	0	0	0	2	1	2	1	0	1	2	1	1	1	1	0	0	0	2	0
967	0	0	2	1	0	0	1	0	0	0	0	2	2	2	0	0	0	0	0	2	2	0	1	1	0	0	1	2	2	1	0	0	1	1	0	1	2	0	1	1	1	0	0	1	0	0	0	0	2
968	0	0	1	1	1	1	2	0	1	0	0	1	2	1	0	0	0	0	1	1	2	0	2	2	0	0	0	2	2	1	2	2	1	2	1	2	1	0	0	2	0	0	1	2	1	2	0	1	1
969	1	0	1	1	0	0	1	0	0	0	1	0	1	1	0	0	0	0	0	2	2	0	2	2	0	0	0	2	2	2	1	1	1	2	0	1	0	0	0	2	0	0	0	2	0	1	0	2	0
970	0	0	2	1	0	0	2	0	0	1	0	0	0	0	0	0	1	2	2	0	2	0	1	1	0	0	1	2	2	1	0	1	1	2	0	2	1	0	0	1	0	0	0	2	0	0	0	1	1
971	0	0	2	0	0	0	2	0	1	0	0	0	0	0	0	0	0	0	0	2	2	0	0	1	1	1	0	2	2	2	0	0	1	2	1	1	2	0	1	1	1	0	1	1	1	0	0	2	1
972	0	0	1	1	0	0	2	1	0	0	0	0	1	1	0	0	0	0	0	2	2	0	0	1	0	0	0	2	1	1	1	0	0	1	1	1	1	0	0	1	1	0	1	1	1	0	0	2	0
973	1	0	1	0	1	1	1	1	0	0	0	0	1	0	0	0	0	2	2	0	1	0	2	2	0	0	0	2	2	2	0	1	0	2	0	2	2	0	0	2	0	0	0	2	0	0	0	0	1
974	0	0	1	0	0	0	1	0	0	1	1	1	1	2	0	0	0	2	0	1	1	0	2	2	0	0	0	2	2	2	1	0	1	2	1	1	2	0	0	1	0	0	0	2	0	0	0	2	0
975	1	0	0	0	0	0	1	0	2	0	0	0	0	0	0	0	0	1	1	1	2	0	2	2	0	0	0	2	2	2	0	1	1	1	0	1	2	0	0	0	0	1	1	1	1	0	0	2	0
976	1	0	2	0	1	1	2	0	2	0	0	0	0	0	0	0	0	0	0	1	1	0	2	2	0	1	1	2	2	1	0	1	1	2	1	1	1	0	0	2	0	0	0	0	0	0	0	0	2
977	1	0	1	0	0	0	2	1	1	0	0	0	2	2	0	0	0	1	2	0	2	0	2	2	0	0	0	2	1	1	2	0	1	2	0	2	0	0	0	2	0	0	0	2	0	1	0	1	1
978	1	0	1	2	0	0	1	1	0	0	1	0	0	0	0	0	0	1	0	2	2	0	2	2	0	0	0	2	2	2	0	0	1	1	0	1	2	0	0	0	0	1	1	1	1	0	0	1	1
979	0	0	0	0	0	0	2	0	0	0	1	0	0	0	0	0	0	1	2	0	1	1	1	2	0	0	0	1	1	1	1	2	1	2	0	2	1	0	0	1	0	0	0	1	0	0	0	0	2
980	0	0	0	1	0	0	2	1	0	0	0	0	0	0	0	0	0	0	0	2	2	0	2	2	0	0	0	1	2	1	0	1	1	1	0	1	1	0	0	1	1	0	2	2	1	1	0	2	0
981	1	0	2	1	0	0	2	0	2	0	0	0	0	0	0	0	0	2	1	1	2	0	2	2	0	0	0	2	2	1	1	0	0	2	0	2	2	0	0	2	1	0	0	2	1	1	0	2	1
982	1	0	1	0	0	0	1	0	0	0	1	0	0	0	0	0	0	1	0	2	2	0	1	2	0	0	0	2	2	1	2	0	1	1	0	1	1	0	0	0	0	2	2	2	0	0	0	2	0
983	0	0	2	1	0	0	2	1	0	0	0	0	0	0	0	0	0	0	0	2	2	0	2	2	0	0	2	2	2	0	1	0	1	1	0	1	0	0	0	1	0	0	0	2	0	0	0	1	1
984	1	0	2	1	0	0	2	1	0	0	0	0	0	0	0	0	0	2	0	0	0	0	1	1	0	0	1	2	2	1	0	0	1	1	0	1	2	0	0	1	0	0	1	2	1	0	1	0	1
985	1	0	2	1	1	1	2	1	0	0	1	0	1	1	0	0	0	1	0	1	2	0	2	2	0	0	0	2	2	2	1	1	2	0	0	0	1	1	0	0	0	0	0	2	0	0	0	1	1
986	1	0	1	1	0	0	2	0	1	0	1	0	0	0	0	0	0	1	1	1	1	0	1	1	1	1	0	2	1	1	2	1	1	1	0	2	1	0	0	1	1	2	2	2	0	0	0	1	0
987	0	0	1	0	0	0	1	0	0	0	1	1	1	0	0	0	0	1	1	1	1	0	1	1	0	0	0	2	2	2	0	0	2	2	0	2	1	0	0	2	0	0	0	1	0	1	0	1	0
988	1	0	0	0	0	0	2	0	1	0	0	0	1	0	0	0	0	1	1	1	1	0	2	2	0	0	0	2	1	1	2	1	2	0	0	0	1	1	0	0	0	0	0	2	0	2	0	2	0
989	0	0	1	0	0	0	2	1	0	0	0	1	1	1	0	0	0	1	1	0	0	0	1	1	0	0	0	2	2	1	1	1	1	2	1	2	1	1	1	1	0	1	1	1	1	0	0	2	0
990	1	0	1	0	0	0	2	0	2	0	0	0	1	1	0	0	0	2	1	1	2	0	1	1	0	1	1	2	2	1	0	2	2	0	0	1	2	0	0	1	0	0	0	1	0	0	0	1	1
991	0	0	1	1	0	0	2	0	2	0	0	1	1	1	0	0	0	2	1	0	1	0	2	2	0	0	0	2	2	2	0	0	2	1	0	2	2	0	0	1	0	0	1	2	1	1	0	1	1
992	1	0	2	1	0	0	1	0	1	1	1	0	2	2	0	0	0	1	1	1	2	0	2	2	0	2	0	2	2	2	1	0	1	0	0	1	1	0	0	1	0	0	0	0	1	1	0	2	1
993	1	1	1	0	0	0	2	0	1	0	0	0	1	2	0	0	0	1	1	1	2	0	2	2	0	0	0	2	2	2	0	0	1	1	0	2	1	0	0	1	0	1	2	2	1	1	0	2	0
994	1	0	2	0	0	0	1	0	0	0	1	2	2	1	0	0	1	1	1	1	2	0	2	2	0	0	0	2	2	1	2	1	1	1	1	1	1	0	0	2	0	0	1	2	0	0	0	1	1
995	0	0	2	1	0	0	1	0	0	0	1	0	0	0	0	0	0	2	1	0	2	0	1	1	1	1	0	0	1	0	1	1	2	1	0	1	1	0	0	0	0	1	1	1	1	0	0	0	1
996	0	0	2	1	0	0	2	0	2	0	0	0	0	0	0	0	0	0	0	2	2	0	1	1	1	1	0	2	2	2	1	2	2	0	0	1	1	1	1	1	0	1	1	1	0	0	0	2	0
997	1	0	0	1	0	0	2	1	1	0	0	0	0	0	0	0	0	1	1	1	2	0	2	2	0	0	0	1	1	1	2	0	0	2	0	2	1	0	0	1	0	1	1	2	1	1	0	1	1
998	1	0	2	0	0	0	1	0	1	0	1	1	2	2	0	0	0	0	0	2	2	0	2	2	0	0	0	1	2	1	0	0	1	0	0	1	0	0	0	1	0	1	1	1	1	0	0	1	1
999	1	0	1	1	0	0	2	0	0	0	0	0	1	1	0	0	0	1	0	1	1	0	1	1	1	1	0	1	2	0	1	0	1	1	0	2	1	0	0	2	0	0	2	2	1	1	0	2	1
1000	1	0	2	1	0	0	2	1	0	0	0	0	0	0	0	0	0	0	0	2	2	0	2	2	0	0	0	2	1	1	2	0	1	1	0	1	1	0	0	1	0	1	1	2	0	0	0	1	0
[truncated: 952 more columns]
