# Supplementary material for: KNN-MDR: a learning approach for improving interactions mapping performances in genome wide association studies
Source: BMC Bioinformatics. 2017 Mar 21;18:184. doi: 10.1186/s12859-017-1599-7 (PMC5361736; doi:10.1186/s12859-017-1599-7)
Supplement: Supplementary file 2 — The data set(s) supporting the results of Table 1. (ZIP 22742 kb) [file 12859_2017_1599_MOESM2_ESM.zip › Nouveau dossier/S83/mkallsimul.dat]

1	0	1	0	0	0	1	1	1	2	2	0	1	2	1	1	1	0	1	0	2	1	0	2	0	0	1	2	2	2	2	1	1	2	0	0	2	1	0	0	2	2	0	1	2	1	2	0	0	1
2	1	1	0	0	0	1	0	0	2	1	0	0	1	0	0	0	0	0	1	1	1	1	2	0	0	0	2	2	2	2	0	2	1	0	1	1	1	0	2	0	0	0	2	2	1	1	0	0	1
3	0	2	0	0	0	1	0	0	1	1	1	0	0	0	0	0	0	0	0	1	2	0	2	0	1	1	1	2	2	2	0	0	0	0	0	2	2	0	1	2	2	0	0	1	0	0	1	0	1
4	0	1	0	0	0	1	0	0	2	2	0	1	2	0	1	0	0	1	1	0	2	1	2	0	0	2	2	2	2	1	1	1	2	0	0	2	1	0	0	2	2	0	0	1	0	0	0	0	1
5	0	1	0	0	0	1	2	0	1	0	2	0	0	0	0	0	0	0	1	0	1	1	1	1	1	0	0	1	2	1	0	0	2	0	1	1	2	0	0	1	1	0	0	2	0	0	1	0	1
6	0	2	0	0	0	1	1	1	2	1	0	1	1	0	1	0	0	1	1	1	1	1	2	0	0	0	2	2	1	1	0	0	2	0	1	1	2	0	1	1	1	0	1	2	0	2	0	1	1
7	0	1	0	0	0	2	1	0	2	1	1	0	0	0	0	0	0	0	0	1	0	1	2	0	0	0	1	2	2	1	1	0	1	1	0	2	1	0	0	2	2	0	0	1	0	1	0	0	1
8	0	1	0	0	0	1	2	0	0	0	2	0	1	0	0	0	0	0	1	1	1	0	1	0	0	0	2	2	2	2	0	1	0	0	1	1	1	0	1	1	1	0	0	1	0	0	0	0	1
9	1	2	0	0	0	1	0	0	2	2	0	1	1	0	1	0	0	0	0	1	1	0	2	0	0	1	2	2	2	2	0	0	0	1	2	1	1	0	1	1	1	1	0	1	1	0	0	0	1
10	1	1	1	1	1	1	2	0	0	0	1	0	2	0	2	1	0	1	2	0	2	0	2	0	0	1	1	1	2	1	0	1	1	1	1	2	1	0	1	1	1	0	0	2	0	0	0	0	1
11	0	1	0	0	0	2	1	0	1	1	2	0	1	0	0	0	1	1	1	1	1	0	2	0	1	2	2	2	1	1	0	0	2	0	0	2	2	0	1	1	1	1	0	2	1	0	0	1	1
12	1	0	0	0	0	2	1	0	2	1	0	0	0	0	1	1	0	0	2	0	2	0	2	0	0	1	1	2	0	0	0	1	1	1	1	1	1	0	0	2	2	0	1	1	0	0	0	0	1
13	0	1	0	0	0	1	1	0	1	1	1	0	1	0	0	0	0	1	0	1	2	1	2	0	0	0	2	2	2	2	1	0	0	0	0	2	2	0	2	1	0	1	0	2	0	2	0	0	1
14	0	2	0	0	0	0	0	0	2	1	0	0	1	0	0	0	0	0	0	1	0	0	2	0	0	1	1	1	2	1	0	1	2	1	0	2	2	1	1	1	0	0	0	2	0	0	0	0	1
15	0	2	0	0	0	0	1	1	2	2	0	0	2	0	1	1	0	0	2	0	2	0	2	0	0	1	1	0	1	0	0	2	1	0	1	1	1	0	0	1	1	1	0	2	0	1	0	0	1
16	0	0	1	0	1	1	1	0	1	1	1	0	0	0	0	0	0	0	2	0	2	1	0	1	1	1	1	1	2	0	1	2	1	0	2	0	0	0	0	2	2	0	1	2	1	1	0	0	1
17	1	0	0	0	0	1	1	0	1	1	1	0	1	0	0	0	1	1	1	0	1	0	1	1	2	2	1	1	2	1	0	0	1	0	1	1	2	0	2	0	0	0	1	1	1	2	0	1	2
18	0	2	0	0	0	1	0	0	2	1	0	1	0	0	0	0	0	0	1	0	1	0	2	0	1	1	1	1	2	0	1	2	2	0	1	1	1	1	0	0	0	1	0	2	1	1	0	0	0
19	1	1	0	0	0	2	1	0	0	0	1	1	1	0	1	0	0	1	2	0	2	1	1	1	1	2	2	2	2	2	0	2	2	0	2	0	1	0	1	1	1	1	0	2	1	0	0	0	1
20	0	1	0	0	0	1	0	0	2	2	0	0	0	0	0	0	0	0	1	1	1	0	2	0	0	1	1	1	2	1	0	2	1	0	1	1	1	0	0	2	2	0	0	2	1	1	0	0	1
21	1	1	0	0	0	1	0	0	2	1	0	1	2	0	1	0	0	1	1	0	2	0	2	0	0	2	1	2	2	1	0	0	1	1	0	2	2	0	1	1	1	0	0	2	0	1	1	0	1
22	0	0	0	0	0	2	2	1	1	1	0	0	0	0	0	0	0	0	2	1	2	1	2	0	0	1	2	2	2	2	0	0	1	0	0	2	2	0	0	2	2	0	1	1	1	0	0	0	0
23	0	1	0	0	0	1	0	0	2	1	0	0	1	0	1	0	0	0	2	0	2	0	2	0	0	0	1	2	2	1	1	1	1	2	1	2	1	0	1	1	1	1	0	2	1	0	0	0	1
24	1	2	0	0	0	0	1	0	1	1	1	1	1	0	1	0	0	0	1	0	1	1	1	1	1	0	2	2	2	1	2	1	2	0	2	2	2	0	0	1	1	0	0	1	1	0	0	0	1
25	1	2	1	0	1	1	1	1	2	1	0	0	0	0	0	0	0	1	1	1	1	0	2	0	0	2	2	2	2	1	1	2	2	0	0	2	0	0	1	2	1	0	2	2	0	1	0	0	1
26	1	0	0	0	0	2	1	0	1	1	1	0	0	0	0	0	0	1	0	0	1	0	2	0	0	2	2	2	2	2	0	0	2	2	0	2	1	0	1	1	1	0	1	2	0	0	0	0	1
27	1	1	0	0	0	2	2	0	1	1	1	1	1	0	1	0	0	1	2	1	2	0	1	1	1	1	0	2	1	0	0	1	1	0	0	2	0	0	0	2	2	0	0	2	0	1	0	0	1
28	1	2	0	0	0	1	1	0	1	0	0	0	1	0	0	0	0	1	1	1	1	0	2	0	0	0	1	1	1	1	0	1	2	0	1	1	2	1	1	1	0	0	0	1	0	1	0	0	1
29	0	1	0	0	0	0	1	0	2	2	0	1	1	0	1	0	0	2	1	1	2	0	2	0	0	1	1	2	0	0	0	0	0	0	2	0	1	0	0	2	2	0	0	0	0	0	0	0	1
30	0	0	0	0	0	2	1	0	1	1	1	0	0	0	0	0	0	0	1	1	1	0	2	0	0	2	1	2	2	1	1	1	1	2	1	1	2	0	2	1	0	0	1	2	0	0	0	0	1
31	0	0	0	0	0	1	2	1	1	1	0	2	2	1	1	1	0	1	1	1	1	1	2	0	0	1	2	2	2	2	0	0	1	2	2	1	1	0	2	0	0	0	1	2	0	2	0	0	0
32	0	0	0	0	0	2	2	0	1	0	1	1	0	0	0	0	0	0	1	2	1	0	1	0	0	1	1	2	2	2	0	0	2	1	2	1	1	0	1	1	1	0	0	1	0	1	0	0	0
33	0	1	0	0	0	1	2	1	1	1	1	1	1	0	1	0	0	1	1	1	2	1	2	0	0	1	1	1	2	1	0	2	1	0	1	1	2	1	1	0	0	0	1	1	1	1	0	0	1
34	0	1	0	0	0	2	2	1	1	1	1	1	1	0	1	0	0	0	2	0	2	0	1	0	0	0	2	2	2	2	0	0	0	0	1	1	2	0	2	1	0	0	0	1	0	0	0	1	1
35	1	2	0	0	0	1	0	0	2	2	0	0	1	0	0	0	0	0	0	1	2	0	2	0	0	2	2	2	2	2	1	0	1	1	1	1	1	0	0	2	2	0	0	2	0	0	0	0	0
36	1	1	0	0	0	1	0	0	2	1	0	1	1	0	1	0	0	1	2	0	2	0	2	0	1	1	1	2	2	2	0	1	1	0	1	1	2	0	2	1	0	0	0	1	0	0	0	0	1
37	0	1	0	0	0	0	0	0	2	1	0	0	2	0	2	0	0	0	2	0	2	0	2	0	0	0	1	2	1	1	1	0	2	0	1	1	2	0	1	0	0	0	2	2	0	1	0	0	0
38	1	1	0	0	0	2	0	0	2	1	0	1	1	0	1	0	0	0	1	0	2	1	2	0	0	0	2	2	2	1	1	0	2	1	1	1	1	0	0	2	2	0	0	2	0	1	1	0	1
39	1	1	1	1	1	2	1	1	2	2	1	0	0	0	0	0	0	1	2	0	2	0	1	0	0	1	2	2	2	2	2	1	1	0	1	1	2	0	2	0	0	0	2	2	1	1	0	0	0
40	1	0	0	0	0	2	2	1	1	1	0	1	1	0	0	0	0	2	1	1	2	0	1	0	0	0	2	2	2	1	1	0	1	0	1	1	1	0	1	1	1	1	0	1	0	0	0	0	2
41	1	1	0	0	0	2	2	0	0	0	0	0	0	0	0	0	0	1	1	1	1	0	2	0	0	1	1	2	2	1	2	0	1	0	1	1	2	1	1	1	1	0	0	1	0	1	0	0	2
42	1	1	0	0	0	0	0	0	2	2	0	0	0	0	0	0	0	0	2	0	2	0	2	0	0	1	2	2	2	2	1	0	1	0	2	0	1	0	1	0	0	0	0	1	0	0	0	0	0
43	0	1	0	0	0	0	1	0	1	1	0	0	1	0	1	1	1	2	1	1	2	1	2	0	1	0	2	2	2	2	0	0	1	1	1	1	2	0	2	1	0	0	0	2	0	0	0	0	1
44	1	1	2	0	1	0	1	0	0	0	1	0	0	0	0	0	0	2	2	0	2	0	2	0	0	2	1	2	2	2	0	1	2	0	1	1	0	0	1	1	1	0	1	2	2	0	0	0	0
45	0	1	0	0	0	1	1	1	2	2	0	0	1	0	0	0	0	0	2	0	2	1	1	1	1	1	0	0	1	0	0	0	1	0	0	2	1	0	0	1	0	0	0	1	0	0	0	0	0
46	0	2	0	0	0	2	1	0	1	0	0	2	2	0	2	0	0	1	2	0	2	1	2	0	0	0	2	2	2	1	0	1	2	1	0	2	1	0	1	1	1	0	0	2	0	1	0	0	1
47	0	0	0	0	0	2	1	0	0	0	1	0	0	0	0	0	0	0	1	2	1	1	2	0	0	1	1	1	2	1	1	1	0	0	0	2	2	1	1	1	1	0	0	2	0	0	1	1	2
48	1	0	0	0	0	2	1	0	2	0	1	0	0	0	0	0	0	0	1	0	1	0	2	0	0	0	2	2	2	2	0	1	1	1	1	2	1	0	2	0	0	0	0	1	0	1	0	0	0
49	0	0	0	0	0	0	0	0	1	1	0	1	1	0	1	0	0	1	0	1	1	0	2	0	0	1	2	2	2	1	0	0	1	0	1	1	1	0	0	1	0	0	0	1	0	0	0	0	1
50	0	2	0	0	0	2	1	0	1	1	0	0	1	0	0	0	0	1	0	1	1	1	1	0	0	0	2	2	2	1	1	1	1	0	0	2	2	0	2	0	0	0	0	2	0	1	0	0	0
51	0	2	0	0	0	1	1	0	1	1	1	1	1	0	1	0	0	1	1	1	1	1	1	0	0	1	1	2	2	1	0	2	2	0	1	1	1	0	0	1	1	0	0	2	0	0	0	0	1
52	0	2	0	0	0	1	1	0	1	1	0	1	2	0	1	0	1	1	1	1	1	1	1	0	0	1	2	2	2	2	1	0	0	0	1	1	2	0	2	1	0	0	0	1	0	1	0	0	0
53	0	2	0	0	0	0	0	0	2	2	0	0	1	0	0	0	0	0	2	1	2	0	1	0	0	1	1	1	1	1	0	1	2	0	2	2	0	0	0	1	1	1	0	2	1	0	0	0	0
54	1	2	1	0	1	1	1	1	2	1	0	0	0	0	0	0	0	1	2	0	2	0	1	0	1	0	0	2	2	0	1	2	2	0	1	1	2	0	1	1	0	0	0	2	0	1	0	0	1
55	1	1	0	0	0	1	2	0	0	0	2	0	0	0	1	1	0	1	0	2	1	0	1	0	0	0	1	1	1	1	0	1	1	1	2	0	1	1	0	1	1	0	0	2	0	1	0	1	2
56	0	1	0	0	0	1	2	0	1	0	1	0	0	0	0	0	0	0	0	1	0	0	0	0	0	0	2	2	2	2	0	1	2	0	0	2	1	0	0	2	2	2	0	2	1	0	0	1	2
57	0	1	0	0	0	1	2	0	1	0	2	0	1	0	0	0	0	1	0	2	1	0	2	0	0	2	1	2	1	1	0	0	2	0	0	2	1	0	1	1	1	0	0	1	0	1	0	0	1
58	0	2	0	0	0	1	1	0	1	1	0	2	1	0	1	0	0	0	2	0	2	0	1	0	0	1	2	2	2	2	0	0	0	1	2	1	0	0	0	1	1	0	0	2	0	0	0	0	0
59	0	1	0	0	0	1	2	0	0	0	1	2	2	1	1	1	0	1	1	0	2	0	2	0	0	1	2	2	2	2	0	0	0	0	0	2	2	1	1	1	0	2	0	2	0	0	0	0	1
60	0	1	0	0	0	2	2	0	1	1	1	2	1	0	1	0	0	1	2	0	2	1	0	0	1	0	1	1	2	0	1	0	1	1	1	1	1	0	1	1	1	0	0	2	0	0	0	1	2
61	1	0	0	0	0	1	0	0	2	2	0	0	1	0	0	0	0	1	1	1	2	2	2	0	0	0	2	2	2	2	0	2	1	0	2	0	2	0	1	0	0	0	0	0	0	0	0	0	1
62	1	1	0	0	0	1	2	0	1	0	1	0	1	0	0	0	0	0	1	0	2	1	1	0	0	0	2	2	1	1	1	1	2	1	1	1	1	0	0	1	1	0	1	1	1	1	0	0	1
63	0	2	0	0	0	0	1	0	1	1	0	0	0	0	0	0	0	0	1	1	2	1	2	0	0	1	1	2	1	1	1	2	2	0	0	2	1	0	1	1	1	0	0	2	0	0	1	0	1
64	1	1	0	0	0	0	1	0	1	1	1	0	0	0	0	0	0	1	2	0	2	1	1	1	1	0	1	1	2	1	0	1	2	0	2	0	1	0	0	2	2	0	0	0	0	0	0	0	2
65	0	1	0	0	0	1	1	0	1	1	0	1	0	0	0	0	0	1	0	2	1	0	2	0	0	1	2	2	2	2	0	0	1	1	0	2	2	1	1	1	0	0	1	2	1	1	0	0	1
66	0	0	0	0	0	2	2	0	0	0	2	0	0	0	1	1	0	1	1	0	1	0	2	0	0	2	2	2	2	1	1	0	2	2	1	2	0	0	0	2	2	0	0	1	0	0	0	0	1
67	1	2	0	0	0	0	1	0	1	0	1	1	1	0	2	1	0	0	1	1	1	0	2	0	2	1	1	1	2	1	0	0	1	1	0	2	2	0	1	1	1	1	0	1	1	0	1	1	2
68	1	1	0	0	0	0	1	0	1	1	0	0	2	0	1	0	0	0	1	0	1	0	2	0	0	2	1	1	1	1	0	0	2	2	1	2	0	0	0	2	2	0	0	2	0	0	0	0	2
69	1	2	0	0	0	0	1	0	2	2	0	1	2	0	1	0	1	1	1	0	1	1	2	0	0	0	2	2	2	1	1	0	0	0	1	1	2	1	0	0	0	0	0	2	1	0	0	0	2
70	0	2	0	0	0	1	1	0	1	1	0	0	0	0	0	0	0	0	0	1	2	0	2	0	2	1	0	1	2	1	0	0	1	0	1	1	2	0	1	1	1	0	1	2	1	1	0	0	1
71	0	0	0	0	0	2	1	1	2	2	0	0	1	0	0	0	0	0	1	2	1	0	2	0	0	0	2	2	2	2	0	0	1	2	1	1	1	0	0	1	1	1	0	1	1	0	0	0	1
72	0	1	0	0	0	2	1	0	1	1	1	1	1	0	1	0	0	1	2	0	2	0	2	0	1	2	2	2	2	1	1	1	1	0	0	2	2	0	2	0	0	0	0	2	0	0	0	0	0
73	0	2	0	0	0	0	1	0	2	1	1	1	1	0	1	0	0	2	1	1	2	2	0	1	1	1	2	2	2	1	0	1	0	0	0	2	2	0	2	1	0	0	1	2	1	1	0	1	1
74	0	1	0	0	0	1	2	0	0	0	1	1	1	0	0	0	0	1	1	0	2	1	1	1	1	1	1	2	2	1	0	0	0	0	0	2	1	0	1	1	1	0	0	0	0	1	0	0	0
75	0	1	0	0	0	1	0	0	2	1	0	0	0	0	0	0	0	0	2	1	2	0	2	0	0	0	1	2	1	1	0	2	2	0	2	0	2	0	1	2	1	1	0	2	1	0	0	1	1
76	0	1	0	0	0	2	0	0	2	2	0	1	1	0	1	0	0	2	1	1	2	0	1	0	1	0	2	2	2	1	1	0	1	1	0	2	2	0	1	1	1	1	0	1	1	0	0	0	1
77	1	2	0	0	0	0	2	1	2	1	0	0	0	0	0	0	0	0	1	1	2	1	1	1	1	1	1	2	2	1	0	0	1	0	1	2	2	0	2	0	0	0	0	1	0	0	0	0	1
78	0	0	0	0	0	1	1	0	1	0	1	0	0	0	0	0	0	0	1	2	1	1	1	1	1	0	1	1	1	1	0	0	0	0	1	1	1	0	0	0	0	0	0	1	0	0	0	0	1
79	0	2	1	0	0	0	0	0	1	0	0	0	2	0	1	0	0	0	1	0	2	0	1	0	0	1	2	2	2	2	0	0	1	1	0	2	2	0	2	0	0	0	0	2	1	0	1	1	2
80	1	2	0	0	0	0	0	0	2	1	1	0	0	0	0	0	0	0	1	0	2	0	2	0	0	0	2	2	2	1	2	0	0	0	0	2	0	0	0	2	2	0	0	1	0	0	0	0	0
81	0	1	0	0	0	1	0	0	2	2	0	0	0	0	0	0	1	0	2	1	2	1	2	0	0	2	0	1	1	1	0	2	1	0	0	2	1	0	2	0	0	0	0	2	0	0	1	0	1
82	0	2	0	0	0	0	1	1	2	2	0	1	2	1	0	1	0	0	2	1	2	1	2	0	0	2	1	1	2	1	0	0	2	2	1	2	2	0	2	0	0	0	0	2	0	2	0	1	0
83	1	1	0	0	0	2	2	1	1	1	1	0	0	0	0	0	0	1	2	0	2	0	0	0	0	1	1	1	2	1	0	0	0	0	0	2	1	0	0	1	1	0	0	2	0	0	0	0	0
84	1	1	0	0	0	1	2	0	2	2	0	0	0	0	0	0	0	0	2	0	2	0	2	0	0	1	2	2	2	1	1	1	2	0	0	2	1	1	0	1	1	0	0	0	2	1	0	1	2
85	0	0	0	0	0	1	0	0	2	1	0	0	0	0	0	0	0	2	1	1	2	0	2	0	0	0	2	2	2	2	1	1	2	0	1	1	1	0	1	0	0	2	0	2	0	1	1	0	2
86	0	0	0	0	0	2	0	0	2	1	1	0	0	0	1	1	0	1	0	2	1	1	2	0	0	2	2	2	2	2	1	2	2	0	0	2	0	0	1	1	1	0	0	1	0	0	1	0	1
87	0	1	0	0	0	2	0	0	2	1	0	0	0	0	0	0	0	1	1	1	1	1	2	0	0	1	1	2	1	1	1	0	0	0	0	2	1	1	0	0	0	0	0	2	1	0	0	0	0
88	1	1	0	0	0	2	1	0	1	1	0	1	2	0	1	0	0	0	2	1	2	0	2	0	1	0	2	2	2	2	1	1	2	0	0	2	1	0	0	2	2	0	1	2	0	2	0	1	2
89	0	2	0	0	0	0	2	1	2	2	1	1	0	0	0	0	0	1	1	0	2	0	2	0	0	1	2	2	2	2	1	1	2	1	1	1	2	0	2	1	1	0	1	1	1	0	0	1	1
90	1	1	0	0	0	0	2	0	0	0	0	0	0	0	0	0	0	1	1	1	1	0	2	0	1	0	1	1	2	0	1	1	1	0	1	1	0	1	0	1	1	0	0	0	1	0	0	0	1
91	1	0	0	0	0	2	2	0	1	1	1	0	1	0	0	0	1	1	1	1	1	0	2	0	0	1	1	2	2	1	1	2	2	0	1	1	2	1	1	1	0	0	1	2	1	2	1	0	2
92	1	1	0	0	0	1	0	0	2	2	0	0	0	0	0	0	0	0	0	1	1	0	2	0	0	1	1	2	1	1	1	1	0	0	0	2	0	0	0	2	2	0	0	2	0	0	0	0	0
93	0	1	0	0	0	1	1	0	1	1	0	0	1	0	1	1	0	2	1	1	1	0	2	0	1	1	2	2	2	2	0	0	1	1	0	2	2	0	2	1	0	0	0	2	0	0	0	0	1
94	1	1	0	0	0	1	2	1	2	1	0	1	0	0	0	0	0	0	1	0	1	1	1	0	0	1	0	1	2	1	0	0	2	1	1	1	1	0	0	2	2	0	0	0	0	0	0	0	0
95	1	1	0	0	0	1	1	0	1	0	1	1	1	1	0	1	0	0	1	0	1	1	1	0	0	0	2	2	2	2	0	1	2	0	1	1	1	0	0	2	2	0	0	2	0	0	0	0	2
96	1	2	0	0	0	0	2	0	0	0	1	1	2	0	1	0	0	1	2	0	1	0	2	0	0	0	0	1	1	1	0	1	2	0	0	2	1	0	0	2	2	0	0	2	0	0	0	0	0
97	1	1	0	0	0	1	1	0	1	1	0	1	2	0	2	1	0	0	1	2	1	1	2	0	0	0	2	2	2	2	0	1	2	1	0	2	0	0	0	2	2	0	0	1	0	1	0	1	1
98	0	2	1	0	0	1	2	1	1	1	0	0	0	0	0	0	0	1	2	1	2	0	2	0	0	2	2	2	2	2	1	1	2	2	1	2	2	0	1	1	1	0	0	0	0	0	0	0	0
99	0	1	0	0	0	2	1	0	1	1	1	1	1	0	1	0	0	0	0	1	1	0	2	0	0	1	2	2	2	2	0	0	1	1	1	1	2	1	0	1	1	0	1	1	1	1	0	0	2
100	1	0	0	0	0	1	1	0	2	1	0	0	0	0	0	0	0	2	1	1	1	0	2	1	1	1	1	1	1	1	0	1	1	1	0	2	0	0	0	2	2	0	0	1	0	0	0	0	1
101	1	1	0	0	0	1	1	0	1	1	0	0	0	0	0	0	0	0	1	1	2	0	2	0	0	2	1	1	2	1	0	0	0	0	2	0	2	1	1	0	0	0	0	1	0	0	0	0	1
102	1	2	1	0	0	1	1	0	0	0	1	0	0	0	0	0	0	0	2	0	2	0	1	0	0	1	2	2	2	2	2	0	0	0	1	1	1	0	0	2	1	0	0	1	0	0	0	0	1
103	0	2	0	0	0	0	1	0	2	1	1	1	2	0	1	0	0	1	0	2	1	0	2	0	0	1	1	2	2	1	0	1	2	0	1	1	2	0	2	1	0	0	0	2	0	0	0	0	0
104	0	0	0	0	0	2	0	0	2	0	1	0	1	0	0	0	0	0	1	1	1	1	2	0	0	0	1	1	2	0	1	0	1	1	1	1	1	1	0	0	0	1	0	2	0	2	0	0	2
105	1	1	0	0	0	1	1	0	1	0	0	0	1	0	0	0	0	0	1	1	1	1	2	0	0	1	1	1	2	1	0	1	2	0	1	1	0	1	0	1	1	0	0	1	0	0	0	0	0
106	1	0	0	0	0	1	0	0	2	2	0	0	1	0	0	0	0	0	0	2	0	1	2	0	0	1	2	2	2	1	2	2	2	0	2	0	0	0	0	2	2	0	0	2	0	2	0	0	0
107	1	1	0	0	0	0	2	0	0	0	1	0	1	1	0	0	0	0	1	2	1	0	2	0	1	1	2	2	2	2	0	1	1	0	0	2	2	0	2	0	0	2	0	2	1	0	0	0	0
108	1	1	1	0	1	1	2	1	1	1	1	0	0	0	0	0	0	0	2	0	2	0	2	0	0	0	2	2	2	2	1	0	2	1	1	1	1	0	0	2	2	0	0	2	0	1	0	0	0
109	1	1	1	0	0	1	1	0	1	1	1	0	0	0	0	0	0	1	1	1	2	0	2	0	0	1	2	2	2	2	0	0	1	1	0	2	2	1	0	2	1	1	0	1	0	0	0	0	0
110	1	1	0	0	0	2	0	0	2	1	1	1	1	0	1	0	0	2	1	1	2	1	2	0	0	0	1	2	2	2	1	0	2	0	0	2	2	0	2	1	0	1	0	2	0	2	0	0	1
111	1	1	0	0	0	0	1	0	1	0	0	1	2	0	2	0	0	1	1	0	1	0	2	0	1	0	2	2	2	1	2	0	1	0	1	1	1	0	1	2	1	0	1	2	1	1	0	0	0
112	1	0	0	0	0	2	1	0	1	1	1	1	1	1	0	1	1	0	2	1	2	0	2	0	0	0	0	2	1	0	0	1	2	0	0	2	1	0	0	2	2	2	0	2	0	0	0	0	0
113	1	2	0	0	0	1	1	0	2	0	1	0	0	0	0	0	0	0	0	1	0	1	2	0	0	2	2	2	2	1	1	2	2	0	1	1	1	0	0	1	1	0	0	2	0	0	0	0	0
114	1	2	0	0	0	1	1	0	0	0	0	0	1	0	0	0	1	2	1	1	2	1	2	0	0	0	2	2	2	2	0	1	1	0	0	2	2	1	1	1	0	1	0	2	0	1	0	0	0
115	0	0	0	0	0	2	0	0	2	1	1	0	0	0	0	0	1	1	0	1	1	1	2	0	0	2	1	1	2	1	1	0	1	1	0	2	1	0	2	0	0	0	1	1	1	0	0	0	0
116	0	0	0	0	0	1	2	0	1	1	0	0	0	0	0	0	0	2	1	1	2	0	2	0	0	1	0	2	0	0	0	0	1	1	0	2	1	0	0	2	2	0	1	2	1	1	0	0	0
117	0	2	0	0	0	0	1	0	1	1	0	1	1	0	1	0	0	0	2	0	2	0	2	0	1	0	2	2	2	2	1	1	1	1	1	2	2	0	2	0	0	1	1	2	0	0	0	0	1
118	0	1	0	0	0	1	0	0	2	1	0	1	1	0	1	0	0	1	0	1	2	1	2	0	0	0	0	1	1	0	0	1	1	1	2	0	2	0	1	1	1	0	1	1	1	2	0	0	1
119	1	1	0	0	0	1	1	0	1	1	0	0	0	0	0	0	0	1	1	1	2	1	2	0	0	0	0	0	2	1	0	0	2	1	1	1	1	0	2	0	0	0	0	2	0	0	1	1	2
120	1	0	1	0	0	2	0	0	2	1	2	1	1	0	1	0	0	0	2	0	2	0	2	0	1	2	2	2	2	2	0	0	0	0	0	2	1	0	0	1	1	0	0	1	0	0	0	0	1
121	0	0	0	0	0	1	2	0	0	0	2	0	1	0	1	0	0	2	1	1	2	0	2	0	0	1	2	2	2	1	1	0	0	0	0	2	2	0	2	0	0	0	0	1	0	1	0	0	0
122	1	1	0	0	0	1	1	0	1	0	1	1	1	0	1	0	0	2	1	1	2	0	2	0	1	0	2	2	2	1	1	0	1	0	1	1	1	0	2	0	0	0	0	2	0	0	0	0	0
123	1	1	0	0	0	1	1	0	1	1	2	1	1	0	1	0	0	0	0	1	1	1	2	0	0	0	1	1	2	1	0	0	1	0	1	1	0	0	0	2	2	0	0	2	1	1	1	1	1
124	0	1	0	0	0	1	2	0	1	0	1	0	0	0	0	0	0	0	2	0	2	0	2	0	1	0	2	2	2	2	0	0	2	0	2	0	0	0	0	2	2	0	0	1	0	0	0	0	1
125	1	1	1	0	0	2	0	0	2	2	0	0	0	0	0	0	0	1	2	0	2	0	2	0	0	1	2	2	2	2	0	1	2	0	0	2	2	0	0	1	1	0	1	1	1	1	0	0	1
126	0	0	0	0	0	1	2	0	1	0	0	0	0	0	0	0	0	0	2	0	2	1	1	1	1	1	2	2	2	1	0	1	1	1	2	0	0	0	0	2	2	0	0	1	0	1	0	0	0
127	0	2	0	0	0	0	2	0	1	1	1	0	0	0	0	0	0	0	1	1	1	0	2	0	0	2	2	2	2	1	1	0	2	0	2	0	2	0	2	1	0	0	1	1	1	2	0	0	1
128	1	1	0	0	0	1	1	0	1	1	1	1	2	0	2	1	0	1	2	0	2	0	2	0	1	2	2	2	2	1	1	1	1	0	1	1	1	0	0	2	2	0	1	2	0	0	0	0	0
129	0	1	0	0	0	1	0	0	2	2	0	0	0	0	0	0	0	0	2	0	2	0	0	0	0	1	2	2	2	1	2	0	1	0	1	1	1	0	0	2	2	0	1	2	1	1	0	0	1
130	0	1	0	0	0	0	1	0	2	1	0	1	1	0	1	0	0	0	1	2	1	0	2	0	0	1	2	2	2	2	1	2	1	0	0	2	1	0	1	1	1	2	0	2	0	0	0	1	1
131	1	2	0	0	0	1	0	0	2	1	0	0	0	0	0	0	0	0	1	1	1	1	2	0	0	1	1	2	2	1	0	1	1	0	0	2	1	0	0	1	1	1	0	1	1	0	0	0	1
132	1	1	0	0	0	0	1	0	1	1	1	0	0	0	0	0	0	1	0	1	2	0	2	0	0	2	2	2	2	1	0	1	2	2	1	2	2	0	2	0	0	0	0	0	0	0	1	0	1
133	1	2	0	0	0	0	0	0	2	2	0	0	0	0	0	0	0	0	1	1	1	0	2	0	0	2	2	2	2	2	0	2	1	1	0	2	0	0	0	2	2	1	0	1	1	0	1	0	1
134	0	2	0	0	0	0	1	0	2	2	0	0	1	0	0	0	0	0	1	1	2	1	2	0	0	2	1	1	2	0	0	0	2	2	1	1	0	1	0	1	1	0	1	2	1	0	0	1	0
135	0	1	0	0	0	1	0	0	2	1	0	0	1	0	0	0	0	1	1	0	2	0	2	0	0	1	0	2	1	1	0	1	1	2	1	1	2	1	0	1	1	0	1	1	1	1	0	0	0
136	0	1	1	1	1	2	1	0	1	1	1	1	1	0	1	0	0	1	2	0	2	0	2	0	0	0	2	2	2	2	0	1	1	2	1	1	1	0	2	0	0	0	1	2	1	1	0	2	2
137	0	2	0	0	0	2	1	0	1	1	0	0	0	0	0	0	0	0	1	0	1	1	2	0	0	2	1	2	1	1	1	1	2	0	0	2	1	0	0	1	1	0	0	1	1	1	0	0	1
138	1	0	0	0	0	2	0	0	2	1	0	0	1	0	0	0	0	0	2	1	2	0	2	0	0	0	1	1	2	1	1	0	2	0	1	1	1	0	0	1	1	0	0	2	0	0	0	0	0
139	1	0	0	0	0	1	1	0	2	1	0	0	1	0	0	0	0	1	2	0	2	0	2	0	0	1	2	2	1	1	0	0	1	1	0	2	1	0	1	1	1	2	0	2	0	0	0	0	1
140	0	1	0	0	0	1	1	0	1	1	1	0	0	0	0	0	1	1	2	1	2	0	1	0	0	2	0	2	1	0	0	1	2	1	0	2	0	0	0	1	1	0	0	1	0	1	1	0	1
141	0	2	0	0	0	0	0	0	2	2	0	0	0	0	1	1	0	0	2	0	2	1	2	0	0	1	1	2	2	1	0	2	2	0	1	1	2	0	1	0	0	0	1	2	1	1	0	1	0
142	1	0	0	0	0	2	0	0	2	1	1	0	0	0	0	0	0	0	1	1	1	0	1	0	0	0	1	2	2	1	1	1	1	1	1	2	1	0	0	1	1	0	1	2	1	1	0	0	1
143	1	1	0	0	0	1	1	0	1	1	1	0	1	0	0	0	0	1	1	0	2	0	2	0	0	1	2	2	2	2	0	0	1	0	1	1	1	1	0	0	0	0	0	1	0	0	0	0	1
144	1	0	0	0	0	1	1	0	2	1	1	0	0	0	0	0	0	1	2	0	2	1	2	0	0	0	1	1	2	0	1	0	1	0	1	1	1	0	2	0	0	0	0	0	0	1	0	0	0
145	0	1	0	0	0	1	2	1	1	1	0	0	0	0	0	0	0	0	1	1	1	0	1	0	0	2	1	1	2	1	1	0	1	1	1	2	0	0	0	2	2	2	0	2	0	2	0	1	1
146	0	0	0	0	0	1	2	0	0	0	2	0	0	0	0	0	0	1	1	1	1	0	0	0	0	1	0	1	1	1	0	0	0	0	0	2	2	0	0	2	2	0	0	1	0	0	0	0	1
147	1	2	0	0	0	0	0	0	1	1	0	0	0	0	0	0	0	0	2	0	2	0	1	0	0	1	1	1	2	1	1	1	1	0	1	1	2	0	2	0	0	1	0	2	2	0	0	0	0
148	1	2	0	0	0	1	1	0	1	1	0	0	0	0	0	0	0	1	1	1	2	0	2	0	0	2	2	2	2	2	0	0	1	1	1	1	0	0	1	1	1	0	1	1	1	0	0	1	1
149	0	1	0	0	0	0	0	0	2	2	0	1	2	0	2	0	0	1	1	1	2	1	2	0	0	1	1	1	2	0	0	2	2	0	2	0	1	1	0	2	2	0	0	2	1	0	0	0	0
150	0	1	1	0	0	1	0	0	2	1	0	0	1	0	1	1	0	0	1	0	1	0	2	0	0	2	2	2	2	2	0	1	1	0	0	2	1	1	0	0	0	0	0	0	0	0	1	1	2
151	1	1	0	0	0	1	1	0	0	0	1	1	2	0	1	0	0	0	1	1	1	0	2	0	0	2	2	2	2	1	1	1	2	0	0	2	0	0	0	2	2	0	1	2	0	0	0	0	1
152	0	1	0	0	0	1	2	0	0	0	2	1	1	0	2	1	0	1	0	0	1	0	2	0	0	1	1	1	2	1	0	0	0	0	1	1	1	0	0	1	1	0	0	2	0	0	0	0	2
153	1	1	1	1	1	1	2	1	1	1	0	0	1	0	1	0	0	0	2	0	2	0	2	0	0	1	2	2	2	2	0	0	1	1	2	0	1	0	0	1	1	0	0	1	0	1	1	0	1
154	0	0	0	0	0	2	0	0	1	1	1	1	1	0	1	0	0	1	1	0	1	1	2	0	0	1	2	2	2	2	1	0	1	2	1	1	1	1	0	1	1	0	0	1	0	0	1	1	1
155	1	1	0	0	0	2	1	0	0	0	0	0	1	0	0	0	0	0	2	0	2	0	1	0	1	2	1	2	2	1	0	2	1	0	0	2	0	0	0	2	2	0	1	1	0	1	0	0	0
156	1	1	1	0	0	2	1	1	2	2	0	0	1	0	0	0	0	0	0	1	2	0	2	0	0	2	2	2	2	2	0	1	1	0	0	2	1	0	0	2	2	1	0	2	1	1	0	0	1
157	0	1	0	0	0	1	0	0	2	1	0	0	1	0	1	0	0	0	1	1	1	0	1	0	1	0	1	2	2	1	1	0	0	1	0	2	1	0	1	1	1	0	0	1	0	0	0	0	1
158	0	1	0	0	0	1	2	0	0	0	2	0	2	0	1	0	0	1	2	0	2	0	2	0	0	1	1	1	1	1	0	1	2	0	0	2	2	0	1	1	1	1	0	2	1	0	0	0	0
159	1	1	0	0	0	2	2	0	0	0	2	0	0	0	0	0	0	1	1	0	1	0	2	0	0	1	2	2	2	1	2	1	1	0	0	2	1	0	0	1	1	0	1	2	1	1	0	0	1
160	0	0	0	0	0	1	1	0	2	0	1	0	0	0	0	0	0	1	0	1	2	1	1	1	1	0	1	1	1	1	1	1	2	0	1	1	0	0	0	1	1	0	0	2	0	2	1	0	2
161	0	2	0	0	0	0	1	0	0	0	1	0	0	0	0	0	0	0	1	0	1	1	2	0	0	2	2	2	2	1	2	1	1	0	0	2	2	0	0	2	2	0	0	0	0	0	0	0	1
162	0	1	0	0	0	0	2	1	1	1	1	0	1	0	0	0	0	0	1	1	1	0	1	0	0	1	1	1	2	2	0	1	2	0	0	2	1	0	1	1	1	2	0	2	0	0	0	0	0
163	1	1	1	0	0	1	0	0	2	2	0	0	1	0	1	0	1	0	2	1	2	1	2	0	1	0	1	1	2	2	0	0	0	0	0	1	0	0	1	1	1	1	0	2	2	0	0	0	1
164	1	1	1	0	0	1	2	1	1	1	1	1	1	0	1	0	0	0	1	0	1	0	2	0	1	0	2	2	2	2	0	0	1	1	1	1	1	0	0	2	2	1	0	1	0	0	0	1	1
165	0	2	1	0	0	1	0	0	1	0	1	0	0	0	0	0	0	1	1	1	1	1	1	1	1	1	2	2	2	2	0	0	0	1	2	1	0	0	0	2	2	0	1	2	0	0	0	0	0
166	1	1	0	0	0	0	1	0	1	0	1	0	1	0	1	0	0	1	0	1	1	0	2	0	0	0	1	2	2	1	1	1	1	1	1	1	2	0	2	0	0	0	1	2	0	0	1	1	2
167	1	1	0	0	0	1	1	0	1	1	1	1	1	0	0	0	1	0	2	1	2	0	2	0	0	0	2	2	2	0	0	0	2	1	0	2	0	0	0	2	2	0	0	2	0	1	0	0	1
168	1	1	0	0	0	2	2	0	1	0	0	0	0	0	0	0	0	2	1	1	1	0	1	1	2	2	1	1	2	0	0	2	2	0	0	2	2	1	1	1	1	1	1	2	0	0	0	0	1
169	1	1	0	0	0	2	1	0	0	0	1	1	1	0	1	0	0	0	1	0	1	1	2	0	0	2	2	2	2	1	2	2	1	0	1	1	1	0	0	1	1	0	0	0	0	0	0	0	1
170	1	2	1	0	0	1	1	0	1	1	1	0	0	0	0	0	0	1	0	2	1	1	2	0	0	0	2	2	2	2	0	0	1	1	0	2	2	0	1	1	1	0	0	1	0	0	0	0	0
171	0	1	0	0	0	0	1	0	2	1	0	0	1	0	1	1	0	0	0	1	2	0	2	0	0	0	1	1	2	0	1	1	1	1	0	2	2	1	0	0	0	0	0	2	0	2	0	0	0
172	0	0	0	0	0	2	1	0	1	1	0	0	0	0	0	0	1	1	1	0	1	0	0	0	0	0	0	1	1	0	0	0	1	1	1	1	2	0	1	2	2	0	0	1	1	1	1	0	1
173	0	1	0	0	0	2	2	1	1	1	1	1	1	0	1	0	0	0	2	1	2	0	0	0	0	0	1	1	2	1	1	2	2	0	2	0	2	0	1	1	1	0	0	2	0	2	0	0	0
174	0	0	0	0	0	2	0	0	2	1	0	0	0	0	0	0	0	0	0	1	1	0	2	0	0	1	2	2	2	1	2	1	2	0	0	2	1	0	1	1	1	0	0	1	0	0	0	0	1
175	1	2	0	0	0	0	1	0	1	0	0	0	0	0	0	0	0	1	1	1	1	0	2	0	1	0	1	1	2	1	0	0	2	1	1	1	1	0	1	1	1	0	0	1	0	0	0	0	1
176	1	0	0	0	0	2	2	0	1	1	0	0	0	0	0	0	0	0	2	0	2	1	2	0	0	0	1	2	1	1	1	0	0	0	0	2	1	0	0	2	2	0	0	1	0	0	0	0	1
177	1	2	0	0	0	1	2	1	1	1	0	0	2	0	0	0	0	1	0	1	0	0	1	0	0	0	2	2	2	2	1	1	2	2	2	1	1	0	1	1	1	1	0	2	0	0	0	1	1
178	1	1	0	0	0	2	1	0	1	1	1	1	1	1	0	1	0	1	0	2	1	0	1	0	0	2	2	2	2	2	1	1	2	0	0	2	2	1	1	1	1	0	0	0	1	0	0	0	1
179	1	1	0	0	0	0	2	1	1	1	0	0	1	0	0	0	0	0	2	0	2	0	2	0	0	1	2	2	2	1	2	0	0	0	0	2	1	0	1	1	1	1	0	2	0	2	1	0	1
180	1	1	0	0	0	1	2	0	1	0	2	0	1	1	0	1	0	0	1	0	1	0	2	0	1	0	1	2	1	1	0	2	1	0	2	0	1	0	0	2	2	1	0	1	0	0	0	0	1
181	0	1	0	0	0	1	0	0	2	1	0	1	1	0	2	1	0	1	0	1	0	0	2	0	0	1	1	1	2	0	1	0	2	0	0	2	2	1	1	1	1	0	0	2	0	0	0	0	0
182	1	2	0	0	0	0	2	1	1	1	1	0	1	0	0	0	0	0	2	1	2	0	2	0	0	1	0	1	2	1	0	1	1	1	0	2	2	1	1	0	0	0	0	1	0	0	0	0	1
183	1	2	1	0	0	2	1	0	2	0	0	0	2	0	2	0	0	1	2	0	2	0	2	0	0	2	2	2	2	2	1	1	1	2	1	1	1	0	1	1	1	0	0	1	0	0	0	0	0
184	1	2	0	0	0	0	1	0	1	0	0	1	2	0	1	0	0	0	1	1	1	2	2	0	0	0	2	2	2	1	0	1	1	0	1	1	1	0	1	1	1	1	0	2	1	0	0	1	1
185	1	1	0	0	0	0	1	0	1	1	1	1	1	0	1	0	0	0	2	0	2	0	1	0	0	1	1	1	1	1	1	2	2	0	1	1	1	1	0	2	2	2	0	2	0	0	0	0	1
186	1	2	0	0	0	1	0	0	2	1	0	0	0	0	0	0	0	1	2	0	2	1	2	0	0	0	1	1	2	0	0	2	1	0	0	2	2	0	2	0	0	0	0	2	0	1	0	0	0
187	0	1	0	0	0	1	1	1	2	2	0	1	1	0	1	0	0	1	1	1	1	1	1	0	0	0	1	1	2	1	0	0	1	1	0	2	1	0	2	0	0	0	1	2	0	0	1	0	1
188	1	1	0	0	0	2	1	0	0	0	1	0	0	0	0	0	0	2	2	0	2	0	2	0	0	0	2	2	1	0	1	0	1	1	0	2	1	1	0	1	1	0	0	2	0	0	1	0	2
189	1	1	0	0	0	2	1	0	1	1	1	0	0	0	0	0	0	0	1	1	1	0	2	0	1	1	1	1	2	1	1	2	2	1	0	2	2	0	0	1	1	0	0	1	0	0	0	0	2
190	1	1	0	0	0	0	1	1	2	1	0	0	0	0	0	0	0	1	2	0	2	0	1	0	1	1	2	2	2	2	0	2	2	0	0	2	1	0	0	1	1	0	0	1	0	0	0	0	1
191	1	2	1	0	0	1	2	0	1	0	0	0	1	0	1	1	0	0	1	0	1	0	2	0	0	2	1	1	1	1	1	0	1	1	1	1	2	0	1	0	0	0	1	2	1	0	0	0	1
192	0	1	0	0	0	0	1	1	2	2	0	1	2	0	1	0	0	1	1	1	1	1	2	0	0	1	2	0	1	0	0	0	2	0	2	0	2	1	0	1	1	0	2	2	1	1	0	0	1
193	0	1	0	0	0	1	0	0	2	2	0	0	0	0	0	0	0	0	1	0	2	1	2	0	0	1	2	2	2	2	0	1	2	0	0	2	2	0	2	1	0	0	1	2	0	0	0	0	0
194	1	1	0	0	0	1	1	0	2	2	0	0	0	0	0	0	0	0	1	1	2	0	2	0	0	1	2	2	2	1	1	1	2	1	2	1	1	1	0	2	1	0	0	1	0	0	0	0	1
195	1	1	0	0	0	1	2	0	0	0	1	1	1	0	1	0	0	1	1	0	2	1	2	0	0	1	2	2	2	2	0	0	1	0	0	2	1	0	1	0	0	0	2	2	1	1	0	0	0
196	1	1	0	0	0	2	1	1	2	2	0	0	1	0	2	1	0	1	1	0	2	0	1	0	0	0	1	2	2	1	1	2	2	0	2	0	2	0	2	0	0	0	0	1	0	0	1	0	1
197	0	1	1	1	1	1	1	0	2	1	0	1	1	0	1	0	0	2	1	0	1	0	1	0	0	1	2	2	2	2	0	0	1	1	1	1	1	0	1	1	1	0	0	0	1	0	0	0	0
198	0	0	0	0	0	1	2	0	1	0	1	0	0	0	1	1	0	0	1	1	2	0	1	0	0	1	2	2	2	1	1	1	1	0	0	2	1	0	1	1	1	0	1	2	1	1	0	0	1
199	1	0	0	0	0	1	1	0	2	2	0	0	1	0	2	1	0	2	2	0	2	0	1	0	0	1	0	0	2	1	0	0	1	0	1	1	1	0	0	2	2	0	1	2	2	0	0	0	1
200	0	1	0	0	0	1	1	0	2	1	0	1	2	0	1	0	0	1	1	0	1	0	2	0	0	1	2	2	2	2	0	2	1	0	1	1	2	1	0	1	1	1	0	2	1	1	0	1	1
201	1	0	1	0	1	1	1	1	2	2	0	0	1	0	0	0	0	0	1	0	1	1	1	0	1	1	0	2	1	0	0	0	0	0	0	2	2	1	1	1	1	1	0	1	0	0	1	1	1
202	1	0	0	0	0	2	1	1	1	1	0	0	0	0	0	0	0	2	1	1	1	2	2	0	0	0	0	2	1	1	0	2	1	0	0	2	1	0	0	0	0	0	0	2	1	1	0	0	0
203	1	1	0	0	0	2	2	0	0	0	2	1	1	0	1	0	0	1	1	0	2	0	0	0	0	0	1	0	2	0	0	1	2	0	0	2	1	0	0	2	2	0	1	1	1	1	0	0	1
204	0	2	0	0	0	0	2	1	1	1	1	0	1	0	1	0	0	1	0	1	1	0	1	0	0	1	2	2	2	2	0	1	2	2	1	1	2	0	2	1	0	0	1	2	0	0	0	0	0
205	0	0	0	0	0	2	0	0	2	1	1	1	2	1	0	1	1	1	2	1	2	0	2	0	0	1	2	2	2	2	0	1	1	2	1	1	1	0	1	1	1	0	0	2	0	0	0	0	1
206	0	1	0	0	0	1	2	0	1	1	0	0	0	0	0	0	0	1	1	1	1	0	1	1	2	2	1	1	1	1	1	0	1	0	0	2	1	1	0	0	0	1	0	1	0	0	0	0	0
207	1	0	0	0	0	1	1	1	2	1	0	1	2	0	1	0	0	1	1	1	1	0	1	0	1	0	1	2	2	2	0	2	2	0	1	1	0	0	0	2	2	0	0	1	0	1	1	0	1
208	1	1	0	0	0	2	1	0	1	1	2	2	2	0	2	0	0	0	1	1	1	1	2	0	0	0	1	1	2	1	0	1	1	0	0	2	1	0	0	2	2	0	0	1	1	1	0	0	1
209	0	1	0	0	0	2	1	0	1	1	1	2	1	0	1	0	0	0	1	1	1	1	2	0	0	0	2	2	2	2	0	1	1	2	1	1	1	0	1	1	1	1	0	2	2	0	0	0	0
210	1	0	0	0	0	1	1	0	1	1	1	0	0	0	0	0	0	0	1	1	1	0	2	0	0	2	1	1	2	2	0	0	1	0	1	2	2	0	1	1	1	0	2	2	1	1	1	0	1
211	0	1	0	0	0	2	0	0	2	1	0	2	2	0	2	0	0	0	2	0	2	0	2	0	0	0	1	1	2	0	1	1	1	0	0	2	0	0	0	1	1	0	0	1	1	1	0	0	1
212	0	0	0	0	0	2	1	0	1	1	1	1	1	0	1	0	0	1	1	1	2	2	2	0	0	0	0	1	1	1	0	0	1	0	0	2	1	0	0	1	1	0	0	0	2	0	0	0	1
213	1	1	0	0	0	1	2	0	1	1	1	1	2	0	2	0	0	0	0	1	0	0	2	0	1	0	1	2	1	1	0	1	2	0	1	1	1	0	0	2	2	2	0	2	0	1	0	0	0
214	0	0	0	0	0	1	2	0	0	0	1	1	1	0	1	0	0	1	1	1	1	0	2	1	1	1	1	1	2	1	0	1	2	0	0	2	0	0	1	1	1	0	0	2	0	0	0	0	1
215	1	0	0	0	0	0	2	0	1	1	0	0	1	0	1	0	1	1	0	2	1	0	2	0	0	0	0	1	2	0	1	1	2	0	1	1	1	0	1	1	1	0	0	1	0	1	0	0	1
216	0	2	1	0	0	1	1	0	1	1	0	0	1	0	0	0	0	0	2	0	2	0	2	0	0	1	2	2	2	2	1	0	2	1	0	2	0	0	0	2	2	1	0	2	2	0	0	0	2
217	0	2	1	0	1	1	1	0	1	1	0	1	1	0	1	0	0	0	0	1	2	1	2	0	0	0	0	2	0	0	0	0	0	0	2	0	1	0	0	2	2	0	0	2	0	0	0	0	1
218	1	2	0	0	0	0	1	0	1	0	1	1	2	0	1	0	0	2	1	1	2	0	1	0	0	1	1	2	1	1	1	1	2	0	2	2	1	0	1	1	1	0	1	2	1	0	0	0	0
219	0	2	0	0	0	1	2	1	1	1	1	0	1	0	0	0	0	0	2	1	2	1	2	0	0	0	1	2	1	1	1	1	1	1	1	2	1	0	1	2	1	0	1	1	1	2	0	0	1
220	0	0	0	0	0	1	1	1	2	2	0	0	1	0	0	0	0	1	0	1	1	1	2	0	0	0	0	1	1	0	0	1	2	0	1	1	2	0	2	0	0	0	0	1	0	0	0	0	1
221	0	2	0	0	0	0	0	0	2	2	0	1	2	0	1	0	0	0	2	1	2	1	2	0	0	1	2	2	2	1	0	1	1	0	2	1	0	0	0	2	2	0	0	2	0	0	0	0	0
222	1	0	0	0	0	1	1	0	1	1	1	0	1	0	0	0	0	1	1	1	1	0	2	0	0	1	2	2	2	1	1	2	1	0	0	2	2	0	2	0	0	0	0	2	0	1	0	0	1
223	0	2	1	0	0	0	2	0	1	0	2	0	0	0	0	0	0	1	2	0	2	1	2	0	0	0	2	2	2	1	2	0	1	0	0	2	1	0	1	2	1	0	1	2	1	0	0	0	1
224	0	2	0	0	0	0	2	0	1	0	1	1	1	0	1	0	0	0	1	0	1	0	2	0	0	1	2	2	2	2	0	1	2	1	0	2	1	1	0	2	2	0	1	1	0	0	1	0	1
225	0	1	0	0	0	2	2	1	1	1	1	1	1	0	1	0	0	1	1	0	2	1	2	0	0	1	1	2	2	1	0	1	1	1	2	0	1	0	0	2	2	0	0	1	0	1	0	0	0
226	1	2	0	0	0	1	1	0	1	1	0	0	1	0	0	0	0	1	1	1	2	0	2	0	0	0	1	2	2	1	0	1	2	0	1	1	2	0	0	1	1	0	0	0	0	0	1	1	2
227	0	2	0	0	0	1	1	0	1	0	1	0	0	0	0	0	0	0	2	0	2	0	1	0	0	1	1	2	2	1	1	0	1	1	1	2	1	0	2	0	0	0	0	2	0	0	1	0	1
228	1	2	0	0	0	1	2	0	1	1	0	1	2	0	2	0	0	1	2	0	2	0	1	0	0	1	1	2	2	1	0	1	1	1	2	0	1	1	0	0	0	0	0	2	0	1	1	0	2
229	1	2	0	0	0	0	2	0	1	0	1	0	0	0	0	0	0	0	2	1	2	0	0	0	0	1	2	2	2	2	0	0	2	0	2	0	2	0	1	2	2	0	1	2	1	2	0	0	0
230	0	1	0	0	0	1	1	0	1	1	0	0	0	0	0	0	0	0	1	1	1	1	1	0	0	2	2	2	2	2	0	2	1	0	0	2	1	0	0	0	0	0	0	1	0	0	0	0	0
231	0	0	0	0	0	2	1	0	1	0	0	0	1	0	0	0	0	0	2	0	2	1	2	0	0	2	2	2	2	2	0	0	1	0	1	1	1	1	0	0	0	0	2	2	1	1	0	0	1
232	0	2	0	0	0	0	2	1	2	1	0	0	0	0	0	0	0	0	1	1	1	0	2	0	0	1	2	2	2	2	1	1	1	0	1	1	1	0	1	0	0	0	0	1	0	0	0	0	1
233	1	2	1	0	0	1	2	0	1	1	1	0	1	0	0	0	0	0	2	0	2	0	2	0	1	0	1	1	2	1	1	0	1	0	1	1	1	1	0	1	1	0	0	1	0	0	0	0	0
234	0	1	0	0	0	0	1	0	1	1	1	0	0	0	0	0	0	2	1	1	2	1	2	0	0	0	2	2	2	1	2	0	2	2	1	2	1	0	1	1	1	0	0	1	1	0	0	0	1
235	1	1	0	0	0	1	1	1	2	1	0	0	1	0	1	1	0	1	1	0	2	1	2	0	0	0	2	2	2	2	0	1	1	0	2	1	1	1	0	1	1	0	0	1	0	1	0	0	0
236	1	0	0	0	0	2	0	0	2	1	2	0	0	0	0	0	0	1	1	1	1	0	2	0	1	1	1	2	1	1	1	1	2	0	1	1	2	0	1	1	1	0	0	2	1	1	0	1	2
237	0	0	1	0	0	2	1	1	2	1	0	0	0	0	0	0	0	0	2	0	2	0	2	0	0	1	2	1	2	1	0	1	0	0	1	1	2	1	1	1	0	1	0	2	1	1	0	0	1
238	1	2	0	0	0	0	1	0	2	2	0	0	0	0	1	1	0	2	2	1	2	0	2	0	0	2	0	1	1	0	0	0	2	0	0	2	1	0	2	0	0	0	0	0	1	1	0	0	0
239	0	1	1	0	0	1	2	1	1	1	1	0	0	0	0	0	0	1	1	1	2	0	1	0	1	0	1	1	2	0	1	0	2	0	0	2	0	0	1	1	1	0	0	2	1	1	0	1	0
240	0	1	0	0	0	2	0	0	2	1	0	1	1	0	1	0	0	1	0	0	1	1	0	0	1	0	2	2	2	2	0	0	1	0	0	2	1	0	0	2	2	0	0	0	2	1	0	0	0
241	1	2	0	0	0	0	1	0	2	1	1	0	1	0	0	0	0	0	0	1	0	1	2	0	0	1	1	0	1	0	0	0	2	1	1	1	2	0	1	2	1	0	0	2	0	0	0	0	1
242	1	2	0	0	0	0	1	0	1	1	1	0	1	0	1	1	0	1	1	0	1	1	2	0	0	2	2	2	2	2	0	0	2	0	1	1	2	0	2	0	0	0	0	2	1	0	0	0	1
243	0	2	1	0	0	1	1	0	1	0	1	1	2	0	1	0	0	1	2	0	2	0	1	0	0	1	1	1	2	1	0	0	0	1	1	1	2	0	1	1	1	0	0	0	1	0	0	0	1
244	1	1	1	0	0	1	0	0	1	1	1	0	0	0	0	0	0	0	0	1	2	0	2	0	0	2	0	1	1	1	0	0	0	0	0	1	2	0	2	0	0	0	0	1	0	1	0	1	1
245	0	0	0	0	0	2	1	0	1	1	0	0	1	0	0	0	1	1	0	2	1	0	2	0	0	2	2	2	2	2	0	0	2	1	1	1	1	0	1	0	0	0	0	0	0	0	0	0	1
246	0	1	0	0	0	1	0	0	1	1	1	0	0	0	0	0	0	0	1	1	2	0	1	0	1	2	0	1	1	0	1	2	2	0	1	1	2	0	0	1	1	2	0	2	0	2	0	0	1
247	1	1	0	0	0	2	1	0	2	2	0	0	1	0	0	0	0	0	0	1	1	0	2	0	0	1	1	1	2	1	0	1	1	1	2	0	2	1	0	2	1	0	0	2	0	0	0	0	1
248	0	2	0	0	0	2	2	0	0	0	0	0	0	0	0	0	0	0	2	0	2	0	2	0	0	1	2	2	2	2	0	0	0	1	0	2	1	0	1	1	1	0	2	2	0	1	0	0	0
249	0	1	0	0	0	2	1	0	2	1	1	0	0	0	0	0	0	1	1	0	1	1	1	1	1	1	1	2	2	1	0	1	2	0	1	1	2	1	1	1	0	1	0	2	1	0	0	1	0
250	0	0	0	0	0	2	0	0	2	2	0	1	1	0	1	0	0	1	1	0	1	0	2	0	0	2	1	2	2	1	0	1	1	0	2	1	2	0	2	0	0	0	0	2	0	1	0	0	1
251	0	1	0	0	0	1	1	0	2	0	0	1	1	0	1	0	0	0	1	0	1	0	2	0	0	2	1	2	1	1	0	1	1	0	1	1	1	0	0	2	2	0	1	1	1	0	0	0	2
252	1	1	0	0	0	1	0	0	2	2	0	0	1	0	0	0	1	0	2	1	2	0	2	0	0	2	2	2	2	1	0	1	1	1	0	2	0	0	0	2	2	1	0	2	1	0	0	0	1
253	0	0	0	0	0	2	1	0	1	1	1	0	0	0	1	1	0	0	2	1	2	0	2	0	1	0	1	2	2	2	0	1	2	1	1	0	1	1	0	0	0	0	0	2	0	0	0	0	0
254	1	1	1	0	0	2	1	0	2	1	0	0	0	0	0	0	1	1	0	1	1	0	2	0	0	1	2	2	2	1	1	0	1	0	1	1	2	0	2	0	0	1	0	2	1	0	0	0	1
255	1	2	0	0	0	1	2	0	1	1	0	0	1	0	0	0	0	0	1	1	1	1	1	1	0	1	2	1	2	0	0	2	1	0	0	2	1	0	0	2	1	0	0	1	0	1	0	0	1
256	0	2	0	0	0	2	1	1	2	1	0	0	0	0	0	0	0	0	2	0	2	1	2	0	1	0	0	2	1	1	1	1	2	0	0	2	1	0	0	1	1	0	0	1	0	0	0	1	1
257	0	1	0	0	0	1	2	0	0	0	1	0	1	0	1	0	0	0	0	1	2	0	0	0	0	0	2	2	1	1	1	2	2	0	0	2	0	0	1	1	1	0	2	2	1	1	0	0	0
258	0	1	0	0	0	1	1	0	0	0	2	0	0	0	0	0	0	0	2	0	2	1	2	0	0	0	2	2	1	0	0	1	1	0	1	1	1	0	1	1	1	0	0	1	0	0	0	1	0
259	1	1	0	0	0	1	1	1	2	1	0	0	0	0	0	0	0	0	2	0	2	1	2	0	0	1	1	2	1	1	1	0	1	0	0	2	0	0	0	1	1	0	2	2	1	1	0	0	0
260	1	2	0	0	0	1	2	0	1	0	2	1	1	0	1	0	0	1	1	1	1	0	2	0	0	2	2	2	1	0	0	0	1	1	0	2	0	0	0	2	2	0	0	0	1	1	0	0	1
261	0	0	0	0	0	2	1	0	2	1	0	0	0	0	0	0	0	1	2	0	2	0	1	0	0	1	1	1	2	0	1	0	2	0	1	1	1	0	0	2	2	0	1	1	1	0	1	1	2
262	0	2	0	0	0	1	1	1	2	2	0	0	0	0	0	0	1	1	1	1	1	0	2	0	0	1	1	2	1	1	1	0	2	2	1	2	1	0	2	0	0	0	0	1	0	0	0	0	1
263	1	2	1	0	0	0	0	0	2	1	0	0	1	0	1	0	1	2	1	1	2	0	2	0	0	2	1	1	2	1	0	1	1	0	1	1	2	0	1	0	0	0	0	1	0	0	0	0	0
264	0	2	0	0	0	0	1	0	1	1	2	0	0	0	0	0	1	2	2	0	1	0	2	0	1	1	1	1	2	1	0	1	1	0	0	2	0	0	0	1	1	0	0	0	2	0	0	0	0
265	0	0	0	0	0	2	1	0	1	1	1	1	0	0	0	0	0	2	2	0	2	0	2	0	0	1	1	2	2	1	1	1	1	1	0	2	1	0	0	2	2	0	0	2	0	0	0	0	0
266	1	0	0	0	0	2	1	1	2	2	0	1	1	0	2	1	0	0	1	1	2	0	2	0	0	2	2	2	2	2	0	1	1	0	0	2	2	1	1	1	1	0	1	2	1	1	1	0	1
267	1	2	0	0	0	1	1	0	1	0	0	1	1	0	1	0	0	0	2	1	2	0	2	0	0	1	0	2	1	1	0	0	1	0	1	1	0	0	0	2	2	0	1	2	0	0	0	1	0
268	0	1	1	1	1	1	2	0	0	0	1	1	1	0	1	0	0	0	1	1	1	1	2	0	0	0	2	2	2	2	1	1	0	0	1	1	0	0	1	0	0	0	0	2	0	0	0	0	1
269	1	1	0	0	0	2	1	0	0	0	1	0	0	0	0	0	0	1	0	1	0	0	2	0	0	1	2	2	2	2	0	1	1	1	0	2	1	0	1	1	1	0	0	2	0	1	0	1	1
270	1	1	0	0	0	2	1	1	2	2	0	0	2	0	2	0	0	1	0	1	1	1	1	0	1	1	1	2	1	1	1	1	1	0	0	2	1	1	0	1	1	2	0	2	1	0	0	0	2
271	1	2	1	0	0	0	1	0	1	0	0	0	0	0	0	0	1	1	1	0	1	0	2	0	1	1	2	2	2	1	1	0	2	1	1	1	2	0	1	1	1	1	0	1	0	1	0	0	0
272	0	2	0	0	0	0	0	0	2	1	1	0	1	0	0	0	1	1	1	1	1	1	2	0	0	1	1	1	2	1	0	1	1	1	0	2	1	0	1	1	1	0	1	2	1	0	0	0	0
273	0	2	0	0	0	2	1	0	1	1	0	0	0	0	0	0	0	0	1	0	2	0	1	0	0	0	1	1	2	1	0	0	1	1	0	1	0	0	0	2	2	1	0	2	1	0	0	1	0
274	1	0	0	0	0	1	1	0	0	0	1	1	1	0	1	0	0	1	1	0	2	0	2	0	0	1	1	1	2	1	0	2	2	0	1	1	1	0	1	1	1	0	0	1	0	1	0	0	0
275	0	1	0	0	0	2	0	0	2	1	0	0	0	0	0	0	0	1	1	0	2	0	2	0	0	1	2	2	2	2	0	0	0	0	0	2	2	1	1	1	0	0	0	2	1	1	1	1	2
276	0	1	0	0	0	2	0	0	2	1	0	0	0	0	0	0	1	0	2	1	2	0	2	0	1	2	2	2	2	2	1	1	1	0	0	2	1	0	0	2	2	0	0	2	1	1	1	1	1
277	1	2	1	0	0	1	0	0	2	2	0	0	1	0	0	0	0	0	1	0	2	0	1	0	0	1	2	2	2	1	2	0	0	0	0	2	2	0	1	0	0	1	0	2	1	0	0	0	0
278	1	0	0	0	0	1	2	0	1	0	0	0	0	0	0	0	0	0	0	1	1	0	1	0	1	0	2	2	2	2	1	1	1	1	0	2	1	0	0	2	2	0	0	1	0	0	0	0	1
279	0	0	0	0	0	2	1	0	1	1	1	1	1	0	1	0	0	0	1	0	1	0	2	0	1	1	1	1	2	1	0	1	1	2	1	1	1	1	0	0	0	0	0	2	0	0	0	0	1
280	0	1	0	0	0	1	1	0	2	1	1	0	0	0	0	0	0	0	1	1	2	1	2	0	0	0	1	1	1	1	0	0	1	1	2	0	0	0	0	2	2	0	0	0	0	0	0	0	1
281	1	2	1	0	0	0	1	0	1	1	0	2	2	1	1	1	0	1	1	0	1	0	2	0	0	0	1	1	2	1	0	1	1	0	0	2	1	0	0	2	2	0	1	1	1	2	0	0	0
282	0	1	0	0	0	1	0	0	2	1	0	0	1	0	0	0	0	0	1	0	0	1	1	1	1	0	1	1	1	1	0	0	2	2	0	2	0	0	1	1	1	0	0	2	0	1	0	0	1
283	0	1	1	1	1	2	2	1	1	1	1	1	1	0	1	0	0	0	2	1	2	0	1	0	0	1	0	2	1	0	0	1	1	1	0	2	1	0	0	1	1	0	0	2	1	0	0	0	0
284	1	0	0	0	0	1	2	0	0	0	2	1	1	0	2	1	1	1	1	1	1	0	2	0	0	1	0	1	2	0	1	1	1	0	0	2	2	0	0	1	1	0	0	2	0	1	0	0	1
285	1	2	0	0	0	1	2	1	1	1	0	1	1	0	1	0	0	0	1	1	2	1	2	0	0	0	2	2	2	2	1	1	1	1	1	1	1	0	0	2	2	0	0	1	0	0	0	0	0
286	0	0	0	0	0	2	1	0	0	0	1	0	0	0	0	0	0	0	1	0	0	1	2	0	0	0	1	1	2	0	1	1	2	0	1	1	1	0	1	2	1	0	1	2	0	0	1	0	1
287	1	1	1	0	1	1	2	0	1	1	1	0	1	0	0	0	0	0	1	1	2	0	2	0	1	2	0	1	1	1	0	0	0	0	0	2	2	1	1	1	0	1	0	2	0	2	0	0	0
288	1	1	0	0	0	1	2	1	1	1	1	1	2	0	2	1	0	0	2	0	2	0	0	0	0	1	2	2	2	2	0	0	0	0	1	1	1	0	0	0	0	0	0	1	0	0	1	0	1
289	1	0	0	0	0	1	2	0	2	1	1	0	1	0	0	0	0	0	2	1	2	0	2	1	1	1	2	2	2	1	0	1	2	0	1	1	0	0	0	2	2	0	0	2	0	0	0	0	0
290	0	1	0	0	0	2	1	0	2	0	1	0	0	0	0	0	0	1	1	0	2	1	0	1	0	0	0	2	1	1	1	0	2	0	0	2	1	0	0	2	2	0	0	0	0	0	0	0	2
291	0	2	0	0	0	0	2	0	1	0	0	0	0	0	1	1	1	1	0	1	1	0	2	0	0	1	2	2	2	1	1	1	2	1	0	2	1	1	0	1	1	0	0	1	1	0	0	0	0
292	0	1	0	0	0	1	0	0	2	1	0	0	0	0	0	0	0	1	0	0	0	1	2	0	0	0	2	2	2	1	1	1	2	0	0	2	1	0	1	1	1	0	0	1	0	1	0	0	0
293	1	1	1	0	0	2	1	0	1	1	1	1	1	0	1	0	0	0	0	2	0	0	2	0	1	0	1	1	2	1	1	0	1	0	1	1	2	0	2	0	0	0	0	1	0	0	0	0	0
294	1	1	0	0	0	2	1	1	2	1	0	1	2	0	1	0	0	0	1	1	1	0	0	0	0	0	2	1	2	1	1	1	0	0	1	1	2	1	1	0	0	0	0	2	0	1	0	0	0
295	1	1	0	0	0	2	1	1	2	2	0	0	1	0	0	0	0	0	2	0	2	0	1	0	0	1	1	1	2	1	0	0	1	1	2	0	1	0	0	1	1	0	0	2	0	0	1	1	2
296	1	2	0	0	0	0	1	0	2	2	0	0	2	0	2	0	1	2	1	0	1	0	2	0	0	0	1	2	1	1	1	1	1	0	1	1	1	0	0	1	1	0	0	2	1	1	0	0	0
297	1	2	0	0	0	1	2	0	2	1	1	0	1	0	0	0	0	0	1	0	2	1	2	0	0	2	1	2	2	2	0	0	0	0	0	2	0	0	0	2	2	0	0	0	0	0	1	0	2
298	1	1	0	0	0	2	2	1	1	1	1	0	1	0	0	0	0	1	0	2	1	0	2	0	0	2	2	2	2	1	1	1	1	1	1	2	1	0	1	0	0	0	0	1	0	0	0	0	1
299	0	0	0	0	0	2	0	0	2	1	2	0	0	0	0	0	0	0	1	1	2	0	2	0	1	0	2	2	2	2	0	1	1	0	0	2	1	0	1	1	1	0	2	2	1	1	0	0	0
300	0	1	2	0	1	0	1	0	1	0	1	1	1	0	1	0	0	0	1	1	1	1	1	1	1	1	1	1	2	0	1	0	0	0	0	2	0	0	0	1	1	0	0	0	0	0	0	0	1
301	0	0	0	0	0	2	0	0	2	2	0	0	0	0	0	0	0	0	1	0	1	1	2	0	1	0	2	2	2	2	1	1	1	1	2	0	1	0	0	1	1	0	0	1	1	1	0	1	1
302	0	2	1	0	0	0	2	0	0	0	0	1	1	0	1	0	0	0	1	1	1	0	2	0	0	0	2	2	2	1	1	0	1	0	1	1	2	0	2	1	0	2	0	2	1	0	0	0	2
303	1	2	0	0	0	0	1	1	2	1	0	0	0	0	0	0	0	1	0	1	2	0	2	0	0	1	0	2	2	0	1	1	2	0	1	1	2	1	1	1	0	0	1	2	1	2	0	0	2
304	0	1	0	0	0	1	0	0	2	2	0	1	2	0	2	0	0	1	1	0	2	0	2	0	0	2	2	2	2	2	2	0	1	0	1	1	0	0	1	1	1	0	0	0	0	0	0	0	0
305	1	2	0	0	0	1	0	0	1	0	1	1	1	1	0	1	0	0	2	0	2	0	1	0	0	1	2	2	2	1	0	2	2	0	1	1	0	0	0	1	1	0	1	2	2	0	0	0	1
306	0	0	1	0	1	1	0	0	2	2	0	0	1	0	1	0	1	1	0	2	1	0	2	0	0	0	2	2	2	1	1	1	2	0	2	0	2	0	1	1	1	0	0	2	0	0	0	0	1
307	0	1	0	0	0	1	1	1	2	2	0	0	0	0	0	0	0	0	1	1	2	1	1	0	0	0	2	2	2	2	0	0	1	1	0	2	0	0	0	1	1	1	1	2	1	1	0	0	1
308	0	0	0	0	0	1	1	0	2	0	1	0	0	0	0	0	0	0	1	2	1	1	0	1	0	0	1	1	2	1	0	0	1	1	0	2	2	0	0	1	1	0	1	2	1	0	0	0	1
309	1	1	0	0	0	1	2	1	1	1	0	0	0	0	0	0	0	0	1	1	1	0	2	0	0	1	1	1	2	1	0	0	2	0	0	2	1	0	1	2	1	0	0	2	0	0	0	0	0
310	1	1	0	0	0	2	0	0	2	2	0	0	0	0	0	0	0	0	1	0	1	1	2	0	0	1	0	1	2	0	0	1	2	0	2	2	1	0	1	1	1	0	0	1	1	1	0	0	2
311	1	2	1	0	0	1	2	1	1	1	1	0	0	0	0	0	0	1	2	0	2	2	1	1	1	1	2	2	2	1	1	0	1	1	0	2	0	0	0	2	2	0	1	2	1	1	0	0	1
312	1	1	0	0	0	1	1	0	1	1	1	0	0	0	0	0	0	1	1	0	2	0	1	0	0	1	2	2	2	2	0	2	2	0	0	2	2	0	2	0	0	0	0	2	0	0	0	0	0
313	0	1	0	0	0	1	1	0	2	2	0	1	2	0	2	0	0	0	1	1	1	1	1	1	1	0	1	1	2	1	1	0	1	1	1	2	1	0	1	1	1	0	1	2	0	1	0	0	0
314	1	1	0	0	0	1	2	0	0	0	0	1	1	0	1	0	0	0	0	1	2	1	1	1	1	1	1	2	2	1	0	2	2	0	1	1	2	1	1	1	0	0	0	2	0	1	0	0	0
315	0	2	0	0	0	0	1	0	1	1	0	0	0	0	0	0	0	2	1	1	2	1	1	0	1	1	1	1	2	1	0	2	2	0	1	1	1	0	1	1	1	0	0	1	0	0	0	0	1
316	0	2	1	0	0	1	1	0	1	1	1	0	0	0	0	0	0	0	0	1	1	0	1	0	0	0	1	2	2	2	0	1	1	1	1	1	1	0	0	1	1	1	0	1	1	0	0	0	1
317	1	2	0	0	0	0	1	0	1	0	1	0	0	0	0	0	0	0	1	1	2	0	1	0	0	1	1	2	2	1	0	0	0	1	1	1	1	0	1	1	1	0	1	1	1	2	0	0	1
318	0	1	1	0	0	1	1	0	2	2	0	0	0	0	0	0	0	0	1	1	1	1	2	0	0	1	1	1	1	1	1	1	2	1	0	2	2	1	0	2	1	0	1	1	0	1	0	0	2
319	0	0	0	0	0	1	1	1	2	2	0	1	2	0	1	0	1	0	2	1	2	0	2	0	0	2	2	2	2	0	1	2	1	0	1	1	1	0	0	1	1	0	1	2	1	1	0	0	0
320	0	0	0	0	0	2	1	1	2	1	0	0	0	0	0	0	0	0	2	0	2	0	2	0	0	0	1	1	1	1	0	0	0	0	1	1	1	0	2	0	0	0	0	2	0	0	0	1	2
321	0	0	0	0	0	2	2	0	1	0	2	0	0	0	0	0	0	1	2	0	1	0	1	0	0	1	1	2	1	1	0	0	2	1	1	1	1	0	1	1	1	0	0	0	0	0	0	0	0
322	1	1	0	0	0	1	1	0	2	0	0	1	1	0	1	0	0	0	2	0	2	1	1	0	1	1	2	2	2	1	1	1	2	1	1	1	2	0	2	0	0	0	0	2	0	0	0	0	0
323	1	1	1	0	0	2	2	0	1	0	2	0	0	0	0	0	0	0	0	1	1	0	2	0	0	2	0	1	1	0	1	1	1	0	1	1	0	0	0	1	1	0	1	1	0	1	0	0	0
324	1	2	0	0	0	0	0	0	2	2	0	1	1	0	1	0	0	0	1	0	2	1	1	1	1	1	1	1	2	1	0	2	1	0	1	1	2	1	1	1	0	0	1	1	1	0	0	0	2
325	0	1	0	0	0	0	1	0	0	0	2	0	0	0	0	0	0	0	2	0	2	0	1	0	0	0	2	2	2	1	0	1	2	0	1	1	1	0	1	1	1	0	0	1	1	0	0	1	1
326	1	1	0	0	0	1	0	0	2	2	0	0	1	0	1	1	1	2	1	0	1	1	1	0	0	0	2	2	2	1	0	1	2	0	1	1	1	0	1	2	1	0	0	1	0	0	0	1	0
327	0	1	0	0	0	2	1	0	1	1	1	0	0	0	0	0	0	1	1	1	1	1	0	1	1	1	2	2	2	2	1	0	2	1	1	2	0	0	0	1	1	0	0	0	0	0	0	0	1
328	0	1	0	0	0	2	0	0	2	2	0	1	0	0	0	0	0	0	1	1	1	0	2	0	2	1	1	1	2	2	1	0	2	1	1	1	1	0	0	0	0	0	0	1	0	0	0	1	1
329	1	1	0	0	0	0	1	1	2	2	1	1	2	0	2	0	0	1	1	1	1	0	1	0	0	1	2	2	2	1	1	2	1	0	1	1	1	0	1	1	1	0	0	2	1	0	0	0	1
330	1	1	0	0	0	1	2	0	0	0	0	0	2	0	1	1	0	1	2	1	1	0	1	0	1	2	0	2	2	0	1	1	1	1	1	1	0	0	0	1	1	0	0	2	0	2	0	0	1
331	0	1	0	0	0	2	1	0	2	0	0	0	0	0	0	0	0	1	2	0	2	0	1	0	0	0	1	1	1	1	1	1	1	0	1	1	0	0	0	1	1	1	0	2	0	0	1	0	1
332	0	2	0	0	0	0	2	0	1	0	1	1	1	1	0	1	0	1	0	0	0	0	2	0	0	1	2	1	2	1	0	0	0	0	0	2	1	1	0	0	0	0	0	2	1	1	0	0	1
333	0	1	0	0	0	1	1	0	1	1	0	0	0	0	0	0	0	1	1	0	2	0	2	0	0	0	0	1	1	1	0	1	0	0	0	2	1	0	0	2	2	0	0	0	0	0	0	0	0
334	0	1	0	0	0	2	1	0	2	2	0	1	0	0	0	0	0	0	2	1	2	0	1	0	1	2	1	1	2	1	0	0	0	0	0	2	2	0	2	0	0	2	0	2	1	0	1	0	1
335	0	1	0	0	0	0	2	1	1	1	0	1	1	0	1	0	1	1	1	0	1	0	2	0	0	1	1	1	2	1	0	0	0	0	0	2	1	0	0	1	1	0	0	0	0	0	0	0	0
336	0	1	0	0	0	1	2	0	1	1	0	1	1	0	1	0	1	1	0	1	1	0	2	0	1	0	2	2	2	2	0	1	1	2	1	1	0	0	1	1	1	0	0	2	0	0	0	0	0
337	1	1	0	0	0	1	2	0	1	1	1	1	1	0	1	0	0	2	0	2	0	2	2	0	0	0	2	2	2	2	0	1	1	0	2	1	1	0	1	0	0	0	0	0	0	0	0	0	2
338	1	2	0	0	0	0	1	1	2	1	0	1	1	0	1	0	0	1	2	0	2	1	0	1	1	1	1	1	2	0	1	0	2	0	1	1	2	0	1	0	0	0	0	1	0	0	0	0	0
339	1	1	1	1	1	2	2	0	0	0	0	0	1	0	0	0	0	1	2	0	2	1	2	0	1	1	1	2	2	1	2	0	2	1	1	1	1	0	2	0	0	2	0	2	0	2	0	0	0
340	0	0	0	0	0	2	1	0	1	1	1	0	0	0	0	0	0	1	2	0	2	0	1	0	0	2	2	2	2	2	0	1	2	0	1	1	1	0	0	2	2	1	0	1	1	1	0	0	1
341	0	2	0	0	0	1	0	0	2	2	0	0	0	0	0	0	0	0	2	0	2	1	1	1	1	1	2	0	1	0	0	1	2	1	2	1	0	0	0	2	2	0	0	2	0	1	0	0	0
342	1	0	1	0	1	1	1	0	2	0	0	0	0	0	0	0	0	2	2	0	2	0	1	0	0	1	0	0	2	1	0	1	1	1	1	1	1	0	0	2	2	0	0	0	1	0	0	0	0
343	0	0	0	0	0	1	0	0	2	1	2	0	0	0	0	0	0	1	1	0	1	1	0	1	1	0	1	1	1	1	0	2	1	0	0	2	2	1	1	0	0	2	0	2	1	0	0	0	0
344	0	1	0	0	0	2	0	0	2	0	1	0	0	0	0	0	0	1	1	1	2	0	2	0	0	1	0	1	1	1	0	1	1	0	1	1	2	1	1	0	0	0	0	1	0	0	1	1	2
345	0	1	0	0	0	1	2	0	1	1	0	0	0	0	0	0	1	2	2	0	1	0	2	0	0	0	2	2	2	1	0	0	2	2	1	1	2	1	0	0	0	0	0	1	0	1	0	0	1
346	1	0	0	0	0	2	2	0	0	0	0	0	1	0	1	1	0	1	2	1	2	1	2	0	0	1	0	2	1	1	1	0	2	2	0	2	2	0	2	0	0	0	0	1	0	0	1	0	2
347	0	1	0	0	0	1	1	0	2	0	1	1	1	0	1	0	0	0	2	0	2	1	2	0	0	0	2	2	2	1	0	2	2	0	1	1	1	0	1	1	1	0	0	1	0	0	0	1	1
348	1	0	0	0	0	1	2	0	0	0	2	1	1	0	1	0	0	2	1	1	2	0	2	0	1	1	2	2	2	2	0	0	1	0	1	1	1	0	1	1	1	0	0	2	1	0	0	0	0
349	1	2	1	0	0	2	2	0	1	1	1	2	2	0	2	0	1	1	0	2	1	1	1	1	1	1	2	2	2	2	0	0	0	0	0	2	0	0	0	2	2	0	0	0	0	0	0	0	0
350	1	1	0	0	0	1	2	1	1	1	0	0	1	0	1	0	0	1	2	1	2	1	2	0	0	0	1	2	2	1	1	0	1	1	0	2	1	1	0	1	1	0	0	2	0	1	0	0	2
351	0	1	0	0	0	0	2	0	1	1	1	0	0	0	0	0	1	2	1	0	1	0	2	0	1	0	2	2	2	2	1	0	2	1	1	1	1	0	0	1	1	0	1	2	0	0	0	1	2
352	0	1	0	0	0	1	1	1	2	2	0	0	0	0	0	0	0	1	2	0	2	1	2	0	0	0	1	2	2	2	0	1	2	0	1	1	2	0	1	1	0	0	0	2	0	2	0	0	0
353	0	1	1	1	1	2	0	0	2	1	1	0	0	0	1	1	0	0	2	0	2	0	2	0	0	0	1	1	1	1	0	1	2	0	1	1	1	0	0	1	1	1	0	1	0	0	0	0	0
354	1	1	0	0	0	1	1	1	2	2	0	0	2	1	0	1	1	2	1	0	1	1	2	0	0	1	2	2	2	2	0	1	1	0	1	1	2	1	1	2	0	0	0	1	0	0	0	0	2
355	1	2	0	0	0	1	1	0	2	1	1	0	1	0	1	0	0	2	2	0	2	0	2	0	0	1	2	2	1	0	1	0	1	0	0	2	0	0	0	2	2	0	0	1	0	0	0	0	0
356	0	1	0	0	0	2	1	1	2	2	0	0	1	0	0	0	0	0	2	0	2	1	1	1	1	1	2	2	2	2	0	1	1	0	1	1	1	0	1	2	1	0	0	1	0	0	0	0	1
357	0	1	0	0	0	1	2	0	0	0	1	1	1	0	1	0	1	2	1	1	1	0	2	0	0	1	2	2	2	2	2	0	0	0	1	1	1	0	1	1	1	0	0	2	0	0	1	0	2
358	0	1	0	0	0	1	2	1	1	1	0	0	1	0	0	0	0	0	0	1	2	0	1	0	0	1	0	1	1	0	0	0	2	0	0	2	2	0	2	1	0	0	0	1	0	0	1	0	1
359	0	0	1	0	1	1	2	0	0	0	1	0	0	0	0	0	0	2	1	1	2	0	1	0	0	1	2	2	2	2	0	1	2	2	2	1	1	1	0	1	1	2	0	2	1	0	0	0	1
360	1	2	1	0	0	1	2	0	1	1	1	1	1	0	2	1	0	0	1	0	1	0	2	0	0	2	0	1	2	0	0	2	1	0	2	0	1	0	1	1	1	0	0	1	0	0	0	0	1
361	1	0	0	0	0	2	1	0	1	1	1	1	2	0	1	0	0	1	2	1	2	0	2	0	1	1	2	2	2	2	0	2	1	0	2	0	1	0	1	1	1	0	1	2	1	1	0	0	1
362	1	1	0	0	0	1	1	0	1	1	1	0	1	0	0	0	0	1	2	0	2	0	1	0	0	0	2	0	1	0	0	0	0	0	0	1	1	0	1	1	1	0	0	2	1	0	0	0	2
363	0	2	0	0	0	0	0	0	2	1	1	0	0	0	0	0	0	0	1	1	1	2	2	0	0	0	2	2	2	2	1	1	2	1	1	0	2	0	2	1	0	1	0	2	0	1	0	0	1
364	0	2	0	0	0	1	1	0	2	2	0	1	1	0	1	0	0	0	1	0	1	0	2	0	2	1	1	1	2	1	0	0	1	0	0	2	1	0	0	2	1	0	1	2	0	0	0	1	0
365	1	1	0	0	0	2	2	0	1	0	0	0	0	0	0	0	0	0	1	1	1	0	2	0	0	1	1	1	2	1	1	1	1	1	2	0	0	0	0	1	1	1	0	1	1	0	0	0	0
366	1	0	0	0	0	2	1	0	1	0	1	0	1	0	0	0	0	1	1	0	2	0	2	0	0	1	2	2	2	1	0	0	0	0	2	0	1	0	0	1	1	0	1	2	1	1	0	0	0
367	1	2	0	0	0	0	2	0	0	0	1	0	0	0	0	0	0	1	0	1	0	1	2	0	0	0	1	2	2	1	0	1	2	0	1	1	1	0	1	1	1	0	0	1	1	0	0	0	1
368	0	0	1	0	1	1	1	2	2	2	0	1	2	0	2	1	0	0	1	0	1	0	2	0	0	1	1	2	2	1	0	0	1	0	1	1	2	1	1	1	1	1	0	2	0	1	0	0	0
369	0	1	1	0	0	1	1	0	1	1	0	1	1	0	1	0	0	1	0	1	1	0	2	0	0	1	2	2	2	2	0	0	1	0	1	1	1	0	0	2	2	0	0	2	1	1	0	0	1
370	0	2	0	0	0	0	1	0	1	1	0	0	0	0	0	0	1	1	0	1	1	0	2	0	0	1	2	2	2	1	1	0	1	0	1	2	0	0	0	1	1	0	0	1	1	1	0	0	1
371	0	1	0	0	0	2	1	0	1	1	0	0	2	0	0	0	0	1	1	1	1	1	1	0	0	0	1	1	2	1	0	0	0	1	0	2	1	1	0	0	0	1	0	2	0	0	0	0	1
372	1	2	0	0	0	1	1	0	1	0	1	1	2	0	2	1	0	0	1	0	1	0	2	0	0	2	2	2	1	0	1	0	1	1	1	1	1	0	1	1	1	0	0	1	0	0	0	0	0
373	1	0	1	0	0	2	2	0	1	1	0	0	0	0	0	0	0	0	2	1	2	1	2	0	0	1	1	2	2	1	1	0	0	1	0	2	1	0	0	1	1	0	0	2	0	1	0	0	1
374	1	1	0	0	0	1	2	1	1	1	1	1	1	0	1	0	0	1	2	0	2	1	2	0	0	2	0	1	1	1	0	0	2	0	1	1	0	0	0	2	2	0	0	0	1	1	0	0	0
375	1	0	0	0	0	2	2	0	1	1	0	0	0	0	0	0	0	1	2	0	2	1	2	0	0	0	1	1	2	1	0	0	0	1	0	2	0	0	0	1	1	1	1	2	1	1	0	0	1
376	1	2	0	0	0	1	1	0	2	1	0	0	1	0	0	0	0	0	2	0	2	0	2	0	0	2	1	1	2	1	0	2	2	0	1	1	2	1	0	2	1	0	1	2	0	0	0	0	0
377	0	0	0	0	0	2	1	0	1	1	0	0	0	0	0	0	0	1	0	1	0	0	2	0	1	1	2	2	2	2	0	0	2	0	0	2	1	0	0	2	2	0	0	2	0	1	0	0	2
378	0	2	0	0	0	1	1	0	0	0	1	0	1	0	1	1	0	2	2	1	2	0	2	0	0	1	2	2	2	1	1	0	2	1	0	2	1	0	0	2	2	0	0	2	0	0	1	0	1
379	0	0	0	0	0	1	1	0	1	0	1	2	2	0	2	0	0	1	0	1	1	0	2	0	1	0	1	1	2	1	0	0	1	1	1	1	2	0	1	1	1	0	0	1	0	0	0	0	2
380	0	0	0	0	0	2	2	1	1	1	1	0	0	0	0	0	0	2	1	1	2	0	2	0	0	1	2	2	2	2	0	1	1	1	1	2	0	1	0	1	1	0	1	1	0	0	1	0	1
381	1	2	0	0	0	2	1	0	1	1	0	0	0	0	0	0	0	1	1	1	1	1	2	0	0	1	1	1	2	1	0	0	2	0	0	2	1	0	1	1	1	0	0	1	0	0	0	0	0
382	0	2	1	0	0	1	0	0	2	0	1	2	2	1	1	1	0	0	1	1	1	1	1	0	0	2	0	1	1	0	0	0	1	0	1	2	1	1	0	2	2	0	1	2	1	0	0	1	1
383	0	1	0	0	0	0	1	0	0	0	2	0	1	0	0	0	0	1	1	0	2	1	2	0	0	0	2	2	2	2	0	0	1	1	0	1	2	0	2	1	1	0	0	2	0	0	0	1	1
384	0	2	0	0	0	0	1	1	2	2	0	0	0	0	0	0	0	1	1	1	1	0	2	0	0	1	1	1	1	1	1	0	0	0	0	2	1	0	1	1	1	0	0	2	0	0	0	0	0
385	0	2	1	0	0	1	1	0	2	2	0	1	1	0	1	0	0	0	2	1	2	0	1	1	2	2	1	1	2	1	1	0	1	2	1	1	2	2	0	0	0	1	0	2	2	0	1	0	1
386	1	0	0	0	0	1	1	0	0	0	0	1	0	0	0	0	0	0	1	0	2	1	2	0	0	1	2	2	2	1	0	0	1	1	1	2	1	0	0	2	2	0	0	2	0	1	0	0	0
387	1	2	0	0	0	1	2	1	1	1	1	0	1	0	0	0	0	1	1	1	2	0	1	0	0	1	2	2	2	2	1	2	1	0	0	2	1	0	0	2	2	0	0	2	0	0	0	1	1
388	0	2	0	0	0	1	2	0	0	0	0	1	2	0	2	0	0	0	0	1	2	0	2	0	0	1	1	1	2	1	0	2	2	0	1	1	1	1	0	0	0	0	0	1	0	0	0	0	1
389	1	1	0	0	0	2	1	1	2	1	0	1	1	0	1	0	0	0	2	1	2	0	2	0	0	0	2	2	2	2	1	1	1	0	0	2	2	0	0	2	2	0	0	2	0	0	1	1	2
390	1	1	0	0	0	1	2	0	0	0	0	0	0	0	0	0	0	1	2	0	2	1	1	0	0	1	0	2	1	1	1	0	2	2	1	2	1	0	1	2	1	1	1	2	0	0	0	0	1
391	1	1	0	0	0	1	2	1	1	1	0	0	0	0	0	0	0	0	2	0	2	1	1	1	1	0	2	2	2	2	1	1	2	0	1	1	2	1	1	1	1	0	0	2	1	1	1	0	1
392	0	2	1	0	0	1	2	0	1	0	0	0	1	0	1	0	0	0	1	1	1	1	2	0	0	0	2	2	2	1	0	0	0	0	0	2	1	0	0	1	1	1	0	2	1	0	1	0	1
393	0	2	1	0	0	1	0	0	1	0	0	0	1	0	1	0	0	0	1	1	2	0	2	0	0	1	2	2	2	2	0	1	2	0	1	1	2	1	1	1	1	0	0	1	0	0	0	0	0
394	1	1	0	0	0	1	1	0	1	0	1	1	1	0	1	0	0	0	2	0	2	1	0	1	0	0	1	1	2	2	0	1	1	0	0	2	2	0	2	1	0	0	2	2	1	1	0	0	2
395	0	1	0	0	0	1	0	0	2	1	0	0	1	0	0	0	0	0	1	1	2	0	0	0	0	0	1	2	2	2	0	2	2	0	1	1	2	0	2	1	0	0	0	1	0	0	0	0	0
396	0	1	1	0	0	2	1	0	1	1	0	0	0	0	0	0	0	0	1	0	2	0	2	0	0	0	1	2	1	1	1	0	2	1	1	1	1	0	0	1	1	1	1	2	0	0	0	0	2
397	0	1	0	0	0	1	2	1	1	1	1	1	1	0	0	0	0	0	1	1	2	0	2	0	0	1	2	2	2	2	2	0	1	0	0	2	1	0	1	1	1	0	2	2	1	1	0	0	0
398	0	1	0	0	0	2	0	0	2	2	0	1	0	0	0	0	0	0	0	1	2	2	2	0	0	0	1	1	2	0	0	0	1	0	1	1	0	0	0	1	1	0	0	1	0	0	0	0	1
399	0	2	0	0	0	1	2	0	0	0	1	0	0	0	0	0	0	1	2	0	2	0	2	0	0	0	1	2	1	1	1	1	1	0	2	1	2	0	1	1	1	0	0	2	1	1	0	0	1
400	1	1	0	0	0	1	1	0	1	1	1	1	2	1	0	1	0	1	2	0	2	1	2	0	0	0	2	2	2	2	0	2	2	0	1	1	2	0	1	1	1	1	0	2	1	1	0	0	1
401	1	0	0	0	0	0	1	1	2	2	0	0	0	0	0	0	0	0	1	1	1	0	2	0	0	2	2	2	2	0	1	0	0	0	1	1	2	0	0	2	2	0	0	1	0	0	1	0	2
402	0	0	0	0	0	2	1	0	1	0	0	1	2	1	0	1	1	2	2	0	1	0	2	0	0	1	1	2	2	1	1	1	2	0	1	1	1	0	2	0	0	0	1	2	1	1	0	0	1
403	0	1	0	0	0	2	0	0	2	2	0	0	1	0	0	0	0	1	2	0	2	0	2	0	0	0	1	2	2	1	1	1	1	0	0	2	0	0	0	1	1	0	1	2	2	2	0	0	0
404	0	1	0	0	0	2	1	0	1	0	1	1	0	0	0	0	0	1	0	1	1	1	2	0	0	0	0	1	2	1	0	0	2	0	2	0	1	0	0	1	1	0	0	1	1	0	0	0	1
405	1	1	0	0	0	0	1	0	0	0	1	0	1	0	1	0	1	1	1	1	1	1	2	0	0	1	1	2	1	1	0	1	2	0	2	2	0	0	1	1	1	0	0	2	0	0	1	1	2
406	1	1	0	0	0	1	1	0	2	1	0	0	0	0	1	1	0	1	1	0	2	1	2	0	0	1	2	2	2	2	0	2	1	0	0	2	2	1	1	0	0	1	0	1	0	1	0	0	1
407	0	1	0	0	0	1	2	0	1	0	2	1	1	0	1	0	0	0	1	1	1	0	1	1	1	0	2	2	2	0	0	0	1	0	0	2	1	0	2	0	0	0	1	1	1	0	0	0	0
408	1	1	0	0	0	0	1	0	1	1	0	1	0	0	0	0	0	1	1	1	1	1	0	0	1	0	1	1	2	0	1	0	1	1	0	2	1	0	0	2	1	0	0	2	1	0	0	0	0
409	0	2	1	0	0	1	1	0	1	0	1	1	1	0	1	0	0	1	0	0	0	1	2	0	0	2	2	2	2	2	0	2	2	0	1	1	1	1	0	1	1	1	0	1	0	0	0	0	1
410	0	1	0	0	0	1	2	0	0	0	2	1	2	0	1	0	0	1	2	1	2	0	2	0	0	1	0	1	2	0	1	0	1	1	0	2	1	0	1	1	1	0	0	1	0	0	0	0	0
411	1	1	0	0	0	2	1	0	1	0	0	1	2	0	2	0	0	0	1	1	1	0	2	0	0	1	0	1	1	1	0	1	0	0	1	1	2	0	1	0	0	1	0	2	1	1	1	0	1
412	1	2	0	0	0	1	2	0	1	1	0	0	0	0	0	0	0	2	2	0	2	0	2	0	0	0	2	2	2	2	0	0	0	1	0	2	0	1	0	1	1	0	0	2	0	0	0	0	0
413	1	0	0	0	0	1	1	0	2	0	1	0	2	0	0	0	0	0	1	1	1	1	2	0	0	1	1	1	2	1	1	0	2	1	1	1	2	0	1	1	1	0	0	1	0	0	0	0	0
414	0	0	0	0	0	1	1	0	1	0	1	1	2	0	1	0	0	0	1	0	1	0	2	0	0	2	1	1	2	1	1	1	2	2	2	1	2	0	2	1	0	0	0	1	0	0	0	0	1
415	1	2	0	0	0	0	0	0	2	2	0	1	1	0	1	0	0	1	1	0	2	0	2	0	1	1	2	2	2	2	1	1	2	0	2	0	2	0	1	1	1	0	0	1	0	0	0	0	1
416	1	1	0	0	0	1	1	1	2	1	0	1	1	0	1	0	1	1	0	2	1	1	2	0	0	0	2	2	2	2	0	1	2	0	0	2	1	0	0	2	2	0	1	1	1	0	0	0	0
417	1	1	0	0	0	2	0	0	2	2	0	1	1	0	1	0	0	0	2	1	2	1	2	0	0	0	2	2	2	2	0	1	1	2	1	1	2	0	1	1	0	0	0	1	0	0	0	0	2
418	1	2	0	0	0	0	0	0	1	1	1	0	2	0	0	0	0	0	0	1	1	0	1	1	1	1	2	2	1	1	1	1	1	1	0	2	1	0	2	0	0	1	0	2	1	1	0	0	0
419	0	0	0	0	0	2	0	0	2	1	1	0	0	0	0	0	0	1	0	0	0	0	2	0	0	0	2	2	2	2	0	0	1	1	0	2	1	0	0	1	1	0	0	1	0	0	0	0	1
420	1	2	0	0	0	1	1	0	2	1	0	0	1	0	1	1	0	1	1	0	1	1	1	1	1	0	1	2	1	1	0	0	1	0	1	2	2	0	2	1	0	0	1	2	1	2	1	0	1
421	1	2	1	0	0	1	1	0	1	1	1	0	1	0	0	0	0	1	1	0	2	0	2	0	0	2	2	2	2	2	0	0	2	1	2	1	1	0	0	1	1	0	1	2	1	1	1	0	1
422	0	2	0	0	0	0	1	0	0	0	2	1	1	0	1	0	0	0	2	1	2	0	2	0	0	1	1	1	2	1	0	1	1	2	1	1	1	0	1	1	1	0	1	1	1	0	0	0	1
423	0	2	1	0	0	1	0	0	2	2	0	0	0	0	0	0	0	0	2	0	2	1	1	0	0	0	2	2	2	2	0	0	1	2	1	1	0	0	1	1	1	0	0	1	0	0	0	0	0
424	1	1	0	0	0	2	1	0	2	1	1	1	1	0	1	0	0	0	1	0	2	1	2	0	0	1	1	1	2	1	0	2	1	0	2	0	1	0	1	2	1	1	0	2	0	0	1	0	1
425	0	1	1	0	0	1	2	1	1	1	1	0	1	0	2	1	0	1	1	0	1	0	1	0	0	1	1	2	2	1	1	1	2	2	1	2	2	1	1	1	1	0	0	2	0	1	1	1	2
426	0	1	0	0	0	1	2	0	0	0	0	0	0	0	0	0	0	0	1	1	2	0	2	0	1	1	1	2	1	1	0	0	2	1	0	2	0	0	1	1	1	0	0	1	1	0	0	0	1
427	1	1	0	0	0	2	2	0	0	0	0	1	1	0	1	0	0	1	1	1	2	0	2	0	1	0	0	0	2	1	0	0	1	1	1	2	2	0	1	1	1	0	0	0	0	0	0	0	0
428	1	0	0	0	0	1	2	0	0	0	2	1	1	0	1	0	1	1	0	1	1	0	2	0	0	2	1	1	2	1	0	1	2	0	1	1	1	0	0	2	2	0	1	2	0	0	0	0	0
429	1	1	0	0	0	1	2	1	1	1	0	0	1	0	0	0	0	1	2	0	2	0	1	0	1	1	2	2	2	2	1	1	1	1	0	2	0	0	0	1	1	0	0	0	0	1	0	1	1
430	1	1	0	0	0	1	0	0	2	2	0	0	0	0	0	0	0	0	2	1	2	0	2	0	0	1	1	1	2	1	1	2	1	0	0	2	1	1	0	0	0	1	0	2	0	0	0	0	0
431	0	1	0	0	0	0	2	0	1	0	1	1	2	1	0	1	0	0	0	1	2	1	2	0	0	2	2	2	2	2	0	0	1	0	1	1	1	0	0	0	0	0	0	0	1	1	0	0	1
432	1	0	1	0	0	2	0	0	2	1	0	0	0	0	0	0	0	1	0	2	1	0	0	0	0	0	2	2	2	1	0	1	2	0	1	1	2	0	2	0	0	0	1	2	0	0	0	0	1
433	1	1	0	0	0	2	1	1	2	2	0	0	2	0	1	0	0	0	2	0	2	1	1	1	1	1	2	2	2	2	0	1	1	0	0	2	2	0	2	0	0	0	1	2	0	0	0	0	1
434	1	0	0	0	0	2	2	1	2	1	0	0	0	0	0	0	0	0	2	0	2	0	1	0	0	1	2	2	2	1	1	1	1	0	1	1	2	0	2	0	0	0	0	2	0	0	1	0	1
435	0	1	0	0	0	1	1	0	1	0	1	1	0	0	0	0	0	1	1	1	2	2	0	1	1	1	1	2	2	1	0	0	1	1	0	2	0	0	0	1	1	0	0	0	0	0	0	1	2
436	1	0	0	0	0	2	2	0	2	2	0	0	1	0	0	0	0	0	1	1	1	0	2	0	1	2	2	2	2	2	2	0	1	0	0	2	1	0	1	1	1	0	1	2	1	1	0	0	0
437	1	0	0	0	0	2	1	0	2	1	0	0	0	0	1	1	0	0	1	1	1	1	1	1	1	2	2	2	2	1	0	2	2	0	0	2	2	0	1	1	1	0	0	1	0	0	0	0	0
438	1	0	0	0	0	1	1	0	1	1	1	1	1	0	1	0	1	0	2	1	2	0	2	0	0	0	2	2	2	2	1	0	0	0	1	1	0	0	0	2	2	0	0	1	0	0	0	1	0
439	0	1	0	0	0	1	1	0	2	1	1	1	1	0	2	1	0	0	2	0	2	0	2	0	1	0	2	2	2	2	0	1	0	0	1	1	2	0	1	1	1	0	0	1	0	0	0	0	1
440	0	1	0	0	0	1	2	0	0	0	2	1	1	0	2	0	0	0	1	0	1	1	1	1	0	1	1	1	2	2	0	0	2	1	1	2	0	0	0	2	2	0	1	1	1	1	0	1	0
441	1	2	0	0	0	2	2	0	0	0	1	0	0	0	1	1	0	1	2	0	2	0	1	0	0	0	1	1	2	1	0	0	2	0	0	2	2	1	1	0	0	0	0	0	1	0	0	1	1
442	1	1	0	0	0	1	1	1	2	1	0	1	1	0	1	0	0	1	1	1	1	1	2	0	0	0	1	2	2	2	1	2	1	0	1	1	1	0	2	0	0	1	0	2	0	2	1	1	2
443	0	2	0	0	0	0	1	0	1	0	0	0	0	0	0	0	0	0	2	0	2	0	2	0	0	0	1	2	2	1	0	0	0	0	0	2	1	0	0	2	2	0	0	0	0	0	0	0	0
444	1	1	0	0	0	1	1	0	1	0	0	1	2	0	1	0	0	1	1	2	1	0	1	0	1	1	1	1	2	1	0	0	1	1	1	1	2	1	1	1	1	0	0	0	1	1	0	0	1
445	0	1	0	0	0	1	2	0	0	0	0	0	0	0	0	0	0	1	2	1	2	0	1	0	1	2	1	1	2	1	0	0	1	0	0	2	2	1	1	0	0	1	0	1	0	0	0	0	1
446	0	1	1	1	1	1	0	0	2	2	0	1	1	0	1	0	0	2	2	0	2	0	2	0	1	0	2	2	2	2	1	2	2	0	1	1	2	0	1	0	0	1	0	1	0	0	0	0	1
447	0	1	0	0	0	2	1	0	1	1	0	0	0	0	0	0	0	1	0	2	1	0	2	0	0	2	1	2	2	1	2	2	2	0	2	0	0	0	0	2	2	0	1	1	1	2	0	0	1
448	1	0	0	0	0	1	2	1	1	1	1	1	2	0	1	0	0	0	2	0	2	0	2	0	0	0	2	2	2	2	0	0	0	1	1	1	2	0	1	1	1	0	0	2	0	0	1	0	2
449	1	1	0	0	0	0	0	0	1	1	1	1	1	0	1	0	0	0	1	0	1	0	2	0	0	2	1	2	2	2	0	0	1	1	0	2	2	1	0	1	1	0	0	1	0	1	1	0	2
450	0	1	0	0	0	1	1	0	1	1	1	0	0	0	0	0	0	1	0	0	0	1	2	0	0	1	1	1	2	1	0	0	0	0	1	1	2	0	2	0	0	0	0	2	0	0	0	1	0
451	0	1	0	0	0	1	2	1	1	1	0	0	0	0	0	0	0	0	1	1	2	1	2	0	0	1	1	1	2	1	1	0	2	0	2	0	0	0	0	2	2	0	0	1	1	1	0	0	0
452	1	1	0	0	0	1	0	0	2	2	0	1	1	0	1	0	0	0	2	0	2	1	2	0	0	0	1	2	2	1	1	1	1	0	0	1	2	1	0	1	1	0	0	1	0	0	1	0	2
453	1	1	0	0	0	1	1	0	1	1	0	0	0	0	0	0	0	2	1	1	2	0	2	0	0	0	2	2	2	2	1	0	0	1	1	1	0	0	1	1	1	0	0	1	0	1	0	0	1
454	0	2	0	0	0	1	2	0	1	1	0	0	0	0	0	0	0	0	1	1	2	0	0	0	0	0	1	2	2	1	0	1	1	0	1	1	2	0	1	0	0	0	1	2	1	0	0	0	1
455	0	1	0	0	0	1	2	1	1	1	0	0	1	0	0	0	0	1	0	1	1	1	0	1	1	1	2	2	2	2	2	1	0	0	1	1	1	0	0	2	2	0	1	2	1	1	0	0	1
456	0	1	0	0	0	1	1	0	1	1	1	1	1	0	1	0	0	0	1	0	2	0	0	0	0	0	2	2	2	2	0	1	2	0	0	2	0	0	0	1	1	0	0	1	1	1	0	1	1
457	0	0	0	0	0	1	1	1	2	2	0	0	1	0	1	0	0	1	1	1	1	0	2	0	0	2	2	2	2	1	2	0	1	0	0	2	1	1	0	0	0	0	0	0	0	0	0	0	0
458	1	0	0	0	0	1	0	0	2	1	0	0	0	0	0	0	0	0	2	0	2	0	2	0	0	2	1	1	2	1	0	0	2	0	1	1	2	1	0	0	0	0	0	1	0	0	0	0	0
459	0	1	0	0	0	2	1	0	0	0	1	1	2	0	1	0	1	0	2	1	2	0	1	0	0	1	0	2	1	1	1	0	0	0	2	0	2	0	1	1	0	0	0	0	0	0	1	0	2
460	1	1	0	0	0	1	0	0	2	1	1	0	1	0	0	0	0	0	2	1	2	0	2	0	0	2	1	1	2	1	0	0	0	1	0	2	2	0	2	0	0	0	0	2	0	1	0	0	2
461	1	0	0	0	0	1	1	0	2	1	0	1	1	0	1	0	0	0	0	1	0	1	1	1	1	1	1	1	2	1	0	0	2	2	1	1	2	1	1	1	0	1	0	2	2	0	0	0	0
462	1	2	0	0	0	1	1	0	1	1	0	0	0	0	0	0	0	0	2	0	2	1	0	1	1	1	2	2	2	1	0	1	1	1	1	1	1	0	0	2	2	0	0	2	0	0	0	0	1
463	0	2	0	0	0	1	0	0	2	2	0	0	2	0	1	0	0	0	0	1	2	0	2	0	0	2	1	0	2	0	0	1	1	0	2	1	1	0	1	1	1	0	1	2	2	0	1	1	2
464	1	1	0	0	0	1	2	0	0	0	2	1	2	0	1	0	0	0	2	0	2	1	0	0	1	0	1	2	2	1	1	0	0	1	1	1	2	0	2	1	0	0	0	1	1	0	0	2	2
465	1	1	0	0	0	2	1	0	2	0	1	0	2	0	2	0	1	2	2	0	1	0	2	0	0	2	1	1	2	0	0	1	2	1	1	0	1	0	1	0	0	0	1	2	0	0	0	0	0
466	1	0	0	0	0	2	1	1	2	1	0	0	1	0	1	1	0	1	2	1	2	1	2	0	0	1	2	2	2	1	2	0	1	0	1	1	1	0	1	2	1	0	0	0	0	0	0	0	0
467	1	0	0	0	0	2	1	1	2	1	0	0	1	0	0	0	0	0	0	1	2	1	2	0	0	0	1	2	1	1	1	0	1	1	1	2	2	1	1	0	0	1	0	2	0	1	0	0	0
468	1	2	0	0	0	1	0	0	2	1	1	0	1	0	1	1	0	0	2	1	2	0	2	0	0	2	2	2	2	2	1	0	1	0	1	1	1	0	1	2	1	0	0	0	0	0	0	1	0
469	0	1	0	0	0	2	1	0	1	1	0	1	1	0	1	0	0	1	2	0	1	0	2	0	1	1	1	1	1	1	0	0	2	1	1	1	2	0	2	0	0	0	0	1	0	0	0	1	2
470	0	1	0	0	0	1	0	0	2	0	1	1	2	0	1	0	0	1	2	0	2	1	1	1	1	2	1	2	2	2	0	0	1	1	1	2	1	0	1	2	1	1	0	2	1	1	0	0	0
471	1	1	0	0	0	2	1	0	1	1	0	1	1	0	1	0	0	2	1	1	2	0	1	0	0	1	1	1	2	2	0	0	1	0	0	2	2	1	1	1	1	0	0	2	0	0	1	0	1
472	0	1	0	0	0	1	2	1	1	1	0	0	0	0	0	0	0	2	2	1	2	1	1	1	0	1	1	1	2	1	0	2	1	0	0	2	0	0	0	2	2	0	0	0	0	0	0	0	1
473	1	1	0	0	0	1	1	0	1	0	1	1	1	0	1	0	0	1	2	0	2	1	2	0	0	0	1	1	2	1	0	1	2	1	0	2	1	0	1	1	1	0	0	2	0	2	1	0	2
474	1	1	1	0	1	1	1	1	2	2	0	0	0	0	0	0	0	0	2	1	2	1	0	1	0	0	1	2	2	1	0	0	2	0	0	2	2	0	1	1	0	0	0	0	2	0	0	1	1
475	0	0	0	0	0	1	1	0	1	1	1	0	0	0	0	0	0	0	0	1	0	0	1	0	1	0	2	2	2	1	1	1	1	0	0	2	0	0	0	2	2	0	1	2	0	0	1	0	2
476	1	1	0	0	0	1	1	0	2	1	1	1	1	1	0	1	0	0	1	1	2	1	2	0	0	2	2	2	2	2	1	1	2	0	2	2	1	1	0	1	1	1	0	1	1	0	0	0	1
477	1	1	0	0	0	1	1	0	1	1	1	0	0	0	0	0	0	1	0	2	1	0	1	0	0	1	1	1	1	1	0	0	0	0	0	1	2	0	2	1	0	0	0	1	0	0	0	0	1
478	0	2	0	0	0	1	1	0	1	1	1	0	0	0	0	0	0	1	1	2	1	2	2	0	0	0	2	2	2	1	0	0	0	0	0	2	1	0	1	1	1	1	0	2	1	1	0	0	1
479	0	2	0	0	0	0	2	1	1	1	1	0	0	0	0	0	0	1	0	1	2	0	0	0	0	0	2	2	2	2	1	1	2	2	1	1	2	1	1	0	0	2	0	2	0	2	0	1	2
480	0	1	1	1	1	2	0	0	2	1	0	1	1	0	1	0	0	0	2	0	2	1	0	0	1	0	2	2	2	1	1	0	1	1	1	1	2	0	2	1	0	0	0	1	0	0	0	0	2
481	1	2	0	0	0	1	2	0	0	0	1	1	1	0	1	0	0	0	2	1	2	1	2	0	0	1	2	2	2	1	1	1	2	0	1	1	1	1	0	1	1	0	0	2	0	0	0	0	0
482	1	0	1	0	0	2	0	0	1	0	1	0	0	0	0	0	0	1	1	1	1	1	1	0	0	1	2	2	2	1	1	1	1	0	1	1	1	1	0	0	0	0	0	2	0	0	1	1	2
483	0	1	0	0	0	2	0	0	2	1	1	1	2	0	1	0	0	1	0	1	2	1	2	0	0	1	0	1	1	1	0	0	1	1	1	1	2	1	1	1	0	0	0	1	1	0	0	0	1
484	0	2	0	0	0	1	1	0	0	0	1	1	0	0	0	0	0	0	1	1	2	1	2	0	0	0	0	0	2	1	0	1	2	0	2	0	2	0	0	2	2	0	1	1	1	2	0	0	1
485	0	1	1	0	0	2	2	1	1	1	1	2	2	0	2	0	0	1	1	1	1	0	2	0	0	1	2	2	1	1	1	0	2	2	1	2	1	0	0	0	0	0	1	1	1	2	0	0	1
486	0	1	1	1	1	1	2	0	1	1	0	0	0	0	0	0	0	1	1	0	1	0	2	0	1	1	1	1	2	1	1	1	1	1	1	1	1	0	0	2	2	0	0	2	0	1	0	0	0
487	0	2	0	0	0	0	2	1	1	1	1	0	1	0	1	1	0	1	0	0	0	0	2	0	0	0	1	1	2	1	0	2	2	0	1	1	1	0	0	2	2	0	1	1	1	0	0	0	0
488	0	0	0	0	0	1	1	0	1	1	0	0	0	0	0	0	0	0	1	1	1	0	2	0	0	0	0	1	1	0	0	0	2	0	2	0	1	0	1	1	1	0	0	0	0	1	0	0	0
489	1	2	0	0	0	1	0	0	2	2	0	0	0	0	0	0	0	0	1	0	1	1	2	0	0	1	2	2	2	2	0	0	0	0	0	2	1	0	1	1	1	0	0	1	0	0	0	0	0
490	0	0	1	0	1	1	1	0	1	0	1	1	1	0	1	0	0	1	1	0	2	1	1	0	0	1	2	2	2	1	1	0	0	0	0	2	2	0	0	1	1	0	1	2	1	2	0	0	0
491	1	1	0	0	0	1	1	0	1	0	0	0	0	0	1	1	1	1	1	1	1	0	1	1	1	0	1	1	2	1	0	1	1	0	0	2	2	1	1	0	0	0	0	2	0	1	0	0	1
492	0	2	0	0	0	1	0	0	2	2	0	1	1	0	1	0	0	0	2	0	2	0	2	0	0	1	1	2	2	1	0	1	1	2	1	1	1	0	0	2	2	0	1	2	1	0	0	1	1
493	1	1	0	0	0	2	1	0	1	1	0	0	0	0	0	0	0	0	1	0	1	1	0	1	1	0	1	1	2	0	1	0	2	2	1	2	2	1	1	1	1	1	0	2	1	1	0	0	1
494	1	1	0	0	0	1	1	1	2	1	0	0	0	0	1	1	0	1	2	0	2	0	0	0	0	1	1	1	2	1	0	0	1	0	1	1	2	0	1	2	2	0	1	1	1	0	0	0	1
495	1	1	0	0	0	1	2	0	1	0	0	0	1	0	0	0	0	1	2	1	2	0	2	0	0	2	2	2	2	2	0	0	0	0	0	2	0	0	0	2	2	0	0	1	0	0	0	0	1
496	1	1	0	0	0	1	1	1	2	1	0	0	0	0	0	0	0	2	2	0	2	0	2	0	0	2	1	1	2	0	1	0	0	0	0	2	2	0	2	0	0	0	1	2	1	0	0	1	2
497	0	1	0	0	0	2	0	0	2	0	1	0	0	0	0	0	0	0	1	1	2	1	2	0	0	1	1	1	2	1	0	0	2	1	1	1	2	0	2	1	0	0	1	1	1	2	0	0	1
498	1	1	0	0	0	0	1	0	1	1	0	0	0	0	0	0	0	1	2	0	2	1	1	1	1	0	2	2	2	2	1	1	2	0	2	0	1	1	0	0	0	0	1	2	0	0	0	0	0
499	1	2	1	0	0	1	1	0	1	0	1	0	0	0	0	0	0	0	1	2	1	1	2	0	0	1	0	1	2	0	1	1	1	1	1	1	1	1	0	1	1	1	0	1	1	0	0	0	0
500	1	0	0	0	0	1	1	0	1	1	0	0	0	0	0	0	0	1	2	0	1	0	2	0	0	2	2	2	2	1	0	0	2	0	1	1	0	0	1	2	1	0	1	2	1	1	0	0	1
501	1	1	0	0	0	2	1	0	0	0	1	0	1	0	0	0	0	0	0	0	1	0	2	0	0	0	2	2	2	1	1	0	1	0	1	2	1	0	0	2	2	0	0	0	0	0	0	0	1
502	1	2	1	0	0	1	2	0	0	0	2	0	2	0	2	0	0	2	1	1	2	1	2	0	0	1	1	1	2	0	1	0	2	0	2	0	1	0	0	2	2	0	2	2	1	1	0	0	1
503	1	1	0	0	0	0	2	0	1	1	0	0	0	0	0	0	0	0	2	0	2	0	0	0	0	1	1	2	2	1	0	2	2	1	0	2	1	0	1	2	1	0	0	0	1	1	0	0	1
504	1	2	0	0	0	0	2	1	1	1	0	0	0	0	0	0	0	0	2	0	2	0	2	0	0	1	1	2	0	0	0	1	1	0	0	1	1	0	1	1	1	0	0	2	0	0	0	0	0
505	1	1	0	0	0	0	1	1	2	2	0	0	1	0	0	0	0	1	1	1	1	0	2	0	1	1	2	2	2	1	0	0	1	0	1	1	1	1	0	1	1	0	0	2	0	1	1	0	1
506	0	1	0	0	0	1	2	0	1	0	0	1	2	0	1	0	0	1	1	1	2	0	2	0	0	2	2	2	2	1	1	1	2	1	2	1	2	0	2	0	0	0	0	2	0	0	0	1	0
507	0	2	0	0	0	1	0	0	2	2	0	1	1	0	1	0	0	0	1	0	1	1	2	0	0	1	1	1	1	1	0	1	1	1	2	0	2	0	1	2	1	0	2	2	1	1	0	1	2
508	1	0	0	0	0	2	1	0	1	0	1	0	0	0	0	0	0	1	1	0	2	0	0	0	0	0	1	2	2	1	1	1	1	0	0	1	1	0	0	2	2	0	0	1	0	0	1	0	1
509	0	1	0	0	0	2	2	0	0	0	2	1	1	0	1	0	0	0	0	1	2	0	0	0	0	0	2	2	2	1	2	1	2	0	2	0	2	0	1	1	1	1	0	1	1	0	1	0	1
510	1	1	1	1	1	1	1	0	2	0	1	0	0	0	0	0	0	0	0	1	0	0	1	0	1	1	2	0	1	0	0	0	1	1	0	2	1	1	0	0	0	0	0	2	0	0	0	1	1
511	0	1	0	0	0	2	0	0	2	2	0	1	1	0	1	0	0	0	2	0	2	0	2	0	0	0	0	2	1	1	0	2	2	0	2	0	2	2	0	0	0	1	0	2	1	0	0	0	0
512	1	1	0	0	0	1	1	0	1	1	0	0	1	0	0	0	1	0	2	1	2	0	2	0	0	0	2	2	2	2	1	0	1	0	1	1	0	0	0	1	1	0	0	2	0	0	0	0	1
513	1	1	0	0	0	0	0	0	2	2	0	1	1	0	1	0	0	0	1	1	1	1	2	0	0	2	2	2	2	2	0	0	2	0	1	1	2	1	0	1	1	0	1	2	0	2	0	0	1
514	1	0	0	0	0	1	1	0	1	0	0	0	0	0	1	1	0	0	1	1	1	0	1	1	2	2	2	2	2	1	2	1	2	0	1	1	0	0	1	0	0	0	1	1	1	1	0	0	1
515	1	0	0	0	0	2	0	0	1	1	0	0	2	0	2	0	0	0	2	0	1	1	2	0	0	1	1	1	2	2	0	0	0	1	0	2	0	0	0	1	1	0	0	0	1	1	0	0	1
516	1	2	0	0	0	0	1	0	1	1	1	1	2	0	1	0	0	1	1	0	1	0	1	0	1	0	1	1	2	2	0	1	1	1	1	1	2	0	1	0	0	0	1	1	1	0	1	0	2
517	1	2	0	0	0	1	0	0	1	0	1	2	2	0	2	0	0	1	2	0	2	0	2	0	0	1	1	1	2	1	0	0	2	0	2	0	0	0	0	1	1	0	1	1	0	0	0	0	1
518	1	0	0	0	0	2	2	1	1	1	0	1	0	0	0	0	0	1	2	0	2	0	2	0	0	1	0	1	1	1	0	2	1	0	2	0	1	0	1	1	1	0	0	1	0	0	0	0	2
519	1	1	1	0	0	1	1	1	2	2	0	1	0	0	0	0	0	0	1	1	2	0	0	0	0	0	1	2	1	1	0	2	2	0	2	0	0	0	1	1	1	0	0	1	0	0	0	0	1
520	0	1	0	0	0	0	0	0	2	0	1	0	1	0	0	0	0	0	1	1	2	0	2	0	0	1	1	1	2	0	1	0	0	1	2	1	1	0	1	1	1	0	1	1	0	0	0	0	2
521	1	2	1	0	0	1	1	0	2	2	0	0	2	0	1	0	0	0	0	1	1	0	2	0	0	2	1	2	2	2	0	0	2	1	0	2	1	0	1	1	1	0	1	2	1	2	0	0	0
522	0	0	0	0	0	2	2	0	2	1	1	0	0	0	0	0	0	1	1	1	1	0	2	0	0	1	2	2	2	2	0	0	1	1	0	2	0	0	0	2	2	0	0	2	1	1	1	0	1
523	1	0	0	0	0	1	2	1	1	1	1	0	0	0	0	0	0	0	2	1	2	0	2	0	0	1	1	2	2	2	0	1	1	0	0	2	2	1	1	1	1	0	1	1	0	0	0	0	1
524	1	2	0	0	0	1	1	0	1	1	0	0	1	0	1	1	0	2	0	2	0	1	1	1	1	1	1	1	1	1	0	0	2	1	1	1	1	0	0	1	1	1	0	2	0	1	0	0	1
525	1	0	0	0	0	2	1	0	1	1	1	0	0	0	0	0	0	0	2	1	2	1	2	0	0	2	1	1	2	1	0	1	2	1	2	1	1	0	1	1	1	0	0	0	0	0	0	0	0
526	0	1	0	0	0	1	0	0	2	1	1	0	0	0	0	0	0	0	1	1	2	0	2	0	0	1	1	2	2	1	1	1	2	1	0	2	1	0	0	0	0	0	1	1	0	0	1	0	1
527	0	1	1	0	0	1	1	1	2	2	0	0	0	0	0	0	0	0	1	1	2	0	2	0	1	2	2	2	2	2	1	1	1	0	0	2	1	0	1	1	1	1	0	1	1	0	0	0	0
528	1	2	0	0	0	0	0	0	2	2	0	0	0	0	0	0	0	0	1	1	1	0	2	0	0	1	1	2	2	1	1	2	1	0	1	1	1	0	0	2	2	0	0	2	0	0	0	1	1
529	0	1	0	0	0	1	0	0	2	2	0	0	0	0	0	0	0	0	0	1	2	1	0	1	1	0	2	2	2	2	2	0	1	0	1	1	0	0	0	2	2	0	0	2	1	0	0	0	1
530	1	0	0	0	0	2	2	1	1	1	0	1	1	0	1	0	0	0	2	1	2	0	2	0	0	1	1	2	2	2	0	1	1	0	0	2	1	0	0	1	1	0	1	2	1	0	1	0	1
531	1	1	1	1	1	2	1	0	2	1	1	0	0	0	0	0	0	0	2	1	2	0	2	0	0	1	1	2	2	1	2	2	1	0	0	2	0	0	1	1	1	0	1	1	1	1	0	0	1
532	1	2	0	0	0	1	1	0	2	0	0	0	0	0	1	1	1	1	1	0	1	0	2	0	0	0	1	1	2	1	0	0	1	1	1	1	1	0	1	1	1	0	0	2	0	1	0	0	1
533	0	1	0	0	0	2	2	0	1	0	2	0	1	0	1	1	0	0	1	0	1	1	1	1	1	2	2	2	2	1	2	2	2	0	1	1	1	0	0	1	1	0	0	1	0	0	0	0	0
534	1	2	0	0	0	2	2	0	0	0	2	1	1	0	1	0	0	0	2	1	2	1	1	0	0	0	2	2	2	1	1	1	1	2	1	1	1	0	1	1	1	0	0	1	0	0	0	1	1
535	1	1	0	0	0	2	2	0	0	0	0	1	1	0	1	0	0	2	0	2	0	0	1	0	0	1	1	1	2	2	0	2	2	0	1	1	1	0	0	1	1	2	0	2	0	2	0	2	2
536	0	1	1	0	0	2	1	1	2	2	0	1	1	0	1	0	0	1	1	1	1	0	2	0	0	2	1	2	2	1	0	0	1	0	0	2	2	0	2	0	0	0	1	2	0	0	0	0	1
537	0	1	0	0	0	1	0	0	2	1	0	1	2	0	2	0	0	2	2	0	2	1	1	0	0	1	1	1	2	1	1	1	1	0	2	1	0	0	0	1	1	0	1	1	1	0	0	0	1
538	1	1	0	0	0	2	0	0	1	0	0	1	1	0	1	0	0	1	1	1	1	0	1	0	0	1	1	2	2	1	1	0	2	2	0	2	1	1	0	1	1	0	0	2	0	0	0	0	0
539	1	2	0	0	0	0	2	0	1	1	1	1	2	1	0	1	0	0	2	1	2	0	0	0	0	0	2	2	2	2	1	1	2	1	0	2	1	0	1	2	1	0	1	2	1	1	0	0	1
540	0	0	0	0	0	1	1	0	1	1	0	0	0	0	0	0	0	1	1	1	2	0	2	0	0	1	2	2	2	2	0	0	0	0	0	2	1	0	2	0	0	1	0	2	1	0	0	0	0
541	0	0	0	0	0	2	0	0	2	0	1	1	1	0	1	0	0	0	1	2	1	1	1	1	1	1	1	1	2	1	1	0	1	0	1	2	0	0	0	2	2	0	0	1	0	0	0	0	0
542	1	1	0	0	0	1	0	0	2	1	0	0	0	0	0	0	0	1	0	2	1	0	2	0	0	0	2	2	2	0	1	1	2	0	0	2	2	0	1	1	1	0	0	0	0	0	0	0	0
543	0	0	0	0	0	2	1	0	1	1	0	1	1	1	0	1	0	1	1	0	1	0	0	0	0	0	2	2	1	1	1	0	0	0	0	2	0	0	0	2	2	0	0	0	0	0	0	0	2
544	0	2	0	0	0	0	1	0	1	0	1	1	0	0	0	0	0	0	2	0	2	0	2	0	0	1	1	2	2	1	1	2	2	0	1	1	2	1	1	1	1	1	0	2	1	0	0	0	0
545	0	1	1	0	0	2	1	0	1	0	1	1	1	0	1	0	0	0	0	1	1	0	1	0	0	1	1	1	2	1	0	0	2	2	0	2	1	0	0	2	1	0	1	2	1	0	0	0	1
546	1	1	0	0	0	2	1	1	2	2	0	0	0	0	0	0	0	2	2	1	2	1	1	1	1	1	1	0	1	0	0	1	1	0	0	2	2	0	2	1	0	0	0	0	1	1	0	0	0
547	0	1	0	0	0	1	1	0	1	1	1	0	0	0	0	0	0	0	1	0	1	1	1	1	1	1	1	1	1	1	0	1	2	0	1	1	2	0	1	1	1	0	0	2	0	0	0	0	0
548	0	0	0	0	0	2	2	0	2	1	1	0	0	0	0	0	0	0	1	1	1	1	2	0	0	0	0	2	1	0	0	0	1	0	1	1	1	0	1	2	1	0	0	1	0	0	0	0	2
549	1	1	0	0	0	0	1	0	1	1	0	0	0	0	1	1	0	2	2	0	2	0	2	0	0	1	2	2	2	2	0	1	1	0	1	1	1	0	0	2	2	0	0	2	0	1	0	0	1
550	0	2	1	0	0	0	0	0	2	1	0	1	2	0	1	0	0	1	2	0	2	0	0	0	0	0	1	0	2	0	0	0	2	0	0	2	0	0	0	2	2	0	0	1	0	0	0	0	1
551	1	1	1	0	0	2	1	0	1	0	1	0	0	0	0	0	0	0	1	2	1	0	2	0	0	1	2	2	2	1	2	1	2	0	0	2	2	1	1	0	0	1	0	2	1	0	0	0	0
552	1	1	0	0	0	1	1	0	1	1	0	0	2	0	1	0	0	1	1	1	0	0	2	0	0	1	1	2	2	1	0	1	1	0	1	1	1	0	0	0	0	0	0	2	0	1	0	1	1
553	0	1	0	0	0	2	1	1	2	1	0	0	0	0	0	0	0	1	1	1	1	1	2	0	0	0	2	2	2	1	0	1	1	0	1	1	1	0	0	2	2	0	1	1	1	2	1	1	2
554	1	0	0	0	0	1	0	0	2	2	0	0	0	0	0	0	0	0	1	1	2	1	2	0	1	0	1	1	1	0	0	1	2	0	1	1	0	0	0	2	2	0	0	0	0	1	0	0	1
555	1	2	0	0	0	0	2	0	1	0	1	0	0	0	0	0	1	2	1	1	1	2	2	0	0	0	2	2	1	0	1	0	1	1	1	1	1	0	0	2	2	0	1	2	0	0	1	0	1
556	1	2	0	0	0	2	1	1	2	2	0	0	0	0	0	0	0	0	1	0	1	0	1	0	0	1	2	2	2	2	2	0	0	0	0	2	0	0	1	1	1	0	0	2	0	0	0	0	1
557	1	2	1	0	0	1	1	0	2	1	1	0	2	0	0	0	0	0	2	0	2	0	2	0	1	1	1	1	2	1	0	1	2	0	1	1	1	1	0	1	1	1	1	2	1	1	0	1	1
558	1	2	1	0	0	1	1	0	1	0	0	1	2	0	2	0	1	1	1	1	1	0	2	0	0	1	1	1	1	1	1	0	1	0	1	2	1	0	1	1	1	1	0	2	1	0	0	0	1
559	0	1	1	0	0	1	0	0	2	1	0	0	0	0	0	0	0	0	2	0	2	0	2	0	0	1	2	2	2	2	2	0	2	1	1	1	1	1	0	1	1	0	2	2	0	1	0	1	0
560	1	1	0	0	0	1	2	1	2	1	0	0	0	0	0	0	0	0	2	1	2	0	2	0	0	1	2	2	2	2	0	0	1	0	0	2	1	1	0	1	1	0	1	2	1	1	0	0	2
561	0	2	1	0	0	1	0	0	2	2	0	1	1	0	2	1	1	1	1	0	1	1	1	0	1	1	1	2	2	1	1	1	2	2	2	1	0	0	1	1	1	1	0	1	1	0	1	0	1
562	1	0	0	0	0	2	1	0	1	0	1	2	2	1	1	1	0	0	2	0	2	1	1	0	0	0	2	2	2	2	0	0	2	0	2	0	2	0	1	1	0	0	0	1	0	0	0	0	0
563	1	1	0	0	0	1	2	0	1	1	0	0	0	0	0	0	1	1	1	1	1	1	2	0	0	0	1	2	2	1	1	0	2	2	1	1	1	0	0	1	1	0	1	2	1	1	0	0	0
564	0	2	1	0	0	1	1	1	2	2	0	0	1	0	1	1	0	1	2	1	2	0	2	0	0	2	2	2	2	1	1	1	2	0	1	1	2	1	1	1	1	1	0	2	1	0	0	0	1
565	0	1	0	0	0	2	1	0	2	2	0	0	0	0	0	0	0	1	0	1	0	1	2	0	0	0	1	2	2	1	1	0	2	2	1	2	1	0	1	1	1	1	0	2	1	0	0	0	0
566	1	1	0	0	0	2	1	2	2	2	0	0	0	0	0	0	0	0	2	0	2	1	1	1	0	1	2	2	2	0	1	1	2	0	1	1	1	0	1	1	1	0	1	2	0	0	1	0	1
567	1	1	0	0	0	1	2	1	1	1	0	0	1	0	0	0	0	0	2	0	2	1	2	0	1	0	2	2	2	2	0	0	1	1	1	1	1	0	0	2	2	0	0	2	0	1	0	0	1
568	1	2	0	0	0	0	2	0	0	0	1	0	2	0	1	1	1	2	2	0	1	1	0	1	0	0	2	2	2	2	1	2	1	0	0	2	0	0	0	1	1	0	1	1	1	0	1	0	1
569	1	1	0	0	0	1	0	0	1	1	0	0	0	0	0	0	0	1	1	1	1	0	0	0	0	0	1	2	2	1	1	0	1	1	2	0	1	0	1	1	1	0	1	1	1	0	1	0	1
570	1	1	0	0	0	2	0	0	2	2	0	0	0	0	0	0	0	0	0	0	1	1	1	1	1	1	1	1	1	0	0	0	1	0	1	1	1	0	0	2	2	0	0	1	0	0	1	0	1
571	0	0	0	0	0	2	0	0	2	2	0	0	0	0	0	0	0	1	1	1	1	0	1	0	0	2	1	1	2	1	0	0	1	0	1	1	1	0	2	0	0	0	1	1	1	0	1	0	1
572	0	2	1	1	1	1	1	1	2	1	0	0	0	0	0	0	0	1	2	1	2	0	2	0	1	1	1	2	2	1	1	2	2	0	1	1	0	0	1	1	1	0	0	0	0	0	0	0	0
573	1	1	0	0	0	1	1	0	2	2	0	0	1	0	0	0	0	0	1	0	1	1	2	0	0	0	0	1	1	1	0	0	1	1	2	0	0	0	0	2	2	1	0	2	1	0	0	0	0
574	1	1	0	0	0	1	1	0	1	0	1	0	1	0	0	0	0	1	2	0	2	0	2	0	0	2	1	2	2	1	1	1	1	0	1	1	1	0	0	1	1	0	0	0	1	1	0	0	0
575	0	0	1	0	1	1	0	0	2	2	0	1	0	0	0	0	0	0	2	1	2	0	1	0	0	1	2	2	2	2	0	1	1	0	1	1	1	0	1	0	0	0	2	2	1	1	0	0	0
576	1	1	0	0	0	1	1	0	1	1	2	0	1	0	0	0	0	0	2	0	2	0	2	0	0	2	2	2	2	2	0	0	0	0	0	2	0	0	0	2	2	0	0	0	0	0	0	0	1
577	1	1	0	0	0	1	1	0	2	0	1	0	1	0	1	0	0	0	1	0	1	0	2	0	0	2	1	0	2	0	0	0	2	0	0	2	2	0	1	0	0	0	1	1	1	2	0	0	1
578	0	2	0	0	0	0	2	0	0	0	0	0	0	0	0	0	0	2	1	1	2	1	2	0	0	1	1	2	2	1	1	1	0	0	1	1	2	1	0	0	0	0	0	2	0	1	0	0	1
579	1	2	0	0	0	0	1	0	2	0	0	1	1	0	1	0	0	0	0	1	0	0	2	0	0	2	2	2	2	2	0	2	2	0	1	1	2	1	0	1	1	0	0	2	0	0	0	0	2
580	1	0	0	0	0	2	1	0	0	0	1	0	1	0	0	0	1	1	0	1	1	1	1	0	0	1	2	2	2	1	1	1	2	1	0	2	1	0	0	1	1	0	1	1	1	0	0	0	1
581	1	2	0	0	0	0	0	0	2	2	0	1	2	0	1	0	0	0	0	1	1	1	2	0	0	1	0	1	2	1	0	1	0	0	1	1	0	0	1	1	1	0	0	0	1	1	0	0	1
582	0	1	0	0	0	1	1	0	1	0	1	0	1	0	0	0	1	0	2	1	2	2	0	1	1	1	2	2	2	1	0	0	2	0	0	2	1	0	0	2	2	1	1	2	1	1	0	0	0
583	0	2	0	0	0	0	2	0	1	0	0	0	1	0	0	0	0	0	1	0	2	1	2	0	0	0	0	1	2	1	0	1	1	0	2	1	1	0	1	1	1	0	0	0	0	0	0	1	2
584	0	1	0	0	0	1	2	0	1	0	0	2	2	0	2	0	0	1	1	1	2	0	2	0	0	0	2	2	2	2	1	0	2	0	0	2	1	0	1	1	1	0	0	1	0	0	0	1	0
585	1	2	1	0	0	2	1	0	1	1	0	0	1	0	0	0	0	0	2	0	2	0	0	0	0	0	2	2	1	0	1	0	2	2	0	2	2	1	0	1	1	1	0	2	1	1	1	0	2
586	0	1	0	0	0	1	1	1	2	2	0	1	0	0	0	0	0	1	2	1	2	1	2	0	1	0	0	2	2	0	1	1	1	0	0	2	1	0	1	1	1	0	0	1	0	0	0	1	1
587	1	0	0	0	0	1	2	0	1	0	2	0	1	0	0	0	0	0	2	1	2	0	2	0	0	1	1	1	1	1	0	0	1	0	1	1	1	0	0	1	1	0	1	2	1	1	0	0	0
588	0	0	0	0	0	2	2	0	2	2	0	0	0	0	1	1	0	1	1	0	2	0	2	0	0	1	2	2	2	2	0	0	2	1	0	2	2	1	0	2	1	0	0	2	0	0	0	0	1
589	0	1	0	0	0	1	1	1	2	2	0	0	0	0	0	0	0	1	1	1	1	1	2	0	0	2	2	2	2	2	0	0	0	1	1	1	1	1	0	1	1	0	0	1	0	0	0	0	0
590	0	0	0	0	0	2	2	0	1	0	2	0	0	0	0	0	0	0	1	0	1	0	2	0	0	1	1	0	1	0	0	0	1	0	1	1	2	0	1	2	1	0	1	1	0	0	1	0	1
591	0	1	0	0	0	0	1	1	2	2	0	0	0	0	0	0	0	0	1	1	1	0	2	0	0	1	1	1	2	2	0	0	0	0	0	2	1	0	0	1	1	0	0	2	0	0	0	0	0
592	1	2	1	0	0	1	2	1	1	1	0	0	1	0	1	0	0	1	2	0	2	0	2	0	0	2	0	1	1	0	0	0	1	0	1	1	1	0	0	2	2	0	2	2	0	1	0	0	2
593	1	1	0	0	0	2	2	0	1	1	1	1	1	0	1	0	0	0	1	1	1	0	2	0	0	0	1	1	2	1	0	0	1	0	1	1	1	0	1	2	1	0	0	0	0	0	0	0	1
594	0	1	0	0	0	2	1	1	2	2	0	1	2	0	1	0	0	0	2	0	2	1	2	0	0	0	1	1	2	0	1	0	1	0	1	1	1	0	0	1	1	0	1	2	0	2	0	0	0
595	1	0	0	0	0	2	0	0	2	2	0	1	0	0	0	0	0	0	1	0	1	0	2	0	0	2	2	2	2	1	0	2	1	0	1	1	1	0	0	0	0	0	0	1	0	0	0	0	0
596	0	1	0	0	0	1	1	1	2	2	0	1	1	0	1	0	0	1	1	0	2	1	2	0	0	2	1	2	2	1	1	0	1	0	1	2	2	0	0	1	1	1	0	1	0	0	0	0	2
597	1	0	0	0	0	0	2	0	1	0	2	0	1	0	1	1	0	0	2	1	2	0	1	0	0	1	1	2	2	1	1	0	1	0	1	1	0	0	0	1	1	0	0	2	0	1	0	1	1
598	0	1	1	0	0	2	1	0	1	1	0	0	0	0	0	0	0	1	2	0	2	1	2	0	0	2	1	1	2	1	0	0	0	0	1	1	0	0	0	1	1	1	0	2	1	1	1	1	2
599	0	1	0	0	0	1	1	0	1	1	0	0	0	0	0	0	0	0	1	1	1	1	2	0	0	2	0	2	0	0	0	0	2	2	1	1	1	0	0	2	2	0	0	1	0	1	0	0	1
600	0	1	0	0	0	0	0	0	2	0	1	0	0	0	0	0	0	0	1	1	2	0	2	0	0	1	1	1	2	1	0	2	2	0	0	2	1	1	0	0	0	0	0	1	0	1	0	0	2
601	1	2	0	0	0	0	1	0	1	1	0	0	2	0	1	1	0	1	1	1	2	0	2	0	0	1	1	0	2	0	0	2	2	0	2	0	2	0	2	0	0	0	1	2	1	1	1	1	2
602	1	2	0	0	0	0	0	0	2	1	1	0	0	0	0	0	0	1	2	0	2	1	1	1	1	1	1	2	2	1	0	0	1	0	1	1	1	0	2	0	0	1	0	2	2	0	0	0	1
603	1	0	1	0	0	2	0	0	2	0	1	0	0	0	0	0	0	0	1	1	1	1	1	0	0	1	1	1	2	1	1	0	2	0	0	2	2	0	2	0	0	0	0	1	1	1	0	0	0
604	1	1	0	0	0	0	1	0	1	1	0	1	2	0	2	0	0	0	2	0	2	0	1	1	1	1	2	0	1	0	0	0	1	0	1	1	0	0	0	1	1	0	0	1	0	0	0	0	1
605	1	1	0	0	0	1	2	0	0	0	1	0	0	0	0	0	0	1	2	0	2	1	0	1	1	1	2	2	2	2	0	0	2	0	0	2	2	1	0	0	0	0	1	2	1	0	1	0	1
606	0	0	0	0	0	0	0	0	2	2	0	0	0	0	0	0	0	0	2	1	2	0	2	0	0	2	1	2	2	1	0	0	1	0	1	1	1	1	0	2	2	0	0	2	0	1	0	0	2
607	0	1	0	0	0	0	1	0	0	0	2	0	1	0	1	0	0	0	2	1	2	1	2	0	0	0	1	1	2	1	0	1	1	1	2	0	1	0	0	1	1	0	1	1	1	0	0	0	2
608	1	1	0	0	0	2	0	0	2	1	0	0	1	0	0	0	1	1	1	1	1	0	2	0	1	1	2	2	2	2	0	2	1	0	1	1	1	0	1	1	1	0	0	0	0	0	0	0	1
609	1	2	1	1	1	1	2	0	1	0	1	0	0	0	0	0	0	2	2	0	2	1	2	0	0	0	1	1	2	2	0	1	1	0	1	1	1	0	0	1	1	1	0	2	1	1	0	0	1
610	0	0	0	0	0	2	2	1	1	1	1	0	0	0	0	0	0	0	1	1	1	1	2	0	1	0	1	0	2	0	0	0	0	0	0	1	1	0	0	2	2	0	0	2	1	1	1	0	1
611	0	1	0	0	0	1	1	0	2	0	0	0	0	0	0	0	0	0	2	1	2	0	1	0	0	1	2	2	2	2	0	0	2	0	0	2	1	0	1	2	1	1	0	1	1	0	0	0	0
612	0	1	0	0	0	1	1	0	2	1	0	1	1	0	1	0	0	1	0	1	1	1	2	0	0	0	2	2	2	2	0	0	2	0	1	1	0	0	0	2	2	0	0	1	0	0	0	0	0
613	0	1	0	0	0	0	2	0	1	0	2	0	1	0	0	0	0	0	2	0	2	0	1	0	0	2	1	2	2	1	0	0	1	0	0	2	2	0	1	1	1	0	0	2	0	1	0	1	1
614	1	2	0	0	0	1	2	1	1	1	0	1	1	0	1	0	0	0	1	0	2	1	1	1	1	2	0	1	2	0	0	1	1	1	2	0	1	0	0	2	2	1	0	1	1	1	0	0	1
615	0	2	0	0	0	0	1	0	1	0	1	0	0	0	0	0	0	0	1	2	1	0	1	0	0	1	2	2	2	2	1	0	1	0	0	2	1	0	1	2	1	0	0	2	1	0	0	2	2
616	1	0	0	0	0	2	2	0	1	0	2	0	1	0	0	0	0	0	2	0	2	2	0	1	1	1	1	2	2	2	0	2	2	0	1	1	1	0	0	2	2	0	0	0	2	1	1	0	2
617	1	2	1	0	0	1	0	0	1	0	0	0	0	0	0	0	0	0	1	1	2	0	1	0	0	1	0	2	2	0	1	0	2	1	1	1	2	0	2	0	0	0	0	0	0	0	0	0	0
618	0	0	0	0	0	1	2	0	1	0	0	0	0	0	0	0	0	1	2	0	2	0	2	0	0	0	1	2	2	1	1	0	1	1	0	2	2	0	1	2	1	1	0	1	1	0	0	0	0
619	1	1	0	0	0	1	0	0	2	2	0	0	1	0	0	0	0	0	0	1	0	1	0	1	1	1	1	2	2	1	0	0	2	2	1	2	2	1	1	0	0	0	0	2	0	0	0	0	1
620	0	2	0	0	0	1	0	0	2	2	0	0	1	0	0	0	0	1	0	1	0	1	2	0	0	0	0	2	1	0	0	1	2	1	0	2	1	0	0	2	2	1	0	2	1	0	0	0	0
621	1	1	0	0	0	1	2	0	0	0	1	0	0	0	0	0	0	0	1	0	2	0	1	0	0	1	2	2	2	1	1	0	1	0	0	2	2	0	1	0	0	0	1	1	1	1	0	0	0
622	0	0	0	0	0	2	1	0	0	0	1	0	1	0	0	0	0	0	1	0	1	0	2	0	0	1	2	2	1	1	1	1	1	2	1	1	1	0	0	2	2	1	0	2	0	2	1	1	2
623	1	1	0	0	0	0	1	1	2	2	0	1	1	0	1	0	1	1	2	1	2	1	2	0	0	0	1	1	2	0	0	0	2	0	1	1	1	1	0	1	1	0	1	1	1	0	0	0	0
624	0	0	1	0	1	1	2	0	1	0	1	2	2	1	1	1	0	1	1	0	2	0	1	1	1	1	1	1	1	1	0	0	2	0	0	2	2	0	2	1	1	0	0	2	0	1	0	0	1
625	1	1	0	0	0	2	2	1	1	1	1	1	2	0	2	0	0	0	2	1	2	0	2	0	1	1	1	2	2	2	1	0	2	0	0	2	1	0	0	2	2	0	0	1	0	0	1	0	1
626	1	1	0	0	0	1	2	1	1	1	1	0	0	0	0	0	0	1	2	1	2	1	1	1	1	1	2	2	1	0	1	1	2	1	0	2	2	0	2	1	0	0	1	2	1	1	0	0	0
627	0	1	0	0	0	1	2	1	1	1	1	0	0	0	0	0	0	0	1	0	1	0	1	0	0	1	2	2	2	1	2	0	1	1	1	1	1	1	0	1	1	0	0	0	0	1	1	1	2
628	0	2	0	0	0	1	1	0	1	1	1	1	2	0	2	0	1	2	2	0	1	1	0	1	1	0	2	2	2	2	1	0	2	2	0	2	1	0	0	2	2	0	0	1	0	0	0	0	2
629	1	1	0	0	0	1	0	0	2	2	0	0	1	0	0	0	0	1	2	0	2	0	2	0	0	2	1	1	2	1	0	0	1	0	0	2	1	1	0	1	1	1	0	2	1	0	1	0	2
630	1	1	0	0	0	2	0	0	1	0	1	0	1	0	0	0	0	0	2	1	2	0	1	0	1	0	1	1	2	0	0	2	1	0	2	0	0	0	0	2	2	0	0	1	0	0	0	0	1
631	1	1	0	0	0	2	1	0	1	1	1	1	1	0	1	0	0	0	2	0	2	0	1	0	0	1	0	1	2	1	0	1	2	0	0	2	1	0	0	2	2	0	0	0	1	1	0	0	1
632	0	0	0	0	0	1	2	0	0	0	1	0	0	0	0	0	0	1	1	1	1	1	2	0	0	1	2	2	2	2	0	2	1	0	0	2	1	0	2	0	0	0	0	1	0	0	0	0	2
633	0	0	1	0	1	1	1	0	2	0	0	1	2	0	2	0	1	1	1	1	1	0	2	0	0	2	2	2	2	2	0	1	2	0	1	1	0	0	0	2	2	0	0	1	0	0	1	0	1
634	0	2	0	0	0	1	0	0	2	1	0	2	2	0	2	0	0	1	1	0	2	0	0	0	0	0	2	2	2	1	1	0	2	1	1	1	1	1	0	1	1	0	0	1	0	0	0	0	0
635	1	2	0	0	0	1	0	0	2	2	0	0	1	0	1	1	0	0	2	1	2	0	2	0	0	1	2	2	2	2	0	0	2	2	1	1	1	0	0	2	2	0	1	2	0	0	0	0	0
636	1	1	0	0	0	1	2	0	0	0	0	1	1	0	1	0	0	0	1	1	2	0	2	0	1	0	1	1	2	0	0	2	1	0	0	2	2	1	1	1	0	0	0	1	0	0	0	1	0
637	0	1	0	0	0	1	1	0	1	1	0	0	0	0	0	0	0	1	1	0	2	0	2	0	0	1	1	1	1	1	0	0	1	0	1	1	2	0	2	0	0	0	0	0	2	0	1	0	1
638	0	2	0	0	0	1	0	0	2	2	0	0	2	0	1	0	0	1	2	0	2	1	2	0	0	1	2	1	2	1	0	1	1	0	0	2	0	0	0	2	2	1	1	2	1	1	0	0	0
639	0	1	0	0	0	1	1	0	1	1	1	2	2	0	2	0	0	1	0	1	2	0	1	0	0	2	2	2	2	2	0	0	1	1	1	2	0	0	0	2	2	1	1	2	1	1	0	0	1
640	1	0	0	0	0	2	1	1	2	1	0	0	0	0	0	0	0	0	1	0	1	0	1	0	1	2	2	2	2	2	0	1	1	0	2	1	2	0	2	0	0	0	1	2	0	2	0	0	1
641	0	1	0	0	0	1	1	0	1	1	1	0	0	0	1	1	0	0	0	1	0	0	1	0	0	0	1	1	1	1	0	0	1	0	1	1	0	0	0	2	2	0	1	2	1	1	0	0	0
642	1	1	0	0	0	2	1	0	1	0	1	1	0	0	0	0	0	0	1	1	1	0	2	0	0	1	2	2	2	1	1	2	2	0	1	1	1	1	0	1	1	0	0	1	0	0	0	0	2
643	0	2	0	0	0	0	1	0	1	1	1	0	2	0	1	0	0	1	2	0	2	1	2	0	0	1	2	1	2	1	0	2	1	0	1	1	0	0	1	1	1	0	1	2	2	0	0	0	1
644	0	2	0	0	0	1	2	1	1	1	0	0	1	0	0	0	0	0	1	0	2	1	1	0	0	1	2	2	1	1	0	0	0	0	0	2	0	0	0	2	2	0	1	1	0	0	0	1	0
645	1	1	0	0	0	1	1	0	2	2	0	0	0	0	0	0	0	0	0	1	2	0	2	0	0	1	2	2	2	1	0	1	1	1	1	2	1	0	0	2	2	0	0	1	0	0	0	0	1
646	1	1	1	0	1	1	0	0	2	2	0	1	0	0	0	0	0	1	0	1	1	1	1	1	1	1	1	1	2	1	0	0	2	2	1	2	2	0	2	0	0	0	0	1	0	1	1	1	2
647	1	0	0	0	0	2	1	1	2	1	0	1	1	0	1	0	0	0	1	0	1	0	2	0	0	2	1	1	2	1	0	1	2	0	2	0	1	0	0	1	1	0	1	1	1	0	0	1	2
648	0	1	0	0	0	1	2	0	0	0	2	1	1	0	1	0	0	1	2	1	2	0	2	0	0	1	2	2	2	2	0	0	2	0	1	1	1	0	0	1	1	0	0	1	0	1	0	0	1
649	0	1	0	0	0	1	0	0	2	2	0	0	1	0	0	0	0	1	1	0	1	0	2	0	0	2	1	2	1	1	1	0	2	1	1	1	2	1	1	0	0	0	1	2	0	0	0	0	0
650	1	2	0	0	0	0	1	1	2	1	0	0	0	0	0	0	0	1	2	1	2	0	2	0	0	1	1	1	2	1	0	0	2	1	2	1	2	0	2	0	0	0	1	2	1	1	1	0	1
651	0	1	1	1	1	1	0	0	2	2	0	1	2	0	2	1	0	1	2	0	2	0	2	0	0	0	2	2	2	1	0	1	1	0	1	1	0	0	1	1	1	0	0	2	0	0	0	1	2
652	0	1	0	0	0	1	0	0	2	1	0	1	2	0	2	0	0	1	2	0	2	0	2	0	1	2	1	0	2	0	0	0	1	0	1	2	2	1	1	0	0	0	0	0	0	0	0	0	0
653	1	1	0	0	0	0	0	0	2	2	0	1	2	0	2	0	0	1	2	0	2	0	2	0	0	1	1	2	1	1	1	1	1	0	1	1	1	0	1	2	1	0	0	1	0	0	0	1	2
654	0	1	0	0	0	1	0	0	2	2	0	0	0	0	0	0	0	0	1	0	0	0	1	0	0	1	1	1	2	2	0	0	2	1	1	2	1	0	1	1	1	0	0	1	0	0	0	0	0
655	1	2	0	0	0	0	1	0	1	1	0	0	1	0	2	1	0	1	1	0	2	0	1	0	0	0	1	1	2	1	0	0	1	0	0	2	0	0	0	2	2	1	0	2	1	0	0	0	2
656	0	0	0	0	0	2	1	1	2	1	0	1	1	0	1	0	0	1	1	0	2	1	2	0	1	0	1	2	1	1	1	1	0	0	0	2	1	1	0	1	1	1	1	2	1	1	0	0	1
657	1	1	0	0	0	0	2	0	1	0	1	0	1	0	0	0	0	0	1	0	1	1	2	0	1	0	2	2	2	2	0	0	1	1	0	2	1	0	0	2	2	0	0	1	0	1	0	0	0
658	0	1	0	0	0	1	2	1	1	1	1	1	1	0	1	0	0	0	1	1	2	1	2	0	0	0	0	2	0	0	0	0	1	1	0	2	1	0	0	2	2	0	0	1	0	0	1	0	1
659	0	1	1	0	0	2	2	0	1	0	1	0	0	0	0	0	0	1	1	1	2	0	2	0	0	1	2	2	2	2	0	0	2	1	0	2	2	0	2	0	0	0	0	0	0	1	0	0	0
660	0	0	0	0	0	2	1	0	1	0	1	0	0	0	0	0	0	0	1	0	2	0	1	0	0	1	2	2	2	2	0	1	1	0	1	1	1	0	1	2	1	0	0	0	2	0	0	0	0
661	1	2	0	0	0	0	1	1	1	1	0	0	0	0	0	0	0	1	2	1	2	0	2	0	0	0	2	2	2	2	0	0	1	1	2	0	1	0	1	1	1	0	1	2	0	0	0	0	0
662	1	2	0	0	0	1	1	0	1	1	2	0	0	0	0	0	0	0	1	1	1	0	1	0	0	1	2	2	2	2	0	0	1	1	1	2	1	0	1	1	1	0	0	1	0	1	0	0	0
663	1	1	1	0	0	2	2	1	1	1	0	0	1	0	1	0	0	0	2	0	2	1	2	0	0	2	1	1	2	1	0	1	1	2	1	1	1	1	0	1	1	0	1	1	0	1	0	0	0
664	0	1	1	0	0	2	1	0	2	2	0	0	0	0	0	0	0	1	1	0	1	2	2	0	0	0	1	1	2	1	1	2	1	0	1	1	1	0	1	2	1	0	0	1	2	1	0	1	1
665	1	2	1	0	0	1	1	1	2	2	0	0	0	0	0	0	0	0	2	1	2	0	2	0	0	2	0	1	1	0	0	0	1	0	1	1	2	0	2	0	0	0	2	2	1	1	0	0	1
666	0	1	0	0	0	2	2	0	0	0	2	1	2	0	1	0	0	0	1	1	1	0	1	0	0	1	2	2	2	1	1	1	1	0	0	2	1	0	0	1	1	1	0	2	1	0	0	0	1
667	0	1	0	0	0	2	2	0	1	0	0	1	1	0	1	0	0	1	2	0	2	0	2	0	0	2	2	2	2	0	1	1	1	0	1	1	2	0	2	1	0	0	0	1	0	0	0	0	1
668	1	1	0	0	0	1	1	1	2	1	0	0	2	0	0	0	0	0	1	2	1	1	1	1	1	1	2	2	2	2	0	1	0	0	1	1	0	0	1	1	1	0	1	2	0	0	0	2	2
669	0	1	0	0	0	0	1	0	1	1	1	0	0	0	0	0	0	1	1	1	1	0	2	0	0	1	1	2	2	1	0	1	2	0	2	0	1	0	0	2	2	1	0	1	0	0	0	0	1
670	1	1	0	0	0	2	0	0	2	2	0	1	1	0	1	0	0	0	2	0	2	0	1	0	1	0	1	2	2	1	1	0	1	1	1	1	1	0	1	1	1	0	1	2	1	1	0	0	0
671	1	1	0	0	0	1	1	0	0	0	1	1	2	0	2	0	0	1	1	0	2	0	1	0	0	1	2	2	2	1	1	0	1	1	0	1	2	0	1	1	1	0	1	2	1	0	1	0	1
672	1	1	0	0	0	0	2	0	0	0	1	0	0	0	0	0	0	2	1	1	2	1	2	0	0	0	2	2	2	1	0	0	1	1	0	1	1	0	0	2	2	0	2	2	1	1	0	0	0
673	0	2	0	0	0	0	1	1	2	2	0	0	0	0	0	0	0	2	2	1	2	0	1	0	0	1	0	1	1	0	0	1	2	1	0	2	2	0	2	0	0	0	0	2	0	0	0	0	1
674	1	2	0	0	0	0	1	0	1	1	1	2	2	0	2	0	0	0	1	1	1	0	2	0	0	2	1	1	2	1	0	1	2	0	0	2	2	2	0	0	0	0	0	1	0	0	0	0	1
675	1	0	0	0	0	1	2	1	1	1	1	0	0	0	0	0	0	0	2	0	2	1	1	1	1	1	2	2	2	1	0	1	1	0	0	2	0	0	0	2	2	0	0	1	0	0	0	0	1
676	1	0	0	0	0	1	1	0	2	0	0	0	1	0	0	0	0	0	1	1	1	0	1	0	0	1	1	1	2	1	1	0	2	0	1	1	1	0	0	0	0	0	0	2	1	1	0	0	1
677	0	2	0	0	0	0	1	0	1	0	1	0	1	0	1	0	0	1	2	1	2	1	2	0	0	1	2	2	2	2	1	0	1	0	1	1	1	0	1	2	1	0	1	2	1	1	0	0	1
678	1	1	0	0	0	1	0	0	2	1	1	0	1	0	0	0	0	0	1	0	0	0	2	0	0	0	2	2	2	2	1	1	1	0	1	1	1	0	0	1	0	0	1	2	1	0	0	0	0
679	1	2	1	0	0	1	1	0	0	0	1	1	1	0	1	0	0	1	1	0	2	0	2	0	0	1	2	2	2	2	0	0	1	1	2	0	1	1	0	1	1	0	0	0	0	1	0	0	1
680	1	1	0	0	0	1	1	0	0	0	1	1	1	0	1	0	0	0	2	0	2	0	1	0	0	1	2	2	2	2	0	1	1	0	1	1	2	0	2	1	0	0	0	2	1	1	0	0	2
681	1	0	0	0	0	1	2	0	0	0	0	0	0	0	0	0	0	1	1	0	2	1	2	0	0	1	2	2	2	1	1	0	1	1	2	0	0	0	1	2	1	0	0	1	0	0	1	0	1
682	1	0	0	0	0	2	1	0	1	0	0	0	0	0	0	0	0	2	2	0	2	1	2	0	0	2	1	2	1	1	0	1	1	0	1	1	1	0	0	1	1	0	1	1	1	2	0	0	0
683	0	1	0	0	0	2	0	0	1	0	0	0	0	0	0	0	0	1	2	0	2	1	2	0	0	0	1	1	2	0	0	0	1	1	0	1	2	0	2	1	0	0	0	1	0	0	1	0	1
684	1	1	0	0	0	0	1	0	1	0	0	1	2	0	1	0	0	0	0	1	1	0	2	0	0	1	1	1	2	0	1	2	1	0	0	2	1	0	0	1	1	0	0	1	0	1	1	1	2
685	1	2	0	0	0	0	1	1	2	1	0	0	1	0	2	1	0	1	2	0	2	0	2	0	0	1	0	1	2	0	0	2	2	0	1	1	1	0	0	1	1	0	0	2	0	0	1	0	1
686	0	0	0	0	0	2	1	0	1	1	2	1	0	0	0	0	0	0	1	0	1	0	2	0	0	1	2	2	1	1	1	0	2	0	0	2	2	0	1	0	0	0	0	1	0	1	0	0	1
687	1	2	0	0	0	0	1	0	1	1	0	0	1	0	0	0	0	1	1	0	2	0	1	0	1	2	1	2	1	1	1	1	1	0	0	1	1	0	1	1	1	2	0	2	0	0	0	0	1
688	0	2	0	0	0	1	2	1	2	2	1	1	1	0	1	0	0	0	0	1	2	1	0	1	1	1	1	1	2	1	1	0	0	0	1	1	1	0	2	0	0	0	1	2	1	1	0	0	0
689	1	2	0	0	0	1	2	0	0	0	1	0	0	0	0	0	0	1	1	0	1	0	2	0	0	1	1	2	2	1	1	1	2	0	2	0	2	0	2	0	0	0	0	0	0	0	1	1	2
690	0	0	0	0	0	2	1	0	1	1	0	0	1	0	0	0	0	0	1	0	2	0	1	0	1	2	2	2	2	2	1	0	0	0	0	2	2	0	2	0	0	1	0	2	1	0	1	0	1
691	1	1	0	0	0	1	1	1	2	2	0	0	1	0	1	0	0	0	1	0	2	0	2	0	0	0	2	2	2	1	0	1	2	0	2	2	1	0	0	0	0	0	0	2	0	0	0	0	0
692	0	0	0	0	0	1	2	1	1	1	0	1	1	1	0	1	0	1	1	0	1	0	2	0	1	1	1	2	2	2	0	1	1	0	0	2	1	1	0	1	1	0	0	2	0	0	0	0	1
693	0	2	0	0	0	0	1	0	2	1	1	0	0	0	0	0	1	1	0	1	1	0	1	0	0	1	2	2	1	1	1	0	1	0	1	2	0	1	0	1	1	0	0	1	0	0	0	0	0
694	1	0	0	0	0	1	2	1	1	1	1	0	0	0	0	0	0	0	1	1	1	1	1	1	1	2	1	2	2	1	0	1	1	1	0	2	0	0	0	2	2	0	0	1	0	0	0	0	1
695	0	2	0	0	0	1	0	0	1	0	0	1	1	0	1	0	0	0	2	0	2	0	2	0	0	1	0	2	1	1	1	1	1	2	1	1	1	0	0	2	2	0	0	1	0	0	2	0	2
696	1	1	0	0	0	2	1	0	1	0	0	0	0	0	0	0	0	1	2	0	2	0	2	0	0	1	1	1	2	0	1	1	1	0	0	2	0	0	1	1	1	0	0	2	0	0	0	0	0
697	0	0	0	0	0	2	2	1	1	1	1	0	0	0	0	0	0	0	1	1	2	0	2	0	0	1	2	2	2	1	0	1	1	2	1	1	1	0	1	1	1	0	1	1	1	0	0	0	1
698	0	0	0	0	0	2	1	0	1	1	1	1	2	0	1	0	0	0	1	0	1	0	2	0	0	1	1	1	2	1	0	0	0	0	1	1	2	0	0	1	1	0	0	1	0	1	0	0	0
699	1	2	0	0	0	0	2	1	2	1	0	0	0	0	0	0	0	0	2	0	2	1	2	0	0	1	1	2	2	2	0	0	2	1	1	1	2	0	0	1	1	0	0	1	0	0	0	0	1
700	0	1	0	0	0	1	1	0	1	1	1	0	0	0	0	0	0	2	1	1	1	0	2	0	1	1	2	2	2	2	0	0	0	0	0	2	1	0	1	1	1	0	0	2	0	1	0	0	1
701	0	1	0	0	0	2	1	0	2	1	1	0	0	0	0	0	0	1	2	0	2	0	2	0	0	2	1	2	1	1	1	1	2	0	0	2	0	0	0	1	1	1	0	1	1	1	0	0	1
702	0	1	0	0	0	2	2	1	1	1	1	1	1	0	1	0	0	2	2	1	2	0	2	0	0	1	2	2	2	2	2	1	1	0	2	1	0	0	1	1	1	0	0	2	0	0	0	2	2
703	0	1	0	0	0	2	2	0	0	0	1	0	0	0	0	0	0	0	1	0	1	0	1	0	0	1	1	2	2	1	0	0	1	0	1	1	2	1	0	0	0	0	0	2	1	0	0	0	1
704	0	2	0	0	0	1	1	0	1	1	1	0	0	0	0	0	0	1	2	0	2	1	1	1	0	1	0	1	1	0	0	1	1	0	1	1	2	1	1	1	0	0	0	1	0	0	0	0	0
705	1	2	0	0	0	1	0	0	2	2	0	1	1	0	1	0	0	1	1	1	1	0	2	0	0	0	1	0	1	0	0	0	1	2	1	1	2	0	1	0	0	1	0	1	1	0	0	1	1
706	1	1	0	0	0	1	2	0	2	2	0	1	2	0	1	0	0	0	2	0	2	0	2	0	0	0	2	2	2	0	1	0	1	0	1	1	2	0	2	1	0	0	0	1	0	0	0	0	1
707	1	1	0	0	0	1	1	1	2	2	1	1	2	0	1	0	0	0	1	0	1	0	2	0	0	2	2	2	2	1	1	2	2	1	0	2	0	0	0	1	1	0	0	1	0	0	0	0	1
708	1	1	0	0	0	1	1	2	2	2	0	0	0	0	0	0	0	0	2	0	2	1	1	1	0	1	1	2	0	0	0	1	2	2	1	1	1	0	0	1	1	0	1	2	1	0	1	0	2
709	1	1	0	0	0	0	1	0	2	2	0	0	1	0	0	0	0	1	1	0	1	0	2	0	0	1	2	2	2	1	2	2	2	0	1	1	1	1	0	1	1	0	0	0	0	0	0	1	1
710	0	2	0	0	0	1	1	0	1	1	1	0	0	0	0	0	0	1	2	0	2	1	2	0	0	1	2	2	2	2	1	1	1	1	1	1	1	0	0	0	0	0	1	2	1	0	0	0	0
711	0	1	0	0	0	1	0	0	2	0	1	0	0	0	0	0	0	1	2	0	2	0	1	0	0	2	1	1	2	1	0	1	1	0	1	1	2	0	0	1	1	0	1	2	1	0	1	0	1
712	0	1	0	0	0	1	1	0	1	1	1	1	2	0	2	1	0	1	1	0	2	0	2	0	1	1	0	1	2	1	0	1	1	0	0	2	1	0	1	1	1	0	0	0	0	0	1	0	1
713	1	2	0	0	0	1	0	0	2	1	0	0	1	0	0	0	0	0	0	1	2	0	2	0	0	0	2	2	2	2	1	0	1	1	0	2	2	1	1	1	1	1	0	2	2	0	0	0	1
714	1	1	0	0	0	0	1	0	2	2	0	1	1	0	1	0	1	0	2	1	2	1	1	1	1	1	1	1	1	1	0	1	1	2	1	2	1	0	1	1	1	0	0	2	0	0	0	0	0
715	1	0	0	0	0	1	0	0	2	1	0	0	1	0	1	0	0	0	0	1	0	1	1	0	0	0	0	1	1	0	0	1	2	2	1	2	2	0	2	0	0	0	0	2	0	1	0	0	1
716	1	1	0	0	0	2	1	1	2	1	0	0	0	0	0	0	1	2	2	0	1	0	1	1	1	0	0	1	1	1	0	0	2	0	0	2	1	0	1	2	1	0	0	1	0	0	0	0	1
717	1	0	0	0	0	1	1	0	2	2	0	0	0	0	0	0	0	0	2	1	2	0	2	0	0	1	0	0	1	0	0	1	1	0	0	2	2	1	0	0	0	0	0	1	0	0	0	0	1
718	0	2	0	0	0	0	1	0	1	1	0	0	1	0	1	0	0	1	2	1	1	0	2	0	0	1	1	1	2	1	0	1	1	1	2	0	1	0	1	1	1	0	0	2	0	0	0	0	1
719	1	1	0	0	0	1	1	0	2	1	1	1	1	0	1	0	0	2	2	1	2	0	2	0	0	0	1	2	2	2	0	1	0	0	1	1	0	0	0	2	2	0	0	2	1	1	1	0	2
720	0	2	0	0	0	0	1	0	1	1	1	0	0	0	0	0	1	2	1	0	1	0	2	0	0	2	1	2	2	1	1	0	1	1	0	2	2	0	2	0	0	0	0	2	0	0	1	0	1
721	1	2	0	0	0	0	1	1	2	2	0	1	1	0	1	0	0	0	1	1	1	0	2	0	0	1	1	2	1	1	0	1	1	0	0	2	0	0	0	1	1	0	0	0	0	1	0	0	0
722	0	0	0	0	0	2	2	1	1	1	0	0	0	0	0	0	0	2	1	1	2	0	2	0	0	0	0	2	1	0	0	1	1	0	1	1	1	0	1	1	1	0	0	2	1	0	0	0	1
723	0	2	0	0	0	0	1	1	2	2	0	0	1	0	0	0	1	1	0	1	1	1	2	0	0	2	1	2	2	1	0	0	1	1	0	2	0	0	0	2	2	0	1	2	0	0	0	0	1
724	1	2	0	0	0	1	2	1	1	1	0	1	0	0	0	0	0	1	1	1	2	1	2	0	0	0	1	2	2	2	0	0	1	0	1	1	2	0	1	1	1	0	0	1	0	0	0	0	1
725	0	0	0	0	0	0	1	0	2	0	0	0	1	0	1	1	0	0	1	2	1	1	2	0	0	1	2	2	2	2	0	1	2	0	0	2	1	0	1	1	1	2	0	2	0	2	0	0	0
726	1	1	1	0	1	1	1	0	1	1	0	0	0	0	0	0	0	2	2	0	2	1	1	1	1	1	2	2	1	1	0	1	1	0	0	2	2	0	2	0	0	0	0	1	0	0	0	0	1
727	1	1	0	0	0	2	1	0	1	0	1	0	0	0	0	0	0	0	2	0	2	0	2	0	0	2	2	2	2	2	0	2	2	0	1	1	0	0	1	1	1	0	1	1	0	0	0	0	1
728	0	2	0	0	0	0	1	0	1	1	1	0	0	0	0	0	0	1	0	2	1	0	2	0	0	0	2	2	2	2	1	1	1	1	0	2	0	0	0	2	2	2	0	2	0	2	0	0	1
729	1	1	0	0	0	2	1	0	1	0	1	1	1	0	1	0	0	2	1	0	1	1	2	0	0	0	1	0	2	0	0	0	2	1	1	1	2	0	0	1	1	0	0	2	0	1	1	0	1
730	0	0	0	0	0	2	2	1	1	1	1	0	1	0	1	0	0	1	1	0	2	0	2	0	0	2	1	0	1	0	0	0	2	1	2	1	2	0	2	0	0	0	0	0	0	0	0	1	0
731	1	1	1	0	1	1	1	0	1	1	1	0	0	0	0	0	0	1	1	1	2	0	2	0	0	0	0	1	1	0	0	0	1	1	1	1	2	0	2	1	0	0	0	0	0	0	0	0	0
732	0	1	1	0	0	2	1	1	2	2	0	1	2	0	1	0	0	0	1	0	2	0	1	0	0	1	0	1	2	1	0	0	1	1	1	1	2	0	1	2	2	0	0	2	0	2	0	0	0
733	0	1	1	0	0	2	0	0	2	2	0	0	0	0	0	0	0	0	0	1	1	0	2	0	0	2	2	2	2	2	0	1	1	1	2	0	1	0	0	2	2	0	0	2	0	0	0	0	1
734	0	0	0	0	0	2	0	0	2	1	0	0	0	0	0	0	0	0	1	0	2	0	2	0	0	1	1	1	1	1	1	0	1	1	0	2	0	1	0	1	1	0	1	2	1	1	0	0	1
735	0	1	0	0	0	0	1	1	2	1	0	0	1	0	1	1	0	0	1	1	1	0	2	0	0	1	2	2	2	1	0	1	1	2	0	2	1	0	0	1	1	0	0	0	1	1	0	0	0
736	0	2	0	0	0	1	0	0	2	0	1	0	0	0	0	0	1	0	2	1	2	0	2	0	0	1	2	2	2	2	0	0	0	0	0	2	0	0	0	1	1	0	0	0	1	0	0	0	2
737	0	1	1	0	0	2	1	0	2	2	0	1	2	0	1	0	0	0	0	1	1	1	1	1	1	1	2	1	2	1	1	0	1	1	0	2	0	0	0	1	1	1	0	2	1	1	0	1	1
738	0	0	0	0	0	2	1	0	1	1	0	0	1	0	0	0	0	0	1	0	2	0	1	0	1	2	0	1	1	0	1	1	2	0	2	0	0	0	0	2	2	2	0	2	0	0	0	0	1
739	1	1	0	0	0	0	1	0	1	1	2	0	1	0	2	1	0	0	2	0	2	1	1	0	0	2	1	2	2	2	1	0	2	0	1	1	1	0	0	1	1	0	2	2	1	1	0	0	0
740	0	1	1	0	0	2	0	0	1	1	1	0	0	0	0	0	0	1	1	1	2	0	2	0	0	1	2	2	2	1	1	0	1	0	1	1	0	0	0	1	1	0	0	2	0	0	0	0	1
741	0	1	0	0	0	2	1	0	1	0	0	0	0	0	0	0	0	1	0	1	2	1	2	0	0	0	1	2	1	1	1	1	1	0	1	1	1	1	0	0	0	0	0	1	0	0	1	0	1
742	0	1	0	0	0	0	1	0	1	0	1	1	2	0	2	0	0	0	2	0	2	0	2	0	0	0	0	2	1	0	0	1	0	0	0	2	2	0	0	1	1	0	0	1	0	0	0	0	0
743	0	1	0	0	0	2	2	1	1	1	0	0	0	0	0	0	0	0	1	0	2	1	1	0	0	0	2	2	2	1	2	0	0	0	0	1	2	0	2	0	0	0	1	2	0	2	0	0	1
744	1	0	0	0	0	1	0	0	2	1	0	0	0	0	0	0	0	1	2	0	2	0	2	0	0	1	2	2	2	2	1	1	1	0	1	1	0	0	1	1	1	0	0	1	0	1	0	2	2
745	1	1	0	0	0	1	1	0	0	0	1	0	1	0	0	0	0	0	0	1	1	2	0	1	1	1	2	2	2	1	2	1	1	0	0	2	2	0	1	0	0	0	1	2	1	0	0	0	1
746	0	0	0	0	0	2	2	0	0	0	1	0	1	0	1	0	0	0	1	1	2	0	2	0	0	0	2	2	2	1	1	1	1	0	1	1	1	0	0	1	0	1	0	2	0	2	0	0	1
747	1	0	0	0	0	1	0	0	2	2	0	0	0	0	0	0	0	1	2	1	2	0	2	0	0	2	0	1	2	1	0	1	2	1	0	2	1	0	2	0	0	0	0	0	1	1	0	0	0
748	0	2	0	0	0	1	2	1	1	1	0	1	2	0	2	0	0	0	1	1	1	0	1	0	1	0	1	1	2	1	0	0	2	1	0	2	0	0	0	1	1	1	0	2	0	2	0	0	0
749	0	1	0	0	0	2	1	0	2	2	0	1	1	0	1	0	0	0	1	0	1	0	2	0	0	1	0	1	1	0	0	0	2	1	2	1	1	0	1	1	1	0	0	2	0	1	0	1	1
750	1	1	0	0	0	1	1	0	1	1	1	0	0	0	0	0	0	1	0	0	0	0	2	0	0	1	1	1	1	1	0	1	2	0	1	1	0	0	0	1	1	1	0	1	0	0	0	0	0
751	0	1	0	0	0	2	1	0	1	1	0	1	2	0	2	0	0	1	1	0	2	2	2	0	0	0	1	2	2	2	0	0	0	1	1	1	1	0	0	2	2	0	0	1	0	0	0	0	2
752	1	1	1	0	1	1	2	0	2	1	1	1	2	0	1	0	0	0	1	1	2	0	2	0	0	1	2	2	2	2	0	0	2	1	1	1	0	0	1	1	1	0	2	2	1	1	0	0	0
753	0	2	0	0	0	0	1	0	1	0	0	0	1	0	0	0	0	1	0	2	1	0	2	0	0	1	1	0	2	0	0	0	1	0	1	1	0	0	0	2	2	0	1	2	0	0	0	0	0
754	1	1	0	0	0	1	2	1	1	1	0	0	0	0	0	0	0	0	1	2	1	0	2	0	0	1	2	1	2	1	0	0	1	1	1	1	1	0	0	2	2	0	0	2	0	0	0	0	0
755	0	1	0	0	0	2	1	0	2	1	0	1	1	0	1	0	0	0	1	0	2	0	2	0	0	1	1	1	2	1	0	1	0	0	0	2	2	0	2	1	0	0	0	2	0	1	0	0	0
756	0	2	1	0	0	1	0	0	2	2	0	1	1	0	1	0	1	1	2	1	2	0	2	0	0	0	2	2	2	2	0	1	2	0	1	1	2	0	0	1	1	0	0	2	0	1	0	0	0
757	0	2	0	0	0	2	0	0	2	2	0	0	0	0	0	0	0	1	2	0	2	0	1	0	1	2	2	2	2	1	2	1	2	0	1	1	0	0	0	2	2	1	0	2	1	1	0	2	2
758	0	1	0	0	0	1	1	1	2	2	0	1	2	0	1	0	0	1	1	1	1	0	2	0	0	1	2	2	2	1	2	1	2	0	2	0	2	0	1	0	0	1	1	2	0	0	0	0	2
759	0	1	0	0	0	0	2	0	1	1	0	1	1	0	1	0	0	0	2	0	2	0	2	0	0	1	1	2	2	1	0	0	1	1	0	2	1	0	1	1	1	0	0	1	0	1	0	0	2
760	1	2	0	0	0	0	0	0	2	2	0	0	0	0	0	0	0	1	0	0	0	1	1	1	1	1	1	2	2	1	0	0	1	0	0	2	0	0	1	0	0	0	0	1	0	0	0	0	1
761	0	0	0	0	0	2	1	0	2	0	0	1	1	0	1	0	0	1	1	0	2	1	2	0	0	0	1	2	2	1	1	1	2	0	1	1	1	0	1	1	1	1	0	1	1	0	0	0	0
762	0	1	0	0	0	1	2	0	1	0	1	0	0	0	0	0	1	1	1	1	1	1	1	1	1	1	1	1	1	1	0	1	2	0	2	2	2	0	1	1	1	0	0	0	0	0	0	0	0
763	0	1	0	0	0	1	1	0	1	1	1	0	0	0	0	0	0	1	2	1	2	1	2	0	0	0	1	1	2	0	0	2	2	0	1	1	2	0	1	1	1	2	0	2	1	0	0	0	0
764	1	2	0	0	0	1	1	1	2	2	0	0	1	1	0	0	0	1	1	1	1	1	2	0	0	2	0	2	1	1	0	1	1	0	0	2	1	1	0	0	0	0	0	1	0	1	0	0	0
765	0	2	0	0	0	1	1	1	2	2	0	0	0	0	0	0	0	0	0	1	0	0	1	0	0	2	1	1	2	1	1	0	1	0	1	1	0	0	0	2	2	0	1	2	1	0	0	0	1
766	1	1	0	0	0	1	1	1	2	2	0	0	0	0	0	0	0	0	1	0	1	1	1	1	1	0	2	2	2	2	0	1	2	1	0	2	1	0	0	1	1	0	0	1	0	0	0	0	1
767	0	2	1	0	0	0	0	0	2	2	0	1	2	0	2	0	0	0	2	0	2	0	2	0	0	1	1	2	2	1	1	1	1	0	0	2	2	0	0	1	1	0	0	1	1	0	0	2	2
768	0	1	0	0	0	0	1	0	1	1	0	0	0	0	0	0	0	0	1	1	1	0	2	0	0	0	1	2	1	1	1	1	1	0	2	1	2	1	0	1	1	2	0	2	0	1	0	0	1
769	0	2	1	0	0	1	1	0	1	1	0	2	2	0	2	0	0	0	2	1	2	1	2	0	0	1	1	2	2	1	1	1	2	2	2	1	2	0	1	2	1	0	0	1	0	1	0	2	2
770	0	2	1	0	0	2	1	1	2	2	0	1	2	0	1	0	0	0	1	1	1	0	1	1	1	1	2	2	2	2	0	0	1	1	1	1	1	0	0	2	2	0	0	1	1	1	0	0	2
771	0	1	1	0	0	1	1	1	2	2	0	1	2	0	2	0	0	0	1	1	1	0	2	0	0	1	1	1	1	1	0	1	1	0	0	2	2	0	1	1	1	0	0	2	0	1	0	0	1
772	0	2	0	0	0	0	1	0	1	1	0	1	0	0	0	0	0	1	2	0	2	1	1	1	1	1	0	1	1	1	0	0	0	0	1	1	2	1	1	1	1	0	0	1	0	0	1	1	2
773	0	2	0	0	0	1	1	0	1	1	0	0	0	0	0	0	0	0	1	0	1	0	2	0	1	0	2	2	2	1	1	0	0	0	1	1	2	0	1	2	1	0	0	1	0	0	0	0	0
774	1	2	1	0	0	1	0	0	2	2	0	0	1	0	0	0	0	0	0	2	0	1	2	0	0	2	1	2	1	1	1	0	1	1	1	1	1	0	0	2	2	0	0	2	0	0	0	0	1
775	0	2	0	0	0	0	1	0	2	2	0	1	1	0	2	0	0	0	1	1	1	0	2	0	1	0	2	2	2	1	1	0	1	0	0	2	2	1	0	1	1	0	2	2	0	1	0	0	1
776	0	1	0	0	0	1	0	0	2	2	0	1	1	0	1	0	0	0	1	0	0	1	2	0	0	2	0	2	1	1	1	1	1	0	0	2	1	0	1	1	1	0	0	1	0	0	0	0	1
777	1	1	0	0	0	0	1	0	2	2	0	0	1	0	1	1	0	1	0	1	0	1	0	0	1	0	1	2	2	1	1	1	0	0	0	2	2	0	1	1	1	0	0	1	1	1	0	0	1
778	0	2	0	0	0	0	0	0	1	0	1	0	0	0	0	0	0	1	0	2	1	0	2	0	0	1	1	1	2	2	0	0	1	1	1	2	1	0	1	1	1	0	0	1	0	0	0	0	1
779	0	0	0	0	0	1	2	1	1	1	0	0	0	0	0	0	0	1	0	1	2	1	1	0	1	1	0	1	2	1	0	0	2	0	0	2	0	0	0	1	1	1	0	2	0	1	0	0	1
780	1	2	1	0	1	1	2	0	1	0	1	1	1	0	1	0	0	0	2	1	2	0	2	0	2	1	2	2	2	1	1	0	0	0	1	1	2	0	1	1	1	0	0	1	0	0	0	0	0
781	1	2	1	0	0	0	2	0	0	0	1	0	0	0	0	0	0	0	2	0	2	0	1	1	1	0	2	2	2	1	0	1	2	0	1	1	2	0	1	1	1	0	0	2	0	1	0	0	1
782	0	1	1	0	0	2	2	0	0	0	2	1	1	1	0	1	0	0	0	0	0	1	2	0	0	0	2	2	2	2	2	0	1	1	0	2	0	0	0	2	2	1	0	1	0	1	0	0	0
783	1	1	0	0	0	1	0	0	2	2	0	2	2	1	1	1	0	0	2	0	2	0	2	0	0	1	1	2	2	1	1	2	2	0	1	1	1	0	0	2	2	0	0	1	0	1	1	0	1
784	0	1	0	0	0	1	1	0	1	1	1	1	1	0	1	0	1	1	0	1	1	1	2	0	0	1	2	2	2	2	0	1	1	0	0	2	0	0	0	1	1	0	0	2	0	0	1	0	2
785	1	2	0	0	0	0	1	0	2	2	0	2	2	0	2	0	0	0	1	0	1	0	1	0	0	1	1	2	2	2	0	1	1	1	2	0	2	0	2	0	0	0	0	2	0	0	0	0	0
786	1	0	0	0	0	2	1	1	2	1	0	0	0	0	0	0	1	1	0	1	1	1	1	0	1	1	1	1	2	2	0	0	1	0	1	1	0	1	0	1	1	0	0	1	1	1	0	0	1
787	0	1	0	0	0	1	0	0	2	1	0	1	1	0	1	0	0	1	1	1	0	1	2	0	0	1	1	1	2	1	0	0	2	0	0	2	0	0	0	2	2	0	0	1	0	0	0	0	1
788	0	0	0	0	0	1	0	0	2	1	0	0	0	0	0	0	0	1	2	1	2	0	1	0	0	1	0	2	1	1	1	2	2	0	0	2	1	0	1	1	1	0	0	0	0	1	0	0	0
789	0	2	0	0	0	1	1	0	1	0	1	1	1	0	1	0	0	1	0	1	1	1	1	1	1	1	1	1	1	1	1	0	1	1	2	0	2	1	0	2	1	0	0	1	0	0	1	0	1
790	1	1	0	0	0	1	1	0	1	1	0	0	0	0	0	0	0	0	1	1	2	0	2	0	0	1	2	2	2	2	0	1	1	1	1	1	1	0	1	1	1	0	0	2	0	0	0	0	1
791	1	0	0	0	0	2	2	0	0	0	1	0	0	0	0	0	0	0	1	1	1	1	0	1	1	1	1	1	1	1	1	1	1	2	1	2	0	0	0	2	2	0	1	2	1	0	0	0	0
792	0	0	0	0	0	2	1	1	2	2	0	0	1	0	1	1	0	0	1	0	1	0	2	0	0	1	0	1	1	0	0	1	2	0	2	0	1	0	1	1	1	0	2	2	1	1	0	0	0
793	0	1	1	0	0	2	1	0	2	2	0	0	0	0	0	0	0	0	1	1	1	0	2	0	0	1	2	2	2	1	1	2	1	0	2	0	1	0	1	1	1	1	0	2	2	0	0	0	1
794	0	1	0	0	0	1	1	0	1	1	1	0	0	0	0	0	1	0	2	1	2	0	1	0	0	1	1	1	2	1	0	1	1	0	1	1	2	0	2	0	0	0	0	0	2	1	0	0	1
795	1	0	0	0	0	1	2	1	1	1	1	0	0	0	1	1	0	0	1	1	1	0	2	0	1	0	1	1	2	0	1	1	1	1	0	2	2	0	1	1	1	0	2	2	1	1	0	0	0
796	0	1	0	0	0	1	1	1	2	2	0	0	0	0	0	0	0	0	1	0	2	1	2	0	0	1	0	1	1	0	0	0	2	2	0	2	1	0	2	0	0	0	0	1	0	0	0	0	1
797	0	0	0	0	0	1	2	1	1	1	0	0	0	0	0	0	0	0	2	0	2	0	2	0	0	1	0	1	2	0	0	1	1	1	2	0	2	0	1	1	1	0	1	2	1	1	0	0	0
798	0	1	1	0	0	2	2	0	1	1	0	0	0	0	1	1	1	1	0	1	1	0	1	0	0	1	2	2	2	1	1	1	1	0	1	1	2	0	2	0	0	0	0	1	1	0	0	0	2
799	0	0	0	0	0	2	1	1	1	1	0	1	2	0	2	1	0	0	2	0	2	0	2	0	0	1	2	2	2	1	1	0	1	1	1	1	1	0	0	2	2	0	0	2	0	0	0	1	0
800	0	2	0	0	0	1	2	1	2	1	0	0	2	0	2	0	1	1	1	1	1	0	2	0	0	1	1	1	1	1	0	0	2	2	1	1	1	0	1	1	1	0	1	1	1	1	0	0	1
801	0	1	0	0	0	0	1	1	2	2	0	2	2	1	1	1	0	1	1	1	2	0	2	0	0	1	1	1	2	1	0	2	1	0	1	1	2	1	0	0	0	0	2	2	1	1	0	0	0
802	0	0	0	0	0	1	2	1	1	1	1	0	0	0	0	0	0	0	1	1	2	0	2	0	0	1	2	2	2	1	1	1	2	0	0	2	2	0	2	0	0	0	0	1	0	0	0	0	1
803	0	1	0	0	0	0	0	0	2	2	0	1	1	0	1	0	0	1	1	0	2	1	2	0	0	1	1	1	1	1	1	0	2	1	1	1	1	0	1	1	1	0	1	2	1	1	0	0	0
804	1	0	1	0	1	1	1	0	1	1	0	0	1	0	0	0	0	1	1	1	0	1	0	1	1	1	0	1	2	1	0	1	2	2	2	1	0	0	1	1	1	0	0	0	0	0	0	0	1
805	0	2	0	0	0	0	1	0	2	0	1	1	1	0	1	0	0	1	1	0	2	1	1	0	0	2	0	1	2	1	0	1	2	1	0	2	1	0	1	1	1	0	1	1	1	0	0	0	1
806	0	2	0	0	0	1	1	0	2	2	0	0	1	0	1	0	0	0	1	0	1	1	2	0	0	1	2	2	2	1	0	1	1	1	1	2	2	1	1	0	0	0	0	2	1	0	0	0	0
807	1	1	0	0	0	1	0	0	2	2	0	0	1	0	1	1	0	1	1	1	1	0	1	0	0	1	1	1	2	1	0	0	1	0	1	1	0	0	0	2	2	1	0	1	1	0	0	0	0
808	1	1	1	0	0	1	1	0	0	0	1	1	1	0	1	0	0	1	1	0	2	1	2	0	0	1	1	1	2	2	0	1	1	0	0	2	0	0	0	2	2	0	1	2	1	0	0	1	1
809	1	2	0	0	0	0	1	0	1	1	1	0	1	0	1	1	0	1	2	0	2	1	1	1	1	1	2	2	2	2	1	0	1	0	0	2	1	0	1	1	1	0	0	1	0	0	0	0	1
810	0	1	0	0	0	0	0	0	2	2	0	0	0	0	0	0	0	0	0	1	1	1	2	0	0	1	2	2	2	1	2	0	1	1	0	2	2	1	1	1	1	0	1	2	1	1	0	0	0
811	1	1	0	0	0	2	0	0	2	2	0	0	1	0	0	0	0	1	2	1	2	1	2	0	0	1	1	1	2	0	1	1	1	0	1	1	1	0	0	2	2	0	1	1	1	1	0	0	1
812	1	2	0	0	0	1	1	0	1	1	0	0	1	0	1	0	0	0	0	2	0	0	2	0	0	2	2	2	2	2	2	0	0	0	1	1	0	0	1	1	1	0	0	2	0	1	0	1	1
813	1	1	0	0	0	1	1	0	1	1	1	1	1	0	1	0	0	1	1	0	2	0	1	0	0	0	2	2	2	2	0	0	1	0	1	1	1	0	2	0	0	1	0	1	1	0	0	0	0
814	0	1	0	0	0	1	2	0	1	0	0	0	0	0	0	0	0	1	1	1	2	0	2	0	1	1	2	2	2	2	0	0	1	1	1	1	1	0	0	2	2	1	0	2	1	1	1	0	2
815	0	1	0	0	0	0	0	0	2	1	0	0	1	0	0	0	0	0	2	1	2	1	2	0	0	1	1	2	1	1	1	1	1	1	1	1	2	0	1	1	1	0	1	1	1	1	1	0	2
816	0	0	0	0	0	1	2	1	1	1	1	0	1	0	0	0	1	1	0	1	1	0	2	0	0	2	1	1	2	0	1	0	2	0	0	2	0	0	0	2	2	0	0	0	0	0	0	1	1
817	1	2	0	0	0	0	1	1	2	2	0	1	1	0	1	0	1	2	1	1	2	0	2	0	0	1	2	2	2	2	0	0	2	0	1	1	0	0	0	2	2	0	0	1	0	0	1	0	1
818	0	1	0	0	0	2	1	0	2	1	0	0	0	0	0	0	0	0	0	1	2	2	0	1	1	1	1	1	2	0	0	1	0	0	0	2	2	1	1	1	1	0	0	2	0	0	0	0	0
819	1	1	0	0	0	0	2	1	1	1	0	1	2	0	1	0	1	1	2	1	2	0	1	1	1	0	1	1	2	1	0	1	2	0	1	1	0	0	0	1	1	2	0	2	0	2	1	1	1
820	1	1	0	0	0	0	1	0	1	0	0	0	2	0	1	1	0	1	2	1	1	0	2	0	0	1	1	1	2	1	0	1	2	1	1	0	2	0	1	1	1	0	1	2	1	0	0	0	0
821	1	1	0	0	0	2	2	0	1	1	1	0	0	0	0	0	0	0	2	0	2	1	0	1	1	0	0	1	1	0	0	0	1	1	0	2	1	0	2	0	0	0	0	2	0	0	0	0	0
822	1	0	1	0	1	1	2	0	1	0	1	0	0	0	0	0	1	2	1	1	2	0	2	0	0	0	2	2	2	1	1	0	1	1	1	1	2	1	1	0	0	0	1	2	2	2	0	0	1
823	0	1	0	0	0	1	1	2	2	2	0	0	1	0	0	0	0	1	1	1	1	0	2	0	0	2	2	2	2	1	0	0	2	1	1	1	0	0	1	2	1	0	1	1	0	0	0	0	1
824	1	0	1	0	1	1	0	0	2	2	0	0	1	0	1	0	0	1	1	1	1	0	2	0	0	1	0	1	2	1	0	1	0	0	1	1	1	0	1	1	1	1	0	2	0	1	1	0	1
825	0	1	0	0	0	1	1	1	2	1	0	0	0	0	0	0	0	1	1	2	1	0	2	0	0	1	1	1	2	0	1	0	1	0	0	2	1	0	1	1	1	1	0	2	1	1	0	0	1
826	0	0	1	0	1	1	1	0	1	1	1	0	0	0	0	0	0	2	1	1	1	1	1	1	1	1	2	2	2	2	1	1	1	2	1	1	2	0	1	2	1	0	0	1	0	0	0	0	0
827	0	0	0	0	0	2	1	0	0	0	1	1	2	0	2	0	0	1	0	0	1	1	2	0	0	0	2	2	2	1	0	1	1	2	1	2	1	0	1	1	1	0	2	2	1	1	0	0	1
828	0	0	0	0	0	2	0	0	2	2	0	1	2	0	1	0	0	0	1	2	1	0	2	0	1	1	1	2	0	0	0	1	2	0	1	1	0	1	0	1	1	1	0	2	0	2	0	1	1
829	1	0	0	0	0	2	1	0	1	0	0	1	1	0	1	0	0	0	0	1	0	1	1	1	1	1	1	2	2	1	1	0	2	2	1	1	2	0	2	0	0	0	0	1	0	0	0	1	1
830	1	1	0	0	0	1	1	0	1	1	1	1	1	0	1	0	0	1	1	2	1	0	2	0	0	2	2	2	2	1	1	1	2	1	2	1	2	1	0	1	1	0	0	2	1	0	0	0	0
831	1	1	0	0	0	2	2	1	1	1	0	0	0	0	0	0	0	0	1	1	2	0	2	0	0	1	1	1	2	1	0	1	2	0	2	2	1	0	1	2	1	0	0	2	0	0	1	0	1
832	1	1	0	0	0	0	1	0	1	0	0	0	1	0	1	0	0	1	0	2	1	0	2	0	0	1	0	1	2	0	1	1	1	0	1	1	1	0	1	1	1	0	0	1	0	1	0	0	1
833	1	2	0	0	0	0	1	0	1	0	1	0	1	0	2	1	0	0	1	1	2	0	2	0	0	1	2	2	1	1	0	0	0	0	0	2	1	0	0	2	2	0	0	1	0	0	1	1	2
834	1	0	0	0	0	2	2	1	1	1	1	0	0	0	0	0	0	0	1	0	1	0	1	1	2	2	2	2	2	2	0	0	2	0	0	2	2	0	2	1	0	0	1	1	1	0	0	0	1
835	1	2	1	0	0	1	1	0	1	1	1	0	0	0	0	0	0	0	1	2	1	0	2	0	0	1	1	1	1	1	1	0	2	1	0	2	2	0	1	0	0	0	1	2	1	0	0	0	1
836	0	2	0	0	0	0	1	1	2	2	0	0	1	0	0	0	0	0	1	0	1	1	2	0	0	0	1	1	2	0	1	1	1	0	1	1	1	0	1	0	0	0	0	2	0	0	0	1	1
837	1	1	0	0	0	1	0	0	2	2	0	0	0	0	1	1	0	0	0	1	0	1	1	1	1	0	1	1	2	0	1	1	1	0	1	1	1	1	0	1	1	1	0	1	1	0	0	0	0
838	1	1	0	0	0	0	1	0	1	0	0	0	0	0	0	0	1	1	1	1	1	0	2	0	0	0	2	2	1	1	1	1	1	2	1	1	2	1	0	0	0	1	0	2	1	0	0	1	1
839	0	1	0	0	0	1	2	0	1	1	0	0	0	0	0	0	0	0	2	0	2	0	2	0	0	1	0	2	0	0	0	1	1	1	1	2	1	1	0	0	0	0	0	1	0	0	0	0	1
840	0	1	0	0	0	0	1	0	1	1	0	0	0	0	0	0	0	0	2	0	2	0	2	0	0	1	1	1	2	1	0	0	1	1	1	1	1	0	0	2	2	0	0	2	1	1	0	0	1
841	1	0	0	0	0	1	2	0	0	0	1	1	1	0	1	0	0	0	2	0	2	0	2	0	0	0	2	2	2	2	0	2	1	0	1	1	1	0	2	0	0	0	0	1	0	0	1	0	1
842	0	0	0	0	0	2	1	0	1	1	0	0	0	0	0	0	0	1	1	1	1	1	2	0	0	0	1	1	2	0	1	0	1	1	1	1	1	0	1	2	1	0	0	1	0	0	0	1	0
843	0	1	0	0	0	2	0	0	1	0	0	0	1	0	0	0	1	2	2	0	1	1	1	1	1	0	1	2	2	2	0	1	2	0	2	0	1	0	0	2	2	1	0	2	0	2	0	0	1
844	0	1	0	0	0	0	1	0	2	2	0	1	1	0	1	0	0	0	2	0	2	1	2	0	0	0	2	2	2	2	0	1	2	0	1	1	1	0	1	1	1	0	1	1	1	1	0	1	2
845	1	1	0	0	0	1	1	1	2	2	0	0	0	0	0	0	0	1	2	0	2	0	1	0	0	2	1	1	2	1	1	1	1	0	0	2	1	1	0	1	1	0	0	1	1	1	0	1	1
846	1	1	0	0	0	2	1	0	1	1	1	0	0	0	0	0	0	1	1	0	2	0	2	0	0	0	1	2	2	1	1	0	1	1	0	2	1	0	0	2	2	1	0	2	1	1	0	0	0
847	0	1	0	0	0	0	1	0	2	2	0	2	2	1	1	1	0	2	2	1	2	0	2	0	0	1	1	1	1	1	0	0	1	1	1	2	0	0	0	2	2	1	0	1	0	1	0	0	0
848	0	0	0	0	0	2	1	1	2	2	0	0	0	0	0	0	0	1	1	1	2	0	1	1	1	1	2	2	2	2	0	0	2	0	0	2	2	1	0	1	1	0	1	2	2	0	0	0	0
849	0	1	0	0	0	1	1	0	0	0	1	0	0	0	0	0	0	1	1	0	1	1	2	0	0	0	2	2	2	2	2	0	1	1	0	2	2	0	1	2	2	0	0	1	1	0	0	0	1
850	1	0	0	0	0	1	2	1	1	1	0	0	0	0	0	0	0	1	1	0	2	0	2	0	0	1	1	2	2	2	0	0	1	0	1	1	0	0	0	2	2	0	1	1	1	1	0	1	1
851	1	1	0	0	0	0	2	0	0	0	2	0	0	0	0	0	0	1	1	1	1	0	1	0	0	1	2	2	1	0	1	0	1	0	1	1	2	0	1	1	1	0	0	2	0	0	0	0	1
852	1	0	0	0	0	2	1	1	2	1	0	0	0	0	0	0	0	0	1	1	1	0	2	0	0	1	2	2	2	2	0	0	0	0	1	1	1	0	1	1	1	1	0	1	0	0	0	0	1
853	1	1	0	0	0	2	1	0	2	1	1	0	1	0	0	0	0	0	2	0	2	1	1	1	1	1	2	2	2	1	2	1	2	0	1	1	1	1	0	0	0	0	0	1	0	0	0	0	0
854	0	1	0	0	0	2	2	1	1	1	1	1	0	0	0	0	0	1	0	2	1	0	2	0	0	1	1	1	2	1	0	0	2	1	1	1	1	0	0	2	2	0	0	1	0	0	0	0	1
855	0	1	1	1	1	2	2	0	0	0	2	1	2	0	2	0	0	0	1	0	1	1	2	0	0	0	1	1	2	0	0	0	2	2	1	2	1	0	0	2	2	1	0	2	1	0	1	1	2
856	1	1	0	0	0	1	0	0	2	2	0	1	1	0	1	0	0	0	2	1	2	1	2	0	0	1	2	2	2	1	0	0	1	1	0	2	2	1	1	1	0	0	0	1	0	0	0	0	0
857	0	1	0	0	0	1	1	0	1	0	1	0	1	0	1	1	0	1	0	1	0	0	1	1	2	2	2	2	2	2	1	0	2	1	2	1	1	0	1	1	1	0	0	2	0	0	0	0	0
858	0	0	0	0	0	1	2	0	0	0	0	1	1	0	1	0	0	1	1	0	2	0	2	0	1	1	1	1	2	1	0	1	1	0	0	2	0	1	0	1	1	0	0	2	0	0	1	0	2
859	1	1	0	0	0	2	1	1	1	1	0	1	1	0	1	0	0	0	0	1	1	0	2	0	0	2	1	1	2	0	1	0	1	0	1	1	0	0	1	2	1	1	0	1	0	1	1	0	2
860	1	2	0	0	0	0	2	1	1	1	0	1	1	0	1	0	0	0	0	2	0	1	2	0	1	0	1	1	2	1	1	0	1	0	0	2	0	0	0	1	1	0	0	2	0	1	0	0	1
861	0	2	0	0	0	0	1	0	1	0	1	0	0	0	0	0	0	0	1	0	1	0	2	0	0	1	1	1	2	0	1	0	0	0	0	2	2	0	0	1	1	2	0	2	0	0	0	1	1
862	1	2	1	0	0	0	1	0	2	2	0	1	1	0	1	0	0	0	2	1	2	1	1	1	0	1	1	1	2	0	0	1	2	0	1	1	2	1	1	1	0	0	0	2	0	0	1	0	1
863	1	1	1	0	0	2	0	0	2	2	0	1	2	0	2	0	0	2	2	0	2	0	1	0	0	1	2	2	2	2	0	0	1	0	0	2	1	0	1	1	1	0	0	1	0	0	0	0	0
864	1	1	0	0	0	1	1	0	1	1	0	0	0	0	0	0	0	0	0	0	0	0	2	0	0	2	2	2	2	2	1	1	2	0	1	1	1	0	1	1	1	0	1	1	1	0	0	1	2
865	1	0	0	0	0	1	1	0	2	0	0	0	2	0	1	0	0	1	1	0	2	0	2	0	0	1	2	2	2	1	0	1	1	0	1	1	2	1	0	0	0	0	0	2	0	0	0	0	0
866	1	2	0	0	0	0	2	1	1	1	1	0	1	0	0	0	0	1	1	0	2	1	1	1	1	1	1	1	1	0	0	2	2	0	2	0	1	1	0	1	1	0	0	2	0	0	0	0	1
867	1	1	0	0	0	1	1	1	2	2	0	0	0	0	0	0	0	1	2	0	2	0	2	0	0	0	2	2	2	2	1	0	0	1	2	1	0	0	0	2	2	0	1	1	1	2	0	0	1
868	0	0	0	0	0	2	0	0	2	2	0	0	0	0	0	0	0	2	2	0	2	0	2	0	1	2	2	2	2	1	2	0	1	1	2	0	1	0	0	2	2	0	0	2	0	2	0	0	1
869	0	1	0	0	0	2	1	1	2	2	0	0	1	0	0	0	0	1	0	1	1	0	2	0	0	1	2	2	2	2	1	1	1	1	1	1	2	0	1	1	1	0	0	1	2	1	1	0	1
870	1	1	0	0	0	1	1	1	2	2	0	0	2	0	2	1	1	2	0	2	2	0	2	0	0	2	0	2	1	1	1	1	2	0	0	2	1	1	0	1	1	0	1	2	1	2	1	0	1
871	0	1	0	0	0	1	0	0	2	2	0	1	2	0	2	0	0	0	2	1	2	0	0	0	0	1	0	1	1	0	0	0	2	1	1	2	1	0	1	1	1	1	0	2	1	0	0	0	0
872	1	1	0	0	0	1	2	1	1	1	1	0	0	0	0	0	0	0	2	1	2	0	2	0	0	1	2	2	2	2	1	0	1	1	0	2	0	0	0	2	2	0	0	1	1	1	0	1	2
873	1	1	0	0	0	1	0	0	2	1	0	1	2	0	1	0	0	2	2	0	2	1	2	0	0	1	1	1	2	1	0	0	1	1	1	1	0	0	0	2	2	0	0	1	0	0	0	0	1
874	1	2	1	0	0	1	1	1	2	2	0	1	1	0	2	0	0	0	1	0	2	0	1	0	0	1	1	0	2	0	0	0	2	0	0	2	1	1	0	1	1	0	0	2	1	0	0	0	0
875	0	1	0	0	0	1	0	0	2	0	1	1	1	0	1	0	0	0	0	0	0	0	2	0	1	0	1	1	1	0	0	0	2	1	1	1	2	1	1	1	1	0	0	1	0	0	0	0	0
876	0	1	0	0	0	1	1	0	1	1	0	2	2	1	1	1	0	0	2	1	2	1	2	0	0	0	1	2	1	1	0	0	2	0	2	0	2	0	2	1	0	0	0	0	0	0	0	0	0
877	1	2	0	0	0	0	0	0	2	2	0	0	0	0	0	0	0	0	1	1	2	0	2	0	0	1	1	1	2	1	0	0	1	1	0	2	1	0	1	1	1	0	0	0	2	0	1	1	1
878	1	1	0	0	0	1	1	0	1	0	1	0	2	0	1	1	0	0	1	0	1	0	1	1	1	0	2	2	2	1	1	0	2	1	1	1	2	0	0	2	2	0	0	1	0	0	0	0	0
879	0	2	0	0	0	1	0	0	2	2	0	0	0	0	0	0	0	1	1	0	1	1	2	0	0	0	1	2	1	1	0	2	2	0	0	2	2	1	0	1	1	0	0	0	0	0	0	0	0
880	0	1	0	0	0	1	2	1	1	1	1	0	0	0	0	0	1	1	1	0	2	0	2	0	1	2	2	2	2	1	0	2	1	0	2	0	2	0	0	1	1	2	0	2	0	0	1	0	1
881	1	2	0	0	0	1	2	1	1	1	1	0	2	0	2	0	0	1	0	0	1	0	2	0	0	1	1	1	2	1	1	2	1	0	0	2	0	0	0	1	1	0	2	2	1	1	0	0	0
882	0	2	0	0	0	1	1	0	1	1	0	1	1	0	1	0	0	0	1	1	2	1	2	0	0	0	2	2	2	2	1	1	1	0	0	2	1	0	0	1	1	0	0	0	1	1	0	0	1
883	0	1	0	0	0	1	1	1	2	2	0	1	1	0	1	0	0	0	1	0	1	0	2	0	0	2	1	2	1	1	0	1	2	0	1	1	0	0	0	2	2	0	1	2	1	0	0	0	2
884	0	1	0	0	0	0	2	1	1	1	0	0	0	0	0	0	0	0	0	0	1	0	2	0	0	1	2	2	2	2	0	0	1	0	0	2	1	0	1	1	1	0	1	1	1	2	0	0	0
885	0	0	0	0	0	2	0	0	2	2	0	0	1	0	0	0	0	1	2	0	2	0	1	0	0	1	1	2	1	1	1	1	1	1	1	1	1	0	0	1	1	0	1	1	0	1	0	0	0
886	0	1	0	0	0	1	1	0	2	1	0	0	1	0	0	0	0	0	1	1	2	1	2	0	0	1	2	2	2	2	1	1	1	0	0	2	2	1	1	1	0	0	0	1	0	1	0	0	0
887	1	1	0	0	0	2	1	1	2	2	0	0	0	0	0	0	0	0	2	1	2	0	1	0	1	0	1	2	2	1	0	0	2	1	2	1	1	0	0	0	0	1	0	2	1	0	0	0	1
888	0	0	0	0	0	2	1	0	1	1	1	0	1	1	0	0	0	0	2	0	2	1	2	0	1	1	2	2	2	2	0	1	1	0	1	1	1	0	1	1	1	0	2	2	0	1	0	1	0
889	1	2	1	0	1	1	1	0	1	0	0	0	0	0	0	0	0	1	1	1	1	0	2	0	0	0	1	2	1	1	1	1	2	0	0	2	2	0	2	0	0	1	0	2	1	0	0	1	2
890	1	2	0	0	0	0	0	0	2	2	0	0	0	0	0	0	0	1	1	0	1	1	0	0	1	0	1	1	1	1	1	1	1	0	1	1	0	0	0	2	2	0	1	2	2	0	0	1	1
891	0	2	0	0	0	1	0	0	1	1	0	1	1	0	1	0	1	0	2	1	2	1	2	0	0	0	2	2	2	2	1	0	0	0	0	2	0	0	0	2	2	0	0	1	0	0	0	0	0
892	0	0	0	0	0	2	1	0	2	0	1	0	2	0	2	0	0	2	1	1	1	1	0	1	0	0	1	1	1	1	0	1	2	0	1	1	2	0	2	0	0	1	0	2	1	1	0	0	1
893	1	1	0	0	0	2	2	0	0	0	1	2	1	0	1	0	1	2	2	0	1	0	2	0	0	1	1	1	1	1	1	0	1	1	0	2	1	0	1	2	1	0	0	2	0	1	0	1	1
894	1	2	0	0	0	0	2	0	0	0	0	1	2	1	1	1	0	0	2	1	2	0	2	0	0	1	2	2	2	1	1	1	2	1	1	0	2	0	1	0	0	0	1	1	1	0	0	0	1
895	0	0	0	0	0	1	0	0	2	2	0	1	1	0	1	0	1	2	1	1	2	0	2	0	1	2	1	1	2	0	0	0	2	0	0	2	2	0	0	2	2	0	0	1	1	0	0	0	1
896	0	1	0	0	0	1	0	0	2	1	0	0	1	0	1	0	0	0	2	0	2	0	2	0	0	1	1	1	2	0	0	0	1	0	0	2	2	1	0	2	1	0	1	1	1	1	0	0	1
897	0	1	0	0	0	1	0	0	2	1	0	0	2	0	1	0	0	0	0	1	2	0	2	0	0	1	0	1	1	0	0	0	2	2	1	1	0	0	0	1	1	0	1	2	0	2	0	0	0
898	1	1	0	0	0	0	0	0	2	2	0	1	1	0	1	0	0	0	1	1	1	1	2	0	0	1	2	2	2	2	1	0	1	0	0	2	1	0	0	2	2	0	0	0	1	0	0	0	0
899	0	1	0	0	0	2	2	0	0	0	2	1	1	0	1	0	0	1	2	0	2	0	1	0	0	2	0	1	1	0	0	2	1	1	0	2	1	0	1	1	1	0	0	2	1	0	0	0	1
900	0	2	1	0	0	0	0	0	2	2	0	0	1	0	0	0	0	1	1	1	1	0	2	0	1	1	0	1	2	0	0	0	1	0	1	1	2	1	0	0	0	0	0	0	0	0	0	0	1
901	0	2	0	0	0	0	1	1	1	1	0	0	1	0	0	0	0	0	2	0	2	0	1	0	0	1	1	2	2	1	0	0	1	1	1	1	1	0	0	1	1	0	0	1	0	0	0	0	1
902	1	1	0	0	0	1	0	0	2	1	2	1	1	0	1	0	0	0	1	0	2	0	2	0	0	2	2	2	2	2	2	0	0	1	0	2	1	0	1	2	1	1	1	2	1	1	0	0	0
903	0	1	0	0	0	1	1	1	2	2	1	0	1	0	0	0	1	1	2	1	2	0	2	0	2	1	2	2	2	1	0	0	1	1	0	2	0	0	1	1	1	0	0	1	0	0	0	0	0
904	0	1	0	0	0	0	0	0	2	2	0	1	1	1	0	1	0	1	0	1	0	0	2	0	0	1	1	1	1	1	0	0	0	0	0	2	1	0	0	1	1	1	0	1	1	0	1	0	1
905	1	2	1	0	0	0	1	1	2	2	0	0	1	0	0	0	0	1	1	1	1	0	2	1	1	1	1	1	2	0	1	0	0	0	2	0	0	0	0	1	1	1	0	2	1	1	1	0	1
906	0	2	1	0	0	0	1	0	1	1	0	1	1	0	1	0	0	0	2	0	2	1	2	0	0	0	1	1	1	1	1	0	1	0	1	1	1	0	1	1	1	0	0	1	0	0	0	0	1
907	0	1	0	0	0	1	1	0	1	1	0	0	0	0	0	0	0	0	2	0	2	1	2	0	0	2	1	2	2	1	0	0	2	2	0	2	1	0	0	2	2	0	0	1	0	1	0	0	0
908	1	2	0	0	0	0	1	0	2	2	0	1	1	0	1	0	0	1	2	1	2	2	0	1	1	1	1	1	2	1	0	1	1	1	2	0	2	1	1	0	0	0	1	2	0	0	0	1	1
909	0	1	1	0	0	1	2	0	0	0	1	0	0	0	0	0	0	0	1	0	1	1	2	0	0	0	1	2	2	2	1	0	1	0	0	2	0	0	0	1	1	0	0	1	0	0	1	0	1
910	1	2	0	0	0	1	0	0	2	2	0	0	1	0	1	0	0	1	0	1	1	0	2	0	0	2	2	2	2	2	2	0	2	1	1	1	2	0	0	2	2	0	1	2	0	0	0	0	1
911	1	1	0	0	0	1	2	1	2	1	0	0	2	0	2	0	0	0	1	0	1	0	2	0	0	2	1	2	1	1	0	1	2	0	1	1	1	0	1	2	1	0	2	2	1	1	0	1	0
912	0	0	0	0	0	2	2	0	2	1	1	1	1	0	2	1	0	0	0	1	2	0	0	0	0	1	2	2	2	2	1	1	1	0	1	1	0	0	1	1	1	0	0	0	1	0	0	0	1
913	1	2	0	0	0	0	0	0	2	2	0	1	1	0	1	0	0	1	1	0	2	1	2	0	0	2	2	2	2	2	0	1	1	0	0	2	1	0	1	1	1	0	1	1	1	0	0	1	1
914	1	2	0	0	0	0	2	1	1	1	0	0	0	0	0	0	0	1	0	2	1	0	1	0	0	1	2	2	2	2	1	0	0	1	0	2	1	0	0	1	1	0	0	1	0	1	0	0	1
915	0	0	0	0	0	2	1	0	0	0	1	0	0	0	0	0	0	0	1	1	2	1	2	0	0	1	2	2	2	1	1	0	2	1	0	2	2	1	1	0	0	0	0	2	0	0	0	0	1
916	1	1	0	0	0	1	1	1	2	2	0	0	0	0	0	0	0	0	0	1	0	0	2	0	0	1	1	1	2	0	0	1	2	0	0	2	2	0	0	1	1	1	0	2	1	1	0	0	2
917	0	1	0	0	0	1	2	0	0	0	1	1	0	0	0	0	0	1	1	0	2	0	1	1	1	1	1	2	2	1	2	1	2	0	1	1	2	0	1	1	1	0	0	1	0	0	0	1	2
918	0	1	0	0	0	1	1	0	1	1	0	0	0	0	0	0	0	1	2	0	2	0	1	0	0	1	1	2	1	1	0	1	2	0	1	1	2	0	0	1	1	0	0	0	0	0	1	1	2
919	0	1	0	0	0	2	0	0	2	2	0	0	1	0	0	0	0	0	0	1	1	0	2	0	0	2	0	1	2	0	0	1	1	0	0	2	2	0	2	1	1	0	0	1	0	0	0	0	1
920	1	1	0	0	0	1	2	0	0	0	2	1	2	0	2	0	0	1	2	0	2	1	0	0	1	0	0	1	2	0	0	1	1	1	0	2	2	0	2	0	0	0	1	2	1	2	1	0	2
921	0	1	0	0	0	1	1	1	2	1	0	1	2	0	1	0	0	2	2	1	2	0	1	0	0	1	2	2	2	2	1	0	0	0	1	1	0	0	0	2	2	0	0	0	0	0	0	0	1
922	0	2	1	0	0	1	0	0	2	2	0	0	1	0	0	0	0	0	1	0	1	1	2	0	0	1	1	1	2	0	0	0	1	0	1	1	1	0	0	1	1	0	0	2	0	0	0	0	0
923	0	0	0	0	0	1	2	1	1	1	1	0	0	0	0	0	0	0	1	1	1	0	1	0	0	1	1	2	2	2	0	0	2	0	0	2	1	0	1	1	1	0	0	2	0	0	1	0	1
924	1	0	0	0	0	1	1	1	2	1	0	0	2	0	1	1	1	1	0	2	1	1	2	0	0	1	2	2	2	2	0	1	2	0	1	1	1	0	0	0	0	1	0	2	1	1	1	0	1
925	0	0	0	0	0	1	1	1	2	1	0	1	2	1	0	1	0	1	1	1	2	0	2	0	0	1	2	2	2	2	1	1	0	0	0	2	2	1	1	1	0	0	0	0	2	1	0	0	0
926	0	0	0	0	0	2	1	1	2	2	0	0	0	0	0	0	0	0	0	1	2	1	2	0	0	1	0	2	0	0	0	0	0	0	0	2	1	0	1	1	1	1	0	1	1	0	1	0	1
927	1	2	0	0	0	1	0	0	2	1	0	1	1	0	1	0	0	1	2	0	2	0	2	0	1	1	1	1	2	1	1	0	1	0	0	2	2	0	1	1	1	1	0	2	1	0	0	0	0
928	1	1	0	0	0	0	1	2	2	2	0	0	0	0	0	0	0	2	1	1	2	1	1	0	0	1	2	2	2	2	0	1	2	0	0	2	1	0	1	1	1	0	0	0	0	0	0	0	1
929	0	1	0	0	0	1	1	0	1	0	1	0	0	0	0	0	1	2	1	1	1	0	2	0	0	2	1	1	2	0	0	1	2	0	2	0	2	1	0	2	1	0	1	1	0	1	1	0	1
930	1	2	0	0	0	0	1	0	1	0	1	0	0	0	0	0	0	0	1	0	2	0	1	0	0	1	1	1	2	1	0	1	1	0	0	2	2	0	2	1	0	0	0	2	0	1	0	0	0
931	1	1	0	0	0	0	0	0	2	1	0	1	1	0	1	0	0	0	1	1	2	1	2	0	0	2	1	1	2	1	1	0	1	1	0	2	1	0	1	1	1	0	0	2	0	0	1	0	1
932	0	2	0	0	0	0	0	0	2	1	0	0	0	0	0	0	0	1	1	0	2	0	2	0	0	1	2	2	2	2	0	1	1	1	1	2	2	0	2	0	0	0	2	2	1	1	0	0	2
933	0	1	2	0	1	0	2	0	0	0	0	0	0	0	0	0	1	1	0	1	1	0	2	0	0	2	1	1	2	1	1	0	2	0	1	1	2	1	0	1	1	0	0	0	1	0	0	0	1
934	1	1	0	0	0	2	1	0	0	0	1	0	0	0	0	0	1	1	1	0	1	2	0	1	1	1	1	1	2	0	0	0	0	0	1	1	2	1	0	1	1	0	1	2	1	1	0	1	2
935	0	2	0	0	0	1	0	0	2	1	0	2	2	1	1	1	0	1	2	1	1	1	2	0	1	0	0	1	2	1	0	1	2	1	1	0	1	1	0	0	0	0	0	2	0	0	0	1	2
936	0	0	0	0	0	1	1	1	2	2	1	0	0	0	0	0	0	0	2	0	2	1	2	0	0	0	1	1	2	1	0	0	0	0	0	2	2	1	1	0	0	0	0	2	0	0	0	2	2
937	1	0	0	0	0	2	2	0	1	1	0	1	1	1	0	1	1	2	1	1	2	0	2	0	0	1	1	1	2	0	0	1	2	0	2	2	1	0	2	0	0	0	0	2	0	0	0	0	1
938	1	0	0	0	0	2	1	1	2	1	0	1	1	0	1	0	0	0	2	0	2	2	1	1	1	1	1	1	1	1	0	1	0	0	1	1	1	0	1	1	1	0	0	1	0	0	0	0	2
939	1	1	1	1	1	2	2	0	0	0	0	0	0	0	0	0	0	0	1	1	1	0	2	0	1	2	1	1	2	0	0	0	0	0	0	2	2	1	1	1	0	0	1	2	1	0	0	1	2
940	0	0	0	0	0	2	0	0	1	0	0	1	1	0	2	1	1	1	1	1	1	1	2	0	0	2	0	2	0	0	0	0	0	0	1	1	1	0	1	1	1	0	0	1	0	1	0	0	0
941	1	2	0	0	0	2	1	1	2	2	0	1	1	0	0	0	0	1	1	1	1	0	2	0	0	0	1	2	2	1	1	1	2	0	1	1	1	1	0	1	1	0	2	2	0	1	1	0	1
942	1	2	0	0	0	1	0	0	2	2	0	0	1	0	0	0	0	0	0	1	1	0	2	0	0	1	0	1	1	0	1	0	0	0	0	2	0	0	1	0	0	0	0	2	1	0	0	0	0
943	1	2	0	0	0	0	1	0	2	0	0	0	0	0	0	0	0	0	0	1	0	0	1	0	0	1	2	2	2	2	0	0	1	1	0	2	0	0	0	1	1	0	1	2	0	0	0	0	0
944	0	1	0	0	0	2	1	1	2	2	0	0	0	0	0	0	0	0	0	1	0	1	2	0	0	1	0	2	2	0	1	0	0	0	1	1	1	1	0	2	2	0	0	2	0	1	0	0	1
945	0	2	0	0	0	0	1	0	2	1	1	1	2	0	2	0	0	1	1	1	1	1	2	0	0	1	2	2	2	2	0	1	2	0	0	2	1	0	0	2	2	0	0	1	0	0	1	0	1
946	1	2	0	0	0	1	2	0	0	0	0	1	1	0	1	0	0	1	1	1	1	0	2	0	1	1	0	2	2	0	1	0	0	0	1	1	1	0	0	1	1	0	0	2	0	1	0	0	0
947	1	0	0	0	0	2	1	0	1	1	0	0	0	0	0	0	0	0	2	0	2	1	0	1	0	0	1	1	2	0	1	1	2	1	0	2	2	1	1	1	1	0	0	2	0	1	0	0	0
948	1	0	1	0	1	1	1	0	1	0	0	1	1	0	1	0	0	0	1	1	2	0	2	0	1	0	0	1	2	1	0	0	2	2	1	1	2	0	2	1	0	0	0	1	1	1	0	0	0
949	0	2	0	0	0	0	1	0	2	1	1	1	1	0	1	0	0	1	0	1	1	1	2	0	0	0	2	2	2	0	0	0	1	0	1	1	1	0	1	1	1	1	0	1	1	0	0	0	0
950	0	1	0	0	0	0	1	0	1	0	0	0	1	0	0	0	0	0	0	1	2	0	1	0	0	1	1	2	1	1	1	1	2	0	0	2	1	1	0	1	1	0	1	2	0	0	0	0	0
951	0	1	0	0	0	1	2	0	1	1	1	1	1	0	1	0	0	1	0	2	1	0	2	0	0	1	2	2	2	2	1	1	2	2	1	2	0	0	0	2	2	1	0	1	0	0	0	1	1
952	0	1	0	0	0	1	1	0	2	1	0	2	1	0	1	0	0	1	2	0	2	0	1	0	0	0	1	2	2	1	1	1	2	1	0	2	1	1	0	1	1	0	0	2	0	2	0	0	0
953	0	1	0	0	0	2	1	0	1	1	1	0	1	0	0	0	0	0	2	0	2	0	2	0	0	1	2	2	2	1	1	1	1	0	1	1	1	0	0	2	2	0	0	1	0	0	0	0	0
954	0	0	0	0	0	1	1	0	2	2	0	0	0	0	1	1	0	1	2	0	2	0	2	0	0	1	2	2	2	2	0	1	0	0	0	2	1	0	0	1	1	0	0	2	0	1	1	0	2
955	0	2	1	0	0	1	2	0	1	0	1	1	1	0	1	0	1	2	2	0	1	0	1	1	1	1	1	2	1	1	1	2	2	0	0	2	1	0	0	2	2	0	0	0	0	1	0	0	0
956	1	0	0	0	0	1	2	1	1	1	0	1	2	0	2	1	0	0	2	0	2	1	2	0	0	2	1	1	2	1	0	0	1	0	1	2	1	1	0	0	0	1	0	2	0	0	0	0	0
957	0	1	0	0	0	1	1	0	1	1	1	0	1	0	1	0	0	0	2	1	2	1	0	1	0	0	2	2	2	2	0	0	2	0	0	2	0	0	1	2	1	1	1	2	0	0	0	0	0
958	1	0	0	0	0	2	2	0	0	0	0	0	1	0	1	0	0	0	1	1	1	0	2	0	0	0	1	1	2	1	0	2	2	1	0	2	1	0	0	1	1	0	1	1	0	0	1	1	1
959	1	2	0	0	0	0	2	0	1	1	1	1	1	0	1	0	0	0	0	1	0	0	2	0	0	1	2	2	2	2	0	0	2	1	1	1	1	0	0	1	1	0	0	1	1	1	0	0	0
960	0	2	0	0	0	1	2	1	1	1	0	0	0	0	0	0	0	0	1	0	1	0	1	0	1	2	1	1	2	0	1	0	1	1	0	2	2	1	1	1	0	0	1	1	1	2	0	0	1
961	1	1	0	0	0	0	0	0	1	1	1	1	1	0	1	0	0	0	0	1	0	0	2	0	0	1	1	1	2	1	0	0	1	1	1	1	1	0	0	1	1	0	0	1	1	0	1	0	2
962	1	2	0	0	0	0	0	0	2	1	0	0	1	0	0	0	0	1	1	1	1	0	2	0	0	0	2	0	1	0	0	1	2	0	1	1	2	0	1	1	1	0	0	2	0	0	0	0	0
963	1	1	0	0	0	1	1	0	0	0	0	1	1	0	1	0	0	1	0	1	0	0	2	0	1	2	2	2	2	2	0	0	1	0	0	2	1	0	0	1	0	0	0	1	0	0	0	0	0
964	0	1	0	0	0	1	1	0	2	1	1	0	0	0	0	0	0	1	2	0	2	1	2	0	0	0	2	2	2	1	2	0	1	0	1	1	0	0	1	1	1	0	2	2	1	1	0	1	2
965	1	1	0	0	0	1	0	0	2	2	0	0	0	0	0	0	0	2	1	1	1	1	1	0	0	1	2	2	2	1	2	0	0	0	0	2	2	0	2	0	0	1	0	1	1	0	1	0	1
966	0	2	0	0	0	0	0	0	2	2	0	1	2	0	1	0	0	0	1	0	1	0	2	0	0	1	2	2	2	2	1	0	1	1	1	1	1	1	0	0	0	0	1	1	1	1	1	0	2
967	0	2	0	0	0	2	2	1	1	1	1	0	2	0	1	0	1	1	1	1	1	1	2	0	0	0	1	1	2	0	0	1	1	1	0	2	0	1	0	1	1	0	0	1	0	0	2	0	2
968	0	0	0	0	0	2	1	0	1	1	0	0	2	0	1	1	0	1	0	1	1	0	2	0	0	1	2	2	2	0	1	0	0	0	1	1	2	1	1	0	0	0	0	1	1	1	0	0	1
969	1	2	0	0	0	1	0	0	2	1	1	1	2	0	2	0	0	0	1	0	1	2	2	0	0	0	0	2	0	0	0	1	0	0	0	2	1	0	1	2	1	0	0	1	0	0	0	0	0
970	1	1	0	0	0	1	2	1	1	1	0	1	2	0	2	0	0	0	1	1	1	0	1	0	0	1	2	2	2	2	1	2	1	1	0	2	1	1	0	1	1	1	0	1	1	0	0	0	1
971	0	1	0	0	0	1	2	1	1	1	1	0	1	0	1	0	0	1	2	0	2	0	2	0	1	2	1	2	2	1	2	0	1	0	1	1	1	0	0	2	2	0	0	1	0	0	1	0	1
972	1	1	0	0	0	2	1	1	2	1	0	1	2	0	1	0	0	1	1	0	2	1	1	1	1	1	1	1	2	0	1	1	1	0	0	2	2	0	2	1	0	0	0	2	1	0	0	0	1
973	0	1	0	0	0	1	1	1	2	2	0	0	0	0	0	0	0	1	1	1	1	0	2	0	0	1	2	2	2	1	2	1	2	0	0	2	2	0	2	0	0	0	1	1	1	2	0	0	0
974	0	1	0	0	0	2	2	1	1	1	0	2	2	0	2	0	1	2	1	0	1	0	1	0	0	0	0	2	1	1	0	1	1	0	1	1	1	0	0	0	0	0	0	1	0	0	0	0	0
975	1	1	0	0	0	1	1	1	2	2	0	1	1	0	1	0	0	1	2	0	1	0	2	0	0	2	1	0	2	0	0	1	2	0	1	1	1	1	0	1	1	0	1	2	0	1	0	1	2
976	1	1	0	0	0	1	1	1	2	2	0	0	0	0	0	0	0	0	1	1	1	0	2	0	0	1	2	2	2	1	1	0	0	0	0	2	2	0	2	0	0	1	0	1	0	0	0	0	1
977	0	0	0	0	0	2	0	0	2	2	0	0	0	0	0	0	0	0	2	0	2	0	2	0	0	1	1	2	1	1	1	2	2	0	2	0	2	0	1	2	2	0	0	2	0	0	0	0	1
978	0	1	0	0	0	2	2	0	0	0	0	1	2	0	1	0	0	0	2	1	2	1	2	0	0	0	1	1	2	1	1	1	2	1	0	2	2	0	1	1	1	1	0	2	1	0	0	0	0
979	1	2	1	0	0	1	1	0	2	1	0	1	2	0	1	0	1	0	2	1	2	0	0	0	0	0	1	2	2	1	1	0	1	0	0	2	2	1	0	0	0	0	0	0	0	0	0	1	2
980	0	1	0	0	0	1	0	0	2	2	0	0	0	0	0	0	0	0	2	0	2	1	1	1	1	2	0	1	2	1	0	0	1	0	1	1	0	0	1	1	1	0	1	2	0	0	0	0	0
981	1	2	0	0	0	1	1	0	1	1	1	0	1	0	0	0	1	1	2	1	2	1	1	1	1	2	0	1	1	0	1	2	2	0	2	0	1	0	1	1	1	0	1	1	1	2	0	0	0
982	1	0	0	0	0	2	1	1	2	1	0	0	0	0	0	0	0	0	1	0	2	0	2	0	0	1	0	2	1	0	0	0	1	1	1	1	0	0	0	2	2	0	1	1	1	2	0	0	0
983	0	2	0	0	0	0	0	0	2	1	0	0	0	0	0	0	1	0	2	1	2	0	2	0	0	2	1	2	1	0	1	0	2	2	1	1	1	0	0	2	2	0	0	2	0	1	0	0	1
984	1	0	0	0	0	2	2	0	0	0	1	0	0	0	0	0	0	2	1	1	2	0	2	0	0	1	1	1	2	0	1	2	1	0	0	2	0	0	0	2	2	0	1	2	1	1	0	0	0
985	0	0	0	0	0	2	2	1	1	1	0	0	0	0	0	0	0	1	1	1	1	0	2	0	0	1	1	2	2	1	2	0	0	0	0	2	1	0	0	1	0	0	0	2	0	0	0	0	1
986	1	1	0	0	0	1	2	0	0	0	1	0	0	0	0	0	0	0	1	1	2	0	2	0	1	1	1	1	2	1	1	2	2	0	1	1	0	0	0	2	2	0	0	1	0	1	0	0	0
987	0	0	0	0	0	2	2	0	0	0	2	0	0	0	0	0	0	1	1	1	1	0	1	0	1	2	2	2	2	1	0	0	0	0	0	2	1	0	1	1	1	0	1	2	2	2	0	0	0
988	0	1	0	0	0	1	1	1	2	2	0	0	1	0	0	0	0	1	0	0	1	0	2	0	1	1	2	2	2	2	0	0	0	0	1	1	0	0	0	1	1	0	2	2	0	1	1	0	2
989	0	1	0	0	0	1	1	0	1	1	0	0	0	0	0	0	0	1	1	1	1	1	1	0	0	2	2	2	2	2	0	1	1	1	1	1	1	0	1	1	1	0	0	1	1	0	0	0	0
990	0	2	0	0	0	0	1	1	2	1	0	0	0	0	0	0	0	0	0	1	2	2	1	1	1	1	2	2	2	2	1	1	0	0	1	1	1	0	0	2	2	1	0	2	0	1	0	0	0
991	1	1	0	0	0	1	1	1	2	2	1	0	0	0	0	0	0	0	2	0	2	0	2	0	0	2	1	0	2	0	0	0	1	1	0	2	0	0	0	2	2	2	0	2	1	0	0	0	0
992	0	1	0	0	0	1	1	0	1	0	0	1	2	0	1	0	0	0	2	0	2	1	1	1	1	1	1	2	2	1	1	1	2	0	0	2	1	1	0	1	1	1	0	2	1	1	0	0	0
993	1	2	0	0	0	0	1	1	2	2	0	0	2	1	0	1	1	0	2	1	2	0	2	0	0	1	2	2	1	1	1	0	1	0	1	1	2	1	0	0	0	0	0	1	0	0	0	0	2
994	0	0	0	0	0	2	1	1	2	1	0	0	0	0	0	0	0	1	0	1	1	1	2	0	0	1	2	2	1	0	0	1	2	1	0	2	1	0	1	1	1	0	1	2	1	2	0	1	1
995	1	1	0	0	0	1	2	0	0	0	1	0	0	0	1	1	0	1	0	1	0	0	2	0	0	0	2	2	2	1	0	0	1	1	2	0	1	0	0	2	2	0	0	1	0	1	0	0	1
996	0	2	1	0	0	1	0	0	2	2	0	1	2	0	1	0	1	2	1	0	1	1	1	0	1	1	1	1	2	1	1	0	1	0	1	1	0	1	0	1	1	1	0	1	1	0	0	0	1
997	1	1	0	0	0	2	1	0	1	0	0	1	2	0	2	0	0	2	1	1	2	0	1	0	0	1	1	1	1	1	0	1	1	0	0	2	1	1	0	1	1	0	0	2	0	0	0	0	0
998	1	0	0	0	0	2	0	0	2	2	0	0	2	0	2	0	0	0	2	0	2	0	1	0	0	1	1	1	2	1	1	0	1	1	1	1	2	0	2	0	0	0	0	1	0	0	0	0	0
999	1	2	1	0	0	1	1	0	1	0	1	0	1	0	0	0	0	0	0	1	0	1	1	1	1	0	2	2	2	1	2	0	2	1	0	2	2	0	2	1	0	0	0	0	0	1	1	0	2
1000	0	2	0	0	0	1	1	0	2	1	1	0	0	0	0	0	0	0	1	0	1	1	2	0	0	0	2	2	2	1	0	0	1	0	1	2	0	0	0	2	2	0	1	1	1	2	0	1	2
[truncated: 952 more columns]
