# Supplementary material for: KNN-MDR: a learning approach for improving interactions mapping performances in genome wide association studies
Source: BMC Bioinformatics. 2017 Mar 21;18:184. doi: 10.1186/s12859-017-1599-7 (PMC5361736; doi:10.1186/s12859-017-1599-7)
Supplement: Supplementary file 2 — The data set(s) supporting the results of Table 1. (ZIP 22742 kb) [file 12859_2017_1599_MOESM2_ESM.zip › Nouveau dossier/S84/mkallsimul.dat]

1	0	0	2	0	0	0	2	1	1	2	0	0	0	0	0	0	1	1	1	1	1	1	2	2	0	0	1	2	0	2	1	1	1	0	0	1	2	0	1	0	1	1	0	0	0	0	0	0	0
2	0	0	1	0	0	0	0	2	0	0	2	0	0	0	0	0	1	1	1	1	1	0	2	2	0	1	1	1	2	0	1	1	1	1	2	2	1	0	0	0	1	1	0	0	0	0	0	0	0
3	1	0	0	0	0	0	2	0	1	1	1	0	0	0	0	0	1	1	1	1	0	0	2	2	0	1	0	1	1	1	0	0	2	1	1	1	2	0	0	2	1	0	0	0	1	1	0	1	0
4	0	0	0	0	0	0	2	1	1	2	0	1	1	0	0	1	1	0	0	2	0	0	0	1	0	0	1	1	1	1	0	1	2	0	0	2	1	1	0	0	1	0	0	1	2	0	0	0	0
5	1	0	1	0	0	0	2	2	0	1	0	0	1	1	0	0	0	0	0	2	0	0	1	1	0	1	2	2	0	0	0	0	1	1	1	1	0	0	0	1	1	1	1	0	1	0	0	0	0
6	0	0	1	0	0	1	2	2	0	0	1	0	0	0	0	0	2	0	0	2	0	0	1	1	0	1	2	2	1	1	2	1	2	0	0	2	1	0	0	0	2	0	0	0	0	0	1	0	0
7	1	0	0	0	1	0	2	0	2	2	0	0	1	1	0	0	0	0	0	0	0	1	2	2	0	0	1	1	1	1	1	0	0	0	0	1	1	0	0	2	0	1	1	0	1	2	1	0	0
8	1	0	1	0	0	0	1	0	2	2	0	0	1	0	1	0	2	0	0	1	0	0	2	2	0	0	2	2	0	2	0	0	1	0	0	2	0	0	0	1	1	1	1	0	1	2	0	0	0
9	1	0	1	0	0	1	2	1	1	1	0	1	2	1	0	0	1	1	0	1	0	1	2	2	1	1	2	2	0	1	1	1	2	2	0	1	0	1	0	0	1	0	0	0	1	1	0	0	1
10	1	0	1	0	0	0	2	0	2	2	0	2	2	0	1	1	1	0	0	1	0	0	2	2	1	2	2	2	0	2	0	1	1	0	0	1	1	0	0	1	1	0	0	0	1	1	0	0	1
11	1	0	2	0	0	1	2	2	0	0	0	0	0	0	0	0	2	0	1	1	1	1	1	1	1	1	2	2	0	2	1	0	0	1	1	1	1	0	0	2	0	0	0	0	0	0	0	0	0
12	1	0	2	0	0	1	2	0	2	2	0	0	1	0	0	0	2	0	1	1	0	2	1	1	1	1	0	2	1	0	1	1	2	0	1	1	1	1	0	0	0	0	0	0	0	0	0	1	0
13	0	0	0	0	0	0	2	2	0	0	0	1	1	1	0	0	1	1	1	1	1	0	1	1	1	1	2	2	0	1	1	0	0	1	0	2	0	0	0	1	1	0	0	0	0	0	0	0	0
14	0	0	1	1	1	1	2	1	1	2	0	1	1	0	0	1	1	2	0	2	0	0	2	2	0	1	0	1	1	1	0	0	1	2	0	2	1	0	0	0	2	0	0	0	0	0	1	0	1
15	0	0	1	0	0	0	1	2	0	0	1	0	1	1	0	0	0	0	0	1	0	1	2	2	0	0	1	1	0	1	1	0	1	0	0	1	1	1	0	0	2	0	0	1	0	1	0	0	0
16	0	0	1	0	0	0	1	1	1	1	0	0	2	1	0	0	1	0	1	1	0	0	2	2	0	2	1	1	1	1	0	0	0	0	0	2	1	1	0	0	1	1	0	0	0	0	0	0	0
17	0	0	0	0	0	0	1	2	0	0	1	0	0	0	0	0	1	1	1	1	1	0	2	2	0	0	1	2	2	2	0	0	2	0	0	1	2	1	0	1	0	1	1	0	1	1	0	0	0
18	1	0	0	0	0	0	1	1	1	1	0	0	0	0	0	0	2	1	0	2	0	0	2	2	0	0	1	1	0	0	0	1	1	0	0	2	1	1	1	0	0	0	0	0	0	0	0	0	1
19	1	0	1	0	0	0	1	1	1	2	1	0	1	1	0	0	2	2	0	2	0	1	1	1	0	0	2	2	0	0	0	0	1	1	0	2	2	0	0	1	1	1	1	0	1	0	0	0	0
20	1	0	0	0	0	0	1	1	0	0	1	0	2	1	1	0	1	0	1	1	1	1	2	2	0	1	1	1	0	1	0	1	1	0	0	2	1	0	0	0	2	1	1	0	1	0	0	0	0
21	1	0	2	0	0	0	2	1	1	1	0	0	0	0	0	0	1	1	2	0	2	1	2	2	0	1	2	2	0	1	1	1	2	0	0	1	0	0	0	0	2	0	1	0	1	0	0	0	0
22	1	0	0	0	0	0	1	2	0	0	1	0	0	0	0	0	1	0	1	1	1	1	2	2	0	1	2	2	1	1	0	0	1	1	1	1	2	1	0	0	0	1	1	0	0	0	0	0	1
23	0	0	0	0	0	0	2	1	0	0	1	0	0	0	0	0	0	0	1	1	1	1	1	1	1	2	1	2	0	1	0	1	1	2	1	2	1	0	1	0	1	0	0	0	1	0	0	0	1
24	0	0	2	0	1	0	1	1	1	1	0	2	1	1	0	0	0	0	1	1	1	0	2	2	0	0	2	2	0	2	1	0	2	0	0	1	2	0	0	2	0	2	2	0	1	1	0	0	1
25	0	0	1	0	0	0	1	0	2	2	0	1	1	0	0	0	1	0	1	1	1	1	1	1	1	1	2	2	0	2	1	1	2	0	0	1	2	0	1	1	0	1	1	0	0	0	0	1	0
26	0	0	1	0	0	0	2	2	0	0	0	1	2	2	0	0	1	0	0	1	0	1	2	2	0	0	1	2	0	2	0	1	1	0	0	2	1	0	0	1	1	1	0	0	0	0	0	0	1
27	0	0	0	0	0	0	2	2	0	0	0	0	1	1	0	0	2	0	0	2	0	0	2	2	2	1	1	1	2	1	0	2	1	0	0	2	2	0	0	1	1	0	0	1	0	0	0	0	0
28	0	0	0	0	0	0	2	2	1	2	0	0	0	0	0	0	1	0	0	1	0	2	1	1	1	1	1	1	1	1	0	2	2	0	0	1	0	0	0	0	2	1	1	0	0	0	0	0	0
29	1	0	1	0	0	0	2	2	0	1	0	0	1	1	0	0	2	1	1	1	0	0	1	2	0	1	1	2	0	1	1	0	1	0	0	1	1	0	1	0	1	0	0	0	0	2	0	0	1
30	0	0	1	0	0	0	1	1	1	1	1	0	0	0	0	0	2	2	1	1	1	0	1	1	0	1	1	2	1	1	1	0	1	0	0	2	2	1	0	1	0	0	0	0	1	0	0	0	1
31	1	0	1	0	0	0	1	1	1	1	0	0	1	1	0	0	1	1	1	1	0	0	1	1	0	1	1	2	1	2	0	1	1	0	0	2	1	0	1	0	1	0	0	1	0	0	0	0	0
32	0	0	0	0	0	0	2	1	1	2	0	0	2	0	1	0	1	1	1	1	0	0	2	2	0	1	2	2	0	2	0	0	1	0	0	2	2	0	0	2	0	0	1	0	1	0	0	0	0
33	1	0	0	0	0	0	2	0	1	1	0	0	0	0	0	0	1	1	1	1	1	0	2	2	0	1	0	1	0	1	0	1	1	0	0	2	1	0	0	1	1	1	1	1	1	2	0	0	0
34	0	0	2	0	0	1	2	1	1	1	0	0	2	1	0	0	0	0	1	1	1	0	2	2	0	2	2	2	1	1	1	2	1	0	1	2	2	0	1	0	0	0	0	0	0	1	0	1	0
35	0	0	2	0	0	0	0	1	1	1	1	0	0	0	0	0	2	2	1	1	1	1	2	2	0	0	2	2	0	2	0	0	1	0	0	1	2	0	0	1	1	0	0	0	0	0	0	0	0
36	1	0	1	0	0	0	2	1	1	1	0	0	0	0	0	0	0	0	0	2	0	0	2	2	1	2	2	2	0	2	0	1	2	1	1	2	0	0	0	0	2	0	0	0	0	1	0	0	0
37	1	0	1	0	0	0	2	1	1	2	0	1	1	1	0	0	1	0	1	1	0	2	1	1	1	1	1	1	1	0	0	1	1	1	1	1	0	0	0	0	2	0	0	0	0	0	0	0	0
38	1	0	2	0	0	0	1	2	0	1	1	0	1	1	0	0	1	0	1	1	0	0	2	2	0	0	2	2	1	0	1	1	0	0	0	1	2	0	0	1	1	1	1	0	1	0	0	0	0
39	0	0	0	0	0	0	2	1	1	2	0	0	1	0	1	0	1	0	0	2	0	1	2	2	0	0	0	2	1	0	1	0	0	0	1	2	2	0	0	1	1	0	0	1	0	0	0	0	0
40	1	0	1	0	0	1	2	2	0	0	0	0	1	0	0	0	1	0	0	2	0	1	0	0	1	1	1	2	1	1	0	0	1	1	0	2	2	1	0	1	1	1	1	0	0	0	0	1	0
41	0	0	2	0	0	0	2	0	2	2	0	0	1	2	0	0	2	0	1	1	1	1	2	2	0	2	1	1	0	1	0	1	0	0	0	2	0	0	0	0	2	2	2	0	1	1	0	1	0
42	1	1	2	0	0	0	2	0	2	2	0	1	2	1	0	1	0	0	0	2	0	0	2	2	0	2	1	2	0	2	0	2	2	0	0	0	0	0	0	0	1	1	0	0	0	0	0	0	0
43	1	0	2	0	0	0	2	1	1	1	0	0	1	1	0	0	2	0	1	1	1	0	2	2	1	1	1	0	2	0	0	0	0	0	1	2	0	0	0	0	2	1	1	0	2	0	0	1	0
44	0	0	2	0	0	0	2	1	1	2	0	0	0	0	0	0	1	0	0	1	0	0	2	2	0	1	1	1	2	0	1	1	0	0	0	2	1	0	0	1	1	0	0	1	1	0	0	0	0
45	0	0	1	0	0	0	2	1	0	1	0	0	1	0	0	0	2	0	1	1	1	1	2	2	0	0	1	2	1	1	0	1	2	0	1	2	1	0	0	0	1	1	1	1	0	0	0	0	1
46	1	0	1	0	0	0	1	2	0	1	1	0	0	0	0	0	1	1	2	0	1	0	2	2	0	1	1	1	0	1	0	2	1	0	0	2	2	0	0	2	0	0	0	0	0	2	0	0	0
47	1	0	1	0	0	1	1	2	0	1	1	1	1	0	0	1	0	0	1	1	1	0	2	2	0	0	2	2	1	1	2	0	0	1	0	2	1	0	0	1	1	0	0	0	0	0	0	0	1
48	0	0	0	0	0	0	1	1	1	1	0	0	0	0	0	0	2	2	2	0	2	1	1	1	1	1	1	2	0	1	1	0	0	0	0	2	2	0	0	1	1	0	1	0	0	1	0	0	1
49	0	0	0	0	0	0	2	0	1	1	1	0	1	1	0	0	1	1	1	1	0	0	2	2	0	1	0	1	0	1	0	0	2	1	0	1	2	0	0	2	0	0	0	0	0	0	0	0	1
50	0	0	1	0	0	0	2	1	1	1	0	0	0	0	0	0	2	1	1	1	0	0	2	2	0	1	1	1	1	1	1	0	0	0	0	2	1	0	0	0	2	0	0	0	0	2	0	0	0
51	0	0	1	0	0	0	1	2	0	1	1	1	1	0	0	1	0	0	2	0	1	2	2	2	0	0	2	2	1	1	2	1	2	0	1	2	2	0	1	0	0	0	0	1	1	1	0	0	0
52	1	0	2	0	0	1	2	2	1	1	0	0	0	0	0	0	1	1	0	1	0	1	2	2	0	1	1	2	2	1	1	1	1	0	1	2	1	0	0	2	0	0	0	0	0	1	0	0	0
53	1	0	1	0	0	0	2	1	0	0	1	1	0	0	0	0	1	0	1	1	1	0	1	1	1	0	2	2	0	2	0	1	2	0	1	1	1	0	0	2	0	1	0	0	1	0	0	0	0
54	1	0	2	0	0	1	2	0	1	1	0	0	1	1	0	0	1	1	0	2	0	1	0	1	1	0	2	2	0	2	0	1	1	1	1	1	2	1	0	1	1	0	0	0	0	0	0	0	0
55	0	0	2	0	0	0	1	1	0	0	1	0	0	0	0	0	2	2	1	1	1	0	2	2	0	1	1	1	0	1	0	0	1	2	1	1	1	0	0	1	1	0	0	0	1	1	0	0	0
56	1	0	2	0	0	1	1	2	0	1	1	0	1	1	0	0	1	1	1	0	1	0	2	2	1	0	1	1	1	1	0	0	1	1	0	2	1	0	0	1	1	0	0	0	0	0	0	0	0
57	0	0	1	0	0	0	2	2	0	1	1	0	0	0	0	0	2	2	2	0	0	0	1	1	1	0	1	1	1	0	0	1	1	0	0	1	2	0	0	1	1	1	0	0	1	1	0	0	0
58	1	0	2	0	0	1	2	0	2	2	0	1	0	0	0	0	0	0	1	1	1	1	2	2	0	1	1	1	1	1	0	1	2	1	1	2	1	0	0	0	2	0	0	0	0	1	0	0	0
59	1	0	2	0	0	1	1	1	1	1	0	0	1	1	0	0	1	1	2	0	1	1	1	1	0	0	1	1	2	1	0	0	0	0	0	1	0	0	0	1	1	0	0	0	0	0	0	1	0
60	0	1	1	0	0	0	1	0	2	2	0	0	0	0	0	0	1	1	1	0	0	0	2	2	0	2	1	1	1	2	0	1	1	2	1	2	2	0	0	0	1	1	1	0	1	1	0	0	0
61	1	0	0	0	0	0	1	2	0	0	1	0	1	1	0	0	0	1	1	1	0	1	2	2	0	1	1	1	1	1	1	1	2	0	0	1	2	0	0	2	0	1	1	0	1	1	0	0	0
62	1	0	2	0	0	1	1	1	0	2	0	0	1	1	0	0	0	0	2	0	0	0	2	2	2	1	1	2	2	1	1	1	1	0	0	1	1	0	0	2	0	1	1	0	1	0	0	0	0
63	0	0	2	0	0	0	2	0	2	2	0	2	2	0	0	1	1	1	0	2	0	1	0	0	1	1	1	2	0	1	0	0	1	0	0	2	1	0	0	0	2	0	0	0	0	0	0	1	0
64	1	0	2	0	0	0	2	0	2	2	0	2	2	2	0	0	0	0	1	1	1	0	1	1	1	2	1	2	1	1	1	2	2	0	1	2	1	1	0	0	1	0	0	0	0	0	0	0	0
65	0	1	2	0	0	0	1	2	0	0	1	0	1	1	0	0	2	2	1	1	1	0	2	2	0	1	2	2	0	1	1	1	1	0	1	1	1	1	1	0	1	0	0	0	0	0	0	0	0
66	0	0	0	0	0	0	2	1	1	1	0	0	0	0	0	0	1	0	1	1	1	1	2	2	1	0	0	2	1	0	1	0	1	1	1	2	0	0	0	0	1	0	0	1	0	0	0	0	0
67	1	0	2	0	0	0	2	1	1	2	0	1	2	1	0	0	0	0	2	0	0	0	2	2	0	2	0	1	1	1	0	0	2	2	0	1	2	0	0	2	0	1	1	0	1	1	0	0	1
68	0	0	2	0	0	1	2	2	0	1	0	0	1	1	0	0	1	0	1	1	1	0	2	2	1	0	1	1	1	1	0	0	0	0	0	2	2	1	0	1	1	1	0	0	1	0	0	0	0
69	1	0	0	0	0	0	2	2	1	1	0	0	1	1	0	0	0	0	0	2	0	0	2	2	0	0	2	2	0	1	1	1	2	1	0	2	0	0	0	0	2	0	0	1	1	0	0	1	1
70	0	0	1	0	0	0	2	2	0	1	0	0	0	0	0	1	1	1	1	1	0	0	2	2	0	1	1	1	0	1	0	0	2	1	1	1	2	0	1	0	1	1	0	0	0	0	0	0	1
71	0	0	0	0	1	0	1	1	1	1	1	0	1	0	0	0	0	0	1	1	1	0	2	2	0	2	2	2	0	2	1	2	1	0	0	1	0	0	1	0	1	1	1	0	1	0	0	0	0
72	0	0	1	0	0	0	2	2	1	1	1	0	0	0	0	0	2	2	1	1	1	2	0	1	1	1	2	2	0	2	1	1	0	0	0	1	2	0	0	2	0	1	1	0	0	0	0	0	0
73	0	0	1	0	0	1	2	1	1	2	0	0	1	1	0	0	0	0	0	2	0	1	2	2	0	0	2	2	2	2	0	1	2	0	0	2	1	0	1	0	1	0	0	1	2	0	0	0	1
74	1	0	1	0	0	0	1	1	1	1	1	1	1	0	0	0	1	1	0	1	0	1	2	2	0	1	2	2	0	2	2	0	1	1	1	2	1	0	0	1	1	0	0	2	0	0	0	0	0
75	0	1	1	0	0	1	1	0	2	2	0	0	2	2	0	0	1	1	1	0	1	0	1	1	0	1	1	2	1	2	0	2	2	0	0	1	2	0	0	1	1	0	0	0	0	0	0	0	1
76	1	0	0	0	0	0	2	1	0	1	0	0	1	1	0	0	0	0	1	1	1	0	2	2	0	1	0	1	1	1	0	0	1	1	0	2	2	0	0	2	0	1	1	1	1	2	0	0	1
77	1	0	1	0	0	0	1	2	0	1	0	0	0	0	0	0	1	0	1	0	1	2	0	1	1	1	0	1	1	0	0	0	1	2	0	2	1	0	0	0	1	1	0	0	0	0	0	0	0
78	0	1	2	0	1	0	2	2	0	1	0	0	0	0	0	0	1	1	1	1	0	0	2	2	0	1	0	2	1	0	0	0	1	1	1	2	1	1	0	0	1	1	1	0	1	2	0	0	0
79	1	0	1	0	0	1	1	1	1	1	0	1	2	2	0	0	0	0	2	0	0	0	2	2	1	1	1	1	1	0	0	0	1	0	0	1	2	1	0	1	1	1	1	0	1	1	0	0	1
80	1	0	2	0	0	1	1	1	1	2	1	0	2	0	1	0	2	1	1	1	1	0	2	2	0	1	2	2	0	2	0	1	1	0	1	1	0	0	0	0	1	0	0	0	0	0	0	0	0
81	0	0	0	0	0	0	2	1	1	2	0	2	2	0	0	1	1	0	1	1	1	0	0	0	0	0	2	2	0	1	0	0	0	0	0	2	0	0	0	1	1	0	0	0	0	2	0	0	0
82	0	0	1	0	0	0	2	2	0	1	0	0	1	0	0	0	2	1	0	1	0	0	1	2	0	1	2	2	0	1	0	0	0	1	1	1	1	0	0	0	2	0	0	0	1	1	0	1	0
83	0	0	1	0	0	1	2	0	2	2	0	1	2	1	0	1	1	1	0	1	0	0	2	2	1	1	0	1	0	1	0	1	1	2	0	2	2	1	0	1	0	0	0	1	0	0	0	1	0
84	1	0	0	0	0	0	2	1	1	2	0	1	2	1	0	0	2	2	0	1	0	0	2	2	0	1	1	1	1	1	1	1	2	0	0	2	1	1	0	0	0	1	0	0	2	1	0	0	0
85	1	0	0	0	0	0	2	2	1	1	0	0	0	0	0	0	2	0	1	1	1	0	2	2	0	1	1	0	2	0	0	1	1	2	0	2	1	0	0	0	1	1	0	0	0	1	0	0	0
86	1	0	2	0	0	0	2	0	2	2	0	1	2	1	0	1	1	1	0	1	0	0	2	2	0	2	2	2	0	1	1	0	2	1	1	1	1	0	0	1	1	1	1	1	0	0	0	0	0
87	0	0	0	0	0	0	1	2	0	0	0	0	1	0	0	0	2	0	1	1	0	0	1	2	0	1	2	2	0	2	0	1	0	0	0	1	2	0	0	1	0	1	0	0	1	1	0	0	1
88	1	0	0	0	0	0	1	0	2	2	0	0	0	0	0	0	1	0	0	1	0	0	2	2	0	1	1	1	2	0	1	0	1	0	0	2	1	0	0	2	0	1	0	0	1	0	0	0	2
89	1	0	1	0	0	0	1	1	1	1	0	0	1	1	0	0	1	0	1	1	0	0	2	2	1	2	1	1	1	1	1	0	0	0	1	2	1	0	0	0	2	0	0	0	0	0	0	0	0
90	1	1	1	0	0	0	2	2	0	0	1	1	1	0	0	1	2	1	0	2	0	0	1	1	1	2	1	1	0	1	0	1	1	0	0	2	2	0	0	1	1	1	1	0	0	0	0	0	0
91	1	0	2	0	0	0	2	1	1	1	0	0	0	0	0	0	0	0	1	1	1	0	2	2	1	1	0	0	1	0	0	1	2	0	0	2	1	0	0	2	0	0	0	0	0	0	1	0	0
92	1	0	2	0	0	0	1	1	1	2	0	0	0	0	0	0	1	1	1	0	0	2	0	1	1	1	2	2	0	2	0	0	2	2	1	1	1	0	0	0	1	0	0	0	0	0	0	0	0
93	1	0	2	0	0	0	1	1	0	0	1	1	1	1	0	0	2	2	1	1	1	1	2	2	0	1	1	2	1	1	1	0	2	0	0	2	1	1	0	0	1	0	0	0	1	1	0	0	1
94	1	0	1	0	0	0	1	1	0	0	1	0	0	0	0	0	1	1	0	2	0	1	2	2	0	2	1	1	2	1	0	2	2	0	1	2	1	0	0	0	1	0	0	0	1	1	0	0	0
95	1	0	0	0	0	0	2	1	0	0	0	0	1	1	0	0	2	0	0	2	0	0	1	1	0	1	1	2	0	1	1	1	0	0	0	2	0	0	0	0	1	0	0	0	0	0	0	1	0
96	1	0	1	0	0	0	1	1	1	1	1	0	1	1	0	0	0	0	2	0	0	0	1	1	0	0	1	0	2	0	0	1	1	0	0	2	1	0	0	1	1	0	0	0	1	0	0	0	1
97	0	0	1	0	0	0	2	0	2	2	0	1	1	0	0	1	0	0	2	0	0	0	1	1	0	2	1	2	1	1	1	1	1	0	0	1	1	1	0	0	1	0	0	0	0	0	0	0	1
98	1	0	2	0	0	2	2	2	1	1	0	0	0	0	0	0	1	1	1	1	0	0	2	2	0	1	1	2	1	1	1	1	2	1	0	2	1	0	0	1	1	0	0	0	0	2	0	0	0
99	0	0	1	0	0	0	2	0	2	2	0	0	2	2	0	0	0	0	0	1	0	0	1	2	1	0	0	1	1	1	0	0	0	0	0	2	1	0	0	0	0	0	0	0	0	0	0	1	0
100	0	0	2	0	0	0	1	2	0	1	1	0	0	0	0	0	0	0	2	0	0	0	1	1	0	2	0	1	0	1	0	1	1	0	0	2	2	0	0	1	1	0	0	0	0	0	0	0	0
101	0	0	2	0	0	2	2	1	1	2	0	0	0	0	0	0	1	1	0	2	0	1	1	1	1	0	1	1	2	0	1	1	2	0	0	0	2	1	0	0	1	0	0	0	0	2	0	0	1
102	0	0	0	0	0	0	1	1	1	1	0	0	1	1	0	0	1	1	1	0	0	0	0	2	0	1	2	1	1	1	1	0	2	0	0	1	1	0	1	0	0	1	1	0	1	1	1	0	1
103	0	0	0	0	0	0	2	2	1	1	0	1	1	0	0	1	1	1	2	0	1	0	2	2	0	0	0	1	2	0	0	0	1	0	0	1	1	0	0	0	2	1	1	0	0	0	1	0	0
104	1	0	2	0	0	2	2	2	0	1	0	0	2	2	0	0	1	1	1	0	1	1	2	2	1	0	2	2	1	2	0	0	0	0	1	2	1	0	0	1	1	2	1	0	1	0	0	1	0
105	0	0	2	0	0	0	2	2	0	0	1	0	0	0	0	0	1	1	0	2	0	0	2	2	0	1	1	1	2	0	1	0	2	0	0	1	0	0	0	0	2	1	0	0	0	1	0	0	0
106	0	1	1	0	0	0	1	0	2	2	0	1	1	0	0	1	1	0	1	1	1	1	1	1	1	1	1	1	1	1	1	0	0	0	0	1	0	0	0	0	1	1	1	0	1	1	0	2	0
107	0	0	1	1	1	1	1	1	1	1	1	0	0	0	0	0	1	0	1	1	1	0	2	2	0	0	1	2	1	1	1	0	2	2	2	2	1	1	0	0	0	1	1	0	0	0	0	1	0
108	1	0	1	1	1	1	1	1	1	1	1	1	1	1	0	0	0	0	2	0	0	1	2	2	1	0	1	1	0	1	0	0	1	0	0	2	0	0	0	0	1	0	0	0	0	1	0	0	0
109	1	0	1	0	0	0	2	1	0	0	0	0	1	1	0	0	1	1	2	0	1	0	1	1	1	1	2	2	0	2	0	0	1	1	0	2	1	0	0	0	2	1	0	0	0	1	0	1	0
110	1	0	1	0	0	0	2	1	1	1	0	1	2	1	0	1	1	1	1	1	0	1	2	2	0	2	2	2	0	1	0	0	1	1	1	2	1	0	0	1	1	1	0	0	0	1	0	0	0
111	1	0	1	0	0	0	1	2	0	0	1	0	1	1	0	0	2	0	0	2	0	1	2	2	0	0	1	1	1	1	0	0	1	1	1	2	1	1	0	0	1	0	0	1	0	1	0	0	1
112	0	0	2	0	0	0	2	1	1	1	0	0	0	0	0	0	2	0	1	1	0	1	2	2	0	2	2	2	2	1	1	0	0	1	1	1	0	0	0	0	2	1	0	0	0	0	0	0	0
113	0	1	2	0	1	0	2	1	1	2	0	1	2	2	0	0	0	1	0	2	0	1	2	2	0	1	2	2	0	1	0	1	1	1	1	2	1	0	0	0	1	0	0	1	0	1	0	0	2
114	0	0	0	0	0	0	2	2	2	2	0	1	2	1	0	0	1	2	0	2	0	0	2	2	0	1	1	1	1	1	0	1	1	0	0	2	0	0	0	1	1	1	1	0	0	0	0	0	0
115	1	0	2	0	0	0	2	1	2	2	0	1	1	0	0	1	1	0	1	1	1	1	1	1	1	1	1	2	2	1	2	0	1	0	0	1	1	0	0	1	1	1	1	0	1	2	0	0	0
116	0	0	1	0	0	0	1	0	2	2	0	0	0	0	0	0	1	0	1	1	0	0	2	2	0	1	2	2	0	2	0	2	1	0	1	2	2	0	0	0	1	0	0	0	1	0	0	0	0
117	1	0	1	0	0	0	1	1	1	1	1	0	0	0	0	0	1	2	0	2	0	0	1	1	0	1	1	1	1	1	0	1	2	0	0	1	1	0	0	0	2	1	1	0	0	0	0	1	0
118	0	0	1	0	0	0	1	2	0	1	0	1	0	0	0	0	1	0	1	1	0	0	2	2	0	1	2	2	0	0	0	0	2	1	1	2	1	0	0	1	1	1	1	1	1	2	0	0	2
119	1	0	0	0	0	0	1	1	1	1	1	0	0	0	0	0	1	1	1	0	1	0	2	2	0	1	0	2	2	0	0	1	2	0	1	1	0	0	0	0	2	1	1	0	1	2	0	1	0
120	0	0	1	0	0	1	2	2	0	1	0	0	0	0	0	0	2	2	1	1	1	1	1	1	1	1	1	1	1	1	0	1	1	2	1	2	1	1	1	0	0	0	0	1	1	0	0	0	2
121	1	0	2	0	0	0	2	1	1	1	0	0	0	0	0	0	1	1	0	1	0	1	2	2	0	2	1	1	0	1	1	0	1	0	0	2	1	0	0	0	2	1	0	0	0	0	0	0	0
122	1	0	1	0	0	0	1	2	0	0	1	0	0	0	0	0	0	0	1	1	1	0	2	2	1	1	0	2	1	0	0	2	2	0	0	1	0	0	0	0	2	1	1	1	1	2	0	0	1
123	0	0	2	0	0	0	1	2	0	0	2	1	1	1	0	0	0	0	0	2	0	1	1	2	0	1	2	2	1	2	0	1	1	0	0	2	1	0	0	1	1	0	0	0	1	1	0	0	1
124	0	0	0	0	0	0	2	1	1	1	0	0	2	2	0	0	2	1	2	0	1	0	2	2	0	1	2	2	1	0	1	0	2	1	0	1	1	0	0	1	1	0	0	0	0	0	0	0	1
125	0	0	1	0	0	0	2	1	1	1	0	0	1	1	0	0	0	1	1	1	0	0	2	2	1	0	1	2	1	1	1	0	1	1	1	2	2	1	0	1	1	0	0	1	2	0	0	1	0
126	0	1	0	0	0	0	2	1	1	1	0	0	1	1	0	0	0	0	1	1	1	1	2	2	0	0	2	2	1	2	0	0	0	0	0	1	0	0	0	1	1	1	0	0	1	1	0	1	0
127	1	0	0	0	0	0	2	2	0	0	0	1	1	0	0	1	0	0	1	1	1	1	2	2	0	1	2	2	0	2	1	0	1	1	0	0	0	0	0	0	1	0	0	0	0	0	0	0	0
128	1	0	1	0	0	0	1	1	1	1	0	0	1	1	0	0	1	0	1	1	1	1	1	1	1	1	1	2	1	1	0	0	2	1	1	1	1	0	0	0	0	0	0	1	0	1	0	0	1
129	1	0	0	0	0	0	1	1	1	1	0	0	0	0	0	0	1	0	0	1	0	1	0	1	1	1	2	1	1	1	0	1	2	1	0	2	2	0	0	2	0	1	1	0	1	1	0	0	0
130	1	0	0	0	0	0	2	1	1	1	0	1	2	2	0	0	0	0	1	0	1	0	1	1	0	0	1	1	2	1	0	1	1	2	1	1	0	0	0	0	2	0	0	2	0	0	0	0	0
131	0	1	1	0	0	1	1	2	0	1	0	0	0	0	0	0	1	0	1	1	1	0	2	2	0	0	0	0	1	0	0	0	2	0	0	1	2	0	0	0	1	1	1	0	1	1	0	0	0
132	1	0	0	0	0	0	2	1	1	1	1	1	2	1	0	1	0	0	0	2	0	0	2	2	0	1	2	2	0	2	0	0	2	2	2	2	1	0	0	2	0	0	0	0	0	2	0	2	0
133	0	0	1	0	0	0	2	1	0	0	0	0	0	0	0	0	0	0	2	0	0	0	2	2	0	1	1	0	1	0	0	0	1	1	1	2	2	0	0	1	0	0	0	1	0	0	0	2	0
134	0	0	2	0	0	1	2	2	0	1	0	0	0	0	0	0	2	2	0	2	0	0	2	2	0	0	2	2	0	1	1	0	1	1	0	1	1	0	0	1	1	1	1	0	0	0	0	0	0
135	1	0	0	0	0	0	2	1	1	1	0	0	1	0	0	0	0	0	1	1	1	0	2	2	0	1	1	2	1	1	1	1	1	0	0	2	0	0	0	0	2	1	1	0	0	0	0	1	0
136	1	0	1	0	0	0	0	2	0	0	1	0	0	0	0	0	2	0	0	2	0	0	2	2	0	0	1	1	1	1	0	1	1	0	0	1	2	0	0	1	1	0	0	0	0	0	0	0	2
137	1	0	0	0	0	0	1	1	1	2	0	1	2	1	0	1	0	0	1	1	1	1	2	2	0	1	2	2	0	2	1	0	0	0	0	1	1	0	1	0	1	1	1	0	1	1	0	0	0
138	0	0	1	0	1	0	1	1	1	1	0	1	1	0	0	1	0	0	0	2	0	0	1	1	0	1	1	2	1	1	1	0	0	0	0	1	2	1	1	0	0	0	0	0	0	1	0	1	1
139	0	0	1	0	0	0	1	1	0	0	1	0	1	1	0	0	1	1	0	2	0	0	1	1	0	2	2	2	1	1	2	2	2	0	0	1	1	0	0	0	2	0	0	1	2	0	0	0	0
140	0	1	2	0	0	1	2	2	0	0	1	1	2	0	0	1	2	0	0	2	0	1	1	2	0	1	0	1	2	0	0	0	1	0	0	1	1	0	0	0	1	0	0	0	0	1	0	0	0
141	1	0	2	0	0	0	1	2	1	1	1	1	1	0	0	1	0	0	0	0	0	1	1	1	1	1	2	2	0	1	1	0	2	1	2	2	1	0	0	1	1	2	2	0	1	1	0	1	0
142	0	0	1	0	0	0	1	2	0	0	1	1	2	1	0	0	0	0	0	2	0	0	2	2	0	0	1	2	0	1	0	0	2	0	0	2	0	0	0	1	1	0	0	1	0	0	0	0	2
143	0	0	2	0	0	0	2	1	1	2	0	0	1	0	0	0	1	1	0	1	0	0	2	2	0	1	1	1	1	1	0	1	1	0	0	2	1	0	0	0	0	0	0	1	0	0	0	1	1
144	0	0	0	0	0	0	2	2	0	0	1	0	1	1	0	0	1	1	1	1	1	0	2	2	0	2	1	1	2	0	0	1	2	0	1	1	1	0	0	0	0	0	0	0	1	0	0	0	0
145	1	0	1	0	0	0	2	0	2	2	0	0	0	0	0	0	2	0	1	1	1	0	2	2	0	1	1	1	1	1	1	1	0	0	0	2	1	0	0	1	1	0	0	0	0	0	0	0	0
146	0	0	0	0	0	0	2	0	2	2	0	1	1	1	0	0	1	0	0	2	0	1	2	2	0	0	2	2	1	1	1	1	1	0	0	1	1	0	0	1	1	1	1	0	0	1	0	1	0
147	0	0	2	0	0	1	2	1	2	2	0	0	0	0	0	0	0	0	1	1	1	0	1	1	0	2	1	2	0	1	1	0	0	1	2	2	1	0	0	0	0	0	0	0	0	0	0	0	1
148	1	0	2	0	0	1	1	2	1	1	0	0	0	0	0	0	1	1	0	2	0	0	2	2	0	1	2	2	0	0	0	0	1	1	0	2	1	0	1	0	1	0	0	1	0	1	0	0	0
149	1	0	1	0	0	0	2	2	0	0	1	0	1	0	0	0	0	0	1	1	1	0	2	2	0	2	0	2	2	0	0	1	1	0	0	2	1	0	0	0	2	1	1	0	1	0	0	0	0
150	0	0	0	0	0	0	1	1	1	1	1	0	1	1	0	0	0	1	1	1	0	0	2	2	0	1	1	2	0	1	0	2	2	0	0	1	1	0	0	1	1	0	0	0	0	0	0	0	1
151	0	1	2	0	0	0	1	1	1	1	0	1	0	0	0	0	2	2	1	1	0	1	1	1	1	2	2	2	0	2	1	2	1	0	0	2	1	0	0	0	2	0	0	0	0	0	0	0	1
152	1	0	2	0	0	0	2	2	0	0	1	0	0	0	0	0	1	1	0	2	0	0	0	0	0	0	1	1	1	1	1	2	2	1	1	2	0	0	0	0	2	0	0	1	2	0	0	0	0
153	1	1	2	0	0	0	2	2	0	0	1	1	1	0	0	1	1	1	0	2	0	1	1	1	0	0	2	2	0	2	0	0	1	1	0	2	1	0	0	0	2	0	0	0	1	1	0	0	1
154	0	0	2	0	0	0	2	1	1	1	0	1	1	1	0	0	1	0	1	1	0	0	2	2	0	1	2	2	0	2	2	0	1	1	2	2	1	0	0	0	1	1	0	0	0	1	0	0	0
155	0	0	0	0	0	0	1	2	0	0	1	0	1	1	0	0	1	1	1	1	0	1	1	1	1	1	2	2	0	2	0	1	2	0	0	2	0	0	0	0	2	0	0	0	0	0	0	0	0
156	1	0	1	0	0	0	1	1	1	1	0	1	1	1	0	0	0	0	0	1	0	1	1	1	1	1	1	1	1	0	0	0	0	1	0	2	1	0	0	0	0	0	0	0	0	1	0	0	0
157	0	0	2	0	0	1	2	1	1	2	0	0	0	0	0	0	1	1	1	0	0	1	1	1	0	1	2	2	1	1	2	2	1	0	0	2	0	0	0	0	1	1	0	0	0	0	0	0	1
158	0	0	1	1	1	1	2	2	0	0	0	0	1	0	0	0	1	0	0	1	0	0	2	2	0	2	2	2	0	2	0	1	1	0	0	2	2	0	0	1	1	1	0	0	2	0	0	0	0
159	1	0	2	0	0	0	2	1	1	2	0	0	0	0	0	0	2	0	0	2	0	2	2	2	0	0	2	2	0	2	0	1	1	0	0	2	2	0	1	0	1	0	0	0	2	1	0	0	1
160	0	0	1	0	0	0	2	1	1	1	1	1	1	0	0	1	1	1	1	0	0	0	2	2	0	0	1	2	1	1	1	0	1	1	0	1	0	0	0	0	2	1	1	0	1	0	0	0	1
161	0	0	1	0	1	0	1	2	0	0	0	0	0	0	0	0	1	0	0	1	0	1	1	1	0	0	2	2	0	2	0	0	0	0	1	2	2	1	0	1	1	0	0	2	0	2	0	0	2
162	1	0	2	0	0	1	2	2	0	1	0	0	0	0	0	0	2	0	0	2	0	0	2	2	0	1	2	2	0	2	0	0	2	0	0	2	2	1	0	1	0	0	0	0	0	0	0	0	0
163	0	0	1	0	0	1	2	0	1	1	1	1	1	0	0	1	1	0	1	1	0	1	2	2	0	1	2	2	1	1	1	0	2	1	0	2	1	0	0	0	2	0	0	0	1	0	0	1	0
164	1	0	2	0	0	0	1	1	2	2	0	0	0	0	0	0	0	0	1	1	1	1	2	2	0	2	2	2	0	2	0	0	2	2	1	2	1	0	0	0	2	1	0	0	0	1	0	0	0
165	0	0	1	0	0	0	1	2	0	0	1	0	1	1	0	0	2	0	1	1	1	0	2	2	0	1	1	1	0	1	1	0	0	0	1	2	0	0	0	0	2	1	0	0	1	1	0	0	0
166	1	0	1	0	0	1	2	0	1	1	0	1	1	0	0	1	1	0	1	1	1	0	1	2	0	1	2	2	0	2	0	0	1	1	0	2	1	1	0	0	2	1	1	1	1	2	0	0	0
167	0	0	1	0	0	0	2	0	1	1	1	0	0	0	0	0	2	2	0	2	0	1	2	2	0	1	1	1	2	1	0	0	1	0	0	2	0	0	0	0	2	0	0	0	1	0	0	0	0
168	0	0	1	1	1	1	2	2	0	1	0	0	1	1	0	0	0	0	2	0	1	0	2	2	0	2	1	2	0	2	0	0	0	0	0	2	2	1	0	0	1	0	0	1	0	0	0	0	0
169	1	0	2	0	0	0	1	1	0	0	2	1	2	0	0	1	1	1	2	0	1	1	2	2	0	0	2	2	0	2	0	1	1	0	0	2	1	0	0	0	0	0	0	0	0	0	0	0	0
170	1	0	2	0	0	2	2	2	1	1	0	0	1	1	0	0	1	1	0	1	0	0	2	2	0	0	1	2	0	1	1	1	1	0	0	1	2	0	0	2	0	0	0	0	0	0	0	0	0
171	0	0	1	0	0	0	1	2	0	0	1	0	1	1	0	0	1	0	1	1	1	0	2	2	0	1	2	2	1	2	0	2	2	0	0	0	1	0	1	0	1	0	0	2	0	0	0	0	0
172	1	0	1	0	0	0	2	1	1	1	0	1	0	0	0	0	1	0	1	1	0	1	2	2	0	0	0	1	2	0	0	0	2	2	0	1	2	1	1	0	0	0	0	0	0	0	0	0	0
173	1	0	2	0	0	0	2	0	2	2	0	0	0	0	0	0	1	0	1	1	1	0	2	2	0	0	1	1	0	1	1	2	2	0	0	0	2	0	0	1	0	0	0	0	0	0	0	0	1
174	0	0	1	0	0	0	1	2	0	0	1	0	0	0	0	0	0	0	0	1	0	0	2	2	0	0	0	2	2	1	1	0	2	0	0	2	2	0	0	2	0	0	0	0	0	0	0	0	1
175	0	0	2	0	0	0	2	2	0	0	0	1	1	0	0	1	1	0	1	1	0	1	1	1	1	2	1	2	0	1	1	1	2	1	0	2	2	0	0	1	0	1	1	0	1	1	0	0	0
176	1	0	2	0	0	0	2	1	1	2	0	1	1	0	0	1	0	0	1	1	1	1	2	2	0	0	0	2	2	0	0	1	0	0	0	2	1	1	0	0	1	1	1	0	1	0	0	1	0
177	1	0	1	0	0	0	2	1	2	2	0	0	2	1	1	0	0	0	1	1	1	1	2	2	0	0	1	1	1	0	0	0	2	2	0	1	0	0	0	1	1	0	0	0	0	1	0	0	0
178	1	0	1	0	0	1	1	1	1	2	0	0	0	0	0	0	1	0	0	1	0	1	1	1	1	0	2	2	1	2	0	0	1	1	1	1	1	0	0	1	1	2	2	0	1	1	0	0	0
179	1	0	1	0	0	0	2	1	1	2	0	0	1	1	0	0	2	1	1	1	1	0	2	2	1	0	1	1	0	1	1	2	2	0	0	1	2	0	0	2	0	0	0	1	0	0	0	0	0
180	0	0	0	0	0	0	1	1	1	2	0	1	2	1	0	0	1	1	0	1	0	0	1	2	0	1	2	2	0	2	0	0	1	1	2	2	2	0	0	1	1	0	0	0	0	0	0	2	0
181	1	0	2	0	0	0	2	1	1	1	0	1	0	0	0	0	1	1	2	0	2	0	2	2	0	2	2	2	1	2	0	1	2	2	0	1	1	0	0	0	1	0	0	0	0	2	0	0	0
182	1	1	2	0	0	0	1	1	1	1	1	0	1	1	0	0	1	0	1	1	1	0	2	2	0	2	2	2	1	2	0	2	2	0	0	2	1	0	0	1	1	0	0	0	1	0	0	0	1
183	1	0	2	0	0	1	1	1	0	0	1	0	0	0	0	0	1	1	1	1	0	0	0	0	0	0	1	1	1	1	0	1	0	0	0	2	1	0	1	0	1	1	1	0	1	2	0	0	0
184	1	0	1	0	0	1	1	2	1	1	0	0	0	0	0	0	0	0	1	1	1	0	2	2	0	1	1	1	1	2	0	1	0	0	0	1	2	0	1	0	0	0	0	0	0	0	0	0	1
185	0	1	2	0	1	0	1	2	0	0	1	0	0	0	0	0	1	0	0	1	0	1	0	0	1	1	0	1	2	0	0	0	0	0	0	2	1	0	0	1	0	0	0	0	0	0	0	0	1
186	0	0	1	0	0	1	2	2	0	0	1	0	0	0	0	0	2	1	0	2	1	1	2	2	0	2	2	2	0	2	2	1	2	0	0	1	0	0	0	0	2	1	1	0	1	2	0	0	1
187	1	0	2	0	0	1	2	1	1	1	1	1	1	0	0	1	1	1	1	1	0	0	1	1	0	1	2	2	0	2	0	1	2	0	0	0	1	1	0	0	1	0	0	1	0	1	0	0	0
188	0	0	2	0	0	0	2	1	1	1	0	0	1	1	0	0	1	1	0	2	0	0	2	2	0	1	2	2	0	2	1	0	0	1	1	1	2	0	1	1	0	0	0	0	0	0	0	0	0
189	1	0	1	0	0	0	2	2	2	2	0	0	1	1	0	0	1	0	1	1	0	0	2	2	0	2	2	2	0	1	0	0	0	0	0	1	2	0	1	1	0	1	0	0	1	0	0	0	0
190	1	0	1	0	0	0	2	1	1	1	0	1	1	1	0	0	2	2	1	1	1	0	0	1	0	0	0	2	2	0	0	1	2	0	0	1	0	0	0	0	2	0	0	0	0	0	0	0	0
191	1	0	0	0	0	0	2	2	1	1	0	1	1	0	0	0	1	1	1	1	0	0	1	1	1	0	2	2	0	1	1	0	1	1	0	1	1	0	0	1	1	0	0	0	1	1	0	0	1
192	0	0	2	0	0	0	2	1	1	1	1	0	0	0	0	1	2	2	0	1	0	1	2	2	0	2	1	1	1	0	0	0	2	0	0	1	1	0	0	2	0	1	1	0	1	1	0	0	1
193	1	0	1	0	0	0	2	2	0	1	0	1	1	0	0	1	1	1	0	2	0	0	1	1	0	0	2	2	0	1	1	1	2	1	0	2	2	0	0	1	1	0	0	2	0	2	0	0	0
194	0	0	1	0	0	1	1	2	0	1	1	1	1	1	0	0	1	0	1	1	1	1	1	1	1	1	1	1	1	1	0	0	0	0	0	2	1	0	0	1	1	0	0	0	1	0	0	1	0
195	1	0	1	0	0	0	2	1	1	1	0	1	2	1	0	1	1	1	0	1	1	1	2	2	0	0	2	1	1	1	0	1	2	1	0	2	1	0	0	0	1	0	0	0	0	1	0	0	0
196	1	0	1	0	0	1	2	2	0	0	0	1	2	1	0	1	2	1	1	1	1	0	0	0	0	1	2	2	1	2	0	0	2	1	1	2	1	0	0	0	2	1	1	0	0	1	0	0	1
197	0	0	2	0	0	0	2	1	1	1	0	0	1	1	0	0	0	0	1	1	1	0	2	2	1	1	1	2	1	1	0	1	1	1	1	2	1	0	0	1	1	1	1	0	1	0	0	0	0
198	1	0	1	0	0	0	2	2	0	1	0	0	0	0	0	0	2	1	0	2	0	1	1	1	1	1	0	2	0	1	0	1	1	1	0	1	0	0	0	0	1	1	1	0	1	0	0	0	0
199	1	0	1	0	0	0	2	2	0	1	0	0	0	0	0	0	2	2	2	0	0	1	2	2	0	1	2	2	1	1	2	0	2	0	0	2	0	1	0	0	1	1	0	0	1	1	0	0	1
200	1	1	2	0	0	0	2	1	2	2	0	0	1	1	0	0	1	0	1	1	0	0	1	1	0	0	0	2	2	0	0	1	1	0	0	2	2	1	0	1	1	1	1	0	0	0	0	1	0
201	0	0	1	0	0	0	2	2	0	0	0	0	1	1	0	0	2	2	0	2	0	1	1	1	1	0	1	2	1	1	1	0	2	1	2	2	2	0	0	1	1	0	0	0	0	0	0	0	1
202	1	0	1	0	0	0	1	1	1	2	0	2	2	0	0	1	1	0	1	1	1	1	2	2	0	0	2	2	1	2	0	1	1	1	1	1	1	0	0	0	2	0	0	1	0	0	0	0	0
203	0	1	2	0	0	0	1	2	0	0	2	0	0	0	0	0	2	0	1	1	1	0	2	2	0	1	2	2	0	2	0	1	1	1	0	2	1	0	1	0	1	1	0	0	0	1	0	0	0
204	1	0	1	0	0	1	2	1	1	1	0	0	2	2	0	0	1	0	1	1	1	0	2	2	1	1	1	2	0	2	1	0	2	2	2	2	1	0	0	1	1	0	0	2	0	0	0	0	0
205	0	0	1	0	0	0	2	2	0	0	1	1	1	0	0	0	1	1	0	2	0	0	2	2	0	0	1	1	1	1	0	2	2	0	0	2	1	1	0	0	1	0	0	0	1	1	0	0	0
206	0	0	0	0	0	0	2	1	1	1	0	0	1	1	0	0	1	0	1	1	0	0	2	2	0	1	1	2	0	1	1	0	1	1	0	2	1	0	0	0	2	0	0	0	0	0	0	1	0
207	0	0	1	1	1	1	2	1	1	2	0	0	1	1	0	0	2	1	0	2	0	0	2	2	1	2	1	1	0	1	0	0	2	0	0	2	1	0	0	1	1	0	0	0	0	0	0	0	0
208	1	0	0	0	0	0	1	1	1	1	1	0	0	0	0	0	2	0	0	2	0	0	2	2	1	2	1	1	1	1	0	0	1	0	0	2	1	0	1	0	1	0	0	0	0	0	0	0	1
209	1	0	1	0	0	0	1	2	0	0	1	0	1	1	0	0	1	0	0	2	0	2	2	2	0	0	2	2	0	2	1	0	0	0	0	2	1	1	0	0	1	0	0	0	0	0	1	0	0
210	1	0	2	0	0	1	2	1	1	1	0	0	0	0	0	0	0	0	0	2	1	1	2	2	0	1	2	2	1	1	0	0	2	1	1	1	1	0	0	1	1	0	0	0	0	0	0	0	0
211	0	0	2	0	0	0	1	1	2	2	0	1	2	2	0	0	1	0	0	1	0	0	2	2	0	2	2	2	0	2	1	0	2	2	2	2	1	0	0	0	2	1	1	0	0	0	0	0	0
212	1	0	2	0	0	0	2	1	1	2	0	0	0	0	0	0	1	0	1	1	1	1	2	2	0	0	0	1	1	1	0	1	2	1	0	2	1	0	1	0	1	0	0	0	2	1	0	0	0
213	1	0	2	0	0	0	2	1	1	1	0	0	0	0	0	0	1	1	0	1	0	0	2	2	0	1	1	1	2	0	1	2	2	0	0	0	2	1	1	0	1	0	0	0	0	0	0	0	1
214	1	1	2	0	0	1	1	1	1	2	1	0	1	1	0	0	1	1	1	1	1	0	2	2	0	2	1	1	1	1	0	0	1	1	1	2	1	0	0	2	0	1	1	0	1	1	0	0	1
215	0	0	2	0	0	0	2	1	2	2	0	0	1	1	0	0	1	1	1	1	1	0	2	2	0	0	1	1	1	1	0	0	2	0	0	1	1	1	0	0	1	1	1	0	1	0	0	0	0
216	1	0	0	0	0	0	2	0	1	1	0	0	1	1	0	0	1	0	0	2	0	1	2	2	0	0	2	2	0	1	0	1	1	1	0	1	0	0	0	0	1	0	0	0	1	1	0	0	0
217	0	0	2	0	0	0	2	1	1	2	0	1	1	1	0	0	2	0	1	1	0	0	2	2	0	1	2	2	1	2	0	0	2	1	0	2	1	0	0	1	1	0	0	0	0	0	0	0	0
218	1	0	1	0	0	0	2	2	0	1	0	1	1	1	0	0	0	0	0	2	0	1	2	2	0	1	1	2	1	1	0	0	2	1	1	1	0	0	0	0	1	0	0	0	0	0	0	0	0
219	0	0	2	0	0	0	1	2	0	0	1	0	0	0	0	1	0	1	1	1	0	0	2	2	0	0	2	2	1	2	0	1	2	0	0	0	1	0	1	0	0	0	0	0	0	1	0	1	0
220	1	0	1	0	0	0	2	1	1	1	0	0	1	1	0	0	1	0	0	1	0	1	1	1	1	1	1	2	1	1	1	0	1	1	2	2	0	0	0	1	1	1	0	0	1	0	0	0	0
221	0	0	0	0	0	0	2	0	1	1	0	1	1	0	0	1	2	1	0	2	0	0	0	0	0	0	0	1	0	0	1	2	1	0	0	2	1	0	0	0	2	1	1	0	0	0	0	0	0
222	0	0	2	0	0	0	1	2	0	0	1	0	1	0	1	0	0	0	2	0	0	1	2	2	0	0	2	2	0	2	1	1	1	0	0	2	2	0	0	1	1	1	1	0	0	0	0	1	0
223	0	0	0	0	0	0	2	1	1	1	0	0	0	0	0	0	1	0	1	1	1	1	2	2	0	0	2	0	1	0	0	0	0	0	0	2	2	1	1	0	0	0	0	0	0	0	0	0	0
224	0	0	1	0	0	0	1	2	0	0	0	0	1	1	0	0	1	1	1	1	0	1	1	1	1	1	1	1	1	1	1	0	1	0	0	1	0	0	0	1	1	1	1	0	0	0	0	0	1
225	0	0	2	0	0	0	2	2	0	0	0	0	0	0	0	0	2	1	1	1	1	1	2	2	0	0	1	1	1	0	0	0	2	0	0	2	1	0	0	0	2	1	1	0	1	0	0	0	1
226	0	0	1	0	0	1	2	2	1	1	0	0	0	0	0	0	0	0	1	1	1	1	2	2	0	1	2	2	0	2	0	2	1	0	0	2	1	0	0	0	2	0	0	0	1	0	0	0	0
227	1	0	2	0	0	0	1	2	0	0	1	0	0	0	0	0	1	1	1	0	1	0	2	2	0	2	0	1	2	0	0	0	2	1	0	2	1	0	0	0	2	0	0	1	1	0	0	0	0
228	0	0	2	0	0	1	1	1	1	1	0	0	0	0	0	0	2	1	1	1	0	1	1	2	0	1	0	1	0	1	0	1	1	1	0	1	0	0	0	0	2	0	0	0	0	0	0	0	0
229	0	0	0	0	0	0	2	2	0	1	0	1	2	1	0	1	1	0	1	1	0	1	1	1	1	1	2	2	1	1	1	0	1	1	0	2	1	0	0	1	1	0	0	0	0	0	0	0	1
230	1	0	1	0	0	1	1	2	0	0	1	0	0	0	0	0	2	0	0	2	0	0	1	1	1	2	2	2	1	1	2	1	1	1	1	2	2	0	0	1	0	1	1	0	0	1	0	0	0
231	1	0	2	0	0	0	2	0	2	2	0	1	1	1	0	0	0	0	0	2	0	0	2	2	0	1	2	2	0	1	1	0	0	0	0	2	1	0	0	0	2	0	0	0	0	0	0	1	0
232	1	1	1	0	0	0	2	1	1	2	0	0	0	0	0	0	1	0	1	1	0	1	2	2	0	1	2	2	1	2	0	1	2	0	0	1	2	0	1	1	0	0	0	0	0	1	0	0	0
233	0	1	1	0	0	1	2	0	2	2	0	0	2	0	1	0	2	0	0	2	0	0	2	2	0	1	1	1	0	1	1	1	2	1	0	1	2	0	0	2	0	1	1	0	1	0	0	0	0
234	0	0	1	0	0	0	1	1	1	1	1	1	2	1	0	0	1	1	1	1	1	0	1	2	1	0	1	1	0	1	0	0	2	1	1	2	2	0	0	0	1	1	1	0	1	1	0	1	1
235	0	1	1	0	0	0	2	0	2	2	0	1	1	0	0	0	2	1	0	1	0	0	2	2	0	1	1	2	0	1	2	0	1	1	2	2	2	0	0	2	0	0	0	0	1	0	0	0	0
236	1	1	1	0	0	0	2	1	1	1	0	0	0	0	0	0	1	1	2	0	1	1	1	2	0	0	0	2	1	0	1	1	1	2	0	2	1	0	0	0	1	1	1	0	1	1	0	1	0
237	0	1	1	0	0	0	2	0	2	2	0	0	1	1	0	0	0	1	1	1	0	1	1	1	1	1	1	1	0	1	0	0	0	0	0	2	1	0	0	0	2	0	0	1	1	1	1	0	0
238	1	0	2	0	0	0	2	1	1	1	0	0	0	0	0	0	1	1	1	1	1	0	1	1	1	2	1	1	0	1	0	1	2	0	0	2	2	0	0	2	0	0	0	0	0	1	0	0	0
239	1	0	2	0	0	0	2	1	1	1	0	0	0	0	0	0	1	0	1	1	1	1	2	2	0	0	2	2	0	2	0	1	2	0	0	2	2	0	0	2	0	0	0	0	0	0	0	0	0
240	0	0	1	0	0	0	1	1	1	1	0	0	1	1	0	0	0	0	2	0	0	1	1	1	1	1	2	2	0	2	0	2	2	0	0	0	0	0	0	0	2	0	1	0	1	1	0	0	1
241	0	0	0	0	0	0	2	2	1	1	0	0	0	0	0	0	0	1	1	1	0	0	2	2	0	0	2	2	0	2	0	0	2	0	0	1	1	0	1	0	1	0	0	1	1	0	0	0	1
242	1	0	2	0	0	0	1	1	1	1	1	0	0	0	0	0	2	2	1	1	1	0	2	2	0	1	2	2	1	1	2	1	1	2	0	2	1	0	0	2	0	2	2	0	1	1	0	0	0
243	0	1	1	0	0	0	2	0	2	2	0	1	1	0	0	0	1	1	0	2	0	0	2	2	1	1	2	2	0	2	0	2	2	0	0	1	1	1	0	0	1	1	0	0	0	1	0	0	0
244	1	0	0	0	0	0	2	2	0	1	1	0	0	0	0	0	1	1	0	2	0	0	1	2	0	1	2	2	0	1	1	0	2	1	1	1	2	0	0	0	1	1	0	0	0	0	0	0	0
245	1	0	2	0	0	0	2	1	1	1	1	1	2	1	0	1	1	1	1	1	1	0	1	1	0	1	1	1	2	0	1	0	1	0	0	2	2	1	1	0	1	0	0	0	0	0	0	0	0
246	0	0	0	0	0	0	2	2	1	1	0	0	2	1	1	0	0	0	2	0	1	1	2	2	0	0	0	1	2	0	0	1	1	0	0	2	2	0	0	2	0	0	0	0	1	0	0	0	0
247	0	0	2	0	0	0	1	1	0	0	1	1	2	1	0	0	1	1	0	2	0	0	2	2	1	1	2	2	0	2	0	2	2	0	0	0	1	0	0	0	2	0	0	1	0	1	0	1	0
248	1	0	0	0	0	0	1	1	0	0	1	1	1	1	0	0	1	0	1	1	0	1	2	2	0	0	2	2	1	2	0	2	2	0	0	2	2	1	0	1	1	0	0	0	0	0	0	0	0
249	1	0	2	0	0	1	1	1	1	1	0	0	0	0	0	0	0	0	0	2	1	0	2	2	1	1	1	1	1	1	0	1	0	0	0	2	1	0	0	0	1	0	0	0	0	2	0	0	0
250	0	0	1	0	0	0	1	2	0	0	0	0	0	0	0	0	1	2	0	2	0	0	2	2	1	0	1	2	0	2	0	2	2	0	0	2	2	0	0	1	0	0	0	0	0	1	1	0	0
251	1	0	2	0	0	1	2	1	2	2	0	0	0	0	0	0	1	0	1	1	0	1	1	1	0	0	2	2	1	0	1	0	0	1	1	2	2	1	0	1	0	0	0	0	0	0	0	0	0
252	0	0	1	0	0	0	2	0	1	1	0	0	0	0	0	0	0	0	2	0	1	0	2	2	0	0	1	2	0	2	0	0	1	0	0	2	0	0	0	0	1	0	0	0	0	0	1	0	0
253	1	0	1	0	0	0	2	1	1	2	0	0	2	1	0	0	0	0	0	1	0	0	2	2	0	1	2	2	1	2	0	0	1	1	0	2	1	0	0	0	1	0	0	0	0	1	0	0	0
254	0	0	2	0	0	0	2	1	1	1	1	1	0	0	0	0	1	1	1	0	1	0	2	2	0	2	1	2	1	1	1	1	2	0	0	2	1	0	0	0	2	0	0	0	0	0	0	0	1
255	0	1	1	0	0	1	1	2	0	1	1	0	0	0	0	0	1	0	0	1	0	0	2	2	0	0	1	1	2	0	1	0	2	1	1	2	1	1	0	0	1	1	0	0	1	1	0	0	1
256	1	0	1	0	0	0	1	2	0	0	1	0	0	0	0	0	1	1	1	1	1	1	2	2	0	1	0	1	1	1	0	1	2	0	0	2	1	0	0	1	1	1	1	0	1	1	0	0	0
257	0	0	1	0	0	0	0	2	0	0	1	1	0	0	0	0	1	1	2	0	2	0	2	2	0	2	2	2	0	2	1	2	1	0	0	2	1	0	0	0	2	1	1	0	0	0	0	0	1
258	0	0	1	0	0	0	2	2	1	2	0	1	2	2	0	0	2	0	0	2	0	0	2	2	0	1	0	2	2	1	1	0	1	1	2	2	1	0	0	1	1	0	0	1	2	0	0	1	0
259	1	0	1	0	0	1	2	1	1	1	0	0	1	0	1	0	1	1	0	0	0	0	2	2	0	1	1	2	1	1	0	2	1	0	1	2	0	0	0	0	2	1	0	0	0	0	0	0	1
260	0	1	2	0	0	1	2	1	0	0	1	0	0	0	0	0	1	1	0	2	0	0	2	2	0	0	1	2	1	1	0	2	1	0	0	1	1	0	1	0	1	0	0	0	0	0	0	0	0
261	0	0	1	0	0	0	2	2	0	0	0	0	0	0	0	0	0	0	1	1	1	0	2	2	0	1	1	1	0	1	0	0	1	0	0	1	1	1	0	0	1	0	0	0	0	1	0	1	0
262	1	0	2	0	0	0	2	2	2	2	0	0	0	0	0	0	2	1	1	1	0	1	1	2	0	2	2	2	1	1	1	1	0	0	0	1	1	0	0	0	2	0	0	0	1	0	0	1	0
263	0	0	2	0	0	1	2	2	0	0	0	0	0	0	0	0	0	0	2	0	0	0	2	2	0	2	2	2	0	1	0	2	1	0	0	0	2	1	0	1	1	0	0	0	0	0	0	0	2
264	1	1	1	0	0	1	1	1	1	1	1	0	1	1	0	0	1	0	1	1	0	2	0	1	1	1	2	2	1	1	1	1	2	0	0	0	1	0	0	0	2	0	1	0	1	0	0	0	1
265	1	0	0	0	0	0	2	0	2	2	0	1	1	0	0	1	1	0	0	1	0	0	1	1	1	2	1	2	1	1	0	2	1	1	1	2	2	0	0	2	0	0	0	0	0	0	0	0	0
266	1	0	2	0	0	0	2	1	0	0	0	1	1	0	0	1	1	1	2	0	2	0	2	2	0	0	1	1	0	1	0	1	1	0	1	1	2	0	0	2	0	1	1	0	2	2	0	0	1
267	1	0	0	0	0	0	2	2	1	1	0	1	1	0	0	1	2	1	0	2	1	1	2	2	0	0	0	1	1	1	0	0	2	1	1	1	2	0	0	0	1	0	1	0	1	0	0	1	0
268	1	0	2	0	0	0	1	1	1	1	1	0	1	1	0	0	1	1	2	0	1	0	2	2	0	2	2	2	0	2	0	0	1	0	0	2	1	1	0	0	0	1	1	0	1	1	0	0	0
269	1	0	1	0	0	0	2	1	1	1	0	0	1	0	1	0	0	0	0	2	1	0	2	2	0	0	2	2	1	1	1	2	1	0	0	2	1	0	0	1	1	0	0	0	0	0	0	0	1
270	0	0	2	0	1	0	1	2	0	0	1	1	1	0	0	1	1	1	1	0	0	0	2	2	0	0	1	1	0	1	0	0	2	1	1	1	0	0	0	0	2	1	1	0	0	0	0	0	0
271	1	0	2	0	0	2	1	2	1	1	1	0	0	0	0	0	1	1	0	2	0	0	0	2	0	1	2	2	0	2	0	1	2	0	0	1	2	0	0	1	1	0	0	1	2	0	0	0	0
272	0	0	1	0	0	0	1	2	1	1	1	0	1	1	0	0	0	0	0	1	0	0	2	2	0	2	2	2	1	2	0	2	1	0	0	1	2	0	0	2	0	0	0	0	0	1	0	0	1
273	1	0	2	0	0	1	1	1	2	2	0	0	1	1	0	0	2	1	1	1	0	1	2	2	0	2	2	2	0	1	1	1	2	1	1	2	0	0	0	0	2	0	0	0	0	0	0	0	1
274	1	0	1	0	0	0	0	2	0	0	1	0	0	0	0	0	1	1	0	1	1	0	2	2	0	1	1	1	1	1	0	0	1	0	0	2	0	0	0	0	2	1	1	0	1	1	0	0	1
275	0	0	1	0	0	0	1	1	1	1	1	0	0	0	0	0	0	0	0	2	0	0	1	1	1	1	2	2	0	2	1	1	1	0	0	2	2	0	0	2	1	0	0	1	0	1	0	0	0
276	0	0	0	0	0	0	1	1	1	1	1	1	0	0	0	0	2	0	0	2	0	0	2	2	0	2	1	2	2	1	0	1	2	0	0	2	1	0	0	1	1	0	0	0	1	0	0	0	0
277	1	0	2	0	0	1	1	2	0	1	1	0	0	0	0	0	2	1	1	1	1	1	2	2	0	1	2	2	1	1	2	1	1	0	1	2	0	0	0	0	2	0	0	0	0	0	0	0	0
278	1	0	2	0	0	1	2	1	1	1	0	1	0	0	0	0	0	0	1	1	1	0	2	2	0	2	1	1	2	0	0	1	1	2	1	2	0	0	0	0	2	0	0	0	1	1	0	0	1
279	1	0	2	0	0	0	2	1	1	1	1	0	0	0	0	0	1	1	0	2	0	0	2	2	0	1	0	1	1	0	0	1	2	1	0	1	1	0	0	0	2	0	0	0	0	2	1	0	0
280	1	0	1	0	0	1	2	1	2	2	0	0	1	1	0	0	1	1	0	2	0	1	1	1	1	1	2	2	2	2	0	0	1	1	1	2	1	0	0	1	1	0	0	0	1	1	0	0	0
281	1	0	0	0	0	0	2	1	0	0	0	1	1	0	0	1	0	0	0	1	0	0	1	1	2	2	1	2	0	2	0	1	2	1	1	2	2	0	0	1	1	1	0	0	0	0	0	0	0
282	0	0	2	0	0	0	2	0	2	2	0	1	1	0	0	1	2	1	1	1	0	1	2	2	0	1	1	1	0	2	1	0	1	0	0	2	1	0	0	0	2	1	1	0	1	1	0	1	0
283	1	0	1	0	0	0	2	1	1	1	1	1	2	1	0	0	1	0	0	1	0	1	2	2	0	1	1	1	2	0	1	1	2	0	1	1	1	0	0	0	2	2	2	0	1	1	0	0	0
284	0	0	1	0	0	0	1	1	1	1	1	0	0	0	0	0	2	1	1	1	0	1	2	2	0	1	1	2	0	1	0	2	1	1	1	2	0	0	0	0	1	0	1	0	1	1	0	0	1
285	1	0	2	0	0	0	1	2	0	0	1	0	0	0	0	0	2	1	1	1	0	0	1	1	0	1	1	2	0	1	0	1	1	1	2	2	1	1	0	0	1	2	2	0	0	1	0	0	0
286	1	0	1	0	0	1	2	2	0	0	0	0	0	0	0	0	1	0	1	1	0	1	1	2	0	2	1	2	2	1	2	0	2	1	0	2	2	0	0	1	0	0	0	0	1	0	0	0	1
287	1	0	2	0	0	1	1	2	0	0	1	0	1	1	0	0	0	0	2	0	0	1	1	2	0	1	2	2	1	1	0	0	1	1	0	2	0	0	0	0	1	0	0	0	1	0	0	0	0
288	0	0	2	0	0	0	1	2	0	0	1	0	0	0	0	0	0	0	0	0	0	1	1	1	1	0	2	2	0	2	0	0	1	0	0	1	0	0	0	0	2	0	0	0	0	0	0	0	1
289	0	0	1	0	0	0	1	2	0	1	0	0	0	0	0	0	1	1	0	2	0	1	1	1	1	2	2	2	1	2	0	0	1	0	0	1	2	0	0	1	1	0	0	0	0	2	0	1	0
290	1	0	2	0	0	0	2	2	0	0	0	0	1	1	0	0	1	1	0	2	0	0	2	2	0	1	2	1	1	0	0	0	0	0	0	2	1	0	0	0	1	0	0	0	0	0	0	0	0
291	1	1	1	0	0	1	2	2	0	1	0	0	0	0	0	0	2	2	0	2	0	1	2	2	0	1	1	2	2	2	0	0	2	1	1	2	1	0	0	1	1	0	0	0	1	1	0	0	0
292	0	1	1	0	0	1	2	1	1	1	0	1	0	0	0	0	0	1	0	2	0	1	2	2	0	0	2	2	0	1	1	0	2	1	2	2	1	0	0	0	1	0	0	0	0	2	0	0	1
293	1	0	1	0	0	0	2	1	1	2	0	0	0	0	0	0	0	0	0	1	0	0	2	2	0	2	2	2	2	2	0	1	1	0	0	2	1	1	0	0	1	0	0	0	0	0	1	0	0
294	0	0	1	0	0	0	1	0	2	2	0	0	0	0	0	0	2	0	0	2	0	1	1	1	1	1	1	2	1	1	0	0	2	0	0	2	1	0	0	0	1	0	0	0	0	0	0	0	0
295	0	0	2	0	0	1	2	2	0	1	0	1	1	1	0	0	1	0	0	1	0	0	1	1	0	2	1	2	1	1	0	0	2	0	0	1	1	0	0	1	1	0	0	2	0	2	0	0	0
296	1	0	1	0	1	0	2	1	1	2	0	1	1	0	0	1	0	0	0	2	0	0	2	2	0	1	2	2	0	1	1	0	1	1	0	2	2	1	0	0	0	0	0	0	0	0	1	0	0
297	0	0	2	0	0	0	2	0	2	2	0	1	1	0	0	1	1	1	0	2	0	0	2	2	0	1	1	1	1	1	1	1	2	0	0	2	1	0	0	0	2	0	0	0	0	1	0	0	0
298	0	0	1	0	0	0	1	2	0	0	1	1	1	0	0	1	0	0	1	1	1	0	2	2	0	0	0	1	2	0	0	1	2	0	0	1	2	0	0	2	0	0	0	0	0	0	0	0	1
299	0	0	0	0	0	0	2	2	0	1	0	0	0	0	0	0	1	0	0	1	0	1	1	1	1	1	0	2	1	1	0	2	2	0	0	1	1	0	0	0	2	0	0	0	0	1	0	0	1
300	0	0	1	0	0	0	1	1	0	0	1	0	0	0	0	0	1	0	0	2	0	0	2	2	0	1	1	1	1	1	1	1	1	0	0	2	0	0	1	0	1	1	1	0	2	0	0	0	1
301	1	0	2	0	0	0	1	1	0	0	1	0	1	1	0	0	0	0	0	2	0	0	1	1	0	1	2	2	0	1	1	0	1	0	0	2	2	0	1	0	1	0	0	0	0	0	1	0	0
302	0	0	2	0	0	0	2	0	2	2	0	0	1	1	0	0	1	0	1	1	0	1	2	2	0	0	2	2	1	1	2	0	2	0	0	1	2	0	0	2	0	1	1	0	1	0	0	0	0
303	1	0	2	0	0	0	2	1	2	2	0	0	0	0	0	0	0	0	2	0	1	1	2	2	0	1	2	2	1	0	1	0	0	0	1	2	1	0	0	2	0	0	0	2	0	2	0	0	1
304	1	0	0	0	0	0	2	0	2	2	0	0	0	0	0	0	1	1	1	1	1	1	2	2	0	0	2	2	0	2	0	0	2	1	0	1	1	0	0	1	0	0	0	0	0	0	0	0	0
305	1	0	2	0	0	0	2	2	0	0	0	2	2	0	1	1	0	0	0	1	0	1	2	2	0	0	2	2	0	2	0	1	2	0	0	2	2	0	0	2	0	0	0	0	1	1	0	0	1
306	1	0	1	0	0	0	2	2	0	1	0	0	1	0	0	0	0	1	1	1	1	0	2	2	1	0	1	1	1	1	0	1	2	0	0	2	0	0	0	0	1	0	0	0	1	0	0	0	1
307	1	0	0	0	0	0	2	2	1	1	1	0	0	0	0	0	1	1	0	2	0	1	2	2	0	0	0	1	0	1	0	1	1	0	0	1	2	0	0	0	2	0	0	0	0	1	0	0	0
308	1	0	0	0	0	0	1	1	1	1	1	0	2	2	0	0	1	0	0	1	0	0	2	2	0	1	2	0	1	0	0	1	1	0	0	2	1	0	0	1	1	1	0	0	0	0	0	0	1
309	0	0	2	0	0	0	2	1	1	1	0	0	0	0	0	0	1	1	0	2	0	1	2	2	0	0	2	2	1	1	1	1	1	0	0	2	2	0	0	2	0	0	0	0	0	0	0	1	0
310	1	0	2	0	0	1	2	2	2	2	0	1	1	0	0	1	1	1	1	0	1	0	2	2	0	1	2	2	1	2	0	1	2	0	0	1	2	2	0	0	0	1	1	0	0	0	0	1	0
311	0	0	1	0	0	0	2	2	0	0	1	2	1	1	0	0	1	1	0	2	0	1	2	2	0	1	1	1	1	1	1	1	2	0	0	1	0	1	0	0	1	0	0	0	0	0	0	2	0
312	1	0	2	0	0	0	1	2	1	1	1	1	2	1	0	0	1	1	0	2	0	0	2	2	1	1	2	2	0	2	1	1	2	1	0	1	1	1	0	0	1	0	0	0	0	0	1	0	1
313	0	1	1	0	0	0	1	2	0	0	1	1	2	1	0	1	2	0	0	1	0	0	1	1	0	1	1	1	1	1	0	0	0	1	0	2	1	0	1	0	1	1	1	0	1	1	0	0	0
314	0	0	2	0	0	0	1	1	1	1	1	0	0	0	0	0	0	0	0	2	0	0	2	2	1	0	0	2	1	0	1	0	1	1	0	2	1	1	0	0	2	0	0	0	1	1	0	0	0
315	0	0	1	0	0	1	2	0	2	2	0	0	1	0	0	0	2	2	0	2	0	0	2	2	0	2	1	1	2	0	1	2	1	0	0	2	0	0	0	0	2	0	0	0	0	0	0	0	1
316	0	0	2	0	0	2	1	2	0	1	1	0	0	0	0	0	0	0	2	0	0	0	2	2	1	2	1	2	0	1	2	0	0	0	0	2	2	1	1	1	0	0	0	1	0	1	0	0	0
317	1	0	1	0	0	1	1	1	0	0	1	0	0	0	0	0	2	1	0	1	0	0	2	2	0	1	1	0	2	0	0	0	1	0	0	1	2	0	0	1	1	0	0	0	0	0	0	1	0
318	0	0	1	0	0	0	1	2	0	0	1	0	1	1	0	0	0	0	1	0	1	0	1	1	0	1	1	2	0	1	1	2	2	0	0	1	2	2	0	0	0	0	0	0	0	0	0	0	0
319	1	0	1	0	0	0	2	0	1	1	1	1	2	1	0	0	1	1	0	0	0	0	1	2	0	1	2	2	0	2	0	1	1	1	1	1	1	0	0	0	2	0	0	0	1	0	0	0	0
320	0	0	2	0	0	2	2	2	0	1	0	0	1	1	0	0	1	0	1	1	0	0	2	2	0	1	1	2	1	1	1	0	1	0	0	1	2	0	0	2	0	1	0	0	0	0	0	0	0
321	1	0	1	0	0	0	2	1	1	2	0	0	1	1	0	0	1	0	0	1	0	1	2	2	0	1	1	1	0	1	0	0	0	1	1	1	1	0	0	0	1	0	0	0	1	0	0	0	0
322	1	1	0	0	0	0	1	2	0	0	1	0	0	0	0	0	1	1	1	1	1	0	2	2	0	1	2	2	1	0	1	1	0	0	0	1	2	0	0	1	1	1	1	0	1	2	0	0	0
323	1	0	1	0	0	1	2	1	1	1	0	1	0	0	0	0	2	0	0	2	0	2	2	2	0	0	0	1	2	0	0	1	2	0	0	1	1	0	0	1	1	1	1	0	0	0	0	0	1
324	1	0	1	0	0	0	2	2	0	1	0	0	0	0	0	0	0	0	0	2	0	1	1	2	0	2	2	2	0	2	1	1	1	0	0	2	1	0	0	0	2	0	0	1	0	0	0	0	0
325	0	0	1	0	0	1	2	1	1	1	1	1	1	0	0	1	1	1	0	1	0	0	2	2	0	1	2	2	1	2	0	1	2	0	0	1	2	1	1	1	0	0	0	0	0	0	0	0	0
326	0	0	0	0	0	0	2	2	0	1	0	1	1	1	0	0	0	0	0	1	0	0	2	2	0	0	1	2	0	2	0	0	0	0	0	2	2	0	0	1	1	0	0	0	0	0	0	0	0
327	0	0	1	0	0	0	2	2	1	2	0	0	0	0	0	0	2	2	1	1	0	0	2	2	0	1	2	2	0	0	0	0	1	2	0	2	0	0	0	0	2	0	0	0	0	0	0	1	0
328	0	0	1	0	0	0	2	2	1	2	0	1	1	0	0	1	0	0	1	1	1	0	2	2	0	0	1	1	1	1	1	1	2	0	0	1	1	1	0	0	1	0	0	1	1	0	0	0	0
329	1	0	1	0	0	0	2	2	1	1	0	0	0	0	0	0	1	0	0	1	0	1	2	2	0	2	2	2	1	2	0	0	0	0	0	1	2	0	0	1	0	0	0	0	1	0	0	0	0
330	0	0	1	0	1	0	2	2	0	1	0	1	1	0	0	1	0	0	0	1	0	1	1	1	1	1	1	2	0	1	1	1	2	0	0	2	2	2	0	0	0	0	0	1	0	0	0	1	0
331	0	0	1	0	0	0	0	2	0	0	1	1	2	1	0	0	2	1	0	2	0	0	2	2	0	0	1	1	1	1	1	2	1	0	0	2	1	0	0	1	1	0	0	0	0	0	0	0	0
332	1	0	1	0	0	0	2	2	0	1	0	1	1	0	1	0	0	0	0	2	0	2	2	2	0	0	2	2	1	1	0	1	1	1	0	0	2	1	0	1	0	1	0	0	1	1	0	1	0
333	1	0	0	0	0	0	2	2	0	1	0	0	0	0	0	0	2	1	1	1	1	0	1	1	0	2	1	1	1	1	0	2	2	0	0	2	1	0	0	1	1	0	0	0	0	1	0	0	0
334	1	0	1	0	0	0	2	1	2	2	0	1	1	0	0	0	1	1	2	0	2	1	2	2	1	1	1	1	2	0	1	0	0	1	2	2	1	1	0	0	1	0	0	0	1	0	0	0	1
335	1	0	0	0	0	0	1	2	0	0	1	0	0	0	0	0	1	0	1	1	0	0	2	2	0	0	1	2	1	1	1	0	0	0	1	2	1	0	0	0	2	1	1	0	1	1	0	0	0
336	0	0	2	0	0	0	2	0	2	2	0	1	2	2	0	0	2	1	0	2	0	1	1	1	1	1	1	1	2	0	1	1	2	0	0	2	1	1	0	0	1	0	0	0	0	0	0	0	0
337	1	0	0	0	0	0	1	2	1	1	0	0	1	1	0	0	2	0	1	1	1	0	1	1	0	1	1	1	1	1	0	1	1	0	0	1	2	0	0	1	0	1	1	0	0	0	0	0	0
338	0	0	0	0	0	0	1	1	1	1	1	0	1	1	0	0	1	1	0	1	0	0	2	2	0	1	2	2	0	2	2	1	1	0	0	1	0	0	0	0	2	0	0	0	0	0	0	1	0
339	0	0	1	0	1	0	2	1	1	1	1	1	1	0	0	1	1	0	0	2	0	1	2	2	1	0	1	1	1	1	0	0	1	0	0	1	1	0	1	0	1	0	0	0	1	0	0	0	0
340	1	0	1	0	0	0	1	1	1	1	1	1	1	0	0	1	0	1	0	2	0	0	2	2	0	1	2	2	1	1	2	1	2	0	0	1	0	0	0	1	1	0	0	0	0	0	0	0	0
341	0	0	0	0	0	0	2	1	1	2	0	0	1	1	0	0	2	0	1	1	1	0	2	2	0	1	1	2	1	1	0	1	2	0	0	1	2	0	0	1	1	1	1	0	1	0	0	0	0
342	1	0	2	0	0	0	1	1	1	1	0	1	1	0	0	1	1	1	0	2	0	1	2	2	0	2	1	1	2	0	1	0	1	0	0	1	2	1	0	1	0	1	1	0	1	1	0	0	1
343	0	0	2	0	0	0	0	1	1	1	1	0	0	0	0	0	1	1	1	1	0	0	1	1	1	0	1	1	1	1	1	1	2	0	0	2	1	0	0	0	1	0	0	0	0	0	0	1	0
344	1	0	1	0	0	0	2	1	2	2	0	1	2	2	0	0	1	1	1	1	0	1	2	2	0	0	2	2	0	2	0	1	2	1	0	2	2	1	1	0	0	0	0	0	1	1	0	0	1
345	0	0	1	0	0	0	2	2	0	1	0	0	0	0	0	0	1	0	0	2	0	0	2	2	0	0	2	2	0	1	1	0	2	0	0	1	2	1	0	0	0	0	0	1	0	0	0	0	1
346	1	0	1	0	0	0	2	2	0	1	0	0	1	1	0	0	1	0	0	2	0	0	2	2	0	2	1	1	1	1	0	1	1	0	1	2	2	1	1	0	0	2	1	0	1	0	0	0	0
347	0	0	2	0	1	0	2	0	2	2	0	0	1	1	0	0	2	0	0	2	0	2	2	2	0	0	0	2	1	1	0	0	1	1	1	2	1	0	1	0	0	0	0	0	0	1	0	0	1
348	1	0	1	0	1	0	1	1	1	1	1	0	2	1	1	0	1	0	0	2	0	1	1	1	1	0	1	2	0	2	1	0	1	1	1	1	0	0	0	0	2	2	2	0	1	1	0	1	0
349	0	0	1	0	0	0	1	1	0	0	2	0	1	0	0	0	1	0	0	2	0	1	1	1	1	1	2	2	0	1	0	0	0	0	0	2	1	0	0	0	1	1	0	0	0	1	0	0	0
350	0	0	2	0	0	0	2	1	0	1	0	1	1	0	0	1	2	0	0	2	0	1	1	1	1	1	1	1	1	1	0	1	1	0	0	2	2	0	0	0	1	0	0	1	1	0	0	0	0
351	1	0	1	0	0	0	1	2	0	0	1	1	0	0	0	0	1	0	0	1	0	2	0	1	1	1	1	1	2	0	1	1	1	0	0	2	0	0	0	0	2	0	1	0	1	0	0	0	0
352	1	0	2	0	0	0	1	2	0	0	0	0	0	0	0	0	1	1	1	1	1	0	2	2	1	1	1	1	1	1	0	2	2	0	0	1	2	0	0	1	1	2	2	0	1	1	0	0	0
353	1	0	1	0	0	0	2	1	0	1	0	1	1	0	0	1	2	0	1	1	1	0	2	2	0	2	1	1	2	0	1	2	1	0	0	2	1	0	0	0	2	0	0	1	1	0	0	0	1
354	0	0	2	0	0	0	2	2	0	1	0	0	1	1	0	0	1	0	2	0	1	0	0	1	0	0	1	2	1	1	1	0	1	1	0	1	2	0	0	0	1	1	1	0	1	0	0	0	0
355	0	0	2	0	0	0	2	1	1	2	0	0	2	2	0	0	1	0	0	1	0	0	2	2	0	1	0	1	1	1	0	0	0	0	1	2	1	1	0	0	1	0	0	1	1	0	0	0	0
356	1	0	2	0	0	0	2	1	1	1	1	0	1	1	0	0	2	0	0	2	0	0	2	2	1	2	2	2	0	2	0	2	1	0	0	0	2	0	0	1	1	0	0	0	0	0	0	0	1
357	0	0	1	0	0	0	2	2	0	0	0	0	0	0	0	0	0	0	0	2	1	0	2	2	0	1	2	2	0	2	0	0	1	1	0	2	1	0	0	0	1	0	0	1	0	1	0	0	0
358	0	0	1	0	0	0	2	1	1	1	1	0	0	0	0	0	1	1	0	1	0	0	2	2	0	1	1	1	1	0	0	1	2	0	1	2	2	0	1	0	1	0	0	0	0	0	0	1	0
359	1	0	2	0	0	0	2	1	1	1	1	0	0	0	0	0	0	0	0	2	0	1	2	2	0	0	2	2	0	2	0	1	2	1	1	2	1	0	0	1	1	0	0	0	0	0	0	0	0
360	0	0	1	0	0	1	2	1	2	2	0	0	0	0	0	0	1	1	1	1	1	1	2	2	0	0	1	2	1	1	1	1	1	1	1	2	2	1	0	1	0	0	0	0	0	2	0	0	0
361	1	0	0	0	0	0	2	1	0	0	0	0	1	1	0	0	1	1	1	0	0	0	1	1	0	2	2	2	0	1	1	1	1	0	0	2	1	0	0	1	1	0	0	0	0	1	0	0	0
362	1	0	1	0	0	0	1	1	1	1	1	0	0	0	0	0	1	0	0	1	0	1	2	2	0	2	1	1	1	1	0	0	1	1	1	2	0	0	0	0	1	0	0	0	1	0	0	0	1
363	1	0	1	1	1	2	1	1	1	1	1	0	0	0	0	0	1	1	1	1	1	0	1	1	1	1	1	2	1	1	1	0	0	0	0	1	1	1	1	0	1	0	0	0	0	1	0	0	0
364	1	0	1	0	0	1	2	1	0	0	0	0	0	0	0	0	1	1	0	2	0	0	2	2	0	1	1	2	2	1	0	0	2	0	0	2	2	0	0	2	0	0	0	0	1	1	0	0	0
365	1	0	2	0	0	0	1	0	2	2	0	0	2	0	1	0	0	0	1	1	1	0	2	2	0	2	2	2	1	1	2	1	1	0	0	2	2	1	0	1	1	1	1	0	0	0	0	0	0
366	1	0	0	0	0	0	2	2	0	0	0	0	2	2	0	0	1	0	0	2	0	1	2	2	0	0	1	2	1	1	0	1	2	0	0	2	1	0	0	1	0	1	1	0	0	0	0	0	0
367	0	0	0	0	0	0	1	0	2	2	0	0	1	1	0	0	1	0	1	1	1	0	1	1	0	1	2	2	0	2	0	0	2	0	0	2	1	0	0	1	1	0	0	0	1	1	0	1	0
368	1	0	1	0	0	0	1	2	1	1	0	0	0	0	0	0	1	1	0	2	0	0	2	2	0	1	2	2	1	2	1	1	2	1	0	1	1	0	0	1	0	1	0	0	0	1	0	0	1
369	1	0	2	0	0	0	1	1	1	1	2	0	0	0	0	0	1	0	2	0	1	0	2	2	0	0	1	2	1	1	1	1	1	2	1	1	0	0	0	0	2	1	0	0	1	0	0	0	1
370	1	0	2	0	0	0	2	0	1	1	0	0	1	1	0	0	1	0	1	1	1	0	1	1	0	1	2	2	0	2	0	1	2	0	0	2	1	1	0	0	1	0	0	0	1	1	0	0	0
371	1	0	2	0	0	1	2	1	0	0	0	1	2	0	0	1	1	0	1	1	0	1	0	1	1	0	2	2	1	1	2	0	1	1	0	2	2	0	0	1	1	0	0	0	0	0	0	0	0
372	0	0	1	0	0	0	1	1	1	1	0	0	0	0	0	0	1	0	0	2	0	0	2	2	0	0	2	2	0	2	0	1	2	0	1	2	2	1	1	1	0	1	0	0	0	1	0	2	0
373	1	0	1	0	0	1	1	1	2	2	0	0	1	1	0	0	2	2	1	1	1	1	2	2	0	0	2	2	0	2	0	0	1	1	1	2	1	0	0	2	0	1	1	0	1	1	0	0	1
374	1	1	1	0	0	1	1	1	1	1	0	0	2	2	0	0	1	1	0	2	0	0	1	1	0	2	1	1	0	1	0	0	2	0	0	2	2	1	1	1	0	0	0	0	0	0	0	0	2
375	1	0	0	0	0	0	2	2	2	2	0	0	2	1	1	0	1	0	0	1	0	0	1	1	1	0	1	2	0	1	2	0	1	0	0	1	0	0	0	1	1	1	1	0	1	1	0	0	0
376	0	0	2	0	0	0	1	1	1	2	0	0	0	0	0	0	1	0	0	2	0	0	2	2	0	1	2	2	0	2	1	0	2	1	1	2	2	0	0	2	0	0	0	0	0	1	0	0	0
377	0	1	1	0	0	1	2	2	0	0	0	0	1	1	0	0	0	1	0	2	0	0	2	2	0	1	1	2	2	0	1	0	1	0	0	2	2	0	0	1	1	0	0	0	1	0	0	1	0
378	0	0	2	0	0	0	2	2	0	0	0	0	1	1	0	0	1	0	0	1	0	1	2	2	1	0	2	2	0	1	0	0	0	0	1	2	1	1	1	0	0	0	0	0	0	0	0	0	0
379	0	0	2	0	0	0	2	1	1	2	0	0	1	1	0	0	1	0	1	1	1	0	2	2	1	2	2	2	1	1	2	0	2	2	1	1	2	0	0	1	1	1	1	0	1	0	0	0	1
380	0	1	1	0	0	0	2	0	2	2	0	0	0	0	0	0	0	0	1	1	1	0	1	1	0	1	2	2	0	2	2	2	2	0	0	0	1	0	0	1	1	0	0	0	0	0	0	0	2
381	1	0	1	0	0	0	1	1	1	1	1	1	1	1	0	0	2	2	0	2	0	0	2	2	0	1	1	0	2	0	0	0	2	1	1	2	0	0	0	0	2	1	1	0	0	1	0	1	0
382	1	0	1	0	0	0	1	1	1	1	0	0	0	0	0	0	2	2	1	1	1	2	2	2	0	0	2	2	1	2	0	1	1	1	1	2	2	1	0	0	0	1	0	0	0	1	0	0	0
383	0	0	2	0	0	0	2	0	1	1	0	1	1	0	1	0	2	1	0	2	0	0	1	1	0	1	1	2	1	1	0	1	1	0	1	1	1	0	0	2	0	0	0	0	0	0	0	0	0
384	0	0	1	0	0	1	2	1	1	1	0	0	0	0	0	0	0	0	2	0	0	0	2	2	0	1	1	1	1	1	0	2	2	0	0	1	0	1	0	0	1	0	0	0	0	1	0	0	0
385	0	0	1	0	0	0	2	1	1	1	0	0	1	1	0	0	0	0	1	1	1	1	2	2	0	0	0	1	1	1	0	1	2	0	0	0	0	0	0	0	1	0	0	0	0	0	0	0	0
386	1	0	2	0	0	0	1	2	0	0	0	0	1	1	0	0	2	0	1	1	1	0	1	1	0	1	2	2	0	2	0	1	2	1	1	2	0	0	0	1	1	1	1	1	1	2	0	0	0
387	1	0	1	0	0	0	2	2	0	1	0	0	2	1	0	0	1	1	2	0	1	0	1	2	1	0	2	2	0	2	1	1	2	0	0	1	2	0	0	2	0	0	0	0	0	0	0	0	1
388	1	0	1	0	0	0	2	1	1	1	0	1	1	0	0	0	1	0	1	1	0	0	2	2	0	0	2	2	0	2	0	1	1	2	0	2	2	0	0	2	0	1	1	0	0	0	0	0	1
389	1	0	2	0	0	0	1	1	1	1	1	0	1	1	0	0	2	1	0	2	0	0	2	2	0	0	2	2	1	1	0	1	1	0	0	2	2	0	1	1	0	0	0	0	1	0	0	0	0
390	0	0	1	0	0	1	2	2	0	0	0	0	0	0	0	0	0	0	0	1	0	0	1	1	0	1	1	2	0	1	1	0	1	1	0	1	0	0	0	1	1	0	0	0	1	1	0	0	0
391	0	0	1	0	0	0	1	2	0	0	1	1	0	0	0	0	1	1	2	0	2	0	2	2	0	0	1	1	2	0	1	1	2	0	0	2	1	0	0	0	2	1	1	0	1	0	0	0	0
392	0	0	1	1	1	1	2	0	2	2	0	0	1	1	0	0	0	0	0	2	0	0	2	2	0	2	2	2	1	2	0	0	1	1	0	1	1	0	0	2	0	0	0	0	0	1	0	0	0
393	1	1	2	0	1	0	1	1	2	2	0	0	1	1	0	0	1	0	1	1	1	0	2	2	0	2	1	1	2	0	0	0	1	1	0	1	1	0	1	0	0	0	0	0	0	1	0	0	0
394	1	0	2	0	0	1	2	0	1	1	0	0	1	1	0	0	2	1	0	2	0	0	2	2	0	1	1	1	2	1	0	1	1	0	1	1	2	0	0	0	2	0	0	1	0	0	0	0	0
395	0	0	1	0	0	0	1	2	0	1	1	0	1	1	0	0	0	0	0	2	0	0	1	1	0	1	1	2	0	2	0	2	1	0	1	2	2	0	0	1	1	0	0	0	0	0	0	1	0
396	0	0	0	0	0	0	2	2	0	0	0	0	1	1	0	0	1	1	1	0	1	0	2	2	0	0	2	2	0	2	0	1	1	1	2	2	1	0	0	0	1	0	0	0	0	0	0	0	0
397	0	0	1	0	0	1	2	2	0	1	0	0	0	0	0	0	0	0	2	0	1	0	2	2	1	2	1	2	0	1	2	0	0	0	0	2	0	0	0	0	1	1	1	0	0	0	0	0	0
398	1	0	2	0	0	1	1	2	0	0	1	1	1	0	0	1	1	1	0	1	0	1	2	2	0	1	1	2	0	1	1	1	1	0	0	1	2	0	0	2	0	1	1	0	1	1	0	0	1
399	0	0	1	0	0	1	2	2	1	1	0	0	0	0	0	0	0	0	2	0	1	0	2	2	0	1	0	1	1	1	0	0	0	0	1	2	0	0	0	0	2	0	0	1	0	1	0	0	0
400	1	0	2	0	0	1	2	0	1	1	0	2	2	0	1	1	1	0	1	1	1	0	2	2	0	0	1	1	1	1	1	0	0	0	0	1	1	0	0	1	1	2	2	0	1	1	0	0	1
401	1	0	2	0	0	1	2	1	1	1	0	0	0	0	0	0	0	1	0	2	0	0	1	1	1	0	2	2	0	2	0	0	2	0	0	2	1	0	0	0	2	1	1	0	1	1	0	0	0
402	1	0	0	0	0	0	2	0	2	2	0	1	1	1	0	0	1	1	1	1	1	1	2	2	0	0	2	2	0	2	1	1	1	0	0	1	2	0	0	0	2	1	0	0	0	1	0	0	0
403	0	0	1	0	0	1	2	1	1	1	0	0	1	1	0	0	2	1	0	2	0	0	2	2	0	1	2	2	1	1	1	0	1	0	0	1	1	0	0	0	2	1	1	0	1	1	0	0	1
404	1	0	2	0	0	1	2	1	1	1	1	1	2	2	0	0	0	0	0	2	1	2	2	2	0	0	1	2	0	1	0	1	2	1	0	1	2	1	1	0	0	0	1	0	1	1	0	1	1
405	1	0	1	0	0	0	2	2	0	0	0	1	2	1	0	1	0	0	0	1	0	0	2	2	0	1	1	1	2	1	0	0	0	1	0	2	2	0	0	1	1	0	0	1	0	0	0	2	0
406	1	0	1	0	0	0	2	1	1	1	1	0	0	0	0	0	1	1	2	0	1	0	1	2	0	1	2	2	0	2	0	1	2	0	0	1	2	1	1	0	0	1	0	0	0	1	0	2	0
407	1	0	1	0	0	1	2	1	1	1	0	1	1	0	0	1	2	2	1	1	0	0	2	2	0	2	1	2	2	2	0	0	1	1	1	2	0	0	1	0	1	0	0	2	0	2	0	0	0
408	1	0	2	0	0	2	2	2	1	1	0	1	1	1	0	0	1	1	0	2	0	0	2	2	0	1	1	1	0	1	0	0	0	0	0	2	1	0	0	1	1	1	0	0	1	0	0	0	0
409	0	0	2	0	0	0	1	1	1	1	1	0	0	0	0	0	0	0	2	0	0	1	2	2	0	1	1	1	1	1	0	0	0	0	0	2	1	0	0	0	2	0	0	0	0	0	0	1	0
410	0	1	1	0	0	0	2	1	1	1	0	1	1	0	0	1	0	0	2	0	1	1	2	2	0	1	1	0	2	0	0	2	1	0	0	1	2	0	0	1	0	0	0	0	0	1	0	0	0
411	1	0	1	0	0	0	2	1	1	1	0	0	0	0	0	0	2	2	0	2	0	1	2	2	1	0	1	1	1	1	0	0	2	0	0	1	2	0	1	1	0	1	1	0	1	2	0	0	0
412	1	0	1	0	0	1	2	2	0	0	0	2	2	1	0	1	1	1	0	1	0	0	2	2	0	2	1	1	0	1	0	0	2	1	1	1	2	0	0	1	0	0	0	0	0	1	0	0	0
413	0	0	1	0	0	0	2	2	0	1	0	0	1	1	0	0	2	2	1	1	1	0	1	1	0	1	2	2	0	1	1	0	2	1	0	2	1	0	0	2	0	0	0	0	0	0	0	1	0
414	0	0	1	0	0	0	1	1	1	1	0	0	1	1	0	0	1	1	1	0	1	0	2	2	2	1	1	1	1	1	1	0	0	0	0	2	2	1	1	1	0	0	0	1	1	0	0	0	1
415	1	0	2	0	0	1	1	1	0	0	1	0	2	1	0	0	0	0	0	2	0	0	2	2	0	1	1	2	1	1	0	1	1	0	0	2	1	0	0	2	0	1	0	0	2	0	0	0	1
416	0	0	1	0	0	1	1	1	1	1	1	0	0	0	0	0	1	1	0	2	0	0	2	2	1	2	2	2	0	1	1	1	2	1	0	2	1	0	0	1	1	1	1	0	1	0	0	0	0
417	1	0	2	0	0	0	2	2	0	1	0	0	0	0	0	0	2	1	0	2	1	0	2	2	1	1	2	2	1	1	2	1	2	0	1	1	1	0	0	1	0	1	0	0	0	0	0	0	0
418	1	0	2	0	0	0	2	1	1	1	0	0	1	1	0	0	1	1	0	1	0	0	1	1	1	2	2	2	0	1	1	1	2	0	0	1	1	0	0	1	0	1	1	1	1	2	0	0	0
419	0	1	0	0	0	0	1	2	0	0	1	1	0	0	0	0	0	0	0	2	0	1	2	2	0	1	2	2	0	2	1	0	1	1	1	2	0	1	0	0	1	0	0	0	1	0	0	0	0
420	0	0	1	0	0	0	2	0	2	2	0	0	0	0	0	0	2	1	0	1	0	0	2	2	1	0	1	1	1	1	0	1	2	0	0	1	1	0	0	1	1	0	0	0	0	0	0	0	0
421	1	0	0	0	0	0	2	0	2	2	0	0	1	1	0	0	0	0	0	2	1	0	2	2	1	0	1	1	0	1	1	1	2	0	0	2	1	0	0	0	2	1	0	0	0	0	0	1	0
422	1	0	1	0	0	0	1	1	0	0	2	0	1	1	0	0	1	0	0	2	0	1	2	2	0	1	0	2	2	0	0	0	0	0	0	1	0	0	0	0	1	0	0	0	1	0	0	0	0
423	1	0	1	0	0	0	0	2	0	0	1	0	1	1	0	0	1	0	0	1	0	0	2	2	0	0	0	1	0	0	0	0	1	1	0	1	1	1	0	0	1	0	0	1	0	0	0	0	0
424	0	0	1	0	0	0	2	2	0	0	1	0	0	0	0	0	0	0	0	0	0	0	0	1	0	0	2	2	1	1	1	1	2	0	0	1	2	0	0	1	0	1	1	0	1	2	0	0	1
425	1	0	2	0	0	1	2	1	0	0	0	0	0	0	0	0	1	0	0	1	0	1	1	1	1	1	1	2	0	1	1	0	1	1	0	2	1	0	0	2	0	2	2	0	1	1	0	0	0
426	1	0	2	0	0	0	1	2	0	1	1	0	1	1	0	0	0	0	2	0	0	0	1	1	1	1	1	1	0	1	0	0	1	1	0	2	1	1	0	0	1	1	0	0	2	0	0	0	0
427	0	0	2	0	0	0	2	2	0	0	0	0	0	0	0	0	2	1	0	2	0	0	2	2	1	1	1	1	2	1	0	0	0	0	0	1	1	0	0	1	1	1	1	0	0	0	0	0	0
428	0	0	2	0	0	0	1	2	0	0	1	0	0	0	0	0	0	0	1	0	1	0	2	2	0	2	2	2	0	1	1	1	2	1	0	1	1	1	0	0	1	0	0	1	2	0	0	1	0
429	0	0	1	0	0	0	0	2	0	0	1	0	0	0	0	0	1	1	0	2	0	1	1	2	0	1	1	1	0	1	1	0	1	0	0	2	1	0	0	1	0	0	0	0	0	0	0	0	0
430	1	0	1	0	0	0	1	2	0	1	0	0	1	0	0	0	1	0	2	0	1	0	1	2	0	1	1	2	0	1	1	2	1	0	0	2	0	0	0	0	2	0	0	0	1	0	0	0	0
431	1	0	1	0	0	0	2	1	1	1	1	0	0	0	0	0	1	1	0	2	0	1	1	2	0	2	1	1	1	1	1	1	2	1	1	2	1	1	0	0	1	1	1	0	1	1	0	0	0
432	1	0	2	0	0	1	0	2	0	0	2	0	0	0	0	0	1	0	1	1	1	0	0	0	0	1	2	2	1	2	0	1	1	0	0	2	1	0	0	0	1	0	0	0	0	0	0	0	1
433	0	0	2	0	0	0	1	2	0	0	2	0	1	1	0	0	1	1	0	2	0	0	2	2	0	2	2	2	0	2	0	1	2	0	0	2	1	0	0	2	0	0	0	1	0	0	0	0	0
434	1	0	1	0	0	0	2	1	1	2	0	1	2	1	1	0	1	1	1	1	1	0	2	2	1	1	1	2	1	1	0	1	1	1	0	0	0	0	0	1	1	0	0	0	0	0	0	0	1
435	1	0	0	0	0	0	1	1	1	1	0	0	0	0	0	0	0	0	2	0	1	0	1	1	0	1	2	2	0	2	2	0	2	0	0	2	1	0	0	1	0	0	0	0	1	1	0	0	1
436	1	0	2	0	0	1	2	1	1	1	0	0	0	0	0	0	1	1	2	0	2	0	2	2	1	1	0	1	1	1	0	1	0	0	0	2	1	0	0	1	1	1	1	0	1	2	0	0	0
437	0	0	1	0	0	0	2	2	1	1	1	0	1	1	0	0	2	1	0	2	0	1	1	1	1	1	0	1	0	0	0	1	1	0	0	2	2	0	0	1	0	0	0	0	0	0	0	0	1
438	1	0	2	0	0	0	2	1	1	1	0	0	1	1	0	0	1	1	0	2	0	0	2	2	0	1	1	1	1	1	0	2	2	0	1	2	1	0	0	1	1	0	0	0	1	1	0	0	0
439	0	0	1	0	0	0	1	2	0	0	1	0	0	0	0	0	0	0	0	0	0	0	2	2	0	1	1	1	1	1	0	2	2	0	0	2	1	0	0	1	0	0	0	0	1	0	0	0	0
440	1	0	1	0	1	0	1	1	2	2	0	1	1	1	0	0	1	1	0	1	0	1	0	0	1	0	0	1	2	0	0	1	1	0	0	1	2	0	0	1	1	1	1	0	0	1	0	0	0
441	0	0	0	0	0	0	2	2	0	1	0	0	0	0	0	0	1	1	1	0	0	1	2	2	0	1	0	2	0	1	0	0	1	0	0	2	2	0	1	1	0	1	1	0	1	0	0	0	0
442	0	1	2	0	0	0	1	2	0	0	0	0	1	1	0	0	1	1	0	1	0	0	2	2	0	1	2	2	1	1	2	0	2	2	2	2	0	0	0	0	2	0	0	0	0	1	0	2	0
443	0	0	1	0	0	0	1	1	1	1	0	0	1	1	0	0	2	2	1	1	1	1	2	2	0	1	1	1	1	1	0	1	1	1	1	2	1	0	0	1	1	0	0	0	0	0	0	0	0
444	0	0	2	0	0	1	1	2	0	1	1	1	0	0	0	0	1	0	0	1	0	0	2	2	2	1	1	1	1	1	0	0	0	0	1	2	2	1	0	1	0	0	0	0	0	0	0	0	0
445	1	0	1	0	0	0	2	1	1	1	1	1	2	1	0	0	0	0	1	1	1	1	2	2	0	0	2	2	0	1	0	2	1	1	1	2	2	0	0	2	0	0	0	1	0	0	0	0	0
446	1	0	1	0	0	0	2	2	1	1	0	0	0	0	0	0	1	1	0	1	0	0	2	2	0	0	1	1	0	1	1	1	1	0	0	2	2	1	0	1	1	0	0	0	0	1	0	0	0
447	0	0	0	0	0	0	1	1	1	1	2	0	0	0	0	0	2	1	0	2	1	0	1	1	0	2	2	2	0	2	1	1	1	0	0	2	2	0	0	1	1	1	1	0	1	1	0	1	0
448	0	0	2	0	0	0	2	1	2	2	0	1	1	0	0	0	0	0	1	1	0	0	2	2	0	2	2	2	1	1	1	2	2	0	0	2	2	1	1	0	0	0	0	0	1	1	0	0	0
449	1	0	2	0	0	0	2	2	0	0	0	0	1	1	0	0	0	0	2	0	0	0	2	2	0	0	2	2	1	2	0	1	1	1	1	1	1	0	0	0	2	1	1	0	1	1	0	0	1
450	1	0	2	0	0	0	2	2	0	0	0	1	1	0	0	0	1	1	1	0	1	0	1	2	0	1	1	2	2	1	0	0	1	1	0	2	2	1	0	0	0	0	0	1	1	0	0	0	1
451	1	0	1	0	0	0	2	1	1	1	0	1	2	1	0	0	0	0	0	2	0	0	2	2	0	2	2	2	0	2	0	2	2	0	0	0	1	0	1	0	1	0	0	0	0	0	0	1	0
452	1	0	1	0	0	1	1	1	0	0	1	1	1	1	0	0	1	1	0	2	0	0	2	2	0	1	2	2	0	1	1	1	1	1	0	1	2	0	0	2	0	0	0	0	1	0	0	0	0
453	1	0	2	0	0	1	2	2	0	0	0	1	0	0	0	0	1	1	0	1	0	0	2	2	0	1	0	2	1	1	0	1	0	0	0	1	1	0	0	0	2	0	0	0	0	0	0	0	1
454	0	0	1	0	0	0	1	1	1	1	0	0	0	0	0	0	2	0	0	2	0	0	1	1	0	0	1	2	1	1	0	0	1	1	2	2	1	1	0	0	1	0	0	0	0	0	0	0	0
455	0	0	0	0	0	0	1	2	0	1	1	0	0	0	0	0	1	1	0	2	0	1	2	2	0	0	2	2	1	2	0	2	1	0	0	0	2	0	0	2	0	1	0	0	2	1	0	1	0
456	0	0	1	0	0	0	2	1	0	0	0	0	1	1	0	0	0	0	0	2	0	0	2	2	2	1	0	2	1	0	0	1	1	0	0	1	2	0	0	2	0	1	1	0	1	2	0	1	0
457	0	0	0	0	1	0	2	1	1	1	0	0	0	0	0	0	1	1	1	1	0	2	2	2	0	0	1	1	1	2	0	2	1	0	1	2	0	0	0	1	1	0	0	0	0	0	0	0	0
458	1	0	0	0	0	0	1	1	1	2	1	0	0	0	0	0	1	0	1	1	1	0	2	2	0	1	1	2	0	1	2	0	1	0	0	2	0	0	0	0	2	1	1	0	0	2	1	0	0
459	1	0	1	0	0	0	2	2	1	1	0	0	0	0	0	0	1	1	0	1	0	0	1	1	1	2	1	1	1	1	0	0	2	0	0	2	2	1	0	1	1	1	1	0	1	2	0	0	1
460	1	0	0	0	0	0	1	2	0	0	1	0	1	1	0	0	2	0	1	1	1	0	2	2	0	2	1	1	0	1	0	0	1	1	1	1	2	0	1	0	1	2	2	0	0	1	0	2	0
461	0	0	1	0	0	0	2	0	2	2	0	0	0	0	0	1	1	0	1	0	1	0	2	2	0	0	2	2	0	2	0	0	2	1	1	2	1	1	1	0	0	1	1	0	1	0	0	0	0
462	1	0	2	0	1	0	2	1	1	1	0	0	1	1	0	0	2	0	1	1	1	0	1	1	0	1	2	2	0	2	0	2	1	0	0	1	0	0	0	0	2	1	0	0	0	1	0	0	1
463	1	0	0	0	0	0	2	0	2	2	0	0	0	0	0	0	1	1	1	0	1	0	1	1	1	1	1	2	1	1	1	1	1	0	0	1	1	0	0	0	2	2	2	0	1	1	0	0	0
464	1	0	2	0	0	1	2	2	0	0	1	0	0	0	0	0	0	0	1	1	1	1	2	2	0	0	1	1	2	0	1	0	2	1	0	1	2	0	0	0	1	0	0	1	1	0	0	0	1
465	0	0	2	0	0	0	2	2	1	1	0	1	1	1	0	0	1	1	1	0	0	0	1	1	1	1	1	1	1	1	0	2	2	0	0	0	2	0	1	1	0	1	1	0	1	2	0	1	1
466	0	0	2	0	0	0	1	2	0	0	2	0	0	0	0	0	1	1	1	0	1	0	2	2	1	0	0	2	2	0	0	0	2	0	0	2	1	0	1	0	1	0	0	0	0	1	0	0	0
467	1	0	2	0	0	1	1	2	0	0	1	0	0	0	0	0	0	0	1	0	1	0	2	2	0	0	1	2	0	2	0	0	0	0	0	1	1	1	0	0	1	0	1	0	0	1	0	0	0
468	0	0	1	0	0	1	2	2	0	0	0	0	2	1	0	0	1	0	1	1	1	0	1	1	1	0	1	2	0	1	1	0	2	0	0	1	0	0	0	1	1	0	0	0	0	0	0	1	0
469	0	0	2	0	0	1	1	1	1	1	1	0	1	0	0	0	1	1	1	0	1	1	2	2	0	1	1	1	1	1	0	0	0	1	1	2	0	0	0	0	1	0	0	0	0	0	0	1	0
470	1	0	2	0	0	1	1	2	0	1	1	1	2	2	0	0	1	0	1	0	1	1	1	1	1	1	2	2	0	2	0	1	2	0	0	2	1	0	0	1	1	0	1	0	1	0	0	0	0
471	0	0	1	0	0	0	2	2	0	0	1	0	0	0	0	0	1	0	2	0	1	1	2	2	0	0	1	2	1	1	0	0	2	1	0	2	2	1	0	1	1	1	0	0	1	1	0	0	0
472	0	0	1	0	0	0	1	1	1	1	1	1	1	1	0	0	1	1	0	2	0	1	2	2	0	1	2	2	0	2	1	1	1	1	1	1	1	1	0	0	1	0	0	0	0	0	0	1	0
473	1	0	0	0	0	0	2	1	1	1	0	1	0	0	0	0	0	0	0	2	0	0	2	2	0	1	0	1	1	0	0	1	2	0	0	2	1	0	0	0	1	1	1	0	1	0	0	0	2
474	0	0	2	0	0	0	2	1	1	2	0	0	1	1	0	0	1	1	0	2	0	0	1	1	1	2	1	1	1	1	0	0	0	1	0	2	2	0	1	1	0	1	1	0	1	0	0	1	0
475	0	1	2	0	1	0	2	1	1	1	0	0	0	0	0	0	1	0	0	1	0	1	2	2	0	0	1	1	0	1	1	0	0	0	1	2	1	0	0	0	0	0	0	1	1	0	0	0	1
476	0	0	0	0	0	0	2	2	0	0	0	0	0	0	0	0	0	0	1	0	0	0	2	2	0	2	2	2	0	1	1	1	1	0	0	1	1	0	0	0	2	0	0	1	0	1	0	0	0
477	1	0	1	0	1	0	2	1	1	1	0	1	0	0	0	0	0	0	1	1	1	0	1	1	0	1	2	2	0	1	0	1	1	0	0	2	1	0	1	0	1	1	1	0	0	0	0	0	0
478	0	0	1	0	0	1	2	2	0	1	0	0	1	1	0	0	1	1	1	1	0	0	2	2	0	1	2	2	0	2	0	1	1	0	0	2	1	0	0	0	1	0	0	0	0	0	0	1	0
479	0	0	2	0	0	0	1	1	1	1	1	1	1	1	0	0	2	1	1	1	1	1	1	1	1	1	2	2	1	1	0	0	2	1	2	2	1	0	0	2	0	1	1	0	1	0	0	0	1
480	1	0	2	0	0	0	2	0	1	1	0	1	2	0	0	1	1	0	1	0	1	1	1	1	0	1	0	1	2	0	0	1	1	0	0	2	2	1	0	1	0	0	0	0	0	0	0	1	0
481	1	0	1	0	0	0	2	2	0	0	0	0	0	0	0	0	1	0	1	1	0	2	2	2	0	0	0	2	1	0	0	1	1	0	1	1	1	0	1	0	1	2	2	0	0	1	0	0	1
482	1	0	2	0	0	0	1	2	0	0	1	0	0	0	0	0	0	0	1	1	1	0	1	1	0	2	0	1	1	0	0	1	1	0	0	2	2	0	0	2	0	0	0	0	1	1	0	0	0
483	0	0	1	0	0	0	2	0	2	2	0	0	0	0	0	0	1	1	1	0	1	1	1	1	1	1	1	1	1	1	0	0	2	0	0	2	0	0	0	0	1	0	0	0	0	0	0	0	0
484	1	1	1	0	0	0	1	1	1	1	0	2	2	1	0	0	1	2	1	1	1	0	2	2	0	2	1	2	0	2	1	1	1	0	0	1	0	1	0	0	1	1	1	0	1	1	0	0	0
485	0	0	2	0	0	0	2	0	1	1	1	1	2	2	0	0	1	1	0	2	0	0	2	2	0	1	1	1	1	1	0	0	0	0	1	2	1	0	0	2	0	0	0	0	0	0	0	0	2
486	1	0	0	0	0	1	2	2	1	1	0	2	2	0	1	1	0	1	1	1	1	0	2	2	0	0	1	2	0	1	1	2	2	0	0	1	2	0	0	2	0	1	1	1	1	2	0	0	0
487	0	0	1	0	0	0	2	2	0	1	0	1	2	1	0	1	2	1	1	1	0	0	2	2	0	1	2	2	0	2	1	0	1	1	0	2	0	0	0	0	2	1	1	0	1	1	0	0	0
488	0	0	1	0	0	0	2	0	2	2	0	0	2	2	0	0	1	1	0	2	0	0	2	2	1	2	2	2	0	2	0	1	2	1	0	2	1	0	0	1	1	0	1	0	1	1	0	0	0
489	0	0	2	0	0	1	2	1	1	1	0	0	1	1	0	0	0	0	0	2	0	1	2	2	0	0	1	2	0	2	0	0	1	0	0	1	2	0	0	1	1	2	2	0	0	1	0	0	1
490	0	0	1	0	0	0	2	2	0	0	0	1	2	1	0	1	0	0	1	0	1	1	1	1	1	0	1	1	2	0	1	0	2	2	2	2	1	0	0	1	1	0	0	1	0	0	0	0	1
491	1	0	1	0	0	0	2	2	1	2	0	0	1	1	0	0	2	1	0	2	1	0	2	2	1	1	1	1	1	1	0	1	1	1	1	2	1	1	1	0	1	1	1	0	1	2	0	0	1
492	0	0	1	0	0	0	1	1	0	2	0	1	1	1	0	0	1	0	1	1	1	0	2	2	1	1	2	2	0	1	0	1	2	0	0	1	1	1	0	0	1	0	0	0	0	1	0	0	0
493	0	0	1	0	0	0	1	2	0	0	1	0	0	0	0	0	1	0	0	2	0	0	2	2	0	1	2	2	1	0	1	1	2	1	1	2	2	0	0	1	0	0	0	0	1	0	1	0	0
494	1	0	2	0	0	0	2	2	0	1	0	0	0	0	0	0	0	0	2	0	1	1	2	2	0	0	1	1	0	1	1	0	1	0	0	1	2	0	0	1	1	1	0	0	1	1	0	0	1
495	0	0	1	0	0	0	1	0	2	2	0	0	0	0	0	0	2	2	0	2	0	0	2	2	0	1	1	2	1	1	0	1	1	0	0	2	2	0	0	0	2	0	0	0	0	0	0	0	1
496	1	0	2	0	0	1	1	2	0	0	1	0	0	0	0	0	2	2	1	1	1	1	0	1	0	0	0	2	1	0	0	1	2	0	0	1	1	1	0	0	0	0	0	0	0	0	0	0	0
497	1	0	2	0	0	0	2	1	1	1	1	0	1	1	0	0	2	1	0	2	0	1	2	2	1	0	1	2	1	1	1	0	2	1	1	1	2	0	0	0	2	1	0	0	0	0	0	0	0
498	0	0	2	0	1	0	1	2	0	1	1	0	0	0	0	0	2	0	0	2	0	0	2	2	1	0	2	2	0	1	1	1	0	0	0	2	1	0	1	0	1	1	1	0	1	1	0	0	0
499	0	0	1	0	0	0	1	2	0	1	0	0	1	1	0	0	2	0	1	1	1	0	2	2	0	1	2	2	1	0	1	0	1	2	1	1	2	0	0	0	2	0	0	0	1	1	0	0	0
500	1	0	1	0	0	1	2	2	1	1	0	1	2	2	0	0	0	0	0	2	0	1	2	2	0	0	0	2	1	1	0	0	2	2	1	1	1	0	0	0	2	0	1	0	1	1	0	0	0
501	0	0	2	0	0	0	1	2	1	1	0	0	2	1	0	0	0	0	0	2	0	0	2	2	1	0	2	2	0	2	0	1	2	0	0	2	0	0	0	0	2	1	1	0	1	1	0	0	0
502	0	0	2	0	0	0	2	1	2	2	0	1	1	0	0	1	1	1	1	1	0	1	2	2	0	0	2	2	0	2	0	1	1	0	0	1	2	1	0	0	0	0	0	0	0	0	0	0	0
503	1	0	1	0	0	0	2	2	0	0	1	0	1	1	0	0	2	1	0	1	0	1	2	2	0	1	1	1	2	0	0	0	1	0	0	2	1	0	0	1	1	0	0	0	0	0	0	0	1
504	0	0	2	0	0	0	2	1	1	1	0	0	0	0	0	0	2	1	1	1	0	0	1	1	0	1	2	2	0	2	1	0	1	1	1	2	1	0	0	0	2	0	0	0	0	0	0	0	1
505	1	0	1	0	0	0	1	1	1	1	1	0	1	1	0	0	2	0	0	2	0	0	1	1	0	1	1	2	1	1	1	0	2	0	0	2	2	1	1	0	0	1	1	0	0	2	0	1	0
506	0	0	2	0	0	1	2	0	2	2	0	0	0	0	0	0	0	0	2	0	0	0	2	2	0	1	1	1	0	0	0	1	0	0	0	2	0	0	0	0	2	1	0	0	0	1	1	0	0
507	1	0	1	0	0	1	1	1	1	1	0	0	1	1	0	0	0	0	2	0	0	0	2	2	0	1	1	2	1	1	1	1	1	1	1	2	1	1	0	0	1	1	1	1	0	0	0	0	0
508	1	0	0	0	0	0	2	0	1	1	0	1	1	0	0	1	1	0	1	1	1	0	2	2	0	1	1	1	1	1	0	0	0	1	1	1	1	0	0	1	1	1	0	0	0	1	1	0	0
509	1	0	2	0	0	0	2	1	1	1	0	1	1	1	0	0	1	1	0	2	0	0	1	1	1	0	2	2	0	2	0	0	2	0	0	2	1	0	0	2	0	1	1	0	0	0	0	1	0
510	0	0	2	0	0	1	1	1	1	1	1	0	0	0	0	0	0	0	0	2	0	0	1	1	0	1	1	0	2	0	0	0	1	0	0	1	0	1	0	0	1	0	0	0	0	0	0	0	0
511	1	0	2	0	0	1	2	2	0	1	0	0	1	1	0	0	0	0	1	1	1	1	2	2	0	0	0	1	2	0	0	0	0	0	1	2	2	1	1	1	0	0	0	0	1	0	0	0	0
512	1	0	0	0	0	0	1	2	0	2	0	0	1	1	0	0	2	1	2	0	1	0	2	2	0	2	1	1	1	1	1	1	1	0	0	1	1	0	0	1	1	0	0	0	0	0	0	0	0
513	0	1	2	0	1	0	2	2	0	0	0	0	2	2	0	0	2	2	1	1	1	0	2	2	1	1	0	0	1	1	0	0	2	0	0	1	2	0	0	1	1	0	0	0	0	0	0	0	0
514	1	0	2	0	0	0	2	1	0	1	0	0	0	0	0	0	1	0	0	2	0	0	1	1	0	1	2	2	1	2	0	0	2	0	0	1	2	1	0	0	1	1	0	0	0	0	0	0	1
515	0	1	0	0	0	0	1	2	0	0	1	0	0	0	0	0	2	0	1	1	1	0	1	1	1	0	1	2	1	1	1	1	2	1	0	2	1	1	0	0	0	1	1	0	0	1	0	0	0
516	1	0	0	0	0	0	2	1	1	1	1	0	0	0	0	0	1	1	1	0	1	0	1	2	0	1	1	1	2	0	0	0	2	1	1	2	2	0	0	2	0	0	0	0	0	0	0	0	1
517	0	1	1	0	0	1	0	2	0	0	2	1	0	0	0	0	1	1	0	2	0	1	2	2	0	1	1	1	1	1	0	0	2	1	0	1	0	0	0	0	2	2	2	0	1	1	0	0	0
518	0	0	2	0	0	0	2	1	1	1	0	1	1	0	0	1	2	1	0	2	0	0	2	2	0	1	1	1	1	1	0	1	2	0	0	1	1	0	0	0	2	1	1	0	1	2	0	0	1
519	0	0	2	0	0	0	2	1	1	1	0	0	1	1	0	0	2	2	0	1	0	0	2	2	0	2	1	2	0	1	1	1	1	1	2	2	2	0	0	1	1	0	0	0	0	1	0	0	0
520	1	0	1	0	0	0	1	2	0	0	1	0	2	1	1	0	2	1	1	1	1	0	2	2	0	0	1	2	1	1	0	0	0	0	1	2	1	0	0	0	2	1	1	0	1	1	0	1	0
521	0	0	1	0	0	0	1	2	0	1	0	0	1	1	0	0	1	1	0	2	0	0	2	2	0	2	1	2	1	1	1	0	1	1	1	1	1	1	0	0	1	1	0	0	0	1	0	0	0
522	1	0	1	0	0	0	2	1	1	1	0	0	1	1	0	0	2	2	0	2	0	0	2	2	0	0	1	0	2	0	0	0	1	1	1	1	1	0	0	1	1	0	0	0	0	0	0	0	0
523	0	0	2	0	0	2	0	2	0	0	1	0	1	1	0	0	1	1	0	1	0	1	2	2	0	0	1	2	0	1	1	0	1	0	0	1	1	0	0	1	1	2	2	0	1	1	0	1	0
524	0	0	1	0	0	0	2	2	0	1	0	0	0	0	0	0	1	0	1	1	1	1	2	2	0	0	1	1	1	1	1	2	1	0	0	2	1	0	0	2	0	0	0	0	0	0	0	0	1
525	1	0	2	0	0	0	2	1	2	2	0	0	1	1	0	0	2	2	0	1	0	1	2	2	1	1	1	2	1	1	0	0	1	0	0	2	1	0	0	2	0	1	1	0	1	0	0	0	0
526	1	0	2	0	0	0	2	2	0	0	0	0	0	0	0	0	0	1	1	1	0	0	2	2	0	1	2	2	0	2	0	0	2	1	1	1	2	0	1	1	0	0	0	0	0	1	1	0	0
527	0	0	1	0	0	0	2	2	1	1	0	0	1	1	0	0	1	1	1	1	0	0	2	2	1	2	2	2	1	1	2	1	1	0	0	1	2	0	0	0	1	0	0	0	1	0	0	0	1
528	0	0	2	0	0	0	2	1	1	2	0	0	0	0	0	0	2	2	1	1	1	0	2	2	1	1	1	1	2	1	0	0	0	0	0	2	1	0	0	0	2	0	0	0	1	1	0	0	1
529	1	0	1	0	0	0	1	2	0	1	1	0	0	0	0	0	2	1	0	2	0	0	2	2	0	1	1	2	1	1	1	0	0	1	0	2	1	0	0	0	1	0	0	0	1	0	0	0	0
530	1	0	0	0	0	0	2	2	0	1	1	0	0	0	0	0	2	1	0	2	0	0	2	2	1	0	1	1	0	1	0	1	2	0	0	2	0	0	0	1	1	1	0	0	1	0	0	0	0
531	0	0	2	0	0	1	1	2	0	0	1	0	2	2	0	0	1	1	1	1	0	0	2	2	0	0	1	1	1	1	1	1	1	0	0	2	2	1	0	1	1	0	0	0	1	1	0	0	0
532	0	0	2	0	0	1	2	2	0	0	1	0	0	0	0	0	2	2	0	1	0	0	0	0	0	1	2	2	0	2	0	1	1	0	1	2	1	1	1	0	0	0	0	0	0	0	0	0	1
533	0	0	1	0	0	0	2	2	0	0	0	0	1	1	0	0	1	1	1	1	0	0	2	2	0	1	1	1	2	1	0	0	1	1	0	1	1	0	0	1	1	0	0	0	0	0	0	1	0
534	1	0	2	0	0	0	2	2	1	2	0	0	1	1	0	0	2	2	0	2	0	0	2	2	0	1	1	2	2	0	1	1	1	1	1	1	1	0	0	1	1	0	0	1	0	1	0	0	0
535	0	1	2	0	0	0	1	2	0	0	1	0	1	1	0	0	1	1	0	2	0	1	1	1	1	0	2	2	0	1	1	0	0	0	0	2	1	0	1	0	1	2	2	0	1	1	0	0	0
536	1	0	1	0	0	0	1	2	0	0	1	2	2	2	0	0	2	2	1	1	1	0	2	2	0	1	2	2	0	1	0	0	2	0	0	1	1	0	1	0	1	0	0	1	0	1	0	1	0
537	1	0	1	0	0	1	2	2	0	1	0	0	0	0	0	0	1	0	1	1	0	0	2	2	0	1	2	2	0	1	1	0	1	0	0	1	2	2	0	0	0	0	0	0	0	1	0	0	0
538	0	0	1	0	0	0	2	0	2	2	0	0	0	0	0	0	0	0	0	2	0	1	2	2	0	1	1	1	2	1	0	2	2	0	0	1	1	1	0	0	1	0	0	1	2	0	0	1	0
539	0	0	1	0	0	0	2	0	1	1	1	1	2	1	0	0	0	0	0	1	0	1	2	2	1	1	2	2	0	2	1	0	0	0	0	1	1	0	0	0	2	0	0	1	0	0	0	0	1
540	0	0	0	0	1	0	1	2	0	0	0	0	0	0	0	0	1	1	0	1	0	0	2	2	0	2	2	2	0	2	1	0	2	1	1	1	0	0	0	0	2	1	1	1	1	2	0	0	0
541	0	0	1	0	0	0	2	0	1	1	0	1	0	0	0	0	0	1	0	2	0	1	1	1	1	0	2	2	0	2	0	1	2	0	0	1	1	0	0	0	1	0	0	0	0	0	0	0	0
542	1	1	0	0	0	0	1	2	0	1	0	1	1	0	0	1	1	1	0	1	0	1	1	1	0	0	2	2	2	2	0	0	1	0	0	1	2	0	0	1	1	0	0	0	0	0	0	0	0
543	1	0	1	0	0	0	2	1	1	2	0	0	1	1	0	0	2	1	0	2	0	0	1	1	1	1	2	2	1	2	0	0	1	0	0	2	2	0	0	1	0	0	0	0	0	0	0	0	1
544	0	0	1	0	0	0	2	2	0	0	0	1	1	0	0	1	2	1	0	2	0	0	2	2	1	1	2	2	0	2	0	2	2	0	0	0	2	1	1	0	1	0	0	0	0	0	0	0	0
545	0	0	2	0	0	0	1	2	0	1	1	0	0	0	0	0	1	1	2	0	2	1	2	2	0	0	2	2	0	1	1	0	0	0	1	2	1	0	0	0	2	0	0	0	0	0	0	0	0
546	0	0	1	0	0	0	1	2	0	0	0	0	0	0	0	0	1	1	0	1	0	1	0	1	1	1	2	2	0	0	0	1	0	0	0	2	1	0	0	1	1	1	1	0	1	2	0	0	1
547	0	0	2	0	0	0	2	1	1	2	0	0	2	2	0	0	1	1	1	1	1	0	2	2	0	1	2	2	0	2	2	1	1	1	0	0	1	0	0	2	0	0	0	0	0	0	0	0	2
548	1	0	2	0	0	1	1	1	1	1	1	0	2	1	1	0	2	2	0	1	0	0	2	2	0	0	2	2	0	2	0	2	2	0	1	2	2	1	0	1	0	0	0	0	1	1	0	0	0
549	0	0	2	0	0	0	1	2	1	1	1	1	2	1	0	1	1	1	1	1	1	1	2	2	0	2	1	0	2	0	0	1	2	1	0	2	1	0	1	0	1	0	0	0	0	0	0	0	1
550	1	0	1	0	0	0	1	2	0	0	1	0	1	0	0	0	1	1	0	0	0	1	2	2	0	1	2	2	0	1	1	1	1	0	0	1	1	0	0	2	0	0	0	0	0	0	0	0	0
551	0	0	1	0	0	0	1	1	1	1	1	1	1	1	0	0	2	0	1	1	1	1	0	1	1	1	1	2	1	1	0	0	2	1	0	2	2	0	0	1	0	0	0	0	1	1	0	0	0
552	1	0	1	0	0	0	2	2	0	1	0	0	0	0	0	0	1	1	0	1	1	1	1	1	1	1	1	1	1	1	1	1	0	0	0	1	1	0	0	1	1	1	0	0	1	0	0	0	0
553	1	0	1	0	0	1	0	2	0	0	1	0	0	0	0	0	1	1	0	1	0	1	2	2	0	0	2	2	1	2	0	2	2	0	0	1	1	1	0	0	1	1	1	0	1	1	0	0	0
554	0	0	0	0	0	0	2	2	0	1	0	0	1	1	0	0	0	0	0	2	0	0	2	2	0	1	1	1	0	0	0	2	1	1	1	2	0	1	0	0	1	0	0	0	1	1	0	0	0
555	0	0	1	0	0	0	1	2	0	0	1	0	0	0	0	0	1	0	1	1	0	0	2	2	0	1	2	2	0	2	0	0	1	0	0	1	0	0	1	0	1	0	0	0	0	0	0	0	0
556	1	0	2	0	0	0	2	2	0	0	1	1	0	0	0	0	0	0	0	2	0	0	1	1	0	1	2	2	0	2	0	0	2	0	0	2	2	0	0	2	0	1	1	0	1	2	0	1	0
557	0	0	1	0	0	0	1	1	0	0	1	0	0	0	0	0	0	0	0	0	0	0	2	2	0	0	1	1	2	1	0	0	0	0	0	2	1	0	1	0	0	0	0	1	1	0	0	1	0
558	0	0	1	0	0	1	2	2	0	0	0	0	0	0	0	0	1	0	1	1	1	0	2	2	0	1	2	2	0	2	2	1	2	1	1	2	1	0	0	0	1	0	0	0	0	0	0	0	1
559	0	0	1	0	0	0	1	1	1	2	0	0	1	0	1	0	0	0	1	0	0	0	2	2	0	0	2	2	0	1	1	0	1	1	0	2	2	0	0	2	0	1	1	0	1	1	0	0	0
560	1	1	1	0	0	1	2	2	1	1	1	1	1	0	0	1	2	1	0	2	1	0	1	1	0	1	1	2	2	1	1	0	0	0	1	2	1	1	0	0	1	0	0	0	0	1	0	0	0
561	0	0	2	0	0	0	2	2	0	0	0	0	0	0	0	0	1	0	1	1	0	0	2	2	1	2	1	1	1	0	0	0	0	0	0	2	1	0	0	1	1	0	0	0	0	2	0	0	0
562	0	0	1	0	0	0	1	1	1	1	1	0	0	0	0	0	2	1	0	2	0	1	2	2	0	1	2	2	0	2	0	1	1	0	1	1	0	0	0	0	2	0	0	0	0	0	1	0	0
563	0	0	1	0	0	0	2	1	1	1	0	0	0	0	0	0	2	1	0	1	0	0	2	2	0	0	1	2	1	1	0	1	1	2	1	2	1	0	0	0	1	1	1	0	0	2	0	0	0
564	1	0	1	0	0	1	2	1	0	0	1	1	0	0	0	0	2	1	1	1	0	0	2	2	0	1	2	2	0	1	0	1	1	1	1	1	1	0	0	2	0	0	0	0	1	1	0	0	1
565	0	0	1	0	0	0	1	2	0	1	1	1	1	0	0	1	1	1	1	1	0	1	2	2	0	2	1	1	2	1	0	2	2	0	0	2	2	1	0	0	1	0	0	0	0	0	0	0	0
566	0	0	0	0	0	0	1	1	0	0	1	1	2	1	0	1	1	1	0	2	0	0	1	1	0	1	2	2	0	2	1	0	1	1	0	2	0	0	0	1	1	1	0	0	0	1	0	0	0
567	1	0	2	0	0	0	1	2	0	1	1	1	1	1	0	0	0	0	0	2	1	1	2	2	1	0	2	2	0	1	1	0	2	0	0	2	1	0	1	0	0	0	0	0	0	0	0	0	0
568	1	0	0	0	0	0	0	2	1	1	0	0	1	1	0	0	2	2	1	1	0	0	2	2	0	2	2	2	0	2	1	0	1	1	0	1	1	0	0	1	1	1	1	0	2	2	0	0	0
569	0	0	0	0	0	0	2	1	1	1	0	0	1	1	0	0	0	0	0	2	1	0	2	2	0	0	1	0	2	0	0	0	0	0	0	1	1	0	0	1	1	2	1	0	1	0	0	0	0
570	1	0	1	1	1	1	2	1	0	0	0	1	1	0	0	1	1	0	1	1	1	1	1	1	0	0	1	1	1	1	0	0	1	1	0	2	2	0	0	1	1	1	1	0	0	0	0	0	0
571	0	0	2	0	0	1	1	2	0	1	1	1	2	1	0	0	0	0	1	0	1	0	2	2	0	0	1	0	2	0	0	0	2	2	1	2	1	0	0	2	0	2	2	0	1	1	0	0	1
572	0	0	1	0	1	0	2	1	0	0	0	0	2	0	1	0	1	0	0	1	0	0	2	2	0	0	1	1	1	1	0	0	1	0	0	2	1	0	0	1	1	1	1	0	1	2	0	1	0
573	0	0	2	0	0	0	1	2	0	0	1	0	0	0	0	0	1	0	1	1	0	0	2	2	1	2	0	0	1	0	0	1	1	0	0	2	2	0	0	0	1	1	1	0	1	1	0	1	0
574	0	0	2	0	0	1	0	2	0	0	1	1	0	0	0	0	1	0	0	1	0	1	2	2	0	0	1	1	0	0	0	0	1	0	0	1	2	1	0	1	0	1	1	0	1	1	0	0	1
575	0	0	2	0	0	1	1	1	1	2	0	0	0	0	0	0	0	1	1	1	1	1	2	2	0	0	2	2	1	2	0	0	1	1	0	1	1	0	0	1	1	1	0	0	1	0	0	0	0
576	0	0	2	0	0	0	2	1	1	2	0	0	2	2	0	0	1	1	2	0	2	0	1	1	1	1	2	2	0	0	0	0	1	1	1	1	2	2	0	0	0	0	0	1	1	1	0	0	1
577	0	0	1	0	0	0	2	1	0	0	0	0	0	0	0	0	2	1	1	1	0	1	1	1	1	1	2	2	1	1	0	0	2	1	0	2	2	2	0	0	0	1	0	0	0	0	0	0	1
578	0	0	0	0	0	0	2	1	2	2	0	0	0	0	0	0	1	1	1	1	0	0	1	1	1	0	2	2	1	2	0	1	1	0	0	2	1	0	0	1	1	0	0	0	0	0	0	0	0
579	1	0	1	0	0	0	2	1	1	1	0	0	0	0	0	0	0	0	0	2	0	0	2	2	0	1	2	2	1	2	0	0	2	2	1	1	2	0	0	1	1	1	1	0	1	1	0	0	0
580	1	0	2	0	0	0	2	0	2	2	0	0	1	1	0	0	2	1	0	2	0	0	2	2	0	1	2	2	0	1	1	0	2	0	0	2	0	0	0	0	1	0	1	0	1	0	0	0	1
581	1	0	2	0	0	0	1	2	0	1	0	0	1	0	1	0	0	0	1	1	1	1	1	1	1	0	2	2	0	1	1	0	1	0	0	2	2	0	0	2	0	0	0	0	0	0	0	2	0
582	0	0	1	0	0	0	1	1	1	2	0	0	1	1	0	0	1	1	0	2	0	1	2	2	0	0	2	1	1	1	1	0	2	1	2	2	1	0	0	1	1	0	0	0	0	1	0	0	0
583	0	0	1	0	0	1	2	1	0	0	1	2	2	0	1	1	1	0	1	0	1	0	2	2	0	1	1	1	1	1	0	2	2	0	0	1	0	0	0	1	1	1	1	0	1	0	0	0	0
584	1	1	2	0	1	0	1	1	2	2	0	0	1	1	0	0	1	0	1	1	0	0	2	2	0	0	1	2	0	1	1	1	1	2	0	2	2	0	0	2	1	0	0	1	1	0	0	0	0
585	1	0	2	0	0	1	1	1	1	1	0	0	0	0	0	0	2	2	0	1	0	0	1	1	0	2	2	2	1	1	0	0	2	2	2	2	0	0	0	0	2	0	0	0	1	1	0	1	0
586	1	1	2	0	0	1	2	1	1	1	0	0	0	0	0	0	2	1	1	1	0	1	0	1	0	0	1	1	1	0	0	1	1	0	0	2	1	0	0	0	2	1	0	0	0	1	0	0	0
587	0	1	2	0	1	0	2	1	2	2	0	1	2	1	0	0	1	0	0	1	0	1	1	1	1	1	2	2	0	2	0	0	0	0	0	1	0	0	0	0	2	0	0	0	1	1	0	0	0
588	1	0	1	0	0	0	2	1	1	1	0	0	0	0	0	0	2	2	0	2	0	0	2	2	1	2	1	1	1	1	0	2	2	0	0	0	2	0	0	1	0	0	1	0	0	1	0	0	0
589	0	0	2	0	0	0	2	1	1	1	0	0	1	1	0	0	2	2	2	0	0	1	1	1	1	1	1	2	0	1	1	1	2	0	0	1	1	0	0	1	1	1	1	0	1	2	0	0	0
590	0	0	1	0	0	0	2	2	0	0	0	0	1	1	0	0	0	0	1	1	1	0	2	2	0	0	1	0	2	0	0	0	0	0	0	2	1	0	0	1	1	0	0	1	0	0	0	0	0
591	1	0	2	0	0	0	2	0	2	2	0	1	2	2	0	0	1	1	0	1	0	1	2	2	0	0	2	2	1	1	0	1	2	2	0	1	2	0	0	1	1	1	1	0	0	0	0	1	0
592	1	0	0	0	0	0	2	1	2	2	0	0	1	1	0	0	1	0	0	1	0	1	1	1	1	1	0	1	1	1	0	1	2	1	0	2	2	1	0	1	0	0	0	0	0	0	0	0	0
593	1	0	1	0	0	0	2	1	0	0	0	0	0	0	0	0	0	0	1	1	0	1	1	1	1	1	2	2	1	2	0	0	2	1	2	2	1	0	0	1	1	0	0	0	0	0	0	0	1
594	0	0	1	0	0	0	2	2	0	0	0	1	1	0	0	0	1	0	1	1	1	0	2	2	0	1	1	1	0	1	0	2	2	0	1	2	1	0	0	1	1	0	0	1	0	0	0	0	0
595	1	0	1	0	0	0	1	1	0	0	1	0	0	0	0	0	1	1	0	2	0	0	2	2	0	1	2	2	0	1	1	2	2	0	0	2	1	0	0	1	1	0	0	0	0	0	0	0	0
596	1	0	1	0	0	0	1	2	0	1	1	0	0	0	0	0	1	1	0	1	0	0	2	2	0	1	1	2	0	1	0	0	1	1	1	2	2	0	0	1	1	0	0	0	0	0	0	0	0
597	0	0	1	0	0	0	2	2	0	0	0	0	0	0	0	0	1	0	0	1	0	0	2	2	0	1	2	2	1	1	2	1	1	0	1	1	1	0	0	2	0	0	0	1	0	0	0	0	0
598	1	0	1	0	0	0	2	2	0	0	0	1	0	0	0	0	2	1	0	2	0	0	2	2	1	0	2	2	0	1	1	0	0	0	0	2	2	0	0	2	0	0	0	0	0	0	0	0	0
599	0	0	1	0	0	1	1	2	0	0	1	1	1	1	0	0	2	2	2	0	2	0	1	1	1	0	2	2	0	1	1	0	1	0	0	1	2	1	0	0	1	0	0	0	1	0	0	0	0
600	1	0	0	0	0	0	1	2	0	0	1	0	0	0	0	0	1	1	0	2	0	0	2	2	0	0	1	2	1	1	1	1	1	1	2	2	2	0	1	1	0	1	1	0	1	0	0	0	0
601	1	0	0	0	0	0	2	1	1	1	0	1	2	1	0	0	2	1	1	1	0	0	2	2	0	1	2	2	0	1	1	1	1	0	0	2	1	0	0	0	0	1	1	0	0	0	0	0	0
602	0	0	0	0	0	0	1	2	0	1	1	0	1	1	0	0	0	0	0	1	0	1	0	1	1	0	2	2	1	0	1	1	1	0	0	1	0	0	0	0	2	0	0	0	0	0	1	0	1
603	0	0	1	0	0	0	1	1	0	0	1	0	0	0	0	0	0	0	1	1	1	0	2	2	0	2	1	2	1	1	0	0	1	0	0	1	2	0	1	1	0	0	0	0	0	0	0	0	0
604	1	1	1	0	0	0	2	2	1	1	0	0	0	0	0	0	2	0	0	2	0	1	1	1	1	1	1	1	2	0	1	2	2	0	0	0	2	0	1	0	1	1	1	0	1	1	0	0	0
605	1	0	2	0	0	2	1	1	1	1	1	1	1	1	0	0	2	1	2	0	1	0	1	1	2	2	0	0	1	0	0	0	1	1	1	2	1	0	0	0	2	0	0	0	0	0	0	1	0
606	1	0	1	0	0	0	1	2	0	0	1	0	1	0	1	0	1	0	1	1	0	0	2	2	0	0	2	2	2	1	1	1	2	2	0	1	1	0	0	0	1	0	0	1	0	1	0	0	1
607	1	0	1	0	0	1	2	2	1	1	0	0	0	0	0	0	1	1	2	0	2	0	2	2	0	1	1	2	1	1	0	0	0	1	2	2	1	0	1	0	1	0	0	0	0	2	0	1	0
608	1	1	2	0	0	0	1	2	0	0	0	0	0	0	0	0	2	2	0	2	0	0	2	2	1	2	2	1	1	1	0	0	2	1	2	2	0	0	0	1	1	1	0	0	0	0	0	0	0
609	0	0	1	0	0	0	1	1	1	2	1	0	1	1	0	0	1	1	0	2	0	1	2	2	1	0	1	1	2	0	1	1	1	0	0	1	2	1	0	1	1	0	0	0	0	1	0	0	0
610	1	0	2	0	0	1	1	1	0	0	1	2	1	1	0	0	1	0	1	1	1	0	2	2	0	0	1	2	2	1	1	0	2	1	0	1	1	0	0	1	1	2	2	0	0	1	0	0	0
611	1	0	2	0	0	0	2	1	0	0	0	2	2	0	0	1	1	1	1	1	1	0	2	2	0	0	1	1	1	1	1	0	0	0	1	2	1	1	0	0	1	0	0	0	0	0	0	0	1
612	1	0	1	1	1	1	2	1	1	1	1	0	1	1	0	0	2	2	2	0	2	0	2	2	1	1	2	2	0	1	0	0	2	1	1	1	1	0	0	0	2	0	0	0	0	0	0	0	0
613	0	0	2	0	0	0	2	2	0	1	0	0	1	1	0	0	1	0	0	2	0	0	2	2	0	1	1	1	1	1	0	0	2	0	0	1	2	1	1	0	0	2	2	0	0	1	0	0	0
614	1	0	1	0	0	0	2	2	0	0	0	0	1	1	0	0	1	1	1	1	1	2	0	1	1	1	0	1	1	1	0	1	1	1	1	1	1	0	0	2	0	1	1	0	1	1	0	2	0
615	0	0	2	0	0	0	2	1	0	0	0	0	0	0	0	0	1	1	1	1	1	0	2	2	0	1	2	2	0	2	0	1	2	0	0	1	1	0	0	1	1	1	0	0	0	1	0	0	0
616	1	0	0	0	0	0	2	1	1	1	0	0	0	0	0	0	0	0	0	1	0	1	1	1	0	1	2	2	0	1	0	1	2	1	1	2	2	1	0	1	1	1	1	0	1	2	0	0	0
617	0	0	2	0	0	0	2	2	0	0	0	2	2	1	0	1	1	0	1	1	1	0	1	1	0	2	2	2	0	2	0	0	2	0	0	2	2	0	0	1	1	0	0	0	1	0	0	0	0
618	0	0	1	0	0	0	1	2	0	1	1	1	1	0	0	0	2	2	1	1	1	0	1	1	1	1	2	2	0	1	1	1	1	0	1	1	2	0	0	2	0	0	0	0	0	0	0	0	0
619	0	0	2	0	0	0	1	1	1	1	0	0	0	0	0	0	0	0	1	1	1	0	1	1	0	2	2	2	1	2	0	0	2	1	0	2	2	0	0	1	1	0	0	0	1	0	0	0	0
620	1	0	2	0	0	1	2	2	0	0	0	0	1	1	0	0	1	1	1	1	0	0	2	2	0	1	0	2	1	0	0	1	2	1	0	2	1	0	0	2	0	0	0	0	0	0	0	1	0
621	1	0	2	0	0	0	1	2	0	0	1	0	1	1	0	0	1	1	0	2	0	0	2	2	0	1	1	1	1	1	0	0	2	0	0	2	1	0	0	1	1	0	0	0	0	2	0	0	0
622	1	0	1	0	0	1	1	1	0	0	1	0	1	0	0	0	1	1	1	0	0	0	2	2	0	0	1	2	0	1	1	1	2	0	0	2	0	0	0	0	2	0	0	0	1	0	0	0	0
623	0	0	2	0	0	0	1	2	0	0	0	0	1	1	0	0	2	2	0	2	0	0	1	1	1	1	1	1	1	1	0	1	1	0	0	1	1	0	0	1	1	0	0	0	0	0	0	0	0
624	1	0	1	0	0	0	2	1	1	1	0	0	1	1	0	0	0	0	0	1	0	1	2	2	0	1	1	1	1	1	0	2	2	0	0	1	2	1	1	1	0	0	0	0	0	0	0	0	2
625	1	1	1	0	0	0	0	1	1	1	1	0	0	0	0	0	2	0	1	1	1	1	1	1	1	1	1	1	0	1	0	0	1	0	0	2	1	1	1	0	0	0	0	0	0	0	0	1	0
626	0	0	2	0	0	0	1	1	1	1	1	0	0	0	0	0	1	1	1	1	0	0	2	2	0	1	1	1	2	0	1	1	1	0	1	1	2	0	0	2	0	0	0	0	1	0	0	0	1
627	1	0	1	0	0	1	1	2	0	1	1	0	2	2	0	0	1	0	0	1	0	1	1	2	0	1	2	2	0	2	1	0	2	1	0	2	2	1	1	1	0	1	1	0	1	1	0	0	0
628	1	1	1	0	0	0	1	2	0	0	1	1	1	0	0	0	2	1	1	1	0	0	1	1	0	1	2	2	0	2	0	1	2	0	0	1	2	0	0	1	0	0	0	0	0	0	0	0	1
629	0	0	1	0	0	0	2	2	1	1	0	0	0	0	0	0	0	0	0	1	0	0	2	2	1	0	2	2	0	1	0	2	1	0	0	0	0	0	0	0	2	0	0	0	0	1	0	0	0
630	1	0	1	0	0	0	2	1	0	0	0	0	0	0	0	0	1	0	1	1	1	0	2	2	0	0	0	2	1	0	1	0	0	0	1	2	2	0	0	1	0	0	0	0	1	1	0	0	0
631	0	1	1	0	0	1	2	1	1	1	0	0	0	0	0	0	2	2	1	1	1	1	1	2	0	0	1	2	0	2	1	1	2	1	0	2	1	0	0	1	1	1	0	0	0	0	0	0	1
632	0	0	0	0	0	0	2	1	2	2	0	1	1	0	0	1	1	0	1	1	1	0	2	2	0	2	1	2	1	2	0	0	2	0	0	1	1	0	0	1	1	0	0	0	0	2	0	1	0
633	1	0	2	0	0	0	1	2	0	0	0	0	1	1	0	0	1	0	1	1	0	1	2	2	0	0	2	2	1	2	0	0	2	2	2	2	2	0	0	2	0	0	1	0	1	0	0	0	0
634	0	0	1	0	0	0	1	1	1	1	0	0	1	1	0	0	1	0	1	1	1	0	2	2	1	0	2	2	0	2	0	0	1	1	0	1	1	0	0	2	0	1	1	0	1	1	0	0	0
635	1	0	1	0	0	0	2	1	1	1	0	1	2	1	0	1	2	2	0	2	0	0	1	2	0	1	1	1	2	0	0	0	2	1	0	1	1	1	1	0	1	1	1	0	1	1	0	0	0
636	1	0	2	0	0	0	2	1	0	0	0	1	1	1	0	0	2	2	1	1	1	1	2	2	0	0	2	2	0	2	1	0	2	2	2	2	2	1	0	0	0	1	0	0	0	0	0	0	1
637	1	0	1	0	0	0	1	1	1	1	0	0	0	0	0	0	1	1	0	2	0	0	2	2	0	1	0	2	1	1	0	1	1	0	0	2	0	0	1	0	1	1	1	0	1	1	0	1	0
638	0	0	0	0	0	0	2	0	2	2	0	2	2	1	0	0	2	2	1	1	1	1	1	1	1	1	2	2	0	2	0	1	2	1	0	2	1	0	0	0	1	0	0	0	0	2	0	0	1
639	0	0	2	0	0	0	2	2	0	1	0	0	0	0	0	0	0	0	0	1	0	0	2	2	0	1	0	2	0	1	0	1	1	0	0	1	1	0	0	2	0	0	0	0	0	0	0	0	0
640	1	0	1	0	0	0	2	2	0	0	0	1	1	0	0	1	0	0	0	1	0	0	2	2	0	2	2	2	0	1	0	0	2	0	0	1	1	0	0	1	1	2	1	0	1	0	0	0	0
641	0	0	2	0	0	0	2	0	2	2	0	0	1	1	0	0	1	0	0	1	0	1	2	2	0	0	1	2	1	1	1	0	0	0	0	2	0	0	0	0	2	1	1	0	0	0	0	1	0
642	1	1	1	0	0	0	1	2	0	0	1	0	0	0	0	0	1	0	0	2	0	1	1	1	1	1	1	2	1	1	0	1	2	1	0	1	1	1	0	0	2	0	0	0	0	0	0	1	0
643	0	0	1	0	0	0	1	1	1	1	0	0	1	1	0	0	1	0	0	1	0	0	2	2	1	1	0	2	0	1	0	1	1	2	1	2	0	0	0	0	2	0	0	0	0	1	0	0	0
644	0	0	1	0	1	0	2	2	0	1	0	2	2	1	0	0	0	0	2	0	0	0	1	2	0	1	1	1	1	1	0	1	2	0	1	1	1	0	0	1	1	0	0	0	1	0	0	0	0
645	1	0	2	0	0	1	1	1	1	1	0	0	0	0	0	0	1	1	0	2	0	0	1	1	0	1	2	0	1	0	0	0	0	0	1	2	1	0	0	0	2	0	0	0	0	0	0	0	0
646	1	0	2	0	0	0	2	1	1	1	0	1	1	0	0	1	2	1	1	1	0	0	2	2	1	1	2	2	0	0	0	1	1	1	1	2	0	0	0	1	1	0	0	0	0	0	0	1	0
647	0	0	2	0	0	0	2	0	2	2	0	0	1	0	0	0	0	0	0	2	0	1	2	2	1	0	2	2	1	1	0	1	1	1	0	1	1	1	0	0	1	0	0	0	0	0	0	0	0
648	1	0	2	0	0	1	1	2	1	1	1	0	1	1	0	0	2	1	0	2	0	1	1	1	1	1	1	1	1	0	0	1	1	0	1	1	0	0	0	0	2	1	1	0	1	0	0	0	1
649	0	1	0	0	0	0	2	2	1	2	0	0	0	0	0	0	0	0	2	0	0	0	1	1	0	1	1	1	0	1	1	1	2	0	0	2	2	1	0	0	1	0	1	0	1	1	0	0	1
650	1	0	2	0	0	0	1	1	1	1	2	0	0	0	0	0	1	0	0	1	0	1	2	2	1	0	0	2	0	1	0	0	1	1	0	2	0	1	0	0	1	0	0	0	0	0	0	0	0
651	0	0	1	0	0	0	2	2	0	1	0	0	0	0	0	1	0	0	2	0	1	1	0	0	1	1	1	2	1	1	1	0	2	0	0	2	1	0	0	1	1	1	0	0	1	1	0	0	0
652	1	0	1	0	0	1	2	2	0	1	0	0	2	2	0	0	1	0	1	0	1	0	2	2	0	1	2	2	0	2	1	1	1	0	1	1	2	0	0	1	0	1	1	0	1	1	0	0	0
653	0	0	2	0	0	0	2	2	1	1	0	0	0	0	0	1	0	0	0	2	1	0	2	2	1	1	2	2	0	2	0	0	1	2	0	2	2	0	0	1	1	0	0	0	0	2	0	1	0
654	1	0	0	0	0	0	0	2	0	0	1	0	0	0	0	0	1	0	0	2	0	0	2	2	0	1	1	1	1	1	0	1	2	1	1	2	0	0	0	0	1	0	0	0	1	0	0	0	0
655	1	0	1	0	0	1	2	2	1	1	1	0	0	0	0	0	1	1	2	0	1	1	0	0	1	1	2	2	1	1	2	2	2	0	0	1	2	0	0	2	0	0	0	0	1	0	1	0	1
656	1	0	0	0	0	0	1	2	0	0	1	1	2	1	0	1	1	1	2	0	2	0	2	2	0	1	1	2	1	1	1	0	1	1	0	1	0	1	0	0	1	0	0	0	1	1	0	0	0
657	0	0	1	0	0	0	1	1	1	1	1	0	0	0	0	0	2	1	0	2	0	0	1	2	1	0	2	2	2	2	0	1	2	0	0	2	1	0	0	1	1	0	0	0	1	1	0	0	0
658	0	0	2	0	0	1	2	1	2	2	0	0	1	0	0	0	1	1	0	1	0	0	1	1	1	2	2	2	1	2	0	1	2	0	0	0	2	0	0	1	1	0	0	0	0	0	0	1	0
659	0	0	1	0	0	0	2	0	1	1	1	0	0	0	0	0	1	1	0	2	0	0	2	2	0	0	2	2	0	2	2	0	2	0	0	1	1	0	0	1	1	0	0	1	0	0	0	0	0
660	0	0	2	0	0	0	0	2	0	0	2	0	0	0	0	0	1	1	2	0	2	1	2	2	0	1	1	2	2	1	1	0	1	0	0	1	1	0	0	1	0	0	0	0	0	1	0	0	0
661	1	0	1	0	0	0	2	1	1	1	0	0	1	1	0	0	1	1	0	2	0	1	1	1	1	1	2	2	0	2	0	0	2	1	0	2	0	0	0	0	1	0	0	0	1	0	0	0	1
662	0	0	2	0	0	0	2	2	0	1	1	0	0	0	0	0	0	0	0	2	0	0	2	2	0	1	1	2	1	1	1	1	2	0	0	2	0	0	0	0	2	0	0	2	0	2	0	0	2
663	0	0	2	0	0	0	2	2	0	1	0	1	2	1	0	0	1	1	2	0	1	0	2	2	0	1	1	2	1	1	0	0	2	0	0	2	0	0	0	0	2	0	0	0	2	1	0	0	0
664	0	1	2	0	1	0	1	1	1	1	0	0	0	0	0	0	1	1	1	1	1	1	2	2	1	1	1	1	2	1	0	0	1	1	1	2	2	0	0	1	0	0	0	0	0	0	0	0	0
665	1	0	2	0	0	1	1	0	2	2	0	0	1	1	0	0	2	1	0	2	0	0	2	2	0	0	0	2	0	1	0	0	0	0	0	2	1	0	0	0	1	0	0	0	1	0	0	1	1
666	1	0	2	0	0	1	0	2	0	0	2	0	0	0	0	0	2	1	0	2	0	0	2	2	0	1	2	2	0	2	0	0	0	0	0	2	2	0	0	1	1	0	0	0	0	0	0	0	0
667	0	0	0	0	0	0	1	2	0	0	2	0	2	0	1	0	0	0	0	2	0	0	0	0	0	0	2	2	0	2	0	1	2	0	0	2	0	0	0	0	2	0	1	0	1	1	0	0	0
668	0	0	2	0	0	1	2	0	2	2	0	0	0	0	0	0	1	0	1	0	1	0	2	2	0	2	1	2	0	1	0	1	2	2	0	1	1	0	0	0	2	1	0	0	0	0	0	1	1
669	0	0	2	0	0	1	2	1	1	1	0	0	1	1	0	0	1	1	2	0	0	0	1	1	0	0	1	1	2	0	1	0	2	0	0	2	2	0	0	1	0	0	0	1	0	0	0	0	0
670	1	0	1	0	0	0	2	1	0	0	0	0	0	0	0	0	2	2	2	0	2	0	2	2	1	0	1	1	1	1	0	0	1	1	0	2	2	0	0	1	1	0	0	0	1	0	0	0	0
671	1	0	0	0	0	0	1	2	0	0	1	0	0	0	0	0	0	0	1	1	1	0	1	1	0	0	2	2	1	1	0	0	0	1	0	2	1	0	0	0	2	0	0	0	1	1	0	0	1
672	1	0	1	0	0	0	1	1	1	1	1	1	1	0	0	1	0	0	1	1	1	0	1	2	0	1	2	2	0	2	1	2	2	0	0	0	1	0	0	1	1	1	1	0	0	0	0	2	0
673	0	0	2	0	0	0	1	2	0	0	1	0	0	0	0	0	1	0	0	2	0	0	2	2	0	2	1	2	0	2	1	2	1	0	0	1	1	0	0	1	1	0	0	0	0	0	0	0	0
674	1	0	2	0	0	1	2	2	0	1	0	1	2	2	0	0	2	2	1	1	1	1	2	2	0	0	0	1	0	1	0	0	1	0	0	1	0	1	0	0	1	1	1	0	1	2	0	0	0
675	0	0	0	0	0	1	2	1	1	2	0	0	0	0	0	0	1	0	1	1	1	1	1	1	1	1	1	1	2	1	0	1	1	0	0	2	1	0	0	0	2	0	0	0	0	1	0	0	1
676	0	0	1	0	0	0	2	2	0	0	0	0	0	0	0	0	1	1	0	2	0	0	2	2	0	0	2	2	0	2	0	0	1	1	0	1	2	0	0	0	1	2	1	0	1	0	0	0	0
677	1	0	0	0	0	0	2	0	2	2	0	0	1	0	0	0	0	0	1	0	1	1	2	2	1	0	1	1	1	1	0	0	2	0	0	2	1	0	0	1	1	0	0	0	0	0	0	0	1
678	1	0	1	0	0	0	0	1	1	1	1	1	1	0	0	1	1	0	1	1	1	1	2	2	0	1	1	2	1	1	0	1	2	0	0	1	0	0	0	0	1	1	1	0	0	0	0	0	0
679	0	0	1	0	0	1	1	2	0	0	0	1	1	0	0	1	1	0	1	1	1	0	2	2	0	0	1	1	2	0	1	1	2	2	0	1	2	0	1	1	0	0	0	0	0	0	0	0	0
680	0	0	1	0	0	0	2	1	1	2	0	1	1	1	0	0	1	1	1	0	1	0	2	2	0	0	0	2	2	1	1	1	2	0	0	2	0	0	0	0	2	0	0	0	1	1	0	0	0
681	1	0	0	0	0	0	2	1	0	0	0	0	0	0	0	0	2	1	0	1	0	1	2	2	0	0	2	2	0	2	0	0	2	1	1	1	2	1	0	0	0	0	0	0	0	0	0	0	0
682	0	0	1	0	0	0	2	1	1	1	0	0	0	0	0	0	1	0	1	1	1	0	2	2	0	1	0	2	1	0	0	0	2	1	2	2	2	0	1	1	0	0	0	0	0	2	0	1	0
683	0	0	2	0	0	0	2	0	1	1	0	1	2	1	0	1	1	1	1	1	1	1	2	2	0	1	2	2	0	2	0	0	2	2	0	1	1	0	0	1	1	0	0	0	0	1	0	0	1
684	0	0	1	0	0	0	2	2	0	1	0	0	1	1	0	0	0	0	0	1	0	1	1	1	1	1	2	2	0	2	1	2	2	0	0	0	0	1	0	0	1	0	0	0	0	0	0	0	0
685	0	0	1	0	0	0	1	1	1	1	2	1	1	0	0	1	1	0	0	1	0	1	2	2	0	0	0	2	2	0	0	0	1	0	0	2	2	0	0	1	0	1	1	0	1	1	0	0	0
686	1	0	2	0	0	0	1	2	0	0	2	0	0	0	0	0	2	1	1	1	0	2	2	2	0	0	2	2	1	1	0	2	2	0	0	1	2	0	0	2	0	0	0	0	0	1	0	0	1
687	0	0	2	0	0	1	2	1	2	2	0	1	0	0	0	0	1	1	2	0	2	0	2	2	0	2	1	2	2	0	1	0	0	0	0	1	1	0	0	0	2	0	0	0	1	1	0	1	0
688	1	0	2	0	0	1	1	2	0	0	0	1	1	0	0	1	2	0	0	2	0	0	1	1	1	0	0	0	1	1	0	0	2	0	0	2	0	0	0	1	1	1	1	0	0	0	0	0	0
689	0	0	1	0	0	0	1	2	0	0	1	0	0	0	0	0	1	1	0	1	0	0	1	2	0	1	2	2	1	2	0	1	1	0	0	1	2	0	0	1	1	0	0	1	0	1	0	0	0
690	0	0	2	0	0	0	2	1	1	2	0	0	0	0	0	0	0	0	0	1	0	1	2	2	0	1	1	1	2	0	1	0	1	0	0	1	1	1	0	0	1	0	0	0	0	0	0	0	0
691	1	0	2	0	0	1	2	2	1	1	0	0	1	1	0	0	0	0	0	2	0	1	1	2	0	0	2	2	0	2	0	0	2	0	0	1	2	0	0	1	1	0	0	0	0	1	0	0	0
692	0	0	2	0	0	0	2	1	1	1	1	0	0	0	0	0	2	0	1	1	0	0	2	2	1	2	0	0	1	1	0	0	0	0	1	2	1	0	0	1	1	0	0	0	1	0	0	0	0
693	0	0	1	0	0	1	2	1	1	1	0	0	0	0	0	0	2	2	2	0	0	0	2	2	0	1	1	1	1	1	0	1	1	1	1	1	1	0	1	0	1	0	0	0	1	0	0	1	0
694	1	0	1	0	0	0	1	2	0	0	0	1	1	1	0	0	1	1	0	2	0	0	2	2	2	1	1	2	1	0	0	0	1	0	0	1	0	1	0	0	1	0	0	0	0	0	0	0	0
695	0	0	2	0	0	0	2	2	0	0	0	0	0	0	0	0	1	1	0	1	0	0	1	1	0	1	1	1	2	1	0	2	2	0	0	0	2	0	0	2	0	1	1	0	0	2	0	0	0
696	0	0	1	0	0	0	2	0	2	2	0	0	0	0	0	0	2	2	0	1	0	0	1	1	2	2	1	1	1	1	0	0	1	1	1	1	1	1	0	0	1	1	1	0	1	1	0	0	1
697	0	0	1	0	0	0	2	2	1	1	0	1	0	0	0	0	0	0	1	0	1	0	2	2	0	1	2	2	0	2	0	2	2	0	0	1	1	0	0	0	1	0	0	0	0	0	0	1	0
698	1	0	1	0	0	0	2	2	1	2	0	0	0	0	0	0	0	0	1	0	1	0	2	2	0	1	2	2	0	2	1	0	2	1	1	2	1	0	0	1	1	0	0	1	1	0	0	0	0
699	0	1	1	0	0	0	1	1	0	0	1	1	0	0	0	0	2	0	0	2	0	0	2	2	0	0	0	1	1	1	0	0	1	0	0	2	2	0	1	0	1	0	0	0	1	0	0	0	0
700	1	0	2	0	0	0	2	1	0	0	0	0	1	1	0	0	1	1	0	2	0	1	2	2	0	0	2	2	0	0	0	2	2	0	0	2	1	0	0	1	1	1	1	0	1	0	0	0	0
701	0	0	0	0	0	0	1	1	1	1	1	0	1	1	0	0	1	1	0	1	0	1	2	2	0	0	2	2	1	2	0	1	1	0	0	1	0	0	0	0	1	0	0	0	0	0	0	1	0
702	1	0	1	0	0	0	2	0	2	2	0	0	0	0	0	0	2	2	2	0	2	0	2	2	1	1	1	1	0	1	0	0	0	0	1	2	2	1	0	1	1	0	0	0	2	1	0	0	0
703	0	0	1	0	0	0	2	1	2	2	0	0	0	0	0	0	2	2	0	1	0	0	2	2	0	2	2	2	0	2	0	0	1	0	0	2	1	0	0	1	1	0	0	1	0	0	0	1	0
704	1	0	1	0	0	0	1	1	1	1	1	0	0	0	0	0	1	0	1	0	1	0	2	2	0	1	2	2	0	2	0	1	1	0	0	1	0	0	0	1	0	0	0	1	1	1	0	0	0
705	0	0	2	0	0	1	1	1	1	1	1	1	0	0	0	0	1	1	1	1	1	0	1	1	0	1	1	1	2	1	0	1	2	0	0	2	2	1	1	0	1	0	0	0	1	0	0	0	1
706	0	0	0	0	0	0	2	2	0	0	0	0	0	0	0	0	1	1	1	1	0	0	1	1	0	1	2	2	0	2	1	0	0	0	0	2	2	1	1	0	1	1	1	0	1	1	0	0	1
707	1	1	1	0	0	0	2	1	1	1	0	0	2	1	1	0	1	0	0	2	0	2	1	1	1	1	2	2	2	1	1	1	0	0	0	2	2	1	0	0	0	0	0	0	0	1	0	0	1
708	0	0	1	0	0	0	2	1	1	2	0	2	2	2	0	0	1	1	2	0	1	1	2	2	0	0	1	1	0	1	0	1	2	1	0	2	0	0	0	0	1	0	0	0	0	0	0	1	1
709	0	1	2	0	0	0	2	2	1	1	0	1	0	0	0	0	1	1	0	2	0	1	2	2	0	2	1	1	0	1	1	0	1	0	0	2	0	0	0	1	1	0	0	0	0	0	0	0	0
710	0	0	1	0	0	0	1	2	0	0	1	0	0	0	0	0	0	0	1	1	1	1	2	2	0	1	2	2	0	2	0	0	0	1	1	1	2	1	0	0	1	1	1	0	2	2	0	1	0
711	1	0	1	1	1	1	2	1	1	1	0	1	1	1	0	0	0	0	1	1	1	0	2	2	0	1	2	2	1	2	0	0	1	1	1	2	2	0	0	1	1	0	0	1	0	0	0	0	0
712	1	0	1	0	0	0	2	0	1	1	1	0	0	0	0	0	2	2	1	1	1	0	1	1	0	1	2	2	1	1	1	2	2	0	0	1	0	0	0	1	1	0	0	0	0	1	0	0	0
713	1	0	1	0	0	0	2	2	0	0	0	2	2	0	1	1	1	0	1	1	0	0	0	0	0	0	1	1	2	1	0	0	1	0	0	1	2	0	0	2	0	0	0	0	0	1	0	0	0
714	0	0	2	0	0	1	2	2	0	1	0	0	1	1	0	0	1	0	0	1	0	0	1	2	0	1	2	2	1	2	0	1	0	0	0	2	1	0	0	1	1	0	0	0	0	1	0	0	0
715	1	0	1	0	0	0	1	0	2	2	0	1	1	1	0	0	1	0	1	1	1	0	2	2	1	1	1	1	1	1	0	1	1	0	0	2	0	0	0	0	2	1	1	0	2	2	0	0	0
716	0	0	2	0	0	1	2	1	1	1	1	1	1	0	0	1	1	0	1	1	1	0	2	2	0	0	1	1	1	1	0	2	1	0	0	1	1	0	0	0	1	0	0	0	0	0	0	1	0
717	0	0	2	0	0	0	2	1	1	1	0	0	1	2	0	0	1	1	1	1	0	0	0	0	0	0	1	1	2	0	1	0	2	1	0	1	2	0	0	1	1	0	0	0	1	0	0	0	0
718	0	0	0	0	0	0	2	2	0	1	0	0	1	1	0	0	2	0	1	1	1	0	2	1	1	1	1	1	1	1	0	1	1	1	1	2	2	1	0	0	1	0	0	0	0	0	0	0	0
719	1	0	2	0	0	0	2	0	2	2	0	0	0	0	0	0	1	0	1	0	1	0	1	1	1	2	1	2	2	1	1	0	1	0	0	1	0	0	0	1	1	0	0	0	0	1	0	0	0
720	1	0	2	0	0	0	2	1	0	0	0	1	1	0	0	1	2	1	0	2	1	1	0	1	1	0	2	2	0	1	0	1	1	2	0	2	1	0	0	0	2	0	0	0	0	1	0	0	1
721	0	0	1	0	1	0	1	0	2	2	0	0	0	0	0	0	0	0	1	1	1	0	2	2	0	1	1	2	2	1	0	0	2	2	1	1	2	0	0	2	0	1	1	1	1	2	0	0	0
722	1	0	2	0	0	0	1	2	0	1	1	0	0	0	0	0	1	1	0	2	0	0	2	2	0	0	2	2	2	1	1	1	1	0	0	2	2	0	0	1	1	0	1	0	1	0	0	0	0
723	1	0	2	0	0	0	0	2	1	1	0	1	1	0	0	0	0	1	0	2	0	0	2	2	0	0	2	2	0	1	1	0	0	1	1	2	1	0	0	1	1	0	0	0	1	1	0	1	1
724	0	0	2	0	0	0	1	1	1	2	0	0	1	1	0	0	1	1	2	0	1	0	2	2	0	1	1	1	0	1	0	1	1	0	0	1	1	0	0	0	2	1	1	0	2	0	0	0	1
725	1	0	2	0	0	0	2	2	0	0	1	0	1	1	0	0	2	2	0	2	0	0	1	2	1	0	1	1	1	1	0	0	0	0	0	2	1	0	0	2	0	0	0	0	0	1	0	0	1
726	0	0	1	0	0	0	1	2	0	0	1	0	1	1	0	0	0	0	1	1	1	1	2	2	0	1	1	2	2	1	2	0	2	0	0	1	1	1	0	0	1	0	0	1	0	0	0	0	0
727	1	0	2	0	0	0	2	2	1	1	0	1	1	0	0	0	1	1	1	1	0	0	2	2	0	0	2	2	1	2	0	0	2	0	0	2	1	0	0	0	2	0	0	0	0	1	0	0	1
728	1	0	0	0	0	0	2	2	0	1	0	0	2	2	0	0	1	0	0	1	0	0	2	2	1	2	2	2	0	1	0	0	0	0	0	2	2	0	0	2	0	1	0	0	2	1	0	0	0
729	1	0	1	0	0	0	0	1	1	1	1	1	2	1	0	1	1	1	1	0	1	0	2	2	0	2	2	2	0	1	1	0	2	0	0	2	1	0	0	1	1	1	1	0	1	1	0	0	2
730	0	0	1	0	0	0	1	1	1	1	0	0	0	0	0	0	0	0	2	0	0	0	2	2	1	1	0	1	1	1	0	1	2	0	0	1	1	0	0	0	1	1	1	0	0	0	0	0	0
731	1	0	2	0	0	1	1	1	1	1	0	2	2	1	0	0	1	1	1	0	0	0	2	2	0	0	2	2	1	0	1	1	1	0	0	1	1	0	0	0	2	0	0	0	0	0	0	0	0
732	1	0	2	0	0	1	2	1	1	2	0	0	1	1	0	0	2	2	1	1	1	0	1	1	1	0	2	2	1	2	0	2	1	0	0	2	2	1	0	1	1	0	0	1	0	1	0	0	0
733	0	0	2	0	0	0	2	2	0	0	0	1	2	1	0	0	0	0	2	0	1	1	1	2	0	0	1	1	1	1	1	0	1	0	0	2	0	0	0	1	1	0	0	0	1	0	0	0	1
734	1	0	2	0	0	0	1	2	0	0	2	0	0	0	0	0	1	1	0	2	0	0	2	2	0	1	1	2	0	1	0	1	2	0	0	1	2	0	0	2	0	0	1	0	1	0	0	0	0
735	1	0	2	0	0	1	2	2	0	1	0	1	1	0	0	1	2	2	2	0	2	0	0	0	0	0	1	2	0	2	0	1	2	1	1	2	1	0	0	2	0	2	2	0	1	1	0	0	0
736	0	0	1	0	0	1	1	1	1	1	1	0	0	0	0	0	0	0	1	1	1	1	2	2	0	0	1	2	0	1	0	0	1	0	0	2	1	0	0	0	2	1	0	0	0	0	0	1	0
737	0	0	2	0	0	0	2	1	1	1	0	0	2	0	1	0	1	0	1	1	0	2	2	2	0	0	2	2	1	1	2	0	2	0	0	2	1	0	0	0	1	1	1	0	1	0	0	0	0
738	1	0	1	0	0	0	2	0	2	2	0	0	1	1	0	0	1	1	0	2	0	0	1	2	0	1	1	2	1	1	1	2	1	0	0	0	1	1	1	0	1	0	0	0	1	0	0	0	1
739	1	0	1	0	0	0	1	1	1	1	1	0	0	0	0	0	1	1	1	0	1	0	2	2	0	2	2	2	1	2	1	0	2	2	2	2	2	0	0	0	1	2	2	0	1	1	0	0	0
740	1	0	2	0	0	0	2	2	0	1	0	1	2	1	0	0	1	1	2	0	1	0	1	1	0	0	1	2	0	2	0	2	2	0	0	2	1	0	0	0	1	2	2	0	1	1	0	0	0
741	0	1	1	0	0	0	2	2	0	1	0	1	1	0	0	1	0	1	0	2	0	0	2	2	0	1	1	1	2	0	1	1	1	0	0	2	1	0	1	0	1	0	0	1	1	0	0	0	0
742	0	0	1	0	0	0	1	2	0	1	1	1	1	0	0	1	1	1	1	0	1	0	2	2	0	0	1	1	1	1	1	0	2	0	0	2	2	1	0	0	0	0	0	0	2	1	0	0	0
743	0	0	2	0	0	0	2	1	1	1	0	0	1	1	0	0	1	1	0	2	0	0	2	2	1	0	0	2	1	1	0	2	2	0	1	2	1	0	0	2	0	1	1	0	1	2	0	0	0
744	1	0	1	0	0	0	1	1	1	1	1	0	0	0	0	0	1	0	1	1	1	1	2	2	1	0	2	2	0	2	0	0	1	0	0	1	2	0	0	1	1	1	1	0	0	0	0	0	0
745	1	0	0	0	0	0	1	2	0	1	1	1	2	1	0	0	2	1	0	2	0	0	2	2	0	0	1	2	1	1	0	0	0	0	1	2	0	0	0	1	0	2	2	0	1	1	0	0	2
746	1	0	0	0	0	0	1	2	0	0	1	0	1	1	0	0	1	0	0	2	0	0	2	2	0	0	2	2	2	2	0	0	1	1	0	2	1	0	0	0	2	0	0	0	1	0	0	0	2
747	0	0	1	0	0	0	1	1	0	0	1	2	1	1	0	0	2	2	1	1	1	0	2	2	0	1	0	2	1	0	1	0	1	1	1	1	1	0	0	1	1	0	0	0	1	1	0	0	0
748	1	0	1	0	0	0	2	1	2	2	0	0	0	0	0	0	1	0	0	2	0	0	2	2	0	0	1	1	1	1	1	1	1	0	0	1	2	0	0	1	1	0	0	0	0	0	0	0	0
749	0	0	0	0	0	0	2	2	0	1	1	0	0	0	0	0	0	0	0	2	0	0	2	2	0	2	2	2	0	2	0	1	1	1	1	1	2	1	0	1	0	0	0	0	1	0	0	0	0
750	0	1	2	0	0	0	1	1	1	1	1	0	0	0	0	0	1	0	0	2	0	0	2	2	0	1	1	1	1	1	1	0	1	0	0	1	1	0	0	1	1	0	0	1	0	1	0	1	0
751	0	0	1	1	1	2	1	1	1	1	0	0	1	0	1	0	1	0	1	1	1	1	2	2	0	2	0	0	1	0	0	0	1	0	0	2	2	1	0	0	1	0	0	1	0	1	0	0	0
752	0	0	1	0	0	0	2	1	2	2	0	1	2	1	0	1	2	2	0	1	0	0	2	2	0	0	2	2	0	2	0	1	0	0	0	2	1	0	0	1	1	1	1	0	1	1	0	0	0
753	1	0	2	0	0	1	2	1	1	2	0	0	0	0	0	0	1	0	1	1	1	0	2	2	0	0	2	2	0	2	2	0	0	0	0	1	1	0	0	2	0	0	0	0	0	0	0	1	0
754	0	0	2	0	0	0	2	1	1	2	0	0	1	1	0	0	1	0	1	1	1	0	2	2	1	0	2	2	2	1	1	1	1	1	1	1	2	0	0	1	1	1	0	0	2	1	0	0	0
755	1	0	0	0	0	0	2	1	1	1	1	0	0	0	0	0	1	1	1	1	0	1	2	2	1	0	2	2	0	2	0	1	2	0	0	2	2	1	0	0	0	2	2	0	1	1	0	0	0
756	1	0	1	0	0	0	2	0	2	2	0	1	1	0	0	0	0	0	1	1	1	0	1	1	1	2	2	2	0	2	0	1	1	1	0	2	2	1	0	1	1	0	0	0	1	0	0	0	0
757	0	0	2	0	0	0	2	0	2	2	0	0	1	1	0	0	1	1	0	1	0	0	1	1	0	0	2	2	2	2	0	0	1	1	1	2	2	0	0	1	0	0	0	0	0	1	0	0	0
758	1	0	1	0	0	0	2	2	1	1	0	1	1	0	0	1	1	1	1	1	1	0	2	2	0	1	2	2	1	2	0	1	1	0	0	1	1	1	0	0	0	0	0	0	0	1	0	0	0
759	0	0	2	0	0	0	2	0	2	2	0	0	1	1	0	0	1	0	0	2	0	0	2	2	0	1	2	2	0	2	0	0	1	1	0	2	2	0	0	0	1	0	0	1	0	0	0	1	0
760	0	1	1	0	0	0	2	1	1	1	0	0	2	2	0	0	2	1	0	1	0	1	2	2	1	0	1	2	1	1	0	1	2	1	1	2	1	1	0	0	1	1	1	0	1	0	0	0	1
761	0	0	0	0	0	0	2	0	2	2	0	0	1	1	0	0	1	1	1	1	0	0	1	1	0	1	1	2	1	1	1	0	0	0	0	2	2	0	0	1	0	0	0	0	0	1	0	1	1
762	0	0	1	1	1	1	1	1	0	2	0	1	0	0	0	0	2	0	1	1	0	0	2	2	1	0	1	1	1	1	0	1	1	1	1	1	2	1	0	1	0	0	0	1	1	1	0	0	0
763	1	0	2	0	0	1	2	2	0	1	0	1	1	0	0	1	2	2	2	0	0	0	2	2	0	1	2	2	2	1	1	1	1	1	0	1	1	0	0	1	1	0	0	0	0	1	0	0	0
764	0	0	2	0	0	0	1	1	1	2	0	0	0	0	0	0	2	0	0	2	0	1	1	1	0	0	2	2	1	1	1	1	2	1	1	2	1	1	0	0	1	1	1	0	1	1	0	0	0
765	0	0	1	0	0	0	2	1	1	1	1	0	0	0	0	0	0	0	0	2	0	1	1	1	1	0	1	2	1	1	0	2	2	0	0	2	0	0	0	0	2	0	0	0	1	0	0	0	0
766	1	0	2	0	0	0	2	0	2	2	0	0	2	1	0	0	1	1	0	2	0	1	1	2	0	0	1	2	2	1	0	0	1	1	0	2	2	0	0	2	1	0	0	0	0	1	0	0	1
767	1	0	2	0	0	0	2	0	2	2	0	0	0	0	0	0	2	1	1	1	0	0	2	2	0	1	1	2	1	1	0	0	2	0	0	2	1	1	0	0	0	0	0	0	0	2	0	0	0
768	1	0	2	0	0	0	2	2	0	0	0	1	1	0	0	1	0	0	1	1	1	1	2	2	0	1	1	2	1	1	0	0	2	0	0	2	2	0	0	1	1	0	0	0	0	2	0	0	1
769	1	0	0	0	0	0	0	2	0	0	2	2	1	1	0	0	2	1	0	1	0	0	2	2	0	0	1	2	0	1	0	0	0	0	0	2	1	0	0	0	1	0	0	0	0	0	0	1	0
770	0	0	1	0	0	0	2	2	1	1	0	1	2	2	0	0	0	0	2	0	0	0	2	2	0	1	2	2	0	1	1	1	2	0	0	1	0	0	0	1	1	0	0	0	0	1	0	0	0
771	0	0	1	0	0	0	2	1	1	1	0	1	1	1	0	0	1	0	0	2	0	1	2	2	1	0	1	2	0	1	1	0	0	1	0	2	2	0	0	2	0	0	0	0	0	0	0	0	0
772	0	0	1	0	0	0	2	1	0	0	0	0	0	0	0	0	1	1	0	2	0	0	2	2	0	1	2	2	1	1	2	0	1	0	0	2	2	1	1	0	0	0	0	2	0	0	1	0	0
773	0	0	0	0	0	0	1	2	0	0	1	0	1	1	0	0	0	0	2	0	0	0	2	2	0	0	2	2	1	2	0	0	2	1	0	1	2	0	0	0	2	0	0	1	0	0	0	0	1
774	0	0	1	0	0	0	1	1	1	1	0	0	0	0	0	0	2	0	1	1	1	0	2	2	0	1	2	2	0	2	1	1	2	1	0	1	1	0	0	0	2	0	0	1	0	1	0	0	0
775	0	0	1	0	0	0	2	2	0	0	0	0	0	0	0	0	1	1	1	1	1	0	1	1	0	2	2	2	1	2	0	0	1	1	2	2	1	1	0	0	1	0	0	1	0	0	0	0	1
776	0	0	2	0	0	1	2	0	1	1	1	1	0	0	0	0	2	0	1	1	1	1	1	1	0	1	2	2	0	2	0	0	0	1	2	2	2	0	0	1	1	2	2	0	1	1	0	0	0
777	1	0	1	0	0	0	2	0	2	2	0	0	1	0	0	0	2	0	0	2	0	0	1	1	0	1	1	2	2	1	1	0	1	2	0	2	1	0	0	1	1	0	0	0	0	0	0	2	0
778	0	0	1	0	0	0	2	1	0	1	0	1	1	0	0	1	1	0	2	0	1	0	2	2	0	2	1	1	1	1	0	0	0	0	1	2	2	0	1	0	1	0	0	0	0	0	0	0	0
779	1	0	2	0	1	0	1	1	2	2	0	0	1	1	0	0	1	0	0	1	0	1	1	1	0	1	1	1	1	1	1	2	1	0	0	0	0	1	0	0	1	1	1	0	0	0	0	1	1
780	0	0	2	0	0	0	1	2	0	0	0	1	0	0	0	0	0	0	0	2	0	1	2	2	0	1	2	2	0	0	0	0	1	0	0	1	2	0	0	2	0	1	1	0	0	2	0	0	0
781	0	0	2	0	0	1	2	1	0	0	1	1	1	1	0	0	1	0	0	2	0	1	0	1	1	1	0	2	1	1	0	0	0	0	1	2	1	1	0	0	0	1	0	0	0	1	0	1	0
782	1	0	0	0	0	0	2	0	2	2	0	0	1	1	0	0	1	1	0	0	0	0	1	1	0	1	1	2	0	2	0	1	2	1	1	2	2	0	0	2	0	0	0	0	1	0	0	0	0
783	1	0	0	0	0	0	2	0	2	2	0	1	2	1	0	1	1	1	1	0	1	0	1	1	1	2	1	2	2	1	0	1	2	0	0	1	0	0	0	1	1	0	0	0	0	0	0	1	0
784	1	0	2	0	0	1	2	2	1	1	0	1	1	0	0	0	1	1	0	2	0	0	2	2	0	2	2	2	1	1	2	1	0	0	0	2	0	0	0	0	1	1	0	0	1	1	0	0	1
785	0	0	2	0	0	1	1	2	0	0	0	0	0	0	0	0	1	0	0	2	0	0	2	2	0	0	0	2	1	0	1	1	2	0	0	2	1	0	0	2	0	0	0	2	0	2	0	0	1
786	1	0	2	0	0	0	0	2	0	0	1	0	0	0	0	0	1	1	1	1	0	0	2	2	0	1	2	2	0	2	0	1	0	0	0	2	0	0	0	0	2	1	1	0	2	0	0	0	2
787	1	0	2	0	0	1	1	1	1	2	0	2	2	2	0	0	2	2	1	1	1	1	2	2	0	0	2	2	0	1	1	0	1	2	1	1	1	1	0	0	1	0	0	0	0	0	0	0	0
788	0	0	1	0	0	0	2	2	0	0	0	0	1	1	0	0	1	0	0	1	0	0	1	1	0	2	1	1	0	1	0	1	1	0	0	2	2	1	0	1	0	1	1	0	1	1	0	0	0
789	0	0	1	0	0	0	1	1	1	1	1	1	1	0	0	1	1	0	1	1	1	1	1	1	0	0	2	2	0	2	2	1	1	1	0	2	0	0	0	1	1	0	0	0	0	0	0	0	1
790	0	0	1	1	1	1	1	1	1	1	1	0	0	0	0	0	2	2	1	1	1	0	2	2	1	2	1	1	1	1	1	1	2	2	0	1	1	0	0	0	2	0	0	0	1	0	0	1	0
791	0	0	1	0	0	0	2	1	1	1	0	0	0	0	0	0	0	0	0	1	0	1	1	1	1	2	0	2	2	0	0	1	1	0	0	1	2	0	0	0	1	0	0	0	0	0	0	0	0
792	1	0	1	0	0	0	2	2	0	0	0	0	0	0	0	0	2	0	0	2	0	0	1	1	1	0	2	2	1	1	2	0	1	0	0	2	1	1	0	0	1	0	0	0	0	2	0	0	0
793	0	0	2	0	0	0	1	1	1	1	0	0	0	0	0	0	0	0	1	0	1	0	2	2	0	1	1	1	0	1	0	1	1	0	0	1	2	0	0	1	0	0	1	0	1	1	0	0	0
794	1	0	2	0	0	1	1	2	0	1	1	0	0	0	0	0	0	0	1	1	1	0	2	2	1	1	1	2	2	0	1	2	1	0	0	0	2	0	0	1	1	0	0	0	0	0	0	0	0
795	1	0	0	0	0	0	2	1	1	2	0	0	1	1	0	0	2	2	1	1	1	0	2	2	0	2	2	2	0	2	2	0	2	1	0	1	2	0	0	2	0	0	0	0	0	1	0	0	0
796	1	0	1	0	0	0	2	1	1	1	0	1	1	1	0	0	1	0	0	1	0	0	2	2	0	1	1	1	1	1	1	0	2	2	1	1	0	0	0	0	2	0	0	0	0	1	0	0	0
797	0	0	1	0	0	0	1	2	0	1	1	0	0	0	0	0	1	0	1	1	0	0	1	1	1	0	1	2	2	0	1	1	1	0	0	2	1	0	0	0	2	0	0	0	0	1	0	1	0
798	1	0	2	0	0	0	2	1	1	1	0	0	1	1	0	0	0	0	0	2	0	0	2	2	0	1	2	2	1	1	2	0	2	2	2	2	1	0	0	0	2	0	0	1	0	0	0	0	0
799	1	1	0	0	0	0	2	0	2	2	0	0	1	1	0	0	1	2	1	1	1	0	1	1	0	1	1	1	1	1	0	0	1	1	0	2	1	0	1	0	1	0	0	0	2	1	0	0	1
800	1	0	1	0	0	1	2	0	2	2	0	0	0	0	0	0	1	0	0	2	0	0	2	2	0	0	2	2	0	2	0	1	1	1	0	1	1	1	0	0	1	0	1	0	1	1	0	0	1
801	0	0	2	0	0	0	2	2	0	1	0	1	1	1	0	0	1	1	2	0	1	0	2	2	0	0	1	2	2	1	0	1	0	0	0	2	1	0	1	0	1	0	0	0	0	0	0	0	0
802	1	0	1	0	0	0	2	1	0	0	0	0	0	0	0	0	1	1	0	2	0	0	2	2	0	1	2	2	0	2	1	1	1	0	1	2	2	0	1	1	0	1	0	0	0	0	0	0	0
803	0	0	0	0	0	0	2	2	0	1	0	1	1	1	0	0	1	0	1	1	1	1	2	2	0	1	1	1	2	0	1	2	2	0	1	2	1	0	0	0	2	0	1	0	1	1	0	1	0
804	0	0	2	0	0	1	2	2	0	0	0	0	1	1	0	0	1	1	2	0	1	0	2	2	0	1	1	1	1	2	0	0	2	0	0	2	1	0	0	0	2	1	0	0	0	1	0	0	0
805	1	0	2	0	0	1	1	2	0	0	1	0	1	0	0	0	2	2	0	1	0	1	2	2	0	2	0	1	2	0	1	1	2	2	0	2	0	0	0	0	2	0	0	0	0	0	1	0	0
806	0	1	2	0	1	0	2	2	2	2	0	1	2	0	0	1	1	1	0	2	0	0	2	2	0	0	2	2	0	1	1	2	2	1	1	2	1	0	0	2	0	1	1	0	1	1	0	0	0
807	0	0	1	0	0	0	2	0	2	2	0	2	2	0	1	1	1	1	0	2	0	0	2	2	0	1	2	2	0	1	0	0	1	1	1	1	2	0	0	2	0	0	0	0	0	0	0	0	0
808	1	0	1	0	0	0	1	1	1	2	0	0	1	1	0	0	1	1	0	2	0	0	2	2	0	1	1	1	0	1	1	1	1	0	0	1	1	1	0	0	1	0	0	0	0	1	0	0	0
809	0	0	2	0	0	1	1	1	1	1	1	0	0	0	0	0	0	0	0	0	0	0	2	2	1	1	0	1	2	0	0	0	1	0	0	1	0	0	0	0	1	0	0	0	1	0	0	0	1
810	1	0	1	0	0	1	2	2	0	0	0	1	2	2	0	0	2	2	0	2	0	0	2	2	0	1	1	1	1	1	1	0	2	1	1	2	1	0	1	0	1	1	1	0	0	2	0	0	1
811	0	0	1	0	0	0	1	2	1	1	1	1	2	2	0	0	1	0	1	1	0	1	2	2	1	1	1	1	1	1	0	1	2	0	0	2	0	1	0	0	1	0	0	0	1	1	0	1	0
812	0	0	0	0	0	0	2	1	1	1	0	0	0	0	0	0	0	0	0	2	0	0	2	2	0	2	2	2	0	2	0	2	2	0	0	2	2	0	0	1	1	0	0	0	1	0	0	0	0
813	0	0	1	0	0	0	1	1	1	1	0	0	0	0	0	0	1	1	2	0	1	0	1	1	0	1	1	1	0	1	0	0	1	0	0	1	2	0	0	2	0	0	0	0	0	1	0	0	0
814	0	0	2	0	0	0	1	2	0	0	1	0	0	0	0	0	1	0	1	1	0	1	2	2	0	0	2	2	2	2	0	0	2	1	1	1	1	1	1	0	1	0	0	0	0	1	0	0	1
815	1	0	1	0	0	0	2	1	1	1	0	1	1	0	0	0	1	0	1	1	1	0	1	1	0	0	2	2	0	1	1	2	2	0	0	1	2	0	0	2	0	0	0	0	1	0	0	0	0
816	1	0	0	0	0	0	2	1	1	2	0	0	0	0	0	0	0	0	1	1	1	0	2	2	0	2	2	2	1	2	0	0	1	0	0	1	1	0	0	0	2	0	0	0	0	0	0	0	0
817	1	0	1	0	0	0	2	1	1	1	0	1	2	2	0	0	1	1	2	0	1	0	1	1	0	0	0	1	0	0	0	0	0	0	1	2	2	0	1	1	0	0	0	0	0	1	0	0	0
818	0	0	2	0	0	0	1	2	0	1	1	0	1	1	0	0	1	0	0	1	0	1	2	2	0	0	2	2	0	2	1	1	2	1	0	1	1	0	0	0	1	0	0	0	0	0	0	0	0
819	0	0	2	0	0	0	1	1	1	1	1	0	0	0	0	0	1	1	2	0	1	1	2	2	0	1	2	2	0	0	0	0	1	1	1	2	0	0	0	0	1	0	0	0	0	0	0	0	0
820	1	0	1	0	0	1	1	2	0	1	1	0	1	1	0	0	2	0	1	1	1	0	2	2	0	2	1	1	1	1	0	0	1	2	0	2	2	0	0	2	0	0	0	0	0	1	0	1	0
821	0	0	1	0	0	1	1	2	0	0	0	1	2	0	0	1	0	0	1	1	1	0	1	1	0	1	2	2	0	2	1	0	2	1	1	1	1	0	0	1	1	1	0	0	0	1	0	0	1
822	0	0	1	0	0	1	1	0	2	2	0	1	2	1	0	0	0	0	0	1	0	0	1	2	0	1	1	2	2	2	0	0	2	1	1	1	1	0	1	0	1	0	0	0	0	0	0	0	0
823	1	0	2	0	0	1	2	2	0	0	0	0	0	0	0	0	1	0	0	1	0	0	2	2	0	1	2	2	0	1	1	1	1	2	1	2	1	0	0	2	0	0	0	0	0	2	0	0	0
824	0	0	1	0	0	1	1	2	0	1	1	0	2	2	0	0	1	0	0	2	0	0	2	2	0	1	2	2	0	2	0	1	2	1	0	1	2	1	1	1	0	0	1	0	1	1	0	0	0
825	0	0	1	0	0	0	1	2	0	0	0	1	1	1	0	0	1	0	1	1	0	1	1	1	1	2	1	1	2	0	0	0	0	1	1	2	1	0	0	1	1	1	1	0	0	2	0	0	0
826	1	0	0	0	0	0	2	2	1	2	0	1	1	0	0	1	0	0	1	1	1	1	2	2	0	0	2	2	1	2	0	1	2	0	0	2	1	0	1	0	1	0	0	1	2	0	0	1	0
827	1	0	2	0	0	1	2	2	1	1	0	1	2	2	0	0	1	0	0	1	0	0	1	1	0	2	2	2	0	2	0	0	1	1	1	1	2	0	0	2	0	1	0	0	0	1	0	0	0
828	1	0	1	0	0	0	2	1	2	2	0	1	2	2	0	0	0	0	1	0	0	0	2	2	0	1	2	2	0	2	1	0	0	0	0	2	0	0	0	1	0	1	1	0	1	2	0	0	1
829	0	0	2	0	0	2	2	2	0	1	0	0	1	1	0	0	1	1	1	1	1	1	2	2	0	0	2	0	1	0	0	1	1	0	0	2	0	1	0	0	1	0	0	0	0	0	0	0	0
830	0	1	2	0	1	0	1	2	0	0	1	0	1	1	0	0	2	0	0	2	0	1	1	1	1	0	2	2	1	1	1	0	1	1	0	0	0	0	0	0	2	0	0	1	0	0	0	0	0
831	1	0	1	0	0	0	2	2	1	1	0	0	0	0	0	0	1	2	0	2	0	1	2	2	0	2	0	2	1	0	0	0	1	0	0	1	1	0	1	0	0	1	1	0	0	1	0	2	0
832	0	0	2	0	0	2	2	0	2	2	0	1	1	0	0	0	1	0	1	1	1	0	2	2	0	1	0	2	1	0	1	1	2	0	0	1	1	0	0	1	1	1	1	0	1	1	0	0	0
833	0	0	2	0	0	0	2	0	1	1	0	0	0	0	0	0	1	1	1	1	0	1	2	2	0	2	1	2	1	0	0	1	2	0	0	1	1	0	1	0	0	1	1	0	1	1	0	1	0
834	0	0	2	0	0	1	2	2	0	0	0	1	1	0	0	0	0	0	0	2	1	1	1	2	0	1	1	1	0	1	1	1	2	1	0	2	2	0	0	1	1	1	1	1	1	2	0	0	0
835	1	0	1	0	0	0	2	1	1	1	0	0	0	0	0	0	0	0	0	2	0	0	1	1	1	0	2	2	0	2	0	0	1	0	0	1	2	1	1	0	1	0	0	0	0	1	0	0	1
836	1	0	0	0	0	0	2	0	1	1	1	1	1	0	0	1	0	0	0	1	0	0	2	2	0	1	2	2	1	1	2	1	2	0	0	1	2	0	0	2	0	0	0	0	0	0	0	0	0
837	0	0	0	0	0	0	1	0	2	2	0	1	1	0	0	1	1	0	1	1	0	1	2	2	0	1	1	1	1	1	0	0	1	1	0	2	1	0	0	1	1	0	0	0	0	0	0	1	0
838	1	0	2	0	0	1	0	1	1	1	1	1	0	0	0	0	1	1	0	2	0	1	2	2	0	0	2	2	1	1	0	0	1	0	0	2	2	1	0	1	1	0	1	0	0	1	0	0	0
839	0	0	2	0	0	0	2	0	1	1	0	1	2	1	0	0	1	0	0	2	0	1	2	2	0	0	1	2	2	0	1	1	1	1	1	2	2	0	0	2	0	1	0	0	0	1	0	0	0
840	1	0	1	0	0	0	2	1	1	1	0	0	0	0	0	0	1	1	1	1	1	0	2	2	0	0	1	2	0	2	0	2	1	0	1	2	1	1	0	0	0	0	0	0	0	0	0	0	0
841	1	0	2	0	0	1	2	1	1	1	1	0	0	0	0	0	1	0	1	1	1	0	2	2	0	1	2	2	1	1	0	1	2	1	1	2	1	0	0	2	0	0	0	0	1	0	0	0	1
842	1	0	1	0	0	0	2	1	2	2	0	0	0	0	0	0	1	1	0	2	0	0	2	2	0	2	1	1	0	1	1	1	2	0	1	1	1	0	1	0	1	0	0	0	0	1	0	0	0
843	0	0	2	0	0	0	1	1	1	2	0	0	0	0	0	0	2	1	0	1	0	0	1	1	2	2	1	1	1	1	0	1	1	0	0	2	1	0	0	1	0	1	1	0	0	0	0	1	0
844	0	0	1	0	0	0	2	0	2	2	0	0	0	0	0	0	0	0	0	2	0	0	2	2	0	0	1	2	1	1	0	0	1	0	0	1	1	1	0	0	1	0	0	0	0	0	0	0	1
845	1	0	2	0	0	0	1	1	1	1	1	1	1	0	0	0	2	1	1	1	1	1	2	2	0	1	0	1	0	1	0	1	2	0	0	1	2	0	0	0	2	0	0	0	0	0	0	0	0
846	1	0	2	0	0	0	2	2	1	1	1	1	0	0	0	0	0	0	2	0	0	0	1	1	1	0	0	1	0	1	0	1	2	2	0	1	1	0	0	1	1	0	1	0	1	1	0	0	0
847	1	1	1	0	0	1	1	2	0	0	1	0	1	0	0	0	1	1	0	2	0	1	2	2	0	0	1	1	1	2	0	1	1	1	0	1	0	0	0	1	1	0	0	1	0	1	0	1	0
848	0	0	1	0	0	1	1	1	1	1	1	1	1	1	0	0	1	2	1	1	1	1	2	2	0	1	0	1	0	1	0	0	2	0	0	2	1	0	0	1	1	1	1	0	1	0	0	0	0
849	0	0	0	0	0	0	2	2	1	1	0	0	1	1	0	0	0	0	1	1	1	1	2	2	0	1	1	0	2	0	0	1	2	0	0	2	0	0	0	0	1	0	0	0	0	0	0	0	0
850	0	0	1	0	0	0	1	2	0	0	2	1	2	1	0	0	0	0	1	1	1	2	0	1	1	1	1	2	0	1	0	0	0	0	0	2	1	0	0	1	1	1	0	0	1	1	0	0	2
851	1	0	1	0	0	0	1	1	1	1	0	1	1	0	0	1	0	0	2	0	0	1	2	2	0	1	0	1	0	1	0	0	1	0	0	1	1	1	1	0	0	0	0	0	0	1	0	0	0
852	1	0	1	0	0	1	2	2	0	1	0	1	1	0	0	0	2	1	1	1	0	1	2	2	0	0	2	2	1	1	2	0	2	1	0	1	1	0	0	0	2	0	0	0	0	0	0	1	0
853	1	0	2	0	0	0	2	0	1	1	1	0	2	2	0	0	2	2	1	1	1	1	2	2	0	1	2	2	1	1	2	0	2	0	0	2	1	0	0	1	1	1	1	0	1	0	0	0	0
854	1	0	2	0	0	1	2	0	2	2	0	0	1	1	0	0	1	0	1	1	1	0	2	2	0	1	2	0	1	0	0	2	2	0	1	2	2	0	0	0	1	0	0	0	1	0	0	1	0
855	1	1	1	0	0	0	2	1	0	0	0	1	2	1	0	0	0	0	2	0	0	0	1	1	0	1	1	1	1	1	0	0	1	1	0	2	0	1	0	0	1	1	1	0	1	0	0	0	0
856	0	0	2	0	0	0	2	2	1	1	1	1	2	1	0	0	0	0	0	2	1	1	2	2	0	2	2	2	1	2	0	0	2	1	0	1	0	0	0	0	1	0	0	0	0	0	0	0	0
857	0	0	1	0	0	0	2	0	1	1	0	1	2	1	0	0	0	0	0	2	0	0	2	2	0	2	2	2	0	2	1	0	1	2	1	1	1	1	0	0	1	0	0	0	0	0	0	1	1
858	0	0	2	0	0	2	2	2	0	1	0	0	0	0	0	0	1	1	0	2	0	1	1	2	0	0	2	2	0	2	1	1	2	0	0	2	1	0	0	1	1	1	1	0	0	1	0	0	0
859	1	0	0	0	0	0	2	0	2	2	0	1	1	0	0	1	0	0	2	0	0	0	0	0	0	0	0	1	2	0	0	1	1	1	1	1	2	0	0	1	1	1	1	0	1	0	0	0	0
860	0	0	0	0	0	0	2	1	1	1	0	1	0	0	0	0	1	0	1	1	1	1	2	2	0	2	2	2	1	1	2	0	1	0	0	2	2	1	0	0	0	0	0	0	0	1	0	0	0
861	1	0	2	0	0	1	1	2	0	0	1	0	1	1	0	0	1	0	0	1	0	1	2	2	0	1	2	2	0	1	1	2	1	0	0	2	2	1	0	1	1	0	0	0	1	0	0	0	1
862	1	0	2	0	0	1	1	2	0	0	1	0	0	0	0	0	1	0	1	1	0	0	2	2	0	2	0	1	2	0	1	1	1	0	0	2	2	1	0	1	0	0	0	0	0	1	0	2	0
863	0	0	1	0	0	0	2	0	2	2	0	1	1	0	0	1	1	0	1	1	1	0	2	2	0	2	1	0	2	0	0	2	1	0	0	1	1	1	0	0	1	0	0	1	2	0	0	0	0
864	1	0	1	0	0	0	2	1	1	1	0	0	0	0	0	0	1	0	1	1	0	0	2	2	1	0	1	1	2	1	0	0	2	1	1	1	0	0	0	1	0	0	0	1	0	0	0	1	0
865	0	0	1	0	0	0	1	1	0	0	1	0	0	0	0	0	1	1	1	1	0	1	2	2	0	2	1	1	0	1	0	1	2	0	0	2	1	0	0	0	1	1	1	0	0	2	0	0	0
866	1	0	0	0	0	0	1	2	0	0	1	1	0	0	0	0	1	0	0	2	0	0	2	2	0	1	0	1	1	1	0	1	2	0	0	2	2	1	1	0	0	0	0	0	0	0	0	0	0
867	0	0	2	0	0	1	1	2	0	0	1	0	0	0	0	0	2	0	0	2	0	0	2	2	0	2	1	1	1	1	0	0	2	1	0	2	2	0	0	0	1	0	0	0	0	0	0	0	0
868	1	0	2	0	0	0	2	2	1	1	1	0	0	0	0	0	1	1	0	2	0	0	2	2	1	2	2	2	0	1	1	1	1	0	0	2	1	0	0	1	1	0	1	0	1	1	0	0	0
869	1	0	1	0	0	0	1	1	1	1	1	0	0	0	0	0	2	1	0	2	0	0	0	2	0	1	2	2	0	2	0	0	0	0	0	2	1	0	1	0	1	0	0	0	1	0	0	1	0
870	1	0	0	0	0	0	2	1	1	1	0	0	1	1	0	0	2	2	1	1	1	0	2	2	0	1	1	1	1	1	0	1	0	0	0	2	1	0	0	1	1	0	0	0	0	1	0	0	0
871	0	0	1	0	0	0	2	2	0	1	0	1	1	0	0	1	1	1	1	1	0	1	2	2	0	0	0	1	0	0	0	1	1	0	1	2	1	0	0	1	1	0	0	0	1	0	0	1	0
872	1	0	1	0	0	0	1	2	0	0	1	0	0	0	0	0	2	2	1	1	1	0	2	2	0	1	2	2	1	2	0	0	1	0	0	2	1	1	0	0	0	0	0	0	0	0	0	0	0
873	1	1	2	0	0	0	2	2	0	0	0	0	1	1	0	0	1	1	1	1	1	0	2	2	0	1	2	2	0	2	0	0	2	1	1	1	0	0	0	0	2	0	0	0	0	0	0	1	0
874	1	0	0	0	0	0	1	2	0	0	1	0	2	2	0	0	0	0	1	1	1	0	2	2	0	2	1	2	0	1	1	0	2	0	0	2	0	0	0	1	1	0	0	1	2	0	0	0	0
875	1	0	2	0	0	1	2	1	1	2	0	0	0	0	0	0	1	0	1	1	0	0	2	2	0	1	1	2	0	1	1	1	2	0	0	1	2	1	1	0	1	1	0	0	1	1	0	1	0
876	1	0	1	0	0	1	2	2	0	0	0	1	1	0	0	0	2	1	0	2	0	1	2	2	1	0	2	2	0	0	0	0	1	0	0	2	0	0	0	0	2	0	0	0	0	0	0	1	0
877	1	0	2	0	0	0	1	2	0	0	1	0	1	1	0	0	1	1	1	1	0	0	2	2	0	1	2	2	0	2	0	0	0	0	0	1	2	0	1	0	1	0	0	0	0	0	0	1	1
878	0	0	1	0	0	1	2	2	0	0	0	0	0	0	0	0	1	1	1	1	1	0	1	1	1	1	1	1	1	1	0	0	1	0	0	2	1	0	0	0	2	0	0	0	0	1	0	0	0
879	0	0	1	0	0	0	1	1	1	2	0	0	1	1	0	0	1	0	1	1	1	1	1	1	1	1	2	2	0	2	1	1	2	0	0	1	2	0	0	2	0	1	0	0	0	1	0	0	0
880	1	0	1	0	0	0	2	2	1	1	0	0	1	1	0	0	2	1	0	2	1	0	1	1	2	2	1	1	1	1	1	1	2	0	0	0	1	1	0	0	1	0	0	0	0	0	0	0	0
881	0	0	1	0	0	0	2	2	1	1	0	0	0	0	0	0	1	0	1	1	1	0	2	2	0	1	0	1	0	0	1	1	2	0	0	1	2	0	0	0	1	0	0	1	0	1	0	0	0
882	0	1	2	0	0	0	1	1	2	2	0	1	1	0	0	1	1	0	0	2	0	0	2	2	0	1	1	0	1	0	0	0	2	0	0	1	0	0	0	0	2	0	0	0	0	1	0	0	0
883	1	0	1	0	0	0	2	1	1	1	0	0	0	0	0	0	2	1	2	0	1	1	2	2	0	2	0	1	2	0	1	0	2	1	1	2	2	1	1	0	0	0	0	0	1	1	0	0	0
884	0	0	0	0	0	0	2	2	0	1	0	0	1	1	0	0	0	0	1	1	1	0	2	2	0	0	1	2	1	1	1	1	2	1	0	1	2	0	0	2	0	0	0	0	0	0	0	0	0
885	0	0	1	0	0	0	1	1	1	1	0	1	2	2	0	0	1	1	1	1	0	0	1	1	0	1	2	2	0	2	1	1	2	1	1	2	2	0	1	0	1	0	0	0	0	0	0	0	1
886	0	0	0	0	0	0	1	1	1	1	1	0	0	0	0	0	0	0	0	2	0	1	0	0	1	1	2	2	0	2	0	0	1	0	0	2	0	0	0	1	1	0	0	1	0	0	0	0	0
887	1	0	1	0	0	0	2	0	2	2	0	0	0	0	0	0	0	0	2	0	1	0	2	2	0	1	2	2	0	2	0	0	0	0	0	2	1	0	1	0	1	1	1	0	1	0	0	0	0
888	1	1	1	0	0	0	1	1	1	1	1	0	1	1	0	0	2	1	0	2	0	0	1	1	1	1	1	0	2	0	0	0	2	0	0	2	1	1	0	0	2	0	0	0	0	0	0	0	0
889	0	0	2	0	0	0	0	2	0	0	1	0	2	1	0	0	1	1	0	2	0	1	2	2	0	1	1	2	1	1	0	1	1	1	1	2	2	0	0	1	1	0	0	0	0	0	0	2	0
890	0	0	2	0	0	1	2	2	0	0	0	1	2	1	0	0	0	0	1	1	1	0	2	2	0	0	0	1	1	1	0	1	2	1	0	2	1	0	1	0	1	0	0	0	0	0	0	0	0
891	0	0	2	0	0	1	2	0	2	2	0	0	0	0	0	0	2	1	0	2	0	2	1	1	1	1	2	2	0	2	1	1	1	1	0	2	1	1	0	0	1	1	0	0	2	1	0	0	0
892	1	0	2	0	0	0	2	1	1	1	0	0	1	1	0	0	1	0	1	1	0	0	2	2	0	0	1	2	1	1	0	0	0	0	1	2	0	0	0	0	1	0	0	0	0	1	0	0	0
893	1	0	0	0	0	0	1	0	2	2	0	0	0	0	0	0	2	2	1	1	1	0	0	0	0	1	1	1	2	1	0	0	2	2	1	2	2	0	0	2	0	0	0	0	1	1	0	0	0
894	0	0	0	0	0	0	2	0	1	1	0	1	0	0	0	0	2	1	0	2	0	1	1	1	1	1	2	1	1	1	0	2	2	0	0	1	2	1	1	0	0	0	0	0	0	0	0	0	1
895	0	0	1	0	0	0	2	2	0	0	0	0	0	0	0	0	1	0	1	1	0	0	2	2	0	0	2	2	0	2	0	0	1	1	1	2	2	0	1	1	0	0	0	0	1	0	0	1	0
896	0	0	2	0	0	0	2	2	1	1	0	0	1	0	1	0	2	0	0	2	0	0	2	2	0	1	1	2	1	1	0	0	1	1	0	2	0	0	0	0	2	0	0	0	0	0	0	0	0
897	0	0	0	0	0	0	2	2	0	0	0	1	1	0	0	1	1	1	1	1	1	1	1	1	1	2	2	2	1	1	1	0	2	1	0	2	2	1	0	1	0	0	0	1	2	0	0	0	0
898	0	0	1	0	0	1	2	1	0	0	0	0	1	1	0	0	1	0	1	1	1	1	1	2	0	0	0	2	2	0	0	0	1	0	0	2	1	0	0	1	1	0	0	0	0	0	0	0	1
899	0	0	1	0	0	0	2	1	0	0	0	0	1	1	0	0	2	0	0	2	0	0	1	1	1	1	2	2	0	2	1	1	1	0	0	2	2	0	0	2	0	0	0	0	1	1	0	0	1
900	0	0	2	0	0	0	2	2	0	0	0	0	0	0	0	0	1	1	2	0	2	1	1	1	1	0	1	2	1	1	1	2	2	0	0	1	2	0	1	1	0	1	1	0	1	0	0	0	1
901	1	0	1	0	0	0	2	2	0	1	0	0	1	1	0	0	1	1	1	0	1	0	2	2	0	1	2	2	0	2	0	1	2	0	0	2	0	0	0	0	2	0	0	1	1	0	0	0	0
902	0	0	1	0	0	1	1	2	0	0	1	1	2	1	0	1	1	0	0	1	0	0	1	1	1	2	2	2	0	2	1	0	1	0	0	2	1	1	0	0	1	0	0	0	0	1	0	1	0
903	0	0	1	1	1	1	2	1	0	0	0	1	0	0	0	0	1	0	1	1	0	1	2	2	0	1	2	2	0	1	0	0	0	0	0	1	2	0	0	0	1	0	0	1	0	0	0	1	0
904	0	0	2	0	0	1	1	0	2	2	0	0	1	1	0	0	0	0	1	1	1	1	2	2	1	1	1	1	1	1	0	0	2	1	0	1	2	0	0	1	1	1	1	0	1	2	0	1	0
905	1	0	0	0	0	0	1	2	0	0	1	1	1	0	0	1	0	0	1	1	1	1	0	1	1	0	2	2	0	2	0	0	0	0	1	2	2	0	0	2	0	1	1	0	1	0	0	0	0
906	0	0	1	0	0	0	2	2	0	1	0	0	2	1	0	0	0	0	0	2	0	0	2	2	0	1	2	2	0	0	0	0	0	0	0	2	1	1	0	0	1	0	0	0	0	0	0	0	0
907	1	0	2	0	0	1	1	1	2	2	0	0	0	0	0	1	2	1	0	2	0	0	2	2	0	2	0	1	0	0	0	0	2	1	1	1	1	0	0	0	2	1	1	0	1	2	0	0	0
908	0	0	2	0	0	0	2	2	0	0	1	0	0	0	0	0	1	1	0	1	0	0	1	1	0	0	1	1	2	1	0	0	2	1	1	1	1	0	0	0	1	0	0	0	0	0	1	0	0
909	0	0	1	0	0	0	2	2	0	1	0	0	1	1	0	0	1	1	0	1	0	1	2	2	0	1	1	2	0	2	0	2	1	1	1	2	1	0	0	1	0	1	0	0	1	1	0	0	1
910	1	0	0	0	0	0	1	2	0	2	0	0	0	0	0	0	1	0	0	2	0	0	2	2	0	2	1	2	1	1	1	1	1	0	0	2	1	1	0	0	1	0	0	0	0	0	0	1	0
911	0	0	1	0	0	1	2	2	0	0	0	0	1	1	0	0	2	2	1	1	1	1	1	1	0	0	2	2	0	2	2	0	1	1	0	2	2	1	0	1	1	1	0	0	1	1	0	0	0
912	0	0	0	0	1	0	0	1	1	1	1	0	1	1	0	0	1	1	1	1	0	0	2	2	0	1	1	2	0	1	1	2	1	0	0	0	1	1	0	0	0	0	0	0	0	0	0	0	0
913	1	0	1	0	0	0	1	2	0	0	1	0	1	1	0	0	2	2	1	1	1	0	2	2	0	1	2	2	0	2	1	1	1	0	0	1	1	1	0	0	1	0	0	0	0	0	0	0	1
914	0	0	1	0	0	0	2	1	1	1	0	0	1	1	0	0	0	0	1	1	1	0	2	2	0	1	2	2	1	1	2	0	2	1	1	1	0	0	0	0	1	1	0	0	0	1	0	0	1
915	1	0	0	0	0	0	2	2	0	0	1	1	2	1	0	0	2	0	0	2	0	0	2	2	0	2	2	2	1	2	0	1	2	0	0	2	1	0	0	0	1	0	0	0	0	0	0	0	1
916	0	1	1	0	0	0	2	1	0	0	0	0	0	0	0	0	1	1	0	2	0	1	2	2	0	0	1	2	1	1	0	1	1	0	0	1	1	0	0	0	1	0	0	0	0	0	0	0	0
917	1	0	1	0	0	0	0	2	0	0	2	1	1	0	0	1	2	0	0	2	0	1	1	2	0	0	1	1	2	0	1	1	2	1	0	2	2	0	0	2	0	0	0	0	0	0	0	0	0
918	0	0	0	0	0	0	2	2	0	1	0	1	1	0	0	1	2	2	0	2	0	1	2	2	0	1	2	2	0	2	0	0	0	0	0	1	0	0	0	1	1	1	1	0	1	0	0	0	0
919	1	0	1	0	0	0	2	1	1	2	0	0	0	0	0	0	2	0	1	1	1	0	1	1	1	2	2	2	1	1	1	1	1	0	0	2	2	1	0	0	0	1	1	0	1	0	0	0	0
920	0	0	2	0	0	1	2	0	2	2	0	0	0	0	0	0	1	1	1	0	1	0	2	2	0	2	0	1	0	1	0	1	2	0	0	2	1	0	0	1	1	0	0	0	1	1	0	0	0
921	1	0	2	0	0	0	1	1	1	2	0	0	0	0	0	0	0	0	0	1	0	0	2	2	1	1	1	2	2	1	0	0	1	0	0	1	1	0	0	0	2	0	0	0	1	1	0	0	0
922	0	0	1	0	0	0	1	1	1	1	1	1	2	2	0	0	1	1	0	2	0	0	1	2	0	1	1	1	1	1	1	2	1	0	0	0	2	0	0	1	0	1	1	0	1	1	0	0	0
923	1	0	1	0	0	0	2	2	0	1	0	0	0	0	0	0	1	0	1	1	1	2	1	1	1	1	0	2	0	1	0	0	0	1	1	1	0	0	0	0	1	0	0	0	0	0	0	0	0
924	0	0	0	0	0	0	1	2	0	0	1	0	0	0	0	0	1	1	1	1	1	0	1	1	0	1	1	2	1	1	0	0	2	0	0	1	0	1	0	0	1	1	0	0	0	1	0	0	0
925	0	0	0	0	0	0	1	2	0	1	0	0	0	0	0	0	0	0	0	2	0	0	1	1	0	1	1	2	0	1	2	1	1	0	1	1	2	0	0	1	0	0	0	0	0	2	0	0	0
926	0	0	0	0	1	0	1	2	0	1	1	0	1	1	0	0	0	0	0	1	0	1	2	2	0	0	2	2	1	1	1	0	2	1	0	1	0	1	0	0	1	0	1	0	1	0	0	0	0
927	1	0	2	0	0	1	2	1	1	2	0	0	0	0	0	0	1	0	0	1	0	1	2	2	0	1	2	2	1	1	1	1	2	1	0	2	1	0	0	1	1	0	0	0	1	0	0	0	0
928	0	0	1	0	0	0	1	2	0	0	2	0	0	0	0	0	1	1	0	2	0	0	2	2	0	1	2	2	0	1	1	0	2	0	0	2	2	1	0	0	1	1	0	0	0	0	0	0	0
929	1	0	2	0	0	0	1	2	0	0	1	0	0	0	0	0	0	0	0	2	0	0	2	2	0	0	1	0	2	0	0	2	2	0	0	1	2	1	0	0	0	0	0	0	0	0	0	1	0
930	0	0	2	0	0	0	1	2	0	0	1	0	0	0	0	0	0	0	0	2	0	1	2	2	0	2	2	2	0	1	1	1	1	1	1	1	2	0	0	1	1	2	2	0	1	1	0	0	1
931	0	0	1	0	0	1	2	2	0	1	0	0	1	1	0	0	1	1	0	1	0	1	2	2	1	0	0	1	1	1	0	1	2	0	0	2	2	0	0	2	0	1	1	0	0	1	0	0	0
932	0	0	0	0	0	0	2	0	1	1	1	0	2	2	0	0	1	1	1	0	0	0	1	1	1	2	1	2	1	1	1	0	1	1	0	2	1	0	0	0	2	0	0	1	0	0	0	0	0
933	0	0	1	0	0	0	2	2	1	1	0	0	0	0	0	1	2	1	0	2	0	0	2	2	0	1	1	1	1	1	0	0	2	1	1	1	2	1	0	1	1	0	0	1	1	1	0	1	0
934	0	0	0	0	0	0	2	1	1	2	0	0	2	1	0	0	2	1	0	2	0	0	2	2	1	0	2	2	0	0	0	2	1	0	1	2	1	0	0	1	1	0	0	0	1	1	0	0	0
935	0	0	1	0	0	1	1	2	0	0	1	1	1	0	0	1	1	1	0	1	0	1	2	2	0	0	1	2	1	1	0	0	2	2	2	2	0	0	0	0	1	0	0	0	1	1	0	0	0
936	0	0	2	0	0	0	2	1	1	1	0	0	0	0	0	0	1	1	0	2	0	0	2	2	0	1	1	2	1	1	1	1	0	0	0	2	2	0	0	1	0	1	1	0	0	1	0	0	0
937	0	0	1	0	0	0	1	2	0	1	1	0	0	0	0	0	1	1	2	0	2	0	2	2	1	1	0	0	1	1	0	0	1	1	0	2	0	0	0	0	2	0	0	0	1	0	0	0	0
938	1	0	1	0	0	0	2	2	0	0	1	1	1	0	0	1	0	0	0	1	0	1	2	2	0	0	1	1	1	1	0	0	1	1	1	2	1	1	0	0	0	1	1	0	0	0	0	0	0
939	0	0	0	0	0	0	2	2	0	1	0	1	1	0	0	1	2	1	0	2	0	1	2	2	0	1	2	2	0	2	0	1	1	1	1	2	2	1	1	0	1	0	0	0	0	1	0	1	0
940	1	0	0	0	0	0	2	1	1	1	0	1	2	2	0	0	1	0	1	1	1	0	2	2	0	1	1	1	1	1	1	0	0	0	0	2	1	0	0	1	1	0	0	0	0	1	0	0	1
941	1	0	1	0	0	0	1	2	1	1	0	0	0	0	0	0	2	1	0	2	0	0	2	2	0	0	1	2	2	2	0	0	2	1	1	1	1	0	0	0	0	0	0	0	0	0	0	1	0
942	1	1	1	0	0	0	2	2	2	2	0	0	0	0	0	0	2	2	0	2	0	0	2	2	2	1	2	2	0	0	0	1	2	1	0	1	2	0	0	2	0	0	0	0	0	0	0	0	0
943	0	0	0	0	0	0	1	2	0	0	0	0	0	0	0	1	0	0	1	1	1	0	2	2	0	1	2	2	1	1	2	2	2	0	0	0	0	0	0	1	1	0	0	0	1	0	0	1	0
944	1	0	2	0	0	2	2	1	1	2	0	0	0	0	0	0	1	1	2	0	1	0	2	2	0	0	2	2	0	1	1	0	2	0	0	1	0	1	0	0	1	0	0	1	0	0	0	0	0
945	0	0	2	0	0	1	1	2	0	0	1	0	0	0	0	0	1	1	1	1	0	0	2	2	1	1	1	1	1	0	0	0	1	0	0	1	0	0	0	0	1	1	1	0	1	0	0	0	0
946	0	1	2	0	0	0	1	1	1	1	1	1	1	1	0	0	2	1	1	1	1	1	2	2	0	0	1	2	1	2	0	1	0	0	0	1	1	0	0	0	2	0	0	0	0	1	0	1	0
947	1	1	1	0	0	1	2	2	0	0	1	1	1	1	0	0	0	0	2	0	0	1	2	2	0	0	1	2	0	2	0	2	2	0	1	2	0	0	0	0	2	1	1	1	1	2	0	0	0
948	1	0	2	0	0	0	1	1	1	1	0	0	0	0	0	0	0	0	2	0	0	1	2	2	0	0	1	2	1	1	0	0	1	0	0	1	0	1	0	0	1	0	0	0	1	0	0	0	0
949	0	0	2	0	0	1	2	0	2	2	0	0	2	1	0	0	2	1	0	2	0	0	1	1	1	1	2	2	0	1	0	1	1	0	0	2	1	0	0	2	0	0	1	0	1	0	0	0	0
950	1	0	0	0	0	0	2	1	1	1	0	2	2	1	0	1	1	1	1	1	1	2	0	1	1	1	2	2	0	2	0	1	1	1	2	2	1	0	0	2	0	0	0	0	0	2	0	0	0
951	1	0	1	0	0	0	1	1	1	1	0	2	2	2	0	0	0	0	0	2	0	0	2	2	1	2	2	2	1	1	1	0	1	2	1	1	1	0	0	0	2	0	0	0	0	1	0	0	0
952	0	0	1	0	0	1	2	1	1	2	0	1	2	1	1	0	1	0	0	2	0	1	2	2	0	1	2	2	1	1	1	0	1	1	0	2	2	1	0	0	0	0	0	1	0	0	0	0	0
953	0	0	1	0	0	0	2	0	2	2	0	1	1	0	0	1	1	1	0	1	0	0	2	2	1	1	2	2	0	1	0	1	2	0	0	2	0	0	0	0	2	2	2	0	1	1	0	0	0
954	0	0	2	0	0	0	1	2	0	0	0	0	0	0	0	0	2	1	0	2	0	1	2	2	0	0	2	2	1	2	0	2	1	0	1	2	2	0	0	1	1	0	0	0	1	0	0	0	0
955	0	0	1	0	0	0	1	1	1	1	1	0	1	1	0	0	1	1	1	1	0	0	2	2	1	0	2	2	0	2	1	0	1	0	0	2	1	0	1	0	1	0	0	0	0	1	0	0	0
956	0	0	2	0	0	0	1	1	0	0	1	0	1	0	0	0	1	0	0	2	0	0	1	1	1	1	2	2	0	2	0	0	1	1	0	2	2	0	0	1	1	0	0	0	0	0	0	0	0
957	0	0	2	0	0	1	1	2	0	1	1	1	1	0	0	1	2	2	0	2	0	0	1	2	1	0	0	1	0	1	0	1	1	1	0	1	2	0	0	0	1	0	0	0	0	0	0	0	0
958	1	0	1	0	0	0	1	2	0	0	0	0	0	0	0	0	0	0	1	1	1	0	2	2	0	1	0	2	1	1	0	1	2	1	1	2	1	0	0	0	1	0	0	0	0	0	0	0	1
959	0	0	2	0	1	0	1	1	1	1	1	1	1	1	0	0	1	1	0	2	0	0	2	2	1	2	1	1	1	1	0	2	2	0	0	1	1	0	0	0	0	1	1	0	0	1	0	1	0
960	0	0	1	0	0	0	1	2	0	1	1	2	1	1	0	0	2	2	1	1	1	0	2	2	0	2	1	2	2	1	1	1	1	0	0	1	2	1	0	1	0	0	0	0	0	1	0	0	0
961	1	0	1	0	0	0	1	2	0	0	1	0	0	0	0	0	0	0	0	1	0	1	2	2	0	0	1	1	2	1	0	0	1	1	0	2	2	1	1	0	1	1	1	0	1	0	0	0	0
962	1	0	1	1	1	1	2	0	2	2	0	1	0	0	0	0	1	1	0	2	0	0	2	2	0	1	2	2	0	2	0	0	0	0	0	2	1	0	0	1	1	0	0	0	0	0	0	0	0
963	1	1	1	0	0	0	2	2	0	0	1	0	0	0	0	0	2	1	1	1	0	1	0	1	0	0	2	2	0	2	1	0	1	1	1	2	1	1	0	0	0	0	1	0	1	1	0	0	1
964	0	0	2	0	0	1	2	1	1	1	0	0	2	0	1	0	1	0	0	1	0	0	2	2	0	2	1	1	1	1	0	1	1	0	0	1	2	1	1	1	0	0	1	0	1	1	0	0	0
965	1	0	0	0	0	0	1	1	1	1	1	1	0	0	0	0	1	0	1	1	0	0	2	2	0	1	2	2	1	2	0	0	1	0	0	1	1	0	0	0	1	0	0	1	0	0	0	1	0
966	1	0	1	0	0	0	2	2	0	0	0	0	1	1	0	0	0	0	2	0	0	0	2	2	0	1	1	2	1	1	0	0	1	1	1	2	0	0	0	0	2	1	1	0	1	0	0	0	0
967	1	0	2	0	0	1	1	1	1	2	1	0	0	0	0	0	1	1	1	1	0	0	2	2	0	0	1	2	1	2	0	0	1	1	0	2	2	1	1	0	0	1	1	0	0	0	0	0	0
968	0	0	1	0	0	0	2	2	0	1	0	0	1	0	0	0	1	1	2	0	0	0	1	1	1	0	0	1	2	0	0	0	2	1	0	1	1	0	0	1	1	0	0	1	0	1	0	0	1
969	1	0	2	0	0	0	2	1	1	2	0	1	2	1	0	0	2	1	0	2	0	0	2	2	1	1	1	1	1	1	1	1	0	0	0	2	1	0	0	0	1	0	0	1	1	0	0	0	0
970	0	0	1	0	0	0	2	2	0	1	0	0	1	1	0	0	0	0	0	0	0	1	2	2	0	0	2	2	0	1	0	1	2	2	0	1	2	0	0	0	2	0	0	0	0	1	0	1	0
971	0	0	1	0	0	1	2	1	1	2	0	1	1	0	0	1	2	0	0	2	0	0	2	2	0	0	1	2	2	1	0	1	1	0	0	2	2	0	0	1	1	0	0	0	0	1	0	0	1
972	0	1	1	0	0	1	1	2	0	0	0	0	0	0	0	0	1	0	0	2	0	0	1	1	1	0	1	1	1	1	0	0	2	2	1	1	0	0	0	0	2	0	0	0	0	0	0	0	1
973	1	0	2	0	0	0	1	1	1	1	2	0	1	1	0	0	0	0	2	0	0	1	1	1	1	0	0	1	1	1	0	0	1	0	0	1	0	0	0	1	1	0	0	0	0	0	0	0	1
974	1	0	1	0	0	0	2	1	0	0	0	1	2	1	0	0	1	1	1	1	0	0	2	2	0	1	2	2	0	0	0	2	1	0	0	2	2	1	0	1	0	0	1	0	1	0	0	0	0
975	1	0	2	0	0	1	1	0	2	2	0	2	2	1	0	0	1	0	0	1	0	0	1	2	0	1	1	0	1	0	0	0	2	1	0	1	1	0	0	0	2	1	1	0	1	2	1	0	0
976	0	0	0	0	0	0	2	2	0	1	0	0	0	0	0	0	0	0	0	1	0	0	2	2	0	1	1	2	1	1	0	1	1	0	0	2	2	0	0	0	1	0	0	0	0	0	0	1	0
977	1	0	2	0	0	0	1	2	0	0	1	0	1	1	0	0	0	0	0	2	0	0	0	0	0	1	2	2	0	2	0	0	1	0	0	2	2	0	0	1	0	0	0	1	1	0	0	0	0
978	0	0	1	0	0	0	2	2	0	1	0	0	0	0	0	0	0	1	1	1	1	0	2	2	2	1	2	2	1	1	2	2	2	0	0	1	2	1	0	1	0	0	0	0	0	0	0	0	1
979	0	0	1	0	0	0	1	2	1	1	1	0	0	0	0	0	0	1	1	1	1	0	2	2	0	0	1	1	0	1	1	0	0	0	1	2	0	0	0	0	2	0	0	0	0	0	0	0	0
980	1	0	2	0	0	0	2	1	1	2	0	1	0	0	0	0	1	1	0	1	0	1	2	2	0	2	1	2	1	1	0	0	0	0	0	2	0	1	0	0	1	1	0	0	0	0	0	0	1
981	1	0	2	0	0	0	2	1	1	1	0	1	2	2	0	0	2	2	0	2	0	2	2	2	0	0	2	2	1	0	1	0	1	1	1	2	1	1	0	0	1	0	0	0	0	0	0	0	0
982	0	1	1	0	0	0	2	2	0	1	1	0	0	0	0	0	1	0	0	2	0	0	1	2	0	1	2	1	1	1	1	0	1	1	0	2	2	0	0	2	0	0	0	0	0	0	1	0	0
983	1	0	1	0	0	0	2	2	0	0	0	0	0	0	0	0	1	1	2	0	1	0	2	2	0	1	2	2	0	2	0	0	2	1	1	2	2	0	0	1	1	0	0	0	0	0	0	0	0
984	0	0	2	0	0	0	1	1	1	1	1	1	0	0	0	0	1	1	1	0	1	0	2	2	1	0	1	1	0	1	1	0	0	0	0	2	2	0	0	1	1	0	0	1	0	1	0	0	0
985	1	0	1	0	0	0	1	2	0	0	0	2	2	2	0	0	2	1	0	2	0	2	0	1	1	1	1	1	1	1	0	2	1	0	0	0	2	0	0	2	0	0	0	0	0	0	1	0	1
986	0	0	1	0	0	0	2	2	0	1	0	0	0	0	0	0	2	1	2	0	1	1	1	1	1	2	1	1	2	0	1	0	1	0	0	1	0	0	0	0	2	1	0	0	1	1	0	1	0
987	0	1	1	0	0	1	1	2	0	0	0	0	1	1	0	0	0	1	1	1	0	1	1	2	0	0	0	2	1	0	1	2	2	0	0	1	2	0	0	1	1	1	1	0	1	1	0	0	0
988	1	0	1	0	0	0	2	1	1	1	1	0	0	0	0	0	2	1	0	2	0	1	1	1	1	2	1	2	2	1	1	1	1	0	0	2	1	0	0	0	1	0	0	0	0	0	0	0	0
989	1	0	0	0	0	0	0	1	1	1	1	0	0	0	0	0	0	0	2	0	0	0	2	2	0	1	2	2	0	2	0	2	1	0	0	0	1	0	0	1	1	1	0	0	0	0	0	0	0
990	1	0	2	0	0	1	1	2	0	0	1	0	0	0	0	0	1	0	0	2	0	0	1	1	0	0	1	1	1	1	0	1	0	0	0	1	0	0	0	0	1	0	0	1	0	0	0	0	0
991	0	0	1	0	0	0	2	1	2	2	0	0	1	1	0	0	1	1	0	2	0	2	2	2	0	0	2	2	0	2	0	0	0	0	0	2	1	1	0	0	2	0	0	0	0	2	0	1	0
992	0	0	1	0	0	0	1	2	0	1	1	0	1	1	0	0	1	1	2	0	0	0	2	2	0	2	1	2	2	1	1	2	1	0	0	0	0	0	0	1	1	1	1	0	1	1	0	1	0
993	1	0	1	0	0	1	2	0	1	1	1	0	0	0	0	0	2	2	0	2	0	0	1	1	0	2	2	2	0	2	2	0	1	1	0	2	1	1	0	0	1	0	0	0	1	0	0	0	0
994	1	0	1	0	0	1	1	2	0	1	1	1	1	1	0	0	1	1	0	2	0	1	2	2	0	1	2	2	1	1	2	0	2	1	0	1	2	0	0	2	0	0	0	1	1	0	0	0	1
995	0	0	0	0	0	0	2	2	1	1	0	0	0	0	0	0	2	1	0	2	1	0	2	2	0	1	2	2	1	2	0	1	1	0	0	2	0	0	0	1	0	0	0	1	0	0	0	0	0
996	0	1	1	0	0	0	2	1	1	2	0	0	1	1	0	0	1	1	1	0	0	0	2	2	0	2	1	1	2	0	1	0	2	0	0	2	1	0	0	1	1	0	0	0	0	0	0	0	0
997	0	0	2	0	0	0	2	2	0	1	0	1	1	0	1	0	0	0	1	1	1	0	2	2	0	1	2	2	0	2	2	1	2	1	0	2	1	1	0	0	1	1	0	0	0	0	0	1	0
998	0	0	2	0	1	0	2	2	0	1	0	0	0	0	0	0	1	1	0	0	0	0	1	1	0	1	1	1	1	1	0	2	2	1	1	2	1	0	0	0	2	1	1	0	1	1	0	0	0
999	0	0	2	0	0	1	1	1	1	1	0	0	0	0	0	0	1	0	0	2	0	1	1	1	1	1	2	2	1	2	0	0	1	0	0	2	1	0	0	0	2	1	0	0	0	0	0	1	0
1000	1	1	1	0	0	0	1	1	1	1	0	0	0	0	0	0	2	1	1	1	0	0	2	2	0	2	2	2	2	1	1	0	1	0	0	1	0	0	0	1	1	0	0	0	0	0	0	0	1
[truncated: 952 more columns]
