# Supplementary material for: KNN-MDR: a learning approach for improving interactions mapping performances in genome wide association studies
Source: BMC Bioinformatics. 2017 Mar 21;18:184. doi: 10.1186/s12859-017-1599-7 (PMC5361736; doi:10.1186/s12859-017-1599-7)
Supplement: Supplementary file 2 — The data set(s) supporting the results of Table 1. (ZIP 22742 kb) [file 12859_2017_1599_MOESM2_ESM.zip › Nouveau dossier/S85/mkallsimul.dat]

1	0	2	0	0	0	0	1	2	0	0	1	0	1	0	0	0	0	0	2	2	2	0	2	0	0	0	0	1	1	2	2	1	1	2	1	2	2	0	0	1	0	1	1	0	1	1	0	0	0
2	1	1	0	1	0	0	1	2	0	0	1	0	0	0	0	0	0	2	1	1	1	0	2	0	1	1	0	0	0	2	0	1	1	1	0	1	2	0	0	1	0	1	2	0	1	0	0	0	0
3	1	1	0	2	0	0	1	2	0	0	1	0	1	1	1	0	1	1	1	1	1	0	2	0	0	0	0	0	0	1	0	1	0	2	2	2	2	0	0	2	0	1	0	0	0	0	0	1	2
4	0	0	0	0	0	1	0	0	2	2	0	0	1	1	1	0	2	1	1	2	2	2	0	0	0	0	0	1	1	1	0	1	0	2	0	0	1	0	0	2	0	0	1	0	1	0	0	0	0
5	1	1	0	1	0	0	2	2	0	1	1	1	1	0	0	0	1	1	1	1	1	0	2	0	0	0	1	0	1	2	0	0	1	2	0	2	1	0	0	1	0	1	0	0	0	0	0	0	0
6	1	1	0	1	0	0	1	1	1	2	0	2	2	1	1	0	2	1	2	1	2	0	2	0	0	0	1	1	1	2	0	2	1	0	0	1	1	1	1	1	0	0	1	0	0	1	0	1	2
7	1	1	0	0	0	0	0	1	1	1	0	2	1	1	2	1	0	1	1	1	2	0	1	1	1	1	0	0	0	2	1	1	1	0	0	0	2	0	0	0	1	0	0	0	0	0	0	0	0
8	0	1	0	0	0	0	0	0	2	2	0	0	1	1	1	0	2	0	2	2	2	0	2	0	0	0	0	0	0	1	0	0	0	2	0	2	2	0	0	1	0	1	2	0	1	0	0	0	1
9	0	1	0	1	0	0	0	1	1	1	0	1	1	0	0	1	2	0	2	2	2	0	2	0	0	0	0	1	1	2	2	1	1	2	1	1	1	1	1	0	0	0	0	0	0	1	0	0	0
10	1	2	1	0	0	1	1	1	1	2	0	1	1	0	0	0	1	1	1	1	2	0	0	1	1	1	0	0	1	2	0	1	1	1	0	2	1	0	0	1	0	0	1	1	2	1	0	0	0
11	0	1	0	0	0	1	2	2	0	0	1	1	1	0	0	0	2	1	1	1	1	0	2	0	1	1	0	0	0	2	0	1	2	2	1	2	2	0	0	1	1	0	1	0	1	0	0	0	1
12	1	2	0	0	0	0	1	1	1	1	0	1	2	1	1	0	2	0	1	2	2	0	2	0	0	0	0	0	0	2	0	1	1	1	0	2	0	1	1	1	1	0	1	0	1	1	0	0	2
13	0	1	0	0	0	0	0	0	2	2	0	1	1	0	0	0	2	0	1	1	1	0	2	0	0	0	1	0	1	2	0	1	1	0	0	1	1	0	0	2	1	0	0	0	0	0	0	0	1
14	0	0	0	0	0	1	1	1	0	0	1	0	0	0	0	0	1	0	1	1	1	0	2	0	0	0	0	0	1	2	0	1	1	2	1	2	1	0	0	0	1	0	1	0	0	0	0	0	1
15	0	1	0	1	0	0	1	2	0	0	0	0	0	0	0	0	2	2	0	0	0	0	1	1	1	2	0	0	0	1	1	1	1	2	0	2	1	0	0	1	0	1	1	0	0	1	0	0	0
16	0	2	0	0	0	0	0	1	2	2	0	0	1	1	1	1	1	0	2	2	2	0	1	1	1	1	0	0	1	2	0	1	1	2	2	2	1	0	0	1	0	1	0	0	2	1	0	0	1
17	1	0	0	0	0	1	2	2	0	0	1	0	0	0	0	0	0	1	1	1	2	0	2	0	0	0	0	1	1	1	1	0	0	2	2	2	2	0	0	1	0	0	0	0	0	0	0	0	1
18	1	1	0	1	0	0	2	2	0	0	2	0	0	0	0	0	1	1	1	1	2	0	1	0	0	0	1	1	1	2	0	2	2	0	0	1	1	0	0	0	0	0	0	0	0	0	0	0	0
19	0	2	0	0	0	0	2	2	0	0	0	0	0	0	0	0	1	1	1	0	2	0	2	0	0	0	0	1	1	2	2	1	1	2	0	2	2	0	0	1	0	0	0	0	0	0	0	0	1
20	1	1	0	1	0	0	1	1	1	1	0	1	1	0	0	0	2	2	1	1	2	0	2	0	0	0	0	1	1	2	1	1	1	1	0	2	2	0	0	2	0	0	0	1	0	1	0	0	0
21	0	2	1	0	0	1	2	2	0	1	1	0	0	0	0	0	1	1	1	1	1	0	2	0	0	0	0	0	0	1	0	2	2	2	1	2	1	0	0	0	1	0	0	0	0	0	0	0	1
22	1	1	0	1	0	1	2	2	0	1	1	0	0	0	0	0	1	1	1	1	1	0	2	0	1	1	0	1	1	2	2	1	1	2	2	2	1	0	0	2	0	1	1	0	1	1	0	0	1
23	1	1	0	0	0	0	1	1	1	2	0	0	1	2	1	0	0	1	1	1	0	0	1	1	1	1	0	0	1	2	0	2	1	0	0	2	1	0	0	1	0	0	1	0	0	1	0	0	1
24	0	1	0	1	0	0	2	2	0	1	0	1	1	1	1	0	2	0	1	1	1	0	2	0	0	0	0	0	1	2	0	2	2	1	0	1	1	0	1	1	1	0	1	1	1	0	0	0	1
25	1	1	0	1	0	0	1	1	1	1	1	0	1	1	1	0	2	2	1	1	2	0	2	0	0	0	0	0	2	2	0	0	1	0	0	2	2	0	0	1	0	0	1	0	1	0	0	0	1
26	0	1	1	0	1	1	2	2	0	0	1	0	0	0	0	0	0	0	2	2	2	0	2	0	0	0	0	1	2	2	1	1	1	1	0	1	2	0	0	1	0	1	0	0	0	0	0	1	2
27	1	2	0	0	0	1	1	1	1	2	0	1	0	0	1	1	1	1	1	1	1	0	2	0	0	0	0	0	0	2	0	0	0	2	1	2	1	0	0	0	0	1	1	0	0	0	0	0	0
28	1	2	0	0	0	0	1	1	1	1	0	0	0	0	0	0	1	0	2	2	2	0	2	0	0	0	0	2	2	1	0	2	2	1	1	2	2	0	0	2	0	0	0	0	0	0	0	1	1
29	1	1	0	0	0	0	1	1	1	1	1	1	1	1	2	1	1	1	1	1	2	0	1	0	0	0	0	0	0	1	0	2	2	2	1	2	1	0	0	2	1	0	0	0	0	0	0	1	2
30	1	1	0	0	0	0	1	2	0	1	0	0	2	2	2	0	1	0	2	2	2	0	2	0	0	0	0	0	1	2	0	1	1	0	0	1	1	0	0	0	0	0	0	0	0	1	0	0	1
31	0	1	0	1	0	0	0	0	2	2	0	0	0	0	0	0	1	2	0	0	2	0	2	0	0	0	0	0	1	2	0	0	2	0	0	1	2	0	0	0	0	2	1	0	1	0	0	1	0
32	0	2	0	1	0	0	2	2	0	1	1	0	0	0	0	0	1	0	1	2	2	0	2	0	1	1	0	0	0	2	1	1	2	0	0	0	1	0	0	2	0	0	0	1	0	1	0	0	2
33	1	0	0	0	0	1	2	2	0	0	1	1	2	1	1	0	1	0	2	2	2	0	1	0	1	1	0	0	2	2	0	0	0	2	0	2	1	0	0	2	0	1	1	0	1	2	0	0	1
34	0	2	0	1	0	0	0	1	1	1	1	0	2	1	1	0	2	1	1	1	2	0	1	0	0	0	0	0	0	1	1	0	0	2	1	1	1	0	0	0	0	0	1	0	0	0	0	0	0
35	0	2	0	2	0	0	1	1	1	2	0	0	1	1	1	0	1	1	1	1	1	0	2	0	0	0	0	1	1	1	1	1	1	2	1	2	1	0	0	2	0	1	1	0	0	0	0	0	1
36	1	2	0	0	0	0	0	1	0	0	1	1	1	1	1	0	1	1	1	1	1	1	2	0	1	1	0	0	0	1	0	1	1	1	1	1	2	0	1	2	1	2	2	0	0	1	0	0	2
37	1	0	0	0	0	2	1	1	1	1	0	0	1	1	1	0	1	1	1	1	1	0	2	0	0	0	0	0	0	1	0	1	1	1	0	2	2	0	0	2	0	0	0	0	0	0	0	0	1
38	0	1	0	1	0	0	0	0	1	1	1	1	1	1	1	0	1	0	2	2	2	0	2	0	1	1	1	0	0	1	0	1	1	1	1	1	1	1	1	1	1	1	1	0	1	0	0	1	2
39	0	0	0	1	0	0	2	2	0	1	0	0	2	2	2	0	2	2	1	1	2	0	1	1	1	2	1	0	0	1	0	1	1	0	0	2	1	0	0	0	0	1	1	0	0	0	0	0	1
40	1	1	0	0	0	1	1	1	1	2	0	0	0	0	0	0	1	0	2	0	2	0	2	0	0	0	0	1	1	2	1	1	1	2	2	2	0	0	0	1	0	0	1	0	0	2	0	0	0
41	0	2	1	1	0	0	1	1	1	1	1	0	1	1	1	0	2	1	1	1	2	0	2	0	0	0	1	1	1	2	0	0	0	1	0	1	1	0	0	0	0	0	1	0	1	1	0	0	1
42	0	1	0	0	0	0	1	2	0	0	1	0	1	1	1	0	2	1	1	1	1	0	1	1	2	2	0	0	0	2	1	1	1	1	1	1	1	0	0	1	1	0	2	0	1	0	0	1	0
43	1	1	0	0	0	0	2	2	1	1	1	0	1	0	0	0	0	1	2	1	2	0	2	0	0	0	0	0	1	2	1	1	1	0	0	1	0	1	1	0	0	0	0	1	0	0	0	2	2
44	0	0	0	0	0	0	1	1	1	1	0	0	0	0	0	0	2	0	2	2	2	0	1	0	0	0	0	0	0	1	1	0	1	2	0	2	2	1	1	1	0	1	1	0	1	0	0	0	1
45	0	2	0	2	0	0	0	1	1	1	0	0	1	1	1	0	1	0	1	2	2	0	2	1	1	2	0	1	1	1	0	2	1	2	1	2	1	0	0	1	0	0	0	0	0	0	0	0	2
46	1	2	0	0	0	0	1	1	1	1	1	1	2	1	1	0	1	0	2	2	2	0	0	1	1	1	0	2	2	1	1	1	1	2	1	1	2	0	0	2	0	1	0	0	0	0	0	0	0
47	1	1	0	1	0	0	1	2	0	0	1	1	1	1	1	0	1	0	2	2	2	0	2	0	1	1	0	0	2	2	0	1	1	1	0	1	1	0	0	0	0	0	0	2	0	1	0	0	1
48	1	1	0	0	0	0	2	2	0	0	1	0	0	0	0	0	1	1	1	1	2	0	1	1	1	2	0	0	0	2	0	0	0	2	0	2	1	1	1	1	1	0	0	0	0	0	0	0	0
49	0	1	0	0	0	1	1	1	1	2	0	0	0	0	0	0	1	1	1	1	1	0	2	0	0	0	0	1	1	1	1	1	0	2	0	0	2	0	1	2	1	0	0	0	0	0	0	0	2
50	0	1	0	1	0	0	1	1	1	1	1	1	1	1	1	0	2	2	1	1	2	0	2	0	0	0	0	0	0	2	0	1	1	1	0	1	1	0	1	1	1	0	2	0	1	0	0	1	2
51	1	1	0	0	0	1	1	2	0	0	0	0	1	1	1	0	1	1	1	1	1	0	1	0	0	0	0	0	0	1	0	1	1	1	0	1	1	0	0	1	0	1	2	0	0	1	0	1	1
52	0	1	0	0	0	0	2	2	0	0	2	0	0	0	0	0	1	2	1	2	2	0	2	0	2	2	0	0	0	1	0	2	2	0	0	1	2	0	0	1	1	1	1	0	2	0	0	1	1
53	1	1	0	0	0	0	2	2	0	2	1	1	1	1	1	0	1	0	1	2	2	0	2	0	0	0	0	0	1	2	1	1	1	1	0	1	2	0	1	2	1	0	0	0	0	1	0	0	1
54	1	2	1	2	0	0	2	2	0	0	2	1	1	0	0	0	2	2	0	0	1	0	2	0	0	1	0	0	1	2	0	1	0	2	1	2	1	0	0	1	0	0	1	0	0	1	0	0	0
55	1	1	0	0	0	0	0	1	1	1	0	0	0	0	0	0	0	1	2	2	2	0	2	0	0	0	0	0	0	2	1	0	0	2	0	2	1	1	1	1	0	0	0	0	0	0	0	1	2
56	1	1	0	0	0	0	1	2	0	0	1	0	0	0	0	0	2	2	0	0	2	0	2	0	0	0	1	0	0	1	0	1	1	1	0	1	2	0	0	1	1	0	1	0	1	0	0	0	0
57	1	0	0	0	0	0	1	2	0	0	0	1	1	0	0	0	1	2	0	1	1	0	1	1	1	1	0	2	2	1	0	2	2	1	1	1	1	0	0	1	0	0	0	0	0	1	0	0	1
58	1	0	0	1	0	0	2	2	0	0	1	0	0	0	0	0	0	2	0	0	1	0	2	0	0	0	0	0	1	2	0	1	0	1	1	1	0	0	0	0	0	0	0	0	0	0	0	0	1
59	1	1	0	0	0	0	1	2	1	1	0	1	0	0	1	1	1	1	0	0	0	1	2	0	0	0	0	0	0	2	1	2	1	2	0	1	0	0	0	0	0	0	1	0	1	0	0	0	0
60	0	0	0	0	0	1	0	1	1	1	0	1	1	0	0	0	1	1	1	1	1	0	2	0	0	0	0	0	0	2	1	1	1	0	0	1	1	0	0	1	1	0	0	0	0	1	0	0	2
61	0	0	0	0	0	1	1	1	1	1	0	0	1	1	1	0	2	1	2	2	2	0	2	0	0	0	0	0	1	2	0	1	2	1	0	1	1	0	0	2	0	0	1	0	0	1	0	0	0
62	0	0	0	0	0	1	2	2	0	1	0	0	0	0	0	0	1	0	1	1	1	0	2	0	0	0	0	1	1	2	2	1	1	1	1	2	2	0	0	1	0	0	0	0	0	0	0	0	2
63	0	0	0	0	0	1	1	2	0	1	0	0	0	0	0	0	2	1	1	1	2	0	2	0	0	0	0	0	0	1	1	1	1	2	2	2	0	1	1	0	0	0	1	1	1	0	0	0	1
64	1	2	1	1	0	0	2	2	0	0	0	0	0	0	0	0	2	2	1	1	2	0	1	1	1	1	0	2	2	1	1	1	1	2	1	2	1	0	0	1	0	0	0	1	1	2	0	1	1
65	1	1	0	1	0	0	1	1	1	1	1	0	2	1	1	0	2	2	1	1	2	0	2	0	0	0	0	0	0	2	1	1	1	1	1	1	1	0	1	2	2	1	1	0	1	0	0	1	0
66	0	1	0	0	0	1	1	1	1	1	1	1	2	1	1	1	0	1	1	1	0	0	2	0	0	0	1	2	2	2	1	2	1	0	0	1	0	0	0	1	0	0	0	1	0	1	0	0	0
67	1	1	0	0	0	0	2	2	0	0	2	1	0	0	0	0	0	0	2	2	2	0	0	0	0	0	0	1	0	1	1	0	1	0	0	2	1	0	0	1	0	0	0	2	0	2	0	0	1
68	0	0	0	0	0	0	0	0	2	2	0	0	0	0	0	0	2	0	2	2	2	0	1	1	2	2	0	1	1	2	1	1	1	2	1	2	2	0	0	1	0	0	1	0	1	1	0	0	2
69	1	1	0	0	0	0	1	1	1	1	1	1	1	0	0	0	1	0	2	2	2	0	0	0	0	1	1	1	1	2	0	1	1	1	0	1	1	0	0	2	1	1	0	0	2	1	0	0	2
70	0	1	0	1	0	0	1	1	1	1	0	1	1	0	0	0	0	1	1	1	0	0	2	0	0	0	0	0	0	1	1	1	1	1	1	1	1	1	1	1	0	0	2	0	1	0	0	0	0
71	0	1	0	1	0	0	1	1	1	1	1	1	0	0	1	1	1	0	2	1	2	0	2	0	0	0	0	0	1	2	0	1	1	1	1	1	2	0	0	1	0	0	0	0	0	0	0	0	0
72	0	2	0	0	0	0	0	0	2	2	0	0	1	0	0	0	1	0	1	2	2	0	2	0	1	1	0	1	2	2	1	2	2	1	0	0	1	0	0	1	0	0	1	0	0	0	0	2	2
73	0	2	0	0	0	0	2	2	0	0	2	0	0	0	0	0	0	1	1	1	0	0	2	0	0	0	0	1	2	2	1	1	1	1	0	2	1	0	0	2	0	0	0	1	0	0	0	0	1
74	1	1	0	0	0	0	0	1	1	1	1	0	0	0	0	0	0	1	1	1	1	0	2	0	0	0	0	0	0	2	0	2	2	0	0	1	1	0	0	1	0	0	0	0	0	1	0	0	0
75	1	2	0	1	0	0	2	2	0	1	1	1	1	0	0	0	1	0	2	2	2	0	1	0	0	0	0	0	0	1	1	1	0	2	1	2	1	0	0	1	0	0	0	0	0	0	0	0	2
76	0	1	0	0	0	1	1	1	1	1	1	0	1	1	1	0	2	1	1	1	1	0	2	0	0	0	0	0	0	1	1	1	1	1	1	1	1	0	0	1	0	1	1	0	0	1	0	0	0
77	1	2	0	0	0	0	1	1	1	2	0	0	1	1	1	0	0	1	0	0	0	0	2	0	0	0	0	0	0	2	0	1	1	0	0	0	0	0	0	0	0	0	0	0	0	1	0	0	0
78	1	2	1	1	0	0	2	2	0	0	2	0	1	1	1	0	1	1	1	1	2	0	2	0	0	0	0	0	0	2	1	1	0	1	0	1	2	0	0	2	0	0	1	0	1	0	0	0	1
79	0	0	0	0	0	0	0	1	1	1	1	0	0	0	0	0	1	0	2	2	2	0	2	0	0	0	0	1	1	1	1	1	0	1	1	1	1	0	0	2	1	1	1	0	1	1	0	0	1
80	1	1	0	0	0	0	1	2	1	2	0	1	1	1	1	0	2	0	1	1	1	0	0	1	1	1	0	2	2	1	1	2	1	2	0	2	0	1	1	0	0	0	0	0	0	0	0	0	1
81	1	2	1	0	0	0	1	1	1	2	0	0	0	0	0	0	1	1	1	1	2	0	2	0	0	0	0	1	1	1	1	0	0	0	0	1	2	0	0	2	0	1	1	0	0	0	0	0	0
82	1	0	0	0	0	1	2	2	0	0	1	0	1	0	0	1	1	0	1	2	2	1	1	0	0	0	0	0	1	2	0	1	1	2	1	2	1	1	0	1	0	1	1	1	0	1	0	0	2
83	0	0	0	0	0	1	0	0	2	2	0	1	2	1	1	1	2	0	2	2	2	0	2	0	0	0	0	0	1	2	0	1	1	1	0	2	2	0	0	2	0	0	0	0	0	0	0	0	0
84	0	1	0	0	0	1	1	1	1	2	0	0	1	1	1	0	1	2	1	1	1	0	2	0	0	0	1	1	1	2	0	0	2	0	0	1	2	0	0	1	1	0	0	0	0	0	0	0	0
85	0	1	0	0	0	0	1	1	2	2	0	0	0	0	0	0	1	2	0	0	1	0	2	1	1	2	0	0	0	2	1	0	0	2	1	2	1	1	0	1	0	0	0	0	0	2	0	0	0
86	1	1	0	0	0	1	1	1	1	2	0	0	0	0	0	0	2	0	2	2	2	0	2	0	0	0	0	1	1	1	1	2	2	1	0	0	1	0	0	2	0	0	0	0	1	1	0	0	0
87	1	0	0	2	0	1	2	2	1	1	1	0	0	0	0	0	0	0	2	2	2	0	2	0	0	0	0	0	0	2	0	1	1	1	0	1	1	0	0	1	0	0	0	0	0	0	0	1	2
88	0	0	0	1	0	1	2	2	0	0	0	2	2	1	1	0	0	0	2	2	2	0	2	0	0	0	0	0	1	2	0	1	0	2	2	2	0	0	0	1	0	0	0	2	0	2	0	0	1
89	0	2	1	1	0	0	1	1	1	1	0	1	1	0	0	0	2	1	1	1	2	0	1	0	0	0	0	1	1	1	0	1	1	0	0	1	2	0	0	1	0	0	0	0	0	0	0	0	1
90	0	1	0	1	0	0	1	2	0	0	0	0	0	0	0	0	2	2	0	0	1	1	2	0	0	0	0	0	1	2	0	0	0	1	0	1	2	0	0	0	0	0	0	0	0	0	0	0	1
91	1	1	0	0	0	1	0	0	2	2	0	0	0	0	0	0	0	1	2	2	2	0	2	0	1	1	0	0	1	2	0	0	0	1	1	2	2	0	0	2	0	0	1	0	0	1	0	1	0
92	1	2	1	0	0	1	0	0	2	2	0	1	1	0	0	0	1	0	2	1	2	0	2	0	0	0	0	0	0	2	2	1	1	2	1	2	0	0	0	0	0	0	1	0	1	0	1	0	1
93	1	0	0	0	0	0	2	2	0	1	1	0	2	1	1	0	0	0	1	2	2	0	0	1	1	1	0	1	1	0	0	1	1	2	1	2	1	0	0	1	1	1	1	0	1	0	0	0	0
94	1	1	0	1	0	1	0	0	1	1	2	2	2	0	0	0	1	2	0	0	1	0	2	0	1	1	0	1	1	1	1	1	1	1	0	1	1	1	0	1	0	0	0	0	0	1	0	0	0
95	1	2	0	0	0	0	1	1	1	1	1	0	0	0	0	0	2	1	1	1	2	0	2	0	0	0	1	0	0	2	1	0	0	2	1	2	1	1	1	0	0	1	0	0	0	0	0	0	0
96	0	1	0	1	0	0	2	2	0	1	1	1	2	1	2	1	2	0	2	2	2	0	2	0	0	0	0	0	0	2	0	0	0	2	0	2	2	0	0	2	0	1	1	1	1	2	0	0	1
97	0	1	0	1	0	1	0	1	1	1	1	1	0	0	1	1	1	1	1	1	2	0	2	0	0	0	0	2	2	1	0	1	0	2	1	2	1	0	0	2	0	0	1	0	1	0	0	0	1
98	1	2	0	0	0	0	1	2	0	0	1	1	0	0	1	1	1	1	1	0	1	0	2	0	1	1	0	0	0	1	0	1	1	1	0	2	0	0	0	0	0	0	1	0	0	0	0	0	0
99	1	2	0	0	0	0	1	1	2	2	0	0	1	1	1	0	1	1	1	1	1	0	0	0	0	0	0	1	1	2	1	1	1	0	0	0	2	1	0	0	0	0	0	2	0	2	0	0	1
100	0	1	0	0	0	0	2	2	2	2	0	0	0	0	0	0	2	2	0	1	2	0	1	0	1	1	0	0	1	2	1	1	0	1	0	1	2	0	0	2	0	0	1	0	1	0	0	0	1
101	0	2	0	0	0	0	1	1	1	1	0	0	1	0	1	1	2	1	1	1	2	1	0	1	0	1	0	1	1	2	1	1	1	1	0	1	2	0	0	1	0	1	1	0	0	0	0	0	1
102	1	2	0	1	0	0	1	2	0	0	1	0	1	1	1	0	1	1	1	1	1	0	2	0	0	0	0	0	0	2	0	2	2	1	0	2	1	0	0	2	1	0	1	0	0	0	0	0	1
103	1	0	0	0	0	1	1	2	0	0	1	1	1	0	0	0	1	1	1	1	1	0	0	0	0	1	0	1	2	2	0	2	2	0	0	1	2	1	0	0	0	1	1	0	1	0	0	0	1
104	1	1	0	0	0	1	0	0	2	2	0	0	0	0	0	0	1	0	2	1	2	0	1	1	2	2	1	1	1	2	0	2	2	0	0	1	2	0	0	1	0	0	0	0	0	0	0	1	1
105	1	2	0	1	0	0	2	2	0	2	1	0	0	0	0	0	2	0	2	2	2	0	2	0	0	0	0	0	0	2	0	1	1	1	1	1	1	0	0	2	0	0	0	0	0	0	0	0	0
106	0	1	0	0	0	1	1	2	0	0	1	0	1	0	0	0	2	0	2	2	2	0	1	0	0	0	0	1	1	2	1	1	1	1	0	2	2	0	0	1	0	0	0	0	0	1	0	1	2
107	1	2	0	0	0	0	1	2	0	1	0	0	1	1	1	0	1	0	2	1	2	1	2	0	0	0	0	0	1	1	0	1	2	1	0	1	2	0	0	1	0	0	2	0	0	0	0	1	1
108	1	2	0	0	0	0	1	1	1	2	0	0	0	0	0	0	2	0	1	1	1	0	2	0	0	0	0	0	0	1	0	2	2	0	0	0	1	0	0	1	0	0	0	0	1	1	0	0	1
109	0	2	1	1	0	0	1	1	0	0	2	0	1	1	1	0	2	2	0	1	2	0	2	0	0	0	0	1	1	2	1	1	1	0	0	0	1	0	0	2	0	1	0	0	0	0	0	1	1
110	0	1	0	0	0	0	1	1	1	1	0	1	1	1	1	0	1	1	1	1	1	0	2	0	1	1	0	1	1	2	0	0	1	1	0	1	2	0	0	1	0	0	1	0	0	0	0	0	0
111	0	1	0	0	0	0	2	2	0	0	0	0	0	0	0	0	1	0	2	1	2	0	1	0	0	0	0	0	1	2	0	0	2	0	0	1	1	0	0	0	0	0	0	0	0	0	0	0	1
112	0	0	0	1	0	0	1	1	0	0	1	1	1	0	0	0	1	1	1	1	2	0	1	0	0	0	1	0	1	2	0	0	0	2	0	2	2	0	0	1	0	0	0	0	0	2	0	0	1
113	0	2	1	0	0	0	2	2	0	1	1	2	2	0	0	1	2	1	2	1	2	0	0	0	0	1	0	0	0	2	0	1	1	2	0	2	1	1	0	1	0	1	1	0	0	0	0	0	1
114	0	2	0	0	0	0	0	1	1	1	0	0	0	0	0	0	1	2	0	0	1	0	2	0	2	2	0	1	0	0	1	2	1	1	0	1	1	0	1	1	1	1	1	1	1	2	0	0	1
115	1	1	1	1	0	0	1	2	0	0	1	0	1	1	1	0	0	2	1	2	2	0	2	0	0	0	0	1	1	2	2	1	1	2	0	1	1	0	0	1	0	1	1	0	0	0	0	0	0
116	0	2	1	1	0	0	0	1	0	0	0	0	1	1	1	0	2	0	2	2	2	0	2	0	0	0	0	0	0	2	0	1	1	2	1	2	1	1	1	1	0	0	1	0	1	0	0	0	1
117	0	1	0	0	0	0	1	2	1	2	0	1	1	0	0	0	1	1	0	0	1	0	2	0	0	0	0	1	1	2	1	1	0	1	0	1	2	0	0	1	0	0	0	0	0	2	0	0	1
118	0	1	2	0	1	0	1	1	1	2	1	1	1	0	0	0	0	0	1	1	1	0	1	0	0	0	0	1	1	0	0	0	0	2	2	2	1	0	1	1	1	0	0	0	0	1	0	0	1
119	1	2	1	2	0	0	1	2	0	0	0	1	1	1	2	1	1	0	2	2	2	0	2	0	0	0	0	0	0	1	0	1	0	2	1	2	1	0	0	1	1	0	0	0	0	0	0	0	0
120	1	1	0	0	0	1	1	2	1	1	0	0	0	0	0	0	1	0	2	2	2	0	2	0	0	0	0	0	0	1	0	1	0	1	1	1	2	0	0	1	0	0	1	0	1	0	0	1	1
121	1	0	0	0	0	0	0	0	2	2	0	1	1	0	0	0	0	2	0	0	0	0	2	0	0	0	0	0	2	2	0	0	0	1	0	0	0	0	0	0	0	0	0	1	0	1	0	0	1
122	0	2	0	1	0	0	0	1	1	1	0	1	1	0	0	0	1	1	1	1	1	0	1	1	1	1	0	0	0	2	0	1	1	1	1	1	1	0	0	0	0	1	1	0	2	2	0	0	2
123	1	2	0	0	0	0	1	1	1	1	1	0	0	0	0	0	1	2	0	0	0	0	2	0	0	0	0	0	0	2	0	1	1	1	0	1	1	0	0	0	0	0	0	1	0	0	0	0	0
124	0	0	0	0	0	1	2	2	0	0	0	0	2	2	2	1	2	0	2	2	2	0	2	0	0	0	0	1	2	2	1	1	1	2	1	1	0	0	0	0	1	0	1	0	0	0	0	0	1
125	0	1	0	0	0	0	1	1	0	1	0	0	0	0	0	0	1	1	1	1	2	0	2	0	0	0	0	0	0	2	0	1	1	1	0	1	2	0	0	2	0	0	0	0	0	1	0	0	0
126	1	0	1	0	0	1	0	1	1	1	0	0	0	0	0	0	0	2	0	1	1	0	1	0	0	0	0	2	2	2	0	1	0	2	2	2	2	0	0	2	1	0	0	0	0	0	0	0	0
127	1	1	0	0	0	0	2	2	0	1	1	0	0	0	0	0	1	2	1	1	1	0	0	0	0	0	0	0	0	2	0	1	1	0	0	1	1	0	0	2	1	1	1	0	1	1	0	0	1
128	1	1	0	1	0	0	2	2	0	0	0	0	0	0	0	0	2	1	1	2	2	0	2	0	0	0	0	0	0	2	0	2	2	1	0	1	2	1	1	1	0	0	0	0	0	1	0	0	0
129	1	2	0	1	0	0	2	2	0	0	0	1	1	1	1	0	1	1	1	1	1	0	2	0	0	0	0	0	0	1	0	0	0	2	1	2	2	0	1	2	1	0	0	0	0	1	0	0	1
130	0	2	0	0	0	0	1	2	0	1	0	1	2	1	2	1	1	0	2	2	2	0	2	0	0	0	0	0	0	1	0	1	1	1	0	2	2	0	0	1	0	1	1	0	1	0	0	0	2
131	1	2	0	0	0	0	1	2	0	0	0	0	1	1	1	0	1	1	1	0	2	0	2	0	0	0	0	0	1	2	0	2	2	0	0	1	2	0	0	0	0	0	0	0	1	0	0	0	0
132	1	2	1	0	0	0	2	2	0	0	1	0	0	0	0	0	0	1	0	0	0	0	2	0	0	0	0	0	0	2	1	1	1	1	1	1	1	0	0	1	0	0	0	0	0	1	0	0	2
133	1	1	0	0	0	0	1	1	1	2	0	1	0	0	1	1	1	0	2	2	2	0	1	0	1	1	0	0	1	2	1	1	1	1	0	2	2	0	0	2	0	1	1	0	1	0	0	0	1
134	0	1	0	0	0	1	0	1	0	0	1	0	0	0	0	0	2	1	1	1	2	0	2	0	0	0	0	0	1	1	0	1	2	0	0	0	2	0	0	1	0	0	1	0	1	0	0	0	2
135	0	1	0	0	0	0	1	2	1	1	0	0	0	0	0	0	0	1	1	1	1	0	2	0	1	1	0	1	1	2	0	1	0	2	1	2	2	0	0	1	0	1	0	0	0	0	0	0	1
136	1	0	1	0	1	0	1	1	1	1	1	0	0	0	0	0	1	1	1	1	2	0	2	0	0	0	0	1	1	2	1	1	1	2	0	2	1	0	0	2	0	0	0	0	0	0	0	0	1
137	0	2	1	1	1	0	1	2	1	1	0	0	0	0	0	0	0	2	0	0	1	0	2	0	0	0	0	0	0	2	1	1	1	1	0	2	0	1	1	0	0	0	1	0	1	0	0	0	0
138	1	2	1	1	0	0	2	2	1	1	0	2	2	0	0	1	2	0	2	2	2	0	0	0	1	1	0	1	0	1	1	1	1	2	1	2	1	0	0	1	0	0	1	0	1	0	0	1	2
139	1	2	1	0	0	0	1	1	0	0	0	0	1	1	1	0	1	1	1	1	1	0	1	0	0	0	0	0	0	1	0	1	2	1	0	1	1	0	0	1	0	0	0	0	0	1	0	0	1
140	0	1	0	1	0	0	2	2	0	1	0	1	0	0	0	0	1	0	2	1	2	0	2	0	0	0	0	0	1	2	0	0	0	2	0	2	1	0	0	1	0	0	0	0	0	0	0	0	1
141	1	0	0	1	0	0	2	2	0	0	0	0	1	1	1	0	2	1	1	1	1	0	2	0	1	1	0	1	1	2	1	2	2	1	0	1	0	0	0	0	0	0	0	0	0	1	0	0	1
142	1	1	0	1	0	1	1	1	2	2	0	0	1	1	1	0	1	1	1	1	1	0	2	0	1	1	0	0	0	2	0	2	2	0	0	1	0	0	0	1	1	0	0	0	0	1	0	0	0
143	0	2	1	1	0	0	1	1	0	0	1	0	0	0	0	0	1	1	1	0	2	0	1	1	1	1	0	0	2	2	0	0	0	2	0	2	0	1	1	0	0	1	1	0	2	0	0	0	0
144	0	2	0	0	0	0	1	1	1	2	0	1	2	1	1	0	2	1	1	1	2	0	2	0	0	0	2	1	1	2	1	0	0	2	0	2	1	0	0	0	0	0	0	0	0	0	0	0	1
145	0	2	0	0	0	0	0	0	2	2	0	0	0	0	0	0	1	0	1	1	2	0	2	0	0	0	0	1	1	1	1	0	1	1	0	1	1	1	1	1	0	0	0	0	0	1	0	0	0
146	0	1	0	1	0	0	1	1	1	1	0	1	1	0	0	0	2	1	2	1	2	0	2	0	0	0	1	0	0	2	1	2	2	0	0	1	2	0	0	2	0	1	0	0	1	1	0	0	0
147	1	1	0	0	0	1	0	1	1	1	1	0	1	1	1	0	1	2	0	0	2	0	2	0	0	0	1	0	0	1	0	2	2	0	0	1	1	0	0	1	0	0	2	0	0	0	0	0	0
148	0	2	0	0	0	0	1	2	0	1	0	1	1	0	0	1	1	2	0	0	1	0	2	0	1	1	0	1	0	0	1	1	1	2	0	2	1	0	0	1	0	1	1	0	1	0	0	1	1
149	0	1	0	1	0	0	1	2	0	0	0	1	1	1	1	0	0	1	1	1	1	0	2	0	0	0	0	1	2	2	1	0	0	1	0	1	2	0	0	0	1	0	1	0	1	0	0	2	2
150	0	2	0	0	0	0	2	2	1	1	0	0	1	1	1	0	1	1	2	2	2	0	1	0	1	1	0	0	0	1	1	1	1	0	0	0	0	1	1	0	0	1	1	0	1	0	0	0	1
151	1	1	0	0	0	0	1	2	1	2	0	1	2	2	2	0	0	1	1	1	0	0	1	0	0	0	0	0	0	2	0	2	1	1	0	1	2	0	0	0	0	0	0	0	0	1	0	0	0
152	0	2	0	0	0	0	2	2	0	0	1	0	0	0	0	0	0	1	1	1	1	0	2	0	1	1	0	0	0	2	0	1	2	1	0	1	2	0	0	2	0	1	1	0	1	1	0	0	1
153	0	2	1	1	0	0	1	1	1	1	0	1	1	1	1	0	1	1	1	1	2	0	1	1	0	0	0	0	0	1	0	1	0	2	1	2	1	0	0	1	0	2	2	0	1	1	0	0	0
154	0	1	1	1	0	0	2	2	0	1	0	1	1	1	1	0	0	0	2	2	2	0	2	0	0	0	0	1	1	2	0	2	2	1	0	2	2	0	0	1	0	0	0	1	1	2	0	0	1
155	0	1	0	0	0	0	2	2	0	0	1	1	2	1	1	0	1	1	1	1	1	0	2	0	1	1	0	1	1	2	2	2	2	0	0	0	2	0	0	1	0	1	1	0	0	1	0	0	1
156	1	1	0	1	0	0	2	2	1	1	1	0	1	1	1	0	1	1	1	1	1	0	2	0	0	0	0	1	0	0	1	1	1	0	0	1	1	0	0	1	0	1	1	0	1	1	0	0	1
157	1	2	0	0	0	0	2	2	0	1	1	0	1	0	0	0	1	1	1	1	2	0	1	1	1	1	0	0	0	2	0	1	1	1	0	1	1	0	0	1	0	0	0	0	0	1	0	0	1
158	0	1	0	1	0	0	0	0	2	2	0	0	1	1	1	0	2	2	0	0	2	0	1	0	1	1	0	0	1	2	0	1	1	1	0	1	1	0	0	1	0	0	0	1	1	1	0	0	0
159	1	1	0	0	0	0	1	2	0	0	1	0	2	1	1	0	0	2	0	1	2	0	2	0	0	0	0	2	2	2	2	1	0	2	2	2	2	0	0	1	0	0	0	0	0	1	0	0	0
160	0	0	0	0	0	2	1	1	1	1	1	1	2	1	1	0	1	0	2	2	2	0	2	0	0	0	0	0	0	1	0	2	1	2	0	2	0	0	0	0	0	0	0	0	0	1	0	0	1
161	1	2	0	0	0	0	1	2	0	0	1	0	1	1	1	0	0	2	0	1	1	0	1	0	0	0	0	0	0	1	0	1	1	0	0	1	1	0	0	2	1	0	0	0	1	0	0	0	1
162	0	1	0	1	0	0	1	1	0	2	0	0	0	0	0	0	0	0	2	2	2	0	2	0	0	0	0	0	0	2	0	1	1	1	0	1	2	0	0	2	1	0	2	0	1	0	0	0	0
163	0	2	0	0	0	0	1	1	1	2	0	1	1	0	0	0	2	2	0	0	1	0	2	0	0	0	0	1	1	2	0	0	0	2	0	2	1	0	0	1	0	1	1	0	1	0	0	0	2
164	0	1	1	0	1	0	2	2	0	1	1	1	2	1	1	0	2	2	1	1	1	1	2	0	1	1	1	1	1	2	0	1	1	1	1	1	2	0	0	2	0	0	0	0	0	0	0	0	0
165	0	1	0	0	0	1	0	0	2	2	0	1	1	0	0	0	1	1	1	1	1	0	2	0	0	0	0	1	1	2	0	1	1	2	0	2	2	0	1	2	1	1	1	1	1	1	0	0	1
166	0	1	0	0	0	0	1	1	2	2	0	1	0	0	1	1	1	0	2	2	2	0	2	0	0	0	0	0	1	2	0	0	1	0	0	2	1	0	0	2	0	1	0	0	0	0	0	0	2
167	1	1	0	1	0	0	2	2	0	0	2	1	2	1	1	1	1	1	1	1	2	0	2	0	0	0	0	0	0	2	1	1	2	1	0	1	1	0	0	1	0	1	1	0	1	0	0	1	1
168	0	0	0	0	0	1	2	2	0	1	0	0	0	0	0	0	1	1	2	2	2	0	1	1	1	1	0	1	1	1	1	1	1	0	0	1	2	0	0	0	0	1	1	0	1	0	0	1	1
169	0	2	1	1	1	0	2	2	0	1	0	0	2	2	2	0	2	1	1	1	1	0	2	0	1	1	0	1	1	1	1	0	0	1	1	2	0	0	0	1	0	2	2	0	0	1	0	1	1
170	0	1	0	0	0	0	1	1	1	1	0	0	1	1	1	0	0	2	1	1	1	0	1	0	0	0	1	2	2	2	1	1	1	2	0	2	2	0	0	2	0	0	0	0	0	1	0	0	1
171	0	2	0	0	0	0	1	1	1	1	1	0	1	1	1	0	0	2	1	1	1	0	2	0	1	1	0	0	0	2	1	0	0	2	1	2	2	0	0	2	0	1	0	0	1	1	0	0	1
172	1	0	0	0	0	0	0	0	1	1	1	1	1	0	0	0	1	1	1	0	0	0	2	0	1	1	0	1	2	1	0	1	0	2	1	2	1	0	0	0	0	1	1	0	1	0	0	0	1
173	1	0	0	0	0	0	1	1	1	1	0	0	0	0	0	0	2	2	1	1	1	0	1	0	1	1	0	0	1	2	0	1	1	2	0	1	1	0	0	0	0	0	1	0	1	0	0	0	1
174	0	1	0	1	0	0	1	2	0	1	0	0	0	0	0	0	1	2	0	0	2	0	2	0	0	0	0	0	0	2	1	1	0	2	1	2	2	0	0	2	0	0	0	0	0	1	0	0	1
175	1	0	0	2	0	1	1	2	0	0	1	0	0	0	0	0	1	0	1	2	2	0	1	1	1	1	0	0	0	1	0	2	1	0	0	1	1	0	0	0	0	2	2	0	1	1	0	0	2
176	1	2	1	1	1	0	1	1	2	2	0	0	1	1	1	0	2	1	1	1	2	0	2	0	1	1	0	1	2	1	0	1	1	2	1	2	2	0	0	1	0	1	1	0	1	1	0	0	1
177	0	1	0	0	0	1	2	2	0	1	1	1	0	0	0	0	2	1	1	1	1	1	2	0	0	0	0	0	1	2	1	1	1	2	1	2	2	0	0	1	0	1	1	0	2	2	0	0	0
178	1	2	0	0	0	0	2	2	0	1	1	0	0	0	0	0	2	2	0	1	2	1	1	0	0	0	0	1	1	2	1	0	0	2	1	2	2	0	0	0	0	0	0	1	0	0	0	0	1
179	1	1	0	1	0	0	2	2	0	1	0	0	0	0	0	0	1	1	1	1	2	0	2	0	0	0	1	0	0	1	0	1	1	2	0	2	0	0	0	1	1	0	0	0	0	1	0	0	1
180	0	1	0	0	0	0	0	1	1	1	1	0	1	1	1	0	2	0	2	2	2	0	1	0	0	0	0	0	1	2	0	1	1	2	1	2	1	0	0	1	0	0	1	0	1	0	0	0	2
181	1	0	0	0	0	1	1	1	1	1	1	0	1	1	1	0	0	2	1	2	2	1	1	0	0	0	0	0	1	2	0	0	0	2	1	2	1	0	0	0	0	0	0	0	0	1	0	0	0
182	1	2	0	0	0	0	2	2	0	0	2	0	0	0	0	0	1	1	1	1	2	0	2	0	0	0	0	0	0	1	1	2	2	1	0	2	2	0	0	1	0	0	2	0	0	0	0	0	0
183	0	1	0	0	0	1	1	1	1	1	0	0	1	1	1	0	1	2	0	0	1	0	2	0	0	1	0	0	1	2	1	0	1	1	0	2	2	0	0	1	0	1	1	0	0	0	0	0	1
184	1	0	0	0	0	2	1	1	0	2	0	0	1	1	2	0	1	1	1	0	1	0	0	1	1	1	0	0	0	1	1	0	0	2	1	2	1	0	0	1	0	1	0	0	2	0	0	1	1
185	0	0	0	1	0	0	2	2	0	0	0	0	1	1	1	0	1	2	0	0	1	1	2	0	0	0	1	0	1	2	0	1	1	1	1	1	1	0	0	0	0	1	1	0	0	0	0	0	0
186	0	1	0	0	0	1	2	2	0	0	1	1	1	0	0	0	1	1	1	1	1	0	2	0	0	0	1	0	1	2	0	1	1	2	1	2	1	0	0	2	1	1	1	0	0	0	0	0	0
187	1	1	0	0	0	0	1	1	0	0	2	0	1	0	0	1	1	1	1	1	2	0	2	0	0	0	0	0	0	2	1	1	1	0	0	1	1	0	0	1	1	0	0	0	0	1	0	0	2
188	1	2	0	1	0	0	0	1	1	1	0	1	1	0	0	0	2	0	2	1	2	0	1	0	0	0	0	0	0	2	0	2	2	1	1	2	2	0	0	1	0	1	1	0	1	0	0	0	2
189	0	1	0	1	0	1	2	2	0	0	0	1	2	2	2	0	1	1	1	1	1	0	2	0	0	0	0	1	2	2	1	2	2	0	0	0	1	0	0	2	0	1	1	0	1	0	0	0	0
190	1	2	0	0	0	0	1	1	1	1	0	0	2	2	2	1	1	1	1	1	1	0	2	0	0	0	0	0	0	1	0	2	2	1	1	2	2	0	0	1	0	0	1	1	1	1	0	0	0
191	0	1	0	1	0	0	2	2	0	1	0	2	2	0	0	0	1	2	0	0	2	0	1	0	0	0	0	0	1	2	0	0	1	1	0	2	1	1	1	1	0	1	1	0	0	1	1	0	1
192	1	1	1	1	0	0	1	1	1	1	1	0	1	1	1	0	1	0	1	2	2	0	2	0	0	0	0	0	0	1	0	1	0	2	0	2	2	0	0	1	0	1	0	0	1	2	0	0	2
193	1	1	0	0	0	0	0	0	2	2	0	0	0	0	0	0	1	1	1	1	1	0	2	0	0	0	0	0	0	2	0	1	1	2	1	2	0	0	0	0	1	1	1	0	1	1	0	0	2
194	0	1	0	1	0	0	2	2	0	1	0	0	1	1	1	0	1	1	1	1	1	0	2	0	1	1	0	0	0	2	0	1	1	1	1	1	1	0	0	0	0	0	1	1	1	1	0	0	1
195	1	0	0	0	0	1	1	2	0	0	1	0	0	0	0	0	1	2	0	0	1	0	2	0	0	0	0	0	0	2	0	1	2	1	0	1	2	0	0	1	0	0	0	0	0	1	0	0	1
196	0	1	0	0	0	0	2	2	1	1	0	0	0	0	0	0	1	0	2	2	2	0	2	0	0	0	0	0	0	2	1	1	0	1	0	1	2	0	0	1	0	1	1	0	1	0	0	0	2
197	0	2	1	0	0	0	0	1	0	0	0	1	2	2	2	0	2	0	2	2	2	0	2	0	0	0	0	0	1	1	0	0	0	0	0	1	2	0	0	2	0	2	2	0	1	1	0	1	1
198	1	2	0	0	0	0	1	1	1	2	0	0	2	1	1	1	2	1	1	2	2	0	0	0	0	0	0	1	1	2	0	2	1	2	0	1	2	0	0	1	0	0	1	0	0	1	0	0	1
199	1	0	0	0	0	0	0	1	1	1	0	0	0	0	0	0	1	1	1	1	1	1	0	1	1	1	0	1	2	2	1	1	1	1	0	2	1	1	1	1	0	0	0	0	0	0	0	0	0
200	0	2	0	0	0	0	1	1	1	2	0	0	0	0	0	0	1	0	2	2	2	0	2	0	0	0	0	0	2	2	0	2	2	0	0	1	1	0	0	0	0	0	0	0	0	0	0	0	1
201	0	1	0	0	0	0	0	1	1	1	0	1	1	1	1	0	1	1	1	1	1	0	1	0	0	0	0	0	0	2	0	1	1	2	2	2	1	0	0	1	0	0	2	0	0	0	0	0	1
202	1	1	0	1	0	0	0	0	2	2	0	0	0	0	0	0	1	0	2	2	2	1	2	0	0	0	0	1	1	2	1	2	2	0	0	0	1	0	0	2	0	1	1	0	0	0	0	0	1
203	0	1	0	0	0	0	2	2	0	1	0	1	1	0	0	0	1	2	0	0	0	0	2	0	1	1	0	0	0	1	1	2	1	0	0	1	2	0	0	2	0	1	1	0	1	2	0	0	1
204	1	2	0	1	0	0	0	0	1	1	0	0	0	0	0	0	1	1	1	1	1	0	1	1	1	1	0	0	0	2	0	1	1	2	0	2	0	0	0	0	0	0	1	0	0	0	0	0	1
205	0	0	0	0	0	0	2	2	0	0	2	0	0	0	0	0	2	2	1	1	2	0	2	0	0	0	0	0	1	2	0	0	1	1	0	2	2	0	0	2	0	1	1	0	1	1	0	0	0
206	1	0	0	0	0	0	1	2	1	1	0	0	1	1	1	0	1	2	0	0	1	1	2	0	0	0	0	0	0	1	1	1	1	2	1	2	1	0	0	0	0	0	1	0	1	0	0	0	1
207	0	1	0	2	0	0	2	2	0	1	1	0	0	0	0	0	0	1	1	1	1	0	2	0	0	0	0	0	0	2	2	1	2	1	0	1	1	1	1	1	0	1	0	0	0	0	0	0	1
208	0	1	0	0	0	1	0	0	2	2	0	1	2	1	1	1	2	2	0	0	1	0	2	0	0	0	0	0	0	2	1	2	1	2	0	2	2	0	0	1	0	1	0	0	0	0	0	0	1
209	1	1	0	0	0	1	1	1	1	2	0	1	2	1	1	0	2	1	1	1	2	0	1	1	1	1	0	1	2	2	1	2	1	0	0	2	2	0	0	1	0	1	1	0	1	0	0	0	0
210	0	0	0	0	0	0	1	1	2	2	0	0	1	0	0	0	2	0	2	2	2	0	2	0	0	0	0	1	1	2	1	1	1	1	0	1	1	0	0	1	0	1	1	0	1	2	0	0	0
211	0	1	0	1	0	0	1	2	0	0	1	0	1	1	1	0	2	0	2	2	2	0	2	0	0	0	0	0	0	1	1	1	1	0	0	1	1	0	0	1	0	0	2	0	0	0	0	0	0
212	1	0	0	1	0	1	0	0	2	2	0	0	1	1	1	0	1	2	0	0	0	0	2	1	1	2	0	0	0	2	2	0	0	2	0	2	2	0	0	0	1	1	1	0	1	0	0	0	1
213	1	0	1	0	0	1	0	1	1	1	1	0	1	1	1	0	2	0	1	1	1	0	2	0	0	0	0	1	1	2	1	2	2	0	0	1	1	0	0	1	0	0	0	0	0	2	0	1	2
214	0	1	0	1	0	0	1	1	1	2	0	1	1	1	1	0	2	0	1	1	1	0	2	0	0	0	0	2	2	2	1	1	2	1	0	2	2	0	0	1	0	0	1	0	1	0	0	0	2
215	0	1	0	1	0	0	2	2	1	1	0	0	1	1	1	0	2	1	1	1	2	0	2	0	0	0	0	0	2	2	0	0	1	0	0	2	1	0	0	2	0	1	1	1	0	1	0	0	0
216	0	1	0	0	0	0	2	2	0	0	0	1	0	0	0	0	1	2	1	1	1	0	2	0	0	0	0	1	0	0	1	0	2	0	0	1	0	0	0	1	0	1	0	0	0	0	0	0	1
217	1	1	0	0	0	1	0	1	1	1	0	0	1	1	0	0	2	1	1	1	2	0	2	0	1	1	0	0	0	1	0	1	2	1	0	2	0	0	0	0	0	0	0	0	0	1	0	0	1
218	1	1	0	0	0	0	0	2	0	0	1	0	1	1	1	0	1	1	1	1	2	0	2	0	1	1	0	1	1	0	0	1	1	1	0	1	1	0	0	0	0	0	0	0	1	1	0	1	2
219	1	2	0	0	0	0	2	2	0	1	1	0	1	1	1	0	1	1	1	1	1	1	2	0	0	0	0	1	2	2	1	1	1	1	0	2	2	0	0	2	0	0	1	0	0	0	0	0	0
220	0	0	0	0	0	0	0	1	1	1	0	1	2	1	2	1	1	0	2	2	2	0	2	0	0	0	0	0	0	1	0	1	1	1	1	1	2	0	0	1	0	0	1	0	0	0	0	1	1
221	0	1	0	1	0	0	1	2	0	0	1	0	0	0	0	0	2	0	2	2	1	0	1	1	1	1	0	0	0	1	0	1	1	2	1	2	1	0	0	0	1	1	0	0	0	0	0	1	1
222	1	1	0	0	0	1	1	1	1	1	1	1	2	0	0	0	1	1	2	2	2	0	1	0	1	1	0	1	2	2	1	1	1	1	0	1	1	0	0	1	0	0	0	0	0	0	0	1	1
223	1	0	0	0	0	1	2	2	1	1	1	0	1	1	1	0	1	1	1	1	2	1	2	0	0	0	0	0	0	2	1	1	1	2	1	2	2	0	0	1	0	0	0	0	0	0	0	0	0
224	0	0	0	0	0	1	1	1	1	1	0	0	0	0	0	0	1	1	1	1	1	0	1	1	1	1	0	0	0	1	0	0	0	2	0	2	1	0	0	2	0	2	2	0	1	1	0	0	0
225	0	2	0	1	0	0	0	0	1	1	1	0	1	1	1	0	1	0	1	2	2	0	2	0	0	0	0	0	1	2	0	1	2	1	0	1	1	0	0	1	0	1	1	0	0	1	1	0	1
226	1	1	0	1	0	0	2	2	0	0	1	0	1	1	1	0	1	1	1	1	2	0	1	0	0	0	0	0	0	2	1	1	1	1	0	1	1	0	0	2	0	0	0	0	0	2	0	0	1
227	0	1	0	1	0	0	0	2	0	0	1	0	0	0	0	0	1	1	1	1	2	1	2	0	0	0	1	1	1	2	0	0	2	0	0	1	0	0	0	0	1	0	0	0	0	0	0	0	2
228	1	2	0	0	0	0	0	1	1	1	1	0	0	0	0	0	1	0	2	2	2	0	2	0	0	0	0	0	0	1	0	2	1	2	1	2	1	0	0	1	1	0	0	1	0	0	0	1	0
229	0	1	0	1	0	0	1	1	1	1	0	1	2	1	1	0	0	1	1	1	1	0	1	0	0	0	0	0	0	2	0	1	1	1	0	1	0	0	0	1	0	1	0	0	0	1	0	1	2
230	1	1	0	1	0	0	1	2	0	0	1	0	0	0	0	0	1	0	1	1	2	0	1	0	0	0	1	2	2	2	1	1	1	1	0	1	0	0	0	0	0	0	1	0	1	0	0	0	1
231	1	1	1	0	1	0	2	2	0	1	1	0	1	0	0	1	1	0	1	2	2	0	0	0	0	0	0	0	0	1	0	1	1	0	0	1	1	0	0	2	0	1	1	0	1	1	0	0	1
232	1	1	0	0	0	0	1	2	0	0	1	0	0	0	0	0	0	2	0	0	1	0	2	0	0	0	0	1	1	1	0	1	1	0	0	1	2	0	0	2	0	1	1	0	0	0	0	0	2
233	1	0	0	0	0	1	0	0	2	2	0	0	1	1	1	0	1	2	0	0	1	0	1	0	0	0	2	1	1	2	1	1	1	2	0	2	1	0	0	2	0	0	0	1	0	0	0	0	1
234	0	2	0	0	0	0	1	1	1	1	0	0	1	1	1	0	1	0	1	1	2	0	1	0	0	0	0	0	0	2	1	2	2	1	1	1	2	0	0	2	0	0	1	0	1	0	0	0	1
235	1	1	0	1	0	0	1	1	1	1	2	1	1	1	1	0	2	0	2	2	2	0	2	0	0	0	0	1	2	2	0	1	1	2	0	2	1	0	0	1	0	0	2	0	1	0	0	0	2
236	0	1	0	1	0	0	0	0	2	2	0	0	2	0	0	1	2	0	2	2	2	0	0	0	1	1	0	1	2	2	1	2	2	1	1	1	2	0	0	0	1	1	1	0	1	1	0	0	1
237	1	0	0	0	0	1	1	1	1	2	0	1	2	2	2	0	2	2	0	0	2	0	2	0	0	0	0	0	0	2	1	1	1	2	0	2	1	0	0	1	0	0	1	0	0	0	0	0	2
238	0	0	0	0	0	1	2	2	0	0	2	0	0	0	0	0	1	2	0	0	0	0	1	0	0	0	1	0	0	1	0	1	1	1	1	2	1	0	0	1	0	0	0	0	0	0	0	1	2
239	0	0	0	1	0	0	1	1	2	2	0	0	1	1	1	0	0	0	2	1	2	0	2	0	0	0	0	1	1	2	2	1	1	1	1	1	1	0	0	1	0	0	0	0	0	0	0	0	1
240	1	1	0	1	0	0	1	1	1	2	0	0	0	0	0	0	1	0	2	2	2	0	2	0	0	0	1	0	0	1	0	1	0	2	1	2	1	0	0	2	0	1	0	0	0	0	0	0	0
241	1	1	0	1	0	0	2	2	0	0	1	0	2	2	2	1	0	0	2	2	2	0	2	0	1	1	0	0	0	2	1	1	1	1	1	1	1	0	0	1	0	0	0	0	0	1	0	0	2
242	0	1	0	0	0	0	0	0	1	1	2	1	1	0	0	0	1	1	1	0	1	0	2	0	0	0	0	0	0	1	0	2	2	1	0	1	2	0	0	0	1	0	0	0	0	1	0	0	0
243	1	1	0	0	0	0	1	2	0	1	0	0	0	0	0	0	1	1	2	2	2	0	2	0	0	0	0	0	0	1	1	0	0	2	0	2	1	0	0	1	0	0	1	0	0	0	0	0	1
244	1	2	0	0	0	0	1	1	1	2	0	0	0	0	0	0	1	1	1	1	1	0	1	0	1	1	0	0	0	1	1	0	1	1	0	1	1	0	0	2	0	1	1	0	1	1	0	0	0
245	0	0	0	0	0	2	0	0	2	2	0	0	0	0	0	0	1	2	0	0	0	0	2	0	1	1	0	1	1	2	0	1	1	0	0	1	1	0	0	1	1	0	0	1	0	1	0	0	0
246	0	1	0	1	0	0	2	2	0	1	1	0	2	2	2	1	2	0	2	1	2	0	1	1	1	1	0	1	1	2	1	1	1	0	0	1	1	0	0	0	0	0	1	0	1	0	0	0	1
247	0	2	1	2	0	0	2	2	0	0	1	0	0	0	0	0	2	1	1	1	2	0	1	1	0	0	0	1	1	2	0	2	1	1	0	2	1	0	0	0	0	0	0	0	0	1	0	0	1
248	0	0	0	0	0	1	0	0	2	2	0	0	2	1	1	1	1	1	1	1	2	0	2	0	0	0	0	0	0	1	1	1	1	2	0	2	1	0	0	1	0	0	0	0	0	0	0	1	0
249	0	1	0	0	0	1	1	1	0	0	1	0	1	0	0	0	1	1	1	0	1	0	2	0	0	0	0	0	1	2	0	0	0	2	1	2	1	1	0	0	0	0	0	0	1	1	0	0	2
250	1	0	0	0	0	0	1	1	1	2	1	0	0	0	0	0	1	0	2	2	2	0	2	0	0	0	0	0	0	2	1	2	1	0	0	1	1	0	0	2	1	1	0	0	1	1	0	0	1
251	1	2	1	0	1	1	1	2	0	0	1	0	0	0	0	0	1	0	2	2	2	0	2	0	1	1	0	1	1	2	2	2	1	1	0	2	2	0	0	2	0	0	0	0	0	0	0	0	2
252	1	1	0	0	0	0	2	2	0	0	0	0	0	0	0	0	1	2	0	0	1	0	0	0	0	0	0	1	2	2	1	0	1	2	0	2	1	0	0	1	0	0	1	0	0	0	0	1	2
253	1	2	1	0	0	0	1	1	1	2	0	0	1	1	1	0	2	1	1	1	2	0	1	0	1	1	0	2	2	1	1	1	0	1	0	1	2	0	0	1	0	0	0	0	1	0	0	0	1
254	1	1	1	0	0	0	2	2	0	0	2	0	0	0	0	0	1	2	0	0	0	0	1	0	0	0	0	2	2	1	1	1	1	2	1	2	2	0	0	2	0	0	0	0	0	1	0	0	0
255	0	2	0	1	0	0	0	1	1	1	0	0	1	1	1	0	2	2	1	1	2	0	2	0	0	0	0	1	1	2	0	1	1	0	0	1	1	0	0	1	0	0	0	0	0	0	0	1	2
256	0	1	0	1	0	0	2	2	0	0	0	1	2	1	1	1	1	1	1	1	1	0	2	0	0	0	0	0	0	2	0	2	2	1	0	1	2	0	0	1	0	1	1	0	1	0	0	1	0
257	1	2	0	0	0	0	0	1	0	0	1	1	1	0	0	0	2	2	0	0	2	0	2	0	0	0	0	1	1	2	1	2	1	1	0	1	1	0	0	1	0	1	0	0	0	1	0	0	1
258	1	2	1	0	1	1	1	2	0	0	1	0	1	1	1	0	2	2	0	1	2	0	1	0	0	0	0	1	2	1	0	1	1	2	0	2	1	0	0	1	0	1	1	0	1	0	0	0	0
259	1	1	0	0	0	0	0	0	2	2	0	0	0	0	0	0	1	1	1	1	2	0	1	1	1	1	0	0	1	2	1	2	1	1	1	1	1	0	0	0	0	0	0	1	0	1	0	1	0
260	0	2	0	0	0	0	2	2	0	0	2	0	0	0	0	0	0	0	2	2	2	0	2	0	0	0	0	1	1	2	2	1	0	1	0	1	2	0	0	1	0	0	0	1	1	2	0	0	2
261	1	2	1	2	0	0	1	2	0	1	0	0	0	0	0	0	1	1	1	1	2	0	0	0	0	0	0	0	0	2	0	1	2	1	0	2	0	1	1	0	0	0	0	0	0	1	0	0	0
262	1	1	0	0	0	0	2	2	0	1	0	1	1	0	0	0	1	1	1	1	2	0	2	0	0	0	0	1	1	2	1	2	1	0	0	2	1	0	0	2	1	2	1	0	1	0	0	0	0
263	1	1	0	0	0	0	2	2	0	0	0	1	1	0	0	0	1	2	0	0	1	0	2	0	0	0	0	1	1	2	2	2	1	2	0	1	2	0	0	1	0	0	1	0	1	0	0	0	1
264	0	0	0	0	0	2	0	0	2	2	0	0	0	0	0	0	2	1	2	2	2	0	2	0	0	0	0	0	1	2	0	1	1	0	0	1	1	0	1	2	2	0	1	0	0	0	0	0	0
265	1	1	0	1	0	0	1	2	1	1	0	0	0	0	0	0	1	0	2	2	2	0	2	0	0	0	0	0	0	1	0	0	0	2	0	1	2	0	0	1	0	1	1	0	0	1	0	0	1
266	1	1	1	1	1	1	2	2	0	0	0	0	2	2	2	0	0	1	1	1	2	0	2	0	0	0	0	1	1	1	0	1	1	1	1	2	1	1	0	1	0	0	2	0	0	0	0	1	1
267	1	1	0	0	0	0	1	1	1	1	0	0	1	1	1	0	2	0	1	2	2	0	2	0	0	0	0	2	2	2	1	0	0	2	0	1	1	0	0	1	0	0	0	0	0	1	0	0	1
268	0	1	0	0	0	0	0	1	1	1	0	0	1	1	1	0	1	0	1	1	1	0	1	1	1	1	0	0	1	2	0	0	0	2	0	2	2	0	0	2	0	1	1	0	1	0	0	0	1
269	1	1	0	0	0	0	2	2	0	1	1	0	1	1	1	0	0	0	2	2	2	0	1	0	0	0	0	0	0	1	0	2	2	0	0	0	0	0	0	0	0	1	1	0	1	1	0	1	2
270	1	2	0	0	0	0	2	2	0	0	1	0	1	1	1	0	0	1	1	1	2	1	1	0	0	0	0	1	1	1	1	1	1	0	0	1	2	0	0	2	0	0	0	0	0	2	0	1	1
271	0	0	0	0	0	2	1	1	1	1	0	2	2	1	1	0	2	2	1	1	1	0	2	0	0	0	0	1	1	2	0	1	1	2	1	2	1	0	0	0	0	0	1	0	1	0	0	0	1
272	0	1	0	1	0	1	1	1	1	1	1	1	2	1	1	0	2	1	1	1	2	0	2	0	0	0	0	1	2	2	0	1	1	0	0	1	1	0	0	1	0	1	1	0	2	2	0	0	0
273	1	1	0	1	0	0	2	2	0	0	0	0	0	0	0	0	0	0	2	2	2	0	2	0	0	0	0	0	0	2	1	1	1	1	0	2	2	0	0	2	0	0	0	0	0	0	0	0	1
274	0	0	0	0	0	1	1	1	0	0	0	0	1	1	1	0	2	1	1	1	2	0	1	1	1	1	0	0	0	1	1	2	2	1	0	2	1	0	0	0	0	0	0	0	1	1	0	0	1
275	0	1	0	0	0	1	1	2	1	1	0	1	0	0	1	1	1	2	1	2	2	0	2	0	0	0	0	0	0	2	1	2	1	0	0	0	1	0	0	0	0	1	0	0	0	0	0	0	2
276	1	1	0	1	0	0	2	2	1	1	0	1	1	0	0	0	1	1	1	1	1	0	2	0	0	0	0	0	0	2	0	2	2	2	1	2	2	0	0	1	0	1	0	0	1	2	0	0	2
277	0	1	0	0	0	1	0	1	1	1	1	1	1	0	0	0	2	1	1	1	1	0	0	0	0	0	0	1	2	2	0	1	1	1	0	1	1	0	0	2	1	1	1	0	1	1	0	0	1
278	1	1	0	0	0	1	2	2	1	1	1	0	1	1	0	0	1	1	1	1	1	0	1	1	1	1	0	0	0	2	1	0	0	1	1	1	1	0	0	0	1	1	1	0	1	1	0	0	0
279	1	0	0	0	0	1	1	1	1	1	0	0	1	1	1	0	1	2	1	1	1	0	2	0	0	0	0	0	0	2	0	1	1	1	0	2	1	1	1	1	0	0	1	0	1	0	0	0	0
280	0	2	0	0	0	0	1	1	1	1	0	0	2	1	1	0	1	2	0	0	1	0	2	0	2	2	0	0	0	2	1	0	0	2	0	2	2	0	0	1	0	2	2	0	1	0	0	1	1
281	0	2	0	0	0	0	2	2	0	1	0	1	2	1	2	1	2	0	2	2	2	0	2	0	0	0	0	0	1	2	1	0	0	2	0	2	2	0	0	0	0	1	1	0	1	0	0	0	0
282	1	1	0	0	0	1	0	1	1	1	1	1	1	1	1	0	0	1	1	0	1	0	2	0	0	0	0	1	1	2	1	2	2	1	1	1	2	0	0	1	0	0	1	0	1	0	0	0	1
283	0	0	1	0	0	1	0	0	1	1	1	0	1	0	1	1	1	1	1	1	1	0	1	1	1	1	0	0	0	2	1	2	1	2	2	2	1	0	0	1	0	0	0	0	0	0	0	0	0
284	0	1	0	0	0	0	2	2	0	1	1	0	1	1	1	0	1	0	1	2	2	0	2	0	0	0	0	0	0	2	0	0	0	0	0	1	2	0	0	1	1	1	1	0	0	1	0	0	0
285	0	0	0	0	0	0	1	1	1	2	0	0	2	2	2	1	1	2	1	2	2	0	2	0	1	1	0	0	0	2	1	1	1	0	0	0	1	2	1	1	1	0	1	0	1	0	0	0	1
286	1	1	0	0	0	0	1	2	0	1	0	0	0	0	0	0	0	2	0	0	1	0	2	0	1	1	0	0	0	1	0	1	1	0	0	1	1	0	0	1	0	0	1	0	0	0	0	0	0
287	0	1	0	0	0	0	1	1	1	1	0	1	1	1	1	0	1	1	1	1	2	0	1	0	1	1	0	1	0	1	2	2	1	1	0	2	1	0	0	2	0	0	1	0	0	0	0	0	1
288	1	1	0	0	0	0	1	1	1	2	0	0	1	1	1	0	1	2	0	0	1	0	1	1	2	2	0	1	2	2	1	2	1	1	0	1	2	0	0	1	0	0	2	0	0	0	1	0	1
289	0	2	0	0	0	0	2	2	0	0	2	1	1	0	0	0	2	0	2	2	1	0	1	0	0	0	0	1	2	2	1	1	0	1	0	1	0	0	0	1	0	0	0	1	0	1	0	0	0
290	1	1	0	1	0	0	0	1	1	1	1	0	0	0	0	0	2	1	1	1	2	1	0	1	1	1	0	0	0	2	0	1	1	2	1	2	1	0	0	0	0	1	1	0	1	1	0	0	1
291	1	2	1	0	1	1	0	1	1	1	0	1	1	0	0	0	1	2	0	0	0	0	2	0	2	2	0	0	0	1	1	1	2	2	1	2	2	0	0	1	0	1	0	0	1	1	0	1	1
292	0	2	0	0	0	0	1	1	0	0	1	0	0	0	0	0	1	0	1	1	1	0	1	0	0	0	0	0	0	2	0	2	2	0	0	1	2	0	0	1	0	1	1	0	1	1	0	0	2
293	0	2	0	0	0	0	2	2	0	0	2	0	0	0	0	0	2	1	1	1	2	0	2	0	1	1	0	1	1	2	0	2	1	0	0	2	0	0	0	1	0	1	0	0	0	0	0	0	2
294	1	1	0	0	0	0	2	2	0	1	0	2	1	1	2	1	1	1	1	1	1	0	2	0	0	0	0	1	2	2	0	2	1	0	0	1	1	0	0	0	0	0	0	2	0	2	0	0	1
295	1	2	0	0	0	0	2	2	1	1	1	1	2	1	1	0	1	1	1	1	1	0	2	0	0	0	0	1	0	1	2	0	0	2	0	2	2	0	0	2	0	2	1	0	1	0	0	0	2
296	1	0	0	0	0	0	2	2	0	1	0	0	1	0	0	1	0	0	2	1	2	0	2	0	0	0	0	2	2	2	0	2	1	0	0	1	1	0	0	1	0	1	2	0	0	1	0	1	1
297	1	1	1	0	1	2	1	2	0	0	1	1	1	1	2	1	1	1	1	1	1	0	2	0	0	0	0	0	0	2	1	1	0	2	1	2	1	0	0	2	0	1	1	0	1	1	0	0	1
298	1	0	0	1	0	0	1	2	0	0	0	0	0	0	0	0	1	0	1	1	1	0	1	0	1	1	1	0	0	1	0	2	1	0	0	1	0	0	0	1	1	1	1	0	1	0	0	0	1
299	0	1	0	0	0	0	1	1	1	1	0	0	2	2	2	0	0	1	1	0	1	0	2	0	0	0	0	0	0	1	0	1	1	2	0	2	2	0	0	0	0	0	1	1	2	0	1	0	0
300	0	1	0	1	0	1	0	1	2	2	0	0	0	0	0	0	0	2	0	0	0	0	1	0	1	1	0	0	0	2	0	2	2	2	0	2	2	0	0	1	0	0	1	0	0	0	0	0	0
301	1	1	0	1	0	0	1	2	1	1	0	0	0	0	0	0	1	2	0	0	1	0	1	1	1	1	0	1	1	2	2	1	1	0	0	0	2	0	0	1	0	0	0	0	0	1	0	0	1
302	0	1	0	1	0	1	0	0	1	1	1	0	1	1	1	0	2	0	1	2	2	0	2	0	0	0	1	1	1	2	0	2	2	0	0	1	2	0	0	1	1	0	1	0	1	0	0	1	1
303	1	0	0	0	0	2	0	0	2	2	0	1	1	0	0	0	1	0	1	1	1	0	1	1	1	1	0	0	0	1	1	1	1	2	1	2	2	1	1	1	0	0	0	0	1	1	0	0	0
304	0	2	0	1	0	0	0	1	1	1	1	0	0	0	0	0	1	2	0	1	1	0	1	0	1	1	0	0	2	2	0	2	1	0	0	1	2	0	0	2	0	0	0	0	0	1	0	0	1
305	1	2	1	1	0	0	0	0	2	2	0	1	0	0	1	1	2	0	1	1	1	0	2	0	1	1	0	1	1	1	0	1	0	1	0	1	1	0	0	0	0	0	1	0	0	0	0	0	1
306	0	1	1	1	0	0	2	2	0	0	0	1	1	0	0	1	2	2	1	1	1	0	2	0	0	0	0	0	0	2	1	1	1	1	1	1	1	0	0	0	0	0	0	0	0	0	0	0	1
307	1	1	0	0	0	0	1	1	1	2	1	1	1	0	0	0	1	2	1	1	1	0	2	0	1	1	0	1	2	2	0	0	1	2	0	2	1	0	0	2	0	0	0	0	0	2	0	0	1
308	0	2	0	0	0	0	2	2	0	1	1	0	0	0	0	0	1	2	0	0	0	0	2	0	0	0	0	0	0	2	1	2	1	0	0	1	2	0	0	1	0	0	0	0	0	1	0	0	0
309	0	0	0	0	0	2	2	2	0	1	1	0	0	0	0	0	0	1	1	1	1	0	2	0	1	1	0	1	1	2	0	2	2	0	0	1	2	0	0	1	0	0	2	0	0	1	0	0	0
310	1	0	0	0	0	1	2	2	0	1	0	2	1	1	2	1	1	0	2	2	2	0	0	0	0	0	0	0	0	1	1	1	1	2	1	2	1	0	0	0	0	0	0	0	0	1	0	0	0
311	0	0	0	1	0	1	0	0	2	2	0	0	0	0	0	0	0	0	2	2	2	0	1	0	0	0	0	0	1	2	0	2	1	2	2	2	1	0	0	1	0	0	0	0	2	2	0	0	2
312	1	1	0	1	0	0	1	1	1	1	0	0	0	0	0	0	2	0	2	2	2	0	2	0	1	1	0	1	1	2	0	2	1	0	0	2	1	0	0	1	0	0	0	1	1	2	0	1	1
313	1	1	1	1	0	1	0	1	1	1	1	2	2	1	1	0	1	2	1	1	1	1	2	0	0	0	0	1	2	2	0	0	0	1	1	2	1	0	0	2	1	0	0	1	0	1	0	1	1
314	1	0	0	0	0	0	1	1	1	2	0	0	0	0	0	0	2	0	2	2	2	0	1	1	1	1	0	0	0	1	1	2	2	1	0	1	2	0	0	2	0	0	1	0	1	0	0	1	1
315	1	1	0	0	0	0	1	1	1	2	0	0	0	0	0	0	1	1	1	1	1	0	2	0	0	0	0	0	0	2	0	2	2	1	0	1	1	0	0	1	0	1	1	0	0	0	0	0	1
316	1	1	0	0	0	1	1	1	1	1	1	1	2	1	1	0	1	0	1	1	1	0	2	0	0	0	0	0	0	1	1	0	1	1	0	2	1	0	0	0	0	0	1	1	2	1	0	1	0
317	0	1	0	1	0	0	2	2	0	1	1	2	2	2	2	0	1	1	1	1	1	0	2	0	0	0	0	0	1	2	0	2	1	1	0	2	1	1	1	1	0	0	0	0	1	1	0	1	2
318	0	1	0	0	0	0	1	2	0	0	0	0	0	0	0	0	0	2	0	0	0	0	2	0	0	0	0	0	0	2	1	1	0	2	1	2	1	0	0	1	0	1	1	0	2	0	0	1	1
319	0	1	0	0	0	0	2	2	0	0	0	0	0	0	0	0	2	1	1	1	1	0	2	0	0	0	0	1	2	1	0	1	1	1	0	1	2	0	0	1	0	0	0	0	0	2	0	0	0
320	0	1	0	1	0	0	2	2	0	1	1	0	1	1	1	0	1	1	1	1	1	0	1	0	0	0	0	1	1	1	1	2	1	1	1	1	0	0	0	0	1	1	1	0	1	1	0	0	0
321	1	2	0	0	0	0	1	1	1	1	0	1	2	1	1	0	1	1	1	1	1	1	2	0	0	0	0	1	1	1	0	2	1	1	1	1	0	0	0	0	1	1	0	0	2	1	0	0	2
322	1	0	0	0	0	0	2	2	0	1	1	1	1	0	0	0	1	2	0	0	1	0	1	0	0	0	0	2	2	1	1	1	1	0	0	1	1	1	0	0	0	1	1	0	1	0	0	0	1
323	1	1	0	1	0	0	1	1	2	2	0	1	1	0	0	0	2	0	2	2	2	1	1	0	0	0	0	1	1	1	0	2	1	0	0	1	1	0	0	1	0	0	0	0	0	1	0	1	2
324	0	1	0	1	0	1	0	1	1	1	0	1	2	1	1	0	1	1	1	1	1	0	2	0	0	0	0	0	0	1	0	1	1	1	1	1	2	0	0	2	0	0	1	0	1	0	1	0	1
325	1	1	0	0	0	1	1	1	0	0	0	0	2	2	2	0	2	1	1	1	2	0	1	1	1	1	0	0	1	2	0	1	1	0	0	2	1	0	0	1	0	0	0	0	0	0	0	0	0
326	0	1	0	1	0	1	1	1	1	1	1	0	0	0	0	0	2	0	2	2	2	0	2	0	0	0	0	0	2	2	0	1	1	2	2	2	1	0	0	1	0	0	1	0	1	1	0	0	0
327	1	2	1	0	0	0	0	1	1	1	0	0	1	1	1	0	1	1	1	1	1	0	1	1	1	1	0	1	2	2	1	2	2	1	1	1	2	0	0	1	0	0	0	0	0	0	0	1	1
328	1	0	0	0	0	1	1	2	0	0	1	0	0	0	0	0	1	0	2	2	2	0	2	0	1	1	0	0	0	1	0	1	0	2	1	2	2	0	1	2	1	1	1	0	1	2	1	0	0
329	0	2	0	0	0	0	1	1	1	1	0	1	2	1	1	1	2	0	2	2	2	0	0	1	1	1	0	0	0	2	2	0	1	1	0	1	2	0	0	2	0	0	1	0	1	0	0	0	1
330	0	2	0	0	0	0	2	2	0	0	2	0	1	1	1	0	0	2	0	0	1	0	0	0	0	0	0	0	1	1	0	1	0	1	1	1	1	0	0	0	0	0	0	0	0	0	0	1	2
331	1	0	0	0	0	0	2	2	0	1	1	1	0	0	1	1	0	2	0	1	1	0	1	0	0	0	0	0	0	2	0	1	1	2	1	2	2	0	0	1	0	0	0	0	0	1	0	0	0
332	0	0	0	0	0	2	1	1	1	1	1	0	0	0	0	0	2	0	2	2	2	0	2	1	1	2	0	0	0	1	0	1	2	0	0	2	2	0	0	0	0	0	2	0	1	0	0	0	0
333	1	2	1	0	1	1	1	1	1	1	1	1	1	0	0	1	1	2	0	0	2	0	2	0	0	0	0	2	2	2	1	1	1	2	1	2	1	1	1	1	1	0	1	0	0	1	0	0	2
334	1	2	1	0	0	0	0	0	2	2	0	2	1	1	2	1	0	1	1	0	1	0	2	0	0	0	0	1	1	2	2	1	0	1	0	1	1	0	0	0	0	0	0	1	0	1	0	0	1
335	1	1	0	1	0	0	1	1	2	2	0	0	0	0	0	0	2	0	2	2	2	0	2	0	0	0	0	1	1	2	2	2	2	0	0	0	1	0	0	1	0	1	1	0	1	2	0	0	0
336	0	0	0	0	0	1	1	1	1	1	1	1	0	0	1	1	2	0	2	2	2	1	1	0	0	0	0	0	1	1	0	1	0	2	1	2	1	0	0	1	0	1	1	0	1	0	0	0	2
337	0	1	0	0	0	0	0	0	2	2	0	0	0	0	0	0	1	1	1	1	2	0	2	0	0	0	0	1	1	0	0	2	2	0	0	1	1	0	0	0	0	0	2	0	0	0	0	0	0
338	1	0	0	0	0	1	0	2	0	0	1	0	0	0	0	0	2	2	1	1	2	0	2	0	0	0	0	0	0	2	1	0	0	2	1	2	0	0	0	0	0	0	0	0	0	1	0	0	1
339	1	0	0	0	0	0	1	1	1	1	0	0	0	0	0	0	1	2	0	0	0	0	2	0	0	0	0	1	1	0	0	2	2	1	1	1	1	0	0	0	0	1	1	0	1	1	0	0	1
340	0	1	1	0	1	2	1	1	2	2	0	0	1	1	1	0	2	2	0	0	0	0	1	0	0	0	0	0	0	2	0	1	2	0	0	0	1	0	0	2	0	1	1	0	1	1	0	0	1
341	0	1	0	1	0	0	2	2	0	1	0	1	2	2	2	0	1	2	0	1	1	2	0	0	0	0	1	0	0	1	0	1	1	2	2	2	0	0	0	1	0	1	0	0	0	1	1	0	1
342	0	1	0	0	0	0	2	2	0	0	0	0	1	1	1	0	2	0	2	2	2	0	2	0	0	0	0	0	0	2	0	0	1	1	0	2	2	0	0	1	0	1	1	0	1	1	0	0	1
343	1	2	0	0	0	0	1	1	1	2	1	0	0	0	0	0	1	0	2	2	2	0	1	0	0	0	0	0	0	1	0	2	2	1	1	1	1	0	1	1	1	1	1	0	1	2	0	0	0
344	1	2	0	0	0	0	1	1	0	0	1	1	1	1	1	0	0	1	1	1	2	0	2	0	0	0	0	0	1	2	0	0	0	2	0	2	1	1	1	1	0	0	0	0	0	2	0	0	2
345	0	1	1	1	1	1	2	2	0	1	1	0	1	1	1	0	2	0	2	2	2	0	1	1	1	1	0	1	2	1	0	2	2	1	1	1	2	0	0	0	0	0	0	0	0	0	0	1	2
346	1	1	0	1	0	0	0	1	0	0	0	0	0	0	0	0	1	0	2	2	2	0	0	1	1	1	0	0	1	2	1	0	0	2	0	2	0	1	1	0	0	1	1	0	1	1	0	1	0
347	1	1	0	1	0	0	1	1	1	1	0	1	1	0	0	0	2	0	1	2	2	0	2	0	1	1	0	1	1	2	1	1	1	2	2	2	1	0	0	2	0	0	0	0	0	0	1	0	0
348	1	0	0	1	0	0	0	0	2	2	0	0	1	1	1	0	1	1	1	1	2	0	1	0	0	0	0	0	2	2	0	0	0	1	0	1	1	0	0	0	0	1	0	0	0	0	0	1	1
349	0	1	0	1	0	0	2	2	0	0	0	1	0	0	1	1	1	1	1	1	1	0	2	0	1	1	0	0	2	2	0	1	1	1	0	2	1	0	0	2	0	0	1	0	0	0	0	0	0
350	1	1	0	2	0	0	2	2	0	0	0	0	1	1	1	0	0	0	1	2	2	0	2	0	0	0	0	0	0	2	0	1	1	1	1	1	1	0	0	0	0	0	0	0	0	1	0	0	1
351	0	0	0	0	0	0	0	0	2	2	0	1	1	0	0	0	1	1	1	1	2	0	2	0	0	0	1	1	1	2	1	1	1	1	0	2	2	0	0	1	0	0	2	0	0	0	0	0	1
352	1	2	0	1	0	0	0	1	2	2	0	0	1	1	1	0	1	0	1	2	2	0	2	0	1	1	0	1	1	2	1	0	0	1	0	2	2	0	0	1	0	0	2	0	0	0	0	0	1
353	1	1	0	1	0	0	1	2	1	1	0	0	0	0	0	0	1	2	0	0	0	0	2	0	0	0	0	1	1	1	1	1	1	0	0	1	2	0	0	1	0	1	1	0	1	0	0	0	1
354	1	1	0	0	0	1	2	2	0	0	1	0	1	1	1	0	2	2	0	0	2	0	2	0	1	1	0	2	2	1	1	1	1	1	0	2	2	0	0	2	0	0	0	0	0	2	0	0	1
355	0	1	0	0	0	0	1	2	0	0	1	0	1	0	0	0	1	1	1	1	2	0	2	0	0	0	0	1	0	0	1	2	2	1	0	2	1	0	0	1	0	0	0	0	1	1	0	0	1
356	0	1	1	1	1	1	2	2	0	0	0	0	0	0	0	0	2	0	2	2	2	0	2	0	0	0	0	1	1	0	0	1	0	1	0	1	2	0	0	2	0	0	0	0	1	1	0	0	1
357	1	2	0	0	0	0	1	2	0	0	1	0	1	0	0	0	0	1	2	1	2	0	2	0	0	0	2	1	1	2	1	1	1	1	0	1	1	0	0	0	0	0	0	0	0	0	0	0	0
358	0	2	0	0	0	0	1	1	0	0	0	0	1	1	1	0	1	2	1	2	2	0	0	1	1	1	1	0	0	2	1	2	1	0	0	1	1	0	0	2	1	1	1	0	1	0	0	0	1
359	0	1	0	1	0	0	2	2	0	0	2	0	0	0	0	0	1	1	0	0	1	0	2	0	0	0	0	0	1	2	0	1	1	0	0	1	1	1	1	1	0	0	0	1	0	1	0	0	1
360	0	1	0	1	0	0	1	1	1	1	1	0	1	1	1	0	2	0	2	2	2	0	2	0	0	0	0	0	0	1	0	1	1	1	1	1	1	0	0	0	0	0	0	0	0	2	0	0	2
361	0	2	0	0	0	0	0	0	1	1	1	0	0	0	0	0	2	1	2	2	1	0	1	1	1	1	0	0	0	2	1	1	0	1	0	1	1	0	0	1	0	0	0	0	0	0	0	0	0
362	1	2	1	1	0	0	1	1	2	2	0	1	1	0	0	0	2	0	2	2	2	0	1	0	1	1	0	0	1	2	0	2	1	2	1	2	2	0	1	2	1	1	1	0	0	0	0	0	0
363	1	0	0	0	0	0	1	1	1	1	1	1	1	0	0	0	1	0	2	2	2	0	2	0	0	0	1	0	1	2	0	2	1	1	1	2	0	0	0	1	1	0	1	0	0	1	0	0	1
364	0	1	0	0	0	1	0	0	2	2	0	0	0	0	0	0	1	0	2	2	2	0	2	0	0	0	0	0	1	2	0	1	2	1	0	1	1	0	0	1	0	0	0	0	0	1	0	1	0
365	0	0	1	0	0	1	1	1	1	1	1	0	0	0	0	0	1	2	1	1	1	0	1	0	1	1	1	1	1	2	1	2	2	2	0	2	1	0	0	1	0	1	1	0	1	1	0	0	0
366	0	0	0	1	0	0	0	1	1	1	1	0	1	1	0	0	0	0	2	2	2	0	2	0	0	0	0	0	0	2	0	0	0	2	0	2	1	1	1	1	0	0	1	0	0	0	0	1	2
367	1	2	0	0	0	0	2	2	0	1	0	0	1	1	1	0	1	1	1	1	2	0	1	1	1	1	0	0	0	1	0	1	0	2	1	2	2	0	0	1	0	1	1	0	1	1	0	0	1
368	0	2	1	0	0	1	2	2	0	1	0	1	0	0	0	0	1	1	1	1	2	1	2	0	0	0	0	0	0	2	1	2	2	0	0	0	1	0	0	2	0	0	1	1	2	0	0	1	1
369	1	1	0	1	0	0	1	1	1	1	1	0	0	0	0	0	1	0	2	2	2	0	2	0	0	0	0	1	2	1	0	0	0	2	1	2	1	0	0	0	0	0	0	0	0	1	0	0	0
370	1	1	0	0	0	0	2	2	0	2	1	0	0	0	0	0	1	0	1	1	2	0	0	1	1	1	1	0	0	2	0	0	1	1	0	2	2	0	0	2	0	1	1	0	2	0	0	0	1
371	1	1	0	0	0	0	1	2	0	0	1	1	1	0	0	0	1	2	1	2	2	0	2	0	0	0	0	1	1	2	0	1	2	1	0	2	2	0	0	1	0	1	0	0	1	2	0	0	1
372	0	0	0	0	0	1	2	2	0	1	0	0	1	1	1	0	1	2	0	1	1	0	2	0	0	0	0	0	1	2	1	0	2	0	0	1	1	0	0	2	0	1	1	0	1	1	0	0	0
373	0	1	0	0	0	0	2	2	0	1	0	2	2	0	0	0	0	2	0	0	1	0	1	1	1	1	0	1	1	1	1	1	1	1	0	1	2	0	0	2	0	1	1	0	1	0	0	0	1
374	1	2	0	0	0	0	0	1	1	1	1	1	1	0	0	0	0	2	0	1	2	0	2	0	0	0	0	0	0	2	1	2	1	1	0	2	1	0	0	0	0	0	1	0	1	0	0	1	2
375	0	2	0	0	0	0	1	2	0	1	0	0	2	2	2	0	1	0	2	0	2	0	2	0	1	1	0	0	1	2	1	1	1	0	0	2	0	1	1	0	0	1	1	0	1	1	0	0	0
376	1	1	0	1	0	0	2	2	0	0	0	1	1	0	0	0	1	1	1	1	2	2	0	0	0	0	0	1	1	2	1	1	0	2	1	2	1	0	0	0	0	0	0	0	0	0	0	1	2
377	1	1	0	1	0	0	2	2	0	0	1	1	1	1	1	0	0	0	1	2	2	1	2	0	0	0	0	0	0	2	1	2	1	0	0	1	2	0	0	0	0	0	0	1	0	1	0	0	0
378	1	2	0	0	0	0	2	2	0	0	0	2	2	1	1	0	2	2	1	1	2	0	2	0	0	0	0	0	0	1	0	1	0	1	1	1	1	0	0	2	0	0	1	0	1	1	0	0	0
379	0	1	0	1	0	0	2	2	0	0	2	0	1	0	0	1	0	0	2	2	2	1	0	1	1	1	0	0	1	1	0	2	2	2	1	2	2	0	0	2	0	0	0	0	0	0	0	0	2
380	1	2	1	1	1	0	1	1	1	1	0	2	2	1	1	0	0	0	2	2	2	0	1	0	1	1	0	0	0	1	1	0	0	2	0	2	2	0	0	2	0	0	0	0	0	0	0	0	1
381	0	2	1	0	0	0	1	1	1	1	1	0	1	1	1	0	1	1	1	1	1	0	2	1	1	2	0	2	2	2	1	2	1	2	1	2	1	0	0	0	0	1	1	0	0	1	0	1	1
382	1	1	0	0	0	0	2	2	0	0	2	0	0	0	0	0	0	2	0	0	1	1	2	0	0	0	0	2	2	2	1	1	1	2	2	2	1	0	0	1	0	1	0	0	2	0	0	0	1
383	0	1	0	0	0	1	2	2	1	1	1	1	1	0	0	0	1	0	1	2	2	0	2	0	0	0	0	0	0	2	0	1	1	0	0	1	2	0	0	1	0	0	0	0	0	1	0	1	0
384	1	1	0	1	0	1	1	1	1	1	1	1	0	0	0	0	1	1	1	0	1	0	2	0	0	0	0	0	0	2	1	0	1	1	0	2	2	0	0	2	0	0	0	0	0	1	0	0	1
385	1	1	0	1	0	0	1	1	1	1	1	0	0	0	0	0	1	1	1	1	1	0	1	1	1	1	0	1	1	1	1	0	1	1	0	2	1	1	1	1	1	0	0	0	0	1	0	1	1
386	0	1	0	0	0	0	1	1	1	2	0	1	1	1	1	0	0	0	2	2	2	0	2	0	1	1	0	1	2	1	0	0	0	1	1	2	2	0	0	2	0	0	0	1	1	1	0	0	1
387	0	2	0	0	0	0	2	2	1	1	1	2	1	1	2	1	1	1	1	1	1	0	2	0	1	1	0	0	2	2	0	1	1	2	2	2	1	1	1	1	0	1	0	0	0	1	0	0	0
388	0	0	0	1	0	0	2	2	0	0	0	0	1	0	0	1	1	2	0	0	0	0	1	0	0	0	0	0	1	2	0	1	0	2	2	2	0	0	0	1	0	0	1	1	1	0	0	0	1
389	0	0	0	0	0	1	0	0	2	2	0	0	1	1	1	0	1	1	1	1	1	0	1	0	0	0	0	0	0	1	1	1	1	2	1	2	1	0	0	1	0	0	0	0	0	0	0	0	1
390	0	1	0	0	0	0	1	1	1	2	0	0	0	0	0	0	1	0	2	2	2	0	1	1	1	1	0	0	0	1	0	2	2	0	0	1	1	0	0	1	0	0	0	0	0	1	0	0	2
391	1	1	0	1	0	0	1	1	1	1	0	1	1	0	0	0	1	2	0	0	1	0	2	0	0	0	0	0	0	2	0	1	1	1	1	2	1	0	0	1	0	0	1	0	1	0	0	0	0
392	1	1	0	1	0	0	1	2	0	1	0	0	0	0	0	0	1	0	1	2	2	0	2	0	0	0	0	1	1	1	1	2	1	2	0	2	1	1	0	1	0	0	1	0	1	0	0	0	0
393	1	1	0	0	0	1	2	2	0	0	2	0	0	0	0	0	2	0	1	1	1	0	1	0	0	0	0	2	2	2	1	1	1	1	0	2	1	0	1	2	2	0	0	1	0	0	0	1	0
394	1	2	1	0	0	0	1	1	1	2	0	0	0	0	0	0	2	0	1	1	1	0	1	0	0	0	0	1	1	2	0	2	1	2	2	2	1	0	1	1	1	2	2	0	0	1	0	0	0
395	1	1	0	1	0	0	2	2	0	0	1	1	1	0	0	0	1	2	0	0	1	0	2	0	0	0	0	0	1	1	0	0	0	2	0	2	2	0	1	2	1	0	0	0	0	1	0	0	0
396	1	1	0	0	0	0	1	2	0	0	0	0	1	0	0	0	0	1	1	1	2	0	2	0	0	0	0	0	0	2	1	2	1	1	0	2	0	0	0	0	0	1	0	0	0	1	0	1	2
397	0	1	0	1	0	0	1	2	0	0	1	0	0	0	0	0	2	2	1	1	1	0	2	0	0	0	0	2	2	1	1	1	1	1	0	1	2	0	0	0	0	0	2	0	1	0	0	0	1
398	1	1	0	0	0	1	1	1	1	1	1	1	1	1	1	0	1	2	0	1	1	0	2	0	0	0	0	0	2	2	0	1	1	1	1	1	1	0	0	1	0	1	1	0	1	0	0	0	1
399	0	1	0	0	0	0	0	1	1	1	0	0	1	1	1	0	1	0	2	2	2	0	2	0	0	0	0	0	0	2	1	2	1	0	0	1	2	0	0	2	0	0	0	0	0	1	0	0	0
400	1	1	0	0	0	0	1	2	0	0	1	1	1	0	0	0	1	1	1	1	1	0	2	0	0	0	0	2	2	2	0	0	0	2	0	2	1	0	0	2	1	0	0	0	0	1	0	0	0
401	0	0	0	0	0	0	0	1	1	1	0	1	1	1	1	0	2	0	1	1	1	0	2	0	1	1	0	0	0	2	0	2	2	0	0	1	1	0	0	2	1	0	1	1	1	0	0	0	0
402	1	1	0	0	0	0	2	2	0	0	2	0	0	0	0	0	1	1	1	1	1	0	0	0	1	1	0	0	2	2	0	1	2	2	1	2	1	0	0	0	0	0	0	0	0	0	0	0	1
403	0	0	0	0	0	2	2	2	1	1	0	0	1	1	1	0	1	1	1	1	2	0	0	0	1	1	0	0	0	2	0	1	1	0	0	1	1	0	0	0	0	0	0	0	0	1	0	0	1
404	1	1	1	1	0	1	1	1	2	2	0	0	0	0	0	0	1	0	2	2	2	0	2	0	0	0	0	0	0	2	1	1	1	1	0	1	1	0	0	1	1	1	1	0	0	0	0	0	1
405	1	0	0	0	0	0	0	1	0	0	1	1	1	0	0	0	1	0	2	1	2	0	2	0	0	0	0	0	1	2	0	1	0	2	1	2	1	0	0	1	0	1	1	0	1	0	0	0	1
406	1	2	0	0	0	0	0	1	1	1	0	0	0	0	0	0	0	0	2	2	2	0	2	0	0	0	0	0	0	1	1	1	1	2	1	1	2	0	0	1	0	0	0	0	1	1	0	0	2
407	0	2	0	1	0	0	1	1	0	0	1	0	0	0	0	0	2	0	2	2	2	1	2	0	1	1	0	0	0	2	0	1	1	1	0	2	1	0	1	1	1	0	0	0	0	1	0	0	2
408	0	0	0	1	0	0	1	2	1	1	0	1	1	1	1	0	0	1	1	0	1	0	2	0	0	0	0	1	1	2	1	2	2	0	0	1	1	0	0	1	0	0	0	1	0	1	0	0	1
409	1	1	0	0	0	1	1	1	1	1	0	0	0	0	0	0	2	0	2	2	2	0	2	0	1	1	0	1	1	2	2	1	1	2	0	2	2	0	0	1	0	0	0	0	1	0	0	0	0
410	0	2	0	0	0	0	2	2	0	1	1	0	0	0	0	0	2	0	2	2	2	0	2	0	1	1	0	0	0	1	1	1	1	2	1	2	2	0	0	1	0	1	1	0	1	1	0	0	2
411	1	1	0	1	0	1	1	1	1	2	0	0	0	0	0	0	2	0	2	2	2	0	2	0	0	0	1	1	1	2	0	1	1	1	0	1	1	0	0	2	0	0	1	1	1	0	0	0	1
412	1	2	0	0	0	0	1	2	0	0	1	1	1	1	1	0	2	2	0	1	2	0	2	0	0	0	0	1	1	1	1	0	0	2	0	2	1	2	1	1	1	1	1	0	0	1	0	0	2
413	0	1	0	0	0	1	0	2	0	0	1	0	0	0	0	0	2	1	1	1	2	0	2	1	1	2	0	0	0	1	0	1	1	2	0	2	2	0	0	1	0	0	2	0	1	0	0	0	1
414	1	2	1	1	0	0	1	2	0	0	0	1	1	1	1	0	2	0	1	1	1	0	2	0	0	0	0	1	2	2	1	1	1	2	0	2	2	0	0	1	0	0	1	0	0	2	0	0	2
415	0	1	1	0	1	2	2	2	0	1	0	0	2	2	2	1	1	1	1	1	1	0	2	0	0	0	0	0	0	2	0	0	0	1	0	0	2	0	0	2	0	0	1	0	1	0	0	0	1
416	1	1	0	0	0	0	2	2	0	0	1	0	0	0	0	0	1	0	2	2	2	0	2	0	1	1	0	1	2	1	0	0	0	2	0	2	2	0	0	2	0	0	0	0	0	1	0	1	2
417	1	1	0	1	0	0	1	1	1	2	0	1	2	1	1	0	2	1	1	1	2	0	2	0	0	1	0	0	0	2	0	1	1	2	1	1	1	0	0	0	0	0	0	1	1	2	0	0	1
418	1	0	0	0	0	1	2	2	0	0	1	0	0	0	0	0	1	0	2	2	2	0	2	0	1	1	0	1	1	2	0	2	2	1	1	2	1	0	0	2	1	0	0	0	0	0	0	1	1
419	1	0	0	0	0	0	0	0	2	2	0	0	2	1	1	1	1	2	1	1	1	0	2	0	0	0	0	0	0	1	1	2	2	0	0	1	2	0	0	2	0	0	1	0	1	1	0	0	2
420	1	1	0	0	0	0	1	2	0	0	0	0	1	2	1	0	0	1	2	1	2	0	2	0	0	0	0	0	0	2	0	0	0	2	0	2	1	0	0	1	0	0	0	0	0	0	0	0	1
421	0	2	0	0	0	0	1	1	0	0	1	0	0	0	0	0	1	1	1	1	2	0	2	0	0	0	0	2	2	2	0	1	1	1	0	1	0	0	0	0	1	0	0	0	0	1	0	0	1
422	1	2	0	1	0	0	1	1	0	1	0	1	1	0	0	0	1	1	1	1	1	0	1	0	1	1	0	0	1	1	0	1	1	1	0	1	1	0	0	0	0	0	0	0	0	0	0	0	2
423	0	1	0	1	0	1	0	0	2	2	0	0	0	0	0	0	0	1	1	1	0	0	2	0	1	1	0	0	0	2	1	1	1	1	0	1	2	0	0	1	1	0	2	0	1	0	0	0	1
424	0	1	0	1	0	0	0	1	1	1	0	2	2	1	1	0	0	1	2	2	2	1	1	0	0	0	0	2	2	1	0	1	1	1	0	1	1	1	1	0	0	0	2	0	1	0	0	0	1
425	1	1	1	0	1	1	2	2	1	1	0	0	1	1	1	0	1	2	0	0	1	0	1	1	1	1	1	1	1	2	0	1	1	2	1	2	1	0	0	1	0	0	1	1	1	0	0	0	1
426	0	1	0	0	0	0	1	1	1	2	0	0	0	0	0	0	1	1	1	1	1	0	2	0	1	1	0	0	0	1	1	1	1	0	0	1	2	0	0	2	0	0	1	1	1	1	0	0	2
427	0	1	0	0	0	0	0	0	2	2	0	1	0	0	0	0	0	2	0	1	1	0	2	0	0	0	0	2	2	2	1	2	2	0	0	1	1	0	0	1	0	0	0	0	1	1	0	0	1
428	0	1	0	0	0	0	1	1	2	2	0	0	0	0	0	0	0	1	1	1	1	0	2	0	0	0	0	0	0	1	0	2	2	0	0	0	2	0	0	1	0	0	0	0	0	2	0	1	2
429	1	1	1	0	1	1	1	1	1	2	0	0	0	0	0	0	0	0	2	2	2	0	2	0	0	0	1	0	1	2	0	1	1	1	0	1	1	0	0	1	0	0	1	0	1	1	0	0	0
430	1	0	0	0	0	1	2	2	0	0	1	1	0	0	1	1	1	2	0	0	2	0	2	0	0	0	0	1	1	2	0	2	2	0	0	1	1	0	0	1	0	0	0	1	0	1	0	1	1
431	1	2	1	1	0	0	2	2	0	1	0	0	0	0	0	0	1	0	1	2	2	0	1	0	0	0	0	0	1	2	0	2	1	2	0	2	2	0	0	2	0	1	1	0	0	1	0	0	1
432	0	1	0	0	0	0	0	0	2	2	0	1	0	0	0	0	1	1	1	1	1	0	1	1	1	1	0	0	1	2	0	1	2	0	0	1	1	0	0	1	0	1	1	0	1	0	0	0	0
433	1	2	0	0	0	0	2	2	0	1	1	1	2	1	1	0	1	2	0	1	1	0	1	1	1	2	0	0	1	2	0	1	1	2	1	2	1	0	0	1	0	0	0	0	0	0	0	0	1
434	0	2	1	1	0	0	2	2	1	1	0	0	0	0	0	0	1	0	2	2	2	0	2	0	2	2	0	0	0	1	0	1	1	1	1	1	1	0	0	2	0	0	0	0	1	0	0	0	0
435	0	0	0	0	0	0	2	2	1	1	1	0	0	0	0	0	0	0	1	1	2	0	2	0	1	1	0	1	1	1	1	0	0	1	0	1	0	0	0	0	0	0	0	0	0	1	0	0	1
436	0	1	0	1	0	0	2	2	0	1	0	0	1	1	1	0	2	0	2	2	2	0	2	0	1	1	0	0	0	1	1	0	1	1	0	1	1	0	0	1	0	0	0	0	0	1	0	1	1
437	1	1	0	1	0	0	2	2	0	0	2	1	2	1	2	1	0	1	1	1	2	0	2	0	1	1	0	1	1	1	0	2	1	1	0	2	2	0	0	0	0	0	0	1	0	1	0	1	1
438	0	1	0	0	0	1	1	1	0	0	2	1	2	1	1	0	0	2	0	0	1	0	2	0	0	0	0	0	1	2	0	2	2	0	0	1	2	0	0	1	0	0	0	0	1	1	0	0	1
439	1	1	0	0	0	0	0	0	2	2	0	0	0	0	0	0	1	1	1	1	1	0	2	0	0	0	1	2	2	2	1	1	1	2	1	2	1	0	0	1	0	0	0	0	0	1	0	0	2
440	0	1	0	0	0	1	1	1	1	2	0	1	1	0	0	0	1	0	2	2	2	1	1	0	0	0	0	0	1	2	0	2	2	0	0	1	1	0	0	1	1	0	2	0	0	1	0	0	1
441	1	0	0	0	0	1	0	1	1	1	1	0	2	1	1	0	1	0	2	2	2	0	2	0	0	0	0	0	0	2	0	0	0	2	0	2	2	0	0	1	0	0	0	0	0	0	0	0	0
442	0	2	0	0	0	0	1	1	1	1	0	1	2	1	1	1	1	1	1	1	1	0	1	0	0	0	1	1	1	2	0	1	1	1	0	2	2	0	0	1	0	0	0	0	0	0	0	0	0
443	1	1	0	0	0	0	2	2	0	0	1	1	1	0	0	0	1	0	2	2	2	0	1	1	1	1	1	0	1	2	0	2	1	0	0	1	1	1	1	1	0	0	0	1	1	2	0	0	1
444	1	2	0	0	0	0	1	1	1	1	0	0	0	0	0	0	0	1	2	1	2	0	2	0	1	1	0	2	2	2	0	1	1	0	0	1	1	0	0	1	0	0	0	1	0	0	0	0	1
445	0	1	0	1	0	0	1	1	1	2	0	0	0	0	0	0	1	2	0	0	2	0	2	0	0	0	0	1	1	2	0	1	1	1	1	1	0	1	0	0	0	0	1	0	1	0	0	0	1
446	1	1	0	0	0	1	1	1	1	1	1	2	2	0	0	0	1	1	1	1	1	0	2	0	0	0	0	2	2	1	1	2	2	2	0	2	1	0	0	1	0	0	0	0	0	0	0	0	1
447	1	0	0	0	0	1	1	1	1	1	0	1	1	0	0	0	1	0	1	2	2	1	2	0	1	1	0	0	0	1	0	2	1	2	1	2	2	0	0	1	0	0	0	0	0	0	0	0	0
448	0	0	0	1	0	1	1	2	0	1	0	0	0	0	0	0	2	0	2	2	2	0	2	0	0	0	0	1	2	2	1	0	0	2	0	2	1	0	0	0	0	0	0	0	0	1	0	0	0
449	0	1	0	0	0	1	0	1	1	1	1	0	0	0	0	0	1	0	2	2	2	0	1	1	1	1	0	0	0	1	0	1	1	2	0	2	2	0	0	2	1	0	1	0	1	0	0	1	1
450	0	2	0	0	0	0	1	2	0	1	0	0	0	0	0	0	2	0	2	2	2	0	2	0	0	0	0	0	0	1	1	1	0	1	1	1	1	0	0	2	0	0	0	0	0	1	0	0	0
451	0	2	0	0	0	0	2	2	0	1	0	1	2	1	2	1	1	0	2	2	2	0	2	0	0	0	0	0	0	2	2	0	0	2	0	2	2	0	0	2	0	1	1	0	2	2	0	1	2
452	1	0	0	1	0	1	2	2	0	0	2	0	0	0	0	0	2	2	0	0	2	0	1	1	1	1	0	1	2	1	0	1	1	0	0	0	1	1	1	1	0	0	1	1	1	0	0	0	2
453	0	1	0	0	0	1	1	1	1	2	0	1	2	1	1	0	0	1	1	1	1	0	2	0	0	0	0	1	1	2	2	2	2	0	0	0	1	1	1	1	0	0	0	0	0	0	0	1	2
454	0	2	0	0	0	0	0	1	1	1	0	0	0	0	0	0	1	1	1	1	1	0	2	0	0	0	0	0	0	2	0	2	1	1	0	2	0	0	0	1	0	0	0	0	2	2	0	0	0
455	1	1	0	0	0	0	2	2	0	1	1	0	0	0	0	0	2	0	2	2	2	0	2	0	0	0	0	0	0	2	0	1	1	1	1	1	2	0	0	2	0	1	1	0	0	1	0	0	0
456	0	2	0	0	0	0	1	1	1	1	0	0	0	0	0	0	0	0	1	1	1	0	2	0	0	0	0	1	1	1	0	2	2	0	0	1	1	0	0	1	0	0	0	0	0	1	0	0	1
457	0	1	1	0	1	1	2	2	0	1	0	0	1	1	1	0	1	1	1	1	2	0	2	0	0	0	0	2	2	1	1	2	1	0	0	1	1	0	0	1	0	0	0	0	0	2	1	0	1
458	0	2	0	0	0	0	1	1	1	2	0	1	2	2	2	0	1	1	1	1	2	0	2	0	0	0	0	0	0	2	1	1	1	1	0	1	2	0	1	2	1	0	0	0	0	0	0	0	2
459	1	0	0	0	0	0	2	2	0	0	1	1	1	0	0	0	0	2	0	0	0	0	2	0	0	0	0	2	2	0	0	2	2	0	0	1	2	0	0	2	0	2	2	0	0	1	0	0	1
460	1	1	0	1	0	0	1	1	1	1	1	0	0	0	0	0	1	1	1	1	2	0	0	1	1	1	0	1	1	2	1	2	2	0	0	1	1	0	0	1	0	0	1	0	0	1	0	1	1
461	1	1	1	1	0	0	1	2	0	0	0	1	1	0	0	0	1	2	1	2	2	0	2	0	0	0	0	1	1	1	1	1	1	1	0	1	2	0	0	1	0	1	1	0	1	1	0	0	1
462	1	2	0	1	0	0	1	2	0	0	0	0	0	0	0	0	1	2	0	0	1	0	2	0	0	0	0	0	0	1	0	1	1	1	0	1	1	1	1	1	0	0	0	0	0	2	0	0	1
463	0	1	0	1	0	0	1	1	1	1	0	0	2	2	2	1	2	0	2	2	2	0	2	0	0	0	0	1	1	1	0	1	1	1	0	1	0	0	0	1	0	0	0	0	0	0	0	0	0
464	0	2	0	0	0	0	0	0	1	1	1	0	0	0	0	0	2	0	2	2	2	0	1	0	0	0	0	1	1	1	0	0	0	2	0	1	1	1	1	0	0	0	1	1	1	0	0	0	0
465	1	0	0	0	0	1	2	2	1	1	0	0	1	1	1	0	0	0	2	2	2	0	1	0	0	0	0	1	2	2	1	0	1	1	0	1	1	0	0	1	0	0	0	0	0	0	0	0	1
466	1	1	0	0	0	0	1	1	1	1	1	0	0	0	0	0	1	1	1	1	1	0	2	0	0	0	0	0	1	2	0	0	0	1	0	0	2	0	0	1	0	0	0	1	0	1	0	1	1
467	1	1	1	1	1	1	0	1	1	1	1	0	1	1	1	0	1	0	2	2	2	0	2	0	0	0	0	0	1	2	0	1	1	1	0	2	2	0	0	1	1	1	0	0	0	0	0	0	1
468	0	2	0	1	0	0	0	0	2	2	0	1	1	1	1	0	0	2	0	1	1	0	2	0	0	0	0	1	2	2	1	1	1	2	0	2	0	0	0	0	0	0	0	0	0	1	0	0	1
469	0	1	0	1	0	1	2	2	0	0	1	0	1	0	0	0	0	1	1	1	1	0	2	0	0	0	0	0	1	1	0	1	1	2	1	2	1	0	0	2	0	0	0	0	2	2	0	0	0
470	0	2	0	0	0	0	1	1	0	0	0	0	2	2	2	1	2	0	2	2	2	0	2	0	0	0	0	1	1	1	0	1	2	0	0	1	0	0	0	1	1	0	0	0	0	2	0	0	0
471	1	1	0	1	0	0	1	1	1	1	0	0	0	0	0	0	1	1	1	1	1	0	2	0	0	0	0	0	0	2	2	1	0	2	0	2	1	0	0	2	0	0	0	1	0	0	0	0	2
472	0	0	0	1	0	0	2	2	1	1	1	0	0	0	0	0	1	0	2	2	2	0	1	0	0	0	0	0	0	2	0	1	0	2	2	2	1	1	1	0	0	1	1	0	1	0	0	0	0
473	1	1	0	1	0	0	1	1	1	1	0	0	0	0	0	0	1	1	1	1	2	0	1	1	1	1	0	1	1	2	0	0	2	0	0	1	1	0	0	2	1	0	1	1	1	1	0	1	2
474	1	2	0	0	0	0	2	2	0	1	0	0	0	0	0	0	1	1	1	1	2	0	2	0	0	0	0	1	1	2	0	1	0	2	1	2	2	1	1	1	0	0	0	0	0	0	0	0	1
475	0	1	0	0	0	0	1	1	0	0	0	1	1	0	0	0	1	0	2	0	2	0	2	0	0	0	0	0	1	2	1	0	0	2	0	2	2	0	0	1	0	0	0	1	0	0	0	0	1
476	0	2	0	0	0	0	1	1	1	1	1	0	0	0	0	0	2	0	2	2	2	0	2	0	0	0	0	0	0	2	0	2	2	0	0	0	2	0	0	2	0	0	0	0	0	0	0	0	0
477	0	1	0	0	0	0	1	2	1	1	0	0	0	0	0	0	2	0	2	2	2	0	2	0	0	0	0	1	1	0	0	1	0	1	1	1	1	0	0	0	0	0	0	0	0	1	0	0	1
478	0	0	0	0	0	0	2	2	0	1	0	0	0	0	0	0	0	1	2	1	2	0	2	0	0	0	0	0	0	1	0	0	0	2	1	2	2	0	0	1	0	0	1	0	1	0	0	0	0
479	0	1	0	1	0	0	1	1	1	1	0	0	0	0	0	0	1	1	1	1	2	0	2	0	0	0	0	0	1	2	1	1	1	2	2	2	2	0	0	2	0	0	0	0	0	0	0	0	0
480	1	0	0	0	0	0	1	2	0	0	0	0	0	0	0	0	1	1	1	1	2	0	1	0	0	0	0	0	0	2	0	1	1	2	1	2	0	0	0	1	1	0	1	0	1	0	0	0	1
481	1	2	0	0	0	0	1	1	1	2	0	0	1	1	1	0	0	2	1	1	1	0	2	0	0	0	0	0	0	2	1	2	2	1	0	1	2	0	0	1	0	0	1	0	0	0	0	0	2
482	1	0	0	0	0	0	1	2	0	0	0	0	0	0	0	0	2	1	1	2	2	0	1	1	0	0	0	1	1	2	0	0	0	2	1	2	2	0	0	0	0	1	1	0	1	1	0	0	1
483	1	0	1	0	0	1	0	1	1	1	1	0	1	1	1	0	1	1	1	1	1	0	1	1	1	1	0	1	1	1	0	1	2	1	0	1	0	0	0	1	0	1	1	0	1	0	0	0	1
484	0	2	1	1	1	0	0	1	1	1	0	0	0	0	0	0	2	0	2	2	1	0	2	0	0	0	1	0	1	2	0	1	1	2	1	2	1	0	0	1	0	1	0	0	1	0	0	0	2
485	0	1	0	0	0	1	1	2	0	0	1	0	2	1	1	0	2	0	2	2	2	0	2	0	0	0	0	0	2	2	0	2	1	1	0	2	1	0	0	1	0	1	1	1	1	2	0	0	1
486	1	1	0	0	0	0	2	2	0	0	1	0	1	1	1	0	1	1	0	0	0	1	2	0	0	0	1	0	0	2	1	1	1	1	0	1	1	0	0	0	0	0	0	1	0	1	0	0	0
487	1	2	0	0	0	0	2	2	0	0	2	0	0	0	0	0	1	1	1	1	1	0	1	0	0	0	0	1	1	2	1	0	1	2	0	2	2	0	0	2	0	1	0	0	1	1	0	0	1
488	1	1	0	0	0	0	1	1	1	1	0	1	2	1	1	1	1	1	1	1	1	0	2	0	1	1	0	0	1	2	1	2	1	2	2	2	1	0	0	1	0	0	0	0	0	1	0	0	1
489	1	1	0	0	0	0	1	1	1	1	1	0	1	0	0	0	0	1	1	1	1	2	0	0	0	0	0	0	1	2	1	1	1	2	1	1	0	1	1	0	0	0	0	0	0	1	0	0	1
490	0	2	0	1	0	0	2	2	1	1	1	1	1	1	1	0	1	1	1	1	2	0	1	0	1	1	0	1	2	2	1	1	0	1	1	1	1	1	1	0	0	2	2	0	0	1	0	0	1
491	0	1	0	0	0	1	1	1	1	1	1	0	1	1	1	0	1	1	1	0	2	0	2	0	0	0	0	1	1	2	1	1	2	1	0	1	1	0	0	0	1	2	2	0	1	1	0	1	2
492	0	2	0	1	0	0	1	1	1	2	0	1	2	1	1	1	1	1	1	1	1	0	2	0	1	1	0	2	2	1	1	1	1	1	0	2	2	0	0	1	0	0	0	1	1	2	0	0	1
493	1	1	0	0	0	1	1	1	1	1	0	0	0	0	0	0	1	0	2	2	2	0	1	0	1	1	0	0	0	1	0	1	0	2	1	2	1	0	0	0	0	1	1	0	1	1	0	0	2
494	0	1	0	1	0	0	1	1	1	1	0	0	1	1	1	0	1	1	1	1	1	0	2	0	1	1	0	1	1	1	1	1	1	1	1	1	2	0	0	1	0	1	1	0	1	1	0	0	0
495	1	1	0	0	0	1	1	2	0	1	0	0	0	0	0	0	1	0	2	1	2	0	1	1	1	1	2	1	1	2	1	2	1	2	2	2	1	1	0	1	0	0	1	0	0	2	0	0	1
496	0	1	1	1	1	1	1	1	1	1	0	0	0	0	0	0	0	0	2	2	2	0	1	0	0	0	0	1	2	2	1	1	1	0	0	1	1	0	0	2	0	1	0	0	2	1	0	0	1
497	0	0	0	1	0	0	1	2	0	0	1	1	1	0	0	0	0	0	2	2	1	0	2	0	0	0	0	1	2	2	1	1	0	2	0	2	1	0	0	0	0	0	0	1	0	0	0	0	1
498	0	1	0	0	0	0	1	1	0	0	1	1	1	1	1	0	1	1	1	1	2	0	1	1	1	1	0	2	2	2	1	2	2	1	1	1	2	0	0	1	0	2	2	0	1	0	0	0	0
499	0	1	2	0	1	0	0	1	1	1	0	1	1	0	0	0	1	0	2	2	2	0	2	0	0	0	1	0	1	2	0	1	1	2	0	2	2	0	0	2	0	1	1	0	0	0	0	0	0
500	1	1	0	0	0	0	1	1	1	2	0	0	0	0	0	0	2	2	0	0	1	0	1	1	1	2	0	0	0	1	0	1	1	1	0	2	1	1	1	1	0	0	0	0	1	0	0	0	0
501	0	2	0	0	0	0	0	0	2	2	0	0	1	0	0	0	0	1	1	0	1	0	2	0	1	1	0	2	2	2	2	1	1	0	0	0	0	0	0	1	0	0	2	0	1	0	0	1	1
502	1	2	0	1	0	0	2	2	1	1	1	0	1	1	1	0	2	1	1	1	2	0	2	0	0	0	0	0	1	2	0	1	0	1	0	1	1	0	0	1	1	1	1	0	1	1	0	0	0
503	0	1	1	1	0	1	1	1	1	1	0	0	0	0	0	0	2	0	2	2	1	1	2	0	0	0	0	2	2	1	0	0	1	1	0	1	2	0	0	1	0	1	1	0	2	0	0	0	1
504	1	2	0	0	0	0	1	2	0	0	0	0	1	1	1	0	1	0	2	2	2	0	2	0	0	0	0	0	0	1	0	1	1	1	0	1	1	0	0	0	0	0	0	0	0	0	0	0	1
505	1	1	0	0	0	1	0	0	2	2	0	0	1	1	1	0	1	1	1	1	1	0	2	0	1	1	0	2	2	0	0	1	1	2	1	2	0	0	0	0	0	0	0	0	0	1	0	1	0
506	1	1	1	0	1	1	2	2	1	1	0	0	0	0	0	0	2	2	0	0	1	0	2	0	0	0	0	0	1	2	0	1	1	1	0	2	1	1	1	1	0	1	1	0	0	1	0	0	0
507	0	1	0	1	0	0	1	1	1	1	1	0	1	0	0	1	1	1	1	1	1	0	2	0	0	0	1	0	0	1	0	1	1	2	0	2	1	0	0	1	1	1	0	0	0	0	0	1	1
508	0	1	0	1	0	1	1	1	1	2	0	0	2	1	1	1	1	2	0	0	2	0	1	0	1	1	0	0	0	2	2	2	1	2	0	1	1	0	0	1	0	0	1	0	0	0	0	0	1
509	1	1	0	1	0	0	0	1	1	1	1	0	0	0	0	0	2	1	1	1	1	0	2	0	0	0	0	0	0	1	0	1	1	2	0	2	1	0	0	0	0	0	0	1	0	0	0	0	1
510	0	0	0	0	0	0	1	1	2	2	0	0	1	1	1	0	1	2	0	0	0	0	2	0	0	0	0	0	1	2	1	1	2	0	0	2	1	0	0	0	0	0	0	1	0	0	0	0	0
511	0	1	0	0	0	0	2	2	0	1	1	2	2	2	2	0	1	0	2	2	2	0	1	0	0	0	0	0	0	1	0	2	2	1	0	2	1	0	0	1	0	0	1	0	0	1	0	0	0
512	0	1	0	1	0	0	2	2	0	0	2	0	1	1	1	0	2	1	1	1	1	0	2	0	0	0	0	0	0	2	0	1	1	1	0	1	1	0	0	0	0	0	1	0	1	0	0	0	1
513	0	1	0	0	0	1	2	2	0	0	1	1	0	0	1	1	1	0	2	2	2	0	2	0	0	0	0	2	1	2	1	0	1	1	0	1	1	0	0	1	0	1	0	0	2	0	0	1	2
514	0	1	0	0	0	0	1	1	1	2	0	0	1	1	1	0	0	2	0	0	0	0	1	1	1	1	0	0	0	1	0	1	1	1	1	1	0	0	0	0	0	0	1	0	1	0	0	1	2
515	1	1	0	1	0	0	2	2	0	0	0	0	0	0	0	0	1	2	0	0	1	0	2	0	0	0	0	1	0	1	1	0	1	0	0	2	1	0	0	1	0	0	1	0	1	1	0	0	1
516	0	2	0	0	0	0	0	0	2	2	0	0	0	0	0	0	0	1	1	1	1	0	1	0	1	1	0	1	1	2	1	2	2	2	1	2	1	0	0	1	1	0	0	0	0	1	0	0	0
517	0	2	0	0	0	0	1	2	0	0	0	1	0	0	0	0	0	0	1	1	1	0	1	0	0	0	1	1	1	2	0	1	1	2	0	2	0	1	0	0	0	0	0	0	0	1	0	0	2
518	0	0	0	1	0	0	1	1	0	1	0	1	1	0	0	0	2	0	2	2	2	0	2	0	0	0	0	0	0	2	2	0	0	2	1	2	2	0	0	2	0	1	0	0	0	0	0	0	2
519	1	1	0	0	0	0	1	1	1	2	0	1	1	0	0	0	2	1	1	1	2	0	1	0	0	0	0	0	0	2	0	1	1	1	0	2	2	0	0	2	1	0	0	0	0	0	0	0	0
520	1	2	0	0	0	0	1	2	0	0	1	0	1	1	1	0	2	1	1	1	2	0	2	0	0	0	0	0	0	2	1	1	0	2	1	2	1	0	0	1	0	0	0	0	0	0	0	0	0
521	1	0	1	0	0	1	1	1	1	2	0	1	2	1	1	0	0	0	1	1	2	0	2	0	0	0	0	0	0	1	0	0	0	2	1	2	1	1	1	1	0	0	0	1	0	1	0	0	0
522	1	1	0	0	0	0	0	0	2	2	0	0	0	0	0	0	1	1	1	1	1	0	2	0	0	0	0	1	1	2	0	0	2	0	0	1	2	0	1	2	1	0	0	0	0	0	0	0	0
523	1	1	0	0	0	0	0	0	2	2	0	0	0	0	0	0	0	2	0	0	0	1	1	0	1	1	0	0	0	2	1	0	2	0	0	1	1	0	0	1	0	0	0	0	0	1	0	0	0
524	0	2	1	0	0	0	1	1	1	1	1	0	1	0	0	0	1	1	0	0	0	0	2	0	0	0	0	1	1	2	0	1	1	1	0	1	1	0	0	0	0	0	2	0	0	0	0	0	1
525	0	1	1	1	1	1	1	1	1	1	0	0	1	1	1	0	2	2	0	0	1	0	1	0	0	0	0	2	2	1	0	1	1	0	0	0	1	0	0	2	0	1	1	0	1	0	0	0	1
526	1	1	0	0	0	0	1	2	1	1	0	0	1	1	1	0	2	1	1	1	2	0	1	1	1	1	0	1	2	1	0	0	0	2	1	2	1	0	0	2	0	0	0	1	0	0	0	0	1
527	1	2	0	0	0	0	1	1	1	1	1	0	2	2	2	1	1	1	1	1	2	0	1	1	1	1	0	0	1	2	0	0	0	1	1	2	2	0	0	2	0	0	1	0	0	1	0	0	1
528	1	1	0	0	0	0	0	1	1	1	0	2	2	2	2	0	1	2	0	0	1	0	1	0	0	0	0	1	1	2	1	0	0	2	1	2	1	0	0	1	0	0	0	0	0	0	1	0	0
529	1	1	0	0	0	0	0	1	1	1	1	0	2	2	2	0	1	0	2	2	2	0	1	0	0	0	0	1	2	2	1	1	1	2	0	2	0	0	0	0	0	1	1	0	1	1	0	0	0
530	0	2	1	0	1	1	0	0	2	2	0	0	1	1	1	0	0	1	1	1	0	0	1	1	1	1	0	0	0	2	1	0	0	2	0	2	1	0	0	2	0	0	0	0	0	1	0	0	2
531	0	0	0	1	0	0	0	0	1	1	0	0	0	0	0	0	0	0	1	1	1	0	2	0	1	1	0	0	1	2	0	1	1	2	1	2	2	0	0	2	0	1	0	0	1	2	0	1	0
532	1	2	1	0	0	0	1	2	1	1	0	0	2	1	1	0	1	1	1	1	2	0	1	0	0	0	0	0	0	1	1	2	2	0	0	1	1	0	0	2	0	0	1	0	0	2	0	1	0
533	1	1	0	0	0	1	0	1	1	1	0	1	1	0	0	0	2	0	2	2	2	0	2	0	0	0	0	0	0	2	0	2	2	0	0	0	0	0	0	1	1	0	0	0	0	0	0	0	1
534	0	1	0	0	0	0	2	2	0	1	1	0	0	0	0	0	1	0	1	2	2	0	2	0	0	0	0	0	1	2	0	1	1	1	0	1	1	0	0	1	0	0	0	0	0	0	0	0	1
535	1	2	0	1	0	0	2	2	0	2	1	0	2	1	1	0	0	0	2	2	2	0	0	0	0	0	0	0	0	1	1	0	1	0	0	2	1	0	0	1	0	1	1	1	0	1	0	0	2
536	1	1	0	0	0	0	1	1	1	1	0	0	0	0	0	0	0	0	2	2	2	0	1	0	0	0	0	0	2	2	0	2	2	0	0	1	1	0	0	0	0	0	0	0	0	1	0	2	2
537	1	0	0	0	0	0	2	2	0	0	0	1	1	0	0	0	1	1	1	1	1	0	2	0	0	0	0	0	0	2	0	1	1	1	0	2	0	0	0	0	0	0	0	0	0	1	0	0	1
538	1	1	0	1	0	0	2	2	2	2	0	0	0	0	0	0	0	1	0	0	2	0	2	0	0	0	0	0	0	2	0	0	0	2	1	2	1	0	0	0	0	0	0	0	0	1	0	0	0
539	1	1	0	0	0	0	2	2	0	2	1	0	1	1	1	0	2	0	1	1	1	0	2	0	1	1	0	2	2	2	2	1	1	2	1	2	1	0	0	1	0	0	1	0	1	1	0	0	1
540	1	1	0	1	0	0	0	1	1	1	1	1	2	1	1	0	2	2	1	1	1	0	0	0	1	1	0	1	2	2	1	2	2	0	0	0	0	0	0	0	0	0	1	0	1	0	0	0	1
541	1	1	1	0	1	2	0	2	0	0	1	0	1	0	1	1	1	0	1	1	1	0	2	0	0	0	0	1	1	2	0	0	0	1	1	2	0	0	0	0	0	0	0	1	1	2	0	1	0
542	1	2	1	0	0	0	1	1	1	1	1	0	2	1	1	0	1	2	0	1	1	0	2	0	0	0	0	0	0	1	0	1	1	1	0	1	2	0	0	0	0	0	0	0	0	0	0	0	1
543	0	1	0	0	0	1	0	0	1	1	0	1	1	0	0	0	0	0	2	1	2	0	0	0	1	1	0	0	0	2	0	1	0	2	2	2	0	1	0	0	0	0	0	0	0	1	0	0	0
544	0	0	0	0	0	1	0	1	0	0	1	0	0	0	0	0	1	1	1	1	2	0	2	0	0	0	1	1	1	1	0	2	2	0	0	0	1	0	1	2	2	0	1	0	1	0	0	1	1
545	1	1	1	0	1	2	1	1	1	1	0	0	1	0	0	1	1	1	1	1	1	1	2	0	1	1	0	1	2	2	1	2	2	0	0	1	2	0	0	2	0	0	0	0	0	0	0	0	2
546	1	2	0	0	0	0	0	1	1	1	0	0	0	0	0	0	0	2	1	1	1	0	2	0	0	0	0	1	2	1	0	2	2	1	1	1	1	0	0	0	0	1	0	0	2	1	0	0	0
547	0	1	0	0	0	1	2	2	0	0	0	1	2	2	2	0	2	0	2	2	2	0	1	0	0	0	1	1	1	2	0	0	0	2	1	1	2	0	0	1	0	0	0	1	0	1	0	1	0
548	0	1	1	0	0	0	1	2	0	0	0	0	0	0	0	0	1	2	0	0	2	0	1	0	0	0	0	1	0	1	2	1	1	1	1	1	1	0	0	1	0	1	1	0	1	1	0	1	2
549	1	0	0	0	0	1	2	2	0	0	2	0	1	1	1	0	1	1	1	1	1	0	0	1	1	1	0	1	1	2	1	0	0	2	0	2	1	0	0	2	1	0	1	0	1	1	0	0	1
550	1	1	0	1	0	0	1	1	1	1	1	0	1	1	1	1	2	0	2	2	1	0	2	0	0	0	0	1	0	1	1	1	1	2	0	2	1	0	0	2	0	0	0	0	0	1	0	2	2
551	0	0	0	0	0	0	2	2	0	0	2	0	0	0	0	0	1	1	1	1	1	0	0	1	1	1	0	0	0	1	0	2	1	0	0	2	2	0	0	1	1	0	1	0	1	0	0	0	0
552	0	0	0	1	0	0	1	1	1	1	1	0	1	1	1	0	0	2	0	0	0	0	2	0	0	0	0	1	1	2	0	1	1	2	1	2	1	0	0	0	0	1	1	0	1	0	0	0	0
553	0	0	0	0	0	2	1	2	1	1	0	1	1	1	2	1	2	0	2	2	2	1	1	0	0	0	0	1	1	2	1	2	1	1	0	1	1	0	0	1	0	0	0	0	0	1	0	0	0
554	1	2	0	0	0	0	1	2	0	1	0	0	2	2	2	0	1	0	2	2	2	0	1	0	0	0	2	1	1	2	1	1	0	2	2	2	1	1	1	1	0	1	1	1	0	1	0	0	0
555	1	2	0	1	0	0	0	0	2	2	0	1	2	1	2	1	2	2	0	0	0	0	1	1	0	0	0	1	1	2	2	1	1	2	0	2	2	0	0	1	1	1	1	0	1	0	0	0	0
556	1	0	0	0	0	1	0	0	2	2	0	0	0	0	0	0	2	0	1	2	2	0	2	0	0	0	1	0	0	2	1	0	0	1	0	2	2	0	0	1	0	0	0	1	0	1	0	0	0
557	1	1	0	0	0	0	1	1	0	0	2	0	0	0	0	0	1	1	2	2	2	0	2	0	0	0	0	1	1	2	1	1	1	2	1	2	2	0	0	1	0	1	0	0	2	1	0	1	2
558	1	1	0	1	0	0	1	1	1	2	0	0	0	0	0	0	0	2	0	1	1	0	2	0	0	0	0	0	1	2	1	1	1	1	1	1	1	0	0	1	0	0	0	0	0	1	0	0	1
559	0	0	0	0	0	0	1	2	0	0	1	0	0	0	0	0	1	1	1	1	1	0	2	0	0	0	1	0	0	1	0	0	1	1	0	1	1	0	0	2	0	0	0	0	0	1	0	0	1
560	0	1	0	1	0	0	2	2	0	1	0	0	0	0	0	0	2	1	2	1	2	0	1	0	0	0	0	2	2	2	0	1	1	1	0	2	2	0	0	1	0	0	2	0	0	0	0	0	0
561	0	1	0	0	0	0	1	1	1	2	0	0	0	0	0	0	1	2	0	0	1	0	0	0	0	0	0	0	0	1	1	1	1	1	1	2	2	0	0	1	0	0	0	0	1	1	0	0	1
562	0	0	0	0	0	0	1	1	1	1	1	0	0	0	0	0	1	1	1	1	1	0	1	1	1	1	0	0	1	2	0	2	1	0	0	1	1	0	0	1	0	0	1	0	0	1	0	0	0
563	0	1	0	0	0	0	2	2	0	0	2	1	1	0	0	0	0	1	1	1	1	0	0	1	1	1	0	1	2	2	1	0	0	2	1	2	2	0	0	2	0	0	0	0	0	1	0	0	1
564	0	2	0	0	0	0	2	2	2	2	0	0	1	1	2	0	1	2	1	1	1	0	2	0	1	1	0	1	1	2	2	1	1	2	1	2	2	0	0	1	0	0	1	0	0	1	0	0	0
565	1	2	0	1	0	0	1	1	1	1	0	0	0	0	0	0	0	2	0	0	0	0	0	0	0	0	0	2	2	2	2	0	0	2	1	2	2	0	0	1	0	0	0	0	1	0	0	0	1
566	1	1	0	1	0	0	2	2	0	0	0	1	1	0	1	1	1	0	2	1	2	0	2	0	0	0	0	0	0	2	1	1	1	0	0	1	1	0	0	1	0	1	1	0	0	1	1	0	1
567	1	0	0	0	0	0	1	2	0	0	1	0	1	1	1	0	2	1	2	1	2	0	2	0	0	0	0	1	1	2	1	0	0	0	0	1	1	0	0	1	0	0	0	0	0	2	0	0	1
568	0	1	0	0	0	1	1	1	1	1	1	0	0	0	0	0	0	1	1	1	1	0	2	0	0	0	0	1	1	0	0	0	0	2	0	2	2	0	0	2	0	0	2	0	0	0	0	0	0
569	1	1	0	0	0	1	0	0	2	2	0	0	0	0	0	0	1	2	0	1	1	0	0	1	1	1	0	0	0	1	1	1	1	2	1	2	1	0	0	1	0	0	0	0	0	1	0	0	0
570	0	1	0	1	0	0	0	0	2	2	0	0	1	0	0	1	2	0	1	1	1	0	1	1	1	1	0	0	1	2	0	2	1	1	0	2	2	0	0	2	0	1	0	0	0	0	0	0	2
571	1	2	0	0	0	0	1	1	1	1	1	0	0	0	0	0	1	1	1	1	1	0	1	1	0	0	0	0	0	2	0	2	2	1	1	1	2	0	0	2	0	0	0	0	0	0	0	0	1
572	0	0	0	0	0	0	1	1	1	2	1	1	1	1	1	0	2	0	2	2	2	0	1	1	1	1	0	0	0	2	0	1	2	1	0	2	2	0	1	2	1	1	1	0	1	0	0	0	2
573	0	1	0	0	0	0	2	2	0	0	2	2	1	1	2	1	0	0	2	1	2	0	2	0	0	0	0	2	2	2	1	1	0	2	2	2	1	1	1	1	0	1	1	0	1	1	0	0	0
574	0	1	0	1	0	0	0	1	1	1	1	0	0	0	0	0	0	0	1	1	1	2	0	0	0	0	0	1	1	2	0	0	0	1	0	1	2	0	0	1	0	0	0	1	1	2	0	0	0
575	1	2	0	0	0	0	0	0	1	1	0	1	1	0	0	0	2	1	1	1	2	0	2	0	0	0	1	1	1	2	0	0	0	2	0	2	1	0	0	1	0	0	1	0	0	0	0	0	0
576	1	1	1	0	1	0	1	2	0	0	1	0	1	1	1	0	1	1	2	2	2	0	2	0	0	0	0	1	1	2	1	1	1	2	0	2	2	0	0	1	0	0	1	0	1	0	0	0	1
577	0	0	0	0	0	1	1	2	0	0	1	0	1	1	1	0	2	0	2	2	2	0	1	1	1	2	0	1	2	2	0	1	2	1	0	1	1	1	0	1	0	1	1	0	0	1	0	0	1
578	0	1	1	0	1	2	2	2	0	1	0	0	0	0	0	0	1	0	2	2	2	0	2	0	0	0	0	1	1	2	2	1	0	2	2	2	2	0	0	1	0	0	0	1	0	1	0	1	1
579	1	1	1	0	1	1	2	2	1	1	0	1	1	0	0	0	0	0	2	2	2	1	1	0	0	0	0	1	1	2	1	1	1	1	0	1	1	0	0	1	0	1	2	0	0	1	0	0	1
580	0	0	0	0	0	0	0	1	1	1	0	1	1	0	0	0	0	0	1	1	1	0	2	0	0	0	0	1	1	2	2	1	1	0	0	0	2	0	0	1	0	2	1	0	1	0	0	0	0
581	1	2	1	1	0	0	2	2	0	0	0	1	0	0	1	1	0	0	1	2	2	0	1	0	0	0	0	0	0	2	0	1	1	2	1	2	1	0	1	1	1	0	0	0	0	1	0	0	0
582	0	1	0	0	0	0	0	1	1	1	1	1	1	0	0	0	2	0	2	2	2	2	0	0	0	0	0	0	0	2	1	0	1	0	0	2	1	0	0	1	0	1	0	0	1	1	0	0	0
583	1	2	0	0	0	0	1	2	0	0	0	1	1	0	0	0	1	1	1	1	1	0	1	1	0	0	0	0	0	2	1	1	1	2	0	2	1	0	0	1	0	0	1	1	1	0	0	0	1
584	1	0	0	0	0	0	1	2	0	0	0	0	2	1	1	1	1	1	1	1	2	1	2	0	0	0	0	0	0	2	0	0	0	2	0	2	2	0	0	0	0	0	1	0	1	0	0	2	2
585	0	0	0	1	0	1	2	2	0	0	1	1	2	1	1	0	1	0	2	1	2	0	2	0	0	0	0	0	1	2	1	1	1	2	0	2	1	0	0	0	0	0	0	0	0	0	0	0	0
586	1	0	0	0	0	0	0	1	2	2	0	1	0	0	1	1	2	0	1	2	2	0	2	0	1	1	1	1	1	2	0	1	0	2	1	2	1	0	0	1	0	0	1	0	1	0	0	0	1
587	0	1	1	1	0	0	1	1	1	2	0	1	1	0	0	0	1	0	2	2	2	0	2	0	0	0	0	0	0	2	1	2	1	0	0	2	2	0	0	2	1	1	2	0	1	0	0	1	2
588	0	1	0	0	0	0	1	1	1	2	0	0	1	1	1	0	0	1	1	0	1	0	1	0	0	0	0	0	0	2	0	1	1	1	0	1	1	0	0	1	0	0	0	1	0	1	0	0	2
589	1	1	0	0	0	1	1	0	1	1	1	0	1	2	1	0	0	2	0	0	0	0	2	0	1	1	0	0	0	2	2	0	1	1	0	2	1	0	0	0	0	0	1	0	0	1	0	0	0
590	0	2	0	0	0	0	1	2	0	0	1	0	0	0	0	0	2	0	1	2	2	0	2	0	0	0	1	0	0	1	0	0	0	2	0	2	2	0	0	1	0	0	0	1	0	1	0	0	1
591	1	0	0	0	0	2	1	2	0	1	0	0	1	1	1	0	0	0	2	2	2	0	2	0	1	1	0	0	1	1	0	1	0	2	0	0	1	0	0	0	0	1	1	0	1	2	0	1	1
592	0	1	0	0	0	0	1	1	1	1	0	1	0	0	1	1	2	2	1	1	1	0	1	1	1	1	0	0	1	2	0	1	1	1	0	1	2	0	0	2	0	0	1	0	1	1	0	0	1
593	1	1	0	0	0	0	2	2	0	1	0	1	1	0	0	0	1	2	0	0	0	0	2	0	0	0	0	1	1	0	0	2	1	0	0	1	1	0	1	2	1	0	0	0	0	0	0	1	2
594	0	0	0	0	0	1	2	2	0	1	0	0	0	0	0	0	1	1	1	1	1	0	2	0	0	0	0	0	1	2	0	1	1	2	0	2	0	0	0	0	0	0	1	0	1	0	0	0	1
595	1	2	0	0	0	0	0	0	2	2	0	0	0	0	0	0	1	0	2	2	2	0	2	0	1	1	0	0	0	1	1	2	1	0	0	0	1	0	0	1	0	0	0	0	0	1	0	0	1
596	0	0	0	0	0	1	1	2	0	0	1	0	0	0	0	0	1	1	1	0	1	0	1	0	1	1	0	0	1	2	0	2	2	0	0	1	1	1	1	0	0	0	0	0	0	0	0	0	1
597	1	1	0	1	0	0	1	1	2	2	0	0	0	0	0	0	0	1	1	0	1	0	1	1	1	1	0	0	2	2	0	1	1	1	0	1	2	0	0	2	0	1	1	0	0	1	0	0	1
598	0	1	0	0	0	1	1	2	0	0	0	0	0	0	0	0	1	0	1	1	1	0	2	0	0	0	0	0	2	2	0	1	1	1	1	1	1	0	0	0	0	0	0	0	1	0	1	0	0
599	1	1	0	0	0	0	0	1	1	1	0	0	0	0	0	0	1	1	1	1	1	0	1	0	0	0	0	0	1	2	0	0	0	2	0	2	1	1	0	1	0	0	1	0	1	0	0	0	1
600	1	1	0	0	0	1	2	2	0	1	0	0	0	0	0	0	2	1	1	1	2	1	2	0	0	0	0	1	1	2	2	0	0	1	1	2	2	0	0	1	0	0	1	0	1	0	0	1	1
601	0	1	0	0	0	1	1	2	0	0	1	0	1	0	0	0	0	2	0	1	1	0	2	0	0	0	0	0	0	2	0	2	1	2	1	2	1	0	0	1	0	0	0	0	0	0	0	0	1
602	0	2	1	1	1	0	1	2	0	0	0	1	1	0	0	0	1	0	1	1	1	0	1	1	1	1	0	0	1	2	0	1	1	1	1	1	2	0	0	1	0	2	2	0	1	0	0	0	0
603	0	1	0	1	0	0	2	2	0	1	1	0	1	1	1	0	2	2	0	1	2	0	2	0	2	2	1	1	1	2	0	2	1	1	1	1	0	0	0	0	0	0	2	0	0	0	0	0	0
604	1	0	0	0	0	1	1	2	1	1	0	0	0	0	0	0	1	2	0	0	1	0	0	0	0	1	0	0	0	1	1	1	1	2	0	2	1	0	0	2	0	1	1	0	1	0	0	0	1
605	0	2	0	0	0	0	1	2	1	1	0	1	1	1	1	0	1	0	1	1	2	1	1	0	1	1	1	0	0	2	0	1	1	1	0	1	0	1	1	1	1	1	1	0	1	1	0	0	1
606	0	1	0	1	0	0	0	1	1	1	0	0	0	0	0	0	1	1	1	1	1	0	1	1	1	1	1	1	1	2	0	0	0	1	1	1	1	0	0	0	1	1	0	0	0	1	0	1	1
607	0	2	0	0	0	1	0	1	1	1	0	0	1	0	0	1	1	2	0	0	0	0	2	0	1	1	0	0	0	1	1	1	1	2	0	2	2	0	0	1	0	0	1	0	1	0	0	1	2
608	0	1	0	0	0	0	0	1	1	1	1	0	1	0	0	0	0	0	2	2	2	0	1	1	1	1	0	1	2	2	1	1	1	2	1	2	0	0	0	0	1	1	1	0	1	1	0	0	0
609	0	2	0	0	0	0	2	2	0	1	0	0	0	0	0	0	1	1	1	1	1	0	2	0	1	1	0	0	0	2	1	1	1	0	0	1	1	0	0	1	0	1	1	0	1	0	0	0	0
610	0	1	1	1	0	0	2	2	0	0	0	0	1	1	1	0	1	1	1	1	1	0	1	1	2	2	0	1	1	1	1	1	1	1	0	1	2	0	0	1	1	0	0	0	0	0	0	0	0
611	1	1	0	1	0	0	2	2	0	1	1	0	0	0	0	0	1	1	1	1	1	0	2	0	0	0	0	0	0	2	0	2	2	0	0	0	1	0	0	1	0	0	1	0	0	1	0	0	1
612	0	1	0	1	0	0	2	2	0	0	1	0	1	2	1	0	1	1	1	1	1	0	2	0	0	0	0	0	0	2	1	2	1	0	0	1	2	0	0	2	0	0	0	0	0	2	0	0	2
613	0	0	0	0	0	0	0	0	1	1	1	1	2	1	1	0	0	0	2	1	2	1	2	0	0	0	0	1	1	2	1	1	1	2	2	2	1	1	0	1	0	0	1	0	1	0	0	0	1
614	1	1	0	1	0	0	1	1	1	2	0	0	0	0	0	0	2	2	1	1	2	0	2	0	0	0	0	0	0	2	0	2	1	0	0	1	1	0	0	1	0	0	1	1	1	1	0	0	1
615	1	2	0	0	0	0	2	2	0	1	1	0	1	1	1	0	1	1	1	1	2	0	1	0	0	0	0	0	1	2	0	2	2	2	0	2	1	0	0	2	1	1	2	0	1	0	0	2	2
616	0	0	0	1	0	0	1	1	1	2	0	0	1	1	1	0	2	1	1	1	2	0	2	0	0	0	0	1	1	2	1	0	0	2	0	2	1	0	0	1	0	1	1	0	1	1	0	1	1
617	0	1	0	1	0	0	1	1	2	2	0	0	1	1	1	0	0	1	1	1	2	0	2	0	0	0	0	0	1	2	1	1	0	2	1	2	2	0	0	1	0	0	1	0	0	0	0	0	0
618	0	1	0	0	0	1	1	1	1	1	1	0	1	0	0	0	1	0	1	1	1	0	2	0	0	0	1	1	1	2	0	2	1	2	2	2	2	0	0	1	1	1	0	0	0	1	0	0	0
619	1	1	0	0	0	0	1	1	0	0	0	0	0	0	0	0	0	0	1	1	2	0	2	0	1	1	0	1	1	2	1	2	1	1	0	1	1	0	0	1	0	0	0	0	0	0	0	0	0
620	0	1	0	0	0	0	1	1	1	1	0	0	0	0	0	0	0	1	1	1	1	0	2	0	0	0	0	0	1	2	0	2	2	1	0	0	2	0	0	1	0	0	2	0	0	1	0	0	0
621	0	1	1	1	0	0	0	0	1	1	1	0	0	0	0	0	0	0	1	1	1	0	1	1	1	1	0	0	0	2	1	1	1	1	0	2	1	0	0	1	0	0	0	0	0	1	0	0	0
622	1	1	0	0	0	0	1	1	1	2	1	0	1	1	1	0	1	1	1	1	1	0	1	0	0	0	0	0	0	2	2	1	0	1	0	1	2	0	0	1	0	1	0	0	0	0	0	0	0
623	0	1	0	1	0	0	1	1	1	2	0	0	1	1	1	0	1	0	2	2	2	0	2	0	1	1	0	0	1	2	0	2	1	0	0	1	1	0	0	1	0	0	1	0	1	0	0	1	1
624	1	1	1	1	0	0	1	2	0	0	1	0	0	0	0	0	1	1	1	2	2	0	2	0	0	0	0	0	2	2	0	1	1	1	1	2	2	0	0	1	0	0	0	0	1	1	0	0	1
625	1	1	0	0	0	1	1	1	1	1	1	1	1	0	0	0	1	1	1	1	2	0	2	0	0	0	0	2	1	2	1	1	2	1	0	1	0	0	0	1	1	0	2	0	1	0	0	0	1
626	0	2	0	0	0	0	2	2	0	0	1	1	1	0	0	0	1	1	1	1	2	0	2	0	0	0	0	0	0	1	0	2	2	1	1	1	2	0	0	1	0	1	1	0	1	1	0	0	1
627	1	1	0	0	0	0	0	0	2	2	0	1	0	0	1	1	2	1	1	2	2	0	2	0	0	0	0	1	1	2	2	2	1	0	0	1	1	1	1	0	0	0	1	0	1	0	0	0	1
628	1	2	1	1	0	0	2	2	0	1	0	0	1	1	1	0	2	0	2	2	2	0	2	0	0	0	0	1	1	1	0	1	2	0	0	2	1	0	0	1	0	1	1	0	1	0	0	1	1
629	1	1	0	0	0	0	2	2	0	1	1	0	1	1	1	0	1	2	0	0	1	0	2	0	0	0	0	0	0	2	1	2	2	0	0	1	0	0	0	0	0	0	0	0	0	2	0	0	0
630	1	2	0	0	0	0	1	1	1	1	1	0	0	0	0	0	1	1	1	1	2	0	1	1	1	1	0	2	2	1	1	2	1	1	1	2	1	0	0	0	0	0	0	0	0	1	0	0	1
631	1	1	1	0	1	1	0	1	1	1	0	2	2	0	0	0	2	1	2	1	2	0	2	0	0	0	0	0	1	2	0	0	0	2	0	2	0	0	0	0	0	0	0	0	0	0	0	0	1
632	0	1	0	0	0	0	2	2	0	1	1	0	1	1	1	0	1	1	0	0	0	0	1	0	0	0	1	0	0	2	1	2	1	0	0	2	1	0	0	0	0	0	0	0	0	1	0	0	0
633	1	0	0	0	0	0	2	2	0	1	0	0	0	0	0	0	1	0	2	2	2	0	2	0	0	0	0	1	1	1	0	1	1	2	1	2	1	0	0	1	0	0	0	0	0	1	0	1	2
634	1	1	0	0	0	1	2	2	0	1	0	2	2	0	0	0	1	1	1	1	2	0	2	0	0	0	0	0	0	1	0	0	0	2	1	2	1	0	0	2	0	0	1	0	1	0	0	1	0
635	0	0	0	1	0	1	2	2	0	0	1	0	0	0	0	0	1	2	0	0	1	0	2	0	0	0	0	0	0	1	1	1	1	1	0	2	0	0	0	1	1	0	1	0	0	0	0	0	1
636	0	1	0	0	0	0	2	2	0	0	1	0	1	1	1	0	1	2	1	1	1	0	2	0	0	0	0	1	1	1	0	1	0	2	1	2	0	0	0	1	0	2	1	0	1	0	0	2	2
637	0	1	0	1	0	0	0	0	2	2	0	1	1	1	1	0	1	1	1	1	1	0	2	0	0	0	0	1	2	1	0	1	2	1	0	1	2	0	0	2	0	1	2	0	0	1	0	0	2
638	0	2	1	1	0	0	0	0	2	2	0	0	1	1	1	0	1	0	1	1	2	0	1	0	1	1	0	0	0	2	0	1	1	1	0	1	1	0	0	1	0	0	2	0	1	0	0	0	1
639	1	1	1	0	1	1	2	2	0	0	1	1	0	0	1	1	0	1	2	2	2	0	0	0	0	0	0	1	1	1	1	1	2	0	0	2	1	0	0	0	0	0	1	0	1	1	0	0	2
640	0	1	0	0	0	0	1	1	1	2	0	0	0	0	0	0	1	1	1	1	1	0	2	0	1	1	0	1	2	2	0	1	2	1	0	1	2	0	0	1	0	1	1	0	1	1	0	0	1
641	0	1	0	1	0	0	1	1	2	2	0	1	2	0	0	0	1	0	1	2	2	0	2	0	0	0	1	2	2	2	1	1	1	2	0	2	2	1	1	1	0	1	1	1	1	2	0	0	1
642	0	2	0	0	0	0	1	1	1	2	0	0	0	0	0	0	0	1	2	1	2	0	1	1	1	1	0	0	1	2	0	0	1	1	0	2	2	0	0	1	1	1	1	1	1	2	0	1	1
643	0	1	0	2	0	0	0	0	1	1	0	0	0	0	0	0	1	0	2	2	2	0	2	0	0	0	0	1	1	2	0	2	1	1	0	2	2	0	0	2	0	1	0	0	1	0	0	0	1
644	0	1	0	1	0	0	2	2	1	1	0	0	1	2	1	0	1	0	2	2	2	0	2	0	0	0	0	1	1	1	0	2	1	2	0	2	2	0	0	2	0	0	0	1	0	0	0	1	2
645	1	0	0	0	0	0	0	1	1	1	0	0	0	0	0	0	0	2	0	0	0	0	1	1	1	1	1	1	1	1	0	2	1	2	0	1	2	0	0	1	0	0	0	0	1	0	0	0	0
646	1	1	0	1	0	0	2	2	0	0	2	0	2	2	2	0	2	1	1	1	2	0	2	0	1	1	0	2	2	1	1	2	1	2	1	2	1	0	0	0	0	0	0	1	0	0	0	0	0
647	1	1	0	0	0	0	1	1	2	2	0	0	0	0	0	0	2	2	1	1	1	0	2	0	0	0	0	2	1	2	1	2	2	0	0	1	0	0	0	0	1	0	0	0	0	0	0	0	0
648	1	1	1	1	0	0	0	1	1	1	0	0	0	0	0	0	1	1	1	1	1	0	2	0	1	1	0	0	0	2	1	1	1	1	0	2	1	0	0	2	0	1	0	0	0	0	0	0	0
649	0	1	1	1	0	0	2	2	0	1	1	0	0	0	0	0	2	0	2	2	2	0	2	0	1	1	0	0	0	2	0	0	2	0	0	1	1	0	0	2	0	1	1	0	1	0	1	0	0
650	0	1	0	1	0	0	2	2	0	0	0	1	1	1	1	0	2	1	2	2	1	0	2	0	1	1	0	1	1	2	0	2	2	0	0	1	1	0	0	2	0	2	2	0	1	0	0	1	1
651	0	2	0	0	0	0	2	2	0	0	0	1	1	1	1	0	2	1	1	1	2	0	2	0	0	0	0	0	0	1	0	2	1	0	0	1	1	0	0	1	0	0	0	0	0	1	0	0	0
652	1	1	1	1	1	1	1	1	1	2	0	1	2	1	1	0	0	0	2	2	2	0	2	0	1	1	0	1	1	1	0	1	2	1	0	1	1	0	0	1	0	0	2	0	0	1	0	0	0
653	1	2	0	0	0	0	1	2	0	0	0	1	1	1	1	0	1	1	1	1	2	0	1	0	0	0	0	0	0	2	1	0	0	2	1	2	2	0	0	2	0	1	1	0	1	1	0	0	1
654	1	1	0	0	0	0	2	2	2	2	0	0	0	0	0	0	1	1	1	1	1	0	2	0	0	0	0	1	1	2	0	2	1	0	0	1	1	0	0	1	0	0	1	0	1	0	0	0	0
655	1	2	0	1	0	0	1	1	1	1	1	0	0	0	0	0	1	0	1	2	2	0	1	0	0	0	0	0	0	1	0	0	0	1	0	1	0	0	0	0	0	0	0	0	0	0	0	0	0
656	0	2	1	0	0	0	0	0	2	2	0	2	2	1	1	0	1	1	1	1	2	0	1	1	1	1	0	0	0	1	0	1	1	1	0	1	2	0	0	2	0	0	2	0	0	0	0	0	0
657	0	1	0	0	0	1	1	2	0	0	1	1	1	0	0	1	2	1	2	1	2	0	2	0	0	0	0	0	0	2	1	1	1	2	0	2	1	1	1	1	0	0	0	0	0	1	0	0	2
658	1	1	0	1	0	0	0	0	2	2	0	1	0	0	1	1	2	0	2	2	2	0	2	0	0	0	0	1	1	2	1	1	1	1	0	1	2	0	0	2	0	1	0	0	0	0	0	0	1
659	0	1	0	0	0	1	1	1	1	1	1	0	1	0	0	1	1	0	2	1	2	0	2	0	0	0	1	1	1	2	0	1	1	2	1	1	1	1	1	0	0	0	1	1	1	1	0	0	0
660	0	0	0	0	0	1	0	0	2	2	0	0	2	2	2	0	1	0	2	0	2	0	2	0	0	0	0	0	0	2	1	1	1	0	0	0	0	0	0	1	0	0	0	0	0	0	0	0	1
661	0	1	1	1	0	0	2	2	0	1	1	0	1	1	1	1	2	1	2	2	1	0	2	0	0	0	0	1	1	1	0	2	2	1	0	0	1	0	0	0	0	1	1	0	1	1	0	0	1
662	1	2	1	2	0	0	2	2	0	0	0	1	2	1	1	1	1	1	1	1	2	0	1	0	0	0	0	1	1	2	1	2	1	1	0	1	1	0	0	1	1	1	1	0	1	0	0	0	1
663	1	1	0	1	0	0	1	2	0	1	0	1	1	0	0	0	1	1	1	1	2	1	1	0	0	0	0	0	0	2	0	2	2	0	0	0	0	0	0	1	0	0	0	0	0	0	0	1	1
664	0	1	0	1	0	0	1	1	1	2	0	0	1	1	1	0	2	1	2	2	1	0	1	0	0	0	0	1	1	1	1	1	1	2	1	2	0	0	0	0	0	0	0	0	0	1	0	0	0
665	1	2	0	0	0	1	2	2	0	0	1	0	1	1	1	0	1	2	0	0	1	0	2	0	0	0	0	0	1	2	0	1	1	0	0	1	1	0	0	1	0	0	1	0	1	0	0	0	1
666	1	1	0	0	0	0	1	1	1	2	0	0	0	0	0	0	0	0	2	2	2	0	2	0	0	0	0	0	1	2	0	1	1	1	1	1	1	0	1	1	1	1	1	0	0	0	0	0	1
667	1	2	1	1	0	0	1	1	1	1	1	0	0	0	0	0	0	0	2	2	2	1	2	0	0	0	0	2	2	2	0	1	0	2	0	0	2	0	0	2	0	0	1	0	1	0	0	0	2
668	1	0	0	1	0	1	1	2	0	0	0	0	0	0	0	0	1	1	1	1	1	0	2	0	0	0	0	1	1	2	1	0	0	2	0	2	0	1	1	0	0	0	0	1	0	1	0	0	0
669	1	0	0	0	0	0	1	2	0	0	0	0	0	0	0	0	0	2	0	0	0	0	1	0	0	0	0	1	1	2	1	2	1	1	0	1	1	0	1	1	1	0	0	1	0	1	0	0	1
670	0	1	0	0	0	1	0	2	0	0	1	1	2	2	2	0	1	0	2	1	2	0	2	0	0	0	0	0	1	2	0	2	2	1	0	1	0	0	0	0	0	1	1	0	0	1	0	0	0
671	1	1	0	0	0	0	1	1	0	0	2	0	1	0	0	0	1	2	0	0	0	0	1	1	1	1	0	0	0	2	0	1	1	1	1	1	1	0	0	2	0	1	1	0	0	0	0	0	0
672	1	2	1	1	0	0	1	1	0	0	2	0	0	0	0	0	0	0	1	1	2	0	2	0	0	0	0	0	0	2	0	1	1	2	0	2	2	0	0	1	0	0	1	0	0	0	0	0	1
673	1	1	0	1	0	0	1	1	1	2	0	0	1	2	1	0	1	0	2	2	2	0	2	0	0	0	0	0	0	2	0	0	0	2	0	1	1	0	0	1	0	0	1	0	0	0	0	1	2
674	0	1	0	0	0	1	1	1	1	1	0	0	1	1	1	0	2	1	2	2	2	0	2	0	1	1	0	0	1	2	0	0	2	0	0	1	1	0	0	2	1	0	1	0	1	1	0	1	1
675	1	1	0	0	0	1	2	2	0	0	0	0	1	1	1	0	2	0	2	2	2	0	2	0	0	0	0	1	1	2	2	1	0	2	2	2	1	0	1	2	2	0	1	1	1	0	0	0	0
676	1	0	0	0	0	0	0	1	1	1	0	1	0	0	1	1	1	1	1	1	1	0	2	0	0	0	0	0	1	2	0	0	0	2	1	2	1	1	1	0	0	0	1	0	1	0	0	0	0
677	0	2	0	0	0	0	2	2	0	1	1	1	1	0	0	0	0	1	1	1	0	0	2	0	0	0	0	0	1	2	0	1	0	2	0	0	2	0	0	1	0	0	0	0	0	1	0	1	1
678	0	1	0	0	0	1	2	2	0	1	0	1	1	0	0	0	0	2	0	0	1	0	2	0	0	0	0	0	1	2	0	1	1	2	0	2	0	0	0	0	0	1	1	0	0	1	0	2	2
679	0	1	0	0	0	1	0	0	2	2	0	2	1	1	2	1	2	0	2	2	2	0	2	0	0	0	0	1	1	1	0	0	2	0	0	1	1	0	0	1	0	1	1	0	1	0	0	2	2
680	1	1	0	0	0	1	2	2	0	0	0	1	2	1	1	0	0	1	1	1	1	0	2	0	0	0	0	0	1	2	0	1	2	0	0	1	1	0	0	0	0	1	1	0	0	1	0	0	0
681	0	1	0	0	0	0	1	2	0	0	0	0	1	1	1	0	0	2	0	1	1	0	0	1	1	1	0	1	1	2	2	0	0	2	1	2	1	0	0	2	1	0	1	0	0	0	0	0	1
682	0	1	0	0	0	1	1	1	1	1	0	1	1	1	1	0	1	1	1	1	2	1	1	0	0	0	0	0	0	2	1	2	1	1	1	1	2	0	0	1	0	0	1	0	0	1	0	0	0
683	1	1	0	0	0	0	1	0	1	1	1	0	2	2	2	0	1	0	2	2	2	0	1	0	0	0	0	0	0	1	0	2	2	0	0	0	1	0	0	2	1	0	0	0	0	0	0	0	1
684	1	0	0	0	0	0	1	1	1	1	1	1	1	0	0	0	1	1	1	1	2	0	2	0	0	0	0	0	1	2	1	1	1	0	0	1	2	0	0	2	0	0	0	0	0	0	0	0	1
685	1	2	0	1	0	0	1	1	1	1	2	0	2	1	1	1	1	0	1	2	2	0	2	0	1	1	0	0	1	2	0	1	1	1	1	1	2	0	0	1	0	1	1	0	1	0	0	0	1
686	0	2	1	0	0	0	2	2	0	0	1	0	0	0	0	0	1	0	1	1	1	0	2	0	1	1	0	1	1	1	0	2	2	0	0	1	1	0	0	0	0	0	0	1	1	2	0	0	1
687	1	1	0	1	0	0	0	1	0	0	0	0	0	0	0	0	1	1	1	1	1	0	1	0	1	1	0	0	1	2	0	1	1	1	0	2	2	0	0	1	0	0	0	0	0	1	0	0	0
688	0	0	0	0	0	0	2	2	1	1	0	0	0	0	0	0	1	0	2	2	2	0	2	0	0	0	0	0	0	1	0	1	1	0	0	0	2	0	0	1	0	1	1	1	0	1	0	0	0
689	0	0	0	0	0	0	1	1	1	1	0	0	0	0	0	0	2	1	1	1	2	0	2	0	1	1	0	0	0	1	0	2	2	0	0	1	1	0	0	1	0	0	1	0	0	1	0	1	2
690	0	1	0	0	0	0	1	1	1	1	1	0	2	2	2	0	2	0	2	2	2	0	2	0	0	0	0	0	0	2	1	1	0	1	1	1	2	0	0	1	0	1	1	0	1	0	0	0	0
691	0	1	0	1	0	0	1	1	1	1	1	0	1	1	1	0	1	2	0	1	1	0	2	0	0	0	0	0	1	1	0	1	1	1	1	1	1	0	0	1	0	0	0	0	0	0	0	0	1
692	0	1	0	0	0	1	2	2	0	1	0	0	2	2	2	1	0	1	1	0	1	0	2	0	0	0	0	1	1	2	2	1	1	1	0	1	1	0	0	0	0	1	1	0	1	1	0	0	2
693	1	1	0	0	0	0	0	1	1	1	0	0	0	0	0	0	2	0	2	2	2	0	2	0	0	0	0	0	0	2	0	2	2	0	0	0	1	0	0	0	0	1	1	1	1	1	0	1	2
694	1	0	0	0	0	0	1	1	1	1	0	0	0	0	0	0	2	0	1	1	1	0	2	0	0	0	0	0	1	2	0	2	1	2	1	2	0	1	1	0	0	0	1	0	1	1	0	0	1
695	0	1	0	0	0	1	1	1	1	2	0	0	0	0	0	0	2	1	1	1	2	0	2	0	0	0	0	0	1	1	0	2	2	0	0	0	1	0	1	2	1	1	1	0	1	1	0	0	1
696	1	1	0	1	0	0	2	2	0	1	0	0	0	0	0	0	1	1	1	1	1	0	2	0	1	1	0	0	1	2	0	1	1	2	0	2	2	0	0	0	0	0	1	0	0	0	0	0	1
697	0	2	0	0	0	0	2	2	1	1	1	0	0	0	0	0	2	0	2	2	2	1	2	0	0	0	0	1	0	0	1	2	2	1	0	1	1	0	0	1	0	0	0	0	1	0	0	0	2
698	0	2	0	1	0	0	1	1	1	1	1	2	1	1	2	1	2	0	2	1	2	0	1	0	0	0	0	0	1	2	0	1	1	1	0	1	1	0	0	1	0	0	2	0	1	0	0	0	1
699	0	2	0	0	0	0	2	2	0	1	1	0	0	0	0	0	1	1	1	2	2	0	2	0	0	0	0	1	1	2	1	1	1	0	0	0	2	0	0	1	0	1	1	0	0	1	0	1	2
700	0	2	0	0	0	0	1	1	2	2	0	0	0	0	0	0	1	1	1	1	1	0	1	1	1	1	0	1	1	2	0	1	1	0	0	1	1	1	1	1	1	0	0	0	0	0	0	0	1
701	1	1	0	1	0	0	1	2	0	0	1	0	0	0	0	0	1	0	1	2	2	0	2	0	0	0	0	1	0	1	1	0	0	2	0	2	1	0	0	1	1	0	0	0	0	0	0	0	0
702	1	0	0	0	0	1	0	0	1	1	1	1	1	0	0	0	1	1	1	0	1	0	1	1	1	1	2	1	1	2	1	0	1	1	0	1	2	0	0	1	0	0	1	0	1	0	0	0	2
703	1	2	0	0	0	0	2	2	0	1	1	1	1	0	0	0	1	0	1	1	1	0	2	0	0	0	0	0	0	2	0	1	1	1	0	1	1	0	0	1	0	0	1	0	1	0	0	0	1
704	0	2	0	0	0	0	1	1	0	0	1	0	0	0	0	0	1	0	1	2	2	0	1	0	1	1	0	0	1	2	1	0	0	2	0	2	1	0	0	1	0	0	0	0	0	1	0	0	1
705	1	2	0	0	0	0	2	2	0	0	2	1	1	0	0	0	1	1	1	1	2	0	2	0	0	0	0	0	0	2	2	1	1	1	0	1	2	0	0	2	0	0	0	1	0	1	0	0	1
706	0	1	0	1	0	1	1	2	1	1	0	1	1	0	0	0	1	0	1	1	1	0	2	0	0	0	0	0	0	2	0	1	1	1	0	1	2	0	0	2	0	0	0	0	0	1	0	0	1
707	0	1	0	1	0	1	1	1	1	2	0	0	0	0	0	0	0	0	2	2	2	1	2	0	0	0	0	0	0	2	1	1	0	2	1	2	1	0	0	2	1	0	1	0	1	0	0	1	2
708	1	1	1	1	1	1	0	0	1	1	1	0	0	0	0	0	1	1	1	1	2	0	2	0	0	0	0	0	1	2	0	2	1	2	2	2	1	0	0	1	0	1	1	0	1	1	0	0	1
709	1	1	1	1	0	0	1	1	1	1	1	1	1	1	1	0	0	2	0	0	0	0	1	0	1	1	1	0	0	2	0	1	0	2	0	0	1	0	0	2	0	0	0	1	0	0	0	0	0
710	1	1	0	0	0	0	1	1	0	2	0	0	0	0	0	0	2	0	2	2	2	0	2	0	0	0	0	1	1	1	0	2	2	1	0	1	2	0	0	2	1	0	0	0	1	0	0	0	1
711	0	2	0	0	0	0	0	0	2	2	0	1	2	1	1	0	1	0	2	2	2	0	1	1	0	0	0	1	2	2	1	0	0	1	1	1	1	0	0	2	0	0	0	0	0	0	0	0	0
712	1	1	0	1	0	0	0	0	2	2	0	0	1	1	1	0	1	1	1	1	1	0	2	0	1	1	0	2	2	1	0	0	1	1	0	2	1	0	0	0	0	0	1	0	1	1	0	0	1
713	1	1	1	0	1	0	1	2	0	0	1	0	0	0	0	0	2	0	2	2	2	0	1	0	0	0	0	0	1	2	0	1	1	1	0	1	1	0	0	1	0	0	1	0	1	0	0	0	1
714	1	1	0	1	0	0	1	2	0	0	1	0	0	0	0	0	2	1	1	1	2	0	2	0	0	0	0	0	0	1	0	1	1	0	0	0	2	0	0	2	0	1	0	0	0	0	0	1	1
715	0	1	0	0	0	1	1	1	1	1	1	0	0	0	0	0	1	0	2	2	2	0	2	0	0	0	0	0	1	2	1	1	1	2	1	2	1	0	0	2	1	1	1	0	0	1	0	0	0
716	0	1	1	1	0	0	1	2	0	1	0	0	0	0	0	0	2	1	1	2	2	0	1	0	0	0	0	1	2	2	1	1	0	1	0	1	1	0	0	2	1	0	0	0	0	2	0	0	1
717	1	2	0	0	0	0	1	1	1	1	0	1	1	0	0	0	0	0	1	1	2	1	2	0	0	0	0	1	1	2	0	2	1	1	1	1	1	0	0	0	0	0	0	1	0	0	0	0	1
718	1	1	0	0	0	0	0	1	1	1	0	1	1	1	1	0	0	2	0	0	0	1	1	0	0	0	0	1	1	1	1	1	1	1	0	1	1	0	0	0	0	0	1	0	1	0	0	0	0
719	0	1	0	1	0	0	1	2	0	0	1	1	1	0	0	0	1	1	1	1	1	0	2	0	0	0	0	0	0	2	1	1	1	0	0	1	2	0	0	1	0	1	0	0	0	1	0	0	1
720	0	1	0	2	0	0	2	2	0	0	1	1	2	1	1	0	2	0	1	1	1	0	1	1	1	1	0	0	0	1	0	2	2	0	0	0	2	0	0	2	0	1	1	0	1	0	0	0	1
721	1	2	0	0	0	0	1	1	2	2	0	1	2	2	2	0	2	1	1	1	2	0	2	0	1	1	0	1	1	1	0	1	1	0	0	2	2	0	0	1	0	0	1	0	1	0	0	0	1
722	1	0	0	0	0	1	1	1	1	1	1	0	2	2	2	0	1	1	2	2	2	0	2	0	0	0	0	1	1	2	0	1	1	2	0	1	1	0	0	1	0	1	0	0	0	1	0	0	0
723	0	1	0	0	0	1	1	1	1	2	0	1	1	1	2	1	1	0	2	2	2	2	0	0	0	0	0	0	0	2	1	1	1	0	0	1	2	1	0	0	0	0	0	2	0	1	0	0	1
724	0	0	0	0	0	0	2	2	1	1	1	0	0	0	0	0	2	0	2	2	2	1	2	0	1	1	1	2	2	2	1	1	1	1	0	2	2	0	0	2	0	0	0	1	0	1	0	0	0
725	1	1	0	0	0	1	2	2	0	0	2	0	1	1	1	0	0	0	2	2	2	0	1	0	0	0	0	0	0	2	1	0	0	2	0	2	1	1	1	1	0	1	0	0	1	1	0	0	1
726	1	0	0	1	0	1	1	1	1	1	1	1	0	0	1	1	2	2	1	1	1	0	1	0	0	0	0	1	1	2	1	1	1	2	0	2	2	0	0	1	0	1	1	0	1	1	0	0	1
727	1	0	0	0	0	1	2	2	0	0	0	0	1	1	1	0	1	1	1	1	1	0	2	0	0	0	0	0	1	2	0	0	0	2	1	2	1	0	0	1	0	0	0	0	0	1	0	1	0
728	0	1	1	0	1	1	0	1	1	1	0	1	1	0	0	0	1	1	1	1	1	0	2	0	0	0	1	0	0	1	0	1	1	1	0	1	2	0	0	1	0	0	0	0	0	1	0	0	0
729	0	2	0	0	0	0	2	2	0	1	1	0	1	1	1	0	1	2	0	0	0	0	2	0	0	0	0	0	0	1	0	1	1	2	1	1	2	0	0	1	0	1	1	0	1	0	0	0	1
730	1	1	0	0	0	1	0	0	2	2	0	0	1	0	1	1	1	1	1	1	2	0	1	0	0	0	0	0	0	2	0	1	1	1	1	2	1	0	0	1	0	0	1	0	1	1	0	0	0
731	1	1	0	0	0	1	1	1	1	1	0	0	0	0	0	0	2	0	2	2	2	1	0	1	1	1	0	0	0	2	0	2	2	1	1	1	2	0	0	1	0	1	1	0	1	0	0	0	0
732	0	1	0	0	0	0	2	2	0	1	0	0	1	0	0	0	0	2	0	1	2	0	2	0	0	0	0	1	1	2	0	1	1	1	0	2	1	0	1	2	2	0	0	0	0	0	0	0	1
733	0	0	0	0	0	0	0	1	1	1	1	0	1	0	0	0	2	1	1	1	2	0	2	0	0	0	0	0	0	1	0	1	1	0	0	1	2	0	0	2	0	1	1	0	1	1	0	0	1
734	1	2	0	0	0	0	1	2	0	0	1	0	0	0	0	0	1	2	1	1	1	1	2	0	0	0	0	0	1	2	0	0	0	1	0	0	2	0	0	1	1	1	1	0	1	1	0	1	0
735	0	1	0	0	0	1	2	2	0	1	0	0	0	0	0	0	1	1	1	1	1	0	2	0	0	0	0	0	0	1	0	2	1	0	0	1	2	0	0	1	1	1	1	0	1	0	0	0	2
736	1	1	0	1	0	0	0	0	1	1	1	0	0	0	0	0	2	0	2	2	2	0	1	0	0	0	0	0	0	2	0	2	1	2	0	2	1	0	0	1	0	0	0	1	0	1	0	0	0
737	1	1	0	0	0	1	1	1	0	0	1	0	2	0	0	1	0	1	0	0	0	0	2	0	0	0	0	0	0	2	0	1	1	1	0	2	1	0	0	1	0	0	0	1	0	1	0	0	1
738	1	1	0	1	0	0	2	2	0	0	2	0	1	1	1	0	1	2	0	0	1	0	2	0	0	0	0	0	0	2	0	1	1	2	0	2	1	0	0	2	0	0	1	0	1	0	1	0	0
739	1	1	0	1	0	0	0	1	1	1	0	1	1	0	0	1	0	1	1	1	1	2	0	0	0	0	0	0	0	2	0	0	0	2	1	2	0	0	0	0	1	0	0	0	0	1	0	0	1
740	0	1	0	0	0	0	0	0	2	2	0	1	1	0	0	0	0	1	0	0	0	0	2	0	0	0	0	0	0	2	0	1	0	2	1	2	1	0	0	0	1	0	0	0	0	1	0	0	0
741	0	2	1	1	0	0	1	0	1	1	1	0	0	0	0	0	1	1	1	0	2	2	0	0	0	0	0	0	0	2	0	2	2	0	0	1	0	0	0	0	0	0	0	0	0	0	0	0	2
742	1	2	0	0	0	0	1	1	1	2	0	0	0	0	0	0	1	1	1	1	1	0	2	0	0	0	1	0	1	2	0	1	0	1	0	1	1	0	0	1	0	1	1	0	1	1	0	0	0
743	0	1	0	0	0	1	1	1	1	2	0	1	1	1	1	0	2	2	0	1	2	0	2	0	0	0	0	1	1	2	2	1	0	2	1	2	1	1	1	0	0	1	1	0	2	2	0	0	0
744	1	2	0	2	0	0	1	1	1	2	0	1	1	1	1	0	0	1	0	0	0	0	2	0	1	1	0	2	2	1	0	0	0	2	1	2	2	0	0	2	0	0	0	0	1	0	0	0	1
745	1	1	0	0	0	0	1	1	2	2	0	0	1	1	1	0	2	1	2	2	1	0	1	1	1	1	0	0	0	1	1	2	2	2	1	2	1	0	0	1	0	0	0	0	0	1	0	0	0
746	1	1	0	1	0	0	0	1	1	1	1	0	0	0	0	0	2	0	2	2	2	0	1	1	1	1	0	0	0	2	1	1	2	1	0	1	1	0	1	2	2	0	0	0	0	0	0	1	1
747	0	1	0	1	0	0	2	2	1	1	1	0	0	0	0	0	2	0	2	2	2	0	0	1	1	1	0	0	1	2	0	1	1	0	0	1	1	1	1	1	0	0	1	0	1	0	0	0	1
748	1	1	1	0	0	0	1	1	1	2	0	1	0	0	1	1	1	1	1	1	1	0	2	0	0	0	0	0	0	2	0	2	1	2	0	2	2	0	0	2	0	0	1	0	0	0	0	0	2
749	1	1	0	0	0	1	0	0	2	2	0	0	0	0	0	0	1	0	1	1	1	0	2	0	0	0	1	1	1	2	1	1	1	0	0	1	1	0	0	1	0	1	2	0	1	0	0	2	2
750	1	2	0	0	0	0	1	2	1	2	0	1	1	0	1	1	0	2	0	0	0	0	2	0	0	0	0	1	1	2	1	1	1	2	1	1	2	0	0	1	0	0	0	0	0	0	0	0	0
751	0	2	0	0	0	0	1	1	1	1	0	0	0	0	0	0	2	0	2	2	2	0	2	0	0	0	0	1	1	2	0	1	1	1	0	1	1	0	0	0	0	0	0	0	0	0	0	0	1
752	0	1	1	0	1	1	2	2	0	0	0	0	1	1	1	1	1	1	1	1	1	0	1	0	0	0	0	1	1	2	1	2	1	2	1	2	2	0	0	1	0	0	1	0	1	0	0	0	2
753	1	2	0	0	0	0	1	1	1	1	0	0	1	1	1	0	1	0	2	1	2	0	2	0	0	0	0	0	1	2	0	2	1	0	0	1	2	0	0	2	0	1	0	0	0	0	0	1	2
754	1	0	0	0	0	0	0	0	2	2	0	0	0	0	0	0	2	0	2	2	2	0	2	0	0	0	0	1	1	2	2	0	0	1	0	1	2	0	0	2	0	1	1	0	1	1	0	0	1
755	0	1	0	1	0	0	2	2	0	1	0	0	0	0	0	0	2	1	2	1	2	0	2	0	0	0	0	0	1	2	0	2	1	1	1	2	2	0	0	1	0	1	0	0	0	0	0	0	0
756	1	0	0	2	0	1	0	1	0	0	0	0	1	0	0	0	1	1	1	1	1	0	2	0	0	0	0	1	2	1	0	0	0	2	0	2	1	1	1	0	0	0	0	0	1	1	0	0	1
757	1	2	0	0	0	0	0	1	1	1	0	1	2	1	1	0	1	1	1	1	1	0	2	0	0	0	0	0	0	1	1	1	0	2	1	2	1	0	0	1	1	0	1	0	0	0	0	0	0
758	1	0	0	2	0	1	2	2	0	0	1	1	1	0	0	0	2	0	2	2	2	0	2	0	0	0	1	0	0	2	0	1	0	2	2	2	2	0	0	1	0	1	1	0	1	1	0	0	2
759	0	2	0	0	0	0	2	2	0	1	0	1	0	0	1	1	1	2	0	0	2	1	2	0	0	0	0	0	1	2	0	2	2	1	1	1	1	0	0	1	0	0	1	0	0	1	0	0	1
760	0	1	0	0	0	1	1	2	1	1	0	1	2	1	1	1	1	1	1	1	2	0	1	0	0	0	0	0	0	2	1	0	0	2	0	2	2	0	0	1	0	1	0	0	1	1	0	0	0
761	1	2	0	0	0	0	2	2	0	0	1	0	0	0	0	0	0	2	0	1	2	1	2	0	0	0	0	0	0	1	1	2	1	2	1	2	2	0	0	2	0	2	2	0	1	0	0	0	1
762	1	2	0	1	0	0	1	1	1	2	0	0	1	1	1	1	1	2	0	0	1	0	2	0	0	0	0	1	1	2	1	0	0	1	0	1	1	0	0	2	0	1	1	0	1	1	0	0	0
763	0	0	0	0	0	1	1	1	1	2	0	1	1	1	1	0	1	1	1	0	2	0	2	0	0	0	0	1	1	2	1	0	0	1	1	1	1	0	0	0	0	0	1	0	0	0	0	1	2
764	1	2	0	0	0	0	1	2	0	1	0	0	2	2	2	1	0	0	1	1	2	0	2	0	0	0	0	0	2	2	0	1	1	1	0	1	2	0	0	1	0	0	0	2	0	1	0	0	1
765	0	2	0	0	0	0	1	1	1	2	0	1	1	1	1	0	1	1	1	1	2	0	2	0	0	0	0	1	2	2	0	2	1	1	0	2	1	0	0	1	0	1	1	0	0	1	0	0	0
766	1	1	0	1	0	0	2	2	0	0	1	0	1	1	1	0	1	1	1	1	1	0	2	0	0	0	0	0	0	2	0	1	1	2	0	2	2	0	0	1	0	1	1	0	1	0	0	0	2
767	0	1	0	1	0	0	0	0	1	1	1	0	0	0	0	0	2	1	1	2	2	0	1	1	2	2	0	0	0	2	0	1	1	1	0	1	1	0	0	0	0	1	0	0	0	0	0	0	0
768	1	2	0	0	0	0	2	2	0	1	0	0	1	1	1	0	0	1	1	1	0	0	2	0	0	0	0	0	1	2	0	1	0	2	1	2	1	0	0	1	0	0	0	1	0	0	0	1	1
769	1	2	0	0	0	0	2	2	1	1	1	1	1	0	0	0	1	0	1	1	1	0	2	0	0	0	0	0	0	2	0	1	0	2	1	2	1	0	0	1	1	0	1	0	0	0	0	0	0
770	1	1	0	0	0	1	1	1	1	1	0	1	0	0	1	1	1	0	2	2	2	0	2	0	1	1	0	0	1	2	0	1	1	1	0	2	1	0	0	0	0	0	1	0	1	0	0	0	1
771	1	1	0	0	0	1	2	2	0	1	1	0	0	0	0	0	0	2	0	0	0	0	1	1	1	1	0	0	0	1	1	2	1	2	1	2	2	0	0	2	1	0	0	1	0	1	0	0	1
772	0	2	0	0	0	0	0	0	2	2	0	0	1	1	0	0	1	0	2	1	2	0	2	0	0	0	0	0	0	2	0	0	0	1	0	0	0	0	0	1	0	1	1	0	0	0	0	0	0
773	0	1	0	1	0	0	1	1	1	1	1	1	1	0	0	0	0	1	1	1	1	0	2	0	0	0	0	1	1	1	0	0	1	1	0	1	0	0	0	1	0	0	1	0	1	0	0	1	2
774	0	2	1	1	0	0	1	1	0	2	0	1	1	1	1	0	1	2	1	1	1	0	1	0	0	0	0	1	1	0	0	2	1	1	0	1	1	0	0	1	0	0	0	1	0	0	0	0	0
775	1	0	0	0	0	0	0	0	2	2	0	0	0	0	0	0	0	1	1	1	0	0	0	1	1	1	0	0	0	2	2	0	1	2	0	2	1	0	0	1	0	0	2	0	0	0	0	0	0
776	0	0	0	0	0	1	0	1	0	0	1	0	1	1	1	0	2	2	0	0	1	0	2	0	0	0	0	0	0	1	0	2	1	0	0	1	1	0	0	1	0	0	1	0	1	0	0	0	2
777	0	0	0	0	0	0	1	2	0	0	1	0	1	1	1	0	1	1	1	1	2	0	2	0	0	0	0	0	1	2	0	2	2	0	0	1	0	0	0	0	1	0	1	0	0	1	0	0	1
778	0	1	0	0	0	1	1	1	1	2	0	1	1	0	0	0	1	0	2	2	2	0	2	0	0	0	0	2	2	1	0	2	2	1	0	1	0	0	0	1	0	1	1	0	1	1	0	0	2
779	0	0	0	0	0	1	2	2	0	1	0	0	0	0	0	0	2	2	0	0	0	0	2	0	0	0	0	0	0	2	1	0	0	2	2	2	1	1	1	1	0	0	0	0	1	1	0	0	0
780	1	0	0	1	0	1	0	0	1	1	1	0	0	0	0	0	2	2	0	0	0	0	2	0	0	0	0	2	2	1	1	1	0	2	0	2	1	0	0	0	0	0	0	0	0	0	0	0	1
781	0	2	0	0	0	0	2	2	1	1	0	0	0	0	0	0	0	1	1	1	2	0	1	1	1	1	0	0	0	1	0	2	1	0	0	2	1	1	1	1	0	0	1	0	0	0	0	0	0
782	1	1	0	1	0	0	1	2	0	1	0	1	2	2	2	0	1	2	0	0	1	0	2	0	0	0	0	1	0	1	2	0	0	2	0	1	2	0	0	1	0	0	0	0	0	0	0	0	1
783	1	2	0	0	0	0	1	2	0	1	0	0	2	2	2	1	2	0	2	2	2	0	2	0	1	1	0	0	2	2	0	1	1	1	0	2	2	0	0	0	0	0	0	0	0	0	0	0	1
784	0	1	0	1	0	0	2	2	0	1	0	1	1	0	0	0	2	1	1	1	2	0	1	1	1	2	0	0	0	2	2	1	1	0	0	1	2	0	0	1	0	0	0	1	0	0	0	0	2
785	1	1	1	1	0	0	2	2	0	0	1	0	0	0	0	0	2	2	0	0	2	0	2	0	0	0	0	0	0	1	0	2	1	1	1	1	2	0	0	2	0	1	1	0	2	0	0	0	1
786	0	2	0	0	0	0	1	2	1	2	0	0	1	1	1	0	1	0	1	1	1	0	1	0	0	0	0	0	2	2	0	1	1	1	1	1	1	1	1	0	0	0	0	0	0	2	0	0	2
787	1	2	1	2	0	0	2	2	1	1	0	0	1	1	1	0	2	2	1	1	1	0	2	0	0	0	0	2	2	2	1	1	1	0	0	1	2	0	1	2	1	1	0	0	0	0	0	0	1
788	1	1	0	0	0	0	1	1	0	0	0	0	0	0	0	0	2	1	1	1	2	0	2	0	0	0	1	0	0	2	1	2	2	0	0	0	2	0	0	1	0	1	1	0	1	0	0	0	2
789	0	2	0	0	0	0	2	2	0	0	1	0	1	1	0	0	1	1	1	1	2	0	0	1	1	1	0	0	0	2	1	2	2	2	1	2	0	0	0	0	0	0	2	0	1	0	0	0	2
790	1	1	0	0	0	1	0	0	1	1	1	0	1	1	1	0	2	0	1	2	2	0	2	0	0	0	0	1	1	0	0	0	0	2	0	1	1	0	0	1	0	0	0	0	1	1	0	0	1
791	1	2	1	2	0	0	1	1	1	1	0	1	2	2	2	0	0	1	1	1	2	0	2	0	0	0	0	0	0	2	0	1	0	2	1	2	2	0	0	1	0	1	1	0	1	1	0	0	1
792	1	1	0	1	0	0	0	0	2	2	0	0	2	2	2	0	0	2	0	1	2	0	2	0	0	0	0	2	2	2	0	1	1	2	0	2	1	1	0	0	0	0	0	0	1	1	0	1	0
793	1	2	0	0	0	0	1	2	0	1	0	0	0	0	0	0	1	1	1	1	1	0	2	0	0	0	0	0	1	2	0	0	0	2	0	2	1	0	0	2	0	1	1	0	1	1	0	1	0
794	1	2	0	0	0	0	0	1	0	0	1	0	0	0	0	0	2	0	2	2	2	0	1	0	1	1	0	1	1	2	2	1	1	0	0	0	2	0	0	1	0	1	0	0	1	0	0	1	1
795	0	1	1	1	0	0	1	1	1	2	0	0	2	0	0	1	2	0	2	2	2	0	2	0	0	0	0	0	1	2	1	2	2	2	0	2	0	1	1	0	0	0	0	0	0	1	0	0	1
796	1	1	1	1	0	1	1	1	1	2	1	1	1	1	1	0	2	0	2	2	2	0	1	0	0	0	0	0	0	1	0	2	2	1	0	1	2	1	1	1	0	1	1	0	1	0	0	0	0
797	1	0	0	1	0	1	1	2	1	1	0	0	1	1	1	0	2	0	2	2	1	0	2	0	1	1	0	0	0	2	0	1	2	1	0	1	1	0	0	1	0	0	0	1	0	1	0	1	1
798	1	1	1	1	0	0	0	0	2	2	0	2	2	0	0	0	2	0	2	2	2	0	0	0	0	0	0	1	1	2	0	2	1	1	0	2	2	0	0	0	0	0	0	1	0	1	0	0	0
799	0	2	0	0	0	0	1	1	1	2	0	1	2	1	1	0	1	0	2	1	2	0	1	0	0	0	0	1	0	1	1	0	0	1	0	2	1	0	0	1	0	0	0	0	0	0	0	1	1
800	0	2	1	1	0	0	1	1	1	1	1	0	1	1	1	0	0	2	1	2	2	0	2	0	0	0	0	1	2	2	0	1	1	2	0	2	1	1	0	1	0	1	1	0	2	0	0	0	0
801	0	1	0	0	0	0	1	1	1	2	0	0	1	1	1	0	0	1	0	0	0	0	2	0	0	0	0	0	0	2	2	0	0	2	1	1	1	1	0	0	0	0	1	0	1	0	1	0	1
802	1	2	0	0	0	0	1	2	0	0	1	0	0	0	0	0	1	1	1	1	1	0	1	0	0	0	0	1	1	0	0	0	0	1	0	2	1	0	0	1	0	1	1	0	1	0	0	0	1
803	1	0	0	0	0	0	2	2	0	1	1	1	2	1	1	1	2	1	1	1	1	0	2	0	0	0	0	0	0	2	1	1	2	1	0	1	1	1	1	1	0	1	1	0	1	1	0	0	1
804	1	1	0	0	0	0	1	2	0	0	0	0	1	1	1	0	0	1	1	1	1	0	2	0	0	0	1	1	1	2	0	1	0	1	1	1	1	0	0	2	0	0	0	0	0	0	0	0	0
805	0	1	0	1	0	0	2	2	1	1	0	0	0	0	0	0	2	1	1	2	2	0	2	0	0	0	1	0	1	2	0	2	2	1	0	1	1	0	0	1	0	0	0	0	1	0	0	1	2
806	1	1	1	1	0	0	1	2	0	0	1	1	2	1	1	0	2	0	2	2	2	0	1	0	0	0	0	0	0	1	0	1	2	0	0	0	2	0	0	1	0	0	0	1	0	0	0	1	2
807	0	2	0	0	0	0	1	1	1	1	0	0	1	1	1	0	0	0	2	2	2	0	2	0	0	0	0	0	0	1	0	1	1	0	0	2	1	1	0	1	0	0	1	0	0	0	1	0	1
808	0	1	0	0	0	0	2	2	1	1	0	0	0	0	0	0	1	2	0	1	1	0	1	0	0	0	0	0	0	2	1	1	2	1	0	1	1	0	0	0	0	0	0	0	0	0	0	0	1
809	1	1	0	0	0	0	1	1	1	1	0	1	1	1	2	1	0	2	0	1	2	0	1	1	1	1	0	0	1	2	0	2	1	0	0	1	2	0	0	1	0	0	0	0	0	2	0	1	1
810	0	2	0	0	0	0	0	0	1	1	1	1	2	1	2	1	1	1	1	1	1	0	2	0	0	0	1	0	0	2	1	1	1	2	0	2	1	0	0	2	1	0	0	0	0	1	0	0	1
811	0	2	0	0	0	0	2	2	0	1	1	0	1	1	1	0	1	0	2	1	2	0	1	0	0	0	0	0	0	1	1	1	1	1	0	1	1	0	0	1	0	1	1	0	1	0	0	0	2
812	1	0	0	0	0	1	2	2	0	1	0	2	2	2	2	0	1	1	1	1	1	0	2	0	0	0	0	1	1	2	2	2	2	0	0	1	1	0	0	1	0	1	1	0	1	1	0	0	1
813	1	2	0	0	0	0	1	2	0	0	1	0	1	1	1	0	2	0	2	2	2	0	1	1	1	1	0	1	2	2	0	1	1	1	1	1	2	0	0	2	0	0	0	0	0	1	0	0	0
814	0	1	0	0	0	0	1	1	2	2	0	1	1	0	0	0	0	0	2	2	2	0	2	0	0	0	0	0	1	2	0	1	1	1	0	1	2	0	0	1	0	0	1	0	1	1	0	1	1
815	0	1	0	1	0	1	1	2	0	0	0	0	0	0	0	0	1	2	0	0	0	0	2	0	0	0	0	0	0	1	0	1	2	1	0	1	2	0	0	0	0	0	0	0	0	2	0	0	2
816	0	1	0	0	0	0	2	2	0	2	1	0	0	0	0	0	1	0	2	2	2	1	2	0	0	0	0	1	0	0	1	1	1	1	0	2	1	0	0	0	0	0	2	0	0	0	0	0	1
817	0	0	0	0	0	0	2	2	0	0	0	2	2	2	2	0	1	0	2	1	2	0	2	0	0	0	0	0	0	2	0	1	1	0	0	0	1	0	0	1	0	0	1	0	1	0	0	1	2
818	0	0	0	0	0	0	2	2	0	0	1	0	0	0	0	0	2	0	2	2	2	0	1	0	0	0	0	0	0	1	0	0	1	0	0	2	2	0	0	0	0	0	0	0	0	1	0	0	1
819	0	1	0	2	0	0	2	2	0	0	1	1	1	1	1	0	0	2	0	1	1	0	2	0	0	0	0	1	0	0	1	0	0	2	0	2	1	1	1	1	0	1	0	0	2	0	0	0	0
820	0	2	0	0	0	0	2	2	0	2	1	0	1	1	1	0	1	1	1	1	2	0	2	0	0	0	0	0	0	1	1	1	2	0	0	1	1	0	0	1	0	0	0	0	0	0	0	0	0
821	1	2	1	1	1	0	1	2	0	0	0	0	0	0	0	0	1	1	1	0	1	0	2	0	0	0	1	0	0	1	0	0	0	1	0	0	1	0	0	2	0	0	0	1	0	1	0	0	1
822	0	1	0	1	0	0	1	1	1	1	0	0	0	0	0	0	0	1	1	1	1	0	0	1	1	1	0	0	0	1	0	1	2	1	0	1	1	0	0	2	0	1	1	0	1	0	0	0	1
823	1	2	0	0	0	0	2	2	1	1	1	0	1	1	1	0	2	1	2	2	2	1	2	0	0	0	0	1	2	2	1	2	1	0	0	1	2	0	0	1	0	0	0	0	0	1	0	0	1
824	0	1	0	1	0	0	2	2	1	1	0	0	2	1	1	1	1	1	1	1	2	0	2	0	0	0	0	1	1	1	0	1	1	0	0	1	1	0	0	1	0	0	2	0	0	0	0	0	0
825	0	1	0	1	0	0	1	1	1	1	1	1	1	0	0	0	1	0	1	1	1	0	2	0	0	0	0	1	1	1	1	1	0	2	1	2	1	0	1	2	1	1	1	0	1	1	0	1	2
826	0	1	0	0	0	1	0	0	1	1	1	0	1	1	1	0	1	1	1	1	1	0	2	0	1	1	0	0	0	2	2	2	2	1	1	1	2	0	0	1	0	0	0	1	0	0	0	0	1
827	1	2	0	0	0	0	1	2	0	0	0	1	1	0	0	0	2	1	1	1	2	1	2	0	0	0	0	0	0	2	0	0	0	1	0	1	1	0	0	2	1	0	0	2	0	2	0	0	1
828	0	2	0	0	0	0	2	2	1	1	1	0	0	0	0	0	2	0	2	2	1	0	2	0	0	0	0	1	1	0	0	0	0	1	1	2	1	0	0	1	0	0	0	1	0	1	0	0	1
829	1	1	0	1	0	0	1	2	0	0	1	1	1	1	1	0	1	1	1	1	1	0	2	0	0	0	0	0	0	1	0	1	2	1	0	1	0	1	1	0	0	0	0	0	0	1	0	0	1
830	1	1	0	0	0	0	1	2	0	0	1	1	2	2	2	0	2	1	1	1	1	0	2	0	0	0	0	0	1	2	0	0	0	2	1	2	1	0	0	1	0	0	0	0	0	1	0	0	0
831	1	2	0	0	0	0	1	2	0	1	0	0	0	0	0	0	0	2	0	0	0	1	2	0	0	0	0	1	1	2	2	0	0	1	1	1	1	0	0	1	0	1	1	0	1	1	0	0	2
832	0	1	0	1	0	1	1	2	0	0	0	0	1	1	0	0	1	1	1	1	2	0	0	1	1	1	0	1	1	2	1	2	1	1	0	1	1	0	0	0	0	0	0	0	0	1	0	0	0
833	0	1	0	1	0	0	1	2	1	1	0	1	1	1	1	0	2	0	2	2	2	0	1	1	1	1	0	0	0	2	0	2	1	1	1	2	2	0	0	2	0	0	0	1	0	1	0	0	1
834	0	2	0	1	0	0	2	2	0	0	0	0	1	0	0	0	2	2	1	1	2	0	1	0	0	0	0	0	0	2	1	1	1	0	0	1	1	0	0	0	0	0	0	0	0	1	0	0	1
835	0	0	0	1	0	1	1	1	1	2	0	0	1	2	1	0	2	0	1	1	1	0	2	0	0	0	0	0	1	2	0	2	1	2	0	2	1	0	0	1	0	0	0	1	1	1	0	1	1
836	0	2	1	0	0	0	2	2	0	1	1	1	2	1	1	0	1	2	0	0	1	0	1	1	1	1	0	1	2	2	1	1	1	1	0	2	1	0	0	2	0	0	0	0	0	0	0	0	1
837	1	1	0	0	0	0	0	1	1	1	1	0	1	1	1	0	0	0	2	2	2	0	2	0	0	0	0	1	2	2	1	0	1	0	0	2	1	0	1	2	1	1	1	0	1	0	0	1	0
838	0	2	0	0	0	0	2	2	0	1	1	0	0	0	0	0	0	1	0	0	2	0	2	0	0	0	0	0	0	1	1	2	1	2	0	2	2	0	0	1	0	1	0	0	1	0	0	0	1
839	0	2	0	0	0	0	1	2	1	1	0	0	0	0	0	0	1	1	1	1	2	0	2	0	1	1	0	1	1	2	0	2	1	1	0	1	1	0	0	0	0	0	0	0	0	0	0	0	0
840	0	1	0	0	0	0	1	1	1	1	0	1	1	0	0	0	1	1	0	0	0	0	2	0	0	0	0	0	0	1	1	1	1	1	0	2	1	0	0	1	0	0	0	0	0	0	0	0	2
841	1	1	0	0	0	1	1	1	1	2	0	0	1	1	1	1	2	0	2	1	2	1	1	0	0	0	0	1	1	1	1	1	1	0	0	1	2	0	0	2	1	0	1	0	0	1	0	0	2
842	1	2	0	1	0	0	2	2	0	1	0	0	1	1	1	0	1	0	2	2	2	0	2	0	0	0	0	1	1	2	1	1	0	1	1	1	0	1	1	0	0	1	1	0	1	1	0	0	1
843	0	2	1	2	0	0	1	2	1	1	0	0	1	0	1	1	1	1	1	1	2	0	1	0	0	0	0	0	0	2	1	2	1	1	0	1	1	0	0	1	0	1	1	0	1	1	0	0	0
844	1	2	1	1	0	0	1	1	1	2	0	0	0	0	0	0	0	1	1	1	1	0	2	0	0	0	0	0	0	1	0	0	0	2	1	2	1	2	1	1	1	0	1	0	1	0	0	0	0
845	0	1	0	0	0	0	2	2	0	1	1	1	1	0	0	1	1	1	2	2	2	0	2	0	0	0	0	0	0	2	1	1	1	2	0	2	1	0	0	0	0	0	0	0	0	1	0	0	1
846	1	0	0	0	0	0	2	2	0	1	0	0	1	1	1	0	1	0	2	1	2	0	2	0	0	0	0	0	0	2	1	1	1	0	0	1	1	0	0	1	0	0	0	0	0	1	0	1	2
847	0	1	0	0	0	0	1	2	1	1	0	1	1	1	1	0	1	1	1	1	2	0	2	0	0	0	0	2	2	1	1	1	1	1	1	1	2	0	0	2	0	1	1	1	1	1	0	0	2
848	0	2	1	1	0	0	1	1	2	2	0	0	0	0	0	0	0	1	0	0	2	0	2	0	0	0	0	0	0	2	0	2	2	1	0	1	0	0	0	0	0	0	0	2	0	1	0	0	0
849	0	1	0	1	0	0	0	0	1	1	1	0	1	1	1	0	1	1	1	1	2	0	0	0	0	0	0	0	0	2	0	2	2	0	0	0	1	0	1	1	1	1	1	0	1	0	1	0	1
850	1	0	0	0	0	1	0	0	2	2	0	0	0	0	0	0	1	1	1	1	1	0	2	0	1	1	0	0	0	1	1	2	2	0	0	1	1	0	0	0	0	0	0	1	0	1	0	0	1
851	0	2	0	0	0	0	1	2	0	0	1	0	1	1	1	0	0	2	0	0	0	1	1	0	1	1	0	0	1	1	0	2	1	2	1	2	1	0	0	0	0	0	0	0	0	0	0	1	0
852	0	2	1	0	0	1	0	1	1	1	0	1	2	1	1	0	1	1	1	1	2	0	0	1	1	1	0	0	1	2	0	0	0	1	0	2	2	0	0	2	0	1	2	0	0	1	0	0	0
853	0	0	0	0	0	1	2	2	0	1	1	0	0	0	0	0	1	2	0	0	1	0	2	0	0	0	0	0	0	2	1	1	1	2	1	1	1	0	0	0	0	0	0	0	1	1	0	0	0
854	1	0	0	1	0	0	1	1	1	1	0	0	0	0	0	0	2	1	2	1	2	0	2	0	0	0	0	0	0	1	1	2	1	1	0	2	1	0	0	2	1	0	0	0	0	1	0	0	1
855	1	0	0	0	0	2	1	1	1	1	0	0	1	1	1	0	2	0	1	2	2	0	2	0	2	2	0	0	0	1	1	0	0	1	0	1	1	1	1	1	0	0	0	0	0	0	0	0	0
856	1	2	0	0	0	0	1	1	1	1	1	0	1	0	0	0	2	0	2	2	2	0	0	0	0	0	0	2	1	2	1	2	1	1	1	1	1	0	0	0	1	0	1	0	1	0	0	0	1
857	0	2	1	1	1	0	2	2	1	1	0	0	0	0	0	0	0	2	0	0	0	0	2	0	1	1	0	0	1	1	0	0	1	2	0	2	2	0	0	1	0	0	0	0	0	1	0	0	1
858	1	2	0	0	0	0	0	1	1	1	0	0	1	1	1	1	0	1	1	1	2	1	1	0	0	0	0	0	0	2	0	1	1	0	0	2	2	0	0	0	0	0	0	0	0	1	0	0	0
859	0	1	0	0	0	0	1	2	0	0	1	0	0	0	0	0	2	2	1	1	2	0	0	0	0	0	0	0	0	2	1	1	1	0	0	0	2	0	0	1	0	0	1	0	0	1	0	0	2
860	0	1	0	0	0	0	1	1	1	2	0	1	0	0	0	0	2	0	2	2	2	0	2	0	0	0	0	0	0	1	0	0	0	2	1	2	1	1	0	0	0	0	0	0	0	0	0	0	1
861	0	1	0	1	0	0	2	2	1	1	0	0	2	2	2	0	1	1	1	1	1	0	2	0	0	0	0	2	2	2	2	0	0	1	1	2	1	0	0	1	0	0	2	0	0	0	0	1	2
862	1	0	0	0	0	0	2	2	0	2	1	0	0	0	0	0	1	0	2	2	2	0	2	0	0	0	0	0	0	2	0	1	0	2	2	2	1	0	0	1	1	0	0	0	1	1	0	0	0
863	0	1	0	1	0	0	0	1	1	1	0	1	2	1	1	0	1	1	1	1	1	0	0	0	0	1	0	0	1	2	0	1	1	2	0	2	2	0	0	1	0	0	0	0	0	2	0	0	0
864	1	1	0	0	0	0	0	1	1	1	0	0	0	0	0	0	1	0	1	1	2	0	2	0	0	0	0	1	1	1	1	0	1	1	0	2	1	1	0	0	0	0	0	0	0	1	0	0	1
865	0	2	0	0	0	0	1	1	1	2	0	0	1	0	0	0	2	0	2	2	2	1	1	0	0	0	0	0	1	2	0	0	1	1	0	1	2	0	0	1	0	0	0	0	0	0	0	0	0
866	1	2	0	0	0	0	2	2	0	1	1	0	0	0	0	0	2	0	1	2	2	0	1	0	0	0	0	0	0	2	1	1	1	0	0	1	1	0	0	1	0	1	0	0	0	0	0	0	1
867	1	0	0	0	0	1	1	2	0	0	1	0	1	0	0	0	1	1	1	1	1	0	2	0	0	0	0	0	1	2	0	1	1	0	0	1	1	0	0	1	0	0	0	0	0	0	0	0	0
868	1	2	0	0	0	0	0	1	0	0	1	1	1	1	1	0	2	1	1	1	2	0	2	0	0	0	0	1	1	1	0	1	1	2	0	2	1	0	0	1	0	1	1	0	0	0	0	0	1
869	0	1	0	0	0	1	1	1	1	1	0	1	1	1	1	0	2	0	2	2	2	0	2	0	0	0	0	0	0	2	2	2	2	0	0	0	2	0	0	1	0	0	1	1	1	1	0	0	1
870	0	0	0	0	0	0	1	1	1	2	0	1	0	0	1	1	0	1	2	1	2	0	2	0	0	0	0	1	1	1	1	0	0	2	0	2	1	0	0	2	0	0	0	0	1	1	0	0	2
871	0	0	0	0	0	1	0	0	2	2	0	1	1	0	0	0	1	0	2	2	2	1	2	0	0	0	0	0	0	2	0	1	2	1	0	1	2	0	0	1	0	0	0	0	0	0	0	1	2
872	0	1	0	1	0	1	0	1	1	1	0	0	0	0	0	0	0	0	2	2	2	0	2	0	0	0	0	1	1	1	1	2	2	0	0	0	0	0	0	1	0	1	1	0	1	1	0	0	1
873	1	2	1	2	0	0	0	0	2	2	0	2	2	1	1	0	0	2	0	1	1	0	2	0	0	0	0	0	0	1	0	2	1	0	0	0	1	0	0	2	0	0	0	0	0	0	0	0	1
874	1	1	0	0	0	0	1	1	1	2	0	0	1	1	1	0	1	1	1	1	2	0	1	0	0	0	0	0	0	1	0	0	0	2	0	2	1	0	0	0	0	1	2	0	0	1	0	0	1
875	1	0	0	0	0	2	1	1	1	1	1	0	0	0	0	0	1	1	1	1	1	0	2	0	0	0	0	0	0	2	0	1	1	0	0	1	1	1	1	1	0	0	0	0	0	1	0	0	1
876	1	0	0	0	0	0	1	1	0	0	0	0	1	1	1	0	1	0	2	1	2	0	2	0	1	1	0	2	1	2	1	1	1	1	0	2	2	0	0	1	1	0	0	1	0	1	0	0	2
877	1	2	0	0	0	0	1	1	1	2	0	0	0	0	0	0	1	0	2	2	2	0	2	0	1	1	0	0	0	2	0	1	1	0	0	0	1	1	1	1	0	0	0	1	0	1	0	1	1
878	1	0	1	0	1	0	1	1	1	1	1	0	1	2	1	0	1	0	2	2	2	0	2	0	0	0	0	0	1	2	0	1	1	1	1	1	1	0	0	1	0	0	1	1	1	0	0	0	0
879	1	0	0	1	0	1	1	1	0	0	1	0	0	0	0	0	1	0	2	1	2	1	1	0	0	0	0	0	0	2	0	1	1	2	0	2	2	0	0	1	0	1	1	1	1	2	0	0	1
880	0	1	0	0	0	0	2	2	1	1	1	1	0	0	1	1	1	0	2	2	2	0	2	0	0	0	0	1	1	2	2	1	1	1	0	1	1	0	0	0	0	0	1	0	1	0	0	0	0
881	0	1	0	0	0	0	1	1	2	2	0	1	1	0	0	0	1	2	1	1	1	0	2	0	0	0	0	0	0	1	1	1	1	2	1	2	1	0	0	1	0	0	0	0	0	1	0	0	1
882	0	2	0	0	0	0	0	1	0	0	1	0	0	0	0	0	1	1	1	1	1	0	1	0	0	0	0	0	1	2	0	1	1	1	0	2	1	0	0	0	0	0	1	0	1	0	0	1	1
883	1	2	1	1	0	0	2	2	0	0	2	0	1	1	1	0	1	1	1	1	2	0	1	0	0	0	0	0	0	1	0	0	0	2	1	2	1	0	0	2	0	1	0	0	1	2	0	0	1
884	0	1	1	0	0	0	1	1	1	1	0	1	2	2	2	0	1	1	1	1	1	0	1	1	1	1	0	1	1	1	0	2	2	0	0	1	1	0	0	1	0	1	1	0	0	1	0	0	0
885	1	2	1	1	0	0	1	1	1	1	1	0	0	0	0	0	1	0	2	2	2	0	1	0	0	0	0	0	1	2	0	1	0	2	1	2	2	0	0	2	0	0	0	0	0	1	0	0	0
886	1	1	0	0	0	0	1	1	1	1	0	0	0	0	0	0	2	1	1	1	2	1	1	0	0	0	0	0	1	2	0	1	2	1	0	1	2	0	0	2	1	1	1	0	1	0	0	0	0
887	1	0	1	0	0	1	0	1	1	1	0	0	1	1	1	0	0	2	0	0	1	0	2	0	0	0	0	2	2	1	0	0	0	2	1	2	0	0	0	1	0	1	0	0	0	0	0	0	1
888	0	1	0	0	0	0	1	2	0	1	0	0	0	0	0	0	1	1	1	0	1	0	2	0	0	0	0	0	0	2	0	1	0	2	0	2	1	0	0	1	0	0	0	0	0	2	0	1	1
889	0	1	0	1	0	0	1	2	0	0	0	0	1	1	1	0	1	2	0	0	1	0	2	0	1	1	0	1	1	2	1	0	0	2	0	2	2	0	0	1	0	0	0	0	0	0	0	0	1
890	0	1	1	0	1	0	0	0	2	2	0	1	1	1	1	0	1	2	0	0	1	0	1	0	0	0	0	1	2	2	1	1	2	1	0	1	1	0	0	1	0	1	0	0	0	0	0	2	2
891	1	1	0	0	0	0	1	1	1	1	1	0	0	0	0	0	0	0	1	2	2	0	1	0	1	1	0	1	1	2	1	1	0	1	0	1	1	1	1	1	0	1	1	0	1	1	0	1	2
892	1	1	1	1	0	0	1	1	0	0	0	1	1	1	1	0	0	0	2	1	2	0	0	0	1	1	0	1	1	1	1	1	2	0	0	0	1	0	0	1	0	0	0	0	0	0	0	0	2
893	0	0	0	0	0	0	1	1	1	2	0	1	2	1	1	0	2	1	1	1	1	0	2	0	1	1	0	1	1	1	0	1	0	1	0	1	2	0	0	1	1	0	0	2	0	1	0	0	1
894	1	0	0	0	0	1	1	2	0	0	0	0	1	1	1	0	2	0	1	1	1	0	2	0	1	1	0	1	1	2	2	1	1	1	0	1	1	1	1	0	0	0	2	0	0	0	0	0	1
895	1	2	0	0	0	0	1	2	0	1	0	1	0	0	1	1	1	2	0	0	1	0	1	1	1	1	0	1	2	2	0	1	0	2	1	2	2	0	0	0	1	0	0	0	0	1	0	0	1
896	1	0	0	0	0	0	1	1	1	2	0	0	0	0	0	0	2	2	0	0	1	0	2	0	0	0	0	0	0	1	0	1	2	0	0	1	1	0	0	1	0	1	0	0	0	0	0	0	1
897	1	1	0	0	0	1	1	2	0	1	0	0	0	0	0	0	2	1	1	1	2	0	0	1	1	1	0	0	0	2	0	1	1	0	0	1	1	0	0	0	0	1	0	0	0	0	0	0	2
898	0	1	0	1	0	0	1	1	1	1	0	0	0	0	0	0	2	0	1	1	1	0	2	0	0	0	0	0	0	1	1	1	1	1	0	2	1	0	0	1	0	1	1	0	1	1	0	1	2
899	1	2	0	0	0	0	0	1	1	1	1	0	1	1	1	0	0	0	2	2	2	0	1	0	0	0	0	1	2	1	0	1	0	1	0	1	2	0	0	1	0	1	0	0	1	0	0	0	2
900	1	1	0	1	0	0	0	1	2	2	0	0	0	0	0	0	1	1	1	1	1	0	1	1	0	0	0	0	0	2	1	1	1	2	2	2	2	0	0	2	0	1	1	0	1	1	0	0	0
901	1	1	0	1	0	0	1	1	1	1	1	1	0	0	1	1	1	1	1	1	1	0	2	0	0	0	0	1	1	1	0	2	1	1	0	2	1	0	0	1	1	0	0	0	0	0	0	1	1
902	1	1	0	1	0	0	2	2	0	0	0	0	0	0	0	0	1	0	2	2	1	1	2	0	0	0	0	0	1	2	0	0	1	1	0	1	1	1	1	1	0	0	0	0	0	0	0	1	1
903	0	1	0	0	0	0	1	1	1	1	0	0	1	1	1	0	1	0	2	1	2	0	2	0	0	0	0	0	0	2	1	1	1	1	1	1	1	0	0	0	0	0	0	1	1	1	0	0	0
904	0	0	0	0	0	1	1	1	1	1	1	1	2	1	1	0	2	0	1	1	1	0	2	0	0	0	0	0	0	2	1	1	1	1	1	1	2	0	0	2	0	0	1	0	0	0	0	0	0
905	0	0	0	0	0	0	1	1	1	1	1	0	0	0	0	0	2	1	1	1	2	1	2	0	0	0	0	0	0	1	0	1	1	1	0	1	1	0	0	1	0	0	1	0	0	1	0	0	1
906	0	1	0	1	0	0	1	2	0	0	0	0	0	0	0	0	1	2	0	0	1	0	2	0	0	0	0	1	1	1	1	1	1	2	1	1	1	0	0	2	1	0	0	0	0	0	0	1	2
907	1	1	0	0	0	1	2	2	0	0	2	0	0	0	0	0	1	1	1	1	1	0	2	0	0	0	0	0	0	2	1	1	0	1	0	1	1	0	0	1	0	1	1	0	1	1	0	1	1
908	0	1	0	0	0	0	1	2	0	0	1	0	0	0	0	0	1	1	1	1	1	0	2	0	0	0	0	0	1	2	0	2	2	1	1	1	1	0	0	0	0	0	1	0	0	1	0	0	1
909	1	2	0	0	0	0	0	0	2	2	0	0	0	0	0	0	1	1	1	1	2	0	2	0	0	0	0	0	0	2	0	0	2	0	0	1	0	0	0	1	1	0	0	0	0	0	0	0	1
910	0	1	1	0	1	1	1	2	0	0	0	2	2	0	0	0	2	0	2	2	2	1	2	0	0	0	0	1	2	2	1	1	1	2	1	2	1	0	0	0	0	1	1	0	1	1	0	0	0
911	1	1	0	1	0	0	1	2	0	0	1	0	0	0	0	0	1	1	1	1	1	0	2	0	0	0	0	0	1	2	0	1	0	1	0	1	1	0	0	0	1	1	1	0	2	2	0	0	0
912	0	1	1	0	1	1	2	2	2	2	0	1	2	2	2	0	2	2	1	1	1	0	2	0	0	0	0	0	0	2	0	1	1	1	1	1	2	0	0	1	0	0	0	0	0	2	0	0	1
913	0	0	0	0	0	0	1	1	0	0	1	0	0	0	0	0	1	1	1	1	1	0	2	0	0	0	0	0	0	2	0	1	1	0	0	1	2	0	0	1	0	1	1	0	1	2	0	0	1
914	1	2	0	0	0	0	1	1	1	1	1	0	0	0	0	0	1	1	1	0	0	1	1	0	0	0	0	1	1	1	0	2	1	0	0	2	2	0	0	2	1	0	0	0	0	0	0	0	0
915	1	2	0	0	0	0	0	0	2	2	0	0	0	0	0	0	2	1	1	1	2	0	2	0	1	1	0	1	1	2	0	1	2	1	0	1	2	0	0	2	0	1	1	0	0	1	0	0	2
916	1	2	1	1	0	0	0	1	1	1	1	0	0	0	0	0	1	0	1	2	2	0	1	1	1	1	1	0	0	1	0	0	0	2	2	2	2	0	0	2	0	1	1	0	1	1	0	0	0
917	0	1	0	1	0	0	0	0	2	2	0	0	1	1	1	0	2	0	2	2	2	0	2	1	1	2	0	1	1	1	0	2	2	0	0	1	0	1	1	0	0	0	1	0	0	1	0	0	1
918	1	2	0	0	0	0	0	0	2	2	0	1	1	1	1	0	0	0	2	2	2	0	2	0	0	0	0	2	2	2	0	2	2	1	1	1	2	0	0	1	0	0	0	1	1	1	0	0	2
919	0	1	0	1	0	0	1	2	0	1	0	0	0	0	0	0	1	0	1	1	1	0	1	1	1	1	0	0	0	2	0	0	1	0	0	2	0	0	0	0	0	0	0	0	0	0	0	0	0
920	0	2	0	0	0	0	0	1	1	1	1	0	0	0	0	0	2	2	1	1	1	0	2	0	0	0	0	0	1	2	0	1	0	2	1	2	1	0	0	0	0	0	0	0	0	1	0	0	0
921	1	0	1	1	1	0	2	2	0	1	1	0	2	2	2	1	2	0	2	2	2	0	2	0	0	0	0	0	0	2	2	2	2	0	0	1	1	0	0	2	0	0	0	1	0	1	1	0	0
922	1	1	0	0	0	0	1	1	1	2	0	0	1	1	1	0	2	0	2	2	2	0	2	0	1	1	0	1	1	1	0	1	1	2	0	2	0	0	0	0	1	1	0	0	2	1	0	1	2
923	0	2	0	0	0	0	0	0	2	2	0	0	1	1	1	0	1	2	0	0	0	0	2	0	0	0	0	1	1	2	2	1	1	0	0	1	2	0	0	1	0	0	0	0	0	1	0	0	1
924	1	1	0	0	0	0	2	2	1	1	0	0	2	0	0	1	1	1	1	1	2	0	2	0	0	0	0	0	0	1	0	2	2	1	1	1	1	0	0	2	0	0	0	0	0	0	0	0	1
925	0	0	0	0	0	1	0	1	0	0	0	0	0	0	0	0	1	1	2	2	2	0	0	1	1	1	0	0	0	2	1	2	1	0	0	2	1	0	0	1	0	1	1	0	1	0	0	0	0
926	0	2	0	1	0	0	2	2	0	0	1	1	2	1	1	0	0	2	0	0	0	0	1	0	0	0	0	0	0	2	0	1	1	2	1	2	1	0	0	1	0	1	0	0	0	1	0	0	2
927	1	1	0	1	0	1	1	1	1	2	0	0	1	1	1	0	2	1	1	2	2	0	2	0	0	0	0	0	0	2	0	0	0	2	1	1	0	0	0	0	0	0	0	0	0	0	1	0	0
928	1	0	0	1	0	0	1	2	0	0	0	1	2	0	0	0	2	2	0	0	1	1	2	0	0	0	0	1	2	1	0	2	2	0	0	0	2	0	0	1	0	1	1	0	1	0	0	0	1
929	1	2	0	1	0	0	1	1	1	2	0	0	1	0	0	0	1	0	2	2	2	0	2	0	0	0	0	0	0	1	0	2	2	0	0	1	0	0	0	1	0	0	1	0	1	1	0	0	1
930	0	2	0	0	0	0	1	2	0	1	0	0	1	1	1	0	0	2	0	0	0	0	0	1	1	1	0	1	0	0	1	2	2	0	0	0	1	0	0	2	0	0	0	1	0	0	0	0	2
931	0	0	0	1	0	0	1	1	1	1	1	0	1	1	1	0	0	1	0	0	0	0	2	0	0	0	0	0	1	1	0	0	0	2	1	2	1	0	0	0	0	0	1	0	0	0	1	0	1
932	0	0	0	0	0	2	1	2	0	0	1	0	0	0	0	0	0	2	0	0	1	0	2	0	0	0	0	2	2	1	0	2	2	2	1	2	2	0	0	2	1	1	0	0	1	1	0	0	1
933	1	1	1	1	1	1	1	1	0	0	0	1	2	1	1	0	0	1	1	1	1	0	2	0	0	0	0	1	1	1	1	1	1	1	1	1	1	1	1	1	0	0	0	0	0	1	0	0	1
934	1	1	0	1	0	0	1	1	1	2	0	1	2	1	2	1	1	0	1	1	2	0	1	0	0	0	0	1	2	1	0	1	1	1	0	1	2	0	0	1	0	0	0	0	0	0	0	0	1
935	1	1	0	1	0	0	2	2	0	0	2	0	1	1	1	0	2	1	1	1	2	0	2	0	0	0	0	0	0	2	0	2	1	1	0	1	0	0	0	0	0	0	0	0	1	0	0	0	1
936	1	0	1	0	1	0	0	1	1	1	0	0	0	0	0	0	2	0	2	1	2	0	2	0	0	0	0	0	2	2	0	2	1	0	0	1	2	0	0	0	0	0	1	0	0	1	0	1	0
937	1	0	0	2	0	1	1	2	0	0	1	0	0	0	0	0	2	1	1	2	2	0	2	0	0	0	0	0	1	2	0	1	0	2	2	2	0	0	0	1	0	1	1	0	1	0	0	0	1
938	0	2	0	0	0	0	1	1	1	1	0	0	1	1	1	0	2	2	0	0	1	0	1	1	1	1	0	1	1	2	1	1	1	1	0	2	1	0	0	1	0	0	2	0	1	0	0	0	0
939	1	1	1	0	1	0	0	1	1	1	0	1	2	1	1	0	1	2	0	0	1	0	2	0	0	0	0	1	1	1	0	2	2	0	0	1	1	1	0	1	0	0	1	0	1	0	0	0	1
940	0	1	0	0	0	1	2	2	0	0	2	0	1	0	0	0	1	1	1	1	2	0	1	0	1	1	0	1	2	2	1	1	1	1	0	1	2	0	0	2	0	0	0	0	0	0	0	0	1
941	1	1	0	1	0	0	0	1	1	1	0	0	1	1	1	0	0	2	0	0	0	0	2	0	0	0	0	1	1	2	0	0	0	2	0	2	0	0	0	1	0	0	0	0	0	0	0	1	1
942	1	2	0	0	0	0	1	1	1	1	1	1	1	1	1	0	1	0	2	2	2	0	2	0	0	0	0	0	0	2	1	1	1	1	0	1	2	0	0	0	0	0	1	0	1	0	0	0	1
943	1	2	1	1	0	0	2	2	0	1	0	1	1	0	0	0	1	1	1	1	2	1	2	0	0	0	0	1	1	0	0	0	0	2	1	2	0	1	1	0	0	0	0	0	0	1	0	0	2
944	1	2	1	1	0	0	1	2	0	0	0	0	0	0	0	0	1	1	1	1	2	0	2	0	0	0	1	1	1	2	1	1	1	1	0	1	2	0	0	2	0	0	1	0	0	2	0	0	1
945	0	2	0	0	0	0	0	0	2	2	0	0	1	1	2	0	1	1	1	1	1	0	2	0	0	0	0	0	0	2	0	1	1	2	0	2	1	0	0	1	0	0	0	0	0	2	1	0	0
946	1	1	0	1	0	1	0	1	0	0	1	0	1	0	0	1	2	1	1	1	2	1	2	0	0	0	0	0	1	2	0	1	1	0	0	0	1	0	0	0	1	0	0	0	0	0	0	0	0
947	0	0	0	2	0	1	1	1	1	1	0	2	2	1	1	0	0	0	2	2	2	0	2	0	0	0	0	0	0	2	0	1	1	0	0	0	1	0	0	2	1	0	0	0	0	0	0	0	1
948	0	2	1	1	0	0	2	2	0	0	0	0	0	0	0	0	1	1	1	1	2	0	2	0	0	0	0	1	1	1	0	1	1	1	0	2	0	0	0	1	0	1	1	0	1	0	0	1	1
949	0	2	1	2	0	0	1	1	1	1	0	0	0	0	0	0	0	1	1	1	1	0	2	0	0	0	0	0	0	2	1	1	1	2	2	2	1	0	0	2	0	0	0	0	1	1	0	0	1
950	1	0	0	0	0	0	2	2	0	0	0	1	1	0	0	0	1	0	2	1	2	0	2	0	0	0	0	0	1	2	1	2	1	0	0	1	2	0	0	2	0	1	1	0	0	1	0	0	1
951	0	0	1	0	1	0	1	1	1	1	1	0	1	1	1	0	1	0	2	1	2	0	2	0	0	0	0	0	0	2	2	1	0	2	1	2	1	0	0	1	0	1	1	0	1	1	0	0	2
952	1	0	0	1	0	1	1	1	0	0	1	1	2	2	2	0	1	2	0	0	1	0	1	0	1	1	0	0	0	1	0	1	1	0	0	1	1	0	0	1	0	0	0	1	0	0	0	0	1
953	0	1	0	0	0	0	2	2	0	0	1	0	0	0	0	0	2	0	2	2	2	0	2	0	0	0	0	0	0	1	0	2	1	1	1	1	1	1	0	1	0	0	1	1	1	1	0	0	1
954	0	0	0	1	0	1	1	2	0	0	1	2	2	1	1	0	2	0	2	2	2	0	1	0	0	0	0	1	1	2	2	1	1	1	0	2	1	0	0	2	0	0	1	0	1	0	0	0	0
955	1	2	0	0	0	0	1	2	0	0	0	0	2	1	1	1	0	0	2	1	2	0	1	0	0	0	0	1	2	1	0	2	1	1	0	2	1	0	0	1	0	0	1	1	2	1	0	0	1
956	1	0	1	1	1	0	1	1	1	1	0	0	2	1	1	1	1	1	1	1	2	0	1	0	0	0	1	1	1	2	0	1	1	1	0	1	2	0	0	0	0	2	2	0	1	1	0	0	1
957	1	1	0	0	0	0	1	1	1	1	0	0	1	2	1	0	1	1	1	1	1	0	2	0	0	0	0	2	2	2	0	1	1	0	0	1	2	0	0	2	0	0	0	0	0	0	0	0	0
958	1	1	0	0	0	0	1	1	1	1	1	1	2	1	1	1	0	0	1	1	2	0	1	0	0	0	0	0	1	2	0	1	1	2	0	2	2	0	0	2	0	0	0	0	0	0	0	0	0
959	1	1	0	0	0	0	2	2	0	0	0	0	0	0	0	0	2	0	2	2	2	0	2	0	0	0	0	0	1	2	0	2	2	0	0	0	2	0	0	1	0	0	0	0	0	1	0	0	0
960	0	0	0	1	0	0	1	2	0	0	0	0	1	1	1	0	0	1	1	1	0	0	2	0	1	1	0	1	1	2	1	1	1	2	1	2	0	0	0	0	1	0	1	0	1	0	0	0	1
961	0	2	0	0	0	0	1	2	0	0	0	2	2	1	1	0	2	2	0	0	2	0	2	0	0	0	0	1	1	0	0	2	2	2	1	2	0	0	0	0	0	0	0	0	0	1	0	0	0
962	1	1	0	0	0	0	1	1	1	1	1	0	1	1	1	0	1	0	2	1	2	0	2	0	0	0	0	2	2	1	1	0	0	2	1	2	2	0	0	2	0	0	2	0	0	1	0	0	0
963	0	1	1	0	1	0	1	1	1	2	0	0	0	0	0	0	2	2	0	0	1	0	2	0	0	0	0	1	2	2	0	1	1	1	1	1	1	0	0	1	0	0	0	0	1	1	0	0	2
964	1	1	0	1	0	1	0	0	1	1	1	0	0	0	0	0	2	2	0	0	1	1	1	0	0	0	0	0	0	2	0	2	1	0	0	1	1	0	0	1	0	0	0	0	0	2	0	0	1
965	1	2	1	0	0	0	0	0	1	1	0	1	1	0	0	0	2	2	1	1	2	0	2	0	0	0	1	1	1	2	0	2	2	0	0	0	2	0	0	1	0	0	2	0	0	1	0	1	2
966	1	2	0	1	0	0	0	1	0	0	1	0	2	1	1	0	1	0	2	1	2	0	2	0	0	0	0	0	1	2	0	2	1	2	0	2	1	0	0	2	0	0	0	0	1	1	0	1	1
967	1	1	0	0	0	0	1	1	1	1	2	0	0	0	0	0	0	2	0	1	1	0	1	0	0	0	0	0	0	2	2	1	1	1	0	1	1	0	0	0	0	0	1	0	1	0	0	0	1
968	1	1	0	1	0	0	0	1	1	1	0	1	1	1	1	0	1	2	0	0	0	0	2	0	0	0	0	0	0	1	0	2	1	0	0	1	1	1	1	1	0	1	1	0	1	1	0	1	2
969	1	2	0	0	0	0	2	2	1	1	1	0	1	1	1	0	2	1	1	1	2	0	2	0	0	0	0	1	1	2	2	2	1	1	0	1	1	0	0	0	0	1	1	0	1	1	0	0	1
970	0	1	0	0	0	0	2	2	0	1	0	0	0	0	0	0	2	0	2	2	2	0	2	0	0	0	0	0	1	2	0	1	0	1	1	1	2	0	0	0	0	0	1	0	1	0	0	0	2
971	1	0	0	0	0	1	1	1	2	2	0	0	1	1	1	0	1	0	2	2	2	0	2	0	0	0	0	1	1	1	0	0	1	2	0	2	1	1	0	0	0	0	0	0	0	0	0	0	1
972	1	1	0	0	0	0	1	1	1	1	1	1	1	0	0	0	2	1	2	1	2	0	1	0	0	0	0	1	1	2	0	1	1	1	0	2	1	1	1	1	0	0	1	0	1	0	0	0	1
973	1	2	0	0	0	0	1	2	0	0	1	0	0	0	0	0	2	1	1	1	2	0	2	0	1	1	0	0	1	1	0	1	1	1	0	2	1	0	0	1	0	0	0	0	0	0	0	0	0
974	1	2	0	0	0	0	1	1	1	1	0	1	1	1	1	0	0	2	0	0	0	0	2	0	0	0	1	0	0	2	1	1	1	1	0	1	1	0	0	1	0	0	0	0	1	1	0	0	0
975	0	0	0	1	0	1	0	1	1	1	1	1	0	0	1	1	0	1	1	0	1	0	2	0	0	0	0	1	2	1	0	2	1	0	0	1	2	0	0	2	0	1	0	0	0	0	0	0	1
976	1	2	1	0	0	0	1	1	1	2	1	1	2	1	1	0	1	1	1	1	2	0	2	0	0	0	0	1	1	1	1	2	1	0	0	1	1	0	0	1	0	1	1	0	1	1	0	0	0
977	0	0	0	0	0	0	1	2	0	0	0	0	2	1	1	1	1	1	1	1	2	0	2	0	1	1	1	2	2	2	1	2	2	0	0	0	0	0	0	0	0	1	1	0	1	2	0	0	0
978	0	1	0	0	0	1	1	2	1	1	0	0	2	0	0	1	2	1	2	2	1	0	1	0	0	0	0	1	1	1	1	1	1	2	1	1	1	0	0	1	1	1	1	0	0	1	0	0	1
979	1	0	0	1	0	0	1	1	0	0	2	0	0	0	0	0	0	0	1	1	1	0	1	1	1	1	1	0	0	1	0	0	0	2	0	2	1	1	0	1	0	1	1	1	1	1	0	0	1
980	1	1	0	0	0	0	1	1	1	1	0	0	1	1	0	0	2	0	2	2	2	0	2	0	0	0	0	1	1	1	0	2	1	1	0	2	0	1	1	1	1	0	0	0	0	2	0	1	2
981	0	2	0	0	0	0	1	1	1	1	1	0	1	1	1	1	2	2	0	0	2	0	1	0	1	1	0	0	0	2	0	1	1	1	0	1	2	0	0	1	0	1	1	0	1	0	0	0	0
982	1	1	0	0	0	0	0	0	2	2	0	0	0	0	0	0	2	0	2	2	1	0	2	0	1	1	1	0	0	1	0	0	0	1	1	2	1	1	0	1	0	0	1	0	0	0	0	1	0
983	0	1	1	0	1	0	2	2	0	0	2	1	1	0	0	1	0	2	0	1	2	0	1	1	1	1	0	1	1	2	1	1	1	1	1	1	2	0	0	2	0	0	0	1	0	1	0	0	2
984	1	0	0	0	0	1	2	2	1	1	0	0	0	0	0	0	0	0	2	2	1	0	2	0	2	2	1	1	1	2	0	2	1	0	0	1	0	0	0	1	1	0	0	0	1	1	0	0	0
985	0	2	0	0	0	0	1	1	1	1	0	0	0	0	0	0	1	1	1	1	1	0	2	0	0	0	0	0	1	2	0	2	2	0	0	1	2	0	0	2	0	0	2	0	0	0	0	0	0
986	1	1	0	1	0	0	1	1	1	1	0	0	1	1	1	0	2	1	1	1	1	0	1	0	1	1	0	0	0	1	0	1	0	2	2	2	0	1	0	0	0	0	0	1	1	1	0	0	0
987	0	1	0	0	0	1	2	2	0	0	0	1	2	2	2	0	2	2	0	0	2	0	2	0	0	0	0	0	2	2	0	1	1	2	1	2	1	0	0	1	0	1	0	0	0	0	0	0	1
988	1	2	0	0	0	0	0	0	2	2	0	1	2	2	2	0	2	0	2	2	2	0	2	0	1	1	0	0	0	2	1	0	1	1	0	1	0	0	0	1	0	0	0	0	0	0	0	0	1
989	1	1	0	0	0	0	2	2	1	1	0	0	0	0	0	0	1	1	1	1	1	0	0	0	0	0	0	1	1	2	2	1	1	1	1	1	2	0	0	1	0	0	1	0	1	1	0	0	1
990	1	1	0	1	0	0	1	1	1	1	0	0	0	0	0	0	2	0	1	1	1	0	1	0	1	1	0	0	1	2	1	1	1	1	0	1	1	0	0	1	0	1	0	0	1	2	0	0	1
991	0	2	0	0	0	0	2	2	0	1	1	0	0	0	0	0	1	1	1	1	2	0	1	0	0	0	0	1	1	1	0	0	0	1	1	1	1	0	0	1	0	0	0	0	1	1	0	0	0
992	1	1	0	1	0	0	1	2	0	0	1	1	2	1	2	1	1	1	1	1	1	0	2	0	1	1	0	1	1	1	0	0	0	2	1	2	1	1	1	1	0	0	0	0	0	1	0	0	1
993	1	1	0	0	0	0	0	0	1	1	0	0	0	0	0	0	1	0	2	2	2	0	2	0	0	0	0	0	0	2	0	1	1	2	0	2	2	0	0	1	0	1	1	0	1	1	0	0	0
994	0	1	0	0	0	1	1	1	1	1	0	0	1	1	1	0	1	0	2	2	2	0	2	0	1	1	0	1	1	0	0	2	1	0	0	1	0	0	0	0	0	1	1	0	1	0	0	0	1
995	0	1	1	1	0	1	1	1	1	1	0	1	1	1	1	0	0	2	0	0	0	0	2	0	1	1	0	0	0	2	0	2	2	2	1	2	1	1	1	1	0	0	0	0	0	0	0	0	1
996	0	1	0	0	0	0	2	2	0	0	1	1	2	1	1	0	1	0	1	2	2	0	2	0	0	0	0	1	1	2	1	0	0	2	0	2	2	0	0	0	0	0	0	0	0	0	0	0	0
997	0	1	0	0	0	0	1	2	0	0	0	0	0	0	0	0	1	1	1	1	2	0	0	0	1	1	0	1	1	1	1	1	1	2	0	2	1	1	1	0	0	1	1	0	0	0	0	0	1
998	1	2	0	0	0	0	0	1	1	1	0	1	0	0	0	0	2	2	0	1	2	1	1	0	0	0	1	1	1	2	0	1	1	2	0	2	2	0	0	1	0	1	1	0	1	1	0	0	1
999	1	1	0	0	0	0	0	1	1	1	0	0	0	0	0	0	2	0	2	2	2	0	2	0	0	0	0	1	1	2	1	2	1	2	0	1	2	0	0	1	0	0	1	0	0	0	0	0	0
1000	1	2	0	0	0	0	1	1	1	1	0	0	1	1	1	0	1	2	0	0	1	0	2	0	1	1	0	1	1	2	1	0	0	2	0	2	0	0	0	0	1	0	0	0	0	1	0	0	0
[truncated: 952 more columns]
