# Supplementary material for: KNN-MDR: a learning approach for improving interactions mapping performances in genome wide association studies
Source: BMC Bioinformatics. 2017 Mar 21;18:184. doi: 10.1186/s12859-017-1599-7 (PMC5361736; doi:10.1186/s12859-017-1599-7)
Supplement: Supplementary file 2 — The data set(s) supporting the results of Table 1. (ZIP 22742 kb) [file 12859_2017_1599_MOESM2_ESM.zip › Nouveau dossier/S86/mkallsimul.dat]

1	0	0	0	0	0	0	2	0	0	0	0	1	0	0	0	0	1	1	0	0	1	1	1	0	0	0	0	2	1	0	2	0	0	0	1	2	2	0	0	0	0	1	0	1	1	0	0	0	1
2	0	0	0	1	0	0	1	0	0	0	1	0	1	1	1	0	0	1	0	1	1	1	2	0	0	2	2	1	1	1	1	1	1	1	0	0	2	0	0	0	0	0	0	2	0	2	0	0	1
3	1	1	0	0	0	0	1	0	0	0	1	1	1	0	0	1	1	0	1	1	1	0	1	0	0	1	2	0	2	2	0	1	2	0	0	1	1	0	1	0	1	0	0	2	0	1	0	0	1
4	0	0	1	1	0	0	2	1	0	0	1	0	0	0	0	0	2	2	1	1	1	0	2	0	0	2	2	1	2	2	1	0	0	1	2	2	2	0	1	1	0	0	0	2	0	2	0	0	0
5	1	0	0	1	0	1	2	0	0	0	1	1	2	1	2	0	1	1	1	1	0	0	2	0	0	0	2	0	2	2	0	0	0	0	0	2	1	0	1	0	1	0	1	1	1	1	0	0	1
6	0	0	0	1	0	0	0	0	1	0	1	0	1	0	0	0	0	0	2	2	0	0	1	0	0	1	2	0	2	2	0	2	1	0	0	2	2	0	2	2	1	0	0	1	0	0	0	0	1
7	0	0	0	1	0	0	1	0	1	0	1	0	0	0	0	0	2	2	2	1	1	0	2	0	0	1	1	0	2	0	1	0	1	2	1	1	1	0	1	1	0	0	1	2	1	0	0	0	2
8	1	0	0	0	0	0	0	0	2	0	0	0	0	0	0	0	1	1	1	1	0	0	2	0	0	2	0	2	1	1	2	0	2	2	1	1	2	0	0	0	0	0	0	2	0	1	0	0	1
9	1	0	0	0	0	0	1	1	1	0	1	1	1	0	0	0	0	0	2	1	1	1	2	0	0	2	0	1	2	0	1	0	1	1	0	2	2	0	0	0	0	0	0	2	0	0	0	1	1
10	0	0	0	0	0	0	1	0	1	0	1	0	0	0	0	0	1	1	1	1	0	0	2	0	0	0	0	0	2	1	0	1	2	0	1	2	1	1	1	0	1	0	1	2	1	1	0	1	1
11	1	0	0	1	0	0	1	0	0	0	0	0	0	0	0	0	2	1	1	2	0	0	1	1	1	2	1	0	2	1	0	2	1	0	0	1	1	0	2	2	0	0	1	2	1	1	0	0	1
12	0	0	2	0	1	0	2	1	0	0	1	0	0	0	0	0	1	1	2	2	0	0	1	1	1	1	2	0	2	1	1	1	2	1	0	2	2	0	0	0	0	2	0	2	1	0	0	0	1
13	1	0	0	0	0	0	1	0	0	0	1	1	1	0	0	0	1	1	1	1	0	0	2	0	0	1	2	1	2	1	2	0	1	0	0	1	2	0	2	2	0	1	0	2	1	1	0	0	1
14	0	0	0	0	0	1	1	0	0	0	1	0	1	1	1	0	2	2	2	2	0	0	2	0	0	0	0	1	1	0	1	1	2	1	1	2	1	0	1	1	0	0	0	1	0	1	0	0	2
15	0	0	0	0	0	1	0	0	2	0	0	0	1	1	1	0	2	1	1	2	0	0	0	0	0	1	1	0	1	0	1	0	2	0	0	2	1	0	1	1	0	0	1	2	0	0	0	0	1
16	0	0	1	1	1	0	1	0	0	0	1	0	0	0	0	0	0	0	1	1	1	0	2	0	0	0	2	1	1	1	1	0	1	0	0	2	2	0	1	1	0	0	0	1	0	0	0	0	0
17	1	0	0	0	0	0	1	0	1	0	1	0	1	1	1	0	0	0	2	1	1	1	2	0	0	2	0	2	0	0	2	2	2	0	0	1	2	0	2	2	0	0	0	2	0	1	0	0	1
18	0	1	1	0	1	0	0	0	0	0	0	1	1	0	0	1	1	2	1	1	1	0	1	0	0	2	2	0	2	1	1	0	2	1	1	1	2	0	0	0	0	0	0	0	0	0	0	1	1
19	0	0	0	0	0	0	1	0	0	0	1	1	2	1	1	0	1	1	1	0	1	0	2	0	0	1	2	1	2	1	2	0	1	1	0	2	2	0	1	1	0	0	0	1	0	1	0	0	2
20	0	0	0	0	0	0	2	0	0	0	2	0	2	2	2	0	2	0	1	2	0	0	1	0	0	0	1	0	2	1	0	1	2	0	1	1	1	0	1	0	1	0	0	1	0	0	0	0	0
21	1	0	0	1	0	0	2	0	0	0	0	0	1	1	1	0	1	1	1	1	1	0	1	0	0	1	1	1	0	0	2	0	1	0	0	1	1	0	0	0	0	0	1	2	0	1	0	1	1
22	0	0	0	0	0	0	1	0	0	1	1	0	0	0	0	0	0	0	0	0	0	0	2	0	0	1	1	1	1	1	2	1	1	1	1	2	1	0	2	2	0	2	0	2	0	0	0	0	1
23	1	0	0	1	0	1	2	0	0	0	0	1	2	1	2	0	1	1	2	0	1	0	2	0	0	0	2	0	2	2	0	0	2	0	0	2	1	0	0	0	1	1	0	2	1	0	0	0	1
24	1	0	0	0	0	0	1	0	1	1	2	0	1	1	1	0	1	1	1	1	0	0	2	0	0	1	1	0	2	1	1	0	2	1	0	2	1	0	1	0	1	2	0	2	0	0	0	0	0
25	0	0	0	0	0	0	1	0	1	0	0	0	0	1	1	0	2	1	1	1	0	0	1	1	1	2	1	1	2	1	0	0	1	0	0	2	1	0	0	0	0	0	1	1	1	0	0	0	1
26	1	0	0	1	0	0	1	0	0	0	1	0	1	1	1	0	1	1	2	2	0	0	1	1	1	0	2	0	1	0	1	1	2	0	0	2	0	1	0	0	0	0	0	0	1	1	0	0	0
27	0	0	1	1	0	0	2	1	0	0	1	0	2	2	2	0	2	0	2	2	0	0	2	0	0	0	1	0	2	1	0	1	2	0	0	0	2	0	1	1	1	0	0	2	0	1	0	0	1
28	1	0	0	1	0	0	2	0	0	0	0	0	1	0	0	0	1	0	1	1	0	0	2	0	0	2	1	0	2	0	0	0	2	1	0	1	2	0	1	1	1	0	0	2	0	1	0	0	0
29	0	0	1	0	0	0	1	0	1	0	0	0	1	0	0	0	1	0	1	1	0	0	2	0	0	0	1	0	2	1	0	1	2	2	0	1	2	0	1	1	0	0	0	2	0	0	0	0	1
30	1	0	0	0	0	1	1	0	0	0	1	1	2	1	2	0	2	1	2	2	0	0	0	0	0	0	1	0	2	1	0	1	2	1	1	2	1	0	2	2	0	0	1	2	1	1	0	0	0
31	0	0	0	0	0	0	1	1	1	0	0	0	0	0	0	1	1	1	1	1	0	0	2	0	0	2	1	0	2	2	0	1	1	0	0	2	1	0	0	0	0	1	0	1	1	1	1	0	1
32	1	0	0	0	0	0	2	1	0	0	0	0	1	0	1	0	2	1	2	2	0	0	1	0	0	0	1	1	2	1	0	0	0	0	0	2	2	0	2	2	0	0	0	1	0	1	0	0	2
33	1	0	0	1	0	1	1	0	1	0	0	0	2	2	2	0	2	0	2	2	0	0	2	0	0	1	2	0	2	1	1	1	0	0	0	2	2	0	2	2	0	0	0	1	0	1	1	0	0
34	0	0	0	1	0	0	0	0	2	0	0	0	0	0	0	0	1	0	1	1	0	1	1	0	0	0	1	2	1	0	2	0	1	0	0	2	1	0	1	1	0	0	0	2	1	0	0	1	2
35	1	0	0	0	0	0	2	1	0	0	1	1	1	0	1	0	1	1	0	0	1	0	2	0	0	1	1	0	1	1	1	0	2	1	1	1	2	0	1	1	0	0	1	2	0	0	0	0	0
36	0	0	1	0	0	1	2	0	0	0	2	0	0	0	0	0	0	0	0	0	1	0	2	0	0	1	0	0	2	1	0	0	0	0	1	2	2	0	1	1	1	0	1	2	1	1	0	0	0
37	1	0	1	0	1	0	1	0	2	0	0	0	1	1	1	0	1	1	2	2	0	0	2	0	0	1	2	0	2	2	0	0	1	1	1	2	2	1	0	0	0	0	0	0	0	0	0	0	0
38	0	0	1	1	0	1	1	0	0	0	1	1	1	0	0	1	1	0	1	1	0	0	1	1	1	2	0	0	2	1	0	0	2	0	0	2	1	0	2	2	0	0	2	2	1	1	0	0	1
39	0	0	0	0	0	0	1	0	0	0	0	1	1	0	0	1	1	0	1	1	0	0	1	0	0	0	1	1	2	1	0	1	1	0	0	1	2	0	0	0	0	0	1	1	0	0	0	0	1
40	1	0	0	0	0	1	1	0	0	0	0	0	1	1	1	0	2	1	1	2	0	1	2	0	0	2	1	2	1	0	2	2	1	0	0	0	0	0	2	2	1	0	0	2	0	0	0	0	2
41	1	0	0	0	0	0	1	1	0	0	0	1	1	0	0	1	1	0	1	1	0	0	0	0	0	0	0	2	1	1	2	0	1	0	0	2	1	1	1	1	0	0	0	1	1	1	0	0	1
42	1	0	0	0	0	1	2	1	0	0	0	0	1	1	1	0	2	1	2	2	0	0	1	0	0	1	2	1	2	2	0	1	1	0	0	2	2	0	0	0	0	0	0	2	0	0	0	0	1
43	1	0	0	0	0	0	0	0	2	0	0	0	0	0	0	0	2	1	1	1	0	0	1	1	1	0	0	2	1	1	2	0	1	1	0	2	1	0	1	0	1	0	0	2	0	0	0	2	2
44	1	0	0	0	0	1	1	1	1	0	0	0	1	1	1	0	1	0	1	1	0	0	2	0	0	0	1	0	2	1	0	0	1	0	0	2	2	0	0	0	0	0	0	1	0	1	0	0	1
45	1	0	0	0	0	0	1	0	0	0	0	1	1	0	0	0	2	1	1	1	0	0	2	0	0	1	1	0	2	1	0	0	1	2	1	1	1	0	0	0	0	0	0	2	0	0	0	0	0
46	0	0	0	1	0	0	2	1	0	0	0	2	2	1	1	1	0	0	1	1	1	0	2	0	0	1	1	1	2	0	1	0	1	1	0	2	2	0	0	0	0	0	0	2	0	1	0	0	0
47	0	0	0	1	0	0	1	0	0	0	1	0	1	0	0	0	1	1	0	0	1	0	0	0	0	1	1	1	1	1	1	1	1	0	1	2	2	0	0	0	0	0	0	2	0	1	0	0	2
48	0	0	0	0	0	0	0	0	1	0	0	0	1	1	1	0	1	1	1	1	0	0	1	0	0	2	2	1	2	1	1	1	1	0	0	2	1	0	0	0	0	0	0	1	0	1	0	0	1
49	1	0	0	0	0	1	1	0	0	0	1	0	0	0	0	0	1	1	2	2	0	0	2	0	0	1	2	0	2	1	2	0	2	1	2	2	1	0	0	0	0	0	0	2	0	0	0	0	0
50	0	0	1	1	1	1	1	0	1	0	0	0	2	2	2	0	1	1	1	1	1	0	2	0	0	0	2	0	1	1	2	1	2	1	0	2	2	0	1	1	0	0	1	2	1	0	0	0	0
51	1	0	0	0	0	1	2	0	0	0	0	0	1	1	1	0	1	0	1	1	1	0	1	1	1	0	0	0	1	0	1	1	2	1	0	2	2	0	0	0	0	0	1	2	1	1	0	0	1
52	1	0	0	0	0	0	1	0	1	0	1	0	1	1	1	0	2	2	2	2	0	0	2	0	0	2	2	0	2	2	0	1	2	2	0	2	1	0	1	1	0	0	0	0	0	0	0	0	1
53	0	0	0	0	0	0	1	1	1	0	0	0	0	0	0	0	0	0	2	2	0	0	2	0	0	0	2	0	2	1	1	0	2	0	0	1	2	0	1	1	0	0	0	2	1	0	0	0	2
54	0	0	0	1	0	0	1	0	1	1	1	0	1	1	1	0	2	2	1	1	0	0	2	0	0	0	2	1	2	2	1	0	2	0	0	2	1	0	1	1	0	0	0	1	0	1	0	0	1
55	0	0	0	0	0	0	2	1	0	0	1	0	0	0	0	0	2	1	2	2	0	0	2	0	0	1	1	2	1	1	2	0	0	0	0	2	1	0	0	0	0	0	0	1	0	0	0	0	0
56	0	0	0	1	0	0	2	0	0	0	2	2	2	2	2	0	1	0	2	1	1	0	2	0	0	0	0	0	1	0	1	2	1	0	0	0	2	0	2	2	0	1	0	2	0	0	0	0	0
57	1	1	0	0	0	1	0	0	1	0	2	1	2	1	1	0	0	0	2	1	1	0	2	0	0	0	1	0	1	0	1	0	1	0	0	2	0	2	0	0	0	0	0	2	0	0	0	0	1
58	0	1	1	1	1	0	1	0	2	0	0	1	2	0	0	1	1	1	0	0	0	0	1	0	0	1	1	1	2	1	0	2	2	0	0	2	2	0	0	0	0	0	0	1	0	1	0	0	1
59	1	0	0	0	0	0	0	0	1	0	0	2	2	0	0	1	1	1	1	1	0	0	2	0	0	0	1	0	2	2	0	1	1	2	1	2	1	0	1	1	0	0	1	1	1	0	0	0	1
60	0	0	0	1	0	0	1	0	0	1	1	1	1	1	1	0	2	0	1	2	0	0	2	0	0	1	2	0	2	2	1	2	2	0	0	1	2	0	0	0	0	0	0	1	0	1	0	1	2
61	0	0	0	0	0	0	1	0	0	0	0	0	1	1	1	0	0	0	1	1	1	0	2	0	0	1	1	0	2	0	0	0	1	0	0	1	1	0	2	2	0	2	0	2	1	0	0	1	2
62	0	0	0	0	0	0	0	0	2	0	0	0	0	0	0	0	2	2	1	1	1	0	1	1	1	1	1	1	2	1	0	0	1	0	0	1	2	0	2	2	1	0	0	0	0	0	0	0	2
63	1	0	0	1	0	0	1	0	1	0	1	1	1	0	0	1	0	0	2	2	0	0	1	1	1	2	1	1	2	1	1	0	1	2	1	1	1	1	1	1	1	1	0	2	0	0	0	0	0
64	0	0	0	0	0	0	1	0	1	0	1	0	1	1	1	0	2	0	1	1	1	0	1	1	1	2	1	0	2	1	1	1	2	0	0	1	1	0	0	0	0	0	0	2	1	1	1	0	0
65	1	0	0	1	0	1	2	0	0	0	0	1	2	1	1	1	2	0	1	1	0	0	2	0	0	0	2	0	2	2	1	0	1	1	0	2	1	0	1	0	1	0	1	1	1	1	0	1	1
66	1	0	0	2	0	0	2	0	0	0	1	0	2	1	1	0	1	0	2	1	1	0	2	0	0	1	2	0	2	1	0	2	2	0	1	2	1	0	0	0	0	0	1	2	0	0	0	0	2
67	1	0	0	0	0	0	0	0	2	0	0	0	1	1	1	0	1	1	0	1	0	0	2	0	0	2	1	0	1	1	2	0	0	0	1	2	1	0	0	0	0	0	2	2	1	1	0	0	2
68	1	0	0	0	0	0	2	0	1	0	1	2	2	2	2	0	1	1	2	2	0	0	1	1	1	0	2	1	2	2	0	1	2	2	0	2	2	0	0	0	0	1	0	2	1	0	0	1	1
69	1	0	0	1	0	1	2	0	0	0	0	0	1	0	1	0	0	0	2	1	1	1	0	1	1	1	2	0	1	1	1	0	0	1	2	2	2	0	0	0	0	0	1	2	1	0	0	0	1
70	0	0	0	1	0	0	1	0	1	0	1	1	1	0	0	1	1	1	1	2	0	0	2	0	0	0	1	0	2	1	0	0	1	1	1	1	1	0	2	1	1	0	1	1	1	1	0	0	1
71	0	0	0	0	0	0	1	0	1	0	0	0	1	1	1	0	0	1	2	2	0	1	0	1	1	0	1	0	2	1	0	1	1	1	1	1	0	0	1	1	0	1	0	1	1	1	0	1	1
72	1	0	0	1	0	0	2	1	0	0	0	1	1	0	0	0	1	1	1	1	1	0	1	1	1	1	2	1	2	2	0	1	1	0	0	2	1	1	0	0	0	0	0	2	0	0	0	1	1
73	0	0	0	0	0	0	1	0	1	0	0	0	0	0	0	0	2	0	1	1	1	0	2	0	0	1	1	0	1	1	1	0	0	0	0	2	0	1	0	0	0	2	0	2	0	1	0	0	0
74	0	0	1	0	0	1	1	0	1	0	0	1	1	0	0	1	0	0	0	0	0	0	2	0	0	1	1	1	1	1	1	0	1	1	0	1	1	0	1	1	0	0	1	2	1	1	0	0	0
75	0	0	0	0	0	1	1	1	1	1	0	0	0	0	0	0	0	0	2	1	1	0	2	0	0	0	0	1	2	0	1	0	1	0	0	2	1	1	0	0	0	0	0	2	0	1	0	0	0
76	0	0	0	0	0	0	1	1	1	0	0	0	1	1	1	0	1	2	2	2	0	0	1	1	1	0	1	0	2	1	2	1	1	0	0	2	0	0	2	1	1	0	1	1	1	2	0	0	1
77	0	0	0	1	0	1	0	0	1	0	1	0	0	0	0	0	1	0	2	2	0	0	1	1	1	2	1	2	1	0	2	2	2	0	0	0	1	1	0	1	0	0	0	1	0	0	0	0	0
78	0	0	0	0	0	0	1	0	1	0	1	0	0	0	0	0	1	1	1	1	1	0	2	0	0	0	2	0	2	2	1	0	1	2	1	1	1	0	2	2	1	0	0	1	2	1	0	0	1
79	0	1	0	0	0	0	1	0	2	0	0	2	2	0	0	1	0	0	0	0	1	0	2	0	0	0	1	0	2	1	0	1	1	0	0	2	1	0	2	2	0	0	0	2	1	2	0	0	1
80	1	0	0	0	0	0	0	0	2	0	0	0	1	1	1	0	1	0	1	1	1	0	2	0	0	1	2	0	2	2	1	0	1	1	0	0	2	0	0	0	0	0	1	1	1	2	0	1	0
81	1	0	0	1	0	1	0	0	1	0	2	0	0	0	0	0	1	1	1	1	0	0	2	0	0	1	2	0	2	2	0	1	2	1	0	2	1	0	1	1	0	0	0	2	0	1	0	0	0
82	0	0	0	1	0	0	1	2	0	0	0	0	1	1	1	0	1	1	0	0	1	0	2	0	0	1	0	0	1	1	1	0	0	0	0	1	2	0	1	1	0	0	0	1	1	2	0	0	0
83	0	0	0	1	0	0	2	0	0	0	0	0	1	1	1	0	0	0	2	2	1	0	2	0	0	1	2	0	2	1	0	0	1	1	1	1	2	0	0	0	0	0	1	2	0	0	0	0	2
84	1	0	0	0	0	1	1	0	2	0	0	0	0	0	0	0	0	0	1	1	0	0	2	0	0	0	1	1	2	0	1	1	1	2	1	1	1	1	0	0	0	0	1	2	1	0	0	0	1
85	1	0	1	0	1	1	1	1	1	0	0	1	0	0	0	0	2	2	1	1	1	0	2	0	0	1	1	0	2	2	0	1	1	0	0	2	1	0	1	1	0	1	0	2	0	0	0	0	0
86	1	0	0	0	0	0	1	0	1	0	0	0	0	0	0	0	2	0	2	2	0	0	2	0	0	1	1	0	2	0	0	0	2	1	1	2	1	0	2	2	1	1	0	1	1	1	0	0	0
87	0	0	0	0	0	0	1	0	0	0	0	1	1	0	1	0	0	1	1	1	0	0	0	0	0	1	2	1	2	2	1	1	2	0	1	2	1	0	1	1	0	0	0	2	0	1	0	0	0
88	0	0	0	0	0	0	0	0	1	0	1	0	1	1	1	0	2	1	1	1	0	0	2	0	0	2	1	2	2	1	1	0	1	0	0	1	2	0	1	1	0	0	1	2	0	0	0	1	2
89	0	0	0	0	0	0	1	1	1	0	0	1	2	0	0	1	0	0	0	0	0	0	2	0	0	0	1	2	1	0	2	0	2	1	0	1	2	0	0	0	0	0	0	1	0	1	0	1	2
90	0	1	0	0	0	0	1	0	1	0	0	0	0	0	0	0	1	1	1	0	1	1	2	0	0	2	2	0	2	2	1	1	2	1	0	2	1	0	1	0	1	0	0	2	1	1	0	0	0
91	0	1	0	0	0	0	2	0	0	0	2	1	1	0	0	1	0	0	2	2	0	0	2	0	0	0	2	0	2	1	0	1	2	0	0	1	0	1	0	0	0	0	0	1	0	0	0	0	0
92	1	0	0	1	0	0	1	1	1	0	0	0	0	0	0	0	2	0	1	1	0	0	1	0	0	1	1	0	2	1	1	1	1	1	0	0	2	0	0	0	0	0	1	1	0	0	0	1	0
93	1	0	0	0	0	0	1	0	1	0	0	0	2	1	1	0	1	0	1	1	1	0	2	0	0	1	1	1	2	1	1	1	1	0	0	1	2	0	0	0	0	0	0	2	0	1	0	0	1
94	1	0	1	1	1	0	1	0	0	0	1	1	1	0	0	0	1	1	0	0	1	0	2	0	0	1	1	1	2	1	1	0	1	0	0	2	1	1	0	0	0	0	0	2	0	1	0	0	1
95	1	0	0	0	0	0	1	0	1	0	0	0	1	1	1	0	2	1	2	2	0	0	2	0	0	0	2	0	2	1	2	1	2	0	0	2	2	0	0	0	0	0	0	2	0	0	0	0	1
96	1	0	0	0	0	0	0	0	1	0	1	0	1	1	1	0	1	1	0	0	2	0	2	0	0	2	2	1	2	1	2	1	1	0	1	1	2	0	0	0	0	0	0	0	1	0	0	0	1
97	1	0	0	0	0	0	0	0	1	0	0	0	1	1	1	0	1	0	2	1	1	0	2	0	0	1	2	0	1	1	1	0	0	1	0	2	0	1	1	1	0	0	0	2	0	1	0	1	1
98	1	0	0	0	0	0	2	0	1	0	1	0	1	1	1	0	1	1	1	1	0	0	1	0	0	0	1	2	2	2	0	1	2	0	0	2	2	1	0	0	0	2	0	2	0	0	0	0	0
99	0	0	0	1	0	0	2	0	0	0	0	1	1	1	1	0	1	1	1	1	0	1	2	0	0	1	1	1	2	1	0	1	1	1	1	2	1	1	0	0	0	0	0	2	0	2	0	1	1
100	0	0	0	0	0	1	0	0	1	0	0	0	0	0	0	0	0	0	0	0	1	0	2	0	0	1	1	0	1	1	0	1	2	0	0	2	1	1	0	0	0	0	0	1	0	1	0	0	0
101	1	0	0	1	0	0	1	0	1	0	1	0	1	0	1	0	1	0	1	1	0	0	2	0	0	1	2	1	2	2	1	0	2	2	2	2	1	1	0	0	0	0	0	2	1	0	0	0	1
102	0	1	0	0	0	0	1	0	1	0	0	0	0	0	0	0	2	2	1	1	1	0	1	1	1	1	0	0	2	1	0	1	1	0	0	2	2	0	0	0	0	0	2	2	1	1	0	0	0
103	0	0	0	0	0	0	2	0	0	0	2	0	1	1	1	0	1	0	2	1	0	0	2	0	0	1	0	1	1	0	2	0	1	0	0	1	2	0	2	2	0	1	0	1	0	2	0	1	2
104	0	0	0	0	0	0	0	0	2	0	0	1	1	0	0	0	0	0	1	1	1	0	1	0	0	0	2	0	2	2	1	0	1	2	1	1	2	0	1	1	0	0	0	2	0	2	0	0	1
105	1	0	0	0	0	0	2	0	1	0	1	0	0	0	0	0	0	0	0	0	1	0	1	1	1	1	0	2	1	0	2	0	1	0	0	2	1	0	0	0	0	1	0	1	1	0	0	0	1
106	0	0	0	0	0	0	1	1	0	0	0	0	1	1	1	0	2	1	1	2	0	0	1	1	1	1	2	0	2	2	1	0	0	0	0	1	1	0	1	1	0	0	1	1	1	1	0	0	1
107	1	1	0	0	0	0	1	0	0	0	1	0	0	0	0	0	1	1	1	1	1	0	2	0	0	0	0	0	2	1	0	0	1	0	0	2	2	0	0	0	1	0	1	1	0	0	0	1	2
108	1	0	0	0	0	0	0	0	1	0	0	0	1	0	0	0	0	0	1	2	0	0	2	0	0	1	1	1	2	1	2	0	2	1	1	1	2	0	1	1	0	0	0	1	0	1	0	0	0
109	1	0	0	1	0	0	2	0	0	0	1	0	0	0	0	0	1	1	2	2	0	0	2	0	0	1	1	0	2	1	0	1	2	2	0	2	2	0	2	2	0	0	1	2	1	0	0	1	0
110	1	0	0	1	0	0	0	0	2	0	0	1	1	0	1	0	1	0	1	1	1	0	2	0	0	1	1	0	2	1	0	0	1	1	1	2	1	0	2	1	1	0	0	1	0	1	0	0	0
111	0	0	0	0	0	0	2	0	0	0	1	1	1	0	0	1	1	0	1	1	1	0	2	0	0	0	1	0	1	1	1	0	2	0	0	2	1	1	1	1	0	0	0	1	0	0	0	0	1
112	0	0	0	0	0	2	2	0	1	0	1	0	0	0	0	0	1	1	0	1	0	0	2	0	0	1	1	1	2	0	1	0	2	2	1	1	1	0	0	0	0	0	0	0	1	1	0	0	0
113	0	0	0	1	0	0	1	1	1	0	0	0	0	0	0	0	1	0	1	1	0	0	0	1	1	1	1	0	2	2	0	0	1	1	1	2	1	0	0	0	0	1	0	1	1	0	0	0	0
114	1	0	0	0	0	0	0	0	1	0	0	0	0	0	0	0	1	0	2	1	1	0	2	0	0	2	1	2	2	2	0	0	1	1	0	1	1	0	1	1	0	1	0	2	0	0	0	0	0
115	0	0	0	0	0	0	0	0	2	0	0	0	1	1	1	0	0	0	2	1	1	0	2	0	0	0	0	0	2	1	0	0	1	1	0	2	2	0	0	0	0	0	0	0	0	0	0	0	2
116	1	0	0	0	0	1	2	0	0	1	1	1	2	1	1	0	2	2	1	1	1	0	1	1	1	1	1	1	1	1	2	0	2	0	0	2	1	0	0	0	0	0	0	2	0	1	0	0	0
117	0	0	0	1	0	0	0	0	2	0	0	0	0	0	0	0	1	1	1	1	1	0	1	1	1	2	0	0	1	0	1	1	2	0	0	2	1	0	1	0	1	0	2	2	1	0	0	2	2
118	1	0	1	1	0	0	1	1	1	0	0	1	2	1	1	0	1	1	1	1	0	0	2	0	0	2	1	0	2	1	0	0	1	1	0	1	1	0	2	2	0	0	1	2	1	0	0	0	1
119	1	0	1	1	0	0	2	1	0	0	0	1	1	2	2	0	1	1	0	0	1	0	2	0	0	1	0	1	1	0	1	1	1	2	1	1	1	0	1	0	1	0	1	2	1	0	0	0	1
120	1	0	1	2	0	0	1	0	1	0	1	1	2	2	2	0	2	1	2	1	1	0	1	0	0	0	1	2	1	1	2	0	1	0	0	1	1	0	0	0	0	0	2	2	1	1	0	0	1
121	1	0	1	0	0	0	1	0	0	0	1	0	0	0	0	0	2	0	2	2	0	0	2	0	0	2	1	1	1	1	2	0	1	1	0	1	2	0	2	2	0	0	1	1	1	1	0	0	0
122	1	0	0	0	0	1	2	0	0	0	1	0	1	1	1	0	2	2	1	1	1	0	2	0	0	0	2	0	2	0	1	0	1	1	2	2	1	0	1	0	1	0	0	1	0	0	0	0	2
123	1	1	0	0	0	0	2	0	0	0	0	1	1	1	1	0	1	0	1	1	0	0	1	1	1	1	2	0	2	2	1	2	1	0	0	2	2	1	0	0	0	0	0	2	0	0	0	0	1
124	1	0	0	0	0	1	0	0	2	0	0	1	2	1	1	1	1	0	2	2	0	0	2	0	0	2	2	0	2	2	0	0	2	1	1	1	1	1	0	1	0	0	1	2	1	1	0	0	1
125	1	0	0	1	0	0	1	0	1	0	0	1	1	0	0	0	0	0	1	1	1	0	2	0	0	0	1	0	2	2	0	1	0	0	0	2	1	0	0	0	0	0	0	2	0	2	0	0	0
126	1	0	0	0	0	1	1	0	1	0	0	0	0	0	0	0	1	1	0	0	2	2	0	0	0	1	2	0	2	2	1	0	2	2	2	2	2	0	1	1	1	1	0	2	0	1	0	1	1
127	1	0	0	1	0	0	1	0	1	0	1	1	1	0	1	0	2	0	1	1	1	0	2	0	0	2	1	0	2	0	0	1	1	1	2	2	1	0	2	2	1	0	0	1	0	0	0	0	0
128	1	0	0	0	0	0	0	0	1	0	0	1	1	0	1	0	1	0	2	1	1	0	2	0	0	1	1	0	2	1	0	0	0	0	0	2	2	0	2	2	0	0	0	1	0	0	0	0	0
129	1	0	1	2	0	0	2	0	0	0	2	0	1	0	1	0	2	0	2	1	1	0	2	0	0	0	0	1	1	1	1	1	1	0	0	2	0	0	2	1	1	0	1	1	0	0	0	0	1
130	1	0	0	0	0	0	2	1	0	0	0	0	0	0	0	0	2	1	2	2	0	0	2	0	0	0	0	1	1	1	1	2	1	0	0	0	2	1	0	0	0	2	0	2	0	0	0	0	1
131	0	0	0	1	0	0	0	0	2	0	0	2	2	1	1	1	1	1	1	1	0	0	2	0	0	2	1	0	1	1	0	2	2	0	0	1	2	0	1	1	0	1	0	2	1	1	0	0	0
132	0	0	1	1	1	0	1	0	1	0	1	1	1	0	0	1	1	0	1	1	0	0	1	0	0	2	2	0	2	2	0	2	2	0	0	0	1	0	1	1	0	0	1	1	1	1	0	0	0
133	0	0	0	0	0	0	0	0	2	0	0	0	1	1	1	0	1	0	1	1	0	0	2	0	0	2	2	0	2	1	1	1	2	1	0	2	2	0	1	1	0	0	1	1	1	1	0	0	1
134	0	0	0	0	0	0	2	1	0	0	0	1	1	0	0	1	0	0	2	2	0	0	1	1	1	1	2	1	2	2	1	2	2	0	0	1	2	0	1	1	0	0	0	1	0	0	0	0	1
135	0	0	0	0	0	0	1	0	0	0	0	1	1	0	0	1	0	0	2	1	1	0	2	0	0	1	0	2	1	0	2	0	1	1	0	2	0	1	1	1	0	0	0	1	1	1	0	0	1
136	0	0	0	0	0	2	2	1	0	0	0	0	1	1	1	0	2	2	2	2	0	0	2	0	0	1	1	1	2	1	0	0	2	2	2	2	1	0	1	1	0	1	0	2	1	0	0	0	1
137	1	0	0	1	0	0	1	0	1	0	1	0	1	1	1	0	0	0	2	2	0	0	1	1	1	1	1	0	2	0	0	0	2	0	0	2	2	0	0	0	0	0	1	2	1	0	0	0	1
138	0	0	1	0	0	0	1	1	1	0	0	0	1	1	1	0	2	0	2	2	0	0	2	0	0	0	1	0	1	1	1	2	2	0	1	2	0	0	1	1	0	0	0	1	0	0	0	0	1
139	1	0	0	1	0	0	1	0	1	1	1	0	0	0	0	0	1	1	2	2	0	0	2	0	0	1	2	1	2	1	1	1	2	1	0	1	2	0	0	0	0	2	0	2	0	0	0	1	1
140	0	0	0	1	0	0	1	0	1	0	0	1	2	2	2	0	1	0	1	1	0	0	1	1	1	0	1	0	2	1	1	1	1	0	0	1	2	0	0	0	0	0	1	1	0	1	0	0	1
141	0	0	0	0	0	0	1	1	0	0	0	0	1	1	1	0	0	0	2	2	0	0	2	0	0	0	2	0	2	2	0	2	2	0	0	0	2	0	0	0	1	1	0	2	0	0	0	0	1
142	0	0	0	0	0	0	1	0	0	0	1	2	2	0	0	1	2	0	0	1	1	0	2	0	0	1	0	1	1	0	1	0	0	0	0	2	1	1	0	0	0	2	0	2	0	0	0	0	0
143	0	0	0	0	0	0	1	0	0	0	1	1	1	0	0	0	2	1	2	2	0	0	2	0	0	1	1	0	2	1	0	0	1	2	0	2	1	1	0	0	0	0	0	0	0	1	0	0	1
144	1	0	0	1	0	0	1	0	0	0	1	1	1	1	1	0	2	0	2	2	0	0	0	0	0	0	2	0	2	2	0	0	2	1	1	2	1	0	0	0	0	0	0	2	0	1	0	1	2
145	1	0	0	1	0	0	1	0	0	0	1	0	2	2	2	0	1	1	2	2	0	0	2	0	0	0	2	0	2	1	0	1	0	0	0	2	2	0	1	1	0	1	0	2	0	0	0	0	1
146	0	0	0	0	0	0	1	1	1	0	0	1	1	0	0	1	1	0	1	1	0	0	2	0	0	1	1	1	1	1	2	1	1	0	0	2	2	0	1	1	0	1	0	1	1	1	0	0	1
147	0	0	0	0	0	0	1	0	1	0	0	0	0	0	0	0	2	1	2	2	1	0	2	0	0	1	2	2	2	1	1	1	2	0	0	0	1	0	0	0	0	0	0	1	0	0	0	0	2
148	0	1	0	0	0	1	2	0	0	0	2	0	0	0	0	0	2	1	2	2	0	0	2	0	0	1	2	0	2	2	1	0	1	0	0	2	1	0	0	0	0	0	0	2	1	2	0	0	2
149	1	0	0	0	0	0	1	0	1	0	1	0	0	0	0	0	2	0	2	1	1	0	2	0	0	2	1	0	2	0	0	2	1	0	0	0	2	1	0	0	0	0	0	1	0	0	0	1	0
150	0	0	0	0	0	0	2	1	0	0	0	0	0	0	0	0	0	0	2	1	1	0	1	0	0	1	0	0	2	1	0	2	1	0	0	0	2	0	1	1	0	0	0	2	0	2	0	1	0
151	0	0	0	0	0	0	0	0	1	0	1	1	1	0	0	0	1	1	1	1	0	0	1	0	0	1	2	0	2	2	0	0	1	0	0	2	1	0	2	2	1	1	0	2	0	0	1	0	0
152	0	0	0	1	0	0	2	0	1	0	0	0	0	0	0	0	2	0	2	2	0	0	1	1	1	2	2	0	2	2	1	0	0	0	0	1	0	1	1	1	0	0	0	2	0	0	0	0	1
153	1	0	0	0	0	0	0	0	2	0	0	1	1	1	1	0	2	1	2	2	0	0	1	1	1	2	1	0	1	0	1	0	2	2	2	2	1	0	0	0	0	0	0	2	0	1	0	0	1
154	1	0	0	0	0	0	2	0	0	0	2	1	1	0	0	1	0	0	1	1	0	1	2	0	0	2	0	2	1	1	2	1	2	1	0	1	1	0	0	0	1	2	0	2	0	0	0	0	2
155	0	0	0	0	0	0	1	0	0	0	1	1	0	0	0	0	1	0	1	2	0	0	2	0	0	2	2	0	2	1	2	0	2	1	2	2	0	2	0	0	0	0	1	2	0	1	0	0	1
156	1	0	0	1	0	0	0	0	2	0	0	0	0	0	0	0	2	0	2	1	1	0	2	0	0	2	2	0	2	2	1	0	0	0	0	1	2	0	0	0	0	0	0	1	0	1	0	0	1
157	1	0	0	0	0	0	0	0	0	0	1	0	1	0	0	0	2	2	1	1	1	0	2	0	0	0	1	1	2	1	0	1	0	0	0	1	2	0	1	1	0	1	0	1	1	0	0	0	0
158	0	0	0	0	0	2	2	0	0	0	0	0	2	1	1	0	1	0	1	1	0	0	2	0	0	2	1	1	0	0	2	0	1	0	0	2	1	0	2	2	0	1	0	1	0	2	0	0	0
159	1	0	0	0	0	0	1	1	0	0	0	0	0	0	0	0	1	0	2	1	1	0	2	0	0	1	2	1	2	1	1	1	1	1	0	1	1	0	0	0	0	0	0	2	0	1	0	0	0
160	0	0	0	0	0	0	0	0	0	0	0	0	1	1	1	0	0	0	1	1	1	0	2	0	0	0	2	0	2	1	2	1	1	0	0	2	2	0	0	1	0	0	0	2	0	1	0	0	0
161	0	0	0	0	0	0	2	0	0	0	0	0	0	0	0	0	1	1	2	0	1	0	1	0	0	0	2	0	2	1	0	1	1	0	0	2	0	0	2	2	0	0	0	2	0	0	0	0	0
162	1	0	0	1	0	0	1	0	2	0	0	2	2	0	0	1	0	1	0	1	1	0	2	0	0	1	1	1	1	1	1	0	1	0	0	2	1	0	0	0	0	1	1	2	1	0	0	0	2
163	1	0	0	1	0	0	1	1	1	0	0	0	0	0	0	0	0	0	1	1	1	0	2	0	0	0	2	0	2	2	1	1	2	0	0	1	2	0	0	0	0	0	1	2	1	2	0	1	1
164	1	0	0	0	0	0	0	0	1	0	1	2	2	0	0	1	0	1	2	2	0	0	1	1	1	1	1	0	2	2	0	0	2	2	0	1	1	0	2	2	1	2	0	2	1	0	0	0	1
165	0	0	0	0	0	0	1	0	1	0	1	0	1	1	1	0	2	1	2	2	1	0	2	0	0	0	1	1	2	1	2	1	2	0	0	2	1	0	1	1	0	0	1	2	1	0	0	1	0
166	0	0	0	0	0	0	2	1	0	0	0	1	1	0	0	1	1	2	1	1	1	0	2	0	0	0	0	2	1	1	2	0	1	0	0	2	0	0	1	1	0	0	0	0	0	1	0	1	2
167	0	0	0	0	0	0	0	0	1	0	1	0	0	0	0	0	1	1	0	0	1	0	2	0	0	1	0	0	2	0	0	2	2	0	0	1	1	0	2	1	1	1	0	1	0	1	0	0	2
168	1	0	0	0	0	0	2	0	0	0	0	1	1	0	0	1	2	0	1	1	0	0	1	1	1	1	2	0	2	2	0	0	1	1	1	2	1	0	0	0	0	0	0	2	0	1	0	0	1
169	1	0	0	1	0	1	2	1	0	0	0	0	0	0	0	0	1	1	1	1	1	0	2	0	0	1	2	0	2	2	1	2	1	0	0	0	1	0	0	0	0	1	0	1	0	2	0	1	1
170	1	0	0	0	0	0	2	0	0	0	0	0	0	0	0	0	2	1	1	1	1	0	2	0	0	0	2	1	2	1	1	0	1	0	0	1	2	0	0	0	0	0	0	2	0	0	0	0	1
171	1	0	0	1	0	1	1	0	1	0	1	1	2	2	2	0	2	1	2	2	0	0	1	0	0	0	1	1	1	1	1	0	0	1	1	1	1	0	2	2	0	0	0	1	0	0	0	0	0
172	0	0	0	0	0	0	1	1	0	0	0	0	0	0	0	0	1	1	1	1	0	0	2	0	0	2	1	1	2	1	1	1	1	2	1	2	2	0	0	1	0	1	0	2	1	0	0	0	2
173	0	0	1	1	0	0	2	0	0	0	2	0	1	0	0	0	1	2	2	2	0	0	1	1	1	0	2	0	2	2	0	1	1	0	0	1	2	0	1	1	0	0	0	2	0	1	0	0	0
174	0	0	0	0	0	0	2	0	0	0	0	0	0	0	0	0	1	1	0	0	1	0	0	1	1	0	2	0	2	2	0	2	1	0	0	1	1	0	2	2	1	0	0	2	1	0	0	1	1
175	0	0	0	2	0	0	1	1	1	0	0	0	0	0	0	0	2	2	1	1	1	0	1	0	0	0	2	0	1	0	1	1	1	1	0	0	0	0	2	2	1	0	0	1	1	1	0	0	2
176	1	0	0	1	0	0	1	0	0	0	0	0	0	0	0	1	1	2	2	2	0	0	2	0	0	2	1	0	1	1	0	1	1	0	0	2	0	1	1	1	0	0	0	2	0	0	0	1	2
177	0	0	0	0	0	1	1	0	1	0	0	0	1	1	1	0	1	0	1	1	1	0	2	0	0	1	2	0	2	2	0	1	1	1	2	2	2	0	1	1	0	0	1	2	0	0	0	1	2
178	1	0	1	0	0	1	2	0	0	0	1	1	1	0	0	0	0	0	2	1	1	0	2	0	0	0	1	0	2	1	0	0	0	0	0	1	1	0	0	0	0	0	0	2	0	0	0	0	1
179	1	0	0	1	0	0	0	0	2	0	0	1	2	1	1	1	1	1	1	1	0	0	2	0	0	2	2	0	2	2	1	0	1	1	1	2	1	0	2	1	1	2	0	2	0	1	0	0	2
180	0	1	1	0	1	0	1	0	1	0	0	1	1	0	0	1	1	1	2	2	0	0	2	0	0	1	1	0	1	1	2	2	2	0	0	1	1	1	1	1	0	2	0	2	0	1	0	0	0
181	0	0	0	0	0	1	2	0	0	0	1	1	1	0	0	1	0	0	1	1	0	0	2	0	0	1	2	0	2	2	1	0	1	1	1	1	1	0	0	0	0	0	1	2	1	0	0	0	0
182	0	0	0	0	0	1	0	0	2	0	0	0	0	0	0	0	2	0	1	2	0	1	2	0	0	1	2	1	2	1	1	1	2	0	0	1	1	0	2	2	0	0	1	2	0	1	1	0	1
183	1	0	0	0	0	0	1	0	1	0	1	1	2	2	2	0	0	0	1	2	0	0	1	0	0	0	0	1	1	1	1	0	0	0	1	2	1	1	0	1	0	1	0	2	1	0	0	0	0
184	1	0	0	0	0	0	0	0	2	0	0	0	1	0	0	0	2	0	2	2	0	0	0	0	0	0	1	1	2	1	2	0	2	1	1	2	1	1	0	0	0	0	0	1	0	0	0	0	1
185	0	0	0	0	0	0	2	0	0	0	2	0	0	0	0	0	0	0	0	0	0	0	2	0	0	1	1	0	2	2	0	0	2	2	1	1	1	0	2	2	0	0	0	2	0	1	0	0	1
186	1	0	0	0	0	0	1	0	0	1	1	0	1	1	1	0	1	1	2	2	0	0	1	1	1	1	2	1	2	2	0	0	1	1	1	2	2	0	1	1	0	0	0	1	0	1	0	0	1
187	0	0	1	0	1	2	2	1	0	0	1	0	1	1	1	0	0	0	2	2	0	0	2	0	0	0	1	1	2	0	1	0	1	1	1	2	0	2	0	0	0	1	0	2	1	0	0	0	0
188	0	0	0	0	0	0	2	1	0	0	0	0	0	0	0	0	0	0	1	1	1	0	2	0	0	1	1	0	2	0	0	0	2	0	0	1	1	0	1	1	0	0	1	2	0	0	1	0	0
189	0	0	1	0	0	0	1	0	1	0	0	1	2	2	2	0	1	1	1	1	0	0	2	0	0	0	1	1	2	1	0	1	2	0	0	0	2	0	1	1	0	0	1	2	1	0	0	0	1
190	1	0	1	1	0	0	1	0	0	0	1	0	1	1	1	0	1	0	1	1	1	0	0	0	0	1	1	0	2	1	1	0	2	1	0	1	1	0	0	0	0	2	0	2	1	0	0	0	0
191	0	0	0	1	0	1	0	0	0	0	1	0	1	1	1	0	1	1	2	2	0	0	2	0	0	1	1	1	2	1	0	1	2	0	0	1	1	0	1	1	0	0	0	1	0	1	0	0	0
192	0	0	0	0	0	0	1	0	1	0	0	0	2	2	2	0	1	2	1	1	1	0	0	0	0	0	1	2	1	1	1	1	2	0	0	1	0	1	0	0	0	0	0	1	0	1	0	1	2
193	0	0	0	0	0	1	2	1	0	0	1	1	2	1	1	1	2	2	1	1	1	1	1	0	0	1	2	0	2	2	1	0	0	0	1	2	1	0	1	1	0	0	0	2	0	1	0	1	2
194	0	0	1	0	1	1	1	0	1	0	0	1	1	1	1	0	2	2	1	1	0	0	2	0	0	2	1	2	1	1	1	1	1	0	0	2	2	0	0	0	0	1	0	2	1	0	0	0	0
195	0	1	0	0	0	1	2	0	0	1	1	0	0	0	0	0	1	0	1	1	0	0	1	1	1	1	2	0	2	0	1	0	2	1	0	2	1	0	2	2	0	0	2	2	0	1	0	0	1
196	1	0	0	0	0	1	1	0	1	0	1	0	1	1	1	0	1	1	0	0	1	0	2	0	0	2	2	0	2	1	2	1	1	0	0	2	1	0	1	0	1	0	0	0	2	2	0	0	0
197	1	0	0	1	0	0	1	0	1	0	0	0	2	2	2	0	1	1	1	1	0	0	1	1	1	1	2	0	2	2	0	0	1	1	0	2	2	0	1	1	0	1	0	2	1	0	0	0	1
198	0	1	0	0	0	1	1	0	0	0	0	1	2	1	1	0	0	0	1	2	0	0	2	0	0	2	1	0	1	1	2	0	2	2	2	2	2	0	0	0	0	0	1	1	0	1	0	0	0
199	0	1	0	0	0	1	0	0	0	0	1	0	0	0	0	0	2	2	1	1	1	0	2	0	0	1	2	1	1	1	1	0	1	2	1	1	2	0	0	0	0	1	0	1	1	1	0	0	1
200	0	1	1	0	1	0	0	0	1	0	0	1	1	1	1	0	0	0	2	2	0	0	2	0	0	2	2	1	2	2	0	2	1	0	0	1	1	0	0	0	1	0	1	1	1	1	0	0	1
201	0	0	1	1	0	0	2	0	0	0	0	0	0	0	0	0	2	1	1	1	0	2	0	0	0	1	2	0	2	2	1	0	1	0	0	2	0	1	1	1	0	0	0	0	0	0	0	0	1
202	1	0	0	0	0	0	1	0	0	0	0	1	1	0	1	0	2	1	0	0	1	0	2	0	0	1	1	1	2	1	0	1	2	0	0	2	2	0	2	2	0	0	0	2	0	1	0	0	0
203	1	0	0	2	0	0	1	0	1	0	1	1	1	1	1	0	1	1	1	1	0	0	2	0	0	1	0	0	1	0	1	0	2	1	0	1	1	0	0	0	0	0	0	0	0	1	0	0	1
204	1	0	0	1	0	0	1	0	1	0	0	1	1	0	0	1	1	1	1	1	1	0	2	0	0	0	2	1	2	2	1	0	0	0	0	2	1	0	2	2	0	0	1	1	1	2	0	0	0
205	0	0	0	0	0	0	1	0	1	1	0	0	0	0	0	0	0	0	0	0	0	0	2	0	0	0	1	0	2	0	0	0	2	0	0	1	1	0	2	2	0	2	0	2	1	0	0	0	0
206	1	0	0	0	0	0	1	1	1	1	0	1	2	1	1	1	1	1	1	1	0	0	2	0	0	0	2	1	2	1	1	2	1	0	0	1	1	1	0	0	0	0	0	2	0	0	0	0	0
207	0	0	0	0	0	1	1	1	1	0	0	1	1	0	0	0	1	1	2	2	0	0	2	0	0	0	1	2	1	0	2	2	1	1	1	2	2	0	1	1	0	1	0	1	1	1	0	0	0
208	1	0	0	1	0	0	1	0	1	0	1	1	1	0	0	1	0	0	2	2	0	0	2	0	0	1	2	1	2	1	1	1	1	0	0	2	1	0	1	1	0	0	0	1	0	1	0	0	0
209	0	0	0	1	0	0	1	0	1	1	1	1	2	1	1	0	1	0	1	1	1	0	2	0	0	1	1	0	1	1	0	1	2	0	0	1	0	2	0	0	0	1	0	2	1	0	0	0	0
210	1	0	0	0	0	0	0	0	1	0	2	0	2	0	0	0	1	0	1	1	1	0	2	0	0	1	2	1	2	2	0	2	1	0	0	0	1	0	0	0	0	0	0	1	0	1	0	0	0
211	1	0	0	1	0	0	2	0	1	0	0	0	0	0	0	0	1	1	1	1	1	0	2	0	0	0	0	2	1	0	2	1	1	0	0	2	1	0	2	2	0	0	1	2	1	0	0	0	1
212	1	0	0	0	0	1	2	0	0	1	2	0	0	0	0	0	0	0	2	1	1	0	2	0	0	0	1	0	2	0	0	0	1	0	0	1	1	0	0	0	0	0	1	2	2	0	0	0	2
213	1	0	0	0	0	0	1	0	1	0	0	1	2	2	2	0	1	0	1	1	0	0	2	0	0	1	0	0	2	1	0	2	2	0	1	2	1	0	1	0	1	0	1	2	1	2	0	0	2
214	1	0	0	0	0	0	0	0	1	0	0	1	2	1	1	1	1	1	0	1	1	0	2	0	0	1	1	0	2	2	0	0	0	1	1	2	2	0	1	1	0	0	0	1	1	0	0	1	1
215	1	0	0	0	0	0	2	0	1	0	1	0	1	1	1	0	1	1	2	2	0	0	0	1	1	1	0	1	1	0	1	0	0	0	0	1	2	0	0	0	0	0	2	2	1	1	0	0	0
216	1	0	1	0	1	1	0	0	2	0	0	1	1	0	0	1	2	1	1	1	0	0	1	0	0	1	2	0	2	2	1	1	1	1	1	1	2	0	0	1	0	0	0	2	0	1	0	0	1
217	0	0	0	0	0	0	2	1	0	0	1	0	1	1	1	0	0	0	1	1	1	0	2	0	0	1	2	0	1	0	1	0	2	2	0	1	1	0	1	0	1	1	0	2	1	1	0	0	2
218	1	0	0	0	0	0	2	1	0	1	1	0	0	0	0	0	1	1	1	1	1	0	2	0	0	0	2	2	2	1	1	1	2	0	0	2	1	2	0	0	0	1	0	2	2	1	0	0	1
219	1	0	1	1	0	0	2	0	1	0	1	0	0	0	0	0	2	1	1	1	0	0	2	0	0	0	1	0	2	1	1	0	0	0	0	2	0	0	1	1	0	0	0	2	1	0	0	0	2
220	0	0	0	0	0	0	1	0	1	0	1	1	1	1	1	0	1	0	1	1	1	0	1	0	0	2	0	0	1	0	1	0	1	0	0	2	2	0	0	0	0	0	0	1	0	0	0	0	2
221	1	0	0	0	0	0	1	0	0	0	2	0	0	0	0	0	1	1	1	2	0	0	2	0	0	0	2	0	2	2	1	0	1	1	0	1	1	0	1	1	0	0	0	1	0	1	0	0	1
222	1	0	0	0	0	0	0	0	1	0	1	0	0	0	0	0	1	1	1	1	0	0	2	0	0	0	1	0	2	1	1	2	2	0	0	0	1	0	1	1	0	0	1	2	1	0	0	0	1
223	1	0	0	0	0	1	1	0	1	0	0	0	0	0	0	0	0	0	2	2	0	0	1	0	0	2	2	1	2	1	2	2	1	1	1	2	2	0	0	0	0	0	0	1	0	0	0	0	0
224	0	0	0	1	0	0	2	0	0	0	1	0	0	0	0	0	1	1	0	0	1	0	2	0	0	0	1	0	2	1	0	0	1	0	0	1	2	0	0	0	0	1	0	2	1	0	0	0	1
225	0	0	0	0	0	0	2	0	0	0	0	1	1	0	0	0	1	1	2	2	0	0	2	0	0	1	2	1	2	2	0	0	0	0	1	2	2	0	1	1	0	1	0	1	1	0	0	0	1
226	1	0	0	0	0	1	1	0	1	0	1	0	0	0	0	0	2	0	2	2	0	0	2	0	0	1	2	1	2	1	2	0	0	0	0	2	2	0	1	1	0	2	0	2	0	0	0	0	1
227	1	0	0	0	0	0	1	0	0	1	1	1	2	1	1	0	2	1	2	2	0	0	1	0	0	1	2	0	2	2	0	1	0	0	0	2	1	0	1	1	0	0	1	2	2	0	0	0	1
228	1	0	0	0	0	0	2	0	0	0	0	1	2	1	1	0	0	1	2	2	0	0	2	0	0	1	2	0	2	2	0	0	0	1	0	2	0	0	1	1	0	2	0	2	1	0	0	0	0
229	1	0	1	1	1	0	2	0	0	0	1	1	1	0	0	1	1	0	2	1	1	0	2	0	0	2	2	0	2	2	0	1	1	1	1	1	1	0	0	0	0	1	0	1	0	1	0	1	2
230	1	0	0	0	0	0	0	0	1	0	1	1	2	1	1	0	0	0	1	2	0	0	2	0	0	1	2	0	2	1	0	1	2	0	0	2	2	0	1	1	0	1	0	1	1	0	0	0	1
231	1	0	0	1	0	0	2	1	0	0	1	0	1	1	1	0	1	1	2	2	0	0	1	1	1	0	1	0	2	1	0	0	2	1	1	2	1	1	1	1	1	0	0	2	1	0	0	0	0
232	0	1	0	0	0	0	2	1	0	0	0	0	1	1	1	0	1	0	2	2	0	0	2	0	0	1	1	0	2	1	0	0	2	1	0	1	2	0	2	2	0	0	1	1	1	1	1	0	0
233	1	0	1	0	1	1	1	0	1	0	1	1	2	2	2	0	0	0	0	0	1	0	2	0	0	1	2	0	2	2	0	1	2	0	0	1	1	0	1	0	1	0	0	2	0	2	0	0	1
234	0	0	0	0	0	1	2	0	0	0	2	1	1	1	1	0	1	1	2	2	0	0	1	0	0	2	1	0	2	2	0	1	2	1	0	2	1	0	0	0	0	1	0	2	1	0	0	0	0
235	0	0	0	1	0	0	1	0	0	0	0	0	0	0	0	0	1	0	2	1	1	0	0	1	1	1	2	1	2	1	2	0	0	0	0	2	2	0	0	0	0	0	0	2	0	0	0	0	0
236	1	0	0	1	0	1	2	1	0	0	0	0	0	0	0	0	0	0	0	0	1	0	2	0	0	2	1	0	1	1	1	0	0	0	1	2	1	0	2	2	1	0	0	2	0	1	0	1	0
237	1	0	0	0	0	2	2	0	0	0	0	0	0	0	0	0	0	0	2	1	1	0	1	1	1	1	1	2	2	2	0	1	1	0	0	2	1	0	0	0	0	0	0	2	0	1	0	0	1
238	0	0	0	0	0	1	2	0	0	0	0	0	0	0	0	0	1	1	2	2	0	0	2	0	0	1	2	0	2	2	1	1	2	0	0	2	1	0	0	0	0	0	0	2	0	1	0	0	1
239	1	0	0	0	0	0	2	0	0	0	1	0	0	0	0	0	1	1	0	0	1	0	2	0	0	1	1	0	2	1	0	1	2	2	0	2	2	0	0	0	0	0	1	2	0	0	0	0	1
240	1	0	0	0	0	0	2	0	0	0	2	0	1	1	1	0	1	0	1	1	1	0	2	0	0	1	2	1	2	2	0	2	2	0	0	1	2	0	0	0	0	0	2	2	1	1	0	0	1
241	1	0	0	1	0	0	2	0	1	0	0	0	1	0	0	0	2	2	1	1	1	0	2	0	0	1	1	0	1	1	0	0	0	0	1	2	2	0	0	0	0	0	0	1	0	0	0	0	2
242	0	0	0	0	0	0	2	0	0	0	1	1	1	0	0	1	0	0	1	1	1	0	1	0	0	2	2	0	2	2	1	0	2	0	0	1	1	0	0	0	0	0	1	2	1	1	0	0	0
243	0	0	1	0	1	2	0	0	2	0	0	0	0	0	0	0	1	2	1	1	1	0	1	1	1	0	2	0	2	2	0	2	2	0	0	1	2	0	0	0	0	0	0	2	0	1	0	0	1
244	1	0	0	1	0	0	2	0	0	0	2	0	1	1	1	0	1	1	0	0	1	0	2	0	0	1	1	0	2	0	0	1	2	0	1	2	2	1	0	0	0	0	1	2	1	1	0	0	2
245	1	0	0	0	0	0	2	0	0	0	0	0	0	0	0	0	0	0	2	2	0	0	2	0	0	1	2	0	2	2	1	1	1	1	1	2	2	0	0	0	0	0	1	1	1	0	0	0	2
246	0	0	0	1	0	0	1	1	1	0	0	1	1	0	0	1	0	0	1	1	1	0	2	0	0	1	2	1	1	0	2	0	1	1	0	1	2	0	2	2	0	0	1	2	1	1	0	0	1
247	1	0	0	1	0	0	2	0	0	0	2	0	1	1	1	0	2	1	2	2	0	0	2	0	0	1	2	0	2	2	0	1	2	1	1	2	2	0	0	0	0	0	0	2	1	0	0	1	1
248	0	0	1	0	0	0	1	0	1	0	0	0	1	0	0	0	1	1	1	1	0	1	2	0	0	1	2	1	2	1	1	0	1	0	0	1	1	0	1	1	0	0	0	0	0	1	0	0	0
249	1	0	0	1	0	0	0	0	1	0	1	0	0	0	0	0	1	0	1	1	0	1	2	0	0	2	1	0	1	1	1	1	2	0	0	2	2	0	0	0	0	0	0	2	1	0	0	0	1
250	1	1	0	0	0	0	0	0	2	0	0	0	0	0	0	0	0	0	1	1	0	0	1	1	1	1	2	0	2	2	0	1	1	0	0	2	2	1	0	0	0	0	0	2	0	1	0	0	1
251	0	0	0	0	0	0	1	1	0	0	0	1	2	0	0	1	2	0	2	2	0	0	2	0	0	2	1	0	2	1	1	0	2	0	0	2	2	0	0	0	0	0	0	1	0	0	0	0	2
252	1	0	0	0	0	0	2	0	0	0	1	0	0	0	0	0	0	1	1	1	0	0	2	0	0	1	2	0	2	2	0	2	1	0	0	2	1	0	2	2	0	0	1	1	0	1	0	0	1
253	1	0	0	0	0	1	1	0	1	0	0	1	2	1	1	0	2	2	0	0	2	0	2	0	0	1	1	0	2	0	0	1	1	0	0	2	2	0	2	2	1	0	1	2	2	0	0	0	0
254	1	0	0	0	0	1	0	0	2	0	0	0	0	0	0	0	2	1	1	1	0	0	2	0	0	0	1	2	2	1	1	0	1	1	0	2	2	0	0	0	0	0	0	2	0	0	0	0	1
255	0	1	1	1	0	0	1	0	1	1	0	0	0	0	0	0	1	1	1	1	1	1	1	0	0	1	1	0	2	0	1	1	2	0	0	2	2	0	0	0	0	0	1	1	1	1	0	1	2
256	0	0	0	1	0	1	1	0	1	0	1	0	1	1	1	0	2	1	1	2	0	0	2	0	0	0	1	1	2	1	0	1	1	1	2	2	1	1	1	1	0	1	1	2	0	1	0	0	2
257	1	0	0	0	0	1	2	1	0	0	1	0	0	0	0	0	1	1	1	1	1	0	2	0	0	1	1	0	2	2	1	1	1	1	1	1	1	0	1	1	0	0	1	2	1	1	0	0	1
258	1	0	0	1	0	0	1	0	1	1	0	1	1	0	0	0	2	0	2	2	0	0	2	0	0	2	1	0	2	1	1	0	2	0	0	1	2	0	1	1	0	1	0	2	0	1	0	0	0
259	1	0	0	1	0	1	1	0	1	0	0	0	0	0	0	0	1	1	1	1	0	0	1	1	1	1	1	0	2	2	1	0	0	1	1	1	2	0	1	1	0	0	0	0	0	0	0	0	0
260	0	0	0	1	0	0	1	1	1	0	0	0	0	0	0	0	1	1	1	1	1	0	2	1	1	1	2	0	2	2	1	1	1	0	0	2	1	1	0	0	0	0	1	2	1	0	0	0	1
261	0	0	0	0	0	0	2	0	1	0	1	0	0	0	0	0	0	0	0	0	1	0	2	0	0	1	2	0	2	2	1	0	2	2	1	1	2	0	1	1	0	0	1	1	0	1	0	0	2
262	0	0	0	1	0	0	2	0	1	0	1	0	0	0	0	0	2	1	2	2	1	0	2	0	0	2	2	0	2	1	1	1	1	0	0	1	1	0	2	1	1	1	0	2	0	0	0	0	2
263	0	0	0	0	0	1	1	1	1	0	0	0	0	0	0	0	2	0	2	2	0	1	1	0	0	1	1	0	2	1	0	0	0	0	0	2	1	0	1	0	1	0	2	2	1	1	0	0	0
264	1	0	0	1	0	0	2	1	0	0	1	2	2	0	0	1	2	1	2	2	0	0	2	0	0	2	0	0	1	0	1	0	1	1	0	2	1	0	0	0	1	2	0	2	0	0	1	0	0
265	0	0	0	1	0	0	1	0	0	1	1	1	1	0	0	0	1	1	1	1	0	0	2	0	0	0	1	1	1	1	2	0	1	1	1	2	1	0	2	2	0	0	0	2	0	0	0	0	0
266	0	0	0	0	0	1	0	0	1	0	0	0	0	0	0	1	2	0	1	1	0	1	0	1	1	1	1	0	2	1	1	1	2	0	0	2	2	0	1	1	0	0	0	1	0	0	0	0	0
267	1	0	0	1	0	0	2	0	0	0	0	0	1	1	1	0	1	0	0	0	1	1	1	0	0	1	2	0	2	0	1	1	1	2	1	2	1	1	0	0	0	0	0	0	0	0	0	1	0
268	1	0	0	0	0	0	0	0	2	0	0	0	0	0	0	0	1	1	2	2	0	0	2	0	0	1	2	0	2	2	1	0	2	0	0	2	1	0	1	1	0	0	0	0	2	2	1	0	0
269	0	0	0	2	0	0	0	0	2	0	0	0	0	0	0	0	0	0	1	1	0	0	2	0	0	0	1	0	2	2	0	0	0	1	0	2	2	1	0	0	0	0	0	0	2	2	0	0	1
270	0	0	0	0	0	1	1	0	1	0	1	1	2	1	1	1	0	0	0	0	1	0	1	0	0	2	2	0	2	2	0	1	1	1	0	1	1	0	2	2	0	0	0	0	0	1	0	0	1
271	1	0	0	0	0	1	2	1	0	0	1	0	0	0	0	0	1	0	1	1	0	0	1	0	0	1	1	0	2	1	1	1	2	1	0	1	1	1	0	0	0	0	1	2	1	0	0	0	1
272	0	0	0	0	0	0	2	0	0	0	1	0	1	1	1	0	0	0	1	1	1	1	1	0	0	1	1	0	2	0	0	2	2	0	0	1	2	0	2	2	0	0	1	1	0	0	0	0	1
273	1	0	0	1	0	0	0	0	2	0	0	1	2	1	1	0	2	1	1	1	0	0	2	0	0	2	0	1	1	0	1	0	2	1	0	2	0	0	2	2	1	1	0	1	1	0	0	0	0
274	0	1	1	0	1	0	2	0	0	0	0	0	0	0	0	0	2	0	2	2	0	0	1	1	1	1	1	0	1	1	0	2	1	0	0	2	1	0	2	2	0	1	0	2	2	1	0	0	1
275	0	0	1	1	0	0	2	1	0	0	0	1	2	1	1	1	2	1	1	1	0	0	2	0	0	1	1	1	2	1	0	0	2	2	1	2	1	0	0	0	0	0	0	1	0	0	0	0	0
276	1	1	0	0	0	0	2	1	0	0	1	0	1	0	0	0	2	1	2	2	0	0	2	1	1	1	2	0	2	0	1	0	1	0	0	2	1	0	2	2	0	0	0	2	0	1	0	0	2
277	0	0	0	0	0	0	1	0	1	0	0	0	0	0	0	0	1	1	1	0	0	0	1	0	0	0	0	0	2	1	0	1	1	0	0	2	1	0	1	0	1	0	0	1	0	0	0	0	1
278	0	1	0	0	0	1	2	0	0	0	0	0	0	0	0	0	1	1	1	2	0	0	2	0	0	0	1	0	2	0	0	1	1	1	0	0	1	1	0	0	0	0	0	1	0	1	0	0	1
279	0	0	0	1	0	1	1	1	1	1	0	0	0	0	0	0	1	1	1	1	0	0	2	0	0	0	2	0	2	1	1	0	1	1	0	2	0	0	1	1	0	1	0	1	1	1	0	0	1
280	1	0	0	0	0	0	2	1	0	0	0	1	1	0	0	1	2	2	1	1	1	0	2	0	0	0	0	2	1	0	2	0	2	0	0	2	2	1	0	0	0	0	0	1	0	0	0	0	1
281	0	0	0	0	0	0	2	0	1	0	0	1	1	1	1	0	1	1	0	0	1	0	2	0	0	1	2	0	2	1	1	1	2	0	0	2	1	0	1	1	0	0	0	2	0	1	0	0	1
282	0	0	0	0	0	0	0	0	1	0	2	0	1	1	1	0	2	0	2	1	1	0	2	0	0	0	1	0	2	1	0	0	2	2	2	2	1	1	1	1	0	0	1	1	0	1	0	0	1
283	1	0	0	0	0	1	2	0	0	1	2	0	1	1	1	0	0	0	1	1	0	0	2	0	0	2	2	0	2	1	2	0	1	1	1	2	1	1	1	1	1	0	0	1	0	0	0	0	0
284	0	0	0	1	0	0	1	0	0	0	0	0	1	1	1	0	1	0	0	0	1	0	2	0	0	1	2	1	2	2	0	0	1	0	0	1	2	0	0	0	0	0	0	2	0	0	0	0	1
285	1	0	0	0	0	1	2	1	0	0	0	1	1	0	0	1	2	0	2	2	0	0	2	0	0	1	2	0	2	2	1	0	1	0	0	1	2	0	0	0	0	0	0	0	0	0	0	0	1
286	0	0	0	0	0	0	2	1	0	0	0	0	0	0	0	0	0	0	1	1	1	0	2	0	0	0	1	1	2	0	1	1	2	0	0	1	2	0	1	1	0	0	1	2	1	0	0	0	1
287	0	0	1	1	0	0	2	0	2	0	0	1	1	1	1	0	1	1	0	1	1	1	1	0	0	0	2	1	2	1	1	0	0	0	0	1	1	0	0	0	0	0	0	0	1	1	0	0	1
288	1	0	1	0	0	1	1	0	1	0	1	1	1	0	0	1	2	1	1	1	1	0	2	0	0	1	1	0	2	1	0	0	0	0	0	2	1	1	1	0	2	0	0	1	0	0	0	0	0
289	1	0	0	0	0	0	2	1	0	0	1	0	1	1	1	0	2	2	1	1	1	1	1	0	0	0	1	0	2	1	0	1	2	1	0	2	1	0	0	0	0	0	1	2	1	0	0	0	0
290	0	1	0	0	0	1	1	0	0	0	0	0	0	0	0	0	0	0	1	0	1	1	2	0	0	0	2	1	2	1	1	1	1	1	1	1	1	0	1	1	0	0	1	2	1	0	0	0	0
291	0	0	0	0	0	0	0	0	1	0	0	0	1	0	0	0	1	1	1	2	0	0	2	0	0	1	2	0	2	2	0	0	2	0	0	2	2	0	1	1	0	0	0	2	0	1	0	0	1
292	0	0	0	0	0	0	0	0	1	0	0	1	1	1	1	0	0	0	0	0	0	0	1	0	0	1	2	0	2	2	0	1	1	1	1	2	1	0	1	1	0	0	0	2	1	0	0	0	0
293	0	0	0	0	0	0	2	1	0	0	1	0	1	1	1	0	1	0	1	0	1	0	1	0	0	0	2	0	2	2	1	2	1	0	0	2	0	0	1	1	0	0	0	1	0	1	0	0	0
294	0	0	0	1	0	1	1	1	1	0	0	0	0	0	0	0	2	1	2	2	0	0	2	0	0	0	1	0	1	1	1	2	2	0	0	2	2	0	1	1	0	0	1	1	0	1	0	0	0
295	0	0	0	0	0	0	2	0	1	0	0	0	0	0	0	0	0	0	1	0	1	0	2	0	0	1	0	0	2	0	0	1	1	0	0	2	0	0	1	1	0	0	1	1	1	1	0	0	0
296	0	0	0	0	0	0	1	0	2	0	0	0	1	0	0	0	2	1	2	2	1	0	2	0	0	0	2	0	2	1	1	1	1	0	0	2	1	0	1	1	0	0	0	2	0	1	0	0	1
297	1	1	1	1	1	0	0	0	2	0	0	0	1	1	1	0	2	0	2	2	0	0	2	0	0	1	1	0	2	1	1	1	2	0	1	2	2	0	1	1	0	0	0	2	0	0	0	0	1
298	1	0	0	0	0	0	1	1	0	0	0	0	0	0	0	0	1	1	2	2	0	0	2	0	0	2	1	1	2	1	0	1	1	1	0	1	1	1	0	0	0	0	2	2	1	1	0	0	1
299	1	0	1	0	1	0	2	1	0	0	1	0	1	1	1	0	2	1	1	1	0	0	2	0	0	1	1	2	2	1	2	0	1	0	0	1	1	0	0	0	0	0	1	2	1	1	0	0	0
300	0	0	0	0	0	0	1	0	1	0	0	0	2	1	1	0	0	1	0	1	1	0	2	0	0	1	2	0	2	1	2	0	0	0	0	1	2	0	0	0	0	0	1	1	1	0	0	0	1
301	1	0	0	0	0	0	1	0	1	1	1	1	2	1	2	0	1	1	2	2	0	0	2	0	0	1	2	0	2	2	0	1	2	2	0	1	1	1	0	0	0	0	0	2	1	1	0	0	0
302	1	0	0	1	0	0	2	1	0	0	0	1	1	2	2	0	1	1	1	1	0	0	1	0	0	2	1	0	2	1	1	0	0	0	1	2	0	0	1	1	0	1	0	1	1	0	0	0	2
303	0	0	0	1	0	0	2	0	0	0	0	0	0	0	0	0	0	0	2	2	0	0	1	1	1	1	2	0	2	2	1	1	2	0	0	1	1	0	0	0	0	0	0	2	0	1	0	0	0
304	1	0	1	0	1	1	2	0	0	0	2	1	2	1	1	0	1	1	0	0	0	0	2	0	0	1	1	0	2	0	0	1	2	0	0	1	0	0	1	1	0	0	0	0	1	1	0	0	2
305	0	0	0	1	0	0	1	0	1	0	0	1	2	1	1	0	2	2	2	2	0	1	1	0	0	0	2	0	2	2	0	0	1	0	0	1	1	0	0	0	0	0	0	2	0	1	0	0	2
306	1	0	0	0	0	0	1	1	1	0	0	0	0	0	0	0	1	0	1	1	0	0	1	0	0	0	0	1	1	0	1	1	2	0	1	1	1	0	1	1	0	0	1	2	1	0	0	1	1
307	0	1	1	1	1	0	2	1	0	0	1	0	1	1	2	0	2	1	1	1	0	0	2	0	0	1	1	1	1	1	1	0	2	2	2	2	2	0	1	1	0	1	1	2	1	0	0	0	1
308	0	0	0	1	0	0	2	0	1	0	1	0	1	1	1	0	0	0	0	1	1	0	0	0	0	0	1	1	2	1	0	0	1	1	0	2	1	1	1	1	0	1	0	1	0	2	0	1	1
309	1	0	0	0	0	0	2	0	0	0	1	0	0	0	0	0	2	1	0	0	1	0	2	0	0	2	1	0	2	1	0	0	1	0	0	1	0	0	1	1	0	0	1	2	1	1	0	0	0
310	1	0	0	0	0	1	2	0	1	0	1	1	1	0	0	1	1	1	0	0	0	0	1	0	0	1	1	0	2	1	1	0	1	1	1	2	1	0	1	0	1	0	0	1	0	0	0	1	0
311	0	0	1	0	1	1	1	0	0	0	1	0	1	1	1	0	1	1	1	1	0	0	1	1	1	2	1	2	1	1	1	1	2	0	0	1	1	0	0	0	0	0	0	1	1	0	0	0	1
312	0	0	0	0	0	0	0	0	2	0	0	1	1	1	1	0	0	0	0	0	0	0	2	0	0	0	2	1	2	0	1	1	1	0	0	2	0	1	1	1	0	0	0	2	0	0	0	0	0
313	0	0	0	0	0	1	0	0	2	0	0	0	0	0	0	0	1	1	1	1	0	1	2	0	0	2	1	0	2	1	1	0	0	0	0	2	2	1	0	0	1	0	0	0	0	0	1	0	0
314	1	0	0	1	0	0	1	0	1	0	0	1	1	1	1	0	0	1	2	2	0	0	1	1	1	1	0	0	2	1	0	2	1	0	0	2	1	1	0	0	0	0	0	1	0	1	0	0	2
315	0	0	0	0	0	0	2	1	0	0	0	1	1	0	0	1	2	2	1	1	0	0	2	0	0	1	2	0	2	1	2	1	2	0	0	1	1	0	2	1	1	1	0	1	1	1	0	0	1
316	0	0	0	0	0	0	0	0	2	0	0	0	0	0	0	0	0	1	0	1	1	0	2	0	0	1	2	1	2	1	2	0	2	0	0	1	1	1	0	0	0	0	0	2	0	1	0	0	0
317	0	0	0	0	0	0	1	0	1	0	0	0	0	0	0	0	2	2	1	1	1	0	0	0	0	0	1	0	1	1	0	1	1	0	0	2	1	0	0	0	0	0	0	1	0	1	0	1	1
318	0	0	1	1	0	0	0	0	0	0	0	0	0	0	0	0	0	0	0	0	1	0	2	0	0	0	2	2	2	1	1	0	0	0	1	2	2	0	0	0	0	0	1	2	1	1	0	0	1
319	1	0	1	1	1	0	1	1	1	0	0	0	0	0	0	0	0	0	0	0	0	0	2	0	0	0	2	1	2	2	1	1	2	0	1	1	1	1	0	0	0	0	0	2	1	0	0	0	1
320	0	0	0	0	0	0	2	0	1	0	0	0	1	0	0	0	0	0	1	1	0	0	2	0	0	1	2	2	2	1	1	0	1	2	1	1	1	0	0	0	0	0	0	1	0	0	0	1	1
321	0	0	0	1	0	0	1	1	1	0	0	0	1	1	1	0	0	0	1	1	0	0	2	0	0	0	0	0	2	1	0	0	1	1	1	1	2	0	0	0	0	0	0	1	0	1	0	0	1
322	0	0	0	1	0	1	1	0	0	0	1	0	0	0	0	0	2	1	0	0	1	1	0	1	1	1	2	0	2	2	0	0	1	0	0	2	2	0	2	2	0	0	1	2	1	0	0	0	2
323	1	1	0	0	0	0	1	0	1	0	0	0	0	0	0	0	0	0	1	1	1	0	1	0	0	1	2	1	2	2	1	1	2	0	1	2	2	0	2	2	0	0	0	1	0	1	0	0	1
324	0	0	0	0	0	0	1	1	1	0	1	0	1	1	1	0	0	0	1	1	1	1	1	0	0	0	2	0	2	2	0	0	0	0	0	1	1	0	1	1	0	0	0	2	0	1	0	0	2
325	1	0	0	0	0	1	1	0	1	0	1	1	2	1	1	0	1	1	1	0	0	0	1	1	1	2	2	2	2	2	0	1	1	1	2	2	2	0	0	0	0	0	1	2	2	2	1	0	0
326	1	0	0	0	0	0	0	0	1	0	0	1	2	1	2	0	0	0	2	2	0	0	1	1	1	1	2	1	2	1	2	0	2	0	0	2	1	1	0	0	0	0	0	2	0	2	0	0	0
327	1	0	0	1	0	0	2	1	0	0	0	1	2	2	2	0	1	1	1	1	0	0	1	0	0	0	2	1	2	2	1	0	0	1	1	1	2	0	1	1	0	0	1	1	1	0	0	0	1
328	0	0	0	0	0	0	1	0	0	0	1	1	0	0	0	0	1	1	1	1	0	0	1	1	1	0	2	1	2	1	2	1	2	0	0	2	1	0	0	0	0	1	0	1	1	1	0	0	0
329	0	0	0	2	0	0	2	1	0	1	1	1	1	0	0	1	1	0	1	1	0	0	1	0	0	1	1	2	2	2	0	1	1	1	0	2	2	0	2	2	0	0	0	1	0	0	0	0	1
330	0	0	0	0	0	0	1	0	1	0	0	1	2	1	1	1	1	0	1	1	1	0	1	1	1	0	1	1	2	1	1	0	1	0	0	1	1	0	0	0	1	0	1	1	1	1	0	0	1
331	0	0	0	1	0	0	0	0	1	0	0	0	1	1	1	0	1	1	1	1	0	0	2	0	0	0	2	1	2	2	0	1	1	0	0	1	1	0	0	0	0	0	0	1	0	0	0	0	2
332	0	0	0	0	0	0	2	0	0	0	2	0	0	0	0	0	2	1	1	1	1	0	1	1	1	1	1	1	1	1	1	0	2	2	1	2	2	0	0	0	0	0	0	2	0	0	0	0	0
333	1	0	1	0	1	2	2	0	0	0	0	0	1	1	1	0	1	0	1	1	1	0	2	0	0	1	2	0	2	2	1	1	1	0	0	2	2	0	1	1	0	1	0	2	1	0	0	0	1
334	0	0	0	1	0	0	0	0	1	0	0	1	1	0	1	0	1	0	2	1	1	0	1	1	1	1	2	0	2	1	2	0	2	1	1	2	1	1	0	0	0	0	0	1	0	1	0	1	0
335	1	0	0	1	0	0	1	1	1	0	0	0	1	1	1	0	2	1	1	1	0	0	2	0	0	0	1	1	1	1	1	1	1	0	0	2	1	1	1	1	1	0	2	2	1	1	0	0	0
336	0	0	1	0	1	0	1	0	2	0	0	0	1	1	1	0	1	0	2	1	1	0	2	0	0	1	0	0	1	0	1	0	1	0	0	1	2	0	0	0	0	1	0	1	1	1	0	0	1
337	1	0	0	0	0	0	1	0	1	0	0	1	1	0	0	1	2	1	2	2	0	0	2	0	0	1	0	1	1	0	2	2	2	0	0	1	1	0	1	1	0	0	1	1	1	1	0	0	0
338	1	1	1	1	0	0	2	1	0	0	0	1	1	0	0	0	2	2	0	0	0	0	2	0	0	0	1	0	2	1	0	2	2	0	0	1	2	0	0	0	0	0	0	0	0	0	0	1	2
339	0	0	1	1	0	0	2	0	1	0	1	0	1	1	1	0	0	0	2	2	0	1	1	0	0	1	1	0	2	1	0	1	2	1	1	2	2	0	0	0	0	0	0	1	0	1	0	0	1
340	0	0	0	1	0	0	1	0	1	0	0	0	1	1	1	0	0	0	1	1	1	0	2	0	0	1	1	1	2	1	1	0	2	1	0	1	1	0	0	0	0	0	0	1	0	0	0	0	1
341	0	0	0	0	0	1	2	0	0	0	1	1	2	1	1	0	1	0	1	1	1	0	1	0	0	2	2	0	2	2	0	0	2	2	1	2	1	0	1	0	1	1	0	2	2	1	0	1	1
342	1	0	0	0	0	0	2	1	0	0	0	0	0	0	0	0	0	1	0	1	1	0	1	0	0	1	2	1	2	2	1	0	2	0	0	1	2	0	1	1	0	0	1	2	0	0	0	0	1
343	1	0	0	0	0	0	0	0	2	0	0	0	1	0	0	0	1	1	1	0	1	0	1	1	1	2	2	1	1	0	2	1	1	0	1	1	1	1	0	0	0	0	0	1	0	1	0	1	1
344	1	0	1	1	0	0	2	0	0	0	0	0	1	0	0	0	1	0	2	1	1	1	2	0	0	2	2	2	2	2	0	0	1	1	0	2	2	1	0	0	1	0	0	2	0	1	0	0	1
345	0	0	0	0	0	0	2	1	0	0	0	2	2	1	2	0	2	2	1	1	0	0	2	0	0	0	2	1	2	2	1	2	1	0	0	0	0	0	2	1	1	0	1	1	0	1	0	0	1
346	1	0	0	1	0	1	2	0	0	0	1	0	0	0	0	0	1	1	1	1	1	0	1	1	1	1	1	0	2	0	0	1	2	0	0	1	1	0	0	0	0	1	0	1	1	1	0	0	1
347	1	0	0	1	0	0	2	0	0	0	1	2	2	2	2	0	0	0	0	0	0	0	1	0	0	1	1	1	2	1	0	0	2	0	0	2	2	1	0	0	0	0	0	1	1	0	0	0	2
348	0	0	0	0	0	0	1	0	1	0	0	0	1	1	1	0	0	0	2	1	1	0	2	0	0	2	1	1	2	1	0	2	1	0	0	0	2	0	1	1	0	0	1	2	0	1	0	0	2
349	0	0	0	0	0	0	2	1	0	0	1	2	2	1	2	0	2	0	2	1	1	0	1	0	0	2	2	0	2	2	0	0	1	0	0	1	1	1	0	0	0	1	0	2	1	0	0	0	1
350	0	0	0	1	0	0	0	0	2	0	0	0	1	0	0	0	1	1	2	0	1	0	2	0	0	0	1	0	2	0	0	0	0	0	0	2	2	0	1	1	0	0	0	2	0	0	0	0	1
351	0	0	0	0	0	0	2	0	1	0	1	1	1	2	2	0	2	0	2	2	0	0	2	0	0	0	1	0	2	0	0	1	2	2	0	2	1	0	0	0	0	0	1	2	1	0	0	0	0
352	1	0	0	0	0	1	1	0	1	0	1	1	1	0	0	1	1	1	1	1	0	0	2	0	0	0	0	0	2	1	0	1	2	0	0	1	1	0	2	2	0	2	0	2	0	0	0	0	2
353	0	1	0	0	0	0	1	0	1	0	0	2	2	1	2	0	0	0	1	1	1	0	2	0	0	2	2	2	2	1	1	0	0	0	0	2	1	1	0	0	0	0	0	2	0	1	0	0	0
354	0	0	0	1	0	0	1	0	0	0	2	0	0	0	0	0	1	1	0	1	1	0	2	0	0	1	2	0	2	1	1	0	2	0	0	2	2	0	1	1	0	0	1	2	1	0	0	1	1
355	0	0	1	0	1	1	1	0	1	0	0	2	2	0	0	1	2	2	1	1	1	0	1	0	0	2	0	0	1	1	1	1	1	0	0	1	2	0	0	0	0	0	1	1	0	0	0	0	0
356	0	0	0	0	0	0	2	0	2	0	0	0	0	0	0	0	0	0	0	0	0	0	2	0	0	0	2	0	2	2	1	1	1	0	0	2	0	1	0	0	0	1	0	1	1	1	0	0	1
357	1	0	0	0	0	0	1	0	0	0	1	1	1	0	0	1	1	1	1	1	0	2	0	0	0	1	1	1	2	0	1	0	0	1	1	2	2	0	2	2	1	2	0	2	0	0	0	0	1
358	0	0	0	0	0	0	1	2	0	0	0	0	0	0	0	0	0	0	2	1	1	0	2	0	0	0	2	0	1	1	2	0	2	1	0	1	0	0	1	1	0	0	0	2	0	2	0	1	1
359	1	0	0	1	0	0	2	0	0	0	1	2	2	0	0	1	1	0	2	2	0	0	2	0	0	0	2	0	2	2	1	0	2	2	2	2	1	0	0	0	1	0	0	2	0	2	0	0	0
360	1	0	0	1	0	0	2	0	0	1	1	1	2	2	2	0	0	0	0	0	1	0	2	0	0	1	0	1	1	1	1	1	1	2	1	2	1	0	0	0	0	0	1	1	1	0	0	0	1
361	0	0	0	1	0	0	2	0	0	0	1	0	1	0	0	0	1	1	2	0	1	0	2	0	0	1	2	0	2	2	0	2	2	0	1	2	1	0	0	0	0	0	0	2	0	0	0	1	1
362	1	0	0	0	0	1	2	1	0	0	0	0	1	1	1	0	1	0	0	0	1	0	1	0	0	0	2	1	2	0	1	2	1	0	1	2	2	1	0	0	1	0	0	0	1	0	0	0	1
363	1	0	0	0	0	0	0	0	2	0	0	0	1	2	1	0	1	1	1	0	1	0	2	0	0	1	2	1	2	2	1	1	1	0	0	1	2	0	1	1	0	0	0	1	1	0	0	0	0
364	1	0	0	1	0	0	1	0	2	0	0	0	1	1	1	0	1	0	1	1	1	1	1	0	0	1	2	0	2	2	1	1	1	0	1	1	2	0	0	0	0	0	2	2	0	1	0	0	1
365	1	0	0	0	0	0	1	0	0	0	1	0	0	0	0	0	2	0	2	2	0	0	1	0	0	2	1	0	2	1	0	1	1	0	0	1	1	0	0	0	0	0	0	1	1	1	0	0	1
366	0	0	0	0	0	0	1	0	1	0	1	0	1	0	0	0	1	1	2	0	1	0	2	0	0	1	1	0	2	1	0	1	1	0	0	1	1	0	0	0	0	0	0	2	0	1	0	0	0
367	1	0	0	0	0	0	2	0	0	0	2	0	1	0	0	0	1	1	2	2	0	1	1	0	0	0	1	1	2	1	1	1	0	0	0	2	1	0	1	1	0	0	0	1	0	0	0	0	0
368	0	0	0	0	0	0	1	0	0	0	1	1	1	0	0	1	0	1	2	2	0	0	1	1	1	1	2	0	2	2	0	1	2	0	0	1	1	0	1	1	0	0	1	2	1	0	0	0	1
369	0	0	0	0	0	1	1	0	0	0	2	0	0	0	0	0	1	1	1	1	1	0	1	0	0	2	0	0	2	0	0	0	0	0	1	2	1	1	0	0	0	0	0	1	0	0	0	0	0
370	0	0	0	0	0	1	1	1	1	0	0	0	1	1	1	0	1	0	1	1	1	0	2	0	0	1	1	0	1	1	2	1	2	0	1	1	2	0	2	2	0	0	0	2	0	1	0	0	1
371	1	0	0	1	0	1	1	0	1	0	0	2	2	1	1	0	2	2	2	2	0	0	2	0	0	0	2	1	1	1	1	1	2	0	0	2	1	0	1	1	0	0	0	2	0	1	0	1	1
372	0	0	0	0	0	0	1	1	1	0	0	0	2	1	1	0	1	1	2	2	0	0	2	0	0	2	1	0	2	0	0	1	2	0	0	1	2	0	0	0	0	0	0	1	0	0	0	0	0
373	1	0	0	0	0	0	0	0	1	0	1	0	0	0	0	0	2	1	1	1	0	0	2	0	0	1	2	0	2	1	1	1	1	1	0	2	0	0	1	1	0	0	0	1	1	2	0	0	1
374	0	0	0	0	0	1	1	0	1	0	0	1	1	0	0	1	0	0	2	1	1	0	2	0	0	1	0	1	2	0	1	1	0	0	0	2	1	0	1	1	0	0	1	2	1	0	0	1	0
375	0	0	0	1	0	0	1	0	1	0	1	1	1	1	1	0	1	1	1	1	0	0	2	0	0	1	2	0	2	2	0	1	2	2	0	1	0	0	1	1	0	0	1	2	2	2	0	0	0
376	0	0	0	1	0	1	0	0	1	0	0	0	0	0	0	0	1	0	2	2	0	0	2	0	0	1	2	0	2	2	1	0	2	0	0	1	1	0	1	1	0	0	0	1	0	0	0	0	1
377	1	0	0	0	0	0	2	0	1	0	0	1	1	0	0	1	0	0	0	0	1	0	1	0	0	1	2	0	2	2	0	0	1	0	0	2	1	0	1	1	0	0	0	0	1	1	0	1	1
378	1	0	0	0	0	0	1	0	1	0	0	0	0	0	0	0	0	0	1	1	1	0	2	0	0	0	2	0	2	2	1	2	2	0	0	1	1	0	0	0	0	0	0	1	0	1	0	0	0
379	1	0	0	1	0	1	1	1	0	0	0	1	2	1	2	0	1	1	2	2	0	0	1	0	0	2	1	0	2	1	0	2	2	0	0	2	2	0	1	1	0	0	1	2	1	0	0	0	1
380	0	0	1	0	0	0	1	1	1	0	0	1	2	2	2	0	1	1	1	1	0	0	2	0	0	0	2	1	1	1	1	1	0	0	0	1	1	0	1	1	0	0	0	1	0	1	0	1	1
381	0	0	0	2	0	1	2	1	0	0	0	0	0	0	0	0	2	1	2	2	1	0	2	0	0	0	1	0	2	2	0	1	1	1	1	2	1	0	0	0	0	0	1	2	1	0	0	0	1
382	0	0	0	1	0	0	1	0	1	0	1	0	0	0	0	0	2	2	2	2	0	0	1	1	1	1	1	0	1	0	1	1	1	1	0	2	1	1	0	0	0	0	0	2	0	0	0	0	0
383	1	0	1	0	1	0	1	0	1	0	1	0	1	0	0	0	0	0	1	1	1	0	2	0	0	1	0	0	1	1	2	0	0	1	1	2	1	0	0	0	0	0	1	1	1	1	0	0	0
384	1	0	0	1	0	0	2	0	0	0	0	0	0	0	0	0	2	1	2	1	1	0	1	1	1	2	2	1	2	2	0	1	2	1	0	2	2	0	0	0	0	0	0	1	0	1	0	0	1
385	0	0	0	0	0	0	1	0	2	0	0	0	0	0	0	0	1	1	1	1	1	1	1	0	0	1	0	1	1	0	1	1	2	0	0	1	2	0	1	1	0	0	1	1	1	1	0	0	0
386	1	0	0	1	0	1	1	1	1	0	0	1	2	0	0	1	0	0	0	1	0	0	2	0	0	1	1	1	1	1	1	1	1	0	0	1	2	0	0	0	0	0	0	1	1	0	0	0	0
387	0	0	0	0	0	0	2	0	0	0	1	0	0	0	0	0	1	1	0	0	0	0	2	0	0	1	1	0	1	1	0	1	2	0	0	0	1	0	0	0	0	0	0	1	0	0	0	0	0
388	1	0	0	1	0	0	1	0	0	1	2	1	2	1	1	0	1	1	0	0	2	0	2	0	0	0	2	0	2	2	0	1	1	1	1	2	1	0	0	0	0	0	0	2	0	1	0	0	0
389	1	0	0	0	0	0	2	0	0	0	0	0	0	0	0	0	2	1	1	2	0	1	2	0	0	1	1	0	1	1	2	0	2	0	0	2	1	0	2	2	1	0	0	1	0	1	0	0	1
390	1	0	0	0	0	1	1	1	1	0	0	0	1	0	0	0	2	1	2	2	0	0	0	1	1	1	1	1	2	1	0	0	0	0	0	1	0	0	2	1	1	0	1	1	1	1	0	0	1
391	0	0	1	0	0	1	1	1	0	0	0	0	0	0	0	0	1	0	1	1	0	0	1	1	1	1	1	0	1	1	2	1	2	0	1	1	1	0	0	0	0	1	0	2	1	0	0	0	0
392	0	0	0	1	0	0	2	1	0	0	1	0	0	0	0	0	1	0	1	1	0	0	2	0	0	0	2	0	2	1	0	0	1	1	0	1	1	0	0	0	0	0	0	1	0	0	0	0	0
393	1	0	0	0	0	1	2	0	1	0	0	1	1	0	0	1	1	0	1	1	0	0	2	0	0	0	2	1	2	2	0	1	1	0	0	2	2	0	1	1	0	0	0	1	0	1	0	0	0
394	1	0	1	1	1	1	2	1	0	0	1	0	0	0	0	0	2	1	1	1	1	0	2	0	0	0	2	1	2	0	1	2	1	0	0	0	2	0	1	1	0	0	0	2	1	2	0	1	1
395	1	0	0	1	0	0	0	0	1	0	0	0	0	0	0	0	1	0	2	1	1	0	2	0	0	1	1	1	2	1	1	0	1	0	0	2	0	1	1	1	0	1	0	2	2	1	0	0	1
396	1	0	0	1	0	0	0	0	1	0	0	0	1	1	1	0	1	0	1	1	0	0	2	0	0	1	2	0	2	1	0	0	0	0	0	2	2	0	0	0	0	0	1	1	1	2	0	0	0
397	1	0	0	1	0	1	0	0	2	0	0	0	1	1	1	0	1	0	1	1	0	0	2	0	0	1	2	0	2	2	1	0	2	0	0	2	1	0	1	0	1	0	0	1	0	1	0	0	0
398	0	0	0	0	0	0	1	1	1	0	0	0	0	0	0	0	1	1	2	2	0	0	0	0	0	1	2	1	1	0	2	1	1	0	0	2	1	0	0	0	0	0	0	1	0	1	0	0	1
399	0	0	1	0	0	0	2	1	0	0	0	1	1	0	0	1	2	1	2	2	0	0	2	0	0	2	1	1	2	1	0	0	1	0	0	2	0	0	1	1	0	1	0	2	0	0	0	0	1
400	0	0	0	0	0	0	2	0	0	0	2	0	2	2	2	0	1	1	1	2	0	0	1	0	0	2	1	0	2	0	0	0	2	1	0	2	0	0	1	1	0	1	0	2	0	1	0	0	0
401	0	0	0	0	0	0	0	0	1	0	0	0	0	0	0	0	1	2	2	2	0	0	2	0	0	0	1	0	2	1	1	0	1	1	0	2	1	1	1	0	2	0	0	2	0	1	0	0	0
402	0	0	0	0	0	1	2	0	0	1	1	0	1	0	0	0	1	0	1	1	0	0	2	0	0	1	2	0	2	1	2	0	1	1	0	2	2	1	0	0	1	0	1	2	1	0	0	0	1
403	0	0	0	0	0	0	0	0	2	0	0	0	0	0	0	0	1	0	1	1	0	0	2	0	0	0	0	1	1	0	1	1	2	0	0	2	2	0	0	0	0	0	0	2	0	0	0	0	2
404	0	0	0	0	0	0	1	0	1	0	0	0	1	0	0	0	1	1	1	1	0	0	2	0	0	2	2	0	2	2	0	0	1	0	0	1	1	0	1	1	0	0	1	2	1	0	0	0	1
405	0	0	0	0	0	0	2	0	0	0	0	1	1	0	0	1	0	0	0	0	1	0	2	0	0	0	1	0	2	0	0	1	0	0	0	2	2	1	0	0	0	0	0	0	2	0	0	0	1
406	1	0	0	0	0	1	2	0	1	0	0	1	1	1	1	0	1	0	2	1	1	0	1	0	0	1	1	0	2	1	2	2	2	0	0	1	2	0	0	0	0	0	0	1	0	0	0	0	1
407	0	0	0	0	0	0	0	0	2	0	0	0	1	1	1	0	2	1	1	1	0	0	2	0	0	0	2	0	1	1	1	1	1	1	2	2	2	0	0	0	0	0	0	1	0	0	0	0	1
408	1	0	0	1	0	0	2	0	0	0	1	0	1	0	0	0	0	0	2	2	0	0	2	0	0	1	2	0	2	1	1	0	0	0	0	2	1	1	0	0	0	1	0	1	1	0	0	0	1
409	1	0	0	1	0	0	1	0	1	0	0	1	2	1	1	1	0	0	1	1	1	0	2	0	0	1	0	2	0	0	2	0	0	1	0	2	2	0	1	1	0	0	0	2	1	1	0	1	2
410	0	0	0	0	0	0	1	0	0	0	1	1	1	2	2	0	0	0	1	1	0	0	2	0	0	2	1	0	2	0	1	1	1	1	2	2	1	0	1	1	0	0	0	1	0	1	0	0	1
411	1	0	0	0	0	1	1	0	1	0	0	0	0	0	0	0	1	1	1	1	1	0	2	0	0	2	1	1	1	1	2	0	0	0	0	2	1	0	0	0	0	0	0	1	0	1	0	0	0
412	0	0	0	0	0	0	2	1	0	0	0	0	1	1	1	0	0	1	2	2	0	0	0	0	0	0	2	0	1	1	1	0	1	0	0	2	0	1	1	1	0	0	0	2	1	0	0	0	1
413	1	0	0	0	0	0	2	0	0	0	0	0	0	0	0	0	1	0	1	1	1	0	0	0	0	0	1	1	1	1	2	0	0	0	0	2	2	0	0	0	0	0	0	0	1	0	0	0	1
414	0	0	0	0	0	1	2	0	1	0	0	0	1	1	1	0	0	0	2	1	1	0	2	0	0	0	1	0	2	0	0	1	2	0	1	1	1	1	1	1	0	0	1	1	1	2	0	0	0
415	0	0	0	0	0	1	1	0	1	0	0	0	0	0	0	0	1	1	1	1	0	0	2	0	0	0	1	0	2	2	0	1	2	0	0	1	2	0	1	1	0	0	0	1	0	1	0	0	0
416	1	0	0	0	0	0	1	0	1	0	0	0	0	0	0	0	1	0	1	1	0	0	2	0	0	2	2	0	2	1	1	0	0	0	1	2	1	0	2	1	1	0	1	1	1	2	0	0	0
417	1	0	0	1	0	0	2	0	0	1	1	1	1	0	0	1	2	1	1	1	0	0	2	0	0	0	1	0	2	1	0	1	2	1	0	2	1	0	0	0	0	0	2	2	1	1	0	0	0
418	1	0	0	0	0	0	0	0	2	0	0	0	0	0	0	0	1	0	0	0	1	0	2	0	0	0	2	0	2	2	0	0	1	1	0	2	1	1	1	1	1	0	0	2	0	1	0	1	2
419	1	0	0	0	0	0	0	0	2	0	0	0	1	1	1	0	1	1	1	1	0	0	2	0	0	1	1	0	1	1	1	0	0	0	0	2	0	0	2	1	1	1	0	2	1	0	0	0	0
420	0	0	0	1	0	0	2	0	0	0	0	0	1	1	1	0	1	1	0	0	0	0	2	0	0	0	1	1	1	1	2	2	1	0	0	1	2	1	0	0	0	0	1	2	0	1	0	0	0
421	1	0	0	1	0	0	2	1	0	0	0	1	2	1	1	0	2	0	2	2	0	0	2	0	0	1	1	0	1	0	1	2	2	1	1	2	2	0	1	1	0	0	0	2	1	0	0	0	0
422	0	0	0	1	0	0	1	0	0	0	1	0	1	1	1	0	2	1	1	1	0	0	2	0	0	0	1	0	2	1	0	1	2	0	0	1	1	0	1	1	0	0	0	2	1	0	0	1	2
423	1	0	1	1	1	0	1	0	1	0	0	0	0	0	0	0	1	0	0	0	1	0	2	0	0	1	2	0	2	2	0	1	2	0	0	2	1	0	2	1	1	1	1	2	1	0	0	0	1
424	0	1	0	0	0	1	2	1	0	0	0	0	0	0	0	0	1	1	0	0	2	0	2	0	0	1	1	0	2	1	0	1	1	1	1	2	1	0	0	0	0	0	1	2	1	2	0	0	1
425	0	0	0	0	0	1	1	1	1	0	1	2	2	0	0	1	1	1	2	2	0	0	1	0	0	0	2	0	2	2	1	0	2	0	0	1	1	0	1	1	0	0	0	1	0	1	0	0	2
426	1	0	0	0	0	0	0	0	2	0	0	0	0	0	0	0	1	1	0	0	0	1	2	0	0	2	2	0	2	2	0	0	0	0	0	1	1	0	1	0	1	0	0	1	0	1	0	0	2
427	0	0	0	0	0	0	2	1	0	0	0	0	0	0	0	0	0	0	1	1	1	0	2	0	0	2	1	1	2	1	1	1	1	1	2	2	1	0	2	2	0	0	0	1	0	0	0	0	2
428	0	0	1	0	1	1	2	0	0	0	1	1	1	1	1	0	1	1	1	1	0	0	0	0	0	0	0	1	2	0	1	1	1	1	1	2	0	0	1	1	0	0	2	2	1	1	1	0	0
429	1	0	1	0	0	1	0	0	1	0	1	1	1	0	0	1	1	0	1	1	0	0	2	0	0	0	2	0	2	2	1	0	2	0	0	1	0	1	1	1	0	1	0	2	2	0	0	0	0
430	0	0	0	0	0	0	2	0	0	0	2	0	1	1	1	0	1	0	1	1	0	0	1	0	0	1	2	1	2	2	0	1	1	0	0	2	2	0	0	0	1	1	0	2	1	0	0	0	1
431	0	0	0	0	0	0	2	0	1	0	0	0	1	1	1	0	2	0	2	2	0	0	2	0	0	1	1	0	2	1	1	0	2	1	1	1	0	0	1	0	1	1	0	1	1	1	0	0	1
432	1	0	0	0	0	0	1	0	0	0	0	0	1	1	1	0	1	1	0	0	2	0	2	0	0	0	2	0	2	2	0	0	1	0	0	2	1	0	1	1	0	0	1	1	0	1	0	0	0
433	1	0	0	1	0	0	1	0	1	0	0	0	0	0	0	0	2	2	2	2	0	0	2	0	0	0	1	0	1	1	1	0	2	1	0	1	1	0	1	1	0	1	0	1	1	0	0	0	0
434	0	0	0	0	0	1	1	0	1	0	0	1	2	1	1	0	1	0	1	1	0	0	1	0	0	2	2	0	2	2	0	1	2	1	1	2	1	0	1	1	0	2	0	2	0	0	0	0	0
435	0	0	0	2	0	0	2	1	0	0	1	0	0	0	0	0	1	0	1	1	0	0	2	0	0	1	0	1	1	1	1	0	0	0	0	2	1	0	1	1	0	0	0	2	0	1	0	0	1
436	0	0	0	1	0	0	0	0	2	0	0	0	0	0	0	0	1	1	1	1	1	1	0	1	1	1	1	0	2	1	0	1	1	0	0	1	1	0	2	2	1	0	0	1	0	1	0	0	1
437	0	0	0	0	0	0	1	0	0	0	1	0	2	1	1	0	1	1	0	0	1	0	2	0	0	1	1	1	2	0	1	0	0	0	1	2	0	0	1	1	0	0	0	0	0	1	0	1	2
438	1	0	1	0	0	0	1	1	1	0	0	0	1	1	1	0	1	1	1	1	0	0	2	0	0	0	1	1	1	1	1	0	1	0	0	1	2	0	0	1	0	0	0	2	0	0	0	0	1
439	1	0	0	1	0	0	1	1	1	0	0	0	1	1	1	0	1	1	2	2	0	0	2	0	0	0	0	1	1	1	1	0	2	2	1	1	0	0	1	1	0	0	0	2	0	0	0	0	0
440	0	0	0	0	0	0	2	0	1	0	0	0	2	1	1	0	1	1	1	1	0	0	2	0	0	2	2	1	2	2	1	1	2	0	0	1	2	0	0	0	0	0	0	1	0	1	0	0	1
441	1	0	0	0	0	1	2	0	0	0	1	0	0	0	0	0	2	1	2	2	0	0	2	0	0	2	1	0	1	1	2	0	2	1	1	2	1	0	0	0	0	0	0	2	0	1	0	1	1
442	1	0	1	2	0	0	1	0	0	1	1	0	1	1	1	0	2	0	0	1	1	0	2	0	0	2	0	2	0	0	2	1	1	0	0	2	1	1	1	1	0	0	1	1	1	0	0	0	1
443	1	0	0	0	0	0	1	1	1	0	0	0	0	0	0	0	2	1	1	1	1	1	2	0	0	1	1	0	2	1	0	1	1	2	1	2	0	0	2	1	1	0	0	2	0	2	0	0	2
444	0	0	0	1	0	0	1	1	1	0	1	2	2	0	0	1	1	1	2	2	0	0	2	0	0	1	0	0	1	0	1	1	2	0	0	2	1	0	0	0	0	0	0	1	0	0	0	0	1
445	0	0	0	0	0	0	2	1	0	0	0	1	1	2	2	0	0	0	1	1	0	0	2	0	0	1	1	0	1	1	1	1	2	2	0	1	2	1	0	0	1	0	0	2	0	1	0	1	0
446	1	0	0	0	0	0	1	0	1	0	0	0	0	0	0	0	1	1	1	1	0	0	2	0	0	1	2	1	2	1	1	0	0	0	0	2	1	0	1	1	0	0	0	1	1	0	0	1	2
447	0	0	0	2	0	0	0	0	1	0	0	0	0	0	0	0	1	1	1	1	1	0	1	1	1	1	1	0	2	1	0	1	1	0	0	1	2	0	0	0	0	0	1	2	0	1	0	0	1
448	0	0	0	0	0	0	2	1	0	0	0	0	1	1	1	0	1	0	2	2	0	0	2	0	0	1	2	0	2	2	0	1	1	1	0	1	2	0	1	1	0	0	0	2	0	2	0	0	1
449	1	0	0	0	0	1	2	1	0	0	1	1	1	0	0	0	0	0	1	1	0	0	2	0	0	0	1	1	2	1	1	1	2	0	1	2	1	0	0	0	0	0	1	2	1	0	1	0	1
450	1	0	0	0	0	0	2	1	0	0	1	0	0	0	0	0	1	1	0	0	2	0	1	1	1	1	1	1	2	1	0	0	0	0	0	2	1	0	2	2	1	1	0	1	1	0	0	1	2
451	1	0	0	1	0	0	2	0	0	1	2	1	1	0	0	1	1	0	1	1	0	0	2	0	0	0	1	0	2	0	1	0	2	0	0	2	1	1	1	1	1	0	0	2	1	1	0	0	2
452	0	0	0	0	0	0	2	1	0	0	1	0	2	2	2	0	1	2	2	2	0	0	2	0	0	2	1	1	1	1	2	1	0	0	0	1	1	0	0	0	0	0	0	2	0	2	0	0	0
453	1	0	0	0	0	0	2	0	0	0	2	1	2	1	1	0	1	1	2	2	0	0	2	0	0	1	2	0	2	2	0	1	1	1	1	2	1	0	0	0	0	2	0	2	0	0	0	0	1
454	0	0	0	0	0	0	0	0	1	0	0	1	1	0	1	0	1	1	1	1	0	0	2	0	0	0	1	0	2	1	0	2	1	0	0	0	1	0	0	0	0	1	0	2	1	0	0	0	0
455	0	0	0	0	0	1	0	0	2	0	0	1	2	1	1	0	2	1	2	2	0	0	2	0	0	0	2	1	2	1	1	2	2	0	0	0	1	1	1	1	1	0	0	2	0	0	0	0	0
456	0	0	0	0	0	0	1	0	1	0	0	1	2	2	2	0	1	1	2	2	0	0	2	0	0	1	2	0	2	1	1	1	0	0	0	1	2	0	0	0	0	0	1	1	1	0	0	0	1
457	0	0	0	0	0	0	0	0	2	0	0	1	2	1	2	0	1	1	1	1	0	0	0	0	0	1	2	0	2	2	1	0	2	2	2	2	0	1	0	0	0	0	0	1	0	1	0	0	1
458	0	1	0	0	0	0	2	1	0	0	1	0	0	0	0	0	2	1	2	2	0	0	0	0	0	0	0	0	2	1	0	0	0	0	0	1	2	0	1	1	0	0	0	2	0	1	0	0	0
459	0	0	0	0	0	0	2	0	0	0	1	1	1	0	0	1	1	0	1	1	0	1	0	1	1	1	1	0	2	2	0	0	2	1	1	1	1	1	0	1	0	0	0	1	0	1	0	0	1
460	1	0	2	0	1	0	1	1	1	0	0	1	1	0	0	1	1	0	1	1	0	0	2	0	0	1	2	1	2	2	1	1	1	0	1	1	1	0	0	0	0	0	0	2	0	0	0	1	2
461	1	0	0	0	0	0	0	0	2	0	0	1	2	1	1	0	2	2	1	1	1	0	1	0	0	1	2	0	1	1	2	1	1	0	0	2	1	0	2	2	0	0	0	2	1	0	0	0	0
462	0	0	0	0	0	0	0	0	0	0	0	1	2	1	1	0	2	0	2	2	0	0	2	0	0	0	2	0	2	2	1	0	2	1	1	1	1	0	2	2	0	0	0	2	1	1	0	0	0
463	1	0	0	1	0	0	1	1	1	0	0	0	0	0	0	1	2	0	1	1	1	0	2	0	0	0	2	0	1	0	1	0	1	1	1	1	2	0	2	2	1	0	1	1	1	1	0	0	1
464	1	0	0	0	0	0	2	1	0	0	0	0	0	0	0	0	1	0	1	1	0	0	2	0	0	2	2	0	2	2	2	0	2	1	1	2	2	0	1	1	0	0	0	2	0	2	0	0	2
465	0	0	0	1	0	0	2	1	0	0	1	0	1	0	0	0	0	0	2	2	0	0	2	0	0	1	2	1	2	2	0	0	1	0	0	1	1	1	0	0	0	0	0	2	0	1	0	0	0
466	1	1	0	0	0	1	1	0	0	0	1	1	1	0	0	0	2	1	1	1	0	0	1	0	0	1	2	1	2	1	2	2	1	0	0	2	1	0	1	1	0	0	0	1	0	1	0	0	1
467	0	0	1	1	0	0	2	1	0	0	1	0	0	0	0	0	2	1	2	2	1	0	1	1	1	2	0	0	2	1	0	0	2	1	0	1	2	0	1	1	1	1	0	1	1	1	0	0	1
468	0	0	0	0	0	0	2	0	0	1	1	1	1	1	1	0	1	0	1	1	0	2	0	0	0	1	0	0	2	1	0	1	1	0	0	2	2	0	0	0	0	0	0	2	0	0	0	0	0
469	1	0	0	0	0	0	1	0	1	0	1	1	2	2	2	0	1	0	2	1	1	0	2	0	0	2	2	0	2	2	0	1	2	1	0	1	1	1	0	0	0	0	1	2	1	0	0	0	0
470	1	0	0	0	0	0	1	0	1	0	0	0	0	0	0	0	1	1	1	1	0	0	2	0	0	0	2	0	2	2	0	0	1	1	0	1	1	1	0	0	0	0	1	2	1	0	0	0	0
471	0	0	0	0	0	0	2	1	0	0	0	1	1	0	0	1	1	1	2	2	0	0	2	0	0	0	1	1	1	1	2	0	0	0	0	1	1	1	1	1	0	0	0	1	0	0	0	0	0
472	0	0	0	0	0	0	2	0	1	0	0	0	1	1	1	0	0	0	1	1	1	0	2	0	0	1	1	1	2	1	0	1	1	1	1	2	0	1	1	1	0	1	0	2	1	0	0	0	0
473	1	0	0	0	0	0	2	0	0	0	1	0	2	2	2	0	1	1	1	1	0	0	2	0	0	0	1	1	2	1	1	1	1	1	1	1	1	0	2	2	0	1	0	1	1	1	0	0	1
474	1	0	0	0	0	0	2	1	0	0	1	0	1	0	0	0	1	0	1	1	1	1	0	1	1	1	2	0	2	2	0	0	1	0	0	1	1	0	1	0	1	0	1	1	0	1	0	0	0
475	0	0	0	0	0	0	1	1	1	0	0	0	0	0	0	0	0	0	0	0	0	0	2	0	0	1	1	1	2	1	0	0	1	1	1	1	1	1	0	0	0	0	0	2	1	1	0	1	2
476	1	0	0	0	0	2	1	0	0	0	0	0	1	1	1	0	1	1	1	1	1	0	2	0	0	0	1	1	1	1	2	0	0	0	1	2	1	1	0	0	0	0	2	2	0	1	0	0	0
477	1	0	0	0	0	0	1	0	1	0	1	1	1	0	0	0	0	0	1	2	0	0	1	1	1	0	2	0	2	2	0	0	0	1	1	2	1	0	0	0	0	0	0	2	1	0	0	0	1
478	0	0	0	0	0	2	1	0	1	0	0	0	0	0	0	0	1	0	0	0	1	0	1	0	0	1	1	1	2	1	1	2	2	0	0	2	1	0	0	0	0	0	0	0	0	0	0	0	1
479	0	0	0	0	0	1	2	1	0	0	0	0	1	1	1	0	0	0	2	1	1	0	2	0	0	1	1	1	1	1	2	0	1	1	1	2	1	0	1	1	0	0	0	2	0	1	0	0	1
480	1	0	0	0	0	0	2	0	0	1	2	1	1	0	1	0	2	1	2	2	0	0	2	0	0	1	2	0	2	2	0	2	2	0	0	1	2	0	1	1	0	0	0	1	0	1	0	0	1
481	1	0	0	0	0	0	1	1	1	0	0	0	1	1	1	0	2	2	1	1	0	0	2	0	0	1	1	1	1	1	1	1	1	0	0	2	2	1	0	0	0	0	1	1	1	1	0	0	0
482	1	0	0	1	0	0	1	1	1	0	0	0	1	1	1	0	2	2	0	0	2	0	2	1	1	1	2	0	2	2	0	1	2	0	1	1	1	1	0	1	0	0	0	2	0	0	0	1	0
483	1	1	0	0	0	0	1	0	1	0	1	0	1	0	0	0	1	1	1	1	1	0	2	0	0	0	0	1	2	0	1	1	2	0	0	2	1	0	2	2	0	0	0	1	0	0	0	1	2
484	0	0	0	0	0	1	0	0	2	0	0	0	0	0	0	0	1	0	1	1	0	0	2	0	0	1	0	1	2	0	1	1	2	1	0	2	2	0	1	1	0	0	1	1	1	2	0	1	2
485	0	0	0	0	0	0	2	1	0	0	1	0	0	0	0	0	1	1	1	2	0	0	1	0	0	0	2	0	2	2	1	0	2	2	1	2	1	0	0	0	1	0	0	2	0	0	0	0	1
486	0	0	0	1	0	0	2	0	1	0	1	1	1	0	0	0	2	2	1	1	1	0	2	0	0	2	1	0	2	1	0	0	2	0	0	1	1	1	0	0	0	1	1	2	1	0	0	0	0
487	1	0	0	0	0	1	2	1	0	0	1	1	1	0	0	1	1	1	1	1	1	0	1	0	0	1	1	2	1	0	2	0	0	1	1	2	0	0	1	1	0	0	0	2	0	1	0	0	2
488	1	0	0	1	0	0	1	0	1	0	1	1	1	0	0	0	2	2	2	2	0	0	1	0	0	2	1	0	2	1	1	1	2	0	1	1	1	0	0	0	0	1	0	1	1	1	0	0	1
489	1	0	0	1	0	0	1	0	0	1	2	1	1	0	1	0	0	0	0	1	0	1	2	0	0	2	1	1	2	0	1	1	2	1	0	1	1	0	0	0	0	0	0	1	1	0	0	0	1
490	0	0	0	1	0	0	0	0	1	0	0	0	1	1	1	0	0	0	1	1	0	0	2	0	0	1	2	0	2	1	1	0	2	0	0	2	1	0	2	2	0	0	1	1	1	1	0	0	0
491	0	0	0	0	0	0	1	0	2	0	0	2	2	1	1	0	2	1	1	1	0	0	2	0	0	1	1	1	2	0	1	0	1	1	1	2	2	0	1	1	0	0	1	1	1	1	1	0	1
492	0	0	0	0	0	0	1	1	1	0	0	0	1	1	1	0	0	1	1	1	0	0	2	0	0	1	1	1	2	0	1	1	1	0	1	1	2	0	1	1	0	0	0	2	0	1	0	0	1
493	0	0	0	0	0	0	1	0	1	0	1	0	1	0	0	0	2	0	2	2	0	0	2	0	0	1	2	1	2	1	2	0	1	2	0	2	1	0	2	2	0	0	0	1	0	0	0	0	1
494	0	0	0	0	0	0	2	0	0	0	1	0	1	0	0	0	0	0	2	2	0	0	1	0	0	1	2	1	2	1	2	0	0	0	0	2	1	0	2	2	0	0	0	0	1	1	0	2	2
495	1	0	0	1	0	0	1	1	1	0	0	1	1	0	0	1	2	2	1	1	0	1	2	0	0	0	2	0	2	2	1	2	1	0	0	1	1	1	0	0	0	1	0	2	0	1	0	0	1
496	0	0	0	1	0	0	2	0	0	0	0	0	1	1	1	0	2	2	2	1	1	0	2	0	0	0	0	0	1	0	1	1	1	2	0	2	2	0	1	1	0	0	0	0	0	1	0	0	1
497	1	0	0	0	0	0	1	1	0	0	0	1	2	0	0	1	1	0	2	2	0	0	2	0	0	0	2	0	2	2	1	0	1	1	0	1	1	1	0	0	0	0	0	2	0	0	0	1	0
498	1	0	0	0	0	0	1	0	1	0	1	1	1	0	0	1	1	0	1	1	1	0	2	0	0	0	1	2	1	1	1	1	0	0	0	1	2	0	1	1	0	0	1	2	1	0	0	0	2
499	0	0	1	1	0	0	1	0	1	0	1	0	1	1	1	0	0	0	1	2	0	0	1	0	0	0	1	0	1	1	2	0	0	0	1	2	2	0	1	1	0	1	0	2	0	1	0	0	0
500	1	0	0	0	0	0	1	0	0	0	2	0	1	1	1	0	2	0	1	1	0	0	1	0	0	2	2	0	2	2	1	1	1	2	0	2	2	0	1	1	0	0	0	1	0	0	0	0	1
501	0	0	0	1	0	0	2	0	1	0	0	1	1	0	1	0	0	0	2	2	0	0	2	0	0	1	1	0	2	0	0	1	1	0	1	2	1	0	0	0	1	0	0	1	0	0	0	1	2
502	1	0	0	0	0	0	0	0	2	0	0	0	2	2	2	0	1	1	1	0	1	1	2	0	0	0	0	0	2	1	0	1	2	0	1	2	2	0	0	0	0	0	0	1	0	0	0	0	1
503	0	0	0	1	0	0	0	0	0	0	1	0	0	0	0	0	1	1	1	1	0	0	2	0	0	1	2	0	2	2	1	0	1	1	2	2	2	0	0	0	0	0	0	2	0	2	0	0	0
504	1	0	0	1	0	0	1	0	0	0	0	0	2	1	1	0	1	0	2	1	1	0	2	0	0	0	2	1	2	1	2	0	2	0	0	2	2	0	2	2	0	0	1	1	1	1	0	1	1
505	1	0	0	1	0	0	1	0	0	0	1	0	0	0	0	0	1	0	0	0	1	1	2	0	0	1	2	1	2	2	1	0	2	1	0	1	2	1	0	0	1	0	1	2	2	2	0	0	1
506	1	0	0	0	0	0	1	0	0	0	0	1	1	1	1	0	1	0	1	1	0	0	2	0	0	0	2	1	2	1	1	0	1	0	0	1	2	0	0	0	0	0	0	2	0	0	0	0	1
507	0	0	1	0	0	1	1	0	0	0	1	0	0	0	0	0	0	0	2	2	0	0	1	0	0	0	2	1	2	1	2	0	1	1	0	2	1	1	1	1	0	0	0	1	0	0	0	0	0
508	0	1	0	0	0	1	2	0	1	0	0	0	2	1	1	0	2	1	1	2	0	0	2	0	0	1	2	0	2	2	1	2	2	0	0	1	1	0	1	1	0	0	1	2	1	0	0	0	0
509	1	0	0	0	0	0	1	1	0	0	0	1	1	0	0	0	2	1	2	1	1	0	2	0	0	0	2	0	2	2	0	1	2	0	0	2	1	0	1	1	0	0	0	1	0	0	0	0	1
510	0	1	0	0	0	0	1	0	1	0	1	1	1	0	0	1	2	1	2	2	0	0	2	0	0	0	1	1	2	1	2	0	1	1	0	1	1	2	0	0	0	0	0	2	0	1	0	0	1
511	1	0	0	0	0	1	1	0	2	0	0	0	0	0	0	0	2	0	2	2	0	0	1	0	0	1	1	1	1	1	2	1	0	0	0	2	1	0	1	1	0	0	2	2	1	1	0	0	1
512	0	0	0	0	0	0	1	0	1	0	0	0	0	0	0	0	1	1	1	1	0	0	1	0	0	2	0	0	2	0	0	0	0	1	0	2	1	0	2	2	0	1	1	2	1	0	0	0	1
513	1	0	0	0	0	0	2	0	0	0	1	0	1	1	1	0	2	1	2	2	0	0	2	0	0	1	2	0	2	2	1	2	2	0	1	2	1	0	1	1	0	0	1	2	1	2	0	0	1
514	1	1	0	0	0	0	1	0	0	0	1	0	1	1	1	0	2	0	1	2	0	0	1	0	0	1	2	0	2	2	1	1	2	0	0	0	2	0	0	0	0	0	0	2	1	0	0	0	0
515	1	0	0	1	0	0	0	0	1	0	0	1	1	1	1	0	2	1	1	2	0	0	2	0	0	1	2	1	2	1	2	0	1	0	0	2	2	0	1	1	0	0	0	1	0	1	0	0	1
516	0	0	0	1	0	0	0	0	1	0	0	0	0	0	0	1	1	1	0	0	0	1	2	0	0	2	1	1	1	1	2	0	0	0	0	2	2	0	0	0	0	0	1	1	1	1	0	0	1
517	1	0	0	0	0	0	1	1	1	0	0	0	0	0	0	0	2	1	1	2	0	0	2	0	0	0	1	0	2	2	0	0	2	0	0	2	0	0	2	2	0	0	0	2	0	0	0	0	1
518	1	0	0	0	0	0	1	0	1	0	1	0	1	1	1	0	0	0	1	1	0	1	2	0	0	2	1	0	2	1	0	1	1	1	1	1	1	0	0	0	0	0	1	2	1	0	0	0	0
519	0	0	0	1	0	0	2	0	1	0	0	0	0	0	0	0	0	0	2	2	0	0	2	0	0	1	0	1	1	0	1	1	1	0	0	1	1	1	0	0	0	0	0	1	0	0	0	0	0
520	1	1	0	0	0	1	2	0	0	0	2	1	1	0	0	1	0	0	0	0	0	0	2	0	0	2	2	0	1	0	1	0	2	0	0	2	0	0	1	1	0	0	0	0	0	1	0	0	0
521	1	0	1	0	1	2	1	1	1	1	0	0	0	0	0	0	1	0	2	2	0	0	1	0	0	1	2	1	2	1	2	1	2	1	0	1	1	0	0	0	0	1	0	2	2	1	0	0	1
522	1	0	0	1	0	0	1	0	0	0	1	1	1	0	0	1	1	1	0	0	2	0	2	0	0	1	1	0	2	1	0	0	1	0	0	2	2	0	0	0	0	0	0	0	1	1	0	0	1
523	1	1	0	0	0	0	1	1	1	0	0	1	1	0	1	0	2	1	1	2	0	0	2	0	0	2	1	2	2	1	2	0	2	0	0	2	0	1	1	1	0	0	1	2	1	0	0	0	1
524	1	0	0	1	0	0	2	0	1	0	1	0	0	0	0	0	2	1	1	1	0	0	2	0	0	1	2	1	2	2	1	0	1	0	0	2	2	0	0	0	0	0	1	2	1	1	0	0	0
525	1	0	0	1	0	0	1	0	0	0	0	0	0	0	0	0	2	2	2	2	0	0	2	0	0	1	0	0	2	1	0	1	2	1	1	2	2	1	0	0	0	0	1	2	1	1	0	0	0
526	1	0	0	0	0	1	0	0	0	0	1	0	1	1	1	0	1	1	1	1	1	0	1	0	0	0	2	0	2	2	0	0	2	0	0	2	2	0	2	2	0	0	0	2	0	1	0	0	1
527	1	0	0	0	0	0	0	0	0	0	1	1	1	0	1	0	0	0	1	1	0	0	2	0	0	2	1	1	1	1	2	2	2	0	0	1	1	0	0	0	0	0	1	2	1	1	0	2	2
528	0	0	0	0	0	0	2	0	0	0	2	1	2	1	1	1	0	0	0	1	0	0	2	0	0	0	2	0	1	0	1	0	0	1	0	2	1	0	1	1	0	0	0	1	0	1	0	0	1
529	0	0	0	0	0	0	1	0	0	0	1	0	0	0	0	0	2	2	1	1	1	0	0	1	1	0	0	0	1	0	1	0	0	0	0	2	1	0	1	1	0	0	1	1	0	0	0	0	0
530	0	0	0	0	0	0	2	0	0	0	1	0	2	0	0	0	0	0	1	1	1	0	2	0	0	1	2	0	2	2	1	1	1	1	1	1	2	1	0	0	0	0	0	1	0	1	0	0	1
531	0	0	0	0	0	1	2	0	0	0	1	0	0	0	0	0	2	2	1	1	1	0	1	0	0	0	2	0	2	1	2	1	2	0	0	0	1	0	0	0	0	0	0	2	0	1	0	0	2
532	0	0	0	0	0	0	0	0	2	0	0	1	1	0	0	1	1	1	1	1	0	0	2	0	0	0	0	1	2	0	1	1	1	1	0	1	2	0	1	1	0	0	0	1	0	0	0	0	0
533	0	0	1	0	1	0	1	0	1	0	0	1	2	2	2	0	0	0	1	1	0	0	2	0	0	0	1	0	2	1	0	1	1	1	1	1	2	0	1	1	0	0	0	2	0	1	0	0	0
534	0	1	0	0	0	0	2	0	0	0	2	0	0	0	0	0	1	0	0	0	1	0	2	0	0	0	1	1	2	1	0	2	1	0	0	2	1	0	2	2	0	0	0	1	0	1	0	0	0
535	0	0	0	0	0	0	1	0	1	0	0	0	0	0	0	0	0	0	2	2	0	0	2	0	0	1	1	0	2	2	0	0	0	0	1	2	2	1	0	0	0	0	0	2	1	2	0	0	0
536	1	0	0	1	0	0	1	0	1	0	0	0	0	0	0	0	0	0	0	0	1	0	2	0	0	1	1	0	2	1	0	0	1	1	0	2	1	0	1	1	0	0	0	1	0	0	0	1	1
537	1	0	0	0	0	0	1	0	1	0	1	0	0	0	0	0	2	1	2	2	1	0	2	0	0	1	2	1	2	2	0	0	2	1	1	1	1	0	0	0	0	0	1	1	0	1	0	0	0
538	1	0	0	1	0	0	0	0	0	0	1	0	0	1	1	0	0	0	2	2	0	0	2	0	0	0	0	0	1	1	2	1	1	0	0	2	1	1	0	0	0	0	0	1	0	0	0	0	0
539	1	0	0	0	0	0	1	0	1	0	1	0	0	0	0	0	1	1	1	0	1	1	2	0	0	1	1	0	2	1	1	1	1	1	2	2	1	1	0	0	0	0	0	1	0	0	0	0	1
540	1	0	0	0	0	0	0	0	2	0	0	1	2	1	1	1	1	0	1	0	1	0	2	0	0	1	2	0	1	1	2	0	1	0	0	2	1	1	1	1	0	0	0	1	0	1	0	0	1
541	0	0	0	1	0	0	1	0	1	0	1	1	1	0	0	1	1	2	1	1	1	1	2	0	0	0	1	0	2	1	1	1	2	0	0	2	1	0	0	0	0	1	0	2	0	0	0	0	1
542	1	0	1	1	1	1	0	0	1	0	0	1	2	1	1	0	1	2	1	1	1	0	2	0	0	0	2	0	2	1	1	1	2	0	0	1	1	0	0	0	1	0	1	2	1	0	0	0	0
543	0	0	0	0	0	0	2	0	0	0	1	1	1	0	1	0	2	1	2	2	0	0	2	0	0	0	1	1	2	1	0	2	1	0	1	2	1	0	1	1	0	0	0	0	0	0	0	0	2
544	0	0	0	0	0	0	2	1	0	1	1	0	0	0	0	0	1	1	1	1	0	0	1	1	1	1	1	1	2	1	2	1	2	1	0	2	1	0	1	1	0	0	0	2	0	2	0	0	0
545	0	0	0	0	0	1	0	0	2	0	0	0	1	1	1	0	1	0	2	1	1	0	1	1	1	0	2	0	2	1	2	0	1	1	1	2	1	0	0	0	0	0	1	2	0	0	0	0	0
546	0	0	0	0	0	0	1	0	1	1	1	1	2	1	1	1	2	0	2	2	0	1	0	1	1	1	1	0	2	1	1	1	1	0	0	2	2	0	0	0	0	1	0	1	1	1	0	0	2
547	1	0	0	0	0	0	0	0	1	0	0	0	0	0	0	0	1	1	1	2	0	0	2	0	0	1	1	0	1	1	0	1	2	1	0	1	1	0	0	0	0	1	0	2	0	1	0	0	1
548	0	0	0	0	0	1	1	0	1	1	1	0	0	0	0	0	0	0	2	2	0	0	2	0	0	1	2	0	2	1	2	0	1	0	0	2	0	0	2	1	1	0	1	1	0	1	0	0	1
549	1	1	0	0	0	0	2	0	0	0	1	0	1	0	0	0	0	0	1	1	1	2	0	0	0	1	2	0	2	2	1	1	2	0	0	1	1	0	2	2	0	0	0	2	0	1	0	2	2
550	1	0	0	0	0	0	2	0	1	0	0	0	1	0	1	0	1	0	2	2	0	0	1	0	0	0	1	1	1	1	2	1	2	0	1	1	1	0	0	0	1	0	0	0	0	1	0	0	1
551	1	0	1	0	1	1	1	0	1	0	0	0	1	1	1	0	0	0	1	0	1	0	1	0	0	0	2	0	2	0	1	1	1	1	0	2	0	0	1	1	0	0	0	2	0	0	0	0	1
552	1	0	0	0	0	1	2	0	1	0	0	0	2	2	2	0	2	2	1	1	1	0	1	1	1	1	1	0	2	1	0	1	1	1	2	2	1	0	0	0	0	0	1	2	1	1	0	0	2
553	0	1	0	0	0	0	0	0	1	0	1	1	1	0	0	1	2	2	1	1	1	0	2	0	0	1	1	1	1	1	2	0	1	1	0	1	1	0	1	1	0	0	1	2	1	0	0	0	2
554	1	0	0	0	0	1	1	0	0	0	1	0	0	0	0	0	0	0	2	2	0	0	0	0	0	0	0	0	1	1	1	0	2	2	2	2	1	0	2	2	0	0	0	1	0	0	0	0	1
555	0	0	0	0	0	1	1	0	2	0	0	0	0	0	0	0	1	1	2	2	0	1	2	0	0	0	2	0	2	1	2	0	1	1	2	2	1	1	0	0	0	0	0	0	2	0	0	0	1
556	0	0	1	0	0	1	2	0	0	0	1	0	0	0	0	0	2	1	1	1	0	0	2	0	0	1	1	1	2	1	0	1	1	0	1	2	1	0	0	0	0	0	0	1	0	1	0	0	0
557	1	0	0	0	0	2	0	0	1	0	1	0	0	0	0	0	1	1	0	0	1	0	1	1	1	2	2	1	2	0	1	0	2	2	1	1	2	0	0	0	0	1	1	2	1	0	0	0	0
558	1	0	0	1	0	0	0	0	2	0	0	0	0	0	0	0	2	0	2	2	0	0	2	0	0	1	1	0	2	2	0	0	0	0	1	2	2	0	0	0	0	0	0	1	0	1	0	0	0
559	0	0	0	0	0	1	1	0	1	0	1	0	1	1	1	0	1	0	1	2	0	0	1	0	0	1	1	1	2	0	1	0	0	0	0	2	1	0	0	0	0	1	0	1	1	1	0	0	1
560	1	0	1	1	0	0	1	0	1	0	0	0	1	1	1	0	1	1	2	2	0	1	2	0	0	0	2	1	2	2	0	0	1	0	0	1	1	0	0	0	0	2	0	2	0	0	0	0	0
561	0	0	0	0	0	1	0	0	1	0	1	0	1	0	0	0	0	0	0	0	0	0	2	0	0	2	0	1	1	0	1	2	2	0	0	1	1	0	0	0	0	0	0	1	0	0	0	0	1
562	1	0	0	1	0	1	1	0	1	0	0	0	0	0	0	0	0	0	2	1	1	0	2	0	0	1	0	1	1	0	2	1	2	0	1	1	1	0	2	2	0	1	0	2	0	1	0	0	1
563	1	1	0	0	0	0	1	0	0	0	0	1	1	0	1	0	2	2	1	1	0	0	2	0	0	1	2	0	1	0	1	1	1	0	0	1	1	0	1	1	0	0	0	1	0	0	0	0	1
564	0	0	0	0	0	0	1	1	0	0	0	1	1	0	0	0	1	0	2	2	0	0	1	1	1	1	1	0	2	0	0	1	2	0	0	2	2	1	0	0	1	0	0	1	0	0	0	0	0
565	0	0	0	1	0	1	2	0	1	0	0	2	2	1	1	0	2	1	0	0	1	0	2	0	0	2	1	0	2	1	1	2	2	0	0	1	1	0	1	0	1	0	1	1	0	0	0	1	1
566	1	0	0	0	0	0	1	0	0	0	1	1	1	0	0	0	2	2	1	1	1	0	1	0	0	1	1	0	2	1	0	0	2	0	0	2	1	0	1	1	0	2	0	2	0	1	0	0	1
567	0	0	0	0	0	2	2	0	0	0	1	0	1	0	0	0	0	0	1	1	1	0	2	0	0	1	2	0	2	2	1	2	1	0	0	1	1	0	1	1	0	0	0	1	0	1	0	0	0
568	1	0	0	0	0	0	1	0	0	0	0	0	0	0	0	0	1	0	1	1	0	0	1	0	0	1	2	0	1	0	1	1	1	1	0	0	1	0	0	0	0	0	1	2	1	0	0	1	1
569	0	0	0	1	0	0	1	0	1	1	1	0	2	1	1	0	1	1	1	1	0	0	2	0	0	0	1	1	2	0	1	0	0	1	1	1	2	0	1	1	0	0	0	0	0	0	0	0	0
570	0	0	0	0	0	0	2	0	0	0	2	2	2	0	0	1	2	1	1	1	0	0	0	0	0	0	2	1	2	2	1	1	2	0	0	1	2	0	0	0	0	0	0	2	0	2	0	0	1
571	0	0	0	1	0	0	1	0	0	0	0	0	1	0	0	0	0	0	0	0	0	0	2	0	0	0	1	0	2	1	0	2	2	0	0	0	1	0	1	1	0	1	0	2	0	1	0	0	0
572	1	0	1	1	0	0	0	0	2	0	0	1	2	1	2	0	1	1	0	0	1	1	2	0	0	0	1	0	2	1	0	2	1	0	0	2	2	0	0	0	0	0	0	2	0	1	0	0	0
573	1	0	0	0	0	1	2	1	0	0	1	0	0	0	0	0	1	1	1	1	1	0	2	0	0	1	2	1	2	2	1	0	1	0	0	1	1	1	0	0	0	0	0	2	0	0	0	1	1
574	0	0	0	0	0	0	1	0	1	0	0	1	1	0	1	0	2	1	1	1	0	0	0	0	0	1	2	0	2	1	0	1	1	0	0	2	1	0	1	1	0	1	0	1	1	0	0	0	0
575	1	0	1	1	0	0	2	0	0	0	2	1	2	1	1	1	2	0	2	1	1	0	2	1	1	1	1	0	2	2	0	0	0	1	0	2	2	0	0	1	0	0	0	2	0	0	0	0	1
576	0	1	1	1	1	0	0	0	0	0	1	0	1	1	1	0	2	0	1	2	0	1	2	0	0	2	1	0	2	2	0	2	2	0	0	0	1	0	2	2	1	1	0	2	1	0	0	0	2
577	0	0	0	0	0	0	1	0	0	0	0	0	0	0	0	0	1	1	1	0	1	0	1	0	0	2	2	0	2	2	0	0	1	1	0	2	1	0	0	0	0	0	1	1	1	0	0	0	1
578	1	0	0	1	0	0	2	1	0	0	0	0	1	1	1	0	1	1	1	1	0	0	2	0	0	1	1	0	2	2	1	1	0	0	0	1	2	0	1	1	0	0	1	2	1	0	0	0	1
579	0	0	0	1	0	0	1	0	0	1	1	0	1	0	1	0	1	1	2	2	0	0	2	0	0	2	0	1	1	0	1	0	1	1	0	2	1	0	0	0	0	0	0	0	1	1	0	0	0
580	0	0	1	1	0	0	1	1	0	0	0	1	2	2	2	0	1	1	2	2	0	1	1	0	0	1	2	0	2	1	2	1	0	0	0	1	2	0	1	1	0	1	0	2	0	0	0	0	0
581	0	0	0	0	0	1	1	0	1	0	1	0	1	0	1	0	1	1	1	1	1	0	2	0	0	1	2	0	2	1	2	2	2	0	0	1	1	0	1	1	0	1	0	1	0	1	0	0	0
582	1	0	1	0	1	1	2	0	0	0	2	0	1	1	1	0	1	0	1	1	0	0	1	1	1	1	1	0	2	1	0	0	1	1	1	2	1	0	1	0	1	0	2	2	1	1	0	1	2
583	1	0	0	1	0	0	0	0	2	0	0	1	1	0	0	1	1	1	1	1	0	0	2	0	0	0	2	2	2	2	0	0	2	1	0	1	2	0	0	0	0	1	0	2	0	0	0	0	0
584	0	0	0	0	0	1	1	0	0	0	1	1	1	0	0	1	2	2	0	0	2	0	2	0	0	0	1	0	2	2	1	1	1	0	0	2	2	0	0	0	0	0	1	2	1	0	0	2	2
585	1	0	0	1	0	0	0	0	2	0	0	1	1	2	2	0	0	0	2	2	0	0	2	0	0	1	0	0	2	1	0	2	2	0	0	0	1	0	2	2	0	1	0	2	1	0	0	1	1
586	1	0	0	0	0	1	1	0	0	0	1	0	0	0	0	0	1	0	2	2	0	0	1	1	1	1	2	1	2	2	0	1	1	0	0	1	2	0	0	0	0	0	0	1	2	1	0	0	1
587	1	0	0	0	0	0	2	1	0	0	1	0	0	0	0	0	2	1	1	2	0	0	2	1	1	1	1	0	2	1	2	0	0	0	0	1	1	0	0	0	0	0	0	2	0	0	0	1	1
588	0	0	0	0	0	1	1	0	1	0	0	0	1	0	0	0	0	1	2	2	0	0	2	0	0	2	2	0	2	2	1	1	1	0	0	2	1	0	1	1	0	2	0	2	0	1	0	0	0
589	0	0	1	1	0	0	0	0	2	0	0	0	1	1	1	0	0	0	1	1	0	0	2	0	0	1	2	1	2	1	1	0	2	0	0	2	1	0	1	0	1	1	0	1	1	0	0	0	1
590	1	0	1	0	0	0	2	0	1	0	0	1	1	0	0	1	2	0	0	1	1	0	2	0	0	2	2	0	1	0	1	1	2	0	0	1	1	0	0	0	0	0	0	2	0	0	1	0	0
591	1	0	0	0	0	1	0	0	1	0	1	0	1	1	1	0	1	1	1	1	0	0	2	0	0	1	2	0	2	2	1	1	1	0	0	2	0	2	0	0	0	0	0	0	0	1	0	0	1
592	1	0	0	1	0	1	0	0	1	0	0	0	0	0	0	0	2	1	0	0	1	0	2	0	0	0	1	1	2	1	0	1	2	1	0	1	1	0	0	0	0	0	1	2	1	0	0	0	1
593	0	0	0	0	0	0	1	0	1	0	0	1	2	2	2	0	1	1	0	0	0	0	2	0	0	1	2	0	2	1	0	1	2	1	1	2	1	1	0	0	0	1	0	2	1	0	0	0	0
594	1	0	1	0	1	1	2	0	2	0	0	0	0	0	0	0	1	1	1	2	0	0	2	0	0	2	2	0	2	2	0	0	0	0	1	2	2	0	0	0	0	0	0	1	1	0	0	0	1
595	0	0	0	0	0	0	0	0	2	0	0	0	0	0	0	0	1	1	2	2	0	0	2	0	0	1	2	0	1	0	1	1	2	0	1	2	1	0	0	0	0	0	1	2	0	1	0	0	1
596	1	0	0	1	0	0	1	0	0	0	0	0	0	0	0	0	1	0	0	0	1	0	2	0	0	1	1	0	2	2	1	1	1	0	0	1	1	0	2	2	0	0	0	1	0	1	0	0	2
597	0	0	0	1	0	0	2	0	1	0	1	1	1	0	0	1	0	0	0	0	1	0	2	0	0	1	2	1	2	1	2	0	2	0	0	2	2	1	0	0	0	0	1	2	1	1	0	0	0
598	0	0	0	0	0	0	1	1	1	0	0	0	0	0	0	0	2	2	2	2	0	0	2	0	0	0	0	2	1	0	2	1	2	2	0	2	2	1	0	0	0	0	0	1	0	0	0	0	0
599	1	0	0	1	0	0	1	0	2	0	0	0	0	0	0	0	2	2	1	1	0	0	2	0	0	1	2	0	2	1	1	0	1	0	0	2	1	0	0	0	0	0	0	2	0	0	0	0	1
600	0	0	0	0	0	0	1	0	0	0	1	0	0	0	0	0	2	0	2	2	0	0	2	0	0	2	2	1	1	0	2	1	2	0	0	1	1	0	1	1	0	1	0	2	1	0	0	0	2
601	0	0	0	0	0	0	2	1	0	0	0	1	1	0	0	1	1	0	1	1	0	0	2	0	0	1	2	0	2	0	1	1	1	0	1	2	1	0	2	1	1	0	1	1	1	2	1	0	0
602	1	0	0	0	0	0	1	0	1	1	1	0	2	2	2	0	2	0	2	1	1	0	2	0	0	0	1	0	2	2	1	0	1	0	0	2	0	0	1	1	0	0	1	2	1	1	0	0	2
603	1	0	0	1	0	0	1	0	2	0	0	0	0	0	0	0	2	0	2	2	0	0	2	0	0	1	1	0	2	1	0	0	1	1	0	1	2	0	0	0	0	0	0	2	0	1	0	1	0
604	0	0	1	0	1	1	1	0	1	1	1	0	0	0	0	0	0	0	2	2	0	0	2	0	0	1	1	0	1	1	1	1	1	0	0	1	1	0	0	0	0	1	0	1	0	2	0	1	2
605	1	0	0	0	0	0	1	0	0	0	1	1	1	0	0	1	1	1	1	2	0	0	0	0	0	1	2	0	2	1	1	0	1	1	1	1	0	1	1	1	0	1	0	2	1	0	0	0	0
606	1	0	0	0	0	0	1	0	0	0	0	0	1	1	1	0	1	1	1	1	1	0	2	0	0	2	1	0	2	1	0	0	0	0	0	2	1	1	0	0	0	1	0	2	1	0	0	0	1
607	0	0	1	1	0	1	0	0	1	0	1	0	1	1	1	0	0	0	1	0	1	0	2	0	0	1	1	2	2	2	0	0	2	1	2	2	1	1	1	1	1	0	0	2	0	0	0	0	0
608	1	1	0	0	0	0	0	0	2	0	0	0	1	1	1	0	1	0	2	1	1	0	2	0	0	0	2	0	2	2	1	0	0	0	1	2	1	0	2	2	0	0	1	1	1	1	0	0	1
609	1	0	1	0	0	0	1	1	0	0	0	0	0	0	0	0	2	1	1	1	0	0	2	0	0	1	0	0	2	1	0	0	2	1	1	1	2	1	0	0	0	2	0	2	1	0	0	0	0
610	0	0	0	0	0	0	2	0	0	0	0	0	1	1	1	0	2	2	1	1	1	0	1	0	0	1	2	0	2	2	1	1	2	0	0	2	1	0	1	1	0	1	0	2	1	0	0	0	1
611	0	1	0	0	0	1	0	0	1	0	1	1	1	1	1	0	1	0	1	1	0	0	2	0	0	0	2	0	2	1	1	0	2	1	2	2	2	0	1	1	0	0	0	0	1	1	0	0	0
612	0	0	0	0	0	1	2	1	0	0	0	0	1	1	1	0	2	0	1	1	0	0	2	0	0	1	1	0	2	1	0	0	0	0	1	2	1	0	2	2	0	0	0	2	0	2	0	0	1
613	0	0	0	1	0	0	2	0	0	0	0	0	1	1	1	0	0	0	0	1	0	0	2	0	0	0	1	1	1	1	1	2	2	0	0	0	2	0	0	0	0	0	0	1	0	1	0	0	1
614	0	0	0	0	0	0	2	1	0	0	0	1	1	0	1	0	1	0	2	2	0	0	1	0	0	0	1	1	1	1	1	0	2	1	0	1	1	0	0	0	0	0	0	1	0	1	0	0	1
615	1	0	0	0	0	0	1	0	0	0	0	1	1	0	0	1	1	0	1	1	1	0	2	0	0	1	1	0	2	1	0	0	1	1	2	2	1	0	0	0	0	2	0	2	0	0	0	0	2
616	1	0	1	1	1	1	0	0	2	0	0	0	0	0	0	0	1	1	1	1	0	0	2	0	0	1	1	0	2	0	0	1	2	2	0	2	2	0	0	0	0	0	0	1	0	0	0	0	1
617	0	0	0	0	0	0	2	0	0	0	2	2	2	2	2	0	2	1	2	2	0	0	2	0	0	1	2	0	2	1	2	2	2	0	0	1	2	0	0	0	0	0	0	1	0	1	0	0	1
618	0	0	0	1	0	1	0	0	1	0	0	0	1	1	1	0	2	2	1	1	1	0	1	0	0	1	0	1	1	0	1	0	1	1	0	0	2	0	2	2	0	1	0	1	1	1	0	0	2
619	0	0	1	0	0	0	1	1	1	1	0	0	1	1	1	0	1	0	0	0	1	0	1	1	1	1	2	0	2	0	1	1	1	0	0	2	2	0	2	2	0	0	0	2	0	1	0	0	0
620	1	1	0	0	0	0	1	1	1	0	0	0	0	0	0	0	2	0	2	2	0	0	2	0	0	0	1	2	2	1	1	2	1	0	0	1	2	0	0	0	0	0	0	0	0	1	0	0	0
621	0	0	0	0	0	2	1	0	0	0	0	1	1	0	0	1	1	1	0	0	0	0	2	0	0	2	1	0	2	1	0	1	1	1	1	1	1	0	1	1	0	0	2	2	1	0	0	0	2
622	1	0	0	0	0	0	0	0	1	0	1	0	0	0	0	0	2	1	1	1	0	0	2	0	0	1	2	1	2	1	2	0	1	0	0	1	1	1	0	0	0	0	0	2	0	1	0	0	1
623	1	1	1	1	1	0	1	0	0	0	0	0	0	0	0	1	1	1	0	1	1	0	2	0	0	1	2	0	2	2	0	1	1	0	0	1	2	0	1	1	1	0	0	2	1	1	0	0	1
624	0	0	0	1	0	0	1	0	1	0	0	0	0	0	0	0	1	1	1	2	0	1	2	0	0	2	2	0	2	2	1	2	2	0	0	1	2	0	0	0	0	0	0	2	0	0	0	0	0
625	1	0	0	0	0	0	1	0	0	0	0	0	1	1	1	0	2	2	1	1	1	0	2	0	0	1	2	1	2	2	0	0	2	2	1	1	1	0	2	2	0	1	0	2	2	1	0	0	0
626	1	0	0	0	0	1	1	0	1	0	0	1	2	2	2	0	2	0	1	2	0	0	2	0	0	0	2	1	2	1	2	1	1	1	0	1	1	0	1	0	1	0	0	2	0	2	0	0	1
627	1	0	0	1	0	0	1	0	0	0	0	0	1	0	0	0	1	1	1	1	1	0	1	1	1	1	1	0	2	1	0	0	1	0	0	1	2	0	0	0	0	0	1	1	0	1	0	0	1
628	0	0	0	1	0	0	2	0	0	0	0	0	1	1	1	0	0	0	2	1	1	0	2	0	0	1	1	2	2	2	0	0	1	0	0	2	2	0	0	0	0	1	0	2	2	1	0	0	1
629	1	0	1	0	0	0	2	0	0	0	1	0	0	0	0	0	2	0	1	1	1	0	1	0	0	0	2	0	2	2	0	0	2	2	2	2	2	0	0	0	0	1	1	2	1	0	0	0	0
630	0	0	0	0	0	1	1	0	0	0	0	1	2	1	1	1	1	1	1	2	0	0	2	0	0	2	1	2	1	1	2	2	2	0	0	1	1	0	0	0	0	0	0	1	0	0	0	0	1
631	0	0	0	0	0	0	0	0	0	0	1	0	1	1	1	0	1	0	2	2	0	0	1	0	0	2	1	0	2	0	1	0	2	2	1	1	2	0	1	1	0	0	0	2	0	1	0	0	1
632	0	0	0	1	0	0	2	0	0	0	0	0	1	1	1	0	2	0	2	1	1	0	2	0	0	1	2	1	2	2	0	1	2	0	0	0	0	2	0	0	0	0	0	2	1	1	0	1	2
633	1	0	0	0	0	1	2	0	0	0	0	1	1	0	0	1	0	0	1	1	1	0	1	0	0	1	1	1	1	1	2	2	2	0	0	2	0	0	2	2	0	0	1	1	0	0	0	1	2
634	0	0	0	0	0	0	2	0	0	0	0	0	1	1	1	0	1	0	2	1	1	1	1	0	0	0	2	1	2	2	0	1	1	1	1	2	1	0	1	1	0	0	0	0	0	1	0	0	1
635	1	0	0	1	0	0	1	0	1	0	1	0	0	0	0	0	1	1	2	2	0	0	2	0	0	2	0	0	1	1	1	0	0	0	1	2	1	1	0	0	0	0	0	2	1	1	0	0	0
636	1	0	0	0	0	2	1	1	1	0	0	0	0	0	0	0	1	1	1	1	0	0	2	0	0	0	1	0	1	1	2	2	2	0	0	1	2	0	0	0	0	0	0	0	0	1	0	0	0
637	1	0	0	0	0	1	2	1	0	0	0	0	1	1	1	0	1	1	1	1	0	0	2	0	0	1	1	0	2	1	0	1	1	1	1	1	1	0	2	2	0	0	0	1	1	1	0	0	1
638	0	0	1	0	1	1	1	0	1	0	1	0	1	1	1	0	2	1	0	0	1	0	2	0	0	2	2	1	2	2	0	0	0	0	0	1	1	0	1	1	0	0	2	2	1	0	0	0	0
639	1	0	0	0	0	0	0	0	2	0	0	1	1	0	1	0	1	0	1	1	0	1	1	0	0	1	1	0	2	1	0	2	1	0	0	1	1	0	0	0	0	0	0	1	0	1	0	0	0
640	0	1	0	0	0	1	1	0	0	0	1	1	1	1	1	0	1	1	1	2	0	0	2	0	0	1	2	0	2	2	1	0	0	0	1	2	1	0	2	1	1	0	0	2	0	1	0	1	2
641	1	1	0	0	0	0	1	0	1	0	0	0	0	0	0	0	2	1	1	1	0	0	2	0	0	0	2	0	2	2	0	1	2	0	0	2	2	0	0	0	0	0	1	1	0	1	0	0	0
642	1	0	0	1	0	0	2	1	0	0	0	0	1	1	1	0	1	1	2	2	0	0	2	0	0	1	0	1	1	0	1	0	1	1	0	0	2	0	1	1	0	0	0	0	0	0	0	0	1
643	1	0	1	0	0	0	2	0	1	0	0	0	0	0	0	0	1	1	0	1	1	0	2	0	0	1	2	0	2	2	1	2	1	0	0	2	1	1	0	0	0	0	1	2	1	0	0	0	2
644	0	0	0	0	0	0	2	0	1	0	1	0	0	0	0	0	0	0	0	1	0	0	2	0	0	1	1	1	2	0	1	1	2	0	0	2	1	1	1	1	0	0	0	1	0	1	0	0	1
645	0	1	0	0	0	1	1	0	1	0	0	1	2	1	1	0	2	2	1	1	1	0	2	0	0	0	2	0	2	1	1	1	2	0	0	2	2	0	0	1	0	1	0	2	2	1	0	0	1
646	1	0	0	0	0	0	1	0	1	0	1	0	0	0	0	0	1	0	1	1	1	0	2	0	0	1	2	0	2	2	2	2	1	1	1	2	2	0	1	1	0	1	0	1	1	0	0	0	2
647	1	1	0	0	0	0	1	0	1	0	1	1	1	0	0	0	1	0	2	1	1	0	2	0	0	2	2	1	2	1	1	0	1	0	0	1	1	0	1	1	0	0	1	1	1	1	0	0	0
648	0	0	0	0	0	0	1	0	0	0	2	0	0	0	0	0	0	0	0	1	0	1	2	0	0	1	1	2	1	1	1	0	1	1	0	2	1	1	0	0	0	0	1	1	0	0	0	0	1
649	1	0	0	0	0	0	1	0	0	0	1	1	1	0	0	1	2	2	1	1	1	0	2	0	0	0	1	1	0	0	2	1	1	1	0	1	1	1	0	0	0	1	0	2	0	0	0	0	1
650	0	0	0	1	0	0	2	0	0	0	0	1	2	1	1	0	0	0	0	1	0	0	2	0	0	0	1	0	2	1	0	0	1	1	1	2	1	1	0	0	0	0	0	1	0	0	0	0	2
651	1	0	0	0	0	0	1	1	1	0	0	1	1	1	1	0	0	0	1	1	1	0	2	0	0	2	1	1	2	0	1	1	1	0	0	2	1	0	2	2	0	0	0	2	0	1	0	0	0
652	0	0	1	2	0	0	2	0	0	0	2	1	2	1	1	0	0	0	1	1	0	0	1	0	0	1	1	0	2	0	0	2	2	0	0	1	1	1	0	0	0	2	0	2	0	0	0	0	2
653	1	0	0	0	0	2	0	0	2	0	0	1	2	2	2	0	1	1	2	2	0	0	1	1	1	2	2	1	2	1	2	1	1	0	0	2	1	1	0	0	0	1	0	2	1	0	0	0	1
654	1	0	0	0	0	0	1	0	1	0	0	0	2	2	2	0	1	1	0	0	0	2	0	0	0	1	2	2	2	1	1	1	0	0	0	2	1	1	0	0	0	0	1	2	1	2	0	0	1
655	0	0	0	0	0	1	0	0	2	0	0	0	0	0	0	0	0	0	1	1	1	0	2	0	0	1	1	1	1	1	2	1	1	0	0	1	1	0	1	1	0	0	0	1	0	0	0	0	0
656	0	0	2	0	1	0	1	0	0	0	1	0	1	1	1	0	1	1	2	2	0	0	2	0	0	2	2	0	2	0	0	1	2	0	0	2	1	1	0	0	0	0	0	1	0	1	0	0	2
657	1	1	1	1	1	0	1	1	1	0	0	0	0	0	0	0	1	1	0	0	1	0	1	1	1	2	1	0	2	1	0	0	2	0	0	2	1	0	1	0	1	0	2	2	1	1	0	0	1
658	1	0	0	0	0	0	1	1	1	0	0	0	2	2	2	0	0	0	2	1	1	0	2	0	0	0	1	1	2	1	1	0	0	1	0	2	0	1	1	1	0	1	0	2	0	0	0	0	1
659	0	0	0	0	0	0	1	1	0	0	0	1	2	1	1	1	0	1	2	2	0	0	2	0	0	1	2	0	2	2	1	0	0	0	0	2	0	0	2	1	1	0	0	2	1	0	0	0	2
660	1	0	0	1	0	0	0	0	0	0	1	0	0	0	0	0	0	0	1	1	0	0	1	1	1	1	1	0	2	1	0	2	1	0	0	2	0	1	0	0	0	1	0	1	0	1	0	0	0
661	0	0	0	0	0	0	1	0	0	0	0	1	2	1	1	0	0	0	0	1	1	0	1	0	0	1	1	1	1	1	1	1	1	0	0	2	2	0	0	0	0	0	0	0	1	1	0	1	2
662	1	0	0	0	0	0	2	0	0	0	2	1	1	0	0	1	1	0	2	2	0	0	2	0	0	1	2	2	2	1	1	0	1	1	1	2	1	0	1	1	0	0	0	0	2	0	1	0	0
663	1	0	0	0	0	0	1	1	1	0	0	1	1	0	0	1	1	1	0	0	1	0	2	0	0	1	2	0	2	2	0	1	1	0	1	2	0	0	1	1	0	0	1	2	2	0	0	0	1
664	0	0	1	1	0	0	1	0	1	0	1	1	1	0	0	0	2	1	1	2	0	0	2	0	0	1	1	0	1	1	0	0	0	0	0	2	1	0	0	0	0	1	1	2	0	1	0	0	1
665	1	0	0	1	0	0	0	0	2	0	0	0	1	1	1	0	2	2	0	0	2	0	2	0	0	2	1	0	1	0	1	1	1	0	1	1	1	0	0	0	0	0	1	1	1	1	1	0	1
666	1	0	0	0	0	0	1	1	0	0	0	0	0	0	0	0	1	1	1	1	1	1	1	0	0	0	2	0	2	2	0	2	2	0	0	2	2	0	1	1	0	0	0	0	0	1	0	0	1
667	1	0	1	0	1	1	1	1	1	0	0	0	1	1	1	0	0	0	0	0	1	0	2	0	0	1	1	0	2	2	1	2	2	1	1	2	1	0	1	0	1	0	0	2	1	0	0	1	1
668	0	0	0	0	0	0	2	0	0	0	1	0	2	0	0	0	2	0	1	1	0	0	1	1	1	1	2	0	2	2	0	1	2	0	0	1	1	0	0	0	0	0	0	2	1	0	0	0	2
669	0	0	0	0	0	0	1	0	0	0	1	2	2	1	2	0	2	0	1	1	1	0	1	0	0	1	1	0	1	1	1	2	2	0	0	1	1	1	0	0	0	0	1	2	1	0	0	0	1
670	1	0	0	1	0	0	1	1	1	0	0	1	1	0	0	1	1	1	1	1	1	1	2	0	0	1	0	1	1	0	1	0	1	1	1	2	1	0	0	0	0	0	1	1	1	0	0	0	1
671	0	0	0	0	0	0	1	0	0	0	0	0	1	1	1	0	1	0	1	1	0	0	2	0	0	1	2	1	2	1	2	1	1	0	1	2	2	0	0	0	0	1	0	1	1	0	0	0	2
672	1	0	0	0	0	0	2	0	0	0	0	0	0	0	0	0	1	1	2	2	0	1	1	0	0	0	2	0	1	1	2	0	1	0	0	1	0	0	1	1	0	1	0	1	1	1	0	0	1
673	1	0	0	0	0	0	1	0	1	0	1	0	0	0	0	0	2	2	1	1	1	0	2	0	0	1	1	1	2	1	0	1	2	1	0	1	0	0	2	2	0	0	0	0	0	0	0	0	1
674	1	0	0	1	0	0	1	1	1	0	0	0	0	0	0	0	2	2	1	1	1	0	2	0	0	1	1	0	2	1	0	1	1	1	1	2	2	0	0	1	0	0	0	2	1	1	0	0	1
675	1	0	1	0	1	1	1	1	1	0	0	0	1	1	2	0	0	0	1	0	1	0	2	0	0	1	2	2	2	1	1	1	2	0	0	1	1	1	1	1	1	0	1	2	1	1	0	0	0
676	1	0	0	0	0	0	2	1	0	0	1	1	1	0	0	1	0	0	1	2	0	0	0	0	0	0	1	1	2	1	1	0	2	0	0	2	0	0	1	0	1	0	1	2	1	2	0	1	1
677	0	0	0	1	0	0	1	0	1	0	1	0	0	0	0	0	0	0	0	0	0	0	2	0	0	1	2	0	2	1	1	0	1	0	0	2	2	0	0	0	0	2	0	2	0	0	0	0	1
678	1	0	0	0	0	0	0	0	2	0	0	1	1	0	1	0	2	0	0	1	1	1	0	1	1	0	2	0	2	2	1	2	2	0	0	1	2	0	0	1	0	0	0	1	0	1	0	0	0
679	0	0	0	0	0	0	1	1	1	1	0	1	1	0	0	1	2	0	1	2	0	0	2	0	0	0	1	1	2	0	1	1	1	0	1	1	1	0	1	1	0	0	1	1	1	2	0	0	0
680	1	0	0	1	0	1	1	0	0	0	2	1	1	0	0	0	2	0	1	1	0	0	2	0	0	1	0	1	1	1	1	1	2	1	0	2	1	0	0	0	0	0	0	2	0	1	0	0	0
681	1	0	0	0	0	0	0	0	1	0	1	0	1	1	1	0	2	0	1	1	1	0	2	0	0	0	2	0	2	2	1	1	0	0	0	1	2	0	1	1	0	0	0	0	0	0	0	0	0
682	0	0	0	0	0	0	2	0	0	1	2	1	1	0	0	1	0	0	0	0	1	0	1	0	0	1	1	0	2	1	0	0	0	0	1	2	2	0	0	0	0	1	0	2	1	0	0	0	1
683	0	1	0	0	0	1	2	1	0	0	0	1	0	0	0	0	1	1	1	1	0	0	2	0	0	0	1	0	2	1	0	0	2	0	0	2	1	0	0	0	0	0	0	1	0	1	0	0	1
684	1	0	0	0	0	0	1	0	1	1	1	1	2	1	2	0	0	0	1	1	1	0	2	0	0	2	2	0	2	1	0	1	1	0	0	1	2	0	0	1	0	0	0	2	0	1	0	0	1
685	1	0	0	0	0	0	2	1	0	0	0	0	0	0	0	0	1	1	2	2	0	0	2	0	0	1	1	1	1	1	1	1	2	0	0	0	1	0	1	1	0	0	0	1	0	1	0	0	1
686	0	0	0	0	0	1	1	0	1	0	1	0	0	0	0	0	1	0	1	1	1	0	2	0	0	2	1	0	2	1	1	1	1	2	1	2	2	0	1	1	0	0	0	1	0	0	0	0	1
687	0	0	0	0	0	0	2	0	0	0	0	0	0	0	0	0	1	1	1	2	0	0	1	0	0	1	0	1	1	0	1	1	0	0	0	2	0	0	2	1	1	0	1	1	0	0	0	1	1
688	1	0	0	1	0	0	2	0	0	0	0	0	1	1	1	0	1	0	0	0	1	0	2	0	0	1	2	0	2	2	0	1	2	1	0	2	1	1	0	1	0	0	0	1	0	1	0	0	0
689	1	0	1	0	1	0	2	0	2	0	0	0	0	0	0	0	1	1	1	1	1	0	1	1	1	2	2	0	2	2	1	1	1	0	0	2	1	1	0	0	0	0	0	2	0	0	0	1	0
690	1	0	0	0	0	1	2	1	0	0	1	1	2	1	1	0	2	2	2	2	0	0	1	0	0	1	2	0	2	1	0	1	1	0	0	1	2	1	0	0	1	0	1	1	1	0	0	0	1
691	0	0	0	1	0	0	1	0	2	0	0	0	0	0	0	0	2	2	2	2	0	0	2	0	0	0	1	0	2	1	0	0	1	1	0	0	0	0	1	1	0	0	1	2	1	0	0	0	1
692	1	0	0	0	0	1	0	0	2	0	0	1	2	1	1	0	2	0	2	2	0	0	2	0	0	1	1	0	2	1	1	1	1	1	0	1	1	0	0	0	0	0	0	1	0	0	0	0	1
693	1	0	0	0	0	0	1	0	0	0	0	1	2	1	1	0	0	0	2	1	1	0	2	0	0	1	2	0	2	1	0	0	0	0	0	2	0	1	1	1	0	0	0	1	0	1	0	1	1
694	1	0	1	0	1	0	2	0	0	0	2	1	1	0	0	1	1	1	1	1	0	0	2	0	0	0	2	1	2	1	2	0	2	0	0	2	1	0	1	1	0	0	1	2	1	1	0	0	1
695	0	0	2	0	1	0	0	0	1	0	1	2	2	1	2	0	1	0	1	1	1	0	2	0	0	0	1	1	2	1	2	1	1	0	0	2	0	0	1	1	0	0	2	2	1	0	0	1	0
696	1	1	0	0	0	1	2	0	1	0	1	0	0	0	0	0	2	2	1	1	1	1	1	0	0	1	2	1	2	2	1	1	2	1	0	2	1	0	1	1	0	0	0	1	0	1	0	0	1
697	1	0	0	1	0	0	0	0	1	0	0	1	1	0	1	0	2	1	1	1	1	0	2	0	0	0	1	0	2	1	0	0	2	0	0	2	1	1	0	0	0	1	0	1	0	1	0	0	1
698	0	0	0	1	0	1	2	1	0	0	0	1	1	0	1	0	0	0	1	1	0	0	2	0	0	0	1	0	2	0	0	1	2	2	0	2	2	0	2	2	0	0	0	1	0	0	1	0	0
699	1	0	0	0	0	0	2	1	0	0	0	0	0	0	0	0	2	1	1	2	0	0	1	0	0	2	1	0	2	1	1	0	0	0	0	2	1	0	1	1	0	0	0	1	0	0	0	0	1
700	1	1	0	0	0	1	2	1	0	0	0	0	0	0	0	0	2	1	2	2	1	0	2	0	0	1	1	2	2	1	1	1	1	1	2	2	1	1	1	1	0	0	0	2	1	2	0	0	0
701	1	0	0	1	0	0	2	1	0	0	0	1	1	0	0	1	1	1	1	1	0	0	2	0	0	0	2	1	2	1	1	0	2	2	2	2	2	0	1	1	0	1	0	2	1	0	0	0	1
702	1	0	0	0	0	0	2	0	1	0	0	0	1	1	1	0	1	1	0	1	0	0	1	1	1	1	2	1	2	1	2	2	1	1	1	2	2	0	0	0	0	0	1	2	1	1	0	0	0
703	0	0	0	1	0	0	2	0	1	0	0	0	1	1	1	0	2	2	0	0	0	0	2	0	0	0	0	1	1	0	1	2	1	1	1	2	1	0	0	0	0	0	0	1	0	0	0	0	0
704	0	0	1	2	0	0	1	0	1	0	1	0	0	0	0	0	2	0	2	2	0	0	2	0	0	0	1	1	2	1	2	0	1	1	0	2	1	0	1	1	0	0	0	2	0	1	0	0	0
705	0	0	0	0	0	0	2	1	0	0	0	0	0	0	0	0	1	1	2	2	0	0	2	0	0	1	2	0	2	2	1	0	1	2	1	1	1	1	0	0	0	0	2	2	1	1	0	0	0
706	0	0	0	0	0	0	2	0	0	0	1	0	0	0	0	0	0	0	0	0	1	0	2	0	0	1	1	0	1	1	0	0	1	1	2	2	2	0	0	0	0	0	1	2	1	1	0	0	0
707	1	0	0	1	0	0	2	1	0	0	0	1	1	0	0	1	1	1	2	2	0	0	2	0	0	0	1	0	2	1	0	1	2	2	0	2	1	1	0	0	0	0	1	2	2	0	0	0	0
708	0	0	0	1	0	0	0	0	2	0	0	0	1	1	1	0	0	0	0	0	1	1	2	0	0	2	0	1	1	0	1	1	0	0	0	1	2	0	0	0	0	0	0	2	0	0	0	0	1
709	0	0	0	0	0	0	1	0	1	1	2	1	1	0	1	0	1	0	1	1	0	0	1	0	0	1	2	0	2	2	0	1	1	0	0	2	1	0	0	0	0	0	0	1	1	1	0	0	0
710	1	0	0	0	0	0	2	0	0	0	1	0	1	1	1	0	1	1	1	1	0	0	1	0	0	0	2	0	2	2	0	1	1	0	0	2	1	0	1	1	0	1	0	1	1	0	0	0	1
711	1	0	0	0	0	0	1	0	1	0	0	0	1	1	1	0	0	0	2	2	1	0	2	0	0	1	2	0	2	2	0	1	2	0	0	2	1	0	2	2	0	0	0	1	0	0	0	0	0
712	1	0	1	1	0	0	2	1	0	0	1	0	0	0	0	0	1	0	1	1	1	0	1	1	1	2	1	0	2	1	0	0	2	1	1	1	0	0	1	1	0	0	0	2	1	1	0	1	2
713	1	0	0	0	0	0	0	0	2	0	0	0	0	0	0	0	2	2	2	2	0	0	1	1	1	1	2	0	2	1	2	1	2	0	0	0	1	0	2	2	0	1	1	2	1	0	0	0	0
714	0	0	0	0	0	0	1	0	1	0	0	1	1	0	0	1	1	1	1	1	1	0	2	0	0	2	1	1	1	1	1	2	2	0	0	2	1	0	1	1	0	1	0	2	1	0	0	0	2
715	0	0	1	0	0	1	1	1	1	0	1	0	2	1	1	0	2	0	2	2	0	0	2	0	0	0	0	1	1	1	1	1	1	1	0	0	2	0	0	0	0	0	2	2	0	1	0	0	2
716	0	0	0	0	0	1	1	0	2	0	0	1	2	2	2	0	0	0	0	1	0	1	2	0	0	0	0	0	2	1	0	2	2	0	0	1	0	2	0	0	0	0	0	1	0	1	0	0	1
717	0	0	0	0	0	2	1	0	1	0	1	0	1	1	1	0	1	0	2	1	1	0	1	1	1	1	1	2	1	0	2	2	2	1	1	2	1	0	1	0	1	2	0	2	0	0	0	0	1
718	0	0	1	1	1	1	1	0	1	0	0	1	2	0	0	1	0	0	0	1	0	0	1	0	0	1	1	2	2	2	0	0	1	1	1	1	1	0	0	0	1	0	0	1	0	0	0	0	2
719	0	0	0	1	0	0	2	1	0	0	0	0	0	0	0	0	2	1	0	0	1	0	2	0	0	1	2	0	2	2	0	1	2	0	0	2	2	0	0	1	0	0	0	2	0	1	0	0	0
720	1	0	0	0	0	0	1	0	0	0	0	0	0	0	0	0	0	0	0	0	0	0	2	0	0	2	1	0	2	1	0	2	1	0	0	1	1	1	0	0	0	1	0	2	0	0	0	0	2
721	0	0	1	0	0	0	2	0	0	0	2	0	1	2	1	0	1	0	1	1	0	0	2	0	0	1	1	0	2	1	0	2	2	0	0	1	1	0	0	0	0	0	0	2	0	1	0	0	0
722	0	0	0	2	0	0	2	0	0	0	0	0	0	0	0	1	2	2	1	1	0	0	2	0	0	2	2	1	2	1	1	1	1	0	0	1	1	1	0	0	0	0	0	2	0	1	0	0	0
723	0	0	0	0	0	1	2	0	0	0	2	0	2	1	1	0	2	1	1	2	0	0	2	0	0	1	1	0	2	2	1	1	2	0	0	2	2	0	0	0	0	0	0	1	0	0	0	0	1
724	0	0	0	0	0	0	1	0	0	0	0	0	1	0	0	0	1	1	0	0	0	0	1	1	1	1	2	0	2	2	1	1	1	1	2	2	1	0	2	1	1	0	1	2	2	2	0	0	0
725	0	0	0	0	0	2	1	0	0	0	1	1	2	1	1	1	1	0	1	1	0	0	2	0	0	2	2	1	2	2	0	0	1	0	0	1	2	0	0	0	0	0	0	1	0	1	0	1	0
726	0	0	0	0	0	0	1	0	1	0	0	1	1	1	1	0	1	0	1	1	1	0	1	0	0	0	2	1	1	0	2	1	1	1	0	1	1	0	2	2	1	0	0	0	0	0	0	0	0
727	1	0	0	1	0	0	2	0	1	0	1	0	0	0	0	0	2	0	2	2	0	0	2	0	0	2	1	1	2	1	1	1	2	0	1	1	2	0	0	0	0	0	1	2	1	1	0	0	0
728	0	0	0	0	0	0	1	0	2	0	0	1	1	0	1	0	1	0	1	1	0	0	2	0	0	2	2	1	2	2	0	1	1	0	0	1	2	0	1	1	0	1	0	1	0	1	0	0	0
729	1	0	0	1	0	1	0	0	1	0	0	1	1	1	1	0	0	0	2	2	0	0	1	1	1	1	1	1	1	1	1	1	2	0	0	1	1	0	0	0	0	0	0	1	0	1	0	0	1
730	0	0	0	1	0	0	1	0	1	0	0	0	1	0	0	0	0	0	2	2	0	0	1	0	0	0	1	0	2	1	0	0	2	0	0	2	1	0	1	1	0	0	1	1	1	1	0	0	0
731	0	0	0	1	0	1	1	1	0	0	0	0	2	1	1	0	1	1	1	2	0	0	2	0	0	1	0	0	1	0	1	0	0	0	0	2	1	1	0	0	0	0	0	0	0	1	0	0	2
732	1	0	0	0	0	0	0	0	2	0	0	0	0	0	0	0	0	0	2	2	0	0	1	0	0	1	1	0	2	1	0	0	0	0	1	2	1	1	0	0	0	0	0	1	0	0	0	0	0
733	0	0	0	0	0	0	1	0	0	0	1	1	1	0	0	1	1	0	2	1	1	0	2	0	0	1	0	1	1	0	1	2	2	0	0	1	1	0	0	0	0	0	0	2	0	1	0	0	1
734	0	0	0	0	0	0	2	0	1	0	0	1	2	1	1	0	2	1	1	1	0	0	1	1	1	0	1	1	1	1	1	0	1	0	0	2	2	0	1	1	1	1	0	2	1	0	0	1	2
735	0	1	0	0	0	0	1	0	1	0	1	0	1	1	1	0	2	0	2	2	0	0	2	0	0	2	2	0	2	2	0	0	1	0	0	1	1	0	0	0	0	1	0	1	1	1	0	0	0
736	1	0	1	0	0	0	1	0	1	0	0	0	0	0	0	0	1	0	1	1	0	0	1	0	0	1	1	0	2	1	1	2	1	0	0	2	1	1	1	1	0	1	0	1	1	0	0	0	1
737	1	0	0	0	0	2	0	0	0	0	1	1	1	0	0	0	2	0	1	1	0	0	2	0	0	0	2	0	2	2	0	0	1	0	0	1	2	0	1	1	0	0	0	2	0	1	0	0	2
738	0	0	0	0	0	0	0	0	0	0	0	0	1	1	1	0	1	0	0	0	1	0	2	0	0	2	2	1	2	1	2	0	0	0	1	2	0	0	1	1	0	1	0	2	1	0	0	0	0
739	0	1	1	0	1	0	1	1	1	0	0	0	1	1	1	0	1	1	1	2	0	0	2	0	0	0	1	2	1	1	1	2	1	0	0	1	1	0	1	1	0	0	0	2	0	2	0	0	1
740	1	0	0	0	0	0	1	0	1	0	0	0	0	0	0	0	1	0	2	2	0	0	2	0	0	1	2	0	2	1	2	0	1	0	0	2	0	0	1	1	0	0	0	1	1	0	0	0	1
741	1	0	1	1	1	1	1	0	0	0	0	1	1	0	0	1	1	1	2	2	0	0	2	0	0	0	1	0	2	1	0	1	2	0	0	2	1	0	0	0	0	2	0	2	0	0	0	0	0
742	0	0	0	0	0	0	1	0	0	0	0	0	1	1	1	0	2	1	1	2	0	0	2	0	0	1	2	0	2	2	1	0	0	0	0	1	2	0	1	1	0	0	0	1	0	1	0	0	1
743	1	1	1	1	1	0	1	0	2	0	0	1	1	0	0	1	1	0	0	0	1	0	1	1	1	0	2	0	2	1	1	0	1	1	1	2	2	0	1	1	0	0	0	0	0	1	0	0	0
744	1	0	0	0	0	0	2	0	0	0	1	0	1	0	0	0	2	2	1	1	1	0	2	0	0	0	0	1	1	0	1	2	1	0	0	2	0	0	1	0	1	0	1	2	2	0	0	0	0
745	0	0	0	1	0	0	1	1	1	0	1	1	1	1	1	0	0	0	1	1	1	0	1	0	0	1	2	0	2	1	0	1	1	0	0	2	1	1	1	1	0	0	0	1	0	0	0	0	1
746	0	0	0	0	0	0	1	0	0	0	1	0	1	0	0	0	1	0	2	2	0	0	2	0	0	0	0	1	1	1	1	0	2	1	0	1	2	0	0	0	0	1	0	2	0	0	0	0	1
747	0	0	1	1	0	0	1	0	2	0	0	0	0	0	0	0	2	0	2	2	0	1	2	0	0	1	1	0	1	1	1	1	1	0	0	2	1	1	0	0	0	0	0	0	0	1	0	1	2
748	1	0	0	1	0	0	1	0	1	0	1	0	0	0	0	0	0	0	2	2	0	0	2	0	0	2	2	0	2	2	1	0	2	0	0	2	1	0	0	0	0	0	0	0	0	0	0	0	1
749	1	0	0	0	0	0	1	0	0	0	1	0	0	0	0	0	1	1	2	2	0	0	2	0	0	0	2	2	2	1	1	0	1	0	0	2	2	0	2	2	0	0	0	0	0	0	0	0	0
750	1	0	0	1	0	0	1	1	1	0	0	1	1	0	0	1	2	1	2	2	1	0	1	0	0	1	2	0	2	2	1	0	2	0	0	2	1	0	1	1	0	1	1	2	1	0	1	0	1
751	0	0	0	2	0	0	1	0	1	0	0	1	2	1	1	1	1	1	1	1	1	0	1	0	0	0	0	1	1	0	2	1	1	0	0	1	1	0	2	2	1	0	0	2	1	0	0	0	1
752	0	0	0	0	0	1	1	0	2	0	0	0	0	0	0	0	2	1	2	2	0	0	1	0	0	1	2	0	2	1	2	0	1	1	2	2	1	0	1	1	0	0	0	1	0	1	0	0	1
753	1	0	0	0	0	0	0	0	2	0	0	2	2	1	1	0	1	0	1	1	0	0	2	0	0	0	1	1	2	1	0	0	0	0	0	2	2	0	0	0	1	0	0	1	0	0	0	0	0
754	0	0	0	0	0	0	2	1	0	0	0	0	0	0	0	0	2	1	2	2	0	0	2	0	0	1	1	0	2	1	0	0	0	1	0	2	1	0	2	1	1	0	0	1	0	1	0	0	0
755	0	1	1	0	1	0	1	0	0	0	1	1	2	1	1	1	1	1	2	2	0	1	2	0	0	2	2	0	2	2	0	1	2	0	0	1	2	0	0	0	0	1	0	2	1	0	1	0	1
756	0	1	1	0	1	0	1	0	1	0	0	0	0	0	0	0	1	1	1	1	1	0	1	1	1	1	1	0	2	1	0	0	2	2	1	1	2	0	1	1	0	0	0	2	0	0	0	0	1
757	1	0	0	0	0	0	1	0	0	0	0	0	1	0	1	0	0	0	1	1	1	0	2	0	0	1	1	1	0	0	2	0	2	0	0	2	1	0	1	0	1	0	0	0	0	1	0	1	1
758	1	0	0	0	0	0	1	1	0	0	0	0	0	0	0	0	2	2	0	0	2	0	2	0	0	0	2	0	2	2	1	1	2	0	0	1	1	1	1	1	1	0	1	2	0	1	0	0	2
759	1	0	0	0	0	0	0	0	1	0	1	0	0	0	0	0	1	1	1	2	0	0	2	0	0	2	2	1	2	1	2	0	2	1	0	2	1	0	0	0	0	2	0	2	0	0	0	0	2
760	1	0	0	0	0	0	1	0	1	1	2	0	1	0	0	0	1	0	1	2	0	0	2	0	0	1	2	0	2	2	1	0	1	0	0	1	1	1	0	0	0	0	0	2	0	0	0	0	1
761	1	0	0	0	0	1	1	2	0	0	0	1	1	1	1	0	2	1	2	2	0	0	2	0	0	0	0	0	1	1	1	0	0	0	0	2	1	0	2	2	0	1	0	1	0	2	0	0	0
762	1	0	0	0	0	0	2	1	0	0	1	0	0	0	0	1	1	1	1	1	0	0	2	0	0	2	1	0	2	1	1	0	2	2	2	2	1	0	0	0	0	1	0	2	1	0	0	0	0
763	1	0	0	0	0	0	1	0	0	0	1	0	1	0	0	0	0	0	0	0	0	0	1	0	0	0	1	0	1	1	0	1	1	0	0	2	2	0	1	1	1	0	1	1	1	1	0	0	1
764	0	0	0	1	0	0	2	0	1	0	0	0	1	1	1	0	1	0	1	1	0	0	1	0	0	1	2	0	2	2	1	1	2	1	0	2	2	0	0	0	0	0	0	1	0	0	0	0	0
765	0	0	1	1	0	0	1	0	1	0	0	0	1	1	1	0	1	1	2	2	0	0	2	0	0	1	2	1	2	2	0	2	2	0	1	2	1	0	1	1	0	0	0	2	1	1	0	0	0
766	1	1	0	0	0	0	1	0	1	0	1	0	0	0	0	0	1	0	1	1	1	0	0	0	0	0	1	0	2	1	1	0	2	0	0	2	2	0	0	0	0	1	0	1	1	1	0	0	0
767	0	0	0	1	0	0	1	0	1	0	1	0	2	2	2	0	0	0	1	1	1	0	2	0	0	1	1	0	2	1	0	2	2	0	0	1	1	0	1	1	0	0	1	1	1	1	0	1	1
768	1	0	0	0	0	0	1	0	1	0	0	1	1	1	1	0	2	1	2	2	0	0	2	0	0	1	2	0	2	2	1	0	2	0	0	2	1	0	2	2	0	0	0	2	0	2	0	0	0
769	1	0	0	2	0	0	1	0	1	0	1	0	2	2	2	0	2	0	2	2	0	0	2	0	0	0	2	1	2	2	0	1	2	0	0	2	2	0	1	1	0	1	1	2	1	0	0	0	1
770	0	0	0	0	0	0	2	0	0	0	1	0	0	0	0	0	1	0	1	0	1	0	2	0	0	1	2	1	2	2	1	0	2	0	0	1	1	0	0	0	0	0	0	2	0	0	0	0	1
771	0	0	1	0	0	0	1	1	0	0	0	1	1	0	1	0	0	0	0	1	0	0	1	0	0	1	2	0	2	2	0	0	2	2	1	1	1	0	0	0	0	0	0	1	0	1	0	1	2
772	0	0	0	0	0	0	1	0	1	1	2	1	1	2	2	0	2	0	1	1	1	0	2	0	0	0	2	0	2	2	0	0	2	0	0	2	1	0	2	2	0	0	0	2	0	0	0	0	0
773	0	1	0	0	0	1	0	0	2	0	0	1	2	0	0	1	2	0	2	2	0	0	1	0	0	1	1	0	1	0	1	1	2	0	0	2	1	0	1	1	0	0	0	1	1	1	0	0	1
774	1	0	0	0	0	0	2	0	1	0	0	1	2	1	1	0	1	1	0	0	1	0	2	0	0	2	2	0	2	2	1	2	2	0	0	0	1	0	0	0	0	0	0	1	1	1	0	0	0
775	0	0	0	0	0	0	1	0	1	0	0	0	0	0	0	0	1	1	0	0	1	1	1	0	0	1	0	0	2	1	0	2	1	0	0	1	1	0	1	1	0	0	0	0	1	0	0	0	1
776	1	0	0	0	0	0	2	0	1	0	1	0	0	0	0	0	1	1	0	0	1	0	0	0	0	0	1	2	2	2	0	2	2	0	0	0	1	2	0	0	0	2	0	2	1	0	0	0	1
777	1	1	0	0	0	0	1	0	1	0	0	0	1	1	1	0	1	1	0	0	1	0	1	1	1	1	2	2	2	1	1	0	2	0	0	2	1	0	0	0	0	0	0	2	0	1	0	0	0
778	0	0	0	0	0	0	1	0	0	0	0	0	0	0	0	0	1	0	1	1	1	0	2	0	0	0	1	1	2	1	1	0	1	0	0	1	1	0	0	0	0	1	0	1	0	1	0	1	1
779	0	0	0	1	0	0	0	0	1	0	1	0	1	1	1	0	1	0	2	2	0	1	2	0	0	2	1	0	1	1	0	0	0	1	2	2	1	0	0	0	0	1	0	1	1	1	0	0	0
780	0	0	0	1	0	0	1	1	1	0	0	1	1	0	0	1	2	0	1	1	0	0	1	0	0	1	2	0	2	1	0	1	1	2	1	2	0	0	1	1	0	0	1	1	1	0	0	0	1
781	0	0	0	0	0	0	2	0	0	0	0	0	1	1	1	0	0	0	2	2	0	0	2	0	0	1	0	1	2	0	1	1	1	0	0	1	1	0	0	0	0	0	1	2	1	0	0	0	1
782	0	0	1	0	0	0	2	0	1	0	1	0	1	0	0	0	2	1	2	2	0	0	2	0	0	0	2	0	2	2	0	1	1	1	1	1	1	0	0	0	0	0	0	2	0	1	0	0	1
783	1	0	0	2	0	0	0	0	1	0	0	0	0	0	0	0	1	1	1	1	0	0	2	0	0	0	2	0	2	2	0	1	1	2	1	1	1	1	0	0	0	0	0	1	0	0	0	0	1
784	0	0	0	0	0	0	1	0	0	0	1	0	1	1	1	0	1	1	1	1	1	0	1	0	0	1	2	0	2	1	1	1	1	0	0	1	1	0	2	2	0	0	0	1	0	0	0	0	0
785	0	0	0	0	0	1	2	1	0	0	0	1	1	1	1	0	2	1	2	2	1	0	1	1	1	1	1	0	2	0	0	1	2	0	1	2	1	0	1	1	0	0	0	1	0	0	0	0	0
786	0	0	1	0	0	0	1	0	1	0	0	0	0	1	1	0	0	0	2	2	0	0	2	0	0	1	1	0	2	1	1	1	1	0	0	1	2	0	1	1	0	0	0	0	1	1	0	0	1
787	0	0	1	0	0	1	1	0	1	0	0	1	1	1	1	0	2	1	1	1	0	0	2	0	0	0	2	0	2	2	0	0	2	1	1	1	1	0	2	2	0	1	0	2	1	0	0	0	2
788	1	0	0	0	0	1	0	0	1	0	0	2	2	1	2	0	1	0	0	0	1	0	1	0	0	0	0	0	1	1	1	1	1	0	0	2	1	1	0	0	0	2	0	2	0	0	0	0	1
789	0	0	0	1	0	0	1	1	0	0	0	1	2	1	2	0	1	0	2	2	0	0	1	0	0	1	2	0	2	2	1	1	2	2	0	1	1	1	0	0	0	0	1	2	1	0	0	1	1
790	1	0	0	0	0	0	1	0	1	0	0	1	1	0	0	0	1	0	2	1	1	0	2	0	0	0	2	0	2	2	1	1	1	0	0	2	1	0	1	1	0	0	0	2	1	0	0	0	2
791	1	0	0	1	0	0	2	1	0	0	0	1	2	1	1	0	0	0	0	0	1	0	2	0	0	0	1	0	1	1	0	0	0	0	0	1	1	0	1	1	0	0	0	1	0	1	0	1	2
792	0	0	0	0	0	0	1	0	1	1	0	0	0	0	0	0	2	0	2	2	0	0	2	0	0	1	1	0	2	1	0	0	2	1	0	1	0	1	0	0	0	0	1	2	1	0	0	0	1
793	1	0	0	1	0	0	2	0	0	0	0	0	1	1	1	0	1	1	1	2	0	0	2	0	0	1	1	0	2	1	0	1	2	1	0	1	1	0	2	2	1	0	2	2	1	0	0	0	0
794	0	0	1	1	0	0	2	0	1	0	0	1	1	0	0	1	1	1	1	2	0	0	2	0	0	0	1	0	2	1	1	1	2	2	0	1	1	0	0	0	0	0	0	1	0	0	0	0	0
795	1	0	0	0	0	0	0	0	2	0	0	0	0	0	0	0	1	1	2	2	0	0	2	0	0	2	1	1	1	1	2	1	1	0	0	1	1	1	1	1	1	0	1	2	1	1	0	0	0
796	1	0	0	0	0	0	1	0	1	0	0	0	0	0	0	0	1	1	0	0	1	0	2	0	0	0	1	0	2	2	0	1	2	0	0	1	1	0	0	0	0	0	1	2	1	0	0	0	0
797	0	0	0	0	0	0	1	1	0	0	0	0	1	1	1	0	0	0	0	1	0	0	1	1	1	1	1	1	2	1	1	0	2	0	0	2	1	1	0	0	0	0	0	0	2	0	0	0	1
798	0	0	0	0	0	0	1	0	0	0	0	0	1	1	1	0	1	1	1	1	0	0	2	0	0	1	0	0	1	1	2	1	1	0	0	1	1	0	1	1	0	0	0	2	0	0	0	0	1
799	0	0	0	0	0	1	1	0	1	0	1	0	2	1	1	0	0	0	1	1	1	0	2	0	0	0	1	1	2	1	0	0	2	0	0	2	1	0	1	1	0	0	1	1	1	1	0	0	1
800	1	0	0	0	0	0	1	0	1	0	1	1	1	0	1	0	1	0	1	1	0	0	2	0	0	0	1	0	1	0	1	1	2	0	0	2	2	0	1	1	0	0	1	2	1	0	0	0	1
801	1	0	0	1	0	0	1	1	0	0	0	0	0	0	0	0	1	2	1	1	1	1	2	0	0	2	1	1	1	1	2	0	1	0	0	2	1	0	0	0	0	1	0	1	1	1	1	0	1
802	0	0	0	0	0	0	2	0	0	0	1	0	1	0	0	0	0	0	1	0	1	0	2	0	0	1	2	0	2	2	1	0	1	2	0	2	2	0	0	0	0	0	0	1	0	0	0	0	2
803	1	0	0	1	0	0	1	0	1	0	0	0	1	1	1	0	2	2	1	1	1	0	2	0	0	0	0	1	1	0	1	1	1	0	0	2	1	0	2	1	1	0	1	2	1	0	0	0	0
804	0	0	0	0	0	0	1	0	1	0	1	0	0	0	0	0	1	0	1	1	1	0	2	0	0	0	2	0	2	1	2	1	1	0	0	1	2	0	1	1	1	0	0	1	0	0	0	1	2
805	0	0	0	1	0	0	2	0	0	0	1	0	1	1	1	0	2	2	1	1	1	0	2	0	0	0	1	1	2	1	1	0	0	0	0	2	2	0	0	0	0	0	1	2	1	2	1	0	1
806	1	0	0	1	0	0	0	0	1	0	1	0	2	1	1	0	1	0	1	1	0	0	2	0	0	0	2	0	2	2	0	1	2	0	1	2	0	0	2	2	1	0	0	2	0	1	0	0	1
807	1	0	0	1	0	0	1	1	1	0	0	0	0	1	1	0	0	0	1	2	0	0	2	0	0	1	2	1	1	1	1	1	1	2	1	2	0	0	2	1	1	1	0	1	1	0	0	0	0
808	1	0	0	1	0	0	1	0	1	0	1	1	2	1	1	1	0	0	2	2	0	0	2	0	0	1	1	0	2	2	0	0	2	2	2	2	1	1	0	0	0	0	1	1	1	0	0	0	0
809	0	0	0	0	0	0	0	0	2	0	0	0	1	0	0	0	1	2	2	2	0	0	2	0	0	1	2	0	2	2	0	1	1	0	1	2	2	0	0	0	0	0	0	0	0	0	1	0	0
810	1	0	0	0	0	0	2	0	0	0	1	1	2	1	1	1	0	0	1	1	1	0	2	0	0	0	2	1	2	2	1	2	1	0	0	1	1	0	2	2	0	0	0	1	0	0	0	0	0
811	0	0	0	0	0	0	0	0	1	0	0	1	1	0	0	1	1	0	1	1	1	0	1	1	1	0	0	0	1	1	2	2	2	0	0	0	2	0	0	0	0	0	0	1	0	0	1	0	1
812	0	0	0	0	0	1	1	1	1	0	0	1	2	1	1	1	1	1	2	2	0	1	2	0	0	1	1	0	2	1	2	1	1	0	0	1	2	0	0	0	0	1	0	2	2	1	0	0	0
813	0	0	0	0	0	0	2	0	0	0	1	0	0	0	0	0	0	0	1	2	0	0	2	0	0	0	2	0	2	1	1	0	2	0	0	2	2	0	0	0	0	0	0	2	0	1	0	0	1
814	1	0	1	1	0	1	1	1	1	0	0	0	0	0	0	1	1	1	2	0	1	0	2	0	0	1	1	0	2	0	1	0	2	0	0	2	1	0	0	0	0	0	0	2	0	1	0	0	0
815	0	0	0	0	0	0	1	0	1	0	0	1	2	1	1	0	2	1	1	1	1	0	1	0	0	2	2	0	2	1	1	0	2	0	0	1	1	0	0	0	0	0	0	0	0	0	0	0	1
816	0	0	1	1	0	1	1	0	0	0	0	0	1	1	2	0	2	1	1	1	0	0	2	0	0	0	1	1	2	1	0	1	2	0	0	1	2	0	0	0	0	1	0	1	1	0	0	2	2
817	1	0	1	2	0	0	1	0	2	0	0	0	1	1	1	0	2	1	1	2	0	0	2	0	0	1	1	0	1	1	2	1	1	0	0	2	1	0	1	0	1	1	0	2	1	0	0	0	1
818	1	1	1	1	0	0	1	0	0	0	1	0	1	0	0	0	2	0	2	2	0	0	2	0	0	1	1	0	2	0	0	1	2	1	0	2	2	0	1	1	0	1	0	2	0	0	0	0	1
819	1	0	0	0	0	0	2	1	0	0	1	0	1	1	1	0	1	0	1	1	0	1	0	1	1	1	2	1	2	1	2	1	1	2	0	2	2	0	2	2	0	0	0	2	0	2	0	1	2
820	0	1	0	0	0	0	1	1	1	0	0	0	0	0	0	0	2	0	2	2	0	0	1	0	0	0	1	0	2	1	0	2	1	0	0	1	2	1	0	0	0	0	1	1	0	0	0	0	0
821	0	0	0	0	0	1	0	0	2	0	0	1	2	1	1	0	1	1	2	2	0	0	2	0	0	1	2	0	2	2	0	0	2	1	1	1	0	0	1	1	0	0	0	1	0	0	0	0	1
822	0	0	0	1	0	0	2	0	1	0	1	1	1	0	1	0	1	1	2	2	0	0	1	1	1	1	2	0	2	2	0	1	1	0	0	1	2	0	0	0	1	0	1	1	1	1	0	0	2
823	0	0	0	1	0	1	2	0	1	0	1	0	0	0	0	0	2	1	2	2	1	0	2	0	0	1	2	1	2	2	1	1	2	1	0	1	1	0	1	0	1	0	0	1	0	1	0	0	0
824	0	0	0	0	0	1	2	0	0	0	0	0	0	0	0	0	2	1	2	2	0	0	2	0	0	2	0	1	2	0	1	0	2	0	0	2	1	0	1	0	1	0	0	1	0	1	0	0	1
825	1	0	0	1	0	0	0	0	1	0	0	1	1	1	1	0	1	1	1	2	0	0	2	0	0	0	1	0	2	2	0	0	1	1	0	0	2	0	0	0	0	1	0	1	1	0	0	1	0
826	1	0	0	0	0	0	2	0	0	0	1	0	0	0	0	1	2	2	1	1	0	0	2	0	0	1	2	1	2	2	1	2	1	0	0	1	1	1	0	0	0	0	0	1	0	0	0	1	1
827	0	0	0	0	0	2	2	0	0	0	2	1	1	1	1	0	1	1	1	0	1	0	2	0	0	1	2	1	2	1	2	2	1	0	0	0	2	0	1	1	0	1	0	2	0	0	0	0	2
828	1	0	0	0	0	0	1	1	0	0	0	0	1	1	1	0	1	1	0	0	1	1	2	0	0	0	0	0	2	0	0	1	0	0	0	2	1	1	0	0	0	0	1	1	1	0	0	1	1
829	0	0	0	0	0	1	2	1	0	0	0	0	0	0	0	0	0	0	2	2	0	0	2	0	0	0	1	1	2	0	1	0	2	0	0	1	2	0	1	1	0	0	0	0	0	0	0	1	1
830	1	0	0	0	0	0	2	0	0	0	2	1	1	0	0	1	2	0	1	1	0	0	2	0	0	0	2	0	2	2	1	0	1	1	0	1	1	0	2	1	1	0	0	2	0	0	0	0	2
831	0	0	0	0	0	1	1	1	1	0	0	0	0	0	0	0	2	1	0	0	1	0	2	0	0	1	1	0	2	2	0	0	1	1	0	2	0	1	1	1	0	0	1	2	1	0	0	0	2
832	1	0	0	0	0	0	1	0	1	0	0	0	1	1	1	0	2	0	2	2	0	0	2	0	0	1	1	0	2	0	0	1	1	0	0	1	1	0	0	0	0	0	0	2	0	1	0	1	2
833	0	0	0	1	0	1	2	1	0	0	0	0	1	1	1	0	2	2	1	1	1	0	2	0	0	1	0	1	1	0	2	0	0	0	1	2	1	0	0	0	0	0	0	2	0	1	0	0	1
834	0	0	0	1	0	0	2	0	0	0	2	0	0	0	0	0	0	0	1	1	0	0	2	0	0	0	2	0	2	2	1	1	1	0	0	2	1	1	1	1	0	0	0	0	0	0	0	0	1
835	1	0	0	0	0	0	0	0	1	0	0	0	1	1	1	0	2	1	1	1	1	0	2	0	0	1	1	0	2	1	0	0	1	1	1	2	1	1	0	0	0	0	0	2	1	0	0	0	1
836	1	0	0	0	0	1	1	0	0	0	1	0	1	0	0	0	1	1	1	0	0	0	2	0	0	1	2	0	2	2	0	1	2	0	1	2	1	0	0	0	0	1	0	2	2	1	0	0	1
837	1	0	0	1	0	1	0	0	0	0	0	1	2	1	1	0	2	2	1	1	0	0	2	0	0	0	0	2	1	0	2	0	2	0	0	1	2	0	0	0	0	0	0	1	0	1	0	0	2
838	0	1	0	0	0	0	2	1	0	0	0	0	0	0	0	0	0	0	1	0	1	0	2	0	0	1	2	0	2	2	0	0	1	0	0	1	2	0	0	0	0	0	2	2	1	1	0	0	1
839	0	0	0	0	0	0	2	0	0	1	1	0	0	0	0	0	2	2	2	2	0	1	2	0	0	1	2	2	2	2	0	0	1	0	0	1	2	0	0	0	0	0	0	2	0	2	0	0	1
840	1	0	0	0	0	0	2	1	0	0	0	2	2	1	1	1	2	1	2	2	0	0	2	0	0	0	1	0	2	1	1	2	1	1	1	2	2	0	0	0	0	1	1	2	0	1	0	0	1
841	1	0	0	0	0	1	0	0	1	0	0	0	0	0	0	0	0	0	1	1	0	0	1	0	0	0	1	1	1	1	2	1	2	2	0	2	1	0	1	1	0	1	0	1	1	1	0	0	2
842	1	0	0	1	0	0	1	0	1	0	1	0	0	0	0	0	1	0	1	1	0	0	2	1	1	1	0	2	0	0	2	1	2	0	0	0	2	1	0	0	1	0	2	2	1	0	0	0	1
843	0	0	0	0	0	1	1	0	1	0	1	0	2	1	1	0	0	0	0	0	1	0	2	0	0	1	2	0	2	2	0	0	1	0	0	2	2	0	1	1	0	0	0	2	0	0	0	0	2
844	0	0	0	1	0	0	0	0	2	0	0	0	0	0	0	0	0	0	1	1	1	0	1	1	1	1	2	0	2	2	1	2	2	0	0	1	1	0	0	0	0	0	0	1	0	0	0	0	0
845	1	0	0	1	0	0	1	0	1	0	0	0	1	1	1	0	0	0	2	2	0	0	1	1	1	2	2	0	1	0	1	1	1	0	0	1	1	0	1	1	0	1	0	1	0	2	0	0	0
846	1	0	0	1	0	1	0	0	1	0	0	0	0	0	0	0	1	1	1	1	0	0	1	1	1	2	1	1	1	1	2	0	1	1	2	2	1	0	2	2	0	0	1	2	1	0	0	0	1
847	0	0	0	1	0	0	2	0	0	0	2	0	0	0	0	0	2	0	2	2	0	2	0	0	0	1	1	0	2	1	1	2	1	0	0	1	2	0	0	0	0	0	2	2	1	0	0	0	1
848	0	0	0	0	0	0	0	0	1	0	1	0	1	0	1	0	1	1	2	0	1	0	2	0	0	0	2	0	2	2	0	1	1	1	0	0	2	0	0	0	0	0	0	2	0	0	0	0	2
849	0	0	0	0	0	0	1	0	1	0	0	1	1	1	1	0	0	0	1	2	0	0	2	0	0	1	2	0	2	2	0	0	1	1	0	2	2	0	1	1	0	1	0	1	1	1	0	0	0
850	1	0	0	0	0	0	0	0	1	0	1	1	1	0	0	1	1	1	0	0	0	0	2	0	0	2	1	0	2	1	0	1	2	0	0	0	2	0	0	0	0	0	1	2	1	0	0	1	1
851	0	0	0	0	0	0	1	0	0	0	0	1	1	0	1	0	1	1	1	1	0	0	2	0	0	0	1	1	1	1	1	0	2	2	2	2	0	1	1	1	0	0	0	1	0	0	0	0	1
852	1	0	0	1	0	0	1	0	1	0	1	0	1	1	1	0	1	1	2	2	0	0	2	0	0	1	1	0	2	1	0	0	1	2	0	2	1	0	2	2	0	0	1	2	0	1	1	0	1
853	0	0	0	1	0	0	1	0	0	0	0	0	0	0	0	0	1	0	2	2	0	0	1	0	0	2	1	0	1	1	0	1	1	2	1	1	1	0	1	1	0	0	1	2	1	0	0	0	1
854	1	0	0	0	0	1	2	0	1	0	0	0	1	0	0	0	0	0	0	1	1	0	2	0	0	0	1	0	1	1	1	0	0	1	0	2	1	0	1	1	0	0	0	1	0	0	1	0	1
855	1	0	0	1	0	0	0	0	0	0	1	1	1	0	1	0	2	0	1	1	1	0	2	0	0	0	0	1	2	0	1	0	1	0	0	2	1	1	1	1	0	0	1	1	0	0	0	0	1
856	1	0	0	0	0	0	2	1	0	0	0	0	2	2	2	0	0	0	0	0	0	0	1	0	0	1	1	0	2	0	0	1	2	0	0	1	1	0	1	1	0	0	0	2	0	1	0	0	1
857	1	0	0	1	0	0	0	0	1	0	0	0	1	1	1	0	2	0	2	2	0	0	1	1	1	2	2	1	2	2	0	1	1	0	0	2	1	0	0	0	0	0	1	2	1	0	0	0	2
858	0	0	0	1	0	1	1	0	0	0	0	0	1	1	1	0	2	0	2	2	0	0	2	0	0	1	2	0	2	2	0	0	2	0	0	2	1	0	0	0	0	0	0	1	0	0	1	0	1
859	0	0	0	0	0	0	2	0	0	0	1	0	2	2	2	0	0	0	1	1	1	0	2	0	0	1	1	1	2	1	0	2	2	0	0	1	2	0	1	1	0	0	1	2	0	0	0	0	0
860	1	0	0	1	0	0	1	0	0	0	1	0	0	0	0	0	2	0	2	2	0	0	1	0	0	1	2	0	2	2	1	0	2	1	0	2	2	0	0	0	0	0	0	1	0	0	0	0	0
861	1	0	0	0	0	0	2	1	0	0	1	2	2	2	2	0	0	0	1	1	1	0	2	0	0	0	1	0	2	2	0	0	1	0	0	1	1	0	1	1	0	0	1	2	1	0	0	1	1
862	1	0	0	0	0	0	1	0	1	0	0	0	1	1	1	0	2	1	2	2	0	0	2	0	0	1	1	1	2	1	0	0	1	0	0	2	2	1	0	0	0	0	0	1	0	1	0	0	0
863	1	0	0	0	0	0	1	0	1	1	1	0	1	0	0	0	1	0	1	1	1	0	0	1	1	1	1	2	2	1	1	0	1	1	0	1	1	0	0	0	0	0	1	1	1	1	0	0	1
864	0	0	1	1	0	0	1	1	0	0	0	0	0	0	0	0	0	0	1	2	0	0	2	0	0	1	2	1	2	2	0	0	1	0	0	2	1	0	0	0	0	0	1	2	0	1	0	1	2
865	1	0	0	0	0	1	1	0	0	0	1	1	1	0	0	1	2	0	1	1	0	0	2	0	0	0	1	0	2	2	0	2	2	0	0	1	1	1	0	0	0	0	0	2	0	0	0	1	2
866	1	0	0	0	0	0	1	0	0	0	1	1	1	0	1	0	1	1	0	1	1	1	2	0	0	0	2	0	2	1	1	0	2	0	0	2	1	1	0	0	0	0	0	1	0	0	0	0	0
867	1	0	0	0	0	0	1	1	0	0	0	0	1	1	1	0	1	1	1	1	0	0	2	0	0	2	1	0	2	0	0	0	2	0	0	2	2	0	1	1	0	0	1	1	1	0	0	0	2
868	0	0	1	1	0	0	1	1	0	0	0	0	0	0	0	0	1	1	1	1	0	0	2	0	0	1	1	1	1	1	1	1	2	0	1	2	0	2	0	0	0	0	0	2	0	0	0	0	0
869	0	1	0	0	0	1	2	1	0	0	1	0	0	0	0	0	2	2	1	1	0	0	1	0	0	2	1	0	2	2	0	0	1	0	0	1	0	0	1	1	0	0	1	2	0	1	0	0	1
870	1	0	0	1	0	0	0	0	1	0	1	0	1	1	0	0	1	1	1	0	1	0	2	0	0	0	1	0	2	1	0	2	2	0	1	2	2	0	0	0	0	1	0	2	1	0	0	0	1
871	1	0	0	0	0	0	2	1	0	0	0	0	0	0	0	0	0	0	2	2	0	0	2	0	0	0	1	0	2	2	0	0	2	0	0	2	1	0	0	0	0	0	1	2	0	0	0	1	0
872	1	1	0	0	0	1	0	0	2	0	0	0	2	2	2	0	0	0	2	2	0	0	2	0	0	1	0	0	1	1	2	0	2	1	0	2	1	0	0	0	0	2	0	2	1	0	0	0	2
873	0	0	1	0	0	1	2	1	0	0	1	0	1	1	1	0	1	1	0	0	0	0	2	0	0	2	1	1	2	0	1	0	1	0	0	2	0	0	1	1	0	0	1	2	2	0	0	0	0
874	0	0	0	0	0	0	0	0	2	0	0	0	0	0	0	0	0	0	0	0	1	0	1	0	0	0	2	0	2	2	1	2	1	1	1	2	1	0	0	0	0	0	0	1	0	0	0	0	0
875	1	0	0	1	0	0	0	0	2	0	0	0	0	0	0	0	2	1	2	2	0	0	1	0	0	2	0	1	2	0	1	0	1	0	0	1	2	1	0	0	0	0	0	1	0	1	0	0	1
876	0	0	1	1	0	0	1	0	0	0	1	0	0	0	0	0	2	2	2	1	1	0	2	0	0	0	2	0	2	1	2	0	1	1	0	2	1	0	1	1	0	0	1	2	0	0	0	0	1
877	1	0	0	0	0	1	1	0	1	0	0	0	0	0	0	0	2	2	1	1	0	0	0	0	0	0	2	0	2	2	0	1	2	0	0	2	0	1	1	1	0	0	0	2	1	0	0	0	0
878	0	0	0	0	0	0	1	0	1	0	0	0	1	1	1	0	0	0	0	0	0	0	2	0	0	1	1	0	2	1	0	2	1	0	0	1	0	0	1	1	0	2	0	2	0	0	0	0	1
879	1	0	0	0	0	1	2	0	0	0	1	0	0	0	0	0	0	0	2	2	0	1	2	0	0	2	0	1	1	1	1	1	2	0	0	2	1	0	0	0	0	0	0	1	0	0	0	1	2
880	1	1	0	0	0	0	1	0	0	0	0	0	2	1	1	0	1	0	1	1	0	0	2	0	0	0	1	1	2	0	1	0	0	0	0	1	1	0	2	2	0	1	0	2	2	1	0	0	2
881	0	0	1	1	0	0	2	0	0	1	1	0	0	0	0	0	1	0	2	2	0	0	2	0	0	0	1	1	0	0	2	0	0	1	0	2	0	0	1	1	0	0	0	2	0	0	0	0	1
882	0	0	0	0	0	0	2	1	0	0	0	0	2	0	0	0	0	0	0	0	0	0	2	0	0	1	2	1	2	1	2	0	2	1	0	1	1	0	0	0	0	0	1	2	0	1	0	0	1
883	1	0	0	0	0	0	2	1	0	0	1	0	0	0	0	0	1	1	2	2	0	0	2	0	0	0	1	2	1	1	1	1	2	1	0	2	1	0	1	1	0	0	0	1	0	0	0	0	0
884	1	0	0	1	0	0	0	0	2	0	0	0	2	1	1	0	1	2	2	2	0	0	0	0	0	0	2	0	2	2	1	0	2	0	0	1	0	0	1	0	1	0	0	1	0	0	0	0	2
885	1	0	0	2	0	1	2	1	0	0	1	1	1	0	1	0	1	1	0	0	0	0	2	0	0	1	1	2	2	1	1	0	0	1	2	2	2	1	0	0	0	1	0	2	1	1	0	2	2
886	1	0	0	0	0	0	2	0	0	0	0	0	1	1	1	0	2	2	2	2	0	0	2	0	0	0	1	0	2	1	0	1	2	2	0	2	1	1	1	1	1	0	0	2	0	0	0	0	1
887	1	0	0	0	0	0	2	0	0	0	2	0	2	0	0	0	0	1	2	2	0	0	2	0	0	1	1	1	0	0	2	0	2	0	0	2	1	0	1	1	0	1	0	1	1	0	0	0	2
888	0	0	0	0	0	0	2	1	0	0	0	0	1	1	1	0	2	1	0	0	1	0	2	0	0	1	1	0	2	1	0	1	2	0	0	1	0	2	0	0	0	1	0	2	1	0	0	0	1
889	0	0	0	0	0	0	1	0	0	0	1	1	2	2	2	0	0	0	1	1	0	0	2	0	0	1	2	0	2	1	0	1	2	2	0	1	1	0	2	2	0	1	0	2	1	0	0	1	2
890	0	0	0	0	0	0	2	1	0	0	0	0	0	0	0	0	1	1	0	0	2	0	2	0	0	0	2	1	2	2	1	1	2	1	0	1	1	1	0	0	0	1	1	2	0	1	0	0	1
891	1	0	0	0	0	0	1	0	1	0	1	1	1	0	0	1	2	1	1	1	0	0	0	1	1	0	0	1	1	0	1	1	1	1	1	1	1	0	1	1	0	0	0	2	0	0	0	0	0
892	1	1	0	0	0	0	2	1	0	0	0	0	0	0	0	0	1	0	2	2	0	0	2	0	0	2	1	0	2	1	1	0	1	1	0	0	1	0	0	0	0	0	0	2	0	0	1	0	0
893	1	1	0	0	0	0	2	0	0	0	1	0	1	1	1	0	1	0	1	1	0	0	2	0	0	1	1	1	2	0	1	0	2	0	0	2	2	0	0	0	0	0	0	1	0	0	0	0	1
894	0	0	0	0	0	0	2	0	0	0	0	1	1	0	1	0	0	0	1	1	1	0	2	0	0	1	2	1	2	1	1	1	0	0	0	2	1	0	0	0	0	1	1	2	0	1	0	0	0
895	1	0	0	1	0	0	2	1	0	0	0	0	0	0	0	0	1	0	2	1	1	0	2	0	0	1	1	0	2	1	0	1	2	1	0	1	1	0	1	1	0	0	0	2	0	2	0	0	1
896	0	0	0	0	0	0	1	0	0	0	1	0	0	0	0	0	0	0	0	0	1	0	2	0	0	0	1	0	2	0	0	1	1	0	0	2	2	0	0	0	0	0	1	2	1	1	0	0	1
897	1	1	0	0	0	1	0	0	2	0	0	1	1	1	1	0	2	2	1	1	1	1	1	0	0	1	1	0	2	0	0	1	2	1	0	1	2	0	0	0	0	0	0	2	0	1	0	0	0
898	0	1	0	0	0	0	0	0	1	0	0	1	1	0	0	1	1	2	1	1	1	0	2	0	0	0	2	0	2	2	0	0	1	2	1	1	1	0	2	1	1	0	0	2	0	2	0	0	0
899	0	0	0	0	0	0	2	0	1	0	1	0	1	0	1	0	0	0	0	0	1	0	2	0	0	2	1	0	1	1	0	1	0	0	0	2	2	0	0	0	0	2	0	2	0	0	0	0	1
900	0	0	0	1	0	0	1	0	0	0	1	0	2	2	2	0	1	0	1	1	0	0	2	0	0	0	1	0	2	1	0	0	2	0	0	2	2	0	0	0	0	0	0	1	0	1	0	1	0
901	0	0	0	1	0	0	2	0	0	0	1	1	2	1	1	0	1	0	1	1	0	0	2	0	0	2	1	1	1	1	2	1	1	1	2	2	2	0	1	1	0	1	0	1	1	0	0	0	0
902	1	0	0	0	0	1	2	0	0	0	2	1	2	1	2	0	1	0	1	1	0	0	2	0	0	0	1	1	1	1	1	1	1	2	1	2	2	0	2	2	1	0	0	1	0	1	0	0	0
903	1	0	0	0	0	1	1	0	0	0	2	0	0	0	0	0	1	0	1	1	1	0	2	0	0	0	1	1	1	1	1	0	0	0	0	2	1	1	0	1	0	0	0	1	0	1	0	0	1
904	0	0	0	0	0	1	1	0	1	1	1	0	1	0	0	0	1	1	0	0	0	0	2	0	0	0	2	1	2	1	2	0	2	0	0	2	0	0	2	2	1	1	0	2	1	0	0	0	0
905	1	0	0	0	0	0	0	0	0	0	0	1	1	1	1	0	1	1	1	1	1	0	2	0	0	1	2	1	2	2	0	2	1	0	1	2	1	0	2	2	1	0	1	1	1	2	0	0	0
906	1	0	1	1	0	0	1	1	1	0	0	0	1	1	1	0	1	1	1	1	0	1	2	0	0	0	2	0	2	2	1	0	0	0	0	2	1	1	0	0	0	0	1	1	0	0	0	0	1
907	1	0	0	0	0	0	1	1	1	0	0	0	2	2	2	0	2	2	1	1	1	0	0	0	0	1	1	0	2	0	0	1	1	0	0	1	2	0	1	1	0	0	1	2	1	1	0	0	2
908	0	0	0	0	0	0	1	1	0	0	0	0	1	2	1	0	1	0	2	2	0	0	2	0	0	0	0	1	1	0	1	2	1	0	1	2	1	0	0	0	0	0	0	1	2	1	0	0	1
909	0	0	0	1	0	0	1	0	1	0	0	1	0	0	0	0	1	1	2	2	0	0	1	0	0	1	1	0	2	1	0	0	1	1	0	2	1	0	1	0	1	0	1	1	1	2	0	0	0
910	1	0	0	0	0	0	1	0	1	0	0	0	0	0	0	0	1	1	1	1	1	0	0	1	1	0	1	2	1	1	2	0	2	1	0	2	2	0	2	2	0	1	0	2	1	0	0	0	0
911	0	0	0	1	0	0	1	0	1	0	0	0	0	0	0	0	0	0	1	2	0	0	2	0	0	2	1	0	2	1	1	1	1	0	0	1	1	0	1	1	0	0	0	2	1	1	0	1	0
912	1	0	0	1	0	0	1	0	0	0	1	0	1	1	1	0	1	1	0	0	1	0	1	0	0	1	2	0	2	0	1	0	2	0	0	2	2	0	0	0	0	0	1	1	0	0	1	0	0
913	1	0	0	0	0	1	1	0	0	0	0	0	0	0	0	0	1	0	0	0	1	0	1	0	0	2	0	2	0	0	2	0	0	0	0	1	1	0	2	2	0	1	0	2	1	0	0	0	1
914	1	0	0	1	0	0	1	0	0	0	0	2	2	1	2	0	0	0	0	0	0	0	1	0	0	1	1	1	2	1	0	0	2	1	1	1	2	0	1	1	1	1	0	1	0	1	0	0	0
915	1	0	0	0	0	0	1	0	1	0	1	0	2	2	2	0	1	1	1	0	1	0	1	1	1	1	1	1	1	1	2	1	1	0	0	2	0	0	1	1	0	0	1	2	1	1	1	0	0
916	1	0	0	0	0	0	2	0	0	0	1	0	1	1	1	0	2	0	1	2	0	1	2	0	0	2	1	1	1	1	1	1	1	1	2	2	1	1	0	0	0	1	1	2	0	1	0	1	2
917	0	1	0	0	0	0	2	0	0	0	1	1	1	2	2	0	0	0	0	0	1	0	2	0	0	2	1	0	2	1	1	1	1	1	1	1	1	0	0	0	0	0	0	0	0	0	0	0	1
918	0	0	0	1	0	0	2	1	0	0	0	2	2	1	1	1	0	0	0	0	0	0	2	0	0	1	2	1	2	2	1	0	2	1	1	2	2	0	0	0	0	2	0	2	0	0	0	0	1
919	0	0	0	1	0	0	1	0	1	0	0	0	0	0	0	0	2	0	1	1	0	0	2	0	0	1	1	1	2	1	0	0	1	0	0	2	2	1	0	0	0	0	1	2	0	1	0	0	0
920	1	0	0	0	0	0	1	0	1	0	1	1	1	0	0	1	2	1	1	1	0	0	1	0	0	1	2	0	2	2	0	0	1	0	0	2	1	0	1	1	0	0	0	1	0	1	0	0	0
921	0	1	0	0	0	1	1	0	2	0	0	0	0	0	0	0	2	0	1	1	0	0	1	0	0	0	1	0	2	2	0	0	1	0	0	2	1	0	1	0	1	0	0	1	0	0	0	0	1
922	0	0	0	0	0	0	2	0	0	0	1	1	1	0	0	1	1	1	1	1	0	0	2	0	0	1	1	0	1	0	1	1	2	2	0	2	1	1	0	0	1	0	1	2	1	1	0	0	1
923	0	0	0	0	0	0	0	0	1	0	1	0	1	1	1	0	1	0	1	2	0	0	2	0	0	1	1	2	1	0	2	0	2	0	0	1	2	0	2	2	0	0	1	1	1	1	0	0	1
924	0	0	0	1	0	0	2	1	0	0	0	1	2	2	2	0	0	1	2	2	0	0	2	0	0	1	1	0	2	1	0	1	1	0	0	1	2	0	1	1	0	0	0	1	0	0	0	0	0
925	1	0	1	0	1	0	1	0	0	0	0	0	1	1	1	0	2	2	2	2	0	0	2	0	0	0	2	1	2	1	2	0	0	0	1	2	0	0	2	1	1	0	0	1	1	0	0	0	1
926	0	0	0	1	0	1	1	0	1	0	0	1	1	0	0	0	1	1	0	0	1	0	2	0	0	0	1	1	2	1	1	1	1	0	0	2	2	0	1	1	0	0	0	1	0	1	0	1	1
927	1	0	0	0	0	1	2	0	0	0	1	0	0	0	0	0	1	1	2	2	0	0	2	0	0	0	1	0	2	1	0	1	1	0	0	1	2	0	1	1	0	0	1	2	0	1	0	0	0
928	1	0	1	0	1	1	1	0	0	0	1	0	0	0	0	0	1	0	1	2	0	0	2	0	0	1	1	0	2	1	0	1	2	0	0	1	1	0	0	0	0	0	1	2	0	1	0	0	0
929	0	0	0	1	0	1	2	0	0	0	1	0	0	0	0	0	0	0	2	1	1	0	2	0	0	1	1	0	2	0	1	0	0	1	0	2	2	0	1	1	0	0	0	1	0	0	0	0	0
930	1	0	0	0	0	0	2	1	0	0	0	0	0	0	0	0	0	0	1	2	0	0	2	0	0	2	1	0	1	1	2	0	1	0	0	1	1	1	0	0	0	0	0	1	0	0	0	0	1
931	0	1	0	0	0	1	2	0	1	0	0	1	2	2	2	0	1	1	0	0	1	0	2	0	0	1	1	0	1	1	1	2	1	0	0	2	1	0	2	2	1	1	0	2	0	0	0	0	0
932	0	0	0	0	0	0	1	0	0	0	0	1	2	2	2	0	1	1	0	0	2	0	2	0	0	1	1	2	1	1	1	1	1	0	0	2	1	0	1	1	0	0	0	2	0	1	0	1	1
933	1	0	0	0	0	0	1	0	1	1	1	0	1	1	1	0	1	0	1	1	1	0	1	0	0	1	2	0	2	2	2	0	2	2	2	2	1	1	0	0	0	0	1	1	0	1	0	0	0
934	0	0	1	1	1	0	2	0	0	0	1	1	1	0	0	1	1	0	2	2	0	0	2	0	0	2	1	0	2	1	0	1	1	0	1	2	1	0	1	1	0	0	0	0	0	0	0	0	2
935	0	0	0	0	0	0	1	1	1	0	0	1	2	2	2	0	0	1	1	1	0	0	2	0	0	0	2	0	1	1	2	0	2	2	2	2	1	1	0	0	0	0	0	2	0	1	0	0	0
936	1	0	0	1	0	0	1	1	1	0	0	0	0	0	0	0	2	1	2	1	1	0	2	0	0	2	2	1	2	1	2	0	2	1	1	2	1	0	1	1	0	0	0	2	0	1	0	0	0
937	1	0	0	0	0	0	1	0	0	0	1	0	0	0	0	0	1	1	2	2	0	0	2	0	0	1	1	0	2	0	0	0	2	2	0	1	1	0	1	1	0	0	0	1	0	0	0	1	2
938	0	0	0	0	0	0	1	1	1	0	0	2	2	2	2	0	1	0	2	2	0	0	1	1	1	1	2	0	1	0	1	0	0	0	0	2	2	0	0	0	0	0	1	1	1	0	0	2	2
939	0	0	0	0	0	1	2	0	1	0	0	1	1	0	1	0	1	1	1	1	1	0	1	1	1	1	2	0	2	2	1	1	1	1	1	2	1	0	0	0	0	0	0	1	1	0	0	0	1
940	0	0	0	0	0	0	1	1	1	0	0	0	1	0	1	0	1	0	1	1	0	0	2	0	0	1	2	1	2	1	2	1	1	1	2	2	2	0	1	1	0	0	0	2	0	2	0	0	0
941	0	0	0	0	0	0	1	0	1	1	0	0	1	2	1	0	1	1	1	1	0	1	1	0	0	0	2	0	2	2	1	1	1	0	0	1	1	0	0	0	0	0	1	1	1	2	0	0	1
942	0	0	1	1	0	0	2	1	0	1	1	0	1	1	1	0	2	1	1	2	0	1	1	0	0	0	1	1	2	0	1	1	2	0	0	1	1	1	0	0	1	0	1	1	0	0	0	0	1
943	1	0	1	1	0	0	1	0	0	0	1	0	0	0	0	0	1	1	1	1	0	0	1	1	1	1	2	0	2	1	0	0	2	1	0	1	2	0	1	1	1	0	0	0	0	0	0	0	0
944	1	0	0	0	0	2	1	0	1	0	0	0	0	0	0	0	1	1	2	2	0	0	2	1	1	1	2	0	2	2	1	0	0	1	0	2	2	0	0	0	0	0	0	1	1	0	0	0	0
945	0	0	0	1	0	0	2	0	1	0	1	0	1	1	1	0	2	0	1	1	1	0	1	1	1	1	2	1	2	2	0	2	1	0	0	0	1	0	1	1	0	0	1	2	1	1	0	0	1
946	1	0	1	0	1	1	1	0	1	1	1	0	2	2	2	0	2	2	1	1	1	0	1	1	1	1	1	2	1	0	2	0	1	1	0	2	1	1	0	0	0	1	0	1	1	0	0	0	0
947	0	0	0	1	0	0	1	0	2	0	0	2	2	0	0	1	0	0	2	1	1	0	2	0	0	1	0	0	1	0	1	1	2	2	0	1	1	1	1	1	1	0	0	2	0	1	0	1	0
948	1	0	0	1	0	0	0	0	2	0	0	0	0	0	0	0	2	0	1	2	0	0	2	0	0	0	2	0	2	1	1	1	1	0	0	1	2	0	1	1	0	0	2	2	1	1	0	0	1
949	0	0	0	1	0	0	1	0	1	0	1	1	1	0	1	0	1	1	1	1	1	0	2	0	0	1	1	1	2	0	1	0	2	0	0	1	1	0	0	0	0	1	0	1	0	1	0	0	1
950	1	0	0	1	0	0	1	0	0	0	1	1	2	1	1	0	0	0	2	2	0	0	1	1	1	0	1	0	2	1	1	1	1	1	0	1	2	0	0	0	0	2	0	2	1	0	0	1	1
951	1	0	0	0	0	0	1	0	1	0	0	0	0	0	0	0	1	0	1	1	1	1	1	0	0	0	2	2	2	2	0	1	1	0	0	2	1	0	0	0	0	0	0	0	1	1	0	0	1
952	1	0	0	1	0	1	0	0	1	0	0	0	2	1	1	0	2	0	1	2	0	0	2	0	0	2	2	1	2	1	2	1	1	0	0	2	0	0	2	2	1	0	1	2	0	0	0	0	1
953	0	0	1	2	0	0	1	0	1	0	0	0	0	0	0	0	1	0	0	0	1	0	2	0	0	1	0	0	1	1	2	1	1	0	0	1	1	1	1	1	0	1	0	2	0	0	0	0	1
954	1	0	0	0	0	0	1	0	0	0	1	0	0	0	0	0	1	0	2	2	0	0	2	0	0	0	2	0	2	2	0	2	1	0	0	0	1	1	0	0	0	0	1	2	0	0	0	0	1
955	0	0	0	0	0	1	0	0	1	0	0	0	0	0	0	0	1	0	1	1	0	0	2	0	0	2	1	1	2	1	0	1	1	0	1	1	2	0	1	1	1	0	0	0	0	1	0	1	2
956	0	0	0	0	0	0	1	0	0	0	0	0	0	0	0	0	0	0	1	0	1	2	0	0	0	1	1	0	1	1	2	0	1	1	0	1	1	0	1	1	0	0	0	2	0	0	0	0	0
957	1	0	0	1	0	0	2	0	0	0	0	0	0	0	0	0	0	0	0	1	0	0	2	0	0	0	2	0	2	1	1	0	0	0	0	1	1	1	0	0	0	1	0	2	1	0	0	1	2
958	0	0	0	1	0	1	2	1	0	0	1	0	0	0	0	0	1	0	2	2	0	0	1	0	0	1	1	0	2	1	1	1	2	0	0	2	2	0	1	1	0	0	1	1	1	2	0	0	1
959	1	0	0	0	0	0	1	1	0	0	0	1	2	1	1	1	0	0	0	0	0	1	2	0	0	1	1	1	1	1	1	0	1	0	0	1	1	0	1	1	0	1	0	1	1	0	0	0	1
960	0	0	0	0	0	0	2	1	0	0	1	1	2	1	1	0	2	1	2	2	1	0	1	1	1	1	1	1	2	0	1	0	1	0	0	1	1	0	0	0	0	1	0	2	0	0	0	1	2
961	0	0	1	0	0	1	1	0	1	0	1	0	1	1	1	0	2	1	1	1	1	0	1	1	1	1	2	0	2	2	0	0	2	2	2	2	1	0	0	0	0	2	0	2	0	1	0	1	1
962	0	0	0	0	0	1	1	0	1	0	0	0	1	0	0	0	1	1	1	1	0	0	2	0	0	1	1	2	2	2	0	1	1	1	1	2	2	0	0	0	0	1	0	2	1	0	0	0	1
963	0	0	0	0	0	1	1	0	1	1	0	0	1	1	1	0	2	2	1	1	1	1	2	0	0	2	2	1	2	1	2	0	2	1	1	1	1	0	0	0	1	0	0	1	0	1	0	0	0
964	0	0	0	1	0	0	1	0	0	0	1	1	1	0	0	1	2	0	2	2	0	0	2	0	0	0	1	0	2	1	0	0	2	1	0	1	2	0	2	2	0	0	0	1	0	0	0	0	0
965	0	0	0	0	0	1	1	1	0	0	0	0	0	1	1	0	0	1	0	1	1	0	0	0	0	0	1	2	1	0	2	0	2	2	2	2	2	1	0	0	0	0	0	2	0	0	0	0	1
966	0	0	0	1	0	0	1	1	1	0	0	0	1	1	1	0	1	0	2	1	1	0	1	1	1	1	1	2	1	1	2	1	1	2	1	2	1	1	0	0	0	0	0	2	0	1	0	1	2
967	1	0	0	0	0	1	1	0	1	0	1	0	1	1	1	0	0	0	2	2	0	0	1	1	1	1	1	0	1	1	0	1	2	0	0	2	2	1	0	0	1	0	1	2	0	0	0	1	2
968	1	0	0	1	0	0	1	1	1	0	0	1	1	0	0	1	0	0	2	2	0	1	1	0	0	1	1	0	2	1	1	1	1	0	0	1	0	1	1	1	0	0	1	2	0	0	0	0	1
969	1	0	0	1	0	0	0	0	2	0	0	0	0	0	0	0	1	1	0	0	1	0	2	0	0	2	1	0	2	0	0	0	1	1	1	2	1	0	2	2	0	0	1	2	0	0	0	1	2
970	1	0	0	1	0	0	1	1	0	0	0	0	1	1	1	0	1	0	1	1	0	0	2	1	1	1	1	1	1	1	2	1	1	0	1	1	1	0	2	2	0	0	0	1	0	0	0	1	1
971	1	0	0	1	0	0	0	0	2	0	0	0	0	0	0	0	1	1	1	1	1	0	2	0	0	1	0	0	2	0	0	1	1	0	0	2	1	0	2	1	1	0	0	2	0	2	0	0	2
972	1	0	0	0	0	1	2	0	0	0	0	0	0	0	0	0	0	0	0	0	1	0	2	0	0	1	2	0	2	1	0	0	1	0	0	1	1	0	0	0	0	1	0	1	0	1	0	0	0
973	0	0	0	0	0	0	2	0	0	0	0	1	2	1	2	0	1	1	2	2	0	1	0	1	1	1	2	1	2	1	1	1	2	0	0	0	2	0	0	0	0	0	0	1	0	1	0	0	0
974	1	1	0	0	0	0	2	0	1	0	1	0	1	1	1	0	1	1	0	0	0	0	2	0	0	0	2	0	2	1	2	0	1	2	0	2	1	1	0	0	0	0	1	2	1	1	0	0	0
975	1	0	0	0	0	0	1	0	1	0	0	0	0	0	0	0	0	0	1	1	0	0	1	0	0	1	0	2	1	0	2	0	0	0	0	1	0	0	2	2	1	0	0	1	0	1	0	0	0
976	1	0	0	0	0	0	1	1	1	0	0	0	0	0	0	0	1	0	2	1	1	0	2	0	0	1	1	1	1	1	1	1	1	0	0	1	2	0	0	0	0	0	0	2	1	1	0	0	1
977	1	0	0	0	0	0	2	0	0	1	1	0	2	1	1	0	1	0	1	1	1	0	2	0	0	1	1	1	2	0	1	0	1	1	1	2	1	0	2	1	1	0	0	2	0	1	0	0	1
978	1	0	1	0	0	0	0	0	2	0	0	0	1	0	0	0	1	0	2	1	0	0	2	0	0	1	1	2	2	2	0	0	0	0	1	2	2	0	1	1	0	0	1	2	1	1	0	0	2
979	1	0	0	0	0	0	2	0	0	0	1	0	2	2	2	0	1	0	2	2	0	0	2	0	0	0	0	2	1	0	2	2	2	0	1	2	1	0	2	2	0	2	0	2	1	0	0	0	2
980	0	0	0	0	0	0	2	0	0	0	1	1	2	2	2	0	2	2	1	1	1	0	1	1	1	1	1	0	1	1	2	0	1	1	1	2	2	1	0	0	0	0	2	2	1	1	0	0	0
981	1	1	0	0	0	0	1	0	1	0	0	0	0	0	0	0	2	0	2	1	1	0	2	0	0	0	2	1	2	1	2	0	2	2	1	2	0	2	0	0	0	0	0	1	0	0	0	0	1
982	1	0	0	0	0	1	1	0	1	0	1	2	2	2	2	0	1	0	1	1	1	0	2	0	0	0	2	1	2	2	0	1	1	0	0	1	1	1	0	0	0	0	0	0	0	1	0	0	0
983	0	0	0	0	0	0	2	0	0	0	1	0	0	0	0	0	0	0	2	2	0	0	1	1	1	1	1	0	2	2	1	2	1	0	0	0	0	0	2	1	1	0	0	2	0	0	0	0	1
984	1	0	1	0	0	1	1	0	0	0	0	1	1	0	0	1	0	0	1	1	1	0	2	0	0	1	1	2	1	1	2	0	2	0	0	1	2	0	1	1	0	0	0	1	0	0	0	0	1
985	1	0	0	0	0	0	1	0	1	0	1	1	2	2	2	0	2	1	2	2	1	0	2	1	1	1	1	0	2	2	0	0	1	0	0	1	0	1	1	1	0	0	0	0	0	0	0	0	0
986	1	0	0	0	0	1	0	0	0	0	1	0	1	1	1	0	0	0	2	1	1	1	2	0	0	2	1	0	1	1	2	0	2	0	0	2	1	1	1	1	1	1	0	1	1	0	0	0	0
987	1	0	0	0	0	0	1	0	0	0	0	1	1	0	0	1	0	0	2	2	0	0	2	0	0	0	1	1	1	1	1	1	1	1	1	2	1	0	0	0	0	0	1	1	1	1	0	0	2
988	0	0	0	0	0	0	1	0	1	0	0	1	0	0	0	0	0	0	2	2	0	0	2	0	0	0	1	1	1	1	1	1	0	0	0	1	1	0	1	1	0	1	0	2	1	1	0	0	2
989	0	0	0	0	0	0	2	0	1	0	1	0	0	0	0	0	1	0	1	1	0	0	2	0	0	1	1	0	2	0	0	0	1	0	0	1	2	0	0	0	0	1	0	2	1	0	0	1	0
990	1	1	1	1	0	0	0	0	1	0	0	0	0	0	0	0	2	1	1	1	1	0	1	0	0	0	1	0	1	0	1	0	2	0	0	1	1	0	0	0	0	0	0	2	0	2	1	0	0
991	1	0	0	0	0	0	0	0	1	0	0	0	1	1	1	0	2	2	1	1	1	0	2	0	0	1	2	1	1	0	2	0	0	0	0	2	2	0	2	2	0	1	0	2	1	0	0	0	1
992	1	0	0	0	0	1	0	0	2	0	0	1	1	1	1	0	1	1	2	2	0	0	1	0	0	0	1	0	2	0	1	0	0	0	0	2	2	0	0	1	0	0	0	1	0	1	0	0	0
993	0	0	0	1	0	0	1	0	1	0	1	0	1	2	1	0	0	0	1	1	1	0	2	0	0	0	2	0	2	2	0	0	0	1	1	2	1	0	0	0	0	1	0	2	1	0	0	0	0
994	1	0	0	0	0	0	1	1	0	0	0	0	0	0	0	0	1	0	1	1	1	0	2	0	0	1	2	1	2	2	0	1	0	0	0	2	0	0	1	1	0	0	2	2	0	1	0	0	0
995	1	0	0	0	0	0	1	0	0	0	0	1	1	0	1	0	1	1	0	0	1	0	2	0	0	2	2	0	2	1	0	1	1	0	0	1	0	1	0	0	0	0	0	2	0	2	0	0	0
996	0	0	0	0	0	0	2	1	0	0	1	1	2	0	0	1	1	1	0	0	1	0	2	0	0	1	1	0	2	0	0	0	0	0	0	1	1	0	2	2	0	0	2	2	1	1	0	0	1
997	1	0	0	0	0	0	0	0	1	0	0	1	1	0	0	0	2	1	2	2	0	0	2	0	0	1	1	1	2	1	1	1	1	0	0	1	1	0	0	0	0	0	1	2	0	0	0	0	0
998	1	0	0	0	0	0	2	0	0	0	0	0	1	2	1	0	1	1	0	0	2	0	2	0	0	2	2	0	2	1	0	2	1	0	1	2	1	0	0	0	1	0	1	1	1	2	0	1	1
999	1	0	0	0	0	0	2	1	0	0	0	1	1	0	0	1	1	0	2	2	0	0	1	1	1	1	1	2	1	0	2	2	2	0	0	1	2	0	0	0	0	0	0	1	0	0	0	0	1
1000	0	0	0	0	0	0	0	0	2	0	0	0	0	0	0	0	0	0	2	1	1	0	2	0	0	2	1	1	1	1	2	1	2	0	0	2	1	1	0	0	0	0	0	2	0	1	0	0	1
[truncated: 952 more columns]
