# Supplementary material for: KNN-MDR: a learning approach for improving interactions mapping performances in genome wide association studies
Source: BMC Bioinformatics. 2017 Mar 21;18:184. doi: 10.1186/s12859-017-1599-7 (PMC5361736; doi:10.1186/s12859-017-1599-7)
Supplement: Supplementary file 2 — The data set(s) supporting the results of Table 1. (ZIP 22742 kb) [file 12859_2017_1599_MOESM2_ESM.zip › Nouveau dossier/S87/mkallsimul.dat]

1	0	0	0	0	0	1	1	1	2	2	0	1	1	1	0	0	0	0	0	2	0	0	0	2	0	0	2	0	2	2	1	0	1	2	0	2	2	1	0	0	0	1	1	2	1	0	0	0	0
2	1	0	0	0	0	1	1	2	2	1	0	1	1	1	0	0	0	1	0	1	0	1	0	2	0	0	1	0	2	0	0	2	2	1	0	2	2	0	0	0	0	0	0	0	1	1	0	0	0
3	1	1	0	0	0	1	1	1	1	1	1	0	1	1	0	0	0	1	0	2	0	0	0	2	0	0	1	1	2	1	1	2	2	0	1	1	2	0	0	0	0	1	0	1	1	2	0	0	0
4	0	0	0	0	0	1	0	0	2	2	0	0	1	0	0	0	0	1	0	2	0	1	1	1	1	1	2	0	2	2	1	1	1	0	1	2	1	0	1	1	0	0	0	2	0	2	0	0	0
5	0	0	0	0	0	1	1	1	2	2	0	0	0	0	0	0	0	0	1	1	1	1	1	1	1	1	1	0	2	1	0	1	1	0	1	1	0	1	1	1	0	0	0	2	0	0	0	0	0
6	1	0	0	0	0	1	1	1	2	2	0	0	1	1	0	0	0	1	0	2	0	1	0	2	0	0	2	0	2	2	1	1	1	1	1	1	1	0	1	1	0	1	1	1	1	0	0	0	0
7	0	0	0	0	0	0	2	2	0	0	2	0	0	0	0	0	0	1	1	1	1	0	0	2	0	0	2	0	2	2	0	1	1	0	1	1	1	1	1	1	1	0	0	1	0	0	0	0	1
8	1	0	0	0	0	1	2	2	1	1	1	0	0	0	0	0	0	0	0	2	0	0	0	2	0	0	1	1	2	1	2	2	2	0	1	1	1	0	2	2	1	0	0	0	2	2	0	0	0
9	0	0	0	0	0	1	1	1	1	0	1	0	0	0	0	1	1	2	1	1	1	1	0	2	0	0	2	0	2	2	1	2	2	0	1	1	0	0	2	2	1	0	0	2	0	1	0	1	0
10	0	0	1	0	0	1	0	0	2	2	0	0	0	0	0	0	0	0	0	2	0	0	0	2	0	0	2	0	2	2	0	2	2	1	2	1	1	1	0	0	0	1	1	2	0	1	0	0	1
11	0	0	0	0	0	2	1	2	2	1	0	1	1	0	1	0	0	1	0	0	0	0	0	2	0	0	1	0	2	0	1	0	0	0	1	1	1	0	1	1	0	1	1	1	1	0	0	0	1
12	0	1	1	0	1	1	1	1	0	0	1	1	1	0	0	1	0	0	0	1	0	1	1	1	1	1	1	1	0	0	2	1	0	0	1	1	2	0	0	0	0	0	0	1	1	1	0	0	0
13	1	0	0	0	0	2	0	1	2	1	0	1	2	2	0	0	0	1	0	1	0	0	0	2	0	0	0	0	2	1	0	1	1	2	0	2	1	0	0	0	0	2	1	2	1	0	0	0	0
14	0	0	0	0	0	2	1	1	1	1	1	1	2	1	0	1	0	1	0	2	0	0	0	2	0	0	2	0	2	2	0	1	1	1	1	1	1	0	2	2	0	0	0	2	0	1	0	0	0
15	1	0	0	0	0	2	2	2	0	0	1	0	1	0	0	0	0	0	0	2	0	0	0	2	0	0	2	1	2	1	2	1	2	2	0	2	1	0	1	1	0	1	1	2	1	1	0	0	0
16	0	0	0	0	0	2	2	2	1	1	0	0	0	0	0	0	0	1	0	2	0	0	0	2	0	0	2	2	2	1	1	1	1	1	0	2	2	0	2	2	0	0	0	2	0	1	0	1	0
17	0	0	0	0	0	0	0	0	2	2	0	1	1	0	0	0	0	0	1	1	1	1	0	2	0	0	0	1	1	1	1	0	1	1	1	2	2	0	1	1	0	0	0	1	1	1	0	0	0
18	1	0	0	0	0	1	1	1	0	0	2	1	2	1	0	0	0	0	1	1	1	0	0	2	0	0	2	0	2	1	2	1	2	1	1	2	1	1	1	1	0	1	1	1	1	1	0	0	2
19	0	0	0	0	0	0	2	2	2	2	1	0	0	0	0	0	0	0	1	1	1	0	0	2	0	0	1	1	2	1	2	0	0	1	1	1	1	1	0	0	0	0	0	2	1	0	0	0	0
20	1	0	0	0	0	2	0	1	2	0	1	0	0	0	0	0	0	0	1	1	1	0	0	2	0	0	1	0	1	1	1	0	0	1	1	1	2	0	0	0	0	0	0	2	0	0	0	0	0
21	1	0	0	0	0	0	0	0	2	2	0	0	2	1	0	0	0	0	0	2	0	1	1	1	0	1	0	1	1	0	1	1	2	1	1	1	1	1	1	1	1	0	0	2	0	1	0	0	0
22	1	0	0	0	0	2	1	1	2	1	1	0	0	0	0	0	0	1	1	1	1	1	0	2	0	0	1	0	1	1	0	0	0	0	1	1	1	1	0	0	0	1	1	1	1	2	0	0	0
23	0	0	0	0	0	2	2	2	1	0	1	0	0	0	0	0	0	0	0	2	0	1	0	2	0	0	1	0	2	2	0	1	2	1	2	1	1	0	0	0	0	1	0	0	0	0	0	0	0
24	1	0	0	0	0	2	1	1	2	2	0	0	1	1	0	0	0	0	1	1	1	1	0	2	0	0	2	1	2	2	0	1	1	0	1	1	1	0	0	0	0	0	0	1	0	0	0	0	0
25	0	0	0	0	0	0	2	2	1	1	1	1	0	0	0	0	0	0	2	0	1	0	0	2	0	0	2	0	2	2	0	1	0	0	1	1	1	0	2	2	0	0	0	1	1	1	0	0	0
26	1	0	0	0	0	1	0	1	2	1	0	0	0	0	0	0	0	0	2	0	1	0	0	2	0	0	2	0	2	1	2	0	0	1	0	2	1	0	1	1	0	0	0	1	1	0	0	0	1
27	1	0	0	0	0	1	1	1	1	1	0	1	2	2	0	0	0	1	1	1	0	1	0	2	0	0	2	0	2	2	1	1	1	0	2	0	1	0	1	0	1	1	1	2	1	0	0	0	0
28	1	0	0	0	0	1	1	2	2	1	0	0	1	0	1	0	0	2	0	2	0	0	0	2	0	0	1	0	1	1	0	2	2	0	2	0	1	0	2	2	0	0	0	2	1	0	0	0	1
29	0	0	0	0	0	1	2	2	1	0	2	0	1	1	0	0	0	0	0	1	0	1	0	2	0	0	2	0	2	2	2	2	2	1	0	2	1	1	1	1	0	1	1	2	1	0	0	0	1
30	0	0	0	0	0	1	2	2	1	0	0	0	0	0	0	0	0	0	2	0	0	0	0	2	0	0	2	0	2	2	1	1	1	2	2	1	2	0	2	2	0	1	1	2	0	0	0	1	0
31	1	0	1	0	0	0	1	2	1	0	0	0	0	0	0	0	0	0	1	1	1	1	0	2	0	0	2	0	2	2	1	2	2	1	1	2	2	0	1	1	0	1	0	1	1	0	0	0	1
32	0	0	0	0	0	0	2	2	1	1	1	1	2	1	0	0	0	0	1	1	1	1	0	2	0	0	1	0	1	1	1	1	1	1	1	1	2	0	1	0	1	1	1	2	1	0	0	0	1
33	0	0	1	1	1	1	2	2	0	0	1	1	0	0	0	0	0	0	1	1	1	1	0	2	0	0	1	0	2	1	1	2	2	1	1	1	1	1	0	0	0	0	0	2	0	2	0	0	0
34	1	1	0	0	0	1	2	2	0	0	0	0	0	0	0	0	0	1	0	2	0	1	0	2	0	0	2	0	2	1	0	1	1	1	1	0	1	0	1	0	1	1	1	1	0	0	0	0	1
35	0	0	0	0	0	1	0	1	1	1	1	0	1	1	0	0	1	1	0	2	0	0	0	2	0	0	2	0	2	0	0	0	1	2	0	2	1	1	0	0	0	0	0	2	0	0	0	0	0
36	1	0	0	0	0	2	2	2	1	1	0	2	2	0	0	1	0	2	0	2	0	0	0	2	0	0	1	1	1	1	1	2	2	1	2	2	2	0	0	0	0	1	0	0	0	0	0	0	0
37	0	0	0	0	0	2	2	2	0	0	0	1	2	1	0	1	0	1	1	1	1	0	0	2	0	0	1	1	2	0	1	2	2	0	2	0	2	0	0	0	0	1	1	1	0	0	0	0	0
38	0	0	0	0	0	1	0	1	2	0	1	0	1	1	0	0	1	1	1	1	0	0	0	2	2	2	2	0	2	2	0	2	2	0	2	0	1	0	2	2	0	1	0	1	0	1	0	0	1
39	0	0	0	0	0	1	0	0	2	2	0	0	0	0	0	0	0	0	0	2	0	1	0	2	0	0	2	1	2	1	2	1	1	1	0	2	1	0	2	1	1	0	0	2	0	0	0	0	1
40	1	0	0	0	0	1	0	0	2	2	0	0	1	1	0	0	0	0	2	0	1	0	0	2	0	0	1	1	1	1	2	1	2	2	0	2	1	1	0	0	0	0	0	2	0	0	0	0	0
41	1	0	0	0	0	2	1	2	0	0	1	0	0	0	0	0	0	0	1	1	1	1	1	1	1	1	0	2	0	0	2	2	2	0	1	2	0	0	1	1	0	0	0	1	0	0	0	0	0
42	1	0	0	0	0	1	1	1	1	1	1	0	1	0	0	0	0	1	0	1	0	0	0	2	0	0	0	0	1	0	1	2	2	0	2	0	2	0	1	1	0	0	0	0	0	0	0	1	0
43	1	0	0	0	0	0	1	1	1	1	0	0	0	0	0	0	0	1	1	1	1	0	0	2	0	0	1	0	2	2	0	2	2	1	1	1	2	0	0	0	0	0	0	1	0	0	0	0	0
44	0	0	1	1	1	1	1	1	1	1	0	1	0	0	0	0	0	1	0	2	0	2	0	2	0	0	1	0	1	1	1	0	0	1	0	2	1	0	0	0	0	0	0	1	1	0	0	1	0
45	0	0	0	0	0	2	1	1	2	2	0	0	0	0	0	0	0	1	0	2	0	0	0	2	0	0	2	1	1	1	1	1	2	2	0	2	0	0	2	1	1	0	0	2	0	0	0	1	0
46	1	0	0	0	0	1	1	1	0	0	0	0	1	1	0	0	0	0	2	0	0	1	1	1	0	0	2	0	2	2	1	1	1	2	1	2	1	0	2	2	0	0	0	1	0	1	0	0	0
47	0	1	0	0	0	1	2	2	1	1	0	0	0	0	0	1	0	0	0	2	0	1	0	2	0	0	1	1	2	0	1	1	1	2	0	2	0	2	0	0	0	0	0	1	0	1	0	0	0
48	0	0	0	0	0	1	1	2	0	0	1	0	0	0	0	0	0	1	1	1	1	1	1	1	1	1	1	0	2	2	0	0	0	2	0	2	2	0	0	0	0	1	0	0	0	0	0	0	1
49	1	0	1	0	0	1	1	1	1	0	0	1	1	0	0	1	0	1	0	2	0	0	0	2	0	0	1	1	1	1	2	2	2	0	2	0	2	0	0	0	0	1	1	2	0	0	0	2	0
50	0	0	0	0	0	1	1	2	1	0	0	2	2	1	0	1	0	0	0	2	0	1	1	1	1	1	0	0	1	1	1	1	2	1	2	2	1	0	0	0	0	0	0	2	0	0	0	1	0
51	1	0	0	0	0	2	0	1	2	1	0	0	0	0	0	0	0	0	1	0	1	0	0	2	0	0	1	1	2	1	2	1	1	2	0	2	1	0	0	0	0	1	1	2	1	1	0	0	1
52	0	0	0	0	0	2	1	1	1	1	1	0	1	1	0	0	0	2	0	2	0	0	0	2	0	0	1	1	1	1	2	1	1	1	1	1	1	0	1	0	1	0	0	2	0	1	0	0	1
53	0	0	0	0	0	0	1	1	2	2	0	1	2	1	0	1	0	2	1	1	1	1	0	2	1	1	1	2	1	1	1	1	1	1	1	1	1	0	2	2	1	0	0	2	1	0	0	0	1
54	1	0	1	0	0	1	2	2	1	1	0	0	1	0	1	0	0	1	0	2	0	0	1	1	0	0	2	0	1	1	2	1	1	1	1	1	1	0	0	0	0	2	2	2	1	1	0	0	0
55	0	0	0	0	0	2	1	2	0	0	1	0	0	0	0	0	0	0	0	1	0	2	1	1	1	1	0	2	1	0	2	1	2	2	0	2	1	1	1	1	0	0	1	1	0	1	0	0	0
56	0	0	0	0	0	0	1	1	1	1	1	0	2	2	0	0	0	0	1	1	1	1	0	2	0	0	2	0	2	2	1	1	1	2	0	2	1	0	1	1	0	0	0	2	0	0	0	0	0
57	0	0	0	0	0	1	1	1	0	0	0	0	0	0	0	0	0	0	2	0	0	0	0	2	1	1	1	0	2	0	0	1	1	2	0	2	2	0	2	2	0	0	0	1	0	0	0	0	0
58	0	0	0	0	0	2	1	1	1	1	1	0	0	0	0	0	1	1	0	2	0	0	0	2	0	0	1	1	1	1	2	0	0	2	0	2	1	0	1	0	1	0	0	1	1	1	0	0	0
59	1	0	0	0	0	0	2	2	1	0	2	0	1	1	0	0	0	0	0	2	0	0	2	0	0	0	1	1	1	1	1	0	0	1	1	1	2	0	0	0	0	0	0	2	1	1	0	0	0
60	1	0	0	0	0	0	1	1	1	1	1	0	1	1	0	0	0	0	0	1	0	1	1	1	1	2	1	1	2	0	1	2	2	1	1	1	0	1	1	1	0	0	0	2	1	0	0	0	1
61	0	0	0	0	0	1	0	1	2	1	0	0	1	1	0	0	0	1	0	2	0	0	0	2	1	1	0	1	2	0	1	1	1	1	2	1	1	0	2	1	1	1	1	1	1	0	0	0	0
62	0	0	0	0	0	0	1	1	1	1	1	0	0	0	0	0	0	2	1	1	1	0	0	2	0	0	1	1	2	1	1	2	2	0	1	1	1	0	0	0	0	0	0	0	2	2	0	0	1
63	1	0	0	0	0	1	2	2	0	0	1	0	0	0	0	0	0	1	0	2	0	0	0	2	1	1	2	0	2	1	0	0	1	1	0	2	2	0	2	2	0	1	1	2	1	1	0	0	0
64	1	0	1	1	1	1	2	2	0	0	0	0	0	0	0	0	0	0	1	1	1	0	1	1	1	1	2	0	2	2	1	1	1	1	1	1	2	1	0	0	0	0	0	2	0	2	0	1	0
65	1	0	1	0	0	1	1	2	1	0	0	1	1	1	0	0	1	1	1	0	1	1	0	2	1	1	2	1	2	2	1	0	0	2	0	2	1	0	0	0	0	0	0	2	0	0	0	0	0
66	0	0	0	0	0	1	2	2	0	0	1	0	2	2	0	0	0	2	1	1	1	0	0	2	0	0	1	1	2	0	1	1	2	1	2	1	1	0	0	0	0	0	0	1	0	0	0	0	1
67	1	0	0	0	0	1	1	1	2	2	0	1	1	1	0	0	0	0	1	1	1	0	0	2	0	0	2	1	2	2	0	1	1	1	0	2	0	1	1	1	0	0	0	2	0	1	0	0	1
68	1	0	0	0	0	1	1	1	2	2	0	0	1	1	0	0	0	1	0	2	0	0	0	2	0	0	1	0	2	1	0	0	1	1	0	2	1	0	0	0	0	0	0	0	0	0	0	0	1
69	1	0	1	1	1	2	1	2	2	1	0	0	1	1	0	0	0	1	1	1	1	1	0	2	0	0	2	1	2	1	2	0	0	2	1	1	2	0	0	0	0	0	0	2	0	1	0	0	1
70	1	0	0	0	0	1	1	2	1	0	1	0	0	0	0	0	0	0	1	1	1	0	0	2	0	0	1	1	2	1	0	2	2	0	1	1	0	1	0	0	0	0	0	1	0	1	0	1	0
71	1	0	0	0	0	2	1	1	1	1	0	0	1	1	0	0	0	1	1	1	1	1	0	2	0	0	1	0	2	1	0	1	2	1	1	2	1	0	2	2	0	0	0	1	0	0	0	0	0
72	0	0	0	0	0	1	1	1	1	1	1	1	0	0	0	0	0	1	0	2	1	0	0	2	0	0	2	0	2	2	1	1	1	2	2	1	1	0	1	1	0	0	0	2	0	1	0	1	0
73	0	0	0	0	0	1	1	1	1	1	0	0	0	0	0	0	0	1	1	1	1	0	0	2	0	0	1	0	2	1	0	2	2	0	1	1	2	0	0	0	0	0	0	2	1	1	0	0	0
74	1	0	0	0	0	2	2	2	1	1	0	0	0	0	0	0	0	0	1	1	1	1	0	2	0	0	2	0	2	2	0	0	2	0	2	2	1	0	0	0	0	0	1	2	1	0	0	1	0
75	1	1	0	0	0	2	2	2	0	0	2	0	0	0	0	0	1	1	0	2	0	0	0	2	0	0	1	1	1	1	1	0	0	2	0	1	1	0	2	2	1	1	1	2	2	0	0	0	1
76	1	0	0	0	0	2	0	0	2	2	0	0	0	0	0	0	0	1	2	0	1	0	0	2	0	0	2	0	2	2	1	1	1	2	0	2	1	0	2	2	0	0	0	2	0	1	0	1	0
77	1	0	0	0	0	0	0	1	2	1	0	1	2	1	0	0	0	0	2	0	0	0	0	2	0	0	1	0	2	1	0	0	0	1	0	2	1	0	1	1	0	0	0	2	1	0	0	0	0
78	0	1	0	0	0	1	1	1	1	1	1	0	1	1	0	0	0	0	0	2	0	1	0	2	0	0	2	0	2	2	1	0	0	2	0	2	1	1	0	0	0	0	0	2	1	1	0	0	0
79	1	0	0	0	0	0	1	2	1	1	0	0	0	0	0	0	0	1	1	1	1	0	0	2	0	0	0	2	0	0	2	1	1	0	1	1	0	0	1	1	0	1	0	0	2	0	0	0	0
80	1	0	0	0	0	2	1	1	2	2	0	1	0	0	0	0	0	1	0	1	0	1	0	2	0	0	2	0	2	2	1	1	1	1	1	2	0	0	2	1	1	0	0	2	1	1	0	0	0
81	0	0	0	0	0	2	2	2	1	0	2	0	1	1	0	0	0	1	1	0	1	0	0	2	0	0	1	0	2	1	1	1	1	2	0	2	2	0	0	0	0	1	1	1	1	2	0	0	0
82	1	0	0	0	0	0	2	2	2	1	0	0	0	0	0	0	0	0	0	1	0	0	0	2	0	0	1	1	2	0	1	0	0	0	1	1	1	0	0	0	0	0	0	0	2	2	0	0	0
83	1	0	0	0	0	2	1	1	1	1	1	0	1	1	0	0	1	1	0	1	0	0	0	2	0	0	1	1	2	1	1	0	1	1	0	2	1	1	0	0	0	0	0	2	1	0	0	2	0
84	0	0	0	0	0	2	2	2	1	1	1	0	1	0	0	0	0	1	0	2	0	0	0	2	0	0	2	0	2	2	1	1	1	0	1	1	1	0	1	1	0	1	1	2	1	1	0	0	1
85	0	0	0	0	0	1	1	1	1	1	1	0	0	0	0	0	0	2	0	1	0	1	1	1	1	1	1	0	1	1	0	2	2	0	1	1	2	0	0	0	0	0	0	2	0	0	0	0	0
86	1	0	0	0	0	0	1	2	2	0	1	0	1	1	0	0	0	1	0	2	0	0	1	1	1	1	1	0	2	1	0	1	2	1	2	2	1	1	0	1	0	0	0	2	0	1	0	0	2
87	1	0	0	0	0	1	0	0	2	2	0	0	0	0	0	0	0	1	1	1	1	1	1	1	1	1	2	0	2	2	0	1	0	0	0	2	1	0	0	0	0	0	0	1	0	1	0	0	0
88	0	0	0	0	0	1	1	1	1	1	1	2	2	0	1	1	0	0	0	1	0	0	0	2	0	0	2	0	2	2	1	0	1	1	1	2	2	0	0	0	0	0	0	1	0	2	0	0	0
89	1	1	1	0	1	1	2	2	1	1	1	1	2	1	0	0	0	1	1	1	0	0	0	2	0	0	2	0	2	2	0	1	1	1	0	2	0	0	2	2	0	0	0	2	0	0	0	0	0
90	1	0	0	0	0	2	1	2	1	0	1	0	0	0	0	0	0	0	1	1	0	0	0	2	0	0	1	2	1	1	1	2	2	1	0	2	0	0	2	1	1	0	0	0	0	0	0	0	0
91	1	0	0	0	0	0	2	2	1	0	1	0	0	0	0	0	0	0	0	1	0	0	1	1	0	0	2	0	2	2	0	1	2	1	2	1	2	0	1	1	0	0	0	2	0	1	0	0	0
92	0	1	0	0	0	1	2	2	1	0	0	0	1	1	0	0	0	0	1	1	1	1	0	2	0	0	1	0	2	2	1	1	1	2	0	2	1	0	1	1	0	0	0	2	0	1	0	0	0
93	1	0	0	0	0	1	2	2	0	0	1	2	2	2	0	0	0	0	0	1	0	1	1	1	1	2	1	0	2	1	0	2	2	0	1	1	2	0	0	0	0	0	0	2	0	1	0	1	0
94	1	0	0	0	0	1	0	0	2	2	0	2	2	2	0	0	0	1	1	1	0	0	0	2	0	0	2	0	2	1	1	0	2	2	0	2	2	0	2	2	0	1	1	2	2	2	0	0	1
95	0	0	0	0	0	2	2	2	0	0	0	2	2	1	0	1	0	1	0	2	0	1	1	1	1	1	2	0	2	1	1	2	2	0	1	1	0	0	2	2	1	0	0	2	0	0	0	0	1
96	1	0	0	0	0	1	0	0	2	2	0	2	2	1	0	1	0	0	1	1	1	0	0	2	0	0	0	0	2	1	0	1	1	1	1	1	1	1	0	0	0	1	1	1	1	0	0	1	1
97	0	0	0	0	0	2	1	2	1	1	0	0	0	0	0	0	0	0	1	1	1	0	1	1	0	0	1	1	2	1	0	1	1	1	1	1	1	0	1	1	0	0	0	2	0	0	0	0	0
98	1	0	0	0	0	0	2	2	1	0	0	0	1	1	0	0	1	1	1	1	0	0	0	2	0	0	0	0	2	1	0	1	1	1	1	1	1	0	0	0	0	0	0	1	0	0	0	0	0
99	1	0	0	0	0	0	1	2	1	1	0	0	1	1	0	0	0	0	1	1	0	0	1	1	0	0	2	0	2	2	1	1	1	0	2	1	1	0	2	1	1	0	0	2	1	0	0	0	0
100	0	0	0	0	0	1	1	2	1	0	0	1	0	0	0	0	0	1	0	2	0	0	0	2	0	0	1	0	2	2	0	0	1	2	1	2	2	0	2	2	0	2	2	2	1	1	0	0	1
101	1	0	0	0	0	1	0	0	2	2	0	1	1	0	0	1	0	1	1	1	0	0	0	2	1	1	0	0	1	1	1	0	0	1	1	1	1	0	1	1	0	1	0	0	0	0	0	0	0
102	1	0	0	0	0	2	1	2	1	0	1	0	2	0	1	0	0	1	0	2	0	1	0	2	0	0	2	1	2	2	1	1	2	2	1	2	2	0	0	0	0	1	0	1	0	1	0	1	0
103	1	0	0	0	0	0	2	2	1	1	0	0	0	0	0	0	1	1	1	0	1	1	0	2	0	0	1	0	2	0	1	1	2	2	0	2	1	1	1	0	2	0	0	2	1	0	0	0	1
104	1	0	0	0	0	2	1	1	2	0	0	1	1	1	0	0	0	0	0	1	0	1	1	1	1	1	2	0	2	2	1	0	0	1	2	2	1	1	1	0	2	0	0	1	0	0	0	0	0
105	1	0	0	0	0	2	1	2	1	0	1	0	0	0	0	0	0	1	2	0	1	0	0	2	1	1	1	0	2	1	0	1	2	0	1	2	1	1	1	1	0	0	1	2	1	0	0	0	0
106	0	0	0	0	0	0	1	1	2	1	1	2	2	1	0	1	0	1	0	1	0	1	0	2	0	0	2	0	2	1	1	1	2	0	2	1	1	0	1	1	0	1	1	2	0	0	0	0	0
107	1	0	0	0	0	0	0	0	2	2	0	1	1	0	0	1	0	0	1	1	0	0	0	2	0	0	2	0	2	2	0	0	1	1	0	2	1	0	0	0	0	0	1	2	1	0	0	0	1
108	1	0	1	0	0	2	0	1	2	1	1	0	1	0	0	0	0	1	0	2	0	0	0	2	0	0	2	0	1	1	2	1	1	1	0	2	2	0	0	0	0	0	0	2	1	0	0	0	1
109	0	0	0	0	0	1	2	2	1	1	1	2	2	1	0	1	0	0	0	2	0	0	0	2	1	1	0	1	1	0	2	2	2	0	1	1	0	1	1	1	0	0	0	1	0	1	0	0	1
110	0	0	0	0	0	0	1	1	1	1	1	0	1	1	0	0	0	0	1	0	1	0	1	1	1	1	1	1	2	1	1	0	0	1	2	2	0	0	1	1	0	0	0	2	1	1	0	0	0
111	0	0	1	0	0	2	1	1	1	1	0	0	1	1	0	0	0	1	2	0	1	0	0	2	0	0	2	0	2	2	1	1	2	1	0	2	1	0	0	0	0	0	0	0	0	0	0	0	1
112	1	0	1	1	1	1	1	1	1	1	2	1	1	1	0	0	0	0	1	1	1	1	0	2	0	0	2	1	2	2	1	1	1	1	1	2	1	0	2	2	0	0	0	1	0	1	1	0	1
113	0	0	1	0	0	1	2	2	1	1	0	1	1	1	0	0	0	2	0	2	0	1	0	2	0	0	1	1	2	1	0	2	2	1	2	1	2	0	1	1	0	0	0	1	0	1	0	0	0
114	0	0	0	0	0	0	2	2	2	2	0	0	2	2	0	0	0	0	0	2	0	0	0	2	0	0	2	0	2	2	0	1	1	2	0	2	2	0	1	1	0	0	0	2	1	0	0	0	0
115	0	0	0	0	0	0	2	2	0	0	2	1	1	0	0	0	0	0	1	1	0	0	0	2	0	0	1	1	2	0	1	1	1	1	2	1	2	0	0	1	0	1	1	1	1	2	0	0	1
116	1	0	0	0	0	0	1	2	2	0	0	0	0	0	0	0	0	0	2	0	1	0	1	1	0	0	2	0	2	2	1	1	2	2	0	2	2	0	0	0	0	1	0	1	1	0	0	0	1
117	1	1	0	0	0	1	1	1	1	0	2	0	0	0	0	0	0	0	1	1	1	0	0	2	0	0	2	1	2	2	0	2	2	0	2	0	2	0	1	1	0	0	0	1	0	0	0	0	0
118	0	0	0	0	0	1	0	1	2	1	0	0	0	0	0	0	0	1	0	1	0	0	0	2	0	0	2	0	2	2	1	0	1	2	1	2	1	0	0	0	0	0	0	0	0	1	0	0	1
119	1	0	0	0	0	0	2	2	1	1	1	0	0	0	0	0	1	1	0	2	0	0	0	2	0	0	1	1	2	1	0	0	0	2	0	2	1	0	0	0	0	1	1	2	1	2	0	0	1
120	0	1	0	0	0	2	1	1	1	0	2	1	1	0	0	1	0	1	1	1	0	0	1	1	1	2	2	0	2	2	0	1	1	0	1	2	1	0	0	0	0	0	0	2	0	0	0	0	1
121	0	0	1	1	1	1	1	1	1	1	0	0	0	0	0	0	0	2	0	2	0	0	0	2	1	1	1	0	1	1	1	0	0	2	0	2	2	0	1	1	0	0	0	2	0	0	0	0	1
122	1	1	0	0	0	1	2	2	0	0	1	0	0	0	0	0	0	1	2	0	2	1	1	1	1	1	1	0	2	1	1	2	2	0	2	0	2	0	1	1	0	1	1	1	1	1	0	0	0
123	0	0	0	0	0	1	2	2	1	1	1	2	2	1	0	0	0	0	0	2	0	0	0	2	0	0	1	0	2	1	0	0	1	1	0	2	2	0	0	0	0	0	0	2	0	0	0	0	1
124	1	0	0	0	0	1	1	1	2	2	0	0	0	0	0	0	0	0	1	1	1	1	0	2	0	0	1	0	1	0	1	0	1	2	1	2	2	0	2	2	0	0	0	2	0	0	0	1	0
125	1	0	0	0	0	0	2	2	1	1	1	0	2	1	1	0	0	1	2	0	2	0	1	1	1	1	2	0	2	2	1	2	2	1	1	1	1	0	1	1	0	0	0	2	0	0	0	0	1
126	1	0	0	0	0	1	0	0	1	1	0	1	0	0	0	0	1	0	1	1	1	1	0	2	0	0	1	2	1	0	2	0	0	1	1	1	0	0	2	1	1	0	0	2	1	1	0	0	0
127	1	0	0	0	0	2	1	1	2	2	0	0	2	1	1	0	0	0	1	1	1	0	0	2	0	0	2	0	2	2	0	0	1	0	1	2	2	0	1	1	0	0	0	2	0	1	0	0	2
128	0	1	0	0	0	2	1	1	1	0	1	0	0	0	0	0	0	1	1	1	0	1	1	1	1	1	2	0	2	2	2	1	2	1	0	2	2	0	1	1	0	0	0	2	0	2	0	0	0
129	1	1	0	0	0	1	0	0	2	2	0	0	1	1	0	0	0	1	2	0	2	0	0	2	0	0	2	0	2	1	1	1	2	1	0	2	1	0	2	1	1	0	0	2	0	1	0	0	1
130	0	1	0	0	0	1	1	1	1	1	0	0	1	1	0	0	0	0	2	0	0	0	0	2	1	1	1	1	2	1	0	1	1	2	0	2	1	0	1	1	0	0	0	1	0	0	1	0	0
131	0	0	0	0	0	2	1	1	1	1	0	1	2	2	0	0	0	0	1	1	0	1	0	2	1	1	2	0	2	2	1	1	1	2	0	2	1	1	1	1	1	0	0	1	0	0	0	0	1
132	1	0	0	0	0	1	1	1	2	2	0	0	0	0	0	0	0	0	1	1	1	1	0	2	0	0	1	0	1	1	1	0	0	2	0	1	0	1	1	1	0	1	0	1	1	0	0	0	1
133	0	0	0	0	0	0	2	2	1	1	0	0	0	0	0	0	1	2	2	0	2	0	0	2	0	0	1	2	1	0	2	1	1	2	1	2	2	0	1	1	0	1	0	1	1	0	0	0	0
134	0	0	0	0	0	0	1	1	2	2	0	0	1	1	0	0	0	1	0	2	0	0	0	2	0	0	1	0	2	1	0	2	2	1	1	1	2	0	0	0	0	0	0	2	0	0	0	1	0
135	0	0	0	0	0	1	1	1	2	2	0	0	1	1	0	0	0	1	0	0	0	1	1	1	0	0	2	0	2	1	1	0	2	2	0	2	2	0	1	1	0	0	0	1	1	1	0	1	0
136	0	0	0	0	0	1	0	2	2	0	1	0	0	0	0	0	0	0	1	1	1	0	0	2	0	0	1	0	2	1	0	1	1	2	0	2	0	1	1	1	0	0	0	2	0	0	0	1	0
137	1	0	0	0	0	2	2	2	0	0	1	0	0	0	0	0	0	0	0	2	0	0	0	2	1	1	1	1	2	1	0	1	1	1	0	2	1	1	1	1	1	0	0	1	1	1	0	0	2
138	1	0	0	0	0	2	2	2	1	1	0	0	1	1	0	0	1	1	0	2	0	0	1	1	1	1	2	1	2	1	2	1	1	1	0	2	1	0	2	2	0	0	0	2	1	0	0	1	0
139	0	0	0	0	0	2	2	2	0	0	2	1	1	1	0	0	0	0	1	1	1	2	0	2	0	0	1	2	2	1	2	1	2	1	2	1	1	0	2	2	0	1	1	1	1	1	0	0	1
140	0	1	1	0	0	2	2	2	0	0	0	0	2	1	0	0	1	2	0	2	0	0	0	2	1	1	1	0	2	1	1	0	1	2	0	2	2	0	1	1	0	0	0	2	0	0	0	0	0
141	1	0	0	0	0	1	0	0	2	2	0	1	2	2	0	0	0	1	2	0	1	1	0	2	0	0	2	0	2	2	0	1	1	0	2	1	1	1	0	0	1	0	0	2	1	1	0	0	2
142	1	1	1	0	1	1	0	1	2	1	0	0	0	0	0	0	1	1	0	2	0	1	1	1	1	1	2	1	2	0	1	2	2	1	1	2	2	0	0	0	1	0	0	2	0	1	1	0	0
143	0	0	0	0	0	2	1	2	2	1	0	2	2	1	0	1	0	0	2	0	1	1	2	0	1	1	1	0	2	2	0	1	1	1	0	2	2	0	1	1	0	0	0	1	1	0	0	0	1
144	1	0	0	0	0	1	2	2	1	1	0	1	2	1	0	0	0	1	0	2	0	0	0	2	0	0	1	2	2	2	0	0	1	2	1	2	1	0	0	0	0	0	0	2	1	0	0	0	0
145	0	0	0	0	0	1	0	1	1	0	0	0	0	0	0	0	0	0	0	1	0	1	0	2	0	0	2	0	2	2	0	1	1	1	1	1	1	0	0	0	0	0	0	2	2	1	0	0	0
146	0	0	0	0	0	1	1	0	2	1	1	1	0	0	0	0	0	1	0	2	0	0	0	2	0	0	0	0	1	1	1	1	1	1	1	0	1	1	0	1	0	1	1	1	1	2	0	0	0
147	1	0	0	0	0	1	1	2	2	1	0	1	2	1	0	0	0	1	0	1	0	0	0	2	0	0	1	1	2	1	0	2	2	0	2	1	2	0	1	1	0	1	1	2	0	1	0	0	0
148	0	0	0	0	0	2	1	1	2	2	0	1	1	0	0	1	0	0	1	1	1	1	1	1	1	1	1	0	1	0	1	1	1	1	0	2	1	0	2	2	0	1	1	2	2	2	0	0	0
149	0	0	0	0	0	1	2	2	0	0	1	0	0	0	0	0	0	0	0	1	0	0	1	1	0	0	1	0	2	2	1	1	0	0	0	2	0	1	0	0	0	1	1	2	2	2	0	0	0
150	0	0	0	0	0	1	1	2	1	0	1	0	0	0	0	0	0	0	1	1	0	0	0	2	0	0	1	1	2	1	1	2	2	1	1	1	1	0	1	0	1	0	0	1	0	0	0	0	0
151	0	1	0	0	0	1	1	1	1	1	0	0	1	1	0	0	0	0	2	0	1	2	0	2	0	0	1	0	1	1	0	1	1	2	0	2	1	0	1	1	0	0	0	2	0	1	0	0	0
152	1	0	0	0	0	1	1	1	1	1	1	0	2	2	0	0	0	0	2	0	1	0	0	2	0	0	2	0	2	2	1	2	2	2	0	2	1	0	1	1	0	0	0	1	0	0	0	0	0
153	1	0	0	0	0	1	2	2	1	1	1	1	2	1	0	0	0	0	1	1	1	0	0	2	1	1	2	0	2	2	2	1	2	1	2	1	2	0	0	0	0	0	0	1	0	0	0	0	0
154	0	0	0	0	0	1	1	1	1	1	0	1	2	1	0	1	0	0	1	1	1	0	0	2	0	0	2	1	1	0	2	2	2	1	1	1	0	0	2	1	1	0	0	0	0	0	0	0	0
155	1	0	0	0	0	1	1	1	1	1	1	1	1	0	0	1	0	0	0	2	1	0	1	1	0	0	1	0	2	0	0	1	2	0	2	1	1	1	0	0	0	0	0	1	1	1	0	0	1
156	0	0	0	0	0	1	2	2	1	1	0	0	1	1	0	0	0	0	0	2	0	1	0	2	0	0	2	1	2	1	1	2	2	2	1	1	2	0	0	1	0	0	0	0	1	1	0	0	0
157	0	1	1	0	1	1	2	2	1	1	0	1	1	0	0	0	0	1	1	1	0	1	0	2	0	0	1	1	0	0	2	0	1	1	0	2	2	0	0	1	0	1	1	1	1	0	0	1	0
158	1	0	0	0	0	1	2	2	1	1	0	0	0	0	0	0	0	1	1	1	1	0	0	2	1	1	2	0	2	2	1	2	2	0	1	1	0	0	2	2	0	0	0	2	0	1	0	0	0
159	1	0	0	0	0	1	2	2	1	1	0	0	1	1	0	0	0	1	0	2	0	1	1	1	1	1	1	0	1	1	0	2	2	0	1	1	1	1	0	0	1	1	1	2	1	0	0	0	1
160	0	0	0	0	0	0	1	1	1	1	1	0	0	0	0	0	1	1	2	0	1	1	1	2	0	0	1	0	1	1	2	0	0	1	2	2	1	0	2	2	0	1	1	1	1	2	0	0	1
161	0	0	0	0	0	1	1	1	1	1	1	0	0	0	0	0	1	2	1	1	1	0	0	2	0	0	2	0	2	1	0	1	2	2	0	2	1	0	0	0	0	1	0	0	0	0	0	0	1
162	1	0	0	0	0	2	0	1	2	1	1	1	1	0	0	0	0	2	1	1	0	1	1	1	0	1	2	0	2	2	0	1	2	1	1	1	2	0	0	0	0	0	0	0	0	0	0	1	0
163	0	0	1	0	1	1	1	1	1	1	1	1	1	0	0	1	0	1	2	0	1	0	2	0	0	1	1	0	2	1	2	2	2	0	2	1	2	0	0	0	0	0	0	1	1	1	0	0	0
164	0	0	0	0	0	1	0	0	2	2	0	0	0	0	0	0	0	1	0	1	0	0	0	2	0	0	1	1	2	1	0	1	1	2	0	2	1	0	2	2	0	0	0	1	0	0	0	0	0
165	1	0	0	0	0	0	1	2	1	0	1	0	1	1	0	0	0	0	0	1	0	0	0	2	0	0	1	0	2	0	0	1	1	1	2	1	1	0	1	1	0	1	1	2	1	2	0	1	0
166	0	0	0	0	0	1	2	2	0	0	0	1	2	2	0	0	1	2	1	1	1	0	0	2	0	0	2	0	2	1	0	1	1	1	0	2	2	0	0	0	0	1	0	0	2	0	0	0	0
167	1	0	0	0	0	1	1	1	1	1	0	0	1	1	0	0	0	2	1	1	1	1	1	1	1	1	2	0	2	2	1	1	1	2	0	2	1	0	0	0	0	0	0	1	0	0	0	0	1
168	0	0	0	0	0	2	1	1	1	1	1	0	1	0	0	0	0	0	1	1	1	0	1	1	1	1	0	1	2	0	1	1	1	1	1	1	1	0	0	0	0	0	0	2	0	1	0	1	0
169	0	0	0	0	0	2	2	2	1	1	0	0	0	0	0	0	0	0	0	1	0	0	0	2	0	0	1	0	2	0	0	1	1	1	1	1	0	0	2	2	1	0	0	1	0	0	0	0	1
170	0	1	0	0	0	1	1	1	1	1	1	1	0	0	0	0	0	0	0	1	0	0	0	2	0	0	1	0	1	1	1	1	1	1	0	2	2	0	0	0	0	0	0	2	0	0	0	0	2
171	0	0	0	0	0	1	2	2	1	1	0	1	2	0	0	1	0	1	2	0	2	1	0	2	0	0	2	0	2	2	0	2	2	0	2	0	0	0	1	1	0	0	1	2	1	0	0	0	0
172	1	0	0	0	0	2	1	1	1	1	1	0	1	1	0	0	0	1	0	2	0	0	0	2	0	0	2	0	1	0	1	0	0	1	2	2	2	1	0	0	0	0	0	2	1	1	0	0	1
173	0	0	1	0	0	1	2	2	1	0	2	1	1	0	0	1	0	1	0	2	1	0	0	2	0	0	1	0	2	0	0	0	2	0	1	2	2	0	1	1	0	0	0	2	0	0	0	0	0
174	0	1	0	0	0	1	2	2	1	0	2	1	2	2	0	0	1	2	1	1	1	0	0	2	0	0	1	2	2	1	1	1	1	1	0	2	0	0	1	1	0	0	0	1	0	1	0	0	0
175	0	0	0	0	0	1	2	2	0	0	0	0	1	1	0	0	0	1	1	1	1	2	0	2	0	0	1	0	1	1	1	1	1	2	0	2	2	0	1	1	0	0	0	0	1	1	0	0	1
176	0	0	0	0	0	0	2	2	0	0	1	0	0	0	0	0	0	0	0	1	0	1	1	1	1	1	1	1	2	1	1	1	1	2	0	2	2	0	0	0	0	0	0	2	0	0	0	0	1
177	0	0	0	0	0	2	1	1	1	1	0	0	0	0	0	0	0	1	0	1	0	0	0	2	0	0	2	0	2	2	1	2	2	0	1	1	2	0	0	1	0	2	2	2	1	1	0	0	0
178	0	0	0	0	0	0	0	1	1	0	1	0	0	0	0	0	0	0	1	0	1	0	0	2	0	0	1	1	1	1	1	1	2	1	1	1	2	0	0	0	0	1	0	1	0	1	0	0	0
179	0	0	0	0	0	0	1	2	2	1	0	1	1	1	0	0	0	0	1	1	1	1	0	2	0	0	2	0	2	2	0	0	0	2	0	1	1	1	0	0	0	1	1	1	1	1	0	0	0
180	0	0	0	0	0	2	1	1	2	2	0	0	1	0	0	0	0	0	0	2	1	0	0	2	0	0	2	0	2	1	1	1	1	1	0	2	1	0	0	0	0	0	0	2	1	0	0	0	0
181	1	0	0	0	0	2	1	2	2	2	0	0	2	1	0	0	0	1	0	2	0	1	0	2	0	0	1	2	1	1	2	1	1	1	1	2	2	0	2	2	0	0	0	1	0	0	0	0	0
182	0	0	0	0	0	2	1	2	1	0	1	2	2	0	1	1	0	0	2	0	1	1	0	2	0	0	2	0	2	1	1	2	2	1	0	2	2	1	0	0	0	0	0	1	0	0	0	1	1
183	0	0	0	0	0	1	1	1	1	1	0	1	2	1	0	1	0	1	1	1	0	0	0	2	1	1	2	0	2	2	0	2	2	0	1	1	2	0	0	0	0	0	0	1	0	0	0	0	0
184	0	0	0	0	0	1	2	2	1	1	1	0	1	2	0	0	0	1	0	2	0	0	2	0	0	1	2	0	2	2	1	1	1	2	2	1	1	0	1	0	1	0	0	2	0	0	0	0	1
185	0	0	0	0	0	2	1	2	1	0	0	0	0	0	0	0	0	0	0	2	0	0	0	2	2	2	2	0	2	2	1	1	1	1	1	1	2	0	0	0	0	0	0	2	0	0	0	0	0
186	0	0	1	0	0	2	0	0	2	2	0	0	0	0	0	0	0	0	1	1	1	1	1	1	1	1	2	0	2	2	1	2	2	0	1	1	1	1	0	0	0	1	1	2	1	1	0	0	2
187	1	0	0	0	0	0	1	1	2	2	0	1	1	0	1	0	0	1	2	0	0	0	0	2	1	1	1	0	2	1	0	2	2	0	2	1	2	0	0	0	0	0	0	2	0	1	0	0	1
188	0	0	0	0	0	1	0	1	2	1	0	1	2	1	0	1	0	0	1	1	1	0	0	2	0	0	1	0	2	1	0	0	0	2	0	2	1	1	1	1	1	1	1	2	1	1	0	0	0
189	1	0	0	0	0	1	1	1	1	0	1	0	0	0	0	0	0	1	0	2	0	0	0	2	0	0	0	0	2	1	0	0	1	1	1	2	2	0	1	1	0	0	0	2	1	2	0	0	1
190	1	0	0	0	0	0	1	1	1	1	0	1	1	0	0	1	0	0	1	0	1	0	0	2	1	1	2	0	2	2	0	1	2	2	0	2	2	0	2	2	1	1	1	1	1	2	0	0	0
191	0	0	0	0	0	1	1	1	1	1	1	1	2	2	0	0	0	0	1	0	1	0	0	2	0	0	2	1	2	2	0	1	2	0	1	2	0	2	0	0	0	1	1	1	1	1	0	0	1
192	1	0	0	0	0	1	0	1	2	1	0	0	0	0	0	0	0	1	0	2	0	1	0	2	0	0	2	1	1	0	2	1	1	1	2	1	1	0	1	0	1	0	0	2	0	0	0	0	0
193	1	0	0	0	0	2	2	2	1	1	0	1	1	0	0	1	0	0	1	0	1	0	0	2	0	0	1	1	2	1	0	2	2	0	1	1	1	0	2	1	1	0	0	1	0	0	0	0	0
194	1	0	0	0	0	1	0	0	2	2	0	0	1	1	0	0	0	1	0	1	0	0	0	2	0	0	2	0	2	2	1	0	1	0	1	2	1	0	0	0	1	2	2	2	1	1	0	0	2
195	1	0	1	0	0	0	0	0	2	2	0	0	0	0	0	0	0	1	1	1	0	0	0	2	0	0	2	0	2	1	1	1	1	1	1	1	2	0	1	1	0	0	0	1	0	1	0	0	0
196	1	0	0	0	0	1	1	1	1	1	1	0	1	0	1	0	0	1	1	1	1	1	0	2	0	0	1	0	2	1	0	1	2	1	1	1	2	0	1	1	0	1	0	1	0	1	0	0	0
197	1	1	0	0	0	1	0	0	2	2	0	0	0	0	0	0	0	1	1	1	1	1	1	2	0	0	1	0	2	2	0	0	1	2	0	2	0	0	2	1	1	0	0	1	0	0	0	1	0
198	1	0	0	0	0	0	1	1	1	1	1	0	0	0	0	0	0	0	1	1	1	0	1	1	1	1	2	0	1	1	2	2	2	1	2	1	1	0	0	0	0	1	1	2	1	1	0	0	1
199	0	0	0	0	0	1	2	2	1	1	1	0	0	0	0	0	0	0	1	1	1	2	0	2	0	0	2	0	2	2	0	1	1	0	2	0	1	1	0	0	0	1	1	2	1	1	0	0	0
200	0	0	0	0	0	1	2	2	1	1	0	0	1	1	0	0	0	0	1	1	1	1	0	2	1	1	2	1	2	1	2	1	1	0	2	0	2	0	1	1	0	0	0	1	0	0	0	0	2
201	1	0	1	0	0	0	1	1	1	0	2	0	0	0	0	0	0	1	1	1	0	0	0	2	0	0	2	0	2	1	2	1	1	1	1	1	1	0	1	1	0	2	2	2	0	1	0	0	0
202	1	0	0	0	0	1	0	0	2	2	0	2	2	1	0	1	1	2	1	1	1	0	0	2	0	0	2	0	2	2	0	1	2	2	0	2	2	0	0	0	0	0	0	1	0	0	0	0	1
203	0	0	0	0	0	1	1	2	1	0	1	2	2	0	1	1	0	2	1	1	1	0	0	2	0	0	0	1	2	0	1	1	1	0	0	1	1	1	0	0	0	1	1	2	1	0	0	0	0
204	1	0	1	0	0	2	1	1	2	2	0	1	2	1	0	0	0	0	1	1	1	0	0	2	0	0	2	0	2	1	1	1	1	1	0	2	0	0	1	1	0	0	0	1	0	0	0	0	1
205	1	0	0	0	0	0	1	1	2	2	0	0	1	1	0	0	0	0	1	1	1	0	0	2	0	0	0	0	1	1	1	2	1	2	0	2	2	0	0	1	0	0	0	2	0	0	0	0	1
206	0	1	1	0	1	1	2	2	1	1	0	1	1	1	0	0	0	0	1	0	0	2	1	1	1	1	0	1	1	0	1	0	1	0	1	2	2	0	0	0	0	0	0	2	0	0	0	0	1
207	0	0	0	0	0	2	1	2	2	1	0	1	1	0	0	1	0	2	1	1	0	0	1	1	1	1	1	1	2	1	0	0	1	0	1	2	2	0	0	0	0	0	0	2	0	0	0	0	0
208	1	0	0	0	0	1	1	1	1	0	2	0	0	0	0	0	0	1	1	1	1	1	0	2	0	0	2	0	2	2	0	1	1	2	0	2	2	0	0	0	0	0	0	1	0	0	0	0	0
209	0	0	0	0	0	2	1	2	2	0	0	1	2	1	0	0	0	0	2	0	1	0	0	2	0	0	2	1	2	1	2	1	1	0	2	1	1	0	0	0	0	0	0	1	0	0	0	0	0
210	0	0	0	0	0	2	0	1	2	2	0	1	1	0	0	1	0	0	2	0	1	2	0	2	0	0	1	0	2	1	0	2	2	0	2	0	0	1	0	0	0	0	0	2	0	0	0	1	0
211	1	1	0	0	0	1	0	1	2	1	0	1	0	0	0	0	0	0	0	2	0	1	1	1	1	1	1	1	2	0	1	1	2	2	1	2	0	1	0	0	0	0	0	1	0	0	0	0	1
212	1	0	0	0	0	2	1	1	1	1	0	0	0	0	0	0	1	2	0	1	0	0	0	2	1	1	1	0	2	2	0	1	2	1	1	2	2	0	0	0	0	1	1	2	2	2	0	0	0
213	1	0	0	0	0	1	1	1	1	1	0	0	0	0	0	0	0	1	1	1	1	0	0	2	0	0	2	0	1	1	1	2	2	1	0	2	1	1	0	0	0	0	1	2	1	0	0	0	0
214	1	0	0	0	0	0	2	2	1	1	0	0	0	0	0	0	0	0	0	1	0	0	0	2	0	0	1	0	2	2	0	1	2	2	0	2	0	1	1	1	0	1	0	0	2	0	0	1	0
215	0	0	0	0	0	1	2	2	2	1	0	0	1	1	0	0	0	0	0	2	0	0	1	1	0	0	2	0	2	2	1	0	0	2	0	2	1	0	1	1	0	1	1	2	0	1	0	0	0
216	1	0	0	0	0	2	2	2	1	1	0	1	2	1	0	0	0	1	1	1	0	1	0	2	0	0	1	0	2	1	0	1	2	2	0	2	1	0	2	2	0	1	1	2	2	2	0	1	0
217	0	0	0	0	0	2	2	2	0	0	1	0	1	1	0	0	0	0	0	2	0	0	0	2	0	0	1	0	2	0	0	0	0	1	0	2	0	0	1	1	0	0	0	2	0	0	0	0	1
218	0	0	0	0	0	1	1	1	2	2	0	0	1	1	0	0	0	0	1	1	1	0	0	2	0	0	1	1	2	1	1	1	2	0	2	1	1	1	0	0	0	0	0	1	0	1	0	0	0
219	0	0	1	0	0	2	1	2	1	0	0	0	0	0	0	0	0	1	1	1	1	0	1	1	0	0	2	0	2	1	1	0	0	1	2	2	1	2	0	0	0	1	1	2	1	0	0	0	0
220	0	0	0	0	0	1	1	2	2	1	0	0	1	0	0	0	1	1	0	2	0	1	0	2	0	0	2	0	2	2	1	1	1	0	1	1	1	1	0	0	0	0	0	1	0	1	0	1	0
221	0	0	0	0	0	1	2	2	1	0	0	1	1	0	0	1	1	2	1	1	1	0	0	2	0	0	0	1	1	0	1	1	1	1	1	1	2	0	0	0	0	1	0	1	1	0	0	0	1
222	1	0	0	0	0	2	0	0	2	2	0	1	2	2	0	0	0	1	1	1	0	0	0	2	1	1	0	2	0	0	2	2	2	0	2	0	2	0	1	1	0	0	0	2	0	0	0	0	1
223	1	0	0	0	0	2	1	1	1	1	0	1	1	0	0	1	0	0	0	2	0	2	0	2	0	0	1	0	2	1	0	1	2	1	0	2	2	0	0	1	0	0	0	0	0	1	0	0	0
224	1	0	0	0	0	0	0	1	2	1	0	0	1	0	1	0	0	2	0	2	0	1	0	2	0	0	1	0	2	1	1	1	1	1	1	1	1	1	0	0	0	0	0	2	0	0	0	1	0
225	0	0	0	0	0	1	1	0	2	1	1	0	0	0	0	0	0	0	1	1	0	0	0	2	0	0	0	1	1	0	2	1	1	1	1	2	2	0	2	2	0	0	0	1	0	1	0	0	0
226	0	0	0	0	0	2	1	1	2	2	0	0	2	2	0	0	0	1	1	1	1	1	0	2	0	0	2	1	2	2	0	1	1	0	2	2	2	0	0	0	0	1	1	1	1	1	0	0	0
227	0	0	0	0	0	2	0	0	2	1	1	0	1	1	0	0	0	1	1	1	1	0	1	1	0	0	2	0	2	1	2	0	1	1	1	2	2	0	1	1	0	0	0	2	0	1	0	0	1
228	1	0	1	1	1	2	1	2	1	0	0	0	1	1	0	0	0	1	1	1	1	0	0	2	0	0	1	2	2	2	0	1	2	1	0	2	2	0	0	0	0	1	1	2	0	0	0	0	0
229	0	0	0	0	0	1	1	2	1	0	1	0	0	0	0	0	0	1	0	2	1	0	1	1	1	1	1	0	1	1	1	1	1	2	1	2	1	0	1	1	0	0	0	2	0	0	0	0	0
230	0	0	0	0	0	1	2	2	0	0	1	0	0	0	0	0	0	1	2	0	1	0	1	1	0	0	2	0	1	0	1	1	2	2	0	2	1	0	0	0	0	0	0	0	0	1	0	0	0
231	0	0	0	0	0	1	2	2	0	0	1	0	1	1	0	0	0	0	0	1	0	1	0	2	1	1	2	0	2	2	1	2	2	0	1	1	0	0	1	1	0	0	0	2	0	1	0	0	0
232	1	0	0	0	0	1	2	2	1	1	0	0	0	0	0	0	0	0	0	1	0	0	0	2	0	0	1	0	2	1	0	1	1	1	1	1	2	0	0	0	1	2	2	2	1	0	0	0	0
233	0	0	0	0	0	0	1	1	1	1	0	0	0	0	0	0	1	1	0	1	0	0	0	2	0	0	1	0	2	1	0	1	2	2	0	2	2	0	0	0	0	0	0	2	0	0	0	1	0
234	1	0	0	0	0	1	0	1	2	1	0	1	1	1	0	0	0	1	1	1	1	1	0	2	0	0	0	0	2	1	0	2	2	2	0	2	0	0	1	1	0	1	1	2	1	0	0	0	0
235	1	0	1	0	0	1	1	1	1	1	0	0	1	0	0	0	0	0	0	1	0	1	0	2	0	0	2	0	2	1	0	2	2	0	1	1	1	1	0	0	0	0	0	2	0	1	0	0	1
236	1	0	1	0	0	1	2	2	0	0	2	0	0	0	0	0	0	0	0	1	0	0	0	2	1	1	2	1	2	1	2	1	1	0	2	0	1	1	0	0	0	0	0	2	0	0	0	0	0
237	0	0	0	0	0	0	1	1	0	0	1	0	1	1	0	0	0	0	1	1	1	0	0	2	0	0	2	0	2	2	1	1	1	1	1	1	0	0	2	2	1	0	0	2	0	1	0	0	0
238	0	0	0	0	0	0	0	0	2	2	0	1	2	2	0	0	0	1	0	2	0	0	0	2	0	0	1	1	1	1	2	1	1	1	1	1	1	1	0	0	0	0	0	0	0	0	0	2	0
239	0	0	1	0	0	1	1	1	2	1	1	0	1	1	0	0	0	1	0	2	0	1	1	1	1	1	1	0	2	1	1	1	2	1	0	2	1	0	0	0	0	2	2	2	1	1	0	2	0
240	0	1	0	0	0	1	1	1	1	1	1	1	1	0	0	1	0	0	0	1	0	0	1	1	0	0	2	2	2	2	0	0	1	1	1	2	1	1	0	0	0	0	0	1	0	0	0	0	0
241	0	0	0	0	0	1	1	1	2	2	0	2	2	1	0	0	0	1	0	1	0	0	1	1	0	0	2	1	2	1	2	2	2	0	1	1	0	0	2	2	1	0	0	1	0	0	0	0	1
242	1	0	0	0	0	2	2	2	0	0	2	0	0	0	0	0	0	0	1	1	1	0	0	2	0	0	2	0	2	2	0	0	1	1	1	2	1	0	2	2	0	1	1	2	1	1	0	0	0
243	1	0	0	0	0	1	1	1	2	2	0	0	0	0	0	0	0	0	0	1	0	0	1	1	1	1	1	0	2	1	0	1	1	0	2	1	2	0	1	1	1	0	0	1	0	0	0	1	0
244	0	0	0	0	0	2	0	0	1	1	0	0	1	1	0	0	0	1	2	0	2	0	0	2	1	1	1	0	2	1	2	1	1	1	1	1	1	1	0	0	0	0	0	2	0	1	0	0	0
245	0	0	0	0	0	0	1	2	2	1	0	0	0	0	0	0	0	1	0	0	0	0	1	1	0	0	2	0	2	1	0	2	2	0	2	1	1	0	2	2	0	0	0	2	1	0	0	0	0
246	0	0	1	1	1	1	1	1	2	2	0	0	1	0	0	0	0	1	0	1	0	0	0	2	0	0	1	1	1	1	2	0	0	2	0	2	1	0	2	2	0	0	0	2	0	0	0	0	0
247	0	0	0	0	0	2	0	0	2	2	0	0	1	1	0	0	0	0	1	1	1	0	0	2	1	1	1	0	2	0	1	2	2	1	1	2	1	0	1	1	0	1	1	2	0	0	0	0	1
248	1	0	1	0	0	1	1	1	1	1	0	0	0	0	0	0	0	0	0	2	0	1	1	1	1	1	1	0	2	0	1	2	2	0	2	0	0	0	2	2	1	0	0	1	0	1	0	1	0
249	0	0	0	0	0	1	2	2	1	0	0	0	0	0	0	0	0	0	0	2	0	0	0	2	0	0	1	0	2	1	1	2	2	1	1	1	1	1	0	0	0	0	0	1	0	1	0	0	0
250	0	0	0	0	0	1	1	2	1	0	0	0	0	0	0	0	1	1	0	1	0	1	0	2	0	0	1	0	2	1	1	1	1	1	0	2	1	0	1	1	0	0	0	2	0	0	1	0	0
251	0	0	0	0	0	1	0	0	2	2	0	2	2	1	0	1	0	0	0	2	0	0	0	2	0	0	2	1	2	2	0	1	2	2	0	2	1	1	1	0	1	0	0	2	1	0	0	0	0
252	1	0	0	0	0	1	0	1	2	1	0	0	0	0	0	0	0	1	1	1	0	0	0	2	0	0	2	0	2	2	0	2	2	0	1	1	2	0	0	0	0	0	0	1	0	1	0	0	0
253	0	1	0	0	0	1	1	1	1	1	0	1	2	1	0	0	0	0	0	2	0	0	0	2	0	0	1	0	2	0	0	1	1	1	1	1	2	0	2	2	0	1	1	2	0	1	0	0	0
254	0	0	0	0	0	1	1	1	1	1	0	1	1	1	0	0	1	1	2	0	1	0	0	2	0	0	2	1	2	1	2	0	1	2	0	2	2	0	0	0	0	0	0	2	0	0	0	0	0
255	0	0	0	0	0	1	1	2	2	2	0	0	0	0	0	0	0	1	0	2	0	0	1	1	2	2	1	0	2	1	0	2	2	2	0	2	0	0	2	2	0	1	1	1	1	1	0	0	1
256	0	0	0	0	0	2	2	2	2	2	0	1	1	1	0	0	0	0	1	1	0	0	0	2	0	0	1	0	2	1	0	1	1	2	2	1	2	0	0	0	0	0	0	2	0	0	0	1	0
257	0	0	0	0	0	0	0	1	2	1	0	0	0	0	0	0	0	0	1	1	1	0	1	1	1	1	0	1	2	0	1	2	2	0	2	1	2	0	0	0	0	0	0	1	0	1	0	0	0
258	0	0	0	0	0	2	1	2	1	0	1	0	0	0	0	0	1	0	1	1	1	1	1	2	0	0	2	1	1	1	1	2	2	1	0	2	0	2	0	0	0	1	1	2	1	0	0	0	0
259	1	1	0	0	0	1	1	1	1	1	1	0	0	0	0	0	0	2	0	2	0	0	0	2	0	0	2	0	2	1	1	1	2	1	1	2	1	0	1	1	0	0	0	2	1	0	0	0	1
260	1	0	0	0	0	0	0	0	2	1	2	0	1	1	0	0	0	2	0	1	0	0	0	2	1	1	1	0	2	1	2	1	2	2	0	2	2	1	0	0	0	0	0	2	1	0	0	0	0
261	1	0	0	0	0	1	1	2	1	0	1	0	1	1	0	0	1	2	0	2	0	1	2	0	1	1	2	0	2	1	2	1	1	2	2	1	1	1	0	0	0	1	1	1	1	1	0	0	0
262	0	0	1	0	0	2	2	2	0	0	0	1	0	0	0	0	0	0	1	1	1	0	0	2	0	0	2	1	2	1	2	2	2	1	1	1	1	0	2	2	0	0	0	1	1	1	0	0	0
263	0	0	0	0	0	1	1	1	2	2	0	0	0	0	0	0	0	1	1	1	0	0	1	1	0	0	1	1	1	1	2	1	1	1	0	2	0	1	0	0	0	0	0	0	1	1	0	0	0
264	0	1	0	0	0	1	2	2	1	1	1	1	2	1	0	0	0	2	2	0	0	0	0	2	0	0	0	1	1	0	1	0	0	2	0	2	2	0	0	0	0	0	0	2	0	0	0	0	0
265	1	0	0	0	0	1	2	2	2	1	0	0	0	0	0	0	0	0	1	1	1	1	1	1	1	1	2	0	2	1	1	0	2	0	2	2	1	1	0	0	0	0	0	2	0	1	0	2	0
266	0	0	0	0	0	0	1	1	0	0	1	0	0	0	0	0	0	0	1	1	1	1	1	1	1	1	2	0	2	2	0	1	1	1	1	1	1	1	0	0	0	1	1	2	1	0	0	0	1
267	0	0	0	0	0	0	1	1	2	2	0	0	0	0	0	0	0	1	1	1	1	1	0	2	1	1	0	0	2	0	0	1	1	1	1	2	2	0	0	0	0	0	0	1	0	0	0	1	0
268	0	0	0	0	0	1	0	1	1	1	1	1	0	0	0	0	0	2	0	2	0	2	0	2	0	0	2	0	2	1	0	1	1	1	1	1	1	0	2	1	1	1	1	2	1	1	1	0	0
269	0	0	0	0	0	2	1	1	1	1	0	2	2	1	0	0	0	0	1	1	1	0	0	2	0	0	2	0	2	2	1	1	1	0	2	0	1	0	0	0	0	1	1	1	1	1	0	0	0
270	1	0	0	0	0	0	1	1	1	1	1	1	2	1	0	1	0	1	1	1	1	0	0	2	0	0	1	0	2	1	0	1	1	0	1	1	1	1	0	0	0	1	1	2	1	1	0	0	0
271	0	0	1	0	0	0	2	2	0	0	1	0	1	1	0	0	0	0	1	1	1	0	0	2	0	0	1	1	2	1	0	0	0	2	0	2	2	0	0	0	0	0	0	2	0	1	0	0	1
272	0	0	0	0	0	1	0	0	2	2	0	0	0	0	0	0	0	1	0	2	1	0	1	1	0	0	2	0	2	2	1	1	1	1	0	2	1	0	2	2	1	0	0	2	0	1	0	0	1
273	0	0	0	0	0	1	2	2	1	1	1	0	1	0	1	0	0	2	1	1	1	1	0	2	0	0	1	2	2	1	2	2	2	1	0	2	2	0	1	1	1	0	0	2	0	1	0	0	1
274	1	0	0	0	0	1	1	2	2	1	0	0	0	0	0	0	0	0	1	1	1	1	0	2	0	0	1	1	1	1	1	1	1	1	1	2	2	0	1	1	0	0	0	2	0	2	0	0	0
275	1	0	0	0	0	1	1	1	1	1	1	0	0	0	0	0	0	1	0	2	0	1	0	2	0	0	2	2	2	2	0	1	2	2	1	2	2	1	0	0	0	0	0	1	0	1	1	0	0
276	1	0	0	0	0	0	1	1	1	1	1	1	0	0	0	0	0	0	0	1	0	1	1	1	1	1	1	1	2	0	1	1	2	1	1	2	2	0	0	0	0	1	1	1	1	0	0	1	0
277	1	0	0	0	0	2	2	2	1	0	1	0	1	0	0	0	0	1	0	2	0	1	0	2	0	0	1	1	2	1	2	1	1	2	0	2	1	0	1	1	0	0	0	2	0	0	0	0	0
278	0	0	1	1	1	1	1	1	1	1	0	0	2	2	0	0	0	1	0	2	0	0	2	0	0	0	0	1	1	0	2	1	1	0	1	1	1	1	1	1	1	0	0	2	0	0	0	0	0
279	1	0	0	0	0	1	0	0	2	2	0	0	0	0	0	0	0	0	2	0	1	1	0	2	1	1	1	0	2	1	1	0	0	2	0	2	2	0	1	1	0	1	1	1	1	1	0	0	1
280	0	0	0	0	0	0	0	0	2	2	0	0	0	0	0	0	0	0	0	2	0	0	0	2	0	0	2	0	2	1	1	1	2	2	0	2	1	0	1	0	1	1	1	1	1	0	0	0	0
281	0	0	0	0	0	1	1	1	1	1	0	1	2	2	0	0	0	0	0	1	0	0	1	1	1	1	1	1	2	1	1	2	2	1	0	2	1	0	1	1	0	0	0	2	0	0	0	0	1
282	1	0	0	0	0	2	1	1	1	1	1	0	1	1	0	0	0	0	1	1	1	1	0	2	1	1	1	0	2	1	0	0	0	2	0	2	1	0	0	0	0	1	1	2	1	0	0	0	1
283	0	0	0	0	0	1	1	1	1	1	1	0	0	0	0	0	0	0	1	1	1	0	0	2	0	0	1	1	1	1	1	2	2	1	1	1	2	0	0	0	0	1	1	1	1	1	0	0	1
284	1	0	0	0	0	1	0	0	2	2	0	1	2	1	0	0	0	0	0	2	0	0	0	2	0	0	1	0	2	1	1	1	1	2	1	1	1	0	2	2	0	0	0	2	1	0	0	0	1
285	0	0	1	0	0	1	0	1	1	1	1	0	0	0	0	0	0	0	1	1	1	0	0	2	0	0	2	0	2	2	1	0	1	1	1	2	1	0	1	1	0	0	0	2	1	1	0	0	0
286	1	0	0	0	0	0	1	1	2	2	0	0	0	0	0	0	0	1	1	0	0	2	0	2	0	0	1	1	1	1	2	0	1	2	0	2	0	0	2	2	1	0	0	0	0	1	0	1	0
287	1	0	0	0	0	1	1	1	2	2	0	0	0	0	0	0	0	0	1	1	1	0	0	2	1	1	2	1	2	2	0	0	1	1	1	2	1	0	1	1	0	0	0	0	0	1	0	1	0
288	0	0	0	0	0	0	1	1	2	1	1	0	0	0	0	0	0	0	0	1	0	1	0	2	0	0	2	0	2	1	1	1	2	0	0	2	1	0	0	0	0	0	0	2	0	0	0	0	1
289	1	0	0	0	0	1	1	1	1	1	1	1	2	1	0	1	0	0	1	1	1	0	0	2	0	0	2	1	2	2	0	1	1	1	1	1	2	0	0	0	0	0	0	2	0	1	0	0	0
290	0	0	0	0	0	1	0	2	2	0	1	1	1	0	0	1	0	0	1	1	0	1	0	2	0	0	1	1	2	2	0	2	2	0	2	0	1	0	0	0	0	0	0	1	0	0	0	0	1
291	1	0	1	0	0	1	1	1	0	0	1	1	1	0	0	1	0	1	2	0	0	2	1	1	1	1	1	1	1	1	1	1	1	0	1	1	1	0	1	0	1	0	0	0	0	0	0	1	0
292	1	0	0	0	0	0	2	2	0	0	1	0	1	1	0	0	0	0	0	2	0	0	0	2	0	0	0	1	1	0	1	0	0	2	0	2	2	0	0	0	0	0	0	0	0	1	0	0	0
293	0	0	0	0	0	2	2	2	0	0	2	1	1	1	0	0	0	0	0	1	0	0	1	1	2	2	2	0	2	2	0	1	1	1	0	2	2	0	0	0	0	2	2	2	1	1	0	0	0
294	0	0	0	0	0	1	0	0	1	1	0	1	1	0	0	1	0	0	0	2	1	1	1	1	1	1	2	1	1	1	1	1	1	2	0	2	1	0	0	0	0	0	0	1	0	1	0	0	0
295	0	0	0	0	0	0	1	2	1	0	1	0	1	1	0	0	0	1	0	2	0	0	0	2	0	0	2	1	2	2	1	1	2	1	1	2	1	0	1	1	0	1	0	1	2	1	0	0	0
296	1	0	0	0	0	2	0	0	1	1	0	1	0	0	0	0	0	0	1	1	1	0	0	2	1	1	2	0	2	2	0	1	1	1	1	2	1	1	0	0	0	0	0	2	0	1	0	0	0
297	1	0	0	0	0	1	1	2	1	0	0	1	2	1	0	0	0	1	0	2	0	2	0	2	0	0	1	0	2	2	0	2	2	2	0	2	0	0	1	1	0	0	0	2	0	1	0	0	0
298	1	0	0	0	0	1	0	1	2	1	0	0	1	1	0	0	0	1	0	2	0	1	0	2	0	0	2	1	1	1	1	0	0	2	0	2	1	0	0	0	0	1	1	2	1	1	0	0	0
299	0	0	0	0	0	0	1	2	2	1	0	1	1	0	0	1	0	1	1	1	1	0	0	2	0	0	2	0	2	1	0	1	1	2	2	1	1	0	1	1	0	0	0	1	0	1	0	1	0
300	1	0	0	0	0	2	1	1	2	2	0	0	0	0	0	0	0	1	0	2	0	1	0	2	0	0	1	0	2	1	0	1	1	2	0	2	1	1	1	0	1	0	0	1	0	1	0	0	0
301	0	0	0	0	0	1	1	1	1	1	1	0	1	1	0	0	0	1	1	1	0	1	0	2	0	0	0	1	1	0	1	0	1	2	1	2	1	1	0	0	0	0	0	2	0	2	0	0	0
302	0	0	0	0	0	1	2	2	1	1	0	0	0	0	0	0	0	1	0	2	0	0	0	2	0	0	2	0	2	2	1	2	1	2	0	2	2	0	0	0	0	1	1	2	1	2	0	0	2
303	0	0	0	0	0	1	0	1	2	1	0	0	2	2	0	0	0	0	0	1	0	1	0	2	0	0	2	0	2	1	1	0	0	1	0	2	1	0	1	1	0	0	0	1	1	1	0	1	0
304	1	0	0	0	0	1	0	0	2	2	0	0	1	1	0	0	0	1	1	1	1	1	0	2	0	0	2	0	2	2	0	2	2	0	1	1	1	0	0	0	0	0	0	1	0	0	0	1	0
305	0	0	0	0	0	1	1	1	2	2	0	1	1	0	0	1	0	0	1	1	1	0	0	2	1	1	1	0	2	1	0	2	2	1	1	1	1	0	0	0	0	0	0	1	0	0	0	0	0
306	0	0	0	0	0	2	2	2	1	1	0	0	0	0	0	0	0	0	0	1	0	0	0	2	0	0	0	2	1	0	2	2	2	0	1	1	1	1	0	0	0	1	1	1	1	1	0	0	1
307	0	0	0	0	0	2	0	0	2	2	0	0	2	1	1	0	1	1	2	0	1	0	0	2	0	0	1	1	1	1	1	1	1	1	0	2	2	0	1	1	0	0	0	2	1	1	0	0	0
308	0	0	0	0	0	2	0	0	2	2	0	0	1	1	0	0	0	0	0	1	0	1	0	2	0	0	1	0	1	0	1	1	2	1	0	2	1	0	0	0	0	0	0	2	1	1	0	0	0
309	1	0	0	0	0	2	2	2	1	1	1	1	0	0	0	0	0	0	0	1	0	1	0	2	0	0	1	2	2	1	1	0	1	1	1	2	2	0	2	2	0	1	1	2	1	0	0	0	1
310	1	0	0	0	0	1	1	1	2	2	0	0	0	0	0	0	0	1	0	2	0	0	0	2	0	0	1	0	1	1	2	0	1	2	0	2	2	0	1	1	0	1	1	1	1	1	0	0	2
311	0	0	0	0	0	1	1	1	1	1	1	0	1	0	0	0	0	1	0	1	0	0	1	1	0	0	2	1	2	2	0	0	0	2	0	2	2	0	0	0	0	0	0	2	0	1	0	0	1
312	0	0	0	0	0	2	0	1	2	1	0	0	0	0	0	0	0	0	2	0	0	0	0	2	0	0	1	1	2	1	1	1	1	1	1	1	1	0	1	0	1	0	0	1	0	1	0	0	0
313	1	0	0	0	0	2	1	1	2	2	0	0	1	1	0	0	1	1	0	1	0	0	1	1	1	1	1	0	1	1	1	2	2	2	0	2	1	1	0	0	0	0	0	1	1	1	0	0	1
314	0	0	0	0	0	1	1	2	2	0	1	0	0	0	0	0	0	0	1	1	1	0	0	2	0	0	1	2	2	1	2	0	2	0	2	2	1	0	0	0	0	0	0	1	0	2	0	0	0
315	1	0	0	0	0	2	1	1	1	1	0	0	0	0	0	0	0	1	0	1	0	0	0	2	0	0	1	0	2	1	1	0	0	1	0	2	2	0	1	1	0	0	0	1	0	0	0	1	0
316	1	0	0	0	0	0	2	2	1	1	0	1	1	1	0	0	0	1	0	2	0	1	0	2	0	0	1	0	2	1	0	1	1	2	1	2	1	0	1	1	0	1	1	1	1	1	0	0	0
317	0	0	0	0	0	1	2	2	0	0	1	0	0	0	0	0	0	1	1	1	0	0	0	2	0	0	1	0	2	1	1	0	0	2	0	2	0	0	2	2	1	0	0	2	0	1	0	0	0
318	0	0	0	0	0	1	2	2	0	0	1	0	0	0	0	0	0	0	2	0	0	0	0	2	1	1	1	0	1	1	0	1	1	0	0	1	0	0	1	1	0	0	0	2	0	1	0	0	0
319	1	0	0	0	0	1	0	1	1	0	0	0	0	0	0	0	0	0	0	1	0	0	1	1	0	0	2	1	2	2	0	1	1	2	0	2	0	1	1	1	0	0	0	1	0	0	0	0	0
320	0	1	1	0	0	2	1	2	2	2	0	0	0	0	0	0	0	0	1	1	1	0	0	2	0	0	1	1	2	1	0	0	0	2	0	2	1	1	1	1	0	0	0	2	0	0	0	0	0
321	1	0	0	0	0	0	0	1	2	0	1	0	1	1	0	0	0	1	0	1	0	0	0	2	0	0	1	0	2	1	0	2	1	1	0	2	1	0	1	1	0	1	0	1	2	1	0	0	0
322	1	0	0	0	0	2	2	2	0	0	0	2	2	1	0	1	0	0	1	1	1	2	1	1	1	1	2	0	2	2	0	1	2	1	1	1	1	0	0	0	0	0	0	1	1	1	0	1	0
323	1	0	0	0	0	0	0	0	2	2	0	0	1	1	0	0	0	0	1	1	1	1	0	2	0	0	0	1	2	0	1	1	1	2	0	2	0	0	1	1	0	0	0	2	0	0	0	0	0
324	1	0	1	0	0	2	1	2	1	0	1	1	1	0	0	1	0	0	1	1	1	1	0	2	0	0	2	0	2	2	2	1	1	2	1	2	1	0	1	1	0	0	0	1	1	1	0	0	0
325	1	0	0	0	0	1	2	2	0	0	0	1	0	0	0	0	1	1	1	1	0	0	2	0	0	0	2	0	2	2	1	2	2	1	1	1	0	1	0	0	0	1	0	1	0	1	0	0	0
326	0	0	0	0	0	1	0	1	1	1	1	0	0	0	0	0	0	1	2	0	2	0	0	2	0	0	1	0	2	1	1	0	1	2	0	2	2	0	1	1	0	0	0	2	0	1	0	0	1
327	1	0	0	0	0	0	1	1	2	2	0	0	0	0	0	0	0	1	1	1	1	0	0	2	0	0	2	1	2	2	0	2	2	0	1	1	2	0	0	0	0	0	0	2	0	1	0	0	1
328	0	0	0	0	0	2	2	2	0	0	0	0	0	0	0	0	0	0	1	1	1	0	0	2	1	1	1	1	1	1	1	1	1	2	0	2	0	0	1	1	0	0	0	1	0	0	0	0	0
329	0	0	0	0	0	1	2	2	0	0	1	0	1	1	0	0	0	0	2	0	1	1	0	2	0	0	0	0	1	0	1	2	2	0	1	1	1	0	1	1	0	1	0	0	0	0	0	0	0
330	0	1	0	0	0	1	0	0	2	2	0	0	0	0	0	0	0	1	0	1	0	0	1	1	0	0	2	0	2	2	0	1	1	1	1	1	1	0	1	1	0	1	1	1	1	1	0	0	0
331	1	0	0	0	0	0	1	2	1	0	1	1	2	1	0	0	0	0	1	1	1	0	0	2	0	0	2	0	2	2	1	1	1	0	2	0	2	0	1	0	1	0	0	1	1	1	0	0	1
332	1	0	0	0	0	1	1	1	1	1	0	1	2	1	0	0	0	0	0	2	0	0	0	2	0	0	2	0	2	1	1	1	0	0	0	2	2	0	0	0	0	0	0	1	1	0	0	0	0
333	1	0	0	0	0	0	0	1	2	1	0	2	2	1	0	0	0	0	0	1	0	1	0	2	0	0	1	0	1	1	0	2	2	0	2	0	1	1	0	1	0	1	1	2	0	1	0	0	1
334	1	1	0	0	0	1	0	0	2	2	0	0	0	0	0	0	0	0	1	1	1	0	1	1	1	1	1	0	2	1	2	1	1	0	0	1	1	0	1	1	0	0	0	2	1	1	0	0	0
335	0	0	0	0	0	1	1	1	0	0	1	0	0	0	0	0	0	0	1	1	1	1	0	2	0	0	2	0	2	2	0	2	2	0	2	0	2	0	0	0	0	0	0	1	0	0	0	0	0
336	1	0	1	0	0	2	2	2	1	1	0	1	1	1	0	0	0	0	1	0	0	0	0	2	0	0	0	0	1	1	1	0	1	1	0	2	1	1	0	0	0	1	1	1	0	1	0	1	0
337	0	0	1	0	0	0	1	1	2	1	1	0	0	0	0	0	0	1	2	0	1	0	0	2	0	0	1	0	2	2	0	2	2	1	0	2	1	1	1	1	0	0	0	1	0	1	1	0	0
338	1	0	0	0	0	0	1	1	1	1	1	1	1	1	0	0	0	1	0	1	0	1	0	2	1	1	1	1	1	1	1	1	1	1	1	1	2	0	1	1	1	0	0	2	0	2	0	0	1
339	1	0	0	0	0	0	2	2	1	0	1	0	1	1	0	0	0	1	0	2	1	0	0	2	0	0	2	0	2	2	0	1	1	1	1	1	2	0	0	0	0	1	1	2	0	1	0	1	0
340	1	1	1	0	0	2	1	1	1	1	0	1	0	0	0	0	0	0	1	1	1	0	0	2	0	0	1	0	2	1	0	1	2	0	1	2	2	0	1	1	0	0	0	1	0	1	0	0	1
341	0	1	0	0	0	1	0	1	1	0	0	1	0	0	0	0	0	0	1	1	1	1	0	2	0	0	2	1	2	2	1	0	0	0	1	1	1	0	0	0	0	0	0	2	0	1	0	1	0
342	1	0	0	0	0	0	2	2	1	0	1	1	2	1	0	0	0	0	1	1	1	0	0	2	0	0	1	0	2	2	0	1	2	1	1	1	1	0	1	1	0	0	0	1	0	1	0	0	1
343	0	0	0	0	0	0	1	2	2	2	0	0	0	0	0	1	0	0	1	1	0	0	0	2	1	1	2	0	2	2	0	1	1	1	1	1	1	1	0	0	1	0	0	1	0	1	0	1	0
344	0	0	0	0	0	0	1	1	1	1	1	1	1	0	0	1	0	1	1	1	0	0	0	2	1	1	2	1	2	2	0	1	1	1	1	1	2	0	1	1	0	1	0	0	0	0	0	2	0
345	0	0	0	0	0	0	2	2	1	1	0	0	0	0	0	0	0	0	0	1	0	0	1	1	0	0	2	0	2	1	0	2	2	1	1	1	1	1	1	1	0	0	0	2	0	0	0	0	0
346	0	0	0	0	0	0	1	1	2	2	0	1	1	1	0	0	0	0	0	2	0	0	0	2	1	1	2	1	2	2	0	2	2	1	0	2	1	0	0	0	0	0	0	2	0	1	0	0	1
347	1	0	0	0	0	0	2	2	0	0	2	1	1	0	0	1	0	1	0	2	1	1	0	2	0	0	1	0	2	1	0	1	1	2	0	2	1	0	1	1	0	0	0	1	0	1	0	0	1
348	0	0	0	0	0	0	2	2	1	1	0	0	0	0	0	0	0	1	0	1	0	1	0	2	0	0	1	0	2	1	1	1	1	2	0	2	0	2	0	0	0	0	0	2	1	0	0	0	1
349	1	0	0	0	0	2	2	2	1	1	1	0	1	1	0	0	0	0	1	1	1	1	0	2	0	0	2	2	2	1	1	0	1	2	0	2	2	0	0	0	0	0	0	1	0	1	0	0	1
350	0	0	0	0	0	0	0	0	2	2	0	0	2	0	1	0	0	2	1	1	1	0	0	2	0	0	2	2	2	1	1	2	2	0	1	1	2	0	0	0	0	1	0	0	0	0	0	0	0
351	1	0	1	0	0	1	2	2	1	1	0	1	1	0	0	1	0	0	0	2	0	1	0	2	0	0	2	0	2	2	0	2	2	1	1	1	2	0	2	2	0	0	0	2	0	2	0	0	1
352	0	0	0	0	0	0	1	1	2	1	1	0	0	0	0	0	0	1	2	0	0	0	0	2	0	0	1	0	1	1	2	2	2	0	2	0	1	1	0	0	0	0	0	2	0	0	0	0	0
353	1	1	0	0	0	1	1	1	1	1	1	0	0	0	0	0	0	0	0	2	0	0	0	2	1	1	1	0	2	1	1	1	1	1	0	2	1	0	0	0	0	1	1	2	0	1	0	1	1
354	1	0	0	0	0	0	1	1	1	1	1	2	2	1	0	0	0	0	0	2	1	0	0	2	0	0	1	0	1	1	1	1	2	2	0	2	0	0	1	1	0	0	0	2	1	0	0	0	0
355	1	0	0	0	0	0	1	1	2	2	0	0	1	1	0	0	0	1	2	0	1	0	1	1	0	0	2	1	2	1	2	1	1	1	1	1	2	0	0	0	0	1	0	0	0	0	0	0	0
356	1	0	0	0	0	0	0	0	2	1	1	1	0	0	0	0	0	0	0	2	0	0	0	2	0	0	2	0	2	2	1	1	2	1	1	2	2	0	1	1	0	0	0	2	1	0	0	0	0
357	1	0	0	0	0	1	0	1	1	1	1	0	0	0	0	0	0	1	1	0	0	0	0	2	0	0	0	1	1	0	1	1	1	2	0	2	1	0	1	1	0	0	0	1	0	0	0	0	0
358	0	0	0	0	0	0	0	1	2	1	1	0	1	1	0	0	0	1	1	1	0	0	1	1	1	1	1	2	1	1	2	0	1	1	1	2	2	0	2	2	0	0	0	1	0	1	0	0	0
359	1	0	1	0	0	1	1	0	2	1	1	1	1	1	0	0	0	0	0	1	0	0	0	2	2	2	1	0	1	0	1	1	1	0	2	2	1	0	0	0	0	0	0	1	1	1	0	0	0
360	0	0	0	0	0	1	1	1	2	2	0	1	1	1	0	0	0	0	0	1	0	0	0	2	0	0	2	1	2	1	2	2	2	0	1	1	1	0	1	1	0	0	0	2	1	2	0	0	0
361	1	1	0	0	0	1	1	2	2	1	0	0	0	0	0	0	0	0	1	1	1	1	0	2	0	0	1	2	2	1	2	1	1	1	1	1	1	0	2	2	0	0	0	2	0	1	0	0	1
362	1	0	0	0	0	1	2	2	1	1	0	0	0	0	0	0	1	1	1	0	1	0	0	2	0	0	0	0	1	1	1	1	1	2	1	1	1	0	2	2	1	0	0	2	0	1	0	0	0
363	1	0	1	0	0	1	1	1	2	2	0	0	1	1	0	0	0	2	0	1	0	2	0	2	0	0	2	0	2	2	0	0	1	2	0	2	1	0	0	0	0	0	0	1	0	1	1	0	0
364	1	0	0	0	0	0	0	0	2	2	0	0	1	0	1	0	0	1	0	2	0	1	0	2	0	0	2	2	2	2	0	1	1	1	1	0	1	0	0	0	1	0	0	0	0	1	0	0	1
365	0	0	1	0	0	1	0	1	2	1	0	0	2	2	0	0	1	0	1	1	1	0	0	2	0	0	2	1	2	2	0	1	0	0	0	2	2	0	2	2	0	0	0	1	0	0	0	0	0
366	0	0	0	0	0	2	1	2	2	1	0	1	1	0	0	1	0	1	0	2	1	0	0	2	0	0	1	0	1	1	2	1	2	2	0	2	1	0	2	1	1	1	1	1	1	2	0	0	0
367	1	0	0	0	0	0	0	0	2	1	1	0	0	0	0	1	0	0	1	1	1	1	1	1	1	1	1	1	1	1	2	1	1	2	1	1	0	0	1	0	1	0	0	1	0	0	0	0	0
368	1	0	0	0	0	1	2	2	1	0	1	1	2	2	0	0	0	1	0	2	0	1	0	2	0	0	2	2	2	1	1	0	1	2	0	2	1	0	0	0	0	0	0	2	0	0	0	0	1
369	0	0	0	0	0	0	2	2	0	0	1	1	1	0	1	0	0	2	1	1	1	0	0	2	0	0	0	0	2	1	0	0	1	2	0	2	2	0	0	0	0	0	0	2	1	0	0	0	1
370	1	1	0	0	0	1	1	1	2	2	0	0	0	0	0	0	0	0	1	0	1	1	1	1	1	1	0	1	1	0	1	1	1	1	1	1	1	0	0	0	0	0	0	2	0	0	0	0	0
371	0	0	1	0	0	2	2	2	0	0	1	0	1	1	0	0	0	2	1	1	1	0	1	1	0	0	2	2	2	2	0	1	1	1	1	1	2	0	0	1	0	0	0	1	0	1	0	0	1
372	1	0	0	0	0	2	1	2	2	1	0	0	2	2	0	0	0	1	0	2	0	1	0	2	0	0	0	1	1	0	2	1	1	1	0	2	2	0	1	1	0	0	1	1	1	0	0	0	1
373	0	0	1	0	0	0	1	2	2	1	0	0	1	0	0	0	0	1	1	0	1	0	0	2	0	1	2	0	2	2	1	1	2	1	1	2	0	0	1	1	0	1	1	2	1	1	0	0	1
374	0	0	0	0	0	1	0	0	2	2	0	0	0	0	0	0	0	1	1	1	0	0	0	2	0	0	2	0	2	2	0	1	1	0	1	1	0	0	1	1	0	0	0	2	0	0	0	0	2
375	0	0	0	0	0	0	1	1	2	2	0	0	0	0	0	0	0	1	0	2	0	1	0	2	0	0	1	1	2	0	1	1	0	2	0	2	1	0	0	0	0	0	0	0	0	1	0	0	0
376	1	0	0	0	0	2	1	1	1	1	2	0	1	0	0	0	0	1	1	1	1	0	0	2	0	0	1	1	2	1	0	1	1	1	1	1	0	0	2	2	1	0	0	2	0	0	0	0	0
377	1	0	0	0	0	0	1	1	1	1	1	1	1	0	0	1	0	0	0	2	0	1	0	2	0	0	1	0	2	1	0	1	1	2	0	2	1	0	2	2	0	0	0	2	0	1	0	0	0
378	1	0	0	0	0	2	2	2	1	1	0	1	1	0	0	1	0	1	1	1	0	1	0	2	0	0	2	1	2	1	2	1	1	0	1	1	0	1	1	1	0	1	1	2	1	0	0	1	0
379	0	1	0	0	0	1	1	1	0	0	1	0	0	0	0	0	0	1	1	1	0	0	0	2	0	0	2	0	2	2	0	2	2	0	1	1	1	0	1	1	0	1	0	0	0	0	0	0	0
380	0	0	0	0	0	2	1	2	2	1	0	0	0	0	0	0	0	1	0	0	0	0	0	2	0	0	0	1	2	0	1	1	1	0	1	2	2	0	1	1	0	0	0	1	0	1	0	0	0
381	1	0	0	0	0	2	0	1	2	1	0	0	0	0	0	0	0	0	2	0	1	0	0	2	0	0	1	0	2	1	0	1	1	1	1	1	2	0	1	1	1	0	0	2	0	1	0	0	1
382	1	0	0	0	0	0	0	0	2	2	0	0	1	1	0	0	0	0	1	1	0	1	0	2	0	0	1	1	2	1	0	1	1	1	0	2	1	0	1	1	0	0	0	2	0	0	0	0	1
383	1	0	0	0	0	1	2	2	1	1	1	0	0	0	0	0	0	0	1	1	0	0	0	2	0	0	2	0	2	2	0	2	2	1	2	2	2	0	0	0	0	1	0	0	0	0	0	0	1
384	0	0	0	0	0	1	0	1	2	1	0	0	0	0	0	0	1	1	0	2	0	0	0	2	1	1	2	1	2	2	0	1	1	1	0	2	1	1	1	0	2	0	0	0	0	1	0	0	0
385	1	0	0	0	0	1	2	2	1	1	1	0	1	1	0	0	0	0	0	1	0	0	1	1	0	0	1	1	2	1	1	0	0	2	0	2	1	0	0	0	0	0	0	1	0	1	0	0	0
386	1	0	1	0	0	1	2	2	1	1	0	0	1	1	0	0	0	1	0	2	0	0	0	2	0	0	1	1	2	1	1	1	2	2	0	2	0	0	1	1	0	1	1	2	0	0	0	0	0
387	0	0	0	0	0	0	1	2	2	1	0	0	0	0	0	0	0	1	1	1	0	0	0	2	0	0	2	0	1	0	1	2	2	0	1	2	1	0	0	0	0	2	1	2	1	0	0	0	0
388	0	0	0	0	0	1	1	1	1	1	0	1	1	0	0	1	0	0	0	2	0	0	0	2	0	0	1	1	2	1	2	1	2	1	1	2	1	0	1	1	0	0	0	0	2	2	0	0	0
389	1	0	0	0	0	1	1	1	2	2	0	0	0	0	0	0	0	2	0	2	0	1	0	2	0	0	2	0	2	2	1	1	1	0	2	0	1	0	0	0	0	1	0	1	0	1	0	0	0
390	1	1	0	0	0	1	2	2	0	0	2	1	2	1	0	1	0	1	1	1	0	0	1	1	0	0	1	0	2	1	0	0	1	1	0	2	1	1	0	0	0	0	0	2	0	1	0	1	0
391	0	0	0	0	0	1	2	2	1	0	1	1	0	0	0	0	0	0	1	1	1	0	1	1	0	0	2	0	2	1	0	0	1	2	0	2	1	0	1	1	0	0	0	2	0	0	0	1	1
392	0	0	0	0	0	2	1	1	1	1	0	0	1	1	0	0	0	1	0	2	0	1	1	1	0	0	0	0	1	1	1	2	2	2	0	2	0	0	1	1	0	0	0	1	1	1	0	1	0
393	1	0	0	0	0	2	2	2	1	1	1	0	0	0	0	0	0	0	1	0	1	1	0	2	0	0	2	0	2	2	0	0	2	0	2	2	1	1	0	0	0	0	0	1	0	0	0	0	0
394	1	0	0	0	0	0	1	1	1	1	0	1	1	1	0	0	1	2	1	1	1	0	0	2	0	0	1	2	1	1	1	1	1	0	2	1	0	0	1	1	0	2	2	2	1	1	0	1	0
395	1	0	0	0	0	1	2	2	0	0	2	0	1	1	0	0	0	0	1	1	1	1	0	2	0	0	2	0	2	1	2	1	1	1	1	1	2	0	0	0	0	0	0	1	0	0	0	0	2
396	1	0	1	0	0	1	1	1	2	2	0	0	0	0	0	0	0	0	0	2	0	0	2	0	0	0	2	1	2	1	2	2	2	2	0	2	0	0	2	2	0	0	0	2	1	0	0	1	0
397	1	0	0	0	0	2	1	1	1	1	0	0	1	1	0	0	0	0	0	1	0	0	0	2	0	0	1	0	2	0	0	0	0	0	1	1	2	0	0	0	0	0	0	1	0	0	0	0	0
398	1	0	0	0	0	1	1	1	1	1	0	0	1	1	0	0	0	0	0	1	0	0	0	2	0	0	2	1	2	1	1	2	2	1	1	1	2	0	1	1	0	0	0	2	1	0	0	2	0
399	1	0	0	0	0	1	0	0	2	2	0	0	1	1	0	0	0	0	1	0	1	0	1	1	0	0	1	0	2	0	0	1	1	0	2	1	1	0	1	1	0	0	0	2	0	0	0	0	0
400	1	0	0	0	0	2	1	2	0	0	1	0	1	1	0	0	0	2	1	1	1	0	1	1	0	0	0	1	2	0	1	1	2	1	1	2	1	0	2	2	0	0	0	2	0	1	0	0	0
401	1	0	0	0	0	1	1	1	1	1	1	0	1	0	0	0	0	1	1	1	1	0	0	2	1	1	1	0	2	1	1	1	2	1	1	2	2	0	1	1	0	0	0	1	0	0	0	1	0
402	1	0	1	0	1	1	0	0	2	2	0	1	0	0	0	0	0	0	1	1	1	0	0	2	0	0	1	0	2	2	1	1	1	2	0	2	1	1	0	0	0	0	0	2	2	0	0	0	0
403	1	0	0	0	0	1	1	2	2	1	0	0	0	0	0	0	0	0	1	1	0	0	0	2	0	0	0	0	2	1	0	1	1	0	1	1	0	0	1	1	0	0	0	0	0	1	0	0	0
404	0	0	0	0	0	1	0	1	2	1	1	0	0	0	0	0	0	1	1	1	0	0	1	1	0	0	1	0	2	1	1	2	2	2	0	2	1	0	1	1	0	2	2	2	1	1	0	0	0
405	0	0	0	0	0	0	1	1	1	1	1	1	2	1	0	0	0	1	1	1	1	0	0	2	0	0	0	2	0	0	2	1	1	0	2	2	0	0	1	1	0	0	0	1	0	0	0	0	2
406	1	0	1	0	0	1	1	2	2	0	0	1	2	1	0	0	0	1	0	1	0	1	0	2	0	0	1	1	0	0	2	2	2	0	1	1	1	0	1	1	0	0	0	2	0	2	0	2	0
407	1	0	0	0	0	1	0	1	2	1	0	0	2	0	1	0	0	1	0	1	0	0	0	2	0	0	1	1	1	1	2	2	2	2	0	2	1	1	0	1	0	0	0	1	0	0	0	1	0
408	0	0	0	0	0	2	0	1	2	1	0	0	0	0	0	0	0	0	1	1	1	1	1	1	1	1	2	0	2	2	0	2	2	0	1	1	1	0	1	1	0	0	0	0	2	2	0	0	1
409	0	0	0	0	0	2	1	2	2	0	0	1	2	2	0	0	0	1	0	2	0	0	0	2	0	0	2	0	2	2	2	1	2	1	0	2	2	0	2	2	0	0	0	2	1	0	0	0	1
410	1	0	1	0	0	2	2	2	1	0	0	1	1	0	0	0	0	0	0	2	0	1	0	2	0	0	2	0	2	2	1	1	2	1	1	1	1	0	0	0	0	0	0	1	0	0	0	0	0
411	0	0	0	0	0	1	0	0	2	2	0	1	2	1	0	1	0	0	0	2	0	0	0	2	0	0	2	1	2	1	2	1	1	1	1	1	1	0	2	2	0	1	1	2	1	0	0	0	0
412	0	0	0	0	0	0	1	1	2	1	0	0	0	0	0	1	0	1	1	1	0	1	0	2	0	0	1	0	1	1	1	1	1	1	1	1	1	0	0	0	0	0	0	2	0	1	0	1	0
413	0	0	0	0	0	0	1	2	2	1	0	0	2	1	1	0	0	0	1	1	1	1	0	2	0	0	1	0	1	1	2	1	2	1	0	2	1	0	0	0	0	1	1	2	0	1	0	0	0
414	0	0	1	0	1	1	2	2	0	0	0	1	0	0	0	0	0	1	2	0	0	1	1	1	1	1	0	2	0	0	2	0	0	2	0	2	2	0	1	1	0	0	0	1	0	1	0	1	0
415	1	0	0	0	0	1	1	1	0	0	2	0	0	0	0	0	0	1	0	2	0	1	0	2	0	0	1	2	2	2	0	2	2	1	1	2	1	1	0	0	0	1	1	1	1	1	0	0	0
416	1	0	0	0	0	0	2	2	1	0	1	0	1	1	0	0	0	2	1	1	1	1	1	1	0	1	1	0	1	1	0	2	2	0	1	2	2	0	0	0	0	0	0	2	1	0	0	0	0
417	0	0	0	0	0	1	0	1	2	1	1	0	0	0	0	0	0	0	1	1	1	0	0	2	0	0	2	1	2	2	0	2	2	1	1	1	1	0	1	1	0	1	0	0	0	0	0	2	0
418	1	1	0	0	0	1	1	1	1	1	1	1	2	1	1	0	1	0	1	1	1	0	1	1	0	0	2	0	1	0	1	0	0	2	0	2	2	0	0	0	0	0	0	2	0	1	0	0	0
419	0	0	0	0	0	1	0	0	2	2	0	0	0	0	0	0	0	1	0	2	0	0	0	2	0	0	0	1	1	0	1	2	2	2	0	2	1	1	1	1	0	0	0	1	0	0	0	0	0
420	1	0	0	0	0	0	2	2	0	0	0	0	1	1	0	0	0	0	0	2	0	0	0	2	0	0	1	0	2	1	0	1	1	0	1	1	0	0	1	1	0	0	0	2	0	0	0	0	0
421	0	0	0	0	0	2	1	1	1	1	1	0	0	0	0	1	0	0	0	1	0	1	1	1	1	2	2	0	2	1	1	1	1	0	1	1	1	0	1	1	0	0	0	1	0	0	0	0	0
422	0	0	0	0	0	1	1	1	1	1	1	0	1	1	0	0	0	0	0	2	0	1	0	2	0	0	1	0	2	1	0	1	2	2	1	2	1	0	0	0	1	0	0	2	0	1	0	1	0
423	1	0	0	0	0	1	2	2	0	0	1	0	1	0	0	0	0	1	0	2	0	0	0	2	0	0	2	1	2	0	1	2	2	2	0	2	2	0	0	0	0	0	0	2	1	0	0	0	0
424	1	0	0	0	0	1	1	1	1	1	1	1	2	1	0	0	0	1	2	0	2	2	1	1	1	1	1	0	2	2	1	1	1	0	1	1	2	0	0	0	0	0	0	1	0	0	0	0	0
425	1	0	0	0	0	2	1	1	2	1	0	1	1	0	0	0	0	0	1	1	1	1	0	2	0	0	1	1	2	1	2	0	1	2	1	2	0	0	1	1	0	1	1	2	2	2	0	0	1
426	1	0	0	0	0	1	2	2	1	1	1	0	0	0	0	0	0	0	0	2	0	0	0	2	0	0	2	0	2	2	0	1	1	1	1	1	1	1	0	0	0	0	0	1	0	0	0	0	0
427	1	0	1	1	1	1	1	1	1	1	1	1	1	1	0	0	0	1	1	1	0	1	1	1	0	0	2	1	2	1	1	0	0	2	0	2	1	0	0	0	0	0	0	1	0	0	0	0	0
428	0	0	0	0	0	1	2	2	1	1	1	0	1	2	0	0	0	1	0	1	0	0	0	2	0	0	1	2	1	1	2	1	1	1	1	0	2	0	2	2	0	0	0	2	1	1	0	0	0
429	0	0	0	0	0	2	1	1	1	1	1	0	1	1	0	0	0	0	1	1	1	0	0	2	1	1	2	1	2	2	1	2	2	0	1	1	1	0	0	0	1	0	0	2	0	1	0	0	0
430	0	0	0	0	0	0	1	2	1	0	1	0	2	1	1	0	0	1	1	1	1	0	0	2	0	0	2	0	2	2	0	1	1	2	0	2	2	0	0	0	0	0	0	2	0	0	0	0	1
431	1	0	0	0	0	1	0	0	2	2	0	0	0	0	0	0	0	1	1	1	1	0	0	2	1	1	2	1	2	2	0	1	1	1	1	1	1	0	2	2	0	0	0	2	0	1	0	1	0
432	0	0	0	0	0	1	1	1	2	2	1	0	1	1	0	0	0	1	0	2	0	1	0	2	0	0	2	2	2	1	1	2	2	0	1	1	0	0	1	0	1	0	0	2	1	0	0	0	0
433	0	0	0	0	0	0	1	1	1	1	1	0	1	1	0	0	0	0	0	2	0	1	1	1	1	1	1	1	2	1	2	2	2	2	0	2	1	0	0	0	0	1	0	1	0	1	0	0	0
434	1	0	0	0	0	2	2	2	1	1	1	1	1	1	0	0	1	1	1	1	0	0	0	2	0	0	1	1	1	1	1	2	2	0	1	1	1	0	1	1	0	0	0	2	0	0	0	1	0
435	1	0	0	0	0	1	1	1	1	1	0	0	1	0	0	0	0	0	1	1	0	0	0	2	0	0	1	0	2	0	0	2	2	0	1	1	2	0	0	0	0	1	1	2	1	1	0	1	0
436	1	0	0	0	0	1	2	2	0	0	0	0	0	0	0	0	0	1	0	1	0	0	0	2	0	0	2	1	1	1	1	0	0	0	1	1	1	0	0	0	0	0	0	1	1	1	0	0	0
437	1	1	0	0	0	2	1	1	2	1	1	0	0	0	0	0	0	0	0	2	0	1	0	2	0	0	1	1	2	0	1	0	0	1	0	2	1	0	1	1	0	0	0	2	1	0	0	0	0
438	0	0	1	1	1	1	1	1	2	1	0	0	0	0	0	0	0	1	0	2	0	0	0	2	0	0	1	1	2	1	0	0	0	2	0	2	1	1	0	0	1	0	0	1	0	2	0	0	0
439	1	0	0	0	0	1	1	1	2	1	0	0	0	0	0	0	0	1	0	2	0	0	1	1	1	1	0	1	2	0	1	1	2	2	0	2	1	1	0	0	0	1	1	1	1	2	0	1	0
440	0	0	0	0	0	0	2	2	1	1	1	0	1	1	0	0	0	1	1	1	1	1	0	2	0	0	1	0	2	0	1	1	1	2	2	1	2	0	0	0	0	1	1	2	0	1	0	0	0
441	1	0	0	0	0	1	2	2	0	0	0	2	2	1	0	0	0	0	0	2	0	0	0	2	0	0	1	2	1	1	2	1	2	2	0	2	0	1	1	1	0	0	0	0	1	1	0	0	0
442	0	0	0	0	0	0	2	2	1	1	1	1	1	0	1	0	0	2	0	1	0	0	1	1	1	1	2	1	2	1	2	2	2	0	1	1	2	1	0	0	0	0	0	1	0	1	0	0	0
443	0	0	0	0	0	1	1	2	1	0	1	0	0	0	0	0	0	0	1	0	1	1	0	2	0	0	1	1	2	0	1	0	0	1	0	2	1	0	0	0	0	0	0	2	0	1	1	0	0
444	1	0	0	0	0	2	0	0	2	2	0	0	1	1	0	0	0	1	0	2	0	1	0	2	0	0	2	0	2	1	2	1	2	2	0	2	1	0	2	1	1	0	0	1	1	1	0	0	0
445	0	0	1	1	1	1	2	2	0	0	2	0	2	1	0	0	0	1	0	1	0	0	0	2	0	0	1	0	2	1	0	0	1	2	0	2	1	0	0	0	0	0	0	2	1	0	0	0	0
446	0	0	0	0	0	1	0	1	2	1	0	0	1	1	0	0	0	0	0	2	0	0	1	1	2	2	1	2	1	0	2	1	1	2	1	2	1	0	0	0	0	0	0	1	0	0	0	1	0
447	1	0	0	0	0	1	1	1	1	1	0	0	0	0	0	0	1	1	0	1	0	0	0	2	1	1	2	0	2	1	2	0	0	2	0	2	1	1	0	0	0	0	0	1	0	1	0	0	0
448	1	0	0	0	0	0	0	0	2	2	0	1	1	0	0	1	0	1	1	1	1	0	0	2	0	0	1	0	2	2	0	0	1	2	0	2	1	0	0	0	0	0	0	1	0	1	0	0	0
449	0	0	0	0	0	0	1	1	2	2	0	0	0	0	0	0	0	0	0	2	0	0	0	2	0	0	1	0	2	1	0	2	1	1	0	2	1	0	0	0	0	0	0	0	0	1	0	1	0
450	1	0	0	0	0	2	1	1	1	1	0	0	1	1	0	0	1	1	1	0	1	0	2	0	0	0	1	0	1	1	0	1	1	2	0	2	2	0	0	0	0	0	0	1	1	0	0	2	0
451	1	0	0	0	0	0	1	1	1	1	1	0	2	2	0	0	0	1	0	2	0	0	0	2	0	0	1	0	2	1	1	1	2	1	1	1	1	0	2	2	0	0	0	2	1	1	0	0	1
452	0	0	0	0	0	0	1	1	2	2	0	1	1	1	0	0	0	0	1	1	1	1	0	2	0	0	1	0	2	1	1	0	1	1	0	2	1	0	1	0	1	0	0	2	0	0	0	0	0
453	0	0	1	1	1	1	0	0	2	1	2	1	1	0	0	1	0	1	0	2	1	0	0	2	0	0	2	1	1	1	1	1	1	1	0	2	0	1	1	1	0	1	1	2	0	1	0	0	0
454	1	1	0	0	0	0	2	2	1	0	1	0	1	0	0	0	0	1	1	0	0	0	1	1	0	0	1	1	2	1	0	1	2	2	0	2	0	0	1	1	0	0	0	2	1	1	0	0	1
455	1	0	0	0	0	2	2	2	0	0	1	1	0	0	0	0	0	2	1	1	0	0	0	2	0	0	1	2	1	0	2	2	2	0	2	0	2	0	0	0	0	1	0	1	1	0	0	0	0
456	0	1	0	0	0	1	1	1	1	1	2	0	1	0	1	0	0	0	1	1	0	1	0	2	0	0	1	0	2	1	0	1	1	1	1	2	0	2	0	0	0	0	0	2	0	0	0	0	0
457	0	0	1	0	0	1	0	0	2	2	0	0	1	1	0	0	0	2	1	1	1	0	1	1	0	0	1	1	1	1	1	2	2	1	0	2	1	0	0	0	0	1	0	0	0	0	0	0	1
458	1	0	0	0	0	1	1	1	1	1	1	0	0	0	0	1	0	0	0	1	0	1	2	0	1	1	1	0	2	1	0	2	2	1	0	2	1	1	1	1	0	0	0	1	0	0	0	0	0
459	0	0	0	0	0	0	1	1	1	1	0	0	1	1	0	0	0	0	0	2	0	1	0	2	0	0	2	0	2	2	1	1	2	0	1	2	2	0	2	2	1	1	1	2	0	1	0	0	0
460	1	0	0	0	0	1	0	1	1	1	1	0	0	0	0	0	0	1	1	1	0	1	2	0	1	1	2	0	1	1	2	2	2	1	0	2	2	0	0	0	0	1	1	1	1	2	0	0	0
461	1	0	0	0	0	1	1	1	1	0	1	0	1	0	1	0	0	0	1	0	1	1	0	2	1	1	1	0	2	1	0	1	2	1	2	1	1	0	0	0	0	2	1	2	1	0	0	1	0
462	0	0	0	0	0	0	0	1	2	1	0	0	0	0	0	0	1	1	0	2	0	0	1	1	0	0	1	2	2	1	1	2	2	0	1	1	1	1	1	1	1	1	0	1	1	0	0	1	0
463	0	0	0	0	0	2	1	1	0	0	2	0	1	0	0	0	0	1	1	0	0	0	0	2	0	0	1	2	2	2	0	0	0	1	2	2	2	0	2	2	0	1	0	1	0	1	0	0	0
464	1	0	0	0	0	1	1	1	1	1	1	0	0	0	0	0	0	1	0	2	0	0	0	2	0	0	2	0	2	2	0	1	1	2	0	2	1	1	0	0	0	0	0	1	0	0	0	0	0
465	0	0	0	0	0	1	1	1	1	1	1	0	0	0	0	0	0	1	1	1	1	0	0	2	0	0	1	0	2	1	0	1	2	2	0	2	2	0	1	1	0	1	0	1	1	0	1	0	0
466	1	1	0	0	0	1	1	1	1	1	0	1	1	1	0	0	0	0	1	1	1	0	0	2	0	0	1	0	2	1	0	1	1	2	2	1	0	0	1	1	0	1	1	2	0	1	0	0	0
467	1	1	0	0	0	1	1	1	2	1	0	1	1	1	0	0	1	1	0	2	0	0	0	2	0	0	1	0	2	1	1	1	2	0	1	2	1	0	0	0	0	2	2	2	1	1	0	1	0
468	0	0	0	0	0	1	2	2	1	1	1	1	0	0	0	0	0	0	1	1	1	1	0	2	0	0	2	0	2	2	1	2	2	0	1	1	2	0	1	1	0	0	0	2	0	2	0	0	0
469	0	0	0	0	0	1	2	2	1	0	2	0	0	0	0	0	0	0	1	1	1	1	0	2	0	0	1	0	1	1	2	0	0	2	0	2	1	0	0	0	0	0	0	2	0	0	0	1	0
470	0	0	0	0	0	2	1	2	1	0	1	0	0	0	0	0	0	1	1	1	1	0	0	2	0	0	1	1	2	1	2	1	2	2	0	2	2	0	0	0	0	0	0	2	1	1	0	0	1
471	0	0	0	0	0	0	2	2	1	1	0	1	1	0	0	1	0	0	0	2	0	1	0	2	0	0	2	1	2	2	0	1	1	0	2	1	1	0	1	1	0	0	0	1	0	0	0	0	1
472	0	0	0	0	0	2	1	1	0	0	1	0	0	0	0	0	0	0	1	1	0	0	0	2	0	0	2	0	2	1	1	2	2	0	1	1	1	0	2	2	1	1	0	0	1	1	0	0	0
473	0	0	0	0	0	0	0	0	2	2	0	0	0	0	0	1	0	0	0	2	0	0	0	2	1	1	2	0	2	0	0	0	1	1	1	2	1	0	2	2	0	0	0	1	0	0	0	0	0
474	1	0	1	1	1	1	0	1	1	0	0	1	2	2	0	0	0	0	1	1	1	0	0	2	0	0	1	0	2	1	0	0	0	2	0	2	1	0	1	1	0	0	0	2	0	1	0	0	0
475	0	1	0	0	0	1	1	1	2	2	0	0	0	0	0	0	1	2	1	1	1	0	0	2	0	0	2	0	2	1	2	2	2	0	1	1	2	0	0	0	0	0	0	1	0	0	0	0	0
476	0	0	0	0	0	2	0	0	2	2	0	0	0	0	0	0	0	1	0	2	0	1	0	2	0	0	1	0	2	1	2	1	1	0	1	1	1	0	0	0	0	1	1	2	0	0	0	0	0
477	1	0	0	0	0	1	1	1	1	1	1	0	2	1	1	0	0	0	0	1	0	0	0	2	1	1	1	1	2	0	1	2	1	2	0	2	1	1	0	0	0	0	0	2	0	0	0	0	0
478	0	0	0	0	0	1	2	2	0	0	0	0	0	0	0	0	0	2	1	1	1	0	0	2	0	0	0	1	1	0	1	1	2	0	2	1	0	0	1	1	0	1	1	1	1	0	0	0	0
479	1	0	0	0	0	2	2	2	1	0	1	0	0	0	0	0	0	0	0	2	0	0	0	2	0	0	0	2	1	1	2	2	2	0	1	1	1	0	0	0	0	1	1	1	0	0	0	0	0
480	0	0	0	0	0	2	2	2	1	0	1	1	1	1	0	0	0	1	1	0	0	0	1	1	0	0	1	0	2	1	0	2	2	0	1	1	1	0	0	0	0	0	0	2	0	1	0	0	0
481	0	0	0	0	0	1	2	2	0	0	1	0	1	1	0	0	0	2	0	2	0	0	1	1	0	0	1	1	1	1	1	1	1	0	1	1	2	0	1	1	0	0	0	0	0	0	0	0	0
482	1	0	0	0	0	1	0	0	2	2	0	0	0	0	0	0	0	0	1	1	1	1	0	2	1	1	0	1	1	0	1	0	0	2	1	1	1	0	1	1	0	0	0	1	0	1	0	0	1
483	1	0	0	0	0	1	2	2	0	0	0	0	1	1	0	0	0	1	1	1	0	0	0	2	0	0	1	0	1	1	0	1	2	1	1	1	1	0	2	2	0	0	0	2	0	0	0	0	0
484	0	0	0	0	0	1	1	2	2	1	0	1	1	0	0	0	0	0	0	2	0	1	0	2	0	0	1	0	2	1	0	1	1	2	2	1	1	0	0	0	0	1	1	1	1	0	0	0	1
485	1	0	0	0	0	2	0	1	2	1	0	2	1	1	0	0	1	1	0	2	0	0	0	2	0	0	1	1	2	1	0	1	2	1	0	2	1	0	2	1	1	0	0	1	0	0	0	0	0
486	1	0	0	0	0	1	1	2	1	1	0	0	0	0	0	0	0	1	0	2	0	0	0	2	0	0	1	2	1	0	2	1	1	2	0	2	1	0	0	0	0	0	0	1	0	0	0	0	0
487	1	0	0	0	0	1	1	1	1	1	0	0	0	0	0	0	0	0	0	2	0	1	1	1	1	1	0	1	1	0	1	0	0	1	1	1	1	0	1	1	0	0	0	2	1	2	0	0	0
488	0	0	0	0	0	0	1	1	1	1	0	0	1	1	0	0	0	1	1	1	1	1	1	1	1	1	0	0	1	1	1	2	2	0	2	0	1	0	0	0	0	0	0	1	0	0	0	0	0
489	0	0	0	0	0	1	2	2	1	0	1	0	0	0	0	0	0	1	0	2	0	0	0	2	0	0	0	2	1	0	2	0	1	2	0	2	1	1	1	1	0	0	0	1	0	0	0	0	0
490	0	0	0	0	0	1	0	0	2	2	0	0	0	0	0	0	0	0	0	1	0	1	0	2	1	1	2	0	2	2	0	1	1	2	0	2	0	0	1	1	0	0	0	2	0	0	0	1	0
491	0	0	0	0	0	2	1	2	1	0	0	0	0	0	0	0	1	1	0	2	1	1	1	1	1	1	2	0	2	2	1	2	2	0	0	2	2	0	0	0	0	0	0	1	0	0	1	0	0
492	0	0	0	0	0	2	2	2	0	0	1	0	1	1	0	0	0	0	1	1	0	0	0	2	0	0	2	0	2	1	1	1	2	2	0	2	0	0	1	1	0	0	0	2	0	1	0	0	1
493	1	0	0	0	0	2	1	2	1	0	1	1	2	2	0	0	0	1	0	2	0	0	0	2	0	0	1	0	2	1	0	1	1	1	1	1	1	0	1	1	0	0	0	1	0	0	0	1	0
494	0	0	0	0	0	2	1	1	2	2	0	0	0	0	0	0	1	0	1	1	1	0	1	1	1	1	2	0	2	2	1	1	2	1	1	2	2	0	0	0	0	0	0	2	0	0	0	0	0
495	0	0	0	0	0	0	1	1	2	1	0	0	2	1	0	0	0	1	1	1	0	1	0	2	1	1	2	0	2	2	1	1	1	2	0	2	1	0	0	0	0	1	1	1	1	2	0	0	1
496	0	1	0	0	0	1	1	1	1	1	1	0	0	0	0	0	0	1	0	2	0	1	1	1	1	1	0	0	1	0	1	0	1	2	0	2	2	1	0	0	0	1	0	0	1	0	0	0	1
497	1	0	0	0	0	2	2	2	1	1	0	0	1	1	0	0	0	0	1	0	1	0	0	2	0	0	2	0	2	1	1	0	0	2	0	2	2	0	1	0	1	1	1	2	2	2	0	1	0
498	1	0	1	0	1	1	1	1	1	1	1	1	1	1	0	0	0	0	0	1	0	1	1	1	1	1	2	0	2	2	0	0	0	2	1	1	2	0	1	0	1	0	0	2	0	0	0	0	0
499	1	0	0	0	0	1	1	1	2	2	0	1	0	0	0	0	0	0	1	1	0	0	0	2	0	0	1	1	2	1	0	1	1	1	1	1	1	0	0	0	0	0	0	1	0	0	0	0	0
500	0	0	0	0	0	2	2	2	1	1	1	0	0	0	0	0	0	1	0	2	0	0	0	2	0	0	1	0	2	0	1	2	2	2	0	2	1	0	0	0	0	0	0	1	0	0	0	0	0
501	0	1	0	0	0	1	0	0	2	2	0	0	0	0	0	0	0	0	2	0	1	0	0	2	0	0	2	0	2	2	1	2	1	1	0	2	0	0	2	2	1	0	0	1	0	1	0	0	0
502	0	0	0	0	0	2	1	1	1	1	1	0	0	0	0	0	0	0	0	1	0	0	0	2	0	0	2	0	2	2	0	1	2	1	2	2	1	0	0	0	0	0	0	2	1	0	0	0	1
503	0	0	0	0	0	1	1	1	1	1	2	1	2	1	0	0	0	0	1	1	1	1	0	2	0	0	1	0	2	0	0	1	1	2	0	2	1	0	0	0	0	1	1	1	1	0	0	0	0
504	1	0	0	0	0	1	1	1	2	0	0	0	1	1	0	0	0	0	1	0	1	0	1	1	0	0	1	2	1	1	2	2	2	1	1	1	1	0	0	0	0	1	1	2	0	0	0	0	0
505	1	0	1	0	0	1	1	1	1	1	0	0	2	2	0	0	0	0	2	0	1	1	0	2	0	0	2	1	2	1	1	1	2	2	0	2	1	0	1	1	0	0	0	2	0	1	0	0	2
506	1	0	0	0	0	0	0	1	2	1	0	0	1	1	0	0	1	1	1	0	1	1	2	0	1	1	1	0	2	2	0	1	1	2	0	2	0	0	1	1	0	0	0	1	0	1	0	0	0
507	0	0	0	0	0	1	1	1	1	1	1	1	1	0	0	1	0	0	1	1	1	1	1	1	1	2	1	0	2	0	0	1	2	0	2	1	1	0	0	0	0	0	0	2	0	2	0	1	0
508	1	0	0	0	0	2	1	0	2	1	1	0	0	0	0	0	0	0	1	1	0	1	0	2	0	0	1	0	2	1	0	2	2	0	2	0	1	1	0	0	0	0	0	1	0	0	0	1	0
509	1	0	0	0	0	0	1	2	1	0	1	1	2	2	0	0	0	1	0	2	0	0	0	2	0	0	1	0	1	1	1	2	2	0	1	1	1	1	1	1	0	0	0	1	1	1	0	0	1
510	1	0	1	0	0	2	2	2	0	0	1	0	1	1	0	0	0	0	0	1	0	0	0	2	0	0	1	2	1	1	1	0	0	2	0	2	2	0	2	2	1	0	0	2	0	0	0	0	0
511	0	0	0	0	0	0	2	2	1	1	1	0	1	1	0	0	0	1	1	1	1	0	1	1	1	1	2	1	1	1	1	0	0	1	0	2	0	0	2	1	1	0	0	2	1	0	0	1	1
512	0	1	0	0	0	1	1	1	2	2	0	0	0	0	0	0	0	0	0	1	0	0	1	1	1	1	1	1	2	1	0	1	1	0	2	1	2	0	0	0	0	0	0	2	0	0	0	0	0
513	1	0	0	0	0	1	1	2	2	0	0	0	0	0	0	0	0	0	1	0	1	0	1	1	1	1	1	1	2	1	2	2	2	1	1	2	0	0	2	1	1	0	0	1	0	0	0	0	0
514	1	0	1	0	0	1	2	2	0	0	0	1	1	0	0	1	0	1	0	1	0	0	1	1	0	0	0	0	2	1	0	1	1	0	1	1	1	1	0	0	0	0	0	1	0	0	0	0	0
515	0	0	0	0	0	1	1	2	1	0	1	0	0	0	0	0	0	1	0	2	0	0	0	2	0	0	1	0	1	1	0	1	1	1	1	1	2	0	1	1	0	0	0	1	0	1	0	0	0
516	1	1	0	0	0	1	2	2	1	1	1	0	0	0	0	0	0	0	0	1	0	0	0	2	0	0	2	0	2	2	1	1	1	0	2	1	0	0	1	1	0	0	0	0	0	0	0	1	0
517	0	0	0	0	0	0	2	2	1	1	0	0	1	1	0	0	0	2	1	1	1	1	0	2	0	0	2	0	2	2	0	1	1	2	0	2	1	1	0	0	0	0	0	1	1	0	0	0	0
518	1	0	0	0	0	2	0	0	2	2	0	0	1	0	0	0	0	0	2	0	1	2	0	2	0	0	2	1	2	2	0	0	1	0	1	2	1	0	2	1	1	0	0	2	1	0	0	1	0
519	1	0	0	0	0	2	1	1	2	2	0	1	1	0	0	1	0	0	0	2	0	1	0	2	0	0	0	1	1	1	1	2	2	1	1	1	1	1	1	1	0	0	0	2	0	0	0	0	0
520	0	0	0	0	0	0	0	1	1	1	1	0	1	1	0	0	1	1	0	2	0	1	0	2	0	0	0	0	2	1	0	0	1	1	1	2	1	0	0	0	0	0	0	1	0	1	0	0	0
521	0	0	1	0	0	1	0	1	2	1	0	0	1	0	0	0	0	0	1	1	1	1	1	1	1	1	1	0	1	1	2	1	0	0	1	1	1	0	2	1	1	0	0	2	0	1	0	0	1
522	1	0	0	0	0	0	1	2	2	1	0	0	0	0	0	0	0	0	0	1	0	0	0	2	0	0	2	0	2	2	0	0	1	1	0	2	2	0	1	1	0	1	0	1	1	2	0	1	0
523	0	1	0	0	0	1	1	1	1	1	0	0	1	1	0	0	0	0	0	1	0	1	0	2	0	0	1	1	2	0	1	1	2	1	1	1	1	0	1	1	0	0	0	1	0	1	0	0	1
524	1	1	0	0	0	1	0	0	1	1	0	0	0	0	0	0	0	0	0	2	0	0	0	2	0	0	2	1	2	1	1	0	0	2	0	2	2	0	0	0	0	0	0	0	0	0	0	0	1
525	1	0	0	0	0	0	0	0	2	1	1	1	2	1	0	1	0	0	1	1	1	0	0	2	1	1	0	0	1	1	1	0	0	2	0	2	1	0	2	1	1	1	1	2	0	0	0	0	0
526	0	0	0	0	0	0	2	2	0	0	2	0	0	0	0	1	0	1	0	2	0	0	0	2	0	0	2	0	2	1	2	1	1	1	1	1	1	0	1	1	0	1	1	2	2	2	0	0	0
527	0	1	0	0	0	2	1	1	1	1	1	1	0	0	0	0	0	0	0	1	0	0	0	2	0	0	1	0	2	2	0	0	0	2	0	2	2	0	0	0	0	0	0	1	0	2	0	0	0
528	1	1	0	0	0	2	0	0	2	2	0	1	1	0	0	1	0	0	1	1	0	0	0	2	0	0	1	0	2	2	0	1	1	2	0	2	2	0	0	0	0	0	0	2	0	1	0	0	1
529	1	0	0	0	0	2	2	2	1	1	1	0	0	0	0	0	0	1	2	0	1	1	0	2	0	0	2	0	2	1	1	1	2	0	0	2	1	1	0	0	0	0	0	2	0	1	0	1	0
530	0	0	1	0	0	2	1	2	1	0	1	0	0	0	0	0	0	0	0	2	0	0	1	1	0	0	1	0	2	0	1	2	2	0	1	2	1	0	0	0	0	0	0	2	0	1	0	0	0
531	0	0	0	0	0	0	1	1	0	0	1	1	1	0	0	1	0	0	2	0	1	1	0	2	0	0	1	1	1	1	1	0	0	2	0	2	1	0	1	1	0	0	0	1	1	0	0	0	0
532	1	0	0	0	0	2	0	0	2	2	0	0	1	1	0	0	0	0	0	1	0	0	0	2	0	0	1	1	2	1	0	1	1	0	2	1	2	0	0	0	0	1	1	1	1	2	0	0	1
533	1	0	1	0	1	1	2	2	1	1	1	0	0	0	0	0	0	1	1	0	0	0	0	2	0	0	1	1	2	0	1	2	2	0	2	0	1	1	1	0	2	0	0	2	0	0	0	0	1
534	1	0	0	0	0	1	0	0	2	1	2	0	0	0	0	1	1	0	1	1	1	1	1	1	1	1	2	0	2	2	1	0	1	2	0	2	2	0	0	0	0	0	0	1	0	1	0	0	1
535	1	0	0	0	0	1	1	1	1	1	0	0	2	2	0	0	1	1	1	0	1	0	0	2	0	0	1	0	1	1	0	1	1	2	0	2	2	0	0	0	0	0	0	1	0	1	0	1	0
536	0	0	0	0	0	0	1	1	2	2	0	1	1	0	0	1	0	0	0	2	0	1	2	0	1	1	1	0	2	1	0	1	2	1	1	1	2	0	1	1	0	1	0	1	0	1	0	0	1
537	1	0	0	0	0	2	1	1	1	1	1	1	1	1	0	0	0	1	0	2	0	0	1	1	1	1	1	0	2	2	0	2	2	1	0	2	0	0	1	0	1	1	0	0	0	0	0	1	0
538	1	0	0	0	0	2	2	2	0	0	2	0	1	1	0	0	0	1	0	2	0	0	0	2	0	0	1	0	2	1	1	1	2	1	1	2	1	0	2	2	0	0	0	1	1	1	0	0	0
539	0	0	0	0	0	1	0	0	1	1	0	0	1	1	0	0	0	1	1	1	0	0	0	2	0	0	0	0	1	1	1	1	1	2	0	2	1	0	2	1	1	0	0	2	0	0	0	1	0
540	0	0	0	0	0	1	0	0	2	1	2	1	1	0	0	1	0	1	1	1	1	0	1	1	2	2	0	0	1	1	2	1	1	0	2	1	0	0	2	2	1	1	1	2	1	1	0	0	1
541	0	0	0	0	0	2	1	2	2	1	0	0	0	0	0	0	0	1	0	2	0	0	0	2	0	0	0	2	1	0	2	0	0	2	0	2	0	1	0	0	0	1	1	2	0	0	0	0	0
542	0	0	0	0	0	1	2	2	0	0	1	0	0	0	0	0	0	2	1	1	1	1	0	2	0	0	2	0	2	2	0	1	2	2	0	2	1	0	1	0	1	0	0	1	0	0	0	0	0
543	1	0	0	0	0	1	1	1	0	0	1	0	0	0	0	0	0	1	0	0	0	1	0	2	0	0	2	0	2	2	2	0	0	2	0	2	1	0	2	2	0	2	2	2	1	1	0	0	1
544	0	0	0	0	0	1	1	1	1	1	1	0	0	0	0	0	0	0	2	0	1	1	1	1	1	1	1	0	2	2	0	1	1	0	1	1	1	1	0	0	0	1	1	2	1	1	0	0	0
545	1	0	0	0	0	2	1	1	1	1	1	0	0	0	0	0	0	1	0	1	0	0	1	1	0	0	2	1	2	1	2	2	2	1	1	1	1	0	2	1	1	0	0	2	1	0	0	0	0
546	1	0	0	0	0	1	2	2	1	1	1	0	1	1	0	0	0	0	1	0	0	0	1	1	0	0	2	0	2	2	0	1	1	2	0	2	1	0	0	0	0	1	1	2	0	1	0	0	0
547	0	0	0	0	0	2	1	2	2	1	0	0	1	1	0	0	0	1	1	1	0	1	1	1	1	1	2	0	2	1	2	1	1	2	0	2	1	1	0	0	0	0	0	1	0	1	0	0	0
548	0	0	0	0	0	1	2	2	0	0	1	1	2	1	0	1	0	1	2	0	2	1	0	2	0	0	2	1	2	1	2	1	1	1	1	1	1	1	0	0	0	0	0	1	0	0	0	0	1
549	0	0	0	0	0	0	2	2	0	0	2	0	1	0	1	0	0	0	1	1	0	1	0	2	0	0	2	1	2	2	1	0	0	2	0	2	0	1	1	1	0	1	1	1	1	1	0	0	1
550	0	0	0	0	0	0	1	1	1	1	1	0	1	1	0	0	0	1	0	2	0	1	0	2	0	0	2	1	2	1	2	2	2	0	1	1	1	1	0	0	0	1	1	2	0	1	0	0	0
551	1	0	0	0	0	1	2	2	1	1	1	1	1	0	0	0	0	1	0	1	0	1	0	2	0	0	1	1	2	1	2	0	1	1	1	2	1	0	0	0	0	0	0	2	1	1	0	1	0
552	1	0	0	0	0	0	1	1	2	2	0	0	0	0	0	0	0	1	1	1	0	0	1	1	0	0	1	1	2	2	0	0	0	2	0	2	0	1	1	1	0	1	0	1	0	1	0	0	0
553	0	0	0	0	0	1	2	2	1	1	0	0	1	0	0	0	1	1	1	0	1	1	1	1	0	1	1	1	1	1	1	1	1	1	0	2	1	0	1	1	0	0	0	1	1	0	0	0	1
554	1	0	0	0	0	1	1	1	2	2	0	0	0	0	0	0	0	0	0	2	0	0	0	2	0	0	0	1	2	0	1	1	1	1	1	1	1	1	1	0	2	0	0	2	0	2	1	0	1
555	1	0	0	0	0	0	1	2	1	0	1	1	0	0	0	0	0	0	1	0	1	0	1	1	0	0	0	0	1	1	1	1	2	2	0	2	1	0	0	0	0	0	0	1	1	0	0	2	0
556	0	0	1	0	0	2	1	1	2	2	0	0	1	1	0	0	0	2	1	1	1	0	1	1	0	0	2	1	2	2	0	1	1	1	1	1	2	1	0	0	0	1	0	1	0	0	0	1	0
557	1	0	0	0	0	2	0	1	2	1	0	1	2	2	0	0	0	1	0	2	0	0	0	2	0	0	2	0	2	2	0	1	1	0	2	0	2	0	1	1	0	0	1	2	1	0	0	2	0
558	0	0	0	0	0	1	2	2	0	0	0	1	0	0	0	0	0	2	0	2	0	0	0	2	0	0	2	0	2	2	1	1	2	2	0	2	2	0	0	0	0	0	0	2	1	0	0	0	0
559	0	0	0	0	0	2	2	2	1	1	0	0	1	1	0	0	0	1	1	1	1	0	1	1	1	1	1	1	2	0	1	2	2	2	1	1	1	1	0	0	0	0	0	2	0	1	0	1	0
560	1	0	0	0	0	2	1	1	2	1	0	0	0	0	0	0	0	1	0	2	0	1	0	2	0	0	2	1	2	2	0	1	1	1	1	2	2	0	0	0	0	1	1	1	1	0	0	0	0
561	0	1	0	0	0	2	1	2	2	1	0	1	2	1	0	1	0	1	1	1	1	0	0	2	1	1	2	1	1	0	2	2	2	0	1	1	1	0	1	1	0	0	0	1	0	1	0	0	0
562	0	0	0	0	0	0	1	1	1	1	1	0	0	0	0	0	0	0	0	1	0	0	0	2	0	0	2	0	2	2	0	1	2	0	2	1	2	0	1	1	1	1	1	1	1	1	0	0	0
563	1	0	0	0	0	1	0	1	1	0	1	1	1	1	0	0	0	1	0	2	0	0	0	2	0	0	2	0	2	1	1	0	2	1	0	2	1	0	1	1	0	1	0	1	0	1	0	0	0
564	0	0	0	0	0	0	1	2	2	0	0	0	1	1	0	0	0	1	0	0	0	0	0	2	0	0	2	0	2	2	0	2	2	1	1	1	1	0	0	0	0	1	1	1	1	1	0	0	1
565	1	0	0	0	0	0	2	2	1	1	1	0	1	1	0	0	0	0	0	2	0	0	0	2	0	0	1	0	2	1	1	1	2	1	0	2	1	1	0	0	0	0	0	2	0	0	0	0	0
566	1	0	0	0	0	1	2	2	1	1	1	2	2	1	0	0	0	0	0	2	0	0	0	2	0	0	2	1	2	2	1	1	2	1	1	2	1	0	2	1	1	0	0	1	0	1	0	0	0
567	0	0	0	0	0	0	0	0	1	1	1	1	1	0	0	1	1	0	1	1	1	1	2	0	1	1	1	0	2	1	1	1	1	0	2	1	2	0	1	1	0	0	0	2	0	0	0	0	0
568	0	0	0	0	0	2	0	0	2	2	0	0	0	0	0	0	0	0	0	2	0	1	0	2	0	0	1	0	2	0	0	0	2	0	2	2	1	0	0	0	0	0	0	1	1	1	0	0	0
569	0	0	0	0	0	0	2	2	0	0	2	0	0	0	0	0	1	1	0	2	0	1	1	1	1	1	1	1	1	1	1	2	2	1	0	2	1	0	2	2	0	2	2	2	1	1	0	0	0
570	1	0	0	0	0	1	2	2	1	1	0	0	1	1	0	0	0	0	0	1	0	0	0	2	0	0	0	1	2	0	1	1	2	1	1	1	2	0	0	0	0	0	1	1	1	0	0	0	0
571	0	1	0	0	0	1	1	1	1	1	1	0	1	1	0	0	1	0	1	1	1	1	0	2	0	0	2	1	2	2	0	2	1	1	0	2	1	0	0	0	0	1	1	2	0	1	0	0	0
572	0	0	0	0	0	1	2	2	1	0	2	0	1	1	0	0	0	2	1	1	1	1	1	1	1	1	2	1	1	1	1	0	2	0	1	2	2	1	0	0	1	1	0	1	0	1	0	0	1
573	0	0	0	0	0	1	2	2	1	1	0	0	0	0	0	0	0	0	1	1	1	0	0	2	1	1	1	0	1	1	0	0	0	2	0	2	1	0	0	0	0	0	0	0	0	0	0	0	1
574	1	0	0	0	0	0	1	1	2	1	1	0	0	0	0	0	0	1	1	1	1	1	0	2	1	1	1	0	2	2	1	1	1	1	1	2	2	0	0	0	0	0	0	2	0	1	0	0	1
575	1	0	0	0	0	0	0	0	2	2	0	0	2	1	0	0	0	1	0	2	0	0	0	2	0	0	1	0	1	1	2	2	2	1	0	2	1	1	0	0	0	0	0	0	0	0	0	0	1
576	0	0	0	0	0	1	2	2	1	1	0	0	2	1	0	0	1	1	1	0	1	0	1	1	0	0	0	1	1	0	1	0	0	2	0	2	1	0	1	1	0	1	1	2	0	1	0	0	0
577	0	0	0	0	0	2	1	1	1	1	1	0	1	1	0	0	1	0	1	1	1	0	0	2	0	0	2	1	2	2	0	2	2	0	1	1	0	1	1	1	0	0	0	2	0	0	0	0	0
578	1	0	1	0	0	2	2	2	0	0	0	0	1	1	0	0	0	2	0	2	0	0	0	2	0	0	1	1	2	1	1	1	1	1	1	1	1	0	1	1	0	0	0	1	0	2	0	0	1
579	0	0	0	0	0	2	0	0	2	1	2	0	0	0	0	0	0	1	1	1	0	0	0	2	1	1	1	0	2	1	0	1	1	2	1	1	1	0	1	1	0	0	0	1	0	0	0	0	1
580	0	0	0	0	0	1	2	2	1	0	2	0	2	1	0	0	0	0	0	2	0	0	1	1	0	0	2	0	2	2	0	1	1	1	1	1	1	0	0	0	0	1	1	1	1	2	0	0	1
581	1	0	0	0	0	2	2	2	1	1	1	1	1	0	0	0	0	0	0	1	0	1	1	1	0	0	1	0	2	1	0	0	0	2	0	2	2	0	0	0	0	0	0	2	0	0	0	0	1
582	0	0	0	0	0	1	2	2	2	1	0	0	1	0	0	0	0	1	2	0	1	1	1	1	1	1	1	0	2	1	0	1	1	1	1	1	2	1	0	0	1	0	0	2	0	0	0	0	0
583	1	0	0	0	0	0	2	2	2	1	0	0	0	0	0	0	0	0	0	1	0	1	0	2	0	0	1	0	2	1	0	2	2	1	2	1	2	0	1	1	0	0	0	1	0	1	0	0	1
584	0	0	0	0	0	2	1	1	1	0	0	1	2	1	0	1	0	1	2	0	0	0	1	1	2	2	1	0	2	1	0	1	1	1	1	1	0	0	2	1	1	0	0	2	0	1	0	1	0
585	1	0	0	0	0	1	1	2	1	1	0	0	1	1	0	0	0	1	1	1	1	1	0	2	0	0	2	1	2	1	1	0	0	2	0	2	2	0	0	0	0	1	1	1	1	0	0	0	0
586	1	0	0	0	0	0	2	2	0	0	0	1	1	0	0	1	0	0	0	2	0	1	1	1	1	1	1	0	2	2	0	1	2	2	1	2	2	0	0	0	0	0	0	2	0	0	0	1	0
587	1	0	0	0	0	0	1	1	1	1	0	0	1	1	0	0	0	0	1	1	1	0	0	2	0	0	1	1	2	1	0	1	1	2	0	2	1	0	1	1	0	0	0	1	0	0	0	0	0
588	0	0	0	0	0	1	1	2	1	0	1	1	0	0	0	0	0	2	1	1	1	0	1	1	0	0	2	1	2	0	1	2	2	2	0	2	2	0	0	0	0	0	0	2	0	1	0	0	0
589	1	0	0	0	0	2	2	2	2	2	0	1	1	0	0	1	0	2	1	1	1	0	0	2	0	0	1	1	2	0	1	1	1	2	1	2	2	0	0	0	0	1	1	2	0	1	0	0	1
590	1	0	0	0	0	2	1	2	2	2	0	1	1	0	0	1	0	1	0	2	0	0	0	2	1	1	1	2	2	1	1	2	1	2	0	2	2	0	0	0	0	2	2	2	1	1	0	0	0
591	1	0	0	0	0	1	1	1	2	2	0	1	1	0	0	1	0	1	0	2	0	1	0	2	0	0	1	0	2	1	1	1	1	1	1	1	1	1	0	0	0	0	0	1	0	1	0	0	0
592	1	0	0	0	0	0	0	1	2	1	0	0	1	1	0	0	0	0	0	1	0	0	0	2	0	0	2	0	2	2	1	1	2	2	0	2	1	1	1	1	0	0	0	2	0	1	0	0	0
593	0	0	0	0	0	2	1	1	2	2	0	0	0	0	0	0	0	0	1	1	1	1	0	2	0	0	1	0	2	1	0	1	1	2	1	1	0	1	1	1	0	0	0	2	1	0	0	0	0
594	0	1	0	0	0	1	0	0	2	1	1	0	1	1	0	0	0	0	1	1	1	1	0	2	0	0	1	0	1	1	0	2	2	0	2	0	1	0	1	1	0	0	0	2	0	0	0	0	0
595	1	0	0	0	0	2	1	2	1	0	0	0	0	0	0	0	0	2	0	2	0	0	0	2	0	0	1	0	2	1	0	2	1	1	0	2	0	0	1	1	0	1	1	2	0	1	0	1	0
596	1	0	1	0	0	2	1	1	1	1	0	0	1	1	0	0	0	2	1	1	1	0	0	2	1	1	1	0	2	1	0	2	2	2	0	2	2	0	2	2	0	0	0	1	0	1	0	1	0
597	1	0	0	0	0	0	2	2	2	1	0	0	0	0	0	0	0	0	2	0	1	0	0	2	0	0	2	0	2	2	0	1	1	1	1	1	2	0	0	0	0	1	1	2	0	0	0	0	0
598	1	0	0	0	0	1	2	2	0	0	1	0	0	0	0	0	0	0	1	1	1	0	1	1	1	1	0	1	2	0	1	1	1	2	2	1	1	0	1	1	0	0	0	2	0	1	0	1	0
599	0	0	0	0	0	0	1	1	2	2	0	0	1	1	0	0	0	0	1	0	1	1	1	1	1	1	1	0	2	2	0	1	1	0	1	2	1	0	0	0	0	1	1	2	1	1	0	0	1
600	1	0	0	0	0	1	1	1	1	1	1	0	1	0	0	0	0	1	0	2	0	1	1	1	0	1	0	1	2	0	1	1	2	1	1	2	1	0	0	0	0	1	1	1	1	0	0	1	0
601	1	0	0	0	0	0	1	1	2	2	0	0	0	0	0	0	0	0	0	1	0	1	0	2	0	0	1	2	1	0	2	1	1	2	0	2	0	0	1	1	0	0	0	1	1	0	0	0	0
602	0	0	0	0	0	1	1	2	2	0	0	0	0	0	0	0	0	0	1	0	1	0	1	1	0	0	1	0	2	2	0	1	1	0	0	1	2	0	1	1	1	0	0	2	1	0	0	0	0
603	1	0	0	0	0	2	0	0	1	1	1	1	1	0	0	0	0	1	1	0	0	2	1	1	1	1	1	1	2	1	0	1	1	0	2	0	1	0	2	2	0	1	1	2	1	0	0	0	0
604	1	0	0	0	0	1	1	1	2	2	0	0	1	1	0	0	0	0	1	1	1	1	0	2	0	0	2	2	2	1	1	0	0	2	0	2	2	0	1	1	1	0	0	2	0	1	0	0	1
605	0	0	1	1	1	2	1	1	1	1	0	1	0	0	0	0	0	1	0	2	0	0	1	1	0	0	2	0	2	1	2	2	2	0	1	1	2	0	1	1	1	0	0	2	0	0	0	0	0
606	0	0	0	0	0	0	0	0	2	2	0	0	0	0	0	0	1	1	1	0	1	0	0	2	0	0	1	0	2	0	0	2	2	1	1	1	2	0	1	1	0	0	0	1	0	1	0	1	0
607	1	0	0	0	0	0	0	0	2	2	0	1	0	0	0	0	0	0	1	1	0	0	2	0	0	0	1	0	2	1	1	1	1	2	0	2	2	0	0	0	1	0	0	2	1	0	0	0	0
608	0	0	0	0	0	0	0	0	2	1	1	0	0	0	0	0	0	0	0	2	0	1	0	2	0	0	1	2	1	1	1	1	1	0	0	1	1	0	2	2	0	0	0	2	0	0	0	0	0
609	1	0	0	0	0	1	2	2	1	1	1	0	1	1	0	0	1	2	2	0	2	0	0	2	0	0	2	1	2	2	0	0	0	2	0	2	2	0	1	1	0	1	1	2	1	0	0	0	0
610	0	0	0	0	0	2	0	1	1	1	1	0	2	1	1	0	0	1	0	2	0	0	1	1	0	0	1	0	2	1	0	2	2	0	1	1	2	0	0	0	0	0	0	2	1	0	0	0	1
611	0	0	0	0	0	0	1	2	2	1	0	0	0	0	0	0	0	1	1	1	1	1	1	1	1	1	2	0	2	2	1	0	0	2	0	2	1	0	0	0	0	1	1	2	1	1	0	0	1
612	0	0	1	0	0	1	0	1	2	2	0	1	1	0	0	1	1	2	1	1	1	1	1	1	0	0	1	0	2	1	0	1	1	2	0	2	2	0	0	0	0	1	1	2	1	1	0	0	0
613	1	0	0	0	0	1	1	2	1	0	0	0	0	0	0	0	0	1	0	1	0	0	0	2	0	0	1	0	1	1	1	1	1	1	1	1	2	0	0	0	0	0	0	2	1	0	0	0	1
614	0	0	0	0	0	2	2	2	1	1	0	0	0	0	0	0	0	0	1	1	0	0	0	2	1	1	1	0	2	1	0	1	1	0	0	1	0	0	1	1	0	1	1	2	1	1	0	0	0
615	0	0	0	0	0	0	1	1	0	0	1	0	1	1	0	0	0	1	1	1	1	0	0	2	0	0	2	1	2	1	2	0	1	1	1	2	2	0	1	1	0	2	2	2	0	1	0	0	0
616	0	0	0	0	0	1	1	1	1	1	0	1	0	0	0	0	0	0	1	1	1	1	1	1	1	2	1	0	1	1	0	1	2	1	1	1	2	0	1	1	0	0	0	1	0	0	0	0	0
617	1	0	0	0	0	2	1	2	2	2	0	0	0	0	0	0	0	0	1	1	1	1	0	2	0	0	2	0	2	2	1	1	1	1	1	1	1	0	0	0	0	0	0	1	1	1	0	0	0
618	0	0	0	0	0	1	2	2	1	1	0	0	0	0	0	0	0	0	1	1	0	1	0	2	1	1	1	0	2	0	0	1	2	1	1	2	2	0	2	2	0	0	0	2	0	0	0	0	0
619	1	0	0	0	0	1	1	1	2	2	0	1	1	1	0	0	0	0	0	2	0	0	0	2	0	0	2	0	2	0	1	1	2	2	0	2	1	0	1	1	0	0	0	1	1	1	0	0	0
620	1	0	0	0	0	1	1	2	1	1	0	0	1	1	0	0	0	1	1	0	0	1	0	2	0	0	1	1	2	0	1	0	0	2	0	2	1	1	1	1	0	1	1	2	0	1	0	0	0
621	1	0	1	0	0	2	1	1	1	1	1	1	2	2	0	0	0	1	0	2	0	1	0	2	0	0	2	0	2	2	1	1	1	2	0	2	1	0	0	0	0	0	0	2	1	0	0	0	0
622	1	0	0	0	0	1	0	0	2	2	0	0	1	1	0	0	0	1	0	2	0	0	0	2	0	0	1	0	2	1	0	1	1	0	2	2	2	0	0	0	0	0	0	2	1	0	0	0	0
623	0	0	1	0	0	2	1	2	2	0	1	1	1	0	0	1	0	0	0	2	0	1	1	1	0	0	1	0	2	1	0	2	2	1	0	2	1	0	0	0	0	0	0	1	0	0	1	0	0
624	1	0	0	0	0	2	2	2	2	1	1	0	1	0	0	0	0	1	0	2	0	1	0	2	0	0	2	0	2	2	1	1	1	0	1	1	1	1	0	0	0	1	1	2	1	0	0	0	1
625	1	1	0	0	0	1	1	1	2	1	0	0	1	1	0	0	0	0	0	1	0	0	0	2	2	2	2	1	2	2	0	2	2	2	0	2	1	1	1	1	0	2	1	2	1	0	0	0	0
626	1	0	1	1	1	2	1	1	1	1	1	1	1	1	0	0	0	1	0	2	0	0	0	2	0	0	1	0	2	1	0	1	1	2	0	2	2	0	0	0	1	1	1	1	1	2	0	0	1
627	0	0	0	0	0	0	2	2	1	1	0	2	2	1	0	0	0	0	1	1	1	0	0	2	1	1	2	0	2	1	1	2	2	1	1	2	1	0	0	0	0	2	2	2	1	1	0	0	0
628	1	0	0	0	0	1	1	1	2	2	0	0	0	0	0	0	0	0	1	1	1	0	0	2	0	0	2	0	2	1	1	2	2	2	0	2	2	0	0	0	0	1	1	2	1	0	0	0	1
629	0	0	0	0	0	1	1	2	2	1	0	0	0	0	0	0	0	0	0	2	0	0	0	2	0	1	1	0	2	2	0	1	2	2	0	2	1	0	0	0	0	0	0	1	0	1	0	0	0
630	0	0	0	0	0	2	1	1	1	1	1	0	1	1	0	0	0	2	1	1	1	0	1	1	0	0	0	1	2	0	1	1	1	0	1	1	2	0	0	1	0	0	0	2	0	0	0	0	0
631	1	0	0	0	0	1	1	1	1	1	0	1	1	1	0	0	0	1	0	0	0	0	1	1	1	1	2	0	2	1	2	1	1	0	2	2	0	2	0	0	0	0	0	0	2	2	0	0	0
632	0	0	0	0	0	1	0	1	2	1	0	1	2	0	0	1	0	0	0	1	0	0	1	1	1	1	2	0	2	2	0	1	1	1	1	1	2	0	2	2	0	0	0	1	0	0	0	0	0
633	1	0	0	0	0	1	2	2	0	0	2	1	2	2	0	0	0	1	0	2	0	1	1	1	1	1	2	0	2	2	1	1	1	0	1	1	1	0	0	0	0	1	0	1	0	0	0	0	1
634	0	0	0	0	0	0	2	2	2	1	1	1	1	0	0	0	0	0	1	1	1	1	0	2	0	0	2	2	2	2	0	2	2	0	1	1	1	0	2	1	1	0	0	2	0	1	0	0	2
635	1	0	0	0	0	2	0	1	2	2	0	1	1	1	0	0	0	0	0	1	0	0	0	2	0	0	1	0	2	1	1	1	0	2	0	2	2	0	1	0	1	0	0	1	0	2	0	0	0
636	0	0	0	0	0	2	1	1	1	1	0	0	1	1	0	0	0	0	0	2	0	1	2	0	1	1	1	1	2	0	1	1	1	1	1	1	1	0	2	1	1	0	0	2	0	1	0	0	0
637	0	0	0	0	0	2	0	0	2	2	0	2	2	1	0	1	1	2	2	0	2	0	0	2	0	0	1	2	2	1	1	0	1	2	0	2	1	2	0	0	0	0	0	2	0	2	0	0	0
638	0	0	1	0	0	0	0	1	2	1	0	1	2	2	0	0	0	1	1	1	0	1	0	2	0	0	1	0	2	1	1	2	2	0	1	2	1	0	0	0	0	0	0	1	0	0	0	0	0
639	1	0	1	0	0	2	1	1	2	2	0	0	1	1	0	0	0	1	0	2	1	0	0	2	0	0	1	0	1	1	0	0	0	1	1	1	1	0	1	1	0	1	0	1	1	0	0	0	0
640	0	0	0	0	0	1	1	1	1	1	1	1	2	2	0	0	0	1	0	2	0	1	0	2	0	0	2	0	2	2	0	0	0	2	0	2	2	0	1	1	0	0	0	2	1	0	0	1	0
641	0	0	0	0	0	2	2	2	1	0	2	0	0	0	0	0	0	1	2	0	1	1	0	2	0	0	2	0	2	2	1	1	1	1	1	1	2	0	1	1	0	0	0	2	0	1	0	0	1
642	0	0	0	0	0	1	1	1	1	1	1	0	0	0	0	0	1	1	1	1	0	1	0	2	0	0	2	0	2	1	1	2	2	1	2	2	1	1	0	0	0	0	0	1	1	1	0	0	1
643	0	0	0	0	0	2	2	2	1	0	1	0	0	0	0	0	0	1	2	0	1	0	0	2	0	0	2	1	2	1	2	1	2	0	2	1	2	1	0	0	0	1	1	1	0	0	0	0	0
644	0	1	0	0	0	2	2	2	1	1	1	1	1	0	0	0	0	0	0	1	0	0	0	2	0	0	2	1	2	2	1	1	2	2	0	2	0	0	2	1	1	0	0	0	1	1	0	1	0
645	0	0	0	0	0	1	1	1	2	2	0	0	1	1	0	0	0	0	0	2	0	0	0	2	0	0	2	0	2	0	0	1	2	0	0	2	0	1	0	0	0	1	0	1	0	0	0	0	0
646	0	0	0	0	0	0	2	2	1	1	1	1	2	1	0	1	0	0	0	1	0	0	1	1	2	2	1	1	2	1	0	1	1	1	0	2	1	0	1	1	0	1	0	0	0	0	0	0	1
647	1	0	0	0	0	1	0	0	2	2	0	0	0	0	0	0	0	0	0	1	0	0	0	2	0	0	2	0	2	2	0	0	1	2	0	2	2	0	1	1	0	0	0	2	0	0	0	0	0
648	0	0	0	0	0	1	1	1	1	1	2	0	0	0	0	0	0	0	0	2	0	0	1	1	2	2	1	0	2	0	1	2	2	1	2	2	2	0	1	1	0	0	0	2	0	0	0	0	0
649	0	0	1	0	0	1	1	1	2	2	0	0	1	1	0	0	0	0	2	0	0	1	1	1	0	0	2	0	2	1	0	1	1	0	1	1	1	0	2	2	0	0	0	2	0	0	0	0	1
650	1	0	0	0	0	0	1	1	1	1	0	0	0	0	0	0	0	1	2	0	1	0	0	2	0	0	2	0	2	1	1	0	2	2	0	2	2	0	0	0	1	1	0	0	0	0	0	1	0
651	0	0	0	0	0	1	1	2	1	0	0	0	1	1	0	0	0	1	1	0	1	0	0	2	0	0	1	1	1	1	1	1	1	1	1	1	1	0	0	0	0	0	0	2	0	0	0	0	1
652	0	0	1	0	0	0	1	2	1	0	1	0	0	0	0	0	0	1	1	1	1	0	0	2	0	0	2	1	2	2	0	1	2	1	1	1	1	1	0	0	0	0	0	1	1	0	0	1	0
653	0	0	0	0	0	1	0	1	2	1	0	0	0	0	0	0	0	0	0	1	0	0	0	2	0	0	2	1	2	1	2	1	2	2	0	2	2	0	1	1	0	0	0	1	0	1	0	0	0
654	0	0	0	0	0	2	2	2	1	0	1	0	1	1	0	0	0	1	1	1	1	0	0	2	1	1	1	1	2	1	0	2	2	0	1	1	1	1	0	0	0	1	1	2	1	0	0	0	0
655	1	0	0	0	0	1	2	2	1	1	1	0	0	0	0	0	0	0	1	0	1	0	0	2	0	0	2	1	2	2	0	1	1	1	1	1	1	0	0	0	0	1	1	1	1	1	0	1	0
656	0	0	0	0	0	1	0	1	2	1	0	0	0	0	0	0	0	0	1	1	1	0	0	2	0	0	1	1	2	0	1	1	1	1	1	1	1	0	0	0	0	0	0	1	1	1	0	0	0
657	1	1	1	0	1	1	2	2	1	1	0	0	0	0	0	0	0	0	0	2	0	1	1	1	1	1	1	1	2	1	0	0	0	1	1	1	1	0	2	1	1	1	1	2	0	0	0	1	0
658	0	0	0	0	0	0	1	1	1	1	1	0	2	2	0	0	0	0	0	2	0	0	1	1	1	1	0	1	1	1	1	1	1	1	1	1	2	0	1	0	1	0	0	1	0	0	0	0	2
659	1	0	1	0	0	1	0	0	2	2	0	1	2	1	1	0	0	1	2	0	1	1	0	2	0	0	2	0	1	0	1	2	1	1	0	2	1	0	1	1	0	0	0	1	0	1	0	0	0
660	1	0	0	0	0	0	2	2	0	0	2	1	1	1	0	0	0	0	1	1	1	0	0	2	0	0	2	0	2	1	1	1	2	1	1	1	1	1	1	1	0	0	0	1	0	1	0	1	0
661	0	0	0	0	0	1	2	2	1	1	0	1	1	1	0	0	0	0	0	1	0	0	0	2	0	0	2	1	2	1	2	0	0	1	2	2	2	0	0	0	0	0	0	2	1	0	0	0	1
662	1	0	0	0	0	1	2	2	1	0	1	1	1	0	0	0	0	0	0	2	0	0	0	2	1	1	1	2	2	1	1	1	1	2	0	2	1	0	0	0	0	2	2	2	1	0	0	0	1
663	0	0	0	0	0	0	0	0	1	1	0	0	1	1	0	0	0	1	0	1	0	0	0	2	0	0	2	1	2	2	0	2	2	1	1	1	1	0	2	2	1	0	0	1	1	1	0	0	0
664	0	0	0	0	0	1	1	1	2	2	0	0	0	0	0	0	0	1	0	1	0	0	1	1	1	1	1	2	2	1	1	1	1	0	1	1	1	0	1	1	0	1	0	1	0	1	0	1	0
665	1	0	1	0	0	0	0	1	2	1	0	0	0	0	0	0	0	1	0	2	0	0	0	2	0	0	1	0	2	1	0	1	2	2	0	2	1	0	0	0	0	0	0	1	1	0	0	0	0
666	1	0	0	0	0	1	1	1	1	1	1	0	1	1	0	0	0	0	0	2	0	1	0	2	1	1	2	0	2	1	1	1	1	1	1	2	1	0	1	1	0	1	0	0	0	0	0	0	0
667	0	0	0	0	0	1	1	1	2	2	0	0	0	0	0	0	1	1	1	0	1	0	0	2	1	1	2	1	2	2	0	1	1	1	0	2	1	0	1	1	0	1	1	2	1	1	0	0	1
668	1	0	0	0	0	0	2	2	1	0	1	0	0	0	0	0	0	1	1	1	0	1	1	1	1	1	2	0	2	2	1	0	2	1	0	2	2	0	1	1	0	0	0	2	1	0	0	0	0
669	1	1	0	0	0	1	2	2	1	1	1	0	0	0	0	0	0	0	1	1	1	0	1	1	0	0	2	0	2	2	0	0	0	2	1	1	1	0	0	0	0	0	0	2	0	0	0	0	0
670	0	0	0	0	0	2	2	2	0	0	1	0	0	0	0	0	0	0	1	1	1	1	0	2	1	1	0	0	2	1	0	2	2	0	1	1	2	0	1	1	0	0	0	0	0	1	0	0	2
671	0	0	0	0	0	1	2	2	1	1	0	1	1	0	0	0	0	1	1	0	1	0	1	1	0	0	2	0	2	2	1	0	0	2	0	2	0	0	1	1	0	0	0	1	1	1	0	0	0
672	1	0	1	0	1	1	2	2	0	0	0	0	1	1	0	0	1	0	1	1	1	0	0	2	0	0	1	2	2	2	0	1	1	1	1	1	0	1	1	1	0	0	0	1	0	0	0	0	0
673	1	0	0	0	0	2	1	2	2	0	1	1	1	1	0	0	0	0	0	2	0	0	0	2	0	0	1	1	1	1	1	1	1	0	2	0	1	0	1	1	0	1	1	2	1	1	0	0	0
674	1	0	0	0	0	2	0	2	2	0	1	0	1	0	0	0	0	1	2	0	1	1	1	1	1	1	1	0	2	1	0	0	1	2	0	2	1	0	1	0	1	0	0	2	0	1	0	1	0
675	0	0	0	0	0	1	1	2	1	0	1	0	1	1	0	0	0	1	0	2	0	1	0	2	0	0	2	0	2	2	1	0	1	0	1	2	0	1	1	1	0	0	0	1	0	1	0	0	0
676	1	0	1	1	1	2	1	1	1	0	2	0	0	0	0	0	0	1	2	0	1	1	1	2	0	0	2	0	2	1	0	1	1	2	0	2	1	0	1	0	1	1	1	2	1	0	0	0	0
677	0	1	0	0	0	1	1	1	1	1	1	1	1	0	0	1	0	1	0	2	0	1	1	1	1	1	2	2	2	2	0	1	1	1	1	1	1	0	1	0	1	0	0	2	0	1	0	1	0
678	0	0	0	0	0	1	1	1	2	2	0	0	1	1	0	0	0	0	0	2	0	0	1	1	1	1	2	1	2	1	1	2	2	1	1	2	2	0	0	0	0	0	0	2	1	0	0	0	0
679	0	0	1	0	0	1	2	2	0	0	0	0	1	1	0	0	0	0	1	1	0	0	0	2	0	0	1	2	2	1	1	2	2	1	1	2	2	0	0	1	0	2	2	2	1	0	0	0	0
680	0	0	1	0	0	1	2	2	1	0	1	0	0	0	0	0	0	0	1	1	1	0	0	2	0	0	2	1	2	2	0	1	1	1	1	1	1	0	2	1	1	1	1	2	2	2	0	0	0
681	1	0	0	0	0	0	1	2	2	1	0	0	0	0	0	0	0	2	1	1	0	0	0	2	0	0	2	0	2	2	0	1	1	1	0	2	2	0	0	0	0	1	1	1	1	0	0	0	1
682	1	0	0	0	0	1	1	1	2	2	0	0	0	0	0	0	0	0	0	2	0	0	2	0	0	0	1	0	2	1	0	2	2	2	0	2	1	0	1	1	0	0	1	2	1	0	0	0	0
683	1	0	0	0	0	1	1	1	1	1	1	1	1	1	0	0	0	1	1	1	0	0	0	2	0	0	1	1	2	1	1	2	2	1	0	2	1	0	1	0	1	1	1	2	1	0	0	0	0
684	0	0	0	0	0	1	1	1	1	1	1	0	1	0	1	0	0	1	0	2	0	0	1	1	0	0	1	0	2	1	0	0	0	1	2	2	0	0	2	2	1	1	1	2	1	0	0	0	0
685	0	0	0	0	0	1	2	2	1	0	1	0	0	0	0	0	0	1	0	0	0	1	0	2	0	0	1	1	2	1	2	1	2	2	0	2	1	0	1	0	1	1	1	1	0	0	0	1	0
686	0	0	0	0	0	1	1	2	1	0	1	0	1	1	0	0	1	1	1	1	0	0	0	2	1	1	2	1	2	1	1	1	1	2	0	2	1	0	1	1	0	1	0	1	0	0	0	0	1
687	0	0	0	0	0	1	2	2	1	1	1	1	2	2	0	0	0	1	0	2	0	0	1	1	1	1	0	1	1	1	1	1	0	0	1	1	1	0	2	2	1	0	0	1	0	1	0	0	1
688	1	0	0	0	0	0	0	0	2	2	0	0	0	0	0	0	0	0	1	1	1	1	0	2	0	0	2	0	2	2	0	1	2	1	1	2	1	0	1	1	0	0	0	2	1	0	0	0	0
689	1	0	1	0	0	1	2	2	1	0	1	2	1	1	0	0	0	0	0	2	0	1	0	2	0	0	2	0	2	2	0	0	0	2	0	2	1	1	0	0	0	0	0	2	1	2	0	0	0
690	0	0	0	0	0	0	2	2	1	1	0	0	0	0	0	0	0	1	0	1	0	1	0	2	0	0	1	1	1	1	1	1	1	0	2	0	1	0	1	1	0	0	0	2	0	0	0	0	0
691	1	0	0	0	0	2	1	2	2	2	0	0	1	0	0	0	0	1	0	2	1	0	0	2	0	0	1	0	2	2	0	0	1	2	1	2	1	0	0	0	0	0	0	1	0	0	0	0	0
692	1	0	0	0	0	1	0	1	2	1	0	0	1	1	0	0	0	0	2	0	1	1	0	2	0	0	2	0	2	2	0	0	0	1	0	2	1	0	0	0	0	0	0	1	0	1	0	0	0
693	1	0	0	0	0	1	2	2	1	1	0	0	1	1	0	0	0	1	0	2	0	0	0	2	0	0	1	0	2	1	1	1	2	2	1	2	1	1	0	0	0	1	1	1	1	1	0	0	0
694	0	0	0	0	0	1	1	1	2	2	0	0	0	0	0	0	0	0	0	1	0	0	0	2	1	1	2	0	2	1	2	1	2	1	2	1	1	1	0	0	0	0	0	1	0	1	0	0	0
695	1	0	1	0	1	1	1	2	2	1	0	0	0	0	0	0	0	1	0	1	0	0	0	2	0	0	2	0	1	0	1	2	2	0	1	1	1	0	2	2	0	1	1	2	1	2	0	0	0
696	1	1	0	0	0	1	0	0	2	2	0	1	0	0	0	0	0	2	0	2	0	0	0	2	1	1	2	0	2	2	0	0	1	2	1	2	1	1	0	0	0	0	0	2	0	2	0	0	0
697	1	1	0	0	0	1	1	1	1	1	1	1	1	0	0	1	0	0	0	1	0	0	0	2	0	0	1	0	2	2	0	2	2	0	1	1	1	0	2	2	1	1	0	1	0	1	0	1	0
698	1	0	0	0	0	1	0	1	1	1	1	1	2	1	0	0	0	0	2	0	0	0	0	2	0	0	1	0	1	1	2	2	2	0	1	1	2	1	0	0	1	0	0	1	0	0	0	0	0
699	1	1	0	0	0	2	1	1	2	2	0	0	0	0	0	0	0	0	0	1	0	0	0	2	1	1	2	1	2	2	0	1	1	1	1	1	1	0	0	0	0	1	0	1	0	0	0	0	0
700	0	0	0	0	0	1	2	2	0	0	1	0	2	0	1	0	0	1	2	0	1	0	0	2	0	0	2	0	2	1	2	2	2	2	0	2	2	0	1	1	0	0	0	1	0	1	0	0	1
701	0	0	1	0	0	2	0	0	2	2	0	0	1	1	0	0	0	1	0	2	0	1	0	2	0	0	1	1	0	0	2	1	1	2	0	2	1	0	1	0	1	0	0	1	0	0	0	1	0
702	1	0	0	0	0	1	1	2	1	0	1	1	0	0	0	0	0	1	0	1	0	1	0	2	0	0	1	0	2	1	0	1	1	0	1	1	1	0	0	0	0	1	1	1	1	0	0	0	0
703	0	0	0	0	0	0	1	1	1	1	1	0	0	0	0	0	0	2	1	1	1	0	0	2	0	0	1	0	2	0	0	1	1	1	0	2	1	0	0	0	0	2	2	2	1	1	0	0	0
704	0	0	0	0	0	1	1	1	1	1	0	0	0	0	0	0	0	1	0	2	0	0	0	2	1	1	0	1	2	0	1	1	1	2	0	2	1	1	0	0	0	0	0	2	0	1	0	2	0
705	1	1	1	0	1	1	1	1	1	1	0	0	1	1	0	0	0	1	0	1	0	0	0	2	0	0	0	1	1	1	1	1	1	1	1	1	2	0	1	1	0	0	0	1	0	0	0	0	1
706	0	0	0	0	0	0	2	2	1	1	1	0	1	1	0	0	0	0	1	0	0	0	0	2	0	0	2	0	2	2	0	1	1	0	1	1	0	0	1	1	0	0	0	0	0	1	0	0	0
707	0	0	0	0	0	2	2	2	1	1	0	0	1	1	0	0	0	0	0	2	0	0	1	1	0	0	1	2	1	0	2	1	1	1	1	1	1	0	1	1	0	1	1	2	0	0	0	1	0
708	1	0	0	0	0	0	2	2	0	0	0	0	0	0	0	0	0	0	0	2	0	0	0	2	0	0	1	0	1	1	2	2	2	1	0	2	2	0	2	2	0	1	1	2	1	0	0	0	0
709	0	0	0	0	0	1	2	2	1	1	0	0	0	0	0	0	0	0	0	1	0	0	0	2	1	1	2	0	2	1	1	2	2	1	1	1	1	0	2	2	0	0	0	2	1	0	0	0	0
710	1	0	0	0	0	2	2	2	0	0	2	0	1	1	0	0	0	0	2	0	1	0	0	2	1	1	2	1	2	1	1	1	1	2	1	2	1	1	1	1	0	0	0	2	0	0	0	0	0
711	1	0	0	0	0	0	1	2	1	0	1	2	1	1	0	0	0	0	0	2	0	0	0	2	0	0	1	1	2	1	1	1	1	1	1	1	2	0	1	1	0	0	0	2	0	1	0	0	0
712	0	0	0	0	0	2	2	2	0	0	2	1	2	1	0	0	0	2	1	1	1	1	0	2	0	0	2	0	2	2	1	2	2	1	0	2	1	0	0	0	0	0	0	2	0	0	0	0	0
713	1	0	0	0	0	2	2	2	1	1	0	0	0	0	0	0	0	0	1	1	1	0	1	1	1	1	1	0	2	0	0	0	1	2	0	2	1	0	1	1	0	0	0	1	0	1	0	0	0
714	0	0	0	0	0	0	1	1	0	0	1	0	0	0	0	0	0	1	1	1	1	1	0	2	0	0	2	0	2	1	1	1	2	0	2	1	1	1	0	1	0	0	0	2	1	0	0	0	1
715	0	0	0	0	0	2	2	2	1	1	1	1	1	1	0	0	0	1	1	1	1	0	0	2	1	1	1	0	2	2	0	2	2	2	1	1	1	0	1	1	0	1	1	2	1	0	0	0	0
716	1	0	0	0	0	1	2	2	0	0	0	0	0	0	0	0	0	0	0	2	0	0	1	1	0	0	2	0	2	2	0	2	2	1	0	2	2	0	1	1	0	0	0	1	0	0	0	0	0
717	1	0	2	0	1	0	1	1	1	1	1	0	0	0	0	0	0	1	1	1	0	0	1	1	1	1	1	1	2	1	0	2	2	1	0	2	2	0	0	0	0	0	0	2	0	1	0	0	1
718	1	0	0	0	0	1	1	2	2	2	0	1	1	1	0	0	0	0	0	1	0	0	0	2	1	1	2	0	2	2	0	1	2	1	1	2	2	0	0	0	0	0	0	2	0	1	0	0	0
719	0	0	0	0	0	1	0	1	2	0	1	1	1	0	0	1	1	2	0	2	0	0	1	1	1	1	1	0	2	0	0	2	2	2	0	2	1	0	1	1	0	1	0	1	0	1	0	0	0
720	0	0	0	0	0	2	2	2	0	0	0	0	1	0	0	0	0	1	1	1	1	1	0	2	0	0	2	0	2	0	1	2	2	1	2	1	2	1	0	0	0	0	0	1	0	0	0	0	0
721	1	0	0	0	0	1	1	2	1	0	1	1	2	1	0	1	0	2	1	1	1	1	1	1	1	1	0	1	1	1	1	0	1	1	1	2	2	0	0	0	0	2	1	2	1	0	0	0	0
722	0	0	0	0	0	2	2	2	1	1	1	1	2	1	0	0	1	2	0	2	0	1	0	2	0	0	2	0	2	1	1	2	2	2	0	2	1	0	0	0	0	0	0	1	0	2	0	0	0
723	1	0	0	0	0	0	0	0	2	2	0	1	1	0	0	0	0	0	1	0	1	0	0	2	1	1	2	1	2	2	0	0	1	2	1	2	1	1	0	0	0	0	0	2	1	0	0	0	1
724	1	0	0	0	0	2	1	1	2	1	1	0	1	1	0	0	0	0	1	1	1	0	0	2	0	0	2	0	1	1	2	1	1	1	0	2	0	0	2	1	1	1	1	2	2	0	0	0	1
725	1	0	0	0	0	1	2	2	1	1	1	0	1	1	0	0	0	0	1	1	0	1	0	2	0	0	1	0	2	1	0	2	2	2	0	2	2	0	1	1	0	0	0	2	1	1	0	0	1
726	1	0	0	0	0	0	2	2	1	1	0	0	1	1	0	0	0	0	0	2	0	1	0	2	0	0	1	0	1	1	2	1	2	1	0	2	1	0	1	1	0	2	2	2	1	1	0	0	0
727	1	0	0	0	0	0	1	0	2	1	1	0	0	0	0	0	0	0	0	2	0	1	2	0	1	1	2	1	2	0	1	0	2	0	1	2	1	0	1	0	1	1	0	1	0	1	0	0	0
728	1	0	0	0	0	2	2	2	1	1	0	2	2	0	0	1	0	1	1	0	0	0	0	2	0	0	1	0	1	1	1	0	1	2	0	2	0	0	1	0	1	0	1	1	1	0	0	0	0
729	0	0	0	0	0	2	1	1	1	1	0	0	0	0	0	0	1	1	1	1	0	1	1	1	1	1	0	1	1	0	1	1	1	1	1	1	1	0	0	0	0	0	0	2	1	0	0	0	0
730	0	0	0	0	0	1	0	0	2	2	0	0	0	0	0	0	0	1	0	2	1	0	0	2	0	0	1	0	2	1	0	1	2	1	2	2	1	0	1	1	0	1	1	2	1	1	0	0	0
731	1	0	0	0	0	2	1	2	2	2	0	0	0	0	0	0	0	0	0	2	0	1	1	1	1	1	1	1	1	1	2	1	1	1	0	2	0	1	1	1	0	0	0	1	0	1	0	0	1
732	1	1	0	0	0	2	0	1	2	2	0	0	1	1	0	0	1	1	1	0	1	0	0	2	0	0	2	0	2	2	0	1	2	1	1	1	1	0	0	0	0	1	1	1	1	0	0	0	0
733	0	0	0	0	0	2	1	1	2	2	0	0	0	0	0	0	0	0	0	1	0	0	0	2	0	0	1	0	2	0	0	1	1	2	0	2	2	0	2	2	0	0	0	2	1	1	0	0	0
734	1	0	0	0	0	1	0	0	2	2	0	0	1	0	0	0	0	0	0	2	1	0	0	2	0	0	1	0	1	1	1	0	0	2	0	2	2	0	0	0	0	0	0	1	0	1	0	0	0
735	1	0	0	0	0	1	0	0	2	1	1	1	1	1	0	0	0	1	0	2	0	0	0	2	0	0	2	1	2	1	2	1	1	1	1	1	1	0	2	1	1	0	0	1	0	1	0	0	1
736	0	0	0	0	0	2	1	1	1	1	1	1	2	2	0	0	0	2	1	1	1	0	0	2	1	1	1	1	2	1	0	2	2	1	0	2	1	0	0	0	0	0	0	2	1	0	0	1	0
737	1	0	0	0	0	1	0	1	2	0	1	0	0	0	0	1	0	2	1	1	1	0	1	1	1	1	1	0	2	1	0	1	1	1	1	1	2	0	1	1	0	0	0	2	0	2	0	0	0
738	0	0	0	0	0	1	2	2	0	0	0	0	1	1	0	0	0	1	1	1	1	1	0	2	0	0	2	1	2	2	1	1	1	0	1	1	1	0	0	0	0	1	1	2	1	0	0	0	0
739	0	0	0	0	0	0	1	1	0	0	2	0	1	1	0	0	1	2	0	1	0	0	0	2	0	0	1	0	2	1	1	0	0	1	1	1	2	0	2	2	0	0	0	2	0	1	0	0	0
740	1	0	0	0	0	2	1	2	2	1	0	0	0	0	0	0	0	1	1	1	0	0	0	2	0	0	1	0	2	1	0	0	2	2	0	2	0	0	1	1	0	0	0	1	0	2	0	1	0
741	1	0	0	0	0	2	1	2	0	0	1	1	2	2	0	0	0	0	0	2	0	0	0	2	1	1	1	1	2	2	0	1	1	2	0	2	2	0	0	0	0	1	1	2	2	0	0	1	0
742	0	0	0	0	0	1	0	0	2	1	1	0	0	0	0	0	0	1	0	2	0	1	0	2	0	0	1	0	2	1	0	2	2	1	0	2	1	0	0	0	0	0	0	2	0	0	1	0	0
743	0	0	0	0	0	1	1	1	2	2	0	1	1	1	0	0	0	1	0	2	0	1	0	2	1	1	1	1	1	1	2	0	0	2	0	2	2	0	0	0	0	1	1	1	1	1	0	0	0
744	1	0	0	0	0	1	2	2	1	1	0	1	1	0	0	1	0	0	1	1	0	0	0	2	0	0	0	0	2	1	0	1	1	2	0	2	1	0	0	0	0	1	1	1	1	1	0	0	0
745	1	0	1	0	0	0	1	1	1	1	0	0	0	0	0	0	0	0	0	2	0	0	0	2	0	0	1	0	2	0	0	1	1	1	0	2	1	0	1	1	0	0	0	2	0	1	0	0	0
746	0	0	1	1	1	1	1	1	1	1	1	1	2	2	0	0	0	0	0	1	0	0	1	1	0	0	2	0	2	2	0	2	2	1	0	2	2	0	2	2	1	0	0	2	0	0	0	0	0
747	1	0	1	0	0	0	0	0	2	2	0	0	0	0	0	0	0	0	0	1	0	0	1	1	1	1	2	2	2	1	1	1	1	0	1	2	1	1	1	0	1	0	0	2	0	2	0	0	0
748	1	0	0	0	0	0	1	0	2	1	1	0	1	1	0	0	0	1	1	1	1	0	0	2	0	0	1	1	1	1	1	1	0	2	0	2	2	0	0	1	0	0	0	2	0	1	0	1	0
749	1	0	1	0	1	1	2	2	2	2	1	0	0	0	0	0	0	2	0	2	0	0	1	1	1	1	1	0	2	1	0	1	2	1	1	2	1	0	0	0	0	0	0	0	0	1	0	0	0
750	1	0	0	0	0	1	2	2	1	1	0	1	0	0	0	0	1	1	1	0	1	1	1	1	1	1	1	1	2	1	0	1	2	2	0	2	1	0	0	0	0	1	1	2	1	0	0	0	1
751	1	1	0	0	0	1	1	1	2	1	1	0	1	1	0	0	0	1	1	1	0	0	0	2	1	1	1	0	1	0	1	1	1	1	1	0	2	0	0	0	0	0	0	1	0	1	0	0	0
752	0	0	0	0	0	2	2	2	0	0	1	2	2	1	0	0	0	1	2	0	1	0	0	2	0	0	2	0	2	2	1	1	2	2	0	2	2	0	1	1	0	0	0	1	0	0	0	0	0
753	0	0	0	0	0	0	0	1	2	1	0	0	0	0	0	0	0	0	0	2	0	0	1	1	0	0	1	0	2	0	0	1	1	2	1	1	1	0	2	2	1	1	1	2	1	0	0	0	1
754	1	0	0	0	0	2	1	0	2	1	1	0	1	0	0	0	0	1	2	0	1	1	0	2	0	0	1	0	2	1	0	1	2	0	1	2	1	0	0	0	0	1	1	2	0	1	0	0	0
755	1	0	0	0	0	1	1	1	2	1	0	1	2	1	0	0	0	1	1	1	1	0	1	1	0	0	1	0	2	1	1	2	2	1	2	2	1	0	0	0	0	0	0	2	0	1	0	0	0
756	1	1	0	0	0	0	1	1	1	1	1	0	1	0	1	0	1	1	0	2	0	0	0	2	0	0	0	1	2	0	1	1	2	2	0	2	1	0	1	0	1	0	0	2	0	1	0	0	1
757	0	0	0	0	0	1	1	1	2	1	1	1	2	1	0	0	0	0	0	2	0	0	0	2	0	0	1	1	1	1	2	0	0	1	2	2	2	0	0	0	0	0	0	2	1	0	0	0	0
758	0	0	0	0	0	2	0	2	2	0	1	0	1	1	0	0	0	2	0	1	0	0	0	2	0	0	1	0	2	1	0	1	1	1	0	2	2	0	1	1	0	0	0	1	1	0	0	0	1
759	1	0	0	0	0	1	0	1	2	1	0	0	1	1	0	0	0	0	1	1	0	0	0	2	1	1	1	1	2	0	1	0	1	1	0	2	1	0	1	1	0	1	1	1	0	1	0	0	0
760	0	0	0	0	0	1	2	2	0	0	0	0	0	0	0	0	0	1	0	2	0	0	0	2	0	0	1	1	2	2	0	1	1	1	0	2	1	0	1	1	0	0	0	1	0	0	0	0	1
761	1	0	0	0	0	0	1	1	2	2	0	0	1	1	0	0	0	1	0	2	0	1	0	2	0	0	2	0	2	2	0	1	1	1	1	1	1	1	0	0	0	0	0	2	0	1	0	0	0
762	0	0	0	0	0	1	2	2	0	0	0	0	2	2	0	0	0	1	0	2	0	0	0	2	1	1	1	1	2	1	2	0	1	2	0	2	1	0	0	0	0	1	0	1	0	1	0	0	0
763	1	0	1	0	0	1	2	2	0	0	1	0	0	0	0	0	0	1	1	1	1	0	0	2	1	1	1	0	2	2	0	1	1	0	0	1	2	0	1	1	0	0	0	0	0	1	0	0	0
764	1	0	0	0	0	1	1	1	2	0	0	1	2	1	0	0	0	1	0	1	1	0	0	2	1	1	2	0	2	1	2	2	2	0	1	1	1	0	1	0	1	1	1	1	1	2	0	0	0
765	1	0	0	0	0	2	0	1	2	1	0	0	0	0	0	0	1	0	1	1	1	0	0	2	0	0	2	1	2	2	0	0	0	2	0	2	0	0	2	2	1	0	0	2	0	0	0	2	0
766	1	0	0	0	0	1	1	2	1	0	0	1	2	2	0	0	0	1	0	1	0	1	1	1	1	1	0	2	1	0	2	2	2	0	1	1	1	0	0	0	0	0	0	2	0	1	0	0	0
767	0	0	0	0	0	2	1	1	2	2	0	0	2	2	0	0	0	1	0	2	0	0	0	2	0	0	2	0	2	1	2	0	0	2	0	2	1	0	1	1	0	1	1	1	1	1	0	0	0
768	0	0	0	0	0	1	0	0	2	1	1	0	2	2	0	0	0	1	0	2	0	0	0	2	0	0	1	1	2	0	1	2	2	1	1	1	1	0	0	0	0	0	0	2	0	1	0	1	0
769	1	0	0	0	0	2	1	2	1	0	1	1	1	1	0	0	1	1	2	0	1	0	0	2	0	0	2	0	2	2	0	2	2	1	0	2	1	1	1	0	2	0	0	1	1	1	0	0	0
770	0	0	1	0	1	1	1	1	1	1	0	0	0	0	0	0	0	0	1	1	1	0	0	2	2	2	2	1	2	2	0	1	2	1	0	2	1	1	0	0	0	0	0	1	0	1	0	0	2
771	0	0	1	1	1	1	1	2	0	0	1	1	1	0	0	1	0	0	0	1	0	0	1	1	0	0	2	1	2	2	0	2	2	1	1	1	0	0	1	1	0	0	0	2	0	0	0	0	0
772	0	0	0	0	0	0	2	2	1	1	0	1	1	0	0	1	1	1	0	2	1	0	0	2	0	0	0	1	1	0	1	1	1	1	1	1	1	0	1	1	0	0	0	1	0	1	0	1	0
773	0	0	0	0	0	2	1	1	1	1	1	1	1	0	0	1	1	1	1	1	0	0	0	2	0	0	2	0	2	2	1	1	1	0	1	1	2	0	0	0	0	1	1	1	1	0	0	0	0
774	1	0	0	0	0	2	1	1	2	0	0	1	2	1	0	1	0	0	1	1	1	1	0	2	0	0	0	2	1	0	2	1	1	0	2	0	0	0	2	2	0	0	0	2	2	1	0	1	0
775	1	0	0	0	0	1	1	1	2	2	0	1	1	0	0	0	0	0	0	1	0	0	0	2	0	0	1	2	1	0	2	2	2	0	1	1	1	0	1	0	1	1	1	2	1	1	0	0	0
776	0	0	1	0	0	1	1	1	2	1	1	0	0	0	0	0	0	0	0	2	0	0	0	2	0	0	1	0	2	1	0	0	1	2	0	2	1	0	0	0	0	1	1	2	0	0	0	0	0
777	1	0	0	0	0	0	1	1	1	1	1	1	1	0	0	0	0	0	0	2	0	1	0	2	1	1	1	1	1	1	2	2	2	0	2	1	1	0	1	1	0	0	0	2	0	1	0	0	0
778	0	0	0	0	0	2	1	2	1	0	0	1	2	2	0	0	0	0	0	2	0	1	0	2	0	0	2	0	2	2	0	1	2	0	2	1	1	0	2	2	0	0	0	1	0	0	0	1	0
779	0	0	1	0	0	1	1	1	2	2	0	0	0	0	0	0	0	1	1	1	0	1	0	2	0	0	1	2	1	0	2	0	0	2	0	2	1	0	0	0	1	1	1	2	0	1	0	0	1
780	0	0	1	0	1	1	1	1	2	2	0	0	0	0	0	0	0	0	1	1	1	1	1	1	0	0	2	0	2	2	1	2	2	0	1	1	2	0	1	1	0	0	0	2	0	1	0	0	0
781	0	0	1	1	1	1	1	1	1	1	0	1	1	0	0	1	0	0	0	2	0	0	1	1	0	0	1	1	2	0	1	2	2	1	1	1	2	0	0	0	0	0	0	2	0	1	0	0	0
782	1	0	0	0	0	1	2	2	1	1	0	0	0	0	0	0	1	1	0	2	0	1	0	2	0	0	1	0	2	1	1	2	2	1	2	2	1	0	2	2	0	1	1	1	1	2	0	0	1
783	0	0	1	0	0	2	1	1	2	2	0	0	1	1	0	0	1	1	2	0	1	0	2	0	0	0	2	0	2	1	2	1	2	1	0	2	0	0	1	1	0	0	0	1	0	1	0	0	0
784	1	0	0	0	0	2	1	2	2	1	0	0	1	1	0	0	0	2	0	1	0	0	0	2	0	1	0	0	2	1	0	1	1	1	2	1	1	0	1	1	0	0	0	2	1	0	0	0	1
785	1	0	0	0	0	2	2	2	2	1	0	0	0	0	0	0	0	2	1	1	1	0	1	1	1	1	1	2	1	1	2	0	1	2	1	2	0	0	1	1	0	0	0	1	0	2	0	0	0
786	1	0	0	0	0	1	0	0	2	2	0	0	0	0	0	0	0	0	1	1	1	0	0	2	0	0	2	1	2	2	0	1	1	2	0	2	2	0	0	0	0	1	0	1	1	0	0	1	0
787	0	0	0	0	0	1	1	1	1	1	0	0	1	1	0	0	0	1	1	1	0	2	1	1	1	1	1	0	1	1	0	1	2	1	1	1	0	1	0	0	0	1	1	2	2	0	0	0	0
788	0	0	0	0	0	1	2	2	0	0	2	1	1	0	0	0	0	1	2	0	1	0	1	1	0	0	0	1	1	0	1	2	2	0	1	1	2	0	0	0	0	1	1	1	1	1	0	0	0
789	1	0	0	0	0	0	1	1	2	1	0	0	0	0	0	0	0	1	0	2	0	1	0	2	0	0	2	0	2	2	0	1	1	2	0	2	1	0	1	1	0	0	0	0	0	0	0	0	0
790	1	0	0	0	0	1	0	1	2	0	1	1	1	1	0	0	1	1	2	0	1	1	0	2	0	0	2	1	2	2	0	1	1	1	0	2	1	1	0	1	0	0	0	1	0	1	0	0	0
791	1	0	0	0	0	1	0	1	1	1	1	0	1	1	0	0	0	0	0	2	0	0	0	2	0	0	1	0	2	2	0	2	2	1	1	1	0	0	1	1	0	0	0	2	2	0	0	0	0
792	1	0	0	0	0	0	1	1	1	1	0	1	1	0	0	1	0	2	0	2	0	0	0	2	0	0	2	0	2	1	2	1	1	1	1	2	2	1	0	0	0	0	0	1	0	0	0	0	1
793	1	0	0	0	0	2	2	2	1	1	1	0	0	0	0	0	0	1	1	1	0	0	0	2	0	0	0	2	1	1	2	2	2	1	1	1	1	0	0	0	0	0	0	1	0	1	0	0	0
794	0	0	0	0	0	2	2	2	1	0	2	0	2	2	0	0	0	1	1	1	0	0	0	2	0	0	2	0	1	1	1	1	1	2	2	1	1	1	0	0	0	0	0	2	0	0	0	0	0
795	1	0	2	0	1	0	1	1	2	2	0	0	0	0	0	0	0	0	1	1	1	0	0	2	0	0	1	0	1	1	0	0	0	2	0	2	2	0	0	0	1	1	1	2	1	0	0	0	0
796	1	0	0	0	0	2	0	0	2	2	0	1	1	0	0	1	0	1	0	2	0	0	1	1	1	1	2	1	2	2	0	2	2	0	0	2	1	0	2	1	1	0	0	2	0	0	0	1	0
797	1	0	0	0	0	1	2	2	1	1	1	0	0	0	0	0	0	1	0	2	0	0	0	2	0	0	1	1	2	1	2	2	1	1	0	2	1	0	1	1	0	1	1	1	1	0	0	0	0
798	0	0	0	0	0	2	2	2	0	0	2	1	2	2	0	0	0	1	1	1	0	0	1	1	0	0	2	0	2	2	0	1	1	1	1	1	1	1	1	1	0	0	0	0	2	2	0	0	1
799	0	0	0	0	0	0	1	1	2	1	1	0	0	0	0	0	0	0	0	1	0	1	0	2	0	0	1	1	2	1	0	0	0	1	1	1	1	0	0	0	0	0	0	1	0	1	0	0	0
800	1	0	0	0	0	1	1	2	2	1	0	1	2	1	0	1	0	2	1	1	1	1	1	1	1	1	1	1	1	1	1	1	1	1	1	1	0	0	1	1	0	0	0	1	0	0	0	0	1
801	1	1	0	0	0	1	1	1	2	2	0	0	2	1	0	0	0	0	1	1	1	0	0	2	0	0	1	1	2	0	1	2	2	1	1	1	2	0	0	0	0	1	1	1	0	0	0	0	0
802	0	0	1	1	1	1	1	1	2	2	0	0	0	0	0	0	0	1	0	2	0	0	0	2	0	0	1	0	1	0	1	1	2	1	1	2	1	0	0	0	0	0	0	2	0	0	0	0	0
803	0	1	0	0	0	1	2	2	1	1	0	0	0	0	0	0	0	1	0	2	0	0	0	2	0	0	1	2	1	1	1	0	0	1	0	2	2	0	1	1	0	1	1	2	0	1	0	0	0
804	0	0	0	0	0	0	1	1	2	2	0	1	2	1	0	1	0	0	1	1	1	1	1	1	1	1	1	0	2	1	2	1	1	1	2	1	2	0	1	1	0	0	0	1	1	0	0	0	1
805	0	0	0	0	0	2	0	0	2	2	0	0	1	1	0	0	0	0	0	2	1	0	0	2	0	0	0	1	1	0	1	1	1	0	2	2	1	0	1	0	1	0	0	1	0	1	0	0	1
806	1	0	0	0	0	1	0	1	2	1	1	0	0	0	0	0	0	1	0	2	0	0	0	2	0	0	2	1	2	1	2	2	2	1	0	2	2	0	1	1	0	0	1	2	1	0	0	0	0
807	1	0	0	0	0	1	0	1	2	1	0	0	0	0	0	0	0	0	1	1	1	0	1	1	0	0	1	1	2	1	1	1	2	1	1	2	1	0	1	0	1	0	0	0	0	0	0	0	0
808	1	0	0	0	0	1	1	2	2	1	0	0	0	0	0	0	0	1	0	2	0	1	0	2	0	0	2	1	2	1	2	0	0	2	0	2	1	0	1	0	1	0	0	1	0	1	0	0	0
809	1	0	0	0	0	2	2	2	1	0	1	0	0	0	0	0	0	2	1	1	1	1	0	2	1	1	2	0	2	2	1	0	0	2	0	2	1	0	1	0	1	0	1	2	1	0	0	0	0
810	1	0	1	0	0	0	2	2	0	0	0	1	1	0	0	1	0	1	0	2	0	0	0	2	0	0	1	1	1	1	1	1	1	2	0	2	1	0	0	0	0	1	0	1	0	1	1	0	1
811	1	0	0	0	0	1	1	1	1	1	0	0	0	0	0	0	0	2	0	2	0	1	0	2	0	0	2	0	2	2	1	1	0	0	1	1	1	0	0	0	0	0	0	2	0	0	0	1	0
812	0	0	0	0	0	2	1	1	2	1	0	0	0	0	0	0	0	0	1	1	0	0	0	2	0	0	2	0	2	1	1	1	2	1	1	1	1	0	1	0	1	0	0	2	0	2	0	0	1
813	0	0	0	0	0	2	1	1	2	2	0	2	2	2	0	0	0	1	0	1	0	0	0	2	0	1	1	0	2	1	0	0	1	2	0	2	1	0	0	0	1	1	0	0	0	0	0	1	0
814	0	0	0	0	0	2	0	0	2	1	2	0	0	0	0	0	0	1	1	1	0	0	1	1	1	1	2	0	2	1	1	1	1	1	0	2	1	1	0	0	0	0	0	1	0	1	0	1	0
815	1	0	0	0	0	0	2	2	1	1	0	0	0	0	0	0	0	1	2	0	1	0	0	2	1	1	0	1	1	0	1	1	1	1	1	1	1	0	0	0	0	0	0	2	0	1	0	0	0
816	1	1	1	0	1	1	2	2	1	1	0	0	2	2	0	0	0	1	0	2	0	0	0	2	0	0	2	0	2	2	0	1	1	0	1	1	1	0	0	0	0	1	0	1	0	0	0	0	0
817	1	0	0	0	0	0	1	1	1	1	1	0	0	0	0	0	0	0	1	1	1	1	0	2	0	0	1	0	2	1	0	1	1	1	0	2	2	0	1	1	0	1	0	0	0	0	0	0	0
818	1	0	0	0	0	2	1	2	1	0	0	0	0	0	0	0	0	0	1	1	1	0	0	2	0	0	2	0	2	2	1	0	1	1	0	2	2	0	0	0	0	1	1	2	2	2	1	0	0
819	0	0	0	0	0	1	2	2	1	1	1	1	1	1	0	0	0	1	0	2	0	1	1	1	1	1	2	1	2	1	2	1	1	1	0	2	2	1	0	0	0	0	0	1	0	0	0	0	0
820	1	0	1	0	0	0	2	2	1	1	1	1	1	0	0	1	0	1	1	1	1	0	1	1	1	1	2	0	2	2	1	0	2	1	0	2	1	0	0	0	0	0	0	2	0	0	0	0	0
821	1	1	0	0	0	1	1	2	0	0	1	0	1	1	0	0	0	0	0	1	0	0	0	2	0	0	1	0	1	1	1	2	2	1	0	2	2	0	1	0	1	1	1	2	0	1	0	0	0
822	1	0	0	0	0	0	1	1	1	1	0	0	2	1	1	0	1	2	0	2	0	0	0	2	0	0	1	1	1	1	2	2	2	1	1	1	0	1	1	1	0	0	1	2	1	0	0	0	1
823	0	0	0	0	0	2	0	1	2	0	1	0	1	0	0	0	0	1	1	0	1	0	1	1	0	0	1	2	1	0	2	1	1	1	1	1	0	0	1	1	0	0	0	1	1	0	0	0	0
824	1	0	0	0	0	1	2	2	0	0	0	1	1	0	0	1	0	1	0	2	0	0	0	2	0	0	2	1	2	2	0	2	2	0	2	0	1	0	1	1	0	0	1	2	1	0	0	0	1
825	0	0	0	0	0	0	2	2	1	1	0	0	0	0	0	0	0	0	0	1	0	0	0	2	0	0	0	1	1	0	1	1	2	1	2	2	1	0	1	0	1	1	1	2	1	0	0	0	1
826	1	0	0	0	0	1	2	2	0	0	0	0	0	0	0	0	0	0	0	2	0	1	0	2	0	0	1	1	1	1	2	2	2	0	1	1	1	1	0	0	0	1	1	2	0	1	0	0	1
827	0	0	0	0	0	1	1	1	1	1	0	0	0	0	0	0	0	0	2	0	1	0	0	2	0	0	0	0	2	1	0	0	1	2	0	2	1	0	1	1	0	1	1	1	1	2	0	0	2
828	1	0	0	0	0	0	2	2	0	0	0	0	1	1	0	0	0	0	1	0	0	1	0	2	0	0	1	2	2	1	1	2	2	2	1	1	1	1	0	0	0	1	1	1	1	2	0	1	0
829	1	0	0	0	0	1	0	0	2	2	0	0	0	0	0	0	0	0	0	1	0	1	0	2	0	0	1	1	2	1	1	1	2	2	0	2	1	1	0	0	0	0	0	1	0	1	0	0	1
830	0	0	0	0	0	2	2	2	1	1	1	1	1	0	0	1	0	1	0	2	0	0	1	1	0	0	1	0	1	0	1	1	0	0	1	1	0	1	1	1	0	0	0	2	0	1	0	0	0
831	0	0	1	0	0	2	1	1	1	1	1	1	1	0	0	1	0	0	0	2	0	0	1	1	2	2	1	1	1	1	2	2	2	0	1	1	0	1	1	1	0	0	0	2	0	1	0	0	1
832	1	0	0	0	0	2	2	2	1	0	1	0	0	0	0	0	0	0	1	1	0	1	0	2	0	0	1	2	2	1	1	0	2	1	0	2	2	0	1	1	0	0	0	2	1	0	0	0	0
833	1	0	1	1	1	1	2	2	0	0	0	0	1	0	1	0	0	1	1	1	1	0	0	2	0	0	1	0	2	1	0	0	2	1	0	2	1	1	1	1	0	1	1	2	2	0	0	1	0
834	1	0	0	0	0	1	2	2	0	0	0	0	0	0	0	0	0	1	0	2	0	0	0	2	1	1	1	1	2	0	1	0	1	1	0	2	1	1	1	1	0	1	1	2	1	0	0	1	0
835	1	0	0	0	0	0	2	2	2	1	0	0	0	0	0	0	0	0	0	2	0	0	0	2	0	0	1	0	2	1	1	1	2	1	2	2	1	0	1	1	0	1	0	1	1	0	0	0	0
836	0	0	0	0	0	0	1	1	1	1	0	0	0	0	0	0	0	0	1	1	1	1	0	2	0	0	2	0	1	0	1	1	0	0	0	2	2	0	1	1	0	1	0	0	0	0	0	0	0
837	1	0	0	0	0	1	0	0	2	2	0	1	1	0	0	1	1	2	0	1	0	0	1	1	1	1	2	0	2	2	1	2	2	0	1	1	1	0	0	0	0	0	0	2	0	2	0	0	1
838	1	0	1	0	0	2	1	1	1	1	0	0	1	0	0	0	0	1	2	0	2	0	0	2	1	1	0	1	2	0	1	1	1	1	1	2	2	0	0	0	0	0	0	2	0	0	0	0	1
839	1	0	0	0	0	1	0	1	2	1	0	0	1	0	0	0	0	0	1	1	1	1	0	2	0	0	1	2	2	1	1	1	1	0	1	1	1	0	0	0	0	0	0	1	1	1	0	0	0
840	0	0	0	0	0	1	0	1	2	1	0	1	2	1	0	0	0	2	1	1	1	1	0	2	0	0	1	2	2	1	2	2	2	1	1	1	1	0	2	2	0	0	0	1	0	0	0	0	0
841	0	0	0	0	0	0	1	1	0	0	2	1	2	1	0	0	0	0	0	1	0	0	0	2	1	1	2	1	2	2	1	1	1	1	1	1	1	0	0	0	0	0	0	1	1	0	0	0	0
842	0	0	0	0	0	1	1	2	1	0	0	0	0	0	0	0	0	1	0	2	0	1	0	2	0	0	1	1	1	1	1	1	1	0	2	1	1	1	1	1	0	0	0	2	0	0	0	0	1
843	0	0	0	0	0	2	1	1	1	1	2	0	2	0	1	0	0	1	2	0	0	0	1	1	1	1	1	1	2	1	2	1	0	0	0	2	0	1	0	0	0	0	0	2	0	0	0	0	0
844	0	0	0	0	0	2	1	1	2	2	0	0	0	0	0	0	1	1	0	2	0	1	2	0	1	1	2	0	2	2	0	1	1	2	0	2	1	0	0	0	0	0	0	1	0	1	0	0	0
845	1	0	0	0	0	1	2	2	1	1	0	1	0	0	0	0	0	1	1	1	1	1	0	2	0	0	1	0	2	1	1	0	0	2	0	2	1	0	0	0	0	0	0	1	0	1	0	0	0
846	0	0	0	0	0	1	1	1	1	1	1	0	0	0	0	0	0	2	1	1	1	0	1	1	0	0	2	0	2	2	0	1	2	2	0	2	1	0	0	0	0	0	0	1	1	1	0	1	0
847	0	0	0	0	0	1	1	1	1	0	2	0	0	0	0	0	0	2	1	1	1	1	1	1	1	1	1	0	2	2	0	2	2	0	1	1	1	1	0	0	0	0	0	1	0	2	0	0	0
848	0	0	0	0	0	2	0	0	2	2	0	0	0	0	0	0	0	2	1	1	1	0	1	1	1	1	2	0	2	1	1	1	1	2	2	1	1	1	0	0	0	0	0	2	0	1	0	0	0
849	1	0	0	0	0	0	1	1	2	2	0	0	0	0	0	0	0	1	1	1	1	0	0	2	0	0	1	0	1	1	1	2	2	2	0	2	2	0	1	1	0	2	1	2	1	0	0	0	0
850	1	0	0	0	0	2	1	2	2	2	0	1	2	0	0	1	0	1	0	2	0	1	0	2	0	0	2	1	2	1	2	1	1	0	2	2	1	0	1	1	0	0	0	2	0	1	0	0	1
851	1	0	0	0	0	0	1	1	1	1	1	0	0	0	0	0	0	1	0	2	1	0	1	1	1	1	2	0	2	2	0	2	2	1	1	1	1	0	1	1	0	0	0	2	0	1	0	1	0
852	1	0	0	0	0	0	1	1	1	1	1	1	1	0	0	0	0	0	1	1	1	0	1	1	0	0	2	1	2	2	1	2	2	0	1	1	2	0	0	0	0	1	1	2	1	0	0	1	0
853	1	0	0	0	0	1	1	1	1	1	0	0	0	0	0	0	1	1	2	0	1	0	1	1	1	1	0	1	1	0	1	2	2	0	1	1	2	0	1	1	1	0	0	2	1	0	0	0	0
854	1	0	0	0	0	0	1	1	2	2	0	0	1	0	1	0	0	0	0	2	0	1	0	2	0	0	0	1	1	0	1	1	1	1	1	2	2	0	0	0	0	0	0	1	0	1	0	1	0
855	1	0	0	0	0	1	0	1	2	0	1	1	1	0	0	1	0	0	1	0	1	0	0	2	0	0	2	1	1	1	1	1	1	2	0	2	2	0	1	0	1	1	0	1	2	1	0	0	1
856	0	1	0	0	0	1	1	2	1	0	1	1	2	1	0	0	0	0	0	2	0	0	1	1	1	1	1	2	2	2	0	1	1	1	1	1	1	0	1	1	0	0	0	2	0	2	0	0	1
857	1	0	0	0	0	2	1	1	2	2	0	0	1	1	0	0	0	0	0	1	0	2	0	2	0	0	1	1	2	1	1	1	1	0	0	1	1	0	2	2	0	1	1	2	1	0	0	0	0
858	1	1	1	0	1	1	1	1	1	1	1	0	0	0	0	0	0	0	1	1	1	0	1	1	1	1	2	0	2	2	1	1	1	1	0	2	1	1	0	0	0	0	0	1	1	1	0	1	0
859	0	0	1	0	0	1	1	1	2	1	0	0	1	1	0	0	0	1	1	0	1	1	0	2	0	0	1	0	2	1	1	1	2	1	1	1	1	0	2	1	1	0	0	1	0	0	0	0	0
860	0	0	0	0	0	1	0	1	2	0	1	1	2	1	0	1	0	1	0	2	0	1	2	0	1	1	2	0	2	2	0	2	2	0	2	1	2	0	2	2	0	0	0	1	0	0	0	0	1
861	1	0	0	0	0	2	1	2	1	0	0	0	0	0	0	0	0	1	0	2	0	1	0	2	0	0	2	1	1	0	2	2	2	0	1	1	1	1	0	1	0	0	0	2	1	0	0	0	1
862	0	0	1	0	0	1	1	2	2	1	0	1	2	2	0	0	0	0	0	2	0	1	0	2	0	0	1	0	2	1	0	1	1	1	1	1	2	0	0	0	0	0	0	2	0	2	0	0	1
863	0	1	1	0	0	2	0	0	2	2	0	0	0	0	0	0	1	1	2	0	1	1	0	2	0	0	2	1	2	1	1	2	2	0	1	1	1	0	0	0	0	0	0	2	0	1	0	0	0
864	1	0	0	0	0	2	2	2	0	0	1	2	2	1	0	1	0	0	1	1	1	0	0	2	0	0	1	0	2	1	0	2	2	1	0	2	2	1	0	0	1	0	0	0	0	0	0	0	0
865	1	0	0	0	0	0	2	2	2	2	1	0	1	1	0	0	0	1	0	1	0	1	1	1	1	1	2	0	2	2	1	1	1	1	0	2	0	0	2	2	0	0	0	1	0	1	0	0	1
866	0	0	0	0	0	2	1	2	1	0	0	0	1	1	0	0	0	0	0	2	0	1	1	1	0	0	1	0	2	1	1	2	2	0	1	1	1	0	1	0	1	0	0	0	0	1	0	0	0
867	0	0	1	0	0	1	2	2	1	1	0	0	0	0	0	0	1	1	1	0	1	0	0	2	0	0	2	0	1	1	1	2	2	0	1	2	0	0	1	1	0	0	0	2	0	0	0	0	1
868	1	0	0	0	0	1	0	0	2	2	0	1	1	0	0	0	0	0	0	1	0	0	0	2	0	0	1	1	2	1	2	2	2	1	0	2	2	0	0	0	0	1	0	0	1	0	0	0	0
869	0	0	0	0	0	0	1	2	1	0	0	0	0	0	0	0	0	0	1	1	0	0	0	2	0	0	1	1	2	1	2	0	0	2	0	2	2	0	0	0	0	0	0	1	1	0	0	0	0
870	0	0	0	0	0	2	2	2	0	0	0	2	1	1	0	0	0	0	1	1	1	0	0	2	0	0	1	0	2	1	0	0	0	2	0	2	1	0	2	1	1	0	0	2	1	1	0	0	0
871	1	0	0	0	0	1	1	1	1	1	1	1	2	1	0	1	0	1	0	2	0	0	1	1	1	1	2	0	2	1	2	1	1	1	1	1	0	0	1	1	0	0	0	2	0	1	0	1	0
872	0	0	0	0	0	0	0	0	1	1	0	0	0	0	0	0	1	1	0	2	0	1	0	2	0	0	1	1	2	1	1	1	2	0	0	2	1	0	2	2	0	1	1	1	1	0	0	0	0
873	0	0	0	0	0	1	0	1	2	1	0	0	0	0	0	0	0	2	0	2	0	1	0	2	0	0	1	2	2	1	1	0	0	2	0	2	2	0	0	0	0	2	2	2	1	1	0	0	0
874	1	0	0	0	0	1	0	1	1	1	1	1	1	0	0	0	0	0	0	1	0	1	0	2	0	0	2	1	2	2	1	2	2	0	1	1	1	0	0	0	0	0	0	2	0	1	0	0	1
875	1	0	0	0	0	2	0	0	2	2	0	0	0	0	0	0	0	0	1	1	0	0	0	2	1	1	2	0	2	1	0	2	1	2	0	2	0	1	1	1	0	0	0	1	0	0	0	0	2
876	1	0	0	0	0	1	2	2	0	0	2	1	1	0	0	1	0	1	0	2	0	0	1	1	0	0	2	0	2	2	0	0	1	2	0	2	1	1	0	0	0	1	1	2	2	2	0	0	0
877	1	0	0	0	0	1	1	1	2	2	0	1	1	1	0	0	0	0	1	1	1	1	0	2	0	0	0	1	2	0	1	1	1	0	1	1	1	0	2	2	1	0	0	1	0	1	0	0	0
878	0	0	0	0	0	1	2	2	0	0	0	0	1	1	0	0	0	1	1	1	0	0	0	2	0	0	2	0	2	2	0	0	0	1	2	2	1	1	0	0	0	0	0	2	0	0	0	0	0
879	1	0	0	0	0	2	0	1	2	0	1	0	0	0	0	0	0	0	0	2	0	1	1	1	1	1	1	0	1	0	1	2	2	0	1	1	1	0	1	1	0	0	0	2	0	0	0	0	0
880	0	0	0	0	0	0	1	1	2	2	0	0	0	0	0	0	1	1	2	0	1	1	1	1	1	2	2	0	2	2	1	0	0	2	0	2	2	0	1	0	1	0	0	2	0	1	0	0	0
881	0	0	0	0	0	1	2	2	1	1	0	0	0	0	0	0	0	1	0	1	0	1	2	0	1	1	1	0	2	1	0	1	1	0	1	1	1	0	1	1	0	0	0	0	0	1	0	0	0
882	0	0	0	0	0	2	1	2	2	1	0	0	0	0	0	0	0	0	0	2	0	0	0	2	0	0	1	0	1	1	2	1	1	1	1	1	2	0	1	1	0	0	0	2	0	1	0	0	0
883	0	0	0	0	0	1	2	2	1	1	0	0	0	0	0	0	0	0	1	1	1	0	0	2	0	0	2	0	2	2	1	2	2	0	2	0	2	0	0	1	0	0	0	2	0	0	0	0	1
884	1	0	0	0	0	1	2	2	1	1	0	0	0	0	0	0	0	2	1	1	1	0	0	2	1	1	2	0	2	1	2	1	1	1	0	2	0	1	0	0	0	1	1	2	0	1	0	0	1
885	0	0	0	0	0	0	0	0	2	2	0	0	0	0	0	0	0	1	0	2	0	0	0	2	1	1	1	0	2	1	0	2	2	0	1	1	0	1	1	1	0	0	0	2	0	1	0	0	0
886	1	0	0	0	0	1	1	1	1	0	1	1	1	1	0	0	0	2	0	2	0	1	0	2	0	0	2	0	2	2	1	1	2	1	2	1	1	0	2	2	0	0	0	1	0	0	0	0	0
887	1	0	0	0	0	2	1	1	1	0	1	1	1	0	0	1	0	0	1	1	1	1	0	2	0	0	2	1	2	1	1	0	1	1	1	2	1	0	0	0	1	0	0	0	0	1	0	0	1
888	0	0	0	0	0	2	2	2	0	0	0	0	1	0	0	0	0	1	1	1	0	0	0	2	0	0	1	0	2	0	0	2	2	1	1	1	1	1	0	0	0	0	0	2	0	2	0	0	0
889	0	0	1	0	0	0	1	1	1	1	1	1	2	2	0	0	0	0	0	1	0	0	0	2	0	0	1	0	2	0	0	1	1	1	1	1	1	0	0	0	0	2	1	2	1	0	0	1	0
890	0	0	1	0	0	0	2	2	0	0	0	0	0	0	0	0	0	1	2	0	1	1	1	1	1	2	1	0	2	1	0	2	2	1	0	2	2	0	1	1	0	2	2	2	1	1	0	0	0
891	0	0	0	0	0	2	2	2	1	1	1	0	2	1	0	0	0	0	2	0	1	0	1	1	1	1	1	0	2	1	0	0	0	2	0	2	2	1	0	0	1	0	0	2	0	0	0	0	1
892	0	0	1	0	0	1	2	2	0	0	1	1	2	1	0	0	0	0	0	2	0	1	1	1	1	1	1	0	2	1	0	1	2	2	1	2	2	0	1	1	1	0	0	1	0	0	0	0	0
893	1	0	0	0	0	0	0	1	2	1	0	0	0	0	0	0	0	0	0	2	0	0	0	2	0	0	2	1	2	2	1	2	2	2	0	2	1	0	1	1	0	1	0	0	1	0	0	0	0
894	0	0	0	0	0	1	1	1	1	1	0	0	0	0	0	0	0	0	1	1	1	1	1	1	0	0	2	1	2	2	0	1	1	1	1	1	0	1	0	0	0	0	0	1	0	1	0	1	0
895	0	0	0	0	0	2	0	1	2	1	0	0	0	0	0	0	0	0	0	2	0	0	0	2	1	1	1	1	2	0	1	1	1	1	1	1	1	1	0	0	0	1	1	1	1	1	0	0	1
896	1	0	0	0	0	1	1	1	2	2	1	0	1	2	0	0	0	1	0	1	0	1	0	2	0	0	0	0	2	1	0	1	1	0	2	1	1	0	0	0	0	0	0	2	1	0	0	2	0
897	0	0	0	0	0	1	1	1	2	2	0	1	0	0	0	0	0	0	1	1	0	0	0	2	0	0	0	1	1	0	2	1	2	1	1	2	1	0	0	0	0	0	0	2	1	0	0	0	0
898	1	0	0	0	0	0	1	2	0	0	1	0	0	0	0	0	0	0	1	1	0	0	1	1	2	2	2	1	1	1	1	1	1	2	0	2	2	0	1	1	0	0	0	2	0	1	0	0	0
899	1	0	0	0	0	1	1	1	2	2	0	0	2	2	0	0	0	0	0	1	0	0	2	0	0	1	2	0	2	2	0	1	0	0	0	2	0	0	2	1	1	0	0	2	1	0	0	0	0
900	1	0	0	0	0	0	1	0	2	1	1	0	0	0	0	0	0	0	0	2	0	0	1	1	1	1	2	0	2	2	1	2	2	2	1	1	0	1	0	0	0	0	0	1	0	1	1	0	0
901	0	0	0	0	0	1	0	0	2	2	0	0	0	0	0	0	0	0	0	2	0	1	0	2	0	0	2	0	1	1	2	1	1	2	0	2	1	1	0	0	0	0	0	1	0	1	0	0	0
902	0	0	0	0	0	1	1	1	2	2	1	0	0	0	0	0	0	0	0	2	0	0	0	2	0	0	1	1	2	1	1	1	0	0	1	1	1	0	0	0	0	1	0	1	0	1	0	0	0
903	0	0	0	0	0	1	1	1	1	1	1	1	2	1	0	1	0	1	0	2	0	0	0	2	0	0	1	1	2	1	1	1	2	1	0	2	2	0	0	0	0	0	0	2	0	2	0	0	0
904	0	0	0	0	0	1	2	2	1	1	0	1	1	0	0	0	0	0	0	1	0	0	0	2	0	0	1	0	2	1	0	1	2	0	2	1	1	1	1	0	2	1	1	2	0	0	0	0	0
905	1	1	0	0	0	2	2	2	1	1	1	0	0	0	0	0	0	0	1	0	1	0	0	2	0	0	2	1	1	1	1	2	2	0	2	1	0	1	1	1	0	2	2	2	1	1	0	0	0
906	1	0	0	0	0	1	0	1	2	1	0	0	1	0	0	0	0	0	1	1	0	1	1	1	0	0	1	1	2	1	2	0	1	2	0	2	1	1	0	0	0	1	0	0	2	0	0	1	0
907	1	0	0	0	0	1	2	2	1	0	1	0	0	0	0	0	0	0	0	2	0	0	0	2	0	0	1	1	1	1	1	0	0	1	1	1	0	0	2	1	1	0	0	1	0	1	0	0	1
908	0	1	0	0	0	1	1	1	2	1	0	0	1	0	1	0	0	0	0	0	0	0	0	2	1	1	1	0	2	1	0	1	2	0	1	2	1	1	0	0	0	0	0	0	0	1	0	0	0
909	0	0	0	0	0	0	0	0	2	2	0	0	1	1	0	0	0	0	0	2	0	0	1	1	1	1	0	1	2	0	1	1	1	1	1	0	1	0	1	1	0	2	2	2	1	1	0	0	1
910	0	0	0	0	0	2	1	1	1	1	0	0	0	0	0	0	0	1	0	2	0	0	0	2	0	0	1	1	1	1	1	0	1	2	0	2	1	0	1	1	0	0	0	2	0	1	0	0	1
911	0	0	0	0	0	1	0	1	2	1	0	1	1	0	0	0	0	1	1	1	1	0	0	2	0	0	1	0	2	1	1	0	0	2	0	2	2	0	0	0	0	0	0	2	0	2	0	0	0
912	0	0	0	0	0	1	1	2	2	0	0	0	2	2	0	0	0	1	0	2	0	1	1	1	0	0	1	0	2	2	0	0	0	2	0	2	1	0	2	2	0	0	0	2	0	1	0	1	0
913	0	0	1	0	0	2	2	2	1	1	0	0	1	1	0	0	1	2	1	1	1	1	0	2	0	0	1	0	2	2	0	0	1	1	1	2	1	0	0	0	0	1	0	0	0	0	0	0	0
914	0	0	0	0	0	1	0	0	2	2	0	1	1	1	0	0	0	1	1	1	0	0	0	2	0	0	1	1	2	1	2	1	2	2	0	2	1	0	1	1	0	1	1	1	1	1	0	0	0
915	1	0	0	0	0	0	2	2	1	1	1	1	1	0	0	1	0	0	1	1	1	0	0	2	0	0	1	0	2	0	1	2	2	0	1	1	0	1	1	1	0	0	0	2	1	0	0	0	0
916	0	0	0	0	0	0	0	1	2	0	1	0	2	1	0	0	0	0	1	1	1	1	1	1	1	1	2	0	2	1	1	1	1	2	0	2	2	1	0	0	0	0	0	2	0	0	0	0	0
917	1	0	1	0	0	2	2	2	0	0	1	1	2	2	0	0	0	1	0	1	0	0	1	1	0	0	1	0	2	2	1	1	1	1	1	1	1	0	1	1	0	0	0	0	0	0	0	0	1
918	1	0	0	0	0	1	0	1	1	0	0	0	0	0	0	0	0	0	0	1	0	1	0	2	0	0	1	1	2	1	0	0	1	2	0	2	2	0	0	0	0	0	0	1	1	0	0	0	0
919	1	0	0	0	0	1	0	1	2	1	0	0	2	1	0	0	0	0	2	0	1	0	1	1	2	2	0	0	2	1	0	0	0	2	0	2	1	1	1	1	0	1	1	1	1	0	0	0	1
920	1	0	0	0	0	2	1	2	2	2	0	0	1	1	0	0	0	1	1	0	0	1	0	2	0	0	2	0	2	2	1	0	0	2	0	2	2	0	0	1	0	0	0	2	1	1	0	0	0
921	1	0	0	0	0	1	0	1	2	1	1	0	0	0	0	0	0	0	2	0	1	0	2	0	0	1	2	0	2	2	0	2	1	2	0	2	1	0	2	2	0	1	1	1	1	1	0	2	0
922	0	0	0	0	0	0	1	1	2	2	0	1	2	1	0	0	0	0	0	1	0	2	0	2	0	0	2	0	2	2	0	0	1	2	0	2	1	0	0	0	1	1	1	1	1	2	0	0	0
923	0	0	0	0	0	2	0	0	2	2	0	0	1	1	0	0	0	0	0	2	0	0	0	2	0	0	1	0	2	0	0	0	1	1	1	2	0	1	0	0	0	0	0	1	0	0	0	0	1
924	0	0	0	0	0	1	1	1	1	1	0	0	0	0	0	0	0	1	1	1	1	1	0	2	0	0	1	0	1	1	2	0	1	2	0	2	1	0	2	2	0	0	0	2	1	0	0	0	1
925	1	0	0	0	0	1	1	2	0	0	1	0	1	1	0	0	0	1	1	1	0	0	0	2	0	0	1	1	0	0	2	0	2	0	1	2	1	0	1	1	0	1	1	1	1	0	0	0	1
926	1	0	0	0	0	1	1	1	2	2	0	0	0	0	0	0	0	0	1	0	0	1	0	2	0	0	1	0	2	1	0	2	2	0	2	0	2	0	2	2	0	1	1	2	0	0	0	0	0
927	0	0	0	0	0	1	0	1	2	1	0	1	0	0	0	0	0	0	1	1	1	1	0	2	0	0	2	0	1	1	2	1	1	1	1	2	2	1	0	0	0	0	0	1	0	1	0	0	0
928	0	1	0	0	0	2	0	0	2	2	0	0	1	1	0	0	0	2	1	1	1	1	1	1	1	2	1	0	2	1	1	1	1	2	1	2	1	1	0	0	0	2	2	2	1	1	0	0	0
929	1	0	0	0	0	2	1	1	0	0	2	1	2	2	0	0	0	0	0	2	0	1	0	2	0	0	1	0	2	1	0	0	1	2	0	2	1	0	0	0	0	0	0	2	0	0	0	0	1
930	0	0	0	0	0	1	2	2	1	1	0	1	1	0	0	1	0	1	0	2	0	0	0	2	0	0	2	0	1	0	1	1	1	2	0	2	1	1	0	0	0	0	0	1	0	1	0	0	1
931	0	0	1	0	1	1	2	2	0	0	1	0	1	1	0	0	0	0	0	2	0	0	0	2	0	0	2	0	2	2	1	0	1	2	0	2	1	0	1	1	0	0	0	1	0	0	0	0	0
932	1	0	0	0	0	1	1	2	1	0	1	0	2	0	1	0	0	1	0	2	0	1	1	1	0	0	2	0	2	2	1	1	1	1	0	2	1	1	0	0	0	0	0	2	1	0	0	0	0
933	0	0	0	0	0	1	0	0	2	2	0	0	0	0	0	0	0	0	1	1	1	1	0	2	1	1	2	0	2	1	2	1	1	0	1	1	1	0	1	1	0	0	0	2	0	2	0	0	1
934	1	0	0	0	0	1	1	2	0	0	1	0	0	0	0	0	0	0	1	1	1	0	0	2	0	0	0	1	1	1	1	1	1	1	0	2	0	0	1	1	0	2	2	2	1	1	0	0	0
935	0	0	1	0	0	1	0	0	2	2	0	1	0	0	0	0	0	1	0	2	0	1	0	2	0	0	2	0	2	1	0	1	1	1	0	2	1	0	0	0	0	0	0	2	1	0	0	0	1
936	1	0	0	0	0	1	1	2	1	0	0	0	1	1	0	0	0	0	1	1	1	0	0	2	0	0	2	1	1	0	2	1	2	2	0	2	1	0	0	0	0	0	0	2	0	0	0	0	1
937	1	0	0	0	0	0	1	2	1	0	0	0	2	0	1	0	0	0	1	1	1	2	1	1	1	1	2	0	2	2	0	1	1	1	1	1	2	0	0	0	0	0	0	2	0	1	0	0	0
938	1	0	0	0	0	2	1	1	1	1	0	1	2	2	0	0	0	1	1	1	1	0	0	2	0	0	2	1	2	1	1	0	1	1	0	2	2	0	0	0	0	0	0	2	0	0	0	0	0
939	0	0	0	0	0	2	2	2	1	0	2	0	1	1	0	0	0	0	1	1	1	1	0	2	0	0	1	0	2	1	0	0	0	2	0	2	2	0	0	0	0	1	1	1	1	0	0	0	0
940	1	0	0	0	0	1	0	0	2	2	0	0	1	1	0	0	0	0	0	1	0	1	0	2	0	0	1	1	2	1	1	1	2	2	0	2	1	1	1	1	0	0	0	1	0	1	0	0	0
941	1	1	0	0	0	1	1	1	1	1	0	0	1	1	0	0	0	1	1	0	1	0	0	2	0	1	2	0	2	1	1	1	1	1	1	1	2	0	0	0	0	0	0	2	2	1	0	0	0
942	1	0	0	0	0	0	1	1	2	2	0	0	0	0	0	0	1	2	2	0	2	0	0	2	0	0	1	0	1	0	1	2	2	2	1	1	1	0	1	0	1	0	0	2	0	1	0	1	0
943	0	0	0	0	0	1	0	0	1	1	1	0	0	0	0	0	0	0	0	1	0	0	0	2	0	0	1	0	2	2	0	2	2	0	0	2	0	1	0	0	0	0	0	1	0	0	0	0	0
944	0	0	0	0	0	2	2	2	1	0	1	0	1	1	0	0	0	0	1	1	1	0	0	2	0	0	2	0	2	2	0	1	1	0	1	2	1	0	0	0	0	0	0	1	0	0	0	0	0
945	0	0	0	0	0	0	2	2	0	0	1	0	0	0	0	0	0	0	0	1	0	1	1	1	1	1	2	0	2	2	1	1	1	2	0	2	1	0	0	0	0	0	0	2	0	0	0	0	0
946	0	0	0	0	0	2	0	0	2	2	0	0	0	0	0	0	0	0	1	1	1	0	1	1	1	1	1	1	2	1	1	0	1	2	1	2	1	0	2	2	0	0	0	1	0	0	0	0	1
947	1	0	0	0	0	1	1	2	2	0	0	0	1	1	0	0	0	1	0	2	0	0	0	2	0	0	1	0	2	1	0	1	1	1	0	2	1	0	0	0	0	0	0	2	0	1	1	0	0
948	1	0	0	0	0	1	2	2	1	1	1	0	0	0	0	0	0	0	0	2	0	0	0	2	0	0	0	1	1	0	1	1	1	0	2	0	0	0	1	1	0	1	1	1	1	1	0	0	0
949	0	0	1	0	0	0	1	1	2	2	0	0	0	0	0	0	0	0	1	1	1	0	0	2	0	0	0	1	2	0	1	0	1	2	0	2	1	1	1	0	1	0	0	2	1	0	0	0	0
950	1	0	0	0	0	1	1	1	1	1	1	1	1	0	0	0	0	1	1	1	1	0	0	2	1	1	1	1	2	2	0	1	1	1	1	1	2	0	1	1	1	0	0	2	0	1	0	0	1
951	0	1	0	0	0	1	1	1	2	2	0	0	1	1	0	0	0	2	2	0	0	1	1	2	0	0	1	0	2	0	1	1	1	2	1	2	1	0	0	0	0	1	1	2	1	1	0	0	0
952	0	0	0	0	0	1	0	0	2	1	2	0	1	2	0	0	1	1	0	1	0	1	0	2	0	0	2	0	2	2	1	1	1	2	0	2	2	0	0	0	0	0	0	1	0	1	0	0	0
953	1	0	0	0	0	2	1	1	1	1	1	0	1	1	0	0	0	2	1	1	1	1	0	2	0	0	1	0	2	1	0	2	2	2	1	1	1	0	1	1	0	0	0	1	1	0	0	0	1
954	1	0	0	0	0	1	1	1	2	2	0	0	1	0	0	0	0	0	1	1	1	1	0	2	0	0	1	1	1	1	1	1	1	1	1	1	1	0	2	2	0	1	0	1	0	1	0	0	0
955	1	0	0	0	0	1	2	2	2	2	1	0	2	1	1	0	0	0	0	2	0	0	0	2	0	0	0	1	1	1	1	1	1	1	1	1	1	0	2	2	1	0	0	2	1	0	0	0	0
956	0	0	0	0	0	0	1	2	1	0	1	0	1	1	0	0	0	0	0	1	0	0	1	1	1	1	1	0	2	1	0	1	1	1	0	2	1	0	0	0	0	1	0	1	0	0	0	0	0
957	0	0	0	0	0	0	0	1	2	1	0	0	2	2	0	0	0	1	0	2	0	0	1	1	0	0	2	1	2	2	1	0	1	2	0	2	0	0	1	1	0	1	1	1	1	1	0	0	1
958	1	0	0	0	0	1	2	2	1	1	1	0	0	0	0	0	0	0	1	1	1	0	0	2	1	1	1	0	2	1	0	2	2	0	2	0	1	0	0	0	1	1	1	1	1	1	1	0	0
959	0	0	0	0	0	1	2	2	1	0	0	0	0	0	0	0	0	0	1	1	1	0	0	2	0	0	1	1	2	0	1	0	0	2	0	2	0	1	0	0	0	0	0	1	0	1	0	0	0
960	1	0	0	0	0	1	0	0	2	2	0	0	0	0	0	0	0	1	2	0	2	0	0	2	0	0	2	1	2	1	1	0	1	2	0	2	1	1	0	0	0	0	0	1	0	0	0	1	0
961	1	0	0	0	0	1	1	1	2	2	0	0	0	0	0	0	0	0	1	1	0	1	0	2	0	0	1	1	2	0	1	0	0	1	0	2	1	1	0	0	1	0	0	2	1	0	0	0	1
962	1	0	0	0	0	0	1	1	2	2	0	0	0	0	0	0	0	1	0	2	0	1	0	2	0	0	0	1	1	0	1	1	1	1	0	2	1	0	1	1	0	1	1	2	1	1	0	0	0
963	0	0	1	0	0	1	2	2	1	1	0	0	0	0	0	0	0	0	0	2	0	0	0	2	0	0	2	1	1	1	1	2	2	2	0	2	2	0	1	1	0	1	1	2	0	0	0	0	2
964	0	0	0	0	0	1	1	2	2	0	0	0	0	0	0	0	0	1	1	1	0	0	0	2	0	0	1	0	2	1	0	2	2	0	1	1	1	0	2	2	0	0	0	2	0	0	0	0	0
965	1	0	0	0	0	2	1	1	1	1	1	1	0	0	0	0	0	1	1	0	1	1	0	2	0	0	0	0	2	1	0	0	0	2	0	2	1	0	1	0	1	0	0	2	1	0	0	0	1
966	1	0	0	0	0	1	1	2	2	0	0	0	0	0	0	0	0	0	0	2	0	2	1	1	1	1	2	0	2	2	0	1	1	1	1	0	2	0	2	2	0	0	0	2	2	1	0	0	0
967	0	0	0	0	0	2	1	1	1	1	0	0	0	0	0	0	0	0	1	1	1	0	0	2	0	0	1	0	2	1	0	1	2	2	0	2	2	0	0	0	0	0	0	2	0	1	0	0	0
968	0	0	0	0	0	1	2	2	0	0	1	0	0	0	0	0	0	1	1	1	1	0	0	2	0	0	2	1	2	2	1	1	2	2	0	2	2	0	0	0	0	1	1	2	1	0	0	0	0
969	0	0	0	0	0	2	1	1	1	1	1	1	1	0	0	0	0	0	0	2	0	0	0	2	0	0	0	2	0	0	2	2	2	0	1	1	2	0	1	1	0	0	0	2	0	0	0	0	0
970	1	1	0	0	0	1	0	0	2	2	0	0	0	0	0	0	0	1	1	1	0	2	1	1	1	1	1	0	2	1	0	0	0	2	0	2	2	0	0	0	0	0	0	1	0	1	0	0	0
971	0	0	0	0	0	1	1	1	2	2	0	0	1	1	0	0	0	0	1	1	1	1	0	2	0	0	0	0	2	1	0	2	2	1	1	1	1	0	2	2	0	1	0	1	0	1	0	0	1
972	1	0	0	0	0	2	0	1	1	1	1	0	0	0	0	0	0	1	0	1	0	1	0	2	0	0	1	0	2	1	0	2	2	1	0	2	1	0	1	1	0	0	0	2	0	1	0	0	0
973	0	0	0	0	0	2	1	1	2	2	0	0	1	1	0	0	0	0	0	1	0	0	0	2	0	0	2	0	1	0	1	2	2	1	0	2	2	0	0	0	0	0	0	2	0	0	0	0	0
974	1	0	0	0	0	1	1	1	1	1	1	1	1	1	0	0	0	1	1	1	0	1	1	1	1	1	2	1	2	1	2	1	2	1	1	2	2	0	0	0	0	0	0	2	0	0	0	0	0
975	0	0	0	0	0	2	0	0	2	2	0	0	1	1	0	0	0	2	1	1	1	0	0	2	0	0	0	1	1	0	1	2	2	2	0	2	2	0	0	0	0	1	1	1	1	0	0	2	0
976	1	0	0	0	0	0	2	2	1	1	1	0	0	0	0	0	0	1	0	2	0	1	0	2	0	0	2	0	2	2	0	2	2	1	1	2	1	0	0	0	0	0	0	1	0	0	0	0	0
977	0	0	0	0	0	2	2	2	1	1	0	1	1	1	0	0	0	2	1	1	0	1	0	2	0	0	0	1	2	0	1	2	2	1	1	1	2	0	1	1	0	2	2	2	1	0	0	0	0
978	0	1	0	0	0	1	1	1	2	1	0	0	0	0	0	0	0	2	1	1	1	0	0	2	0	0	2	0	2	1	1	0	1	2	0	2	2	0	2	2	0	1	0	0	1	1	0	0	0
979	1	0	0	0	0	1	2	2	0	0	2	2	1	1	0	0	0	2	1	1	1	0	2	0	0	0	1	0	2	1	0	2	2	0	2	0	1	0	0	0	0	0	0	2	0	0	0	0	0
980	1	0	1	0	1	1	0	1	2	2	0	1	1	0	0	1	0	0	1	1	0	0	0	2	0	0	1	2	2	2	0	1	1	1	1	1	2	0	0	0	0	0	0	2	1	0	0	0	0
981	0	0	0	0	0	1	2	2	1	0	1	1	1	0	0	1	0	1	1	1	1	0	0	2	0	0	2	0	2	2	2	1	1	1	0	2	1	0	0	0	0	0	0	1	0	1	0	0	1
982	0	0	0	0	0	2	2	2	0	0	0	0	0	0	0	0	0	0	1	1	1	1	0	2	0	0	1	0	2	2	1	2	1	1	0	2	2	0	0	0	0	1	1	2	2	0	0	0	0
983	0	1	0	0	0	1	1	1	2	2	0	1	1	0	0	1	0	0	1	1	1	1	1	1	1	1	2	1	2	1	2	1	1	1	1	1	2	0	0	0	0	0	1	2	1	0	0	0	0
984	1	0	0	0	0	1	2	2	1	0	0	0	0	0	0	0	0	1	0	2	0	0	1	1	0	0	0	2	0	0	2	2	2	0	1	1	2	1	0	0	0	0	0	1	0	1	0	0	0
985	1	0	1	0	0	2	2	2	0	0	2	1	2	2	0	0	0	0	1	1	1	0	0	2	0	0	1	0	1	1	2	0	0	1	2	2	2	0	0	0	0	2	2	2	1	1	0	1	0
986	1	0	1	0	0	0	2	2	1	1	0	1	1	0	0	1	1	1	1	1	0	1	0	2	0	0	2	1	2	1	2	0	0	2	0	2	1	0	2	2	0	0	0	1	0	1	0	0	1
987	0	0	0	0	0	2	1	1	2	2	0	1	0	0	0	0	0	0	1	1	1	0	0	2	1	1	1	0	1	0	1	2	2	2	0	2	2	0	1	1	0	0	0	1	0	0	0	1	1
988	1	0	1	1	1	1	1	1	1	1	1	1	1	0	0	1	0	1	1	1	0	0	0	2	0	0	0	2	0	0	2	1	1	2	0	2	2	0	0	0	0	1	0	1	0	0	0	0	0
989	0	1	0	0	0	1	0	1	2	1	1	0	2	2	0	0	0	0	0	2	0	1	0	2	0	0	1	0	2	1	0	1	1	1	1	1	1	0	1	1	0	0	0	2	0	0	0	0	0
990	1	0	0	0	0	0	1	2	1	0	1	0	1	1	0	0	0	1	0	2	0	0	1	1	0	0	1	0	1	0	1	1	1	1	0	2	2	0	1	1	1	1	1	2	0	0	0	0	0
991	0	1	0	0	0	0	0	0	2	2	0	2	2	1	0	1	0	0	1	1	0	0	0	2	1	1	1	1	2	1	1	1	1	1	1	1	0	1	0	0	0	1	1	2	1	0	0	0	0
992	0	0	0	0	0	1	1	1	2	1	0	0	1	1	0	0	0	1	1	1	1	0	0	2	0	0	2	0	2	2	0	2	2	1	0	2	1	0	2	2	0	0	0	1	0	1	0	0	0
993	1	0	2	0	1	0	2	2	0	0	1	0	0	0	0	0	0	0	1	1	1	0	0	2	0	0	2	0	2	2	0	1	1	1	0	2	0	1	1	1	0	1	0	0	0	0	0	0	0
994	0	1	0	0	0	1	2	2	0	0	2	0	0	0	0	0	0	1	1	1	0	0	0	2	0	0	1	0	2	0	0	1	1	2	0	2	1	0	2	2	0	0	0	2	0	0	0	0	1
995	1	1	0	0	0	0	2	2	1	1	1	1	1	1	0	0	0	1	0	2	0	1	1	1	1	1	2	0	2	2	1	2	2	1	2	1	1	0	1	1	0	1	1	1	0	0	0	0	0
996	0	0	0	0	0	2	1	2	2	1	0	0	0	0	0	0	0	0	2	0	0	0	0	2	0	0	2	0	2	2	2	2	2	1	0	2	1	0	2	1	1	0	0	2	1	0	0	0	0
997	1	0	0	0	0	2	2	2	1	1	0	1	1	1	0	0	0	0	1	1	1	0	0	2	0	0	2	0	2	2	1	0	0	1	0	2	1	0	0	0	0	0	0	1	0	1	0	0	2
998	0	0	0	0	0	0	1	2	2	1	0	1	1	0	0	1	0	1	0	1	0	0	0	2	1	1	2	1	2	2	0	1	1	1	0	2	1	1	0	0	0	0	0	2	1	1	0	0	1
999	1	0	0	0	0	1	2	2	1	1	1	0	0	0	0	0	0	0	0	2	0	0	0	2	0	0	2	1	2	1	2	1	1	2	0	2	1	1	0	0	0	0	0	2	0	2	0	0	0
1000	0	0	0	0	0	1	1	1	2	1	1	0	0	0	0	0	0	1	0	2	0	0	0	2	0	0	1	1	1	1	1	0	1	2	0	2	2	0	0	0	0	0	0	2	0	1	0	0	0
[truncated: 952 more columns]
