# Supplementary material for: KNN-MDR: a learning approach for improving interactions mapping performances in genome wide association studies
Source: BMC Bioinformatics. 2017 Mar 21;18:184. doi: 10.1186/s12859-017-1599-7 (PMC5361736; doi:10.1186/s12859-017-1599-7)
Supplement: Supplementary file 2 — The data set(s) supporting the results of Table 1. (ZIP 22742 kb) [file 12859_2017_1599_MOESM2_ESM.zip › Nouveau dossier/S88/mkallsimul.dat]

1	1	2	1	0	0	2	2	0	2	0	0	1	0	0	0	0	0	1	1	1	0	0	0	2	0	2	2	2	1	2	1	0	0	2	0	1	2	0	0	1	1	0	2	0	0	2	0	0	0
2	0	1	1	0	0	1	1	0	0	0	0	0	1	0	1	0	0	0	1	2	0	1	1	1	1	0	0	1	2	2	1	2	1	1	1	1	1	0	0	1	0	0	1	0	0	1	0	0	0
3	1	1	1	0	0	1	1	0	0	0	0	2	2	0	1	0	1	1	1	1	1	1	1	2	0	0	2	2	1	2	1	2	1	2	0	2	0	0	0	1	0	0	0	0	0	1	0	0	0
4	1	2	0	0	0	0	1	0	0	0	1	0	1	0	1	0	0	1	1	1	1	1	0	2	0	1	0	2	2	2	2	1	2	1	0	2	0	0	0	1	0	0	0	0	0	1	0	0	0
5	1	1	1	0	0	1	1	0	0	0	0	1	2	0	2	0	0	1	1	1	1	0	0	2	0	1	2	2	1	2	0	1	1	1	0	2	2	0	0	1	0	0	0	0	0	1	1	0	0
6	0	1	2	0	0	2	0	0	0	0	2	0	1	0	1	0	0	1	1	1	1	0	0	2	0	1	0	1	1	2	0	0	2	2	1	2	2	0	1	0	1	0	0	0	0	2	0	0	0
7	1	0	2	0	0	2	1	0	0	0	1	0	2	0	2	0	0	0	2	2	0	0	0	2	0	1	1	1	0	1	1	0	0	1	2	0	2	0	0	2	0	0	0	0	0	0	0	0	0
8	1	1	1	0	0	0	1	0	0	0	1	0	2	0	2	0	0	1	1	1	1	0	0	2	0	1	1	2	0	1	2	0	0	2	0	2	1	1	1	0	0	0	0	0	0	0	0	0	0
9	1	0	2	0	0	2	2	0	1	1	0	0	0	0	0	0	0	1	1	1	1	0	0	2	0	1	2	2	1	2	2	2	1	2	0	2	2	0	0	2	0	0	0	1	0	0	0	1	0
10	0	2	1	1	1	1	2	0	1	0	1	2	2	0	2	0	0	0	2	1	1	0	1	1	0	1	1	1	0	1	0	1	1	2	1	2	2	0	1	0	1	0	2	0	0	0	0	0	0
11	0	1	2	0	0	1	1	0	0	1	2	1	1	0	0	1	0	2	0	1	0	2	1	1	1	1	1	1	2	2	1	1	2	2	0	2	2	0	0	1	0	0	0	0	2	1	0	0	1
12	0	2	0	0	0	1	1	1	1	0	0	1	2	1	1	0	0	0	1	1	1	2	0	2	0	0	1	2	0	1	2	0	2	1	0	2	2	0	0	1	0	0	0	0	0	0	0	0	1
13	1	1	1	0	0	1	2	0	1	0	0	1	1	0	0	1	0	1	0	0	2	0	0	2	0	2	1	1	1	2	0	0	0	0	1	1	2	1	1	1	0	1	1	0	1	1	0	0	0
14	1	1	1	1	1	1	2	1	2	0	0	0	1	0	1	0	0	2	0	1	1	1	1	1	1	0	0	1	2	1	1	2	2	0	2	0	0	0	0	0	0	0	1	0	1	0	0	0	0
15	0	1	2	0	0	1	1	0	0	0	2	0	0	0	0	0	0	0	2	2	0	0	0	2	0	1	2	2	1	1	2	1	0	2	0	2	2	1	1	0	0	0	0	0	0	0	0	0	1
16	1	1	1	0	0	1	2	0	1	0	0	0	0	0	0	0	0	0	2	2	0	0	0	2	0	1	1	2	0	2	0	2	2	0	1	1	1	0	0	0	0	1	0	0	1	1	0	0	0
17	0	0	2	0	0	1	2	0	0	0	1	0	1	0	1	0	0	2	0	0	0	1	1	1	0	1	1	2	0	1	1	1	1	1	1	1	1	0	0	0	0	0	0	1	0	0	0	0	0
18	0	0	2	0	0	2	2	1	2	0	0	1	2	0	1	0	0	1	1	1	1	0	0	2	0	1	1	1	0	1	1	0	2	2	0	2	1	0	0	0	0	1	1	0	1	0	0	0	0
19	0	1	2	0	0	2	2	0	2	0	0	0	1	0	0	0	0	2	0	0	0	0	1	1	0	1	0	1	0	1	1	0	0	1	1	1	0	0	0	0	0	0	0	0	0	1	0	0	0
20	1	1	2	0	0	2	2	0	2	0	0	1	1	0	1	0	0	0	2	2	0	1	0	2	0	1	0	1	0	1	1	1	1	2	1	1	1	0	0	0	1	0	0	0	1	0	0	0	0
21	1	0	2	0	0	2	2	0	1	0	0	0	0	0	0	0	0	2	0	0	1	0	0	2	0	2	1	2	2	1	2	1	0	1	1	1	0	0	0	0	0	0	0	0	0	1	0	0	0
22	0	1	1	0	0	1	2	0	2	0	0	0	1	0	1	0	0	2	0	0	1	1	1	1	1	1	1	1	1	2	1	0	0	2	0	2	1	0	0	0	0	0	0	1	0	0	0	0	1
23	0	0	2	0	0	2	1	0	2	0	0	0	0	0	0	0	1	1	1	1	1	2	0	2	0	0	2	2	0	2	2	0	2	0	1	1	2	1	1	0	0	1	0	0	0	1	0	1	0
24	0	2	1	0	0	1	2	0	2	0	0	0	2	0	1	0	0	1	1	1	0	0	0	2	0	1	1	1	2	2	0	1	2	0	2	0	2	0	0	2	0	0	1	0	1	1	0	0	1
25	1	2	1	0	0	1	2	1	2	0	0	1	1	0	1	0	0	1	2	2	0	0	0	2	0	2	2	2	0	2	2	1	2	2	0	2	2	0	0	1	0	1	1	0	1	1	0	1	0
26	1	2	0	0	0	0	0	0	0	0	2	0	0	0	0	0	1	2	1	1	1	0	0	2	0	1	2	2	0	2	2	1	1	1	0	2	2	0	0	0	0	0	1	0	1	1	0	0	0
27	0	0	2	0	0	2	2	0	1	0	0	1	1	0	0	1	1	1	1	1	0	0	0	2	0	1	2	2	0	2	1	0	1	1	1	1	2	0	0	0	1	0	0	2	0	0	0	0	0
28	1	2	0	0	0	0	2	0	2	0	0	1	1	0	1	0	0	2	0	0	1	0	0	2	0	1	2	2	2	2	0	0	0	2	0	2	2	0	0	1	1	0	1	1	1	0	0	0	0
29	0	2	1	0	0	1	2	0	2	0	0	0	0	0	0	0	0	0	2	2	0	0	1	1	0	0	0	1	2	1	1	0	1	2	0	2	1	0	0	1	0	0	2	0	1	0	0	0	1
30	0	1	1	0	0	1	2	1	2	0	0	0	0	0	0	0	0	0	1	1	1	1	0	2	0	0	2	2	0	2	0	0	1	1	1	1	0	0	0	0	0	1	1	0	1	0	0	0	0
31	0	1	1	0	0	1	2	0	2	0	1	0	0	0	0	0	0	1	1	0	1	1	2	0	1	1	2	1	1	2	1	1	1	1	0	2	1	2	1	0	1	0	0	0	0	0	0	0	0
32	0	2	1	0	0	2	2	0	1	0	0	0	1	0	1	0	0	1	1	1	1	0	1	1	0	1	2	2	0	1	0	1	2	2	0	2	2	0	0	1	0	0	1	0	1	1	0	0	0
33	1	2	1	0	0	1	2	1	1	0	0	2	2	0	2	0	0	1	2	2	0	1	1	1	1	0	1	2	1	2	0	2	1	2	0	2	0	0	0	1	0	1	0	0	1	0	0	1	0
34	0	2	1	0	0	1	1	0	1	1	1	1	1	0	0	1	0	1	1	1	0	0	0	2	0	1	1	1	2	2	1	0	1	1	1	1	1	1	1	0	1	0	1	1	1	0	0	0	0
35	0	2	0	0	0	0	1	0	2	0	0	1	1	0	0	1	1	2	1	1	0	0	0	2	0	1	1	1	1	2	0	1	1	1	1	1	1	0	0	2	0	1	0	0	2	1	0	0	0
36	0	2	0	0	1	1	1	1	1	0	1	1	1	0	1	0	0	1	1	1	0	0	1	1	0	1	1	1	0	1	0	0	2	2	0	2	1	0	0	0	0	0	2	0	0	0	0	0	1
37	1	2	0	0	0	1	2	0	2	0	0	0	1	0	0	0	0	1	2	2	0	1	1	1	1	1	1	2	1	2	2	0	2	0	2	0	1	0	0	0	0	0	0	0	0	0	0	0	2
38	1	1	1	0	0	1	1	0	1	0	0	2	2	0	2	0	0	0	2	2	0	0	0	2	0	1	2	2	1	2	1	0	1	0	2	1	0	0	0	1	0	0	0	0	1	0	0	0	0
39	1	0	2	0	0	1	2	0	1	0	0	0	1	1	0	0	0	2	0	0	0	0	0	2	0	1	1	1	0	1	0	1	2	0	1	1	2	0	0	1	0	0	2	0	1	1	0	0	1
40	0	1	1	0	0	1	2	0	1	0	0	0	0	0	0	0	0	0	1	2	0	2	0	2	0	0	2	2	1	2	1	1	1	1	0	2	1	0	0	0	0	0	0	0	0	0	0	0	0
41	0	1	1	0	0	1	0	0	0	0	2	0	0	0	0	0	0	1	1	1	1	0	0	2	0	0	2	2	1	2	2	1	1	1	0	2	1	0	0	1	0	1	1	0	1	1	0	0	0
42	0	0	2	0	0	2	1	0	1	0	1	0	0	0	0	1	0	0	2	2	1	0	0	2	0	1	1	1	2	2	1	1	1	1	0	2	1	2	1	0	1	0	1	0	0	0	0	0	0
43	0	1	2	0	0	2	1	0	0	0	1	1	2	0	0	1	0	1	1	1	0	0	0	2	0	1	2	2	0	2	2	2	2	0	2	0	2	0	0	0	0	1	1	0	1	0	1	0	0
44	0	0	2	0	0	2	1	0	1	1	0	1	1	0	0	1	0	0	2	2	1	0	0	2	0	1	1	2	2	1	2	1	2	0	1	0	1	0	0	1	0	0	1	0	0	0	0	0	1
45	1	1	2	0	0	1	2	0	2	0	0	0	1	0	1	0	1	0	2	1	1	1	0	2	0	0	1	1	1	2	0	0	2	2	0	2	2	0	0	2	0	0	0	1	0	1	0	2	0
46	0	1	1	0	0	1	1	0	0	0	1	0	1	0	0	0	0	0	2	2	0	0	0	2	0	2	1	2	1	1	2	1	1	2	0	2	1	0	0	2	0	1	1	0	1	2	0	0	1
47	0	1	1	0	0	1	2	0	1	0	1	1	2	0	2	0	0	1	2	2	0	1	2	0	1	0	0	1	0	1	1	1	1	0	2	0	2	0	0	1	0	0	0	0	0	0	0	0	0
48	1	2	0	0	0	0	2	0	2	0	0	0	1	0	1	0	0	1	0	0	0	0	1	1	1	1	1	2	2	1	2	0	2	2	1	1	1	0	0	0	0	0	0	0	0	0	0	0	0
49	0	1	1	0	0	0	1	0	1	1	0	0	1	0	1	0	0	1	1	1	1	0	0	2	0	0	0	2	1	1	1	1	0	2	0	2	1	0	0	1	0	1	1	0	0	0	0	0	0
50	0	2	0	0	0	0	2	1	2	0	0	0	0	0	0	0	0	0	2	2	0	1	0	2	0	1	2	2	1	2	1	0	0	2	0	2	2	0	0	1	1	1	1	0	1	0	0	0	0
51	1	1	2	0	0	2	2	0	2	0	0	0	1	0	0	0	0	2	0	0	0	0	0	2	0	1	2	2	0	2	0	0	0	2	0	2	0	0	0	0	0	0	0	0	0	1	0	0	0
52	1	1	1	0	0	1	2	0	2	0	0	1	1	0	0	1	0	0	2	2	0	1	0	2	0	0	1	0	2	2	0	0	1	0	1	2	1	0	0	2	0	1	1	0	1	0	0	0	0
53	0	1	1	0	0	2	2	1	2	0	0	1	1	0	0	1	0	1	1	1	1	0	0	2	0	1	1	1	2	2	0	0	2	2	1	2	2	0	0	1	1	0	0	0	0	0	0	0	1
54	0	1	2	0	0	1	2	0	2	0	0	1	1	0	1	0	0	1	1	0	1	0	0	2	0	1	0	1	1	2	0	0	2	2	0	2	1	1	1	0	0	0	1	0	0	0	0	0	1
55	0	0	2	0	1	1	2	0	1	0	0	0	1	0	1	0	0	2	0	0	2	0	0	2	0	1	2	0	1	1	1	1	2	2	0	2	0	0	0	0	0	0	0	0	1	1	0	0	0
56	0	0	2	0	0	2	2	1	2	0	0	0	1	0	1	0	0	1	1	1	0	0	0	2	0	2	2	2	1	2	0	2	1	1	0	2	1	1	1	0	0	0	0	0	0	1	0	0	0
57	1	1	1	0	0	2	1	0	0	1	2	0	2	0	1	0	0	1	1	1	0	0	1	1	0	1	2	2	1	2	2	1	1	1	0	2	1	0	0	1	0	1	1	0	0	0	0	1	0
58	0	2	0	0	0	1	2	0	0	0	0	0	0	0	0	0	0	0	2	2	0	0	1	1	1	1	1	1	1	2	0	1	2	0	1	0	0	0	0	0	0	0	0	0	1	0	0	1	0
59	1	0	2	0	0	1	2	1	2	0	0	0	0	0	0	0	0	0	2	2	0	0	0	2	0	2	0	0	1	2	1	0	2	1	1	1	0	0	0	0	0	1	1	0	1	2	0	0	0
60	1	0	2	0	1	1	2	1	2	0	0	0	0	0	0	0	0	1	1	1	1	0	0	2	0	0	2	2	1	1	0	2	2	0	2	0	1	0	0	1	0	0	0	0	1	1	0	0	0
61	0	1	1	0	0	2	1	0	1	1	1	0	1	0	1	0	0	1	1	0	0	0	0	2	0	1	1	2	1	1	1	1	2	0	1	1	1	1	1	0	0	0	0	0	0	0	0	0	1
62	0	1	2	0	0	1	1	0	1	0	1	1	1	0	1	0	0	1	1	1	0	0	0	2	0	1	2	2	1	2	0	1	2	1	1	1	2	0	0	0	0	0	0	0	0	0	0	0	1
63	0	2	1	0	0	0	2	0	2	0	0	0	1	0	1	0	0	2	0	0	1	0	0	2	0	2	2	2	1	2	2	1	2	0	1	1	1	1	1	0	0	0	0	0	0	0	0	0	1
64	1	2	1	1	1	1	2	0	2	0	0	0	0	0	0	0	0	0	1	1	1	1	1	1	1	0	2	2	0	2	0	0	2	2	0	2	0	0	0	0	0	0	0	0	0	0	0	0	1
65	0	0	2	0	0	1	2	1	2	0	0	1	0	0	0	0	0	1	1	1	0	0	0	2	0	1	2	2	0	1	0	2	2	2	0	2	2	0	0	0	0	0	0	0	0	0	0	0	0
66	1	0	2	0	0	1	0	0	0	0	1	1	1	0	1	0	0	1	1	1	0	0	0	2	0	1	1	1	1	2	1	1	1	1	1	1	0	0	0	0	0	0	0	0	0	0	0	0	0
67	1	2	2	0	0	1	2	0	1	0	1	0	0	0	0	0	0	0	2	2	0	1	1	1	1	2	1	2	1	0	2	0	0	2	0	1	2	1	1	1	0	0	1	0	1	0	0	0	0
68	1	2	0	0	0	1	1	0	1	0	1	1	1	0	0	0	0	2	0	1	1	0	0	2	0	1	2	2	1	2	0	0	2	1	0	2	1	0	0	0	1	0	0	0	1	0	0	0	0
69	1	1	2	0	0	0	1	1	1	0	1	0	1	0	1	0	0	0	2	2	0	2	0	2	0	0	2	2	1	2	0	0	1	1	0	2	2	0	1	0	1	0	0	0	0	0	0	1	0
70	0	0	2	0	0	2	0	0	0	1	1	1	1	0	1	0	0	0	1	2	0	1	0	2	0	2	2	2	0	2	0	0	2	2	0	2	2	0	1	0	1	1	1	0	1	1	0	0	0
71	1	1	2	0	0	0	1	0	1	0	0	0	1	0	1	0	0	1	1	1	1	0	1	1	0	0	2	2	0	2	1	0	1	1	0	1	2	0	0	1	0	1	1	0	1	2	0	0	0
72	0	0	2	0	0	1	1	0	0	0	0	0	0	0	0	0	0	0	2	2	0	0	0	2	0	1	1	1	1	2	0	2	1	1	1	1	2	0	0	1	0	1	2	0	0	0	0	0	1
73	0	0	1	0	0	1	2	0	2	0	0	0	1	1	0	0	0	1	1	1	0	1	0	2	0	1	2	2	0	1	1	1	2	1	1	1	1	0	0	1	0	0	0	0	1	0	0	0	1
74	0	1	1	0	0	1	2	0	2	0	0	1	1	0	0	0	0	1	1	1	1	0	0	2	0	0	1	2	0	2	1	2	2	0	2	0	1	0	0	0	0	0	2	0	1	1	0	0	0
75	0	0	2	0	0	2	1	0	2	1	0	0	0	0	0	0	0	1	1	1	0	0	0	2	0	1	2	2	0	1	0	0	1	1	0	1	1	0	0	0	0	1	1	0	1	2	0	0	0
76	0	1	1	0	0	1	1	0	1	0	0	1	2	0	2	0	0	1	0	0	1	1	0	2	0	0	1	1	2	2	1	0	1	2	0	2	0	0	0	0	0	1	1	0	1	0	0	0	1
77	1	2	1	0	0	0	1	0	1	0	1	1	2	1	1	0	0	1	1	1	0	0	1	1	1	2	2	2	0	2	0	0	1	1	1	1	1	0	0	1	0	1	0	0	1	0	0	0	0
78	1	1	1	0	0	1	2	0	1	0	0	1	2	0	2	0	0	1	1	1	1	0	0	2	0	2	2	2	0	2	2	1	1	1	1	1	1	0	0	0	0	0	0	0	0	0	0	0	0
79	0	1	1	0	0	1	2	0	2	0	0	0	0	0	0	0	0	0	2	2	0	1	1	1	1	0	1	2	0	2	1	0	2	0	2	1	2	0	0	1	0	0	1	0	0	1	0	0	2
80	1	0	2	0	0	2	2	0	1	0	0	0	1	0	1	0	0	0	1	1	0	2	0	2	0	0	1	2	0	2	0	1	1	2	0	2	1	1	1	0	0	0	0	0	0	0	0	0	1
81	0	1	1	0	0	0	2	0	2	1	0	0	1	1	0	0	0	2	0	1	1	0	0	2	0	2	1	1	0	1	0	1	2	0	1	1	1	0	0	0	0	1	1	0	1	1	0	0	0
82	0	2	1	0	0	1	1	0	1	0	1	0	0	0	0	0	0	1	1	1	0	0	1	1	0	0	2	2	0	1	1	1	2	1	1	1	0	0	0	0	0	0	0	0	0	0	0	1	1
83	1	2	0	0	0	0	1	1	1	0	1	0	1	0	1	0	0	0	2	2	0	0	0	2	0	1	1	1	1	2	0	1	1	1	1	1	1	1	0	1	0	0	1	0	1	0	0	0	0
84	1	1	1	0	0	1	0	0	0	0	1	1	1	0	0	0	0	0	2	2	0	0	1	1	0	0	2	2	1	2	0	1	1	1	1	1	1	0	0	2	0	0	2	0	1	0	0	0	1
85	0	1	1	0	0	1	2	0	2	0	0	1	1	0	0	0	0	1	1	1	0	0	0	2	0	1	2	2	0	2	2	2	2	2	0	2	2	1	1	0	0	0	0	0	0	0	1	0	0
86	1	1	2	0	0	1	1	0	2	0	0	1	1	0	1	0	0	2	0	1	1	0	0	2	0	1	2	2	0	1	0	0	1	1	1	1	1	0	0	0	1	0	0	0	0	2	0	1	0
87	1	2	1	1	1	1	2	0	2	0	0	1	2	0	1	0	0	1	1	1	1	0	1	1	0	1	2	2	1	2	1	0	2	1	2	0	0	0	0	1	0	1	1	0	1	0	0	0	0
88	1	1	2	0	0	2	1	1	1	0	0	0	0	0	0	0	0	1	1	1	1	0	0	2	0	1	1	1	1	2	0	1	1	1	0	2	1	0	0	0	0	1	1	0	1	1	0	0	1
89	1	1	1	0	0	0	2	1	2	0	0	0	0	0	0	0	0	1	1	1	1	0	0	2	0	1	2	2	0	2	1	2	2	0	2	0	2	0	0	1	0	1	1	0	1	2	0	0	1
90	1	1	2	0	0	1	1	0	2	0	0	0	1	0	1	0	0	1	1	1	0	1	0	2	0	0	1	2	0	1	1	2	2	0	2	0	2	0	0	1	0	0	0	0	0	1	0	0	0
91	0	0	2	0	1	1	1	1	1	0	0	1	1	0	0	0	0	0	2	2	0	0	0	2	0	0	1	1	1	2	0	0	2	2	0	2	1	0	0	2	0	0	0	1	0	0	0	0	0
92	1	0	2	0	1	1	1	1	2	0	0	0	0	0	0	0	0	1	1	1	0	0	1	1	0	1	2	2	0	2	1	0	0	2	0	2	2	0	0	1	0	0	0	1	0	0	0	0	0
93	0	0	2	0	0	1	2	0	2	0	0	0	0	0	0	0	0	0	1	1	1	0	0	2	0	2	0	1	0	1	1	1	0	1	0	2	2	0	0	0	0	2	2	0	2	1	0	0	1
94	0	1	2	0	0	1	1	0	0	0	1	0	2	0	1	0	0	0	2	2	0	1	1	1	1	0	1	2	0	2	0	1	1	0	1	1	0	0	0	0	0	1	1	0	1	1	0	0	0
95	0	0	2	0	0	2	2	0	2	0	0	0	1	0	1	0	0	1	1	0	1	0	0	2	0	1	0	1	2	1	1	0	1	0	1	2	2	0	1	0	1	0	0	0	0	0	0	0	0
96	1	1	2	0	0	1	1	0	1	0	1	0	1	0	1	0	0	1	0	0	1	0	0	2	0	2	2	2	1	2	1	0	1	1	1	1	1	0	0	2	0	1	1	0	0	0	0	0	0
97	0	2	0	0	0	1	2	0	2	0	0	0	0	0	0	0	0	1	0	0	1	1	1	1	1	0	2	1	1	2	1	0	1	1	1	1	2	0	0	0	0	1	1	0	2	1	0	0	0
98	1	1	1	0	0	1	2	0	0	0	0	0	0	0	0	0	0	1	1	1	0	1	1	1	0	1	1	2	1	2	0	1	1	1	0	2	1	0	0	0	0	0	0	0	0	0	0	0	0
99	1	1	2	0	0	2	1	1	1	0	0	0	1	0	2	0	0	1	1	1	1	0	0	2	0	2	0	1	1	2	0	1	1	1	0	2	2	0	0	1	0	0	0	0	1	1	0	0	0
100	1	0	2	0	0	2	0	0	0	0	1	1	1	0	0	0	0	1	2	1	1	0	1	1	0	1	2	2	1	2	2	2	2	0	1	1	2	0	0	1	0	0	1	0	1	0	0	1	0
101	0	0	2	0	0	1	2	0	1	0	1	0	0	0	0	0	0	2	0	0	0	0	1	1	1	0	1	1	1	2	0	2	2	0	2	0	1	0	0	0	0	0	0	0	0	0	0	0	0
102	0	2	0	0	0	0	1	0	1	0	1	0	0	0	0	0	0	2	0	0	0	2	1	1	1	1	1	2	1	0	1	0	2	1	0	2	2	0	0	0	0	0	0	1	0	0	0	0	0
103	0	0	2	0	0	2	2	0	2	0	0	0	0	0	0	0	0	1	1	0	1	1	1	1	1	1	1	2	0	2	0	1	2	0	1	1	1	1	1	0	0	0	1	0	1	0	0	0	0
104	0	1	1	0	0	1	2	0	0	0	0	0	1	0	1	0	0	1	1	1	0	1	0	2	0	1	2	2	1	2	0	0	2	1	0	2	0	0	0	0	1	0	0	0	0	1	0	0	1
105	1	0	2	0	0	2	1	0	1	0	0	1	2	0	2	0	0	0	2	1	0	1	0	2	0	1	2	2	1	2	1	0	2	2	0	2	1	0	0	0	0	0	0	1	0	0	0	0	2
106	1	0	2	0	0	1	2	0	2	0	0	1	1	0	1	0	0	2	0	0	0	0	0	2	0	2	2	2	1	2	2	0	0	2	1	1	0	0	0	0	0	1	1	0	1	0	0	0	0
107	1	1	2	0	0	2	1	0	2	0	0	1	1	0	0	0	0	1	1	1	1	0	0	2	0	1	2	2	0	2	1	1	1	2	0	2	1	0	0	0	0	0	0	0	2	1	0	0	0
108	0	1	1	0	0	1	0	0	0	0	1	0	0	0	0	0	0	0	2	2	0	0	0	2	0	2	1	1	1	2	0	1	1	2	1	1	0	0	0	0	0	0	1	0	1	1	0	0	0
109	0	2	0	0	0	1	2	0	1	0	1	0	1	0	1	0	0	1	1	1	1	0	0	2	0	0	0	1	2	2	1	2	2	2	0	2	1	2	1	0	1	0	0	2	0	0	0	0	0
110	1	2	0	0	0	0	2	0	2	0	0	0	0	0	0	0	0	0	2	2	0	1	0	2	0	0	1	0	2	2	0	1	2	2	0	2	1	0	0	1	0	0	1	0	0	1	0	0	1
111	1	0	2	0	0	2	2	0	2	0	1	1	1	0	0	1	0	1	1	1	0	1	1	2	0	0	1	1	1	2	1	0	0	1	0	2	1	0	0	1	0	0	1	0	2	1	0	0	0
112	1	2	1	1	1	1	1	0	0	0	1	1	2	0	1	0	0	0	1	1	0	0	0	2	0	2	2	2	0	2	0	2	2	2	0	2	2	1	1	1	0	0	0	1	0	1	0	0	0
113	1	1	2	0	0	0	1	1	1	0	1	0	0	0	0	0	1	1	1	1	1	0	0	2	0	1	1	0	1	2	1	0	0	2	0	2	1	0	0	0	0	0	0	0	0	0	0	0	1
114	0	0	2	0	0	1	1	0	0	0	1	1	1	0	1	0	0	0	2	2	0	0	0	2	0	1	2	2	0	2	0	1	2	0	2	0	2	0	0	1	0	0	0	0	0	0	0	0	1
115	1	0	2	0	0	2	2	0	2	0	0	1	1	0	1	0	0	0	2	2	0	0	1	1	0	1	2	2	0	1	0	0	2	2	0	2	2	0	0	2	1	1	1	0	0	0	0	1	0
116	1	1	0	0	0	1	2	0	2	0	0	0	0	0	0	0	0	2	0	1	1	1	0	2	0	0	2	2	0	2	1	1	1	1	1	1	2	0	0	1	0	1	2	0	1	1	0	1	0
117	0	2	1	0	0	0	2	0	0	0	0	1	1	0	0	0	0	1	1	1	1	0	0	2	0	1	2	2	1	2	0	0	1	1	0	2	1	0	0	1	1	1	0	0	2	0	0	0	0
118	1	1	1	0	0	0	2	1	2	0	0	1	2	0	0	1	0	2	0	1	0	1	0	2	0	0	2	2	0	1	1	1	2	1	2	2	2	1	1	0	1	1	0	0	2	1	0	0	0
119	0	2	0	0	0	0	2	1	2	0	0	0	1	0	1	0	0	2	0	0	1	0	0	2	0	1	2	2	1	2	1	2	1	2	0	2	1	1	1	0	0	1	0	0	1	0	0	0	0
120	0	0	2	0	0	1	1	0	2	1	0	0	0	0	0	0	0	0	2	2	0	1	0	2	0	0	1	2	2	2	1	0	2	1	2	1	2	0	0	2	0	1	1	0	1	1	0	1	0
121	0	0	2	0	0	2	2	0	2	0	0	1	2	0	1	0	0	1	1	1	1	1	1	1	0	1	2	2	0	1	1	1	1	1	1	1	0	0	0	1	0	0	0	0	0	0	0	0	0
122	0	1	1	0	0	1	2	1	2	0	0	0	0	0	0	0	0	2	0	0	0	0	0	2	0	2	2	2	0	2	2	0	1	1	1	1	0	0	0	0	0	0	1	0	1	1	0	0	1
123	0	1	1	0	0	0	2	0	2	0	0	1	1	0	0	1	0	0	2	1	1	0	0	2	0	1	2	2	1	2	0	2	2	0	2	0	0	0	0	1	0	0	0	1	1	1	0	0	1
124	1	0	2	0	0	1	1	1	2	0	0	1	1	0	0	1	0	2	0	0	0	1	0	2	0	1	1	2	0	2	1	0	1	1	1	1	2	0	0	1	0	1	0	0	1	1	0	0	1
125	1	0	2	0	0	1	1	1	1	0	1	1	2	0	2	0	0	0	2	2	0	0	1	1	0	2	2	2	1	1	0	0	1	2	0	2	0	0	0	0	0	0	0	0	0	0	0	0	0
126	0	1	1	0	0	1	1	0	1	0	0	0	2	1	1	0	0	1	1	1	0	0	1	1	0	2	1	1	1	2	0	1	1	0	1	1	1	0	0	2	0	2	1	0	1	0	0	0	0
127	0	1	1	0	0	2	1	0	1	0	1	0	0	0	0	0	0	1	1	1	1	1	0	2	0	1	0	1	1	2	0	1	2	1	2	2	1	0	0	1	0	0	1	0	1	1	0	0	0
128	0	2	1	0	0	2	0	0	1	1	1	0	1	0	0	0	0	0	2	2	0	1	0	2	0	0	1	2	1	2	0	1	0	1	1	1	0	0	0	1	0	0	0	0	0	0	0	0	1
129	1	2	0	0	0	0	1	0	1	0	1	1	1	0	1	0	1	2	0	0	1	0	0	2	0	0	2	2	0	2	1	0	1	1	0	2	1	0	0	0	0	0	0	1	0	0	0	0	0
130	0	1	2	0	0	0	1	1	1	0	1	1	1	0	1	0	0	1	2	2	0	0	0	2	0	1	2	2	0	2	0	1	1	2	0	2	1	1	1	0	0	0	0	0	0	0	0	0	0
131	0	2	1	0	0	1	1	0	1	0	0	0	0	0	0	0	1	2	0	0	1	0	0	2	0	2	1	2	1	2	0	0	0	2	0	2	2	0	0	1	0	0	0	0	1	1	0	0	0
132	0	1	2	0	0	2	2	0	2	0	0	1	2	0	2	0	0	0	2	2	0	1	1	1	1	2	2	2	0	2	2	1	2	0	1	1	1	0	0	0	0	0	0	0	0	1	0	0	0
133	1	1	1	0	0	1	2	0	1	0	0	1	1	0	1	0	0	1	1	1	0	0	0	2	0	1	1	1	0	1	0	1	1	1	1	1	0	0	0	1	0	0	0	0	0	0	0	0	0
134	0	1	1	0	0	0	2	0	1	0	0	0	1	1	0	0	0	0	2	2	0	0	0	2	0	1	1	1	1	2	0	1	1	2	0	2	1	0	0	0	0	1	1	0	0	0	0	1	0
135	0	2	1	0	0	1	2	0	2	0	0	1	1	0	0	0	0	1	1	0	1	0	1	1	1	1	2	2	0	2	1	0	2	0	1	1	0	0	0	0	0	0	0	0	2	0	0	0	1
136	0	0	2	0	0	2	1	0	0	0	1	0	0	0	0	0	0	0	2	1	1	0	0	2	0	1	1	1	2	2	1	0	1	2	0	2	1	0	0	0	0	0	1	0	1	0	0	0	0
137	0	1	1	0	0	1	1	0	1	0	1	0	0	0	0	0	0	0	2	2	0	1	0	2	0	0	1	2	1	2	0	0	0	2	0	2	2	0	0	0	0	0	0	1	0	1	0	2	0
138	1	2	0	0	0	0	1	0	2	0	0	0	0	0	0	0	0	0	2	2	0	0	0	2	0	2	2	2	0	2	0	1	0	1	1	1	0	0	0	0	0	0	2	0	1	1	0	0	0
139	0	1	1	0	0	0	1	1	2	0	0	0	1	0	1	0	0	1	1	1	0	0	1	1	0	2	2	2	0	1	0	2	1	1	1	1	1	0	0	1	0	0	1	1	1	0	0	0	0
140	1	0	2	0	1	1	2	1	2	0	0	0	0	0	0	0	0	0	1	1	0	0	0	2	0	1	2	2	0	2	1	0	2	2	0	2	1	0	0	2	0	0	0	0	0	0	0	0	1
141	1	1	1	0	0	2	2	0	2	0	0	1	1	0	0	1	0	0	2	2	0	1	0	2	0	0	0	1	0	1	1	1	0	1	1	1	2	0	0	0	1	1	1	0	1	0	0	0	0
142	1	1	1	0	0	2	2	0	2	0	0	0	0	0	0	0	0	1	1	1	0	0	0	2	0	0	1	2	1	1	1	0	2	1	1	1	1	0	0	0	0	1	1	0	1	0	0	0	0
143	0	1	2	0	0	0	1	1	2	0	0	0	0	0	0	0	0	1	1	1	0	1	0	2	0	2	1	2	1	2	0	0	1	2	0	2	0	0	0	0	0	1	2	0	1	1	0	0	0
144	0	1	1	0	0	1	2	1	2	0	0	0	0	0	0	0	1	1	1	2	0	0	0	2	0	1	0	1	2	1	1	0	1	1	1	1	2	0	0	1	0	0	1	0	0	0	0	0	0
145	0	1	1	0	0	2	1	0	1	0	1	1	2	0	1	0	0	0	2	2	0	0	1	1	0	1	1	1	1	2	1	1	0	1	0	2	2	0	0	0	1	0	1	0	0	1	0	0	0
146	0	1	1	0	0	2	2	0	2	0	0	0	1	1	0	0	0	0	2	2	1	0	0	2	0	0	1	2	1	2	0	1	2	1	1	1	1	0	1	0	1	0	0	0	0	0	0	0	0
147	1	1	1	0	0	2	2	0	2	0	0	1	2	0	2	0	1	2	0	0	1	0	0	2	0	1	2	2	0	2	1	0	0	1	1	1	2	0	0	2	0	0	1	0	1	0	0	0	0
148	0	2	2	0	0	1	2	1	1	0	0	1	1	0	0	1	0	2	1	1	0	0	0	2	0	2	2	2	1	2	1	2	2	0	2	0	1	0	0	0	0	0	2	0	1	1	0	1	0
149	0	2	1	0	0	0	1	0	0	1	2	2	2	0	2	0	0	1	1	1	1	0	0	2	0	1	2	2	2	2	1	1	2	1	1	1	1	0	0	2	1	0	1	0	1	0	0	0	0
150	0	0	2	0	0	2	0	0	0	0	2	0	0	0	0	0	0	0	2	1	1	0	0	2	0	2	2	2	0	2	1	1	1	2	0	2	0	0	0	0	0	0	1	0	1	1	0	0	0
151	0	2	1	1	1	1	1	0	1	0	0	0	1	0	1	0	0	0	2	1	1	0	1	1	0	2	0	1	2	2	1	0	2	1	0	2	1	1	1	0	1	0	0	0	0	0	0	0	0
152	1	1	1	0	0	1	2	0	2	0	0	0	0	0	0	0	0	1	1	1	0	1	1	1	1	1	2	2	0	2	2	2	2	2	0	2	1	0	0	1	0	0	0	0	0	0	0	0	0
153	1	1	1	0	0	1	1	0	0	1	2	0	1	0	1	0	0	2	0	0	1	0	1	1	0	1	2	2	0	2	1	1	0	1	1	1	1	0	0	0	0	1	1	0	1	1	0	0	1
154	1	1	1	0	0	2	2	1	2	0	0	0	0	0	0	0	0	0	1	2	0	0	0	2	0	2	1	0	2	2	0	0	2	1	0	2	1	0	0	0	0	0	0	0	0	0	0	0	0
155	0	2	1	0	0	0	2	0	1	0	0	0	0	0	0	0	0	1	1	1	1	1	0	2	0	1	1	1	2	2	0	0	1	2	0	2	1	0	0	1	0	0	0	0	0	1	0	0	0
156	1	1	1	0	0	1	2	0	2	0	0	0	2	1	0	0	0	1	1	1	0	1	0	2	0	0	1	1	1	2	0	0	1	1	1	1	2	0	0	1	0	1	1	0	1	1	0	0	1
157	1	1	1	0	0	2	1	0	0	0	0	1	1	0	0	1	0	0	2	2	0	0	0	2	0	2	0	0	1	1	0	0	0	0	0	2	2	0	0	1	0	1	1	0	1	0	0	0	0
158	1	0	2	0	0	2	1	0	1	0	1	0	1	0	1	0	0	1	1	1	1	1	1	1	1	1	2	2	1	2	2	0	1	1	1	1	0	0	0	0	0	0	0	0	0	1	0	0	0
159	0	1	2	0	0	1	1	0	1	0	0	1	1	0	1	0	0	2	0	0	1	0	0	2	0	0	1	2	1	1	2	0	1	1	1	1	0	0	0	1	0	0	0	1	1	1	1	0	0
160	0	2	0	0	0	0	1	0	1	0	0	0	0	0	0	0	0	0	2	2	0	0	0	2	0	1	1	1	1	2	0	1	2	1	1	1	2	0	0	1	0	0	0	0	1	0	0	0	0
161	0	1	1	0	0	1	2	0	0	0	0	0	0	0	0	0	0	0	2	2	0	0	0	2	0	1	1	2	1	1	1	1	1	2	0	2	2	0	0	1	0	1	1	0	1	0	0	0	0
162	1	2	0	0	0	1	0	0	0	0	2	0	0	0	0	0	0	1	1	1	0	0	0	2	0	0	1	0	1	2	1	2	2	1	1	1	2	0	0	1	0	0	0	0	0	0	0	0	2
163	0	1	1	0	0	2	2	1	2	0	0	0	1	0	1	0	0	0	2	2	0	0	0	2	0	1	2	2	1	2	1	1	0	1	1	1	2	0	0	0	0	0	0	0	0	0	1	0	0
164	1	1	1	0	0	1	1	1	1	0	1	0	0	0	0	1	0	0	2	2	0	0	0	2	0	0	1	1	0	1	1	0	0	0	1	1	1	0	0	0	0	0	0	0	0	0	0	0	0
165	1	2	1	0	0	2	2	0	2	0	0	0	0	0	0	1	0	1	1	1	0	0	0	2	0	1	0	1	2	1	1	1	1	2	0	2	1	1	1	0	0	0	1	1	1	0	0	0	0
166	1	2	0	0	0	0	1	0	1	1	0	0	0	0	0	0	0	1	1	1	0	0	0	2	0	1	2	2	0	2	0	0	1	1	1	1	2	0	0	1	0	1	1	0	1	1	0	0	0
167	1	1	2	0	0	2	2	0	1	0	1	0	0	0	0	0	0	1	1	1	1	1	0	2	0	1	1	1	1	2	0	0	1	1	0	1	1	0	0	1	0	0	1	1	0	1	0	1	0
168	1	2	1	0	0	0	2	0	1	0	1	0	0	0	0	0	0	2	0	1	1	0	1	1	0	0	1	1	1	2	1	1	2	0	0	2	0	0	0	0	0	0	0	0	0	1	0	0	0
169	1	0	2	0	0	1	1	0	1	0	1	0	0	0	0	0	0	1	1	1	0	1	0	2	0	2	1	1	0	1	2	2	2	0	2	0	1	0	0	0	0	0	0	0	0	0	0	0	0
170	1	1	1	0	0	1	2	0	2	0	0	1	1	0	1	0	0	2	1	2	0	1	1	1	0	1	2	2	0	1	0	1	2	1	1	1	2	0	0	1	0	0	0	1	0	1	0	0	1
171	1	2	0	0	0	0	2	0	2	0	0	0	1	0	1	0	0	1	1	1	1	0	0	2	0	2	0	1	1	2	0	1	1	1	0	2	2	0	0	1	0	1	1	0	2	0	0	0	0
172	1	2	1	0	0	1	2	0	1	0	1	0	0	0	0	0	0	1	1	2	0	1	1	2	0	0	1	2	1	2	1	1	1	2	0	2	0	0	0	0	0	0	0	0	0	0	0	1	0
173	1	1	1	0	0	1	2	0	1	0	0	0	0	0	0	0	1	2	1	2	0	1	0	2	0	0	2	2	0	1	1	0	0	2	0	2	2	1	1	0	0	0	0	0	0	0	0	0	0
174	0	2	1	0	0	1	1	0	1	1	2	0	0	0	0	0	0	1	1	1	0	1	0	2	0	0	2	2	1	2	2	2	1	1	0	2	2	0	0	0	0	0	0	0	0	0	0	0	0
175	0	1	2	0	0	2	1	0	1	0	1	0	1	0	1	0	0	1	2	2	0	0	0	2	0	2	1	2	1	0	2	1	0	1	1	1	1	0	0	1	1	0	0	1	0	0	0	0	1
176	0	2	1	0	0	2	1	0	1	0	1	0	1	0	1	0	0	1	1	1	1	0	0	2	0	1	2	2	1	1	0	2	2	1	1	1	1	0	0	0	0	0	1	0	1	0	0	0	1
177	0	2	1	0	0	2	2	1	2	0	0	0	2	1	1	0	0	1	0	0	1	1	1	1	1	1	2	2	1	2	2	1	1	0	1	1	2	0	1	1	1	1	1	0	1	1	0	0	0
178	0	2	0	0	0	0	2	0	2	0	0	1	0	0	0	0	0	1	1	1	0	0	1	1	0	1	2	2	0	2	1	2	1	2	0	2	1	0	0	1	0	0	0	0	0	0	0	0	0
179	0	1	2	0	0	1	2	0	1	0	0	0	0	0	0	0	0	0	2	2	0	0	0	2	0	1	1	2	0	2	1	0	2	1	0	2	1	1	1	0	0	1	1	0	1	1	0	0	0
180	1	0	2	0	0	2	2	0	1	0	0	1	1	0	0	1	1	2	0	0	2	0	0	2	0	1	2	0	1	1	1	0	2	1	1	1	2	1	1	0	0	1	1	0	1	0	0	0	1
181	1	1	1	0	0	2	1	0	1	0	1	1	1	0	0	1	0	0	2	2	0	1	0	2	0	1	1	2	0	2	2	1	2	1	2	1	2	0	0	2	0	0	1	0	1	0	0	1	0
182	1	1	1	0	0	1	2	0	2	0	0	0	1	0	2	0	1	1	1	1	1	1	0	2	0	2	0	1	2	2	1	1	1	2	1	2	1	0	0	0	0	0	0	0	0	0	0	0	0
183	1	2	0	0	0	0	2	0	2	0	0	1	2	0	0	1	0	1	1	1	0	0	0	2	0	2	1	1	0	1	1	0	2	2	0	2	0	0	0	0	0	1	1	0	1	0	0	0	0
184	0	2	0	0	0	1	1	1	1	0	1	1	2	1	1	0	0	0	2	1	1	0	0	2	0	2	0	1	1	2	0	1	1	1	1	1	0	0	0	0	0	0	2	0	0	2	0	0	0
185	0	0	1	0	0	1	1	0	1	0	1	1	2	0	2	0	0	0	2	2	0	0	0	2	0	0	1	1	2	2	0	1	2	1	1	1	0	0	0	0	0	0	0	1	0	1	0	0	0
186	0	2	0	0	0	0	1	0	1	0	0	0	1	0	1	0	0	1	1	0	1	0	0	2	0	1	2	2	1	2	2	1	1	1	1	1	1	0	0	0	0	0	1	1	1	0	0	1	0
187	0	1	2	0	0	0	2	0	1	0	1	1	2	1	1	0	0	1	1	1	1	0	0	2	0	0	0	1	1	0	1	1	0	2	0	2	1	0	0	0	0	1	0	0	0	0	0	0	0
188	1	1	2	0	0	1	2	1	1	0	0	2	2	0	2	0	0	2	0	1	1	0	0	2	0	1	0	2	1	1	1	1	1	0	1	1	1	0	0	0	0	0	0	0	0	1	0	0	1
189	0	1	2	0	0	2	2	1	2	0	0	0	0	0	0	0	0	1	0	0	0	0	0	2	0	0	1	1	2	2	0	0	1	1	0	2	1	0	0	0	0	1	1	0	2	0	0	0	0
190	0	1	1	0	0	0	0	0	1	0	1	2	2	0	0	1	0	0	2	2	0	1	0	2	0	1	1	1	2	2	1	0	2	1	1	1	1	1	1	0	0	0	0	0	2	0	0	0	1
191	1	2	1	1	1	1	1	0	0	0	1	0	0	0	0	0	0	1	1	1	1	0	0	2	0	1	2	2	0	2	0	1	1	1	0	2	1	0	0	1	0	1	1	0	1	0	0	2	0
192	0	0	2	0	0	2	1	0	1	0	1	0	0	0	0	0	0	0	2	2	0	1	0	2	0	0	2	2	1	2	2	0	1	2	2	0	1	0	0	0	1	0	0	0	0	0	0	0	0
193	0	1	1	0	0	2	2	1	2	0	0	0	1	0	1	0	0	1	1	1	0	0	0	2	0	1	1	1	1	2	1	2	2	0	2	0	2	0	0	0	0	1	0	0	1	0	0	1	0
194	1	1	1	0	1	0	2	0	1	0	1	0	0	0	0	0	0	1	1	1	1	0	0	2	0	1	0	0	1	1	0	0	1	2	0	2	2	0	0	2	0	0	0	0	0	0	0	0	0
195	1	0	2	0	0	2	2	0	1	0	0	0	0	0	0	0	1	2	1	1	1	1	0	2	0	1	2	2	0	2	0	1	1	1	0	2	1	0	0	1	0	1	2	0	1	1	0	0	0
196	1	1	1	0	0	1	1	0	1	0	1	1	1	0	0	1	0	0	2	1	0	1	0	2	0	2	2	0	1	1	1	0	1	1	1	1	2	0	0	1	0	0	0	0	1	0	0	0	1
197	1	0	2	0	0	2	2	0	1	0	0	1	1	0	1	0	0	0	2	2	0	1	0	2	0	0	1	1	1	2	0	1	1	2	0	2	2	0	0	1	0	0	0	0	1	1	0	0	0
198	1	1	1	0	0	1	1	0	1	0	1	1	1	0	1	0	0	1	1	2	0	0	1	1	0	2	1	2	1	2	0	0	0	1	1	1	1	1	1	0	0	0	0	0	2	1	0	0	1
199	0	0	2	0	0	2	1	0	0	1	2	1	1	0	1	0	0	2	0	0	1	0	0	2	0	0	2	2	0	2	1	0	0	2	0	2	2	0	0	2	0	0	1	0	1	2	0	0	0
200	0	2	2	0	0	1	2	0	1	0	0	0	1	0	2	0	0	0	2	2	0	1	0	2	0	1	2	2	1	2	2	0	1	1	1	1	2	0	0	1	1	0	0	0	0	0	0	0	1
201	1	0	2	0	0	1	2	1	1	0	0	0	0	0	0	0	0	1	1	1	1	1	0	2	0	0	0	1	0	1	1	0	0	0	1	1	1	1	1	0	0	0	0	1	0	0	0	0	2
202	1	1	2	0	0	2	2	0	1	0	1	0	0	0	0	0	0	1	1	1	0	0	0	2	0	1	1	1	2	2	1	1	2	0	0	2	0	0	0	1	0	1	1	0	0	2	0	0	0
203	1	1	1	0	0	0	2	0	1	0	0	1	2	0	2	0	0	1	1	1	0	0	0	2	0	1	2	2	0	2	0	0	0	1	2	1	1	0	0	0	0	0	1	0	1	0	0	0	2
204	0	2	0	0	0	1	2	0	1	0	0	0	2	0	1	0	0	1	1	1	0	0	1	1	0	2	2	2	1	2	0	0	1	1	1	1	0	0	0	1	0	0	2	0	1	0	0	0	0
205	0	2	0	0	0	1	2	0	1	0	0	1	1	0	0	0	0	1	1	1	1	0	0	2	0	1	1	1	0	1	0	1	1	1	1	1	1	0	0	0	0	1	0	0	0	0	0	1	0
206	1	1	2	0	0	0	2	1	2	0	0	0	1	0	1	0	0	0	2	2	0	1	0	2	0	0	2	2	0	2	1	0	0	2	0	2	0	0	0	0	0	0	0	0	1	1	0	0	0
207	0	1	1	0	0	1	1	0	1	0	1	0	1	0	1	0	0	1	1	1	1	0	0	2	0	1	1	2	0	2	0	0	2	2	1	1	2	0	1	1	1	0	1	0	0	1	0	1	0
208	0	1	1	0	0	1	2	0	1	0	0	1	1	0	0	1	0	1	1	1	1	0	0	2	0	1	2	1	1	2	1	1	0	1	1	1	1	0	0	0	0	2	2	0	1	1	0	0	0
209	1	1	1	0	1	1	2	1	2	0	0	1	2	0	1	0	0	1	2	2	0	0	2	0	0	0	1	1	1	2	0	0	2	2	0	2	1	0	0	2	0	1	1	0	1	1	0	0	0
210	0	1	1	0	0	1	2	0	1	0	0	0	0	0	0	0	0	0	2	2	0	0	0	2	0	1	2	2	0	2	2	0	1	0	1	1	1	0	0	2	0	1	0	0	0	0	0	0	1
211	1	2	0	0	0	0	2	0	1	0	0	0	0	0	0	0	0	2	1	1	0	1	0	2	0	1	2	2	1	2	1	1	1	1	0	2	0	0	0	0	0	0	1	1	1	0	0	0	2
212	0	1	1	0	0	1	1	1	2	0	0	0	0	0	0	0	0	1	1	0	1	1	1	2	0	0	1	1	2	2	0	0	2	1	1	1	1	0	0	0	0	0	0	1	0	0	0	0	0
213	0	1	2	0	0	0	1	0	1	0	1	0	1	0	1	0	0	1	0	0	1	1	0	2	0	2	1	2	1	0	2	0	0	2	0	2	2	0	0	0	1	0	1	0	0	1	0	0	0
214	1	0	2	0	0	2	2	0	0	0	0	0	0	0	0	0	1	0	2	1	1	0	0	2	0	1	1	1	2	2	1	0	1	2	1	2	1	0	0	0	1	0	1	1	2	0	0	0	0
215	1	0	2	0	0	2	1	0	2	0	0	0	2	1	1	0	0	1	1	1	1	1	2	0	1	0	2	2	1	2	0	0	2	2	0	2	1	0	0	0	0	1	1	0	1	1	0	0	0
216	1	0	2	0	0	2	1	0	1	0	1	0	0	0	0	0	0	2	0	1	0	0	1	1	0	1	0	1	0	1	1	1	1	2	2	1	2	1	1	1	0	0	0	0	0	1	0	1	0
217	0	1	2	0	0	1	2	0	1	0	1	1	2	0	1	0	0	1	2	1	1	1	0	2	0	0	1	2	0	2	0	0	1	1	1	1	1	1	0	0	0	0	1	0	1	0	0	0	0
218	0	0	2	0	0	1	2	0	2	0	0	0	1	0	1	0	0	0	1	2	0	0	0	2	0	1	2	2	0	2	2	2	1	1	0	2	1	0	0	1	0	0	0	0	0	1	0	0	1
219	1	2	1	0	0	2	2	0	2	0	0	0	1	0	1	0	1	0	2	1	1	1	1	1	1	2	2	2	1	2	2	0	1	2	0	2	2	0	0	1	0	0	2	0	0	0	0	0	0
220	1	1	1	0	0	1	1	1	1	0	1	0	0	0	0	0	0	0	2	2	0	0	0	2	0	1	0	0	1	2	1	0	2	0	1	1	1	0	0	1	0	0	0	0	0	0	0	0	0
221	0	1	1	0	0	0	1	1	1	0	0	0	0	0	0	0	0	0	2	2	0	0	0	2	0	0	1	2	2	1	2	0	2	2	0	2	1	0	0	1	1	0	0	0	0	0	0	0	0
222	1	1	2	0	0	1	2	0	2	0	1	0	0	0	0	0	0	2	0	0	1	0	1	1	0	2	2	2	1	2	1	1	1	1	1	1	2	1	1	1	0	0	0	0	0	0	0	0	0
223	1	1	2	0	0	1	2	0	2	0	0	0	2	1	1	0	0	1	1	1	0	0	1	1	0	1	1	2	0	2	2	0	0	1	2	1	2	0	0	1	0	0	0	0	0	0	0	0	0
224	0	1	1	0	0	0	1	1	1	0	1	1	1	0	1	0	0	1	1	1	1	1	0	2	0	0	2	2	1	2	2	0	2	1	0	2	0	0	0	0	0	1	1	0	1	1	0	0	0
225	0	2	1	0	0	1	2	1	2	0	0	0	1	0	1	0	0	0	2	2	0	0	1	1	0	1	2	2	0	2	0	0	1	1	0	1	2	0	1	0	2	0	1	0	0	0	0	0	0
226	1	1	2	0	0	2	2	0	2	0	0	1	2	0	1	0	0	0	1	1	1	1	1	1	1	1	2	2	0	2	0	1	1	2	0	2	2	0	0	0	0	1	1	0	1	0	0	0	0
227	0	1	1	0	0	1	2	0	2	0	0	0	0	0	0	0	0	0	2	2	0	1	0	2	0	1	0	0	1	1	0	2	1	2	0	2	1	0	0	1	0	0	0	0	0	0	0	0	1
228	0	2	1	0	0	0	2	0	1	0	0	0	0	0	0	0	0	0	2	2	0	1	0	2	0	1	0	2	2	1	2	0	2	1	0	2	1	1	1	0	0	0	0	1	0	0	0	0	0
229	0	0	2	0	0	2	2	1	2	0	0	1	1	0	0	1	0	2	0	0	0	0	0	2	0	1	0	2	2	0	2	1	2	1	1	2	1	1	1	0	0	2	2	0	2	1	0	0	1
230	0	0	2	0	0	2	2	1	1	0	0	0	0	0	0	0	0	2	0	0	0	0	0	2	0	2	2	2	0	2	0	0	1	0	1	1	0	0	0	1	0	1	1	0	1	0	0	0	0
231	0	2	0	0	0	1	1	0	2	0	0	0	1	1	0	0	1	1	2	2	0	1	1	1	1	1	1	2	0	2	0	2	2	0	2	0	2	0	0	2	0	0	0	1	0	0	0	0	1
232	0	1	1	0	0	1	2	0	2	0	0	0	0	0	0	0	0	2	0	0	2	1	0	2	0	0	1	1	1	2	0	1	1	0	2	0	2	0	0	2	0	1	1	0	1	1	0	0	0
233	1	0	2	0	1	1	2	1	2	0	0	1	1	0	0	1	0	1	1	1	0	1	1	1	1	1	2	2	1	1	0	2	2	2	0	2	0	0	0	0	1	0	0	0	0	0	0	0	0
234	0	1	1	0	0	1	2	0	2	0	0	0	1	0	0	0	0	1	1	1	1	1	0	2	0	2	1	1	1	2	0	1	2	1	1	1	2	0	0	1	1	0	0	0	1	1	0	1	0
235	1	1	1	1	1	1	2	0	1	0	1	1	1	0	0	1	1	2	1	1	0	0	0	2	0	1	2	2	1	2	1	1	1	1	1	1	1	0	0	1	0	0	2	0	0	2	0	0	1
236	1	1	1	0	0	1	2	1	1	0	0	1	1	0	0	1	0	1	1	2	0	0	1	1	0	1	1	1	0	1	0	0	2	1	0	2	2	0	0	1	0	0	0	0	1	1	0	0	0
237	1	1	1	0	0	2	1	0	1	0	0	1	1	0	0	1	0	0	2	2	0	0	0	2	0	2	1	1	2	2	1	1	1	2	0	2	2	0	0	1	1	1	1	0	0	0	0	0	0
238	0	2	1	0	0	0	1	0	1	0	1	0	1	0	1	0	0	2	0	1	1	0	0	2	0	1	1	1	1	2	0	0	0	2	0	2	1	0	0	0	0	1	0	0	1	0	0	0	0
239	0	2	0	0	0	0	2	0	2	0	0	0	0	0	0	0	0	2	0	0	0	0	0	2	0	1	2	2	0	2	1	1	2	0	1	1	1	0	0	0	0	0	0	0	0	0	0	0	0
240	0	1	1	0	0	1	1	0	2	0	0	0	0	0	0	0	0	0	2	2	0	2	1	1	1	1	1	1	0	1	1	0	0	1	1	1	1	1	1	0	0	0	0	2	0	2	0	0	0
241	0	1	2	0	0	1	2	0	1	0	1	0	0	0	0	0	0	0	2	2	0	1	0	2	0	2	2	2	0	2	0	1	1	2	0	2	1	1	1	0	1	0	0	2	0	0	0	0	0
242	1	2	0	0	0	1	2	1	2	0	0	1	1	0	1	0	0	0	2	1	1	0	0	2	0	2	1	2	1	1	1	0	1	1	0	2	1	0	0	0	1	1	1	1	0	0	0	0	0
243	1	0	2	0	0	1	0	0	0	0	1	0	1	0	1	0	0	0	2	2	0	0	0	2	0	1	2	2	1	2	0	1	2	1	2	2	1	0	0	0	0	0	0	0	0	0	0	0	1
244	0	2	1	0	0	0	1	0	2	0	0	0	1	1	0	0	0	1	1	1	0	0	0	2	0	1	2	2	0	2	2	2	2	0	1	1	1	0	0	0	0	1	1	0	0	0	0	0	0
245	0	1	1	0	0	1	2	1	1	0	0	0	0	0	0	0	0	1	1	1	1	1	0	2	0	1	0	1	1	0	1	1	2	2	0	2	2	0	0	2	0	0	1	0	0	1	0	0	0
246	0	0	2	0	0	2	2	0	2	0	1	0	1	0	0	0	0	0	1	2	0	0	1	1	1	1	2	2	0	1	1	0	1	1	0	1	2	0	0	2	0	0	0	0	0	0	0	0	1
247	0	0	2	0	0	1	1	1	2	0	0	0	0	0	0	0	0	2	0	0	1	1	0	2	0	1	1	1	1	2	0	0	2	0	1	2	2	0	0	1	0	1	1	0	2	0	0	0	0
248	1	0	2	0	0	2	1	0	1	0	1	1	1	0	2	0	0	1	1	1	0	0	0	2	0	1	1	2	1	1	1	2	1	1	0	2	1	0	0	2	0	0	0	0	0	0	0	0	1
249	1	1	2	0	0	0	2	0	2	0	0	0	1	0	1	0	0	0	1	1	1	1	0	2	0	0	1	1	2	2	1	1	2	1	1	1	1	0	0	0	0	0	0	1	0	0	0	1	0
250	1	0	2	0	0	1	2	0	1	0	0	0	0	0	0	0	0	0	2	2	0	1	0	2	0	1	1	2	1	2	2	0	2	2	1	2	2	0	0	1	1	1	1	0	1	1	0	0	0
251	1	0	2	0	0	1	2	0	1	0	0	0	1	0	1	0	1	2	1	1	0	0	1	1	0	0	2	2	0	1	1	0	0	0	1	1	1	0	0	1	0	0	0	0	0	1	0	0	0
252	0	2	1	0	0	1	1	1	1	0	1	0	1	0	1	0	0	0	2	2	0	1	1	1	1	1	2	2	0	1	0	0	1	0	1	1	1	0	0	1	0	1	1	0	2	0	0	0	0
253	1	2	1	0	0	1	2	0	2	0	0	1	1	0	1	0	0	0	2	2	0	0	0	2	0	1	1	1	1	2	0	0	2	1	0	2	2	0	0	2	1	0	0	0	0	0	0	0	1
254	0	2	1	0	0	1	2	1	1	0	0	0	0	0	1	0	0	1	2	1	1	0	1	1	1	1	1	2	1	1	1	1	1	0	2	0	1	0	0	0	0	0	1	0	1	0	0	0	0
255	0	2	0	0	0	0	2	1	2	0	0	0	0	0	0	0	0	2	0	0	0	1	0	2	0	0	1	2	1	2	0	0	0	2	1	1	1	1	0	1	0	0	0	0	0	0	0	1	0
256	0	2	0	0	0	1	2	0	2	0	0	0	0	0	0	0	0	1	1	0	1	0	0	2	0	1	1	2	1	2	0	1	2	0	1	0	2	0	0	1	0	1	1	0	1	2	0	0	0
257	1	2	1	0	0	0	1	0	0	0	1	0	1	0	0	0	1	2	0	0	1	1	0	2	0	0	2	2	0	2	1	0	1	2	1	2	0	0	0	0	0	0	0	0	0	0	0	0	1
258	0	2	0	0	0	1	1	0	1	1	0	0	0	0	0	0	0	0	2	2	0	0	0	2	0	2	2	2	0	2	0	0	2	1	0	2	1	0	0	2	0	0	0	0	0	0	0	0	1
259	1	0	2	0	0	1	1	0	2	0	0	1	1	0	0	1	0	2	0	0	0	1	0	2	0	1	2	2	1	2	2	0	1	1	1	1	1	0	0	0	0	0	0	0	0	1	0	0	0
260	0	0	1	0	0	1	2	0	1	0	1	0	1	0	1	0	0	0	2	2	0	0	1	1	0	0	1	2	1	2	0	0	2	1	1	1	0	0	0	0	0	0	0	0	0	0	0	0	0
261	0	1	1	0	0	1	2	0	2	0	0	1	1	0	0	1	0	2	0	0	0	1	0	2	0	0	2	2	1	2	0	2	1	2	0	2	1	0	0	0	0	0	1	0	0	1	0	0	0
262	1	2	0	0	0	0	2	0	1	0	0	1	1	0	0	1	0	0	2	1	1	1	1	1	1	1	0	0	1	2	1	0	1	2	0	2	0	0	0	0	0	1	0	0	1	1	0	0	0
263	0	1	1	0	0	1	2	0	1	0	0	1	1	0	1	0	0	1	1	1	0	1	0	2	0	0	1	2	0	2	2	0	1	0	1	1	1	0	0	0	0	0	1	1	1	0	0	1	0
264	1	2	0	0	0	0	2	0	2	0	0	0	1	0	1	0	0	1	1	1	0	1	1	1	0	0	1	1	0	1	1	0	1	1	1	1	2	0	0	1	0	0	0	0	1	0	0	0	0
265	0	1	2	0	0	2	2	0	2	0	0	0	0	0	0	0	0	1	1	1	0	0	0	2	0	1	2	2	0	1	0	1	1	2	0	2	2	1	1	1	0	0	0	0	0	0	0	0	1
266	0	0	2	0	0	2	2	1	2	0	0	0	2	1	1	0	0	2	1	1	0	0	0	2	0	1	2	2	1	2	1	1	1	0	2	0	1	0	0	1	0	1	1	0	0	1	1	0	1
267	0	1	1	0	0	1	2	1	2	0	0	1	1	0	0	1	0	1	2	1	1	1	1	1	1	1	2	2	0	2	1	2	1	2	0	2	2	0	0	0	0	0	1	0	1	0	0	2	0
268	0	0	2	0	0	2	2	0	2	0	0	1	1	0	0	0	1	2	0	0	1	1	0	2	0	2	2	2	1	2	0	1	1	1	0	2	1	0	0	0	0	0	1	0	1	1	0	0	1
269	0	0	2	0	0	2	1	0	1	0	0	0	2	0	2	0	0	1	1	1	1	0	0	2	0	2	0	2	1	1	1	0	1	1	1	1	2	0	0	2	0	1	1	0	2	2	0	0	0
270	0	1	1	0	0	0	1	0	1	0	0	0	0	0	0	0	0	0	2	2	0	0	0	2	0	2	1	2	0	2	0	0	0	2	0	2	0	0	0	0	0	1	1	0	1	0	0	1	0
271	0	1	2	0	0	2	1	0	1	0	1	0	0	0	0	0	0	1	1	1	0	1	1	2	0	0	2	2	0	2	1	2	1	2	0	2	1	0	0	0	0	0	1	0	1	2	0	0	1
272	0	1	1	0	0	2	2	0	1	1	0	0	0	0	0	0	0	0	1	2	0	1	0	2	0	1	1	2	1	1	2	1	1	1	2	1	1	0	0	1	0	0	0	0	0	0	0	1	0
273	1	2	1	0	0	0	2	0	2	0	0	1	0	0	0	0	0	0	2	2	0	0	1	1	1	1	2	2	0	2	0	0	2	1	1	1	1	0	0	1	0	0	0	0	0	0	0	0	0
274	0	1	1	0	0	2	2	1	2	0	0	0	0	0	0	0	0	0	2	2	1	0	0	2	0	0	1	1	1	2	0	0	0	2	0	2	1	0	0	2	0	1	1	0	1	2	0	0	0
275	1	1	2	0	0	2	1	0	2	0	0	0	1	0	1	0	0	0	1	1	0	0	0	2	0	1	2	1	1	2	0	0	0	0	1	1	1	0	0	1	0	0	1	0	1	1	0	0	0
276	1	1	1	0	0	0	1	0	0	1	2	0	2	0	1	0	0	0	2	2	0	0	1	1	1	0	1	1	1	2	0	2	2	0	1	1	1	0	0	0	0	0	0	0	0	0	0	1	0
277	0	1	1	0	0	1	2	0	2	0	0	0	0	0	0	0	0	1	1	1	0	1	0	2	0	2	2	2	1	2	0	1	1	1	0	2	1	0	0	0	1	0	0	0	2	1	0	0	0
278	1	1	2	0	0	0	1	0	0	0	2	0	0	0	0	0	0	0	2	2	0	1	0	2	0	0	2	2	0	2	1	1	2	0	2	0	0	0	0	0	0	2	2	0	1	1	1	0	0
279	1	0	2	0	0	1	2	0	2	0	0	0	0	0	0	0	0	1	1	1	0	0	0	2	0	2	2	2	0	2	0	0	0	0	1	1	1	1	1	0	0	0	1	0	1	0	0	0	2
280	1	2	1	0	0	0	2	0	2	0	0	0	1	1	0	0	0	0	1	1	0	1	1	1	1	1	1	1	1	2	1	1	2	0	0	2	2	0	0	2	0	0	0	0	0	0	0	0	0
281	1	1	2	0	0	1	1	0	1	0	0	0	1	0	1	0	0	0	2	2	0	1	1	1	0	1	1	1	0	1	1	2	2	2	0	2	1	0	0	0	0	1	1	0	0	0	0	0	0
282	1	0	2	0	0	1	1	1	2	0	0	0	0	0	0	0	0	0	2	2	0	1	2	0	1	1	1	1	1	2	0	0	0	0	0	2	1	1	1	0	0	0	1	0	0	1	0	1	0
283	1	2	1	0	0	0	2	1	1	0	0	1	1	0	0	1	0	0	2	2	0	0	0	2	0	2	1	1	0	1	2	1	1	2	0	2	1	0	0	2	0	1	1	0	1	2	0	0	0
284	1	1	2	0	0	2	1	0	1	0	1	1	2	0	2	0	0	0	2	1	1	0	0	2	0	2	1	1	1	2	0	1	1	1	1	1	1	0	0	1	0	1	1	0	2	2	0	1	0
285	0	1	1	0	0	1	2	1	2	0	0	0	0	0	0	0	0	1	1	1	1	1	0	2	0	0	2	2	0	2	2	0	2	1	0	2	1	0	0	1	0	0	1	1	1	0	0	0	0
286	1	2	0	0	0	1	2	1	2	0	0	1	1	0	0	0	0	2	1	1	1	0	1	1	1	1	2	2	0	2	1	1	0	2	0	2	1	0	0	1	0	0	0	0	0	0	0	0	0
287	0	2	0	0	0	1	2	0	2	0	0	1	1	0	1	0	0	1	1	1	1	0	0	2	0	1	1	1	2	2	0	1	2	1	1	1	2	0	0	1	0	0	1	1	1	0	0	1	0
288	0	1	1	0	0	2	2	0	2	0	0	1	2	0	2	0	0	1	0	0	0	0	0	2	0	1	1	2	1	1	1	1	1	1	1	1	2	0	0	0	1	0	2	0	1	0	0	0	0
289	0	0	2	0	0	1	2	0	2	0	0	1	1	0	0	1	0	1	1	1	1	1	0	2	0	0	1	1	0	1	2	2	1	2	0	2	1	0	0	0	0	0	0	0	0	0	0	0	0
290	1	2	0	0	0	0	2	0	2	0	0	0	0	0	0	0	0	0	2	2	0	1	0	2	0	0	1	2	1	2	0	1	1	1	1	1	1	0	0	0	0	0	0	0	0	0	0	0	0
291	0	1	2	0	0	1	2	0	0	0	0	0	1	0	1	0	0	1	1	1	0	0	0	2	0	2	2	2	1	2	0	1	2	0	2	1	1	0	0	0	0	0	0	0	0	1	0	1	0
292	0	0	2	0	1	1	2	1	2	0	0	0	0	0	0	0	0	0	2	2	0	0	0	2	0	1	2	2	0	2	0	1	2	1	1	1	2	0	0	1	0	0	0	0	0	0	0	0	1
293	0	2	0	0	0	0	2	1	1	0	0	1	1	0	1	0	0	0	2	2	0	1	1	1	1	0	1	1	0	1	1	0	1	0	2	1	2	1	1	1	0	0	2	0	1	0	0	0	0
294	0	1	1	0	0	2	1	0	0	1	2	1	1	0	1	0	0	2	0	0	0	0	0	2	0	1	1	1	1	2	1	2	2	1	0	2	2	0	1	0	2	0	1	0	1	0	0	2	0
295	0	2	1	0	0	0	2	0	2	0	0	0	1	0	1	0	0	2	0	1	0	1	1	2	0	0	1	2	1	2	2	0	0	2	0	2	1	0	1	0	1	0	1	0	1	0	0	0	0
296	1	1	2	0	0	2	2	0	1	0	0	0	0	0	0	0	0	2	0	1	1	0	1	1	0	2	1	2	1	1	1	1	0	2	0	2	1	0	0	1	0	0	1	1	1	0	1	0	1
297	0	2	2	0	0	1	2	0	2	0	0	0	0	0	0	0	0	1	2	2	0	0	0	2	0	2	2	2	1	2	1	1	2	1	1	1	2	0	0	1	1	0	1	0	1	2	0	0	0
298	1	2	1	0	0	0	1	0	1	0	1	0	0	0	0	0	0	1	1	1	0	0	1	1	0	1	1	1	2	2	0	0	2	2	0	2	2	0	0	0	0	1	0	0	1	0	0	1	0
299	1	2	1	0	0	1	2	1	1	0	0	1	1	0	0	1	0	0	1	1	0	1	0	2	0	0	1	2	1	2	0	0	2	1	1	1	1	0	0	0	0	2	2	0	2	1	0	0	1
300	1	2	1	0	0	2	1	0	1	1	0	0	0	0	0	0	0	0	2	2	0	2	1	1	1	1	2	2	0	1	0	0	2	1	1	1	1	1	1	0	0	0	1	0	1	1	0	2	0
301	1	1	1	0	0	1	2	0	2	0	0	0	1	0	1	0	0	1	1	1	1	0	0	2	0	1	1	1	2	2	1	0	1	0	1	1	0	0	0	0	0	0	0	0	0	0	0	0	1
302	0	2	1	0	0	1	2	1	2	0	0	0	1	0	1	0	0	1	1	1	1	0	0	2	0	2	1	2	0	2	0	1	1	1	1	1	2	0	0	0	0	1	0	0	1	1	0	0	0
303	1	2	0	0	0	0	2	0	1	0	1	0	0	0	0	0	0	0	1	1	1	0	0	2	0	2	2	2	0	2	1	1	2	1	1	1	1	0	0	1	0	1	1	0	1	0	0	0	0
304	1	2	1	0	0	1	2	0	1	0	1	0	1	0	1	0	0	0	2	1	1	0	1	1	0	1	1	2	1	1	1	0	2	2	0	2	2	0	0	0	0	0	1	0	0	0	0	0	0
305	1	1	2	0	0	0	2	1	2	0	0	0	1	1	0	0	0	0	1	1	0	0	0	2	0	1	2	2	0	2	1	0	0	2	0	2	2	0	0	1	0	1	1	0	1	2	0	0	0
306	1	1	1	0	0	1	1	0	1	0	1	0	1	0	1	0	0	1	1	1	0	0	0	2	0	2	2	2	0	2	1	1	2	0	1	1	1	0	0	0	0	1	1	0	1	0	0	0	0
307	0	2	0	0	0	0	1	0	1	0	0	0	2	0	2	0	0	2	0	0	0	0	0	2	0	0	0	2	2	0	2	2	2	0	1	1	1	0	0	1	0	0	1	1	2	0	0	1	0
308	0	0	2	0	0	2	1	0	1	0	1	1	1	0	0	1	0	2	0	0	0	1	1	1	1	1	2	2	0	2	0	1	2	1	1	1	2	0	0	0	0	1	1	0	1	0	0	0	0
309	0	0	2	0	0	1	2	0	2	0	1	1	2	0	2	0	0	0	1	2	0	0	0	2	0	2	0	2	2	2	2	1	2	2	0	2	1	0	0	0	0	1	0	0	2	0	0	0	0
310	0	2	0	0	0	1	1	0	0	1	2	0	1	0	1	0	0	1	1	1	0	1	1	1	0	1	2	2	0	2	1	1	0	1	1	1	2	0	0	1	1	0	1	0	1	0	0	0	0
311	0	0	2	0	0	2	2	1	1	0	0	1	1	0	0	0	0	0	2	2	0	0	0	2	0	0	1	2	0	2	2	0	0	2	0	2	2	0	1	0	1	1	0	0	0	0	0	0	0
312	1	0	2	0	0	1	2	0	2	0	0	0	1	0	1	0	0	2	0	0	0	0	0	2	0	0	0	2	1	2	1	0	1	1	1	1	1	0	0	0	0	0	1	0	1	1	0	0	1
313	0	2	0	0	0	1	0	0	0	0	2	0	0	0	0	0	0	1	1	1	0	0	0	2	0	2	2	2	0	2	0	1	2	0	1	1	1	0	0	0	0	1	1	0	1	1	0	1	0
314	1	2	2	0	0	1	2	1	1	0	0	1	2	0	2	0	0	2	0	0	1	0	1	1	0	0	0	1	1	2	0	1	0	2	0	2	1	0	0	1	0	1	1	0	1	0	0	0	0
315	1	1	1	0	1	0	2	0	1	0	1	0	2	0	2	0	0	2	1	1	0	0	0	2	0	2	2	2	0	2	0	0	1	2	0	2	1	1	1	0	0	0	0	0	0	0	0	0	0
316	0	0	2	0	0	1	1	0	1	0	1	0	1	0	1	0	0	0	1	2	0	1	1	1	1	1	2	2	0	2	1	1	1	2	0	2	2	0	0	1	1	0	0	0	1	1	0	0	0
317	1	1	2	0	0	1	2	0	1	0	0	0	0	0	0	0	0	0	2	1	1	0	0	2	0	1	2	2	0	2	1	1	2	0	2	0	0	0	0	1	0	0	0	1	0	0	0	0	1
318	0	2	1	0	0	0	1	0	2	0	0	0	0	0	0	0	0	2	0	0	1	1	0	2	0	0	2	2	0	2	0	1	1	1	1	1	2	0	1	1	1	1	1	0	1	1	0	0	0
319	0	2	2	0	0	1	2	0	1	0	1	0	1	0	0	0	0	1	1	1	1	0	0	2	0	0	1	2	0	1	0	0	1	1	1	1	2	1	1	0	0	1	1	0	1	1	0	0	0
320	0	1	2	0	0	1	1	0	1	1	2	0	0	0	0	0	0	1	1	1	0	1	1	1	0	1	1	2	0	2	0	2	2	1	0	2	1	0	0	0	0	0	0	1	0	0	0	0	0
321	0	2	1	0	0	2	2	1	2	0	0	0	1	0	2	0	0	1	1	1	0	0	0	2	0	1	2	1	1	2	1	1	2	1	1	1	1	0	0	0	1	1	1	1	0	0	0	0	0
322	0	1	1	0	0	1	2	0	2	0	0	0	2	1	1	0	0	1	1	1	0	0	0	2	0	1	2	2	0	2	1	0	2	1	0	2	1	0	0	0	1	0	1	1	2	0	0	0	0
323	1	1	1	0	0	2	2	1	2	0	0	0	0	0	0	0	0	0	2	2	0	0	0	2	0	1	0	1	2	1	1	1	2	2	0	2	1	0	0	2	0	1	1	0	1	0	0	2	0
324	1	1	1	0	0	1	1	0	1	0	0	0	1	0	0	0	1	2	1	1	1	0	1	1	0	1	2	2	0	2	0	1	2	0	1	1	1	0	0	0	0	1	1	0	1	1	1	0	0
325	0	1	2	0	0	1	2	0	1	0	1	0	1	0	1	0	0	1	1	1	1	0	1	1	0	0	2	2	0	2	0	1	1	1	0	2	1	0	0	2	0	1	1	0	1	0	0	0	0
326	0	0	2	0	1	1	2	0	1	0	1	1	1	0	0	1	0	0	2	2	1	0	0	2	0	1	1	1	1	2	0	1	1	1	1	1	1	0	0	0	0	0	1	0	1	1	0	0	0
327	0	1	2	0	0	2	2	1	1	0	0	0	1	0	1	0	0	0	2	2	0	1	0	2	0	0	1	1	2	2	0	2	2	2	0	2	2	0	1	1	1	0	0	1	0	0	0	0	0
328	0	1	2	0	0	2	1	1	2	0	0	1	1	0	0	0	0	1	1	1	0	0	0	2	0	1	1	1	1	2	0	0	2	1	1	1	1	0	0	0	0	0	0	0	0	0	0	0	1
329	0	1	2	0	0	1	2	0	2	0	0	0	0	0	0	0	1	1	2	2	1	1	0	2	0	0	1	2	0	1	0	0	2	2	1	1	1	0	0	1	0	0	0	0	0	1	0	0	1
330	0	1	2	0	0	2	1	0	1	0	0	0	1	0	1	0	0	1	1	1	0	0	0	2	0	2	2	0	1	1	1	1	1	1	0	2	2	0	0	1	0	0	1	0	1	0	0	0	0
331	1	0	2	0	0	2	2	0	2	0	0	0	0	0	0	0	0	0	2	2	0	1	0	2	0	2	1	1	0	1	2	1	2	1	0	2	2	0	0	1	0	0	0	0	0	2	0	0	0
332	0	0	2	0	0	1	2	0	0	0	0	0	0	0	0	0	0	0	2	2	0	0	0	2	0	1	2	2	0	2	1	0	1	2	0	2	1	0	0	0	0	1	1	1	1	2	0	0	0
333	0	1	1	0	0	1	1	0	0	0	1	1	1	0	1	0	0	1	2	1	1	1	0	2	0	2	1	2	0	2	0	1	1	1	1	1	1	0	0	0	0	0	0	0	0	0	0	0	0
334	1	1	2	0	0	2	1	0	1	1	1	0	0	0	1	0	0	1	2	1	1	0	1	1	0	2	2	2	0	1	1	0	1	2	0	2	1	0	0	1	0	0	0	0	0	0	0	0	0
335	0	1	1	0	0	2	2	0	1	0	0	0	1	0	1	0	1	0	2	1	1	1	0	2	0	0	0	1	2	1	1	0	2	2	0	2	2	0	0	2	0	0	0	0	0	1	0	0	0
336	1	1	1	0	0	2	1	1	2	0	0	0	0	0	0	0	0	1	1	1	1	1	0	2	0	1	1	1	1	2	0	0	2	1	0	2	2	0	0	1	0	1	1	0	1	0	0	0	0
337	0	2	0	0	0	0	2	0	2	0	0	0	1	0	1	0	0	1	0	0	1	0	0	2	0	2	2	2	0	2	2	1	2	0	0	2	0	0	0	1	0	1	1	0	1	0	0	1	0
338	0	0	2	0	0	2	2	1	2	0	0	0	2	0	1	0	0	2	0	0	0	0	2	0	0	1	2	2	0	2	1	0	1	0	1	1	2	0	0	2	0	0	0	0	0	0	0	0	0
339	1	0	2	0	0	1	1	0	1	0	0	1	2	0	2	0	0	1	1	1	1	0	0	2	0	1	2	2	0	1	1	1	1	1	0	2	1	0	0	0	0	0	1	0	1	0	0	0	0
340	1	1	2	0	0	1	1	0	0	0	1	0	1	0	1	0	0	1	1	0	1	0	0	2	0	2	1	2	1	2	2	1	1	1	0	2	1	0	0	0	0	0	1	0	1	0	0	1	0
341	0	0	2	0	0	1	2	0	0	0	1	0	0	0	0	0	0	1	1	1	0	0	0	2	0	0	2	1	1	2	1	1	1	1	0	2	2	0	0	0	0	0	0	0	0	0	0	0	0
342	0	2	1	0	0	0	1	0	0	0	1	0	0	0	0	0	0	2	0	1	1	0	0	2	0	1	2	2	0	2	0	0	2	0	1	1	2	0	0	2	0	1	1	0	1	1	0	1	0
343	0	1	1	0	0	1	1	0	1	0	1	0	2	0	2	0	0	0	2	2	0	0	0	2	0	1	1	1	1	2	0	0	2	1	1	1	1	0	0	0	0	0	0	1	0	0	0	0	0
344	1	1	1	0	0	1	1	0	1	0	1	0	0	0	0	0	0	1	1	1	1	1	1	1	1	1	1	1	1	1	1	2	2	1	0	2	2	0	0	1	1	0	0	0	0	0	0	0	0
345	0	0	2	0	0	2	2	1	2	0	0	0	0	0	0	0	0	0	1	1	1	1	1	1	1	1	1	2	0	2	2	0	1	1	0	2	1	2	1	0	1	1	0	0	2	1	0	0	0
346	1	1	1	0	0	1	1	0	2	0	0	0	1	1	0	0	0	1	0	0	0	0	1	1	1	1	2	2	2	2	0	1	2	1	1	1	1	0	0	0	0	1	1	0	1	2	0	0	0
347	0	1	1	0	0	1	1	0	1	0	0	0	1	0	1	0	0	1	1	2	0	0	0	2	0	1	0	0	1	1	0	1	1	2	1	2	1	0	0	0	0	0	0	0	0	0	0	0	0
348	0	1	1	0	0	1	2	0	1	0	0	0	0	0	0	0	0	1	1	1	1	1	0	2	0	0	1	2	0	2	0	0	1	1	1	1	2	0	0	2	0	1	1	0	0	0	0	0	1
349	1	0	1	0	0	1	2	1	2	0	0	1	1	0	1	0	0	1	1	0	1	0	0	2	0	1	1	1	2	2	0	0	2	1	1	1	1	0	0	0	0	1	1	0	0	0	0	1	0
350	0	2	1	0	0	0	2	0	1	0	0	1	2	0	2	0	1	1	2	2	1	1	0	2	0	2	1	2	1	2	0	1	2	0	2	0	0	0	0	1	0	0	0	0	0	1	0	0	0
351	0	1	1	0	0	2	1	0	1	0	1	0	1	0	0	0	0	1	1	1	0	1	1	1	1	1	2	2	0	2	1	0	0	2	0	2	1	0	0	0	0	0	0	0	1	1	0	1	0
352	0	2	0	0	0	0	2	0	2	0	0	0	1	0	1	0	0	0	2	2	0	0	0	2	0	1	2	2	1	2	1	0	0	2	0	2	2	0	0	1	1	0	1	1	0	1	0	0	1
353	0	0	2	0	0	2	2	1	1	0	1	2	2	0	2	0	1	1	2	2	0	1	0	2	0	0	1	1	1	2	1	0	1	1	1	1	0	0	0	0	0	0	0	0	0	0	0	1	0
354	0	0	2	0	0	2	2	1	2	0	0	0	0	0	0	0	0	0	2	2	0	0	0	2	0	1	0	2	1	2	1	2	1	1	1	1	2	1	1	1	0	0	0	0	0	0	0	0	0
355	0	0	2	0	0	2	2	0	0	0	1	0	2	1	1	0	0	2	1	1	0	0	0	2	0	1	2	2	0	1	1	0	2	1	1	1	2	0	0	1	0	0	0	0	0	1	0	1	0
356	0	1	1	0	0	2	2	1	2	0	0	0	0	0	1	0	0	1	1	1	1	0	0	2	0	1	1	1	1	2	1	1	2	0	1	1	1	0	0	0	0	0	0	0	0	1	1	0	1
357	1	1	1	0	0	2	1	0	1	0	0	0	0	0	0	0	0	0	2	2	0	1	1	1	1	1	1	0	2	2	0	0	1	1	1	1	0	0	0	0	0	0	1	0	1	1	0	0	0
358	1	0	2	0	0	2	2	1	1	0	1	0	0	0	0	0	0	1	1	2	0	1	1	1	1	1	2	2	0	2	0	0	1	0	2	0	2	0	1	0	1	1	1	0	1	1	0	0	0
359	1	0	2	0	0	2	1	0	1	1	0	0	0	0	0	0	0	0	2	1	1	1	1	1	1	1	0	2	1	1	1	0	1	1	1	1	0	0	0	1	0	0	1	0	1	1	0	1	0
360	1	1	1	0	0	1	2	1	1	0	0	0	0	0	0	0	0	1	1	1	0	1	0	2	0	1	1	2	0	2	0	0	0	1	2	0	1	0	0	1	0	1	0	0	1	0	0	0	0
361	0	1	1	0	0	1	2	0	1	0	1	0	1	0	1	0	1	1	2	2	0	1	1	1	0	1	1	1	0	1	0	0	1	0	1	2	0	0	0	0	0	1	1	0	0	1	0	0	2
362	1	2	1	0	0	2	2	0	1	0	1	1	1	0	1	0	0	1	1	2	0	0	1	1	0	1	2	2	1	2	2	1	2	0	1	1	1	0	0	0	0	0	1	0	1	0	0	0	0
363	0	0	2	0	0	2	2	0	1	0	0	2	2	0	0	1	0	1	1	1	0	0	1	1	0	1	2	2	0	2	0	0	2	1	1	1	1	0	0	1	1	1	1	0	0	0	0	0	0
364	0	1	2	0	0	2	1	0	1	0	0	0	1	0	1	0	0	1	1	1	0	1	0	2	0	0	1	2	1	1	1	1	1	2	0	2	1	0	0	0	0	1	1	0	1	0	0	0	0
365	0	2	1	0	0	1	2	1	2	0	0	0	0	0	0	0	0	0	2	2	0	0	1	1	0	1	1	2	0	1	0	2	2	0	2	0	2	0	0	0	0	1	1	0	1	0	0	0	0
366	0	2	0	0	0	0	1	0	1	0	1	1	1	0	0	1	0	0	2	2	1	0	0	2	0	0	1	1	0	1	0	1	1	1	0	2	1	0	0	0	0	0	0	0	0	0	0	0	0
367	1	1	1	0	0	1	1	0	1	0	1	1	1	0	1	0	0	2	0	1	0	0	1	1	0	1	1	1	2	2	0	0	0	2	0	2	2	0	0	2	1	0	1	1	1	0	0	0	0
368	0	1	2	0	0	2	1	0	1	0	1	0	1	0	1	0	0	1	1	1	0	0	0	2	0	0	1	1	1	2	0	1	2	2	0	2	1	0	0	0	0	0	0	0	0	0	0	0	0
369	1	2	0	0	0	0	1	0	1	0	0	0	0	0	0	0	0	2	1	2	0	0	1	1	0	1	2	2	0	1	0	0	1	0	1	1	1	0	0	1	0	0	0	1	0	0	0	1	0
370	0	1	1	0	0	1	2	0	2	0	0	0	0	0	0	0	0	2	0	1	0	0	1	1	0	1	2	2	0	2	2	0	2	1	0	2	0	0	0	0	0	0	0	0	0	0	0	1	1
371	1	0	2	0	0	2	2	0	1	0	0	1	2	0	1	1	0	1	1	1	0	0	0	2	0	1	1	2	0	2	0	0	1	2	0	2	2	0	0	1	0	1	0	0	0	0	0	0	0
372	1	2	0	0	0	0	1	0	0	1	2	0	0	0	0	0	0	0	1	1	1	0	0	2	0	0	2	2	0	2	1	0	2	1	0	2	0	0	0	0	0	0	1	0	1	0	0	0	0
373	0	2	0	0	0	0	2	1	1	0	0	0	0	0	0	0	0	0	2	2	0	1	0	2	0	2	1	1	1	2	1	1	1	1	1	1	1	0	0	0	0	0	0	1	0	0	0	0	0
374	0	1	1	0	0	1	2	0	2	0	0	0	0	0	0	0	1	2	1	1	0	0	1	1	0	1	0	2	0	1	2	0	2	0	1	1	1	0	0	0	0	1	1	0	0	0	0	0	0
375	1	0	2	0	0	1	1	0	1	0	1	0	0	0	0	0	0	1	1	1	1	0	0	2	0	2	2	1	1	2	1	0	1	2	0	2	2	0	0	0	0	1	1	0	2	0	0	1	0
376	0	0	2	0	0	2	1	0	1	1	1	2	2	0	2	0	1	2	1	1	0	0	0	2	0	0	1	2	0	1	2	1	1	1	1	1	0	0	0	0	0	1	0	0	0	1	0	0	1
377	1	1	2	0	0	2	2	1	1	0	0	1	1	0	0	1	0	0	2	2	0	0	0	2	0	1	2	2	1	2	0	0	1	1	0	2	2	0	1	1	1	0	0	1	0	0	0	0	0
378	1	2	1	0	0	2	2	0	1	0	1	0	0	0	0	0	0	1	1	1	1	0	0	2	0	1	2	1	1	2	0	1	0	2	0	2	2	0	0	2	0	0	1	0	1	1	1	0	1
379	1	1	1	0	0	0	2	1	1	0	0	1	2	0	2	0	0	1	1	1	0	1	1	1	1	1	2	2	0	2	1	0	0	2	0	2	1	0	0	0	1	0	1	0	1	0	0	0	0
380	1	1	1	0	0	2	2	1	2	0	0	1	1	0	0	0	0	0	2	2	0	0	1	1	0	1	0	2	1	1	1	1	1	1	1	1	0	0	0	0	0	0	0	0	0	0	0	0	0
381	1	2	0	0	0	0	1	0	1	0	1	1	1	0	0	0	1	2	1	1	0	0	1	1	0	0	2	2	0	2	2	0	0	2	0	2	1	0	0	2	0	1	1	0	1	1	0	1	0
382	1	1	1	0	0	0	2	0	1	0	0	1	2	0	1	0	0	2	0	0	1	1	1	1	1	2	1	1	2	2	1	0	2	2	0	2	0	0	0	0	0	1	2	0	1	1	0	0	0
383	0	1	1	0	0	2	2	0	2	0	0	1	1	0	0	0	0	1	1	1	1	1	0	2	0	0	1	1	0	1	1	0	2	1	1	1	2	0	0	0	0	1	0	0	1	1	0	0	1
384	0	1	1	0	0	1	2	1	2	0	0	0	0	0	0	0	0	2	0	0	1	0	0	2	0	2	1	2	1	1	2	0	1	2	1	2	2	0	0	1	0	1	1	0	1	0	0	0	0
385	0	0	2	0	0	2	1	0	2	0	0	0	0	0	0	0	0	2	0	0	2	0	0	2	0	1	2	2	1	2	2	2	2	0	2	0	1	1	1	0	0	1	1	0	1	0	0	0	0
386	1	2	0	0	0	1	1	0	1	1	2	0	0	0	0	0	0	2	0	1	1	0	0	2	0	1	2	2	0	2	0	1	2	1	1	1	2	0	0	1	0	1	0	0	1	0	0	0	0
387	1	1	1	1	1	1	2	0	2	0	0	0	0	0	0	0	0	1	1	1	1	1	1	1	1	1	2	2	1	2	0	0	1	0	2	1	0	0	0	0	1	0	1	0	1	0	0	0	0
388	0	2	1	0	0	0	1	1	1	0	1	0	0	0	0	0	0	1	1	1	0	1	0	2	0	0	2	2	0	1	0	2	2	0	2	0	0	0	0	0	0	0	0	0	0	0	0	0	0
389	1	1	1	0	0	1	1	0	1	0	0	0	0	0	0	0	0	1	1	0	1	1	0	2	0	1	1	2	1	1	1	2	2	0	1	1	2	1	1	1	0	0	1	0	1	1	0	0	1
390	0	0	2	0	0	2	2	0	0	0	0	0	0	0	0	0	0	1	1	1	0	0	0	2	0	2	0	0	1	2	1	0	1	1	1	1	1	1	0	0	0	1	1	0	0	0	0	2	0
391	0	1	2	0	0	2	1	0	1	0	1	0	1	0	1	0	0	0	2	2	0	0	0	2	0	2	2	2	0	2	1	1	2	2	0	2	1	0	0	0	0	0	0	0	0	2	0	0	0
392	0	0	2	0	0	2	1	0	2	0	0	0	2	1	1	0	0	1	2	2	0	0	0	2	0	1	1	1	1	2	0	2	2	0	2	0	2	0	0	1	0	0	0	0	0	0	0	0	0
393	1	2	1	0	0	1	2	1	2	0	0	1	2	0	1	0	0	0	2	2	0	0	0	2	0	1	0	1	1	2	0	0	2	0	1	1	2	0	0	0	0	0	1	0	1	1	0	0	0
394	0	1	1	0	0	1	2	0	0	0	0	0	1	0	1	0	0	1	1	1	0	0	0	2	0	1	1	1	1	2	1	2	2	0	2	0	1	1	1	0	0	0	1	0	0	1	0	0	0
395	1	1	1	0	0	2	2	1	2	0	0	1	1	0	0	1	0	1	1	1	0	0	2	0	0	1	0	2	2	2	2	1	1	1	1	1	2	0	0	1	0	0	2	0	0	2	0	0	0
396	0	1	1	0	1	0	1	0	1	0	1	1	1	0	0	1	0	1	1	1	0	1	0	2	0	0	1	1	1	2	0	0	1	2	0	2	1	1	0	0	0	0	0	0	0	1	0	0	0
397	0	1	1	0	0	1	2	0	2	0	0	0	0	0	0	0	0	1	1	1	0	1	0	2	0	0	0	1	1	2	0	0	1	1	0	2	2	0	0	2	0	0	0	0	0	0	0	0	1
398	0	1	2	0	0	2	1	0	1	0	0	1	1	0	0	1	0	0	2	2	0	0	1	1	0	1	2	2	0	2	1	0	1	1	0	2	1	0	0	0	0	1	1	0	1	1	0	0	0
399	1	1	1	0	0	2	1	0	1	0	1	2	2	0	0	1	0	0	2	2	0	0	0	2	0	1	1	1	1	2	0	0	1	1	0	2	2	0	0	2	0	0	1	0	1	1	0	1	0
400	0	2	0	0	0	0	2	0	2	0	0	0	0	0	0	0	0	0	1	1	0	0	0	2	0	1	2	2	0	2	1	1	2	1	2	2	1	0	0	1	0	0	1	0	0	0	0	0	0
401	0	1	1	0	0	1	2	0	2	0	0	0	0	0	0	0	0	1	1	1	1	0	0	2	0	1	2	2	1	2	0	0	0	1	0	2	1	0	0	2	0	0	1	0	1	0	0	1	1
402	0	0	2	0	0	2	1	0	2	0	0	1	2	0	2	0	0	1	1	1	0	0	0	2	0	0	1	1	1	2	0	1	1	1	1	1	2	0	0	1	0	1	0	0	1	1	0	0	0
403	0	0	2	0	0	2	1	0	0	0	1	0	0	0	0	0	0	1	0	0	1	1	0	2	0	0	0	1	0	1	1	1	1	1	0	2	2	0	0	0	1	1	1	0	1	0	0	1	0
404	1	2	0	0	0	1	1	0	1	0	1	1	1	1	0	0	0	0	2	2	0	1	0	2	0	0	1	1	2	2	1	2	2	0	2	0	1	0	0	0	0	0	1	0	0	0	0	0	0
405	0	1	1	0	0	1	2	0	1	0	1	0	2	1	1	0	0	0	2	2	0	0	2	0	0	0	1	1	1	2	0	1	2	2	0	2	0	0	0	0	0	0	1	0	0	1	0	0	1
406	1	0	1	0	0	1	2	0	1	0	0	1	2	0	1	1	0	0	2	2	0	1	2	0	1	0	1	2	0	1	2	0	1	2	2	0	1	1	1	0	0	0	0	0	0	0	0	0	0
407	1	2	0	0	0	1	2	0	2	0	0	0	0	0	0	0	0	0	2	2	0	1	0	2	0	1	1	2	0	1	2	0	2	1	0	2	1	0	0	0	0	0	0	0	1	0	0	0	0
408	0	1	1	0	0	1	2	0	2	0	0	0	0	0	0	0	0	1	1	1	0	0	0	2	0	0	1	1	0	1	1	0	0	2	0	2	0	0	0	0	0	1	1	0	1	0	0	0	0
409	0	1	0	0	0	0	1	0	0	0	1	0	0	0	0	0	0	1	1	1	1	1	1	1	1	1	2	2	1	2	0	0	1	1	1	1	2	0	0	2	0	1	1	0	1	1	0	0	1
410	1	1	2	0	0	1	2	0	1	0	0	0	0	0	0	0	0	0	2	2	0	1	1	1	0	0	0	1	0	1	1	0	1	1	1	1	2	0	0	0	0	0	1	0	1	0	0	1	0
411	1	2	1	0	0	1	2	0	1	0	1	0	0	0	0	0	0	1	1	1	1	0	0	2	0	1	2	2	0	1	1	1	2	2	0	2	2	0	0	0	0	1	1	0	1	1	0	0	0
412	0	1	1	0	0	2	2	0	1	0	1	0	1	0	1	0	0	0	2	2	0	1	0	2	0	0	2	2	0	2	1	1	1	0	0	1	2	0	0	1	0	1	1	0	1	1	0	0	1
413	0	2	0	0	0	0	2	0	2	0	0	1	1	0	1	0	0	1	1	1	0	0	0	2	0	1	1	1	2	2	0	1	1	1	1	1	1	0	0	1	0	0	1	0	0	0	0	0	1
414	1	1	0	0	0	1	2	0	2	0	0	0	0	0	0	0	0	0	2	1	1	1	0	2	0	1	1	2	1	1	2	1	1	0	2	0	1	1	0	0	0	0	1	0	0	0	0	1	0
415	1	0	2	0	0	2	2	0	2	0	0	2	2	0	1	1	0	1	0	0	1	0	0	2	0	0	0	2	2	1	2	0	2	0	2	1	2	0	1	1	1	0	0	0	0	0	0	0	0
416	1	1	1	0	0	2	1	0	1	0	1	0	2	1	1	0	0	1	1	1	1	0	0	2	0	2	1	1	1	2	1	1	0	1	1	1	1	0	0	0	1	0	0	0	1	0	0	0	0
417	0	2	1	0	0	0	2	0	2	0	0	1	1	0	0	1	0	1	1	1	0	0	0	2	0	1	2	2	0	2	0	1	1	2	0	2	2	0	0	2	0	0	1	0	1	0	0	0	0
418	0	2	0	0	0	0	1	0	0	0	1	0	0	0	0	0	0	1	1	1	1	0	0	2	0	2	1	1	0	1	0	1	1	1	1	1	1	0	0	0	0	0	0	0	0	0	0	0	0
419	0	0	2	0	0	1	2	0	1	0	0	0	0	0	0	0	0	0	2	2	0	0	0	2	0	0	1	1	0	1	0	0	2	0	1	1	1	0	0	1	0	0	0	0	1	0	0	0	0
420	0	1	1	0	0	2	2	1	2	0	0	1	1	0	1	0	0	2	0	0	1	0	0	2	0	0	2	2	0	2	2	0	2	1	0	2	2	0	0	1	0	0	1	0	2	1	0	0	0
421	0	1	2	0	0	2	2	0	1	0	0	0	0	0	0	0	0	1	1	1	1	0	0	2	0	1	2	2	2	2	0	0	1	2	0	2	1	0	0	0	0	0	1	0	0	0	1	0	0
422	0	1	0	0	0	1	2	0	1	0	1	2	2	1	0	1	0	2	0	0	1	1	1	2	0	0	2	2	0	2	0	1	1	1	1	1	2	0	0	1	0	0	0	0	0	0	0	0	0
423	0	0	2	0	0	1	1	1	2	0	0	0	1	1	0	0	0	1	2	2	0	1	1	1	0	0	2	2	1	2	1	0	0	2	0	2	0	0	0	0	0	1	1	0	0	2	0	0	0
424	1	1	1	0	0	1	2	0	1	0	0	1	1	0	1	0	0	0	2	2	0	1	0	2	0	0	2	0	1	1	1	1	2	0	2	0	2	1	1	1	0	0	0	0	0	0	0	0	0
425	1	1	2	0	0	1	2	1	1	0	0	0	0	0	0	0	0	0	2	2	0	0	0	2	0	0	0	0	1	2	1	0	0	0	0	2	2	1	1	0	0	1	1	0	1	1	0	0	1
426	0	2	0	0	0	0	2	0	2	0	0	1	1	0	0	1	0	2	0	0	1	0	0	2	0	0	1	2	1	2	1	0	1	2	0	2	0	0	0	0	0	0	1	1	1	0	0	1	0
427	1	1	1	0	0	1	1	0	0	0	1	0	0	0	0	0	0	0	2	1	1	0	0	2	0	1	0	1	0	1	1	1	1	1	0	2	2	0	0	1	0	0	0	1	0	0	0	1	0
428	0	0	2	0	0	2	2	1	2	0	0	0	0	0	0	0	0	0	1	2	0	0	0	2	0	1	1	1	1	2	1	1	2	0	1	1	1	0	0	1	0	1	1	0	1	0	0	0	2
429	1	0	2	0	0	1	1	1	1	0	1	0	1	0	1	0	0	0	2	2	0	0	0	2	0	2	1	2	0	1	0	2	2	0	2	0	2	0	1	0	2	0	0	0	0	0	0	0	0
430	1	1	1	0	0	2	0	0	1	0	1	0	1	1	0	0	0	1	1	1	0	0	0	2	0	1	1	1	1	2	0	1	1	1	1	1	1	0	0	0	0	1	1	0	1	1	0	0	0
431	0	0	1	0	0	1	2	0	2	0	0	0	1	0	0	0	0	1	0	0	1	0	0	2	0	0	2	2	0	1	0	1	1	1	0	2	1	0	0	1	0	1	1	0	0	0	0	0	0
432	1	1	1	0	0	1	1	0	0	0	1	1	2	0	1	0	0	1	1	1	0	0	1	1	0	1	1	1	1	2	0	1	2	1	0	2	1	0	0	0	0	0	0	0	1	1	0	0	1
433	1	1	1	0	0	2	2	0	2	0	0	0	0	0	0	0	0	2	0	0	1	0	0	2	0	2	1	2	0	1	1	0	2	0	2	0	2	0	0	0	0	1	1	0	1	0	0	0	0
434	0	2	1	0	0	2	1	0	0	0	0	0	0	0	0	0	0	0	2	2	0	1	0	2	0	0	1	1	0	1	2	1	1	0	0	1	1	0	0	1	0	0	0	1	0	1	0	0	1
435	0	1	2	0	0	1	1	0	2	0	0	1	1	0	1	0	0	2	0	0	0	0	0	2	0	1	2	2	0	2	1	1	1	2	0	2	0	0	0	1	0	0	1	0	0	0	1	0	0
436	1	2	0	0	0	1	2	0	2	1	0	0	1	0	1	0	0	2	0	0	1	0	1	1	0	1	2	2	0	2	0	0	1	0	1	2	1	0	0	0	0	1	0	0	1	1	0	0	0
437	0	1	1	0	0	1	2	0	2	0	0	1	1	0	2	0	0	1	1	1	0	0	0	2	0	2	2	2	0	2	0	2	1	1	0	2	2	0	1	1	1	0	0	0	0	0	0	0	0
438	0	0	1	0	0	1	1	0	1	0	1	0	1	0	0	0	0	2	0	0	0	0	1	1	0	2	1	2	1	2	0	1	2	0	1	1	1	0	0	0	0	1	0	0	2	0	0	0	1
439	0	2	0	0	0	0	2	0	1	0	1	0	1	0	1	0	0	1	1	1	0	1	0	2	0	1	1	2	2	2	0	0	2	2	0	2	2	0	0	1	0	1	0	0	1	0	0	0	0
440	0	1	1	0	0	1	2	0	2	0	0	0	1	0	0	0	0	0	2	2	0	0	1	1	0	1	1	1	2	2	0	0	0	0	1	1	0	0	0	0	0	0	0	1	0	0	0	1	1
441	1	1	2	0	0	1	2	1	2	0	0	0	0	0	0	0	0	0	1	1	0	0	0	2	0	1	0	2	1	1	1	1	2	0	1	1	2	0	0	1	0	1	1	0	1	0	0	0	1
442	0	2	1	0	0	1	1	0	1	0	1	0	1	0	0	0	0	2	0	0	1	1	1	1	0	0	2	1	1	2	1	1	1	1	1	1	2	0	0	1	0	1	1	1	0	0	0	0	0
443	0	1	2	0	0	1	1	0	1	0	1	0	1	0	1	0	0	1	1	1	1	0	1	1	1	0	2	2	0	2	2	1	1	2	1	2	2	0	0	1	0	0	0	0	0	0	0	0	0
444	1	1	2	0	0	0	2	0	2	0	1	1	1	0	1	0	0	1	1	1	1	1	2	0	1	1	1	1	0	1	1	2	2	0	1	1	1	0	0	1	0	1	1	0	1	0	0	0	1
445	1	0	2	0	0	2	1	0	1	0	1	0	1	0	1	0	0	1	1	1	1	0	1	1	0	1	2	2	0	2	1	2	1	2	0	2	1	0	0	1	0	0	0	0	0	0	0	1	0
446	0	1	1	0	1	0	2	1	1	0	0	0	0	0	0	0	0	1	1	1	1	1	0	2	0	0	1	1	0	1	1	1	2	0	1	1	1	0	0	0	0	0	0	0	0	0	0	0	1
447	0	1	2	0	0	1	2	0	2	0	0	0	0	0	0	0	0	1	1	1	1	1	1	1	1	0	0	2	1	2	1	0	0	2	0	2	2	0	1	1	1	0	0	1	1	1	0	0	0
448	1	1	1	0	0	2	2	0	2	0	0	0	2	0	1	0	0	2	0	0	0	0	0	2	0	1	2	2	0	2	0	0	0	1	2	0	1	0	0	0	0	0	1	0	1	0	0	1	1
449	0	1	1	0	0	1	2	1	1	0	0	0	0	0	0	0	0	0	2	2	0	1	0	2	0	0	0	1	2	1	1	0	1	0	1	1	2	0	0	2	1	0	1	0	1	0	0	0	1
450	1	2	0	0	1	1	1	1	1	0	1	0	0	0	0	0	0	2	0	0	1	0	0	2	0	0	2	1	1	2	1	0	2	1	0	2	0	0	0	0	0	0	1	1	2	0	0	1	0
451	0	1	2	0	0	1	1	2	2	0	0	0	1	0	0	0	0	0	2	2	0	0	1	1	0	1	1	1	1	2	1	0	2	0	1	1	0	0	0	0	0	0	0	1	0	1	0	0	0
452	0	0	2	0	0	2	1	0	1	0	1	0	0	0	0	0	0	0	1	1	1	1	0	2	0	0	1	2	0	1	2	0	1	1	1	1	2	0	0	1	0	1	1	0	1	2	0	0	0
453	1	1	1	0	0	1	0	0	0	0	1	1	1	0	1	0	0	0	2	2	0	0	0	2	0	1	1	1	0	1	1	1	2	1	0	2	2	0	0	2	0	0	0	0	0	0	0	0	0
454	0	1	1	0	0	0	2	0	2	0	0	0	1	0	1	0	0	2	0	0	1	1	0	2	0	0	2	2	0	2	0	1	2	1	0	2	1	0	0	0	0	1	1	0	0	0	0	0	1
455	1	1	1	0	0	2	1	1	2	0	0	1	2	0	1	1	0	1	1	1	1	1	0	2	0	1	2	2	0	2	1	1	2	0	2	0	1	1	1	0	0	1	1	0	2	1	0	0	0
456	0	1	1	0	1	0	2	0	2	0	0	0	0	0	0	0	0	0	1	2	0	0	0	2	0	1	2	2	1	2	1	0	1	0	1	2	1	0	0	0	0	0	1	0	0	0	0	0	1
457	1	0	2	0	0	2	2	0	2	0	0	0	1	0	1	0	0	2	1	1	1	0	1	1	1	0	1	2	0	2	0	0	1	1	1	1	1	0	0	0	0	0	0	1	0	0	0	1	0
458	0	0	2	0	0	2	2	0	2	0	0	0	1	0	1	0	1	1	2	2	1	0	0	2	0	2	2	1	1	2	1	1	2	2	0	2	0	1	1	0	0	0	0	0	0	0	0	0	0
459	1	0	1	0	0	0	1	0	1	0	1	1	2	0	0	1	0	1	1	1	0	0	1	1	0	2	2	2	0	2	0	1	1	1	1	1	2	0	0	1	0	0	1	0	1	0	0	0	0
460	1	1	1	0	1	0	2	0	1	0	0	1	2	0	0	1	0	1	1	1	0	1	0	2	0	0	2	2	0	2	0	0	2	2	1	2	1	0	0	0	0	0	0	1	0	0	0	0	0
461	1	1	1	0	0	1	1	0	1	0	1	0	0	0	0	0	1	2	0	0	1	1	0	2	0	0	2	2	1	2	1	1	2	0	1	1	1	0	0	0	0	0	1	0	1	0	0	0	0
462	0	0	2	0	0	2	1	0	1	0	0	1	2	0	0	1	0	0	1	2	0	0	0	2	0	1	2	2	0	2	0	0	2	1	0	2	0	0	0	0	1	1	0	0	0	1	0	0	1
463	1	1	1	0	0	2	2	0	1	1	0	0	1	1	0	0	0	1	1	1	1	0	0	2	0	2	2	2	1	1	2	0	1	1	1	1	2	0	0	1	0	0	0	0	0	1	0	0	0
464	1	0	2	0	0	2	2	0	1	0	1	0	1	0	1	0	0	0	2	1	1	0	0	2	0	2	1	2	2	2	0	1	1	1	1	1	1	0	0	1	0	1	1	1	0	0	0	0	0
465	0	2	1	0	0	0	1	0	1	0	0	0	2	1	0	0	0	0	2	2	0	0	1	1	0	2	2	2	1	2	1	0	2	2	0	2	2	0	0	1	0	0	1	0	1	0	0	1	0
466	1	1	1	1	1	1	2	0	1	0	0	0	1	0	0	0	0	0	2	1	1	1	0	2	0	0	1	2	1	0	2	2	1	2	0	2	2	0	0	2	0	1	0	0	1	0	0	0	1
467	0	0	2	0	0	2	2	1	2	0	0	0	0	0	0	1	0	0	1	1	1	1	0	2	0	0	1	1	0	1	2	2	2	0	2	0	2	0	0	1	0	0	0	0	0	1	0	1	0
468	1	2	0	0	1	1	2	0	1	0	1	0	0	0	0	0	0	1	1	1	1	1	0	2	0	1	1	1	0	1	2	0	2	0	1	2	2	0	0	1	0	0	0	0	0	0	0	0	0
469	0	1	2	0	0	2	2	0	2	0	0	0	0	0	0	0	0	1	1	1	0	1	0	2	0	1	1	1	1	2	0	1	1	1	1	1	1	0	0	0	0	1	0	0	2	1	0	0	0
470	1	2	1	0	0	0	1	0	2	1	0	1	2	0	1	0	0	1	1	1	1	1	0	2	0	1	2	2	0	2	1	0	1	2	1	2	2	0	1	0	1	0	1	0	1	0	0	0	0
471	0	2	0	0	0	1	1	0	1	0	1	0	1	0	1	0	0	1	1	1	0	0	0	2	0	1	2	2	0	2	2	0	0	2	0	2	0	0	0	0	0	0	0	0	0	0	0	1	0
472	0	2	0	0	0	1	1	0	1	0	1	0	0	0	0	0	0	0	2	2	0	1	0	2	0	0	2	2	0	2	1	0	1	0	1	1	2	1	1	0	0	1	1	0	1	0	0	0	0
473	1	0	2	0	0	2	1	0	0	0	2	0	1	0	0	0	0	0	2	1	1	0	0	2	0	1	1	0	2	2	0	0	1	1	1	1	2	0	1	1	1	0	0	1	1	1	0	0	1
474	1	1	1	0	0	2	2	0	0	0	0	1	1	0	0	1	0	0	2	2	0	1	0	2	0	1	1	1	1	2	0	0	0	2	0	2	0	0	0	1	0	0	1	1	1	0	0	0	1
475	1	0	2	0	0	1	2	0	1	0	0	1	2	0	2	0	0	1	0	0	2	0	0	2	0	0	1	2	0	2	0	0	1	1	0	2	1	0	0	0	0	1	1	1	1	2	0	0	0
476	1	2	1	0	0	1	2	0	1	1	0	0	1	0	1	0	0	2	1	1	1	0	0	2	0	1	2	2	1	2	1	1	1	0	2	0	1	0	0	1	0	1	1	0	1	1	0	0	0
477	1	1	1	0	0	1	2	0	2	0	0	0	0	0	0	0	0	1	1	1	1	0	0	2	0	1	1	1	2	2	1	0	2	0	1	1	1	0	0	1	0	0	2	0	1	1	0	0	1
478	0	1	1	0	0	0	2	0	1	1	0	0	0	0	0	0	0	2	0	0	1	0	0	2	0	1	1	1	2	2	0	0	0	2	0	2	1	1	1	0	0	0	1	0	1	0	0	0	0
479	0	1	1	1	1	1	2	0	2	0	0	1	2	0	2	0	1	2	1	1	0	0	0	2	0	1	2	2	0	2	1	1	1	1	1	1	2	0	0	1	1	0	0	0	0	0	0	0	0
480	1	0	2	0	1	1	2	0	2	0	0	1	1	0	0	1	0	2	0	0	0	0	0	2	0	1	1	2	0	1	1	0	0	1	1	1	1	0	0	2	0	0	0	0	0	0	0	1	0
481	1	1	1	0	0	1	1	0	1	0	1	1	1	0	0	0	0	1	1	1	1	0	0	2	0	1	2	2	1	2	1	1	1	2	1	2	0	0	0	0	0	0	1	0	1	0	0	0	0
482	1	1	1	0	0	0	1	0	2	0	0	1	1	0	2	0	0	1	1	1	1	0	0	2	0	1	2	2	0	2	1	1	2	0	1	1	2	0	0	2	1	0	0	1	0	0	0	0	0
483	0	1	1	0	0	1	2	0	2	0	0	0	0	0	0	0	0	0	2	1	1	0	1	1	0	1	1	2	1	2	0	1	1	2	1	2	2	0	0	1	0	1	1	0	1	1	0	0	0
484	1	1	0	0	0	0	1	0	0	0	1	0	1	0	1	0	1	2	1	1	0	0	0	2	0	2	2	2	0	2	0	0	1	2	1	2	0	0	0	0	0	0	0	1	0	0	0	1	0
485	1	1	1	0	0	1	1	1	1	0	1	0	0	0	0	0	0	1	1	1	0	1	0	2	0	1	2	2	0	1	0	0	1	0	1	1	0	0	0	0	0	1	2	0	0	0	0	0	1
486	1	2	1	0	0	2	1	0	0	1	1	0	1	0	1	0	0	0	2	2	0	1	0	2	0	1	1	1	1	2	0	1	2	2	0	2	2	0	0	1	0	1	1	0	0	1	0	0	0
487	1	0	2	0	0	2	2	0	1	0	1	1	1	0	0	1	0	1	1	1	0	1	1	1	1	2	2	2	0	2	1	0	2	1	0	2	1	0	0	0	0	0	0	0	1	1	0	0	1
488	0	1	1	0	0	1	2	0	1	0	0	1	1	0	1	0	0	2	0	1	1	1	0	2	0	1	2	2	0	1	0	1	2	0	2	0	1	0	0	1	0	1	1	0	1	0	0	0	1
489	1	1	1	0	0	1	2	0	1	0	0	1	2	1	1	0	0	0	1	1	0	0	0	2	0	1	1	2	2	2	1	2	1	1	1	1	0	0	0	1	0	0	1	0	1	1	0	1	1
490	0	1	2	0	0	2	1	0	1	1	1	0	0	0	0	0	0	0	2	1	1	1	0	2	0	0	1	1	1	2	0	0	2	1	1	1	2	0	0	1	0	0	1	1	1	0	0	2	0
491	1	1	1	0	0	2	2	0	2	0	0	0	0	0	0	0	0	1	1	0	1	0	0	2	0	1	2	2	1	2	2	0	1	1	1	1	1	0	0	0	0	0	0	0	0	0	0	0	0
492	1	0	2	0	0	2	2	0	2	0	0	0	0	0	0	0	0	1	0	0	0	0	0	2	0	1	1	2	1	1	1	0	2	1	0	2	2	0	0	2	0	1	1	0	1	1	0	0	0
493	1	1	1	0	0	1	1	0	1	0	1	0	1	0	1	0	0	0	2	2	1	1	0	2	0	0	2	2	0	2	0	1	2	1	1	1	1	0	0	1	0	0	1	0	1	0	0	1	0
494	0	2	1	1	1	1	1	0	1	0	0	2	2	0	1	0	0	1	1	2	0	0	0	2	0	1	2	2	1	1	0	1	1	1	1	1	2	0	0	0	1	1	0	0	1	0	0	0	0
495	1	1	1	0	0	1	2	1	2	0	0	0	0	0	0	0	0	0	2	2	0	0	1	1	0	2	2	2	0	1	1	0	2	1	1	1	2	0	0	0	1	1	1	0	2	1	0	0	1
496	0	1	1	0	0	2	2	0	1	0	1	0	0	0	0	0	0	1	1	1	0	1	0	2	0	2	2	1	1	2	0	1	1	1	0	2	2	1	1	0	0	0	0	0	1	0	0	0	1
497	1	1	1	0	0	2	0	0	1	1	1	0	0	0	0	0	0	0	2	2	0	0	1	1	1	0	2	2	0	2	2	1	1	1	0	2	0	0	0	1	0	0	1	0	1	0	0	0	0
498	0	1	1	0	0	1	2	0	1	0	0	1	1	0	1	0	0	0	2	2	0	1	0	2	0	1	1	2	1	2	0	1	2	1	0	2	1	0	0	0	0	1	1	0	1	0	0	0	1
499	0	2	1	0	0	0	2	1	2	0	0	0	2	1	0	0	0	1	1	1	0	1	0	2	0	0	0	1	0	1	1	0	2	2	1	1	0	0	0	1	0	1	1	0	1	2	0	0	0
500	1	2	1	0	0	0	2	0	0	0	1	0	0	0	0	0	0	1	1	1	1	0	0	2	0	1	1	2	2	1	2	2	2	2	0	2	1	0	0	0	0	0	2	0	0	2	0	1	0
501	1	0	2	0	1	1	2	0	2	0	0	0	0	0	0	0	0	1	1	1	1	0	0	2	0	1	1	0	2	2	0	1	1	2	1	2	2	0	0	1	0	0	0	0	0	0	0	0	0
502	0	2	2	0	0	1	2	0	1	0	0	1	2	0	2	0	0	0	1	1	0	0	0	2	0	0	1	2	1	2	0	1	1	0	1	1	2	0	0	1	0	0	0	0	0	0	0	1	0
503	1	1	2	0	0	1	2	1	1	0	0	1	1	0	0	1	1	1	1	2	0	1	1	1	0	1	1	2	1	2	0	2	1	2	0	2	0	0	0	0	0	0	1	0	1	0	0	0	1
504	1	1	2	0	0	1	1	0	1	0	1	0	1	0	1	0	0	1	1	1	1	0	0	2	0	2	2	2	0	2	1	1	2	1	0	2	0	1	1	0	0	0	0	0	1	0	0	0	1
505	1	2	0	0	0	0	2	0	2	0	0	0	2	0	1	0	0	0	2	2	0	0	0	2	0	1	1	2	1	2	2	1	1	1	1	1	2	0	0	0	0	0	0	1	0	0	0	0	0
506	0	1	1	0	0	1	1	0	0	0	1	1	1	0	0	1	0	0	2	2	0	0	0	2	0	1	1	2	1	2	2	0	2	1	1	1	1	0	0	0	0	1	1	0	1	0	0	0	1
507	1	1	0	0	0	0	2	1	1	0	0	1	1	0	1	0	0	0	1	1	1	0	1	1	0	2	2	2	0	1	2	0	1	2	0	2	1	0	0	1	0	1	1	0	1	1	0	0	1
508	0	1	1	1	1	2	1	1	1	0	1	0	0	0	0	0	0	0	1	2	0	0	0	2	0	0	2	2	0	2	1	0	1	2	2	0	1	0	0	1	0	1	1	0	2	1	0	0	0
509	1	1	1	0	0	1	2	1	2	0	0	0	0	0	0	0	0	0	2	2	0	1	0	2	0	1	1	1	2	2	0	1	1	1	0	2	2	1	0	0	0	0	1	0	0	1	0	0	0
510	0	1	2	0	0	1	1	0	1	0	1	0	1	0	1	0	0	0	2	2	0	1	0	2	0	2	2	2	0	2	2	1	1	2	1	2	2	0	0	1	0	0	0	0	0	0	0	1	0
511	1	1	1	0	0	0	2	0	1	0	1	0	0	0	0	0	0	0	1	1	0	0	0	2	0	0	1	1	1	2	0	1	1	2	2	1	2	0	0	1	0	1	1	0	1	0	0	1	0
512	1	2	0	0	0	0	2	1	2	0	0	0	0	0	0	0	0	0	2	2	0	2	1	1	1	1	2	2	2	2	1	0	1	1	1	1	2	0	0	1	0	1	0	0	1	1	0	0	0
513	1	0	2	0	0	2	1	0	0	0	0	0	1	0	0	0	0	1	1	1	0	1	0	2	0	2	2	2	1	2	1	1	1	1	1	1	0	0	0	0	0	1	0	0	1	0	0	0	0
514	1	1	1	0	0	1	1	0	1	0	1	2	2	0	0	1	0	0	2	2	0	2	1	1	1	1	2	2	0	2	1	1	2	0	1	1	1	0	0	0	0	0	1	0	1	1	0	0	0
515	0	1	1	0	0	2	2	0	1	0	0	0	2	1	0	0	0	1	0	0	1	1	1	1	1	0	1	2	1	1	2	0	2	1	1	1	0	0	0	1	0	0	2	0	1	1	0	0	0
516	0	1	2	0	0	1	2	0	2	0	1	0	0	0	0	0	0	2	0	0	1	1	1	1	1	1	2	2	1	2	0	1	2	1	0	2	1	0	0	0	0	1	1	0	2	2	0	0	0
517	1	2	0	0	0	1	1	0	1	0	0	0	1	0	1	0	0	0	1	1	0	0	0	2	0	1	1	2	0	2	1	0	2	2	0	2	1	0	0	0	0	1	1	0	0	1	0	0	0
518	1	1	1	0	0	1	1	1	1	0	1	1	1	0	0	1	0	1	1	1	1	0	2	0	0	0	1	2	0	1	2	1	2	1	1	2	1	0	0	0	0	1	2	0	0	0	0	0	0
519	1	2	0	0	0	1	2	0	2	0	0	1	1	0	0	1	0	1	1	1	0	1	0	2	0	0	1	1	2	2	0	0	1	1	1	1	1	0	0	0	0	0	0	0	0	1	0	0	0
520	0	1	1	0	0	1	2	0	2	0	0	1	0	0	0	0	1	1	1	1	0	0	1	1	0	2	2	2	0	2	0	0	0	2	0	2	2	0	0	1	1	0	0	0	0	1	0	0	0
521	1	1	1	1	1	2	1	0	0	0	2	0	0	0	0	0	0	0	2	2	0	0	1	1	0	0	2	2	1	2	1	1	1	1	1	1	1	0	0	0	0	1	1	0	1	2	0	1	0
522	1	2	0	0	0	0	2	0	1	0	0	1	1	0	0	0	0	0	2	1	1	1	0	2	0	0	1	2	1	1	2	0	0	2	0	2	2	1	1	1	0	1	0	0	2	1	0	0	0
523	0	1	1	0	0	0	2	0	2	0	0	0	0	0	0	0	0	0	1	1	0	1	0	2	0	1	2	2	1	2	1	1	1	2	2	1	1	0	0	1	1	0	1	0	1	1	0	0	0
524	0	2	0	0	0	1	2	0	1	1	0	0	2	0	2	0	0	1	1	1	1	1	0	2	0	0	2	2	1	2	0	1	1	1	0	2	1	0	0	1	0	0	1	0	1	1	0	0	0
525	1	1	2	0	0	2	2	0	2	0	0	0	1	0	1	0	0	1	1	1	0	0	0	2	0	1	0	1	1	0	1	1	1	1	1	1	2	0	0	2	1	0	1	0	0	1	0	0	0
526	1	2	0	0	0	0	2	0	1	0	0	0	0	0	0	0	1	1	1	1	1	0	0	2	0	1	2	2	1	2	2	0	0	1	1	1	2	0	0	1	0	0	0	0	0	0	0	0	0
527	0	0	2	0	0	2	0	0	0	0	2	0	0	0	0	0	0	1	1	1	0	1	0	2	0	0	1	1	0	2	1	1	2	2	0	2	1	0	0	0	0	0	0	0	0	0	0	1	0
528	0	0	2	0	0	1	2	1	2	0	0	0	1	0	1	0	0	0	2	1	1	1	0	2	0	0	1	1	0	1	0	0	0	0	1	1	2	1	1	1	0	1	0	0	0	0	0	0	0
529	1	0	2	0	0	1	1	1	1	0	1	2	2	0	2	0	0	0	2	2	0	0	0	2	0	1	2	2	0	2	1	2	2	1	0	2	1	0	0	1	1	1	1	0	1	1	0	0	1
530	1	1	1	0	0	0	1	0	1	1	1	1	1	0	1	0	1	2	1	1	1	1	0	2	0	1	0	0	1	2	1	0	2	1	1	1	2	0	0	2	0	0	0	0	0	0	0	1	0
531	0	1	1	0	0	0	1	1	1	0	1	0	0	0	0	0	1	2	1	2	0	0	0	2	0	1	1	2	1	1	2	0	2	2	0	2	1	0	0	1	0	0	2	0	1	0	0	0	1
532	1	1	1	0	0	1	1	0	2	0	0	0	0	0	0	0	0	0	1	1	1	1	0	2	0	0	2	1	1	2	1	0	2	0	2	0	2	0	0	1	0	0	0	0	0	0	0	0	0
533	0	2	0	0	0	0	2	0	1	0	0	1	1	0	0	0	0	1	1	1	0	0	0	2	0	1	0	1	0	0	2	2	2	0	1	1	1	0	0	0	0	0	1	0	1	1	0	0	1
534	0	1	0	0	0	0	1	0	0	0	1	0	0	0	0	0	0	1	1	1	1	0	0	2	0	1	0	1	0	1	1	2	2	0	2	0	2	0	0	1	0	0	0	1	0	1	0	0	0
535	1	2	0	0	0	0	2	0	2	0	0	1	1	0	1	0	0	0	1	1	0	0	0	2	0	2	1	2	0	1	1	0	1	2	1	2	2	0	0	0	1	0	1	0	0	0	0	0	0
536	1	0	2	0	1	1	1	0	1	0	1	1	1	0	2	0	0	0	2	1	1	1	0	2	0	2	2	2	1	2	1	0	0	2	0	2	0	0	0	1	0	0	0	0	0	0	0	0	1
537	0	1	1	0	0	2	2	0	2	0	0	0	0	0	0	0	0	1	1	1	1	0	0	2	0	1	2	2	1	2	2	2	1	1	0	2	1	0	0	0	0	0	1	1	1	0	0	0	0
538	1	1	1	0	0	2	2	0	1	0	0	0	1	0	0	0	0	0	2	2	0	0	0	2	0	1	2	2	2	2	1	0	1	2	1	1	0	0	0	0	0	1	1	0	1	0	0	0	0
539	1	1	2	0	0	2	1	1	1	0	1	0	1	0	1	0	0	1	1	1	1	1	1	1	0	1	2	2	0	1	1	1	2	1	1	1	1	0	0	1	0	0	0	1	1	0	0	0	1
540	1	2	0	0	0	1	2	1	2	0	0	0	1	0	1	0	0	2	0	0	0	1	0	2	0	2	2	2	0	2	0	0	1	1	1	1	1	0	0	0	0	0	1	0	1	0	0	1	0
541	1	1	1	0	0	1	2	0	2	0	0	0	0	0	0	0	0	0	2	2	0	0	0	2	0	1	2	2	0	1	1	2	1	2	0	2	1	0	0	0	0	0	1	1	1	0	0	0	0
542	1	1	0	0	0	1	2	0	2	0	0	1	1	0	1	0	0	0	2	2	0	1	0	2	0	2	1	1	1	2	0	1	1	2	0	2	0	0	0	1	0	1	0	0	1	1	0	1	0
543	0	0	2	0	0	2	1	0	1	0	1	0	0	0	0	0	0	2	0	1	0	0	0	2	0	2	1	2	0	1	0	1	0	1	1	1	0	1	1	0	0	1	1	1	0	0	0	0	1
544	0	0	2	0	0	1	2	0	2	0	0	0	1	0	1	0	0	1	1	1	1	1	1	1	0	1	2	2	0	1	0	1	2	2	0	2	0	0	0	0	0	0	0	0	0	0	0	0	0
545	0	1	1	1	1	2	2	0	2	0	0	0	1	0	0	0	0	2	1	1	0	0	0	2	0	2	2	2	0	2	1	0	0	2	0	2	2	0	0	0	0	0	0	1	0	0	0	0	0
546	0	2	1	0	0	2	2	0	2	0	0	0	1	0	1	0	0	1	0	0	1	0	0	2	0	0	2	2	0	2	1	1	2	2	0	2	0	0	0	0	0	0	1	0	1	0	0	0	1
547	0	2	1	0	0	2	1	1	1	0	1	1	1	0	1	0	0	0	2	2	0	0	0	2	0	1	2	2	0	1	1	1	2	2	0	2	2	0	0	1	0	0	0	0	0	0	0	0	0
548	0	1	2	0	0	0	2	0	2	0	0	0	1	0	1	0	0	1	0	0	0	0	0	2	0	1	0	1	2	2	1	1	1	1	0	2	2	0	0	2	1	1	0	0	1	0	0	0	1
549	1	1	1	0	0	1	1	0	1	0	1	0	0	0	0	0	0	0	2	2	0	0	0	2	0	2	2	2	0	2	0	0	2	1	1	1	1	0	0	1	0	0	0	0	0	1	0	0	0
550	0	2	0	0	1	1	0	0	0	0	2	1	2	0	2	0	0	0	2	2	0	1	1	1	1	0	0	1	2	2	1	0	1	1	1	1	1	0	0	0	0	1	1	0	1	1	0	0	1
551	1	2	2	0	0	1	1	2	2	0	0	0	0	0	0	0	0	1	1	1	1	1	0	2	0	0	2	2	0	2	1	1	1	2	1	2	0	0	0	0	0	1	1	0	1	0	0	0	0
552	0	1	1	0	0	1	2	0	2	0	0	0	1	0	1	0	0	0	2	2	0	2	1	1	1	1	2	2	0	2	0	1	1	1	1	1	2	0	0	0	0	1	0	0	1	0	0	1	0
553	0	0	2	0	0	1	1	1	1	0	0	0	1	0	1	0	0	1	1	1	1	0	0	2	0	1	1	1	1	2	1	2	2	2	0	2	2	0	0	1	0	1	0	0	2	0	0	1	1
554	1	0	2	0	0	1	2	1	2	0	0	0	1	0	1	0	0	1	1	1	0	0	0	2	0	0	2	2	0	2	1	1	1	2	1	1	2	0	0	1	0	1	0	0	1	0	0	0	0
555	0	0	2	0	0	1	2	0	2	0	1	1	1	0	1	0	1	0	2	1	1	0	0	2	0	2	1	1	0	1	0	0	2	0	1	1	0	0	0	1	0	1	1	0	1	0	0	0	0
556	1	1	1	0	0	0	1	0	1	0	0	0	0	0	0	0	0	0	2	2	0	1	1	1	1	2	2	2	0	2	1	0	1	0	2	1	2	0	0	1	0	0	1	0	1	0	1	0	0
557	1	2	1	0	0	0	2	0	1	0	0	0	1	0	1	0	0	2	0	1	0	0	0	2	0	1	1	1	1	2	0	1	1	0	2	0	2	0	1	0	1	0	1	0	1	0	0	0	0
558	0	1	1	0	0	1	2	0	2	0	0	0	0	0	0	0	0	1	2	2	0	1	0	2	0	1	2	2	1	2	1	2	2	1	1	1	1	0	0	0	0	1	1	0	1	1	0	0	0
559	0	0	2	0	0	2	2	0	0	0	0	1	2	0	2	0	0	1	2	1	1	0	0	2	0	0	2	2	0	2	1	2	2	0	2	0	1	0	0	0	0	0	0	0	0	0	0	0	1
560	1	2	1	0	0	1	2	0	2	0	0	0	0	0	0	0	0	1	1	1	0	0	1	1	1	1	2	1	1	2	1	1	1	1	1	1	1	0	0	0	0	0	0	0	0	0	0	0	0
561	0	2	0	0	0	0	2	0	2	0	0	1	2	0	2	0	0	1	1	1	0	0	0	2	0	1	1	1	0	1	1	0	0	1	0	2	2	0	0	0	0	0	0	0	0	0	0	0	0
562	1	0	2	0	0	1	2	0	2	0	0	0	1	0	1	0	0	1	2	2	0	0	1	1	0	1	2	2	0	2	0	0	1	0	1	1	2	0	0	2	0	1	0	0	1	0	1	0	0
563	0	2	0	0	0	0	2	0	2	0	0	0	0	0	0	0	0	1	1	1	0	0	0	2	0	2	2	2	0	2	1	0	1	2	0	2	0	0	0	0	1	1	1	0	1	1	0	1	0
564	1	0	2	0	0	2	1	0	2	0	0	2	2	0	1	1	0	1	1	1	0	0	1	1	0	2	2	2	1	2	2	1	2	2	0	2	2	0	0	1	0	1	1	0	1	1	0	1	0
565	1	2	1	0	0	1	2	1	2	0	0	0	2	0	1	0	0	1	1	1	0	1	0	2	0	0	2	2	0	2	1	1	2	0	0	2	1	0	0	1	0	0	0	0	0	0	0	0	0
566	1	1	1	0	0	0	1	1	2	0	0	0	0	0	0	0	0	0	2	2	0	0	0	2	0	1	0	1	0	0	2	0	0	2	0	2	0	0	0	0	1	0	1	0	1	0	0	1	0
567	0	1	1	0	0	1	0	0	0	0	1	0	2	1	0	0	0	1	1	1	1	0	1	1	0	1	1	2	1	1	2	2	2	1	0	2	1	1	1	0	0	0	1	0	1	1	0	0	0
568	0	1	1	0	0	0	2	0	1	0	1	0	0	0	0	0	0	1	1	1	1	1	1	1	0	0	0	2	1	1	1	0	0	2	0	2	0	0	0	1	0	1	1	0	0	0	0	0	1
569	1	1	2	0	0	2	1	0	1	0	1	0	1	1	0	0	0	1	0	0	1	0	1	1	0	0	1	2	0	2	0	1	2	0	2	1	1	0	0	1	0	0	0	1	0	0	0	0	0
570	0	0	2	0	0	1	1	0	1	0	1	0	1	0	0	0	0	2	1	1	1	0	0	2	0	0	2	2	0	2	0	0	1	0	2	0	1	0	0	0	1	0	1	0	1	0	0	0	0
571	0	1	2	0	0	2	2	0	2	0	0	0	0	0	0	0	0	0	2	2	0	1	0	2	0	0	2	2	0	1	2	1	2	1	1	1	0	0	0	0	0	1	1	0	1	0	0	0	1
572	0	1	0	0	0	0	2	0	2	0	0	0	0	0	0	0	0	2	0	0	1	1	1	1	1	1	1	2	2	1	2	1	2	1	0	2	2	0	0	1	0	1	1	0	1	1	0	0	1
573	0	1	1	0	0	0	1	1	2	0	0	0	0	0	0	0	0	0	2	2	0	1	0	2	0	1	2	2	0	2	1	1	1	2	0	2	0	1	1	0	0	0	1	0	1	1	0	0	0
574	0	0	2	0	0	1	2	1	1	0	1	0	1	0	1	0	1	2	0	0	2	0	0	2	0	2	2	2	1	2	1	0	0	0	1	1	2	0	0	1	0	0	0	0	1	1	0	0	0
575	1	2	1	0	0	1	1	1	1	0	1	0	2	0	1	0	0	1	1	0	0	0	0	2	0	1	1	1	0	1	0	0	1	1	0	1	0	0	0	0	1	0	0	0	0	0	0	0	0
576	0	2	0	0	0	0	0	0	1	1	1	1	1	0	1	0	0	1	1	1	1	1	1	1	1	1	1	1	1	2	0	0	0	2	0	2	1	0	0	0	1	0	1	1	1	0	0	0	0
577	1	1	1	0	0	1	1	0	0	0	1	0	1	0	1	0	0	1	1	1	1	0	0	2	0	2	1	2	0	2	0	0	1	2	0	2	2	0	0	0	0	2	2	0	2	1	0	0	1
578	0	2	1	0	0	0	2	0	2	0	0	0	0	0	0	0	0	0	2	2	0	0	0	2	0	0	1	0	2	2	0	0	2	2	0	2	1	0	0	0	0	0	0	0	0	0	0	1	0
579	0	1	1	0	1	0	2	0	2	0	0	0	0	0	0	0	0	1	1	1	1	1	0	2	0	0	1	2	0	1	2	0	0	2	0	2	0	0	0	0	0	0	0	0	0	0	0	0	1
580	1	1	2	0	0	1	2	1	1	0	0	0	0	0	0	0	1	1	1	1	0	1	1	1	0	1	1	1	1	2	1	0	0	1	0	2	1	0	0	0	0	0	0	0	0	0	0	0	0
581	1	1	1	0	0	0	2	1	2	0	0	0	0	0	0	0	0	1	2	2	0	0	0	2	0	2	2	2	1	2	0	0	2	1	1	1	0	0	0	0	0	1	0	0	1	0	0	0	0
582	1	2	1	0	0	0	1	0	1	0	1	0	2	0	2	0	0	0	1	2	0	0	0	2	0	1	1	2	2	1	2	0	0	2	0	2	1	0	0	0	0	1	1	0	0	0	0	1	0
583	1	2	1	0	0	1	2	0	2	0	0	0	0	0	0	0	0	1	1	1	0	0	1	1	0	1	2	2	0	1	0	1	0	2	0	2	2	0	0	0	0	1	1	0	1	1	0	0	1
584	1	0	2	0	0	2	2	0	2	0	0	1	1	0	0	0	0	2	0	1	0	0	0	2	0	2	2	2	0	2	0	0	1	1	1	1	2	0	0	1	0	0	0	0	0	0	0	0	0
585	0	2	0	0	0	0	2	0	2	0	0	0	0	0	0	0	0	2	0	0	1	0	0	2	0	0	2	2	0	2	0	1	2	0	2	1	2	0	1	1	1	0	0	0	0	0	0	0	0
586	1	2	0	0	0	0	1	0	1	0	1	1	2	0	1	0	0	1	1	2	0	0	1	1	0	0	1	2	1	0	2	0	0	2	0	1	1	0	0	0	0	0	1	1	2	0	0	0	0
587	0	2	1	0	0	2	0	0	0	0	2	0	0	0	0	0	0	0	2	2	0	0	0	2	0	1	2	1	1	2	1	0	1	2	1	1	2	0	0	1	1	0	0	1	0	0	0	0	0
588	1	2	1	0	0	0	1	0	1	0	1	0	2	0	2	0	0	1	1	1	0	0	0	2	0	0	1	1	0	1	1	0	1	1	1	1	1	0	0	0	0	0	0	1	0	0	0	1	0
589	0	2	1	0	0	1	2	1	2	0	0	1	1	0	1	0	0	0	2	2	0	0	0	2	0	1	2	2	0	2	1	2	2	0	1	1	2	0	0	0	0	0	0	0	0	0	0	0	0
590	1	0	2	0	0	2	2	1	2	0	0	0	1	0	0	0	0	1	1	1	0	0	0	2	0	2	0	1	1	2	0	1	2	0	2	0	1	0	0	1	0	0	0	0	0	0	0	0	0
591	1	1	2	0	0	1	2	0	2	0	0	1	1	0	0	1	0	0	2	2	1	1	0	2	0	1	1	2	1	1	1	1	1	1	0	2	2	0	0	1	0	0	0	0	0	0	0	0	0
592	1	0	2	0	0	2	1	0	1	0	0	0	1	0	1	0	0	1	1	1	0	1	1	1	0	0	1	2	2	1	1	1	0	1	0	2	0	0	0	0	0	1	1	0	1	1	0	0	0
593	0	0	2	0	0	1	1	0	0	1	1	0	1	0	1	0	0	1	1	1	0	1	0	2	0	1	1	1	1	2	1	0	1	1	0	1	1	0	0	0	0	0	0	0	0	0	0	1	0
594	1	2	0	0	0	0	1	1	2	0	0	1	2	0	2	0	0	1	1	1	0	0	0	2	0	2	2	2	1	2	1	0	2	2	1	1	1	0	0	1	0	1	0	0	2	0	0	0	0
595	1	1	1	0	0	1	2	1	2	0	0	1	1	0	1	0	0	1	1	1	1	1	1	1	0	1	2	2	0	2	0	0	2	1	0	2	1	0	0	0	0	0	0	0	0	0	0	0	0
596	1	0	2	0	0	1	1	0	0	0	2	0	0	0	0	0	0	2	0	0	1	0	0	2	0	0	2	2	1	2	2	0	2	2	0	2	1	0	0	0	0	0	2	0	0	0	0	0	1
597	0	1	1	0	0	2	2	1	2	0	0	1	1	0	1	0	0	2	0	1	0	0	0	2	0	1	1	1	1	2	0	1	2	1	1	1	2	0	0	1	1	0	1	0	1	0	0	0	0
598	1	1	1	0	0	1	1	1	2	0	0	0	1	0	1	0	0	0	2	2	0	1	0	2	0	0	1	0	2	2	0	0	1	2	0	2	1	0	0	0	0	0	2	0	0	0	0	0	0
599	1	2	1	0	0	2	2	0	1	0	0	1	1	0	1	0	0	0	1	2	0	0	0	2	0	0	0	1	0	1	1	0	2	1	1	1	0	0	0	0	0	1	1	0	1	0	0	0	0
600	1	1	2	0	0	1	2	0	2	0	0	0	0	0	0	0	0	1	1	0	1	1	2	0	1	1	2	2	0	2	2	0	2	1	0	2	1	0	0	0	0	0	0	0	1	0	0	1	0
601	1	1	1	1	1	2	2	0	1	0	0	0	1	1	0	0	0	0	1	1	0	1	0	2	0	2	1	2	1	2	2	0	0	2	0	1	2	0	0	0	0	1	1	0	1	1	0	0	0
602	1	1	2	0	0	2	1	0	1	0	1	0	0	0	0	0	0	0	2	2	0	1	1	1	0	0	1	2	1	1	1	1	1	2	0	2	2	0	0	1	0	0	0	0	1	1	0	0	1
603	0	1	1	0	0	1	2	0	2	0	0	0	1	0	1	0	0	0	2	1	1	1	1	1	1	2	1	2	1	2	1	1	1	1	0	2	2	0	0	2	1	0	1	0	1	2	0	0	0
604	0	1	1	0	0	0	2	0	0	0	1	1	1	0	0	1	0	1	1	0	1	0	0	2	0	0	1	2	1	1	1	0	0	2	0	2	1	0	0	1	0	1	1	0	1	1	0	0	0
605	0	1	1	0	0	2	1	0	1	0	1	1	1	0	0	1	0	2	0	1	1	0	0	2	0	1	1	1	1	2	0	0	1	1	0	2	1	0	0	2	0	0	1	0	1	1	0	0	1
606	0	0	2	0	1	1	1	1	1	0	0	1	1	0	1	0	0	1	1	1	0	0	1	1	0	0	1	2	0	2	1	2	2	0	2	0	2	0	0	1	0	0	0	0	0	0	0	1	1
607	1	0	2	0	0	1	2	0	2	0	0	0	0	0	0	0	0	1	1	0	1	0	0	2	0	1	0	2	1	2	1	0	1	0	1	1	1	0	0	0	0	1	1	0	1	1	0	1	0
608	0	0	2	0	0	2	2	0	2	1	0	1	1	0	0	1	0	0	2	2	0	0	0	2	0	1	2	2	0	2	1	0	1	1	0	1	0	0	0	0	0	0	0	2	0	2	0	0	0
609	1	2	0	0	0	0	2	1	2	0	0	0	0	0	0	0	0	1	1	1	1	1	1	1	1	1	1	2	0	2	0	2	1	2	0	2	0	1	1	0	0	0	0	0	0	0	0	0	0
610	1	0	2	0	0	1	2	0	2	0	0	1	2	0	2	0	0	0	2	2	0	0	0	2	0	0	0	1	1	2	0	0	2	1	1	1	0	0	0	0	0	0	0	1	1	0	0	0	0
611	0	2	0	0	0	0	2	0	2	0	0	1	1	0	1	0	0	1	1	1	0	0	1	1	0	1	2	2	0	2	1	0	2	1	2	1	1	1	0	0	0	0	1	0	0	0	0	0	1
612	1	0	2	0	0	2	2	0	1	0	0	0	1	0	1	0	0	1	1	1	0	1	0	2	0	1	2	2	0	2	2	2	1	1	1	1	1	0	0	1	0	0	0	0	2	1	0	0	0
613	0	1	1	0	0	1	1	0	0	0	0	0	0	0	0	0	0	1	1	1	1	2	0	2	0	0	1	1	1	2	1	1	1	1	1	1	1	0	0	1	0	1	1	0	1	0	0	1	0
614	1	1	0	0	0	0	1	0	0	0	0	0	0	0	1	0	0	0	2	2	0	1	0	2	0	2	2	2	1	2	0	0	0	2	0	2	0	0	0	0	0	0	0	1	0	1	0	0	0
615	0	2	0	0	0	1	2	0	1	0	0	0	1	0	1	0	0	0	2	2	0	0	0	2	0	1	1	2	1	2	0	1	1	1	1	1	1	1	0	1	0	0	1	0	0	0	0	0	1
616	1	1	1	0	0	1	2	0	2	0	0	0	0	0	0	0	1	2	0	0	1	0	1	1	0	1	1	2	0	1	1	1	2	2	0	2	0	0	0	0	0	0	0	1	0	1	0	0	0
617	1	2	0	0	0	1	2	1	2	0	0	0	0	0	0	0	0	0	2	2	0	1	0	2	0	0	1	1	2	2	0	0	2	1	1	1	2	1	1	1	0	1	1	0	0	0	0	0	0
618	0	2	0	0	0	0	1	0	1	0	1	1	2	0	1	1	0	0	1	1	1	0	0	2	0	1	1	2	2	2	1	0	0	0	1	1	1	1	0	1	0	0	0	0	0	0	0	0	0
619	0	1	2	0	0	2	1	0	0	0	1	0	0	0	0	0	1	2	0	0	1	0	0	2	0	1	1	1	1	2	0	0	0	1	2	0	2	1	1	1	0	0	0	0	2	1	0	0	0
620	0	2	1	0	0	0	2	0	2	0	0	1	1	0	0	1	0	0	1	2	0	0	0	2	0	1	2	2	0	2	1	0	0	1	2	0	2	1	1	0	1	0	0	0	0	0	0	0	0
621	1	1	2	0	0	1	1	0	1	0	1	1	1	0	0	1	0	0	2	2	0	0	1	1	0	1	1	2	1	2	0	0	0	1	1	1	2	0	0	2	1	1	0	0	0	1	0	0	0
622	0	0	2	0	0	1	1	0	2	0	0	0	2	0	2	0	0	0	2	1	1	0	0	2	0	1	2	2	0	2	1	0	2	2	1	2	1	0	0	2	0	1	1	0	1	0	0	0	0
623	1	1	2	0	0	1	2	0	1	0	1	2	2	0	0	1	0	0	2	1	1	0	0	2	0	1	2	2	0	2	0	1	1	2	0	2	2	0	0	2	0	0	1	0	1	0	0	0	1
624	0	1	0	0	0	1	1	1	2	0	0	1	1	0	0	0	0	2	0	0	1	1	0	2	0	1	0	1	1	0	1	2	1	1	0	2	2	1	0	0	0	1	1	0	1	1	1	0	0
625	0	1	1	0	0	1	0	0	1	1	1	0	2	0	2	0	0	1	1	1	0	0	0	2	0	2	2	2	0	2	1	0	0	2	0	2	1	0	0	1	0	1	2	0	1	1	0	1	0
626	0	1	1	0	0	0	2	1	1	0	0	1	1	0	0	1	0	2	0	0	1	0	1	1	0	1	2	2	0	1	1	1	2	0	1	1	1	0	0	0	0	0	0	0	0	0	0	0	0
627	0	1	1	1	1	2	1	0	0	1	1	0	0	0	0	0	0	0	1	2	0	0	0	2	0	1	2	2	0	2	1	2	2	0	1	1	0	0	0	0	0	0	0	0	1	1	0	1	0
628	1	1	1	0	0	1	1	0	1	0	1	0	1	0	1	0	0	0	2	2	0	1	1	2	0	0	1	0	2	2	0	1	1	1	2	1	1	1	1	0	0	1	1	0	1	1	0	0	0
629	0	1	1	0	0	0	1	0	0	1	1	1	1	0	0	1	0	1	0	0	0	0	0	2	0	2	2	2	0	2	1	0	2	1	0	2	0	0	0	1	0	0	0	1	0	0	0	0	1
630	0	0	2	0	1	1	2	0	1	0	0	1	1	0	1	0	0	2	0	0	1	1	0	2	0	0	2	2	0	1	1	1	2	0	1	1	1	0	0	0	0	0	0	0	0	0	0	0	0
631	1	1	1	1	1	1	2	0	2	0	0	1	2	0	2	0	0	1	1	1	1	1	1	1	1	1	2	2	1	2	2	0	1	0	1	1	1	0	0	0	0	1	1	0	1	1	0	1	0
632	1	1	1	0	0	0	2	0	1	0	0	0	0	0	0	0	0	0	2	1	1	0	0	2	0	1	1	1	0	1	1	0	2	2	0	2	1	0	0	0	1	1	1	0	2	0	0	0	1
633	1	0	2	0	0	2	2	0	1	1	0	0	0	0	0	0	0	0	2	2	0	1	0	2	0	2	1	1	0	1	0	1	1	2	2	1	1	0	0	0	0	0	0	0	0	0	0	0	0
634	0	1	2	0	0	0	1	0	1	0	0	1	1	0	0	1	0	1	1	1	1	0	0	2	0	1	2	2	0	2	1	0	2	1	1	1	2	0	0	0	1	0	0	0	0	0	0	0	1
635	1	0	2	0	0	1	1	0	1	0	1	0	1	0	1	0	1	2	1	2	0	0	1	1	0	2	2	2	0	1	2	1	0	1	0	2	2	0	0	2	1	0	0	0	0	0	0	0	0
636	1	1	2	0	0	2	0	0	1	0	0	0	1	0	1	0	0	1	1	0	1	0	0	2	0	1	1	1	1	2	0	0	1	1	0	2	2	0	0	0	0	1	1	0	1	0	0	0	1
637	1	1	1	0	0	0	2	0	1	0	0	1	2	0	0	1	0	1	1	1	0	0	0	2	0	2	2	2	0	2	1	0	2	0	1	1	1	0	0	0	0	1	1	0	1	0	0	0	0
638	1	2	0	0	0	0	1	0	0	0	1	1	1	0	2	0	0	1	1	0	1	1	0	2	0	1	0	1	1	2	0	2	1	2	0	2	2	0	1	1	1	1	1	0	1	1	0	0	0
639	0	2	2	0	0	1	1	0	0	0	1	0	1	0	1	0	0	1	1	1	0	0	1	1	0	1	2	2	0	1	0	2	2	0	1	1	0	0	0	0	0	0	0	0	0	1	0	0	1
640	1	2	1	0	0	1	1	0	1	0	1	0	1	0	1	0	1	2	1	1	0	0	0	2	0	2	2	2	0	2	0	0	2	2	0	2	2	0	0	2	0	0	0	1	0	1	0	0	1
641	0	1	1	0	0	1	2	0	2	0	0	1	2	0	2	0	0	1	1	1	0	0	0	2	0	1	2	2	0	2	1	0	0	1	0	2	1	0	0	0	0	0	0	0	0	0	0	0	0
642	0	1	1	0	0	1	1	1	2	0	0	0	2	0	2	0	0	1	1	1	1	2	1	1	1	1	2	2	0	2	1	0	1	2	1	2	1	1	0	1	0	0	1	0	1	0	0	0	0
643	1	1	1	0	0	1	1	0	0	1	1	0	0	0	0	0	0	1	1	1	1	0	0	2	0	1	1	1	0	1	1	0	1	1	0	2	1	0	0	0	0	0	0	0	0	0	0	1	0
644	1	1	1	0	0	1	2	0	2	0	0	1	1	0	0	1	0	0	2	1	1	0	0	2	0	1	2	2	0	1	0	2	2	0	1	1	1	1	0	1	0	0	0	1	0	1	0	0	0
645	1	0	2	0	0	1	1	0	0	0	0	0	1	0	1	0	0	0	2	1	0	1	1	1	1	0	1	2	1	2	0	0	0	2	0	2	1	0	0	0	0	1	1	0	1	2	0	0	0
646	1	1	1	0	0	1	2	0	2	0	0	0	1	0	1	0	0	0	1	1	0	1	0	2	0	0	0	2	1	1	1	1	1	1	0	2	1	0	0	1	0	0	1	0	1	1	0	0	1
647	0	1	2	0	0	1	1	1	1	1	1	0	1	0	1	0	0	1	1	1	0	1	0	2	0	2	2	2	0	2	1	2	1	1	1	1	2	0	0	2	0	1	1	0	1	1	0	1	0
648	1	1	1	0	0	0	2	0	2	0	0	1	2	0	2	0	0	1	1	1	0	0	2	0	0	0	2	2	0	2	2	1	1	0	2	0	0	0	0	0	0	0	0	1	0	0	0	0	1
649	0	2	0	0	0	0	1	2	2	0	0	0	1	0	1	0	0	1	1	1	1	0	0	2	0	2	2	2	0	2	1	0	0	2	0	2	2	0	1	0	1	0	2	0	0	0	0	0	0
650	0	2	0	0	0	0	2	0	2	0	0	0	0	0	0	0	0	0	2	2	0	0	0	2	0	0	1	1	0	2	1	0	0	2	0	2	1	0	0	1	0	0	0	1	1	1	0	0	0
651	0	1	2	0	0	2	1	0	0	0	0	1	1	0	1	0	0	0	2	2	0	1	0	2	0	0	2	2	0	1	1	0	2	1	0	2	2	0	0	1	0	0	0	0	0	0	0	0	0
652	1	0	1	0	0	1	2	0	2	0	0	0	0	0	0	0	0	2	1	1	0	1	1	1	1	2	2	2	0	2	1	0	1	0	1	1	2	0	0	0	0	1	1	0	1	0	0	0	0
653	1	1	2	0	0	2	2	1	1	0	0	0	0	0	0	0	0	0	2	2	0	0	2	0	0	1	1	2	2	2	0	0	1	1	1	1	2	0	0	1	0	2	2	0	2	1	0	0	0
654	0	1	2	0	0	2	2	0	0	0	0	0	1	0	1	0	0	0	2	2	1	0	0	2	0	1	2	2	0	2	1	1	1	1	1	1	1	0	0	1	0	0	0	1	0	1	0	1	1
655	1	2	0	0	0	0	2	0	1	0	1	1	1	0	0	1	0	1	1	1	0	0	0	2	0	1	1	1	2	2	0	0	1	1	1	1	1	1	1	0	0	1	1	0	1	0	0	0	0
656	1	1	1	0	0	1	2	1	1	0	0	0	1	0	0	0	1	2	0	0	1	0	0	2	0	2	1	1	1	2	0	0	1	2	1	2	1	0	0	0	0	0	1	0	1	0	0	0	0
657	0	1	1	0	0	2	2	1	2	0	0	0	1	0	1	0	0	1	1	1	0	2	0	2	0	0	1	1	0	1	1	2	2	2	0	2	0	0	0	0	0	0	0	1	0	0	0	1	0
658	1	0	2	0	0	2	2	1	2	0	0	0	0	0	0	0	1	2	0	0	1	1	0	2	0	0	1	1	0	1	2	0	1	2	0	2	1	0	0	0	0	1	1	0	2	2	0	0	0
659	1	0	2	0	1	1	2	0	2	0	0	1	1	0	1	0	0	1	1	1	0	0	1	1	0	2	1	1	1	2	1	1	1	0	1	1	0	0	0	0	1	0	0	1	0	0	0	0	0
660	1	1	1	0	0	1	2	0	2	0	0	0	2	0	2	0	0	1	1	1	1	1	2	0	1	0	1	2	0	1	0	2	1	2	0	2	0	0	0	1	0	1	1	0	1	1	0	0	0
661	0	1	1	0	0	1	2	0	2	0	0	0	2	0	2	0	1	2	1	1	1	0	0	2	0	1	1	2	2	1	1	1	1	2	0	2	1	0	0	2	1	0	0	0	0	0	0	0	1
662	0	1	2	0	0	2	0	0	1	0	0	0	1	0	0	0	0	1	1	2	0	1	1	1	0	0	2	2	1	2	0	0	1	2	1	1	2	1	1	0	1	0	0	0	2	0	0	0	0
663	0	2	0	0	0	0	0	0	0	0	2	0	1	0	0	0	0	1	1	1	0	1	0	2	0	1	0	1	2	1	1	0	2	0	1	1	1	0	0	1	0	0	0	0	0	0	0	0	0
664	0	2	2	0	0	1	1	0	1	0	1	0	0	0	0	0	0	1	1	1	1	0	0	2	0	1	1	2	0	1	2	0	2	1	1	1	1	0	0	0	0	2	2	0	2	1	0	0	0
665	0	0	2	0	0	1	2	0	1	0	1	1	2	0	2	0	0	0	2	2	1	0	0	2	0	1	1	1	1	2	1	1	1	2	0	2	1	0	0	2	0	0	0	1	1	0	0	1	0
666	0	1	1	0	0	2	2	0	1	0	1	0	2	0	1	0	0	1	1	1	0	1	0	2	0	0	1	2	1	2	0	0	0	0	1	1	0	0	0	0	0	0	0	0	0	1	0	0	0
667	0	1	1	0	0	1	2	0	2	0	0	0	0	0	0	0	0	2	0	1	1	0	0	2	0	1	2	2	0	2	0	1	2	1	1	1	1	0	0	1	0	1	1	0	2	1	0	0	0
668	0	0	2	0	0	2	1	0	0	0	1	0	1	0	0	0	0	2	0	0	1	0	0	2	0	0	2	2	0	2	1	1	2	2	0	2	2	0	0	1	0	1	1	0	1	1	0	0	0
669	1	2	0	0	0	1	2	1	2	0	0	0	1	0	1	0	0	1	1	1	1	1	0	2	0	0	1	2	0	2	0	1	2	0	1	1	2	1	1	1	0	1	1	0	0	2	0	0	1
670	1	2	0	0	0	0	1	0	1	0	1	0	0	0	0	0	0	1	1	1	0	1	0	2	0	2	0	2	1	1	1	0	2	2	0	2	1	1	1	0	0	1	1	0	1	0	0	0	0
671	1	1	1	0	0	1	2	0	2	0	0	0	0	0	0	0	1	2	1	2	0	0	0	2	0	0	2	2	0	2	1	1	2	0	2	0	0	0	0	0	0	1	1	0	1	0	0	2	0
672	1	1	1	0	0	1	2	0	2	0	0	0	0	0	0	0	0	0	2	2	0	0	0	2	0	1	2	2	0	2	1	0	1	1	1	1	1	0	0	1	1	1	1	0	1	2	0	0	1
673	1	0	2	0	0	2	2	0	2	0	0	0	0	0	0	0	0	0	2	2	0	2	0	2	0	0	2	2	1	2	2	0	1	1	0	2	2	0	0	1	0	1	1	0	1	1	0	0	0
674	0	1	2	0	0	1	1	0	1	0	1	0	0	0	0	0	0	1	1	1	1	1	0	2	0	0	2	2	0	2	0	0	2	1	0	2	0	0	0	0	0	1	1	0	1	1	0	0	0
675	0	1	2	0	0	2	1	1	1	0	1	0	0	0	0	0	0	0	2	2	0	1	0	2	0	2	1	1	1	2	0	1	2	2	0	2	2	0	0	2	1	1	1	0	1	1	0	0	0
676	0	2	0	0	0	0	2	1	2	0	0	0	1	0	1	0	1	0	2	1	1	1	0	2	0	1	1	2	0	2	2	1	1	1	0	2	2	0	0	2	0	0	0	0	0	0	0	0	1
677	1	0	2	0	0	2	1	0	1	0	1	1	1	0	0	1	1	1	1	1	0	0	0	2	0	1	1	1	1	2	0	2	2	2	0	2	2	0	0	1	1	0	1	0	1	0	0	0	0
678	0	2	1	0	0	2	2	0	2	0	0	0	1	0	1	0	0	0	2	2	0	0	0	2	0	0	1	2	1	2	0	0	1	2	1	2	2	0	0	1	0	0	0	0	0	0	0	0	0
679	1	0	2	0	0	1	1	0	0	0	1	0	1	0	1	0	0	2	0	1	0	0	0	2	0	1	1	1	0	1	2	1	2	1	1	1	2	0	0	2	0	0	1	1	1	0	0	0	0
680	0	2	1	0	0	1	1	0	2	0	0	0	1	0	1	0	0	1	1	1	1	0	1	1	0	0	2	2	0	2	1	2	1	1	1	1	0	0	0	1	0	0	0	0	0	1	0	0	0
681	1	1	1	1	1	2	1	1	1	0	1	0	1	0	1	0	0	1	2	1	1	0	1	1	0	2	1	2	1	2	1	0	2	1	0	2	2	0	0	1	0	0	0	0	0	0	0	0	0
682	0	0	2	0	0	2	1	0	0	0	0	0	0	0	0	0	0	0	1	2	0	0	0	2	0	1	1	1	1	2	1	0	1	0	1	1	2	0	0	1	0	0	0	0	0	0	0	0	0
683	1	1	2	0	0	0	1	0	1	0	0	0	1	1	0	0	0	0	2	1	1	0	0	2	0	1	1	2	1	1	1	2	2	0	1	1	1	0	0	0	1	0	0	1	0	0	0	0	0
684	0	2	0	0	0	0	2	0	1	0	0	0	1	0	0	0	0	0	2	1	1	0	1	1	1	1	0	2	2	1	2	0	1	2	0	2	0	0	0	1	0	0	0	0	0	0	0	1	1
685	0	1	1	0	0	1	1	0	0	0	1	0	1	0	0	0	0	0	1	1	1	0	0	2	0	0	1	2	2	1	2	1	1	1	0	2	1	0	0	0	0	2	2	0	2	1	0	0	1
686	0	1	2	0	0	1	2	0	1	0	1	1	2	0	1	1	0	1	1	1	0	0	1	1	0	1	1	1	1	2	0	1	1	2	0	2	2	0	0	1	1	1	1	0	1	0	0	0	0
687	0	2	1	0	0	1	2	0	2	0	0	0	0	0	0	0	0	0	2	2	0	2	1	1	1	1	2	2	0	1	1	1	2	1	0	2	0	0	0	0	0	0	0	1	0	1	0	0	0
688	1	1	1	0	0	2	1	0	1	0	1	0	1	0	1	0	0	1	1	1	1	0	0	2	0	1	1	2	1	1	2	0	1	0	1	1	2	0	0	0	1	0	1	0	1	1	0	0	0
689	1	0	2	0	0	1	2	1	2	0	0	0	0	0	0	0	0	0	2	2	0	1	1	1	1	1	1	1	0	1	0	0	1	0	1	1	1	0	0	0	1	0	0	1	1	0	0	0	1
690	1	1	1	0	0	1	1	1	1	0	1	1	1	0	0	1	0	1	1	1	0	1	1	1	1	1	2	2	0	2	0	0	1	0	1	1	1	0	0	1	0	1	0	0	1	0	1	0	1
691	0	1	0	0	0	1	1	0	2	0	0	1	1	0	0	1	1	2	1	1	0	0	0	2	0	2	2	2	0	2	0	1	1	0	1	1	1	0	0	1	0	1	1	0	1	1	0	0	0
692	0	0	1	0	0	1	1	0	1	0	0	0	1	0	2	0	0	0	2	2	0	0	0	2	0	1	1	1	2	2	0	0	2	1	0	2	0	0	0	0	0	0	0	0	0	2	0	0	0
693	0	0	2	0	0	1	1	1	2	0	0	0	0	0	0	0	0	0	2	2	0	1	0	2	0	1	1	2	1	2	0	1	2	0	1	1	1	0	0	1	1	0	2	0	0	0	0	0	0
694	0	0	2	0	0	2	2	1	2	0	0	1	1	0	0	1	0	2	0	0	0	1	1	1	1	2	1	2	1	2	0	1	1	1	2	1	1	0	0	0	0	0	1	0	1	1	0	0	1
695	1	1	1	1	1	1	0	0	1	0	1	1	1	0	0	1	0	1	1	1	0	0	0	2	0	0	2	2	0	1	0	1	2	0	2	0	0	0	0	0	0	0	2	0	1	0	0	1	0
696	1	2	0	0	0	0	2	1	1	0	0	1	0	0	0	0	0	2	0	0	0	1	0	2	0	1	1	1	1	2	0	1	2	0	1	1	2	0	0	2	0	1	1	0	1	0	0	0	2
697	1	2	0	0	0	0	1	0	1	0	1	0	0	0	0	0	0	2	0	0	0	0	0	2	0	1	1	2	2	2	2	0	1	0	2	0	1	0	0	0	0	0	0	0	0	0	0	0	0
698	0	2	1	0	0	1	1	1	2	0	1	0	1	0	1	0	0	0	1	2	0	1	1	1	0	1	1	2	1	2	2	1	2	2	0	2	2	0	0	1	0	0	0	0	0	0	0	0	0
699	1	0	2	0	0	1	1	2	2	0	0	0	0	0	0	0	0	0	2	2	0	1	1	1	1	2	1	2	1	2	1	1	1	1	1	1	1	0	0	1	0	2	1	0	1	0	0	0	1
700	1	1	1	0	0	1	2	0	2	0	1	0	1	0	1	0	0	0	2	2	0	1	0	2	0	0	1	1	2	2	0	0	2	1	1	1	0	0	0	0	1	0	1	0	1	1	0	0	0
701	0	0	2	0	0	1	2	0	1	0	1	1	2	0	2	0	0	1	1	1	1	1	0	2	0	1	1	2	1	0	2	0	2	0	1	1	2	0	0	1	0	0	1	0	1	1	0	1	0
702	1	1	1	1	1	1	0	0	0	0	1	0	1	1	0	0	0	2	0	0	0	1	0	2	0	1	1	2	1	0	1	1	1	2	0	2	2	0	0	1	0	0	1	1	1	0	0	0	0
703	1	2	0	0	0	0	2	0	2	0	0	0	1	0	1	0	0	1	0	0	1	0	1	1	0	0	1	2	1	1	1	2	2	0	1	1	0	0	0	0	0	0	0	0	0	0	0	0	0
704	0	1	1	0	0	1	1	0	1	0	1	1	1	0	0	1	0	1	1	0	0	0	0	2	0	1	1	1	0	1	0	1	2	0	2	1	1	0	0	0	0	0	0	0	0	0	0	0	0
705	0	0	2	0	0	2	1	0	0	1	2	0	0	0	0	0	0	0	2	2	0	1	0	2	0	2	2	2	1	2	2	0	0	2	0	2	0	0	0	0	0	1	1	0	0	1	0	0	1
706	1	1	2	0	0	1	0	0	0	0	2	0	0	0	0	0	0	2	1	1	0	0	1	1	0	1	2	2	1	2	0	0	2	1	1	1	2	0	1	0	1	0	0	1	0	0	0	0	0
707	0	1	2	0	0	1	2	0	0	0	0	0	0	0	0	0	0	0	2	2	0	0	1	1	0	1	1	1	1	2	1	0	1	0	1	1	2	0	0	2	0	0	0	0	0	0	0	0	1
708	1	1	1	0	0	1	1	0	0	0	0	0	1	0	1	0	0	0	2	2	0	0	0	2	0	0	1	1	0	1	0	0	0	2	0	2	1	0	0	1	0	0	0	0	0	0	0	1	0
709	1	1	1	0	0	0	1	0	1	0	1	1	1	0	1	0	1	0	2	1	1	1	0	2	0	1	1	1	1	2	0	0	2	2	1	2	1	0	0	0	0	0	0	0	0	1	0	0	0
710	0	0	2	0	0	2	1	0	1	0	0	0	1	0	1	0	0	1	1	1	0	0	0	2	0	1	2	2	0	1	0	1	2	1	1	1	2	0	0	1	0	0	2	0	1	1	0	1	0
711	0	1	2	0	0	2	2	1	1	0	0	0	1	0	1	0	0	2	0	0	0	1	0	2	0	0	1	2	2	2	2	1	0	1	1	1	1	0	0	2	0	0	0	0	1	1	0	0	0
712	0	1	1	0	0	1	1	0	1	0	1	0	1	0	1	0	0	0	1	1	0	1	0	2	0	0	1	2	0	2	0	0	1	2	0	2	0	0	0	0	0	1	1	0	1	1	0	0	0
713	0	1	2	0	0	2	1	0	1	0	1	0	1	0	1	0	0	1	1	0	1	0	0	2	0	1	0	1	0	1	1	0	1	1	0	2	1	0	0	0	0	1	1	0	1	2	0	0	1
714	0	0	2	0	1	1	2	0	2	0	0	1	2	0	2	0	0	1	0	0	0	0	0	2	0	0	0	1	2	1	1	1	1	1	0	2	0	0	0	0	1	0	0	2	0	2	0	0	0
715	1	2	0	0	0	1	0	0	1	0	1	0	0	0	0	0	0	1	1	1	1	2	1	1	1	1	2	2	1	2	2	1	1	1	1	1	1	0	0	0	1	0	0	0	0	0	0	0	0
716	0	1	1	0	0	2	1	0	1	0	0	1	1	0	1	0	0	2	0	0	1	1	0	2	0	1	1	1	0	1	2	0	1	2	0	2	1	0	0	0	0	0	0	0	0	0	0	0	1
717	1	2	1	0	0	0	1	0	2	0	0	0	0	0	0	0	1	1	1	1	1	2	0	2	0	0	0	1	2	1	1	1	1	1	1	1	0	1	1	0	0	1	1	0	1	0	0	0	1
718	0	0	2	0	0	2	2	1	2	0	0	0	1	0	1	0	1	2	1	1	0	0	0	2	0	1	1	1	1	2	1	1	0	2	0	2	2	1	1	1	0	0	0	2	0	0	0	0	0
719	0	2	0	0	0	0	2	0	2	0	0	1	1	0	1	0	0	0	2	1	1	0	0	2	0	1	2	2	1	2	1	2	2	0	1	1	2	0	0	1	0	0	1	0	0	0	0	0	0
720	0	2	0	0	0	0	1	0	1	0	0	0	1	0	1	0	0	1	0	0	1	0	0	2	0	0	2	2	0	2	2	0	1	1	1	1	0	0	0	0	0	0	0	0	0	0	0	0	0
721	0	1	1	0	0	1	1	1	2	0	0	0	0	0	0	0	0	1	1	1	1	1	0	2	0	0	2	2	1	2	2	1	2	0	1	1	1	0	0	0	0	0	0	0	0	0	0	0	0
722	1	1	1	0	0	1	2	0	1	0	0	1	1	0	1	0	0	0	2	2	0	0	0	2	0	1	2	2	1	2	0	1	2	1	1	1	1	0	0	1	0	1	0	0	0	1	0	0	0
723	1	1	2	0	0	2	2	0	2	0	0	1	0	0	0	0	1	1	2	2	0	1	0	2	0	0	0	2	0	1	2	2	2	0	1	1	1	1	0	0	0	0	0	0	0	0	0	0	0
724	1	2	0	0	0	0	0	0	0	1	1	0	1	0	1	0	0	1	1	1	0	0	0	2	0	1	1	1	0	1	1	0	1	0	1	1	1	0	0	1	1	0	0	0	0	0	0	0	0
725	0	2	0	0	0	0	2	0	2	0	0	0	1	0	1	0	1	2	0	0	1	0	0	2	0	1	2	1	1	2	0	1	2	1	1	1	1	0	0	1	0	1	1	0	1	0	0	0	1
726	1	1	2	0	0	0	2	0	1	0	0	0	1	0	1	0	0	1	1	1	0	0	0	2	0	1	2	0	1	1	1	1	2	0	2	0	0	0	0	0	0	1	1	0	1	0	0	1	0
727	1	0	2	0	0	2	1	1	1	0	0	0	1	0	1	0	0	1	1	1	0	0	1	1	1	1	1	1	2	2	0	1	1	0	1	1	1	0	0	1	0	1	1	0	1	0	0	0	0
728	1	1	1	0	0	1	1	1	1	0	1	0	1	0	1	0	0	0	2	2	0	0	1	1	0	0	1	1	2	2	1	1	2	0	2	1	1	0	0	0	0	0	0	0	0	0	0	0	0
729	1	2	0	0	0	0	0	0	1	0	0	0	1	0	2	0	0	0	2	2	0	0	0	2	0	0	2	1	1	2	1	0	2	1	0	2	0	0	0	1	0	1	0	0	1	0	0	0	0
730	0	0	2	0	0	2	1	1	1	0	1	0	0	0	0	0	0	1	1	1	0	1	0	2	0	0	2	2	0	1	0	1	2	1	1	1	2	0	0	2	1	0	1	0	1	0	0	0	0
731	1	1	1	0	0	2	2	0	2	0	0	1	2	0	0	1	0	2	0	1	1	1	1	1	1	1	0	1	2	1	1	1	2	2	0	2	1	0	0	2	0	2	2	0	1	1	0	0	0
732	1	0	2	0	0	2	2	1	2	0	0	0	1	0	1	0	0	0	1	1	1	0	0	2	0	0	0	1	1	2	0	2	2	1	0	2	0	0	0	1	0	1	1	0	1	1	0	0	1
733	0	2	0	0	0	1	1	1	1	0	1	0	0	0	0	0	0	0	2	2	0	0	0	2	0	0	2	2	1	2	1	0	1	1	0	2	1	1	1	0	0	2	2	0	2	1	0	0	0
734	1	2	0	0	0	1	2	0	1	0	1	0	0	0	0	0	0	2	0	0	0	1	0	2	0	2	1	2	1	1	2	0	2	1	1	1	0	0	0	0	0	0	1	1	2	0	0	0	0
735	1	2	1	0	0	1	2	1	1	0	0	1	1	0	0	1	0	0	2	2	0	0	0	2	0	1	2	2	1	2	1	1	1	1	0	2	1	0	0	1	0	0	0	0	0	0	0	0	0
736	1	1	1	0	0	1	1	0	1	1	1	0	1	0	1	0	0	2	0	0	1	0	0	2	0	1	1	2	2	1	2	1	2	2	0	2	1	1	1	0	0	0	0	0	0	0	0	0	0
737	0	0	2	0	0	2	1	0	0	1	2	0	0	0	0	0	0	0	2	2	0	2	0	2	0	0	1	2	1	1	2	1	1	2	1	2	2	0	0	1	0	1	0	0	1	0	0	1	0
738	0	2	0	0	0	0	1	0	1	0	1	0	1	0	0	0	0	2	0	1	0	0	0	2	0	1	2	2	1	2	1	0	1	2	0	2	2	0	1	1	1	0	1	0	0	0	0	0	0
739	0	1	1	0	0	1	2	0	2	0	0	0	0	0	0	0	0	1	1	1	0	0	0	2	0	0	1	2	0	1	0	0	2	2	1	2	1	0	0	1	0	0	1	0	1	0	0	0	1
740	1	1	1	1	1	1	1	0	2	0	0	1	1	0	2	0	0	1	1	1	1	0	0	2	0	1	1	1	2	2	1	0	1	2	0	2	0	0	0	0	0	1	1	0	1	0	0	0	0
741	1	2	2	0	0	1	2	0	0	0	0	1	1	0	0	1	0	1	1	1	0	0	1	1	0	1	2	2	0	2	1	0	1	0	2	0	2	0	0	1	0	0	0	0	0	0	0	0	1
742	1	1	1	0	0	2	2	1	2	0	0	1	1	0	0	1	0	0	2	1	1	0	0	2	0	1	2	2	0	1	1	0	2	1	1	1	0	1	1	0	0	0	0	0	0	0	0	1	0
743	1	2	0	0	0	1	2	0	1	0	0	0	0	0	0	0	0	1	1	1	0	0	0	2	0	0	1	1	1	2	0	0	2	1	1	1	0	0	0	0	0	0	1	0	1	0	0	0	0
744	1	1	1	0	0	1	2	0	2	0	0	0	0	0	0	0	0	1	1	1	0	1	1	1	1	1	2	2	0	2	1	0	1	2	1	1	2	0	0	1	0	0	0	0	1	1	0	0	0
745	1	1	1	0	0	1	2	0	2	0	0	1	1	0	1	0	0	0	2	1	1	0	0	2	0	1	2	2	0	1	0	0	0	2	0	2	1	0	0	0	0	0	0	0	0	0	0	0	0
746	0	2	0	0	0	1	2	0	2	0	0	0	0	0	0	0	0	1	0	0	0	0	1	1	0	1	2	2	1	2	1	1	1	1	0	2	2	0	0	1	0	0	1	0	1	1	0	1	0
747	0	1	1	0	0	2	2	0	2	0	1	0	1	0	0	0	0	0	2	1	1	1	0	2	0	1	1	0	2	2	0	0	2	2	0	2	1	0	0	0	0	0	0	0	0	0	0	0	0
748	1	0	2	0	1	1	2	1	2	0	0	0	1	0	0	0	0	1	1	1	0	1	0	2	0	1	1	2	0	1	0	0	2	2	0	2	1	0	0	0	1	1	0	0	1	1	0	0	1
749	1	1	2	0	0	1	2	0	2	0	0	0	1	0	1	0	0	2	0	0	1	0	0	2	0	1	1	1	1	2	1	0	0	1	0	2	0	0	0	0	0	0	0	1	0	0	0	0	0
750	0	1	2	0	0	1	2	0	1	0	1	0	1	0	0	0	0	2	0	0	1	0	0	2	0	2	1	0	2	2	0	1	1	1	1	1	0	0	0	0	0	1	0	0	2	0	0	0	0
751	0	2	1	0	0	1	2	1	1	0	0	0	1	0	1	0	0	1	1	1	1	0	0	2	0	1	1	2	1	0	2	2	1	2	0	2	2	0	0	1	0	0	0	0	0	0	0	0	1
752	1	2	0	0	0	0	2	0	2	0	0	0	1	0	1	0	0	0	2	2	0	1	2	0	1	0	2	2	0	2	0	0	2	1	1	1	1	0	0	0	0	1	1	0	1	0	0	0	1
753	1	1	1	0	0	1	2	0	1	0	0	0	1	0	0	0	0	0	2	2	0	0	0	2	0	1	2	2	1	2	2	1	2	1	1	1	2	0	0	0	0	1	1	0	1	1	0	1	0
754	0	1	2	0	0	2	0	0	0	0	2	0	0	0	0	0	0	2	0	1	0	0	0	2	0	0	1	1	1	2	0	0	2	2	0	2	1	0	0	2	0	1	0	0	1	1	0	0	0
755	1	1	2	0	0	2	2	1	2	0	0	0	1	0	1	0	0	2	0	0	0	0	1	1	1	0	1	1	1	1	1	0	1	2	0	2	0	0	0	0	0	0	0	0	0	0	0	0	0
756	0	1	1	0	0	1	2	1	2	0	0	1	1	0	0	1	0	1	1	1	1	0	0	2	0	0	2	2	0	2	1	1	1	1	0	2	1	1	1	0	0	0	0	1	0	0	0	0	0
757	0	0	2	0	0	1	2	0	1	0	0	1	2	0	1	1	0	0	1	2	0	0	0	2	0	1	2	2	0	2	2	0	0	2	0	2	1	0	0	2	0	1	0	0	1	0	0	0	0
758	1	2	1	0	0	0	2	0	2	0	0	0	1	0	1	0	0	0	2	2	0	0	0	2	0	0	2	2	0	2	1	0	2	1	0	2	0	0	0	1	0	0	0	0	1	0	0	0	0
759	1	2	1	0	0	0	1	0	0	0	2	0	0	0	0	0	0	1	1	1	1	0	0	2	0	2	2	2	0	2	1	1	1	2	0	2	0	0	0	0	0	2	2	0	2	1	0	0	0
760	1	1	0	0	0	1	2	1	2	0	0	0	2	0	2	0	0	0	1	1	1	0	0	2	0	1	2	2	0	2	0	1	0	2	0	2	1	0	0	0	0	1	1	0	1	0	1	0	1
761	0	2	1	0	0	1	1	1	1	0	1	0	0	0	0	0	0	0	1	1	1	1	0	2	0	0	1	2	0	2	0	1	0	1	0	2	2	0	0	0	0	0	1	0	0	0	0	0	0
762	1	1	1	0	0	1	1	0	1	0	1	0	0	0	0	0	0	2	0	0	1	0	0	2	0	1	1	2	1	2	2	0	0	0	0	2	2	0	0	2	1	0	0	0	0	0	0	0	1
763	0	1	1	0	0	1	2	0	1	0	1	0	0	0	0	0	0	2	0	0	0	0	0	2	0	0	1	2	1	2	0	0	0	0	1	1	2	0	0	1	0	0	0	0	0	0	0	0	1
764	1	1	1	0	0	2	2	1	2	0	0	0	0	0	0	0	0	2	0	0	0	1	1	1	0	0	2	2	1	1	2	0	1	1	1	1	0	0	0	0	1	1	1	0	2	2	0	0	0
765	0	2	0	0	0	0	2	0	2	0	0	1	1	0	0	1	1	2	1	1	0	1	0	2	0	0	0	1	2	2	1	0	0	2	0	2	2	0	0	1	1	0	1	1	0	1	0	0	1
766	1	1	1	0	0	1	2	1	2	0	0	1	1	0	1	0	0	1	1	1	0	0	0	2	0	1	1	2	1	2	1	2	2	1	1	1	1	0	0	0	0	0	0	0	0	0	0	1	0
767	1	0	2	0	0	1	2	0	1	0	1	0	1	0	1	0	0	0	2	2	1	2	1	1	1	1	1	1	1	2	0	0	1	0	2	0	2	1	0	0	0	0	0	1	0	0	0	0	0
768	0	0	1	0	0	1	1	1	2	0	1	1	0	0	0	0	1	0	2	1	1	0	1	1	0	1	2	2	1	2	1	1	2	2	0	2	0	0	0	0	0	0	1	0	2	1	0	0	0
769	0	1	2	0	0	0	2	1	2	0	0	0	0	0	0	0	0	0	2	1	1	0	0	2	0	1	1	2	0	1	2	0	2	1	0	2	1	0	0	1	0	1	1	1	1	2	0	1	0
770	1	1	1	0	0	1	1	0	1	0	1	0	0	0	0	0	1	0	2	1	1	0	0	2	0	1	1	2	0	2	1	0	1	2	1	2	0	0	0	0	0	1	1	1	1	2	0	0	0
771	1	1	1	0	0	2	1	1	2	0	0	0	0	0	0	0	1	1	1	1	0	0	0	2	0	1	1	1	0	1	2	1	2	1	0	2	1	0	0	0	0	0	1	0	0	0	0	0	0
772	1	2	0	0	0	0	2	0	0	0	0	0	1	0	1	0	0	1	1	1	1	1	0	2	0	0	1	2	0	1	1	1	2	1	1	1	2	0	0	1	0	0	1	1	1	0	0	0	1
773	1	2	1	0	0	1	2	0	2	0	0	0	1	0	1	0	0	2	0	1	0	0	1	1	1	2	2	2	0	2	2	2	1	1	0	2	2	0	0	1	0	1	1	0	0	2	0	1	0
774	1	2	0	0	0	1	0	0	0	0	2	1	0	0	0	0	0	0	2	2	0	0	0	2	0	2	1	1	1	2	0	1	1	1	0	2	2	0	0	1	0	0	0	0	0	0	0	0	0
775	0	2	0	0	0	1	1	0	0	0	1	1	2	0	1	1	0	0	2	2	0	1	1	1	1	0	2	2	0	1	0	2	2	0	1	1	1	0	0	0	1	0	0	1	0	1	0	1	0
776	0	1	2	0	0	0	2	1	2	0	0	1	1	0	1	0	0	0	2	2	0	1	0	2	0	1	1	1	0	1	0	0	2	1	0	2	1	0	0	0	0	0	0	0	0	0	0	0	0
777	0	1	1	0	0	1	1	0	0	0	1	0	0	0	0	0	0	2	0	0	2	0	0	2	0	1	1	1	2	2	1	0	1	1	1	1	1	0	0	0	1	2	2	0	1	1	0	0	1
778	0	1	2	0	0	2	2	0	2	0	0	0	0	0	0	0	0	1	1	1	1	0	0	2	0	1	1	1	0	1	0	1	1	1	0	2	1	0	0	1	0	1	1	0	0	1	0	0	0
779	0	0	1	0	0	1	1	0	1	0	1	1	2	0	1	1	1	2	1	1	0	1	0	2	0	1	2	2	0	2	1	1	1	0	2	0	1	0	0	2	0	0	0	1	1	1	0	0	0
780	0	1	2	0	0	2	1	0	0	0	0	0	0	0	0	0	0	0	2	2	0	1	0	2	0	2	1	2	0	2	0	0	1	1	1	1	1	0	0	0	0	0	0	0	0	1	0	0	0
781	0	2	1	0	0	0	1	0	0	0	2	0	0	0	0	0	1	1	1	2	0	1	0	2	0	1	2	2	1	2	1	0	0	1	1	1	2	0	1	0	2	0	2	0	0	0	0	0	0
782	0	1	1	0	1	0	1	0	1	0	1	0	1	1	0	0	0	1	1	1	1	0	0	2	0	2	1	2	1	1	1	1	2	0	1	1	0	0	0	0	0	1	1	0	1	1	0	1	0
783	0	2	1	0	0	2	2	0	2	0	0	1	1	0	1	0	0	0	1	2	0	1	0	2	0	0	2	2	1	2	2	2	2	2	0	2	1	0	0	1	0	0	0	1	1	1	0	0	0
784	0	1	2	0	0	0	2	0	1	0	0	0	0	0	0	0	0	1	1	1	0	0	0	2	0	1	1	1	0	2	1	0	1	1	0	1	2	0	0	1	0	0	0	0	1	0	0	0	1
785	0	1	1	0	0	0	1	0	1	0	1	0	1	0	0	0	0	2	0	1	1	0	0	2	0	1	2	2	0	1	1	2	2	0	2	0	2	0	0	1	0	1	2	0	0	0	0	1	0
786	1	1	2	0	0	1	1	0	1	0	1	0	2	0	1	0	0	2	0	0	1	0	0	2	0	1	1	0	2	2	0	0	0	2	0	2	0	0	0	0	0	2	1	0	1	0	0	0	0
787	0	2	1	0	0	1	2	0	2	0	0	0	1	0	1	0	0	1	0	0	1	1	0	2	0	2	1	0	1	2	1	0	0	1	0	2	1	0	0	0	0	1	1	0	1	0	0	0	1
788	1	1	1	0	0	1	1	0	0	0	0	1	2	0	1	0	0	2	0	0	1	0	0	2	0	0	1	1	1	2	1	0	1	1	1	1	2	1	1	0	1	0	0	0	0	0	0	0	1
789	1	0	2	0	0	1	1	0	1	0	1	0	1	0	1	0	0	1	1	1	1	0	0	2	0	1	2	2	1	2	1	0	2	1	0	2	1	1	1	0	0	1	0	0	1	0	0	2	0
790	0	2	0	0	0	1	2	0	0	0	0	0	0	0	0	0	0	1	1	1	0	1	0	2	0	0	2	2	0	1	1	1	1	2	1	1	1	0	0	0	1	1	0	0	0	0	0	0	0
791	1	1	1	0	0	2	2	1	2	0	0	0	0	0	0	0	0	1	2	2	0	0	0	2	0	1	2	0	1	1	1	1	1	1	1	1	2	0	1	0	1	0	0	1	0	0	0	0	1
792	1	1	1	0	0	1	2	0	2	0	0	0	1	0	1	0	0	1	1	1	1	0	1	1	0	1	0	1	2	1	1	1	2	1	2	1	1	0	0	0	0	1	1	0	1	1	0	0	1
793	1	2	1	0	0	0	2	0	2	0	0	0	0	0	0	0	1	2	1	1	0	0	0	2	0	1	2	2	1	2	1	1	2	0	1	0	2	0	0	2	1	0	0	0	0	0	0	0	0
794	0	2	0	0	0	0	1	0	1	1	0	0	0	0	0	0	0	0	2	2	0	0	1	1	0	2	1	1	2	2	0	0	1	1	1	1	1	2	1	0	1	1	1	0	1	2	0	0	0
795	0	2	0	0	0	1	2	0	1	0	1	0	1	0	1	0	1	2	1	1	0	0	1	1	0	0	2	2	0	2	1	0	1	1	1	1	2	0	0	1	0	0	1	0	1	0	0	2	0
796	1	1	1	0	0	2	1	0	1	0	0	0	0	0	0	0	0	1	1	1	0	1	0	2	0	0	2	2	0	2	1	0	1	1	1	1	2	0	0	0	0	1	1	0	2	0	0	0	0
797	0	1	1	0	0	1	1	0	1	0	1	0	1	0	1	0	0	1	1	0	1	1	1	1	0	0	2	2	2	2	0	1	2	1	1	1	1	0	0	0	0	0	1	0	1	1	0	0	0
798	0	1	1	0	0	1	2	1	1	0	0	0	0	0	0	0	0	2	0	0	1	0	0	2	0	2	2	2	1	2	1	2	1	1	1	1	2	0	0	1	1	0	1	1	2	0	0	1	0
799	1	2	2	0	0	1	1	1	2	0	0	0	0	0	0	0	0	1	1	1	1	0	0	2	0	1	2	2	1	2	1	1	2	0	0	2	2	0	0	0	0	0	0	0	0	1	0	0	0
800	1	2	1	0	0	1	2	1	2	0	0	1	1	0	0	1	0	1	1	1	1	1	0	2	0	2	2	2	0	2	1	0	0	2	0	2	1	0	0	1	1	0	1	0	1	1	0	0	0
801	0	2	1	0	0	1	2	0	2	0	1	0	1	0	0	0	0	2	1	1	0	2	1	1	1	1	2	2	0	2	0	1	2	1	1	1	2	0	1	1	1	1	1	0	1	0	1	0	1
802	0	2	0	0	0	0	2	0	2	0	0	0	1	0	0	0	0	0	2	2	0	1	0	2	0	0	2	2	0	2	0	0	0	0	1	1	0	0	0	0	0	0	0	1	0	0	0	0	0
803	0	1	2	0	0	1	2	0	1	0	0	0	1	0	0	0	0	1	1	1	0	0	0	2	0	1	2	2	0	2	1	1	2	0	2	0	1	0	0	0	1	0	2	0	0	0	0	0	0
804	1	2	1	0	0	1	2	0	1	0	0	0	0	0	0	0	0	1	1	1	1	0	1	1	0	1	2	2	0	2	0	0	1	2	2	0	0	0	0	0	0	0	0	0	0	0	0	2	0
805	0	2	0	0	0	0	2	0	2	0	0	1	1	0	1	0	0	1	1	1	1	0	0	2	0	0	1	2	0	2	0	2	1	1	1	1	2	0	0	1	0	0	0	0	0	0	0	0	0
806	0	1	2	0	0	2	2	0	2	1	0	0	0	0	0	0	0	0	2	2	0	1	2	0	1	0	2	2	0	2	1	1	0	1	1	1	0	0	0	0	0	1	1	0	1	2	0	1	0
807	0	1	1	0	0	2	2	0	1	0	0	0	0	0	0	0	0	1	1	1	1	1	1	2	0	0	1	1	1	2	0	1	1	1	1	1	0	0	0	0	0	0	0	0	1	0	0	1	0
808	1	0	2	0	0	2	1	1	1	0	1	0	1	0	1	0	0	0	2	2	0	1	0	2	0	0	1	2	1	2	0	0	2	1	2	1	1	0	0	0	0	0	1	0	1	0	0	0	0
809	0	0	2	0	0	1	1	1	2	0	0	2	2	0	1	0	0	1	1	1	1	0	0	2	0	0	1	2	2	1	2	0	0	2	1	1	1	0	0	1	0	0	0	0	0	1	0	0	0
810	1	1	1	0	0	1	1	0	1	0	1	0	1	0	1	0	0	0	2	2	0	0	0	2	0	1	1	2	1	1	2	0	1	2	0	2	0	0	0	1	0	0	2	0	1	1	0	0	1
811	1	1	2	0	0	1	1	1	1	0	1	0	1	0	1	0	0	1	1	1	1	0	0	2	0	0	2	2	0	2	1	1	0	1	0	2	1	0	0	0	1	1	0	0	1	1	0	0	0
812	1	1	1	0	0	1	2	1	2	0	0	0	0	0	0	0	0	0	2	2	0	1	0	2	0	1	2	2	0	1	0	1	1	0	1	1	1	0	0	0	0	0	1	0	1	1	0	2	0
813	0	2	1	0	0	0	2	0	2	0	0	1	1	0	0	0	0	2	0	0	0	0	0	2	0	1	2	2	1	2	2	0	0	2	0	2	1	0	0	0	0	0	0	0	0	0	0	0	0
814	1	2	0	0	0	0	2	0	2	0	0	0	0	0	0	0	0	1	1	1	1	0	0	2	0	2	2	2	2	2	1	1	2	1	1	1	0	0	0	0	0	0	1	0	1	0	0	0	0
815	1	1	0	0	0	1	2	0	2	0	0	0	0	0	0	0	0	0	1	1	1	0	0	2	0	0	2	2	1	2	0	0	1	1	1	1	1	0	0	0	0	1	1	1	1	2	0	0	0
816	1	0	2	0	0	2	2	1	1	0	0	0	1	0	1	0	0	0	2	2	0	0	0	2	0	1	1	1	1	2	1	0	2	2	1	2	1	0	0	1	1	0	1	0	1	1	0	0	0
817	1	1	2	0	0	2	2	1	2	0	0	0	1	0	1	0	0	0	2	2	0	1	1	1	0	0	2	2	1	1	1	0	0	2	1	1	2	1	0	0	0	0	2	0	1	1	0	0	0
818	1	1	2	0	0	1	2	0	2	0	0	1	1	0	0	0	0	1	1	1	0	0	0	2	0	2	0	1	2	2	1	0	2	0	1	1	2	0	0	0	0	0	0	0	0	0	0	0	0
819	0	2	1	0	0	1	2	1	2	0	0	1	2	0	2	0	0	1	1	1	0	0	0	2	0	0	2	2	0	1	1	1	1	2	0	2	2	0	0	1	1	0	1	0	0	0	0	0	0
820	0	1	1	0	0	1	2	1	2	0	0	0	2	0	1	0	0	1	1	1	0	2	1	1	1	1	1	1	2	2	0	0	0	2	0	2	1	0	0	0	0	1	0	0	1	0	0	0	1
821	1	1	1	0	0	1	2	0	1	0	0	0	1	0	1	0	0	1	1	1	0	1	1	1	1	0	1	2	1	1	1	1	1	1	1	1	1	0	0	0	1	0	0	0	0	1	0	0	0
822	1	1	2	0	0	1	2	0	1	0	0	0	2	0	2	0	0	1	1	2	0	0	1	1	0	1	1	1	0	1	0	1	2	0	0	2	2	0	0	2	0	2	2	0	1	1	0	1	0
823	1	0	2	0	0	2	1	0	2	0	0	0	1	0	1	0	0	1	1	1	0	0	0	2	0	2	1	2	1	1	1	0	2	1	0	2	2	0	0	0	0	1	1	0	1	0	0	0	0
824	0	0	2	0	0	2	1	0	0	1	2	0	0	0	0	0	0	1	1	1	0	0	0	2	0	1	1	1	1	2	0	2	1	1	0	2	0	0	0	1	0	0	2	0	0	0	0	0	0
825	1	2	0	0	0	0	2	0	2	0	0	1	1	0	0	0	0	2	0	0	0	0	0	2	0	1	2	2	0	2	0	0	0	1	2	1	1	0	0	1	0	0	0	0	0	0	1	0	0
826	1	1	2	0	0	2	2	0	2	0	1	0	0	0	0	1	0	1	1	1	1	0	0	2	0	1	2	2	1	2	2	2	1	2	0	2	1	0	0	0	0	0	1	0	1	0	0	0	0
827	0	1	1	0	0	2	0	0	1	0	1	1	2	0	1	1	0	2	1	2	0	1	0	2	0	0	2	2	0	2	1	0	0	2	0	2	0	0	0	0	0	0	0	1	0	1	0	0	0
828	1	1	2	0	0	1	1	0	1	0	0	0	2	1	1	0	0	2	0	0	0	0	0	2	0	1	2	2	1	2	1	0	2	1	1	1	2	0	0	2	0	0	1	0	0	0	0	0	0
829	1	0	2	0	0	2	2	0	1	0	0	1	1	0	0	1	0	1	0	0	0	0	1	1	0	2	1	2	1	2	2	0	2	2	0	2	1	0	0	1	0	1	1	0	1	1	0	0	0
830	0	1	2	0	0	1	1	1	1	0	1	0	0	0	0	0	0	0	2	2	0	0	0	2	0	0	2	2	0	1	2	2	2	0	1	1	1	0	0	0	0	0	0	0	0	0	0	0	0
831	1	0	2	0	0	2	2	0	2	0	0	1	1	0	0	1	0	2	0	0	0	0	0	2	0	1	2	2	1	2	1	0	1	2	0	2	0	0	0	0	0	1	1	0	1	0	0	0	1
832	1	1	1	0	0	1	2	0	2	0	0	0	1	0	1	0	0	2	0	0	0	1	1	1	1	1	2	2	0	1	0	0	2	1	1	1	1	0	0	1	0	0	0	1	0	0	0	0	0
833	0	1	1	0	0	1	1	0	1	0	1	0	1	0	0	0	0	1	1	1	0	0	0	2	0	1	2	2	1	2	1	0	0	2	0	2	0	0	0	1	0	0	0	0	1	0	0	0	0
834	1	2	0	0	0	0	2	0	1	0	0	1	1	1	0	0	0	0	2	1	1	0	0	2	0	1	2	2	0	2	1	2	2	0	1	1	1	0	0	0	0	1	1	0	1	1	0	0	0
835	0	2	1	0	0	1	2	1	1	0	0	1	0	0	0	0	0	0	2	2	0	0	0	2	0	1	1	2	1	1	2	1	2	1	1	1	0	0	0	0	0	0	0	0	0	1	0	0	1
836	0	2	1	0	0	0	1	1	2	0	1	0	1	0	1	0	0	1	1	1	1	0	0	2	0	0	0	1	2	2	1	1	1	0	1	1	1	0	0	1	0	1	2	0	1	1	0	0	1
837	0	2	1	0	0	0	2	0	2	0	0	0	1	0	1	0	0	1	1	1	1	0	0	2	0	1	1	2	1	2	0	0	2	1	1	1	1	0	0	2	0	0	0	0	0	0	0	0	0
838	0	1	1	0	0	0	2	0	2	0	1	0	1	1	0	0	0	1	0	0	1	0	0	2	0	1	2	2	0	2	1	1	0	1	1	1	0	0	0	0	0	1	0	0	0	0	0	0	1
839	0	2	1	0	0	0	2	0	1	0	1	1	2	0	1	1	0	0	1	2	0	1	1	1	1	1	1	1	2	2	0	1	2	2	0	2	2	0	0	1	0	1	0	0	1	0	0	0	0
840	0	0	2	0	0	1	2	0	1	0	0	0	0	0	0	0	0	0	2	1	1	0	0	2	0	1	0	1	1	2	0	2	1	2	0	2	2	0	0	1	1	0	0	1	0	0	0	0	0
841	1	1	1	1	1	2	2	0	1	0	0	0	0	0	0	0	0	2	0	0	0	0	0	2	0	2	2	2	2	2	0	0	1	1	1	1	2	0	1	0	2	0	1	0	1	0	0	0	0
842	1	1	0	0	0	0	2	0	2	0	0	1	1	0	1	0	0	0	1	1	0	0	0	2	0	1	0	2	0	1	2	1	1	0	2	0	0	0	0	0	0	1	1	0	1	0	0	0	0
843	0	1	1	0	0	1	1	0	1	0	1	1	2	0	1	0	0	0	2	2	0	0	0	2	0	2	1	2	1	1	2	2	2	1	1	1	2	0	0	1	0	0	0	0	0	0	0	0	0
844	1	1	1	0	0	2	2	1	2	0	0	1	1	0	0	1	0	0	2	2	0	0	0	2	0	1	1	2	0	2	0	0	2	1	2	0	1	0	0	1	0	1	1	0	1	2	0	0	0
845	0	1	2	0	0	2	2	0	1	0	1	0	1	0	1	0	0	1	1	2	0	1	0	2	0	1	2	2	0	2	1	0	2	2	0	2	2	0	0	2	0	0	0	0	0	0	0	0	0
846	0	1	1	0	0	1	2	1	2	0	0	0	2	0	1	0	0	0	2	2	0	0	0	2	0	2	1	2	1	1	2	0	2	2	0	2	1	2	1	0	1	1	1	0	1	1	0	0	0
847	1	1	1	0	0	1	2	0	1	0	0	0	0	0	0	0	0	1	1	1	1	1	1	1	1	0	2	2	0	2	0	1	1	2	0	2	1	0	0	0	0	1	1	0	1	1	0	0	0
848	1	2	1	0	0	1	1	1	1	0	0	0	2	1	1	0	1	2	1	1	0	1	0	2	0	0	2	2	0	1	0	1	1	1	1	1	1	0	0	0	0	0	0	0	0	0	0	0	0
849	0	1	1	0	0	0	1	0	1	0	1	1	2	0	2	0	0	2	1	1	0	0	0	2	0	0	0	1	0	0	2	0	1	1	0	2	1	0	0	2	0	0	0	0	0	0	0	0	0
850	1	0	2	0	0	2	2	0	2	0	0	0	0	0	0	0	1	2	1	1	0	0	0	2	0	0	1	1	1	2	0	1	2	1	2	2	1	0	0	0	0	1	1	0	1	2	0	1	0
851	1	2	1	0	0	0	1	0	2	0	0	1	2	0	0	1	0	0	2	1	1	1	1	1	1	1	1	1	0	1	1	2	2	1	0	2	1	0	0	1	0	1	1	0	1	1	0	0	0
852	0	1	1	1	1	2	1	0	2	0	0	0	1	0	1	0	0	0	2	1	1	0	0	2	0	1	2	2	0	2	1	0	2	0	2	0	2	0	0	2	0	1	1	0	1	0	0	0	0
853	1	1	2	0	0	1	1	0	2	0	0	0	0	0	0	0	0	2	0	1	0	1	1	1	1	1	1	1	2	2	0	2	1	1	0	2	1	1	1	0	0	1	0	0	1	0	0	0	0
854	0	0	1	0	0	1	2	1	2	0	0	0	0	0	0	0	0	0	2	1	1	1	1	1	1	0	1	1	0	2	1	0	1	2	0	2	1	0	0	1	0	0	0	0	0	0	0	0	0
855	0	0	2	0	0	1	1	0	1	0	1	2	2	0	1	1	0	1	1	1	1	0	0	2	0	2	1	2	1	1	1	1	1	1	0	2	2	0	0	1	0	1	1	0	1	0	0	0	0
856	0	2	0	0	0	0	2	0	1	0	0	1	1	0	1	0	0	1	1	1	1	0	0	2	0	0	1	1	1	2	0	0	2	1	1	1	2	1	1	0	0	0	0	0	0	1	1	0	0
857	1	0	2	0	0	2	1	0	0	1	1	0	1	0	1	0	0	0	2	2	0	0	0	2	0	2	1	2	1	2	0	0	0	2	0	2	0	0	0	1	0	0	0	2	0	0	0	0	1
858	1	0	2	0	0	1	2	1	2	0	0	1	2	0	1	1	0	1	1	1	0	2	0	2	0	0	2	2	0	2	0	0	2	0	1	1	1	1	1	0	0	0	1	0	2	1	0	0	2
859	1	2	1	0	0	0	2	0	1	0	0	0	1	0	1	0	0	1	1	1	0	0	0	2	0	1	2	2	0	2	0	1	1	2	0	2	2	0	0	2	0	0	1	0	1	0	0	0	1
860	1	0	1	0	0	1	2	0	1	1	0	0	1	0	1	0	1	1	2	2	1	1	1	1	1	2	1	1	1	2	0	1	2	2	0	2	2	0	0	2	0	0	1	0	0	0	0	0	0
861	0	2	0	0	0	0	2	0	2	0	0	0	0	0	0	0	0	2	0	0	1	1	0	2	0	1	2	2	1	2	1	0	1	1	1	1	0	0	0	1	0	0	0	1	0	1	0	0	0
862	1	2	0	0	0	0	2	0	1	0	1	0	1	0	1	0	0	0	2	2	0	1	1	1	1	1	2	2	1	2	2	2	1	1	1	1	2	0	0	0	0	0	0	0	0	0	0	0	2
863	1	2	0	0	0	0	1	0	1	0	0	0	1	0	1	0	0	2	0	0	0	1	0	2	0	1	1	2	0	1	2	2	2	0	1	1	1	0	0	0	0	0	1	0	0	0	0	0	0
864	1	1	2	0	0	2	1	0	0	0	1	0	0	0	0	0	0	1	1	1	0	0	0	2	0	2	1	1	1	2	1	1	0	2	0	2	2	0	1	0	1	0	0	0	0	0	0	0	0
865	0	0	2	0	0	2	0	0	1	0	1	0	0	0	0	0	0	1	1	1	0	0	0	2	0	1	0	2	0	1	2	0	0	2	0	2	2	0	0	2	0	0	1	0	0	0	0	0	0
866	1	1	1	0	0	1	1	0	1	0	1	0	0	0	0	0	0	2	0	0	0	1	0	2	0	2	1	2	2	1	2	0	2	1	0	2	0	0	0	0	0	0	0	1	0	0	0	0	1
867	0	2	0	0	0	1	2	0	2	0	0	0	1	0	0	0	0	1	1	1	0	0	1	1	0	1	1	2	1	2	1	0	1	0	2	0	1	0	0	0	0	1	1	0	1	0	0	0	1
868	1	2	0	0	0	0	2	0	2	0	0	0	0	0	0	0	0	1	1	1	0	0	0	2	0	2	1	2	2	2	1	1	2	0	1	1	1	0	0	0	0	1	0	0	1	1	0	2	0
869	1	0	2	0	1	1	2	0	1	0	0	0	0	0	0	0	0	0	2	1	1	0	1	1	0	1	1	1	1	2	0	1	2	2	0	2	1	0	0	1	1	0	1	1	1	0	0	0	1
870	1	1	2	0	0	0	2	0	1	0	0	0	1	1	0	0	0	0	2	2	0	0	0	2	0	1	1	2	1	2	0	1	2	1	0	2	2	0	0	2	0	1	0	0	2	1	0	0	1
871	0	1	1	0	0	1	2	1	2	0	0	0	1	0	1	0	0	2	1	1	0	0	0	2	0	2	2	2	0	2	0	1	1	1	0	2	2	0	0	1	0	1	0	0	1	0	0	0	0
872	1	1	2	0	0	2	1	0	1	0	0	1	2	0	1	0	0	0	2	2	0	0	0	2	0	2	2	2	0	2	1	0	2	1	1	1	1	0	0	0	0	0	0	2	0	0	0	1	0
873	0	0	1	0	0	0	1	1	1	0	1	1	1	0	1	0	0	0	1	1	1	1	0	2	0	1	2	2	0	1	0	0	2	1	0	2	1	0	0	0	0	0	0	0	0	1	0	0	1
874	0	1	1	0	0	1	1	0	1	0	1	0	0	0	0	0	1	2	1	1	0	0	0	2	0	0	0	2	1	2	1	0	1	0	1	2	1	0	0	1	0	0	0	0	0	0	0	0	0
875	1	0	2	0	0	1	1	0	1	1	1	1	1	0	1	0	0	1	1	1	0	0	1	1	0	1	2	2	0	2	1	2	1	1	1	1	0	1	1	0	0	0	0	0	0	0	0	0	0
876	1	1	2	0	0	2	1	0	1	0	1	1	1	0	1	0	0	2	0	1	1	0	0	2	0	1	2	2	0	2	0	0	2	1	0	2	1	1	0	0	0	0	0	1	0	0	0	0	0
877	1	1	1	0	0	0	2	1	2	0	0	0	0	0	0	0	0	0	2	2	0	0	0	2	0	2	2	2	0	2	2	1	2	1	1	1	1	0	0	2	0	1	1	0	1	0	0	0	1
878	0	1	1	0	0	0	2	0	2	0	0	1	1	0	1	0	1	2	0	0	1	0	0	2	0	0	1	1	1	2	0	0	0	0	1	1	0	0	0	0	0	0	2	0	1	0	0	1	0
879	0	1	0	0	0	1	1	0	1	0	1	0	1	0	1	0	0	0	1	1	1	0	0	2	0	1	1	1	0	1	1	1	1	1	1	1	1	0	0	1	1	1	1	0	1	0	0	0	1
880	0	1	1	0	0	0	2	0	2	0	0	0	1	0	1	0	0	1	1	2	0	0	0	2	0	0	2	2	1	2	2	0	0	0	0	2	1	0	0	2	0	0	0	0	0	0	0	1	1
881	1	1	1	0	0	2	2	1	2	0	0	1	1	0	0	0	0	1	1	1	1	0	0	2	0	0	1	1	0	1	0	2	1	2	0	2	1	0	0	0	0	1	0	0	0	1	0	0	0
882	1	1	1	0	0	1	2	0	1	0	1	1	1	0	1	0	1	2	0	0	1	0	0	2	0	1	0	0	1	1	0	0	2	1	1	1	0	0	0	0	0	0	0	1	0	0	0	0	1
883	0	0	2	0	0	2	1	0	1	0	1	1	1	0	0	1	0	1	1	1	0	0	0	2	0	2	0	2	1	1	1	1	2	0	1	1	1	0	0	0	0	0	0	0	0	0	0	0	1
884	1	2	1	0	0	0	2	0	2	0	0	1	1	0	1	0	0	1	0	0	2	1	1	2	0	0	0	2	1	1	1	0	0	0	1	1	1	1	1	0	0	0	0	1	0	0	0	0	0
885	0	0	2	0	0	2	2	1	1	0	0	1	2	0	0	1	0	0	2	2	0	0	0	2	0	1	1	2	1	2	0	0	0	2	0	2	2	0	1	0	1	0	0	0	0	1	0	0	1
886	1	1	1	0	0	1	2	0	1	0	0	0	0	0	0	0	0	1	1	1	0	0	1	1	0	1	1	2	1	2	0	2	2	1	1	1	0	0	0	0	0	0	0	0	0	1	1	0	0
887	1	1	1	0	0	1	2	0	0	0	0	1	1	0	0	0	0	1	1	1	0	1	0	2	0	1	1	1	1	2	1	0	0	2	0	2	1	0	0	0	0	0	0	0	0	0	0	1	0
888	1	1	1	0	0	0	1	0	1	0	1	0	0	0	0	0	0	2	0	1	1	1	0	2	0	1	1	1	1	2	0	0	0	1	0	2	0	0	0	1	0	1	1	1	0	0	0	0	0
889	1	1	1	0	0	1	1	1	1	1	1	0	0	0	0	0	0	1	1	1	1	1	0	2	0	0	1	1	1	2	1	1	2	0	1	1	2	0	1	1	1	2	2	0	2	1	0	0	0
890	0	2	1	0	0	0	1	1	2	0	0	1	1	0	1	0	1	0	2	1	1	0	0	2	0	0	1	1	1	2	0	0	0	2	0	2	1	0	0	0	0	0	0	1	0	1	0	0	0
891	0	1	1	0	0	2	0	0	0	0	2	0	0	0	0	0	0	1	0	0	1	0	0	2	0	2	2	2	0	2	1	1	2	0	1	0	1	0	0	0	0	0	0	0	0	0	0	1	0
892	1	2	0	0	0	1	2	0	1	0	0	1	1	0	0	1	0	1	1	1	0	1	0	2	0	0	1	1	0	1	1	0	1	0	1	2	1	0	0	1	0	0	1	1	1	0	0	0	0
893	0	1	1	0	0	1	1	2	2	0	0	1	1	0	0	1	0	1	1	1	0	0	0	2	0	1	1	1	1	2	0	0	0	2	0	2	0	0	0	1	0	2	2	0	2	1	0	0	0
894	1	0	2	0	0	2	0	0	1	0	0	0	0	0	0	0	0	0	2	1	1	0	0	2	0	2	1	1	0	1	1	0	1	1	1	1	2	0	0	0	0	0	0	0	0	0	0	0	1
895	1	1	2	0	0	2	2	0	1	0	0	2	2	0	1	0	1	1	2	2	1	0	1	1	0	1	1	2	1	2	2	0	1	1	1	1	1	0	0	1	0	0	1	1	1	0	0	0	0
896	1	1	1	0	0	2	2	1	1	0	0	0	1	0	1	0	0	1	1	1	0	0	1	1	0	0	2	2	0	2	0	1	1	0	0	1	2	0	0	1	0	0	0	0	1	1	0	0	0
897	0	2	1	0	0	2	1	1	1	0	0	0	1	0	1	0	0	1	1	1	0	0	0	2	0	2	0	1	2	1	1	1	0	1	1	1	1	0	0	1	0	1	1	0	1	1	0	0	0
898	0	1	1	0	0	1	2	0	1	0	0	0	1	0	1	0	0	0	2	2	0	0	0	2	0	1	1	2	1	1	1	1	2	0	1	1	1	0	0	1	0	0	0	0	1	1	0	0	0
899	0	0	2	0	0	1	2	0	2	0	0	0	1	0	1	0	0	2	0	0	0	0	1	1	1	0	1	1	1	2	1	0	1	1	1	1	2	0	0	1	0	0	0	1	0	0	0	0	1
900	0	1	1	0	0	1	1	0	0	0	2	0	0	0	0	0	0	0	2	1	1	0	0	2	0	1	1	1	2	2	0	0	2	1	0	2	0	0	0	1	0	0	1	0	1	0	0	0	1
901	0	0	2	0	1	1	2	0	2	0	1	0	1	0	1	0	0	1	1	1	0	0	0	2	0	2	2	2	0	2	0	2	2	0	2	0	1	0	0	1	1	1	1	0	2	0	0	0	0
902	0	0	2	0	0	2	1	0	1	0	1	0	0	0	0	0	0	2	0	0	2	1	1	1	1	1	1	2	1	2	0	0	2	1	2	1	0	0	0	0	1	0	0	0	0	0	0	0	0
903	0	1	1	0	0	1	2	0	1	0	0	0	0	0	0	0	0	1	0	0	1	1	0	2	0	0	0	2	1	2	1	1	1	1	0	2	1	0	0	1	0	1	1	0	2	1	0	0	0
904	0	1	1	0	0	1	2	1	1	1	0	1	1	0	1	0	0	1	1	1	0	1	1	1	0	1	1	2	0	1	1	0	2	1	0	2	0	0	0	0	0	0	0	0	0	0	0	0	0
905	0	1	1	0	0	1	1	0	1	0	1	0	0	0	0	1	0	1	1	1	0	0	0	2	0	0	2	2	0	1	0	0	0	2	0	2	2	1	1	1	0	1	1	0	2	1	0	0	0
906	1	0	2	0	0	2	1	1	2	0	0	0	0	0	0	0	0	1	1	1	0	0	0	2	0	1	1	1	2	2	1	2	2	0	1	1	0	0	0	0	0	0	1	0	0	0	1	0	1
907	1	2	1	0	0	1	2	0	2	0	0	1	2	0	1	0	1	2	0	0	1	0	0	2	0	1	1	2	1	1	2	0	0	2	0	2	1	1	0	0	0	0	0	0	0	0	0	0	0
908	0	0	2	0	0	2	2	0	2	0	0	0	1	0	1	0	0	1	1	1	1	0	0	2	0	1	1	1	2	2	1	2	2	0	2	0	1	0	0	0	0	1	0	0	1	1	0	0	0
909	1	2	0	0	0	0	0	0	0	1	1	0	0	0	0	0	0	0	2	1	1	0	0	2	0	0	1	1	1	2	0	1	1	1	1	1	0	0	0	0	0	0	0	0	0	0	0	0	0
910	1	2	1	0	0	1	1	0	1	0	1	0	1	0	1	0	0	0	2	2	0	0	2	0	0	0	2	2	1	2	1	2	1	2	0	2	2	0	0	1	1	0	1	0	1	0	0	0	0
911	0	2	1	0	0	1	1	0	1	0	1	1	1	0	0	0	0	1	1	1	1	1	1	1	1	2	1	1	2	2	0	1	2	0	1	1	2	0	0	1	0	0	0	0	0	0	0	0	0
912	1	1	1	0	0	1	2	0	1	1	0	0	0	0	0	0	0	0	2	2	0	0	1	1	0	1	2	2	0	2	0	0	2	0	1	1	2	0	0	2	0	0	0	0	0	0	0	0	0
913	0	1	2	0	0	1	2	0	1	0	0	0	1	0	1	0	0	0	2	2	0	1	1	1	1	0	2	2	1	2	2	1	1	1	0	2	1	0	0	1	0	0	1	1	1	0	0	0	0
914	0	1	2	0	0	1	1	0	2	1	0	1	2	0	1	0	0	1	1	1	0	0	0	2	0	2	2	2	0	2	2	1	0	2	0	2	2	0	1	0	1	1	0	0	2	1	0	0	0
915	1	1	1	0	0	1	2	1	2	0	0	1	1	0	1	0	0	0	2	2	0	0	0	2	0	2	1	2	2	2	2	1	1	1	0	2	1	0	0	0	0	0	1	0	1	0	0	1	0
916	0	2	0	0	0	0	1	0	0	1	2	0	0	0	0	0	0	1	1	0	1	1	1	1	1	1	2	2	0	1	1	0	1	2	0	2	1	0	0	1	0	0	0	0	0	0	0	1	0
917	1	1	2	0	0	1	2	1	2	0	0	1	1	0	1	0	0	1	0	0	1	0	0	2	0	0	0	1	0	1	1	0	1	1	1	1	1	0	0	1	0	0	1	0	1	0	0	0	0
918	0	2	0	0	0	1	2	0	1	0	0	0	1	0	0	0	1	1	1	2	0	0	0	2	0	2	2	2	1	1	1	1	1	0	0	1	2	0	0	0	0	0	0	0	0	0	0	0	0
919	1	2	1	0	0	0	2	0	1	0	0	0	1	0	1	0	0	1	1	1	1	0	1	1	1	0	1	1	0	1	1	1	2	1	1	1	1	0	0	0	0	0	0	0	0	0	0	1	0
920	1	2	2	0	0	1	2	0	2	0	0	1	1	0	1	0	0	0	1	1	0	1	0	2	0	0	1	1	1	2	0	1	2	1	2	2	2	0	0	1	0	0	0	0	0	2	0	0	1
921	0	1	2	0	0	1	2	0	2	0	0	0	1	0	1	0	0	2	0	0	0	0	0	2	0	0	2	2	0	2	1	1	1	1	1	1	1	0	0	1	0	0	1	0	1	1	0	0	0
922	0	2	1	0	0	2	1	0	1	0	1	1	2	0	0	1	0	0	2	2	0	0	0	2	0	0	2	2	0	2	1	0	2	2	0	2	1	0	0	0	0	0	0	0	0	0	0	1	0
923	1	1	1	0	0	1	1	0	1	0	1	0	2	0	2	0	0	2	0	1	0	0	1	1	0	0	1	1	2	2	1	0	1	1	1	1	1	1	1	0	0	1	1	0	1	1	0	0	0
924	0	1	1	0	0	1	2	0	1	0	1	0	2	0	1	0	0	0	2	2	1	0	0	2	0	1	2	2	2	2	0	0	0	2	0	2	2	1	1	1	0	0	1	0	1	0	0	0	0
925	0	1	1	0	0	2	2	0	2	0	0	1	1	0	1	0	0	1	1	1	0	0	0	2	0	2	1	1	1	2	1	0	2	2	1	2	0	0	0	0	0	0	1	0	0	0	0	0	1
926	0	1	1	0	0	2	2	0	2	0	0	1	2	0	1	0	1	2	0	0	2	0	0	2	0	1	2	2	1	2	0	0	2	2	1	2	2	0	0	1	0	0	0	0	0	0	0	2	0
927	1	2	1	1	1	1	2	0	1	0	1	1	2	0	1	0	0	0	2	2	0	0	0	2	0	1	2	2	1	1	2	1	2	1	1	1	0	0	0	0	0	0	1	0	0	0	0	0	0
928	1	2	0	0	1	1	2	0	2	0	0	0	0	0	0	0	0	1	1	1	0	0	0	2	0	1	2	2	0	1	1	0	1	1	0	2	2	0	0	2	0	1	1	0	1	0	0	0	0
929	0	1	1	0	0	1	1	0	2	0	0	0	1	0	1	0	0	0	2	2	0	0	0	2	0	2	2	1	1	2	1	1	1	1	0	2	1	0	0	0	0	1	1	1	1	2	0	1	1
930	0	2	2	0	0	1	1	0	1	0	0	0	1	0	1	0	0	0	2	2	1	1	0	2	0	0	2	2	1	2	1	0	1	1	1	1	1	0	0	0	0	0	0	0	0	0	0	1	0
931	1	1	0	0	0	1	2	0	2	0	0	0	0	0	0	0	0	0	2	2	0	1	0	2	0	0	1	1	1	2	0	0	2	1	1	1	1	0	0	1	0	0	0	0	0	1	0	0	2
932	1	1	2	0	0	1	2	0	2	0	0	0	1	0	1	0	0	1	2	1	1	0	0	2	0	1	2	2	0	2	0	0	2	2	1	2	2	0	0	2	0	1	1	0	1	1	0	0	0
933	0	1	1	0	0	1	2	0	2	0	0	0	1	1	0	0	0	2	0	0	0	0	1	1	0	2	1	1	2	2	1	0	1	2	0	2	2	0	0	1	0	0	0	0	0	0	0	0	0
934	1	1	1	0	0	1	2	1	1	0	1	0	1	0	1	0	0	2	0	1	0	1	0	2	0	1	1	1	0	1	1	2	2	1	0	2	2	1	1	0	0	1	1	0	2	1	0	1	0
935	1	0	2	0	0	2	1	0	0	0	0	1	1	0	0	0	0	0	2	2	0	1	0	2	0	1	2	2	1	2	0	0	0	2	0	2	2	0	0	2	1	0	0	1	0	0	0	0	1
936	1	2	1	0	0	1	0	0	0	0	1	1	1	0	0	0	0	1	0	0	1	0	0	2	0	2	1	2	1	1	1	0	0	2	0	2	2	0	0	1	0	1	0	0	0	0	0	0	1
937	0	1	1	0	0	1	1	1	2	0	0	0	0	0	0	0	0	1	1	1	0	0	0	2	0	1	1	2	2	2	0	0	2	0	1	1	2	0	0	1	0	1	1	1	1	2	0	0	0
938	1	1	2	0	0	2	2	0	1	0	0	0	0	0	0	0	0	0	2	1	1	1	0	2	0	0	1	2	0	1	2	2	1	1	1	1	2	0	0	0	0	0	0	0	0	0	0	0	0
939	1	1	1	1	1	2	0	0	0	0	1	0	0	0	0	0	0	0	1	1	0	0	1	1	0	1	2	2	0	2	1	1	1	0	2	0	2	0	0	1	0	0	0	0	0	0	0	0	0
940	1	1	1	0	0	1	2	0	1	0	1	1	1	0	1	0	1	2	1	1	1	0	0	2	0	0	1	1	1	2	0	0	1	1	0	2	2	0	0	1	1	0	2	0	1	0	0	0	0
941	0	0	2	0	0	2	2	0	2	0	0	1	2	0	1	1	0	1	1	1	0	1	1	1	0	1	2	2	0	1	0	0	2	0	1	1	2	0	1	0	1	1	0	0	2	1	0	0	0
942	0	1	1	0	0	1	2	0	1	0	0	0	0	0	0	0	0	0	2	2	0	1	0	2	0	0	2	2	1	2	2	1	1	1	1	1	1	1	0	1	0	0	0	1	0	0	0	0	1
943	0	2	0	0	0	0	2	0	2	0	0	0	0	0	0	0	0	0	2	2	0	0	0	2	0	0	1	1	1	2	1	0	0	1	0	2	1	1	0	1	0	1	1	0	1	1	0	1	0
944	0	2	2	0	0	1	2	0	1	0	1	1	1	0	1	0	0	0	2	2	0	0	0	2	0	1	1	2	0	2	0	2	1	2	0	2	1	0	0	0	0	1	1	0	2	2	0	1	0
945	0	0	2	0	0	2	2	1	2	0	0	1	2	0	1	0	0	1	2	1	1	1	0	2	0	0	1	2	2	1	1	1	2	2	0	2	1	1	0	1	0	1	0	0	1	0	0	0	1
946	0	1	2	0	0	2	1	0	1	0	1	0	0	0	0	0	0	1	2	2	0	1	0	2	0	2	2	2	0	2	1	0	2	0	1	1	2	0	0	1	0	0	0	0	0	2	0	0	0
947	0	1	2	0	0	0	0	0	1	0	0	0	1	0	1	0	0	0	2	2	0	1	0	2	0	1	2	2	0	2	1	1	1	2	1	2	1	1	0	0	0	0	0	0	0	0	0	0	1
948	1	0	2	0	0	1	2	0	2	0	1	1	2	0	1	0	0	0	1	2	0	0	0	2	0	1	0	1	0	0	2	0	0	2	0	2	1	0	0	1	0	0	1	0	1	1	0	0	1
949	0	1	2	0	0	2	1	0	1	0	1	2	2	0	1	1	0	1	1	1	0	1	0	2	0	1	2	2	0	2	1	0	0	0	1	1	2	0	0	2	0	0	0	0	0	0	0	0	0
950	0	1	1	0	0	1	1	0	1	0	1	1	1	0	1	0	0	0	2	0	1	1	0	2	0	0	1	1	1	2	0	1	1	1	1	1	2	0	0	2	1	1	0	0	0	0	0	0	0
951	1	1	1	0	0	2	2	0	1	0	1	2	2	0	2	0	0	1	1	1	1	1	0	2	0	1	2	2	1	2	1	1	2	0	1	0	0	0	0	1	0	0	0	0	1	1	0	0	0
952	1	0	2	0	0	2	1	0	0	0	0	0	2	1	1	0	0	0	2	2	0	2	0	2	0	0	0	1	1	2	0	0	2	1	0	2	1	0	0	2	0	1	1	0	1	0	0	0	0
953	0	2	0	0	0	0	2	0	2	0	0	0	0	0	0	0	0	2	0	0	1	1	0	2	0	0	1	2	0	2	0	1	2	0	1	1	2	1	1	0	0	0	2	0	1	1	0	1	1
954	0	2	1	0	0	1	2	0	2	0	0	1	2	0	2	0	0	0	1	1	1	0	0	2	0	1	2	2	1	2	1	1	2	0	2	0	1	0	0	1	0	0	0	1	0	1	0	1	0
955	1	1	1	0	0	1	1	0	0	0	1	0	1	0	1	0	0	0	1	2	0	0	0	2	0	0	2	2	0	2	1	0	2	2	0	2	1	0	0	0	0	1	1	0	1	0	0	0	0
956	0	2	1	0	0	1	2	0	2	0	0	0	0	0	0	0	0	1	1	1	0	1	1	1	0	1	1	1	0	1	2	0	0	2	0	2	1	0	0	0	0	0	0	0	0	0	0	0	0
957	1	1	1	0	0	2	1	0	1	1	1	0	1	0	1	0	0	0	2	2	0	0	0	2	0	2	1	1	1	2	1	0	0	0	0	2	1	1	1	0	0	1	1	0	0	0	0	0	1
958	1	0	2	0	0	1	2	1	1	0	0	1	2	0	1	0	0	1	1	1	1	0	0	2	0	2	0	1	0	0	2	0	2	1	1	1	1	0	0	0	0	1	1	0	1	0	0	0	1
959	1	1	1	0	0	2	2	0	2	0	0	0	1	0	0	0	0	1	1	1	1	0	0	2	0	1	2	2	1	2	1	1	1	2	0	2	0	0	0	0	0	1	1	1	1	2	0	1	0
960	1	1	1	0	0	1	1	0	0	0	1	0	0	0	0	0	0	0	1	1	0	0	1	1	1	0	0	2	0	1	2	0	1	0	1	1	1	0	0	1	1	1	1	0	2	2	0	0	0
961	1	1	1	0	0	2	2	0	2	0	1	0	1	1	0	0	0	0	2	1	1	0	1	1	0	1	2	2	0	2	1	0	2	2	1	1	1	0	0	1	0	0	1	1	2	0	0	0	0
962	1	0	2	0	0	2	2	0	2	0	0	0	2	1	1	0	0	1	1	1	1	0	0	2	0	1	1	2	1	1	2	0	1	2	0	2	2	1	1	0	1	1	1	0	1	1	0	0	1
963	1	1	1	0	0	1	2	0	2	0	0	0	0	0	0	0	0	1	1	1	0	1	1	1	1	1	0	1	0	1	1	0	1	2	1	1	1	0	0	0	0	2	1	0	1	0	0	1	0
964	1	1	1	0	0	1	1	0	1	0	1	0	1	0	1	0	0	1	1	1	1	1	1	1	1	0	1	2	1	1	2	0	1	1	0	1	1	1	1	0	0	0	0	0	0	0	0	0	0
965	1	1	2	0	0	0	0	0	0	0	2	0	2	0	1	0	0	0	2	2	0	0	1	1	0	0	0	1	0	0	2	0	2	2	0	2	1	0	0	0	0	1	0	0	1	0	0	0	0
966	1	2	0	0	0	0	1	0	1	0	1	0	2	0	2	0	0	2	1	1	0	0	1	1	0	0	1	1	2	2	0	2	2	0	1	1	0	0	0	0	0	1	0	0	1	1	0	1	0
967	0	2	0	0	0	0	2	0	1	0	1	0	0	0	0	0	0	1	1	1	1	0	1	1	1	1	2	2	0	1	1	0	1	2	1	2	0	0	0	0	0	0	0	0	1	1	0	0	1
968	1	2	1	0	0	0	1	0	1	1	1	1	2	0	1	0	0	0	1	2	0	0	0	2	0	0	1	2	0	1	1	1	0	2	0	2	0	0	0	0	0	0	0	1	0	0	0	1	0
969	1	2	0	0	0	0	2	0	1	0	1	0	1	0	1	0	0	1	1	0	1	0	1	1	0	2	2	2	0	2	1	2	1	1	1	1	0	0	0	0	0	2	2	0	2	1	0	0	0
970	1	2	1	0	0	1	2	0	1	0	1	1	2	0	1	1	0	0	2	2	0	0	0	2	0	1	1	1	1	2	0	1	1	2	0	2	1	0	0	0	0	0	0	0	0	0	0	1	0
971	1	0	2	0	0	2	1	0	1	0	1	0	1	0	1	0	0	0	2	0	1	0	0	2	0	1	0	1	0	0	2	2	1	1	1	1	2	0	0	1	0	1	1	0	1	1	0	0	1
972	0	0	2	0	0	1	1	1	1	0	1	0	1	0	1	0	0	1	1	1	0	1	0	2	0	0	2	2	0	2	2	0	2	1	0	2	2	0	0	0	0	1	0	0	0	1	0	0	0
973	0	0	2	0	0	1	2	0	2	0	0	2	2	0	0	1	0	2	1	1	0	2	0	2	0	0	1	1	1	2	0	2	2	0	1	1	1	0	0	0	1	0	0	0	0	0	0	0	0
974	1	1	1	1	1	2	2	1	1	0	0	0	0	0	0	0	0	2	0	0	1	0	0	2	0	1	2	2	1	1	1	0	0	2	0	2	1	0	0	1	0	1	1	0	1	2	0	0	2
975	1	0	2	0	1	1	2	0	2	0	0	0	1	0	1	0	0	2	0	0	0	1	0	2	0	1	1	0	2	2	0	0	2	1	0	2	0	0	0	0	0	1	0	0	0	0	0	0	1
976	1	1	1	0	0	2	1	1	1	0	1	0	0	0	0	0	0	1	1	1	0	0	0	2	0	0	0	2	1	2	1	0	1	2	0	2	1	0	0	2	0	0	0	0	0	0	0	0	0
977	1	0	2	0	0	2	2	1	1	0	0	0	0	0	0	0	0	0	2	2	0	0	0	2	0	2	0	1	2	2	1	1	2	2	0	2	1	1	1	0	0	1	1	0	1	1	0	0	0
978	0	2	0	0	0	0	2	0	2	0	0	0	0	0	0	0	0	0	2	1	1	0	0	2	0	0	0	2	1	2	1	0	2	1	1	1	0	0	0	0	0	0	0	2	0	2	0	0	0
979	1	1	2	0	0	1	2	1	2	0	0	0	0	0	0	0	0	2	0	0	0	1	0	2	0	0	2	2	1	2	1	0	2	1	1	1	1	1	1	0	0	0	1	0	1	1	0	0	1
980	0	1	2	0	0	2	1	1	1	0	0	1	2	0	1	1	0	1	1	1	0	1	0	2	0	0	1	1	0	1	1	1	1	2	0	2	2	0	0	1	0	0	1	0	1	0	0	0	0
981	0	1	1	0	0	0	2	1	2	0	0	0	0	0	0	0	0	0	1	1	0	1	1	1	1	2	2	2	0	2	1	0	1	1	1	1	2	0	0	1	0	1	1	0	2	2	0	0	1
982	0	0	2	0	0	2	2	0	1	0	0	0	0	0	0	0	0	1	1	1	0	0	2	0	0	1	0	1	2	1	1	1	1	2	0	2	1	0	0	0	0	1	1	0	2	0	0	0	0
983	1	1	1	0	0	2	1	0	1	0	1	1	1	0	0	1	0	1	1	1	1	1	0	2	0	1	1	1	2	2	1	0	2	2	1	2	0	0	0	0	0	0	0	0	1	0	0	0	0
984	1	0	2	0	0	2	1	0	1	0	1	0	2	0	1	0	1	2	1	1	0	0	0	2	0	1	2	2	1	2	0	1	1	2	0	2	1	1	1	0	0	0	0	0	0	0	1	0	0
985	1	0	2	0	0	1	2	0	2	0	0	0	1	0	1	0	0	0	2	2	0	1	1	1	0	1	2	2	0	2	0	0	1	0	2	1	1	1	1	0	0	0	2	0	1	0	0	0	1
986	1	0	2	0	0	1	1	0	1	0	0	0	1	1	0	0	0	0	2	1	1	0	0	2	0	1	1	1	2	2	1	1	1	2	1	2	1	0	0	0	0	0	0	1	0	0	0	1	0
987	0	0	2	0	0	2	2	0	2	0	0	0	1	0	1	0	0	2	0	0	0	1	1	1	1	0	2	2	0	2	0	0	0	2	0	2	2	0	0	0	0	0	2	0	0	0	0	0	0
988	1	1	1	0	0	2	1	0	1	0	1	1	1	0	1	0	0	1	1	1	0	1	1	1	1	1	1	1	1	2	0	1	1	0	1	1	1	0	0	2	0	1	1	0	1	0	0	0	0
989	1	1	1	0	0	1	2	1	2	0	0	1	1	0	0	1	0	0	1	1	1	2	1	1	1	1	2	2	0	1	0	0	0	2	0	2	2	0	0	2	1	0	1	0	1	0	0	0	0
990	0	1	2	0	0	0	2	1	2	0	0	1	1	0	0	0	0	1	1	0	1	1	0	2	0	0	2	2	0	2	1	2	2	0	1	1	0	0	0	0	0	1	0	0	1	0	0	0	0
991	1	2	1	0	0	1	0	0	0	1	1	1	1	0	0	1	0	1	1	1	0	0	0	2	0	1	2	2	1	2	2	0	1	1	1	1	2	0	0	0	0	0	0	0	0	0	0	0	0
992	1	1	2	0	0	2	1	0	1	0	1	1	1	0	0	1	0	2	0	0	0	1	0	2	0	1	1	2	1	1	2	0	1	2	0	2	1	1	1	0	0	0	0	0	0	0	0	0	0
993	1	1	2	0	0	2	1	0	2	0	0	0	1	0	1	0	0	0	2	2	0	0	0	2	0	0	0	2	1	2	1	1	1	2	0	2	2	0	0	0	1	0	1	0	0	0	0	0	0
994	1	0	2	0	0	2	1	0	1	0	0	0	0	0	0	0	0	0	2	2	0	1	0	2	0	1	1	1	1	2	1	1	2	1	1	1	2	0	0	1	0	0	0	0	0	0	0	0	1
995	0	0	2	0	0	2	1	1	2	0	0	0	1	0	1	0	1	0	2	1	1	1	0	2	0	2	2	2	0	1	0	0	1	0	2	0	2	1	1	1	0	1	1	0	1	2	0	0	0
996	0	1	2	0	0	2	2	0	2	0	0	1	1	0	0	1	0	0	1	1	0	0	1	1	0	1	2	2	0	2	1	0	1	1	1	1	0	0	0	0	0	0	1	0	1	1	1	0	0
997	1	1	0	0	0	1	2	1	2	0	0	0	0	0	0	1	0	1	1	1	0	0	0	2	0	0	0	1	0	0	2	1	2	0	1	1	2	0	1	0	1	0	1	0	1	1	0	0	0
998	1	2	0	0	0	0	2	0	2	0	0	0	0	0	0	0	0	1	1	1	0	0	0	2	0	1	2	2	0	2	0	0	1	1	1	1	1	0	0	0	1	0	0	1	0	0	0	1	0
999	1	1	2	0	0	1	1	0	1	0	0	0	1	0	1	0	0	0	2	1	1	0	0	2	0	0	1	1	1	2	1	0	2	0	1	2	1	0	0	0	0	0	1	0	1	0	0	0	0
1000	1	2	0	0	0	1	2	1	2	0	0	0	0	0	0	0	0	0	2	2	0	1	0	2	0	1	0	1	2	1	1	0	0	2	0	2	0	0	0	0	0	1	1	0	1	2	0	0	0
[truncated: 952 more columns]
