# Supplementary material for: KNN-MDR: a learning approach for improving interactions mapping performances in genome wide association studies
Source: BMC Bioinformatics. 2017 Mar 21;18:184. doi: 10.1186/s12859-017-1599-7 (PMC5361736; doi:10.1186/s12859-017-1599-7)
Supplement: Supplementary file 2 — The data set(s) supporting the results of Table 1. (ZIP 22742 kb) [file 12859_2017_1599_MOESM2_ESM.zip › Nouveau dossier/S89/mkallsimul.dat]

1	0	0	0	0	1	2	1	2	2	0	0	1	1	1	0	0	0	1	0	2	0	1	0	0	0	1	0	0	0	1	0	0	0	2	0	2	1	0	0	1	1	0	0	2	0	0	0	0	0
2	1	0	0	0	0	1	1	1	2	0	0	0	0	0	0	0	1	0	0	2	0	1	1	0	0	0	1	1	2	1	0	0	0	1	0	2	1	2	0	0	0	1	0	0	1	1	0	0	0
3	0	0	0	0	0	0	1	2	2	0	0	0	0	0	0	0	1	1	0	1	0	0	1	0	0	0	2	0	0	2	1	1	1	2	0	2	1	1	0	1	1	0	0	1	0	1	0	0	0
4	0	0	0	0	0	2	2	2	1	0	0	0	1	0	1	1	2	1	0	2	0	1	0	0	0	0	2	0	0	2	0	2	1	2	0	2	1	0	0	0	0	1	0	0	1	0	0	0	0
5	0	0	1	0	0	1	1	1	2	0	0	0	0	0	0	0	1	1	1	1	1	1	1	1	1	0	2	1	1	2	0	1	1	2	1	1	0	0	0	0	0	1	1	1	1	0	0	0	0
6	1	0	0	0	0	2	2	2	1	1	1	0	0	0	0	0	2	2	0	2	0	0	0	0	0	1	1	0	0	1	0	1	1	0	2	0	1	0	0	1	1	0	0	1	0	0	0	0	0
7	1	0	0	0	1	2	1	2	2	0	0	1	1	1	0	0	2	1	0	2	0	1	1	0	1	1	2	0	0	2	1	1	0	2	1	2	0	0	0	0	0	1	1	1	1	0	0	0	0
8	0	0	0	0	0	0	1	2	2	0	0	0	0	0	0	0	2	2	1	1	1	1	0	0	0	0	2	1	1	2	0	2	2	1	1	1	2	0	0	1	1	0	0	2	0	0	1	0	0
9	0	0	0	0	0	0	1	1	2	0	1	0	0	0	0	0	1	0	0	1	0	0	0	0	0	1	1	1	2	0	1	1	0	2	0	2	2	0	0	2	2	1	1	2	0	1	0	1	0
10	1	0	0	0	1	2	2	2	1	0	0	1	2	2	0	0	0	0	0	2	0	1	1	0	0	0	2	0	0	2	0	1	0	2	1	2	1	1	1	2	1	0	0	0	1	0	1	0	0
11	0	1	1	0	0	1	1	1	1	1	2	0	2	0	1	1	0	0	2	0	1	1	1	1	1	1	2	0	0	2	0	1	1	0	0	2	0	1	0	0	0	1	1	2	1	1	0	0	0
12	0	0	1	0	0	1	2	2	1	0	1	1	1	1	0	0	0	0	2	0	1	0	0	0	0	1	2	0	0	1	1	2	2	0	2	0	0	0	0	1	1	0	0	2	0	0	0	0	0
13	0	0	0	0	0	1	1	1	2	0	0	0	1	1	0	0	2	1	0	2	0	0	0	0	0	1	2	0	0	2	1	2	2	0	2	0	2	0	0	2	2	1	1	2	1	1	0	0	0
14	0	0	0	0	0	2	2	2	1	0	2	1	1	1	0	0	1	0	1	1	1	1	1	0	0	1	2	2	2	2	0	2	2	1	1	1	2	0	0	0	0	0	0	1	0	0	0	0	0
15	1	0	0	0	0	1	2	2	2	0	0	0	0	0	0	0	2	1	0	1	0	0	0	0	0	1	1	1	1	1	0	1	1	2	0	2	2	0	0	2	2	0	1	1	1	0	0	0	1
16	0	0	0	0	0	0	2	2	0	0	2	0	2	1	0	1	1	1	0	2	0	1	1	1	1	1	2	0	0	2	1	1	1	2	0	2	1	0	0	0	0	0	0	1	0	0	0	0	2
17	0	0	0	0	0	1	2	2	1	1	1	0	0	0	0	0	1	1	0	1	1	0	0	0	0	1	1	1	2	0	1	0	0	2	0	2	1	0	0	1	1	0	1	2	0	0	0	0	0
18	1	0	1	0	0	1	1	2	1	0	1	0	0	0	0	0	0	1	1	1	0	1	0	0	0	1	1	0	0	0	0	2	1	1	2	2	1	0	0	2	2	0	1	2	1	0	1	0	0
19	1	0	1	0	0	0	0	1	2	0	0	0	1	0	0	0	0	0	2	0	0	0	0	0	0	1	2	0	0	2	0	0	0	2	0	2	2	0	0	0	0	0	1	1	1	0	0	0	1
20	1	0	1	0	0	1	0	1	2	0	0	0	0	0	0	0	2	2	1	1	1	1	0	0	0	1	1	1	1	1	1	1	1	1	1	1	1	0	0	1	1	1	1	2	1	0	0	0	0
21	0	1	1	0	0	1	1	1	2	0	1	1	1	1	0	0	0	0	0	2	0	0	0	0	0	1	2	0	0	2	1	0	0	2	0	2	1	0	0	1	1	0	0	0	0	0	0	0	1
22	0	0	0	0	1	2	0	1	2	0	0	1	1	0	1	1	1	1	2	0	1	0	0	0	0	2	2	0	0	2	2	2	2	0	2	0	1	0	0	2	2	0	0	0	0	0	0	1	0
23	0	0	0	0	0	0	2	2	1	0	1	0	0	0	0	0	2	2	0	1	0	0	0	0	0	2	1	0	0	2	0	1	1	2	1	2	1	0	0	1	1	0	0	2	0	0	0	0	0
24	0	0	0	0	0	2	2	2	0	0	1	1	1	1	0	0	0	0	1	0	0	0	0	0	1	0	2	0	0	2	0	0	1	1	0	2	1	2	0	0	0	0	0	2	1	1	0	0	0
25	1	0	0	0	0	0	2	2	1	0	2	0	0	0	0	0	1	1	1	0	1	0	1	0	0	1	2	1	1	1	0	0	1	1	0	2	1	0	0	1	1	0	0	0	1	0	0	1	0
26	0	0	0	0	0	0	2	2	1	0	0	1	1	1	0	0	2	1	0	2	0	1	0	0	0	2	1	1	1	1	1	0	0	1	0	2	0	0	0	1	1	0	0	1	0	0	0	1	0
27	1	0	0	0	0	0	0	1	1	0	1	0	1	0	0	0	2	1	1	1	1	0	0	0	0	0	1	1	1	1	0	0	0	1	1	1	2	0	0	1	1	1	1	2	1	0	1	1	0
28	1	0	0	0	1	2	1	1	2	0	1	1	1	1	0	0	1	1	1	1	1	1	0	0	0	1	1	0	0	1	0	0	0	2	0	2	1	0	0	0	0	0	0	2	1	1	0	0	0
29	1	0	0	0	0	1	2	2	0	0	0	1	1	1	0	0	1	1	1	0	1	0	0	0	0	1	1	1	1	1	0	1	0	1	1	1	1	0	1	0	0	0	0	2	0	0	0	0	0
30	0	0	0	0	0	0	1	2	2	0	0	0	0	0	0	0	1	1	0	1	0	0	0	0	0	2	2	0	0	2	1	1	0	1	1	1	1	0	0	2	2	0	0	0	0	0	0	0	0
31	1	0	0	0	0	0	1	1	0	0	0	0	0	0	0	0	1	1	0	1	0	0	2	0	0	0	2	0	0	2	1	1	1	2	0	2	0	0	0	1	1	1	0	0	1	0	0	0	0
32	1	0	0	0	0	2	0	1	2	0	1	0	0	0	0	0	2	1	2	0	1	0	0	0	0	2	1	1	2	1	0	2	1	1	0	2	1	0	0	0	0	1	0	1	1	0	0	0	0
33	0	0	0	0	2	2	2	2	0	0	0	0	0	0	0	0	2	2	0	1	0	0	1	0	0	2	1	1	1	2	0	1	1	1	1	1	1	0	0	1	1	0	2	2	1	0	0	0	0
34	0	0	0	0	0	0	1	2	2	0	0	1	1	1	0	0	2	2	1	1	1	0	0	0	0	2	0	0	0	0	0	2	2	0	2	0	1	0	0	0	0	1	1	1	1	1	0	0	0
35	1	0	0	0	1	2	1	1	1	0	0	0	0	0	0	0	2	1	0	2	0	1	0	0	0	0	1	0	0	1	1	2	2	0	1	1	0	1	1	0	0	0	0	0	0	0	0	0	0
36	1	0	0	0	0	1	2	2	1	0	0	1	2	1	0	0	1	1	0	2	0	0	0	0	0	1	0	0	1	1	0	0	2	0	2	1	2	1	1	2	1	0	1	1	1	0	0	0	0
37	0	0	0	0	0	2	2	2	0	0	2	1	1	1	0	0	1	0	0	2	0	0	0	0	0	2	1	1	1	1	0	0	1	1	1	1	1	0	0	1	1	0	0	1	0	0	0	0	1
38	1	0	0	0	0	2	0	1	2	0	0	0	1	0	0	0	2	2	1	1	1	0	0	0	0	1	1	0	1	1	1	1	0	1	1	1	2	0	0	1	1	0	0	2	0	0	0	0	0
39	0	0	0	0	1	2	0	1	2	0	0	1	1	0	0	0	2	1	0	2	0	0	0	0	0	1	2	1	1	2	0	0	0	1	0	2	2	0	0	2	2	0	0	2	0	1	0	1	0
40	1	0	0	0	0	0	1	1	0	1	1	0	1	0	0	0	1	1	1	0	1	0	1	0	0	2	2	0	0	2	0	0	0	2	0	2	1	0	0	2	2	1	1	2	1	1	0	0	0
41	1	0	0	0	1	1	1	1	2	0	0	0	2	1	0	0	2	1	0	2	0	1	0	0	0	0	1	0	0	1	0	0	1	0	1	2	2	0	0	2	2	0	0	1	0	0	0	0	0
42	0	0	1	0	0	1	0	1	2	0	0	1	1	1	0	0	0	0	0	0	0	0	1	0	0	0	2	0	0	2	0	1	1	1	0	2	1	0	0	1	1	1	2	2	1	1	0	0	0
43	1	0	0	0	0	0	1	2	0	0	1	0	0	0	0	0	2	0	0	1	0	1	0	0	0	1	1	2	2	1	0	1	2	1	0	2	1	0	0	2	2	0	0	0	0	0	0	0	0
44	1	0	0	0	0	2	1	1	0	0	1	0	1	0	0	0	0	1	0	2	0	0	1	0	0	0	2	0	1	1	1	1	1	1	1	1	2	0	0	2	2	1	1	2	1	2	0	0	1
45	1	0	0	0	0	0	2	2	0	0	1	0	0	0	0	0	0	0	0	1	0	1	0	0	0	1	0	1	1	1	0	2	1	2	0	2	1	0	1	1	1	0	0	2	0	0	0	0	0
46	1	0	0	0	0	1	1	1	2	0	1	1	2	2	0	1	2	2	0	2	0	1	1	1	1	1	1	2	2	1	0	1	1	2	1	1	1	0	0	1	1	2	2	2	2	1	1	0	0
47	1	0	0	0	0	2	2	2	1	0	0	0	0	0	0	0	0	0	0	2	0	1	1	1	1	1	0	2	2	0	0	1	0	2	2	0	0	0	0	1	1	1	1	2	1	1	0	0	0
48	1	1	0	0	0	1	0	1	2	0	1	0	1	0	0	0	1	1	0	2	0	0	0	0	0	1	1	0	1	0	0	2	2	0	1	1	1	0	0	1	1	0	0	2	0	0	0	0	0
49	0	0	0	0	0	1	1	1	1	0	1	0	1	0	0	0	1	0	0	1	0	1	1	0	0	0	2	0	0	1	1	1	1	2	0	2	1	0	0	1	1	0	0	1	0	1	0	0	1
50	1	0	0	0	0	1	0	0	2	0	0	0	0	0	0	0	1	0	1	0	1	1	1	1	1	1	2	0	0	2	1	1	1	2	0	2	2	0	0	2	2	0	1	2	1	1	0	0	0
51	1	0	0	0	1	1	1	2	1	0	1	1	1	1	0	0	1	0	0	2	0	1	0	0	0	0	1	1	1	1	0	1	1	2	1	1	1	1	1	1	0	0	1	1	1	0	0	0	0
52	1	0	0	0	1	1	1	1	2	0	0	0	0	0	0	0	1	1	1	1	1	0	0	0	0	2	0	2	2	0	0	1	1	2	0	2	2	0	0	1	1	1	1	2	1	2	0	0	0
53	0	0	0	0	0	1	1	1	2	0	0	0	0	0	0	0	1	1	2	0	0	1	1	1	1	1	2	1	1	2	0	1	1	1	0	2	1	0	0	1	1	0	0	2	0	0	0	0	0
54	1	1	1	0	0	1	2	2	1	0	0	0	0	0	0	0	2	0	0	2	0	0	0	0	0	0	1	0	0	1	0	2	2	0	2	0	1	1	1	0	0	1	1	2	1	2	0	0	0
55	0	0	0	0	0	0	1	1	2	0	0	1	0	0	0	0	1	1	1	1	0	0	0	0	0	0	1	0	0	1	0	0	2	0	2	1	1	0	0	1	1	0	0	1	1	0	0	1	0
56	0	0	0	0	1	2	2	2	1	0	0	0	0	0	0	0	1	1	0	2	0	0	1	0	0	2	1	0	0	1	1	2	2	0	2	0	1	0	0	0	0	2	2	2	2	1	0	0	0
57	0	0	0	0	0	2	0	0	2	0	1	0	0	0	0	0	2	2	0	2	0	1	0	0	0	0	1	0	0	1	1	1	2	1	1	1	1	0	1	0	0	0	1	2	1	0	0	0	0
58	0	0	0	0	0	2	0	1	2	0	0	0	0	0	0	1	0	0	0	2	0	0	0	0	0	1	1	1	2	0	1	1	1	0	2	0	2	0	0	0	0	0	0	2	0	0	0	0	0
59	0	0	0	0	0	1	0	0	2	0	2	0	1	0	0	0	1	1	2	0	1	0	1	0	1	2	2	0	0	2	2	2	2	0	1	1	1	1	0	1	1	0	1	1	1	0	0	0	0
60	0	1	0	0	1	1	1	1	1	0	1	0	0	0	0	0	1	1	1	0	1	0	1	0	0	0	2	1	1	1	2	1	1	1	1	1	2	1	0	1	1	1	1	1	1	0	1	1	0
61	1	0	0	0	0	1	1	1	2	0	0	0	0	0	0	0	1	1	0	2	0	1	1	1	1	0	1	1	2	1	0	1	1	1	1	1	1	1	0	1	1	0	0	1	0	0	0	0	0
62	0	0	0	0	2	2	1	1	2	0	0	0	0	0	0	0	1	1	0	2	0	0	0	0	0	1	1	1	2	1	0	1	0	1	1	1	1	1	0	0	0	0	0	1	0	0	0	0	0
63	0	0	0	0	0	1	1	1	1	0	0	0	1	1	0	1	0	0	1	1	1	0	0	0	0	0	1	2	2	2	0	1	1	1	1	1	2	1	0	1	1	1	0	0	1	0	0	0	0
64	0	0	0	0	0	0	0	1	2	0	1	0	0	0	0	0	2	2	0	2	0	0	2	0	0	1	0	1	1	1	0	1	1	1	1	1	1	0	0	1	0	0	1	1	1	0	0	0	0
65	0	1	0	0	1	2	2	2	1	0	0	1	1	1	0	0	1	0	1	0	1	0	0	0	0	1	1	2	2	1	2	2	2	1	1	1	1	0	0	1	1	1	1	1	1	2	1	0	0
66	0	0	0	0	0	1	1	1	1	0	1	1	1	1	0	1	2	2	2	0	2	0	0	0	0	2	2	1	1	1	2	1	0	2	2	0	1	0	0	2	2	0	0	2	0	0	1	1	0
67	1	0	2	0	0	0	0	0	2	0	0	0	1	0	0	0	1	1	1	0	1	1	1	1	1	1	1	0	1	1	0	2	1	2	0	2	0	0	0	1	1	0	0	2	0	1	0	0	1
68	0	0	0	0	0	1	2	2	0	0	0	0	0	0	0	0	1	1	0	2	0	1	0	0	0	1	0	0	1	1	0	0	0	0	1	1	1	0	0	1	1	0	0	0	0	0	0	1	1
69	1	0	1	0	1	2	1	0	2	0	1	1	1	1	0	0	2	0	0	2	0	0	0	0	0	1	0	0	1	1	0	1	0	2	1	2	1	0	0	1	1	0	0	1	0	0	0	1	1
70	0	0	0	0	1	1	2	2	0	0	0	1	1	1	0	0	1	0	0	2	0	0	1	1	1	0	2	0	0	2	0	0	0	2	0	2	2	0	0	1	1	0	0	2	0	0	0	0	0
71	1	0	0	0	1	2	1	1	1	0	0	1	1	0	1	1	1	1	1	1	1	2	0	0	0	0	2	1	1	2	0	0	0	1	0	2	1	1	0	1	1	1	1	1	1	0	0	0	1
72	0	0	0	0	1	2	2	2	1	0	2	0	0	0	0	0	1	0	1	1	0	0	0	0	0	0	0	1	1	0	0	1	2	0	2	0	1	0	0	2	2	1	0	0	2	0	0	0	0
73	1	0	0	0	1	1	1	2	0	0	1	0	1	1	0	0	1	0	1	1	1	1	1	1	1	0	0	0	1	1	0	1	1	2	0	2	0	0	0	0	0	0	1	1	1	1	1	1	0
74	1	0	0	0	0	1	0	0	2	0	0	1	1	1	0	0	2	2	1	1	1	0	0	0	0	0	2	0	0	2	0	2	2	1	1	1	2	0	0	2	2	1	1	2	1	1	1	0	0
75	0	0	1	0	0	2	0	0	2	0	0	0	1	0	0	0	1	0	1	0	1	1	0	0	0	0	2	0	0	1	0	1	1	1	1	1	1	0	0	1	1	1	1	2	0	0	0	0	0
76	0	0	0	0	0	0	2	2	0	0	2	1	1	1	0	0	0	0	0	2	0	1	0	0	0	1	1	0	1	0	0	2	2	0	1	1	2	0	0	1	1	0	0	1	0	0	0	0	0
77	1	0	1	0	0	0	1	1	1	1	1	0	0	0	0	1	1	1	1	1	1	0	0	0	1	2	1	0	0	1	0	1	1	1	1	1	2	0	0	2	2	1	1	2	1	1	0	0	0
78	1	0	0	0	0	1	0	0	2	0	1	1	2	1	0	0	1	0	1	1	1	0	0	0	0	1	1	0	1	1	0	2	2	0	1	1	1	0	1	1	1	0	0	2	0	0	0	0	1
79	0	0	0	0	0	2	0	0	2	0	0	1	1	1	0	0	1	1	0	1	0	1	1	0	0	0	2	2	2	1	1	1	1	1	1	1	1	1	1	2	1	2	2	2	2	1	0	0	0
80	0	0	0	0	0	1	1	1	2	0	1	1	2	2	0	0	0	0	1	1	1	0	0	0	0	2	2	1	1	0	1	1	1	1	1	1	1	1	0	0	0	0	1	1	1	0	0	1	0
81	0	0	0	0	0	1	0	1	2	0	0	0	1	0	0	0	2	0	0	2	0	0	0	0	0	1	0	2	2	0	0	0	0	2	0	2	1	1	0	1	1	0	1	1	1	1	0	0	0
82	0	0	0	0	2	2	1	2	1	0	0	0	0	0	0	0	2	1	1	1	1	0	0	0	0	0	1	1	1	1	1	1	1	2	0	2	2	0	0	2	2	0	2	2	1	0	0	1	0
83	1	0	1	0	0	1	2	2	1	0	1	0	0	0	0	0	1	0	0	2	0	0	1	0	0	1	2	0	0	2	1	2	2	1	1	1	2	0	0	1	1	0	0	2	0	0	0	1	0
84	0	0	0	0	0	2	0	2	2	0	1	1	2	1	0	0	1	0	0	2	0	0	0	0	2	1	0	0	1	1	0	0	1	2	1	2	2	0	0	2	2	0	0	1	0	0	0	0	0
85	1	0	0	0	0	2	1	2	2	0	0	1	1	0	1	1	2	0	0	2	0	0	0	0	0	1	2	0	0	1	0	1	1	1	0	2	1	0	0	1	1	1	0	1	0	0	0	0	2
86	1	0	0	0	0	0	1	2	2	0	0	0	2	0	0	0	1	2	0	2	0	1	2	1	1	1	2	1	1	2	0	1	1	2	0	2	0	0	1	0	0	0	0	0	0	0	0	0	0
87	1	0	0	0	0	1	2	2	0	0	2	0	0	0	0	0	1	2	1	1	1	0	1	0	0	1	1	0	2	0	0	2	2	1	0	2	1	1	0	1	1	0	0	1	0	0	0	0	0
88	0	0	0	0	1	2	1	1	2	0	0	0	1	1	0	1	2	1	0	1	0	0	0	0	0	0	1	1	1	1	0	1	1	2	0	2	1	1	0	1	1	0	0	1	0	0	0	0	0
89	1	0	0	0	0	2	1	2	2	0	0	1	2	1	0	0	1	0	1	1	1	1	1	1	1	0	1	0	1	1	1	1	0	2	0	2	2	0	0	1	1	0	0	2	2	0	1	1	0
90	0	0	0	0	0	0	1	1	2	0	0	1	2	2	0	0	2	2	0	1	0	0	0	0	0	1	1	0	0	1	1	2	2	1	1	1	0	1	0	1	1	0	0	2	0	1	0	0	1
91	0	0	0	0	1	1	1	1	2	0	0	0	0	0	0	0	0	0	2	0	0	1	0	0	0	2	1	0	0	2	1	2	1	0	1	1	2	1	0	1	1	0	1	2	1	0	0	2	0
92	0	0	0	0	1	2	2	2	0	0	1	0	0	0	0	0	1	0	0	1	0	0	0	0	1	0	1	0	2	0	0	1	0	2	0	2	2	0	0	2	2	1	2	2	0	0	0	0	0
93	1	0	1	0	0	1	1	1	1	0	1	0	0	0	0	0	1	0	1	1	1	0	0	0	0	1	1	0	0	1	1	2	2	2	0	2	0	1	1	0	0	1	1	1	1	1	1	0	0
94	1	0	0	0	0	1	0	0	2	0	0	0	0	0	0	0	2	2	1	1	1	1	0	0	0	0	0	1	1	1	0	1	1	0	2	0	2	0	0	2	2	1	1	2	1	0	1	0	0
95	1	0	0	0	1	2	2	2	0	0	1	0	1	0	0	1	0	0	2	0	0	0	0	0	1	1	2	0	0	1	0	1	1	0	1	1	2	0	0	2	2	0	2	2	1	1	1	0	1
96	1	0	0	0	1	1	2	2	0	0	1	1	1	1	0	0	1	1	0	1	0	0	0	0	1	0	1	0	2	0	0	2	2	1	0	2	1	1	0	0	0	0	1	2	1	2	0	0	0
97	1	0	0	0	0	1	1	2	1	0	1	0	0	0	0	0	2	2	1	1	1	1	0	0	0	0	2	0	0	1	1	2	2	1	2	0	2	1	1	2	1	1	1	1	1	0	0	0	0
98	0	1	1	0	0	2	2	2	1	0	1	0	1	1	0	1	1	1	2	0	1	0	1	0	0	1	1	0	0	1	1	0	0	2	0	2	1	0	0	1	1	1	1	2	1	0	1	0	0
99	1	1	0	0	1	1	1	1	2	0	0	1	1	1	0	0	1	1	1	1	0	0	0	0	0	0	1	1	1	1	1	0	0	2	0	2	1	0	0	2	2	0	1	1	1	0	0	0	0
100	1	0	0	0	0	1	2	2	1	0	1	1	1	1	0	0	2	1	0	2	0	1	0	0	0	0	0	1	2	0	0	1	1	1	1	1	1	0	0	1	1	0	0	2	0	0	1	1	0
101	1	0	0	0	0	1	2	2	0	0	0	0	1	0	1	1	2	2	0	2	0	0	2	0	0	0	0	0	1	1	0	1	0	2	0	2	1	0	1	1	1	0	1	2	0	0	0	1	0
102	0	0	0	0	0	0	1	1	1	1	1	0	1	1	0	0	1	1	1	1	1	0	1	0	0	1	2	0	0	2	1	1	1	1	1	1	1	0	1	1	1	0	0	2	1	1	1	0	0
103	1	0	0	0	0	1	2	2	1	0	0	0	2	1	0	0	0	0	1	0	1	1	1	0	0	0	0	2	2	0	0	2	1	0	0	2	1	1	0	1	1	1	1	2	1	1	0	0	1
104	1	0	0	0	0	0	1	1	0	0	0	0	0	0	0	0	1	1	1	1	0	1	1	1	1	1	1	1	1	1	0	2	2	1	2	0	1	0	0	2	2	1	0	1	0	1	0	1	0
105	1	0	1	0	0	1	0	0	2	0	0	0	0	0	0	0	2	1	0	2	0	2	1	1	1	1	2	0	0	2	0	1	1	2	0	2	2	0	0	2	2	0	0	0	1	0	0	0	1
106	0	0	0	0	0	0	0	1	1	0	1	0	1	1	0	0	1	0	1	1	1	0	1	1	1	1	2	1	1	2	1	0	0	1	1	1	1	0	0	1	1	0	1	2	0	1	0	0	1
107	1	0	0	0	1	2	1	1	2	0	0	0	2	1	0	1	0	0	1	1	1	0	0	0	0	1	2	1	1	2	0	2	1	0	1	1	0	0	0	0	0	0	0	2	0	0	0	2	0
108	0	0	0	0	0	2	1	1	1	1	1	0	1	1	0	1	2	0	0	1	0	0	0	0	0	2	1	1	1	1	1	0	0	1	1	1	1	0	0	0	0	0	0	1	0	0	0	0	0
109	1	0	0	0	1	2	1	2	2	0	0	0	1	0	0	0	1	0	0	2	0	0	0	0	0	1	0	2	2	0	0	2	2	0	1	1	1	0	0	1	0	2	1	2	1	0	0	1	0
110	1	0	0	0	0	1	2	2	1	0	0	2	2	2	0	0	1	2	0	2	0	1	1	1	1	2	2	0	0	1	0	1	1	0	2	1	1	0	1	1	1	1	2	2	1	1	1	0	1
111	0	0	1	0	1	2	0	1	2	0	1	0	1	0	0	0	0	0	1	1	1	1	0	0	1	1	2	0	0	0	0	0	0	1	0	2	0	2	0	0	0	0	0	2	0	2	0	0	0
112	0	0	1	0	0	1	1	1	1	1	1	0	0	0	0	0	1	0	1	1	0	1	0	0	0	1	2	0	0	1	0	2	2	0	1	1	1	0	0	2	1	1	0	1	1	1	0	0	0
113	0	0	0	0	1	2	2	2	1	0	0	0	0	0	0	0	1	1	1	1	0	1	0	0	0	0	2	1	1	2	0	2	2	1	1	1	1	0	0	1	1	1	1	2	1	1	0	1	1
114	1	0	0	0	0	0	1	1	1	0	1	1	1	1	0	0	2	1	0	2	0	0	0	0	0	0	2	1	1	2	0	1	1	1	1	1	0	0	0	1	1	0	0	2	0	0	0	0	0
115	1	0	0	0	0	0	1	1	2	0	1	1	1	1	0	0	1	1	1	1	0	0	0	0	0	2	1	0	1	1	0	1	1	0	1	1	2	0	0	1	1	2	1	2	1	0	0	1	1
116	0	0	1	1	0	1	1	2	2	0	0	0	0	0	0	0	2	1	1	1	1	0	0	0	0	1	1	2	2	1	1	1	1	0	2	0	2	1	0	1	1	1	1	2	0	0	0	0	0
117	1	0	0	0	0	1	0	0	1	0	1	0	1	1	0	1	1	0	0	2	0	1	0	0	0	1	0	1	1	1	0	2	2	0	1	1	1	0	0	0	0	1	1	2	1	2	0	1	0
118	0	0	0	0	0	0	2	2	1	0	0	1	2	1	0	0	1	0	1	1	1	0	0	0	0	1	1	0	0	1	0	0	0	1	0	2	2	0	0	1	1	0	1	2	2	0	0	0	0
119	0	0	0	0	2	2	1	1	2	0	0	0	0	0	0	0	1	1	0	2	0	0	0	0	0	1	1	1	1	1	1	0	1	2	1	2	1	0	0	2	2	0	0	1	0	0	0	1	1
120	0	1	0	0	1	2	1	1	2	0	0	0	0	0	0	0	1	0	1	1	0	1	1	1	0	0	1	0	0	2	1	1	1	1	0	2	1	0	0	1	1	0	0	2	0	0	0	0	0
121	1	0	0	0	0	1	0	0	2	0	0	2	2	1	1	1	2	1	0	2	0	1	0	0	0	1	1	2	2	1	0	1	1	1	0	2	1	1	1	1	0	0	1	1	0	0	0	1	0
122	1	1	0	0	0	1	0	1	2	0	0	0	1	0	0	0	1	1	1	0	0	1	0	0	0	2	2	0	0	2	0	1	1	1	1	1	1	0	0	2	1	0	1	2	1	0	0	0	1
123	0	0	0	0	0	1	2	2	0	0	2	0	1	0	0	0	2	2	1	1	1	0	0	0	0	1	2	0	0	2	0	0	1	2	1	2	2	0	0	1	1	0	0	1	1	0	0	0	0
124	0	0	0	0	2	2	2	2	2	0	1	0	1	0	0	0	1	1	0	1	0	0	0	0	0	2	1	0	0	1	0	0	0	2	0	2	1	0	0	1	1	0	0	1	1	0	0	1	0
125	1	0	0	0	0	1	1	1	1	0	1	1	1	1	0	0	2	0	1	1	1	0	0	0	0	1	2	0	0	1	1	1	1	1	1	1	1	0	0	2	2	1	1	2	1	2	0	1	0
126	1	0	0	0	1	2	1	1	1	0	1	0	0	0	0	0	1	1	0	1	0	0	1	0	0	2	1	0	1	1	0	1	1	0	2	0	2	0	0	1	1	1	0	0	2	0	0	0	0
127	0	0	0	0	0	0	1	2	1	0	1	0	1	1	0	0	1	1	1	0	1	1	0	0	0	1	2	0	0	2	1	0	2	0	2	1	1	1	1	0	0	0	0	1	0	0	0	0	0
128	0	0	1	0	0	1	2	2	1	0	0	0	0	0	0	0	0	0	0	1	0	0	0	0	0	1	1	1	2	0	1	1	1	0	0	1	1	0	1	0	0	1	1	2	1	1	0	0	0
129	0	0	0	0	0	0	1	1	1	0	0	0	0	0	0	0	2	2	1	1	1	1	1	1	0	0	2	0	0	0	0	2	1	1	1	1	2	0	0	2	2	2	2	2	2	1	0	0	0
130	1	0	0	0	1	1	0	0	2	0	0	2	2	2	0	0	1	1	0	2	0	0	0	0	0	1	2	1	1	1	2	1	0	2	2	0	2	0	0	2	2	0	0	1	0	1	0	0	0
131	1	0	1	0	1	2	1	1	1	0	0	1	1	1	0	0	1	1	0	2	0	1	1	1	1	2	2	0	0	2	0	1	1	1	0	2	1	1	0	1	1	0	0	1	0	0	0	1	0
132	0	0	0	0	0	1	0	0	2	0	0	0	2	1	0	1	1	0	0	2	0	0	0	0	0	1	1	0	1	1	0	1	1	2	0	2	1	0	0	0	0	0	0	2	0	2	0	0	0
133	0	0	0	0	0	1	0	1	2	0	0	0	1	0	0	0	1	1	1	1	1	1	0	0	0	1	1	1	1	1	1	1	1	2	0	2	1	0	0	1	1	0	0	1	0	1	1	0	0
134	0	0	0	0	1	2	1	2	1	0	1	0	1	0	0	1	0	0	2	0	1	2	1	1	1	1	1	0	1	1	0	0	0	2	0	2	2	1	0	1	1	1	0	0	1	0	0	0	0
135	1	0	0	0	0	2	2	2	1	0	1	1	1	1	0	0	2	1	2	0	1	0	2	0	0	0	2	0	0	2	2	1	1	2	0	2	1	1	1	1	0	0	1	2	1	0	0	1	0
136	1	0	1	0	0	1	1	1	2	0	0	0	0	0	0	0	0	0	1	1	1	0	0	0	1	2	1	1	0	1	1	1	1	1	1	1	1	0	0	0	0	1	1	2	1	1	0	0	0
137	1	0	0	0	0	2	1	2	2	0	0	0	0	0	0	0	1	1	1	1	0	0	1	0	0	1	1	1	1	1	1	2	2	0	1	1	2	0	0	1	1	1	1	2	1	0	0	0	2
138	1	0	0	0	0	0	1	2	1	0	0	1	0	0	0	0	0	0	2	0	0	1	0	0	0	0	1	0	1	1	0	1	0	1	1	1	1	0	1	1	1	0	0	0	0	0	0	2	0
139	1	0	0	0	0	1	2	2	1	1	1	2	2	2	0	0	1	1	0	2	0	1	0	0	0	2	2	0	0	2	0	0	1	0	1	2	0	1	0	0	0	0	0	0	0	1	0	1	0
140	1	1	0	0	1	2	2	2	1	0	0	0	0	0	0	0	2	2	1	1	1	0	0	0	0	1	2	0	1	0	0	1	1	1	1	1	0	0	0	1	0	1	1	2	1	0	0	0	0
141	0	0	0	0	0	1	0	1	2	0	0	1	1	0	1	1	0	0	2	0	0	0	0	0	0	1	2	0	0	2	2	1	0	2	0	2	1	0	0	1	1	1	1	1	0	0	0	0	1
142	1	0	0	0	1	1	1	1	2	0	0	1	0	0	0	0	0	0	1	1	1	0	0	0	0	1	1	0	2	0	0	2	1	1	2	2	1	0	0	1	1	0	0	1	0	0	1	0	0
143	1	1	0	0	0	1	0	1	2	0	0	0	0	0	0	0	1	1	1	1	0	0	0	0	1	0	2	1	1	2	0	1	1	1	0	2	2	0	0	2	1	1	1	2	1	1	0	0	2
144	1	0	0	0	0	2	2	2	1	0	0	0	0	0	0	0	1	0	2	0	1	1	1	1	1	1	1	1	1	1	1	1	1	2	1	1	2	0	0	2	2	1	1	2	1	0	0	0	0
145	1	0	0	0	0	1	1	2	0	0	1	2	2	2	0	0	2	1	1	1	0	0	0	0	0	1	2	0	0	2	0	1	1	1	0	2	2	0	0	1	1	0	1	1	1	0	1	1	0
146	1	0	0	0	0	0	2	2	0	0	0	0	0	0	0	0	1	0	1	1	1	1	0	0	0	1	1	0	1	2	0	1	1	2	0	2	0	0	0	0	0	0	0	1	0	0	1	0	0
147	0	0	0	0	1	2	0	0	2	0	1	0	1	0	0	0	1	1	2	0	1	0	0	0	0	1	1	0	1	0	0	0	0	1	2	1	0	1	0	0	0	0	1	2	1	0	0	0	1
148	0	0	0	0	0	1	1	2	1	0	0	0	0	0	0	0	2	2	1	1	1	1	0	0	0	0	1	0	1	1	0	1	0	2	0	2	1	0	0	1	1	0	1	2	1	1	0	0	0
149	1	0	0	0	0	1	2	2	0	0	2	1	1	1	0	0	1	0	0	2	0	0	0	0	0	0	2	0	0	2	1	1	0	2	0	2	0	0	0	1	1	1	1	2	1	0	0	0	0
150	0	0	0	0	0	1	0	1	2	0	0	0	0	0	0	0	1	0	0	1	0	0	0	0	0	1	2	0	0	2	2	1	1	2	0	2	2	0	0	1	1	1	0	0	1	1	0	0	0
151	1	0	0	0	2	2	1	1	2	0	0	0	1	1	0	0	1	1	0	2	0	0	0	0	0	0	1	0	0	1	0	1	1	1	0	2	2	0	0	0	0	0	0	0	0	1	0	0	0
152	1	0	0	0	2	2	1	1	1	0	0	2	1	1	0	0	1	1	0	1	0	1	1	1	1	1	1	1	1	2	0	2	2	0	1	1	1	0	0	2	1	1	0	0	2	0	0	0	1
153	0	0	0	0	0	1	2	2	0	0	2	0	0	0	0	0	0	0	2	0	1	0	0	0	0	1	1	2	2	0	1	0	0	2	0	2	1	0	0	1	1	0	1	2	0	0	0	0	0
154	1	1	0	0	1	2	1	1	1	0	0	0	0	0	0	1	0	1	0	2	0	1	0	0	1	0	0	1	0	0	1	0	1	1	0	2	1	1	1	0	0	0	0	1	0	0	0	0	0
155	0	0	0	0	0	0	0	0	2	0	0	0	0	0	0	0	2	1	0	2	0	1	1	0	1	0	1	0	1	2	0	1	1	1	1	1	2	0	0	0	0	0	0	2	0	2	0	0	0
156	1	1	0	0	1	2	1	1	1	1	1	0	0	0	0	0	2	2	0	2	0	1	1	1	1	1	2	1	1	2	0	1	1	1	0	2	1	0	0	1	0	0	1	2	1	0	0	0	0
157	0	0	0	0	0	0	2	2	0	1	2	1	1	1	0	0	1	1	1	1	0	0	0	0	1	2	2	1	1	2	0	2	1	0	1	1	0	0	0	0	0	0	0	2	0	1	0	1	1
158	0	0	0	0	0	2	2	2	0	0	2	0	0	0	0	0	2	0	1	1	1	0	1	1	1	0	2	0	0	1	1	2	2	1	1	1	1	0	0	0	0	1	1	1	0	0	0	0	0
159	0	0	0	0	0	1	1	1	2	0	0	0	0	0	0	1	2	2	0	2	0	0	0	0	0	1	2	1	1	2	0	0	1	1	1	1	1	0	0	1	1	0	0	2	0	0	1	0	1
160	1	0	0	0	0	1	2	2	0	0	1	0	0	0	0	0	0	0	0	2	0	1	0	0	0	0	1	0	1	1	0	1	1	2	0	2	1	1	0	0	0	0	1	2	2	1	0	0	0
161	0	0	0	0	0	2	2	2	2	0	1	0	1	0	0	0	2	1	0	2	0	0	1	1	1	1	1	0	0	1	1	1	1	1	2	1	2	0	0	0	0	0	0	0	0	0	1	0	0
162	0	0	0	0	1	1	0	0	2	0	0	1	2	1	0	0	1	1	0	2	0	0	0	0	0	1	1	0	1	1	0	1	1	2	0	2	1	0	0	2	2	0	0	2	0	0	0	0	0
163	1	0	0	0	0	0	2	2	1	0	1	0	1	0	0	0	0	0	0	2	0	1	1	1	1	1	2	0	0	2	0	1	1	1	0	1	2	0	0	1	1	0	0	2	0	0	0	1	0
164	1	0	0	0	0	2	0	1	2	0	0	0	1	0	0	0	1	1	1	1	0	0	0	0	0	1	1	0	2	0	0	2	1	1	1	1	2	0	0	2	2	0	0	1	0	0	0	1	1
165	1	0	0	0	0	1	2	2	0	0	2	1	1	1	0	0	0	0	0	2	1	0	1	0	1	0	1	1	2	1	0	1	1	1	1	1	1	0	0	2	1	0	0	2	0	0	0	0	0
166	0	0	0	0	2	2	1	1	2	0	0	1	1	1	0	0	0	0	2	0	1	1	1	1	0	1	2	0	0	2	0	1	1	0	2	0	2	0	0	1	1	0	1	1	1	0	0	0	1
167	1	0	0	0	0	1	1	1	0	1	1	0	0	0	0	0	1	1	0	1	0	1	0	0	0	2	0	1	1	1	0	0	0	1	1	1	0	0	0	0	0	0	0	2	0	0	0	0	0
168	0	0	0	0	0	1	1	1	1	0	1	0	0	0	0	0	2	1	0	2	0	0	0	0	1	0	1	0	0	2	0	2	1	2	0	2	1	0	0	1	1	1	1	2	2	0	0	0	2
169	1	0	0	0	0	0	1	2	1	0	1	0	0	0	0	0	2	1	0	2	0	0	0	0	1	1	2	1	1	1	2	1	0	2	1	2	2	0	0	2	2	0	0	2	0	0	0	0	2
170	1	0	0	0	0	2	0	2	2	0	1	1	2	1	0	0	0	0	1	1	1	1	1	1	1	1	1	1	1	1	0	0	0	1	2	0	1	0	0	0	0	0	0	2	0	0	1	1	0
171	0	0	0	0	0	1	1	1	2	0	0	0	0	0	0	0	1	1	0	2	0	2	0	0	0	0	1	1	2	1	0	0	0	2	0	2	1	1	0	1	1	0	0	0	0	0	0	0	0
172	1	0	0	0	1	2	1	2	2	0	0	0	1	0	0	0	1	1	1	1	1	0	1	1	1	1	1	0	0	2	0	1	1	1	1	1	0	0	0	1	1	0	0	1	0	0	0	0	0
173	1	0	0	0	0	1	1	1	1	1	1	0	1	0	0	0	0	0	0	2	0	0	0	0	0	0	2	1	1	2	0	1	1	2	0	2	2	0	0	1	1	0	2	2	1	0	0	0	0
174	0	0	0	0	0	1	1	2	1	0	1	0	0	0	0	0	0	0	0	2	0	0	1	0	0	0	2	0	0	2	0	0	0	2	0	2	1	0	0	1	1	0	0	1	0	0	0	0	1
175	1	0	0	0	0	0	0	1	2	0	0	1	1	1	0	0	2	0	0	2	0	1	1	1	1	2	2	0	0	2	1	2	1	1	1	1	1	0	0	2	2	0	0	2	0	0	0	0	0
176	0	0	1	1	0	1	2	2	0	0	0	0	0	0	0	0	1	1	0	2	0	1	1	1	1	0	2	0	0	2	1	1	0	2	0	2	0	0	0	0	0	0	0	1	0	1	0	1	0
177	0	0	0	0	1	2	0	1	1	0	0	1	1	1	0	0	0	0	0	2	0	0	0	0	1	2	1	0	1	1	1	1	1	1	1	1	2	0	0	1	1	0	0	2	0	0	0	0	1
178	1	0	0	0	0	0	0	2	2	0	1	0	1	0	0	0	1	0	0	2	0	0	0	0	0	1	2	0	1	0	0	0	1	1	1	1	0	1	0	0	0	0	0	2	1	1	0	0	1
179	1	0	0	0	2	2	1	1	1	0	0	0	1	0	0	0	2	1	0	2	1	0	1	0	0	1	1	0	1	1	0	0	1	0	1	2	1	0	0	0	0	0	0	2	0	0	0	0	2
180	0	0	0	0	1	2	0	1	2	0	1	1	1	1	0	0	0	0	1	1	1	0	0	0	1	1	1	1	1	1	1	2	2	0	2	0	1	0	0	1	0	1	1	2	1	1	0	0	0
181	1	0	0	0	0	0	2	2	2	0	0	0	0	0	0	0	2	0	0	1	0	1	0	0	0	0	2	0	0	1	1	0	0	2	0	2	1	0	0	1	1	0	2	2	1	1	1	0	0
182	0	0	0	0	0	1	2	2	2	0	0	1	1	1	0	0	1	1	0	2	0	0	0	0	0	2	2	2	2	1	1	1	1	0	2	1	0	0	0	1	0	2	2	2	2	1	0	0	0
183	1	0	0	0	0	2	1	1	2	0	1	0	0	0	0	0	1	1	1	1	1	0	0	0	1	0	1	1	1	1	0	1	1	1	1	1	1	0	0	1	1	1	1	1	0	0	1	1	0
184	0	0	0	0	0	1	0	1	2	0	0	0	0	0	0	0	2	1	0	1	0	0	0	0	0	1	1	1	1	1	1	2	1	1	1	2	1	0	0	1	1	0	0	2	2	0	0	0	0
185	1	0	0	0	0	1	0	0	2	0	0	0	1	0	0	0	0	0	0	1	0	0	1	0	0	0	2	0	0	2	2	1	1	1	1	1	1	1	0	1	1	0	2	2	0	2	1	1	0
186	0	0	0	0	0	2	0	0	2	0	0	1	1	1	0	0	0	0	0	1	0	1	0	0	0	0	2	0	0	2	0	1	1	0	0	2	0	0	0	1	1	0	0	1	1	1	0	0	0
187	1	1	0	0	0	1	2	2	0	0	1	0	2	1	0	0	1	0	1	0	1	0	0	0	1	0	2	0	0	1	0	1	1	1	0	1	0	0	0	1	0	1	1	2	1	1	0	0	0
188	0	0	1	0	1	2	1	1	1	0	0	0	0	0	0	0	0	0	1	1	1	0	0	0	0	0	1	0	0	1	1	0	0	2	0	2	1	0	0	0	0	1	1	1	1	1	0	0	0
189	1	0	1	0	1	2	1	1	1	0	1	1	2	2	0	1	1	1	1	1	1	1	1	1	1	1	2	0	0	1	1	1	0	1	1	1	1	0	0	2	1	0	2	2	1	0	0	0	1
190	1	0	0	0	0	1	0	1	1	0	1	1	1	1	0	0	1	0	1	1	0	1	0	0	0	0	2	0	0	2	0	0	0	1	1	1	0	0	0	0	0	0	0	2	0	0	0	0	1
191	1	0	0	0	0	0	1	1	1	0	0	0	1	0	0	0	1	1	1	1	1	0	0	0	0	1	2	0	0	2	1	2	2	0	1	1	1	0	0	2	2	0	1	2	1	1	0	0	0
192	0	0	0	0	0	1	1	1	1	0	1	0	0	0	0	0	1	0	0	2	0	1	2	1	1	0	2	0	0	2	0	2	1	0	1	1	0	0	1	1	0	0	0	1	0	0	0	0	2
193	0	0	0	0	0	1	0	0	1	0	1	0	0	0	0	0	0	1	1	1	1	1	0	0	0	1	1	1	1	1	1	0	0	1	2	0	1	1	0	1	1	0	0	2	0	0	0	0	0
194	1	0	0	0	0	1	1	2	2	0	0	1	2	1	1	1	1	1	2	0	0	0	1	1	1	1	1	0	0	2	0	1	2	2	0	2	1	0	0	1	1	2	2	2	2	1	0	0	0
195	1	0	0	0	0	1	2	2	0	0	0	0	0	0	0	0	1	0	1	1	1	0	1	0	0	2	1	0	0	1	1	2	2	0	2	0	1	0	0	2	1	0	0	1	0	1	0	0	0
196	1	0	0	0	0	0	1	1	2	0	0	0	1	0	0	0	1	1	0	2	0	1	0	0	0	0	1	0	0	1	0	0	0	2	0	2	1	1	0	1	1	1	1	2	1	1	0	0	0
197	1	0	0	0	0	1	1	1	2	0	0	1	1	1	0	0	1	0	1	1	0	1	0	0	0	1	0	1	1	0	0	0	0	2	0	1	1	0	0	1	1	0	0	1	0	0	0	0	0
198	0	0	0	0	0	1	0	0	2	0	0	0	1	0	0	0	2	0	1	1	1	0	0	0	0	1	1	0	0	1	1	2	1	2	0	2	2	0	0	1	1	1	0	1	1	0	0	0	0
199	0	0	0	0	1	1	2	2	1	0	0	1	2	1	0	0	0	1	1	1	0	0	0	0	0	1	2	1	1	1	0	2	2	2	0	2	1	0	0	0	0	1	0	1	1	0	0	0	1
200	1	0	1	0	0	1	2	2	0	0	0	1	2	2	0	0	0	1	0	2	0	0	1	0	1	2	1	0	1	1	0	1	1	1	0	2	2	0	0	2	2	0	0	0	0	0	0	0	1
201	1	0	0	0	0	1	0	0	2	0	0	1	0	0	0	0	1	1	1	1	0	1	1	1	1	1	0	1	2	0	0	2	2	0	1	1	0	1	0	0	0	0	1	1	1	0	1	0	0
202	1	0	0	0	0	2	2	2	0	0	2	1	2	1	0	0	0	0	1	1	1	1	0	0	0	2	1	0	1	1	0	1	1	1	1	1	1	0	0	1	1	0	0	1	0	0	0	1	0
203	1	0	0	0	0	2	1	1	2	0	0	1	1	0	1	1	2	1	0	2	0	0	0	0	1	1	1	1	2	0	1	0	1	1	0	2	1	0	1	1	1	1	1	2	1	0	0	0	0
204	0	0	0	0	0	1	1	2	2	0	0	0	2	2	0	0	2	1	0	2	0	0	0	0	0	1	2	1	1	2	0	0	0	1	1	1	1	0	0	1	0	0	0	2	0	0	0	1	0
205	0	0	1	0	0	1	2	2	1	0	1	0	1	0	0	0	1	1	1	1	0	0	0	0	1	1	1	0	2	0	0	2	1	0	1	1	2	0	0	2	2	1	1	2	1	2	0	0	0
206	0	0	0	0	0	1	1	2	1	0	1	1	1	1	0	0	2	1	0	2	1	0	0	0	0	0	1	2	2	1	1	1	0	2	0	2	1	0	0	1	1	0	0	2	0	0	0	0	0
207	1	0	0	0	0	1	0	1	2	0	0	0	0	0	0	0	1	1	2	0	2	0	1	1	1	0	2	0	0	2	1	2	1	2	0	2	2	0	0	1	1	0	0	1	0	0	0	0	0
208	0	0	0	0	0	1	1	2	2	0	0	1	1	1	0	0	2	1	0	2	0	0	0	0	0	1	0	1	2	0	0	1	0	2	0	2	1	0	0	0	0	0	1	2	1	0	0	0	0
209	0	0	0	0	0	0	2	2	1	0	1	0	0	0	0	0	0	0	0	1	0	0	0	0	1	0	2	0	0	2	0	1	1	0	1	1	2	0	0	0	0	0	1	1	0	0	0	0	0
210	0	1	0	0	0	0	1	2	2	0	0	1	1	1	0	0	1	1	1	1	1	1	1	1	1	2	2	1	1	1	2	1	1	1	1	1	0	0	1	1	0	0	1	1	1	0	0	0	1
211	1	0	0	0	0	1	1	2	1	0	0	1	1	1	0	0	1	0	0	2	0	1	0	0	0	2	2	0	0	2	1	2	1	0	0	2	2	0	0	1	1	0	0	2	0	2	0	0	1
212	0	0	1	0	0	1	2	2	1	0	1	0	0	0	0	0	0	0	2	0	0	1	0	0	0	1	0	1	2	0	0	2	2	2	0	2	2	0	0	1	1	0	0	0	1	0	0	0	1
213	1	0	0	0	0	1	1	1	1	1	1	0	0	0	0	0	1	0	2	0	1	1	0	0	0	2	1	0	0	1	1	1	0	1	1	1	1	0	0	1	1	1	1	1	1	2	1	0	0
214	0	0	0	0	0	1	2	2	0	0	1	1	2	1	0	0	1	1	1	1	0	0	0	0	0	1	0	0	1	1	0	1	1	0	2	0	2	0	0	2	2	1	0	1	1	0	0	0	0
215	1	0	0	0	1	2	2	2	0	0	0	1	1	1	0	0	2	0	0	2	0	0	0	0	0	1	1	2	2	1	2	0	2	0	2	1	1	0	0	1	1	0	0	2	0	1	0	0	0
216	0	0	0	0	0	0	1	1	1	1	1	0	0	0	0	0	2	1	0	2	0	1	1	1	1	2	2	1	1	1	2	2	1	2	0	2	0	0	0	1	0	1	1	2	1	0	0	0	0
217	0	0	0	0	0	0	2	2	1	0	1	0	0	0	0	0	1	0	1	0	1	0	1	0	0	2	1	1	1	1	0	0	0	2	0	2	2	0	0	1	1	0	0	2	0	0	0	0	0
218	0	0	0	0	1	1	0	0	2	0	0	1	1	1	0	0	1	1	1	0	1	0	0	0	0	2	2	0	0	2	0	1	1	1	1	1	2	1	0	1	1	1	1	2	2	0	0	0	0
219	1	0	0	0	0	0	2	2	1	0	1	0	2	0	0	0	1	1	1	1	0	1	0	0	0	0	1	0	1	1	0	1	1	2	0	2	1	1	0	1	1	0	0	1	0	0	0	0	0
220	1	0	0	0	0	0	1	2	2	0	0	1	2	1	0	0	0	0	0	2	0	0	0	0	0	1	2	1	1	1	1	2	2	1	0	2	1	0	0	2	2	0	1	1	1	1	1	0	1
221	0	0	0	0	0	2	1	1	1	1	2	0	0	0	0	0	1	0	0	1	0	1	0	0	0	0	1	0	0	2	0	1	0	1	1	1	1	0	1	1	1	1	1	2	1	2	0	0	0
222	0	0	0	0	0	0	0	0	2	0	0	0	0	0	0	0	0	0	0	1	0	0	0	0	1	1	0	1	2	0	0	1	1	2	0	2	1	0	0	1	1	1	0	0	2	1	0	0	0
223	0	0	0	0	0	0	1	1	2	0	0	0	2	1	0	0	1	1	0	1	0	1	0	0	1	1	1	0	0	1	0	1	1	1	0	2	1	0	0	1	1	0	0	1	0	0	0	2	0
224	1	0	0	0	1	2	1	1	1	0	1	2	2	1	1	1	1	1	1	1	1	0	0	0	1	2	2	0	0	2	0	2	2	2	0	2	1	0	0	1	1	1	1	2	1	0	0	0	0
225	1	0	0	0	1	2	2	2	1	0	0	0	0	0	0	0	2	2	1	1	1	0	0	0	0	2	2	1	1	2	0	2	1	0	1	1	1	0	0	1	1	1	0	0	2	0	0	0	0
226	1	0	1	0	1	1	2	2	0	0	0	0	0	0	0	0	0	0	2	0	0	1	1	0	0	0	1	1	2	0	1	0	0	2	0	2	2	0	0	0	0	0	1	1	1	0	0	0	2
227	0	0	0	0	0	0	1	2	1	0	0	0	1	0	0	0	2	1	0	2	0	0	0	0	0	1	2	0	0	1	1	1	1	1	0	2	2	1	0	0	0	1	1	1	1	2	0	1	0
228	1	0	0	0	0	1	0	1	2	0	1	1	1	1	0	0	1	1	1	0	0	1	0	0	0	0	2	1	1	1	1	1	0	2	1	2	2	0	0	0	0	1	1	2	0	1	0	1	0
229	1	0	0	0	0	0	1	1	1	0	0	1	0	0	0	0	2	2	1	1	1	1	1	1	1	1	2	0	0	2	0	1	1	1	1	1	1	0	0	1	1	0	0	1	0	0	0	0	0
230	0	0	0	0	0	2	2	2	0	0	0	0	0	0	0	0	2	1	0	1	0	1	0	0	0	0	1	1	2	0	1	1	1	0	0	1	2	0	1	1	1	1	1	2	1	1	0	0	1
231	0	0	0	0	1	1	1	1	1	1	1	1	1	1	0	0	0	0	1	1	1	1	1	0	0	0	2	0	0	2	1	2	2	0	2	0	2	0	0	2	2	0	1	2	2	0	0	0	0
232	1	0	0	0	0	0	1	2	2	0	0	0	1	0	0	0	1	0	0	2	0	1	1	1	1	1	1	1	1	1	1	2	2	1	2	0	1	1	0	1	1	0	0	2	0	1	0	0	0
233	0	0	0	0	0	1	1	1	1	0	1	0	0	0	0	0	0	0	1	0	1	1	1	1	1	2	2	0	0	1	0	0	1	1	1	1	1	0	0	0	0	1	1	2	0	1	1	0	0
234	0	0	0	0	1	2	1	2	2	0	1	0	1	1	0	0	2	1	0	2	0	0	0	0	1	2	1	0	1	1	1	1	0	1	1	1	0	2	0	0	0	1	1	2	1	0	0	0	0
235	0	0	0	0	1	2	1	1	1	0	1	0	0	0	0	0	2	1	2	0	1	1	0	0	0	0	2	1	1	1	2	1	1	2	0	2	2	0	0	1	1	1	1	2	1	0	1	0	0
236	0	0	0	0	1	1	2	2	1	0	0	1	1	1	0	0	1	1	1	0	1	0	0	0	0	1	0	2	2	1	1	0	0	1	1	1	2	0	0	2	2	0	0	1	0	0	0	0	0
237	0	1	0	0	1	2	1	1	1	0	1	1	1	1	0	0	1	0	2	0	1	0	0	0	0	1	1	1	1	1	1	1	0	2	0	2	1	0	1	1	1	0	0	2	0	0	0	1	0
238	1	0	0	0	2	2	1	1	1	0	0	1	1	0	1	1	1	1	1	0	0	1	0	0	0	0	2	1	1	1	2	1	1	2	0	2	1	1	0	1	1	0	1	1	0	1	0	0	0
239	1	0	0	0	0	1	1	2	1	0	1	1	2	1	0	0	1	1	1	0	0	1	0	0	0	2	1	0	1	1	0	0	0	2	0	2	1	0	0	0	0	0	1	1	1	0	1	0	0
240	1	0	0	0	0	0	1	1	2	0	0	0	0	0	0	0	1	0	0	1	0	1	0	0	0	1	2	0	0	2	1	0	0	2	0	2	2	0	0	0	0	0	0	1	1	0	0	0	0
241	0	0	0	0	1	2	2	2	1	0	0	0	0	0	0	0	2	1	0	1	0	0	0	0	0	1	2	1	1	2	0	0	0	1	1	1	2	0	0	1	1	0	1	1	1	0	0	0	0
242	0	0	0	0	1	1	1	1	1	0	1	1	1	1	0	0	0	0	1	0	1	1	1	0	0	0	2	0	0	2	0	1	1	1	1	1	1	1	0	1	1	0	0	0	0	0	0	0	0
243	1	0	0	0	0	1	0	0	1	0	0	0	1	0	0	0	2	1	0	2	0	1	0	0	0	0	2	0	0	2	0	1	2	0	0	2	1	1	1	0	0	0	0	1	0	0	0	0	1
244	0	0	0	0	0	0	1	1	2	0	0	0	1	0	0	0	2	2	1	1	1	1	0	0	0	1	1	0	0	1	1	2	1	2	1	1	0	0	0	1	1	1	0	1	1	0	0	0	0
245	0	0	0	0	0	2	0	1	1	0	1	0	1	1	0	1	2	1	1	1	0	1	1	1	1	1	2	0	1	1	0	2	1	1	0	2	2	1	0	1	1	0	1	1	1	0	0	0	0
246	0	0	0	0	1	2	0	0	2	0	2	0	0	0	0	0	0	0	1	0	0	0	2	0	0	0	1	1	1	1	1	1	1	1	0	2	0	1	0	0	0	0	1	2	1	0	0	0	1
247	0	0	0	0	0	1	1	1	1	0	0	0	2	1	0	1	2	1	0	2	1	0	0	0	0	0	2	0	1	1	1	0	1	2	1	2	2	0	0	0	0	1	1	1	1	1	1	0	0
248	0	0	0	0	0	1	1	1	1	1	1	0	0	0	0	0	1	0	1	1	1	1	2	1	1	1	1	1	1	1	1	1	1	1	1	1	0	0	1	0	0	1	1	2	1	2	0	1	0
249	1	0	0	0	0	1	1	2	1	0	0	0	1	1	0	1	2	1	0	2	0	1	0	0	0	0	1	0	1	1	1	1	1	1	1	1	0	0	0	1	0	1	1	1	1	1	0	0	0
250	1	0	0	0	1	1	1	1	1	0	1	0	1	0	0	1	1	1	1	1	1	0	1	1	1	1	1	1	2	0	1	1	1	1	1	1	2	0	1	1	1	0	0	1	0	0	0	1	1
251	0	1	0	0	0	0	1	1	1	1	1	1	1	1	0	0	0	0	2	0	0	0	0	0	1	1	2	0	0	2	1	2	1	2	1	1	1	0	0	2	2	0	0	1	0	0	0	0	1
252	0	0	0	0	0	1	2	2	0	0	1	0	1	1	0	1	2	1	1	1	0	1	0	0	0	0	2	0	0	1	0	2	1	0	1	1	2	0	0	2	2	0	0	1	0	0	1	0	0
253	0	0	1	0	0	1	2	2	1	0	0	1	1	1	0	0	1	1	0	2	0	1	0	0	0	1	2	0	0	1	0	0	1	1	0	2	1	0	0	1	1	0	0	2	1	1	1	0	0
254	0	0	0	0	0	2	1	1	1	0	0	0	0	0	0	0	1	0	1	1	1	1	2	1	1	0	0	0	0	1	0	2	1	2	0	2	1	0	1	1	1	1	1	2	1	0	0	0	0
255	0	0	0	0	0	1	2	2	1	0	1	0	1	0	0	0	2	0	0	2	0	1	1	0	0	0	2	1	1	2	0	2	2	0	1	1	1	0	0	2	2	0	1	2	0	0	0	1	0
256	0	0	0	0	0	2	1	1	2	0	0	0	1	0	0	0	0	0	0	1	0	0	0	0	0	1	2	1	1	2	0	1	1	1	0	2	2	0	0	1	1	0	0	1	0	0	0	0	1
257	1	0	0	0	0	1	1	1	2	0	0	2	2	2	0	0	0	0	0	1	0	1	0	0	0	0	2	0	0	2	0	1	1	0	2	1	1	0	0	1	1	0	0	2	0	2	0	1	0
258	0	0	0	0	0	1	1	1	1	0	0	0	0	0	0	0	1	1	0	2	0	0	0	0	1	1	1	0	1	1	0	1	1	1	1	1	1	0	0	1	1	1	0	1	2	1	0	0	0
259	0	0	0	0	0	1	1	2	1	0	0	0	1	0	0	0	1	0	1	1	1	0	0	0	1	1	1	0	1	1	0	1	1	0	1	1	2	0	0	2	2	1	0	0	1	1	0	0	2
260	1	0	0	0	1	2	1	1	1	0	0	0	0	0	0	0	1	1	0	1	0	1	0	0	0	2	2	0	0	0	0	0	0	2	0	2	2	0	0	2	2	0	0	2	0	0	0	0	0
261	1	0	0	0	0	1	2	2	1	0	2	0	0	0	0	0	1	0	1	1	1	0	0	0	1	0	1	1	1	1	1	2	2	0	2	0	1	0	0	2	2	1	1	2	1	2	0	0	0
262	0	0	0	0	0	0	0	1	2	0	1	1	1	1	0	0	1	0	1	1	0	0	0	0	2	1	2	2	2	1	1	1	1	0	1	1	1	0	1	1	1	1	1	2	0	0	0	0	0
263	1	0	0	0	0	1	2	2	1	0	0	1	1	1	0	0	1	0	1	1	1	1	0	0	0	1	1	0	2	0	0	1	0	1	1	1	1	0	0	2	1	1	1	1	2	0	0	0	0
264	0	0	0	0	2	2	2	2	1	1	1	1	1	1	0	0	1	0	1	1	1	1	0	0	0	0	1	0	0	1	0	1	1	1	1	1	1	0	1	1	1	0	0	1	0	0	0	0	0
265	1	0	0	0	2	2	2	2	1	0	1	1	1	1	0	0	0	0	1	1	1	0	0	0	0	0	2	1	1	2	0	0	1	1	1	1	2	0	0	2	2	0	1	2	1	1	0	1	0
266	0	0	0	0	0	0	0	1	2	0	0	0	0	0	0	0	1	1	0	1	0	0	0	0	0	1	1	0	1	1	0	2	2	1	2	0	2	0	0	2	2	0	0	1	0	1	1	0	0
267	1	0	0	0	0	1	2	2	1	0	2	1	1	1	0	0	2	1	0	2	0	0	0	0	0	1	1	1	1	1	1	1	2	0	2	0	2	0	0	1	1	0	0	2	0	0	1	0	0
268	1	0	0	0	0	1	1	1	2	0	0	0	1	1	0	0	1	1	0	2	0	1	0	0	0	0	1	1	1	1	1	1	1	2	0	2	2	1	0	1	1	0	0	2	0	0	0	1	0
269	0	0	0	0	0	0	2	2	1	0	0	0	0	0	0	0	0	0	1	1	1	0	0	0	1	2	1	1	2	0	1	2	2	2	0	2	2	1	0	1	1	0	0	2	0	0	1	0	0
270	0	1	1	0	0	1	1	1	2	0	0	0	0	0	0	1	0	0	1	1	1	0	1	1	1	1	2	0	0	2	1	1	2	1	2	1	2	0	0	2	2	1	0	1	1	1	0	0	1
271	1	0	1	1	0	1	0	1	2	0	0	2	2	1	1	1	0	0	2	0	0	0	1	0	1	0	2	1	1	1	1	2	2	1	0	2	2	0	0	0	0	1	1	1	1	2	1	0	0
272	1	1	0	0	0	1	0	0	2	0	0	0	0	0	0	0	1	0	1	1	0	0	0	0	1	0	2	0	0	2	0	2	2	0	2	0	0	1	0	1	1	0	1	1	1	0	1	1	0
273	0	0	0	0	1	1	2	2	0	0	0	0	0	0	0	0	1	0	1	1	1	0	0	0	0	1	2	0	0	2	0	0	0	2	0	2	1	0	1	1	1	0	0	2	0	0	0	0	0
274	0	0	0	0	1	2	2	2	0	0	2	0	1	0	0	0	2	2	0	2	0	0	0	0	0	2	1	0	1	1	0	1	1	0	0	2	2	0	0	2	2	0	0	1	0	0	0	0	0
275	0	1	0	0	1	1	0	1	2	0	0	1	2	2	0	1	2	2	1	1	0	0	1	0	0	1	2	0	0	2	0	2	2	1	0	2	2	0	0	1	1	1	1	2	0	0	0	1	0
276	0	0	0	0	0	1	2	2	1	0	1	0	2	2	0	0	1	1	1	1	0	0	0	0	0	2	1	1	1	1	1	1	1	2	0	2	2	0	0	2	2	0	1	2	1	0	0	0	0
277	0	0	0	0	1	2	1	1	1	0	1	0	1	1	0	1	0	0	0	1	0	0	0	0	0	0	2	1	1	1	1	1	1	2	0	2	2	0	0	1	1	0	0	0	0	0	0	0	1
278	0	0	0	0	0	0	0	0	2	0	1	1	2	2	0	0	1	0	0	2	0	1	0	0	0	0	1	1	1	1	1	1	1	0	1	1	0	0	1	0	0	2	2	2	2	1	1	0	0
279	1	1	0	0	0	1	2	2	2	0	0	0	0	0	0	0	1	0	1	1	1	0	0	0	2	1	1	1	1	1	1	1	1	2	0	2	1	0	1	1	1	2	1	2	1	0	0	0	0
280	1	1	0	0	0	1	1	2	2	0	0	1	1	1	0	0	2	0	1	1	1	0	0	0	0	1	2	1	1	1	2	1	1	1	1	1	0	0	0	1	0	0	0	2	0	1	0	0	0
281	0	0	0	0	0	1	0	1	2	0	0	0	0	0	0	0	1	0	1	1	0	0	0	0	0	1	2	0	0	2	0	0	0	2	0	2	1	0	0	0	0	0	1	2	1	0	0	0	1
282	0	0	0	0	0	1	2	2	1	0	0	0	0	0	0	0	1	1	1	1	1	0	0	0	0	1	2	0	0	2	0	2	2	0	2	0	2	1	0	1	1	0	0	2	1	1	0	0	0
283	0	0	1	0	0	2	2	2	1	0	1	0	0	0	0	0	0	0	0	2	0	1	0	0	0	1	1	1	2	0	1	1	1	1	1	1	1	0	0	0	0	1	1	1	0	0	0	0	0
284	0	0	1	0	0	1	0	1	2	0	0	0	1	1	0	0	2	0	0	2	0	2	0	0	0	0	2	0	0	2	1	1	1	2	0	2	0	1	0	0	0	1	0	1	1	0	0	0	0
285	1	0	0	0	0	2	2	2	1	0	0	0	1	1	0	0	0	0	1	1	1	0	0	0	0	2	2	0	0	2	0	2	2	0	1	0	2	0	0	1	1	0	1	2	1	0	0	0	0
286	1	0	0	0	0	0	0	0	2	0	0	0	0	0	0	0	0	0	1	1	1	0	0	0	0	1	2	0	0	2	0	1	1	1	1	1	1	0	0	0	0	0	0	2	0	0	0	0	0
287	1	0	0	0	0	0	0	0	2	0	0	0	0	0	0	0	2	2	1	1	1	0	0	0	0	0	2	0	0	2	1	1	0	1	1	1	2	0	0	2	2	0	0	2	0	0	0	0	0
288	0	1	0	0	1	1	1	1	2	0	1	0	0	0	0	0	0	0	2	0	0	0	1	1	2	2	2	1	1	1	0	1	1	2	2	1	2	0	0	2	2	0	0	2	0	1	0	1	0
289	0	0	0	0	0	1	2	2	1	0	0	0	0	0	0	0	1	0	0	2	0	1	0	0	0	0	2	1	1	2	1	1	1	2	0	2	1	0	0	1	1	0	1	1	0	0	0	0	1
290	1	0	1	0	0	1	2	2	0	0	2	1	1	1	0	0	0	0	1	1	1	0	1	0	0	1	1	0	0	2	0	0	0	2	0	2	2	0	0	1	1	0	1	2	0	0	0	0	0
291	0	0	0	0	0	0	0	1	1	0	1	0	1	1	0	0	2	1	0	1	0	0	1	0	0	0	1	1	1	1	0	1	1	1	0	2	1	0	0	1	1	0	1	2	0	0	0	0	0
292	0	0	0	0	0	0	1	1	2	0	0	0	0	0	0	0	1	1	1	1	0	1	1	1	1	1	2	0	0	2	1	2	1	1	1	1	1	0	0	2	2	2	2	2	2	1	1	0	1
293	1	0	0	0	1	2	1	2	2	0	0	0	0	0	0	0	2	2	2	0	0	0	1	0	0	1	0	1	2	0	1	1	1	1	0	2	0	0	0	1	1	0	0	2	0	0	0	1	0
294	0	0	0	0	0	0	1	2	0	0	1	0	1	0	0	0	0	0	1	1	1	2	1	1	1	1	2	0	0	2	1	2	2	0	2	0	1	0	0	0	0	0	1	1	1	0	0	0	0
295	0	0	0	0	0	1	1	1	2	1	0	0	2	0	1	1	1	0	1	1	0	1	0	0	0	2	2	1	1	0	1	2	1	1	2	2	2	0	0	1	1	0	1	1	1	0	0	0	1
296	1	0	0	0	0	0	0	1	2	0	0	0	0	0	0	0	0	0	0	2	1	2	0	0	0	0	2	0	0	1	1	1	1	2	1	2	1	0	1	1	1	0	0	2	0	2	1	0	0
297	1	0	0	0	0	2	1	1	1	0	1	1	1	1	0	0	2	2	0	2	0	0	1	0	0	1	0	1	2	0	0	2	1	0	1	1	2	0	0	2	2	1	1	2	1	0	0	0	0
298	1	0	0	0	0	1	2	2	2	0	0	0	0	0	0	0	2	0	1	1	1	1	1	1	1	2	2	1	1	1	0	0	0	2	0	2	1	2	0	0	0	1	1	2	1	2	0	0	1
299	0	0	0	0	0	1	1	1	1	0	0	0	1	0	0	0	1	1	1	0	1	1	0	0	0	0	2	1	1	2	0	1	1	1	0	2	2	0	0	0	0	0	1	2	0	0	0	0	1
300	0	0	0	0	0	0	2	2	1	0	1	0	0	0	0	0	1	0	0	2	0	0	1	1	1	0	1	0	1	1	0	1	0	2	0	2	1	0	0	2	2	0	0	0	0	0	1	1	0
301	1	0	0	0	0	0	1	1	1	0	0	0	1	1	0	1	1	1	1	0	1	0	0	0	0	1	2	0	0	2	0	0	0	1	0	2	1	0	0	1	1	0	2	2	0	2	0	1	0
302	1	0	0	0	0	1	0	1	1	0	1	0	0	0	0	0	1	0	0	2	0	0	0	0	1	1	2	1	1	2	0	1	1	1	1	1	0	0	1	1	0	1	1	1	1	1	0	0	0
303	1	0	0	0	0	1	2	2	1	0	0	1	2	2	0	0	0	1	0	2	0	1	0	0	0	1	2	1	1	1	2	2	1	0	1	0	1	1	0	1	1	0	0	2	0	2	0	0	0
304	1	0	0	0	0	0	2	2	1	0	0	0	0	0	0	0	1	1	0	1	0	1	0	0	0	1	1	0	1	1	0	1	1	1	0	2	1	1	0	1	1	0	0	1	0	0	0	0	1
305	1	0	0	0	0	1	2	2	1	0	1	0	0	0	0	0	0	0	1	1	1	0	1	1	1	1	1	0	0	1	0	1	1	1	0	2	2	0	0	2	2	0	2	2	0	0	0	0	1
306	1	0	0	0	0	2	0	1	2	0	0	0	0	0	0	0	1	0	0	1	0	1	0	0	0	1	1	0	0	1	0	1	1	2	0	2	1	0	0	0	0	0	1	2	1	0	1	0	0
307	0	0	0	0	1	2	1	2	1	0	0	1	1	1	0	0	0	0	0	1	0	1	0	0	0	2	2	0	0	2	0	0	0	1	0	2	2	0	0	2	2	1	1	2	2	2	1	1	0
308	0	0	0	0	0	2	1	1	2	0	0	2	1	1	0	0	1	0	0	1	0	0	0	0	0	1	2	2	2	2	0	1	1	1	1	1	1	0	0	1	1	1	1	1	1	0	0	0	0
309	0	0	0	0	0	1	2	2	0	0	1	0	1	1	0	0	1	1	0	2	0	0	0	0	0	1	1	0	0	2	0	1	1	1	1	1	2	0	0	2	2	0	0	1	0	0	1	0	0
310	1	0	0	0	1	2	0	1	1	0	0	0	0	0	0	0	0	0	0	2	0	0	0	0	1	0	1	0	0	1	1	1	0	2	2	0	1	0	0	0	0	1	1	2	1	1	0	1	0
311	0	0	0	0	1	2	0	0	2	0	0	0	0	0	0	0	2	1	1	1	0	1	1	0	1	1	1	0	0	1	1	1	2	0	1	1	2	0	0	0	0	1	1	2	2	2	0	0	1
312	1	0	1	0	0	1	1	2	2	0	1	1	2	2	0	1	2	2	1	1	1	0	1	1	1	1	2	0	0	1	1	1	2	2	0	2	2	0	0	1	1	1	0	1	0	1	0	0	1
313	0	0	0	0	0	0	0	1	2	0	0	0	0	0	0	0	1	1	0	2	0	1	1	0	0	0	1	1	2	0	1	1	0	1	1	1	1	1	0	1	1	1	1	1	1	2	0	0	0
314	1	0	1	0	0	1	2	2	0	0	1	0	2	2	0	0	2	1	0	2	0	0	0	0	0	2	1	1	0	1	2	2	1	1	0	2	2	0	0	2	1	1	1	2	1	2	0	1	0
315	0	0	0	0	1	2	1	1	1	1	1	0	0	0	0	0	2	2	2	0	2	0	0	0	0	0	0	1	1	0	1	0	0	2	0	2	2	0	0	1	1	0	2	2	0	0	0	0	1
316	1	0	0	0	0	0	2	2	1	0	1	0	0	0	0	0	1	0	1	1	0	0	0	0	0	1	1	0	0	2	1	1	1	0	0	2	1	0	0	1	0	0	1	2	1	1	0	1	1
317	0	0	0	0	1	1	1	2	2	0	0	0	2	1	0	0	1	1	2	0	2	0	0	0	0	1	2	1	1	1	1	1	1	1	1	1	1	0	0	1	1	0	0	0	0	0	0	0	0
318	1	0	0	0	0	0	2	2	1	0	1	0	0	0	0	0	1	0	0	1	0	1	0	0	0	0	1	1	0	1	2	1	1	0	1	1	1	0	0	2	1	1	1	1	1	0	0	0	1
319	1	0	0	0	0	1	1	2	2	0	0	1	1	0	1	1	2	0	0	2	0	0	0	0	1	0	1	1	0	1	2	2	2	0	1	1	2	0	0	1	1	1	0	0	1	1	0	0	1
320	1	0	0	0	0	1	2	2	1	0	2	1	1	1	0	0	0	0	0	2	0	0	0	0	1	2	2	0	0	2	0	1	1	1	1	1	2	0	0	2	1	1	1	2	1	0	0	0	0
321	1	0	1	0	1	2	1	1	1	1	2	1	1	1	0	0	0	0	0	2	0	1	1	1	1	1	1	0	0	1	1	1	0	1	1	1	2	0	0	1	1	0	0	2	0	0	0	0	0
322	1	0	0	0	0	2	1	1	2	0	0	0	0	0	0	1	1	1	2	0	2	0	0	0	0	0	2	0	0	2	0	1	1	0	2	0	2	0	0	2	2	0	0	2	1	1	0	0	0
323	1	1	1	0	0	2	2	2	2	0	0	0	0	0	0	0	2	0	0	2	0	0	0	0	0	1	1	1	1	1	0	1	1	2	0	2	1	1	1	1	0	0	0	2	0	0	0	0	0
324	0	0	1	1	0	1	1	2	2	0	1	1	1	1	0	0	1	0	0	2	0	0	0	0	1	0	0	0	1	0	0	1	1	1	1	1	2	0	0	1	1	1	1	2	2	1	0	1	0
325	0	1	0	0	1	1	2	2	1	0	0	1	1	1	0	0	2	2	1	1	1	1	0	0	0	2	2	0	0	2	1	1	2	1	1	1	1	0	0	0	0	1	1	2	1	1	1	1	0
326	0	0	1	0	0	2	2	2	0	0	0	0	1	0	1	1	2	1	0	2	0	0	0	0	0	0	2	0	1	0	0	1	1	1	1	1	1	0	1	1	1	1	0	1	0	0	0	0	0
327	0	0	0	0	1	1	1	2	1	0	0	0	0	0	0	0	2	1	2	0	1	0	0	0	1	1	2	1	1	1	2	1	1	0	1	1	0	0	0	1	1	0	1	2	1	0	0	1	0
328	0	0	0	0	0	1	1	1	1	0	1	0	0	0	0	0	1	0	1	1	0	0	0	0	0	1	2	0	0	1	0	1	1	0	2	0	1	0	0	2	2	0	0	1	0	0	0	1	0
329	0	1	0	0	0	1	1	1	2	0	0	0	1	0	0	0	2	1	0	2	1	0	0	0	0	1	2	0	0	2	0	1	1	1	1	1	1	1	1	1	0	0	0	1	0	0	0	0	0
330	1	0	0	0	1	1	1	2	2	0	0	0	0	0	0	0	1	0	0	2	0	1	0	0	0	1	2	1	1	1	0	1	1	1	0	2	1	0	0	2	2	1	1	1	1	0	1	0	1
331	1	1	1	0	0	2	1	1	0	1	1	1	0	0	0	0	1	1	2	0	1	0	0	0	0	0	1	0	1	0	0	2	2	1	2	0	1	0	0	1	1	1	1	2	1	0	0	2	0
332	0	0	0	0	0	1	2	2	2	0	1	1	1	1	0	0	2	1	2	0	1	0	0	0	1	2	1	0	0	2	0	2	2	0	2	0	2	0	0	2	1	1	1	2	0	2	0	0	1
333	1	0	0	0	1	2	2	2	1	0	1	1	2	1	0	0	2	0	0	1	0	1	0	0	0	2	1	2	2	1	1	1	1	1	1	1	1	0	0	0	0	0	1	2	1	0	0	0	1
334	1	0	0	0	0	1	0	0	2	0	0	0	0	0	0	0	0	0	2	0	0	0	0	0	0	1	1	1	1	1	0	2	1	2	0	2	1	0	0	2	2	0	0	1	1	0	0	0	0
335	0	0	0	0	0	0	1	1	2	0	0	0	1	0	0	0	1	1	1	0	0	0	0	0	1	1	2	0	0	2	1	0	1	1	1	1	2	0	0	1	1	1	1	1	1	2	0	0	0
336	0	0	0	0	0	1	1	1	2	0	0	0	0	0	0	0	1	1	0	1	0	1	1	1	1	0	1	1	1	1	1	0	0	1	0	2	2	0	0	2	2	1	0	1	0	1	0	0	0
337	0	0	0	0	1	1	0	1	2	0	0	1	1	1	0	0	0	0	1	1	1	1	1	1	1	1	1	0	1	0	0	2	1	1	1	1	1	0	0	2	1	1	1	2	1	1	0	0	1
338	0	0	0	0	0	0	2	2	1	0	0	1	1	1	0	0	1	0	1	1	1	0	0	0	0	0	0	0	0	1	0	1	1	1	0	2	2	0	0	0	0	1	0	0	2	1	0	0	0
339	1	0	0	0	0	0	2	2	1	0	1	0	0	0	0	0	2	2	1	1	1	0	0	0	1	2	1	0	0	2	1	1	1	1	0	2	0	0	0	1	0	1	1	2	2	2	1	0	0
340	1	0	0	0	0	1	1	1	1	1	1	0	1	1	0	0	2	2	0	1	0	0	0	0	0	2	1	2	2	2	0	2	1	1	1	2	1	0	0	1	1	0	1	1	0	0	0	2	0
341	1	0	0	0	1	1	2	2	1	0	1	0	0	0	0	0	0	0	0	1	0	0	0	0	0	1	2	0	0	1	1	2	1	2	0	2	2	0	0	1	1	1	1	2	1	2	0	0	0
342	0	0	0	0	0	1	0	0	2	0	0	1	1	1	0	0	0	0	0	2	0	0	0	0	0	2	0	2	2	1	1	1	1	1	1	1	1	1	1	1	0	0	0	1	0	0	1	1	0
343	0	0	0	0	0	1	0	1	2	0	0	0	1	0	0	0	1	0	1	1	1	0	0	0	0	1	2	0	0	2	1	1	2	0	2	0	1	0	0	1	1	0	1	2	1	0	0	0	1
344	0	0	0	0	0	1	0	1	2	0	1	0	1	0	0	0	1	1	0	0	0	0	0	0	1	0	1	0	2	0	0	2	1	2	0	2	2	0	0	1	1	1	1	2	1	0	0	1	0
345	0	0	0	0	0	2	0	0	2	0	0	0	1	1	0	0	0	0	1	1	1	1	0	0	0	2	1	0	1	1	1	1	0	2	0	2	1	0	0	1	1	0	0	1	0	0	1	1	0
346	1	0	0	0	0	0	1	1	0	1	1	1	2	1	0	0	1	0	1	1	0	1	1	0	0	1	1	0	0	1	0	1	1	1	1	1	1	0	1	1	1	1	1	1	1	1	0	0	2
347	0	0	1	1	0	1	2	2	1	0	0	0	0	0	0	0	2	2	0	2	0	0	0	0	0	0	2	1	1	1	1	1	2	1	1	1	1	1	0	1	1	1	1	1	1	0	1	0	0
348	0	1	1	0	0	1	1	2	1	0	0	1	1	0	1	1	2	1	1	1	1	0	0	0	0	1	2	0	1	0	0	0	0	2	0	2	2	0	0	2	2	1	1	2	2	1	0	0	0
349	0	1	0	0	0	1	0	0	2	0	1	0	0	0	0	0	0	0	1	0	1	1	2	1	1	1	2	0	1	0	0	0	0	2	0	2	1	1	1	1	0	0	1	2	0	0	0	0	0
350	0	1	0	0	0	0	1	1	1	0	0	1	1	0	1	1	2	1	1	1	0	0	0	0	1	1	2	0	0	1	0	1	1	2	0	2	2	1	0	1	1	0	1	2	1	2	0	1	0
351	0	0	0	0	0	0	1	1	1	0	0	0	1	0	0	0	2	1	2	0	1	0	1	1	1	0	2	1	1	2	0	2	2	0	1	1	0	0	0	1	0	1	0	0	1	0	1	0	0
352	1	0	0	0	0	0	1	1	1	0	1	0	1	0	0	0	2	0	1	1	1	1	1	0	0	0	1	0	2	0	0	1	1	1	1	1	1	0	0	0	0	0	0	1	0	1	0	0	0
353	1	0	0	0	0	1	2	2	1	0	1	1	1	1	0	0	0	0	0	2	0	0	1	0	1	0	1	0	1	1	0	1	0	1	1	1	1	0	1	1	1	0	0	2	1	0	1	1	0
354	0	0	0	0	1	2	2	2	0	0	0	1	1	1	0	0	0	0	0	2	0	2	0	0	0	0	2	0	0	1	1	2	2	2	0	2	0	0	0	0	0	1	1	1	1	1	0	0	1
355	1	0	0	0	0	2	0	0	1	0	1	0	1	1	0	0	1	1	2	0	0	0	0	0	0	1	0	1	1	1	0	0	0	1	1	1	2	0	0	0	0	0	0	1	0	0	0	0	0
356	0	1	0	0	0	1	2	2	1	0	0	1	2	1	0	0	1	1	1	1	1	0	0	0	0	1	2	0	0	2	2	1	1	1	0	2	1	0	0	0	0	0	0	2	0	0	0	0	1
357	0	0	0	0	0	1	1	1	1	0	0	1	1	1	0	0	0	0	1	1	1	0	0	0	0	1	2	1	1	1	2	1	1	2	0	2	2	0	0	1	1	1	0	1	2	1	0	1	0
358	0	0	0	0	0	1	1	1	1	0	0	0	0	0	0	0	0	0	2	0	0	0	0	0	0	0	2	0	0	2	0	1	1	2	0	2	1	0	1	1	1	2	2	2	2	1	0	0	0
359	0	0	0	0	1	1	1	1	1	0	1	2	2	2	0	0	1	0	1	1	1	0	0	0	0	2	2	0	0	2	0	0	0	2	0	2	1	1	0	1	1	0	0	0	0	0	0	0	0
360	0	0	0	0	1	2	2	2	1	0	1	0	1	0	0	0	2	0	0	2	0	0	0	0	1	0	0	2	2	1	1	1	1	1	1	1	1	0	0	2	2	0	0	0	0	0	1	1	0
361	1	0	1	0	0	1	1	1	1	1	2	0	1	1	0	0	2	2	1	1	1	0	1	0	0	2	2	0	0	2	1	2	1	0	1	1	1	0	1	1	1	1	1	2	0	0	0	0	0
362	0	0	0	0	0	0	2	2	0	0	0	0	2	0	1	1	2	2	0	2	0	1	0	0	1	1	1	1	1	1	0	1	0	1	1	1	1	1	0	1	1	0	0	1	1	0	0	0	0
363	0	0	0	0	0	1	0	0	1	0	0	0	0	0	0	0	2	0	0	2	0	0	1	0	0	1	1	0	1	1	0	0	0	2	0	2	1	0	1	0	0	1	1	2	1	2	0	0	1
364	0	0	0	0	0	0	1	2	1	0	1	1	1	1	0	0	2	2	1	1	1	0	0	0	0	0	0	1	1	1	0	0	1	1	1	1	2	0	0	2	2	0	0	2	1	1	0	1	0
365	0	0	0	0	0	2	1	1	1	0	0	0	0	0	0	0	1	0	1	1	1	0	0	0	0	0	1	0	1	1	0	0	1	1	1	1	0	0	0	1	1	0	0	1	0	0	0	0	0
366	0	1	0	0	0	1	1	2	1	0	0	0	0	0	0	1	1	0	1	1	1	0	0	0	1	2	2	0	0	2	1	1	1	1	1	1	1	0	0	1	1	0	0	2	0	0	1	0	1
367	0	0	0	0	0	1	1	1	1	0	1	1	2	2	0	1	1	0	0	1	0	0	1	1	1	1	1	0	1	1	0	0	0	2	0	2	0	0	0	1	0	1	0	0	2	1	0	0	0
368	1	0	0	0	0	0	2	2	2	0	1	0	0	0	0	0	1	0	0	1	0	0	1	0	1	2	1	1	1	1	0	1	1	1	1	1	0	0	0	1	1	0	1	1	0	0	0	0	0
369	0	0	0	0	1	1	0	1	2	0	0	1	1	1	0	0	1	1	0	1	0	1	1	0	0	0	2	0	1	1	1	1	1	1	0	2	1	0	0	1	1	0	2	2	0	2	1	0	0
370	0	0	0	0	0	0	1	1	2	0	0	0	0	0	0	0	1	1	1	1	0	1	0	0	0	0	2	0	0	2	0	0	1	1	1	1	2	0	0	1	1	0	0	2	0	0	0	0	0
371	0	0	0	0	1	2	2	2	2	0	1	2	1	1	0	0	0	0	0	0	0	0	0	0	1	0	2	0	0	2	0	1	2	1	2	1	1	0	0	1	0	0	1	2	1	0	0	0	0
372	1	0	0	0	0	0	1	1	1	0	0	0	1	1	0	0	2	0	0	2	0	0	0	0	0	1	1	0	0	1	1	1	0	1	1	1	1	0	0	1	1	1	1	1	1	1	0	1	0
373	1	0	0	0	0	1	1	1	1	0	0	0	1	0	0	0	1	1	0	2	0	1	0	0	0	0	2	1	1	1	0	1	1	1	1	1	0	0	0	1	0	0	0	1	0	0	1	0	0
374	1	0	0	0	0	0	1	2	1	0	1	1	2	1	0	0	0	1	1	1	0	0	0	0	1	1	2	1	1	1	1	1	2	1	1	1	1	0	1	0	0	0	0	2	1	1	1	0	1
375	1	0	0	0	1	2	2	2	0	0	0	1	1	1	0	0	2	0	0	2	0	0	1	0	1	0	1	1	1	1	0	1	1	1	1	1	1	0	0	2	2	0	1	2	1	1	0	0	0
376	1	0	0	0	0	1	1	1	1	0	1	1	2	2	0	0	1	1	2	0	2	0	0	0	1	0	1	0	0	1	0	1	1	2	0	2	1	0	0	0	0	1	1	1	1	1	1	0	0
377	0	1	1	0	0	2	1	1	1	0	1	1	2	0	1	1	1	0	1	1	1	1	0	0	0	2	1	1	1	1	1	1	1	0	0	1	1	1	1	0	0	0	2	2	0	0	0	0	1
378	1	0	0	0	1	1	1	1	0	1	1	2	2	2	0	0	2	1	1	1	1	0	0	0	1	2	1	2	2	1	0	0	0	2	0	2	1	0	0	1	1	1	1	2	0	1	0	0	0
379	0	0	0	0	0	0	2	2	1	0	0	0	0	0	0	0	1	1	1	1	1	1	1	1	0	0	0	2	2	0	0	1	1	0	1	1	0	0	1	1	0	0	1	2	1	0	0	0	1
380	1	0	0	0	0	0	2	2	0	0	1	1	1	1	0	0	0	0	1	1	1	0	1	0	0	1	1	2	2	1	1	2	2	1	0	2	1	1	0	1	1	0	0	1	0	1	0	0	0
381	0	1	0	0	1	1	2	2	1	0	1	0	1	0	0	0	0	0	1	1	1	0	1	0	0	0	1	0	0	1	1	0	0	2	0	2	2	0	0	2	2	1	1	1	1	0	0	0	1
382	0	0	0	0	0	1	1	1	2	0	1	1	1	1	0	0	2	1	2	0	1	1	0	0	0	2	0	0	1	0	0	1	0	2	0	2	1	1	0	1	1	0	0	1	0	0	0	1	0
383	0	0	0	0	1	2	1	1	1	0	1	1	1	1	0	0	2	1	0	1	0	0	0	0	0	1	1	0	1	1	1	1	1	1	1	1	1	0	0	1	1	1	1	1	1	1	0	1	0
384	0	0	1	0	0	1	1	1	1	0	1	0	0	0	0	0	1	1	0	2	0	1	0	0	0	1	1	0	0	1	0	0	0	2	0	2	1	1	0	1	1	0	0	1	0	1	0	0	0
385	1	1	0	0	0	1	1	1	2	0	0	1	1	1	0	0	1	0	1	1	0	1	0	0	0	0	1	1	1	1	1	2	2	1	0	2	1	0	0	0	0	1	0	0	2	1	0	0	0
386	0	0	0	0	0	0	1	1	1	1	1	0	0	0	0	0	0	0	1	1	1	0	1	0	0	1	1	0	1	1	0	1	1	2	1	2	0	0	1	0	0	0	0	0	0	0	0	0	0
387	1	0	0	0	0	2	0	0	1	0	0	1	2	1	0	0	1	0	1	1	1	0	1	1	2	2	1	0	1	1	1	1	1	1	0	2	1	1	0	0	0	1	0	0	1	1	0	0	0
388	0	0	0	0	1	1	1	1	2	0	0	0	0	0	0	0	0	0	2	0	1	0	0	0	1	2	2	0	0	2	0	1	1	1	0	2	1	0	1	1	1	0	0	1	0	1	0	1	0
389	0	0	0	0	0	2	0	0	2	0	2	0	0	0	0	0	1	1	1	1	1	1	0	0	0	0	2	1	1	2	0	1	1	1	1	1	2	0	0	1	1	1	1	2	1	1	0	0	0
390	0	0	0	0	0	1	2	2	1	0	0	0	2	2	0	0	1	0	1	1	1	1	1	1	1	1	1	1	2	0	1	0	0	1	2	0	1	0	0	2	2	0	1	2	1	0	0	0	1
391	0	0	0	0	0	1	1	2	1	0	0	0	0	0	0	1	1	0	0	2	0	0	0	0	1	0	1	2	2	1	0	0	0	2	0	2	1	0	0	1	1	1	1	2	1	1	1	0	0
392	0	0	0	0	1	1	0	0	2	0	0	0	1	0	0	0	1	1	1	0	1	0	0	0	0	1	0	2	2	0	0	1	1	1	1	1	1	0	0	2	2	1	1	2	1	0	0	0	0
393	1	0	0	0	0	0	2	2	1	0	0	0	0	0	0	0	1	0	1	1	0	0	0	0	0	2	1	1	1	1	1	1	1	0	2	0	1	1	0	1	1	0	0	2	0	0	0	0	1
394	1	0	0	0	1	2	1	2	2	0	0	0	0	0	0	0	2	1	0	1	0	1	0	0	0	0	1	1	1	1	1	1	1	2	1	2	2	0	0	1	1	0	0	2	0	0	0	0	0
395	0	0	0	0	1	2	2	2	1	0	1	0	1	0	0	0	1	1	0	2	0	0	1	1	2	2	2	0	0	2	0	0	0	2	0	2	2	0	0	2	2	0	0	0	0	0	0	0	0
396	1	0	0	0	1	2	0	0	2	0	0	0	1	0	0	0	0	0	0	2	0	1	2	1	1	0	1	0	1	1	1	2	2	0	1	1	0	0	0	1	0	0	2	2	0	2	0	0	0
397	0	0	0	0	0	1	0	1	2	0	1	0	0	0	0	0	1	1	0	2	0	1	0	0	0	0	1	0	0	1	0	0	0	1	1	1	0	0	0	1	0	0	0	2	0	0	0	0	0
398	1	0	0	0	1	1	0	1	2	0	0	0	2	2	0	0	1	0	1	1	1	0	1	0	0	0	1	0	1	2	0	1	0	2	2	0	0	0	0	0	0	0	0	1	0	0	0	0	0
399	0	0	0	0	0	1	1	2	1	0	0	0	0	0	0	0	0	0	0	1	0	0	1	1	1	1	1	0	0	1	0	2	2	0	1	1	1	1	1	1	0	0	0	1	0	0	0	0	1
400	0	0	0	0	0	2	1	1	2	0	0	1	1	1	0	0	2	0	0	2	0	0	1	0	0	0	2	0	0	1	1	1	0	1	1	1	2	0	0	0	0	1	1	1	1	1	0	0	1
401	1	0	0	0	0	1	1	1	2	0	1	0	0	0	0	0	1	1	2	0	2	1	0	0	0	1	1	0	1	1	0	0	1	2	1	2	1	0	0	0	0	0	0	1	0	0	0	1	1
402	1	0	0	0	0	1	1	1	0	1	2	0	0	0	0	0	0	0	1	1	1	0	0	0	0	0	0	0	1	1	0	0	0	2	1	1	1	0	0	1	1	0	1	2	0	1	0	1	0
403	0	0	0	0	1	2	1	1	1	0	1	0	0	0	0	0	0	0	1	1	1	0	0	0	1	0	1	0	0	1	1	1	1	1	1	1	1	0	0	2	2	1	1	2	1	2	0	0	1
404	0	0	0	0	0	1	1	1	0	1	1	0	0	0	0	0	0	0	1	1	1	0	0	0	0	1	2	1	1	2	0	0	0	2	0	2	1	0	0	1	1	1	1	1	2	0	0	0	1
405	0	0	0	0	0	1	1	0	2	0	1	0	1	0	0	1	1	0	1	0	1	0	0	0	0	0	1	0	1	1	0	1	1	1	1	1	2	0	0	2	1	1	1	2	0	1	0	0	0
406	1	0	0	0	1	1	1	1	2	0	0	0	0	0	0	0	1	0	1	1	1	1	0	0	0	0	2	1	1	1	1	1	1	1	0	2	1	0	0	2	2	0	0	2	0	0	0	0	2
407	0	0	0	0	0	2	1	1	1	0	1	1	2	2	0	0	1	1	1	1	1	1	0	0	0	1	2	0	0	2	0	0	0	1	0	2	2	1	1	2	1	0	0	2	0	0	0	0	1
408	1	1	0	0	0	1	1	1	1	0	0	1	1	1	0	0	2	0	0	2	0	0	0	0	2	1	0	1	2	0	0	2	2	2	0	2	2	0	0	1	1	1	0	1	0	0	0	0	1
409	1	0	0	0	0	2	1	1	2	0	0	0	1	1	0	1	1	1	1	1	0	0	0	0	0	2	2	2	2	2	0	1	1	0	0	2	2	0	0	2	2	0	0	1	0	0	0	0	0
410	1	0	0	0	0	1	0	1	2	0	1	0	0	0	0	0	0	0	0	2	0	1	0	0	0	0	2	0	0	2	1	1	1	0	1	1	1	0	0	1	0	0	0	2	1	1	0	0	1
411	1	0	0	0	0	0	1	1	1	0	1	0	2	1	0	0	1	1	1	0	1	0	0	0	0	1	1	0	0	1	1	1	0	2	0	2	2	1	0	0	0	0	0	2	0	0	0	0	0
412	1	0	0	0	0	1	0	1	2	0	0	1	0	0	0	0	0	0	1	1	1	1	0	0	0	0	1	0	1	1	0	0	1	1	0	2	1	0	1	0	0	1	0	1	0	0	0	1	1
413	0	0	0	0	0	1	1	2	2	1	1	1	1	1	0	0	1	1	2	0	1	1	0	0	0	2	2	0	0	2	0	0	1	2	1	2	1	1	0	1	1	0	0	1	0	0	0	1	0
414	0	1	0	0	1	2	2	2	1	0	0	0	0	0	0	0	1	0	1	1	0	0	0	0	0	2	1	0	1	0	0	2	1	1	1	1	1	0	0	2	2	0	0	2	0	0	0	0	1
415	1	0	1	0	0	1	1	1	1	0	0	1	2	0	1	1	1	2	0	2	0	0	0	0	0	1	2	1	1	1	2	0	0	1	0	2	1	0	0	1	1	0	0	2	0	0	0	0	0
416	1	0	0	0	0	0	0	0	2	0	0	0	1	1	0	1	2	1	0	2	0	0	0	0	0	0	1	1	1	1	0	1	1	0	1	1	1	1	0	0	0	0	1	2	1	0	0	0	2
417	0	0	0	0	0	1	1	1	2	0	0	1	1	1	0	0	2	0	0	2	0	1	0	0	0	0	1	0	1	1	1	2	1	2	0	2	2	0	0	2	1	2	2	2	2	1	0	1	0
418	0	0	0	0	0	2	0	1	2	0	1	0	1	0	0	0	2	1	1	1	0	0	1	0	1	2	1	2	2	2	0	1	1	0	2	0	1	1	0	1	1	0	0	1	0	0	0	0	1
419	0	0	0	0	1	2	1	1	1	0	1	2	2	1	1	1	1	0	0	2	0	1	0	0	0	1	1	0	1	1	0	1	1	0	1	1	1	0	0	2	1	0	0	1	0	0	0	1	0
420	0	0	1	0	0	1	1	1	2	0	1	2	2	2	0	0	1	1	0	2	0	1	0	0	0	1	2	0	1	1	0	0	0	2	0	2	1	0	1	1	1	0	0	1	0	0	1	0	0
421	0	0	0	0	0	1	1	2	1	0	1	0	0	0	0	0	1	1	0	1	0	0	0	0	0	0	2	0	1	1	1	2	2	0	2	0	2	0	0	1	1	0	0	2	0	0	0	0	1
422	0	0	0	0	0	1	2	2	1	1	1	0	0	0	0	0	1	1	1	1	1	0	0	0	1	2	0	1	1	1	0	1	1	2	0	2	0	0	0	1	1	0	1	1	1	0	1	0	0
423	0	0	0	0	1	1	1	1	2	0	0	0	0	0	0	0	1	0	1	1	0	0	1	0	1	2	0	0	1	1	0	2	1	0	1	1	2	0	0	2	1	0	0	0	2	1	0	1	1
424	0	1	0	0	1	1	1	1	2	0	0	0	2	0	0	0	0	0	2	0	1	0	1	1	1	0	1	1	1	1	0	0	1	2	1	2	1	0	0	1	1	0	2	2	1	0	0	0	0
425	0	0	0	0	0	0	0	0	2	0	0	0	1	0	0	1	2	0	1	1	0	0	0	0	0	1	2	1	1	1	2	1	2	1	1	1	1	0	0	1	1	1	1	1	1	0	0	0	1
426	0	0	0	0	0	1	0	0	2	0	0	0	1	1	0	0	2	0	1	1	1	0	0	0	0	2	1	0	1	1	1	1	1	2	0	2	1	1	0	0	0	0	1	1	0	0	0	0	0
427	1	0	0	0	1	1	1	1	2	0	0	0	1	0	0	0	0	0	0	2	0	0	0	0	0	1	1	0	2	0	0	1	1	2	0	2	2	0	0	1	1	0	0	2	0	0	0	0	1
428	1	0	0	0	0	1	1	1	1	0	0	0	1	0	1	1	0	0	1	1	1	0	0	0	1	2	2	0	0	1	1	2	2	0	1	1	2	0	0	1	1	1	1	1	0	0	1	0	0
429	0	1	0	0	1	1	1	2	1	0	1	0	0	0	0	0	0	0	1	1	1	1	1	1	0	1	0	2	2	0	0	1	1	2	0	2	2	0	0	1	1	1	0	1	2	1	0	0	1
430	1	0	0	0	1	1	1	1	1	0	2	1	2	1	0	0	2	2	1	1	1	1	0	0	0	2	1	1	1	0	0	2	1	1	1	1	1	1	0	1	1	2	1	2	1	0	1	1	0
431	0	0	0	0	0	2	2	2	0	0	1	2	1	1	0	0	1	1	2	0	2	0	0	0	0	1	2	1	1	2	1	0	0	2	0	2	2	0	0	1	1	1	1	2	1	0	0	0	0
432	0	0	0	0	0	1	0	0	2	0	0	1	2	1	0	0	2	1	0	2	0	0	0	0	0	0	2	0	0	1	0	2	1	1	1	1	1	0	0	1	1	0	0	1	0	0	0	0	0
433	1	0	1	0	0	1	1	1	2	0	0	0	0	0	0	0	1	0	1	1	0	0	1	1	1	1	1	0	1	1	0	1	1	0	1	1	2	0	0	2	2	1	1	2	1	1	0	0	1
434	1	0	0	0	0	0	0	0	2	0	1	1	1	1	0	0	1	0	1	1	0	1	1	1	1	1	2	1	1	1	1	1	0	1	1	1	0	0	0	1	1	1	1	2	0	2	1	0	1
435	1	0	0	0	0	1	2	2	2	0	0	0	1	0	0	0	2	2	1	1	1	0	0	0	0	2	2	0	0	2	0	1	1	2	0	2	1	0	0	2	1	0	0	1	0	1	0	0	0
436	0	0	0	0	0	0	2	2	1	1	1	1	1	1	0	0	1	0	1	1	1	0	1	0	0	1	1	0	1	0	0	1	2	1	0	2	2	0	0	1	1	1	1	2	1	1	0	1	0
437	1	0	0	0	1	2	0	1	1	0	0	1	2	2	0	0	2	1	0	2	0	0	0	0	0	1	1	0	0	1	1	2	1	2	0	2	2	0	0	2	2	0	0	1	0	0	0	1	0
438	0	0	0	0	0	0	1	1	2	0	0	1	0	0	0	0	0	1	1	1	0	1	1	1	1	1	2	0	0	2	1	1	1	0	2	0	1	1	0	1	1	1	1	2	1	0	1	0	0
439	0	0	0	0	0	0	0	0	2	0	0	0	0	0	0	0	1	1	1	0	1	0	0	0	0	1	2	0	0	2	2	0	0	2	0	2	0	0	1	0	0	0	0	1	0	1	0	0	0
440	1	0	1	0	0	1	0	0	1	0	1	0	0	0	0	0	2	1	0	2	1	0	1	0	0	1	2	0	0	2	1	1	2	1	2	1	1	0	1	1	1	1	1	2	1	1	1	0	0
441	0	0	0	0	0	1	2	2	1	0	1	0	0	0	0	0	1	1	1	0	1	0	0	0	0	0	1	0	0	1	0	1	2	1	2	1	2	0	0	0	0	0	1	2	1	1	0	0	0
442	0	0	0	0	0	2	2	2	1	1	1	1	1	1	0	0	2	0	1	1	1	0	0	0	0	0	2	1	1	1	2	1	1	1	1	1	0	0	0	0	0	1	1	1	1	1	0	1	0
443	0	0	0	0	1	2	1	1	2	0	0	0	1	0	0	0	1	1	2	0	1	0	1	0	1	1	2	0	0	2	0	1	1	0	2	0	1	0	0	2	1	0	1	2	0	0	0	0	0
444	1	0	0	0	0	0	2	2	1	0	0	0	0	0	0	0	1	1	1	1	0	0	0	0	0	1	1	0	2	0	0	1	1	2	0	2	2	0	0	2	2	0	0	0	0	0	0	0	0
445	1	0	1	0	0	0	1	1	2	0	0	0	1	1	0	0	1	1	0	2	0	2	0	0	0	0	2	0	1	0	0	1	1	1	1	1	2	0	0	1	1	1	1	1	1	1	0	1	1
446	0	0	0	0	1	2	1	2	2	0	0	0	0	0	0	0	1	1	1	1	1	0	2	0	0	0	2	0	0	1	0	0	0	2	0	2	1	0	1	1	1	0	0	2	0	0	0	0	0
447	1	0	1	1	0	2	1	1	0	0	1	0	0	0	0	0	1	1	1	1	0	1	0	0	0	1	1	0	1	1	0	1	1	1	0	1	2	0	0	1	1	0	0	1	0	0	0	0	0
448	1	0	0	0	0	1	2	2	1	0	2	0	1	0	0	0	1	0	1	1	1	0	0	0	0	2	1	0	1	1	0	2	1	0	1	1	1	0	0	1	1	0	0	0	0	0	0	0	0
449	1	0	0	0	0	0	0	0	2	0	0	1	1	1	0	0	0	1	1	1	1	1	0	0	0	1	2	0	0	1	0	0	0	2	0	2	1	0	0	2	2	0	0	1	0	0	0	0	0
450	1	0	0	0	0	1	2	2	1	0	0	1	0	0	0	0	2	1	0	2	1	0	0	0	0	1	2	0	0	2	0	1	1	2	0	2	0	0	0	0	0	1	1	2	1	2	1	0	0
451	0	0	0	0	0	1	2	2	2	0	0	0	2	2	0	0	0	0	1	1	1	1	0	0	0	2	1	1	1	2	0	1	1	1	1	1	1	0	1	1	1	0	0	1	0	1	0	0	0
452	0	0	0	0	0	0	1	2	1	0	0	0	0	0	0	0	1	1	0	2	0	0	0	0	1	1	1	0	0	1	0	1	1	1	0	1	1	1	0	1	1	1	1	1	1	1	1	0	1
453	1	0	0	0	0	1	1	1	2	0	0	0	1	0	0	0	1	1	1	1	1	1	0	0	0	0	2	0	0	2	0	1	1	0	1	1	2	0	0	2	1	0	0	2	0	0	0	0	1
454	1	0	0	0	0	0	2	2	1	0	0	1	2	1	0	0	1	0	0	2	0	0	1	0	0	0	1	0	1	1	0	1	0	2	0	2	1	0	0	1	1	0	0	2	0	0	0	2	0
455	0	0	0	0	1	1	1	2	2	0	0	1	1	1	0	0	1	0	1	1	1	1	0	0	0	2	2	0	0	1	0	1	1	0	1	1	2	0	0	2	2	1	1	1	1	1	0	0	0
456	0	0	1	0	0	1	2	2	0	0	1	0	0	0	0	0	2	1	0	2	0	0	0	0	1	0	0	1	2	0	0	1	1	1	0	2	2	0	0	1	1	0	2	2	0	2	0	0	0
457	0	0	0	0	0	0	1	1	2	0	0	0	1	0	0	0	1	1	0	2	0	1	1	1	1	0	2	0	1	0	0	1	1	1	1	1	1	0	0	1	1	0	0	2	0	0	1	0	1
458	0	0	0	0	0	1	2	2	0	0	0	0	1	1	0	0	1	0	1	1	1	1	1	1	1	1	2	0	0	2	2	1	1	2	1	2	1	1	1	2	1	1	1	2	0	0	0	0	0
459	0	0	0	0	1	2	2	2	1	0	0	0	1	1	0	0	1	1	0	2	0	0	1	0	0	0	1	1	1	2	0	1	1	1	1	1	2	0	0	2	2	1	2	2	0	0	0	0	0
460	0	1	0	0	1	1	2	2	1	0	1	1	1	1	0	0	1	1	1	0	1	2	1	1	1	1	1	0	1	1	0	1	0	2	2	0	2	0	0	2	2	1	1	2	1	2	1	0	0
461	1	0	1	0	0	1	2	2	2	0	0	0	0	0	0	0	1	1	1	1	1	0	0	0	0	1	1	1	1	1	0	1	1	0	2	0	2	0	0	1	1	0	0	1	0	0	0	2	0
462	1	0	0	0	0	1	0	0	2	0	0	1	0	0	0	0	1	1	0	1	0	0	0	0	1	1	1	1	1	1	1	2	1	0	1	0	2	0	0	0	0	0	1	2	1	0	0	0	0
463	1	0	0	0	1	1	2	2	1	0	0	0	1	0	0	0	2	2	0	2	0	0	2	0	0	1	2	0	0	2	0	1	1	1	0	2	1	1	1	0	0	1	1	2	0	2	0	0	0
464	1	0	0	0	1	1	2	2	1	0	0	0	0	0	0	0	1	0	0	2	0	1	0	0	0	0	2	0	0	1	0	1	1	1	1	1	1	0	0	0	0	0	1	2	0	2	0	0	0
465	0	0	0	0	0	1	1	1	1	1	1	1	1	1	0	0	1	1	0	2	0	0	1	1	2	2	2	1	1	2	0	1	1	1	1	1	1	0	0	1	1	1	1	2	1	1	0	0	0
466	1	0	0	0	0	1	0	0	2	0	0	1	2	2	0	1	2	0	0	1	0	0	2	0	0	0	2	1	1	2	0	1	1	1	1	1	1	0	0	1	1	1	1	2	2	2	0	0	0
467	1	0	0	0	0	0	2	2	1	0	2	0	0	0	0	0	0	0	2	0	1	1	0	0	1	1	1	0	1	1	1	2	1	1	2	2	1	0	0	2	1	0	0	0	0	0	0	0	0
468	1	0	0	0	0	0	2	2	1	0	1	1	2	1	0	0	2	2	1	1	1	0	0	0	0	2	1	0	2	0	0	2	2	1	1	1	1	0	0	1	0	0	0	2	0	0	0	0	0
469	1	0	0	0	0	1	2	2	2	0	1	0	0	0	0	0	1	1	0	1	0	0	0	0	1	2	1	1	1	1	1	1	1	2	0	2	1	2	0	0	0	0	2	2	0	0	0	0	0
470	0	0	0	0	0	2	1	1	2	0	1	0	0	0	0	0	2	0	1	1	1	0	0	0	0	2	2	0	0	2	0	1	1	0	2	0	2	0	0	1	1	0	0	2	0	1	0	1	0
471	1	0	0	0	0	1	0	1	2	0	0	0	1	1	0	0	1	0	0	2	0	0	0	0	1	2	1	0	0	1	1	1	1	1	1	1	1	1	0	0	0	1	1	1	1	2	0	0	0
472	1	0	0	0	1	1	0	0	2	0	0	0	0	0	0	0	0	0	1	1	1	0	0	0	1	1	1	1	2	1	0	0	0	2	1	1	2	0	0	2	2	0	0	1	1	1	0	0	0
473	1	0	0	0	0	0	0	1	2	0	1	0	0	0	0	0	0	0	1	1	1	0	1	0	0	1	2	1	1	2	0	0	0	2	0	2	2	0	0	0	0	0	0	2	1	1	0	0	1
474	1	0	0	0	0	0	1	1	1	0	1	1	1	1	0	0	1	0	1	1	0	0	1	0	1	1	1	1	1	1	1	0	1	1	1	1	0	1	0	0	0	0	1	2	1	0	1	0	0
475	0	0	0	0	1	2	0	0	2	0	0	0	1	0	0	0	1	0	0	1	0	0	0	0	0	1	2	0	0	1	1	1	0	1	1	1	2	0	1	1	1	0	1	2	0	0	0	0	1
476	0	0	0	0	0	0	1	2	0	0	1	0	1	1	0	0	2	1	2	0	1	0	0	0	0	0	1	1	1	1	0	1	1	0	1	1	1	0	0	1	1	0	0	1	0	0	0	0	0
477	0	0	0	0	0	1	1	2	1	0	1	0	0	0	0	0	1	0	1	1	1	0	0	0	0	2	2	0	0	0	0	2	2	2	0	2	1	1	1	1	0	1	1	1	1	0	0	0	0
478	0	0	0	0	0	0	2	2	1	0	1	0	0	0	0	0	1	0	1	0	1	1	0	0	0	0	1	1	1	1	0	2	1	1	0	2	2	0	0	2	2	1	1	2	1	2	0	0	0
479	1	0	0	0	0	2	1	1	1	0	1	0	2	1	0	1	2	1	1	1	1	1	0	0	0	0	2	1	1	1	2	1	1	2	0	2	0	0	0	1	0	0	0	2	0	0	1	0	0
480	0	0	0	0	0	1	1	1	2	0	0	0	1	0	0	0	1	1	0	2	0	1	0	0	0	0	1	0	1	1	0	0	0	2	0	2	1	0	1	1	1	1	0	0	1	0	0	0	0
481	1	0	0	0	0	0	0	0	2	0	0	1	2	1	0	0	0	0	0	2	0	0	1	0	0	1	2	2	2	1	1	2	1	0	1	1	1	0	0	0	0	0	1	2	0	1	0	0	0
482	0	0	0	0	1	2	0	1	2	0	1	0	0	0	0	1	2	1	0	2	0	0	1	0	0	1	1	1	1	1	0	1	1	1	1	1	0	1	1	0	0	0	1	2	1	1	0	0	0
483	1	0	0	0	0	2	1	1	2	0	0	1	2	2	0	1	1	1	2	0	0	0	1	0	0	1	1	2	2	2	0	0	1	1	1	1	2	0	0	2	2	0	0	1	0	0	0	0	0
484	1	0	0	0	0	0	1	1	2	0	0	0	0	0	0	0	0	0	1	1	1	0	0	0	0	0	1	0	1	2	0	1	1	2	1	2	1	1	0	0	0	0	0	2	0	0	0	1	0
485	0	1	0	0	0	1	2	2	1	0	0	0	1	1	0	0	2	0	1	1	1	0	0	0	0	1	0	0	0	1	0	1	1	1	1	1	1	0	0	1	1	0	0	2	0	0	0	0	0
486	0	0	0	0	0	0	0	1	2	0	0	0	0	0	0	0	2	1	0	2	0	1	1	1	0	1	2	0	0	2	0	0	0	1	0	2	2	1	0	1	1	0	2	2	1	0	1	0	1
487	1	1	1	0	0	1	2	2	0	0	2	1	1	0	1	1	0	0	0	1	0	0	1	0	1	2	2	0	0	1	1	1	0	2	0	2	1	0	0	1	1	2	2	2	2	1	0	0	0
488	0	0	0	0	1	1	0	1	1	0	1	1	1	1	0	0	1	0	0	1	0	0	0	0	0	2	2	1	1	1	2	1	1	2	0	2	2	0	0	2	2	1	1	1	1	1	1	1	0
489	0	0	0	0	0	1	1	1	2	0	0	0	2	2	0	0	1	1	1	1	1	1	0	0	0	1	0	0	0	1	0	0	0	2	0	2	1	0	0	1	1	1	1	1	1	1	0	0	0
490	1	0	0	0	0	2	1	1	0	1	1	0	0	0	0	0	0	0	2	0	1	1	1	1	1	1	2	1	1	1	2	2	2	1	2	0	1	0	0	2	2	0	1	2	0	0	0	0	1
491	0	0	0	0	0	2	1	1	1	0	1	0	1	0	0	0	0	0	0	2	0	0	1	0	1	0	1	1	1	1	1	1	2	0	0	2	2	0	0	0	0	0	0	1	0	0	0	0	0
492	1	0	1	1	0	1	2	2	1	0	0	0	1	1	0	0	1	0	0	1	0	1	1	0	0	0	2	0	0	1	0	2	2	0	1	1	2	0	0	1	1	0	1	1	1	0	2	0	0
493	1	0	0	0	0	2	0	0	1	0	0	0	1	0	0	0	0	0	1	1	1	0	0	0	0	1	1	1	1	1	0	0	1	1	0	2	0	0	0	1	1	1	0	1	1	0	0	0	0
494	0	0	0	0	0	0	2	2	1	0	1	1	2	1	0	0	2	1	0	2	0	1	1	0	0	1	0	0	1	1	0	1	0	2	0	2	2	0	0	2	2	1	1	2	2	1	0	0	0
495	0	0	0	0	0	2	2	2	1	1	1	0	0	0	0	0	0	0	1	1	1	1	0	0	0	2	1	2	2	1	0	1	1	0	1	1	1	1	0	1	1	0	0	0	0	0	0	0	0
496	0	0	0	0	0	0	0	1	2	0	0	0	0	0	0	0	2	2	1	1	1	0	0	0	0	2	1	0	0	2	0	2	2	1	1	1	1	1	1	2	0	1	1	2	1	1	0	0	1
497	0	0	0	0	0	0	0	1	1	0	1	0	0	0	0	0	2	1	2	0	1	0	0	0	0	1	1	1	1	1	1	1	2	2	0	2	2	1	0	1	1	0	0	1	0	0	0	0	0
498	0	0	0	0	0	0	2	2	0	0	0	0	1	0	0	0	1	0	1	1	0	1	1	1	1	1	2	0	0	2	1	0	0	2	0	2	2	0	0	2	2	0	0	1	0	1	0	0	0
499	1	0	0	0	0	0	1	1	1	1	0	1	1	1	0	0	0	1	0	2	0	0	2	0	0	1	0	0	0	1	0	1	1	1	1	1	1	0	0	1	1	1	1	2	0	2	0	0	0
500	0	0	0	0	0	0	1	1	2	0	0	1	2	1	0	0	2	1	0	2	0	0	0	0	0	2	2	0	0	1	0	1	1	2	2	1	2	0	0	2	2	0	0	2	1	1	0	0	0
501	1	0	0	0	0	2	1	2	2	0	1	1	2	2	0	1	2	2	0	2	0	0	0	0	0	1	1	1	1	1	0	0	0	1	0	2	1	0	0	2	1	0	1	2	1	0	0	0	0
502	0	0	0	0	0	2	1	1	1	0	2	0	0	0	0	0	1	1	0	2	0	0	0	0	0	0	2	0	0	1	0	0	2	0	2	1	2	0	0	2	2	1	1	1	1	1	0	0	1
503	0	1	1	0	0	2	1	1	1	0	1	0	0	0	0	0	1	1	1	1	0	0	1	1	1	1	2	0	0	2	1	1	1	1	1	1	1	0	0	1	1	0	0	2	0	0	0	1	0
504	1	0	0	0	0	2	2	2	0	0	2	0	0	0	0	0	0	1	0	2	0	1	0	0	0	0	1	0	0	1	0	1	1	1	1	1	2	1	0	1	1	1	1	2	2	1	0	2	0
505	0	0	1	1	0	1	1	2	2	0	0	1	1	1	0	0	1	0	0	2	0	0	0	0	0	1	1	0	2	0	0	2	1	1	0	2	1	0	0	1	1	1	1	1	1	1	0	0	0
506	0	0	0	0	0	1	1	1	1	1	1	0	1	0	0	0	0	0	1	1	1	0	0	0	0	1	1	0	1	0	0	2	1	1	0	2	1	0	0	1	1	1	2	2	1	1	0	0	0
507	0	0	0	0	0	1	1	1	2	0	0	0	2	1	0	0	1	1	2	0	2	0	0	0	0	1	2	1	1	1	2	0	0	2	0	2	1	0	0	2	1	0	1	2	1	0	0	0	0
508	1	0	0	0	0	2	2	2	1	0	0	1	2	1	0	0	1	2	1	1	1	0	0	0	0	2	2	0	0	2	1	0	0	2	1	1	2	1	0	1	1	1	0	1	2	1	0	1	0
509	0	1	1	0	0	1	1	1	2	0	0	1	1	1	0	0	1	1	1	1	1	1	0	0	1	0	1	0	1	1	0	0	0	2	0	2	2	0	0	1	1	0	0	2	0	0	0	1	0
510	0	0	0	0	0	2	0	0	2	0	0	0	1	0	0	0	1	0	0	2	0	1	0	0	0	2	2	0	0	2	1	1	0	2	0	2	0	1	0	0	0	0	0	1	1	1	0	0	0
511	0	0	0	0	0	1	1	1	1	0	1	1	1	1	0	0	1	0	1	1	1	0	0	0	0	2	2	0	1	1	0	2	2	1	0	2	2	0	0	1	1	0	0	2	0	0	1	0	0
512	0	0	0	0	1	1	2	2	1	0	0	0	0	0	0	0	1	1	2	0	1	0	0	0	0	1	2	0	0	1	0	1	1	1	1	1	1	1	0	1	1	0	0	1	0	0	0	1	0
513	1	0	0	0	0	2	0	1	2	0	0	2	1	1	0	0	2	1	0	2	1	1	0	0	0	1	0	0	1	1	0	1	1	1	1	1	1	0	0	1	1	1	0	1	1	0	1	0	0
514	0	0	1	0	0	0	2	2	1	0	0	0	0	0	0	0	2	1	1	1	0	1	1	1	0	1	1	0	0	1	1	1	1	0	1	1	1	0	1	1	1	0	1	2	1	0	1	0	1
515	1	0	0	0	1	2	1	2	1	0	1	1	1	1	0	0	1	1	2	0	2	0	0	0	1	0	2	1	1	1	1	0	0	2	0	2	1	0	0	2	2	0	0	2	0	0	0	1	1
516	0	0	0	0	1	2	1	1	2	0	1	1	1	0	1	1	2	2	0	2	0	0	0	0	0	2	2	0	0	1	1	1	1	1	1	1	1	0	0	0	0	0	0	1	0	1	0	0	0
517	1	0	0	0	1	1	1	2	1	0	1	1	1	1	0	0	1	1	1	1	0	0	0	0	0	1	1	1	1	1	0	0	1	1	1	1	1	0	0	2	1	2	2	2	2	1	0	0	0
518	0	0	0	0	0	1	0	0	2	0	0	1	1	1	0	0	2	0	1	1	1	0	0	0	0	2	2	0	0	1	1	0	1	2	1	2	1	0	1	1	1	0	0	2	0	0	0	0	1
519	0	0	0	0	1	2	0	2	2	0	1	0	0	0	0	0	0	0	0	2	0	0	0	0	0	2	2	0	0	2	1	1	1	0	1	1	0	1	0	0	0	1	1	1	0	0	0	0	1
520	1	0	1	1	0	1	1	1	2	0	0	0	0	0	0	0	1	0	0	1	0	1	0	0	0	0	1	0	2	0	0	2	1	2	0	2	1	0	0	1	1	0	0	1	0	0	0	0	1
521	1	0	0	0	1	1	1	1	2	0	0	1	1	1	0	0	1	1	1	1	0	0	0	0	0	1	0	0	0	1	0	1	1	2	1	1	2	0	0	2	2	1	2	2	0	0	1	0	0
522	1	0	0	0	0	2	2	2	0	0	0	0	0	0	0	1	1	1	2	0	0	0	0	0	0	1	1	1	1	1	0	1	2	0	1	1	1	1	1	0	0	0	0	2	1	0	0	0	0
523	1	0	0	0	0	0	2	2	1	0	1	1	1	1	0	0	2	2	0	2	0	1	0	0	0	0	1	1	2	0	1	1	1	1	0	2	2	0	0	1	1	0	0	1	0	0	0	1	0
524	0	0	0	0	0	2	0	0	2	0	0	0	1	0	0	0	2	1	0	2	0	0	0	0	1	2	1	0	0	1	0	2	1	1	0	2	2	0	0	2	1	2	2	2	2	1	0	0	0
525	1	0	0	0	0	2	2	2	0	0	0	1	1	1	0	0	1	1	1	0	1	1	1	1	0	0	0	1	0	0	1	1	1	0	1	1	2	0	0	2	2	1	1	1	1	0	1	0	0
526	1	0	0	0	0	1	2	2	1	0	0	0	1	0	0	0	2	1	1	1	0	0	0	0	2	1	2	0	0	2	0	2	2	0	2	0	1	0	0	0	0	0	0	2	1	1	0	0	0
527	0	0	0	0	0	2	1	1	2	0	0	2	2	1	1	1	2	1	0	2	1	1	0	0	0	0	2	0	0	1	1	1	2	1	1	1	0	1	0	1	1	0	0	2	0	0	0	0	1
528	0	0	0	0	0	2	0	1	2	0	0	0	0	0	0	0	1	0	1	1	1	2	0	0	0	0	1	0	1	1	0	1	1	0	2	0	0	0	0	1	1	1	0	0	1	1	0	0	0
529	0	0	0	0	0	1	0	0	2	0	0	1	1	1	0	0	1	0	0	1	0	0	0	0	0	1	1	1	1	1	1	1	1	0	1	1	1	1	0	1	1	1	1	1	1	0	0	0	0
530	0	0	0	0	0	2	1	1	1	0	1	0	0	0	0	0	0	0	1	1	1	0	0	0	0	2	2	0	0	2	0	2	1	0	0	2	2	0	0	0	0	1	1	2	1	0	0	0	0
531	0	1	0	0	0	0	2	2	1	0	0	0	0	0	0	0	1	0	0	1	0	0	0	0	1	2	2	1	1	1	2	1	1	1	1	1	1	0	1	1	1	0	0	2	0	0	0	0	0
532	1	0	0	0	0	0	1	1	1	0	0	0	1	1	0	1	2	1	1	1	0	0	0	0	0	0	1	0	0	2	1	2	1	0	1	1	1	0	0	1	1	0	0	2	0	2	0	1	1
533	0	0	0	0	0	1	2	2	1	0	0	0	0	0	0	0	0	0	2	0	0	1	1	1	0	1	1	0	1	1	0	1	2	1	2	1	2	1	0	1	1	0	0	2	2	0	1	0	1
534	0	0	0	0	0	0	1	1	1	1	1	0	1	0	0	0	2	1	1	1	0	1	0	0	0	2	2	0	0	2	0	2	1	0	0	2	2	0	0	0	0	1	0	1	0	1	0	1	0
535	1	0	0	0	0	2	1	1	2	0	0	0	0	0	0	0	0	0	1	1	1	0	0	0	1	0	1	1	1	1	0	1	1	1	0	2	2	0	0	1	1	0	0	2	0	0	1	0	1
536	1	0	0	0	0	0	1	1	2	0	0	0	0	0	0	0	0	0	1	1	1	1	0	0	0	2	2	1	1	2	0	2	1	0	1	1	1	0	1	1	1	0	1	1	1	1	0	0	1
537	0	0	0	0	0	2	2	2	1	0	1	1	2	2	0	1	1	1	0	1	0	1	0	0	0	0	2	0	0	2	1	1	2	1	2	1	1	0	0	0	0	1	1	1	0	0	0	0	1
538	1	0	0	0	0	1	2	2	1	0	2	0	0	0	0	0	1	0	1	1	1	0	1	0	0	0	2	0	0	1	0	2	1	1	0	2	2	0	0	2	2	2	2	2	2	1	1	0	1
539	1	0	0	0	0	1	1	1	1	0	2	0	1	0	0	0	0	0	0	2	0	0	0	0	0	1	2	0	0	2	0	1	0	1	1	1	2	0	0	2	2	0	0	1	0	0	0	0	0
540	0	0	0	0	1	2	0	1	1	0	0	0	0	0	0	0	1	1	0	2	0	0	0	0	0	1	0	1	0	0	1	1	1	2	0	2	1	0	0	1	1	1	0	0	1	0	0	0	1
541	0	0	0	0	0	1	2	2	1	0	1	0	1	1	0	0	1	1	2	0	0	0	0	0	0	0	2	0	0	2	0	1	1	1	1	1	2	0	0	0	0	2	2	2	1	1	1	0	0
542	0	0	1	0	0	1	1	1	1	0	1	1	1	1	0	0	1	0	1	1	1	1	0	0	1	0	1	0	1	1	1	2	1	1	2	2	1	0	0	2	1	1	0	1	0	0	0	0	0
543	0	0	0	0	1	2	1	1	1	0	1	0	0	0	0	0	0	0	0	2	0	1	1	1	1	1	1	0	1	0	0	1	0	2	0	2	1	1	0	1	1	0	0	2	0	0	0	0	2
544	1	0	0	0	0	1	0	1	2	0	0	0	0	0	0	0	2	1	1	1	0	1	0	0	0	2	2	0	0	2	0	1	1	2	1	1	1	1	0	1	1	0	0	1	0	0	0	0	1
545	0	0	0	0	1	2	1	2	2	0	0	0	0	0	0	1	0	0	2	0	0	1	0	0	0	1	0	1	1	0	1	1	1	1	0	1	1	0	1	0	0	0	0	2	0	2	1	0	0
546	0	0	0	0	1	1	1	1	2	0	1	0	0	0	0	0	2	2	1	1	1	0	0	0	0	0	1	0	1	1	1	2	2	0	2	0	1	0	0	1	0	1	1	1	1	0	0	0	0
547	1	0	0	0	0	1	1	1	1	1	0	0	0	0	0	0	0	0	1	1	0	0	0	0	0	1	2	1	1	1	2	1	1	0	1	1	1	0	0	1	1	0	1	1	1	0	0	1	0
548	0	0	0	0	1	1	0	0	2	0	0	0	0	0	0	0	1	1	0	1	0	1	0	0	0	0	1	0	0	1	0	0	0	1	0	2	1	1	0	1	1	0	1	2	1	0	0	0	0
549	1	0	0	0	0	2	1	1	1	0	0	0	0	0	0	0	2	0	0	2	0	1	0	0	0	1	2	0	0	2	0	0	0	2	0	2	1	0	0	0	0	0	1	1	1	0	0	0	0
550	1	0	0	0	1	2	0	0	2	0	0	1	1	1	0	0	1	0	1	1	1	0	1	0	0	1	1	0	1	1	0	0	0	2	0	2	2	0	0	0	0	0	0	2	0	0	0	0	1
551	1	0	0	0	0	0	2	2	1	0	0	1	1	1	0	0	1	1	0	2	0	0	0	0	0	2	1	1	1	0	0	0	0	2	0	2	0	1	0	0	0	1	1	2	0	2	0	0	0
552	0	0	1	0	0	0	1	2	2	0	0	0	0	0	0	0	1	0	1	1	0	1	0	0	1	1	2	1	1	1	2	1	1	1	1	1	1	0	0	0	0	2	2	2	2	1	0	1	0
553	0	0	0	0	1	1	2	2	0	0	1	1	1	2	0	0	2	0	0	2	0	1	1	1	1	1	1	0	1	2	0	1	1	0	1	1	2	0	0	2	2	0	0	2	0	0	0	0	1
554	1	0	0	0	0	1	1	1	0	0	0	0	0	0	0	0	1	0	0	2	0	2	0	0	0	0	1	1	1	1	1	0	0	2	0	2	2	0	0	2	2	0	0	0	0	0	0	0	0
555	0	0	0	0	0	0	1	1	1	0	0	0	0	0	0	0	1	1	0	2	0	0	0	0	0	2	1	0	1	1	1	1	1	1	1	1	1	0	0	2	2	0	0	1	0	1	0	0	0
556	1	0	0	0	1	1	1	1	1	0	1	2	2	2	0	0	0	0	1	1	1	0	0	0	0	2	0	0	1	1	0	0	0	2	0	2	1	0	0	2	2	1	1	1	0	0	1	0	0
557	0	0	0	0	1	2	2	2	1	0	1	1	1	1	0	0	0	0	0	0	0	1	0	0	0	2	2	0	0	1	0	2	2	1	1	1	2	0	0	0	0	1	1	1	1	1	0	0	1
558	0	0	0	0	0	0	2	2	1	0	1	0	0	0	0	0	1	1	0	1	0	0	0	0	0	1	2	0	0	2	1	2	2	0	2	0	2	0	0	1	1	0	0	0	0	0	0	0	1
559	0	1	1	0	0	1	2	2	0	0	2	1	1	0	1	1	2	1	1	1	0	0	0	0	0	1	1	2	2	0	1	1	1	2	0	2	1	0	0	2	2	0	0	1	0	0	0	0	0
560	0	0	0	0	0	1	1	1	1	0	1	0	1	0	0	0	0	1	1	1	0	0	0	0	0	1	0	0	1	1	0	2	2	0	1	1	2	0	0	2	2	0	0	1	1	1	1	1	0
561	0	1	1	0	0	1	2	2	1	0	0	0	1	1	0	1	1	1	1	1	0	1	0	0	0	0	2	0	0	2	1	1	1	0	2	0	0	0	0	1	0	0	1	2	0	1	0	0	0
562	1	0	0	0	0	1	1	1	2	0	0	1	1	1	0	0	0	0	0	1	0	1	0	0	0	2	2	1	1	1	1	1	1	1	1	1	1	1	0	1	1	0	0	2	0	0	0	0	0
563	1	0	0	0	1	2	2	2	0	0	0	0	0	0	0	0	1	1	0	2	0	0	1	1	1	1	0	1	1	0	1	1	1	0	2	0	1	0	0	2	2	0	0	2	0	0	0	1	1
564	0	0	0	0	0	1	1	1	2	0	0	0	0	0	0	0	1	0	1	1	1	0	0	0	0	1	2	2	2	1	1	1	1	1	1	1	1	1	0	1	1	0	1	2	2	0	1	0	0
565	1	0	0	0	0	1	2	2	0	0	2	1	1	1	0	0	1	1	0	0	0	1	1	1	0	1	2	1	1	0	1	1	1	1	1	1	1	0	0	1	1	0	1	1	0	1	0	0	0
566	1	0	0	0	0	1	1	1	2	0	0	0	1	0	0	0	1	0	0	1	0	0	0	0	0	1	1	0	0	1	1	2	1	0	1	1	1	0	0	1	1	1	0	1	0	0	0	0	0
567	0	0	1	0	1	1	1	1	1	1	0	0	1	0	0	0	1	1	1	0	1	2	0	0	0	0	2	0	0	2	0	1	0	2	1	2	1	0	1	1	1	0	0	0	0	0	0	0	0
568	0	1	0	0	1	1	1	1	2	1	0	0	0	0	0	0	1	1	0	2	0	0	1	1	1	0	1	0	1	1	1	1	1	0	1	1	2	0	0	1	1	0	2	2	1	1	1	0	1
569	1	0	0	0	0	2	2	2	2	0	1	0	0	0	0	0	1	1	0	1	0	0	0	0	0	1	0	0	1	0	0	1	1	2	0	2	1	0	0	1	1	0	0	1	0	0	0	0	0
570	1	0	0	0	0	1	1	1	2	0	0	0	1	1	0	0	1	1	0	2	0	1	0	0	0	1	2	0	0	2	0	1	1	1	0	2	1	0	0	1	1	1	1	2	1	0	0	0	0
571	1	0	1	0	0	1	0	0	2	0	0	1	2	2	0	0	2	0	1	1	1	1	0	0	0	2	1	0	0	1	0	2	1	0	1	1	1	0	0	0	0	0	0	0	2	1	0	0	0
572	1	0	0	0	0	1	0	1	2	0	0	2	2	1	1	1	1	0	0	1	0	0	0	0	1	2	2	0	1	1	0	0	0	2	0	2	1	0	1	1	1	1	1	1	1	0	0	0	0
573	0	0	1	0	1	1	1	1	2	0	0	0	0	0	0	0	1	0	1	1	0	0	0	0	0	0	1	0	1	2	0	1	1	2	0	2	1	0	0	2	1	0	1	2	0	1	0	0	0
574	0	0	0	0	0	2	0	1	2	0	0	0	0	0	0	0	2	2	1	1	1	0	0	0	1	2	0	1	1	0	1	1	1	1	0	2	1	0	0	0	0	0	0	1	0	0	0	0	0
575	1	0	1	0	0	0	1	1	1	1	1	0	1	0	0	0	0	0	2	0	0	0	0	0	0	1	1	0	1	1	0	1	1	0	1	1	0	0	0	0	0	0	0	1	0	0	0	0	0
576	0	0	0	0	0	2	1	1	2	0	0	0	2	1	0	1	1	1	1	1	0	1	0	0	0	1	2	0	0	2	0	1	1	0	1	1	1	0	0	0	0	0	0	2	1	1	1	0	0
577	0	0	0	0	0	1	0	0	2	0	0	0	0	0	0	0	0	0	1	1	1	1	0	0	1	0	1	1	1	1	0	1	2	0	2	0	1	0	0	2	2	1	1	2	1	0	0	0	0
578	0	0	1	1	0	1	1	1	1	1	2	0	1	0	0	1	0	0	1	1	1	0	0	0	0	1	2	1	1	2	0	1	1	0	1	1	1	1	0	1	1	1	0	1	1	1	0	0	0
579	1	0	0	0	0	1	2	2	1	0	1	0	2	0	0	0	1	1	1	0	1	1	0	0	0	2	2	0	1	1	1	0	0	2	1	1	1	0	0	0	0	0	0	0	0	0	0	0	0
580	0	0	0	0	2	2	2	2	0	0	1	0	2	0	0	0	1	0	0	2	0	1	0	0	0	0	2	0	0	2	0	1	0	1	1	1	2	0	0	1	1	2	1	2	1	0	1	0	0
581	1	0	0	0	1	2	1	1	1	0	0	1	2	1	1	1	2	0	0	2	0	1	1	1	1	0	0	0	1	0	0	0	0	1	1	1	2	0	0	1	1	1	0	0	1	0	1	0	0
582	0	0	0	0	0	1	2	2	1	0	2	0	1	1	0	0	2	1	1	1	0	1	0	0	0	1	2	1	1	1	2	2	1	0	1	0	2	0	0	2	2	1	1	2	1	1	0	0	0
583	0	1	0	0	0	1	0	1	2	0	0	1	1	1	0	0	2	0	0	2	0	1	0	0	0	1	1	0	1	0	0	1	1	0	1	1	1	0	1	0	0	2	2	2	2	1	0	0	0
584	0	0	0	0	2	2	1	1	1	0	1	1	1	1	0	0	1	1	1	0	1	0	0	0	0	0	1	0	1	2	0	1	1	2	0	2	1	0	0	2	2	1	0	1	0	0	0	0	0
585	0	0	0	0	1	1	0	1	2	0	0	0	0	0	0	0	2	1	2	0	1	1	0	0	0	2	2	0	0	2	2	2	2	0	1	1	0	1	1	0	0	0	0	1	0	0	0	0	0
586	1	0	1	0	0	1	1	1	1	1	1	1	1	1	0	0	1	0	0	2	0	1	0	0	0	1	2	1	1	1	2	2	2	0	1	1	1	0	0	1	1	0	1	1	1	1	0	0	1
587	1	1	0	0	1	1	1	1	1	0	0	1	2	1	0	0	2	1	0	2	0	0	0	0	0	2	1	0	1	1	1	0	0	2	0	2	2	0	0	1	1	0	1	1	0	0	0	0	0
588	1	0	0	0	0	1	2	2	2	0	1	0	0	0	0	0	2	0	1	1	1	0	1	1	1	0	1	1	1	1	0	1	1	0	2	1	1	0	0	0	0	0	0	1	0	1	0	0	0
589	1	0	0	0	1	1	1	1	2	0	0	0	1	0	0	0	0	0	0	1	0	1	0	0	0	0	0	0	1	1	0	1	0	2	1	2	2	0	0	2	2	2	2	2	1	1	0	1	0
590	0	1	0	0	1	1	0	1	2	0	0	0	0	0	0	0	1	1	0	2	0	0	0	0	0	0	2	0	0	1	1	1	1	1	1	1	1	0	1	0	0	0	0	2	0	0	0	0	0
591	0	0	0	0	1	1	1	1	2	0	0	0	1	1	0	1	2	0	1	1	1	0	1	0	1	2	1	2	2	0	1	1	1	0	0	1	2	0	0	2	2	0	1	2	1	0	0	0	0
592	0	0	0	0	0	1	0	1	2	0	1	1	1	1	0	0	1	1	0	2	0	1	0	0	0	1	2	2	2	2	0	2	1	1	0	2	2	0	0	0	0	0	0	1	1	1	0	0	1
593	1	0	0	0	0	2	1	2	1	0	1	0	1	0	0	0	2	0	0	2	0	2	1	1	1	1	1	1	1	1	1	1	2	1	2	1	2	0	1	1	1	0	0	0	0	1	0	0	1
594	1	0	0	0	1	2	1	1	1	0	0	0	0	0	0	0	1	1	2	0	1	1	0	0	0	1	2	0	0	1	1	0	0	2	0	2	1	1	1	1	0	1	0	0	1	1	0	0	1
595	0	0	1	0	0	2	2	2	2	0	0	0	0	0	0	0	2	2	1	1	1	0	0	0	0	1	2	0	0	2	1	0	1	1	1	1	2	1	1	2	1	2	2	2	1	1	0	0	0
596	1	0	0	0	0	1	2	2	1	0	0	0	0	0	0	0	0	0	1	1	1	0	0	0	0	2	2	0	0	1	1	1	1	0	0	1	1	0	0	1	1	1	1	2	1	2	0	0	1
597	0	1	0	0	0	1	2	2	0	0	0	0	1	1	0	1	1	0	0	2	0	1	0	0	1	0	1	0	0	2	1	1	1	0	0	2	1	0	0	0	0	0	2	2	0	2	0	1	1
598	1	0	0	0	1	1	1	1	1	0	1	1	2	1	0	0	0	0	0	2	0	0	0	0	1	0	0	1	1	0	1	1	1	2	1	1	1	0	0	0	0	0	2	2	1	0	0	0	0
599	0	0	0	0	0	0	1	1	0	1	2	1	1	1	0	0	0	0	0	1	0	0	0	0	0	1	1	1	1	1	1	1	1	1	0	2	1	0	1	1	1	0	0	1	0	0	0	0	0
600	1	0	0	0	0	0	2	2	1	0	1	0	0	0	0	0	1	0	0	1	0	0	1	0	0	2	0	1	2	0	0	1	0	2	0	2	1	0	0	2	2	0	0	2	0	0	0	0	1
601	0	0	0	0	0	0	2	2	1	0	1	0	1	0	0	0	2	0	0	2	0	0	1	1	1	1	1	1	1	1	1	2	2	1	0	2	1	1	0	1	1	0	0	0	0	0	0	0	0
602	0	0	1	1	1	2	2	2	1	0	1	0	1	0	0	0	1	1	0	2	0	0	0	0	1	1	2	0	1	0	0	2	2	1	2	0	1	2	0	0	0	1	1	1	1	0	0	0	1
603	1	0	0	0	0	1	1	2	1	0	0	0	0	0	0	0	0	0	1	0	0	0	1	0	1	1	1	0	1	1	1	1	2	1	1	1	1	1	0	2	2	0	1	2	0	1	0	0	1
604	1	0	1	0	0	2	1	1	2	0	0	0	0	0	0	0	2	1	0	2	0	1	0	0	0	0	0	0	0	0	0	1	1	1	0	2	2	0	0	1	1	0	0	2	1	1	0	0	1
605	1	0	0	0	0	1	1	2	1	0	1	0	0	0	0	0	2	2	2	0	2	0	0	0	0	1	1	0	1	1	0	1	1	2	1	2	2	0	0	1	1	2	1	2	1	0	0	0	0
606	0	0	0	0	2	2	2	2	2	0	0	0	0	0	0	0	2	1	0	2	1	0	0	0	0	1	2	2	2	1	1	0	0	2	0	2	0	0	0	1	0	0	1	1	1	0	0	0	0
607	0	0	0	0	1	1	0	0	2	0	0	0	0	0	0	0	2	1	0	1	0	1	1	1	1	0	1	1	1	1	0	0	1	1	0	2	1	0	0	1	1	0	1	2	1	0	0	2	0
608	0	0	0	0	0	1	1	1	2	0	0	0	1	0	0	0	1	1	2	0	1	1	0	0	0	0	1	1	1	1	0	0	1	1	1	1	1	0	0	1	1	0	0	2	0	1	0	0	0
609	1	0	0	0	0	2	2	2	2	0	0	0	0	0	0	0	1	0	1	1	0	1	0	0	0	0	1	0	1	1	0	0	0	2	0	2	1	0	0	0	0	0	1	1	0	0	0	0	1
610	1	0	0	0	1	2	2	2	2	0	1	0	2	1	0	0	1	1	2	0	1	1	0	0	0	1	2	0	0	2	0	1	1	0	1	1	1	0	0	0	0	0	1	2	1	1	0	0	0
611	0	0	0	0	1	2	0	1	2	0	0	0	1	0	0	0	0	0	2	0	1	0	0	0	0	0	1	0	0	1	1	0	1	0	1	2	2	0	0	2	2	1	1	2	1	0	0	0	0
612	1	0	0	0	1	2	2	2	1	0	1	0	1	0	0	0	0	0	1	1	1	0	0	0	0	1	1	2	2	1	2	0	2	0	2	1	2	1	0	0	0	1	1	1	1	0	0	0	0
613	0	0	0	0	0	1	2	2	0	0	1	0	0	0	0	0	1	1	0	0	0	0	0	0	0	1	1	0	1	1	0	1	1	1	0	2	1	0	0	1	1	0	0	1	0	0	1	0	0
614	0	0	1	0	0	0	1	1	1	0	1	0	1	0	0	0	1	0	1	0	1	1	0	0	0	0	1	1	1	1	1	2	2	1	1	1	1	0	1	1	1	0	0	1	0	0	0	0	1
615	0	0	0	0	0	0	2	2	1	0	1	1	2	1	0	0	1	0	1	1	0	0	0	0	0	2	0	1	1	1	0	0	1	1	0	2	2	0	0	1	1	0	0	0	2	1	0	1	0
616	1	0	0	0	0	0	1	1	1	1	2	0	0	0	0	0	1	1	1	1	1	0	2	0	0	0	2	0	0	2	1	1	1	1	2	1	1	0	0	2	2	0	0	1	0	1	0	0	1
617	0	0	0	0	0	0	1	2	1	0	0	0	0	0	0	0	1	1	1	1	0	0	0	0	0	1	2	1	1	2	0	1	1	1	0	2	1	0	1	1	1	0	0	1	0	0	0	1	0
618	0	0	0	0	0	0	1	1	1	0	0	0	1	0	0	0	1	1	2	0	1	0	0	0	0	1	1	0	1	1	1	1	1	0	2	0	1	0	1	1	1	0	0	2	0	0	0	0	2
619	1	0	0	0	1	1	1	2	2	0	0	0	1	1	0	0	1	0	0	1	0	0	0	0	0	1	1	0	0	1	0	1	1	1	1	1	2	0	0	0	0	0	0	1	0	0	0	0	0
620	1	0	0	0	0	1	2	2	1	0	0	2	2	2	0	0	2	1	1	1	1	2	0	0	0	0	1	0	0	1	1	2	1	1	2	2	1	0	0	1	1	0	2	2	1	1	1	0	0
621	1	0	1	0	0	1	0	2	2	0	1	1	1	1	0	0	0	0	0	2	0	1	1	0	0	0	1	0	0	1	1	1	1	1	1	1	1	1	0	0	0	0	1	2	1	0	0	0	0
622	1	0	0	0	0	1	0	1	2	0	0	1	2	2	0	0	1	1	1	1	0	0	0	0	0	2	2	0	1	1	0	2	1	0	1	1	2	0	0	1	1	1	1	1	1	2	0	0	0
623	0	1	1	0	0	1	2	2	2	0	1	0	1	0	0	0	1	1	1	1	0	1	0	0	0	0	2	0	0	1	1	1	0	1	1	1	1	0	0	0	0	0	0	1	0	1	0	0	0
624	0	0	0	0	1	1	1	1	2	0	0	0	0	0	0	0	1	1	1	0	1	1	0	0	0	0	0	0	1	1	0	0	0	2	0	1	2	0	0	2	2	0	0	2	0	0	0	0	0
625	0	0	0	0	0	1	1	1	2	0	0	0	1	0	0	0	0	0	1	1	1	0	0	0	0	1	1	0	0	1	0	1	0	1	1	1	2	0	0	2	2	0	0	1	0	0	0	0	0
626	0	0	0	0	1	1	1	1	1	0	2	0	2	0	0	0	1	1	1	1	1	1	0	0	0	0	1	1	1	1	1	1	1	1	0	2	2	1	0	1	1	1	1	2	1	0	0	0	0
627	0	1	1	0	0	2	1	1	0	0	1	0	0	0	0	0	1	1	0	2	0	0	0	0	0	2	2	0	0	2	1	1	0	1	1	1	1	0	0	2	2	0	0	1	0	0	1	0	0
628	1	0	0	0	1	2	2	2	1	0	0	0	0	0	0	0	1	1	0	2	0	1	0	0	0	0	1	0	0	1	0	1	1	1	0	2	1	0	0	2	2	0	0	2	0	2	0	0	0
629	0	0	0	0	1	1	1	2	2	0	0	0	0	0	0	0	1	1	0	2	0	1	1	1	1	2	1	0	0	2	1	0	1	1	0	2	1	1	1	0	0	0	0	2	0	0	1	0	0
630	0	0	0	0	2	2	2	2	1	0	1	1	1	1	0	0	0	0	2	0	0	0	0	0	0	2	2	0	0	2	0	1	1	1	1	1	1	0	0	1	1	0	0	2	0	0	0	0	0
631	1	1	0	0	0	1	1	1	2	0	0	0	0	0	0	1	2	2	1	1	1	0	0	0	1	1	2	2	1	1	1	2	2	0	2	0	1	0	0	2	2	1	1	1	1	1	0	0	0
632	1	0	0	0	0	1	0	1	2	0	0	0	0	0	0	1	1	1	0	2	0	1	0	0	0	1	2	0	0	2	0	1	1	0	1	1	1	0	0	1	1	0	0	2	0	0	0	0	1
633	1	0	0	0	0	1	1	1	1	0	0	0	1	0	0	0	2	0	0	2	0	0	1	1	1	1	1	0	1	1	0	1	1	1	0	2	2	0	0	1	1	1	1	2	0	0	0	0	0
634	1	0	0	0	0	0	0	0	2	0	0	0	1	0	0	0	1	1	1	1	0	0	0	0	0	2	0	0	1	1	0	1	1	1	1	1	1	1	0	1	1	1	1	2	2	0	0	0	0
635	0	0	0	0	0	0	1	1	1	0	1	1	1	1	0	0	1	1	2	0	1	0	1	0	1	1	1	1	2	1	0	0	0	2	0	2	1	0	1	1	1	0	0	1	1	0	0	0	0
636	1	0	0	0	0	1	2	2	1	0	1	0	0	0	0	0	2	1	0	1	0	1	0	0	0	0	2	0	0	2	0	2	1	1	0	2	2	0	0	0	0	0	0	2	1	0	0	0	0
637	0	0	0	0	1	2	2	2	1	0	0	1	1	1	0	0	2	0	0	2	0	0	0	0	0	0	1	0	0	2	0	1	0	2	1	2	1	0	0	1	1	1	1	1	1	0	0	0	0
638	1	0	0	0	0	1	0	0	2	0	0	0	1	0	0	0	2	1	0	2	1	0	0	0	0	1	1	1	1	1	1	2	2	0	1	1	1	1	1	0	0	0	0	2	0	0	0	0	0
639	0	0	0	0	0	1	1	1	1	0	1	1	2	2	0	1	2	0	0	2	0	0	0	0	1	2	2	1	1	0	1	0	0	2	0	2	0	1	0	0	0	1	1	1	1	0	0	0	1
640	0	0	0	0	0	1	1	1	2	0	0	0	1	0	0	0	2	0	0	1	0	0	1	0	0	1	2	0	0	2	0	2	2	0	1	1	2	0	0	0	0	0	1	2	1	0	0	0	0
641	1	0	0	0	0	1	2	2	0	0	1	1	1	1	0	0	2	1	1	1	1	0	1	0	0	0	1	1	1	1	0	1	1	2	1	1	2	0	0	1	1	0	0	2	0	0	0	0	0
642	1	0	0	0	0	1	1	1	2	0	0	0	1	0	0	0	1	0	1	1	1	0	0	0	0	1	2	0	0	1	1	0	1	1	1	1	2	0	0	2	1	1	1	1	1	2	0	0	0
643	0	0	0	0	0	0	1	2	1	0	1	1	1	1	0	0	1	0	1	1	0	1	1	1	1	2	1	0	1	1	0	1	2	1	1	1	2	0	0	1	1	1	1	2	1	2	0	0	0
644	0	0	0	0	0	1	0	0	2	0	0	0	2	0	0	0	0	0	0	2	0	1	0	0	1	0	0	0	0	0	0	1	1	1	0	2	2	0	0	1	1	0	1	2	1	0	0	0	1
645	1	0	0	0	0	1	1	1	2	0	0	0	2	0	0	0	0	1	1	1	0	0	0	0	1	0	1	0	1	1	0	1	1	1	1	1	1	0	0	2	1	1	1	1	1	1	0	0	0
646	1	0	0	0	0	1	2	2	1	0	0	0	0	0	0	0	0	0	0	1	0	0	0	0	0	1	2	1	1	0	1	2	1	1	1	1	1	0	0	0	0	0	0	2	0	0	0	0	0
647	0	0	0	0	0	0	1	1	1	0	2	0	0	0	0	0	1	1	1	1	1	0	1	0	0	1	0	1	1	0	1	0	0	2	0	2	2	0	0	1	1	0	1	2	0	1	0	0	0
648	1	0	0	0	1	1	0	0	2	0	0	0	2	0	0	0	2	0	0	2	0	0	1	0	0	1	2	0	1	0	0	0	1	1	0	2	1	1	0	0	0	0	1	1	1	0	0	0	0
649	0	0	0	0	0	0	1	1	1	1	2	1	1	1	0	0	2	0	0	2	0	0	0	0	0	1	1	1	1	1	1	2	2	1	0	2	2	0	0	1	1	1	1	1	1	0	0	0	0
650	0	0	0	0	0	2	0	0	2	0	0	0	0	0	0	0	1	1	0	1	0	1	0	0	0	0	1	0	0	2	1	1	1	2	0	2	1	0	1	1	1	0	1	1	1	0	0	0	0
651	1	0	0	0	0	1	0	2	2	0	1	0	2	1	0	0	1	1	1	1	0	0	0	0	0	0	1	0	0	1	1	0	1	0	1	2	1	0	0	1	1	1	2	2	1	1	0	0	1
652	1	0	0	0	1	2	1	1	1	0	1	1	1	0	1	1	0	1	0	2	0	0	0	0	0	2	2	0	0	2	0	2	2	0	1	1	2	0	0	1	1	0	1	1	1	1	0	0	0
653	0	0	0	0	0	0	2	2	1	0	1	0	1	0	0	0	1	0	0	2	0	0	0	0	0	0	2	2	1	1	1	1	1	1	1	1	2	0	0	1	1	0	0	1	1	0	0	0	0
654	0	1	0	0	1	2	0	0	2	0	0	0	0	0	0	0	0	0	0	1	0	1	0	0	0	0	1	1	1	1	1	1	0	1	1	1	2	0	1	1	1	0	0	0	0	1	1	0	0
655	1	0	0	0	0	2	0	1	1	0	1	1	1	1	0	0	0	0	2	0	1	0	0	0	1	0	1	0	1	1	0	1	1	2	0	2	1	0	0	1	1	0	1	2	1	1	0	0	0
656	0	0	0	0	1	2	2	2	1	0	1	1	1	1	0	0	1	0	0	2	0	1	0	0	0	0	2	0	0	2	0	2	2	0	1	0	0	0	1	1	0	0	1	2	1	0	0	0	0
657	1	0	0	0	1	2	1	1	2	0	0	1	1	1	0	0	2	2	0	1	0	0	0	0	0	0	1	1	1	1	1	1	1	2	0	2	0	1	1	0	0	0	1	2	1	1	0	2	0
658	0	0	0	0	0	1	0	0	2	0	0	0	1	1	0	0	1	0	1	1	1	0	0	0	0	1	2	0	0	1	1	2	2	2	0	2	2	0	0	1	1	1	1	1	1	2	0	0	0
659	1	0	0	0	1	2	0	0	2	0	0	0	0	0	0	0	1	1	0	2	0	0	0	0	0	2	1	1	2	0	1	2	1	1	1	2	1	0	0	1	1	1	1	1	1	0	0	0	0
660	1	0	1	0	0	1	1	1	2	0	0	1	1	1	0	0	2	0	0	1	0	0	1	0	0	1	1	0	1	1	0	1	0	1	1	1	1	0	0	2	2	1	1	2	1	0	0	0	0
661	1	0	1	0	0	1	1	1	1	1	1	0	0	0	0	0	1	1	0	1	0	0	0	0	0	1	1	0	1	1	1	1	1	1	1	1	1	1	0	1	1	0	0	2	0	2	0	0	0
662	1	0	0	0	2	2	2	2	1	0	1	1	2	2	0	0	2	2	0	2	0	1	1	1	0	1	2	0	0	2	0	1	1	1	1	1	1	0	0	1	0	0	0	2	0	0	1	0	0
663	0	0	0	0	0	1	1	1	2	0	1	1	1	1	0	0	0	0	2	0	0	0	1	0	0	1	2	0	0	1	0	2	2	2	0	2	2	0	0	1	1	1	0	1	0	0	0	0	0
664	0	0	0	0	1	1	1	2	2	0	0	0	2	2	0	0	0	0	1	1	0	1	0	0	0	1	1	0	1	1	0	2	1	0	1	1	2	0	0	2	2	0	0	2	0	1	1	0	0
665	1	0	0	0	0	2	1	1	0	0	1	1	1	1	0	0	0	1	1	1	1	0	1	0	1	0	1	1	1	0	0	1	1	1	1	1	2	0	0	1	1	1	0	0	1	0	0	0	2
666	1	1	1	0	0	1	0	1	2	0	0	1	1	1	0	0	1	1	0	1	0	2	1	1	1	1	1	0	0	1	0	1	1	2	0	2	1	1	0	0	0	1	1	2	2	1	0	0	1
667	0	0	1	1	1	2	2	2	0	0	0	0	1	0	0	0	1	0	0	2	0	0	0	0	0	1	1	0	1	1	0	1	1	2	1	1	0	0	1	1	0	0	1	1	1	1	0	0	0
668	0	0	0	0	0	2	1	1	1	0	0	0	0	0	0	0	2	1	0	2	0	0	1	0	0	1	1	0	1	1	0	0	1	2	1	2	1	0	0	1	1	1	0	1	1	1	0	0	0
669	1	0	0	0	1	2	1	1	2	0	0	0	0	0	0	0	1	1	0	2	0	1	0	0	0	0	1	0	1	0	0	1	1	2	0	2	1	1	0	1	1	0	0	2	1	1	1	0	0
670	1	0	0	0	1	1	1	2	2	1	1	0	0	0	0	0	1	1	2	0	2	0	0	0	0	2	1	1	0	1	1	1	1	1	1	1	1	0	0	2	2	0	0	2	0	0	0	1	0
671	1	0	0	0	1	2	1	1	1	0	0	0	1	1	0	0	1	0	1	1	0	0	0	0	0	0	2	0	0	2	2	2	1	1	1	2	2	0	0	2	2	0	0	2	0	0	0	0	0
672	1	0	0	0	1	2	0	1	2	0	0	1	1	1	0	0	1	0	0	1	0	0	0	0	0	0	2	0	0	0	0	2	2	1	0	2	1	0	0	2	1	1	1	1	1	2	0	0	2
673	1	0	1	1	0	1	1	1	2	0	0	0	0	0	0	0	1	1	1	1	0	0	0	0	0	0	1	0	1	1	0	1	1	1	0	2	2	0	0	2	2	0	1	2	2	1	0	0	0
674	0	0	0	0	0	1	0	0	2	0	0	0	0	0	0	0	1	0	1	1	1	1	0	0	0	0	2	0	0	2	1	0	0	2	0	2	2	0	0	2	2	0	1	2	1	0	0	0	0
675	1	0	0	0	0	1	1	2	1	0	0	0	0	0	0	0	1	1	1	1	0	1	0	0	0	0	1	0	0	2	0	0	1	0	1	2	2	1	0	1	1	0	0	2	1	1	1	1	0
676	1	0	0	0	0	1	0	1	2	0	0	1	2	2	0	0	2	2	1	1	1	1	1	0	1	1	2	0	1	1	0	2	2	0	2	0	0	0	0	1	1	1	0	0	1	1	0	0	0
677	0	1	0	0	1	2	1	1	1	1	0	0	2	1	0	1	1	1	0	1	0	0	0	0	0	1	2	0	0	2	1	2	1	2	0	2	2	0	0	2	2	1	1	1	1	0	0	0	0
678	1	0	1	0	0	1	2	2	1	0	0	1	1	1	0	0	1	1	1	1	1	0	0	0	2	1	0	0	0	1	0	1	1	1	1	1	1	0	1	0	0	0	0	1	0	0	0	1	0
679	0	0	0	0	0	2	1	1	2	0	1	0	0	0	0	0	0	1	1	1	1	0	0	0	0	1	1	1	1	1	0	2	1	2	0	2	2	0	0	1	1	1	1	2	1	1	0	0	0
680	0	0	0	0	0	0	0	1	2	0	0	0	1	0	0	0	2	1	1	1	0	0	0	0	0	2	2	1	1	1	2	1	1	0	1	1	2	0	0	1	1	0	0	2	0	0	1	0	0
681	0	0	0	0	0	1	1	1	2	0	0	0	0	0	0	0	1	0	0	2	0	0	0	0	0	2	1	0	1	1	0	1	1	1	0	2	0	1	0	0	0	1	0	1	1	0	1	0	1
682	1	0	1	0	0	2	1	1	2	0	0	0	1	0	0	0	2	1	0	2	0	1	1	1	0	0	2	1	1	2	0	1	1	2	0	2	2	0	0	1	1	1	1	2	2	1	0	1	1
683	0	0	0	0	0	0	0	0	2	0	0	1	0	0	0	0	2	2	0	2	0	2	1	1	1	1	1	0	1	1	0	0	0	2	0	2	1	0	0	1	1	0	0	1	0	0	0	0	0
684	1	0	0	0	1	1	1	1	1	0	0	0	0	0	0	0	2	0	0	2	0	1	0	0	0	0	1	0	0	1	0	0	0	1	1	1	0	0	0	0	0	0	0	1	0	0	0	1	0
685	1	0	0	0	0	1	2	2	1	0	2	1	2	2	0	1	1	0	1	1	1	1	0	0	0	0	2	0	0	2	2	1	0	2	0	2	0	0	0	1	1	1	1	2	1	1	0	0	0
686	0	0	0	0	0	1	1	2	2	0	0	0	1	0	0	0	1	0	0	2	0	0	0	0	0	1	1	0	1	0	0	2	2	1	1	1	1	1	1	0	0	0	0	0	0	0	1	0	0
687	1	0	0	0	0	1	2	2	1	0	1	0	0	0	0	0	1	0	1	0	1	1	0	0	0	2	0	2	2	0	0	2	2	0	1	1	1	1	0	1	1	0	0	0	0	0	0	0	0
688	1	0	0	0	0	1	2	2	1	0	0	0	0	0	0	0	2	2	1	1	1	0	0	0	0	1	2	0	0	2	1	1	0	1	1	1	1	0	0	1	1	0	0	2	1	1	0	0	0
689	0	0	0	0	0	0	2	2	0	0	2	0	0	0	0	0	0	0	1	1	1	1	0	0	0	1	2	1	1	1	2	0	0	2	0	2	2	0	0	1	1	0	0	0	0	0	0	0	0
690	0	0	0	0	0	1	1	1	1	0	0	1	1	1	0	0	0	0	0	2	0	0	1	1	1	1	2	1	1	1	2	1	2	1	1	1	1	0	0	1	1	0	2	2	0	0	0	0	0
691	1	0	0	0	0	2	1	2	1	0	1	0	1	0	0	0	1	1	0	2	0	1	0	0	0	1	1	0	1	0	0	1	1	0	2	0	1	0	1	1	1	1	0	0	1	1	1	0	1
692	0	0	0	0	0	0	2	2	0	0	1	1	1	0	1	1	0	0	1	1	1	0	0	0	0	1	0	0	1	0	0	0	0	1	0	2	1	1	1	0	0	1	1	2	0	1	0	0	0
693	0	1	0	0	0	1	0	1	2	0	0	0	1	1	0	1	0	0	1	0	1	0	1	0	0	1	2	0	0	1	1	1	1	1	1	1	1	0	0	1	1	0	1	2	1	0	0	0	0
694	0	1	0	0	0	1	2	2	1	1	1	0	0	0	0	0	2	2	0	2	0	0	0	0	0	1	0	0	1	0	0	1	1	1	1	1	0	0	0	1	0	1	1	2	1	0	0	0	0
695	1	0	0	0	1	1	2	2	1	0	1	1	1	1	0	0	1	1	0	2	0	1	0	0	0	0	1	0	1	0	0	1	1	1	1	1	1	0	0	1	1	1	1	1	2	0	0	0	0
696	0	0	0	0	0	0	1	2	1	0	0	1	1	1	0	0	2	0	1	1	1	0	0	0	0	1	2	1	1	1	0	1	1	2	0	2	1	0	0	1	1	0	0	0	0	0	0	1	0
697	0	0	1	0	0	1	0	1	2	0	0	1	1	1	0	0	2	2	1	1	1	0	1	0	0	1	2	0	0	2	1	0	0	2	0	2	1	0	1	0	0	0	0	2	1	1	0	0	0
698	1	0	0	0	0	1	0	1	2	0	1	0	2	2	0	0	1	1	0	1	0	0	0	0	0	1	1	0	0	1	0	0	0	2	0	2	1	2	0	0	0	0	0	2	1	1	0	0	0
699	0	0	0	0	1	2	2	2	1	0	1	1	1	2	0	0	2	0	1	1	0	0	1	0	0	1	1	1	1	1	0	1	1	0	0	1	2	0	0	0	0	0	1	2	2	0	0	1	0
700	1	0	0	0	0	1	2	2	0	0	1	1	0	0	0	0	2	1	1	1	0	2	0	0	0	0	0	1	1	0	0	2	2	1	0	2	1	0	0	1	1	0	0	2	0	0	1	0	0
701	0	0	0	0	0	1	1	0	2	0	1	0	1	0	0	0	1	0	0	1	0	0	0	0	1	1	1	0	1	1	0	1	1	1	1	1	2	0	0	2	1	1	1	1	1	1	1	0	0
702	1	0	2	0	0	0	2	2	1	0	1	2	2	1	1	1	2	0	1	1	1	0	0	0	1	2	2	0	0	1	0	1	1	1	1	1	2	0	0	2	2	0	0	0	0	0	0	0	1
703	0	0	0	0	1	2	2	2	0	0	1	1	2	1	0	0	2	1	0	2	1	0	0	0	0	0	2	0	0	2	0	0	1	1	1	1	0	2	0	0	0	1	1	1	1	0	0	0	0
704	0	0	0	0	0	1	1	1	1	0	1	0	0	0	0	0	1	1	1	0	1	1	1	1	1	0	2	0	0	2	0	0	0	2	0	2	1	1	0	1	1	0	1	2	0	1	0	0	0
705	0	0	1	1	0	2	1	1	2	0	0	1	1	1	0	0	1	0	1	0	1	1	0	0	0	0	2	0	0	2	1	2	1	0	1	1	2	0	0	1	1	0	0	1	0	0	0	0	1
706	1	0	0	0	0	2	1	1	2	0	0	0	0	0	0	0	2	2	0	1	0	1	1	0	0	0	2	0	0	2	1	1	0	1	1	1	0	0	0	1	1	0	1	1	0	0	0	1	0
707	1	0	1	0	0	1	1	2	1	0	1	0	0	0	0	0	1	1	2	0	1	0	0	0	0	1	1	1	1	1	0	1	0	1	1	1	1	0	0	2	2	0	0	1	0	0	0	0	0
708	0	0	0	0	0	1	0	1	2	0	0	1	2	2	0	0	1	1	0	0	0	0	0	0	0	2	1	0	0	1	0	2	1	2	0	2	2	0	0	2	2	0	1	1	1	1	0	0	0
709	1	0	0	0	0	2	1	1	0	0	1	0	0	0	0	0	1	1	0	2	0	0	0	0	0	1	1	0	1	1	0	2	2	1	1	1	2	0	0	2	2	0	1	1	1	0	0	0	0
710	1	0	0	0	1	2	1	1	2	0	0	2	1	1	0	0	1	1	2	0	1	0	0	0	1	2	2	1	1	0	1	1	1	1	1	1	1	2	0	0	0	0	0	2	2	0	0	0	0
711	0	0	0	0	0	1	1	2	2	0	0	0	1	0	0	0	1	0	1	1	0	1	0	0	0	1	0	0	0	1	0	2	2	0	1	0	2	0	0	0	0	0	2	2	1	0	1	0	0
712	0	0	0	0	0	1	0	0	2	0	0	0	1	0	0	0	1	1	2	0	1	0	0	0	0	1	0	1	1	0	1	1	0	2	0	2	2	0	0	1	1	0	0	1	0	1	0	2	0
713	1	0	0	0	0	1	1	2	2	0	0	0	1	0	0	0	0	0	1	1	1	0	0	0	0	0	1	0	2	0	0	2	2	0	2	0	2	0	0	2	2	0	0	2	0	0	0	0	0
714	1	0	0	0	0	1	0	1	2	0	1	0	1	1	0	0	0	0	0	2	0	0	0	0	0	2	2	0	0	2	0	0	0	1	0	2	1	0	0	1	1	1	1	1	1	0	0	1	0
715	1	0	0	0	0	0	2	2	0	0	0	1	1	1	0	0	1	1	0	1	0	1	0	0	0	0	2	0	0	2	2	1	1	1	1	1	1	0	1	1	1	1	1	2	1	0	0	1	0
716	0	1	0	0	1	2	1	1	2	0	0	0	1	0	0	0	1	1	0	2	0	0	0	0	0	0	2	0	0	1	0	2	1	1	1	1	1	1	0	0	0	0	0	2	0	0	1	0	0
717	1	0	0	0	0	2	0	0	2	0	0	0	0	0	0	0	1	0	1	1	1	0	0	0	0	2	1	1	2	0	1	1	1	0	0	2	2	0	0	2	2	1	0	1	0	1	0	0	0
718	1	0	0	0	0	2	0	0	2	0	0	0	0	0	0	0	1	2	0	2	0	1	0	0	0	0	1	0	2	0	0	1	1	1	0	2	1	0	0	1	1	1	1	2	1	0	0	0	0
719	0	0	0	0	0	1	0	2	2	0	1	1	1	1	0	0	1	0	1	1	1	1	1	1	1	0	2	1	1	1	2	2	2	0	2	0	1	0	0	2	2	1	0	1	0	1	1	0	1
720	0	0	0	0	0	0	2	2	1	0	0	0	1	1	0	0	1	0	1	1	0	0	1	1	1	1	2	0	0	1	0	1	1	0	2	0	1	0	1	1	1	0	1	1	1	0	0	0	1
721	0	0	0	0	0	1	2	2	1	0	1	0	2	0	0	0	1	1	1	1	1	0	0	0	0	2	1	2	2	1	0	2	2	2	0	2	1	1	0	1	1	0	0	1	0	0	0	0	0
722	0	0	0	0	0	1	2	2	1	0	0	0	1	1	0	1	0	0	0	0	0	1	1	1	1	0	2	0	0	2	2	1	1	1	1	1	1	0	0	0	0	0	0	2	0	0	0	0	1
723	1	0	0	0	0	1	0	0	2	0	0	0	2	1	0	1	1	0	1	1	1	1	0	0	0	1	1	1	1	1	0	1	1	1	1	1	2	0	0	2	2	0	0	1	1	1	0	0	0
724	0	0	0	0	0	1	1	1	2	0	1	0	1	0	0	0	2	2	2	0	2	0	0	0	0	0	1	0	1	1	0	0	0	1	1	1	1	1	0	1	1	1	0	1	1	1	0	0	0
725	1	0	0	0	0	1	2	2	1	0	1	0	0	0	0	0	2	0	0	2	0	0	0	0	1	2	2	2	1	1	1	1	2	1	0	2	1	1	0	1	1	2	1	2	1	0	0	0	2
726	0	1	0	0	1	1	0	1	1	0	1	0	0	0	0	0	2	0	0	2	0	1	1	1	1	2	1	0	1	1	0	1	1	1	0	2	1	0	0	1	1	2	2	2	2	1	1	1	0
727	1	0	0	0	0	1	1	1	2	0	0	0	0	0	0	0	1	1	0	2	0	0	1	0	0	0	2	1	1	2	0	0	0	2	0	2	2	0	0	1	1	0	0	1	0	0	0	0	1
728	1	0	0	0	0	0	0	1	2	0	0	0	1	0	0	0	0	1	0	2	0	0	0	0	0	0	2	1	1	2	0	2	2	0	1	1	1	1	1	1	0	0	0	1	0	0	1	0	0
729	1	0	0	0	0	1	0	1	2	0	0	1	1	1	0	0	1	0	0	1	0	1	0	0	0	0	1	1	2	1	0	2	1	2	0	2	2	0	0	0	0	0	0	2	1	1	0	0	0
730	1	0	0	0	1	2	0	0	2	0	0	1	1	1	0	0	0	0	2	0	0	0	1	1	2	2	1	0	1	2	0	2	1	1	1	1	2	0	0	0	0	0	2	2	0	0	1	0	1
731	1	0	0	0	0	0	1	1	2	0	0	1	2	1	0	0	1	1	0	1	0	0	0	0	1	0	1	0	0	1	1	0	0	1	1	1	1	0	1	0	0	0	0	1	0	0	0	0	0
732	1	0	0	0	0	1	1	2	2	0	1	2	1	1	0	0	0	0	0	2	0	0	0	0	0	1	2	0	0	2	0	0	0	1	0	2	1	0	0	2	2	1	0	1	2	1	0	0	0
733	0	0	0	0	0	2	1	2	1	0	0	0	0	0	0	0	1	0	0	2	0	0	0	0	0	1	2	0	0	2	1	2	1	0	1	1	1	0	0	1	0	1	0	1	0	0	0	0	0
734	1	0	0	0	0	0	1	1	1	0	0	1	2	1	0	0	2	2	0	2	0	0	0	0	0	0	2	1	1	0	1	2	2	1	1	1	1	1	0	1	1	0	0	1	0	1	0	0	0
735	0	0	0	0	0	1	1	1	1	1	2	1	2	2	0	0	0	0	0	2	0	0	1	0	0	1	1	1	1	1	0	1	1	1	0	2	2	0	0	2	1	0	0	2	0	0	0	0	0
736	0	0	0	0	1	1	1	1	2	0	0	0	2	1	0	1	2	1	1	1	1	0	0	0	0	0	1	0	1	1	0	2	2	2	0	2	1	0	0	2	2	0	0	2	0	0	0	0	1
737	0	0	0	0	1	2	0	1	2	0	0	0	0	0	0	0	2	0	1	1	1	0	0	0	1	2	1	0	0	1	1	0	1	1	0	2	1	1	0	1	1	1	1	2	1	0	0	0	1
738	1	0	0	0	2	2	2	2	1	0	1	0	0	0	0	0	0	0	0	1	0	1	0	0	0	1	2	1	1	2	0	1	1	2	0	2	2	0	0	1	1	0	0	2	0	0	0	1	1
739	0	0	0	0	0	1	0	1	2	0	1	1	2	1	1	1	0	0	1	1	1	0	0	0	0	1	2	0	0	1	0	1	1	0	1	1	1	1	0	0	0	1	1	2	1	0	0	0	1
740	0	0	1	0	0	1	0	1	2	0	0	0	2	0	0	0	1	1	0	2	0	0	0	0	0	1	2	0	0	2	0	2	2	0	1	1	2	0	0	1	1	0	0	2	0	0	0	1	1
741	1	0	1	0	0	1	2	2	2	0	0	1	1	1	0	0	1	1	1	1	0	0	0	0	0	2	1	1	1	0	0	2	1	2	0	2	2	0	0	0	0	1	0	0	1	0	1	0	1
742	1	0	0	0	0	0	2	2	1	0	0	1	1	1	0	0	1	1	1	1	0	0	1	0	0	2	2	0	0	2	0	1	0	1	1	1	2	1	1	2	1	0	0	1	1	1	0	0	0
743	0	0	0	0	0	1	1	1	1	0	1	0	2	1	0	1	1	1	0	1	0	0	0	0	0	1	2	0	0	1	1	1	1	0	1	1	1	0	0	2	2	0	1	2	1	2	1	0	1
744	1	0	0	0	0	1	1	1	2	0	0	1	1	1	0	0	0	0	0	2	0	2	1	1	1	1	2	0	0	1	1	1	2	1	1	1	1	0	0	0	0	0	2	2	1	0	0	0	0
745	0	0	0	0	0	0	1	1	1	0	0	0	0	0	0	0	1	1	2	0	1	1	1	1	0	0	1	0	0	2	0	1	2	1	2	1	1	0	0	1	1	0	0	2	0	0	0	0	0
746	1	0	0	0	0	0	0	1	1	0	1	0	0	0	0	0	2	2	1	1	1	0	0	0	0	1	2	0	0	2	0	1	1	0	1	1	2	0	0	1	1	1	1	1	1	2	0	0	0
747	0	0	1	0	0	1	0	0	2	0	0	0	0	0	0	0	1	0	1	1	0	0	0	0	0	1	1	2	2	2	0	1	1	0	2	0	2	1	0	1	1	0	0	1	0	0	1	0	0
748	0	0	0	0	1	1	1	2	2	0	0	1	2	2	0	1	2	2	0	2	0	0	0	0	0	2	0	1	0	0	1	2	1	0	1	1	1	0	0	2	2	1	1	1	1	2	0	0	0
749	0	0	0	0	0	0	2	2	1	0	1	1	2	1	1	1	1	1	2	0	0	0	0	0	0	1	2	0	0	1	0	1	1	1	1	1	2	0	0	0	0	0	0	1	0	0	1	0	1
750	1	0	0	0	0	1	2	2	2	0	1	0	0	0	0	0	1	1	0	0	0	0	0	0	0	0	1	0	1	1	0	1	1	1	1	1	1	0	0	1	1	0	1	1	1	0	0	0	0
751	0	0	0	0	0	1	1	1	2	0	0	0	1	0	0	0	2	1	1	1	0	0	1	0	0	0	2	0	0	1	1	1	1	2	1	2	2	1	0	0	0	0	0	1	0	0	1	0	1
752	0	0	0	0	0	0	1	1	2	0	0	0	0	0	0	0	1	0	0	1	0	1	0	0	1	0	2	0	0	2	1	2	2	1	1	1	2	0	0	1	1	0	0	1	0	0	0	0	0
753	1	0	0	0	0	1	1	1	1	0	0	0	1	0	0	0	0	0	0	1	0	1	0	0	0	0	2	0	0	2	0	1	1	2	1	1	1	0	0	1	1	0	0	1	0	0	1	0	0
754	1	0	0	0	0	1	2	2	1	0	1	1	1	1	0	0	0	0	1	1	1	0	0	0	0	1	1	0	0	1	0	2	2	0	1	1	0	0	0	0	0	0	0	2	0	0	1	1	0
755	0	0	1	0	0	2	0	1	2	0	0	0	0	0	0	1	1	1	1	1	0	1	0	0	0	0	1	0	1	1	0	1	1	1	1	1	0	0	0	0	0	0	0	2	0	2	1	0	0
756	1	1	0	0	0	1	2	2	1	0	0	0	1	0	0	0	2	1	1	1	0	1	1	1	1	0	1	0	0	1	1	0	0	1	0	2	1	0	0	1	1	0	1	2	1	1	0	0	0
757	0	0	0	0	1	2	0	0	2	0	0	0	1	0	0	0	2	1	1	1	1	0	0	0	0	1	2	0	0	2	0	2	2	1	0	2	1	0	0	0	0	0	0	1	0	0	0	0	0
758	1	0	0	0	0	0	1	1	2	0	0	0	1	0	0	0	1	1	0	2	0	0	0	0	0	1	1	0	1	0	0	1	0	1	1	1	2	0	0	2	2	0	1	2	1	0	0	0	0
759	0	0	0	0	0	1	0	0	1	0	1	1	2	2	0	1	1	1	2	0	2	0	0	0	1	2	2	0	0	2	0	1	1	2	0	2	2	0	0	1	1	0	0	1	0	1	0	0	0
760	1	0	0	0	0	0	1	1	2	0	0	1	1	1	0	0	1	0	0	2	0	0	1	0	0	0	1	1	0	1	2	1	1	2	1	2	1	0	0	0	0	0	0	2	0	0	0	0	1
761	0	0	0	0	0	1	0	0	2	0	0	0	0	0	0	0	2	1	1	1	0	1	2	1	1	0	1	0	0	2	1	2	2	0	1	1	1	0	0	2	2	1	1	1	1	0	0	0	0
762	0	0	0	0	0	0	0	1	2	0	1	0	0	0	0	0	1	1	0	2	0	0	0	0	1	1	1	0	1	1	0	1	2	0	1	1	1	0	0	1	1	0	0	0	1	0	0	0	0
763	1	0	0	0	0	1	1	2	1	0	0	0	1	0	0	1	1	0	1	1	1	1	1	1	1	1	1	0	0	1	0	2	1	1	2	2	2	0	0	1	1	2	2	2	1	1	1	0	0
764	0	0	0	0	0	2	2	2	2	0	0	0	1	0	0	1	1	1	0	2	0	0	1	0	1	2	2	2	1	1	1	0	1	2	1	2	1	0	0	1	1	0	1	1	1	0	0	0	0
765	1	0	0	0	0	2	1	1	2	0	0	0	2	1	0	0	2	2	0	2	0	0	1	1	1	1	2	1	1	1	0	1	1	1	1	1	0	1	0	0	0	0	0	2	0	0	0	1	0
766	1	0	0	0	1	1	1	2	2	0	0	0	0	0	0	0	0	0	0	0	0	0	0	0	0	0	1	0	1	1	0	1	1	1	1	1	1	2	0	0	0	1	1	2	1	0	0	1	0
767	0	0	0	0	0	1	2	2	1	0	0	0	0	0	0	0	2	0	1	1	1	0	0	0	0	1	1	0	1	1	1	1	0	1	1	1	2	0	0	1	1	0	0	2	2	0	0	0	0
768	1	0	0	0	0	1	0	0	2	0	0	0	0	0	0	0	0	0	2	0	1	0	0	0	1	1	2	0	0	2	1	0	0	2	0	2	2	0	0	1	1	1	1	1	1	0	1	0	0
769	0	0	1	0	0	1	1	1	1	0	0	1	1	1	0	0	1	1	0	1	0	0	0	0	1	2	1	1	2	0	1	0	1	1	0	2	1	0	0	1	0	2	2	2	1	1	0	0	0
770	1	0	0	0	0	1	1	1	1	1	1	0	1	0	0	0	0	0	0	2	0	1	0	0	0	0	2	0	0	2	1	1	1	2	0	2	1	1	1	1	0	1	1	1	1	0	0	0	0
771	0	0	1	0	0	1	2	2	1	0	0	1	2	1	0	0	2	2	1	1	1	0	0	0	0	2	2	0	0	2	1	0	0	2	0	2	1	1	0	1	1	1	1	1	1	0	0	0	0
772	1	0	0	0	0	2	2	2	0	0	0	0	1	1	0	0	1	0	0	2	0	0	0	0	0	1	1	0	1	2	0	1	1	1	1	1	1	0	0	1	1	0	0	1	0	0	0	1	1
773	0	0	0	0	0	1	2	2	0	0	0	1	1	1	0	0	1	0	1	1	1	0	0	0	0	1	2	0	0	2	1	1	1	0	1	1	0	0	1	1	0	0	0	2	0	1	0	0	0
774	1	1	0	0	0	1	2	2	1	0	0	0	2	1	0	0	1	0	1	1	1	0	0	0	0	1	2	0	0	2	0	2	1	0	1	1	1	0	0	1	1	0	0	0	0	0	0	1	0
775	0	0	0	0	0	1	1	1	1	0	0	0	0	0	0	0	1	1	1	1	0	1	1	1	1	1	1	0	0	1	1	1	1	0	1	1	1	0	1	1	1	0	0	1	0	0	0	0	1
776	0	0	0	0	0	2	2	2	1	0	2	1	1	1	0	0	0	0	2	0	0	1	1	1	0	1	0	1	1	0	1	1	1	2	1	2	1	0	0	1	1	1	0	1	1	1	0	0	1
777	1	0	0	0	0	0	1	1	1	0	0	0	2	2	0	0	1	1	0	2	0	1	1	1	1	1	1	1	2	1	0	2	2	1	1	1	1	1	0	1	1	0	0	2	1	1	0	0	1
778	1	0	0	0	0	0	2	2	0	0	0	1	1	0	0	0	1	1	1	0	1	0	0	0	0	1	2	0	1	1	1	2	1	1	1	1	2	0	0	1	1	1	1	2	2	2	0	0	0
779	0	0	0	0	0	1	1	1	1	0	0	0	0	0	0	0	1	1	1	0	1	0	0	0	0	2	2	0	0	2	0	2	2	1	0	2	1	0	0	1	1	0	0	1	0	0	0	0	0
780	0	1	0	0	0	1	2	2	1	0	1	0	1	0	0	0	1	0	1	1	0	0	1	1	1	1	2	1	1	1	1	1	1	1	1	1	2	0	0	1	1	2	2	2	2	1	0	0	0
781	1	0	0	0	1	1	1	2	2	0	0	0	0	0	0	0	2	1	0	2	1	1	0	0	0	0	2	2	1	1	1	2	2	0	1	1	2	0	0	1	1	0	1	1	1	0	0	1	0
782	0	0	0	0	0	1	1	1	1	0	1	1	1	1	0	0	1	0	1	1	0	0	0	0	0	2	1	0	2	0	0	1	0	2	0	2	2	0	0	1	1	0	1	2	1	0	1	0	0
783	0	0	0	0	0	2	0	1	2	0	0	0	0	0	0	0	2	1	0	1	0	1	0	0	0	0	1	0	1	1	0	1	0	1	1	1	2	0	0	1	1	0	0	2	0	0	0	2	0
784	1	0	0	0	0	1	1	1	2	0	0	1	1	1	0	0	0	0	0	1	0	0	0	0	0	2	1	0	0	1	0	1	1	0	1	1	2	0	0	2	2	2	2	2	1	1	1	0	0
785	1	0	0	0	0	1	1	1	2	0	1	1	1	1	0	0	1	1	1	1	1	0	0	0	0	2	2	0	1	0	0	1	1	1	1	1	1	1	0	1	1	0	0	2	0	1	0	0	0
786	0	0	0	0	1	2	0	0	1	0	0	0	0	0	0	0	1	0	1	1	1	0	1	0	1	0	2	0	0	2	0	0	1	1	0	2	2	0	0	1	1	0	1	2	0	0	0	0	1
787	1	1	0	0	0	1	1	1	2	0	1	1	1	1	0	0	2	0	0	2	0	0	0	0	0	2	1	0	0	1	0	1	1	1	0	2	1	0	1	1	1	1	1	1	0	0	0	0	0
788	0	0	0	0	0	2	1	1	1	0	0	0	0	0	0	0	2	2	2	0	2	1	0	0	0	1	2	0	0	0	0	1	1	1	0	1	1	0	0	2	2	0	0	2	1	1	1	0	0
789	1	0	1	0	0	1	0	0	2	0	0	0	0	0	0	0	0	0	1	1	1	0	0	0	0	2	2	0	0	1	1	0	0	2	0	2	2	0	0	1	1	0	2	2	0	0	0	0	0
790	0	0	0	0	0	0	1	1	2	0	1	1	2	1	0	0	0	0	0	1	0	0	0	0	0	1	2	0	0	2	1	1	0	1	1	1	2	0	0	2	2	0	0	2	0	0	0	0	0
791	0	1	0	0	1	1	1	1	2	0	0	0	0	0	0	0	1	1	1	0	1	0	1	0	1	0	1	0	0	1	1	1	0	2	0	2	1	0	0	2	2	0	0	0	0	1	1	0	0
792	1	0	0	0	0	2	2	2	1	0	0	1	2	1	0	0	2	1	0	2	0	0	0	0	1	2	2	0	0	2	1	1	1	1	0	2	0	0	0	0	0	0	0	2	1	1	0	1	0
793	0	0	0	0	1	2	1	1	2	0	0	0	0	0	0	0	0	0	1	1	1	1	1	1	1	1	2	0	0	1	0	2	2	0	2	0	1	1	0	1	1	1	0	0	2	1	0	1	0
794	0	0	0	0	0	1	2	2	0	0	1	1	1	1	0	0	2	2	0	2	0	0	1	0	0	1	1	0	1	1	0	1	1	2	0	2	2	1	1	2	1	0	1	2	2	0	1	0	0
795	0	0	0	0	0	1	2	2	1	0	0	1	1	1	0	0	1	0	0	2	0	1	1	1	1	0	1	1	2	1	0	1	1	2	0	2	1	0	0	1	1	1	0	0	1	0	1	0	0
796	0	0	1	0	0	0	2	2	1	0	2	1	1	1	0	0	1	2	1	1	1	0	1	0	0	2	1	1	2	0	1	1	1	1	0	2	1	0	0	2	2	1	0	1	1	1	0	0	1
797	0	0	0	0	0	1	2	2	1	0	0	2	2	1	1	1	1	1	0	1	0	0	0	0	0	2	1	1	2	1	0	2	1	1	1	1	2	0	0	1	1	0	0	2	0	0	0	0	1
798	1	0	0	0	1	2	1	1	2	0	0	1	2	2	0	0	2	0	1	1	1	0	0	0	1	0	1	0	1	1	1	0	0	1	2	0	2	0	0	1	1	0	0	0	0	0	0	0	2
799	1	0	0	0	0	0	2	2	1	0	0	0	1	0	0	0	1	2	0	2	0	0	0	0	0	1	2	1	1	2	0	2	2	1	0	2	2	0	0	1	1	0	1	1	1	1	0	0	2
800	1	0	0	0	0	0	2	2	1	1	1	0	0	0	0	0	2	1	1	1	1	0	1	0	1	0	1	0	0	1	1	1	2	1	2	1	2	0	0	1	1	0	0	2	0	2	0	0	0
801	1	0	0	0	0	2	0	0	2	0	0	0	0	0	0	0	1	0	1	0	1	0	1	0	0	2	1	0	2	0	0	2	1	1	0	2	1	0	0	1	1	0	2	2	1	0	0	1	0
802	1	0	0	0	0	1	1	2	2	0	0	1	2	1	1	1	1	1	0	2	0	0	1	0	1	1	1	0	1	0	0	0	0	2	0	2	2	0	0	1	1	0	0	1	0	1	0	0	0
803	1	0	0	0	0	2	1	1	2	0	0	0	1	1	0	0	1	1	1	1	0	0	0	0	0	1	2	1	1	0	1	1	1	2	0	2	1	1	1	1	0	0	0	2	0	0	0	1	0
804	1	0	0	0	0	1	2	2	0	0	1	0	1	0	0	0	2	1	2	0	1	0	0	0	0	1	1	2	2	1	0	1	0	1	1	1	2	0	0	0	0	0	0	1	0	0	0	0	0
805	1	0	0	0	0	2	2	2	1	0	1	0	0	0	0	0	1	1	0	2	0	2	1	1	1	1	0	0	1	0	0	1	1	0	1	1	1	0	0	0	0	0	1	2	1	1	0	0	0
806	0	0	1	0	0	1	2	2	1	0	0	0	1	0	0	0	0	0	1	1	1	0	0	0	0	1	1	0	1	2	0	2	2	2	0	2	1	1	0	1	1	1	1	2	0	1	0	0	0
807	0	0	0	0	0	2	1	2	1	0	0	0	1	1	0	0	2	0	1	1	1	0	0	0	0	0	1	1	1	1	0	0	0	2	0	2	1	0	0	1	1	0	1	1	1	0	0	0	0
808	0	0	0	0	0	0	2	2	0	0	0	0	0	0	0	0	2	2	2	0	2	0	0	0	0	1	2	0	0	2	1	0	0	2	1	1	1	0	0	0	0	0	0	1	0	0	0	0	0
809	0	0	0	0	1	2	2	2	0	0	0	0	0	0	0	0	1	1	0	2	0	0	0	0	1	2	2	1	1	2	0	0	0	2	0	2	1	1	1	0	0	1	1	2	2	1	1	1	0
810	1	0	0	0	0	0	1	2	1	0	1	1	1	1	0	0	1	1	0	2	0	0	0	0	0	1	1	1	1	0	0	2	1	2	1	1	2	0	0	1	1	0	0	2	1	1	0	2	0
811	0	0	0	0	1	2	1	1	1	1	1	1	1	1	0	0	2	2	2	0	0	1	0	0	0	0	2	0	0	1	1	2	2	1	0	2	1	1	0	1	1	0	1	1	1	0	1	0	0
812	0	0	0	0	0	0	1	1	2	0	0	1	1	1	0	0	1	0	1	1	1	0	0	0	0	1	1	0	1	1	0	2	1	1	1	1	1	0	0	1	1	0	2	2	1	0	0	1	1
813	0	0	0	0	0	1	1	2	1	0	0	0	1	0	0	0	1	1	2	0	0	0	0	0	0	1	2	1	1	2	0	1	0	1	1	1	1	1	0	1	1	0	2	2	0	0	0	0	0
814	1	0	1	0	1	2	1	2	2	1	1	0	1	0	0	0	1	1	2	0	2	0	1	0	0	1	1	0	1	1	0	1	0	2	1	2	1	0	0	0	0	0	1	2	1	2	0	0	0
815	0	0	0	0	0	2	2	2	1	0	0	0	0	0	0	0	2	1	0	2	0	0	1	0	0	1	1	0	0	1	0	0	0	1	1	1	2	0	0	2	2	0	1	2	1	1	0	0	0
816	1	0	0	0	0	1	2	2	1	0	0	0	0	0	0	1	2	2	2	0	2	0	0	0	0	0	1	2	2	0	1	1	1	2	0	2	1	1	0	1	1	0	0	1	1	1	0	0	0
817	0	0	1	0	0	1	0	0	2	0	0	0	1	0	0	0	2	1	0	2	1	0	1	0	1	1	1	0	1	1	0	1	1	1	1	1	0	0	0	1	0	1	1	1	1	1	0	0	0
818	0	0	0	0	0	1	2	2	1	0	1	2	1	1	0	0	1	0	1	1	0	1	0	0	1	0	2	0	1	1	0	1	1	0	2	0	1	0	0	1	1	1	1	2	1	1	0	0	0
819	0	0	0	0	1	2	1	1	2	0	0	0	0	0	0	0	1	1	1	1	1	1	0	0	0	0	1	0	0	2	1	1	1	1	1	1	1	0	0	2	1	0	1	2	1	1	1	1	0
820	1	0	2	0	0	0	1	1	1	0	0	0	0	0	0	0	1	1	0	2	0	0	0	0	0	0	2	0	0	2	0	2	2	1	2	0	1	0	0	1	0	0	0	1	0	0	0	0	0
821	1	0	0	0	0	1	2	2	1	0	0	1	1	1	0	0	0	0	0	2	0	1	1	0	0	0	1	0	1	1	0	0	0	2	0	2	2	0	0	1	1	0	0	1	0	0	0	0	0
822	0	0	0	0	0	0	1	1	1	1	1	0	1	0	0	0	1	0	1	1	0	1	1	0	0	0	1	0	0	1	1	0	0	2	1	1	1	0	0	1	1	0	0	1	0	0	0	0	0
823	1	0	0	0	0	1	1	1	2	0	0	0	0	0	0	0	1	0	1	1	0	0	0	0	0	1	2	0	0	2	0	2	2	0	2	0	1	0	0	1	1	0	1	2	2	1	0	0	0
824	1	0	0	0	1	1	2	2	0	1	2	0	1	0	0	0	1	0	1	1	1	0	0	0	0	1	2	0	0	1	0	2	2	0	2	0	2	1	0	0	0	1	1	2	0	0	0	0	1
825	0	0	0	0	1	2	2	2	2	0	0	0	0	0	0	0	0	0	1	0	0	1	1	1	0	1	2	1	1	1	1	1	1	2	0	2	2	0	0	2	2	0	1	2	2	0	0	0	0
826	0	0	0	0	0	1	2	2	2	0	1	0	1	0	0	0	1	1	1	0	1	0	0	0	0	1	2	0	0	2	0	1	2	2	0	2	2	0	0	1	1	0	0	1	0	0	0	0	0
827	0	0	1	0	0	1	1	1	2	0	1	1	2	1	0	0	1	1	1	0	1	0	0	0	0	1	2	1	1	2	0	0	0	1	2	1	2	0	0	1	1	0	1	1	0	1	0	0	1
828	1	0	0	0	0	1	0	1	1	0	0	1	1	1	0	0	1	0	1	1	1	1	0	0	0	1	2	0	0	2	0	0	0	1	2	0	1	0	0	0	0	0	1	2	1	0	1	1	0
829	0	0	0	0	1	1	2	2	1	0	0	0	1	0	0	0	1	0	2	0	1	0	0	0	1	1	1	0	1	1	0	0	0	1	0	2	2	0	0	2	2	0	0	2	0	0	0	0	0
830	1	0	0	0	1	2	1	1	2	0	0	0	0	0	0	0	1	0	1	1	0	1	1	0	1	1	2	1	1	2	1	0	0	2	0	2	2	0	0	1	1	0	1	2	1	2	0	0	0
831	1	0	0	0	0	0	2	2	1	0	2	1	1	0	1	1	2	1	1	1	0	1	0	0	0	0	1	1	1	1	0	1	1	2	1	2	2	0	0	1	1	0	0	1	0	0	0	0	0
832	1	0	0	0	0	1	1	1	1	0	1	0	0	0	0	0	1	1	2	0	1	1	0	0	1	0	2	1	1	2	1	2	1	1	1	2	1	1	0	0	0	0	0	1	0	0	0	0	1
833	0	0	0	0	0	2	0	0	2	0	0	0	1	0	0	0	1	0	0	1	0	0	0	0	0	1	2	0	0	1	1	0	0	2	0	2	1	0	0	1	1	0	0	2	0	0	0	0	0
834	0	0	0	0	0	0	1	1	2	0	0	1	2	1	0	0	1	1	1	0	0	0	0	0	0	1	2	0	0	2	0	2	1	1	1	1	1	0	0	0	0	2	2	2	1	1	0	0	0
835	1	0	0	0	0	1	2	2	0	0	0	1	2	1	0	0	2	1	2	0	1	0	1	0	1	2	2	0	0	1	1	2	1	1	1	2	1	0	1	1	1	0	0	0	0	1	0	0	0
836	1	0	0	0	0	1	1	1	2	0	0	1	1	1	0	0	2	0	1	1	1	0	0	0	0	0	1	0	0	1	0	1	1	1	1	1	1	1	1	2	1	1	1	2	0	0	0	0	0
837	0	0	0	0	0	0	0	0	2	0	0	0	0	0	0	0	0	0	0	2	0	0	0	0	0	1	1	0	1	1	0	2	1	2	0	2	2	0	0	1	1	0	0	1	0	0	1	0	0
838	0	0	0	0	0	0	1	1	1	0	1	0	1	1	0	0	1	1	1	0	1	0	0	0	0	1	2	0	1	0	0	1	2	0	2	0	1	1	0	1	1	1	1	2	1	0	1	0	0
839	0	0	0	0	0	0	0	2	2	0	1	0	0	0	0	1	2	0	0	2	0	0	0	0	0	1	2	0	0	1	1	1	1	1	1	1	2	0	0	1	1	0	0	1	0	1	0	0	0
840	1	0	0	0	0	0	1	1	2	0	0	0	0	0	0	0	2	1	1	1	1	0	0	0	0	2	0	1	1	1	0	1	2	0	2	0	1	0	0	1	1	1	1	1	1	0	1	0	1
841	1	0	0	0	0	1	1	1	0	0	0	1	2	2	0	0	2	2	1	1	1	1	0	0	0	2	1	0	0	2	0	1	1	0	2	1	2	0	0	2	2	1	1	2	2	2	0	0	2
842	1	0	1	0	1	2	0	1	2	0	0	1	1	1	0	0	2	0	1	1	1	0	0	0	0	2	1	0	0	1	0	2	1	2	0	2	1	1	0	1	1	0	0	2	2	0	0	0	0
843	1	0	0	0	1	1	2	2	0	0	2	1	1	1	0	0	1	1	1	0	1	1	0	0	0	0	2	1	1	2	0	1	0	2	0	2	1	0	0	2	2	0	1	1	0	1	0	0	1
844	1	0	0	0	1	2	1	2	2	0	0	1	2	2	0	0	2	2	2	0	2	0	0	0	0	2	2	0	0	2	0	1	1	2	0	2	1	0	0	0	0	1	1	2	1	1	0	0	1
845	1	0	0	0	0	0	2	2	1	0	1	0	0	0	0	0	2	0	0	2	0	1	0	0	0	1	0	0	1	1	0	1	2	0	0	2	1	1	0	1	1	0	0	0	0	0	0	0	1
846	1	1	1	0	0	2	1	2	2	0	0	2	2	1	1	1	1	1	1	1	0	1	1	1	1	1	2	0	0	1	1	1	2	2	0	2	2	0	0	1	1	0	1	2	1	1	0	0	1
847	0	0	0	0	0	0	1	1	1	0	1	0	2	1	0	1	0	0	1	1	1	1	0	0	1	0	2	1	1	1	0	2	2	0	1	1	2	0	0	1	1	0	0	2	1	1	0	0	0
848	0	0	0	0	0	0	1	0	2	0	1	1	2	1	0	0	0	0	1	1	1	1	0	0	0	0	2	0	0	2	0	2	2	1	1	1	1	1	0	1	1	0	1	2	1	0	0	0	1
849	0	0	0	0	1	1	1	2	2	0	0	0	2	1	0	1	1	0	0	2	0	0	0	0	0	2	1	0	0	0	0	2	2	0	2	0	2	1	1	2	1	0	0	1	0	0	0	0	2
850	0	0	1	0	0	1	0	0	2	0	0	0	1	1	0	1	1	1	1	1	1	0	0	0	0	2	1	1	1	1	1	1	1	1	1	1	2	0	0	0	0	0	1	1	1	1	0	0	1
851	0	0	0	0	0	1	1	1	1	0	1	0	0	0	0	0	1	1	1	1	0	0	0	0	0	1	1	1	1	1	1	1	0	2	0	2	2	0	0	2	2	1	0	1	1	1	1	0	1
852	0	0	0	0	0	0	2	2	1	0	1	0	1	0	0	0	0	1	0	2	0	0	0	0	0	1	1	1	1	1	0	1	1	1	1	1	2	0	0	1	1	1	1	2	1	2	1	1	0
853	0	0	0	0	0	2	1	1	0	0	1	0	1	0	0	1	2	1	1	1	0	1	0	0	0	0	1	0	1	1	0	2	2	1	1	1	1	0	0	1	1	0	1	2	1	1	0	0	0
854	1	0	0	0	0	1	0	1	2	0	1	0	1	1	0	1	0	0	2	0	0	1	0	0	1	0	1	0	1	2	0	2	1	1	2	2	2	0	0	2	2	0	1	2	2	1	0	1	0
855	1	0	0	0	1	2	1	1	2	0	0	0	0	0	0	0	2	0	1	1	1	2	0	0	0	0	1	0	0	1	0	2	2	0	1	1	2	0	0	1	1	0	2	2	0	0	0	0	0
856	1	0	0	0	0	2	2	2	1	0	0	0	1	1	0	0	1	1	0	2	0	1	0	0	0	1	1	0	0	1	1	0	0	2	0	2	1	1	0	1	1	0	0	1	0	0	0	0	0
857	1	0	0	0	0	1	2	2	0	0	2	0	1	0	0	0	1	2	0	2	0	0	1	0	1	2	2	0	0	1	1	2	2	0	2	0	2	0	0	1	1	0	2	2	1	1	0	0	1
858	1	0	0	0	1	2	1	2	2	0	1	0	0	0	0	0	1	1	2	0	2	1	0	0	0	2	1	1	0	1	2	0	0	2	0	2	1	0	0	0	0	1	0	1	1	0	0	0	1
859	0	0	0	0	1	1	0	0	2	0	0	0	0	0	0	0	2	0	0	2	0	0	1	0	0	1	2	0	1	1	0	1	1	1	1	1	2	0	0	1	1	0	0	1	0	1	0	0	0
860	1	0	0	0	0	2	2	2	0	0	0	0	1	0	0	1	1	0	0	2	0	0	0	0	0	0	2	0	0	2	1	1	0	2	2	0	2	0	0	2	2	1	1	2	1	2	0	0	0
861	0	0	0	0	0	2	1	2	2	0	0	1	1	1	0	0	1	0	1	1	1	0	0	0	0	2	1	0	1	1	0	1	1	0	2	0	2	0	0	2	2	0	0	1	0	0	0	1	0
862	1	0	0	0	0	1	2	2	1	0	1	0	2	0	1	1	2	0	1	1	1	1	2	1	1	0	2	0	0	2	1	1	1	2	0	2	2	0	0	0	0	1	1	2	1	1	2	0	0
863	1	0	0	0	0	1	2	2	1	0	0	0	0	0	0	0	2	0	0	2	0	0	0	0	0	1	2	0	0	2	0	1	2	1	2	1	2	0	0	0	0	0	0	2	0	0	0	0	0
864	1	0	0	0	0	1	1	2	1	0	0	0	1	0	0	0	2	0	1	1	1	1	1	1	1	1	1	0	1	1	0	1	1	1	1	1	1	0	1	1	1	2	2	2	2	1	0	0	0
865	0	0	0	0	0	1	1	0	2	0	1	1	1	1	0	0	2	2	0	2	0	0	0	0	0	1	1	0	1	1	0	0	0	2	0	2	1	0	1	1	1	0	1	1	1	0	0	0	1
866	0	0	0	0	1	1	0	1	2	0	0	1	2	1	0	0	0	0	0	2	0	0	0	0	0	2	1	0	1	1	0	1	1	1	1	1	2	1	0	1	1	1	1	2	1	1	0	1	0
867	0	0	1	0	0	1	2	2	2	0	1	0	1	1	0	0	2	1	0	1	0	0	0	0	0	0	1	2	2	1	0	1	1	1	1	1	1	0	0	1	1	0	1	2	0	2	0	0	1
868	1	1	0	0	1	1	0	1	2	0	1	0	0	0	0	0	2	0	1	1	1	0	1	0	0	0	2	0	1	1	1	1	1	0	1	1	1	0	1	1	1	0	0	2	0	2	0	0	0
869	0	0	0	0	0	2	0	0	2	0	0	0	0	0	0	1	2	2	0	2	0	0	1	0	0	1	1	0	2	0	0	2	1	0	1	1	1	1	0	1	1	1	1	2	1	1	1	1	0
870	0	0	1	0	0	0	2	2	0	0	1	0	0	0	0	0	0	0	1	1	1	0	0	0	0	1	1	1	2	1	0	0	1	1	1	1	1	1	0	0	0	0	0	2	0	1	0	1	0
871	0	0	0	0	0	1	1	1	2	0	0	1	1	1	0	0	1	0	0	2	0	0	0	0	0	0	2	0	0	1	1	1	0	1	1	1	1	0	1	0	0	1	0	1	1	1	0	0	0
872	0	0	0	0	1	2	2	2	0	0	1	0	0	0	0	0	2	0	1	1	1	0	0	0	0	1	2	0	0	1	0	1	2	1	2	1	1	0	0	1	1	1	1	2	1	0	0	0	1
873	1	0	0	0	0	0	1	1	2	0	0	1	1	1	0	0	1	1	0	2	0	1	0	0	0	0	1	1	1	0	0	0	0	2	0	2	1	1	0	1	1	0	0	1	0	0	0	0	0
874	1	0	1	1	1	2	0	1	1	0	1	0	0	0	0	0	1	1	0	2	0	1	1	1	1	1	0	0	1	1	0	1	0	2	0	2	0	0	0	1	1	0	1	2	0	0	0	0	0
875	0	0	0	0	1	2	2	2	1	0	0	0	2	1	0	1	2	0	1	1	1	0	0	0	0	1	0	1	1	0	1	1	2	1	0	2	2	0	0	1	1	0	0	2	0	0	0	0	1
876	0	0	0	0	0	0	1	1	1	1	0	0	0	0	0	0	1	1	2	0	1	0	1	0	0	2	0	0	0	1	0	0	0	2	0	2	0	1	0	1	1	0	0	1	0	1	0	0	0
877	1	0	0	0	1	2	0	1	1	0	1	0	0	0	0	0	2	2	0	2	0	0	1	0	0	0	1	0	0	1	0	2	2	1	2	0	2	0	0	2	2	0	0	2	1	1	0	0	0
878	0	0	0	0	0	2	1	1	2	0	1	0	0	0	0	0	1	0	1	1	1	0	0	0	0	0	2	1	1	2	0	2	2	0	2	0	1	1	0	1	1	0	0	2	0	0	0	1	0
879	1	0	0	0	1	2	1	2	2	0	0	0	1	1	0	1	2	1	0	2	0	0	0	0	1	1	0	1	2	0	0	1	1	1	1	1	0	1	0	1	1	1	0	0	2	1	0	0	1
880	0	0	1	0	1	2	0	0	2	0	0	0	1	0	0	0	2	0	0	2	0	1	1	0	0	0	1	1	2	1	0	0	1	1	0	2	1	1	1	2	1	0	0	0	0	0	0	2	0
881	0	0	0	0	0	0	0	1	1	0	1	1	1	1	0	0	2	2	2	0	2	1	1	1	1	1	0	2	2	0	0	1	1	1	0	2	2	0	0	2	2	1	0	1	1	0	1	0	1
882	1	0	0	0	0	1	1	1	2	0	1	1	2	1	0	0	0	0	1	1	1	0	1	1	1	1	2	0	0	1	0	2	2	0	2	0	2	0	0	2	2	0	0	2	1	0	0	0	1
883	0	0	0	0	0	0	0	2	2	0	1	0	1	1	0	0	1	1	0	2	0	0	1	0	0	1	2	1	1	2	0	1	1	1	1	1	2	0	0	0	0	0	0	2	0	0	0	0	0
884	1	0	0	0	1	2	1	2	2	0	0	1	1	1	0	0	1	0	0	2	0	1	0	0	0	1	1	0	0	1	0	2	2	0	1	1	0	0	0	0	0	0	1	2	2	0	0	0	0
885	1	0	0	0	0	1	1	2	1	0	1	0	0	0	0	0	1	1	0	2	0	0	1	0	1	0	1	0	0	1	0	2	2	1	1	1	1	0	1	1	1	1	1	1	1	0	0	0	1
886	1	0	0	0	0	1	1	2	1	0	0	0	1	0	0	0	1	0	0	1	0	0	0	0	0	1	2	0	0	2	0	0	0	1	1	1	1	1	0	1	1	0	0	1	0	0	0	0	0
887	1	0	0	0	0	1	2	2	1	1	1	0	0	0	0	0	1	0	1	1	0	1	1	1	1	2	2	0	0	1	0	1	1	1	0	2	1	0	0	0	0	0	2	2	0	2	0	0	0
888	0	0	0	0	0	1	1	2	1	0	0	0	0	0	0	1	1	0	0	2	0	0	0	0	0	1	2	0	0	0	0	1	1	1	1	1	2	0	1	1	1	0	1	1	1	0	0	0	0
889	1	0	0	0	0	1	0	0	2	0	0	1	1	1	0	0	2	2	0	2	0	0	0	0	0	0	0	0	0	1	0	1	2	1	1	1	2	0	0	0	0	0	1	2	1	0	0	0	1
890	0	0	0	0	0	2	1	2	2	0	0	0	0	0	0	0	2	2	0	2	0	1	1	1	1	1	2	0	0	1	1	1	1	2	2	1	1	0	0	0	0	0	0	2	0	0	0	0	0
891	0	0	0	0	1	1	1	1	2	0	0	0	1	0	0	0	2	2	1	1	1	0	1	0	0	2	1	0	2	0	0	1	2	0	1	1	0	1	1	0	0	1	1	2	0	0	0	0	1
892	0	0	0	0	0	1	0	0	2	0	2	0	0	0	0	0	0	0	0	1	0	1	0	0	0	0	2	0	0	1	1	1	1	1	1	1	2	0	0	1	1	0	0	0	2	1	0	0	0
893	0	0	0	0	0	0	2	2	2	0	1	0	0	0	0	0	0	1	1	1	0	1	0	0	0	0	2	0	0	2	0	1	1	2	0	2	2	0	0	2	2	0	0	1	0	0	1	0	1
894	1	0	0	0	1	1	2	2	1	0	0	1	1	0	1	1	0	0	0	1	0	1	1	1	1	0	2	0	0	2	0	2	2	1	1	1	1	1	0	0	0	0	0	1	1	1	0	0	1
895	0	0	0	0	0	2	1	1	2	0	0	0	1	0	0	0	1	1	1	0	1	0	0	0	0	1	2	1	1	1	1	1	1	2	0	2	2	0	0	1	1	1	1	2	0	2	0	0	0
896	0	0	0	0	0	0	1	1	2	0	0	1	1	1	0	0	1	1	0	1	0	1	1	1	1	1	0	0	1	0	0	1	1	0	1	1	1	0	0	1	0	2	2	2	1	1	0	0	0
897	0	0	0	0	0	0	1	2	0	0	1	0	1	0	0	0	1	0	1	1	1	0	0	0	0	1	2	1	1	2	0	0	0	1	1	1	2	0	0	2	2	1	1	2	1	2	0	0	0
898	1	0	0	0	1	1	1	2	2	0	0	0	0	0	0	0	2	1	0	2	1	1	0	0	0	1	1	0	2	0	0	1	1	1	1	1	1	1	1	0	0	0	0	0	0	0	0	0	0
899	0	0	0	0	0	1	0	0	2	0	0	1	1	1	0	0	2	2	1	1	1	1	0	0	0	1	2	0	0	2	1	0	0	1	1	1	1	1	1	1	0	0	1	2	2	0	0	0	0
900	0	0	0	0	0	2	1	2	2	0	0	0	1	0	0	0	2	2	1	1	1	0	0	0	0	1	1	2	2	1	1	1	1	2	0	2	2	0	0	1	1	0	1	1	1	0	0	0	1
901	0	0	0	0	0	2	2	2	1	1	1	0	0	0	0	0	2	1	1	1	0	1	0	0	0	1	0	0	0	1	0	1	1	2	1	1	1	1	0	0	0	0	0	1	0	1	1	1	0
902	1	0	0	0	1	2	0	1	2	0	0	0	0	0	0	0	1	1	1	1	0	1	0	0	0	1	0	0	1	1	0	1	1	2	0	2	1	1	0	0	0	1	1	2	1	0	0	0	0
903	1	0	0	0	0	1	0	0	2	0	0	0	1	0	0	0	0	0	1	0	1	1	0	0	0	1	2	1	1	1	2	0	0	0	1	1	1	0	0	2	2	0	0	0	0	0	0	0	0
904	1	0	0	0	0	2	0	1	1	0	1	0	1	1	0	0	1	1	1	1	1	1	0	0	1	0	2	0	0	1	1	1	1	0	1	1	1	0	0	1	1	1	1	2	1	1	1	0	0
905	0	0	1	0	0	2	1	2	1	0	0	2	1	1	0	0	0	0	1	0	1	1	0	0	0	1	1	1	2	0	1	2	2	0	1	0	1	1	0	0	0	1	1	1	0	0	0	0	0
906	0	0	0	0	0	1	0	1	2	0	0	0	0	0	0	0	0	0	1	1	1	1	1	1	1	2	2	1	1	1	2	1	1	1	1	1	0	1	0	0	0	2	1	2	1	0	1	0	0
907	1	0	0	0	0	0	2	2	2	0	1	1	1	1	0	0	0	0	2	0	1	0	1	0	0	1	1	1	1	1	1	1	1	0	2	0	1	0	0	1	1	0	0	1	0	0	0	0	0
908	0	0	0	0	0	0	0	1	2	0	0	0	0	0	0	0	1	1	1	1	0	1	1	1	1	1	2	0	0	1	1	2	1	0	1	0	1	0	1	1	1	0	1	2	1	1	0	1	1
909	1	0	0	0	1	1	1	1	1	0	0	1	1	1	0	0	1	1	0	2	0	0	1	0	1	0	1	0	0	2	0	2	1	2	0	2	2	1	0	0	0	0	0	1	0	0	0	0	0
910	0	0	0	0	0	1	0	0	2	0	0	1	1	1	0	0	1	1	2	0	1	0	0	0	0	1	1	0	0	0	0	2	1	1	0	2	2	0	0	1	1	0	2	2	1	0	0	0	0
911	0	1	0	0	1	2	0	1	2	0	0	1	1	0	1	1	1	0	1	1	0	0	0	0	0	0	1	0	0	1	0	2	2	1	2	0	0	0	1	0	0	0	0	2	0	0	0	2	0
912	1	0	0	0	0	1	1	1	2	0	0	0	0	0	0	0	2	1	0	2	1	0	1	1	1	1	2	0	0	2	1	2	1	0	1	1	1	0	0	0	0	1	1	2	0	0	0	0	0
913	0	0	0	0	0	2	0	1	1	0	1	2	2	2	0	0	2	1	0	2	0	0	0	0	0	1	2	0	0	2	0	2	2	0	2	0	2	0	0	2	1	0	0	0	0	0	0	1	0
914	1	0	0	0	0	0	2	2	1	0	1	0	0	0	0	0	2	1	1	1	0	2	0	0	0	0	1	0	2	0	0	2	2	0	1	1	2	0	0	2	2	1	1	2	0	0	0	0	0
915	0	0	0	0	0	0	2	2	0	0	0	0	1	0	0	0	0	1	1	1	1	1	0	0	0	1	1	1	1	1	1	1	0	2	0	2	1	0	0	2	1	2	2	2	2	1	1	0	0
916	0	0	0	0	0	0	2	2	2	0	0	1	0	0	0	0	0	0	1	1	0	2	1	1	1	1	2	1	1	1	1	1	0	2	2	0	2	0	0	1	1	1	1	2	1	1	0	0	0
917	1	0	0	0	0	1	0	0	2	0	0	0	1	0	0	0	2	1	1	1	0	0	0	0	1	1	1	1	1	1	0	2	2	0	1	1	1	0	1	1	1	1	1	2	1	2	0	1	0
918	1	0	0	0	0	0	1	1	0	1	2	0	0	0	0	0	1	1	0	0	0	1	0	0	1	0	1	1	2	1	0	1	0	2	0	2	2	0	0	1	1	2	1	2	1	0	0	1	1
919	0	0	0	0	0	1	2	2	0	0	2	1	1	1	0	0	1	1	0	2	0	1	0	0	0	0	1	0	0	1	0	2	2	0	1	1	1	1	0	1	1	0	2	2	1	0	0	0	0
920	0	0	1	0	1	2	0	0	2	0	0	0	1	0	0	0	1	0	0	2	0	0	0	0	0	1	2	0	0	2	0	1	0	2	0	2	1	0	0	2	1	0	0	2	0	1	0	0	0
921	0	0	0	0	0	2	2	2	0	0	2	0	0	0	0	0	0	0	1	1	1	0	0	0	1	1	1	1	1	1	1	0	1	1	0	2	1	0	0	0	0	0	0	2	2	0	1	0	0
922	1	0	0	0	0	1	1	1	1	0	0	0	1	1	0	1	2	1	0	1	0	1	1	1	1	1	1	0	1	0	0	1	1	0	2	0	1	0	0	1	0	0	0	2	0	0	1	0	0
923	0	0	0	0	2	2	1	2	1	0	0	0	1	0	0	0	0	0	2	0	0	0	0	0	1	2	2	0	0	2	1	2	2	2	0	2	1	1	0	1	1	0	1	2	1	0	0	0	0
924	0	0	0	0	0	0	1	1	2	0	0	0	1	0	0	0	2	1	2	0	1	1	1	1	1	1	1	0	0	1	1	2	1	0	0	2	0	1	0	0	0	1	0	1	0	1	0	0	0
925	0	0	0	0	1	2	1	2	1	0	1	0	2	0	1	1	2	2	1	1	1	0	0	0	0	0	1	1	2	0	1	2	2	1	1	1	0	0	0	0	0	1	0	1	2	1	0	0	0
926	0	0	0	0	0	1	2	2	0	0	1	0	0	0	0	0	1	1	0	1	1	0	0	0	0	2	2	0	0	2	0	2	2	0	1	0	1	1	0	1	1	1	1	1	2	0	1	0	0
927	1	0	0	0	0	0	0	1	2	0	0	0	0	0	0	0	1	1	1	1	1	0	0	0	0	1	2	0	0	1	1	0	1	0	1	2	1	0	0	1	0	1	1	2	0	0	0	0	1
928	1	0	0	0	0	2	1	2	0	0	1	0	0	0	0	0	1	1	0	2	0	0	1	0	1	0	0	2	2	1	1	2	2	1	0	2	2	0	0	0	0	0	0	1	0	0	1	1	0
929	1	0	0	0	1	2	1	2	1	0	1	1	1	1	0	0	2	2	1	1	1	0	0	0	0	1	1	1	1	1	1	2	1	1	2	2	1	0	0	0	0	1	0	1	0	0	1	1	0
930	0	0	0	0	0	0	1	1	1	0	0	0	1	1	0	0	2	2	1	1	1	2	1	1	1	1	2	0	0	2	0	1	2	1	2	1	1	0	0	0	0	0	0	2	0	0	0	0	0
931	0	0	0	0	1	1	1	1	2	0	0	0	0	0	0	0	1	1	2	0	1	0	0	0	1	2	1	0	1	1	0	0	1	0	1	2	2	0	0	2	2	1	1	2	1	1	0	0	1
932	0	0	0	0	0	0	2	2	1	0	1	1	1	1	0	0	1	1	1	1	0	1	1	1	1	1	1	0	0	2	0	1	1	1	0	1	2	0	0	2	2	0	0	1	0	0	0	1	1
933	1	0	0	0	0	1	0	0	2	0	0	1	1	1	0	0	1	1	1	1	1	1	0	0	0	0	2	1	1	1	0	0	0	1	2	0	0	0	1	0	0	1	1	1	1	1	0	0	0
934	0	0	0	0	0	1	2	2	1	0	0	0	0	0	0	0	1	1	1	1	0	0	1	0	0	0	2	0	0	2	1	2	2	1	2	0	2	1	0	1	1	0	1	2	1	0	0	0	0
935	0	0	1	1	0	2	1	1	2	1	0	0	1	0	0	0	0	0	0	2	0	1	0	0	0	0	1	0	0	2	0	0	0	2	0	2	1	1	0	1	1	1	0	1	1	0	0	1	0
936	1	0	0	0	0	0	2	2	1	0	2	1	1	1	0	0	1	1	0	2	0	0	0	0	0	1	2	0	0	2	0	0	0	2	0	2	1	0	0	0	0	0	1	1	0	0	0	0	0
937	1	0	0	0	0	0	1	1	2	0	0	0	0	0	0	0	1	0	1	0	1	0	0	0	1	1	2	1	1	2	0	1	2	0	0	2	2	0	0	1	1	0	0	2	0	0	0	0	0
938	0	0	1	0	0	1	2	2	1	0	0	0	1	0	0	0	0	0	0	2	0	0	0	0	0	1	0	0	0	1	0	0	0	2	0	2	2	0	0	2	2	0	0	2	0	0	0	0	1
939	1	0	0	0	0	1	2	2	2	0	0	0	0	0	0	0	2	1	0	2	1	0	1	1	1	1	1	1	1	1	1	1	2	1	2	1	1	0	0	2	1	1	1	2	1	0	0	0	0
940	1	0	0	0	0	0	1	1	1	0	2	0	1	0	0	1	2	0	0	2	0	1	0	0	0	2	1	0	0	1	0	2	2	0	2	0	1	1	0	1	1	0	1	2	1	0	0	1	0
941	1	0	0	0	0	0	1	2	1	0	0	0	1	0	0	0	0	1	0	2	0	0	2	0	0	0	2	0	0	1	1	1	0	1	1	1	0	1	0	0	0	0	1	2	2	1	0	1	0
942	1	1	0	0	1	1	2	2	1	1	1	0	0	0	0	0	0	0	2	0	1	0	0	0	0	1	2	0	0	2	0	2	2	0	2	0	1	0	0	1	1	0	0	2	0	2	0	0	0
943	0	0	0	0	0	2	2	2	2	0	1	1	1	0	1	1	2	2	2	0	0	0	0	0	0	1	2	0	0	2	2	1	0	1	1	1	2	0	0	1	1	0	0	1	0	0	0	0	0
944	1	0	0	0	0	1	1	1	2	0	0	0	0	0	0	0	1	2	1	1	1	1	1	1	1	0	1	0	0	1	1	2	2	0	1	1	1	0	0	2	2	1	1	2	0	2	0	0	0
945	1	0	0	0	0	1	2	2	1	0	0	1	1	1	0	0	1	1	1	1	1	1	0	0	0	2	0	0	0	1	0	2	1	2	0	2	1	0	0	2	2	0	1	2	2	1	0	1	0
946	1	0	1	0	0	1	2	2	2	0	1	0	2	1	0	1	1	0	0	2	0	0	0	0	0	1	1	0	1	1	0	1	1	1	1	1	2	0	0	1	1	1	1	2	1	0	0	0	0
947	1	0	0	0	0	1	1	1	2	0	0	1	1	1	0	0	1	1	1	1	1	0	0	0	0	2	2	0	0	2	1	0	0	1	2	0	2	0	0	2	2	0	0	2	0	0	0	0	0
948	1	0	0	0	0	1	0	2	2	0	1	0	0	0	0	0	1	2	0	2	0	0	0	0	0	1	1	0	0	2	1	2	2	0	1	1	1	0	0	0	0	1	1	1	1	0	1	0	0
949	1	0	0	0	0	0	1	1	1	0	1	1	1	1	0	0	0	0	0	2	0	1	0	0	0	0	1	0	1	1	0	1	1	1	0	2	1	0	0	2	2	1	1	1	1	1	0	0	1
950	1	0	0	0	0	0	0	1	2	0	1	0	0	0	0	0	2	1	0	2	0	1	0	0	0	0	2	0	0	2	0	1	0	1	1	1	2	0	0	2	2	0	0	2	0	1	0	0	1
951	0	0	1	1	1	2	2	2	0	0	2	1	1	0	0	0	1	0	0	1	0	1	0	0	1	0	1	0	1	1	0	0	0	2	0	2	1	0	0	0	0	1	1	2	0	0	1	0	1
952	1	0	0	0	0	1	1	1	1	0	0	0	2	1	0	0	1	1	2	0	1	0	0	0	1	0	2	0	0	2	0	2	1	2	1	1	1	0	0	1	1	1	1	2	1	0	0	0	0
953	1	0	0	0	1	1	1	1	0	0	1	0	1	0	0	0	1	1	1	1	0	0	0	0	0	1	2	0	0	2	0	1	1	1	1	1	1	0	0	0	0	0	0	1	0	0	0	1	0
954	0	0	0	0	0	1	1	1	0	1	1	1	2	2	0	1	1	0	0	1	0	0	0	0	0	1	1	0	1	1	0	0	0	0	1	1	2	0	0	2	2	0	0	1	0	0	0	0	1
955	1	0	0	0	0	1	1	1	2	0	0	0	0	0	0	0	1	1	1	1	1	0	0	0	0	1	2	0	0	2	0	0	0	2	0	2	0	0	1	1	0	1	0	1	0	0	0	0	0
956	0	0	1	0	0	1	1	1	1	0	0	0	1	0	0	1	1	0	1	1	1	0	0	0	0	1	1	0	1	1	0	2	1	0	0	2	2	0	0	1	1	0	0	1	0	0	0	0	0
957	1	0	0	0	0	0	0	0	2	0	0	0	1	0	0	0	1	0	0	1	0	0	2	0	0	1	1	2	2	0	1	1	1	2	0	2	1	0	0	1	1	0	0	2	0	0	0	1	0
958	0	0	0	0	0	1	0	1	2	0	1	0	0	0	0	0	1	0	1	1	1	0	0	0	0	1	2	0	0	2	0	2	1	1	0	2	2	0	0	1	1	0	0	2	0	0	0	0	1
959	1	0	1	1	0	1	0	1	2	0	0	0	0	0	0	0	1	1	0	1	0	0	0	0	0	0	1	2	2	0	1	1	0	2	0	2	1	1	0	1	1	1	1	2	1	0	0	0	2
960	1	0	0	0	0	1	1	2	2	0	0	0	1	0	1	1	1	0	1	1	0	1	1	1	1	1	2	0	0	2	0	1	0	2	0	2	1	0	0	0	0	0	0	1	1	1	0	0	1
961	1	0	1	0	0	1	2	2	2	0	0	1	2	1	0	0	2	1	0	2	1	0	1	0	0	1	2	1	1	1	0	0	1	1	1	1	2	1	0	1	1	0	1	2	0	1	0	0	0
962	0	0	0	0	0	1	1	2	2	0	0	0	0	0	0	0	2	2	0	1	0	1	1	1	1	0	2	0	0	1	1	0	0	2	0	2	1	0	0	1	1	0	0	1	0	0	0	0	0
963	1	0	0	0	0	1	1	1	1	0	0	1	0	0	0	0	1	1	1	0	1	0	0	0	0	1	1	1	0	1	2	1	0	2	2	0	1	0	0	0	0	0	2	2	0	2	0	1	0
964	1	0	0	0	0	1	2	2	1	1	1	0	2	1	0	1	2	0	0	2	0	1	0	0	0	2	1	0	1	1	1	1	1	2	0	2	0	2	0	0	0	0	1	2	1	1	0	0	0
965	1	0	0	0	0	1	0	0	2	0	0	0	0	0	0	0	1	0	0	1	0	1	0	0	1	0	2	1	1	2	0	1	1	2	0	2	1	0	0	0	0	0	0	2	0	0	0	0	0
966	1	0	0	0	0	1	1	2	1	0	0	1	1	0	1	1	2	0	1	1	1	1	0	0	0	1	1	1	2	1	0	1	1	1	1	1	1	1	0	1	1	0	0	1	0	0	0	0	1
967	0	0	1	0	0	1	1	1	2	0	0	0	0	0	0	0	0	0	0	2	0	1	0	0	0	1	1	1	1	1	1	1	0	2	0	2	1	0	0	1	1	1	1	2	1	0	1	0	0
968	1	0	0	0	0	1	2	2	1	0	0	0	0	0	0	0	0	0	0	1	0	0	1	1	1	0	2	0	0	2	1	1	1	2	0	2	2	0	0	2	2	0	0	2	0	1	0	0	0
969	1	0	0	0	0	0	0	1	2	0	0	1	1	1	0	0	0	1	0	2	0	1	0	0	0	1	2	1	1	1	2	0	0	1	1	1	2	0	0	1	1	1	0	0	1	0	0	0	1
970	0	0	0	0	0	1	2	2	0	0	1	0	0	0	0	0	2	2	1	1	1	0	1	0	0	2	2	0	0	1	1	0	0	2	0	2	2	0	0	0	0	0	2	2	0	0	0	1	0
971	0	0	0	0	0	1	1	1	2	0	1	1	1	0	0	0	1	1	0	2	0	0	0	0	0	1	1	1	2	0	1	2	1	0	1	1	2	0	0	2	2	1	0	1	1	0	1	0	0
972	0	1	1	0	0	2	2	2	1	0	1	0	0	0	0	1	0	0	0	1	0	1	1	1	1	0	1	1	1	1	1	1	2	0	2	0	2	0	0	2	2	0	0	2	0	1	0	1	0
973	1	0	0	0	0	0	0	0	2	0	0	0	0	0	0	0	1	1	2	0	1	0	0	0	0	0	2	1	1	1	0	0	0	1	1	1	1	0	0	0	0	0	0	2	0	0	0	1	0
974	1	0	0	0	0	1	2	2	2	0	0	1	1	1	0	0	1	1	0	2	0	0	0	0	0	1	1	1	1	1	1	1	0	1	1	1	2	0	0	1	1	0	0	2	0	0	0	0	0
975	0	0	0	0	0	1	0	1	2	0	1	0	0	0	0	0	2	0	1	1	1	1	0	0	1	1	0	1	2	0	0	1	2	1	0	2	1	0	0	0	0	0	1	2	0	0	0	0	0
976	1	0	0	0	1	2	0	0	2	0	0	0	2	1	0	1	1	0	0	2	0	0	0	0	0	1	2	1	1	2	0	1	1	1	0	2	2	0	0	2	2	0	0	2	0	1	0	0	1
977	0	0	1	0	0	2	1	1	0	1	1	0	0	0	0	0	0	0	1	1	1	1	0	0	0	1	2	0	1	0	0	1	0	2	0	2	1	0	0	2	1	0	0	1	0	0	0	0	0
978	0	0	0	0	0	1	0	0	2	0	0	0	2	0	0	0	2	1	0	2	0	1	1	1	1	1	2	0	0	1	1	0	0	2	0	2	1	1	0	0	0	1	1	1	1	0	0	0	0
979	1	0	1	0	0	1	1	2	2	0	0	0	1	0	0	0	1	0	1	0	1	1	0	0	0	0	1	0	1	1	0	0	1	0	1	2	2	0	0	1	1	0	1	2	1	1	0	0	0
980	0	0	0	0	0	0	1	2	0	0	1	1	1	1	0	0	2	0	1	1	1	1	0	0	0	1	2	1	1	2	0	0	1	1	0	2	2	0	0	0	0	0	0	2	0	0	1	0	0
981	0	0	0	0	0	1	1	2	2	0	0	1	0	0	0	0	1	1	1	1	1	2	0	0	0	0	1	0	1	1	0	1	1	0	1	1	2	1	0	1	1	1	0	1	1	0	0	0	0
982	1	0	1	0	0	2	2	2	1	0	0	0	0	0	0	0	1	1	1	1	0	1	1	1	1	2	0	2	2	1	1	2	1	2	0	2	1	1	0	0	0	0	1	1	0	0	0	1	0
983	1	0	0	0	0	2	0	1	1	0	1	2	2	2	0	0	0	0	2	0	1	0	0	0	0	1	2	0	0	2	0	1	1	0	1	1	0	0	0	1	1	1	1	1	1	0	0	1	1
984	1	0	0	0	1	1	2	2	0	0	1	0	0	0	0	0	1	1	0	1	0	1	0	0	1	1	2	0	0	1	1	2	2	0	1	1	0	0	0	1	1	1	1	1	1	0	0	0	1
985	1	0	0	0	1	2	1	2	1	0	0	0	0	0	0	0	0	0	1	0	0	1	0	0	0	1	1	0	0	1	1	1	2	0	2	0	2	0	0	1	1	2	2	2	2	1	0	0	1
986	1	0	0	0	0	1	2	2	1	0	0	1	1	2	0	0	1	1	0	2	0	1	1	1	1	0	2	1	1	1	0	1	1	2	0	2	1	1	0	1	1	0	0	1	0	0	0	0	0
987	1	0	0	0	0	1	0	1	2	0	0	0	1	0	0	0	0	0	2	0	0	0	0	0	0	2	2	1	1	2	0	0	0	2	0	2	1	0	0	0	0	0	0	2	1	1	0	0	1
988	1	0	0	0	0	1	1	1	2	0	0	1	1	1	0	0	1	1	1	0	1	0	0	0	0	1	0	0	1	0	0	2	1	0	1	1	2	0	0	2	2	0	2	2	1	0	0	0	1
989	0	0	0	0	1	1	1	2	2	0	0	0	0	0	0	0	2	2	1	1	1	1	0	0	0	1	2	0	0	2	0	1	1	0	1	1	1	0	0	2	2	0	2	2	1	0	0	0	0
990	1	0	0	0	0	2	0	0	1	0	0	0	0	0	0	0	1	0	0	1	0	0	0	0	0	1	2	0	0	2	1	1	1	2	0	2	1	1	0	1	1	0	0	0	0	0	1	0	0
991	0	0	0	0	0	0	0	0	2	0	1	0	2	1	0	0	1	0	1	1	1	0	0	0	0	2	1	2	2	2	0	2	1	2	0	2	1	1	0	1	1	0	1	2	1	1	0	0	0
992	0	0	0	0	0	1	1	1	2	0	0	0	1	0	0	0	1	1	0	0	0	1	0	0	0	0	1	0	1	1	0	0	0	1	0	2	1	0	0	2	2	1	1	1	1	1	0	0	0
993	0	0	0	0	0	1	0	0	2	0	0	0	0	0	0	0	2	1	1	1	0	1	0	0	0	2	1	2	2	0	1	2	1	0	1	0	1	1	0	0	0	0	0	0	2	1	1	0	0
994	0	0	0	0	0	2	0	1	1	0	1	0	0	0	0	0	1	0	2	0	1	0	0	0	0	1	2	1	1	1	2	1	2	0	0	2	1	0	0	1	1	1	1	2	1	2	0	0	1
995	0	0	0	0	0	1	1	2	2	0	0	0	0	0	0	0	1	0	1	1	1	0	1	0	0	2	2	0	1	1	1	1	0	2	0	2	1	0	1	1	1	0	2	2	1	1	0	0	0
996	0	0	0	0	0	1	1	2	2	0	0	0	0	0	0	0	2	0	0	2	0	0	0	0	0	1	1	0	0	1	1	1	0	1	1	1	2	1	0	0	0	0	0	1	0	0	0	0	0
997	1	0	0	0	0	0	1	1	1	0	0	0	0	0	0	0	0	0	2	0	1	1	0	0	0	1	0	0	1	0	0	1	1	1	1	1	2	0	0	1	1	0	0	1	0	1	0	0	1
998	0	0	0	0	2	2	2	2	0	0	1	0	0	0	0	0	2	2	1	1	1	0	0	0	1	2	2	0	0	1	1	2	1	0	1	1	1	0	0	1	1	0	0	2	0	0	0	0	0
999	1	0	0	0	0	1	1	2	1	0	1	1	1	1	0	0	1	1	1	0	1	1	1	0	1	1	1	0	0	1	0	1	1	2	0	2	1	0	0	2	2	1	1	1	1	2	0	1	0
1000	1	0	0	0	0	0	1	2	2	1	1	2	2	2	0	0	0	0	0	1	0	0	0	0	0	0	1	0	0	1	1	2	1	2	0	2	1	0	0	0	0	0	0	2	0	0	0	0	0
[truncated: 952 more columns]
