# Supplementary material for: KNN-MDR: a learning approach for improving interactions mapping performances in genome wide association studies
Source: BMC Bioinformatics. 2017 Mar 21;18:184. doi: 10.1186/s12859-017-1599-7 (PMC5361736; doi:10.1186/s12859-017-1599-7)
Supplement: Supplementary file 2 — The data set(s) supporting the results of Table 1. (ZIP 22742 kb) [file 12859_2017_1599_MOESM2_ESM.zip › Nouveau dossier/S8/mkallsimul.dat]

1	0	0	0	0	0	0	1	1	1	1	1	0	1	0	0	0	0	0	0	0	0	0	0	0	0	0	1	1	1	1	1	1	1	2	0	2	1	0	0	0	1	0	0	1	0	0	0	1	0
2	1	0	0	0	0	0	2	2	1	0	0	1	1	0	0	0	0	0	2	1	0	0	0	0	0	0	2	0	0	2	1	1	0	2	0	2	1	0	1	0	0	0	0	1	1	1	0	0	0
3	1	0	0	0	0	0	2	2	0	0	1	0	0	0	0	0	0	1	0	1	0	0	0	0	0	0	2	0	0	2	0	0	0	1	1	1	2	0	1	0	1	1	0	1	1	0	0	0	0
4	1	0	0	0	0	0	2	2	0	0	1	0	1	0	0	0	0	1	0	0	0	0	1	1	1	1	1	1	1	1	0	0	1	2	1	1	2	1	1	0	1	0	0	0	1	1	0	0	1
5	1	0	0	1	0	0	0	1	1	1	1	0	0	0	0	0	0	1	0	0	0	0	1	0	1	1	2	1	1	2	0	0	0	1	1	2	2	0	0	1	1	0	0	1	1	0	0	0	0
6	1	0	0	0	0	0	1	2	0	0	0	0	0	0	0	0	0	0	1	1	1	0	1	1	1	2	1	1	1	1	1	0	0	1	0	1	1	0	0	0	1	1	0	1	0	0	0	0	0
7	1	0	0	0	1	1	2	2	2	1	0	0	0	0	0	0	0	0	0	1	0	0	0	0	0	0	1	0	0	1	1	2	2	1	1	2	1	0	0	0	1	0	0	2	0	0	1	0	0
8	0	0	0	0	0	0	1	1	1	1	0	0	1	0	0	1	0	1	0	0	0	1	0	0	0	0	2	1	1	2	0	1	0	2	0	2	1	0	0	1	1	0	0	2	0	0	0	0	0
9	1	0	1	0	0	0	1	1	0	0	1	1	2	0	0	0	0	1	0	0	0	0	0	0	0	0	1	0	1	1	0	0	1	1	0	1	2	0	0	0	2	0	0	1	0	0	0	0	0
10	0	0	0	0	0	0	1	1	2	2	0	0	2	0	0	0	0	0	0	1	0	0	0	0	0	0	1	0	0	1	0	1	1	1	0	1	1	0	0	0	0	0	0	2	0	0	0	0	0
11	1	0	0	0	0	0	2	1	2	0	0	0	1	0	0	0	0	0	1	1	1	0	0	0	0	0	2	1	1	2	0	0	0	2	1	2	1	0	0	1	1	2	2	2	1	1	0	1	0
12	1	0	0	0	0	0	1	1	1	1	1	1	2	0	0	0	0	1	0	0	0	0	0	0	0	0	1	0	1	1	1	0	1	2	2	2	1	1	0	0	1	1	1	2	2	0	0	1	1
13	0	0	0	0	0	0	2	2	1	1	0	1	2	0	0	0	0	0	1	1	1	0	0	0	1	1	1	0	0	1	2	0	1	1	1	2	1	1	1	0	1	1	1	2	1	1	0	1	0
14	1	0	0	0	0	0	1	1	2	1	0	0	1	0	0	0	0	1	0	1	1	0	0	0	0	0	2	1	1	2	0	1	1	1	1	1	2	0	0	0	2	0	0	2	0	0	0	0	1
15	0	0	0	1	0	0	1	1	1	1	0	0	0	0	0	1	0	0	0	0	0	0	0	0	0	0	2	0	0	2	0	1	1	0	0	1	2	0	0	1	1	0	0	2	1	1	0	0	1
16	1	0	0	0	0	0	2	1	1	1	0	1	1	0	0	0	1	0	1	1	1	0	0	0	0	0	1	1	0	1	2	1	1	1	1	1	1	0	0	0	0	0	0	1	0	0	0	0	1
17	0	1	0	0	0	0	1	1	1	1	1	0	0	0	0	0	0	1	0	0	0	0	0	0	1	1	1	0	1	1	1	1	1	1	0	2	2	0	0	2	0	1	1	2	1	0	0	1	0
18	0	0	0	0	0	0	1	2	0	0	1	0	1	0	0	1	0	0	1	1	1	0	1	1	1	1	1	0	1	1	0	2	2	0	0	1	1	1	1	0	0	0	0	1	0	1	0	0	0
19	0	0	0	0	0	0	1	1	0	0	1	1	2	0	0	0	0	0	0	0	0	0	0	0	0	0	0	1	1	1	1	0	1	0	0	1	1	0	0	0	1	1	1	2	2	1	0	0	1
20	0	0	0	0	0	0	2	2	2	0	1	0	0	0	0	0	0	0	0	0	0	0	0	0	1	1	1	0	1	2	0	0	0	2	0	2	1	0	0	1	1	0	0	1	0	0	0	1	0
21	0	0	1	1	0	0	2	1	2	2	0	0	1	0	0	0	0	2	1	1	1	0	0	0	0	0	1	0	1	1	1	1	1	2	0	2	1	0	0	0	2	0	0	1	0	1	0	0	0
22	1	0	0	1	0	0	1	2	2	2	1	0	2	0	0	0	0	1	1	0	0	0	0	0	0	0	0	0	0	1	2	0	1	2	1	2	1	0	0	0	1	0	0	2	0	0	0	0	0
23	0	0	0	0	0	0	2	1	2	2	0	0	1	0	0	0	0	0	0	0	0	0	0	0	1	1	2	1	1	2	0	0	0	1	1	1	1	0	1	0	1	2	2	2	1	1	1	1	0
24	0	0	0	1	0	0	2	2	1	0	0	1	1	0	0	0	0	0	1	1	0	0	0	0	0	0	2	1	1	1	2	0	1	1	1	1	2	0	0	0	1	0	0	1	1	1	0	0	0
25	1	0	1	0	1	1	2	0	2	2	0	1	1	0	0	0	0	0	1	1	1	0	0	0	0	0	1	1	1	1	1	0	1	1	0	1	1	1	1	0	1	0	0	2	0	0	0	0	1
26	0	0	1	1	0	0	1	2	0	0	2	0	0	0	0	0	1	0	1	1	1	0	1	1	0	0	1	1	1	1	1	0	1	0	0	1	2	0	0	1	1	0	0	2	0	0	1	0	0
27	0	0	0	0	0	0	2	1	2	2	0	0	1	0	0	0	0	0	1	1	1	0	0	0	0	0	0	0	1	1	0	0	1	2	0	2	1	0	0	2	0	0	0	2	1	1	1	0	1
28	1	1	1	0	0	0	1	2	1	1	1	1	0	0	0	0	0	1	0	0	0	0	1	1	1	1	2	0	0	1	1	0	0	2	1	2	2	0	0	0	2	1	1	2	1	0	0	2	0
29	0	0	0	0	0	0	0	1	1	1	1	0	2	0	0	1	0	0	1	0	0	0	0	0	0	0	0	1	1	1	1	0	0	1	0	1	2	0	0	0	2	0	0	1	0	0	1	0	0
30	0	0	0	0	0	0	2	1	2	1	0	1	1	0	0	0	0	1	1	1	1	0	0	0	0	0	1	0	1	1	0	0	0	1	1	1	1	0	0	2	0	0	0	2	0	1	0	0	1
31	0	0	0	0	0	0	1	2	1	0	1	0	0	0	0	0	0	0	2	1	0	0	0	0	0	0	2	0	0	0	0	0	0	2	0	2	1	0	0	0	2	0	0	2	0	1	0	0	0
32	1	0	0	1	0	0	2	1	2	1	0	1	1	0	0	0	0	0	1	2	1	0	0	0	0	0	1	1	1	1	1	0	1	0	0	0	2	0	0	1	1	0	0	2	1	1	0	0	0
33	0	0	0	0	0	0	2	0	2	2	0	0	0	0	0	0	0	1	1	1	0	1	0	0	0	0	0	2	2	0	2	2	1	0	0	1	1	0	0	0	2	0	0	2	0	0	0	0	0
34	1	0	0	0	0	0	1	1	1	1	0	1	2	0	0	0	0	0	0	0	0	0	0	0	0	0	2	0	0	1	2	0	1	0	0	2	1	0	0	0	0	0	0	0	0	1	0	0	2
35	1	0	0	0	0	0	2	0	1	1	0	0	2	0	0	1	0	1	0	1	1	0	0	0	0	0	2	0	0	1	2	2	2	0	0	0	1	0	0	1	1	0	0	1	0	1	0	0	0
36	1	0	0	0	0	0	2	1	2	2	0	0	0	0	0	0	0	1	0	0	0	0	1	0	1	1	1	0	2	0	0	0	1	2	0	2	1	0	0	1	1	0	0	1	1	0	0	0	0
37	0	0	0	0	1	1	2	2	1	0	0	0	0	0	0	0	1	1	0	1	1	0	0	0	0	0	1	0	0	1	2	0	1	1	1	2	2	0	0	0	2	0	0	2	0	0	1	0	0
38	1	0	0	0	1	1	2	2	1	1	1	1	1	1	1	0	0	1	2	1	1	0	1	1	1	1	1	0	0	1	2	1	1	2	1	2	1	0	0	0	2	0	0	0	2	2	0	0	1
39	0	0	0	1	0	0	2	1	2	2	0	0	0	0	0	0	0	1	0	0	0	0	0	0	1	1	2	1	1	2	0	2	2	0	0	0	1	0	0	0	2	0	1	2	1	0	0	2	0
40	1	0	1	0	1	2	2	2	2	2	0	0	1	0	0	1	0	1	1	1	0	0	0	0	0	0	0	0	1	1	0	0	1	2	1	2	2	0	0	0	1	0	0	1	0	0	1	0	0
41	1	0	0	1	0	0	2	2	1	0	1	1	1	0	0	0	0	0	0	0	0	1	0	0	0	0	0	1	2	0	1	0	1	1	0	2	1	0	0	1	1	0	0	2	0	1	0	0	0
42	1	0	0	1	0	0	2	2	1	1	1	0	0	0	0	0	0	0	1	1	1	1	0	0	0	0	1	0	1	1	0	0	1	2	1	2	0	0	0	1	1	0	0	2	1	0	0	0	0
43	1	0	0	0	0	0	2	0	2	2	0	1	2	0	0	1	0	0	0	0	0	0	0	0	0	0	1	1	1	1	1	0	0	0	0	1	1	0	0	0	2	1	1	2	0	1	0	2	0
44	0	0	0	0	0	0	1	2	1	0	2	0	1	0	0	0	0	2	0	1	0	0	0	0	0	0	1	1	2	0	1	1	1	2	0	2	1	0	0	2	0	0	0	1	1	1	0	1	0
45	0	0	0	0	1	1	2	1	2	1	1	0	0	0	0	0	0	1	0	0	0	0	0	0	0	0	1	0	1	1	0	1	0	1	0	1	2	0	1	0	1	1	0	0	1	0	0	0	0
46	1	0	0	0	0	0	2	2	1	1	0	1	1	0	0	0	0	0	1	1	1	0	0	0	0	0	2	0	0	1	1	1	1	1	0	1	2	0	0	0	2	0	0	1	0	1	1	0	0
47	1	0	1	1	0	0	2	0	2	1	1	0	2	0	0	1	0	0	1	1	1	0	0	0	0	0	0	2	2	1	2	0	1	2	2	2	1	0	0	2	0	1	1	2	1	2	0	0	0
48	1	0	1	0	0	0	2	1	1	1	0	0	1	0	0	0	0	1	2	1	1	0	0	0	1	1	2	1	1	2	0	0	0	2	0	2	1	0	0	0	1	0	0	1	1	0	0	0	1
49	0	0	0	0	0	0	2	0	2	2	0	0	0	0	0	0	1	1	1	1	1	0	0	0	0	0	1	0	2	0	0	0	1	0	0	1	1	0	0	1	1	1	0	0	1	0	0	0	0
50	0	0	0	0	0	0	1	1	1	1	2	1	1	0	0	0	0	0	1	1	1	0	0	0	0	0	2	1	1	2	0	1	2	0	0	2	2	0	1	0	1	0	0	2	0	0	0	0	0
51	1	0	0	1	0	0	2	1	2	1	0	1	1	0	0	0	0	1	0	1	1	0	0	0	0	0	0	0	0	1	1	0	0	2	0	2	2	0	0	1	0	0	0	2	0	2	0	0	0
52	1	0	0	0	0	0	2	2	1	1	0	1	1	0	0	0	0	2	0	0	0	0	0	0	0	0	1	1	1	1	1	0	1	2	0	2	2	0	0	0	2	0	0	0	2	2	1	0	1
53	1	0	0	0	0	0	2	0	2	2	0	1	2	0	0	0	0	0	2	2	0	0	0	0	0	0	0	1	1	1	1	1	1	1	0	1	1	0	0	0	2	0	0	2	0	1	0	0	0
54	0	0	0	0	0	0	1	1	1	1	1	1	1	0	0	0	0	1	2	1	1	0	0	0	0	0	2	0	0	1	1	2	1	2	1	2	1	0	0	0	1	1	0	1	1	1	0	0	0
55	0	0	0	1	0	0	2	2	1	1	0	0	0	0	0	0	0	1	2	1	1	0	1	0	0	0	2	0	0	2	0	0	0	2	2	2	2	0	0	1	1	0	0	2	0	1	1	0	0
56	1	0	0	0	0	0	1	2	1	0	2	0	0	0	0	0	0	0	2	1	1	0	0	0	0	0	2	0	0	0	1	0	1	2	0	2	1	0	0	1	1	0	0	1	0	1	0	0	1
57	1	0	0	0	2	2	2	1	2	2	0	2	2	1	1	0	0	0	1	1	1	0	0	0	0	0	2	0	0	2	0	0	1	1	0	1	2	0	0	0	1	1	1	2	0	1	0	0	0
58	1	0	0	0	1	1	1	2	1	1	1	0	0	0	0	0	0	0	1	1	1	0	0	0	1	1	1	1	1	1	1	0	1	1	0	2	1	0	0	0	1	0	0	2	0	1	0	0	1
59	1	0	0	0	0	0	2	2	1	1	0	0	1	0	0	0	0	1	0	0	0	0	0	0	0	0	1	1	0	1	1	2	2	0	0	0	2	1	0	0	0	0	0	2	2	1	0	0	1
60	1	0	0	2	1	1	2	1	2	1	0	1	2	0	0	1	0	0	0	0	0	0	1	1	1	2	0	0	0	1	2	1	0	2	1	2	2	0	0	1	0	0	0	2	0	0	0	0	0
61	1	1	0	0	0	0	2	1	2	1	0	0	0	0	0	0	0	0	0	1	0	1	0	0	0	0	1	1	1	1	2	2	1	1	0	1	1	0	0	1	1	1	1	2	0	1	0	0	0
62	1	0	0	1	0	0	2	2	1	1	0	1	1	0	0	0	0	0	1	1	1	1	0	0	1	1	2	0	0	2	1	0	1	0	0	1	1	0	0	0	1	0	0	0	0	1	0	0	0
63	1	0	0	0	0	0	1	1	1	1	0	0	2	1	1	1	0	1	1	0	1	0	0	0	0	0	2	1	1	2	0	0	0	2	1	2	1	0	0	0	1	0	0	2	2	0	0	0	0
64	1	1	0	0	1	1	2	2	1	0	1	0	0	0	0	0	0	1	0	0	0	0	1	0	0	0	2	0	0	1	2	2	2	1	0	1	1	1	1	0	1	1	1	2	2	0	1	0	1
65	1	0	0	1	0	0	1	2	0	0	0	0	0	0	0	0	0	1	1	1	1	1	1	0	0	0	1	1	1	1	1	1	1	1	1	2	2	0	0	1	1	1	1	2	1	1	0	1	1
66	1	0	0	1	0	0	2	2	2	1	0	1	0	0	0	0	0	0	0	0	0	0	0	0	0	0	1	1	0	1	1	0	1	1	0	1	1	1	1	0	1	1	0	1	2	0	0	0	0
67	0	0	0	1	0	0	0	2	0	0	2	0	0	0	0	0	0	1	0	0	0	0	1	1	1	1	0	0	0	1	2	2	1	2	0	2	0	0	0	1	1	1	1	2	1	0	0	0	0
68	0	0	0	0	0	0	1	2	0	0	1	0	1	0	0	1	0	0	1	1	1	0	1	0	1	1	2	2	1	1	1	0	1	1	0	2	1	0	0	0	2	0	0	0	0	1	0	0	1
69	0	0	0	0	0	0	2	2	0	0	0	1	1	0	0	0	1	1	1	1	1	0	1	1	1	1	1	1	1	1	2	2	2	0	0	0	1	0	0	0	1	2	2	2	1	1	0	1	1
70	1	0	0	0	1	1	2	2	1	0	1	0	1	0	0	0	0	1	1	0	0	0	1	0	0	0	0	2	2	1	2	0	1	2	0	2	2	0	0	0	2	0	0	2	0	0	0	0	1
71	0	0	0	0	1	1	1	2	0	0	2	0	0	0	0	0	0	0	2	1	0	0	1	1	1	1	1	0	0	1	0	2	2	0	0	0	1	0	0	0	2	0	0	2	0	0	0	0	0
72	0	0	0	0	0	0	1	2	1	1	0	0	0	0	0	1	0	0	1	1	1	0	0	0	0	0	1	0	2	0	0	1	1	0	0	1	2	0	0	1	1	0	0	0	0	1	0	0	1
73	0	0	0	0	0	0	2	0	2	2	0	1	1	0	0	0	0	1	0	0	0	0	1	0	0	0	1	0	2	0	0	1	1	1	0	1	0	1	1	1	0	0	1	2	1	0	0	0	0
74	1	0	0	0	0	0	2	2	2	1	0	1	1	0	0	0	0	1	0	0	0	0	0	0	0	0	2	0	0	2	1	1	1	1	1	1	1	1	1	0	1	1	1	2	0	1	0	2	0
75	1	0	0	0	1	1	1	2	1	1	1	1	1	0	0	0	0	0	0	0	0	0	0	0	0	0	1	1	2	1	0	1	2	1	0	1	1	0	0	0	0	0	0	2	0	1	0	0	0
76	1	0	0	1	0	0	2	1	1	1	1	0	0	0	0	0	0	0	2	2	1	0	1	1	1	1	1	1	1	1	2	0	1	1	0	1	1	0	0	1	1	0	1	2	1	0	0	0	0
77	0	0	0	1	0	0	2	2	2	0	1	1	2	0	0	0	0	0	0	0	0	0	0	0	0	0	2	0	0	2	0	0	1	2	0	2	2	0	0	0	2	0	0	0	0	1	0	0	1
78	0	0	0	0	0	0	2	0	2	2	0	0	1	1	1	0	0	0	0	0	0	0	1	0	0	0	0	0	0	1	2	1	1	2	0	2	1	0	0	0	1	1	0	1	0	0	0	0	0
79	1	0	1	1	1	1	2	2	2	1	0	0	0	0	0	0	0	0	1	1	1	0	0	0	1	1	2	0	0	2	1	1	1	1	1	1	2	0	0	0	2	0	0	2	0	0	0	0	0
80	0	0	0	1	0	0	2	1	2	0	1	0	0	0	0	0	1	1	1	1	1	0	1	1	1	1	0	1	2	0	1	1	1	1	0	2	2	0	0	1	1	0	0	2	0	0	0	0	1
81	0	0	0	0	0	0	1	2	1	1	0	0	0	0	0	0	0	1	0	0	0	1	0	0	0	0	2	1	1	2	0	1	1	2	0	1	1	0	0	0	2	1	1	1	1	1	0	0	0
82	0	0	0	0	1	1	1	2	1	1	1	0	0	0	0	0	0	2	1	1	1	0	1	1	1	1	0	2	2	1	2	1	1	1	0	1	1	0	0	1	0	1	1	2	1	0	0	0	1
83	0	0	0	0	1	1	2	1	1	0	1	0	0	0	0	1	0	0	1	1	1	1	1	1	1	1	2	0	0	2	0	1	1	2	1	2	1	0	1	1	0	1	1	2	1	1	0	0	0
84	0	0	0	2	0	0	1	1	2	2	0	0	0	0	0	0	0	1	1	1	1	1	0	0	0	0	1	1	1	1	2	0	2	1	0	2	1	1	0	1	0	1	0	1	1	0	1	0	0
85	1	0	0	0	1	1	1	1	2	2	0	0	0	0	0	0	0	1	1	1	1	0	0	0	0	0	1	0	1	1	0	0	1	2	1	2	1	0	0	0	1	0	0	2	0	1	0	0	0
86	0	0	0	0	0	0	1	1	1	1	1	1	1	0	0	0	0	0	0	0	0	0	0	0	0	0	2	0	0	2	1	1	1	2	0	2	2	0	0	0	1	1	1	2	0	0	0	0	0
87	0	0	1	1	0	0	2	1	2	1	1	0	0	0	0	0	0	2	1	1	1	0	0	0	0	0	0	1	1	0	1	0	1	2	0	2	2	0	0	1	0	0	1	2	1	0	0	0	0
88	0	1	0	0	1	1	2	2	2	1	0	0	0	0	0	0	1	2	0	0	0	0	0	0	0	0	0	0	1	0	0	1	2	1	0	1	2	0	0	0	1	0	0	1	0	1	0	0	1
89	0	0	0	0	0	0	2	0	2	2	0	0	0	0	0	0	0	1	1	1	1	0	0	0	0	0	1	1	1	1	2	0	2	1	0	2	2	1	0	0	0	0	0	2	0	0	0	0	0
90	0	0	0	0	0	0	2	2	1	0	0	0	0	0	0	0	0	0	0	0	0	1	1	0	0	0	1	0	1	1	1	1	0	1	0	1	1	0	0	0	1	0	0	2	0	2	0	0	1
91	0	1	0	0	1	1	2	2	1	0	0	0	0	0	0	0	0	0	1	1	1	1	0	0	0	0	2	0	0	2	0	0	1	1	1	1	1	0	0	2	0	0	0	0	0	0	0	0	0
92	1	0	0	0	0	0	2	0	2	2	0	1	1	0	0	0	0	1	1	1	0	0	2	1	1	1	0	2	2	0	2	2	2	1	1	2	1	0	0	1	1	2	2	2	1	1	0	1	0
93	0	0	0	1	0	0	2	2	1	1	0	0	0	0	0	0	0	0	0	0	0	0	0	0	0	0	1	2	2	1	2	1	1	0	0	0	2	0	0	1	1	0	0	2	0	0	0	0	1
94	1	0	0	0	0	0	2	1	2	1	0	1	1	1	1	0	0	0	1	2	1	0	0	0	0	0	1	2	2	0	2	1	1	1	1	2	1	0	0	0	1	1	1	2	2	1	0	0	0
95	0	0	0	0	0	0	1	2	0	0	0	0	0	0	0	0	0	1	1	0	0	0	1	1	1	1	0	1	0	0	2	0	0	2	0	2	0	0	0	2	0	0	0	1	0	0	0	0	0
96	0	0	0	0	0	0	1	2	1	0	1	0	1	0	0	0	0	1	1	1	1	0	0	0	0	0	2	0	0	2	0	0	1	2	2	2	1	1	1	1	0	0	0	0	1	1	0	0	1
97	0	0	0	0	1	1	1	1	1	1	1	1	1	0	0	0	1	1	1	0	0	0	0	0	1	1	2	0	0	2	0	0	1	0	0	1	1	0	0	0	1	1	1	2	1	1	0	0	0
98	0	0	0	2	0	0	2	2	0	0	1	0	0	0	0	0	1	1	0	1	1	0	0	0	0	0	2	0	0	1	1	0	2	0	0	1	1	0	0	1	1	0	0	1	1	1	1	0	1
99	0	0	0	1	0	0	1	1	2	1	0	0	0	0	0	0	0	0	1	1	1	0	1	0	0	0	2	1	1	2	0	0	0	1	1	1	2	0	0	1	1	0	0	1	0	0	0	0	0
100	1	0	0	2	0	0	2	1	1	1	0	0	0	0	0	0	0	2	0	1	0	0	0	0	0	0	2	0	0	2	1	1	1	2	0	2	1	0	0	1	1	0	0	1	0	1	0	0	1
101	0	0	0	0	0	0	1	1	1	1	1	0	0	0	0	0	1	1	0	0	0	0	0	0	0	0	1	0	1	1	1	1	1	1	0	2	2	0	0	1	1	0	0	2	0	0	0	0	0
102	1	1	0	0	1	1	1	1	1	1	1	0	1	0	0	0	0	0	0	1	0	0	2	0	0	0	0	0	1	1	0	1	1	2	1	2	1	0	0	0	1	1	1	2	1	0	0	0	0
103	0	0	0	0	0	0	0	2	0	0	2	1	2	0	0	0	0	1	1	0	0	0	1	1	1	1	1	0	0	1	2	2	2	0	0	0	2	0	0	2	0	1	1	1	1	1	0	0	0
104	1	0	0	0	1	1	1	2	0	0	2	0	0	0	0	0	0	0	0	0	0	0	0	0	0	0	2	0	0	2	1	0	1	1	0	1	1	0	0	1	0	0	0	2	0	0	0	0	0
105	0	0	0	0	0	0	2	2	2	1	1	0	1	0	0	0	0	0	2	1	0	0	1	0	0	0	2	2	1	1	1	2	1	1	0	1	2	0	0	2	1	1	1	2	1	1	0	0	0
106	0	0	0	0	1	1	1	2	1	1	0	1	1	0	0	0	0	1	1	1	1	0	0	0	0	0	2	0	0	1	0	1	1	2	1	1	1	0	0	0	2	0	0	2	1	0	0	1	1
107	0	0	0	0	0	0	0	2	1	1	0	0	0	0	0	0	0	1	0	1	0	0	0	0	0	0	2	2	2	2	0	0	1	2	2	2	1	0	0	0	1	0	0	1	0	1	0	0	0
108	1	0	0	0	0	0	2	0	2	2	0	0	0	0	0	0	0	1	0	0	0	0	1	1	1	1	2	1	1	2	0	1	1	1	1	1	1	1	1	0	1	0	0	2	0	1	0	0	1
109	1	0	0	1	0	0	1	2	0	0	0	0	0	0	0	0	0	2	0	1	0	0	2	1	1	1	1	1	1	1	0	0	2	2	0	2	2	0	0	0	1	1	0	1	1	1	0	0	0
110	1	0	0	0	0	1	2	2	1	0	1	0	0	0	0	0	0	1	0	1	0	0	0	0	0	0	2	0	0	2	0	0	1	1	0	1	2	0	0	0	1	1	1	1	1	2	0	1	0
111	0	0	1	1	0	0	2	2	0	0	0	1	2	0	0	0	0	1	0	0	0	1	0	0	0	0	2	0	0	2	1	0	0	1	0	0	0	0	0	0	1	0	0	1	0	0	0	0	0
112	1	0	0	1	0	0	1	0	2	2	0	1	2	0	0	1	0	0	0	0	0	0	0	0	0	0	0	1	1	0	1	0	1	0	0	2	1	0	0	0	2	0	0	1	0	0	0	0	1
113	0	0	0	0	0	0	1	1	1	0	2	0	0	0	0	0	0	2	0	0	0	0	0	0	1	1	1	0	2	0	0	1	1	1	1	1	1	0	0	0	2	1	1	1	0	0	0	0	0
114	0	0	0	1	0	0	2	1	1	1	0	1	1	0	0	0	0	2	1	1	1	0	0	0	0	1	1	0	0	1	0	0	1	0	0	2	2	0	0	1	1	1	0	1	0	1	0	0	1
115	0	1	0	0	1	1	1	0	2	2	0	0	0	0	0	0	0	1	0	0	0	0	0	0	0	0	2	1	1	2	1	0	1	1	0	1	1	0	0	2	0	0	0	2	0	2	0	0	0
116	0	0	0	0	0	0	2	2	1	0	1	1	1	0	0	0	0	0	1	1	0	0	0	0	0	0	1	0	1	1	0	0	0	1	0	1	1	0	0	0	0	1	0	0	2	0	0	0	1
117	1	0	1	1	0	0	2	2	2	1	0	2	2	0	0	0	0	2	1	1	1	0	0	0	1	1	0	0	1	0	1	0	0	2	1	2	1	0	0	0	1	1	1	1	1	0	1	0	0
118	1	0	0	0	0	0	2	2	1	0	0	0	0	0	0	0	0	0	0	0	0	0	0	0	0	0	1	1	1	0	2	0	2	0	0	1	2	0	0	0	1	0	0	2	0	0	0	0	1
119	0	0	0	0	1	1	1	1	2	2	0	1	1	0	0	0	0	0	0	0	0	0	1	0	1	1	0	0	1	1	0	0	1	0	0	0	2	0	0	0	2	0	0	1	1	1	1	0	1
120	1	0	0	0	0	0	2	2	2	1	0	1	2	0	0	0	0	0	0	0	0	0	0	0	0	0	1	0	0	1	2	0	0	2	0	0	2	1	1	0	1	0	0	1	0	1	0	1	0
121	0	0	0	0	0	0	2	1	2	2	0	0	0	0	0	0	0	1	2	2	1	0	0	0	0	0	1	0	2	0	0	1	1	2	0	2	2	0	0	0	2	0	0	2	0	1	0	0	0
122	1	0	0	0	0	0	0	1	1	1	1	2	2	0	0	0	0	0	1	1	1	0	0	0	0	0	2	2	2	1	1	0	0	1	0	1	1	0	0	2	0	1	0	1	1	1	1	0	0
123	1	0	0	0	0	0	2	1	2	2	0	0	1	0	0	1	0	0	1	1	0	0	0	0	0	0	0	0	1	1	0	0	0	2	0	2	2	0	0	0	2	0	0	1	0	0	0	1	0
124	0	0	0	0	0	0	2	1	1	1	0	0	0	0	0	0	0	0	0	0	0	0	1	0	1	1	1	0	1	1	0	0	1	1	0	1	1	1	1	0	1	0	0	2	0	0	0	1	0
125	1	0	0	0	1	1	2	2	1	1	0	1	1	1	1	0	0	0	2	2	0	0	1	0	1	1	1	0	1	1	1	0	0	1	0	1	1	0	0	0	2	0	0	2	0	1	1	0	1
126	0	0	0	0	0	0	1	1	1	1	0	0	0	0	0	0	1	0	1	1	1	1	0	0	1	1	1	0	1	1	0	1	0	2	0	2	1	0	0	0	2	1	1	2	1	0	0	0	1
127	0	0	1	0	0	1	2	2	1	0	0	0	1	0	0	0	0	1	1	1	0	0	1	1	1	1	1	1	1	1	2	0	2	1	0	2	1	0	0	1	1	0	0	2	1	0	0	2	0
128	0	0	1	1	0	0	1	1	1	1	2	0	0	0	0	0	0	1	1	0	0	0	0	0	0	0	2	0	0	2	1	1	0	2	2	2	2	0	0	0	1	1	1	2	1	1	0	0	0
129	0	0	0	0	0	0	1	2	1	0	1	0	1	0	0	0	1	1	0	0	0	0	0	0	0	0	2	0	0	2	1	1	1	1	0	1	1	0	0	1	1	0	0	1	0	0	0	0	1
130	0	0	0	0	0	0	2	1	1	1	1	1	1	0	0	0	0	1	0	0	0	0	0	0	0	0	2	0	0	1	1	0	0	2	0	0	1	0	0	0	1	1	0	0	1	0	0	0	1
131	0	0	1	1	0	0	1	1	1	1	0	0	0	0	0	0	0	1	1	1	0	0	0	0	0	0	0	1	1	0	1	1	1	0	0	0	2	0	0	0	1	1	0	0	1	0	0	0	1
132	0	0	0	0	0	0	2	1	2	0	1	1	1	0	0	0	0	1	1	1	1	0	1	0	1	1	1	0	1	1	0	0	0	2	0	2	2	0	0	1	1	0	0	1	1	1	0	0	1
133	0	0	0	1	0	0	1	1	1	1	1	0	1	0	0	1	0	1	0	0	0	0	0	0	0	0	1	0	1	1	0	0	1	1	0	1	1	0	0	0	0	0	0	1	0	1	0	1	1
134	1	0	0	1	0	0	2	2	0	0	0	0	0	0	0	0	0	0	0	0	0	0	0	0	0	0	2	0	0	2	0	1	0	2	2	2	2	0	0	0	1	1	1	2	1	0	0	0	1
135	0	0	0	0	0	0	1	2	1	1	0	0	1	0	0	1	0	1	1	0	0	1	0	0	0	0	1	0	1	1	0	1	1	1	0	1	1	0	0	2	0	0	0	2	0	1	0	0	1
136	1	0	0	0	0	0	2	2	2	1	0	0	0	0	0	0	0	0	0	0	0	0	0	0	0	0	2	0	0	1	1	1	1	2	0	2	1	0	0	1	1	1	0	1	0	0	0	0	1
137	0	0	0	0	0	0	2	1	1	1	1	1	2	0	0	0	1	2	0	0	0	0	0	0	0	0	2	0	0	1	0	0	2	1	0	2	1	0	0	2	0	1	1	2	1	0	0	0	1
138	0	0	0	1	0	0	1	1	1	1	0	1	1	0	0	0	0	0	0	0	0	0	0	0	0	0	1	0	1	1	0	0	0	2	0	2	1	1	1	0	0	0	0	1	0	1	1	1	0
139	0	0	0	0	0	0	2	2	2	1	0	0	2	0	0	1	0	1	0	0	0	0	0	0	0	0	2	0	0	2	1	1	1	1	0	1	2	0	0	1	1	0	0	2	0	1	0	0	0
140	1	1	0	0	1	1	2	0	2	2	0	0	1	0	0	0	0	0	1	1	1	0	1	0	0	0	2	2	2	1	1	1	1	1	0	1	1	1	1	0	1	0	0	2	0	1	0	1	0
141	0	0	1	1	0	0	2	1	2	1	0	0	0	0	0	0	0	0	1	1	1	0	0	0	0	0	0	0	1	1	0	0	0	2	0	2	1	0	0	2	0	0	0	2	0	1	0	0	0
142	1	0	0	1	1	1	2	1	2	2	0	0	0	0	0	0	0	1	0	0	0	0	1	1	1	1	1	1	2	0	1	0	1	0	0	1	1	0	0	1	1	0	0	2	1	0	0	0	0
143	1	0	0	0	1	1	2	0	2	2	0	1	1	1	1	0	0	0	1	1	1	0	0	0	0	0	0	1	1	0	1	1	2	1	0	1	1	0	1	1	0	0	0	2	2	0	0	0	0
144	1	0	0	0	0	0	2	0	2	2	0	1	1	0	0	0	0	0	0	0	0	0	0	0	0	0	2	0	0	2	0	1	1	1	1	2	0	0	0	2	0	1	1	1	1	1	1	0	0
145	1	0	0	2	1	1	2	1	1	1	0	1	1	0	0	0	0	1	0	1	1	0	0	0	0	0	1	0	0	1	0	2	1	2	1	2	0	1	0	0	0	0	0	2	1	1	0	0	0
146	0	0	0	0	0	0	2	1	2	1	0	0	2	0	0	1	0	0	1	1	1	0	0	0	0	0	1	0	0	2	1	0	1	2	1	2	1	2	1	0	1	0	0	2	0	0	0	0	1
147	1	0	0	1	0	0	2	2	1	0	1	0	2	0	0	1	0	0	1	1	1	0	1	1	1	1	1	1	1	0	2	0	1	0	0	1	1	0	0	0	1	0	0	1	0	0	0	0	0
148	0	0	0	1	0	0	2	2	2	1	0	0	0	0	0	0	1	1	1	1	1	0	0	0	0	0	2	0	0	2	1	1	1	2	0	2	2	0	0	1	1	1	1	1	1	0	0	0	0
149	0	0	0	0	0	0	2	1	2	2	0	0	1	0	0	1	0	0	1	1	1	0	0	0	1	1	0	1	1	0	1	1	1	1	0	2	0	0	0	1	0	0	0	2	0	0	0	0	0
150	1	0	0	0	0	1	2	2	2	1	0	1	1	0	0	0	1	2	0	0	0	0	0	0	0	0	2	1	1	1	1	1	1	0	0	1	2	0	0	0	2	1	1	2	2	0	0	0	1
151	1	1	1	0	0	0	2	1	2	2	0	0	0	0	0	0	0	1	1	1	1	0	0	0	0	0	2	1	1	1	1	1	1	1	0	2	2	0	0	0	2	1	1	2	1	0	0	1	0
152	1	0	0	0	1	1	2	2	1	1	0	0	0	0	0	0	0	1	1	1	1	0	0	0	0	0	1	2	2	1	1	0	0	1	0	1	1	1	1	0	1	0	0	2	2	0	0	0	1
153	0	0	0	1	0	0	1	1	1	1	1	0	0	0	0	0	0	1	1	1	1	0	0	0	0	0	1	1	1	1	0	0	0	1	1	1	2	0	0	1	1	1	1	1	1	2	0	1	0
154	1	0	1	1	1	1	1	2	0	0	1	2	2	1	1	0	0	2	0	1	0	0	0	0	0	0	2	0	0	2	0	0	1	1	1	2	1	0	0	0	1	0	0	2	0	1	0	0	0
155	0	0	0	0	0	0	0	2	0	0	1	1	2	0	0	0	0	2	1	1	1	1	0	0	0	0	0	0	1	0	0	0	1	0	0	2	1	0	0	2	0	0	0	1	0	0	0	0	1
156	0	1	1	1	0	0	1	1	1	1	1	0	1	0	0	0	0	0	1	1	1	0	0	0	0	0	2	0	0	2	0	0	0	2	0	0	1	0	0	1	1	0	0	0	0	0	0	0	0
157	1	0	0	0	1	1	1	2	0	0	2	0	1	0	0	0	0	0	1	1	1	0	1	1	1	1	2	0	0	2	1	1	1	0	0	0	2	0	0	0	2	1	1	1	1	1	0	0	0
158	0	0	0	0	0	0	0	2	0	0	2	0	0	0	0	0	0	0	1	1	1	0	0	0	0	0	2	1	1	2	1	0	1	0	0	1	1	0	0	0	2	0	0	0	0	0	0	1	0
159	0	0	0	0	0	0	2	2	1	1	0	2	1	0	0	0	0	1	0	0	0	0	0	0	0	0	0	2	2	0	2	0	1	1	1	1	1	0	0	1	1	0	0	0	0	1	0	0	0
160	1	0	0	0	0	0	1	2	0	0	1	1	1	0	0	0	0	1	0	0	0	0	1	0	0	0	1	0	2	0	0	0	1	0	0	1	0	0	0	1	0	0	0	2	0	1	0	0	0
161	0	0	0	1	0	0	1	1	1	1	1	1	1	0	0	0	0	0	1	1	0	0	1	0	0	0	1	0	0	1	0	0	1	0	0	0	2	0	0	0	2	2	2	2	2	0	0	0	1
162	0	0	0	0	0	0	2	2	1	1	0	1	1	0	0	0	0	0	0	0	0	0	0	0	0	0	2	1	1	2	1	0	1	2	0	2	2	0	0	0	2	0	0	2	1	0	0	0	0
163	1	0	0	0	0	0	1	2	1	1	1	1	1	0	0	0	0	2	1	1	1	0	0	0	0	0	1	0	1	1	0	0	1	1	0	1	2	0	0	0	1	1	1	1	1	1	0	1	0
164	1	0	1	0	0	1	1	1	2	2	0	0	0	0	0	0	0	0	0	0	0	0	2	0	0	1	1	0	0	1	1	0	2	1	0	1	1	0	1	0	0	1	1	1	1	1	1	0	0
165	0	1	0	0	1	1	2	2	1	0	0	1	2	0	0	1	0	0	1	0	0	0	0	0	0	0	1	0	1	1	0	0	1	2	0	2	1	0	1	0	0	0	0	0	2	2	0	0	1
166	1	0	0	1	0	0	2	0	2	2	0	1	1	0	0	0	0	1	0	0	0	0	1	0	1	1	1	1	1	1	1	1	0	2	0	2	2	0	0	1	1	1	0	1	0	0	1	0	0
167	0	0	0	0	0	0	2	2	2	1	0	0	1	0	0	0	0	0	0	0	0	0	0	0	0	0	1	1	2	0	1	0	1	2	1	2	2	0	0	0	2	1	0	0	2	1	0	0	0
168	1	0	0	0	0	0	1	1	1	0	2	0	0	0	0	0	0	1	1	0	0	1	0	0	0	0	1	0	1	1	0	1	1	0	0	1	1	2	1	0	1	0	0	2	0	0	0	0	0
169	0	0	0	0	0	0	2	2	1	0	1	0	0	0	0	0	0	1	1	1	1	0	0	0	1	1	0	1	1	0	1	0	1	1	0	1	1	0	0	0	2	0	0	2	0	0	0	0	1
170	0	0	1	0	0	1	1	1	1	1	2	0	1	0	0	1	0	0	0	0	0	0	0	0	0	0	1	0	0	1	0	0	1	1	1	1	1	0	0	0	1	0	0	1	0	1	0	0	0
171	1	0	1	0	0	0	1	2	0	0	1	1	1	0	0	0	0	0	0	1	0	0	1	0	0	0	0	2	2	1	2	0	0	2	0	2	1	0	1	0	0	0	0	1	0	1	1	1	0
172	0	0	0	0	0	0	2	0	2	1	2	0	1	0	0	0	0	0	0	0	0	0	0	0	0	0	2	0	0	1	1	0	0	2	0	2	2	0	0	0	2	1	0	0	2	1	0	0	0
173	1	0	0	0	0	0	2	2	2	1	1	0	1	0	0	0	1	1	0	0	0	0	0	0	0	0	1	0	2	0	0	0	1	0	0	1	2	0	0	1	1	0	0	1	0	1	0	1	0
174	0	0	0	0	0	0	1	1	1	0	1	0	1	0	0	0	0	0	1	1	1	0	1	0	0	0	1	1	1	0	2	0	1	2	0	1	1	0	0	0	2	1	0	0	1	0	0	0	0
175	1	0	0	0	2	2	2	2	1	1	0	1	2	0	0	0	0	1	0	0	0	0	0	0	0	0	1	1	2	0	1	0	0	1	1	2	1	1	1	0	1	0	0	2	1	2	0	0	0
176	0	0	1	0	1	2	2	2	0	0	0	0	2	0	0	1	0	1	0	1	1	0	0	0	0	0	1	0	0	1	2	0	1	0	0	1	1	1	1	0	0	0	0	0	2	2	0	0	0
177	0	0	1	0	0	1	1	2	0	0	0	1	1	0	0	0	0	0	0	0	0	0	1	1	1	1	2	0	0	1	1	0	0	1	0	1	1	0	0	1	0	1	1	1	1	1	0	0	0
178	1	1	1	1	0	0	2	1	2	2	0	0	0	0	0	0	0	1	1	0	0	0	0	0	0	0	1	0	1	1	0	2	2	0	0	0	1	0	0	0	2	0	0	1	1	1	0	0	0
179	0	0	0	1	0	0	2	2	1	0	1	0	1	0	0	0	0	0	0	1	1	0	0	0	0	0	1	0	0	1	2	0	1	2	0	2	2	1	1	0	1	1	1	2	0	0	0	1	0
180	1	0	0	0	1	1	2	1	2	1	0	2	2	0	0	0	0	0	0	0	0	1	0	0	0	0	1	0	0	1	1	0	0	2	2	2	1	0	0	0	1	0	0	0	0	0	0	0	0
181	1	0	0	0	0	0	1	2	1	0	1	0	0	0	0	0	0	1	0	0	0	1	0	0	0	0	1	0	0	1	0	0	1	1	1	1	2	0	0	0	1	1	1	1	1	1	0	0	0
182	1	0	0	0	0	0	2	2	1	0	0	1	2	0	0	0	0	1	1	1	0	0	0	0	0	0	2	0	0	2	1	0	1	2	2	2	1	0	0	0	1	0	0	2	2	0	0	0	1
183	0	0	0	0	1	1	2	1	2	1	0	0	0	0	0	0	0	0	0	0	0	0	1	1	1	1	1	0	2	0	0	0	1	2	1	1	1	1	1	0	0	0	0	2	0	0	0	0	1
184	1	0	0	2	0	0	2	2	2	1	0	1	1	0	0	0	0	0	1	1	1	0	0	0	0	0	1	0	1	1	0	2	2	2	1	2	0	0	0	1	1	0	0	2	1	0	0	0	0
185	1	1	0	0	0	0	2	0	2	2	0	0	0	0	0	0	0	0	1	1	1	0	1	1	1	2	1	0	1	1	0	2	2	1	1	2	0	0	0	1	1	1	1	1	1	0	0	0	1
186	0	1	0	0	0	0	2	1	2	1	0	0	0	0	0	0	0	0	0	0	0	0	0	0	0	0	2	0	0	2	0	0	1	1	0	1	1	0	0	1	1	0	0	2	1	0	0	0	1
187	1	0	0	0	1	1	2	2	2	1	0	0	0	0	0	0	0	0	1	1	1	0	0	0	0	0	2	0	0	2	1	0	0	1	1	1	0	0	0	2	0	1	1	2	1	2	0	0	0
188	0	0	0	1	0	0	1	0	2	2	0	1	1	0	0	0	0	0	0	0	0	0	0	0	0	0	2	0	0	2	0	1	2	1	0	1	0	0	0	2	0	0	0	1	0	1	0	0	0
189	0	0	0	1	0	0	2	0	2	2	0	0	1	0	0	0	0	0	0	1	0	0	0	0	0	0	1	0	1	1	0	0	0	2	0	2	1	0	0	0	2	0	0	2	1	0	0	0	0
190	0	0	0	0	0	0	2	0	2	2	0	0	2	0	0	0	0	0	0	0	0	1	0	0	0	0	1	0	1	2	0	1	1	0	0	1	0	0	0	1	1	0	0	1	0	1	0	0	1
191	0	0	0	0	0	0	2	2	2	1	1	0	0	0	0	0	0	0	0	0	0	0	0	0	0	0	0	0	0	1	1	0	0	1	0	1	1	0	0	1	1	1	0	0	1	0	0	1	0
192	0	0	1	0	1	2	1	1	1	1	0	0	0	0	0	0	0	1	1	1	0	0	0	0	0	0	1	1	1	1	1	1	1	2	1	2	0	0	0	1	0	1	0	0	1	0	0	1	0
193	0	1	1	0	0	0	2	1	2	1	1	0	0	0	0	0	0	0	0	0	0	0	0	0	0	0	1	0	1	1	0	0	1	2	1	2	1	0	0	1	1	0	0	2	0	0	0	1	0
194	0	0	1	1	0	0	1	2	1	1	1	0	0	0	0	0	0	1	0	0	0	0	0	0	0	0	2	0	0	1	1	0	0	2	0	2	2	0	0	2	0	1	1	2	0	0	0	0	1
195	1	0	1	1	0	0	1	2	1	0	2	1	1	1	1	0	0	0	0	0	0	0	0	0	1	1	1	1	1	1	0	2	1	1	0	1	2	0	0	0	2	0	0	2	0	2	0	0	0
196	1	0	0	0	0	0	1	1	2	2	0	0	1	0	0	0	0	0	1	1	0	1	0	0	1	1	1	0	0	1	0	1	2	1	0	1	1	0	0	1	1	0	0	2	0	2	0	0	0
197	0	0	0	0	0	1	1	1	1	1	0	1	1	0	0	0	0	1	0	0	0	1	0	0	0	0	2	0	1	1	1	0	1	1	1	2	1	0	0	0	1	1	1	2	1	1	0	0	1
198	0	1	0	0	0	0	1	1	1	1	1	2	2	0	0	0	0	0	1	1	1	1	0	0	0	0	1	1	1	1	0	0	0	2	1	1	2	0	0	0	1	0	1	1	1	0	1	0	0
199	0	0	0	1	1	1	2	1	2	1	0	0	0	0	0	0	0	1	0	0	0	0	0	0	0	0	2	0	0	1	1	0	1	2	0	2	1	0	0	0	1	0	0	2	0	1	0	0	0
200	0	0	0	1	0	0	1	2	1	1	1	1	2	1	1	0	0	1	1	1	1	0	0	0	0	0	2	1	1	1	2	0	1	1	0	2	1	0	0	0	0	1	1	2	0	1	0	0	0
201	1	0	0	1	0	0	1	1	2	2	0	0	0	0	0	0	0	0	1	1	1	0	2	0	0	0	1	0	0	1	0	0	0	2	0	2	0	0	0	1	1	0	0	2	0	1	1	0	1
202	0	0	0	0	0	0	1	2	1	1	0	0	0	0	0	0	0	0	1	1	1	0	0	0	1	1	2	1	1	1	1	0	2	1	0	2	1	0	0	0	0	0	0	2	0	1	1	0	1
203	0	0	0	0	1	1	2	0	2	2	0	1	0	0	0	0	0	1	1	1	1	0	1	1	1	2	2	0	0	2	0	0	0	2	0	2	2	0	0	0	1	0	0	2	1	0	1	0	0
204	0	0	0	0	0	0	0	2	0	0	1	0	1	0	0	0	0	0	0	0	0	0	1	0	0	0	2	1	1	1	1	1	1	2	1	2	2	0	0	1	1	1	1	1	1	1	1	0	0
205	1	0	0	0	1	1	0	2	1	1	0	0	0	0	0	0	0	0	1	1	0	0	0	0	0	0	2	0	0	1	1	0	0	1	0	1	1	0	0	1	1	0	0	2	0	1	0	0	0
206	0	0	0	1	0	0	2	1	2	2	0	1	1	0	0	0	0	2	1	1	1	0	0	0	0	0	0	0	1	0	1	1	0	2	1	2	2	0	0	0	2	0	0	2	1	0	0	1	0
207	1	1	0	0	1	1	2	1	2	1	0	1	1	0	0	0	0	1	2	1	0	0	0	0	0	0	1	0	0	1	1	2	1	2	1	2	1	2	1	0	1	1	1	2	1	0	0	0	1
208	0	0	0	0	0	0	2	1	1	1	0	0	0	0	0	0	0	1	0	0	0	0	2	0	0	1	0	1	2	0	1	0	0	2	0	0	0	1	0	0	0	0	0	2	0	1	0	0	0
209	1	0	0	1	0	0	1	2	1	0	1	0	0	0	0	0	0	1	2	1	1	0	1	0	0	0	2	0	0	2	1	1	2	2	0	2	1	0	0	2	0	0	0	2	0	1	0	0	0
210	0	0	1	2	0	0	2	1	1	1	0	0	0	0	0	0	0	0	2	1	1	0	0	0	0	0	2	0	0	2	0	1	1	1	0	2	1	0	0	1	1	0	0	0	0	0	0	0	0
211	1	0	0	1	0	0	2	0	2	1	2	0	0	0	0	0	0	1	0	0	0	1	0	0	0	0	1	1	2	1	0	1	1	2	0	2	1	0	0	1	1	1	0	0	1	0	0	0	0
212	1	0	1	1	0	0	2	2	1	0	0	1	1	0	0	0	0	1	1	0	0	0	0	0	0	0	1	0	1	1	1	2	1	0	0	0	1	0	0	0	0	0	0	2	1	0	0	0	0
213	0	0	0	1	0	0	1	2	0	0	1	0	0	0	0	0	0	1	1	1	1	0	0	0	0	0	1	1	2	0	1	1	1	2	0	2	1	0	0	1	0	0	0	2	0	0	0	0	0
214	1	0	1	0	0	1	2	0	2	2	0	1	1	0	0	0	0	0	2	1	0	0	0	0	0	0	2	0	0	2	0	1	0	1	1	1	1	0	0	0	2	0	0	1	0	1	1	0	0
215	1	0	0	0	0	0	2	2	2	1	0	1	1	0	0	0	0	1	0	0	0	1	0	0	0	0	2	0	0	2	0	1	1	0	0	0	2	0	0	0	1	0	0	2	0	2	0	0	0
216	0	1	0	0	0	0	1	1	1	1	1	2	1	0	0	0	0	0	0	0	0	0	0	0	0	0	2	0	0	2	0	0	1	2	1	2	2	0	0	2	0	0	0	2	0	0	1	1	0
217	1	0	0	0	0	0	2	0	2	2	0	0	0	0	0	0	1	1	1	0	0	1	0	0	0	0	1	0	1	1	0	2	1	2	1	2	1	0	0	1	1	0	0	1	0	2	1	1	0
218	0	0	0	0	0	0	2	2	2	1	0	0	1	0	0	1	0	1	1	0	0	0	1	0	0	0	2	0	0	2	0	1	1	0	0	0	2	0	0	1	1	0	0	2	1	0	0	0	0
219	1	0	0	1	0	0	2	1	2	1	1	1	1	1	1	0	0	0	2	1	1	1	0	0	0	0	1	0	0	1	2	0	0	2	0	2	1	1	1	0	1	0	0	2	0	0	0	0	1
220	1	0	0	0	1	1	2	2	1	1	1	0	0	0	0	0	0	0	1	1	1	0	1	0	0	0	2	1	1	1	1	0	2	1	0	2	1	0	1	0	0	0	0	1	1	0	0	0	0
221	0	0	0	0	0	0	1	1	2	2	0	0	0	0	0	0	1	1	1	1	1	0	0	0	0	0	2	0	1	0	1	2	1	0	0	1	1	1	1	0	1	0	0	0	0	0	1	0	0
222	0	0	0	0	0	0	2	0	2	2	0	0	0	0	0	0	0	0	0	0	0	0	0	0	0	0	2	1	1	1	2	0	1	1	0	2	1	0	0	0	1	1	1	2	1	0	0	0	0
223	1	0	0	0	0	0	2	1	2	0	0	0	0	0	0	0	0	1	2	2	2	0	1	1	1	1	2	1	1	1	1	0	2	1	0	1	2	0	0	1	1	0	0	1	0	0	0	1	0
224	1	0	0	1	1	1	1	2	0	0	0	0	0	0	0	0	0	1	0	0	0	0	0	0	0	0	2	0	1	0	1	0	1	1	0	1	1	0	0	0	1	0	0	1	0	1	0	0	0
225	1	0	0	1	0	0	2	1	2	2	0	1	1	0	0	0	0	0	1	1	1	0	1	0	0	0	2	0	0	1	0	0	1	2	2	2	2	0	0	0	2	0	0	2	1	0	0	0	0
226	1	0	0	1	0	0	1	2	0	0	0	0	2	0	0	1	1	1	0	0	0	0	0	0	0	0	1	0	0	1	1	0	1	1	0	2	2	0	0	0	1	0	0	0	0	1	0	0	0
227	0	0	0	0	0	0	1	1	2	2	0	0	0	0	0	0	0	0	1	2	1	0	0	0	0	0	1	0	0	1	0	1	1	1	0	2	0	0	0	2	0	0	0	2	1	0	0	0	0
228	0	0	0	0	0	0	2	1	2	1	0	0	0	0	0	0	0	1	2	2	2	0	0	0	0	0	1	0	0	1	2	1	2	0	0	0	2	0	0	0	2	1	1	2	1	1	0	1	0
229	1	0	0	1	0	0	2	1	2	1	0	0	0	0	0	0	0	1	1	1	1	0	1	1	1	1	2	1	1	1	2	0	2	1	0	2	1	1	1	0	1	1	1	1	1	0	0	1	0
230	0	0	0	1	1	1	1	1	2	1	0	0	1	1	1	0	0	1	0	0	0	0	0	0	1	1	1	0	1	1	1	0	2	1	0	1	1	0	0	1	1	0	0	2	0	0	0	0	0
231	1	0	0	0	0	0	1	2	1	0	1	1	1	0	0	0	0	1	1	1	0	0	0	0	0	0	2	0	0	2	1	0	1	1	0	1	1	0	0	1	1	0	0	0	0	0	0	1	0
232	1	0	0	0	1	1	2	0	2	1	1	1	1	0	0	0	0	0	1	1	1	0	0	0	0	0	2	0	0	1	1	2	2	2	1	2	0	0	0	1	0	2	2	2	1	1	0	0	0
233	0	0	0	1	0	0	2	1	2	2	0	1	1	0	0	0	0	1	1	1	0	0	0	0	0	0	1	2	2	1	1	0	1	1	0	2	1	0	0	0	2	0	0	2	1	0	0	0	1
234	1	0	0	0	0	0	2	0	1	1	1	1	2	0	0	1	0	0	1	1	0	0	1	1	1	1	2	0	0	0	1	0	2	0	0	1	2	0	0	0	2	0	0	2	1	2	0	1	0
235	1	0	0	0	0	0	1	1	2	2	1	0	0	0	0	1	0	1	0	1	1	1	0	0	0	0	1	1	1	1	2	1	1	0	0	1	2	0	0	2	0	1	1	2	1	1	0	0	0
236	1	0	0	1	0	0	1	2	0	0	1	0	0	0	0	0	0	0	1	1	1	0	0	0	2	2	1	0	1	1	0	0	0	0	0	1	2	0	0	0	2	0	0	0	1	1	0	1	0
237	0	0	1	2	0	0	2	1	1	1	0	2	2	0	0	0	0	0	1	1	1	0	0	0	0	0	2	1	1	2	1	1	0	1	0	1	1	1	0	1	0	1	1	2	1	0	0	0	0
238	0	0	0	0	0	0	1	0	2	2	0	1	1	0	0	0	0	1	0	0	0	0	0	0	0	0	2	1	1	1	2	1	1	1	0	1	2	0	0	1	1	1	1	2	2	1	0	1	0
239	0	0	0	0	0	0	2	2	1	0	0	0	0	0	0	0	0	1	1	1	1	0	1	0	0	0	2	0	0	2	1	1	1	1	0	1	1	1	1	0	1	1	1	2	1	0	0	1	0
240	0	0	0	1	0	0	2	1	2	1	1	0	1	0	0	0	0	1	1	1	0	0	0	0	0	0	1	1	1	1	1	0	2	0	0	1	1	0	1	0	0	0	0	2	1	0	0	0	0
241	1	0	2	0	0	0	1	2	1	1	1	0	1	0	0	0	1	1	0	0	0	0	0	0	0	0	0	2	2	0	2	1	1	2	0	2	2	0	0	0	1	0	0	1	0	0	0	0	1
242	0	0	1	1	0	1	0	2	0	0	1	0	1	0	0	1	0	1	1	1	0	0	0	0	1	1	0	1	2	0	1	1	0	1	0	1	1	1	1	0	1	0	0	0	0	0	1	0	0
243	0	0	0	1	0	0	2	2	1	1	1	0	0	0	0	0	0	0	1	1	0	0	0	0	0	0	2	1	1	1	1	0	2	0	0	0	0	1	1	0	0	0	0	2	2	1	0	0	0
244	1	1	1	1	0	0	1	1	1	1	0	1	1	0	0	0	0	0	2	1	1	0	1	1	1	1	1	1	2	0	1	1	1	1	0	2	1	0	0	0	1	1	1	2	1	0	0	0	0
245	0	0	0	0	0	0	1	2	2	2	1	0	0	0	0	0	0	1	1	0	0	0	0	0	0	0	1	0	1	1	1	0	0	2	2	2	1	0	0	1	1	0	0	2	1	0	0	0	0
246	0	0	0	1	0	0	2	2	1	0	1	0	0	0	0	0	0	1	1	1	1	0	1	0	0	0	1	0	0	0	1	1	1	2	2	2	2	0	0	1	1	0	0	2	1	0	0	0	0
247	0	1	0	0	0	0	0	2	0	0	1	0	1	0	0	0	0	1	2	1	1	0	0	0	0	0	1	0	1	1	0	1	1	2	1	2	1	0	0	1	1	1	1	2	1	0	0	0	0
248	0	0	0	0	0	0	0	2	0	0	1	1	1	0	0	0	0	0	0	0	0	0	1	0	0	0	2	0	0	1	1	1	1	0	0	0	1	0	0	0	0	0	0	1	0	0	0	1	0
249	0	0	0	0	0	0	2	2	2	2	0	0	0	0	0	0	0	1	0	0	0	0	1	1	1	1	2	0	0	1	2	0	0	2	0	0	1	0	0	1	1	1	0	1	1	1	0	0	1
250	0	0	0	0	0	0	2	1	1	1	1	1	1	0	0	0	0	1	1	1	0	0	1	0	0	0	1	0	1	1	0	0	1	1	0	1	1	0	0	0	1	0	0	2	0	0	0	0	2
251	1	0	0	1	0	0	2	1	2	1	1	1	1	0	0	0	0	0	0	0	0	0	1	0	0	0	2	0	0	2	0	1	1	1	1	1	1	0	0	0	2	0	0	2	1	0	0	1	0
252	0	0	1	1	0	0	2	1	2	1	0	0	0	0	0	0	0	1	2	2	2	0	0	0	0	0	2	0	1	1	0	0	0	2	0	2	1	0	0	1	1	0	1	2	1	0	1	1	0
253	0	0	0	0	0	0	1	2	1	1	1	0	0	0	0	0	0	1	1	1	0	0	0	0	0	0	2	0	0	2	0	0	1	1	0	1	0	0	0	0	0	1	0	0	2	0	1	1	0
254	0	0	1	2	0	0	1	2	1	0	1	0	1	0	0	0	0	0	0	0	0	0	0	0	0	0	1	0	0	0	1	0	0	1	0	1	2	0	0	1	1	1	1	2	0	1	0	2	0
255	1	0	0	0	0	0	1	2	1	1	1	1	1	0	0	0	0	0	1	1	1	0	1	0	0	0	2	1	1	1	2	1	0	2	0	2	1	0	0	0	2	0	0	1	0	0	0	0	0
256	1	0	0	1	1	1	1	2	1	1	0	1	1	0	0	0	0	0	0	0	0	0	0	0	0	0	2	0	0	0	1	0	1	1	0	2	1	1	1	0	0	0	0	2	2	1	0	0	0
257	1	0	1	0	0	0	2	2	0	0	0	1	1	0	0	0	0	0	0	1	0	0	0	0	0	0	2	0	0	2	0	2	1	2	1	2	1	0	0	0	1	0	0	1	1	1	2	0	0
258	1	0	0	0	0	0	1	1	1	1	1	1	2	0	0	0	0	0	1	1	1	0	1	1	2	2	2	1	1	1	2	0	1	1	1	2	2	0	0	1	1	1	1	2	1	1	1	1	0
259	1	0	0	1	0	0	1	1	1	1	1	0	0	0	0	1	0	2	1	1	1	0	0	0	0	0	1	0	0	1	2	0	1	0	0	2	1	0	0	0	1	0	0	2	0	1	0	1	0
260	1	0	0	1	0	0	2	1	2	2	0	0	0	0	0	0	0	0	2	1	1	0	0	0	1	1	2	2	2	1	1	1	2	1	0	1	1	0	0	0	1	0	0	1	0	1	0	0	0
261	0	0	1	0	1	1	1	2	0	0	2	1	2	0	0	1	0	0	1	1	1	0	1	0	1	1	2	0	0	2	1	0	0	1	0	1	1	0	0	0	1	0	0	1	0	1	0	0	0
262	0	0	0	0	0	0	1	2	1	1	1	0	0	0	0	0	0	0	2	2	1	0	0	0	0	0	1	0	0	1	2	0	0	1	0	1	1	0	1	0	0	0	0	2	1	0	0	1	1
263	0	0	0	1	0	0	2	1	2	2	0	0	0	0	0	0	0	0	0	1	0	1	0	0	0	0	1	1	1	1	1	0	1	1	0	2	2	0	0	0	1	0	0	1	1	0	0	0	1
264	1	0	0	0	0	0	1	2	0	0	1	2	2	0	0	0	0	1	0	0	0	0	1	1	1	1	2	0	0	2	0	0	0	2	0	2	0	1	0	0	0	0	0	2	1	0	1	0	0
265	0	0	0	1	0	0	1	1	2	2	0	1	0	0	0	0	0	1	2	2	1	0	0	0	0	0	1	0	1	1	0	1	1	1	0	2	1	0	0	0	1	0	0	0	0	1	0	0	0
266	1	0	0	0	1	1	2	1	1	1	0	0	0	0	0	0	0	0	1	1	1	0	0	0	0	0	2	1	1	1	1	1	0	2	1	2	2	0	0	1	1	2	2	2	2	1	0	0	0
267	1	0	0	0	0	0	1	2	1	1	0	0	0	0	0	0	0	1	2	2	1	0	0	0	0	0	1	0	0	1	0	0	0	2	0	2	2	0	0	1	1	0	0	2	0	1	0	0	0
268	0	1	1	1	0	0	2	0	2	2	0	0	1	1	0	0	0	0	2	1	1	0	1	1	1	1	2	1	1	2	1	2	1	2	1	2	1	1	1	0	1	0	0	2	0	1	0	0	0
269	0	0	0	0	0	0	1	1	1	1	1	1	1	0	0	0	0	1	0	0	0	0	0	0	0	0	1	0	1	1	0	1	1	1	0	1	1	0	0	1	1	0	0	1	0	1	0	0	1
270	1	0	0	1	0	0	1	1	1	1	0	1	1	0	0	0	0	1	0	0	0	0	1	0	0	0	2	0	0	2	0	0	0	1	1	2	1	0	0	0	0	0	0	0	0	0	0	0	0
271	0	0	0	0	0	0	2	2	2	0	1	0	1	0	0	0	0	0	0	0	0	0	1	0	0	0	2	0	0	2	0	2	2	2	1	2	1	0	0	0	1	0	0	2	1	0	0	0	0
272	0	0	0	0	2	2	2	1	2	1	0	1	2	0	0	0	0	1	0	0	0	0	0	0	1	1	2	0	0	2	0	1	1	1	0	1	1	0	0	0	2	0	0	2	0	1	0	1	0
273	1	0	0	1	0	0	1	2	1	1	0	0	0	0	0	0	0	0	0	0	0	0	0	0	0	0	1	1	1	1	2	1	2	1	0	1	2	0	0	0	2	0	0	0	0	0	0	1	0
274	1	0	1	0	0	0	2	0	2	2	0	1	2	0	0	1	0	0	0	1	0	0	0	0	1	1	2	0	0	2	0	1	0	1	0	1	1	0	0	0	1	1	1	2	1	2	0	1	0
275	0	0	0	2	0	0	1	1	1	1	1	0	2	0	0	0	0	1	0	0	0	0	0	0	1	1	1	0	1	1	0	1	1	0	0	0	2	0	1	0	1	0	0	2	0	1	0	1	0
276	0	0	0	0	0	0	2	1	2	1	0	0	0	0	0	0	0	0	0	0	0	0	1	1	1	1	1	0	1	0	0	1	0	1	0	1	1	0	0	0	1	1	0	0	1	0	0	0	0
277	0	0	0	0	0	0	1	2	1	0	1	1	1	0	0	0	0	0	1	0	0	0	0	0	1	1	1	0	1	1	0	1	2	1	0	1	1	0	0	1	1	1	1	1	1	1	0	0	1
278	1	0	0	0	0	0	2	0	2	2	0	0	1	0	0	0	0	1	0	0	0	0	0	0	0	0	2	0	0	1	1	1	2	1	0	1	0	0	0	0	0	0	0	2	1	0	0	0	1
279	1	1	1	1	0	0	1	2	1	1	1	0	0	0	0	0	0	1	0	0	0	0	0	0	0	0	1	1	1	1	1	2	2	0	0	1	0	0	0	1	1	0	0	1	1	1	0	0	1
280	0	0	0	0	0	0	0	2	0	0	1	0	0	0	0	0	0	0	1	1	1	0	0	0	0	0	1	0	1	1	1	0	0	1	1	2	1	0	0	0	1	0	1	2	1	0	1	0	1
281	1	0	0	1	0	0	1	2	0	0	2	0	0	0	0	0	0	1	0	1	1	0	0	0	0	0	2	0	0	1	1	0	0	1	0	1	1	0	0	0	2	0	0	2	1	0	0	0	1
282	1	0	0	0	0	0	2	1	1	0	0	1	1	0	0	0	0	2	1	1	1	0	0	0	0	0	1	0	2	0	0	1	0	1	0	2	1	0	0	0	1	0	0	2	1	0	0	1	0
283	0	0	0	0	0	0	1	2	1	1	1	0	0	0	0	0	1	2	1	1	1	0	0	0	0	0	2	1	1	2	1	2	2	1	1	2	1	0	0	1	0	1	1	2	2	0	1	0	0
284	0	0	0	0	1	1	2	0	2	2	0	1	1	0	0	0	0	0	1	1	1	0	0	0	0	0	1	0	1	1	0	1	1	2	1	1	1	0	0	0	2	2	2	2	1	1	0	0	0
285	0	0	0	1	0	0	1	1	1	1	1	0	1	0	0	0	0	1	2	2	1	0	1	1	1	2	2	0	1	1	0	1	1	2	0	2	2	0	0	2	0	0	1	2	1	0	0	1	0
286	0	0	1	2	0	0	2	0	1	1	1	1	1	0	0	0	0	0	1	1	1	0	0	0	0	0	1	2	2	2	0	0	2	2	0	2	1	0	0	2	0	0	0	1	0	0	0	0	0
287	0	0	0	1	0	0	2	2	2	1	0	0	1	0	0	0	0	0	0	0	0	0	0	0	0	0	1	0	1	0	1	0	1	1	0	2	1	0	0	0	2	0	0	2	1	0	0	0	0
288	1	0	0	0	0	0	2	0	2	2	0	0	0	0	0	0	0	1	1	1	1	0	0	0	0	0	1	0	0	0	1	0	1	0	0	1	1	0	0	1	1	1	1	2	1	1	1	0	1
289	0	0	0	1	0	0	1	2	1	1	0	0	1	0	0	1	0	0	1	0	0	0	0	0	0	0	2	1	1	1	2	1	1	1	0	1	1	0	0	0	1	1	0	0	2	1	0	0	1
290	1	0	0	1	0	0	2	0	2	2	0	0	1	0	0	1	0	0	1	1	1	1	0	0	0	0	2	0	0	1	2	0	1	1	0	1	1	0	0	0	1	0	0	0	0	1	0	1	0
291	1	0	0	1	1	1	1	1	1	1	1	0	0	0	0	0	0	0	0	0	0	0	0	0	1	1	2	2	2	2	0	0	0	2	0	2	2	0	0	1	0	1	1	1	1	1	0	0	0
292	1	0	0	1	0	0	2	2	2	0	1	0	0	0	0	0	0	0	0	0	0	0	1	0	0	0	0	1	1	0	1	0	0	1	0	0	2	0	0	0	2	0	1	2	1	0	0	0	1
293	1	0	0	1	0	0	2	1	2	1	0	1	1	0	0	0	0	0	0	0	0	0	0	0	0	0	1	1	1	1	1	2	2	0	0	0	1	0	0	1	1	1	0	1	1	1	0	0	1
294	0	0	1	0	0	1	2	2	1	1	0	1	1	0	0	0	0	0	1	1	1	0	0	0	0	0	1	1	1	1	2	1	1	1	1	1	1	0	0	1	0	1	1	2	0	1	0	0	1
295	1	0	0	0	0	0	1	2	1	0	2	1	1	0	0	0	0	0	1	1	0	0	0	0	0	0	0	0	1	1	0	0	0	1	0	1	1	0	0	1	1	2	2	2	1	1	0	0	0
296	0	0	0	0	1	1	2	2	1	0	0	0	2	0	0	0	0	0	1	1	1	0	0	0	0	0	2	0	0	1	2	2	1	2	1	2	1	1	1	1	0	1	1	2	2	2	0	0	0
297	1	0	0	1	0	0	2	2	2	1	1	0	0	0	0	0	0	0	0	0	0	0	1	1	1	1	2	1	1	1	2	0	0	2	1	2	1	0	0	1	1	0	0	2	2	1	0	0	0
298	1	0	0	0	1	1	1	2	0	0	1	0	0	0	0	0	1	1	1	1	1	0	1	1	1	1	2	0	0	1	0	0	1	2	1	2	0	0	0	2	0	0	0	0	0	0	0	0	0
299	1	0	0	0	0	0	2	2	2	0	1	1	1	0	0	0	0	1	0	0	0	0	0	0	0	0	2	0	0	2	1	0	0	2	0	1	0	0	0	1	0	1	1	2	2	1	1	0	1
300	1	1	1	1	0	0	2	0	2	2	0	0	1	0	0	0	0	1	0	0	0	0	0	0	0	0	2	0	0	2	0	0	0	2	0	2	1	0	0	1	1	1	0	1	1	0	0	1	0
301	1	1	0	0	1	1	2	1	2	1	1	0	2	1	1	1	0	0	0	0	0	0	0	0	0	0	2	0	0	2	0	2	2	2	1	2	1	1	1	0	0	0	0	2	2	1	0	0	1
302	1	0	0	0	0	0	2	2	1	1	0	1	1	0	0	0	0	1	0	0	0	1	0	0	0	0	1	0	1	1	0	0	1	1	0	1	2	0	0	1	1	1	1	2	0	1	0	0	0
303	1	0	1	0	0	0	2	2	2	1	0	1	2	0	0	0	1	1	0	0	0	0	1	1	1	1	0	1	1	0	1	2	1	2	1	2	1	0	0	1	1	0	0	2	1	0	0	0	0
304	1	0	0	0	0	0	2	1	1	1	0	1	1	0	0	0	0	1	0	0	0	0	0	0	1	1	1	1	1	1	1	1	1	2	0	2	1	0	0	0	1	0	1	2	1	0	0	1	0
305	1	0	0	0	0	0	2	0	2	2	0	1	1	0	0	0	0	0	0	0	0	0	0	0	0	0	1	0	0	1	2	1	0	2	1	2	0	0	0	1	1	0	1	2	1	0	0	0	0
306	0	0	0	1	0	0	1	2	1	1	1	1	2	1	1	0	0	1	0	0	0	0	0	0	0	0	2	0	0	2	0	2	2	0	0	0	2	0	0	1	1	0	0	2	2	0	0	0	1
307	1	0	0	1	1	1	2	0	2	2	0	0	1	0	0	0	0	1	1	1	0	0	0	0	0	0	1	0	1	1	0	0	1	1	0	1	2	0	0	2	0	0	0	2	1	0	0	0	0
308	0	0	0	0	0	0	1	1	1	1	1	0	0	0	0	0	0	1	0	0	0	0	0	0	0	0	2	0	0	2	0	1	1	2	0	2	2	0	0	1	1	0	0	2	0	0	0	0	0
309	1	0	0	0	0	0	1	2	0	0	0	0	1	0	0	0	0	0	2	2	1	0	1	1	1	1	1	0	1	1	1	2	1	1	0	1	2	0	0	0	1	0	0	0	2	2	1	0	0
310	1	0	0	1	0	0	2	0	2	2	0	0	0	0	0	0	0	0	0	1	0	0	0	0	0	0	1	0	1	2	0	0	1	0	0	0	1	0	0	0	0	0	0	1	0	1	0	0	1
311	0	0	0	1	0	0	1	1	2	2	0	0	0	0	0	0	0	0	1	0	0	0	1	1	1	1	1	1	0	1	1	1	1	1	1	1	2	0	0	0	2	0	0	1	0	1	0	0	0
312	1	0	0	0	0	0	2	2	1	0	0	1	1	0	0	0	0	2	2	2	0	0	0	0	0	0	1	1	1	1	0	2	2	0	0	1	1	0	0	0	2	0	0	2	0	1	0	0	0
313	0	0	0	1	0	0	1	1	2	2	0	0	2	0	0	1	0	1	0	0	0	0	1	0	0	0	1	1	1	1	1	1	1	0	0	1	1	0	0	1	1	0	0	2	0	0	1	0	0
314	1	0	0	1	0	0	2	2	2	1	0	1	1	0	0	0	0	1	0	1	1	0	0	0	0	0	2	0	0	2	1	1	1	0	0	2	0	0	0	1	1	1	1	1	1	2	0	0	0
315	0	0	0	0	0	0	2	2	1	1	0	1	1	0	0	0	0	0	1	1	1	0	0	0	0	0	1	1	1	1	2	2	1	1	0	2	2	0	0	2	0	0	0	2	1	1	0	0	0
316	1	0	0	1	0	0	2	0	2	2	0	0	0	0	0	0	0	0	1	1	0	0	0	0	0	0	2	0	0	2	0	1	0	2	1	2	1	0	0	0	1	0	0	1	0	1	1	1	0
317	1	0	0	0	0	0	1	2	2	2	1	1	0	0	0	0	0	0	0	0	0	0	2	1	1	1	1	0	1	1	0	0	1	1	0	1	1	0	0	1	1	0	0	1	0	1	0	0	1
318	0	0	0	0	0	0	1	1	1	1	1	1	1	0	0	0	0	1	0	0	0	0	0	0	0	0	1	2	2	2	0	0	0	2	0	2	1	0	0	0	1	0	0	0	0	1	0	0	0
319	1	0	0	0	1	1	2	1	1	1	0	0	2	0	0	1	0	0	1	0	0	0	0	0	1	1	2	0	0	2	1	0	1	1	0	1	0	1	1	0	0	0	0	2	2	1	0	0	0
320	1	0	0	0	0	0	2	2	2	1	1	0	2	0	0	0	1	1	0	0	0	0	1	1	1	1	2	0	1	0	1	0	0	2	1	1	1	0	0	2	0	1	1	1	0	0	0	0	1
321	0	0	0	0	0	0	1	2	0	0	2	2	2	0	0	0	0	2	0	1	0	0	2	1	1	1	2	0	0	1	1	2	2	1	0	2	2	0	0	1	1	1	1	1	1	1	0	0	0
322	0	0	0	1	1	1	1	2	1	0	1	0	0	0	0	0	0	2	1	1	1	0	0	0	0	0	1	0	1	0	1	1	2	0	0	0	2	0	0	0	2	0	0	2	0	0	0	0	1
323	1	0	1	0	1	2	2	2	2	1	0	1	2	0	0	0	0	0	0	0	0	0	0	0	0	0	1	0	1	1	0	0	0	2	2	2	1	1	1	0	1	0	0	1	0	1	0	1	0
324	1	0	0	0	0	0	2	2	2	1	0	1	1	0	0	0	0	2	1	1	1	1	0	0	0	0	1	0	1	1	0	1	0	1	0	2	2	0	0	1	1	1	0	1	1	1	0	1	0
325	0	0	0	0	1	1	2	2	2	2	0	0	2	0	0	0	0	1	0	0	0	0	1	1	1	1	1	0	0	0	1	1	1	1	0	2	2	0	0	1	0	0	0	0	0	1	0	0	0
326	0	0	0	0	1	1	2	2	2	1	0	1	2	0	0	0	0	0	0	0	0	0	0	0	0	0	1	0	1	1	0	1	1	1	0	2	1	0	0	0	1	0	0	1	0	0	1	0	0
327	1	0	0	1	0	0	2	0	1	1	1	0	0	0	0	0	0	0	1	0	0	0	0	0	1	1	1	0	0	1	0	0	1	1	1	1	1	1	1	0	0	0	1	2	1	0	0	0	0
328	1	0	0	0	0	1	0	1	1	1	1	1	1	0	0	0	0	0	0	0	0	0	0	0	1	1	1	2	2	1	1	0	0	2	0	2	1	0	0	0	1	1	1	1	1	1	0	0	1
329	0	0	1	1	0	0	0	2	0	0	2	0	1	0	0	0	0	0	0	1	0	0	0	0	0	0	2	0	0	2	2	1	1	1	0	2	1	0	0	2	0	1	1	1	1	2	0	1	1
330	1	0	1	1	0	0	0	2	0	0	2	0	1	0	0	1	0	0	1	1	1	0	0	0	0	0	1	0	1	1	1	1	1	0	0	2	1	1	1	0	1	0	0	2	0	1	0	0	1
331	0	0	0	0	0	0	1	2	1	1	0	0	1	0	0	0	0	0	0	0	0	0	0	0	0	0	2	2	1	1	1	2	1	1	0	1	1	0	0	1	1	0	1	1	1	0	0	0	0
332	1	0	0	0	0	0	2	1	1	1	1	2	2	0	0	0	0	1	2	1	0	0	1	0	0	0	2	0	0	0	1	0	1	2	0	2	2	0	0	0	2	0	0	2	0	1	0	0	1
333	0	0	0	0	0	0	2	1	2	2	0	0	0	0	0	0	0	2	0	0	0	0	0	0	0	0	2	1	1	1	2	0	0	2	0	2	2	0	0	0	2	0	0	2	0	1	0	1	1
334	1	0	0	0	0	0	2	0	1	1	1	0	1	0	0	1	0	1	0	0	0	0	1	1	1	1	2	1	1	1	1	0	0	2	0	1	2	0	0	0	1	0	0	2	0	1	1	0	1
335	0	0	0	1	0	0	2	2	1	1	0	1	1	1	1	0	0	0	1	1	1	0	1	1	1	1	1	0	1	1	1	1	1	0	0	1	1	0	0	0	2	1	0	1	0	0	0	0	1
336	0	0	0	0	2	2	2	1	2	1	0	0	0	0	0	0	0	1	0	0	0	0	0	0	0	0	2	0	1	1	1	1	0	1	0	1	0	1	1	1	0	0	0	1	0	1	0	0	0
337	1	0	0	2	0	0	1	2	1	0	1	1	1	0	0	0	0	1	0	1	1	0	0	0	0	0	1	1	1	1	2	0	1	1	0	1	2	0	0	1	1	0	0	2	1	0	0	0	1
338	0	0	0	1	0	0	2	2	2	1	1	1	1	0	0	0	0	0	0	0	0	0	1	0	0	0	1	0	1	1	0	1	2	0	0	0	1	0	0	0	2	1	1	2	1	0	0	0	0
339	0	0	1	0	1	2	2	2	1	1	0	1	1	0	0	0	1	1	1	0	0	0	1	0	0	0	1	0	1	1	0	1	0	1	1	1	1	0	0	1	1	0	0	1	0	1	0	0	0
340	0	1	0	0	0	0	1	1	1	1	1	2	2	0	0	0	0	0	0	0	0	0	0	0	0	0	0	0	0	0	1	0	2	0	0	1	1	0	0	1	1	0	0	2	0	0	0	0	0
341	0	0	0	0	0	0	2	2	1	0	0	0	1	0	0	1	0	1	0	0	0	0	0	0	0	0	2	0	0	1	1	0	1	1	0	1	1	0	0	1	1	0	0	1	0	1	0	0	0
342	0	0	0	0	0	0	2	1	1	1	0	2	2	0	0	0	0	0	1	1	1	0	0	0	0	0	2	0	0	2	1	0	1	0	0	1	1	0	0	1	1	0	0	1	1	1	0	0	0
343	1	0	1	0	0	0	0	1	1	1	1	0	0	0	0	0	0	0	1	1	1	0	1	0	1	1	1	0	0	1	0	1	1	1	1	1	2	0	0	1	1	1	1	2	1	0	0	0	2
344	1	0	0	1	1	1	1	1	1	1	1	0	2	1	1	1	0	0	1	1	1	0	0	0	0	0	1	0	2	0	0	0	1	1	0	1	1	0	0	1	0	1	1	1	1	2	0	0	0
345	0	1	0	0	0	0	1	1	0	0	1	0	2	0	0	0	0	1	0	1	0	0	0	0	0	0	0	1	2	0	1	2	1	0	0	1	1	0	0	0	1	1	1	2	0	1	0	0	0
346	0	0	0	0	0	0	1	1	1	1	1	0	2	0	0	1	0	1	0	0	0	0	1	1	1	1	2	0	1	0	1	2	2	0	0	0	2	0	0	0	1	0	0	2	0	1	0	0	2
347	1	0	1	1	0	0	2	2	2	1	0	0	0	0	0	0	0	0	0	0	0	0	0	0	0	0	0	0	1	1	0	1	2	0	0	1	2	0	0	2	0	0	0	2	0	2	0	0	1
348	0	0	0	0	0	0	1	1	1	1	0	0	1	0	0	1	0	0	0	0	0	0	1	0	1	1	2	1	1	1	2	1	1	1	0	2	1	0	0	0	1	0	0	2	2	0	0	0	0
349	0	0	0	0	0	0	2	2	0	0	0	0	1	0	0	0	0	0	0	1	0	0	0	0	0	0	1	0	1	1	0	1	1	2	0	2	1	0	0	0	2	0	0	1	0	0	0	0	0
350	0	0	0	0	0	0	0	2	0	0	2	0	0	0	0	0	0	0	0	0	0	0	1	0	1	1	2	0	0	2	1	1	0	2	1	2	1	0	0	1	1	0	0	1	0	0	0	0	0
351	1	0	0	0	0	0	2	2	2	1	0	0	0	0	0	1	0	0	0	0	0	0	0	0	0	0	1	0	0	1	0	0	0	2	0	2	1	1	1	0	0	1	1	2	1	0	0	0	0
352	1	0	0	0	0	0	2	2	1	0	1	1	1	0	0	0	0	2	1	1	1	1	0	0	0	0	1	1	1	2	0	0	2	1	0	0	1	0	0	0	0	1	1	2	2	0	0	0	0
353	0	0	0	0	0	0	1	1	1	1	1	0	1	0	0	0	0	1	0	0	0	0	0	0	0	0	2	0	0	2	0	1	1	1	0	2	1	0	0	1	1	0	0	1	0	1	0	0	0
354	1	0	0	1	0	0	1	2	0	0	1	1	1	0	0	0	0	0	1	1	1	0	0	0	0	0	1	0	1	1	1	0	0	2	0	2	0	1	0	0	0	1	1	1	1	0	0	0	1
355	1	0	0	1	0	0	1	1	1	1	2	1	1	0	0	0	0	0	1	1	1	0	0	0	0	0	2	0	1	0	1	1	1	2	1	2	1	1	0	1	0	1	1	2	1	0	0	0	0
356	0	1	0	0	1	1	2	1	1	0	0	0	0	0	0	0	0	1	1	1	0	0	0	0	0	0	1	1	1	1	1	0	1	1	0	1	2	0	0	1	1	0	0	1	0	0	1	0	1
357	0	0	1	1	0	0	1	2	1	0	1	0	1	0	0	0	0	0	0	0	0	0	1	0	1	1	2	1	1	1	2	1	2	1	0	1	2	0	0	0	2	0	0	2	0	0	0	0	0
358	0	0	1	0	0	0	2	1	2	2	0	0	0	0	0	0	0	0	1	1	1	0	0	0	0	0	0	0	1	1	0	0	0	2	0	2	1	0	1	1	0	0	0	2	0	2	0	0	1
359	1	0	0	0	0	0	2	2	0	0	1	0	0	0	0	0	0	0	1	1	1	0	0	0	0	0	1	1	1	1	2	0	1	1	0	1	2	0	0	0	1	1	1	1	1	1	0	0	1
360	1	0	0	1	1	1	1	1	1	1	2	0	2	0	0	1	0	1	0	0	0	0	1	1	2	2	2	0	1	1	0	1	0	1	0	1	1	1	1	1	0	0	0	1	0	0	0	0	1
361	1	0	1	1	0	1	1	1	2	2	0	0	0	0	0	0	0	2	1	1	1	0	0	0	0	0	1	0	1	2	0	1	1	1	1	1	1	0	0	0	1	1	1	2	1	0	0	0	2
362	1	1	0	0	0	0	2	1	2	2	0	0	1	0	0	1	0	0	1	1	1	0	0	0	1	1	1	1	2	0	1	1	1	0	0	0	1	0	1	0	0	0	0	2	0	1	0	0	0
363	0	0	0	1	0	0	2	2	2	1	0	0	0	0	0	0	0	1	1	1	1	0	0	0	1	1	1	1	0	1	2	1	1	1	0	2	0	0	0	0	0	0	0	0	0	0	0	0	0
364	0	0	0	0	0	0	2	2	2	1	0	0	0	0	0	0	0	0	0	0	0	0	0	0	0	0	2	0	0	1	1	0	0	2	0	2	2	0	0	2	0	2	2	2	2	1	0	0	0
365	1	1	1	0	0	0	1	1	1	1	1	2	2	1	1	0	0	0	1	1	1	0	0	0	0	0	2	0	0	2	1	0	0	1	0	1	1	1	1	0	1	0	0	2	0	2	0	0	0
366	1	0	1	1	0	0	2	2	2	1	1	0	0	0	0	0	1	0	1	1	1	0	0	0	0	0	1	0	0	1	2	0	0	1	1	2	2	0	0	1	1	0	0	2	1	0	0	1	0
367	1	0	0	0	0	0	1	0	2	2	0	1	1	0	0	0	0	2	1	1	0	0	1	0	0	0	2	0	0	2	1	2	1	0	0	1	1	0	0	0	1	0	0	1	0	1	0	0	1
368	1	0	0	0	1	1	1	0	2	2	0	0	0	0	0	0	0	0	0	0	0	0	0	0	0	0	1	0	1	1	0	1	0	2	2	2	1	1	1	0	0	0	0	2	1	0	1	0	0
369	1	0	0	0	0	0	1	2	0	0	0	0	0	0	0	0	0	0	0	0	0	0	1	0	1	1	2	1	1	1	2	1	2	1	0	1	2	0	0	1	1	1	1	1	1	0	0	1	0
370	0	0	0	0	1	1	1	0	2	2	0	0	0	0	0	0	0	0	1	1	1	0	1	0	0	0	0	0	1	1	0	0	0	2	0	2	2	0	0	0	1	0	0	1	0	1	0	0	0
371	0	0	0	1	0	0	2	0	2	2	0	1	1	1	1	0	1	1	0	0	0	0	1	0	0	0	2	0	0	1	1	0	2	0	0	1	0	1	0	0	0	1	1	2	0	1	0	0	0
372	0	0	1	0	1	2	2	1	2	2	0	1	2	0	0	1	0	0	0	0	0	0	0	0	1	1	2	0	0	2	0	0	0	1	0	1	1	0	0	0	0	0	1	1	1	1	0	0	0
373	1	0	0	0	0	0	2	1	2	1	0	0	0	0	0	0	0	0	2	2	1	0	0	0	0	0	1	1	1	1	2	1	1	2	0	2	1	0	0	0	1	0	0	1	0	1	0	0	0
374	1	0	0	1	1	1	2	0	2	2	0	1	1	0	0	0	0	0	1	1	1	0	0	0	0	0	1	0	1	0	1	0	0	1	1	1	1	0	0	0	2	0	0	1	0	0	0	0	1
375	1	1	0	0	0	0	1	1	1	1	1	2	2	0	0	0	0	0	0	0	0	0	0	0	0	0	2	0	0	1	2	0	1	0	0	0	1	0	0	2	0	1	0	0	2	0	0	1	0
376	1	0	0	0	1	1	1	1	1	1	1	1	0	0	0	0	0	0	0	0	0	0	0	0	0	0	1	2	2	0	2	0	0	2	2	2	1	0	0	1	1	1	1	2	1	2	1	0	0
377	1	0	0	2	0	0	2	1	2	2	0	0	0	0	0	0	0	1	0	0	0	0	0	0	1	1	2	0	1	1	0	1	1	2	2	2	1	0	0	0	0	1	0	0	1	0	1	0	1
378	0	0	0	1	0	0	1	0	2	2	0	0	0	0	0	0	0	0	0	0	0	0	1	1	1	1	1	0	1	0	1	1	1	0	0	1	2	0	0	1	0	0	0	1	0	0	1	0	1
379	1	0	0	0	0	0	2	2	1	0	1	0	0	0	0	1	0	0	1	1	1	0	1	0	0	0	0	1	1	0	1	1	1	2	1	2	1	0	0	0	1	0	0	2	1	2	0	0	0
380	1	1	0	0	0	0	1	1	1	1	1	0	1	1	0	0	0	1	0	1	1	0	0	0	0	0	0	2	2	0	2	0	1	0	0	2	2	0	0	1	1	1	0	1	1	1	1	0	0
381	0	0	0	0	1	1	2	2	1	0	0	1	1	0	0	0	0	1	0	0	0	0	0	0	0	0	1	1	2	1	0	0	0	2	1	2	2	0	0	0	2	1	1	2	1	1	0	0	1
382	0	1	0	0	0	0	1	2	0	0	1	0	1	0	0	0	0	0	0	0	0	1	0	0	0	0	1	0	1	1	1	0	0	2	2	2	1	0	0	0	1	0	0	1	0	0	0	0	1
383	0	0	0	0	1	1	0	1	1	1	1	0	2	0	0	1	0	0	2	1	1	0	2	0	0	1	2	0	0	2	1	0	0	2	0	2	2	0	0	1	1	0	0	2	1	0	0	0	0
384	0	0	1	1	0	0	2	0	2	2	0	0	0	0	0	0	0	1	2	1	1	0	1	0	0	0	2	0	0	1	1	1	1	2	0	2	1	0	0	0	1	0	0	1	0	1	0	0	0
385	0	1	0	0	1	1	1	1	2	2	0	0	0	0	0	0	0	2	0	1	0	0	0	0	0	0	2	0	0	2	1	1	2	1	1	1	1	0	0	2	0	0	0	1	0	0	0	0	1
386	1	0	1	0	0	0	2	1	2	2	0	0	0	0	0	0	0	1	0	0	0	0	1	1	1	1	0	1	0	0	2	0	1	1	0	1	2	0	0	1	0	0	0	2	0	0	0	0	0
387	1	0	0	0	0	0	2	2	0	0	1	0	0	0	0	0	0	0	1	1	0	0	0	0	1	1	2	1	1	0	2	2	1	2	1	2	1	1	1	0	0	0	0	2	1	1	1	0	0
388	1	0	0	0	0	0	1	1	2	1	0	1	1	0	0	0	0	2	1	1	1	0	0	0	0	0	0	1	1	0	1	0	0	2	0	2	1	1	1	0	0	0	0	0	0	0	1	0	0
389	0	0	1	1	0	0	1	2	1	1	1	0	0	0	0	0	0	1	1	0	0	1	1	0	0	0	1	0	0	1	1	0	1	1	0	1	2	0	0	1	1	0	0	2	1	0	0	0	0
390	1	0	0	0	0	0	1	2	1	1	0	0	0	0	0	0	0	2	0	0	0	0	0	0	0	0	1	1	1	1	2	1	1	1	1	1	2	0	0	0	2	0	0	2	1	0	0	0	0
391	1	0	0	0	0	0	1	0	2	2	0	1	1	0	0	0	0	0	1	1	1	0	0	0	0	0	1	1	1	0	2	0	1	1	0	2	1	0	0	0	0	0	0	2	1	1	0	0	0
392	1	0	1	1	0	0	1	1	1	1	1	0	0	0	0	0	0	0	1	1	1	0	0	0	0	0	2	2	2	1	1	1	1	1	1	2	2	0	1	0	1	0	0	2	0	2	0	0	0
393	1	0	0	1	0	0	1	1	0	0	1	0	1	0	0	0	1	2	0	0	0	0	0	0	0	0	2	1	1	2	0	1	2	0	0	1	2	0	0	2	0	0	0	2	1	0	0	0	0
394	0	0	0	0	0	0	1	2	1	0	2	0	1	0	0	0	0	1	1	1	1	0	1	0	1	1	2	0	0	2	0	0	0	1	0	1	0	1	1	1	0	0	0	1	0	0	0	0	0
395	0	0	0	2	0	0	2	2	1	1	1	0	0	0	0	0	0	1	1	1	1	0	0	0	0	0	1	0	1	1	0	1	2	1	1	1	1	0	0	0	2	0	0	2	0	1	0	0	0
396	1	0	0	0	0	0	2	2	1	1	1	1	1	0	0	0	0	1	1	1	0	0	0	0	0	0	2	2	1	1	1	2	2	1	0	2	2	0	0	2	1	0	0	1	0	1	0	0	0
397	1	0	0	0	0	0	1	1	1	1	1	0	0	0	0	0	0	1	0	0	0	0	0	0	0	0	2	0	0	1	2	0	0	2	1	2	2	0	0	0	2	1	0	1	1	0	0	0	0
398	0	0	0	0	0	0	2	1	2	2	0	0	0	0	0	0	0	0	1	1	1	0	1	0	0	0	1	2	2	2	0	0	1	2	0	2	2	0	0	0	1	0	0	2	0	0	0	0	0
399	0	0	0	0	1	1	2	1	2	2	0	0	1	0	0	1	0	1	2	2	2	0	0	0	0	0	2	0	0	2	0	1	0	2	2	2	2	0	0	0	2	0	0	2	1	0	0	0	0
400	1	0	0	0	0	0	2	1	2	1	1	0	0	0	0	0	0	1	1	0	0	0	0	0	0	0	1	0	1	2	0	0	1	1	1	1	1	0	0	0	2	1	1	1	1	1	0	0	1
401	1	0	1	1	0	1	2	1	2	1	1	0	0	0	0	0	0	0	0	0	0	0	1	0	0	0	2	1	1	1	2	0	0	2	1	2	1	1	0	0	0	1	0	1	1	2	0	0	0
402	1	0	0	0	0	0	1	1	2	2	0	1	2	0	0	0	1	1	2	2	1	0	0	0	0	0	2	0	0	1	2	0	0	1	0	1	1	0	0	2	0	2	2	2	1	1	0	0	0
403	1	0	0	1	1	1	2	2	2	1	0	0	1	1	1	0	0	0	1	1	1	0	1	1	1	1	1	1	1	1	1	0	1	0	0	0	0	0	0	1	0	1	1	2	0	1	0	0	0
404	1	1	0	0	1	1	2	2	2	1	0	0	0	0	0	0	0	1	0	1	0	0	0	0	0	0	2	1	1	0	1	2	2	2	1	2	2	0	0	0	1	0	0	2	1	0	0	1	0
405	0	0	0	1	0	0	2	1	2	2	0	1	2	0	0	0	0	1	1	1	1	0	0	0	0	0	2	0	0	1	1	0	1	1	0	1	2	0	0	0	1	0	0	1	0	1	0	0	1
406	1	0	0	1	0	0	2	2	1	1	0	0	0	0	0	0	0	0	0	1	0	1	1	1	0	1	1	0	0	1	2	1	1	2	1	2	0	0	0	2	0	0	0	2	0	2	0	0	0
407	0	0	0	1	0	0	2	1	1	1	0	1	1	0	0	0	0	1	0	1	1	0	0	0	0	0	2	0	0	2	0	0	1	1	0	2	2	0	0	0	1	0	0	2	0	1	0	0	1
408	0	0	0	0	0	0	2	2	1	1	0	0	0	0	0	0	0	1	0	0	0	0	0	0	1	1	1	0	1	1	0	0	1	1	0	1	1	0	0	2	0	1	1	2	1	1	0	1	0
409	0	0	1	2	0	0	2	2	0	0	0	0	0	0	0	0	0	1	2	1	1	0	0	0	0	0	1	1	0	1	2	0	1	2	2	2	1	0	0	1	1	0	0	1	0	1	0	1	0
410	0	0	0	0	0	0	2	2	1	0	0	0	1	0	0	0	0	1	0	0	0	0	0	0	1	1	0	1	1	0	1	0	0	2	1	2	1	0	0	1	0	1	1	2	2	1	0	0	0
411	1	0	1	1	0	0	1	2	1	0	2	0	0	0	0	0	0	1	0	0	0	0	0	0	0	0	2	1	1	1	2	0	1	1	0	1	2	0	0	0	2	1	1	2	1	0	0	1	0
412	0	0	0	1	0	0	2	2	1	1	0	1	1	0	0	0	0	0	0	0	0	0	1	0	1	1	2	0	0	2	1	0	0	2	2	2	2	0	0	0	1	1	1	2	1	1	0	0	0
413	1	0	1	2	0	0	2	1	2	2	0	0	1	0	0	0	0	0	1	1	1	1	1	1	0	1	1	0	1	1	0	0	1	1	0	2	1	0	0	0	2	0	0	1	1	0	1	0	1
414	1	1	0	0	1	1	1	1	2	2	1	1	2	0	0	1	0	1	1	1	1	0	0	0	0	0	1	1	1	1	1	0	1	2	1	1	1	0	0	2	0	0	0	2	1	1	0	0	0
415	1	0	0	1	0	0	1	2	1	1	1	0	1	0	0	0	0	2	0	1	0	1	1	1	1	1	0	1	2	0	1	1	0	2	2	2	1	0	0	0	1	0	0	2	1	1	0	1	0
416	0	0	0	0	0	0	2	1	0	0	0	0	0	0	0	0	0	1	1	0	0	0	0	0	0	0	1	0	0	2	0	0	1	2	0	2	2	0	0	1	0	0	0	1	0	0	0	0	0
417	0	0	0	1	0	0	1	2	0	0	1	0	1	0	0	1	0	0	1	1	1	0	0	0	0	0	2	0	0	2	1	1	0	1	0	1	1	0	0	0	0	0	0	2	1	0	0	0	0
418	0	0	0	0	0	0	0	1	1	1	1	0	1	1	1	0	0	1	0	0	0	0	0	0	0	0	2	0	0	1	2	2	1	1	0	2	0	0	0	1	0	1	0	0	1	0	0	0	0
419	1	0	0	0	0	0	2	1	2	0	1	0	1	0	0	0	0	1	0	0	0	0	0	0	0	0	2	0	0	2	0	2	1	2	1	2	0	0	0	1	0	0	0	2	0	1	0	0	0
420	0	0	0	0	0	0	1	1	1	1	0	1	1	0	0	0	0	0	0	1	0	0	0	0	0	0	2	0	0	2	0	1	0	2	1	2	1	0	0	0	1	1	1	1	1	0	0	0	0
421	0	0	0	1	0	0	2	1	1	1	0	0	2	0	0	1	0	0	0	0	0	1	0	0	0	0	2	2	1	1	1	0	2	0	0	1	1	0	1	1	0	1	1	2	2	0	0	0	1
422	0	0	1	0	0	0	2	1	2	1	0	0	0	0	0	0	0	0	1	1	1	0	0	0	0	0	2	0	0	1	1	0	1	1	0	1	0	1	1	1	0	0	0	2	0	1	0	1	0
423	0	0	0	0	1	1	0	1	1	1	1	0	0	0	0	0	0	0	0	1	1	0	0	0	0	0	1	0	0	1	0	0	1	2	1	2	1	0	0	0	1	0	0	2	0	2	0	0	0
424	0	0	0	0	1	1	1	2	0	0	2	2	2	1	1	0	0	0	2	1	1	0	0	0	0	0	1	1	2	0	1	1	1	2	1	1	1	1	0	0	0	1	1	2	1	0	0	0	2
425	0	0	0	0	0	0	2	0	2	2	0	0	0	0	0	0	0	0	0	0	0	1	0	0	0	0	0	0	0	1	1	1	0	2	1	2	1	0	0	0	1	0	0	1	0	1	0	0	0
426	0	0	0	1	0	0	1	2	0	0	0	0	0	0	0	0	0	0	1	1	1	0	0	0	0	0	2	1	1	0	1	1	1	2	0	2	1	0	0	0	2	0	0	1	0	0	0	0	0
427	1	0	0	0	0	0	1	2	1	0	1	0	1	0	0	1	0	0	1	1	1	0	0	0	1	1	1	0	1	1	1	1	1	0	0	0	1	0	0	2	0	1	1	2	1	0	1	0	0
428	1	1	0	0	1	1	2	2	1	1	0	1	2	0	0	0	0	0	1	1	1	0	1	0	0	0	2	0	0	1	1	1	0	1	0	1	1	0	0	1	0	0	0	1	1	0	0	0	1
429	1	1	1	0	0	0	2	1	2	1	1	0	0	0	0	0	0	1	1	1	1	0	1	1	1	1	2	0	0	2	1	2	1	1	0	1	2	0	0	0	2	0	0	1	1	1	0	0	1
430	1	0	0	0	0	0	2	1	2	1	0	0	0	0	0	0	0	2	0	0	0	0	0	0	0	0	2	1	1	1	1	1	1	2	0	2	1	0	0	0	2	1	1	1	1	2	0	0	0
431	0	0	0	0	0	0	2	1	2	2	0	1	1	0	0	0	0	0	1	1	1	0	0	0	0	0	2	0	0	2	1	0	1	0	0	0	2	0	0	0	2	0	0	1	0	0	0	1	1
432	1	0	0	1	1	1	2	0	2	1	2	0	0	0	0	0	0	2	1	1	0	1	0	0	0	0	1	1	1	1	2	1	1	1	0	1	2	1	0	0	0	0	0	0	0	0	0	0	1
433	1	0	0	0	0	0	1	2	1	0	1	1	1	0	0	0	0	0	1	1	1	0	1	0	1	1	2	0	0	2	1	0	1	2	0	2	1	0	0	0	2	0	0	1	0	1	0	0	1
434	0	0	0	1	0	0	2	1	2	2	0	0	0	0	0	0	1	1	0	0	0	0	0	0	0	0	0	0	1	1	0	0	1	0	0	1	1	0	0	0	0	0	0	1	0	1	0	0	0
435	1	0	0	0	0	0	0	2	0	0	1	0	1	0	0	0	0	1	0	0	0	0	1	1	1	1	2	0	0	2	1	0	2	0	0	1	0	0	0	0	0	1	1	2	1	1	0	0	0
436	0	0	0	0	0	0	1	1	0	0	1	0	0	0	0	0	0	0	0	0	0	0	0	0	0	0	1	1	1	1	2	0	1	2	1	2	1	0	0	0	2	0	0	2	0	0	0	1	0
437	1	0	0	0	1	1	2	1	2	2	0	1	2	0	0	0	0	0	0	0	0	0	0	0	0	0	0	1	2	0	1	1	1	2	1	1	0	0	0	2	0	0	0	1	0	1	0	0	0
438	1	0	0	0	1	1	2	1	2	1	0	0	0	0	0	0	0	0	0	0	0	0	0	0	0	0	2	1	1	2	0	0	1	1	0	1	1	0	0	0	2	1	0	1	1	1	0	0	0
439	1	0	0	0	0	0	1	1	2	1	0	1	1	0	0	0	0	1	0	0	0	0	0	0	1	1	1	1	1	1	1	1	1	0	0	1	1	0	0	1	1	0	0	2	1	1	0	0	0
440	0	0	0	0	0	0	2	1	2	2	0	0	1	0	0	0	0	0	1	1	1	0	0	0	1	1	0	0	1	1	0	1	1	1	0	1	2	0	0	0	2	0	0	2	0	1	0	0	0
441	1	0	0	0	0	0	2	1	2	2	0	0	0	0	0	0	0	0	0	1	0	0	0	0	0	0	1	2	2	1	2	1	1	0	0	2	0	0	0	1	1	0	0	1	0	1	2	0	0
442	1	0	0	1	0	0	2	2	1	1	1	0	1	0	0	1	0	0	1	0	0	0	0	0	1	1	2	0	0	2	1	2	2	0	0	0	2	0	0	2	0	1	1	2	0	1	0	0	0
443	0	0	0	1	0	0	2	1	1	1	1	0	0	0	0	0	0	1	0	0	0	0	0	0	0	0	2	0	1	1	0	0	0	2	0	2	1	1	0	0	0	0	0	1	0	1	1	0	0
444	0	1	1	1	0	0	1	2	1	1	0	0	0	0	0	0	0	0	1	0	0	0	1	1	1	1	0	1	1	0	1	0	0	2	0	2	1	0	0	1	1	0	0	1	0	0	0	0	1
445	1	0	0	0	0	0	1	2	1	0	1	0	0	0	0	0	0	1	1	0	1	0	1	0	0	0	2	0	0	2	0	0	1	2	2	2	1	0	0	0	1	0	0	2	1	1	0	1	0
446	1	0	0	1	0	0	1	2	1	1	0	0	0	0	0	0	0	1	0	0	0	0	0	0	0	0	2	0	0	2	1	0	1	0	0	0	1	0	0	0	1	0	0	1	1	1	1	1	0
447	1	1	0	0	0	0	1	1	1	1	1	0	2	0	0	1	0	1	1	1	0	0	0	0	0	0	1	0	1	1	0	0	1	1	0	1	1	0	0	0	1	0	0	2	0	0	0	1	0
448	0	0	1	1	0	0	1	2	1	1	1	0	1	0	0	0	0	0	0	0	0	1	1	0	0	0	1	2	2	1	1	0	0	2	2	2	2	0	0	1	1	0	0	2	0	1	1	0	0
449	1	0	0	0	0	0	2	2	1	0	0	0	0	0	0	0	0	0	1	1	0	0	0	0	0	0	0	0	1	1	0	2	1	1	0	1	2	0	0	1	1	0	1	1	1	0	0	0	0
450	0	0	0	0	0	0	2	2	1	0	0	0	0	0	0	0	0	1	2	1	1	0	1	1	1	1	0	0	0	0	1	0	0	1	1	2	1	0	0	2	0	0	0	1	0	0	0	0	0
451	0	0	1	0	0	0	0	1	1	1	1	1	1	0	0	0	0	0	0	0	0	0	0	0	0	0	1	0	1	1	1	0	2	1	0	1	1	0	0	0	1	0	0	0	0	1	0	0	1
452	1	0	0	0	1	1	2	1	1	1	0	0	0	0	0	0	0	2	1	1	1	0	0	0	0	0	1	1	1	1	2	1	1	2	1	2	2	0	0	2	0	1	1	1	1	2	0	1	0
453	1	0	0	0	0	0	2	1	1	1	1	0	0	0	0	0	0	1	1	1	0	0	0	0	0	0	1	0	0	1	0	2	2	2	1	2	2	0	0	1	1	0	0	0	0	0	0	0	0
454	0	0	1	0	1	2	1	1	2	2	0	0	1	0	0	1	0	0	2	1	1	0	0	0	0	0	2	0	0	0	1	1	1	1	0	1	0	0	0	1	0	0	0	2	2	1	0	0	0
455	1	0	0	0	1	1	2	1	2	0	1	1	2	0	0	0	0	1	0	0	0	0	1	0	0	0	1	0	1	0	1	0	0	2	0	2	1	1	0	0	1	0	0	1	0	0	0	0	0
456	0	0	1	0	0	0	1	0	2	2	0	1	1	0	0	0	1	0	1	1	1	0	0	0	1	1	2	1	1	0	2	1	1	0	0	1	2	0	0	1	0	1	1	1	1	0	0	0	0
457	1	0	0	0	1	1	2	2	1	0	1	1	2	0	0	0	0	0	1	1	0	0	1	0	1	1	2	1	1	1	2	0	1	1	0	1	2	0	0	1	1	0	0	2	1	0	0	0	1
458	0	0	0	0	0	0	2	1	2	2	0	1	2	0	0	1	0	0	1	1	1	0	0	0	0	0	1	1	2	1	0	0	1	1	0	2	1	0	0	2	0	1	1	2	1	0	0	0	0
459	0	0	0	0	2	2	2	1	1	0	1	0	0	0	0	0	0	0	0	0	0	0	1	1	1	1	2	0	0	2	1	2	2	2	1	2	2	0	0	2	0	0	0	2	2	0	0	0	0
460	0	0	0	1	0	0	2	2	1	1	0	0	1	0	0	0	0	2	2	2	0	0	0	0	1	1	1	1	1	1	0	1	1	0	0	1	1	0	0	1	1	1	0	1	2	1	0	0	0
461	0	0	0	0	1	1	1	2	1	1	0	1	2	0	0	0	0	0	0	0	0	0	1	1	1	1	2	0	0	2	0	1	1	1	0	1	2	0	0	0	2	0	0	1	0	1	0	0	1
462	0	0	0	1	0	0	2	1	2	0	1	1	1	0	0	0	0	2	1	1	1	0	0	0	0	0	2	0	0	2	1	1	2	0	0	1	2	0	0	0	2	1	0	1	2	0	0	0	0
463	0	0	0	0	0	0	2	2	2	0	0	0	1	0	0	0	0	1	2	2	2	1	0	0	1	1	1	2	2	1	1	1	1	2	0	2	2	0	0	0	2	0	0	2	0	0	0	0	0
464	0	0	1	1	0	0	1	1	2	2	0	0	0	0	0	0	0	1	2	2	1	0	1	0	0	0	1	2	2	1	1	0	2	2	0	2	2	0	1	0	1	0	0	2	0	1	0	0	0
465	0	0	1	1	0	0	2	0	2	2	0	0	0	0	0	0	0	1	1	1	1	0	0	0	0	0	1	1	0	1	1	2	2	2	1	2	1	1	1	1	0	2	2	2	1	1	0	0	0
466	1	0	0	2	1	1	2	1	2	1	0	0	1	0	0	1	0	1	1	1	0	0	0	0	1	1	1	1	1	1	0	0	1	1	0	1	0	0	0	2	0	0	0	1	1	1	0	0	0
467	0	0	1	1	0	0	2	2	1	1	0	1	1	0	0	0	0	1	2	2	2	0	1	0	0	0	1	1	2	0	1	0	0	1	0	1	1	0	0	0	1	1	1	1	0	1	0	0	0
468	0	0	0	0	0	0	1	1	1	1	1	0	1	0	0	0	0	0	0	0	0	0	0	0	0	0	1	0	1	1	0	0	1	0	0	2	1	0	0	2	0	1	1	2	1	2	0	0	0
469	0	0	0	1	0	0	2	2	1	0	0	0	0	0	0	0	0	0	1	1	1	0	1	1	1	1	1	0	0	1	0	1	2	1	1	1	1	0	1	0	1	0	0	2	0	1	0	0	1
470	1	0	0	0	0	0	2	1	1	1	1	0	0	0	0	0	0	0	1	1	1	0	0	0	0	0	1	0	1	1	0	0	0	1	0	0	1	0	0	1	1	0	0	1	1	1	0	0	0
471	0	1	1	0	0	0	1	2	0	0	0	0	1	0	0	0	0	1	1	1	1	0	0	0	1	1	0	1	2	0	1	1	0	1	0	1	2	0	0	1	1	0	0	2	0	1	0	0	0
472	0	0	0	0	1	1	2	2	1	1	0	0	1	0	0	0	0	0	1	1	1	0	0	0	1	1	2	0	0	2	0	0	1	2	0	1	1	0	0	0	1	1	1	2	0	0	0	0	1
473	1	0	0	0	0	0	1	2	1	1	1	2	2	0	0	0	1	1	1	1	0	0	0	0	0	0	1	0	1	0	1	1	1	2	1	2	1	0	0	2	0	0	0	2	1	0	0	0	1
474	0	0	0	0	0	0	1	2	1	0	1	0	0	0	0	0	0	1	1	1	0	0	0	0	0	0	1	0	0	1	2	0	2	0	0	1	2	0	0	0	2	1	1	1	1	1	0	0	1
475	0	0	0	0	1	1	2	1	2	0	1	1	1	0	0	0	0	0	1	1	0	0	0	0	0	0	1	0	1	0	1	1	1	1	1	2	2	0	0	0	1	1	1	2	1	1	0	0	1
476	1	1	1	0	0	0	1	2	2	2	1	1	0	0	0	0	0	0	0	0	0	0	0	0	0	0	0	0	1	1	0	1	1	1	1	1	2	0	0	1	1	0	0	0	0	0	0	0	0
477	0	0	0	1	0	0	2	0	2	2	0	1	2	0	0	1	0	0	1	1	1	0	0	0	0	0	1	1	2	0	1	0	1	1	0	2	1	0	1	0	0	0	0	2	0	0	0	0	0
478	1	0	0	0	0	0	1	1	1	1	1	0	0	0	0	0	0	2	1	1	1	0	0	0	0	0	2	1	1	2	0	0	1	1	1	1	2	0	0	2	0	0	0	1	1	1	0	0	0
479	0	0	0	0	1	1	1	1	1	1	1	0	0	0	0	0	0	1	0	0	0	0	0	0	0	0	2	0	0	2	0	1	1	2	0	1	1	0	0	0	0	0	0	0	0	0	0	0	0
480	1	0	0	0	0	0	2	2	1	1	0	0	0	0	0	0	0	1	0	0	0	0	0	0	0	0	0	0	0	1	1	1	1	2	0	1	2	0	0	0	1	0	0	2	0	0	0	0	0
481	1	0	0	1	0	0	2	1	1	1	0	2	2	1	1	0	1	2	1	1	1	0	1	0	0	0	1	2	2	1	2	0	1	2	0	1	1	0	0	2	0	0	0	0	0	1	0	1	0
482	0	0	0	0	1	1	1	2	1	1	1	0	1	0	0	0	0	1	0	1	0	0	0	0	1	1	2	1	1	1	1	1	1	1	0	2	1	0	0	1	1	2	2	2	1	1	0	0	0
483	1	0	0	0	1	1	1	1	1	1	1	1	1	0	0	0	1	2	2	2	2	0	0	0	1	1	2	1	1	2	0	0	1	1	0	1	1	0	0	2	0	1	1	2	1	0	0	0	0
484	0	0	0	0	0	0	2	0	2	2	0	0	0	0	0	0	1	1	1	1	0	0	0	0	0	0	1	2	2	1	2	1	1	2	1	2	2	0	0	0	2	0	0	2	0	0	0	0	0
485	0	1	1	0	0	0	0	2	1	1	0	0	0	0	0	0	0	0	0	0	0	0	0	0	0	0	2	1	1	2	1	1	1	2	0	2	1	0	0	0	1	1	1	2	2	1	0	0	1
486	0	0	1	0	0	0	2	2	1	1	0	0	0	0	0	0	0	1	0	1	1	0	0	0	0	0	1	0	1	0	1	0	1	0	0	0	1	0	0	2	0	0	0	2	1	2	0	0	0
487	0	0	0	0	0	0	2	0	2	2	0	1	1	0	0	0	0	1	0	0	0	1	0	0	0	0	1	0	0	1	2	1	0	2	1	2	2	0	0	0	2	1	1	1	1	2	0	0	0
488	0	0	0	0	1	1	2	2	1	0	0	0	0	0	0	0	0	1	1	0	0	0	0	0	0	0	1	1	1	1	1	1	1	1	0	2	2	0	0	0	1	0	0	0	0	1	0	0	1
489	1	0	0	0	0	0	2	1	1	0	1	0	0	0	0	0	0	0	1	1	1	0	0	0	0	0	2	0	1	1	0	2	1	1	0	1	2	1	1	0	1	0	0	2	0	1	0	0	0
490	0	0	0	0	0	0	0	2	0	0	1	0	0	0	0	0	0	0	0	0	0	1	0	0	0	0	2	0	0	2	0	0	1	0	0	0	0	0	0	0	1	1	0	1	0	1	0	0	0
491	1	0	0	1	0	0	1	2	0	0	1	1	2	0	0	1	1	1	2	2	1	0	1	1	1	1	1	0	2	0	0	2	1	0	0	0	1	0	0	1	1	0	0	2	0	1	0	0	0
492	1	0	0	1	1	1	2	1	2	1	0	0	0	0	0	0	0	0	2	1	0	0	0	0	1	1	2	0	0	0	1	0	0	1	1	2	1	0	0	0	1	0	0	1	0	0	1	1	0
493	0	0	0	0	0	0	1	2	1	1	1	2	2	1	1	0	1	1	1	0	0	0	0	0	0	0	2	0	1	0	1	0	1	2	1	2	0	0	0	2	0	0	0	1	0	0	0	1	1
494	1	0	0	1	0	0	2	1	2	1	0	0	0	0	0	0	0	1	0	0	0	0	0	0	0	0	2	0	0	2	1	2	2	0	0	0	1	0	0	1	1	0	0	2	1	0	0	0	1
495	0	0	0	0	0	0	1	1	2	1	0	0	1	0	0	1	0	1	2	1	1	0	0	0	0	0	1	0	0	1	0	0	1	2	0	1	2	0	0	0	1	0	0	1	1	0	1	1	0
496	1	0	0	0	1	1	2	0	1	1	1	1	1	0	0	0	1	1	1	1	1	1	0	0	0	0	2	0	0	0	1	2	1	1	0	1	2	0	0	1	1	0	0	1	1	0	0	0	0
497	0	0	1	0	0	1	2	1	1	1	1	1	1	0	0	0	0	1	0	0	0	0	0	0	0	0	2	0	0	2	1	1	1	1	0	1	1	0	0	0	2	1	1	1	1	2	0	0	0
498	1	0	1	0	0	0	2	0	2	2	0	0	1	0	0	1	1	1	1	0	0	0	0	0	0	0	1	0	0	2	1	1	1	0	0	1	2	0	1	0	1	0	0	1	0	1	0	0	0
499	1	0	0	0	1	1	0	2	0	0	1	0	2	0	0	1	0	1	1	1	1	0	0	0	0	0	1	1	2	0	1	1	1	1	0	1	2	0	0	0	1	0	0	1	1	0	0	1	0
500	1	0	0	1	0	0	2	1	2	0	0	0	0	0	0	0	0	1	0	0	0	0	1	1	1	1	2	0	0	2	1	0	2	0	0	1	2	0	0	1	1	0	0	2	0	0	0	0	0
501	1	0	0	0	0	0	1	2	0	0	1	0	1	0	0	0	0	2	1	1	1	0	1	1	1	2	1	1	2	0	1	0	1	1	0	2	1	0	0	0	1	0	0	2	1	0	0	0	1
502	0	1	1	1	0	0	2	2	1	1	1	1	1	0	0	0	0	2	1	1	1	0	1	1	1	1	1	0	0	0	1	2	1	1	0	1	1	0	0	0	1	1	1	2	0	1	0	0	0
503	0	0	0	0	0	0	2	0	2	2	0	0	1	0	0	0	0	0	0	0	0	0	0	0	2	2	0	0	1	1	0	0	0	2	2	2	1	1	1	1	0	1	0	1	1	0	0	0	1
504	1	0	0	1	1	1	2	1	2	2	0	0	0	0	0	0	0	1	0	1	1	0	0	0	0	0	0	0	1	1	0	0	2	0	0	0	1	0	0	0	2	1	1	1	1	0	1	1	0
505	0	0	0	0	0	0	1	2	0	0	1	0	0	0	0	0	0	0	0	0	0	0	1	0	1	1	1	0	1	1	0	0	2	0	0	1	2	0	0	0	2	0	0	2	1	1	1	0	0
506	1	0	0	0	0	0	2	1	1	1	0	0	0	0	0	0	0	1	0	0	0	0	0	0	1	1	0	0	0	1	1	0	1	1	1	1	1	1	0	1	0	1	0	1	1	1	1	0	0
507	0	0	0	0	0	0	2	2	2	1	0	0	1	0	0	1	0	0	1	1	1	1	1	1	1	1	2	0	0	1	2	0	1	2	0	2	1	0	0	1	1	1	1	2	1	0	0	0	1
508	0	1	0	0	0	0	2	2	0	0	0	1	2	0	0	0	0	0	0	0	0	0	0	0	0	0	0	1	1	1	1	1	1	1	1	1	1	0	0	1	1	0	0	2	0	0	0	0	0
509	0	0	0	0	0	0	2	1	1	1	0	0	0	0	0	0	1	1	0	0	0	0	1	0	0	0	1	1	1	1	1	2	1	0	0	1	2	0	0	0	2	1	1	1	1	1	0	0	0
510	0	1	0	0	0	0	2	1	2	2	0	0	0	0	0	0	0	1	2	2	1	0	0	0	0	0	2	0	0	2	1	1	1	1	0	1	1	0	0	0	1	1	1	2	1	0	0	0	0
511	0	0	0	0	1	1	2	0	2	2	0	0	1	0	0	0	0	0	0	1	0	0	0	0	0	0	2	1	1	1	2	0	1	0	0	1	2	0	0	0	2	1	0	0	1	0	1	0	0
512	1	0	0	1	1	1	2	2	1	1	0	0	2	0	0	0	0	2	1	1	1	0	0	0	1	1	1	0	0	1	0	0	1	0	0	1	1	0	0	1	1	0	0	2	0	0	0	0	0
513	1	0	0	0	1	1	2	1	2	1	0	1	1	0	0	0	1	2	2	2	2	0	0	0	0	0	1	0	0	1	2	1	1	2	1	2	1	0	0	0	1	0	0	1	1	0	0	0	0
514	0	0	0	0	0	0	2	1	2	0	0	1	2	0	0	1	1	2	1	1	1	0	0	0	1	1	2	1	1	2	0	1	1	1	0	2	2	0	0	1	1	0	0	2	0	1	0	0	0
515	1	0	0	0	0	0	2	2	1	1	0	0	0	0	0	0	0	0	0	0	0	0	0	0	0	0	2	0	0	2	1	1	0	2	2	2	2	0	0	1	1	0	0	1	1	0	0	0	0
516	1	0	0	1	0	0	2	1	2	1	0	1	1	0	0	0	0	1	1	1	1	0	0	0	0	1	1	1	1	1	1	1	2	0	0	1	1	0	0	0	2	1	0	0	1	0	1	0	0
517	1	0	0	0	0	0	2	0	2	2	0	0	2	0	0	1	0	0	0	0	0	0	0	0	1	1	1	0	1	1	1	0	0	2	0	2	1	0	0	1	1	1	1	2	1	1	0	0	0
518	0	0	1	0	0	1	1	2	1	1	1	0	0	0	0	0	0	1	1	0	0	0	1	0	0	0	2	1	1	1	1	0	1	1	0	1	2	0	0	0	1	0	0	2	0	1	2	0	0
519	0	0	1	1	0	1	1	2	0	0	1	1	1	0	0	0	0	0	1	1	1	0	0	0	0	0	1	1	1	1	2	0	1	1	1	2	1	0	0	2	0	0	0	2	0	0	0	0	0
520	1	0	0	1	0	0	2	0	2	2	0	1	1	0	0	0	0	2	0	0	0	0	0	0	0	0	1	0	1	1	0	1	1	2	0	2	1	0	0	1	0	0	0	1	1	1	0	0	0
521	1	0	0	2	1	1	1	1	2	2	0	1	1	0	0	0	0	0	0	0	0	0	0	0	1	1	2	0	0	2	0	1	1	0	0	0	2	0	0	1	1	1	1	2	0	0	0	0	0
522	1	0	0	0	0	0	1	0	2	2	0	0	0	0	0	0	1	0	1	1	1	0	0	0	0	0	1	0	1	1	0	1	1	2	0	2	2	0	0	1	1	0	0	1	0	0	0	0	0
523	0	0	0	1	0	0	1	1	1	1	1	1	1	0	0	0	0	2	1	1	1	0	0	0	0	0	0	1	2	0	1	0	1	1	0	1	1	0	0	0	1	0	0	2	0	2	0	0	1
524	0	0	2	0	0	0	2	1	1	1	1	0	0	0	0	0	0	0	0	0	0	0	1	1	1	1	1	0	0	1	0	2	1	2	1	2	1	0	0	1	1	1	1	2	0	1	0	0	0
525	0	0	0	0	0	0	1	2	1	0	1	0	1	0	0	1	0	0	0	0	0	1	0	0	0	0	1	1	2	1	0	0	1	1	0	2	1	1	1	0	1	1	1	1	1	1	1	0	0
526	0	0	0	0	0	0	2	0	2	2	0	0	0	0	0	0	0	0	0	0	0	0	0	0	1	1	2	0	0	2	1	1	1	1	0	1	1	1	1	1	0	1	0	1	1	1	0	0	0
527	0	0	0	0	0	0	2	2	1	1	0	0	1	0	0	0	0	0	1	1	1	0	0	0	0	0	2	0	0	0	0	2	2	1	0	1	0	1	1	1	0	0	0	2	0	0	0	0	0
528	0	0	0	0	0	0	1	1	1	1	1	0	0	0	0	0	0	1	1	0	0	0	0	0	0	0	2	0	0	1	2	1	1	1	0	2	2	0	0	1	0	1	0	0	2	0	0	1	0
529	1	0	0	1	0	0	1	2	1	1	1	1	0	0	0	0	0	0	0	0	0	0	0	0	1	1	2	0	0	2	0	1	1	1	1	1	0	0	0	1	0	0	0	2	0	0	0	0	0
530	0	0	0	0	0	0	1	2	1	0	2	0	1	0	0	0	0	0	0	0	0	0	0	0	0	0	2	1	1	2	0	0	1	0	0	2	1	0	0	2	0	1	1	2	0	1	0	0	0
531	0	1	0	0	0	0	2	2	1	1	1	0	0	0	0	0	0	0	1	1	1	0	0	0	2	2	2	0	0	2	2	0	1	1	0	2	2	0	0	0	2	0	0	2	1	2	0	0	0
532	0	0	0	0	0	0	2	1	1	1	0	0	0	0	0	0	0	1	0	1	0	0	1	0	0	0	2	1	1	2	0	0	1	1	1	1	1	0	0	0	1	0	0	1	0	0	1	0	0
533	1	0	0	0	0	0	1	1	1	1	1	0	1	0	0	1	0	0	0	0	0	1	0	0	0	0	0	1	1	1	1	0	2	0	0	0	0	1	1	0	0	0	0	1	0	2	0	0	0
534	0	0	0	0	0	0	2	2	1	0	1	0	0	0	0	0	0	0	1	0	0	0	1	1	1	1	1	0	0	2	0	0	0	2	1	2	1	0	0	0	1	0	0	0	0	0	0	0	1
535	0	1	0	0	0	0	2	2	2	0	0	0	1	0	0	1	0	0	0	0	0	0	0	0	0	0	0	0	0	0	1	0	1	1	0	2	1	0	0	0	1	1	1	2	1	1	0	1	0
536	0	0	0	1	1	1	2	1	2	2	0	1	2	0	0	0	0	1	1	1	1	0	0	0	0	0	1	0	1	1	0	0	0	1	0	1	1	0	0	0	1	0	1	2	1	0	0	0	0
537	1	0	0	0	0	0	2	1	1	1	1	0	2	0	0	0	0	0	1	1	1	0	0	0	0	0	2	1	1	1	2	1	1	1	0	1	2	0	0	0	2	2	2	2	2	0	0	1	0
538	0	0	0	0	0	0	1	2	1	0	1	0	0	0	0	0	0	0	1	1	1	0	0	0	0	0	1	0	0	2	1	0	2	1	0	2	2	0	0	1	1	0	0	2	0	2	1	1	0
539	0	0	0	0	0	0	2	0	2	2	0	0	0	0	0	0	1	1	1	1	0	0	0	0	0	0	1	0	0	1	0	1	2	1	0	1	2	0	0	0	2	1	1	2	1	0	0	0	0
540	0	1	0	0	0	0	1	1	1	0	1	0	1	0	0	0	0	2	0	0	0	0	0	0	0	0	2	1	1	1	2	1	1	2	0	2	2	0	0	1	1	0	0	2	0	1	0	0	1
541	1	0	0	0	0	0	1	2	1	1	1	0	1	0	0	1	0	0	0	0	0	0	0	0	0	0	2	0	0	2	0	2	2	2	1	2	2	0	0	0	2	1	0	1	0	1	0	1	0
542	0	0	0	0	1	1	2	1	1	1	0	0	2	0	0	0	0	1	0	0	0	0	1	1	1	1	2	0	0	0	0	1	2	0	0	2	1	0	1	0	0	0	0	2	0	0	0	0	1
543	1	0	0	0	0	0	1	1	2	2	0	1	2	0	0	0	0	0	1	1	0	0	1	0	0	0	2	0	0	2	0	2	1	0	0	1	1	2	1	0	1	1	1	2	1	0	1	0	1
544	1	0	0	1	0	0	2	1	1	0	0	0	1	0	0	0	0	0	1	0	0	0	0	0	0	0	2	0	1	1	1	0	0	2	0	2	0	0	0	1	0	0	0	2	0	1	0	0	0
545	0	0	0	1	0	0	2	2	1	0	0	0	0	0	0	0	0	1	0	0	0	0	0	0	0	0	2	0	0	2	0	1	1	1	0	2	2	0	0	1	1	0	0	2	1	0	0	0	1
546	0	0	0	0	0	1	2	1	2	2	0	0	1	0	0	1	0	0	0	0	0	0	0	0	0	0	1	1	1	1	1	1	1	1	1	2	1	0	0	1	1	2	2	2	1	1	0	0	1
547	0	0	0	0	0	0	2	1	2	1	1	0	0	0	0	0	0	1	1	0	0	0	0	0	1	1	1	1	1	1	0	2	2	0	0	0	1	0	0	0	2	0	0	1	1	1	0	0	0
548	1	0	1	0	0	1	2	2	2	1	0	0	2	0	0	1	0	1	0	0	0	0	0	0	0	0	1	0	1	0	0	1	1	0	0	0	0	0	0	1	1	0	0	0	1	1	1	1	0
549	1	0	0	0	0	0	2	2	2	1	0	0	0	0	0	0	0	0	1	1	1	0	0	0	0	0	0	1	2	0	1	0	1	1	1	1	1	0	0	2	0	0	0	1	1	1	0	0	0
550	0	0	0	0	1	1	1	1	1	1	1	1	1	0	0	0	0	1	1	1	1	0	0	0	1	1	2	1	1	1	2	2	1	1	0	1	0	0	0	1	0	0	0	2	0	2	0	0	0
551	1	0	0	0	0	0	2	2	1	1	0	1	1	0	0	0	1	1	0	1	1	0	0	0	1	1	0	1	2	0	1	1	1	2	1	2	1	1	1	0	0	0	0	2	1	0	0	0	0
552	1	0	1	1	0	0	2	2	1	0	1	0	1	0	0	0	0	0	1	0	0	1	0	0	0	0	1	0	0	2	0	1	1	2	0	2	1	0	0	0	1	0	1	2	1	0	0	0	1
553	1	0	0	1	0	0	1	1	1	1	1	1	2	0	0	1	0	0	0	0	0	0	0	0	0	0	1	0	0	1	0	1	1	2	1	2	2	0	0	0	1	0	0	1	0	0	0	0	0
554	1	1	1	0	0	0	2	1	2	2	0	1	1	0	0	0	0	1	1	1	1	0	0	0	0	0	2	1	1	2	0	1	1	2	2	2	1	0	0	1	1	0	0	2	0	2	0	0	0
555	0	0	0	0	1	1	1	1	1	0	1	0	0	0	0	0	0	1	2	2	1	1	0	0	0	0	2	1	1	1	2	0	1	2	2	2	2	0	0	0	1	1	0	1	1	1	0	0	1
556	0	0	1	1	0	0	1	2	1	1	1	2	2	0	0	0	0	0	1	1	1	0	1	1	1	1	1	1	1	1	2	0	1	2	0	2	1	0	0	1	1	1	1	1	1	0	0	1	0
557	1	1	1	0	0	0	2	1	2	0	0	2	2	0	0	0	0	0	0	0	0	0	0	0	1	1	0	0	1	1	0	1	1	2	1	2	1	1	0	0	0	0	0	2	0	0	1	0	0
558	1	0	0	0	1	1	2	1	1	1	0	0	1	0	0	1	0	0	2	1	0	0	0	0	0	0	2	0	0	2	1	0	1	0	0	1	2	0	0	1	1	0	0	1	0	0	0	0	0
559	0	0	0	0	0	0	0	2	0	0	2	1	1	0	0	0	0	0	1	1	1	0	1	0	0	0	1	0	1	1	0	0	0	2	1	1	1	0	0	0	1	0	0	2	0	2	0	0	2
560	0	0	0	0	0	0	2	2	1	0	1	0	0	0	0	0	0	0	1	0	0	0	0	0	0	0	1	0	1	1	0	1	1	2	1	2	1	0	0	2	0	0	0	2	1	0	0	0	0
561	1	0	0	0	0	0	1	2	0	0	0	0	0	0	0	0	0	1	0	0	0	0	0	0	0	0	1	0	0	2	1	0	0	2	2	2	0	1	1	1	0	0	0	1	0	0	1	1	0
562	1	0	2	0	0	0	2	1	2	2	0	1	2	0	0	1	0	1	0	0	0	0	0	0	0	0	1	1	1	1	0	0	1	1	0	1	2	0	0	1	1	1	1	2	0	1	0	0	0
563	0	0	0	1	0	0	2	2	2	0	0	0	0	0	0	0	0	0	1	1	1	0	0	0	1	1	2	1	1	2	0	1	0	1	0	1	2	0	0	0	2	0	0	1	0	0	1	0	0
564	0	0	0	1	1	1	1	2	1	1	0	0	0	0	0	0	0	0	0	0	0	0	1	1	1	1	2	0	0	2	0	0	1	2	2	2	2	0	0	1	1	1	1	2	1	1	0	0	1
565	0	0	0	0	0	0	2	2	1	1	0	0	0	0	0	0	0	0	0	0	0	0	0	0	0	0	1	0	1	0	0	1	1	1	0	2	0	0	0	1	1	1	1	2	1	1	0	0	0
566	0	0	0	1	0	0	2	1	2	1	0	0	0	0	0	0	0	0	1	1	1	0	0	0	0	0	1	0	2	0	0	1	2	1	1	1	1	0	0	0	1	1	1	2	0	1	0	0	1
567	1	1	0	0	1	1	2	2	1	1	0	0	1	0	0	1	1	2	2	2	2	0	0	0	0	0	1	1	1	1	1	0	1	1	0	1	1	0	0	1	1	1	0	0	2	1	0	1	0
568	1	0	0	1	0	0	2	1	2	2	0	0	0	0	0	0	0	0	1	1	0	0	0	0	0	0	0	2	2	1	2	0	1	0	0	1	2	0	0	0	1	0	0	1	0	1	1	0	1
569	0	0	0	0	0	0	2	2	1	0	0	0	1	0	0	1	0	1	1	0	0	0	0	0	0	0	2	0	0	2	0	1	2	1	0	1	2	0	0	0	2	0	0	2	1	0	0	0	0
570	1	0	0	0	0	0	2	2	2	1	0	0	1	0	0	0	0	0	1	1	1	0	2	0	0	0	1	0	1	1	0	2	1	2	0	2	1	1	1	0	1	0	0	2	0	0	0	0	0
571	0	0	0	1	0	0	2	1	2	2	0	1	2	0	0	0	0	1	0	0	0	0	0	0	1	1	1	0	1	1	0	1	2	1	0	1	2	0	0	0	2	0	0	2	0	1	0	0	0
572	1	1	0	0	1	1	2	2	2	0	1	1	1	0	0	0	1	1	1	0	0	0	0	0	0	0	1	1	0	1	2	0	0	2	0	2	1	0	0	1	0	0	0	1	0	1	0	0	0
573	0	0	0	1	0	0	1	1	1	1	0	0	0	0	0	0	0	1	1	1	1	0	0	0	0	0	1	1	1	1	1	0	0	2	0	2	1	0	0	0	1	0	0	2	1	0	0	0	0
574	1	0	0	1	1	1	1	2	1	1	1	1	2	1	1	0	0	1	0	0	0	1	0	0	0	0	1	0	0	2	0	1	1	2	0	1	1	1	0	1	0	0	0	1	0	1	1	0	0
575	1	0	0	0	1	1	2	2	2	0	0	0	0	0	0	0	0	0	0	0	0	0	0	0	0	0	1	1	2	0	1	0	0	2	0	2	2	0	0	0	2	0	0	2	0	1	0	0	0
576	0	0	0	0	0	0	2	2	2	2	0	1	1	1	1	0	0	0	0	0	0	0	0	0	0	0	1	0	0	1	1	1	1	1	0	1	1	0	0	0	1	1	0	0	2	1	0	1	0
577	1	0	0	0	1	1	2	1	2	2	0	0	0	0	0	0	0	1	0	0	0	0	0	0	0	0	2	0	0	2	0	0	1	0	0	2	1	0	0	2	0	0	0	2	1	0	0	0	0
578	0	0	0	1	0	0	1	2	1	0	2	0	1	0	0	0	0	0	0	0	0	0	1	1	1	2	1	0	0	1	2	0	0	2	2	2	2	0	0	1	1	0	0	2	0	1	0	1	0
579	0	0	0	0	1	1	2	1	2	2	0	1	1	0	0	0	0	0	0	0	0	0	0	0	0	0	2	0	0	1	0	1	1	1	0	1	2	0	0	0	1	0	0	1	0	0	0	0	1
580	0	0	0	0	0	0	1	2	1	0	1	1	1	0	0	0	0	0	1	1	1	0	0	0	0	0	2	0	0	2	2	0	1	1	0	2	1	0	0	2	0	0	1	2	1	0	0	0	0
581	0	0	0	0	0	0	1	1	2	1	0	1	1	0	0	0	0	0	0	0	0	1	0	0	0	0	2	0	0	1	0	0	1	0	0	1	1	0	0	1	1	1	1	1	1	1	0	0	1
582	0	1	1	1	0	0	1	2	0	0	1	1	2	1	1	0	0	0	0	0	0	0	0	0	0	0	2	1	1	1	2	0	1	2	0	2	2	0	0	0	1	2	1	2	1	0	0	0	1
583	1	0	0	1	0	0	2	1	2	1	0	1	1	0	0	0	0	0	1	1	0	0	1	1	1	1	2	1	1	2	0	0	1	1	1	1	1	0	0	0	1	0	0	1	0	1	1	0	0
584	0	0	0	0	0	0	1	2	1	1	1	1	2	0	0	0	0	1	0	0	0	1	0	0	1	1	1	0	0	1	0	0	1	2	1	2	2	0	0	0	1	1	1	2	1	0	0	0	0
585	1	0	0	0	1	1	1	2	1	0	2	1	1	0	0	0	0	0	2	1	1	0	2	1	1	1	1	1	1	2	0	0	1	1	0	2	2	0	0	1	1	0	0	2	0	0	1	0	0
586	1	0	0	0	0	1	2	1	2	1	1	0	1	0	0	0	0	0	2	1	0	0	0	0	0	0	1	0	0	2	0	0	0	2	0	2	2	0	0	0	1	0	0	1	0	1	0	1	0
587	1	0	0	0	0	0	2	0	2	1	1	0	1	0	0	0	0	0	0	0	0	0	0	0	0	0	1	1	1	1	0	0	1	2	1	2	1	1	1	0	1	0	0	1	0	1	0	1	0
588	1	0	1	1	0	0	1	2	0	0	0	1	2	0	0	0	0	1	0	0	0	0	0	0	0	0	1	1	0	1	2	1	1	2	0	2	1	0	0	0	2	0	0	1	1	1	1	0	0
589	0	0	0	1	0	0	1	1	1	1	1	1	1	0	0	0	0	1	0	0	0	0	1	0	1	1	1	1	1	1	0	0	1	0	0	1	2	0	0	0	1	1	1	2	1	0	0	0	0
590	0	0	0	1	0	0	2	2	2	0	1	0	1	0	0	0	0	1	0	1	0	0	0	0	1	1	2	1	1	1	2	0	1	1	0	1	1	0	0	0	1	1	1	1	1	2	0	0	0
591	0	0	0	0	0	0	2	2	2	0	1	0	0	0	0	0	0	0	1	1	0	0	1	0	1	1	1	1	2	1	0	2	2	1	0	1	2	0	0	1	0	0	0	1	0	1	0	0	0
592	1	0	0	1	0	0	2	2	1	0	0	1	1	0	0	0	1	1	1	1	0	0	0	0	0	0	0	0	0	1	1	0	0	2	0	2	1	0	0	0	2	0	0	2	1	0	0	0	0
593	1	0	1	1	0	1	2	2	1	0	0	1	1	0	0	0	0	0	0	0	0	0	0	0	0	0	2	1	1	1	2	0	0	2	1	2	2	0	0	1	1	0	0	1	1	0	0	0	0
594	1	0	0	1	0	0	2	0	2	2	0	1	1	0	0	0	0	1	0	0	0	0	0	0	0	0	1	0	0	1	0	2	2	1	0	2	1	0	0	1	1	0	0	2	1	0	0	0	0
595	1	0	1	0	0	1	2	1	0	0	0	0	1	0	0	1	0	0	0	1	0	0	0	0	0	0	1	0	0	1	2	2	2	0	0	1	1	0	0	0	2	0	0	1	0	1	0	0	1
596	0	0	0	1	0	0	2	0	2	2	0	1	2	0	0	0	0	0	0	1	0	0	0	0	0	0	1	1	1	1	0	1	2	1	0	1	2	0	0	0	2	0	0	1	0	0	0	0	0
597	1	0	0	0	1	1	2	2	2	0	0	0	0	0	0	0	1	1	0	0	0	0	1	1	1	1	0	1	1	0	1	1	0	1	0	1	2	0	0	0	1	0	0	0	0	1	0	0	0
598	1	0	0	0	2	2	1	2	1	0	2	0	1	0	0	1	0	0	0	0	0	0	0	0	0	0	2	0	1	1	1	0	0	2	0	2	2	0	0	1	1	0	0	2	0	1	1	0	0
599	1	0	0	1	0	0	1	2	1	1	1	0	1	0	0	1	0	0	1	1	1	0	1	0	0	0	2	0	0	2	0	0	1	1	0	1	2	0	0	0	2	1	1	2	0	0	1	0	0
600	1	0	0	1	1	1	2	2	1	0	1	0	1	1	0	0	0	0	1	1	1	0	0	0	0	0	0	1	2	0	1	1	1	1	1	1	2	0	0	1	1	0	0	2	1	0	0	0	0
601	1	0	0	0	0	0	2	1	2	2	0	0	1	0	0	1	0	0	1	1	1	0	1	0	0	0	1	0	1	1	1	0	0	2	0	2	1	1	1	0	0	0	0	1	0	1	1	0	0
602	1	0	0	1	1	1	2	2	2	1	0	1	2	1	1	0	0	1	1	0	0	0	0	0	0	0	1	2	2	2	0	1	1	0	0	1	1	0	0	0	1	0	0	1	0	0	0	1	0
603	0	0	0	0	1	1	2	1	2	2	0	0	0	0	0	0	0	2	1	1	1	0	0	0	0	0	1	1	2	1	0	1	1	1	1	1	1	0	0	0	1	0	0	1	0	0	0	1	0
604	1	0	0	1	0	0	2	0	2	1	1	0	1	0	0	0	0	1	0	1	0	0	1	0	0	0	2	1	1	2	1	1	1	0	0	2	1	0	0	0	0	1	1	1	1	2	0	0	0
605	0	0	0	0	0	0	2	1	1	1	1	1	1	0	0	0	1	1	0	0	0	0	0	0	0	0	2	0	0	2	1	1	1	1	0	1	0	0	0	1	0	0	0	2	0	0	0	0	2
606	1	1	1	1	0	0	2	0	2	2	0	0	1	0	0	0	0	0	0	0	0	1	0	0	0	0	1	1	0	1	2	0	0	1	1	1	1	0	0	2	0	0	0	0	0	1	1	0	0
607	1	0	0	1	0	0	1	2	1	0	2	1	1	0	0	0	0	0	1	1	0	0	0	0	0	0	1	0	0	2	0	0	2	1	0	0	2	0	0	0	1	0	0	2	1	1	0	0	0
608	1	0	0	1	0	0	1	1	2	2	1	0	0	0	0	0	0	1	0	0	0	1	0	0	0	0	1	1	1	1	0	0	1	0	0	0	2	0	1	0	1	0	0	1	1	0	0	1	0
609	1	0	0	0	0	0	2	0	2	2	0	0	2	0	0	0	0	1	0	0	0	0	0	0	0	0	1	0	0	1	0	2	1	0	0	1	1	0	0	1	1	0	0	2	1	0	0	0	0
610	1	0	0	0	0	0	2	0	2	2	0	0	0	0	0	0	1	1	0	0	0	0	0	0	0	0	2	0	0	2	0	1	1	1	0	2	1	0	0	0	0	0	0	1	1	0	0	0	0
611	0	0	0	0	0	1	2	2	1	1	0	1	2	0	0	0	0	0	1	1	1	0	1	0	0	0	1	0	1	1	1	0	0	1	0	1	0	0	0	1	0	1	1	2	1	0	0	1	0
612	0	0	0	1	0	0	1	1	1	1	1	0	0	0	0	0	0	0	1	1	0	0	0	0	0	0	2	1	1	1	1	0	1	1	0	1	2	0	0	0	1	0	0	2	0	0	0	0	0
613	1	0	0	0	0	0	2	1	2	2	0	0	0	0	0	0	0	2	1	1	1	0	0	0	0	0	2	0	0	2	1	0	1	0	0	1	1	0	0	1	1	0	0	1	0	1	0	0	0
614	0	0	0	0	0	0	2	0	2	2	0	1	1	0	0	0	0	0	0	0	0	0	1	0	1	1	1	1	1	1	1	0	1	1	0	1	2	0	0	0	2	1	1	1	1	1	1	1	0
615	0	0	0	1	1	1	2	2	2	0	0	1	1	0	0	0	0	0	1	1	1	0	0	0	0	0	1	0	0	2	1	0	0	1	1	1	2	0	0	2	0	1	1	1	1	0	0	1	0
616	1	1	0	0	1	1	2	1	1	1	0	0	0	0	0	0	1	2	1	1	1	0	1	1	1	1	1	0	0	1	0	0	2	0	0	1	1	1	1	0	1	0	0	2	1	0	0	0	0
617	1	0	0	0	0	0	1	1	2	2	0	1	1	0	0	0	0	0	0	0	0	0	1	0	0	0	1	1	1	1	2	0	1	2	1	2	1	0	0	1	1	1	1	1	1	1	0	0	0
618	0	0	0	0	0	0	1	1	0	0	2	2	1	0	0	0	0	0	1	1	1	0	0	0	0	0	2	0	0	2	0	1	0	2	1	2	2	0	0	0	2	0	0	0	2	2	0	0	0
619	0	0	0	0	0	0	2	0	2	1	2	0	1	0	0	1	0	0	0	0	0	0	0	0	0	0	1	0	0	0	1	0	2	0	0	0	1	2	1	0	1	1	1	2	0	1	0	1	0
620	0	0	1	0	0	0	1	2	0	0	1	1	2	0	0	0	0	1	0	1	1	1	0	0	0	0	0	2	2	0	2	0	0	2	1	2	2	0	0	1	1	0	0	1	0	1	0	0	0
621	0	0	0	0	0	0	2	2	1	0	0	0	1	0	0	0	0	2	0	0	0	0	1	0	1	1	1	0	1	1	1	0	1	2	1	2	2	0	0	2	0	1	1	2	1	1	0	1	0
622	0	1	0	0	1	1	2	1	2	1	1	0	0	0	0	0	0	0	1	1	1	0	0	0	0	0	2	2	1	1	1	1	1	2	0	2	1	0	0	0	1	1	0	1	1	0	0	0	1
623	1	0	0	1	1	1	2	1	1	0	0	0	0	0	0	0	0	0	0	0	0	0	0	0	0	0	2	0	0	0	0	1	0	2	1	2	1	0	0	0	2	0	0	1	1	1	0	0	0
624	1	0	0	0	0	0	2	1	2	1	0	0	1	0	0	1	0	0	1	1	1	0	1	0	0	0	1	1	1	0	2	1	1	2	2	2	1	0	0	1	1	1	1	2	1	0	0	0	0
625	1	0	0	0	1	1	1	2	1	0	2	0	1	1	1	0	0	1	0	0	0	0	0	0	1	1	2	1	1	2	0	0	1	1	0	1	0	0	0	1	0	1	1	2	1	1	0	0	0
626	0	0	0	0	0	1	0	2	0	0	1	0	1	0	0	1	0	2	0	1	0	0	1	0	0	0	1	0	0	1	2	0	1	1	1	1	1	0	0	0	1	0	0	2	0	1	0	0	0
627	0	0	0	0	0	0	1	1	2	2	0	0	0	0	0	0	0	1	1	0	0	0	0	0	0	0	2	0	0	1	2	1	1	1	0	2	1	0	0	0	2	0	0	2	0	1	0	1	0
628	1	0	0	0	0	0	2	2	1	1	0	0	0	0	0	0	0	0	1	1	1	0	0	0	0	0	2	0	0	2	0	0	0	2	2	2	1	0	1	1	0	0	0	2	1	0	0	0	0
629	1	0	0	1	0	0	2	1	2	2	0	0	0	0	0	0	1	1	2	2	1	0	1	0	0	0	1	0	1	1	0	0	0	2	0	2	2	0	0	0	2	0	0	1	0	2	1	0	0
630	0	0	0	0	0	0	2	2	1	0	1	0	0	0	0	0	0	1	1	1	0	0	1	1	1	1	1	0	1	1	1	0	1	2	1	2	2	0	0	0	1	0	0	2	1	0	0	0	0
631	0	0	0	0	0	0	1	2	1	0	1	0	0	0	0	0	0	0	1	1	0	0	0	0	0	0	1	0	1	1	1	2	2	1	0	2	1	0	0	0	1	0	0	1	0	1	0	0	0
632	1	0	1	1	0	0	2	0	2	2	0	0	1	0	0	1	0	1	1	0	0	0	0	0	0	0	2	0	0	1	1	0	1	2	0	1	1	0	0	1	1	0	0	1	0	2	1	1	0
633	1	0	0	0	0	0	2	1	1	1	0	0	1	0	0	1	0	0	2	2	0	0	1	1	2	2	1	0	0	1	0	0	1	0	0	2	2	0	0	1	1	0	0	2	1	0	0	0	0
634	1	0	0	0	0	0	1	2	1	1	1	1	2	0	0	0	0	1	2	2	2	0	1	0	0	0	2	0	0	2	1	1	1	1	0	2	1	0	0	0	1	0	0	1	0	1	0	0	0
635	1	0	0	1	0	0	1	1	2	2	0	2	2	0	0	0	0	1	1	1	1	0	0	0	0	0	2	0	0	1	1	1	1	1	0	2	2	0	0	0	2	0	0	2	0	2	0	0	0
636	0	0	0	1	0	0	2	2	1	1	0	0	0	0	0	0	0	0	0	1	0	0	1	0	0	0	1	0	0	0	1	0	1	0	0	1	1	1	1	0	0	0	0	1	0	0	0	0	0
637	0	0	0	1	0	0	1	2	2	2	1	0	0	0	0	0	0	0	1	1	1	0	1	1	1	1	2	0	0	2	1	0	1	0	0	1	1	0	0	1	1	2	2	2	2	0	0	0	1
638	1	0	0	0	0	0	2	2	1	1	1	0	0	0	0	0	0	0	0	0	0	1	0	0	0	0	2	1	1	1	2	1	1	2	0	1	1	2	1	0	1	0	0	1	0	0	0	0	0
639	1	0	0	0	0	0	2	1	2	2	0	1	1	0	0	0	0	0	2	2	0	0	0	0	0	0	2	0	0	1	2	0	0	2	0	2	1	1	0	0	1	0	0	2	2	1	0	0	0
640	1	0	0	0	0	0	2	1	1	1	0	1	1	0	0	0	0	0	1	1	1	0	0	0	0	0	2	0	0	2	0	0	0	2	0	2	1	0	0	1	1	0	0	2	1	0	0	1	0
641	0	0	0	0	0	0	2	2	1	0	1	0	1	0	0	0	0	0	1	2	1	0	0	0	0	0	2	0	0	1	0	0	1	0	0	1	1	1	1	0	1	0	0	1	0	1	0	0	0
642	1	0	1	0	0	1	1	1	1	0	2	0	1	0	0	0	0	0	2	2	1	0	0	0	0	0	1	0	0	2	0	1	1	1	1	1	2	0	0	1	1	1	1	1	1	2	0	0	2
643	0	0	0	2	0	0	2	1	1	1	0	0	0	0	0	0	0	0	1	1	1	0	0	0	0	0	2	0	0	2	0	1	1	0	0	0	2	0	0	0	1	1	1	1	0	1	0	0	0
644	0	0	0	0	1	1	2	2	1	1	0	0	0	0	0	0	0	1	1	1	1	0	0	0	0	0	1	0	1	1	0	1	1	1	0	1	1	2	1	0	1	0	0	2	1	1	0	0	0
645	0	0	1	0	0	0	2	2	1	0	0	0	0	0	0	0	0	0	0	0	0	0	0	0	0	0	2	0	0	2	1	0	2	1	0	2	2	0	0	1	1	1	1	2	1	1	0	0	0
646	0	0	0	1	0	0	2	0	2	2	0	0	0	0	0	0	0	2	0	1	0	0	0	0	0	0	1	1	1	1	1	0	1	2	0	2	1	1	1	0	1	1	1	1	1	1	0	0	0
647	1	0	0	0	0	0	2	1	1	1	0	1	1	0	0	0	1	1	2	2	1	0	0	0	1	1	2	1	1	1	2	0	2	1	0	1	1	0	0	0	0	0	0	1	0	0	0	0	0
648	0	0	0	0	0	0	1	2	0	0	1	1	1	0	0	0	0	0	1	1	1	0	0	0	0	0	2	0	0	1	2	0	0	2	0	2	1	0	0	0	2	0	0	1	0	0	0	1	0
649	0	1	0	0	1	1	1	2	1	1	1	1	2	0	0	0	0	1	2	2	2	0	0	0	0	1	1	2	2	1	1	2	1	0	0	1	1	0	0	0	2	0	1	1	1	0	0	1	0
650	1	0	0	0	0	0	2	1	2	2	0	0	1	0	0	1	0	1	0	0	0	1	0	0	0	0	1	0	0	2	1	0	2	1	0	2	1	0	0	0	1	0	0	2	0	1	0	0	0
651	1	0	0	1	0	0	2	1	2	2	0	1	2	0	0	0	0	1	1	1	1	0	0	0	0	0	1	1	1	1	1	1	0	2	1	2	0	1	1	1	0	0	0	2	1	1	0	0	0
652	1	0	1	0	0	1	2	0	2	1	2	0	1	0	0	0	0	1	1	1	0	0	0	0	0	0	1	1	1	1	1	1	0	2	1	2	2	0	0	1	1	1	1	1	0	1	0	0	0
653	0	0	0	0	0	0	0	1	1	1	1	0	1	0	0	0	0	0	1	0	0	0	0	0	0	0	2	1	1	2	0	1	2	0	0	0	0	1	1	1	0	0	0	2	1	0	0	0	0
654	0	0	0	0	0	0	1	0	2	2	0	0	1	0	0	1	0	2	0	0	0	0	0	0	0	0	1	1	1	1	2	0	1	1	0	1	1	0	0	0	2	0	0	2	1	1	0	0	0
655	0	1	0	0	1	1	1	2	0	0	0	0	0	0	0	0	0	1	1	0	0	0	0	0	0	0	2	0	0	2	1	0	1	0	0	2	1	0	0	1	0	0	0	2	1	0	0	1	0
656	0	0	0	0	0	0	2	2	0	0	1	0	0	0	0	0	0	0	1	1	1	0	1	0	0	0	1	0	1	1	1	0	1	1	0	1	1	0	1	0	0	0	0	2	0	1	0	0	0
657	1	0	1	1	0	0	2	1	1	1	0	0	0	0	0	0	0	0	0	0	0	0	0	0	0	0	1	2	2	2	0	0	2	1	0	2	1	0	0	0	1	0	0	2	0	1	0	0	0
658	1	0	1	0	0	0	2	1	1	1	0	1	1	0	0	0	0	0	1	0	0	0	0	0	1	1	2	0	0	2	1	0	0	1	1	2	2	0	0	1	1	0	0	2	0	1	0	0	0
659	1	0	0	0	1	1	1	1	1	1	0	0	1	0	0	0	0	0	0	0	0	0	0	0	1	1	1	0	1	1	0	1	1	0	0	0	1	0	0	1	1	0	0	2	1	1	0	0	0
660	1	0	0	1	0	0	2	1	2	1	0	0	0	0	0	0	0	0	1	1	1	0	1	0	1	1	1	1	2	1	0	0	1	1	0	1	2	0	0	2	0	0	1	2	1	0	0	0	1
661	1	0	0	0	1	1	2	2	2	1	0	1	1	0	0	0	1	1	0	0	0	0	1	1	1	1	1	0	1	1	1	1	0	1	0	1	1	0	0	0	2	0	0	1	0	0	0	0	0
662	1	0	0	0	0	0	2	2	2	1	1	0	1	0	0	1	0	0	0	0	0	0	1	0	0	0	1	1	2	0	1	0	1	2	1	2	1	0	0	1	1	0	0	1	0	2	0	0	1
663	0	0	0	1	0	0	2	1	2	1	0	2	2	0	0	0	0	1	0	0	0	0	0	0	0	0	2	0	0	1	2	0	1	1	0	2	2	0	0	1	1	0	0	2	1	0	0	0	0
664	1	0	0	0	0	0	2	0	2	2	0	1	0	0	0	0	0	0	1	1	0	1	0	0	0	0	0	1	2	0	1	2	1	1	0	1	1	0	0	0	1	1	1	2	1	0	0	0	1
665	0	0	0	1	0	0	2	1	1	0	0	0	0	0	0	0	0	0	1	1	1	0	0	0	0	0	2	0	0	2	1	2	1	2	1	2	1	0	0	1	1	0	0	1	0	0	0	0	0
666	1	1	1	1	0	0	2	0	2	2	0	1	2	0	0	1	0	1	0	0	0	0	0	0	0	0	1	0	0	1	2	1	2	1	0	1	1	0	0	0	2	0	0	1	0	0	0	0	0
667	1	0	0	0	0	0	2	1	2	1	0	1	1	0	0	0	0	0	0	0	0	0	1	0	0	0	2	1	1	1	1	1	1	2	1	2	1	0	0	0	2	0	0	2	0	0	1	0	0
668	0	0	0	0	1	1	2	2	1	1	0	0	0	0	0	0	0	0	0	0	0	0	0	0	1	1	1	0	0	1	2	1	1	1	1	1	2	0	0	1	1	0	0	1	0	1	0	0	0
669	1	0	0	0	0	0	2	2	1	0	0	0	0	0	0	0	0	0	2	1	1	0	1	1	1	1	2	0	0	2	0	0	1	1	0	1	1	0	0	1	0	0	0	2	1	0	1	0	0
670	1	0	0	0	0	0	2	0	2	2	0	0	0	0	0	0	0	1	1	1	0	0	0	0	0	0	1	0	1	1	0	0	1	1	0	1	1	0	0	0	2	0	0	2	0	1	0	0	0
671	0	0	1	1	0	0	2	2	1	0	0	0	0	0	0	0	0	0	0	0	0	0	1	0	1	1	0	1	1	0	1	1	1	0	0	0	2	0	0	1	0	0	0	1	0	1	0	0	0
672	1	0	1	0	0	0	2	2	2	2	0	2	2	1	1	0	0	1	1	1	1	0	0	0	0	0	1	0	1	2	0	0	1	0	0	1	2	0	0	0	2	0	0	1	0	2	0	0	0
673	1	0	0	0	0	0	2	2	2	1	0	0	0	0	0	0	0	0	1	1	1	1	0	0	0	0	1	0	0	1	0	0	0	2	0	2	1	0	0	2	0	1	0	0	1	0	0	1	0
674	1	0	0	1	1	1	1	2	1	1	1	0	0	0	0	0	0	0	0	0	0	0	0	0	0	0	2	0	0	1	0	1	1	0	0	1	2	0	0	2	1	1	0	1	1	1	1	0	0
675	0	0	0	0	0	0	2	1	1	1	0	0	1	0	0	0	0	2	1	1	1	0	0	0	0	0	1	1	1	1	1	2	2	2	1	2	2	0	0	1	1	0	1	2	1	0	0	0	0
676	0	1	1	0	0	0	1	1	1	1	1	0	1	1	1	0	0	0	2	1	1	0	0	0	1	1	0	1	1	1	1	1	1	2	0	2	1	1	1	0	1	1	1	2	2	0	0	0	0
677	0	0	0	0	0	0	1	2	0	0	0	0	1	0	0	1	0	2	1	1	1	0	0	0	0	0	1	0	1	1	1	2	2	0	0	1	2	0	0	1	1	0	0	1	0	1	0	0	1
678	1	0	1	1	0	1	2	2	2	0	1	0	0	0	0	0	0	0	1	1	1	0	0	0	0	0	1	1	2	1	0	2	1	2	1	2	1	0	0	0	1	0	0	2	0	0	0	0	0
679	0	0	0	0	0	0	2	1	2	1	0	0	0	0	0	0	0	1	1	0	0	0	0	0	1	1	2	0	0	0	0	0	0	2	1	1	0	0	0	2	0	1	1	1	1	2	0	0	0
680	1	0	0	1	0	0	2	2	1	0	0	1	1	0	0	0	0	1	0	1	1	1	0	0	0	0	1	0	1	1	0	0	2	0	0	1	0	0	0	1	0	0	0	2	0	1	0	1	0
681	0	0	1	1	0	0	2	0	2	2	0	1	2	0	0	0	0	0	0	0	0	0	0	0	0	0	2	0	0	1	1	2	2	0	0	0	2	0	0	1	1	0	0	2	1	0	0	0	1
682	0	0	0	0	0	0	1	2	1	1	0	0	1	0	0	1	0	0	1	0	0	0	1	0	0	0	2	0	0	2	2	1	2	1	0	1	2	0	0	1	1	0	0	1	0	0	0	0	1
683	0	0	0	0	0	0	1	1	1	1	1	0	0	0	0	0	0	0	0	0	0	0	0	0	0	0	2	1	1	2	0	1	0	2	1	2	2	0	0	2	0	0	0	2	0	0	0	0	0
684	0	0	0	0	0	0	2	0	2	1	2	0	1	0	0	1	0	1	0	1	0	0	0	0	1	1	1	0	0	1	0	1	1	1	1	1	0	0	0	1	0	0	0	2	1	1	0	0	0
685	1	0	0	0	0	0	1	1	2	2	0	0	1	1	1	0	0	1	1	0	0	0	0	0	1	1	2	1	1	1	1	1	2	1	0	1	1	0	0	1	1	0	1	2	1	0	0	0	0
686	0	1	0	0	0	0	2	1	1	1	0	1	1	0	0	0	0	0	0	0	0	0	0	0	0	0	2	0	0	1	0	0	0	1	0	1	2	0	0	0	2	1	0	1	1	0	0	0	2
687	1	0	0	2	0	0	2	0	2	2	0	0	1	0	0	1	0	0	1	1	0	0	1	0	0	0	1	0	1	1	0	0	1	1	0	2	1	1	1	0	1	0	0	0	0	1	0	0	0
688	0	0	1	0	0	0	2	1	2	2	0	1	1	0	0	0	0	0	2	2	0	0	0	0	1	1	1	0	0	2	0	1	1	1	0	2	2	0	0	2	0	0	0	2	0	0	1	0	1
689	0	0	2	0	0	0	1	1	1	1	1	0	0	0	0	0	0	1	1	1	1	0	0	0	0	0	1	1	1	1	1	1	2	1	0	1	1	0	0	2	0	1	0	1	1	1	1	0	0
690	1	0	0	0	0	1	0	2	0	0	1	0	0	0	0	0	0	2	1	1	1	1	0	0	0	0	2	0	0	2	0	0	1	1	1	1	1	0	0	2	0	1	0	0	1	0	0	0	0
691	0	0	0	1	1	1	2	2	2	0	1	1	1	0	0	0	0	0	1	1	1	0	0	0	0	0	2	0	0	2	1	0	0	1	1	2	1	0	0	0	1	1	1	2	1	0	0	0	0
692	0	0	0	1	1	1	2	2	1	0	1	1	1	0	0	0	0	1	0	0	0	0	0	0	1	1	2	1	1	1	1	1	1	0	0	1	0	0	0	2	0	1	1	2	0	1	0	0	1
693	1	0	0	1	0	0	2	0	2	2	0	0	2	0	0	0	0	0	0	0	0	0	0	0	1	1	1	0	1	1	0	1	1	1	0	2	1	0	1	0	0	1	0	0	1	0	0	0	1
694	0	0	0	1	0	0	2	0	2	2	0	0	1	0	0	1	0	0	1	1	1	0	1	0	0	0	2	0	0	1	2	1	1	1	0	1	2	0	0	0	2	0	1	2	1	0	0	0	2
695	1	0	0	1	0	0	2	1	2	1	0	0	0	0	0	0	0	0	1	0	0	0	1	0	0	0	2	1	1	1	1	0	1	1	1	2	1	0	0	1	1	1	0	1	1	1	1	0	1
696	1	0	0	0	0	0	2	2	1	1	0	1	1	0	0	0	0	0	0	0	0	0	0	0	0	1	2	1	1	1	2	0	0	2	1	2	1	0	0	0	1	0	0	2	0	0	0	0	0
697	1	0	0	1	0	0	2	1	2	2	0	0	0	0	0	0	0	0	2	2	1	0	0	0	0	0	2	0	0	1	2	0	1	2	0	2	1	0	0	1	1	1	1	2	0	1	0	1	0
698	1	0	0	0	0	0	1	2	0	0	2	1	1	0	0	0	0	1	1	1	1	0	0	0	1	1	1	0	1	2	0	0	2	0	0	1	1	0	0	0	2	1	1	2	1	0	1	0	1
699	0	0	0	1	0	0	2	1	2	2	0	1	1	0	0	0	1	2	1	1	1	0	0	0	0	0	2	0	0	2	1	0	0	2	0	2	1	0	0	0	0	1	1	2	2	1	0	0	1
700	1	0	1	0	1	1	2	2	2	1	0	0	0	0	0	1	0	1	0	0	0	0	0	0	0	0	2	2	2	2	0	1	1	2	2	2	1	0	0	1	1	0	0	2	1	2	0	0	0
701	0	0	0	0	1	1	1	1	1	1	2	0	1	0	0	1	0	0	1	1	1	0	1	1	1	1	1	0	0	2	1	0	0	2	0	2	2	0	0	1	1	0	0	1	0	1	0	0	0
702	1	0	0	0	0	0	1	1	2	2	1	0	1	0	0	0	0	0	1	1	1	0	0	0	0	0	2	1	1	1	1	1	2	2	1	2	1	0	0	1	0	1	1	2	1	0	0	0	1
703	1	0	0	0	0	0	2	1	2	2	0	1	1	0	0	0	0	0	0	0	0	0	0	0	1	1	0	1	0	0	2	0	2	0	0	0	1	0	0	1	1	1	1	2	1	0	0	0	0
704	0	0	0	1	0	0	2	1	2	1	0	0	1	0	0	1	0	1	2	1	1	0	0	0	0	0	1	0	0	1	1	1	1	0	0	1	2	0	0	0	1	1	1	2	1	2	0	1	0
705	0	0	1	0	0	0	0	2	0	0	2	0	0	0	0	0	1	2	1	1	1	1	0	0	0	0	2	1	1	1	1	0	1	1	0	1	1	1	1	0	1	0	0	1	0	1	0	0	0
706	1	0	1	0	1	2	1	2	1	0	1	1	1	0	0	0	0	1	0	0	0	0	1	1	1	1	1	1	0	1	2	2	1	2	1	2	1	0	0	1	1	0	0	1	0	0	0	0	0
707	1	0	0	0	0	0	2	1	1	0	0	1	1	1	1	0	0	0	0	0	0	0	0	0	0	0	2	0	1	1	0	0	1	1	0	1	1	0	0	0	1	0	0	1	0	1	0	0	0
708	1	0	0	0	1	1	2	2	1	1	0	0	0	0	0	0	0	0	0	0	0	0	0	0	1	1	2	1	1	2	1	1	0	2	1	2	1	0	0	1	1	0	0	2	0	0	0	0	0
709	0	1	0	0	1	1	1	1	1	1	1	0	0	0	0	0	0	1	2	1	0	0	0	0	0	0	1	0	1	2	0	2	2	2	1	2	1	0	0	1	0	0	0	2	0	0	1	0	0
710	0	0	1	0	1	1	2	1	2	2	0	0	0	0	0	0	0	1	0	0	0	0	1	1	0	0	2	1	1	2	0	0	0	1	0	1	2	0	0	0	1	0	0	1	1	0	1	0	1
711	0	0	0	0	1	1	2	0	2	2	0	1	2	0	0	0	0	0	0	0	0	0	1	0	0	0	1	0	0	1	1	1	2	0	0	1	2	0	0	0	2	0	0	2	0	0	0	0	1
712	0	0	1	1	0	0	2	2	1	1	1	1	1	0	0	0	0	0	0	0	0	0	0	0	0	0	2	0	0	2	0	0	1	1	0	2	1	1	1	0	1	0	0	2	0	0	0	0	0
713	0	0	0	0	1	1	1	1	1	1	1	0	2	0	0	1	0	2	1	1	1	0	1	0	0	0	1	0	1	1	0	0	2	0	0	1	1	0	0	0	2	0	0	2	1	0	0	0	1
714	0	0	0	0	1	1	1	2	1	1	1	0	0	0	0	0	0	1	0	0	0	0	0	0	1	1	2	0	0	1	2	1	1	1	0	2	1	0	0	2	0	1	1	2	1	1	0	0	0
715	0	0	0	2	0	0	1	2	0	0	0	0	0	0	0	0	0	1	1	0	0	0	0	0	1	1	2	0	0	0	1	1	1	0	0	0	2	0	0	0	2	0	0	2	0	0	0	0	0
716	1	0	0	1	0	0	2	1	2	1	1	2	2	0	0	0	0	1	1	1	1	0	0	0	1	1	0	0	1	1	0	1	1	0	0	1	2	0	0	2	0	0	0	2	1	0	0	1	0
717	0	0	0	0	0	0	1	2	1	0	2	2	2	0	0	0	0	0	1	1	0	0	0	0	0	0	1	0	1	1	0	1	2	0	0	1	1	0	0	0	2	0	0	2	1	0	0	0	1
718	1	0	0	0	0	0	2	1	1	1	0	0	1	0	0	1	0	1	0	0	0	0	1	0	1	1	2	1	1	1	1	2	2	0	0	0	2	0	0	1	0	0	1	2	1	0	0	0	0
719	0	0	0	1	0	0	2	2	1	1	0	1	1	0	0	0	0	0	0	0	0	0	0	0	0	0	1	1	1	1	1	0	1	1	0	2	1	0	0	0	0	0	0	2	0	1	0	0	0
720	1	0	0	0	0	0	0	1	1	1	1	0	0	0	0	0	0	0	1	1	1	0	0	0	0	0	2	0	0	2	0	0	0	2	1	1	1	0	0	0	1	0	0	0	0	1	0	0	0
721	1	0	0	1	0	0	1	1	1	1	1	0	0	0	0	0	0	1	0	0	0	1	1	0	0	0	2	0	0	2	1	1	1	0	0	1	1	0	0	0	1	0	0	1	0	0	0	0	1
722	1	0	0	0	0	0	1	1	2	2	0	1	0	0	0	0	0	0	1	1	1	0	0	0	0	1	1	0	0	1	1	1	1	1	0	1	1	0	0	2	0	0	0	2	1	1	0	0	0
723	0	0	0	0	0	0	2	2	2	2	0	1	2	0	0	1	0	0	2	1	1	0	1	1	1	1	2	1	1	1	2	1	1	2	2	2	1	0	0	0	1	1	0	0	2	1	0	0	0
724	1	0	0	0	0	0	1	1	2	2	1	0	1	0	0	1	0	0	0	0	0	1	0	0	0	0	1	0	1	1	0	0	1	1	0	1	1	0	0	0	1	0	0	2	0	1	0	0	0
725	0	0	0	0	0	0	2	1	2	2	0	1	1	1	1	0	0	0	1	1	1	0	0	0	1	1	0	1	1	0	1	1	1	1	0	2	1	0	0	1	0	0	0	2	1	0	0	0	0
726	1	1	0	0	0	0	1	0	2	2	0	1	1	0	0	0	0	0	0	0	0	0	0	0	0	0	1	1	1	1	1	0	0	1	0	1	1	1	1	0	1	0	0	2	0	1	0	0	0
727	1	0	0	0	0	0	2	0	2	2	0	0	0	0	0	0	0	0	0	0	0	0	0	0	0	0	2	2	1	1	1	0	1	1	0	1	2	0	0	1	1	0	0	1	0	1	0	0	1
728	1	0	0	0	0	0	1	1	1	1	1	1	1	0	0	0	0	2	1	1	1	0	0	0	0	0	2	0	0	2	0	1	1	1	1	1	2	0	1	0	1	1	1	2	1	0	0	0	0
729	0	0	0	0	1	1	1	2	0	0	0	1	2	0	0	0	0	1	2	2	2	0	0	0	0	0	2	1	1	0	2	0	0	2	0	2	1	0	0	0	1	0	0	2	0	0	1	0	0
730	1	0	0	0	0	0	2	1	2	1	1	0	0	0	0	0	0	2	1	1	1	0	0	0	0	0	2	0	0	1	1	0	0	2	0	1	1	1	1	0	0	1	1	2	0	1	0	0	0
731	0	0	0	1	0	0	1	2	0	0	1	0	0	0	0	0	0	1	0	1	0	0	0	0	0	0	2	1	1	1	1	0	0	1	0	1	1	0	1	1	0	0	0	2	0	0	1	1	0
732	0	0	1	1	0	1	2	2	2	1	0	1	1	0	0	0	0	0	1	1	1	1	0	0	0	0	1	0	1	1	1	0	1	1	0	1	1	0	0	2	0	0	0	2	1	0	0	0	0
733	1	0	0	0	0	0	2	1	2	2	0	1	1	0	0	0	0	2	1	1	1	0	0	0	1	1	1	0	0	1	1	0	0	1	1	1	1	0	0	1	0	0	0	2	1	0	1	0	0
734	0	0	0	0	2	2	1	2	0	0	1	0	1	0	0	0	0	1	1	1	1	0	0	0	0	0	1	0	0	1	0	0	0	2	1	2	0	0	0	2	0	0	0	2	1	0	0	0	0
735	1	0	0	1	1	1	2	2	1	0	0	0	0	0	0	0	0	0	0	0	0	0	1	0	0	0	2	1	1	1	1	0	1	1	0	2	2	0	0	0	1	2	2	2	2	0	0	1	0
736	0	1	0	0	0	0	2	2	1	1	0	0	0	0	0	0	0	0	0	0	0	0	0	0	0	0	2	0	0	1	1	0	0	2	0	2	1	0	0	1	1	0	0	2	0	1	1	0	0
737	0	0	0	0	0	0	1	1	1	1	1	0	2	0	0	1	0	1	0	1	1	1	0	0	0	0	2	0	0	2	0	1	1	2	1	2	1	0	0	0	1	0	0	1	1	1	0	0	0
738	1	0	0	0	0	0	1	2	1	1	1	0	0	0	0	0	0	1	0	0	0	0	0	0	0	0	1	1	2	1	0	0	0	1	1	1	1	0	0	2	0	0	0	2	1	0	0	0	2
739	1	0	1	1	0	0	1	2	1	1	1	0	0	0	0	0	0	0	1	1	1	0	0	0	0	0	1	0	1	1	1	0	0	2	0	2	1	0	0	1	1	1	1	2	0	1	0	0	0
740	1	0	0	0	1	1	1	1	0	0	1	0	0	0	0	0	0	0	0	0	0	0	0	0	1	1	2	0	1	1	0	0	1	1	0	2	2	0	0	2	0	2	2	2	1	1	0	0	1
741	1	0	0	0	1	1	2	2	1	0	0	0	0	0	0	0	0	0	1	1	1	0	1	0	0	0	1	1	1	1	0	1	1	1	0	1	1	0	0	0	1	1	1	2	1	0	0	0	0
742	0	0	1	0	0	1	1	1	1	1	0	0	0	0	0	0	0	2	1	1	1	0	1	0	0	0	1	1	1	1	2	0	0	2	0	2	1	0	0	1	1	0	0	2	2	0	0	0	0
743	0	0	0	0	1	1	1	2	1	1	1	0	1	0	0	0	0	0	1	1	1	0	0	0	0	0	1	1	1	1	0	0	1	1	0	1	2	0	0	0	2	0	0	2	0	0	0	0	2
744	1	1	0	0	1	1	2	1	2	2	0	1	2	0	0	0	0	0	0	0	0	0	0	0	0	0	2	0	0	2	0	1	1	2	0	2	0	0	0	1	0	0	0	1	0	1	0	0	0
745	0	1	0	0	1	1	1	2	0	0	1	0	0	0	0	0	0	0	1	1	1	0	0	0	0	0	0	1	1	1	1	0	0	2	1	1	2	0	0	0	2	0	0	1	1	0	1	0	1
746	1	1	0	0	0	0	1	0	2	2	0	1	1	0	0	0	0	0	0	0	0	0	1	1	1	1	1	1	2	0	1	1	1	2	1	2	2	0	1	0	1	1	1	2	0	0	0	0	0
747	0	0	0	0	0	0	1	1	2	2	0	0	0	0	0	0	0	1	2	2	2	0	0	0	0	0	2	1	1	2	0	0	1	0	0	1	1	0	0	0	1	1	1	1	1	1	1	0	1
748	0	0	1	1	0	0	2	2	2	0	0	0	0	0	0	1	0	0	0	0	0	0	0	0	0	1	1	1	1	1	1	1	1	1	0	2	1	0	0	0	1	0	0	1	0	1	0	0	0
749	1	0	0	2	1	1	2	1	1	1	0	1	2	0	0	0	0	1	0	0	0	0	1	0	0	0	1	0	1	1	0	0	0	1	1	1	0	1	1	0	0	2	2	2	1	1	0	0	1
750	1	0	0	1	0	0	2	2	2	1	0	0	0	0	0	0	0	0	0	0	0	0	0	0	0	0	1	0	1	1	1	1	1	0	0	1	2	0	0	1	1	1	0	0	2	1	0	0	1
751	1	0	0	0	0	0	1	2	1	0	2	1	1	0	0	0	1	1	1	0	0	0	0	0	0	0	2	0	0	1	2	1	1	1	0	1	0	0	0	1	0	0	0	1	0	1	0	0	1
752	1	0	0	1	0	0	1	1	1	1	0	0	0	0	0	0	1	2	0	0	0	0	0	0	1	1	2	0	0	2	1	1	0	1	0	2	1	0	0	0	2	1	1	2	1	0	0	0	1
753	1	0	0	0	0	0	0	2	1	1	0	0	0	0	0	0	1	0	1	1	1	0	0	0	1	1	0	1	2	0	1	2	2	1	1	2	0	0	0	1	0	0	0	2	0	1	0	0	1
754	0	0	0	1	0	0	2	2	1	1	0	0	1	0	0	1	0	2	1	1	1	0	0	0	0	0	1	1	1	1	2	0	1	1	1	2	2	0	0	0	2	0	0	2	0	1	1	1	0
755	0	0	0	1	0	0	1	1	1	0	2	0	0	0	0	0	0	0	0	0	0	0	1	0	0	0	1	0	1	1	0	0	0	1	1	2	2	0	0	2	0	0	0	2	1	0	0	0	0
756	1	0	0	1	0	0	2	2	1	0	0	2	1	0	0	0	0	2	1	1	1	1	0	0	0	0	1	0	1	1	1	1	0	2	1	2	2	0	0	2	0	1	0	1	1	0	0	0	0
757	1	0	0	0	0	0	1	2	0	0	0	0	1	0	0	0	0	1	0	0	0	0	1	1	1	1	1	0	1	1	0	1	2	0	0	0	2	0	0	2	0	0	0	1	0	1	0	0	0
758	1	0	0	0	0	0	2	0	2	2	0	0	0	0	0	0	0	0	1	0	0	0	0	0	0	0	2	0	0	2	0	1	0	1	0	1	0	0	0	1	0	0	0	1	0	0	0	1	0
759	1	0	0	0	0	0	1	2	0	0	1	0	0	0	0	0	0	0	0	0	0	0	1	0	0	0	1	2	2	0	2	1	1	1	0	1	1	0	0	0	1	0	0	0	0	1	1	0	0
760	0	0	0	1	0	0	2	0	2	2	0	1	1	0	0	0	0	0	0	0	0	0	1	1	1	1	0	1	1	0	1	1	1	2	0	2	1	0	0	2	0	0	0	1	1	1	0	0	1
761	0	0	0	0	1	1	2	2	0	0	0	0	0	0	0	0	0	0	2	2	0	0	1	0	0	0	1	1	1	2	0	0	1	1	0	1	2	0	0	0	1	1	1	2	0	0	1	1	0
762	0	0	0	0	0	0	1	2	0	0	2	0	0	0	0	0	0	0	0	0	0	0	0	0	0	0	1	0	0	2	1	1	2	1	1	1	2	0	0	1	1	1	1	2	1	1	0	0	0
763	0	0	0	1	0	0	1	2	1	1	1	1	1	0	0	0	0	0	1	1	1	1	0	0	0	0	0	0	0	1	2	2	1	2	1	2	2	0	0	1	1	0	0	2	0	2	0	0	1
764	1	0	0	1	0	0	2	1	1	0	0	0	0	0	0	0	0	1	1	1	1	1	0	0	0	0	2	0	0	2	0	1	0	1	1	1	1	0	0	1	0	0	0	2	1	0	1	0	1
765	0	0	1	1	0	0	1	1	1	1	1	0	0	0	0	0	0	0	1	1	1	0	0	0	0	0	1	0	2	0	0	1	2	1	0	1	1	0	0	0	2	1	0	1	1	1	1	0	0
766	1	0	0	1	0	0	2	2	1	1	1	1	0	0	0	0	0	0	0	0	0	0	0	0	0	0	2	1	1	1	2	1	1	0	0	0	1	0	0	0	1	0	0	0	2	2	0	0	0
767	1	0	1	2	0	0	2	1	2	1	0	1	2	0	0	0	0	1	1	0	0	0	0	0	0	0	2	0	0	2	0	0	1	1	1	1	1	1	0	1	0	0	0	2	1	0	0	1	1
768	0	0	0	0	1	1	1	1	1	1	1	1	1	0	0	0	0	1	0	0	0	0	0	0	1	1	1	0	0	1	1	1	1	2	0	2	1	0	0	1	1	1	1	2	1	0	0	0	0
769	1	0	0	1	0	0	2	2	1	1	0	1	1	0	0	0	0	0	0	0	0	0	0	0	0	0	0	1	0	0	2	1	1	2	0	2	1	0	0	2	0	0	0	1	0	1	1	0	0
770	0	0	0	0	0	0	2	1	2	1	1	1	1	0	0	0	0	0	0	0	0	0	0	0	0	0	1	1	2	0	1	1	1	1	0	2	1	0	1	0	1	1	1	1	1	1	0	0	0
771	0	0	0	0	0	0	2	2	2	1	0	1	1	0	0	0	0	1	2	1	1	1	0	0	0	0	0	1	1	1	1	2	1	0	0	0	1	0	0	1	1	1	1	2	2	1	0	0	0
772	1	0	0	0	0	0	1	2	0	0	2	0	0	0	0	0	0	0	0	1	0	0	1	1	2	2	2	2	2	2	0	0	0	2	2	2	1	0	0	2	0	0	0	2	1	0	0	0	0
773	1	0	0	0	0	0	2	2	2	0	0	1	1	0	0	0	0	1	0	0	0	0	0	0	0	0	2	0	0	1	0	0	2	1	0	1	1	0	0	2	0	1	1	2	1	0	0	0	1
774	1	0	0	0	0	0	1	1	1	1	0	1	1	0	0	0	0	1	0	0	0	0	0	0	0	0	2	1	1	1	2	2	2	0	0	0	1	1	1	0	0	1	1	2	2	1	0	0	0
775	0	0	0	0	0	0	1	1	2	2	0	0	0	0	0	0	0	1	0	0	0	0	0	0	1	1	1	0	2	0	0	1	2	1	0	1	2	0	0	1	1	0	0	2	1	0	0	0	2
776	0	0	0	0	0	0	0	2	1	1	0	0	0	0	0	0	0	1	1	1	1	0	0	0	0	0	1	0	1	1	0	1	0	1	0	2	1	1	0	1	0	1	1	1	1	0	0	0	0
777	1	0	0	0	0	0	2	1	2	2	0	0	1	0	0	0	1	2	1	1	1	1	0	0	0	0	2	0	0	2	1	0	0	2	2	2	2	0	0	0	2	1	1	2	0	1	0	0	2
778	1	0	0	0	0	0	2	1	1	1	1	0	0	0	0	0	0	0	1	1	1	0	0	0	0	0	1	1	1	1	1	0	1	2	0	2	1	0	1	1	0	1	1	2	1	1	0	0	0
779	0	1	1	1	0	0	2	0	2	2	0	0	1	0	0	1	0	0	0	0	0	0	0	0	0	0	2	0	0	2	0	0	1	1	1	2	1	0	0	2	0	1	0	1	1	1	0	0	0
780	1	0	1	1	0	0	2	1	2	2	0	0	0	0	0	0	0	1	1	1	1	0	0	0	0	0	1	0	0	1	0	0	1	1	0	2	2	0	0	1	1	0	0	2	1	0	0	0	0
781	1	0	0	0	0	0	1	2	2	2	1	1	2	0	0	0	0	0	0	0	0	0	0	0	0	0	1	1	1	1	1	0	1	1	0	2	1	0	0	1	1	1	0	1	0	0	0	0	0
782	0	0	0	0	0	0	1	2	0	0	0	1	2	0	0	0	0	2	1	1	1	0	0	0	0	0	1	1	2	0	1	1	1	1	0	1	2	0	0	1	1	0	0	1	0	0	1	1	0
783	0	0	0	0	0	0	2	1	2	1	0	1	1	0	0	0	0	0	2	1	1	0	0	0	1	1	0	0	1	1	0	0	0	2	1	1	2	0	0	2	0	1	1	2	1	1	0	1	0
784	1	0	0	1	0	0	2	2	2	1	1	0	0	0	0	0	0	0	0	0	0	0	1	0	0	0	1	1	2	0	1	0	1	2	0	2	1	0	0	2	0	0	0	1	1	0	0	0	1
785	1	0	0	0	1	1	0	2	0	0	2	0	0	0	0	0	0	1	0	0	0	0	1	0	0	0	2	0	0	1	1	0	0	2	0	2	0	0	0	1	0	0	0	1	0	1	1	0	0
786	1	0	0	2	0	0	1	2	0	0	0	0	0	0	0	0	0	0	1	0	0	0	1	1	1	2	1	1	2	0	1	0	2	0	0	1	0	0	0	1	0	0	0	2	1	1	0	0	0
787	1	1	0	0	0	0	2	1	1	0	0	0	0	0	0	1	0	0	0	0	0	1	0	0	0	0	2	1	1	2	0	2	1	1	0	2	1	0	0	0	1	0	0	2	0	0	0	0	0
788	0	0	0	1	0	0	2	2	2	1	0	0	0	0	0	0	0	0	1	1	1	0	1	0	0	0	1	0	1	1	0	0	0	2	0	2	1	1	0	0	0	0	0	2	0	1	0	0	1
789	1	0	0	0	0	0	2	0	2	2	0	0	1	0	0	0	0	1	2	2	2	0	1	0	0	0	0	1	2	0	1	0	1	1	0	1	2	0	0	1	1	0	0	1	0	0	0	0	0
790	0	0	0	0	0	0	1	1	1	1	1	1	1	0	0	0	0	2	1	1	1	0	0	0	0	0	1	0	0	1	0	1	1	1	1	1	2	0	0	0	2	0	0	2	0	0	1	1	0
791	1	0	0	0	0	0	2	2	1	1	1	1	1	0	0	0	0	0	1	1	1	0	1	0	1	1	2	0	0	1	1	0	1	1	1	1	1	0	1	0	0	0	0	1	0	1	1	1	0
792	0	0	1	1	1	1	2	2	1	1	0	0	0	0	0	0	1	1	1	0	0	0	0	0	0	0	2	0	0	2	0	1	1	0	0	1	1	0	0	0	1	0	0	0	0	1	0	0	0
793	0	0	0	0	0	0	1	1	2	2	0	0	0	0	0	1	0	1	0	1	0	1	1	1	1	1	1	1	1	1	0	2	2	0	0	0	0	0	0	1	1	0	0	2	0	2	0	0	0
794	1	0	0	1	0	0	2	1	2	2	0	0	0	0	0	0	0	1	1	1	1	0	0	0	0	0	1	1	1	1	2	0	1	2	0	2	1	0	0	1	0	0	0	2	2	1	0	0	0
795	0	0	0	0	0	0	2	2	1	0	0	1	2	0	0	0	0	1	0	0	0	0	2	0	0	0	2	0	1	1	0	0	0	1	0	1	2	0	0	0	2	0	0	2	0	1	0	0	0
796	1	0	0	0	0	0	2	2	2	0	1	0	0	0	0	0	0	0	1	0	0	0	0	0	0	0	1	1	2	1	0	0	1	1	0	2	0	1	1	1	0	1	1	2	1	2	0	0	0
797	1	0	1	1	0	0	2	0	2	2	0	0	0	0	0	0	0	0	1	1	1	0	0	0	0	0	1	1	1	1	1	0	0	1	1	2	2	0	0	0	2	1	1	1	1	1	0	0	0
798	1	0	0	0	0	0	1	0	2	2	0	0	0	0	0	0	0	1	0	0	0	0	0	0	0	0	1	0	1	1	0	1	1	2	0	1	1	0	0	2	0	1	1	1	0	0	0	1	0
799	0	0	0	0	0	0	2	2	0	0	0	0	1	0	0	0	0	1	1	1	1	0	2	1	1	1	2	0	0	2	1	1	1	2	2	2	1	0	0	2	0	0	0	2	1	0	1	0	0
800	1	1	0	0	0	0	2	1	2	2	0	0	1	0	0	1	0	0	0	0	0	0	0	0	0	0	0	2	2	1	2	0	1	1	0	1	2	0	0	1	0	1	1	1	1	1	0	2	0
801	1	0	0	0	2	2	2	1	1	1	1	1	1	0	0	0	0	1	2	2	2	0	0	0	0	0	1	1	1	1	2	2	1	1	0	1	1	0	0	0	1	1	1	2	1	2	0	0	1
802	1	0	0	0	0	0	1	1	2	2	0	1	2	0	0	1	0	1	0	0	0	0	0	0	1	1	1	0	0	1	1	1	1	2	0	2	2	0	0	0	2	0	0	1	1	1	0	0	0
803	0	0	1	0	1	1	1	1	2	1	0	0	0	0	0	0	0	1	0	0	0	0	0	0	0	1	1	1	1	1	1	0	2	1	0	1	1	0	0	0	1	1	1	1	1	2	0	0	0
804	0	0	0	0	0	0	1	1	2	2	1	0	0	0	0	0	0	1	0	0	0	1	1	0	0	0	1	2	2	2	0	1	2	0	0	2	0	0	0	1	0	1	0	1	2	0	0	0	0
805	0	0	0	0	0	0	2	0	2	1	1	0	0	0	0	0	0	0	0	0	0	0	1	1	1	1	1	0	0	1	0	1	1	2	1	2	1	0	0	0	1	0	0	2	0	0	0	0	0
806	1	0	0	0	0	0	2	1	2	1	0	0	0	0	0	0	0	1	0	0	0	0	1	0	0	0	2	0	0	1	0	0	1	0	0	1	0	1	1	1	0	0	0	2	1	0	0	0	0
807	0	0	0	0	0	0	1	1	1	1	2	0	0	0	0	0	0	0	1	1	1	0	1	0	0	0	2	0	0	2	0	0	1	2	0	2	1	0	0	1	0	0	0	0	0	1	0	0	0
808	0	0	0	1	1	1	1	1	0	0	1	0	0	0	0	0	0	0	0	0	0	0	0	0	0	0	1	0	1	1	0	2	1	1	0	2	1	0	0	0	1	1	1	2	1	1	0	0	0
809	0	0	0	1	1	1	1	2	1	0	1	1	1	0	0	0	0	0	0	0	0	0	0	0	0	0	1	0	1	1	1	0	1	0	0	1	1	0	0	0	0	0	0	1	0	1	1	0	0
810	1	0	0	0	0	0	2	1	2	2	0	1	1	0	0	0	0	0	0	0	0	0	0	0	0	0	0	0	1	1	0	0	0	2	0	2	0	1	1	1	0	0	0	1	1	0	0	1	0
811	1	0	0	0	0	0	2	0	2	1	1	0	2	0	0	0	0	0	0	0	0	0	1	0	0	0	1	1	2	0	1	0	0	2	1	2	1	0	0	0	2	0	0	1	0	1	0	0	0
812	1	0	0	1	0	0	2	0	2	2	0	0	1	0	0	0	1	0	1	1	1	0	1	0	0	0	1	0	1	1	1	0	1	1	1	2	2	0	0	1	1	1	1	1	1	1	0	0	0
813	0	0	0	1	1	1	2	2	2	1	0	0	1	0	0	1	0	0	0	0	0	0	0	0	0	0	1	1	2	0	1	1	1	1	1	1	2	0	0	1	1	0	0	2	0	0	1	0	0
814	1	0	0	0	0	0	1	2	1	1	1	0	0	0	0	0	0	1	0	0	0	0	0	0	0	0	1	0	1	1	0	0	1	2	0	1	1	0	0	0	1	0	0	1	0	0	0	0	0
815	0	0	0	1	0	0	2	1	2	1	0	1	2	0	0	0	1	2	2	2	2	0	0	0	0	0	1	0	1	1	0	0	1	1	0	1	1	0	0	0	0	0	0	0	0	1	0	1	0
816	1	0	0	1	0	0	2	1	2	2	0	1	1	0	0	0	0	1	1	1	1	0	0	0	0	0	1	2	2	1	2	2	2	0	0	0	2	0	0	0	2	0	0	2	0	1	0	2	0
817	1	0	0	0	0	0	2	1	1	1	0	1	1	0	0	0	0	1	0	0	0	0	0	0	1	1	1	2	2	2	0	1	1	0	0	0	1	0	0	1	1	1	1	1	1	1	0	0	0
818	0	0	0	0	0	0	1	2	1	0	1	1	1	0	0	0	0	1	1	1	0	0	0	0	0	0	1	0	1	1	0	1	0	2	2	2	2	0	0	0	1	1	0	1	1	0	0	0	0
819	1	0	0	1	0	0	2	0	2	2	0	0	1	0	0	1	0	0	1	1	1	0	0	0	1	1	1	0	0	1	2	2	2	0	0	1	0	1	1	0	0	0	0	2	0	0	0	0	0
820	1	0	0	0	0	0	1	1	1	1	1	0	0	0	0	0	0	1	2	1	1	0	0	0	0	0	1	0	2	0	0	1	1	2	2	2	2	0	0	0	1	0	0	2	0	1	0	0	1
821	1	0	0	2	1	1	1	2	1	1	1	0	0	0	0	0	0	2	1	1	1	0	0	0	0	0	2	0	1	0	1	0	1	1	0	1	1	1	1	0	1	1	0	0	2	1	1	0	0
822	0	0	1	0	0	0	1	2	0	0	2	0	0	0	0	0	0	0	0	0	0	0	0	0	0	0	2	0	0	2	0	1	1	1	0	2	1	0	0	0	2	1	1	2	1	1	0	0	1
823	1	0	0	0	0	0	1	1	2	2	0	0	1	0	0	1	0	1	2	1	1	0	0	0	0	0	1	0	0	1	2	1	1	1	0	2	1	0	0	1	1	1	1	1	1	0	1	0	1
824	1	0	0	1	0	0	2	1	2	1	0	0	0	0	0	0	0	0	1	1	1	1	0	0	1	1	2	0	0	0	0	1	1	0	0	0	0	0	0	2	0	0	0	2	0	0	2	0	0
825	1	1	0	0	1	1	2	2	1	1	0	0	1	0	0	1	1	2	2	2	2	0	0	0	1	1	2	0	0	1	1	1	1	0	0	0	1	0	0	1	1	0	0	1	0	1	0	0	0
826	0	0	1	1	0	0	2	2	1	1	0	0	0	0	0	0	0	0	0	0	0	0	0	0	0	0	2	1	1	2	0	1	1	2	0	2	1	1	1	0	1	0	0	2	0	1	0	0	0
827	0	0	0	1	0	0	2	0	2	1	1	0	0	0	0	0	0	1	1	1	1	0	0	0	1	1	2	0	0	2	0	2	2	0	0	0	1	0	0	0	1	0	0	0	0	1	0	0	1
828	1	0	0	0	0	0	2	1	1	1	0	1	1	0	0	0	0	0	1	1	1	0	1	0	0	0	1	0	1	0	1	0	0	2	1	2	1	1	1	0	1	0	0	2	2	0	0	0	0
829	1	0	0	2	0	0	1	2	1	1	0	0	0	0	0	0	0	1	0	0	0	0	0	0	0	0	1	1	2	0	1	0	1	2	0	2	1	0	0	1	1	0	0	0	0	1	0	1	1
830	1	1	0	0	0	0	2	1	2	2	0	0	0	0	0	0	0	0	0	0	0	1	0	0	1	1	0	1	1	1	1	2	2	0	0	0	0	0	0	1	0	0	0	2	1	0	0	0	1
831	1	0	0	1	0	0	2	0	2	2	0	1	1	0	0	0	0	0	1	1	1	0	0	0	0	0	1	0	0	1	0	1	0	2	0	2	1	0	0	0	2	1	0	1	1	1	0	0	0
832	0	0	0	0	0	0	2	2	0	0	0	1	1	0	0	0	0	1	0	0	0	0	0	0	0	0	0	1	2	0	1	0	0	2	1	2	2	0	0	0	2	0	0	1	0	0	0	0	0
833	1	0	0	0	0	0	1	2	1	0	1	0	1	0	0	0	0	0	0	0	0	0	0	0	0	0	0	1	1	0	1	1	1	2	0	1	2	0	0	0	2	1	1	1	1	2	0	0	1
834	1	0	0	0	2	2	2	2	1	1	0	0	0	0	0	0	0	1	1	0	0	0	0	0	0	0	1	0	2	0	0	1	1	1	0	2	1	0	0	0	1	0	0	2	0	0	1	0	0
835	1	1	0	0	1	1	2	2	2	1	0	0	2	0	0	0	0	0	0	0	0	0	1	0	0	0	1	1	2	0	1	1	2	0	0	0	1	0	0	1	1	0	0	2	0	0	0	0	0
836	0	0	0	1	0	0	2	0	2	2	0	0	0	0	0	0	0	0	1	1	1	0	0	0	0	0	1	1	1	1	0	0	1	2	1	2	1	0	0	1	1	0	0	2	1	0	2	0	0
837	0	0	0	0	0	0	1	1	2	2	0	0	1	0	0	1	0	0	1	1	1	0	1	1	1	1	1	1	1	2	0	0	1	1	0	2	1	2	1	0	1	1	0	1	1	1	0	1	0
838	1	0	0	0	0	0	2	1	2	2	0	1	1	0	0	0	0	2	1	1	1	0	1	1	1	1	2	0	0	1	1	2	1	2	1	2	1	1	1	0	0	2	1	2	1	0	0	0	1
839	1	0	0	1	0	0	2	1	1	1	0	1	1	0	0	0	0	0	1	1	1	0	0	0	0	0	0	1	1	0	1	0	0	2	2	2	1	0	0	1	1	0	0	2	0	1	0	0	1
840	1	0	1	1	0	0	2	2	1	1	0	1	2	0	0	1	0	1	1	0	1	0	1	0	0	0	2	0	0	2	0	0	1	1	1	2	2	0	0	1	1	0	0	2	0	0	0	1	0
841	0	0	0	0	0	0	1	1	0	0	2	1	2	0	0	1	0	0	1	1	1	0	1	1	1	1	2	0	0	2	0	2	2	2	1	2	1	0	1	0	0	0	0	0	0	1	0	0	1
842	1	0	0	0	0	0	2	2	0	0	1	0	1	0	0	1	0	0	0	0	0	0	0	0	0	0	1	1	1	1	0	0	0	1	0	1	1	0	0	0	1	0	0	1	0	0	0	0	0
843	0	0	0	1	0	0	2	1	1	1	0	0	2	0	0	1	0	0	0	0	0	0	0	0	0	0	0	0	0	1	2	1	2	0	0	0	1	0	0	1	1	1	1	2	1	0	0	0	0
844	1	0	0	0	0	0	1	1	1	1	0	0	1	1	1	0	0	0	1	1	1	0	0	0	0	0	1	0	1	1	1	2	2	2	1	2	2	0	0	0	2	0	0	2	0	2	0	0	0
845	0	0	0	1	0	0	1	1	1	1	1	1	1	0	0	0	1	1	1	1	1	1	0	0	0	0	2	0	0	2	0	2	1	1	0	1	1	0	0	0	1	0	0	0	0	0	0	0	0
846	1	0	1	0	0	1	2	2	1	1	0	0	0	0	0	0	0	0	0	0	0	1	1	0	0	0	2	1	1	2	1	1	1	1	0	2	0	1	1	0	0	0	0	2	0	0	0	0	0
847	0	0	0	0	0	0	2	1	2	1	0	1	1	0	0	0	0	1	1	1	1	0	0	0	0	0	2	0	0	2	1	2	2	0	0	1	2	0	0	1	1	0	0	1	0	1	0	0	0
848	1	0	0	0	0	0	2	1	2	2	0	0	0	0	0	0	0	0	1	1	1	0	0	0	0	0	2	1	1	1	2	0	1	2	1	2	2	0	0	0	2	1	1	1	1	0	0	1	1
849	0	0	0	0	0	0	2	1	2	2	0	0	0	0	0	1	0	0	0	0	0	0	0	0	0	0	1	0	0	1	1	0	0	2	2	2	2	0	0	0	1	0	0	1	1	1	0	1	0
850	1	0	0	0	0	0	1	2	1	1	1	1	1	0	0	0	0	1	0	1	0	1	0	0	1	1	2	0	0	2	1	0	0	2	0	2	1	0	0	2	0	2	2	2	2	0	0	2	0
851	1	0	0	1	0	0	1	2	1	1	1	1	1	0	0	0	0	1	0	0	0	0	0	0	1	1	2	0	0	2	1	1	2	0	0	0	1	0	0	1	1	0	0	1	1	1	0	0	0
852	1	0	0	1	0	0	2	1	2	2	0	1	2	0	0	1	0	1	2	2	2	0	0	0	0	0	2	1	1	1	2	1	1	1	0	2	2	0	0	2	0	1	1	2	1	1	0	0	0
853	1	1	0	0	1	1	2	1	2	2	0	1	0	0	0	0	0	0	0	1	0	0	1	0	1	1	1	0	1	1	0	1	2	1	0	1	1	0	1	0	0	0	0	2	0	0	1	0	0
854	0	1	0	0	1	1	2	2	1	1	0	0	0	0	0	0	0	1	2	2	2	0	0	0	0	0	1	0	0	1	2	0	2	0	0	0	2	0	1	0	1	0	0	1	0	0	0	0	0
855	0	0	0	0	0	0	0	1	1	1	1	1	1	0	0	0	0	1	0	1	1	0	1	1	0	0	1	1	2	1	0	1	0	2	1	2	1	0	0	0	0	0	0	2	0	2	0	0	0
856	0	0	0	1	0	0	2	1	1	0	1	0	2	0	0	0	0	0	1	1	1	0	0	0	0	0	2	1	1	1	2	1	1	2	1	1	2	0	0	0	2	0	0	2	0	1	0	0	1
857	1	0	0	0	1	1	2	2	2	1	0	1	2	0	0	0	0	0	0	0	0	0	0	0	0	0	2	0	0	2	0	1	1	1	0	1	1	0	0	1	1	0	0	1	0	1	0	0	2
858	0	0	0	0	0	0	2	2	2	2	0	0	0	0	0	0	0	0	1	0	0	0	0	0	0	0	2	1	1	2	0	2	1	2	1	2	2	0	0	1	1	0	0	1	0	1	0	0	1
859	1	0	0	0	0	0	2	2	2	0	1	0	0	0	0	1	0	0	1	1	0	0	1	0	1	1	2	0	0	1	0	0	0	2	1	2	0	0	0	1	0	0	0	1	0	0	0	0	1
860	0	0	0	1	0	0	2	1	2	1	0	1	1	0	0	0	0	0	1	0	0	0	0	0	1	1	2	0	0	1	1	1	1	2	0	2	1	1	0	0	1	0	0	2	1	0	0	0	0
861	0	0	0	0	0	0	2	1	2	1	1	0	0	0	0	0	0	1	1	0	0	0	1	1	1	1	2	1	1	1	2	0	0	2	0	2	1	0	1	0	0	0	0	2	0	2	0	0	0
862	1	0	0	0	0	0	1	1	2	1	0	1	1	0	0	0	0	0	1	1	1	0	0	0	0	0	2	0	1	1	0	1	1	1	1	1	1	1	1	0	1	1	1	2	1	0	1	0	0
863	1	0	0	0	0	0	2	1	2	2	0	0	0	0	0	0	0	1	1	1	1	0	1	0	0	0	2	1	1	2	0	0	1	0	0	2	0	0	0	2	0	0	0	2	2	0	0	0	0
864	1	0	0	0	0	0	2	0	2	2	0	0	0	0	0	0	0	1	0	0	0	1	0	0	0	0	0	0	1	0	1	1	1	1	0	1	2	0	0	0	2	0	0	2	1	1	0	0	0
865	0	0	0	0	0	0	2	2	0	0	1	0	0	0	0	0	1	0	1	1	1	0	0	0	0	0	1	0	0	2	1	0	1	1	0	1	0	0	0	1	1	0	0	1	0	0	0	1	0
866	0	0	0	0	0	0	1	2	0	0	0	1	0	0	0	0	0	1	0	0	0	0	0	0	0	0	2	0	0	1	1	1	1	1	0	2	1	0	0	0	1	0	0	1	0	1	0	0	0
867	0	0	0	1	0	0	1	2	1	1	1	1	1	0	0	0	0	1	0	0	0	0	0	0	0	0	1	1	2	1	0	0	0	2	0	2	1	0	0	2	0	0	0	2	0	1	0	0	0
868	0	0	0	0	1	1	1	2	1	0	1	0	0	0	0	0	0	1	0	1	0	0	0	0	0	0	1	0	2	0	0	1	1	2	1	2	1	0	0	0	2	0	0	0	2	2	0	0	0
869	1	0	0	0	0	0	2	1	2	0	0	0	0	0	0	0	0	1	0	0	0	0	0	0	0	0	0	0	0	0	1	2	1	1	0	1	1	1	1	0	0	1	0	0	1	0	0	0	0
870	1	0	1	0	0	1	2	0	2	2	0	0	2	0	0	1	0	0	0	0	0	0	1	1	1	1	1	0	1	0	1	0	1	2	0	2	1	0	0	0	1	0	0	1	0	1	0	0	1
871	1	0	0	0	0	0	1	2	1	1	1	0	2	0	0	1	0	0	0	0	0	0	0	0	1	1	1	0	0	1	1	0	1	1	0	2	1	0	0	2	0	1	1	2	1	1	0	0	0
872	1	0	0	1	0	0	2	2	1	1	0	0	0	0	0	0	0	0	1	1	1	0	0	0	0	0	2	0	0	2	0	0	0	2	0	0	1	0	0	0	1	0	0	1	0	1	0	0	1
873	0	0	0	0	0	0	1	2	0	0	0	1	1	1	1	0	0	0	0	0	0	0	0	0	0	0	2	0	0	2	1	0	0	2	0	2	2	0	0	0	2	0	0	2	0	0	0	0	0
874	0	0	0	1	0	0	1	2	1	1	1	0	1	0	0	0	0	1	1	1	0	0	0	0	0	0	1	0	2	0	0	1	2	1	1	1	1	0	0	0	1	0	0	2	0	1	0	0	1
875	0	0	0	0	1	1	1	2	1	1	0	0	1	0	0	0	0	2	0	1	0	1	0	0	0	0	1	1	1	1	1	0	1	1	1	2	2	0	0	0	1	0	0	1	1	1	1	0	0
876	0	0	0	0	0	0	1	1	1	1	1	0	1	0	0	0	0	1	1	1	0	0	0	0	0	0	1	0	1	1	0	0	2	1	0	0	1	0	0	2	0	0	0	2	0	2	1	0	0
877	1	0	0	0	0	0	1	2	1	0	1	0	0	0	0	0	0	1	1	0	0	0	0	0	0	0	1	1	1	1	1	0	0	1	1	2	1	0	1	0	0	1	1	1	1	2	0	0	0
878	1	0	0	0	0	0	1	2	1	1	0	1	2	0	0	0	0	0	0	0	0	0	0	0	0	0	1	0	1	1	0	0	1	0	0	1	2	0	0	1	1	0	0	2	1	0	0	0	0
879	1	0	0	0	0	0	2	1	1	1	1	0	0	0	0	0	0	1	1	0	0	0	0	0	1	1	2	1	1	1	2	1	2	1	0	1	1	0	0	1	1	1	0	1	1	0	0	0	0
880	0	0	0	0	0	0	2	2	1	0	0	1	1	0	0	0	1	1	1	1	0	0	0	0	0	0	1	1	0	1	1	1	1	1	1	2	1	0	0	0	2	2	2	2	1	1	0	0	0
881	1	0	0	1	0	0	2	1	1	1	0	1	1	0	0	0	0	0	1	1	1	0	1	0	0	0	1	1	1	1	1	0	0	1	0	1	2	0	0	2	0	1	0	0	2	0	0	0	1
882	0	0	0	1	0	0	2	2	1	0	0	0	0	0	0	0	0	0	0	0	0	0	1	0	0	0	2	0	0	2	0	1	0	2	0	2	1	0	0	0	2	1	0	1	1	0	0	1	0
883	1	0	0	0	1	1	2	2	2	1	0	0	0	0	0	0	0	1	0	0	0	1	0	0	0	0	2	1	1	2	0	2	2	2	1	2	1	0	0	1	1	2	2	2	2	1	0	0	0
884	1	0	0	0	0	0	2	2	1	0	0	0	0	0	0	0	0	1	1	1	0	0	1	1	1	2	2	0	0	2	0	1	1	0	0	2	2	0	0	0	2	1	1	2	1	1	0	0	0
885	0	0	0	0	0	0	1	1	2	1	0	0	0	0	0	0	0	0	0	0	0	0	0	0	0	0	2	1	1	2	1	1	0	2	1	2	1	0	0	1	1	0	0	2	0	1	0	0	0
886	0	0	1	1	0	0	2	2	2	1	1	0	0	0	0	0	0	0	1	1	1	0	0	0	1	1	0	1	1	0	1	0	1	1	0	1	1	0	0	1	1	0	0	2	1	0	0	1	0
887	0	0	0	0	0	0	2	0	2	2	0	0	0	0	0	0	0	0	0	0	0	0	1	1	1	1	0	1	1	0	1	1	1	2	0	2	1	1	1	0	1	0	0	2	0	1	0	0	0
888	1	0	1	0	1	1	1	2	1	0	1	1	1	0	0	0	0	0	1	1	1	0	0	0	0	0	1	0	0	1	0	0	1	0	0	2	2	0	0	0	1	0	0	2	0	1	0	1	0
889	1	0	1	0	1	1	1	2	1	0	1	0	0	0	0	0	0	0	0	0	0	0	0	0	0	0	2	0	1	1	0	0	0	2	0	2	1	0	0	1	1	0	0	1	0	0	1	1	0
890	0	0	0	1	0	0	1	1	1	0	1	0	1	0	0	1	0	0	1	1	1	0	1	1	1	1	1	1	1	1	0	2	1	2	0	2	1	1	1	0	1	0	0	1	0	1	0	0	0
891	1	0	0	0	0	0	2	0	2	2	0	0	0	0	0	0	0	2	0	0	0	0	0	0	0	0	0	0	1	1	0	1	1	2	1	2	1	0	0	0	2	1	0	1	1	2	0	0	1
892	1	0	1	1	0	0	0	1	1	1	1	1	1	0	0	0	1	2	1	1	1	0	0	0	0	0	1	0	0	1	1	1	2	1	0	1	1	0	0	1	1	0	0	0	1	1	0	0	0
893	0	0	0	0	1	1	2	2	2	0	1	1	2	0	0	0	0	1	2	2	2	0	1	1	1	1	2	0	0	2	0	1	1	2	1	2	2	0	0	0	2	0	0	0	0	1	0	0	2
894	1	0	0	0	0	0	1	1	1	1	1	0	1	0	0	0	0	0	1	1	1	0	0	0	0	0	1	1	1	1	0	2	1	1	0	1	1	0	0	0	1	0	0	1	0	1	0	0	0
895	1	0	0	0	0	0	2	2	1	0	1	1	1	0	0	0	0	0	1	1	1	0	0	0	0	0	2	0	0	2	0	0	0	2	1	1	0	0	0	1	0	0	1	1	1	1	0	0	1
896	0	0	0	0	0	0	2	1	2	1	0	0	0	0	0	0	0	0	0	0	0	1	0	0	0	0	1	1	2	1	0	2	2	1	0	2	2	1	0	0	0	1	1	1	1	1	0	1	0
897	1	0	0	1	0	0	2	1	2	2	0	0	0	0	0	0	0	2	1	1	0	0	0	0	0	0	0	1	1	1	1	0	2	0	0	1	1	0	0	0	1	2	2	2	2	1	0	0	0
898	0	0	0	0	0	0	0	2	1	1	0	0	0	0	0	0	0	0	0	0	0	0	0	0	0	0	2	1	1	2	0	1	0	2	1	2	2	0	0	1	1	1	1	2	1	0	0	1	0
899	0	0	0	0	0	0	2	2	0	0	1	1	2	0	0	0	0	0	1	1	0	0	0	0	0	0	2	1	1	2	1	2	1	2	0	2	2	0	0	0	1	0	0	1	0	0	0	0	0
900	0	0	0	0	0	0	2	2	2	1	0	2	2	1	1	0	1	2	2	2	2	0	0	0	1	1	2	0	0	0	1	0	0	2	0	2	1	1	0	0	1	0	0	2	0	0	1	0	0
901	1	0	1	1	0	0	2	0	2	2	0	0	1	0	0	0	0	1	0	0	0	0	0	0	0	0	0	0	1	1	0	0	0	1	0	1	2	0	0	0	1	0	0	2	0	0	0	0	0
902	1	0	0	0	0	0	2	1	2	2	0	0	1	1	0	0	0	0	1	0	0	1	0	0	0	0	1	0	0	1	0	1	2	1	0	1	1	0	0	2	0	1	1	1	0	0	1	0	1
903	0	0	0	1	1	1	1	2	1	0	1	0	0	0	0	0	0	0	0	0	0	0	0	0	0	0	1	1	1	1	1	1	1	1	0	1	1	0	0	0	0	1	0	1	0	1	0	0	1
904	0	0	1	0	0	1	1	1	1	0	1	0	0	0	0	0	0	2	0	0	0	0	0	0	0	0	1	1	2	1	0	0	1	1	0	1	1	0	0	1	1	0	0	1	1	1	0	0	1
905	1	0	0	0	0	0	1	2	1	1	0	0	0	0	0	0	0	0	1	1	1	0	0	0	0	0	2	0	0	2	0	1	1	0	0	1	2	0	0	0	2	1	1	1	1	0	0	1	0
906	1	0	0	1	0	0	2	0	2	2	0	1	2	0	0	0	0	1	0	0	0	0	0	0	0	0	0	2	2	0	2	2	1	0	0	1	2	0	0	0	1	0	0	2	2	1	1	0	1
907	0	1	0	0	0	0	2	1	2	1	0	1	1	0	0	0	0	1	1	0	0	0	2	0	0	0	1	1	1	1	1	1	1	0	0	1	2	0	0	0	1	0	0	2	0	0	0	1	0
908	0	0	0	0	0	0	2	2	2	1	0	1	1	0	0	0	0	0	0	0	0	0	0	0	0	0	1	2	2	1	2	1	1	0	0	1	2	0	0	2	0	0	0	2	0	1	0	0	1
909	1	0	0	0	0	0	2	1	2	1	0	0	0	0	0	0	0	2	1	1	1	0	0	0	0	0	1	1	1	1	1	0	1	0	0	1	2	0	0	1	1	2	2	2	2	1	0	0	0
910	0	0	1	1	0	0	2	1	2	1	0	0	0	0	0	0	0	1	0	0	0	0	0	0	0	0	0	2	2	0	2	0	0	2	1	2	1	0	0	0	1	0	0	0	0	0	0	0	0
911	0	0	0	0	0	0	1	1	2	2	0	1	1	0	0	0	0	0	0	0	0	0	0	0	0	0	1	0	1	1	1	0	0	1	0	1	1	0	0	1	1	1	1	1	1	0	0	0	0
912	0	0	0	1	0	0	2	1	1	1	1	0	2	0	0	0	0	2	0	0	0	0	1	1	1	2	1	0	1	0	1	0	0	2	0	2	1	1	1	0	1	0	0	1	0	1	0	0	1
913	0	0	0	1	0	0	2	1	2	1	1	1	1	0	0	0	0	0	1	1	1	0	0	0	0	0	1	0	1	1	1	1	1	0	0	0	1	0	0	0	1	0	0	1	0	1	0	1	0
914	0	0	0	0	0	0	1	1	1	1	0	1	1	0	0	0	0	1	0	0	0	0	1	1	1	1	2	0	1	1	0	0	1	0	0	1	1	0	0	0	2	0	0	2	0	1	0	1	0
915	1	0	1	1	0	0	1	2	2	2	1	0	2	0	0	0	1	1	0	1	1	0	0	0	0	0	1	0	1	1	0	1	2	2	0	2	2	0	0	0	1	1	1	2	1	1	0	0	0
916	1	0	0	0	0	0	0	2	0	0	2	1	2	0	0	1	0	0	0	0	0	0	0	0	0	0	2	0	0	2	0	1	1	0	0	1	1	0	0	0	1	0	0	2	1	0	0	0	0
917	1	0	0	0	1	1	2	0	1	1	1	0	1	0	0	0	0	0	1	1	1	0	0	0	0	0	1	0	0	1	0	2	1	1	0	2	1	0	0	1	1	1	1	1	1	1	0	1	0
918	0	0	0	1	0	0	2	1	2	1	1	1	1	0	0	0	0	0	1	1	1	0	0	0	0	0	1	1	1	1	1	1	1	0	0	1	0	0	0	1	0	1	0	1	1	1	0	0	0
919	1	0	0	1	0	0	2	2	2	1	0	0	0	0	0	0	0	1	0	0	0	0	0	0	0	0	2	2	2	1	1	1	2	1	0	1	2	0	0	0	2	0	0	1	1	0	0	1	0
920	0	0	0	0	1	1	2	2	2	1	0	0	0	0	0	0	0	0	0	0	0	0	1	0	0	0	0	2	2	0	2	0	0	2	0	2	1	0	0	0	1	0	0	1	1	1	0	1	0
921	0	1	0	0	1	1	1	1	2	2	0	0	2	0	0	1	0	0	0	0	0	0	0	0	0	0	2	0	0	2	0	0	1	1	0	1	1	0	0	1	1	0	0	2	0	1	0	0	0
922	1	1	0	0	0	0	1	1	1	1	1	0	0	0	0	1	0	0	0	0	0	0	0	0	0	0	2	0	0	2	0	1	2	1	0	1	1	0	0	2	0	0	0	2	0	1	0	0	1
923	0	0	1	1	0	0	2	0	2	1	1	1	1	0	0	0	0	0	1	1	1	0	1	1	1	1	2	1	1	2	1	0	0	2	1	2	2	0	0	0	2	0	0	2	0	0	0	0	0
924	1	0	0	1	0	0	2	2	2	1	0	0	1	0	0	1	0	0	1	1	0	0	0	0	0	0	2	0	0	2	0	1	1	1	1	1	1	0	0	2	0	0	0	2	0	0	0	1	0
925	0	0	0	0	1	1	2	1	2	1	0	0	0	0	0	0	0	0	1	1	0	0	0	0	0	0	1	1	2	1	0	0	0	1	0	1	1	0	0	0	1	1	1	2	1	0	0	0	1
926	1	0	0	1	0	0	2	2	2	0	1	0	0	0	0	0	0	1	0	0	0	0	0	0	1	1	0	0	1	0	1	2	2	1	1	2	2	0	0	1	0	0	0	1	1	1	0	0	0
927	0	0	0	0	0	0	2	1	2	1	0	1	2	0	0	0	0	0	2	1	1	0	1	1	1	1	1	1	1	1	1	0	1	2	1	2	1	0	0	0	1	0	0	2	0	1	0	0	0
928	1	0	0	1	0	0	1	1	1	1	0	1	1	0	0	0	1	1	1	1	0	0	0	0	1	1	0	0	0	0	1	0	0	1	0	1	2	0	0	0	2	1	1	2	1	0	1	0	0
929	1	0	0	0	2	2	1	1	2	1	0	1	1	0	0	0	0	1	0	0	0	0	1	0	0	0	0	1	2	0	1	2	2	1	0	1	2	0	1	0	1	0	0	2	0	0	1	0	0
930	1	0	0	0	0	0	1	2	1	1	1	0	1	0	0	0	0	0	1	1	1	0	0	0	1	1	2	0	1	1	0	0	1	0	0	0	2	0	0	0	2	0	0	2	0	1	0	0	0
931	0	0	0	0	0	0	2	1	2	1	0	0	2	0	0	1	0	0	0	0	0	1	0	0	0	0	2	1	1	1	1	1	1	1	0	1	2	0	0	2	0	1	1	2	1	0	0	0	0
932	0	0	0	0	0	0	1	2	1	1	0	0	0	0	0	0	0	0	1	1	1	0	1	0	1	1	2	0	0	2	0	2	1	2	1	2	1	0	0	0	1	0	0	2	0	0	1	0	0
933	0	0	0	0	0	0	1	2	1	0	1	0	1	0	0	0	0	1	2	1	1	0	0	0	1	1	1	1	1	1	2	1	1	1	0	1	2	0	0	2	0	0	0	2	0	0	1	0	1
934	1	0	0	0	0	0	2	2	2	2	0	2	2	1	1	0	0	0	1	1	1	0	0	0	0	0	1	1	1	1	1	2	2	1	0	2	0	0	0	0	0	1	1	2	1	1	1	0	0
935	1	1	0	0	1	1	2	2	1	1	0	0	1	0	0	1	0	1	2	2	2	0	0	0	1	1	2	0	0	0	0	0	0	2	0	2	2	0	0	1	1	0	0	1	0	0	0	0	0
936	1	0	0	0	0	0	2	0	2	2	0	0	0	0	0	0	0	0	0	0	0	1	0	0	0	0	1	1	1	1	2	1	2	2	0	2	2	0	0	1	1	1	0	0	1	0	0	0	0
937	1	0	0	0	0	0	2	1	0	0	0	0	0	0	0	0	0	2	0	0	0	0	0	0	1	1	1	0	0	1	2	1	1	0	0	1	1	0	0	1	1	1	0	1	2	1	0	0	1
938	1	0	0	0	0	0	2	2	1	0	1	0	1	0	0	0	0	0	0	0	0	0	2	1	1	1	2	0	1	0	1	0	1	1	0	1	1	0	0	1	1	1	0	1	2	0	0	0	0
939	1	0	0	0	0	0	1	1	1	1	0	1	1	1	1	0	1	2	2	2	2	0	1	1	1	1	1	1	2	1	0	1	1	1	0	1	1	0	1	1	0	0	0	2	0	0	0	1	0
940	1	0	0	0	1	1	1	1	1	1	1	1	1	0	0	0	1	2	0	0	0	0	1	0	0	0	2	0	0	0	0	0	1	1	0	1	2	0	1	0	1	0	0	2	1	0	0	0	1
941	0	0	0	0	0	0	2	2	2	2	0	1	1	1	1	0	0	1	1	1	1	1	0	0	0	0	1	1	1	0	2	0	0	1	0	1	1	0	0	1	0	0	0	2	2	0	0	0	0
942	0	0	1	0	1	2	2	1	2	2	0	1	1	0	0	0	0	0	0	0	0	0	0	0	0	0	1	1	1	1	2	0	0	2	0	2	1	0	0	2	0	1	1	2	2	0	0	0	0
943	0	0	0	0	0	0	2	2	1	0	1	0	1	0	0	0	0	0	0	0	0	0	1	0	0	0	2	0	0	2	1	0	2	1	0	1	2	0	0	0	2	0	0	2	1	1	0	0	0
944	1	0	0	0	0	0	2	1	2	2	0	0	0	0	0	0	0	2	0	1	0	0	0	0	1	1	1	0	1	1	1	1	1	1	0	1	0	0	0	1	0	0	0	2	1	0	1	0	0
945	1	0	0	1	0	0	2	2	1	1	0	0	0	0	0	0	0	0	2	1	1	1	0	0	0	0	1	1	1	1	1	1	2	1	1	1	1	0	0	1	1	1	1	2	1	1	0	0	1
946	1	0	0	0	0	0	2	1	1	0	1	0	0	0	0	0	0	1	1	1	1	0	1	0	0	0	1	0	1	1	0	1	0	2	1	2	1	1	1	0	1	0	0	1	0	1	1	0	0
947	0	1	0	0	1	1	1	2	1	1	0	1	1	0	0	0	0	2	2	2	0	0	0	0	0	0	2	0	0	2	1	1	1	0	0	0	1	0	0	1	1	0	0	2	0	0	1	0	0
948	1	0	0	0	0	0	1	1	1	1	1	1	1	0	0	0	0	1	1	0	0	0	0	0	1	1	2	0	0	2	0	0	1	0	0	1	1	0	0	1	0	0	0	1	0	0	0	0	0
949	0	0	1	1	0	0	2	2	1	0	1	0	0	0	0	0	0	0	0	0	0	0	0	0	0	0	1	2	2	1	1	0	1	1	0	2	2	0	0	1	1	0	0	1	0	0	0	0	0
950	0	0	0	0	0	0	2	1	2	2	0	0	0	0	0	0	0	0	1	1	1	0	0	0	0	0	2	0	0	1	0	1	0	1	0	1	1	0	0	0	1	1	1	1	0	0	0	0	0
951	0	0	0	1	1	1	2	1	2	2	0	0	0	0	0	0	0	0	2	1	0	0	0	0	0	0	2	0	0	2	0	0	0	1	0	0	1	0	0	1	1	0	0	2	0	0	0	0	0
952	0	0	0	1	1	1	2	1	2	2	0	0	0	0	0	0	0	1	0	0	0	0	2	1	1	1	2	0	0	2	0	0	0	2	1	2	1	2	1	0	1	0	0	1	1	1	0	0	0
953	0	0	0	0	0	0	2	2	1	0	1	0	0	0	0	0	0	0	0	0	0	0	1	0	0	0	0	0	0	1	2	0	0	2	0	2	1	0	0	1	1	0	0	1	1	1	0	0	0
954	1	0	0	0	0	0	1	2	0	0	1	1	1	0	0	0	0	1	1	1	1	0	0	0	0	0	2	0	0	2	0	0	0	2	1	2	2	0	0	1	1	1	1	2	2	0	0	0	0
955	0	0	0	1	0	0	2	1	2	1	1	0	0	0	0	0	0	0	1	1	1	0	0	0	0	0	1	0	0	1	1	1	2	2	1	2	2	0	0	0	2	0	0	1	1	1	0	0	0
956	0	0	0	1	0	0	2	2	1	1	1	1	1	0	0	0	0	0	1	1	1	0	0	0	1	1	1	0	0	1	0	0	0	1	0	1	2	0	0	1	1	1	1	2	2	0	0	1	0
957	1	0	0	0	0	0	2	2	1	0	0	0	1	0	0	0	1	1	1	0	0	0	1	0	0	0	1	0	0	1	1	0	2	1	0	2	2	0	0	0	1	0	0	1	0	0	0	0	1
958	0	0	0	0	0	0	2	2	1	0	1	0	1	0	0	1	0	0	1	0	0	0	0	0	0	0	2	1	1	1	1	2	2	0	0	1	2	0	0	2	1	1	1	2	0	0	0	0	0
959	0	0	0	0	1	1	2	2	0	0	0	0	1	0	0	0	0	0	0	0	0	0	0	0	1	1	1	1	1	1	1	1	1	1	0	1	1	1	1	0	1	0	0	2	0	0	0	0	0
960	1	0	1	1	0	0	2	2	1	0	0	0	0	0	0	0	0	1	0	0	0	0	1	1	1	1	2	0	0	2	0	0	0	1	1	2	1	0	0	2	0	0	0	1	0	1	0	0	0
961	1	0	0	0	0	1	2	0	2	2	0	0	0	0	0	0	0	0	1	1	1	0	0	0	1	1	1	1	1	1	0	0	1	1	0	2	1	1	1	0	1	0	0	2	1	2	0	0	0
962	0	0	0	0	0	0	2	0	2	2	0	0	1	0	0	0	0	0	2	1	0	0	1	1	1	1	2	1	1	1	2	0	0	1	0	1	2	0	0	0	1	1	1	2	0	1	0	0	0
963	0	0	1	0	0	0	2	2	1	1	0	0	0	0	0	0	1	1	1	1	0	0	0	0	0	0	2	1	1	2	0	0	1	0	0	2	1	0	0	1	1	1	1	1	1	1	0	1	0
964	1	0	0	0	0	0	2	0	2	1	1	0	1	0	0	0	0	2	1	1	1	0	0	0	0	0	2	0	0	2	1	0	0	2	2	2	1	0	0	2	0	0	0	2	0	1	1	1	0
965	0	0	0	0	0	0	1	1	0	0	2	1	1	0	0	0	0	0	0	0	0	0	0	0	0	0	2	0	0	2	2	0	1	1	1	2	1	0	0	0	2	1	0	1	1	1	0	1	0
966	0	0	1	1	0	0	1	2	0	0	1	1	1	0	0	0	0	0	0	0	0	0	0	0	1	1	2	1	1	2	0	0	2	0	0	1	1	0	0	0	2	0	0	2	1	0	0	0	1
967	1	0	0	0	0	0	2	1	2	1	1	1	2	0	0	0	0	2	1	1	1	0	0	0	0	0	1	0	0	1	1	1	2	1	0	1	1	0	0	1	1	0	0	1	1	0	0	0	0
968	1	0	0	0	0	0	2	2	2	1	1	0	2	0	0	1	0	1	1	1	1	0	0	0	0	0	1	1	1	1	1	1	1	1	1	1	2	0	0	0	2	1	1	2	1	0	0	1	0
969	0	1	0	0	0	0	1	1	1	1	2	1	1	0	0	0	0	0	0	1	0	0	0	0	0	0	2	1	1	1	2	1	1	1	0	2	1	0	0	1	1	1	0	0	1	0	0	0	0
970	1	0	0	0	0	0	1	2	1	0	1	0	1	1	1	0	0	2	0	0	0	0	1	0	1	1	0	0	0	0	1	0	1	2	0	2	2	0	0	0	2	0	0	2	1	1	0	0	0
971	0	1	0	0	1	1	1	1	1	0	2	0	2	0	0	0	0	0	0	0	0	0	1	1	1	1	1	1	1	1	2	2	2	0	0	1	2	0	0	0	2	0	0	0	0	1	0	0	0
972	1	0	0	1	0	0	2	0	2	2	0	2	1	0	0	0	0	2	0	0	0	0	1	0	1	1	1	1	1	1	1	2	1	0	0	0	1	1	1	0	1	1	1	1	1	1	0	0	2
973	0	0	1	1	0	0	2	1	1	1	0	0	0	0	0	0	0	1	2	2	1	0	1	0	0	0	2	1	1	2	0	2	1	1	0	2	0	0	0	1	1	0	0	2	0	2	0	0	0
974	1	0	0	0	0	0	2	1	2	1	0	1	1	0	0	0	0	1	0	0	0	0	0	0	0	0	0	0	0	1	2	0	1	1	1	2	2	0	0	0	2	1	1	2	1	2	0	1	0
975	0	0	0	0	0	0	2	0	2	2	0	0	1	0	0	0	1	1	0	0	0	0	0	0	0	0	1	1	2	1	0	0	1	1	0	1	1	0	0	0	2	0	0	1	0	1	1	0	0
976	0	0	0	0	0	0	2	1	2	2	0	0	0	0	0	0	0	1	0	0	0	0	0	0	0	0	1	1	1	1	0	1	1	2	0	2	1	1	0	0	1	0	0	1	0	0	1	0	1
977	0	0	0	0	0	0	2	1	1	1	0	0	0	0	0	0	1	1	1	0	0	0	0	0	0	0	0	0	0	1	1	1	2	0	0	2	1	0	0	0	0	0	0	0	1	1	0	0	1
978	0	0	0	0	0	0	2	1	2	2	0	0	1	0	0	0	0	0	1	1	1	0	0	0	0	0	1	0	0	1	1	0	1	1	0	1	2	0	0	0	2	0	0	1	1	0	0	0	0
979	0	0	0	1	0	0	2	1	2	1	0	0	0	0	0	0	0	1	0	0	0	0	0	0	0	0	1	0	1	1	0	0	2	0	0	0	2	0	0	0	2	0	0	2	1	0	0	0	0
980	1	0	0	0	0	0	1	2	0	0	1	1	1	0	0	0	0	2	0	0	0	1	0	0	0	0	1	0	0	1	2	0	0	1	1	1	1	0	0	0	0	0	0	1	0	1	1	0	0
981	1	0	0	0	1	1	2	2	1	1	0	0	1	0	0	0	0	1	0	0	0	1	0	0	0	0	2	0	0	2	0	1	1	2	1	2	1	0	0	1	1	0	0	2	1	0	0	0	0
982	1	1	0	0	0	0	1	1	1	1	0	0	2	0	0	1	0	1	0	0	0	0	0	0	0	0	0	0	1	1	0	0	0	1	1	1	1	0	0	0	1	0	0	2	1	0	0	0	0
983	1	0	0	0	0	1	2	0	2	2	0	1	1	0	0	0	0	0	0	0	0	0	1	1	1	1	1	2	2	0	2	0	0	1	0	0	1	0	0	0	1	0	0	2	1	0	0	0	0
984	0	0	0	0	0	0	2	1	2	2	0	1	1	0	0	0	0	0	1	1	1	0	0	0	1	1	2	0	0	2	1	2	2	1	1	2	1	1	1	0	1	1	1	2	1	1	0	0	1
985	0	1	0	0	1	1	1	2	1	1	1	0	1	0	0	1	0	0	1	1	1	0	0	0	1	1	1	0	0	2	0	0	1	1	0	1	2	0	0	1	1	0	0	2	0	1	0	0	1
986	1	0	0	0	0	0	1	1	2	2	0	0	1	0	0	0	1	2	1	1	1	0	0	0	0	0	2	1	1	2	0	1	1	1	0	1	1	0	0	0	1	1	1	1	1	1	0	0	1
987	0	0	0	0	0	0	1	2	0	0	1	0	0	0	0	0	0	0	0	0	0	0	0	0	0	0	1	0	1	0	1	1	1	0	0	1	1	0	0	1	0	0	0	1	0	1	0	0	0
988	1	1	0	0	0	0	1	2	0	0	1	1	1	0	0	0	0	1	0	0	0	1	1	0	0	0	1	0	0	1	1	1	2	0	0	2	2	0	0	0	1	1	0	1	1	0	0	0	0
989	1	0	0	0	0	0	2	0	2	2	0	0	0	0	0	0	1	1	0	1	1	0	1	0	0	0	1	1	1	1	1	0	0	2	0	2	1	0	0	0	2	0	0	1	0	1	0	0	2
990	1	0	0	0	0	0	1	1	1	1	0	2	2	0	0	0	0	2	1	1	0	0	0	0	0	0	1	0	0	2	0	1	1	1	1	1	1	1	0	0	1	1	1	1	1	2	0	1	0
991	0	0	0	1	0	0	2	1	2	0	0	1	2	0	0	1	0	0	0	0	0	0	1	1	1	1	2	1	1	2	0	2	2	1	1	2	2	0	0	0	1	0	0	1	0	1	0	0	1
992	0	0	1	0	0	1	2	2	1	0	1	0	0	0	0	0	0	0	0	0	0	0	1	1	1	1	2	0	0	2	0	1	1	0	0	0	2	0	0	2	0	0	0	2	1	0	0	0	0
993	1	0	0	0	0	0	2	0	2	2	0	0	0	0	0	0	0	0	0	0	0	0	0	0	0	0	0	2	2	0	2	1	1	1	0	1	1	0	0	0	2	0	0	1	0	0	0	0	0
994	0	0	1	0	0	0	2	2	0	0	0	0	2	0	0	0	0	0	0	0	0	0	0	0	0	0	2	0	0	2	1	0	0	1	0	1	2	0	0	0	2	1	1	2	1	1	0	0	1
995	0	0	0	0	0	0	1	1	2	2	0	1	1	0	0	0	0	1	1	1	1	0	0	0	0	0	0	0	1	0	0	0	1	1	1	2	2	0	0	2	0	0	0	2	2	1	0	0	0
996	0	0	0	0	0	0	2	1	1	1	1	0	0	0	0	0	1	1	0	1	1	0	0	0	0	0	2	2	2	1	1	2	2	0	0	0	1	0	0	1	0	0	0	2	0	0	0	0	0
997	0	0	0	0	0	0	2	2	2	1	0	2	2	0	0	0	0	0	0	0	0	0	0	0	0	0	2	0	0	2	1	2	2	2	1	2	1	0	0	0	0	1	0	1	1	1	1	0	0
998	1	0	0	0	1	1	1	2	1	1	1	1	2	0	0	0	0	0	1	1	0	0	0	0	0	0	1	0	0	2	1	0	0	2	0	2	1	0	0	1	1	0	0	1	1	0	1	0	1
999	1	0	0	1	0	0	2	1	1	1	1	0	0	0	0	0	0	1	0	0	0	0	0	0	0	0	1	1	1	2	0	2	1	1	0	2	1	0	0	0	1	1	1	2	0	1	0	0	0
1000	1	0	0	0	1	1	2	1	1	1	0	0	0	0	0	0	0	0	1	1	1	0	0	0	1	1	1	0	0	1	0	0	0	2	0	2	1	0	0	0	2	0	0	2	0	0	0	0	0
[truncated: 952 more columns]
