# Supplementary material for: KNN-MDR: a learning approach for improving interactions mapping performances in genome wide association studies
Source: BMC Bioinformatics. 2017 Mar 21;18:184. doi: 10.1186/s12859-017-1599-7 (PMC5361736; doi:10.1186/s12859-017-1599-7)
Supplement: Supplementary file 2 — The data set(s) supporting the results of Table 1. (ZIP 22742 kb) [file 12859_2017_1599_MOESM2_ESM.zip › Nouveau dossier/S90/mkallsimul.dat]

1	1	0	0	0	0	1	2	1	1	0	0	1	1	1	1	0	1	1	1	1	1	0	1	0	0	1	1	1	2	0	0	0	0	2	0	2	2	1	1	1	0	0	0	0	0	0	0	1	1
2	1	0	1	0	0	1	1	0	1	0	1	0	0	0	0	0	0	1	2	2	0	0	2	0	0	0	1	2	2	2	0	1	1	2	1	2	1	0	0	0	0	0	0	0	0	1	0	2	0
3	0	0	0	1	0	1	2	0	1	0	0	0	1	0	0	0	1	1	1	1	0	0	2	0	0	1	1	2	2	1	0	0	2	0	2	1	1	0	0	0	0	0	0	0	0	2	0	2	0
4	1	0	2	0	1	1	1	0	1	0	1	0	2	0	0	0	2	0	2	2	0	0	1	0	0	1	1	2	1	1	0	0	2	0	1	1	2	1	1	1	0	1	1	1	1	0	1	0	2
5	1	1	2	0	0	1	0	0	2	0	0	1	1	1	1	0	2	0	2	2	0	1	1	0	0	0	1	1	2	1	0	0	2	2	1	2	1	1	0	0	0	1	1	1	2	0	0	2	0
6	0	0	1	0	0	1	1	0	1	0	1	1	1	1	1	0	1	2	0	1	1	0	2	0	0	1	2	2	2	1	2	2	2	0	1	1	1	0	0	0	0	0	1	0	0	0	0	1	1
7	0	0	1	0	0	0	0	0	1	0	1	1	2	1	1	0	1	1	1	1	0	0	2	0	0	1	2	2	2	2	0	1	2	0	1	1	1	0	1	1	0	1	1	0	0	2	0	2	0
8	1	0	0	1	0	1	1	0	1	0	1	0	1	0	0	0	2	0	2	2	0	0	1	0	0	0	2	2	2	2	1	1	1	1	2	1	1	0	0	0	0	1	1	1	1	0	0	2	1
9	0	1	1	0	0	1	2	0	0	0	0	1	1	1	1	0	2	1	1	1	0	0	2	0	0	2	2	2	2	2	0	1	1	2	2	1	2	0	1	1	0	0	1	0	1	2	1	0	2
10	1	0	1	1	0	1	1	0	1	0	1	0	0	0	0	0	1	1	0	0	1	0	2	0	0	0	1	1	2	1	0	0	1	1	1	1	2	0	2	2	0	0	1	0	1	0	0	2	0
11	0	0	2	0	0	2	2	1	2	0	0	0	0	0	0	0	2	1	1	1	0	0	0	1	1	1	2	2	2	1	1	0	1	2	0	2	1	0	0	0	0	0	1	0	1	1	0	1	2
12	1	1	2	1	0	1	0	0	2	0	0	0	1	0	0	0	1	0	2	2	0	0	1	0	0	0	0	2	2	0	1	0	2	2	0	2	0	0	1	1	0	0	0	0	1	1	0	1	1
13	0	0	0	0	0	0	1	0	1	0	1	0	0	0	0	0	0	2	0	0	1	0	1	0	0	1	1	1	1	1	0	1	1	1	0	2	2	0	1	0	1	1	2	0	1	1	0	2	0
14	1	0	0	0	0	0	0	0	2	0	0	2	2	2	2	0	1	1	1	2	0	0	2	0	0	0	1	0	2	0	0	1	1	2	0	2	2	0	1	1	0	1	1	0	0	0	0	2	0
15	0	0	2	1	0	2	2	0	1	0	2	0	0	0	0	0	1	1	1	1	1	0	1	0	0	0	1	1	2	1	0	0	1	1	1	1	1	0	1	0	1	0	0	0	0	0	0	2	1
16	0	0	2	0	1	1	2	1	1	0	0	1	2	0	0	1	2	1	1	1	1	0	2	0	0	0	1	2	2	1	1	1	1	1	1	1	2	1	1	1	0	0	0	0	0	0	0	1	1
17	1	0	2	0	1	1	1	0	1	0	0	1	1	1	1	0	2	0	1	1	0	1	1	0	0	0	1	2	1	1	0	1	1	0	1	1	1	0	0	0	0	0	0	0	0	0	0	1	1
18	0	0	1	1	1	2	2	0	1	0	0	0	2	1	1	0	2	1	1	1	0	0	2	0	0	0	1	2	2	1	0	0	1	2	0	2	1	0	1	1	0	1	1	1	0	1	0	2	1
19	1	0	2	0	1	2	1	0	1	0	1	0	1	0	0	0	1	1	1	1	0	1	2	0	0	2	2	2	2	0	0	0	2	2	1	2	0	0	1	1	0	0	1	0	1	0	0	2	1
20	0	1	1	0	0	1	1	0	2	0	0	0	0	0	0	0	2	1	1	1	0	0	2	0	0	1	1	0	2	0	0	0	1	1	0	2	0	0	0	0	0	0	1	0	1	0	0	1	1
21	1	0	0	0	0	0	2	0	0	0	2	0	0	0	0	0	2	1	1	1	1	0	1	0	0	2	1	2	1	0	1	0	0	2	0	2	1	0	0	0	0	0	1	0	0	0	0	1	1
22	1	1	1	0	1	1	1	0	1	0	1	1	2	2	2	0	0	0	2	2	0	0	2	0	0	1	1	1	2	1	0	1	1	1	1	1	1	1	0	0	0	0	1	0	1	0	0	2	1
23	1	0	1	0	1	2	0	0	2	0	0	0	0	0	0	0	1	0	2	2	0	0	2	0	0	2	2	2	2	2	1	0	1	1	1	2	2	0	1	1	0	0	0	2	0	0	0	2	1
24	1	0	1	0	0	1	0	0	2	0	0	0	1	0	0	0	2	0	2	2	0	0	2	0	0	0	1	2	2	1	1	0	1	1	0	2	1	0	0	0	0	0	0	1	0	0	0	1	2
25	0	1	2	0	1	2	1	0	1	0	0	1	1	1	1	0	2	2	1	1	0	0	2	0	0	2	1	1	2	1	0	0	1	2	1	2	1	0	0	0	0	0	0	0	1	0	0	0	2
26	0	1	2	0	0	1	0	0	2	0	2	1	2	1	1	0	0	1	1	1	0	0	1	1	1	2	2	2	2	1	0	1	1	1	1	1	2	0	2	1	1	0	0	0	0	0	0	1	1
27	1	0	2	0	1	2	1	0	1	0	0	0	2	2	2	0	0	1	0	0	1	0	2	0	0	0	2	2	2	2	0	0	1	0	2	0	1	0	0	0	0	0	1	0	1	0	0	1	1
28	1	0	0	1	0	1	0	0	1	0	0	0	0	0	0	0	0	0	2	2	0	0	0	0	0	0	1	1	1	1	1	0	2	1	0	2	2	0	1	1	0	0	0	0	0	0	0	2	0
29	0	0	1	1	0	1	1	0	1	0	1	1	1	0	0	0	0	1	0	0	1	0	2	0	0	0	2	2	2	2	0	1	2	0	1	1	1	0	1	0	1	0	0	0	0	0	0	2	0
30	0	0	2	1	0	2	0	0	2	0	0	1	0	0	0	0	0	2	0	1	1	0	2	0	0	1	1	1	1	1	1	1	0	1	1	1	1	0	1	1	0	0	0	0	0	0	0	2	0
31	0	0	2	0	1	1	2	0	1	0	1	0	1	0	0	0	0	1	1	0	1	0	0	1	1	1	1	1	1	1	0	0	2	2	1	2	1	0	0	0	0	0	1	0	1	1	0	2	0
32	0	0	1	0	1	1	1	0	1	0	0	1	1	1	1	0	1	1	1	1	1	0	2	0	0	0	0	2	0	0	0	1	0	1	1	1	1	0	1	1	0	0	0	0	1	0	0	2	0
33	1	0	0	0	0	0	1	0	1	0	1	1	1	1	1	0	1	0	1	1	1	0	0	0	0	0	2	2	2	2	0	0	2	1	0	2	1	1	0	0	0	0	0	0	0	0	0	2	0
34	1	0	1	0	0	0	1	1	2	0	0	0	1	0	0	0	2	1	1	1	0	0	2	0	0	1	2	2	2	1	1	2	2	1	0	2	2	0	1	1	0	0	0	0	1	0	0	1	1
35	0	0	1	0	0	0	1	0	1	0	0	0	1	1	1	1	1	0	2	1	1	0	2	0	0	0	2	2	2	2	0	0	1	1	1	1	1	0	0	0	0	0	0	0	0	0	0	1	2
36	0	0	1	0	1	1	1	0	1	0	1	0	0	0	0	0	0	1	0	0	1	0	1	0	0	0	1	1	2	1	0	1	2	1	1	2	2	0	0	0	0	1	1	0	1	0	0	1	1
37	0	0	2	1	0	1	0	0	2	0	0	0	0	0	0	0	1	1	1	1	0	0	0	1	1	1	2	2	2	1	0	0	2	1	1	1	0	0	1	1	0	0	0	1	0	0	0	1	1
38	0	0	1	1	1	2	0	0	2	0	0	0	0	0	0	0	0	0	1	2	0	0	1	0	0	2	1	2	2	1	1	0	2	0	2	2	1	1	0	0	0	0	0	0	0	0	0	0	2
39	1	0	1	1	0	1	1	0	1	0	2	0	1	0	0	0	0	0	1	1	1	0	1	1	1	1	2	2	2	0	0	0	1	0	2	2	0	0	1	1	0	0	0	0	0	0	0	2	0
40	0	1	1	0	0	1	1	0	2	0	1	0	0	0	0	0	1	0	2	2	0	0	1	1	1	2	2	2	2	0	0	2	2	0	2	0	1	0	0	0	0	0	1	0	1	1	0	2	0
41	1	0	1	0	0	0	2	0	0	0	0	0	0	0	0	0	1	0	1	2	0	1	2	0	0	2	0	2	0	0	0	0	2	1	0	2	2	0	2	2	0	0	0	0	1	1	0	0	2
42	0	0	1	0	0	1	1	0	2	0	0	0	0	0	0	0	1	0	2	2	0	0	1	0	0	2	2	2	2	1	0	2	1	2	0	2	1	0	2	2	0	0	1	0	1	1	0	1	1
43	1	0	1	0	1	2	1	0	2	1	1	1	1	1	1	0	0	0	1	2	0	0	2	0	0	0	1	1	2	1	1	1	2	0	0	2	0	0	1	1	0	0	1	0	1	0	0	2	0
44	1	0	2	0	0	1	0	0	2	0	0	1	1	1	1	0	2	0	2	2	0	0	2	0	0	2	2	2	2	2	0	0	1	0	2	1	0	0	0	0	0	0	0	0	0	0	0	2	1
45	0	0	0	0	1	1	1	1	2	0	0	0	1	0	0	0	1	0	2	2	0	0	1	1	1	1	2	2	2	2	1	2	2	0	2	0	0	0	0	0	0	0	2	0	1	1	0	2	1
46	1	0	1	0	0	1	2	0	0	0	2	1	1	1	1	0	0	0	2	1	1	0	2	0	0	2	1	1	1	1	0	2	1	1	0	2	1	0	0	0	0	2	2	0	1	1	0	1	1
47	1	0	2	1	0	1	0	0	2	0	1	0	1	0	0	0	1	0	2	2	0	0	1	0	0	0	2	1	2	1	1	0	0	2	0	2	1	0	0	0	0	0	1	0	1	2	0	2	1
48	1	0	2	1	1	2	0	0	2	0	0	0	1	0	0	0	2	0	2	2	1	0	1	1	1	1	1	1	2	0	0	0	1	2	0	2	1	0	1	1	0	0	1	0	1	0	0	2	0
49	1	0	2	0	0	2	0	0	2	0	0	0	0	0	0	0	1	1	1	1	0	1	2	0	0	1	1	1	2	1	0	0	1	1	1	2	1	0	1	1	0	0	0	0	0	0	0	2	0
50	1	0	2	0	1	2	1	1	2	0	0	1	0	0	0	0	2	0	2	2	0	0	2	0	0	0	2	2	2	2	1	0	0	1	2	2	2	1	1	1	0	0	0	1	0	1	0	2	0
51	0	0	0	0	0	0	1	0	0	0	1	1	1	1	1	0	2	1	1	1	1	0	2	0	0	0	1	1	2	1	0	0	2	2	1	2	0	0	1	1	0	0	1	0	1	1	0	2	0
52	0	0	1	1	0	1	2	0	1	0	0	1	1	1	1	0	2	0	2	2	0	0	2	0	0	1	2	2	2	2	0	1	1	1	1	1	1	1	0	0	0	0	0	0	0	0	0	2	0
53	1	0	2	1	1	2	1	0	1	0	0	1	1	1	1	0	2	2	1	1	1	0	0	1	1	1	2	2	2	2	0	1	1	2	0	2	1	0	1	1	0	0	0	0	1	1	1	1	1
54	1	0	1	0	0	1	1	0	0	0	1	0	0	0	0	0	0	2	0	0	0	0	2	0	0	2	2	2	2	1	1	0	0	2	0	2	1	0	1	1	0	0	0	1	0	1	0	1	1
55	0	0	0	1	0	1	0	0	2	0	1	0	1	0	0	0	2	0	2	2	0	0	1	0	0	0	1	1	2	1	0	0	0	2	0	2	0	0	1	1	0	0	0	0	0	0	0	1	1
56	0	0	2	0	0	1	1	1	2	0	0	1	1	1	1	0	1	2	1	2	0	0	2	0	0	1	2	2	2	1	0	0	1	2	0	2	1	0	0	0	0	0	1	0	2	1	0	1	1
57	0	0	1	1	0	2	1	0	0	1	2	0	0	0	1	1	0	1	1	1	0	0	2	0	0	0	1	1	1	1	0	0	2	1	1	1	1	0	0	0	0	1	1	0	1	0	1	0	2
58	0	1	0	0	0	1	1	0	2	0	0	0	0	0	0	0	1	0	2	2	0	0	1	0	0	0	1	2	1	1	1	0	1	1	1	1	2	1	0	0	0	0	0	0	0	0	1	1	1
59	0	0	1	0	0	1	0	0	2	0	1	0	1	1	1	1	1	2	0	0	1	0	2	0	0	1	2	2	2	2	0	0	1	1	1	1	1	0	0	0	0	1	1	0	1	0	0	1	1
60	0	0	2	0	0	2	2	0	1	0	0	0	0	0	0	0	0	1	1	1	0	0	2	0	0	0	2	2	1	0	1	1	1	1	0	2	2	1	0	0	1	0	0	1	0	1	1	0	2
61	0	0	0	1	0	1	1	0	1	0	1	1	2	2	2	0	1	0	1	2	0	0	2	0	0	0	2	2	2	1	0	2	1	1	0	2	0	0	0	0	0	0	1	0	1	1	0	1	1
62	0	0	2	0	1	2	1	0	2	0	0	0	1	0	0	0	2	0	1	1	0	0	2	0	0	1	1	1	2	1	0	1	2	2	0	2	1	0	0	0	0	0	1	0	1	2	0	2	0
63	0	0	0	0	0	0	1	0	2	0	0	0	0	0	0	0	1	0	2	1	1	0	1	0	0	1	2	2	2	2	2	0	1	0	1	2	2	0	1	1	0	0	1	0	1	1	0	1	1
64	0	0	1	1	0	1	2	0	2	0	0	0	1	0	0	0	0	2	0	1	0	0	1	0	0	2	1	2	2	2	1	1	1	2	1	2	1	0	0	0	1	1	1	0	1	0	0	1	1
65	1	0	1	0	0	0	1	0	1	0	1	0	1	0	0	0	1	1	1	1	0	0	2	0	0	2	2	2	2	2	1	0	0	2	0	2	0	0	0	0	0	0	0	0	0	0	0	1	1
66	0	0	1	0	0	1	1	1	2	0	0	1	1	1	1	0	1	0	2	2	0	0	2	0	0	0	1	1	1	1	0	0	2	1	1	1	2	0	2	2	0	0	0	0	0	0	0	2	1
67	1	0	2	0	0	1	0	0	1	0	1	0	2	1	1	0	0	0	1	1	1	0	1	1	1	1	2	2	2	2	1	1	2	0	2	1	1	1	0	0	0	0	0	0	0	0	0	1	1
68	1	1	0	0	0	1	1	0	1	0	1	0	0	0	0	0	2	0	2	2	0	0	2	0	0	1	1	1	2	1	1	1	2	1	1	1	1	0	1	1	0	0	0	0	0	1	1	0	2
69	0	0	1	1	0	1	0	0	2	0	0	1	2	2	2	0	1	2	0	0	1	0	2	0	0	2	0	2	1	1	0	0	2	2	0	2	2	0	2	2	0	0	1	0	0	0	0	2	0
70	0	0	2	0	1	1	2	1	1	0	1	0	1	0	0	0	0	1	1	1	0	0	1	0	0	0	1	1	2	2	0	0	2	0	1	2	2	0	1	1	0	0	1	0	0	0	0	1	1
71	0	0	1	1	0	2	2	1	1	0	1	2	2	2	2	0	0	1	1	1	1	0	2	0	0	2	1	1	1	1	1	1	2	0	1	2	2	0	2	2	0	0	1	0	1	1	0	1	0
72	0	0	1	0	0	1	1	1	2	0	0	0	1	1	1	0	1	0	1	1	1	0	2	0	0	1	0	1	2	0	1	0	1	1	1	2	2	0	1	1	0	1	1	0	0	0	0	1	0
73	1	0	1	0	0	0	2	0	1	0	0	1	1	1	1	0	1	1	1	1	0	0	1	0	0	2	0	2	0	0	0	0	0	2	0	2	1	0	1	1	0	0	0	2	0	0	0	2	0
74	0	0	1	1	0	1	1	0	1	0	2	1	2	1	1	0	0	0	1	1	1	0	2	0	0	2	2	2	2	2	1	0	1	1	1	1	1	0	0	0	0	0	1	0	1	0	1	0	2
75	0	1	1	0	0	1	1	0	1	0	1	1	1	1	1	0	2	0	2	2	0	1	0	1	1	0	1	2	1	1	1	0	0	2	0	2	2	0	1	1	0	0	1	0	1	0	0	2	1
76	0	0	2	1	1	2	1	0	2	0	0	0	0	0	0	0	1	0	1	2	0	0	2	0	0	1	2	2	2	2	1	0	1	1	1	1	1	0	0	0	0	0	0	0	1	1	0	1	1
77	0	0	1	1	0	1	1	0	1	0	1	0	0	0	0	0	2	0	2	1	1	0	2	0	0	1	1	2	2	1	0	0	1	2	1	2	1	0	0	0	1	0	0	0	0	1	0	1	0
78	0	0	2	0	1	2	1	0	1	0	1	0	1	0	0	0	1	1	1	1	0	0	2	0	0	0	1	2	2	1	1	1	0	2	0	2	1	0	1	1	0	0	0	0	0	0	1	0	2
79	0	0	1	0	0	1	1	0	2	0	0	1	0	0	0	0	2	0	2	1	1	0	1	0	0	1	1	1	1	1	0	1	2	2	0	2	2	1	0	0	0	0	0	0	0	0	1	0	1
80	0	0	1	0	0	2	1	0	1	0	1	0	0	0	0	0	2	0	1	1	0	0	2	0	0	0	2	2	2	2	0	0	1	1	1	2	1	1	0	0	0	1	1	1	2	0	0	2	1
81	1	0	1	0	0	0	1	0	1	0	1	0	1	0	0	0	1	1	1	1	0	0	1	1	1	1	1	2	1	1	1	1	1	2	1	2	1	0	1	1	1	0	0	2	0	0	0	1	0
82	0	0	1	1	0	1	2	1	1	0	1	0	1	0	0	0	1	0	2	2	0	0	1	0	0	1	1	2	2	2	0	1	1	0	2	0	2	0	2	2	0	0	0	0	1	1	0	1	1
83	0	0	1	1	0	1	0	0	2	0	1	1	1	2	1	0	1	1	1	1	1	0	2	0	0	2	1	1	1	1	0	0	1	1	0	2	1	0	0	0	0	0	0	0	0	0	0	2	0
84	1	0	0	0	0	0	2	0	1	0	0	1	1	0	0	1	1	1	1	1	1	0	1	0	0	0	1	2	2	2	0	0	1	0	1	2	2	1	0	0	1	0	0	1	1	0	0	2	0
85	1	0	1	0	1	1	2	0	1	0	0	0	2	0	0	0	1	0	2	2	0	0	2	0	0	1	0	1	1	0	1	0	1	1	0	2	2	0	1	1	0	0	0	0	0	1	0	1	0
86	1	0	1	0	1	1	1	0	2	0	0	2	2	2	2	0	2	0	2	2	0	0	2	0	0	1	1	1	2	0	1	1	2	2	0	2	1	0	1	1	0	0	2	0	1	1	0	0	2
87	0	0	2	0	0	1	1	0	1	0	0	0	1	0	0	0	0	0	2	2	0	0	1	1	1	0	1	2	2	2	1	0	2	1	1	2	0	1	0	0	0	0	0	0	0	0	0	1	1
88	0	1	2	0	0	1	2	0	0	0	2	1	1	1	1	0	2	1	1	2	0	0	2	0	0	1	2	2	2	1	2	2	2	0	2	0	1	0	0	0	0	0	0	0	0	0	0	2	0
89	1	0	0	0	0	0	2	1	1	1	1	1	2	2	2	0	2	1	2	2	0	0	2	0	0	0	0	2	2	0	1	0	1	2	1	1	0	0	1	1	0	0	1	0	1	1	0	1	1
90	0	0	0	0	0	0	1	0	2	0	0	2	2	1	1	1	0	0	2	2	0	0	2	0	0	2	1	1	2	1	1	0	1	0	2	1	1	0	0	0	0	0	1	0	0	0	0	2	0
91	0	0	2	0	0	1	0	0	2	0	0	0	1	1	1	0	2	0	1	1	0	0	2	0	0	0	1	1	2	0	1	1	2	1	0	2	1	1	0	0	0	0	0	0	0	0	0	2	0
92	0	0	1	1	0	2	2	1	2	0	1	1	1	1	1	0	2	1	1	1	1	0	1	0	0	0	1	1	2	1	0	2	2	2	0	2	2	0	1	1	0	0	1	0	2	2	0	1	1
93	0	0	1	0	0	1	1	1	2	0	0	0	1	0	0	0	1	1	1	0	1	0	1	0	0	2	2	2	2	2	0	2	2	0	1	1	1	0	1	1	0	1	1	1	2	0	0	2	1
94	1	0	2	1	0	1	2	0	0	0	1	1	1	1	1	0	2	1	1	1	1	0	2	0	0	1	2	2	2	1	1	0	2	1	1	1	2	0	0	0	0	0	0	0	0	2	1	0	2
95	0	0	0	0	0	0	1	0	2	0	0	0	0	0	0	0	1	0	1	1	0	0	2	0	0	2	2	2	2	1	2	2	2	0	1	1	1	1	0	0	0	0	1	0	0	1	0	1	1
96	0	0	2	0	2	2	1	0	1	1	1	0	1	1	2	1	2	1	1	1	1	0	2	0	0	1	1	1	2	0	0	0	2	0	2	1	1	0	0	0	0	0	1	0	0	1	0	1	0
97	0	0	2	2	1	2	1	0	1	0	0	1	0	0	0	0	1	1	1	1	0	0	1	0	0	1	2	0	1	0	0	1	2	0	1	1	1	0	0	0	0	0	1	0	0	1	0	2	0
98	1	0	1	1	1	2	1	0	0	0	0	0	1	0	0	0	1	1	1	1	0	0	2	0	0	1	2	2	2	2	0	2	2	0	1	1	2	0	2	2	0	0	0	0	0	0	0	2	0
99	0	0	2	1	0	2	1	1	2	0	0	0	1	0	0	0	2	0	2	2	0	0	0	1	1	1	2	2	2	1	1	1	1	2	0	2	1	0	0	0	0	1	1	0	0	1	1	1	1
100	1	0	1	0	0	1	0	0	2	0	0	1	1	1	1	0	2	0	2	2	0	0	2	0	0	1	2	2	2	2	0	1	2	2	0	2	1	0	1	1	0	0	0	0	0	0	0	2	0
101	1	0	1	1	0	2	2	1	1	0	0	0	1	0	0	0	2	1	1	2	0	0	2	0	0	1	0	1	2	1	0	0	2	2	0	2	1	0	1	1	1	0	0	0	1	1	0	0	2
102	0	0	1	0	0	1	2	1	1	0	1	1	1	1	1	0	1	2	0	1	1	0	1	1	1	1	1	2	2	2	0	2	1	2	0	2	1	0	0	0	0	0	0	0	0	1	0	1	1
103	1	0	2	0	1	2	2	1	1	0	1	0	0	0	0	0	0	1	1	1	1	0	2	0	0	0	0	2	1	1	1	0	1	1	1	1	1	0	0	0	0	0	0	0	1	1	0	1	0
104	1	0	2	1	0	1	1	0	1	0	1	1	1	1	1	0	2	2	1	1	0	0	1	1	1	0	1	1	2	2	0	0	1	0	2	2	1	0	0	0	0	0	0	0	1	0	0	2	0
105	0	0	1	0	0	1	1	1	2	0	0	1	1	1	1	0	2	2	1	1	1	0	1	0	0	1	2	2	2	2	0	1	2	0	1	1	2	0	2	2	0	0	1	0	1	1	0	1	1
106	1	0	1	0	1	1	1	0	0	1	1	1	1	1	1	0	0	0	2	2	0	0	2	0	0	0	2	2	2	1	1	1	1	1	0	2	1	1	0	0	0	0	0	0	0	0	1	0	2
107	0	0	1	1	0	2	0	0	1	0	1	0	2	1	1	0	1	0	2	2	0	1	1	0	0	1	1	2	2	1	0	0	1	1	0	2	1	0	1	1	0	0	0	0	0	0	0	1	1
108	1	0	2	0	0	2	2	0	0	0	1	0	1	0	0	0	2	0	2	2	0	0	2	0	0	1	1	2	2	1	0	1	2	1	1	2	2	0	2	1	1	0	0	0	0	0	0	1	0
109	0	0	1	0	0	2	1	0	1	0	0	0	1	1	1	0	0	2	1	1	0	0	2	0	0	1	2	2	2	2	0	1	2	0	0	2	1	0	0	0	0	0	1	0	1	1	0	0	1
110	0	0	1	1	0	2	1	1	2	0	0	0	0	0	0	0	1	1	1	1	0	0	2	0	0	0	2	2	2	2	1	0	2	1	0	2	1	0	0	0	0	0	0	1	0	0	0	2	1
111	0	0	2	0	1	1	0	0	2	0	1	1	1	0	0	0	1	2	0	0	0	0	1	1	1	2	2	2	2	1	2	0	0	1	0	2	2	1	0	0	0	0	1	0	0	2	0	2	0
112	0	0	1	0	0	0	0	0	2	0	0	1	0	0	0	0	1	0	2	2	0	0	2	0	0	1	2	2	2	1	1	0	1	0	2	2	1	0	0	0	0	0	1	0	1	0	0	2	1
113	1	0	1	0	0	0	1	1	2	0	0	0	0	0	0	0	0	1	1	1	0	0	2	0	0	1	1	2	2	2	0	1	2	0	1	1	0	0	0	0	0	0	0	0	0	1	0	2	0
114	1	0	1	0	0	1	1	1	2	0	0	0	1	1	1	1	2	2	1	1	0	0	2	0	0	2	2	1	2	0	0	0	1	1	1	1	1	0	0	0	0	0	1	0	0	1	1	1	1
115	0	1	2	1	0	1	1	1	2	0	0	1	1	1	1	0	1	1	1	1	0	0	0	0	0	0	1	1	2	0	0	1	1	1	0	2	1	1	0	0	0	0	0	0	0	0	0	1	1
116	0	0	2	0	0	1	1	0	1	0	0	0	0	0	0	0	1	1	1	1	1	0	2	0	0	0	1	1	2	1	1	0	1	2	0	2	1	0	1	1	0	0	0	0	1	0	1	0	2
117	0	0	0	0	0	0	2	0	0	0	1	2	2	2	2	0	0	0	2	2	0	0	0	0	0	0	1	1	2	1	1	0	2	1	2	1	0	1	0	0	0	1	1	0	1	0	0	2	0
118	1	0	1	0	0	0	1	0	1	0	1	1	0	0	0	0	2	0	1	1	0	0	2	0	0	0	2	2	2	2	0	1	1	1	1	1	2	0	1	1	0	1	2	0	1	1	0	0	2
119	0	0	2	0	0	2	1	0	1	0	1	1	2	2	2	1	2	1	1	1	1	0	1	0	0	0	1	0	1	0	0	0	1	2	1	2	1	0	1	1	0	0	0	0	1	1	0	2	0
120	1	0	2	1	0	2	2	1	1	0	1	1	1	1	1	0	0	1	1	1	0	0	1	0	0	1	1	2	2	1	2	2	2	0	1	1	2	0	2	2	0	0	1	0	2	0	0	2	1
121	1	0	2	1	0	1	1	1	2	0	0	1	1	1	1	0	0	2	0	1	1	0	0	0	0	1	2	2	2	2	0	2	1	0	2	0	1	0	1	1	0	2	2	0	1	0	1	0	1
122	0	0	1	0	0	1	2	0	1	0	0	0	1	0	0	0	0	0	2	2	0	0	2	0	0	1	2	2	2	1	2	1	2	1	1	1	1	0	0	0	0	0	0	0	0	0	0	1	0
123	1	0	1	0	1	1	1	0	1	1	2	0	0	0	1	1	1	2	0	0	1	0	2	0	0	1	2	2	2	1	0	0	1	1	1	1	1	0	0	0	1	0	0	0	1	0	0	0	2
124	1	0	1	1	0	1	0	0	2	0	0	2	2	1	1	1	0	1	1	1	0	0	2	0	0	0	2	2	2	2	0	1	2	2	0	2	2	1	1	1	0	0	1	0	1	0	1	0	2
125	0	0	2	0	1	2	1	1	2	0	0	0	1	0	0	0	2	0	2	2	0	0	2	0	0	2	1	1	2	0	0	0	2	1	0	2	2	0	1	0	1	0	0	0	0	0	0	2	0
126	1	0	0	0	0	0	2	0	0	0	2	1	1	1	1	0	0	0	2	2	0	0	0	0	0	0	0	2	1	1	0	0	2	2	0	2	2	1	1	1	0	0	0	0	0	0	1	1	1
127	0	0	2	0	1	1	0	0	1	0	1	0	2	1	1	1	1	1	1	1	0	0	1	0	0	2	0	1	2	1	0	0	1	2	0	2	1	0	0	0	0	0	1	0	0	0	0	2	0
128	1	0	1	0	0	0	1	0	1	0	1	1	1	1	1	0	0	1	1	1	1	1	0	1	1	0	0	1	1	1	0	1	1	0	1	1	2	1	0	0	0	0	1	0	1	0	0	0	2
129	1	0	1	1	0	1	0	0	2	0	0	1	1	1	1	0	0	1	1	1	0	1	2	0	0	2	1	0	2	0	0	1	1	1	0	2	2	1	1	0	2	0	1	0	0	0	1	1	1
130	1	0	2	0	0	0	1	1	2	0	0	2	2	1	1	1	1	1	1	1	1	0	2	0	0	1	0	1	2	1	0	1	2	0	1	1	2	0	1	1	0	0	0	0	0	0	0	1	1
131	0	0	2	0	0	2	2	1	2	0	0	0	1	0	0	0	1	0	2	2	0	0	2	0	0	1	1	0	2	0	0	1	0	1	0	2	1	0	0	0	0	1	1	0	1	0	0	2	0
132	0	0	1	0	0	1	2	1	1	0	0	0	2	1	1	0	0	2	0	0	0	0	2	0	0	0	1	1	1	1	0	1	2	1	1	1	1	1	0	0	1	0	0	1	0	0	0	1	1
133	1	0	2	0	0	1	1	0	1	0	1	0	0	0	0	0	2	0	2	2	0	0	2	0	0	0	0	1	2	1	0	1	1	1	1	2	1	1	0	0	0	0	0	0	0	0	0	1	1
134	0	0	1	0	0	0	2	0	0	0	1	0	1	0	0	0	1	2	0	1	0	1	2	0	0	2	1	1	2	2	1	2	2	0	1	1	2	0	2	2	0	0	0	1	0	0	0	2	0
135	0	0	2	1	0	2	2	1	1	0	0	0	0	0	1	1	2	2	0	0	1	0	2	0	0	2	1	2	2	1	1	2	2	0	2	0	0	0	0	0	0	0	0	0	0	0	0	1	1
136	1	0	1	0	0	1	1	0	1	0	0	0	0	0	0	0	2	1	1	1	1	0	2	0	0	1	2	2	2	2	0	1	1	1	0	2	2	0	1	1	0	1	1	0	1	1	0	2	0
137	0	0	0	0	0	0	2	0	0	0	2	1	2	2	2	0	2	1	1	1	0	0	2	0	0	1	2	2	2	2	2	1	2	1	1	1	2	0	1	1	0	1	1	0	1	0	0	1	1
138	0	1	2	0	1	2	2	0	1	0	0	0	0	0	0	0	2	0	2	2	0	0	2	0	0	0	0	1	1	1	0	0	1	1	1	1	2	0	1	1	0	0	0	0	0	1	1	0	2
139	0	0	2	1	0	2	2	0	0	0	0	0	0	0	0	0	0	1	1	1	1	0	1	1	1	1	1	2	2	1	1	0	1	0	1	1	1	0	0	0	0	1	1	0	0	0	0	1	1
140	0	0	1	0	0	1	2	0	0	0	0	0	0	0	0	0	0	1	1	1	0	0	1	0	0	2	2	1	2	1	1	2	2	0	2	0	2	1	0	0	0	0	0	0	1	0	0	1	2
141	1	0	1	1	0	2	1	1	2	0	0	0	0	0	0	0	0	0	2	2	0	0	2	0	0	0	1	1	2	1	1	0	0	2	0	2	2	1	1	1	0	0	0	0	0	0	0	2	0
142	1	0	2	1	0	2	1	1	2	0	0	0	0	0	0	0	1	1	1	1	0	0	1	0	0	1	2	2	2	2	1	1	1	2	1	2	1	1	0	0	0	1	1	1	2	0	0	1	1
143	1	0	0	0	0	0	1	0	1	0	0	1	1	1	1	0	0	2	1	2	0	0	2	0	0	1	2	2	2	0	0	1	2	0	1	1	1	1	0	0	0	0	2	0	2	1	1	1	1
144	0	1	1	1	0	2	1	0	1	0	1	0	2	0	0	1	1	1	1	1	0	0	0	1	1	1	1	1	2	0	1	2	2	1	0	2	2	0	1	1	0	0	1	0	1	1	1	1	2
145	0	0	1	1	0	2	1	0	2	1	0	0	0	0	0	0	2	0	2	2	0	0	2	0	0	1	2	2	2	2	0	1	1	1	1	2	1	0	1	0	1	0	1	0	1	1	0	1	0
146	1	0	2	0	0	1	1	0	1	0	0	1	1	1	1	0	1	1	1	1	1	0	2	0	0	1	2	2	2	2	1	0	0	2	0	2	2	1	0	0	1	0	1	0	1	0	0	1	1
147	0	0	0	0	0	0	2	0	0	0	1	1	2	1	1	0	1	0	2	2	0	0	2	0	0	0	2	2	1	1	1	1	1	1	1	1	1	1	0	0	0	0	0	0	0	0	0	1	1
148	0	1	1	0	1	2	1	1	2	0	0	0	0	0	0	0	1	1	1	1	0	0	1	1	1	1	1	2	2	1	1	1	1	2	0	2	2	1	1	1	0	0	1	0	1	1	0	1	1
149	1	0	0	0	0	1	0	0	2	0	0	1	1	1	1	0	1	0	2	0	1	0	2	0	0	0	0	1	2	1	0	1	1	1	1	1	1	0	1	0	1	0	0	0	2	0	0	2	1
150	1	0	1	0	0	1	2	1	1	0	0	0	0	0	1	1	1	0	2	2	0	0	2	0	0	1	1	2	2	2	0	0	1	2	1	2	0	0	0	0	0	0	1	0	1	0	1	0	2
151	0	0	2	0	0	2	2	0	1	0	2	0	2	1	1	0	1	2	0	0	2	0	2	0	0	2	1	1	1	1	0	1	2	1	2	2	0	0	0	0	0	2	2	0	0	0	0	1	0
152	1	1	1	0	0	1	1	0	1	0	0	0	0	0	0	0	1	0	2	2	0	1	2	0	0	2	0	1	1	1	0	0	1	1	1	2	2	0	0	0	0	0	0	1	0	0	0	1	1
153	0	0	2	1	0	1	1	1	2	0	0	1	1	1	1	0	2	0	1	1	0	1	2	0	0	0	0	0	2	1	0	1	1	1	0	2	1	0	1	1	0	0	0	0	0	0	0	1	1
154	1	0	1	0	0	0	2	0	0	0	0	0	2	0	0	0	1	2	0	0	1	1	1	0	0	1	2	2	2	1	1	0	0	2	0	2	2	1	1	0	2	0	0	0	0	0	1	1	1
155	1	0	2	1	0	2	1	0	0	1	2	0	0	0	0	0	1	1	1	1	0	0	2	0	0	0	0	1	1	0	0	0	1	2	0	2	0	0	0	0	0	1	1	0	2	1	0	2	0
156	1	0	1	0	0	1	1	1	2	0	0	0	0	0	0	0	1	1	1	1	0	0	2	0	0	1	1	0	1	0	0	1	1	2	0	2	1	1	0	0	1	0	0	0	0	0	0	1	2
157	1	0	2	0	0	2	1	0	1	0	1	1	2	1	1	0	1	0	2	1	1	0	2	0	0	1	0	2	1	1	0	1	1	1	2	1	2	0	1	1	0	0	0	0	1	0	0	2	0
158	0	0	1	1	0	1	0	0	2	0	0	1	2	1	1	0	1	0	1	1	0	0	2	0	0	0	1	2	2	1	0	2	2	1	1	2	0	0	0	0	0	0	0	0	1	0	0	2	1
159	0	0	2	1	0	1	2	1	2	0	0	0	1	0	0	0	1	2	0	0	1	0	1	0	0	1	1	2	1	0	1	0	0	2	0	2	2	1	1	1	1	0	0	0	0	0	0	0	2
160	1	0	0	0	0	0	1	0	1	0	0	0	0	0	0	0	1	1	1	1	0	0	2	1	1	1	2	2	2	1	1	1	1	0	1	1	2	0	0	0	0	1	1	0	0	0	0	1	1
161	0	0	1	0	0	1	1	0	1	0	0	0	1	1	1	0	1	2	1	1	0	0	2	0	0	2	1	1	2	1	0	2	2	2	0	2	1	0	0	0	0	0	0	0	0	0	0	1	0
162	1	0	2	0	0	2	0	0	2	0	0	0	0	0	0	0	0	2	0	1	0	0	2	0	0	1	2	2	2	1	0	0	2	1	1	1	0	0	1	1	0	0	0	0	1	1	0	1	1
163	0	0	1	0	1	1	2	1	1	0	1	2	2	2	2	0	1	1	0	0	1	0	2	0	0	1	2	2	2	2	0	0	1	2	2	1	1	0	2	2	0	0	1	0	0	1	0	2	0
164	1	0	2	0	1	2	2	0	0	0	0	0	1	0	0	0	2	0	2	2	1	0	2	0	0	0	2	2	2	1	2	1	0	2	0	2	2	0	2	2	0	0	0	0	0	1	1	0	2
165	0	0	2	0	1	1	0	0	2	0	0	0	2	1	1	0	1	1	1	1	1	0	2	0	0	0	2	2	1	1	0	0	0	1	2	2	1	0	0	0	0	0	0	0	0	2	0	2	0
166	0	0	2	1	0	1	1	0	2	0	0	1	1	0	0	1	1	1	1	1	1	0	2	0	0	1	1	0	2	0	0	2	2	2	0	2	0	0	0	0	0	0	0	1	0	1	0	1	1
167	1	0	2	0	1	1	1	0	2	0	0	0	1	0	0	0	1	0	1	1	0	0	0	1	1	1	0	2	1	1	1	0	0	1	0	2	0	0	0	0	0	0	1	0	1	1	0	0	2
168	0	0	0	0	0	0	1	0	2	0	1	0	0	0	0	0	1	1	1	0	1	1	2	0	0	1	0	0	2	1	0	0	0	2	1	1	2	0	1	1	0	0	1	0	2	1	0	2	0
169	1	0	2	0	0	1	1	0	2	0	1	1	0	0	0	0	2	0	1	1	0	0	0	0	0	0	1	1	1	1	1	1	1	2	0	2	0	0	0	0	0	0	0	0	0	0	0	2	1
170	0	0	2	0	1	2	1	0	1	0	0	1	1	1	1	0	0	0	2	2	0	0	2	0	0	1	0	0	2	1	0	0	2	2	0	2	1	1	0	0	0	0	0	0	0	1	0	1	1
171	0	0	1	0	0	1	2	0	0	0	0	1	1	1	1	0	1	1	1	1	0	0	1	0	0	0	2	2	2	2	1	2	2	0	1	1	2	1	1	1	1	0	1	0	1	0	0	2	1
172	0	0	1	0	1	2	0	0	2	0	0	1	2	1	1	0	0	0	2	1	1	0	0	0	0	0	2	2	2	1	0	0	2	1	0	2	0	0	0	0	0	0	1	0	1	2	0	1	1
173	1	1	1	0	0	1	2	0	0	0	1	0	0	0	0	0	1	1	1	1	0	0	2	0	0	2	1	1	2	1	0	1	2	1	0	2	2	0	1	1	0	0	0	0	0	0	0	1	1
174	0	0	1	0	0	0	1	0	1	0	0	0	0	0	0	0	0	0	2	2	0	0	2	0	0	1	2	2	2	2	0	1	2	1	1	1	1	0	1	0	1	0	1	0	1	0	0	2	1
175	0	0	1	1	1	2	1	0	2	0	0	0	1	0	0	0	1	0	2	2	0	0	2	0	0	0	2	2	2	2	0	2	2	0	1	1	2	2	0	0	0	2	2	0	0	0	0	2	0
176	0	0	0	0	0	0	2	0	0	0	0	0	0	0	0	0	2	0	2	2	0	0	2	0	0	1	1	1	2	1	1	1	2	1	0	2	1	0	0	0	0	0	0	0	1	1	1	0	2
177	0	0	1	0	0	0	1	0	1	0	0	0	0	0	0	0	2	1	1	1	0	0	2	0	0	1	1	1	2	1	0	1	1	2	2	1	1	1	0	0	1	1	1	0	1	0	1	1	1
178	1	0	1	0	0	1	0	0	2	0	1	1	1	0	0	1	1	1	1	1	1	0	2	0	0	2	1	1	2	1	0	0	1	1	0	2	2	0	1	1	0	0	0	0	0	0	0	1	1
179	0	0	2	1	0	2	1	0	1	0	1	0	1	0	0	0	0	1	1	1	0	0	2	0	0	0	0	0	2	1	0	1	1	2	1	2	1	0	2	2	1	0	1	0	1	1	0	1	1
180	0	0	1	1	0	1	1	0	1	1	1	1	1	0	0	0	0	2	0	0	1	0	2	0	0	1	2	1	2	1	0	0	2	0	2	1	0	0	1	0	1	0	0	0	1	0	0	1	1
181	0	0	2	0	0	2	2	0	1	0	1	0	0	0	0	0	1	1	1	1	0	0	2	0	0	0	1	2	2	1	0	2	2	1	1	2	1	0	0	0	0	0	1	0	1	0	0	1	1
182	1	0	1	1	0	1	1	1	2	0	0	1	1	1	1	0	0	2	0	1	1	1	2	0	0	2	2	2	2	2	0	0	0	2	0	2	1	0	1	1	0	0	1	0	0	1	1	1	1
183	0	0	1	0	0	1	1	0	2	0	0	1	1	0	0	1	0	1	1	1	1	0	2	0	0	2	1	2	1	1	0	1	2	1	1	1	2	1	1	0	2	0	1	0	0	0	0	2	0
184	0	1	2	0	1	2	1	0	1	1	1	0	1	0	0	0	1	2	0	0	1	0	2	0	0	0	2	2	2	2	1	0	1	1	0	2	2	0	2	2	0	0	0	0	0	0	0	1	2
185	1	0	1	0	0	1	0	0	2	0	0	1	1	1	1	0	1	0	2	2	0	1	2	0	0	0	2	2	2	2	0	1	2	0	1	2	1	1	0	0	0	0	0	0	1	0	0	2	0
186	0	0	1	0	0	1	1	0	0	0	1	1	2	2	2	0	1	1	1	1	0	0	1	0	0	1	2	2	2	2	0	0	1	1	1	1	2	0	2	2	1	0	0	0	0	0	0	1	0
187	1	0	0	0	0	0	1	0	1	0	1	1	2	2	2	0	2	0	2	2	0	0	1	0	0	1	1	1	2	1	1	0	2	1	0	2	1	0	0	0	0	0	0	1	0	0	0	2	1
188	0	0	1	1	0	1	0	0	2	0	0	0	1	0	0	0	1	0	2	1	0	0	2	0	0	0	2	2	2	1	1	0	0	2	0	1	2	1	1	1	1	0	0	0	1	0	0	2	0
189	0	0	2	0	1	2	1	0	1	0	0	0	0	0	0	0	1	1	1	0	0	0	1	0	0	1	0	1	1	0	0	0	2	2	0	2	1	0	1	1	0	0	0	0	1	1	0	2	1
190	1	0	2	1	0	1	1	0	2	0	0	1	1	1	1	0	1	1	1	1	1	0	2	0	0	1	1	1	1	1	0	2	2	2	0	2	0	0	0	0	0	1	1	0	0	0	0	0	1
191	1	0	1	0	1	1	2	1	1	0	0	1	0	0	0	0	1	1	1	1	1	0	1	0	0	2	1	2	2	1	1	0	0	2	0	2	1	0	2	2	0	0	0	0	0	0	0	2	0
192	1	0	0	1	0	1	2	0	1	0	0	0	2	2	2	0	2	1	1	1	1	0	1	1	1	1	1	1	2	1	0	1	1	2	1	2	1	0	0	0	0	0	0	0	1	1	0	1	1
193	1	0	1	1	0	1	0	0	2	0	0	1	1	1	1	0	2	0	1	1	0	0	2	0	0	0	1	2	2	1	2	0	2	1	0	2	1	0	2	2	1	0	0	0	0	0	0	0	2
194	0	0	0	1	0	1	2	0	1	0	1	0	1	1	1	0	2	0	2	2	0	0	2	0	0	1	1	1	1	1	0	2	2	0	2	0	2	0	1	1	0	0	0	0	0	0	0	2	1
195	1	0	0	0	0	0	1	0	0	0	1	1	1	1	1	0	2	1	1	1	0	0	1	1	1	1	2	1	2	1	0	1	2	1	1	2	2	0	1	1	0	1	1	1	2	0	1	0	2
196	1	0	1	0	1	1	1	0	1	1	1	0	1	1	1	1	1	0	1	2	0	1	2	0	0	2	2	2	2	2	0	0	1	1	1	1	0	0	0	1	0	0	0	0	0	0	0	2	0
197	1	0	2	1	0	1	1	1	2	0	0	1	1	1	1	0	0	0	1	2	0	0	2	0	0	0	2	2	2	2	0	0	2	0	1	2	1	0	0	0	0	1	1	0	1	0	0	1	1
198	0	0	1	0	0	1	0	0	2	0	0	0	1	1	1	0	0	2	1	2	0	0	2	0	0	0	2	2	2	2	0	1	2	1	1	1	1	1	0	0	0	0	0	0	0	0	0	2	0
199	0	0	1	0	1	2	1	1	2	0	0	1	1	1	1	0	1	1	1	1	0	0	1	0	0	1	2	2	2	1	1	0	0	1	2	2	1	0	0	0	0	0	1	0	1	1	0	1	1
200	1	0	1	2	0	2	1	0	2	0	1	1	1	1	1	0	2	0	1	1	0	0	1	0	0	1	1	1	2	1	1	0	2	2	1	2	2	0	0	0	0	0	0	0	0	0	0	1	0
201	0	0	1	1	0	1	1	0	1	0	1	0	1	0	0	0	1	0	2	2	0	0	1	1	1	1	1	1	1	1	0	0	0	2	0	2	1	1	0	0	0	0	0	0	0	0	0	1	1
202	0	0	1	0	0	2	1	0	1	0	0	1	2	2	2	0	0	1	0	0	1	0	2	0	0	2	2	2	2	2	1	2	1	2	0	2	1	0	0	0	0	1	1	0	1	0	1	2	1
203	0	0	2	1	0	2	1	0	2	0	0	1	1	1	1	0	1	1	1	1	0	0	2	0	0	1	1	2	1	1	0	1	1	1	1	1	2	0	2	1	1	0	2	0	2	1	0	2	0
204	0	0	1	0	1	2	1	0	1	0	1	0	0	0	0	0	1	1	1	1	1	0	1	0	0	1	1	2	2	1	1	0	1	2	0	2	0	0	0	0	0	0	0	0	0	0	0	1	1
205	1	0	1	0	0	0	2	0	2	0	0	0	0	0	0	0	1	2	0	0	1	0	1	1	1	1	1	1	1	1	0	1	2	1	1	1	2	0	2	1	1	0	0	0	1	0	0	2	0
206	0	0	2	0	1	2	1	1	2	0	0	0	0	0	0	0	2	0	2	2	0	0	1	0	0	2	2	2	2	2	1	0	2	1	0	2	2	0	1	0	1	0	0	2	0	2	0	2	0
207	1	0	0	0	0	0	1	0	2	0	1	1	1	1	1	0	2	1	2	1	1	0	2	0	0	0	1	2	2	2	0	1	1	2	1	2	1	0	1	1	0	0	0	0	0	0	0	1	1
208	1	0	2	0	0	1	1	1	2	0	0	2	2	1	1	1	1	0	2	2	0	0	2	0	0	2	2	2	2	1	2	1	1	2	0	2	0	0	0	0	0	0	0	0	0	0	0	1	1
209	1	0	1	0	1	2	0	0	2	0	0	0	1	1	1	0	0	0	2	2	0	0	2	0	0	1	2	2	2	2	0	0	2	1	0	2	0	1	0	0	0	0	0	0	0	0	0	0	2
210	1	0	1	1	0	1	1	0	1	0	0	0	1	0	0	0	2	0	2	2	0	0	1	1	1	1	2	1	2	0	0	0	0	2	0	1	1	0	0	0	0	0	0	0	1	0	0	2	2
211	0	0	1	1	0	2	2	1	1	0	0	1	1	1	1	0	1	1	1	1	0	0	1	0	0	1	2	2	2	1	1	0	0	2	0	2	1	0	1	1	1	0	1	0	1	0	0	1	0
212	0	0	0	0	0	0	1	1	2	0	0	0	0	0	0	0	2	1	1	1	1	0	2	0	0	1	2	2	2	2	0	1	1	2	1	2	1	0	1	1	0	0	0	1	0	0	0	2	0
213	1	0	0	0	0	0	1	1	2	0	0	0	0	0	0	0	0	1	1	1	0	0	2	0	0	0	2	2	2	1	0	0	1	2	1	1	2	1	1	1	0	1	1	0	0	0	0	0	2
214	0	0	0	0	0	0	1	0	1	0	0	1	1	1	1	0	0	0	2	2	0	0	2	0	0	1	2	2	2	2	1	0	0	1	2	2	1	1	0	0	0	0	1	0	1	1	0	2	0
215	0	0	1	1	0	1	1	1	2	0	0	0	1	0	0	0	0	1	1	0	1	0	2	0	0	0	1	1	2	0	0	1	2	2	0	2	2	1	0	0	1	0	1	0	1	0	0	2	0
216	0	0	1	0	0	1	1	0	2	0	0	0	1	0	0	0	1	1	1	1	0	0	2	0	0	0	1	1	2	1	0	1	2	1	0	2	1	0	1	1	0	1	1	0	1	0	0	2	1
217	0	0	0	1	0	1	1	0	1	0	0	0	0	0	0	0	2	0	2	2	0	0	2	0	0	2	1	1	2	2	1	0	2	2	0	2	2	1	1	1	1	0	1	0	0	2	0	1	1
218	0	0	1	0	0	1	0	0	2	0	0	0	2	2	2	0	2	0	2	1	1	0	2	0	0	0	1	2	2	1	0	1	1	1	0	2	2	1	1	1	0	1	2	0	1	1	2	0	2
219	0	0	1	1	0	1	2	0	0	0	0	0	1	0	0	0	2	0	2	2	0	0	2	0	0	0	1	1	2	1	0	1	1	2	1	2	2	0	1	1	0	0	0	0	0	0	0	2	0
220	0	0	2	2	1	2	1	0	1	0	0	0	0	0	0	0	1	1	1	1	1	0	1	1	1	1	1	1	2	1	0	2	2	1	1	2	1	0	1	1	0	2	2	0	1	1	0	2	0
221	1	1	0	0	0	1	0	0	2	0	1	0	1	0	0	0	1	1	1	1	1	0	2	0	0	0	2	2	2	1	1	1	2	0	2	1	2	0	2	2	0	0	1	0	1	1	0	1	0
222	1	0	2	0	1	2	2	1	1	0	0	0	1	1	1	0	0	1	2	1	1	0	2	1	1	1	1	2	2	2	0	2	2	1	1	2	1	1	0	0	0	1	1	0	1	0	0	2	0
223	0	1	1	0	1	1	1	0	2	0	1	0	0	0	0	0	1	0	2	0	1	0	2	0	0	1	1	2	2	2	0	0	2	1	2	1	1	0	1	1	1	0	1	0	2	1	0	1	1
224	1	0	1	1	0	1	1	0	1	0	0	0	0	0	0	0	2	0	2	2	0	0	1	0	0	0	2	2	2	1	1	0	1	2	0	2	1	0	1	1	0	0	1	0	1	2	0	2	1
225	0	0	1	0	0	0	1	0	1	0	0	0	1	0	0	0	0	1	1	1	0	1	2	0	0	1	2	2	2	2	0	0	2	2	1	2	2	0	1	0	1	0	0	0	0	1	0	0	2
226	1	0	2	0	0	1	2	0	1	0	0	1	1	1	2	1	0	2	0	0	0	0	2	0	0	1	2	2	2	0	0	0	1	2	0	2	1	0	1	1	0	1	1	0	1	0	0	0	2
227	0	0	0	0	0	0	2	0	0	0	0	0	0	0	0	0	2	0	1	1	0	0	1	0	0	0	2	2	2	2	1	1	2	1	1	2	1	0	1	1	0	0	0	0	0	0	0	0	1
228	1	0	2	1	0	2	1	0	1	1	1	0	1	0	0	1	0	2	0	1	1	0	1	0	0	0	1	1	2	0	1	2	1	2	0	2	1	1	0	0	0	0	1	0	0	2	0	2	0
229	1	0	1	1	0	1	0	0	2	0	0	2	2	2	2	0	0	0	2	2	0	0	2	0	0	2	2	2	2	2	0	2	2	0	1	1	1	0	0	0	1	0	1	0	2	1	0	2	0
230	0	0	2	1	0	1	0	0	2	0	0	1	2	2	2	0	1	1	1	1	1	0	1	0	0	1	1	2	2	1	1	0	1	2	0	2	2	1	1	1	0	1	1	1	2	0	1	1	1
231	1	0	1	1	1	2	1	1	2	0	0	0	0	0	0	0	2	0	2	2	0	0	2	0	0	1	2	2	2	2	0	0	1	1	1	1	0	0	0	0	0	1	2	0	1	1	2	0	2
232	0	0	1	0	0	0	1	0	1	1	1	0	1	1	1	0	1	0	2	2	0	0	2	0	0	1	2	2	2	1	0	1	1	2	1	2	1	0	1	1	0	0	1	0	0	0	0	0	0
233	0	0	2	1	1	2	2	1	1	0	0	0	1	0	0	0	2	2	0	0	1	0	2	0	0	1	1	1	2	0	1	1	2	1	0	2	2	0	1	1	0	0	0	0	1	1	0	0	2
234	0	0	0	0	0	0	0	0	2	0	0	0	0	0	0	0	1	1	1	1	0	0	1	1	1	2	2	2	2	0	1	2	2	2	0	2	1	0	0	0	0	0	1	0	1	0	1	0	2
235	0	1	2	0	0	1	1	0	1	0	0	0	0	0	0	0	1	1	1	0	0	0	2	0	0	1	1	1	2	1	0	0	0	2	0	2	2	0	1	1	0	1	1	1	1	0	0	2	1
236	0	0	1	1	0	1	2	0	0	0	0	1	2	2	2	1	2	1	2	1	1	0	2	0	0	0	1	2	2	2	0	0	1	2	1	1	0	0	0	0	0	0	1	0	1	1	0	0	2
237	1	0	1	0	0	1	1	0	1	0	1	1	2	1	1	0	2	0	2	2	1	0	2	0	0	1	1	2	2	1	1	1	1	1	1	2	0	0	0	0	0	0	0	0	0	0	0	0	2
238	0	0	1	0	0	0	0	0	2	0	0	2	2	2	2	0	2	0	2	2	0	0	2	0	0	1	1	2	2	2	0	0	1	2	0	2	2	1	1	1	0	0	0	1	0	0	0	1	1
239	1	0	1	1	0	1	1	0	1	0	0	2	2	2	2	0	1	1	0	0	1	0	0	0	0	1	2	2	2	2	0	1	2	2	0	2	0	0	0	0	0	0	1	0	0	0	0	2	0
240	0	0	1	1	0	2	1	1	2	0	0	0	1	1	1	1	2	1	1	1	1	0	2	0	0	0	1	2	2	1	0	2	2	0	1	1	1	0	1	1	1	0	0	0	0	0	0	0	2
241	0	0	2	1	0	2	2	0	1	0	1	0	0	0	0	0	1	1	1	1	0	0	1	1	1	0	2	2	2	1	2	2	1	0	2	0	0	0	0	0	0	1	2	0	1	1	0	2	1
242	1	0	2	0	2	2	0	0	2	0	0	0	2	1	1	0	0	0	1	2	0	0	2	0	0	1	1	2	2	1	1	0	1	2	1	2	2	0	0	0	0	0	1	0	1	1	0	2	2
243	1	0	2	0	0	1	2	0	0	0	2	0	0	0	0	0	1	0	1	2	0	0	1	1	1	0	2	2	2	2	1	2	2	2	0	2	2	1	0	0	0	1	1	0	2	0	0	1	0
244	1	0	1	1	0	1	1	1	1	1	0	0	0	0	0	0	1	0	2	1	1	0	1	1	1	1	2	2	2	1	2	1	2	1	1	1	1	0	0	0	0	0	0	1	0	0	0	2	1
245	0	0	2	0	1	2	0	0	2	0	0	0	0	0	0	0	1	0	2	2	0	0	2	0	0	1	0	1	2	1	0	1	2	0	1	1	2	0	2	2	0	0	0	0	2	0	1	0	1
246	0	0	0	0	0	0	1	1	2	0	0	0	0	0	0	0	1	1	1	1	1	0	2	0	0	1	0	1	1	1	0	0	1	1	0	2	1	0	1	0	1	0	1	0	1	0	0	2	0
247	1	0	2	1	1	2	1	0	1	0	1	0	0	0	0	0	1	0	2	0	1	1	1	0	0	1	1	2	2	1	0	0	2	2	0	2	2	1	0	0	0	1	1	0	1	1	1	1	1
248	1	0	1	0	0	0	1	0	1	0	1	1	1	1	1	0	0	0	2	1	1	0	1	0	0	1	2	2	2	1	1	1	1	2	0	2	1	0	1	1	0	0	2	0	1	1	1	1	1
249	0	0	0	0	0	1	1	1	2	0	0	1	1	1	1	0	0	1	1	1	0	0	2	0	0	1	2	2	2	2	0	0	0	0	0	2	2	0	1	1	0	0	1	0	1	0	0	2	1
250	1	0	2	0	1	2	1	0	1	0	1	0	0	0	0	0	0	0	2	2	0	0	2	0	0	1	2	2	2	2	0	2	2	0	2	0	2	1	1	0	2	0	1	0	1	1	0	1	1
251	1	0	1	0	0	1	2	0	1	1	1	0	0	0	0	0	1	0	1	1	0	0	2	0	0	1	2	2	2	2	1	0	2	1	1	1	0	0	1	1	0	0	1	0	0	1	1	1	1
252	1	0	1	0	0	1	1	1	2	0	0	1	1	1	1	0	0	1	1	1	0	0	2	0	0	1	2	2	2	1	0	0	2	2	0	2	2	1	0	0	0	0	0	0	0	0	0	2	1
253	0	0	2	1	0	1	2	0	1	0	0	1	1	1	1	0	2	2	0	0	1	0	1	1	1	1	1	2	1	1	1	0	2	1	0	2	2	1	1	1	1	0	1	0	1	1	0	2	0
254	1	0	2	0	1	2	1	0	2	0	1	0	1	0	0	0	2	1	1	1	1	0	2	0	0	1	2	2	2	1	0	0	2	2	0	2	1	0	0	0	0	0	0	1	0	0	0	1	2
255	1	0	2	0	2	2	2	1	2	0	1	0	0	0	0	0	1	1	1	1	1	0	2	0	0	1	1	2	2	1	1	0	1	1	1	1	2	0	2	2	1	0	0	0	0	0	0	1	2
256	0	0	0	0	0	0	1	0	1	0	1	0	1	0	0	0	1	0	2	2	0	0	2	0	0	0	2	2	2	2	0	1	2	0	0	2	1	0	1	1	0	0	0	0	0	0	1	1	1
257	1	0	2	0	0	1	1	0	2	1	0	1	0	0	0	0	1	1	1	1	0	0	0	1	1	0	2	2	2	1	2	1	2	1	2	2	2	0	1	1	0	1	1	0	1	1	1	1	1
258	0	0	1	2	0	2	1	0	1	0	1	0	1	0	1	1	2	2	1	1	1	0	2	0	0	0	2	2	2	2	0	0	1	1	1	1	1	0	1	1	0	0	0	0	1	0	0	1	1
259	0	0	1	1	0	1	0	0	2	0	0	0	0	0	0	0	2	1	1	1	1	0	1	0	0	1	2	2	2	1	0	0	2	1	0	2	1	1	0	0	0	0	0	0	0	0	0	1	1
260	0	0	2	0	1	2	2	0	0	0	0	0	1	0	0	0	0	1	1	1	1	0	1	0	0	1	0	1	2	0	0	2	1	1	0	2	2	0	2	2	0	0	0	1	1	1	0	1	1
261	0	0	1	0	0	2	0	0	2	0	0	0	0	0	0	0	0	0	2	2	1	0	2	0	0	0	1	2	1	1	1	1	2	0	1	1	1	0	1	1	0	0	0	0	0	0	0	2	0
262	0	0	0	0	0	0	1	0	1	1	2	0	2	0	0	0	1	1	1	1	0	0	2	0	0	2	1	2	1	1	0	0	0	2	0	2	1	0	0	0	0	0	2	0	1	1	0	1	1
263	0	0	2	0	0	2	1	1	2	0	0	0	0	0	0	0	0	2	1	2	0	0	2	0	0	2	2	2	1	1	0	0	1	1	1	1	1	0	1	1	0	0	0	0	0	0	0	2	1
264	1	0	2	1	1	2	0	0	2	0	0	0	0	0	0	0	2	1	2	1	1	0	2	0	0	1	1	0	1	0	0	2	1	1	0	2	0	0	1	1	0	0	1	0	1	0	0	1	1
265	1	0	1	0	1	1	1	0	1	1	1	1	1	1	1	0	2	1	1	1	0	0	2	0	0	0	2	2	1	0	1	0	1	2	0	2	2	1	1	1	0	0	1	0	0	0	0	2	0
266	1	0	1	1	0	1	1	0	2	0	0	0	0	0	0	0	2	1	1	1	1	0	0	1	1	0	2	2	2	2	1	0	2	2	0	2	1	0	1	1	0	0	0	0	0	1	0	2	0
267	0	0	1	0	0	0	1	0	0	1	2	1	1	1	1	0	1	1	1	1	0	0	2	0	0	0	1	1	1	1	1	0	2	1	0	2	1	0	0	0	0	0	0	0	0	0	0	2	1
268	1	0	1	0	0	1	1	0	1	0	0	0	1	0	0	0	2	0	1	1	0	0	1	0	0	1	1	2	2	1	1	1	2	0	1	1	1	0	0	0	1	0	1	0	0	0	0	2	0
269	1	0	1	1	0	2	1	0	1	0	1	0	0	0	0	0	1	1	1	1	0	0	1	0	0	1	2	2	2	1	0	0	2	0	1	1	0	0	0	0	0	0	0	0	1	1	0	1	0
270	0	0	1	0	0	1	2	1	1	0	1	0	1	0	0	0	0	2	0	0	0	0	2	0	0	1	2	2	2	2	0	1	1	0	2	1	1	0	0	0	0	0	0	0	1	1	1	1	1
271	1	1	1	1	0	2	1	0	0	0	1	2	2	1	1	1	0	2	0	0	0	0	2	0	0	2	0	1	2	1	0	1	2	2	0	2	1	1	0	0	0	0	0	0	1	1	0	2	1
272	0	0	2	0	0	2	1	0	0	0	1	0	1	1	1	0	0	0	2	2	0	0	2	0	0	1	2	2	2	2	0	1	1	1	1	1	2	0	2	2	0	0	0	0	1	0	0	2	0
273	0	0	1	0	0	0	1	0	1	0	1	2	2	2	2	0	2	2	1	1	0	0	2	0	0	1	1	1	2	1	1	2	2	0	1	1	1	0	0	0	0	0	0	1	0	0	1	0	2
274	0	0	2	0	1	2	0	0	2	0	0	0	0	0	0	0	2	0	2	2	0	0	2	0	0	0	2	2	2	2	0	0	0	2	0	2	1	0	1	1	1	0	0	0	0	0	0	1	0
275	1	0	0	0	0	0	2	0	0	0	1	1	1	1	1	0	2	0	2	2	1	0	1	1	1	1	1	2	2	1	1	0	1	2	0	2	2	1	1	1	0	1	1	0	1	0	0	2	0
276	0	0	0	0	0	0	0	0	2	0	0	0	0	0	0	0	0	2	1	1	0	0	1	1	1	1	1	2	2	1	0	1	1	1	1	1	2	0	1	1	0	2	2	0	1	0	0	2	0
277	1	0	1	0	0	0	1	0	1	1	2	1	1	1	1	0	1	0	1	1	0	0	2	0	0	0	0	1	1	0	1	0	2	2	0	2	2	0	1	1	0	0	0	0	0	0	0	2	0
278	1	0	1	0	0	2	1	0	1	0	0	1	2	1	1	0	1	2	1	1	0	2	0	0	0	1	2	2	2	2	1	0	0	2	0	2	1	0	1	1	0	0	0	1	1	0	0	2	0
279	0	0	2	1	1	2	0	0	2	0	0	1	1	1	1	0	2	1	1	1	1	1	2	0	0	1	1	2	1	1	0	1	1	1	1	2	1	0	0	0	0	0	1	0	1	0	0	1	1
280	0	0	1	0	0	2	2	0	1	0	0	0	0	0	0	0	2	1	1	1	1	0	1	1	1	1	0	2	2	0	1	1	1	0	2	0	1	0	1	1	0	0	0	0	1	1	1	0	2
281	0	0	2	0	1	1	2	1	1	0	0	1	1	1	1	0	1	1	1	1	1	0	1	0	0	2	0	1	1	0	0	1	2	0	1	1	1	1	0	0	0	0	0	0	0	0	1	1	1
282	0	0	1	1	0	1	1	0	2	0	0	0	0	0	0	0	2	1	2	2	1	0	2	0	0	0	2	2	1	1	1	1	2	0	1	1	1	0	0	0	0	0	0	0	0	0	0	2	1
283	1	0	1	1	0	1	1	0	1	1	1	0	2	0	0	0	1	1	1	1	1	1	2	0	0	2	1	1	2	0	1	2	1	1	0	2	0	0	0	0	0	0	0	1	0	1	0	1	1
284	0	0	2	1	0	2	1	0	2	0	0	1	1	1	1	0	1	0	2	2	0	0	1	1	1	1	2	2	2	2	0	0	1	2	0	2	0	0	0	0	0	0	0	1	0	1	0	1	0
285	1	0	2	1	1	2	2	1	1	0	1	0	1	1	0	0	2	0	2	2	0	0	1	1	1	0	1	2	2	1	1	1	1	1	0	2	1	0	0	0	0	0	1	0	1	0	0	1	1
286	0	0	2	0	1	1	2	1	1	0	1	0	1	1	1	0	2	0	1	2	0	0	1	1	1	1	1	1	2	0	0	1	2	1	1	2	2	0	1	1	0	0	0	0	0	0	0	1	1
287	1	0	2	0	1	1	2	0	1	0	1	0	1	0	0	0	1	0	2	1	0	0	2	0	0	1	1	2	1	1	0	0	0	2	0	2	0	0	0	0	0	0	0	0	1	0	0	0	1
288	1	1	2	0	0	1	1	1	2	0	0	1	1	1	1	0	0	2	0	1	1	0	1	0	0	1	1	1	1	1	0	0	1	1	1	1	2	1	1	0	2	0	0	0	0	0	0	0	1
289	0	0	2	1	0	2	2	0	0	0	1	1	2	1	1	0	2	0	2	2	0	0	2	0	0	0	0	2	2	0	1	0	0	2	0	2	2	0	2	2	0	0	0	0	1	0	1	1	1
290	1	0	0	0	0	0	0	0	2	0	0	1	2	1	1	0	1	1	1	1	0	0	2	0	0	0	2	2	2	2	0	1	2	1	1	1	1	0	0	0	0	0	1	0	1	1	0	1	1
291	1	0	2	0	0	1	2	1	2	0	1	1	1	2	1	0	0	0	2	2	0	0	2	0	0	1	2	2	2	1	1	2	1	1	0	2	0	0	0	0	0	0	2	0	2	1	0	2	0
292	0	0	0	0	0	0	1	0	1	0	1	0	1	1	1	1	1	1	2	2	0	0	2	0	0	1	1	2	1	1	1	1	2	0	2	0	1	0	0	0	0	0	0	0	0	2	1	0	2
293	1	0	0	0	1	1	0	0	1	0	1	0	1	0	0	0	1	0	2	2	0	1	2	0	0	1	1	2	2	1	1	1	1	2	1	2	2	0	2	2	0	0	0	2	0	2	0	1	1
294	1	0	2	0	2	2	1	1	2	0	0	0	1	0	0	0	1	1	1	1	1	0	2	0	0	1	1	2	1	1	1	2	1	1	1	0	0	0	1	1	0	0	0	1	0	1	1	0	2
295	0	0	2	0	2	2	0	0	2	0	0	0	0	0	0	0	1	1	1	1	1	0	1	0	0	1	1	1	2	1	1	1	2	2	0	2	0	0	0	0	0	0	1	0	0	1	0	2	1
296	0	0	1	0	0	1	2	0	0	0	2	1	2	2	2	1	1	2	0	0	1	0	2	0	0	1	2	2	2	1	2	1	2	1	1	1	1	1	0	0	0	0	1	0	0	1	0	0	2
297	1	0	0	0	0	0	2	0	0	0	1	0	0	0	0	0	2	0	2	2	0	0	2	0	0	0	2	2	2	2	0	1	2	1	0	2	1	1	0	0	0	0	0	0	0	0	0	1	1
298	0	0	1	0	0	1	1	1	2	0	0	0	1	0	0	0	1	2	0	0	1	0	1	0	0	1	1	1	2	0	1	1	1	0	2	1	0	0	0	1	0	0	0	0	0	0	0	1	1
299	0	0	2	0	0	1	0	0	2	0	0	0	0	0	0	0	0	0	2	2	0	0	2	0	0	2	1	2	2	1	2	1	1	1	1	1	1	0	2	2	0	0	0	0	0	0	0	2	1
300	0	1	2	0	0	1	1	0	1	1	1	0	0	0	0	0	2	1	1	1	0	0	2	0	0	0	1	2	1	0	1	0	1	1	1	1	1	0	1	1	0	0	0	0	0	0	0	2	0
301	1	0	1	0	1	1	1	0	1	0	1	0	0	0	0	0	0	0	2	1	1	0	1	0	0	0	2	2	1	1	1	0	1	2	0	2	2	0	2	2	0	0	1	0	1	0	0	0	1
302	1	0	0	1	0	1	1	0	0	0	1	0	0	0	0	0	1	0	2	1	1	0	1	0	0	1	0	1	1	0	0	0	0	2	0	2	2	1	1	0	2	0	2	0	2	1	0	1	1
303	1	0	1	0	0	0	1	0	2	0	0	1	1	2	1	0	2	0	2	2	0	1	2	0	0	2	1	1	1	0	0	0	2	2	0	2	1	1	0	0	0	0	1	0	1	0	0	2	0
304	1	0	0	0	0	0	2	0	1	0	1	0	0	0	0	0	1	2	1	2	0	0	1	0	0	2	2	2	2	1	1	1	1	2	2	1	0	1	0	0	0	0	0	0	0	0	0	2	1
305	1	0	2	0	0	1	1	0	1	0	1	1	0	0	0	0	1	0	2	2	0	0	2	0	0	0	1	1	1	1	0	0	0	1	0	2	2	1	1	1	1	1	1	0	1	2	0	2	0
306	1	0	2	0	0	1	1	1	2	0	0	1	1	1	1	0	2	1	1	2	0	0	2	0	0	1	1	1	2	1	0	2	1	1	0	2	1	1	0	0	0	0	0	1	0	0	0	1	1
307	1	0	1	0	1	1	1	0	2	0	0	1	1	0	0	1	1	1	1	1	1	0	2	0	0	1	2	2	1	0	0	1	1	2	0	2	1	0	0	0	0	1	1	0	1	0	0	1	1
308	1	0	1	0	1	2	2	1	1	0	0	1	1	1	2	1	0	1	2	1	1	0	2	0	0	2	0	2	1	1	0	1	2	0	0	2	1	0	0	0	0	0	0	0	0	0	0	1	2
309	0	0	1	0	0	1	0	0	2	0	0	0	1	1	1	0	1	1	1	1	0	0	2	0	0	0	1	2	2	2	0	0	1	1	1	1	1	0	1	1	0	0	1	0	1	2	0	2	1
310	0	0	0	0	0	0	2	0	0	0	2	1	2	1	1	0	2	2	0	0	0	0	2	0	0	0	1	1	2	0	1	1	1	1	1	1	0	0	1	1	0	1	1	1	1	0	0	2	0
311	1	0	2	0	0	1	1	0	1	0	0	0	0	0	0	0	0	1	1	1	0	0	1	0	0	1	2	2	2	1	0	1	1	1	1	2	1	0	0	0	0	0	1	0	1	1	0	2	1
312	1	0	2	1	0	2	2	0	0	0	2	1	1	1	1	0	0	2	0	1	1	0	2	0	0	1	1	2	1	1	0	0	0	1	1	1	1	0	0	0	0	0	0	0	1	1	0	1	1
313	0	0	1	0	0	0	2	0	2	0	1	2	2	1	1	1	1	1	1	1	0	1	2	0	0	1	1	2	2	1	1	1	2	2	0	2	2	0	2	2	0	0	0	1	0	0	0	2	0
314	1	0	1	0	1	1	0	0	2	0	0	0	2	1	1	1	0	1	1	1	1	0	1	0	0	2	2	2	2	2	0	2	2	0	1	1	1	0	1	1	0	0	0	0	0	0	0	0	1
315	0	0	1	0	0	1	1	0	1	0	1	1	1	0	0	1	0	0	2	1	1	0	2	0	0	0	2	2	2	1	1	1	1	1	1	1	2	1	0	1	0	0	0	0	0	0	0	0	2
316	1	0	1	0	0	1	2	0	1	0	1	0	2	1	2	1	2	0	2	2	0	0	1	0	0	0	2	2	2	0	0	2	2	0	1	1	2	0	2	2	0	0	1	0	1	1	0	1	0
317	1	0	1	0	0	1	2	1	1	0	0	1	1	1	1	0	0	1	1	1	1	0	1	0	0	1	2	2	2	1	1	1	1	1	1	1	1	0	2	2	0	0	0	0	0	0	0	0	2
318	1	0	2	1	0	2	1	0	1	1	2	0	1	0	0	0	1	2	0	0	1	0	2	0	0	0	2	2	2	1	0	0	2	1	0	2	1	0	1	1	0	0	0	0	0	0	1	0	2
319	0	0	2	0	1	2	2	1	1	0	0	0	0	0	0	0	1	1	1	0	1	0	1	0	0	2	1	2	1	1	0	1	1	2	0	2	1	0	0	0	0	0	0	0	0	0	1	0	2
320	0	0	2	1	0	2	1	1	2	0	0	0	1	0	0	0	2	0	2	2	0	0	2	0	0	2	1	2	1	1	0	2	2	0	2	0	2	1	1	1	0	0	0	0	0	1	0	1	1
321	1	0	2	1	0	2	2	0	0	0	1	0	2	1	1	1	2	0	2	2	0	1	2	0	0	2	1	2	1	1	1	0	1	1	1	1	0	0	0	0	0	0	0	0	0	0	0	1	1
322	1	0	0	0	0	0	1	0	1	0	0	0	0	0	0	0	1	0	2	2	0	0	2	0	0	0	1	2	2	1	0	0	2	1	0	2	2	0	0	0	0	0	0	1	0	1	0	1	1
323	1	0	2	0	0	1	1	0	1	0	2	0	1	0	0	0	1	2	1	1	0	0	1	0	0	1	0	1	2	0	1	0	2	1	1	1	1	1	0	0	0	0	0	0	0	1	0	2	0
324	1	0	2	0	0	2	2	0	1	0	1	0	2	1	1	1	2	1	1	1	1	1	2	0	0	1	1	2	1	1	0	0	0	2	0	2	0	0	0	0	0	0	1	0	1	0	0	1	1
325	1	0	2	1	0	1	0	0	2	0	0	2	2	2	2	0	0	2	0	1	1	1	2	0	0	1	2	2	2	1	1	1	0	1	1	1	1	1	0	0	0	0	1	0	1	2	0	2	0
326	0	0	0	0	0	0	1	0	2	0	0	0	0	0	0	0	0	2	0	1	1	0	2	0	0	2	2	2	2	2	2	1	1	2	2	1	1	0	0	0	0	0	1	0	1	0	0	1	1
327	1	1	1	0	1	1	0	0	2	0	1	0	0	0	0	0	2	2	0	0	2	0	2	0	0	1	0	1	1	1	0	0	2	0	1	2	2	1	0	0	1	0	0	0	0	0	0	2	0
328	0	0	2	1	0	2	2	0	0	1	2	0	1	0	0	1	1	2	0	0	1	0	2	0	0	1	2	2	2	0	0	0	0	0	0	2	1	1	0	0	0	0	0	0	1	1	1	0	1
329	0	0	2	0	1	2	0	0	2	0	0	0	2	0	0	1	1	1	1	2	0	0	0	0	0	0	1	2	1	1	1	1	2	2	0	2	0	0	0	0	0	0	1	0	1	2	0	2	0
330	0	0	2	1	1	2	1	0	1	0	0	2	2	2	2	0	1	0	1	1	1	0	1	0	0	0	2	2	2	2	0	1	2	2	0	2	1	0	0	0	0	0	1	0	0	0	0	1	1
331	1	0	2	1	0	1	1	0	1	0	1	0	0	0	0	0	0	1	2	1	1	0	1	1	1	2	2	2	2	1	1	0	2	2	1	2	1	0	1	1	0	0	1	0	1	0	0	2	0
332	1	0	1	0	0	1	2	1	1	0	0	0	0	0	0	0	1	2	0	0	0	1	1	0	0	1	1	1	2	1	1	2	2	2	0	2	1	1	0	0	0	0	0	0	1	1	0	2	1
333	0	0	1	0	0	1	1	1	2	0	0	0	0	0	0	0	0	1	1	1	1	0	1	1	1	0	1	1	2	0	1	1	2	0	1	1	1	0	2	2	1	0	0	0	0	0	1	0	2
334	1	0	2	0	2	2	1	0	1	0	1	1	1	1	1	0	1	1	1	1	0	0	2	0	0	1	1	2	2	1	0	0	2	2	1	2	1	0	0	0	0	2	2	0	1	0	0	2	0
335	0	0	1	0	0	1	1	0	0	0	1	0	0	0	0	0	0	2	0	0	0	0	1	0	0	1	2	2	2	2	0	1	2	2	0	2	1	0	1	1	0	0	0	0	0	0	0	2	0
336	1	0	1	0	1	1	2	0	1	0	0	1	1	1	1	0	1	1	1	1	0	0	2	0	0	1	2	2	2	1	0	1	2	0	2	0	2	1	1	1	0	0	0	0	0	1	0	2	0
337	0	0	1	0	0	0	2	0	0	0	0	0	0	0	0	0	1	0	2	2	0	0	2	0	0	0	1	2	1	1	0	1	1	1	0	2	1	0	0	0	0	0	0	1	0	0	0	2	2
338	0	0	1	0	1	1	2	0	0	0	1	1	1	2	1	0	0	0	2	1	1	0	2	0	0	0	2	2	2	2	0	1	1	1	0	2	2	0	0	0	0	0	1	1	1	2	1	1	1
339	1	0	1	0	1	1	0	0	1	0	1	0	1	1	1	0	1	1	1	1	0	0	2	0	0	1	1	2	1	1	1	1	2	2	0	2	0	0	0	0	0	0	0	0	1	0	0	1	1
340	1	0	2	0	1	1	2	0	1	0	1	0	0	0	0	0	1	1	1	1	1	0	2	0	0	1	1	0	1	0	0	1	2	1	0	2	0	0	0	0	0	0	1	0	1	0	0	0	2
341	0	1	1	0	1	1	1	0	1	0	0	0	1	0	0	0	0	1	1	1	0	0	2	0	0	0	1	2	2	1	0	1	1	1	1	1	2	1	1	1	0	0	0	0	2	0	0	0	1
342	0	0	1	1	0	1	1	0	1	0	0	1	1	0	0	1	1	1	1	1	1	0	2	0	0	2	2	2	2	2	0	0	2	1	0	2	2	0	1	1	0	1	1	0	1	1	0	2	0
343	0	0	1	0	0	0	1	0	1	0	1	1	1	1	1	0	0	1	2	1	1	0	1	0	0	1	1	1	1	1	0	1	1	2	0	2	2	1	1	1	0	0	1	0	1	1	0	2	0
344	1	0	2	0	1	1	2	1	2	0	0	0	0	0	0	0	0	0	2	2	0	0	2	0	0	1	0	1	1	0	0	0	1	1	0	2	1	0	0	0	0	0	0	0	0	0	0	1	2
345	1	0	2	0	1	2	2	1	1	0	1	2	2	2	2	0	1	2	1	2	0	0	1	0	0	1	0	1	2	0	1	0	2	1	1	1	2	1	0	0	0	0	1	0	1	1	0	2	0
346	1	0	2	0	0	2	1	0	1	0	1	0	0	0	0	0	1	2	0	0	1	0	2	0	0	1	1	2	2	2	1	0	2	1	0	2	2	0	1	1	0	0	1	0	1	1	0	2	0
347	1	0	2	0	0	1	1	0	0	1	2	1	1	1	1	0	1	1	1	1	1	0	2	0	0	1	1	1	2	1	0	1	2	1	1	1	0	1	0	0	0	1	1	0	0	0	0	1	1
348	1	0	1	1	0	1	2	1	1	0	1	0	2	1	1	1	1	1	1	1	0	1	2	0	0	2	1	2	2	2	1	0	1	1	0	2	1	1	0	0	0	0	0	1	0	1	0	1	1
349	0	0	0	0	0	0	2	1	1	0	0	0	0	0	0	0	0	0	2	1	1	0	2	0	0	0	2	2	2	2	0	0	1	1	0	2	0	0	0	0	0	0	0	0	0	1	0	1	1
350	1	0	2	0	0	2	1	0	1	0	0	0	1	0	0	0	2	2	0	0	1	1	2	0	0	1	0	0	1	0	0	1	2	1	1	2	2	0	1	1	0	0	0	0	1	0	0	1	1
351	1	1	2	1	0	1	2	0	2	0	0	0	0	0	0	0	2	0	2	2	0	0	2	0	0	0	2	2	2	2	1	0	0	1	0	2	2	0	1	1	0	0	0	0	2	1	0	2	0
352	1	0	2	0	0	1	2	1	1	1	1	0	1	0	0	0	1	1	0	0	2	0	0	1	1	0	2	2	2	1	1	1	2	0	1	1	2	0	2	2	0	0	0	0	1	0	0	1	1
353	1	0	0	0	0	0	1	0	1	0	1	0	0	0	0	0	2	0	1	1	0	0	2	0	0	0	2	2	2	2	0	1	1	0	0	1	0	0	0	0	0	0	0	1	0	0	1	1	1
354	0	0	2	0	1	1	2	0	1	0	1	1	1	1	1	0	1	0	2	2	0	1	2	0	0	2	0	0	1	0	0	0	1	2	0	2	0	0	0	0	0	0	0	0	1	1	0	1	1
355	1	0	1	0	1	1	2	1	1	0	0	2	2	2	2	0	1	0	2	2	0	0	0	1	1	1	1	1	1	1	0	0	0	1	1	1	1	0	1	1	0	0	0	0	0	0	1	1	2
356	1	0	1	1	0	1	0	0	1	0	1	1	1	1	1	0	1	0	2	2	0	0	1	0	0	1	2	2	2	1	2	0	1	1	1	1	1	0	1	1	0	0	2	0	2	1	0	0	2
357	0	0	0	1	0	1	1	1	2	0	0	0	0	0	0	0	1	2	0	1	0	1	2	0	0	2	1	2	2	1	1	2	2	1	0	2	2	0	1	1	0	0	0	0	1	0	0	1	0
358	1	0	2	1	0	1	0	0	2	0	0	0	1	1	1	0	2	0	1	1	0	0	2	0	0	1	1	2	2	1	0	0	2	0	1	1	2	0	1	1	0	1	1	0	1	0	1	1	1
359	1	0	0	0	0	1	2	1	2	0	0	1	1	0	0	1	1	1	1	1	0	0	2	0	0	1	2	2	2	1	1	1	2	1	1	1	2	1	0	0	0	0	0	2	0	0	0	0	0
360	1	0	2	1	0	1	1	1	2	0	1	0	1	0	0	0	1	2	0	0	2	0	2	0	0	2	2	2	2	1	2	2	2	0	2	0	1	0	1	1	0	1	1	0	0	0	0	2	1
361	1	0	0	1	0	1	1	1	2	0	0	1	1	1	1	0	2	0	1	2	0	0	1	1	1	1	1	1	2	2	1	0	1	1	1	1	0	0	0	0	0	0	1	0	1	2	0	2	0
362	0	0	2	0	0	1	1	0	1	0	0	0	1	0	0	0	1	1	1	1	0	0	2	0	0	1	2	2	1	1	1	0	0	2	0	2	1	1	0	0	0	0	1	0	1	0	1	1	1
363	1	1	1	0	0	1	2	0	1	0	1	0	1	1	1	0	2	0	2	2	0	0	2	0	0	0	0	2	1	1	0	0	1	0	1	1	2	0	2	2	1	0	1	0	0	0	0	1	1
364	0	0	2	0	1	1	1	0	1	0	1	0	0	0	0	0	2	1	1	2	0	0	2	0	0	2	2	2	2	2	2	0	0	1	2	2	2	1	0	0	0	0	0	0	1	1	0	0	2
365	0	0	2	0	1	2	1	0	2	0	1	0	1	1	1	0	1	1	1	1	0	0	1	1	1	2	1	2	1	1	0	1	1	0	2	0	2	0	2	2	0	0	0	1	0	1	0	2	1
366	1	0	1	0	0	1	1	0	0	1	1	0	1	0	0	0	2	0	2	2	0	0	2	0	0	1	0	1	2	1	0	1	1	1	0	2	1	1	0	0	0	0	1	0	0	0	0	1	1
367	1	0	0	1	0	1	0	0	2	0	1	0	0	0	0	0	0	2	1	2	0	0	1	1	1	1	2	2	2	1	1	0	2	2	0	2	1	0	1	1	0	0	0	1	0	1	0	2	0
368	1	1	1	0	0	1	1	2	2	0	0	0	0	0	0	0	2	1	1	1	1	0	2	0	0	0	0	2	1	1	1	0	2	2	1	2	0	0	0	0	0	0	0	0	0	0	0	1	2
369	1	1	2	0	0	1	0	0	2	0	0	0	0	0	0	0	2	0	1	2	0	0	2	0	0	1	1	1	2	1	1	0	2	1	1	1	2	1	0	1	0	0	1	0	1	0	0	2	1
370	0	0	2	1	1	2	2	0	1	0	1	1	2	1	1	0	1	1	1	1	1	0	2	0	0	1	0	0	2	1	0	0	2	2	0	2	2	0	1	1	0	0	1	0	1	1	0	1	0
371	1	0	1	0	0	0	2	1	1	1	1	1	1	1	1	0	2	0	2	2	0	0	2	0	0	2	0	1	2	0	0	0	2	1	0	2	1	0	0	0	0	0	1	0	1	0	0	1	1
372	0	0	0	0	0	0	2	0	0	0	0	1	0	0	0	0	1	0	2	2	0	0	2	0	0	0	2	2	2	2	1	1	1	1	1	1	1	0	0	0	0	2	2	0	1	1	0	2	0
373	1	0	0	1	0	1	1	0	1	1	2	0	0	0	0	0	2	1	1	1	1	0	1	0	0	1	0	2	2	0	1	1	2	0	2	0	0	1	0	0	0	0	0	1	0	0	0	2	0
374	0	0	1	0	0	1	1	0	1	0	0	0	0	0	0	0	0	2	0	1	1	0	1	0	0	1	2	2	2	1	1	0	1	2	0	2	1	1	0	0	0	1	1	0	1	0	0	0	1
375	0	0	2	0	1	2	1	0	2	1	0	1	1	1	1	0	1	1	1	1	0	0	1	0	0	0	1	1	2	1	0	2	2	0	2	0	1	0	2	2	0	0	2	0	2	1	0	2	0
376	0	0	1	1	0	2	0	0	2	0	0	0	1	1	1	0	0	2	0	1	1	0	1	0	0	1	1	1	2	1	0	1	1	1	1	2	2	0	2	2	0	0	0	0	0	0	0	0	1
377	0	0	1	1	0	1	1	1	2	0	0	0	1	0	0	0	0	1	1	1	1	0	1	0	0	1	1	2	2	1	0	1	1	1	1	2	2	0	2	2	0	0	0	0	2	0	0	2	0
378	0	0	1	1	0	2	1	1	2	0	0	0	1	0	0	0	1	2	1	1	0	0	2	0	0	1	1	2	2	1	1	0	2	0	1	1	2	1	0	1	0	0	0	0	0	0	0	2	0
379	1	0	2	0	2	2	1	1	2	0	0	0	0	0	0	0	0	1	1	1	0	0	1	0	0	1	2	1	2	1	1	1	1	1	0	2	2	0	1	1	0	0	0	0	1	1	1	0	2
380	1	1	2	1	0	1	1	0	1	0	0	0	0	0	0	0	1	2	0	0	1	0	0	1	1	1	2	2	2	2	1	1	0	1	1	1	0	0	0	0	0	0	1	0	0	1	0	2	0
381	0	0	1	1	0	1	2	0	0	0	1	0	0	0	0	0	2	0	2	2	0	1	0	1	1	1	1	1	1	1	0	1	2	0	1	2	2	1	1	1	0	0	0	1	0	1	0	1	1
382	1	0	2	0	0	2	1	0	2	0	0	1	2	1	1	1	1	1	2	2	0	0	2	0	0	1	1	1	2	1	1	1	2	1	1	2	1	0	0	0	0	1	1	0	1	1	0	2	0
383	1	0	0	0	0	0	0	0	2	0	0	1	1	1	1	0	1	1	1	1	0	0	0	1	1	1	2	2	2	2	0	1	2	2	0	2	1	0	1	1	0	2	2	0	1	0	0	1	1
384	0	0	1	1	0	1	0	0	2	0	0	2	1	1	1	0	1	0	2	2	0	1	2	0	0	1	0	2	2	0	1	1	1	2	0	2	2	1	1	1	0	0	0	0	0	1	0	2	0
385	1	0	1	1	0	1	1	0	1	0	0	1	0	0	0	0	2	1	2	2	1	0	2	0	0	0	2	2	2	2	0	0	0	2	0	2	0	0	0	0	0	0	1	1	1	2	0	0	1
386	0	0	1	0	1	1	1	1	2	0	0	0	0	0	0	0	2	1	1	1	0	0	2	0	0	1	2	2	2	1	1	1	1	0	1	1	1	0	1	1	0	0	0	0	0	0	0	1	1
387	1	0	1	1	0	1	1	0	1	1	1	0	2	2	2	0	0	1	0	0	1	0	2	0	0	0	1	1	2	1	0	1	2	1	2	2	1	0	0	0	0	0	0	0	1	0	0	0	2
388	1	0	1	0	0	1	1	0	1	0	1	1	2	2	2	0	2	0	2	2	0	0	1	0	0	1	2	2	2	2	0	1	1	2	1	2	2	0	1	0	1	1	1	0	1	0	0	2	1
389	1	0	1	1	0	2	1	0	1	0	0	0	1	0	0	0	0	1	0	0	1	0	2	0	0	1	2	2	2	2	1	1	1	0	0	1	1	0	0	0	0	1	1	1	1	0	0	1	1
390	0	0	1	0	0	0	0	0	1	0	1	0	1	0	0	0	0	1	1	1	1	1	2	0	0	1	1	2	2	1	1	2	2	1	0	2	1	0	1	1	0	0	1	0	0	1	0	2	0
391	0	1	1	0	1	2	2	1	1	0	0	0	1	0	0	0	1	2	1	2	0	0	2	0	0	0	2	2	2	2	0	1	1	1	0	2	1	0	0	0	0	0	1	0	1	0	0	1	1
392	0	0	2	0	0	0	2	0	0	0	1	0	1	1	1	1	1	0	2	2	0	0	0	1	1	1	0	1	1	0	0	0	0	1	0	2	1	0	1	0	1	0	0	1	0	1	0	1	0
393	0	0	1	1	0	1	1	0	1	0	0	0	2	1	1	0	1	1	1	1	0	0	2	0	0	1	2	2	2	1	2	1	1	2	0	2	2	1	1	1	0	0	0	0	1	0	0	1	1
394	1	0	1	1	0	2	1	0	1	0	1	0	1	0	0	0	1	0	1	1	1	0	2	0	0	0	2	2	2	2	0	0	2	1	0	2	0	0	0	0	0	0	0	0	1	0	0	1	2
395	1	0	2	0	0	1	0	0	2	0	1	1	1	1	1	0	2	0	1	1	0	0	1	1	1	1	1	2	2	1	1	0	2	2	0	2	0	0	1	0	1	0	0	0	0	0	0	2	0
396	0	0	1	0	0	1	0	0	1	0	1	1	1	1	1	0	1	2	0	0	1	0	2	0	0	2	2	1	2	0	0	0	2	2	0	2	1	1	0	0	0	0	1	1	1	2	0	1	1
397	0	0	1	0	0	0	2	0	0	0	0	1	1	1	1	0	0	1	1	1	0	0	2	0	0	0	2	2	2	2	1	1	2	2	0	2	0	0	0	1	0	1	1	0	1	0	0	2	0
398	1	0	1	1	0	1	1	1	2	0	0	0	1	0	0	0	1	2	1	2	0	0	2	0	0	1	0	0	1	0	0	1	1	2	2	1	1	0	1	0	1	0	0	1	0	1	0	0	2
399	1	0	2	0	0	1	1	0	2	0	1	0	0	0	0	0	0	1	1	1	1	0	1	1	1	0	1	2	0	0	0	1	2	1	1	1	2	1	0	0	0	0	1	0	1	1	1	1	1
400	1	0	0	0	0	0	2	1	1	0	1	1	1	1	1	0	1	1	1	0	0	1	2	0	0	2	2	2	2	2	1	1	1	2	0	2	2	1	0	0	0	0	1	0	1	0	0	1	0
401	0	0	1	0	0	1	2	0	1	0	0	0	0	0	0	0	1	1	1	1	1	0	2	0	0	1	2	2	2	2	0	0	0	0	0	2	0	1	0	0	0	1	1	0	0	2	0	1	0
402	1	0	0	0	0	0	2	1	1	0	0	0	0	0	0	0	1	2	0	0	0	0	2	0	0	1	1	1	2	1	0	1	2	2	0	2	2	0	1	1	0	0	1	0	1	1	0	2	0
403	1	0	2	0	0	1	0	0	2	0	1	0	0	0	0	0	0	0	1	2	0	0	2	0	0	2	1	1	2	0	0	0	0	2	0	2	0	0	1	1	0	0	0	0	0	0	0	1	0
404	0	0	1	1	0	1	1	0	1	0	0	1	1	1	1	0	2	0	1	1	0	0	2	0	0	1	1	2	2	1	1	0	1	2	0	2	1	0	1	0	1	0	0	2	0	2	0	2	0
405	1	0	1	0	0	0	1	0	2	0	0	0	0	0	0	0	2	0	2	2	0	0	2	0	0	1	2	2	2	0	1	0	0	2	0	2	0	0	1	1	0	0	0	2	0	0	0	2	0
406	0	0	1	0	0	1	0	0	2	0	0	1	1	1	1	0	1	0	2	0	1	0	2	0	0	0	1	1	2	0	0	0	1	1	1	1	1	0	1	1	0	0	0	0	1	0	0	2	0
407	0	1	1	1	0	2	1	0	2	0	0	0	0	0	0	0	2	1	2	2	0	0	1	1	1	1	1	1	2	1	0	1	1	1	1	1	0	0	0	0	0	1	1	0	0	0	0	1	1
408	0	0	2	1	1	2	2	0	0	0	2	0	0	0	0	0	1	0	1	2	0	1	0	1	1	0	1	2	2	1	0	2	1	1	1	0	0	0	1	1	0	0	1	0	1	0	0	2	0
409	1	0	1	0	0	1	2	1	1	1	1	0	1	0	0	0	0	2	0	0	1	1	2	0	0	1	2	2	2	2	0	0	1	1	1	1	0	0	0	0	0	1	1	0	0	0	1	0	2
410	1	0	2	0	2	2	1	0	1	1	1	1	1	1	2	1	1	0	1	1	0	0	2	0	0	2	2	2	2	1	1	0	1	2	0	2	2	1	1	1	0	1	1	0	1	0	0	2	0
411	1	0	1	1	0	2	2	1	1	0	0	1	2	2	2	0	0	1	1	1	0	0	2	0	0	0	1	2	1	1	1	1	1	0	1	1	1	0	0	0	0	0	0	0	1	1	0	0	2
412	0	0	1	0	0	1	0	0	2	0	0	0	0	0	0	0	2	1	1	1	0	0	2	0	0	0	2	2	2	2	0	2	1	1	1	0	0	0	0	0	0	0	1	0	0	1	0	0	2
413	0	0	0	0	0	0	2	0	1	0	0	0	1	0	0	0	2	0	1	1	0	1	0	1	1	1	2	2	2	2	0	1	1	2	0	2	1	0	1	1	0	0	1	0	1	1	0	2	1
414	1	0	1	0	0	0	1	0	1	1	1	0	1	1	1	0	1	1	1	1	0	0	1	0	0	1	0	1	2	1	0	1	2	0	2	0	2	0	1	1	0	0	0	0	0	0	0	2	0
415	0	0	1	0	1	2	1	0	1	0	1	0	1	1	1	0	2	0	2	2	0	0	2	0	0	0	2	2	2	2	0	1	2	1	1	2	1	0	0	0	0	0	0	1	0	1	0	2	0
416	0	0	1	0	0	0	1	0	1	0	0	0	2	1	1	1	2	0	2	2	0	0	2	0	0	1	1	1	2	1	0	1	2	0	2	0	1	1	0	0	0	0	0	1	0	0	0	2	0
417	0	0	1	0	0	1	0	0	2	0	0	0	1	0	0	0	0	0	2	2	1	0	1	1	1	2	2	2	2	2	2	1	1	0	0	1	1	0	1	1	0	0	0	0	0	0	0	2	2
418	0	0	2	1	0	1	0	0	1	0	0	0	1	0	0	0	0	0	1	2	0	0	1	0	0	2	2	2	2	2	1	0	1	1	1	1	2	0	1	1	0	0	0	0	0	1	0	0	2
419	0	0	2	0	0	0	1	1	2	0	1	1	1	1	1	0	1	1	2	2	0	0	0	1	1	1	1	1	2	2	0	0	1	0	2	2	1	0	1	1	0	2	2	0	0	0	0	2	1
420	0	0	1	1	0	1	1	0	0	0	1	0	0	0	0	0	2	1	1	1	0	0	1	0	0	2	1	1	2	0	1	0	2	0	1	2	1	1	0	0	0	0	0	0	0	0	0	2	1
421	0	0	1	0	0	0	1	0	1	0	1	1	2	2	2	0	2	0	2	2	0	0	2	0	0	0	1	1	1	1	0	0	2	1	1	2	2	0	0	0	0	0	0	0	0	1	0	2	0
422	1	0	1	0	0	1	0	0	2	0	1	1	2	0	0	1	1	0	2	2	0	0	2	0	0	1	1	2	2	1	1	1	2	0	2	0	1	0	0	0	0	0	1	0	1	0	0	2	0
423	0	1	1	0	1	2	1	0	1	0	1	0	1	0	0	0	0	2	1	2	0	0	2	0	0	1	1	1	2	1	0	0	0	0	0	2	0	1	0	0	0	0	0	0	0	0	0	2	1
424	0	0	0	0	0	0	0	0	1	0	1	0	1	0	0	0	0	0	2	2	0	0	1	0	0	1	2	2	1	1	0	0	2	1	1	1	0	0	0	0	0	0	0	0	0	0	0	2	1
425	1	0	1	1	0	2	1	1	2	0	0	1	1	1	1	0	1	0	2	0	1	0	0	1	1	0	1	1	2	2	1	0	1	1	1	2	1	0	0	0	0	0	1	0	1	0	0	1	1
426	1	0	1	0	1	2	1	1	2	0	0	1	2	1	1	0	0	2	0	0	0	0	2	0	0	2	1	1	2	1	1	2	1	2	0	2	1	0	0	0	0	0	1	0	0	0	0	2	1
427	0	0	0	0	0	0	1	1	2	0	0	0	1	1	1	0	0	2	0	1	0	0	2	1	1	1	2	2	2	2	1	1	1	1	1	1	0	0	0	1	0	0	0	1	0	1	0	1	1
428	0	0	2	1	0	2	1	0	1	0	0	0	0	0	0	0	2	0	2	2	0	0	2	0	0	2	1	1	1	1	0	1	1	1	0	2	1	0	1	1	0	0	0	0	0	0	0	2	0
429	0	1	1	0	0	0	2	0	1	0	0	1	1	1	1	0	2	1	1	1	1	0	1	0	0	2	1	2	2	1	0	0	0	2	0	2	0	0	0	0	0	0	1	0	1	0	0	1	2
430	0	0	0	0	0	0	2	0	1	0	0	0	2	1	1	1	1	0	2	1	1	1	2	0	0	1	2	0	1	0	0	1	2	2	0	2	2	0	2	1	1	0	0	0	0	0	0	1	0
431	0	0	1	0	0	1	1	0	1	0	0	0	0	0	0	0	0	1	1	1	1	0	2	0	0	0	1	1	2	1	0	2	1	2	0	2	0	0	0	0	0	0	1	0	1	0	0	1	0
432	0	0	2	0	1	1	1	1	2	0	0	0	0	0	0	0	1	2	1	1	0	0	1	1	1	0	2	2	2	1	1	1	1	2	0	2	2	0	2	1	1	0	0	0	1	1	0	1	2
433	0	0	0	0	0	1	0	0	2	0	0	0	2	1	1	0	1	0	2	1	1	0	0	0	0	0	1	1	2	0	0	0	1	1	1	1	2	1	1	0	1	1	1	0	0	1	1	0	2
434	0	0	1	1	0	2	0	0	2	0	0	0	0	0	0	0	2	1	1	1	0	0	2	0	0	0	0	2	1	1	1	0	2	1	0	2	1	0	1	1	0	0	2	0	2	1	1	0	1
435	0	0	1	0	0	1	2	0	0	0	2	0	1	0	0	0	0	0	2	1	1	0	1	0	0	1	2	2	2	1	0	0	1	2	0	2	1	0	0	0	0	0	1	1	0	0	0	2	1
436	1	0	2	0	1	1	2	1	2	0	0	1	1	1	1	0	1	2	0	1	0	0	2	0	0	0	1	2	2	1	1	0	1	0	1	2	2	0	1	1	0	1	1	0	1	0	0	2	0
437	0	0	2	1	0	1	1	0	2	0	0	0	0	0	1	1	1	0	2	2	0	0	2	0	0	1	2	2	2	2	1	0	1	0	2	2	2	0	1	1	0	0	2	0	2	1	0	1	1
438	0	0	1	0	0	1	1	0	2	0	1	1	1	1	1	0	1	0	2	2	0	0	2	0	0	1	0	1	1	0	0	0	1	2	0	2	0	0	0	0	0	0	0	0	0	0	0	1	0
439	0	0	1	0	0	1	2	0	1	0	0	1	1	1	1	0	0	2	0	1	1	0	2	0	0	1	2	2	2	2	0	1	2	2	0	2	1	0	0	0	0	0	0	1	0	0	0	1	0
440	0	1	1	0	0	1	1	1	2	0	0	1	1	1	1	0	2	0	2	2	0	0	2	0	0	2	0	2	1	0	0	0	1	1	1	1	1	0	0	0	0	0	0	0	0	0	1	1	1
441	0	1	2	0	1	2	2	1	1	0	0	0	1	0	0	0	1	0	2	2	0	0	2	0	0	1	2	2	1	1	1	0	1	2	0	2	1	0	1	0	1	0	0	0	1	1	0	2	0
442	0	0	1	0	0	1	1	0	2	0	0	0	0	0	0	0	1	1	1	1	0	0	2	0	0	2	1	2	1	1	0	2	1	1	1	0	1	0	0	0	0	0	0	0	0	0	0	2	0
443	0	0	2	0	0	1	0	0	2	0	2	1	0	0	0	0	1	1	1	1	0	0	2	0	0	1	1	1	2	1	0	1	1	1	1	2	0	0	0	0	0	1	1	0	0	1	0	2	2
444	0	1	2	0	1	2	1	0	1	0	1	2	2	2	2	0	1	2	0	0	0	0	2	0	0	2	0	2	1	0	0	1	1	0	2	1	0	0	0	0	0	1	1	0	1	1	0	2	0
445	1	0	2	0	0	1	1	0	2	0	0	0	0	0	0	0	0	0	2	2	0	0	2	0	0	1	1	1	2	0	0	0	1	0	1	1	1	0	0	0	0	0	0	0	0	1	0	2	0
446	1	0	1	0	0	1	1	0	0	0	0	0	0	0	1	1	2	0	2	2	0	0	2	0	0	2	1	1	2	2	0	2	1	2	0	2	2	0	2	1	1	0	1	0	1	0	1	0	2
447	1	0	2	0	1	2	2	0	0	0	0	1	2	1	1	0	1	0	2	1	0	0	1	1	1	2	2	2	2	2	0	0	2	0	1	1	0	0	0	0	0	0	1	0	1	1	0	0	2
448	0	0	2	0	1	1	2	0	1	0	1	1	1	1	1	0	1	2	0	0	1	0	2	0	0	1	2	2	2	2	0	0	1	2	0	2	2	0	2	2	0	2	2	0	1	1	1	0	2
449	1	0	1	0	0	0	2	1	1	0	1	0	0	0	0	0	1	1	1	1	0	0	2	0	0	0	2	2	2	2	0	2	1	1	1	1	2	0	1	1	0	0	0	0	0	0	0	2	0
450	1	0	2	1	0	2	0	0	2	0	0	0	0	0	1	1	1	1	1	1	0	0	2	0	0	2	1	2	1	1	1	1	2	2	0	2	2	0	1	1	0	0	0	1	0	0	0	1	1
451	1	0	1	0	0	1	0	0	2	0	0	0	0	0	0	0	1	1	1	0	1	0	2	0	0	0	2	2	2	1	2	0	2	1	2	1	2	0	1	0	1	0	1	0	1	1	0	2	0
452	0	0	2	0	2	2	1	0	1	0	1	0	1	0	0	0	2	0	2	2	0	0	2	0	0	1	0	1	1	0	0	2	2	0	2	1	0	0	1	0	1	0	1	0	0	0	0	2	0
453	1	0	0	0	0	0	1	0	1	0	0	0	1	1	1	0	2	2	1	1	1	1	1	0	0	0	1	1	2	0	1	0	1	2	1	2	2	0	2	2	1	0	0	0	1	0	0	1	2
454	1	0	1	0	0	0	0	0	2	0	0	1	1	1	1	0	0	2	0	0	1	0	2	0	0	0	2	2	2	2	1	2	1	1	1	0	1	0	1	1	0	0	0	1	0	0	0	1	1
455	1	0	2	0	2	2	2	0	0	0	2	0	0	0	0	0	0	0	2	1	1	0	2	0	0	1	2	2	2	2	2	0	2	0	1	1	1	0	1	1	0	2	2	0	0	0	0	1	1
456	0	0	1	1	0	1	1	0	0	0	1	0	2	0	0	1	1	1	1	1	0	0	2	0	0	1	2	2	2	1	1	1	1	0	1	1	1	0	0	0	0	0	0	0	0	0	0	2	0
457	0	0	2	1	0	2	1	0	0	1	1	0	1	0	0	0	2	0	2	2	0	0	2	0	0	1	2	2	2	2	1	1	1	1	0	2	0	0	1	1	0	0	0	0	0	0	0	2	1
458	0	0	2	0	0	1	2	0	0	1	2	0	0	0	0	0	1	1	1	1	0	0	2	0	0	1	2	2	2	2	1	1	2	2	0	2	2	1	1	1	0	0	0	0	0	0	1	0	2
459	0	0	1	0	0	2	2	1	2	0	0	0	0	0	0	0	2	2	1	1	0	0	2	0	0	2	0	1	1	0	0	0	1	0	2	1	1	0	0	0	0	0	0	0	0	0	0	2	0
460	1	0	2	0	1	2	2	1	1	0	1	0	0	0	0	0	1	0	2	2	0	0	1	0	0	0	1	2	2	1	0	1	1	2	0	2	0	1	0	0	0	0	1	0	1	2	1	0	2
461	1	0	1	0	0	1	2	0	1	0	1	1	1	1	1	0	1	2	0	0	1	0	2	0	0	1	1	2	2	1	1	1	2	1	0	2	1	1	0	0	0	0	0	0	0	0	0	1	1
462	1	0	1	0	1	1	0	0	2	0	0	0	1	0	0	0	2	0	2	2	0	0	2	0	0	1	2	2	2	2	0	0	1	0	2	0	0	0	0	0	0	0	0	0	0	0	0	2	1
463	0	1	1	0	1	2	1	0	2	0	0	2	2	2	2	0	1	0	2	2	0	0	2	0	0	1	2	1	2	0	0	1	1	0	1	1	0	0	0	0	0	0	1	0	1	2	0	1	1
464	0	0	0	1	0	1	1	0	2	0	0	0	0	0	0	0	1	0	2	2	0	0	2	0	0	2	0	0	1	0	0	1	2	0	2	1	0	0	1	0	1	0	0	0	1	1	0	2	0
465	1	0	1	0	1	2	0	0	2	0	0	0	0	0	0	0	1	0	2	2	0	0	2	0	0	1	2	2	2	2	0	2	2	0	2	0	2	0	1	1	0	0	1	0	0	1	0	0	2
466	0	0	1	0	0	1	1	0	2	0	0	0	0	0	0	0	1	1	1	1	0	0	2	0	0	0	1	2	2	2	0	0	1	1	1	2	1	0	1	1	0	0	0	0	0	0	0	1	1
467	0	0	0	1	0	1	0	0	1	0	1	0	0	0	0	0	1	1	1	1	1	0	2	0	0	0	1	2	2	1	1	1	2	1	0	2	1	0	1	1	0	0	0	0	0	0	1	1	1
468	0	0	2	0	0	1	1	0	1	0	1	2	2	2	2	0	1	0	2	2	0	0	1	0	0	1	1	2	1	1	0	0	1	2	0	2	2	0	1	1	0	0	0	1	0	0	0	0	2
469	1	0	0	0	0	0	1	0	2	1	1	0	1	0	0	0	1	1	1	0	1	0	2	0	0	1	1	1	2	0	0	1	2	2	0	2	2	0	1	1	0	0	0	0	0	0	0	1	0
470	1	0	1	0	0	1	2	1	1	0	1	0	1	1	1	0	2	1	1	1	1	0	2	0	0	0	1	1	2	1	0	1	1	1	0	2	2	1	1	1	0	0	1	0	1	0	0	0	2
471	1	0	1	0	0	1	2	1	1	0	0	0	0	0	0	0	0	0	2	2	0	0	2	0	0	0	1	2	2	1	0	1	1	0	2	1	0	0	0	0	0	0	1	0	2	2	1	1	1
472	0	0	1	1	0	1	1	1	2	0	0	0	1	0	1	1	1	0	1	2	0	0	2	0	0	2	2	2	2	2	0	0	2	2	1	2	1	0	0	0	1	0	0	0	0	1	0	2	0
473	0	0	1	0	0	1	2	1	1	0	0	1	2	2	2	0	2	1	1	1	0	1	2	0	0	2	1	1	2	1	0	1	1	0	1	1	0	0	0	0	0	0	0	0	0	0	0	2	0
474	1	0	1	0	0	1	2	1	1	0	1	1	1	1	1	0	2	1	2	1	1	0	2	0	0	1	1	1	1	1	0	0	1	2	0	2	0	1	0	0	0	0	1	0	1	1	1	0	2
475	0	0	0	1	0	1	2	1	1	0	0	1	2	1	1	0	1	0	2	2	0	0	2	0	0	1	2	2	2	2	0	1	1	1	0	2	2	0	0	0	0	0	1	0	0	1	0	1	1
476	1	0	1	0	0	2	1	0	1	0	1	2	2	2	2	0	2	1	1	2	0	1	1	0	0	1	1	1	1	1	1	0	1	0	1	2	1	0	0	0	0	0	0	0	1	1	0	2	0
477	0	0	1	1	0	1	2	1	1	0	0	0	2	1	1	1	2	0	2	2	0	0	1	1	1	1	1	1	2	1	0	0	1	2	0	2	0	0	0	0	0	0	0	0	1	1	0	0	2
478	0	0	1	0	1	2	1	1	2	0	0	0	1	0	0	0	1	0	1	1	0	0	2	0	0	0	1	1	2	1	0	2	2	0	2	0	1	0	1	1	0	1	1	0	1	1	0	0	2
479	0	0	2	1	0	1	2	0	0	1	2	1	1	1	1	0	1	2	0	0	1	1	2	0	0	2	0	1	1	1	0	0	1	0	1	1	2	0	2	2	0	0	0	0	0	1	0	2	0
480	1	0	2	1	0	2	0	0	2	0	0	0	1	0	0	0	1	0	2	1	1	0	2	0	0	0	2	2	2	2	0	1	1	1	1	2	1	0	0	0	0	1	1	0	1	0	0	2	0
481	1	0	2	0	0	1	2	0	1	0	1	1	1	1	1	0	2	0	2	1	1	0	2	0	0	1	2	2	2	1	2	0	0	1	0	2	2	0	2	2	0	1	1	0	1	1	0	1	1
482	0	1	2	1	0	1	2	0	0	0	0	0	0	0	0	0	1	2	0	0	1	0	2	0	0	2	2	2	1	1	0	1	1	2	0	2	1	0	2	2	0	0	1	0	1	0	0	0	1
483	0	0	2	0	0	1	1	0	2	0	0	0	1	0	0	0	1	0	1	1	1	0	1	0	0	1	2	2	2	2	1	0	1	0	2	2	0	0	0	0	0	0	0	0	1	1	0	2	0
484	1	0	2	1	1	2	1	0	0	0	0	0	2	1	2	1	2	0	2	2	0	0	2	0	0	2	2	2	2	0	0	0	1	0	1	2	1	0	2	2	0	0	0	1	0	0	1	1	1
485	1	0	2	1	1	2	2	0	0	0	2	0	1	0	0	0	0	0	1	1	1	0	2	0	0	0	2	2	2	1	2	0	1	2	0	2	0	0	0	0	0	0	1	0	2	1	0	2	1
486	0	0	1	1	0	2	2	0	1	1	1	0	0	0	0	0	1	1	1	1	0	0	2	0	0	1	1	2	2	1	0	0	1	1	1	2	1	0	1	1	0	0	0	1	0	0	0	2	1
487	1	0	2	0	1	1	2	0	0	1	2	0	0	0	0	0	0	1	1	1	0	0	2	0	0	1	2	2	2	2	1	0	1	2	0	2	2	0	1	0	1	0	0	0	0	1	0	2	0
488	0	0	2	0	1	1	2	0	0	0	1	0	1	0	0	0	1	2	1	1	0	0	2	0	0	0	1	2	2	1	1	0	0	0	1	1	2	0	1	1	0	0	0	1	0	0	0	2	0
489	1	0	1	0	0	1	0	0	2	0	0	1	1	1	1	0	0	2	0	0	0	0	2	0	0	1	1	1	2	1	0	0	0	2	0	2	2	1	0	0	0	0	0	0	1	1	0	1	1
490	1	0	1	1	0	1	1	0	1	0	0	1	1	1	1	0	2	1	1	1	1	0	1	0	0	2	2	2	2	2	2	0	0	2	0	2	2	1	1	1	0	1	1	0	0	1	0	2	0
491	1	0	2	0	1	2	2	0	2	0	1	0	1	1	2	1	1	2	0	0	1	0	2	0	0	1	1	2	2	2	0	0	0	2	0	2	1	0	0	0	1	0	0	1	0	0	0	2	0
492	1	1	2	0	1	1	1	1	2	0	0	0	0	0	0	0	2	1	1	1	0	0	2	0	0	1	1	2	2	1	1	0	1	2	0	2	1	0	0	0	0	0	0	0	0	0	0	0	1
493	0	0	1	0	0	1	0	0	2	0	1	0	0	0	0	0	0	1	1	1	1	0	0	0	0	0	2	1	2	0	0	2	2	0	1	1	0	0	1	1	0	0	1	0	0	0	0	2	1
494	0	0	2	0	0	0	2	0	1	0	0	1	1	1	1	0	1	1	1	1	0	0	2	0	0	0	1	2	2	1	0	0	1	2	0	2	1	1	0	0	0	0	1	0	0	0	0	1	1
495	0	0	2	0	0	2	0	0	1	0	1	0	0	0	0	0	1	1	1	1	1	0	2	0	0	0	2	1	2	1	0	1	1	2	0	2	1	0	2	2	0	0	2	0	2	1	0	2	1
496	0	0	0	0	0	0	1	0	2	0	0	0	0	0	0	0	1	2	0	0	0	0	2	0	0	0	2	2	2	1	1	0	1	2	0	2	2	0	1	1	0	0	1	0	1	1	0	1	1
497	0	1	0	0	0	1	1	0	1	0	2	0	1	0	0	0	1	2	0	1	0	0	2	0	0	0	1	1	2	1	0	0	0	0	1	1	1	0	2	2	0	0	0	0	0	1	0	1	0
498	1	0	2	0	0	1	1	0	2	0	1	1	0	0	0	0	0	0	2	2	0	0	1	0	0	1	1	0	2	0	0	1	2	2	0	2	1	0	0	0	0	0	1	0	2	1	0	1	1
499	1	0	2	1	0	2	0	0	2	0	2	1	1	1	1	0	1	1	1	1	0	0	0	0	0	1	0	1	1	1	0	0	2	2	0	2	1	0	1	0	1	0	1	0	1	0	0	2	1
500	1	0	0	0	0	0	1	0	2	0	0	0	0	0	0	0	2	0	1	1	0	0	2	0	0	1	1	2	2	1	1	2	1	2	0	2	2	0	2	2	0	1	1	0	0	0	1	1	1
501	0	0	1	0	1	2	1	0	1	0	1	0	0	0	0	0	1	2	0	0	1	1	2	0	0	1	2	2	2	2	1	0	1	1	1	1	2	1	0	1	0	0	0	0	0	0	1	0	2
502	0	0	2	1	0	2	1	0	1	0	1	0	0	0	0	0	1	2	0	0	0	0	2	0	0	0	1	1	2	1	1	1	2	2	0	2	1	0	0	0	0	0	1	0	0	0	0	0	1
503	0	0	1	1	0	2	1	0	1	1	1	0	1	0	0	0	1	0	2	2	0	0	0	1	1	1	0	2	1	1	0	0	2	1	1	1	0	0	1	1	0	0	0	0	1	0	0	1	0
504	0	1	2	0	0	1	2	1	2	0	0	1	2	1	1	0	2	2	1	1	1	1	1	0	0	1	1	1	2	2	0	1	1	2	0	2	1	0	0	0	0	0	0	1	0	0	0	2	0
505	0	0	1	1	0	1	2	1	2	0	1	0	0	0	0	0	1	2	0	0	2	1	2	0	0	1	2	2	2	1	2	0	1	1	1	1	1	0	0	0	0	0	0	0	2	1	0	1	1
506	1	1	1	0	1	1	1	0	2	1	0	0	0	0	0	0	1	1	1	1	0	0	2	0	0	0	2	2	2	2	1	1	0	2	0	2	1	0	0	0	0	1	1	0	1	0	0	2	1
507	1	0	1	0	1	1	0	0	2	0	0	0	0	0	0	0	1	1	1	1	0	0	2	0	0	1	1	1	2	0	0	1	2	0	1	1	2	0	1	1	0	1	1	0	2	0	0	1	1
508	0	0	1	2	0	2	1	0	1	0	0	1	2	1	1	0	0	2	0	0	0	0	1	1	1	0	1	2	1	0	1	0	0	2	1	1	1	1	0	0	0	0	1	0	1	1	0	0	2
509	0	0	1	0	0	1	2	1	1	0	1	0	0	0	0	0	2	1	1	1	1	0	2	0	0	1	2	2	2	2	1	1	2	2	0	2	1	0	0	0	0	0	0	0	0	0	0	2	1
510	0	0	1	0	0	1	1	0	1	1	2	1	2	1	1	0	1	0	1	1	0	0	2	0	0	1	2	2	2	1	1	2	2	0	1	1	2	1	0	1	0	0	1	0	0	0	0	2	0
511	1	0	2	1	1	2	2	1	1	0	0	0	0	0	0	0	0	0	2	2	0	0	2	0	0	0	1	1	1	0	0	1	1	0	1	1	1	0	1	1	0	0	0	0	0	1	0	2	0
512	0	0	2	0	0	1	1	0	0	1	2	0	0	0	0	0	1	0	2	2	0	1	1	0	0	1	2	2	1	0	1	1	1	1	1	2	1	1	0	0	0	0	1	0	1	0	0	1	1
513	1	0	1	1	0	1	2	0	0	0	1	1	2	1	1	0	1	1	1	1	0	1	2	0	0	0	1	0	2	0	0	1	1	1	1	2	1	0	2	2	0	0	0	0	1	0	0	1	2
514	1	0	1	0	0	0	1	1	2	0	0	1	2	1	1	0	1	1	1	1	0	0	2	0	0	0	2	2	2	1	1	1	2	1	2	2	2	1	1	1	0	0	0	0	0	1	0	1	0
515	0	0	0	1	0	1	1	0	0	1	1	0	1	1	1	0	0	0	2	1	1	0	2	0	0	1	1	1	1	1	0	1	1	2	0	2	1	0	0	0	0	1	1	1	1	0	0	2	0
516	1	0	1	0	0	0	0	0	2	0	0	0	1	0	0	0	2	2	1	1	0	0	2	0	0	0	1	1	1	1	0	0	1	1	1	1	2	0	2	2	1	0	1	0	0	1	1	0	2
517	0	0	1	0	0	1	1	0	1	0	0	0	1	0	0	0	1	0	2	2	0	0	1	0	0	0	2	2	2	2	0	0	1	1	1	1	2	0	0	0	0	0	1	0	1	0	0	0	2
518	1	0	1	0	0	0	2	0	1	0	1	1	1	1	1	0	2	0	1	2	0	0	2	0	0	1	1	1	2	1	0	0	1	2	0	2	1	0	0	0	0	0	0	0	0	0	0	1	1
519	1	0	1	0	0	0	1	0	0	1	2	1	1	1	1	0	1	0	2	0	1	1	2	0	0	1	2	2	2	1	0	0	0	2	0	2	1	0	1	1	0	0	1	0	1	0	0	2	1
520	1	0	1	0	0	0	1	0	1	0	1	1	2	1	1	1	0	2	1	2	0	0	1	1	1	1	2	2	2	2	0	0	1	0	1	2	2	0	0	0	0	0	0	0	0	0	0	0	1
521	0	0	2	0	1	1	1	1	2	0	0	0	2	2	2	0	2	1	1	1	1	0	0	0	0	1	1	2	2	1	1	1	2	0	1	1	1	0	1	1	0	1	1	0	1	1	0	2	0
522	0	0	2	0	0	1	0	0	2	0	1	0	0	0	0	0	1	1	1	1	0	0	0	0	0	0	2	2	2	2	2	0	1	0	1	1	2	2	0	0	0	0	1	0	0	1	0	1	1
523	0	0	2	1	1	2	1	0	1	0	1	1	1	1	2	0	2	1	2	1	1	0	2	0	0	0	2	2	2	2	1	0	0	2	0	1	1	0	2	2	0	0	1	0	1	1	0	2	1
524	1	0	1	0	0	0	2	1	1	0	1	1	1	1	1	0	0	2	0	0	1	0	1	1	1	0	2	2	2	1	2	0	1	1	1	1	0	0	0	0	0	0	1	0	0	0	0	1	1
525	1	0	0	1	0	1	0	0	1	0	1	2	2	2	2	0	2	0	2	2	0	0	1	0	0	0	0	2	2	0	1	0	2	2	1	1	2	0	1	1	0	0	0	0	0	0	0	2	0
526	1	1	2	0	1	2	2	0	0	0	2	1	1	1	1	0	2	1	1	1	1	0	1	0	0	1	1	2	2	1	0	0	1	2	0	2	2	0	1	0	1	0	0	0	1	1	0	2	0
527	1	0	0	0	0	0	1	0	2	0	0	0	0	0	0	0	1	1	1	1	1	0	2	0	0	2	1	1	1	1	0	1	1	2	0	2	1	0	2	2	0	0	0	0	0	0	1	0	2
528	1	0	1	0	0	1	0	0	1	0	1	0	2	1	1	0	2	0	2	2	0	0	1	1	1	2	0	2	2	0	1	0	1	0	2	1	2	1	0	0	1	0	1	0	1	1	0	0	1
529	1	0	2	0	1	1	2	1	2	0	0	1	1	1	1	0	0	2	0	1	0	0	2	0	0	2	1	2	1	1	1	1	0	1	1	1	1	1	0	0	0	0	0	1	0	0	0	2	0
530	1	0	1	1	1	2	2	0	2	0	1	1	1	1	1	0	1	0	1	1	1	0	2	0	0	0	2	2	2	2	0	0	0	2	0	2	2	0	1	1	0	0	0	0	0	0	0	1	1
531	0	0	0	0	0	0	2	0	1	0	1	1	0	0	0	0	0	2	0	0	0	0	2	0	0	1	1	1	2	1	0	1	2	1	2	2	1	0	2	2	0	0	0	1	0	0	0	1	1
532	0	0	1	0	1	1	1	0	1	0	0	0	0	0	0	0	2	0	2	2	0	0	2	0	0	1	1	1	2	1	0	2	2	0	1	1	1	0	0	0	0	0	0	0	2	1	0	2	0
533	1	0	0	0	0	1	1	1	2	0	0	0	0	0	0	0	2	0	2	2	0	0	1	0	0	1	0	2	1	1	0	1	2	2	0	2	1	1	0	0	0	0	0	1	0	0	0	1	1
534	0	0	1	1	0	1	2	1	1	0	0	0	1	0	0	0	1	0	1	1	1	0	2	0	0	2	2	1	2	0	0	1	2	1	2	2	2	1	0	1	0	0	1	0	1	0	0	1	0
535	1	0	1	0	1	1	1	0	0	0	1	1	2	1	1	0	1	1	1	1	0	0	0	0	0	1	1	2	1	1	0	1	2	2	0	2	2	1	0	0	0	1	1	1	0	1	0	2	0
536	0	0	1	1	0	1	1	0	2	0	0	0	1	0	0	0	0	0	2	2	0	0	1	1	1	0	2	2	2	2	0	1	2	0	1	2	2	0	2	1	1	1	1	0	1	0	0	0	2
537	0	0	0	1	0	1	0	0	2	0	0	0	0	0	0	0	1	0	2	2	0	0	2	0	0	2	1	1	2	1	0	2	2	0	1	1	2	0	2	2	1	1	1	0	1	0	0	1	2
538	0	0	1	1	1	2	1	0	1	0	1	0	0	0	0	0	2	0	2	2	0	0	2	0	0	2	0	1	1	0	0	0	1	0	1	1	2	0	1	1	0	1	1	0	1	1	0	2	0
539	1	0	2	0	0	1	1	0	2	0	0	1	1	1	1	0	2	1	2	2	1	0	1	0	0	2	2	2	2	1	1	2	1	2	0	2	2	0	2	2	0	0	0	0	0	0	0	1	0
540	1	1	1	0	1	1	1	1	2	0	0	0	0	0	0	0	1	1	1	1	0	0	2	0	0	2	2	2	2	1	1	1	1	2	1	2	1	1	0	0	0	0	2	0	1	1	0	1	1
541	1	0	1	0	0	0	0	0	2	0	0	1	1	0	0	1	0	0	2	2	0	0	1	1	1	1	2	2	2	2	1	1	1	2	1	2	2	0	0	0	0	1	1	0	0	0	0	2	1
542	1	0	0	0	0	1	2	1	1	0	1	1	2	1	1	0	1	0	2	2	0	0	2	0	0	1	1	2	1	1	0	1	2	0	1	1	1	0	1	1	0	1	1	0	1	0	0	0	2
543	0	0	0	0	0	0	1	0	2	1	1	2	2	2	2	0	1	0	2	2	0	0	2	0	0	2	1	1	2	0	0	2	1	1	1	1	1	0	1	1	0	1	1	0	0	0	0	0	0
544	0	0	2	0	1	2	1	0	2	0	0	0	1	0	0	0	0	0	2	2	0	0	0	1	1	1	2	2	2	2	1	0	1	1	1	1	1	0	1	1	0	0	1	0	1	0	0	1	1
545	1	0	1	1	0	1	0	0	2	0	0	1	1	1	1	0	2	0	2	2	0	0	2	0	0	2	1	1	1	1	0	0	2	0	1	1	1	0	1	1	0	0	0	0	2	1	0	1	1
546	0	0	1	0	0	1	0	0	2	0	0	1	1	1	1	0	1	0	2	2	0	0	1	1	1	2	2	2	2	1	1	0	1	0	2	2	1	1	0	0	0	1	1	0	0	0	0	1	1
547	0	0	2	1	0	1	0	0	2	0	1	0	0	0	0	0	1	1	1	1	0	0	2	0	0	0	2	2	2	1	0	1	0	1	1	1	2	0	2	2	0	0	1	0	1	0	0	2	1
548	1	0	1	1	0	2	1	0	1	0	0	0	0	0	0	0	1	0	2	1	1	0	2	0	0	1	1	2	2	1	2	1	2	2	0	2	1	0	2	2	0	0	1	0	1	0	0	1	2
549	1	0	2	0	0	2	0	0	2	0	0	1	2	1	1	0	0	2	0	0	0	0	2	0	0	0	0	2	0	0	0	2	2	1	0	2	2	0	2	2	0	0	0	1	0	1	1	0	2
550	1	0	1	1	0	1	1	0	1	0	1	0	1	0	0	0	1	1	1	1	0	0	2	0	0	1	1	2	1	1	0	0	1	2	0	2	1	0	0	0	0	0	2	0	2	1	0	1	1
551	1	0	1	0	0	1	0	0	1	0	1	0	1	0	0	0	0	1	1	1	0	0	1	0	0	0	1	1	1	1	0	0	1	1	1	2	2	1	1	0	1	0	0	0	0	2	1	0	2
552	1	0	0	0	0	0	0	0	2	0	0	0	0	0	0	0	2	0	2	2	0	0	2	0	0	0	0	1	2	0	1	1	2	0	0	2	2	0	1	1	0	0	0	0	0	0	0	2	1
553	1	0	1	0	0	0	1	0	2	0	0	0	0	0	0	0	1	0	2	2	0	1	2	0	0	2	2	2	2	2	1	0	1	2	1	2	0	0	1	1	0	1	1	0	0	2	0	2	0
554	0	0	2	0	1	1	1	0	2	0	0	0	1	1	1	0	2	1	2	1	1	2	0	0	0	1	2	2	2	2	0	1	2	1	2	2	1	1	0	0	0	0	1	0	1	0	0	1	1
555	1	0	2	1	0	2	0	0	2	0	0	2	2	1	1	1	2	0	1	1	0	0	2	0	0	0	2	2	2	2	0	1	2	2	0	2	1	0	0	0	1	0	0	0	0	0	0	1	0
556	0	0	2	0	1	1	2	0	1	0	1	1	1	0	0	1	1	1	1	2	0	0	1	1	1	1	0	1	1	0	1	0	0	2	0	2	2	1	0	0	1	0	0	0	0	0	0	0	2
557	0	0	1	0	0	0	2	1	2	0	0	0	0	0	0	0	2	1	1	1	1	0	2	0	0	2	1	2	2	1	0	0	2	2	1	2	1	0	0	0	0	1	1	0	2	1	0	2	0
558	1	0	2	0	0	1	1	1	2	0	0	0	2	0	0	0	2	0	2	2	1	0	2	0	0	2	1	2	1	1	0	0	0	2	0	2	2	0	1	1	0	0	1	0	1	1	0	2	1
559	0	0	2	1	0	2	1	0	1	0	1	1	1	1	2	0	1	1	1	1	0	0	2	0	0	0	1	1	1	1	1	1	2	0	1	2	0	1	0	0	0	0	1	0	1	0	0	0	2
560	0	0	0	1	0	1	1	0	1	0	1	0	0	0	0	0	1	0	2	2	0	0	2	0	0	0	0	2	2	0	1	1	2	0	1	1	0	0	0	1	0	0	0	0	0	0	0	2	0
561	1	0	1	0	1	2	0	0	2	0	0	0	0	0	0	0	1	0	2	2	0	1	0	1	1	1	0	1	1	1	0	0	0	1	2	2	1	0	1	1	0	0	0	0	0	1	0	1	0
562	1	0	1	0	0	1	0	0	2	0	0	0	0	0	0	0	1	0	2	2	0	0	1	1	1	1	2	2	2	1	0	0	1	0	1	2	1	0	1	1	1	0	2	0	1	1	0	2	0
563	0	0	1	1	0	1	1	0	0	0	0	1	1	1	1	0	1	0	2	2	0	0	2	0	0	2	2	2	2	2	1	0	1	2	0	2	1	0	0	0	0	1	1	1	2	0	0	2	0
564	1	0	2	1	0	2	1	0	1	0	0	0	0	0	0	0	2	0	2	2	0	0	2	0	0	1	2	2	2	2	0	0	2	0	2	2	2	1	1	0	1	0	0	0	0	0	0	1	1
565	1	0	1	1	0	1	2	1	1	0	1	0	0	0	0	0	1	0	2	2	0	0	2	0	0	0	1	2	2	1	1	2	2	0	1	1	2	1	0	0	0	2	2	0	1	0	0	2	0
566	1	0	0	0	0	1	1	1	2	0	0	0	0	0	0	0	2	1	1	1	1	0	1	0	0	1	2	2	2	1	1	0	1	1	1	1	2	1	1	1	0	0	0	0	0	0	0	0	2
567	1	0	1	0	0	1	0	0	2	0	0	0	1	0	0	0	2	0	2	1	1	0	2	0	0	1	1	1	2	2	0	1	2	1	1	1	1	0	2	2	0	0	1	0	0	0	1	0	2
568	0	0	2	0	1	1	1	0	1	0	1	0	1	0	0	0	1	1	1	1	0	0	2	0	0	0	1	1	1	1	0	0	0	2	0	2	1	0	2	2	0	0	1	0	0	0	0	2	0
569	0	0	1	0	0	1	0	0	2	0	0	0	0	0	0	0	0	1	1	1	0	0	2	0	0	2	0	1	2	1	0	0	2	2	1	2	1	1	0	0	1	0	0	0	0	0	0	1	1
570	1	0	2	0	0	2	1	0	1	0	0	0	0	0	0	0	2	1	1	1	0	0	2	0	0	1	1	0	2	0	0	1	2	1	1	1	2	1	0	0	0	0	1	0	1	1	0	1	1
571	1	0	1	1	0	1	2	0	0	0	1	0	0	0	1	1	2	0	2	2	0	0	2	0	0	0	1	2	2	1	1	2	1	2	0	2	2	1	0	1	0	0	0	1	0	1	0	1	1
572	1	0	1	0	1	1	0	0	2	0	1	1	2	2	2	0	1	1	1	0	1	0	1	1	1	0	1	1	2	0	0	0	0	0	0	2	0	0	0	0	0	0	0	0	0	0	0	1	1
573	0	0	0	0	0	0	2	1	1	0	1	0	1	1	1	1	1	1	1	1	0	0	2	0	0	1	1	1	2	1	0	0	1	0	2	1	1	0	0	0	0	0	1	0	0	0	0	1	1
574	1	0	1	0	0	1	1	0	1	0	0	2	2	1	1	1	1	0	2	2	0	2	0	0	0	1	1	1	2	1	0	0	1	2	0	2	0	0	0	0	0	1	1	0	1	0	0	0	1
575	0	0	2	0	0	2	2	0	1	0	2	1	1	1	1	0	1	1	1	1	0	0	0	1	1	1	2	2	2	2	0	0	1	1	0	2	1	0	0	0	0	0	0	0	0	0	0	1	1
576	0	0	1	1	0	1	0	0	2	0	0	1	1	0	0	1	1	2	0	0	0	0	2	0	0	0	1	2	2	1	0	1	1	1	1	2	1	0	0	0	0	0	1	0	1	0	0	2	1
577	1	0	0	0	0	0	2	0	0	0	1	1	1	1	1	0	1	1	1	1	1	0	2	0	0	0	2	2	2	2	0	1	1	1	0	2	1	0	0	0	1	0	0	0	0	0	0	1	0
578	0	0	1	1	1	2	2	0	0	1	2	0	0	0	0	0	1	1	1	1	1	0	2	0	0	1	1	1	2	1	0	0	2	2	0	2	1	0	2	2	0	0	0	0	2	1	1	0	1
579	1	0	2	0	0	1	1	1	2	0	0	0	1	0	0	0	0	2	0	1	1	0	1	0	0	1	2	2	2	2	0	0	2	1	1	1	1	0	1	1	0	1	1	0	0	1	0	2	2
580	1	1	1	0	0	1	1	1	2	0	0	0	0	0	1	1	2	0	2	2	0	1	2	0	0	0	1	2	2	1	0	1	1	0	2	1	2	0	1	0	1	0	0	0	0	0	1	0	1
581	1	0	2	1	0	2	2	0	0	0	1	0	1	1	0	0	1	1	1	1	0	1	1	0	0	0	0	2	1	1	0	1	0	2	0	2	0	0	0	0	0	0	1	1	0	0	0	2	0
582	1	0	1	0	0	2	2	0	1	0	2	0	1	0	0	0	2	1	1	1	1	0	2	0	0	2	1	1	2	0	0	0	2	2	0	2	2	0	1	1	0	0	2	0	1	1	0	1	1
583	0	0	1	0	0	1	1	1	2	0	0	0	0	0	0	0	0	1	1	1	0	0	2	0	0	1	1	1	2	0	1	1	1	2	0	2	2	0	1	0	1	1	1	0	1	0	0	1	1
584	0	0	2	1	0	2	1	0	1	0	0	2	2	2	2	0	1	2	0	0	1	0	2	0	0	0	1	2	2	1	0	0	2	1	0	2	1	0	0	0	0	0	1	0	1	0	0	2	0
585	1	0	1	1	0	1	1	0	1	0	1	1	2	0	0	1	1	1	0	0	1	0	2	0	0	1	2	2	2	2	1	2	2	1	0	2	1	0	1	1	0	0	1	0	1	1	1	1	1
586	0	0	1	0	0	1	1	0	0	0	0	0	2	1	1	0	1	1	1	1	0	0	2	0	0	0	1	1	1	1	0	1	1	2	0	2	2	0	1	1	0	0	1	0	1	2	0	2	0
587	0	0	1	1	0	1	1	0	1	0	0	1	0	0	0	0	2	1	1	1	1	0	1	1	1	1	2	2	2	1	1	0	1	2	1	2	0	0	0	0	0	1	1	0	1	2	1	1	1
588	0	0	2	0	2	2	0	0	2	0	0	1	1	1	1	0	2	2	1	1	1	0	2	0	0	0	2	2	1	1	1	2	1	1	0	2	1	0	0	0	0	1	1	0	1	0	0	1	1
589	1	0	0	1	0	1	2	0	1	1	1	0	0	0	0	0	0	0	2	1	1	0	2	0	0	2	0	0	1	0	0	1	0	2	0	2	1	0	0	0	0	0	0	0	1	0	0	2	1
590	0	0	2	0	1	2	2	1	1	0	0	0	0	0	0	0	0	1	1	1	1	0	0	0	0	1	1	1	1	1	0	2	1	1	0	2	2	0	2	1	1	0	0	0	0	0	0	2	0
591	0	0	2	1	0	2	1	0	1	0	1	0	1	0	0	0	0	0	2	2	0	0	1	0	0	0	2	2	2	1	2	0	1	0	1	1	1	0	1	1	0	0	0	0	0	0	0	1	0
592	0	0	2	0	1	2	0	0	2	0	0	0	1	0	0	0	1	0	2	1	1	0	2	0	0	1	2	1	2	0	0	0	0	2	0	2	1	0	0	0	0	0	1	0	0	2	0	1	0
593	0	0	2	0	0	0	1	0	1	0	2	1	1	1	1	0	2	1	1	1	1	0	2	0	0	1	2	2	1	0	0	1	0	1	0	2	0	0	0	0	0	0	0	0	2	1	0	1	0
594	1	0	2	0	0	1	1	0	1	0	1	0	0	0	0	0	1	2	0	0	2	0	2	0	0	1	1	1	1	1	0	1	1	0	0	1	1	1	0	0	0	0	0	0	0	0	0	0	1
595	1	0	1	0	0	0	1	0	2	0	0	0	0	0	0	0	2	1	2	2	1	0	2	0	0	1	1	0	2	0	0	0	1	2	0	2	0	0	0	0	0	0	0	0	0	0	0	2	1
596	1	0	2	0	1	1	0	0	1	0	0	1	1	1	2	1	2	1	1	1	0	0	1	1	1	1	0	1	2	1	0	1	1	1	1	1	1	1	0	0	0	0	1	0	1	1	0	2	0
597	1	0	2	1	0	2	1	0	1	0	1	0	1	0	0	0	1	1	1	1	0	0	2	0	0	0	1	1	1	1	0	1	2	0	0	2	2	0	1	1	0	0	0	0	2	1	0	2	0
598	1	0	2	0	1	1	2	1	1	0	0	1	1	0	0	0	0	1	1	1	0	0	1	0	0	0	2	2	2	1	1	0	1	2	0	2	1	0	0	0	0	1	1	0	0	0	0	0	2
599	0	0	0	0	0	0	0	0	1	0	1	0	1	0	1	1	1	1	1	1	1	1	2	0	0	2	2	2	2	2	0	1	1	1	1	1	1	0	1	1	0	0	0	0	0	1	1	0	2
600	0	0	2	1	0	2	2	0	0	0	2	2	2	2	2	0	1	1	2	2	0	0	2	0	0	1	0	1	1	0	0	2	2	2	0	2	1	0	0	0	0	0	0	0	0	0	0	2	0
601	1	1	1	0	0	1	1	0	1	0	0	0	2	2	2	0	1	0	2	1	0	0	2	0	0	0	1	2	1	1	0	1	1	2	2	1	1	1	0	0	0	0	0	0	0	0	0	1	1
602	1	1	2	1	0	1	0	0	2	0	0	0	1	1	0	0	2	0	2	2	0	0	2	0	0	1	1	1	1	1	0	1	2	1	2	2	1	1	0	0	0	0	1	0	1	1	1	0	1
603	1	0	1	1	0	1	2	1	1	0	1	0	1	1	1	1	1	1	1	1	0	0	2	0	0	1	1	1	2	1	0	1	2	2	0	2	2	1	1	1	0	0	1	0	0	1	0	2	0
604	0	0	1	0	1	2	2	0	0	0	1	0	1	0	0	0	1	0	2	2	0	0	2	0	0	1	1	1	2	1	1	2	1	1	0	2	1	1	0	0	0	0	0	0	0	0	0	1	1
605	1	0	1	2	0	2	2	0	1	0	1	0	1	0	0	0	2	2	0	0	0	0	1	1	1	1	2	2	2	0	0	1	2	0	1	1	1	1	0	0	0	1	1	0	0	1	1	1	1
606	1	0	2	1	0	2	2	1	2	0	0	0	2	0	0	1	1	0	1	1	0	0	2	0	0	2	2	2	2	2	0	1	1	1	0	2	1	0	1	1	0	0	0	0	0	2	0	0	2
607	0	0	1	0	0	0	1	0	1	0	1	0	0	0	0	0	1	0	1	1	1	0	0	0	0	0	1	1	1	1	1	0	1	1	1	2	2	1	1	1	0	0	0	0	1	0	0	0	1
608	0	0	0	1	0	1	1	0	1	0	0	0	1	1	1	1	0	1	1	1	0	0	2	0	0	1	1	2	2	1	0	0	1	2	0	2	1	0	0	0	0	0	1	0	0	0	0	0	1
609	0	0	1	0	0	0	1	1	2	0	0	0	1	0	0	0	0	2	0	1	0	0	2	0	0	0	0	2	1	0	0	0	1	1	1	2	1	0	0	0	0	0	0	0	0	0	1	1	1
610	1	0	1	0	0	1	1	0	1	1	1	2	2	2	2	0	2	1	2	1	1	0	1	0	0	1	1	2	2	2	0	0	0	2	0	2	2	0	1	1	0	0	0	0	0	0	0	1	1
611	1	0	2	0	0	1	1	0	2	0	0	0	0	0	0	0	0	0	2	2	0	0	1	0	0	2	1	1	1	1	0	1	1	2	1	2	0	0	0	0	0	1	1	1	2	0	0	0	1
612	1	0	1	1	0	1	0	0	2	0	0	0	0	0	0	0	2	1	1	1	1	0	2	0	0	1	1	1	2	1	0	1	1	0	1	1	1	0	0	0	0	0	1	0	0	0	0	0	2
613	0	0	2	0	1	2	1	0	1	0	0	1	1	1	1	0	0	1	2	2	0	0	2	0	0	1	1	2	0	0	0	0	2	2	1	2	0	0	1	1	0	0	0	0	1	0	0	2	0
614	0	0	2	0	0	2	1	0	1	0	2	0	2	2	2	0	1	0	1	2	0	0	2	0	0	2	2	2	2	1	1	1	2	1	1	2	0	0	0	0	0	0	0	0	0	0	0	0	1
615	0	0	1	0	0	1	1	1	2	0	0	0	2	0	0	1	1	1	1	1	1	0	2	0	0	2	1	1	2	1	0	2	2	2	0	2	2	1	0	0	0	2	2	0	1	0	0	1	1
616	1	0	1	0	0	0	1	0	1	0	1	0	0	0	0	0	0	0	1	1	1	0	2	0	0	0	1	2	2	1	1	1	2	0	0	2	2	0	1	1	0	0	2	0	2	1	0	2	0
617	0	0	2	1	0	2	1	0	1	0	0	0	0	0	0	0	2	0	1	1	0	0	2	0	0	0	1	1	2	0	0	0	2	2	0	2	2	0	0	0	0	0	0	0	1	0	0	2	1
618	1	0	2	0	1	2	1	1	2	0	0	0	1	0	0	1	2	0	1	1	0	0	2	0	0	0	2	2	2	2	0	0	1	1	1	1	1	1	0	0	0	0	0	0	0	0	0	2	2
619	1	0	0	1	0	1	2	0	0	0	0	1	2	1	1	0	2	2	1	1	0	0	2	0	0	0	0	1	1	1	0	1	2	0	2	0	0	0	1	1	0	0	0	2	0	0	0	0	2
620	1	0	1	0	0	0	2	0	0	0	0	1	2	2	2	1	0	1	0	0	0	0	1	0	0	2	0	2	0	0	0	0	1	1	1	1	1	0	0	0	0	0	2	0	1	1	0	2	1
621	0	0	1	1	1	2	0	0	2	0	0	0	1	0	0	1	1	0	2	1	1	0	2	0	0	1	2	2	2	2	0	1	2	1	1	2	2	1	0	0	0	1	1	0	1	1	0	1	1
622	1	0	1	0	0	1	1	1	2	0	0	0	0	0	0	0	1	1	1	1	0	0	1	0	0	1	1	1	2	0	0	1	1	2	1	2	1	0	1	1	0	0	1	0	1	0	0	2	0
623	1	0	2	2	0	2	2	0	0	0	0	0	1	1	2	1	1	1	1	1	0	0	2	0	0	1	2	2	2	2	0	0	0	0	0	2	0	0	0	0	0	0	1	0	0	1	0	2	0
624	1	0	1	0	1	1	1	1	2	0	0	0	0	0	0	0	0	2	0	1	1	0	1	0	0	0	2	2	2	2	0	0	1	1	1	2	1	0	1	1	1	0	0	0	2	1	0	2	1
625	1	0	2	1	0	2	0	0	2	0	0	0	2	2	2	0	2	0	2	2	0	0	2	0	0	2	0	1	2	1	0	0	2	1	1	2	2	0	2	2	0	0	0	0	0	0	0	2	0
626	0	0	2	1	0	2	1	1	1	1	0	0	0	0	0	0	1	1	1	1	0	0	2	0	0	1	1	1	2	1	0	1	1	0	1	1	1	1	0	0	0	0	0	1	0	0	0	2	0
627	0	0	2	0	2	2	1	0	2	0	0	0	0	0	0	0	1	2	0	0	0	0	1	1	1	1	1	2	2	2	1	1	1	0	2	0	1	1	0	0	0	0	1	0	1	0	0	2	1
628	1	0	2	0	2	2	2	0	0	0	1	1	1	1	1	0	2	1	1	1	1	0	2	0	0	0	2	2	2	2	0	1	1	2	1	2	1	1	0	0	0	0	1	0	2	0	0	1	0
629	1	0	1	0	0	0	0	0	2	0	1	1	0	0	0	0	2	1	1	2	0	0	1	1	1	2	1	1	1	1	0	2	2	0	1	1	1	0	0	0	1	0	0	1	0	0	1	1	1
630	1	0	2	1	0	1	2	0	0	0	2	1	1	1	2	0	2	1	1	1	0	0	2	0	0	1	2	2	2	1	2	1	2	0	2	0	0	1	0	0	0	1	1	0	2	1	0	1	1
631	0	0	2	1	0	2	2	1	1	0	1	0	1	1	1	0	1	0	2	2	0	0	2	0	0	0	1	1	2	1	0	2	2	0	1	1	0	0	1	1	0	1	1	0	0	0	0	2	0
632	1	0	2	0	0	0	0	0	2	0	0	0	1	0	0	0	2	1	1	1	1	0	2	0	0	1	2	2	2	1	1	1	1	1	0	2	1	1	0	0	0	1	1	0	0	1	1	1	1
633	1	0	2	0	0	2	1	0	1	0	1	0	0	0	0	0	1	0	2	2	0	0	2	0	0	2	1	2	2	1	0	0	0	2	0	2	0	0	0	0	0	0	0	0	0	0	0	2	0
634	1	0	2	1	0	1	2	0	0	0	1	0	0	0	0	0	1	0	2	2	0	0	2	0	0	0	2	2	2	2	0	1	2	0	1	1	0	0	1	0	1	0	0	0	1	1	0	1	0
635	0	0	1	0	1	1	2	0	0	0	1	0	0	0	0	0	2	2	0	0	1	0	1	0	0	0	1	2	1	1	1	1	2	1	1	1	2	0	2	2	0	0	1	0	1	0	0	1	1
636	0	0	1	0	0	1	0	0	2	0	0	0	0	0	0	0	1	1	1	1	0	0	2	0	0	1	1	2	1	1	0	0	1	1	1	2	0	0	0	0	0	0	0	0	0	0	0	2	0
637	1	0	0	0	0	0	0	0	2	0	0	0	0	0	0	0	2	1	1	1	0	0	1	0	0	1	1	1	2	1	0	0	2	0	2	1	1	0	1	1	1	0	1	0	1	1	0	2	1
638	1	0	1	0	0	1	2	0	0	0	2	0	1	0	0	0	2	1	1	1	1	0	2	0	0	1	1	2	2	1	1	1	2	2	0	2	1	0	1	1	0	0	2	0	1	1	0	1	2
639	1	0	1	0	0	0	1	1	2	0	0	0	0	0	0	0	1	2	0	0	2	0	2	0	0	1	0	0	1	0	0	1	1	1	0	2	1	0	1	1	0	0	0	0	2	0	0	2	1
640	0	0	2	0	1	1	1	0	1	0	1	1	1	2	1	0	1	0	2	2	0	0	2	0	0	0	0	0	2	1	0	0	2	0	2	1	1	0	1	1	0	1	1	0	2	1	0	2	0
641	1	0	1	0	0	1	0	0	2	0	0	0	1	0	0	0	2	1	1	1	1	0	1	0	0	2	0	1	2	1	0	1	2	0	1	1	0	0	0	0	0	0	1	0	1	0	0	1	1
642	0	0	2	1	0	1	0	0	2	0	0	0	0	0	0	0	0	1	1	1	0	0	2	0	0	1	2	2	2	2	1	2	1	2	0	2	0	0	1	1	0	1	1	0	2	0	0	1	1
643	1	0	2	0	1	1	1	0	1	0	0	0	0	0	0	0	1	1	0	0	2	0	2	0	0	1	2	2	2	2	0	0	1	1	1	1	0	0	1	1	0	0	0	0	0	0	0	2	0
644	1	0	2	0	0	0	2	1	1	0	0	1	1	0	0	1	1	1	1	0	1	0	1	0	0	1	2	2	2	2	1	2	1	2	0	2	2	0	2	2	0	0	0	1	0	1	0	2	0
645	0	0	1	0	0	1	2	1	2	0	1	0	1	1	1	0	0	1	1	1	0	0	2	0	0	1	1	1	2	0	1	2	1	2	0	2	1	0	0	0	0	0	0	0	0	0	0	2	0
646	0	0	1	0	0	0	2	0	0	0	0	1	1	1	1	0	0	0	2	2	0	0	2	0	0	0	2	2	2	1	1	0	1	2	0	2	1	0	1	1	0	0	1	0	1	1	0	1	1
647	0	0	0	0	0	0	0	0	2	0	0	1	1	1	1	0	0	1	0	0	1	0	2	0	0	0	2	2	2	2	1	1	2	0	1	1	1	0	2	2	1	0	0	0	0	0	0	2	1
648	1	1	1	0	0	1	2	0	1	0	0	0	1	1	0	0	0	2	0	0	1	0	1	0	0	1	2	2	2	2	0	0	2	1	1	1	1	0	0	0	0	1	1	0	0	0	0	2	0
649	1	1	1	0	1	1	1	0	1	1	1	1	2	1	1	0	0	0	2	2	0	0	2	0	0	2	1	2	2	1	2	1	2	2	0	2	0	1	0	0	0	0	0	0	0	0	0	2	0
650	0	0	1	1	0	1	0	0	1	0	0	0	1	0	0	0	1	1	1	1	0	0	2	0	0	2	1	2	1	1	1	1	2	1	0	2	1	0	1	1	1	0	0	0	0	0	0	0	0
651	1	0	1	0	0	0	2	1	1	0	1	1	1	1	1	0	1	2	0	0	1	1	2	0	0	0	1	2	2	1	1	1	1	2	0	2	0	0	1	0	1	0	0	0	0	1	0	2	1
652	1	1	1	0	0	1	0	0	2	0	1	0	0	0	0	0	1	1	1	1	1	0	2	0	0	2	2	2	2	2	0	1	1	1	0	2	1	0	0	0	0	0	0	0	1	0	0	1	1
653	1	0	1	1	0	1	0	0	2	0	0	0	2	0	0	0	1	1	1	1	0	0	2	0	0	0	0	1	2	1	0	0	2	1	0	2	0	1	0	0	0	0	2	0	1	1	0	1	1
654	1	0	1	0	1	1	1	0	0	0	0	0	2	1	1	1	0	0	2	1	1	0	2	0	0	0	2	2	2	1	0	0	2	1	0	2	1	0	2	2	0	0	1	0	1	1	0	2	0
655	0	0	2	1	0	2	1	0	2	0	1	0	1	1	1	1	1	1	1	1	0	0	1	0	0	1	1	1	2	0	0	0	0	2	0	1	2	0	1	1	0	0	0	0	0	0	0	1	1
656	0	0	0	0	0	0	2	0	0	0	1	0	0	0	0	0	2	0	2	2	0	0	1	0	0	2	1	2	2	2	0	0	2	1	1	1	1	0	2	2	0	0	1	0	1	2	1	0	2
657	1	0	1	0	1	1	2	1	1	1	1	0	0	0	0	0	1	0	2	1	1	0	1	1	1	1	2	2	2	2	1	1	1	2	1	2	2	0	2	1	1	0	0	1	0	0	0	2	0
658	1	0	2	0	0	1	0	0	2	0	0	0	0	0	0	0	0	2	0	0	0	0	2	0	0	1	0	2	1	1	0	1	2	1	2	2	2	1	1	1	0	1	1	0	0	0	0	1	1
659	0	1	0	0	0	1	1	0	2	0	0	0	0	0	0	0	2	1	2	1	1	0	2	0	0	0	2	2	2	2	1	0	0	0	1	1	2	0	1	1	0	0	0	0	1	1	0	1	1
660	1	0	1	0	0	0	1	1	2	0	0	0	0	0	1	1	2	1	1	2	0	1	0	1	1	1	1	2	1	1	1	1	2	0	0	2	1	0	0	0	0	0	0	0	2	0	0	2	0
661	0	0	0	0	0	0	1	1	2	0	0	1	2	1	1	0	1	0	1	1	0	0	2	0	0	1	0	1	1	1	0	0	0	2	0	2	1	0	0	0	0	0	0	2	0	0	0	1	1
662	0	1	2	0	1	1	2	0	1	0	0	0	0	0	0	0	1	2	0	1	0	0	1	0	0	1	2	2	2	2	1	1	2	0	2	1	1	0	1	1	0	0	0	0	0	0	0	1	2
663	0	0	1	0	0	1	1	0	2	0	0	0	1	0	0	0	2	2	1	1	1	0	1	0	0	1	2	1	2	0	0	1	2	1	0	2	2	1	1	1	0	0	0	0	0	0	0	1	1
664	1	0	2	0	1	2	0	0	2	0	0	1	1	1	2	0	2	1	1	1	1	0	1	0	0	2	0	1	1	0	0	1	1	2	1	2	2	0	2	2	0	0	1	0	1	0	0	2	0
665	1	1	1	0	1	1	0	0	1	0	1	0	0	0	0	0	1	0	2	1	1	1	2	0	0	1	1	2	2	1	0	0	2	0	1	2	2	1	0	0	1	1	1	0	0	0	0	0	2
666	1	0	1	0	0	0	2	0	0	0	1	1	1	1	1	0	1	2	0	0	1	0	2	0	0	0	0	1	2	1	0	0	2	0	1	2	1	1	0	0	0	0	0	0	0	0	0	2	0
667	0	0	2	1	0	1	1	1	2	0	0	0	0	0	0	0	0	0	2	2	0	0	2	0	0	1	2	2	2	1	1	0	2	1	1	2	0	1	0	0	0	1	1	0	0	0	0	2	0
668	1	0	2	1	0	2	0	0	2	0	0	0	0	0	0	0	2	0	2	2	0	1	1	0	0	1	1	1	2	1	1	1	1	0	0	1	2	0	2	2	0	0	0	0	0	0	0	1	1
669	1	0	0	0	0	0	1	1	2	0	0	0	0	0	0	0	1	1	1	1	0	0	2	1	1	1	1	1	1	1	0	0	1	0	1	1	2	1	1	1	0	0	1	0	1	0	0	1	1
670	0	0	1	1	0	2	1	1	1	1	0	1	1	1	1	0	2	0	1	1	0	0	2	0	0	0	1	1	1	1	0	1	0	2	0	2	1	0	0	0	0	1	1	1	1	0	0	1	1
671	0	0	0	0	0	0	0	0	2	0	0	0	0	0	0	0	2	1	2	2	0	0	2	0	0	1	2	2	2	2	0	1	1	1	1	2	2	0	1	1	0	0	1	0	1	0	0	1	1
672	1	0	1	0	0	1	2	0	0	0	1	0	1	0	0	0	1	0	2	2	0	0	2	0	0	1	2	2	2	2	0	2	1	1	0	2	1	0	1	1	0	0	0	1	0	0	0	1	1
673	1	0	0	0	0	1	1	1	2	0	1	1	1	1	1	0	2	1	1	2	0	0	2	0	0	1	2	2	2	2	0	1	2	0	1	1	1	1	0	0	0	0	1	0	1	1	0	0	2
674	1	0	2	1	0	2	1	0	2	0	0	1	1	1	1	0	1	1	1	1	0	0	2	0	0	2	2	2	2	1	1	1	1	1	0	2	2	1	0	0	1	0	0	0	0	0	0	1	1
675	1	0	1	0	0	1	2	0	0	0	1	1	1	1	1	0	0	0	2	2	0	0	0	0	0	0	1	1	2	0	0	2	2	0	2	0	2	1	1	1	1	0	1	0	1	1	0	1	1
676	1	0	1	1	0	1	2	1	1	0	0	0	2	1	1	0	1	1	1	1	0	0	2	0	0	0	0	2	2	0	1	0	1	2	1	2	2	0	1	1	0	0	1	0	1	0	0	2	0
677	1	0	2	0	0	0	2	0	1	0	1	0	1	0	0	0	0	1	1	1	0	0	2	0	0	0	1	1	2	1	0	0	2	0	1	2	1	0	0	0	0	0	1	0	0	1	0	2	0
678	1	0	1	1	0	1	2	0	0	0	1	0	0	0	0	0	2	1	1	1	1	0	1	0	0	0	2	2	2	2	0	1	1	1	1	1	1	0	1	1	0	0	0	0	0	0	0	1	1
679	0	0	0	0	0	0	2	0	0	0	0	0	2	0	0	0	2	2	0	0	2	0	2	0	0	2	0	1	1	1	0	1	1	1	0	2	1	1	0	0	1	0	0	1	1	1	1	0	2
680	1	0	2	1	0	2	2	1	1	0	0	0	1	0	0	0	1	1	1	1	1	0	2	0	0	2	2	2	1	1	1	0	1	1	0	2	1	1	0	0	0	0	1	0	1	1	1	0	2
681	1	0	0	0	0	0	0	0	2	0	1	0	0	0	0	0	0	1	1	1	0	0	1	0	0	1	1	1	2	1	1	1	2	1	0	2	0	1	0	0	0	0	1	0	0	0	0	2	0
682	1	0	2	0	2	2	0	0	2	0	0	0	1	0	0	0	1	2	0	1	1	0	1	1	1	1	2	2	2	2	0	0	0	2	0	1	1	0	1	0	1	1	1	1	1	0	0	2	0
683	1	0	2	0	0	1	2	1	1	0	0	0	0	0	1	1	1	1	1	0	0	0	2	0	0	1	1	2	2	1	0	1	2	1	1	1	1	0	1	1	0	0	0	0	1	1	0	2	0
684	1	0	1	1	1	2	2	1	1	0	1	0	0	0	0	0	1	2	0	1	1	0	2	0	0	0	1	2	2	1	0	0	2	0	1	2	1	0	1	0	1	1	1	0	0	2	1	1	1
685	0	0	2	0	1	1	1	1	2	0	0	0	0	0	0	0	1	1	1	1	1	0	1	0	0	1	1	2	2	1	1	0	2	1	1	1	0	0	1	1	0	0	0	0	0	0	0	1	1
686	1	0	2	1	0	2	2	0	0	0	0	0	1	0	0	0	0	2	0	0	1	0	2	0	0	0	1	2	2	2	1	2	2	0	2	0	2	0	2	2	1	1	1	0	1	0	0	1	1
687	0	0	2	0	1	1	1	0	1	0	0	0	0	0	0	0	2	0	2	1	1	0	1	0	0	1	2	2	2	2	0	0	2	1	1	1	1	0	1	1	1	0	0	0	0	1	0	0	2
688	0	0	2	1	0	2	1	1	2	0	0	0	1	1	1	0	2	0	1	1	0	0	2	0	0	1	1	2	2	1	0	1	1	1	0	2	0	0	1	1	0	1	2	0	1	1	0	1	0
689	1	0	1	1	0	1	2	0	0	0	1	0	0	0	0	0	1	0	2	2	0	0	2	0	0	0	1	1	2	1	1	0	0	2	0	2	0	0	0	0	0	0	0	1	0	0	2	0	2
690	0	1	2	0	0	1	1	0	1	0	1	1	2	1	1	0	1	2	1	1	0	0	0	0	0	0	1	0	1	0	0	0	2	1	1	1	2	1	1	1	0	0	0	1	0	0	0	2	0
691	0	0	1	0	1	1	1	0	1	0	1	0	0	0	0	0	0	1	0	0	1	0	2	0	0	1	2	2	2	2	0	1	1	0	0	1	2	1	0	0	0	0	1	0	0	1	0	2	0
692	0	1	2	0	1	2	1	0	1	1	1	0	1	0	1	1	1	1	1	1	0	0	1	0	0	1	1	2	0	0	0	2	2	0	2	0	2	0	2	1	1	0	0	0	0	0	0	2	0
693	0	0	0	0	0	0	1	0	1	0	0	0	1	0	0	1	1	0	1	1	1	0	2	0	0	2	1	1	2	1	0	1	1	1	2	1	1	0	0	0	0	0	1	0	1	0	0	2	0
694	1	0	1	0	0	0	2	0	0	0	0	0	0	0	0	0	2	0	2	2	0	0	2	0	0	1	1	1	2	1	1	0	0	2	0	2	2	1	0	0	1	0	1	0	1	0	0	2	0
695	0	1	1	0	0	1	2	0	0	0	0	1	2	2	2	0	0	2	0	1	1	0	1	0	0	1	1	2	2	2	1	0	2	0	1	1	2	1	1	1	0	0	0	1	0	0	0	1	1
696	0	0	1	1	0	1	1	0	2	0	0	1	0	0	0	0	0	2	1	1	0	0	2	0	0	0	1	1	2	1	0	0	2	1	0	2	1	0	1	1	0	0	1	0	1	1	0	2	0
697	1	0	1	0	0	2	0	0	2	0	0	0	0	0	0	0	0	0	2	1	1	0	2	0	0	2	2	2	1	1	0	1	2	0	0	2	2	0	0	0	0	0	1	0	0	1	0	0	2
698	1	0	0	1	0	1	1	0	1	0	0	1	1	1	1	0	2	0	2	2	0	0	1	0	0	1	0	2	1	0	0	2	1	2	0	2	1	0	2	2	0	0	1	0	1	0	1	1	1
699	1	0	0	0	0	0	1	1	2	0	0	0	0	0	0	0	0	2	0	1	1	1	2	0	0	0	1	2	1	1	1	0	1	1	1	1	2	0	2	2	0	0	0	0	0	0	0	2	0
700	0	0	2	1	0	2	2	1	2	0	1	0	0	0	0	0	2	0	2	2	0	0	2	0	0	1	2	2	2	2	0	1	1	1	0	2	0	0	1	0	1	2	2	0	0	2	0	2	1
701	0	0	1	0	0	1	2	0	1	0	1	0	2	1	2	1	1	2	0	0	1	0	2	0	0	1	1	1	2	1	1	0	1	1	1	2	1	0	0	0	0	0	1	0	0	0	0	2	1
702	1	0	1	1	0	1	2	0	0	0	1	0	2	0	0	0	1	0	2	2	0	0	2	0	0	2	1	1	2	0	1	1	1	0	2	0	0	0	0	0	0	0	0	0	1	0	0	2	0
703	1	0	1	0	0	0	2	0	1	0	2	1	1	1	1	0	1	2	0	0	1	0	2	0	0	0	1	2	1	1	0	0	2	0	1	1	1	0	1	1	0	0	2	0	1	1	0	2	1
704	0	0	2	1	0	1	1	0	1	0	1	1	1	1	1	0	1	0	2	2	0	0	2	0	0	0	2	2	2	1	1	2	2	1	0	2	2	1	1	1	0	0	1	0	1	1	0	0	1
705	1	0	1	0	0	0	1	0	2	0	0	0	0	0	0	0	1	1	1	1	1	0	2	0	0	0	2	2	2	2	0	0	0	2	0	2	1	1	0	0	0	0	0	0	0	0	0	2	1
706	0	0	2	0	0	0	2	0	2	0	1	0	0	0	0	0	2	0	2	2	0	0	2	0	0	0	2	2	2	2	0	0	2	2	0	2	1	0	1	1	0	1	1	1	0	1	0	2	1
707	1	0	0	1	0	1	1	0	1	0	1	2	2	2	2	0	1	1	1	1	0	0	2	0	0	1	0	1	1	0	1	1	1	1	2	1	1	0	0	0	0	0	0	0	0	0	0	0	2
708	1	0	1	0	0	1	1	0	1	0	0	1	1	1	1	0	1	1	1	1	1	0	1	1	1	1	2	2	2	2	1	1	2	0	1	2	1	0	0	0	1	0	0	0	0	0	0	1	1
709	0	0	2	0	0	2	0	0	2	0	0	2	2	1	1	1	0	1	1	1	0	0	1	0	0	1	1	2	1	1	1	1	1	0	1	1	1	0	0	0	0	0	0	0	0	0	1	1	1
710	0	0	2	1	1	2	2	1	1	0	1	0	2	1	2	1	2	1	1	1	1	0	2	0	0	1	0	2	1	0	0	1	1	2	0	2	1	1	0	0	1	0	0	0	0	0	0	1	2
711	0	0	0	0	0	0	1	0	1	0	0	1	1	0	0	1	1	0	2	2	0	0	2	0	0	1	2	2	1	1	0	1	0	2	0	2	1	0	2	2	0	1	1	0	0	0	0	2	0
712	1	0	1	1	0	1	1	1	2	0	0	1	1	1	2	1	1	0	1	1	1	0	1	0	0	1	1	1	2	1	0	1	2	2	0	2	1	1	0	0	0	0	0	0	2	1	0	1	1
713	0	0	1	0	1	1	1	0	1	0	0	0	0	0	0	0	1	0	1	2	0	0	1	1	1	1	0	1	2	1	0	1	2	1	1	1	2	0	2	2	1	0	1	0	1	0	0	0	1
714	0	0	1	0	0	0	0	0	2	0	0	1	1	1	1	0	2	1	2	2	1	0	2	0	0	2	2	2	2	2	1	1	2	2	0	2	2	0	1	1	0	0	0	0	0	0	0	2	1
715	1	0	0	1	0	1	1	0	1	0	1	0	0	0	1	1	0	1	0	0	1	0	2	0	0	0	1	1	1	1	0	0	2	2	1	2	0	0	0	0	0	1	1	0	0	1	0	0	1
716	0	0	1	0	0	1	0	0	2	0	0	0	0	0	0	0	0	1	1	1	0	0	2	0	0	1	1	1	2	1	0	0	2	2	1	1	1	0	0	0	0	0	1	0	2	0	1	0	2
717	1	0	1	0	0	1	1	0	2	0	0	0	0	0	0	0	1	1	1	1	0	0	2	0	0	1	1	2	1	0	1	1	1	1	1	1	1	1	0	0	0	0	0	2	0	0	0	2	0
718	0	0	1	0	0	1	2	1	2	0	1	0	0	0	0	0	1	2	0	0	0	0	2	0	0	1	0	2	0	0	0	1	1	1	1	1	0	0	0	1	0	0	0	0	0	0	1	0	2
719	0	0	1	1	0	1	0	0	2	0	1	1	1	1	1	0	1	0	2	2	0	0	2	0	0	1	0	2	1	1	0	2	1	1	1	1	2	2	0	0	0	0	1	0	1	1	0	1	0
720	1	1	1	0	1	1	2	0	0	0	0	0	0	0	0	0	1	1	2	2	0	0	1	0	0	2	2	2	1	1	1	0	1	1	1	2	1	0	2	2	0	0	0	0	0	0	0	1	1
721	0	1	1	0	0	1	1	0	2	0	0	1	0	0	0	0	1	0	2	2	0	0	2	0	0	0	2	2	2	1	0	0	0	2	0	2	2	1	1	1	0	0	0	0	0	0	0	1	0
722	1	0	1	0	0	1	1	0	1	0	1	0	0	0	0	0	2	0	2	2	0	0	1	0	0	2	1	1	2	0	1	0	2	1	1	2	2	0	2	1	1	0	1	0	1	1	0	0	2
723	1	0	2	0	2	2	0	0	1	0	1	2	2	2	2	0	1	1	1	1	1	0	2	0	0	1	1	2	1	1	1	2	1	1	0	2	2	0	1	1	0	0	0	0	0	0	1	0	2
724	1	1	2	0	0	1	2	0	0	0	0	2	2	2	2	0	1	0	2	1	1	0	2	0	0	1	0	1	2	1	0	1	0	1	1	1	2	0	1	1	0	0	0	0	1	0	0	2	1
725	0	1	1	0	0	1	1	0	1	0	1	0	0	0	0	0	1	0	2	2	0	0	2	0	0	0	2	0	1	0	0	0	2	1	1	1	0	0	0	0	0	0	0	1	1	1	0	1	2
726	0	0	1	0	0	1	0	0	2	0	0	0	1	0	0	0	1	1	1	0	1	0	2	0	0	2	1	0	1	0	0	1	2	2	0	2	0	0	0	0	0	1	1	0	0	0	0	2	0
727	0	0	0	0	0	0	0	0	2	0	2	1	1	1	2	0	2	1	1	1	1	0	2	0	0	1	2	2	2	2	0	0	2	1	2	1	2	1	0	0	1	0	0	0	1	0	0	0	2
728	0	0	2	1	0	1	0	0	2	0	0	0	1	0	0	0	1	2	0	1	1	0	2	0	0	0	2	2	2	0	0	0	2	0	2	2	0	0	0	0	0	0	0	0	1	1	0	2	2
729	0	0	2	0	0	2	0	0	2	0	0	0	0	0	0	0	1	1	1	1	1	0	0	1	1	1	2	2	2	1	1	1	1	1	0	2	1	1	0	0	0	1	1	0	1	0	0	1	1
730	0	0	1	1	0	1	0	0	1	0	1	0	0	0	0	0	2	0	2	2	0	0	2	0	0	2	2	2	2	1	1	0	2	1	0	2	2	1	1	0	2	0	0	0	0	2	0	2	0
731	1	0	1	1	1	2	2	0	1	0	0	0	1	0	0	0	2	0	2	2	0	0	1	0	0	2	1	1	2	2	1	1	1	1	1	1	1	0	1	1	0	0	0	1	0	0	0	2	0
732	0	0	0	0	0	0	1	1	2	0	0	2	2	2	2	0	1	2	0	1	1	0	2	0	0	1	1	1	2	1	0	1	1	2	0	2	2	0	2	2	1	2	2	0	0	2	0	2	1
733	1	0	1	0	0	0	1	0	1	0	1	1	1	1	2	0	1	2	1	1	0	0	2	0	0	1	2	2	2	1	0	2	2	1	0	2	1	0	1	1	0	0	1	0	1	0	1	1	1
734	0	0	1	0	0	1	0	0	2	0	0	1	1	1	1	0	0	1	2	1	1	0	1	1	1	0	0	2	0	0	0	1	1	1	0	2	2	0	2	2	0	0	1	0	1	1	1	0	2
735	1	0	0	0	0	0	2	0	1	0	0	0	0	0	0	0	2	1	1	1	1	0	2	0	0	1	1	1	2	1	1	0	2	2	0	2	1	0	1	1	0	1	1	0	1	0	0	2	1
736	0	0	1	0	0	1	0	0	2	0	0	0	0	0	0	0	1	1	1	1	0	0	1	0	0	1	1	1	2	1	0	0	1	1	1	1	2	0	2	1	1	0	0	0	0	0	0	2	0
737	1	1	1	0	0	1	2	0	1	0	1	1	2	1	1	0	1	1	1	0	1	0	2	0	0	1	2	2	2	2	0	0	2	1	0	2	2	0	2	2	0	2	2	0	1	1	0	2	1
738	1	0	2	1	0	2	0	0	1	0	0	0	0	0	0	0	1	1	1	1	0	0	2	0	0	0	1	1	2	1	0	0	1	0	1	1	2	1	1	1	0	0	0	0	2	1	1	1	1
739	0	1	2	0	0	1	1	1	2	0	0	1	1	0	0	1	0	2	0	1	1	0	2	0	0	1	1	1	2	0	0	2	2	0	2	0	2	1	1	1	0	0	0	0	0	1	0	1	1
740	0	0	2	0	0	1	0	0	2	0	0	0	1	0	0	0	0	2	0	0	0	0	2	0	0	1	2	2	2	2	1	1	1	0	2	0	1	0	0	0	0	0	0	0	1	1	0	2	0
741	1	1	1	0	0	1	2	1	1	0	1	1	1	1	1	0	0	0	1	1	1	0	2	0	0	2	2	2	2	2	1	0	2	0	1	1	1	0	0	0	0	0	0	0	1	0	0	1	1
742	0	0	2	1	0	2	1	1	2	0	0	0	0	0	0	0	1	0	2	0	1	1	1	0	0	1	0	1	2	1	0	0	0	1	2	2	1	0	0	0	0	0	0	0	0	0	0	2	0
743	1	0	1	0	0	1	2	0	0	0	1	1	1	1	2	1	2	0	2	2	0	0	2	0	0	0	2	2	2	1	1	1	2	2	0	2	2	1	1	0	2	0	0	1	0	1	0	0	1
744	0	0	2	1	0	2	0	0	2	0	0	0	1	1	1	1	1	2	1	1	0	0	2	0	0	2	1	1	2	1	0	1	1	0	2	0	2	0	2	2	1	0	0	0	1	1	1	1	1
745	0	0	1	1	0	2	0	0	2	0	0	0	0	0	0	0	2	0	1	1	0	0	2	0	0	1	2	2	2	2	0	1	2	2	0	2	2	1	0	0	0	0	1	0	1	0	0	1	1
746	1	0	2	0	0	1	2	0	1	0	1	1	2	1	1	0	1	1	0	0	2	0	2	0	0	0	2	2	2	1	1	0	1	1	0	2	2	0	1	1	0	0	0	1	1	1	0	2	0
747	1	0	2	1	0	1	1	0	1	0	1	0	0	0	0	0	0	2	0	0	0	0	2	0	0	1	2	2	2	1	1	0	1	1	1	1	1	0	0	0	0	0	0	0	0	0	1	0	2
748	1	0	2	0	0	0	2	0	0	0	1	0	0	0	0	0	2	0	2	2	0	0	2	0	0	1	0	1	1	1	0	0	1	2	0	2	1	0	0	0	1	0	1	0	1	0	0	2	1
749	1	0	2	0	1	2	1	0	2	0	0	1	0	0	0	0	0	0	1	1	1	0	2	0	0	0	1	1	2	1	0	1	2	1	1	2	1	0	0	0	0	0	0	0	0	0	0	2	0
750	0	0	0	0	0	0	2	0	1	0	1	0	1	0	0	0	1	1	1	1	0	0	0	0	0	0	1	1	1	1	0	1	2	0	1	1	1	0	0	0	0	0	0	0	0	0	0	2	0
751	1	0	1	1	0	1	2	0	2	0	0	1	2	2	2	0	1	1	1	1	0	0	2	0	0	1	1	1	2	0	0	1	2	0	2	1	2	1	1	1	0	0	0	0	1	1	1	0	2
752	1	0	0	0	0	0	0	0	1	0	0	0	0	0	0	0	0	0	2	1	1	0	2	0	0	1	1	1	1	1	1	0	2	1	1	1	0	0	0	0	0	0	1	0	0	1	0	1	1
753	0	0	2	1	0	1	1	0	1	0	0	1	1	1	1	0	0	1	1	1	0	0	2	0	0	2	1	1	1	1	0	0	1	1	0	2	0	0	0	0	0	0	1	0	1	1	0	2	0
754	0	0	1	1	0	1	0	0	2	0	1	0	0	0	0	0	0	1	1	1	0	0	0	0	0	0	2	2	2	2	0	1	1	1	1	2	1	0	0	0	0	0	0	0	0	0	0	0	2
755	0	0	0	1	0	1	2	0	0	0	0	0	1	1	1	0	0	1	1	1	0	0	2	0	0	1	2	2	2	2	0	0	2	1	1	1	2	1	1	1	0	0	1	0	1	1	0	0	1
756	0	0	0	1	0	1	0	0	2	0	0	0	0	0	0	0	1	1	1	1	0	0	2	0	0	1	1	2	2	1	1	1	1	0	2	0	1	0	1	1	0	1	1	1	1	0	0	0	2
757	0	0	2	0	0	1	0	0	2	0	0	0	0	0	0	0	2	0	2	2	0	0	2	0	0	1	0	1	2	1	0	1	2	1	1	2	2	0	2	1	1	0	1	0	1	2	0	2	1
758	1	0	2	0	0	1	0	0	2	0	0	1	1	1	1	0	2	1	2	1	1	0	2	0	0	2	2	2	2	1	2	1	2	0	2	0	2	0	1	1	0	2	2	0	0	0	0	1	1
759	0	0	1	0	0	0	1	1	2	0	0	0	1	0	0	0	1	1	1	1	1	0	2	0	0	0	1	2	2	1	1	1	2	2	0	2	2	1	0	0	0	0	0	0	0	0	0	0	1
760	1	0	1	0	0	2	1	0	1	0	1	1	1	1	1	0	1	1	1	1	1	0	2	0	0	1	1	1	1	1	0	0	0	2	0	2	0	0	1	1	0	0	0	1	0	0	0	1	1
761	0	0	1	0	0	0	0	0	2	0	0	0	1	0	0	0	1	1	2	2	0	0	1	1	1	1	1	2	2	1	0	0	1	1	1	2	2	0	1	1	0	0	0	0	0	0	0	1	1
762	1	0	0	1	0	1	1	0	1	0	1	1	1	1	1	0	2	0	2	2	0	0	1	1	1	1	2	2	2	2	0	0	1	1	1	1	2	0	1	1	0	0	1	0	1	1	0	1	1
763	0	0	2	0	0	2	1	0	1	0	1	0	0	0	0	0	0	0	2	2	0	1	2	0	0	1	2	2	2	1	0	1	2	1	2	2	0	0	0	0	0	0	1	0	1	0	0	1	1
764	0	0	1	0	0	2	0	0	2	0	0	0	0	0	0	0	2	0	2	2	0	0	1	0	0	2	2	2	2	2	0	0	0	2	0	2	2	0	1	0	1	1	1	0	1	0	0	2	0
765	1	0	1	0	0	1	1	0	1	0	1	1	1	1	1	0	0	1	1	1	1	0	2	0	0	1	2	2	2	2	1	1	2	0	2	0	2	0	1	1	0	1	1	1	0	1	0	2	0
766	1	0	0	1	0	1	1	0	1	0	1	1	1	1	2	1	1	1	1	1	0	0	2	0	0	0	2	2	2	2	1	2	2	2	0	2	2	0	1	1	0	0	0	1	0	1	0	1	1
767	0	0	1	0	1	1	2	0	0	0	1	1	1	0	0	1	0	1	1	1	1	0	2	0	0	1	1	1	2	0	0	1	2	0	1	1	1	0	0	0	1	0	0	0	0	0	0	2	1
768	0	0	1	0	0	1	2	0	1	0	1	1	2	2	2	0	1	1	1	1	0	0	2	0	0	1	1	2	2	1	1	1	1	1	1	1	1	0	0	0	0	0	0	1	0	0	0	1	1
769	0	0	2	0	0	1	2	0	1	0	2	0	0	0	0	0	1	0	2	2	0	0	2	0	0	0	1	1	2	2	1	0	1	0	2	0	2	0	1	1	0	0	0	1	1	1	0	2	0
770	0	0	1	0	0	0	1	1	2	0	0	1	1	1	1	0	1	2	0	0	1	1	2	0	0	1	1	0	1	0	0	1	2	0	2	0	2	0	2	1	1	0	0	0	1	1	1	1	1
771	0	0	1	0	0	1	0	0	2	0	0	0	0	0	0	0	1	0	1	1	0	0	1	0	0	0	1	2	2	1	0	1	1	0	2	1	1	0	0	0	0	0	0	1	0	0	1	1	1
772	0	0	2	2	0	2	1	0	1	0	2	0	0	0	0	0	0	2	0	0	1	0	2	0	0	2	0	1	1	1	0	1	2	0	1	1	1	0	0	0	0	0	0	0	0	0	0	2	0
773	1	0	0	0	0	0	1	0	0	0	1	0	0	0	0	0	2	1	2	1	1	0	1	1	1	1	0	1	1	0	0	2	2	1	1	2	2	0	2	2	0	0	0	0	0	0	0	2	0
774	0	0	2	0	1	2	2	1	1	0	0	0	1	0	0	0	2	2	1	1	0	2	0	0	0	1	2	2	2	2	1	1	1	1	0	2	2	0	2	2	0	0	1	0	1	1	0	1	0
775	1	0	1	1	0	2	0	0	2	0	0	0	0	0	1	1	0	1	1	1	1	0	2	0	0	0	0	1	1	0	0	0	0	2	0	2	2	0	1	1	0	0	1	0	1	1	0	0	2
776	1	0	1	0	0	2	2	1	1	0	0	0	0	0	0	0	1	1	1	1	0	0	1	1	1	1	1	1	2	0	1	1	1	1	0	2	0	0	1	1	0	0	0	0	2	1	0	2	1
777	0	1	2	0	1	2	2	0	0	1	2	0	0	0	0	0	1	1	1	1	0	0	1	0	0	0	1	1	2	1	1	0	0	2	1	1	2	0	0	0	0	0	0	1	0	0	1	0	1
778	1	0	1	2	0	2	2	0	0	0	0	0	0	0	0	0	1	0	2	2	0	0	1	0	0	1	0	1	2	0	1	0	2	0	2	2	0	0	0	0	0	0	0	0	0	0	0	1	1
779	1	0	2	1	0	1	0	0	2	0	0	0	1	0	0	0	1	1	1	1	0	0	2	0	0	0	2	2	1	0	1	0	1	2	0	2	2	1	0	0	0	1	1	0	0	2	1	1	1
780	1	0	1	0	1	1	2	0	1	0	1	0	1	0	0	0	0	1	0	0	1	0	2	0	0	1	1	2	2	1	0	2	1	1	0	2	2	0	1	1	0	0	1	0	1	1	0	2	0
781	1	0	2	0	0	1	1	0	0	0	1	0	1	0	0	0	0	2	0	0	0	0	2	0	0	2	2	2	2	2	1	0	2	2	0	2	0	0	0	0	0	0	1	0	1	1	0	1	1
782	0	0	1	1	0	1	2	1	1	0	0	1	1	1	1	0	1	1	1	0	1	0	2	0	0	0	0	0	1	0	0	1	1	2	0	2	2	1	0	0	1	1	1	0	1	1	1	0	2
783	0	0	1	1	1	2	2	1	1	0	1	1	1	1	1	0	2	1	2	1	1	0	1	0	0	1	1	2	2	2	0	0	0	1	1	1	1	1	0	0	0	0	0	0	1	1	0	1	1
784	0	0	0	0	0	1	0	0	2	0	0	0	0	0	0	0	0	1	1	1	1	0	1	1	1	1	1	1	2	2	0	0	0	2	0	1	2	1	1	0	2	1	1	0	1	0	0	2	0
785	1	0	2	1	0	2	1	0	1	0	1	0	0	0	0	0	0	0	2	2	0	0	2	0	0	0	1	1	2	1	0	1	1	1	1	1	2	0	1	0	1	1	1	0	1	0	0	2	1
786	1	0	0	0	0	0	2	0	1	0	1	0	0	0	1	1	2	0	2	2	0	0	1	0	0	1	2	2	2	2	1	0	2	1	0	2	2	0	1	1	0	0	0	0	0	0	0	1	1
787	0	0	1	0	0	0	2	1	1	0	0	1	1	1	1	0	1	1	1	1	0	0	2	0	0	1	1	1	2	1	0	1	1	1	1	1	1	1	0	0	0	0	0	0	2	0	0	2	2
788	0	0	2	1	1	2	0	0	1	0	1	0	1	1	1	1	1	0	2	1	1	0	0	0	0	0	1	2	2	1	2	0	1	1	1	1	2	1	0	0	1	1	1	0	1	0	0	2	0
789	1	0	1	1	0	1	1	0	1	0	1	0	1	0	0	0	1	1	1	1	0	0	0	1	1	1	2	2	2	1	0	2	2	1	1	2	1	0	1	1	0	0	1	0	0	0	0	2	0
790	1	0	1	0	0	0	1	1	2	0	0	1	1	1	1	0	1	1	1	0	1	0	1	1	1	1	1	2	2	1	1	2	1	1	1	1	2	0	2	2	0	0	0	0	1	1	0	2	1
791	1	0	2	1	0	2	0	0	2	0	0	1	1	1	1	0	1	0	2	2	0	0	2	0	0	2	2	2	2	2	0	1	2	0	2	0	2	0	2	2	1	0	0	0	1	0	0	1	0
792	1	0	2	0	0	1	0	0	2	0	1	0	1	0	0	0	1	2	0	0	1	0	2	0	0	1	1	0	1	0	0	1	1	0	2	1	1	0	0	0	0	1	1	0	0	0	0	1	1
793	0	0	1	1	0	1	2	0	2	0	0	1	1	1	1	0	1	1	1	1	0	0	1	1	1	1	2	2	2	1	0	0	1	1	0	2	1	0	1	1	0	0	0	0	0	0	1	0	2
794	1	0	1	1	0	2	1	0	1	0	1	1	1	0	0	1	2	1	2	2	1	0	2	0	0	0	1	0	2	0	0	1	2	0	1	1	1	0	0	0	0	0	1	0	1	1	0	0	1
795	0	0	2	0	1	2	1	0	2	0	1	0	0	0	0	0	1	0	1	1	0	0	2	0	0	1	1	1	2	1	0	1	2	2	0	2	1	0	1	1	0	1	1	1	1	0	0	2	1
796	0	0	1	1	0	1	1	1	2	0	0	0	0	0	0	0	1	2	0	0	0	0	2	0	0	0	2	2	2	2	1	0	2	1	0	2	1	0	0	0	0	0	2	0	2	1	0	1	1
797	1	0	0	0	0	0	0	0	2	0	0	0	0	0	0	0	1	1	1	1	0	0	2	0	0	2	1	0	2	0	0	0	0	1	2	2	0	0	0	0	0	0	0	0	0	1	0	1	1
798	0	0	0	0	0	1	1	0	1	0	0	0	0	0	0	0	1	0	1	1	1	0	2	0	0	2	2	2	2	0	1	1	1	1	1	1	2	0	1	0	1	0	0	1	0	0	0	2	0
799	0	0	2	0	1	2	2	1	1	0	0	1	1	1	1	0	1	1	1	1	0	0	2	0	0	1	2	2	2	2	0	0	1	0	1	1	2	0	2	2	1	1	1	0	0	0	0	1	1
800	1	0	2	1	0	2	0	0	2	0	0	0	0	0	0	0	1	0	2	2	0	0	2	0	0	0	0	2	1	0	0	1	2	0	1	2	2	1	0	0	1	1	1	0	1	0	0	1	1
801	0	0	2	0	0	1	1	0	1	0	0	0	0	0	0	0	0	1	0	0	1	0	1	0	0	1	1	1	1	1	0	0	1	1	1	1	1	1	0	0	1	1	1	0	1	1	0	2	0
802	0	0	2	0	0	1	1	0	1	0	1	0	2	0	0	1	1	1	1	1	0	0	0	0	0	0	2	2	2	2	0	0	2	2	1	1	2	0	0	0	0	0	1	0	1	0	0	2	0
803	1	0	2	0	0	1	1	0	1	0	0	1	1	1	1	0	1	1	1	1	0	0	1	0	0	1	1	1	2	0	1	1	1	2	2	1	0	0	0	0	0	0	1	0	1	0	1	0	1
804	1	0	2	1	0	2	1	0	2	0	0	1	2	2	2	0	2	0	2	2	0	0	2	0	0	0	1	1	2	2	0	1	1	1	1	1	1	0	1	0	1	0	1	0	1	0	0	1	1
805	0	0	0	0	0	0	1	0	1	0	0	0	0	0	0	0	1	0	1	1	1	0	2	0	0	0	1	1	2	1	0	0	0	2	0	2	1	0	0	0	0	0	0	0	0	0	0	1	1
806	0	0	0	0	0	0	1	0	1	0	0	1	0	0	0	0	1	1	1	1	1	0	2	0	0	2	2	2	2	2	0	2	2	1	1	2	2	0	1	1	0	0	2	0	1	1	0	2	0
807	1	0	2	1	0	1	2	1	1	0	1	0	0	0	0	0	2	1	1	1	1	0	2	0	0	0	2	2	2	2	0	1	1	1	1	1	2	0	1	1	0	0	0	0	0	0	1	0	1
808	1	0	2	0	0	1	0	0	2	0	1	1	1	1	1	0	2	1	2	1	1	0	2	0	0	1	1	1	2	1	1	2	1	2	0	2	1	1	0	0	0	0	1	0	1	0	0	2	0
809	1	0	1	0	0	2	1	0	1	1	1	0	0	0	0	0	2	1	1	1	1	0	2	0	0	1	1	1	1	1	0	0	1	2	0	2	2	0	2	2	0	0	1	0	1	0	1	1	1
810	0	1	2	1	0	1	1	1	2	0	0	1	0	0	0	0	1	1	1	1	1	0	1	0	0	2	2	2	2	0	1	0	2	2	0	2	1	0	0	0	0	0	0	0	1	1	0	2	1
811	1	0	1	0	0	0	2	0	0	0	1	0	1	0	0	0	1	0	2	2	0	0	2	0	0	2	1	1	2	0	0	2	2	0	1	1	2	1	0	0	0	0	0	0	0	0	0	1	1
812	1	0	2	1	0	1	2	1	1	0	0	0	0	0	0	0	1	0	2	1	1	0	0	0	0	0	1	2	1	1	1	0	2	1	1	1	2	1	1	1	0	0	1	0	1	1	0	0	1
813	1	0	2	1	0	2	0	0	2	0	0	0	0	0	0	0	1	0	2	1	0	0	2	0	0	1	1	2	1	1	1	1	1	0	0	1	1	0	0	0	0	0	0	0	0	0	1	0	1
814	0	0	2	0	0	1	1	0	0	0	0	1	1	1	1	0	1	1	1	1	1	0	1	0	0	1	1	1	2	0	0	2	1	1	1	1	2	0	0	0	0	0	0	1	0	0	0	1	0
815	0	0	1	0	0	1	2	0	2	0	1	1	1	1	1	0	1	1	1	1	0	0	1	0	0	1	0	2	2	0	1	1	1	2	1	2	1	0	0	0	0	0	0	0	1	0	0	2	0
816	1	0	2	1	0	2	1	1	2	0	0	0	0	0	0	0	1	1	1	1	0	0	1	0	0	1	2	2	2	1	1	1	1	2	0	2	2	0	2	2	0	0	1	0	1	1	0	2	1
817	1	0	1	0	1	1	1	0	1	0	0	0	1	0	0	0	1	1	1	1	0	0	2	0	0	0	2	2	2	1	0	0	2	2	1	1	2	0	1	1	0	1	1	1	2	0	0	1	1
818	0	0	1	1	1	2	2	0	0	0	1	0	0	0	0	0	1	1	1	0	1	0	2	0	0	1	0	1	1	0	0	0	2	2	0	2	1	1	0	0	0	0	0	0	0	1	0	2	0
819	0	0	2	1	1	2	0	0	2	0	1	2	2	2	2	0	1	0	1	2	0	0	1	1	1	1	2	2	2	2	0	0	2	1	0	2	2	1	1	1	0	1	1	0	0	0	1	1	1
820	0	0	2	0	0	2	2	0	0	0	2	0	1	0	0	0	1	0	2	2	0	0	2	0	0	1	2	2	2	2	0	0	2	1	1	1	1	0	1	1	0	1	1	0	1	1	0	0	2
821	0	0	2	0	0	2	0	0	2	0	1	0	0	0	0	0	0	2	0	1	0	0	2	0	0	1	0	1	1	0	0	0	1	2	0	2	2	0	1	1	0	0	1	0	1	0	0	2	1
822	1	0	1	0	0	0	0	0	1	0	0	0	0	0	0	0	2	0	1	1	0	0	1	1	1	1	2	2	2	1	0	0	1	2	0	2	2	1	0	0	0	0	0	1	0	0	0	1	1
823	0	0	1	0	0	0	1	0	1	0	0	0	0	0	0	0	1	1	1	1	1	0	0	1	1	1	1	1	2	1	1	1	1	2	0	2	2	2	0	0	0	1	1	1	0	1	0	2	0
824	1	1	2	0	0	1	0	0	1	0	0	0	0	0	1	1	0	1	1	0	1	1	1	0	0	0	2	2	2	1	0	1	2	0	1	1	2	1	0	0	1	0	0	0	1	1	0	1	1
825	0	0	2	0	2	2	1	0	1	0	0	0	0	0	0	0	1	0	2	2	0	0	2	0	0	1	2	2	2	2	0	0	2	1	1	1	2	0	0	0	0	1	1	0	1	0	0	2	1
826	1	0	2	1	0	1	0	0	2	0	1	0	0	0	0	0	0	2	1	1	0	0	2	0	0	0	1	2	1	1	0	2	2	1	1	2	1	0	1	1	0	2	2	0	1	1	0	1	1
827	1	0	1	1	0	1	1	0	1	0	1	1	1	1	1	0	1	1	1	1	1	0	2	0	0	0	1	1	2	0	0	1	0	2	0	2	2	0	0	0	0	1	1	0	0	1	1	1	1
828	1	0	2	0	1	2	1	1	2	0	1	0	0	0	0	0	2	0	2	2	0	0	2	0	0	0	0	1	2	1	0	1	2	2	0	2	1	1	0	0	0	0	0	0	0	0	0	1	1
829	0	0	2	1	0	2	2	1	1	0	1	0	0	0	0	0	1	2	1	1	0	0	2	0	0	1	1	2	2	2	0	1	1	1	1	1	0	0	0	0	0	0	0	0	0	0	0	1	1
830	1	0	1	0	0	1	1	1	2	0	0	0	0	0	0	0	0	1	1	1	1	0	2	0	0	0	2	2	2	2	1	0	2	1	1	1	2	0	1	1	0	0	0	0	1	1	0	2	0
831	1	0	0	0	0	0	1	0	2	0	0	1	2	1	1	0	1	0	2	2	0	0	2	0	0	0	2	2	2	2	0	0	1	0	1	2	1	1	0	0	0	0	1	0	1	0	0	1	1
832	1	0	0	1	0	1	2	1	1	0	0	1	2	2	2	0	1	2	0	0	1	0	2	0	0	1	1	2	2	1	0	1	2	0	1	1	2	0	1	0	1	2	2	0	1	0	0	1	1
833	0	0	2	0	2	2	1	0	1	0	1	1	0	0	0	0	2	0	2	2	0	0	2	0	0	0	2	2	2	2	0	1	0	1	1	1	2	0	1	1	0	0	1	0	1	1	0	2	1
834	0	0	1	0	0	1	2	1	1	0	1	0	0	0	0	0	1	2	0	0	1	0	2	0	0	0	2	2	2	2	1	0	0	2	0	2	0	0	0	0	0	0	1	0	1	0	0	2	0
835	0	0	0	0	0	0	1	0	2	0	0	1	1	1	1	0	2	0	2	2	1	0	2	0	0	2	2	2	2	2	0	1	2	1	1	1	0	0	1	1	0	0	0	0	1	0	1	1	1
836	0	0	2	0	1	2	2	0	2	0	0	1	1	1	1	0	2	0	1	1	0	0	1	0	0	0	1	2	1	1	1	1	2	0	1	1	0	0	0	0	0	0	1	0	1	0	0	0	2
837	1	0	0	0	0	0	1	1	2	0	0	0	2	0	0	0	0	0	2	1	1	0	2	0	0	0	2	2	2	2	0	1	1	2	1	2	1	0	1	1	0	0	0	0	0	0	0	2	1
838	1	0	0	1	0	1	2	0	0	0	0	0	0	0	0	0	2	2	0	0	0	0	1	1	1	2	0	0	1	0	0	0	1	1	1	1	1	1	0	0	0	0	0	0	1	1	0	2	0
839	1	0	1	1	1	2	1	0	1	0	0	0	0	0	1	1	1	1	1	1	0	0	2	0	0	0	1	2	2	1	0	0	1	1	1	1	0	0	1	0	1	0	1	0	0	0	0	2	1
840	0	0	2	0	2	2	2	0	1	0	2	0	0	0	0	0	1	2	1	1	0	0	0	0	0	1	1	1	2	0	0	0	2	1	0	2	2	0	1	1	0	1	1	0	1	1	0	1	0
841	1	0	2	0	1	2	1	1	2	0	0	0	0	0	0	0	2	2	0	0	1	0	2	0	0	0	2	2	2	2	0	1	1	1	0	2	1	0	0	0	1	0	0	1	0	0	0	1	0
842	1	0	1	1	0	1	1	0	1	0	1	0	0	0	0	0	1	0	2	2	0	0	2	0	0	1	1	2	2	2	0	0	0	2	0	2	1	1	0	0	0	0	1	0	1	0	0	2	1
843	0	0	1	1	0	1	2	0	0	0	2	0	0	0	0	0	2	0	1	1	0	0	2	0	0	0	1	0	1	0	0	0	1	0	1	1	1	0	0	0	0	0	1	0	1	0	1	1	1
844	1	0	1	0	0	1	2	1	1	0	1	0	0	0	0	0	0	2	0	1	1	0	2	0	0	1	0	2	1	0	0	1	2	0	1	1	1	0	1	1	0	1	1	0	0	0	0	1	1
845	1	0	0	0	0	0	1	0	2	0	0	0	0	0	0	0	0	0	2	2	0	0	2	0	0	1	0	2	1	1	1	2	2	1	0	2	2	0	2	2	0	0	0	0	0	0	0	2	0
846	1	0	0	1	0	1	1	1	2	0	0	2	2	1	1	1	2	0	1	1	0	0	2	0	0	0	2	2	2	1	1	0	1	1	1	2	0	0	0	0	0	0	1	0	1	2	0	2	1
847	0	0	2	0	0	1	1	1	2	0	0	1	2	2	2	1	1	1	1	1	0	0	1	0	0	0	2	2	2	2	0	0	1	1	1	2	1	0	0	0	0	0	0	1	0	0	0	2	0
848	1	0	2	0	0	1	0	0	2	0	0	1	1	1	1	0	1	0	2	0	1	0	1	1	1	1	1	2	2	1	0	2	2	1	0	2	1	1	0	0	0	2	2	0	1	1	0	2	0
849	0	0	0	1	0	1	1	0	2	0	0	0	0	0	0	0	1	1	1	1	0	1	2	0	0	2	0	0	1	0	0	0	0	2	0	2	2	1	1	1	0	0	2	0	2	1	0	0	2
850	1	1	1	0	1	2	2	1	2	0	0	0	1	1	2	1	1	0	1	2	0	0	0	1	1	1	1	1	2	1	1	0	1	1	1	2	2	0	2	2	0	0	1	0	0	1	0	2	0
851	1	0	1	0	1	1	1	0	1	0	0	0	0	0	0	0	1	1	1	1	0	0	2	0	0	1	0	2	0	0	0	1	1	1	0	2	2	0	1	1	0	0	0	0	0	1	0	1	0
852	0	0	0	0	0	1	1	0	1	0	0	0	0	0	0	0	1	2	0	0	1	0	1	1	1	1	1	2	2	1	0	0	1	1	0	2	1	1	0	0	0	0	0	0	0	0	0	2	0
853	1	0	0	0	0	0	1	1	2	0	0	1	1	1	1	0	1	0	2	2	0	0	2	0	0	2	0	2	2	0	1	0	0	0	0	2	2	0	0	0	0	0	0	0	0	0	0	2	0
854	0	0	2	0	1	2	0	0	2	0	0	0	0	0	0	0	2	0	2	2	0	0	2	0	0	2	2	2	2	2	0	2	2	0	1	1	1	1	0	0	0	0	1	0	1	0	0	1	1
855	1	0	2	2	1	2	0	0	2	0	0	1	1	1	1	0	1	0	1	2	0	0	0	0	0	0	2	2	2	2	0	0	2	1	0	2	2	1	1	0	2	0	0	0	0	0	0	2	1
856	1	0	0	0	0	0	1	1	2	0	0	0	0	0	0	0	2	2	1	1	1	0	2	0	0	1	1	1	2	1	1	0	0	1	0	2	1	0	0	0	0	0	0	1	0	0	0	2	1
857	0	0	0	0	0	0	1	0	1	0	1	1	2	2	2	0	1	1	1	1	1	0	1	0	0	1	1	2	2	2	0	1	2	1	1	1	2	0	2	2	0	0	1	0	1	1	0	0	1
858	0	0	2	0	0	1	0	0	2	0	0	0	0	0	0	0	1	0	2	2	0	0	2	0	0	1	1	1	1	0	0	1	2	1	2	2	2	0	2	1	1	1	1	0	1	0	0	1	1
859	1	0	1	0	1	1	2	0	1	0	2	0	0	0	0	0	1	1	2	2	0	0	2	0	0	0	1	1	2	0	0	0	2	1	1	1	2	0	1	1	0	0	1	1	1	2	0	1	1
860	0	0	2	1	0	1	2	0	0	0	2	0	0	0	0	0	0	2	0	1	1	0	2	0	0	0	1	2	2	1	1	1	1	2	0	2	0	0	1	1	0	0	1	0	1	1	0	2	2
861	0	0	1	0	0	0	2	0	1	0	1	2	2	2	2	0	1	0	2	2	0	0	2	0	0	1	2	2	2	2	1	1	0	1	0	2	1	0	0	0	1	2	2	0	0	0	0	1	1
862	0	0	2	0	0	1	2	0	0	1	2	1	1	1	1	0	0	1	1	1	1	0	2	0	0	1	2	2	2	2	1	1	2	2	0	2	0	0	0	0	0	0	0	0	1	0	0	0	2
863	0	0	2	0	2	2	0	0	2	0	0	0	0	0	0	0	1	0	2	2	0	0	1	0	0	0	1	2	2	1	1	0	1	2	0	2	1	0	1	1	0	0	2	0	1	1	0	1	1
864	1	0	2	1	1	2	0	0	1	0	1	0	1	0	0	0	1	1	1	1	1	1	0	1	1	0	1	2	2	1	0	0	2	1	1	1	0	1	0	0	0	0	0	0	0	1	0	0	2
865	0	0	1	0	0	0	1	0	2	0	0	0	0	0	0	0	0	1	0	0	0	0	2	0	0	1	0	2	2	0	1	1	1	1	2	1	1	0	1	1	0	0	0	0	0	0	0	1	2
866	1	0	1	1	0	1	1	0	1	1	2	0	1	0	0	0	0	1	0	0	1	1	2	0	0	0	2	2	2	1	2	2	2	0	1	1	1	0	0	0	0	0	0	0	0	0	1	0	2
867	0	0	1	0	0	0	1	0	1	0	1	0	0	0	0	0	0	1	1	1	1	0	1	0	0	0	1	2	2	1	0	2	1	2	0	2	1	0	0	0	0	0	2	0	2	1	0	0	2
868	1	0	2	0	1	2	2	0	0	0	2	0	2	1	1	0	1	0	2	2	0	0	2	0	0	1	2	2	2	2	0	0	2	1	0	2	1	0	0	0	0	0	0	0	1	0	1	1	1
869	1	0	2	1	0	2	2	0	1	0	0	0	0	0	0	0	1	1	1	1	1	0	2	0	0	1	1	1	2	1	0	0	0	2	1	1	0	0	0	0	0	0	0	2	0	2	0	0	1
870	0	0	1	2	0	2	2	0	1	0	2	0	0	0	0	0	0	1	1	1	0	0	2	0	0	0	2	2	2	2	0	0	1	2	1	1	2	0	1	1	0	0	1	0	0	2	0	1	2
871	1	0	2	0	0	1	0	0	1	0	1	0	0	0	0	0	2	0	2	2	0	0	2	0	0	0	0	1	1	1	0	1	2	1	1	2	2	2	0	0	0	0	1	0	1	0	0	1	1
872	1	0	0	1	0	1	1	0	1	0	0	1	2	2	2	0	1	1	1	1	0	0	1	1	1	2	2	2	2	2	1	2	1	2	0	2	1	1	0	0	0	1	1	0	0	1	1	1	1
873	0	0	2	0	0	1	0	0	2	0	0	1	1	1	2	0	2	2	1	1	1	0	2	0	0	0	2	2	2	2	0	0	1	1	1	2	1	1	0	0	0	0	1	0	1	0	0	2	2
874	1	0	2	0	1	2	0	0	2	0	0	1	2	0	0	1	1	1	1	1	1	0	2	0	0	1	1	1	1	1	0	0	1	2	1	1	1	0	0	0	0	0	1	0	1	0	0	1	1
875	0	0	1	0	0	0	2	1	1	1	1	1	1	2	1	0	1	0	2	2	0	0	2	0	0	1	2	2	2	2	0	0	2	0	1	2	1	0	0	0	0	0	1	0	1	0	0	2	1
876	1	0	1	0	0	1	2	0	0	0	1	0	1	1	1	1	1	0	1	1	1	0	1	1	1	0	0	2	0	0	0	1	1	1	1	2	1	0	1	1	0	1	1	0	1	1	0	1	1
877	1	0	2	0	1	2	2	0	1	0	1	0	0	0	0	0	1	1	1	1	0	0	0	0	0	0	0	1	1	0	0	0	2	1	1	1	2	2	0	0	0	0	0	0	1	1	0	1	0
878	0	0	0	1	0	1	0	0	2	0	0	0	1	1	1	0	0	2	1	2	0	2	0	0	0	1	2	1	2	1	1	0	1	1	0	2	2	0	0	0	0	0	0	0	0	0	1	1	1
879	1	0	0	0	0	0	2	1	1	0	0	1	2	1	1	0	2	0	1	1	0	0	1	0	0	2	2	2	2	2	0	1	1	1	1	1	1	0	0	0	0	0	1	0	1	1	0	1	0
880	0	0	1	0	0	1	0	0	2	0	1	1	1	1	1	0	2	2	0	0	2	0	2	0	0	1	2	2	2	2	0	1	2	2	0	2	1	0	1	1	0	0	1	1	1	2	0	2	0
881	1	0	2	0	1	2	1	1	2	0	0	0	1	0	0	0	2	1	1	1	0	0	1	1	1	0	0	2	0	0	0	1	2	0	2	1	1	1	0	0	0	0	1	0	1	0	0	1	1
882	1	0	0	0	0	1	2	0	0	0	0	0	0	0	0	0	1	2	1	1	0	0	0	1	1	1	2	2	2	2	0	1	1	1	0	2	2	0	1	1	0	0	1	0	1	0	0	0	1
883	0	0	1	1	0	1	0	0	2	0	0	1	1	1	1	0	1	1	1	1	1	0	0	0	0	0	1	2	2	1	2	1	1	1	1	2	1	1	0	0	0	0	0	0	0	0	0	1	1
884	0	0	1	0	0	1	1	0	1	0	0	0	1	1	1	1	0	2	1	1	0	0	2	0	0	0	2	2	2	2	1	0	2	2	0	2	0	0	0	0	0	0	1	0	1	1	0	1	1
885	0	0	2	0	1	2	1	0	1	0	0	1	1	1	1	0	1	0	1	1	1	0	1	0	0	1	2	2	2	1	0	1	1	2	1	2	1	0	0	0	0	0	0	0	2	0	0	0	2
886	1	0	1	1	0	2	2	0	0	0	0	1	1	1	1	0	0	1	1	1	1	0	2	0	0	0	2	2	2	2	0	0	0	2	0	2	1	0	0	0	0	2	2	0	1	0	0	0	1
887	1	0	2	0	0	1	1	0	1	0	1	1	1	1	2	0	1	0	2	2	0	0	2	0	0	0	2	2	2	2	0	0	0	2	0	2	1	0	1	1	0	1	1	1	2	0	1	1	1
888	1	0	1	0	0	0	1	0	1	0	1	0	0	0	0	0	2	0	2	2	0	0	0	1	1	0	0	1	1	1	0	1	1	2	0	2	1	1	0	0	0	1	1	1	1	0	0	2	0
889	0	0	1	0	0	0	0	0	2	0	0	1	2	1	1	0	1	1	1	1	0	0	2	0	0	1	1	2	2	1	0	1	2	0	1	1	1	0	0	0	0	0	0	0	2	1	0	2	0
890	1	0	1	0	0	1	1	0	1	0	0	0	0	0	0	0	0	1	1	1	0	0	2	0	0	2	2	2	2	2	0	0	0	2	0	2	0	0	0	0	0	0	0	0	2	0	1	1	1
891	0	0	0	0	0	0	2	0	1	0	1	1	1	1	1	0	1	0	1	2	0	0	2	0	0	0	1	2	2	1	0	1	2	1	1	2	1	0	0	0	0	1	2	0	0	0	0	2	0
892	0	0	2	0	0	1	0	0	2	0	0	1	1	1	1	0	2	1	1	2	0	0	1	0	0	0	2	2	2	2	1	2	1	0	2	0	0	0	0	0	0	0	1	0	1	1	0	2	0
893	0	0	1	0	1	2	1	0	1	0	1	0	1	0	0	0	0	1	0	0	0	0	2	0	0	1	2	2	2	1	1	1	2	2	0	2	2	0	2	2	0	1	1	0	0	0	0	1	1
894	1	0	2	0	1	1	0	0	1	0	0	0	2	0	0	0	1	1	1	1	0	1	2	0	0	1	2	2	2	1	1	1	1	2	0	2	1	1	0	0	0	0	0	0	0	1	0	0	1
895	1	0	1	0	0	0	1	1	2	0	1	1	2	2	2	0	1	0	2	2	0	0	2	0	0	1	0	1	1	0	0	0	2	0	2	2	1	0	1	1	0	0	0	0	0	0	0	1	1
896	0	0	1	0	0	0	1	0	2	0	1	0	1	0	0	0	2	1	1	1	1	0	2	0	0	0	2	2	2	1	1	2	1	2	0	2	2	1	1	1	0	0	0	0	0	0	0	1	1
897	1	1	0	0	0	1	1	0	0	1	2	0	0	0	0	0	1	1	1	1	0	0	2	0	0	1	1	1	2	0	0	1	2	1	2	2	2	1	0	0	0	0	0	0	0	0	0	0	2
898	1	0	0	0	0	0	1	1	2	0	0	0	1	0	0	0	2	0	2	2	1	0	2	0	0	0	2	2	1	0	0	0	0	0	1	1	2	0	2	2	0	0	1	0	1	2	0	0	2
899	1	0	1	0	0	0	1	0	1	0	1	0	0	0	1	1	2	0	2	2	0	0	1	0	0	1	2	2	2	1	0	0	1	2	1	2	2	0	2	2	1	0	0	0	1	0	0	2	0
900	0	0	2	1	0	1	1	0	1	0	1	0	0	0	0	0	1	2	0	0	1	0	2	0	0	1	2	2	2	1	2	0	2	1	1	1	1	0	1	1	0	0	0	0	1	1	0	2	1
901	1	0	1	0	1	2	1	0	1	0	1	1	1	1	1	0	1	0	2	2	0	0	2	0	0	2	2	2	2	2	0	2	1	2	0	2	1	0	1	1	1	0	0	0	1	0	1	0	2
902	0	0	2	0	0	1	0	0	2	0	1	1	1	1	1	0	0	2	0	0	0	0	2	0	0	1	2	2	2	2	0	2	2	0	2	0	1	0	0	0	0	0	0	0	0	0	0	1	1
903	1	0	1	0	1	1	1	1	2	0	0	1	1	1	1	0	1	2	0	1	1	0	2	0	0	2	1	2	2	1	0	1	2	2	0	2	2	1	1	1	0	1	1	0	1	0	0	1	1
904	0	1	2	0	1	2	1	0	2	0	0	1	1	1	1	0	1	1	1	0	1	0	1	1	1	0	2	2	2	1	1	1	2	0	1	1	1	0	0	0	0	0	0	0	0	0	0	2	1
905	1	0	1	0	0	1	1	0	2	1	0	0	0	0	0	0	1	1	1	1	1	0	1	0	0	1	1	1	2	1	0	0	2	0	2	1	1	0	0	0	1	1	1	0	1	0	0	2	0
906	1	0	2	0	0	2	2	0	1	0	0	1	2	2	2	0	0	0	1	1	1	0	1	0	0	2	1	2	1	0	1	0	2	2	0	2	0	0	0	0	0	0	0	0	0	0	0	2	0
907	0	0	1	0	0	1	0	0	2	0	0	1	1	1	1	0	1	0	2	2	0	0	2	0	0	0	1	2	2	1	0	0	1	1	1	2	2	0	1	1	0	2	2	0	1	0	0	1	1
908	0	0	2	1	0	2	2	0	0	0	0	0	0	0	0	0	1	0	2	1	0	0	2	0	0	1	1	2	2	1	1	1	2	0	0	2	2	0	1	1	0	0	0	0	0	0	0	1	1
909	1	1	1	0	1	2	1	0	2	0	0	1	1	1	1	0	0	2	1	2	0	0	2	0	0	1	2	2	2	2	1	1	1	1	0	2	1	0	2	2	0	2	2	0	0	2	0	2	0
910	0	0	1	0	0	1	2	0	1	0	2	0	1	0	0	0	1	1	1	1	0	0	2	0	0	1	1	2	1	1	1	0	0	2	0	1	0	0	0	0	0	1	1	0	1	1	0	1	1
911	1	0	1	0	0	1	2	1	2	0	0	0	0	0	1	1	1	1	1	1	1	0	2	0	0	2	2	2	2	1	1	0	1	0	1	1	1	0	2	2	0	0	0	0	0	0	0	1	1
912	1	0	1	0	0	0	2	1	1	0	0	0	1	0	0	0	1	1	1	1	1	0	2	0	0	1	1	1	2	2	0	0	1	2	0	2	2	1	1	1	0	0	0	0	0	0	0	2	2
913	1	0	0	0	0	1	0	0	2	0	0	1	2	2	2	1	2	0	2	2	0	0	1	1	1	1	0	0	2	1	0	1	1	2	1	2	2	0	2	2	1	1	1	0	2	0	0	0	2
914	0	0	1	0	0	1	1	0	1	0	0	0	0	0	0	0	2	1	2	1	1	0	1	1	1	1	1	2	1	1	0	0	0	2	0	2	1	1	0	0	0	0	0	1	0	0	1	0	2
915	0	0	1	1	0	1	1	0	1	0	1	0	1	1	1	0	1	1	1	1	0	0	2	0	0	2	0	1	1	1	0	0	2	0	1	1	1	0	2	2	0	0	1	0	1	0	0	1	1
916	0	0	2	1	0	2	1	1	2	0	0	0	1	0	0	0	0	1	1	1	1	0	2	0	0	0	1	0	1	0	0	0	0	1	2	2	1	1	0	0	0	0	0	0	0	0	0	2	0
917	0	0	2	0	0	2	1	1	2	0	0	0	1	1	1	0	1	0	2	2	0	0	1	1	1	1	1	1	2	1	0	0	2	0	1	1	1	0	1	1	0	0	1	0	1	0	0	0	2
918	0	0	1	1	0	1	2	0	2	0	0	0	0	0	0	0	1	2	0	0	1	0	1	0	0	1	2	2	2	2	0	1	1	1	1	1	1	0	1	0	1	1	1	0	1	0	0	2	0
919	0	1	2	0	0	1	2	0	2	0	0	0	0	0	0	0	0	0	2	1	1	0	2	1	1	1	1	2	2	1	1	0	0	1	0	2	1	0	1	1	0	0	1	0	1	2	0	2	0
920	1	0	2	2	1	2	0	0	2	0	0	1	1	1	1	0	2	0	2	2	0	0	2	0	0	0	2	2	2	2	0	1	2	0	1	1	0	0	0	0	0	0	1	0	1	0	0	2	1
921	1	0	1	0	0	0	2	0	1	0	1	0	1	0	0	0	2	0	1	1	0	0	1	1	1	0	1	2	2	1	1	0	1	1	1	2	2	2	0	0	0	1	1	1	1	0	0	2	0
922	0	0	0	0	0	0	0	0	2	0	0	1	1	1	1	0	2	0	2	2	0	0	2	0	0	2	1	2	1	1	1	0	2	0	1	2	1	1	0	0	0	0	0	0	0	1	0	1	1
923	1	1	1	0	1	1	1	0	1	0	0	0	0	0	0	0	2	0	2	2	0	0	2	0	0	1	1	2	1	1	0	0	1	1	1	2	1	0	1	1	0	0	1	0	1	0	0	1	1
924	1	0	1	0	0	0	1	1	2	0	0	0	0	0	0	0	2	0	1	1	0	1	1	0	0	1	1	1	2	0	0	0	0	1	0	2	2	0	1	1	0	0	1	0	1	0	0	2	1
925	1	0	0	0	0	0	1	0	1	0	0	0	0	0	0	0	0	1	1	1	1	0	2	0	0	2	1	2	1	1	0	0	2	0	1	1	1	1	0	0	0	0	0	0	0	0	1	0	1
926	1	0	2	1	1	2	2	0	0	0	2	0	1	0	0	0	2	0	2	2	0	0	2	0	0	1	2	2	2	2	2	0	1	1	1	1	1	1	0	0	0	0	1	0	1	0	0	2	0
927	0	0	2	0	0	0	0	0	1	0	0	1	1	1	1	0	1	1	1	1	1	0	2	0	0	0	2	2	2	2	0	2	1	2	0	2	1	0	1	0	1	1	1	0	1	0	0	1	1
928	0	0	0	1	0	1	1	0	2	0	1	0	0	0	0	0	0	0	2	2	0	0	2	0	0	0	1	2	1	1	0	0	0	2	0	2	1	0	0	0	0	0	1	0	0	0	0	0	2
929	1	0	2	1	0	2	0	0	2	0	1	0	0	0	0	0	1	0	2	2	0	0	2	0	0	0	2	2	2	2	0	1	1	1	0	2	2	1	0	0	0	1	1	0	0	0	0	0	2
930	1	0	1	1	0	1	1	0	1	0	0	1	2	1	1	0	2	1	1	1	0	0	2	0	0	0	1	1	1	1	0	0	1	1	1	2	2	0	1	1	0	1	1	0	1	1	0	2	0
931	0	0	1	0	0	0	1	0	0	0	1	0	1	1	1	0	1	1	1	1	1	0	1	1	1	1	1	1	2	1	1	0	1	1	1	1	2	0	2	1	1	0	0	0	0	0	0	2	0
932	1	0	1	1	0	1	0	0	2	0	0	0	0	0	0	0	1	1	1	1	1	1	0	1	1	1	2	1	2	0	0	0	2	0	1	2	2	1	1	1	1	0	1	0	1	2	0	0	1
933	1	0	1	1	0	2	1	0	1	0	1	0	0	0	0	0	0	2	0	0	0	0	2	0	0	1	1	0	1	0	0	2	1	1	0	2	0	1	0	0	0	1	1	1	2	0	0	1	1
934	0	0	0	1	0	1	0	0	2	0	0	1	1	1	1	0	1	2	1	2	0	0	2	0	0	0	1	2	1	1	0	1	1	2	1	2	1	0	0	0	0	0	1	0	0	2	0	0	1
935	1	0	2	1	0	1	2	0	1	0	1	1	1	1	1	0	1	0	2	2	0	0	2	0	0	1	1	2	2	1	1	0	1	0	1	1	0	0	0	0	0	0	0	1	0	1	1	0	2
936	0	1	1	0	0	1	1	0	2	1	0	0	0	0	0	0	0	1	1	1	1	0	1	0	0	1	2	1	2	1	1	0	1	0	1	1	2	0	2	2	1	0	1	0	1	1	0	1	1
937	1	0	1	0	0	1	2	1	1	0	1	0	0	0	0	0	0	1	1	1	0	1	0	1	1	1	1	2	1	1	1	0	1	2	2	1	2	1	0	0	0	0	0	0	0	0	0	2	1
938	0	0	2	2	0	2	2	1	1	0	1	1	1	1	2	1	1	1	1	1	0	0	2	0	0	0	2	2	2	2	0	0	0	2	0	2	1	1	0	0	0	1	1	0	1	1	0	0	0
939	1	0	2	1	0	2	2	0	0	1	2	0	0	0	0	0	2	0	2	1	1	0	1	0	0	0	1	2	1	1	0	0	0	1	1	1	1	0	1	1	0	0	0	0	1	1	0	1	1
940	1	0	2	0	2	2	1	0	2	0	1	1	1	1	1	0	1	0	1	1	1	0	2	0	0	1	1	1	2	1	0	0	0	1	2	2	2	1	1	0	1	1	1	0	2	1	0	1	1
941	0	0	1	1	0	1	1	0	2	0	1	0	0	0	0	0	0	0	2	2	0	1	0	1	1	0	2	2	2	2	0	0	2	1	0	2	1	0	2	2	1	0	0	0	0	0	0	2	0
942	1	0	1	0	0	0	0	0	2	0	0	0	1	1	2	1	1	1	1	1	0	0	1	0	0	1	2	2	2	2	0	1	2	0	1	1	2	1	0	0	0	0	0	1	1	0	0	2	1
943	1	0	0	0	1	1	0	0	2	0	0	1	1	1	1	0	1	0	2	2	0	0	2	0	0	1	1	1	2	1	1	1	2	0	2	1	2	0	2	2	1	0	0	0	1	0	0	2	1
944	1	0	0	0	0	0	1	0	1	1	1	0	0	0	0	0	1	1	1	0	1	0	0	1	1	1	2	2	2	2	0	1	1	2	0	2	1	1	0	0	0	0	0	0	0	0	0	1	2
945	0	0	1	1	0	1	1	0	1	0	1	0	0	0	0	0	1	2	0	1	1	0	2	0	0	2	1	0	2	0	0	0	2	0	1	1	0	0	0	0	0	0	0	0	0	1	0	1	0
946	0	0	2	1	1	2	1	0	2	0	0	0	1	0	0	0	1	0	2	2	0	0	2	0	0	1	2	2	2	2	1	1	1	1	1	1	0	0	0	0	0	0	0	0	0	0	0	0	2
947	0	0	2	0	0	1	0	0	2	0	0	0	0	0	0	0	0	0	2	2	0	0	1	1	1	1	2	2	2	1	1	0	0	2	0	2	2	0	1	1	0	0	0	1	0	1	0	2	1
948	0	0	0	0	1	1	0	0	2	0	0	0	0	0	0	0	1	1	1	1	0	0	2	0	0	1	2	2	2	2	1	0	1	1	1	1	2	0	1	1	0	0	0	0	0	0	0	1	1
949	0	0	0	0	0	0	1	0	2	0	1	1	1	2	1	0	1	1	1	1	0	0	2	0	0	0	2	2	2	2	0	1	2	1	1	1	1	0	0	0	0	0	0	0	1	1	0	1	1
950	1	0	1	0	0	1	1	1	2	0	0	0	1	1	1	0	2	1	1	1	1	0	2	0	0	1	2	2	2	1	2	1	2	1	2	2	1	0	1	1	0	0	0	0	0	0	1	2	1
951	1	0	2	1	0	2	0	0	2	0	0	0	1	1	1	0	1	0	2	1	1	0	2	0	0	1	1	1	2	1	0	1	1	0	2	0	1	1	0	0	1	0	0	0	0	1	0	2	1
952	0	1	2	0	1	2	1	0	0	0	0	0	1	0	0	0	1	0	1	2	0	0	1	1	1	1	2	2	1	1	1	0	2	2	0	2	1	0	1	0	1	0	1	0	2	0	0	1	0
953	1	0	0	0	0	0	1	0	2	0	0	1	1	1	1	0	1	2	0	0	0	0	2	0	0	0	2	2	1	0	1	1	2	0	1	1	1	0	2	2	0	2	2	0	1	0	1	0	2
954	1	0	0	0	0	0	2	1	1	0	0	0	2	0	0	0	1	0	2	1	1	0	2	0	0	1	0	1	1	0	0	2	2	0	1	1	1	1	0	0	0	1	1	0	0	0	0	2	0
955	0	0	2	0	0	1	2	0	0	1	2	0	0	0	0	0	0	0	2	2	1	0	1	1	1	1	2	2	2	2	2	1	1	1	1	1	1	0	0	0	0	0	0	0	0	0	1	0	2
956	1	0	2	0	1	1	0	0	2	0	1	0	0	0	0	0	2	1	1	1	1	0	2	0	0	0	1	1	2	0	0	1	2	1	0	2	0	0	0	0	0	0	0	0	0	0	0	2	0
957	1	0	2	0	2	2	0	0	2	0	0	1	0	0	0	0	1	0	1	1	1	0	2	0	0	0	2	2	2	2	0	1	2	0	1	1	1	1	0	0	0	0	0	0	0	2	0	2	1
958	1	0	2	0	0	1	0	0	2	0	1	0	1	0	0	1	1	0	2	2	0	0	2	0	0	1	2	2	2	2	1	2	1	2	0	2	2	0	2	1	1	0	0	0	0	0	0	0	2
959	0	0	1	0	0	1	1	0	2	1	0	0	0	0	0	0	2	0	2	2	0	0	2	0	0	0	0	0	1	0	0	0	1	1	0	2	0	0	1	1	0	0	0	1	0	0	0	2	0
960	0	0	1	0	0	0	1	0	2	1	1	0	0	0	0	0	0	1	1	1	0	0	1	0	0	1	2	2	2	2	0	1	2	0	1	1	0	0	0	0	0	0	0	0	0	0	0	2	1
961	0	0	1	1	0	1	2	1	1	0	0	0	0	0	0	0	1	0	1	2	0	1	2	0	0	0	1	1	2	1	0	1	2	0	1	1	0	0	0	1	0	0	0	0	0	0	1	0	2
962	1	0	1	0	0	0	2	0	0	0	1	0	0	0	0	0	1	1	1	1	0	2	0	0	0	1	2	2	2	1	0	1	0	2	0	2	2	0	0	0	0	0	0	0	1	1	0	1	2
963	0	0	1	1	0	2	0	0	2	0	1	0	1	1	1	0	1	2	0	0	1	0	2	0	0	1	2	2	2	2	0	1	2	1	1	1	0	1	0	0	0	0	0	0	0	1	0	2	1
964	1	0	2	1	0	1	0	0	2	0	0	0	1	0	0	0	1	2	0	0	1	0	1	1	1	1	2	2	2	2	1	0	1	0	1	1	1	0	2	2	0	1	1	0	1	0	0	1	1
965	1	1	1	0	0	0	0	0	2	0	0	0	0	0	0	0	1	0	1	2	0	0	2	0	0	0	1	2	2	1	1	0	1	0	1	2	0	0	0	0	0	0	0	0	1	1	0	2	1
966	1	0	2	1	0	2	2	0	2	0	0	0	0	0	0	0	0	0	2	1	1	0	2	0	0	1	2	2	1	0	1	0	2	0	1	1	1	0	1	1	0	0	0	1	0	0	0	1	0
967	0	0	2	0	1	2	0	0	2	0	1	2	2	1	1	1	1	2	1	1	0	0	2	0	0	2	2	2	2	2	0	0	1	1	0	2	1	0	0	0	0	0	0	1	0	1	0	0	2
968	0	0	0	0	0	1	1	0	2	0	0	1	2	1	1	0	1	1	1	1	0	0	1	1	1	1	1	2	2	2	0	1	0	2	0	2	1	0	0	0	0	1	1	0	0	2	0	1	1
969	0	0	2	1	0	2	0	0	2	0	0	1	1	1	1	0	0	1	2	2	0	0	2	0	0	2	2	2	2	1	0	2	2	2	0	2	2	0	2	2	0	0	0	0	0	0	1	0	2
970	1	0	1	0	0	0	1	1	2	0	0	1	1	1	1	0	1	1	1	1	1	0	2	0	0	1	2	2	2	2	1	1	1	2	0	2	1	0	1	1	0	0	0	0	1	1	0	2	0
971	0	0	2	1	1	2	2	0	1	0	0	0	1	1	1	0	1	1	1	1	0	0	2	0	0	2	1	1	1	1	0	1	1	0	2	0	2	0	1	1	0	0	0	1	0	1	1	1	1
972	1	0	2	1	0	2	2	0	1	0	1	0	0	0	0	0	1	1	1	1	0	0	1	1	1	2	1	1	2	1	0	0	1	1	1	1	1	0	0	0	0	0	1	0	1	0	0	1	1
973	1	0	2	1	1	2	2	1	1	0	0	0	0	0	0	0	0	2	0	0	0	0	2	0	0	1	2	2	1	0	0	0	1	2	0	2	2	0	2	1	1	0	1	0	1	0	1	0	1
974	1	0	1	1	0	1	1	0	1	0	1	1	1	1	1	0	1	1	1	1	0	0	2	0	0	1	2	2	2	2	0	0	1	2	0	2	1	0	1	1	0	0	0	0	0	0	0	0	2
975	1	0	1	0	0	0	2	1	1	0	0	0	1	0	0	0	0	0	1	2	0	0	2	0	0	0	2	2	1	0	0	1	1	1	1	2	1	0	2	2	0	0	2	0	1	1	0	1	1
976	1	0	1	1	0	1	1	0	0	0	1	0	2	1	1	1	1	1	1	1	1	0	1	1	1	2	1	2	2	1	1	1	1	0	2	1	2	1	0	0	1	1	1	1	1	0	0	1	1
977	0	0	1	0	0	2	1	1	2	0	0	0	1	0	0	0	2	1	1	1	1	0	1	0	0	2	2	2	1	0	0	1	1	1	0	2	1	0	1	1	0	1	1	0	1	1	0	1	1
978	0	0	2	0	0	1	1	2	2	0	0	1	1	1	1	0	0	1	1	1	1	0	0	0	0	1	2	2	2	2	0	1	2	0	1	1	0	0	0	0	0	0	1	0	1	0	0	1	0
979	0	0	1	0	0	0	1	1	2	0	0	1	1	1	1	0	0	1	1	1	0	0	2	0	0	0	0	2	2	0	1	2	2	2	0	2	0	0	0	0	0	0	0	0	2	0	0	2	0
980	0	0	1	0	1	1	2	0	2	0	0	0	0	0	0	0	2	1	1	1	1	0	1	1	1	1	2	2	2	1	1	1	2	1	1	1	0	1	0	0	0	0	0	2	0	0	1	0	2
981	1	0	0	1	0	1	1	0	1	0	0	1	2	1	1	0	2	1	2	2	0	0	0	1	1	1	2	2	1	1	0	1	2	2	0	2	2	2	0	0	0	1	1	0	2	0	0	2	0
982	1	0	2	0	0	2	1	0	2	1	0	1	1	1	1	0	2	1	2	1	1	0	2	0	0	0	1	2	1	1	0	0	2	2	0	2	2	0	1	1	0	0	0	0	1	0	0	2	0
983	0	0	2	0	1	2	1	1	2	0	0	1	1	1	1	0	2	2	1	1	1	0	0	1	1	1	2	2	2	1	2	0	1	2	0	2	0	0	0	0	0	0	0	0	0	0	0	1	1
984	1	0	1	0	0	0	2	0	0	0	2	1	1	1	1	0	1	1	1	1	0	0	2	0	0	1	2	2	2	1	0	2	2	2	0	2	2	0	1	1	0	1	1	0	0	1	0	0	1
985	0	0	2	0	0	0	1	0	2	0	0	0	1	0	0	0	0	2	0	0	1	0	2	0	0	1	1	1	2	1	0	2	1	1	1	1	1	0	1	1	0	0	0	0	0	0	0	1	0
986	0	0	1	0	1	1	2	0	0	0	0	1	2	1	1	0	1	1	1	1	0	0	2	0	0	2	2	2	2	2	1	1	2	0	1	1	1	0	0	0	0	1	1	1	0	1	0	1	1
987	0	0	1	1	0	2	1	0	2	0	0	0	0	0	0	0	0	1	0	0	0	0	1	1	1	0	1	1	2	1	1	1	2	1	2	2	1	0	0	0	0	0	0	0	2	1	0	2	1
988	0	0	1	0	0	0	1	0	1	0	1	1	2	2	2	0	2	0	2	2	0	0	2	0	0	0	2	2	2	2	0	0	1	1	1	1	2	1	1	1	0	0	0	1	1	1	0	2	1
989	0	0	1	0	0	1	2	0	1	0	1	0	2	2	2	0	1	1	1	1	0	0	2	0	0	1	2	1	2	1	1	1	2	1	1	2	2	0	1	0	1	1	1	1	0	1	0	1	1
990	1	0	2	0	0	1	1	1	2	0	0	0	0	0	0	0	0	2	0	0	0	0	1	1	1	0	2	2	2	2	1	0	1	1	1	2	1	0	0	0	0	0	0	0	0	0	0	2	1
991	0	0	1	1	0	1	2	0	0	0	1	0	1	0	0	0	2	1	1	1	0	0	2	0	0	0	1	2	2	1	2	1	1	2	0	2	1	1	0	0	0	0	0	0	0	0	0	2	0
992	1	1	1	0	0	0	2	0	0	0	1	1	2	1	1	0	1	0	2	2	0	0	1	1	1	1	1	2	2	2	0	2	1	1	0	2	1	0	1	1	0	0	0	0	0	1	0	2	0
993	1	0	2	0	0	1	0	0	2	0	0	0	1	1	1	0	2	1	1	1	1	0	2	0	0	1	1	1	2	1	0	1	0	1	1	1	1	1	0	0	0	0	0	0	1	1	0	2	0
994	1	0	1	0	0	1	1	0	2	0	0	0	1	0	0	0	2	1	1	2	0	0	2	0	0	1	2	1	2	1	1	1	1	1	1	1	2	0	1	1	0	0	0	0	0	0	0	2	1
995	1	0	2	2	1	2	0	0	2	0	0	0	0	0	0	0	2	2	0	0	2	0	2	0	0	0	1	2	2	1	0	0	0	1	2	2	1	0	0	0	0	1	1	0	1	1	0	1	1
996	0	0	1	0	0	1	2	0	1	0	1	1	1	1	1	0	1	1	1	1	1	0	2	0	0	1	0	1	2	1	0	0	0	2	1	1	0	0	1	1	0	0	0	0	0	1	1	1	1
997	1	0	2	1	0	1	2	0	1	0	1	0	0	0	0	0	1	0	2	2	0	0	1	0	0	1	1	1	2	0	1	1	1	1	0	2	1	0	2	2	0	1	2	0	0	0	0	2	1
998	0	1	0	0	0	1	2	0	0	0	0	0	0	0	0	0	2	0	2	2	0	0	2	0	0	1	1	1	2	1	1	1	1	2	1	2	0	0	1	1	0	1	1	0	1	0	0	2	1
999	0	0	2	1	1	2	0	0	1	0	1	1	1	0	0	1	1	0	2	0	1	1	1	0	0	0	0	2	2	0	1	0	2	0	2	2	0	0	1	1	0	0	1	0	2	1	0	2	0
1000	0	0	0	1	0	1	0	0	2	0	0	1	1	1	1	0	0	2	0	0	0	0	2	0	0	2	1	2	1	1	1	0	2	0	2	1	2	1	1	1	1	0	1	0	1	2	0	0	2
[truncated: 952 more columns]
