# Supplementary material for: KNN-MDR: a learning approach for improving interactions mapping performances in genome wide association studies
Source: BMC Bioinformatics. 2017 Mar 21;18:184. doi: 10.1186/s12859-017-1599-7 (PMC5361736; doi:10.1186/s12859-017-1599-7)
Supplement: Supplementary file 2 — The data set(s) supporting the results of Table 1. (ZIP 22742 kb) [file 12859_2017_1599_MOESM2_ESM.zip › Nouveau dossier/S91/mkallsimul.dat]

1	1	0	1	1	0	0	0	0	2	0	0	0	1	0	0	0	0	1	1	0	1	0	1	0	0	1	1	2	1	0	0	1	2	2	0	2	1	0	0	0	2	0	0	1	0	0	0	0	1
2	1	1	0	0	0	0	1	2	1	0	0	1	2	0	0	0	0	0	1	0	2	0	1	0	0	1	2	2	2	2	0	0	0	1	1	1	2	0	0	1	1	1	0	1	1	0	0	0	0
3	0	2	0	0	0	0	2	2	1	0	0	0	2	0	0	0	0	0	0	1	2	0	0	0	0	2	1	1	2	2	0	1	1	2	0	2	2	0	0	0	1	0	0	1	0	0	0	0	0
4	1	2	0	0	0	0	0	0	2	0	0	1	1	0	0	0	0	0	0	0	1	0	0	0	0	1	1	1	2	1	1	2	2	0	1	1	1	0	0	1	1	0	0	2	0	0	1	0	1
5	1	1	0	1	1	1	0	0	2	0	1	1	1	0	0	0	0	1	1	1	1	1	0	0	0	1	2	2	1	1	0	0	1	1	0	2	2	0	0	0	1	0	1	2	1	1	0	0	2
6	0	1	1	1	0	0	0	0	2	0	0	0	0	0	0	0	0	1	0	1	2	1	0	0	0	1	2	2	2	1	0	1	2	1	1	1	2	0	0	2	0	1	0	1	0	1	0	1	0
7	0	0	0	0	1	1	2	2	1	0	0	1	1	0	0	0	0	2	0	0	1	0	0	0	0	0	1	0	2	2	0	0	1	2	0	2	1	0	0	1	0	0	0	2	0	1	0	0	2
8	1	1	0	1	0	0	0	0	2	0	1	1	1	0	0	0	0	1	0	0	2	0	0	0	0	1	2	2	2	2	0	1	1	0	2	0	1	0	0	0	1	0	0	2	1	0	0	0	1
9	0	0	0	0	0	0	2	2	0	0	0	0	0	0	0	0	0	0	1	1	2	1	0	0	0	0	2	2	2	1	0	0	1	1	1	2	1	0	0	0	2	0	0	1	0	0	0	0	0
10	0	0	0	1	1	1	2	2	2	0	0	0	2	0	0	1	0	1	1	1	1	1	0	0	0	1	1	0	2	2	0	0	0	2	1	1	1	0	0	1	0	0	1	2	1	0	0	1	0
11	0	1	0	0	0	0	0	2	2	0	1	0	0	0	0	0	0	2	1	1	2	0	0	0	1	2	1	1	2	2	0	1	0	2	0	2	1	1	1	0	1	0	0	1	0	0	0	0	0
12	1	0	0	0	0	0	0	1	2	0	0	1	2	0	0	0	0	1	0	1	2	0	0	0	0	0	0	1	2	2	0	2	2	0	2	0	1	0	0	1	1	1	0	1	1	0	0	0	0
13	0	1	0	1	0	0	1	2	1	0	1	0	0	0	0	0	0	0	1	1	1	1	0	0	0	0	1	1	2	2	0	2	2	0	1	1	1	0	0	1	1	0	0	0	1	1	0	1	0
14	1	2	0	0	0	0	0	0	1	0	0	1	2	0	0	0	0	0	1	1	2	1	1	1	1	1	2	2	2	2	1	1	2	2	0	2	1	1	1	0	1	0	0	1	0	0	0	0	0
15	1	0	0	0	0	0	1	1	1	0	0	0	2	0	0	0	0	1	0	0	1	1	1	0	0	0	1	1	1	1	0	1	2	0	0	2	2	0	0	1	1	0	0	1	0	0	0	0	0
16	1	2	1	0	0	0	1	1	1	0	0	1	1	0	0	0	0	0	1	1	1	0	1	0	0	1	2	2	2	2	0	1	2	2	0	2	1	0	0	0	0	0	0	2	0	0	0	0	0
17	0	2	0	1	0	0	1	2	2	0	0	0	1	0	0	0	0	0	1	1	2	0	0	0	0	0	1	1	2	2	1	2	2	1	0	2	2	0	0	1	1	0	1	2	1	2	0	0	0
18	1	1	0	0	0	0	1	2	1	0	1	0	0	0	0	0	0	1	1	1	2	1	0	0	0	0	0	2	1	2	1	0	0	1	0	2	1	1	1	0	1	1	0	1	1	0	1	0	0
19	0	0	0	0	0	0	2	2	1	0	1	0	1	0	0	1	0	0	0	0	1	1	1	1	1	0	1	1	2	2	0	1	2	2	0	2	1	0	0	0	2	0	0	1	1	1	0	0	1
20	0	1	0	0	0	0	1	2	2	0	0	0	2	0	0	1	0	1	1	1	1	0	1	0	0	1	2	2	2	2	0	1	1	0	0	1	0	1	1	1	0	0	0	2	0	0	0	0	0
21	1	1	0	0	1	1	1	1	2	0	0	0	0	0	0	0	0	2	0	0	1	1	0	0	0	0	0	0	1	2	0	1	2	1	1	1	0	1	1	1	0	1	0	2	0	0	1	0	0
22	0	0	0	0	0	0	0	0	2	0	0	0	0	0	0	0	0	0	0	1	1	1	1	1	1	1	0	1	2	2	0	0	0	1	1	1	0	0	0	1	0	1	1	2	1	1	0	1	0
23	0	2	0	0	0	0	2	2	1	0	1	2	2	0	0	0	0	1	0	0	1	1	0	0	0	2	2	1	2	2	1	1	2	2	0	2	0	0	0	0	1	0	0	1	0	0	1	1	0
24	1	0	1	1	0	0	0	2	2	0	1	0	1	0	0	0	0	1	2	1	0	1	0	0	0	0	0	1	1	1	0	2	2	2	0	2	1	0	0	0	2	1	0	1	0	1	0	0	0
25	1	2	0	0	0	0	2	2	1	0	0	1	2	0	0	1	0	0	0	1	1	0	0	0	0	1	1	1	2	2	0	2	2	2	0	2	1	0	0	2	0	0	1	1	1	2	0	0	0
26	1	1	1	0	0	0	0	0	2	0	2	1	1	0	0	0	0	2	2	2	0	0	0	0	0	0	1	2	1	1	1	2	1	2	0	2	0	1	1	1	0	0	0	2	0	0	0	0	1
27	0	1	0	0	1	1	1	1	2	1	0	1	1	0	0	0	1	1	0	0	1	0	0	0	0	1	1	1	2	2	0	1	2	2	1	2	2	0	0	1	1	0	1	2	2	1	1	0	0
28	0	0	0	0	0	0	0	1	2	0	1	1	1	0	0	0	0	0	1	1	2	1	1	0	1	1	1	1	1	2	0	1	1	0	2	1	1	1	1	0	1	0	0	1	1	0	0	0	0
29	1	0	0	0	1	1	1	1	1	0	0	0	0	0	0	0	0	0	2	1	1	1	1	1	1	1	2	2	2	2	1	2	2	0	2	0	2	0	0	0	1	0	0	0	0	1	0	0	0
30	0	0	0	0	1	1	1	1	1	0	0	0	0	0	0	0	1	2	0	0	1	0	0	0	0	1	2	2	2	2	2	1	1	0	1	1	1	0	0	0	2	0	0	2	1	1	0	0	1
31	0	0	0	1	0	0	2	2	0	0	2	0	0	0	0	0	0	0	0	0	2	1	1	0	0	1	1	1	2	2	0	1	1	2	0	2	1	0	0	1	0	0	0	1	0	1	1	1	0
32	1	0	0	1	1	1	0	1	2	0	0	0	0	0	0	0	1	2	1	1	1	0	0	0	0	2	1	2	2	1	1	1	1	1	1	1	1	0	0	1	1	0	1	2	0	2	0	0	0
33	1	1	0	1	0	0	2	2	1	0	1	0	0	0	0	0	0	2	1	1	2	0	0	0	0	0	1	2	2	2	1	2	2	0	1	1	2	0	0	0	1	0	0	1	2	1	0	0	0
34	0	1	0	2	0	0	0	1	2	0	0	0	1	0	0	0	0	0	1	1	1	0	1	0	0	0	1	1	2	2	0	1	1	2	0	2	1	0	0	0	1	0	1	2	1	0	0	0	2
35	1	0	0	0	2	2	1	1	1	0	1	0	0	0	0	0	0	0	0	0	2	1	1	1	1	1	2	2	2	2	1	1	2	2	0	2	1	1	1	0	0	0	0	1	0	0	0	1	0
36	0	1	1	0	0	0	2	2	0	0	1	0	1	0	0	0	0	1	0	0	2	1	0	0	0	1	1	0	2	2	0	2	2	0	1	1	0	0	0	1	0	1	1	2	1	1	0	0	0
37	1	1	1	1	0	0	1	1	2	0	0	1	1	0	0	0	1	2	2	2	2	0	1	0	0	0	1	2	1	1	1	1	1	0	1	1	1	1	1	0	1	0	0	2	0	1	0	1	0
38	1	2	0	0	0	0	2	2	2	0	1	1	1	1	1	0	0	1	0	0	2	0	1	0	0	2	2	2	2	2	1	1	2	0	0	2	1	0	0	1	1	0	1	2	1	0	0	0	0
39	0	1	0	0	0	0	2	2	0	0	1	0	0	0	0	0	0	2	1	1	2	0	0	0	1	0	2	2	2	2	0	2	2	2	1	1	2	1	1	0	1	0	0	1	1	0	0	0	1
40	1	0	0	0	1	1	1	1	1	0	0	0	1	0	0	0	0	1	0	0	2	0	0	0	0	2	1	2	2	1	0	2	2	0	2	1	2	0	0	0	2	0	0	0	0	0	0	0	1
41	0	2	1	2	0	0	2	2	1	0	0	1	1	0	0	0	0	2	0	0	1	1	1	1	1	2	2	2	2	1	0	0	1	1	0	2	1	0	1	1	0	0	0	1	0	0	0	0	0
42	0	0	0	0	0	0	1	1	2	0	0	0	1	0	0	1	0	1	0	0	0	0	0	0	1	0	2	2	2	2	1	1	1	1	1	1	1	0	0	1	1	0	1	2	1	0	0	1	0
43	1	1	0	1	0	0	2	2	1	0	1	0	0	0	0	0	0	1	0	0	1	0	1	0	0	1	1	0	2	2	0	1	2	1	0	2	1	0	0	2	0	1	0	2	0	0	0	0	0
44	1	2	0	0	0	0	1	1	1	0	1	1	2	0	0	0	0	0	1	1	1	0	0	0	0	0	2	2	2	2	2	1	1	0	1	1	2	0	0	1	1	0	0	2	0	0	1	0	0
45	0	1	1	1	0	0	2	2	0	0	1	0	0	0	0	0	0	0	1	1	2	1	0	0	0	2	2	2	2	1	1	2	2	0	2	0	1	0	0	1	1	0	2	2	2	1	0	0	0
46	1	2	0	0	0	0	0	1	2	0	1	0	0	0	0	0	1	1	0	0	2	0	0	0	0	2	2	2	2	2	0	1	1	1	1	1	1	0	0	0	1	0	1	2	1	2	0	0	0
47	0	1	0	0	0	0	1	1	1	0	1	0	2	0	0	0	0	1	0	1	1	0	1	0	0	2	2	2	2	2	2	2	2	2	0	2	2	0	0	0	2	0	0	1	0	0	0	0	0
48	0	1	1	0	0	1	2	2	0	0	0	0	1	0	0	1	0	0	2	1	0	0	0	0	0	1	1	2	1	1	0	1	2	2	0	2	2	0	0	2	0	0	0	2	0	0	0	0	1
49	1	1	0	1	0	0	0	1	2	0	0	1	1	0	0	0	0	0	0	1	1	1	0	0	0	0	1	1	2	2	1	0	0	2	0	1	2	0	0	2	0	0	0	2	1	0	0	2	0
50	1	1	0	0	0	0	1	1	2	0	0	1	1	0	0	0	0	2	1	1	1	0	1	0	0	0	1	2	2	2	2	1	1	2	2	1	0	1	1	0	0	0	1	2	0	2	0	0	1
51	0	1	0	1	0	0	1	1	1	0	0	0	0	0	0	0	1	1	2	2	1	1	0	0	0	2	2	2	2	2	0	2	2	0	2	0	0	1	1	1	0	0	0	2	1	1	0	1	1
52	1	0	0	0	0	0	0	1	2	0	0	0	1	0	0	0	0	2	0	0	2	0	0	0	0	1	2	2	1	2	0	0	0	2	0	2	1	0	0	0	2	0	0	2	0	1	1	0	0
53	1	1	0	0	1	1	1	2	1	0	1	0	1	0	0	0	0	1	0	0	0	0	0	0	0	1	1	2	2	1	1	0	0	2	0	2	2	0	0	0	2	0	0	2	0	0	1	0	0
54	0	0	0	0	1	1	0	2	2	0	1	0	0	0	0	0	0	0	0	0	2	0	0	0	0	2	1	1	2	2	0	1	1	2	1	2	2	0	0	2	0	1	0	2	1	0	0	0	0
55	0	1	0	0	1	1	1	1	2	0	0	0	1	0	0	0	0	2	1	1	2	1	1	1	1	1	2	2	2	2	0	1	1	0	2	1	1	0	0	0	0	0	0	0	1	0	0	0	1
56	0	1	0	0	0	0	0	0	1	0	0	1	2	0	0	0	0	2	0	0	1	0	0	0	1	1	2	2	2	2	0	1	1	1	2	1	0	0	0	1	0	1	0	2	0	0	0	0	0
57	0	1	0	1	0	0	0	0	2	0	0	1	1	0	0	0	0	0	0	0	0	1	0	0	0	2	2	2	2	2	0	1	2	2	0	2	2	0	0	0	2	0	0	2	1	1	0	0	0
58	0	0	0	0	0	0	1	1	2	0	0	0	0	0	0	0	0	0	2	1	2	0	0	0	0	1	1	1	2	2	1	2	1	2	0	2	0	1	1	1	0	1	0	2	1	1	0	0	1
59	1	1	0	0	0	0	0	0	2	0	0	0	0	0	0	0	0	0	1	1	2	1	2	1	1	1	2	2	2	2	1	2	2	1	1	1	2	0	0	0	1	0	1	1	1	0	0	0	0
60	1	2	0	0	0	0	0	0	2	0	0	1	2	0	0	0	0	0	2	2	1	1	0	0	1	0	1	2	1	1	1	0	1	1	1	2	1	0	0	1	1	0	0	2	0	0	0	0	0
61	0	0	1	0	1	1	1	2	2	0	0	0	0	0	0	0	0	0	0	0	2	0	1	0	0	2	1	2	2	1	2	1	1	0	2	1	1	0	0	1	1	0	0	2	1	0	0	0	1
62	1	1	0	0	1	1	1	1	2	0	1	0	2	0	0	1	0	1	0	1	1	1	0	0	0	1	2	2	1	1	1	0	0	2	0	2	1	0	1	1	0	0	0	1	0	0	1	0	0
63	1	2	1	0	0	0	1	1	2	0	0	0	0	0	0	1	0	0	0	0	2	0	0	0	0	1	1	1	2	2	1	0	0	2	1	1	1	0	0	1	1	0	0	2	0	0	0	0	0
64	1	1	0	1	0	0	1	1	2	0	0	0	0	0	0	0	1	1	0	0	2	0	0	0	0	2	1	1	2	2	0	0	0	2	0	2	1	0	0	0	0	0	1	2	0	2	0	0	0
65	0	1	0	0	0	0	1	1	1	1	0	0	1	0	0	1	0	0	1	1	2	0	1	0	1	1	1	1	2	2	0	2	2	1	1	1	0	1	1	1	0	0	0	0	1	0	0	0	0
66	1	1	1	1	1	1	2	2	0	0	0	0	0	0	0	0	0	0	1	1	2	1	2	1	1	0	1	2	1	1	0	1	1	2	0	2	1	0	0	0	0	0	0	2	0	0	0	0	0
67	1	1	0	0	0	0	0	0	2	0	1	0	0	0	0	0	0	0	2	2	1	0	0	0	0	0	2	2	2	2	0	1	1	1	1	1	2	0	0	0	2	0	1	2	1	2	0	0	0
68	1	2	0	0	0	0	1	1	1	0	1	1	2	0	0	1	0	0	1	1	1	0	0	0	0	1	2	2	2	2	0	1	0	0	1	1	1	0	0	1	1	0	0	0	2	1	0	0	0
69	1	1	0	0	1	1	0	1	2	0	1	1	1	0	0	0	0	0	1	1	2	0	0	0	0	1	1	1	2	2	0	0	0	2	0	2	1	0	1	0	1	0	0	0	1	1	0	1	0
70	0	1	0	0	0	0	2	2	1	0	1	0	1	0	0	1	0	0	0	0	2	0	1	0	1	0	1	2	2	1	2	1	1	1	0	2	1	0	1	1	0	0	0	0	1	0	1	0	0
71	1	2	0	0	0	0	1	1	1	1	1	0	2	0	0	1	0	1	1	0	0	1	0	0	0	1	2	2	2	2	0	2	2	2	1	1	2	0	0	0	2	0	0	1	0	0	1	0	0
72	0	2	1	0	0	1	1	2	2	0	0	0	1	0	0	0	0	0	1	1	2	1	0	0	0	0	2	2	2	2	1	1	1	1	1	1	2	0	0	0	1	0	1	2	0	0	0	0	0
73	1	1	0	0	0	0	1	2	2	0	0	0	2	1	1	1	0	1	2	2	1	0	0	0	0	1	1	2	2	2	2	1	1	2	0	2	2	0	0	0	2	0	1	1	1	1	0	0	0
74	1	1	0	1	0	0	1	2	2	0	0	1	1	0	0	0	0	0	2	2	0	0	0	0	0	2	2	2	2	2	0	0	0	1	2	2	1	0	0	1	1	0	0	1	0	0	0	1	1
75	1	1	0	1	0	0	0	1	2	0	0	0	0	0	0	0	0	1	0	1	1	0	0	0	1	1	1	1	2	2	1	0	0	2	0	2	1	0	0	0	2	0	0	1	0	0	0	0	0
76	0	2	0	0	0	0	2	2	1	0	1	0	0	0	0	0	0	1	0	0	2	1	2	1	1	1	2	2	2	1	0	1	1	1	1	1	1	0	0	2	0	0	1	2	2	1	0	0	0
77	0	1	0	0	0	0	1	1	2	0	0	1	1	0	0	0	0	1	1	1	1	0	0	0	0	2	2	2	2	1	0	0	0	2	1	1	1	0	0	0	1	0	1	2	1	0	0	0	1
78	0	1	0	0	0	0	1	1	2	0	0	1	2	1	1	0	0	1	0	1	1	1	0	0	0	1	1	2	2	1	2	1	1	2	0	2	0	0	0	1	0	0	0	1	0	0	0	0	0
79	1	2	1	1	0	0	2	2	1	0	0	2	2	1	1	0	0	1	0	0	2	0	1	0	0	0	2	2	2	1	0	1	2	2	0	2	2	0	0	0	1	0	0	1	0	1	0	0	1
80	1	0	0	0	1	1	1	1	1	1	0	0	0	0	0	0	1	0	1	1	2	0	0	0	0	0	0	2	1	1	0	1	1	2	1	1	2	0	0	0	2	1	0	2	0	0	0	0	1
81	0	2	0	0	0	0	0	1	1	0	1	0	1	0	0	0	0	1	0	0	2	1	0	0	0	0	1	2	2	1	2	2	2	0	1	1	1	0	0	0	2	0	1	2	1	2	0	0	0
82	1	2	0	0	0	0	1	1	1	0	0	0	0	0	0	0	0	1	1	1	1	1	0	0	1	1	0	1	1	1	0	2	2	0	1	1	2	0	0	1	1	0	0	2	0	0	0	1	0
83	1	2	0	0	0	0	0	1	2	0	1	0	1	0	0	1	0	0	0	0	1	1	1	0	0	0	2	2	2	2	2	1	1	1	1	0	1	0	0	0	0	1	1	2	1	1	0	0	0
84	1	2	1	1	0	0	2	2	2	0	0	0	2	0	0	0	0	0	1	1	1	1	1	1	1	1	2	2	2	1	0	0	0	1	2	2	2	0	0	1	1	1	0	2	0	2	0	0	0
85	1	2	0	0	0	0	0	0	2	0	0	1	1	0	0	0	0	2	0	0	1	0	0	0	0	1	1	2	2	2	1	1	0	0	1	1	1	0	0	0	1	0	0	2	1	0	1	1	0
86	0	2	1	0	1	1	2	2	1	0	0	0	0	0	0	0	0	1	0	0	2	0	0	0	0	1	0	1	1	1	0	2	2	0	2	0	1	0	0	0	2	0	1	1	0	0	0	0	0
87	1	0	0	1	0	0	1	2	2	1	1	0	1	0	0	0	0	0	1	1	2	0	1	0	0	1	2	2	2	2	1	1	1	2	0	2	1	0	0	1	1	0	0	1	0	0	0	0	0
88	1	1	0	0	0	0	2	2	1	0	0	0	1	0	0	0	0	1	0	0	0	0	1	0	0	2	0	2	2	2	1	1	1	1	1	1	0	1	1	1	0	0	0	0	0	0	0	0	1
89	0	2	1	1	0	0	1	1	1	0	1	0	0	0	0	0	0	1	1	1	1	0	1	0	0	1	2	2	2	2	1	1	1	0	0	1	1	0	0	1	1	0	1	2	1	1	0	0	1
90	1	2	1	1	0	0	2	2	0	0	0	0	0	0	0	0	1	1	1	1	1	1	0	0	0	2	0	1	1	0	1	0	1	2	0	2	0	0	0	1	1	0	0	1	0	0	0	0	0
91	1	1	0	1	0	0	2	2	1	0	0	0	0	0	0	0	0	0	0	1	2	0	0	0	0	2	2	2	2	2	0	1	1	1	1	1	1	0	0	2	0	0	0	1	0	0	0	0	0
92	1	1	0	1	0	0	0	1	2	0	0	1	1	0	0	0	1	1	1	0	1	0	0	0	1	2	2	2	2	1	0	2	2	0	1	1	2	0	0	0	2	0	0	2	0	0	0	0	0
93	1	0	0	0	0	0	1	1	1	0	0	0	0	0	0	0	1	1	1	1	1	0	0	0	0	0	0	2	2	2	1	2	2	0	2	0	0	0	0	2	0	1	0	2	1	2	0	0	1
94	0	1	1	0	0	1	1	0	2	0	1	0	1	0	0	0	0	0	1	1	2	1	1	1	0	1	1	2	2	2	1	1	2	1	1	2	1	1	0	1	0	0	0	2	0	0	0	0	0
95	0	1	0	0	0	0	1	1	1	0	0	0	0	0	0	0	0	2	1	1	2	0	1	0	0	2	1	2	2	1	0	1	1	2	1	2	1	0	0	0	2	0	0	1	0	0	0	0	0
96	0	0	0	0	1	1	1	1	1	0	0	0	0	0	0	0	0	0	2	1	0	0	0	0	1	2	2	2	2	2	1	1	1	1	1	0	1	0	0	1	1	1	0	2	1	1	0	1	0
97	0	0	0	0	0	0	0	0	2	0	0	0	1	1	1	0	0	0	2	1	2	0	0	0	0	1	1	1	1	1	0	0	0	1	1	1	2	0	0	1	0	0	1	1	1	0	0	0	0
98	1	1	1	1	0	0	2	2	1	0	0	0	1	0	0	0	0	0	1	1	1	0	0	0	0	2	1	2	2	2	1	1	1	1	0	2	2	0	0	1	1	0	0	1	1	0	0	0	0
99	0	1	0	1	0	0	1	1	2	1	0	0	0	0	0	0	0	0	1	1	1	0	0	0	0	1	1	1	2	2	1	1	1	0	2	2	1	0	0	1	1	0	0	2	0	0	0	0	0
100	1	1	0	0	1	1	0	0	2	0	0	0	0	0	0	0	0	1	2	2	1	0	1	0	1	1	1	1	2	2	1	1	1	2	0	2	1	0	0	0	1	0	1	1	0	0	0	0	0
101	0	1	0	1	0	0	1	1	1	0	0	0	0	0	0	0	0	1	0	0	2	0	0	0	1	0	1	1	2	2	0	0	1	1	1	2	1	0	0	0	0	0	1	2	1	0	0	0	0
102	0	0	1	1	0	0	1	2	1	0	0	1	1	0	0	0	0	0	0	0	1	0	0	0	0	0	2	2	2	2	0	2	2	1	0	2	1	1	1	0	1	0	0	1	0	0	0	0	0
103	1	2	0	0	0	0	2	2	1	0	1	0	0	0	0	0	0	1	0	1	1	1	0	0	0	0	2	2	2	1	1	2	2	0	2	0	1	0	0	0	2	0	0	1	0	0	0	1	0
104	0	1	0	0	0	0	2	2	0	0	0	0	1	0	0	0	0	0	1	1	1	0	0	0	0	2	1	2	1	1	1	0	1	1	1	2	1	0	0	0	1	1	0	2	0	0	0	1	1
105	1	1	0	1	0	0	1	1	1	1	2	0	0	0	0	0	0	0	1	1	2	0	1	0	0	0	2	2	2	2	0	1	1	0	2	0	0	0	0	1	0	1	0	2	2	0	0	0	0
106	0	2	0	0	0	0	1	1	2	0	0	1	1	0	0	0	0	0	2	1	0	1	0	0	0	0	2	2	2	1	0	1	1	1	1	1	0	0	0	1	1	0	0	2	1	0	0	0	0
107	1	1	0	1	0	0	2	2	2	0	0	2	2	0	0	0	0	0	0	0	1	0	0	0	0	1	1	1	2	2	0	1	1	1	1	1	2	0	0	0	2	0	2	2	2	1	0	0	0
108	0	1	0	1	0	0	1	1	1	0	1	0	0	0	0	0	0	0	1	1	1	1	0	0	0	0	2	2	2	2	0	0	1	1	0	2	1	0	0	1	1	0	1	2	0	0	0	0	0
109	0	2	1	1	0	0	0	1	2	0	0	1	1	1	1	0	0	2	1	1	2	1	0	0	0	0	1	1	2	2	0	1	1	1	0	2	1	0	0	0	2	0	0	1	1	0	0	0	0
110	1	2	0	0	0	0	2	2	1	0	1	1	2	0	0	0	0	0	1	1	1	0	0	0	0	1	2	2	2	1	0	0	0	2	0	2	1	0	0	2	0	0	1	1	1	1	0	0	2
111	1	2	1	1	0	0	2	2	1	0	0	0	0	0	0	0	0	0	0	0	2	0	0	0	0	1	1	1	2	2	1	1	1	0	1	1	2	0	0	0	2	0	0	2	0	2	0	0	1
112	1	2	0	0	0	0	1	1	2	1	0	2	2	0	0	0	0	0	1	1	2	0	0	0	0	0	0	1	2	2	0	0	0	2	0	2	0	0	0	0	0	0	0	2	0	1	0	0	0
113	0	2	0	0	0	0	0	0	2	0	0	1	2	0	0	0	0	1	0	0	2	0	0	0	0	1	2	2	2	2	2	0	1	2	1	2	1	1	1	0	1	0	0	2	0	0	0	0	0
114	0	2	0	0	0	0	2	2	1	0	0	1	1	0	0	0	0	0	1	1	2	1	0	0	0	0	2	2	2	2	1	1	1	2	0	2	0	0	0	1	1	0	0	2	0	0	0	0	0
115	0	2	0	0	0	0	2	2	1	0	1	0	0	0	0	0	0	0	2	2	0	1	0	0	0	0	2	2	2	2	1	0	1	2	0	2	1	1	1	0	1	0	1	1	1	1	1	0	1
116	1	1	0	0	0	0	1	2	1	0	0	1	1	0	0	0	0	1	1	1	1	0	0	0	0	1	1	1	2	2	1	1	1	1	0	2	1	0	1	0	0	0	0	1	1	1	0	0	0
117	1	0	0	0	0	0	0	0	2	0	0	0	0	0	0	0	0	0	0	0	2	0	1	0	0	1	1	2	2	2	0	0	0	2	0	2	1	1	1	1	0	0	0	1	0	0	0	0	1
118	1	1	0	0	1	1	1	2	2	0	0	0	1	0	0	1	0	0	1	1	1	1	1	0	0	1	1	2	2	2	0	2	2	2	0	2	2	0	1	0	1	0	1	2	1	0	1	0	0
119	1	0	0	0	0	0	2	2	0	0	0	0	1	0	0	0	0	0	1	1	2	0	0	0	1	0	2	2	2	2	1	1	1	1	0	2	2	0	0	0	2	0	0	1	0	0	0	0	0
120	1	1	0	0	0	0	2	2	1	0	0	0	0	0	0	0	0	2	1	1	2	0	0	0	0	2	2	2	1	1	0	1	1	1	1	1	2	0	0	0	1	0	0	2	0	0	0	0	1
121	1	1	0	0	1	1	2	2	1	0	1	1	2	0	0	0	0	1	1	1	2	1	0	0	0	2	1	1	2	2	1	0	0	1	1	1	1	0	0	1	0	0	0	1	0	0	0	0	0
122	0	2	0	0	0	0	2	2	0	0	1	0	0	0	0	0	1	1	1	1	1	0	0	0	0	0	2	0	1	1	0	1	1	1	0	2	1	0	0	0	1	0	0	0	1	1	1	0	0
123	0	1	1	1	0	0	0	1	2	0	0	0	0	0	0	0	0	1	1	0	1	1	0	0	0	1	1	1	1	1	1	2	2	2	0	2	1	0	0	0	1	1	0	2	0	1	0	0	1
124	0	1	1	1	0	0	1	2	2	0	0	0	1	0	0	0	0	0	1	1	2	0	0	0	0	2	2	2	2	1	0	2	2	0	1	1	1	0	0	0	2	0	0	1	0	0	0	0	0
125	1	1	0	0	0	0	1	1	2	0	0	0	1	0	0	0	0	1	0	1	2	0	0	0	0	0	1	2	2	1	1	0	2	2	0	2	2	0	0	0	1	0	1	2	1	1	0	0	0
126	0	2	0	0	0	0	2	2	1	0	0	1	2	0	0	1	0	0	1	1	2	0	0	0	0	1	2	2	2	2	1	1	1	2	0	2	1	1	1	0	1	0	1	1	1	1	0	0	0
127	1	1	0	1	0	0	0	1	2	0	0	0	1	1	0	0	1	2	0	0	1	0	0	0	0	2	1	2	1	1	1	1	2	1	0	2	1	0	0	1	1	0	0	2	0	0	1	0	0
128	0	2	0	0	0	0	2	2	2	0	0	1	2	0	0	0	0	0	0	0	1	0	0	0	0	0	1	1	1	1	0	1	1	2	0	2	1	1	1	0	1	0	1	2	2	0	0	0	2
129	1	2	0	0	0	0	1	2	1	0	0	0	1	0	0	0	0	1	1	1	2	0	0	0	0	1	1	2	1	1	0	1	1	2	0	2	2	0	1	0	1	1	0	2	0	0	0	0	0
130	1	1	1	0	0	0	1	2	2	0	0	0	0	0	0	0	0	1	0	1	1	0	0	0	0	1	1	1	2	2	0	2	2	0	1	1	2	0	0	2	0	0	1	1	1	2	0	0	1
131	0	1	0	0	1	1	1	1	1	0	0	0	0	0	0	0	0	1	0	1	2	0	0	0	0	1	1	1	2	2	0	1	1	2	0	2	1	0	0	1	1	0	0	2	0	0	0	0	0
132	1	1	0	0	0	0	2	2	1	0	0	0	0	0	0	0	0	1	0	0	1	0	0	0	0	1	2	2	2	2	0	1	1	1	1	1	0	0	0	1	0	1	0	1	0	1	0	0	0
133	1	1	0	0	1	1	1	2	0	0	1	0	0	0	0	0	0	0	2	1	0	1	1	1	1	1	2	2	2	2	0	0	1	1	1	2	2	0	0	0	1	0	0	2	0	0	0	1	0
134	0	1	0	1	0	0	1	1	0	0	1	1	2	0	0	0	1	1	1	1	1	0	1	0	1	2	1	1	2	1	1	0	1	1	0	2	2	1	1	0	1	1	0	2	2	0	0	1	0
135	0	2	0	0	0	0	1	2	1	0	1	0	1	0	0	1	0	0	1	1	1	0	0	0	0	1	2	2	2	2	0	1	1	2	1	2	0	0	0	1	0	1	0	1	0	1	0	1	0
136	0	0	0	0	0	0	2	2	1	0	2	0	0	0	0	0	0	0	0	0	2	0	1	0	0	0	1	1	2	2	0	1	1	0	1	1	2	0	0	0	1	1	0	2	1	0	0	0	0
137	1	2	0	0	0	0	1	2	1	0	1	1	1	0	0	0	0	2	1	1	2	1	1	1	0	0	2	2	2	2	1	1	2	0	1	2	2	0	0	0	1	0	0	2	0	1	0	0	0
138	0	1	1	0	1	2	1	1	1	0	0	0	1	0	0	0	0	0	2	1	2	0	0	0	0	0	1	2	2	2	1	2	2	0	1	1	1	0	0	0	0	0	0	2	0	2	0	0	0
139	1	2	0	0	1	1	1	2	1	0	1	0	0	0	0	0	0	1	1	1	2	0	0	0	0	0	1	2	1	1	0	1	1	1	1	1	1	0	0	2	0	0	0	0	0	0	0	0	0
140	0	1	0	0	0	0	1	1	1	0	0	0	1	0	0	1	0	1	0	0	0	0	0	0	0	0	1	2	2	1	0	1	1	1	0	2	1	0	0	2	0	0	0	0	1	0	0	1	0
141	1	2	0	0	0	0	2	2	1	0	0	0	0	0	0	0	0	1	1	0	2	0	1	0	1	2	2	1	2	2	1	2	2	2	0	2	2	0	0	0	2	0	0	2	1	1	0	0	0
142	0	1	0	1	0	0	2	2	1	0	0	0	0	0	0	0	0	0	0	0	2	0	0	0	0	1	1	0	1	2	0	0	1	0	1	2	1	0	0	0	2	1	0	2	0	2	1	0	0
143	1	1	0	0	1	1	1	1	2	0	1	1	1	0	0	0	0	0	2	1	0	1	0	0	0	2	2	2	2	2	1	2	2	0	1	1	1	0	0	2	0	0	1	1	1	1	1	0	0
144	0	2	0	0	0	0	1	1	2	0	0	0	0	0	0	0	0	0	0	1	2	1	0	0	0	2	2	2	2	2	0	1	1	0	2	1	0	1	1	0	0	0	0	2	0	0	0	0	0
145	1	0	0	0	1	1	0	0	2	0	0	0	1	0	0	0	0	1	0	0	2	0	0	0	0	0	1	2	1	1	0	1	1	0	2	0	2	0	1	0	1	0	0	1	0	0	0	1	0
146	1	1	0	0	0	0	0	0	2	0	0	1	1	0	0	0	0	1	0	0	2	0	0	0	0	1	1	2	1	2	1	1	0	2	0	2	1	0	0	0	1	0	2	2	1	1	0	0	1
147	0	2	0	0	0	0	1	1	2	0	0	1	1	0	0	0	0	1	2	1	1	1	0	0	1	0	1	1	2	2	0	1	2	1	1	1	1	0	0	0	0	0	0	1	0	0	0	0	0
148	1	1	1	1	0	0	2	2	0	0	1	1	1	0	0	0	0	1	0	0	2	0	1	0	0	1	2	2	2	2	0	2	2	1	1	1	1	0	0	0	2	0	0	1	0	0	0	0	0
149	1	1	0	0	0	0	2	2	2	0	0	0	0	0	0	0	1	1	1	0	1	0	0	0	1	1	2	2	2	2	1	0	0	2	0	1	1	0	0	2	0	0	0	2	0	0	0	0	1
150	1	0	0	0	0	0	0	1	2	0	0	1	2	0	0	0	1	1	1	1	1	0	0	0	0	0	1	2	2	2	1	2	2	1	1	1	2	0	0	0	2	0	2	2	1	1	0	0	1
151	1	2	0	0	0	0	1	2	1	0	0	0	1	0	0	1	0	0	1	1	1	0	0	0	0	1	1	2	0	0	0	1	1	1	1	1	2	0	0	0	2	1	0	1	1	0	0	0	1
152	0	1	0	1	1	1	1	1	2	1	0	0	1	0	0	0	0	0	0	0	1	0	0	0	1	0	1	1	2	2	0	1	1	0	1	1	2	0	0	0	1	0	0	2	0	0	0	0	0
153	0	0	0	0	0	0	2	2	1	0	1	1	1	0	0	0	1	0	1	1	2	0	0	0	1	1	2	1	2	2	1	1	1	2	0	2	1	0	0	1	1	0	0	1	0	0	0	0	0
154	0	2	0	0	0	0	1	1	1	0	1	0	0	0	0	0	0	0	1	1	2	0	1	0	1	2	2	2	2	2	2	1	2	1	2	1	0	0	0	1	1	0	0	1	0	1	0	0	1
155	1	0	0	0	1	1	1	2	2	0	0	0	1	0	0	1	0	1	1	1	1	0	0	0	0	1	2	2	2	2	0	1	2	1	0	2	1	1	1	0	1	0	0	2	0	1	0	0	0
156	0	2	0	0	0	0	0	1	2	0	0	1	1	0	0	0	0	1	0	0	2	1	0	0	0	1	1	1	1	1	0	1	1	2	0	2	2	0	0	0	2	0	1	2	1	0	0	0	0
157	0	1	0	0	0	0	0	0	2	0	0	1	2	0	0	0	0	0	1	1	2	0	0	0	1	2	2	2	2	2	2	1	1	2	0	2	2	0	0	1	1	0	0	2	0	1	0	0	1
158	0	1	0	0	0	0	0	0	2	0	0	0	2	0	0	0	0	1	1	0	2	0	0	0	0	1	1	1	2	2	0	2	2	1	1	2	0	0	0	0	0	0	1	1	1	0	0	0	1
159	1	2	0	0	0	0	0	0	1	0	0	1	2	0	0	0	1	1	1	1	1	0	0	0	1	1	2	2	1	1	1	1	2	2	0	2	2	0	0	1	1	0	1	1	1	1	2	0	0
160	1	1	1	0	1	2	1	1	1	0	1	0	0	0	0	0	0	2	2	2	0	1	0	0	1	1	1	2	1	1	1	1	1	1	0	2	2	0	0	1	1	1	0	1	1	0	0	1	0
161	0	0	0	0	0	0	2	2	1	0	1	0	1	0	0	1	0	0	1	1	1	0	1	0	0	2	1	1	2	2	1	1	1	1	1	1	1	0	0	1	1	0	0	1	0	1	1	0	1
162	0	1	1	1	1	1	2	2	0	0	0	1	1	0	0	0	0	1	1	0	2	0	0	0	1	0	2	2	2	2	0	0	1	2	0	2	1	0	0	0	2	0	0	1	0	0	0	0	0
163	0	1	0	0	0	1	2	2	1	1	1	0	2	0	0	1	0	1	2	2	1	0	0	0	0	2	2	2	2	2	1	0	2	0	1	2	2	0	0	0	1	0	2	2	2	1	1	0	0
164	0	2	0	0	1	1	1	2	1	0	0	1	1	0	0	0	0	1	1	1	2	0	1	0	0	1	2	2	2	2	1	2	2	1	1	1	1	0	0	0	1	0	0	0	0	1	0	0	0
165	1	1	1	1	0	0	2	2	0	0	1	1	1	0	0	0	0	0	0	0	2	0	0	0	0	1	1	2	1	1	0	1	1	2	0	2	1	0	0	1	0	0	1	2	0	0	0	0	0
166	0	0	0	0	0	0	0	0	2	0	0	0	1	0	0	0	0	0	1	1	2	0	0	0	0	1	2	2	2	2	1	2	2	0	1	1	2	0	0	1	1	0	1	1	1	2	0	0	0
167	1	0	0	1	1	1	1	2	2	0	0	1	1	1	1	0	0	1	2	1	2	0	0	0	0	0	2	2	2	2	0	1	1	1	0	2	1	0	0	2	0	0	0	0	1	0	0	0	0
168	1	0	0	0	1	1	1	1	1	0	1	0	2	0	0	1	0	1	1	0	2	1	0	0	0	0	1	1	2	2	0	2	2	1	1	2	2	0	0	1	1	2	0	2	0	0	0	0	2
169	1	1	1	1	0	1	1	1	1	0	1	1	2	0	0	0	1	2	1	1	2	0	0	0	0	0	1	0	2	2	0	1	1	0	2	0	1	1	1	0	0	0	1	1	1	0	1	0	1
170	0	0	0	0	2	2	0	0	2	0	1	0	0	0	0	0	0	1	1	1	2	0	0	0	0	1	0	2	1	1	0	1	1	1	0	2	0	0	0	1	0	1	0	1	1	0	0	0	1
171	0	1	0	0	0	0	1	1	1	0	0	0	0	0	0	0	0	0	1	1	2	0	0	0	0	1	2	2	1	1	1	1	2	0	2	1	0	0	0	0	1	2	0	2	0	2	1	0	1
172	0	1	0	1	0	0	1	1	2	0	0	1	2	0	0	0	1	2	1	1	1	0	1	0	1	1	2	2	2	2	0	0	0	2	0	2	1	0	0	0	1	0	1	1	1	2	0	1	0
173	1	2	0	0	0	0	2	2	1	0	1	2	2	0	0	0	0	1	1	0	2	0	0	0	0	2	1	2	1	1	0	0	0	2	0	2	0	0	0	1	0	0	0	2	0	0	0	0	0
174	0	2	0	0	0	0	1	1	1	1	1	1	1	0	0	0	0	1	0	0	2	1	0	0	0	1	1	1	2	2	0	1	1	0	2	1	0	1	1	0	0	0	0	2	1	1	0	0	1
175	0	1	0	1	0	0	1	1	1	0	0	0	0	0	0	0	0	0	0	1	1	1	0	0	0	1	2	2	2	1	0	2	2	0	2	0	1	1	1	0	1	0	0	2	1	1	0	1	0
176	1	2	0	1	0	0	1	1	1	0	0	1	0	0	0	0	0	0	0	0	2	0	0	0	0	2	0	1	1	0	0	0	1	0	1	2	1	0	0	1	1	0	0	1	1	0	0	0	0
177	1	1	0	0	0	0	2	2	1	0	0	0	0	0	0	0	0	1	0	0	2	0	1	0	0	1	1	2	1	1	1	1	1	1	1	1	2	1	1	0	1	2	0	2	0	0	1	0	0
178	1	2	0	0	0	0	0	0	2	0	0	0	1	0	0	1	1	2	1	1	2	1	1	1	1	2	2	2	2	2	0	2	2	1	1	1	1	0	0	1	1	0	0	2	0	0	0	0	0
179	1	2	0	0	0	0	2	2	1	0	0	0	1	0	0	0	0	2	1	1	1	0	0	0	0	1	2	2	1	1	1	1	1	2	0	2	2	0	0	1	1	0	0	1	1	0	0	0	0
180	1	1	0	1	0	0	1	1	2	0	0	0	2	0	0	1	0	1	1	1	1	1	1	1	1	1	1	2	1	1	1	1	2	0	2	1	2	0	0	2	0	0	0	1	0	0	0	1	0
181	1	1	0	1	0	0	0	0	2	0	0	0	0	0	0	0	0	0	2	2	1	1	0	0	0	0	0	1	2	2	0	2	2	2	0	2	1	0	0	1	1	0	1	2	0	2	0	1	0
182	0	1	0	0	0	0	1	1	2	0	0	2	2	1	1	0	1	2	2	2	2	0	1	0	0	2	0	0	2	1	0	0	0	1	1	1	1	0	0	1	1	1	0	2	1	1	1	1	0
183	0	2	0	1	0	0	2	2	1	0	2	0	2	1	1	1	1	1	0	0	2	1	1	1	1	1	2	2	2	1	0	2	2	2	0	2	0	1	0	0	0	0	0	0	0	0	0	0	0
184	0	1	0	0	1	1	1	2	1	0	1	1	1	0	0	0	0	0	1	2	1	0	0	0	0	1	2	2	2	2	1	2	2	0	1	1	1	0	0	2	0	0	0	2	0	0	0	0	0
185	1	1	0	0	0	0	0	0	2	0	0	0	1	0	0	0	0	1	1	1	1	0	0	0	0	1	2	2	2	2	1	1	1	2	2	1	2	0	1	0	1	1	0	2	1	0	0	1	0
186	1	0	0	0	0	0	1	1	2	0	0	0	1	0	0	1	1	2	1	1	1	0	1	0	0	2	2	2	2	2	1	0	1	1	1	2	2	0	0	1	1	0	0	2	1	0	0	0	0
187	0	1	0	2	0	0	0	0	2	0	0	0	0	0	0	0	0	1	1	1	1	0	0	0	0	0	2	2	2	1	1	1	1	2	0	2	1	0	0	0	0	0	0	0	1	0	0	0	0
188	0	1	0	0	1	1	1	1	2	0	0	0	1	0	0	0	0	0	0	0	2	1	0	0	0	1	2	2	2	2	1	1	1	1	1	1	0	0	0	1	0	1	0	2	1	2	0	0	0
189	0	1	0	1	0	0	1	0	2	0	1	0	1	0	0	1	0	0	2	1	0	0	1	1	2	2	2	1	2	2	0	1	1	2	0	2	2	0	0	1	1	2	0	2	0	0	0	0	0
190	1	0	0	0	1	1	1	1	1	1	1	0	2	0	0	1	0	0	1	1	2	0	0	0	0	1	2	2	2	1	0	2	2	0	1	1	2	0	0	0	1	0	0	1	1	0	0	1	0
191	0	2	0	1	0	0	1	2	1	0	1	2	1	0	0	0	0	0	1	1	2	0	1	0	1	1	2	2	2	2	2	0	0	2	0	2	1	0	0	0	1	0	0	1	1	0	1	0	0
192	0	1	0	0	0	0	0	0	2	0	0	1	1	0	0	0	0	2	1	1	2	1	0	0	0	0	2	2	1	2	0	1	1	2	0	2	0	1	1	1	0	0	1	2	1	1	0	0	0
193	0	0	0	0	1	1	1	2	2	0	0	0	1	0	0	1	0	0	1	1	0	1	0	0	0	0	2	2	2	2	0	1	2	0	2	1	2	1	1	0	1	1	0	2	1	0	0	0	0
194	1	0	0	0	1	1	2	2	1	0	0	0	0	0	0	0	0	1	0	0	2	0	0	0	0	2	2	2	2	2	1	1	1	2	1	1	1	0	0	0	0	0	0	1	0	0	0	0	0
195	0	2	0	0	0	0	1	1	2	0	0	0	0	0	0	0	0	1	0	0	2	0	0	0	0	0	1	2	2	1	1	0	0	1	0	2	2	0	0	1	1	1	0	1	1	0	0	1	0
196	1	0	0	0	0	0	2	2	1	1	1	0	0	0	0	0	0	1	0	1	1	0	1	1	2	2	2	2	2	1	0	1	1	1	0	2	0	1	1	1	0	0	0	2	0	0	0	1	0
197	0	1	0	1	0	0	1	0	2	0	1	0	2	0	0	1	0	0	1	1	2	0	0	0	0	1	0	2	1	2	1	1	1	1	1	1	2	0	0	0	2	0	0	1	1	1	0	0	0
198	0	1	0	0	0	0	1	1	2	0	0	2	2	1	1	0	0	1	0	0	2	1	1	0	0	0	1	2	2	2	0	1	2	0	0	2	0	1	1	1	0	1	0	2	1	0	0	0	0
199	1	1	0	1	0	0	1	1	1	0	0	1	1	1	1	0	0	1	2	1	0	0	0	0	0	2	2	2	2	2	1	1	2	1	1	2	1	0	0	0	1	0	0	0	0	0	0	1	0
200	1	1	0	0	0	0	0	1	2	0	0	0	1	0	0	1	0	1	0	0	2	0	0	0	0	2	2	2	2	2	0	2	1	2	0	2	1	1	1	0	0	0	1	2	1	0	0	1	0
201	0	2	0	0	0	0	1	2	1	0	0	0	0	0	0	0	0	1	0	0	2	0	0	0	0	2	2	2	2	2	0	2	2	1	0	2	1	0	0	1	1	0	0	1	2	1	0	0	0
202	1	2	0	0	0	0	0	0	2	0	0	0	1	1	0	0	0	0	0	0	1	1	0	0	0	0	1	1	1	2	0	0	0	1	0	2	2	0	0	0	1	2	0	2	0	0	0	0	0
203	0	1	0	2	0	0	2	2	1	0	1	0	1	0	0	0	0	0	1	1	1	0	0	0	1	0	2	2	2	2	1	0	1	2	0	2	1	2	1	0	1	0	1	2	1	1	0	0	1
204	1	1	0	0	0	0	1	2	2	0	0	1	1	0	0	0	0	2	0	0	1	1	0	0	0	1	2	2	2	2	1	2	2	0	2	0	1	0	0	2	0	0	0	2	1	1	0	0	0
205	0	1	0	0	0	0	1	2	2	0	0	1	1	1	1	0	0	1	0	0	2	0	0	0	1	0	1	2	2	1	1	0	0	2	0	2	1	0	0	1	0	0	1	1	0	0	0	0	0
206	1	1	0	1	0	0	2	2	1	0	0	1	1	0	0	0	0	1	0	0	2	1	0	0	0	1	1	1	2	2	0	2	2	0	1	1	2	1	1	0	1	2	0	2	1	1	0	1	0
207	0	2	0	0	0	0	0	0	2	0	0	0	1	0	0	0	0	0	1	1	2	1	0	0	1	1	2	2	2	2	2	1	1	2	1	2	2	0	0	1	1	0	1	2	1	0	0	0	0
208	0	1	0	0	0	0	0	0	2	0	0	1	2	0	0	0	0	0	0	0	0	0	0	0	0	2	0	0	1	2	0	2	2	1	0	2	1	0	0	0	1	0	1	2	1	0	1	0	0
209	0	0	0	0	0	0	1	1	2	0	0	1	1	0	0	0	0	1	1	1	1	0	0	0	0	2	2	2	2	2	0	0	1	2	0	2	2	0	0	0	2	0	0	1	0	1	1	0	0
210	0	1	0	0	1	1	0	0	2	0	1	0	1	0	0	0	0	1	0	0	2	0	1	0	1	2	1	1	2	2	0	2	2	1	0	2	1	1	1	0	0	0	0	1	0	0	0	0	0
211	0	2	0	1	0	0	1	1	1	0	1	0	0	0	0	0	0	0	0	0	2	1	0	0	0	0	0	2	2	2	1	0	0	1	1	1	2	0	0	0	2	0	0	1	1	1	0	0	1
212	0	2	0	0	0	0	0	1	2	0	1	0	1	0	0	1	0	1	1	0	0	1	2	1	1	1	2	2	2	2	2	1	1	2	1	1	1	0	0	2	0	0	1	2	1	1	0	0	1
213	0	1	1	1	0	0	1	2	2	0	0	0	2	0	0	0	1	2	1	1	2	0	0	0	0	1	1	1	2	2	0	0	0	1	1	1	1	0	0	1	1	0	0	0	2	0	0	0	0
214	1	1	0	1	0	0	1	1	1	0	0	1	1	0	0	0	0	1	2	2	1	0	0	0	0	2	2	2	2	2	2	2	2	1	1	1	2	0	0	0	1	0	0	2	1	0	0	0	0
215	0	0	0	0	0	0	1	1	2	0	0	0	1	0	0	0	1	1	1	1	1	1	0	0	0	2	2	2	2	2	2	1	1	1	1	1	2	0	0	0	2	0	2	2	2	1	1	0	0
216	0	2	0	0	0	0	1	1	2	0	0	0	2	0	0	0	0	1	0	0	2	0	0	0	0	1	1	2	2	2	0	1	2	2	0	2	1	0	0	0	2	0	1	1	1	1	0	0	0
217	1	1	1	1	0	0	1	1	2	0	0	0	0	0	0	0	0	1	1	0	2	2	1	1	1	1	0	2	1	1	0	0	1	2	0	2	1	0	0	1	1	0	0	2	0	0	0	0	0
218	1	0	0	0	0	0	2	2	1	0	1	1	1	0	0	0	0	0	1	1	2	0	0	0	1	0	1	1	2	2	0	1	1	1	1	1	1	0	0	1	1	0	0	1	0	0	0	0	0
219	1	0	0	0	0	0	1	1	1	0	0	0	1	0	0	0	0	2	2	2	0	1	1	1	1	1	2	2	1	1	0	2	2	2	0	2	2	0	0	1	1	2	0	2	1	1	0	0	0
220	1	0	0	0	1	1	2	2	0	0	2	0	0	0	0	0	0	0	1	1	2	0	0	0	1	1	0	1	1	1	0	2	2	0	2	1	1	1	0	1	0	1	0	2	1	0	0	0	1
221	1	1	0	1	0	0	2	2	1	0	0	1	2	0	0	1	0	0	1	1	1	1	0	0	0	0	2	1	2	2	0	1	1	1	1	2	2	0	0	0	2	1	1	2	1	1	0	0	0
222	1	0	0	0	0	0	0	1	2	0	1	0	0	0	0	0	0	2	1	1	2	0	0	0	0	1	1	2	1	1	1	1	2	1	0	2	2	0	0	2	0	0	1	1	0	0	0	0	0
223	0	2	0	0	0	0	0	1	2	0	0	0	0	0	0	0	0	1	0	0	0	0	0	0	0	1	1	1	2	2	0	2	2	0	1	1	2	0	0	2	0	0	2	2	2	1	0	0	0
224	1	2	0	1	0	0	1	1	0	1	1	0	1	0	0	0	0	0	1	1	0	2	0	0	0	0	2	2	2	2	0	1	2	1	0	2	2	0	0	2	0	1	0	1	1	1	0	0	0
225	1	1	0	0	1	1	2	2	0	0	0	2	2	1	1	0	0	0	1	1	2	1	1	1	1	1	0	1	1	1	0	1	1	1	1	1	2	0	1	0	1	0	1	2	2	1	0	0	0
226	1	2	0	0	0	0	1	1	1	1	2	1	1	0	0	0	0	0	1	1	2	1	0	0	0	2	1	2	2	2	1	2	2	2	0	2	1	0	0	0	1	0	0	2	0	0	0	0	0
227	0	1	0	0	1	1	1	1	2	0	0	0	1	0	0	1	0	0	0	0	2	0	1	0	0	1	0	0	1	2	0	1	1	2	0	2	2	0	0	0	1	0	1	2	0	2	1	0	0
228	0	2	0	1	0	0	0	0	2	0	0	0	1	0	0	0	0	1	2	2	1	0	0	0	0	1	2	2	2	2	0	2	2	0	1	1	0	0	0	1	0	0	0	0	0	0	0	1	0
229	1	1	0	0	0	0	2	2	0	0	0	0	0	0	0	0	1	2	2	2	2	0	0	0	0	1	0	1	1	1	0	1	1	2	0	2	2	0	0	0	1	0	0	1	1	0	0	0	0
230	1	1	0	0	0	0	1	1	1	0	0	0	1	0	0	1	1	1	0	0	2	1	1	1	1	1	0	2	1	1	0	0	0	2	0	1	1	0	0	0	2	1	0	1	0	0	1	0	0
231	0	0	0	0	2	2	1	1	2	0	0	0	2	1	1	1	0	0	2	2	1	1	1	1	1	1	1	1	2	2	1	1	2	1	1	1	1	0	0	0	1	0	0	1	0	0	0	1	0
232	0	2	0	1	0	0	1	1	2	0	0	1	1	0	0	0	0	1	0	0	1	1	0	0	1	0	2	2	1	1	0	0	2	2	0	2	1	0	0	1	1	1	0	1	1	0	0	0	0
233	1	1	0	0	0	0	1	1	2	0	0	1	2	0	0	0	0	1	1	0	2	1	1	1	1	0	1	2	2	2	1	1	0	0	1	1	2	0	0	0	1	0	0	0	1	0	0	0	0
234	0	0	0	0	1	1	1	1	1	0	0	1	1	0	0	0	0	0	1	1	2	1	0	0	0	1	1	2	2	2	1	1	1	0	0	1	2	0	0	1	1	0	0	2	0	2	0	0	0
235	1	2	0	0	0	0	1	2	1	0	0	0	0	0	0	0	0	0	1	1	2	1	0	0	0	0	2	1	2	2	0	1	2	1	2	1	2	0	0	0	1	0	0	1	0	0	0	1	0
236	1	1	0	0	0	0	0	1	2	0	0	1	2	0	0	1	0	1	1	1	1	0	0	0	1	0	1	1	2	2	0	1	1	0	0	1	2	0	0	0	2	1	0	1	2	0	0	0	0
237	0	2	0	0	0	0	1	1	0	0	1	1	1	0	0	0	1	1	0	0	2	1	0	0	0	1	2	2	2	2	2	2	2	1	1	2	1	0	0	2	0	1	0	1	1	0	0	0	0
238	1	1	0	0	0	0	0	0	2	0	0	0	0	0	0	0	0	0	1	1	1	0	1	0	0	1	2	2	2	2	0	2	2	1	1	1	2	0	0	1	0	0	0	2	1	1	0	0	0
239	0	1	0	1	0	0	2	2	1	0	1	0	1	0	0	0	0	0	0	0	2	0	0	0	0	1	1	2	2	1	0	1	1	2	0	2	1	0	0	0	1	0	1	2	2	1	0	0	0
240	0	1	1	0	0	1	1	1	1	0	0	1	1	0	0	0	0	2	1	1	2	1	0	0	0	0	1	0	2	2	0	2	2	0	1	1	1	1	1	0	0	2	0	2	1	0	0	0	0
241	0	1	0	0	0	0	1	1	1	0	1	2	2	0	0	0	0	0	1	1	1	1	0	0	0	1	0	1	1	1	0	1	2	0	2	1	1	0	0	1	1	2	0	2	0	2	1	0	0
242	0	0	0	0	1	1	1	1	1	0	0	0	1	0	0	1	1	0	1	1	2	1	1	1	1	1	2	2	2	2	0	0	0	1	1	1	1	0	0	1	1	0	1	2	2	0	0	0	0
243	1	1	0	1	0	0	2	2	1	0	1	1	2	0	0	0	0	1	0	0	1	1	2	1	1	0	2	2	2	2	0	2	2	0	1	1	2	0	0	1	1	0	0	0	1	0	0	0	0
244	1	1	0	0	0	0	0	0	2	0	1	0	0	0	0	0	0	0	1	1	2	0	0	0	1	1	2	2	2	2	0	2	1	2	0	2	2	0	0	2	0	0	0	1	0	1	1	0	1
245	0	0	0	0	0	0	1	1	1	1	1	1	1	0	0	0	0	1	0	0	2	2	1	1	1	1	2	2	2	2	1	0	2	0	1	2	1	0	0	1	1	0	0	2	0	2	0	0	0
246	0	0	0	0	0	0	1	1	1	1	0	1	1	0	0	0	0	1	1	1	2	0	0	0	0	1	2	2	2	2	0	0	0	2	0	2	1	0	0	1	1	0	0	1	1	0	0	0	1
247	0	1	0	1	0	0	2	2	1	0	1	0	1	0	0	0	1	1	1	0	1	0	0	0	0	1	2	2	2	2	0	1	2	1	0	2	2	0	0	2	0	0	1	2	1	1	0	0	0
248	1	2	0	0	0	0	0	1	2	0	1	0	0	0	0	0	0	0	1	1	0	0	0	0	0	1	1	1	2	2	0	1	1	2	0	2	1	0	0	0	2	0	1	2	1	0	0	0	1
249	1	0	1	0	1	1	1	2	1	0	0	0	0	0	0	0	0	0	1	0	2	0	0	0	0	1	2	0	1	1	0	1	2	1	2	2	1	0	0	1	1	1	0	1	1	0	0	0	0
250	0	2	0	0	0	0	0	0	2	0	0	1	2	0	0	0	0	0	1	1	2	0	0	0	0	1	1	2	2	1	2	1	1	0	2	1	1	1	1	0	1	0	0	2	0	0	0	2	0
251	1	0	0	0	1	1	0	0	2	0	0	0	0	0	0	0	1	2	2	2	2	0	1	0	0	0	2	2	2	1	0	2	2	2	0	2	1	0	1	0	1	0	1	1	1	2	0	0	0
252	1	2	0	0	0	0	1	1	2	0	0	1	1	0	0	0	1	1	2	2	1	0	0	0	0	1	1	1	2	2	0	2	1	2	0	2	1	0	0	1	0	0	1	2	1	1	0	0	0
253	0	1	0	1	0	0	0	0	2	0	0	0	2	1	1	1	0	0	0	0	2	0	0	0	0	2	1	2	2	1	1	1	1	1	0	2	2	0	1	0	1	0	1	2	2	0	0	2	0
254	1	2	1	1	0	0	1	1	2	0	0	0	1	0	0	0	0	0	1	1	2	0	0	0	0	1	2	2	2	2	0	1	2	0	2	1	2	1	0	0	0	0	0	2	1	1	0	0	1
255	1	2	0	0	0	0	0	1	2	0	0	0	0	0	0	0	0	1	0	0	1	0	0	0	0	2	2	2	2	2	0	2	2	0	1	1	2	0	0	0	1	0	1	1	1	1	0	0	0
256	1	1	1	0	0	0	0	0	2	0	0	0	0	0	0	0	0	2	1	1	2	0	1	0	1	0	2	2	2	2	0	1	1	2	1	2	1	0	0	1	1	0	0	1	1	0	0	0	0
257	0	1	0	0	0	1	2	2	1	0	0	0	0	0	0	0	0	0	1	1	1	1	1	1	1	1	1	2	2	2	0	1	2	2	0	2	1	0	0	0	2	0	1	1	1	0	0	0	1
258	1	2	1	1	0	0	1	2	2	0	0	0	0	0	0	0	0	0	0	0	0	0	0	0	0	1	2	2	2	2	0	1	1	2	0	2	1	0	0	2	0	0	0	2	0	0	0	0	0
259	1	2	0	1	0	0	2	2	2	0	1	0	1	0	0	0	0	0	0	0	0	0	0	0	1	2	2	2	2	2	1	2	2	1	1	1	1	0	0	0	0	1	0	1	1	0	0	0	0
260	1	2	0	0	0	0	0	1	2	0	0	0	0	0	0	0	0	1	1	1	1	0	0	0	2	1	2	2	2	2	0	1	1	1	1	1	1	0	0	0	1	0	0	2	1	1	1	0	0
261	0	0	0	0	0	0	0	1	2	0	0	0	1	0	0	0	0	0	0	0	2	0	0	0	0	1	2	2	2	2	0	1	1	0	1	1	2	0	0	0	1	0	0	1	0	0	0	0	0
262	0	1	1	0	0	0	2	2	0	0	1	0	0	0	0	0	0	1	1	1	2	1	0	0	0	1	1	1	2	2	0	1	1	1	1	1	1	0	0	0	2	0	0	2	0	2	0	1	0
263	0	1	0	0	0	0	0	0	2	0	0	0	1	0	0	0	0	1	1	0	0	0	1	1	1	0	2	2	2	2	0	1	1	2	1	2	1	0	0	1	1	0	0	1	0	0	0	0	1
264	1	1	0	0	1	1	2	2	1	0	1	1	1	0	0	0	0	0	2	1	0	0	1	0	0	2	2	2	2	1	0	1	2	1	1	1	1	0	0	1	1	1	0	1	2	0	0	1	0
265	0	1	1	1	0	0	1	1	2	0	0	0	0	0	0	0	1	1	1	1	1	1	0	0	0	2	0	1	2	2	1	1	1	1	0	2	2	1	1	0	1	0	0	1	0	1	0	0	0
266	0	0	0	0	1	1	2	2	1	0	2	0	0	0	0	0	0	1	1	0	2	1	1	1	1	0	1	2	2	2	0	1	2	2	0	2	2	0	0	0	2	0	2	2	1	1	0	0	1
267	0	2	0	1	0	0	0	0	2	0	0	0	1	0	0	0	0	1	0	0	2	0	2	0	0	0	1	2	2	1	1	0	0	2	0	2	2	0	0	1	1	0	1	2	1	0	1	0	0
268	1	1	0	0	0	0	2	2	0	0	0	0	0	0	0	0	0	1	1	0	1	1	0	0	0	2	1	1	2	2	0	2	2	1	1	1	0	0	0	2	0	0	0	1	0	0	0	1	0
269	0	2	0	2	0	0	0	0	2	0	1	0	1	0	0	1	1	2	2	2	2	0	0	0	0	2	1	0	2	2	0	2	2	2	0	2	1	0	0	0	1	0	0	1	1	1	1	0	0
270	1	1	0	1	0	0	2	2	1	0	2	1	1	0	0	0	0	0	1	1	2	0	0	0	1	0	1	1	1	1	0	1	1	1	1	1	1	0	0	2	0	0	0	1	0	0	0	1	0
271	1	2	1	1	0	0	2	2	1	0	0	0	0	0	0	0	0	0	0	0	1	1	0	0	0	1	1	1	2	2	0	0	1	2	0	2	0	0	0	0	1	0	1	2	1	0	0	0	1
272	0	2	0	0	0	0	2	2	1	0	0	1	1	0	0	0	0	1	0	0	1	0	0	0	0	1	1	1	1	1	1	1	2	2	0	2	1	0	0	0	1	0	0	2	0	0	1	0	1
273	1	2	0	0	0	0	2	2	0	0	1	0	0	0	0	0	0	0	1	1	1	0	0	0	0	0	2	2	2	2	0	0	2	1	0	2	1	1	1	0	0	0	0	2	0	0	0	0	0
274	1	0	0	0	1	1	1	1	1	0	2	0	1	0	0	0	0	0	1	1	2	0	0	0	0	2	1	1	2	2	0	1	1	1	1	1	1	1	1	0	0	0	2	2	2	1	0	0	0
275	0	2	0	0	1	1	2	2	0	0	0	0	0	0	0	0	0	0	1	1	1	0	0	0	0	1	2	2	2	2	0	1	2	2	0	2	1	0	0	0	0	1	0	2	0	0	0	0	1
276	1	1	1	1	0	0	2	2	1	0	1	1	2	0	0	0	0	1	1	1	2	0	0	0	0	1	1	1	2	2	1	1	2	2	0	2	2	0	0	2	0	0	0	2	0	0	0	1	0
277	1	2	1	0	0	1	1	1	2	0	0	0	0	0	0	0	0	1	2	2	1	1	0	0	0	0	2	2	2	2	1	2	2	1	2	1	1	0	0	0	2	0	0	1	0	0	0	0	1
278	1	2	0	0	0	0	2	2	2	0	0	1	1	0	0	0	0	1	1	0	2	0	0	0	2	1	1	2	2	2	2	2	2	0	1	1	1	0	0	0	2	0	1	2	0	0	0	1	0
279	0	1	2	0	0	0	0	0	2	0	0	0	1	0	0	1	0	2	1	1	2	1	0	0	0	2	1	2	2	2	0	2	2	0	2	0	2	0	1	0	1	0	1	2	0	2	0	0	0
280	1	0	0	0	0	0	1	1	2	0	0	1	1	0	0	0	0	0	1	1	1	1	0	0	0	1	0	0	1	2	0	1	1	2	0	2	1	1	0	0	1	0	1	2	1	2	0	1	0
281	0	2	0	0	0	0	0	0	1	0	1	1	1	0	0	0	0	0	1	1	2	1	0	0	0	1	1	1	2	2	0	1	2	2	1	2	1	0	0	2	0	1	0	2	1	0	0	0	0
282	1	0	0	1	0	0	1	2	2	0	0	0	1	0	0	0	1	1	1	0	1	0	0	0	0	1	1	2	2	2	0	2	2	0	1	1	2	0	1	0	1	1	0	2	1	0	0	0	0
283	1	2	1	2	0	0	1	1	2	0	0	0	1	0	0	0	0	1	2	2	1	1	1	1	1	1	0	1	2	2	0	2	2	1	0	2	2	0	0	0	2	0	1	1	1	1	1	0	1
284	1	1	0	0	0	0	2	2	1	0	1	1	1	0	0	0	0	0	1	1	2	0	0	0	0	1	1	2	2	2	0	1	1	1	1	1	1	0	0	0	1	1	0	1	1	0	0	0	1
285	1	1	0	0	0	0	0	0	2	0	0	0	0	0	0	0	0	0	1	1	2	1	0	0	1	1	0	1	1	1	0	1	1	1	0	2	2	0	0	0	2	0	1	2	1	1	0	0	2
286	0	1	0	0	1	1	1	1	1	1	1	0	0	0	0	0	0	0	1	1	2	0	0	0	0	2	1	1	2	2	1	1	2	1	1	2	1	0	0	0	1	1	0	1	1	0	0	0	0
287	0	1	1	0	0	0	1	1	1	0	1	0	1	0	0	1	0	0	0	0	1	1	0	0	0	0	2	2	2	2	0	2	2	1	1	1	2	0	0	0	1	0	1	2	0	0	0	0	0
288	1	1	0	0	0	0	1	1	0	0	0	1	1	0	0	0	0	0	0	0	2	1	0	0	0	0	1	1	2	2	0	2	2	2	0	2	2	0	0	0	2	0	1	2	1	0	0	0	1
289	1	1	0	0	0	0	2	2	1	0	1	1	1	0	0	0	0	1	2	2	1	0	0	0	0	0	1	1	2	2	0	1	1	0	2	0	2	0	0	0	2	0	1	2	0	2	0	0	0
290	1	2	0	0	0	0	1	1	1	0	1	0	2	1	1	1	0	1	0	0	1	0	1	1	1	0	2	2	2	2	1	2	2	1	1	1	1	0	0	1	1	0	0	2	0	0	0	0	0
291	0	1	0	1	0	0	2	2	0	0	2	1	1	0	0	0	0	0	1	1	2	0	0	0	1	0	1	1	1	1	0	2	2	0	2	1	1	0	0	2	0	0	1	2	1	1	0	1	0
292	1	1	0	0	1	1	2	2	2	0	0	0	1	0	0	0	0	1	2	2	1	1	0	0	0	0	2	2	2	2	0	1	1	0	2	0	2	0	0	0	2	0	0	2	0	1	0	0	1
293	0	1	0	0	0	0	0	1	1	0	1	1	2	0	0	0	0	1	1	0	2	0	1	0	0	1	1	2	1	1	1	1	1	0	2	0	1	0	0	0	1	0	1	1	1	1	0	0	0
294	0	2	0	0	0	0	2	2	1	0	0	0	1	0	0	0	0	1	0	0	2	0	0	0	0	1	1	1	1	1	0	0	0	1	2	2	1	0	0	1	1	2	0	2	1	0	0	0	0
295	1	1	0	0	0	0	2	2	0	0	2	1	1	0	0	0	0	1	1	0	2	0	0	0	0	1	0	1	1	1	0	0	0	2	0	2	1	1	1	0	1	1	0	1	1	0	0	2	0
296	0	2	1	2	0	0	2	2	1	0	0	1	1	0	0	0	0	1	0	0	2	0	0	0	0	0	1	1	2	2	0	0	0	2	0	2	2	0	0	1	1	0	1	2	2	0	0	0	0
297	1	2	0	1	0	0	0	0	2	0	0	1	1	1	1	0	0	0	0	0	2	2	1	1	1	1	1	2	2	2	0	0	2	2	0	2	1	0	0	0	1	0	1	2	1	1	0	1	0
298	1	2	0	0	0	0	0	1	2	0	0	0	0	0	0	0	1	0	1	1	2	0	0	0	0	1	1	2	2	1	1	0	0	1	1	1	1	0	0	1	1	0	1	1	1	0	0	0	0
299	0	1	0	0	1	1	1	1	2	0	0	1	1	0	0	0	0	0	0	0	2	1	0	0	1	0	1	1	2	2	0	0	0	2	1	1	0	0	0	1	0	0	0	2	1	1	0	0	0
300	1	1	0	1	0	0	0	1	2	0	0	1	1	0	0	0	0	0	1	1	2	0	0	0	2	1	2	2	2	2	1	1	1	1	0	2	1	1	0	0	0	1	0	2	1	1	0	0	0
301	0	1	0	0	0	0	2	2	1	0	2	1	1	0	0	0	0	0	1	1	1	0	0	0	1	2	1	1	2	2	0	1	1	1	1	1	1	1	1	0	1	0	0	1	0	0	0	0	0
302	0	1	0	0	1	1	1	1	1	1	1	0	0	0	0	0	0	1	1	0	2	0	0	0	0	1	1	1	1	1	0	2	2	1	1	1	1	0	0	1	1	0	0	1	1	1	0	0	0
303	0	2	0	2	0	0	1	2	1	0	1	0	0	0	0	0	0	2	0	0	2	0	1	0	0	0	2	2	2	2	0	2	2	1	1	1	2	0	0	1	1	0	1	2	1	2	0	0	0
304	0	0	0	0	0	0	0	0	1	0	0	1	1	0	0	0	0	0	1	1	2	0	0	0	0	1	1	2	2	2	1	1	1	1	0	2	1	0	0	1	1	1	0	2	1	1	0	1	0
305	0	1	0	0	0	0	0	1	2	0	0	1	1	0	0	0	0	1	0	0	2	1	1	0	0	1	1	2	2	1	2	1	0	0	1	1	1	0	0	0	1	0	1	2	0	0	0	0	1
306	0	1	0	2	0	0	0	1	2	0	0	0	0	0	0	0	0	2	1	1	2	0	0	0	1	1	2	2	2	2	1	1	2	2	1	2	1	1	1	0	0	0	1	2	1	0	0	2	0
307	0	0	0	0	0	0	1	1	1	0	1	1	1	0	0	0	0	0	0	0	2	0	0	0	1	0	1	1	1	1	0	1	2	1	1	2	1	0	1	0	1	0	1	2	1	0	0	0	0
308	1	1	0	0	1	1	1	2	2	0	0	1	1	0	0	0	0	1	1	0	2	0	0	0	0	1	0	2	1	1	0	2	2	0	1	1	2	0	0	1	0	1	0	2	1	2	0	0	0
309	1	2	1	0	1	1	2	2	1	0	1	0	1	0	0	0	1	1	1	1	1	1	1	1	1	1	1	2	1	1	1	2	2	1	1	1	1	0	0	0	1	0	1	2	2	0	0	0	0
310	0	0	0	0	1	1	2	2	1	0	0	0	0	0	0	0	1	0	1	1	2	1	2	1	1	1	1	1	2	2	0	0	0	2	1	1	2	0	0	1	1	0	0	1	1	1	0	0	1
311	1	1	0	0	0	0	0	0	2	0	0	0	0	0	0	0	1	2	0	0	1	1	1	1	1	1	1	2	1	1	1	2	2	0	2	0	1	0	0	0	1	0	0	2	0	0	1	0	0
312	0	1	0	1	0	0	0	0	2	0	0	0	2	0	0	1	0	1	0	0	1	0	0	0	0	0	2	2	1	1	1	2	2	0	2	0	2	0	0	2	1	0	0	0	1	0	0	0	0
313	1	1	0	0	0	0	1	1	1	0	1	1	1	0	0	0	0	1	1	1	2	0	0	0	1	1	1	1	2	2	1	2	2	0	2	0	2	0	0	0	2	0	0	2	0	0	0	0	0
314	0	0	1	0	0	0	2	2	1	0	0	0	0	0	0	0	0	0	1	1	2	0	0	0	0	2	2	2	2	2	2	1	2	1	0	2	0	0	0	1	0	2	0	2	1	1	0	0	0
315	0	0	0	0	0	0	0	1	2	0	1	0	2	0	0	0	0	0	0	0	2	1	2	1	1	1	2	2	1	1	0	1	2	2	0	2	1	0	1	0	1	0	0	2	1	1	0	0	1
316	0	1	0	1	0	0	1	1	2	0	0	0	0	0	0	0	0	1	0	0	2	0	0	0	0	1	1	1	2	2	1	1	1	1	0	2	1	0	0	2	0	0	0	1	0	1	0	0	0
317	0	1	0	0	1	1	0	0	2	0	0	1	1	0	0	0	0	1	1	1	1	1	0	0	0	0	0	1	2	2	0	0	0	2	0	2	1	0	0	1	0	0	1	2	1	1	1	0	1
318	1	2	1	1	0	0	0	0	2	0	0	1	2	0	0	0	0	2	1	1	1	0	0	0	0	0	1	1	2	2	1	1	1	1	1	1	1	0	0	0	1	0	0	2	0	2	0	0	1
319	1	1	1	1	0	0	1	2	1	0	1	0	2	0	0	1	0	0	1	0	2	0	0	0	0	2	2	2	2	2	2	1	1	0	1	1	2	0	0	0	2	0	1	1	1	0	0	0	0
320	0	2	1	0	1	1	2	2	0	0	1	0	0	0	0	0	0	0	0	0	1	1	0	0	0	0	2	2	2	2	0	1	1	2	0	2	1	0	0	1	1	0	1	2	1	1	0	0	0
321	1	0	0	2	1	1	1	2	1	0	1	1	2	0	0	1	1	1	1	1	1	0	0	0	0	1	2	2	2	1	0	1	1	1	1	2	2	0	0	0	1	0	2	2	1	1	0	0	0
322	0	2	1	1	0	0	2	2	1	0	1	0	0	0	0	0	0	0	1	1	1	0	1	0	0	1	1	2	1	1	1	0	1	1	1	2	1	0	0	0	1	0	0	2	1	0	1	0	0
323	1	1	0	0	0	0	1	1	2	0	0	0	0	0	0	0	0	1	0	0	2	0	0	0	0	2	2	2	2	2	0	2	2	2	0	2	1	0	1	1	0	0	0	1	0	0	0	0	0
324	0	1	0	0	1	1	1	1	1	0	0	2	2	0	0	0	0	0	0	0	1	0	0	0	0	2	2	2	2	2	1	1	1	1	1	1	1	0	0	0	1	0	2	2	2	1	0	0	1
325	0	2	0	0	0	0	0	0	2	0	0	0	0	0	0	0	0	0	0	0	1	0	0	0	0	2	2	2	1	1	1	1	1	2	0	2	1	0	0	0	2	1	0	2	1	0	0	0	0
326	1	0	0	0	1	1	1	1	0	1	1	0	2	0	0	0	1	1	0	1	2	0	0	0	0	1	1	1	1	1	0	1	1	2	0	2	2	0	0	0	2	0	1	2	2	1	0	0	0
327	0	1	0	1	0	0	0	1	2	0	0	1	1	0	0	0	0	0	1	1	1	1	0	0	0	1	2	2	2	2	0	0	2	2	0	2	2	0	0	0	1	0	0	2	0	0	0	0	0
328	1	1	0	1	0	0	2	2	0	0	2	0	1	0	0	1	0	0	1	1	1	1	0	0	1	0	1	0	2	2	0	1	1	1	1	1	1	0	0	0	2	0	0	2	1	0	1	1	0
329	1	1	0	0	0	0	1	1	2	0	0	1	1	0	0	0	0	0	1	1	1	0	0	0	0	1	1	2	2	2	0	2	2	1	0	2	1	0	0	1	0	0	0	1	1	1	0	0	0
330	0	2	0	0	0	0	1	1	1	0	0	0	1	0	0	1	0	1	0	0	2	0	1	0	0	1	2	2	2	2	0	1	1	2	0	2	2	0	0	2	0	0	0	1	0	0	0	1	0
331	1	2	0	0	0	0	1	2	1	0	0	0	1	0	0	1	0	0	0	0	1	0	0	0	0	0	0	1	2	2	1	1	1	1	1	2	2	0	0	0	2	1	0	1	1	0	1	0	1
332	0	2	0	0	0	0	0	1	1	0	0	0	0	0	0	0	0	1	2	1	2	1	1	1	0	1	2	2	2	1	0	1	1	0	2	0	1	0	0	2	0	0	0	2	0	0	1	1	0
333	0	2	1	1	0	0	1	1	2	0	0	0	0	0	0	0	0	1	0	0	2	0	0	0	0	1	1	2	2	2	0	0	1	1	0	2	1	0	0	0	2	0	0	2	0	0	1	0	0
334	1	1	0	0	0	0	1	0	2	0	1	1	1	1	1	0	0	0	1	1	0	0	0	0	0	2	1	2	1	1	0	2	2	1	1	1	1	1	1	0	1	0	1	1	1	0	0	0	0
335	0	0	0	0	0	0	1	1	0	0	1	0	1	0	0	0	0	1	0	0	2	1	1	1	1	0	1	1	2	2	0	1	1	2	1	2	1	0	0	1	1	0	1	2	1	0	1	0	0
336	0	2	0	0	0	0	0	1	2	0	1	1	2	0	0	0	0	1	0	0	2	1	1	1	1	1	2	1	2	2	0	1	2	1	1	1	1	0	0	0	0	0	0	2	0	0	0	0	0
337	0	1	1	1	0	0	1	2	2	0	0	1	1	0	0	0	0	2	0	0	2	1	0	0	0	0	0	2	1	1	0	1	1	1	1	1	2	0	0	0	1	0	0	0	0	0	1	0	1
338	1	1	0	1	0	0	0	0	1	0	0	1	2	0	0	0	0	0	0	0	2	1	0	0	0	2	2	2	2	2	0	1	2	2	0	2	1	0	0	1	1	0	0	2	0	0	0	0	0
339	0	2	0	1	0	0	1	2	2	0	0	1	2	0	0	0	1	1	1	0	1	0	0	0	0	1	1	0	2	2	0	2	2	1	1	2	2	0	0	1	1	1	0	1	1	0	0	1	1
340	1	1	0	1	0	0	2	2	1	0	1	0	1	0	0	0	0	0	0	0	1	2	0	0	0	0	0	2	1	1	0	0	0	2	0	2	2	0	0	2	0	0	1	1	1	0	0	0	0
341	0	1	0	1	0	0	1	1	2	0	1	1	1	0	0	0	0	1	0	0	2	0	0	0	0	1	1	1	2	2	0	2	2	0	2	0	1	1	1	0	0	1	0	2	1	0	0	0	0
342	0	2	1	1	0	0	0	0	1	0	1	2	2	0	0	0	0	1	2	2	1	0	1	1	2	2	1	1	2	2	1	1	1	1	1	1	1	0	0	2	0	0	0	2	1	0	0	0	0
343	0	1	0	0	0	0	2	2	1	0	1	1	0	0	0	0	0	0	0	0	1	0	0	0	1	0	2	2	2	2	0	2	2	1	1	2	2	0	0	0	2	0	2	2	1	1	1	0	0
344	0	0	0	0	0	0	0	0	2	0	0	1	1	0	0	0	0	2	1	1	2	0	0	0	0	1	1	2	2	2	1	2	2	0	1	1	2	0	0	0	2	1	0	1	1	0	0	0	0
345	1	2	0	0	0	0	1	1	1	0	0	0	0	0	0	0	0	2	0	0	2	1	0	0	1	1	2	2	2	2	0	1	1	1	1	1	1	0	0	1	1	0	1	2	0	0	0	0	1
346	1	2	1	1	0	0	1	2	1	0	1	0	0	0	0	0	0	1	0	0	2	0	1	1	2	2	0	2	2	2	1	1	2	2	0	2	2	0	0	0	2	0	1	2	2	1	0	0	0
347	1	1	0	0	0	0	1	1	2	0	0	0	0	0	0	0	1	1	2	2	1	0	1	0	0	0	2	2	2	2	1	2	2	2	0	2	1	1	1	1	0	0	0	1	1	1	1	0	0
348	0	1	1	0	0	0	0	0	2	0	0	0	0	0	0	0	0	1	1	1	1	0	0	0	0	2	2	2	2	2	2	1	2	2	0	2	2	0	0	0	2	0	0	2	0	0	1	0	0
349	1	1	0	0	0	0	0	1	2	0	1	0	1	0	0	0	0	0	0	1	1	1	0	0	1	1	1	1	2	2	1	0	0	1	2	2	0	0	0	2	0	0	0	1	0	1	0	0	0
350	0	1	0	0	0	0	1	2	1	0	0	0	0	0	0	0	0	1	2	1	0	1	0	0	0	1	0	2	1	1	0	1	1	1	1	1	2	1	0	0	0	0	0	2	0	0	0	0	0
351	0	1	0	1	0	0	1	1	1	0	1	0	1	1	0	0	0	1	0	0	2	1	0	0	0	0	1	2	1	1	1	1	1	0	2	0	2	0	1	0	1	0	0	0	1	1	0	0	0
352	1	2	0	0	0	0	0	1	2	0	0	1	1	0	0	0	0	0	1	2	1	1	1	0	1	1	2	2	2	1	0	1	2	1	0	2	1	0	0	0	2	0	0	2	0	1	1	1	0
353	0	1	0	0	0	0	1	2	1	0	0	0	0	0	0	0	0	0	0	0	1	0	0	0	1	0	2	2	2	2	0	1	2	0	2	1	0	0	0	1	1	0	0	2	0	0	0	0	0
354	1	1	0	0	0	0	1	1	0	0	1	0	1	1	1	0	0	0	0	0	2	0	0	0	0	1	1	2	1	1	0	2	2	1	2	2	1	0	1	0	0	0	0	2	1	0	0	0	0
355	0	1	0	1	0	0	1	1	2	0	0	0	0	0	0	0	0	0	0	0	2	0	1	0	0	1	1	2	1	1	0	1	2	2	0	2	1	0	0	1	1	0	1	2	1	0	0	0	0
356	0	2	0	0	0	0	2	2	0	0	0	1	1	0	0	0	0	1	0	0	2	0	0	0	0	1	1	1	2	2	0	2	2	0	1	1	1	0	0	0	1	0	0	2	0	2	0	0	0
357	0	0	0	0	0	0	1	1	2	0	0	0	1	0	0	0	0	0	1	2	1	0	0	0	1	1	1	0	2	2	0	2	2	2	0	2	1	0	0	0	1	0	0	1	0	0	0	0	0
358	1	1	0	0	0	0	1	1	1	1	1	0	0	0	0	0	0	0	2	1	0	0	0	0	0	2	1	2	1	1	1	2	2	0	1	1	2	0	0	0	2	0	1	2	1	1	0	0	1
359	1	1	0	0	1	1	1	2	2	0	0	1	2	0	0	0	0	0	1	1	1	0	1	0	0	1	0	1	2	2	0	1	1	0	1	1	1	0	0	1	1	0	2	2	2	1	0	0	0
360	1	1	0	0	1	1	2	2	1	0	1	0	1	0	0	0	0	2	2	2	0	1	1	0	0	1	1	1	2	2	1	1	1	2	0	2	1	0	0	0	1	0	0	1	0	0	0	1	0
361	0	2	1	1	0	0	0	1	2	0	1	1	1	0	0	0	0	0	0	0	1	0	0	0	0	1	1	1	2	2	0	2	2	2	0	2	2	0	0	0	1	0	1	2	2	1	0	0	0
362	1	1	0	1	1	1	1	1	1	0	0	0	0	0	0	0	0	1	0	0	2	0	0	0	0	1	1	1	2	2	0	1	1	2	0	2	1	0	0	2	0	1	0	2	2	1	0	0	0
363	1	1	0	0	0	0	0	1	2	0	0	1	2	0	0	0	0	0	0	0	2	0	0	0	0	1	1	2	2	2	1	1	1	1	1	1	1	0	0	1	1	0	0	1	0	0	0	0	0
364	0	1	0	1	0	0	0	0	1	0	0	0	0	0	0	0	0	1	0	1	2	1	0	0	0	0	2	2	2	2	0	2	2	2	0	2	1	0	0	0	1	0	0	1	0	1	0	0	1
365	0	1	0	0	0	0	1	2	1	0	1	1	1	0	0	0	0	0	1	1	1	1	1	1	1	1	0	1	1	1	0	2	2	0	2	0	1	0	0	1	1	0	0	1	0	0	0	0	1
366	0	1	0	1	0	0	0	0	2	0	0	0	0	0	0	0	0	1	1	0	2	1	0	0	0	0	1	2	1	1	1	2	2	1	1	1	2	0	0	1	1	0	0	0	0	0	0	0	0
367	0	0	0	0	0	0	0	1	2	0	0	0	0	0	0	0	0	1	1	0	0	1	0	0	0	1	2	2	2	2	2	0	0	2	1	1	1	0	0	1	1	0	0	2	0	0	0	0	1
368	1	1	0	0	0	0	2	2	1	0	1	0	0	0	0	0	0	0	2	2	0	1	0	0	0	0	1	2	2	2	1	0	0	1	1	1	2	0	1	0	1	1	0	1	1	0	0	0	0
369	0	0	1	0	1	1	2	2	1	0	1	1	1	0	0	0	0	1	0	0	1	1	1	1	1	1	0	2	1	1	0	1	2	2	0	2	1	0	0	0	1	1	0	1	1	0	0	0	1
370	1	2	0	0	0	0	1	2	2	0	0	1	2	0	0	1	0	0	0	1	1	0	0	0	0	2	1	2	2	2	0	1	1	1	1	1	2	0	0	0	1	0	0	1	0	0	0	0	0
371	0	2	0	1	0	0	1	2	1	0	1	0	0	0	0	0	0	0	2	1	2	0	0	0	1	0	2	2	1	1	0	2	2	1	0	2	1	0	0	1	1	0	1	1	1	1	0	0	0
372	0	1	0	1	0	0	1	2	2	0	0	0	0	0	0	0	0	1	0	0	1	0	0	0	1	1	0	1	2	2	0	1	1	2	2	1	2	0	0	2	0	0	0	0	1	0	0	1	0
373	1	2	1	1	0	0	1	1	2	0	0	0	0	0	0	1	1	1	1	1	1	0	1	0	0	0	1	0	2	2	0	2	2	1	2	2	1	0	0	0	1	0	0	2	0	0	1	0	0
374	1	2	0	0	0	0	0	1	1	0	1	0	0	0	0	0	0	0	1	1	0	0	0	0	0	2	2	2	2	2	1	0	0	2	0	2	1	0	0	1	1	0	0	1	0	0	0	0	0
375	1	1	0	0	0	0	2	2	1	0	2	0	1	0	0	0	0	1	0	1	1	0	0	0	0	1	1	1	2	2	0	2	2	0	2	0	1	0	0	0	0	0	0	2	0	0	0	0	0
376	0	1	0	1	0	0	1	1	2	0	0	2	2	1	1	0	0	1	1	1	1	0	0	0	0	1	1	1	2	2	0	1	1	2	0	2	1	1	1	0	0	2	0	2	0	0	0	0	0
377	1	1	0	1	1	1	1	1	1	0	1	0	0	0	0	0	0	1	0	0	2	1	1	1	1	1	2	2	2	2	1	1	1	1	0	2	0	0	0	1	1	1	0	2	1	1	1	0	0
378	1	2	0	0	0	0	1	1	0	1	2	0	1	0	0	1	0	0	1	1	2	1	0	0	0	1	1	0	1	2	0	1	1	1	1	1	1	0	1	1	0	0	1	2	1	0	1	0	1
379	0	2	1	0	0	0	1	2	2	0	0	1	2	0	0	0	0	0	0	0	1	1	0	0	0	1	1	1	2	2	0	1	1	1	1	1	2	0	0	0	1	0	1	2	0	0	0	0	0
380	0	1	0	1	0	0	1	2	2	0	0	1	1	0	0	0	0	0	1	1	2	0	0	0	0	2	2	2	2	2	0	2	2	0	1	1	1	0	0	0	1	0	0	2	0	1	0	0	0
381	1	1	0	1	0	0	1	1	1	0	1	0	0	0	0	0	1	0	1	1	2	2	1	1	1	1	1	2	1	2	1	1	0	0	0	2	1	0	0	0	1	0	0	0	1	1	0	0	0
382	0	2	0	0	0	0	0	0	2	0	0	0	0	0	0	0	0	0	0	0	2	0	0	0	0	1	0	1	1	1	0	1	1	1	1	1	1	0	0	0	1	0	1	2	1	1	1	0	0
383	0	1	0	1	0	0	1	1	1	0	0	0	1	0	0	0	0	0	0	0	2	1	0	0	1	0	1	2	2	2	0	0	0	2	0	2	1	1	1	0	0	0	0	2	0	0	0	0	0
384	0	1	0	1	0	0	2	2	0	0	2	0	1	0	0	0	0	2	2	2	0	0	0	0	0	1	1	2	2	2	0	1	1	1	1	1	2	0	0	1	1	0	0	1	1	1	0	0	0
385	1	1	1	0	0	0	2	2	1	0	1	0	1	0	0	0	0	0	1	1	2	1	0	0	0	0	2	2	2	2	0	1	1	2	0	2	2	0	0	1	1	2	0	2	0	0	0	0	0
386	1	1	0	1	0	0	1	1	0	1	2	0	1	0	0	1	0	1	0	0	2	1	1	1	0	0	2	2	2	1	0	0	2	0	2	2	1	0	0	1	0	0	0	0	0	0	1	0	1
387	0	2	1	2	0	0	1	1	1	0	1	0	0	0	0	0	0	1	0	0	2	0	0	0	0	1	0	2	1	2	1	2	2	1	1	2	2	0	0	1	1	0	0	2	2	0	0	1	0
388	0	1	0	0	1	1	1	1	2	0	1	0	1	0	0	0	0	1	0	0	2	0	1	0	0	1	1	1	1	1	0	2	1	1	0	2	1	0	0	2	0	0	0	1	0	0	0	0	1
389	0	1	0	1	0	0	1	1	1	1	1	0	1	0	0	0	0	0	1	1	2	1	1	1	1	1	2	2	1	1	1	0	0	1	2	2	2	0	0	0	2	0	0	1	0	1	0	0	1
390	0	0	0	0	0	0	1	1	1	0	1	1	1	0	0	0	0	0	0	0	2	1	0	0	0	0	2	2	2	2	0	2	2	2	0	2	1	0	0	1	0	0	1	1	1	0	0	0	0
391	0	0	1	0	0	0	1	2	2	1	1	0	0	0	0	0	0	1	0	0	2	0	0	0	0	1	1	1	2	2	1	1	1	1	1	1	2	0	0	1	1	0	0	2	0	0	0	1	0
392	1	0	0	0	1	1	1	1	1	0	1	1	1	0	0	0	0	0	0	0	1	1	0	0	0	2	1	0	2	2	0	1	0	2	0	2	2	0	0	2	0	0	0	1	1	1	0	0	0
393	1	1	0	1	0	0	2	2	0	0	0	0	0	0	0	0	0	0	1	1	2	0	0	0	0	0	2	2	2	2	1	2	2	0	2	0	1	0	0	1	1	0	0	1	0	0	0	0	0
394	0	0	0	0	1	1	2	2	2	0	1	1	1	0	0	0	0	1	1	0	0	0	0	0	0	1	2	2	2	2	0	1	2	1	1	2	2	0	0	2	0	1	0	2	1	0	0	0	1
395	0	1	0	1	0	0	1	1	1	0	0	1	1	0	0	0	0	1	1	1	2	0	0	0	1	1	1	2	2	2	1	0	0	2	0	2	2	0	0	0	1	0	0	2	0	0	1	0	0
396	1	1	1	1	0	0	1	2	2	0	0	1	1	0	0	0	0	1	0	0	2	0	0	0	0	1	2	2	2	2	0	1	2	0	1	2	2	0	0	1	1	0	0	1	0	0	0	0	0
397	1	2	0	0	0	0	1	1	1	0	0	1	1	1	1	0	0	1	0	0	2	0	0	0	0	0	0	1	2	2	0	0	2	2	0	2	1	0	0	0	1	1	0	2	1	2	0	0	1
398	1	1	0	0	0	0	1	2	1	0	1	1	0	0	0	0	0	0	1	2	1	1	0	0	0	0	1	2	2	2	0	1	1	1	0	2	1	0	0	0	1	0	0	1	1	0	0	0	1
399	0	2	1	1	0	0	1	1	1	0	1	1	1	0	0	0	0	0	1	1	2	0	1	0	0	0	2	2	2	2	0	0	1	2	1	2	1	0	0	0	2	0	0	2	0	1	0	0	0
400	0	1	0	0	1	1	2	2	1	0	0	1	2	0	0	0	0	0	0	1	2	1	1	1	1	1	1	2	1	1	0	2	2	1	2	1	2	0	0	1	1	0	0	0	1	0	0	0	0
401	0	0	0	0	2	2	1	1	1	0	0	1	1	0	0	0	0	1	1	0	2	1	1	1	1	1	0	1	2	2	1	0	1	0	1	2	1	0	0	0	2	0	0	0	1	0	0	0	0
402	0	0	0	0	2	2	1	1	1	0	0	1	1	0	0	0	0	0	1	1	2	0	1	0	0	1	1	1	2	2	0	1	2	1	1	1	2	0	0	1	1	1	0	2	0	1	0	0	0
403	1	0	0	0	1	1	1	1	1	0	1	0	1	0	0	0	0	0	0	0	1	0	1	0	0	0	1	1	1	1	0	0	0	0	1	1	1	0	0	1	0	0	0	1	0	0	0	0	1
404	0	1	0	1	1	1	2	2	1	0	1	0	1	0	0	1	0	0	1	1	1	0	0	0	0	0	2	2	2	2	1	0	2	0	1	2	1	0	1	0	0	0	0	2	1	1	0	0	0
405	1	0	0	0	1	1	1	1	1	0	0	0	0	0	0	0	0	0	1	1	1	1	0	0	0	1	2	2	2	2	0	1	1	2	1	2	2	0	0	1	1	0	0	0	0	0	0	0	1
406	1	2	0	0	0	0	1	2	0	0	1	0	0	0	0	0	0	0	1	1	1	1	0	0	0	0	2	2	2	2	0	1	1	1	1	1	1	0	0	0	1	0	1	2	0	0	1	1	0
407	1	1	0	0	0	0	1	1	1	1	2	0	0	0	0	0	0	1	2	2	1	0	0	0	0	0	1	2	1	1	1	1	1	2	2	1	1	1	1	0	1	0	0	2	0	0	0	0	0
408	1	1	0	1	1	1	0	0	2	0	0	1	2	0	0	0	0	0	0	0	1	0	0	0	0	1	2	2	2	2	1	1	1	1	0	2	2	0	0	0	1	0	0	0	0	0	0	0	0
409	0	1	0	1	0	0	0	0	2	0	0	1	1	0	0	0	0	1	0	0	1	0	2	0	0	1	2	2	2	2	1	0	0	1	2	2	1	1	1	0	0	1	0	2	0	0	0	0	0
410	0	2	1	1	0	0	0	0	1	0	0	0	1	0	0	1	0	1	0	1	1	1	0	0	0	0	1	1	2	2	0	1	1	2	0	2	1	1	0	0	0	0	1	2	1	0	0	0	0
411	1	1	0	0	0	0	2	2	0	0	0	0	0	0	0	0	1	1	1	0	1	0	0	0	0	1	2	2	2	2	0	2	2	1	1	1	1	1	1	0	0	1	0	2	1	0	0	0	0
412	1	1	0	0	0	0	1	1	2	0	0	0	1	0	0	1	0	1	0	1	2	0	0	0	0	1	1	2	1	1	0	2	2	0	2	0	1	0	0	0	0	0	0	2	1	0	0	0	1
413	1	1	0	0	0	0	1	1	1	0	0	0	1	0	0	0	0	0	0	0	2	0	0	0	0	1	1	1	2	2	0	0	0	2	0	2	2	0	0	0	2	1	0	2	1	0	0	0	0
414	1	1	0	0	0	0	1	1	2	0	0	0	1	0	0	1	0	0	1	1	2	0	0	0	0	1	2	2	2	2	1	2	2	1	1	1	1	0	0	0	2	0	1	2	2	2	0	1	0
415	1	1	0	1	0	0	1	2	2	0	0	1	1	0	0	0	0	0	1	1	2	1	1	1	1	1	1	1	1	1	0	1	1	1	1	1	1	0	0	2	0	0	0	0	1	0	2	0	0
416	1	1	0	1	0	0	2	2	1	0	1	1	2	0	0	0	0	1	1	1	2	1	1	1	1	1	2	2	2	2	0	1	1	1	1	1	1	0	0	0	2	0	0	2	0	2	0	0	0
417	1	0	0	0	0	0	2	2	1	0	0	0	0	0	0	0	0	0	1	1	2	0	0	0	1	2	2	2	2	2	0	2	2	0	2	0	1	0	0	0	1	0	0	1	0	0	0	0	0
418	1	0	0	0	0	0	1	0	2	0	1	0	0	0	0	0	0	0	0	0	0	0	0	0	0	1	2	2	2	2	1	1	1	1	1	1	1	0	0	0	0	0	0	1	2	1	0	0	0
419	0	1	0	1	0	0	1	2	2	0	0	0	1	0	0	0	0	2	1	1	2	1	1	1	1	1	2	2	2	2	1	1	2	1	1	1	1	0	0	0	1	0	0	1	0	0	0	0	0
420	0	2	0	0	0	0	1	1	1	0	1	0	0	0	0	0	0	0	0	0	0	0	0	0	0	2	2	2	2	2	1	0	1	2	1	2	1	0	0	2	0	1	0	1	0	0	0	0	0
421	1	1	0	0	0	1	1	1	1	0	2	0	1	0	0	1	0	1	2	1	2	0	0	0	0	1	1	2	2	2	0	0	0	2	0	2	2	0	0	0	1	0	0	2	1	1	0	0	0
422	0	1	0	1	0	0	1	1	1	0	1	0	0	0	0	0	1	0	1	1	2	1	0	0	0	2	1	1	2	2	1	2	2	1	2	1	1	0	0	0	2	0	1	2	1	1	0	0	1
423	1	1	0	1	0	0	2	2	0	0	1	0	1	0	0	1	1	2	0	0	1	0	0	0	1	0	1	2	2	1	0	1	1	0	1	1	1	0	0	2	0	2	0	2	0	0	0	0	0
424	0	1	0	0	0	0	1	2	1	0	0	0	0	0	0	0	0	1	1	1	1	0	0	0	1	2	0	1	1	1	0	2	2	1	0	2	2	0	0	1	1	0	0	1	1	0	0	0	0
425	1	1	0	0	0	0	1	1	1	0	0	0	1	0	0	1	0	2	1	1	2	1	0	0	0	0	1	2	2	2	0	1	1	0	0	1	1	0	0	0	1	0	1	2	1	0	0	0	1
426	0	2	0	0	0	0	1	1	2	0	0	0	0	0	0	0	0	0	2	1	0	0	0	0	1	2	2	2	2	2	0	0	0	2	0	2	2	0	0	1	1	0	1	2	1	1	0	0	0
427	1	1	0	0	1	1	0	1	2	0	0	1	2	0	0	0	0	0	0	0	1	0	0	0	0	1	1	2	2	2	1	0	1	1	1	2	1	0	0	2	0	1	0	1	0	0	1	1	0
428	0	1	0	0	0	0	2	2	0	0	2	1	1	0	0	0	0	1	0	0	2	1	0	0	0	0	1	0	2	2	0	1	1	2	0	2	1	0	0	1	1	0	1	1	0	0	0	0	0
429	0	0	0	0	1	1	0	0	2	0	1	1	1	0	0	0	0	1	1	1	2	0	1	0	0	1	1	2	1	1	1	0	0	1	0	2	2	0	0	0	1	0	0	1	0	1	0	0	0
430	0	2	0	0	0	0	1	1	2	0	0	2	2	0	0	0	0	0	1	1	1	1	0	0	0	1	2	2	2	2	0	0	0	1	0	2	1	0	1	0	1	2	0	2	0	0	0	0	2
431	1	0	0	0	1	1	2	2	1	0	2	0	1	0	0	0	0	0	1	1	2	1	0	0	1	1	1	2	2	1	1	1	1	0	1	1	2	0	0	2	0	0	2	2	2	1	0	0	0
432	1	0	0	0	2	2	0	0	2	0	1	1	2	0	0	0	0	0	1	1	2	0	0	0	1	2	2	2	2	2	0	2	2	0	2	0	0	0	0	1	0	0	0	1	0	1	0	0	0
433	0	2	0	0	0	0	2	2	1	0	0	1	1	0	0	0	0	0	0	1	2	0	1	0	0	1	1	2	2	2	1	2	2	0	1	1	2	0	0	0	2	0	0	1	0	0	0	0	0
434	0	0	0	0	1	1	2	2	0	0	0	0	0	0	0	0	0	1	0	0	2	0	0	0	0	1	2	2	2	2	1	1	2	1	2	2	2	0	0	1	1	1	1	2	0	0	0	0	0
435	0	2	0	1	0	0	1	1	2	0	1	0	1	0	0	0	0	0	1	1	2	0	0	0	0	1	2	2	2	2	0	1	1	2	0	2	2	0	0	0	2	0	1	1	1	1	0	1	0
436	0	2	0	0	0	0	2	2	1	0	0	0	0	0	0	0	0	0	1	0	1	0	0	0	0	1	2	2	2	2	0	1	1	0	2	0	2	0	1	0	1	0	1	2	1	0	0	0	0
437	0	2	1	1	0	0	0	0	2	0	2	0	0	0	0	0	0	0	0	0	2	0	2	0	0	0	0	2	1	1	0	0	0	2	0	2	2	0	0	1	1	0	1	1	1	1	0	1	0
438	1	1	0	0	0	0	1	1	2	0	0	0	2	0	0	0	0	0	0	0	2	1	1	1	1	0	2	2	2	2	1	2	2	1	0	2	2	0	0	2	0	0	1	2	1	1	1	1	0
439	1	1	0	1	1	1	1	1	2	0	0	0	0	0	0	0	0	1	0	0	1	1	0	0	0	0	2	2	2	2	1	1	2	1	1	2	1	0	0	0	1	1	0	1	2	0	0	0	0
440	1	1	0	0	1	1	0	0	2	0	0	0	1	0	0	0	0	1	1	1	1	1	0	0	1	0	2	2	2	2	0	1	1	0	1	1	0	0	0	1	0	0	0	2	0	0	0	0	0
441	0	1	0	0	0	0	1	1	2	0	0	0	0	0	0	0	1	1	1	1	1	1	0	0	0	1	2	2	2	1	1	1	1	1	0	2	2	0	0	1	1	0	1	2	1	1	0	0	0
442	0	1	0	1	0	0	1	1	1	1	1	0	1	0	0	1	0	0	1	0	1	0	2	0	0	0	2	2	1	1	1	1	1	1	1	1	1	2	1	0	1	0	0	1	0	1	0	0	0
443	0	1	1	1	0	0	1	1	1	0	0	1	1	0	0	0	0	1	1	1	1	0	1	0	0	0	1	2	1	2	1	1	1	1	1	2	1	1	0	0	1	0	0	1	0	0	0	0	0
444	0	2	0	1	0	0	2	2	0	0	1	0	0	0	0	0	0	0	0	0	2	0	0	0	1	2	1	1	2	1	1	0	1	2	1	2	0	0	0	0	0	0	0	1	1	0	0	0	0
445	1	0	0	0	1	1	2	2	2	0	1	0	1	0	0	0	0	2	1	1	2	0	0	0	0	0	2	1	2	2	0	1	1	0	1	1	2	0	0	1	1	0	0	2	1	1	0	0	0
446	1	1	1	0	0	0	1	0	2	0	1	0	1	0	0	1	0	1	0	0	2	1	1	0	1	0	2	2	2	2	0	1	1	2	1	2	0	0	0	1	0	0	1	2	1	1	1	1	0
447	1	1	0	0	1	1	1	1	2	0	0	0	1	0	0	1	1	1	1	0	1	0	1	0	0	1	2	2	2	2	0	0	2	2	0	2	1	0	0	1	1	0	0	1	0	0	0	0	0
448	0	0	0	0	1	1	0	0	2	0	0	1	1	1	1	0	0	1	1	0	2	1	0	0	1	1	1	1	2	2	0	0	1	0	1	2	1	0	0	0	2	0	0	1	0	1	0	1	0
449	0	2	0	0	0	0	1	2	2	0	0	1	1	0	0	0	1	1	0	0	1	1	1	1	1	2	2	2	2	2	0	1	2	2	0	2	1	0	1	0	0	0	0	1	0	0	0	0	1
450	1	2	1	1	0	0	1	1	2	0	0	1	1	1	1	0	0	0	0	0	2	0	1	0	1	0	1	1	1	1	0	1	1	1	1	1	1	0	0	0	1	0	0	1	0	0	0	1	0
451	0	2	0	0	0	0	2	2	1	0	0	0	0	0	0	0	0	1	2	2	1	1	0	0	0	1	1	2	2	2	0	2	2	1	1	1	1	0	0	0	1	0	0	2	0	0	0	0	0
452	1	0	0	1	0	0	1	1	1	1	1	2	2	0	0	0	0	1	0	0	2	0	0	0	1	0	1	2	1	1	0	1	0	0	1	1	2	0	0	0	2	0	1	2	2	2	1	0	0
453	1	0	0	0	0	0	2	2	1	0	2	0	0	0	0	0	0	1	1	0	2	1	0	0	0	0	1	1	2	2	0	1	1	2	1	1	1	0	0	0	2	0	0	0	0	0	0	2	0
454	1	1	0	1	0	0	0	1	2	0	1	1	2	0	0	0	0	0	1	1	2	1	0	0	0	0	1	2	1	1	1	0	0	2	0	2	2	0	0	1	1	0	1	2	1	1	0	0	0
455	0	1	0	0	0	0	2	2	0	0	1	0	0	0	0	0	0	1	2	2	1	0	1	0	0	1	1	1	2	2	0	1	2	2	1	2	1	0	0	1	1	2	0	2	0	2	1	0	0
456	0	2	0	0	0	0	1	2	0	0	1	0	1	0	0	0	0	0	1	1	2	0	1	0	1	1	0	2	1	1	0	0	0	2	0	1	0	0	0	1	1	0	2	2	2	1	0	0	0
457	0	1	1	1	0	0	0	0	2	0	0	1	1	0	0	0	0	0	1	1	2	1	0	0	1	0	1	1	2	2	0	1	1	1	1	1	1	0	0	0	1	1	0	2	1	0	0	0	1
458	0	1	1	1	0	0	1	2	2	0	0	1	1	0	0	0	0	0	0	0	1	0	0	0	0	1	1	1	2	2	0	1	2	1	1	2	0	0	0	1	1	0	2	2	1	1	0	1	0
459	1	1	0	2	0	0	1	1	2	0	1	0	2	0	0	0	0	0	0	0	2	0	0	0	1	0	0	1	1	0	0	0	0	0	1	1	2	0	0	0	1	0	1	1	1	2	0	0	0
460	0	1	0	0	0	0	1	1	2	0	0	0	1	0	0	0	0	1	0	0	1	0	0	0	1	0	2	2	2	2	0	2	2	0	1	1	1	0	0	1	1	0	0	1	0	0	0	0	0
461	1	1	0	1	0	0	1	1	1	0	0	0	0	0	0	0	0	1	0	0	2	1	1	0	0	0	1	1	2	2	1	1	1	0	1	2	2	0	0	2	0	0	0	0	0	0	0	0	1
462	1	2	1	1	0	0	2	2	1	0	0	1	2	0	0	0	0	1	1	1	1	0	1	0	0	1	1	1	2	2	0	1	1	0	1	1	2	0	0	0	2	0	0	0	0	0	0	1	0
463	0	2	0	0	0	0	2	2	2	0	0	0	0	0	0	0	0	1	0	0	2	0	0	0	0	2	1	1	2	2	0	1	2	0	2	1	0	0	0	2	0	1	0	2	1	1	1	0	0
464	0	2	0	0	0	0	1	2	1	0	1	0	0	0	0	0	1	2	0	0	1	1	1	1	1	0	1	2	1	1	0	1	1	0	2	0	0	0	0	0	0	0	1	2	1	0	0	2	0
465	1	2	1	1	0	0	1	1	1	0	2	1	1	0	0	0	1	1	1	1	1	1	0	0	0	0	2	2	2	2	1	0	0	2	0	2	1	0	0	0	1	0	0	2	0	0	0	0	0
466	1	2	0	0	0	0	1	1	1	1	1	0	0	0	0	0	1	2	1	1	2	0	1	0	0	1	0	1	2	2	0	1	2	2	1	2	0	0	0	0	1	0	0	0	2	1	1	0	0
467	1	1	0	0	0	0	2	2	0	0	2	0	0	0	0	0	0	1	1	1	2	0	1	0	0	1	2	2	2	2	1	0	1	2	0	2	1	0	0	0	1	0	0	1	0	1	0	0	0
468	1	0	0	0	2	2	1	1	2	0	0	0	0	0	0	0	0	0	0	0	1	0	0	0	1	1	1	2	1	1	0	0	0	2	0	2	1	0	0	0	2	0	0	0	0	0	0	0	1
469	1	2	0	0	0	0	2	2	1	0	0	0	0	0	0	0	0	1	1	1	1	1	0	0	0	0	1	2	1	1	0	2	2	0	1	1	2	0	0	2	0	0	2	2	2	1	1	0	0
470	1	1	0	0	1	1	0	0	2	0	0	1	2	0	0	0	0	0	0	0	2	0	0	0	0	1	1	1	2	2	0	0	0	2	0	2	1	0	0	0	2	0	1	1	0	0	0	0	1
471	0	1	1	0	1	2	1	1	1	0	1	0	1	0	0	0	0	0	2	2	0	1	1	1	1	1	2	2	2	2	1	1	1	1	1	1	1	0	0	0	2	0	0	1	0	1	0	0	1
472	1	0	0	0	0	0	1	1	1	0	1	1	2	0	0	0	0	0	0	0	2	0	0	0	0	1	1	1	2	2	0	1	1	1	1	1	1	0	0	0	1	0	0	1	0	0	1	0	0
473	0	2	0	0	0	0	0	0	2	0	0	0	0	0	0	0	0	0	0	1	1	0	1	1	1	0	2	2	2	2	0	1	1	2	0	2	1	1	1	0	1	0	0	0	0	1	0	0	1
474	0	0	0	0	0	0	1	1	1	0	0	0	0	0	0	0	1	1	1	1	1	0	1	1	2	2	2	2	2	2	1	1	1	1	0	2	1	0	0	0	2	0	0	2	1	0	0	0	0
475	0	1	1	0	1	2	0	0	2	0	1	0	1	0	0	0	0	0	0	0	2	0	1	0	0	1	2	2	2	2	1	1	2	1	2	2	2	0	0	1	0	0	0	2	0	0	0	0	0
476	0	0	0	1	0	0	2	2	0	0	1	0	1	0	0	0	0	0	1	2	1	0	0	0	0	0	1	1	2	2	0	1	2	2	0	2	0	0	0	1	0	0	1	2	1	2	0	0	0
477	1	1	0	0	0	0	1	2	2	0	0	0	1	0	0	1	0	0	0	0	0	1	0	0	0	1	2	2	1	1	0	1	0	2	0	2	1	1	0	1	0	0	0	2	0	0	1	1	0
478	1	0	0	0	0	0	0	1	2	0	0	1	2	0	0	0	1	1	0	0	2	0	1	0	0	1	2	2	2	1	0	1	2	1	1	2	1	0	0	1	1	0	0	2	0	0	0	1	0
479	0	1	0	0	0	1	2	2	0	0	1	0	0	0	0	0	0	1	1	1	2	0	1	0	0	2	2	2	1	1	0	1	1	1	2	1	0	0	0	1	1	2	0	2	0	0	1	1	0
480	0	2	0	1	0	0	1	1	1	0	1	1	1	0	0	0	1	1	1	1	1	0	0	0	0	0	1	2	1	1	0	1	1	0	1	2	0	0	0	1	1	0	0	2	0	1	1	0	0
481	1	1	0	1	0	0	0	0	2	0	0	0	0	0	0	0	0	0	1	1	2	0	0	0	0	2	1	1	1	1	1	2	2	2	0	2	0	1	1	0	0	0	0	1	0	0	0	2	0
482	1	2	0	0	0	0	1	1	2	0	0	1	2	0	0	0	0	1	0	0	2	0	0	0	1	2	2	2	2	2	0	2	2	0	2	0	2	0	1	0	1	1	0	2	1	1	0	0	0
483	0	0	1	0	0	0	0	0	2	0	0	0	1	0	0	0	0	0	0	0	1	1	0	0	0	2	0	1	1	1	0	1	1	0	0	1	2	0	0	1	1	1	0	1	1	1	1	0	0
484	0	1	0	0	1	1	1	2	1	0	1	0	0	0	0	0	0	2	0	0	2	1	0	0	0	1	1	1	2	2	0	0	1	1	1	2	1	1	1	0	1	0	0	0	1	0	0	0	0
485	1	2	0	0	0	0	1	1	1	0	1	0	0	0	0	0	0	1	1	1	1	0	0	0	0	0	2	2	2	2	1	1	1	2	1	2	1	1	1	0	1	0	0	1	0	1	2	0	0
486	0	1	0	1	0	0	2	2	1	0	1	1	1	0	0	0	0	0	1	1	1	0	0	0	0	1	1	1	2	2	0	0	0	2	0	2	2	0	0	1	1	1	0	2	2	0	0	1	0
487	0	1	0	1	0	0	1	1	1	0	1	0	1	0	0	0	0	0	0	0	0	0	0	0	1	2	1	1	2	2	0	1	1	1	1	1	1	0	0	2	0	0	1	2	2	2	1	0	0
488	1	1	0	1	0	0	1	2	2	0	0	0	1	0	0	1	1	0	1	1	2	2	1	1	1	1	0	1	1	0	0	1	2	1	0	2	1	0	0	0	2	0	1	2	1	0	0	1	0
489	0	0	0	0	0	0	2	2	1	0	0	0	0	0	0	0	0	0	1	1	1	0	1	0	0	1	1	2	2	2	0	1	1	1	0	2	1	0	0	1	1	0	1	2	1	0	0	0	1
490	0	2	0	0	0	0	0	0	2	0	0	0	1	0	0	0	0	1	1	1	1	0	0	0	1	2	1	1	2	2	0	0	0	1	0	2	1	1	1	0	0	0	1	2	1	1	0	0	0
491	0	2	0	1	0	0	1	1	2	0	0	1	2	0	0	0	1	1	1	1	1	0	1	0	0	1	1	1	2	2	0	1	1	1	1	1	2	0	0	1	1	1	0	2	0	0	0	0	0
492	1	0	1	0	1	1	2	2	1	0	0	0	2	0	0	1	0	0	1	1	1	1	0	0	0	2	2	2	2	2	0	2	2	1	0	2	2	0	0	1	1	0	0	1	0	0	0	0	1
493	1	0	0	1	0	0	1	1	2	0	0	0	0	0	0	0	0	0	0	0	2	1	2	1	1	1	2	2	2	2	1	2	2	2	1	1	1	0	0	0	1	0	1	2	1	1	0	0	0
494	1	0	0	0	0	0	1	2	1	0	0	0	1	0	0	0	0	1	0	0	2	0	0	0	0	1	1	1	2	2	1	1	1	1	1	1	1	1	1	0	1	0	0	0	2	1	1	0	1
495	0	2	0	0	0	0	0	0	2	0	0	1	1	0	0	0	0	1	1	1	1	0	0	0	0	2	1	2	2	1	1	0	0	1	2	2	1	0	0	1	1	0	0	2	0	1	0	0	0
496	0	2	0	0	0	0	2	2	0	0	0	0	1	0	0	0	0	0	1	0	2	0	1	1	1	1	1	1	2	2	0	1	1	1	0	2	1	0	0	0	2	1	1	2	0	0	0	0	0
497	1	2	0	0	0	0	2	2	0	0	1	0	1	0	0	1	0	0	1	0	2	0	0	0	0	2	0	1	1	0	1	0	0	1	1	1	1	0	0	1	1	0	1	2	0	2	0	0	0
498	1	0	0	0	1	1	1	1	2	0	0	1	2	0	0	0	0	0	0	0	1	0	0	0	1	0	1	1	1	1	0	1	1	1	0	2	2	0	0	0	1	0	0	2	0	2	0	0	1
499	0	1	0	0	0	0	1	1	1	1	1	0	0	0	0	0	0	0	0	0	1	0	0	0	1	1	2	2	2	2	2	2	2	0	0	2	1	1	1	0	1	0	0	1	0	0	0	0	0
500	0	0	0	0	1	1	0	0	1	0	0	0	1	0	0	0	0	0	1	1	1	0	0	0	0	1	2	2	2	2	1	1	1	0	2	1	2	0	0	1	1	0	1	1	1	0	0	0	2
501	1	1	0	1	0	0	0	2	2	0	1	0	0	0	0	0	0	1	0	0	2	0	0	0	0	1	2	2	2	2	1	0	0	2	0	2	1	0	1	1	0	2	0	2	1	0	0	0	0
502	0	2	0	0	0	0	1	1	1	1	0	0	1	0	0	0	0	0	1	1	0	0	0	0	0	0	2	2	2	2	1	2	2	2	0	2	2	0	0	0	2	0	1	2	1	0	0	0	0
503	1	2	0	0	0	0	2	2	0	0	1	0	0	0	0	0	0	1	1	1	1	1	1	1	1	0	1	2	2	1	1	0	0	1	0	2	1	0	0	0	1	0	0	2	0	0	0	0	1
504	0	1	0	1	0	0	1	1	2	0	0	0	0	0	0	0	0	0	0	0	2	0	0	0	0	1	0	1	1	0	0	1	2	0	2	1	2	0	0	0	1	0	0	1	0	1	0	0	0
505	1	1	0	1	0	0	1	1	2	1	0	0	1	0	0	0	1	2	0	0	1	2	0	0	0	0	2	2	2	2	0	1	2	2	1	2	0	1	1	1	0	0	1	2	1	0	0	1	0
506	1	2	0	0	0	0	1	2	1	0	1	1	2	0	0	0	0	0	1	1	0	1	1	0	0	1	2	2	2	2	1	0	1	2	1	2	1	0	0	0	1	0	1	2	1	0	0	0	1
507	1	0	0	0	1	1	0	1	2	0	0	1	2	0	0	0	0	0	0	0	2	1	1	1	0	1	1	2	2	2	0	2	2	1	1	2	1	0	0	0	1	1	0	1	1	0	0	0	0
508	0	1	0	0	0	0	2	2	1	0	0	1	2	0	0	0	0	0	1	1	2	0	0	0	0	2	2	2	2	2	0	0	1	1	1	2	1	0	0	0	0	1	0	2	1	0	1	1	0
509	1	2	0	0	0	0	2	2	1	1	1	0	0	0	0	0	0	0	0	0	1	0	0	0	1	0	2	2	2	2	1	1	2	0	1	2	1	0	0	0	1	0	2	2	1	1	0	0	0
510	1	1	0	1	0	0	1	1	1	0	1	0	1	0	0	1	0	0	0	0	2	0	0	0	0	2	2	2	1	1	0	2	2	0	1	1	1	0	0	1	1	0	1	1	1	2	0	0	0
511	1	1	0	0	0	0	0	0	2	0	0	1	2	0	0	0	0	1	0	0	1	1	1	1	1	0	1	1	2	2	0	1	1	2	0	2	2	0	0	0	1	0	1	2	1	0	0	0	0
512	0	2	0	0	0	0	0	0	2	0	0	0	0	0	0	0	0	0	1	1	2	0	1	0	1	2	2	2	2	2	1	1	1	2	1	1	1	0	0	0	1	0	1	2	1	0	0	1	0
513	1	1	0	1	0	0	1	1	2	1	0	0	0	0	0	0	0	0	1	1	1	1	1	1	1	1	2	2	2	2	1	1	1	1	1	1	1	0	0	1	1	0	0	2	0	0	0	1	0
514	1	2	0	2	0	0	2	2	2	0	0	0	1	0	0	0	0	1	1	1	1	1	0	0	0	2	1	1	2	2	0	2	2	0	1	1	2	0	1	0	1	0	0	2	0	1	0	0	0
515	1	2	0	0	0	0	1	1	1	0	1	0	0	0	0	0	0	1	0	0	2	1	0	0	0	1	1	1	2	2	0	1	1	1	1	2	2	0	0	0	2	1	0	2	2	1	0	0	1
516	1	2	0	0	0	0	1	2	1	0	0	1	2	0	0	0	0	0	0	0	1	0	0	0	0	1	0	1	1	0	1	2	1	1	0	2	2	0	0	0	1	1	0	2	2	0	0	0	0
517	1	1	0	1	0	0	1	2	2	0	0	0	0	0	0	0	0	0	2	1	0	0	0	0	0	1	1	1	2	2	0	2	2	1	1	2	2	0	0	0	2	0	1	2	2	2	0	1	0
518	1	1	0	1	0	0	0	1	2	0	0	1	2	0	0	0	0	0	0	0	2	1	1	1	1	1	2	2	2	1	0	2	2	1	1	1	1	0	0	0	2	0	0	1	0	1	0	0	0
519	1	1	0	0	1	1	1	1	1	0	0	1	1	0	0	0	0	0	1	1	1	1	0	0	0	0	2	2	2	1	1	0	0	1	2	2	2	0	0	0	1	0	1	2	1	1	0	0	0
520	0	2	0	0	0	0	0	1	2	0	1	0	0	0	0	0	0	0	1	1	1	0	0	0	0	0	1	1	1	2	0	2	2	1	0	2	2	0	0	1	1	0	0	2	0	0	0	0	0
521	0	1	0	0	1	1	0	0	2	0	0	0	0	0	0	0	0	1	0	0	2	1	0	0	0	0	2	2	2	2	0	0	0	1	1	1	0	0	0	1	0	0	0	2	0	1	0	0	0
522	0	0	1	0	0	0	2	2	1	0	0	1	2	0	0	0	1	1	0	1	2	1	0	0	0	1	2	2	2	2	0	1	1	0	1	1	1	0	0	1	1	0	0	1	0	1	0	0	1
523	0	1	0	0	0	0	2	2	1	0	1	0	1	0	0	1	0	0	0	0	1	0	0	0	0	1	2	2	2	1	1	0	0	2	0	2	1	0	0	0	1	0	0	2	0	0	1	0	0
524	1	1	0	0	0	0	1	2	1	0	1	0	0	0	0	0	0	0	1	1	2	1	0	0	0	0	1	1	1	1	0	2	2	1	1	2	1	1	1	0	1	0	0	0	1	0	0	0	0
525	0	2	0	0	0	0	2	2	1	0	1	1	1	0	0	0	0	0	0	0	1	1	1	0	0	0	2	2	2	2	1	1	1	1	1	1	1	0	0	1	1	0	0	2	1	1	1	0	0
526	0	1	0	1	0	0	1	1	1	0	2	1	1	0	0	0	0	0	1	1	1	1	1	1	1	1	2	2	2	2	0	1	2	1	1	2	1	0	0	1	1	0	0	1	0	1	1	0	1
527	1	2	1	1	0	0	0	1	2	0	0	0	2	0	0	1	0	0	1	1	1	0	1	0	1	0	1	2	0	0	0	2	2	0	1	1	1	1	1	0	1	0	1	2	1	0	0	0	1
528	1	2	0	0	0	0	1	1	1	0	1	1	1	0	0	0	1	2	2	2	2	0	0	0	0	2	1	1	2	2	1	0	0	2	0	2	1	0	0	0	2	1	0	1	1	0	0	0	0
529	0	1	0	0	0	0	2	2	0	0	2	0	0	0	0	0	1	1	1	1	1	1	0	0	0	0	1	1	2	2	0	2	2	1	2	1	1	0	1	0	0	0	0	1	0	1	0	0	0
530	0	2	0	1	0	0	1	1	1	0	0	1	1	0	0	0	0	1	0	1	2	0	1	0	0	1	2	2	2	2	0	0	1	1	1	2	1	0	0	0	1	0	0	2	0	0	0	0	0
531	0	1	0	0	0	0	1	2	1	0	1	1	2	0	0	1	0	0	1	1	1	0	0	0	0	1	2	2	2	2	0	1	1	0	2	1	2	0	0	2	0	0	0	2	0	1	0	0	0
532	0	2	0	0	1	1	0	1	2	0	0	0	0	0	0	0	0	1	0	0	2	0	1	0	0	0	1	1	2	2	0	2	2	0	0	2	2	0	0	1	1	0	0	2	0	0	0	0	0
533	0	1	0	0	1	1	1	1	2	0	0	0	0	0	0	0	0	0	0	0	2	0	0	0	1	0	0	2	2	2	1	1	2	1	2	2	0	1	1	1	0	1	0	1	1	0	0	0	1
534	1	2	0	0	0	0	1	1	1	1	1	2	2	0	0	0	0	1	0	1	2	0	1	0	1	2	2	2	2	1	0	1	1	1	1	1	1	0	0	1	1	2	0	2	0	0	1	1	0
535	0	0	0	0	0	0	0	0	2	0	0	0	0	0	0	0	0	1	1	0	2	1	0	0	0	0	1	2	1	1	1	2	2	0	2	0	2	0	0	0	1	1	0	2	1	1	1	0	0
536	0	2	0	0	0	0	2	2	0	0	1	0	1	0	0	0	0	1	0	0	1	1	0	0	0	1	2	2	2	2	1	1	2	2	0	2	2	0	0	0	2	0	0	1	0	0	0	0	0
537	0	0	0	1	0	0	1	1	2	0	0	0	1	0	0	0	1	0	1	1	2	0	1	0	0	0	0	1	1	1	0	2	2	1	0	2	0	0	0	1	0	1	0	2	2	1	1	0	0
538	0	1	0	1	0	0	0	1	1	0	1	0	0	0	0	0	0	1	1	1	1	0	1	0	0	1	1	2	1	0	0	1	2	1	1	1	1	0	0	0	1	0	1	1	1	2	0	0	0
539	1	1	0	1	0	0	1	2	2	0	0	0	1	0	0	1	0	1	1	1	0	1	1	1	0	1	0	1	2	2	0	1	1	1	0	2	2	0	0	2	0	0	1	1	1	1	0	0	1
540	1	2	0	0	0	0	1	1	1	0	0	0	2	0	0	1	0	0	0	0	2	1	0	0	0	1	1	1	2	2	0	0	0	2	0	2	2	0	0	0	1	0	0	2	0	0	1	0	1
541	0	0	0	1	1	1	1	2	1	0	0	0	1	0	0	0	0	0	2	2	1	1	2	1	1	1	2	2	2	2	1	0	0	1	0	2	1	0	0	1	1	0	0	2	1	0	0	0	0
542	1	1	0	1	0	0	1	2	1	0	0	1	1	0	0	0	0	1	0	0	2	1	0	0	0	0	2	2	2	1	0	1	1	0	1	1	2	0	0	0	1	0	0	1	0	0	1	0	0
543	1	0	0	1	0	0	1	1	2	0	0	0	0	0	0	0	0	1	0	1	1	0	0	0	0	1	2	0	1	1	0	1	1	2	0	2	2	0	0	1	1	1	1	2	0	0	0	1	0
544	0	0	0	0	1	1	0	0	2	0	0	2	2	1	1	0	0	0	0	0	1	0	1	0	0	1	1	1	1	1	1	1	1	1	1	1	1	0	0	1	1	0	0	2	1	0	0	0	0
545	1	0	0	0	0	0	2	2	0	0	1	0	0	0	0	0	0	0	0	0	2	1	1	0	1	1	2	2	2	2	0	2	2	1	1	1	2	0	0	0	2	1	1	2	1	1	0	1	0
546	0	0	0	0	0	0	2	2	1	0	0	1	2	0	0	1	0	0	0	0	0	0	0	0	0	0	2	2	2	2	2	0	1	2	0	2	1	0	0	0	0	0	1	1	1	2	0	0	0
547	0	1	0	0	0	0	0	0	2	0	1	0	0	0	0	0	0	0	2	1	0	0	0	0	0	1	2	2	2	2	0	2	2	2	0	2	2	0	0	0	2	0	0	2	0	1	0	0	0
548	0	1	0	0	0	0	1	2	1	0	1	1	1	0	0	0	0	1	1	1	1	0	0	0	0	1	0	1	1	0	0	1	2	1	1	1	1	0	0	1	1	0	0	1	1	0	0	0	0
549	0	1	1	0	0	1	1	2	1	0	1	1	1	0	0	0	1	1	1	1	1	0	0	0	0	2	2	2	2	2	0	1	2	1	1	2	1	0	0	1	1	0	0	2	0	0	0	0	0
550	0	1	0	0	0	0	0	1	2	0	0	1	1	0	0	0	0	0	0	0	1	0	1	0	0	1	1	2	2	2	1	2	2	2	0	2	1	1	1	0	0	0	1	2	1	2	0	1	0
551	1	1	0	0	1	1	1	1	1	0	1	1	1	0	0	0	0	0	1	1	2	0	0	0	0	0	0	2	1	1	0	1	1	1	1	1	2	0	0	0	1	1	0	1	1	0	1	0	0
552	1	2	0	0	0	0	2	2	1	0	0	0	1	0	0	1	0	0	1	1	2	0	1	0	0	2	2	2	2	2	1	0	0	1	1	1	1	0	0	1	1	0	1	1	1	1	0	0	0
553	0	0	0	0	0	0	1	1	1	0	0	1	2	1	1	0	0	2	2	2	0	1	0	0	0	1	1	0	2	2	0	1	1	2	0	2	0	0	0	2	0	1	1	2	1	1	0	1	0
554	0	1	0	0	0	0	1	1	2	0	0	0	1	0	0	0	0	0	1	0	2	0	0	0	0	1	1	2	2	2	1	1	2	1	1	2	2	0	0	2	1	0	1	2	0	0	0	0	0
555	0	1	0	1	1	1	1	1	2	0	1	0	0	0	0	0	0	0	0	0	2	1	0	0	0	1	1	1	2	1	1	1	2	1	0	2	1	0	0	0	2	0	2	2	1	1	0	0	0
556	0	2	0	0	0	0	2	2	1	0	0	0	0	0	0	0	0	0	1	1	2	1	0	0	0	1	2	1	2	2	0	1	2	1	1	2	2	0	0	0	2	1	0	1	0	0	0	0	0
557	0	2	0	0	0	0	1	1	0	0	0	0	1	0	0	1	0	2	1	1	1	0	0	0	0	1	0	1	2	2	0	2	2	2	0	2	0	0	0	2	0	0	0	2	1	1	0	0	0
558	1	0	0	0	1	1	1	2	2	0	0	0	0	0	0	0	0	0	1	1	2	0	0	0	0	1	1	0	2	2	0	1	1	1	1	1	2	0	0	1	1	0	0	0	0	0	0	0	0
559	1	2	1	1	0	0	1	1	1	0	0	0	0	0	0	0	0	1	0	1	2	0	0	0	0	2	2	2	2	1	0	1	1	1	1	1	2	0	0	1	1	0	0	1	0	0	0	0	1
560	1	1	0	0	0	0	0	0	2	0	0	1	1	0	0	0	0	1	0	1	2	1	0	0	0	1	1	1	2	2	1	0	1	1	1	2	2	0	0	1	1	0	1	1	1	0	1	0	0
561	0	1	0	0	1	1	0	0	2	0	1	2	2	1	1	0	0	1	0	0	2	0	1	1	1	1	2	2	2	2	1	2	2	0	1	1	1	0	0	0	1	0	0	0	1	1	0	0	0
562	1	1	0	1	0	0	1	1	2	1	0	2	2	1	1	0	0	0	2	1	0	0	0	0	0	1	1	2	2	2	1	1	1	1	1	1	1	0	0	1	1	1	0	2	1	0	0	0	0
563	1	1	0	0	0	0	2	2	0	0	2	0	1	0	0	1	0	0	0	0	2	0	0	0	0	0	1	2	2	1	2	1	1	1	2	1	2	0	0	0	2	0	0	2	0	1	0	0	0
564	1	0	0	0	1	1	1	1	2	0	0	0	0	0	0	0	0	0	0	0	1	1	1	0	0	0	2	2	2	2	2	2	2	2	0	2	1	0	0	0	1	0	0	1	0	1	0	0	0
565	1	1	0	1	0	0	1	1	2	0	1	0	2	0	0	1	0	0	1	1	1	0	0	0	1	2	1	1	2	2	1	2	2	0	2	1	1	0	0	1	1	0	0	2	0	0	0	0	1
566	0	2	0	0	0	0	1	1	2	0	1	0	0	0	0	0	0	1	1	1	1	0	0	0	0	0	2	2	1	1	1	1	2	1	0	2	2	0	0	0	2	2	0	2	1	0	0	0	0
567	1	1	0	1	0	0	2	2	1	0	0	2	2	0	0	0	0	0	1	0	2	0	0	0	1	0	1	1	1	1	1	1	1	1	0	2	1	0	0	1	0	1	0	1	1	0	0	0	0
568	0	2	1	1	0	0	0	0	2	0	0	0	0	0	0	0	0	0	1	1	1	1	0	0	0	2	2	2	2	2	2	2	2	0	1	1	1	0	0	0	1	1	0	2	1	1	0	1	0
569	1	2	1	1	0	0	1	1	1	0	1	1	1	0	0	0	0	0	0	0	2	0	0	0	0	1	1	1	2	2	1	2	2	1	2	2	1	0	0	0	2	0	1	2	1	0	0	0	0
570	1	1	0	0	0	0	2	2	1	0	1	0	0	0	0	0	0	1	2	1	2	1	0	0	0	1	1	1	2	2	0	1	1	2	1	1	2	0	0	0	1	0	2	2	1	1	0	0	0
571	0	1	0	1	1	1	1	2	1	0	0	0	1	0	0	0	0	0	1	1	2	0	0	0	0	1	1	1	2	2	0	1	2	1	1	1	2	0	0	1	1	1	0	1	1	0	0	0	0
572	1	2	0	0	0	0	2	2	1	0	0	1	1	0	0	0	0	2	2	2	0	0	0	0	1	2	2	2	2	2	1	1	1	2	0	2	1	1	1	0	1	0	1	1	1	1	0	0	0
573	0	1	0	0	0	0	0	1	2	0	0	0	0	0	0	1	0	0	0	1	1	0	1	1	1	1	1	1	2	2	0	1	2	1	1	2	2	0	0	0	2	0	0	2	0	1	0	0	0
574	1	0	0	0	0	1	1	2	2	0	0	0	1	0	0	0	0	0	1	0	1	0	0	0	0	1	0	2	1	2	1	2	2	1	2	2	2	0	0	1	1	0	1	1	1	0	0	0	0
575	1	1	0	0	0	0	0	0	2	0	1	0	0	0	0	0	0	0	1	1	1	1	0	0	0	2	1	2	2	2	0	1	2	1	1	1	1	0	0	1	0	1	0	2	0	0	0	0	0
576	1	1	0	1	0	0	0	1	2	0	1	0	1	0	0	1	1	1	0	1	2	1	1	1	1	2	2	2	2	2	1	2	1	1	0	2	1	0	1	0	0	0	0	1	0	0	0	0	0
577	0	1	0	0	0	0	0	0	2	0	0	0	0	0	0	0	1	1	1	1	1	0	0	0	0	1	1	1	2	2	0	1	1	0	0	1	0	0	0	1	1	0	0	2	1	1	0	0	0
578	0	2	0	0	0	0	0	1	2	0	0	1	1	0	0	0	1	1	2	2	1	1	0	0	0	1	0	1	2	2	1	2	2	0	1	1	2	0	0	0	2	0	0	2	0	1	0	0	1
579	0	1	0	1	0	0	0	0	2	0	0	1	1	0	0	0	0	1	1	1	2	0	0	0	1	0	1	1	1	2	0	1	1	1	1	1	2	0	0	0	1	2	0	2	1	0	1	0	1
580	1	0	0	0	0	0	0	1	2	0	0	1	1	0	0	0	0	1	0	1	2	1	0	0	0	0	1	1	2	2	1	2	2	1	1	2	2	0	0	2	1	1	0	1	1	0	0	0	0
581	1	1	0	1	0	0	1	1	2	0	0	2	1	0	0	0	0	0	2	1	1	1	1	0	0	1	1	1	2	2	0	2	2	0	2	0	1	0	0	1	1	0	0	2	0	0	0	0	0
582	0	0	0	0	0	0	2	2	2	0	0	1	1	0	0	0	1	1	0	0	1	0	0	0	0	0	2	2	1	1	0	0	0	1	2	2	1	0	0	1	1	0	0	1	0	0	0	0	0
583	1	0	0	2	1	1	0	0	2	0	1	0	2	0	0	0	0	0	0	0	2	0	0	0	0	1	1	2	2	1	0	2	2	0	0	2	2	0	0	0	2	0	0	2	1	1	0	0	1
584	1	1	0	0	0	0	1	1	1	0	0	0	0	0	0	0	0	1	1	0	0	1	0	0	1	0	1	1	2	2	0	2	2	0	1	1	2	0	0	1	1	0	0	2	0	0	0	0	0
585	1	1	1	1	0	0	2	2	0	0	1	0	1	1	1	0	0	2	0	1	2	0	0	0	0	1	1	1	2	2	0	2	2	1	0	2	1	0	0	1	0	1	0	1	1	0	0	0	0
586	0	1	1	1	0	0	1	1	1	0	0	1	2	0	0	0	0	0	1	1	2	1	0	0	0	0	2	2	2	2	1	0	0	1	0	2	1	0	0	2	0	0	0	0	2	0	0	0	0
587	0	2	1	0	0	0	1	2	1	0	1	1	1	0	0	0	1	0	1	1	2	1	0	0	0	1	1	1	1	1	1	1	2	1	0	2	2	0	0	0	1	0	0	2	0	0	0	0	0
588	0	0	0	0	2	2	2	2	1	0	1	1	1	0	0	0	0	1	1	1	1	1	2	1	1	1	0	2	2	2	1	2	2	0	2	0	2	0	0	1	1	0	1	2	1	0	0	0	1
589	0	2	0	0	0	0	2	2	0	0	2	0	0	0	0	0	0	1	2	1	2	1	0	0	1	1	1	1	2	2	0	1	1	2	0	2	1	0	0	1	1	0	0	1	0	1	0	1	0
590	0	1	0	2	0	0	2	2	1	0	1	1	1	0	0	0	1	1	0	0	2	0	0	0	0	0	0	1	1	1	0	1	1	0	2	1	1	1	1	0	1	0	0	0	2	1	0	1	0
591	0	0	0	0	0	0	1	1	1	0	1	0	0	0	0	0	0	1	0	0	1	0	1	1	2	2	2	1	2	2	1	1	2	0	0	2	2	0	0	0	2	0	0	1	0	0	0	0	0
592	1	2	0	0	0	0	0	1	2	0	0	0	0	0	0	0	1	0	1	1	2	0	0	0	0	1	1	1	2	2	0	1	1	1	1	1	1	0	0	0	1	0	0	1	0	1	0	0	2
593	1	1	0	0	0	0	1	2	2	0	0	0	0	0	0	0	0	0	0	0	2	0	0	0	0	2	1	1	2	2	0	1	1	2	0	2	2	0	0	1	0	0	1	2	0	1	0	1	0
594	0	0	0	0	1	1	2	2	0	1	2	1	2	0	0	1	0	2	0	0	2	1	0	0	0	1	2	2	2	2	1	1	1	0	1	1	1	0	0	1	0	0	0	2	1	0	1	1	0
595	0	2	0	0	0	0	1	1	1	0	1	0	0	0	0	0	0	0	0	0	2	0	0	0	0	0	2	2	2	2	0	2	2	2	0	2	1	1	0	1	0	0	0	2	0	0	0	0	0
596	0	2	0	0	0	0	0	0	2	0	0	0	0	0	0	0	0	0	2	1	1	0	1	0	0	1	0	2	0	0	0	1	2	1	1	2	1	1	1	0	1	0	0	1	1	0	0	2	0
597	1	0	0	0	0	0	2	2	1	1	1	1	1	0	0	0	0	0	0	0	2	0	0	0	1	1	2	2	2	1	0	0	0	1	1	1	2	0	0	0	1	0	0	2	0	0	0	0	1
598	1	2	0	0	0	0	2	2	0	0	1	0	0	0	0	0	0	0	1	1	2	0	0	0	0	1	1	1	2	2	0	1	1	1	0	2	1	1	1	0	0	0	0	1	0	0	0	1	0
599	0	2	0	0	0	0	1	2	0	0	1	0	1	0	0	0	0	0	1	1	2	1	1	1	1	1	2	2	2	2	0	1	2	2	0	2	1	0	0	1	1	1	0	2	0	1	0	0	1
600	1	1	0	0	1	1	1	1	1	0	1	2	2	0	0	0	0	2	1	1	2	1	1	1	0	0	1	1	2	2	1	1	1	1	1	1	2	0	0	0	2	0	0	1	0	0	0	1	1
601	0	1	0	0	0	0	0	0	2	0	0	1	2	1	1	0	0	0	0	0	2	0	2	0	0	0	1	1	2	2	1	1	1	2	0	2	1	0	0	1	1	0	1	1	1	2	1	0	0
602	1	2	0	0	1	1	1	1	1	0	0	0	0	0	0	0	0	0	1	0	2	0	1	1	2	2	1	2	2	2	0	0	0	1	1	1	0	0	0	2	0	0	0	1	1	0	0	0	0
603	1	0	0	0	0	0	0	0	2	0	0	1	1	0	0	0	0	1	0	0	2	0	0	0	0	0	2	2	2	2	0	1	1	1	1	1	1	0	0	1	1	0	1	2	2	0	0	0	1
604	0	1	0	1	0	0	1	2	2	0	1	0	1	0	0	0	0	0	1	1	2	0	0	0	0	0	2	2	2	2	0	1	1	1	1	1	2	0	0	0	1	0	1	1	1	0	0	0	1
605	0	0	0	0	0	0	1	1	2	0	0	0	0	0	0	0	0	0	0	1	2	0	0	0	1	0	1	1	1	1	1	1	1	2	0	2	0	0	0	1	1	0	1	2	1	0	0	0	0
606	0	2	1	1	0	0	2	2	0	0	1	0	1	0	0	0	0	1	1	1	1	0	0	0	0	1	1	1	2	2	0	0	1	1	1	2	1	0	0	0	1	0	1	2	1	1	0	0	0
607	1	0	0	0	0	0	2	2	1	0	0	0	0	0	0	0	0	0	1	1	1	0	0	0	0	1	2	2	2	2	2	1	1	1	1	1	1	1	1	0	1	0	0	2	0	0	0	1	1
608	0	2	0	0	0	0	0	0	2	0	0	0	2	0	0	1	0	0	0	0	0	2	1	1	1	1	1	2	1	1	0	1	2	1	2	2	0	0	0	1	1	0	0	0	0	0	0	0	0
609	0	1	0	0	0	0	1	1	0	1	1	0	1	0	0	0	0	1	1	1	1	1	1	0	1	0	2	2	2	2	1	2	2	0	1	1	0	0	0	2	0	0	1	2	2	0	0	0	0
610	0	1	0	0	0	0	1	2	2	0	0	0	0	0	0	0	0	1	1	1	2	1	0	0	0	0	1	1	2	2	0	1	2	1	1	1	1	0	0	0	2	0	0	2	2	0	0	0	0
611	1	1	0	0	0	0	2	2	1	0	1	0	0	0	0	0	0	1	1	1	0	1	1	1	0	0	1	1	2	2	1	2	2	1	1	1	1	0	0	2	0	0	0	1	0	1	0	1	0
612	0	2	0	0	0	0	2	2	0	0	2	0	0	0	0	0	0	0	2	1	1	0	0	0	0	1	2	2	2	2	0	2	2	0	2	0	1	0	0	0	1	0	0	1	0	0	1	0	1
613	0	1	0	1	0	0	1	1	2	0	1	0	2	0	0	1	0	1	1	1	2	0	0	0	0	0	0	1	1	0	1	0	1	1	0	2	1	0	0	0	1	0	1	1	1	0	0	0	1
614	1	1	0	0	0	0	1	1	0	1	1	1	1	0	0	0	0	0	0	1	1	1	2	1	1	1	1	2	1	1	0	0	0	1	2	2	2	0	0	0	1	0	0	0	0	0	0	2	0
615	0	1	0	0	0	0	1	1	0	0	1	1	1	0	0	0	0	0	1	1	2	0	0	0	0	1	2	2	2	2	0	1	1	1	0	2	1	0	0	0	1	0	1	2	0	0	0	0	0
616	0	1	0	1	0	0	0	0	2	0	0	0	1	0	0	0	0	1	0	0	1	0	0	0	0	0	1	1	1	1	0	2	2	1	1	1	0	0	0	1	0	0	1	2	1	1	0	0	1
617	1	0	0	1	0	0	1	1	1	0	0	0	0	0	0	0	0	1	2	2	1	0	0	0	0	0	2	2	2	2	0	1	2	1	1	2	1	0	0	0	1	0	0	1	0	0	0	1	0
618	1	1	0	0	0	0	1	1	1	0	1	0	0	0	0	0	1	0	1	1	2	0	1	0	0	0	1	0	2	2	0	1	2	2	0	2	1	0	0	2	0	0	0	0	2	1	0	0	0
619	1	0	0	0	0	0	2	2	1	0	0	0	1	0	0	1	0	0	2	1	1	0	1	0	0	1	2	2	2	2	1	2	2	2	0	2	1	0	0	0	1	0	0	2	0	0	0	0	0
620	1	1	0	0	0	0	2	2	1	1	1	0	1	0	0	0	0	0	2	1	0	1	0	0	0	0	2	2	2	2	1	1	1	1	1	1	1	0	0	0	1	0	0	2	1	1	0	1	0
621	1	1	0	1	0	0	0	0	2	0	0	1	2	0	0	1	0	1	1	1	0	1	1	1	1	2	1	2	1	1	1	1	2	2	1	2	2	0	0	1	1	0	0	2	0	1	0	0	0
622	1	1	0	1	0	0	0	1	2	0	0	0	0	0	0	0	0	0	1	1	1	1	0	0	0	0	0	1	2	2	0	2	2	2	0	2	2	1	1	0	1	0	1	2	2	0	1	0	0
623	0	2	1	1	0	0	0	1	2	0	1	1	1	0	0	0	0	0	0	0	1	1	0	0	0	2	2	2	2	2	0	0	0	1	1	1	2	0	0	0	2	0	0	1	0	0	0	0	0
624	1	1	0	0	0	0	0	0	2	0	0	1	1	0	0	0	0	0	1	1	2	0	1	0	0	1	2	2	2	2	1	1	1	2	0	2	0	0	0	1	0	1	0	2	1	0	0	0	1
625	1	0	0	0	0	0	1	2	1	0	0	1	2	0	0	0	0	0	1	1	2	0	0	0	0	1	2	2	2	2	1	1	1	1	1	1	2	0	0	2	0	0	0	2	0	2	1	1	0
626	0	2	1	1	0	0	2	2	0	0	1	0	0	0	0	0	0	1	0	0	2	0	0	0	1	2	2	2	2	2	0	0	0	2	0	2	1	0	0	0	1	1	0	1	0	1	0	0	0
627	0	1	0	1	0	0	1	2	0	0	1	0	0	0	0	0	0	0	0	0	1	1	0	0	0	0	1	1	2	2	0	1	1	2	0	2	1	1	1	0	1	0	0	1	1	0	1	0	0
628	0	2	0	1	0	0	0	1	2	0	1	0	1	0	0	0	0	1	0	0	2	0	0	0	0	2	1	2	2	2	0	2	2	2	1	1	2	0	0	0	2	0	0	1	0	1	0	0	0
629	1	1	0	0	1	1	2	2	1	0	0	1	1	0	0	0	0	1	0	0	1	0	0	0	0	1	0	1	1	1	0	0	0	2	0	2	2	0	0	1	1	0	1	1	1	1	0	0	0
630	0	2	0	0	0	0	1	1	2	0	0	1	1	0	0	0	0	0	0	0	2	1	1	1	1	1	2	2	2	1	1	2	2	0	2	0	0	0	0	2	0	0	0	1	1	1	1	0	0
631	1	1	0	0	1	1	2	2	1	0	0	0	1	0	0	0	1	1	1	0	1	0	1	1	2	2	0	2	1	1	0	1	1	2	0	2	1	1	1	0	1	1	1	2	1	1	0	0	0
632	1	2	0	0	0	0	0	1	1	0	1	0	0	0	0	0	0	0	2	1	0	0	0	0	0	0	1	1	2	2	1	0	1	0	1	2	2	0	1	0	1	0	0	2	0	0	0	0	0
633	0	2	1	1	0	0	1	1	2	0	0	0	0	0	0	0	0	1	0	0	2	1	0	0	0	0	2	2	2	2	1	1	2	1	1	2	1	1	1	0	1	1	0	1	0	1	0	0	0
634	0	0	0	0	1	1	0	0	2	0	0	1	1	0	0	0	0	1	1	0	2	0	0	0	0	0	1	2	2	1	1	2	2	1	1	2	1	0	0	0	1	0	1	2	1	0	2	0	0
635	1	2	0	0	0	0	1	1	2	0	0	1	1	0	0	0	0	0	0	1	1	0	0	0	0	2	0	1	1	0	1	1	1	0	2	2	1	1	1	0	1	0	1	1	1	1	0	0	0
636	0	2	0	0	0	0	1	1	1	0	0	0	0	0	0	0	0	1	1	1	1	0	0	0	0	1	1	2	1	1	1	1	1	1	0	2	1	1	1	1	0	0	0	1	0	0	1	0	0
637	1	0	1	1	0	0	2	2	1	0	1	0	2	0	0	0	0	0	1	1	0	0	0	0	0	0	2	2	2	2	0	2	2	0	1	1	2	0	0	0	1	0	0	1	0	0	0	0	2
638	1	2	0	0	1	1	2	2	1	1	1	1	1	0	0	0	0	0	0	0	2	0	0	0	0	1	1	1	1	1	0	1	1	2	2	1	2	0	0	0	2	0	0	0	0	0	0	0	0
639	0	1	0	0	1	1	1	1	1	0	1	0	1	0	0	0	0	1	0	0	2	0	0	0	0	0	1	2	2	1	0	2	2	0	1	1	2	0	0	0	1	0	1	2	1	1	0	0	1
640	0	1	0	1	0	0	0	0	1	0	0	1	2	0	0	0	0	0	1	1	1	1	0	0	0	0	2	2	2	2	0	1	2	1	2	2	2	0	0	0	2	0	1	1	1	1	1	0	0
641	0	2	1	0	0	0	2	2	1	0	1	1	1	0	0	0	1	0	1	1	2	0	1	1	1	1	0	1	1	1	0	1	1	1	1	1	2	0	0	0	1	0	1	1	1	2	0	0	1
642	1	2	0	0	0	0	1	1	1	1	1	0	0	0	0	0	0	0	2	2	0	0	0	0	0	0	2	2	2	2	0	0	0	1	2	2	0	0	0	1	0	0	0	1	0	0	0	0	0
643	0	0	0	0	1	1	2	2	1	0	1	0	0	0	0	0	0	0	0	0	2	0	0	0	0	1	2	1	2	2	1	1	1	2	0	2	1	1	0	0	0	1	0	2	0	2	0	0	0
644	1	2	0	0	0	0	2	2	1	0	0	0	0	0	0	0	0	0	0	0	2	0	0	0	0	1	2	2	2	2	0	1	1	2	0	2	1	0	0	0	1	1	0	2	0	2	1	0	0
645	0	0	0	1	0	0	2	2	0	0	0	0	0	0	0	0	0	0	1	1	1	0	1	0	0	1	1	1	2	2	0	0	0	1	1	1	2	0	0	0	2	0	1	1	1	2	0	0	0
646	1	1	0	1	0	0	2	2	1	0	0	0	0	0	0	0	0	1	1	1	2	0	0	0	0	2	1	2	2	2	1	1	2	1	0	2	1	0	0	0	1	0	0	0	0	0	0	0	1
647	0	1	0	0	0	0	1	1	2	0	0	0	1	0	0	0	0	1	0	0	1	0	0	0	0	1	2	2	2	2	2	1	1	1	1	1	2	0	0	0	2	2	0	2	1	1	0	0	2
648	1	2	0	0	0	0	1	1	1	1	0	1	0	0	0	0	0	0	0	0	2	0	1	0	0	1	0	2	1	2	1	2	2	0	1	2	1	0	0	1	1	0	0	2	0	0	0	0	0
649	0	0	0	0	1	1	1	2	1	0	0	0	0	0	0	0	0	0	0	0	2	0	0	0	0	1	2	2	2	2	1	1	2	2	0	2	0	1	0	0	0	0	1	1	0	0	1	1	0
650	0	0	0	0	1	1	2	2	1	0	0	2	2	0	0	0	1	1	0	1	2	0	0	0	0	0	1	2	2	2	1	1	2	2	0	2	1	0	0	1	1	1	0	2	1	0	0	0	1
651	0	1	0	0	0	0	2	2	1	0	0	0	0	0	0	0	0	1	1	0	2	0	0	0	0	1	2	2	2	2	0	1	2	2	0	2	2	0	0	0	1	0	0	2	0	1	0	0	0
652	0	1	0	1	0	0	1	1	1	0	1	1	1	0	0	0	0	0	1	1	1	1	0	0	0	2	1	1	1	2	0	2	2	0	1	1	2	0	0	0	2	0	0	2	1	1	1	0	0
653	1	0	0	0	1	1	1	2	1	0	0	0	0	0	0	0	0	0	0	0	2	0	0	0	1	0	2	2	2	2	0	0	0	1	0	2	0	1	1	1	0	1	0	1	1	0	1	0	1
654	0	2	1	1	0	0	2	2	1	0	1	0	0	0	0	0	0	1	0	0	2	0	0	0	0	1	1	0	2	2	0	1	2	1	1	1	2	0	0	0	1	0	0	1	0	0	0	0	0
655	0	1	0	0	0	0	2	2	0	0	1	0	0	0	0	0	0	0	1	1	2	0	0	0	0	1	2	2	2	2	0	2	2	0	1	1	1	1	1	0	1	0	1	2	0	2	0	1	1
656	1	1	0	0	1	1	1	2	2	0	0	0	0	0	0	0	0	1	0	1	1	1	0	0	0	0	2	2	2	2	0	0	1	2	0	2	1	0	0	0	1	0	0	2	0	1	1	1	0
657	1	1	0	0	0	0	1	1	0	0	0	0	1	1	1	0	0	1	0	0	2	2	1	1	1	1	2	2	2	2	2	1	1	1	1	1	2	0	0	1	1	0	2	2	2	1	0	0	1
658	1	0	0	1	0	0	1	1	2	0	1	0	0	0	0	0	0	0	0	0	2	0	0	0	0	2	1	1	2	2	0	0	1	2	1	2	1	0	0	0	1	0	1	2	1	2	0	1	0
659	1	2	0	0	0	0	2	2	0	0	0	1	1	0	0	0	0	1	1	1	2	0	0	0	0	2	2	2	1	1	1	1	1	1	1	1	1	0	0	0	1	1	0	2	1	1	0	0	0
660	0	2	0	0	0	0	2	2	1	0	0	1	1	0	0	0	0	2	0	0	2	0	1	0	1	2	1	0	2	2	0	1	1	2	0	2	2	0	0	0	2	0	0	2	0	1	0	1	0
661	1	2	0	0	0	0	1	1	1	0	1	0	0	0	0	0	0	0	0	0	2	1	0	0	0	1	2	2	2	2	1	1	1	2	0	2	1	0	0	1	1	0	1	2	1	0	0	0	2
662	0	1	0	0	0	0	2	2	1	0	1	0	0	0	0	0	0	0	1	1	2	0	0	0	1	1	2	2	2	2	1	0	0	1	1	1	0	1	1	1	0	0	1	1	0	0	0	0	0
663	1	1	0	1	0	0	1	1	0	1	1	0	0	0	0	0	0	1	1	1	2	0	0	0	0	1	2	2	2	2	0	1	2	1	1	2	2	0	0	0	2	2	0	2	0	0	0	0	1
664	1	1	0	1	0	0	0	0	2	0	0	1	1	0	0	0	0	1	0	0	1	1	0	0	0	0	1	1	2	2	0	1	2	2	0	2	1	0	0	2	0	0	0	0	0	0	0	0	0
665	0	1	0	0	1	1	2	2	1	0	0	1	2	0	0	0	0	1	1	1	2	1	0	0	0	0	2	2	2	2	2	0	0	2	0	2	0	0	0	1	0	0	0	0	0	0	1	0	0
666	1	1	1	0	0	0	0	0	2	0	0	0	1	0	0	1	0	0	0	0	1	1	0	0	0	1	1	2	2	2	1	2	2	1	1	1	1	1	0	0	1	1	0	2	1	0	1	0	0
667	1	1	0	0	0	0	1	1	0	1	1	0	0	0	0	0	0	1	1	1	2	1	0	0	0	0	2	2	2	2	0	0	0	1	0	2	1	0	0	0	1	0	0	0	0	0	0	0	1
668	0	1	0	0	0	0	1	2	2	0	0	0	0	0	0	0	0	0	1	1	0	0	0	0	1	2	1	1	1	1	0	2	2	1	1	1	1	0	0	1	1	0	0	2	0	1	0	0	0
669	0	1	0	0	1	1	1	2	0	0	1	0	0	0	0	0	0	0	0	0	2	0	0	0	0	1	1	2	2	1	0	2	2	2	0	2	2	0	0	2	0	0	1	2	1	1	1	0	0
670	0	1	0	0	0	0	1	2	1	0	0	0	1	0	0	0	0	0	0	0	2	0	0	0	1	0	0	1	1	1	0	1	1	1	1	1	1	1	0	0	1	0	2	2	1	1	0	0	0
671	1	1	0	0	0	0	1	2	2	0	0	0	0	0	0	0	0	1	1	1	1	0	0	0	0	0	2	2	2	2	2	1	2	1	2	1	1	0	0	1	1	0	0	2	0	0	0	0	0
672	0	1	0	1	0	0	2	2	0	0	2	0	0	0	0	0	0	1	0	0	2	0	0	0	0	0	1	1	2	2	0	0	0	2	0	2	0	0	0	1	0	1	0	2	0	2	0	0	0
673	1	2	0	0	0	0	1	2	2	0	0	0	1	0	0	0	0	0	1	1	1	1	0	0	1	0	1	2	1	2	1	0	1	2	1	2	1	0	0	0	1	0	0	2	0	1	1	0	0
674	1	0	0	0	0	1	2	2	1	0	0	0	0	0	0	0	1	1	0	1	2	1	1	1	1	0	2	2	2	2	0	1	1	2	0	2	2	0	0	1	1	0	0	2	1	1	0	1	0
675	0	1	0	0	1	1	1	2	2	0	0	0	1	0	0	0	0	1	0	0	2	0	0	0	0	2	0	1	1	1	0	1	1	0	2	1	2	0	0	0	2	0	1	1	1	2	0	0	1
676	1	1	0	0	0	0	1	1	1	0	0	0	1	0	0	0	0	0	1	1	0	1	0	0	0	1	2	2	2	2	1	1	1	2	0	2	0	0	0	2	0	0	1	2	1	0	0	0	0
677	1	1	0	1	1	1	1	2	2	0	0	0	0	0	0	0	0	0	0	0	2	0	1	1	1	1	0	1	2	2	0	1	0	0	1	1	2	0	0	0	1	0	1	2	2	0	0	0	0
678	1	1	0	1	0	0	1	1	1	0	0	0	0	0	0	0	0	1	1	1	2	0	0	0	1	0	1	0	2	2	0	1	1	1	1	1	1	0	0	1	1	1	0	2	0	0	0	0	0
679	1	1	0	1	1	1	1	1	1	0	1	2	2	0	0	0	0	1	0	0	0	0	0	0	0	1	2	2	2	2	1	1	1	2	2	1	0	1	1	1	0	1	0	1	1	0	1	0	0
680	0	0	1	1	0	0	2	2	0	0	0	0	1	0	0	1	0	1	1	1	1	1	0	0	0	0	1	2	2	1	1	1	1	2	0	2	1	1	0	0	0	0	0	0	0	1	0	0	0
681	0	0	0	0	0	0	2	2	1	0	0	1	1	0	0	0	0	0	0	1	2	1	0	0	0	1	2	2	2	1	1	1	1	1	1	1	1	0	0	0	1	0	2	2	2	1	0	0	0
682	0	1	0	1	0	0	2	2	1	1	1	1	1	0	0	0	0	0	1	1	2	0	0	0	0	1	1	2	1	1	0	1	1	2	0	2	1	1	0	1	0	1	0	1	0	1	0	1	0
683	1	2	0	0	0	0	1	1	1	0	1	0	0	0	0	0	0	0	1	1	1	0	0	0	1	1	0	1	2	2	0	1	1	1	1	1	1	0	0	0	2	0	0	1	0	0	0	1	0
684	1	1	1	0	0	1	1	2	2	0	0	1	2	1	1	0	0	0	0	0	1	0	0	0	1	2	1	1	2	2	0	1	1	1	1	0	2	0	0	1	1	0	0	1	1	0	0	0	0
685	0	1	0	1	0	0	0	0	2	0	0	1	1	1	1	0	0	1	0	0	2	1	1	1	1	1	1	2	2	1	1	2	2	0	1	1	1	0	0	0	2	0	0	1	1	1	0	0	1
686	1	1	0	1	0	0	0	1	2	0	0	0	1	0	0	1	0	0	1	1	2	1	0	0	0	1	1	1	2	2	0	1	1	1	0	2	2	0	1	0	1	0	1	2	2	0	0	0	0
687	1	2	0	1	0	0	1	1	1	0	1	1	2	0	0	0	0	1	0	0	2	1	0	0	0	0	1	2	2	2	1	1	1	0	1	1	2	0	0	0	2	0	0	1	1	1	0	0	0
688	1	1	0	0	0	0	2	2	0	0	2	0	2	0	0	1	0	1	0	0	2	1	0	0	0	0	0	1	2	2	0	2	2	0	1	1	1	0	1	1	0	0	0	1	0	0	0	1	0
689	0	2	0	0	0	0	0	1	2	0	0	0	1	1	1	0	0	0	2	1	0	1	0	0	0	1	1	1	2	2	0	1	1	1	1	1	1	0	0	0	2	1	0	2	1	1	0	0	0
690	0	2	0	0	0	0	2	2	1	0	0	1	1	0	0	0	0	1	1	1	2	0	1	0	1	0	1	1	2	2	0	1	1	0	1	1	2	0	0	0	2	0	1	2	0	0	0	1	0
691	1	1	0	0	0	0	1	1	1	1	2	2	2	0	0	0	0	1	1	1	2	0	0	0	0	1	2	2	2	1	0	1	1	1	1	1	2	0	0	0	2	0	0	1	0	0	0	0	0
692	0	2	0	0	0	0	1	2	2	0	0	0	0	0	0	0	0	1	2	2	1	1	0	0	0	0	1	1	1	1	0	2	2	0	1	1	2	0	0	0	1	0	0	2	0	0	0	0	0
693	0	1	0	0	0	0	1	2	2	0	0	0	0	0	0	0	0	1	1	1	2	1	0	0	0	0	0	1	1	1	0	1	1	1	0	2	1	0	0	0	2	0	0	2	1	0	0	0	0
694	0	2	0	0	0	0	1	2	2	0	0	0	1	0	0	1	0	1	0	0	1	0	1	0	1	1	1	2	1	1	1	2	2	0	1	1	2	0	0	0	2	0	0	2	0	1	1	0	1
695	0	0	0	1	1	1	1	1	1	0	0	0	0	0	0	0	0	1	1	1	0	0	1	0	0	0	2	2	2	2	2	1	1	2	0	2	1	0	0	1	1	0	0	1	0	0	1	0	0
696	0	2	1	0	0	0	1	1	2	0	0	0	0	0	0	0	0	1	1	1	0	0	0	0	0	0	1	1	1	1	0	1	1	1	1	1	2	0	0	0	1	0	0	2	0	1	0	0	0
697	1	2	0	1	0	0	0	1	2	0	0	1	1	0	0	0	0	0	1	1	1	1	1	0	1	0	1	1	2	2	1	1	1	1	0	2	1	0	0	1	1	0	0	1	0	0	0	0	0
698	1	2	1	0	0	0	1	1	2	0	0	0	1	1	0	0	0	1	1	1	2	0	0	0	0	0	2	2	2	2	1	0	0	2	0	2	2	0	0	1	1	0	1	1	0	0	0	1	0
699	1	0	0	0	1	1	0	1	2	0	0	1	2	0	0	0	0	0	1	1	1	0	0	0	0	2	1	2	1	1	0	0	0	0	1	1	1	0	0	0	1	0	0	1	0	0	0	0	0
700	0	1	0	1	0	0	1	2	2	0	0	0	1	0	0	1	1	2	1	1	1	0	1	1	1	1	2	2	2	2	0	0	0	2	1	1	1	0	0	0	2	0	1	1	1	1	0	0	0
701	0	0	0	1	0	0	1	2	1	0	1	0	1	0	0	0	0	1	2	2	1	0	0	0	0	1	2	2	2	2	0	2	2	0	2	0	1	1	0	0	0	0	2	2	1	1	0	0	0
702	0	0	0	0	0	0	1	1	2	0	0	1	1	0	0	0	0	0	0	0	0	1	1	0	1	1	1	2	2	1	1	2	2	0	1	1	1	1	1	0	1	0	0	1	1	1	0	0	0
703	0	1	0	0	0	0	2	2	1	0	1	0	0	0	0	0	0	0	0	0	2	0	0	0	0	2	1	1	2	2	0	1	1	1	1	2	1	0	0	2	0	1	0	1	1	0	0	0	0
704	1	1	0	0	0	0	0	1	2	0	1	0	1	0	0	0	0	0	0	0	1	0	1	1	1	0	1	2	1	1	0	1	2	2	0	2	2	0	0	1	1	1	0	1	1	0	0	0	0
705	1	0	0	1	1	1	1	2	1	0	0	0	1	0	0	1	0	1	0	0	2	0	0	0	0	1	2	2	2	1	0	0	1	2	0	2	2	0	0	0	2	0	1	2	1	2	0	1	0
706	1	2	1	2	0	0	2	2	2	0	1	0	0	0	0	0	0	0	1	1	2	0	0	0	0	0	2	2	2	2	2	1	1	1	1	1	1	1	0	0	0	2	0	2	0	0	0	0	0
707	1	0	0	0	0	0	2	2	0	0	1	0	1	0	0	0	0	0	1	1	1	1	0	0	0	2	1	1	2	2	0	1	2	1	1	1	2	0	0	1	1	0	0	1	1	1	0	1	0
708	1	1	0	0	0	0	1	1	2	0	1	1	2	0	0	0	1	1	1	1	1	0	0	0	0	1	2	2	2	1	0	1	2	1	0	2	0	0	0	1	1	1	0	1	2	0	0	0	0
709	1	1	0	0	1	1	1	1	2	0	1	1	1	0	0	0	0	0	0	0	1	0	1	0	0	2	2	2	2	2	2	0	0	2	0	2	2	0	0	0	2	1	0	2	1	1	0	0	0
710	0	1	0	0	0	0	0	1	2	0	0	1	2	0	0	0	0	0	0	0	2	0	0	0	0	0	2	2	2	2	1	1	1	1	0	2	2	0	0	0	2	0	0	1	0	0	0	0	0
711	1	2	1	1	0	0	0	0	2	0	0	0	0	0	0	0	0	1	1	1	2	0	0	0	0	2	2	2	2	2	2	1	1	2	1	2	1	0	0	1	1	0	0	2	0	0	0	0	1
712	1	1	1	0	1	2	0	0	2	0	0	1	1	0	0	0	0	1	1	1	2	0	1	0	0	0	2	2	2	2	0	1	1	1	0	2	2	0	0	0	1	0	0	0	0	1	0	0	0
713	1	1	0	0	0	0	1	1	2	0	0	0	1	0	0	0	1	0	1	1	2	1	0	0	0	0	2	2	1	1	0	2	1	2	0	2	1	0	0	1	1	0	1	2	1	1	0	0	0
714	0	1	0	0	1	1	2	2	1	0	0	0	2	0	0	1	0	0	0	0	1	0	0	0	0	1	2	2	2	2	0	2	2	0	2	0	1	0	0	0	2	0	0	0	1	0	0	0	0
715	0	1	0	0	0	0	2	2	1	0	1	1	1	0	0	0	0	0	0	0	1	0	0	0	0	1	1	1	2	2	0	0	1	1	1	2	1	0	0	0	0	0	0	1	1	0	0	1	0
716	0	2	0	0	0	0	2	2	1	0	1	0	1	0	0	0	0	2	1	1	2	0	0	0	1	0	1	2	2	2	0	1	1	2	2	1	2	0	0	0	2	0	0	2	1	1	0	0	2
717	0	0	0	0	1	1	2	2	1	0	1	1	1	0	0	0	1	2	1	1	2	0	0	0	0	1	2	2	2	2	0	1	0	2	0	2	1	0	1	0	0	1	0	2	1	1	0	1	0
718	1	2	0	0	0	0	2	2	2	0	0	1	1	0	0	0	0	0	2	1	0	1	0	0	0	2	1	0	1	2	0	1	1	1	1	1	2	0	0	0	2	0	0	1	1	0	0	0	1
719	0	0	0	1	1	1	1	2	2	0	0	0	0	0	0	0	0	0	0	0	2	0	0	0	0	1	0	1	2	2	0	1	1	1	1	1	1	0	0	1	1	0	1	2	2	1	1	0	0
720	1	1	0	0	0	0	1	1	2	0	0	0	0	0	0	0	0	0	1	1	2	0	1	1	1	0	0	1	1	0	1	1	1	2	0	2	2	0	0	0	1	1	0	2	0	0	0	0	0
721	1	2	0	0	0	0	2	2	0	1	2	0	2	1	1	1	0	1	2	1	2	1	0	0	0	0	2	2	2	2	1	0	0	2	0	2	2	0	0	2	0	1	0	1	1	0	0	0	0
722	0	2	0	0	0	0	2	2	1	0	1	1	1	1	1	0	0	0	0	0	1	0	1	0	0	0	2	2	1	1	0	2	2	2	0	2	1	0	0	0	1	1	0	2	1	0	0	0	0
723	0	1	0	0	0	0	0	2	2	0	1	1	1	0	0	0	0	1	1	1	1	0	1	0	0	1	0	1	1	1	0	1	2	0	1	2	1	1	0	1	0	0	1	2	1	0	0	0	0
724	1	0	0	0	0	0	2	2	0	0	1	0	2	0	0	0	1	1	0	0	2	1	1	1	1	0	2	2	2	2	0	2	2	2	0	2	2	0	0	0	1	0	1	2	0	0	0	0	0
725	1	1	0	0	0	0	1	2	1	0	0	1	1	0	0	0	0	1	0	0	2	0	1	0	0	2	2	2	2	1	0	1	1	1	0	2	2	0	0	2	1	0	1	2	1	1	0	0	0
726	1	1	0	0	0	0	0	1	2	0	0	0	0	0	0	0	0	0	0	0	2	0	0	0	0	1	2	1	2	2	0	2	2	0	2	0	2	0	0	0	2	0	2	2	2	1	0	0	0
727	0	1	0	0	0	0	1	1	2	0	0	1	1	0	0	0	0	0	1	1	2	1	0	0	0	0	0	2	1	1	0	1	2	0	1	2	2	0	0	0	2	0	1	2	1	2	0	0	0
728	0	2	0	0	0	0	1	1	1	0	0	0	0	0	0	0	0	0	0	1	2	1	1	1	0	0	1	1	2	2	1	1	1	1	1	1	1	0	0	1	0	1	0	2	1	1	0	0	0
729	1	2	0	1	0	0	1	1	1	1	1	0	1	0	0	0	0	0	0	0	1	0	0	0	0	1	1	2	2	1	0	2	2	0	2	0	1	0	0	0	2	1	0	1	2	0	0	0	0
730	0	1	1	0	0	0	2	2	1	0	1	1	1	0	0	0	0	1	0	0	1	0	0	0	0	1	0	1	1	0	0	1	2	1	1	1	1	0	0	0	0	0	0	0	0	1	0	0	0
731	0	2	0	0	0	0	1	1	1	0	1	1	1	0	0	0	0	1	0	0	2	0	0	0	0	1	2	2	1	2	0	2	2	0	1	1	1	1	1	0	1	0	1	2	1	0	0	0	0
732	0	2	0	0	0	0	2	2	1	0	0	1	2	0	0	0	0	0	0	0	1	0	1	1	2	2	2	2	2	2	1	1	1	1	1	1	2	0	0	1	1	0	0	1	0	0	0	0	0
733	0	1	0	1	0	0	0	1	2	0	0	1	1	0	0	0	0	0	1	1	2	1	0	0	0	0	1	2	2	1	2	2	2	1	0	2	1	1	1	0	0	0	0	2	0	1	0	0	0
734	1	0	1	0	0	0	2	2	0	0	1	0	0	0	0	0	0	0	1	1	2	1	0	0	0	0	2	2	1	1	1	0	1	0	1	2	2	0	0	2	0	1	0	2	2	0	0	0	0
735	1	2	0	0	0	0	2	2	1	0	2	1	1	0	0	0	0	1	1	0	2	0	0	0	1	2	1	2	2	2	0	1	2	1	1	2	1	0	0	1	1	0	0	1	0	0	0	0	0
736	1	2	0	0	0	0	2	2	2	0	1	0	0	0	0	0	0	1	2	1	0	0	0	0	1	1	1	2	2	1	1	1	1	1	1	1	2	0	0	1	1	0	0	1	0	1	1	0	0
737	0	2	0	1	0	0	1	2	2	0	0	1	1	1	1	0	0	0	1	1	2	1	0	0	0	2	2	2	2	2	0	1	2	1	1	2	1	0	1	0	0	0	0	0	0	0	1	0	0
738	0	1	0	0	0	0	0	0	2	0	1	0	1	0	0	1	0	1	0	0	2	1	0	0	0	0	1	2	2	1	0	1	1	1	1	1	1	0	1	1	0	1	0	2	1	1	1	0	0
739	0	1	0	1	0	0	1	1	1	0	0	1	0	0	0	0	1	2	1	1	1	0	0	0	0	2	1	1	2	2	0	0	0	1	0	2	1	0	0	0	2	0	0	2	0	0	0	0	0
740	1	2	0	0	0	0	1	2	1	0	0	0	1	0	0	0	0	1	1	1	1	1	1	1	1	1	1	2	1	1	0	1	1	2	0	2	2	0	0	1	1	0	1	2	1	0	0	0	0
741	1	1	0	0	0	0	1	1	2	0	0	1	2	0	0	0	0	0	0	0	1	0	1	0	0	1	1	1	2	2	0	1	1	2	0	2	1	0	0	2	0	1	0	2	2	0	0	0	1
742	0	1	0	0	1	1	2	2	0	0	2	0	0	0	0	0	0	0	0	0	2	2	1	1	1	1	1	2	2	2	1	1	2	2	1	2	1	0	0	1	1	0	0	1	1	0	1	1	0
743	0	1	0	0	1	1	2	2	1	0	1	0	1	0	0	1	0	1	1	1	1	0	0	0	0	0	2	2	2	2	2	1	2	0	2	1	1	0	0	1	0	0	0	1	0	0	0	0	0
744	0	1	0	0	0	0	0	1	2	0	0	1	1	0	0	0	0	0	0	1	1	0	1	0	0	0	1	1	2	2	0	0	1	2	0	2	0	0	0	1	0	0	0	1	0	0	0	0	0
745	1	1	0	0	0	0	1	1	1	1	2	0	1	0	0	1	0	0	1	1	0	0	0	0	1	0	2	2	2	2	1	0	0	2	0	2	1	0	0	2	0	0	0	1	1	1	0	0	0
746	0	1	0	0	0	0	1	2	1	0	0	0	1	0	0	0	0	2	1	1	2	1	0	0	0	1	1	2	2	2	1	1	2	1	1	1	1	0	0	1	1	0	0	1	0	0	0	0	1
747	1	0	0	0	0	0	2	2	1	0	0	1	1	0	0	0	0	0	0	0	2	0	0	0	0	1	1	2	2	1	0	1	2	0	1	2	1	0	0	0	1	1	0	2	1	1	0	0	0
748	1	0	0	0	1	1	1	1	1	0	1	0	1	0	0	1	0	1	2	2	1	1	0	0	0	0	1	2	2	1	0	0	2	2	0	2	1	0	0	2	0	0	0	1	0	0	0	0	1
749	0	1	0	0	0	0	0	0	2	0	0	0	0	0	0	0	0	2	0	0	1	0	0	0	0	1	1	2	1	1	1	0	1	1	0	2	2	0	0	1	0	0	0	0	0	0	1	1	0
750	1	1	0	0	0	0	1	1	2	0	0	0	0	0	0	0	0	0	1	1	2	0	1	1	1	1	0	1	1	0	1	2	2	0	1	1	1	0	0	0	1	0	1	2	1	2	1	1	0
751	0	2	0	0	0	0	1	2	2	0	0	0	0	0	0	0	0	2	1	1	2	1	0	0	0	1	1	0	2	2	0	1	2	0	2	1	2	0	0	0	1	0	0	2	0	0	0	0	0
752	0	2	0	0	0	0	2	2	0	0	1	0	2	0	0	1	0	2	1	1	2	0	0	0	0	1	2	2	1	2	0	2	2	1	0	2	0	0	0	1	0	0	1	1	1	0	0	1	0
753	1	2	0	1	0	0	2	2	1	0	1	1	1	0	0	0	0	0	1	1	1	0	1	0	0	1	2	2	2	2	1	2	2	0	1	1	2	1	0	0	0	0	1	2	1	1	0	0	0
754	1	1	1	0	0	1	1	2	2	0	0	1	2	1	1	0	0	2	1	1	2	0	0	0	0	1	2	2	2	2	0	0	0	2	0	2	1	0	0	2	0	0	0	1	0	0	1	0	0
755	1	1	0	0	0	0	1	2	1	0	1	1	0	0	0	0	0	1	1	0	2	0	0	0	0	2	0	1	2	2	0	1	1	2	0	2	1	1	0	1	0	1	0	2	1	0	0	0	1
756	1	0	0	0	0	0	1	1	1	0	1	0	1	0	0	1	0	1	1	0	1	0	1	0	0	1	1	2	1	1	0	1	2	1	1	1	1	1	1	0	0	0	0	0	2	0	1	0	0
757	0	1	1	0	0	1	1	2	1	0	0	0	1	0	0	0	0	1	0	1	1	2	1	1	1	1	0	1	2	2	0	1	2	0	0	2	1	0	0	0	2	2	0	2	1	0	0	0	2
758	1	1	0	0	0	0	0	1	1	0	1	0	2	0	0	0	0	1	1	1	2	0	0	0	0	1	1	1	2	2	0	1	2	1	1	2	0	1	1	1	0	0	0	1	0	0	0	0	0
759	1	1	1	0	0	0	1	1	2	0	0	1	2	0	0	0	0	1	1	1	2	0	0	0	0	2	1	1	1	1	1	0	0	1	2	2	1	0	0	1	1	0	0	0	2	0	0	0	0
760	1	1	0	0	0	0	1	1	2	0	1	0	1	0	0	0	0	2	1	1	2	0	0	0	0	2	2	2	1	1	0	2	2	0	1	1	2	1	0	0	0	1	0	2	0	0	0	0	1
761	0	1	0	0	0	0	0	1	2	0	1	1	2	0	0	0	0	0	1	1	2	0	0	0	0	1	0	1	1	1	0	1	1	2	1	2	1	0	0	0	1	0	0	1	0	1	0	1	0
762	0	1	0	0	0	0	1	2	1	0	0	1	1	0	0	0	0	1	2	1	0	1	0	0	0	2	1	1	1	1	1	0	1	2	0	2	1	0	0	0	1	0	1	2	1	1	0	0	1
763	1	0	0	0	1	1	1	1	0	0	1	0	1	0	0	0	1	2	1	1	1	0	0	0	0	1	0	1	1	0	0	0	0	2	0	2	0	0	0	0	0	0	0	1	0	0	0	1	0
764	1	2	0	0	0	0	1	2	2	0	0	0	0	0	0	0	0	1	1	0	0	1	0	0	0	1	2	2	2	2	0	0	2	0	1	2	2	0	0	2	0	0	0	1	0	0	2	0	0
765	0	1	0	0	0	0	2	2	1	0	1	1	1	0	0	0	0	0	1	1	1	0	1	0	0	0	1	2	1	1	1	1	1	0	1	1	1	0	0	2	0	0	1	1	1	1	0	0	1
766	1	1	0	0	0	0	0	0	2	0	0	0	1	0	0	0	0	0	2	2	1	0	1	0	0	1	0	0	1	2	0	1	1	2	1	2	2	1	0	0	0	0	0	1	0	0	0	0	0
767	1	1	0	0	0	0	1	1	1	0	0	0	1	0	0	0	1	1	1	1	1	0	0	0	1	1	1	2	2	2	2	2	2	1	1	1	0	0	0	0	0	0	1	1	1	0	0	0	0
768	0	2	0	0	1	1	1	1	1	1	1	0	0	0	0	1	0	1	1	0	2	0	0	0	0	0	2	2	1	1	1	1	1	1	1	1	2	0	0	0	1	0	0	1	0	0	0	0	1
769	0	1	0	0	0	0	0	1	1	0	1	0	1	0	0	0	0	1	1	1	1	0	1	1	2	2	2	2	2	2	2	2	2	0	1	1	1	0	0	1	0	0	0	1	0	1	0	2	0
770	0	1	0	0	0	0	1	2	2	0	0	1	1	0	0	0	0	0	1	1	2	0	1	0	0	0	0	1	1	1	0	1	0	2	0	2	1	0	1	1	0	0	0	1	0	1	0	0	1
771	1	1	1	1	0	0	2	2	0	0	1	0	1	0	0	1	0	0	0	0	1	0	2	0	0	1	2	2	2	2	0	0	1	1	1	2	2	0	0	0	2	0	1	2	0	0	0	0	1
772	1	1	1	0	0	0	1	2	2	0	0	1	1	0	0	0	0	0	0	0	2	0	0	0	1	1	1	1	1	2	0	1	2	0	2	1	2	0	0	0	2	0	1	2	1	0	0	0	0
773	0	2	0	0	0	0	2	2	0	0	1	0	0	0	0	0	0	2	1	1	2	0	0	0	0	1	1	1	2	2	0	1	0	0	0	2	1	1	0	1	0	0	1	1	0	0	0	1	0
774	0	1	0	1	0	0	2	2	1	0	2	1	1	0	0	0	0	1	0	1	2	0	2	0	0	0	1	0	2	2	0	1	1	0	1	1	2	0	0	0	2	0	1	2	2	1	0	0	0
775	0	0	0	1	0	0	1	1	2	0	0	0	1	0	0	1	0	1	0	0	1	0	0	0	1	0	2	2	2	1	1	2	2	0	1	1	1	0	0	1	1	1	0	2	1	0	0	0	2
776	1	2	0	0	0	0	2	2	1	0	1	1	1	0	0	0	0	0	1	1	1	1	1	1	1	1	1	1	2	2	1	2	2	1	1	1	1	0	0	0	2	0	1	2	1	2	0	1	0
777	0	2	0	0	0	0	2	2	0	0	1	1	1	0	0	0	0	0	0	0	2	0	0	0	1	1	0	1	2	2	0	2	2	0	2	0	1	0	0	1	1	0	0	1	0	1	0	0	0
778	0	2	0	0	0	0	2	2	1	0	1	1	2	1	1	0	1	1	0	1	2	0	0	0	0	1	2	0	1	1	0	2	2	1	1	1	1	0	0	0	1	0	1	2	2	1	1	0	0
779	0	0	0	1	1	1	1	2	1	0	0	0	1	0	0	1	0	0	0	0	1	0	0	0	0	0	2	2	2	1	1	0	0	2	1	1	2	0	0	1	1	0	0	2	1	1	0	0	1
780	1	2	0	0	0	0	1	2	1	0	0	2	2	1	1	0	0	0	1	1	1	2	0	0	0	0	2	2	2	2	1	2	2	1	1	1	2	0	0	2	0	0	1	2	1	0	0	0	0
781	0	2	0	0	0	0	2	2	1	0	1	1	2	0	0	0	0	1	1	1	1	0	0	0	0	2	2	2	1	1	0	1	1	2	0	2	1	1	0	1	0	0	0	0	0	0	0	0	0
782	1	1	0	0	0	0	1	2	2	0	0	0	1	0	0	0	0	0	0	0	0	1	1	1	1	0	1	1	1	2	0	1	1	1	1	1	1	0	0	0	2	0	0	0	2	1	0	1	0
783	0	2	0	0	0	0	1	2	2	1	1	0	0	0	0	0	0	0	0	0	0	0	0	0	0	1	2	2	2	1	0	2	2	0	1	1	1	0	0	0	1	1	0	2	0	2	2	0	0
784	1	0	0	1	1	1	2	2	1	0	1	0	0	0	0	0	0	0	1	1	1	0	1	0	0	1	1	2	2	2	0	1	1	0	2	0	2	0	0	1	0	0	0	1	1	0	0	0	0
785	1	1	0	0	0	0	1	0	2	0	1	0	0	0	0	0	0	0	0	0	1	0	0	0	0	1	1	1	2	2	1	1	1	1	1	2	1	0	0	0	0	0	0	1	1	0	0	1	0
786	0	1	0	1	0	0	2	2	1	0	0	0	2	0	0	0	0	1	1	1	1	1	0	0	0	1	1	1	2	2	0	1	0	2	0	2	0	0	0	2	0	1	0	2	1	0	0	0	0
787	0	1	0	1	0	0	1	2	2	0	0	1	1	1	1	0	0	2	1	1	2	0	0	0	0	2	1	1	1	1	0	0	0	1	1	1	2	0	0	1	1	2	0	2	1	0	0	0	0
788	0	1	0	0	1	1	1	1	2	0	0	1	1	0	0	0	0	0	0	0	0	1	0	0	0	0	2	2	2	1	1	1	1	0	2	1	1	0	0	0	0	0	1	2	1	1	1	0	0
789	0	0	0	1	0	0	1	1	2	0	0	0	0	0	0	0	0	1	0	1	1	0	0	0	0	1	2	2	2	2	0	2	2	2	0	2	1	0	0	1	1	0	1	2	1	1	0	0	1
790	1	1	1	0	1	2	2	2	0	0	1	0	0	0	0	0	0	0	0	0	2	1	1	1	1	1	2	2	2	2	0	2	2	0	1	1	1	0	0	1	1	0	0	0	1	0	1	0	0
791	0	2	0	0	0	0	1	1	2	0	0	1	1	0	0	0	0	1	1	1	2	0	0	0	0	0	2	2	2	2	1	1	2	2	1	2	2	0	0	1	0	0	0	2	0	0	0	0	0
792	1	0	0	0	0	0	1	1	1	0	1	1	1	0	0	0	0	1	0	0	2	1	1	0	0	0	2	2	2	1	0	2	2	2	0	2	2	0	0	0	2	0	0	2	0	2	1	0	0
793	0	1	0	0	0	0	2	2	2	0	0	0	1	0	0	0	0	0	2	2	1	0	1	0	0	1	2	2	1	2	0	0	0	2	0	2	2	0	0	0	2	1	0	1	1	0	0	0	1
794	0	1	0	0	1	1	2	2	0	0	0	0	0	0	0	0	1	1	0	0	1	0	0	0	0	1	1	1	1	1	0	1	1	0	2	2	2	0	0	1	1	0	1	2	1	0	0	0	0
795	0	2	0	1	0	0	1	1	1	0	1	1	0	0	0	0	0	0	0	0	1	1	0	0	0	2	1	2	2	2	1	1	1	2	0	2	1	0	0	1	1	1	0	1	1	0	0	0	0
796	1	2	0	1	0	0	1	1	1	0	2	1	1	0	0	0	0	0	0	0	2	1	0	0	0	0	1	2	1	1	1	1	2	2	0	2	1	0	0	1	1	0	0	1	1	0	0	0	0
797	0	1	0	0	0	0	2	2	0	0	0	1	2	1	1	0	0	1	0	1	2	0	0	0	1	0	1	1	1	1	1	2	2	0	1	1	1	0	0	2	0	0	0	1	0	0	1	0	0
798	1	1	1	0	0	0	1	1	1	0	0	0	0	0	0	0	0	0	1	1	2	1	1	1	0	0	2	2	2	1	1	1	1	1	1	1	2	0	0	1	1	0	0	0	1	0	2	0	0
799	0	1	0	1	0	0	1	1	1	0	1	1	1	0	0	0	0	1	1	0	2	1	1	1	1	1	2	2	2	1	0	1	1	2	0	2	1	0	0	1	1	0	1	1	1	1	0	0	0
800	1	2	0	0	0	0	2	2	2	0	0	1	1	0	0	0	0	0	0	1	1	1	0	0	1	0	1	2	2	1	0	1	1	2	1	2	0	1	1	1	0	1	0	1	1	0	1	1	0
801	1	1	0	2	0	0	1	1	1	0	1	1	1	0	0	0	0	0	1	1	2	0	0	0	0	0	2	2	2	2	0	1	1	0	2	2	0	0	0	1	1	0	0	2	2	0	0	1	0
802	0	1	0	1	0	0	1	1	1	0	1	0	0	0	0	0	0	0	1	1	2	0	0	0	0	0	1	1	2	2	0	1	1	2	0	2	1	0	0	1	1	0	0	2	0	2	0	1	0
803	1	1	0	0	0	0	1	2	1	0	0	0	1	0	0	0	0	2	1	1	1	0	0	0	1	0	2	2	2	2	1	1	2	1	0	2	1	0	0	0	1	0	0	2	0	2	0	0	2
804	1	0	0	0	0	0	2	2	1	0	0	1	1	0	0	0	0	0	2	2	1	1	0	0	0	0	2	1	2	2	1	1	2	2	1	2	1	0	0	0	2	0	0	2	0	0	0	0	2
805	1	1	0	0	0	0	1	1	2	0	0	1	2	0	0	1	0	1	0	0	2	0	0	0	0	1	2	2	2	2	1	1	2	0	2	1	0	0	0	1	1	0	0	1	1	1	0	0	0
806	1	2	0	2	0	0	2	2	1	0	1	0	0	0	0	0	0	0	0	0	2	0	0	0	1	2	1	1	2	2	0	1	1	1	1	1	2	0	0	1	1	0	0	0	0	0	0	0	0
807	1	1	0	0	0	0	1	1	1	0	1	0	0	0	0	0	1	1	1	1	1	0	0	0	0	1	1	2	2	1	1	1	1	1	1	1	1	0	0	0	1	0	0	1	0	0	1	0	1
808	0	1	0	0	0	0	1	1	2	0	0	1	0	0	0	0	1	0	1	1	2	0	0	0	0	1	2	2	2	2	1	1	1	2	0	2	1	0	0	0	0	0	1	2	1	0	0	0	0
809	1	2	1	0	0	1	1	1	2	0	0	0	0	0	0	0	0	0	1	1	2	0	0	0	0	2	1	2	2	2	0	1	2	1	0	2	2	0	0	0	2	0	0	1	0	0	0	0	0
810	1	1	0	0	0	0	0	1	2	0	0	1	1	0	0	0	1	2	1	1	2	0	0	0	1	0	2	2	2	1	0	0	0	2	0	2	2	0	0	0	2	0	1	1	1	0	0	0	0
811	1	2	0	0	0	0	2	2	1	0	0	0	0	0	0	0	0	0	0	0	1	0	0	0	2	1	1	2	2	1	2	1	1	2	1	2	0	0	0	1	1	0	1	2	1	1	0	0	0
812	1	0	0	1	1	1	1	1	2	0	0	0	1	0	0	1	0	1	0	0	1	0	0	0	0	1	1	2	2	1	1	1	1	2	0	2	2	0	0	0	2	0	1	2	1	0	0	0	0
813	1	0	0	0	0	0	1	1	0	1	2	0	2	0	0	0	0	1	0	0	2	0	1	0	0	0	1	1	1	1	0	2	1	2	0	2	1	0	0	0	0	0	1	2	1	0	0	0	0
814	0	1	0	0	1	1	1	1	2	0	0	0	0	0	0	0	0	1	0	0	2	0	0	0	1	1	1	1	2	2	0	1	1	2	1	2	1	1	1	0	0	0	0	1	1	0	1	0	0
815	0	1	0	0	0	0	2	2	0	0	1	1	2	0	0	0	0	1	1	1	2	0	0	0	0	1	0	1	1	0	0	2	2	0	1	1	1	0	0	0	2	0	0	1	0	0	1	0	1
816	1	0	0	0	1	1	1	2	1	0	0	0	0	0	0	1	0	0	0	1	1	0	0	0	1	0	1	1	2	2	0	1	1	1	1	1	1	1	0	1	0	0	0	2	0	0	0	0	1
817	1	1	0	0	0	0	2	2	1	0	0	1	2	0	0	0	0	0	0	0	1	1	0	0	1	0	2	2	2	2	0	1	1	0	2	2	1	0	0	1	0	1	0	2	1	1	1	0	0
818	0	1	0	0	0	0	1	1	2	0	0	0	0	0	0	0	0	0	1	1	2	0	0	0	0	1	1	2	2	2	0	0	0	1	1	1	1	0	0	1	1	1	0	1	0	0	0	1	0
819	0	0	0	1	0	0	1	2	2	1	1	1	1	0	0	0	0	2	2	2	0	0	1	0	0	0	2	2	2	2	2	0	0	2	1	1	2	0	0	1	1	0	1	1	1	0	1	1	0
820	0	1	0	0	0	0	2	2	0	0	2	0	0	0	0	0	0	0	1	1	2	0	0	0	0	2	2	2	2	1	0	0	0	2	0	2	1	0	0	2	0	1	0	1	1	0	0	0	0
821	1	2	0	0	1	1	0	1	1	0	1	2	2	0	0	0	0	1	2	2	1	0	0	0	0	2	2	2	2	2	1	2	2	0	1	1	1	1	0	1	0	0	1	1	1	1	0	0	1
822	1	1	1	1	0	0	1	2	2	0	0	0	1	0	0	1	0	0	1	1	2	0	0	0	0	1	0	1	1	1	0	1	2	1	1	1	2	0	0	1	1	0	0	0	0	0	0	0	0
823	1	2	1	1	0	0	2	2	0	1	2	0	0	0	0	0	0	2	1	1	2	1	0	0	0	1	1	1	2	1	1	0	0	2	0	2	1	0	0	0	2	0	0	2	0	0	0	0	1
824	0	0	0	0	0	0	1	2	2	0	0	0	1	0	0	0	1	1	0	0	1	1	0	0	0	0	2	2	2	2	0	1	1	2	0	2	1	1	1	0	1	0	0	1	0	0	0	0	0
825	1	0	0	0	1	1	0	1	2	0	0	0	1	0	0	0	0	1	1	0	2	0	1	0	0	1	2	2	2	2	1	1	2	0	0	2	1	0	0	2	0	0	1	2	1	0	0	0	1
826	1	2	0	0	0	0	2	2	0	0	0	0	0	0	0	0	1	1	0	0	2	1	1	0	0	0	2	2	2	2	1	1	2	2	0	2	1	0	1	1	0	0	0	2	0	0	0	0	0
827	0	1	0	0	1	1	2	2	1	0	1	2	2	0	0	0	0	2	1	1	1	0	0	0	0	1	2	2	2	2	0	1	1	2	1	2	1	0	0	0	1	0	0	2	0	0	0	1	0
828	1	1	1	1	0	0	0	0	2	0	0	1	1	1	1	0	0	0	0	0	2	0	0	0	1	0	2	2	2	2	1	1	2	2	0	2	1	0	0	1	1	0	0	2	0	1	0	1	0
829	0	1	1	1	0	1	1	1	1	0	0	1	2	0	0	0	0	0	0	0	1	0	1	1	1	1	2	2	2	2	0	1	1	2	0	2	1	0	0	1	1	2	0	2	0	0	1	0	1
830	1	2	1	2	0	0	0	0	2	0	0	0	1	0	0	0	0	0	0	0	2	0	0	0	0	0	1	1	2	2	1	1	1	1	1	1	2	0	0	0	1	0	0	2	0	1	1	0	0
831	0	2	0	0	0	0	1	1	1	1	0	0	1	0	0	0	0	0	2	1	1	0	0	0	0	1	2	2	2	1	0	2	2	2	0	2	2	0	0	1	1	0	0	2	0	2	0	0	1
832	1	1	0	1	0	0	2	2	1	0	1	0	0	0	0	0	0	1	0	0	2	0	0	0	0	1	0	2	1	1	0	1	1	1	1	1	1	1	1	0	1	0	0	2	0	0	0	0	0
833	0	0	1	1	0	0	1	1	0	1	1	0	0	0	0	0	0	1	0	0	1	0	0	0	0	1	1	2	1	1	0	2	2	0	1	1	2	0	0	2	0	0	0	1	0	0	0	0	1
834	1	1	0	0	1	1	1	1	1	0	0	1	2	0	0	0	0	0	0	0	2	0	0	0	0	1	2	2	2	2	0	1	1	0	1	1	1	0	0	1	1	0	2	2	2	1	0	0	1
835	0	1	0	0	0	0	2	2	0	0	0	1	1	0	0	0	0	1	0	0	1	1	1	1	1	1	1	1	1	1	1	2	2	1	2	1	1	0	0	1	1	0	1	1	1	1	0	0	0
836	0	1	0	1	0	0	1	1	0	0	0	0	2	0	0	0	1	2	2	2	2	1	0	0	0	0	2	2	2	2	1	0	0	1	0	2	1	1	1	1	0	1	0	1	1	0	0	0	0
837	1	1	0	0	0	0	1	1	1	0	1	1	1	0	0	0	0	0	0	0	2	0	0	0	1	1	2	2	2	2	1	2	1	1	0	2	0	1	0	0	0	0	0	2	2	0	0	0	1
838	0	2	0	1	0	0	2	2	1	0	0	0	1	0	0	0	1	1	2	2	1	1	0	0	0	1	1	2	2	2	1	1	1	1	0	2	2	0	0	0	2	0	1	2	1	0	0	0	1
839	1	0	0	1	0	0	0	2	2	0	1	0	1	1	0	0	0	0	0	0	1	0	0	0	0	2	1	0	2	2	0	0	0	1	2	2	1	0	0	0	0	2	0	2	0	0	1	0	0
840	1	1	1	0	0	0	1	1	1	0	1	1	1	0	0	0	0	0	1	1	1	0	1	0	1	0	2	2	2	1	0	1	2	1	2	1	0	0	0	1	0	0	1	2	1	1	0	0	0
841	0	2	1	1	0	0	2	2	0	0	0	0	1	1	0	0	0	0	0	0	2	0	0	0	0	0	2	2	2	1	1	0	1	2	0	2	1	1	1	0	1	2	0	2	0	0	0	1	0
842	1	1	0	1	0	0	2	2	1	0	1	1	1	0	0	0	0	1	1	0	1	0	1	0	0	1	1	1	2	2	0	0	1	2	0	2	1	1	1	0	1	0	0	0	0	0	0	0	2
843	0	2	0	0	1	1	2	2	1	0	0	1	1	0	0	0	0	1	0	0	2	0	1	0	0	1	1	1	1	1	0	0	1	2	1	2	1	0	0	0	2	1	0	1	2	0	0	0	0
844	1	1	0	0	1	1	0	0	2	0	0	1	1	0	0	0	0	1	2	2	1	0	0	0	0	0	2	2	2	2	1	0	1	2	1	2	2	0	0	0	2	0	0	2	0	1	0	1	0
845	1	1	0	0	0	0	2	2	0	0	1	0	0	0	0	0	0	0	0	0	1	0	1	0	0	1	1	1	2	2	0	1	2	0	2	1	2	0	0	0	2	0	0	1	0	0	0	0	0
846	1	1	0	0	1	1	2	2	0	0	2	0	1	0	0	1	0	1	1	1	1	0	1	0	1	0	1	2	1	1	0	1	1	1	0	2	1	1	1	0	1	0	0	2	0	0	0	1	0
847	0	1	1	0	1	2	2	2	1	0	0	0	2	0	0	0	1	2	2	2	2	0	0	0	0	1	0	1	2	2	0	1	1	2	1	1	2	0	0	0	2	0	1	2	1	2	0	0	0
848	0	1	0	0	1	1	1	1	2	1	0	0	0	0	0	0	0	1	2	1	2	1	1	0	0	1	1	1	1	1	0	2	2	1	2	1	1	0	0	0	2	0	0	1	0	1	0	0	0
849	0	0	0	1	0	0	1	1	2	0	1	0	0	0	0	0	0	1	1	1	1	0	0	0	0	1	1	1	2	2	1	1	1	2	0	2	1	0	0	1	1	0	0	1	0	0	0	1	0
850	0	1	0	0	0	0	1	2	1	0	0	0	1	0	0	0	1	0	1	1	2	0	0	0	0	2	2	2	2	2	1	1	1	2	2	1	1	0	0	2	0	1	1	2	0	0	0	1	0
851	0	1	0	0	0	0	1	1	0	0	1	0	2	0	0	1	0	0	0	0	2	0	0	0	0	1	1	2	1	1	0	2	1	2	0	2	2	0	0	0	2	0	1	2	1	0	0	0	0
852	1	1	0	1	0	0	1	1	2	1	0	0	0	0	0	0	0	0	2	1	0	0	0	0	0	0	2	2	2	2	0	1	1	0	2	0	2	0	0	1	0	0	1	1	0	0	0	0	0
853	1	2	0	1	0	0	1	1	1	0	0	0	2	0	0	1	0	0	1	1	2	0	0	0	0	1	1	2	2	2	1	2	2	1	1	1	1	0	0	1	0	0	1	2	0	0	0	0	0
854	0	1	1	0	0	0	2	2	1	0	1	0	0	0	0	0	0	1	0	0	2	0	1	0	1	0	0	1	1	1	0	0	0	1	2	2	2	0	0	2	0	0	0	2	0	0	1	0	0
855	0	1	0	0	0	0	1	1	2	0	0	0	1	0	0	0	0	1	1	1	1	0	0	0	0	1	1	0	1	2	0	2	2	1	0	2	1	0	0	0	2	0	0	2	0	0	1	0	0
856	0	1	1	1	1	1	1	1	2	0	0	0	0	0	0	0	0	1	0	0	1	0	0	0	1	1	0	1	1	0	1	1	1	2	0	2	1	0	0	1	1	0	0	2	0	0	0	0	0
857	0	0	0	1	0	0	1	1	1	0	0	1	2	0	0	0	1	1	1	0	1	0	0	0	0	1	1	1	2	2	1	0	0	1	1	1	2	0	0	1	1	2	0	2	0	0	0	0	0
858	1	2	0	1	0	0	0	1	2	0	0	0	0	0	0	0	0	1	1	1	2	0	0	0	1	0	1	2	0	0	0	1	0	2	0	2	1	0	0	0	1	0	0	2	0	2	0	0	1
859	1	0	0	0	0	0	0	0	2	0	0	0	1	0	0	1	0	2	0	0	1	0	0	0	0	1	0	1	1	1	0	0	1	2	0	2	1	0	0	2	0	0	0	0	2	1	0	0	1
860	1	1	0	1	0	0	1	1	2	0	0	0	0	0	0	0	1	0	1	1	2	0	0	0	0	1	2	2	2	2	2	1	2	1	1	2	1	0	0	0	0	0	1	1	0	0	0	0	0
861	0	0	0	0	0	0	2	2	1	0	1	0	0	0	0	0	0	0	1	1	2	0	0	0	0	1	1	1	1	1	1	0	1	2	0	2	1	0	1	1	0	0	1	1	1	1	0	0	0
862	1	1	0	1	0	0	1	1	1	0	1	1	1	0	0	0	0	0	0	0	2	1	0	0	0	0	2	2	2	2	1	0	2	0	2	2	0	0	0	1	0	0	1	2	2	0	0	0	0
863	0	0	0	0	2	2	1	1	2	0	0	1	1	0	0	0	0	0	0	0	0	1	1	1	1	0	1	2	2	2	0	1	1	2	0	2	1	0	0	2	0	0	0	1	0	0	1	0	0
864	0	0	0	2	1	1	1	1	2	0	0	1	2	1	1	0	1	2	0	0	1	1	1	1	1	1	1	1	2	2	0	1	1	0	2	1	2	0	0	0	2	0	0	1	0	0	0	0	0
865	0	1	0	1	0	0	1	2	1	0	1	0	0	0	0	0	0	0	1	1	2	0	1	1	1	0	1	1	2	2	0	2	2	0	1	1	1	0	0	0	1	0	0	1	1	1	0	0	0
866	1	2	0	0	0	0	0	0	2	0	0	2	2	1	1	0	0	2	2	2	0	0	0	0	1	1	1	1	2	2	1	0	0	2	0	2	0	1	1	1	0	0	0	1	0	0	0	0	1
867	1	2	0	0	0	0	0	1	2	0	0	1	1	0	0	0	1	1	1	1	1	1	0	0	0	1	1	1	2	2	0	2	2	0	1	1	1	1	0	1	0	0	0	1	0	0	1	1	0
868	0	1	0	1	0	0	1	2	0	0	1	1	2	0	0	0	0	1	0	0	2	0	0	0	1	0	1	1	2	2	1	0	0	2	0	2	1	0	0	0	1	0	0	0	0	1	0	0	1
869	1	2	0	0	0	0	1	1	1	1	1	0	0	0	0	0	0	1	0	0	2	0	0	0	0	2	2	2	2	2	1	1	0	2	0	2	1	0	0	1	1	0	0	2	0	0	0	0	0
870	1	2	0	1	0	0	1	1	2	0	0	0	2	0	0	0	0	0	1	1	2	0	0	0	0	1	2	2	2	2	1	2	2	1	1	1	1	0	0	1	1	0	1	2	1	1	0	0	0
871	1	1	0	0	0	0	1	2	1	0	1	0	1	0	0	0	0	0	1	1	2	1	0	0	0	0	2	2	1	2	0	1	1	1	1	1	1	0	0	0	1	1	1	2	1	1	1	0	0
872	1	1	0	0	1	1	2	2	1	0	0	1	2	0	0	0	0	1	0	0	2	0	0	0	0	1	2	2	2	2	0	2	2	1	1	2	1	1	1	0	0	2	0	2	0	0	0	0	0
873	0	1	0	0	0	0	1	2	1	0	0	1	1	0	0	0	0	0	0	0	2	0	0	0	0	0	1	1	1	1	0	1	1	1	1	1	2	0	0	0	2	2	0	2	1	1	1	0	0
874	1	0	0	0	0	1	1	2	1	0	1	0	0	0	0	0	0	0	0	0	1	0	1	0	0	1	2	2	1	1	1	1	1	1	0	2	1	0	0	1	0	2	0	2	0	0	0	1	0
875	0	0	0	0	1	1	2	2	1	0	1	2	2	0	0	0	0	0	1	1	2	0	0	0	0	1	2	2	2	2	1	1	1	2	1	1	1	0	0	0	2	0	1	2	0	0	1	0	0
876	1	1	0	0	0	0	2	2	1	0	1	0	0	0	0	0	0	1	0	0	2	0	0	0	0	1	1	1	2	2	0	2	2	0	2	1	1	0	0	0	1	0	0	2	0	0	0	0	0
877	0	1	0	1	0	0	0	0	2	0	0	0	0	0	0	0	0	1	0	0	0	0	0	0	0	1	0	1	1	1	0	1	1	2	2	1	2	0	0	1	1	0	1	2	2	1	0	0	1
878	1	1	1	0	1	2	1	1	1	1	2	0	0	0	0	0	0	0	0	0	1	0	1	0	1	0	1	1	2	2	0	1	1	1	1	0	0	0	0	1	1	1	0	2	0	2	0	0	0
879	1	1	0	0	0	0	1	1	1	0	1	0	1	0	0	0	0	1	1	0	2	1	0	0	1	1	2	2	2	2	1	1	1	1	1	1	1	0	0	2	0	0	0	2	0	0	0	0	0
880	1	1	0	0	0	0	2	2	1	0	0	0	0	0	0	0	0	0	0	0	1	1	0	0	0	2	2	2	2	2	0	0	0	2	0	2	2	0	0	2	1	0	1	1	1	0	0	0	0
881	0	1	0	0	0	0	0	0	2	0	0	0	1	0	0	0	0	0	0	0	2	0	0	0	0	1	2	2	2	2	0	0	0	1	1	1	2	0	0	1	1	0	1	2	0	0	0	0	0
882	0	2	0	0	0	0	2	2	1	0	1	0	1	0	0	1	0	0	0	0	2	0	0	0	0	2	1	1	2	2	0	0	0	1	1	1	1	0	0	2	0	0	0	0	0	0	0	0	0
883	0	2	0	1	0	0	2	2	1	0	1	0	0	0	0	0	0	2	1	1	1	0	0	0	1	0	1	1	2	2	0	0	1	1	1	2	1	0	1	0	0	0	0	1	0	0	0	1	1
884	0	1	0	0	0	1	1	2	1	0	1	2	2	1	1	0	0	1	0	1	1	1	0	0	0	1	1	2	0	0	0	2	2	2	0	2	1	0	0	0	1	1	0	2	0	0	0	1	0
885	1	1	0	0	0	0	2	2	1	0	1	0	2	0	0	0	0	1	1	1	2	1	0	0	1	0	0	2	0	0	0	1	2	2	0	2	2	0	0	0	1	0	1	2	1	1	0	0	0
886	0	1	0	1	0	0	0	0	2	0	0	1	1	0	0	0	1	2	0	0	1	1	1	1	1	1	1	1	2	2	0	1	1	1	1	1	2	1	1	0	1	0	0	2	0	1	0	1	0
887	0	2	1	1	0	0	2	2	0	0	2	1	1	0	0	0	0	1	1	1	1	1	0	0	0	0	2	2	2	1	0	1	0	0	1	1	1	0	0	0	1	0	0	1	0	0	0	0	0
888	1	1	0	0	1	1	0	1	2	0	0	0	0	0	0	0	0	1	0	1	1	0	1	0	0	1	2	2	2	2	2	2	2	1	1	1	1	1	0	0	0	0	0	0	0	0	0	0	1
889	0	2	0	0	0	0	2	2	2	0	0	0	0	0	0	0	0	0	0	0	2	1	1	1	1	1	0	1	2	2	1	1	2	1	1	1	1	0	0	2	0	0	1	2	1	0	0	0	0
890	1	2	0	0	0	0	0	1	2	0	0	1	1	0	0	0	0	0	0	0	2	1	0	0	0	1	2	2	2	2	0	0	0	2	0	2	2	0	0	1	1	0	0	1	0	0	0	0	0
891	1	0	0	0	1	1	2	2	1	0	0	1	2	0	0	0	0	0	1	0	1	0	0	0	1	0	2	1	2	2	0	1	1	2	0	2	2	0	0	0	2	0	0	1	0	0	0	0	1
892	0	1	0	1	0	0	0	1	2	0	0	0	1	0	0	0	0	1	0	0	1	0	0	0	0	1	2	2	2	1	0	2	2	0	1	1	1	1	1	0	1	0	0	1	0	1	0	0	0
893	1	0	0	0	2	2	2	2	1	0	1	0	1	0	0	0	0	1	1	1	1	1	0	0	0	0	2	2	2	2	1	0	0	2	0	2	1	0	0	0	2	0	0	1	0	1	1	0	1
894	0	2	0	1	0	0	0	0	2	0	0	0	1	0	0	1	1	2	1	1	2	0	0	0	0	1	1	2	2	2	1	1	1	0	2	1	1	0	0	1	1	1	0	2	0	2	0	0	0
895	1	0	0	1	0	0	1	1	1	0	0	0	0	0	0	0	0	1	0	0	2	1	2	1	1	1	2	2	2	2	0	2	2	0	1	1	2	0	0	0	1	1	0	1	2	0	0	0	1
896	1	2	0	0	0	0	1	1	0	0	1	0	0	0	0	0	0	0	0	0	2	0	0	0	0	2	2	2	2	2	0	2	2	1	1	2	1	1	0	1	0	0	0	2	0	1	0	1	0
897	0	2	1	0	1	1	2	2	1	0	2	0	1	0	0	0	0	1	1	0	2	2	1	1	1	1	2	2	2	2	1	0	0	2	0	2	1	1	1	0	1	0	1	1	1	0	0	0	0
898	0	1	0	0	0	0	1	1	2	0	0	0	0	0	0	0	0	1	0	0	2	1	0	0	0	2	1	1	2	2	0	1	1	0	1	1	0	0	0	1	0	0	1	2	0	1	0	0	0
899	1	2	0	0	0	0	0	1	2	0	0	0	1	0	0	0	0	0	0	0	1	0	0	0	0	2	2	2	1	1	1	1	1	1	1	1	2	0	0	0	2	2	0	2	0	0	0	0	0
900	0	1	0	0	0	0	1	1	2	0	0	0	0	0	0	0	0	0	1	1	1	1	0	0	0	1	2	2	2	2	2	1	1	1	1	1	1	0	0	0	1	1	0	1	1	0	0	0	1
901	1	1	0	0	0	0	1	2	2	0	0	1	2	1	1	0	0	0	2	1	2	1	1	1	1	1	0	1	1	1	0	1	1	2	1	2	1	1	1	0	1	0	1	2	1	1	0	0	0
902	1	2	0	0	0	0	1	0	2	0	1	1	1	0	0	0	0	1	1	0	2	0	1	1	1	1	1	2	1	1	0	0	0	2	0	2	2	1	0	0	0	0	0	1	0	1	0	2	0
903	1	1	0	1	1	1	2	2	0	0	1	1	1	1	1	0	0	1	0	0	2	2	0	0	0	0	1	1	2	2	0	1	1	1	0	2	2	0	0	0	1	0	0	1	0	0	0	0	0
904	0	2	0	0	0	0	2	2	1	0	0	0	1	0	0	0	0	0	2	1	2	0	0	0	0	1	2	2	2	1	1	1	1	1	0	2	1	0	0	1	1	2	0	2	1	0	0	0	1
905	1	2	0	1	0	0	1	1	2	0	0	0	1	0	0	1	1	0	1	1	2	0	0	0	0	2	1	2	2	2	1	0	0	1	0	2	1	0	0	0	1	0	0	1	1	0	1	0	0
906	0	1	0	0	1	1	2	2	1	0	1	0	0	0	0	0	1	1	1	1	1	2	0	0	0	0	2	2	2	1	0	1	0	0	1	1	1	0	0	0	1	0	1	1	1	1	1	0	0
907	1	1	1	1	1	1	0	0	2	0	0	0	0	0	0	0	0	0	1	0	1	0	0	0	0	2	1	0	2	2	0	1	1	1	1	1	1	1	1	0	0	0	1	1	1	1	0	0	1
908	1	2	1	1	0	0	2	2	0	0	0	0	0	0	0	1	1	1	2	2	1	2	1	1	1	1	2	2	2	1	0	0	0	1	0	2	1	0	0	1	1	0	0	2	1	1	0	2	0
909	1	2	0	2	0	0	1	1	1	0	0	0	0	0	0	0	1	1	1	1	1	1	1	0	1	0	0	1	1	0	1	1	1	2	0	2	1	1	1	0	1	0	0	0	0	0	0	0	0
910	1	2	0	0	0	0	1	1	1	0	0	0	0	0	0	0	0	0	1	1	1	1	1	0	0	0	0	1	1	1	0	2	2	0	1	1	1	0	1	0	0	0	0	1	0	0	0	0	1
911	0	2	0	1	0	0	1	2	2	0	0	0	1	0	0	1	0	1	0	0	2	1	0	0	0	0	1	2	1	1	0	1	1	2	1	2	1	0	1	0	0	0	0	2	0	1	0	0	0
912	1	1	0	1	1	1	1	1	1	0	1	0	0	0	0	0	0	0	0	0	2	0	0	0	1	0	2	2	2	1	0	1	1	1	2	1	1	1	0	1	0	0	1	2	2	0	0	0	0
913	1	1	0	0	0	0	1	1	2	0	0	0	1	0	0	1	0	0	0	0	2	0	0	0	0	0	2	2	2	2	2	1	1	2	0	2	1	0	0	1	1	0	0	0	2	0	0	0	0
914	1	0	0	0	0	0	2	2	1	0	1	0	1	0	0	1	1	1	1	1	1	2	1	1	1	1	1	2	1	1	1	1	1	0	1	2	0	0	0	0	1	1	0	1	1	0	0	0	1
915	1	2	0	2	0	0	2	2	1	0	0	0	1	0	0	0	0	0	0	0	2	0	0	0	0	2	1	2	2	1	1	0	0	1	0	2	2	0	0	0	2	0	0	2	1	0	0	0	0
916	1	1	0	0	0	0	1	1	2	0	0	0	0	0	0	0	0	0	1	1	2	0	0	0	0	1	1	1	2	2	1	0	0	2	0	2	2	0	0	0	1	0	0	2	0	0	0	0	1
917	1	1	0	0	0	0	1	1	2	0	0	0	1	0	0	0	0	0	1	1	2	1	0	0	0	0	2	2	2	2	2	1	2	1	1	2	1	0	0	1	0	0	0	1	0	1	1	0	1
918	1	1	0	0	0	0	1	2	1	0	1	0	1	0	0	0	0	1	2	1	1	1	0	0	0	0	2	2	2	2	2	2	2	0	2	0	2	0	0	0	2	0	0	1	0	0	0	1	0
919	0	0	0	0	0	0	2	2	1	0	0	1	1	1	1	0	0	1	0	0	2	1	0	0	0	1	1	2	2	1	1	0	0	1	1	1	2	0	0	2	0	0	0	2	0	0	0	0	1
920	1	2	0	0	0	0	1	1	1	0	0	0	1	0	0	1	0	1	1	1	1	0	0	0	0	1	1	2	2	1	0	0	0	2	0	2	1	1	1	0	1	1	0	1	1	0	0	0	1
921	1	2	0	0	0	0	1	1	2	0	1	0	1	0	0	0	0	0	0	0	2	0	0	0	0	2	1	2	2	1	2	1	1	1	0	2	2	0	0	1	1	0	0	2	0	0	0	0	1
922	1	2	1	1	0	0	1	1	1	0	0	0	0	0	0	0	0	2	1	1	2	0	0	0	0	1	2	2	2	2	0	0	1	1	1	2	1	1	1	0	0	0	0	1	0	0	0	0	0
923	0	2	0	0	0	0	2	2	1	0	0	1	1	0	0	0	0	1	0	1	1	0	0	0	0	2	1	2	2	2	1	1	2	1	1	2	2	0	0	2	0	0	0	0	0	0	0	0	1
924	0	1	0	0	0	0	0	1	2	0	1	1	1	0	0	0	0	1	0	0	2	0	1	0	0	1	0	1	1	1	0	2	2	0	1	1	1	0	0	1	1	0	0	1	1	1	0	0	0
925	1	0	1	0	1	1	0	1	2	0	0	0	1	0	0	0	0	0	0	0	2	1	0	0	0	0	2	2	2	2	0	1	2	2	0	2	1	0	0	1	1	0	0	1	0	0	1	0	0
926	0	2	0	0	0	0	1	1	2	0	1	1	1	1	1	0	0	0	1	1	2	1	0	0	0	0	0	1	1	1	0	1	2	2	0	2	1	0	0	0	1	0	0	1	0	1	1	0	0
927	1	2	1	1	0	0	2	2	1	0	1	0	0	0	0	0	0	2	0	0	1	0	1	1	2	2	1	1	2	2	0	0	0	1	1	1	2	0	0	1	0	0	0	0	0	0	0	0	1
928	0	1	0	0	1	1	1	2	0	0	1	0	0	0	0	0	0	1	0	0	2	0	0	0	0	1	1	2	2	2	1	1	1	1	1	1	2	0	0	0	2	1	0	1	1	0	0	1	0
929	0	1	0	0	0	0	0	1	2	0	0	1	1	0	0	0	0	0	1	1	2	1	0	0	0	0	1	1	2	2	1	1	1	2	0	2	1	0	0	0	1	0	0	0	0	0	1	1	0
930	0	0	0	0	0	0	0	0	2	0	1	0	0	0	0	0	0	1	1	0	2	1	0	0	0	0	2	2	2	1	0	1	1	1	0	2	2	0	0	0	2	0	1	2	2	2	0	1	0
931	0	2	0	0	0	0	1	1	1	1	1	0	1	0	0	1	0	0	1	2	1	0	0	0	0	1	1	2	2	2	0	1	1	1	0	2	1	1	1	1	0	0	0	2	0	0	0	0	0
932	1	1	0	0	1	1	1	1	2	0	0	0	0	0	0	0	0	1	1	1	2	0	1	0	0	2	2	2	1	1	0	0	1	1	1	2	2	0	0	0	2	0	1	2	1	1	0	0	0
933	1	2	0	0	0	0	0	1	1	0	1	0	0	0	0	0	0	1	0	0	1	0	0	0	0	1	2	2	2	2	2	0	1	2	1	2	1	2	1	0	1	0	0	0	2	1	1	0	0
934	0	1	0	0	0	0	0	0	2	0	0	1	1	0	0	0	0	1	0	0	1	1	1	0	0	0	2	2	2	2	1	1	1	1	1	1	2	0	0	0	2	0	1	2	0	0	0	0	0
935	0	0	0	0	0	0	1	1	1	0	1	1	1	0	0	0	0	0	1	1	2	1	1	1	1	0	0	1	2	2	0	0	1	2	1	2	2	0	0	1	0	0	1	1	1	0	0	0	0
936	0	1	0	1	0	0	1	1	2	0	0	0	0	0	0	0	0	1	1	1	0	0	0	0	0	1	1	2	1	0	0	2	2	0	1	1	1	0	0	1	1	0	1	2	0	0	0	0	2
937	0	1	0	0	1	1	2	2	1	0	1	1	1	0	0	0	0	0	0	0	1	0	0	0	0	1	1	2	0	0	0	1	1	2	1	2	1	0	0	0	1	0	0	1	1	1	1	0	1
938	1	1	0	1	0	0	0	1	2	0	1	0	1	0	0	0	0	0	0	0	2	1	0	0	0	0	2	2	2	2	0	1	1	1	2	1	1	0	0	0	0	0	0	2	0	0	0	0	0
939	0	1	0	0	0	0	2	2	0	0	0	0	0	0	0	0	0	0	1	1	1	0	0	0	1	2	2	2	2	2	0	1	2	1	1	1	0	0	0	1	0	0	1	1	1	1	0	0	1
940	0	0	0	1	1	1	0	0	1	0	1	0	1	0	0	0	0	1	0	1	1	0	2	0	0	1	1	2	2	1	1	1	1	2	2	1	1	0	0	1	1	0	0	0	1	1	0	0	0
941	1	2	0	1	0	0	1	1	2	0	0	1	2	0	0	1	0	1	0	0	2	0	1	0	0	1	2	2	2	2	0	1	1	1	1	1	0	0	0	2	0	0	0	2	0	0	0	0	1
942	0	0	0	0	1	1	1	1	0	1	2	1	1	0	0	0	0	0	0	0	1	0	0	0	0	1	1	1	2	2	0	0	1	1	0	2	1	0	0	0	1	0	0	1	1	0	0	0	0
943	0	2	0	0	0	0	1	2	2	0	0	0	1	0	0	0	0	0	0	0	2	1	0	0	0	1	2	2	2	2	1	1	1	0	2	0	1	0	1	1	0	0	1	2	1	1	0	0	1
944	1	1	0	0	0	0	1	1	2	0	0	0	1	0	0	1	0	0	1	1	2	0	0	0	0	0	2	2	2	2	0	1	1	1	1	2	1	0	0	1	1	0	0	2	0	0	0	0	0
945	0	2	1	1	0	0	1	1	2	1	0	0	1	0	0	1	0	0	1	0	2	0	0	0	1	1	1	2	2	2	0	1	2	1	2	1	2	0	0	0	1	0	1	2	1	0	0	1	0
946	1	1	0	0	1	1	2	2	1	0	1	1	1	0	0	0	0	1	1	1	0	0	0	0	0	1	2	2	2	2	0	1	1	1	1	1	0	0	0	2	0	1	0	2	1	1	0	0	0
947	0	2	1	1	0	0	0	1	2	0	0	0	0	0	0	0	0	0	1	1	1	0	0	0	1	2	0	1	1	1	0	1	1	1	1	1	2	0	0	1	1	1	0	1	0	0	0	0	0
948	0	1	0	1	0	0	1	2	1	0	1	0	0	0	0	0	0	1	2	2	1	0	0	0	0	1	2	2	2	2	1	1	1	1	0	2	1	0	0	0	0	0	0	1	0	0	0	0	1
949	0	0	0	0	1	1	1	1	2	0	0	1	2	0	0	0	0	0	0	0	1	0	0	0	0	0	2	2	2	2	1	1	1	1	0	2	1	0	0	0	2	0	0	1	0	0	0	0	1
950	0	2	1	0	0	0	1	1	2	0	1	1	1	0	0	0	0	1	1	1	2	0	0	0	0	0	2	2	1	1	0	1	1	1	1	1	2	1	0	0	0	0	1	1	1	0	0	0	1
951	1	2	0	0	0	0	2	2	1	0	0	1	1	0	0	0	0	2	0	0	2	1	1	1	1	2	2	2	1	1	0	0	1	0	1	2	2	0	0	1	1	0	1	2	0	0	0	1	1
952	0	2	0	1	0	0	2	2	2	0	0	0	0	0	0	0	0	1	1	0	2	1	0	0	1	0	2	2	1	1	1	0	1	2	1	2	1	0	0	2	0	1	0	1	1	0	0	0	0
953	0	1	0	0	0	0	2	2	1	0	1	0	0	0	0	0	0	0	0	0	1	1	1	1	1	1	1	1	1	1	0	1	1	1	1	1	0	0	0	0	1	2	0	2	0	0	1	0	1
954	0	0	0	0	1	1	0	0	2	0	0	0	2	0	0	1	0	2	1	1	1	0	1	0	1	0	1	2	1	1	1	1	1	1	1	1	1	0	0	0	2	0	0	2	0	0	0	0	1
955	1	1	1	0	1	2	1	2	1	0	1	0	1	0	0	0	1	2	0	0	1	0	0	0	0	1	2	2	2	2	1	1	1	0	2	0	1	1	1	0	1	0	0	1	0	0	1	0	1
956	1	0	1	1	0	0	2	2	1	0	1	1	1	0	0	0	0	0	1	1	1	1	0	0	0	1	2	2	2	2	0	2	1	2	0	2	2	0	0	1	1	1	0	1	1	0	0	0	1
957	1	1	0	0	0	0	0	0	2	0	0	0	0	0	0	1	0	1	1	1	0	0	0	0	0	1	0	1	2	2	0	2	2	1	0	2	2	0	0	2	0	2	0	2	1	0	0	0	0
958	1	0	0	0	2	2	1	1	1	0	0	0	1	0	0	1	0	1	0	0	2	1	0	0	0	0	1	2	2	1	2	0	1	2	0	2	2	0	0	0	1	0	0	2	1	1	0	0	0
959	1	1	0	1	0	0	1	2	1	0	1	1	1	0	0	0	0	1	0	0	0	0	0	0	0	0	1	2	2	2	1	0	0	1	2	2	2	0	0	0	1	0	0	1	0	1	0	0	1
960	1	2	0	0	0	0	0	0	2	0	0	1	2	0	0	0	0	0	0	0	1	1	1	1	1	1	1	2	1	1	0	1	1	0	1	2	1	0	0	1	1	1	0	2	0	1	0	0	0
961	0	1	0	0	0	0	2	2	0	0	0	1	2	0	0	1	0	0	0	0	2	0	0	0	0	2	1	1	2	2	0	1	2	1	1	2	1	0	0	0	1	0	0	1	1	0	0	0	0
962	1	1	0	0	1	1	1	2	1	0	1	0	1	0	0	0	0	0	1	0	2	0	0	0	0	1	1	1	2	2	0	0	1	2	0	2	0	0	0	2	0	0	0	1	0	0	1	1	0
963	0	1	1	0	0	1	1	1	2	0	0	1	1	0	0	0	0	1	0	0	2	1	1	0	1	0	2	2	2	2	2	1	1	0	2	2	1	0	0	0	1	1	0	2	2	0	0	0	0
964	1	2	1	2	0	0	2	2	1	0	2	0	0	0	0	0	0	0	0	1	1	1	0	0	0	2	2	2	2	2	1	1	1	2	0	2	0	1	1	1	0	0	1	2	1	1	0	0	0
965	1	2	1	1	0	0	1	2	1	0	0	1	1	0	0	0	0	0	1	1	2	0	0	0	0	1	1	1	2	2	0	1	1	2	0	2	1	0	0	1	1	0	0	2	0	0	0	0	1
966	0	0	0	0	1	1	1	2	1	0	1	0	0	0	0	0	0	1	0	1	1	0	0	0	0	2	1	2	1	1	0	2	2	0	2	0	2	0	0	0	1	0	1	1	1	2	0	0	1
967	1	1	0	1	0	0	2	2	1	0	0	0	0	0	0	0	0	0	0	0	2	1	0	0	0	1	1	1	2	2	0	2	2	2	0	2	1	1	1	0	1	2	0	2	1	0	0	0	0
968	1	1	0	0	0	0	2	2	1	1	1	2	2	1	1	0	0	1	0	0	1	0	0	0	0	1	1	1	2	2	0	0	2	1	0	2	1	0	0	0	2	0	0	2	0	0	0	0	0
969	1	0	0	0	0	0	1	1	2	0	0	1	1	0	0	0	1	0	1	1	2	1	0	0	0	1	1	1	2	2	1	2	2	2	0	2	2	0	0	1	1	0	0	1	0	1	0	0	0
970	0	1	0	0	0	0	1	2	1	0	0	1	1	0	0	0	0	0	1	1	2	1	0	0	0	0	1	1	1	1	1	1	2	2	0	2	2	0	0	1	0	1	0	1	1	0	0	0	1
971	0	0	0	1	0	0	1	1	2	0	0	0	1	0	0	1	0	1	0	0	2	0	0	0	0	1	2	2	2	2	1	1	2	1	0	2	2	0	0	0	2	0	0	1	0	0	1	0	1
972	0	2	0	0	0	0	2	2	0	1	2	0	0	0	0	0	0	1	1	1	1	0	1	0	0	0	1	2	1	2	1	1	1	2	0	2	2	0	0	0	2	0	0	1	0	1	0	0	0
973	1	1	0	0	1	1	2	2	0	0	0	0	1	0	0	0	0	1	0	0	2	0	1	1	1	1	2	2	2	2	1	1	1	2	0	2	1	1	1	0	1	0	0	2	1	0	0	0	1
974	0	1	0	0	0	0	0	0	2	0	0	0	1	0	0	0	0	1	1	1	2	0	0	0	0	0	1	1	2	2	0	0	1	2	0	2	1	0	0	1	1	0	0	1	0	0	0	0	0
975	0	0	0	0	2	2	1	2	1	0	0	1	2	0	0	0	0	1	2	2	1	0	0	0	0	1	0	0	2	1	0	0	0	2	0	2	1	0	0	1	1	0	1	2	1	0	0	0	2
976	1	1	0	0	1	1	2	2	0	0	0	1	1	1	1	0	0	0	0	0	2	0	0	0	0	0	2	2	2	2	0	2	2	0	1	1	2	0	0	2	0	1	0	2	1	0	0	0	0
977	1	1	0	0	0	0	2	2	0	0	0	1	2	0	0	0	0	0	1	1	2	0	0	0	0	1	2	2	2	2	0	2	2	0	1	1	1	0	0	0	2	0	1	2	1	0	0	0	0
978	0	2	0	0	0	0	0	0	2	0	0	0	2	0	0	0	0	1	0	0	2	0	0	0	0	2	1	2	2	2	0	0	1	2	1	2	1	0	0	1	1	0	0	1	1	0	0	2	0
979	1	0	0	0	0	0	1	1	2	0	0	1	0	0	0	0	0	0	1	1	2	0	0	0	2	1	1	2	2	1	0	2	2	0	2	0	1	0	0	1	1	0	0	2	1	1	0	0	0
980	1	1	0	0	0	0	1	1	1	0	1	0	0	0	0	0	0	1	0	0	1	0	2	0	0	0	2	2	2	2	0	1	2	2	0	2	2	0	0	0	2	0	1	2	0	0	0	0	1
981	0	0	0	0	1	1	1	1	1	0	0	1	1	0	0	0	0	1	1	0	2	0	0	0	0	1	2	2	2	2	2	0	0	2	0	1	1	0	1	0	0	1	0	2	1	0	0	0	0
982	0	2	0	0	1	1	2	2	1	0	0	0	0	0	0	0	0	1	0	0	2	0	1	0	0	1	1	2	1	0	0	2	2	0	1	2	2	0	0	0	2	2	0	2	1	0	1	0	0
983	0	1	0	1	0	0	2	2	0	0	0	1	2	0	0	0	0	0	2	2	1	0	0	0	1	0	1	2	2	2	1	1	1	1	1	1	0	1	1	1	0	0	0	1	0	0	0	0	0
984	0	2	0	0	0	0	2	2	1	0	1	0	0	0	0	0	0	1	1	0	2	0	0	0	0	1	0	1	1	1	0	2	2	2	0	2	0	0	0	0	0	0	0	1	1	0	0	0	1
985	1	1	0	0	1	1	0	0	2	0	2	0	2	0	0	1	0	2	1	1	2	0	0	0	0	1	0	1	2	2	0	0	0	2	0	2	1	0	0	0	2	1	0	2	1	0	0	0	0
986	0	2	1	0	0	1	0	0	2	0	0	1	2	0	0	0	0	1	1	1	1	1	0	0	0	1	2	2	1	2	0	2	2	1	1	1	1	0	0	0	1	0	0	1	0	0	0	0	0
987	1	0	0	0	1	1	2	2	0	0	0	1	2	1	1	0	0	0	0	0	0	1	0	0	0	0	2	2	1	1	0	2	2	2	0	2	1	0	0	1	1	0	1	1	1	0	0	0	1
988	1	2	0	0	0	0	0	0	2	0	0	0	0	0	0	0	0	1	0	0	2	1	0	0	0	2	0	2	1	1	0	0	1	1	1	2	1	1	1	0	1	0	1	1	1	0	0	0	0
989	0	0	1	0	0	0	1	1	2	0	0	0	1	0	0	0	0	0	1	1	2	0	0	0	0	1	1	2	2	2	1	1	1	1	1	2	2	1	1	0	1	0	1	1	1	2	0	0	0
990	0	1	0	0	0	0	2	2	1	0	1	1	1	0	0	0	0	1	0	0	2	1	0	0	0	1	0	1	2	2	0	1	2	0	2	1	1	0	0	1	1	0	1	2	1	0	0	0	0
991	1	1	0	0	1	1	2	2	0	1	2	1	1	0	0	0	0	1	2	2	1	0	0	0	1	0	0	0	1	2	0	1	2	1	1	2	1	0	0	2	0	0	0	2	1	1	0	0	0
992	1	1	0	1	0	0	0	0	2	0	0	0	1	0	0	0	0	0	1	1	2	0	0	0	0	1	1	2	1	1	1	2	2	2	0	2	1	0	0	0	1	0	0	1	0	0	0	0	1
993	1	1	0	0	0	0	0	0	2	0	0	1	1	0	0	0	0	1	0	0	2	0	1	0	0	1	2	2	2	1	0	1	1	1	0	2	1	1	0	1	0	0	1	2	1	2	1	0	0
994	1	0	0	0	1	1	1	1	2	0	0	0	2	0	0	1	0	0	0	0	1	1	0	0	0	1	2	2	1	2	0	2	2	1	0	2	1	0	0	0	1	0	0	2	0	0	0	0	0
995	1	1	1	0	0	1	1	1	2	0	0	0	0	0	0	0	0	0	1	1	2	1	0	0	0	1	2	2	2	2	2	0	0	2	1	1	1	0	0	2	0	0	0	2	0	2	0	0	0
996	0	2	1	0	0	1	2	2	0	0	0	1	1	0	0	0	0	0	0	1	2	0	1	0	1	0	1	2	2	2	1	0	0	2	1	1	1	0	0	0	0	0	0	1	0	0	0	0	0
997	1	0	0	1	0	0	1	2	1	0	1	1	1	0	0	0	0	1	0	0	2	1	0	0	0	1	1	2	1	2	1	1	1	1	0	2	2	0	0	0	2	1	0	2	1	1	0	0	0
998	0	2	0	0	0	0	2	2	1	0	0	0	1	0	0	0	0	1	1	1	1	0	0	0	0	2	2	2	2	1	0	2	2	2	0	2	1	1	1	0	1	0	0	0	0	0	0	0	0
999	1	1	1	0	0	1	2	2	0	0	1	0	1	0	0	0	0	0	1	1	2	1	0	0	0	0	1	2	1	1	0	1	0	0	0	2	1	0	0	0	0	0	1	2	0	0	0	1	0
1000	1	2	1	1	0	0	1	1	1	0	1	0	0	0	0	0	0	1	0	1	2	0	0	0	0	1	2	2	2	2	1	1	2	1	1	2	2	0	0	0	2	0	1	2	1	1	0	1	0
[truncated: 952 more columns]
