# Supplementary material for: KNN-MDR: a learning approach for improving interactions mapping performances in genome wide association studies
Source: BMC Bioinformatics. 2017 Mar 21;18:184. doi: 10.1186/s12859-017-1599-7 (PMC5361736; doi:10.1186/s12859-017-1599-7)
Supplement: Supplementary file 2 — The data set(s) supporting the results of Table 1. (ZIP 22742 kb) [file 12859_2017_1599_MOESM2_ESM.zip › Nouveau dossier/S92/mkallsimul.dat]

1	0	0	2	1	0	2	2	2	0	0	0	0	1	1	1	0	1	0	2	0	2	0	0	0	0	0	0	1	1	1	2	1	0	0	0	2	1	1	1	1	1	0	0	2	1	0	0	2	0
2	1	0	1	0	1	1	2	2	0	0	0	1	1	1	1	0	2	0	2	0	2	0	0	0	0	0	0	0	0	1	0	1	1	1	1	1	1	1	0	1	1	0	0	1	2	1	0	2	0
3	0	0	0	0	0	0	2	1	1	0	0	0	0	0	0	0	1	1	1	1	1	0	0	0	0	0	0	0	0	2	0	0	1	0	1	1	1	0	1	1	1	0	0	0	1	0	0	1	1
4	0	0	1	0	1	2	2	1	0	0	0	0	1	1	1	0	1	1	1	1	1	0	2	1	1	1	1	1	1	2	0	1	0	0	0	2	0	0	2	0	0	0	0	1	0	0	0	1	0
5	1	0	1	1	0	1	1	2	0	0	1	0	1	0	0	0	0	1	1	1	2	1	0	0	0	0	0	0	0	1	2	0	1	1	0	2	2	0	2	0	0	1	0	2	2	0	0	1	0
6	0	0	1	1	0	1	2	1	1	0	1	0	0	0	0	0	0	0	2	1	2	0	0	0	0	0	0	0	2	0	0	0	0	0	0	2	1	0	0	1	1	0	1	2	1	0	0	0	1
7	0	0	0	1	1	1	2	1	0	0	1	2	2	2	2	0	1	1	1	1	1	0	1	1	1	1	0	0	0	2	1	0	2	1	2	2	2	0	0	2	2	0	0	2	0	1	0	0	0
8	0	0	1	1	0	2	1	1	1	0	1	1	2	2	2	0	2	1	1	1	1	0	1	0	1	1	0	1	1	1	2	0	2	0	0	2	1	0	1	0	0	0	0	1	0	0	0	1	1
9	1	0	1	0	0	1	2	2	0	0	0	0	2	1	1	0	1	1	1	0	2	1	0	0	0	0	1	1	1	2	0	0	0	1	0	2	2	0	0	2	2	0	0	2	0	1	0	0	2
10	1	0	2	2	0	2	1	1	0	1	2	1	2	1	1	1	2	1	1	1	1	0	0	0	0	0	0	1	1	1	2	0	0	0	1	2	1	0	0	2	2	0	0	1	0	1	0	0	0
11	1	0	2	1	0	2	1	2	0	0	2	0	0	0	0	0	1	1	1	1	2	0	0	0	0	0	0	2	1	1	1	0	0	1	0	2	1	0	2	0	0	0	0	1	1	1	0	1	1
12	1	0	2	1	0	2	2	2	0	0	0	1	1	0	0	0	0	2	0	1	0	0	0	0	0	0	0	0	0	2	0	0	2	0	1	2	1	0	1	0	0	0	0	1	0	0	0	0	0
13	0	0	1	2	0	2	2	2	0	0	1	0	1	1	1	0	1	2	0	2	1	0	1	0	0	0	0	1	1	1	1	0	1	0	1	1	1	0	1	1	1	0	0	0	0	1	0	2	0
14	0	0	1	0	0	1	2	1	2	0	0	0	0	0	0	0	2	2	0	1	2	0	1	1	1	1	0	1	1	1	2	1	0	1	1	1	0	1	1	0	0	0	0	0	1	0	0	0	0
15	1	0	1	0	0	0	1	2	0	0	1	0	0	0	0	0	1	1	1	0	2	0	0	0	0	0	0	0	1	0	1	0	1	0	1	1	1	0	0	1	1	0	0	1	1	0	0	1	1
16	1	0	2	1	0	2	2	0	2	0	0	0	0	0	0	0	2	0	2	0	2	0	0	0	1	1	1	0	0	1	0	1	2	0	2	0	1	0	2	0	0	0	0	2	0	1	0	1	1
17	0	0	2	1	0	2	2	1	1	0	1	0	0	0	0	0	2	1	1	0	2	0	0	0	0	0	1	0	0	1	1	2	1	0	1	0	1	0	0	2	2	1	0	2	0	0	0	0	1
18	0	0	1	1	0	1	2	1	1	0	0	0	0	0	0	0	1	0	1	1	1	0	0	0	0	0	0	0	1	1	0	1	1	0	0	2	1	0	0	2	2	0	0	0	2	2	0	2	0
19	1	0	2	1	0	1	2	0	2	0	0	2	2	2	2	0	2	2	1	0	2	0	0	0	0	0	0	0	1	1	1	0	1	1	0	2	1	0	1	1	1	0	0	1	0	0	0	0	1
20	0	0	2	1	0	1	1	1	1	0	0	0	0	0	0	0	1	0	2	0	2	0	0	0	1	1	0	0	0	2	1	0	1	1	0	2	1	0	0	1	1	2	0	2	0	0	0	0	1
21	1	0	1	0	0	0	2	2	0	0	1	1	2	2	2	0	1	2	0	0	0	0	0	0	0	0	0	0	0	2	0	1	1	2	1	2	2	0	2	1	1	0	0	2	1	1	0	1	0
22	0	0	0	0	0	0	1	2	1	0	0	1	1	1	1	0	0	0	2	1	2	0	0	0	1	1	0	1	2	0	1	1	1	2	1	1	2	0	2	0	0	1	0	2	0	0	0	2	0
23	1	1	1	0	0	1	2	0	2	0	0	0	1	0	0	1	1	0	2	0	2	0	0	0	0	0	1	1	1	1	0	1	1	1	2	1	0	1	1	0	0	2	0	2	1	0	0	1	0
24	1	0	1	1	0	2	2	1	0	0	0	0	0	0	0	0	2	0	2	0	2	0	1	1	1	1	0	0	0	2	1	1	0	2	1	2	2	0	0	2	2	0	0	0	0	1	0	2	0
25	0	0	2	0	0	2	1	2	0	0	0	0	1	1	0	0	0	0	1	1	1	0	1	1	1	2	0	2	2	1	1	1	2	0	1	2	1	1	1	1	1	0	1	2	2	2	0	0	1
26	0	0	2	0	0	2	1	1	1	0	1	0	0	0	0	0	0	0	2	1	2	0	0	0	0	0	0	1	1	1	1	1	1	1	1	2	1	0	1	2	1	0	1	1	1	1	0	2	0
27	1	0	1	0	0	1	2	1	1	0	0	0	1	0	0	1	2	0	2	1	2	0	0	0	0	0	0	0	0	1	2	0	1	0	1	2	1	0	1	2	1	0	0	1	1	2	0	2	0
28	0	0	1	1	0	2	1	1	0	0	1	0	0	0	0	0	1	1	1	1	1	0	0	0	0	0	0	0	0	1	0	2	2	1	0	2	0	1	0	0	0	0	0	2	0	1	0	0	0
29	1	0	1	1	0	1	2	0	2	0	0	1	1	1	1	0	2	1	1	1	2	0	0	0	0	0	0	0	0	2	0	0	1	1	1	2	1	0	2	0	0	0	1	1	1	1	0	2	0
30	1	0	1	0	0	0	2	2	1	0	0	0	1	1	1	0	1	1	2	0	2	0	0	0	0	0	0	1	1	1	2	0	0	0	0	2	2	0	2	1	1	0	0	1	0	1	0	2	0
31	1	0	2	0	0	2	2	1	1	0	1	0	0	0	0	0	2	1	2	0	1	1	0	0	0	0	0	0	1	1	1	1	1	1	1	1	1	0	1	1	1	0	0	1	0	1	0	2	0
32	1	0	1	0	1	1	2	2	0	0	0	0	1	0	0	0	1	0	2	0	2	0	0	0	0	0	0	0	0	1	2	1	1	0	0	1	1	0	0	1	1	0	0	1	0	0	0	2	0
33	1	0	2	2	0	2	1	2	0	0	1	0	0	0	0	1	1	0	2	1	2	0	0	0	0	0	0	0	0	2	1	0	0	0	0	2	1	0	0	1	1	1	0	1	1	0	0	1	0
34	1	0	2	0	0	1	0	2	1	0	0	0	0	0	0	0	1	2	0	2	1	1	0	0	0	0	0	1	1	2	1	0	2	0	0	2	2	0	1	1	1	0	0	1	0	1	0	1	0
35	0	0	0	0	0	0	2	2	1	0	1	0	0	0	0	0	0	1	0	1	2	0	1	0	1	1	0	1	2	0	1	1	1	0	2	1	1	0	0	1	1	0	0	1	0	1	0	0	0
36	1	0	2	1	0	2	1	1	1	0	1	1	0	0	0	0	1	0	2	1	2	0	0	0	0	0	1	0	1	2	0	1	2	0	1	1	1	1	0	1	1	1	0	1	1	1	0	0	1
37	1	0	2	0	0	2	2	1	1	0	0	1	0	0	0	0	1	1	1	0	1	0	1	1	0	0	0	1	2	1	0	0	0	0	1	1	1	0	0	1	1	0	0	1	0	0	0	2	0
38	0	0	0	0	0	0	1	1	1	1	1	0	1	0	0	1	2	0	2	0	2	0	0	0	0	0	0	0	1	2	0	1	1	1	2	1	2	1	0	1	1	0	0	1	0	0	0	1	1
39	1	0	2	0	0	2	2	1	0	0	0	2	1	1	1	0	0	1	1	0	1	0	0	0	0	0	0	0	1	2	0	1	1	2	1	1	2	0	1	1	1	0	0	2	0	1	0	0	0
40	1	0	2	0	0	1	1	2	0	0	1	0	2	1	1	0	2	0	2	0	2	0	0	0	1	1	0	1	1	2	1	2	1	0	1	1	1	1	0	0	0	1	0	1	0	1	0	2	0
41	1	0	1	1	0	1	2	0	2	0	0	1	0	0	0	0	1	1	2	1	2	0	0	0	0	0	0	1	1	1	1	0	0	1	0	2	0	0	1	1	1	0	1	1	1	0	0	1	0
42	1	1	1	0	0	1	2	2	2	0	0	1	1	1	1	0	0	2	0	1	1	0	1	0	0	0	0	0	0	1	1	0	2	0	0	2	2	0	1	1	1	1	0	2	0	0	0	2	0
43	1	0	1	1	0	1	2	1	1	0	0	1	1	1	1	0	0	2	0	0	1	0	0	0	0	0	0	0	1	0	1	0	1	0	0	2	1	0	2	1	0	0	1	2	2	1	0	2	0
44	1	0	1	0	0	1	2	1	1	0	0	0	0	0	0	0	0	0	2	1	2	0	1	0	0	0	0	0	0	2	1	2	2	0	1	1	2	1	0	1	1	0	0	2	1	0	0	1	0
45	1	0	2	1	0	2	2	1	0	0	0	1	1	0	0	0	2	1	1	0	2	0	0	0	0	0	0	0	0	1	1	1	1	2	1	2	1	0	1	1	1	0	0	1	0	0	0	2	0
46	1	0	0	1	0	1	1	2	0	1	1	0	0	0	0	0	2	0	1	0	1	0	2	0	0	1	2	1	1	0	1	1	1	0	1	1	1	0	0	1	1	0	0	2	0	2	0	2	0
47	1	0	2	1	0	2	1	2	0	0	0	2	2	2	2	0	2	1	1	1	1	0	0	0	0	0	0	0	1	1	1	1	1	0	0	2	1	0	1	1	1	0	1	2	1	0	0	1	0
48	0	1	1	0	0	1	2	2	0	0	0	0	1	0	0	0	0	1	1	0	0	0	0	0	1	1	0	1	1	2	1	1	1	0	0	2	1	0	0	2	2	0	1	2	0	1	0	0	0
49	0	0	2	1	0	2	2	1	1	0	0	1	0	0	0	0	0	1	2	0	2	0	1	1	1	1	0	0	0	1	0	0	0	1	0	2	2	0	0	2	2	0	0	2	0	1	0	1	1
50	0	0	2	0	0	2	1	2	0	0	1	0	1	0	0	1	2	0	2	1	1	0	1	0	1	1	0	2	2	1	1	0	0	0	0	2	2	1	0	1	1	0	0	0	0	1	0	0	0
51	0	1	1	0	0	1	2	2	0	0	0	0	1	0	0	0	2	1	2	1	2	0	1	1	1	1	0	2	2	2	0	0	0	1	0	2	1	1	1	1	1	1	0	1	1	1	0	1	1
52	1	1	1	0	0	2	2	1	0	0	1	1	1	0	0	0	2	1	1	1	1	0	0	0	0	0	0	0	1	1	0	1	1	0	0	2	2	0	0	2	2	1	0	2	0	0	0	2	0
53	1	0	1	0	0	0	1	1	1	0	0	0	1	0	0	1	1	1	1	1	2	1	0	0	1	1	1	0	1	2	0	0	1	0	1	1	1	0	2	0	0	0	0	2	0	1	0	2	0
54	0	0	1	0	1	1	2	1	1	0	0	0	0	0	0	0	1	1	1	1	1	0	0	0	0	0	0	0	0	2	1	0	1	0	0	2	1	0	0	1	1	1	0	2	1	0	0	0	1
55	0	1	1	0	0	1	1	2	0	0	1	0	1	0	1	0	1	0	1	2	1	0	0	0	1	1	0	0	0	1	0	0	0	0	0	2	1	0	0	2	2	0	0	2	0	1	0	1	0
56	1	0	0	0	0	1	2	2	0	0	0	1	1	1	1	0	2	1	1	1	2	0	0	0	0	0	0	1	1	1	1	0	0	0	0	2	1	1	0	2	1	1	0	1	0	2	0	2	0
57	1	0	2	0	0	0	2	2	0	0	0	1	1	1	1	0	0	1	1	1	2	0	0	0	0	0	0	1	1	1	2	1	1	2	1	1	1	1	1	1	1	1	0	1	0	1	0	1	0
58	1	0	2	0	0	1	1	1	0	0	0	0	0	0	1	0	1	1	0	1	0	1	0	0	1	1	0	0	0	2	0	1	2	0	1	1	1	0	2	0	0	0	0	2	1	0	1	1	0
59	0	0	2	1	0	1	1	2	0	0	0	0	1	1	1	0	1	0	2	1	2	0	0	0	0	0	0	1	0	0	2	0	0	0	1	1	0	0	1	1	1	0	1	2	1	0	0	0	0
60	0	0	2	1	0	1	0	2	0	0	2	1	1	1	1	0	1	0	1	1	1	0	0	0	0	0	0	0	1	1	0	1	1	2	2	1	1	2	0	0	0	0	1	2	0	1	0	1	1
61	0	0	2	0	0	1	2	0	1	0	0	0	1	1	1	0	1	2	0	1	1	1	1	0	0	0	0	0	1	0	1	2	2	0	2	0	2	0	1	1	1	0	0	2	0	1	0	2	0
62	0	0	1	0	0	1	2	2	0	0	1	1	1	1	1	0	1	1	1	0	2	0	1	0	0	0	0	0	0	1	1	1	0	0	1	1	2	0	0	2	2	0	1	2	1	1	0	2	0
63	1	0	2	0	0	1	1	1	1	0	1	1	1	1	1	0	0	0	2	1	2	0	0	0	0	0	0	0	0	1	1	0	1	0	1	1	2	0	0	2	2	0	0	1	0	0	0	2	0
64	0	0	1	0	0	1	1	1	1	0	1	1	1	1	1	0	2	0	1	0	2	0	1	0	0	0	0	0	1	0	1	0	1	1	1	1	1	0	0	2	2	0	0	1	1	0	0	2	0
65	0	0	0	1	0	1	2	1	1	0	0	0	1	0	0	0	0	1	1	1	1	0	0	0	0	0	0	0	1	0	1	1	1	1	1	1	1	0	1	1	1	0	0	1	0	0	0	2	0
66	0	0	1	0	0	1	2	2	0	0	0	0	1	1	1	0	2	0	2	0	2	0	0	0	0	0	0	1	1	2	0	1	1	2	1	1	2	0	1	1	1	1	0	2	1	0	0	2	0
67	1	0	1	1	0	1	2	2	0	0	0	1	2	1	1	1	1	1	1	0	2	0	0	0	0	0	0	2	2	0	2	0	2	1	1	2	2	0	0	2	1	1	0	1	1	1	0	1	1
68	0	0	2	0	0	2	2	1	0	0	0	0	0	0	0	0	1	2	0	1	1	0	0	0	0	0	0	0	2	0	0	1	0	1	0	2	2	0	0	2	2	0	0	2	1	0	0	1	1
69	0	0	1	1	0	2	2	1	0	0	0	0	1	0	0	0	1	1	1	1	1	1	0	0	0	0	0	0	0	2	1	1	1	2	2	1	1	1	0	1	1	0	0	1	0	0	0	1	0
70	0	0	0	0	0	0	1	2	0	0	1	0	1	0	0	0	2	2	1	0	2	0	0	0	1	1	0	1	1	2	1	0	0	2	1	1	0	1	1	0	0	0	0	1	0	1	0	2	0
71	1	0	2	1	0	2	2	2	0	0	0	0	1	0	0	1	2	0	2	0	2	0	1	0	0	0	0	0	1	1	1	2	2	0	0	2	1	0	0	2	2	0	0	2	0	0	0	0	0
72	1	0	1	1	0	1	2	1	0	0	0	1	1	1	1	0	0	1	1	0	0	0	0	0	0	0	0	0	1	1	0	0	1	0	1	1	2	0	1	2	1	1	0	2	0	1	0	1	0
73	1	0	2	1	0	2	2	2	0	0	1	0	1	1	1	0	0	2	0	1	1	0	0	0	0	0	0	0	0	1	2	0	0	1	1	1	2	0	1	1	1	0	1	1	1	1	0	0	2
74	1	0	1	0	0	1	2	1	1	0	0	0	1	1	0	0	2	1	1	1	1	0	0	0	0	0	0	2	2	1	1	0	1	0	1	2	1	0	0	2	2	0	1	2	1	0	0	1	0
75	1	0	1	0	0	1	1	2	0	0	1	0	0	0	0	0	2	0	2	0	2	0	0	0	0	0	0	1	1	1	2	0	2	0	1	1	2	0	0	2	2	1	0	2	0	0	0	2	0
76	1	0	2	2	0	2	2	1	1	0	0	0	1	0	0	1	2	0	1	0	1	0	1	0	0	0	0	0	1	1	1	0	1	0	0	2	1	1	0	1	1	0	0	1	0	0	0	1	0
77	1	0	0	0	0	0	1	1	1	0	0	1	1	1	1	0	0	1	1	0	0	0	0	0	0	0	0	0	1	0	0	0	0	1	0	2	1	0	1	1	1	0	0	1	0	1	0	0	0
78	0	0	0	1	0	1	2	2	1	0	0	0	0	0	0	0	1	1	1	1	2	0	0	0	0	0	0	0	1	1	0	0	0	2	1	2	1	0	1	1	1	1	0	1	0	2	0	1	1
79	0	0	2	0	0	2	1	1	1	0	0	0	0	0	0	0	0	1	1	1	1	0	1	0	0	0	0	1	1	1	2	1	2	0	1	1	0	1	1	0	0	0	0	2	0	0	0	0	1
80	0	0	1	0	0	1	1	2	0	0	1	0	0	0	1	0	0	1	1	0	1	0	0	0	0	0	0	2	2	1	1	2	2	0	1	1	2	0	0	2	2	0	1	2	1	0	0	2	0
81	0	0	1	1	0	1	1	1	0	0	1	0	0	0	0	0	1	0	1	0	1	0	0	0	0	0	0	0	0	2	1	2	1	0	0	2	0	0	2	0	0	0	1	1	1	2	0	0	0
82	1	0	2	1	0	2	2	2	0	0	1	0	2	1	1	0	1	1	1	1	1	0	0	0	0	0	0	1	2	0	1	2	1	0	0	2	1	1	0	0	0	0	2	2	2	0	0	1	0
83	1	1	1	0	0	1	2	1	1	0	0	0	1	0	0	0	1	0	2	0	2	0	0	0	0	0	0	0	1	0	0	0	2	1	2	1	1	0	0	1	1	0	1	2	1	0	0	0	0
84	0	0	2	1	0	1	2	0	2	0	0	0	0	0	0	0	2	0	2	0	2	0	1	0	1	1	0	0	1	0	1	0	1	0	1	1	1	0	0	2	2	0	2	2	2	1	0	0	0
85	0	0	2	0	0	1	1	1	1	0	0	0	0	0	0	0	1	0	2	0	2	0	1	0	0	0	0	0	1	1	0	0	2	0	1	2	1	0	1	1	1	0	0	2	1	0	0	0	1
86	0	0	2	0	0	2	1	1	1	0	0	0	0	0	0	0	1	0	1	0	2	0	0	0	0	0	0	0	0	2	0	0	0	0	0	2	2	0	1	0	0	0	0	0	1	1	0	2	0
87	1	0	1	0	0	2	2	1	1	0	0	1	2	0	0	0	1	0	1	0	1	0	0	0	0	0	0	0	0	2	0	1	1	2	1	2	0	0	1	1	1	0	0	2	0	0	0	2	0
88	0	0	1	0	0	1	1	1	1	1	1	0	0	0	0	0	2	0	1	0	1	0	0	0	0	0	0	0	0	2	1	0	1	0	1	1	1	0	1	1	1	0	1	2	1	0	0	2	0
89	0	0	1	0	1	1	1	2	0	0	0	0	0	0	0	0	1	0	2	0	2	0	1	1	1	1	0	1	0	1	2	0	1	1	0	2	2	1	0	2	1	0	1	2	1	0	0	1	1
90	0	0	1	0	0	0	1	2	0	0	2	0	0	0	0	0	2	2	0	2	2	0	0	0	0	0	0	1	1	2	0	2	1	0	0	2	2	0	0	2	2	0	0	2	1	0	0	1	0
91	1	0	1	1	0	2	1	2	0	0	0	0	0	0	0	0	1	0	2	0	2	0	0	0	1	1	0	1	1	2	0	0	0	0	0	2	1	1	1	0	0	0	0	1	0	1	0	0	0
92	0	0	2	0	0	0	1	1	1	0	0	2	2	2	2	0	0	1	1	0	0	0	0	0	0	0	0	0	0	1	0	0	1	0	1	2	1	0	0	1	1	0	0	1	0	1	0	2	0
93	1	0	2	0	0	1	2	2	0	0	0	0	1	0	0	0	2	0	2	0	2	0	1	1	1	1	1	1	1	1	0	0	0	1	1	1	0	0	2	1	0	0	1	1	1	1	0	1	1
94	1	0	2	0	0	0	1	2	0	0	0	0	0	0	0	0	1	1	1	0	1	0	0	0	0	0	0	0	1	1	0	0	2	0	1	1	1	0	1	1	1	0	0	1	0	0	0	1	0
95	1	0	0	0	0	0	1	1	1	0	1	1	1	1	1	0	1	1	1	1	2	1	0	0	0	0	0	1	1	1	1	1	2	0	2	0	0	0	2	0	0	0	0	2	0	1	0	0	0
96	1	0	1	0	0	2	1	1	1	0	0	0	0	0	0	0	1	1	1	0	1	0	1	0	0	0	0	0	0	2	1	0	1	1	1	1	0	0	2	1	0	0	0	1	0	0	0	2	0
97	1	0	1	0	0	0	2	0	2	0	0	1	0	0	0	0	0	1	1	1	2	0	1	0	0	0	1	0	1	2	0	0	1	0	1	1	1	0	1	2	1	0	1	2	1	0	0	0	1
98	0	0	2	0	0	2	1	2	1	0	1	0	0	0	0	0	0	2	0	1	2	0	0	0	0	0	0	0	0	2	1	0	0	0	1	1	1	0	0	1	1	1	0	2	0	0	0	2	0
99	1	0	2	1	0	2	1	0	2	0	0	1	1	1	1	0	0	2	0	1	0	0	0	0	0	0	0	1	1	1	2	1	2	0	1	1	0	0	1	1	0	0	1	1	1	0	0	2	0
100	1	0	1	0	0	0	1	1	1	0	1	0	0	0	0	0	1	0	2	0	2	0	0	0	0	0	0	1	1	1	2	1	0	0	0	2	1	0	1	1	1	0	0	1	0	0	0	2	0
101	1	0	1	0	1	2	2	1	1	0	0	1	2	1	1	0	1	1	1	1	2	0	0	0	0	0	0	0	0	2	1	2	1	0	0	2	2	1	0	1	1	0	0	2	0	2	0	2	0
102	0	0	2	0	0	1	1	1	0	1	1	0	0	0	0	0	2	0	2	0	2	0	0	0	0	0	0	0	1	2	0	1	0	0	1	1	1	1	0	0	0	0	1	1	1	2	1	1	0
103	0	0	0	0	0	0	1	2	0	0	0	0	0	0	0	0	2	0	1	0	1	0	0	0	0	0	0	2	2	1	1	1	1	1	1	1	1	1	1	1	0	0	0	2	1	0	0	1	0
104	1	0	1	0	0	1	2	2	1	0	0	1	0	0	0	0	2	0	1	0	1	0	0	0	0	0	0	0	0	2	0	1	1	0	1	1	1	0	1	1	1	0	1	2	1	0	1	2	0
105	0	0	2	0	0	1	0	2	0	1	1	0	2	1	1	0	2	1	1	0	2	0	1	0	0	0	0	0	0	1	0	1	1	0	0	1	1	0	2	0	0	0	0	1	0	0	0	1	1
106	0	0	2	0	0	2	2	1	1	0	0	0	1	0	0	1	1	2	1	0	2	1	0	0	0	0	0	0	1	1	0	1	1	1	1	1	1	1	0	1	1	0	0	1	0	0	0	1	1
107	0	0	1	0	0	1	1	1	1	0	0	0	1	1	1	0	2	2	0	2	1	1	0	0	0	0	0	1	1	1	1	1	1	2	2	1	2	0	2	1	1	0	1	2	1	1	0	2	0
108	0	0	2	0	0	2	2	2	2	0	0	0	0	0	0	0	1	1	1	0	2	1	0	0	0	0	1	0	0	1	0	0	0	1	0	2	1	0	1	2	1	1	1	2	1	0	0	2	0
109	1	0	1	1	0	2	2	1	1	0	0	0	2	2	2	0	0	1	1	2	1	1	0	0	0	0	1	0	0	1	0	1	0	1	1	2	1	1	0	0	0	0	0	2	0	2	0	2	0
110	0	0	2	1	0	2	2	1	1	0	0	0	0	0	0	0	1	1	1	1	1	0	1	0	0	0	1	1	1	1	0	1	2	0	2	0	2	0	1	1	1	0	0	2	0	2	0	2	0
111	0	0	1	0	0	1	2	2	0	0	0	1	1	1	1	0	0	1	1	0	1	0	0	0	0	0	0	0	0	2	1	0	0	0	0	2	1	1	1	1	0	0	0	0	1	0	0	1	1
112	1	0	1	1	0	1	2	0	2	0	0	1	1	1	1	0	2	2	0	2	0	0	0	0	0	0	0	0	0	2	0	0	1	0	0	2	2	0	1	1	1	0	1	1	1	1	0	2	0
113	1	0	1	1	0	1	2	2	0	0	1	0	0	0	0	0	1	0	2	1	2	0	0	0	0	0	0	0	1	1	1	1	0	0	1	1	2	0	2	0	0	0	0	2	0	1	0	0	1
114	0	0	0	0	0	1	2	2	0	0	0	0	1	0	0	1	2	0	1	0	1	0	1	1	1	1	0	1	1	1	1	0	0	0	2	2	1	0	1	2	1	0	0	2	0	2	0	0	0
115	1	0	0	0	0	0	2	2	0	0	0	1	1	1	1	0	1	1	1	1	1	1	0	0	0	0	1	0	0	1	0	0	1	1	1	2	2	0	0	2	2	0	0	0	0	1	0	1	0
116	1	0	1	0	0	1	2	1	1	0	0	1	1	2	1	0	0	1	0	1	2	0	1	0	0	0	0	0	0	2	1	1	0	0	0	2	1	0	2	0	0	1	0	1	1	1	0	0	1
117	1	0	2	1	0	2	2	2	1	0	1	0	2	1	1	0	1	2	0	2	1	0	1	0	0	0	0	0	0	1	1	1	1	0	2	1	1	1	0	1	1	1	0	2	0	1	0	1	0
118	0	0	1	1	0	1	1	2	0	0	1	1	1	1	1	0	0	1	1	0	0	0	0	0	0	0	0	0	0	1	2	1	2	0	1	1	2	0	0	2	2	0	1	2	1	0	0	2	0
119	1	0	2	0	0	2	1	1	1	0	1	0	0	0	1	0	1	1	1	1	2	0	0	0	0	0	0	1	1	1	1	1	1	2	0	2	1	1	0	1	1	0	1	1	1	0	0	2	0
120	1	0	2	0	0	2	1	2	0	0	1	2	2	1	1	0	1	1	1	0	1	0	0	0	1	1	0	0	1	2	0	2	1	0	0	2	0	0	1	0	0	0	0	1	1	1	1	0	1
121	1	1	2	0	0	2	2	0	1	0	0	0	1	1	1	0	0	2	0	1	0	0	1	0	0	0	0	0	0	1	1	0	0	1	0	2	1	0	0	1	1	0	0	1	0	0	0	1	0
122	0	0	1	1	0	2	2	1	1	0	0	0	0	0	0	0	1	0	2	0	2	0	0	0	0	1	0	1	1	1	1	0	0	0	1	2	1	0	0	1	1	0	0	2	0	1	0	0	1
123	0	0	2	0	0	2	2	1	1	0	0	0	0	0	0	0	1	0	2	0	2	0	0	0	0	0	0	0	0	0	1	0	1	1	1	2	1	1	0	2	1	0	0	1	0	1	0	1	0
124	0	0	1	1	0	1	2	2	1	0	0	1	1	1	1	0	2	0	2	0	2	0	2	0	0	0	0	0	0	1	2	0	0	2	1	2	1	0	1	2	1	0	0	1	0	0	0	0	1
125	1	0	1	0	0	1	1	2	1	0	1	0	0	0	0	0	0	1	0	0	0	0	0	0	0	0	0	1	1	0	2	0	0	0	2	1	1	0	1	1	1	0	1	2	1	0	0	2	0
126	1	0	2	1	0	2	2	1	1	0	0	2	2	2	2	0	1	1	1	1	2	0	1	0	1	1	1	2	2	1	1	0	1	0	1	1	1	0	1	1	1	0	0	0	1	1	0	2	0
127	0	0	1	0	1	0	2	2	0	0	0	1	2	1	1	0	1	0	1	1	1	0	0	0	0	1	0	0	0	2	1	1	1	0	2	1	1	0	1	1	1	0	0	2	0	1	0	1	1
128	1	0	2	0	0	2	2	1	1	1	0	1	2	1	1	0	1	0	2	1	2	0	0	0	0	0	0	0	0	2	0	1	1	1	0	2	1	1	1	1	0	0	0	1	0	0	0	0	1
129	0	0	1	0	0	0	2	1	1	0	0	0	0	0	0	0	0	2	0	1	2	0	0	0	1	1	0	1	0	1	2	2	1	0	1	0	2	0	1	1	1	0	1	2	1	1	0	2	0
130	1	1	1	0	0	1	1	1	1	1	1	1	2	2	2	0	1	0	1	1	2	0	2	1	1	1	0	2	2	1	1	0	0	0	1	1	2	0	2	0	0	1	0	2	1	0	0	2	0
131	0	0	1	0	0	1	1	2	0	0	1	0	1	0	0	0	1	1	1	1	1	0	0	0	0	0	0	2	2	2	0	0	0	0	0	2	1	0	1	1	1	2	0	2	0	1	0	0	0
132	1	0	2	0	0	2	2	2	0	0	0	0	0	0	0	0	1	0	2	0	2	0	0	0	0	0	0	2	2	0	2	1	0	0	0	2	0	0	2	0	0	1	0	1	1	0	0	0	0
133	1	0	1	1	0	1	2	1	1	0	0	0	0	0	1	0	2	0	2	0	2	0	0	0	0	0	0	0	0	1	2	1	1	0	1	1	1	0	1	2	1	0	0	1	0	0	0	2	0
134	0	0	2	1	0	2	1	1	1	0	1	0	1	0	0	1	2	0	2	0	2	0	0	0	0	0	0	0	1	1	0	1	1	0	0	2	1	0	1	2	1	0	0	1	1	0	0	0	0
135	1	0	0	0	0	0	1	2	0	0	1	0	1	0	0	0	0	2	0	1	1	0	1	0	1	1	0	1	2	0	1	0	1	0	0	2	1	0	1	0	0	0	0	2	0	1	0	2	0
136	1	0	1	1	0	1	2	0	2	0	0	0	1	0	0	0	1	1	1	0	1	0	0	0	0	0	0	1	1	0	1	0	1	0	1	1	1	1	0	1	1	0	0	0	0	1	0	0	1
137	1	0	1	1	0	1	2	0	1	0	1	0	2	1	1	0	2	1	2	1	2	0	0	0	0	0	0	2	1	1	1	0	0	0	2	1	2	0	1	1	1	1	0	2	1	0	0	2	0
138	0	0	2	0	0	1	2	2	0	0	1	0	2	1	1	1	1	1	1	1	1	0	0	0	0	0	0	0	0	2	0	0	1	0	0	2	1	0	0	1	1	0	1	1	1	1	0	2	0
139	0	0	1	1	0	1	0	2	0	0	1	0	2	1	1	1	1	1	1	1	1	0	0	0	0	0	0	0	1	1	0	0	1	0	1	2	1	1	0	1	1	0	0	0	0	0	0	2	0
140	1	0	1	1	0	1	2	0	1	0	1	1	1	1	1	0	2	2	0	2	2	0	1	1	1	1	0	0	0	1	1	0	2	0	2	1	1	1	0	0	0	1	0	2	1	0	0	2	0
141	0	0	0	0	0	0	2	1	1	0	0	0	0	0	0	0	0	2	0	1	1	0	1	0	0	0	0	0	1	1	0	0	2	0	2	1	2	1	0	1	1	0	0	1	1	1	0	1	0
142	1	0	2	0	0	1	1	2	0	0	1	1	2	1	1	0	1	1	1	1	1	0	0	0	0	0	1	1	1	0	1	0	1	1	2	1	1	0	0	0	0	0	0	1	0	0	1	1	0
143	1	0	1	0	0	1	2	0	1	0	1	1	1	1	1	0	1	0	2	0	2	0	1	1	1	1	0	0	0	1	1	1	1	0	0	2	1	0	0	2	2	0	0	2	0	2	0	1	1
144	0	0	1	0	0	2	2	1	1	0	1	0	0	0	0	0	1	0	2	1	2	0	2	0	0	0	0	2	1	1	1	1	2	0	1	1	1	0	0	2	2	1	0	1	0	2	0	2	0
145	1	0	0	0	0	0	2	2	0	0	1	1	1	1	1	0	2	0	2	0	2	0	1	0	0	0	0	0	0	2	1	0	1	0	1	2	1	0	1	0	0	1	0	2	1	1	0	2	0
146	0	0	2	0	0	1	1	1	0	0	1	0	0	0	0	0	2	1	1	1	2	0	0	0	1	1	0	0	0	1	0	1	1	2	1	1	2	0	1	2	1	2	0	2	1	0	0	1	0
147	0	0	2	0	0	1	1	2	0	0	1	0	0	0	0	0	1	0	2	0	2	0	1	1	2	2	0	0	1	1	0	0	1	2	2	2	2	0	1	1	1	1	0	2	0	0	0	1	0
148	0	0	1	1	0	1	2	0	2	0	0	0	1	0	0	1	1	1	1	1	1	0	0	0	0	0	1	1	1	1	0	2	1	0	0	2	1	0	1	0	0	0	1	1	1	0	0	2	0
149	0	0	1	1	0	1	2	2	1	0	0	0	0	0	0	0	2	1	1	0	2	0	0	0	0	0	0	0	0	2	0	0	2	0	0	2	2	0	0	2	1	1	0	2	2	1	0	2	0
150	0	0	1	1	0	1	2	2	0	0	1	0	0	0	0	0	1	1	1	0	2	0	1	0	1	1	0	1	2	1	0	0	1	1	1	2	1	0	0	1	1	0	0	2	0	0	0	2	0
151	0	0	2	1	0	2	1	1	1	0	1	0	0	0	0	1	2	1	2	0	1	0	0	0	0	0	0	1	1	1	2	0	1	0	1	2	2	0	0	2	2	0	0	1	0	0	0	1	1
152	1	0	0	0	0	0	2	1	0	0	0	0	0	0	0	0	2	0	2	0	2	0	0	0	1	1	0	0	0	2	1	1	1	1	2	0	2	0	2	0	0	0	0	2	0	1	0	1	0
153	0	0	2	0	0	1	2	1	2	0	0	0	0	0	0	0	1	1	1	1	2	0	0	0	0	0	0	1	1	2	0	0	0	0	0	2	1	0	0	1	1	2	0	2	1	0	0	2	0
154	0	0	2	0	0	2	2	2	0	0	0	0	1	0	0	0	1	0	2	1	2	0	1	0	0	0	0	0	0	2	0	0	1	2	0	2	0	0	1	1	1	0	0	2	0	0	0	2	0
155	0	0	2	0	0	2	2	2	0	0	0	0	1	0	0	0	1	0	2	0	2	1	0	0	0	0	1	0	0	1	0	2	1	0	1	1	2	0	0	2	2	0	0	2	1	0	0	2	0
156	0	0	0	0	0	0	2	0	1	0	0	1	1	1	1	0	1	1	1	0	1	0	1	0	1	1	0	2	2	0	2	1	2	0	1	2	2	0	1	1	1	0	1	2	2	1	0	1	1
157	0	0	1	0	0	0	1	2	0	0	0	0	0	0	0	0	1	1	1	0	2	0	0	0	1	1	0	2	2	1	1	1	1	0	0	2	1	2	0	0	0	0	0	1	1	1	0	2	0
158	1	0	1	1	0	1	2	1	2	0	0	1	1	1	1	0	2	0	2	0	2	0	0	0	0	0	0	0	1	1	0	1	1	0	0	2	0	1	1	0	0	0	0	1	1	0	0	1	0
159	1	0	2	1	0	2	1	2	0	0	0	0	1	1	1	0	0	1	1	1	2	0	1	0	1	1	0	2	2	2	0	0	0	0	0	2	2	0	1	2	1	0	0	1	1	1	0	2	0
160	0	0	2	1	0	1	2	1	1	0	0	0	0	0	0	0	2	1	1	0	2	0	1	0	0	0	1	0	0	1	1	1	2	0	0	2	1	0	0	0	0	1	0	2	1	0	0	0	1
161	1	0	2	1	0	2	2	0	2	0	0	2	2	2	2	0	1	1	1	1	1	0	0	0	0	0	0	0	0	1	2	1	2	0	1	1	1	0	1	0	0	0	0	2	0	1	0	2	0
162	0	0	1	0	0	1	2	0	2	0	0	0	1	1	1	0	1	0	2	1	2	0	0	0	1	1	0	1	1	1	1	0	1	2	1	2	0	1	1	0	0	0	0	1	0	1	0	1	1
163	0	0	1	0	0	1	0	2	0	0	2	1	1	1	1	0	0	1	1	0	0	0	1	0	1	1	0	2	2	0	2	1	1	0	0	2	1	0	1	1	1	0	1	2	2	0	0	2	0
164	0	0	2	1	0	1	2	2	0	0	0	0	0	0	0	0	2	0	2	0	2	0	0	0	0	0	0	1	1	2	1	2	1	0	1	1	1	0	1	1	1	0	0	1	1	1	0	2	0
165	1	0	2	1	0	2	2	2	0	0	1	0	1	0	0	1	1	0	1	0	2	0	0	0	0	0	1	0	0	1	1	1	1	2	2	1	1	1	0	1	1	0	0	0	1	0	1	1	0
166	1	0	2	1	0	2	2	2	0	0	0	0	0	0	0	0	1	0	2	0	2	0	2	0	0	0	0	1	1	1	1	2	1	0	0	2	2	0	0	2	2	0	0	1	0	1	0	2	0
167	0	1	0	0	0	1	1	2	1	0	1	0	0	0	0	0	1	1	1	0	2	0	0	0	0	0	0	1	1	1	2	0	0	0	0	2	1	0	0	2	2	0	0	2	0	0	0	0	1
168	0	0	1	0	0	2	2	2	0	0	0	0	0	0	0	0	1	0	2	0	2	0	0	0	0	0	0	0	0	1	1	0	2	1	2	2	1	0	0	1	1	0	0	1	1	1	0	0	1
169	0	0	1	0	0	1	2	2	0	0	0	0	0	0	0	0	0	1	1	2	1	0	2	1	1	1	0	0	0	1	1	1	1	1	1	1	1	0	1	2	1	0	0	2	0	0	0	1	0
170	0	0	2	2	0	2	2	1	0	0	0	0	1	0	0	1	1	0	2	0	2	0	0	0	0	0	0	1	2	0	1	1	0	2	1	2	0	0	1	1	1	1	0	2	1	0	0	2	0
171	0	0	1	0	0	1	1	1	0	1	1	0	0	0	0	0	2	2	0	1	1	0	0	0	0	0	0	0	0	1	1	1	2	0	2	0	2	0	0	1	1	0	0	1	0	1	0	2	0
172	1	0	2	1	0	1	2	1	2	0	0	1	2	2	2	0	0	1	2	0	2	0	0	0	0	0	0	0	1	1	0	2	2	0	2	0	1	0	0	1	1	0	0	1	1	1	0	2	0
173	1	0	2	0	0	2	2	1	1	0	0	1	1	1	1	0	1	0	1	0	2	0	0	0	0	0	0	0	1	2	0	0	1	0	1	1	1	0	1	1	1	0	0	1	1	1	0	1	0
174	0	1	1	0	0	1	2	2	0	0	0	1	1	0	0	0	1	2	0	1	1	1	0	0	0	0	0	0	0	1	2	0	1	0	1	2	2	0	1	1	1	0	1	1	1	1	0	1	0
175	1	0	1	0	0	1	2	0	1	0	1	1	1	0	0	0	1	1	1	1	1	0	1	0	0	0	0	0	1	1	0	1	0	1	0	2	2	0	1	1	1	0	0	2	0	0	0	2	0
176	1	1	1	0	0	0	2	0	2	0	0	1	2	2	2	0	1	2	0	1	1	0	0	0	0	0	0	0	1	0	1	1	2	0	2	0	1	1	1	1	0	0	0	1	1	1	0	2	0
177	1	0	1	0	0	0	1	1	1	0	0	0	0	0	0	0	0	1	1	0	1	0	0	0	0	0	0	1	1	2	1	1	2	0	1	2	1	0	0	1	1	0	0	2	1	0	0	0	0
178	1	0	1	0	0	0	2	2	0	0	0	0	1	0	0	1	1	2	0	2	1	0	0	0	1	1	0	0	0	2	2	0	1	1	2	1	2	0	2	1	1	0	0	0	1	1	0	2	0
179	0	0	1	1	0	1	2	2	0	0	0	0	1	1	0	0	2	0	2	0	2	0	1	1	1	1	0	0	0	1	2	0	1	1	1	1	2	0	0	2	2	0	0	2	0	1	0	1	1
180	0	0	2	0	0	2	1	2	0	0	1	0	0	0	0	0	1	0	1	0	2	0	0	0	0	0	0	0	0	2	1	0	1	0	1	1	2	0	1	1	1	0	0	1	0	1	0	1	0
181	0	0	2	0	0	2	2	1	1	0	0	1	2	1	1	0	0	2	0	1	1	1	0	0	0	0	0	0	0	1	0	2	1	0	0	2	1	0	1	1	1	1	0	1	1	1	0	2	0
182	0	0	2	1	0	2	1	1	2	0	0	1	1	1	1	0	1	2	0	0	0	0	0	0	1	1	0	2	2	0	2	2	2	0	0	2	1	1	1	1	1	0	1	2	1	0	0	1	0
183	1	0	2	1	0	2	2	2	0	0	0	0	0	0	0	0	0	1	1	1	2	0	1	0	0	0	1	0	0	1	0	0	2	0	0	2	2	0	0	1	1	0	2	2	2	0	0	1	0
184	1	0	1	0	1	1	2	2	0	1	0	0	1	0	0	0	2	0	2	0	2	0	0	0	0	1	0	1	0	1	1	0	0	0	0	2	0	0	1	0	0	0	0	1	0	0	0	2	0
185	0	0	1	1	0	1	2	1	1	0	0	0	0	0	0	0	1	1	1	2	1	0	0	0	0	0	0	1	1	1	1	0	1	1	0	2	2	0	1	0	0	0	1	1	1	1	0	0	1
186	0	0	0	1	0	1	1	2	1	0	0	0	0	0	0	0	2	1	1	1	1	0	1	0	0	0	1	0	0	1	0	1	1	0	0	2	1	1	0	1	1	0	0	1	1	1	0	2	0
187	1	0	1	0	0	1	2	2	0	0	0	1	0	0	0	0	1	2	0	1	2	0	1	0	0	0	0	0	0	2	0	0	2	0	0	2	1	1	0	0	0	1	0	1	1	1	0	1	1
188	0	0	1	0	1	0	1	2	0	0	1	0	0	0	0	0	1	0	2	1	2	0	0	0	0	0	0	2	2	1	2	0	1	1	1	2	2	0	0	2	2	0	0	2	0	0	0	0	1
189	1	0	2	0	0	1	2	1	1	0	0	0	0	0	0	0	1	2	0	1	1	1	0	0	0	0	1	1	1	1	0	2	2	0	2	0	1	1	0	1	1	0	1	2	1	0	0	2	0
190	1	0	1	0	0	0	1	1	1	0	1	0	0	0	0	0	0	2	0	1	1	0	0	0	0	0	0	0	1	1	0	1	1	1	2	0	0	0	1	0	0	0	0	2	0	1	0	1	0
191	1	0	2	1	0	1	2	1	1	0	0	1	2	1	1	0	0	1	1	2	1	0	1	1	2	2	0	2	2	0	2	1	1	1	1	2	1	1	0	1	1	1	0	2	1	0	0	1	0
192	0	0	0	0	0	0	2	0	2	0	0	0	0	0	0	0	0	1	1	0	1	0	0	0	0	0	0	0	0	0	0	0	1	0	1	1	1	0	1	2	1	0	0	1	1	1	0	1	1
193	0	0	0	1	0	1	1	1	1	1	1	1	1	2	1	0	2	0	2	1	1	0	0	0	0	0	0	0	1	0	1	0	0	1	1	1	1	0	0	2	2	0	0	2	1	0	0	2	0
194	0	0	1	0	0	1	2	2	1	0	0	0	1	0	0	1	1	1	1	1	2	1	0	0	0	0	1	0	1	0	0	0	0	0	1	1	2	0	1	1	1	0	1	1	1	2	0	0	2
195	0	0	2	0	0	0	2	2	0	0	0	1	1	1	1	0	1	1	1	1	1	1	0	0	0	0	0	1	1	0	1	0	0	0	1	1	1	0	1	1	1	0	0	1	0	1	0	2	0
196	1	0	0	0	0	0	2	2	0	0	1	1	1	1	1	0	2	2	1	0	1	0	1	0	1	1	0	0	0	1	0	2	2	1	0	2	1	0	2	0	0	0	0	2	0	0	0	2	0
197	0	0	0	1	0	1	1	2	1	0	1	1	1	1	1	0	1	1	1	1	0	0	0	0	1	1	0	0	0	1	0	0	1	0	1	2	2	0	1	1	1	1	0	2	1	1	0	0	0
198	1	0	1	0	0	2	2	2	0	0	0	0	0	0	0	0	1	1	1	1	0	0	0	0	0	0	0	1	1	2	0	0	2	1	1	2	2	0	0	2	2	0	1	2	2	0	0	1	0
199	0	0	0	0	0	1	2	1	1	0	0	1	1	1	1	0	1	1	1	1	1	0	2	0	0	1	0	0	1	1	0	0	1	1	1	1	2	0	0	2	2	0	1	2	1	2	0	2	0
200	1	0	1	1	0	1	2	2	0	0	0	1	2	1	1	0	2	0	2	0	2	0	0	0	0	0	1	0	1	2	0	0	1	1	1	1	0	0	2	1	0	0	1	2	0	1	0	1	0
201	1	0	0	0	0	0	2	2	1	0	0	1	1	1	1	0	1	0	2	0	2	1	1	1	1	1	0	1	0	1	1	1	1	1	0	2	1	0	0	2	2	0	0	2	0	1	0	2	0
202	0	0	1	0	0	0	1	2	0	0	1	1	1	1	1	0	0	2	1	0	1	0	0	0	0	0	1	1	1	1	0	1	2	0	1	1	1	1	0	1	1	0	0	2	1	2	0	2	0
203	1	0	2	0	0	2	2	2	0	0	1	1	1	1	1	0	1	1	1	0	1	0	1	0	0	0	0	1	1	1	2	2	1	0	1	0	1	0	0	0	0	0	0	2	0	0	0	2	0
204	0	0	1	0	0	1	1	2	0	0	0	0	0	0	1	0	0	1	1	1	2	0	0	0	0	0	0	1	1	1	1	0	1	0	0	2	2	0	0	1	1	0	0	2	0	2	0	2	0
205	1	0	1	1	0	1	1	1	1	1	0	0	0	0	0	0	1	0	1	2	1	1	0	0	0	0	0	1	2	0	1	2	2	0	0	2	1	0	1	1	1	1	0	2	0	0	0	0	1
206	1	0	2	1	0	1	2	2	0	1	0	0	0	0	0	0	1	0	2	0	2	0	0	0	0	0	0	1	1	1	2	1	1	0	1	2	2	0	1	1	1	1	0	2	2	1	0	2	0
207	1	0	2	0	0	0	2	2	0	0	0	1	2	2	2	0	1	2	0	1	1	0	0	0	0	0	0	0	0	2	1	0	0	0	0	2	1	1	0	1	1	1	0	2	1	0	0	1	0
208	1	0	0	1	1	1	1	1	0	0	0	0	1	1	1	0	1	1	1	2	1	1	0	0	0	0	0	0	1	1	0	1	2	0	1	2	1	1	1	1	0	0	0	1	1	1	0	2	0
209	1	0	2	1	0	1	2	2	0	0	0	0	0	0	0	0	0	2	1	0	1	1	1	1	0	1	0	2	2	0	2	0	1	0	1	2	2	0	1	1	1	0	0	1	0	0	0	0	0
210	1	0	1	1	0	1	2	2	0	0	0	0	2	1	1	1	2	0	2	0	2	0	0	0	0	0	0	2	2	2	0	0	0	1	1	1	2	0	1	1	1	0	1	1	1	0	0	0	2
211	0	0	1	0	0	1	2	0	2	0	0	0	0	0	0	0	1	1	1	0	2	0	1	1	1	1	0	0	1	1	0	1	0	0	1	1	1	0	2	0	0	0	1	1	1	1	0	1	0
212	0	0	0	0	0	0	1	2	0	0	1	0	0	0	0	0	2	2	0	1	2	0	0	0	0	0	0	0	1	1	0	1	1	1	1	1	2	0	0	2	2	0	0	2	0	0	1	2	0
213	1	0	1	0	0	0	1	2	0	0	1	0	0	0	0	0	0	1	2	1	2	0	1	0	0	0	1	0	1	2	0	0	0	1	0	2	1	0	0	1	1	1	0	2	1	0	0	2	0
214	1	0	2	1	0	2	0	1	1	1	1	1	1	1	1	0	1	1	1	1	1	0	1	0	0	0	0	2	2	0	2	1	0	1	0	2	0	0	2	1	0	0	0	1	0	1	0	1	1
215	0	1	1	0	0	1	2	2	0	0	1	0	0	0	0	0	1	0	2	1	2	0	1	0	0	0	0	0	0	2	0	1	1	0	1	1	1	0	0	1	1	0	0	2	0	0	0	1	1
216	0	0	2	0	0	1	1	0	2	0	0	0	0	0	0	0	0	2	0	0	1	1	0	0	0	0	0	0	1	1	0	1	1	0	0	2	1	0	0	1	1	0	1	1	1	1	0	0	1
217	1	0	2	0	0	1	2	1	0	0	0	0	0	0	0	0	0	1	1	0	0	0	2	1	1	1	0	1	1	1	2	0	0	1	1	1	2	1	0	1	1	0	0	1	1	2	0	1	0
218	1	0	1	0	0	1	2	1	2	0	0	0	0	0	0	0	1	0	2	0	2	1	0	0	0	0	0	1	2	0	1	1	1	1	0	2	0	0	2	1	0	0	0	2	0	2	0	1	1
219	1	0	2	1	0	2	0	2	0	0	2	0	0	0	0	0	1	1	1	1	1	0	0	0	0	0	0	0	1	1	0	0	1	1	1	2	2	0	1	1	1	0	1	1	0	0	0	2	0
220	0	0	1	0	1	1	1	2	0	0	1	0	0	0	0	0	0	1	1	0	0	0	0	0	1	1	0	1	1	2	0	1	1	0	0	2	1	1	1	1	1	0	0	1	1	2	0	1	0
221	1	0	1	0	0	1	2	2	0	0	1	0	0	0	0	0	1	0	2	0	2	0	1	0	1	1	0	0	0	1	2	1	1	0	1	1	2	0	0	2	2	1	0	1	0	1	0	1	1
222	1	0	1	1	0	2	1	1	0	0	1	1	1	0	0	0	2	2	0	2	0	0	1	0	0	0	0	1	1	2	0	0	0	2	1	1	1	0	0	2	2	0	0	2	1	0	0	2	0
223	1	0	2	0	0	1	2	1	2	0	0	0	2	0	0	1	1	2	0	1	1	0	0	0	1	1	0	0	0	1	1	1	1	0	1	2	1	1	0	1	1	0	1	2	0	0	0	1	1
224	1	0	2	0	0	2	2	2	0	1	0	0	0	0	0	0	2	1	1	1	1	0	0	0	0	0	0	0	0	2	1	0	1	1	1	2	1	0	1	1	1	0	0	2	0	1	0	1	0
225	0	0	0	1	0	1	2	2	0	0	0	1	1	1	1	0	1	2	0	1	1	0	0	0	0	0	0	1	1	1	2	0	0	0	2	2	1	0	1	2	2	1	0	1	1	0	0	0	0
226	0	0	0	1	0	1	0	2	1	0	0	0	0	0	0	0	1	1	1	1	1	0	0	0	0	0	1	1	1	1	0	1	1	0	0	2	1	0	1	2	1	0	0	1	0	0	0	2	0
227	1	0	0	0	0	0	2	0	2	0	0	1	1	1	1	0	0	2	0	1	1	0	0	0	0	0	0	1	1	1	2	0	1	1	0	2	0	0	1	0	0	0	0	1	0	0	0	2	0
228	1	0	1	0	0	2	2	1	0	0	0	0	0	0	1	0	2	1	1	1	2	0	0	0	0	0	0	2	2	0	2	0	1	1	0	2	1	0	1	1	1	1	0	2	0	1	0	2	0
229	1	0	2	0	0	2	2	1	1	1	0	0	0	0	0	0	1	2	0	1	1	1	0	0	0	0	0	0	0	1	0	1	1	2	1	1	2	0	2	0	0	0	1	2	2	2	0	0	2
230	0	0	1	1	0	1	2	0	2	0	0	1	1	1	1	0	0	0	2	0	1	0	0	0	0	0	0	0	0	2	1	0	1	0	1	1	1	1	0	2	1	0	0	2	1	1	0	1	0
231	1	0	0	0	0	0	2	2	0	0	0	2	2	2	2	0	2	1	1	1	2	0	0	0	0	0	0	1	0	0	2	1	1	0	0	2	1	1	0	0	0	2	0	2	0	0	0	2	0
232	0	0	2	1	0	2	1	1	1	0	1	0	0	0	0	0	0	0	2	0	2	0	0	0	0	0	0	2	2	1	2	0	0	0	0	2	1	1	0	0	0	1	0	1	0	1	0	2	0
233	0	0	1	0	0	0	1	2	0	0	1	0	1	0	0	0	0	2	0	1	1	0	0	0	0	0	0	1	1	1	1	0	0	1	0	2	2	0	0	2	1	0	0	1	1	2	0	0	0
234	0	0	1	1	0	1	2	2	0	0	0	0	1	0	0	1	1	1	0	2	1	0	0	0	0	0	0	0	0	2	0	2	1	0	1	1	1	0	1	1	1	1	1	2	1	0	0	1	1
235	1	0	2	1	0	1	2	1	2	0	0	0	0	0	0	0	0	1	1	2	1	0	0	0	0	0	0	2	2	0	2	0	0	0	0	2	1	1	0	1	1	0	1	2	1	1	0	1	0
236	1	0	1	0	0	0	1	2	0	0	1	1	1	1	1	0	0	1	2	1	2	0	1	1	1	1	0	0	1	1	0	2	2	0	0	2	2	0	0	2	2	0	0	2	0	1	0	1	0
237	0	0	2	1	0	2	2	2	0	0	0	1	1	1	1	0	2	0	1	0	1	0	1	0	0	0	1	1	1	1	0	1	1	1	1	1	1	0	1	2	1	0	0	1	0	0	0	2	0
238	1	0	1	1	0	1	2	2	0	0	1	0	0	0	1	0	1	2	1	0	2	0	0	0	0	0	0	0	0	1	1	2	1	1	0	2	1	0	2	0	0	1	0	2	1	0	0	2	0
239	1	0	1	1	0	1	1	1	1	0	1	0	0	0	1	0	0	2	0	1	0	1	0	0	0	0	0	1	1	1	1	1	1	2	1	1	0	0	2	0	0	0	0	1	0	1	0	1	0
240	0	0	2	0	0	1	2	1	2	0	0	0	0	0	0	0	2	1	1	1	2	0	0	0	0	0	0	1	2	0	1	0	0	1	2	2	1	0	2	0	0	1	0	2	1	0	0	0	1
241	0	0	2	0	0	2	2	2	0	0	1	1	0	0	0	0	1	0	2	0	2	1	0	0	0	0	0	0	0	1	1	1	2	0	1	2	1	1	0	0	0	1	0	1	1	1	0	1	0
242	1	0	2	1	0	2	1	2	0	0	1	1	1	1	1	0	2	1	2	1	2	0	0	0	0	0	0	0	0	2	0	2	2	0	2	1	1	2	0	0	0	0	0	0	0	1	0	2	0
243	0	0	2	0	0	2	1	1	1	0	0	0	0	0	0	0	1	1	1	1	1	0	0	0	0	0	0	0	0	1	1	0	1	1	1	1	1	0	2	0	0	1	0	2	0	1	0	2	0
244	0	0	2	0	0	1	1	2	0	0	1	1	2	2	2	0	1	0	2	0	2	0	0	0	0	0	0	1	1	1	1	0	0	1	0	2	1	1	0	1	1	0	0	0	0	1	0	2	0
245	0	0	2	0	0	1	1	1	1	0	0	2	2	1	1	0	1	1	1	1	1	0	0	0	0	0	0	0	0	1	0	0	1	1	1	1	1	0	0	1	1	0	2	2	1	1	0	1	0
246	0	0	2	1	0	1	1	1	1	0	0	0	2	1	1	0	1	2	1	0	1	0	1	1	1	1	0	1	1	1	2	0	0	0	0	2	1	0	0	1	1	0	0	0	1	0	0	1	1
247	0	0	1	0	0	1	1	2	0	0	1	0	0	0	0	0	1	1	1	1	1	0	0	0	0	0	0	0	0	2	0	2	2	0	1	1	2	0	1	1	1	0	1	2	1	0	0	0	0
248	1	0	0	0	0	0	2	1	1	0	0	0	0	0	0	0	0	2	0	1	2	0	1	1	1	1	0	0	0	2	1	1	1	1	0	2	0	2	0	0	0	0	1	2	2	2	0	0	1
249	1	0	1	2	0	2	1	1	1	0	1	1	1	0	0	0	1	1	1	0	1	0	0	0	0	0	0	1	1	1	2	0	0	0	0	2	0	0	1	0	0	1	0	2	1	0	0	1	0
250	1	0	0	0	0	1	2	1	1	0	0	0	1	1	1	0	1	1	1	0	2	0	1	1	1	1	0	0	1	1	0	0	1	0	0	2	1	0	1	1	1	0	0	1	0	0	0	1	0
251	0	0	0	1	0	1	2	2	0	0	0	0	0	0	0	0	1	1	1	1	2	0	1	0	1	1	0	0	0	2	0	0	0	0	1	1	2	0	1	1	1	0	0	1	0	1	0	1	1
252	0	0	2	1	0	2	1	1	1	0	0	1	2	0	0	0	0	0	2	0	2	0	0	0	0	1	0	1	2	0	1	0	1	1	2	1	2	0	0	1	1	0	1	1	1	2	0	0	1
253	1	0	2	0	0	2	1	2	0	0	2	1	1	1	1	0	2	0	2	0	2	0	1	0	0	0	0	0	0	2	0	2	1	0	1	1	1	0	1	2	2	0	1	1	1	0	0	2	0
254	0	0	2	1	0	2	1	1	1	0	1	0	2	1	1	0	0	2	0	0	1	0	0	0	0	0	0	1	2	0	1	0	0	2	0	2	1	1	0	0	0	0	0	1	0	0	0	1	0
255	1	0	2	1	0	1	2	1	1	0	0	0	0	0	0	0	1	1	2	0	2	0	0	0	0	0	1	1	1	1	0	0	0	2	1	2	1	0	0	1	1	0	0	1	0	0	0	1	0
256	1	0	2	0	0	0	2	2	1	0	0	1	2	1	1	0	2	1	1	1	1	0	0	0	0	0	0	1	2	0	1	1	1	0	0	2	1	1	0	1	1	2	0	2	1	0	0	2	0
257	0	0	1	0	0	1	2	2	0	0	0	1	0	0	0	0	1	0	2	0	2	0	0	0	0	0	0	0	0	2	1	1	2	0	0	2	1	0	0	1	1	0	1	1	1	0	0	1	0
258	1	0	1	1	0	2	2	1	1	0	0	0	1	0	0	1	1	2	0	0	0	0	1	1	1	2	0	2	2	0	2	1	2	0	1	1	2	0	0	1	1	0	0	1	0	1	0	2	0
259	0	0	2	1	0	2	2	2	0	0	0	0	0	0	0	0	1	1	1	1	1	0	0	0	1	1	0	1	2	1	0	1	0	0	0	2	1	0	0	1	1	0	0	2	0	2	0	2	0
260	1	0	1	0	0	1	2	0	1	0	1	1	1	1	1	0	2	1	1	1	2	0	1	1	1	1	0	0	0	2	1	1	1	1	1	1	2	0	0	1	1	0	0	2	0	0	0	0	1
261	1	0	2	1	0	2	1	1	1	0	1	0	1	0	0	1	2	2	0	2	2	0	0	0	1	1	0	0	0	2	1	0	1	1	0	2	2	0	0	2	2	0	0	1	0	0	0	0	1
262	0	0	1	0	0	1	1	2	0	1	1	0	2	1	1	1	1	2	0	1	1	0	0	0	0	0	0	0	0	2	0	2	1	0	1	1	1	0	2	0	0	0	1	2	1	1	0	1	0
263	1	1	1	0	0	1	1	1	2	0	0	0	0	0	0	0	1	0	2	1	2	0	1	0	1	1	0	0	1	0	0	1	1	0	1	1	1	1	0	1	1	0	0	0	1	0	0	1	0
264	1	0	2	0	0	2	2	0	2	0	0	0	0	0	0	0	2	1	2	1	2	0	0	0	1	1	0	1	1	2	1	1	1	2	1	2	2	0	0	2	2	1	0	2	0	0	0	0	0
265	0	0	2	0	0	0	2	1	1	0	0	1	1	1	1	0	1	0	2	1	2	0	1	1	1	1	0	0	0	1	0	0	1	0	1	1	2	0	0	2	1	0	0	1	0	1	0	0	0
266	1	0	1	1	0	2	2	1	1	0	1	0	1	0	1	0	0	1	1	0	1	0	0	0	0	0	0	2	1	1	1	0	1	0	0	2	1	0	2	1	0	0	1	2	2	2	0	1	0
267	1	0	2	0	0	1	1	2	0	0	1	1	1	1	1	0	0	0	2	1	2	0	0	0	0	0	0	0	1	1	0	1	1	0	0	1	1	0	0	1	1	0	0	1	0	1	0	1	0
268	0	0	2	0	0	2	2	0	2	0	0	0	0	0	0	0	1	1	1	1	2	0	1	0	0	0	0	0	0	0	0	0	0	0	0	2	1	1	0	1	1	0	0	1	0	0	0	2	0
269	0	0	2	1	0	2	2	2	0	0	1	0	0	0	0	0	1	1	1	0	1	0	0	0	0	0	0	1	1	1	2	1	2	1	2	2	1	0	1	2	1	0	0	2	1	0	0	0	0
270	0	0	1	0	0	1	2	0	2	0	0	0	0	0	0	0	1	2	0	0	0	0	0	0	0	0	1	0	0	0	1	2	2	0	1	1	1	0	1	2	2	0	0	1	0	1	0	1	1
271	0	0	2	1	0	2	2	1	1	0	0	0	1	1	1	0	1	1	1	0	1	0	0	0	1	1	0	0	1	0	1	1	1	1	1	2	2	0	1	1	1	2	0	2	0	1	0	1	0
272	1	0	2	1	0	2	2	0	2	0	0	1	1	2	1	0	1	0	2	0	2	0	2	1	1	1	0	0	1	1	0	0	0	1	2	2	1	1	0	1	1	1	0	2	1	0	0	2	0
273	1	0	1	0	1	0	2	1	1	0	0	1	0	0	0	0	2	1	1	1	2	0	1	1	1	2	0	0	2	0	0	2	2	0	2	0	2	0	0	1	1	0	0	2	0	0	0	1	0
274	1	1	2	0	0	2	2	2	0	0	0	0	1	1	1	0	1	1	2	1	2	0	0	0	0	0	0	0	0	2	0	1	2	0	1	1	1	0	0	2	2	0	1	2	1	1	0	1	0
275	0	0	0	0	0	1	1	2	0	0	0	0	0	0	0	0	1	1	0	2	1	0	1	1	1	1	0	0	1	1	1	0	1	1	1	1	1	0	2	0	0	0	0	2	0	0	0	2	0
276	1	1	1	0	0	1	1	1	1	1	1	1	2	2	2	0	0	0	2	1	2	0	0	0	0	0	0	1	1	1	1	0	0	1	0	2	0	0	2	1	0	0	1	1	1	2	0	0	0
277	1	0	1	0	0	0	1	1	1	0	1	1	2	0	0	0	2	0	1	0	2	0	0	0	1	1	0	1	1	1	1	1	0	0	0	2	2	0	1	1	1	0	0	1	0	0	0	2	0
278	0	0	1	0	0	1	1	2	0	0	1	0	1	1	1	0	1	1	1	1	2	0	2	1	1	1	0	0	0	1	0	0	1	1	0	2	0	0	1	1	0	1	0	2	0	1	0	1	0
279	0	0	1	1	0	1	1	1	1	1	0	0	0	0	0	0	1	2	0	0	1	0	1	1	1	1	0	0	0	2	1	1	0	0	0	2	1	1	0	1	1	0	1	2	1	0	0	0	1
280	0	0	1	0	0	1	2	1	1	0	0	0	2	1	1	1	0	0	2	0	2	0	0	0	1	1	0	2	2	2	0	1	1	0	1	2	1	1	1	2	0	1	0	2	0	0	0	0	1
281	0	0	2	1	0	1	1	2	0	1	1	0	1	1	1	0	1	0	1	0	1	0	0	0	0	0	0	2	2	2	0	0	0	2	1	1	1	0	1	1	1	0	1	2	1	0	0	1	0
282	0	1	1	0	0	1	2	1	2	0	0	0	0	0	0	0	0	2	0	2	0	0	0	0	1	1	0	0	1	1	0	0	0	0	0	2	1	0	1	1	1	0	0	1	0	0	0	2	0
283	0	0	0	0	0	0	2	0	1	0	0	0	2	1	2	0	1	0	2	0	2	1	0	0	1	1	0	2	1	1	1	0	0	1	0	2	1	0	0	1	1	1	0	1	1	1	0	1	0
284	0	0	1	0	0	1	2	0	1	0	1	0	1	0	0	0	0	1	1	1	1	1	0	0	0	0	0	1	2	1	0	1	1	2	0	2	1	0	0	2	2	1	0	2	1	0	0	1	1
285	1	0	0	0	0	0	2	1	1	0	0	1	2	2	2	0	2	0	2	0	2	0	0	0	0	0	1	1	1	1	0	1	2	0	1	1	1	0	0	1	1	0	0	2	0	1	0	1	0
286	1	0	1	0	0	1	1	2	0	0	0	0	0	0	0	0	1	1	1	0	1	0	0	0	0	0	0	1	1	1	1	0	0	2	1	2	2	0	0	1	1	0	0	1	1	1	0	2	0
287	1	0	1	0	1	0	1	2	0	0	1	1	0	0	0	0	2	2	0	2	2	0	0	0	0	0	1	0	1	2	0	1	2	0	1	1	0	0	2	1	0	1	0	1	1	1	0	1	1
288	1	0	1	1	0	1	1	1	1	0	0	1	2	0	0	0	0	2	1	0	2	0	0	0	1	1	0	0	0	2	1	0	2	0	1	2	2	0	0	1	1	2	0	2	0	0	0	0	0
289	1	0	2	0	0	2	1	2	0	0	1	2	2	1	1	0	2	0	2	0	2	1	0	0	0	0	0	1	1	1	1	0	1	1	0	2	2	1	0	0	0	0	1	2	0	1	0	1	0
290	1	1	1	0	0	1	2	2	1	0	1	1	1	1	1	0	2	1	1	0	2	0	0	0	0	0	0	0	0	2	1	2	1	0	0	2	2	0	2	0	0	0	0	2	0	0	0	1	0
291	0	0	1	0	0	0	2	2	1	0	0	0	0	0	0	0	2	2	1	0	2	0	0	0	1	1	0	0	0	1	2	0	1	0	1	1	2	1	0	1	1	0	0	1	0	0	0	1	1
292	1	0	1	0	0	2	2	1	1	0	0	0	1	0	0	1	1	0	2	0	2	0	0	0	0	0	0	1	1	0	1	0	2	0	1	2	1	0	1	1	1	0	0	2	0	2	0	2	0
293	0	0	1	1	0	2	2	2	1	0	0	0	0	0	0	0	1	0	2	1	2	0	0	0	0	0	0	1	1	2	1	0	1	0	1	1	0	1	0	0	0	0	1	1	1	0	1	1	0
294	0	0	2	1	0	2	1	2	0	0	1	1	1	1	1	0	0	2	0	1	2	0	0	0	0	0	0	0	0	1	1	1	2	0	1	2	1	0	0	1	1	0	1	1	1	1	0	1	0
295	0	0	1	1	0	1	2	1	0	0	0	0	1	0	1	0	1	1	1	0	1	0	1	0	1	1	0	2	2	1	2	0	1	1	0	2	1	0	2	0	0	0	1	2	2	1	0	1	1
296	1	0	2	1	0	2	1	1	1	0	0	0	0	0	1	0	1	1	1	1	2	0	0	0	0	0	0	1	2	0	1	1	0	0	0	2	1	0	2	0	0	0	0	2	1	0	0	1	0
297	0	0	0	0	0	0	2	1	1	0	0	0	0	0	0	0	1	0	2	0	2	1	0	0	1	1	0	1	1	1	2	2	2	0	2	0	1	0	0	2	2	0	0	2	0	1	0	1	0
298	0	0	0	0	0	0	2	0	1	0	0	1	1	1	1	0	1	1	1	0	2	0	1	1	0	0	0	0	0	1	1	1	1	0	1	1	1	0	1	1	1	0	1	2	1	0	0	1	1
299	1	0	1	0	0	2	1	1	1	0	1	0	1	0	0	0	2	1	1	0	2	0	1	0	0	0	0	0	0	2	0	1	0	0	0	2	1	1	1	1	0	0	1	1	1	0	0	0	1
300	0	0	1	1	0	1	2	0	2	0	0	0	1	0	0	1	1	1	1	1	1	0	1	0	0	0	0	1	1	1	1	1	1	0	1	2	2	0	0	2	2	0	1	2	0	0	0	1	1
301	1	0	2	0	0	1	2	2	0	0	0	0	0	0	0	0	1	1	1	1	2	1	0	0	0	0	0	0	0	1	2	1	1	0	0	2	2	0	0	1	1	1	0	2	1	0	0	0	0
302	1	0	2	1	0	1	1	1	1	0	0	1	1	1	1	0	0	0	2	0	2	0	0	0	1	1	0	1	2	1	0	2	2	0	0	2	0	1	0	0	0	1	0	2	1	0	0	2	0
303	1	0	2	0	0	1	1	1	1	0	0	1	1	1	1	0	0	0	2	0	2	0	1	1	1	1	0	1	0	1	2	0	0	0	0	2	1	1	0	2	1	0	1	2	1	1	0	2	0
304	0	1	1	1	0	2	2	1	1	0	0	0	0	0	0	0	2	0	1	0	1	0	0	0	1	1	0	1	2	0	1	1	1	2	0	2	2	0	1	0	0	1	0	2	0	0	0	0	1
305	0	0	1	0	0	1	2	1	1	0	0	0	1	0	0	1	1	0	2	0	2	1	0	0	0	0	0	1	1	1	2	0	1	0	0	2	2	0	0	1	1	0	0	1	1	1	0	1	0
306	0	0	2	1	0	1	2	2	0	0	0	0	1	1	1	0	2	0	1	0	1	0	0	0	0	0	0	0	0	1	1	0	0	0	2	2	1	0	0	2	2	0	0	2	1	1	0	0	0
307	0	0	2	0	0	2	1	2	0	0	0	1	1	1	1	0	1	1	1	1	2	0	0	0	1	1	0	0	0	2	0	1	1	0	1	2	1	0	0	1	1	0	0	1	0	1	0	2	0
308	0	0	1	1	0	1	1	2	0	0	1	0	1	1	1	0	2	1	1	0	2	1	0	0	0	0	0	1	1	1	1	1	1	2	1	2	1	0	0	1	1	0	0	2	0	0	0	2	0
309	1	0	2	0	0	1	2	1	0	0	0	1	2	2	2	0	0	0	2	0	2	0	0	0	0	0	0	0	0	2	0	0	0	0	0	2	1	0	1	0	0	0	0	0	2	0	0	2	0
310	1	0	2	0	0	2	1	2	0	0	1	0	2	0	0	1	0	0	2	0	2	0	1	1	1	1	0	0	0	1	0	0	0	0	0	1	1	1	0	1	1	1	1	2	1	0	0	0	1
311	1	0	1	0	0	2	2	2	0	1	0	0	0	0	0	0	1	0	2	0	2	0	1	0	0	0	0	0	1	1	1	1	1	1	0	2	2	0	1	1	1	0	1	1	1	0	0	1	0
312	1	0	2	1	0	2	2	2	1	0	0	1	1	1	1	0	1	1	1	0	1	0	1	1	1	1	0	0	1	0	1	1	1	0	0	2	1	0	0	1	1	1	0	1	1	0	0	1	0
313	0	0	1	1	0	1	2	1	1	1	0	1	1	1	1	0	0	0	2	0	1	0	0	0	0	0	0	0	0	2	0	0	0	2	0	2	1	0	1	1	1	0	0	1	1	1	0	2	0
314	0	0	1	1	0	1	0	2	0	0	2	0	2	0	0	1	0	1	1	0	1	0	1	0	0	0	0	0	0	2	0	1	1	0	0	2	2	0	0	2	2	1	1	2	1	0	0	1	1
315	0	0	1	1	0	2	2	1	1	0	0	0	0	0	0	0	2	1	1	1	2	0	2	0	0	1	0	0	2	0	0	0	1	1	2	0	1	0	0	2	2	0	0	2	0	2	0	2	0
316	1	0	2	1	0	2	2	2	0	0	0	0	1	0	0	1	1	2	1	0	1	0	1	0	0	0	1	0	0	1	1	0	0	0	0	2	2	0	0	1	1	0	1	2	1	0	0	2	0
317	0	0	1	1	0	1	2	2	0	0	0	1	1	1	2	0	2	1	1	1	1	0	1	1	1	1	0	2	2	2	0	0	0	0	0	2	2	1	0	1	1	0	0	2	0	1	0	0	1
318	1	0	2	0	0	2	2	1	2	0	0	0	2	1	1	1	1	2	0	1	2	0	0	0	2	2	0	1	2	0	1	1	2	0	0	2	1	0	1	1	1	1	0	2	1	0	0	1	0
319	1	0	0	0	0	0	2	1	1	0	1	1	2	1	1	1	1	0	2	0	1	0	0	0	0	0	0	1	1	1	1	1	1	0	1	1	1	0	0	1	1	0	1	2	1	1	0	2	0
320	1	0	1	0	0	1	1	1	1	1	0	0	0	0	0	0	2	0	2	0	2	1	1	1	0	1	0	0	0	2	1	2	2	0	2	0	0	0	1	0	0	0	1	2	1	0	0	2	0
321	0	0	1	0	0	1	1	2	0	0	1	0	0	0	0	0	1	2	0	0	0	0	0	0	0	0	0	0	1	1	0	2	1	0	1	1	2	0	0	2	2	2	0	2	1	0	0	2	0
322	1	0	2	0	0	2	1	2	0	0	1	0	0	0	0	0	1	0	2	0	2	0	1	0	1	1	0	0	1	1	1	0	2	0	2	1	2	0	2	0	0	0	0	1	1	2	0	1	0
323	0	0	0	0	0	0	1	2	1	0	0	1	0	0	0	0	2	0	2	0	2	0	0	0	1	1	0	2	2	0	2	0	1	0	0	2	1	0	0	1	1	0	2	2	2	1	0	1	0
324	0	0	1	1	0	2	2	0	2	0	0	0	1	0	0	1	1	1	1	1	1	0	0	0	0	0	0	1	1	1	2	1	1	0	0	2	1	0	2	0	0	0	1	1	1	1	0	2	0
325	0	0	2	1	0	2	2	0	2	0	0	0	0	0	0	0	1	0	2	0	2	0	0	0	0	0	0	2	2	1	2	1	1	0	0	2	2	0	0	2	2	0	0	1	0	0	0	2	0
326	1	0	1	1	0	1	1	1	1	1	0	1	1	1	1	0	2	1	1	0	2	0	0	0	0	0	0	0	0	1	0	1	0	1	0	2	1	0	0	2	2	0	0	2	0	2	0	1	0
327	0	0	1	0	0	2	2	2	0	0	0	0	0	0	0	0	0	2	1	0	1	0	0	0	0	0	0	0	2	0	0	1	1	1	1	1	1	0	1	1	1	0	0	2	0	0	0	1	0
328	0	0	0	0	0	0	2	0	1	0	1	0	0	0	0	0	1	1	1	1	2	0	0	0	0	0	0	0	0	2	0	1	0	1	0	2	2	0	0	2	2	0	0	0	0	0	0	0	0
329	0	0	1	1	0	1	2	1	1	0	0	0	0	0	0	0	2	2	0	1	1	0	2	1	1	1	0	1	1	2	0	0	1	0	0	2	2	0	0	2	2	1	0	2	1	0	1	1	0
330	1	0	2	1	0	1	2	2	0	0	0	0	1	0	0	0	2	0	2	0	2	1	0	0	0	0	0	0	0	2	0	0	0	1	1	1	1	0	0	2	2	0	0	0	0	0	0	1	0
331	1	0	1	0	0	0	2	1	1	0	0	0	0	0	0	0	2	1	1	1	1	0	0	0	0	0	0	1	1	1	2	2	1	0	2	0	0	1	0	0	0	0	0	0	2	0	0	2	0
332	1	0	1	0	0	0	1	1	1	0	0	0	0	0	0	0	0	1	1	0	0	0	0	0	0	0	0	0	1	1	0	0	1	0	1	2	2	0	2	0	0	0	0	0	0	0	0	1	1
333	0	1	1	0	0	1	2	1	1	0	0	1	2	1	1	1	0	0	2	0	2	0	0	0	1	1	0	1	1	2	1	0	0	0	0	2	1	0	1	1	1	2	0	2	1	0	0	0	0
334	1	0	2	1	0	2	0	2	0	0	2	0	0	0	0	0	1	1	1	0	1	0	0	0	0	0	0	0	0	2	1	1	1	0	1	1	1	0	2	0	0	0	0	1	0	0	0	1	0
335	0	0	0	1	0	1	2	0	1	0	0	0	0	0	0	0	2	1	1	1	1	1	0	0	0	0	0	0	1	0	0	2	2	0	2	0	2	0	1	1	1	0	1	1	0	1	0	1	1
336	0	0	2	2	0	2	1	1	1	0	1	0	1	0	0	1	2	0	2	0	2	0	1	0	0	0	0	1	1	1	1	1	2	0	1	1	1	0	2	0	0	0	0	2	0	2	0	1	0
337	1	0	1	0	0	1	1	2	0	0	1	0	0	0	0	0	2	0	2	0	2	0	0	0	0	0	0	0	1	1	0	0	1	1	1	2	2	0	0	1	1	0	1	2	1	0	0	1	0
338	0	0	1	1	0	2	2	1	1	0	0	1	1	1	1	0	1	1	1	1	2	0	1	0	0	0	0	0	1	1	0	2	1	0	0	2	1	1	1	0	0	0	0	2	0	0	0	2	0
339	1	0	1	1	0	2	1	2	0	0	0	1	1	1	1	0	1	0	2	1	2	0	1	0	0	0	0	0	0	1	2	0	0	2	1	1	0	2	0	0	0	0	1	2	0	1	0	2	0
340	0	0	0	0	0	0	1	0	2	0	0	0	2	1	1	0	1	0	2	0	2	0	0	0	0	0	0	0	0	1	0	0	1	0	1	1	2	0	0	2	2	0	2	2	2	1	0	1	0
341	1	0	2	1	0	2	1	2	0	0	1	0	1	0	0	1	1	1	1	1	1	0	0	0	1	1	0	2	2	1	2	2	1	0	1	1	1	1	0	0	0	1	0	1	2	0	0	1	0
342	1	0	2	0	0	2	2	1	0	0	0	0	0	0	0	0	1	1	1	1	2	0	1	1	1	1	0	1	1	1	1	0	2	1	1	2	2	0	1	1	1	0	0	1	0	0	0	1	1
343	1	0	0	0	0	1	1	2	1	0	0	1	1	1	1	0	0	1	1	1	2	1	0	0	1	1	1	1	1	1	0	1	1	0	1	1	2	1	0	2	1	0	0	1	0	1	0	1	0
344	0	0	0	0	0	0	1	1	1	0	0	0	1	1	1	0	0	2	0	1	2	1	0	0	0	0	0	0	1	1	0	0	2	0	0	2	2	0	0	1	1	0	0	2	0	2	0	2	0
345	1	0	2	0	0	1	2	1	1	0	0	0	0	0	0	0	2	1	2	1	2	0	1	1	1	2	0	0	0	1	1	0	1	1	1	2	1	1	0	1	1	0	0	2	0	1	0	2	0
346	1	0	0	0	0	1	1	1	1	1	0	0	1	1	1	0	1	1	1	1	2	0	1	1	1	1	0	1	1	1	2	0	0	0	1	1	2	0	0	2	2	0	1	1	1	2	0	1	0
347	1	0	0	0	0	0	1	1	1	1	0	1	1	1	1	0	1	1	1	2	1	0	0	0	0	0	0	1	1	2	1	1	1	0	0	2	2	0	0	1	1	1	0	2	2	0	0	2	0
348	1	1	1	0	0	1	2	2	1	0	1	0	1	1	1	0	1	1	1	1	1	0	0	0	0	0	0	1	1	2	0	0	0	1	0	2	2	0	0	2	2	0	0	1	0	0	0	1	0
349	0	0	0	0	0	0	1	2	0	0	1	1	2	1	1	1	1	0	1	0	2	0	0	0	0	0	1	0	0	1	1	0	0	1	0	2	1	0	2	1	0	1	0	2	1	0	0	2	0
350	1	0	1	0	0	1	1	1	1	1	2	0	0	0	0	0	2	2	1	0	1	0	0	0	0	0	0	1	1	1	2	1	1	0	0	2	1	1	0	1	1	0	1	1	1	1	0	1	1
351	1	0	0	0	0	0	2	2	0	0	1	0	0	0	0	0	2	0	2	0	2	0	0	0	0	0	0	0	0	1	1	0	1	0	0	2	1	0	1	1	1	0	0	2	1	1	0	1	0
352	1	0	1	0	0	0	1	2	0	0	1	1	2	2	2	0	2	1	1	0	2	0	0	0	0	0	0	1	1	1	2	1	1	1	1	1	1	0	1	1	1	0	0	0	2	1	0	1	0
353	1	0	1	0	0	1	2	2	1	0	0	0	1	1	2	0	1	0	2	0	1	0	0	0	1	1	0	1	1	2	0	1	2	0	2	0	1	0	0	0	0	0	0	1	0	0	0	0	1
354	0	0	1	1	0	1	2	1	1	0	0	1	1	1	2	0	1	1	1	0	1	1	0	0	0	0	0	0	0	2	0	1	1	2	2	1	2	0	1	2	1	0	2	2	2	0	0	0	0
355	0	0	1	0	0	0	2	0	1	0	0	0	0	0	0	0	2	1	2	0	1	0	0	0	0	0	0	0	0	2	1	0	1	0	1	1	1	0	0	2	2	0	0	2	0	0	0	2	0
356	0	0	0	0	0	0	1	2	1	0	0	1	1	0	0	0	0	0	2	1	2	0	0	0	0	0	0	0	1	1	0	1	1	0	1	2	1	0	1	1	1	1	0	1	0	1	0	1	0
357	0	0	0	1	0	1	2	1	1	0	1	1	2	1	1	1	1	0	2	0	2	0	1	0	0	0	0	0	0	2	1	0	1	2	1	2	1	1	0	0	0	1	0	1	2	0	0	2	0
358	1	0	0	0	0	0	2	1	1	0	0	0	2	1	1	1	1	0	1	2	1	0	1	1	1	1	0	0	1	1	0	0	0	0	0	2	1	0	0	2	2	0	2	2	2	1	0	1	0
359	0	0	2	1	0	2	2	1	1	0	0	0	0	0	0	0	1	1	1	1	1	0	0	0	0	0	0	2	2	1	2	2	1	0	0	2	2	1	0	1	1	0	0	0	1	0	0	2	0
360	0	0	2	1	0	1	2	1	1	0	0	1	1	2	1	0	1	1	1	0	1	0	0	0	0	0	0	0	0	2	1	1	0	0	1	1	0	0	2	0	0	0	0	1	0	0	0	1	0
361	1	0	1	2	0	2	2	0	1	0	1	1	1	1	1	0	0	1	2	0	2	0	0	0	1	1	0	0	0	1	2	2	1	0	0	2	1	0	0	1	1	0	0	1	0	1	0	1	1
362	1	0	2	0	0	2	2	2	1	0	0	1	1	1	1	0	2	1	2	1	2	0	0	0	0	0	0	1	1	1	2	1	0	1	1	2	2	1	0	2	1	0	0	1	1	1	0	0	1
363	0	0	1	2	0	2	2	1	1	0	0	0	0	0	0	0	0	2	0	2	0	0	0	0	0	0	0	1	1	1	1	0	0	0	0	2	1	0	1	1	1	0	0	2	0	0	0	1	1
364	1	0	1	0	0	0	1	2	0	0	1	0	1	0	0	0	2	0	2	0	2	0	1	1	1	1	0	0	1	1	0	0	1	1	0	2	1	0	0	2	2	0	0	1	1	2	0	2	0
365	1	0	1	0	0	1	1	1	1	0	1	1	1	1	1	0	1	1	1	1	1	0	0	0	0	0	1	0	0	1	1	0	2	1	2	1	2	0	1	1	1	0	0	2	0	0	0	1	0
366	0	0	1	0	0	0	2	0	1	0	0	1	2	2	2	0	2	0	2	1	2	0	0	0	0	0	0	0	1	1	1	1	1	1	1	1	2	0	0	2	2	0	0	1	1	0	0	2	0
367	0	0	2	0	0	1	1	2	0	0	1	0	0	0	0	0	0	0	2	0	2	0	1	0	1	1	0	0	0	2	1	0	0	0	2	1	1	0	2	0	0	0	1	1	1	2	0	0	0
368	0	0	2	0	1	1	1	2	0	0	1	1	2	2	2	0	1	1	1	1	1	0	1	0	0	0	0	0	0	2	0	0	2	0	0	2	1	1	1	1	1	0	0	0	0	1	0	2	0
369	1	0	1	0	0	1	2	2	0	0	0	0	0	0	0	0	1	1	1	0	1	0	0	0	0	0	0	0	0	1	1	1	1	1	1	1	1	1	0	1	1	0	1	2	1	0	0	2	0
370	1	0	1	1	0	1	1	1	1	0	1	0	0	0	0	0	1	0	2	0	2	0	0	0	0	0	0	1	1	1	1	2	1	0	1	0	1	0	0	1	1	0	0	2	0	0	0	2	0
371	1	0	1	0	0	0	2	1	1	0	0	0	0	0	0	0	1	0	2	0	2	0	1	0	0	0	0	1	1	2	1	0	1	1	1	1	1	0	2	0	0	1	0	2	2	0	0	0	0
372	1	0	1	1	0	1	1	2	0	0	1	1	0	0	0	0	1	2	0	1	1	0	0	0	0	0	0	0	1	1	1	0	1	1	0	2	2	0	1	1	1	0	0	1	0	1	0	1	0
373	1	0	1	1	0	1	1	1	1	0	0	1	0	0	0	0	1	2	0	1	1	0	0	0	0	0	1	0	0	1	0	1	1	1	0	2	1	2	0	0	0	0	0	1	0	1	0	2	0
374	1	0	2	1	0	1	2	1	1	0	1	0	0	0	0	0	1	1	1	1	2	0	1	0	1	1	0	1	1	1	1	1	0	0	0	2	2	0	0	1	1	0	0	2	1	0	0	1	0
375	1	0	2	0	0	1	0	2	0	1	1	0	0	0	0	0	1	1	1	1	1	0	1	1	1	1	0	0	1	1	0	1	1	0	0	2	0	0	2	0	0	0	0	2	1	0	0	0	0
376	0	0	1	1	0	1	2	1	0	0	0	0	0	0	0	0	2	0	2	0	2	0	0	0	0	0	0	0	0	2	1	1	2	0	1	1	1	1	0	0	0	0	0	2	1	1	0	1	0
377	0	0	1	0	0	1	2	1	1	0	0	2	2	2	2	0	2	0	2	0	2	0	0	0	0	0	0	1	2	0	1	1	2	0	1	1	2	0	0	2	2	0	0	0	1	0	0	1	1
378	1	0	2	0	0	1	2	1	1	0	0	2	2	1	1	0	0	2	0	1	0	0	1	1	1	1	0	0	0	2	0	1	1	0	0	2	2	0	1	1	1	0	0	1	0	1	0	2	0
379	1	0	2	0	0	1	2	2	1	0	0	0	1	0	0	0	2	1	1	0	2	0	0	0	0	0	1	0	0	1	0	0	1	0	0	2	2	0	0	2	2	0	0	2	0	0	0	1	0
380	0	0	1	1	0	2	2	2	0	0	0	0	2	1	1	0	0	2	1	0	1	0	0	0	0	0	0	1	1	2	1	1	1	1	1	1	1	1	0	1	1	0	1	2	1	0	0	2	0
381	0	0	1	0	0	1	2	1	1	0	0	0	0	0	0	0	0	2	0	1	1	0	0	0	0	0	0	1	0	1	1	0	1	0	1	1	1	0	1	0	0	0	1	2	0	0	0	0	0
382	0	0	2	0	0	2	1	2	0	0	1	1	1	1	1	0	1	1	1	0	1	0	0	0	0	0	0	0	0	1	1	1	2	0	1	1	0	0	1	1	1	0	0	1	0	0	0	2	0
383	0	0	2	0	0	1	1	2	0	0	1	1	1	1	1	0	0	0	1	0	2	0	0	0	0	0	1	0	0	0	1	1	1	1	2	1	2	0	0	2	2	0	1	1	1	1	0	2	0
384	1	0	2	0	0	2	2	1	1	0	0	1	2	2	2	0	0	2	0	1	2	0	0	0	0	0	0	2	2	1	1	2	2	0	2	0	1	0	1	1	1	0	1	2	1	0	0	2	0
385	0	0	2	2	0	2	1	0	2	0	0	0	1	0	0	1	0	2	0	1	1	0	0	0	0	0	0	1	2	0	1	0	1	0	1	1	1	0	1	1	1	0	0	1	0	0	0	1	1
386	1	0	2	0	0	2	1	2	0	0	1	1	2	0	0	0	2	2	1	0	1	0	0	0	0	0	0	0	0	1	1	1	0	0	0	2	0	1	1	0	0	0	0	0	1	0	0	1	1
387	1	0	1	1	0	1	2	1	0	0	0	1	1	1	1	0	1	0	2	0	2	1	1	0	0	0	0	2	2	1	1	0	0	0	0	2	1	1	0	1	1	0	0	0	1	0	0	0	1
388	0	0	2	1	0	1	1	2	0	0	1	0	0	0	0	0	2	0	2	1	2	0	0	0	0	0	0	2	2	1	1	0	1	0	1	2	0	1	0	0	0	0	0	1	0	1	0	1	0
389	1	0	2	0	0	1	1	2	0	0	0	0	0	0	0	0	1	0	1	0	2	0	0	0	0	0	0	1	1	1	2	1	1	0	1	1	1	1	1	1	0	0	0	2	0	1	0	2	0
390	1	0	2	0	0	2	1	2	0	0	1	0	0	0	0	0	0	2	0	1	1	0	1	1	0	0	0	0	1	1	1	0	1	1	1	1	2	0	2	1	1	0	0	0	0	1	0	1	1
391	1	0	1	0	0	2	1	2	0	0	1	0	0	0	0	0	1	0	2	0	2	0	1	1	1	1	0	0	0	2	0	1	1	2	1	1	2	0	1	1	1	1	0	2	2	0	0	0	2
392	1	0	1	0	0	1	2	0	2	0	0	0	0	0	0	0	2	0	2	0	2	0	1	1	1	1	0	1	1	1	1	2	1	0	1	1	2	0	0	2	2	0	0	1	0	1	0	2	0
393	1	0	0	0	0	0	1	2	0	0	1	1	1	0	0	0	1	1	0	1	0	0	0	0	0	0	0	0	1	1	1	0	0	0	0	2	0	0	1	0	0	0	0	2	0	1	0	1	0
394	0	0	1	1	0	1	2	1	1	0	0	0	0	0	0	0	2	1	1	1	2	2	0	0	0	0	0	1	2	1	0	0	1	1	1	1	1	1	0	1	1	0	0	1	0	0	0	0	0
395	0	0	2	0	0	2	1	2	0	0	1	1	1	1	1	0	0	1	0	1	0	0	0	0	0	0	0	1	2	0	1	0	1	0	0	2	2	0	0	2	2	0	1	1	1	0	0	2	0
396	0	0	2	1	0	1	2	0	1	0	0	1	2	2	2	0	2	0	2	0	2	0	1	1	0	0	0	0	0	2	1	1	1	0	1	2	1	0	1	1	1	0	0	1	1	0	0	1	1
397	1	0	0	0	0	0	1	2	0	0	1	0	0	0	0	0	2	0	2	0	2	0	0	0	0	0	0	1	1	1	2	0	2	1	2	2	1	1	1	1	0	0	0	2	1	0	0	0	2
398	0	0	2	0	0	1	2	2	1	0	1	1	1	1	1	0	1	2	0	1	1	0	2	0	0	0	0	0	0	2	0	0	1	0	1	1	1	0	0	0	0	0	0	1	0	0	0	0	1
399	0	0	2	0	0	1	2	1	2	0	0	0	1	1	1	0	1	0	1	0	2	0	1	1	1	1	0	0	1	1	0	0	1	0	1	1	2	0	1	1	1	1	0	2	1	0	0	1	0
400	0	0	1	0	0	1	2	1	0	0	0	0	0	0	0	0	1	1	1	1	2	0	0	0	0	0	0	0	1	1	1	0	1	0	1	1	1	1	0	1	1	1	0	1	0	1	0	1	1
401	0	0	2	0	0	1	2	0	2	0	0	0	1	0	0	0	0	2	1	0	2	0	1	0	0	0	0	0	0	2	1	1	1	1	0	2	2	0	1	1	1	1	0	2	1	0	0	1	1
402	1	0	1	0	0	0	1	2	0	0	1	0	1	0	0	0	0	1	1	1	1	0	0	0	0	0	0	0	0	1	0	0	0	1	1	1	2	0	0	1	1	0	1	1	1	0	0	0	1
403	1	0	2	1	0	1	0	2	0	0	2	1	1	1	1	0	0	0	2	0	2	0	0	0	0	0	0	0	0	1	1	1	1	2	0	2	1	1	0	1	1	0	0	2	1	0	0	1	0
404	0	0	0	1	0	1	0	1	1	0	1	1	1	1	1	0	2	1	2	1	2	0	0	0	1	1	0	0	1	1	0	2	1	1	0	2	1	0	0	1	1	0	0	2	0	2	0	2	0
405	1	0	2	1	0	2	1	1	1	0	0	1	1	1	1	0	1	1	1	1	2	0	0	0	0	0	0	1	1	1	2	1	0	1	0	2	2	0	0	2	2	0	0	1	1	1	1	1	0
406	0	0	2	0	0	2	2	2	0	0	0	0	1	0	0	1	1	1	1	1	2	0	0	0	0	0	0	0	0	1	2	0	1	1	0	2	1	1	1	2	0	0	1	1	0	1	0	2	0
407	1	0	2	0	0	1	2	0	2	0	0	1	1	1	1	0	0	0	2	0	2	0	2	0	0	1	0	2	2	0	2	1	1	1	1	2	1	0	0	1	1	0	0	0	0	0	0	2	0
408	1	0	1	0	0	0	1	1	1	0	1	1	2	1	1	0	1	1	1	1	2	0	0	0	0	0	0	0	0	2	0	1	1	1	1	1	1	0	1	1	1	2	0	2	1	0	0	2	0
409	0	0	1	0	0	0	1	1	1	0	0	1	1	1	1	0	0	2	0	1	0	0	0	0	0	0	1	0	0	1	0	1	1	0	1	2	2	1	0	1	1	1	0	2	0	0	0	2	0
410	0	0	1	0	0	0	0	2	0	0	2	0	0	0	0	0	0	1	1	0	1	0	1	0	0	0	0	0	0	1	0	0	1	0	1	1	1	1	0	1	1	0	0	0	0	0	0	1	0
411	0	0	2	0	0	1	2	1	1	0	0	0	0	0	0	0	2	0	2	0	2	0	0	0	0	0	1	1	1	1	0	0	0	0	0	1	2	0	0	2	2	1	0	1	1	0	0	2	0
412	0	0	2	0	1	1	1	1	1	1	2	1	1	1	1	0	0	0	1	0	2	0	0	0	0	0	1	2	2	1	1	1	1	0	2	1	2	0	0	2	2	0	0	0	0	0	0	1	0
413	0	0	1	1	0	2	2	0	2	0	0	1	1	1	1	0	1	2	0	2	1	0	1	0	0	0	0	1	2	0	1	0	1	1	0	2	0	1	0	0	0	0	1	1	1	0	0	1	1
414	1	0	2	0	0	2	2	2	0	0	0	0	0	0	0	0	2	0	2	0	2	0	0	0	0	0	1	1	1	1	0	0	0	0	0	2	1	1	0	1	1	0	0	1	0	0	0	1	0
415	0	0	2	1	0	2	1	1	1	0	0	0	0	0	0	0	1	1	1	1	1	0	0	0	0	0	0	0	1	0	1	0	1	0	0	2	2	0	2	0	0	0	0	0	1	1	0	1	0
416	0	0	2	0	0	2	2	2	0	0	0	0	0	0	0	0	1	1	1	1	1	0	0	0	0	0	0	1	1	1	1	1	1	0	0	2	2	0	0	2	2	0	1	2	1	0	0	1	0
417	1	1	2	0	0	1	2	1	1	0	0	1	2	1	1	1	2	1	1	1	1	0	0	0	1	1	0	1	1	1	2	1	1	1	1	1	2	0	0	1	1	0	0	1	0	1	0	1	0
418	0	1	2	0	0	2	2	1	0	0	0	0	2	1	1	1	0	1	1	2	1	0	0	0	0	0	1	1	1	1	0	0	1	0	0	2	2	1	0	2	1	0	0	1	0	1	0	1	0
419	0	0	2	0	0	2	0	2	0	0	2	0	1	0	0	0	2	0	2	0	2	0	0	0	0	0	0	0	0	2	0	0	1	0	0	2	1	0	2	0	0	0	0	1	1	2	0	0	0
420	1	0	1	0	1	1	1	1	1	0	1	0	1	0	0	1	1	1	1	1	1	0	1	0	0	0	0	0	1	1	0	1	1	2	0	2	1	0	1	2	1	1	0	2	1	0	1	2	0
421	0	0	1	0	0	1	1	2	0	0	1	0	1	0	0	0	2	1	1	1	2	0	0	0	0	0	0	0	0	1	2	0	0	0	0	2	1	0	0	1	1	1	0	1	1	0	0	0	2
422	0	0	1	2	0	2	1	1	1	1	1	1	1	1	1	0	1	1	1	1	1	0	0	0	0	0	0	1	1	1	2	1	2	0	0	2	1	1	0	1	1	0	0	0	0	1	0	2	0
423	1	0	1	0	0	1	2	2	0	0	0	0	1	0	0	0	1	0	2	0	2	0	0	0	0	1	0	1	1	1	2	2	1	1	0	2	0	2	0	0	0	0	0	2	0	1	0	0	1
424	0	0	2	1	0	1	2	1	0	0	0	0	0	0	0	0	1	1	1	0	1	0	0	0	0	0	0	0	1	1	0	1	1	0	0	2	1	1	0	1	1	0	0	2	0	0	0	2	0
425	0	0	0	0	0	0	1	2	0	0	0	0	0	0	1	0	1	1	1	0	1	0	0	0	1	1	0	1	1	1	2	1	1	0	0	2	2	0	1	1	1	0	1	1	1	0	0	1	1
426	1	0	1	1	0	1	1	2	0	0	1	0	1	0	0	0	1	1	1	0	1	0	0	0	1	1	0	0	1	1	0	0	1	0	0	2	1	1	0	1	1	0	0	0	1	0	0	1	1
427	0	1	2	0	0	2	0	1	1	1	1	0	1	1	1	0	1	1	1	2	1	0	0	0	0	0	0	0	0	1	0	2	1	0	1	0	0	2	0	0	0	1	0	2	1	1	0	1	0
428	0	0	2	0	0	1	2	1	1	0	0	1	2	1	1	0	0	0	2	1	2	0	0	0	1	1	0	1	1	2	1	0	0	2	1	1	1	1	0	1	1	0	0	1	0	0	0	0	0
429	1	0	2	1	0	2	2	1	0	0	0	0	0	0	0	0	1	1	1	0	1	0	0	0	0	0	0	0	0	2	0	0	1	1	1	2	1	0	1	1	1	0	0	2	0	1	0	1	0
430	1	0	2	0	0	2	1	2	0	0	1	0	1	1	1	0	1	2	0	0	0	0	1	1	1	2	0	1	2	0	1	0	1	1	1	2	2	0	1	1	1	0	0	1	0	1	0	2	0
431	1	0	1	1	0	1	2	1	1	0	0	1	2	2	2	0	1	0	2	1	2	0	0	0	0	0	0	1	1	2	1	1	1	0	0	2	1	0	1	1	1	0	0	1	0	1	0	0	0
432	0	0	2	0	0	1	2	1	0	0	1	1	1	1	1	0	1	0	2	0	2	0	0	0	1	1	0	0	0	2	1	0	1	1	1	1	2	0	1	1	1	0	0	0	1	0	1	2	0
433	0	0	1	0	0	2	2	2	0	0	0	0	1	0	0	0	2	1	1	1	2	0	0	0	2	2	0	1	2	1	0	1	1	1	1	1	1	0	0	1	1	0	1	2	1	0	0	1	1
434	0	0	1	1	0	1	1	0	2	0	0	0	1	0	0	1	2	1	2	1	2	0	0	0	0	0	0	1	0	1	1	1	1	0	0	2	1	1	0	1	1	0	1	2	1	0	0	2	0
435	0	0	1	0	0	1	1	1	1	0	0	1	2	2	2	0	1	0	1	0	2	0	0	0	1	1	0	1	1	2	1	0	0	0	0	2	1	0	0	1	1	0	0	2	1	1	0	2	0
436	1	0	2	0	0	2	1	1	1	0	1	0	1	0	0	0	2	1	1	1	1	1	0	0	0	0	0	0	0	2	1	1	1	1	1	1	2	1	0	1	1	0	0	2	0	0	0	2	0
437	1	0	2	1	0	2	2	1	1	0	0	0	1	1	2	0	0	0	2	1	2	0	0	0	0	0	1	2	2	1	1	0	1	1	1	2	2	0	0	1	1	0	0	1	1	1	0	1	1
438	0	0	1	1	0	1	2	2	0	0	0	0	1	1	1	0	2	1	1	0	2	0	0	0	1	1	0	0	2	0	0	0	1	1	1	2	1	0	1	1	1	0	0	2	0	1	0	2	0
439	1	0	0	0	0	0	2	0	2	0	0	1	2	1	1	0	0	0	2	0	2	0	0	0	0	0	0	0	1	0	1	0	1	0	0	2	2	0	0	1	1	0	1	2	1	1	0	2	0
440	0	0	1	0	0	1	2	2	0	0	0	0	0	0	0	0	1	1	1	1	2	0	0	0	0	0	0	0	0	1	2	2	1	0	1	0	1	0	0	2	2	1	0	2	2	0	0	1	0
441	1	0	1	0	0	2	1	2	0	0	1	0	0	0	0	0	0	0	1	0	2	0	1	0	0	0	0	0	0	1	2	1	1	2	0	2	1	1	0	1	1	0	1	2	1	1	0	1	0
442	0	0	0	1	0	1	1	1	0	1	1	1	1	1	1	0	1	1	1	1	2	0	1	0	0	0	0	1	1	1	1	1	1	0	2	2	1	0	0	2	2	0	0	1	0	1	0	0	0
443	1	0	2	1	0	1	2	1	1	0	0	1	1	1	1	0	1	0	2	0	2	0	0	0	0	0	0	0	0	2	1	1	2	0	1	1	1	1	0	1	1	0	0	2	1	2	0	1	0
444	1	0	1	1	0	2	2	2	2	0	0	0	0	0	0	0	1	1	1	1	1	0	0	0	1	1	1	0	0	1	0	0	2	0	1	1	2	1	0	1	1	1	0	2	1	0	0	2	0
445	1	0	0	0	0	1	1	1	1	1	0	1	1	1	1	0	0	1	0	1	0	0	0	0	0	0	0	1	1	1	1	1	0	1	0	2	2	0	1	1	1	0	1	1	1	1	0	0	1
446	1	0	1	0	0	1	2	1	0	0	0	1	0	0	0	0	2	0	1	0	1	0	1	0	0	0	0	0	1	0	1	1	1	0	0	2	2	0	1	1	1	0	1	1	1	2	0	2	0
447	0	0	1	1	0	1	1	2	0	0	0	1	1	1	1	0	1	0	1	0	2	0	0	0	0	0	0	0	1	2	0	0	2	0	2	1	2	0	0	2	2	0	0	2	1	1	0	1	0
448	1	0	1	0	0	1	2	1	0	0	1	2	2	2	2	0	1	1	1	2	1	0	1	0	0	0	0	0	0	1	0	1	2	0	0	2	1	0	1	2	1	1	0	2	2	0	0	2	0
449	0	0	1	0	0	1	1	2	0	0	1	1	1	1	1	0	1	0	2	0	2	0	0	0	0	1	0	0	1	1	1	0	1	2	2	2	1	1	1	1	1	0	2	2	1	1	0	2	0
450	1	0	0	0	0	0	1	2	0	0	0	1	1	1	1	0	1	0	2	0	2	0	0	0	0	0	0	2	2	1	2	1	2	0	2	0	2	0	0	2	2	2	0	2	1	0	0	1	0
451	0	0	2	1	0	1	2	2	0	0	0	1	2	1	1	1	1	2	0	0	1	0	0	0	0	0	0	0	0	1	0	1	1	0	0	2	2	0	0	2	2	0	0	2	0	1	0	2	0
452	0	1	1	0	0	1	2	2	0	0	0	1	1	1	1	0	1	2	1	1	1	0	1	0	0	0	0	0	0	1	2	0	1	1	0	2	1	1	0	1	1	0	1	2	1	0	0	1	1
453	0	0	1	1	0	2	1	1	1	0	1	1	2	1	1	1	1	1	1	1	1	1	0	0	0	0	0	0	2	0	0	1	1	1	1	1	1	1	0	2	2	0	0	1	0	0	0	2	0
454	0	0	2	1	0	2	2	1	1	0	0	0	1	0	0	1	1	1	1	1	2	0	1	1	1	1	0	0	1	0	1	0	1	0	0	2	1	0	0	2	2	0	0	1	1	1	0	2	0
455	0	0	1	0	0	1	1	2	0	0	0	0	1	0	0	0	0	2	0	1	0	0	0	0	0	0	0	0	1	1	0	0	0	0	0	2	1	0	1	1	1	0	0	1	1	0	0	1	0
456	0	0	2	0	0	2	2	2	0	0	1	1	1	1	1	0	0	1	0	1	0	0	1	0	0	0	0	1	1	2	0	0	1	0	0	2	1	1	0	1	1	0	0	1	1	1	0	0	0
457	0	0	2	1	0	2	2	0	1	0	0	0	1	0	0	1	0	0	2	0	2	0	0	0	0	0	0	0	1	1	1	0	0	0	0	2	1	0	0	1	1	0	2	2	2	0	0	1	0
458	1	0	0	1	0	1	2	2	1	0	1	0	0	0	0	0	2	0	1	0	1	0	1	1	1	1	0	0	1	1	1	0	0	0	0	2	0	1	1	0	0	0	0	1	0	0	0	1	0
459	0	0	0	1	1	1	2	1	2	0	0	0	0	0	0	0	1	1	0	1	0	0	0	0	0	0	0	1	1	2	0	0	1	0	1	2	1	0	2	0	0	0	0	1	1	0	0	2	0
460	1	0	1	0	0	1	2	2	0	0	0	0	0	0	0	0	1	1	1	0	1	0	0	0	0	0	0	0	1	0	1	1	1	0	0	2	1	1	0	1	1	2	0	2	0	0	0	1	0
461	1	0	1	0	1	2	2	1	1	0	0	1	1	1	1	0	1	1	1	2	1	0	1	0	0	0	0	0	2	0	0	0	1	0	0	2	0	0	1	0	0	0	0	2	0	0	0	0	0
462	1	0	1	0	0	1	2	0	2	0	0	0	1	0	0	0	2	0	2	0	2	0	0	0	0	0	0	1	1	2	0	2	1	0	0	2	2	0	0	2	2	1	0	2	2	1	0	2	0
463	0	0	1	0	0	1	1	1	0	1	1	0	1	0	0	0	1	1	2	0	2	0	1	0	1	1	0	0	0	2	0	1	1	0	0	2	1	0	0	1	1	0	1	2	1	1	0	1	0
464	0	0	0	0	0	0	2	2	0	0	0	0	1	0	0	0	2	2	0	1	1	0	1	1	1	1	0	0	1	1	0	0	1	0	1	2	1	0	2	0	0	1	0	2	1	0	0	1	0
465	0	0	0	0	0	0	1	2	0	0	1	1	1	1	1	0	1	0	2	1	2	0	1	1	1	1	0	0	0	2	1	1	0	0	0	2	1	0	1	2	1	0	0	2	1	1	0	1	0
466	0	0	0	0	0	1	2	2	0	0	0	0	0	0	0	0	2	1	1	1	2	0	0	0	0	0	0	1	1	1	2	0	0	0	1	1	1	0	1	0	0	0	0	1	0	1	0	2	0
467	0	0	1	0	0	1	1	2	0	0	1	1	1	1	2	0	2	1	1	0	2	0	0	0	0	0	1	1	1	1	0	1	2	0	1	1	1	1	0	0	0	0	1	1	1	1	0	0	0
468	0	0	2	0	0	2	2	1	2	0	0	1	1	1	1	0	1	0	2	1	2	0	0	0	0	0	0	0	0	1	1	0	0	0	1	1	1	0	0	2	2	0	1	2	1	1	0	1	0
469	1	0	1	0	0	1	1	1	2	0	0	0	1	1	1	0	1	1	1	1	2	2	0	0	0	0	0	1	2	0	1	0	1	1	1	1	2	0	0	2	2	0	0	0	2	0	0	1	1
470	1	0	1	1	0	1	2	2	0	0	0	0	0	0	0	0	1	0	2	0	2	0	1	0	0	0	0	0	0	1	0	1	1	2	1	2	1	1	1	1	1	0	1	2	0	0	0	2	0
471	0	0	1	0	0	0	1	2	0	0	1	0	0	0	0	0	2	1	1	0	2	0	1	0	1	1	0	0	1	1	1	0	1	1	2	0	2	0	1	1	1	0	0	0	1	0	0	2	0
472	0	0	2	0	0	1	1	2	1	0	0	2	1	1	1	0	1	1	1	1	1	0	1	0	0	0	1	0	0	1	0	1	2	0	1	2	1	0	0	2	2	0	2	2	2	0	0	2	0
473	0	0	1	0	0	1	1	1	1	0	1	1	1	1	1	0	1	1	1	0	1	0	0	0	0	0	0	0	0	2	1	0	0	0	0	2	2	0	1	1	1	0	1	2	0	1	0	2	0
474	1	0	1	1	0	2	2	1	1	0	0	0	1	0	0	1	2	0	2	0	2	1	0	0	0	0	0	0	0	1	1	0	1	1	1	1	1	0	2	0	0	0	0	2	0	1	0	1	0
475	1	0	0	0	0	0	2	2	0	0	0	1	1	1	1	0	1	0	2	1	2	0	1	1	1	1	0	1	1	1	1	1	1	0	0	2	1	0	0	1	1	0	0	1	0	1	1	2	0
476	0	0	2	0	0	2	0	2	0	0	2	0	0	0	0	1	1	0	2	0	2	0	0	0	0	0	1	1	1	0	1	1	0	1	0	2	2	0	0	2	1	2	0	2	1	0	0	0	0
477	0	0	2	1	0	1	1	1	1	0	1	0	0	0	0	0	1	1	2	1	2	0	0	0	0	0	0	1	1	2	0	0	1	1	0	2	1	1	0	1	1	0	0	2	1	1	0	0	1
478	0	0	1	1	0	1	2	2	1	0	0	1	1	1	1	0	1	1	1	1	2	0	0	0	0	0	0	0	0	2	2	0	0	0	0	2	1	1	0	1	1	0	0	1	0	1	0	1	1
479	0	0	0	0	0	0	2	0	1	0	1	1	2	1	1	0	0	0	2	1	2	0	0	0	0	0	0	0	0	2	0	1	2	0	1	2	1	0	2	0	0	0	1	2	1	1	0	2	0
480	0	0	2	0	0	2	2	2	0	0	0	1	1	0	0	0	0	1	1	0	1	0	0	0	0	0	0	0	1	1	0	0	0	0	0	2	1	0	0	1	1	0	0	2	0	2	0	1	0
481	1	0	0	0	0	1	2	2	0	0	1	1	1	1	1	0	2	0	2	0	2	0	0	0	1	1	1	1	1	1	0	0	1	1	1	2	1	0	1	1	1	0	0	1	0	0	0	2	0
482	0	0	2	0	0	0	2	1	1	0	0	1	2	1	1	0	1	0	2	0	2	0	0	0	1	1	0	0	1	1	1	1	2	0	1	1	1	1	0	1	1	0	0	1	0	1	0	2	0
483	1	0	1	0	0	0	1	2	0	0	1	1	1	1	1	0	1	1	1	1	1	0	0	0	0	0	2	1	1	0	1	2	2	0	1	2	2	0	1	1	1	0	1	1	0	1	0	1	0
484	0	0	1	0	1	1	2	0	2	0	0	0	1	0	0	1	1	2	0	1	0	0	0	0	1	1	0	0	0	2	0	1	0	1	1	1	1	1	0	0	0	1	1	2	0	1	0	0	0
485	1	0	1	0	0	1	1	1	1	0	1	1	1	0	0	0	1	0	2	0	2	0	0	0	0	0	0	0	1	1	0	0	0	0	0	2	2	0	2	0	0	0	0	0	0	0	0	1	1
486	1	0	0	0	0	0	1	2	0	0	1	1	2	2	2	0	1	0	2	0	2	0	0	0	1	1	0	1	1	1	1	0	1	0	0	2	1	0	0	1	1	0	0	0	0	1	0	1	0
487	0	0	1	0	0	1	2	1	1	0	1	0	1	0	0	0	1	1	1	1	2	0	0	0	0	0	0	1	1	2	0	2	1	0	1	1	0	0	2	0	0	0	0	2	1	2	0	0	0
488	0	0	2	0	0	2	2	1	1	0	0	0	0	0	0	0	2	0	2	0	2	0	1	0	0	0	0	1	1	1	2	1	2	0	0	2	0	0	1	0	0	0	0	1	0	1	0	2	0
489	1	0	1	0	0	0	0	2	0	0	2	0	0	0	0	0	1	0	2	0	2	0	1	1	1	1	0	2	2	0	2	1	1	2	2	1	2	0	0	1	1	0	0	2	1	0	0	1	0
490	0	0	2	0	0	2	2	2	1	0	0	0	2	1	2	0	0	2	0	1	2	0	1	0	1	1	0	1	1	1	1	1	2	0	1	1	2	0	0	2	2	0	0	1	0	1	0	0	0
491	1	0	2	0	0	2	1	2	0	0	2	0	0	0	0	0	0	2	0	1	0	0	0	0	0	0	0	0	1	1	0	0	2	0	1	2	1	0	1	0	0	0	0	2	0	1	0	2	0
492	1	0	2	0	0	2	2	2	0	0	0	1	1	1	1	0	1	2	1	0	1	0	0	0	0	0	0	0	0	1	0	0	0	1	0	2	1	0	2	0	0	0	0	1	0	1	0	1	1
493	1	0	1	1	0	2	2	2	2	0	0	0	0	0	0	0	0	1	2	1	2	0	0	0	0	0	0	1	1	1	2	1	2	0	0	2	1	1	0	0	0	0	0	1	1	1	0	2	0
494	0	0	2	0	0	2	1	2	0	0	2	2	2	2	2	0	2	1	1	1	1	0	1	0	0	0	0	2	2	0	2	0	0	1	2	2	0	0	2	0	0	0	0	1	1	1	0	2	0
495	0	0	1	0	0	0	2	2	0	0	1	1	1	1	1	0	0	0	2	0	2	0	0	0	0	0	0	0	1	1	0	0	0	1	0	2	0	0	1	1	1	0	0	0	1	0	0	0	0
496	0	0	1	0	1	1	2	2	0	0	0	0	0	0	0	0	2	1	1	0	2	1	0	0	0	0	0	1	1	1	1	1	1	0	0	2	2	0	0	2	2	1	0	2	1	1	0	0	0
497	1	1	1	0	0	1	2	0	2	0	0	1	2	1	1	1	1	1	1	0	1	1	0	0	0	0	0	0	0	2	0	0	0	0	0	2	2	0	2	1	1	0	0	0	0	1	0	1	1
498	1	0	1	0	0	1	1	2	0	0	1	0	0	0	0	0	0	1	1	0	1	0	0	0	0	0	0	0	1	1	0	0	1	2	2	2	2	0	1	1	1	0	0	1	1	1	0	2	0
499	1	0	1	0	0	0	1	2	0	0	1	0	0	0	0	0	0	0	2	0	2	1	0	0	0	0	0	0	0	2	0	1	1	1	1	2	0	2	0	0	0	0	0	0	1	0	0	2	0
500	1	1	2	0	1	1	2	2	1	0	0	1	1	1	2	0	1	2	0	1	2	0	0	0	0	0	1	2	2	1	1	0	0	0	2	2	1	0	0	2	2	2	0	2	0	0	0	2	0
501	1	0	1	0	0	0	1	2	0	0	1	0	0	0	0	0	1	1	1	1	1	0	1	0	1	1	0	0	0	1	1	1	1	1	0	2	1	1	1	1	0	0	0	1	0	0	0	0	1
502	1	0	2	1	0	2	2	1	1	0	0	1	1	1	1	0	1	0	1	0	2	0	0	0	0	0	0	1	1	1	2	0	0	0	0	2	1	0	1	1	1	0	0	2	0	0	0	2	0
503	0	0	0	1	0	1	1	2	0	0	0	0	0	0	0	0	1	1	1	1	2	0	1	1	1	1	0	0	0	1	1	0	0	1	0	2	2	1	0	1	1	0	0	2	1	1	0	1	0
504	1	0	1	0	0	0	2	1	1	0	0	0	1	0	0	1	2	1	1	1	2	0	1	1	1	1	0	0	0	1	2	0	1	1	0	2	1	0	0	0	0	1	0	1	1	1	0	1	0
505	0	0	2	0	0	2	1	1	1	0	0	0	1	0	1	0	1	1	1	1	1	0	1	1	1	1	0	1	2	0	1	1	1	1	1	1	1	0	0	1	1	1	0	1	1	0	0	2	0
506	1	0	2	1	0	1	2	1	2	0	0	0	1	1	1	0	1	0	2	0	2	0	0	0	0	0	0	1	1	1	2	2	2	0	2	0	1	1	0	0	0	1	0	1	1	0	0	1	0
507	0	0	1	1	0	1	2	0	2	0	0	0	1	0	1	0	2	1	1	1	1	0	0	0	0	0	0	0	0	1	2	0	1	0	1	2	0	0	2	0	0	0	0	0	0	0	0	2	0
508	1	0	2	1	0	2	2	1	1	0	1	0	2	1	1	1	1	1	1	2	1	0	1	0	1	1	0	0	0	2	0	1	1	2	1	2	2	0	0	2	2	0	1	2	1	0	0	0	1
509	0	0	1	0	0	1	1	2	0	0	1	0	1	0	0	1	2	1	1	0	2	1	0	0	0	0	0	0	1	1	0	0	0	0	0	2	2	0	1	1	1	0	0	1	0	0	0	0	0
510	0	0	1	1	0	2	2	0	2	0	0	1	2	2	2	0	1	0	2	0	2	0	1	0	0	0	0	0	1	0	1	1	2	1	1	2	1	1	1	1	1	0	1	2	0	1	0	0	0
511	1	0	1	0	0	1	1	2	0	0	1	0	1	1	1	0	2	2	1	1	1	0	0	0	0	0	0	1	2	1	0	0	0	0	0	2	1	0	2	1	0	0	0	2	0	1	0	0	2
512	0	0	2	0	0	1	2	1	1	0	0	1	2	1	1	1	1	0	2	0	2	0	1	1	1	1	1	0	1	0	0	1	0	0	0	2	1	0	1	1	1	0	0	0	1	0	0	2	0
513	0	0	2	0	0	1	2	0	2	0	0	0	1	0	0	1	1	2	0	2	1	0	1	1	1	1	0	0	0	1	2	1	0	1	0	2	0	1	1	0	0	0	0	1	0	0	0	0	0
514	0	0	1	0	0	1	1	1	1	0	0	0	0	0	0	0	0	0	2	1	2	0	0	0	0	0	1	0	0	0	1	1	0	0	0	2	2	0	0	2	2	1	1	2	0	1	0	0	2
515	0	0	1	0	1	2	2	1	1	0	0	2	2	2	2	0	1	0	2	0	2	0	0	0	0	0	0	0	1	1	0	0	0	0	1	2	1	1	1	1	0	0	0	0	0	0	0	2	0
516	0	1	2	0	0	1	2	1	0	0	0	1	2	1	1	0	2	2	0	1	2	0	1	0	0	0	0	0	0	2	1	0	0	1	0	2	1	0	1	2	1	0	1	1	1	1	0	1	1
517	0	1	1	0	0	1	1	1	0	0	1	0	1	0	0	1	1	2	0	1	2	0	0	0	1	1	0	1	1	1	1	0	0	0	0	2	2	0	1	1	1	0	0	1	1	1	0	2	0
518	0	0	2	0	0	2	2	0	2	0	0	0	0	0	0	0	2	1	2	1	2	0	0	0	2	2	1	2	2	1	1	0	2	1	1	2	0	0	1	0	0	0	0	1	0	0	0	1	1
519	1	0	2	0	0	2	2	0	2	0	0	0	0	0	0	0	2	0	1	0	2	0	0	0	1	1	0	0	0	0	0	1	1	1	1	1	2	0	1	1	1	0	0	2	0	0	0	1	1
520	1	0	2	1	0	1	1	1	1	1	0	0	0	0	0	0	1	1	1	1	1	0	1	0	0	0	0	0	2	0	0	0	0	1	0	2	0	0	1	0	0	0	0	0	0	1	0	1	0
521	1	0	1	0	1	0	2	2	0	0	1	0	0	0	0	1	0	1	1	1	2	0	1	0	0	0	1	1	1	0	1	0	2	0	2	1	2	0	0	2	2	0	0	2	0	2	0	2	0
522	1	0	0	0	0	1	2	1	1	0	0	0	1	0	0	1	0	2	0	1	1	0	0	0	0	0	0	0	1	1	0	2	2	0	2	1	1	0	0	1	1	0	2	2	2	1	0	1	0
523	0	0	1	0	0	0	2	2	0	0	0	0	0	0	0	0	1	1	1	1	2	0	0	0	0	0	0	0	1	1	0	1	2	0	1	1	1	0	2	1	0	1	0	2	0	1	0	1	0
524	0	0	2	1	0	1	2	0	2	0	0	0	0	0	0	0	2	1	2	1	2	0	1	0	1	1	0	1	1	1	2	0	0	1	1	1	2	1	0	1	1	0	0	1	0	0	0	2	0
525	0	1	2	0	0	1	1	2	0	0	1	1	1	0	0	0	1	1	2	1	2	1	0	0	0	0	0	0	0	2	0	1	1	1	0	2	1	1	0	1	1	0	0	0	0	1	0	2	0
526	1	0	0	1	0	1	1	2	0	0	1	1	2	1	1	1	1	0	1	0	2	0	1	1	1	1	0	0	0	0	0	0	1	2	0	2	1	0	1	1	1	1	0	1	1	0	0	2	0
527	0	0	2	1	0	1	1	1	1	0	0	1	1	1	1	0	1	2	0	1	1	0	0	0	0	0	0	0	0	1	1	1	2	0	1	2	1	0	1	1	1	1	0	2	1	0	0	2	0
528	0	0	1	0	1	2	2	2	1	0	0	0	0	0	0	0	1	1	2	1	2	0	0	0	0	0	0	0	0	2	0	1	1	0	1	1	2	0	0	2	1	0	0	1	1	1	0	1	0
529	1	0	0	0	0	0	1	1	0	0	1	1	1	1	1	0	1	1	1	1	1	0	0	0	1	1	0	2	2	2	0	1	1	1	0	2	2	0	1	1	1	0	0	2	0	1	0	1	1
530	0	0	1	0	0	2	2	1	1	0	1	0	0	0	0	0	2	0	1	0	1	0	0	0	0	0	0	2	2	1	1	1	2	0	2	0	2	0	0	2	2	1	0	2	2	0	0	1	0
531	1	0	0	0	0	0	2	2	0	0	0	0	0	0	1	0	2	2	0	2	2	1	0	0	0	0	0	0	0	1	1	1	0	0	1	1	2	0	1	2	1	0	0	0	0	1	0	0	0
532	0	0	1	0	0	1	1	2	0	0	1	0	0	0	0	0	1	1	1	1	1	0	0	0	0	0	0	0	1	1	0	0	0	0	2	2	1	0	1	1	1	0	0	1	1	0	0	1	1
533	1	0	1	0	0	1	2	2	1	0	1	0	1	1	1	0	1	2	0	1	1	0	0	0	0	0	0	1	1	1	1	0	0	0	0	2	1	0	0	1	1	1	0	1	1	1	0	1	0
534	0	0	2	0	0	1	2	2	0	0	1	0	1	0	0	1	2	0	2	0	2	0	1	0	0	0	0	0	0	2	0	2	2	0	2	1	2	0	1	1	1	0	0	2	0	0	0	2	0
535	1	0	1	1	0	1	2	2	0	0	0	0	0	0	0	0	0	1	1	0	1	0	2	1	1	1	0	1	1	1	1	1	0	0	0	2	2	1	0	1	1	0	0	2	0	1	0	1	0
536	0	0	2	0	0	2	1	1	1	0	1	0	0	0	0	0	1	2	1	0	1	0	0	0	0	0	0	0	0	2	0	0	1	1	0	2	0	0	1	0	0	0	0	1	1	1	0	1	0
537	0	0	2	0	0	1	0	2	0	0	2	0	0	0	0	0	1	1	1	1	2	0	0	0	1	1	0	0	1	1	0	0	1	0	1	1	1	0	1	1	1	0	0	2	0	1	0	1	0
538	1	0	0	1	0	1	2	1	1	1	0	2	2	1	1	0	1	1	1	1	1	0	1	0	0	0	0	0	0	1	0	0	1	1	0	2	1	1	0	1	1	0	1	1	0	0	0	1	0
539	1	0	1	1	0	2	1	1	1	0	0	1	1	0	0	0	2	0	2	0	2	0	0	0	0	0	0	0	2	0	0	2	1	0	0	2	1	0	1	1	1	0	0	0	2	0	0	0	0
540	1	0	1	1	0	1	2	2	0	0	0	0	0	0	0	0	0	0	2	0	2	0	0	0	0	0	0	1	1	1	2	0	0	0	0	2	1	0	0	1	1	0	1	2	0	0	0	1	1
541	1	1	1	0	0	1	2	0	1	0	0	0	1	1	0	0	1	1	1	0	2	0	1	0	0	0	0	0	1	0	0	0	1	1	0	2	2	0	1	1	1	1	0	2	1	0	0	0	2
542	0	0	2	1	0	2	2	2	0	0	0	0	1	1	1	0	1	2	0	0	1	0	0	0	1	1	0	0	0	2	1	0	0	1	0	2	2	0	1	1	1	1	0	1	0	2	0	1	0
543	0	0	2	0	0	1	2	1	0	0	0	1	2	2	2	0	1	2	1	1	1	0	0	0	0	0	0	1	2	0	1	0	0	1	0	2	2	0	0	2	2	1	1	2	1	0	0	0	0
544	1	0	2	0	0	2	2	2	0	0	1	1	1	2	1	0	1	1	1	2	1	0	0	0	0	0	0	1	2	0	1	0	1	0	1	2	2	0	2	0	0	0	1	2	2	1	0	1	0
545	0	0	2	0	0	1	1	1	1	0	0	1	0	0	0	0	0	0	2	1	2	0	0	0	0	0	0	2	2	0	2	0	1	1	1	2	1	1	1	1	0	2	0	2	1	0	0	0	1
546	0	0	2	0	0	1	1	2	1	0	0	0	0	0	0	0	1	2	0	1	0	0	0	0	0	0	0	1	1	1	2	1	0	0	0	2	1	0	0	2	2	1	0	2	1	0	0	2	0
547	1	0	2	1	0	1	1	1	1	1	1	1	2	1	1	1	0	1	0	1	0	0	0	0	0	0	0	1	1	2	1	0	2	1	1	2	1	1	0	1	1	2	0	2	1	0	0	1	0
548	0	0	2	2	0	2	1	2	0	0	1	0	0	0	0	0	1	0	2	0	2	0	1	0	1	1	1	1	1	0	1	0	0	0	1	1	1	1	0	2	1	0	0	1	0	1	0	1	0
549	0	0	2	0	0	1	1	2	0	0	1	2	2	2	2	0	2	0	2	0	2	0	1	0	0	0	0	0	0	1	0	2	1	0	1	1	2	0	0	1	1	0	1	2	0	0	0	2	0
550	1	0	0	0	0	0	1	1	1	0	1	1	1	1	1	0	1	2	1	0	1	0	0	0	0	0	0	0	0	2	1	2	1	0	1	1	1	0	2	0	0	0	0	1	0	0	0	2	0
551	1	0	1	0	1	1	2	2	0	1	0	0	0	0	0	0	1	1	1	0	2	0	0	0	0	0	1	1	1	1	0	1	1	0	2	2	2	0	1	1	1	0	1	1	1	1	0	0	0
552	1	0	1	0	0	0	2	1	0	0	0	1	2	1	1	0	1	0	1	1	2	0	0	0	0	0	0	1	1	1	1	0	1	1	1	2	1	0	0	0	0	0	0	1	0	1	0	1	0
553	0	0	1	1	0	1	1	1	1	0	0	0	0	0	0	0	1	2	0	1	1	0	1	0	1	1	0	0	1	1	0	0	0	1	1	1	1	0	1	1	1	0	1	2	1	1	0	1	1
554	0	0	2	0	0	2	1	1	1	0	0	0	0	0	0	0	0	1	1	0	0	0	0	0	0	0	0	0	0	1	0	1	2	0	1	1	0	1	1	0	0	0	0	1	0	1	0	1	0
555	1	0	1	0	0	2	1	1	1	0	1	1	1	1	1	0	1	0	2	1	2	0	0	0	0	0	0	2	2	1	1	1	1	0	1	2	2	1	0	2	1	0	0	1	0	0	0	1	1
556	1	0	1	0	0	0	2	1	1	0	0	1	2	2	2	0	2	0	2	0	2	1	0	0	0	0	0	0	0	2	0	1	1	0	0	2	0	0	2	1	0	0	1	2	2	0	0	2	0
557	0	0	2	0	0	0	1	2	0	0	1	0	1	0	0	1	1	1	1	0	1	0	1	0	0	0	0	0	0	2	0	0	1	0	1	1	1	0	1	1	1	0	0	1	0	1	0	1	0
558	1	0	0	0	0	0	2	2	0	0	0	0	1	1	1	0	1	1	1	1	1	0	0	0	1	1	0	0	1	1	1	1	1	0	0	2	2	0	0	2	2	0	0	2	1	2	0	2	0
559	0	0	1	0	0	0	1	2	0	0	1	1	2	1	1	0	0	2	0	0	1	0	0	0	1	1	0	1	2	0	1	0	1	1	0	2	2	0	0	1	1	2	0	2	0	0	0	0	0
560	0	0	2	1	0	2	1	0	2	0	0	1	2	2	2	0	1	0	2	1	2	0	0	0	0	0	0	0	0	2	0	2	1	0	1	1	1	1	0	1	1	0	0	0	1	0	0	1	1
561	1	0	2	0	0	1	1	2	0	0	1	0	1	1	1	0	2	0	1	0	1	0	0	0	0	0	0	1	1	1	1	1	1	0	0	1	1	0	2	0	0	0	0	2	0	0	0	1	0
562	1	0	0	0	0	0	2	2	1	0	0	0	0	0	0	0	0	2	0	1	0	0	0	0	0	0	0	1	1	1	1	1	2	0	1	1	2	0	1	1	1	0	0	1	0	1	0	1	1
563	0	0	1	1	0	1	2	2	0	0	0	0	2	0	0	1	1	1	1	2	1	0	0	0	1	1	0	0	0	2	0	0	2	0	2	1	1	1	1	2	0	0	0	1	1	0	0	0	0
564	1	0	1	1	0	1	1	2	0	0	1	0	2	2	2	0	1	1	1	0	2	0	0	0	1	1	1	0	0	1	0	0	0	1	1	1	1	0	2	0	0	0	1	2	1	0	0	1	0
565	1	0	1	1	0	1	2	0	2	0	0	0	0	0	0	1	1	0	2	0	2	0	0	0	1	1	0	1	1	1	2	0	1	0	0	2	2	0	2	0	0	0	0	0	0	0	0	1	0
566	0	0	1	0	0	0	2	2	0	0	0	0	0	0	0	0	0	2	0	0	1	0	0	0	0	0	0	0	0	1	1	0	2	0	1	2	1	0	0	1	1	1	0	2	0	1	0	0	0
567	0	0	1	0	0	1	1	2	0	0	1	1	1	0	0	0	2	0	2	0	2	1	0	0	0	0	0	1	1	1	2	1	1	0	1	1	1	0	2	0	0	0	1	2	2	2	0	1	0
568	1	0	1	0	0	1	1	1	1	0	1	0	0	0	0	0	2	0	2	0	2	0	2	0	0	0	0	1	2	0	1	2	2	0	1	1	2	0	0	2	2	0	0	2	1	0	0	1	1
569	0	0	0	1	1	1	2	1	0	0	0	1	2	0	0	0	1	2	0	1	2	0	0	0	1	1	0	1	1	1	2	2	1	0	0	2	2	0	1	1	1	0	1	1	1	1	0	2	0
570	1	0	1	0	0	0	2	2	0	0	0	0	1	0	0	1	1	0	1	1	2	0	1	0	0	0	1	0	0	1	1	0	1	0	1	1	1	0	1	1	1	0	0	2	1	1	0	0	1
571	0	0	2	1	0	2	2	1	1	0	0	0	1	1	1	0	1	1	1	0	1	0	0	0	0	0	0	1	2	0	1	1	2	0	0	2	0	0	1	1	0	1	0	1	0	2	0	0	1
572	0	0	2	1	0	2	1	2	0	0	1	0	0	0	1	0	1	1	1	0	1	0	0	0	0	0	0	0	0	1	1	0	0	0	0	1	1	0	0	1	1	0	1	2	1	0	0	2	0
573	1	0	0	1	0	1	2	0	1	0	0	1	1	1	1	0	0	1	1	2	1	0	0	0	0	0	0	0	1	1	0	0	1	0	0	2	1	0	1	2	1	0	1	2	2	2	0	1	0
574	0	0	1	0	0	0	0	2	0	0	2	1	1	1	1	0	0	2	0	2	0	0	0	0	0	0	0	1	2	0	1	0	1	0	1	1	1	1	0	1	1	0	0	0	1	1	0	2	0
575	0	0	2	1	0	2	1	1	1	0	1	0	0	0	0	0	1	1	0	2	1	0	0	0	0	0	1	1	1	1	0	1	2	1	1	2	2	0	1	0	0	1	0	2	1	0	1	1	0
576	1	0	1	0	0	1	2	1	1	0	0	1	0	0	0	0	2	1	1	0	2	0	0	0	0	0	0	1	2	0	1	0	1	0	0	2	1	0	1	1	1	1	0	1	1	1	0	0	2
577	0	0	2	0	0	1	2	0	2	0	0	0	1	1	1	0	2	1	1	0	2	1	0	0	0	0	0	2	2	0	2	0	0	0	1	2	1	1	1	1	1	0	0	2	0	0	0	2	0
578	0	0	1	0	0	1	0	2	0	0	2	1	1	1	1	0	0	0	2	0	2	0	2	0	0	1	0	1	2	0	1	1	1	0	2	2	2	0	0	2	2	0	0	1	0	0	0	2	0
579	1	1	2	0	1	1	2	2	0	0	0	0	0	0	1	0	1	0	1	0	2	0	1	0	0	0	0	0	1	0	1	1	2	0	0	2	1	1	0	0	0	0	0	2	0	2	0	2	0
580	0	0	2	2	0	2	2	1	0	0	0	0	1	1	1	0	1	1	1	1	2	0	1	0	0	0	1	2	2	1	1	2	1	0	0	2	2	0	2	0	0	0	1	1	1	0	0	2	0
581	0	0	2	1	0	2	1	2	0	1	1	2	2	1	1	0	1	1	2	0	2	0	0	0	0	0	0	0	0	1	2	0	0	1	1	1	2	0	0	2	2	0	2	2	2	1	0	0	0
582	1	0	0	0	0	0	1	2	1	0	0	0	1	0	1	0	1	0	2	1	2	0	0	0	0	0	1	1	1	2	0	0	2	0	0	2	2	0	1	1	1	0	0	1	0	1	0	2	0
583	1	0	2	1	0	2	2	0	2	0	0	0	1	1	1	0	2	0	2	1	2	0	1	0	0	0	0	1	1	1	2	1	2	0	1	1	2	0	1	1	1	2	0	2	0	0	0	2	0
584	1	0	1	0	0	0	2	2	1	0	0	0	1	1	1	0	1	1	1	0	1	0	0	0	0	0	0	0	0	2	1	0	0	1	1	1	1	0	2	0	0	0	1	1	0	0	0	0	1
585	1	1	1	0	0	1	2	1	1	0	0	0	1	0	0	1	2	0	2	0	2	0	1	0	1	1	0	0	0	2	1	1	1	0	0	2	1	0	0	2	2	0	1	2	1	0	0	2	0
586	1	0	2	1	0	1	1	2	0	0	1	1	1	1	1	0	2	0	2	1	2	0	0	0	1	1	0	0	1	2	0	0	0	0	0	2	2	0	1	1	1	0	0	2	0	0	0	0	1
587	1	0	0	0	0	0	2	0	2	0	0	0	0	0	0	0	1	0	2	0	2	0	1	0	1	1	0	0	1	1	0	0	1	0	1	1	2	0	1	1	1	1	0	2	0	1	0	1	1
588	1	0	2	1	0	2	2	2	0	0	0	1	2	1	1	1	1	1	1	1	1	0	0	0	0	0	0	1	1	1	2	2	2	1	0	2	2	0	1	0	0	0	1	2	0	1	0	2	0
589	1	0	1	0	0	2	2	0	2	0	0	0	1	0	0	1	1	1	1	0	1	0	0	0	0	0	0	0	0	2	1	0	1	0	0	2	1	0	1	1	1	0	0	2	0	2	0	0	0
590	0	0	2	0	0	1	1	1	1	1	0	1	1	1	1	0	1	1	0	2	1	0	0	0	0	0	0	1	1	2	1	1	1	1	2	1	1	1	1	0	0	0	1	1	1	0	0	2	0
591	0	0	2	1	0	1	2	1	0	0	0	0	0	0	0	0	2	1	1	1	2	0	0	0	1	1	0	1	2	0	1	0	1	0	1	1	2	0	0	2	2	0	0	0	0	1	0	2	0
592	0	0	0	0	0	0	2	2	0	0	1	2	2	2	2	0	1	0	1	0	2	0	1	1	1	1	0	0	0	1	2	2	1	0	0	2	2	0	0	1	1	0	1	2	1	0	0	2	0
593	1	0	2	0	0	1	1	0	2	0	0	0	2	0	0	1	0	1	1	0	0	0	0	0	0	0	0	0	1	0	1	0	2	0	0	2	2	0	0	1	1	0	0	2	1	0	0	0	1
594	0	0	0	0	0	0	1	1	1	0	0	1	1	1	1	0	0	1	1	1	1	0	0	0	0	0	0	0	1	1	0	0	1	0	1	1	2	1	0	1	1	0	1	2	1	1	0	2	0
595	1	0	0	0	0	0	2	2	0	0	0	0	0	0	0	0	1	1	1	0	2	0	2	1	1	1	2	1	1	0	1	2	2	1	0	2	2	0	0	1	1	0	0	1	0	0	0	1	0
596	0	0	1	0	0	1	2	0	2	0	0	0	0	0	0	0	2	0	2	1	2	0	0	0	1	1	1	1	1	2	0	0	0	0	2	1	1	0	0	1	1	0	0	1	0	0	0	0	0
597	1	0	1	0	1	1	1	1	1	0	0	1	2	1	1	0	1	0	2	0	2	0	1	0	0	0	1	0	0	1	1	0	1	2	1	2	1	0	1	1	1	0	1	2	1	0	0	1	0
598	0	0	1	0	0	2	2	1	1	0	0	0	0	0	0	0	1	0	2	1	2	0	2	0	0	0	0	1	2	0	1	1	1	1	2	0	2	0	0	2	2	0	0	1	0	1	0	1	0
599	0	0	1	0	0	1	2	2	0	0	1	0	0	0	0	0	2	0	2	0	2	0	0	0	0	0	0	0	0	2	0	1	1	0	0	2	1	0	0	1	0	0	0	1	0	1	0	1	0
600	1	0	2	1	0	2	1	1	1	0	1	1	1	1	1	0	1	0	2	1	2	0	0	0	0	0	0	0	0	1	1	1	1	1	1	1	2	1	0	2	1	0	0	2	0	1	0	2	0
601	1	0	1	1	0	1	1	2	0	0	0	0	1	1	1	0	2	2	0	2	0	0	0	0	0	0	0	0	0	2	1	1	1	1	0	2	2	0	1	1	1	0	0	0	0	0	0	0	0
602	1	0	1	1	0	1	2	2	0	0	0	0	0	0	0	0	0	1	0	1	2	0	1	0	0	0	2	1	1	0	1	1	2	0	2	0	1	1	1	0	0	0	0	2	0	1	0	0	0
603	0	0	2	0	0	1	2	2	0	0	0	0	0	0	0	0	0	1	1	0	1	0	0	0	0	0	0	0	0	1	2	0	0	0	1	1	2	0	1	1	1	0	1	1	1	2	0	0	2
604	1	0	1	1	0	2	2	1	1	0	0	2	2	1	1	0	2	0	2	0	2	1	0	0	0	0	0	0	0	2	1	0	0	1	1	1	1	0	1	2	1	0	0	2	1	0	0	1	0
605	1	0	2	0	0	1	1	2	0	0	1	0	0	0	0	0	0	0	2	0	2	0	1	1	1	1	0	2	2	1	2	0	2	1	2	1	1	0	0	1	1	0	1	1	1	0	0	1	1
606	0	0	1	0	0	2	1	2	0	0	1	1	1	1	1	0	2	0	2	1	2	0	0	0	0	0	0	2	2	0	2	2	1	0	0	2	2	0	0	2	2	0	1	1	1	1	0	1	1
607	0	1	1	1	0	2	2	2	0	0	0	0	0	0	0	0	0	1	1	0	0	0	0	0	0	0	1	2	2	1	1	1	1	0	1	1	1	0	1	2	1	0	1	1	1	1	0	1	1
608	0	0	1	2	0	2	2	1	1	0	1	0	1	0	0	0	1	1	1	0	2	0	1	0	1	1	0	1	2	0	1	1	1	0	0	2	2	0	1	0	0	0	0	1	0	0	0	1	1
609	0	0	2	1	0	1	2	1	1	0	1	0	0	0	0	0	2	1	2	1	2	1	1	1	0	1	0	0	0	1	2	2	1	0	1	1	1	1	1	0	0	0	0	1	1	1	0	0	0
610	0	0	2	1	0	2	2	0	2	0	0	1	1	1	1	0	1	0	2	0	2	0	0	0	0	0	0	2	2	1	2	1	1	0	2	2	1	1	1	1	0	0	0	2	1	1	0	0	0
611	0	0	2	1	0	2	2	2	1	0	0	0	0	0	0	0	0	2	0	1	1	0	0	0	0	0	0	0	0	2	1	1	1	0	2	2	0	0	1	0	0	0	0	1	0	1	0	0	2
612	1	0	2	0	0	2	1	1	1	0	1	0	0	0	0	0	2	0	2	0	2	0	0	0	0	0	0	1	1	1	2	0	0	2	1	1	2	0	0	2	2	0	1	2	1	0	1	1	0
613	1	0	1	1	0	1	2	1	1	0	0	0	2	0	0	1	1	1	1	1	2	0	2	1	1	1	0	1	2	0	1	0	0	1	2	2	2	0	1	1	1	0	0	2	1	0	0	0	0
614	0	0	2	1	0	2	2	0	2	0	0	1	1	1	1	0	2	0	2	0	2	0	0	0	0	0	0	0	0	2	0	0	0	0	0	2	2	0	1	1	1	0	1	1	0	1	0	0	1
615	0	1	0	0	0	1	1	1	0	0	1	0	0	0	0	0	0	0	2	0	2	0	0	0	0	0	0	0	0	2	1	1	2	0	1	1	1	0	0	2	2	0	1	1	1	2	0	2	0
616	1	0	2	0	0	1	2	1	1	1	0	0	1	0	0	1	2	1	1	0	2	0	1	0	0	0	1	0	0	1	1	1	1	0	1	2	2	0	0	1	1	0	0	1	0	1	0	2	0
617	1	0	1	1	0	1	2	0	2	0	0	0	0	0	0	0	2	1	1	1	2	1	0	0	1	1	0	0	1	2	0	1	1	0	0	2	2	0	1	1	1	0	0	2	0	1	0	2	0
618	1	1	2	0	0	2	2	1	1	0	0	1	1	1	1	0	0	1	0	1	2	0	0	0	0	0	0	1	1	1	2	0	1	0	0	2	1	1	0	1	1	0	1	2	2	2	0	1	0
619	0	0	2	0	0	0	1	1	1	0	0	0	1	0	0	1	2	0	1	0	2	0	0	0	0	0	0	0	1	1	0	0	0	1	0	2	1	0	1	1	1	0	0	2	0	1	0	2	0
620	1	0	2	0	0	2	1	1	1	0	1	0	0	0	0	0	1	0	2	0	2	0	1	0	0	0	0	1	1	2	0	1	0	0	0	2	2	0	0	1	1	0	1	2	1	0	0	0	1
621	0	0	2	1	0	2	1	1	2	0	0	0	1	0	0	1	0	0	2	1	2	0	1	0	1	1	0	2	2	1	2	2	1	0	1	1	1	1	0	0	0	1	0	2	0	1	0	1	0
622	1	0	1	1	0	1	1	1	0	0	1	0	0	0	1	0	0	1	1	0	1	0	0	0	0	0	1	0	0	1	0	1	1	0	1	2	2	0	1	0	0	0	0	0	1	0	0	1	0
623	0	0	1	0	0	1	2	1	1	0	0	1	2	2	2	0	1	2	1	0	1	0	0	0	1	1	0	0	1	1	1	1	2	1	1	2	2	0	0	1	1	0	0	1	0	0	0	2	0
624	1	0	1	0	0	1	2	1	2	0	0	1	2	2	2	0	1	1	1	1	2	0	0	0	0	0	0	1	1	1	1	1	0	0	1	1	2	0	1	1	1	1	1	2	0	1	0	2	0
625	1	0	1	0	0	1	2	1	1	0	1	1	1	1	2	0	1	1	1	0	1	0	1	1	1	1	0	1	1	1	1	1	2	0	1	1	1	0	1	2	1	1	0	2	1	0	0	1	1
626	1	1	1	0	0	1	0	1	1	0	1	0	1	1	1	0	0	1	0	1	0	0	0	0	1	1	0	1	2	1	0	2	1	0	0	2	0	2	0	0	0	0	1	1	1	1	0	1	1
627	1	0	2	2	0	2	2	1	1	0	0	1	2	2	2	0	2	0	2	0	2	0	0	0	0	0	0	0	0	2	0	1	1	1	2	0	2	0	0	2	2	0	0	1	0	1	0	2	0
628	1	0	2	0	0	2	0	1	1	0	1	1	2	1	1	0	2	0	2	1	2	1	1	1	0	1	0	0	0	2	1	1	0	0	0	2	1	0	1	0	0	0	1	1	1	0	0	0	0
629	1	0	1	0	0	1	1	1	0	0	1	0	1	0	0	1	2	0	2	0	2	0	0	0	1	1	0	0	1	1	1	0	1	0	1	1	1	0	0	1	1	0	0	2	0	0	0	0	1
630	1	0	1	0	0	1	2	2	0	0	0	0	0	0	0	0	1	0	2	1	2	0	0	0	0	0	0	1	1	1	2	1	2	0	1	2	1	1	0	1	1	1	0	1	1	1	0	2	0
631	0	0	2	0	0	1	1	1	1	0	1	1	2	2	2	0	1	1	1	1	0	0	1	0	1	1	0	0	0	2	1	0	0	0	2	2	1	0	2	1	0	0	0	2	0	1	0	1	1
632	1	0	1	0	0	0	2	1	2	0	0	0	1	0	0	1	1	1	1	1	1	0	0	0	1	1	0	2	2	1	1	0	1	1	1	2	1	0	0	2	2	0	0	2	0	1	0	1	1
633	1	1	0	0	0	1	2	1	1	0	0	2	2	2	2	0	0	0	2	1	2	0	1	0	0	0	0	0	0	2	0	1	1	0	0	2	1	1	0	1	1	1	0	2	0	0	0	0	2
634	1	0	0	0	0	0	2	1	2	0	0	0	0	0	0	0	2	0	2	0	2	0	1	0	0	0	0	0	0	2	0	0	0	1	2	2	2	0	0	2	2	1	0	2	1	0	0	2	0
635	1	0	0	0	0	0	2	1	0	0	0	0	0	0	1	0	1	1	1	0	2	0	0	0	1	1	0	1	1	1	2	1	2	0	2	0	1	0	1	2	1	1	0	2	1	0	0	1	1
636	1	0	0	0	0	0	1	2	0	0	0	0	0	0	0	0	1	0	2	0	2	0	0	0	0	0	0	0	0	1	1	0	1	0	0	2	0	1	1	0	0	0	0	2	0	1	0	2	0
637	0	0	0	0	0	0	2	2	0	0	0	0	2	1	2	0	0	2	0	1	0	0	0	0	0	0	1	2	2	1	1	0	1	1	0	2	1	0	1	2	1	1	1	2	1	0	0	2	0
638	1	0	1	0	0	1	2	2	0	0	0	1	1	2	1	0	2	1	1	1	2	0	1	0	1	1	0	0	1	1	1	0	1	2	1	1	1	1	0	0	0	0	1	1	1	1	0	2	0
639	0	1	2	0	0	1	2	2	0	0	1	0	1	0	0	1	1	1	2	0	2	0	0	0	0	0	0	0	0	2	0	0	0	0	0	2	1	0	0	1	1	0	0	2	0	0	0	1	0
640	0	0	2	0	0	1	2	1	1	0	1	1	1	1	2	0	0	1	1	1	2	0	0	0	0	0	0	0	0	2	1	0	0	0	0	2	1	1	0	1	1	0	0	1	1	0	0	2	0
641	1	1	1	0	0	1	1	2	0	0	0	1	1	1	1	0	1	1	1	1	1	0	0	0	0	0	1	0	0	0	1	1	1	0	1	1	1	1	1	1	0	2	0	2	0	1	0	0	0
642	0	0	1	0	1	1	1	2	0	0	1	1	2	1	1	0	1	2	0	0	0	0	1	1	1	1	0	0	0	1	1	1	1	0	1	1	1	0	1	1	1	0	1	1	1	1	0	1	1
643	0	0	1	0	0	0	1	1	1	0	1	1	2	2	2	0	0	0	1	0	2	0	0	0	0	0	0	1	1	2	1	1	1	2	1	2	1	1	0	1	1	0	0	2	0	0	0	1	0
644	0	0	1	0	0	1	1	1	1	0	1	0	1	0	0	1	1	0	2	0	2	0	0	0	0	0	0	1	1	1	1	1	0	0	0	2	1	0	0	1	1	0	0	1	1	1	0	0	1
645	0	0	2	1	0	1	2	1	1	0	0	0	0	0	1	0	1	0	1	0	2	0	0	0	0	0	0	0	0	2	0	2	2	0	1	2	0	1	0	0	0	1	1	2	1	0	0	1	0
646	0	1	2	1	1	1	2	1	1	0	0	1	1	1	1	0	1	2	0	1	2	0	0	0	0	0	0	0	0	2	0	0	1	0	0	2	2	0	2	0	0	0	2	2	1	1	0	2	0
647	0	0	1	1	0	1	1	2	1	0	1	0	0	0	0	0	1	2	1	0	2	0	0	0	0	0	0	0	1	1	0	1	1	1	2	0	1	0	0	1	1	0	1	1	1	1	0	0	0
648	1	0	2	0	0	1	2	1	2	0	0	1	2	2	2	0	1	1	1	1	1	1	1	1	0	1	0	0	1	1	0	1	1	1	0	2	2	0	0	2	2	0	1	2	1	0	0	2	0
649	0	0	2	0	0	2	2	1	0	0	0	0	0	0	0	0	1	1	1	1	1	0	0	0	0	0	0	2	2	1	2	0	1	0	1	2	1	0	0	0	0	0	0	1	0	1	0	2	0
650	1	0	2	1	0	1	1	1	1	1	0	0	0	0	0	0	1	2	0	0	1	0	1	1	1	1	0	0	0	2	1	1	1	1	1	1	0	1	1	0	0	0	0	1	0	0	0	1	0
651	0	0	2	2	0	2	2	2	0	0	0	0	1	0	0	1	1	2	0	1	1	0	1	0	1	1	0	0	0	2	0	0	1	1	2	0	0	1	0	0	0	0	0	1	0	0	0	1	1
652	1	1	0	0	0	1	1	2	0	0	1	0	0	0	0	0	0	2	0	1	0	0	0	0	1	1	0	0	0	1	2	0	1	1	0	2	0	2	0	0	0	0	1	1	0	1	0	1	1
653	0	0	2	1	0	1	2	1	1	0	0	1	0	0	0	0	0	2	0	1	0	0	0	0	0	1	0	1	2	0	1	0	0	0	0	2	1	0	0	1	1	0	1	1	1	1	0	1	0
654	1	0	1	1	0	1	1	2	0	0	1	0	2	2	2	0	2	0	2	0	2	0	0	0	1	1	0	0	0	1	0	0	1	1	1	2	2	0	1	1	1	0	1	1	1	1	0	1	1
655	0	0	2	0	0	1	2	1	0	0	1	0	0	0	0	0	1	1	1	0	1	1	0	0	0	0	0	0	1	0	1	1	2	1	1	2	1	0	1	1	1	0	1	1	1	1	1	0	1
656	1	0	2	1	0	2	2	2	0	0	0	0	0	0	0	0	1	1	1	1	2	1	0	0	0	0	0	0	0	2	1	1	1	1	0	2	1	0	2	0	0	0	1	1	1	0	0	2	0
657	1	0	2	0	0	1	2	0	1	0	0	0	0	0	0	0	2	1	1	1	1	0	0	0	0	0	0	0	2	0	0	0	1	0	0	2	1	1	0	0	0	0	1	1	0	0	0	1	0
658	1	0	1	0	0	0	2	2	0	0	0	1	1	1	1	0	1	1	1	0	1	0	0	0	0	0	0	2	2	2	0	1	1	1	2	1	1	1	0	1	1	0	0	2	0	0	0	0	1
659	0	0	1	1	0	1	2	0	2	0	0	0	0	0	0	0	0	0	1	1	1	0	0	0	1	1	0	0	1	2	0	0	0	1	0	2	2	0	0	1	1	0	1	2	1	1	0	2	0
660	1	0	2	0	0	1	2	0	2	0	0	0	1	0	0	1	1	1	1	1	1	0	0	0	0	0	0	0	2	0	0	0	1	0	0	2	2	0	0	1	1	0	0	1	0	0	0	2	0
661	0	0	2	0	0	2	2	2	0	0	0	1	2	1	1	0	0	1	1	1	1	1	1	1	1	1	0	1	1	0	2	0	0	0	0	2	0	0	1	1	1	0	0	2	1	0	0	2	0
662	0	0	0	0	0	0	1	2	0	1	1	1	2	1	1	1	1	0	2	0	2	0	0	0	1	1	0	0	1	1	0	0	1	1	1	2	2	0	1	1	1	0	0	2	0	1	0	2	0
663	0	0	0	0	0	0	2	1	1	0	0	0	0	0	0	0	1	0	2	0	2	0	1	1	1	1	0	0	0	2	0	0	2	0	0	2	2	0	2	0	0	0	2	2	2	1	0	1	0
664	0	0	2	1	0	2	2	2	0	0	0	2	2	2	2	0	2	0	2	0	2	0	0	0	1	1	0	1	2	0	1	1	1	0	0	2	2	0	2	1	1	0	0	0	1	0	0	2	0
665	0	0	2	1	0	1	2	2	0	0	0	1	2	1	1	0	0	1	1	0	1	0	0	0	0	0	0	0	1	0	0	0	0	0	0	2	1	0	1	2	1	0	0	1	0	0	0	0	1
666	1	0	0	1	0	1	1	1	0	1	2	1	1	1	1	0	2	1	1	1	2	0	0	0	0	0	0	0	0	2	1	1	1	0	0	2	1	0	0	2	2	0	0	2	1	1	1	2	0
667	1	0	1	0	0	0	1	2	0	0	1	0	0	0	1	0	1	1	1	1	1	0	1	1	1	1	0	0	1	1	1	0	1	0	1	2	2	0	0	1	1	0	0	1	0	1	0	2	0
668	0	0	1	1	0	1	2	2	0	0	0	1	1	1	1	0	1	1	1	0	1	0	0	0	1	1	0	0	0	2	0	0	1	0	0	2	1	1	0	1	1	0	0	1	0	0	0	0	1
669	0	0	1	0	0	0	2	2	0	0	0	0	0	0	0	0	1	0	2	1	2	0	0	0	0	0	0	0	0	1	2	0	1	1	2	0	1	0	0	2	2	0	1	2	1	0	0	2	0
670	0	0	1	0	0	1	1	2	0	0	1	0	0	0	0	0	1	2	1	0	1	0	1	1	1	1	0	0	0	1	1	0	0	0	0	2	1	1	0	2	2	1	0	1	2	0	0	1	1
671	0	0	1	1	1	2	2	0	2	0	0	0	0	0	1	0	2	1	1	0	2	0	0	0	0	0	0	1	1	1	1	1	1	2	1	2	1	0	2	0	0	0	1	2	2	2	0	2	0
672	1	0	1	0	0	0	2	1	1	0	0	1	1	1	1	0	2	0	2	0	2	0	0	0	0	0	0	0	1	1	0	0	1	1	1	1	1	2	0	0	0	1	0	2	0	0	0	2	0
673	1	0	1	0	0	1	2	2	0	0	0	0	1	0	0	1	1	0	2	1	2	0	0	0	1	1	0	0	0	2	0	1	2	0	0	2	1	0	2	1	0	0	1	1	1	0	0	0	1
674	1	0	0	0	0	0	2	2	0	0	0	1	1	1	1	0	0	2	0	1	1	1	0	0	0	0	0	1	1	2	0	2	1	0	1	1	1	1	0	1	1	0	1	2	1	1	0	1	1
675	0	0	1	0	0	1	0	2	0	1	1	0	0	0	0	0	1	2	0	1	1	0	0	0	0	0	0	0	1	0	1	2	1	0	1	1	2	0	2	0	0	0	1	1	1	0	0	0	0
676	0	0	1	0	0	2	2	1	1	0	0	0	1	0	0	1	1	2	0	0	0	0	0	0	0	0	0	0	1	1	1	2	2	0	0	2	1	0	0	1	1	0	0	0	0	1	0	0	0
677	0	0	2	0	0	2	1	2	0	0	1	1	1	1	1	0	1	0	2	0	2	0	0	0	0	0	0	0	1	0	1	1	1	1	1	1	1	0	2	1	0	0	0	2	0	0	0	1	0
678	1	0	2	0	0	1	2	0	2	0	0	0	0	0	0	0	2	1	2	1	2	1	0	0	0	0	1	0	0	1	1	1	1	0	2	1	1	0	0	1	1	1	0	1	1	0	0	0	2
679	0	0	2	0	0	2	2	1	1	0	1	2	2	1	1	0	1	1	1	1	1	0	1	0	0	0	0	1	1	1	2	0	2	1	1	2	1	0	0	0	0	0	0	1	1	0	0	1	0
680	1	0	1	0	0	1	2	2	0	0	0	0	0	0	0	0	0	0	2	0	2	0	0	0	0	0	0	1	1	1	1	2	2	0	0	2	2	0	2	0	0	0	1	2	2	2	0	2	0
681	1	1	1	1	0	2	2	2	0	0	0	0	0	0	0	0	1	1	1	0	1	0	0	0	0	0	0	0	1	2	0	1	1	2	1	2	1	1	0	0	0	1	0	2	1	0	0	2	0
682	0	0	0	0	0	0	2	2	0	0	0	0	0	0	0	0	0	1	1	2	1	0	1	0	1	1	0	0	1	0	1	0	1	0	0	2	1	0	0	1	1	0	1	1	1	1	0	1	0
683	0	0	1	0	0	1	2	1	1	0	0	0	0	0	0	0	1	2	0	1	2	0	0	0	0	0	0	0	0	2	1	1	0	2	1	2	1	0	2	1	0	0	1	1	1	2	1	1	0
684	1	0	1	0	0	1	2	1	1	0	0	0	0	0	0	0	1	0	1	0	1	0	1	1	1	1	0	0	0	2	2	2	2	0	2	1	1	1	1	2	0	0	1	2	1	0	0	2	0
685	0	0	1	1	0	2	1	1	1	0	1	0	0	0	0	0	1	1	1	0	1	0	1	0	1	1	0	0	0	1	2	1	1	1	1	1	1	0	1	1	1	0	0	0	2	1	0	1	0
686	0	0	1	0	0	0	2	2	0	0	0	1	1	0	0	0	2	0	1	0	1	0	1	0	0	0	0	1	2	0	1	1	1	0	0	2	1	1	0	1	1	0	0	0	0	1	0	2	0
687	1	1	1	0	0	1	2	0	1	0	0	1	2	1	1	1	1	1	1	1	1	0	1	0	0	0	0	1	1	1	1	0	0	1	1	1	1	0	2	0	0	0	1	1	1	0	0	2	0
688	0	0	2	1	0	2	2	2	0	0	1	1	1	1	1	0	1	2	0	0	0	0	0	0	0	0	0	1	1	1	1	0	2	0	0	2	1	0	1	1	1	0	0	2	0	1	0	2	0
689	0	0	1	0	0	1	1	2	0	0	1	0	0	0	0	0	0	2	0	1	0	0	0	0	0	0	0	2	2	0	2	0	0	0	0	2	2	0	0	2	1	0	0	2	2	1	0	1	1
690	1	0	1	0	0	0	2	1	0	0	0	0	0	0	0	0	1	2	0	1	2	0	0	0	0	0	1	1	1	1	0	1	1	1	1	1	1	0	0	1	1	0	0	0	0	0	0	1	1
691	1	0	1	1	0	1	2	0	2	0	0	0	0	0	0	0	0	1	2	0	2	0	0	0	0	0	0	0	0	1	0	0	0	0	0	2	1	1	0	0	0	0	0	1	2	1	0	0	1
692	1	0	1	0	0	0	2	0	2	0	0	0	0	0	0	0	2	0	2	1	2	0	0	0	1	1	0	0	1	1	0	1	1	0	0	1	2	0	1	1	1	0	0	0	0	1	0	0	1
693	0	0	2	0	0	1	1	1	1	0	0	0	0	0	0	0	1	2	0	2	1	0	1	0	0	0	0	0	1	1	0	1	1	1	0	2	0	0	1	0	0	0	0	1	0	0	0	2	0
694	0	0	2	0	0	2	2	2	0	0	0	1	1	1	2	0	1	1	1	1	1	0	1	1	0	0	0	1	1	1	1	0	2	0	0	2	2	0	0	1	1	0	1	2	2	1	0	2	0
695	1	0	1	1	0	1	1	1	1	0	1	1	2	1	1	1	0	0	1	0	2	0	1	1	1	1	0	0	1	1	0	0	0	0	2	2	0	2	0	0	0	0	1	1	1	2	0	0	1
696	1	0	1	0	0	0	1	1	1	0	0	0	0	0	0	0	1	1	1	0	1	0	0	0	0	0	0	2	2	1	2	0	0	0	0	2	1	0	0	2	2	0	1	2	1	1	0	1	0
697	0	0	1	0	0	2	1	2	1	0	0	1	2	2	2	0	1	1	1	1	1	0	0	0	1	1	0	0	1	1	0	2	2	0	1	1	1	0	0	1	1	1	0	1	0	2	0	2	0
698	1	0	1	0	1	2	0	2	0	0	1	0	0	0	0	0	1	2	0	1	2	0	0	0	0	0	0	1	1	2	0	0	0	0	0	2	2	1	0	1	1	0	0	1	0	1	0	0	0
699	1	0	1	0	0	2	2	1	0	0	0	0	0	0	0	0	1	0	2	0	2	0	0	0	0	0	0	0	1	1	0	2	1	0	1	0	1	0	0	1	1	0	0	0	1	0	0	2	0
700	0	0	1	1	0	1	2	1	1	0	0	0	1	0	0	0	1	0	2	0	2	0	0	0	0	0	0	1	2	0	1	0	1	1	1	1	2	0	1	1	1	0	0	0	0	0	0	2	0
701	0	0	2	0	0	1	1	1	1	0	1	1	1	2	1	0	2	0	2	0	2	0	0	0	2	2	0	0	0	1	2	0	2	0	0	2	1	1	0	1	1	2	0	2	1	0	0	2	0
702	1	0	2	0	0	1	2	2	0	0	1	0	0	0	0	0	2	1	1	1	1	0	0	0	0	0	0	0	1	0	1	2	2	0	2	0	1	2	0	0	0	0	1	2	1	1	0	1	1
703	0	0	2	0	0	1	2	1	1	0	0	0	1	0	0	1	0	1	1	1	1	0	0	0	0	0	0	1	1	2	1	1	2	0	0	2	1	0	0	1	1	0	1	1	0	0	0	1	0
704	0	0	0	0	0	0	2	2	0	0	0	0	0	0	0	0	2	1	1	1	2	0	1	0	1	1	0	0	0	1	0	1	1	1	0	2	1	0	1	1	1	0	1	1	1	0	0	1	1
705	1	0	2	1	0	2	1	2	0	0	0	0	1	1	1	0	1	1	1	1	1	0	0	0	0	0	0	0	2	0	0	0	1	0	0	2	1	1	1	2	0	2	0	2	0	0	0	1	0
706	1	0	0	0	0	1	1	1	1	0	1	1	1	1	1	0	1	1	1	1	2	0	0	0	0	0	0	0	1	1	0	1	0	1	1	1	1	1	0	1	1	2	0	2	1	0	0	1	1
707	0	0	1	0	0	2	1	1	2	0	0	0	2	1	2	0	2	1	1	1	2	0	0	0	1	1	1	0	1	0	0	0	0	2	1	1	2	0	0	2	2	0	0	2	0	0	0	1	0
708	1	0	2	0	0	2	0	2	0	0	2	2	2	2	2	0	1	1	0	1	0	0	0	0	0	0	0	0	0	2	0	2	2	0	1	1	1	1	0	0	0	0	0	1	0	0	0	1	0
709	0	0	2	1	0	2	2	2	0	0	0	1	1	1	1	0	0	1	0	1	0	0	0	0	0	0	0	0	2	0	0	0	1	0	0	2	1	0	1	2	1	1	0	2	1	0	0	2	0
710	1	0	0	1	1	1	2	2	0	0	0	1	1	1	1	0	2	0	2	1	2	0	0	0	0	0	0	1	1	1	2	2	1	0	1	1	1	1	0	1	1	0	0	2	0	0	0	2	0
711	0	0	0	1	0	1	1	2	0	0	1	0	0	0	0	0	1	0	2	0	2	1	0	0	0	0	0	0	0	1	0	0	1	2	2	2	1	0	1	0	0	0	0	0	1	1	0	2	0
712	0	0	2	1	0	1	1	2	0	1	1	0	1	0	0	0	1	2	1	1	1	0	0	0	0	0	0	0	0	2	0	0	0	0	0	2	1	1	1	2	0	0	0	2	1	0	0	1	0
713	0	0	1	1	0	1	2	0	2	0	0	0	0	0	0	0	2	2	0	1	2	0	2	0	0	0	0	0	0	1	1	1	1	1	0	2	1	0	1	0	0	0	1	1	1	1	0	1	1
714	0	0	1	0	0	2	0	2	0	1	1	0	0	0	0	0	2	0	2	0	2	0	0	0	0	0	0	0	0	2	0	1	1	0	1	1	2	0	1	1	1	2	0	2	0	0	0	0	0
715	1	1	1	1	0	2	1	2	0	0	1	0	1	0	0	0	1	2	0	2	1	0	0	0	0	0	0	0	0	2	1	1	1	0	0	2	1	1	0	1	1	0	1	2	1	0	0	2	0
716	1	0	1	0	0	0	1	1	1	0	0	1	2	2	2	0	0	1	1	1	2	0	0	0	0	0	0	0	0	2	1	1	0	0	1	1	2	0	0	2	2	1	0	1	1	1	0	1	1
717	0	0	0	0	0	1	2	1	1	0	0	0	0	0	1	0	1	0	1	0	1	0	0	0	0	0	0	0	1	1	0	1	1	1	1	2	1	1	0	1	1	2	0	2	0	1	0	1	0
718	0	0	0	1	0	1	2	2	0	0	0	0	1	0	0	1	2	0	2	1	2	1	0	0	0	0	0	0	0	2	1	1	2	0	1	2	1	0	0	1	1	0	0	2	1	0	0	2	0
719	1	0	1	1	0	2	1	1	1	1	2	1	2	1	1	0	1	1	1	1	2	0	1	0	1	1	0	2	2	2	0	0	0	0	2	1	1	0	1	2	1	0	0	0	0	1	0	2	0
720	1	0	1	0	0	2	1	1	0	1	1	0	0	0	0	0	1	0	2	0	2	0	0	0	0	0	0	0	0	2	1	0	1	0	0	2	1	0	1	1	1	2	0	2	1	0	0	0	0
721	1	0	1	0	0	1	1	1	0	0	0	0	0	0	1	0	2	2	1	0	2	0	1	1	1	1	0	0	0	1	0	2	1	0	1	1	1	0	1	1	1	0	0	0	0	1	0	1	0
722	0	0	1	0	0	1	2	1	1	0	0	0	2	1	1	1	1	0	1	1	1	0	0	0	0	0	0	1	1	1	2	1	1	2	1	1	1	1	0	1	1	0	0	2	0	1	0	0	0
723	0	0	1	0	0	1	2	2	1	0	0	1	2	1	1	0	2	1	1	0	2	0	1	1	1	1	0	1	2	0	1	1	0	0	1	1	1	0	1	1	1	0	1	2	1	1	0	2	0
724	0	0	1	1	0	1	2	2	0	1	0	0	1	0	0	1	1	1	1	1	1	0	1	0	1	1	0	1	1	1	2	1	1	0	1	1	1	0	0	2	2	0	0	1	0	1	0	1	0
725	1	1	2	0	0	1	2	1	0	0	0	2	2	1	1	0	2	0	2	0	2	0	1	0	1	1	0	0	0	2	1	2	2	0	1	1	1	1	0	1	1	0	0	2	1	2	0	2	0
726	0	0	0	0	0	0	1	1	1	0	1	2	2	2	2	0	1	1	1	1	1	0	0	0	0	0	0	0	0	2	1	2	1	0	0	2	1	0	0	1	1	0	0	0	0	0	0	2	0
727	0	0	2	2	0	2	2	1	0	0	0	0	0	0	0	0	1	2	0	0	0	0	0	0	0	0	0	0	1	1	0	0	2	1	2	2	2	0	1	0	0	0	2	2	2	1	0	1	0
728	1	0	2	0	0	1	2	2	0	0	0	1	2	1	1	0	1	1	1	1	0	0	0	0	1	1	0	0	1	1	0	0	1	1	0	2	2	0	0	2	2	0	0	1	1	0	0	0	0
729	1	0	2	1	0	2	1	2	1	0	0	0	2	1	1	1	0	2	1	0	1	0	0	0	0	0	0	2	2	1	2	1	2	0	1	1	1	0	1	1	1	0	0	2	0	2	0	1	1
730	1	0	0	1	0	1	1	1	1	0	1	0	0	0	0	0	0	1	1	0	0	1	0	0	0	0	0	1	1	1	1	1	1	1	1	1	1	0	2	1	0	0	1	2	1	0	0	2	0
731	0	1	0	0	0	1	1	2	0	0	1	0	1	0	0	1	2	0	2	0	2	0	0	0	0	0	0	0	0	1	0	0	2	0	0	2	2	1	0	2	1	0	0	1	1	1	0	1	0
732	1	1	1	0	0	2	2	1	0	0	0	1	2	2	2	0	1	2	0	0	0	1	0	0	0	0	0	1	1	1	1	0	0	1	0	2	1	0	0	2	2	0	0	2	0	2	0	2	0
733	0	0	2	2	0	2	1	2	0	0	1	0	0	0	1	0	0	0	2	0	1	0	1	1	1	1	2	1	1	0	1	1	2	0	1	1	2	0	2	0	0	1	0	1	0	2	0	0	0
734	1	1	0	0	0	1	2	0	1	0	0	1	1	1	1	0	2	0	2	0	2	0	0	0	0	0	0	0	0	2	1	0	2	1	1	2	2	0	2	0	0	0	1	2	0	0	0	0	1
735	0	0	2	0	0	0	2	2	0	0	0	0	0	0	0	0	0	0	2	1	2	0	0	0	0	0	0	0	0	2	0	1	1	1	0	2	2	1	0	2	1	1	0	1	1	0	0	1	0
736	1	0	0	1	0	1	2	0	2	0	0	1	1	1	1	0	0	0	2	0	2	0	1	0	0	0	0	0	1	0	1	0	1	1	1	2	2	0	2	0	0	0	0	0	0	1	0	0	1
737	0	0	1	1	0	1	2	2	0	0	0	1	1	1	1	0	2	2	0	1	2	0	0	0	0	0	0	0	0	1	1	1	2	0	2	0	1	1	1	1	1	0	1	2	1	0	0	2	0
738	1	0	1	0	0	1	0	2	1	0	0	0	0	0	0	0	2	0	2	1	2	0	0	0	0	0	0	1	2	0	1	1	1	2	0	2	1	0	0	1	1	1	1	2	1	0	0	2	0
739	1	1	1	0	0	1	2	1	1	0	0	1	0	0	0	0	1	0	2	1	2	0	0	0	1	1	0	0	0	2	0	0	1	1	1	1	2	0	0	2	2	1	0	2	0	0	0	1	0
740	1	0	1	1	0	1	2	2	0	1	0	0	0	0	0	0	1	1	1	1	1	0	0	0	0	0	0	0	1	1	0	1	1	0	0	2	2	0	0	2	2	0	2	2	1	1	0	2	0
741	1	0	1	0	1	1	1	1	1	0	0	0	0	0	1	0	2	1	1	1	1	0	0	0	2	2	0	0	1	0	1	1	1	0	0	1	2	1	0	0	0	0	0	2	0	0	0	0	1
742	0	0	2	0	0	2	2	1	1	0	0	0	0	0	1	0	1	0	2	0	2	0	0	0	0	0	0	2	2	0	2	1	0	0	0	2	2	0	0	2	2	0	0	0	2	0	0	1	1
743	0	0	0	0	0	0	1	1	1	1	1	0	0	0	0	0	0	0	1	1	1	0	0	0	0	0	0	0	2	0	0	0	0	0	0	2	2	0	1	1	1	0	0	1	0	1	0	2	0
744	0	0	2	1	0	2	2	1	1	0	0	1	1	1	1	0	2	1	1	1	1	0	0	0	0	0	0	2	2	2	0	1	1	0	1	2	2	0	0	2	2	0	1	2	1	1	0	2	0
745	1	0	2	0	0	1	2	2	0	0	0	0	1	1	1	0	0	1	1	0	0	0	0	0	0	0	0	0	0	2	1	1	0	1	1	2	1	0	1	1	1	0	1	2	1	0	0	2	0
746	0	0	2	1	0	1	1	2	0	0	1	1	1	1	1	0	1	1	1	0	1	0	1	0	1	1	0	0	2	0	0	0	1	0	1	2	1	1	0	0	0	1	0	2	1	1	0	0	2
747	0	0	1	0	0	0	2	2	0	0	0	2	2	1	1	0	0	2	0	1	1	0	0	0	1	1	0	0	1	1	0	1	1	0	0	1	2	0	1	1	1	0	0	2	1	2	0	0	0
748	1	0	1	0	0	1	2	2	1	0	1	1	2	1	1	1	1	1	1	0	1	0	0	0	0	0	1	0	0	1	0	0	0	1	2	2	2	0	1	1	1	0	2	2	2	0	0	0	1
749	1	0	1	0	0	0	1	2	0	0	1	0	0	0	1	0	1	1	1	1	2	0	1	1	1	1	0	0	0	2	1	1	2	0	1	1	1	0	1	1	1	0	0	1	0	0	0	1	1
750	0	0	1	0	0	0	2	2	0	0	1	0	0	0	0	0	0	0	2	0	2	0	0	0	0	0	0	0	0	1	0	1	1	0	0	2	2	1	0	1	1	0	1	2	1	0	0	2	0
751	1	0	1	1	0	1	1	2	0	0	1	1	1	1	1	0	2	0	2	0	2	0	1	1	1	1	0	0	0	2	0	1	1	0	0	2	1	0	1	2	1	0	0	1	0	1	0	2	0
752	0	0	1	1	0	2	2	1	1	1	0	0	0	0	0	0	1	0	2	0	2	0	1	1	1	1	0	2	2	1	1	1	1	0	0	2	1	0	1	1	1	0	0	2	1	0	0	0	1
753	1	0	1	1	0	1	2	2	0	0	0	1	2	2	2	0	0	0	2	1	2	0	1	1	1	1	0	1	1	1	1	2	1	0	0	2	0	0	1	1	1	0	1	2	1	1	0	0	1
754	0	0	1	0	0	0	1	2	0	0	1	0	0	0	0	0	1	1	1	1	2	0	0	0	0	0	1	1	1	1	0	1	1	0	1	1	2	0	0	1	1	0	0	2	0	0	0	2	0
755	0	0	0	1	0	1	2	1	1	0	0	0	0	0	0	0	0	0	2	0	2	0	0	0	1	1	0	0	1	1	1	0	1	1	1	2	2	0	0	2	2	0	0	1	1	1	0	2	0
756	0	0	1	0	0	1	1	2	0	0	1	0	0	0	0	1	1	0	1	0	2	0	0	0	0	0	0	0	0	2	1	2	2	0	1	2	2	0	2	0	0	0	0	2	0	2	0	1	0
757	0	0	0	0	0	0	2	1	0	0	0	0	1	0	0	1	2	1	1	1	1	0	0	0	0	0	0	0	0	2	1	1	0	0	1	1	0	1	1	0	0	0	0	1	0	0	0	2	0
758	1	0	2	0	0	0	2	0	2	0	0	0	1	0	0	1	1	1	1	1	1	0	0	0	0	0	0	0	2	0	0	0	0	0	2	1	2	0	1	2	1	1	0	1	1	0	0	2	0
759	1	0	2	0	0	1	1	1	1	0	1	0	0	0	0	0	1	1	1	2	1	0	1	0	0	0	0	0	0	2	1	1	1	0	2	1	0	0	1	1	1	0	0	1	0	0	0	0	2
760	1	0	1	0	0	0	1	2	0	0	1	1	1	0	0	0	0	0	2	1	2	1	0	0	0	0	0	0	1	1	0	1	1	1	0	2	2	0	0	2	2	0	1	2	0	1	0	1	1
761	1	0	1	0	0	1	2	1	2	0	0	0	0	0	0	0	2	2	0	1	2	0	0	0	0	0	1	1	1	1	0	0	1	1	1	2	1	0	1	1	1	0	1	2	1	0	0	0	2
762	0	0	1	0	0	1	2	1	0	0	0	2	1	1	1	0	0	1	1	1	2	0	0	0	1	1	0	0	1	1	0	1	2	0	1	1	2	0	0	2	2	0	0	2	0	1	0	2	0
763	0	0	1	1	0	1	1	2	0	0	2	1	2	0	0	0	2	2	1	0	2	0	1	1	1	1	0	1	1	1	1	0	0	0	0	2	1	1	1	1	0	0	0	2	0	1	0	1	0
764	0	0	1	0	0	1	1	2	0	0	1	1	2	1	1	1	0	2	0	1	0	0	0	0	0	0	0	0	0	1	1	0	1	0	1	1	1	1	1	1	0	0	0	1	0	0	0	1	1
765	0	0	2	0	0	2	2	0	2	0	0	0	0	0	0	0	2	0	1	0	1	0	0	0	1	1	0	0	0	1	2	0	1	0	0	2	1	0	0	2	2	0	0	1	0	0	0	2	0
766	0	0	1	0	0	0	1	2	0	0	1	0	1	0	0	1	2	2	1	0	1	0	0	0	0	0	0	0	0	2	0	0	1	1	2	1	1	0	2	0	0	2	0	2	0	0	0	1	0
767	0	0	2	0	0	1	2	1	1	0	0	0	0	0	1	0	1	1	1	1	1	0	0	0	0	0	0	0	0	2	1	2	2	0	2	0	1	0	0	1	1	0	0	2	0	0	0	2	0
768	0	0	0	1	0	1	2	1	1	1	0	1	1	0	0	0	0	0	2	1	2	0	0	0	0	0	0	1	1	1	1	0	1	1	2	1	2	0	0	1	1	1	0	2	1	0	0	2	0
769	0	0	1	0	0	2	0	2	0	0	2	1	1	1	2	0	1	1	1	1	1	0	0	0	0	0	1	0	1	0	0	1	2	0	1	1	1	0	1	1	1	0	0	2	0	2	0	1	0
770	1	0	0	0	0	0	2	2	1	0	0	1	2	1	1	1	1	0	1	0	2	0	2	0	0	1	0	0	0	2	0	0	1	0	1	1	2	0	1	1	1	0	0	1	0	0	0	0	0
771	1	0	1	0	0	1	2	1	1	0	0	0	1	0	0	0	1	0	2	0	2	0	0	0	0	0	0	0	0	2	0	2	2	0	0	2	1	0	0	1	1	0	0	1	1	0	0	2	0
772	1	0	1	0	1	1	2	2	0	0	0	0	0	0	0	0	1	1	1	1	2	0	0	0	0	0	0	2	2	1	1	1	1	0	0	2	1	0	0	1	1	0	0	1	0	0	0	2	0
773	0	0	1	0	0	1	1	2	1	0	1	1	1	1	1	0	1	2	0	1	1	1	0	0	0	0	0	1	1	0	2	2	1	0	1	0	0	0	1	1	1	0	1	1	1	2	0	1	1
774	0	0	1	0	0	1	2	1	0	0	0	0	1	0	0	1	0	0	2	0	2	1	0	0	0	0	0	0	0	1	0	0	1	0	0	2	0	0	1	1	1	0	0	2	0	1	0	2	0
775	1	0	2	0	0	2	2	0	2	0	0	1	0	0	0	0	1	1	1	1	1	0	0	0	0	0	0	1	1	1	1	1	1	0	2	1	1	0	1	1	1	0	1	2	1	0	0	1	1
776	1	0	1	0	0	1	1	1	1	0	1	1	1	1	1	0	1	0	2	1	2	1	0	0	0	0	0	1	1	1	1	1	0	1	0	2	1	0	1	1	1	0	0	1	0	1	0	2	0
777	1	0	0	1	0	1	2	1	1	0	0	0	1	1	0	0	1	1	1	1	2	0	1	0	0	0	0	0	1	1	1	0	0	0	0	2	1	0	2	0	0	1	0	1	1	1	0	0	0
778	0	0	1	0	0	0	2	2	0	0	0	0	1	0	0	1	1	1	1	1	1	0	1	0	0	0	0	2	2	0	2	1	1	1	1	2	1	0	1	1	1	0	0	2	0	0	1	1	0
779	0	0	1	0	0	0	2	0	1	0	0	0	0	0	1	0	1	2	0	2	1	0	0	0	0	0	0	0	1	1	0	2	1	0	1	1	0	0	1	0	0	1	0	2	2	1	0	1	0
780	0	0	2	1	0	2	1	1	1	0	1	0	0	0	0	0	0	1	2	1	2	0	1	1	1	1	0	0	1	0	1	0	0	1	0	2	1	1	1	1	1	0	0	0	1	0	0	1	1
781	0	0	1	0	0	1	2	1	1	0	0	0	0	0	0	0	0	2	0	0	1	0	0	0	0	0	0	1	1	1	2	1	2	0	1	1	1	1	0	0	0	0	2	2	2	1	0	0	0
782	1	0	1	1	0	1	1	2	0	0	1	0	0	0	0	0	2	2	0	2	1	0	0	0	0	0	0	0	0	2	2	1	2	0	1	1	1	0	0	1	1	0	0	0	0	1	0	2	0
783	0	0	1	0	0	1	2	2	1	0	0	0	0	0	0	0	1	1	2	0	2	0	0	0	0	0	0	1	1	2	1	1	1	2	1	2	1	1	1	1	0	0	0	1	2	1	0	1	0
784	0	0	2	0	0	0	2	1	1	0	1	0	0	0	0	0	2	0	1	0	2	0	0	0	0	0	1	0	1	2	0	0	0	1	0	2	0	0	2	0	0	0	1	2	1	1	0	2	0
785	1	0	1	0	0	1	2	1	0	0	0	0	0	0	0	0	1	2	0	1	1	0	0	0	0	0	0	1	1	1	2	0	1	1	0	2	2	0	0	1	1	0	1	2	0	0	0	1	1
786	0	0	1	0	0	1	2	1	1	0	0	0	0	0	0	0	1	1	1	1	1	0	0	0	0	0	0	0	0	1	1	1	1	0	0	2	2	0	2	1	1	0	0	1	2	1	0	2	0
787	1	0	1	0	0	0	1	1	1	0	0	1	1	1	1	0	1	1	1	1	1	0	0	0	0	0	0	0	1	1	0	1	2	0	1	1	1	1	1	1	1	0	0	1	0	1	0	0	0
788	0	0	1	1	0	1	2	0	2	0	0	1	1	1	1	0	1	1	1	0	1	0	2	0	0	0	0	1	1	1	1	1	1	0	0	2	1	0	0	1	1	0	1	2	1	1	0	1	0
789	0	0	0	0	0	1	1	2	0	0	1	0	0	0	0	0	2	1	2	1	2	0	1	0	0	0	0	0	0	2	0	0	1	1	0	2	2	0	1	1	1	0	1	2	2	0	0	1	0
790	1	0	2	0	0	1	1	1	1	0	0	2	2	2	2	0	1	2	0	2	1	0	1	0	0	0	0	1	2	0	1	1	1	0	1	1	2	0	0	1	1	1	1	2	0	1	0	1	0
791	0	0	2	1	0	2	0	2	0	0	1	1	1	1	1	0	2	0	1	0	1	0	0	0	0	0	0	1	1	1	2	0	0	1	0	2	1	0	1	1	1	0	0	1	0	1	0	2	0
792	1	1	1	0	0	1	1	1	1	0	1	0	1	0	0	1	1	1	2	1	2	0	1	0	0	0	0	1	1	1	1	0	0	1	0	2	0	0	1	1	1	0	0	2	0	1	0	2	0
793	1	0	2	1	0	2	2	2	0	0	0	0	2	1	1	1	0	1	1	1	2	0	0	0	0	0	0	0	2	0	0	2	2	0	0	2	2	0	0	2	2	0	0	2	0	1	0	2	0
794	1	0	1	1	0	1	1	1	0	1	2	0	1	1	0	0	1	2	0	0	0	0	0	0	0	0	0	0	0	2	0	1	1	1	1	1	1	1	0	0	0	1	0	2	1	0	0	0	1
795	0	0	2	0	0	2	2	1	2	0	0	1	0	0	0	0	2	1	1	1	1	0	0	0	0	0	1	1	1	0	1	1	1	0	2	2	1	0	2	0	0	0	1	2	1	1	0	0	0
796	1	0	1	0	0	1	2	1	2	0	0	0	0	0	0	0	2	0	2	0	2	1	0	0	0	0	0	1	2	0	1	0	0	1	0	2	1	0	0	1	1	1	0	1	0	1	0	0	1
797	0	0	1	0	0	1	1	2	0	0	2	0	0	0	0	0	0	2	0	1	1	0	0	0	1	1	0	0	0	2	1	1	1	0	1	1	1	0	1	1	1	1	0	2	0	0	0	2	0
798	1	0	0	0	0	0	2	2	0	0	0	0	0	0	0	0	1	0	2	0	2	0	0	0	1	1	0	0	1	1	0	0	1	0	0	2	2	0	0	1	1	0	1	2	1	0	0	0	1
799	1	0	1	0	0	0	2	0	2	0	0	1	1	1	1	0	1	1	1	0	1	0	1	1	1	1	0	1	1	2	0	0	1	1	1	1	2	0	2	1	1	0	1	1	1	0	0	1	0
800	1	0	1	0	0	1	2	0	2	0	0	2	2	2	2	0	2	1	2	1	2	0	0	0	0	0	0	0	0	2	1	0	1	1	1	1	1	1	0	0	0	1	0	2	2	1	0	2	0
801	0	0	1	0	0	1	1	2	0	0	0	1	1	1	1	0	0	0	1	0	2	0	1	0	1	1	0	1	1	2	0	0	1	0	1	2	1	0	2	0	0	0	1	2	1	0	0	1	0
802	1	1	1	0	0	1	2	0	2	0	0	1	2	1	1	0	1	1	1	0	1	0	0	0	0	0	0	1	1	1	1	1	2	0	2	0	0	0	1	1	1	0	0	2	1	0	0	0	2
803	0	0	2	0	0	1	2	1	2	0	0	1	1	1	1	0	2	2	0	1	2	1	0	0	0	0	0	1	1	2	0	0	1	1	1	2	2	0	1	1	1	0	1	1	0	0	0	2	0
804	1	0	2	1	0	1	2	2	0	0	1	1	1	1	1	0	1	0	1	0	1	1	0	0	0	0	0	0	1	1	1	1	1	1	1	1	1	0	1	1	1	0	1	1	1	0	0	1	1
805	0	0	2	0	0	2	1	1	1	0	1	0	0	0	0	0	0	0	2	0	2	0	0	0	0	0	0	1	1	1	1	1	2	0	0	2	2	1	0	1	1	0	0	1	0	0	0	1	1
806	1	0	1	0	0	0	2	2	0	1	0	1	1	1	1	0	0	2	0	1	0	0	1	0	1	1	0	1	1	1	2	1	0	0	0	2	2	0	0	1	1	0	1	2	1	1	0	1	0
807	0	0	0	0	0	1	2	1	1	0	0	0	1	0	0	1	1	0	1	0	2	1	0	0	0	0	0	0	1	0	1	0	0	1	0	2	1	0	0	1	1	0	0	0	2	1	0	1	0
808	0	0	2	0	0	1	2	2	0	0	0	0	0	0	0	0	1	2	1	0	1	0	1	0	0	0	0	1	1	1	1	0	1	1	0	2	2	0	0	2	2	0	0	0	1	0	0	2	0
809	1	0	1	0	0	1	1	1	1	0	0	1	1	1	1	0	1	1	1	0	2	0	0	0	0	0	0	0	0	2	0	1	2	0	1	1	2	0	0	1	1	0	1	2	1	0	0	2	0
810	1	0	1	1	0	1	0	1	1	1	1	1	1	1	2	0	2	0	2	0	2	0	1	1	1	1	0	1	1	1	2	0	1	0	0	2	1	0	0	0	0	0	0	0	0	1	0	1	0
811	1	0	1	1	0	2	2	1	1	0	0	0	2	0	0	1	0	2	0	1	2	0	0	0	0	0	0	0	0	2	0	0	1	2	1	2	1	0	0	2	2	0	0	1	1	0	0	0	1
812	1	0	1	1	0	1	1	2	0	0	0	1	0	0	0	0	1	2	1	0	1	0	1	0	0	0	0	0	1	1	0	1	1	0	0	2	1	0	0	1	1	0	0	1	0	1	0	1	0
813	1	0	1	0	0	0	2	1	1	0	0	1	1	1	1	0	1	1	1	0	1	0	0	0	1	1	0	0	0	1	2	1	1	2	1	1	1	0	1	1	1	2	0	2	1	0	1	1	0
814	0	0	0	0	0	1	1	2	0	0	1	0	0	0	0	0	2	1	1	0	2	0	0	0	0	0	0	0	0	1	1	0	1	1	2	0	1	0	1	1	1	0	1	2	1	0	1	1	0
815	0	0	2	0	0	1	2	0	1	0	0	1	2	2	2	0	1	2	0	1	2	0	0	0	0	0	0	0	1	1	0	1	1	2	1	1	1	0	1	2	1	0	0	2	1	1	0	0	0
816	1	0	1	1	0	1	2	2	1	0	0	0	1	0	0	1	1	0	2	1	2	0	0	0	0	0	0	1	1	1	1	2	2	0	2	0	1	1	0	0	0	0	0	1	0	1	0	1	0
817	0	0	1	0	0	0	1	2	0	1	1	0	0	0	0	0	0	1	1	0	0	0	0	0	0	0	0	0	0	2	0	2	1	0	0	2	2	0	2	0	0	0	1	1	1	0	0	2	0
818	1	0	2	1	0	2	2	1	0	0	0	1	2	2	2	0	2	0	2	0	2	0	0	0	0	0	0	1	1	1	1	2	2	0	1	2	2	0	0	1	1	0	0	1	0	1	0	2	0
819	0	0	1	0	0	1	1	1	1	0	0	0	2	1	1	1	0	0	2	0	2	0	0	0	1	1	0	0	1	0	1	0	1	0	0	2	1	1	0	2	1	0	0	2	1	0	0	0	0
820	0	0	0	0	0	0	2	0	2	0	0	1	1	1	1	0	1	0	1	0	2	0	0	0	0	0	0	0	0	2	1	0	0	0	0	2	2	0	1	1	1	1	0	2	0	1	0	2	0
821	0	0	2	0	0	2	1	1	0	1	1	0	0	0	0	0	2	1	1	1	2	0	1	1	1	1	0	0	0	1	1	1	2	0	2	0	1	1	0	1	1	0	0	1	1	1	0	2	0
822	0	0	0	0	0	0	1	1	1	0	1	0	0	0	0	0	1	2	0	0	0	0	1	1	1	1	0	0	1	0	1	0	2	1	2	2	0	1	1	0	0	0	0	2	0	0	0	2	0
823	0	0	1	1	0	1	2	1	1	0	1	1	1	1	1	0	1	0	2	0	2	0	0	0	0	0	0	0	1	1	1	0	0	0	0	2	2	0	0	1	1	0	0	2	0	0	0	1	0
824	0	0	2	0	0	1	2	2	1	0	0	0	0	0	0	0	2	0	1	0	2	0	0	0	0	0	0	0	0	1	0	0	1	0	0	2	2	0	0	2	2	0	0	0	1	0	0	1	0
825	1	0	0	0	0	0	1	2	0	0	1	0	0	0	1	0	1	1	1	1	1	0	2	1	1	1	0	0	0	2	0	0	1	1	0	2	1	0	0	1	1	0	1	2	1	0	0	0	1
826	1	0	2	0	0	1	1	2	0	0	1	1	2	1	1	0	1	2	1	0	2	1	0	0	0	0	0	0	0	2	0	0	2	1	1	2	1	1	1	1	0	0	1	2	1	0	0	2	0
827	1	0	2	2	0	2	2	1	1	0	0	0	0	0	0	0	0	2	0	1	0	0	1	0	1	1	0	0	0	2	0	0	1	1	2	0	1	0	1	1	1	0	1	1	1	2	0	0	2
828	1	0	2	0	0	1	1	0	2	0	0	1	2	2	2	0	1	2	0	1	2	0	0	0	0	0	1	0	0	0	1	1	2	0	0	2	1	0	0	2	2	0	1	2	1	0	0	0	0
829	1	0	2	0	0	1	2	2	0	0	0	0	0	0	0	0	1	1	1	1	1	0	0	0	0	0	0	0	0	1	2	0	0	1	1	1	0	0	1	0	0	0	0	2	0	1	0	0	1
830	1	0	0	0	0	1	2	2	1	0	0	0	0	0	0	0	0	2	0	1	0	0	1	1	1	1	1	0	1	0	0	1	0	1	0	2	0	2	0	0	0	0	0	1	1	1	0	1	0
831	1	0	1	1	0	2	2	1	1	0	0	0	0	0	0	0	2	1	1	0	2	0	0	0	0	0	0	0	0	2	1	0	0	2	0	2	1	0	0	1	1	0	0	1	0	0	0	1	1
832	1	0	0	0	0	1	2	2	0	0	0	1	1	1	1	0	1	2	0	1	0	1	0	0	0	0	0	0	0	1	0	1	1	0	0	2	1	1	0	0	0	0	1	2	1	0	0	2	0
833	1	0	2	0	0	2	1	2	0	0	1	0	0	0	0	0	0	1	1	0	0	0	1	0	0	0	0	0	0	2	1	1	1	1	0	2	1	1	0	1	1	0	0	2	0	0	0	1	0
834	1	0	2	1	0	2	1	2	0	0	1	0	1	1	1	0	0	1	0	1	0	0	0	0	2	2	0	0	1	1	0	1	2	0	0	2	1	0	0	2	2	1	0	2	1	0	0	1	1
835	1	0	1	0	1	1	2	2	0	0	0	1	2	1	1	0	1	0	2	1	2	0	0	0	0	0	1	0	0	1	0	0	0	1	1	1	2	0	1	0	0	1	1	2	1	0	0	1	1
836	0	0	0	0	0	0	2	1	1	1	0	0	0	0	0	0	1	1	1	1	2	0	1	0	1	1	0	0	0	2	0	1	1	0	1	1	1	1	1	1	0	0	0	1	1	0	0	1	1
837	1	0	2	1	0	1	2	2	0	0	0	0	1	0	0	1	2	0	2	0	2	0	0	0	0	1	0	0	0	2	0	1	1	2	1	2	1	1	0	1	1	0	0	1	0	1	0	0	0
838	1	0	2	0	0	1	2	1	1	0	0	0	1	0	0	1	1	1	1	1	1	0	0	0	0	0	0	0	0	1	0	0	0	2	0	2	1	0	0	1	1	0	1	2	0	1	0	1	0
839	1	0	2	1	0	2	2	2	0	0	0	0	0	0	0	0	1	2	0	1	2	1	0	0	0	0	0	1	1	2	0	0	2	0	2	1	1	0	1	1	1	0	0	0	1	0	0	2	0
840	1	0	2	0	0	2	1	2	0	0	1	0	0	0	0	0	1	1	1	1	2	0	0	0	0	0	0	1	1	1	1	0	1	1	1	2	1	0	1	1	1	1	0	1	1	0	0	1	1
841	1	0	1	2	0	2	2	0	2	0	0	0	0	0	0	0	0	1	1	1	2	1	0	0	0	0	0	0	0	2	1	0	0	0	0	2	0	1	0	0	0	0	0	2	0	1	0	1	0
842	1	0	1	0	0	0	2	1	2	0	0	0	0	0	0	0	2	0	1	0	1	0	0	0	1	1	0	1	1	2	0	0	0	0	0	2	1	1	0	1	1	0	0	1	0	0	0	1	0
843	0	0	2	1	0	1	2	2	0	0	0	1	1	1	1	0	1	0	2	1	2	0	0	0	1	1	0	0	0	2	0	1	1	1	1	1	2	0	0	2	2	0	0	1	1	0	0	2	0
844	0	0	2	1	0	1	2	0	1	0	0	0	0	0	0	0	2	0	2	0	2	1	0	0	0	0	0	1	2	1	0	1	1	1	1	2	1	0	1	0	0	0	0	2	0	0	0	0	1
845	0	0	1	0	0	1	2	1	0	0	1	0	1	1	1	0	2	1	1	1	2	0	0	0	0	0	0	1	2	1	0	2	2	0	0	2	2	0	0	2	2	0	1	1	1	1	0	0	0
846	1	0	1	1	0	1	0	1	1	0	1	1	1	0	0	0	1	1	2	0	2	1	0	0	0	0	0	0	0	0	0	0	1	0	0	2	1	0	1	2	1	0	1	1	0	1	0	2	0
847	1	0	0	0	0	0	1	2	0	0	1	1	0	0	0	0	0	0	2	1	2	0	0	0	1	1	0	0	0	2	0	1	0	0	0	2	1	0	1	1	1	0	0	1	0	1	0	2	0
848	1	0	1	0	0	0	1	2	0	0	2	1	1	0	0	0	0	1	0	1	0	0	0	0	0	0	0	0	0	2	2	1	1	0	0	2	1	0	2	0	0	0	0	2	0	0	0	2	0
849	1	0	2	0	0	0	1	2	1	0	0	1	1	0	0	0	1	0	2	1	2	0	0	0	0	0	0	0	0	1	2	0	1	0	1	1	1	0	1	1	1	1	0	1	2	0	0	0	1
850	0	0	2	1	0	1	2	2	2	0	0	0	0	0	0	0	1	1	1	1	1	0	1	0	0	0	0	0	1	1	0	0	0	0	0	2	1	0	2	1	0	1	0	2	1	0	0	0	0
851	0	0	0	1	0	1	1	1	1	1	1	0	0	0	0	0	0	0	2	0	2	0	0	0	1	1	0	0	1	1	1	1	1	0	1	1	1	1	0	0	0	0	0	1	1	0	0	1	0
852	0	0	2	0	0	2	2	2	0	0	0	1	1	1	1	0	2	1	1	1	2	0	0	0	0	0	0	0	0	2	0	0	0	1	1	1	1	0	0	1	1	0	0	1	0	1	0	0	0
853	1	0	2	1	0	1	1	2	0	0	1	0	0	0	0	0	0	2	0	1	1	0	0	0	0	0	0	1	2	1	0	2	1	0	0	2	1	1	0	1	1	1	0	1	1	0	0	2	0
854	1	0	0	0	0	1	2	1	2	0	0	1	2	1	1	0	1	0	2	0	2	0	1	0	0	0	0	0	1	1	0	0	1	0	0	2	1	1	0	1	1	0	0	1	0	0	1	0	1
855	0	1	1	0	0	1	1	1	1	0	0	1	2	1	1	0	1	0	1	0	2	0	0	0	0	0	1	1	1	1	0	0	1	0	0	2	2	0	1	1	1	0	0	1	1	0	0	0	2
856	0	0	1	0	0	1	1	2	0	1	1	0	0	0	0	0	0	1	1	1	2	0	0	0	1	1	0	0	1	1	0	1	2	0	2	0	1	1	0	0	0	0	1	2	1	0	0	1	0
857	0	0	0	0	0	0	1	1	0	0	1	1	1	1	1	0	1	0	1	1	2	0	0	0	0	0	0	2	2	1	2	0	0	1	0	2	1	0	1	0	0	0	0	2	0	2	0	2	0
858	0	0	1	0	1	0	1	0	2	0	0	0	1	0	0	1	2	0	2	0	2	0	1	1	2	2	0	0	0	2	1	2	2	0	1	1	1	0	1	1	1	0	1	2	1	0	0	2	0
859	0	0	2	0	0	1	1	2	0	0	1	0	0	0	0	0	2	0	2	0	2	0	0	0	0	0	0	0	0	1	2	1	2	0	1	1	1	0	0	2	2	1	0	1	1	1	0	1	0
860	0	0	1	1	0	2	1	1	1	0	1	1	1	0	0	0	1	0	2	1	2	0	1	0	0	0	0	2	2	1	1	0	1	1	1	2	0	0	2	0	0	0	0	1	0	0	0	1	0
861	0	0	2	0	0	2	1	2	0	0	0	0	0	0	1	0	2	0	2	0	2	1	1	1	0	1	0	1	1	1	2	0	2	0	2	1	2	0	0	2	2	1	0	1	0	2	0	0	0
862	0	0	0	0	0	0	2	1	0	0	0	0	1	0	1	0	0	2	0	1	0	0	1	1	1	1	0	2	2	1	2	1	1	2	1	1	2	0	1	0	0	0	0	1	0	1	0	1	0
863	1	0	1	1	0	1	2	2	1	0	0	0	1	1	1	0	1	2	1	0	1	0	0	0	0	0	0	0	0	2	0	0	0	0	0	2	2	0	0	1	1	0	0	1	1	2	0	0	1
864	1	0	1	0	0	1	1	2	0	0	1	1	2	0	0	0	2	0	2	0	2	0	1	0	0	0	0	0	1	1	1	0	1	0	1	1	2	0	0	2	2	0	0	2	0	0	0	2	0
865	1	0	0	0	0	0	1	2	0	0	1	1	2	1	1	0	1	1	1	0	1	0	0	0	0	0	0	0	1	1	0	1	1	0	0	2	1	1	0	1	1	0	1	2	0	0	0	1	0
866	0	1	0	0	0	1	1	2	0	0	1	1	2	2	2	0	1	2	0	0	0	0	0	0	0	0	0	1	1	1	2	0	1	0	1	1	2	0	0	2	2	0	0	2	0	0	0	1	0
867	0	0	2	1	0	2	2	2	1	0	0	0	0	0	0	0	2	1	1	0	2	0	0	0	1	1	0	0	0	2	0	2	2	0	1	1	2	0	1	2	1	0	1	2	1	0	0	0	0
868	1	0	1	0	0	1	1	1	2	0	0	0	1	0	0	1	2	1	1	1	1	0	0	0	0	0	0	0	1	1	0	0	1	1	1	1	1	1	0	1	1	1	0	2	1	0	0	1	0
869	1	0	1	0	0	1	2	1	1	0	1	1	1	1	1	0	0	1	1	1	1	0	1	1	0	0	0	0	1	1	1	0	1	0	0	2	1	0	0	1	1	0	0	2	0	1	0	0	1
870	0	0	1	0	0	1	1	1	2	0	0	0	1	1	1	0	2	1	1	1	1	1	0	0	0	0	1	1	1	1	0	1	1	0	1	1	1	0	1	2	1	0	1	2	2	1	0	2	0
871	1	1	2	0	0	1	2	0	2	0	0	0	0	0	0	0	2	1	2	0	1	0	0	0	0	0	0	0	0	1	2	0	0	0	0	2	1	0	2	0	0	1	0	1	1	1	0	2	0
872	1	0	0	1	0	1	1	1	1	0	0	0	1	0	0	0	0	1	1	1	2	0	0	0	0	0	0	1	1	1	2	0	1	1	1	1	1	1	0	1	1	0	0	2	0	1	0	0	0
873	1	0	1	0	0	0	2	1	1	0	1	0	0	0	0	0	1	0	2	0	2	0	0	0	0	0	0	1	1	1	2	2	2	0	2	1	1	1	0	1	1	1	0	1	1	0	0	2	0
874	0	0	2	0	1	1	1	1	0	1	2	1	0	0	0	0	0	2	0	1	2	0	0	0	0	0	0	0	1	0	1	2	2	0	2	0	2	0	0	2	2	0	1	1	1	0	0	1	0
875	1	0	1	0	0	1	1	1	1	0	0	1	2	1	1	1	2	1	1	0	2	0	0	0	0	0	0	0	1	1	1	1	1	1	1	1	1	0	1	1	1	1	0	2	2	1	0	0	1
876	1	0	1	1	0	1	2	0	2	0	0	0	0	0	0	0	1	1	2	0	2	0	0	0	0	0	0	0	0	1	2	1	2	0	1	1	2	0	0	2	2	0	0	1	0	0	0	2	0
877	1	0	1	0	1	2	1	1	1	0	1	0	0	0	0	0	1	1	2	1	2	0	0	0	0	0	0	0	0	1	2	1	1	0	1	2	1	0	0	1	1	2	0	2	1	0	0	2	0
878	0	0	2	0	0	2	1	2	0	0	0	0	1	1	1	0	2	0	2	0	2	0	1	1	2	2	0	1	1	1	2	0	1	1	0	2	2	0	1	1	1	0	0	1	0	0	0	0	1
879	1	0	2	0	0	1	2	2	0	0	0	0	0	0	0	0	1	0	2	0	2	0	2	0	0	1	0	1	1	2	0	2	1	0	0	2	2	0	0	2	2	0	0	2	0	1	0	1	1
880	0	0	2	1	0	2	2	1	0	0	0	1	1	1	1	0	1	0	2	0	2	0	0	0	0	0	0	0	1	1	0	0	0	1	0	2	2	0	1	1	1	0	1	2	1	0	0	1	1
881	1	0	1	0	0	2	2	1	1	0	0	0	2	2	2	0	1	1	1	1	1	0	1	0	0	0	0	0	0	2	0	1	1	1	1	1	1	0	1	1	1	2	0	2	1	0	0	1	1
882	0	0	2	1	0	1	2	1	1	0	0	1	2	2	2	0	0	2	1	0	1	0	1	1	1	1	0	1	2	1	0	1	1	0	1	1	2	0	1	1	1	2	0	2	1	0	0	0	1
883	0	0	1	0	0	1	2	0	1	0	0	0	1	0	0	1	1	1	1	1	1	0	0	0	1	1	0	0	0	1	2	0	2	1	1	2	2	0	0	2	2	0	0	2	0	0	0	1	0
884	1	0	1	1	0	1	2	2	2	0	0	1	1	1	1	0	2	0	2	0	2	0	0	0	0	0	0	0	1	1	0	1	1	0	1	1	2	0	0	2	2	0	0	1	0	0	0	2	0
885	0	1	1	0	0	2	0	2	0	1	1	0	0	0	0	0	2	0	2	0	2	0	0	0	0	0	0	0	1	1	0	0	0	0	1	1	1	0	1	1	1	1	0	1	0	1	0	1	1
886	1	0	1	0	0	1	2	1	1	0	0	1	1	2	1	0	1	2	0	1	2	0	0	0	1	1	0	1	2	0	1	1	1	1	1	1	1	1	0	0	0	0	0	0	2	1	0	1	1
887	0	0	0	1	0	1	1	1	1	0	0	0	1	0	0	0	1	0	2	0	2	0	0	0	1	1	0	1	2	0	1	0	0	0	0	2	1	1	0	1	1	0	0	0	0	0	0	1	0
888	1	0	2	1	0	2	2	1	1	0	1	1	2	1	1	0	2	0	1	0	1	0	0	0	0	0	0	0	1	0	1	0	1	0	1	1	2	0	1	1	1	0	0	2	0	1	0	2	0
889	1	0	1	0	0	1	2	1	1	0	0	1	2	2	2	0	0	1	2	1	2	0	0	0	0	0	0	0	0	2	0	1	0	0	0	2	2	0	1	1	1	0	1	2	1	0	0	2	0
890	1	0	1	0	0	1	0	2	0	0	2	1	1	1	1	0	1	2	0	1	1	0	0	0	0	0	0	0	0	2	0	0	1	0	1	2	1	1	0	0	0	0	0	2	0	0	0	1	0
891	0	0	2	0	0	1	2	1	1	0	0	1	1	1	1	0	0	1	1	0	0	0	1	0	0	0	0	0	0	2	1	1	1	0	0	2	2	0	2	0	0	1	0	1	1	0	0	2	0
892	0	0	2	1	0	1	2	2	1	0	0	0	1	0	0	1	1	0	2	0	2	0	0	0	0	0	1	0	0	1	0	2	1	0	0	2	1	0	1	1	1	0	0	2	0	2	0	2	0
893	0	0	2	0	0	2	2	2	2	0	0	0	0	0	0	0	1	1	1	1	2	0	0	0	0	0	0	2	2	1	2	2	2	1	0	2	1	0	2	0	0	0	0	1	1	1	0	2	0
894	1	0	1	0	0	1	1	2	0	0	1	0	2	0	0	1	2	1	2	1	2	0	0	0	1	1	0	1	1	1	1	0	0	0	0	2	2	0	1	1	1	0	0	1	1	2	0	1	0
895	1	0	2	1	0	2	1	0	2	0	0	1	1	1	1	0	2	0	2	0	2	0	1	0	0	0	0	1	2	0	1	1	1	0	0	2	0	0	1	0	0	0	1	2	1	1	0	2	0
896	1	0	1	1	0	1	2	1	0	0	0	0	0	0	0	0	1	0	2	0	2	0	0	0	0	0	0	1	2	1	0	1	1	2	1	2	1	0	1	0	0	0	1	2	1	1	0	2	0
897	1	0	2	0	0	0	1	1	2	0	0	1	0	0	0	0	1	0	2	1	2	0	0	0	0	0	0	1	1	1	1	0	0	0	0	2	2	1	0	1	1	0	2	2	2	0	0	2	0
898	0	0	0	0	0	0	2	1	2	0	0	0	1	0	0	1	2	1	1	1	1	0	0	0	1	1	0	1	1	1	1	0	1	1	0	2	1	0	0	2	2	0	0	1	0	1	0	1	1
899	0	0	2	1	0	1	2	2	0	0	0	0	1	0	0	0	0	1	1	0	0	0	0	0	0	0	0	0	0	2	0	1	2	0	1	1	1	0	1	1	1	0	0	1	0	0	0	0	2
900	0	0	2	0	0	0	1	1	0	0	1	0	1	0	0	1	0	1	1	2	1	1	0	0	0	0	0	0	0	1	1	1	2	0	2	0	2	1	0	1	1	1	0	2	1	0	0	2	0
901	1	0	2	0	0	1	2	1	1	0	0	1	1	1	1	0	1	1	1	0	1	0	0	0	0	0	0	0	0	2	1	0	2	1	1	2	1	0	0	1	1	0	0	2	0	1	0	1	0
902	0	0	1	0	1	1	2	2	0	0	0	1	1	1	1	0	2	0	1	0	1	0	0	0	0	0	0	1	2	0	1	1	1	0	0	2	1	1	0	0	0	1	0	1	0	1	0	0	0
903	0	0	0	0	0	0	0	2	0	1	1	1	1	1	1	0	1	0	2	0	2	1	1	1	0	1	0	1	1	0	1	0	0	0	0	2	1	0	0	1	1	0	0	1	0	1	0	2	0
904	0	0	2	0	0	2	2	0	2	0	0	1	1	1	2	0	1	1	1	1	2	0	0	0	0	0	0	0	0	2	1	1	2	0	1	2	1	0	2	0	0	0	1	1	1	1	0	2	0
905	0	0	1	0	0	2	2	0	1	0	1	0	0	0	0	0	1	1	1	1	2	1	0	0	0	0	1	0	0	0	1	1	0	0	0	2	2	0	0	2	2	0	1	2	1	1	0	1	0
906	0	0	2	0	0	2	2	2	0	0	0	0	0	0	0	0	1	2	0	1	1	0	0	0	0	0	0	1	1	0	1	0	0	0	0	2	1	1	0	0	0	0	0	0	0	0	0	2	0
907	0	0	0	0	0	0	2	0	1	0	0	0	1	0	0	1	1	1	1	0	1	0	0	0	0	0	0	0	0	2	1	2	1	0	1	1	0	1	1	0	0	0	0	1	0	1	0	1	0
908	0	0	1	0	0	2	2	2	0	0	0	1	1	1	1	0	1	0	2	0	2	0	0	0	0	0	0	0	1	1	0	1	1	0	1	2	2	0	1	1	1	0	0	2	1	2	0	0	1
909	0	0	2	1	0	1	2	1	1	0	1	1	2	1	1	0	1	0	2	0	1	0	0	0	1	1	0	0	1	1	0	0	0	0	0	2	1	0	0	1	1	0	0	1	1	1	0	1	0
910	0	0	0	1	0	1	2	1	1	0	0	0	1	0	0	1	1	1	1	1	1	0	0	0	0	0	0	1	1	1	2	0	0	0	0	2	2	0	2	0	0	0	0	2	0	1	0	1	1
911	1	0	1	0	0	1	2	0	2	0	0	1	2	2	2	0	0	1	1	1	2	0	1	0	1	1	0	2	2	2	0	0	0	0	0	2	1	0	1	2	2	0	0	0	0	1	0	1	0
912	1	0	2	1	0	2	0	2	0	1	1	0	1	0	1	0	0	2	0	1	0	0	1	1	1	1	0	0	0	2	0	0	2	0	1	2	2	0	0	2	2	1	0	2	0	0	0	1	0
913	0	0	1	0	0	1	2	0	2	0	0	1	1	1	1	0	2	0	1	0	2	0	0	0	0	0	0	1	0	1	1	0	1	1	0	2	1	0	1	1	1	0	0	2	0	0	0	2	0
914	0	0	1	0	0	1	2	2	0	0	0	1	1	1	1	0	1	2	1	0	1	0	0	0	1	1	1	0	0	0	1	1	2	0	2	0	1	0	0	2	2	0	0	1	0	0	0	0	0
915	1	0	1	0	0	0	0	1	1	0	1	1	1	1	2	0	1	0	1	0	2	0	1	0	1	1	0	1	1	1	2	1	0	1	1	1	1	1	1	2	0	0	0	1	0	1	0	0	1
916	0	0	0	0	0	0	2	2	0	0	0	1	1	2	1	0	2	0	2	0	2	0	0	0	0	0	0	0	1	1	0	1	1	0	0	2	1	0	1	2	1	0	1	1	1	2	0	1	0
917	0	0	2	0	0	2	1	1	1	0	1	1	2	1	1	0	1	1	1	0	1	0	0	0	0	0	0	1	1	2	1	0	1	0	0	2	1	0	1	0	0	1	0	2	1	0	0	1	0
918	1	0	2	1	0	2	2	2	0	0	0	0	0	0	0	0	1	0	1	0	2	0	0	0	0	0	0	0	1	0	1	0	1	1	0	2	1	1	0	1	1	0	2	2	2	0	0	1	1
919	1	0	1	1	0	1	2	2	0	0	0	0	1	0	0	0	2	1	2	1	2	0	1	0	0	0	0	0	0	1	1	0	1	0	1	1	1	0	1	1	1	0	0	2	0	1	0	2	0
920	1	0	2	0	0	1	2	2	0	0	1	0	0	0	0	0	0	0	2	0	2	0	0	0	0	0	0	0	1	2	0	2	2	0	2	0	2	0	0	2	2	0	0	1	0	0	0	2	0
921	0	0	2	0	0	2	1	2	0	0	0	0	1	1	1	0	0	0	2	1	2	0	0	0	0	0	0	0	0	2	0	1	1	0	0	2	1	0	1	1	1	1	0	1	1	1	0	2	0
922	1	0	2	1	0	2	1	1	1	1	2	0	0	0	0	0	1	2	1	0	2	0	0	0	0	0	1	1	1	2	0	0	2	0	0	2	0	0	1	0	0	0	0	1	0	0	0	1	0
923	0	0	2	1	0	2	1	1	0	0	0	2	2	2	2	0	0	1	1	1	2	0	1	0	0	0	0	1	1	1	2	0	1	0	1	1	2	0	1	1	1	0	1	1	1	0	0	1	0
924	0	0	0	1	0	1	1	2	0	0	1	1	2	2	2	0	2	2	0	1	2	0	0	0	0	0	0	0	1	0	0	0	0	2	0	2	1	0	2	0	0	0	1	2	0	0	0	2	0
925	0	0	0	1	0	1	2	0	1	0	0	1	2	2	2	0	1	1	1	1	2	0	0	0	0	0	0	0	0	1	1	1	1	0	2	1	2	0	0	1	1	0	0	1	0	1	0	2	0
926	0	0	1	0	1	0	1	1	1	0	0	0	0	0	0	0	0	0	1	1	2	0	0	0	0	0	0	1	2	0	1	1	1	0	2	2	1	0	0	2	2	0	2	2	1	1	0	0	1
927	0	1	1	1	0	2	1	2	1	0	0	1	2	2	2	0	1	0	2	0	2	0	0	0	0	0	0	0	0	1	2	0	1	0	1	1	1	0	0	1	1	0	0	1	0	0	0	2	0
928	0	0	2	0	0	1	2	1	1	0	0	1	2	1	1	1	0	2	0	2	0	0	0	0	1	1	0	0	1	0	1	0	1	0	0	2	1	0	1	2	1	1	0	1	1	0	0	1	0
929	1	0	0	0	0	0	1	2	0	0	2	0	1	0	0	1	0	1	1	0	0	0	0	0	0	0	0	0	0	2	1	0	1	0	0	2	1	0	1	1	1	1	0	1	1	0	0	0	2
930	0	1	1	0	0	1	2	1	1	0	0	0	0	0	0	0	1	1	1	0	1	0	0	0	0	0	0	2	2	1	2	0	0	0	0	2	1	0	1	1	1	0	0	1	1	1	0	2	0
931	0	0	2	0	0	2	1	1	1	0	1	1	1	0	0	0	0	1	1	1	1	0	0	0	0	0	0	0	0	2	0	0	1	1	0	2	1	0	0	2	2	0	0	2	0	1	0	2	0
932	1	0	2	1	0	2	2	2	1	0	0	1	1	1	1	0	2	0	2	0	2	0	0	0	0	0	0	2	2	0	2	1	1	0	0	2	2	0	0	2	2	0	1	1	1	1	0	1	0
933	0	0	0	0	0	0	1	2	0	0	1	1	2	1	1	1	1	1	1	1	1	0	0	0	0	0	0	1	1	1	2	0	0	2	1	1	2	0	2	0	0	0	0	2	0	0	0	2	0
934	1	0	1	0	0	1	2	2	0	0	0	0	0	0	0	0	2	0	2	0	2	0	1	0	0	0	0	0	1	1	0	0	0	2	1	1	0	0	1	1	1	0	1	1	1	0	0	2	0
935	1	0	1	0	0	0	2	2	0	0	1	0	0	0	0	0	1	1	1	1	1	0	0	0	0	0	0	1	1	2	0	2	1	0	0	2	2	0	0	1	1	0	1	1	1	1	0	2	0
936	0	0	0	0	0	0	1	1	2	0	0	0	1	1	1	0	1	1	1	1	1	1	0	0	0	0	0	0	0	2	0	2	2	0	1	1	1	0	1	1	1	0	1	2	1	1	0	2	0
937	1	0	1	1	0	1	1	2	0	0	1	0	0	0	0	0	1	1	1	1	2	0	0	0	0	0	0	0	0	2	0	1	1	1	1	1	1	0	2	1	0	0	1	1	1	1	0	2	0
938	0	1	1	0	0	1	1	1	0	1	1	0	1	0	0	0	1	0	2	0	2	0	0	0	0	0	0	1	1	0	1	1	1	0	0	2	2	0	0	2	2	0	1	2	1	0	0	1	1
939	1	0	1	1	0	1	2	2	0	0	0	0	0	0	0	1	1	1	1	1	1	0	0	0	0	0	0	1	1	2	0	0	1	1	1	2	1	1	0	0	0	1	0	2	0	0	0	1	0
940	1	0	1	1	0	1	1	2	0	0	1	1	1	1	1	0	0	2	0	0	1	0	0	0	0	0	1	0	1	0	0	0	1	0	0	2	1	0	2	0	0	0	0	1	0	1	1	1	0
941	1	0	1	1	0	1	2	2	0	0	0	1	1	1	1	0	0	1	1	0	1	0	0	0	0	0	0	1	1	1	2	0	1	0	1	2	2	0	1	1	1	0	0	2	0	2	0	2	0
942	1	0	1	0	0	0	1	2	0	0	0	1	0	0	0	0	1	0	2	0	2	0	0	0	1	1	0	1	1	1	2	1	0	1	0	2	1	0	0	2	2	0	1	1	1	0	0	0	1
943	0	1	1	1	0	2	2	2	1	0	0	0	1	1	1	0	1	0	2	0	2	0	0	0	0	0	0	1	1	1	1	1	2	0	0	2	1	0	1	1	1	0	0	2	0	1	0	1	0
944	1	0	2	0	0	2	1	1	1	0	1	0	0	0	0	0	2	0	2	0	2	0	0	0	0	0	1	1	1	1	0	1	2	0	2	0	1	0	0	0	0	0	0	1	0	1	0	2	0
945	1	0	1	0	0	1	2	2	0	0	0	1	1	1	1	0	0	1	1	2	1	0	0	0	0	0	0	1	1	1	1	1	1	0	1	1	1	1	0	1	1	0	0	1	0	1	0	2	0
946	0	0	0	1	0	1	2	2	1	0	0	0	1	0	0	0	2	2	0	2	1	0	0	0	0	0	1	0	0	1	1	0	2	0	0	2	1	0	1	1	1	0	1	2	1	0	0	2	0
947	1	0	2	1	0	2	1	1	1	1	0	0	1	0	0	1	1	0	2	1	2	0	0	0	1	1	1	0	0	0	1	0	1	1	0	2	2	0	2	0	0	0	0	2	0	2	0	1	1
948	0	0	1	1	0	1	0	1	1	0	1	0	0	0	0	0	1	0	1	0	1	0	0	0	0	0	0	1	2	0	1	1	1	2	0	2	1	0	0	1	1	0	0	2	0	1	0	1	1
949	0	0	2	0	0	1	1	2	1	0	1	1	1	1	1	0	1	0	2	0	1	0	0	0	0	0	0	0	0	0	0	1	1	0	2	2	2	0	1	1	1	0	0	2	0	0	0	0	0
950	0	0	1	0	0	2	2	2	0	0	1	1	1	1	1	0	1	1	1	2	1	0	0	0	0	0	0	0	2	0	0	0	1	1	1	1	0	2	0	0	0	0	1	2	1	0	0	0	1
951	0	0	1	1	0	1	2	2	0	0	0	0	0	0	0	0	1	1	1	1	1	0	0	0	0	0	0	1	1	2	0	1	2	0	0	2	2	0	0	2	2	0	0	2	1	0	0	1	1
952	0	0	2	0	0	2	1	2	1	0	1	1	0	0	0	0	0	1	1	1	1	0	0	0	1	1	1	2	2	1	1	2	1	0	2	0	2	0	0	2	2	2	0	2	0	0	0	1	1
953	1	0	0	0	0	0	1	1	1	1	1	0	0	0	0	0	1	2	0	0	0	0	1	1	1	1	0	0	0	1	0	0	2	0	1	1	1	0	0	1	0	0	2	2	2	0	0	1	1
954	1	0	1	0	0	1	1	2	0	0	1	0	0	0	0	0	2	2	1	0	1	1	0	0	0	0	1	1	1	1	0	1	0	1	1	2	0	1	1	0	0	1	0	2	1	0	0	0	2
955	0	0	0	1	0	1	1	1	0	0	0	1	1	1	1	0	2	1	1	0	2	0	0	0	0	0	0	0	1	1	0	2	2	0	1	1	2	0	1	1	1	0	0	1	0	0	0	2	0
956	0	0	2	0	0	2	1	1	1	0	1	0	0	0	0	0	1	1	1	1	1	1	0	0	0	0	1	0	0	1	0	0	1	1	1	1	2	0	0	1	1	0	0	2	1	0	0	1	1
957	0	0	2	1	0	1	2	2	0	0	0	1	2	1	1	0	1	0	2	0	2	0	0	0	1	1	0	0	0	1	0	1	1	1	1	2	1	0	1	1	1	0	1	2	1	0	0	1	1
958	0	0	2	0	0	0	2	0	2	0	0	0	0	0	0	0	1	1	1	1	1	0	1	0	0	0	0	0	0	2	0	0	0	0	0	2	1	0	2	0	0	2	0	2	0	0	0	1	0
959	0	0	1	0	1	2	1	1	1	0	0	1	2	1	1	0	1	1	1	1	1	0	0	0	0	0	0	0	0	1	2	0	0	0	0	2	1	0	0	1	1	0	0	1	0	0	0	1	0
960	0	0	1	0	0	0	2	1	1	0	0	0	2	0	0	1	2	0	2	1	2	0	0	0	0	0	0	1	1	1	2	0	2	0	0	2	1	0	0	2	2	1	0	2	1	0	0	2	0
961	1	0	1	0	0	1	2	1	1	0	0	0	0	0	0	0	1	0	2	0	2	0	0	0	0	0	0	0	2	0	0	0	1	0	1	1	2	0	1	1	1	0	0	0	0	1	0	1	1
962	1	0	2	1	0	2	1	2	0	0	2	0	1	0	0	1	1	1	1	1	2	0	0	0	1	1	1	0	1	0	0	1	1	0	0	2	1	0	1	1	1	0	0	2	0	1	0	0	0
963	1	0	1	0	0	2	2	2	0	0	0	0	0	0	0	1	1	1	1	1	1	0	1	1	1	1	0	0	1	0	1	2	2	0	0	2	2	0	1	1	1	0	0	2	0	1	0	0	0
964	1	0	1	0	0	0	1	2	0	0	1	0	1	1	1	0	1	0	2	0	2	0	0	0	0	0	0	0	1	0	1	2	1	0	0	2	1	1	0	1	1	1	0	1	0	2	0	1	0
965	0	0	1	0	0	1	1	1	1	1	0	0	1	0	0	1	1	2	1	0	1	0	1	0	0	0	0	0	2	0	0	1	1	0	0	2	1	0	1	0	0	0	0	0	1	0	0	1	1
966	0	0	0	0	0	0	1	1	1	0	1	0	0	0	0	0	2	0	2	1	2	1	0	0	0	0	0	0	1	1	0	2	1	0	1	1	1	0	1	2	1	1	0	2	1	0	0	2	0
967	1	0	1	0	0	1	0	2	0	1	1	0	0	0	0	0	1	1	1	0	1	0	0	0	0	0	1	1	1	1	0	1	1	2	0	2	1	1	1	1	0	0	1	2	1	1	0	2	0
968	0	0	1	1	0	2	1	2	0	0	0	1	1	2	1	0	2	0	1	0	1	0	0	0	0	0	0	0	1	1	0	2	1	0	0	2	1	0	2	1	0	0	1	2	1	2	0	1	1
969	1	1	2	1	1	1	1	2	0	0	1	1	1	0	0	0	0	2	1	0	2	0	1	1	1	2	0	1	2	0	1	1	1	0	0	2	1	1	0	1	1	0	0	0	1	1	0	1	0
970	1	0	0	1	0	1	2	2	0	0	0	1	1	1	2	0	1	2	0	1	0	0	0	0	0	0	0	0	0	2	1	2	2	0	2	1	2	0	2	1	1	0	1	2	1	1	0	2	0
971	1	0	2	0	0	1	1	1	1	0	0	0	2	1	1	1	1	1	2	1	2	0	0	0	0	0	0	0	0	2	1	0	0	0	0	2	1	1	0	0	0	2	0	2	1	0	0	2	0
972	0	0	0	0	0	0	1	1	1	0	1	0	0	0	0	0	1	0	2	1	2	0	0	0	0	0	0	0	0	2	1	0	1	0	1	1	0	0	1	1	1	0	0	1	2	1	0	1	0
973	0	0	1	0	0	0	1	1	0	0	1	1	2	2	2	0	0	0	2	1	2	0	0	0	0	0	0	0	2	0	0	1	1	2	0	2	1	0	1	1	1	0	1	1	1	1	0	2	0
974	1	0	2	0	0	2	1	1	1	0	1	0	1	0	0	0	2	0	2	0	2	0	0	0	0	0	0	0	1	1	0	0	0	0	0	2	1	0	1	2	1	1	0	1	0	1	0	0	0
975	0	0	1	0	0	0	2	2	0	0	1	1	1	1	1	0	1	1	1	1	2	0	0	0	0	0	0	0	0	2	0	1	1	1	1	1	2	0	1	1	1	0	0	2	0	1	0	1	0
976	0	0	1	1	0	1	2	2	0	0	0	0	0	0	0	0	0	0	2	0	2	0	0	0	0	0	0	0	0	1	1	1	0	0	0	2	2	0	1	1	1	1	0	1	2	0	0	1	1
977	0	0	0	0	0	0	2	1	0	0	1	1	1	1	1	0	0	0	2	0	2	0	1	0	0	0	1	0	1	2	0	1	0	1	1	2	0	0	1	1	1	0	1	2	1	1	0	1	1
978	0	1	1	0	0	1	1	2	0	0	1	0	0	0	0	0	1	0	1	0	1	0	1	0	0	0	0	0	0	2	1	1	1	2	1	2	1	0	1	2	1	0	0	2	0	1	0	2	0
979	1	0	1	1	0	2	1	2	0	0	1	1	1	1	1	0	1	0	2	0	2	0	0	0	0	0	0	0	1	0	1	2	1	0	0	2	2	0	1	1	1	0	0	1	1	0	0	1	0
980	0	0	0	0	0	1	2	2	0	0	1	1	0	0	0	0	1	1	1	1	2	0	0	0	0	0	0	1	1	2	0	1	1	0	1	1	1	0	0	2	2	0	0	0	0	1	0	1	0
981	1	1	2	0	1	1	2	2	0	0	1	0	0	0	0	0	0	2	0	1	1	0	1	0	1	1	0	0	0	1	1	1	1	0	0	2	1	0	0	2	2	0	1	2	1	0	0	2	0
982	0	0	1	0	0	2	2	2	0	0	0	0	0	0	0	0	2	0	2	1	1	0	1	1	1	1	0	0	1	1	0	2	2	0	2	1	1	0	1	1	1	0	0	0	1	0	0	2	0
983	1	0	1	0	0	1	1	2	0	0	1	1	1	1	1	0	1	0	2	1	2	0	2	0	0	0	0	2	1	1	1	0	1	0	1	1	2	0	1	1	1	0	1	1	0	1	0	2	0
984	0	0	2	0	0	1	2	1	1	0	0	0	0	0	0	0	1	0	2	0	2	0	0	0	0	0	0	0	1	0	0	0	1	1	1	1	0	0	1	1	1	0	0	2	0	0	0	1	0
985	0	0	0	0	0	0	2	1	1	0	0	0	0	0	0	0	1	0	2	0	2	0	0	0	0	0	0	1	1	1	2	0	0	0	0	2	1	0	2	0	0	0	0	2	1	0	0	1	1
986	1	0	1	0	0	2	1	1	1	0	1	0	1	0	1	0	1	0	2	1	2	0	0	0	0	0	0	0	1	1	0	1	1	0	1	1	2	0	1	1	1	0	0	2	0	1	0	2	0
987	0	0	0	0	0	0	2	2	0	0	0	0	0	0	0	0	1	1	2	1	2	0	0	0	0	0	0	1	1	1	1	0	0	2	1	2	1	0	1	1	1	0	0	2	0	0	0	2	0
988	0	1	0	0	0	1	2	1	1	0	0	0	1	0	0	1	0	0	2	1	2	0	0	0	0	0	1	0	0	0	1	0	0	1	0	2	1	0	1	0	0	0	1	2	1	1	0	2	0
989	1	1	1	1	0	2	1	1	0	0	1	0	0	0	0	0	1	0	2	0	2	0	1	1	1	1	0	1	1	1	2	1	1	0	0	2	0	0	1	0	0	0	1	1	1	1	0	1	1
990	1	0	0	0	0	0	0	1	1	0	1	2	2	1	1	0	2	0	2	0	2	0	0	0	1	1	0	0	0	2	0	0	0	0	1	1	2	0	0	2	2	0	0	0	1	1	0	1	0
991	1	0	2	1	0	1	2	2	0	0	0	0	0	0	0	0	2	1	1	0	2	0	1	1	2	2	0	1	1	1	1	1	1	0	1	2	1	1	0	1	1	0	0	1	1	0	0	1	0
992	0	0	2	0	0	2	2	0	2	0	0	0	1	1	1	0	0	2	0	1	1	1	1	1	1	1	0	2	2	0	2	0	0	2	1	1	1	0	1	0	0	0	1	2	2	2	0	2	0
993	1	0	1	0	0	1	2	1	0	0	0	0	1	0	0	0	1	1	1	1	1	0	0	0	0	0	0	1	2	0	1	1	2	0	1	1	1	1	1	1	1	0	1	2	1	1	0	0	0
994	0	0	0	0	0	0	2	2	0	0	0	0	0	0	0	0	1	1	1	1	1	0	1	1	1	1	0	2	2	2	0	0	1	1	1	1	2	0	0	2	2	0	0	1	0	0	0	2	0
995	1	0	0	0	0	0	2	1	1	0	0	0	2	1	2	0	0	1	0	0	0	0	0	0	0	0	0	0	1	1	0	0	1	1	0	2	2	0	1	1	1	0	0	1	0	1	0	1	1
996	0	0	2	0	0	2	2	0	2	0	0	0	0	0	0	0	0	0	2	0	2	0	0	0	0	0	0	0	0	2	0	1	2	1	1	2	2	0	0	1	1	0	1	2	1	0	0	2	0
997	1	0	1	0	1	1	2	1	1	0	0	0	0	0	0	0	2	0	2	0	2	0	1	0	1	1	0	0	0	2	0	0	1	1	1	2	2	0	2	1	1	0	0	2	0	0	0	0	0
998	0	0	2	0	0	2	1	2	0	0	1	0	0	0	0	0	1	1	1	0	1	0	1	0	0	0	0	0	0	1	1	1	1	0	0	2	2	0	0	2	2	0	0	0	0	0	0	1	0
999	1	0	0	0	0	0	2	2	0	0	0	1	1	1	1	0	2	0	2	0	2	0	1	1	1	1	1	1	1	1	0	1	1	0	0	2	1	0	0	1	1	0	1	1	1	1	0	2	0
1000	1	0	2	1	0	2	1	1	1	1	2	0	0	0	0	0	1	0	2	0	2	0	1	1	1	1	0	0	1	0	1	0	0	2	1	2	1	0	0	1	1	0	0	0	1	0	0	0	2
[truncated: 952 more columns]
