# Supplementary material for: KNN-MDR: a learning approach for improving interactions mapping performances in genome wide association studies
Source: BMC Bioinformatics. 2017 Mar 21;18:184. doi: 10.1186/s12859-017-1599-7 (PMC5361736; doi:10.1186/s12859-017-1599-7)
Supplement: Supplementary file 2 — The data set(s) supporting the results of Table 1. (ZIP 22742 kb) [file 12859_2017_1599_MOESM2_ESM.zip › Nouveau dossier/S93/mkallsimul.dat]

1	1	0	0	1	0	0	1	0	0	0	1	0	1	1	0	0	0	2	1	1	2	1	0	0	0	0	1	0	1	1	0	2	2	0	2	0	1	0	0	1	1	1	1	0	1	0	0	2	0
2	0	0	0	1	0	0	2	0	1	0	0	0	0	0	0	0	0	0	0	1	1	0	0	0	0	0	0	0	2	2	0	1	1	0	0	2	2	0	0	0	0	0	0	0	0	0	1	1	1
3	1	0	0	0	0	0	1	0	0	0	1	0	1	1	0	0	0	1	1	1	2	0	0	0	0	0	0	0	2	2	0	0	0	0	0	1	0	0	0	1	0	2	2	0	0	0	0	2	0
4	1	0	0	1	0	0	2	0	1	0	0	1	1	0	0	0	0	0	1	0	2	0	0	0	1	1	0	1	2	1	0	1	1	0	0	2	2	0	0	1	1	0	1	0	0	1	0	2	0
5	1	0	0	0	0	1	1	0	0	0	0	1	1	0	0	1	0	0	1	1	2	0	1	0	1	1	0	1	1	1	0	0	2	1	0	2	0	0	0	1	0	0	0	2	0	1	0	1	1
6	1	0	0	1	0	0	2	1	0	0	0	1	2	1	0	0	0	1	0	0	2	0	1	1	1	1	0	0	2	2	1	0	0	0	1	1	0	0	0	2	0	1	1	0	1	0	0	0	2
7	0	0	0	0	0	1	1	0	0	0	1	0	2	1	1	0	0	1	0	0	2	0	0	0	0	0	0	0	2	2	1	1	1	1	0	2	2	0	0	1	0	0	0	0	0	1	1	0	2
8	1	0	1	1	0	0	1	0	1	0	0	0	1	1	0	0	1	1	0	0	1	0	0	0	0	0	0	0	2	2	0	0	1	0	0	2	1	1	0	1	0	1	1	0	0	0	1	1	1
9	1	0	0	1	0	0	2	0	0	0	0	0	1	0	0	0	0	0	1	0	1	0	0	0	0	0	0	0	1	1	1	2	2	1	0	2	1	0	0	1	1	0	0	0	1	0	0	0	2
10	1	0	0	0	0	0	2	0	1	0	1	0	1	1	0	0	0	0	0	0	2	0	0	0	0	0	0	1	1	1	0	2	2	0	1	1	2	0	0	2	1	0	1	0	1	0	0	0	2
11	1	0	0	0	0	0	2	0	0	0	0	0	0	0	0	0	0	0	1	2	1	0	0	0	0	0	0	0	2	2	1	0	0	1	0	2	1	0	1	1	0	0	0	0	0	1	0	0	0
12	1	1	0	0	0	0	1	0	1	0	1	2	2	1	0	0	0	0	0	0	2	0	0	0	1	1	0	0	2	2	0	1	0	0	1	1	1	0	0	1	0	0	1	0	1	0	0	2	0
13	1	0	0	0	0	1	2	1	0	0	0	0	1	0	1	0	0	0	0	1	1	0	0	0	0	0	0	0	2	2	0	1	1	0	1	1	2	0	0	1	1	0	1	1	0	1	1	0	2
14	0	0	0	0	0	0	2	0	2	0	0	0	0	0	0	0	0	0	0	0	1	0	0	0	0	0	0	0	1	1	0	1	1	0	0	1	2	1	0	1	0	0	0	0	0	0	0	0	2
15	1	0	0	0	0	0	1	0	0	0	1	0	0	0	0	0	0	0	0	0	1	0	0	0	0	0	0	1	1	0	0	2	2	1	1	1	2	0	0	1	0	0	1	0	0	0	0	2	1
16	0	0	0	0	0	0	2	1	0	0	0	0	1	1	0	0	0	0	0	0	1	0	1	1	1	1	0	1	2	2	1	1	2	0	1	1	2	0	0	1	0	1	1	0	0	1	0	1	0
17	0	0	0	0	0	0	2	1	1	0	0	0	0	0	0	0	0	1	0	0	1	0	0	0	0	0	0	1	2	2	1	0	0	1	2	1	0	0	0	1	0	2	2	0	0	0	1	1	1
18	0	1	0	0	0	0	2	0	1	0	0	0	1	1	0	0	0	1	1	1	1	0	0	0	1	1	0	0	2	2	0	1	1	0	0	2	1	0	0	1	0	0	0	0	1	1	0	2	0
19	0	0	0	0	0	1	1	0	0	0	1	0	0	0	0	0	0	1	0	1	1	0	0	0	0	0	0	0	1	2	0	2	2	0	1	1	2	0	0	0	1	0	1	0	0	0	0	1	0
20	1	0	0	0	0	0	2	0	1	0	1	0	1	0	0	0	0	1	1	1	2	0	1	1	1	2	0	0	2	1	0	1	1	1	0	2	1	0	0	0	0	0	1	0	0	1	0	2	0
21	1	0	0	0	0	0	2	0	1	0	0	0	1	1	0	0	0	1	0	0	1	0	0	0	0	0	0	0	2	2	1	1	1	0	1	1	2	0	0	1	0	1	1	0	1	0	0	1	1
22	0	0	0	1	0	0	2	1	1	0	0	1	1	0	0	1	0	0	1	1	1	0	0	0	0	0	0	0	2	2	0	2	2	0	0	2	2	0	0	0	0	0	0	0	0	0	1	0	2
23	0	0	0	0	0	0	2	0	0	0	0	0	0	0	0	0	0	1	0	0	1	0	0	0	0	0	0	1	2	2	1	2	2	0	0	2	1	0	0	1	0	0	0	0	0	1	0	2	0
24	0	0	0	0	0	1	1	1	1	0	0	0	1	1	0	0	0	1	0	0	2	0	0	0	0	0	0	1	1	2	0	0	0	0	2	0	0	0	0	1	0	1	1	0	0	0	1	1	1
25	0	1	0	0	0	0	2	0	1	0	1	0	1	1	0	0	0	1	0	0	1	0	0	0	0	0	0	1	0	0	0	1	1	0	1	1	0	0	0	1	0	0	0	0	0	1	0	2	1
26	0	0	1	1	0	0	1	0	0	0	1	0	0	0	0	0	0	0	0	0	2	0	0	0	0	0	0	1	1	0	0	1	1	1	0	2	2	0	0	1	0	0	0	0	1	0	0	1	1
27	0	0	1	1	0	0	2	1	1	0	0	0	0	0	0	0	0	0	0	0	0	1	0	0	0	0	0	0	1	1	1	1	1	2	1	1	1	1	0	0	0	0	0	1	1	1	0	2	0
28	1	0	0	0	0	0	1	0	1	0	1	0	1	1	0	0	0	0	0	0	1	0	1	0	0	0	0	0	2	2	0	2	2	0	0	2	1	0	0	1	0	2	2	0	0	0	0	0	2
29	1	1	0	0	0	1	2	0	1	0	1	0	1	1	0	0	0	0	1	0	1	1	0	0	0	0	0	0	2	2	0	1	1	0	2	0	1	0	0	1	0	0	0	0	0	1	0	1	1
30	1	0	0	0	0	0	1	1	0	0	1	0	0	0	0	0	0	1	1	1	1	0	0	0	1	1	0	0	2	2	1	0	1	1	1	1	2	0	0	0	0	0	0	0	1	0	0	1	2
31	1	0	0	0	0	0	1	0	0	0	1	1	1	1	0	0	0	0	1	1	1	0	0	0	0	0	0	0	2	2	0	2	2	0	0	2	1	0	0	0	0	0	1	0	1	0	1	1	1
32	0	0	1	0	0	1	2	0	1	0	0	0	0	0	0	0	0	1	1	1	1	0	1	0	0	0	0	1	2	2	2	2	2	2	1	2	1	0	0	1	0	1	1	0	1	0	0	0	2
33	0	0	0	0	0	0	2	0	0	0	1	0	0	0	0	0	0	0	1	1	2	0	1	0	1	1	0	2	2	2	0	1	1	2	1	1	2	1	0	1	0	2	2	0	0	0	0	2	1
34	1	0	0	0	0	0	2	1	0	0	0	0	2	2	0	0	0	0	1	0	1	0	0	0	0	0	0	0	2	2	1	1	0	1	0	2	2	0	0	0	0	0	0	0	0	1	1	1	1
35	0	0	0	0	0	0	2	1	0	0	0	0	1	0	0	0	0	0	1	1	1	0	1	0	0	0	0	2	0	0	0	0	1	1	0	2	2	0	0	2	1	1	1	1	1	0	1	1	1
36	0	0	0	0	0	0	2	0	1	0	0	2	2	1	0	1	0	1	0	0	2	0	0	0	0	0	0	1	1	1	0	2	2	0	1	1	1	0	0	2	1	1	1	0	1	0	0	2	0
37	0	0	0	0	0	0	2	1	0	0	0	1	1	0	0	1	0	1	0	0	1	0	0	0	1	1	0	0	2	2	1	0	0	0	1	1	1	0	0	0	0	0	1	0	1	1	0	2	0
38	0	0	0	1	0	0	2	0	2	0	0	1	1	0	0	0	0	1	1	1	1	0	0	0	2	2	0	0	2	1	0	2	2	1	1	1	1	0	1	1	0	1	1	0	1	0	0	2	0
39	1	0	0	0	0	0	1	1	0	0	0	0	1	1	0	0	0	0	0	0	2	0	1	0	1	1	0	2	2	2	0	2	2	0	0	2	2	0	0	0	0	0	1	0	1	0	0	1	1
40	0	0	1	0	0	0	1	0	0	0	2	0	0	0	0	0	0	1	0	0	1	1	0	0	0	0	0	0	2	2	0	1	1	0	0	2	1	0	0	1	0	0	0	0	0	1	0	1	1
41	0	0	0	0	0	1	2	0	0	0	0	1	1	0	0	1	0	0	1	1	1	0	0	0	0	0	0	0	2	2	1	0	1	1	0	2	1	0	0	1	0	0	0	1	0	1	0	2	1
42	0	0	2	0	1	0	2	1	0	0	0	0	1	0	0	0	0	0	1	0	1	0	2	0	0	1	0	1	1	1	0	2	2	0	2	0	1	0	1	1	0	1	1	0	0	1	0	2	0
43	1	0	0	1	0	0	1	0	1	0	0	0	0	0	0	0	0	0	0	0	1	0	0	0	1	1	0	0	1	1	0	1	1	0	1	1	2	2	0	0	0	0	0	0	0	1	0	0	1
44	1	0	0	0	0	0	2	0	2	0	0	0	1	1	0	0	0	0	0	0	2	0	0	0	0	0	0	0	2	2	0	2	1	0	0	2	2	0	0	0	1	0	0	0	0	1	1	1	1
45	0	1	0	0	0	0	1	0	1	1	1	0	0	0	0	0	0	0	0	0	2	0	0	0	0	0	0	0	2	2	0	2	2	0	1	1	0	0	0	1	0	1	1	0	1	0	0	0	2
46	0	0	0	0	0	1	2	1	0	0	0	1	1	0	0	1	0	0	0	0	0	0	1	0	0	0	0	0	2	2	0	0	0	0	0	2	0	0	0	2	0	0	1	0	1	0	0	2	0
47	0	0	0	0	0	0	2	0	1	0	1	0	0	0	0	0	0	0	0	0	2	1	1	0	0	0	0	1	1	0	1	0	0	0	0	2	2	0	0	1	0	0	1	0	1	0	0	1	0
48	0	0	0	1	0	0	1	0	1	0	0	0	0	0	0	0	1	2	1	1	2	0	1	1	1	1	0	0	2	2	0	2	2	0	0	2	2	0	0	1	1	0	0	0	2	1	0	1	0
49	0	1	0	0	0	1	0	0	0	0	1	0	1	1	0	0	0	0	0	0	0	0	1	0	1	1	0	1	2	2	1	1	1	1	1	1	1	0	0	0	0	0	1	0	0	0	0	1	2
50	0	0	0	1	0	0	2	1	1	0	0	2	2	1	0	1	0	0	0	0	2	0	0	0	0	0	0	1	2	2	1	0	1	2	1	2	1	1	1	2	1	0	2	0	1	1	0	2	0
51	1	0	0	1	0	0	1	1	1	0	0	0	0	0	0	0	0	1	0	0	2	0	1	0	1	1	0	2	1	2	1	1	1	0	1	1	2	0	0	1	0	0	1	0	1	1	0	2	2
52	1	0	0	0	0	0	2	0	2	0	0	0	2	2	0	0	0	0	1	1	1	0	0	0	0	0	0	0	1	1	1	0	1	0	0	2	2	0	0	1	0	1	1	0	1	0	0	1	1
53	1	0	0	1	0	0	2	1	1	0	0	0	0	0	0	0	0	2	0	0	2	0	0	0	0	0	0	0	1	1	1	1	1	0	1	1	1	0	0	1	0	0	0	1	1	1	0	2	0
54	1	0	0	0	0	0	1	0	1	0	1	1	2	1	0	0	0	1	0	0	2	0	0	0	1	1	0	0	2	2	1	2	2	1	0	2	2	1	1	0	0	0	0	0	0	1	0	2	0
55	1	0	0	0	0	1	1	0	1	0	1	0	1	1	0	0	0	0	1	1	2	0	0	0	0	0	0	1	1	1	1	1	1	0	1	1	2	1	0	0	0	0	0	0	0	0	0	2	0
56	1	0	0	0	0	0	1	0	1	1	0	1	2	1	0	1	0	1	0	0	2	0	1	1	2	2	0	1	1	2	0	1	2	1	0	2	2	0	0	1	0	1	1	0	1	1	1	0	1
57	1	0	0	1	0	0	2	0	0	0	0	0	0	0	0	0	0	0	0	0	1	0	0	0	0	0	0	0	2	1	0	0	0	0	0	2	1	0	1	1	1	1	1	0	0	0	0	1	1
58	0	0	0	0	0	0	1	0	0	0	2	0	1	1	0	0	0	1	0	0	2	0	0	0	0	0	0	1	1	1	1	2	2	1	0	2	2	0	0	1	1	2	2	0	0	1	0	1	1
59	0	0	1	0	1	1	0	0	0	0	1	0	2	2	0	0	0	2	0	0	1	0	0	0	0	0	1	1	2	2	0	0	1	0	0	2	0	0	0	2	0	0	0	0	0	1	0	2	0
60	0	1	1	0	1	0	1	0	0	0	1	1	1	0	0	1	0	0	1	1	2	0	0	0	0	0	1	0	2	2	1	0	1	1	1	1	1	0	0	2	0	0	1	0	1	0	0	0	1
61	1	0	0	0	0	1	2	1	0	0	0	1	2	1	0	1	0	0	0	0	2	0	0	0	1	1	0	1	2	1	1	1	1	1	1	1	2	1	1	2	1	0	0	0	0	1	0	1	1
62	1	0	0	0	0	2	2	0	1	0	0	0	0	0	0	0	0	0	0	0	2	0	0	0	1	1	0	1	1	1	0	1	1	1	1	1	2	0	0	1	0	0	1	0	1	1	0	1	1
63	1	0	0	0	0	0	2	0	1	0	0	0	1	1	0	0	0	1	1	1	0	1	0	0	0	0	1	0	2	2	0	2	2	0	1	1	0	0	0	2	0	0	1	0	1	1	0	0	1
64	1	0	0	0	0	0	2	0	1	0	0	1	1	0	0	0	0	0	1	1	2	0	0	0	0	0	0	1	2	2	1	1	1	0	1	1	2	0	1	1	1	0	0	0	0	0	0	2	0
65	0	0	0	0	0	0	2	1	0	0	0	0	2	0	1	0	0	2	1	1	2	0	1	0	1	1	0	0	2	2	1	1	1	0	1	1	2	0	0	0	1	0	1	0	1	1	0	1	1
66	0	0	0	0	0	0	1	0	0	0	1	0	2	2	0	0	0	1	0	1	1	0	0	0	0	0	0	1	2	1	2	1	1	0	1	1	1	0	0	2	0	0	1	0	1	1	0	1	1
67	1	0	0	0	0	0	2	0	2	0	0	1	1	0	0	0	0	1	1	1	2	0	0	0	0	0	0	0	1	1	1	2	2	0	1	1	1	0	0	1	0	0	0	0	1	0	0	2	0
68	0	1	0	0	0	0	2	0	1	0	0	1	0	0	0	0	0	1	0	0	2	0	0	0	0	0	0	1	1	1	0	1	1	2	2	1	2	0	0	2	1	1	1	0	0	1	0	2	0
69	1	1	0	0	0	0	1	0	0	0	1	0	1	1	0	0	0	0	0	0	2	0	0	0	0	0	0	0	1	1	0	2	2	1	1	1	1	0	1	0	0	0	0	1	0	1	1	0	2
70	1	0	0	0	0	0	2	0	1	0	0	0	1	0	0	0	0	1	2	1	0	0	1	1	1	1	0	0	2	2	0	2	2	0	0	2	1	0	0	1	0	0	1	0	1	0	0	2	0
71	0	0	0	0	0	0	2	0	0	0	1	0	1	1	0	0	0	0	1	0	2	0	1	1	1	1	0	1	2	1	1	1	1	2	1	1	1	0	0	2	0	0	1	0	1	0	0	2	0
72	1	0	0	0	0	1	1	1	0	0	0	1	1	0	0	1	0	1	1	1	2	0	0	0	0	0	0	1	2	2	1	1	2	0	1	1	1	0	0	1	0	0	1	0	1	0	0	1	1
73	0	0	0	0	0	0	2	1	0	0	0	0	0	0	0	0	0	0	1	1	1	0	1	0	1	1	0	0	2	2	0	2	2	0	1	1	2	0	0	1	0	0	1	0	2	2	0	0	2
74	1	0	0	1	0	0	2	0	0	0	0	0	1	1	0	0	0	1	0	1	2	0	0	0	0	0	0	1	2	2	0	2	2	0	0	2	0	0	0	0	0	0	1	0	1	2	0	1	1
75	1	0	1	1	0	0	2	0	2	0	0	0	0	0	0	0	1	2	0	0	1	1	0	0	0	0	0	0	1	1	0	1	2	0	1	1	0	0	0	2	0	0	1	0	1	0	0	2	2
76	1	0	0	0	0	0	2	0	1	0	0	0	0	0	0	0	0	0	1	1	2	0	2	0	0	0	0	0	2	2	0	1	2	0	0	2	1	1	0	1	0	0	1	0	1	1	0	2	1
77	1	0	0	0	0	0	2	0	1	0	0	1	1	0	0	1	0	1	1	1	2	0	0	0	0	0	0	0	2	2	1	0	1	0	0	2	0	1	0	1	0	0	1	0	1	0	0	2	0
78	0	0	0	0	0	0	2	0	2	0	0	0	0	0	0	0	1	1	0	0	2	0	0	0	0	0	0	0	2	2	1	1	2	0	0	2	1	0	0	1	0	0	0	0	0	1	0	0	1
79	1	0	0	1	0	0	2	0	2	0	0	1	1	0	0	1	0	0	1	1	2	0	0	0	0	0	1	0	2	2	1	1	2	1	1	1	2	1	0	1	0	0	0	0	1	1	0	2	1
80	1	0	0	1	0	0	2	0	1	0	0	1	0	0	0	0	0	1	0	1	1	1	1	1	0	1	0	2	1	2	1	1	1	0	1	1	0	0	0	1	0	1	1	0	1	0	0	2	0
81	0	0	0	1	0	0	2	0	0	0	0	0	1	1	0	0	0	0	1	1	2	0	0	0	0	0	0	1	2	2	1	0	1	1	0	2	2	0	0	1	1	0	0	0	0	1	0	2	0
82	1	0	0	0	0	0	1	0	0	0	1	0	1	1	0	0	0	0	2	2	0	0	0	0	0	0	1	2	2	2	1	2	2	1	0	2	1	0	0	1	0	0	0	0	0	0	0	2	0
83	0	0	0	1	0	0	2	0	1	0	0	1	2	1	0	1	1	1	1	0	1	0	0	0	1	1	1	1	2	2	0	0	1	1	0	2	2	1	0	0	0	0	1	0	1	1	0	0	2
84	1	0	0	1	0	0	2	0	1	0	0	0	0	0	0	0	0	2	1	1	2	0	1	1	2	2	0	0	2	1	0	1	2	1	0	2	1	0	0	2	0	1	2	0	1	0	0	0	2
85	0	0	1	1	0	0	2	0	0	0	0	0	0	0	0	0	1	2	2	2	2	0	0	0	0	0	0	1	1	1	0	1	1	0	0	2	1	0	0	1	0	0	1	0	1	0	0	1	1
86	0	0	0	0	0	0	1	0	0	0	0	0	0	0	0	0	0	1	0	0	1	0	1	1	2	2	0	0	2	2	0	1	2	0	0	2	1	0	0	2	1	0	0	0	1	1	0	2	1
87	0	0	0	0	0	0	2	1	0	0	0	0	1	1	0	0	0	0	1	1	2	0	0	0	0	0	0	0	2	2	0	1	1	0	0	2	1	0	0	2	0	0	0	1	0	1	0	2	0
88	1	0	0	0	0	1	2	0	2	0	0	0	1	1	0	0	1	2	1	1	2	0	0	0	1	1	1	0	2	2	0	1	2	0	1	1	0	0	0	1	0	0	0	0	0	1	0	1	2
89	0	0	0	0	0	0	2	0	1	0	0	0	0	0	0	0	1	1	1	1	1	0	0	0	1	1	0	1	2	1	2	1	1	1	0	2	2	0	0	0	0	0	0	0	0	1	0	2	0
90	0	0	0	0	0	1	1	1	1	0	0	1	1	0	0	1	0	1	1	1	2	0	0	0	0	0	0	0	2	2	0	2	2	0	0	2	1	0	0	1	1	0	0	0	0	0	0	2	0
91	0	0	0	0	0	1	2	0	2	0	0	0	0	0	0	0	1	2	0	0	1	0	0	0	0	0	0	0	2	2	0	1	1	0	1	1	2	1	1	1	1	0	0	0	1	0	0	1	1
92	0	0	0	0	0	1	1	0	1	0	1	1	2	2	0	0	0	1	1	1	1	0	1	0	1	1	1	0	2	2	1	0	2	1	2	1	2	1	0	1	0	0	0	0	0	1	0	2	0
93	0	0	0	1	0	0	1	0	1	0	0	0	1	1	0	0	0	1	1	0	2	0	0	0	1	1	0	1	2	1	1	0	0	0	0	1	2	0	0	0	0	0	0	2	0	1	0	2	0
94	0	0	0	0	0	1	2	0	1	0	0	0	0	0	0	0	0	0	2	1	1	0	0	0	0	0	0	0	2	2	0	1	1	1	1	1	1	1	1	0	0	0	0	2	0	1	0	2	0
95	1	0	0	1	0	0	2	1	0	0	0	1	2	1	0	0	1	1	1	1	1	1	0	0	0	0	0	1	2	1	1	0	0	0	2	0	2	0	0	1	0	0	0	0	0	0	1	0	1
96	1	0	0	0	0	1	2	0	0	1	0	0	0	0	0	0	0	0	0	1	1	0	0	0	0	0	0	0	2	1	0	1	1	0	1	1	1	0	0	1	0	0	0	0	0	0	0	1	1
97	1	0	1	1	0	1	2	0	1	0	0	0	1	1	0	0	0	1	1	1	1	0	0	0	1	1	0	1	2	2	0	1	1	0	2	0	2	1	1	0	0	1	2	0	1	0	0	1	1
98	1	0	0	0	0	0	1	0	0	0	1	1	2	2	0	0	0	2	1	1	2	0	0	0	1	1	0	0	2	2	0	1	1	0	0	2	1	1	0	1	0	0	0	0	0	0	1	0	2
99	1	0	0	0	0	1	1	0	1	1	0	0	0	0	0	0	0	0	0	0	1	0	0	0	0	0	0	0	1	2	0	2	2	0	1	1	0	0	0	2	0	0	0	0	0	1	0	0	1
100	1	1	0	0	0	0	2	0	0	0	0	1	1	0	1	0	0	0	1	1	2	1	0	0	0	0	0	0	2	2	0	1	1	0	1	1	1	0	0	1	0	0	1	0	1	0	0	2	0
101	1	0	0	0	0	1	1	0	0	0	1	0	0	0	0	0	0	1	0	0	2	0	0	0	1	1	0	1	2	2	1	0	1	1	1	1	2	1	0	0	0	0	0	1	1	2	0	1	0
102	1	1	0	0	0	0	2	1	1	0	0	2	2	2	0	0	0	0	1	1	2	0	0	0	0	0	0	0	1	1	1	1	2	0	0	2	0	0	0	1	0	0	0	0	0	1	0	0	2
103	1	0	0	1	0	0	2	0	2	0	0	0	0	0	0	0	0	0	0	0	0	0	0	0	0	0	0	1	1	1	0	1	1	0	1	1	1	1	0	1	0	0	0	0	0	0	0	1	1
104	0	0	0	0	0	0	1	0	2	0	0	0	1	1	0	0	1	1	1	1	1	0	2	0	0	1	0	0	2	2	0	1	1	1	1	2	0	1	0	1	0	0	0	0	0	0	0	1	1
105	0	0	0	0	0	0	2	0	0	0	0	0	1	1	0	0	0	0	0	1	2	0	1	1	1	1	1	1	2	2	0	1	2	2	1	1	1	0	0	1	0	1	1	0	1	0	0	1	0
106	1	0	0	1	0	0	2	0	2	0	0	0	0	0	0	0	0	1	0	1	1	0	0	0	1	1	0	0	2	2	0	1	1	0	1	1	0	1	0	1	0	1	1	0	1	0	0	0	2
107	0	1	0	0	0	0	2	0	1	0	0	0	0	0	0	0	0	1	0	0	1	0	0	0	0	0	0	1	2	2	0	1	2	0	1	1	1	0	0	1	0	1	1	0	1	0	0	2	1
108	0	0	0	0	0	0	2	0	0	1	0	0	0	0	0	0	0	1	0	0	2	1	1	1	1	1	0	0	2	2	0	2	2	2	1	2	1	1	0	1	0	0	1	0	1	0	0	2	0
109	0	0	0	0	0	1	2	0	1	0	0	1	1	0	0	0	0	2	1	1	1	1	0	0	0	0	0	0	2	2	0	1	1	1	2	0	1	0	0	1	0	0	0	0	0	1	0	1	1
110	1	1	0	0	0	0	2	0	0	0	1	0	0	0	0	0	0	1	0	1	2	0	1	1	1	1	0	0	2	2	1	1	1	0	1	1	2	0	0	1	0	2	2	0	0	1	0	2	0
111	1	0	1	0	0	1	1	0	2	0	0	0	2	1	1	0	0	1	0	0	2	0	1	0	0	0	0	0	2	2	1	2	2	0	0	2	2	1	0	1	0	0	1	0	0	0	0	2	0
112	1	0	0	0	0	0	2	0	0	0	0	0	1	0	0	0	0	2	1	1	2	1	0	0	0	0	0	0	2	1	0	1	1	0	0	2	0	0	0	2	0	0	0	0	0	1	0	1	1
113	1	0	0	0	0	0	2	0	2	0	0	0	1	0	0	0	1	1	0	0	1	0	0	0	1	1	0	2	2	2	0	1	1	0	0	2	2	1	0	0	0	1	1	0	0	0	0	1	1
114	0	0	0	0	0	0	2	0	0	1	0	0	1	1	0	0	0	1	0	0	2	0	0	0	0	0	0	0	1	2	0	1	1	0	2	0	1	0	0	0	0	1	1	0	1	1	0	2	1
115	1	0	0	1	0	0	2	0	1	0	0	1	1	0	0	1	0	0	0	0	2	0	0	0	0	0	0	1	1	1	0	1	1	0	1	1	1	0	0	1	0	0	0	0	2	1	0	2	0
116	1	0	1	1	0	0	2	0	0	0	0	2	2	0	1	1	0	0	0	0	2	0	1	1	1	1	0	0	2	2	0	0	0	0	1	1	1	0	1	1	0	0	0	0	0	1	0	2	1
117	1	0	0	0	0	0	2	1	1	0	0	0	0	0	0	0	0	0	0	1	1	0	1	1	0	0	0	0	2	2	2	1	2	1	0	2	1	1	1	0	0	0	1	0	1	0	0	1	1
118	1	0	0	0	0	0	2	1	1	0	0	1	1	0	0	0	0	0	0	0	1	0	0	0	0	0	0	1	2	2	1	1	1	0	1	1	1	0	0	1	0	1	1	0	1	0	0	1	1
119	0	0	1	1	1	1	2	0	0	0	0	0	1	1	0	0	0	1	0	1	2	1	0	0	0	0	0	1	1	1	0	2	2	1	1	1	1	0	0	0	0	0	1	1	0	1	0	1	0
120	0	0	0	0	0	0	2	0	0	0	0	1	1	1	0	0	0	2	1	1	1	0	1	0	0	0	0	0	1	1	0	2	2	1	0	2	2	0	0	0	1	0	0	0	0	1	0	0	2
121	1	0	0	0	0	0	2	1	0	0	0	0	1	1	0	0	0	1	1	0	2	0	0	0	0	0	0	0	2	2	0	2	2	0	1	1	1	0	0	2	0	2	2	0	0	0	0	2	0
122	1	0	0	0	0	1	2	1	0	0	0	0	0	0	0	0	0	1	0	0	1	0	0	0	0	0	0	0	1	1	1	0	1	1	1	1	2	0	0	1	1	0	0	0	0	2	0	1	0
123	1	1	0	0	0	1	2	0	1	0	0	0	1	1	0	0	1	2	2	2	2	0	1	0	1	1	0	1	2	2	1	2	2	1	1	1	1	0	0	2	0	1	1	0	0	1	0	2	0
124	0	0	0	0	0	0	2	1	0	0	0	1	1	1	0	0	0	1	1	1	1	0	0	0	0	0	0	0	2	2	1	1	2	1	1	1	2	0	0	1	0	1	1	0	1	0	0	1	0
125	1	1	0	0	0	1	1	0	0	0	1	0	1	1	0	0	0	2	1	1	2	0	0	0	0	0	0	0	2	2	1	1	2	0	0	2	0	0	0	0	0	0	2	0	1	1	0	0	2
126	0	0	0	0	0	0	2	0	1	0	0	0	1	0	1	0	0	0	1	1	2	0	0	0	0	0	0	0	2	2	0	2	2	1	0	2	1	1	0	1	0	1	1	0	1	0	0	2	0
127	1	0	0	0	0	1	2	0	0	0	0	0	1	1	0	0	0	1	1	0	2	0	0	0	0	0	0	0	2	2	0	1	1	0	1	1	0	0	0	2	0	0	0	0	2	0	0	1	1
128	0	0	0	0	0	0	1	0	0	0	1	0	1	1	0	0	0	0	1	1	2	0	0	0	1	1	0	1	2	2	0	2	2	0	2	0	0	0	0	1	0	0	0	1	1	2	0	2	0
129	1	0	0	1	0	0	2	1	1	0	0	0	1	1	0	0	0	1	0	1	1	0	0	0	1	1	1	0	2	2	1	1	1	1	1	1	1	0	0	1	0	0	0	0	0	1	0	1	1
130	0	0	0	1	0	0	2	0	0	0	1	1	0	0	0	0	0	0	2	2	0	0	1	0	0	0	0	1	2	2	0	1	1	1	0	2	2	0	0	1	0	1	2	0	1	0	0	2	1
131	1	0	0	0	0	0	2	1	0	0	0	0	0	0	0	0	0	1	0	0	2	0	0	0	1	1	1	0	2	2	1	1	2	2	1	2	2	1	0	1	0	0	1	0	1	0	0	2	0
132	1	0	0	1	0	0	1	0	1	0	0	0	1	1	0	0	0	0	0	1	2	0	0	0	0	0	0	0	2	2	0	0	0	1	0	2	2	0	0	1	1	0	0	0	0	1	0	2	0
133	0	0	1	1	1	1	2	0	1	0	0	0	1	1	0	0	0	1	2	2	1	0	0	0	2	2	0	2	2	2	0	2	2	0	1	1	1	0	0	2	0	1	1	1	1	1	1	1	1
134	0	0	0	1	0	0	1	1	0	0	1	0	1	1	0	0	0	1	1	1	0	0	1	1	1	1	0	0	2	2	0	2	2	1	0	2	2	0	0	1	0	1	1	0	1	0	1	1	2
135	0	0	0	0	0	0	2	1	1	0	0	0	0	0	0	0	0	2	2	2	0	0	0	0	0	0	0	1	2	2	2	1	1	0	2	0	0	1	0	1	0	0	0	1	0	1	0	1	1
136	0	0	0	1	0	1	1	0	0	0	2	0	0	0	0	0	0	0	2	1	0	0	0	0	0	0	0	0	2	2	0	2	2	0	1	1	1	0	0	2	0	0	0	0	0	0	0	2	0
137	0	1	0	0	0	0	2	0	0	0	1	0	1	1	0	0	0	1	1	1	1	0	1	0	0	0	0	0	1	1	0	1	1	0	0	2	0	0	0	2	0	0	1	0	1	1	1	0	2
138	1	0	0	1	0	1	2	0	2	0	0	2	2	2	0	0	0	1	0	0	2	0	1	1	1	1	0	0	2	2	0	1	1	0	1	1	2	0	0	1	0	0	0	0	0	1	0	0	2
139	1	0	0	0	0	0	2	1	0	0	0	0	0	0	0	0	0	1	0	0	2	0	0	0	0	0	0	0	2	2	0	1	1	1	1	1	2	1	0	1	0	0	0	1	0	1	0	1	1
140	1	0	0	0	0	0	1	1	1	0	1	1	0	0	0	0	0	0	1	2	1	0	1	1	1	1	0	0	2	2	0	1	1	0	0	2	2	0	0	0	0	0	0	0	0	0	1	0	2
141	0	0	0	0	0	0	1	0	0	0	1	2	1	1	0	0	0	1	0	1	1	0	1	1	1	1	0	0	2	2	1	1	1	0	1	1	1	0	1	1	0	0	0	0	0	0	0	1	1
142	0	0	0	1	0	0	2	0	1	0	1	0	0	0	0	0	0	1	0	1	2	0	1	0	1	1	0	0	2	2	0	1	2	0	0	2	2	0	0	0	0	1	1	0	1	1	0	1	1
143	1	0	0	0	0	1	2	0	0	0	0	1	1	1	0	0	0	0	0	0	1	0	0	0	0	0	1	1	1	1	0	1	1	0	0	1	1	0	0	1	0	0	0	0	0	0	0	2	0
144	1	0	1	1	0	0	2	1	0	0	0	0	1	1	0	0	0	0	0	0	2	0	0	0	0	0	0	2	1	1	1	0	1	1	0	2	2	0	0	2	0	0	1	0	1	1	0	0	2
145	1	0	0	0	0	0	2	0	1	0	0	0	0	0	0	0	0	1	0	0	2	0	0	0	0	0	1	1	2	2	0	1	1	1	0	2	2	0	0	1	1	0	0	1	0	1	0	2	0
146	1	0	0	0	0	1	1	0	1	0	0	0	2	1	1	0	0	0	0	0	2	0	0	0	0	0	0	0	2	2	1	1	2	1	0	2	0	0	0	2	0	1	1	0	1	0	0	1	1
147	0	0	1	0	1	0	2	0	0	0	0	0	1	1	0	0	0	0	1	1	2	0	0	0	0	0	0	1	2	2	0	1	1	1	1	2	1	0	0	1	0	0	0	0	1	1	0	1	1
148	1	0	0	0	0	1	2	0	2	0	0	1	1	1	0	0	0	0	0	0	2	0	0	0	0	0	0	0	1	1	1	1	1	0	0	2	1	0	0	2	0	0	0	0	1	0	0	2	0
149	1	0	0	1	0	1	2	1	0	0	0	0	0	0	0	0	0	0	1	1	2	0	0	0	0	0	0	1	1	2	0	0	0	0	0	2	1	1	0	0	0	2	2	0	0	0	0	1	0
150	0	0	0	1	0	0	2	0	1	0	0	0	0	0	0	0	0	0	0	0	2	0	0	0	0	0	0	1	2	2	1	1	2	0	1	1	0	0	0	2	0	0	0	1	0	0	1	0	2
151	1	0	0	1	0	0	1	0	1	0	0	1	2	2	0	0	0	0	0	0	2	0	1	1	1	1	0	0	2	2	0	1	1	1	0	2	1	0	0	1	0	0	0	0	0	1	0	2	0
152	1	0	1	0	1	1	2	0	0	0	0	0	1	1	0	0	0	1	1	1	2	0	1	0	1	1	0	0	2	2	0	1	2	0	0	2	0	0	0	2	0	1	1	0	0	1	0	2	0
153	0	0	0	1	0	0	1	0	1	0	0	0	1	1	0	0	0	0	2	1	1	0	0	0	0	0	0	1	1	1	0	2	2	0	0	2	2	0	0	1	0	0	0	0	0	1	0	2	1
154	0	0	0	0	0	0	2	1	1	0	0	0	0	0	0	0	0	0	1	1	2	0	0	0	0	0	0	1	2	1	1	1	2	0	0	2	2	0	0	0	0	1	1	0	1	1	0	1	1
155	0	0	0	0	0	0	2	0	1	0	0	0	1	1	0	0	0	1	0	0	1	0	0	0	0	0	0	0	2	2	1	2	2	0	0	2	1	0	0	2	0	2	2	0	0	0	0	1	0
156	1	0	0	1	0	0	1	0	0	0	1	0	0	0	0	0	0	1	0	0	2	1	0	0	0	0	0	0	2	2	0	2	2	0	1	1	2	0	0	0	0	0	1	0	1	0	0	0	1
157	0	0	0	0	0	0	2	0	0	0	0	0	0	0	0	0	0	1	0	1	2	0	0	0	0	0	0	0	2	1	0	1	1	0	0	2	2	1	0	1	0	0	0	0	0	0	0	2	1
158	1	0	0	0	0	0	2	0	1	0	0	1	0	0	0	0	0	0	0	0	2	0	0	0	1	1	0	0	1	1	1	1	1	1	1	1	2	1	0	0	0	0	0	0	0	0	0	1	1
159	1	0	0	1	0	0	2	1	1	0	0	0	1	1	0	0	0	0	0	0	1	0	0	0	0	0	0	0	2	2	1	2	2	0	1	1	2	0	0	1	0	0	0	0	0	0	1	0	2
160	1	0	0	0	0	0	2	1	1	0	0	1	1	1	0	0	0	0	0	0	2	0	1	1	1	2	0	2	2	2	0	2	2	0	1	1	0	0	0	2	0	1	1	0	1	0	0	2	2
161	0	0	0	0	0	0	2	0	1	0	0	0	1	0	1	0	0	2	1	1	2	0	0	0	0	0	0	0	2	1	1	1	1	0	1	1	0	0	0	2	0	1	1	0	1	0	0	1	1
162	0	0	1	0	1	1	2	1	1	0	0	0	0	0	0	0	0	0	0	0	0	1	0	0	1	1	0	2	1	1	0	2	2	0	0	2	2	0	0	0	0	0	1	0	0	1	0	2	1
163	1	0	0	1	0	0	1	0	1	0	0	1	1	0	0	1	0	1	0	0	1	0	0	0	0	0	0	0	2	2	0	1	1	0	1	1	1	0	0	1	0	0	0	0	0	0	0	2	1
164	0	0	0	1	0	0	2	0	1	0	0	0	0	0	0	0	0	0	1	0	2	0	0	0	0	0	0	0	1	1	1	1	1	0	1	2	0	0	0	2	0	0	0	0	0	1	0	2	0
165	0	0	1	0	1	0	0	0	1	1	1	0	0	0	0	0	0	1	1	0	2	0	0	0	0	0	1	1	2	2	1	2	2	0	1	1	2	0	0	1	0	0	0	0	1	1	0	2	0
166	0	0	0	0	0	0	1	1	0	0	0	0	1	1	0	0	0	0	0	0	2	0	0	0	0	0	0	1	1	2	0	1	2	0	1	1	1	0	0	1	0	0	0	1	0	0	0	2	0
167	1	0	0	0	0	0	2	1	0	0	0	0	1	0	1	0	0	0	1	1	1	0	0	0	0	0	0	1	2	2	2	1	1	0	1	1	2	1	0	1	0	0	0	0	0	0	0	2	0
168	1	0	0	0	0	0	2	1	0	0	0	1	2	1	0	0	0	0	1	1	1	0	0	0	0	0	0	0	2	2	0	1	1	1	1	2	2	0	0	0	0	0	0	0	0	2	0	2	0
169	1	0	0	0	0	0	1	1	0	0	0	0	2	1	1	0	0	0	0	0	2	0	1	0	0	0	0	1	1	1	1	2	2	1	1	0	2	0	0	0	0	0	0	0	0	0	0	2	0
170	1	0	0	2	0	0	2	1	1	0	0	0	1	1	0	0	0	0	1	1	1	0	1	0	1	1	0	0	1	1	0	2	2	0	1	1	2	1	0	0	0	0	0	1	0	1	0	1	1
171	0	1	0	0	0	1	2	0	1	0	0	0	0	0	0	0	0	1	1	1	1	0	1	1	1	1	0	1	2	2	2	1	2	2	1	2	1	0	0	1	0	0	0	0	0	1	0	1	2
172	1	0	0	1	0	0	2	1	0	0	0	0	0	0	0	0	0	1	0	0	2	0	1	1	1	1	0	0	1	1	1	1	2	0	0	2	2	0	1	0	0	0	0	1	0	0	0	2	0
173	0	0	0	1	0	0	2	0	1	0	1	1	2	1	1	0	0	1	0	0	2	0	0	0	0	0	1	1	1	1	0	0	0	0	1	1	1	0	1	1	0	0	0	0	0	0	0	1	1
174	1	0	0	1	0	0	2	1	0	0	0	0	0	0	0	0	0	1	0	0	2	0	1	0	0	0	0	0	2	2	0	1	1	0	1	1	1	0	0	1	0	0	0	0	0	0	0	1	1
175	1	0	0	1	0	1	1	0	0	0	1	0	1	1	0	0	1	1	1	0	1	2	0	0	0	0	0	1	2	2	1	1	1	1	1	1	2	0	0	1	0	0	0	1	1	1	1	0	2
176	1	0	0	1	0	0	1	0	1	0	0	1	1	1	0	0	0	1	1	0	2	0	0	0	0	0	0	0	2	2	0	1	2	0	0	2	1	0	0	1	0	0	0	0	0	1	1	0	2
177	0	0	0	0	0	0	2	0	2	0	0	0	1	1	0	0	0	1	0	1	2	0	0	0	0	0	0	0	1	2	0	1	1	1	1	1	1	1	0	1	0	1	1	0	1	0	0	1	0
178	1	0	0	1	0	0	2	0	1	0	0	2	2	0	1	1	1	1	0	0	2	0	1	1	1	1	0	1	2	1	1	1	2	0	0	2	0	0	0	2	0	0	0	0	0	1	0	1	1
179	1	0	0	0	0	0	2	0	2	0	0	0	2	1	0	0	0	1	0	0	0	0	1	1	0	0	0	0	1	1	0	2	2	0	1	1	1	0	0	1	0	0	1	0	1	0	0	1	1
180	1	0	0	0	0	0	1	0	2	0	0	0	0	0	0	0	0	1	0	0	2	0	0	0	0	0	0	0	1	2	0	1	1	0	2	0	1	0	0	0	0	0	0	0	0	0	0	0	2
181	1	0	0	0	0	2	2	0	1	0	0	0	0	0	0	0	0	0	1	1	2	0	0	0	1	1	0	0	2	2	0	2	2	0	0	2	2	0	0	1	0	2	2	0	0	0	1	0	2
182	0	0	0	0	0	1	2	1	0	0	0	0	2	2	0	0	0	1	0	1	2	0	0	0	0	0	0	0	2	2	1	1	1	0	0	2	2	0	0	1	0	0	0	0	0	1	0	0	2
183	1	0	0	0	0	1	2	0	0	0	0	0	0	0	0	0	0	0	0	0	2	0	0	0	1	1	1	0	2	2	0	0	0	0	0	2	2	0	0	1	1	0	1	0	0	0	1	1	1
184	0	0	0	0	0	0	1	0	2	0	0	0	0	0	0	0	0	1	0	0	1	0	0	0	0	0	0	1	2	2	2	1	1	0	0	2	1	1	0	1	0	0	0	0	0	0	0	2	0
185	1	0	0	1	0	0	1	0	1	0	1	0	1	1	0	0	0	0	1	2	1	1	0	0	0	0	0	0	1	2	0	1	2	1	0	2	1	1	0	0	0	0	0	0	0	0	0	2	0
186	1	0	0	1	0	0	2	0	0	0	0	0	0	0	0	0	0	2	1	1	2	0	1	0	1	1	1	0	2	2	1	2	2	0	1	1	1	0	0	1	0	1	1	0	1	0	0	2	0
187	0	0	1	0	0	1	2	0	0	0	1	0	0	0	0	0	0	0	0	0	1	0	0	0	0	0	0	0	2	2	1	2	2	1	0	2	1	0	0	0	1	1	2	0	0	1	0	1	1
188	1	0	0	0	0	0	1	0	2	0	0	0	0	0	0	0	0	1	1	1	2	0	0	0	1	1	0	0	2	2	1	0	0	0	0	2	0	0	0	2	0	0	1	0	1	0	0	1	1
189	1	0	0	0	0	0	1	1	1	0	0	0	1	1	0	0	0	0	1	2	1	0	0	0	0	0	0	1	1	1	0	0	1	2	1	2	1	0	0	2	0	0	0	0	1	1	0	2	0
190	0	1	0	0	0	0	2	0	1	0	0	0	0	0	0	0	0	1	0	0	2	0	1	0	0	0	0	2	1	1	1	1	1	0	0	2	1	0	1	1	1	0	1	0	1	1	1	0	2
191	1	0	0	0	0	0	2	0	2	0	0	0	1	1	0	0	0	0	1	1	1	0	0	0	0	0	0	1	2	2	0	1	2	1	0	2	1	0	0	1	0	0	0	1	0	1	0	2	0
192	1	1	0	0	0	0	1	1	0	0	1	1	2	2	0	0	0	0	0	0	2	0	1	1	1	1	0	0	2	2	0	1	1	0	1	1	2	1	0	0	0	0	0	2	0	1	1	1	1
193	0	1	0	0	0	0	2	0	1	0	0	0	2	1	1	0	0	0	2	1	2	0	1	0	0	0	0	0	2	2	0	1	1	0	2	1	1	0	0	1	0	0	1	0	1	0	0	1	1
194	1	0	0	0	0	0	2	0	1	0	0	1	1	0	0	1	0	1	2	1	1	0	0	0	0	0	0	0	2	2	1	2	2	0	1	1	0	0	0	1	0	1	1	0	1	0	0	1	1
195	0	0	0	1	0	0	1	0	0	0	1	0	0	0	0	0	0	0	0	0	1	0	1	1	1	1	0	1	2	2	1	0	2	1	0	2	0	0	1	1	0	0	0	0	2	1	0	1	1
196	1	0	0	0	0	1	2	0	1	0	0	1	2	1	0	1	0	2	1	1	2	0	1	0	0	0	0	1	1	1	1	1	1	0	2	0	0	0	0	1	0	0	0	1	0	0	0	1	1
197	0	0	0	1	0	0	2	0	1	0	1	0	0	0	0	0	0	0	1	0	1	0	0	0	0	0	0	1	2	1	1	0	0	0	0	2	2	1	1	2	2	1	1	0	0	2	0	1	1
198	1	0	0	2	0	0	1	0	1	0	0	0	1	1	0	0	0	0	0	0	2	0	1	0	0	0	0	0	2	2	0	0	0	1	2	1	1	0	0	2	1	0	1	0	1	1	1	1	1
199	1	0	0	0	0	0	1	0	0	0	0	1	2	1	0	0	0	1	1	1	1	0	2	0	0	1	0	0	2	1	0	2	2	0	1	1	1	0	0	1	0	0	0	0	0	1	1	0	2
200	0	0	0	0	0	0	1	0	0	0	1	0	2	2	0	0	0	0	1	1	2	0	0	0	0	0	1	1	2	2	0	1	1	0	0	2	1	0	0	1	0	0	0	1	1	2	0	1	1
201	0	1	1	1	0	0	2	0	1	0	0	1	2	1	0	0	0	0	0	0	2	0	0	0	0	0	0	0	2	2	0	1	2	0	1	1	2	0	0	0	1	0	0	2	0	2	1	1	1
202	0	0	0	0	0	1	2	0	0	0	0	0	0	0	0	0	0	0	0	0	2	0	1	1	1	1	0	0	1	1	1	0	1	1	1	1	1	0	0	0	0	0	0	1	1	2	0	2	2
203	0	0	0	0	0	0	2	0	0	0	0	1	1	0	0	1	0	1	0	0	2	0	0	0	0	0	0	0	2	2	0	0	0	1	0	2	1	1	0	0	0	0	0	1	0	0	0	2	0
204	1	0	1	0	0	1	1	0	1	0	1	0	0	0	0	0	1	2	1	1	1	0	0	0	0	0	0	1	2	2	1	2	2	0	1	1	1	0	0	2	0	1	1	0	0	0	0	2	0
205	0	0	0	0	0	0	1	1	0	0	0	0	1	0	0	0	0	0	1	1	1	0	0	0	0	0	0	0	1	1	0	1	2	0	1	1	0	0	0	2	0	1	1	1	1	0	0	1	1
206	1	1	0	0	0	0	2	0	1	0	0	0	1	1	0	0	1	2	0	0	1	0	0	0	0	0	0	1	2	2	1	1	1	0	0	2	2	1	0	1	0	0	0	0	0	1	0	1	1
207	0	0	0	0	0	0	1	0	0	0	1	0	1	2	0	0	0	0	2	1	0	0	1	0	0	0	0	1	1	2	1	1	1	0	0	2	2	0	0	1	0	0	2	0	1	1	0	1	1
208	1	0	0	0	0	0	1	0	1	0	0	0	0	0	0	0	0	1	0	0	2	0	2	1	1	1	0	0	2	2	0	1	1	1	2	0	1	0	0	1	0	0	0	1	1	2	0	2	0
209	0	0	0	0	0	0	2	0	0	0	0	1	0	0	0	0	0	2	1	1	2	0	1	1	1	1	0	0	1	1	1	0	1	0	0	2	1	0	0	1	0	0	0	0	0	0	0	1	1
210	0	0	0	0	0	0	2	1	0	0	0	0	0	0	0	0	0	1	0	0	0	1	0	0	1	1	0	0	2	2	2	2	2	1	1	1	2	1	1	1	1	0	0	0	0	0	0	2	0
211	1	1	0	0	0	0	1	0	2	0	0	0	1	1	0	0	0	1	0	0	2	0	0	0	0	0	1	0	2	2	0	1	2	1	1	1	1	0	0	1	0	0	1	0	1	0	0	2	0
212	0	0	0	1	0	0	1	0	1	0	0	2	2	0	0	1	0	0	2	2	0	0	0	0	0	1	0	0	1	1	1	1	1	1	0	2	1	0	0	1	0	0	1	0	0	0	0	1	1
213	0	0	0	1	0	1	2	0	2	0	0	1	1	1	0	0	0	1	0	0	2	0	0	0	0	0	0	0	1	2	0	1	1	1	1	1	0	0	0	2	0	0	0	0	0	0	1	1	1
214	0	0	0	0	0	0	2	0	1	0	0	1	2	1	1	0	0	1	2	2	1	0	1	0	0	0	0	0	2	2	1	1	2	1	1	1	1	1	0	1	0	0	0	0	0	0	0	1	1
215	0	0	0	0	0	1	2	1	0	0	1	1	1	1	0	0	0	0	1	0	1	0	0	0	0	0	0	1	2	2	2	2	2	0	0	2	1	0	0	2	0	0	1	0	1	0	0	0	2
216	1	0	1	0	0	0	1	0	1	1	0	2	2	0	0	1	0	1	0	0	0	1	0	0	0	0	0	0	1	1	0	2	1	0	0	2	2	0	0	1	0	0	1	0	1	0	0	2	1
217	0	0	0	0	0	1	2	0	2	0	0	1	1	0	0	0	0	1	0	0	2	0	0	0	0	0	0	0	2	2	0	1	1	1	1	1	1	1	0	1	0	0	1	0	1	1	0	1	1
218	1	0	1	0	1	0	1	0	1	1	0	1	2	1	1	0	0	0	1	1	2	0	0	0	0	0	0	1	1	0	0	1	1	0	0	2	2	0	0	1	0	0	0	0	1	0	0	1	1
219	0	0	0	0	0	2	2	0	0	0	1	0	0	0	0	0	0	1	0	1	2	0	1	1	1	1	0	0	2	2	0	1	1	0	0	2	2	0	0	0	0	0	0	1	0	0	0	2	0
220	1	0	0	0	0	0	2	0	0	0	0	1	0	0	0	0	1	1	1	1	1	0	0	0	0	0	0	0	2	2	0	1	1	0	1	1	1	0	0	2	0	1	1	0	1	0	0	2	0
221	0	0	0	1	0	0	2	0	1	0	1	0	0	0	0	0	0	2	1	1	1	1	0	0	0	0	0	2	1	1	0	1	1	1	1	1	2	1	0	0	0	0	0	0	0	2	0	2	0
222	1	0	0	0	0	0	2	0	0	0	0	0	0	0	0	0	0	0	1	2	1	0	0	0	0	0	0	0	2	1	1	1	2	1	2	1	2	0	0	0	0	0	1	0	1	0	0	1	2
223	1	0	0	0	0	0	1	1	0	1	1	0	0	0	0	0	0	1	0	0	2	1	0	0	0	0	0	0	2	2	1	2	2	0	1	1	2	0	0	1	0	0	0	0	0	0	1	1	1
224	1	0	0	0	0	0	1	0	0	0	1	1	2	0	0	1	0	0	0	0	2	0	1	1	1	1	0	1	1	0	1	0	2	0	0	2	1	0	0	1	0	1	1	0	1	1	0	2	0
225	1	0	0	0	0	0	2	0	1	0	0	0	0	0	0	0	0	2	1	1	2	0	0	0	0	0	0	0	2	2	0	1	2	1	0	2	1	0	0	1	0	0	0	1	1	1	1	2	1
226	0	0	0	0	0	0	2	0	1	0	0	0	0	0	0	0	0	0	1	0	2	0	0	0	0	0	0	1	2	1	2	0	0	0	0	2	0	0	0	2	0	1	1	0	1	0	0	1	1
227	0	0	0	0	0	0	2	0	1	0	0	0	0	0	0	0	0	0	0	0	2	0	1	1	1	1	0	0	2	2	0	2	2	0	1	1	2	0	1	1	1	0	0	0	0	1	0	2	2
228	0	1	0	0	0	0	2	0	0	0	0	0	0	0	0	0	0	1	0	0	2	1	0	0	0	0	0	1	1	1	1	1	2	1	0	2	2	0	0	1	0	0	0	1	0	1	0	2	0
229	1	0	1	0	1	1	1	0	0	0	1	1	1	1	0	0	0	0	0	0	2	1	0	0	0	0	0	0	2	1	0	1	1	0	1	2	1	1	0	0	0	1	1	0	1	0	0	1	0
230	0	1	1	1	0	0	2	0	1	0	0	0	0	0	0	0	0	0	1	1	0	0	0	0	0	0	1	0	2	1	0	1	2	0	0	2	2	1	0	1	0	0	0	0	0	1	0	2	0
231	1	0	0	1	0	0	2	0	2	0	0	0	0	0	0	0	0	0	1	1	1	0	0	0	0	0	0	0	2	2	1	2	2	0	1	1	2	0	1	1	0	0	1	0	0	0	0	2	1
232	1	0	0	0	0	0	1	0	0	0	1	1	1	0	0	1	0	0	0	0	1	0	1	1	1	2	0	0	2	2	0	1	1	1	1	2	0	0	0	1	0	2	2	0	0	0	1	1	1
233	0	0	0	1	0	1	1	0	1	0	0	1	2	1	0	0	0	0	0	0	0	0	0	0	0	0	0	1	2	2	0	0	0	0	2	0	1	0	0	1	0	0	0	0	0	0	1	0	1
234	0	0	0	1	0	0	2	0	1	0	0	0	0	0	0	0	0	0	1	1	2	0	1	0	1	1	0	1	2	2	2	2	2	0	0	2	1	0	0	2	0	0	1	0	0	1	0	1	0
235	0	0	0	0	0	0	1	0	1	1	0	0	0	0	0	0	0	0	1	1	2	0	0	0	0	0	0	0	2	2	0	2	2	1	1	1	2	0	0	0	0	0	1	0	1	1	0	2	0
236	0	0	0	0	0	0	2	1	1	0	0	0	1	1	0	0	0	1	1	1	2	0	0	0	0	0	0	0	2	2	0	2	1	0	0	2	2	0	1	0	0	0	0	0	0	1	0	2	0
237	0	0	0	1	0	0	2	0	0	0	0	1	1	1	0	0	0	1	0	0	0	0	0	0	1	1	0	0	2	2	0	2	2	0	1	1	2	1	1	1	1	0	0	2	0	2	0	2	0
238	1	0	0	0	0	1	2	0	2	0	0	0	1	1	0	0	0	0	2	1	2	0	0	0	0	0	0	0	2	2	0	1	1	1	0	2	0	0	0	2	0	0	1	0	1	1	0	2	0
239	1	0	0	0	0	0	2	0	0	0	1	0	1	1	0	0	0	0	0	0	0	0	0	0	0	0	0	0	2	2	0	1	1	1	1	2	2	0	0	0	0	0	0	0	0	0	0	1	0
240	0	0	0	1	0	0	2	0	0	0	0	1	0	0	0	0	0	0	1	2	1	0	0	0	0	0	0	1	1	2	0	1	2	0	0	2	2	0	0	1	1	0	0	0	0	1	0	1	2
241	1	0	0	1	0	0	2	0	1	0	0	1	1	1	0	0	0	1	0	1	1	2	0	0	0	0	0	0	2	2	0	2	2	1	1	0	1	0	1	1	0	0	1	0	1	1	0	2	0
242	1	0	0	1	0	0	1	0	1	0	1	0	1	1	0	0	0	1	0	0	2	0	0	0	1	1	0	0	2	2	0	0	1	1	1	1	2	0	0	1	0	0	0	0	0	1	0	0	2
243	1	0	0	1	0	1	2	0	2	0	0	1	2	2	0	0	0	0	0	1	1	1	0	0	0	0	0	1	2	2	1	0	1	1	0	2	0	0	0	2	0	0	1	0	0	0	0	2	0
244	0	0	0	1	0	0	2	0	1	0	0	0	0	0	0	0	0	0	1	1	2	0	0	0	0	0	0	0	2	2	0	1	1	0	1	1	1	1	0	1	0	0	0	0	0	0	1	0	1
245	0	0	0	0	0	0	2	0	2	0	0	0	0	0	0	0	0	1	1	1	2	0	1	1	1	1	0	0	2	2	0	1	1	0	0	2	1	0	0	1	0	0	0	1	1	2	1	1	1
246	0	1	1	0	1	0	2	0	0	0	1	0	0	0	0	0	0	0	0	0	0	0	1	0	0	0	1	0	2	1	0	2	2	0	0	2	2	0	0	0	0	0	0	1	0	1	1	0	2
247	1	0	1	0	1	2	1	0	1	0	0	0	1	1	0	0	0	0	1	1	2	1	0	0	0	0	0	0	2	2	0	1	2	2	1	1	2	0	0	1	0	0	0	0	0	0	0	2	1
248	0	1	1	1	1	0	1	1	0	0	1	1	1	0	0	0	0	1	0	0	0	0	0	0	0	0	0	0	1	1	0	1	1	0	0	1	0	0	1	1	0	1	1	0	1	0	1	0	2
249	1	0	0	0	0	0	2	0	1	0	0	0	0	0	0	0	0	0	1	1	0	0	0	0	0	0	0	2	1	1	0	1	1	0	1	1	2	1	1	0	0	0	0	0	0	0	0	1	1
250	1	0	0	2	0	0	1	1	1	0	0	0	0	0	0	0	0	0	1	1	0	0	0	0	0	0	1	0	2	2	1	1	2	1	1	1	1	1	0	1	0	0	1	0	1	0	0	0	1
251	0	0	0	0	0	0	2	0	1	0	0	0	0	0	0	0	0	0	0	1	1	0	1	0	1	1	0	1	2	2	1	1	1	1	0	2	1	1	1	0	0	1	1	1	2	0	0	2	0
252	0	1	0	0	0	1	1	0	2	0	0	0	0	0	0	0	0	0	0	0	2	0	0	0	0	0	0	2	1	1	0	1	1	0	0	2	0	0	0	2	0	0	0	0	0	1	0	2	0
253	1	0	1	1	1	0	2	0	0	1	0	0	0	0	0	0	0	0	1	1	1	0	0	0	0	0	0	0	1	1	0	1	2	1	0	2	1	0	0	1	0	0	1	1	1	1	1	1	1
254	0	0	0	0	0	0	0	0	0	0	1	0	0	0	0	0	0	2	0	0	2	0	0	0	0	0	0	0	2	2	0	2	2	2	1	1	1	0	0	1	0	0	1	0	2	0	0	1	1
255	1	1	0	0	0	0	1	0	2	0	0	0	0	0	0	0	0	0	2	1	0	0	0	0	0	0	0	0	1	1	1	1	2	0	0	2	0	0	0	2	0	0	0	0	0	1	0	1	2
256	1	0	0	0	0	0	1	1	1	0	0	0	1	1	0	0	0	1	2	1	0	0	0	0	0	0	0	0	2	2	1	1	2	1	0	2	1	0	0	1	0	0	0	0	0	0	1	0	2
257	0	0	0	0	0	1	2	0	0	0	0	1	1	0	0	1	0	1	0	0	1	0	0	0	0	0	0	1	1	0	1	2	2	0	1	1	2	0	1	0	0	0	0	0	1	0	1	0	2
258	0	1	0	0	0	0	1	0	0	0	0	0	1	1	0	0	0	1	0	0	2	0	1	0	0	0	0	0	2	2	0	0	2	1	0	2	1	0	0	1	0	0	1	0	0	1	0	1	1
259	1	0	0	1	0	0	2	0	0	0	0	0	0	0	0	0	1	2	1	1	2	0	0	0	0	0	1	0	2	2	1	1	1	0	1	1	2	0	0	1	0	0	1	0	1	1	0	2	0
260	1	0	0	0	0	0	2	0	1	0	0	1	1	0	0	1	0	1	1	1	2	0	0	0	0	0	0	0	2	1	1	1	2	2	1	1	0	0	0	2	0	0	1	0	1	0	0	2	0
261	0	0	1	2	0	0	1	1	0	0	1	0	0	0	0	0	0	0	0	1	2	0	1	1	1	1	0	1	1	1	0	1	2	1	0	2	0	0	0	1	0	0	0	0	0	1	0	2	0
262	0	0	0	1	0	0	1	1	0	0	1	0	0	0	0	0	0	0	1	1	2	0	1	1	1	1	0	2	2	2	0	1	1	0	0	2	2	0	0	0	0	0	0	1	0	0	1	0	2
263	0	0	0	0	0	0	2	0	1	0	0	1	1	0	0	1	0	0	1	1	2	0	1	1	1	1	0	0	2	1	0	0	0	0	0	2	1	0	0	1	0	0	0	0	0	1	0	1	1
264	1	0	0	0	0	0	2	0	0	0	1	1	1	0	0	1	0	0	1	1	1	0	1	0	0	0	0	0	2	1	1	0	0	0	0	1	2	1	1	2	1	1	1	1	0	1	1	1	1
265	1	0	0	1	0	0	0	0	1	0	0	0	0	0	0	0	0	2	1	1	2	0	1	0	1	1	0	0	2	2	1	1	1	0	1	1	1	0	0	0	1	0	0	0	1	1	0	2	0
266	0	0	0	0	0	0	2	0	0	0	1	0	0	0	0	0	0	0	1	1	1	0	0	0	0	0	0	0	2	2	0	2	2	0	2	0	1	0	1	1	0	0	1	0	2	2	1	0	2
267	0	0	0	1	0	0	1	1	0	0	1	1	2	1	0	1	0	2	1	1	1	1	0	0	0	0	0	0	1	1	0	0	0	0	0	1	0	0	0	2	0	1	1	0	1	1	0	0	2
268	0	0	0	0	0	0	1	0	0	0	1	0	0	0	0	0	0	1	0	0	0	0	1	1	1	1	0	1	1	1	0	2	2	0	0	2	1	0	0	2	0	0	0	2	0	2	0	0	2
269	1	0	0	1	0	1	1	0	1	1	1	0	1	1	0	0	0	1	2	2	1	1	1	1	1	1	0	0	1	1	1	2	2	0	0	2	0	0	0	1	0	0	0	0	0	1	0	2	0
270	1	0	0	1	0	0	2	1	1	0	0	0	0	0	0	0	0	1	1	1	2	0	0	0	0	0	2	1	2	2	1	0	0	0	0	2	2	0	0	1	0	0	0	0	0	1	0	1	1
271	1	0	0	0	0	0	2	0	1	0	1	1	1	0	0	1	0	0	1	1	2	0	0	0	1	1	0	0	2	2	0	1	2	0	0	2	1	1	0	0	0	1	1	0	0	1	0	1	0
272	0	0	0	0	0	0	1	1	0	0	0	0	0	0	0	0	0	0	1	1	1	0	1	0	0	0	0	0	2	2	0	1	1	2	1	1	0	0	0	2	0	0	0	0	0	0	0	0	1
273	1	0	1	2	0	0	2	1	0	0	0	0	1	1	0	0	0	0	1	1	1	0	0	0	0	0	0	1	1	1	1	0	0	0	0	2	1	0	0	0	0	0	0	0	0	1	0	2	1
274	0	1	0	0	0	1	2	0	1	0	0	1	2	2	0	0	0	1	0	1	1	0	0	0	1	1	1	0	1	1	0	1	1	0	1	1	1	1	0	1	0	0	0	0	0	1	1	1	1
275	0	0	1	1	0	0	2	0	2	0	0	0	1	1	0	0	0	1	0	0	2	0	0	0	0	0	0	0	2	2	0	0	0	0	1	1	1	0	0	2	0	0	0	1	0	0	0	1	1
276	0	0	0	1	0	0	1	0	0	0	1	0	0	0	0	0	0	0	1	0	2	1	0	0	0	0	0	0	1	1	0	1	1	0	0	2	1	0	0	2	0	1	1	0	1	1	0	2	0
277	0	0	0	0	0	0	1	0	1	0	1	0	0	0	0	0	0	1	0	0	1	0	0	0	0	0	0	0	1	1	0	1	1	1	1	1	1	0	1	1	0	1	1	1	1	0	1	0	2
278	1	0	0	0	0	1	0	0	0	0	1	0	1	1	0	0	1	1	0	0	1	0	0	0	0	0	0	0	2	2	0	0	1	0	1	2	0	0	0	2	0	0	0	1	0	0	1	0	2
279	1	0	0	0	0	0	2	0	2	0	0	0	2	2	0	0	0	0	1	1	1	0	0	0	0	0	0	1	1	2	0	2	2	1	1	1	2	1	1	2	2	0	1	0	0	0	1	0	1
280	0	0	1	1	0	0	1	1	1	0	1	0	1	1	0	0	0	0	0	0	2	0	1	0	0	0	0	0	2	2	1	2	2	0	1	1	1	0	1	1	0	0	0	0	0	1	1	0	2
281	1	0	0	0	0	0	2	1	0	0	0	0	0	0	0	0	0	1	1	1	1	0	1	1	0	0	0	0	2	2	0	2	2	0	1	1	2	2	0	0	0	0	0	0	0	1	0	2	0
282	1	0	0	1	0	0	1	0	0	0	1	0	0	0	0	0	1	1	0	0	1	0	0	0	0	0	1	0	1	1	0	1	1	1	1	1	1	0	0	2	0	0	0	0	0	1	0	0	2
283	1	0	0	1	0	0	2	0	1	0	0	0	0	0	0	0	0	1	0	0	2	0	1	0	1	1	0	1	2	2	1	1	1	0	0	2	1	0	0	2	0	2	2	0	1	0	0	2	0
284	0	0	0	1	0	0	1	0	1	0	0	0	1	0	0	0	0	1	1	1	2	0	1	0	0	0	0	0	2	2	1	2	2	0	1	1	1	0	0	2	0	0	1	0	1	0	0	1	1
285	0	0	0	0	0	0	2	0	1	0	0	0	0	0	0	0	0	0	1	1	2	0	1	0	1	1	0	0	2	1	0	1	2	1	0	2	1	0	0	2	0	0	0	0	0	2	0	1	1
286	1	0	0	0	0	0	2	0	0	0	0	1	2	0	0	1	0	0	1	0	2	0	1	1	1	1	0	1	2	2	2	2	2	0	0	2	2	1	0	0	0	0	0	0	0	1	0	1	1
287	0	0	0	1	0	0	2	1	1	0	0	1	2	1	0	0	0	1	1	1	0	0	1	1	1	1	0	0	2	2	1	2	2	0	1	1	0	0	0	1	0	0	0	0	0	0	1	0	2
288	0	0	1	0	1	1	2	1	0	0	0	0	2	1	1	0	0	1	2	1	1	0	1	0	0	0	0	0	2	2	0	1	2	0	2	0	1	0	1	1	0	0	1	0	1	0	1	1	1
289	1	0	0	0	0	0	2	0	2	0	0	0	1	1	0	0	0	0	1	0	2	0	0	0	0	0	0	0	2	2	0	0	0	0	0	2	2	1	0	0	0	0	0	0	1	0	1	0	2
290	1	0	0	0	0	1	2	0	0	0	0	0	1	1	0	0	0	2	0	1	2	0	1	1	1	1	1	1	1	1	0	2	2	0	1	1	1	1	1	2	1	0	0	0	0	2	0	2	0
291	0	0	0	0	0	1	1	1	0	0	1	0	1	1	0	0	0	0	1	1	2	0	2	0	0	0	0	0	2	2	1	1	2	1	1	1	2	0	0	1	0	0	1	0	1	1	0	2	0
292	0	0	0	1	0	1	1	1	1	0	0	1	1	1	0	0	0	0	0	0	1	0	1	0	0	0	0	1	0	0	0	1	2	1	2	1	0	0	0	1	1	0	1	0	1	0	0	1	1
293	0	0	0	1	0	0	1	0	1	0	0	1	1	1	0	0	0	1	0	1	1	0	0	0	0	0	0	1	2	2	1	2	2	0	1	1	0	0	0	2	0	0	0	0	0	0	0	2	2
294	1	1	1	1	0	0	1	0	0	0	1	0	1	1	0	0	0	1	0	0	2	0	0	0	1	1	0	1	1	1	1	1	2	0	2	0	2	0	0	0	1	0	1	0	1	0	0	2	1
295	1	0	0	0	0	1	1	0	1	0	1	1	2	1	0	1	0	2	1	1	1	0	0	0	0	0	0	1	1	1	1	1	1	0	0	1	1	0	0	1	0	0	0	0	1	1	0	1	1
296	1	0	0	0	0	1	2	0	1	0	1	0	0	0	0	0	0	0	0	0	1	1	0	0	0	0	0	1	2	1	1	2	2	0	1	1	0	0	0	1	0	0	1	0	1	1	0	2	0
297	0	0	1	1	0	0	1	0	1	0	1	0	0	0	0	0	0	0	2	1	1	0	1	0	1	1	0	0	2	2	1	1	2	0	2	0	2	0	0	0	0	0	0	0	0	0	0	2	1
298	0	0	0	0	0	1	2	0	2	0	0	0	0	0	0	0	0	0	1	1	1	0	1	1	1	1	0	1	2	2	1	2	2	0	1	1	2	1	1	2	1	1	1	1	0	1	0	1	1
299	0	0	0	0	0	0	1	0	1	0	1	1	2	1	0	1	0	0	0	0	2	1	0	0	0	0	0	0	2	1	1	2	1	0	0	2	2	1	0	0	0	0	0	0	0	0	0	0	1
300	1	0	0	0	0	0	2	0	1	0	0	0	0	0	0	0	0	1	1	1	2	0	0	0	0	0	0	0	1	2	0	2	2	0	1	1	2	1	0	0	0	0	1	1	0	1	1	0	2
301	1	1	0	0	0	0	2	0	2	0	0	1	2	1	0	0	0	0	1	1	2	0	1	1	1	1	0	1	2	1	0	1	1	0	1	1	1	0	0	2	0	0	0	0	1	0	0	1	0
302	1	0	0	1	0	0	2	1	1	0	0	0	0	0	0	0	0	1	1	0	1	0	0	0	0	0	0	0	1	1	0	1	2	0	1	1	2	1	0	1	0	1	1	0	1	1	0	0	2
303	1	0	0	0	0	0	2	1	0	0	0	0	0	0	0	0	0	0	1	1	1	0	0	0	0	0	0	0	2	2	1	1	1	0	1	1	2	0	0	1	0	1	1	1	1	0	0	1	1
304	0	0	0	1	0	1	1	0	0	0	1	0	0	0	0	0	0	0	1	1	2	0	0	0	0	0	0	0	2	2	1	0	0	0	0	2	1	0	0	0	0	2	2	0	1	0	0	2	1
305	0	0	0	1	0	0	1	0	1	0	1	0	1	0	0	0	0	1	1	1	1	0	0	0	1	1	1	0	2	2	0	2	1	0	0	2	2	2	0	0	0	0	1	1	0	1	0	1	0
306	1	0	0	1	0	0	1	1	0	0	1	0	1	1	0	0	0	2	1	1	2	0	0	0	0	0	0	2	1	2	1	1	1	1	1	1	1	1	0	1	0	1	1	0	1	0	0	1	0
307	1	0	0	1	0	0	2	0	1	0	1	0	0	0	0	0	0	0	1	1	1	0	0	0	0	0	0	0	2	2	0	1	2	0	1	1	1	0	0	2	0	0	1	0	0	1	0	1	1
308	0	0	0	1	0	0	1	0	1	1	1	1	2	1	1	0	0	2	1	1	1	0	1	0	0	0	0	1	2	2	0	1	1	0	0	2	1	0	0	1	0	0	1	0	1	0	0	2	0
309	1	0	1	0	0	1	1	0	2	0	0	0	1	2	0	0	0	0	0	1	2	0	0	0	0	0	0	2	1	1	0	1	1	1	1	1	1	0	0	1	0	0	1	0	1	1	0	1	1
310	0	1	0	0	0	0	1	1	0	0	1	1	1	1	0	0	0	1	2	2	1	0	0	0	0	0	0	0	2	2	1	0	0	0	1	1	1	0	1	1	0	0	0	0	0	1	0	1	0
311	0	0	0	0	0	1	1	0	1	0	0	0	0	0	0	0	1	2	0	0	1	1	0	0	0	0	0	0	2	2	0	2	2	0	1	1	1	0	0	2	0	0	0	0	0	0	0	1	1
312	1	0	0	1	0	1	1	0	1	0	1	0	0	0	0	1	0	1	1	0	2	0	0	0	0	1	0	0	2	2	1	1	2	0	1	1	1	0	0	0	0	1	1	0	1	1	0	2	1
313	0	0	0	0	0	0	1	0	0	0	2	0	1	1	0	0	0	0	0	0	2	0	0	0	0	0	0	0	2	2	0	2	2	1	1	1	1	0	0	1	0	0	0	0	0	0	0	0	2
314	0	0	0	0	0	0	2	0	1	0	0	1	1	1	0	0	0	1	2	2	1	0	0	0	0	0	1	0	2	2	1	0	0	0	0	2	1	0	1	1	0	0	1	0	1	0	0	1	0
315	0	0	0	0	0	0	2	0	2	0	0	1	1	0	0	1	0	1	0	0	2	0	0	0	1	1	1	1	2	2	0	1	2	0	2	0	1	0	0	2	0	1	1	0	1	0	1	1	1
316	0	0	0	1	0	0	1	0	1	1	1	1	1	0	0	1	0	0	1	0	2	0	0	0	0	0	0	0	1	1	0	1	2	0	1	1	1	0	0	1	0	0	1	0	0	1	0	2	1
317	0	0	0	0	0	0	1	1	0	0	1	0	2	1	1	0	0	1	1	1	0	0	1	0	0	0	0	0	2	2	0	1	1	2	2	1	0	0	0	1	0	0	0	1	0	0	1	1	1
318	0	0	0	0	0	0	1	0	0	0	1	1	2	1	1	0	0	0	0	0	2	0	1	1	1	1	0	0	1	1	0	0	0	0	0	2	1	0	0	1	0	1	1	0	1	0	1	0	2
319	1	0	0	0	0	1	2	0	0	0	0	1	1	0	0	1	0	0	0	0	2	0	1	0	0	0	0	0	2	2	0	0	0	0	0	2	0	0	0	0	0	0	0	0	0	1	0	2	0
320	0	0	0	1	0	0	2	0	1	0	0	0	1	1	0	0	0	0	0	0	1	0	0	0	0	0	0	0	1	1	0	1	1	0	0	2	2	0	0	0	0	0	1	0	1	0	1	1	1
321	1	0	0	0	0	1	2	1	0	0	0	0	1	1	0	0	0	1	0	0	2	1	0	0	0	0	0	0	2	2	0	0	0	0	0	2	1	0	0	1	0	0	0	0	0	0	0	2	0
322	0	0	0	0	0	0	1	1	0	0	1	1	1	0	0	1	0	0	0	0	1	0	1	0	0	0	0	0	2	2	0	1	1	0	0	2	1	0	0	1	0	0	0	0	0	0	0	1	1
323	0	0	0	0	0	0	2	1	0	0	0	1	2	1	0	1	0	1	1	0	2	0	0	0	0	0	0	0	2	2	0	1	1	1	0	2	1	0	1	0	0	0	0	1	0	0	0	1	1
324	1	0	0	0	0	0	1	1	0	0	0	0	1	1	0	0	0	2	0	0	2	1	0	0	0	0	0	0	2	2	0	0	0	0	2	0	1	0	0	1	0	0	1	0	1	0	0	2	0
325	1	0	0	0	0	0	2	0	0	0	1	1	1	0	0	0	0	1	0	0	2	0	0	0	0	0	0	1	2	2	1	1	1	0	0	2	1	0	0	1	0	0	0	0	0	1	0	1	1
326	0	0	0	1	0	0	1	0	2	0	0	1	0	0	0	0	0	1	1	1	1	0	0	0	0	0	0	0	2	2	0	2	2	0	1	1	1	0	0	0	0	0	0	0	0	0	0	2	0
327	0	0	0	0	0	0	0	0	1	0	1	1	0	0	0	0	1	1	1	1	1	0	0	0	1	1	0	1	1	1	0	1	1	1	0	2	0	0	0	2	0	0	0	0	0	1	0	1	1
328	0	0	0	1	0	0	1	0	2	0	0	0	0	0	0	0	0	0	2	1	0	0	0	0	0	0	0	0	2	1	0	1	1	0	1	1	2	1	0	1	0	1	1	0	0	1	0	2	1
329	0	0	0	0	0	0	2	0	2	0	0	0	1	0	1	0	0	1	0	1	2	0	0	0	0	0	0	0	2	2	0	1	0	0	1	1	1	0	0	1	0	0	1	0	1	1	0	1	1
330	1	0	0	1	0	0	1	0	1	1	1	2	2	0	1	1	0	2	1	1	1	0	0	0	0	0	0	0	2	2	0	2	2	0	2	0	0	0	0	2	0	1	2	0	1	0	0	1	1
331	0	0	0	0	0	1	2	0	0	0	0	1	1	0	0	1	0	0	1	1	2	0	0	0	0	0	0	2	1	1	0	1	2	1	1	1	2	0	0	0	0	0	0	0	0	1	0	2	0
332	1	0	0	0	0	0	0	0	0	0	1	1	1	0	0	0	0	0	0	1	2	0	0	0	0	0	0	1	2	2	0	2	2	1	1	0	2	1	1	2	1	1	1	0	0	2	0	1	1
333	0	0	0	1	0	0	1	0	1	0	1	0	0	0	0	0	0	2	1	1	2	0	0	0	0	0	0	0	2	2	0	1	1	0	1	1	1	1	0	2	0	0	0	0	0	0	0	2	1
334	1	0	1	1	0	0	1	1	0	0	0	0	0	0	0	0	0	0	0	0	2	0	1	1	1	1	0	0	2	2	0	1	1	1	1	2	0	0	0	2	0	0	0	0	1	0	0	2	0
335	1	0	0	0	0	1	2	0	0	0	1	0	0	0	0	0	0	0	0	0	0	0	1	0	0	0	0	0	2	2	1	1	1	1	0	2	1	0	0	2	0	0	0	0	0	1	0	2	0
336	1	0	0	1	0	0	2	0	0	0	1	0	1	1	0	0	0	0	1	1	2	0	0	0	0	0	0	0	2	1	0	1	1	1	2	0	2	1	0	1	0	0	1	0	1	1	0	1	1
337	1	0	0	0	0	0	2	0	1	0	0	0	0	0	0	0	0	1	2	1	2	0	0	0	0	0	0	1	2	2	2	2	2	0	2	0	1	0	0	1	0	0	0	0	0	0	0	1	0
338	1	0	1	0	0	0	1	0	0	0	0	0	1	2	0	0	1	0	1	1	2	0	0	0	0	0	0	2	0	0	0	1	2	1	0	2	1	0	0	1	0	0	1	0	0	0	0	2	1
339	0	0	0	0	0	0	1	0	0	0	0	0	0	0	0	0	0	0	1	1	1	0	0	0	0	0	0	2	2	2	1	0	1	0	0	2	1	0	0	0	0	0	0	0	0	0	0	2	0
340	0	0	0	0	0	2	2	0	2	0	0	1	0	0	0	0	0	0	0	0	1	0	0	0	1	1	0	2	0	0	0	0	0	1	1	1	1	0	0	1	0	0	0	0	0	1	0	1	1
341	1	0	0	0	0	0	1	0	2	0	0	0	1	2	0	0	0	1	2	1	1	1	1	1	1	1	0	0	1	1	0	1	1	1	1	1	1	0	0	0	0	0	0	0	0	0	0	1	0
342	0	0	0	2	0	0	2	0	1	0	0	0	1	1	0	0	0	2	0	0	2	0	0	0	1	1	0	1	1	1	0	1	1	0	1	1	2	0	0	2	1	0	0	0	0	0	0	2	1
343	0	0	0	1	0	0	2	0	1	0	0	0	0	0	0	0	0	0	1	1	2	0	0	0	0	0	0	0	2	2	1	0	1	1	1	1	1	0	0	1	0	0	0	0	0	0	0	2	1
344	0	0	0	0	0	1	2	0	2	0	0	0	0	0	0	0	0	0	1	1	2	0	0	0	0	0	0	0	2	2	1	1	1	0	1	2	2	1	1	2	1	0	1	0	1	1	0	1	1
345	1	0	0	0	0	1	1	0	2	0	0	1	2	2	0	0	1	1	0	0	2	0	0	0	1	1	0	0	2	2	2	0	0	0	0	2	1	0	0	2	0	1	1	0	0	1	0	2	0
346	0	0	0	0	0	0	1	0	0	0	1	0	1	1	0	0	0	0	0	0	1	0	0	0	0	0	0	0	2	1	0	1	1	0	0	2	1	0	0	2	1	0	0	0	0	0	0	2	1
347	0	0	0	1	0	0	2	0	1	0	0	2	2	2	0	0	0	1	0	0	2	0	0	0	0	0	0	1	2	2	1	1	1	0	0	2	2	1	1	0	0	0	1	0	0	0	0	2	2
348	0	0	0	0	0	0	2	0	1	0	0	0	0	0	0	1	0	0	1	1	2	0	1	0	0	0	0	0	2	2	1	0	1	0	0	2	1	0	0	1	0	0	1	1	0	1	0	2	1
349	0	0	0	0	0	0	2	0	0	0	0	0	0	0	0	0	0	0	1	0	1	0	0	0	0	0	0	0	2	1	1	0	2	1	1	2	0	1	0	1	0	0	1	0	1	2	0	1	1
350	1	0	0	0	0	0	2	1	1	0	0	0	1	1	0	0	0	0	1	1	0	0	0	0	0	0	1	0	2	2	0	2	2	0	2	2	2	0	0	1	1	0	1	1	1	2	0	1	1
351	0	0	0	0	0	0	1	0	0	0	1	0	1	1	0	0	0	2	2	2	0	0	0	0	0	0	0	0	2	2	0	1	1	1	1	1	1	0	1	1	0	0	0	0	0	0	0	0	2
352	0	0	0	1	0	0	2	0	0	0	0	1	0	0	0	0	0	1	2	1	2	0	1	0	0	0	0	1	2	2	0	1	1	0	0	2	0	0	0	2	0	0	0	0	0	0	0	1	1
353	1	0	0	0	0	0	1	0	0	1	2	0	0	0	0	0	0	0	0	1	2	1	0	0	1	1	0	1	2	2	1	2	2	0	1	1	0	0	0	2	0	0	0	0	0	0	1	1	1
354	1	0	0	0	0	0	2	0	1	0	0	0	1	1	0	0	0	1	0	0	2	0	1	0	0	0	0	0	2	2	0	2	2	1	0	2	1	0	0	1	0	0	0	0	0	1	0	2	0
355	0	0	0	0	0	0	1	0	1	0	1	1	1	0	0	1	0	0	1	1	1	0	0	0	0	0	0	0	2	2	0	1	1	0	0	2	2	1	1	2	2	0	1	0	2	0	0	1	1
356	1	0	0	1	0	0	2	1	0	0	0	1	1	0	0	1	0	1	0	0	2	0	0	0	0	0	0	1	2	2	1	1	1	0	1	1	1	1	0	1	0	0	1	1	1	1	0	2	0
357	1	0	0	0	0	1	2	0	2	0	0	0	0	0	0	0	1	2	1	1	2	0	0	0	0	0	0	0	2	2	1	1	2	0	0	2	2	0	0	0	0	1	1	0	0	2	0	1	1
358	1	0	0	0	0	0	2	0	1	0	0	0	2	1	1	0	0	0	0	0	2	0	0	0	0	0	0	0	2	2	0	0	0	0	1	1	2	0	0	0	0	0	0	1	0	1	0	1	1
359	1	0	1	0	1	0	2	0	1	0	0	0	1	1	0	0	0	2	0	0	2	0	0	0	0	0	0	2	2	2	0	1	2	0	0	2	1	0	0	2	0	0	0	0	0	1	0	2	0
360	1	0	0	0	0	0	2	0	0	0	0	1	1	0	0	1	0	0	1	1	2	0	1	0	1	1	0	1	2	1	1	1	1	2	1	1	2	0	0	1	0	0	0	0	0	1	0	2	1
361	1	0	1	1	1	1	1	0	0	0	2	1	1	0	0	1	0	1	2	1	2	0	0	0	0	0	0	0	2	2	0	1	1	0	1	1	1	1	0	0	0	0	1	0	0	0	0	2	1
362	0	1	0	0	0	0	1	0	0	0	1	0	1	1	0	0	0	1	2	2	1	0	0	0	0	0	0	1	1	1	0	2	2	0	2	0	1	0	0	0	0	2	2	0	0	0	0	0	2
363	0	0	0	0	0	0	2	0	0	0	0	0	2	2	0	0	0	1	0	0	1	0	1	0	0	0	0	0	2	2	1	1	1	0	0	2	1	1	1	0	0	0	1	0	1	0	0	0	1
364	1	0	0	0	0	0	2	1	1	0	0	0	0	0	0	0	0	0	0	0	2	0	0	0	0	0	1	0	2	2	0	1	1	1	1	1	1	0	0	2	0	1	1	0	1	0	0	2	0
365	1	0	0	0	0	0	2	0	1	0	0	2	2	0	1	1	0	1	1	1	1	0	0	0	0	0	0	2	2	2	1	1	1	0	1	1	0	0	0	2	0	0	0	0	2	2	0	0	1
366	1	0	0	0	0	0	1	0	0	0	1	0	0	0	0	0	0	0	2	2	1	0	0	0	0	0	0	0	1	1	1	0	0	0	0	2	1	0	0	2	0	0	0	0	0	1	0	2	0
367	1	0	0	1	0	0	1	1	0	0	1	1	1	0	0	1	0	1	0	0	2	0	1	0	0	0	0	1	2	2	1	0	1	1	1	1	2	1	1	0	0	1	1	0	0	1	0	2	0
368	1	0	1	0	1	1	1	0	0	1	1	1	1	0	1	0	0	0	1	1	1	0	0	0	0	0	0	0	2	2	1	1	1	1	0	2	1	0	0	2	1	0	1	0	0	0	0	1	1
369	0	0	0	0	0	0	1	2	0	0	0	0	0	0	0	0	0	0	1	0	2	0	0	0	0	0	0	0	1	1	0	2	2	1	0	2	0	0	0	2	1	0	0	0	1	1	0	1	1
370	0	0	0	0	0	0	2	0	2	0	0	0	0	0	0	0	0	0	1	1	1	0	0	0	0	0	0	1	2	2	2	1	1	1	2	0	1	0	0	1	0	0	0	0	0	0	0	0	2
371	0	0	0	1	0	0	2	0	1	0	0	0	1	1	0	0	0	1	1	1	1	0	0	0	2	2	0	0	2	1	0	2	2	0	2	0	0	0	0	2	0	0	0	0	0	1	0	1	0
372	0	0	1	1	0	0	2	0	2	0	0	1	2	1	0	0	0	1	0	0	1	0	0	0	0	0	1	1	1	1	0	1	1	0	1	1	1	1	0	1	0	0	0	0	0	0	0	2	0
373	0	0	0	2	0	0	2	0	1	0	1	0	2	2	0	0	0	1	0	1	1	0	1	0	0	0	0	1	1	2	0	1	1	1	0	1	2	0	0	0	0	0	0	0	0	0	0	2	0
374	0	0	0	1	0	0	2	0	1	0	0	0	1	1	0	0	0	2	0	0	2	0	0	0	0	0	0	0	2	2	0	1	1	0	1	1	2	0	0	0	0	0	1	1	1	2	0	2	0
375	0	0	0	0	0	0	1	0	0	0	1	0	0	0	0	0	0	2	0	0	1	0	1	1	1	1	0	1	2	2	0	0	0	0	0	2	2	0	1	0	0	0	1	0	0	0	1	0	1
376	0	0	0	1	0	0	1	0	0	0	0	0	1	1	0	0	0	1	0	0	2	0	1	0	0	0	0	1	2	2	0	1	2	1	1	1	2	2	0	0	0	1	1	0	1	1	1	1	1
377	1	0	0	0	0	0	1	1	0	1	1	0	0	0	0	0	0	0	0	1	2	0	0	0	0	0	0	0	2	2	0	1	1	0	1	1	2	0	0	2	1	0	1	0	1	1	0	1	2
378	1	0	0	0	0	0	2	1	1	0	0	1	1	0	0	1	0	1	1	1	1	0	0	0	0	0	0	0	1	1	0	2	2	2	1	2	1	0	0	1	0	0	0	0	1	1	1	0	2
379	0	0	0	0	0	0	2	1	0	0	0	0	1	0	0	0	0	0	1	1	1	0	2	1	1	1	1	1	2	2	0	2	2	1	1	1	2	1	0	1	0	0	1	0	1	0	0	0	2
380	0	0	0	1	0	0	2	0	2	0	0	0	2	1	0	0	0	0	1	1	1	0	1	0	0	0	0	0	2	2	0	1	1	0	2	1	1	0	0	1	0	0	1	0	1	1	2	0	2
381	1	0	0	0	0	1	2	0	1	0	1	1	1	0	0	0	0	1	0	1	2	0	0	0	1	1	0	0	2	2	1	2	2	0	2	0	2	1	1	1	1	0	0	0	2	1	0	1	1
382	1	0	0	0	0	0	2	0	2	0	0	0	1	1	0	0	0	1	0	0	0	0	0	0	0	0	0	0	2	2	1	1	1	1	0	2	1	1	0	2	0	0	2	0	0	1	0	2	0
383	1	1	1	1	1	0	2	1	0	0	0	0	0	0	0	0	0	2	2	2	0	1	0	0	0	0	0	0	2	2	1	1	2	2	2	1	2	0	0	0	0	0	0	0	2	0	0	0	2
384	0	0	0	1	0	0	1	0	0	1	2	0	1	0	1	0	0	0	0	0	2	0	1	0	0	0	0	2	1	1	1	1	1	0	0	2	1	0	0	1	0	0	1	0	1	1	0	2	1
385	1	0	0	0	0	0	2	0	2	0	0	0	1	0	1	0	0	1	0	0	2	0	0	0	0	0	0	0	2	2	1	0	0	0	0	2	1	0	1	1	0	0	0	0	0	1	0	2	0
386	0	0	0	2	0	0	2	0	0	1	0	0	0	0	0	0	0	1	1	0	1	0	0	0	0	0	0	0	2	2	0	0	2	1	1	2	1	0	0	2	0	0	1	0	1	0	0	2	0
387	0	0	0	0	0	0	1	0	0	0	1	0	0	0	0	0	0	0	1	1	2	0	1	1	1	1	0	0	2	2	0	0	1	1	1	1	1	0	0	1	0	1	2	0	0	1	0	2	0
388	1	0	0	1	0	0	2	1	1	0	0	0	1	0	1	0	1	0	1	1	2	0	1	0	0	0	0	0	1	1	0	1	1	1	1	1	1	0	0	2	0	0	0	0	0	0	0	2	0
389	0	0	0	1	0	0	2	0	2	0	0	0	0	0	0	0	0	1	2	2	1	0	0	0	0	0	0	0	2	2	0	1	1	0	0	2	0	1	0	1	0	0	0	0	0	1	0	1	1
390	1	0	0	0	0	1	2	1	1	0	0	1	1	0	0	0	1	2	1	1	1	0	0	0	0	0	0	0	2	2	2	1	1	0	1	1	2	0	0	1	0	1	1	0	1	1	0	1	1
391	0	0	1	1	0	0	1	0	0	0	1	1	0	0	0	0	0	0	1	1	2	0	0	0	0	0	0	0	2	2	0	0	0	0	0	2	1	0	0	2	0	2	2	0	0	0	0	0	2
392	1	0	1	0	1	1	1	0	1	1	0	0	0	0	0	0	1	2	0	0	1	1	1	1	1	1	0	1	1	1	1	1	2	0	0	2	0	0	0	2	0	0	0	0	0	0	0	1	0
393	1	1	0	0	0	1	1	0	0	0	1	0	1	1	0	0	0	0	1	1	2	0	0	0	1	1	0	0	2	1	0	1	1	1	1	1	2	1	0	1	0	0	0	0	0	0	0	2	0
394	0	0	0	0	0	0	2	0	0	0	0	0	0	0	0	0	1	1	1	1	1	0	1	1	2	2	0	0	2	2	1	1	1	0	2	1	2	0	1	0	0	0	0	1	0	1	0	0	1
395	0	0	1	2	0	0	2	0	2	0	0	0	0	0	0	0	0	0	2	2	0	0	0	0	0	0	0	0	1	1	0	1	1	1	0	2	1	0	1	1	0	0	0	0	0	0	0	1	1
396	1	0	0	0	0	0	1	1	0	0	0	2	2	0	1	1	0	1	0	0	2	0	0	0	0	0	0	0	2	2	0	1	1	0	0	1	1	0	1	1	1	1	1	0	1	1	0	1	0
397	0	0	0	1	0	0	0	0	1	0	0	1	0	0	0	0	0	1	1	0	2	0	0	0	0	0	0	0	2	1	1	2	2	0	1	1	0	1	0	1	0	0	1	0	1	1	0	1	1
398	1	1	0	0	0	1	2	0	0	0	0	0	0	0	0	0	0	0	1	1	1	0	2	1	1	1	0	0	2	2	0	1	2	0	0	2	1	0	0	1	0	0	0	0	0	0	0	2	1
399	0	0	1	0	0	0	2	0	1	0	1	1	1	0	0	1	0	0	0	0	1	1	0	0	0	0	2	1	2	2	1	1	1	0	1	1	0	0	0	2	0	0	1	0	1	1	0	1	1
400	0	0	0	0	0	1	1	0	1	0	1	1	2	1	0	0	0	1	2	2	1	0	0	0	0	1	0	1	2	2	1	0	1	0	0	2	1	0	0	1	0	0	1	0	0	0	0	1	2
401	0	1	0	0	0	1	2	1	1	0	0	0	0	0	0	0	0	1	1	0	2	0	0	0	0	0	0	0	2	2	0	2	2	2	1	1	0	0	0	1	0	0	1	0	1	1	0	1	1
402	0	0	1	1	0	0	2	1	0	0	0	0	0	0	0	0	0	0	2	2	0	0	1	0	1	1	0	0	1	1	1	2	2	0	0	2	1	0	0	1	0	1	1	0	0	1	0	2	0
403	1	0	0	1	0	0	2	1	0	0	0	0	0	0	0	0	0	2	1	1	2	0	1	0	0	0	1	0	2	2	0	1	1	0	1	1	2	1	0	1	0	1	1	0	0	1	0	1	1
404	1	0	0	0	0	1	2	0	2	0	0	0	0	0	0	0	0	0	0	0	2	0	0	0	0	0	0	0	2	2	0	2	2	1	1	1	2	0	0	1	0	0	0	0	1	1	0	2	2
405	0	0	0	0	0	0	2	0	0	0	0	1	1	0	1	0	0	0	0	0	2	0	0	0	0	0	0	1	2	2	0	0	0	0	0	2	1	1	0	1	0	2	2	0	0	0	0	1	1
406	0	0	1	0	1	1	0	0	0	1	1	0	1	1	0	0	0	1	2	2	1	0	0	0	0	0	0	0	2	2	1	2	2	0	0	2	1	0	0	1	1	1	1	0	1	1	0	1	1
407	0	0	1	0	1	2	1	0	0	0	1	1	1	0	0	0	0	0	1	0	2	0	0	0	1	1	0	0	2	2	0	1	0	0	1	1	0	0	0	1	0	0	1	0	1	0	0	2	0
408	1	1	0	0	0	0	2	1	0	0	0	0	0	0	0	0	0	1	1	1	0	0	0	0	0	0	0	0	2	2	0	0	1	0	0	2	1	0	0	2	0	1	1	0	1	0	0	2	0
409	0	0	1	0	0	0	2	0	0	0	1	0	0	0	0	0	0	1	2	1	2	0	0	0	1	1	0	0	2	2	0	2	2	0	2	0	1	0	0	2	0	0	0	1	1	1	0	1	1
410	1	0	0	0	0	1	2	0	0	0	1	0	1	0	1	0	0	1	1	1	2	1	0	0	0	0	0	0	2	2	1	1	1	0	0	2	1	0	0	0	0	0	0	0	0	0	0	2	0
411	0	0	0	1	0	0	2	0	0	0	0	0	1	1	0	0	0	0	1	1	2	0	0	0	1	1	0	0	2	2	0	0	0	0	0	2	2	0	0	1	1	0	0	0	1	0	0	2	2
412	0	0	0	0	0	0	2	1	1	1	0	0	1	1	0	0	0	1	2	2	1	0	2	1	1	1	0	1	2	2	1	2	2	1	0	2	1	0	0	1	0	0	0	0	0	0	0	2	0
413	0	0	0	0	0	0	2	0	2	0	0	0	0	0	0	0	0	0	1	1	2	0	0	0	0	0	0	0	2	2	0	1	2	0	0	2	2	0	0	0	1	0	0	0	0	0	0	2	0
414	0	0	0	0	0	0	2	0	1	0	0	1	2	2	0	0	0	1	0	1	2	0	0	0	0	0	0	0	1	1	1	2	2	0	1	1	1	0	0	1	0	0	0	0	0	1	0	2	0
415	0	0	0	0	0	0	1	0	1	0	1	0	0	0	0	0	0	1	1	1	2	0	0	0	0	0	0	0	2	2	0	2	2	0	1	1	2	0	0	2	1	0	1	0	2	0	0	0	1
416	0	0	0	0	0	0	1	0	1	0	1	1	2	1	0	0	0	1	1	1	1	0	0	0	0	0	0	0	1	1	1	0	0	0	0	1	1	0	0	0	0	0	2	0	1	0	0	1	1
417	0	0	1	0	1	0	2	0	1	0	1	2	1	1	0	0	0	2	0	0	2	0	0	0	0	0	0	0	2	2	0	1	1	0	1	1	2	0	0	0	0	0	0	0	0	0	0	1	1
418	1	0	0	1	0	0	2	0	2	0	0	2	2	2	0	0	0	0	1	1	2	1	1	1	1	1	0	0	1	1	1	1	1	1	0	2	2	1	1	2	1	0	0	0	0	0	1	0	2
419	0	0	0	0	0	0	2	0	2	0	0	1	1	0	0	1	0	0	0	0	2	0	1	0	0	0	0	0	2	2	1	2	2	0	0	2	2	1	1	1	1	0	1	0	1	1	0	2	0
420	1	1	0	0	0	1	2	0	0	0	0	1	1	0	0	1	0	0	0	0	2	0	0	0	0	0	1	1	2	2	0	1	2	0	0	2	1	0	0	1	0	1	1	0	1	0	0	2	0
421	1	0	0	0	0	0	2	0	0	0	0	0	0	0	0	0	0	0	0	0	2	0	0	0	0	0	1	1	2	2	0	1	1	0	1	1	2	0	0	1	0	1	1	1	1	0	0	2	0
422	0	0	0	0	0	0	2	0	2	0	0	0	0	0	0	0	0	2	1	1	1	0	0	0	1	1	0	1	2	2	2	2	2	0	1	1	2	0	0	1	0	2	2	0	0	0	0	2	0
423	0	0	0	0	0	1	1	1	0	0	1	0	2	1	0	0	0	0	1	1	1	0	0	0	0	0	1	1	2	2	0	1	1	1	1	1	2	0	0	0	0	0	0	0	0	1	0	2	0
424	0	0	0	0	0	1	2	0	2	0	0	0	0	0	0	0	0	0	0	0	2	0	0	0	0	0	0	0	2	2	1	1	1	1	0	2	1	1	0	1	0	0	0	0	0	0	0	2	1
425	0	0	0	0	0	0	1	0	2	0	0	0	1	1	0	0	0	0	1	1	0	0	0	0	0	0	0	1	2	2	1	2	2	1	0	2	1	0	0	2	0	0	1	0	1	0	0	1	2
426	1	0	0	0	0	0	1	0	1	0	1	0	0	0	0	0	0	0	0	0	2	0	0	0	1	1	0	0	1	1	0	1	2	0	2	0	1	0	0	1	0	0	0	0	0	0	0	2	0
427	0	0	0	0	0	0	1	0	0	0	1	2	2	1	0	1	0	0	1	1	2	1	0	0	0	0	0	0	1	1	0	2	2	0	1	1	1	0	0	2	0	1	1	0	1	1	0	2	0
428	1	0	0	0	0	0	1	1	0	0	0	0	1	1	0	0	0	2	0	1	2	0	0	0	0	0	0	0	2	2	1	0	1	2	1	1	0	0	0	1	0	0	0	0	0	0	1	0	2
429	1	0	0	1	0	1	1	0	1	0	1	0	0	0	0	0	0	1	2	2	1	0	0	0	0	0	0	1	1	0	1	2	2	2	1	1	1	1	0	0	0	0	0	0	0	2	0	2	0
430	1	0	0	0	0	2	1	0	0	0	1	1	1	1	0	0	0	0	0	0	2	0	1	0	0	0	0	0	2	2	0	1	1	0	0	1	1	0	0	1	0	0	1	0	1	1	0	0	2
431	0	0	0	0	0	0	1	0	0	0	1	0	1	0	1	0	0	1	1	1	1	1	1	1	1	1	0	0	2	2	0	2	2	0	1	1	1	0	0	0	1	1	1	0	1	0	0	1	1
432	1	0	1	0	1	2	2	0	0	0	0	0	1	0	1	0	1	1	0	0	2	0	0	0	0	0	1	0	2	2	1	0	0	0	0	2	2	0	0	0	0	0	0	0	0	1	0	0	1
433	0	0	1	1	0	0	1	1	0	1	1	0	2	2	0	0	1	1	0	0	2	0	0	0	0	0	0	1	2	2	1	1	2	2	0	2	0	0	1	1	0	0	0	0	0	1	0	0	2
434	1	0	0	2	0	0	2	0	0	0	0	1	2	0	0	1	0	2	1	1	2	0	0	0	0	0	0	0	2	2	1	2	2	1	0	2	2	1	0	0	0	0	1	0	1	0	0	1	0
435	1	0	1	1	1	1	0	0	0	0	2	1	2	2	0	0	1	1	1	1	1	0	1	0	0	0	0	0	2	2	0	0	0	0	0	2	1	0	0	1	0	0	0	0	0	1	0	2	0
436	0	0	1	1	0	0	1	0	2	0	0	1	2	2	0	0	0	0	1	1	1	0	0	0	0	0	0	0	2	2	0	0	1	1	1	1	1	0	0	2	0	0	0	0	0	1	0	2	0
437	0	0	0	0	0	1	1	0	2	0	0	1	1	0	0	1	0	0	0	0	1	0	0	0	0	0	0	0	2	2	0	0	0	0	0	2	2	1	0	0	0	0	0	0	0	0	0	1	2
438	0	1	1	1	1	0	2	0	1	0	0	0	0	0	0	0	0	0	1	1	1	1	0	0	0	0	0	0	2	2	0	1	1	0	1	1	2	0	0	2	1	1	1	1	0	1	0	1	1
439	1	0	0	1	0	0	2	0	0	0	0	1	0	0	0	0	0	0	0	0	2	0	0	0	0	0	0	1	2	2	1	1	1	0	0	2	2	0	0	0	0	0	0	0	0	1	1	1	1
440	0	0	0	1	0	0	2	1	1	1	0	1	2	1	0	0	0	2	1	1	2	0	0	0	1	1	0	0	2	2	0	1	2	0	0	2	1	0	0	1	0	0	0	0	0	0	0	2	1
441	0	0	0	1	0	0	2	0	1	0	0	1	1	0	0	1	0	1	0	0	2	0	0	0	1	1	2	1	2	2	1	1	1	2	2	1	2	0	0	1	1	0	0	0	0	1	0	2	1
442	1	0	1	0	1	0	2	0	1	0	0	1	1	1	0	0	0	1	1	1	2	0	0	0	0	0	0	1	2	2	2	0	0	1	2	1	1	0	0	2	0	0	1	0	0	1	0	1	0
443	1	0	1	1	0	0	1	0	1	0	1	0	0	0	0	0	0	1	0	0	0	0	0	0	1	1	0	0	2	2	0	1	1	0	1	1	0	0	0	1	0	0	0	0	0	1	0	1	1
444	1	0	0	0	0	1	2	0	0	1	0	1	1	0	0	1	0	0	0	1	1	0	0	0	0	0	0	0	2	2	0	1	1	0	1	1	2	0	0	1	0	0	0	0	1	1	2	0	2
445	1	0	0	0	0	0	2	0	0	0	0	0	2	1	0	0	0	0	0	0	2	0	1	0	0	0	1	1	2	2	0	1	2	0	0	2	2	0	0	0	0	1	1	0	1	0	0	2	0
446	1	0	0	0	0	1	1	0	0	0	1	0	1	1	0	0	0	0	0	0	1	0	1	0	0	0	0	0	1	1	1	1	2	1	1	1	1	0	0	1	0	0	0	0	0	0	0	2	1
447	0	0	1	0	0	0	1	2	0	0	0	1	1	1	0	0	0	1	0	0	2	0	0	0	1	1	0	0	2	2	0	0	1	1	0	2	1	0	0	2	1	0	0	0	0	1	0	1	1
448	0	0	0	0	0	0	1	0	1	0	1	0	1	0	0	0	0	1	1	1	0	1	0	0	0	0	0	0	2	1	0	1	1	1	1	1	2	0	0	0	0	0	0	0	0	1	0	1	1
449	0	0	0	0	0	0	2	1	1	0	0	0	1	1	0	0	0	0	1	0	2	0	1	0	0	0	0	0	1	1	0	1	2	0	0	2	2	1	1	2	1	0	1	0	0	0	0	1	1
450	0	0	1	0	1	1	2	0	0	0	0	2	1	1	0	0	0	2	2	2	0	1	0	0	0	0	0	1	2	2	0	1	2	2	1	2	0	0	0	1	0	1	1	0	1	1	0	1	1
451	0	1	0	0	0	0	0	0	0	0	2	2	1	1	0	0	0	0	1	1	2	0	0	0	0	0	0	0	2	2	1	0	1	0	0	2	1	0	0	1	0	0	0	2	0	1	0	1	1
452	1	0	0	2	0	0	2	0	2	0	0	0	0	0	0	0	0	0	1	1	2	0	0	0	0	0	0	0	2	2	0	1	2	2	1	1	2	0	0	0	1	1	1	0	1	1	0	1	1
453	1	0	0	0	0	0	1	0	1	0	0	0	0	0	0	0	1	1	0	0	2	0	1	0	1	1	0	0	1	1	0	0	0	0	1	1	0	0	0	2	0	0	0	0	0	1	0	2	1
454	1	0	0	0	0	0	1	0	0	0	1	0	2	1	0	0	0	0	1	1	0	0	1	1	1	1	0	0	2	2	0	1	1	0	1	1	1	0	1	1	0	0	1	0	1	2	0	1	1
455	0	0	0	1	0	0	2	0	1	0	1	1	1	0	0	0	0	0	1	1	2	0	0	0	0	0	0	2	1	1	0	1	1	0	1	1	0	0	0	2	0	0	0	0	0	0	0	0	1
456	0	0	0	0	0	0	2	0	1	0	0	1	1	0	0	0	0	1	0	0	1	0	0	0	0	0	0	1	2	1	1	1	1	0	0	2	2	0	0	1	0	0	0	0	0	0	1	1	1
457	0	0	0	1	0	0	2	1	0	0	0	1	1	0	0	0	0	1	1	0	1	0	0	0	0	0	0	0	2	2	0	2	2	0	1	1	1	1	0	0	0	1	1	0	1	0	0	2	0
458	1	0	0	0	0	0	2	1	0	0	0	0	1	1	0	0	0	0	0	0	1	0	0	0	0	0	0	0	1	1	1	2	2	1	0	2	2	0	0	0	0	0	0	0	1	1	0	2	0
459	1	0	0	0	0	0	2	1	1	0	0	1	2	1	0	1	0	2	1	1	2	0	0	0	0	0	0	0	1	1	1	2	2	1	0	2	1	0	0	2	0	0	1	0	1	0	0	2	0
460	1	0	0	0	0	0	1	0	0	0	2	0	0	0	0	0	0	1	1	1	1	0	0	0	1	1	0	0	2	2	0	1	1	0	1	1	1	0	0	1	0	0	0	1	0	0	0	2	0
461	0	0	0	0	0	1	2	1	0	0	0	0	0	0	0	0	1	0	1	1	2	0	0	0	0	0	0	2	2	2	1	1	1	0	2	1	1	0	0	0	0	0	0	0	1	0	0	1	2
462	0	0	0	1	0	0	2	1	0	0	0	0	1	1	0	0	0	0	0	0	1	0	1	1	1	1	1	1	2	2	0	2	2	0	1	1	2	0	0	1	0	0	0	0	0	1	2	0	2
463	1	0	0	0	0	0	1	0	0	0	2	0	0	0	0	0	1	2	1	1	2	0	0	0	0	0	0	0	1	1	0	0	1	0	0	2	1	0	0	1	0	0	1	0	1	2	0	1	1
464	0	0	0	0	0	0	2	0	1	0	0	0	0	0	0	0	0	1	0	0	2	0	1	0	0	0	0	1	0	0	0	1	1	0	1	1	2	0	0	1	0	0	0	0	0	1	0	2	0
465	1	0	1	0	0	0	1	0	1	0	0	0	0	0	0	0	0	0	1	1	2	1	0	0	0	0	0	0	2	2	0	0	1	1	0	2	1	0	0	1	1	1	1	0	0	0	0	2	0
466	0	0	0	0	0	0	0	0	0	0	1	0	0	0	0	0	0	1	1	0	2	0	1	0	0	0	0	1	1	1	0	1	1	0	0	2	1	0	0	1	0	0	0	0	0	0	0	2	2
467	1	0	0	1	0	0	2	0	2	0	0	2	1	1	0	0	0	0	0	0	2	0	0	0	0	0	0	2	2	2	0	1	1	0	0	2	1	1	0	1	0	0	0	0	0	0	1	1	1
468	0	0	0	0	0	0	2	0	0	0	0	1	1	0	0	1	0	0	2	1	0	0	0	0	0	0	0	0	2	2	0	0	1	0	1	2	0	0	0	1	0	0	0	0	0	2	0	2	1
469	1	0	0	0	0	0	2	0	2	0	0	1	1	0	0	1	0	0	0	0	2	0	0	0	0	0	0	0	1	1	0	1	1	0	2	1	2	0	0	1	0	1	2	0	0	1	0	1	1
470	0	0	0	0	0	0	1	0	0	0	1	0	1	1	0	0	0	0	1	1	2	0	0	0	0	0	0	0	2	2	0	1	1	1	1	1	0	0	0	2	0	1	1	0	1	1	0	2	0
471	0	0	0	0	0	0	2	0	0	0	0	1	0	0	0	0	1	1	1	1	1	1	0	0	0	0	0	0	2	1	1	2	2	1	0	2	0	0	0	2	0	0	0	0	0	1	0	0	1
472	1	0	0	0	0	1	2	0	0	0	0	0	0	0	0	0	0	0	1	1	2	0	1	0	0	0	0	0	1	1	0	0	0	0	0	2	0	0	0	1	0	0	1	0	1	0	1	0	2
473	1	0	1	1	0	0	1	0	1	0	1	1	1	0	0	1	0	2	0	0	2	0	0	0	1	1	0	0	2	2	0	2	2	0	1	1	2	0	0	0	0	0	1	0	1	2	1	1	1
474	1	0	1	1	0	0	0	0	1	1	1	1	1	1	0	0	0	1	1	1	1	0	1	0	1	1	1	0	2	1	0	1	1	0	0	2	2	0	0	0	1	0	0	1	0	0	1	1	1
475	1	0	0	1	0	0	1	1	0	0	1	0	0	0	0	0	1	2	0	0	1	0	0	0	1	1	0	1	2	2	0	1	2	0	0	2	1	0	0	2	0	0	0	0	1	1	0	1	1
476	0	0	0	0	0	0	2	0	1	0	0	1	0	0	0	0	0	1	1	1	2	0	1	0	0	0	0	1	2	1	1	0	0	0	1	1	2	1	1	1	1	0	1	0	2	2	0	2	1
477	1	0	0	1	0	0	1	0	0	0	1	0	2	1	1	0	0	0	1	1	2	0	1	1	1	1	0	0	2	2	1	0	0	1	0	2	2	1	0	1	0	0	1	0	0	1	0	0	2
478	1	0	0	1	0	0	2	0	1	0	1	0	0	0	0	0	0	1	1	0	1	1	0	0	0	0	0	0	1	1	1	1	2	2	1	2	2	0	0	1	1	1	1	0	1	0	0	2	0
479	1	0	0	0	0	1	2	1	1	0	0	0	0	0	0	1	0	0	0	1	2	0	2	0	0	1	0	0	1	1	0	2	2	1	1	0	0	0	0	2	0	1	1	1	1	1	1	1	1
480	0	1	0	0	0	1	1	0	1	0	1	0	1	1	0	0	1	2	1	1	1	0	0	0	0	0	0	0	2	2	0	0	0	0	0	2	2	0	0	1	0	0	0	0	0	1	0	2	0
481	0	0	0	0	0	0	2	1	0	0	0	0	0	0	0	0	0	0	0	0	1	0	1	0	0	0	0	0	2	2	1	1	1	0	0	2	0	0	0	1	0	0	0	0	0	2	0	1	1
482	0	0	1	0	1	0	2	0	0	0	0	0	0	0	0	0	0	0	0	0	2	1	1	1	1	1	0	0	2	2	0	0	0	0	0	2	2	0	0	1	0	1	1	0	1	0	0	1	1
483	0	0	0	0	0	0	2	0	0	0	1	0	1	0	0	0	0	0	1	1	1	0	0	0	0	0	0	0	2	2	1	0	2	1	1	2	2	0	0	0	0	0	1	0	1	0	1	0	2
484	1	0	0	0	0	0	2	0	1	0	0	0	0	0	0	0	0	0	0	1	2	0	0	0	0	0	0	0	2	1	0	2	2	0	1	1	2	0	0	0	0	1	1	0	1	1	0	1	1
485	1	0	0	1	0	0	2	0	0	0	0	0	1	1	0	0	0	1	1	0	1	0	0	0	0	0	0	0	2	2	0	0	0	0	0	2	2	0	0	0	1	0	0	0	1	1	0	1	1
486	1	0	0	0	0	0	1	1	0	0	1	0	0	0	0	0	0	1	0	0	1	0	1	0	0	0	0	1	2	1	0	2	2	0	1	1	1	0	0	0	0	0	0	0	0	0	0	2	1
487	1	0	0	1	0	1	2	0	1	0	1	0	0	0	0	0	0	1	1	1	1	0	1	0	1	1	0	1	2	2	1	1	1	0	0	2	2	0	0	1	0	1	1	0	1	0	0	1	1
488	1	0	0	0	0	0	1	1	1	0	0	1	2	1	0	0	0	1	0	0	2	0	0	0	0	0	0	1	1	1	1	0	1	1	0	2	2	0	0	0	1	0	0	0	0	1	1	1	1
489	1	0	0	0	0	2	2	0	1	0	0	1	1	1	0	0	0	2	0	0	2	1	0	0	0	0	0	0	1	1	0	2	2	0	1	1	1	0	0	1	0	0	1	0	1	0	0	0	2
490	1	0	0	0	0	0	2	0	1	0	1	0	0	0	0	1	0	0	0	0	1	0	0	0	0	0	0	0	1	1	1	2	2	0	0	2	2	0	1	1	1	0	0	0	0	0	0	2	1
491	1	0	0	0	0	0	0	0	0	0	2	1	1	0	0	1	0	0	0	0	1	0	0	0	0	0	0	1	2	1	1	1	1	0	1	1	0	0	0	1	0	0	1	0	1	1	0	2	1
492	0	0	1	0	0	0	2	1	0	0	0	0	1	1	0	0	0	1	1	1	1	0	0	0	0	1	0	1	2	2	0	2	2	0	1	1	1	0	0	2	1	0	1	0	1	0	1	1	1
493	1	0	0	0	0	1	2	0	0	0	0	0	1	1	0	0	0	1	0	1	1	0	0	0	0	0	0	1	2	2	0	0	0	0	2	0	1	0	0	2	0	0	1	0	0	0	1	1	1
494	0	0	0	0	0	0	2	0	0	0	0	0	0	0	0	0	1	1	1	1	1	1	0	0	0	0	0	1	1	0	0	2	2	0	0	2	1	1	0	1	0	1	1	1	0	1	0	1	2
495	0	0	0	2	0	0	2	0	1	0	1	0	1	1	0	0	0	1	1	1	2	0	0	0	0	0	0	0	2	2	0	1	1	0	2	1	2	0	1	0	0	1	1	0	0	0	0	1	1
496	1	0	0	1	0	0	2	0	2	0	0	0	0	0	0	0	0	0	0	0	1	0	0	0	0	0	0	0	2	2	0	1	1	1	0	2	2	1	0	1	0	0	0	0	0	1	0	2	0
497	1	0	0	0	0	0	1	0	1	0	1	1	1	0	0	1	0	1	0	0	2	0	0	0	0	0	0	0	2	2	0	1	1	0	0	2	1	1	0	1	0	0	0	0	0	0	0	2	0
498	0	0	0	1	0	0	1	0	1	0	1	0	0	0	0	0	0	0	1	1	1	0	0	0	0	0	1	0	2	2	0	1	1	0	1	1	1	0	1	1	0	0	0	0	0	0	0	0	2
499	0	1	0	0	0	0	1	0	0	0	1	0	0	0	0	0	0	0	0	1	2	0	1	1	1	1	0	0	2	2	0	1	2	0	0	2	2	0	0	2	1	0	0	0	0	0	0	1	1
500	1	0	0	0	0	0	2	1	0	0	1	0	1	1	0	0	0	0	0	0	1	0	0	0	0	0	0	2	1	2	1	1	1	0	1	1	0	0	0	2	0	0	0	0	0	2	0	1	1
501	0	0	0	0	0	0	1	0	0	0	1	0	1	0	0	0	0	1	0	0	2	0	0	0	0	0	1	0	2	2	0	0	0	0	1	1	1	0	0	1	0	0	0	0	0	1	0	2	0
502	0	0	0	1	0	0	2	0	1	0	1	0	0	0	0	0	0	1	0	0	2	0	0	0	0	0	0	0	2	2	1	1	1	0	1	1	1	0	0	2	1	0	0	2	0	2	0	2	0
503	0	0	0	0	0	0	2	0	0	0	0	0	0	0	0	0	0	0	1	1	1	0	0	0	0	0	0	1	1	1	1	1	1	0	1	1	1	0	0	1	0	0	0	0	0	1	0	1	1
504	1	0	0	0	0	1	0	0	0	1	1	0	0	0	0	0	0	0	0	0	2	0	0	0	0	0	0	2	2	2	0	1	2	0	0	2	1	1	0	0	0	0	1	0	0	0	0	2	0
505	1	0	0	0	0	1	2	1	1	0	0	1	2	1	0	1	0	0	0	0	1	0	0	0	0	0	0	0	2	2	0	1	2	0	1	1	0	0	0	2	0	1	1	0	1	0	1	1	1
506	0	0	0	0	0	0	1	0	0	0	0	2	2	1	0	0	0	0	0	0	2	0	0	0	0	0	0	0	2	2	1	0	0	0	1	1	2	0	0	0	0	0	0	0	0	2	0	1	0
507	0	0	0	0	0	1	2	1	0	0	0	1	2	2	0	0	0	1	2	1	2	0	0	0	0	0	0	0	1	2	0	0	0	1	1	1	2	0	0	1	1	0	1	0	1	1	0	1	1
508	0	0	0	0	0	1	0	0	1	0	0	0	1	1	0	0	0	1	0	1	1	0	0	0	0	0	1	1	2	2	1	2	2	0	1	1	1	0	0	1	0	1	2	0	1	0	0	1	1
509	0	0	0	0	0	0	2	0	2	0	0	0	1	1	0	0	0	1	0	0	2	0	0	0	0	0	0	0	2	2	1	1	2	2	0	2	1	1	0	1	0	0	1	0	0	1	0	2	0
510	1	0	0	0	0	0	2	1	0	0	0	0	1	1	0	0	0	1	0	0	2	0	0	0	0	0	0	0	2	2	0	2	2	2	1	2	1	1	0	1	0	0	0	1	0	1	0	2	0
511	1	0	0	0	0	0	1	0	1	1	2	0	0	0	0	0	0	1	1	1	2	0	0	0	1	1	0	0	2	2	1	2	2	0	0	2	1	0	0	0	0	0	0	1	0	1	0	1	1
512	1	0	0	1	0	0	1	0	0	0	1	1	0	0	0	0	0	0	1	1	2	0	0	0	0	0	0	1	1	1	0	2	2	0	2	0	2	0	0	0	0	0	1	0	1	1	0	2	0
513	0	0	0	0	0	1	1	0	1	1	0	0	0	0	0	0	0	0	2	2	1	0	0	0	1	1	0	0	2	1	1	2	2	0	2	0	1	0	0	2	1	2	2	0	0	0	0	1	0
514	1	0	1	1	0	1	2	0	0	0	0	0	2	1	0	0	0	0	1	1	2	0	1	1	1	1	0	2	1	1	0	2	2	1	0	2	2	0	0	0	1	0	0	0	1	0	0	1	1
515	1	0	0	1	0	0	1	0	1	1	0	0	2	2	0	0	1	2	0	0	1	0	0	0	0	0	0	0	2	2	0	0	1	2	1	1	1	0	0	2	1	1	1	0	1	0	0	1	1
516	0	0	0	0	0	1	2	0	0	0	0	0	1	1	0	0	0	0	0	0	2	0	0	0	0	0	0	0	2	2	1	2	2	0	2	0	1	0	0	1	1	0	1	0	1	0	0	1	1
517	0	0	0	0	0	0	1	0	1	0	1	0	0	0	0	0	0	0	2	1	0	0	0	0	0	0	0	0	2	2	1	2	2	0	2	0	2	0	0	0	0	0	1	0	1	1	1	1	1
518	0	1	0	0	0	0	2	0	0	0	0	0	0	0	0	0	0	0	0	0	2	0	0	0	0	0	1	0	2	2	0	0	2	1	1	2	2	1	0	0	0	1	1	0	1	0	0	1	1
519	1	1	0	0	0	1	1	0	0	0	0	1	1	0	0	1	0	0	1	1	2	0	0	0	1	1	0	0	2	2	0	1	2	2	0	2	1	1	0	1	0	0	0	0	0	1	0	1	1
520	1	1	0	0	0	1	2	1	1	0	0	1	2	2	0	0	0	0	0	0	2	0	0	0	0	0	0	1	2	1	0	1	1	0	1	1	2	0	0	1	0	0	1	0	1	1	0	2	0
521	0	0	0	0	0	0	1	0	0	0	1	1	1	1	0	0	0	1	2	1	2	0	0	0	0	0	0	0	2	2	0	1	2	0	0	2	1	1	0	1	0	0	0	0	0	1	0	2	0
522	1	0	0	0	0	0	2	0	2	0	0	0	0	0	0	0	0	1	1	1	2	0	0	0	0	0	0	0	2	2	1	1	1	0	1	1	0	0	0	2	0	0	0	1	0	0	0	2	1
523	0	1	0	0	0	0	2	0	1	0	0	0	1	1	0	0	0	0	1	1	1	0	0	0	0	0	0	0	1	1	0	0	0	0	2	0	1	0	0	2	0	0	1	0	1	1	0	2	0
524	1	1	0	0	0	1	2	0	1	0	0	1	1	0	0	1	0	2	1	1	2	0	0	0	0	0	0	1	2	1	2	0	0	0	1	1	1	1	1	0	0	1	1	0	1	0	0	0	1
525	1	0	0	0	0	1	1	0	2	0	0	0	1	0	1	0	0	1	2	2	1	0	0	0	0	0	0	1	2	1	1	1	1	0	1	1	1	0	0	2	0	0	1	1	0	1	0	2	1
526	0	0	0	0	0	1	1	1	0	0	1	0	0	0	0	0	0	0	1	1	2	0	0	0	0	0	0	1	2	2	0	1	2	1	1	1	1	0	0	0	0	0	0	0	0	1	0	2	1
527	1	0	0	0	0	0	2	1	1	0	0	0	1	0	1	0	0	2	1	1	2	0	0	0	0	0	0	0	2	2	1	1	0	0	1	1	1	1	0	1	0	0	0	0	0	2	0	1	1
528	1	0	0	0	0	0	1	0	1	0	1	0	0	0	0	0	0	0	1	1	1	0	1	1	1	1	0	0	2	1	0	1	1	0	1	1	0	0	0	1	0	0	0	0	0	0	0	2	0
529	0	0	0	0	0	0	2	0	1	0	0	0	1	1	0	0	0	0	0	0	1	0	0	0	0	0	0	0	2	2	0	1	1	0	1	1	2	0	0	0	0	0	0	1	0	1	0	2	0
530	1	0	0	1	0	0	2	1	0	0	0	0	1	1	0	0	0	1	0	0	0	0	1	0	1	1	0	1	2	2	2	1	1	0	0	2	2	0	0	1	1	0	0	0	0	1	1	1	1
531	0	0	0	0	0	0	2	0	1	0	1	2	2	2	0	0	0	1	0	0	2	0	0	0	1	1	0	0	2	2	1	2	2	2	1	1	2	0	0	0	0	1	1	1	0	1	0	2	1
532	0	0	0	1	0	0	2	0	2	0	0	0	1	1	0	0	0	1	0	0	1	0	1	1	1	1	0	0	2	2	0	0	0	0	0	2	1	1	1	0	0	1	1	0	0	1	0	1	1
533	1	1	1	0	1	0	1	1	0	0	0	0	1	0	1	0	0	1	1	1	2	0	2	0	0	1	0	0	1	1	0	1	1	0	1	1	1	0	0	2	1	0	0	0	0	0	0	2	1
534	1	0	1	0	0	0	0	0	1	0	0	0	1	1	0	0	0	1	0	0	2	0	1	0	1	1	0	0	2	2	0	2	2	0	1	1	2	0	0	1	1	1	1	0	1	0	0	0	2
535	0	0	0	1	0	0	2	1	1	0	0	0	1	1	0	0	0	0	0	1	1	0	0	0	1	1	0	0	2	2	0	2	2	0	1	1	0	0	0	2	0	0	1	0	1	2	0	2	0
536	1	0	0	0	0	0	1	0	0	1	2	1	1	0	0	0	0	0	0	0	2	0	0	0	0	0	0	0	1	1	1	1	1	1	0	1	2	1	0	1	0	0	0	0	1	1	0	1	1
537	0	0	0	0	0	0	2	0	2	0	0	0	0	0	0	0	0	1	1	1	2	0	1	0	0	0	0	0	1	1	0	1	1	1	1	1	2	1	0	1	0	0	0	0	0	1	1	0	2
538	0	0	0	0	0	0	1	0	2	0	0	1	1	0	0	1	0	1	1	0	2	0	0	0	0	0	0	0	2	2	0	0	2	0	0	2	1	0	0	0	1	2	2	0	1	0	0	1	1
539	0	0	0	1	0	0	1	0	0	0	1	0	1	1	0	0	0	0	1	1	2	0	1	0	0	0	0	0	2	2	0	1	1	0	0	2	0	0	0	2	0	0	0	0	0	1	0	0	1
540	0	1	0	0	0	1	1	0	1	0	0	0	0	0	0	0	0	2	1	1	2	0	0	0	0	0	0	0	2	2	1	1	1	1	0	1	2	0	0	0	0	0	0	0	0	2	0	1	1
541	0	0	0	0	0	0	2	0	0	0	0	1	2	1	0	0	0	1	1	1	1	0	0	0	0	0	0	0	2	2	1	1	2	1	1	1	2	1	0	1	0	0	1	0	0	1	0	1	0
542	0	0	0	1	0	0	1	0	1	1	2	0	0	0	0	0	0	1	1	1	2	0	0	0	0	0	0	2	2	2	1	0	0	0	0	2	2	1	0	0	0	0	0	1	0	1	0	0	1
543	1	0	0	0	0	1	1	0	1	0	1	0	1	1	0	0	0	2	0	0	2	0	0	0	0	0	0	0	1	2	0	1	1	1	1	1	1	0	0	0	0	0	0	0	0	2	0	1	1
544	1	0	1	1	0	0	2	0	1	0	0	0	2	1	1	0	0	1	2	2	1	0	0	0	0	0	0	0	1	1	1	1	1	0	0	2	1	0	0	1	0	0	0	0	0	0	0	1	1
545	0	1	1	1	0	0	2	0	1	0	0	1	0	0	0	0	0	1	0	0	1	0	0	0	0	0	0	0	2	2	0	1	2	1	1	1	1	0	0	1	0	0	0	1	0	1	0	2	0
546	0	0	0	0	0	0	2	0	2	0	0	0	2	2	0	0	0	0	1	1	0	0	0	0	0	0	0	0	2	2	1	0	0	0	0	2	2	1	0	1	0	0	1	0	2	2	0	0	1
547	0	0	0	0	0	0	2	0	0	0	1	0	0	0	0	0	0	0	1	1	1	0	1	1	1	1	0	0	2	2	1	0	0	0	0	2	2	1	1	2	1	0	1	0	1	0	0	0	2
548	1	0	0	0	0	1	2	1	1	0	0	1	2	1	0	1	0	1	0	0	1	1	0	0	0	0	0	2	1	1	0	1	1	0	1	1	2	0	0	1	0	0	0	0	0	1	0	0	1
549	0	0	0	0	0	1	2	0	1	0	1	1	1	1	0	0	0	1	0	0	2	0	2	1	1	1	0	0	2	1	0	2	2	1	0	2	1	0	0	2	0	0	0	1	0	1	0	1	0
550	0	0	0	0	0	0	2	1	0	0	0	0	0	0	0	0	0	1	0	0	2	0	1	1	1	1	0	0	2	2	0	0	0	0	0	2	1	1	0	1	0	0	0	0	0	2	0	1	1
551	1	0	0	0	0	0	2	1	1	0	0	1	1	0	0	1	1	0	1	1	2	0	1	0	0	0	0	0	2	1	0	2	2	1	0	2	2	0	0	0	1	1	2	0	0	1	0	2	2
552	0	0	0	0	0	0	2	0	0	0	0	1	1	0	0	1	1	0	1	1	2	0	0	0	0	0	0	0	2	2	0	1	2	2	1	2	0	0	0	1	1	0	0	2	0	1	1	0	1
553	0	0	1	1	1	0	1	0	0	0	1	0	0	0	0	1	0	1	1	1	1	0	1	0	0	0	0	1	2	2	1	0	0	1	0	2	0	0	0	1	0	0	0	0	0	0	0	2	0
554	1	0	0	0	0	0	2	0	0	0	0	0	0	0	0	0	0	1	0	1	2	0	0	0	1	1	0	1	1	1	1	1	1	0	0	2	0	0	0	2	0	0	1	0	1	0	0	1	1
555	1	0	0	0	0	0	1	0	0	0	1	0	1	1	0	0	0	1	1	1	2	0	0	0	0	0	0	0	2	2	0	1	1	0	0	2	1	0	1	1	0	0	0	0	1	1	0	2	0
556	0	0	0	0	0	0	2	0	2	0	0	0	2	1	1	0	0	0	0	0	1	0	0	0	0	0	0	0	2	1	1	2	2	0	0	2	1	0	0	0	0	0	1	0	0	1	0	2	0
557	1	0	0	1	0	0	1	0	0	0	1	0	1	1	0	0	0	1	1	1	2	0	1	0	0	0	0	1	1	1	1	2	2	0	1	1	2	0	0	0	0	0	0	0	0	1	1	0	2
558	0	0	0	0	0	1	1	0	0	0	2	0	1	1	0	0	0	0	1	1	1	0	0	0	0	0	1	0	2	2	0	1	1	0	2	0	0	0	0	1	0	0	0	0	0	2	0	1	0
559	0	0	0	1	0	0	2	0	0	0	1	0	0	0	0	0	0	0	0	0	2	0	0	0	0	0	0	0	2	2	0	2	2	0	1	1	1	1	0	0	0	1	1	0	1	1	0	1	1
560	0	0	0	0	0	0	1	0	0	0	1	0	2	0	1	0	0	1	0	0	1	0	0	0	0	0	0	1	2	2	2	1	1	0	1	1	1	0	0	2	1	0	0	0	0	2	0	1	1
561	1	0	0	2	0	0	2	0	1	0	0	0	0	0	0	0	0	0	0	1	1	0	1	0	1	1	0	1	2	2	0	1	1	1	0	2	0	0	0	0	0	0	1	0	0	1	0	2	0
562	0	0	0	0	0	1	2	0	1	0	0	0	0	0	0	0	0	0	1	1	2	0	1	1	1	1	0	0	1	2	0	1	1	0	0	2	1	0	0	0	0	0	1	0	1	2	0	1	0
563	0	0	0	0	0	1	1	0	1	0	0	0	1	0	0	0	0	0	1	1	2	0	0	0	0	0	0	0	2	2	0	1	2	2	0	2	1	0	1	1	0	0	1	0	0	0	1	0	2
564	0	0	0	0	0	0	1	0	1	1	0	0	1	1	0	0	0	1	1	1	1	0	1	0	0	0	0	0	1	1	1	1	1	2	1	1	1	1	0	1	0	1	1	0	0	0	0	2	0
565	1	0	0	1	0	0	2	0	0	0	0	0	1	1	0	0	0	1	1	1	2	0	0	0	0	0	0	0	2	2	0	2	2	0	0	2	1	0	0	1	0	0	1	0	2	2	0	1	2
566	1	0	0	0	0	0	2	0	1	0	0	0	2	1	0	0	0	0	0	0	2	1	0	0	0	0	0	0	2	2	0	2	2	2	1	1	1	1	0	1	0	0	0	1	0	0	0	0	1
567	0	0	0	1	0	0	2	0	1	0	1	0	0	0	0	0	0	1	1	1	2	0	0	0	1	1	0	0	2	2	0	0	0	0	0	2	2	0	1	1	1	0	1	0	1	0	0	0	1
568	1	0	0	0	0	0	2	0	0	1	0	0	0	0	0	0	0	0	1	1	1	0	0	0	1	1	0	1	2	2	1	2	1	0	0	2	2	0	0	0	0	0	1	1	0	1	0	0	2
569	1	0	0	1	0	0	2	1	1	0	0	0	0	0	0	0	0	1	1	1	1	0	0	0	0	0	0	1	1	1	1	1	0	1	0	2	2	0	1	0	0	0	0	0	0	2	0	2	0
570	1	0	1	1	0	1	2	0	2	0	0	0	0	0	0	0	0	1	1	1	1	0	1	1	1	1	1	0	2	2	0	2	1	0	0	2	1	0	0	2	0	0	1	1	1	2	1	1	1
571	0	1	0	0	0	1	1	0	1	0	1	0	1	1	0	0	0	0	0	0	2	1	0	0	0	0	0	0	2	1	0	1	1	0	0	2	0	0	0	2	0	0	0	0	0	0	0	1	1
572	0	0	0	0	0	0	1	0	0	0	1	0	1	1	0	0	0	0	1	1	2	0	0	0	0	0	0	1	2	2	1	1	1	1	1	1	2	0	0	1	0	0	1	0	1	0	0	1	1
573	0	0	0	1	0	0	2	0	1	0	0	0	0	0	0	0	0	1	0	0	2	0	0	0	0	1	0	0	2	2	0	1	1	0	1	1	1	0	0	2	1	0	2	0	1	1	0	2	0
574	1	0	0	1	0	0	2	1	0	0	0	0	0	0	0	0	0	0	0	0	1	0	1	0	0	0	0	0	2	2	0	1	1	1	1	1	0	1	0	1	0	1	1	0	1	0	0	2	0
575	1	0	0	0	0	0	2	1	1	0	0	0	0	0	0	0	1	1	0	0	2	1	0	0	0	0	0	1	2	2	1	1	2	0	2	0	2	0	1	0	0	0	0	0	1	1	0	1	1
576	0	0	0	0	0	0	2	0	2	0	0	1	1	0	0	1	0	1	1	1	0	0	0	0	0	0	0	0	2	2	0	1	1	0	1	1	2	0	1	0	0	0	2	0	1	0	0	1	1
577	1	0	0	0	0	0	2	1	1	0	0	0	1	1	0	0	0	1	1	1	1	1	0	0	0	0	0	0	2	1	1	1	1	0	0	2	1	0	0	2	1	0	1	0	0	0	0	2	0
578	0	0	1	2	0	0	2	0	1	0	1	0	0	0	0	0	0	1	1	0	2	0	0	0	0	0	0	0	1	1	0	2	2	1	0	2	2	0	0	0	0	1	1	0	1	1	0	1	1
579	1	1	0	0	0	0	2	0	1	0	0	0	0	0	0	0	0	1	1	1	1	0	0	0	0	0	0	1	2	2	0	1	2	0	0	2	0	1	0	1	0	0	0	1	0	1	0	2	0
580	0	0	0	0	0	0	2	0	1	0	0	0	0	0	0	0	1	1	2	2	1	0	0	0	0	0	0	0	2	2	0	2	2	0	1	1	1	0	0	0	0	0	0	0	0	1	0	0	0
581	0	0	0	1	0	0	2	0	1	0	1	1	0	0	0	0	0	1	0	0	1	0	0	0	0	0	1	0	2	2	1	1	1	1	2	0	2	1	1	1	1	0	1	0	1	0	0	1	1
582	1	1	0	0	0	1	2	1	0	0	1	0	1	1	0	0	0	0	0	0	2	0	0	0	0	0	0	0	2	2	0	2	2	0	1	1	1	1	0	0	0	1	1	0	1	0	0	2	2
583	1	0	0	0	0	0	2	0	0	0	0	1	2	1	0	0	0	0	1	1	1	0	0	0	0	0	0	2	1	1	0	1	2	0	1	1	2	1	1	2	1	0	2	0	1	0	1	1	1
584	0	0	0	1	0	1	2	1	1	0	0	0	0	0	0	0	0	0	1	1	2	0	0	0	0	0	0	0	1	1	0	0	1	2	1	2	1	0	0	1	0	0	0	2	0	2	0	1	0
585	1	0	0	0	0	0	1	0	0	0	1	1	1	0	0	1	0	1	0	0	1	0	0	0	0	0	0	0	2	2	0	1	2	0	1	1	1	0	0	1	0	1	1	0	0	1	0	1	1
586	0	0	0	0	0	0	1	0	1	0	1	1	1	1	0	0	0	0	1	0	2	0	0	0	0	0	0	1	2	2	0	2	2	1	1	1	2	1	0	0	0	0	1	0	2	2	0	1	0
587	1	1	0	0	0	1	2	0	1	0	0	0	0	0	0	0	0	1	0	1	1	0	1	0	0	0	0	1	1	1	0	0	1	1	0	2	1	1	1	0	0	0	0	0	1	2	0	1	1
588	1	0	0	0	0	0	2	0	2	0	0	1	1	1	0	0	0	0	1	1	2	0	0	0	1	1	0	0	2	2	1	1	1	0	1	1	2	0	0	0	1	0	0	1	0	1	1	1	2
589	0	1	0	0	0	0	0	0	1	0	0	0	0	0	0	0	0	0	1	1	2	0	0	0	0	0	1	0	1	1	0	0	1	0	0	2	1	0	0	1	0	0	0	0	0	2	0	2	1
590	1	1	0	0	0	1	2	1	0	0	0	0	2	2	0	0	0	1	0	0	2	0	1	1	1	1	0	1	2	1	1	1	1	1	0	2	1	1	1	2	1	0	0	0	0	1	0	0	1
591	1	0	0	0	0	0	2	1	0	0	0	1	2	1	0	1	0	1	1	0	2	0	1	0	0	0	0	0	1	2	0	0	0	0	0	2	0	0	0	2	0	0	1	0	1	2	0	0	1
592	0	0	0	1	0	1	2	0	1	0	0	1	1	0	0	1	0	1	1	1	1	0	0	0	0	0	0	1	2	2	1	1	1	0	1	1	2	0	0	1	1	0	0	0	0	0	1	1	1
593	1	0	0	0	0	0	1	1	0	0	1	0	0	0	0	0	0	0	1	1	2	0	0	0	0	0	0	0	2	2	0	1	1	1	2	0	0	0	0	2	0	0	1	0	0	0	1	1	1
594	1	0	0	0	0	1	2	0	0	0	1	0	0	0	0	0	0	1	0	0	2	0	1	1	2	2	1	2	2	2	1	1	1	1	0	2	1	0	0	1	0	0	0	0	0	0	0	1	1
595	1	0	0	0	0	1	1	0	1	0	0	1	1	0	0	0	0	1	0	0	2	0	1	1	1	1	0	0	2	2	0	2	2	0	0	2	2	1	0	1	0	0	2	0	1	0	0	2	0
596	0	0	0	1	0	0	2	1	1	0	0	0	2	2	0	0	0	1	1	1	0	0	1	1	1	1	0	0	1	1	0	2	1	0	0	2	2	0	0	0	0	0	1	0	1	1	0	0	2
597	1	0	0	0	0	0	1	1	0	0	1	1	1	1	0	0	1	1	1	1	1	0	0	0	0	0	0	1	1	1	0	1	1	0	0	2	2	1	1	0	0	0	0	2	0	1	1	0	2
598	0	0	0	0	0	0	2	0	1	0	1	0	0	0	0	0	0	1	0	1	1	0	1	1	1	1	0	0	1	1	0	1	1	1	0	2	1	0	0	1	0	0	0	1	0	1	0	2	1
599	0	0	0	0	0	0	1	1	0	0	1	0	0	0	0	0	0	2	1	1	2	0	0	0	0	0	0	1	1	1	0	0	1	0	0	2	1	1	0	1	0	0	0	0	0	1	0	2	0
600	1	0	0	0	0	0	2	1	0	0	0	0	0	0	0	0	1	1	1	1	1	0	0	0	0	0	0	2	2	2	1	1	1	0	1	1	0	0	0	2	0	0	0	1	1	2	0	0	2
601	0	0	1	1	1	0	2	0	2	0	0	0	1	1	0	0	0	0	1	1	2	0	0	0	0	0	0	1	1	1	0	0	0	0	0	2	1	0	0	1	0	2	2	0	0	1	0	2	0
602	1	0	0	0	0	0	2	0	0	0	0	0	1	1	0	0	0	2	2	2	0	0	0	0	0	0	0	2	1	1	1	1	1	0	1	1	0	0	0	1	0	0	0	0	2	0	0	1	1
603	0	0	1	1	0	1	2	0	1	0	1	0	2	2	0	0	0	0	1	1	2	0	1	1	1	1	0	0	2	2	0	0	1	1	0	2	2	0	0	0	0	0	0	0	0	1	0	1	1
604	0	0	0	1	0	0	2	1	0	0	0	0	1	1	0	0	0	0	1	1	1	0	1	0	1	1	0	1	1	1	0	1	1	0	1	1	1	0	0	1	0	0	1	0	1	0	0	1	1
605	1	0	0	0	0	0	0	0	0	0	1	0	0	0	0	0	0	0	0	0	2	0	1	1	1	1	0	0	2	2	2	1	1	0	1	1	1	0	1	1	0	0	0	0	1	0	0	2	0
606	0	0	0	1	0	0	1	0	1	0	1	1	1	0	0	1	1	1	1	1	1	0	0	0	0	0	0	1	2	2	0	1	2	2	2	1	2	0	0	1	1	2	2	0	0	1	0	2	0
607	1	0	0	1	0	0	2	1	1	0	0	1	1	1	0	0	1	1	0	0	2	0	1	1	1	1	1	1	2	2	0	1	1	0	1	1	2	0	0	1	0	0	0	0	0	1	0	2	0
608	1	0	0	0	0	0	2	0	2	0	0	1	1	1	0	0	0	1	0	0	2	0	0	0	1	1	0	1	2	2	1	0	0	1	2	1	1	0	0	2	1	2	2	0	1	0	0	1	1
609	1	0	0	0	0	0	2	1	0	0	0	1	0	0	0	0	0	0	1	1	2	0	1	0	0	0	0	1	1	1	0	0	0	0	0	2	2	1	0	1	0	0	1	0	1	0	0	2	0
610	1	0	1	1	1	1	2	0	0	0	0	1	0	0	0	0	0	0	1	0	2	0	0	0	2	2	0	0	2	2	0	1	1	2	2	1	2	0	0	1	0	1	1	0	1	0	0	1	1
611	1	0	0	0	0	0	1	0	0	0	1	0	0	0	0	0	0	1	0	0	1	0	0	0	0	0	0	1	2	2	0	1	1	1	2	0	0	0	0	2	1	0	0	0	0	0	0	2	0
612	1	0	0	0	0	0	2	1	0	0	0	0	1	1	0	0	0	0	0	0	2	0	1	0	1	1	0	0	2	2	0	1	2	0	0	2	0	0	0	1	0	0	0	0	0	1	1	0	2
613	1	0	1	0	0	0	2	0	2	0	0	0	0	0	0	0	0	0	1	1	2	0	0	0	0	0	0	1	2	1	2	2	2	0	0	2	0	0	0	1	0	0	0	1	0	1	0	2	0
614	0	1	0	0	0	0	1	0	1	0	1	0	0	0	0	0	0	0	0	0	1	0	0	0	0	0	0	1	1	1	0	1	1	0	1	1	1	0	0	0	0	0	1	0	1	1	0	0	2
615	0	0	0	0	0	0	2	0	0	0	0	1	0	0	0	0	0	1	1	1	0	0	0	0	0	0	0	1	1	1	0	0	0	0	0	2	1	0	0	1	0	0	1	0	2	2	1	1	1
616	1	0	0	0	0	1	1	1	0	0	0	0	0	0	0	0	1	2	1	1	2	0	0	0	0	0	0	0	1	1	0	1	1	0	0	2	1	0	0	1	0	0	1	0	1	1	1	1	1
617	1	0	0	1	0	0	2	0	0	0	0	0	0	0	0	0	0	0	1	1	2	0	0	0	0	0	0	0	2	2	0	1	1	0	2	0	2	1	1	2	1	0	0	1	0	0	0	1	1
618	0	0	0	1	0	0	2	1	1	0	0	0	0	0	0	0	0	0	2	1	0	0	0	0	0	0	0	0	2	2	0	1	1	0	1	1	2	0	0	1	1	0	1	0	1	1	0	1	1
619	0	0	0	0	0	0	1	0	0	0	1	0	2	0	1	0	0	1	1	0	1	0	0	0	0	0	0	0	2	2	0	1	2	0	0	2	2	0	0	1	0	1	1	0	1	0	0	1	1
620	0	0	0	2	0	1	0	0	1	0	0	2	2	0	1	1	0	0	1	1	2	0	1	1	2	2	0	1	2	2	1	2	2	1	1	1	2	0	0	1	0	0	0	0	0	0	0	1	1
621	0	0	1	0	1	0	2	1	0	0	0	0	1	1	0	0	0	1	0	0	2	0	0	0	0	0	0	1	1	1	1	2	2	1	0	2	2	0	0	0	0	0	0	0	0	0	0	2	0
622	0	0	0	0	0	1	1	1	0	1	1	0	0	0	0	0	1	1	2	2	1	0	0	0	0	0	0	0	2	2	0	1	1	0	1	1	1	0	0	1	0	0	0	0	0	0	0	2	0
623	0	0	0	0	0	1	2	0	2	0	0	0	1	1	0	0	0	1	0	0	2	0	0	0	0	0	0	0	1	1	0	2	2	0	1	1	2	1	1	0	0	0	1	0	0	0	0	2	0
624	0	0	0	0	0	1	2	0	0	0	1	1	1	0	0	1	0	0	1	1	2	0	1	0	0	0	0	1	2	2	1	1	1	1	0	2	2	0	1	0	0	0	0	1	0	1	1	0	1
625	0	1	1	0	1	0	1	0	0	0	1	0	2	2	0	0	1	1	0	0	1	0	0	0	0	0	0	1	1	1	1	1	1	1	1	2	1	0	0	2	0	1	1	0	1	0	0	1	0
626	0	0	1	0	0	0	2	0	0	0	1	1	1	0	0	1	0	0	0	0	2	0	1	0	0	0	0	0	2	2	0	1	1	0	1	1	1	1	0	1	0	0	1	0	1	0	0	2	0
627	1	0	0	0	0	0	1	0	1	0	1	2	1	1	0	0	0	0	0	0	0	0	0	0	1	1	0	0	2	2	0	1	1	0	0	2	0	0	0	1	0	0	1	0	2	0	0	1	1
628	0	0	0	0	0	1	2	1	0	0	0	0	0	0	0	0	0	0	0	0	1	0	0	0	0	0	0	0	2	2	1	2	2	1	0	2	2	0	0	1	0	1	1	1	0	1	0	2	0
629	1	0	0	0	0	0	1	0	0	0	1	1	1	1	0	0	0	2	0	0	2	0	1	1	1	1	0	0	2	1	0	1	1	1	2	0	2	1	0	0	0	0	0	1	0	1	0	2	1
630	0	0	0	0	0	0	2	1	0	0	1	0	2	2	0	0	0	0	2	1	1	0	1	0	0	0	0	0	2	2	1	1	1	0	0	1	1	0	0	2	0	0	0	1	1	1	1	0	2
631	1	0	0	0	0	0	2	1	1	0	0	1	1	0	0	1	0	1	0	1	1	0	0	0	0	0	0	0	2	2	1	2	2	0	1	1	1	0	0	2	0	1	1	0	1	0	0	2	0
632	1	1	1	0	1	0	2	1	1	0	0	0	0	0	0	0	0	0	2	2	1	0	0	0	0	0	0	1	1	1	0	1	1	0	1	1	1	0	0	1	0	0	2	0	1	1	0	1	0
633	0	0	0	1	0	1	1	0	1	1	1	2	2	1	0	0	1	2	1	1	1	0	1	0	0	0	0	1	2	2	0	0	0	0	0	2	0	0	0	2	0	1	1	0	1	0	0	2	2
634	1	0	0	0	0	0	2	1	0	0	0	1	1	1	0	0	0	1	1	1	1	0	1	0	0	0	0	0	2	2	0	1	2	0	0	2	1	0	0	2	1	0	0	0	0	1	0	1	1
635	1	0	0	0	0	0	1	1	0	0	1	0	1	1	0	0	0	1	0	0	2	0	0	0	0	0	0	0	2	2	1	2	2	1	1	0	1	0	0	0	0	0	1	0	1	1	0	1	1
636	0	0	1	2	0	0	2	0	1	0	1	0	1	1	0	0	0	1	0	0	1	1	0	0	1	1	0	1	1	1	0	2	2	0	1	1	1	0	0	2	1	0	0	0	0	1	0	2	0
637	0	0	0	0	0	1	1	0	1	0	0	0	0	0	0	0	0	2	1	1	1	0	2	0	0	0	0	0	2	1	0	0	0	0	1	1	2	0	1	0	0	0	1	0	0	0	0	2	1
638	1	0	0	0	0	0	2	0	1	0	0	0	1	1	0	0	0	1	1	1	1	0	2	0	0	1	0	0	2	2	2	1	2	0	0	2	2	1	1	1	1	0	1	0	1	0	0	2	0
639	1	0	0	0	0	0	1	0	1	0	1	1	2	2	0	0	0	0	1	1	2	0	0	0	0	0	1	0	2	2	0	0	1	2	1	2	1	0	0	1	1	1	1	1	1	0	0	1	1
640	0	0	0	1	0	0	1	0	0	0	1	2	2	1	0	0	0	1	1	1	2	0	0	0	0	0	0	1	2	2	1	0	0	0	1	1	2	0	0	2	1	0	1	0	1	1	0	1	0
641	1	0	0	1	0	1	2	0	0	0	0	2	2	1	0	0	1	2	1	1	1	0	0	0	0	0	0	0	2	2	0	1	1	0	1	1	0	0	0	2	0	0	1	0	0	1	0	0	0
642	0	0	0	0	0	0	2	0	1	0	0	1	2	1	0	1	0	0	2	1	1	1	0	0	0	0	0	1	2	2	1	2	2	0	1	1	2	0	0	1	0	0	0	0	0	0	0	2	0
643	0	0	0	1	0	1	1	0	1	0	1	1	1	0	0	1	1	2	1	1	1	0	0	0	0	0	0	0	2	2	1	1	1	0	2	1	2	1	0	1	0	0	0	0	0	1	0	2	0
644	0	0	0	0	0	0	1	1	0	1	1	0	0	0	0	0	0	0	1	1	2	0	0	0	0	0	0	0	2	1	1	1	2	0	2	0	1	1	0	1	0	0	0	0	0	1	0	1	1
645	0	1	0	0	0	0	2	1	0	0	0	0	0	0	0	0	1	1	1	1	1	0	0	0	0	0	0	0	2	1	1	2	2	1	0	2	1	0	0	2	0	0	0	0	0	1	0	1	1
646	0	0	0	0	0	0	1	1	0	0	1	0	0	0	0	0	0	1	0	0	2	0	0	0	0	0	0	0	1	1	0	1	2	1	2	1	2	0	0	0	0	0	0	0	0	1	0	2	1
647	1	0	0	1	0	0	2	0	0	0	0	1	2	1	0	0	0	0	0	0	2	0	0	0	0	0	0	1	2	2	1	1	1	0	1	1	1	1	0	1	0	1	1	0	0	1	0	0	2
648	1	0	0	0	0	0	2	1	1	0	0	0	1	1	0	0	0	0	1	1	2	0	0	0	0	0	0	0	2	2	0	1	2	0	0	2	1	0	0	1	0	0	0	0	0	0	0	2	1
649	0	0	0	0	0	0	1	1	0	0	1	1	1	0	0	1	0	0	1	0	1	0	0	0	1	1	0	1	2	2	1	1	1	1	0	2	2	1	1	0	0	1	1	0	0	1	0	2	1
650	1	0	1	1	0	0	2	0	1	0	0	0	1	1	0	0	0	1	1	1	2	0	1	0	0	0	0	1	2	1	2	2	2	1	0	2	1	1	0	1	0	0	1	0	1	2	0	2	1
651	1	0	0	1	0	0	2	1	0	0	0	1	1	1	0	0	0	0	1	2	1	1	0	0	0	0	0	1	2	2	1	0	1	2	1	2	1	0	0	0	0	0	0	0	1	1	0	2	0
652	0	0	0	0	0	0	2	1	0	0	0	0	1	1	0	0	0	1	0	0	1	0	1	1	1	1	0	0	2	2	1	2	2	0	1	1	1	0	0	1	0	0	0	0	0	0	0	1	1
653	0	0	0	0	0	0	1	0	1	0	0	0	0	0	0	0	0	1	1	1	1	0	0	0	0	0	0	0	2	2	1	1	1	0	0	1	2	1	0	1	0	0	1	1	1	1	0	1	0
654	1	0	1	2	0	0	1	1	0	0	1	0	1	1	0	0	0	0	0	0	2	0	0	0	0	0	0	1	1	1	0	0	0	0	0	2	2	1	0	1	0	0	0	0	0	1	2	0	2
655	0	0	0	0	0	0	1	0	1	0	1	1	1	0	0	1	0	1	2	1	0	0	0	0	1	1	0	0	2	1	1	1	1	0	1	1	1	0	0	2	1	0	0	0	0	2	0	1	1
656	0	0	0	0	0	0	1	0	1	0	0	0	0	0	0	0	0	1	2	2	1	0	0	0	0	0	0	0	1	1	0	0	0	0	2	0	2	1	1	1	1	0	0	1	0	1	0	2	0
657	0	0	0	0	0	0	2	1	1	0	0	0	0	0	0	0	1	1	1	1	1	0	1	0	0	0	1	1	2	2	0	2	2	0	0	2	0	0	0	2	0	0	0	1	0	1	0	1	1
658	1	1	0	0	0	0	2	1	0	0	0	0	1	1	0	0	0	1	1	0	2	0	0	0	0	0	0	0	2	2	1	2	2	0	1	1	1	0	0	0	0	0	1	0	1	2	0	0	2
659	1	0	0	0	0	1	2	1	0	0	0	0	1	0	0	0	0	1	0	0	2	0	1	0	1	1	0	1	2	2	2	0	0	0	1	1	1	0	0	1	0	1	1	0	1	0	0	1	0
660	0	0	0	0	0	0	2	0	2	0	0	0	1	1	0	0	0	1	0	0	2	0	0	0	0	0	0	0	2	2	1	1	2	0	1	1	1	0	0	2	0	0	1	1	0	1	0	1	1
661	1	0	0	1	0	0	2	1	0	0	0	1	1	1	0	0	0	0	1	1	2	0	0	0	0	0	0	0	2	1	0	0	1	1	1	1	1	0	1	1	0	0	0	0	0	1	0	1	1
662	0	0	0	0	0	0	2	0	0	0	0	0	1	1	0	0	0	0	0	0	2	0	0	0	0	0	0	0	2	2	0	1	1	0	1	1	2	0	0	1	0	0	1	0	1	0	0	1	1
663	0	0	0	2	0	0	2	0	1	0	0	0	0	0	0	0	0	0	0	0	2	0	0	0	0	0	0	2	1	1	0	2	2	0	1	1	2	1	1	2	1	0	0	0	0	0	0	0	2
664	0	0	0	1	0	0	2	0	1	0	0	1	1	1	0	0	0	1	0	1	1	0	0	0	0	0	0	0	2	2	0	2	2	0	1	1	0	0	0	1	1	0	1	0	0	0	0	2	0
665	1	0	0	0	0	0	1	0	1	0	1	0	1	1	0	0	0	0	0	0	0	0	1	0	1	1	0	1	1	1	0	1	1	1	2	0	2	1	0	1	0	0	1	0	1	0	0	2	0
666	0	1	1	1	0	0	2	1	0	0	0	0	1	1	0	0	0	0	1	0	2	0	0	0	0	0	0	1	2	2	2	1	2	2	0	2	1	1	0	1	0	0	1	0	1	0	0	1	0
667	0	0	0	0	0	0	2	0	2	0	0	0	1	1	0	0	0	0	0	0	2	0	0	0	1	1	0	1	1	1	1	0	0	0	0	2	0	0	0	2	0	0	0	1	0	0	0	0	2
668	0	0	0	0	0	2	2	0	1	0	0	1	2	1	0	0	0	1	1	1	1	1	0	0	0	0	0	0	2	1	0	2	2	0	1	1	2	0	0	1	0	1	2	0	0	1	0	2	0
669	0	0	0	0	0	0	2	0	1	0	0	1	2	1	0	1	0	2	1	1	2	0	0	0	1	1	1	0	1	1	0	2	2	0	2	0	1	0	0	0	1	0	0	0	0	2	0	1	1
670	1	0	0	1	0	1	1	1	0	0	0	0	0	0	0	0	1	0	1	1	2	0	0	0	0	0	1	0	1	1	0	1	1	0	0	2	1	0	0	1	0	0	0	0	0	0	0	1	1
671	1	0	0	0	0	0	2	1	1	0	0	0	0	0	0	0	0	0	1	1	1	0	0	0	0	0	0	0	2	2	0	1	1	0	1	1	2	0	0	1	0	0	1	0	1	0	0	2	0
672	1	0	0	0	0	1	1	0	1	0	1	0	2	1	1	0	0	1	2	1	1	0	1	1	1	1	0	0	2	2	0	0	0	0	1	1	1	1	0	1	0	1	1	0	0	1	0	1	1
673	1	0	0	2	0	0	2	0	2	0	0	0	1	1	0	0	0	1	2	2	1	0	1	0	0	0	0	2	1	1	1	1	1	1	2	0	2	1	0	1	0	0	1	1	0	1	0	0	0
674	1	0	0	0	0	0	2	1	0	0	1	0	1	1	0	0	0	0	0	1	1	0	0	0	0	0	0	0	2	2	0	1	1	1	1	1	1	0	0	1	1	0	1	0	1	0	0	2	1
675	1	0	0	0	0	0	2	1	0	0	0	1	2	0	0	1	0	0	2	1	0	0	1	1	1	1	0	0	2	2	0	2	2	0	0	2	2	0	0	2	1	0	0	1	1	1	0	0	2
676	0	0	0	0	0	2	2	0	2	0	0	0	0	0	0	0	0	1	1	0	0	0	0	0	0	0	0	0	2	2	1	1	2	1	0	2	1	0	0	1	0	0	1	0	1	0	0	0	1
677	0	0	0	1	0	1	2	0	0	0	1	0	2	1	0	0	0	0	1	1	1	0	0	0	1	1	1	0	1	1	0	1	1	0	1	1	1	0	1	1	0	0	0	1	1	2	0	1	0
678	0	0	0	0	0	0	1	0	1	1	1	1	2	1	0	0	0	0	0	0	2	0	2	0	0	0	1	0	2	2	0	2	2	1	1	0	0	0	0	2	0	0	0	0	0	0	0	1	1
679	1	0	0	0	0	1	1	0	0	0	2	0	1	0	0	0	0	0	1	1	2	0	0	0	0	0	0	1	1	2	1	2	2	0	0	2	2	1	0	0	0	0	0	1	0	1	0	2	0
680	1	0	0	0	0	0	2	0	1	0	0	0	0	0	0	0	1	1	0	0	2	0	0	0	0	0	0	0	2	2	0	1	1	1	1	1	1	1	0	0	0	1	1	0	0	0	0	1	1
681	0	0	0	0	0	0	2	0	2	0	0	0	0	0	0	0	0	0	1	0	1	1	0	0	0	0	0	0	2	2	0	1	1	1	2	0	1	0	0	1	0	1	1	0	0	1	1	0	1
682	0	0	0	1	0	0	2	0	2	0	0	0	2	2	0	0	0	0	1	1	2	0	0	0	0	0	0	0	2	2	0	2	1	0	0	2	1	0	0	1	0	0	0	0	0	1	0	1	2
683	1	0	0	0	0	0	2	1	0	0	1	1	0	0	0	0	0	0	1	1	1	0	0	0	0	0	0	0	2	2	1	2	2	0	1	1	2	0	0	0	0	1	1	0	0	0	0	0	1
684	1	0	0	0	0	0	1	0	1	1	1	1	2	1	0	0	0	1	0	0	1	0	1	1	1	1	0	0	2	1	1	2	2	0	2	2	1	0	0	2	0	0	0	0	0	1	0	2	0
685	0	1	0	0	0	0	2	0	1	0	0	0	0	0	0	0	0	0	0	0	1	0	1	1	1	1	0	0	2	2	0	1	1	0	1	1	1	0	1	1	0	0	0	0	0	0	0	2	1
686	1	0	0	0	0	0	1	0	0	0	1	0	1	1	0	0	0	1	0	0	2	0	0	0	0	0	0	0	2	2	0	1	2	2	1	2	1	1	0	2	0	0	0	1	0	1	0	2	1
687	1	0	0	1	0	0	1	0	0	0	1	1	2	1	0	0	0	1	1	1	2	0	0	0	0	0	0	0	2	2	0	1	2	0	0	2	2	1	0	1	0	2	2	0	1	0	0	2	1
688	1	0	0	0	0	0	1	0	2	0	0	0	2	2	0	0	0	0	1	1	1	0	0	0	0	0	1	0	2	2	0	1	2	2	1	1	1	1	0	1	0	1	1	0	0	1	0	1	1
689	0	0	0	0	0	0	2	0	0	0	0	0	1	1	0	0	0	0	0	0	2	0	0	0	0	0	1	0	2	2	1	0	1	1	0	2	2	0	0	1	0	2	2	0	0	0	0	1	1
690	0	0	0	0	0	0	1	0	2	0	0	0	1	1	0	0	1	1	1	1	1	1	0	0	0	0	0	0	2	2	0	1	1	0	1	1	0	0	0	2	0	0	1	0	1	2	0	1	1
691	0	0	0	0	0	1	1	0	0	0	1	0	2	1	1	0	0	1	1	1	2	0	1	1	1	1	0	0	1	1	1	1	1	0	0	2	2	0	0	0	1	1	1	0	0	0	0	1	2
692	1	0	0	1	0	1	2	0	2	0	0	0	1	1	0	0	0	0	1	1	1	0	1	0	0	0	0	1	1	1	0	1	1	0	1	1	0	0	0	2	0	0	1	0	1	1	2	0	2
693	1	0	0	0	0	1	2	0	1	0	1	1	1	0	0	1	0	1	0	0	2	0	1	0	0	0	0	0	2	2	0	1	1	0	1	1	0	0	0	2	0	0	0	0	0	2	0	0	2
694	0	0	0	0	0	1	2	1	0	0	0	0	1	1	0	0	0	0	1	1	2	0	0	0	0	0	0	1	2	2	1	1	1	1	2	0	2	1	0	1	0	0	0	0	0	1	0	2	0
695	1	0	0	0	0	0	1	1	0	0	1	0	0	0	0	0	0	0	2	1	0	0	0	0	0	0	0	0	2	2	1	1	2	1	1	1	0	0	0	2	0	0	1	0	0	0	0	2	1
696	1	0	0	0	0	0	2	0	2	0	0	1	1	1	0	0	0	0	1	1	2	0	0	0	0	0	0	0	1	1	0	2	2	1	1	0	1	0	1	1	0	0	1	0	1	2	0	2	1
697	0	0	0	0	0	0	2	1	0	0	0	0	1	0	1	0	0	0	0	0	2	1	1	1	1	1	0	0	2	2	0	1	1	2	1	1	2	0	0	1	0	0	1	0	0	1	0	2	0
698	1	0	0	1	0	0	2	0	0	0	0	0	1	1	0	0	1	2	0	0	1	0	0	0	0	0	0	0	1	1	0	2	2	0	2	0	0	0	0	1	0	0	0	1	0	1	0	1	1
699	0	0	0	0	0	2	2	0	1	0	0	0	0	0	0	0	1	2	2	2	2	0	0	0	0	0	0	0	2	2	0	2	2	0	2	2	1	0	0	1	0	0	0	1	0	1	0	2	0
700	1	0	0	0	0	0	2	0	0	0	0	1	1	1	0	0	0	2	0	0	2	0	0	0	0	0	0	0	2	2	1	1	1	1	0	2	2	0	0	0	1	0	0	1	0	1	0	2	0
701	0	0	0	0	0	1	1	0	1	1	0	1	0	0	0	0	0	0	0	0	2	0	0	0	0	0	0	0	2	1	1	2	2	0	1	1	2	0	0	0	0	0	1	0	1	1	1	0	2
702	0	0	0	0	0	0	1	0	2	0	0	0	0	0	0	0	0	1	0	0	2	0	1	0	0	0	0	0	2	2	0	2	2	0	1	1	0	0	0	2	0	0	0	0	1	1	1	0	2
703	0	0	1	0	1	0	2	0	0	0	0	0	0	0	0	0	0	0	1	0	2	0	0	0	0	0	0	0	2	2	1	1	2	1	1	1	1	0	0	2	0	0	0	0	0	0	0	2	1
704	1	0	0	0	0	1	2	0	1	0	1	0	1	2	0	0	0	2	0	0	2	0	0	0	0	0	0	1	1	1	0	1	1	1	0	2	1	0	0	1	0	0	0	0	1	0	0	2	1
705	1	0	0	0	0	0	2	1	1	0	0	0	1	1	0	0	0	0	1	0	1	0	0	0	1	1	0	0	1	1	0	1	1	1	0	2	1	0	0	1	0	0	1	0	0	0	0	1	1
706	0	0	0	1	0	0	1	0	0	0	1	1	1	0	0	0	0	1	1	1	0	0	0	0	0	0	1	0	2	2	1	0	1	1	1	1	1	0	0	0	0	0	1	0	1	1	0	1	1
707	1	0	0	0	0	0	1	0	1	0	1	0	0	0	0	0	0	1	1	1	2	0	0	0	1	1	0	1	1	1	0	1	1	0	0	2	1	1	0	2	0	0	0	0	0	0	0	1	1
708	0	0	0	0	0	0	2	0	2	0	0	2	2	1	0	1	0	0	1	1	2	0	0	0	0	0	0	1	1	0	1	1	2	2	1	2	2	1	1	1	1	0	0	0	2	0	0	2	0
709	1	0	0	0	0	2	2	0	1	0	1	0	0	0	0	0	0	2	1	1	2	0	1	0	1	1	0	1	1	2	0	0	0	0	0	2	2	0	0	1	0	1	2	0	0	1	0	1	1
710	1	0	0	0	0	0	2	0	0	0	0	1	1	1	0	0	1	1	0	0	1	0	0	0	0	0	0	0	2	2	0	1	2	0	0	2	0	0	0	1	0	0	0	1	0	1	1	1	1
711	0	0	0	2	0	0	2	1	0	0	0	0	2	0	1	0	0	1	1	1	1	0	0	0	0	0	0	0	2	2	1	1	2	1	0	2	2	1	1	1	1	0	0	0	0	1	0	1	1
712	0	0	0	0	0	1	1	0	1	0	0	0	0	0	0	0	0	1	0	0	1	1	0	0	1	1	0	0	2	2	0	0	0	0	1	1	1	1	0	0	0	1	1	1	1	0	0	0	2
713	0	0	0	1	0	0	2	0	1	0	0	1	1	0	0	0	0	0	1	1	2	0	0	0	0	0	0	1	2	2	1	1	2	2	0	2	1	0	0	1	0	0	0	1	0	1	1	1	1
714	0	0	0	0	0	0	2	0	0	0	0	0	1	1	0	0	0	1	1	1	1	0	0	0	0	0	0	1	2	2	1	1	1	1	1	1	1	0	0	1	0	0	0	0	1	1	0	1	0
715	1	0	0	0	0	0	1	0	1	1	1	0	0	0	0	0	0	0	1	1	2	0	1	0	1	1	1	0	2	2	1	2	2	0	1	1	0	0	0	1	1	0	0	0	0	0	0	1	1
716	1	1	0	0	0	0	1	0	0	0	1	1	2	1	0	1	0	1	0	0	2	0	0	0	1	1	0	0	2	2	0	1	2	0	1	1	1	0	0	1	0	0	0	0	0	0	0	1	1
717	0	0	0	0	0	2	2	0	2	0	0	2	2	1	0	1	0	1	0	0	2	0	0	0	0	0	0	1	1	1	0	1	1	0	1	1	1	0	0	2	0	0	0	1	0	1	0	0	2
718	0	0	0	1	0	0	1	0	0	0	1	0	1	1	0	0	0	2	1	1	2	0	0	0	1	1	0	0	2	2	0	1	1	0	0	2	1	0	1	1	0	0	0	0	0	0	1	0	1
719	1	0	1	1	0	0	2	1	0	0	0	1	2	1	0	1	0	1	2	2	1	0	0	0	0	1	1	0	2	2	1	2	2	0	0	2	2	2	0	0	0	0	0	0	0	0	1	1	1
720	1	1	0	0	0	0	2	0	0	0	0	0	0	0	0	0	0	0	1	1	0	0	0	0	1	1	0	1	2	2	0	1	1	1	0	2	0	0	0	2	0	0	0	0	0	0	0	1	1
721	0	0	0	1	0	0	2	0	2	0	0	0	1	1	0	0	0	1	1	1	1	0	1	0	1	1	0	0	2	1	0	0	0	0	0	2	0	1	0	1	0	0	1	0	1	1	0	1	1
722	0	1	0	0	0	0	2	0	2	0	0	1	2	1	0	0	1	1	0	0	2	0	1	0	0	0	0	0	2	2	1	1	1	0	1	1	0	0	0	2	0	1	1	0	0	1	1	0	2
723	0	0	0	0	0	0	2	0	1	0	0	1	1	1	0	0	0	0	1	1	1	0	0	0	0	0	0	0	2	2	0	1	1	0	1	1	0	0	0	2	0	0	0	0	0	1	0	1	0
724	1	1	0	0	0	0	1	1	1	0	1	1	2	2	0	0	0	0	0	0	2	0	0	0	0	0	0	0	2	2	0	1	1	0	2	0	1	0	0	2	0	1	1	0	1	0	0	2	1
725	0	0	0	0	0	1	1	0	1	0	1	1	1	0	0	1	0	0	1	1	2	0	0	0	0	0	0	0	2	1	0	2	2	0	0	2	2	2	0	0	0	0	0	0	0	0	0	1	1
726	0	0	0	0	0	0	1	1	0	0	1	0	0	0	0	0	0	2	2	2	0	0	0	0	0	0	0	0	2	2	1	1	2	2	1	1	1	1	1	0	0	0	0	0	1	1	0	1	1
727	1	0	0	0	0	0	2	0	1	0	0	0	1	0	0	0	0	2	0	0	2	1	0	0	0	0	0	1	2	2	1	1	1	2	1	1	1	0	0	0	0	0	1	0	1	1	0	2	0
728	0	0	0	0	0	1	2	0	0	0	0	1	2	1	0	0	0	0	0	0	1	0	0	0	0	0	0	0	2	2	1	0	0	0	0	2	1	0	0	2	0	0	0	0	0	0	0	2	0
729	0	0	0	0	0	0	1	1	0	0	1	0	0	0	0	0	0	0	2	1	1	0	1	1	1	1	1	1	2	2	0	1	1	1	0	1	2	0	0	1	1	0	0	0	0	1	0	1	1
730	1	0	0	1	0	0	1	0	0	0	1	1	1	0	0	0	0	1	1	1	2	0	0	0	0	0	0	1	2	2	1	1	1	1	1	1	1	0	0	2	0	0	1	0	1	1	0	2	0
731	0	0	0	0	0	1	1	0	0	0	1	0	1	1	0	0	1	2	0	0	1	1	0	0	0	0	0	0	2	2	0	0	1	1	0	2	2	0	1	0	0	1	1	0	1	0	0	2	0
732	0	0	0	1	0	0	1	0	0	0	2	0	0	0	0	0	0	0	0	0	2	0	1	1	1	1	0	0	2	1	1	1	1	0	0	2	2	0	0	0	1	0	0	1	1	2	0	1	1
733	1	0	0	0	0	0	2	0	2	0	0	1	1	0	0	0	1	2	1	1	2	0	0	0	0	0	0	0	2	2	1	1	1	0	1	1	1	1	0	1	0	0	1	0	1	1	0	2	0
734	1	0	0	0	0	0	2	1	0	0	1	0	2	2	0	0	0	0	1	1	0	0	1	0	1	1	0	0	1	1	0	2	2	0	2	0	1	0	0	1	0	0	0	0	0	0	0	1	1
735	0	0	0	0	0	0	0	0	1	0	0	1	2	1	0	1	0	1	1	1	2	0	0	0	0	0	0	0	2	2	0	2	2	0	1	1	1	0	0	2	0	2	2	0	0	0	0	2	0
736	1	0	0	0	0	0	1	0	1	0	0	0	0	0	0	0	0	0	2	1	1	0	0	0	0	0	1	1	2	2	0	0	1	1	1	1	2	1	1	2	1	0	0	1	0	1	0	1	2
737	0	0	0	0	0	1	2	0	1	0	0	1	2	2	0	0	0	0	1	1	1	0	0	0	0	0	0	1	2	2	2	1	1	0	1	1	2	0	0	1	1	0	1	1	1	2	1	0	2
738	0	0	0	0	0	0	2	0	0	0	0	0	1	1	0	0	0	1	0	0	1	0	0	0	0	0	0	0	2	2	0	1	2	0	0	2	2	0	1	1	0	0	0	0	0	1	0	2	0
739	0	1	0	0	0	1	2	0	0	0	0	0	0	0	0	0	0	1	1	0	1	0	0	0	0	0	0	0	2	2	1	2	2	0	2	0	1	0	0	2	0	1	1	1	0	1	0	0	2
740	0	0	0	0	0	0	1	1	0	1	1	1	1	0	0	1	0	0	0	0	1	0	0	0	0	0	0	0	2	2	0	1	1	1	2	0	1	0	0	2	1	1	1	1	1	1	0	1	1
741	0	0	1	0	1	1	1	1	0	0	0	0	1	1	0	0	0	0	0	0	1	0	0	0	0	0	0	1	2	2	1	2	2	0	1	1	1	1	0	0	0	0	0	0	0	0	0	0	1
742	1	1	0	0	0	1	1	0	0	0	1	1	2	2	0	0	0	0	0	0	2	0	0	0	0	0	0	0	2	2	1	1	1	1	2	0	2	1	0	1	0	0	0	0	0	2	0	0	2
743	1	0	0	2	0	1	2	0	1	0	0	0	0	0	0	0	1	2	2	2	2	0	0	0	0	0	0	0	1	1	0	1	2	1	2	1	1	1	0	1	0	0	0	1	0	0	0	2	0
744	1	0	0	0	0	1	2	0	0	0	0	0	0	0	0	1	0	1	2	2	1	0	0	0	0	0	0	0	2	2	0	2	2	0	2	0	1	0	0	1	0	0	0	0	0	0	0	2	1
745	0	0	0	0	0	0	1	0	0	0	1	1	0	0	0	0	0	0	1	1	2	1	0	0	0	0	1	0	2	2	0	1	1	2	2	1	1	0	0	0	0	0	0	0	0	0	0	2	1
746	1	0	0	0	0	0	2	0	0	0	0	0	0	0	0	0	0	1	1	0	2	0	0	0	0	0	0	0	2	1	0	1	2	1	0	2	1	0	0	2	0	0	1	0	1	0	0	1	1
747	0	0	0	0	0	0	2	0	1	0	1	0	0	0	0	0	0	1	0	0	2	0	1	1	1	1	1	1	2	2	0	2	2	0	1	1	2	0	0	0	0	0	0	0	0	0	0	2	0
748	0	0	0	0	0	0	2	0	0	0	0	0	1	1	0	0	0	1	1	1	1	0	0	0	0	0	1	1	2	2	0	2	2	0	1	1	2	1	1	1	1	0	0	1	0	1	0	1	1
749	0	0	0	0	0	1	0	0	0	0	1	0	0	0	0	0	0	1	2	1	0	1	0	0	0	0	0	0	2	2	0	2	2	0	0	2	1	0	1	1	0	1	1	0	0	2	0	2	0
750	1	0	0	1	0	0	1	0	1	1	2	0	1	1	0	0	0	0	0	0	2	0	1	1	1	1	0	0	2	2	0	2	2	0	2	0	2	0	1	1	0	0	1	0	1	2	0	1	1
751	1	0	0	0	0	0	1	0	1	0	0	1	1	0	0	1	0	1	2	2	1	1	1	1	0	1	0	1	1	2	0	2	2	0	1	1	1	0	0	1	0	0	1	0	0	1	0	2	0
752	1	0	0	0	0	0	1	1	0	0	0	0	1	1	0	0	0	0	0	0	1	0	1	0	0	0	0	0	2	2	0	1	1	0	0	2	2	0	0	2	1	0	1	0	0	1	1	2	1
753	1	0	0	0	0	0	2	0	1	0	0	1	1	0	0	0	0	0	0	0	2	0	1	1	1	2	0	0	2	2	0	1	1	0	0	2	0	0	0	2	0	0	0	1	0	1	0	1	1
754	1	0	0	0	0	0	1	0	0	0	1	0	0	0	0	1	0	1	0	0	2	0	0	0	1	1	0	0	2	2	1	1	1	1	1	2	2	0	0	0	0	0	0	0	0	0	0	1	1
755	1	0	0	0	0	0	2	0	2	0	0	0	0	0	0	0	0	0	1	1	2	0	0	0	0	0	0	0	1	2	0	1	2	0	0	2	1	1	0	1	0	0	0	0	0	1	0	2	0
756	0	1	0	0	0	1	2	0	2	0	0	0	0	0	0	0	0	1	0	0	2	0	1	0	0	0	0	0	2	2	1	2	2	0	2	0	1	0	0	1	1	0	1	0	0	0	0	0	2
757	0	0	0	1	0	0	1	0	2	0	0	0	0	0	0	0	0	0	1	1	2	0	1	0	1	1	0	0	1	1	0	1	2	2	1	2	0	0	0	2	0	2	2	0	1	0	0	1	2
758	0	0	0	0	0	0	2	0	1	0	1	0	0	0	0	0	0	1	0	0	2	0	0	0	0	0	0	1	2	2	1	1	1	0	1	1	1	0	0	2	1	0	0	2	0	2	0	0	1
759	0	0	0	0	0	1	2	0	1	0	0	0	1	0	0	0	1	1	1	1	1	0	1	0	0	0	1	0	2	2	0	1	1	0	0	2	2	1	1	1	1	0	0	0	2	1	0	1	1
760	0	0	0	1	0	0	2	1	0	0	0	1	2	1	0	1	0	0	0	0	2	0	1	1	1	1	0	1	1	2	0	1	2	0	0	2	2	0	0	1	0	0	0	0	0	1	0	1	0
761	1	0	0	1	0	0	1	0	1	0	0	0	1	2	0	0	0	0	1	0	2	0	0	0	1	1	0	1	2	2	1	2	2	0	0	2	2	0	1	0	0	0	0	0	0	2	0	0	1
762	1	0	0	1	0	0	2	1	1	0	0	0	1	1	0	0	0	1	1	1	2	0	0	0	0	0	0	0	1	1	0	2	2	0	1	1	1	1	0	1	0	0	0	0	0	1	0	2	0
763	1	0	0	0	0	0	2	1	1	0	0	1	1	0	0	1	0	0	0	1	1	0	1	0	0	0	0	1	1	1	1	1	1	1	0	2	1	0	0	1	1	1	1	1	1	1	0	2	0
764	0	0	0	0	0	0	2	1	0	0	0	1	0	0	0	0	0	1	0	0	2	0	0	0	0	0	0	1	2	1	1	0	0	0	0	2	1	0	0	1	0	0	0	0	0	1	1	0	2
765	1	0	0	0	0	1	1	0	0	0	1	0	0	0	0	0	0	0	1	1	2	0	1	0	0	0	0	0	2	2	0	1	1	0	1	1	2	0	0	1	0	0	1	0	0	0	0	2	0
766	1	0	0	1	0	0	1	0	1	1	1	0	0	0	0	0	0	0	2	1	2	1	0	0	1	1	0	1	2	2	1	2	2	1	1	1	2	1	0	0	0	0	0	0	0	1	1	0	2
767	1	0	0	1	0	1	2	1	0	0	0	1	2	1	0	1	0	1	1	0	2	1	0	0	1	1	0	0	2	1	0	1	1	0	0	1	2	1	0	1	0	0	0	0	2	2	0	1	1
768	0	0	0	0	0	0	2	0	1	0	0	0	0	0	0	0	0	1	0	0	2	0	0	0	0	0	0	0	2	2	1	0	1	1	1	2	2	0	0	1	0	0	1	0	1	1	0	0	2
769	1	0	1	1	0	0	1	0	0	0	1	0	0	0	0	0	1	1	1	1	1	0	1	0	1	1	0	0	2	2	1	1	2	1	2	1	2	0	0	0	1	0	1	0	1	1	1	1	1
770	1	1	1	1	1	0	2	0	0	0	0	0	2	2	0	0	0	0	0	0	2	0	0	0	0	0	0	1	1	1	0	0	1	1	0	2	1	0	0	1	0	1	1	0	0	0	0	2	0
771	0	0	0	1	0	0	1	0	2	0	0	0	0	0	0	0	0	1	1	0	2	0	1	1	0	0	1	0	1	1	0	1	1	0	0	2	1	0	1	1	0	0	0	0	0	1	0	2	0
772	0	0	0	0	0	0	2	0	2	0	0	0	0	0	0	0	1	1	0	0	2	0	0	0	0	0	0	0	2	2	2	1	2	0	0	2	1	0	0	2	1	0	0	0	0	0	0	0	1
773	1	0	0	1	0	0	2	1	0	0	0	0	2	1	0	0	0	1	1	1	1	0	0	0	0	0	0	0	2	2	1	0	0	0	2	0	1	1	0	1	0	0	0	1	0	1	0	2	0
774	0	1	0	0	0	1	2	1	0	0	0	0	0	0	0	0	0	0	1	1	2	0	0	0	0	0	0	0	2	2	1	2	2	0	1	1	1	0	0	1	0	0	2	0	1	1	1	1	1
775	0	0	0	0	0	0	2	1	1	0	0	0	1	0	0	0	0	1	2	1	2	0	0	0	0	0	0	1	2	2	0	1	2	2	0	2	1	0	0	1	0	0	1	0	1	0	0	1	0
776	1	1	0	0	0	1	2	0	0	0	0	0	0	0	0	0	0	0	0	0	1	0	0	0	0	0	0	0	2	1	0	1	1	0	1	1	1	1	0	1	0	0	1	0	0	0	0	0	2
777	1	0	0	1	0	0	1	0	0	0	0	0	0	0	0	0	0	0	0	0	2	1	0	0	0	0	0	0	2	2	1	1	1	0	1	1	1	0	1	1	0	0	0	1	0	0	0	2	0
778	0	1	1	1	1	0	1	0	1	0	0	0	0	0	0	0	0	0	0	0	1	0	0	0	0	0	0	0	2	2	0	2	2	1	1	1	1	0	0	1	0	0	0	0	0	0	0	1	1
779	1	0	0	0	0	1	2	1	0	0	0	0	0	0	0	0	0	0	1	2	1	0	0	0	0	0	0	1	2	1	0	1	2	0	1	1	2	1	1	2	2	0	1	0	2	0	0	0	1
780	0	0	0	0	0	0	2	0	2	0	0	0	2	2	0	0	0	2	1	1	2	0	1	1	1	1	0	0	2	2	0	2	2	0	2	0	0	0	0	1	0	0	0	1	0	0	1	1	1
781	0	0	0	0	0	0	2	0	1	0	0	0	1	1	0	0	0	1	1	1	2	0	0	0	0	0	0	0	1	1	1	2	2	0	2	0	2	2	0	0	0	0	1	0	0	0	0	0	2
782	0	0	0	0	0	0	1	0	1	0	1	0	2	2	0	0	0	0	1	1	2	0	0	0	0	0	0	2	2	2	0	0	0	0	0	2	1	1	0	1	0	0	0	0	0	0	0	0	2
783	0	0	0	0	0	1	2	1	0	0	0	1	1	0	0	1	0	1	0	0	1	0	0	0	0	0	1	0	1	1	0	1	1	1	1	1	1	1	1	2	1	0	0	1	0	1	0	2	0
784	1	0	1	0	1	2	1	0	0	0	1	0	0	0	0	0	0	1	0	0	2	0	0	0	0	0	0	2	2	2	1	2	2	0	2	0	2	1	0	1	0	0	1	0	1	1	0	1	1
785	1	0	0	1	0	0	2	1	1	0	0	0	1	1	0	0	0	1	1	0	2	1	0	0	1	1	1	0	2	2	0	2	2	0	1	1	1	1	0	1	0	1	1	0	0	1	0	2	1
786	1	0	1	0	0	1	1	1	0	0	0	0	1	1	0	0	0	1	1	0	0	0	0	0	0	0	0	0	2	2	1	2	2	0	1	1	1	1	0	1	0	0	0	1	0	1	1	0	1
787	1	0	0	0	0	0	1	0	1	0	0	1	1	0	0	1	0	0	1	1	2	0	0	0	0	0	0	0	2	2	0	0	0	0	0	2	1	1	0	0	0	0	0	0	0	1	0	1	1
788	1	0	0	0	0	1	0	0	0	0	2	0	1	1	0	0	0	1	1	1	1	0	0	0	0	0	0	0	2	2	0	1	1	0	0	2	1	0	0	1	0	0	0	1	0	0	0	2	0
789	1	0	0	0	0	1	1	0	0	0	1	0	0	0	0	0	0	0	0	1	1	0	0	0	0	0	0	0	2	2	0	0	1	1	0	2	1	0	0	1	0	0	0	0	0	0	1	0	1
790	0	0	0	1	0	0	2	1	0	0	0	0	1	0	0	0	0	0	2	1	2	0	0	0	0	0	0	0	1	1	1	1	0	0	1	1	2	0	0	2	1	0	0	0	0	0	1	0	2
791	0	0	0	0	0	0	2	1	1	0	0	1	1	0	0	0	1	1	1	1	1	1	0	0	1	1	1	0	1	1	0	1	1	0	0	2	0	0	0	2	0	0	0	0	1	0	0	1	1
792	0	0	0	0	0	0	1	0	1	0	0	1	2	1	0	0	0	1	0	1	1	0	0	0	1	1	0	0	2	2	0	1	1	2	0	2	1	0	0	1	0	0	1	0	1	0	0	1	1
793	0	0	0	1	0	1	2	0	0	0	1	1	1	0	0	1	0	0	2	1	0	0	0	0	0	0	0	0	2	2	1	1	1	0	1	1	1	0	0	1	0	0	1	0	1	0	0	0	2
794	0	0	0	0	0	0	2	0	1	0	0	1	1	1	0	0	0	2	0	0	2	0	1	0	0	0	0	0	1	1	0	0	2	1	1	2	1	0	0	0	0	0	1	0	2	0	0	1	1
795	0	0	0	1	0	0	2	0	1	0	0	1	1	1	0	0	0	2	1	1	2	0	0	0	0	0	0	0	2	2	0	2	2	1	0	2	2	0	1	0	0	1	1	1	1	0	0	2	0
796	0	0	0	1	0	0	1	0	0	0	1	0	1	1	0	0	0	1	1	1	1	0	0	0	0	0	0	1	1	1	1	2	2	0	0	2	2	0	0	1	0	1	1	0	1	0	0	1	1
797	1	0	1	1	0	0	2	0	1	0	0	0	0	0	0	0	0	0	0	0	1	0	1	1	1	1	0	0	2	2	1	1	2	0	1	1	1	0	0	2	1	0	0	0	0	1	0	2	0
798	1	0	0	0	0	0	1	0	1	0	0	0	0	0	0	0	0	0	0	1	1	0	1	0	0	0	0	1	1	2	1	1	1	0	2	1	1	0	0	0	0	0	0	0	0	0	0	2	1
799	0	0	0	1	0	1	1	0	0	0	1	0	0	0	0	0	0	1	1	0	1	0	0	0	0	0	0	0	1	1	0	0	0	0	0	2	1	1	0	1	0	0	0	0	1	2	0	1	0
800	1	0	1	2	0	0	1	1	0	0	0	0	0	0	0	0	0	0	1	0	1	0	0	0	0	0	0	0	2	2	0	1	1	0	0	2	2	0	1	0	0	0	1	0	0	1	0	2	1
801	1	0	1	0	0	0	1	0	0	0	1	0	0	0	0	0	0	2	1	1	1	1	1	0	0	0	0	0	2	2	0	0	1	1	0	2	2	0	0	0	1	0	1	0	0	1	0	1	1
802	0	0	0	0	0	1	1	0	1	0	1	0	0	0	0	0	0	2	1	1	1	0	0	0	0	0	0	1	2	1	2	2	2	2	1	2	1	0	1	0	0	0	0	0	1	1	0	2	0
803	0	0	0	0	0	0	1	0	1	0	0	0	0	0	0	0	0	1	1	1	1	1	0	0	0	0	0	0	2	2	1	0	1	1	0	2	0	0	0	1	0	0	0	0	0	0	1	1	1
804	1	0	0	0	0	0	1	1	1	0	0	1	1	0	0	1	0	0	1	1	1	1	0	0	0	0	0	0	2	2	0	2	2	0	1	1	1	0	0	1	0	0	1	0	2	2	0	1	1
805	1	0	1	0	1	1	2	0	1	0	0	0	0	0	0	0	0	1	0	0	1	0	0	0	0	0	0	1	1	1	1	2	2	0	2	0	0	0	0	2	0	0	0	0	0	1	0	2	0
806	0	0	0	0	0	0	1	0	0	0	1	0	1	1	0	0	0	1	1	1	1	0	0	0	0	0	0	0	1	1	1	1	2	2	2	1	0	0	0	1	0	0	0	0	1	1	0	1	1
807	1	0	0	1	0	0	1	0	2	0	0	0	1	1	0	0	0	1	0	1	2	0	0	0	0	0	0	1	2	1	1	2	2	0	1	1	2	0	0	1	1	0	0	0	0	1	0	2	0
808	0	0	0	1	0	0	1	0	0	0	1	0	1	1	0	0	0	1	2	2	1	0	0	0	0	0	0	0	1	1	1	1	1	0	1	1	1	0	0	1	0	0	2	0	1	0	0	2	0
809	0	0	0	0	0	0	1	0	0	0	1	0	1	1	0	0	0	2	0	0	2	0	1	0	1	1	0	0	2	1	0	2	2	1	1	1	1	0	0	1	0	0	0	0	0	0	0	1	1
810	1	0	0	0	0	1	0	0	1	0	0	2	2	1	0	1	0	1	0	0	2	0	0	0	0	0	0	0	1	1	0	0	0	0	0	2	2	1	0	0	0	0	0	0	0	1	0	1	1
811	0	0	0	0	0	0	2	0	1	0	0	0	1	1	0	0	0	2	1	1	2	0	1	0	0	0	0	0	2	2	0	1	2	1	0	2	0	0	0	2	0	0	0	0	1	1	0	1	1
812	0	0	0	1	0	0	0	0	1	1	1	1	1	1	0	0	0	1	0	0	2	0	0	0	0	0	0	1	2	1	1	1	1	0	1	1	1	0	0	2	0	0	0	0	0	0	1	1	1
813	1	0	0	0	0	1	1	0	1	0	0	0	0	0	0	0	0	0	0	0	2	0	0	0	0	0	0	2	1	1	0	2	2	0	1	1	0	1	0	1	0	0	0	0	0	0	0	1	1
814	1	0	1	0	0	0	1	0	1	0	0	0	1	1	0	0	0	0	2	1	0	0	1	0	0	0	0	0	2	2	0	1	1	0	0	2	2	0	0	0	1	0	2	0	0	1	0	2	1
815	0	0	0	1	0	0	2	0	0	1	0	0	2	1	1	0	0	1	0	1	2	0	0	0	0	0	0	0	2	2	0	0	2	1	2	1	2	0	0	0	0	0	1	0	2	2	0	2	0
816	1	0	0	0	0	1	1	0	0	0	1	0	0	0	0	0	0	1	1	1	1	0	1	0	1	1	0	0	2	2	0	2	2	1	1	0	1	0	0	0	0	0	2	0	1	0	1	1	1
817	0	0	0	0	0	1	2	0	1	0	1	0	1	1	0	0	0	0	0	0	2	0	0	0	0	0	0	0	1	2	0	1	1	0	1	1	2	0	0	1	0	0	0	0	0	0	0	2	0
818	1	0	0	1	0	0	2	1	0	0	0	0	0	0	0	0	0	0	1	1	1	0	1	1	1	1	0	1	2	2	1	1	1	0	1	1	1	0	0	1	0	0	0	0	0	0	0	1	1
819	0	0	0	0	0	0	1	0	1	0	1	0	1	1	0	0	0	1	0	0	1	0	0	0	1	1	0	1	2	2	2	1	2	1	0	2	0	0	0	2	0	1	1	0	1	1	0	0	1
820	0	0	0	0	0	0	1	0	0	0	1	0	1	1	0	0	0	0	0	0	2	0	0	0	0	0	0	1	1	1	0	2	2	0	0	2	2	0	0	1	0	0	0	0	0	0	0	1	0
821	1	0	0	0	0	0	1	1	0	0	1	0	1	1	0	0	0	0	0	0	2	0	1	1	0	0	0	0	2	1	0	1	1	0	0	2	1	0	0	2	1	0	1	0	2	2	0	2	0
822	1	0	0	0	0	0	1	0	0	0	1	0	0	0	0	0	0	2	1	1	2	0	0	0	0	0	0	1	2	2	2	2	2	0	1	1	0	0	0	1	0	0	0	0	0	0	0	1	0
823	1	0	1	1	0	1	0	0	1	0	0	1	2	2	0	0	0	1	1	1	2	0	0	0	1	1	0	0	2	2	0	1	1	2	1	1	1	0	0	2	1	0	0	0	0	0	0	1	1
824	0	0	0	0	0	0	2	1	1	0	0	1	1	0	0	0	0	1	0	0	2	0	1	0	0	0	0	0	1	1	0	1	1	1	2	0	1	1	0	1	0	0	0	0	0	1	0	2	0
825	1	0	0	1	0	0	2	0	2	0	0	0	0	0	0	0	1	2	1	1	2	0	0	0	1	1	0	1	2	2	0	2	2	1	0	2	2	0	1	0	0	0	1	0	1	2	0	2	0
826	1	0	1	0	0	0	1	1	1	0	0	0	0	0	0	0	0	0	0	0	1	0	0	0	0	0	0	0	2	2	1	0	0	0	0	2	0	0	0	2	0	0	1	0	0	0	0	1	1
827	1	0	0	0	0	0	1	0	1	1	2	0	0	0	0	0	0	0	1	1	2	0	1	0	0	0	0	0	2	2	0	2	2	1	0	2	2	0	0	0	0	0	0	0	0	0	0	2	0
828	0	0	0	0	0	1	2	0	0	1	0	0	1	1	0	0	0	1	0	0	2	0	0	0	1	1	0	0	2	2	1	2	2	1	0	2	1	0	0	2	0	1	2	0	1	0	0	1	1
829	1	0	0	1	0	0	1	0	1	0	1	0	1	1	0	0	1	2	0	0	1	0	1	0	0	0	0	1	1	1	1	1	1	0	0	1	2	1	1	0	0	0	1	0	0	1	0	2	0
830	1	0	0	0	0	0	1	0	2	0	0	0	1	1	0	0	0	0	1	1	1	1	0	0	0	0	0	1	1	1	1	1	1	1	1	1	1	0	0	1	0	0	1	0	0	1	0	1	1
831	1	0	0	0	0	0	2	1	0	0	0	0	0	0	0	0	0	0	0	0	0	0	2	1	1	1	1	0	1	1	0	1	1	0	0	2	0	0	0	2	0	1	1	0	1	0	0	1	2
832	1	0	0	1	0	0	2	0	2	0	0	0	0	0	0	0	0	0	0	1	1	0	1	1	1	2	0	0	1	2	0	0	0	0	1	1	1	0	0	2	1	0	1	0	1	0	1	1	1
833	0	0	0	1	0	0	2	0	1	0	0	2	2	1	0	0	0	1	0	0	1	0	1	0	0	0	0	0	2	2	1	1	2	0	1	1	1	1	0	1	0	0	1	0	1	1	0	2	1
834	1	0	0	0	0	0	2	1	0	0	0	1	1	0	0	0	0	1	0	1	2	0	0	0	0	0	0	0	1	1	0	1	1	0	0	2	2	1	0	1	0	0	0	0	0	0	0	1	2
835	0	1	0	0	0	0	2	0	1	0	0	0	1	1	0	0	0	0	0	0	2	0	0	0	0	0	0	0	2	2	1	1	1	0	1	1	2	0	0	2	1	1	2	0	0	1	0	1	1
836	1	0	0	1	0	0	2	0	1	0	0	1	1	1	0	0	0	0	1	1	0	0	0	0	2	2	0	1	1	1	0	1	1	0	1	1	2	0	1	0	0	0	0	0	0	0	0	2	0
837	0	0	0	0	0	0	2	0	2	0	0	1	0	0	0	0	0	1	2	2	1	0	0	0	0	0	0	0	2	2	1	1	1	0	0	2	1	0	0	2	0	0	0	0	0	1	0	1	1
838	0	0	0	0	0	1	2	0	1	0	0	1	2	1	0	0	0	0	0	0	0	0	1	0	0	0	1	0	2	2	0	2	2	1	1	0	1	0	0	0	0	0	0	1	1	1	0	1	0
839	0	0	0	1	0	0	2	0	1	0	0	1	0	0	0	0	0	0	2	2	1	0	0	0	0	0	0	0	2	2	0	0	1	1	1	1	1	0	0	2	0	0	0	0	1	1	0	2	0
840	0	0	0	1	0	0	2	0	1	0	0	1	1	0	0	1	1	1	1	1	1	0	0	0	0	0	0	0	2	2	0	0	0	0	1	1	1	0	0	1	0	0	1	0	1	0	0	2	1
841	1	0	0	0	0	0	0	0	1	0	1	0	0	0	0	0	0	1	1	1	2	0	0	0	0	0	0	1	2	2	0	1	1	0	1	1	0	0	0	2	0	0	1	0	0	1	0	2	0
842	0	0	0	0	0	0	2	0	1	0	0	1	1	0	0	1	0	1	0	1	2	0	1	0	0	0	0	0	2	2	1	1	1	1	1	1	0	0	0	2	0	0	0	0	1	0	0	1	1
843	1	0	1	0	0	0	1	0	0	0	1	0	1	1	0	0	0	0	1	0	2	0	1	1	1	1	0	1	2	2	1	1	2	0	1	1	1	0	1	1	0	0	1	0	1	0	1	1	1
844	1	0	0	1	0	0	1	0	1	0	0	0	1	0	0	0	0	0	0	0	2	0	1	1	1	1	0	0	1	1	0	1	1	1	2	0	1	0	1	1	1	0	0	0	0	1	1	0	2
845	0	1	1	1	0	0	2	0	0	0	0	0	0	0	0	0	0	0	0	0	1	0	1	0	1	1	0	0	1	1	0	0	0	0	0	2	2	0	0	1	0	0	0	0	0	2	0	1	1
846	0	0	0	0	0	1	1	0	1	0	1	0	1	1	0	0	0	0	0	0	1	0	2	0	0	0	0	0	2	2	0	1	2	2	0	2	1	0	0	1	0	0	1	0	1	0	0	1	1
847	0	0	0	1	0	0	1	0	0	0	1	0	0	0	0	1	0	1	2	1	2	0	0	0	0	0	0	0	2	2	1	1	1	1	1	1	1	0	0	1	0	0	1	0	0	1	0	1	1
848	0	0	2	0	1	0	2	0	2	0	0	2	2	1	0	1	0	1	1	1	0	1	1	1	0	1	0	1	2	2	1	0	1	1	0	2	0	0	0	2	0	0	1	0	1	0	1	1	2
849	1	0	0	0	0	0	1	0	0	0	0	0	0	0	0	0	0	1	0	0	2	0	0	0	0	0	0	0	2	2	2	2	2	1	0	2	1	0	1	1	0	0	1	1	1	2	0	2	0
850	0	1	0	0	0	1	0	0	0	1	1	0	1	1	0	0	0	2	1	1	2	0	1	1	1	1	0	0	2	2	2	1	1	0	0	2	0	0	0	2	0	0	1	0	1	0	0	2	0
851	1	0	1	1	0	0	1	0	0	0	1	0	0	0	0	0	0	0	0	0	1	1	0	0	0	0	0	0	2	2	1	1	2	0	0	2	0	0	0	1	1	0	0	0	0	0	0	0	2
852	1	0	0	1	0	0	2	0	0	0	0	0	1	0	0	0	1	2	0	0	1	1	0	0	0	0	0	0	2	2	0	2	2	0	0	2	1	0	0	1	0	0	2	0	1	1	0	2	0
853	0	0	0	0	0	0	1	1	0	0	1	1	1	1	0	0	0	0	0	0	2	0	0	0	0	0	0	0	1	1	0	1	1	0	0	2	2	0	0	0	0	0	0	0	0	1	0	2	0
854	1	0	0	0	0	1	2	0	0	0	0	0	0	0	0	0	0	2	0	0	2	0	0	0	0	0	0	0	2	2	0	0	0	0	1	1	2	0	0	0	1	1	1	0	1	0	0	2	1
855	1	0	1	1	0	0	1	1	0	0	0	0	1	1	0	0	0	0	1	1	1	0	1	1	1	1	0	1	2	2	1	0	1	1	1	1	1	0	0	2	1	0	0	0	0	2	1	1	1
856	0	0	1	1	0	0	1	1	1	0	1	0	1	0	0	0	0	1	1	0	2	1	0	0	0	0	0	2	2	2	1	1	1	1	0	2	2	1	0	1	0	0	0	0	0	0	0	1	1
857	1	0	0	0	0	0	2	0	2	0	0	1	2	1	0	0	0	0	1	1	2	0	0	0	0	0	0	0	2	2	1	1	1	0	1	1	2	1	0	0	0	0	0	0	0	0	1	1	1
858	0	0	1	1	0	0	1	1	1	0	0	1	1	0	0	1	0	0	1	1	2	0	0	0	0	0	0	0	2	2	0	0	0	0	0	2	1	0	0	1	0	0	0	0	0	0	0	2	0
859	0	1	0	0	0	1	2	1	0	0	0	1	0	0	0	0	0	0	1	0	2	0	0	0	0	0	0	0	2	2	1	2	2	0	0	2	1	0	0	2	0	0	0	0	1	1	0	1	1
860	1	0	0	1	0	0	2	0	0	0	1	0	0	0	0	0	0	0	0	0	1	0	0	0	0	0	0	2	1	1	0	2	1	0	0	2	1	0	0	2	0	0	0	0	0	2	0	2	0
861	0	0	0	0	0	1	2	0	2	0	0	0	0	0	0	0	0	0	1	1	1	1	0	0	0	0	0	1	1	1	0	1	1	2	2	1	1	0	1	1	0	0	2	0	1	0	0	0	2
862	1	0	0	0	0	0	1	0	1	0	0	0	1	1	0	0	0	1	0	0	1	1	0	0	0	0	0	2	2	2	1	1	2	0	0	2	2	1	1	0	0	1	1	1	1	0	1	0	2
863	0	0	0	0	0	2	1	0	1	0	1	1	1	1	0	0	0	1	0	0	2	0	0	0	0	0	1	0	2	2	0	2	2	0	1	1	1	0	1	0	0	0	0	0	0	0	0	0	1
864	0	0	0	0	0	0	2	0	2	0	0	0	0	0	0	0	0	0	1	1	1	1	0	0	0	0	0	0	2	2	0	0	1	0	1	2	2	0	0	1	0	0	0	0	0	1	0	0	1
865	0	0	0	0	0	1	2	0	1	0	0	0	0	0	0	0	0	1	2	1	0	0	0	0	0	0	0	0	2	2	0	1	1	1	0	2	0	0	0	2	0	0	1	0	1	0	0	1	1
866	0	0	0	1	0	0	1	0	1	0	1	0	0	0	0	0	0	0	1	1	2	0	0	0	0	0	0	0	2	2	1	1	1	1	1	1	1	0	0	1	0	0	0	0	0	0	0	0	2
867	0	0	0	0	0	0	2	0	1	0	0	1	2	1	0	0	0	1	1	1	2	0	0	0	0	0	0	0	2	2	0	1	2	0	0	2	0	0	0	1	0	1	1	0	1	0	1	0	1
868	1	0	1	0	0	1	1	0	0	0	1	0	1	0	0	0	0	1	1	1	0	0	0	0	0	0	0	0	2	2	1	1	1	0	0	2	2	0	1	1	0	0	0	0	0	0	0	1	1
869	0	0	0	0	0	1	2	0	1	0	1	0	2	2	0	0	0	0	0	0	2	0	0	0	0	0	0	1	2	2	0	1	1	0	0	2	0	0	0	1	0	0	0	0	0	0	0	1	1
870	0	0	0	0	0	0	2	1	0	0	0	0	1	1	0	0	0	0	0	0	2	0	0	0	0	0	0	1	2	2	1	1	1	0	1	1	1	0	0	1	0	0	0	0	1	0	0	1	2
871	0	0	0	0	0	0	2	0	0	0	0	1	1	0	0	0	0	2	1	1	2	1	0	0	1	1	1	0	2	2	0	2	2	0	1	1	1	0	0	1	1	0	0	0	0	1	0	1	2
872	1	0	0	1	0	0	1	0	1	0	0	0	1	1	0	0	0	1	1	1	0	0	0	0	1	1	0	1	2	2	0	0	0	0	0	2	1	1	0	1	0	0	0	0	1	0	0	2	0
873	1	0	0	0	0	0	2	1	0	0	0	0	0	0	0	0	0	1	0	0	2	0	1	1	2	2	0	2	2	2	0	1	1	1	0	1	2	1	1	2	2	0	1	0	0	1	0	1	1
874	1	0	0	0	0	0	2	0	0	0	0	1	1	0	0	1	0	0	0	0	2	0	0	0	0	0	0	1	2	2	0	1	1	0	1	1	2	0	0	0	0	0	0	0	0	0	1	0	2
875	0	0	1	0	1	0	2	0	1	0	0	0	0	0	0	0	0	1	1	1	1	0	1	0	0	0	1	1	2	2	0	1	1	0	2	0	2	0	0	1	0	0	0	0	0	1	0	1	1
876	1	0	0	1	0	0	1	1	1	0	0	0	1	1	0	0	1	0	1	1	2	0	1	0	0	0	0	2	1	2	1	0	2	0	0	2	1	0	0	0	1	1	1	1	0	1	0	2	1
877	1	0	0	0	0	0	2	1	0	0	0	0	1	1	0	0	0	1	2	1	1	0	0	0	0	0	0	1	1	2	0	1	1	0	1	1	2	0	0	1	1	0	0	0	0	1	0	2	0
878	0	0	0	0	0	0	2	0	1	0	0	0	0	0	0	0	0	0	0	0	2	0	1	1	1	1	1	1	2	2	0	0	0	0	0	2	1	0	0	1	0	0	0	0	1	1	0	0	1
879	0	0	0	0	0	1	1	1	0	0	0	0	0	0	0	0	0	0	1	1	2	0	0	0	0	0	0	0	2	2	0	1	1	0	1	1	2	0	0	0	0	0	1	0	0	0	0	2	0
880	1	0	1	1	0	0	1	0	2	0	0	1	1	0	0	1	0	0	1	1	1	0	0	0	0	0	0	0	2	2	1	1	1	1	1	2	2	0	0	0	0	1	1	0	1	0	0	2	0
881	0	0	0	0	0	0	2	0	1	0	0	0	0	0	0	0	0	0	0	1	1	0	0	0	0	0	0	0	2	2	0	1	1	0	0	2	2	1	0	1	0	1	1	0	0	0	0	2	1
882	1	0	0	0	0	0	2	0	2	0	0	0	1	1	0	0	0	1	2	1	2	0	0	0	0	0	0	0	2	1	0	2	2	0	0	2	2	1	1	2	2	0	0	0	0	1	1	2	1
883	1	0	0	1	0	0	1	0	0	0	0	0	0	0	0	0	0	0	2	1	0	0	0	0	0	0	0	0	2	2	1	2	2	0	2	0	1	1	0	1	0	1	1	0	0	1	0	2	2
884	0	0	1	1	0	0	2	0	0	0	0	0	0	0	0	0	0	1	0	0	0	0	0	0	0	0	0	1	2	2	2	0	0	0	0	2	2	1	0	1	0	0	1	0	1	0	0	1	1
885	1	0	0	1	0	1	1	0	2	0	0	0	0	0	0	0	0	1	1	1	2	0	1	1	1	1	0	2	2	2	0	0	1	0	0	2	0	0	0	2	0	0	0	0	0	1	0	1	0
886	0	0	0	0	0	0	2	0	2	0	0	1	2	2	0	0	0	0	0	0	2	0	1	0	0	0	0	0	1	1	0	1	1	0	1	1	2	0	1	1	0	0	2	0	1	1	0	0	2
887	1	0	1	1	0	0	1	1	1	0	1	0	0	0	0	0	1	2	0	0	1	0	0	0	1	1	0	0	2	2	0	1	1	1	1	1	2	0	0	1	0	1	1	0	1	0	0	2	1
888	0	0	0	0	0	0	2	0	0	0	0	0	0	0	0	0	0	1	0	0	2	0	0	0	0	0	0	1	2	2	0	2	2	1	1	1	2	0	0	1	0	1	1	0	1	0	0	1	1
889	1	1	1	1	1	0	2	0	1	0	0	0	0	0	0	0	0	0	1	1	1	0	0	0	0	0	0	0	2	1	1	1	1	0	1	1	2	0	1	0	0	0	0	1	0	1	0	1	1
890	0	0	0	1	0	0	1	0	1	0	1	1	1	1	0	0	0	1	0	0	2	0	1	0	0	0	0	0	2	2	1	2	2	0	2	0	1	0	0	1	0	0	0	1	1	1	0	1	1
891	0	0	1	0	0	0	1	0	0	0	1	1	1	1	0	0	1	1	0	1	2	0	1	1	1	1	0	0	2	1	0	2	2	1	0	2	1	0	0	1	0	0	0	0	0	1	1	1	1
892	0	0	0	0	0	1	2	1	0	0	0	1	2	2	0	0	0	0	1	1	2	0	0	0	0	0	0	1	2	2	0	2	2	0	1	1	1	0	0	1	0	0	0	0	1	0	0	1	1
893	1	0	0	1	0	0	1	0	0	0	1	0	0	0	0	0	0	0	1	0	2	0	0	0	0	0	0	0	2	1	0	2	2	0	1	1	1	0	0	1	0	0	0	0	0	0	0	2	0
894	0	0	0	1	0	0	2	1	0	0	0	1	1	0	0	1	0	0	1	1	1	0	2	0	0	0	0	0	1	1	1	1	1	0	0	2	1	0	0	1	0	0	1	0	1	0	0	2	0
895	0	0	0	0	0	0	2	0	0	0	0	1	2	1	0	1	0	0	1	1	2	0	1	0	0	0	0	1	2	2	1	0	1	0	0	2	1	0	0	2	0	0	0	0	1	1	0	2	1
896	0	0	0	1	0	0	2	0	1	0	0	1	2	2	0	0	0	1	1	1	1	0	0	0	1	1	0	1	1	0	0	0	1	1	1	1	2	0	0	1	0	0	0	0	2	2	0	1	1
897	1	0	0	0	0	0	2	0	2	0	0	1	0	0	0	0	0	0	0	0	1	0	2	0	0	0	0	0	2	2	0	2	2	0	1	1	0	0	0	2	0	0	0	0	0	1	0	2	0
898	1	1	0	0	0	0	2	1	0	0	0	0	0	0	0	0	0	1	0	0	1	0	1	0	0	0	0	0	2	2	1	1	1	0	0	2	2	0	1	1	0	0	1	0	1	0	0	2	0
899	0	0	0	1	0	0	2	0	1	0	0	0	1	1	0	0	0	0	0	0	2	0	1	0	0	0	0	1	2	2	1	1	2	0	0	2	1	0	1	1	0	0	1	0	0	0	0	2	0
900	1	0	0	1	0	0	2	1	1	0	0	0	0	0	0	0	0	0	1	1	2	0	0	0	0	0	0	0	1	1	0	1	1	1	1	1	1	0	0	1	0	1	1	0	1	1	1	1	1
901	1	0	0	0	0	0	1	0	1	0	0	1	2	2	0	0	0	0	0	0	1	0	0	0	0	0	0	0	2	2	0	2	2	0	1	1	2	0	0	0	0	0	1	1	1	1	1	0	1
902	0	0	0	0	0	0	1	0	2	0	0	1	1	0	0	1	0	0	0	1	1	1	0	0	0	0	1	1	2	2	0	2	2	0	1	1	2	0	0	1	0	0	2	0	1	1	0	1	1
903	1	0	0	0	0	0	1	0	0	0	1	0	0	0	0	0	0	0	0	0	2	0	0	0	0	0	0	1	2	2	1	1	1	1	1	1	1	0	0	1	0	0	2	0	1	1	0	1	1
904	0	0	0	0	0	0	1	1	0	0	1	1	2	1	0	0	0	0	0	0	1	0	0	0	0	0	0	0	1	2	0	0	1	0	0	2	2	1	0	0	0	0	0	0	0	0	0	2	1
905	0	0	0	0	0	0	2	0	2	0	0	0	0	0	0	0	0	1	1	1	1	0	0	0	1	1	0	2	1	1	0	0	1	1	1	1	1	1	1	0	0	0	0	0	0	1	0	2	0
906	0	1	1	1	0	0	2	1	0	0	0	0	1	1	0	0	0	2	0	1	2	1	0	0	0	0	0	0	2	2	0	2	2	0	1	1	0	0	0	2	0	2	2	0	0	0	0	1	1
907	0	0	0	0	0	0	1	0	1	0	1	1	2	1	0	0	0	0	0	0	1	0	1	0	0	0	0	0	1	2	0	2	2	0	1	1	1	0	1	1	1	0	1	0	1	0	0	1	0
908	0	1	0	0	0	0	2	1	1	0	0	0	0	0	0	0	0	0	0	0	0	0	1	0	0	0	0	0	2	2	0	1	1	1	2	0	2	0	0	0	1	1	1	1	1	1	1	0	2
909	0	0	0	0	0	2	2	0	1	0	0	0	0	0	0	0	0	1	0	0	1	0	0	0	0	0	0	1	1	1	1	1	1	0	0	2	0	0	0	1	0	1	1	0	1	0	0	0	2
910	0	0	0	1	0	0	2	0	0	0	1	0	0	0	0	0	0	0	1	2	1	0	0	0	0	0	0	0	2	2	0	0	0	0	0	2	0	0	0	1	0	0	0	0	0	1	2	0	2
911	0	0	0	1	0	0	1	0	1	0	0	1	1	1	0	0	0	0	0	0	2	0	0	0	1	1	0	1	2	2	1	1	1	0	0	2	0	0	0	2	0	0	1	1	1	1	0	1	1
912	0	0	1	0	0	1	1	0	2	0	0	0	0	0	0	0	0	0	1	1	1	0	0	0	0	0	0	1	2	2	1	2	2	2	1	2	2	0	0	0	0	0	0	0	0	0	0	1	2
913	1	0	0	1	0	1	1	0	1	1	0	1	1	0	0	0	0	0	0	1	2	0	0	0	0	0	0	2	1	1	1	1	1	1	1	1	0	0	0	1	0	0	2	0	1	0	1	0	2
914	1	0	0	1	0	0	2	0	1	0	0	0	0	0	0	0	0	0	0	0	2	0	0	0	0	0	0	0	2	2	0	0	1	1	0	2	2	0	0	0	0	0	0	1	0	0	1	0	2
915	1	0	0	0	0	0	1	2	0	0	0	0	1	1	0	0	0	0	2	2	1	0	1	0	0	0	0	0	2	1	0	0	0	0	0	2	2	0	0	0	0	0	1	0	0	1	0	1	1
916	1	0	0	0	0	0	2	0	1	0	0	0	0	0	0	0	0	0	1	1	2	0	1	0	1	1	0	0	2	2	0	1	1	0	0	2	1	0	0	2	0	0	1	0	0	1	0	0	2
917	0	0	0	1	0	0	1	0	1	0	1	0	0	0	0	0	1	1	2	2	1	0	0	0	1	1	0	0	2	2	0	1	1	0	1	1	2	1	1	2	1	1	1	1	0	1	0	1	2
918	0	0	0	0	0	0	1	1	0	0	1	2	1	1	0	0	0	0	1	1	0	0	0	0	0	0	0	0	2	2	0	2	2	0	2	0	0	0	0	1	0	0	2	0	0	1	0	2	0
919	0	0	0	0	0	0	1	2	0	0	0	0	1	1	0	0	0	1	0	0	2	1	0	0	1	1	0	0	2	2	0	1	1	0	0	2	0	0	0	2	1	2	2	0	1	0	0	1	1
920	1	0	1	0	0	1	2	1	0	0	0	1	2	2	0	0	0	0	0	0	2	0	0	0	0	0	0	1	2	2	0	0	0	0	0	2	2	1	0	1	0	0	0	0	0	0	0	2	1
921	0	0	0	0	0	0	1	0	1	0	0	0	1	1	0	0	0	2	1	1	1	0	0	0	1	1	0	1	2	2	2	0	1	0	0	2	2	0	0	1	0	0	1	0	1	1	0	1	1
922	1	0	0	1	0	0	1	0	1	0	1	0	1	1	0	0	1	0	1	1	2	1	0	0	0	0	0	2	1	1	1	0	0	0	0	2	0	0	0	1	0	0	0	0	0	1	0	1	1
923	0	0	0	0	0	1	2	0	0	0	0	1	2	2	0	0	0	0	0	0	2	0	0	0	1	1	0	1	2	2	0	1	1	1	1	1	0	0	0	2	0	1	1	1	0	1	0	1	1
924	0	1	1	1	1	0	2	0	1	0	1	0	1	1	0	0	0	0	1	0	1	0	0	0	0	0	0	1	2	1	2	1	2	0	0	2	0	0	0	1	0	0	0	2	0	1	0	2	0
925	0	1	0	0	0	1	2	0	0	0	0	0	1	1	0	0	0	0	1	1	1	0	1	0	0	0	0	0	2	2	1	1	1	0	1	1	2	0	1	1	1	0	1	0	1	1	0	1	1
926	0	1	0	0	0	1	1	0	0	0	1	0	0	0	0	0	0	0	2	1	2	0	0	0	1	1	1	0	2	2	1	1	1	0	0	2	2	1	1	2	2	0	0	0	0	0	0	2	0
927	0	0	0	1	0	0	1	0	0	0	1	0	1	1	0	0	0	1	0	0	1	0	0	0	0	0	0	0	2	1	0	1	1	0	1	1	0	1	0	1	0	0	1	0	1	0	0	2	1
928	0	0	0	0	0	0	2	0	1	0	0	0	0	0	0	0	1	1	0	1	2	0	0	0	0	0	0	2	2	2	0	1	1	0	0	2	1	0	0	2	0	0	0	0	0	0	0	1	0
929	1	0	0	1	0	0	2	1	0	0	0	1	2	1	0	1	0	1	0	0	2	0	0	0	1	1	0	1	2	2	1	1	2	0	2	0	2	0	0	0	1	0	1	0	1	1	0	1	1
930	0	0	0	0	0	0	1	0	2	0	0	0	0	0	0	0	0	1	1	1	1	0	0	0	0	0	2	1	2	2	1	1	1	0	0	2	1	0	0	0	0	0	0	0	1	0	0	0	2
931	0	0	0	1	0	0	1	0	0	0	1	1	1	1	0	0	0	1	0	0	2	0	1	0	0	0	0	0	2	2	1	1	1	0	1	1	1	0	0	2	0	0	0	0	0	1	0	1	1
932	1	0	0	0	0	2	2	1	0	0	0	0	1	1	0	0	1	0	1	1	2	0	0	0	1	1	0	0	2	2	0	0	0	0	0	2	2	0	0	1	0	0	0	0	0	1	0	2	0
933	1	0	0	1	0	0	2	0	0	0	0	1	2	1	0	0	0	0	1	1	2	0	0	0	0	0	0	1	1	1	0	1	1	0	1	1	1	0	0	1	0	0	0	1	0	0	0	1	0
934	1	0	0	0	0	0	2	0	2	0	0	1	2	1	0	1	0	1	0	1	2	0	0	0	0	0	0	2	1	1	1	2	2	0	2	0	1	0	0	2	0	0	0	0	0	1	0	1	1
935	0	0	0	1	0	0	2	1	0	0	0	0	0	0	0	0	0	2	1	1	2	0	1	1	1	1	0	0	2	2	0	1	2	1	2	1	2	0	0	1	0	1	1	0	1	1	0	1	1
936	1	0	1	1	0	0	2	0	1	0	0	0	0	0	0	0	0	1	2	1	2	0	2	0	0	0	0	1	1	1	1	1	2	1	0	2	1	0	0	1	1	0	0	0	0	0	0	2	1
937	1	0	0	0	0	0	1	1	0	0	1	0	1	1	0	0	0	0	0	0	2	0	0	0	1	1	2	1	2	2	1	1	2	2	0	2	1	1	0	1	0	0	0	0	0	0	0	2	0
938	0	0	0	0	0	0	1	0	1	0	1	0	0	0	0	0	0	1	0	1	1	0	1	1	1	1	0	0	2	2	0	0	2	1	0	2	2	1	1	1	1	0	1	0	1	2	1	1	1
939	1	0	0	0	0	0	2	0	1	0	0	1	2	2	0	0	1	1	0	0	2	0	1	1	1	2	0	0	2	2	0	2	2	0	0	2	2	0	1	0	0	0	0	0	1	1	1	0	2
940	1	1	0	0	0	0	2	1	1	0	0	1	2	1	0	1	0	0	0	0	2	0	0	0	0	0	0	0	2	2	1	0	0	0	0	2	0	0	0	2	0	0	0	0	0	1	0	2	0
941	1	0	0	0	0	0	1	0	1	0	0	0	1	1	0	0	1	0	1	1	2	0	0	0	0	0	0	0	1	1	0	2	2	1	1	0	1	0	0	0	0	0	1	0	1	1	0	2	1
942	0	0	0	1	0	0	2	1	1	0	0	0	2	2	0	0	0	0	0	0	2	0	0	0	0	0	0	1	1	2	1	2	2	0	0	2	0	0	0	2	0	0	0	0	0	2	0	2	0
943	0	0	0	1	0	0	1	0	0	0	1	0	0	0	0	0	0	0	1	1	1	0	0	0	0	0	0	0	2	2	0	1	1	0	0	2	1	0	1	1	0	0	0	0	0	1	0	1	1
944	0	0	0	2	0	0	1	0	2	0	0	0	0	0	0	0	1	1	1	1	1	0	0	0	0	0	0	0	2	1	0	1	1	0	1	1	2	0	1	1	0	0	1	0	1	0	0	1	2
945	1	0	0	0	0	0	2	0	1	0	1	0	1	1	0	0	0	1	2	2	1	0	0	0	0	0	1	0	2	2	0	2	2	0	2	2	1	0	0	1	0	0	0	0	1	1	1	0	2
946	0	0	1	1	0	1	1	0	1	0	0	0	1	1	0	0	0	1	1	1	1	0	1	1	2	2	0	1	2	2	1	2	2	0	1	1	2	0	0	2	0	0	1	0	0	1	0	1	1
947	0	0	0	0	0	0	2	0	1	0	0	0	0	0	0	0	0	1	1	1	2	0	1	0	0	0	0	1	2	2	1	0	1	0	0	2	1	0	0	1	0	0	0	0	0	1	0	1	1
948	0	0	0	0	0	0	1	0	0	0	1	0	1	1	0	0	0	1	0	1	2	0	0	0	0	0	0	0	2	2	1	0	1	1	0	2	1	1	0	1	0	0	0	0	0	0	0	0	2
949	1	0	0	1	0	0	1	0	1	0	1	1	0	0	0	0	0	0	1	0	1	0	0	0	2	2	0	0	1	1	1	0	0	0	0	2	0	0	0	1	0	1	1	0	0	0	0	2	1
950	0	0	0	0	0	0	2	0	0	0	0	0	0	0	0	0	0	1	0	0	2	0	0	0	0	0	0	1	2	1	1	2	2	1	0	2	2	0	0	1	0	0	0	0	0	1	0	0	2
951	1	0	0	0	0	0	1	0	0	0	0	1	1	0	0	1	0	0	1	1	0	0	1	1	2	2	0	0	2	2	1	1	1	0	0	2	2	0	0	1	0	0	1	0	1	0	0	2	0
952	1	0	0	0	0	0	2	0	2	0	0	1	1	1	0	0	0	0	0	0	2	0	0	0	1	1	0	0	2	2	0	0	0	0	0	2	1	0	0	0	0	0	0	1	0	1	0	1	0
953	0	1	0	0	0	0	2	0	0	0	0	0	1	1	0	0	0	1	0	0	1	0	0	0	0	0	0	0	2	2	1	2	2	0	1	1	1	0	0	2	0	0	0	0	0	0	0	1	1
954	0	0	0	0	0	0	2	1	1	0	0	0	0	0	0	0	0	1	0	0	1	0	0	0	0	0	0	1	2	2	0	1	2	0	1	1	1	0	0	1	1	0	0	1	1	2	0	1	2
955	0	0	0	0	0	1	1	0	0	0	1	1	2	1	0	0	0	1	0	0	2	0	0	0	0	0	0	0	2	2	1	1	2	1	1	1	0	1	0	1	0	1	1	0	1	0	0	0	1
956	0	0	1	1	0	0	1	0	1	0	0	1	1	1	0	0	0	1	1	1	1	0	0	0	1	1	0	0	2	2	0	1	1	0	1	1	2	1	0	1	0	0	0	0	1	0	1	2	1
957	0	0	0	0	0	0	1	1	0	0	0	0	0	0	0	0	0	1	1	1	2	0	1	0	0	0	0	0	2	2	0	2	2	0	0	2	0	0	0	1	0	0	0	0	0	1	1	0	1
958	1	0	0	0	0	0	1	0	0	0	1	0	0	0	0	0	0	0	1	0	1	1	0	0	0	0	0	1	2	2	0	1	1	1	1	2	0	0	0	1	0	1	1	1	1	1	0	2	0
959	1	1	0	0	0	0	2	0	2	0	0	1	1	1	0	0	0	1	1	1	1	1	0	0	1	1	0	0	2	2	0	1	1	1	1	1	1	0	0	1	0	0	0	0	1	1	0	2	0
960	0	1	1	1	1	0	2	0	1	0	0	2	2	1	0	1	0	1	0	0	2	0	0	0	0	0	1	1	1	1	0	1	2	1	0	2	1	0	0	0	0	1	1	0	1	0	0	2	1
961	1	0	0	0	0	1	1	1	1	0	0	1	1	0	0	1	0	0	0	0	2	1	0	0	0	0	0	1	1	1	1	1	2	0	0	2	1	0	1	1	1	0	0	0	0	0	0	1	1
962	1	0	0	0	0	0	1	1	0	0	1	1	1	0	0	1	0	0	0	0	1	0	0	0	0	0	1	1	2	2	1	1	0	0	1	1	2	0	0	1	0	0	0	0	0	0	0	1	1
963	1	0	0	0	0	1	2	0	1	0	0	0	0	0	0	0	0	2	0	0	2	0	1	0	0	0	0	0	2	2	1	2	2	0	1	1	1	1	0	1	0	0	0	0	0	1	0	1	0
964	1	0	0	0	0	0	2	1	1	0	0	0	1	1	0	0	0	0	1	1	2	0	0	0	0	0	0	0	1	1	0	0	1	1	1	1	1	0	0	1	0	0	0	0	1	0	0	0	2
965	0	0	0	0	0	1	1	1	1	0	0	1	1	0	0	1	0	2	1	1	1	0	0	0	0	0	0	0	1	1	1	1	1	1	1	1	0	0	0	2	0	0	0	0	0	1	0	2	0
966	0	0	0	1	0	0	1	1	0	0	1	0	1	1	0	0	1	2	2	2	2	0	1	1	1	1	0	0	2	2	1	2	2	0	1	1	1	0	0	1	0	0	0	0	2	1	0	0	1
967	0	0	1	0	0	0	1	0	0	0	2	1	2	1	0	0	0	0	1	2	1	0	0	0	0	0	0	0	2	2	0	0	0	0	0	2	1	0	0	1	0	0	1	0	1	0	0	0	1
968	1	0	0	0	0	0	2	1	0	0	0	0	0	0	0	0	0	1	0	1	2	0	1	1	1	2	0	0	2	2	0	1	2	0	1	1	2	1	1	1	1	0	0	1	0	0	0	2	0
969	1	1	0	0	0	1	2	1	1	0	0	0	0	0	0	0	0	0	0	0	2	0	0	0	1	1	0	1	2	2	0	1	1	0	0	2	2	0	0	1	0	0	1	0	0	0	0	2	0
970	0	0	0	0	0	1	2	1	1	0	0	1	1	0	0	0	0	0	1	2	1	0	0	0	0	0	0	2	1	1	0	0	0	0	0	2	1	1	0	1	0	0	0	0	0	0	0	2	1
971	1	0	0	0	0	0	2	0	0	1	0	1	1	1	0	0	0	0	0	0	0	0	0	0	0	0	0	1	1	1	0	1	1	0	1	1	1	0	0	2	0	2	2	0	0	0	0	0	1
972	1	0	1	1	0	0	2	0	2	0	0	0	0	0	0	0	0	0	0	0	2	0	0	0	1	1	0	2	2	2	2	1	1	1	1	2	1	0	0	1	0	1	1	0	0	1	0	2	1
973	1	0	0	1	0	0	2	0	2	0	0	2	1	1	0	0	1	1	0	0	1	0	0	0	0	0	0	0	2	2	0	1	1	2	2	1	1	0	0	0	0	1	1	0	0	0	0	2	0
974	1	1	0	0	0	0	1	1	1	0	0	0	0	0	0	0	0	1	2	2	1	0	0	0	0	0	0	0	2	2	0	1	1	0	1	1	0	0	0	2	0	0	0	0	0	1	0	0	2
975	1	0	0	0	0	0	1	1	0	0	1	1	1	1	0	0	0	1	1	1	1	0	1	0	0	0	0	0	2	2	0	1	2	2	1	2	1	0	0	1	1	1	1	0	0	2	0	1	1
976	1	0	0	0	0	0	2	1	0	0	0	0	1	0	0	0	0	2	1	1	1	0	0	0	0	0	0	0	2	1	0	1	0	0	0	2	1	0	0	1	0	0	0	0	1	1	0	0	0
977	0	0	0	0	0	1	1	0	2	0	0	1	0	0	0	0	0	2	1	1	2	0	0	0	0	0	0	0	2	2	0	2	2	0	0	2	2	1	1	1	1	0	0	0	1	1	0	2	0
978	1	0	0	1	0	0	2	0	1	0	0	0	1	1	0	0	1	2	1	1	1	0	0	0	0	0	0	1	1	1	1	1	1	1	1	1	1	1	1	0	0	0	1	0	1	1	0	2	0
979	1	0	0	1	0	0	2	0	0	0	0	0	0	0	0	0	0	0	1	0	1	0	0	0	1	1	0	0	2	2	1	0	0	1	2	1	1	0	1	0	0	0	0	0	0	0	0	0	2
980	1	0	0	1	0	0	1	0	1	0	1	1	2	2	0	0	0	0	1	1	2	0	0	0	0	0	0	1	2	2	1	1	1	0	1	1	1	0	0	2	0	1	1	0	0	0	1	1	1
981	1	0	0	1	0	0	1	0	0	0	2	1	0	0	0	0	0	1	1	1	1	0	1	1	1	1	0	1	2	2	0	0	0	0	0	2	1	0	0	1	0	0	0	2	0	1	0	1	1
982	1	0	0	1	0	1	2	0	1	0	0	0	1	1	0	0	0	1	0	0	2	0	0	0	0	0	0	1	2	2	0	1	2	2	2	1	2	0	0	2	1	0	1	0	0	1	0	1	1
983	1	0	0	0	0	0	0	0	0	0	2	0	0	0	0	0	0	1	1	1	2	0	1	0	1	1	0	2	1	1	0	1	1	1	2	0	2	2	0	0	0	0	0	0	0	1	0	1	1
984	1	0	0	1	0	0	2	1	0	0	1	0	0	0	0	0	0	1	1	1	1	0	0	0	0	0	0	0	2	1	0	0	1	1	1	2	2	0	0	2	0	0	1	0	1	1	1	0	2
985	1	0	0	0	0	0	2	0	1	0	0	1	1	1	0	0	0	0	1	1	1	0	0	0	0	0	0	0	2	2	1	2	2	0	1	1	1	1	0	1	0	0	1	0	2	0	0	2	0
986	1	0	0	0	0	1	1	0	0	0	1	1	2	1	0	0	0	0	0	0	1	0	1	1	1	1	0	2	2	2	1	2	2	0	1	1	2	0	0	0	0	0	1	0	1	0	0	2	1
987	1	0	1	1	1	1	1	1	1	0	0	0	0	0	0	0	0	2	1	1	2	0	0	0	0	0	0	0	1	1	1	1	1	1	1	1	2	0	0	1	0	0	1	0	0	0	0	0	0
988	0	0	0	0	0	0	2	0	1	0	0	0	0	0	0	0	0	1	1	1	1	0	0	0	0	0	0	0	1	1	0	1	1	0	1	1	1	0	0	1	0	0	0	0	0	0	0	1	2
989	0	0	1	0	1	2	2	0	1	0	0	0	0	0	0	0	1	2	0	0	1	0	1	1	1	1	0	1	2	2	0	2	2	1	1	0	1	1	0	1	0	0	1	0	2	2	0	1	0
990	0	1	0	0	0	1	2	0	0	0	0	1	1	1	0	0	0	0	1	1	1	0	0	0	1	1	0	0	2	1	0	1	1	1	1	2	1	0	0	0	0	1	1	0	0	0	0	2	0
991	0	0	0	1	0	0	1	0	1	1	0	1	2	2	0	0	0	1	0	0	1	0	0	0	1	1	0	0	1	2	0	2	2	0	2	0	1	1	1	2	1	0	0	0	0	1	0	2	0
992	1	0	0	0	0	0	1	0	1	0	0	0	0	0	0	0	1	2	2	2	2	0	0	0	0	0	0	0	2	2	1	0	2	1	2	1	1	0	0	0	0	0	0	1	0	1	0	1	1
993	1	0	0	0	0	0	1	0	0	0	0	1	2	1	0	1	1	1	2	2	1	0	1	1	1	1	0	1	2	2	0	1	1	2	1	1	2	1	0	1	0	0	0	0	1	0	1	2	1
994	0	0	0	2	0	0	2	1	0	0	0	0	1	1	0	0	1	2	0	0	1	0	1	0	1	1	0	2	2	2	0	2	2	0	0	2	2	0	0	0	0	0	0	0	2	2	0	1	1
995	1	0	0	1	0	0	2	0	1	0	0	0	0	0	0	0	0	1	0	0	2	0	0	0	1	1	2	1	2	2	1	1	1	0	0	2	1	0	0	1	0	0	1	0	1	0	0	2	1
996	1	0	0	1	0	0	2	0	2	0	0	0	0	0	0	0	0	1	0	0	2	0	0	0	0	0	0	0	2	1	0	2	2	1	1	1	2	0	0	1	1	2	2	0	0	0	0	2	0
997	0	0	0	0	0	0	2	0	0	0	0	0	0	0	0	0	0	1	0	0	2	0	1	0	0	0	0	0	2	2	0	1	1	1	0	2	1	0	0	0	1	0	1	0	1	1	0	1	1
998	1	0	0	0	0	1	2	0	0	0	1	0	0	0	0	0	0	1	0	0	2	0	0	0	0	0	1	0	2	1	0	1	2	0	1	1	2	0	0	0	0	0	0	1	0	1	0	0	1
999	1	0	0	0	0	0	1	0	0	0	1	0	0	0	0	0	0	0	1	1	2	0	0	0	0	0	0	0	2	2	0	1	1	0	0	2	0	0	0	1	0	0	0	0	0	0	0	1	1
1000	1	0	0	0	0	1	2	0	0	0	1	1	1	1	0	0	0	2	1	1	2	0	0	0	0	0	0	1	1	1	0	2	2	0	2	0	1	0	0	2	0	0	2	0	1	0	0	0	2
[truncated: 952 more columns]
