# Supplementary material for: KNN-MDR: a learning approach for improving interactions mapping performances in genome wide association studies
Source: BMC Bioinformatics. 2017 Mar 21;18:184. doi: 10.1186/s12859-017-1599-7 (PMC5361736; doi:10.1186/s12859-017-1599-7)
Supplement: Supplementary file 2 — The data set(s) supporting the results of Table 1. (ZIP 22742 kb) [file 12859_2017_1599_MOESM2_ESM.zip › Nouveau dossier/S94/mkallsimul.dat]

1	0	1	1	0	0	0	2	2	0	0	0	1	1	1	1	0	0	2	1	1	1	0	1	1	1	2	0	0	2	1	0	1	2	0	1	1	1	0	0	1	0	0	0	0	0	1	0	2	1
2	1	0	1	0	1	1	2	0	2	0	0	1	1	1	2	1	1	2	0	0	0	0	1	0	0	1	0	1	1	0	0	1	1	0	0	1	0	0	0	1	0	0	1	0	1	0	0	1	1
3	0	1	1	0	0	0	2	2	0	0	1	1	1	1	1	0	1	1	1	1	0	0	0	0	0	0	0	1	1	1	1	1	2	0	1	1	2	0	0	0	0	1	0	0	1	0	0	2	1
4	1	0	2	0	0	0	2	2	0	0	0	0	0	0	1	1	0	1	0	1	1	0	1	0	0	0	0	1	2	1	0	0	0	2	2	2	1	1	0	1	0	0	0	0	0	0	0	2	0
5	1	0	2	0	1	1	2	1	1	0	0	0	0	0	0	0	0	1	0	0	0	0	1	0	0	0	0	1	2	2	0	0	0	1	0	1	1	0	0	1	0	0	1	0	1	1	0	2	1
6	0	0	2	0	0	0	2	0	2	0	0	0	1	0	0	0	0	1	0	0	0	0	0	0	0	0	0	1	2	2	0	0	0	0	0	1	2	0	0	0	1	0	1	0	1	2	0	1	1
7	1	0	0	0	0	0	2	1	1	0	1	0	2	2	2	0	1	1	0	0	0	0	0	0	0	0	0	0	2	0	0	1	1	0	0	2	1	1	1	0	0	1	0	1	1	0	1	0	2
8	0	0	1	1	0	1	2	1	0	0	0	1	1	1	2	1	1	1	1	1	1	0	0	0	0	0	0	0	2	2	2	0	2	0	0	1	1	0	0	0	0	0	0	0	0	0	0	0	2
9	1	0	2	0	0	0	1	2	0	0	1	0	1	1	1	0	0	0	0	0	0	0	1	0	0	0	0	0	2	0	0	1	2	0	0	1	1	1	1	1	0	0	0	1	0	1	0	2	0
10	0	0	1	0	0	0	1	1	1	0	1	0	0	0	0	0	0	0	2	2	0	0	0	0	0	0	0	1	1	1	0	1	1	1	1	1	1	0	0	1	0	0	0	2	0	1	0	1	1
11	0	0	0	0	0	0	2	2	1	0	0	0	1	0	0	0	0	1	0	0	0	0	1	0	0	1	0	1	2	1	1	0	2	0	0	2	1	0	0	0	0	0	0	0	1	0	1	1	1
12	0	0	2	0	1	1	2	0	1	0	1	2	2	2	2	0	0	1	0	0	0	0	1	0	0	1	0	0	2	1	0	1	1	0	0	1	2	0	0	0	0	0	0	0	0	1	0	1	1
13	0	0	0	0	0	0	1	1	1	0	1	0	0	0	0	0	0	0	1	1	1	0	0	0	0	0	0	0	1	1	0	0	1	0	0	1	2	0	0	1	0	0	0	0	0	0	0	2	0
14	1	0	2	0	1	1	2	2	0	0	1	1	2	1	1	0	0	0	1	1	1	0	0	0	0	1	0	0	2	1	0	1	1	0	0	1	2	0	0	2	0	0	1	0	1	0	0	2	0
15	1	0	2	0	0	0	1	2	0	0	2	1	0	0	0	0	0	2	1	1	1	0	0	0	0	0	0	0	2	2	1	0	0	1	1	2	1	0	0	2	0	2	0	0	0	1	1	0	2
16	0	0	0	0	0	0	1	1	1	0	1	0	1	0	0	0	0	0	0	0	0	0	1	0	0	1	0	1	2	2	0	0	0	1	0	1	1	0	0	2	0	0	1	0	1	0	0	1	0
17	0	0	1	0	0	0	2	1	2	0	0	2	2	2	2	0	0	2	1	1	1	0	0	0	0	0	0	1	2	1	1	1	2	0	0	0	1	1	1	0	0	0	0	0	0	1	0	2	0
18	1	0	1	0	0	0	1	2	0	0	0	1	1	1	1	0	0	1	1	1	1	0	2	1	1	1	0	1	1	0	1	1	1	0	0	1	2	0	0	0	0	0	0	0	0	1	0	2	0
19	0	0	1	0	1	1	0	2	0	0	1	2	2	2	2	0	0	0	1	2	1	0	1	1	1	1	0	0	2	2	0	0	1	0	0	1	2	0	0	2	0	0	0	1	0	1	0	2	0
20	0	0	0	0	0	0	2	2	1	0	0	0	0	0	0	0	0	1	0	0	0	0	0	0	0	1	0	0	2	2	1	0	1	1	1	2	1	0	0	0	0	1	0	0	0	0	0	2	1
21	1	0	0	0	0	0	1	1	1	0	0	0	0	0	0	0	0	0	0	0	0	1	0	0	0	1	0	1	2	2	0	1	1	0	0	1	1	1	1	0	0	0	1	0	1	0	0	1	1
22	1	0	1	0	0	0	2	2	0	0	0	2	2	2	2	0	0	1	1	1	1	1	0	0	0	0	1	1	2	1	0	1	1	0	0	1	1	0	0	0	0	1	0	0	1	0	0	2	0
23	0	0	2	0	0	0	1	2	0	0	1	0	0	0	0	0	0	0	0	0	0	1	0	0	0	0	0	0	2	1	0	1	0	0	0	2	1	0	0	1	0	1	0	0	1	0	0	0	2
24	0	1	1	0	0	0	1	1	1	0	0	0	1	1	1	0	0	1	1	1	0	0	0	0	0	0	0	0	2	2	1	1	2	0	1	1	1	0	0	0	0	0	0	1	0	1	1	0	2
25	0	1	2	0	0	0	2	2	1	0	1	1	1	1	1	0	0	0	1	1	1	0	1	1	1	1	0	0	2	1	0	1	0	1	1	2	0	0	0	1	1	0	0	0	0	0	0	2	0
26	1	0	2	0	0	0	2	2	0	0	0	1	1	0	0	0	0	0	0	0	0	0	1	0	0	0	0	0	1	1	0	0	1	1	1	1	1	0	0	1	0	1	0	0	0	0	0	1	1
27	1	0	1	0	1	1	0	2	0	0	2	0	0	0	0	0	0	0	0	0	0	0	0	0	0	1	1	0	2	1	0	1	1	1	0	1	1	1	1	0	0	0	1	0	1	0	0	2	1
28	1	0	2	0	0	0	2	0	2	0	0	0	1	0	0	0	0	0	1	1	1	0	0	0	0	0	0	0	2	1	1	1	1	0	0	2	1	0	0	0	0	0	0	0	1	1	1	0	2
29	1	0	2	0	1	1	2	1	1	0	0	0	0	0	1	1	0	0	1	1	1	0	1	0	0	1	0	1	2	1	1	0	0	1	1	1	0	0	0	2	1	0	0	0	0	1	1	0	2
30	1	0	1	0	1	1	1	2	1	0	1	0	1	1	2	1	0	1	1	1	1	0	1	0	0	0	0	1	2	1	2	0	1	1	0	1	2	0	0	1	0	0	2	0	1	1	0	2	0
31	0	1	1	0	1	1	2	0	2	0	0	0	1	0	0	0	0	0	0	0	0	0	1	0	0	1	0	0	2	1	0	2	2	0	0	0	0	0	0	1	0	0	0	0	0	0	0	1	1
32	1	1	1	0	1	1	0	2	1	0	0	0	1	0	0	0	0	1	2	2	2	0	0	0	0	0	1	0	2	2	0	0	1	0	0	1	1	0	0	1	0	1	0	0	1	0	0	1	1
33	0	0	0	0	0	0	2	2	0	0	0	0	1	0	0	0	0	2	2	2	0	0	0	0	0	0	0	0	2	2	1	1	1	1	0	1	2	0	0	0	0	0	0	0	0	1	0	2	1
34	1	0	2	0	0	0	2	2	0	0	0	0	0	0	0	0	1	2	1	1	1	0	0	0	0	2	0	1	2	1	1	1	0	1	2	2	1	0	0	2	0	1	0	1	2	0	0	1	0
35	0	0	1	0	0	0	1	1	2	0	0	0	0	0	0	0	0	0	1	1	1	0	0	0	0	0	0	1	2	0	1	0	0	0	0	2	1	0	0	0	0	0	1	1	1	2	0	0	1
36	1	0	1	0	0	0	1	1	0	1	1	0	1	0	0	0	0	1	2	2	2	0	0	0	0	0	0	2	2	2	0	1	2	0	0	0	1	0	0	0	0	0	0	0	0	0	1	1	1
37	0	0	1	0	0	0	1	1	1	0	1	0	0	0	0	0	0	1	0	0	0	0	1	1	1	1	0	1	2	2	1	0	1	0	0	1	1	0	0	0	1	1	0	0	1	0	0	2	0
38	1	0	1	1	1	2	2	2	1	0	0	0	0	0	0	0	0	2	1	1	1	0	1	0	0	0	0	1	2	1	1	1	1	0	0	2	1	0	0	2	0	0	1	0	1	2	0	0	2
39	1	0	2	0	0	0	1	1	1	0	1	1	1	0	0	1	0	0	0	1	0	0	0	0	0	0	0	2	2	1	2	0	1	1	0	2	1	1	0	1	0	0	1	0	1	1	0	2	1
40	1	0	1	0	0	0	2	1	0	0	0	0	0	0	0	0	0	0	0	1	0	0	0	0	0	1	0	1	2	1	1	0	0	1	0	2	0	1	1	1	0	0	1	0	1	2	0	2	0
41	0	0	0	0	0	0	2	1	0	0	0	0	0	0	0	0	0	1	2	1	0	0	0	0	0	1	1	1	2	1	0	1	1	1	1	2	1	0	0	0	0	0	1	0	1	1	0	0	2
42	0	0	0	0	0	0	2	1	1	0	1	0	2	0	0	0	0	1	1	1	0	0	0	0	0	0	0	0	2	2	1	0	1	0	0	1	2	0	0	2	0	0	0	0	2	1	0	2	1
43	0	0	1	1	1	2	2	0	2	0	0	1	1	2	1	0	0	0	1	1	0	0	0	0	0	0	1	0	2	1	1	0	1	1	0	2	1	0	0	0	0	0	1	0	1	1	0	1	0
44	0	0	2	0	2	2	2	2	0	0	0	0	0	0	0	0	0	1	1	1	1	0	0	0	0	0	0	0	2	2	0	0	0	0	0	2	1	0	0	0	0	0	0	0	0	1	0	1	1
45	1	0	2	0	1	1	1	2	0	0	1	0	0	0	1	1	0	1	2	2	1	0	0	0	0	1	0	0	2	1	0	0	2	0	0	0	2	0	0	0	0	0	0	0	1	1	1	0	2
46	1	0	2	0	0	0	2	1	0	0	0	0	0	0	0	0	0	0	2	1	1	0	0	0	0	0	0	1	2	1	1	0	2	0	0	1	0	0	0	1	0	0	0	0	1	1	0	2	0
47	0	0	1	0	0	0	0	2	1	0	0	0	0	0	0	0	0	1	0	0	0	0	0	0	0	0	0	0	2	1	0	1	1	0	0	1	2	0	0	1	1	0	0	1	1	1	0	1	1
48	1	0	2	0	0	0	2	0	2	0	0	0	0	0	0	0	0	0	1	1	1	0	1	0	0	1	0	0	2	2	0	0	1	0	0	2	1	0	0	0	0	0	0	0	1	0	0	2	0
49	1	0	0	0	0	0	2	0	2	0	0	0	0	0	0	0	0	0	2	1	0	0	0	0	0	0	0	0	2	2	1	0	1	2	0	1	1	0	0	1	0	0	0	0	0	0	0	2	1
50	1	0	2	0	0	0	2	1	0	0	1	1	2	1	1	0	0	1	0	0	0	0	0	0	0	0	0	0	1	0	0	0	2	0	0	2	1	1	1	0	0	0	0	0	0	0	0	0	2
51	1	0	1	0	0	0	1	1	1	0	0	1	0	0	0	0	0	1	1	1	1	0	0	0	0	1	0	2	1	1	0	0	0	2	1	1	0	0	0	1	0	0	0	1	0	1	0	2	1
52	1	0	0	0	0	0	1	2	0	0	1	0	0	0	0	0	0	1	0	1	1	0	1	0	0	0	0	0	2	0	0	0	1	1	1	2	1	0	0	1	0	0	2	0	2	1	1	0	2
53	0	1	1	0	1	1	2	1	1	0	0	1	1	1	1	0	0	0	0	0	0	0	0	0	0	0	0	1	1	1	0	1	1	0	0	1	1	1	1	0	1	0	1	0	1	0	0	1	1
54	1	0	1	0	0	0	1	1	1	0	0	0	1	1	1	0	0	1	0	0	0	0	1	1	1	1	0	2	2	1	1	0	0	0	0	2	1	0	0	0	0	0	2	0	2	1	0	1	1
55	0	0	1	0	1	1	2	2	0	0	0	0	1	0	0	0	0	0	0	0	0	0	0	0	0	0	0	0	2	1	0	1	2	0	0	1	2	0	0	2	0	1	0	1	1	0	0	1	1
56	1	0	1	0	1	1	1	1	2	0	0	1	1	1	1	0	0	1	1	1	0	0	0	0	0	0	0	1	1	1	0	1	0	1	1	2	1	0	0	0	1	0	0	0	1	0	0	2	1
57	0	0	1	0	0	0	2	1	1	0	0	1	1	2	1	0	1	2	1	1	1	0	0	0	0	0	0	0	1	1	0	1	1	1	1	1	1	0	0	1	0	0	0	1	0	0	1	2	1
58	1	0	1	0	0	0	1	2	0	0	1	0	1	1	1	0	0	0	0	0	0	0	0	0	0	0	0	0	2	2	1	0	1	1	0	1	1	1	1	0	0	0	0	0	0	2	0	1	1
59	0	0	1	0	0	0	2	2	0	0	0	1	2	1	1	0	0	1	1	1	0	0	1	1	1	1	0	0	2	2	0	0	0	1	1	1	1	1	1	0	0	0	0	0	1	0	1	1	1
60	0	0	1	0	0	0	2	0	2	0	0	1	1	0	0	0	1	0	1	1	1	0	0	0	0	0	0	0	2	1	1	2	2	0	0	1	1	0	0	2	0	0	0	0	0	0	0	2	0
61	1	0	1	0	1	1	2	1	1	0	0	0	0	0	0	0	0	0	1	1	1	0	0	0	0	1	0	0	2	2	0	0	1	1	0	2	1	0	0	0	1	0	1	0	1	2	1	0	1
62	0	1	2	0	0	0	1	1	1	0	0	2	1	1	1	0	0	1	0	0	0	0	0	0	0	0	0	0	1	1	1	0	1	1	0	2	1	1	1	0	0	0	0	0	1	1	0	2	0
63	1	0	1	0	1	1	2	2	0	0	1	0	1	0	0	0	0	0	1	1	1	1	0	0	0	0	0	0	2	2	0	1	1	2	0	2	1	0	0	0	0	0	0	1	0	0	0	2	1
64	1	1	1	0	0	0	1	2	0	0	1	1	1	1	1	0	0	1	1	1	0	0	0	0	0	2	0	0	2	2	0	1	2	1	0	0	1	1	1	0	0	0	0	0	0	1	0	2	0
65	0	0	1	0	0	0	2	1	1	0	0	0	0	0	0	0	0	0	0	0	0	0	0	0	0	1	0	1	1	1	0	0	0	1	0	1	2	0	0	1	1	0	0	0	2	1	0	1	1
66	1	0	2	0	0	0	1	1	1	0	1	0	0	0	0	0	0	0	1	1	1	0	1	0	0	0	0	0	2	2	0	0	1	0	0	1	1	0	0	1	0	1	1	0	1	0	0	2	1
67	0	0	0	0	0	0	1	1	1	0	1	1	1	1	2	1	1	2	1	1	1	0	1	1	1	1	0	0	1	0	0	1	0	0	0	2	1	1	1	0	0	0	0	0	0	1	0	2	0
68	0	0	2	0	0	0	2	2	0	0	0	0	0	0	0	0	0	1	0	0	0	0	0	0	0	0	0	1	2	2	0	0	1	0	0	1	2	0	0	0	1	0	0	1	0	0	0	2	0
69	0	0	2	0	0	0	2	1	1	0	1	1	0	0	0	0	0	0	1	1	0	0	0	0	0	0	0	1	2	2	0	1	2	0	0	2	0	0	0	2	1	0	0	0	0	1	0	2	0
70	0	0	1	0	1	1	2	1	2	0	0	0	0	0	0	0	0	0	1	1	1	0	0	0	0	0	0	1	2	1	2	2	2	0	1	2	1	0	0	2	0	0	0	0	0	2	0	1	1
71	1	0	2	0	1	1	1	2	0	0	0	2	2	2	2	0	0	2	1	1	1	0	0	0	0	0	0	0	2	1	0	1	1	1	1	1	1	0	0	1	0	0	1	0	1	0	0	2	1
72	0	0	1	1	0	1	2	2	0	0	0	0	0	0	0	0	0	1	0	0	0	0	1	1	1	1	0	0	2	2	0	0	1	1	1	1	2	0	0	0	0	0	0	0	0	1	1	1	1
73	0	0	2	0	0	0	2	1	0	0	1	1	1	1	1	0	0	0	2	1	1	0	0	0	0	0	0	1	2	0	1	0	0	0	0	0	1	0	0	0	0	2	0	0	1	0	0	2	0
74	0	0	2	0	1	1	2	0	2	0	0	0	0	0	1	1	0	0	1	0	0	0	0	0	0	0	0	0	2	1	1	1	1	0	0	2	1	1	1	0	0	0	0	0	0	1	0	1	0
75	1	0	2	0	0	0	2	2	0	0	0	0	1	0	0	0	0	0	0	0	0	0	0	0	0	0	0	0	2	2	2	1	2	0	0	1	1	1	1	0	1	0	2	0	2	0	0	1	1
76	1	0	1	0	0	0	2	0	2	0	0	0	1	0	0	1	0	0	0	0	0	0	1	1	1	2	0	0	2	2	0	1	1	1	0	2	1	1	1	0	0	0	0	0	0	1	1	0	2
77	0	0	1	0	1	1	2	1	1	0	1	1	2	1	1	0	0	0	1	2	1	0	1	0	0	1	0	0	2	2	0	2	2	0	0	1	1	0	0	1	0	0	0	1	0	0	0	2	0
78	1	0	0	0	0	0	2	1	1	0	1	1	0	0	0	0	0	0	2	1	1	1	0	0	0	0	0	0	2	1	0	2	2	0	0	0	1	0	0	1	0	0	1	0	1	0	0	2	0
79	1	0	1	0	0	0	2	1	2	0	0	0	0	0	0	0	0	0	0	0	0	0	0	0	0	0	0	0	2	1	1	1	1	0	0	1	0	0	0	2	0	0	0	0	0	1	0	2	1
80	0	0	1	0	0	0	2	2	2	0	0	2	2	2	2	0	0	1	1	1	0	0	0	0	0	0	0	0	2	1	0	1	1	0	0	1	1	1	1	0	0	0	1	0	0	1	0	1	1
81	1	0	1	0	0	0	2	0	1	0	1	0	1	0	0	0	0	0	0	0	0	0	0	0	0	0	0	0	2	1	1	0	1	0	0	1	1	0	0	0	1	0	1	0	1	1	1	0	2
82	0	0	1	0	0	0	2	2	0	0	0	0	1	0	0	0	0	1	0	0	0	0	1	1	1	2	0	1	2	1	0	0	0	1	0	1	1	0	0	2	0	0	0	0	0	1	0	2	1
83	0	1	1	0	0	0	2	1	1	0	0	0	0	0	0	0	0	0	1	2	1	0	0	0	0	0	0	0	2	0	0	1	1	0	1	1	0	1	1	0	0	0	1	0	1	1	0	0	1
84	0	1	2	0	0	0	2	1	2	0	0	0	0	0	0	0	0	1	1	1	1	0	0	0	0	0	0	0	2	2	0	0	0	1	1	2	1	0	0	2	1	0	0	0	0	1	0	2	0
85	1	0	1	0	0	0	1	1	1	0	1	0	0	0	1	1	1	1	1	0	0	0	0	0	0	0	0	1	2	2	0	0	0	1	1	1	2	0	0	0	0	1	1	0	1	0	0	2	0
86	0	0	1	0	0	0	1	1	0	0	0	1	2	1	1	0	0	0	1	1	1	0	0	0	0	0	0	2	2	2	0	1	0	0	0	1	1	0	0	1	0	0	0	0	0	1	0	2	1
87	1	0	2	0	1	1	2	0	2	0	0	0	0	0	0	0	0	0	1	1	1	0	0	0	0	0	0	0	2	2	0	2	2	0	1	2	0	0	0	1	0	0	0	0	1	1	0	1	1
88	1	0	0	0	0	0	2	2	0	0	1	1	2	2	2	0	0	0	0	0	0	0	1	1	1	1	0	1	2	1	1	2	2	0	0	0	1	1	1	0	0	0	2	0	1	1	0	2	0
89	0	0	2	0	0	0	2	0	1	0	2	0	0	0	0	0	0	0	1	1	0	1	0	0	0	0	0	2	2	1	2	2	2	0	0	0	1	0	0	0	0	1	0	0	1	1	0	2	0
90	1	0	2	0	0	0	2	2	0	0	1	0	0	0	0	0	1	1	0	0	0	0	1	1	1	1	0	0	1	1	1	0	1	1	1	2	1	0	0	0	0	1	1	0	1	0	0	2	1
91	1	0	2	0	0	0	1	2	0	0	0	1	1	1	1	0	0	1	1	1	1	1	1	1	1	1	1	0	2	1	0	0	0	1	1	1	1	1	1	0	0	0	1	0	1	1	0	0	2
92	0	0	0	0	0	0	2	1	1	0	1	0	0	0	0	0	0	0	0	0	0	1	0	0	0	0	0	0	2	2	0	1	2	0	0	0	1	0	0	2	0	1	0	0	1	1	0	2	0
93	0	0	1	0	0	0	1	0	2	0	0	1	1	1	1	0	0	0	0	0	0	0	0	0	0	0	0	1	2	2	0	1	1	0	0	2	2	0	1	0	1	0	0	0	0	0	0	2	0
94	1	0	2	0	0	0	1	2	0	0	0	1	1	1	1	0	0	0	1	1	1	0	1	1	1	1	0	0	2	2	0	2	2	0	0	2	1	0	0	0	0	0	0	0	0	0	1	1	1
95	1	0	2	0	0	0	2	0	1	0	2	0	0	0	0	0	0	0	0	0	0	1	0	0	0	0	0	1	2	2	0	0	1	0	0	1	2	0	0	0	0	0	1	0	1	0	0	1	1
96	0	0	1	0	1	1	2	1	0	0	0	1	1	1	1	0	0	1	0	0	0	0	0	0	0	0	1	1	2	1	0	2	1	0	0	1	1	0	0	1	0	0	0	0	0	2	0	1	1
97	1	0	0	0	0	0	2	1	2	0	0	0	0	0	0	0	0	0	0	0	0	0	0	0	0	0	0	1	2	2	0	1	1	2	0	1	1	1	1	0	0	0	1	0	0	0	0	1	1
98	0	0	1	0	0	0	2	1	1	0	0	1	1	1	1	0	0	1	1	1	0	0	0	0	0	0	0	0	2	2	0	1	2	1	0	1	2	0	1	0	1	1	0	0	0	0	0	1	0
99	1	0	0	0	0	0	2	1	1	0	0	0	1	0	0	0	0	0	1	2	1	0	0	0	0	0	1	1	2	1	0	0	1	1	0	2	2	0	0	0	0	0	0	0	0	1	0	1	1
100	0	0	2	0	2	2	1	2	0	0	1	0	0	0	0	0	0	0	0	0	0	0	0	0	0	0	0	1	1	1	0	1	2	0	0	1	2	0	0	0	0	0	0	0	0	0	0	1	1
101	0	0	2	0	0	0	2	2	0	0	0	0	0	0	0	0	0	0	1	1	1	0	0	0	0	0	0	0	2	1	0	2	2	0	0	0	1	0	1	1	1	0	2	0	1	1	0	2	0
102	1	0	1	0	0	0	1	1	1	0	1	0	0	0	0	0	0	0	0	0	0	0	1	0	0	0	0	2	2	2	0	1	2	1	0	0	1	0	0	0	0	0	1	0	1	2	1	1	1
103	0	0	2	0	1	1	2	0	1	0	1	1	2	1	1	0	0	1	1	1	0	0	0	0	0	0	0	1	2	1	1	2	2	0	0	1	1	0	0	1	0	0	0	0	1	0	0	2	0
104	0	0	1	0	0	0	2	0	2	0	0	0	1	1	1	1	0	1	0	1	0	0	0	0	0	0	0	1	1	0	0	0	1	1	0	1	1	0	0	0	0	1	1	0	0	1	0	0	2
105	0	0	0	0	0	0	1	2	1	0	1	1	2	1	1	0	0	1	0	0	0	0	0	0	0	0	0	0	2	2	2	1	0	1	1	2	2	0	0	2	0	1	0	1	1	0	0	2	0
106	1	0	2	0	0	0	0	2	0	0	2	2	2	2	2	0	0	0	0	0	0	0	1	1	1	2	0	0	2	1	0	0	0	1	2	2	1	0	0	0	0	0	0	0	0	0	0	1	1
107	0	0	1	0	0	0	1	1	1	0	0	1	2	2	2	0	0	0	0	1	0	0	1	0	0	0	1	1	2	1	0	0	0	2	1	1	2	0	0	2	0	0	1	0	1	1	0	2	0
108	1	0	1	0	0	0	2	0	2	0	0	0	0	0	1	1	0	1	0	0	0	0	0	0	0	0	0	1	2	0	1	0	1	0	0	1	1	0	0	0	0	0	1	0	1	2	0	2	0
109	1	0	2	0	0	0	2	2	0	0	0	1	1	0	0	0	0	0	0	0	0	0	0	0	0	1	0	0	2	1	1	0	1	0	0	2	0	0	0	1	1	0	1	0	1	0	0	2	0
110	0	0	0	0	0	0	2	0	1	0	2	0	0	0	0	0	0	1	0	0	0	0	0	0	0	0	0	0	2	2	1	1	0	0	0	2	2	0	0	1	0	0	0	1	1	1	0	2	1
111	0	0	0	0	0	0	2	1	0	0	0	0	0	0	0	0	0	0	1	1	1	0	0	0	0	0	0	0	2	2	0	0	1	1	0	2	2	0	0	0	0	0	1	0	1	1	0	2	1
112	0	0	1	0	0	0	1	2	0	0	0	0	0	0	0	0	0	1	1	0	0	0	1	0	0	0	0	2	1	1	1	1	2	0	0	0	1	0	0	0	0	0	0	0	0	1	0	2	0
113	1	0	1	0	0	0	2	1	1	0	1	1	2	2	2	0	0	0	0	0	0	0	1	1	1	1	0	0	2	2	1	0	0	1	1	1	1	1	1	0	0	0	0	1	0	1	0	2	1
114	0	0	0	0	0	0	1	2	1	0	1	0	2	1	1	0	0	0	1	1	1	1	0	0	0	0	0	1	2	1	1	0	0	0	0	2	1	0	0	1	0	1	0	0	1	0	0	2	0
115	0	0	1	0	0	0	1	1	1	0	0	0	1	0	0	0	0	0	0	0	0	0	1	1	1	1	1	0	2	1	1	0	1	2	0	1	1	0	0	2	0	0	0	0	0	1	0	2	0
116	1	0	2	0	0	0	1	2	0	0	2	0	0	0	0	0	0	1	0	0	0	0	0	0	0	0	0	0	2	2	1	0	1	1	1	2	1	0	0	2	0	0	0	0	0	0	0	2	0
117	0	0	2	0	0	1	2	1	1	0	0	0	0	0	0	0	1	1	0	0	0	0	0	0	0	0	0	1	2	1	0	1	1	1	1	1	1	1	1	0	0	1	0	0	1	0	0	0	2
118	1	0	1	1	0	1	1	2	1	0	0	0	1	1	1	1	0	0	0	0	0	0	1	0	0	1	0	1	2	1	2	0	2	0	0	2	1	0	0	1	0	0	0	0	0	1	1	1	1
119	1	0	1	0	1	1	2	1	0	0	0	1	1	1	1	0	0	0	0	1	0	0	1	0	0	0	0	2	2	2	0	0	0	0	0	2	1	0	0	1	0	0	0	0	0	0	0	1	1
120	1	0	1	0	1	1	0	2	0	0	2	0	1	1	1	0	0	1	0	1	0	0	1	0	0	0	0	0	2	1	1	0	0	0	0	2	1	1	0	1	0	0	1	0	1	1	0	0	2
121	0	0	2	0	1	1	0	1	1	0	1	1	1	1	1	0	0	1	1	0	1	1	1	1	1	1	1	1	2	1	0	2	2	1	1	2	1	0	0	0	0	0	0	0	0	1	0	1	1
122	0	0	1	0	0	0	2	2	0	0	0	0	1	0	0	0	0	1	1	0	1	0	0	0	0	0	0	1	2	1	2	0	1	0	0	1	1	0	0	0	1	0	1	0	1	0	0	2	0
123	1	0	2	0	0	0	1	1	1	0	0	0	0	0	0	0	0	1	0	0	0	0	0	0	0	1	0	1	1	0	0	1	1	1	0	0	2	0	0	0	0	0	0	0	0	0	0	2	0
124	1	0	1	0	0	0	2	1	0	0	1	0	0	0	0	0	0	0	0	0	0	0	0	0	0	0	0	1	0	0	0	1	1	0	0	1	0	0	0	0	0	0	0	0	0	0	0	1	1
125	1	0	1	0	0	0	1	1	1	0	1	1	2	1	1	0	0	0	0	0	0	0	2	0	0	1	0	2	1	1	1	0	1	2	2	2	0	0	0	1	0	0	0	0	1	1	1	1	1
126	0	0	1	0	0	0	1	1	2	0	0	0	1	0	0	0	0	0	0	0	0	0	0	0	0	1	0	0	1	0	0	0	0	0	1	2	1	0	0	1	0	0	2	0	2	1	0	0	2
127	0	0	0	0	0	0	1	1	1	0	1	0	1	1	1	1	0	0	2	1	1	0	0	0	0	0	0	0	2	0	0	1	2	0	0	2	2	0	0	1	0	0	1	0	1	0	0	0	2
128	0	1	2	0	0	0	2	2	0	0	0	0	0	0	0	0	0	1	1	1	1	0	0	0	0	0	0	0	2	2	0	1	2	0	0	0	1	0	0	0	0	0	0	0	0	2	0	1	1
129	1	0	1	1	0	1	1	1	1	0	1	0	0	0	0	0	0	0	0	0	0	0	0	0	0	0	0	1	2	1	2	0	1	0	0	1	1	0	0	0	0	0	0	0	0	1	0	2	0
130	0	0	0	0	0	0	1	2	0	0	1	0	0	0	0	0	0	0	1	1	1	0	0	0	0	0	0	0	1	1	1	1	1	0	0	1	0	0	0	2	0	0	0	1	0	1	0	0	2
131	1	0	1	0	0	0	2	2	0	0	1	1	0	0	0	0	0	1	1	1	1	0	0	0	0	0	0	0	2	2	0	1	1	2	1	1	1	0	0	1	0	0	0	0	0	2	1	0	2
132	0	0	2	0	0	0	2	1	1	0	0	0	0	0	0	0	1	2	1	1	1	0	0	0	0	0	0	0	2	2	0	1	0	0	0	2	1	0	0	0	0	2	0	0	1	0	0	2	0
133	1	0	2	0	0	0	2	0	2	0	0	0	0	0	0	0	1	1	1	1	1	0	0	0	0	0	0	0	2	1	1	0	1	1	0	1	2	1	1	0	0	0	0	1	1	2	1	1	1
134	0	0	1	0	0	0	1	0	2	0	0	1	1	1	1	0	0	1	1	0	0	0	0	0	0	0	0	0	2	0	0	0	1	1	0	1	1	0	1	1	1	0	0	0	1	0	0	1	1
135	1	0	1	0	0	0	2	0	1	0	1	2	2	2	2	0	0	0	1	1	1	0	2	1	1	1	0	0	2	2	0	1	1	0	1	2	2	0	0	1	0	0	0	0	1	0	0	1	1
136	0	0	2	0	0	0	1	1	1	0	0	0	0	0	0	0	0	1	0	0	0	0	1	0	0	0	0	0	2	1	0	0	0	1	1	1	1	0	1	0	1	0	2	0	1	1	0	0	2
137	0	0	2	0	0	0	0	2	0	0	2	0	0	0	1	1	0	1	2	2	1	0	0	0	0	0	0	1	1	0	1	1	1	0	0	1	2	0	0	0	0	0	0	0	0	1	0	1	1
138	1	0	2	0	1	1	2	0	2	0	0	1	1	1	1	0	0	0	1	0	0	0	0	0	0	0	0	0	2	2	1	0	1	1	0	1	2	0	0	2	1	0	0	0	0	0	0	1	1
139	0	0	1	0	0	0	1	1	1	0	0	0	0	0	0	0	0	1	2	1	1	0	0	0	0	0	1	0	2	1	0	1	0	1	1	2	1	0	0	0	0	1	0	1	2	1	1	1	1
140	0	0	2	0	2	2	1	2	0	0	1	1	1	1	2	1	0	1	0	0	0	0	0	0	0	0	0	1	2	2	0	1	0	0	0	1	1	1	1	0	0	0	0	0	1	1	0	2	1
141	1	1	2	0	1	1	2	2	0	0	1	0	1	0	0	0	0	2	0	0	0	1	1	0	0	0	0	0	2	2	0	0	0	2	1	1	2	0	0	0	0	1	0	1	1	0	0	2	0
142	0	0	1	0	0	0	2	1	2	0	0	1	1	1	1	0	0	1	1	1	1	0	0	0	0	0	0	0	2	2	0	0	0	0	0	0	1	0	0	0	0	2	0	0	1	0	0	0	2
143	1	0	0	0	0	0	2	1	0	0	0	1	2	2	2	0	0	0	0	1	0	0	0	0	0	0	0	0	1	0	0	0	1	1	0	1	1	0	0	0	0	1	0	0	1	0	0	1	1
144	1	0	1	0	0	0	1	2	0	0	1	0	0	0	0	0	0	1	1	1	1	0	0	0	0	0	0	0	1	1	0	0	0	0	0	2	2	1	0	0	0	0	0	0	0	0	0	1	1
145	0	0	1	0	0	0	2	1	1	1	0	1	1	1	1	0	1	2	0	0	0	0	0	0	0	0	0	1	2	2	0	0	0	0	0	2	1	0	0	1	0	0	0	0	1	1	0	0	2
146	1	0	0	0	0	0	1	2	0	0	0	0	1	0	0	0	0	0	0	0	0	0	0	0	0	0	0	1	1	1	0	0	0	0	1	2	1	1	1	0	0	0	0	0	0	2	0	2	0
147	0	0	2	0	1	1	2	0	1	0	1	1	1	1	1	0	0	0	0	0	0	0	1	0	0	0	0	1	2	2	0	1	1	1	1	1	0	0	0	1	0	1	0	0	1	1	0	2	0
148	0	0	1	0	1	1	2	1	1	0	0	0	1	1	0	0	0	2	0	0	0	0	0	0	0	0	0	0	2	0	0	0	1	1	1	1	1	1	1	0	0	0	2	0	1	1	0	2	1
149	1	0	1	0	0	0	1	1	1	0	0	0	1	0	0	0	0	0	1	1	1	0	1	0	0	0	1	1	2	1	0	1	1	0	0	2	1	0	0	1	0	0	1	0	1	0	0	2	0
150	1	0	2	0	0	0	1	0	2	0	0	0	0	0	0	0	0	0	0	0	0	0	0	0	0	0	0	0	2	1	1	0	1	0	0	1	2	0	0	0	0	0	0	0	2	1	1	0	2
151	0	0	2	0	1	1	1	2	0	0	1	0	0	0	0	0	0	0	1	1	1	0	0	0	0	0	0	1	2	1	2	1	0	0	0	1	1	0	0	1	0	0	1	0	1	0	0	1	1
152	0	1	1	0	0	0	2	1	2	0	0	0	1	0	0	0	0	1	2	2	2	0	1	1	1	1	0	1	2	0	1	0	1	0	0	2	2	0	0	2	0	1	0	0	2	0	1	1	1
153	1	0	1	0	0	1	1	1	1	0	0	0	0	0	0	0	0	1	1	1	1	0	0	0	0	1	0	0	2	1	1	1	2	0	1	1	1	0	0	1	0	1	0	0	0	1	0	2	0
154	1	0	0	0	0	0	2	2	1	0	1	0	0	0	0	0	0	1	1	1	0	0	0	0	0	0	0	0	2	1	1	0	0	0	1	2	1	0	0	1	1	1	1	0	1	0	0	1	1
155	1	0	1	0	0	0	2	1	1	0	1	1	1	1	1	0	0	1	1	1	1	0	0	0	0	0	0	0	2	2	0	2	1	0	0	2	2	0	0	0	0	0	0	1	0	1	0	2	0
156	0	0	2	0	1	1	2	2	1	0	0	0	0	0	1	1	0	1	0	0	0	0	0	0	0	0	1	2	2	1	1	1	1	0	0	1	1	0	0	1	0	0	0	0	1	0	0	0	2
157	0	0	0	0	0	0	2	2	0	0	0	1	1	1	1	0	0	0	0	0	0	0	0	0	0	1	0	0	1	1	0	1	1	0	0	2	2	0	0	1	0	1	0	1	1	0	1	1	1
158	1	0	2	0	0	0	2	2	0	0	0	2	2	1	1	1	0	1	0	0	0	0	1	1	1	1	0	0	2	2	0	1	2	0	0	1	1	0	0	1	0	0	0	1	0	0	0	2	1
159	0	0	1	0	0	0	1	2	0	0	2	0	0	0	0	0	0	2	1	1	1	0	1	0	0	0	0	0	2	1	0	0	1	0	0	2	0	0	0	1	1	0	0	0	0	1	0	1	1
160	1	0	1	0	1	1	2	2	0	1	1	2	1	1	1	0	0	1	0	0	0	0	0	0	0	0	0	1	2	1	0	2	2	0	0	1	2	0	0	0	0	0	0	0	1	0	0	1	0
161	1	0	0	0	0	0	1	2	1	0	0	1	1	1	1	0	0	0	1	1	1	0	0	0	0	0	0	0	2	0	0	0	0	1	1	1	2	0	0	1	1	0	1	0	1	0	0	1	1
162	1	0	1	0	0	0	2	1	1	0	0	0	0	0	0	0	1	0	1	1	1	0	0	0	0	0	0	0	2	1	0	0	1	1	1	2	2	0	0	2	0	0	0	1	1	2	0	1	1
163	1	0	1	0	0	0	2	2	0	0	0	0	0	0	0	0	0	0	0	0	0	1	0	0	0	0	0	1	2	0	1	1	1	2	1	2	1	0	0	0	0	1	0	1	1	0	0	1	2
164	0	0	1	0	1	1	2	1	1	0	0	0	1	0	0	0	0	0	0	0	0	0	2	0	0	0	0	1	2	2	0	1	1	0	0	2	2	0	0	0	0	0	0	0	1	1	0	2	0
165	0	0	2	0	1	1	2	1	2	0	0	0	0	0	0	0	0	0	2	2	1	0	0	0	0	0	0	1	2	1	1	0	1	0	0	1	2	0	0	0	0	2	0	0	0	1	0	0	2
166	0	0	1	0	0	0	2	1	1	0	0	1	1	1	1	0	0	0	0	0	0	0	0	0	0	0	0	0	1	1	1	1	1	0	0	1	1	0	0	0	0	1	0	0	1	0	0	1	2
167	0	0	2	0	0	0	1	1	1	0	0	0	1	1	1	1	0	0	1	1	1	0	1	1	1	1	0	0	1	0	0	0	0	1	2	2	2	0	0	0	0	0	2	0	1	1	0	2	0
168	0	0	1	0	0	0	1	2	0	0	1	0	0	0	0	0	0	1	1	1	0	0	0	0	0	0	0	0	2	2	1	0	1	0	0	1	1	0	0	0	0	0	1	0	1	1	0	0	0
169	0	0	0	0	0	0	2	2	0	0	0	0	2	1	1	0	0	1	0	0	0	0	0	0	0	0	0	2	2	1	2	1	2	1	0	0	1	0	0	0	0	2	0	0	0	0	0	0	2
170	0	0	2	0	1	1	2	1	1	0	1	0	2	1	1	0	0	1	1	1	1	0	1	0	0	1	0	1	2	0	1	0	0	2	2	2	2	0	0	0	0	0	0	0	0	0	0	2	0
171	0	0	2	0	0	0	2	1	2	0	0	0	2	2	2	0	0	0	0	0	0	0	0	0	0	1	1	0	2	1	1	1	1	0	0	2	2	0	0	1	0	0	0	0	0	1	1	1	1
172	0	0	0	0	0	0	1	1	1	0	0	0	0	0	0	0	0	2	1	1	0	1	1	1	1	1	0	1	2	1	1	0	1	1	1	2	2	0	0	0	0	1	0	0	1	0	0	1	1
173	1	0	2	0	0	0	2	2	0	0	1	1	2	2	2	1	0	1	1	1	1	0	0	0	0	1	0	0	2	0	0	0	1	1	1	1	2	0	0	0	0	0	0	0	0	0	0	2	0
174	1	0	2	0	0	0	2	2	0	0	0	0	2	0	0	1	0	0	1	1	1	0	1	0	0	0	2	1	2	0	1	2	2	0	0	0	1	0	0	2	0	0	1	0	1	1	0	0	1
175	1	0	2	0	2	2	2	1	1	0	0	1	1	1	1	0	0	0	0	0	0	1	0	0	0	0	0	1	2	1	2	1	2	1	0	0	1	0	0	1	0	0	0	0	0	1	0	2	0
176	0	0	0	0	0	0	2	0	2	0	0	0	0	0	0	0	0	1	2	2	2	0	0	0	0	1	1	0	2	1	0	0	0	1	0	1	1	0	0	2	0	0	0	0	0	0	0	2	0
177	0	0	1	0	1	1	1	2	1	0	1	1	1	1	1	0	0	1	1	1	1	0	0	0	0	0	0	0	2	2	1	0	1	0	0	2	2	0	0	0	0	1	0	0	0	2	0	1	1
178	0	0	1	0	0	0	2	2	0	0	1	0	2	1	1	1	0	1	0	0	0	0	1	1	1	1	1	1	2	0	1	0	1	1	1	1	1	1	1	0	0	0	0	1	0	1	1	0	2
179	0	0	2	0	1	1	2	2	0	0	1	1	1	1	1	0	0	1	2	1	1	0	0	0	0	0	0	0	1	1	0	0	1	1	1	2	1	0	1	0	2	1	0	0	0	1	0	2	0
180	0	0	2	0	0	0	2	2	0	0	1	1	2	1	1	0	0	0	1	1	1	0	0	0	0	1	1	0	2	1	1	1	1	0	0	1	1	0	0	1	0	0	0	0	0	1	0	0	2
181	0	0	2	0	0	0	1	2	0	0	0	0	0	0	0	0	0	0	0	0	0	0	0	0	0	0	0	0	1	0	0	2	2	0	0	1	1	0	0	0	0	0	0	0	1	1	0	2	0
182	0	0	2	0	0	0	2	2	1	0	0	1	1	1	1	0	0	1	1	1	0	0	0	0	0	0	0	2	2	2	0	0	1	0	0	1	1	0	0	2	0	0	0	0	0	1	0	2	1
183	0	0	0	0	1	1	2	1	1	0	0	0	0	0	0	0	0	0	1	1	1	0	0	0	0	0	0	0	1	1	0	2	2	0	0	0	1	1	1	0	0	1	0	0	1	1	0	1	1
184	1	1	2	0	0	0	2	0	1	0	1	0	1	0	0	0	0	0	1	1	1	0	0	0	0	0	0	1	2	1	1	1	0	1	1	2	1	0	0	0	0	0	0	0	1	0	0	1	2
185	1	1	1	0	0	0	1	2	0	0	1	1	1	1	1	0	0	1	0	0	0	0	1	0	0	1	0	0	1	1	1	1	1	1	0	1	2	0	0	0	0	0	0	0	0	1	0	2	2
186	1	0	1	0	0	0	1	1	0	0	1	1	1	1	1	0	0	1	1	1	1	0	1	0	0	0	0	1	2	1	2	0	1	0	0	1	2	0	0	0	1	0	1	0	1	0	0	2	0
187	1	0	0	0	0	0	1	1	1	0	1	0	0	0	1	1	0	0	2	1	1	0	0	0	0	0	0	1	2	1	0	0	0	0	1	2	1	1	0	0	0	0	0	0	1	0	0	1	1
188	0	0	2	0	0	0	2	1	2	0	0	0	1	1	1	0	0	0	0	0	0	0	1	1	1	1	1	0	1	0	0	1	2	0	0	0	0	1	1	0	0	0	2	0	2	0	0	2	0
189	1	0	2	0	0	0	2	1	1	0	0	0	1	1	2	1	0	0	1	1	1	0	1	1	1	1	0	0	2	0	0	0	1	0	0	1	2	0	0	0	0	0	0	0	1	2	0	1	0
190	0	0	1	0	0	0	0	1	1	1	1	1	0	0	0	0	0	0	0	0	0	0	0	0	0	0	0	0	2	2	1	0	0	0	0	2	1	0	0	0	0	0	1	0	1	2	1	2	1
191	1	0	2	0	0	0	2	2	1	0	0	0	1	0	0	0	0	0	0	0	0	1	0	0	0	1	0	1	2	1	1	0	2	0	0	0	1	0	0	2	0	0	0	0	0	0	0	2	1
192	0	0	2	0	1	1	2	2	0	0	1	1	2	1	1	0	0	0	0	0	0	1	1	1	1	1	0	0	2	2	0	2	2	0	1	2	2	1	1	0	0	0	0	1	0	0	0	2	0
193	0	0	1	0	1	1	2	1	1	0	0	0	0	0	0	0	0	1	2	2	1	1	0	0	0	0	0	1	2	0	1	0	0	0	0	1	2	0	0	0	0	0	0	1	0	1	0	1	1
194	0	0	2	0	0	0	2	1	1	0	0	0	0	0	0	0	0	0	0	0	0	0	1	1	1	0	0	1	2	0	1	0	2	0	0	2	1	0	0	0	0	0	1	0	1	0	0	2	0
195	1	0	0	0	0	0	2	0	2	0	0	1	1	1	1	0	0	1	0	0	0	1	0	0	0	0	0	0	2	1	0	2	2	0	0	1	1	0	0	2	0	0	0	0	0	2	0	2	0
196	0	0	1	0	0	0	1	2	0	0	1	0	0	0	0	0	0	1	0	0	0	0	0	0	0	0	0	0	2	0	0	1	2	0	0	1	2	0	0	1	0	0	1	0	1	0	0	2	0
197	0	0	1	0	0	0	2	1	0	0	0	1	2	1	1	0	0	0	0	1	0	0	0	0	0	1	0	0	2	1	0	0	1	1	1	1	2	0	0	0	0	0	1	0	1	0	0	1	1
198	0	0	2	0	0	0	2	2	1	0	0	0	1	0	0	0	1	2	1	1	1	0	0	0	0	1	0	0	2	1	1	0	1	1	0	0	2	0	0	0	0	0	2	0	1	1	0	2	0
199	0	0	1	0	0	0	2	2	0	0	0	0	1	0	0	0	0	1	0	0	0	0	1	0	0	1	0	0	2	1	1	1	2	0	0	1	1	0	0	0	0	0	0	0	0	1	0	0	2
200	1	0	2	0	1	1	1	1	1	0	1	0	0	0	0	0	0	1	2	1	0	0	1	0	0	0	0	1	2	1	1	0	1	0	0	2	2	0	0	1	0	0	0	0	0	0	0	2	1
201	0	0	1	1	0	1	2	2	0	0	1	2	2	2	2	0	0	0	1	1	1	0	0	0	0	0	0	0	2	2	2	2	2	0	0	0	1	0	0	1	0	0	0	2	0	1	0	1	1
202	0	0	1	0	1	1	2	0	2	0	0	1	1	1	1	0	0	1	1	0	0	1	0	0	0	0	1	0	2	1	0	1	1	2	0	1	1	0	0	0	0	0	1	0	2	2	0	2	0
203	1	0	1	0	0	0	2	1	1	0	0	1	1	1	1	0	0	0	1	1	0	0	1	0	0	0	0	0	2	1	0	0	0	0	0	1	1	0	0	1	0	0	0	0	0	1	0	2	2
204	1	0	1	0	0	0	1	0	2	0	0	1	0	0	0	0	0	2	1	1	1	0	1	1	1	2	0	1	2	1	1	0	0	1	1	1	1	0	0	1	0	0	0	0	0	1	0	1	1
205	1	0	0	0	0	0	2	2	0	0	0	0	1	0	1	1	0	0	0	0	0	1	1	1	1	1	0	0	2	2	1	1	2	0	0	2	2	0	0	0	0	0	1	0	1	1	0	1	1
206	1	0	1	0	0	0	2	0	2	0	0	0	0	0	0	0	0	1	0	0	0	0	1	0	0	1	0	1	1	1	1	1	1	1	1	2	2	0	0	2	0	0	1	0	1	0	0	1	1
207	0	0	0	0	0	0	1	2	0	0	1	0	0	0	0	0	0	2	1	1	1	0	0	0	0	0	0	0	2	2	0	0	1	1	1	1	1	0	0	0	0	1	0	1	1	0	0	0	2
208	1	0	0	0	0	0	2	2	0	0	0	1	2	2	2	1	0	0	0	0	0	0	1	1	1	1	0	1	2	1	1	0	1	0	0	1	2	1	1	0	0	0	1	0	1	0	0	1	0
209	1	0	1	0	1	1	2	2	0	0	0	2	2	2	2	0	0	0	2	2	1	0	0	0	0	0	0	0	2	2	0	2	2	0	0	1	2	0	0	1	0	0	0	0	0	0	0	0	1
210	0	0	1	0	0	0	2	1	1	0	0	0	0	0	0	0	0	1	0	0	0	0	0	0	0	1	0	0	2	1	0	1	2	0	0	1	1	1	1	0	0	0	0	0	0	1	0	0	2
211	0	0	1	1	0	1	2	2	0	0	1	0	0	0	0	0	0	1	1	1	0	1	0	0	0	1	0	1	2	1	1	0	1	0	0	2	2	0	0	0	0	0	1	1	1	2	1	0	2
212	1	0	1	1	0	1	2	1	1	0	0	0	1	1	2	1	0	1	2	2	1	0	0	0	0	0	0	0	2	1	0	1	0	2	1	1	1	0	0	2	0	1	1	0	0	1	0	1	1
213	0	0	2	0	0	0	1	2	0	0	1	0	0	0	0	0	0	0	1	1	1	0	0	0	0	0	0	0	2	2	0	0	0	2	2	2	1	0	0	0	0	1	1	0	1	0	0	2	0
214	0	0	0	0	0	0	2	2	0	0	0	0	0	0	0	0	0	0	1	1	1	0	0	0	0	0	0	0	1	1	0	0	1	2	0	1	2	0	0	0	0	0	1	1	1	2	0	0	0
215	0	0	0	0	0	0	2	1	1	0	0	1	2	2	2	1	0	2	1	1	1	0	0	0	0	0	0	0	2	2	1	1	1	1	1	2	1	1	1	0	0	0	0	1	0	0	0	2	0
216	1	0	0	0	0	0	2	2	0	0	1	1	1	1	1	0	0	1	1	0	0	0	1	0	0	0	0	0	2	1	0	0	1	1	1	2	1	0	0	1	0	0	0	0	2	2	0	1	0
217	0	0	1	0	0	0	2	0	2	0	0	0	0	0	0	0	0	1	0	0	0	0	0	0	0	0	0	2	2	2	0	0	0	0	0	2	1	0	0	0	0	0	0	0	1	0	0	1	0
218	1	0	1	0	1	1	2	2	0	0	0	1	1	1	1	0	0	0	1	1	1	0	0	0	0	0	0	1	1	1	0	1	1	1	0	2	1	0	0	0	0	0	0	0	1	2	0	0	0
219	0	0	2	0	0	0	2	1	0	0	0	0	0	0	1	1	0	0	1	1	1	1	1	1	1	1	0	0	2	1	1	0	0	2	1	1	2	0	0	0	0	0	1	0	2	2	0	0	2
220	1	0	0	0	0	0	2	2	0	0	0	0	0	0	0	0	0	0	1	1	1	0	0	0	0	0	0	1	1	1	0	1	1	0	1	1	1	0	0	1	0	0	1	0	2	2	0	2	1
221	1	0	1	0	0	0	2	1	1	0	0	0	1	1	0	0	0	0	0	0	0	0	1	1	1	1	0	0	2	1	1	0	1	1	0	1	2	0	0	0	0	0	1	0	1	0	0	1	1
222	1	0	1	0	0	0	2	2	0	0	0	1	2	2	2	1	0	0	0	0	0	1	0	0	0	0	0	1	2	0	1	1	0	0	0	2	1	0	0	1	0	0	1	0	1	1	0	2	0
223	0	0	1	1	0	1	1	2	1	0	1	1	1	1	1	0	0	1	0	0	0	0	0	0	0	0	0	0	2	1	1	1	2	0	0	1	1	0	0	1	0	0	0	0	0	1	0	1	0
224	0	0	0	0	0	0	2	1	0	0	0	1	1	1	1	0	0	0	1	1	1	0	0	0	0	0	0	0	2	2	0	1	2	0	1	1	1	0	0	1	0	0	0	1	0	1	1	1	1
225	0	1	1	0	1	1	0	2	0	0	2	1	1	1	1	0	0	1	1	0	1	0	0	0	0	0	0	0	2	0	0	0	0	0	1	2	2	0	0	2	0	0	1	0	1	1	0	2	0
226	0	0	1	0	0	0	2	2	0	0	0	0	0	0	0	0	0	0	1	1	1	2	0	0	0	0	0	0	2	1	0	1	2	0	0	0	1	0	0	2	0	0	0	0	1	0	0	1	1
227	1	0	1	0	0	0	2	2	0	0	0	1	1	1	1	0	0	0	2	1	1	0	0	0	0	0	0	1	2	0	1	1	1	0	1	1	2	0	0	1	0	1	1	0	0	1	1	1	1
228	0	0	2	0	0	0	2	2	0	0	0	0	0	0	0	0	0	1	0	0	0	0	1	1	1	2	0	0	2	2	1	0	0	0	1	2	1	0	0	0	1	1	0	1	2	1	0	2	0
229	1	0	2	0	0	0	1	1	1	0	1	0	2	2	2	0	0	0	0	0	0	0	0	0	0	0	0	0	2	1	0	0	0	0	1	2	2	0	0	1	0	0	0	0	0	0	0	1	0
230	0	0	2	0	1	1	1	1	1	0	0	2	2	1	1	1	0	0	2	1	0	1	0	0	0	0	0	0	1	1	1	1	1	0	0	1	2	0	0	0	0	0	0	0	0	0	0	0	2
231	1	0	0	0	0	0	2	1	1	0	1	0	0	0	0	0	0	1	1	1	0	0	0	0	0	1	0	1	2	0	1	2	2	0	0	0	1	0	0	0	0	0	0	0	0	2	0	0	2
232	0	0	2	0	0	0	2	2	0	0	0	0	1	0	0	0	0	0	1	1	0	0	0	0	0	0	0	0	1	1	0	0	1	1	0	1	2	0	0	1	0	0	0	0	0	1	0	2	0
233	1	0	1	0	0	0	2	2	0	0	0	1	1	1	1	0	0	0	1	1	1	1	0	0	0	0	0	0	2	1	1	1	1	0	0	1	1	0	0	1	0	0	0	0	0	0	0	1	2
234	0	0	1	0	0	0	1	2	0	0	1	1	1	1	1	0	0	1	1	1	1	0	1	1	1	1	0	2	1	0	1	0	0	0	0	0	2	0	0	0	0	0	0	0	0	2	0	2	0
235	0	1	0	0	0	0	1	1	0	0	0	0	0	0	0	0	0	1	1	1	1	0	1	0	0	0	0	0	1	1	1	0	1	0	0	1	2	0	0	0	0	0	0	0	0	2	0	2	0
236	1	0	1	0	0	0	1	2	0	0	1	1	2	2	2	1	0	2	1	1	1	0	0	0	0	0	0	0	2	1	0	0	1	1	1	1	1	0	0	0	0	1	0	0	1	1	1	1	1
237	0	0	2	0	0	0	2	1	1	0	0	0	2	0	0	0	0	1	1	1	0	0	1	0	0	1	0	0	2	2	1	1	1	0	0	2	2	0	0	0	0	0	1	1	1	1	1	1	1
238	1	1	1	0	0	0	1	1	0	1	2	0	0	0	0	0	0	2	0	0	0	0	0	0	0	0	0	2	1	1	1	1	1	0	0	2	2	0	0	1	0	0	0	0	2	0	0	1	1
239	1	0	0	0	0	0	1	1	1	0	1	2	2	2	2	0	0	0	1	1	1	0	0	0	0	0	0	0	2	1	1	1	1	1	1	2	2	0	0	2	0	0	0	0	2	1	0	1	1
240	0	0	2	0	0	0	2	2	0	0	0	1	1	1	1	0	0	1	1	1	1	0	0	0	0	0	0	0	2	2	0	2	2	0	0	0	1	0	0	2	0	0	0	1	0	0	1	1	1
241	0	1	1	0	1	1	1	2	0	0	1	0	0	0	0	0	0	0	1	1	1	0	0	0	0	0	0	1	2	1	1	1	1	1	0	0	2	0	0	0	0	0	0	2	0	2	0	1	1
242	0	0	1	0	0	0	2	0	1	0	1	1	1	1	1	0	0	1	0	0	0	0	0	0	0	0	0	0	2	2	1	1	1	0	0	1	1	0	0	1	0	0	0	1	0	1	0	2	1
243	1	0	2	0	0	0	0	2	0	0	2	1	1	0	0	1	0	0	0	0	0	0	2	1	1	1	0	0	1	1	0	0	1	0	0	1	1	0	1	1	1	0	0	1	0	1	0	1	1
244	1	0	0	0	0	0	2	1	0	0	1	1	1	1	1	0	0	1	0	0	0	0	0	0	0	0	0	0	2	0	0	2	1	0	0	2	1	0	0	0	0	0	2	0	1	1	0	2	0
245	0	0	2	0	0	0	2	2	0	0	1	0	1	0	0	0	0	1	0	0	0	0	0	0	0	0	0	1	2	1	2	0	2	1	0	1	1	0	0	1	0	0	0	1	1	1	0	1	1
246	0	0	1	0	0	0	2	1	1	0	0	0	0	0	0	0	0	1	1	0	0	0	0	0	0	0	0	1	2	1	1	0	0	1	1	2	1	0	0	1	0	0	2	0	1	1	0	1	1
247	0	0	2	0	0	0	2	1	1	0	0	1	1	1	1	0	0	1	0	0	0	0	0	0	0	0	1	2	2	1	1	0	0	1	0	1	1	0	0	0	0	1	0	0	1	1	0	2	0
248	0	0	1	0	0	0	2	1	1	0	0	0	0	0	0	0	0	0	1	1	1	0	0	0	0	0	1	0	1	0	0	0	1	0	0	1	2	0	1	0	1	1	0	1	2	1	1	0	2
249	1	0	2	0	1	1	1	2	0	0	1	1	2	1	1	1	0	1	0	0	0	0	2	0	0	0	0	1	1	1	0	1	0	0	1	2	1	0	0	1	0	0	0	0	2	0	0	2	1
250	1	0	1	0	0	0	2	2	0	0	0	0	0	0	0	0	0	1	0	0	0	0	1	1	1	2	0	2	0	0	0	0	1	0	0	1	1	1	1	0	0	1	0	0	0	1	0	2	1
251	0	0	2	0	0	0	2	1	1	1	0	1	0	0	0	0	0	1	0	0	0	0	0	0	0	0	0	0	1	1	1	1	2	0	1	1	1	1	1	0	0	0	0	0	0	0	1	1	1
252	1	0	1	0	0	0	1	1	1	0	0	0	1	0	1	1	0	1	0	1	0	0	0	0	0	0	0	0	2	2	0	2	1	0	0	0	2	0	0	0	0	0	0	0	0	1	0	1	1
253	0	0	1	0	0	0	0	2	0	0	2	0	0	0	0	0	0	0	2	1	1	0	1	1	1	1	1	0	1	0	0	1	2	0	0	1	1	0	0	0	0	1	0	0	0	2	0	2	0
254	0	0	0	0	0	0	2	0	1	0	0	0	1	0	0	0	0	1	1	1	1	1	0	0	0	0	0	0	2	2	1	0	0	0	0	2	2	0	1	0	1	2	0	0	1	0	0	2	0
255	1	1	1	0	0	0	2	2	0	0	1	1	2	2	2	0	0	1	0	0	0	0	0	0	0	0	0	0	1	1	0	2	1	0	0	1	1	0	0	1	0	0	0	1	0	1	0	0	2
256	0	0	0	0	0	0	2	2	0	0	0	1	2	1	1	0	0	1	0	0	0	0	0	0	0	0	0	1	1	0	1	0	0	0	0	2	1	0	0	0	0	0	0	0	0	1	1	1	1
257	1	0	1	0	0	0	2	2	0	0	1	1	1	1	1	0	0	0	2	1	1	0	1	1	1	2	0	0	2	2	0	1	1	0	0	1	2	0	1	0	1	0	0	0	0	1	0	2	1
258	1	1	1	0	0	0	2	1	1	0	1	1	1	1	1	0	0	1	1	1	1	0	0	0	0	0	0	1	2	1	1	0	0	1	0	1	2	0	0	1	0	0	1	0	0	0	1	1	1
259	0	0	1	0	0	0	1	1	2	0	0	0	0	0	0	0	0	0	1	1	1	0	0	0	0	0	0	0	2	2	1	0	1	1	1	1	1	0	0	0	0	0	0	0	0	0	0	1	2
260	0	0	0	0	0	0	1	1	1	0	1	1	1	1	1	0	0	0	0	0	0	0	0	0	0	0	0	0	2	2	0	1	1	2	1	2	1	2	1	0	1	0	1	0	1	1	0	2	0
261	0	0	0	0	0	0	1	2	0	0	1	1	1	0	0	1	0	0	1	1	0	0	0	0	0	1	0	0	2	2	0	0	1	0	0	2	1	0	0	0	0	0	0	0	0	2	0	0	2
262	1	0	2	0	0	0	1	2	0	0	1	0	0	0	0	0	0	0	0	0	0	0	0	0	0	0	0	0	2	2	0	2	1	1	1	2	2	0	0	1	0	0	1	0	1	1	0	1	1
263	1	0	1	0	0	0	2	1	1	0	0	1	1	1	1	0	0	0	0	0	0	0	1	1	1	1	0	0	1	1	1	0	2	0	0	0	1	0	0	1	0	0	0	0	1	1	0	1	1
264	1	0	1	0	0	0	2	0	1	0	2	0	1	0	0	0	0	2	2	2	0	0	0	0	0	0	1	0	2	1	0	1	1	0	1	1	2	0	0	1	1	0	1	0	1	0	0	1	0
265	1	1	2	0	0	0	2	1	1	0	0	0	0	0	0	0	0	0	0	0	0	1	0	0	0	0	0	1	2	1	1	2	1	0	0	2	1	0	0	0	0	0	1	0	1	0	0	2	0
266	1	0	1	0	0	0	1	1	1	0	0	0	0	0	0	0	0	0	1	1	1	0	0	0	0	0	0	0	2	2	0	0	1	1	1	2	2	0	0	0	0	0	0	0	0	1	0	0	2
267	0	1	1	0	1	1	0	2	0	1	2	2	1	1	1	0	0	0	0	0	0	0	1	0	0	0	0	1	1	1	1	1	2	0	0	0	1	0	0	1	0	0	1	0	1	0	0	2	1
268	1	0	2	0	1	1	2	1	0	0	0	0	0	0	0	0	0	1	1	1	1	1	0	0	0	0	0	1	2	0	1	1	0	1	1	2	1	0	0	0	0	0	0	1	0	1	0	1	1
269	1	0	1	0	0	0	2	2	0	0	0	1	1	1	1	0	0	1	1	1	1	0	0	0	0	0	0	0	1	0	0	0	0	1	0	1	2	0	0	2	0	0	0	0	0	1	1	1	1
270	1	0	1	0	0	0	1	2	0	0	1	0	1	1	1	1	0	0	0	0	0	0	2	0	0	0	0	0	2	2	0	0	1	1	1	2	2	0	0	1	0	0	0	2	0	2	0	2	0
271	0	0	1	0	0	0	2	1	1	0	1	0	1	1	1	1	0	1	0	0	0	0	0	0	0	1	0	1	2	1	0	1	1	0	0	2	0	0	0	2	0	1	0	0	1	1	0	1	1
272	0	0	2	0	1	1	0	2	0	0	2	1	1	1	1	0	0	1	0	1	0	0	1	0	0	1	0	0	2	1	1	0	0	0	0	1	2	0	0	0	0	0	0	0	0	0	0	1	2
273	1	0	1	0	0	0	2	2	1	0	0	2	1	1	1	0	0	1	0	0	0	0	0	0	0	0	0	0	1	0	0	0	0	1	0	1	1	0	0	0	0	0	1	0	1	0	0	0	2
274	1	0	1	0	0	0	2	1	1	0	0	0	1	1	0	0	0	0	0	1	0	0	0	0	0	0	1	1	2	1	0	1	2	0	1	1	1	0	1	0	1	0	1	0	1	0	0	0	1
275	1	0	0	0	1	1	1	1	1	0	1	1	2	1	1	0	0	1	0	1	0	0	0	0	0	0	0	1	2	1	2	0	0	1	0	2	1	0	0	0	0	0	0	0	0	0	1	0	2
276	0	0	1	0	0	0	2	2	0	0	1	0	2	0	0	0	0	1	1	1	1	0	0	0	0	0	0	0	2	2	0	0	1	0	0	1	1	1	1	0	0	0	0	0	0	0	0	1	2
277	1	0	0	0	0	0	1	1	1	0	0	1	2	1	1	1	0	0	1	1	1	0	0	0	0	0	0	1	1	1	1	2	2	0	0	2	2	0	0	0	0	0	0	1	0	0	0	2	0
278	1	0	2	0	2	2	2	2	0	0	1	0	0	0	0	0	0	1	1	0	0	0	1	1	1	1	0	0	2	2	1	0	1	0	0	2	1	0	0	0	0	0	0	0	1	0	2	0	2
279	1	0	1	0	0	0	1	0	2	0	0	0	0	0	0	0	0	1	0	0	0	1	0	0	0	0	0	0	1	1	1	0	0	1	1	2	1	0	0	2	0	0	0	2	0	2	0	2	0
280	1	0	1	0	0	0	2	1	1	0	0	0	0	0	1	1	0	0	2	1	1	0	0	0	0	1	0	0	2	0	0	1	1	0	1	2	1	1	1	0	1	1	0	0	1	0	0	2	0
281	1	0	2	0	0	0	1	2	0	0	2	1	1	1	2	1	0	0	0	1	0	0	0	0	0	0	0	0	2	2	0	0	1	0	0	2	2	0	0	2	0	0	2	0	2	1	1	0	2
282	1	0	1	0	0	0	1	1	1	1	1	0	1	1	1	0	0	0	1	1	1	1	0	0	0	0	0	1	2	2	1	0	2	0	0	1	1	0	0	1	0	0	0	0	0	2	0	2	0
283	0	0	1	0	0	0	2	2	0	0	0	1	1	1	1	0	0	1	1	0	0	0	0	0	0	1	0	0	2	2	0	1	1	1	1	1	1	0	0	1	0	2	0	0	0	0	0	0	1
284	0	0	2	0	0	0	1	2	0	0	0	1	1	1	1	0	1	2	0	0	0	0	0	0	0	0	0	0	2	0	0	0	1	0	0	1	2	0	0	0	0	0	1	0	1	1	0	1	1
285	1	0	1	0	0	0	0	2	1	0	0	0	0	0	0	0	0	0	0	0	0	0	0	0	0	0	0	0	2	2	1	0	1	1	1	1	1	0	0	0	0	0	1	0	1	1	1	1	1
286	1	0	1	0	0	0	2	2	0	0	1	0	0	0	0	0	1	2	1	1	1	0	0	0	0	0	0	2	2	1	2	1	0	0	0	2	2	0	0	0	0	1	0	0	0	0	0	2	0
287	0	1	1	0	0	0	1	2	0	0	1	0	0	0	0	0	0	0	0	0	0	0	0	0	0	0	0	0	1	1	0	1	2	0	0	1	2	0	0	1	0	2	0	0	0	0	0	1	1
288	1	0	1	0	1	1	2	2	0	0	0	0	0	0	0	0	0	1	0	0	0	0	1	0	0	1	0	1	2	1	1	2	1	0	0	2	2	0	1	0	1	0	1	0	1	1	0	1	1
289	1	0	2	0	0	0	2	2	0	0	1	0	0	0	0	0	0	0	2	1	0	0	1	1	1	1	0	1	2	1	1	0	1	0	0	2	1	0	0	0	0	0	1	0	1	1	1	0	2
290	1	0	0	0	0	0	2	2	0	0	0	0	0	0	0	0	0	0	0	0	0	0	0	0	0	0	0	1	2	1	1	2	1	0	0	1	2	0	0	1	0	0	0	0	0	0	0	1	2
291	1	0	2	0	1	1	1	2	0	0	1	0	0	0	0	0	0	0	0	0	0	0	1	0	0	0	0	0	2	2	0	0	1	0	0	1	1	0	0	2	0	0	0	0	0	1	1	1	1
292	1	0	1	0	0	0	1	1	1	0	0	0	2	1	2	1	0	2	0	0	0	0	0	0	0	0	0	0	1	1	1	0	1	1	1	1	1	0	0	0	1	1	0	0	0	0	0	0	1
293	1	0	2	0	0	0	1	0	2	0	0	0	0	0	0	0	0	0	1	1	1	0	0	0	0	0	0	1	2	1	2	0	0	0	0	2	1	0	0	1	0	0	2	0	2	1	1	0	2
294	0	0	1	0	1	1	2	2	0	0	0	0	0	0	0	0	0	0	1	1	1	1	0	0	0	0	0	2	1	1	1	0	2	0	0	0	1	0	0	1	0	0	1	0	2	0	1	1	1
295	0	0	2	0	1	1	2	1	1	1	0	0	0	0	0	0	0	0	0	1	1	0	0	0	0	0	0	1	1	1	0	1	2	0	0	2	2	0	0	0	0	0	0	1	0	1	0	1	1
296	1	0	2	0	0	0	2	1	1	0	0	0	0	0	0	0	1	1	0	0	0	0	0	0	0	0	0	0	2	2	0	0	2	0	0	0	2	0	1	0	1	1	0	0	1	0	0	1	1
297	1	0	2	0	0	0	2	2	0	0	0	0	0	0	0	0	0	0	0	0	0	0	0	0	0	0	0	0	2	0	0	0	0	0	0	2	2	0	0	1	0	0	0	0	0	0	0	2	1
298	0	1	1	0	0	0	1	1	2	0	0	0	0	0	0	0	0	0	1	2	1	0	0	0	0	0	0	0	1	1	0	2	2	0	1	2	2	0	0	0	0	1	0	1	0	1	0	1	1
299	1	0	0	0	0	0	2	2	0	0	0	0	1	1	1	0	0	0	0	0	0	0	0	0	0	0	0	0	2	1	1	0	1	0	0	1	0	0	0	1	0	1	0	0	0	0	0	0	2
300	0	0	2	0	0	0	1	1	0	1	1	0	0	0	0	0	0	0	0	0	0	0	0	0	0	0	0	0	2	1	0	2	1	0	0	1	2	0	0	0	0	0	1	0	1	0	0	0	2
301	1	0	0	0	0	0	2	2	1	0	1	0	1	0	0	0	0	0	1	1	0	0	0	0	0	0	0	0	2	2	1	0	1	0	0	2	2	0	0	2	0	0	0	0	1	0	0	2	0
302	0	0	1	0	1	1	2	1	1	0	0	0	0	0	0	0	0	1	0	0	0	0	0	0	0	0	0	0	2	2	1	1	1	1	0	0	2	0	0	0	0	0	1	0	0	1	0	2	0
303	1	0	1	0	0	0	1	1	1	0	1	0	0	0	0	0	0	0	0	0	0	0	0	0	0	1	0	1	2	1	2	0	1	1	1	1	1	0	0	0	0	0	1	0	1	0	0	1	1
304	0	0	1	0	0	0	2	2	0	0	0	0	0	0	0	0	0	1	2	1	1	1	0	0	0	0	0	1	2	0	1	1	0	0	0	2	2	0	0	1	0	0	0	0	0	1	0	1	1
305	1	0	0	0	0	0	2	2	0	0	0	0	1	1	1	0	0	0	0	0	0	0	1	0	0	0	0	1	1	0	1	1	1	0	0	1	1	0	0	0	0	0	1	1	1	2	1	1	1
306	1	0	1	0	0	0	2	0	2	0	0	0	0	0	0	0	0	0	1	1	0	0	0	0	0	0	0	2	1	1	1	1	1	0	0	2	1	0	0	1	0	0	1	0	1	0	0	1	1
307	0	1	1	0	0	0	1	1	1	0	0	0	1	0	0	0	0	0	1	2	1	0	0	0	0	0	0	0	1	1	0	0	0	2	2	2	0	1	0	0	0	0	1	0	2	2	0	1	1
308	0	0	0	0	0	0	2	2	0	0	0	1	1	1	1	0	0	1	0	0	0	0	0	0	0	0	0	0	2	1	1	1	1	1	0	2	1	0	0	0	0	0	0	1	0	1	0	1	1
309	1	0	1	0	0	0	2	1	1	0	1	0	0	0	0	0	0	1	0	0	0	0	0	0	0	0	0	0	2	2	0	2	1	0	1	2	1	0	0	2	0	0	0	0	0	0	0	0	2
310	1	0	1	0	0	0	0	2	0	0	1	1	2	1	1	0	0	0	1	1	0	0	0	0	0	0	0	0	2	1	0	1	0	2	1	1	2	0	0	1	0	0	0	0	1	0	0	2	0
311	0	0	2	0	1	1	2	1	1	0	1	0	2	1	1	0	0	0	1	1	1	0	1	1	1	2	0	0	2	2	0	0	1	1	0	1	1	0	0	0	0	1	0	0	1	1	1	1	1
312	1	0	2	0	0	0	2	2	1	0	0	1	1	1	1	0	0	0	0	0	0	0	1	1	1	1	0	0	1	1	1	1	2	0	0	0	1	0	0	0	1	0	0	1	0	0	0	0	1
313	1	0	2	0	0	0	1	0	2	0	0	0	2	1	1	0	0	0	0	0	0	0	1	1	1	1	0	0	2	2	1	0	0	0	0	0	2	0	0	1	0	0	0	0	1	1	0	2	1
314	0	0	2	0	0	0	2	2	1	0	0	1	1	1	1	0	0	0	0	0	0	0	0	0	0	0	0	0	1	1	0	2	1	0	0	2	2	0	0	0	0	0	0	0	2	0	0	2	0
315	1	0	1	0	0	0	2	1	1	0	0	0	1	1	1	0	0	1	0	0	0	0	1	1	1	0	0	2	0	0	0	1	1	1	1	2	1	0	0	2	0	0	1	0	1	1	0	2	1
316	1	0	1	0	1	1	1	2	0	0	0	0	1	1	1	0	0	0	1	1	1	0	1	1	1	1	0	0	2	1	1	2	2	0	0	1	1	0	0	0	0	0	0	0	2	1	0	2	0
317	0	0	1	0	0	0	1	2	0	0	1	1	2	1	1	0	0	1	0	1	0	2	0	0	0	0	0	0	2	1	0	1	1	0	0	1	1	0	0	0	0	1	0	0	1	0	0	2	0
318	1	1	2	0	1	1	1	1	0	0	1	0	0	0	0	0	0	0	1	1	1	0	0	0	0	0	0	1	2	0	1	0	2	1	0	1	1	0	0	1	0	1	0	1	2	0	0	2	0
319	1	0	0	0	0	0	1	1	0	1	2	0	0	0	0	0	0	0	0	1	1	0	0	0	0	0	0	2	1	1	1	2	2	0	0	2	1	0	0	0	0	0	1	0	1	0	0	2	0
320	1	0	2	0	0	0	0	2	0	0	1	0	0	0	0	0	0	0	1	1	1	2	0	0	0	0	0	0	2	1	1	0	2	0	0	1	1	1	1	0	0	0	1	0	1	0	0	2	0
321	1	1	1	0	0	0	1	2	0	1	1	0	1	0	0	0	0	0	0	0	0	0	1	1	1	1	0	0	2	2	0	0	0	1	1	2	1	0	0	0	1	0	1	0	1	0	0	1	0
322	0	1	1	0	1	1	1	1	1	0	0	1	1	1	1	0	0	1	1	0	0	0	0	0	0	1	0	2	2	1	1	1	1	0	0	2	1	1	1	0	0	1	0	0	0	1	0	2	1
323	0	0	0	0	0	0	2	1	1	0	0	1	1	1	1	0	0	0	0	0	0	0	0	0	0	1	0	2	1	1	0	1	2	0	1	2	0	0	0	2	1	0	0	0	1	0	0	1	0
324	0	0	2	0	0	0	1	1	0	0	0	0	1	1	1	1	0	1	0	0	0	0	0	0	0	0	0	1	2	1	1	1	1	1	1	2	2	0	1	0	1	0	1	0	0	1	1	1	1
325	0	0	2	0	1	1	1	1	1	0	1	0	0	0	0	0	0	0	2	1	1	0	0	0	0	1	0	0	2	1	0	1	1	0	0	1	1	0	0	1	0	0	1	0	1	1	0	0	2
326	0	0	1	0	0	0	2	2	0	0	0	0	0	0	0	0	0	0	1	1	0	0	0	0	0	0	0	0	2	1	1	1	2	0	0	2	2	0	0	0	0	1	0	0	0	0	0	2	0
327	1	1	2	0	0	0	2	0	2	0	0	1	2	1	1	0	0	1	1	0	0	0	0	0	0	0	0	1	2	2	0	1	0	1	1	2	2	0	0	0	0	2	0	0	1	0	0	2	1
328	1	0	1	0	0	0	2	1	1	0	0	0	1	1	1	0	0	0	1	1	0	0	1	1	1	1	0	0	2	2	1	0	0	0	0	2	0	0	0	1	0	0	0	0	1	1	0	1	1
329	0	0	1	0	1	1	1	2	0	0	1	0	0	0	0	0	0	0	1	1	1	0	0	0	0	1	0	0	2	0	0	0	2	0	0	2	1	0	0	0	0	0	0	0	0	2	0	2	0
330	0	0	0	0	0	0	2	2	1	0	1	0	1	1	1	1	0	1	0	0	0	0	1	1	1	1	0	1	2	1	1	0	1	1	0	1	1	1	1	0	0	0	0	0	0	0	0	2	2
331	1	0	0	0	0	0	1	2	0	0	1	0	0	0	0	0	0	1	1	0	0	0	0	0	0	0	0	0	2	2	0	0	1	1	0	1	1	1	1	0	0	1	0	0	0	2	0	2	0
332	1	0	1	0	0	0	1	1	1	0	0	1	1	1	1	0	0	1	2	2	2	0	0	0	0	1	0	0	2	1	0	0	0	0	0	0	0	1	1	0	0	0	2	0	2	1	0	0	2
333	1	0	2	0	0	1	2	0	2	0	0	0	0	0	0	0	0	0	1	0	0	0	1	1	1	2	0	0	2	0	0	1	1	0	0	2	2	0	1	0	1	0	0	0	1	0	1	1	2
334	0	0	1	0	0	0	2	1	1	0	0	0	0	0	0	0	0	0	0	0	0	0	0	0	0	0	0	0	1	1	0	1	1	1	1	2	1	0	0	0	0	0	1	0	1	0	0	2	0
335	0	0	1	0	0	0	1	2	0	0	0	0	0	0	0	0	0	1	0	0	0	0	0	0	0	0	0	1	2	1	1	0	1	0	0	1	2	0	0	0	1	0	1	0	1	0	0	1	1
336	0	0	2	0	0	0	1	2	1	0	0	0	0	0	0	0	1	1	1	0	0	0	2	0	0	0	0	0	1	1	0	1	2	0	0	0	0	1	1	0	0	0	0	0	1	1	0	2	0
337	1	0	2	0	1	1	1	1	1	0	1	1	2	0	0	1	0	1	1	1	1	0	0	0	0	0	0	1	2	1	2	0	0	1	0	1	1	0	0	2	0	0	0	1	0	1	0	1	1
338	0	0	2	0	1	1	1	1	1	0	0	0	0	0	0	0	0	1	0	0	0	0	0	0	0	1	0	1	1	1	1	0	0	2	2	2	1	1	0	0	0	0	1	1	0	1	0	1	1
339	1	0	1	0	0	0	2	0	2	0	0	0	1	1	1	0	0	0	1	1	1	0	1	0	0	1	0	0	2	2	1	2	2	0	1	2	1	0	0	1	0	1	0	0	1	0	0	1	0
340	1	0	1	0	0	0	1	1	1	0	1	0	0	0	0	0	0	1	1	1	1	0	0	0	0	0	0	0	2	2	0	1	2	0	0	0	1	0	0	1	0	0	0	1	1	1	0	0	2
341	1	0	1	0	0	0	1	2	0	0	1	2	2	2	2	0	0	0	0	0	0	0	0	0	0	0	0	0	2	1	1	1	1	0	0	2	2	0	0	1	0	0	0	0	0	1	0	2	0
342	0	0	2	0	0	0	1	1	0	0	0	0	1	1	1	0	0	2	1	1	0	0	1	0	0	0	0	0	2	1	0	0	1	1	1	1	1	0	1	0	2	0	1	0	1	1	0	2	0
343	0	0	2	0	1	1	1	1	1	0	0	0	1	0	0	0	0	1	0	0	0	0	0	0	0	1	0	1	1	1	0	0	0	0	0	0	0	0	0	1	0	0	0	0	0	0	0	2	0
344	1	0	2	0	0	0	1	1	1	0	1	0	2	0	0	0	1	1	1	0	0	0	1	1	1	1	0	0	2	2	0	0	1	0	0	1	1	0	0	0	0	0	0	0	0	0	0	2	0
345	1	0	1	0	0	0	2	1	1	0	0	0	1	1	1	0	0	0	1	1	1	0	0	0	0	1	0	0	2	0	0	2	2	0	0	2	2	0	0	0	0	0	0	0	0	0	0	2	0
346	0	0	1	0	0	0	2	2	0	0	0	1	1	1	1	0	1	2	1	1	1	0	1	1	1	1	0	0	2	0	0	1	1	1	0	2	1	0	0	0	0	0	0	0	0	0	0	1	1
347	1	0	1	0	0	0	2	2	0	0	0	0	0	0	0	0	0	2	0	0	0	0	0	0	0	0	0	0	2	0	0	2	2	0	1	2	1	0	0	2	1	0	0	1	0	0	0	2	2
348	1	0	2	0	0	0	1	2	0	0	0	1	2	1	1	0	0	1	1	1	1	0	0	0	0	1	0	1	2	1	2	0	1	1	0	1	1	0	0	1	0	0	1	0	0	1	0	1	1
349	0	0	2	0	0	0	0	2	0	0	2	1	1	1	1	0	0	0	2	2	0	0	1	0	0	0	0	1	2	2	0	1	1	2	1	1	1	0	0	2	1	0	0	0	0	1	0	0	2
350	1	0	1	0	0	0	1	1	1	0	1	0	1	1	1	0	0	1	0	0	0	0	0	0	0	0	0	1	2	1	1	1	0	0	0	2	1	0	0	0	0	0	0	0	1	0	1	0	2
351	1	0	0	0	0	0	2	1	1	0	0	0	0	0	0	0	0	0	0	0	0	0	0	0	0	0	0	0	1	0	0	1	2	0	1	1	1	0	0	2	0	0	0	0	0	1	0	0	1
352	1	0	0	0	0	0	2	1	1	0	0	0	0	0	0	0	0	0	0	0	0	0	1	0	0	0	0	0	2	2	1	0	0	0	0	2	1	0	0	2	0	0	0	0	1	0	1	1	2
353	1	0	1	0	0	0	2	1	1	0	0	0	0	0	0	0	0	0	0	0	0	0	0	0	0	0	0	0	2	1	0	0	0	0	0	2	1	0	0	0	1	0	0	0	0	1	0	1	1
354	1	0	1	0	1	1	1	2	0	0	1	0	0	0	0	0	0	1	0	0	0	0	0	0	0	0	0	1	1	1	0	0	1	0	0	1	2	0	0	0	0	0	0	0	0	1	0	2	0
355	0	0	2	0	1	1	1	1	0	1	1	0	1	1	1	0	0	0	1	1	1	0	0	0	0	1	0	1	1	1	0	0	1	0	0	1	2	0	0	1	0	1	0	0	0	1	0	2	0
356	1	0	2	0	0	0	1	2	0	0	0	0	0	0	0	0	0	1	0	1	0	0	0	0	0	0	0	0	2	1	1	2	1	0	1	2	2	0	0	0	0	0	1	0	1	0	1	1	1
357	1	0	0	0	0	0	2	1	0	0	1	1	1	1	1	0	0	1	0	0	0	0	0	0	0	0	0	0	2	2	0	0	2	0	0	1	2	0	0	0	0	1	0	0	1	1	0	1	0
358	1	0	0	0	0	0	2	0	2	0	0	0	0	0	0	0	0	0	0	1	0	0	0	0	0	1	1	0	2	1	0	0	0	1	1	2	2	0	0	1	0	0	0	0	0	0	1	1	1
359	0	0	0	0	0	0	1	2	0	0	2	0	0	0	0	0	0	1	0	0	0	0	0	0	0	0	0	0	2	0	0	1	2	0	0	2	2	0	0	1	0	1	0	0	0	1	0	2	1
360	1	0	1	0	0	0	2	1	1	0	1	0	0	0	1	1	0	0	0	0	0	1	0	0	0	0	1	1	2	1	0	1	1	0	1	1	1	1	0	1	0	1	0	0	0	2	1	0	2
361	0	0	1	0	1	1	1	1	2	0	0	1	1	1	1	0	0	1	0	0	0	0	1	0	0	0	1	1	2	1	0	0	0	2	1	1	1	0	0	1	0	0	0	0	0	1	0	2	0
362	0	0	2	0	0	0	2	0	1	0	1	0	0	0	0	0	0	0	1	1	1	0	1	0	0	0	0	1	1	0	1	0	1	1	0	1	2	0	0	0	1	0	0	0	1	1	0	1	1
363	1	1	0	0	0	0	0	2	0	0	2	1	1	1	1	0	0	2	1	1	1	0	0	0	0	0	0	1	2	1	1	1	1	0	1	1	2	0	0	0	0	0	1	0	1	1	0	1	0
364	0	0	1	0	0	0	1	1	1	0	1	0	0	0	0	0	0	2	0	0	0	0	2	1	1	1	0	1	1	0	1	1	1	0	0	2	1	0	0	2	0	0	0	0	1	0	0	2	0
365	1	0	1	0	0	0	2	2	0	0	0	1	1	1	1	0	0	0	0	0	0	0	0	0	0	1	0	1	2	1	1	2	2	0	1	2	2	0	0	1	0	0	0	0	1	0	0	1	0
366	0	1	1	0	0	0	2	1	0	0	1	0	0	0	0	0	0	1	0	0	0	0	0	0	0	0	1	1	1	0	0	1	1	1	1	1	1	0	0	1	0	0	0	1	0	0	0	1	2
367	1	0	2	0	1	1	1	1	1	0	0	1	1	1	1	0	0	0	1	1	1	0	0	0	0	1	0	1	1	1	1	0	1	1	0	1	2	0	0	1	0	1	1	0	0	1	0	1	2
368	1	0	1	0	0	0	2	1	1	0	0	0	0	0	1	1	0	1	1	1	0	0	0	0	0	0	0	1	2	1	1	1	1	1	1	1	2	0	0	1	0	0	1	0	1	0	0	1	1
369	0	0	1	0	0	0	1	1	1	1	1	1	1	1	1	0	0	0	0	0	0	0	0	0	0	0	0	1	2	2	0	0	0	1	2	2	2	0	0	1	1	1	0	1	1	1	0	0	1
370	0	0	2	0	1	1	1	2	0	0	1	0	1	0	0	0	0	1	1	1	1	0	0	0	0	1	0	1	2	2	0	1	2	1	0	0	1	0	0	2	0	0	0	1	0	0	0	2	1
371	1	0	0	0	0	0	0	2	1	0	0	0	1	0	0	0	0	1	0	0	0	0	0	0	0	0	0	0	2	2	0	0	0	1	0	1	2	0	0	1	0	0	0	0	0	0	1	0	2
372	1	0	0	0	0	0	1	1	1	0	1	0	1	0	0	0	0	0	1	1	1	0	0	0	0	0	0	0	1	1	1	2	2	0	0	0	0	0	0	1	0	0	1	0	1	0	0	2	0
373	0	0	2	0	0	0	1	2	0	1	1	0	0	0	0	0	0	0	0	0	0	1	0	0	0	0	0	1	2	1	1	0	0	0	0	0	2	1	0	0	0	0	0	0	0	0	0	2	0
374	1	0	1	0	0	0	2	2	0	0	0	0	0	0	0	0	0	0	1	1	1	0	1	0	0	0	0	1	2	1	2	2	1	0	0	2	1	0	0	0	0	0	0	0	0	1	0	0	1
375	1	0	2	0	1	1	1	1	1	0	1	0	1	0	0	0	0	1	1	1	1	0	0	0	0	0	0	0	2	1	1	1	2	0	0	1	1	0	0	0	0	2	0	0	1	0	0	1	0
376	1	1	1	0	0	0	2	0	1	0	2	1	1	1	1	0	0	0	0	0	0	0	0	0	0	0	0	0	1	1	0	0	2	0	0	0	1	0	0	0	1	0	0	0	0	1	0	1	1
377	0	0	1	0	0	0	1	1	0	0	2	0	0	0	0	0	0	1	1	1	1	0	2	0	0	0	0	0	2	2	0	1	1	1	0	0	1	0	0	2	0	0	0	0	0	0	1	1	1
378	0	1	1	0	1	1	1	0	2	0	0	2	2	1	1	1	0	0	1	1	1	0	0	0	0	0	0	0	2	0	0	0	1	1	0	2	1	0	0	1	0	0	0	0	0	1	0	2	0
379	0	0	1	0	0	0	2	1	1	0	0	0	0	0	0	0	0	0	1	1	1	0	0	0	0	0	0	0	2	1	1	2	1	0	0	0	1	0	0	0	1	0	0	0	1	0	0	1	1
380	1	0	2	0	0	0	1	1	1	0	0	1	2	1	1	1	1	2	1	1	1	1	0	0	0	0	0	0	1	1	0	0	1	0	0	1	1	0	0	1	0	0	0	0	0	0	0	1	1
381	0	0	1	0	0	0	1	1	0	1	1	1	2	1	1	0	0	1	0	0	0	0	0	0	0	1	0	0	2	0	0	2	2	0	0	0	1	0	0	0	0	1	0	0	0	0	1	0	2
382	0	0	2	0	1	1	1	2	0	0	2	0	0	0	0	0	0	0	0	0	0	0	1	0	0	1	0	0	2	2	0	0	2	0	0	0	1	0	0	1	0	0	0	0	0	1	0	0	2
383	1	1	0	0	0	0	2	2	1	0	0	0	0	0	0	0	0	1	0	0	0	0	0	0	0	0	0	1	2	0	1	0	2	0	0	2	1	0	0	1	0	1	1	0	1	0	0	2	0
384	1	0	1	0	1	1	2	1	1	0	0	0	2	0	0	1	0	1	1	1	1	0	0	0	0	0	0	0	1	1	1	0	1	0	0	1	1	0	0	0	0	0	2	0	1	1	0	2	1
385	1	0	1	0	0	0	1	2	0	0	2	1	1	1	1	0	0	0	0	0	0	0	0	0	0	0	0	1	1	1	0	0	0	2	1	1	1	1	1	0	0	0	1	0	1	0	0	1	1
386	0	0	0	0	0	0	1	2	0	0	1	0	0	0	1	1	0	0	0	0	0	0	0	0	0	0	0	0	1	0	0	0	0	0	1	2	2	0	0	0	0	0	0	0	0	0	0	2	0
387	0	0	2	0	1	1	2	1	2	0	0	0	1	0	0	0	0	0	0	0	0	0	1	1	1	1	0	0	2	2	2	1	1	0	0	1	1	0	0	0	0	0	0	0	0	1	0	1	1
388	0	0	2	0	0	0	1	1	1	0	1	0	2	0	0	1	0	0	1	1	1	0	0	0	0	0	0	1	2	1	2	1	1	1	0	1	1	0	0	0	0	0	2	0	1	1	0	2	1
389	1	0	1	0	0	0	2	1	1	0	1	1	1	2	1	0	0	0	2	1	0	0	2	0	0	0	0	0	2	0	0	1	2	0	0	1	1	0	0	0	0	0	0	0	0	0	0	1	1
390	0	0	2	0	0	0	2	1	1	0	0	0	1	0	0	0	0	1	0	0	0	0	0	0	0	0	0	0	2	1	0	1	1	0	1	1	1	0	0	2	0	0	0	0	0	0	0	2	1
391	0	0	1	0	0	0	1	1	1	0	1	0	0	0	1	1	0	0	1	1	1	1	0	0	0	1	0	0	2	2	0	1	1	0	0	2	1	0	0	0	0	0	1	0	1	0	0	1	1
392	1	0	1	0	0	0	2	0	1	0	2	0	2	1	1	0	0	1	2	2	1	0	0	0	0	0	0	1	2	0	1	0	1	0	0	2	1	1	1	0	0	0	1	0	1	1	0	1	1
393	0	0	0	0	0	0	2	2	0	0	0	0	0	0	0	0	0	1	2	1	0	1	0	0	0	1	0	0	2	1	1	1	1	0	0	2	1	0	0	0	0	0	0	0	0	1	0	2	0
394	0	1	2	0	0	0	2	0	2	0	0	0	0	0	1	1	0	0	0	0	0	0	0	0	0	0	0	1	1	1	0	0	1	0	0	2	2	0	0	0	0	0	1	1	1	1	1	0	2
395	0	0	1	0	0	0	2	0	2	0	0	0	0	0	0	0	0	1	0	0	0	0	1	1	1	1	0	0	2	1	1	0	0	0	1	2	1	1	1	1	0	0	2	0	2	0	0	2	1
396	1	0	1	0	0	0	2	2	0	0	0	0	1	0	0	0	0	1	1	0	0	0	0	0	0	0	0	1	2	2	0	2	1	0	0	0	1	0	0	1	0	0	1	0	1	0	1	0	2
397	1	0	2	0	1	1	1	1	2	0	0	1	2	1	1	0	0	0	0	0	0	0	2	0	0	0	0	0	2	0	0	0	1	1	0	1	2	0	0	0	0	1	0	0	0	0	0	1	1
398	1	0	1	0	1	1	2	2	0	1	1	0	0	0	0	0	1	1	0	0	0	0	1	1	1	1	0	1	1	0	0	1	1	2	0	1	2	0	0	0	0	0	1	0	1	0	0	1	2
399	1	0	0	0	0	0	1	2	0	0	1	0	2	2	2	0	0	0	1	1	1	0	1	1	1	1	0	1	2	2	0	0	0	2	2	2	0	0	0	1	1	0	1	0	1	2	1	1	1
400	0	0	1	0	1	1	2	1	0	0	1	1	1	1	1	0	0	1	0	0	0	0	2	0	0	0	0	0	2	1	0	1	1	0	0	2	1	0	0	0	0	0	1	0	1	1	1	1	1
401	0	0	1	0	0	0	2	2	0	0	0	1	2	2	2	0	0	2	1	1	1	1	0	0	0	0	0	2	1	1	1	1	1	2	0	1	1	0	0	2	0	0	0	1	0	1	0	2	1
402	0	0	1	0	0	0	2	2	0	0	0	1	0	0	0	0	0	0	1	1	1	0	1	1	1	1	0	1	1	1	0	0	0	1	1	1	2	1	1	0	0	0	0	2	0	1	1	1	1
403	1	1	1	0	1	1	2	1	1	0	0	1	2	2	2	1	0	1	1	0	0	0	0	0	0	0	0	0	2	2	0	0	1	0	0	1	2	1	1	0	0	1	0	0	1	1	0	2	0
404	0	0	1	0	0	0	1	2	0	0	2	1	0	0	0	0	0	0	0	0	0	0	0	0	0	0	0	0	2	2	1	0	1	1	1	1	0	1	1	0	0	0	0	0	1	0	0	2	0
405	1	0	1	0	0	0	1	2	0	0	0	0	0	0	1	1	0	1	1	1	1	0	0	0	0	0	0	1	2	1	2	0	1	0	0	1	1	1	1	0	0	0	1	0	1	0	0	1	1
406	1	0	1	0	0	0	0	2	0	0	1	0	0	0	0	0	0	0	0	0	0	0	2	0	0	0	0	0	1	0	0	0	1	1	1	2	2	0	0	0	0	0	0	0	0	1	0	2	0
407	1	0	2	0	1	1	2	2	0	0	0	0	1	0	0	0	0	2	0	0	0	0	0	0	0	0	0	1	1	0	1	0	0	0	0	2	1	0	0	0	0	0	0	0	0	0	1	1	1
408	0	1	2	0	1	1	1	1	1	0	1	1	1	1	1	0	0	1	0	0	0	0	0	0	0	0	0	0	2	2	1	1	1	0	1	2	1	0	0	0	0	0	0	1	0	1	0	1	1
409	1	1	1	0	0	0	2	2	0	0	1	0	0	0	0	0	0	0	1	1	1	0	1	0	0	0	2	1	2	0	1	0	1	0	0	2	2	0	0	1	0	0	0	0	0	2	0	2	0
410	1	0	2	0	0	0	2	1	1	0	0	1	1	1	1	0	0	0	1	1	0	0	0	0	0	1	0	0	2	2	0	0	1	0	0	2	1	0	0	0	0	0	0	0	0	1	0	2	1
411	0	0	1	0	0	0	2	1	1	0	0	1	1	1	1	0	0	0	0	0	0	0	2	0	0	0	0	2	1	0	0	0	2	1	0	1	1	0	0	0	0	0	0	2	0	1	0	2	0
412	0	0	1	0	0	0	2	2	0	0	1	0	0	0	0	0	0	1	2	2	1	0	0	0	0	0	1	1	2	2	0	1	1	1	1	2	2	0	0	0	1	0	0	1	0	1	1	1	1
413	0	0	1	0	0	0	2	1	1	0	0	0	0	0	0	0	0	0	1	1	1	0	0	0	0	0	1	1	2	1	0	0	1	2	1	2	2	0	0	0	0	0	0	1	0	1	0	0	2
414	1	0	1	0	0	0	1	2	0	0	1	0	1	0	0	0	1	2	1	1	1	0	1	1	1	2	0	2	2	1	2	0	1	0	0	2	1	0	0	0	0	0	0	0	0	0	0	0	1
415	1	0	2	0	0	0	1	2	0	0	1	0	1	0	1	1	0	1	1	1	1	0	0	0	0	0	0	0	2	2	1	0	0	1	0	1	1	0	0	0	0	0	0	1	0	1	0	1	1
416	1	0	0	0	0	0	2	2	0	0	0	1	2	2	2	1	0	1	0	0	0	1	1	1	1	1	0	0	2	0	0	0	1	1	1	1	2	0	0	0	0	0	1	0	2	1	1	0	2
417	0	1	0	0	0	0	2	1	1	0	0	0	1	0	0	0	1	1	1	1	1	0	0	0	0	0	0	0	2	2	1	1	1	0	0	2	1	0	0	0	0	0	0	0	2	1	0	0	2
418	0	1	1	0	0	0	1	1	1	1	0	0	0	0	0	0	0	0	0	0	0	0	1	1	1	1	0	1	2	2	0	1	0	1	2	2	2	0	0	0	1	0	1	0	1	1	1	0	2
419	0	0	1	0	0	0	2	0	1	0	2	0	2	1	1	1	0	1	1	1	0	0	0	0	0	0	0	0	2	1	0	0	1	1	1	1	1	0	0	0	0	0	1	0	1	0	0	1	1
420	1	0	2	0	0	0	1	2	1	0	1	0	1	0	0	0	0	0	0	1	0	0	0	0	0	0	1	0	2	1	0	1	1	0	0	2	2	0	0	1	0	0	1	1	0	1	0	2	1
421	1	0	2	0	0	0	1	1	0	1	1	0	1	1	1	0	0	0	0	0	0	0	0	0	0	1	0	0	2	1	0	1	2	1	0	1	1	0	0	0	0	0	0	0	0	0	0	2	0
422	1	0	2	0	0	0	1	1	1	0	1	0	1	0	0	0	0	0	0	0	0	0	1	0	0	1	0	0	2	1	1	1	1	0	0	1	2	0	0	0	0	0	0	0	0	1	1	0	2
423	1	0	2	0	0	0	2	0	2	0	0	0	0	0	0	0	0	0	1	1	0	0	0	0	0	0	0	0	2	0	0	1	1	1	0	1	2	0	0	0	0	0	1	0	1	1	0	2	0
424	0	1	1	0	0	0	0	2	0	0	2	0	0	0	0	0	0	1	0	0	0	0	1	0	0	0	0	0	2	2	0	0	1	0	0	2	1	0	0	0	0	1	0	1	1	1	0	1	1
425	0	0	2	0	0	0	2	2	0	0	1	1	1	1	1	0	0	0	1	0	0	0	1	0	0	1	1	0	2	1	0	2	1	0	0	1	2	0	0	1	0	0	0	0	0	0	0	0	1
426	0	0	2	0	0	0	2	2	0	0	0	0	0	0	0	0	0	0	1	1	0	0	0	0	0	0	0	0	2	2	1	1	0	1	1	2	2	0	0	2	0	0	0	0	0	1	1	2	1
427	1	0	1	0	0	0	2	2	0	0	1	0	0	0	0	0	0	0	0	0	0	1	1	0	0	0	0	1	2	2	0	0	0	0	0	1	2	0	0	1	0	0	0	0	0	1	0	2	0
428	1	0	1	0	0	0	2	1	1	0	1	1	1	1	1	0	0	0	1	1	1	0	0	0	0	0	0	0	2	1	1	1	1	0	1	1	0	0	0	1	1	0	1	0	1	0	0	1	1
429	1	0	0	0	0	0	2	0	2	0	0	0	2	1	1	0	0	0	1	1	1	0	0	0	0	0	0	0	2	2	0	1	1	2	0	1	1	0	0	0	0	0	1	0	1	1	0	1	1
430	0	0	1	0	0	0	2	1	0	0	0	0	0	0	0	0	0	0	1	0	0	0	0	0	0	1	0	0	2	1	0	1	1	1	1	2	1	0	0	0	1	0	1	0	1	0	0	2	0
431	1	0	2	0	1	1	1	1	1	0	1	0	1	1	0	0	0	0	1	1	1	0	0	0	0	0	0	0	2	2	0	0	0	2	2	2	0	1	1	0	0	2	0	0	0	0	0	2	0
432	1	0	0	0	0	0	1	1	0	0	1	0	0	0	0	0	0	2	0	1	0	0	0	0	0	0	0	0	2	0	0	1	1	0	0	2	1	0	0	0	0	0	1	1	0	1	0	1	1
433	0	0	2	0	0	0	1	1	1	0	1	0	0	0	0	0	0	1	0	0	0	0	0	0	0	0	0	1	2	0	1	1	0	0	0	2	1	0	0	0	0	0	0	0	0	1	0	2	1
434	1	1	1	0	1	1	2	1	0	0	0	1	1	1	1	0	0	2	1	1	1	0	1	1	1	1	0	0	2	0	0	0	2	0	0	2	1	0	0	1	1	0	0	0	1	2	0	1	1
435	1	0	0	0	0	0	2	1	1	0	0	0	0	0	0	0	1	1	1	0	0	0	0	0	0	0	1	1	2	0	1	1	1	2	0	2	1	0	0	0	0	0	0	0	0	1	0	1	1
436	1	0	0	0	0	0	1	2	0	0	1	0	1	0	0	0	0	0	1	0	0	0	0	0	0	1	0	0	2	2	1	0	0	1	0	1	0	0	0	0	0	0	0	0	0	1	0	2	0
437	1	0	2	0	0	0	2	0	2	0	0	0	0	0	0	0	0	0	1	0	0	0	0	0	0	0	0	0	2	1	1	2	1	0	1	2	1	1	1	0	0	0	0	1	1	1	0	1	1
438	0	0	2	0	0	0	2	0	2	0	0	1	1	1	1	0	0	0	1	1	1	0	0	0	0	0	0	0	1	0	0	0	0	0	0	2	2	0	0	1	0	1	0	0	1	1	0	1	1
439	1	0	1	1	0	1	1	2	0	0	1	1	1	0	0	1	0	0	2	1	1	0	0	0	0	0	0	1	2	2	0	0	1	1	0	1	2	0	0	2	0	1	0	0	1	1	1	1	1
440	0	0	1	0	0	0	2	1	1	0	0	0	0	0	0	0	0	0	1	1	1	2	0	0	0	0	0	1	1	1	0	2	1	0	0	1	0	1	1	1	0	1	0	0	0	1	0	1	1
441	1	0	1	0	0	0	2	2	0	0	0	0	1	1	1	1	0	0	1	0	0	0	1	0	0	0	0	1	1	1	0	1	1	1	1	1	1	0	0	0	0	1	0	1	1	1	0	2	1
442	0	0	2	0	0	0	1	1	1	1	1	0	1	0	0	0	0	0	1	0	0	1	0	0	0	0	0	0	2	1	0	1	1	0	0	2	1	1	0	0	0	0	0	0	1	0	0	2	0
443	0	0	1	0	0	0	2	1	1	0	0	1	2	2	2	1	0	1	1	1	1	0	0	0	0	1	0	1	2	2	0	1	1	0	0	2	1	0	0	0	1	0	0	0	0	0	1	1	1
444	0	1	2	0	0	0	2	2	0	0	1	0	0	0	0	0	0	0	0	0	0	0	0	0	0	0	0	0	2	1	0	1	2	0	0	1	1	0	0	1	0	0	1	0	1	0	0	2	0
445	1	0	1	1	0	1	1	2	0	0	0	0	0	0	1	1	0	0	1	1	1	0	0	0	0	0	0	2	2	2	0	1	0	1	2	2	1	0	0	0	0	0	0	0	0	1	0	2	1
446	0	0	0	0	0	0	2	0	2	0	0	1	1	1	1	0	0	0	0	1	1	0	0	0	0	2	0	0	2	2	0	1	1	1	0	2	0	0	0	1	0	0	0	0	0	0	0	0	2
447	1	0	1	0	1	1	1	2	0	0	0	0	0	0	0	0	0	1	1	1	0	0	2	1	1	1	0	0	2	2	0	2	2	0	0	0	2	0	1	0	1	0	0	1	0	1	0	2	0
448	0	0	0	0	0	0	2	1	1	0	1	2	2	1	1	1	0	1	1	1	0	0	0	0	0	0	0	0	2	2	0	1	1	0	0	2	1	1	1	0	0	1	0	0	2	0	0	0	1
449	0	0	1	0	1	1	2	1	0	0	0	0	0	0	0	0	0	1	1	0	0	0	0	0	0	0	0	0	2	2	0	1	1	0	1	1	0	0	0	1	1	0	1	0	2	1	0	2	0
450	1	0	2	0	0	0	1	1	1	0	1	1	1	1	1	0	0	0	1	1	1	0	1	1	1	2	0	0	1	1	1	1	0	1	1	2	1	0	0	0	0	0	0	1	1	2	0	2	0
451	1	0	2	0	1	1	2	2	0	0	1	0	0	0	0	0	0	0	1	1	1	0	1	0	0	0	0	1	2	0	1	0	2	1	0	1	2	0	0	0	0	0	0	0	0	2	0	2	0
452	1	0	2	0	0	0	1	2	0	0	0	0	0	0	0	0	0	0	0	0	0	0	0	0	0	1	1	0	2	0	0	0	1	0	0	2	2	0	0	0	0	0	1	0	1	1	0	0	2
453	0	0	1	0	0	0	2	2	0	0	1	0	0	0	0	0	0	1	0	0	0	0	1	0	0	0	2	1	2	0	1	0	1	2	0	1	1	0	0	0	0	0	1	0	1	0	0	1	0
454	0	0	0	0	0	0	2	1	1	0	0	1	2	1	1	0	1	1	1	1	0	0	0	0	0	0	0	1	2	2	0	0	1	1	0	2	2	0	0	0	0	1	0	0	1	0	0	1	1
455	1	0	1	0	0	0	2	1	0	0	0	1	2	1	1	0	0	1	0	0	0	0	0	0	0	0	0	0	2	2	0	1	1	0	0	2	2	0	0	1	1	0	0	0	2	1	0	2	0
456	0	0	2	0	0	0	1	2	0	0	1	0	1	1	1	1	0	0	0	0	0	1	0	0	0	0	0	0	2	1	0	0	1	1	0	1	1	1	0	1	0	0	0	1	0	0	0	2	1
457	1	0	2	0	0	0	2	1	1	1	0	0	0	0	0	0	0	1	1	1	1	1	0	0	0	0	0	1	1	1	0	1	0	0	0	2	2	0	0	0	0	0	0	0	1	0	2	0	2
458	1	0	0	0	0	0	1	1	1	0	0	0	0	0	0	0	1	0	1	1	1	0	1	0	0	1	0	1	2	0	1	0	0	0	0	2	2	0	0	1	0	1	0	0	1	1	0	2	1
459	1	0	1	0	0	0	1	2	0	0	1	1	2	2	2	0	0	1	0	0	0	1	0	0	0	0	1	1	2	1	0	2	1	0	0	2	1	1	1	0	0	0	1	0	0	1	0	0	2
460	1	0	2	0	0	0	2	1	1	0	0	0	1	1	0	0	0	0	0	0	0	1	0	0	0	0	0	0	2	1	0	0	0	0	0	2	1	0	0	0	0	0	1	0	1	0	0	2	1
461	1	0	1	0	0	0	1	2	0	0	1	0	1	1	2	1	0	2	1	1	1	0	0	0	0	0	0	0	2	2	1	1	1	1	1	2	1	0	0	2	0	0	0	0	0	1	0	1	0
462	1	0	2	0	1	1	1	1	1	0	0	0	0	0	0	0	0	0	1	1	1	0	0	0	0	1	0	0	2	2	0	0	1	0	0	2	0	0	0	1	1	0	0	0	1	1	0	1	1
463	0	0	1	0	0	0	1	2	0	0	1	0	1	1	1	0	0	0	1	1	0	0	0	0	0	0	0	0	2	1	0	1	1	0	1	1	1	0	0	1	0	0	0	0	0	1	0	2	0
464	1	1	2	0	0	0	2	1	1	1	0	2	1	1	1	0	0	0	1	1	1	0	0	0	0	0	0	1	2	1	1	0	0	1	1	2	2	0	0	1	0	0	1	1	1	2	0	1	2
465	0	0	1	0	0	0	2	2	0	0	0	1	1	1	1	0	0	0	1	1	1	0	0	0	0	0	0	0	2	2	0	1	1	0	1	1	2	0	0	0	0	1	0	1	1	0	0	1	1
466	1	0	2	0	1	1	1	1	1	0	1	0	1	0	0	0	0	0	0	0	0	1	0	0	0	0	0	0	1	1	1	1	1	2	0	1	1	0	0	1	0	0	0	0	0	1	0	2	2
467	0	0	2	0	0	0	2	0	1	0	2	0	0	0	0	0	0	1	0	0	0	0	0	0	0	0	0	0	2	1	1	0	2	1	0	1	2	0	0	1	0	0	0	0	0	0	0	1	1
468	0	0	2	0	0	0	2	1	0	0	1	0	1	1	1	0	0	0	2	2	1	0	0	0	0	0	0	1	2	2	0	0	2	0	0	2	2	0	0	1	0	0	0	0	0	1	0	2	0
469	1	0	2	0	0	0	2	1	1	0	1	2	2	1	1	1	0	1	0	0	0	0	0	0	0	0	0	0	2	1	1	1	1	2	1	2	2	0	0	1	0	0	2	0	1	1	1	0	2
470	0	1	1	0	1	1	0	2	0	0	1	1	1	1	1	0	0	1	0	1	0	1	1	1	1	1	0	1	1	0	0	1	1	0	0	1	1	0	0	0	0	0	0	0	2	2	0	2	0
471	1	0	2	0	1	1	2	2	0	0	0	0	1	0	0	0	0	0	1	1	1	0	1	0	0	0	0	0	2	2	0	1	1	0	0	2	2	0	0	0	0	1	0	0	2	0	0	0	1
472	0	0	1	1	0	1	2	0	1	0	0	0	0	0	0	0	0	1	0	0	0	0	0	0	0	0	0	0	2	2	1	1	1	1	2	2	1	0	1	1	1	0	1	0	1	1	0	0	2
473	1	0	1	0	0	0	1	1	1	0	0	0	0	0	0	0	0	1	0	0	0	0	0	0	0	1	0	1	2	2	0	1	1	2	0	2	2	0	0	1	0	0	1	0	1	0	0	1	1
474	0	1	1	0	0	0	2	1	0	0	0	1	1	1	1	0	0	1	0	0	0	0	1	0	0	0	1	0	2	1	0	0	0	0	1	2	1	0	0	1	0	0	0	0	0	1	1	0	2
475	0	0	2	0	0	0	1	1	1	0	0	1	2	1	1	0	1	2	1	1	1	0	0	0	0	0	0	0	1	1	0	1	2	0	0	1	2	0	0	1	0	0	1	0	0	1	0	1	1
476	0	0	2	0	2	2	2	2	0	0	0	0	0	0	0	0	1	2	1	1	1	0	0	0	0	0	0	1	1	1	0	1	1	0	0	1	1	0	0	2	0	0	0	0	0	0	0	2	1
477	1	0	1	0	0	0	2	2	0	0	0	0	0	0	0	0	0	0	1	1	1	0	0	0	0	0	0	0	2	1	0	1	1	0	0	1	2	0	0	1	0	1	0	0	1	1	1	0	2
478	0	0	2	0	0	0	2	2	0	1	1	1	2	2	2	0	0	0	0	0	0	0	1	1	1	1	0	2	1	0	0	0	1	0	0	1	1	0	0	1	0	0	0	0	0	1	0	2	0
479	1	0	1	0	1	1	2	1	0	0	0	0	0	0	0	0	0	1	2	1	1	0	0	0	0	0	0	1	2	2	0	2	1	0	1	2	1	1	1	0	0	0	1	0	1	0	0	1	2
480	1	0	0	0	0	0	2	2	0	0	0	0	0	0	0	0	0	0	0	0	0	0	0	0	0	0	0	0	2	1	0	1	2	0	0	2	2	0	0	1	1	0	0	0	2	2	0	1	0
481	0	0	2	0	0	0	2	1	1	0	0	0	0	0	0	0	0	0	1	1	1	0	0	0	0	0	0	0	1	1	0	1	1	1	1	1	1	0	0	0	0	0	0	0	0	2	0	2	0
482	0	0	1	0	0	0	1	1	0	1	1	1	1	1	1	0	0	0	2	1	1	1	0	0	0	0	0	1	2	1	1	0	1	1	0	1	1	0	0	0	1	0	0	0	0	1	1	0	2
483	0	0	2	0	0	0	1	1	0	1	2	0	0	0	0	0	1	0	1	1	1	0	0	0	0	0	0	0	2	1	0	0	2	0	0	1	1	0	0	0	0	0	1	0	1	0	1	1	1
484	0	0	2	0	1	1	2	1	1	1	0	0	1	1	1	0	0	0	0	0	0	0	0	0	0	0	0	0	2	2	0	1	1	1	0	0	1	0	0	0	0	0	1	0	1	0	0	2	0
485	0	1	1	0	0	0	2	2	0	0	0	0	0	0	0	0	0	0	1	1	1	1	0	0	0	0	0	0	2	2	0	0	1	0	0	1	1	0	0	0	0	0	0	0	0	0	0	2	1
486	1	0	1	0	0	0	1	2	0	0	1	0	0	0	0	0	0	1	1	1	1	0	0	0	0	0	2	1	2	0	1	0	1	0	0	2	1	0	0	0	0	1	0	0	1	0	0	1	0
487	1	0	2	0	0	0	1	2	0	0	0	0	0	0	0	0	0	2	0	0	0	1	0	0	0	0	0	1	1	0	0	1	2	0	1	1	1	0	0	0	0	0	0	0	0	1	0	1	1
488	0	0	1	0	0	0	1	2	0	0	0	0	0	0	0	0	0	0	0	0	0	0	2	1	1	1	0	0	2	0	0	0	0	1	1	2	2	0	0	0	1	0	0	1	0	1	0	1	1
489	0	0	1	0	0	0	2	1	1	0	0	1	1	1	1	0	0	0	0	1	0	0	1	0	0	0	0	0	2	1	1	0	2	1	0	1	2	0	0	0	0	0	0	0	0	1	1	1	1
490	0	0	2	0	1	1	0	2	0	0	2	1	1	1	2	0	1	2	1	1	1	0	0	0	0	0	1	1	2	0	1	0	1	0	0	1	1	0	0	0	0	0	0	0	1	1	0	2	0
491	1	0	2	0	0	0	1	2	0	0	1	0	0	0	0	0	0	0	1	1	1	0	1	0	0	0	0	0	2	2	0	1	1	1	0	1	1	0	0	0	0	1	0	0	1	1	0	2	0
492	1	0	1	0	0	0	2	0	2	0	0	0	0	0	1	1	0	0	1	1	1	0	0	0	0	1	0	2	1	1	1	0	2	0	0	2	1	0	0	2	0	0	0	0	1	0	0	1	1
493	0	0	0	0	0	0	1	1	1	0	0	1	1	1	1	0	0	1	1	0	0	0	0	0	0	0	0	0	2	2	0	2	2	0	0	0	1	0	0	0	0	1	0	0	0	0	0	0	0
494	0	0	2	0	0	0	0	2	1	0	0	1	2	2	2	0	0	1	1	1	1	0	1	1	1	1	0	0	2	0	0	0	1	1	1	2	0	1	1	0	0	1	0	0	1	0	0	1	1
495	1	0	1	0	0	0	2	2	0	0	0	0	0	0	0	0	0	0	0	0	0	1	0	0	0	1	0	0	1	0	0	2	1	0	0	1	2	0	0	2	1	0	1	0	1	1	0	1	2
496	0	0	1	0	1	1	2	2	0	1	1	0	0	0	0	0	1	2	1	1	1	0	1	0	0	0	0	0	2	1	0	0	0	0	0	0	0	0	0	2	1	0	1	1	1	1	0	2	0
497	0	0	2	0	2	2	1	2	0	0	2	0	1	0	0	0	0	1	1	1	1	0	1	1	1	1	1	1	2	1	0	1	1	0	0	2	1	0	0	0	0	0	0	1	0	1	0	2	0
498	0	0	0	0	1	1	1	1	1	1	1	1	2	1	1	0	0	1	0	0	0	0	0	0	0	0	0	0	2	2	0	0	0	2	1	1	1	0	0	1	0	0	1	0	1	0	0	2	1
499	1	0	2	0	0	0	1	2	0	0	1	0	1	0	0	0	0	1	1	1	1	1	0	0	0	0	2	1	2	0	1	0	1	0	0	2	1	0	0	1	0	0	0	0	0	0	0	2	2
500	1	0	1	0	0	0	2	1	1	0	0	1	2	1	1	0	0	0	0	1	0	0	0	0	0	1	0	2	2	2	0	1	1	0	1	1	2	0	0	0	0	0	0	0	0	1	0	1	1
501	1	0	1	0	0	0	2	1	1	0	0	0	0	0	1	1	0	0	0	0	0	0	1	0	0	0	0	2	1	1	1	0	1	1	0	2	1	0	0	1	0	1	0	0	1	0	1	0	2
502	1	0	1	1	0	1	2	2	0	0	0	1	1	1	1	0	0	1	0	0	0	0	0	0	0	0	0	1	2	1	2	1	2	0	0	1	1	1	1	0	0	0	0	0	0	1	0	0	2
503	1	0	2	0	0	0	2	2	0	0	1	1	1	1	1	0	0	1	0	0	0	0	0	0	0	0	1	0	2	1	0	1	0	2	1	1	1	2	1	0	1	0	0	1	0	1	0	1	1
504	0	0	1	0	1	1	1	1	2	0	0	1	1	1	1	0	0	1	2	2	2	0	0	0	0	0	0	0	2	2	0	1	1	1	0	0	1	1	1	0	1	0	0	0	0	1	0	1	0
505	0	0	2	0	0	0	2	1	0	0	0	1	1	1	1	0	0	0	1	1	1	0	1	1	1	1	0	0	1	1	0	0	1	1	0	1	1	0	0	2	0	0	0	0	0	1	0	2	1
506	0	0	2	0	0	1	2	0	2	0	0	1	2	1	1	0	0	1	0	0	0	0	0	0	0	0	1	1	2	1	0	0	0	0	0	2	1	0	0	0	0	1	0	0	0	0	0	0	1
507	0	0	2	0	1	1	2	2	0	0	0	1	0	0	0	0	1	1	1	1	1	0	0	0	0	0	0	0	1	1	0	2	2	0	0	2	2	0	0	0	0	1	0	0	1	0	0	1	0
508	0	0	0	0	0	0	2	0	1	0	1	1	1	1	1	0	0	0	0	0	0	0	0	0	0	0	0	0	1	1	0	0	1	1	2	2	1	0	0	0	0	0	0	0	0	1	0	1	1
509	0	0	1	0	1	1	2	1	1	0	1	0	0	0	0	0	0	0	1	1	1	0	1	0	0	1	0	0	2	1	0	0	1	1	0	0	0	0	0	2	1	0	0	2	0	1	0	2	0
510	1	0	0	0	0	0	1	2	0	0	1	0	0	0	0	0	0	1	0	0	0	0	1	1	1	1	0	0	1	1	1	1	1	0	0	2	1	0	1	0	2	0	0	0	0	1	0	1	1
511	1	0	2	0	0	0	2	1	1	0	0	0	0	0	0	0	1	2	1	1	1	0	1	1	1	1	0	2	2	2	0	1	1	1	0	2	2	0	0	0	1	0	0	0	1	0	0	2	0
512	1	0	2	0	1	1	2	1	2	0	0	0	1	0	0	0	0	0	0	0	0	0	0	0	0	0	1	0	2	1	0	1	2	0	0	0	1	1	1	0	0	0	0	0	0	0	0	1	1
513	1	0	1	0	0	0	2	1	1	0	1	0	1	0	0	0	1	0	1	1	1	0	1	0	0	0	0	0	2	2	0	1	2	0	0	2	1	0	0	0	0	0	0	1	0	1	0	0	1
514	0	0	1	0	0	0	1	1	0	0	1	0	0	0	0	0	1	0	1	1	1	0	0	0	0	0	0	1	2	2	0	2	2	0	1	2	2	0	0	0	0	1	0	0	0	0	0	1	1
515	0	0	2	0	1	1	1	1	1	0	0	0	1	0	0	0	0	0	1	1	1	0	1	0	0	1	0	1	1	1	1	1	1	1	1	2	1	0	0	2	0	0	0	0	1	0	0	1	1
516	1	0	0	0	0	0	1	1	1	1	2	0	1	0	0	0	0	1	1	1	1	0	0	0	0	0	0	1	1	1	1	0	0	1	1	2	2	0	0	0	0	0	0	0	1	0	1	1	1
517	0	0	1	0	0	0	0	2	0	0	2	0	0	0	0	0	0	1	1	1	1	0	0	0	0	1	0	0	2	2	0	1	1	0	1	1	2	0	0	0	0	0	0	0	0	0	0	2	0
518	0	0	2	0	0	0	1	2	0	0	1	1	1	1	1	0	0	1	0	0	0	0	1	0	0	0	0	0	2	2	1	0	0	0	0	2	1	0	0	1	0	0	0	0	1	0	1	0	2
519	1	0	2	0	1	1	2	1	0	0	0	0	2	2	2	0	0	0	1	1	1	0	0	0	0	0	0	1	1	1	0	0	2	0	0	2	1	0	1	0	1	0	0	0	0	0	0	1	1
520	0	0	1	0	0	0	2	1	1	0	0	0	1	0	0	0	0	0	1	1	1	0	0	0	0	0	0	1	2	1	1	0	0	1	0	2	2	0	0	0	0	0	1	0	1	0	0	2	0
521	0	0	1	1	0	1	2	2	0	0	0	0	1	0	0	0	0	0	2	1	0	1	0	0	0	0	0	1	1	0	0	2	1	0	1	2	2	0	0	0	0	0	1	0	1	2	0	2	0
522	0	0	1	0	0	0	2	0	2	0	0	0	2	1	1	1	0	0	1	0	0	0	0	0	0	0	0	0	2	1	1	1	1	2	0	2	2	0	0	0	0	0	1	0	1	0	0	1	2
523	0	0	1	0	1	1	1	1	1	0	0	0	1	1	1	0	0	1	1	1	0	0	0	0	0	0	0	0	2	0	0	1	1	0	0	1	2	1	0	0	0	1	0	0	1	0	0	1	1
524	1	0	0	0	0	0	2	2	0	0	1	0	0	0	0	0	1	2	0	0	0	0	1	0	0	1	0	0	2	2	2	0	0	2	1	1	1	0	0	2	1	0	0	1	0	0	0	1	1
525	1	0	2	0	0	0	2	1	1	0	0	1	1	1	2	0	0	0	0	0	0	1	1	0	0	0	0	0	2	1	0	1	1	0	0	1	0	0	0	1	1	0	0	0	0	0	0	1	1
526	0	0	2	0	0	0	1	2	0	0	1	0	0	0	0	0	0	0	0	0	0	0	1	1	1	1	0	0	2	1	0	2	1	0	1	2	1	0	0	1	0	0	0	0	0	1	0	2	1
527	1	0	2	0	0	0	2	2	1	0	0	0	0	0	0	0	0	1	0	0	0	0	0	0	0	1	0	0	2	0	0	1	2	0	0	1	2	0	0	1	0	0	0	0	0	0	0	1	1
528	1	1	2	0	0	0	1	1	0	0	1	0	0	0	1	1	0	0	0	0	0	0	0	0	0	0	0	0	1	0	0	0	1	0	0	2	1	0	0	0	0	0	0	0	1	1	1	1	2
529	1	0	0	0	0	0	1	1	1	0	0	2	2	1	1	1	0	0	1	0	0	0	0	0	0	2	1	1	2	1	0	2	2	0	0	0	1	0	1	1	1	1	0	1	0	1	0	2	0
530	1	0	1	0	0	0	2	1	1	0	0	0	0	0	0	0	0	0	0	0	0	0	0	0	0	0	0	1	2	1	1	2	2	1	1	2	0	0	0	1	0	0	1	0	1	0	0	0	2
531	1	0	1	0	0	0	1	2	0	0	2	1	1	1	1	0	0	1	0	0	0	0	0	0	0	0	0	0	2	2	0	0	2	0	0	2	2	0	0	0	0	0	0	0	0	1	1	1	1
532	1	1	1	0	1	1	2	1	1	0	0	0	0	0	0	0	0	1	0	0	0	1	0	0	0	0	0	1	1	0	0	1	1	2	0	2	0	1	1	1	0	0	0	0	0	1	0	2	0
533	1	0	0	0	0	0	2	2	0	0	0	0	2	1	1	1	0	0	1	1	1	0	0	0	0	0	0	0	2	0	0	1	1	2	0	1	2	0	0	1	0	0	1	0	0	0	1	0	2
534	0	0	2	0	2	2	2	1	1	0	0	0	0	0	0	0	0	0	0	1	0	1	0	0	0	0	0	0	2	2	1	0	1	1	0	1	2	0	0	0	0	0	0	1	0	1	0	2	0
535	0	0	1	0	0	0	2	1	0	0	0	2	2	2	2	0	0	1	2	2	1	0	1	0	0	0	0	1	2	0	1	0	0	0	0	2	1	1	1	0	0	0	0	2	0	1	0	1	1
536	1	0	2	0	1	1	1	1	1	0	1	1	1	1	1	0	0	0	1	1	1	0	0	0	0	1	0	0	2	1	0	2	1	0	0	0	1	0	0	1	0	1	0	0	0	2	0	1	0
537	0	0	1	0	0	0	0	1	1	0	1	1	2	2	2	0	0	1	1	0	0	0	0	0	0	0	0	0	2	1	0	0	2	0	0	2	0	0	0	2	0	0	1	0	1	2	0	1	2
538	0	0	0	0	0	0	2	1	1	0	0	0	1	0	1	1	0	0	1	1	1	0	0	0	0	0	0	0	1	1	1	0	0	0	0	2	2	0	0	1	1	0	0	0	1	1	0	2	0
539	0	0	2	0	0	0	1	2	0	0	1	0	0	0	0	0	0	1	0	0	0	1	0	0	0	0	0	0	2	1	0	0	1	0	0	2	2	0	0	0	0	0	0	0	0	1	0	1	1
540	0	0	2	0	0	0	2	1	1	0	1	0	0	0	0	0	0	0	0	0	0	0	0	0	0	0	0	1	1	1	1	0	0	1	0	2	1	0	0	1	0	0	1	0	1	1	0	0	2
541	1	0	2	0	1	1	1	1	1	1	0	0	0	0	0	0	0	0	0	1	0	0	1	1	1	1	0	0	1	1	1	1	1	0	0	2	1	0	0	0	0	0	0	1	0	1	0	1	0
542	1	0	0	0	0	0	2	1	2	0	0	0	0	0	0	0	0	1	0	0	0	0	0	0	0	0	0	0	2	0	0	1	2	0	0	1	1	0	0	2	0	1	0	0	1	1	0	2	0
543	0	0	1	0	0	0	2	1	1	0	0	0	0	0	0	0	0	1	0	0	0	0	0	0	0	0	0	2	1	0	0	1	1	0	1	2	0	0	0	1	0	0	0	0	0	1	0	0	2
544	1	0	2	0	0	0	2	0	2	0	0	0	0	0	0	0	0	1	0	0	0	0	1	1	1	1	0	0	2	1	1	0	1	0	0	1	0	0	0	0	0	0	0	0	0	0	0	2	0
545	1	1	1	0	1	1	2	2	0	0	0	0	1	0	0	0	0	1	1	1	1	0	0	0	0	0	0	1	2	1	1	2	2	1	1	2	1	0	0	0	0	0	0	0	2	0	0	2	0
546	1	1	0	0	0	0	2	2	2	0	0	1	1	1	1	0	0	0	0	0	0	0	0	0	0	0	1	1	2	1	0	0	1	1	1	1	1	0	0	0	0	0	0	0	0	0	0	2	1
547	1	1	1	0	1	1	2	1	1	0	0	0	1	0	0	0	0	0	1	1	1	0	1	1	1	2	0	1	2	0	1	2	1	0	1	2	1	0	0	1	0	0	0	0	0	1	0	2	0
548	1	0	2	0	0	0	1	2	0	0	0	0	0	0	0	0	0	1	0	0	0	0	1	0	0	1	0	1	2	2	0	0	1	1	0	1	1	0	0	1	0	1	1	0	0	1	0	2	0
549	0	1	1	0	0	0	1	2	0	0	1	1	1	1	1	0	0	1	0	0	0	0	1	0	0	0	0	0	2	1	0	1	2	0	0	1	2	0	0	1	0	0	1	0	1	0	0	2	1
550	1	1	2	0	0	0	1	2	1	0	1	1	2	1	1	0	0	1	1	1	0	0	0	0	0	0	0	0	2	0	0	1	1	0	0	1	1	1	1	0	1	0	1	0	1	0	0	1	1
551	0	0	2	0	1	1	2	2	0	0	0	1	1	1	1	0	0	1	1	0	1	0	0	0	0	0	0	0	2	2	0	1	1	0	0	2	1	1	0	1	0	1	0	0	1	1	0	2	0
552	1	0	2	0	0	0	2	2	0	0	0	1	2	1	1	0	0	1	0	0	0	0	1	0	0	0	0	0	2	1	1	2	2	0	0	2	1	0	0	1	0	0	1	0	1	1	0	2	0
553	0	0	2	0	1	1	2	1	0	0	1	0	0	0	0	0	0	0	2	2	0	1	0	0	0	0	0	0	2	2	1	1	1	2	1	2	1	0	0	1	0	0	0	0	0	0	1	1	1
554	0	0	1	0	0	0	1	1	1	0	1	1	1	1	1	0	0	0	1	1	1	0	0	0	0	0	0	0	2	2	0	0	2	0	0	2	0	0	0	1	0	0	0	0	0	0	0	2	1
555	1	0	1	0	0	0	2	1	0	0	1	0	0	0	0	0	0	1	0	0	0	0	0	0	0	0	0	0	2	1	1	0	0	1	2	2	2	0	0	0	0	1	0	0	0	1	0	1	1
556	0	0	2	0	1	1	2	2	1	0	1	0	0	0	1	1	0	0	1	1	0	0	1	1	1	2	0	1	2	2	0	0	0	1	0	1	1	0	0	0	0	0	0	0	0	0	1	1	1
557	0	1	1	0	0	0	1	1	1	0	0	0	0	0	0	0	0	1	1	1	1	0	1	0	0	1	0	1	2	2	0	0	0	1	0	1	2	0	0	2	0	0	0	0	0	2	1	0	2
558	0	0	0	0	0	0	1	1	1	0	1	0	0	0	0	0	0	0	0	0	0	0	0	0	0	0	0	0	2	2	1	1	2	0	0	2	1	0	0	1	0	0	0	0	1	0	0	2	0
559	1	0	1	0	0	0	2	1	0	0	0	0	0	0	0	0	0	1	0	0	0	0	2	0	0	0	0	0	2	2	1	1	1	1	0	0	0	0	0	1	0	0	1	0	1	1	0	2	1
560	0	0	1	0	0	0	2	2	1	0	0	2	2	1	1	1	0	1	0	0	0	0	0	0	0	0	0	0	2	1	1	0	0	0	1	2	1	0	0	1	0	1	0	1	1	0	1	0	2
561	1	1	1	0	0	0	2	1	1	0	0	0	0	0	0	0	0	0	1	1	1	1	0	0	0	0	0	1	2	1	2	0	0	1	0	1	1	0	0	1	0	1	0	0	1	0	0	0	2
562	0	0	0	0	0	0	1	0	2	0	0	1	2	1	1	0	0	1	0	1	1	0	0	0	0	0	0	0	2	0	0	0	1	1	0	1	1	0	0	1	0	0	0	1	1	1	0	1	1
563	1	0	2	0	0	0	2	2	0	0	1	0	0	0	0	0	0	0	2	1	0	0	0	0	0	1	0	1	1	1	0	2	2	1	1	2	1	0	0	0	0	0	0	0	0	0	0	0	2
564	0	0	1	0	0	0	1	1	1	0	1	0	1	0	0	0	0	0	0	0	0	0	1	0	0	0	0	2	1	0	0	1	1	2	0	2	2	0	0	0	0	0	0	1	0	1	0	2	0
565	0	0	2	0	0	0	2	1	1	0	0	0	1	1	1	1	0	1	0	0	0	1	0	0	0	0	0	1	2	1	2	0	1	0	0	1	1	0	0	0	0	0	0	0	0	0	0	2	2
566	0	0	1	0	1	1	2	2	0	0	0	0	1	1	1	0	0	0	1	1	1	0	0	0	0	0	0	0	2	2	1	1	1	0	1	2	2	0	0	0	0	0	0	0	0	2	0	1	1
567	1	0	2	0	1	1	2	2	0	0	0	0	0	0	0	0	0	0	0	0	0	0	0	0	0	1	0	0	2	1	0	1	1	2	1	1	1	1	1	0	0	0	0	0	0	1	0	2	0
568	1	0	0	0	0	0	2	0	1	0	2	1	1	1	1	0	0	0	0	0	0	0	0	0	0	1	0	0	2	1	0	0	0	0	0	2	1	0	1	1	1	0	0	0	0	0	0	1	1
569	1	0	1	0	0	0	2	1	1	0	0	1	1	1	1	0	0	0	0	0	0	0	1	0	0	0	0	0	2	1	1	0	1	0	0	1	2	0	0	0	0	1	0	1	1	0	0	2	0
570	1	0	1	0	0	0	1	1	1	0	0	0	0	0	0	0	0	1	0	0	0	0	0	0	0	0	0	1	2	1	2	1	1	0	0	1	2	0	0	1	0	0	0	1	0	1	0	1	1
571	0	0	0	0	0	0	2	1	1	0	0	0	1	1	1	0	0	2	0	0	0	0	0	0	0	0	0	0	1	1	0	2	1	0	0	1	2	0	0	1	1	0	0	0	0	1	0	1	1
572	0	0	0	0	0	0	2	2	0	0	0	1	2	1	1	0	0	1	1	1	1	0	0	0	0	0	0	0	2	1	1	0	1	1	0	0	1	0	0	2	1	0	1	0	1	1	0	1	1
573	0	0	1	0	0	0	2	2	0	1	1	0	0	0	0	0	0	1	0	0	0	0	0	0	0	1	0	0	2	2	1	0	1	1	1	2	2	0	0	0	0	1	0	0	0	0	0	2	0
574	0	1	1	0	0	0	1	1	1	0	0	0	0	0	0	0	0	1	0	0	0	0	0	0	0	0	0	1	2	2	0	0	2	0	0	1	1	0	0	2	0	1	0	1	1	0	1	1	1
575	1	0	2	0	1	1	1	1	1	0	0	1	1	1	1	0	0	0	1	1	1	0	0	0	0	0	0	0	2	2	0	1	2	0	0	1	2	0	0	1	0	0	1	0	1	0	1	0	2
576	1	0	0	0	0	0	2	0	2	0	0	0	0	0	0	0	1	1	1	1	0	0	0	0	0	0	0	1	1	1	0	1	1	0	0	2	1	2	1	0	1	0	0	1	0	0	0	0	2
577	0	0	0	0	0	0	2	0	2	0	0	1	1	1	1	0	0	0	0	0	0	0	0	0	0	0	0	0	1	0	0	2	1	0	0	1	2	0	0	0	0	0	0	0	1	0	0	1	1
578	1	0	2	0	0	0	2	1	1	0	0	1	1	1	1	0	0	0	0	0	0	0	0	0	0	0	0	0	2	1	1	2	1	0	0	2	2	0	0	0	0	0	0	1	0	1	0	0	2
579	1	0	1	0	1	1	2	1	2	0	0	1	2	2	2	0	0	1	0	0	0	0	1	0	0	0	0	0	2	2	1	0	2	0	0	1	1	0	0	0	0	0	1	0	1	1	0	2	0
580	1	1	1	0	1	1	2	1	1	0	0	0	0	0	0	0	0	2	1	1	1	0	1	0	0	0	0	1	2	2	0	2	1	0	0	2	1	0	0	1	0	0	0	0	2	1	0	1	1
581	0	0	1	1	0	1	2	2	0	0	0	1	1	1	1	0	0	0	0	0	0	0	0	0	0	0	0	0	2	1	0	0	1	0	0	2	2	0	0	0	0	0	0	1	0	0	0	1	1
582	1	0	1	0	0	0	2	2	0	0	0	0	0	0	0	0	0	0	2	1	0	0	1	1	1	2	0	0	2	1	1	0	0	0	0	0	0	0	0	2	0	0	1	0	1	0	0	2	0
583	0	0	1	0	0	0	2	2	2	0	0	0	2	2	2	0	0	0	1	1	1	0	0	0	0	0	0	0	1	1	0	0	1	0	0	1	2	0	0	0	1	0	0	0	1	0	0	1	1
584	1	0	1	0	1	1	2	1	1	0	0	0	0	0	0	0	0	0	2	1	0	0	0	0	0	0	0	1	2	0	1	1	1	2	0	2	2	0	0	1	0	0	1	0	1	1	1	1	1
585	0	0	2	0	2	2	2	1	1	0	0	0	1	1	1	0	1	2	1	1	1	0	0	0	0	0	0	0	2	2	0	0	1	1	1	2	2	0	0	1	0	0	0	0	0	0	0	2	0
586	0	0	1	0	0	0	2	1	1	0	0	0	0	0	0	0	0	0	0	1	0	0	1	1	1	1	0	0	2	2	2	1	2	0	0	2	2	0	0	0	0	0	2	0	2	1	0	0	2
587	0	0	0	0	0	0	2	2	0	0	0	1	2	1	1	0	0	0	0	0	0	0	1	0	0	0	1	1	2	1	0	1	1	1	1	1	2	0	0	1	0	0	1	0	1	1	0	2	0
588	0	0	1	0	1	1	2	2	0	0	0	1	1	1	1	0	0	0	1	2	1	0	0	0	0	0	0	0	2	0	0	0	0	0	1	2	1	0	0	0	1	0	0	0	1	0	0	0	2
589	1	0	0	0	0	0	1	2	0	0	2	2	2	1	1	1	0	0	2	1	0	0	0	0	0	0	1	1	2	1	0	1	1	0	0	2	2	0	0	0	0	0	0	0	2	1	0	2	0
590	1	1	1	0	0	0	2	1	0	0	0	1	2	2	2	0	1	1	1	1	0	1	0	0	0	0	0	1	2	1	2	1	1	0	0	1	1	0	0	0	0	0	0	0	1	1	0	0	2
591	1	0	1	0	0	0	2	0	1	0	1	1	1	1	1	0	0	0	1	1	1	0	0	0	0	0	0	1	2	2	0	1	1	0	0	2	2	0	0	1	0	1	0	1	1	0	0	2	0
592	1	1	1	0	0	0	1	1	1	0	0	2	2	2	2	0	0	1	1	0	0	0	1	1	1	1	0	0	1	0	0	1	1	0	0	1	1	0	0	0	0	0	0	0	0	1	0	2	0
593	0	0	2	0	1	1	0	2	0	0	2	0	1	0	0	0	1	2	0	0	0	0	1	0	0	1	0	1	2	1	1	0	1	1	0	0	2	0	0	1	0	0	1	0	1	0	0	2	0
594	0	0	0	0	0	0	1	2	0	0	1	1	2	2	2	0	0	1	0	0	0	0	0	0	0	0	0	0	2	1	1	1	2	1	0	1	2	0	0	0	0	0	0	0	0	0	0	0	2
595	1	0	1	1	0	1	1	2	0	0	2	0	1	0	0	0	0	1	0	0	0	0	0	0	0	1	0	0	2	2	1	0	0	2	1	1	0	0	0	1	1	1	0	0	2	0	1	1	1
596	1	0	2	0	0	0	0	2	0	0	2	0	1	0	1	1	0	0	0	0	0	0	0	0	0	0	0	0	2	0	0	0	1	0	0	1	1	0	0	0	0	0	0	0	1	0	0	2	0
597	0	0	1	0	0	0	2	2	0	0	0	0	0	0	0	0	1	2	2	2	2	0	0	0	0	0	0	0	1	1	0	0	1	1	1	1	0	1	1	0	1	0	0	0	0	0	0	1	1
598	0	0	1	0	0	0	2	1	1	0	0	1	2	2	2	0	0	0	0	0	0	0	1	0	0	0	0	0	2	0	0	1	1	0	0	2	2	0	0	0	1	1	0	0	1	0	0	2	0
599	0	0	2	0	0	0	2	1	2	0	0	0	0	0	0	0	0	0	1	1	1	0	0	0	0	0	0	1	2	0	1	0	0	0	0	2	1	0	0	0	0	0	0	0	0	0	0	1	0
600	0	0	2	0	0	0	2	2	0	0	1	0	0	0	0	0	0	0	1	1	1	0	0	0	0	1	0	0	2	2	0	1	1	1	0	0	1	0	0	1	0	0	1	0	1	1	0	1	1
601	1	1	0	0	0	0	2	2	1	0	0	1	1	1	1	0	0	1	0	1	1	0	0	0	0	0	0	0	2	2	0	0	1	0	0	1	1	0	0	0	0	2	0	0	1	0	1	1	1
602	1	0	1	0	0	0	1	2	1	0	1	0	0	0	0	0	0	0	1	0	0	0	0	0	0	1	0	0	2	1	0	2	1	0	0	1	2	0	0	0	0	0	0	0	0	0	0	0	1
603	0	0	2	0	1	1	1	1	1	0	0	0	0	0	0	0	0	0	1	1	1	1	1	0	0	0	0	2	2	1	2	1	1	1	0	0	1	0	0	1	0	0	0	0	0	0	0	2	0
604	0	0	1	0	0	0	2	2	0	0	1	0	1	0	0	0	0	0	0	0	0	1	0	0	0	0	0	0	2	2	1	0	0	1	1	2	1	0	1	0	1	0	0	0	0	0	0	1	1
605	1	0	2	0	0	0	1	2	0	0	1	0	2	0	0	1	0	0	1	1	1	0	0	0	0	0	0	0	2	2	0	0	1	1	0	1	2	0	0	0	0	0	1	1	1	2	0	0	2
606	1	0	2	0	1	1	2	0	1	0	2	0	1	1	1	1	0	1	0	0	0	0	1	1	1	1	0	0	1	1	1	1	1	0	0	2	1	1	1	0	0	0	0	0	1	0	0	0	2
607	1	0	1	0	0	0	1	2	0	0	1	1	1	1	1	0	0	0	0	1	0	0	0	0	0	0	0	0	1	1	0	2	2	0	0	0	1	0	0	1	0	0	0	0	0	0	0	2	1
608	0	0	1	0	1	1	2	1	1	0	0	0	0	0	0	0	0	0	1	1	1	0	0	0	0	0	0	0	2	2	1	0	1	1	1	1	2	0	0	0	0	0	0	0	0	0	0	1	1
609	1	0	1	0	0	0	2	1	1	0	0	0	0	0	0	0	0	0	1	0	0	1	0	0	0	0	1	0	2	1	1	0	1	0	0	1	2	0	0	1	1	0	0	0	0	1	0	1	1
610	0	0	1	0	0	0	2	1	1	0	1	0	1	0	0	0	0	1	0	0	0	0	0	0	0	0	0	0	2	1	1	1	0	0	0	2	1	0	0	1	0	0	0	0	2	1	0	2	0
611	0	0	0	0	0	0	1	1	1	0	1	0	0	0	0	0	0	1	1	0	0	0	1	0	0	1	0	0	2	2	1	1	1	0	0	1	1	0	0	2	0	0	0	0	0	1	0	2	0
612	0	0	2	0	0	0	2	0	2	0	0	0	0	0	0	0	1	2	0	0	0	0	0	0	0	0	0	0	2	0	0	0	0	0	0	2	1	0	1	0	1	1	0	0	0	1	0	2	0
613	1	0	2	0	0	0	0	1	1	0	1	0	0	0	0	0	0	1	1	1	1	0	0	0	0	0	0	1	2	1	1	0	1	0	0	1	1	0	0	0	0	0	2	0	1	1	1	1	1
614	0	0	0	0	1	1	2	1	1	0	0	0	1	1	1	0	0	1	0	0	0	0	0	0	0	1	0	0	1	1	0	0	1	1	1	1	2	0	0	1	0	0	0	0	0	0	0	0	2
615	1	0	2	0	0	0	2	1	1	0	0	0	2	2	2	0	1	2	0	0	0	0	0	0	0	0	0	1	1	1	1	1	1	0	1	1	1	0	0	2	0	0	0	0	0	0	0	2	1
616	1	1	1	0	0	0	1	2	0	0	0	1	1	0	0	1	0	1	0	0	0	0	0	0	0	0	0	1	2	0	1	2	2	0	0	0	1	0	0	1	0	0	0	1	0	0	0	2	0
617	0	1	1	0	0	0	2	2	0	0	0	1	2	1	1	1	0	0	1	1	1	0	0	0	0	0	0	0	1	1	0	0	1	1	1	2	1	0	0	1	0	0	0	0	0	0	0	1	1
618	0	0	1	0	0	0	2	2	0	0	0	0	2	1	1	1	0	0	2	1	1	0	0	0	0	0	0	1	1	0	0	0	1	1	0	2	1	0	0	0	0	0	0	1	0	0	1	0	2
619	1	0	2	0	0	0	2	2	1	0	1	1	1	1	1	0	0	0	1	1	1	0	0	0	0	0	0	0	2	1	1	0	1	1	0	0	2	0	0	0	0	1	0	1	1	1	0	0	1
620	1	0	1	0	0	0	2	0	1	0	1	1	1	1	1	0	0	0	0	0	0	0	0	0	0	0	0	0	2	2	1	0	2	1	0	1	0	0	0	1	0	0	0	0	1	1	0	1	0
621	1	0	1	0	0	0	2	2	1	0	0	1	1	1	1	0	0	0	0	0	0	0	0	0	0	0	0	1	2	1	0	0	1	0	0	2	1	0	0	2	0	0	0	0	0	1	0	0	2
622	1	0	1	0	1	1	1	2	0	1	1	0	1	1	1	0	0	0	1	1	1	0	0	0	0	0	0	0	1	1	0	0	0	0	0	2	1	0	0	0	0	0	0	0	0	0	0	1	1
623	0	0	0	0	0	0	1	2	0	0	0	0	0	0	0	0	0	2	1	1	1	1	0	0	0	1	0	2	1	1	0	1	0	1	0	1	2	0	0	2	0	1	0	0	2	0	0	1	1
624	1	0	2	0	0	0	1	1	1	0	1	0	1	1	1	0	0	1	1	1	1	0	0	0	0	1	0	0	2	2	0	1	1	0	0	2	1	0	0	0	0	0	0	1	0	0	0	1	1
625	0	0	2	0	0	0	0	2	1	0	0	0	0	0	0	0	0	1	0	0	0	1	0	0	0	0	0	1	2	1	0	1	1	0	0	1	1	2	1	0	1	0	2	0	1	1	0	2	2
626	1	0	2	0	0	0	2	2	0	0	0	0	0	0	0	0	0	1	1	1	0	0	0	0	0	0	0	0	2	1	1	2	2	0	0	0	1	0	0	0	0	0	0	0	1	0	1	0	2
627	1	0	0	0	0	0	1	2	0	0	1	0	1	0	0	0	0	0	0	0	0	0	0	0	0	0	0	0	1	1	0	0	0	1	2	2	1	1	1	0	0	0	1	0	2	0	0	0	2
628	0	0	1	0	0	1	1	2	0	0	0	0	0	0	0	0	0	0	1	1	1	0	1	1	1	0	0	1	2	1	1	0	2	0	0	0	2	0	0	0	0	0	0	0	0	1	1	0	2
629	1	0	2	0	1	1	0	2	0	0	2	0	1	0	0	0	0	0	1	1	1	0	0	0	0	1	0	0	2	1	0	0	0	1	1	1	1	0	0	0	0	0	0	0	1	1	0	1	1
630	0	1	2	0	1	1	2	2	0	0	0	0	1	1	2	1	0	1	0	1	1	0	1	1	1	2	0	0	2	2	0	0	2	0	0	0	1	0	0	1	1	0	0	0	0	1	0	1	1
631	0	0	0	0	0	0	2	0	2	0	0	0	2	0	0	0	0	1	0	0	0	0	0	0	0	0	0	0	2	2	0	1	1	0	0	1	0	1	1	1	0	0	0	0	0	1	0	2	0
632	0	0	0	0	0	0	2	2	0	0	0	0	1	0	0	0	0	1	2	2	1	0	0	0	0	0	0	0	1	1	1	0	1	0	0	1	2	0	0	0	0	0	0	0	0	1	0	1	1
633	0	0	0	0	0	0	2	1	1	0	1	1	2	1	1	0	1	1	0	1	1	0	0	0	0	0	0	0	2	2	0	0	1	0	0	1	2	0	0	0	0	2	0	0	1	0	0	1	1
634	0	0	0	0	0	0	2	2	0	0	0	0	0	0	0	0	0	0	0	0	0	0	0	0	0	2	0	1	2	1	2	0	0	1	0	2	1	2	1	0	1	0	0	0	0	1	0	0	1
635	1	0	1	0	0	0	0	1	1	0	1	0	2	1	1	1	0	1	1	1	0	0	1	1	1	1	0	0	2	1	0	0	1	1	0	1	1	1	1	1	0	1	0	0	2	0	0	1	1
636	1	0	1	0	0	0	2	2	1	0	0	0	0	0	0	0	0	1	2	2	2	0	1	0	0	0	0	1	2	2	0	0	1	1	1	2	0	0	0	0	0	0	1	0	1	0	0	0	1
637	1	0	2	0	2	2	2	1	1	0	0	0	0	0	0	0	0	2	0	0	0	0	0	0	0	1	0	0	2	2	2	0	1	0	0	2	2	0	0	2	0	0	1	0	1	1	0	2	1
638	0	0	2	0	0	0	2	1	1	0	0	1	0	0	0	0	0	0	0	0	0	0	1	1	1	1	0	0	2	1	0	0	2	0	0	2	1	0	0	1	0	1	0	0	1	0	0	2	0
639	0	0	1	0	0	0	2	2	0	0	0	1	1	1	1	0	0	0	0	1	0	0	0	0	0	0	0	0	2	2	1	2	2	0	0	1	0	0	0	2	0	0	0	1	0	0	0	2	1
640	0	0	2	0	0	0	2	0	1	0	0	0	0	0	0	0	0	1	1	1	1	0	0	0	0	0	0	1	2	1	1	1	1	2	0	2	2	1	0	0	0	0	1	0	0	1	0	1	1
641	1	0	1	0	0	0	1	1	1	1	1	1	2	1	1	0	0	1	2	2	2	0	0	0	0	0	0	0	2	2	0	0	1	0	0	1	1	1	1	0	0	0	0	0	1	0	0	0	2
642	1	0	2	0	2	2	1	2	0	0	1	0	0	0	0	0	0	0	0	0	0	0	0	0	0	0	0	0	2	1	1	1	1	0	0	2	1	1	1	0	0	0	0	0	0	0	0	2	0
643	0	0	2	0	1	1	1	2	0	0	2	1	1	1	1	0	0	0	1	1	1	0	0	0	0	0	0	1	2	1	1	0	2	0	0	1	1	1	1	0	1	0	0	0	0	0	0	2	0
644	1	0	1	0	0	0	2	1	1	0	1	0	1	1	1	1	0	1	1	0	0	0	0	0	0	0	0	0	2	1	1	0	0	0	0	1	1	0	0	1	0	0	0	1	1	1	0	1	1
645	0	0	1	0	0	0	1	2	0	0	1	0	0	0	0	0	0	2	2	2	0	0	0	0	0	0	0	0	2	1	0	1	1	0	0	1	1	0	0	0	0	2	0	0	0	0	0	1	2
646	0	0	2	0	2	2	1	0	2	0	0	0	1	1	1	1	1	1	1	1	0	0	0	0	0	1	1	0	2	1	0	0	1	0	0	1	1	0	0	1	1	0	0	0	1	0	0	2	2
647	1	0	0	0	1	1	2	1	1	0	0	1	1	1	1	0	0	1	1	0	0	0	0	0	0	0	0	0	2	0	0	1	1	1	0	1	2	1	1	0	0	0	1	0	1	0	1	1	1
648	0	0	1	0	0	0	1	2	0	0	0	0	0	0	0	0	1	2	1	1	1	0	0	0	0	0	0	0	1	1	1	1	1	0	0	2	2	0	0	1	0	1	0	0	0	0	1	1	1
649	1	0	2	0	1	1	1	2	1	0	1	1	1	1	1	0	0	2	1	1	1	0	0	0	0	0	0	0	1	1	1	0	0	0	1	2	2	0	0	0	0	0	1	0	1	0	0	2	0
650	1	0	1	0	0	0	2	1	1	0	0	0	0	0	1	1	0	0	0	0	0	0	0	0	0	0	0	0	2	1	1	1	1	1	2	2	1	0	0	1	0	0	1	0	1	0	0	2	0
651	0	1	1	0	1	1	1	1	1	1	1	0	0	0	0	0	0	1	2	2	1	0	0	0	0	0	0	0	2	0	0	1	1	0	0	1	1	0	0	0	1	0	0	1	1	2	0	1	0
652	0	0	1	0	0	0	2	1	1	0	0	1	1	1	1	0	1	1	0	0	0	0	0	0	0	0	0	0	1	1	1	1	1	0	0	1	2	0	0	0	0	0	0	0	1	0	1	1	1
653	1	0	2	0	0	0	2	1	0	0	1	0	0	0	0	0	0	1	1	1	1	0	0	0	0	0	1	1	2	1	0	1	0	0	1	2	1	0	0	0	0	0	0	0	1	0	0	1	0
654	1	0	2	0	0	0	2	2	0	0	0	0	1	0	0	0	0	0	1	0	0	0	0	0	0	0	0	0	2	2	1	1	2	0	0	1	2	0	0	0	0	0	1	0	0	1	0	2	0
655	1	0	0	0	0	0	1	2	1	0	1	1	1	1	2	0	0	2	1	1	1	0	0	0	0	0	0	0	2	1	0	0	1	0	0	1	2	0	0	2	0	0	2	0	2	1	1	1	1
656	0	0	1	0	0	0	1	2	0	0	1	0	0	0	0	0	0	0	0	0	0	0	0	0	0	0	0	0	2	2	1	1	2	0	1	2	2	0	0	1	0	0	0	0	0	1	0	2	2
657	1	0	2	0	0	0	1	1	1	0	0	0	1	0	0	0	0	1	0	1	0	0	1	1	1	1	0	0	1	0	0	1	1	0	0	2	2	0	0	1	0	0	0	0	0	0	1	1	2
658	0	0	0	0	1	1	2	1	1	0	0	0	1	0	0	0	0	0	1	1	1	1	0	0	0	0	0	0	2	1	0	1	2	0	1	1	1	0	0	0	1	0	0	0	0	2	0	0	2
659	0	0	0	0	0	0	1	2	0	0	1	1	0	0	0	0	1	0	1	1	1	0	1	0	0	0	0	0	2	2	1	2	1	0	0	1	0	0	0	0	0	1	0	0	1	0	1	0	2
660	0	0	1	0	0	0	1	1	1	0	1	0	1	0	0	0	0	0	0	0	0	0	0	0	0	0	0	1	2	1	1	1	2	0	0	2	1	0	0	0	0	1	0	1	1	1	0	2	0
661	0	0	2	0	0	0	2	2	0	0	0	0	0	0	0	0	0	0	0	1	0	0	0	0	0	0	0	0	2	1	1	0	1	1	0	1	2	0	0	0	1	0	1	0	1	0	0	2	1
662	1	0	1	0	0	0	2	1	1	0	0	0	1	0	0	0	0	1	0	0	0	0	0	0	0	0	0	0	2	2	0	1	1	1	0	2	2	1	1	0	0	0	0	0	1	2	0	1	1
663	0	0	2	0	0	0	2	2	0	0	0	0	0	0	0	0	0	1	0	0	0	0	0	0	0	0	0	0	1	1	1	0	0	0	0	2	1	0	0	1	0	1	1	0	0	1	0	2	2
664	0	1	1	0	0	0	1	2	0	0	1	0	2	0	0	0	0	1	2	1	1	0	0	0	0	0	0	1	1	1	0	0	0	0	0	1	2	0	0	0	1	0	0	0	0	0	0	1	1
665	0	0	0	0	0	0	1	0	2	0	0	0	0	0	0	0	0	1	1	1	0	0	1	0	0	0	0	0	2	2	1	1	2	1	0	1	1	0	0	2	0	0	0	0	1	2	0	1	1
666	1	0	1	0	0	0	1	1	1	0	0	0	0	0	0	0	0	0	1	1	1	1	0	0	0	0	0	0	2	1	0	0	1	0	0	1	1	0	0	1	0	1	0	0	1	1	0	0	2
667	1	0	0	0	0	0	2	1	1	0	1	0	0	0	0	0	0	0	1	1	0	0	0	0	0	0	0	0	2	2	0	0	1	0	0	2	1	0	0	1	0	0	0	0	0	1	0	2	0
668	1	0	2	0	0	0	2	2	1	0	1	0	0	0	0	0	0	0	1	1	1	0	0	0	0	0	0	2	2	2	0	1	0	0	0	1	1	1	1	0	0	0	0	0	1	0	0	0	1
669	0	0	1	0	0	0	2	1	1	0	0	0	2	1	1	1	0	2	1	1	1	0	1	0	0	0	0	0	2	2	0	0	1	0	0	2	2	1	1	0	0	0	0	0	1	1	0	2	0
670	1	0	1	0	0	0	2	1	1	0	0	0	0	0	0	0	0	1	2	2	2	0	0	0	0	0	0	0	2	2	0	1	1	0	0	1	1	0	0	1	0	0	0	0	0	0	0	2	0
671	0	0	2	0	0	0	2	0	2	0	0	0	1	1	1	0	0	0	0	0	0	0	1	0	0	0	1	0	2	1	1	0	1	0	0	1	1	0	0	0	0	0	0	0	1	0	0	2	1
672	1	1	1	0	1	1	1	2	0	0	1	1	1	1	1	0	0	1	1	1	0	0	1	1	1	1	0	0	2	2	0	0	0	1	1	1	2	0	0	1	0	0	0	0	0	1	1	1	1
673	1	0	1	0	0	0	1	1	1	0	0	0	1	1	1	0	0	2	0	0	0	0	0	0	0	1	0	1	1	1	0	2	1	0	0	0	2	0	0	0	0	0	0	0	0	0	0	2	0
674	0	0	1	0	0	0	1	1	0	0	0	1	2	1	1	0	1	1	0	0	0	0	1	1	1	1	0	2	1	0	0	1	0	1	1	2	1	0	0	0	0	0	0	0	0	0	0	2	0
675	1	1	1	0	0	0	2	0	2	0	0	1	2	1	1	0	0	1	0	1	1	0	1	0	0	0	0	1	2	1	2	1	1	1	1	2	1	0	0	1	0	0	0	0	0	0	0	2	0
676	1	0	1	0	0	0	2	2	0	0	0	0	1	1	1	0	0	2	0	1	0	1	0	0	0	0	0	0	2	2	0	1	1	0	0	1	1	0	0	0	0	0	0	0	0	0	0	2	1
677	0	0	2	0	1	1	2	1	1	1	0	0	0	0	0	0	0	0	0	0	0	0	2	0	0	1	0	1	1	0	1	0	0	0	0	1	0	0	0	1	0	0	1	0	1	1	0	2	0
678	0	0	0	0	0	0	2	2	0	0	1	0	2	1	1	0	0	1	0	1	1	0	1	1	1	0	0	0	2	1	0	0	0	1	1	1	0	0	0	1	0	0	0	2	0	1	1	0	2
679	0	0	2	0	0	0	1	1	1	0	0	0	0	0	0	0	0	0	1	0	0	0	1	0	0	0	0	0	2	1	1	1	1	1	1	2	2	0	0	1	0	0	1	0	1	1	0	0	2
680	0	0	1	0	0	0	1	1	1	0	1	1	2	1	1	0	0	1	0	0	0	0	0	0	0	0	0	0	2	1	1	1	0	0	0	2	1	0	0	0	0	0	1	0	1	2	0	2	1
681	0	0	2	0	0	0	2	1	1	0	1	0	0	0	0	0	0	0	1	1	1	0	0	0	0	0	1	0	2	1	0	0	1	1	0	1	1	0	0	0	0	0	1	0	1	1	0	2	0
682	1	0	1	0	0	0	2	2	0	0	1	1	2	0	0	1	0	0	0	0	0	0	1	0	0	0	0	1	1	0	0	0	0	1	0	1	2	0	0	2	0	1	0	0	2	0	0	2	0
683	1	0	2	0	1	1	1	1	1	0	1	1	1	1	1	0	0	0	0	0	0	1	0	0	0	0	0	0	2	0	0	2	1	0	0	1	1	2	1	0	1	0	0	0	0	1	0	2	1
684	0	0	1	0	0	0	2	1	2	0	0	1	2	1	1	0	0	0	0	0	0	1	0	0	0	0	0	1	1	0	1	0	2	0	0	2	1	0	0	1	0	0	2	0	1	1	0	1	0
685	1	0	2	0	0	0	1	0	2	0	0	1	2	2	2	0	0	0	1	1	1	0	0	0	0	0	0	1	1	1	0	0	1	0	0	1	1	0	0	0	1	0	1	0	1	0	0	1	1
686	0	0	1	0	0	0	1	1	1	0	1	1	2	1	1	0	0	1	2	1	1	0	0	0	0	0	0	0	1	1	0	0	1	1	1	1	1	0	1	0	1	0	1	0	1	1	0	1	0
687	0	0	1	0	0	0	1	1	1	0	0	1	1	1	1	0	0	2	1	1	0	0	2	1	1	1	0	0	2	2	1	0	1	0	0	1	1	1	1	0	0	0	0	0	0	1	0	2	1
688	0	0	1	0	1	1	2	2	0	0	0	1	1	1	1	0	0	0	0	0	0	0	1	0	0	0	0	0	2	1	0	1	1	0	0	2	2	0	0	1	0	0	0	1	0	1	0	0	1
689	0	0	2	0	1	1	1	1	1	0	1	0	0	0	0	0	0	1	2	2	1	0	0	0	0	0	0	0	2	1	0	1	0	1	2	2	1	0	0	1	0	0	0	1	0	1	1	0	1
690	0	0	1	0	0	0	2	2	0	0	1	1	1	1	1	0	0	1	0	0	0	0	0	0	0	1	0	1	0	0	0	0	1	1	0	0	1	0	0	0	0	1	0	0	1	1	0	1	1
691	0	0	2	0	0	0	2	2	0	0	0	0	0	0	0	0	0	0	1	1	1	0	0	0	0	0	0	0	1	1	1	0	1	1	1	2	1	0	0	0	0	0	0	0	0	0	0	0	2
692	0	0	1	0	0	0	1	1	1	1	1	0	0	0	0	0	0	1	0	0	0	0	1	0	0	1	0	0	2	1	0	0	1	1	0	1	1	0	0	2	0	0	0	1	0	0	0	2	0
693	1	0	1	0	0	0	1	1	1	1	2	1	2	2	2	1	0	0	0	0	0	0	0	0	0	0	0	2	1	1	1	2	2	0	1	2	1	0	0	0	0	0	1	0	0	1	0	2	0
694	0	0	1	0	0	0	2	2	0	0	0	1	1	1	1	0	0	0	1	1	1	0	0	0	0	0	0	0	2	2	0	2	1	0	0	2	2	0	0	1	0	0	1	0	1	1	0	2	1
695	0	0	1	0	0	0	2	2	0	0	0	1	2	1	1	0	0	0	0	1	0	0	1	1	1	1	0	0	2	1	0	1	2	0	0	2	0	0	0	2	1	0	1	0	1	0	0	1	1
696	0	0	1	0	0	0	1	1	0	1	2	0	0	0	0	0	0	1	2	1	0	1	0	0	0	0	0	0	2	1	0	1	1	0	0	1	1	0	0	2	0	0	0	1	1	1	0	2	0
697	0	0	1	0	0	0	2	2	0	0	0	1	1	2	1	0	0	0	1	1	1	0	0	0	0	1	0	0	2	2	1	1	1	2	0	1	2	0	0	0	0	0	0	0	0	0	0	2	1
698	1	0	2	0	0	0	2	1	1	0	0	0	0	0	0	0	0	0	0	0	0	0	0	0	0	1	0	1	2	1	2	1	2	0	0	0	2	0	0	0	0	0	1	0	0	0	0	2	1
699	1	0	1	0	0	0	0	2	0	0	2	0	0	0	0	0	0	0	2	2	0	0	0	0	0	0	0	0	2	1	0	0	1	1	0	2	1	0	0	0	1	1	0	1	2	1	0	1	0
700	1	0	1	0	0	0	1	1	1	0	1	0	0	0	0	0	0	2	2	2	0	1	1	1	1	1	0	0	2	0	0	1	1	1	1	2	2	0	0	0	0	0	1	0	1	0	0	0	2
701	1	0	2	0	1	1	1	2	0	0	1	0	0	0	0	0	0	1	0	0	0	0	0	0	0	0	0	1	1	0	1	0	0	0	0	2	1	0	0	0	0	0	0	0	2	1	0	2	0
702	1	0	0	0	0	0	2	2	0	0	0	0	0	0	0	0	0	0	0	0	0	0	0	0	0	0	0	0	2	1	0	2	1	0	1	2	2	0	0	1	0	0	0	0	0	2	0	1	1
703	1	0	1	0	0	0	2	2	0	0	0	1	1	1	1	0	0	0	1	1	1	0	0	0	0	0	0	1	2	2	1	1	2	0	0	0	2	0	0	1	0	0	1	0	2	2	0	1	1
704	1	0	2	0	1	1	2	2	0	0	0	0	0	0	0	0	0	1	0	0	0	0	2	1	1	1	0	0	2	0	0	1	1	0	0	1	0	1	1	1	0	0	0	1	1	2	0	2	0
705	1	0	1	0	0	0	1	1	0	1	1	0	0	0	0	0	0	1	0	0	0	0	0	0	0	0	0	0	2	1	0	0	1	0	0	1	2	0	0	2	0	0	1	0	1	1	0	0	2
706	1	0	2	0	0	0	0	2	0	0	1	1	1	1	1	0	0	0	0	0	0	0	0	0	0	0	0	0	1	1	0	1	0	0	0	2	1	0	0	0	0	0	2	0	1	1	0	2	1
707	1	0	2	0	0	0	2	1	1	0	0	0	2	2	2	0	0	2	0	0	0	0	0	0	0	0	0	0	1	1	0	2	1	0	0	2	1	0	0	0	0	0	0	0	0	0	0	2	1
708	0	0	1	0	0	0	2	0	2	0	0	0	0	0	0	0	0	0	0	0	0	0	1	1	1	1	0	0	2	2	1	0	0	2	1	1	1	0	0	0	0	0	0	0	0	0	0	1	0
709	1	0	1	0	0	0	2	1	1	0	0	1	2	2	2	0	0	0	2	1	0	0	0	0	0	1	0	0	2	0	0	0	1	1	0	2	2	0	0	1	0	0	0	0	1	0	0	1	1
710	0	1	2	0	0	0	1	2	0	0	2	0	2	1	1	1	0	0	1	2	1	0	1	0	0	0	0	0	2	2	0	0	0	0	0	0	1	0	0	1	0	0	2	0	1	1	0	2	2
711	1	0	1	0	0	0	2	1	1	0	0	0	0	0	0	0	0	0	1	1	0	0	0	0	0	0	0	1	2	1	1	0	1	0	0	2	1	1	1	0	0	0	0	0	0	2	0	1	1
712	1	0	2	0	1	1	2	1	0	0	1	0	0	0	0	0	0	1	1	1	1	0	0	0	0	0	0	0	2	1	0	0	0	1	1	2	1	0	0	0	0	0	0	0	0	1	0	2	0
713	0	0	2	0	1	1	1	1	1	0	1	0	0	0	0	0	0	0	0	0	0	0	0	0	0	0	0	1	2	2	0	0	0	0	0	0	2	0	0	1	0	0	0	0	1	1	0	2	0
714	0	0	1	1	0	1	2	1	1	0	0	0	2	1	2	1	0	0	0	0	0	1	0	0	0	0	0	0	2	2	1	0	1	0	0	1	1	0	0	0	0	0	2	0	1	1	0	0	2
715	0	1	1	0	0	0	0	2	0	0	2	0	0	0	0	0	0	0	0	0	0	0	0	0	0	0	0	1	2	1	1	1	1	0	0	2	2	0	0	0	0	2	0	0	1	0	0	2	0
716	0	0	0	0	0	0	2	2	0	0	0	0	0	0	0	0	0	0	1	1	1	0	1	1	1	1	0	1	1	1	1	2	1	0	0	1	2	0	0	0	0	0	1	0	1	1	0	1	1
717	0	0	0	0	0	0	1	2	1	0	1	0	0	0	0	0	0	2	2	2	0	0	0	0	0	0	0	1	2	1	2	0	0	0	0	2	2	0	0	0	1	0	1	1	1	2	0	0	1
718	1	0	1	0	0	0	2	1	1	0	0	1	1	1	1	0	0	0	0	1	0	0	2	1	1	1	0	0	2	1	0	0	1	0	0	2	2	0	0	2	0	0	0	0	1	1	0	1	1
719	0	0	2	0	0	0	2	1	1	0	1	0	0	0	0	0	0	1	1	1	1	0	1	1	1	1	1	0	2	1	1	1	1	0	0	2	1	0	0	0	0	0	0	0	1	0	0	1	1
720	1	0	1	0	0	0	2	2	0	0	0	1	2	1	1	0	0	1	0	1	0	0	1	1	1	1	0	0	1	0	0	1	1	0	1	1	2	0	0	0	0	0	0	1	0	0	0	2	0
721	0	0	2	0	0	0	1	2	0	0	1	0	1	0	0	0	0	0	1	1	1	0	0	0	0	0	0	1	2	0	1	0	0	1	0	1	2	0	0	1	0	1	0	0	1	0	0	2	0
722	0	0	1	0	0	0	2	2	0	0	0	0	0	0	0	0	0	1	1	1	0	0	0	0	0	0	0	1	1	0	1	0	1	1	0	2	0	0	0	1	0	0	0	0	0	1	0	1	2
723	0	1	1	0	1	1	2	1	1	0	0	0	2	1	1	1	0	0	0	0	0	0	0	0	0	0	0	0	2	0	0	2	1	0	0	1	2	0	0	0	0	0	0	0	0	0	0	1	1
724	1	0	1	0	0	0	2	2	0	0	0	0	1	0	1	1	1	1	2	2	1	0	0	0	0	0	0	0	2	1	1	1	1	0	1	2	2	0	0	1	0	0	1	0	1	0	0	1	1
725	0	0	0	0	0	0	2	2	0	0	1	0	1	0	0	0	0	0	0	0	0	0	0	0	0	0	0	0	2	2	0	1	1	1	0	2	1	1	0	0	0	0	1	0	0	0	0	1	0
726	0	0	0	0	0	0	2	0	1	0	1	0	0	0	0	0	0	1	0	0	0	0	0	0	0	0	0	1	2	1	1	0	1	1	0	2	2	0	0	0	0	0	2	0	1	1	0	2	1
727	0	0	1	0	0	0	2	1	2	0	0	0	0	0	0	0	0	1	0	0	0	0	2	0	0	0	0	0	2	0	0	1	1	2	1	2	1	0	0	1	0	0	0	1	1	2	0	1	2
728	0	0	1	0	0	0	2	1	1	0	0	1	1	1	1	0	0	1	1	1	0	0	0	0	0	0	0	1	1	1	0	1	1	0	1	2	0	0	0	1	0	0	0	0	1	1	0	2	1
729	1	0	0	0	0	0	2	0	2	0	0	0	1	0	0	0	0	0	1	1	1	1	0	0	0	0	0	0	2	1	1	0	1	2	2	2	2	0	0	0	0	0	0	0	2	2	0	0	2
730	0	0	2	0	1	1	2	2	0	0	0	0	0	0	0	0	0	1	0	0	0	0	0	0	0	0	0	0	2	1	0	0	1	1	1	1	1	0	0	0	1	1	0	1	1	0	0	1	0
731	0	1	1	0	0	0	2	2	0	0	0	0	1	0	0	0	0	0	0	0	0	0	1	0	0	0	0	2	2	2	0	0	1	1	0	1	1	0	0	1	0	0	0	0	0	0	0	1	1
732	0	1	2	0	0	0	2	2	1	0	0	1	1	0	0	1	0	2	0	0	0	0	0	0	0	0	0	1	1	1	0	0	0	0	0	2	1	0	0	1	0	0	2	0	1	1	0	1	1
733	1	0	1	0	0	0	2	1	1	0	1	1	1	1	1	0	0	0	1	1	1	0	1	0	0	0	0	1	2	1	2	0	1	0	0	1	1	0	0	1	1	0	0	0	0	0	0	1	1
734	1	0	1	1	0	1	1	2	0	1	1	1	1	1	1	0	0	0	1	1	1	0	1	0	0	1	0	1	1	1	0	2	2	0	0	2	1	0	0	0	0	0	2	0	1	1	0	1	1
735	1	0	1	0	0	0	1	1	1	0	0	0	0	0	1	1	0	1	1	0	0	0	1	1	1	1	0	1	2	1	2	0	1	1	0	1	1	1	1	0	0	0	0	0	0	1	0	2	0
736	1	0	1	0	1	1	1	1	1	1	2	0	0	0	0	0	0	0	1	0	0	0	0	0	0	0	0	0	2	2	2	1	1	1	1	1	1	0	0	2	0	0	1	0	1	2	0	2	0
737	1	0	2	0	1	1	2	2	0	0	0	1	1	1	1	0	0	1	0	0	0	0	0	0	0	0	0	0	2	1	0	0	1	2	0	1	1	0	0	2	0	0	0	0	1	0	0	1	1
738	1	0	2	0	1	1	2	1	1	0	0	0	2	2	2	0	0	0	1	1	1	0	0	0	0	0	0	0	1	0	0	1	1	0	0	2	1	0	0	1	0	0	1	0	1	1	0	1	1
739	0	0	1	0	0	0	2	1	0	0	0	0	0	0	1	1	0	1	0	0	0	1	0	0	0	0	0	0	2	2	0	0	0	0	1	2	2	0	0	1	0	0	0	0	1	1	1	0	2
740	0	0	1	0	0	0	2	2	0	0	0	0	2	0	0	0	0	1	1	1	1	1	0	0	0	0	0	1	0	0	0	1	0	2	1	1	2	0	0	0	0	0	0	0	0	0	0	1	1
741	0	0	0	0	0	0	2	0	2	0	0	0	1	0	0	0	1	2	1	1	1	0	0	0	0	0	0	1	2	2	0	2	2	1	1	2	1	0	0	1	0	0	0	0	0	0	0	1	0
742	0	0	1	0	0	0	2	1	2	0	0	0	0	0	0	0	0	0	0	0	0	0	1	0	0	0	1	1	1	0	0	0	1	0	0	2	1	1	1	0	0	0	2	0	1	1	0	2	0
743	1	0	0	0	0	0	1	1	1	0	1	1	1	1	1	0	0	2	1	1	1	0	1	0	0	0	0	0	2	2	0	1	2	1	0	1	1	0	0	0	1	0	1	0	1	1	0	1	1
744	1	1	2	0	1	1	2	0	2	0	0	1	1	1	1	0	0	0	0	1	1	0	1	1	1	1	0	1	1	1	1	0	0	0	0	1	1	0	0	1	0	0	0	0	0	1	0	1	0
745	1	0	1	0	0	0	1	2	0	0	1	1	1	1	1	0	0	1	2	2	2	0	1	0	0	0	0	0	1	0	0	2	2	0	0	0	0	1	1	0	1	0	0	0	0	1	0	2	0
746	0	1	1	0	0	0	1	1	2	0	0	1	1	1	1	0	0	1	0	0	0	0	1	0	0	0	0	1	2	1	1	0	0	0	0	2	1	0	0	0	0	1	0	1	0	1	0	1	1
747	1	0	1	0	0	0	1	1	1	1	1	1	1	1	1	0	0	1	0	0	0	0	0	0	0	0	0	0	1	1	0	0	0	0	0	2	0	0	0	1	0	1	0	1	2	0	0	2	0
748	0	0	1	0	0	0	0	2	0	0	2	1	1	0	0	1	0	0	0	0	0	0	0	0	0	1	0	0	1	0	0	0	1	1	0	1	1	1	1	0	1	0	0	0	0	1	1	1	2
749	1	0	2	0	0	0	2	0	2	0	0	0	1	0	0	0	0	0	0	0	0	0	1	1	1	1	0	0	1	1	1	0	2	1	0	1	1	0	0	0	0	0	0	1	0	1	0	2	0
750	0	0	2	0	1	1	0	2	0	0	2	2	1	1	1	0	1	2	1	1	1	1	0	0	0	1	0	0	2	1	0	0	0	1	1	2	2	0	0	1	1	0	1	0	1	0	1	1	1
751	0	1	2	0	0	0	1	2	0	0	1	1	1	1	1	0	0	0	0	0	0	0	1	0	0	1	2	1	2	0	1	1	0	1	1	2	1	0	0	1	0	0	0	0	0	0	0	1	1
752	1	0	1	0	0	0	2	1	1	0	0	0	0	0	0	0	1	1	0	0	0	1	0	0	0	0	0	1	2	2	0	0	1	0	0	1	2	0	0	1	0	1	0	0	0	1	0	1	2
753	0	0	1	0	0	0	1	2	0	0	0	1	2	2	2	1	0	0	1	1	0	0	0	0	0	1	0	1	2	1	1	0	1	0	0	2	2	0	0	0	0	1	0	0	1	0	0	2	0
754	0	0	1	0	0	0	2	2	0	0	0	1	1	1	1	0	0	0	1	1	1	0	0	0	0	0	0	0	2	1	1	1	2	0	1	1	1	0	0	0	0	0	0	1	0	1	0	2	0
755	0	0	1	0	1	1	2	2	0	0	0	0	1	0	0	0	0	0	0	0	0	0	0	0	0	0	0	0	2	2	0	1	1	1	1	1	2	0	0	1	0	0	0	0	0	0	0	1	1
756	1	0	1	0	0	0	1	1	1	0	0	0	0	0	0	0	0	1	1	1	1	0	1	0	0	0	0	1	1	1	0	2	2	0	0	1	2	0	0	1	0	1	0	0	0	0	0	2	0
757	0	0	1	0	1	1	2	2	0	0	0	0	1	0	0	0	0	1	0	0	0	0	1	1	1	2	0	2	1	0	1	0	1	1	0	1	2	0	0	0	0	0	0	0	0	0	0	1	1
758	1	0	2	0	0	0	2	2	1	0	1	0	0	0	0	0	0	1	0	0	0	0	0	0	0	0	0	1	2	1	2	2	1	0	0	2	1	0	0	0	0	0	0	0	1	0	0	1	1
759	0	0	0	0	0	0	2	2	0	0	0	0	0	0	0	0	0	1	0	0	0	0	0	0	0	0	0	0	2	1	1	0	1	1	1	1	1	0	0	2	0	1	0	0	1	0	0	2	0
760	0	0	0	0	0	0	2	2	0	0	1	1	2	2	2	1	0	0	2	1	1	0	0	0	0	0	1	1	1	0	0	1	2	1	0	1	1	0	0	0	0	0	0	0	0	1	0	1	1
761	1	0	2	0	0	0	1	0	2	0	0	0	0	0	0	0	0	0	1	1	1	0	0	0	0	0	0	0	2	2	2	1	2	0	1	2	1	0	0	2	0	0	1	0	2	1	0	1	1
762	0	0	0	0	0	0	1	2	1	0	1	0	1	0	0	0	0	0	0	0	0	0	0	0	0	0	0	0	2	2	1	1	2	0	1	1	1	0	0	0	0	0	0	0	1	0	1	1	1
763	1	0	2	0	0	0	2	0	2	0	0	1	1	1	1	0	0	2	1	1	1	0	0	0	0	0	2	1	2	0	1	0	1	0	0	2	2	0	0	1	0	0	1	0	2	0	0	2	0
764	1	0	1	0	1	1	2	2	0	0	0	0	0	0	0	0	0	1	0	0	0	0	0	0	0	0	0	0	2	1	0	1	1	0	1	1	1	0	0	1	0	2	0	0	0	0	0	1	1
765	1	0	1	0	0	0	2	2	0	0	0	1	2	2	2	0	0	0	1	0	0	0	2	1	1	1	0	0	2	1	0	2	1	0	0	1	1	0	0	0	0	0	0	0	0	0	0	1	1
766	0	0	2	0	0	0	2	0	2	0	0	1	1	1	1	0	0	0	1	1	1	0	0	0	0	0	0	0	1	1	0	1	2	0	0	1	2	0	0	1	0	1	0	0	1	1	0	0	2
767	0	0	1	0	1	1	1	2	0	0	1	1	1	0	0	1	0	1	1	1	1	0	1	0	0	0	0	1	2	2	0	0	0	0	0	2	1	1	1	0	0	0	1	0	1	1	0	1	1
768	0	0	1	0	0	0	2	0	2	0	0	0	0	0	0	0	0	1	1	1	1	0	0	0	0	0	0	0	2	2	0	0	1	1	0	0	2	0	0	1	0	0	1	0	1	1	1	0	2
769	0	0	1	0	1	1	2	1	0	0	0	0	1	0	1	1	0	1	1	0	0	0	1	1	1	1	0	0	2	2	0	1	1	0	0	2	1	1	1	0	0	1	0	0	1	0	0	0	2
770	0	0	1	0	0	0	1	1	1	0	1	0	1	0	0	0	0	0	0	0	0	0	1	1	1	1	2	1	2	0	1	1	1	0	0	1	1	0	0	0	0	0	0	1	0	1	0	1	2
771	0	0	1	0	0	0	1	1	0	0	1	1	2	1	1	0	0	1	0	0	0	0	0	0	0	0	0	0	2	2	1	1	2	0	1	2	0	1	1	1	0	0	0	0	0	0	1	0	2
772	1	0	0	0	0	0	1	2	0	0	1	0	1	0	0	0	0	0	0	0	0	0	0	0	0	1	0	1	2	1	1	0	1	0	0	2	1	1	1	0	0	0	1	0	1	0	0	2	1
773	1	0	0	0	0	0	2	1	1	0	0	0	1	0	0	0	0	0	0	0	0	1	1	1	1	1	0	0	2	1	0	1	2	1	0	1	2	0	0	0	1	0	0	0	0	1	1	0	1
774	0	0	0	0	0	0	1	2	0	0	2	0	0	0	0	0	1	1	1	0	0	0	0	0	0	0	1	0	1	0	0	2	2	0	0	1	1	0	0	1	0	0	0	1	0	1	1	1	1
775	1	0	1	0	0	0	1	1	1	0	1	0	0	0	0	0	0	0	0	0	0	0	0	0	0	0	0	0	2	0	0	2	2	0	0	1	1	0	0	0	0	0	0	0	0	0	1	1	1
776	1	0	0	0	0	0	2	0	1	0	1	0	1	0	0	0	0	1	0	0	0	0	1	1	1	1	0	0	2	2	1	0	1	0	0	1	1	0	1	0	2	0	1	0	1	1	0	1	1
777	0	0	1	1	1	2	2	2	0	0	0	0	0	0	0	0	0	0	1	1	1	0	0	0	0	1	0	1	1	0	1	1	1	0	0	2	1	0	0	0	0	0	0	1	0	1	0	2	0
778	1	0	2	0	1	1	1	1	1	0	1	0	0	0	0	0	0	1	0	0	0	0	2	1	1	1	0	1	2	2	0	2	2	1	1	2	1	0	0	2	0	0	1	0	1	1	0	2	0
779	1	0	2	0	0	0	2	1	1	0	0	1	2	1	1	0	0	1	1	1	1	0	0	0	0	0	0	1	1	1	1	0	0	1	1	1	2	0	0	0	0	1	0	0	0	0	0	2	0
780	1	0	1	0	0	0	2	1	1	0	0	0	0	0	0	0	0	0	1	1	1	0	0	0	0	0	0	0	2	1	1	1	1	1	0	1	1	0	0	0	0	1	0	0	1	0	0	2	2
781	0	0	1	0	0	0	0	2	0	1	2	1	1	0	0	1	0	0	0	0	0	0	0	0	0	1	0	1	2	0	1	1	0	1	2	2	0	0	0	1	1	0	0	0	0	2	0	2	0
782	0	0	2	0	1	1	1	2	0	0	0	1	1	1	1	0	1	1	1	0	0	0	0	0	0	0	0	1	1	1	0	2	2	1	1	2	1	0	0	1	0	0	0	0	0	1	0	2	0
783	1	0	0	0	0	0	2	0	2	0	0	1	1	0	0	1	0	1	1	0	0	0	0	0	0	0	0	0	2	1	0	0	1	0	0	1	1	0	0	1	0	0	0	0	1	1	0	1	0
784	0	0	1	0	0	0	2	2	2	0	0	0	1	1	1	0	0	1	0	0	0	0	0	0	0	0	0	0	2	0	0	1	1	0	0	2	1	0	0	0	0	1	0	0	1	1	0	2	1
785	1	0	1	0	0	0	2	1	1	0	0	0	0	0	0	0	0	1	1	1	1	0	0	0	0	0	1	1	1	0	0	0	1	1	0	0	1	0	0	1	0	0	0	0	0	0	0	2	0
786	1	0	1	0	0	0	2	2	0	0	0	1	1	1	1	0	0	1	0	0	0	0	0	0	0	0	0	0	2	2	2	0	1	1	0	0	2	0	0	0	0	0	0	0	1	0	0	1	0
787	1	0	1	0	0	0	1	2	0	0	1	0	0	0	0	0	0	0	1	1	1	0	0	0	0	1	0	0	2	1	1	1	0	1	1	2	2	0	0	1	0	0	1	0	1	0	0	0	2
788	1	0	1	0	0	0	1	2	1	0	1	1	1	1	1	0	0	1	1	1	0	0	1	1	1	1	0	0	2	1	1	1	1	0	0	1	1	0	0	1	0	0	0	0	0	1	0	1	0
789	0	0	2	0	0	0	2	1	1	0	0	0	2	2	2	0	0	1	1	1	0	0	0	0	0	0	1	0	2	1	1	0	2	0	0	2	1	0	0	2	0	0	0	0	1	0	1	1	1
790	0	0	2	0	0	0	1	2	0	0	1	0	1	0	0	0	0	1	0	0	0	0	0	0	0	0	0	1	1	0	0	1	2	0	1	1	2	0	0	0	0	0	1	0	1	0	0	1	1
791	0	0	1	0	0	0	2	0	1	0	1	1	1	1	1	0	0	1	0	0	0	0	0	0	0	1	0	0	2	2	1	1	1	1	0	2	2	0	0	0	0	0	0	1	0	1	1	0	2
792	1	0	1	0	0	0	2	1	1	0	0	0	0	0	0	0	0	1	0	1	1	0	0	0	0	1	0	0	2	1	0	0	1	2	2	2	2	0	0	0	0	0	1	0	0	1	1	0	2
793	0	0	1	0	0	0	2	1	0	0	0	0	0	0	0	0	0	1	0	0	0	0	0	0	0	0	0	1	2	2	1	1	1	0	1	2	0	0	0	0	0	0	0	1	0	1	0	1	0
794	1	0	1	0	0	0	0	1	1	0	1	1	1	1	1	0	0	1	2	2	1	0	0	0	0	1	0	0	2	1	0	0	0	0	0	0	1	0	0	1	0	0	0	1	0	1	0	0	2
795	1	0	1	0	0	0	1	2	0	0	0	1	2	2	2	0	0	2	0	0	0	0	1	0	0	0	0	0	2	2	1	1	1	2	0	2	2	0	0	0	0	0	1	0	1	1	0	2	0
796	0	0	2	0	0	0	1	2	0	0	1	0	0	0	0	0	0	0	1	1	1	0	0	0	0	0	0	0	2	2	2	0	1	1	1	2	2	0	0	1	0	0	0	0	0	1	0	2	0
797	1	0	2	0	1	1	2	2	0	0	0	0	1	0	0	0	0	1	1	1	0	1	0	0	0	0	0	0	2	2	1	0	2	1	0	1	1	0	1	0	1	0	1	0	1	0	0	2	0
798	1	0	2	0	1	1	2	1	2	0	0	0	1	1	1	0	0	1	0	0	0	0	0	0	0	0	0	0	2	2	1	1	1	0	0	1	1	0	0	1	0	1	0	0	0	0	0	1	1
799	1	0	2	0	0	0	1	1	1	0	0	1	1	0	0	1	0	0	1	1	1	0	0	0	0	1	0	0	1	1	0	0	1	0	0	2	2	0	0	1	1	0	0	0	1	0	0	1	2
800	1	0	1	0	0	0	1	2	0	0	1	0	0	0	0	0	0	0	1	1	0	0	0	0	0	0	1	0	2	1	1	2	1	1	1	2	2	0	0	0	0	2	0	0	0	1	0	2	0
801	1	0	1	0	0	0	1	1	1	0	0	2	2	2	2	0	0	0	1	1	1	0	0	0	0	0	0	1	1	1	1	0	2	0	0	2	0	0	0	1	0	0	0	0	0	2	0	2	1
802	0	0	2	0	1	1	2	1	1	0	0	0	0	0	0	0	0	0	1	1	1	0	0	0	0	0	0	0	2	0	0	0	0	1	1	2	1	0	0	2	0	0	0	1	0	1	0	1	1
803	1	0	0	0	0	0	1	2	1	0	1	0	0	0	0	0	0	0	1	1	1	0	0	0	0	0	0	0	2	2	1	2	1	0	0	1	1	0	0	0	0	0	0	0	0	1	0	2	1
804	0	0	0	0	0	0	2	0	1	0	0	0	0	0	0	0	0	0	2	1	0	0	0	0	0	0	1	0	2	1	1	0	2	1	0	1	2	0	0	0	0	0	0	0	1	0	0	1	1
805	1	0	1	0	0	0	1	1	1	0	1	0	1	0	0	0	0	1	0	0	0	0	1	1	1	1	0	2	1	0	0	0	1	0	0	1	2	0	0	1	1	0	0	1	0	1	0	1	0
806	0	0	1	0	1	1	2	1	1	0	0	0	0	0	0	0	0	0	2	2	0	0	0	0	0	0	0	1	1	1	1	0	0	1	0	1	2	0	0	1	0	0	1	1	1	1	0	2	0
807	1	0	0	0	1	1	2	0	2	0	0	1	1	1	1	0	0	0	1	1	1	0	1	1	1	1	0	0	2	0	0	0	0	1	2	2	1	0	0	1	0	0	0	0	0	1	0	0	2
808	0	0	2	0	0	0	2	1	2	0	0	0	1	0	0	0	0	0	0	0	0	0	0	0	0	0	0	0	1	1	0	1	1	0	0	2	2	0	0	1	0	0	0	0	0	1	0	1	1
809	1	0	1	0	0	0	2	1	0	0	0	0	0	0	0	0	0	0	0	0	0	0	0	0	0	0	0	0	2	1	0	1	2	0	0	1	1	0	0	2	0	0	0	0	0	1	0	2	0
810	1	0	1	0	0	0	2	0	2	0	0	0	0	0	0	0	0	2	1	1	1	0	0	0	0	0	0	0	1	1	1	2	2	0	0	0	2	0	0	2	1	0	0	0	0	0	0	2	0
811	1	1	2	0	0	0	2	1	1	0	1	0	2	0	0	0	0	0	1	0	0	0	0	0	0	1	0	0	2	1	0	2	1	0	0	1	2	0	0	0	0	0	0	0	0	0	1	1	1
812	1	0	1	0	0	0	2	2	0	0	0	1	1	1	1	0	0	0	1	1	1	0	1	1	1	1	0	0	2	0	0	1	0	1	2	2	2	0	0	2	0	0	1	0	1	0	1	0	1
813	0	0	0	0	0	0	2	1	1	0	1	0	1	0	0	0	1	1	1	1	0	0	1	0	0	1	0	0	2	1	0	1	1	0	0	2	1	0	0	0	0	0	0	0	0	1	0	1	2
814	1	0	0	0	0	0	1	1	1	0	1	1	1	1	1	0	0	0	1	1	1	0	0	0	0	0	0	0	2	1	0	2	2	0	0	1	0	1	1	0	1	0	0	0	0	1	0	1	1
815	0	0	2	0	1	1	1	2	0	1	1	1	0	0	0	0	0	0	1	1	1	0	0	0	0	0	0	1	2	0	1	0	0	0	0	2	2	0	0	0	0	0	0	0	0	0	0	2	0
816	1	0	2	0	1	1	2	0	2	0	0	0	0	0	0	0	0	0	0	0	0	0	0	0	0	0	0	0	2	0	0	0	0	0	0	2	2	0	0	0	0	0	0	0	0	0	0	2	0
817	1	0	1	0	0	0	2	2	0	0	0	1	2	1	1	0	0	0	1	1	0	0	0	0	0	0	0	2	1	0	0	1	2	0	0	1	1	0	0	2	0	0	0	0	1	0	0	2	2
818	1	0	0	0	0	0	2	0	2	0	0	0	1	0	0	0	0	2	1	1	1	0	1	1	1	1	0	0	2	2	0	0	0	0	0	1	1	0	0	0	0	1	0	1	2	0	0	0	1
819	1	1	1	0	1	1	2	1	1	0	0	1	1	1	1	0	0	0	1	1	1	1	0	0	0	0	0	0	2	2	0	1	1	1	1	1	2	0	0	0	0	0	1	0	1	0	0	2	0
820	1	0	2	0	2	2	1	1	1	0	1	1	2	2	2	0	0	1	1	1	0	1	0	0	0	0	0	1	2	1	2	0	0	1	1	2	1	0	0	0	0	0	1	0	1	0	0	2	1
821	1	0	1	0	0	0	2	2	1	0	1	0	0	0	0	0	0	0	0	0	0	0	0	0	0	1	0	0	2	1	0	2	2	1	1	2	0	0	0	2	1	0	0	0	0	2	0	2	0
822	0	0	2	0	0	0	2	2	0	0	1	0	0	0	0	0	1	1	0	0	0	0	0	0	0	0	0	1	2	2	0	1	1	0	0	2	1	1	1	0	0	0	0	0	0	1	0	2	0
823	1	0	2	0	0	0	1	0	2	0	0	0	1	0	0	0	0	1	0	0	0	0	0	0	0	0	0	0	2	2	0	0	0	0	0	1	1	0	0	1	0	0	0	0	1	0	1	1	1
824	1	0	2	0	2	2	0	1	1	1	1	0	0	0	0	0	0	1	1	1	1	0	2	0	0	0	0	2	1	0	0	0	0	1	1	1	2	0	0	1	0	0	0	0	2	0	0	1	1
825	0	0	2	0	0	0	1	1	1	0	1	0	0	0	0	0	0	1	2	1	1	0	1	1	1	1	0	0	2	2	1	0	1	1	1	1	0	1	1	1	0	0	0	2	0	2	1	0	2
826	1	0	1	0	0	0	2	1	2	0	0	1	1	1	1	0	0	0	1	1	1	0	0	0	0	0	0	0	2	0	0	1	1	1	2	2	2	0	0	0	0	0	0	0	0	1	0	1	1
827	1	0	2	0	0	0	2	0	1	0	2	1	1	1	1	0	0	1	2	1	1	0	0	0	0	0	0	1	1	1	0	0	1	0	0	1	2	0	0	0	0	0	0	1	0	0	0	2	1
828	0	0	0	0	0	0	2	0	2	0	0	1	2	1	1	0	0	1	1	1	0	0	0	0	0	0	0	0	2	1	1	0	1	0	0	1	1	0	0	0	0	0	1	0	0	1	0	2	0
829	1	0	2	0	0	0	1	1	1	0	1	0	0	0	0	0	0	0	1	1	1	0	0	0	0	0	0	0	2	2	0	1	1	1	1	1	1	0	0	0	0	0	1	0	1	0	0	2	0
830	1	0	2	0	0	0	2	1	0	0	1	0	2	0	0	0	0	0	0	0	0	0	0	0	0	0	0	0	2	2	1	1	0	0	0	2	2	0	0	0	0	0	2	0	1	1	1	0	2
831	0	0	0	0	0	0	1	2	0	1	1	0	0	0	0	0	0	0	1	1	0	0	1	0	0	1	0	0	2	2	1	0	1	0	0	1	1	0	0	0	0	0	0	0	0	0	0	0	2
832	1	0	2	0	0	0	1	2	0	0	1	1	1	1	1	0	0	0	0	0	0	0	1	1	1	1	1	0	2	1	0	0	1	0	0	2	2	0	0	0	0	1	0	0	0	0	1	1	1
833	1	1	1	0	1	1	2	1	1	0	0	0	1	1	1	1	0	0	2	2	0	0	0	0	0	0	0	0	2	1	0	0	1	0	0	1	1	0	0	1	0	0	1	0	1	0	0	2	0
834	0	0	1	0	0	0	1	1	1	0	1	0	0	0	0	0	0	1	0	0	0	0	1	0	0	0	0	0	2	2	0	1	2	0	0	2	1	1	1	0	0	0	1	0	1	1	0	2	1
835	1	0	1	0	0	0	2	0	2	0	0	0	1	1	2	1	0	0	1	1	1	0	1	1	1	2	0	1	2	1	2	2	1	0	0	2	0	1	1	0	1	0	2	0	2	1	0	2	0
836	1	0	0	0	0	0	2	0	2	0	0	1	1	1	1	0	0	1	0	0	0	0	0	0	0	0	0	0	2	0	0	1	2	0	0	1	1	0	0	0	0	0	0	0	0	1	0	2	1
837	0	0	2	0	2	2	1	2	0	0	0	2	2	2	2	0	0	1	1	1	1	0	1	0	0	0	0	0	2	1	0	0	1	0	0	1	0	0	0	1	0	0	0	1	0	1	0	2	0
838	1	0	1	0	0	0	2	1	1	0	1	0	1	1	1	0	0	1	2	1	1	0	1	0	0	0	0	1	2	2	0	0	1	0	0	2	1	0	0	2	0	1	0	0	1	1	0	1	1
839	0	0	1	1	0	1	2	2	0	0	0	1	1	1	1	0	0	0	1	0	0	0	0	0	0	0	0	0	2	2	0	0	1	0	0	1	1	0	0	0	1	0	0	0	1	0	0	1	0
840	0	0	2	0	0	0	1	1	1	0	0	1	2	2	2	0	0	0	1	1	1	0	0	0	0	1	0	0	2	2	0	1	1	1	1	2	1	0	0	2	0	0	1	0	1	1	0	0	2
841	1	0	1	0	0	0	2	1	1	0	0	0	0	0	0	0	0	1	1	1	1	0	1	1	1	1	0	2	1	1	0	1	0	1	0	1	1	0	0	1	0	0	0	0	2	0	0	1	0
842	1	0	1	0	1	1	2	2	0	0	0	0	1	0	0	0	0	1	0	0	0	0	0	0	0	0	0	0	2	2	0	0	1	0	0	1	1	0	0	1	0	0	0	0	0	0	1	0	1
843	0	0	1	0	0	0	0	2	0	0	2	0	1	0	0	0	0	1	0	1	1	1	0	0	0	0	0	0	1	0	0	0	1	1	0	1	1	0	0	1	0	0	0	0	0	0	0	1	1
844	0	0	0	0	0	0	1	2	0	0	1	0	1	0	0	0	1	1	1	1	0	0	1	1	1	1	0	0	2	1	0	1	1	0	0	1	2	0	0	0	0	0	1	0	1	1	0	1	0
845	1	0	1	0	0	0	1	1	2	0	0	2	1	1	1	0	0	0	0	0	0	0	1	0	0	0	0	0	2	1	0	0	0	0	0	2	2	0	0	1	0	0	1	0	1	1	0	2	0
846	0	0	1	0	0	1	2	2	0	0	0	0	1	0	1	1	0	0	0	0	0	0	0	0	0	0	0	0	1	1	0	1	1	0	0	2	1	0	0	1	0	0	0	0	0	0	1	1	1
847	0	0	1	0	0	0	1	0	2	0	0	1	1	0	0	0	0	1	1	1	1	0	0	0	0	0	0	0	2	1	0	1	1	0	0	1	2	0	0	0	0	0	1	0	1	0	0	1	1
848	1	0	1	0	0	0	1	2	0	0	0	0	0	0	0	0	1	1	0	0	0	1	0	0	0	0	0	1	2	1	2	2	2	0	1	2	2	0	0	0	0	0	1	0	1	1	0	1	1
849	1	0	2	0	0	0	2	2	0	0	0	1	1	1	1	0	0	0	1	2	1	0	1	1	1	1	0	1	1	1	0	1	1	1	0	0	2	0	0	0	0	0	0	0	0	1	0	1	1
850	0	0	2	0	0	0	2	2	0	0	0	1	1	1	1	0	0	1	1	1	0	0	1	0	0	0	0	1	2	0	1	0	1	0	0	2	1	0	0	0	0	0	1	0	1	0	1	0	1
851	0	0	2	0	0	0	1	2	0	0	1	0	2	2	2	0	0	2	0	0	0	0	0	0	0	0	0	0	2	2	0	1	0	1	1	2	1	0	0	1	0	0	0	0	1	1	1	0	1
852	0	0	1	0	0	0	1	1	1	0	1	1	0	0	0	0	0	1	0	0	0	0	0	0	0	0	0	1	1	1	0	0	1	1	0	2	2	0	0	0	0	0	1	0	1	0	0	2	0
853	1	0	2	0	0	0	2	1	1	0	0	0	0	0	0	0	0	0	0	0	0	0	0	0	0	0	0	0	1	1	0	1	1	0	0	2	2	0	0	0	0	0	0	0	1	1	0	2	0
854	1	1	1	0	1	1	2	2	1	0	0	0	0	0	0	0	0	0	1	1	1	0	0	0	0	0	0	1	2	1	1	1	1	0	0	1	2	0	0	1	0	0	0	0	2	0	0	1	1
855	0	0	2	0	0	0	2	1	1	0	1	0	0	0	0	0	0	1	0	0	0	0	0	0	0	1	0	0	2	1	0	0	0	0	0	0	2	0	0	0	0	0	1	0	1	0	1	0	1
856	0	0	1	0	0	0	1	2	1	0	1	0	0	0	0	0	0	0	0	0	0	0	1	0	0	0	0	1	2	2	0	2	2	0	0	1	1	0	0	1	0	0	1	0	1	0	0	2	0
857	0	0	2	0	0	0	2	2	0	0	0	0	1	1	1	0	0	1	0	1	0	0	2	0	0	0	0	1	1	1	0	1	2	0	0	1	1	0	0	0	0	0	2	0	2	1	0	2	1
858	1	0	0	0	0	0	1	2	0	0	2	0	0	0	0	0	0	0	0	0	0	0	0	0	0	0	0	0	2	1	0	0	0	0	0	2	1	0	1	0	1	1	0	0	2	0	0	1	0
859	0	0	1	0	0	0	2	2	0	0	1	1	1	1	1	0	0	1	0	0	0	0	1	0	0	0	0	0	2	2	0	1	1	1	2	2	2	0	0	0	1	0	0	0	0	1	1	1	1
860	1	0	0	0	0	0	2	0	2	0	0	0	0	0	0	0	0	0	0	0	0	1	0	0	0	0	0	0	2	0	0	2	1	0	0	1	2	0	0	0	0	0	1	0	1	1	0	2	1
861	1	0	0	0	0	0	0	1	1	1	1	0	0	0	0	0	1	2	1	1	1	0	1	0	0	0	0	0	2	0	0	2	2	0	0	1	1	0	0	1	0	0	0	0	2	2	0	1	0
862	1	0	2	0	0	0	2	2	0	0	0	0	1	0	0	0	0	1	1	0	1	0	1	0	0	0	1	1	2	2	0	1	1	0	0	2	2	0	0	2	1	0	0	1	1	2	0	1	1
863	1	0	0	0	0	0	1	2	0	0	0	0	2	1	1	0	0	1	1	0	0	0	0	0	0	0	0	0	1	0	0	1	1	0	0	1	1	0	0	2	0	0	0	0	0	2	0	2	1
864	0	0	1	0	0	0	2	2	0	0	0	2	2	2	2	0	1	1	1	1	0	0	0	0	0	0	0	1	1	0	1	1	0	0	0	2	1	0	0	1	0	0	0	0	0	1	0	1	1
865	1	0	2	0	0	0	2	1	2	0	0	0	0	0	0	0	0	0	0	0	0	0	0	0	0	1	0	0	2	1	0	0	1	0	0	2	1	1	1	0	0	0	1	0	1	2	0	1	0
866	1	0	1	0	0	0	2	1	1	0	0	0	0	0	0	0	0	0	0	0	0	0	0	0	0	0	0	1	2	0	1	2	1	0	0	2	1	0	0	0	0	0	0	0	1	0	0	1	1
867	0	0	1	0	0	0	2	1	1	0	0	2	1	1	1	0	0	0	0	0	0	1	0	0	0	0	1	1	2	1	0	2	1	0	0	2	0	1	1	1	0	0	0	0	0	0	0	2	0
868	1	1	2	0	1	1	2	1	1	0	1	0	0	0	0	0	0	0	1	0	0	0	0	0	0	0	0	0	2	1	0	1	1	2	0	1	2	0	0	2	0	0	0	0	0	1	0	2	0
869	0	0	1	0	0	0	1	1	1	0	0	0	0	0	0	0	0	1	1	1	1	0	0	0	0	0	0	0	2	2	0	1	1	0	0	2	1	1	1	0	0	0	0	1	0	0	0	1	1
870	1	0	1	0	0	0	1	2	0	0	1	1	0	0	0	0	1	2	1	1	1	0	0	0	0	1	0	0	2	1	0	1	1	0	1	2	2	0	0	0	0	0	0	1	0	1	0	1	0
871	0	0	0	0	0	0	2	2	0	0	0	0	0	0	0	0	0	0	0	0	0	0	1	1	1	1	0	1	2	2	0	0	0	1	1	2	2	0	0	0	0	0	1	0	1	0	0	1	1
872	0	0	1	0	0	0	1	2	0	0	1	2	1	1	1	0	0	1	1	1	1	0	0	0	0	0	0	0	2	2	0	0	1	0	0	2	1	0	0	0	0	0	0	0	0	1	0	1	1
873	1	0	1	0	0	0	2	2	0	0	0	0	0	0	0	0	1	1	1	1	1	0	1	1	1	1	0	0	2	1	0	0	0	2	2	2	1	0	0	2	0	0	0	0	1	1	0	2	1
874	0	0	0	0	0	0	2	1	1	0	1	1	1	1	1	0	0	0	0	0	0	0	1	0	0	0	0	0	2	2	0	0	1	0	0	1	1	0	0	0	0	0	0	0	0	1	0	2	1
875	1	0	2	0	0	0	2	0	1	0	2	0	0	0	0	0	0	0	1	1	0	0	1	0	0	1	0	2	1	0	1	1	1	2	0	2	2	0	0	1	0	0	0	0	0	1	0	1	1
876	1	0	1	0	0	0	2	2	0	0	0	0	0	0	0	0	0	0	1	1	1	0	0	0	0	0	0	0	1	1	1	1	2	0	0	1	1	1	1	0	0	1	0	1	1	0	0	1	1
877	1	0	2	0	0	0	2	2	0	0	0	1	1	1	1	0	0	0	0	0	0	0	0	0	0	0	1	2	2	1	1	0	0	1	0	2	1	0	0	1	1	0	1	0	1	1	0	2	1
878	0	0	1	0	0	0	1	1	2	0	0	0	0	0	0	0	0	2	2	2	0	1	0	0	0	0	1	0	2	1	0	2	1	0	0	1	1	0	0	0	0	0	0	0	0	2	1	0	2
879	1	0	1	0	0	0	2	2	1	0	0	1	1	1	1	0	0	0	1	1	0	0	1	0	0	0	0	0	2	2	0	1	0	0	0	2	1	0	0	0	0	0	0	0	2	1	0	1	1
880	0	0	0	0	0	0	2	1	1	0	1	0	0	0	0	0	0	0	0	0	0	1	1	1	1	1	1	0	2	1	1	0	0	0	0	2	1	0	0	1	0	1	0	0	2	0	0	1	1
881	0	0	2	0	0	0	0	2	0	1	2	0	1	0	0	0	0	0	0	0	0	0	1	0	0	0	0	0	2	2	0	0	0	1	1	2	1	1	1	0	1	0	0	0	0	0	0	1	1
882	1	0	2	0	0	0	2	1	0	0	0	1	1	1	1	0	0	0	0	0	0	0	0	0	0	0	0	0	2	1	1	0	1	0	0	1	2	0	0	1	0	0	0	0	0	1	0	2	0
883	1	0	2	0	0	0	1	2	0	0	0	1	1	0	0	1	0	1	0	0	0	0	0	0	0	0	0	0	2	1	0	1	1	1	0	2	0	1	1	0	0	0	0	0	0	1	0	1	0
884	1	0	1	0	0	0	2	2	0	0	0	0	2	2	2	0	0	0	0	0	0	0	1	1	1	1	0	0	2	1	1	1	1	0	0	2	1	0	0	1	0	1	0	0	1	0	0	1	1
885	1	0	1	0	0	0	2	1	0	0	1	1	1	1	1	0	0	2	1	1	1	0	0	0	0	0	0	0	2	2	1	1	2	0	0	1	1	0	0	0	1	0	1	0	1	2	0	1	1
886	0	0	2	0	0	0	2	2	0	0	0	1	1	1	2	1	0	0	0	0	0	0	1	0	0	0	0	0	2	1	1	2	1	0	1	2	0	1	1	0	1	0	0	1	0	0	0	1	2
887	0	1	1	0	0	0	1	1	1	0	0	1	2	2	2	0	0	1	2	2	2	0	0	0	0	0	0	0	2	1	1	0	2	1	0	1	1	0	0	0	0	0	0	0	0	1	0	0	2
888	1	0	1	0	0	0	2	1	1	0	0	1	1	1	1	0	1	2	1	1	1	0	0	0	0	0	0	0	2	2	0	0	2	0	0	1	2	0	0	0	0	0	0	0	0	0	0	2	1
889	1	0	1	1	0	1	1	0	2	0	0	0	0	0	0	0	0	0	1	1	1	0	0	0	0	0	0	0	2	2	1	0	0	0	0	0	0	0	0	1	0	0	0	1	0	0	0	1	1
890	0	0	1	0	0	0	1	0	2	0	0	1	1	1	1	0	0	0	0	0	0	0	0	0	0	1	0	0	2	1	0	1	1	2	0	2	0	1	0	0	0	0	0	0	0	0	0	2	1
891	0	0	1	0	0	0	2	2	0	0	0	1	1	1	1	0	0	2	1	1	1	0	0	0	0	0	0	0	2	0	0	0	1	1	0	0	1	0	0	2	0	0	0	0	0	0	0	2	0
892	0	0	1	1	0	1	1	1	1	0	1	0	1	0	0	0	0	2	1	1	1	0	0	0	0	0	0	0	2	2	2	2	1	0	0	1	2	0	0	0	0	0	0	0	0	1	1	0	2
893	0	0	0	0	0	0	1	2	0	0	1	1	1	1	1	0	0	0	1	1	1	0	1	0	0	1	0	0	2	2	0	1	1	0	0	2	1	0	0	1	0	0	0	0	0	0	0	1	0
894	0	0	2	0	0	0	2	1	1	0	1	0	0	0	0	0	0	2	1	1	1	0	0	0	0	0	0	0	2	0	0	1	2	0	0	1	2	0	0	0	0	0	0	0	1	1	0	2	0
895	1	0	2	0	1	1	2	1	0	0	0	0	0	0	0	0	1	2	1	1	1	0	0	0	0	1	0	0	2	1	0	1	1	0	0	2	1	0	0	0	0	2	0	0	1	0	0	2	1
896	1	0	0	0	1	1	0	2	0	0	2	0	0	0	0	0	0	0	0	0	0	0	1	1	1	1	0	2	2	2	0	1	2	0	1	2	2	0	0	0	0	0	2	0	1	1	1	0	2
897	0	0	0	0	0	0	1	2	0	0	1	0	0	0	0	0	1	1	1	1	1	0	0	0	0	0	1	0	2	1	1	0	1	0	0	1	2	0	0	0	0	0	0	0	2	1	0	0	0
898	0	0	1	0	0	0	2	2	0	0	0	1	1	1	1	0	0	0	1	2	1	0	0	0	0	0	0	0	1	1	1	1	1	0	0	2	2	0	0	1	0	0	0	0	0	0	1	0	2
899	1	0	2	0	1	1	1	1	1	0	1	1	1	1	1	0	0	0	1	1	1	0	0	0	0	1	0	0	2	1	0	0	0	2	1	1	1	0	0	0	1	0	0	0	0	0	0	1	1
900	0	0	2	0	0	0	1	2	1	0	1	0	0	0	0	0	0	0	1	1	1	0	0	0	0	0	0	0	2	2	0	1	1	1	1	2	1	0	0	1	0	0	0	1	0	1	0	1	1
901	0	0	2	0	0	0	2	1	2	0	0	0	0	0	0	0	0	1	0	0	0	0	0	0	0	0	0	2	0	0	0	0	1	1	0	2	1	0	0	0	0	1	1	0	1	0	0	1	0
902	0	0	1	0	0	0	2	2	0	0	0	2	1	1	1	0	0	0	1	1	1	0	0	0	0	0	0	1	1	1	0	1	2	0	0	1	2	1	0	0	0	0	0	0	0	1	0	2	1
903	1	0	2	0	1	1	2	1	2	0	0	0	1	0	0	0	0	0	0	1	0	0	1	0	0	0	0	0	2	1	0	0	0	0	0	0	0	1	1	1	0	0	1	0	1	0	0	0	1
904	1	0	2	0	0	0	2	1	0	0	0	0	0	0	1	1	0	1	2	1	1	0	1	0	0	0	0	0	2	2	0	0	1	1	1	1	1	1	1	0	0	0	1	0	0	0	0	0	1
905	0	0	1	0	0	0	2	2	0	0	0	0	1	0	0	0	0	0	0	0	0	0	0	0	0	1	1	1	2	1	0	2	2	0	0	0	2	0	0	0	0	0	2	0	1	1	0	1	1
906	1	0	2	0	0	0	1	2	0	0	2	1	1	1	1	0	0	0	0	0	0	0	1	1	1	1	1	0	2	0	0	0	1	0	0	1	2	0	0	1	1	0	0	0	1	2	0	1	1
907	1	0	2	0	0	0	2	1	1	0	0	0	0	0	0	0	0	0	0	0	0	0	0	0	0	0	0	0	2	0	0	1	1	2	0	1	2	0	0	0	1	0	0	0	0	0	0	0	1
908	0	0	2	0	1	1	2	0	2	0	0	0	1	0	0	0	0	0	1	1	0	0	1	0	0	0	0	0	2	2	0	1	1	1	0	0	2	0	0	0	0	0	0	1	0	0	0	1	2
909	1	0	1	1	0	1	2	2	1	0	0	0	0	0	0	0	0	0	0	0	0	0	0	0	0	1	0	2	2	1	1	0	1	0	0	1	1	0	0	2	0	0	0	0	1	0	1	1	1
910	0	0	2	0	0	0	2	1	1	0	0	1	1	1	2	0	0	1	1	1	1	0	0	0	0	0	0	0	2	2	0	1	1	1	1	2	2	0	0	2	0	0	0	0	1	0	0	2	0
911	1	0	2	0	0	0	2	2	1	0	0	1	1	1	1	0	0	0	0	0	0	0	0	0	0	0	0	2	1	1	0	0	2	0	0	2	1	2	1	0	1	0	2	0	1	1	0	2	0
912	1	0	2	0	1	1	2	1	0	0	1	0	0	0	0	0	0	0	1	1	1	0	0	0	0	0	1	1	2	1	0	1	1	0	0	1	1	0	0	0	0	0	1	0	1	1	0	2	1
913	0	0	1	0	0	0	1	2	0	0	1	1	1	1	1	0	0	0	0	0	0	0	0	0	0	0	0	0	2	1	0	1	1	0	1	1	1	0	0	1	1	1	1	0	1	0	0	2	0
914	0	0	0	0	1	1	1	2	1	0	0	1	2	2	2	1	0	0	1	1	1	0	0	0	0	0	0	2	2	1	2	0	1	0	0	1	1	0	0	0	0	0	0	0	2	1	0	1	0
915	1	0	2	0	0	0	1	1	2	0	0	0	0	0	0	0	0	0	1	0	0	0	0	0	0	0	0	0	2	2	0	1	1	1	1	2	1	0	0	1	0	0	1	1	0	1	0	1	2
916	1	0	1	0	0	0	0	2	0	0	1	1	1	1	1	0	0	1	1	1	1	1	0	0	0	0	0	1	1	0	1	1	1	0	0	2	1	0	0	0	0	0	0	1	0	1	0	1	1
917	0	0	2	0	1	1	2	2	2	0	0	1	2	2	2	0	0	2	0	0	0	0	0	0	0	0	1	1	2	1	0	0	1	1	1	2	1	0	0	0	0	0	0	0	0	0	0	1	1
918	1	0	2	0	0	0	1	1	1	1	1	0	0	0	0	0	0	0	2	2	1	0	0	0	0	0	0	1	2	1	2	0	0	2	2	2	2	0	1	0	1	0	1	0	1	2	0	2	0
919	1	0	0	0	0	0	2	2	0	0	0	0	0	0	0	0	1	2	1	1	1	0	1	0	0	1	0	1	1	1	0	0	2	0	0	1	2	0	0	0	0	1	0	0	1	1	0	0	2
920	1	0	2	0	2	2	2	0	2	0	0	2	2	1	1	1	0	0	0	0	0	0	0	0	0	0	0	0	2	0	0	1	1	0	0	2	2	0	0	0	0	0	0	1	1	2	0	2	0
921	1	1	1	0	0	0	2	0	2	0	0	0	0	0	0	0	0	0	0	0	0	0	0	0	0	0	0	0	2	2	0	1	0	1	1	2	0	0	0	1	0	0	0	0	1	2	0	2	0
922	1	1	1	0	0	0	2	2	0	0	1	0	0	0	0	0	0	0	1	0	0	0	0	0	0	1	0	0	2	2	1	2	1	0	0	1	1	1	1	0	0	0	0	2	0	2	0	2	0
923	0	0	2	0	1	1	0	2	0	0	2	1	1	1	1	0	0	2	0	0	0	0	0	0	0	1	0	1	1	0	1	0	0	2	1	1	2	0	0	1	1	0	2	0	1	1	0	1	1
924	1	0	1	0	0	0	1	1	1	0	1	1	1	1	1	0	0	1	0	0	0	2	0	0	0	0	0	1	1	1	1	0	1	1	1	2	1	0	0	1	0	0	0	0	0	1	0	2	0
925	0	1	2	0	0	0	2	2	0	0	0	1	1	1	1	0	1	1	1	1	1	1	0	0	0	1	0	0	2	1	0	0	0	0	0	2	2	0	0	1	0	0	0	0	0	1	0	2	1
926	1	0	0	0	0	0	1	1	1	0	0	1	2	2	2	0	0	0	1	0	0	0	0	0	0	0	0	0	1	0	0	2	2	0	0	0	1	0	0	0	0	0	0	1	0	0	0	1	1
927	0	0	2	0	0	0	0	1	1	1	1	0	0	0	0	0	0	1	1	1	1	0	0	0	0	0	0	0	2	1	0	0	1	0	0	1	1	1	1	0	0	0	1	0	1	0	0	2	0
928	1	0	1	0	1	1	2	2	0	0	0	2	2	2	2	0	0	1	0	0	0	0	0	0	0	0	0	0	1	1	1	1	0	0	1	2	2	0	0	0	0	0	0	0	2	0	0	2	0
929	1	0	2	0	1	1	2	1	1	0	0	1	2	2	2	1	0	0	1	1	1	0	0	0	0	0	0	0	1	1	0	2	2	0	0	2	2	0	0	0	0	0	0	0	0	1	0	2	1
930	1	0	2	0	0	0	2	1	1	0	0	1	1	1	2	0	0	1	0	1	1	0	0	0	0	0	0	0	2	1	0	0	1	2	2	2	2	0	0	1	0	0	0	0	0	0	0	1	0
931	0	0	0	0	0	0	2	1	1	0	0	0	1	0	0	0	0	1	1	1	1	0	1	1	1	1	0	0	2	2	0	1	1	2	1	2	1	0	0	1	0	0	0	0	0	0	0	2	1
932	0	0	1	0	0	0	2	1	1	1	0	2	2	2	2	0	0	0	0	1	0	0	1	1	1	1	0	0	2	2	2	1	1	0	0	2	2	0	0	1	0	0	0	2	0	2	1	0	1
933	1	1	1	0	0	0	1	1	1	0	0	0	0	0	0	0	0	0	1	1	1	0	0	0	0	0	0	0	1	1	0	1	2	0	0	1	2	0	0	0	0	1	0	1	1	1	0	2	0
934	1	0	1	0	0	0	2	0	1	0	1	1	1	2	1	0	0	1	1	1	1	0	0	0	0	1	0	1	2	2	0	1	1	0	0	2	1	0	0	0	0	0	0	0	2	1	0	1	1
935	1	0	1	0	0	0	2	2	0	0	0	0	1	0	0	0	0	0	0	0	0	0	0	0	0	0	0	1	2	1	1	0	0	1	2	2	2	0	0	0	0	0	0	0	1	0	0	1	1
936	1	0	0	0	0	0	2	2	0	0	1	0	0	0	0	0	0	1	1	0	0	1	0	0	0	0	0	0	2	2	1	2	1	0	0	1	0	0	0	1	1	1	0	0	1	0	0	1	1
937	0	0	2	0	0	0	2	1	1	0	0	0	1	0	0	0	0	1	1	1	1	1	1	1	1	1	1	1	2	1	0	0	1	0	0	1	1	0	0	1	0	0	0	0	0	1	0	1	1
938	1	0	2	0	0	0	2	0	2	0	0	0	1	0	0	0	0	0	1	1	1	0	0	0	0	0	0	0	2	2	0	1	1	0	0	2	1	0	0	0	1	0	0	1	0	0	0	2	0
939	1	0	2	0	0	0	2	1	1	0	0	0	0	0	0	0	0	0	1	1	1	0	1	1	1	1	0	0	2	2	1	1	1	1	0	2	1	0	0	0	0	0	1	0	2	2	0	2	0
940	1	0	1	1	0	1	2	2	0	0	1	0	2	2	2	0	0	0	1	0	0	0	0	0	0	1	0	1	2	0	1	1	2	0	0	1	1	0	0	0	0	0	0	0	0	1	0	0	1
941	1	0	1	0	0	0	1	2	1	0	1	1	1	1	1	0	0	0	1	0	0	0	1	1	1	1	0	0	2	1	1	0	0	1	1	2	2	0	0	1	0	0	0	0	0	0	0	2	0
942	1	0	1	0	0	0	2	2	1	0	1	0	0	0	0	0	0	1	1	1	1	0	0	0	0	0	0	0	2	2	0	0	1	1	0	0	2	0	0	0	0	0	1	0	1	0	0	0	1
943	1	0	1	1	1	2	2	1	1	0	0	0	1	0	0	0	1	0	1	1	1	0	0	0	0	0	0	0	2	1	0	1	2	0	0	2	2	0	0	1	0	1	0	0	1	0	0	0	2
944	1	0	0	0	0	0	1	1	1	0	0	1	1	1	1	0	0	0	1	2	1	1	0	0	0	1	0	0	1	1	0	1	0	0	0	2	2	0	0	0	0	0	0	0	0	2	0	1	1
945	0	0	2	0	0	0	2	1	1	0	1	0	1	0	0	0	0	0	1	1	1	0	0	0	0	0	0	0	1	1	0	0	1	2	0	1	1	0	0	0	0	0	0	0	1	0	1	0	2
946	0	0	0	0	1	1	2	1	0	0	0	0	2	0	0	0	0	1	0	0	0	0	2	1	1	1	0	0	1	1	0	0	2	1	0	1	2	0	0	1	0	0	0	0	1	0	0	2	1
947	1	0	2	0	0	0	2	2	1	0	1	1	1	1	1	0	0	1	0	1	0	0	2	0	0	0	0	2	2	2	0	0	0	1	0	2	1	0	0	1	0	0	2	0	1	1	0	2	2
948	0	0	1	0	0	0	1	0	2	0	0	1	1	1	1	0	0	1	0	0	0	0	1	0	0	0	0	0	1	1	1	2	1	1	1	2	1	1	1	0	1	0	0	0	1	0	0	1	1
949	1	0	1	0	0	0	2	2	1	0	0	1	2	2	2	0	0	0	2	1	1	0	0	0	0	0	0	0	2	2	1	1	2	0	0	2	0	0	0	1	1	0	1	0	0	1	0	1	1
950	1	0	0	0	0	0	2	2	0	0	0	2	2	2	2	0	1	1	1	0	0	0	0	0	0	1	0	0	2	1	1	0	0	1	0	1	1	1	1	0	0	0	1	0	1	0	0	1	0
951	0	0	1	0	0	0	2	1	1	0	0	0	0	0	0	0	0	0	0	0	0	0	0	0	0	0	0	0	2	2	0	1	1	2	0	2	1	1	1	0	0	0	0	0	1	0	0	1	1
952	1	0	2	0	0	0	2	2	1	0	1	2	2	2	2	0	0	0	0	0	0	0	0	0	0	0	0	0	2	2	0	1	1	0	1	1	1	0	0	0	1	0	1	0	1	1	0	1	1
953	1	1	1	0	1	1	2	2	0	0	0	1	2	0	0	1	0	1	1	1	1	0	0	0	0	0	0	0	2	1	0	0	2	1	0	1	1	0	0	1	0	0	0	0	0	0	0	2	1
954	1	0	2	0	1	1	1	2	0	0	1	0	0	0	0	0	0	0	0	0	0	0	0	0	0	0	0	2	1	1	1	0	1	1	1	2	1	0	0	2	0	0	0	0	1	0	0	1	1
955	0	0	1	0	0	0	2	1	2	0	0	0	0	0	0	0	0	1	2	2	2	0	1	0	0	0	0	0	2	1	1	0	0	1	2	2	1	0	0	0	0	0	0	0	0	0	0	2	0
956	0	0	2	0	0	0	2	2	0	0	0	0	0	0	0	0	0	0	1	1	0	0	0	0	0	0	0	0	1	0	0	1	1	2	0	2	1	1	1	0	0	1	0	0	0	0	0	1	1
957	1	0	2	0	1	1	1	1	1	0	1	0	0	0	0	0	0	1	1	1	0	0	1	1	1	1	0	0	2	1	1	1	0	1	1	2	2	0	0	2	0	0	0	0	0	1	0	0	1
958	1	0	0	0	0	0	2	0	1	0	0	0	2	1	2	1	0	1	1	0	0	0	1	0	0	0	0	1	2	2	0	0	1	0	0	1	2	0	0	1	0	1	0	0	0	1	0	1	1
959	1	0	0	0	0	0	1	2	0	0	1	0	2	0	0	1	0	0	1	1	1	0	0	0	0	0	0	2	0	0	0	0	0	0	0	0	1	0	1	1	1	0	0	0	0	0	0	1	1
960	0	1	2	0	1	1	2	0	2	0	0	0	0	0	0	0	0	1	1	1	1	0	1	1	1	1	0	0	2	2	0	1	2	0	0	1	1	0	0	1	1	1	0	0	0	1	1	0	2
961	1	0	1	0	0	0	1	2	0	0	0	1	2	1	1	0	0	0	1	1	1	0	1	0	0	0	0	1	2	1	2	0	0	1	0	2	1	0	0	1	0	1	0	1	1	0	2	0	2
962	1	0	2	0	0	0	1	2	0	0	1	1	1	0	0	1	0	0	0	0	0	0	1	0	0	0	0	1	2	1	1	1	0	1	1	2	0	1	1	0	1	0	1	0	1	0	2	0	2
963	1	0	2	0	1	1	1	1	1	1	1	1	1	1	1	0	0	0	1	1	0	0	1	0	0	0	0	1	2	2	0	0	1	0	0	1	2	0	0	0	0	1	0	0	0	1	0	1	1
964	0	0	1	0	0	0	2	2	0	0	1	1	1	1	2	1	0	1	0	0	0	0	0	0	0	0	0	1	1	0	0	2	2	0	0	0	2	0	0	1	0	0	1	0	1	1	0	1	1
965	1	0	1	0	1	1	1	1	1	0	0	0	0	0	0	0	0	0	0	0	0	0	1	0	0	0	1	1	2	1	0	0	0	1	0	2	2	0	0	2	0	0	2	0	2	1	0	2	0
966	0	0	1	0	0	0	2	2	0	0	0	0	0	0	0	0	0	2	0	1	0	0	0	0	0	0	0	0	1	1	0	1	0	0	1	2	2	0	0	0	0	0	1	0	1	2	0	2	1
967	1	1	1	0	1	1	2	1	1	0	0	0	0	0	0	0	0	0	1	1	1	0	0	0	0	0	0	0	1	0	0	0	0	0	0	2	1	0	0	0	0	1	0	0	1	0	0	1	2
968	0	0	1	0	0	0	1	2	0	0	1	0	1	1	2	1	0	2	0	0	0	0	0	0	0	1	0	0	2	0	0	1	1	0	0	2	0	0	0	1	0	0	1	0	1	1	0	0	2
969	0	0	0	0	0	0	2	2	0	0	1	1	2	1	1	1	0	0	0	0	0	1	0	0	0	0	0	0	1	1	1	0	1	0	0	2	1	0	0	0	1	0	0	0	0	0	0	2	0
970	0	0	1	0	0	0	2	0	2	0	0	0	1	0	0	0	0	1	0	0	0	0	0	0	0	0	1	1	2	1	0	1	0	0	0	1	2	0	0	1	0	0	0	0	1	0	0	0	1
971	1	0	0	0	0	0	2	2	1	0	0	1	1	1	1	0	1	1	1	1	1	0	0	0	0	0	0	0	2	1	0	0	1	2	2	2	2	0	0	1	0	1	0	0	0	2	0	0	2
972	0	0	1	0	0	0	1	1	1	1	1	0	0	0	0	0	1	2	1	1	1	0	0	0	0	0	1	1	2	0	1	1	1	0	1	2	1	0	0	0	0	0	0	0	1	1	0	0	0
973	0	0	2	0	0	0	2	2	0	0	0	1	1	1	1	0	0	0	0	1	0	0	0	0	0	0	0	0	2	2	0	0	1	0	0	1	1	1	1	0	0	0	0	0	1	0	0	1	2
974	0	0	2	0	0	0	2	1	1	0	1	2	2	2	2	0	1	2	1	1	1	0	0	0	0	0	0	0	1	1	0	1	1	1	0	2	2	1	1	0	0	0	1	0	1	1	1	0	2
975	0	0	2	0	0	0	1	2	1	0	1	0	1	0	0	0	0	0	0	0	0	0	1	1	1	1	0	0	2	0	0	1	1	1	1	2	1	0	0	2	0	1	0	0	1	0	0	1	1
976	0	1	0	0	0	0	1	1	2	0	0	0	1	1	1	0	0	0	0	0	0	0	0	0	0	1	0	0	2	1	0	0	0	0	0	2	1	0	0	0	0	0	0	1	0	1	0	1	1
977	1	0	2	0	1	1	1	1	1	1	2	0	0	0	0	0	0	1	1	1	0	0	0	0	0	0	0	1	0	0	0	1	2	0	0	0	2	0	0	0	0	0	0	0	0	0	0	1	1
978	1	0	2	0	1	1	1	2	0	0	1	1	1	1	1	0	0	0	0	1	0	0	1	1	1	1	0	0	2	2	1	0	0	1	2	2	2	0	0	2	0	0	0	0	0	0	1	0	2
979	1	0	2	0	0	0	2	2	0	0	0	0	0	0	0	0	1	1	0	1	1	0	0	0	0	0	0	0	2	2	0	2	1	0	0	0	0	0	0	2	0	0	1	0	0	0	0	2	1
980	0	0	2	0	0	0	1	2	0	0	2	0	1	0	0	0	0	0	1	0	0	0	0	0	0	0	0	0	1	1	1	0	0	0	1	2	1	0	0	0	0	0	1	0	1	0	0	1	1
981	0	0	2	0	1	1	2	1	1	0	1	0	1	1	1	0	1	2	0	0	0	0	0	0	0	0	0	0	2	2	0	1	0	1	1	2	1	0	0	0	1	0	0	0	1	1	0	2	0
982	1	0	1	1	0	1	1	1	1	0	1	0	2	2	2	0	0	0	1	1	1	0	0	0	0	0	0	0	2	2	0	0	0	0	0	2	1	0	0	0	0	0	0	0	0	1	1	1	2
983	0	0	2	0	0	0	2	1	1	0	0	1	2	1	1	0	0	0	1	2	1	0	0	0	0	0	1	1	2	1	0	0	0	1	0	1	1	0	0	0	0	0	0	0	0	0	0	1	1
984	1	0	2	0	0	0	2	1	1	0	0	0	0	0	1	1	0	1	0	0	0	0	1	1	1	2	0	0	1	1	0	1	2	1	0	1	2	0	0	1	0	0	0	1	0	0	0	1	1
985	1	0	1	0	1	1	1	1	0	1	2	1	1	1	1	0	0	0	0	0	0	0	0	0	0	1	0	0	2	1	1	0	2	0	0	1	2	0	0	0	0	0	1	0	1	0	0	2	0
986	0	0	0	0	0	0	2	0	2	0	0	0	0	0	0	0	0	0	0	0	0	0	0	0	0	0	0	1	1	1	1	1	1	1	0	1	1	1	1	1	0	1	0	0	0	1	0	2	1
987	1	0	0	0	0	0	2	0	2	0	0	0	0	0	0	0	0	0	1	1	1	0	1	0	0	1	0	1	1	0	0	1	1	1	1	2	2	0	0	1	0	1	0	0	1	1	1	0	2
988	0	1	1	0	0	0	2	0	2	0	0	1	0	0	0	0	1	2	1	1	1	0	1	0	0	0	0	0	2	2	0	1	1	0	0	1	1	0	0	1	0	0	1	0	1	1	0	1	0
989	1	0	2	0	0	0	2	1	0	0	1	0	0	0	0	0	0	1	1	1	1	1	0	0	0	1	0	1	2	1	1	2	2	0	0	0	1	0	0	2	0	0	0	1	0	0	0	1	1
990	0	0	1	0	0	0	2	2	1	0	0	0	0	0	0	0	0	2	0	0	0	0	0	0	0	0	0	0	2	1	0	0	1	0	0	1	0	0	0	1	0	0	0	0	0	1	0	1	1
991	1	0	1	0	0	0	2	1	1	0	0	1	1	0	0	1	0	1	0	0	0	0	0	0	0	1	0	1	2	2	0	0	2	1	0	1	2	0	0	0	0	0	0	0	1	1	0	1	1
992	0	0	0	0	0	0	2	1	1	0	0	0	0	0	0	0	1	1	0	1	1	0	0	0	0	0	0	0	1	1	1	0	1	1	2	2	1	0	0	0	0	0	0	0	0	1	1	0	2
993	0	0	2	0	0	0	1	1	1	0	1	0	0	0	0	0	0	1	0	0	0	0	1	0	0	1	0	0	1	1	0	0	0	0	0	1	2	0	0	1	0	0	0	0	0	0	0	1	1
994	0	0	2	0	0	0	2	1	1	0	1	0	0	0	0	0	0	1	0	0	0	1	0	0	0	0	0	0	2	1	1	1	0	1	1	2	1	0	0	1	0	0	0	0	1	0	0	1	1
995	0	0	0	0	0	0	1	2	0	0	1	1	2	1	1	0	0	2	2	2	0	0	1	0	0	1	0	0	1	0	0	1	2	0	0	2	2	0	0	0	0	0	2	0	1	1	0	1	1
996	0	0	0	0	0	0	2	2	0	0	0	0	1	0	0	0	0	2	1	1	1	0	1	0	0	0	0	0	2	2	1	0	1	0	0	1	2	0	0	0	0	1	0	0	1	0	0	1	0
997	0	0	1	0	0	0	1	2	0	0	0	0	1	0	0	0	0	1	0	0	0	0	0	0	0	0	0	0	2	2	1	0	0	2	1	1	2	0	0	0	0	1	0	0	1	1	0	2	0
998	1	0	1	0	0	0	2	2	0	0	0	1	1	1	1	0	0	0	0	0	0	0	0	0	0	0	0	2	2	1	1	1	1	0	0	1	1	0	0	1	0	0	0	0	0	0	0	2	0
999	1	0	2	0	0	0	1	2	0	0	0	0	1	0	0	0	0	0	1	1	1	0	0	0	0	0	0	0	1	1	1	1	1	0	0	2	1	0	0	0	0	0	0	1	0	1	0	2	0
1000	1	0	1	1	0	1	1	2	0	0	2	0	0	0	0	0	0	0	0	0	0	0	0	0	0	0	0	0	1	0	0	1	1	0	0	1	0	1	1	0	0	2	0	0	0	1	1	1	1
[truncated: 952 more columns]
