# Supplementary material for: KNN-MDR: a learning approach for improving interactions mapping performances in genome wide association studies
Source: BMC Bioinformatics. 2017 Mar 21;18:184. doi: 10.1186/s12859-017-1599-7 (PMC5361736; doi:10.1186/s12859-017-1599-7)
Supplement: Supplementary file 2 — The data set(s) supporting the results of Table 1. (ZIP 22742 kb) [file 12859_2017_1599_MOESM2_ESM.zip › Nouveau dossier/S95/mkallsimul.dat]

1	0	1	0	0	0	0	2	1	0	0	0	0	0	0	0	0	1	2	0	1	1	0	2	2	0	1	2	1	1	1	2	2	2	0	0	0	2	0	0	2	2	0	0	0	0	1	0	0	1
2	1	1	0	0	0	0	1	0	1	0	1	0	2	1	0	1	0	1	1	1	2	0	0	0	0	0	2	0	0	2	0	2	1	2	1	2	1	0	1	1	1	0	0	1	0	0	0	0	0
3	0	1	0	0	0	1	2	0	0	0	2	0	1	0	0	0	1	1	1	1	1	2	2	2	0	0	2	0	0	0	0	0	1	1	0	2	1	0	0	1	1	0	2	0	1	0	0	0	0
4	0	1	0	0	0	0	1	1	1	0	0	0	2	0	1	1	2	2	0	1	2	1	2	2	0	0	0	0	0	1	0	1	1	1	1	1	1	1	1	1	0	0	1	0	0	0	0	1	0
5	0	2	0	0	0	0	1	1	0	0	0	0	0	0	0	0	2	1	2	1	2	0	2	2	0	2	2	1	1	2	1	2	1	0	0	1	0	0	2	1	0	0	0	2	0	1	0	0	0
6	1	1	2	0	1	0	1	0	0	0	0	1	2	1	0	0	1	0	2	0	2	0	2	2	1	1	1	0	0	0	0	2	2	2	0	2	2	0	0	1	1	1	1	0	0	1	0	0	1
7	1	1	0	0	0	1	2	0	0	0	1	0	1	0	0	0	1	0	2	0	2	0	2	2	2	1	2	1	1	1	1	1	1	0	0	1	0	1	0	0	0	0	2	0	1	0	0	0	0
8	1	1	0	0	0	0	2	0	1	0	1	1	1	1	0	0	0	2	0	1	0	0	2	2	0	0	2	0	0	2	0	0	0	2	0	2	1	0	1	1	1	0	0	0	0	1	0	0	0
9	0	2	0	0	0	0	0	0	0	0	0	0	1	0	0	0	2	1	1	1	1	1	1	1	1	0	0	2	2	1	1	0	0	2	0	2	2	0	1	1	1	1	0	0	0	0	0	0	0
10	1	1	0	0	0	0	1	0	1	0	1	0	1	0	0	0	1	2	0	0	0	1	2	2	0	0	2	1	1	1	2	1	2	1	0	1	1	0	0	1	1	0	0	0	0	1	0	0	1
11	1	1	0	0	0	0	1	1	1	0	0	0	0	0	0	1	2	2	0	2	0	0	2	2	1	0	2	0	0	1	1	0	0	1	0	1	1	1	1	1	0	0	0	0	0	0	0	1	0
12	1	0	0	0	0	0	1	0	1	0	0	1	2	2	0	0	1	2	0	1	1	1	2	2	0	0	2	0	0	2	2	2	2	1	1	1	2	0	0	2	2	0	0	0	1	1	0	1	0
13	0	1	1	1	0	0	2	0	0	0	1	1	1	1	0	0	1	2	0	1	1	1	2	2	0	0	0	1	1	1	0	2	1	2	2	2	2	0	1	1	1	0	0	1	0	1	0	1	0
14	0	0	0	1	0	0	1	0	1	1	1	1	1	1	0	0	2	1	1	1	1	0	2	2	0	1	2	0	0	2	0	0	1	1	0	2	1	0	0	2	2	0	1	0	0	0	0	1	0
15	1	1	0	1	0	0	1	0	0	1	1	0	0	0	0	0	2	1	1	1	2	0	2	2	0	2	2	1	1	2	0	1	2	1	0	1	1	0	0	1	1	0	0	0	0	1	0	0	1
16	0	1	0	1	0	0	0	0	0	0	1	0	2	1	0	1	1	0	1	2	1	0	2	2	0	1	2	1	1	2	0	1	1	0	0	1	1	1	0	2	1	0	2	0	0	0	0	0	0
17	0	2	1	1	0	0	1	1	0	0	0	0	0	0	0	0	1	1	1	1	1	0	2	2	0	1	1	0	1	1	0	2	2	1	0	1	2	0	0	2	1	1	0	0	1	1	0	0	1
18	1	0	0	0	0	1	1	0	0	0	1	0	0	0	0	0	1	1	1	2	1	0	2	2	0	1	1	0	1	1	0	2	2	0	0	0	2	0	0	2	2	1	0	0	0	0	0	0	0
19	0	1	0	0	0	1	1	0	1	0	1	0	1	0	0	0	0	0	2	0	2	0	2	2	0	2	2	0	0	1	1	1	0	1	1	1	0	0	2	0	0	0	2	0	1	0	0	0	1
20	1	2	0	0	0	0	0	0	0	0	1	1	1	1	0	0	0	1	2	1	2	0	2	2	0	1	0	0	0	1	0	1	1	0	0	1	1	0	1	1	1	1	1	0	1	1	0	1	0
21	0	2	1	1	0	0	1	0	1	0	0	1	1	1	0	0	1	1	1	0	1	0	2	2	0	0	1	1	1	1	0	2	2	0	0	0	2	0	0	2	2	1	1	0	1	1	0	0	0
22	0	1	0	0	0	0	1	0	0	0	0	0	0	0	0	0	2	0	1	0	1	1	1	1	1	0	1	0	1	0	0	2	2	1	1	2	1	0	0	2	2	1	1	1	1	2	0	0	0
23	1	1	0	1	0	0	1	0	0	0	1	1	1	1	0	0	0	0	2	1	2	0	2	2	0	1	2	1	1	1	0	0	0	2	0	2	1	0	1	1	1	0	1	1	2	1	0	1	0
24	1	1	0	0	0	0	0	0	1	0	0	1	1	1	0	0	1	0	2	0	2	1	1	1	1	1	0	1	1	1	0	0	0	0	0	1	1	0	0	2	2	0	0	0	0	0	0	0	0
25	1	2	1	1	1	0	2	0	0	1	2	0	1	1	0	0	2	0	2	1	2	0	2	2	1	0	1	0	0	1	0	1	1	0	0	0	1	1	0	1	1	0	0	0	1	1	0	0	0
26	0	2	0	0	0	0	1	0	0	0	0	0	0	0	0	0	2	1	1	1	2	1	1	2	0	1	0	1	1	0	0	0	2	0	0	1	2	0	1	1	1	0	0	0	0	1	0	0	0
27	1	1	0	1	0	0	2	0	1	0	1	0	1	1	0	0	1	1	1	1	2	0	1	1	0	2	2	0	1	1	1	1	0	2	1	2	1	1	0	1	1	0	1	0	1	1	0	0	1
28	0	2	0	0	0	0	2	0	1	0	1	1	1	1	0	0	2	1	1	1	1	1	2	2	0	0	2	0	0	2	0	2	2	1	0	1	1	0	1	1	1	0	0	0	0	1	0	1	0
29	1	1	0	0	0	0	0	0	1	0	0	1	2	1	1	0	1	1	1	1	2	0	2	2	1	1	1	0	2	0	0	1	1	1	1	1	1	0	0	1	1	1	1	0	1	1	0	1	0
30	0	1	0	0	0	0	1	0	0	0	1	0	1	0	0	1	2	2	1	0	1	0	2	2	0	1	2	0	0	2	2	2	2	1	0	2	2	0	0	1	1	1	0	0	0	1	0	0	0
31	0	2	1	1	1	0	2	0	0	0	1	1	1	1	0	0	2	0	1	0	1	1	2	2	0	0	1	0	0	1	0	1	2	1	0	1	0	0	2	0	0	0	1	0	0	0	0	0	1
32	0	2	0	1	0	0	1	0	2	0	0	1	1	0	0	0	0	1	1	0	0	0	1	1	0	1	0	0	1	1	0	1	1	1	1	2	1	1	0	1	1	0	0	0	0	1	0	0	0
33	1	1	0	1	0	0	1	0	0	0	1	0	0	0	0	0	1	0	2	0	2	1	1	1	1	1	2	0	0	2	1	1	0	1	0	1	1	0	0	1	1	1	0	0	2	0	0	0	0
34	1	1	0	0	0	0	0	0	2	0	0	0	2	0	0	1	2	1	1	1	2	1	1	2	0	1	2	1	1	2	0	2	2	1	0	2	1	1	0	1	1	0	0	1	1	2	0	1	1
35	1	1	0	1	0	0	2	0	0	0	1	1	2	2	0	0	0	2	0	1	1	0	2	2	1	2	2	0	0	1	0	0	1	1	0	2	0	1	1	0	0	1	1	0	1	0	0	0	0
36	1	1	0	0	0	0	2	0	0	1	2	0	0	0	0	0	1	1	1	1	1	0	2	2	0	1	1	1	1	1	1	1	1	1	0	1	1	1	1	1	0	0	0	0	0	0	0	0	1
37	0	0	0	0	0	0	1	0	0	0	0	1	2	1	0	0	1	1	1	1	2	1	1	1	1	2	2	0	0	1	0	2	2	0	0	1	0	1	1	0	0	1	1	0	0	0	0	0	0
38	1	1	0	1	0	1	1	0	0	0	1	1	1	1	0	0	1	1	1	0	1	0	2	2	0	1	2	0	1	0	0	0	0	2	1	2	1	0	1	1	1	0	0	1	1	1	0	0	0
39	0	2	0	1	0	0	1	1	1	0	0	0	0	0	0	0	0	1	1	1	1	0	1	1	2	2	1	0	1	1	0	0	0	1	0	1	2	1	0	1	1	0	0	0	0	0	0	0	0
40	0	2	0	1	0	0	2	1	0	0	1	1	2	1	0	0	1	0	2	1	2	0	2	2	0	1	2	0	0	2	0	1	0	2	0	0	2	0	0	2	2	1	1	0	0	1	0	0	0
41	0	1	0	1	0	0	0	0	1	0	1	1	1	0	1	0	2	2	1	1	2	1	2	2	0	1	2	0	0	1	0	2	1	0	0	1	1	0	2	0	0	0	0	0	0	0	0	1	1
42	1	1	0	1	0	0	1	1	1	0	0	0	1	0	0	0	1	2	0	1	1	1	2	2	0	1	2	1	1	2	0	0	0	2	0	2	2	0	0	1	1	1	1	0	0	0	0	0	0
43	1	1	0	1	0	1	2	1	0	0	0	0	2	0	0	1	1	1	1	0	2	0	2	2	0	1	1	0	1	1	0	1	1	2	1	2	2	0	0	1	1	1	0	0	0	0	0	0	2
44	1	1	0	0	0	0	1	0	1	1	1	0	0	0	0	0	1	1	1	1	1	0	2	2	0	0	2	0	0	2	1	2	2	1	0	1	2	0	1	1	1	0	1	0	0	1	0	0	0
45	0	1	0	1	0	0	1	1	0	0	0	0	0	0	0	0	0	2	0	1	1	1	2	2	0	2	1	0	1	1	0	0	0	2	0	2	1	0	2	0	0	1	1	1	1	1	0	0	0
46	0	1	0	1	0	0	1	1	1	0	0	0	0	0	0	0	2	0	2	0	2	0	1	1	1	1	1	1	2	0	1	1	1	1	1	1	2	0	0	1	1	0	1	1	1	0	0	0	0
47	0	0	0	1	0	0	0	0	2	0	0	1	1	1	0	0	2	2	1	1	2	0	2	2	0	1	2	1	1	1	1	2	2	1	0	1	1	0	1	0	0	0	0	1	0	1	0	0	1
48	0	2	0	0	0	0	1	0	1	1	1	0	0	0	0	0	1	1	1	1	1	0	2	2	1	0	0	2	2	1	1	2	2	0	0	0	2	0	1	1	1	1	0	0	2	0	0	0	0
49	1	1	0	1	0	0	0	0	2	0	0	0	1	0	0	1	2	1	2	1	2	0	2	2	1	0	0	2	2	0	0	1	0	1	0	1	1	0	1	1	1	0	0	1	0	0	0	0	0
50	0	1	0	0	0	0	1	1	1	0	0	0	0	0	0	0	2	1	1	1	2	0	1	1	1	0	0	0	1	1	0	1	1	0	0	0	2	0	0	2	2	0	0	0	0	1	0	0	0
51	1	1	0	0	0	1	1	1	0	0	0	0	0	0	0	0	1	1	1	1	1	0	1	1	0	2	2	0	0	2	1	0	0	2	0	2	2	0	0	2	2	1	1	0	1	1	0	0	1
52	0	1	0	0	0	0	1	0	2	0	0	0	0	0	0	0	0	0	2	0	2	0	2	2	0	2	0	1	2	0	1	1	1	1	1	1	1	0	0	1	1	0	0	1	0	1	0	1	0
53	0	1	0	1	0	0	0	0	1	0	0	0	1	0	0	0	0	1	1	0	0	1	2	2	0	1	2	0	0	2	0	2	2	0	0	1	2	0	1	1	1	0	1	0	1	1	0	0	1
54	1	1	0	0	0	0	1	1	1	0	0	1	1	1	0	0	2	0	2	1	2	0	1	1	1	0	2	0	0	1	0	0	0	2	0	2	0	1	0	0	0	1	1	1	0	1	0	0	0
55	1	1	0	0	0	0	1	0	1	0	0	0	1	0	0	1	2	1	1	1	1	0	1	1	1	1	1	2	2	2	0	2	2	2	1	2	1	1	0	0	0	0	1	0	1	0	0	0	0
56	0	0	0	0	0	2	0	0	2	0	0	0	0	0	0	0	2	2	0	1	1	1	2	2	0	2	1	1	2	1	0	1	1	2	1	2	0	1	1	0	0	0	0	0	0	0	0	0	1
57	0	1	1	0	1	1	0	0	2	0	0	0	0	0	0	0	2	1	2	1	2	0	1	2	0	1	1	2	2	2	0	1	1	1	1	1	2	0	0	2	2	2	2	0	1	1	0	0	1
58	0	2	0	0	0	0	1	0	1	0	1	0	0	0	0	0	0	1	2	0	2	0	2	2	0	0	1	0	0	1	0	2	1	0	0	1	1	0	0	2	2	0	0	0	0	1	0	0	0
59	1	2	1	1	0	0	2	1	0	0	0	1	2	2	0	0	0	1	1	2	1	1	2	2	0	0	2	2	2	1	1	2	2	1	1	2	1	0	2	1	0	1	1	0	1	0	0	0	1
60	0	2	1	2	0	0	1	1	1	0	0	1	1	1	0	0	2	0	2	0	2	0	2	2	1	2	1	1	1	1	1	2	2	0	0	1	0	0	2	0	0	1	1	1	1	1	0	1	0
61	0	2	0	0	0	0	1	1	0	0	0	1	1	1	0	0	1	0	2	0	1	0	1	1	0	1	2	2	2	1	1	1	2	1	0	1	1	0	0	1	1	0	1	0	1	0	0	0	1
62	1	2	0	0	0	1	2	1	0	0	0	1	1	1	0	0	1	2	0	0	0	0	2	2	0	1	1	0	0	2	0	1	1	1	0	1	1	0	1	1	1	1	1	0	1	0	0	0	0
63	1	0	0	1	0	0	2	1	0	0	0	0	0	0	0	0	1	0	2	1	2	0	2	2	0	1	2	2	2	1	1	1	1	1	0	2	2	0	0	2	2	1	1	0	1	1	0	0	1
64	1	0	0	0	0	0	1	0	0	0	0	0	0	0	0	0	1	1	1	1	2	1	2	2	0	0	2	0	0	2	2	1	1	2	0	2	0	0	2	1	0	0	0	0	0	2	0	0	1
65	0	0	0	0	0	0	1	1	1	0	0	1	1	1	0	0	1	2	0	1	1	0	2	2	0	2	0	1	2	0	1	2	2	1	1	1	1	0	2	0	0	1	1	1	0	1	0	0	0
66	0	2	0	0	0	0	2	0	0	0	0	0	1	0	0	0	2	1	1	0	2	1	0	1	0	1	1	0	1	1	0	2	2	2	1	2	1	0	0	1	1	2	2	0	1	1	0	0	0
67	1	1	0	0	0	0	2	0	1	0	1	0	2	0	0	1	1	2	0	0	0	0	2	2	0	0	2	0	0	2	1	2	2	0	0	0	2	0	1	1	1	1	0	0	0	0	0	1	1
68	0	1	1	1	0	0	1	0	1	0	1	0	0	0	0	0	2	2	1	0	2	1	2	2	0	1	2	0	1	0	0	2	1	2	1	2	1	0	1	2	1	0	0	1	0	0	0	1	0
69	0	1	0	1	0	0	1	1	1	0	0	0	0	0	0	0	1	1	1	1	1	1	1	1	1	2	2	1	1	0	1	2	2	2	0	2	2	0	1	1	1	0	1	0	0	1	0	0	0
70	0	2	0	0	0	0	0	0	1	0	1	0	1	0	0	0	1	1	1	1	1	1	2	2	0	1	1	1	0	1	2	2	1	0	0	1	2	0	0	2	2	1	1	0	1	2	0	0	0
71	1	1	0	0	0	0	1	0	0	0	0	2	2	1	1	0	2	0	1	0	1	0	2	2	0	1	2	1	1	1	0	2	1	0	0	1	2	0	1	1	1	0	1	0	0	1	0	1	0
72	1	1	0	0	0	0	0	0	1	0	1	1	1	1	0	0	0	2	0	1	1	0	2	2	0	1	2	0	0	2	2	1	1	2	1	1	1	0	1	1	1	1	1	0	1	0	1	0	0
73	1	1	0	1	0	0	2	0	0	0	2	0	1	0	0	1	0	2	0	1	2	1	1	2	0	1	1	0	0	1	1	1	1	2	0	2	0	0	2	1	0	1	0	0	0	0	1	0	0
74	0	2	0	0	0	0	1	0	1	0	1	2	2	2	0	0	2	1	1	0	2	0	2	2	0	2	1	1	1	0	0	1	1	2	1	2	1	1	0	1	1	0	0	0	0	1	0	0	0
75	0	0	0	0	0	0	0	0	1	0	0	0	2	1	0	1	2	0	1	0	1	0	2	2	0	1	2	0	0	2	0	1	1	0	0	0	1	0	2	1	0	1	1	0	1	1	0	0	0
76	1	1	0	1	0	0	1	1	1	0	0	1	1	1	0	0	1	0	2	0	2	0	2	2	0	1	1	0	0	1	1	1	2	0	0	1	2	0	0	2	2	1	1	0	1	1	0	0	1
77	1	1	0	0	0	1	2	0	0	0	1	1	0	0	0	0	2	2	1	1	1	0	2	2	0	2	1	0	0	1	0	0	1	1	0	1	0	1	0	1	1	0	0	0	0	1	0	0	0
78	1	2	0	0	0	0	1	0	1	0	0	2	2	2	0	0	1	2	0	2	1	0	2	2	0	1	0	1	2	0	1	0	0	2	1	2	2	1	0	0	0	0	2	0	0	0	0	0	0
79	0	0	0	0	0	0	2	0	0	0	1	0	1	1	0	0	1	1	1	0	1	1	2	2	1	0	2	1	1	1	2	1	1	2	1	1	2	0	1	1	1	1	0	0	0	0	0	0	0
80	1	0	0	0	0	0	1	0	0	0	1	0	0	0	0	0	2	1	1	1	1	0	1	2	1	0	1	1	1	2	0	2	2	1	0	1	0	1	0	0	0	0	2	0	1	0	0	0	1
81	0	1	0	1	0	0	1	0	0	0	1	0	0	0	0	0	1	1	1	0	1	0	2	2	0	0	1	0	1	1	0	1	1	1	0	2	2	0	1	1	1	1	2	0	1	0	0	0	0
82	1	1	0	0	0	0	0	0	1	0	1	0	0	0	0	0	2	1	1	1	1	1	2	2	0	1	2	0	0	2	1	0	0	1	0	1	1	1	0	1	1	0	0	1	0	0	1	0	0
83	1	0	0	1	0	0	0	0	1	0	0	1	2	2	0	0	1	1	1	1	1	0	2	2	1	1	1	1	1	1	0	2	1	1	0	1	1	0	1	2	1	0	1	0	1	0	0	0	0
84	1	2	0	0	0	0	1	0	1	0	0	0	1	1	0	0	1	0	2	0	2	1	0	0	1	1	2	0	0	2	0	1	1	0	0	1	1	0	1	1	1	0	1	0	0	0	0	0	0
85	1	0	0	1	0	0	2	0	0	1	2	0	1	1	0	0	1	2	0	1	1	0	2	2	0	0	2	2	1	1	1	1	1	2	1	2	2	0	0	2	1	0	0	0	0	1	0	0	0
86	0	0	0	1	0	0	2	0	0	0	2	0	0	0	0	1	1	0	2	0	2	0	1	1	0	1	2	0	0	2	2	2	2	0	0	0	1	0	0	1	1	1	1	0	1	0	0	1	0
87	0	1	0	1	0	0	0	0	1	0	1	0	0	0	0	0	0	0	2	0	1	0	2	2	1	0	2	0	0	2	1	0	1	2	0	2	0	1	1	0	0	2	2	0	1	1	0	0	0
88	1	1	0	0	0	0	2	1	0	0	0	0	1	1	0	0	1	2	0	1	2	1	1	1	1	0	1	0	1	1	1	1	2	1	0	1	2	0	1	1	1	0	1	0	1	0	0	0	1
89	1	2	0	0	0	0	1	0	1	0	1	0	0	0	0	0	2	0	2	1	1	1	2	2	0	0	1	0	1	1	0	1	2	1	0	2	2	0	1	1	1	1	1	0	0	1	0	1	0
90	0	1	0	1	0	0	2	1	0	0	0	0	0	0	0	0	1	0	2	0	2	0	1	1	1	0	0	0	0	0	0	2	1	1	1	2	1	0	1	1	1	0	1	0	1	0	0	0	1
91	0	2	0	0	0	0	1	0	1	0	0	0	0	0	0	1	1	1	1	1	1	1	0	0	1	1	2	2	2	2	0	1	1	2	0	2	2	1	0	0	0	0	0	0	0	0	0	0	0
92	0	1	0	0	0	0	1	0	1	0	1	0	1	0	0	0	0	2	0	1	0	1	2	2	0	0	2	1	1	2	0	1	1	1	0	1	1	0	0	1	1	0	2	0	0	1	0	0	0
93	0	1	0	0	0	1	2	0	0	0	0	0	1	1	0	0	2	0	1	0	1	0	1	2	0	1	1	0	1	1	0	1	1	0	0	1	2	0	0	2	1	0	0	1	0	1	0	1	0
94	1	1	0	0	0	0	2	0	0	0	2	0	1	0	0	1	2	2	0	2	1	1	1	1	1	1	1	1	2	0	1	0	0	2	1	2	1	0	2	0	0	1	1	0	1	0	0	0	0
95	0	0	1	1	1	0	1	0	1	0	1	1	2	2	0	0	0	2	0	1	2	1	2	2	0	0	2	0	1	0	0	1	2	2	1	2	1	0	0	2	2	0	0	0	0	1	0	0	0
96	0	2	0	0	0	1	1	1	1	0	0	0	1	0	0	1	1	0	2	0	2	0	2	2	0	1	2	1	1	1	1	1	1	2	0	2	1	1	0	1	1	0	1	0	0	1	0	0	0
97	0	0	0	0	0	1	1	0	2	0	0	0	1	0	0	1	2	1	1	0	2	1	1	1	1	0	1	1	1	1	1	1	1	1	0	1	1	0	0	1	1	0	1	0	1	1	0	1	0
98	0	1	0	1	0	1	1	0	0	1	2	1	2	1	0	0	2	1	1	1	1	1	2	2	0	2	1	1	1	1	1	1	0	2	0	0	2	0	0	2	1	1	1	0	1	1	0	1	0
99	1	1	0	0	0	0	1	0	0	0	0	0	0	0	0	0	1	2	1	1	1	0	2	2	0	1	2	0	0	2	0	2	1	2	1	2	2	0	0	2	2	1	1	0	1	1	0	0	0
100	1	2	1	0	0	0	2	1	0	0	0	0	1	0	0	0	1	1	1	1	1	0	2	2	0	2	1	1	2	0	1	1	0	2	1	2	2	0	0	2	2	0	0	1	0	1	0	0	0
101	0	2	0	0	0	0	1	1	1	0	0	1	1	1	0	0	2	1	1	1	1	1	2	2	0	1	2	0	0	2	0	2	2	2	1	2	1	0	2	1	0	1	0	0	2	0	0	2	0
102	0	1	0	1	0	1	1	0	1	0	1	1	1	1	0	0	1	1	1	1	1	0	0	0	0	0	1	0	1	0	0	0	0	2	0	2	1	0	1	1	1	0	1	0	1	0	0	0	0
103	0	0	0	0	0	1	1	0	1	0	0	0	0	0	0	0	2	0	1	0	1	1	1	1	1	1	2	1	1	2	0	1	0	2	1	2	1	0	2	0	0	0	0	0	0	0	0	0	0
104	0	1	0	0	0	0	1	1	1	0	0	0	0	0	0	0	2	1	1	1	2	1	1	2	0	2	0	0	1	1	0	1	2	0	0	2	1	0	2	0	0	0	0	0	1	0	0	1	0
105	0	2	0	1	0	0	1	0	1	0	1	0	1	0	0	0	0	1	1	0	1	0	0	2	0	1	2	0	0	1	1	1	1	0	0	0	1	0	0	1	1	0	0	1	0	0	0	0	2
106	1	1	0	1	0	0	2	0	0	0	2	0	1	1	0	0	2	2	0	2	1	0	2	2	1	1	2	0	1	0	0	1	1	2	1	2	2	0	0	1	1	1	1	0	1	1	0	0	0
107	0	0	0	0	0	1	1	1	0	0	0	0	0	0	0	0	0	2	0	1	1	0	0	0	0	1	0	2	2	1	1	1	1	0	0	0	2	0	0	2	2	0	0	0	0	1	0	0	1
108	1	0	0	0	0	2	2	0	0	0	0	0	0	0	0	0	1	1	1	0	1	0	2	2	0	1	2	0	0	2	0	2	1	0	0	1	1	0	2	1	0	1	1	0	1	1	0	0	0
109	1	1	1	1	1	1	2	0	0	0	1	0	1	0	0	1	2	1	1	1	1	0	2	2	0	1	1	0	0	1	1	0	0	1	0	1	1	1	1	1	0	1	1	0	0	1	0	0	0
110	1	1	0	0	0	0	2	1	0	0	0	0	0	0	0	0	1	2	1	0	1	1	2	2	0	2	1	2	2	1	1	1	1	1	0	1	1	0	1	1	1	0	0	0	0	1	0	1	0
111	0	0	0	0	0	1	0	0	2	0	0	0	0	0	0	0	1	0	2	0	2	0	1	1	2	2	2	0	0	1	1	1	2	1	0	1	1	0	1	1	1	0	1	0	0	1	0	0	0
112	0	0	0	0	0	0	2	0	0	0	0	0	1	0	0	0	0	0	1	1	2	1	2	2	1	0	1	1	0	1	2	0	0	2	0	2	2	1	0	1	1	0	0	0	0	1	0	0	0
113	0	0	0	0	0	2	2	0	0	0	2	2	2	2	0	0	1	2	0	1	1	1	2	2	0	1	1	0	1	1	0	2	2	1	0	1	2	0	0	2	2	0	0	0	1	1	0	0	1
114	1	0	1	0	0	1	0	0	2	0	0	1	1	1	0	0	1	1	1	0	1	0	2	2	0	1	1	1	1	1	0	0	0	2	1	2	1	1	0	1	1	0	1	0	1	0	0	0	0
115	0	0	0	1	0	0	0	0	1	0	1	1	1	0	1	0	2	1	1	1	1	0	2	2	1	1	2	0	0	2	0	2	2	0	0	0	2	0	0	1	1	0	0	0	0	1	0	0	0
116	1	2	1	1	0	0	1	0	1	0	0	2	1	1	0	0	1	0	2	0	2	0	2	2	0	2	1	1	1	1	1	2	2	0	0	1	1	0	2	1	0	0	1	0	1	0	0	1	0
117	0	2	0	0	0	0	2	0	1	0	0	0	0	0	0	0	1	0	2	1	2	1	1	1	1	1	0	1	2	0	0	0	1	1	0	1	2	0	1	1	1	0	1	0	0	0	0	1	0
118	0	1	0	0	0	0	1	0	1	0	0	0	0	0	0	0	2	2	1	1	1	2	0	1	1	1	2	0	0	2	0	1	1	1	0	1	1	0	2	1	0	0	0	0	0	1	1	0	0
119	0	1	0	1	0	0	2	1	0	0	0	1	1	1	0	0	1	1	1	1	1	0	2	2	0	1	1	0	1	2	0	1	0	1	1	1	2	0	1	0	0	0	0	0	0	0	0	0	0
120	1	1	0	0	0	1	0	0	1	0	0	0	1	1	0	0	2	1	1	0	2	0	2	2	0	2	1	1	0	1	1	1	1	1	0	1	1	0	1	1	1	0	0	0	0	1	0	0	1
121	1	2	0	0	0	0	2	0	1	0	1	0	0	0	0	0	1	1	1	0	1	0	2	2	0	0	2	1	1	1	2	2	2	1	0	1	2	0	0	2	2	0	0	0	0	0	0	0	0
122	0	1	0	1	0	0	2	1	0	0	0	0	0	0	0	0	2	1	1	1	1	0	2	2	0	2	2	0	0	2	1	1	1	2	1	1	0	0	1	0	0	0	0	2	0	1	0	0	0
123	0	1	0	0	0	0	2	0	1	0	0	0	0	0	0	1	1	0	2	0	2	0	2	2	0	1	1	0	0	1	1	0	0	1	0	1	1	1	0	0	0	0	0	0	0	1	0	0	0
124	1	1	0	0	0	1	2	0	1	0	1	1	1	1	0	0	1	2	0	1	1	1	1	1	1	1	1	0	0	1	0	1	1	1	0	1	1	0	0	2	2	0	0	0	0	0	0	0	1
125	1	1	0	0	0	0	1	0	2	0	0	0	2	0	0	1	2	0	2	0	2	1	2	2	0	0	2	0	1	1	1	2	2	2	0	2	1	0	0	2	2	0	1	0	1	0	0	1	0
126	1	2	0	0	0	0	0	0	2	0	0	1	1	1	0	0	1	2	1	1	1	1	2	2	0	0	1	0	0	0	0	1	1	1	0	1	0	0	2	0	0	0	1	0	0	0	0	0	0
127	0	1	0	1	0	0	2	0	0	0	0	0	1	0	0	1	0	0	1	1	1	0	2	2	0	0	2	0	0	2	1	0	0	0	0	1	1	1	0	1	1	0	0	0	0	0	0	0	1
128	0	0	0	1	0	1	0	0	1	0	0	0	0	0	0	0	2	0	2	0	2	0	1	1	0	1	1	0	0	2	1	1	1	1	0	1	1	0	0	2	2	0	1	0	1	0	0	0	0
129	0	1	0	0	0	0	2	0	0	0	0	0	1	2	0	0	2	1	1	1	1	1	1	1	1	1	1	0	0	1	1	1	1	1	0	2	1	1	1	1	0	0	1	1	1	0	0	0	0
130	0	0	0	0	0	0	1	0	0	0	0	1	1	1	0	0	0	0	2	0	2	0	2	2	0	1	1	0	1	2	0	1	1	0	0	1	2	0	1	1	1	0	0	1	1	2	0	0	0
131	1	1	0	0	0	0	1	0	0	0	1	1	2	1	0	1	2	2	0	1	2	0	2	2	0	1	0	0	1	1	0	2	2	0	0	0	1	0	0	1	1	1	1	0	0	0	0	0	0
132	0	2	0	0	0	0	2	0	1	0	1	1	2	1	0	1	2	0	2	0	2	0	2	2	0	1	2	0	1	0	0	1	0	2	2	2	1	0	0	2	2	0	0	1	0	1	0	1	0
133	0	1	0	1	0	0	2	0	0	0	2	1	2	2	0	0	1	1	1	2	1	2	0	1	1	1	1	0	0	1	0	1	1	0	0	0	1	0	1	1	1	0	1	0	1	0	0	0	1
134	1	1	0	0	0	0	2	0	0	0	1	0	0	0	0	0	1	1	1	1	1	0	2	2	0	1	2	0	0	2	2	1	1	0	0	0	1	0	0	2	2	0	1	0	0	0	0	0	0
135	1	2	0	0	0	0	1	1	0	0	0	0	0	0	0	0	1	0	2	0	2	0	2	2	1	2	2	0	0	0	0	2	1	0	0	1	0	1	0	1	1	0	0	1	0	1	0	0	0
136	1	0	0	0	0	0	1	0	0	0	1	0	1	0	0	1	1	1	1	0	2	1	2	2	0	1	1	0	1	1	1	1	0	2	2	2	0	0	2	0	0	0	0	0	0	1	0	2	0
137	0	2	0	0	0	0	1	1	0	0	0	0	0	0	0	0	2	1	1	0	2	0	1	1	0	1	1	2	2	1	1	0	0	2	0	2	1	0	2	0	0	1	1	1	0	1	0	0	0
138	0	1	1	0	1	2	1	0	1	0	1	1	2	1	1	0	2	2	1	0	2	1	2	2	0	0	2	0	0	2	1	1	0	2	0	2	2	0	0	2	2	0	0	0	1	0	0	0	0
139	0	2	1	0	0	1	2	0	0	0	0	0	1	0	0	0	1	1	1	1	2	1	2	2	0	2	1	0	1	1	0	0	0	1	0	1	1	1	0	1	1	0	0	0	0	1	0	0	0
140	1	1	0	0	0	0	1	0	1	1	1	0	1	1	0	0	0	0	2	0	2	0	2	2	1	0	1	0	2	0	0	2	2	0	0	1	1	0	0	2	2	1	1	0	1	1	0	1	0
141	1	1	0	1	0	0	1	0	1	0	1	1	2	1	0	0	0	0	2	0	2	0	2	2	0	0	2	0	1	1	0	0	0	2	1	1	2	1	0	0	0	0	0	0	0	1	0	1	0
142	0	2	0	0	0	0	2	0	1	0	0	0	1	0	0	1	1	0	2	0	2	0	2	2	0	1	2	0	0	2	1	1	1	1	0	1	2	0	0	2	2	0	0	1	1	1	0	0	0
143	1	1	0	0	0	1	1	0	1	0	0	1	0	0	0	0	1	0	2	1	2	1	2	2	0	2	0	1	2	0	1	0	0	1	0	0	1	1	0	1	1	0	0	0	0	1	0	0	1
144	0	1	0	1	0	0	1	0	1	0	1	1	1	1	0	0	1	1	1	0	1	0	2	2	0	0	0	2	2	1	1	0	0	0	0	1	2	0	0	2	2	0	0	1	0	0	0	0	0
145	1	1	0	1	0	0	1	0	0	0	1	1	1	1	0	0	1	0	2	0	2	1	1	2	0	0	1	1	1	1	1	1	1	1	0	2	2	0	2	1	1	0	0	1	0	0	0	0	0
146	1	2	1	1	0	0	0	0	2	0	0	0	0	0	0	0	1	1	1	1	1	1	1	1	1	1	1	0	1	1	0	2	2	0	0	0	0	0	2	1	0	2	1	0	1	0	0	0	0
147	0	0	0	1	0	0	2	1	0	0	1	1	2	2	0	0	1	1	1	2	1	1	2	2	0	1	1	0	1	0	0	1	1	1	1	1	2	0	0	2	2	0	0	0	1	0	0	0	1
148	1	2	0	1	0	0	1	0	1	1	0	1	1	1	0	0	0	0	2	0	2	0	2	2	1	2	1	1	1	0	0	1	1	1	0	1	2	0	0	2	2	0	0	2	0	1	0	0	0
149	1	1	0	0	0	0	1	0	1	0	0	1	1	0	0	0	0	0	2	0	2	1	2	2	0	0	1	0	0	1	0	2	1	1	0	2	1	1	1	2	0	0	1	0	1	1	0	0	0
150	1	1	0	1	0	0	1	0	0	0	0	0	0	0	0	0	0	2	1	0	2	1	2	2	0	1	2	0	0	2	0	0	1	0	0	2	1	0	1	1	1	1	0	0	2	0	0	0	0
151	0	1	0	0	0	1	2	1	0	0	0	0	1	0	0	1	0	0	2	0	2	1	1	2	0	0	0	0	1	0	0	2	2	0	0	0	1	1	0	2	2	0	0	0	1	1	0	0	0
152	0	0	0	0	0	0	2	0	1	0	1	1	1	2	0	0	1	2	1	0	1	0	1	1	1	0	1	2	2	1	1	1	0	2	2	2	1	2	0	0	0	1	1	1	1	2	0	0	0
153	1	2	1	1	1	0	1	0	1	1	0	0	0	0	0	0	1	0	1	0	2	0	1	1	0	1	1	1	1	1	0	0	0	2	1	2	1	0	1	1	1	0	0	0	0	0	0	0	1
154	1	1	0	0	0	1	1	1	1	0	0	0	0	0	0	0	1	0	2	1	2	0	2	2	0	0	2	0	0	2	0	2	2	0	0	1	1	0	1	1	1	0	1	0	0	0	0	0	1
155	1	1	0	1	0	0	0	0	2	0	0	1	1	1	0	0	2	0	2	1	1	0	0	1	0	0	1	0	1	1	0	0	0	1	0	1	1	0	0	2	2	0	0	1	1	1	0	0	0
156	1	1	0	0	0	0	2	0	0	0	2	0	0	0	0	0	2	1	2	1	2	0	1	1	0	1	1	0	1	1	1	0	1	0	0	2	2	1	0	1	1	0	0	0	0	0	0	0	1
157	0	2	0	0	0	0	2	0	0	0	2	0	1	0	0	0	2	0	2	1	2	0	2	2	0	1	2	0	0	2	0	1	1	2	0	2	1	0	0	1	1	0	0	0	0	0	0	0	0
158	1	0	1	0	0	1	1	1	1	0	0	0	0	0	0	0	1	1	2	0	2	0	2	2	0	2	1	0	1	1	0	1	0	2	0	2	1	0	0	2	2	0	0	0	0	0	0	0	0
159	1	1	0	0	0	0	2	1	0	0	0	1	2	2	0	0	1	1	1	0	1	1	2	2	0	0	1	1	1	1	1	1	1	1	0	2	1	0	1	1	1	0	0	0	0	1	0	0	0
160	0	2	1	0	1	1	2	0	1	0	1	1	1	0	0	0	1	1	1	1	0	0	1	1	0	0	2	0	0	2	0	1	1	1	0	1	1	0	1	1	1	0	2	0	0	0	0	1	0
161	1	2	0	0	0	0	2	1	0	0	1	2	2	2	0	0	0	1	1	1	2	1	0	1	1	1	2	1	1	1	2	2	2	0	0	0	1	0	2	0	0	0	2	0	0	1	0	0	0
162	1	2	0	0	0	0	1	0	0	0	1	0	1	0	0	0	1	1	1	0	2	0	2	2	0	1	2	1	1	1	1	1	1	1	1	1	2	0	1	2	1	0	0	1	0	1	0	0	1
163	0	2	1	2	0	0	1	0	1	0	1	1	1	1	0	0	2	0	2	0	2	1	2	2	0	1	1	1	0	1	1	0	0	2	0	2	1	1	0	0	0	1	0	0	1	0	0	0	0
164	0	0	0	2	0	1	1	1	1	0	0	1	2	1	0	0	2	2	0	2	0	0	2	2	0	1	2	0	0	2	1	1	1	0	0	1	1	0	1	1	1	1	1	0	1	0	0	0	0
165	1	1	0	0	0	1	1	0	0	0	1	0	0	0	0	0	0	0	2	0	2	1	2	2	0	0	1	1	1	1	1	1	2	0	0	0	1	0	0	0	0	0	0	2	0	2	0	0	1
166	1	2	0	1	0	0	2	0	1	0	0	0	1	0	0	1	1	1	1	0	1	0	2	2	1	0	0	1	1	0	1	0	1	2	0	2	1	0	0	2	2	1	1	0	0	0	0	0	0
167	1	1	0	0	0	1	1	1	1	0	0	1	1	1	0	0	1	1	1	0	1	0	2	2	0	1	1	0	2	0	0	2	2	1	0	2	2	1	0	1	1	0	0	0	1	1	0	0	1
168	1	1	0	1	0	1	1	1	1	0	0	0	1	1	0	0	0	0	2	1	2	0	2	2	0	1	2	0	0	2	0	2	1	0	0	0	1	1	0	1	1	0	1	0	1	0	0	0	0
169	1	0	0	0	0	0	0	0	0	0	0	0	0	0	0	0	2	1	1	1	2	0	2	2	0	1	2	0	0	1	1	2	1	1	1	2	1	0	0	1	1	1	0	0	1	2	0	0	0
170	0	1	0	0	0	0	1	1	1	0	0	0	1	0	0	0	1	1	1	1	2	0	2	2	0	1	1	0	1	1	1	0	0	2	1	2	1	0	0	1	1	0	0	1	0	1	0	0	0
171	0	2	0	0	0	0	1	0	1	0	0	0	1	0	1	0	2	0	1	0	1	1	2	2	0	2	1	2	2	1	1	2	1	1	0	2	1	0	1	2	2	2	2	0	1	1	0	0	2
172	0	0	0	0	0	0	1	1	1	0	0	1	1	1	0	0	1	2	0	1	0	1	0	0	1	0	1	0	2	0	0	1	1	1	0	1	0	0	2	0	0	0	0	0	0	1	0	2	0
173	0	0	0	0	0	0	1	1	0	0	0	0	0	0	0	0	1	0	2	0	1	0	1	1	0	1	1	0	1	1	0	1	1	1	0	1	2	0	1	0	0	1	1	0	1	1	0	0	1
174	0	1	0	0	0	0	1	0	0	1	2	0	0	0	0	0	1	1	1	1	2	1	2	2	0	0	2	0	0	2	1	1	1	2	0	2	2	0	1	1	1	2	2	0	1	1	0	0	1
175	1	2	0	0	0	0	1	0	1	0	0	0	0	0	0	0	1	0	2	1	2	1	0	1	0	0	1	1	2	1	0	1	1	2	1	2	1	1	0	2	1	0	1	0	0	1	0	0	0
176	1	0	0	0	0	0	1	0	0	0	0	0	0	0	0	0	1	1	1	1	0	0	2	2	0	1	2	0	0	1	0	1	1	0	0	1	1	0	2	0	0	0	0	0	0	0	0	0	0
177	1	1	0	0	0	0	1	0	1	0	1	1	2	1	0	1	1	1	1	1	2	0	2	2	0	1	0	0	1	0	0	1	1	2	0	2	2	0	1	1	1	1	1	0	0	1	0	0	0
178	0	1	2	0	1	0	1	0	1	0	1	1	2	1	0	0	1	1	1	1	1	0	1	1	1	1	2	0	0	1	0	2	2	2	1	2	2	0	0	2	2	0	0	0	0	1	0	0	1
179	0	1	0	0	0	0	1	0	1	0	1	0	1	0	0	0	1	1	1	1	1	0	2	2	0	0	1	0	2	0	0	2	2	0	0	0	2	0	0	1	1	1	0	0	2	0	0	0	0
180	0	2	0	0	0	0	1	1	0	0	0	0	1	1	0	0	0	2	0	1	1	0	2	2	0	1	1	0	1	0	0	1	2	1	0	1	1	0	0	1	1	1	1	0	1	1	0	0	1
181	0	2	1	1	0	0	1	1	0	0	0	0	1	0	0	1	1	0	2	0	2	1	1	2	0	1	1	1	1	1	1	1	1	2	0	2	1	1	1	1	0	1	1	0	1	1	0	0	0
182	0	1	0	0	0	0	0	0	1	0	0	0	1	2	0	0	1	2	0	2	1	0	2	2	0	2	2	0	0	2	0	1	1	0	0	1	2	0	0	2	2	0	1	0	0	0	0	0	0
183	1	0	0	0	0	1	1	1	0	0	0	1	2	1	0	0	1	2	0	2	1	1	2	2	0	1	2	1	1	2	0	1	1	1	0	2	2	1	0	1	1	0	0	0	0	0	0	0	1
184	1	2	0	0	0	0	1	1	0	0	0	0	1	0	0	1	0	1	1	2	1	0	2	2	1	0	2	0	0	2	1	1	0	1	1	1	2	0	0	2	2	1	1	0	1	0	0	0	0
185	1	2	0	0	0	0	1	1	1	0	0	1	1	1	0	0	1	0	2	1	2	1	1	1	1	1	1	0	1	0	0	1	0	2	1	2	2	0	0	2	2	0	0	1	0	0	0	0	0
186	0	1	0	0	0	1	0	0	0	0	1	0	1	0	0	0	2	1	1	1	2	0	2	2	1	0	0	1	2	0	0	2	1	2	1	2	1	0	0	2	2	1	1	0	1	1	0	0	0
187	0	0	0	0	0	0	2	0	0	0	1	0	0	0	0	0	1	0	1	1	2	0	2	2	1	0	1	0	0	0	0	1	1	1	0	1	1	0	2	0	0	1	0	0	0	0	0	1	0
188	1	2	1	0	0	0	1	0	1	0	1	0	1	0	0	0	1	1	0	2	1	1	0	1	1	0	2	1	1	1	2	1	1	2	0	2	2	0	0	1	1	0	0	0	0	1	0	0	0
189	0	0	0	0	0	0	2	1	0	0	1	0	0	0	0	0	1	1	1	1	2	0	2	2	0	0	1	0	0	0	0	0	0	2	1	2	0	0	1	1	1	0	1	0	0	1	0	0	0
190	1	2	0	0	0	0	2	0	0	1	2	0	1	0	0	1	2	1	1	0	2	0	2	2	0	0	2	1	1	2	0	1	1	1	0	1	1	1	0	0	0	1	0	0	1	1	0	0	0
191	1	2	0	0	0	0	1	0	1	0	0	2	2	2	0	0	2	0	2	0	2	0	2	2	1	2	1	0	1	1	0	2	1	2	0	2	2	1	0	2	1	2	2	0	1	1	0	0	0
192	1	1	0	1	0	0	1	0	1	0	0	1	2	2	0	0	0	0	1	1	2	0	1	1	0	1	1	0	1	1	0	2	1	0	0	2	1	0	1	0	0	0	1	1	0	1	0	0	1
193	0	2	0	0	0	0	0	0	1	0	0	0	1	1	0	0	2	1	1	1	2	0	1	1	0	1	1	0	1	1	0	1	0	2	2	2	1	1	1	1	1	0	1	0	0	1	0	0	0
194	1	1	2	0	1	0	1	0	0	0	1	1	1	1	0	0	2	1	1	0	2	0	2	2	0	2	1	0	0	1	1	1	0	2	2	2	1	1	0	0	0	1	1	0	1	1	0	0	0
195	0	1	0	1	0	0	0	0	1	0	0	0	1	1	0	0	2	2	0	2	0	1	1	1	1	1	2	0	0	2	0	1	0	1	0	1	1	0	0	2	2	1	1	0	1	1	0	0	0
196	1	2	1	1	0	0	2	0	1	0	1	0	0	0	0	0	1	2	0	1	1	1	1	1	1	0	2	0	0	2	1	1	1	1	0	2	1	0	1	2	1	0	1	1	1	0	0	1	1
197	1	0	0	0	0	1	0	0	1	0	0	1	2	1	0	1	1	1	1	0	1	0	2	2	0	2	1	0	0	2	0	1	1	1	0	2	1	1	0	1	1	0	0	0	0	1	0	0	1
198	1	1	0	1	0	0	0	0	1	0	1	1	1	1	0	0	1	2	0	1	0	0	2	2	0	1	2	0	0	2	0	2	2	2	1	2	2	0	0	2	2	0	0	0	0	0	0	0	1
199	0	1	0	0	0	0	1	0	1	0	1	0	0	0	0	0	1	1	1	1	2	0	1	1	1	0	1	0	0	1	0	1	1	0	0	1	1	1	0	2	2	0	0	0	0	0	0	0	0
200	0	0	0	1	0	0	2	0	2	0	0	0	1	0	0	0	1	0	2	0	2	1	2	2	0	2	0	1	0	0	1	2	2	0	0	1	2	0	1	1	1	0	0	1	0	0	0	0	1
201	1	0	0	0	0	0	0	0	1	0	0	1	1	1	0	0	2	0	2	0	2	0	2	2	0	2	1	1	2	0	1	1	1	2	1	2	1	0	2	1	0	1	1	0	1	0	0	0	0
202	0	2	0	0	0	0	0	0	2	0	0	0	1	1	0	0	2	0	2	1	1	0	2	2	0	1	1	0	0	1	1	1	1	2	1	1	2	0	0	2	2	1	1	0	1	0	0	0	0
203	0	1	0	0	0	0	0	0	2	0	0	0	0	0	0	0	1	0	2	0	2	0	2	2	1	0	1	0	2	0	0	1	1	2	0	2	0	0	1	0	0	1	1	0	0	1	0	1	0
204	0	1	0	0	0	1	1	0	0	0	0	0	0	0	0	0	0	1	1	2	1	1	1	1	1	0	1	0	0	1	0	0	1	2	0	2	2	0	1	1	1	1	1	0	0	0	0	0	0
205	0	0	0	1	0	0	0	0	1	0	0	0	1	1	0	0	1	0	2	1	2	0	2	2	0	1	1	1	1	1	0	1	1	0	0	0	1	1	0	1	1	0	0	0	0	0	0	0	0
206	1	1	0	0	0	0	2	0	0	0	0	0	0	0	0	0	1	1	1	1	1	0	2	2	0	1	1	1	1	1	0	1	1	1	0	1	2	0	2	0	0	0	0	0	1	1	0	0	0
207	1	0	0	0	0	0	1	0	0	0	1	0	1	0	0	0	1	0	2	0	2	0	2	2	0	0	1	0	1	0	0	1	1	1	1	1	2	0	0	1	1	0	1	0	1	0	0	1	0
208	1	0	1	0	0	1	1	0	0	0	1	1	1	1	0	0	2	0	2	1	2	1	1	1	1	1	2	1	1	1	2	1	1	1	0	1	2	0	1	1	1	0	2	0	1	0	0	0	0
209	1	2	0	0	0	0	1	0	0	1	2	2	2	1	1	0	1	0	2	0	2	0	0	2	0	1	1	2	2	2	0	1	1	2	1	2	2	0	0	1	1	0	0	1	0	1	0	0	0
210	1	2	0	0	0	0	0	0	1	0	1	0	0	0	0	0	1	1	1	1	1	1	2	2	0	0	2	2	2	1	1	1	2	1	0	1	1	1	0	1	1	0	0	0	0	1	0	0	0
211	0	2	0	1	0	0	1	0	1	0	0	1	1	1	0	0	2	0	2	1	2	0	2	2	0	1	2	0	0	2	0	1	1	2	1	1	1	0	1	1	1	0	0	0	0	1	0	1	0
212	0	0	0	0	0	0	1	1	1	1	0	0	1	0	0	1	0	1	2	1	2	1	1	1	1	1	0	2	2	0	0	2	2	0	0	1	2	0	0	2	1	0	1	0	1	0	0	1	0
213	0	2	0	0	0	0	1	1	1	0	0	1	1	1	0	0	0	1	1	1	1	0	2	2	1	1	1	0	0	2	0	1	1	2	1	1	2	0	0	2	2	0	0	0	0	0	0	0	0
214	0	1	1	1	1	1	1	0	0	0	1	1	2	2	0	0	1	0	1	0	2	1	2	2	0	0	2	1	1	0	1	1	1	1	0	1	2	0	1	1	1	0	0	0	0	0	0	1	0
215	0	1	0	0	0	0	1	0	1	0	0	0	1	0	0	0	2	0	2	0	2	0	1	1	0	2	2	1	1	1	1	0	0	2	1	2	2	0	0	2	2	0	0	0	0	1	0	0	1
216	0	1	0	1	0	0	1	0	2	0	0	0	1	0	0	1	1	0	2	0	2	0	1	2	1	0	0	0	1	1	0	1	1	1	0	2	2	0	0	2	2	0	0	1	0	0	0	0	1
217	1	0	0	0	0	0	1	2	0	0	0	1	1	1	0	0	1	2	0	1	0	1	2	2	0	1	2	0	0	2	0	0	0	2	0	2	2	0	0	2	2	0	0	0	0	0	1	0	1
218	0	2	0	0	0	0	2	1	0	0	1	0	2	1	0	0	2	1	1	1	2	0	1	2	0	1	1	1	2	0	1	2	2	0	0	0	2	0	1	1	1	1	0	0	0	1	0	0	0
219	0	0	0	0	0	1	1	0	0	0	1	0	2	2	0	0	2	1	1	1	2	0	2	2	1	2	2	2	2	2	0	1	1	0	0	2	1	0	1	1	1	0	0	0	0	0	0	1	0
220	1	1	1	1	0	1	2	0	0	0	0	0	0	0	0	0	2	1	2	1	2	0	1	2	0	1	1	0	1	1	0	1	1	1	0	1	2	0	2	0	0	0	0	0	0	0	0	0	0
221	0	1	0	0	0	1	1	0	1	0	0	0	0	0	0	0	2	2	1	1	1	0	2	2	0	1	1	0	2	0	0	2	2	0	0	0	2	0	2	0	0	1	1	0	0	1	0	0	0
222	0	1	0	1	0	0	1	1	0	0	0	0	0	0	0	0	1	0	2	1	2	1	1	1	1	0	2	0	0	2	1	2	2	2	0	2	1	0	1	0	0	1	0	0	0	0	0	0	1
223	0	1	0	1	0	0	2	0	0	1	1	0	0	0	0	0	1	2	1	0	1	1	2	2	0	0	2	1	1	1	2	2	1	0	0	1	1	0	0	1	1	1	1	0	0	1	0	0	0
224	1	2	0	0	0	0	2	0	1	0	0	1	2	1	0	0	2	0	1	0	2	1	1	1	1	1	1	0	0	1	0	1	0	1	1	1	1	1	1	1	1	1	0	0	0	0	0	0	0
225	0	1	0	1	0	0	2	1	0	0	0	1	1	0	1	0	1	2	0	1	1	0	2	2	1	0	1	1	1	1	1	1	1	1	1	1	0	0	2	1	0	0	0	0	0	0	0	1	0
226	1	1	0	0	0	0	1	0	1	0	0	0	1	1	0	0	0	1	1	0	0	0	2	2	0	0	2	1	1	1	2	1	1	1	1	1	2	0	1	1	1	0	0	0	0	0	0	1	0
227	0	1	0	0	0	0	1	1	0	0	0	1	1	1	0	0	2	0	2	0	2	0	1	1	0	2	2	0	0	2	0	2	1	1	0	2	2	0	0	2	2	0	0	0	0	0	0	0	0
228	1	1	0	0	0	1	1	1	1	0	0	1	2	2	0	0	1	1	1	1	1	0	1	1	0	1	2	1	1	2	1	2	2	0	0	0	2	0	0	2	2	1	1	0	1	0	0	0	0
229	0	2	0	0	0	0	1	0	1	0	0	0	0	0	0	0	0	1	2	0	2	0	2	2	0	1	1	1	2	0	1	1	0	1	0	1	1	0	2	0	0	1	0	0	0	0	0	0	0
230	1	2	0	0	0	0	1	0	0	0	1	0	0	0	0	0	1	2	1	0	1	1	2	2	0	0	2	0	0	1	1	1	1	1	0	1	1	1	1	1	0	1	1	0	1	1	0	0	0
231	1	1	0	1	0	0	1	0	0	0	1	0	0	0	0	0	1	0	2	0	2	0	1	1	0	1	2	0	0	2	2	1	1	1	0	2	1	0	0	2	2	0	1	0	1	0	0	0	0
232	0	2	0	0	0	0	2	1	0	0	1	0	1	0	0	1	2	2	0	1	2	0	1	1	1	1	1	1	2	0	1	1	1	0	0	1	1	1	0	0	0	1	0	0	0	1	0	0	1
233	0	1	0	0	0	1	1	0	0	0	0	0	0	0	0	0	0	0	2	0	2	1	2	2	0	0	1	0	0	1	0	1	1	1	0	1	1	0	0	1	1	1	2	0	0	1	0	0	1
234	0	0	0	0	0	1	1	1	1	0	0	1	1	1	0	0	1	2	1	0	1	1	2	2	0	2	1	0	0	1	0	1	2	0	0	2	1	1	0	1	1	0	2	0	1	0	0	0	1
235	1	1	0	1	0	0	1	0	0	0	0	0	1	0	0	0	2	0	1	0	1	0	2	2	0	1	0	0	0	0	0	2	2	0	0	1	0	0	1	0	0	1	1	0	1	1	0	0	0
236	0	1	0	0	0	0	0	0	1	0	1	0	1	0	0	1	1	2	0	1	1	1	2	2	0	0	1	1	1	2	0	1	1	2	0	2	1	0	1	0	0	0	1	0	1	0	0	0	0
237	0	2	0	0	0	0	0	0	2	0	0	2	1	1	0	0	1	2	0	1	2	0	2	2	0	1	1	1	2	0	1	1	1	1	0	2	2	0	1	0	0	0	0	1	0	1	0	0	0
238	1	1	1	0	1	1	0	0	2	0	0	0	0	0	0	0	1	2	1	1	1	1	1	1	0	1	2	1	1	2	1	1	1	1	0	1	1	0	1	1	1	0	0	0	0	0	0	0	0
239	0	2	0	1	0	0	1	0	0	0	0	1	1	1	0	0	1	1	1	0	1	0	2	2	0	1	2	1	1	1	2	1	1	0	0	1	1	0	0	0	0	0	0	2	0	2	0	0	1
240	0	0	1	0	1	0	0	0	2	0	0	0	0	0	0	0	0	1	1	1	1	0	1	1	0	1	2	1	1	1	2	2	1	0	0	1	1	0	0	0	0	0	0	0	1	1	0	0	1
241	1	2	0	0	0	0	0	0	2	0	0	0	0	0	0	0	2	0	2	0	2	1	2	2	0	0	1	0	0	1	0	2	1	1	0	2	2	0	1	1	1	1	1	0	1	2	0	0	0
242	0	2	0	0	0	1	1	0	1	0	1	0	0	0	0	0	1	1	1	1	1	1	2	2	0	0	2	0	0	2	2	0	1	0	0	2	1	0	1	0	0	1	1	0	1	1	0	0	0
243	1	0	0	0	0	0	1	0	0	0	1	0	0	0	0	0	1	0	2	1	2	1	2	2	0	1	2	1	1	1	2	1	1	0	0	0	2	0	1	0	0	1	1	0	1	1	0	0	1
244	0	1	0	1	0	1	1	1	1	0	0	0	1	0	0	0	1	1	1	1	1	0	2	2	0	1	1	1	2	1	0	1	1	2	0	2	1	1	0	1	1	1	1	0	0	1	0	1	0
245	0	1	0	0	0	1	1	1	1	0	0	1	1	1	0	0	1	0	2	1	2	1	1	1	0	1	0	1	2	0	0	1	2	1	0	1	1	0	0	1	1	2	2	0	1	0	0	0	0
246	0	2	0	0	0	0	1	1	0	0	0	0	0	0	0	0	1	2	0	1	0	0	2	2	0	2	1	2	2	2	0	0	0	1	0	1	1	1	0	2	1	0	1	1	2	1	0	0	0
247	1	2	0	0	0	0	0	0	1	0	0	2	1	1	0	0	1	1	1	1	1	0	1	1	1	0	1	1	2	0	1	1	1	1	0	2	1	2	0	0	0	2	2	0	1	0	0	0	0
248	0	1	0	0	0	0	1	0	1	1	1	1	1	1	0	0	1	2	0	1	2	1	2	2	0	0	2	0	0	2	0	1	0	2	0	2	2	1	0	1	1	0	1	0	1	0	0	0	0
249	0	0	0	0	0	1	2	0	1	0	0	1	0	0	0	0	1	1	1	0	1	0	2	2	0	1	0	2	2	0	0	1	1	1	0	1	1	1	0	1	1	0	0	0	0	0	0	0	1
250	1	2	0	1	0	0	1	0	0	0	1	1	2	2	0	0	1	0	2	0	2	0	2	2	0	1	1	1	1	1	1	0	1	2	0	2	2	0	1	1	1	0	0	0	0	1	0	0	0
251	1	1	0	1	0	0	1	0	0	0	1	1	1	1	0	0	0	2	1	0	2	0	1	2	0	1	1	0	0	1	1	1	1	0	0	0	1	0	0	1	1	0	1	0	0	0	0	0	0
252	1	0	0	1	0	0	0	0	1	0	1	0	0	0	0	0	0	0	2	1	2	1	2	2	0	0	1	0	0	1	0	1	1	2	1	2	1	0	0	1	1	1	1	0	1	0	0	1	0
253	0	0	0	1	0	1	0	0	2	0	0	0	0	0	0	0	0	1	2	0	2	0	2	2	0	0	2	0	0	1	1	2	2	2	0	2	1	0	1	2	1	0	0	0	0	1	0	0	0
254	0	0	0	1	0	1	2	0	1	0	0	1	1	1	0	0	1	1	1	0	1	0	2	2	0	1	2	0	0	2	0	1	1	0	0	0	1	0	0	1	1	1	1	0	1	0	0	0	0
255	1	0	0	0	0	1	2	1	0	1	1	1	1	1	0	0	0	1	1	0	0	1	2	2	0	0	0	0	1	1	0	1	1	1	0	1	1	0	1	2	1	2	2	0	1	1	0	0	0
256	0	2	0	0	0	0	2	1	0	0	1	0	1	0	0	1	0	0	2	1	2	1	1	1	1	1	2	0	0	1	1	2	1	1	0	2	1	1	0	1	1	0	0	0	0	1	0	0	1
257	0	1	0	1	0	0	1	0	0	0	0	0	0	0	0	0	1	0	2	0	2	0	1	1	1	2	1	0	0	2	0	1	1	1	0	2	2	0	0	2	2	1	1	0	1	0	1	0	1
258	0	2	0	2	0	0	1	1	1	0	0	1	0	0	0	0	2	0	1	0	1	2	2	2	0	0	2	0	0	2	0	1	1	1	0	2	2	0	0	1	1	0	1	0	1	1	0	1	0
259	1	1	0	1	0	0	2	0	0	0	2	1	0	0	0	0	0	0	2	0	2	0	2	2	0	1	1	0	0	1	1	2	1	0	0	1	1	0	0	2	2	0	0	1	0	0	0	0	0
260	1	1	0	1	0	0	1	1	0	0	0	0	1	0	0	0	2	0	1	0	1	0	1	1	1	1	2	1	1	1	2	1	1	1	1	1	1	0	0	2	2	0	2	0	0	0	0	1	0
261	1	1	0	0	0	0	2	0	1	0	0	0	1	0	0	1	2	1	1	1	2	0	2	2	0	1	0	2	2	0	0	1	2	1	0	1	1	1	1	1	0	0	0	0	0	2	0	0	0
262	1	0	0	0	0	0	0	0	2	0	0	0	0	0	0	0	2	1	1	1	1	0	2	2	0	1	1	0	1	1	0	1	1	1	0	1	1	0	2	1	0	1	1	0	2	0	0	1	0
263	0	0	0	0	0	0	1	0	1	0	0	0	1	0	0	0	0	2	0	1	0	0	2	2	0	1	1	1	1	1	1	0	1	1	0	1	2	0	0	1	1	0	0	0	0	0	0	1	0
264	1	1	0	0	0	1	1	0	2	0	0	0	1	1	0	0	2	1	1	1	1	0	2	2	0	2	1	0	1	1	1	1	0	1	1	1	1	1	0	1	1	1	0	0	1	2	0	1	0
265	0	2	0	0	0	0	2	0	0	0	1	0	1	0	0	1	0	2	0	1	0	0	2	2	0	0	0	2	2	0	0	0	0	2	1	2	1	0	0	2	2	1	1	0	1	0	0	1	1
266	1	1	1	1	0	0	1	1	1	0	0	0	1	0	0	0	1	2	0	1	0	1	2	2	0	0	2	0	0	2	1	1	1	1	1	2	1	0	1	1	1	0	0	0	0	1	0	1	1
267	0	1	0	0	0	0	2	0	1	0	0	0	0	0	0	0	1	1	1	1	1	0	2	2	1	2	1	0	1	1	0	2	2	2	0	2	1	0	1	2	1	0	0	0	0	0	0	0	0
268	0	0	0	0	0	0	2	0	1	0	0	0	1	0	0	1	1	0	2	0	2	1	0	0	1	1	0	1	1	1	0	2	1	1	0	1	1	1	1	1	0	0	0	1	1	1	0	0	0
269	0	2	0	0	0	1	2	0	0	0	1	0	1	0	0	1	2	0	1	0	1	0	2	2	0	1	1	1	1	1	1	2	2	0	0	1	1	0	1	1	1	0	0	1	0	1	0	0	0
270	0	1	0	1	0	0	1	1	1	0	0	0	0	0	0	0	1	2	0	1	1	0	2	2	0	2	1	0	1	1	0	1	0	2	2	2	1	2	0	0	0	0	1	0	1	0	0	1	0
271	0	1	0	1	0	1	2	0	2	0	0	0	0	0	0	0	1	1	1	0	1	0	1	1	0	1	1	0	0	1	0	0	0	1	0	0	1	0	1	1	1	1	1	0	1	0	0	0	1
272	1	2	0	0	0	0	0	0	1	0	0	1	1	0	0	0	1	1	2	0	2	0	2	2	1	0	1	2	2	1	0	0	0	1	0	1	1	1	1	1	0	0	1	1	1	0	0	0	1
273	1	2	1	1	1	0	1	0	0	0	1	0	1	0	0	1	1	1	1	0	2	0	1	2	1	0	1	0	1	1	1	1	1	1	0	1	1	1	0	0	0	1	1	1	1	2	0	0	0
274	1	1	1	1	0	0	2	1	0	0	1	0	0	0	0	0	2	2	0	2	1	1	1	1	1	1	1	1	1	1	0	1	0	2	1	2	1	0	0	1	1	0	0	0	1	1	0	1	0
275	0	2	0	0	0	0	2	0	0	0	0	0	0	0	0	0	0	2	0	1	0	1	1	1	0	1	2	0	0	1	0	1	1	1	1	1	1	1	0	1	1	0	0	0	1	0	0	0	0
276	0	2	0	0	0	1	0	0	1	0	0	0	2	0	1	1	2	0	2	0	2	1	1	2	0	1	1	0	1	1	0	1	1	1	1	1	1	0	1	1	1	1	1	0	1	0	0	0	1
277	0	2	0	0	0	1	0	0	1	0	0	0	0	0	0	0	1	1	1	2	1	1	2	2	0	1	0	1	2	0	0	2	1	0	0	0	0	0	1	1	1	0	1	0	0	0	0	1	0
278	1	2	0	0	0	0	1	1	0	0	0	0	1	1	0	0	1	0	2	0	2	0	2	2	1	2	2	0	0	2	2	2	2	2	0	2	1	0	1	2	2	1	1	0	1	1	0	1	0
279	0	1	0	0	0	0	0	0	1	0	0	0	2	0	0	1	2	1	1	1	1	0	2	2	0	0	2	0	0	2	0	1	0	2	0	0	1	0	0	2	2	0	0	1	0	0	0	1	0
280	1	2	0	1	0	0	1	1	1	0	0	2	1	1	0	0	0	1	1	2	1	0	2	2	0	2	0	2	2	0	0	2	2	1	0	2	1	1	0	0	0	0	2	0	1	0	0	0	0
281	0	2	1	0	0	1	1	0	1	0	1	0	0	0	0	0	1	1	2	0	2	0	2	2	0	1	2	0	0	2	0	2	2	2	1	2	2	0	1	1	1	1	1	0	1	0	0	1	0
282	1	2	0	0	0	0	1	0	0	0	1	0	1	0	0	0	1	0	2	0	2	0	2	2	0	1	2	0	0	2	0	2	2	1	0	1	1	0	1	1	1	0	1	0	0	0	0	1	0
283	1	1	0	0	0	0	0	0	1	0	0	0	1	0	0	1	1	1	1	0	2	1	2	2	0	1	2	0	1	1	0	1	1	0	0	1	1	0	1	2	1	0	0	0	0	1	0	0	0
284	1	2	0	0	0	0	2	0	0	0	0	0	1	1	0	0	1	0	1	0	1	0	2	2	0	0	1	0	1	1	1	2	1	1	1	2	1	0	1	1	1	0	0	1	0	1	0	0	1
285	0	1	0	1	0	0	1	1	1	0	0	0	1	0	0	1	2	0	2	0	2	0	2	2	0	0	2	0	0	2	1	0	0	2	0	2	1	0	0	2	2	1	1	0	1	0	0	0	1
286	0	2	0	0	0	0	2	1	0	0	1	2	2	2	0	0	1	1	0	1	0	0	2	2	0	2	1	1	1	1	1	0	0	2	0	2	2	0	0	1	1	1	0	0	2	1	0	1	0
287	0	1	0	0	0	0	1	1	0	0	0	0	0	0	0	0	1	0	2	0	2	2	0	1	1	1	2	0	0	1	1	1	2	1	0	1	1	0	0	1	1	0	1	0	0	2	0	1	0
288	0	1	1	1	0	0	0	0	1	0	1	0	1	0	0	1	1	0	2	0	1	0	1	1	0	1	2	0	0	1	0	1	2	1	0	1	1	0	2	1	0	0	0	0	0	0	0	0	0
289	0	1	0	0	0	0	1	0	0	1	2	0	0	0	0	0	1	1	1	1	1	0	2	2	0	1	2	1	1	1	2	1	1	0	0	2	1	0	1	1	1	0	0	0	0	0	0	0	1
290	0	1	1	1	0	0	0	0	1	0	0	0	0	0	0	0	1	2	0	1	1	1	2	2	0	1	2	1	1	1	0	2	1	2	1	2	1	0	2	0	0	2	2	0	1	1	0	0	0
291	1	1	0	1	0	0	0	0	1	0	0	0	1	0	0	0	1	2	1	1	1	0	1	1	0	0	2	0	0	2	2	0	2	0	0	1	1	1	0	2	1	0	1	0	1	0	0	0	0
292	0	0	0	0	0	0	1	1	1	1	0	1	2	2	0	0	1	1	2	0	2	0	2	2	1	1	0	0	1	1	0	0	1	1	0	2	2	0	0	2	2	0	1	0	0	1	0	0	0
293	0	1	0	0	0	0	0	0	2	0	0	0	0	0	0	0	0	2	1	0	2	1	0	1	0	1	2	2	2	2	0	1	1	0	0	2	1	1	0	0	0	0	0	0	0	1	0	0	0
294	1	2	1	0	0	0	0	0	1	0	1	0	0	0	0	0	2	0	2	0	2	0	2	2	0	2	2	0	0	1	1	2	2	2	0	2	0	1	1	0	0	0	1	0	1	0	0	1	0
295	0	1	0	1	0	0	2	0	0	0	0	0	0	0	0	0	1	1	1	2	1	1	2	2	0	0	1	0	1	1	1	1	1	2	0	2	2	0	0	1	1	0	0	0	0	1	0	1	0
296	1	2	0	0	0	0	0	0	2	0	0	2	1	1	0	0	1	1	1	1	2	0	1	2	0	1	2	0	0	2	1	0	1	1	0	1	1	0	2	0	0	0	1	0	0	1	0	0	1
297	1	1	2	0	1	0	2	0	0	0	1	0	1	1	0	0	1	1	1	2	1	1	2	2	1	0	0	1	1	1	0	1	1	2	0	2	2	0	0	2	2	1	1	0	1	0	0	0	1
298	0	1	0	0	0	0	2	1	0	0	1	0	1	1	0	0	0	1	1	1	2	0	1	2	0	1	2	0	0	2	0	2	1	2	2	2	1	0	2	0	0	0	0	0	0	1	0	0	0
299	1	2	0	0	0	0	1	0	0	0	1	0	1	0	0	0	2	2	0	1	1	0	1	1	0	1	1	0	0	1	0	1	1	2	0	2	2	0	0	2	2	1	1	0	1	1	0	0	0
300	0	1	0	0	0	0	0	0	1	0	0	1	2	1	0	0	1	1	1	1	2	0	1	1	2	2	1	0	1	1	0	1	1	2	1	2	1	1	0	0	0	0	1	1	2	0	0	0	0
301	0	0	0	1	0	0	2	1	0	0	0	0	0	0	0	0	2	1	1	0	2	0	1	1	1	2	2	0	0	2	1	1	1	2	1	2	2	0	0	2	2	1	1	0	1	1	0	0	0
302	0	2	0	1	0	0	0	0	1	0	2	1	0	0	0	0	1	0	1	0	1	1	2	2	0	2	0	1	2	0	0	1	0	2	2	2	2	0	0	1	1	0	1	0	1	0	0	1	0
303	0	2	1	1	0	0	1	1	1	0	0	0	0	0	0	0	1	0	2	1	2	0	2	2	0	1	2	0	1	1	0	2	1	0	0	2	2	1	0	1	1	1	0	0	0	0	0	1	0
304	1	2	0	0	0	0	1	1	1	0	0	0	1	0	0	0	2	2	0	1	2	0	2	2	0	0	2	0	0	2	0	0	0	2	0	2	2	0	1	1	1	0	0	1	0	1	0	0	0
305	1	1	0	0	0	1	1	0	0	0	1	0	2	1	0	0	1	2	0	1	1	1	2	2	0	1	1	1	2	0	1	2	2	1	0	1	2	0	1	1	1	0	0	0	0	1	0	0	0
306	1	1	0	0	0	0	0	0	1	0	0	0	0	0	0	0	1	2	1	0	1	0	2	1	1	1	0	1	2	0	0	2	2	0	0	0	2	0	0	2	2	1	0	0	0	0	0	0	0
307	1	2	0	0	0	0	0	0	1	0	0	1	1	1	0	0	1	1	1	0	2	0	2	2	0	1	1	0	1	1	0	1	1	2	0	2	1	1	0	1	1	1	1	1	0	1	0	0	0
308	0	1	0	1	0	0	1	0	1	0	0	0	1	1	0	0	2	2	0	1	2	0	1	1	0	1	1	0	1	1	1	2	2	1	0	2	2	0	0	1	1	0	0	0	0	0	0	0	1
309	1	1	0	1	0	0	0	0	0	0	1	1	1	1	0	0	1	1	1	1	1	0	2	2	0	1	1	0	1	1	1	1	1	1	0	2	1	0	1	0	0	2	2	0	1	1	0	1	1
310	0	1	0	0	0	0	1	0	0	0	0	0	0	0	0	0	0	0	1	1	1	0	2	2	1	1	2	0	0	2	0	0	0	2	1	2	2	1	0	0	0	1	1	0	1	1	0	0	2
311	0	1	0	1	0	0	2	1	0	0	0	0	0	0	0	0	1	0	2	0	2	1	1	1	1	1	1	2	2	1	1	0	2	0	0	1	2	1	0	1	1	0	0	0	0	0	0	1	0
312	0	0	0	0	0	1	1	0	1	0	0	0	0	0	0	0	0	1	1	1	2	2	0	1	1	1	2	0	0	2	1	1	2	2	1	2	1	0	0	1	1	0	1	0	1	0	0	0	0
313	1	0	0	0	0	1	2	1	0	0	0	0	0	0	0	0	1	2	0	0	0	0	2	2	1	1	1	0	1	1	0	1	1	1	1	1	1	0	2	0	0	0	0	0	0	0	0	0	0
314	1	2	0	0	0	0	2	1	0	0	0	0	1	1	0	0	2	2	1	1	1	0	2	2	0	1	2	0	1	1	0	1	1	1	1	1	1	0	0	1	0	0	0	0	0	1	0	0	1
315	1	1	0	1	0	0	2	0	1	0	0	0	1	1	0	0	1	2	0	1	1	1	1	1	1	0	2	0	0	2	1	0	0	2	1	2	1	0	0	1	1	0	1	1	2	0	0	0	0
316	1	1	0	1	0	0	2	0	0	0	1	0	0	0	0	0	2	1	1	1	2	0	2	2	0	1	1	0	1	1	1	1	1	2	1	2	0	1	0	1	1	0	0	0	0	0	0	1	0
317	1	1	0	1	0	0	1	0	2	0	0	1	1	0	1	0	1	0	1	2	1	0	2	2	0	0	1	0	0	1	1	1	1	0	0	1	1	0	1	2	1	1	1	0	0	1	0	0	0
318	1	1	0	1	0	0	2	1	0	0	0	0	1	0	0	1	2	2	0	2	0	0	2	2	0	1	1	0	0	1	1	2	1	1	0	1	0	1	1	0	0	0	0	0	0	1	0	1	0
319	1	2	1	1	0	0	1	2	0	0	0	0	1	0	0	0	1	1	1	0	1	0	2	2	0	1	1	0	1	1	1	1	1	1	0	1	1	0	0	1	1	0	1	0	0	0	0	2	0
320	0	1	0	0	0	0	1	0	0	0	0	0	0	0	0	0	2	1	1	0	2	0	2	2	0	0	1	0	1	1	1	2	1	2	0	1	1	2	0	0	0	1	1	0	1	0	0	0	0
321	0	1	0	0	0	1	1	0	1	0	1	0	0	0	0	0	2	2	0	2	2	1	1	1	1	1	2	0	0	2	2	1	1	0	0	1	0	0	1	0	0	0	1	0	1	0	0	0	0
322	1	1	0	1	0	0	0	0	2	0	0	0	1	0	0	0	1	0	2	0	2	2	2	2	0	0	1	1	1	1	1	2	1	1	0	1	1	0	2	0	0	0	1	0	1	0	0	0	1
323	0	2	0	0	0	0	1	0	1	0	1	0	1	0	0	1	2	0	1	0	1	1	1	2	0	1	1	2	2	2	0	1	1	0	0	1	1	0	0	1	1	0	0	1	0	0	0	1	0
324	1	0	0	1	0	0	2	0	0	0	1	0	0	0	0	0	0	1	1	1	1	1	1	1	1	1	1	0	1	2	0	2	1	1	0	1	2	0	1	1	1	0	0	0	0	1	0	0	0
325	1	2	0	0	0	0	2	1	0	0	1	0	1	1	0	0	2	0	1	0	1	1	2	2	0	1	2	0	0	1	1	0	0	2	0	2	1	0	1	1	1	0	0	0	0	1	0	0	0
326	0	1	0	0	0	0	1	0	1	0	0	1	1	1	0	0	2	1	1	1	1	0	2	2	0	1	2	0	0	2	0	1	0	1	0	1	1	1	0	0	0	0	0	0	0	1	0	0	0
327	0	0	0	1	0	0	1	0	0	0	1	1	1	1	0	0	2	0	2	0	2	0	2	2	0	0	2	0	0	1	1	1	0	1	1	1	2	0	0	1	1	0	1	0	0	1	0	0	0
328	1	2	0	0	0	0	0	0	0	0	1	0	0	0	0	0	2	1	1	1	2	0	2	2	0	2	0	2	2	1	1	2	1	1	0	1	1	0	1	1	1	1	1	0	1	1	0	0	0
329	1	0	0	1	0	0	1	0	1	0	1	1	1	1	0	0	1	0	1	0	1	0	2	2	0	0	1	1	1	0	0	0	0	2	0	2	0	1	1	0	0	0	0	0	0	1	0	0	0
330	0	0	0	1	0	1	2	1	0	0	0	1	2	2	0	0	1	0	1	1	2	1	2	2	0	2	1	1	1	1	1	0	0	1	1	2	1	1	0	2	2	0	0	1	0	0	0	0	0
331	0	0	0	0	0	0	2	0	0	0	0	1	1	1	0	0	2	1	1	1	2	1	1	1	1	1	2	0	0	2	0	0	0	1	1	2	1	0	1	1	1	0	0	0	0	2	0	0	0
332	0	2	0	0	0	0	1	0	0	0	1	1	1	1	0	0	0	0	2	1	2	1	1	1	1	1	1	1	1	0	0	2	1	2	1	2	1	0	0	2	2	1	1	0	1	0	0	0	0
333	0	1	0	0	0	0	2	1	0	0	0	1	1	1	0	0	1	1	1	1	1	1	2	2	0	0	2	0	0	2	0	0	0	2	0	1	1	0	0	1	1	1	0	0	0	0	0	0	0
334	0	1	0	0	0	1	2	1	0	0	1	0	0	0	0	0	0	1	1	1	2	0	2	2	0	2	2	0	1	0	0	2	1	2	1	2	1	1	0	1	1	0	0	0	0	1	0	0	0
335	1	2	0	0	0	0	2	1	0	0	1	1	1	1	0	0	0	0	2	1	2	0	1	1	1	0	2	1	1	2	0	1	1	2	0	2	1	0	1	2	1	0	1	0	1	1	0	0	0
336	0	1	0	0	0	0	1	1	1	0	0	0	2	1	0	0	0	2	0	1	2	0	2	2	0	1	1	0	2	0	0	1	0	1	0	1	2	0	1	1	1	0	0	0	0	2	0	2	0
337	0	1	0	1	0	0	1	1	1	0	0	0	0	0	0	0	1	1	2	1	2	1	2	2	1	1	1	0	1	1	0	2	2	0	0	0	1	1	0	2	2	0	1	0	0	1	0	0	0
338	0	1	1	0	1	1	1	0	1	0	1	0	0	0	0	0	1	1	2	0	2	1	2	2	1	1	2	0	0	2	1	0	1	1	0	2	1	0	1	1	1	2	2	0	1	0	0	0	1
339	1	0	0	0	0	0	2	1	0	0	1	1	2	1	0	0	1	0	2	0	2	1	2	2	1	0	2	0	0	2	0	2	2	1	1	1	2	0	0	2	2	0	1	0	1	0	0	0	1
340	0	2	0	1	0	0	1	0	1	0	1	1	1	1	0	0	0	2	0	1	2	0	1	2	0	1	2	1	1	1	2	1	1	2	0	2	2	0	0	2	2	0	1	0	1	0	0	0	0
341	0	0	0	0	0	0	1	1	1	0	1	0	1	1	0	0	2	2	1	1	2	1	2	2	0	2	1	0	1	1	1	1	1	2	0	2	1	0	1	1	1	1	1	0	2	0	0	0	0
342	1	1	0	0	0	0	2	0	0	0	1	0	1	0	0	1	0	0	2	0	2	2	1	1	1	1	1	1	2	0	1	1	2	1	0	1	2	1	0	1	1	0	1	0	1	0	0	0	0
343	0	1	1	0	1	2	1	1	1	0	0	0	1	0	0	1	1	0	1	0	2	0	2	1	1	1	2	0	1	0	0	2	1	1	0	2	1	0	0	1	1	0	1	0	0	1	0	0	0
344	0	0	0	0	0	0	2	1	0	0	0	1	0	0	0	0	0	1	0	1	2	0	2	2	0	2	0	0	1	1	0	1	1	2	0	2	2	1	0	0	0	0	0	0	0	0	0	0	0
345	0	2	0	0	0	0	0	0	1	0	0	0	1	0	0	0	2	1	2	1	2	0	2	2	0	1	2	0	0	2	0	1	1	0	0	1	1	0	0	1	0	1	1	0	1	0	0	0	0
346	0	1	0	0	0	1	0	0	2	0	0	0	1	0	0	1	2	2	1	0	1	1	2	2	0	0	1	0	1	1	0	1	1	1	0	1	2	1	0	2	1	0	0	0	0	0	0	1	0
347	1	1	0	0	0	0	1	0	1	0	0	0	0	0	0	0	1	2	0	1	2	1	1	2	0	0	1	0	1	1	0	0	0	0	0	1	1	0	1	1	1	1	1	0	1	1	0	0	1
348	0	0	0	1	0	0	1	0	0	0	1	0	0	0	0	0	1	0	2	0	2	1	2	2	0	0	2	0	0	2	0	1	1	1	0	2	1	1	0	1	1	1	1	0	1	0	0	0	0
349	0	2	1	1	0	0	2	0	1	0	1	1	2	1	0	1	1	1	0	2	1	1	1	1	0	0	1	0	0	1	0	1	1	2	1	2	2	0	0	2	2	1	0	0	0	1	0	0	1
350	1	1	0	0	0	0	1	0	1	1	0	0	0	0	0	0	2	1	1	1	2	2	2	2	0	0	1	0	0	1	0	1	1	0	0	1	2	0	0	2	2	0	0	0	0	0	0	2	0
351	1	0	0	0	0	0	2	0	0	0	2	0	2	0	1	1	1	1	1	2	1	0	1	1	1	0	1	0	0	1	0	1	1	1	0	1	1	1	0	0	0	1	1	0	1	0	0	0	1
352	1	1	0	0	0	0	0	0	2	0	0	1	1	1	0	0	2	2	1	0	1	0	1	1	1	2	1	0	1	1	0	2	2	0	0	1	1	0	2	0	0	0	0	0	0	1	0	0	0
353	0	1	0	1	0	0	0	0	2	0	0	0	1	0	0	0	0	2	0	1	2	1	1	1	1	1	2	0	0	2	0	2	2	1	0	1	2	0	0	2	2	0	1	0	1	0	0	0	0
354	0	0	0	0	0	0	1	0	1	0	1	0	0	0	0	0	2	1	1	1	1	0	2	2	0	2	2	0	0	2	0	1	1	2	0	2	2	0	1	1	1	0	1	0	1	0	0	0	1
355	0	2	0	0	0	0	0	0	0	0	1	1	2	1	0	1	2	1	2	1	2	0	1	1	0	0	1	0	0	1	0	2	1	2	1	2	1	0	0	1	1	0	1	0	1	1	0	1	0
356	0	1	0	0	0	0	1	1	1	0	0	0	2	1	0	0	1	0	1	0	2	0	2	2	0	2	2	0	0	2	1	1	0	2	0	2	1	0	1	1	1	1	0	0	1	2	0	0	0
357	1	1	1	0	1	1	1	1	1	0	0	0	1	1	0	0	2	0	2	0	2	0	2	2	0	2	1	1	0	1	2	1	1	0	0	1	1	0	2	0	0	1	0	0	2	0	0	0	0
358	0	2	0	0	0	0	1	0	0	1	1	0	1	0	0	1	1	1	1	0	1	0	2	2	0	0	0	0	0	0	0	1	0	2	0	0	2	0	1	1	1	1	1	0	1	0	0	0	0
359	1	0	0	0	0	0	2	0	0	0	2	0	1	1	0	0	1	2	0	0	0	0	2	2	0	1	1	0	1	1	1	1	1	1	0	2	2	0	0	1	1	1	1	0	0	0	0	0	1
360	0	1	0	0	0	0	1	1	1	0	0	0	1	0	0	1	2	0	2	0	2	0	2	2	1	0	2	1	1	1	1	1	1	1	0	2	2	0	0	1	1	1	1	0	1	1	0	0	1
361	0	1	0	0	0	1	1	0	1	0	0	1	1	1	0	0	2	0	2	0	2	0	2	2	0	2	1	1	1	1	1	0	1	2	0	2	2	0	0	1	1	0	1	0	1	0	0	0	2
362	1	0	0	1	0	1	1	1	0	0	0	0	2	1	0	0	2	1	2	0	1	1	1	1	0	0	1	2	2	1	0	1	1	1	1	2	2	0	1	1	1	1	0	0	1	2	1	0	1
363	0	2	1	0	0	0	1	0	1	0	0	1	1	1	0	0	1	1	1	2	1	0	2	2	0	1	0	0	0	0	0	2	2	0	0	1	2	0	0	1	1	0	0	1	0	1	0	0	2
364	0	2	0	0	0	0	0	0	2	0	0	1	0	0	0	0	2	2	0	1	2	0	2	2	0	1	2	0	0	2	0	2	2	0	0	0	1	1	1	1	1	0	2	0	1	0	0	0	1
365	0	2	0	0	0	1	2	0	1	0	1	0	1	1	0	0	0	0	1	1	2	1	2	2	0	1	1	0	1	0	0	1	2	2	1	2	1	0	0	1	0	1	1	0	0	0	0	0	0
366	0	2	0	0	0	0	1	1	1	0	0	0	0	0	0	0	1	0	2	0	1	1	2	2	0	0	2	0	1	1	0	1	1	1	0	2	2	0	1	1	1	1	1	0	1	1	0	0	0
367	1	0	0	0	0	0	0	0	0	0	1	0	0	0	0	0	1	2	1	1	1	0	2	1	1	1	1	0	1	1	1	0	0	2	0	2	1	0	2	0	0	0	1	0	1	1	0	0	1
368	1	2	0	0	0	0	1	0	0	1	2	0	1	1	0	0	2	2	1	0	2	0	1	1	0	1	2	0	0	2	1	1	1	0	0	1	1	1	0	1	1	1	1	0	1	0	0	0	0
369	0	1	0	1	0	0	0	0	1	0	0	0	1	1	0	0	1	1	1	1	2	0	1	2	0	1	1	0	0	1	0	0	1	1	0	1	1	1	1	1	1	0	0	0	0	1	0	0	0
370	1	2	0	0	0	0	1	0	1	1	1	1	1	1	0	0	1	0	2	1	2	0	1	1	1	0	2	1	1	1	2	2	1	1	0	2	2	0	1	1	1	0	1	0	1	0	0	1	0
371	0	0	0	0	0	1	1	1	0	0	0	1	1	1	0	0	2	0	1	0	1	0	1	1	0	0	1	0	0	1	1	2	1	2	0	1	2	0	1	1	1	1	1	0	0	1	1	0	0
372	0	0	1	0	1	0	2	0	0	0	2	0	0	0	0	0	1	0	2	0	2	0	2	2	1	2	1	0	0	1	1	1	1	1	1	1	1	0	0	1	1	1	1	0	1	0	0	0	0
373	0	1	0	0	0	0	1	0	2	0	0	1	1	0	1	0	2	0	2	0	2	0	2	2	0	0	2	0	0	2	2	2	1	0	0	2	1	1	0	0	0	1	1	0	1	1	0	0	1
374	0	0	0	0	0	0	1	0	1	0	1	0	0	0	0	0	1	1	1	1	2	1	2	2	0	0	2	0	0	2	1	2	2	1	1	1	1	0	0	2	2	0	0	1	1	1	0	0	0
375	0	1	0	1	0	0	1	0	1	0	0	1	1	1	0	0	2	2	1	0	2	1	2	2	0	0	1	0	1	1	0	1	0	2	0	2	1	0	1	2	1	0	0	0	0	1	0	1	0
376	0	0	1	1	1	0	1	1	1	0	0	1	1	1	0	0	1	1	1	1	1	1	1	1	0	0	0	2	2	0	0	2	1	2	1	2	1	0	1	1	1	1	1	0	1	0	0	1	0
377	1	2	0	0	0	0	1	0	2	0	0	2	2	2	0	0	1	2	0	1	1	1	2	2	0	0	2	0	0	2	2	0	0	1	0	1	2	0	0	2	2	0	0	2	0	1	0	0	1
378	1	1	0	0	0	0	2	0	0	0	2	0	1	0	1	0	1	2	0	0	1	1	1	1	1	0	1	0	1	1	1	1	2	1	0	1	0	0	1	0	0	0	0	0	0	1	0	0	0
379	1	2	1	0	0	0	1	0	1	0	1	0	2	2	0	0	2	2	1	0	2	0	2	2	0	0	2	0	0	1	0	2	1	0	0	1	2	0	1	1	1	1	1	0	0	1	0	0	0
380	0	0	0	0	0	0	2	1	0	0	0	2	1	1	0	0	2	0	2	0	2	1	2	2	0	1	2	1	1	1	0	2	1	1	1	1	1	0	1	1	1	0	0	0	0	0	0	0	1
381	1	1	0	0	0	0	2	1	0	0	0	0	2	2	0	0	2	0	2	0	2	0	2	2	0	1	2	0	1	1	1	2	2	1	0	2	1	0	0	2	2	1	1	0	0	1	0	0	1
382	0	1	0	1	0	0	1	0	0	0	1	0	1	0	0	0	1	0	2	0	2	0	1	1	0	1	2	0	0	1	0	2	2	1	0	1	1	1	0	0	0	0	1	1	1	0	0	0	0
383	0	2	0	0	0	0	0	0	0	0	0	0	0	0	0	0	1	2	0	1	1	0	2	2	0	1	0	0	0	1	0	1	1	1	0	1	0	0	1	1	1	1	0	0	0	0	0	0	0
384	1	1	0	1	0	0	1	1	1	0	1	0	0	0	0	0	2	2	1	0	1	1	1	1	1	1	2	0	0	0	0	1	1	1	0	2	2	0	0	2	2	0	1	1	2	0	0	0	0
385	0	2	1	1	0	0	1	1	0	0	0	1	1	1	0	0	0	1	1	1	1	1	1	1	1	1	1	0	1	1	0	1	1	1	0	1	0	0	1	1	1	0	0	0	0	1	0	0	0
386	1	1	0	0	0	1	0	0	2	0	0	0	0	0	0	0	1	1	1	1	1	0	1	1	0	1	2	0	0	2	0	1	1	0	0	1	1	0	1	0	0	0	1	0	0	0	0	1	0
387	0	0	1	0	1	0	0	0	1	0	0	1	1	1	0	0	2	1	1	0	2	1	2	2	0	1	1	0	1	0	0	1	1	2	1	2	2	1	0	1	1	1	1	0	0	0	0	0	0
388	0	0	0	0	0	2	1	0	1	0	0	0	1	1	0	0	2	0	1	0	1	0	2	2	0	0	2	1	1	2	0	1	1	1	0	1	1	0	1	1	1	0	0	1	0	0	0	0	0
389	0	0	1	1	1	0	1	0	0	0	0	0	1	1	0	0	1	1	1	0	1	1	1	1	1	1	0	0	0	1	0	1	2	1	0	1	1	1	1	1	1	0	0	0	1	0	0	2	0
390	1	0	0	0	0	0	2	0	0	0	1	0	0	0	0	0	1	1	1	1	1	1	2	2	1	0	1	0	0	2	0	1	1	1	1	1	1	1	0	1	1	0	0	0	0	0	0	0	0
391	1	0	0	0	0	2	1	1	1	0	0	1	2	1	0	0	0	1	1	2	1	0	2	2	0	1	2	0	0	1	1	1	0	1	0	1	1	1	0	0	0	0	0	0	0	0	0	0	0
392	0	2	0	0	0	0	2	0	0	0	0	0	0	0	0	0	1	1	1	1	1	0	2	2	0	0	2	0	0	2	0	1	0	1	0	1	1	1	0	1	1	1	1	0	1	0	0	0	0
393	0	1	0	1	0	0	0	0	1	0	2	0	2	1	0	1	2	1	1	1	2	0	2	2	0	0	0	1	2	0	0	2	2	1	0	0	2	0	1	1	1	0	0	0	0	0	0	0	0
394	0	1	0	0	0	0	1	1	0	0	0	1	2	2	0	0	1	1	1	1	1	1	1	1	1	1	1	1	1	1	1	1	0	2	2	2	1	0	1	1	1	0	0	0	0	1	0	0	0
395	1	0	0	0	0	0	1	1	1	0	0	1	1	1	0	0	1	2	0	1	1	0	2	2	0	1	2	0	1	0	0	1	1	2	0	2	2	0	1	0	0	0	1	0	1	0	0	0	0
396	0	1	0	0	0	0	1	0	1	0	0	0	0	0	0	0	1	1	1	1	1	0	2	2	0	1	1	0	0	1	0	1	1	2	0	2	0	1	1	0	0	0	1	1	1	1	0	0	0
397	0	1	0	0	0	1	0	0	1	0	2	0	1	0	0	1	1	0	2	1	2	1	0	0	1	0	2	0	0	2	0	2	1	2	0	2	1	1	0	1	1	0	1	0	1	0	0	0	0
398	0	1	0	0	0	1	1	0	0	1	1	0	0	0	0	0	1	1	1	0	2	0	1	1	1	2	1	0	0	1	0	0	0	2	0	2	1	0	2	0	0	0	1	0	0	1	0	1	0
399	0	2	0	1	0	0	1	0	1	0	1	0	1	0	0	0	1	0	2	0	2	1	2	2	0	0	1	2	2	0	1	0	0	2	1	2	1	0	0	1	1	0	0	0	0	1	0	0	0
400	0	2	1	1	0	0	2	0	0	0	2	1	2	2	0	0	0	0	2	0	2	0	2	2	0	1	2	1	1	2	0	1	1	1	1	2	1	0	1	0	0	1	1	0	1	0	0	0	1
401	1	1	0	0	0	0	1	0	0	0	0	1	1	1	0	0	1	1	1	0	2	1	1	1	1	2	2	1	1	1	0	0	0	0	0	1	2	0	0	2	2	0	1	0	0	1	0	1	0
402	0	1	1	1	0	0	2	1	0	0	0	2	2	2	0	0	1	1	1	0	1	0	2	2	0	1	2	0	0	2	1	1	1	1	0	1	1	0	1	0	0	0	0	0	0	0	0	0	0
403	1	1	0	0	0	0	1	1	1	0	0	0	2	1	0	0	0	1	1	1	1	0	2	2	0	2	2	1	1	2	0	0	0	2	1	2	0	1	0	0	0	0	0	0	0	1	0	0	0
404	0	1	0	1	0	0	1	0	0	0	1	0	1	0	0	1	0	0	2	0	2	0	2	2	0	0	1	0	0	1	0	1	0	2	2	2	1	0	1	0	0	0	2	0	1	0	0	1	0
405	1	1	0	1	0	0	0	0	2	0	0	0	1	1	0	0	1	1	1	1	1	1	2	2	0	0	1	0	1	1	0	2	1	2	1	2	1	0	0	1	1	0	0	0	0	0	0	0	1
406	0	0	0	0	0	0	2	0	0	0	0	0	2	1	0	0	1	1	2	1	2	0	1	2	0	1	2	0	0	2	0	2	1	1	1	2	0	1	0	1	1	0	0	0	0	0	0	0	0
407	1	1	0	1	0	0	1	0	1	1	1	1	1	1	0	0	1	2	0	1	1	0	2	2	0	1	1	1	1	2	0	2	2	0	0	0	1	0	2	1	0	1	1	0	0	1	0	0	0
408	0	2	0	0	0	0	2	0	1	0	1	0	1	1	0	0	1	0	2	0	2	0	1	1	0	1	2	1	1	1	1	1	0	2	2	2	2	0	0	2	2	0	1	0	1	0	0	0	0
409	0	0	0	0	0	0	0	0	2	0	0	0	1	0	0	0	2	1	1	1	2	0	2	2	1	2	2	0	0	1	0	1	1	1	0	1	1	0	1	1	1	1	1	0	1	1	1	0	0
410	1	1	0	0	0	0	1	1	1	0	0	0	1	0	0	1	0	2	0	1	0	0	2	2	0	2	1	1	1	1	0	2	2	1	0	1	2	0	1	1	1	1	1	0	1	0	0	0	1
411	1	1	0	0	0	0	1	0	1	0	0	0	2	1	0	1	1	1	1	1	0	1	1	1	0	1	2	0	0	2	1	2	2	0	0	0	2	0	0	1	1	0	1	0	0	0	0	0	0
412	0	2	0	0	0	0	2	0	0	0	0	1	2	1	0	1	0	2	0	1	1	0	2	2	0	0	2	0	0	2	0	1	2	1	0	1	2	0	0	2	2	0	0	0	0	2	0	0	0
413	1	0	0	0	0	0	1	0	1	0	0	1	2	1	0	0	2	0	1	0	1	1	0	0	1	1	1	0	1	1	0	1	1	1	0	1	0	0	1	1	0	1	1	0	1	1	0	0	0
414	1	0	0	0	0	1	1	1	1	0	0	1	2	2	0	0	1	0	2	0	2	0	2	2	0	1	1	1	1	0	0	1	2	1	0	1	1	0	2	0	0	0	1	0	1	1	0	0	0
415	1	2	1	1	0	0	0	0	2	0	0	0	0	0	0	0	2	1	1	1	2	1	2	2	0	0	1	0	1	1	0	2	1	0	0	1	2	0	1	1	1	0	0	0	0	1	0	1	1
416	1	1	0	1	0	0	1	0	1	0	1	0	1	0	0	0	1	1	1	1	1	1	2	2	0	0	1	0	0	1	0	2	2	0	0	1	1	0	0	1	1	0	0	1	0	0	0	0	0
417	0	0	0	0	0	0	0	0	2	0	0	1	1	1	0	0	1	0	1	0	2	0	2	2	0	0	1	1	2	0	1	2	2	0	0	0	2	0	0	2	2	0	0	0	0	1	0	0	0
418	0	1	0	0	0	0	1	0	1	0	0	0	0	0	0	0	0	2	1	0	2	0	2	2	0	1	1	0	0	1	0	0	0	1	0	1	1	1	0	2	1	1	1	0	1	1	0	0	1
419	0	0	0	0	0	0	0	0	1	0	0	0	0	0	0	0	1	0	2	0	2	2	2	2	0	0	1	1	1	1	0	0	0	1	1	1	2	0	0	2	2	0	1	0	1	0	0	0	1
420	1	0	0	0	0	0	0	0	2	0	0	0	1	0	0	1	2	0	1	0	1	0	1	1	0	1	2	2	2	1	1	1	1	1	1	2	1	0	0	0	0	1	1	1	0	1	0	0	0
421	1	1	0	0	0	0	0	0	1	0	0	0	0	0	0	0	0	1	0	0	0	1	2	2	0	0	1	0	0	1	1	2	2	1	0	0	2	0	0	2	2	0	1	0	1	0	0	0	0
422	1	1	0	1	0	0	1	0	1	1	1	0	1	0	0	0	2	0	2	0	2	0	1	1	1	0	2	1	1	1	2	1	2	1	0	2	1	0	1	2	1	0	0	0	1	1	0	0	1
423	1	1	0	0	0	0	2	0	0	0	2	1	1	1	0	0	0	0	2	1	2	0	1	2	0	1	2	1	1	1	1	0	0	1	0	0	1	1	0	1	1	0	0	0	0	1	0	0	0
424	0	1	0	0	0	0	2	1	0	0	1	1	1	1	0	0	1	0	2	1	2	1	2	2	0	0	0	0	0	1	0	2	2	0	0	1	1	0	0	1	1	1	1	0	1	2	0	1	0
425	1	0	0	0	0	1	0	0	1	0	1	0	1	1	0	0	0	0	2	0	2	0	2	2	0	1	2	1	1	1	0	0	0	2	0	2	1	1	1	2	0	1	2	0	1	0	0	0	1
426	1	1	0	0	0	0	1	0	0	0	0	0	0	0	0	0	0	2	0	1	1	0	0	2	0	1	2	0	0	2	1	2	1	0	0	2	1	1	0	1	1	0	0	1	0	1	0	0	1
427	1	0	0	0	0	0	1	0	1	0	1	1	2	2	0	0	1	2	1	0	1	0	2	2	1	1	2	1	1	2	0	1	1	2	0	2	1	0	0	2	2	0	0	0	0	0	0	0	1
428	0	0	0	0	0	1	1	0	1	1	1	0	0	0	0	0	0	0	2	1	2	0	2	2	0	1	1	1	1	1	0	1	1	1	1	1	1	0	0	1	0	0	0	0	0	0	0	0	0
429	1	1	0	1	0	0	2	0	0	0	2	0	1	1	0	0	1	1	1	1	1	1	2	2	0	0	1	1	1	2	0	2	2	1	0	0	1	1	0	1	1	2	2	0	1	1	0	0	0
430	0	2	0	0	0	0	0	0	1	0	1	1	1	1	0	0	2	1	1	1	2	0	2	2	0	0	1	0	0	2	0	1	1	0	0	0	1	1	0	0	0	0	0	2	0	2	0	0	1
431	0	1	0	0	0	0	2	0	0	0	1	1	2	1	1	0	2	0	2	0	2	0	2	2	1	0	2	1	1	2	0	1	1	2	0	2	1	0	1	0	0	0	0	0	0	0	0	0	0
432	1	2	0	0	0	0	1	0	1	0	0	2	2	2	0	0	2	0	2	0	2	0	2	2	0	2	2	0	0	1	0	0	0	1	1	2	0	0	1	0	0	0	0	0	0	0	0	0	0
433	1	1	1	1	1	1	1	0	0	0	0	0	2	0	1	1	2	0	2	1	1	0	2	2	0	1	2	0	0	2	1	1	1	1	0	1	1	0	0	1	1	0	0	0	0	1	0	0	0
434	1	2	0	0	0	0	0	0	0	0	1	0	1	0	0	0	0	0	2	1	2	0	1	1	0	1	2	0	0	2	0	1	1	1	0	1	0	0	1	0	0	0	1	0	0	0	0	0	0
435	0	1	0	0	0	1	0	0	1	0	0	1	1	1	0	0	0	1	0	0	0	0	2	2	1	0	2	1	1	2	0	0	1	1	0	1	0	0	2	0	0	0	1	0	0	2	0	1	0
436	1	1	0	0	0	0	0	0	0	0	1	0	0	0	0	0	0	1	1	1	1	0	0	0	0	0	1	1	1	1	1	1	1	1	0	2	1	1	1	1	1	0	1	1	0	1	0	0	0
437	0	2	0	0	0	0	0	0	1	0	1	0	0	0	0	0	2	1	1	1	2	0	1	1	1	1	2	0	0	2	0	0	0	1	0	1	1	0	2	0	0	0	0	0	1	1	0	0	0
438	0	0	0	0	0	0	1	0	1	0	1	0	1	0	0	0	1	0	2	0	2	1	2	2	0	2	2	0	0	1	1	2	2	0	0	1	1	0	1	1	1	0	1	0	0	2	0	1	0
439	1	0	0	0	0	2	0	0	0	0	1	0	0	0	0	0	1	2	1	0	1	0	1	1	0	1	1	0	1	2	0	2	2	1	1	2	2	0	1	1	1	0	0	0	1	0	0	0	1
440	0	0	0	0	0	0	1	0	2	0	0	0	0	0	0	0	1	1	1	1	2	1	2	2	0	0	1	0	1	1	1	1	1	1	0	2	1	0	0	1	1	0	0	1	0	1	0	0	0
441	1	1	0	1	0	0	0	0	1	0	0	0	1	0	0	1	0	2	0	2	0	1	2	2	0	0	1	0	1	1	0	2	2	1	1	1	2	0	1	1	1	1	1	0	1	1	0	0	0
442	0	1	1	0	1	2	2	1	0	0	1	0	1	0	0	1	2	0	2	1	2	0	2	2	0	0	0	0	1	0	0	2	2	0	0	0	2	0	1	1	1	1	1	0	2	2	0	0	0
443	0	0	0	1	0	1	1	0	1	0	0	1	2	2	0	0	1	1	1	1	1	0	2	2	0	1	2	0	0	2	0	2	1	1	0	2	1	0	0	2	2	0	1	0	1	1	0	0	0
444	1	2	0	1	0	0	2	1	0	0	1	1	1	1	0	0	2	0	2	0	2	0	2	2	0	1	2	0	0	2	0	1	0	2	2	2	1	0	0	1	0	0	0	0	0	0	0	1	0
445	1	0	0	0	0	0	2	0	1	0	0	1	1	0	1	0	1	2	0	1	1	0	2	2	0	1	1	0	1	0	0	1	1	1	1	1	2	0	1	1	1	2	2	0	0	1	0	1	0
446	0	2	0	0	0	0	2	1	0	0	0	0	1	0	0	1	2	0	2	0	2	0	2	2	0	1	1	0	1	0	0	1	0	2	2	2	1	1	1	1	0	1	1	0	0	1	0	0	0
447	1	2	0	0	0	0	1	0	2	0	0	0	0	0	0	0	1	1	1	0	1	1	2	2	0	2	1	0	1	1	0	1	1	1	0	1	1	1	0	1	1	1	1	0	1	0	0	1	0
448	0	2	0	0	0	0	1	0	1	0	0	0	1	1	0	0	0	1	1	0	1	0	2	2	1	2	1	0	0	1	0	1	1	1	0	2	1	0	0	1	1	0	1	0	1	0	0	0	0
449	1	1	0	1	0	0	1	1	0	0	0	0	0	0	0	0	2	1	1	1	2	1	1	2	0	1	1	1	2	1	0	0	1	0	0	2	1	0	2	0	0	1	1	0	1	0	1	0	0
450	1	1	0	0	0	1	1	1	1	0	0	0	1	1	0	0	0	2	0	1	1	1	1	1	1	1	2	0	0	1	0	1	2	1	0	1	2	0	0	2	2	0	0	0	0	1	0	0	1
451	1	2	0	0	0	0	1	2	0	0	0	0	0	0	0	0	0	1	2	0	2	1	2	2	0	0	2	1	1	2	0	1	1	2	0	2	1	0	1	1	1	0	0	0	0	1	0	1	0
452	1	0	0	0	0	1	0	0	2	0	0	0	0	0	0	0	2	2	0	2	1	0	2	2	1	2	1	1	2	1	0	0	0	2	1	2	2	0	2	0	0	0	0	0	0	1	0	0	0
453	0	0	0	1	0	0	1	0	1	0	0	0	0	0	0	0	1	1	2	1	2	0	2	2	1	0	1	1	1	1	0	2	1	0	0	1	1	0	1	0	0	0	0	0	0	0	0	0	0
454	1	0	0	0	0	1	0	0	1	0	1	0	1	0	0	0	0	0	1	1	1	0	2	2	0	1	1	0	1	1	0	1	1	2	2	2	2	0	2	0	0	2	2	0	1	1	0	0	0
455	1	0	0	0	0	1	1	0	1	0	0	1	1	1	0	0	1	1	1	1	1	1	2	2	0	1	1	1	1	1	0	0	1	1	0	2	1	1	0	2	1	0	0	0	0	0	0	0	0
456	1	1	0	0	0	1	2	1	0	0	1	0	1	0	0	1	1	2	0	1	1	1	2	2	1	0	1	0	1	1	0	2	2	1	0	1	1	1	0	1	1	0	0	0	0	0	0	1	0
457	1	2	0	0	0	0	2	0	0	0	2	0	0	0	0	0	1	1	1	1	2	0	2	2	1	2	2	1	1	2	0	2	2	0	0	0	1	0	0	1	1	0	1	0	1	0	0	0	0
458	1	1	0	1	0	0	2	0	0	0	0	0	0	0	0	0	0	2	0	1	1	0	1	1	2	2	2	1	1	2	0	2	1	1	1	1	1	1	1	1	1	0	0	0	0	2	0	0	0
459	1	0	0	0	0	0	2	0	1	0	0	1	1	2	0	0	1	0	2	0	2	2	2	2	0	0	2	0	0	2	1	1	1	2	0	2	1	0	2	0	0	0	1	0	1	0	0	0	0
460	0	1	0	0	0	0	1	0	1	0	1	1	2	2	0	0	1	1	1	2	1	0	1	1	2	2	1	0	1	1	0	1	1	2	0	2	1	0	1	1	1	1	1	0	1	2	0	1	1
461	0	0	1	0	1	0	2	0	0	0	0	1	1	1	0	0	1	1	1	1	2	0	2	2	0	1	2	0	0	2	1	1	1	1	0	1	1	1	0	2	1	1	1	0	1	0	0	1	0
462	0	0	0	0	0	1	2	1	0	0	1	0	2	0	0	1	2	0	2	0	2	0	2	2	0	0	1	1	2	0	1	1	1	1	0	1	2	1	0	1	1	0	0	0	0	2	0	0	1
463	1	1	0	1	0	0	2	0	0	0	0	2	2	2	0	0	2	2	1	1	2	0	2	2	0	1	2	0	0	2	0	0	1	1	0	1	1	0	0	1	1	0	0	1	0	1	0	0	0
464	1	0	0	0	0	0	1	1	1	0	0	0	0	0	0	0	1	1	1	1	2	0	2	2	1	0	1	0	2	0	0	0	0	2	1	2	2	1	0	1	1	0	0	0	0	1	0	0	0
465	0	1	1	1	0	0	0	0	2	0	0	1	1	1	0	0	2	1	1	1	1	0	2	2	1	0	2	0	0	1	1	1	1	2	0	2	1	0	0	2	2	0	0	0	0	2	0	0	0
466	1	1	0	0	0	1	1	0	1	0	1	0	0	0	0	0	0	0	2	0	2	0	2	2	0	0	1	1	1	1	1	0	0	1	0	1	1	0	0	2	2	2	2	0	0	1	0	0	0
467	0	1	0	0	0	0	0	0	1	0	1	2	2	1	1	0	1	1	1	0	1	0	0	2	0	1	2	1	1	0	1	0	1	1	0	2	1	0	2	0	0	0	0	0	0	1	0	0	0
468	0	2	0	0	0	0	1	1	0	0	0	0	0	0	0	0	2	1	1	1	2	1	2	2	0	0	1	1	2	0	1	1	0	1	1	1	1	0	0	1	1	0	0	0	0	0	0	0	0
469	1	1	0	0	0	0	1	1	1	0	0	0	1	0	1	0	0	2	0	1	1	1	2	2	0	1	2	0	1	1	1	2	1	0	0	0	1	0	0	2	2	1	1	0	0	1	0	1	0
470	0	0	0	0	0	1	0	0	2	0	0	0	1	0	0	0	1	1	1	1	1	0	2	2	0	2	1	1	2	1	0	1	1	1	0	1	2	0	0	1	1	0	0	0	0	0	0	0	0
471	1	2	0	0	0	0	1	0	1	0	0	1	2	1	0	0	2	0	2	0	2	0	2	2	0	0	2	0	0	2	1	1	2	0	0	1	1	0	1	1	1	0	1	1	0	1	0	0	2
472	1	0	0	1	0	0	1	0	1	0	1	0	0	0	0	0	2	0	2	0	2	1	2	2	0	0	1	1	1	1	0	1	1	1	0	1	1	2	0	0	0	1	1	0	1	0	0	0	0
473	1	1	0	0	0	1	0	0	0	0	0	0	1	0	0	0	0	0	2	0	1	0	2	2	0	2	1	0	0	0	0	1	0	2	0	0	1	0	0	1	1	0	0	0	0	0	0	1	0
474	1	1	0	0	0	0	1	1	1	0	0	0	1	1	0	0	2	0	1	0	1	0	2	2	0	1	1	0	0	2	1	1	1	2	0	2	1	0	1	1	1	0	0	1	0	0	0	0	1
475	1	1	0	1	0	0	2	0	0	0	0	0	0	0	0	0	2	1	1	1	1	0	2	2	1	0	1	0	0	2	0	0	0	2	1	2	1	0	2	0	0	0	0	0	0	0	0	0	1
476	0	0	0	0	0	2	1	1	1	1	0	0	1	0	0	0	2	0	1	0	1	1	2	2	0	0	2	0	1	1	1	1	1	1	0	2	2	0	1	1	1	0	1	0	0	0	0	0	1
477	0	0	0	0	0	1	2	1	0	0	1	0	0	0	0	0	1	1	1	1	1	1	1	2	0	1	2	0	0	1	1	1	0	1	0	1	0	0	2	0	0	0	1	0	1	0	0	1	0
478	0	0	0	1	0	1	1	0	0	0	0	1	1	1	0	0	1	1	1	1	1	1	1	2	0	1	2	0	1	0	0	1	0	1	1	1	1	0	1	1	1	1	1	0	1	1	0	1	0
479	0	1	0	0	0	1	1	1	0	0	0	0	0	0	0	0	1	0	2	0	1	1	2	2	0	0	1	0	0	1	1	1	1	0	0	1	0	0	1	0	0	0	1	0	1	0	0	0	0
480	0	0	0	0	0	0	1	1	1	0	0	2	2	1	1	0	1	2	0	1	2	1	1	2	0	0	1	0	0	1	0	2	2	0	0	0	1	1	1	0	0	1	0	0	0	0	0	1	0
481	0	0	0	0	0	1	0	0	2	0	0	1	2	1	0	0	1	1	1	1	2	0	1	1	1	1	0	0	1	0	0	1	0	1	1	1	1	0	0	2	2	1	2	0	0	1	0	0	1
482	1	1	0	0	0	0	1	1	1	0	0	0	1	0	0	0	1	0	2	0	2	0	2	2	0	2	1	0	2	0	0	1	1	1	1	1	2	0	0	2	2	2	2	0	1	1	0	1	0
483	1	2	0	0	0	0	2	1	0	0	1	0	1	2	0	0	2	0	2	0	2	1	2	2	0	0	0	1	1	1	0	1	1	0	0	1	1	2	0	0	0	0	0	0	0	1	0	0	0
484	1	2	0	1	0	0	1	1	0	0	0	0	1	1	0	0	1	1	1	0	1	0	2	2	0	0	1	1	1	2	0	1	1	2	1	2	2	0	0	2	2	0	1	0	1	0	1	0	0
485	1	0	1	1	1	0	1	0	1	0	0	0	1	1	0	0	1	0	2	0	2	1	1	2	0	0	1	0	0	1	0	1	0	2	1	2	1	0	1	1	1	0	1	0	1	0	0	0	0
486	0	1	0	1	0	0	2	0	0	0	1	0	0	0	0	0	2	1	1	1	1	1	2	2	0	0	1	1	1	1	0	1	1	2	1	2	0	0	1	1	0	1	1	0	1	0	0	0	0
487	0	1	0	0	0	0	1	0	0	0	1	0	1	0	0	0	1	0	2	0	2	0	2	2	0	0	1	2	2	1	2	0	0	2	0	2	1	1	1	1	1	0	0	0	0	1	0	0	0
488	0	2	0	2	0	0	1	1	0	0	0	1	0	0	0	0	0	0	2	0	2	0	2	2	1	0	2	1	1	1	2	0	0	2	0	1	1	0	0	1	1	0	0	0	0	0	0	0	0
489	1	1	0	0	0	0	1	1	0	0	0	0	0	1	0	0	0	2	1	0	2	0	2	2	0	1	0	0	0	0	0	1	1	0	0	0	1	1	0	2	1	0	0	0	0	0	1	0	1
490	0	2	0	0	0	0	1	1	1	0	0	1	0	0	0	0	1	0	2	0	2	0	1	2	0	1	2	1	1	2	1	1	1	1	1	2	1	0	1	2	1	0	0	0	0	0	0	0	1
491	0	0	0	0	0	0	2	1	0	0	0	0	0	0	0	0	0	1	1	1	1	1	1	1	0	1	1	0	1	1	1	1	1	0	0	0	1	1	0	1	1	0	0	0	0	0	0	0	0
492	0	0	0	1	0	0	1	0	1	0	1	0	0	0	0	0	1	0	2	1	2	0	2	2	2	1	1	1	1	1	1	1	1	2	1	2	1	0	1	1	1	0	0	0	0	2	0	0	0
493	0	2	0	0	0	0	1	0	1	0	0	1	2	2	0	0	2	2	0	1	1	0	2	2	0	1	1	1	1	1	0	0	0	2	0	2	1	0	2	0	0	0	0	0	0	1	0	0	0
494	0	0	0	0	0	0	1	0	1	0	0	0	1	0	0	1	1	0	1	1	1	1	1	1	1	2	1	0	2	0	0	1	1	2	1	2	1	1	0	2	1	1	1	0	1	1	0	0	1
495	0	0	0	1	0	0	1	1	1	0	0	0	0	0	0	0	1	1	1	0	1	0	1	1	1	2	1	0	1	0	0	2	2	2	0	2	1	0	1	1	1	0	0	1	0	1	0	0	0
496	1	0	1	0	1	0	1	1	1	0	0	1	1	1	0	0	1	2	0	1	1	1	2	2	0	1	1	1	1	1	0	2	2	0	0	0	1	1	0	1	1	0	0	0	1	1	0	1	0
497	0	0	0	0	0	0	2	0	0	0	1	1	1	1	0	0	2	2	0	1	1	1	2	2	1	0	2	0	0	2	0	2	1	0	0	1	0	0	2	1	0	0	1	0	1	1	0	1	0
498	1	1	1	1	0	0	0	0	0	0	0	1	2	2	0	0	1	1	1	0	1	0	2	2	0	0	2	0	0	1	1	2	2	1	0	2	1	0	1	2	2	0	1	0	1	0	0	0	1
499	1	1	0	0	0	1	2	1	0	0	1	0	0	0	0	0	1	0	2	1	2	1	2	2	0	1	1	0	1	0	0	1	2	1	0	1	2	0	0	2	2	0	0	0	0	1	0	0	0
500	1	1	0	1	0	0	0	0	1	0	2	0	0	0	0	0	0	0	2	1	2	1	2	2	1	0	1	1	1	1	0	0	0	2	2	2	0	1	1	0	0	0	1	1	0	1	0	0	0
501	0	1	0	1	0	0	0	0	0	0	1	0	2	0	0	1	2	2	1	1	1	0	2	2	0	1	2	0	0	1	1	1	1	0	0	1	2	0	0	1	1	0	0	0	0	1	0	1	0
502	0	1	0	0	0	0	0	0	2	0	0	0	1	1	0	0	1	1	1	0	2	0	2	2	1	0	0	0	1	1	0	2	1	1	0	2	1	0	2	0	0	1	1	0	0	1	0	0	0
503	0	2	0	0	0	0	0	0	0	0	1	0	2	0	0	1	2	0	1	0	1	0	2	2	0	1	1	1	1	1	0	0	0	2	0	2	2	0	0	2	2	1	1	0	1	1	0	0	0
504	0	1	1	0	1	1	1	0	1	0	1	1	1	1	0	0	2	0	2	0	2	0	2	2	0	0	1	0	0	1	1	0	0	2	1	2	1	1	0	1	1	0	0	0	0	1	0	0	0
505	0	1	0	0	0	0	0	0	1	0	0	0	0	0	0	0	1	1	1	2	1	0	1	1	0	2	2	0	0	1	0	2	1	1	1	1	1	0	1	1	1	1	1	0	0	0	0	0	0
506	1	1	0	0	0	0	1	1	1	1	0	0	1	1	0	0	1	2	0	1	1	0	2	2	0	1	1	1	2	0	1	1	1	2	0	2	1	2	0	0	0	1	1	0	1	0	0	0	1
507	0	0	0	0	0	0	1	0	1	0	1	0	1	0	1	0	0	0	2	0	2	1	2	2	0	2	1	0	1	1	0	0	0	2	0	2	1	0	1	1	1	0	0	0	0	1	0	1	0
508	0	1	1	0	1	1	1	0	0	0	0	0	0	0	0	0	1	1	1	0	1	1	1	2	0	2	1	1	1	1	0	2	2	1	1	1	0	1	1	0	0	0	1	0	1	0	0	0	0
509	1	2	1	0	0	1	1	0	1	1	0	1	1	1	0	0	1	2	0	1	2	1	0	1	0	0	1	1	2	1	0	1	0	1	1	1	0	1	0	1	1	0	1	0	1	0	0	0	1
510	1	1	0	0	0	1	1	0	1	0	1	0	2	1	0	0	1	1	1	0	1	1	2	2	0	0	2	0	0	2	0	1	1	1	0	1	2	0	0	2	2	0	1	0	1	1	0	0	1
511	1	0	0	1	0	0	1	1	0	0	0	0	0	0	0	0	2	0	2	0	2	0	2	2	0	1	2	1	1	2	0	1	1	0	0	1	1	0	2	0	0	0	0	0	0	0	0	0	0
512	1	0	0	0	0	0	1	1	1	0	0	1	2	1	0	1	0	2	1	0	2	0	2	2	0	1	2	0	1	1	0	1	2	2	1	2	2	0	0	2	2	1	1	0	1	0	0	0	0
513	1	1	0	1	0	1	1	0	0	0	1	0	0	0	0	1	2	0	2	1	2	0	2	2	0	1	0	0	0	1	0	1	2	1	0	2	1	0	0	1	1	2	2	0	0	1	0	0	0
514	0	1	0	1	0	0	2	1	0	0	1	0	0	0	0	0	1	2	0	0	0	1	1	1	1	1	1	1	1	1	0	1	0	2	1	2	2	0	0	2	2	1	1	0	0	0	0	0	0
515	0	1	0	0	0	1	1	0	1	0	1	1	0	0	0	0	2	0	2	0	2	0	1	1	1	1	1	2	2	1	1	2	2	0	0	0	2	0	0	2	2	0	0	1	0	1	0	0	1
516	1	0	0	0	0	0	1	0	0	0	1	2	1	1	0	0	2	1	1	0	2	1	1	1	1	0	1	0	0	1	1	1	1	0	0	0	2	0	1	2	1	0	1	0	0	0	0	0	1
517	0	0	0	0	0	0	1	0	2	0	0	0	0	0	0	0	1	0	2	0	2	0	1	1	1	2	2	0	0	2	1	0	2	0	0	1	2	0	1	1	1	0	0	0	0	0	0	0	0
518	0	2	0	0	0	0	1	0	1	0	1	1	2	2	0	0	2	1	1	0	2	0	2	2	1	1	1	0	0	1	1	1	1	0	0	0	1	0	0	2	2	0	0	1	1	1	0	1	0
519	1	1	0	0	0	1	1	0	1	0	0	0	1	1	0	0	2	1	2	1	2	1	2	2	0	1	2	0	0	2	0	1	0	1	1	1	2	0	0	2	2	0	0	2	0	2	0	0	0
520	1	1	0	0	0	0	1	0	1	0	1	0	0	0	0	0	1	0	2	1	2	1	0	0	1	0	1	0	0	1	0	1	2	2	1	2	2	0	1	1	1	0	1	0	1	0	0	0	1
521	1	1	0	0	0	1	1	1	0	0	0	0	0	0	0	0	2	2	1	0	1	0	0	0	0	0	2	1	1	1	2	2	2	2	1	2	1	0	1	1	1	0	1	0	1	1	0	0	1
522	1	0	0	0	0	1	1	0	1	1	1	1	1	1	0	0	1	0	2	0	1	2	0	1	1	1	1	0	1	0	0	1	1	0	0	1	0	0	2	1	0	1	1	0	1	0	0	0	0
523	1	1	0	0	0	0	0	0	1	0	1	1	1	1	0	0	0	1	0	0	0	0	2	2	0	2	2	0	0	2	0	2	1	1	0	1	0	0	1	0	0	1	1	0	0	1	0	0	0
524	1	1	0	1	0	1	1	0	2	0	0	0	0	0	0	0	2	0	2	0	2	0	2	2	1	1	1	1	1	1	0	0	0	2	1	2	0	0	2	1	0	1	1	0	1	0	1	0	1
525	1	1	0	0	0	0	2	1	0	0	1	0	0	0	0	0	1	1	1	1	2	0	1	1	0	1	2	0	0	2	0	1	0	2	0	2	2	0	0	1	1	0	0	0	0	0	0	0	0
526	0	0	0	0	0	1	2	0	0	0	0	0	1	0	0	0	1	1	1	0	1	2	0	1	1	1	1	0	0	0	0	0	0	2	1	2	1	0	0	1	1	1	1	0	1	0	1	0	0
527	1	2	0	0	0	0	2	0	1	0	0	1	1	1	0	0	1	0	2	0	2	0	2	2	0	2	1	1	1	1	0	1	1	0	0	1	0	0	2	1	0	0	2	0	0	0	0	0	0
528	1	0	0	0	0	2	1	0	0	1	1	1	2	2	0	0	1	0	1	0	1	1	1	1	1	2	1	0	0	2	1	0	1	0	0	2	1	0	0	1	1	1	1	0	1	1	0	0	0
529	1	2	0	0	0	0	1	0	1	0	1	0	0	0	0	0	1	0	1	0	1	0	2	2	0	1	1	0	2	0	0	1	1	2	0	2	1	1	0	1	1	1	1	0	1	1	0	0	0
530	1	0	0	0	0	0	1	0	0	1	2	0	1	0	1	0	0	0	2	0	2	0	1	1	0	1	1	0	0	0	0	2	2	0	0	0	0	0	1	0	0	0	0	0	0	1	0	0	2
531	0	1	0	0	0	0	2	1	0	0	1	1	2	1	0	0	2	1	1	1	1	1	0	1	0	1	1	0	1	1	0	1	1	0	0	1	2	1	0	2	1	1	0	0	0	0	0	0	0
532	0	1	0	1	0	0	1	0	0	0	1	0	0	0	0	0	1	1	0	1	0	0	2	2	0	0	1	1	2	0	1	1	1	1	0	1	1	1	0	1	1	1	0	0	0	0	0	0	0
533	0	0	0	2	0	1	1	1	0	0	0	0	0	0	0	0	1	1	1	1	1	1	2	2	0	1	1	0	0	1	0	2	1	1	1	2	2	0	0	2	2	0	1	0	1	0	0	0	1
534	0	1	0	1	0	0	2	1	0	0	1	0	0	0	0	0	2	1	2	1	2	1	2	2	0	1	2	0	0	2	0	1	1	1	1	1	1	0	1	1	1	1	0	0	2	0	0	0	1
535	1	2	0	0	0	0	2	0	0	0	0	0	1	1	0	0	1	1	1	1	1	0	2	2	0	1	2	1	1	2	0	2	1	0	0	1	2	0	0	2	2	1	1	0	0	0	0	0	1
536	0	2	0	0	0	0	0	0	1	0	1	1	1	1	0	0	1	1	1	1	1	1	2	2	1	0	2	0	0	2	1	0	0	2	1	2	1	0	1	1	1	1	1	0	1	1	0	0	1
537	1	1	0	0	0	0	2	0	0	0	0	1	1	1	0	0	0	1	1	0	0	0	2	2	0	1	1	0	1	1	0	1	0	1	1	1	1	0	0	2	2	0	1	0	0	1	0	1	0
538	1	1	0	1	0	0	1	0	1	0	0	1	1	1	0	0	1	1	1	1	1	0	2	2	0	1	0	0	1	0	0	1	1	0	0	1	1	0	1	1	1	0	0	0	0	1	0	0	0
539	0	1	0	0	0	1	0	0	2	0	0	0	1	1	0	0	2	0	2	0	2	1	2	2	0	0	1	0	1	1	0	0	1	2	0	2	2	0	0	2	2	0	2	0	0	0	0	1	0
540	0	2	0	0	0	0	1	0	1	0	1	0	0	0	0	0	1	0	2	0	2	0	2	2	0	2	2	0	0	1	0	1	1	2	0	2	1	0	1	1	1	0	1	0	1	1	0	0	0
541	1	2	0	0	0	1	2	0	0	0	2	0	0	0	0	0	1	0	1	2	1	0	2	2	1	0	1	0	0	2	0	1	0	2	1	2	1	2	0	0	0	1	0	0	0	1	0	0	0
542	0	0	0	0	0	1	0	0	1	0	0	0	0	0	0	0	2	1	1	1	1	0	1	1	0	1	0	1	1	1	0	1	1	1	0	1	2	0	1	1	1	0	0	1	0	1	0	0	0
543	0	1	0	1	0	0	1	0	1	0	1	0	1	0	0	1	1	0	2	0	2	1	2	2	0	1	2	0	0	1	0	1	0	2	2	2	1	0	0	1	1	0	0	0	0	0	0	0	0
544	1	1	0	0	0	1	0	0	2	0	0	1	2	1	0	0	1	0	1	0	1	0	1	1	1	0	2	1	1	0	1	1	1	1	0	1	1	0	0	1	1	0	1	0	0	1	0	1	1
545	1	1	0	0	0	1	0	0	1	0	0	1	1	1	0	0	1	0	2	0	2	0	2	2	0	1	1	1	1	1	0	1	1	2	1	2	1	0	1	0	0	1	1	0	1	1	0	0	1
546	1	2	0	0	0	0	2	0	0	0	1	2	1	1	0	0	2	1	2	1	2	0	2	2	0	2	2	1	1	1	2	0	1	1	0	2	2	0	0	2	2	1	1	0	0	0	0	0	0
547	0	1	0	0	0	0	1	0	1	1	1	0	0	0	0	0	1	1	1	1	2	0	1	2	0	1	1	0	0	1	0	2	1	0	0	1	2	1	0	2	1	0	1	0	1	0	0	0	0
548	0	1	0	0	0	1	2	1	0	0	0	1	2	2	0	0	2	2	1	0	1	0	0	0	0	0	1	0	0	1	0	1	0	2	1	2	1	0	0	2	2	0	0	0	0	1	0	0	0
549	1	1	0	0	0	0	2	0	0	0	2	1	1	1	0	0	1	2	0	1	1	0	2	2	0	1	0	1	1	1	0	2	1	1	1	2	1	0	2	1	0	0	0	1	0	0	0	0	1
550	0	1	1	0	1	1	1	0	1	1	0	0	0	0	0	0	0	1	1	0	0	0	2	2	0	0	1	0	0	1	0	2	1	1	0	1	1	0	2	1	0	0	0	0	0	0	0	0	1
551	0	1	0	0	0	1	0	0	2	0	0	1	2	2	0	0	1	1	1	0	2	0	2	2	0	1	1	0	0	1	0	1	0	2	1	2	2	0	0	2	2	1	0	0	0	1	0	0	1
552	1	2	0	0	0	0	1	0	1	0	0	0	1	0	0	0	1	1	1	1	1	0	2	2	0	0	1	1	0	1	1	1	1	2	0	1	2	0	1	1	1	0	0	1	0	0	0	0	1
553	1	1	0	0	0	0	2	0	1	0	0	0	0	0	0	0	2	1	1	1	1	1	1	2	0	0	2	0	0	2	1	0	0	1	1	1	1	0	1	0	0	0	0	2	0	2	0	0	1
554	0	2	0	0	0	0	1	0	1	0	1	0	0	0	0	0	1	0	2	0	2	1	2	2	0	1	2	0	0	2	1	1	1	0	0	1	1	0	1	1	1	0	0	0	0	0	0	0	1
555	0	0	0	0	0	1	1	0	0	0	2	2	2	2	0	0	2	1	1	1	2	1	2	2	0	2	2	0	0	1	0	1	1	2	0	2	2	0	0	2	2	0	1	0	0	0	0	0	0
556	1	1	0	0	0	1	2	1	0	0	1	1	1	1	0	0	1	1	1	1	2	0	2	2	0	0	1	1	1	1	1	0	0	2	1	2	2	0	0	2	2	1	1	0	1	0	0	0	1
557	0	1	0	1	0	0	1	1	0	0	0	0	1	0	0	0	1	2	0	1	0	0	2	1	1	1	0	0	1	1	0	1	2	1	0	1	1	0	0	2	2	0	0	0	0	2	0	0	0
558	0	2	0	0	0	0	1	0	1	0	1	1	0	0	0	0	1	1	1	1	1	0	1	1	0	1	1	0	0	1	1	0	0	2	0	2	2	0	0	2	2	0	1	0	1	1	0	0	1
559	0	1	0	0	0	1	1	0	0	0	2	1	1	0	0	0	2	1	1	1	2	0	1	1	1	2	2	0	1	1	0	1	0	2	2	2	1	1	0	1	1	0	0	1	0	0	0	0	0
560	0	1	0	0	0	0	1	0	0	0	1	0	0	1	0	0	1	2	1	0	1	0	2	2	1	1	2	0	0	2	0	1	0	2	2	2	1	0	1	1	1	0	0	1	0	1	0	0	1
561	0	0	0	0	0	2	2	0	1	0	1	0	0	0	0	0	0	1	0	1	0	0	2	2	0	1	2	0	0	2	1	1	0	2	1	2	1	0	0	2	2	1	0	0	0	0	0	0	0
562	0	2	0	0	0	0	1	0	1	0	0	0	1	0	0	0	2	1	1	1	2	0	2	2	0	2	0	1	2	0	1	1	1	0	0	1	1	0	1	2	1	1	1	0	1	0	0	0	2
563	0	1	0	1	0	0	0	0	1	0	0	1	1	1	0	0	1	2	0	1	1	1	2	2	1	1	0	1	0	0	1	1	1	2	1	1	1	1	1	1	0	0	0	2	0	2	0	0	0
564	0	1	0	0	0	0	2	0	1	0	0	0	2	1	0	1	1	1	1	1	1	0	1	1	1	1	2	1	1	2	1	1	1	1	1	1	0	0	2	0	0	0	1	0	1	0	0	0	2
565	1	1	0	0	0	0	1	1	1	0	0	0	0	0	0	0	0	0	2	0	2	0	0	1	0	0	2	0	0	1	0	2	1	1	1	2	1	0	0	2	2	0	1	0	1	1	0	0	0
566	0	2	0	0	0	0	2	0	1	0	0	0	1	1	0	0	1	1	1	1	1	0	2	2	1	0	0	0	1	1	0	1	1	1	0	1	0	1	0	1	1	0	0	0	0	0	0	0	0
567	1	0	0	0	0	0	1	1	1	0	0	1	1	1	0	0	0	2	0	1	0	1	2	2	0	0	1	1	1	1	1	0	1	2	0	2	1	1	0	1	1	1	0	0	2	1	0	0	0
568	1	2	1	0	0	0	2	0	1	0	1	0	0	0	0	0	1	1	1	1	0	1	2	2	1	0	1	0	1	1	0	2	2	0	0	0	2	0	1	1	1	1	0	0	1	2	0	0	0
569	0	2	0	0	0	0	2	0	0	0	1	1	2	1	0	0	1	1	1	1	2	0	2	2	1	1	1	2	2	2	0	1	1	1	0	1	1	0	1	1	1	1	1	0	1	0	0	0	0
570	1	0	0	0	0	0	1	0	1	0	0	0	2	1	0	0	1	0	2	0	2	0	2	2	0	1	2	0	0	2	0	1	0	1	1	1	2	1	0	1	1	0	2	0	0	1	0	2	0
571	0	1	0	1	0	1	2	1	0	1	1	0	1	1	0	0	0	0	2	1	2	1	0	0	1	0	2	0	0	2	0	1	1	0	0	1	1	1	1	1	1	1	1	0	1	1	0	0	0
572	1	1	0	1	0	0	1	0	0	1	2	0	1	1	0	0	1	1	1	1	1	0	2	2	0	1	1	0	1	1	0	2	1	2	2	2	2	0	0	2	2	0	0	0	0	0	0	1	0
573	1	1	0	1	0	0	0	0	1	0	0	1	1	1	0	0	2	1	1	0	2	1	1	1	1	2	0	1	1	0	0	0	0	2	0	2	1	0	0	1	1	0	0	1	0	0	0	0	1
574	0	0	0	0	0	2	0	0	1	0	1	0	1	0	0	0	1	2	0	0	0	0	1	1	0	2	2	1	1	1	2	1	1	2	0	2	2	0	0	1	1	0	0	1	0	0	0	0	0
575	0	2	0	0	0	0	1	0	0	0	1	0	1	1	0	0	1	0	1	2	1	0	2	2	0	0	1	2	2	0	1	1	1	0	0	1	2	0	1	1	1	0	0	0	0	1	0	0	0
576	1	2	1	1	0	0	1	0	0	0	1	0	1	1	0	0	0	2	0	1	0	1	2	2	0	0	2	0	0	1	1	1	1	1	0	2	2	1	0	2	1	0	0	0	0	0	0	0	0
577	0	1	0	0	0	0	0	0	2	0	0	0	2	1	0	1	1	2	0	1	2	0	2	2	1	0	1	2	2	0	1	0	1	2	0	2	1	1	1	1	1	0	0	0	0	2	0	0	0
578	1	0	0	0	0	1	2	0	0	0	2	0	2	0	0	1	0	2	0	1	0	0	2	2	0	2	1	0	2	0	0	2	1	0	0	1	2	0	0	1	1	0	0	0	0	1	0	1	0
579	1	1	0	1	0	0	1	1	1	0	0	0	0	0	0	0	0	2	0	1	1	0	2	2	0	1	1	1	1	1	0	0	1	1	0	1	1	0	0	2	2	0	0	1	0	1	0	0	0
580	1	1	0	0	0	1	1	0	1	0	1	0	0	0	0	0	1	2	0	1	1	0	1	1	1	2	1	1	1	1	0	1	1	1	0	2	2	0	1	1	1	0	0	0	0	0	0	0	0
581	1	0	0	1	0	0	1	0	0	1	2	2	2	2	0	0	0	1	0	1	0	0	2	2	0	1	1	1	1	0	0	0	0	2	1	2	2	0	1	1	1	2	2	0	1	0	0	1	0
582	0	1	0	1	0	0	0	0	1	0	0	0	0	0	0	0	0	1	2	1	2	0	2	2	1	2	2	1	1	1	0	1	1	0	0	0	0	1	0	0	0	0	0	0	0	1	1	0	0
583	0	1	0	0	0	0	1	0	0	0	0	0	1	0	0	1	0	1	0	1	0	0	2	2	0	1	0	0	1	1	0	1	0	2	2	2	0	0	1	1	1	0	1	0	0	1	0	0	0
584	1	2	0	1	0	0	1	0	1	0	0	1	2	2	0	0	0	0	2	0	2	1	2	2	0	0	2	0	0	2	0	1	1	2	1	2	1	0	1	1	1	1	0	0	1	1	0	0	0
585	1	1	0	1	0	0	0	0	2	0	0	1	1	1	0	0	2	0	2	0	2	0	2	2	0	0	2	0	0	1	1	2	1	1	1	2	2	0	1	1	1	0	0	0	0	2	0	0	0
586	0	1	0	0	0	0	1	0	0	0	1	0	0	0	0	0	2	0	2	1	2	0	1	1	0	0	2	0	0	2	1	2	2	0	0	1	2	0	0	2	2	0	0	0	0	1	0	0	0
587	1	0	0	0	0	0	1	1	1	0	0	0	0	0	0	0	2	0	2	1	2	1	2	2	0	1	1	1	2	0	1	1	0	2	1	2	1	1	0	0	0	0	0	1	0	1	0	0	1
588	0	0	0	0	0	1	0	0	2	0	0	0	0	0	0	0	2	1	2	1	2	0	2	2	0	1	1	1	2	0	1	0	0	2	1	2	2	0	0	2	2	0	1	0	1	1	0	0	0
589	1	0	1	0	0	1	1	0	1	0	1	0	0	0	0	0	1	0	2	0	2	1	1	2	0	1	1	1	1	1	1	2	2	2	0	2	0	1	1	0	0	1	0	0	0	0	0	0	0
590	0	2	0	0	0	0	2	0	0	1	1	0	0	0	0	0	2	0	2	0	2	1	1	1	0	1	1	0	1	0	0	1	1	1	0	2	1	0	1	1	1	0	1	1	1	0	0	0	0
591	1	2	0	1	0	0	2	1	0	0	0	1	1	0	1	0	2	1	1	1	2	0	2	2	1	1	2	0	0	2	1	1	1	1	0	1	2	0	0	1	1	0	1	1	1	1	0	0	0
592	0	2	0	0	0	0	2	1	0	0	0	0	0	0	0	0	1	0	2	0	2	0	1	1	0	2	1	0	1	1	0	1	1	0	0	1	1	0	1	0	0	1	1	0	1	1	1	0	0
593	1	1	0	0	0	0	1	0	1	0	0	1	1	0	1	0	2	1	1	0	2	1	1	1	1	0	1	0	1	1	0	0	0	2	0	2	1	0	2	0	0	0	0	0	0	1	0	0	0
594	1	2	0	1	0	0	1	1	1	0	1	0	0	0	0	0	2	1	1	1	2	1	0	1	1	1	1	0	1	1	0	2	2	0	0	0	2	0	0	1	1	1	1	0	1	1	0	0	0
595	1	0	0	0	0	0	1	0	0	0	1	0	0	0	0	0	1	1	1	1	1	0	1	1	1	0	0	1	1	1	0	2	2	2	0	2	1	0	1	1	1	0	0	0	0	0	0	1	0
596	1	0	0	1	0	1	1	0	0	0	0	1	1	1	0	0	1	0	2	0	2	1	2	2	0	1	1	0	1	1	1	2	2	0	0	0	1	0	1	2	1	1	1	1	1	2	0	0	0
597	1	1	0	0	0	0	1	0	1	0	0	1	1	1	0	0	1	1	1	1	1	1	2	2	0	0	0	0	1	0	0	0	0	2	1	1	0	0	1	0	0	0	0	0	0	1	0	0	0
598	1	0	0	1	0	0	1	0	1	0	1	1	2	2	0	0	1	2	1	1	1	1	2	2	0	1	2	1	1	1	0	1	0	2	1	2	1	0	1	1	1	0	0	0	0	1	0	1	0
599	0	1	0	1	0	0	0	0	1	0	0	0	1	1	0	0	2	0	2	0	2	1	2	2	0	0	2	0	0	1	1	0	1	0	0	2	1	0	1	1	1	1	1	0	1	1	0	0	0
600	1	1	0	0	0	0	1	0	0	0	0	1	2	1	0	1	1	0	2	0	1	0	0	0	0	1	1	0	0	2	0	0	1	0	0	2	1	0	0	1	1	0	0	0	0	1	0	1	0
601	0	0	0	0	0	0	2	0	0	0	2	1	2	2	0	0	2	0	2	1	2	1	2	2	0	2	0	0	1	1	0	0	1	2	0	2	2	1	0	2	1	1	1	1	1	2	1	0	1
602	0	1	0	1	0	0	2	0	0	1	1	0	1	0	0	1	1	1	1	1	1	1	1	1	1	1	2	1	1	1	2	1	1	2	1	2	1	0	1	1	1	1	1	0	1	2	0	0	1
603	1	1	0	0	0	1	1	0	1	0	0	1	1	1	0	0	1	0	2	1	2	1	2	2	0	1	0	1	1	0	0	1	1	1	0	1	1	1	0	0	0	0	0	0	0	2	0	0	0
604	0	0	1	0	1	0	1	0	1	0	1	1	1	1	0	0	0	0	2	1	2	0	2	2	0	2	1	0	0	1	1	1	0	2	1	2	1	0	0	1	0	0	0	0	0	1	0	1	1
605	1	2	0	0	0	0	0	0	1	0	0	0	0	0	0	0	0	2	1	0	1	0	2	2	0	1	1	0	0	2	0	2	1	2	1	2	1	0	0	2	2	0	0	0	0	0	0	2	0
606	1	1	0	0	0	0	1	1	1	0	0	0	0	0	0	0	2	1	1	1	1	1	2	2	0	0	2	1	1	0	1	1	1	2	0	2	1	0	1	1	1	1	1	0	1	0	0	0	0
607	0	2	0	0	0	0	2	0	1	0	1	2	2	1	1	0	1	1	1	1	1	1	2	2	1	0	2	1	1	1	2	1	1	2	2	2	1	0	0	2	2	1	1	0	1	0	0	0	0
608	0	1	0	0	0	0	2	0	0	1	2	0	2	2	0	0	1	0	2	1	2	0	1	1	1	2	1	0	1	0	0	1	1	2	0	2	1	1	0	1	1	1	0	0	0	0	0	0	0
609	0	1	0	1	0	0	1	0	1	0	1	0	0	0	0	0	1	2	0	1	1	0	1	1	0	1	1	1	0	1	1	1	1	0	0	0	1	0	0	2	2	1	1	0	1	0	0	0	1
610	0	0	0	0	0	2	1	0	1	0	1	0	1	0	0	1	1	0	2	1	2	0	1	1	1	1	2	0	0	2	0	1	1	2	0	2	1	0	1	0	0	0	1	0	1	0	0	0	0
611	1	1	0	0	0	0	0	0	2	0	0	0	1	0	0	0	1	0	2	0	2	1	0	1	1	1	0	1	0	0	1	2	2	0	0	1	1	0	0	1	1	1	1	0	1	1	0	0	0
612	1	2	0	0	0	0	0	0	2	0	0	1	2	1	0	0	0	1	0	0	0	0	1	1	1	2	2	0	0	1	1	0	1	1	0	1	1	0	2	0	0	0	0	0	0	1	0	0	1
613	1	0	0	0	0	1	0	0	2	0	0	1	1	0	1	0	1	1	1	1	1	1	2	2	1	0	2	0	0	1	0	0	1	2	0	2	2	0	1	2	1	1	0	0	0	0	0	0	0
614	0	1	1	0	1	1	1	1	0	0	0	2	2	1	1	0	2	2	1	1	1	0	1	1	1	0	1	0	1	2	0	1	1	1	0	1	1	1	0	1	1	0	1	0	0	1	0	0	0
615	1	1	0	0	0	0	1	0	1	1	1	0	0	0	0	0	0	0	1	1	2	0	2	2	1	2	2	2	2	1	1	1	1	1	0	2	1	0	1	1	1	1	0	0	0	0	0	0	0
616	0	1	0	0	0	0	1	0	1	0	1	0	0	0	0	0	2	1	2	0	1	1	2	2	0	0	1	1	1	1	1	2	2	0	0	1	2	0	0	2	2	0	0	1	0	0	0	0	0
617	0	1	0	0	0	1	2	1	0	0	0	1	1	1	0	0	1	1	1	0	1	1	2	2	0	0	1	1	1	1	1	2	1	2	0	2	1	1	0	1	1	0	2	0	0	0	0	0	0
618	1	2	0	1	0	0	1	0	0	0	0	0	0	0	0	0	1	0	2	0	1	0	2	2	0	1	2	0	0	1	0	2	1	0	0	1	1	0	0	2	2	0	0	0	0	0	0	0	0
619	0	0	0	0	0	0	1	1	0	0	0	0	0	0	0	0	1	2	0	2	1	0	1	1	0	1	2	0	0	2	0	1	0	1	1	1	1	0	0	1	1	0	1	0	1	0	0	0	0
620	1	2	1	1	0	0	1	1	1	0	0	1	1	1	0	0	2	1	1	1	1	0	2	2	0	1	1	0	0	0	0	2	1	0	0	1	1	0	0	2	2	1	1	1	0	1	0	0	0
621	0	1	0	1	0	0	0	0	2	0	0	0	0	0	0	0	0	1	2	0	2	0	2	2	1	0	0	2	2	0	0	0	0	2	1	2	1	0	1	1	1	0	1	0	1	0	0	0	0
622	0	1	0	1	0	0	1	0	1	0	1	0	1	0	0	0	0	2	0	0	1	1	1	2	0	0	1	1	2	0	1	0	0	2	1	2	1	0	2	1	0	1	1	0	1	2	0	0	0
623	0	1	0	1	0	0	1	0	1	0	1	1	1	1	0	0	1	2	0	1	2	0	2	2	1	2	0	1	0	0	1	1	1	1	0	2	2	0	0	1	1	0	1	0	1	0	0	1	0
624	1	1	0	1	0	0	1	0	1	0	0	1	1	1	0	0	2	1	2	1	2	1	2	2	0	1	1	0	0	1	1	1	1	2	2	2	2	0	1	1	1	1	1	0	1	2	0	0	1
625	0	2	0	1	0	0	2	0	1	0	1	0	0	0	0	0	1	0	2	0	2	0	1	1	0	1	2	0	1	0	0	2	2	0	0	0	1	0	0	2	2	1	0	0	0	1	0	0	0
626	1	2	0	0	0	0	0	0	0	0	1	0	0	0	0	0	2	2	0	2	0	0	2	2	0	1	1	1	1	1	1	2	2	0	0	0	1	0	1	2	1	0	0	0	0	1	0	0	1
627	1	2	1	2	0	0	0	0	1	0	1	0	1	0	0	0	0	1	0	1	2	1	0	0	1	1	2	0	0	1	1	1	2	1	0	1	1	0	0	1	1	0	0	0	1	1	0	0	0
628	1	0	0	0	0	0	2	0	0	1	1	0	1	0	0	0	0	0	2	1	2	0	2	2	1	1	1	0	1	1	1	0	0	1	0	1	2	0	0	2	2	1	0	0	0	1	0	0	1
629	1	0	0	0	0	1	0	0	2	0	0	1	2	1	0	1	0	1	1	1	2	1	2	2	0	1	2	0	0	1	0	1	1	2	0	2	1	0	0	1	1	0	0	1	0	1	0	0	0
630	1	1	0	1	0	0	0	0	2	0	0	0	2	0	0	1	0	0	2	1	2	2	0	1	1	1	0	0	0	1	0	0	1	1	0	1	1	0	0	1	1	0	0	0	0	0	0	0	0
631	1	2	0	0	0	0	2	0	0	0	2	0	0	0	0	0	1	0	2	0	2	0	2	2	1	1	2	1	1	1	1	2	2	0	0	1	2	1	0	1	1	0	0	0	0	0	0	0	0
632	1	2	1	0	0	0	1	0	1	0	0	1	1	1	0	0	2	1	1	0	2	0	2	2	1	2	1	0	2	0	0	2	2	1	1	1	0	0	2	0	0	0	0	0	0	1	0	0	0
633	0	0	0	0	0	1	0	0	2	0	0	1	1	1	0	0	1	1	2	0	2	1	2	2	0	1	2	0	0	2	1	1	1	1	0	1	1	1	0	1	1	0	1	0	0	1	0	0	0
634	1	0	0	0	0	0	0	0	2	0	0	0	0	0	0	0	1	1	1	1	1	0	0	2	0	1	2	0	0	2	0	1	1	0	0	0	1	0	0	1	1	0	1	0	0	0	0	0	0
635	1	2	1	1	0	0	1	1	0	0	0	0	1	0	0	1	1	2	0	0	0	0	2	2	0	1	1	1	2	0	1	1	1	0	0	1	1	0	0	1	1	1	1	0	1	1	0	0	2
636	0	1	0	1	0	0	0	0	1	0	0	0	2	0	1	1	0	1	1	1	2	0	2	2	0	1	1	0	1	1	0	1	1	1	0	1	2	0	1	1	1	0	0	0	0	0	0	0	0
637	0	1	0	0	0	0	0	0	1	0	1	0	2	0	1	1	1	1	1	0	2	1	2	2	0	0	2	0	0	2	0	2	2	0	0	0	0	0	1	1	1	0	0	0	1	1	0	0	0
638	0	1	0	0	0	0	0	0	1	0	1	0	1	1	0	0	1	0	2	0	1	0	2	2	0	1	0	1	1	0	0	1	1	0	0	0	2	0	0	1	1	1	1	1	0	1	0	0	0
639	0	0	0	0	0	0	0	0	2	0	0	0	0	0	0	0	1	1	1	2	1	0	1	2	0	1	1	0	1	2	0	1	1	2	0	2	2	1	0	2	1	1	2	0	1	0	0	1	0
640	1	2	0	1	0	0	2	0	0	0	2	0	0	0	0	0	1	1	1	1	1	1	2	2	0	2	1	2	2	1	1	0	1	1	0	2	2	0	2	1	1	0	0	0	0	1	0	0	0
641	1	1	0	1	0	0	1	1	0	0	0	1	2	1	0	1	1	0	2	0	2	0	1	2	0	1	2	1	1	2	0	0	0	2	0	2	1	0	0	2	2	1	1	0	2	0	0	0	0
642	0	1	1	1	0	0	1	0	1	0	0	2	2	2	0	0	1	0	2	1	2	0	2	2	0	1	1	0	0	1	1	2	1	1	0	2	2	0	0	2	2	0	0	0	0	0	0	0	0
643	1	1	0	1	0	0	1	0	1	0	1	0	1	1	0	0	2	1	1	1	2	0	2	2	0	1	2	1	1	2	0	2	2	1	1	1	0	1	1	0	0	0	1	0	1	0	0	0	0
644	1	0	0	1	0	1	1	1	0	0	0	1	1	1	0	0	1	1	1	2	1	1	1	1	1	1	1	1	1	1	0	1	0	2	2	2	1	0	2	0	0	0	1	0	0	2	0	0	1
645	1	1	0	1	0	0	2	0	1	0	1	0	0	0	0	0	2	0	2	1	1	0	2	2	1	0	0	0	1	0	0	2	2	1	0	0	1	1	0	0	0	1	1	0	1	1	0	0	0
646	1	2	0	0	0	0	1	0	1	0	0	1	1	1	0	0	2	1	1	1	2	0	2	2	1	0	1	0	1	1	0	2	2	0	0	0	2	0	1	1	1	1	1	0	0	0	0	0	1
647	0	1	0	0	0	0	1	0	0	0	0	1	1	1	0	0	2	1	1	1	1	1	0	1	1	1	1	0	0	1	0	1	1	1	0	1	2	0	1	0	0	1	1	0	1	2	0	0	1
648	0	1	0	0	0	0	1	0	0	0	2	0	0	0	0	0	2	2	1	1	1	0	2	2	0	1	0	0	1	1	0	2	1	0	0	1	2	0	0	2	2	0	0	2	0	1	0	0	0
649	1	2	0	0	0	1	2	0	0	0	2	0	0	0	0	0	1	1	1	0	2	0	2	2	1	0	1	1	2	1	0	1	0	1	1	1	0	1	0	0	0	0	1	0	0	0	0	0	0
650	1	1	0	0	0	0	1	0	0	0	1	0	0	0	0	0	2	0	2	0	2	1	2	2	0	1	0	0	1	1	0	2	1	0	0	1	1	0	1	0	0	0	0	0	0	0	0	0	0
651	0	1	1	1	0	0	1	1	1	0	0	0	1	0	0	0	1	1	1	1	2	1	2	2	0	0	1	0	1	1	0	1	1	2	0	1	1	1	0	0	0	0	0	2	0	2	0	0	1
652	1	1	0	1	0	0	1	1	1	0	0	0	0	0	0	0	1	0	2	1	2	0	0	0	0	0	1	1	1	0	0	2	1	2	2	2	1	0	0	2	2	0	0	0	0	0	0	0	0
653	0	0	0	0	0	0	1	1	0	0	0	1	2	2	0	0	2	0	2	0	2	1	2	2	0	0	2	0	1	0	0	0	0	2	1	2	2	1	0	2	1	0	0	0	0	1	0	0	0
654	1	1	0	1	0	0	1	0	1	0	1	0	0	0	0	0	0	1	1	1	1	0	2	2	0	1	1	0	0	2	0	1	1	2	0	2	2	0	0	2	2	0	0	0	1	0	0	0	0
655	0	1	1	1	1	1	2	0	1	0	1	1	2	1	0	1	1	2	1	0	1	0	2	2	0	0	1	0	0	1	1	0	0	2	0	2	1	0	1	0	0	1	1	0	1	1	0	0	0
656	0	2	1	0	0	1	0	0	2	0	0	1	1	1	0	0	1	0	2	1	2	0	1	1	0	2	2	0	0	2	0	2	2	2	1	2	1	0	0	2	2	0	1	0	0	1	0	1	0
657	0	2	0	0	0	0	1	0	1	0	0	0	0	0	0	0	2	0	2	1	2	0	2	2	0	1	1	1	0	1	1	0	0	1	1	2	0	0	2	1	0	0	0	0	0	1	0	1	0
658	1	1	0	1	0	0	1	0	2	0	0	0	0	0	0	0	0	1	0	1	0	0	1	1	2	2	1	1	1	1	0	1	1	1	0	2	1	0	2	0	0	0	0	1	0	1	0	0	0
659	1	1	0	1	0	0	2	0	1	0	0	0	1	1	0	0	2	0	2	1	2	1	1	1	1	2	2	1	1	2	1	1	1	1	0	1	1	0	1	0	0	1	1	0	1	1	0	0	0
660	1	1	0	2	0	0	0	0	2	0	0	0	1	1	0	0	2	2	0	1	1	2	0	1	1	1	1	2	2	1	1	0	1	0	0	2	1	1	1	1	0	1	0	0	0	0	0	0	0
661	0	1	0	0	0	0	1	0	0	0	1	1	2	2	0	0	2	0	2	0	2	2	0	1	1	1	2	0	0	2	1	2	2	0	0	1	1	0	1	1	1	0	1	0	0	1	0	1	0
662	1	0	0	0	0	0	2	1	0	0	1	0	0	0	0	0	1	1	0	2	1	0	2	2	0	1	2	0	0	2	0	1	1	1	0	1	1	0	1	2	1	0	1	0	1	0	0	0	0
663	1	2	1	1	0	0	1	0	1	0	0	1	0	0	0	0	1	0	1	2	1	1	2	2	0	0	2	1	1	2	0	1	2	1	0	1	0	1	1	0	0	0	2	0	0	0	0	0	1
664	0	0	0	0	0	2	0	0	1	0	0	0	0	0	0	0	1	1	2	0	2	0	0	2	0	1	2	0	0	2	1	1	1	2	1	2	1	0	2	0	0	1	1	0	1	1	0	0	0
665	1	2	1	1	0	0	0	0	1	0	1	0	0	0	0	0	1	0	2	1	2	1	2	2	0	0	2	0	1	0	0	1	1	1	1	2	1	0	1	2	1	0	0	0	0	0	0	0	0
666	1	1	0	0	0	0	1	0	0	0	0	1	1	1	0	0	2	0	2	1	2	1	2	2	0	0	2	0	0	1	0	2	2	0	0	1	2	0	1	1	1	0	0	1	0	0	0	0	1
667	1	1	0	0	0	1	1	1	0	0	0	0	0	0	0	0	1	1	1	0	2	1	1	1	1	0	1	1	1	1	1	1	1	1	0	1	2	0	0	1	1	2	2	0	1	1	0	1	0
668	0	1	0	0	0	1	1	0	1	0	1	0	2	1	0	0	0	2	0	2	0	0	2	2	0	2	1	0	1	0	0	1	2	0	0	2	2	0	0	2	2	0	2	0	0	0	0	0	0
669	0	1	0	0	0	0	1	0	0	0	2	0	1	1	0	0	1	1	0	2	1	0	0	1	0	0	2	0	0	2	0	2	1	0	0	0	2	0	1	0	0	0	0	0	0	2	0	0	0
670	0	1	0	0	0	0	2	0	2	0	0	0	1	1	0	0	1	0	2	0	2	0	2	2	0	2	2	1	1	2	1	1	0	2	1	2	1	0	2	0	0	0	1	0	0	0	0	0	0
671	1	1	0	1	0	0	2	0	0	0	2	1	1	1	0	0	2	2	0	2	1	0	2	2	0	1	2	2	1	1	1	1	1	2	0	2	2	0	1	1	1	1	1	0	1	0	0	1	0
672	0	1	0	0	0	0	1	2	0	0	0	1	1	1	0	0	2	1	1	0	2	0	2	2	1	2	2	0	0	2	1	0	0	1	0	1	1	0	1	1	1	0	0	1	0	0	0	0	0
673	0	0	0	0	0	1	1	1	1	0	0	1	1	1	0	0	1	0	2	0	2	1	2	2	0	2	0	0	1	0	0	0	0	1	1	1	1	0	1	1	1	1	0	0	0	0	0	0	0
674	1	1	0	1	0	1	1	0	1	0	0	1	1	1	0	0	0	0	2	0	2	0	2	2	0	1	1	0	2	0	0	0	0	1	0	1	1	0	1	1	1	0	0	0	0	0	0	1	0
675	0	0	0	0	0	0	0	0	1	0	1	0	2	1	0	0	1	2	1	1	1	0	1	1	0	1	1	0	1	1	0	1	1	0	0	1	1	0	0	2	2	1	1	0	1	1	0	0	0
676	0	1	0	0	0	0	2	0	1	0	0	1	1	1	0	0	0	1	0	0	0	1	2	2	0	1	1	1	1	1	0	0	0	2	1	2	1	0	1	2	1	1	1	0	1	1	0	2	0
677	0	1	0	0	0	0	0	0	1	0	1	1	1	1	0	0	2	0	1	0	1	0	2	2	0	2	2	0	0	1	1	1	1	2	0	2	1	0	1	1	1	1	2	0	1	0	0	1	0
678	1	1	0	1	0	0	1	0	1	0	0	1	1	1	0	0	1	0	1	1	1	0	2	2	0	2	2	0	0	2	0	1	1	1	0	1	2	0	0	1	1	1	0	0	0	0	0	0	1
679	1	2	0	0	0	0	2	0	0	0	0	1	2	1	0	0	1	1	1	1	2	0	1	1	0	0	2	0	0	1	1	1	1	2	1	2	1	1	0	1	1	1	1	0	1	0	0	0	0
680	0	2	0	0	0	0	1	0	1	0	1	0	1	2	0	0	2	1	2	0	1	1	2	2	0	1	0	0	0	1	0	1	1	1	0	1	1	1	0	1	1	1	1	0	1	0	0	0	0
681	1	1	0	1	0	0	2	0	0	0	2	0	0	0	0	0	1	0	2	0	2	1	2	2	0	0	2	1	1	2	1	0	0	2	1	2	2	0	0	2	2	0	1	1	1	0	0	0	0
682	0	1	1	1	0	0	0	0	1	0	0	1	2	2	0	0	2	1	2	1	2	0	2	2	0	0	1	2	2	1	1	0	0	2	2	2	1	1	1	2	0	0	0	2	0	1	0	0	1
683	1	1	0	1	0	1	1	1	0	0	0	0	0	0	0	0	0	0	1	1	1	1	1	2	0	2	1	0	1	2	0	1	0	2	2	2	2	0	0	2	1	1	0	0	0	0	0	0	1
684	0	0	0	0	0	0	1	0	0	0	1	1	2	2	0	0	1	2	0	1	1	1	2	2	0	2	1	1	2	0	1	0	1	2	0	2	1	1	0	0	0	0	2	0	1	0	0	0	0
685	0	1	0	0	0	0	1	1	1	0	0	1	1	2	0	0	1	1	1	1	0	1	1	1	1	0	0	1	1	0	1	1	1	2	1	2	1	1	0	0	0	0	0	0	0	2	0	0	1
686	0	0	1	0	0	1	2	0	0	0	1	0	0	0	0	0	2	0	2	0	2	0	2	2	0	0	1	0	1	1	0	0	0	1	0	0	1	0	2	0	0	0	0	0	0	1	0	0	1
687	1	0	0	0	0	0	2	0	0	0	2	1	1	1	0	0	2	0	2	0	2	1	2	2	0	1	1	1	1	1	1	2	1	1	0	2	1	0	0	2	2	0	0	0	0	0	0	1	0
688	1	0	0	0	0	0	1	0	0	0	0	1	1	1	0	0	1	0	1	0	2	0	2	2	0	1	2	1	1	1	0	1	1	1	1	1	1	0	1	1	1	0	0	0	0	0	1	0	0
689	0	1	0	1	0	0	2	0	1	0	0	0	1	1	0	0	2	0	1	0	1	1	2	2	0	1	2	0	1	1	0	1	1	0	0	1	2	0	2	0	0	1	1	0	1	1	0	0	0
690	0	1	0	1	0	0	1	0	0	0	0	1	1	0	0	0	1	1	0	2	1	1	2	2	0	0	1	0	1	1	0	1	2	0	0	1	2	0	0	2	2	0	0	0	0	1	0	1	0
691	0	1	0	0	0	0	2	0	0	0	0	1	1	1	0	0	0	2	0	2	0	0	2	2	1	2	0	0	0	1	0	2	2	1	0	0	1	0	0	2	2	0	0	1	0	0	1	0	0
692	1	1	0	0	0	0	1	0	1	0	1	1	0	0	0	0	1	0	2	1	2	1	2	2	0	2	2	1	1	2	0	0	1	1	0	1	1	0	0	1	1	2	2	0	1	1	0	1	0
693	1	2	0	0	0	0	1	0	2	0	0	0	1	0	0	1	1	0	2	1	2	0	2	2	0	1	2	0	0	1	0	1	1	1	0	1	2	0	1	1	1	1	2	0	0	1	0	0	0
694	1	1	0	1	0	0	1	0	1	0	0	0	1	0	0	1	2	0	1	0	1	0	2	2	0	1	0	0	0	1	0	0	1	1	0	1	1	0	0	2	2	0	0	0	0	1	0	0	0
695	1	0	0	0	0	0	0	0	0	0	1	0	1	0	0	1	0	1	1	0	1	0	2	2	0	1	1	0	0	1	1	1	1	2	1	2	2	1	0	1	1	0	0	0	0	1	0	0	1
696	1	2	0	0	0	0	1	1	1	0	0	0	0	0	0	0	1	1	1	1	2	1	2	2	0	0	2	0	0	2	0	1	2	0	0	2	1	0	1	1	1	0	1	0	1	0	0	0	1
697	0	1	0	1	0	0	2	1	0	0	0	0	0	0	0	0	1	0	2	0	2	1	2	2	0	0	2	0	0	2	1	1	0	2	2	2	2	0	0	2	1	0	0	0	0	1	0	0	0
698	1	0	0	1	0	0	2	0	1	0	0	0	0	0	0	0	1	1	1	1	2	1	2	2	0	0	1	0	1	1	0	1	1	1	0	1	1	1	0	1	1	0	1	1	1	0	0	0	0
699	0	1	0	0	0	1	0	0	2	0	0	1	1	1	0	0	1	1	1	0	1	0	2	2	0	1	1	0	0	2	0	1	1	1	0	1	1	0	2	0	0	0	0	0	0	1	0	0	0
700	0	2	0	0	0	0	2	0	1	0	0	1	1	1	0	0	1	0	2	0	2	0	1	1	0	1	1	0	0	1	0	1	1	1	0	1	2	0	2	0	0	0	0	0	1	0	0	0	0
701	1	2	0	0	0	0	1	0	0	1	1	0	1	0	0	0	2	1	2	1	2	0	2	2	0	0	1	0	1	1	0	0	0	1	0	1	1	0	2	1	0	0	1	0	1	1	0	1	1
702	0	1	0	1	0	0	2	1	0	0	0	0	0	0	0	0	0	0	2	1	2	1	2	2	0	0	2	0	0	2	0	0	0	1	0	1	1	0	0	2	2	1	1	0	1	1	0	0	0
703	0	1	0	0	0	0	1	1	0	0	0	1	1	1	0	0	1	0	2	0	2	0	2	2	1	1	0	1	2	0	0	1	0	2	0	0	1	0	2	1	0	0	2	0	0	0	0	0	1
704	1	1	0	0	0	1	1	0	1	0	0	1	0	0	0	0	0	0	2	0	2	1	2	2	0	1	1	0	1	1	0	1	1	0	0	1	2	0	0	2	2	0	0	0	0	2	0	0	1
705	1	0	0	0	0	0	1	0	1	0	0	0	0	0	0	0	2	1	1	0	2	0	2	2	0	2	1	0	0	1	1	1	0	2	1	2	1	0	2	0	0	2	1	0	1	0	0	0	1
706	0	0	0	0	0	1	1	0	0	0	0	1	1	1	0	0	1	0	2	0	2	0	2	1	1	1	2	1	1	1	0	0	0	2	0	2	2	0	1	1	1	0	1	0	1	1	0	0	1
707	1	1	0	0	0	0	2	0	0	0	1	1	1	1	0	0	1	0	2	1	2	1	1	2	0	1	0	0	1	1	0	1	2	0	0	2	1	0	0	2	2	0	0	0	0	0	0	0	0
708	1	1	0	0	0	1	1	1	0	0	0	0	0	0	0	0	1	2	1	0	1	0	2	2	0	1	1	0	1	1	0	1	1	1	0	2	2	0	0	2	2	0	0	1	1	2	0	0	0
709	1	1	0	0	0	0	0	0	2	0	0	0	0	0	0	0	1	0	2	1	2	1	2	2	0	0	2	1	1	2	0	1	2	1	0	1	2	0	1	1	1	0	1	1	1	0	0	0	0
710	0	2	0	0	0	0	1	0	1	0	0	0	1	0	0	1	1	1	0	1	0	0	1	1	0	1	1	0	0	1	1	1	2	1	0	1	1	0	1	2	1	0	0	0	0	1	0	0	1
711	1	1	0	1	0	0	1	0	1	0	0	1	1	2	0	0	1	0	2	0	2	0	2	2	0	1	1	1	1	1	0	2	1	0	0	1	2	0	0	1	1	0	0	0	0	0	0	0	0
712	0	1	0	0	0	0	1	0	1	0	0	0	0	0	0	0	1	1	1	1	1	2	2	2	0	0	0	1	1	0	1	1	1	1	1	1	2	1	0	0	0	0	2	0	0	0	0	0	0
713	1	2	1	0	0	1	0	0	0	0	1	0	0	0	0	0	1	0	1	1	1	0	2	2	1	0	2	0	0	2	0	0	0	2	0	2	1	0	1	1	1	0	1	0	1	1	0	0	0
714	0	1	0	0	0	0	0	0	2	0	0	0	1	0	1	0	1	0	1	0	1	2	0	1	1	1	1	1	1	1	0	0	0	1	0	1	1	1	0	1	1	0	0	0	0	0	1	0	0
715	1	1	0	0	0	0	0	0	2	0	0	0	0	1	0	0	0	0	2	0	2	0	2	2	0	1	2	0	0	2	0	1	1	2	1	2	2	0	0	2	2	0	1	0	0	0	0	0	0
716	1	2	0	0	0	0	2	1	0	0	1	0	1	0	0	1	2	0	2	0	2	1	2	2	1	0	1	0	0	0	0	0	0	2	0	2	1	0	0	1	1	0	0	0	0	0	0	0	0
717	1	0	0	1	0	0	1	0	1	0	0	0	0	0	0	0	1	2	0	1	1	0	2	2	0	1	1	1	1	1	0	1	1	1	0	2	1	0	0	1	1	0	0	0	1	1	0	0	1
718	0	1	0	0	0	1	2	1	0	0	1	1	1	1	0	0	0	0	2	1	2	0	2	2	0	0	1	1	1	1	0	2	2	1	1	2	1	0	2	0	0	1	0	0	1	0	1	0	0
719	1	1	0	0	0	0	1	0	1	0	0	0	0	0	0	0	1	1	1	1	2	0	2	2	1	1	1	1	1	1	0	1	1	1	1	1	1	1	0	1	1	1	1	0	1	2	0	1	0
720	1	2	0	0	0	0	1	0	1	1	1	0	1	1	0	0	1	1	1	1	1	0	2	2	0	0	2	0	0	2	1	0	0	2	0	2	1	1	1	1	1	1	1	0	0	1	0	0	0
721	0	2	0	1	0	0	0	0	1	0	1	0	1	0	0	0	1	1	1	1	2	0	2	2	0	1	2	0	0	2	1	1	1	0	0	1	2	0	1	1	1	0	0	0	0	1	0	0	0
722	0	0	0	0	0	1	1	0	2	0	0	1	1	1	0	0	2	1	1	1	1	1	2	2	0	1	2	1	1	1	2	1	0	2	2	2	1	1	1	1	0	0	1	1	2	1	0	0	0
723	0	0	0	0	0	1	2	0	1	0	1	0	0	0	0	0	0	0	2	0	2	0	2	2	0	1	1	0	1	0	0	1	1	1	1	1	1	1	0	2	2	0	0	1	0	1	0	0	2
724	1	2	0	0	0	0	0	0	1	0	0	0	0	0	0	0	0	0	2	1	2	1	2	2	0	0	1	0	0	1	0	2	1	2	0	1	2	0	0	2	2	0	0	0	1	1	0	0	0
725	1	1	0	2	0	0	0	0	2	0	0	1	2	2	0	0	0	1	1	1	2	1	2	2	0	1	2	1	1	2	0	1	1	1	0	2	0	1	1	0	0	0	1	0	1	0	0	1	0
726	0	2	0	0	0	0	2	1	0	0	1	1	1	0	1	0	2	1	1	1	1	1	0	0	1	0	0	0	1	1	0	2	2	0	0	1	2	0	1	1	1	0	0	1	0	1	0	1	0
727	1	2	0	0	0	0	1	0	1	1	2	1	1	1	0	0	0	1	1	1	1	2	1	1	1	1	2	0	0	2	0	1	1	1	0	1	0	0	2	1	0	0	0	0	0	1	0	0	1
728	1	2	0	0	0	0	1	0	1	0	1	1	2	1	0	0	0	0	2	1	2	0	2	2	1	1	2	0	0	1	1	2	2	0	0	0	2	0	2	0	0	0	0	2	0	2	0	0	0
729	1	1	0	0	0	0	1	0	0	1	1	0	1	0	0	1	2	0	2	0	2	0	2	2	0	1	2	0	0	1	1	2	1	2	0	1	1	1	0	1	1	1	1	0	1	0	0	0	1
730	0	2	0	0	0	0	1	1	0	0	0	0	1	0	0	0	1	0	2	0	2	0	2	2	0	1	0	1	2	0	1	1	1	0	0	1	2	0	0	1	1	1	0	0	0	0	0	0	0
731	1	2	0	0	0	0	2	0	0	0	2	0	0	0	0	0	2	2	1	1	2	1	1	1	0	1	2	1	1	2	0	0	0	2	1	2	1	0	1	2	1	1	1	0	0	0	0	1	0
732	0	2	0	2	0	0	1	0	1	0	1	0	1	0	0	0	1	2	0	1	0	0	1	1	0	1	1	0	1	0	0	0	0	2	1	2	1	0	0	2	2	0	0	0	0	2	1	0	0
733	1	2	0	1	0	0	1	0	0	0	0	0	1	1	0	0	1	2	0	1	1	1	1	1	1	2	0	1	0	0	1	1	1	1	1	1	1	0	1	1	1	0	0	0	0	0	0	0	0
734	0	0	1	0	0	1	2	1	0	0	0	0	0	0	0	0	1	0	2	0	2	0	1	2	0	1	0	1	2	0	1	0	0	2	0	2	1	0	1	2	1	0	0	0	1	1	0	0	0
735	1	0	0	1	0	0	1	0	0	0	1	0	0	0	0	0	1	0	1	0	1	1	2	2	0	1	1	1	2	0	1	1	1	1	1	1	1	0	0	1	1	0	0	0	0	2	0	0	0
736	1	1	0	0	0	1	1	0	0	1	1	1	1	1	0	0	0	0	2	1	2	0	2	2	0	1	2	1	1	1	2	2	2	1	1	1	2	0	0	2	2	0	0	0	0	0	0	0	0
737	1	1	1	1	0	0	1	0	1	0	1	1	1	1	0	0	1	1	1	0	2	1	2	2	0	0	2	0	0	2	2	1	1	1	1	2	1	0	1	1	1	0	0	0	0	0	0	0	0
738	1	0	0	1	0	1	2	0	0	0	0	0	0	0	0	0	0	2	0	1	2	1	2	2	0	0	2	0	0	2	0	1	1	2	0	2	1	0	2	1	0	0	0	0	0	0	0	0	0
739	0	0	0	1	0	0	1	1	1	0	0	0	0	0	0	0	0	0	2	0	1	0	2	2	0	1	2	0	0	1	1	1	1	2	1	2	1	0	0	1	1	2	1	0	1	0	0	0	0
740	1	2	0	0	0	0	1	0	1	1	1	0	0	0	0	0	1	2	0	2	1	0	2	2	1	0	2	0	0	1	0	1	1	1	1	1	1	0	1	1	1	0	0	0	0	1	0	0	0
741	0	2	0	0	0	0	1	0	1	0	1	0	0	0	0	0	2	0	2	0	2	1	2	2	0	0	2	1	1	0	1	2	1	1	0	1	1	0	2	0	0	0	0	1	0	1	0	0	0
742	1	1	0	0	0	0	1	0	2	0	0	0	1	0	0	0	2	1	1	0	2	1	2	2	0	2	2	0	1	1	0	1	1	0	0	1	1	0	2	1	0	0	0	0	0	0	0	0	0
743	1	1	0	0	0	0	0	0	1	0	0	0	1	0	0	0	2	0	2	0	2	0	2	2	0	2	1	0	0	1	1	0	1	1	0	1	1	0	0	2	2	2	2	0	1	1	0	0	1
744	0	1	1	1	0	0	1	2	0	0	0	0	1	1	0	0	1	1	1	1	1	0	2	2	0	1	2	0	0	1	1	0	0	2	0	1	1	0	1	0	0	0	0	0	0	0	0	0	0
745	1	2	1	1	0	0	0	0	1	0	1	1	1	1	0	0	0	1	0	1	0	0	2	2	0	1	2	2	1	1	1	1	0	1	1	1	0	0	2	0	0	1	0	0	0	0	0	0	0
746	1	0	0	0	0	0	2	0	1	0	0	0	2	1	0	1	2	0	2	0	2	0	2	2	0	1	2	1	1	2	0	1	1	1	0	2	2	0	2	0	0	1	1	0	1	0	0	0	2
747	0	2	0	0	0	0	1	0	0	0	0	0	1	1	0	0	0	2	0	0	1	1	0	1	1	0	2	1	1	1	0	1	1	1	0	2	1	0	0	1	1	0	0	1	1	1	0	0	0
748	0	1	0	0	0	0	1	0	1	0	0	0	0	0	0	0	1	2	0	1	2	0	1	1	0	1	0	0	0	0	0	0	0	2	0	2	1	1	1	1	1	0	0	0	0	1	0	0	0
749	0	0	0	0	0	1	2	0	1	0	1	0	1	0	0	1	1	1	2	1	2	1	2	2	0	1	0	0	0	0	0	1	2	1	0	2	1	0	2	1	0	1	2	0	0	1	0	0	0
750	0	2	1	1	0	0	1	0	1	1	1	0	0	0	0	0	2	1	1	0	2	1	1	1	1	1	1	1	1	1	1	1	1	2	0	2	0	1	1	0	0	1	1	0	1	0	0	1	1
751	0	2	0	0	0	0	2	1	0	0	1	0	0	0	0	0	1	2	0	1	1	0	2	2	0	2	2	0	0	2	0	2	2	0	0	1	1	0	0	0	0	0	0	0	0	1	0	0	0
752	0	0	0	0	0	0	2	0	0	0	1	0	1	0	0	1	1	0	2	0	2	0	2	2	0	0	1	0	1	1	0	0	0	0	0	1	2	1	0	0	0	0	0	0	0	0	0	0	0
753	1	0	0	0	0	1	1	0	1	0	1	0	0	0	0	0	2	0	2	1	2	1	2	2	1	0	1	0	0	1	0	1	1	0	0	1	2	0	1	1	1	0	0	1	0	1	0	1	0
754	0	0	0	0	0	0	1	0	1	0	0	0	1	0	0	1	1	1	1	1	1	0	1	1	0	2	0	0	1	1	0	2	2	1	0	2	1	1	0	1	1	0	0	0	0	1	0	0	0
755	0	2	0	0	0	0	2	0	0	0	2	0	0	0	0	0	1	1	1	0	1	1	2	2	0	0	2	0	0	2	1	1	0	2	0	2	1	1	1	1	0	1	1	0	0	1	0	0	0
756	0	1	0	1	0	0	2	0	1	0	0	1	0	0	0	0	0	1	1	0	1	0	2	2	0	2	2	1	1	1	2	1	1	1	0	2	2	0	0	2	2	0	0	2	0	1	0	0	0
757	1	1	0	1	0	1	1	1	1	0	0	0	1	1	0	0	1	2	0	1	2	1	1	2	0	1	1	2	2	1	2	2	2	2	0	2	2	0	1	1	1	1	1	0	1	0	0	0	0
758	0	2	0	1	0	0	1	0	1	1	1	1	1	0	0	0	1	0	2	0	2	0	2	2	0	1	2	0	0	2	1	2	1	2	1	2	0	1	1	0	0	0	0	0	0	1	0	0	0
759	0	1	0	0	0	1	0	0	2	0	0	2	2	1	1	0	1	2	0	1	1	0	1	1	0	1	2	0	0	2	1	1	1	1	0	2	1	0	1	1	1	0	0	1	0	0	0	0	0
760	1	0	0	0	0	1	2	1	0	0	0	0	0	0	0	0	1	1	1	0	1	1	2	2	0	0	1	2	2	1	0	1	0	2	2	2	1	1	1	1	1	1	1	0	1	0	0	0	0
761	1	0	1	1	1	0	1	0	1	0	0	0	0	0	0	0	1	0	1	0	2	1	2	2	0	0	1	0	0	1	0	0	1	2	0	2	1	0	1	1	1	0	0	1	0	1	0	0	0
762	1	2	0	1	0	0	1	1	0	0	0	0	0	0	0	0	2	1	1	1	1	0	2	2	0	1	1	0	0	1	1	1	2	1	0	1	1	0	2	0	0	0	2	0	0	1	0	0	0
763	1	1	0	0	0	0	2	0	0	0	2	0	0	0	0	0	0	0	1	1	2	0	2	2	0	1	1	1	1	1	0	1	1	0	0	0	1	1	0	1	1	0	0	1	0	1	0	0	0
764	0	1	0	1	0	0	2	1	0	0	1	0	2	1	0	1	0	1	0	0	0	0	1	1	0	2	1	0	0	1	1	1	1	1	0	1	1	0	1	1	1	1	1	0	1	1	0	0	0
765	0	1	0	0	0	1	2	0	0	0	0	1	1	1	0	0	1	0	2	1	2	0	2	2	1	2	1	0	0	1	0	1	0	2	1	2	2	0	0	2	2	0	0	0	0	0	0	0	0
766	0	1	0	0	0	0	0	0	1	0	0	1	1	1	0	0	0	0	2	0	2	0	1	1	0	2	2	0	0	2	0	1	1	1	0	1	1	0	2	0	0	1	0	0	0	1	1	0	1
767	0	1	0	1	0	0	1	0	1	1	2	1	2	2	0	0	2	0	2	1	2	1	2	2	0	1	0	0	0	0	0	1	1	2	0	2	1	0	0	2	2	0	1	0	1	0	0	0	2
768	1	2	0	1	0	0	1	0	2	0	0	0	0	0	0	0	1	1	1	0	1	0	1	1	0	0	2	0	0	0	0	0	0	2	0	2	2	0	1	1	1	1	0	0	0	0	0	0	1
769	1	0	0	0	0	1	1	0	0	0	0	0	0	0	0	1	0	0	1	0	2	0	2	2	0	2	2	0	0	2	0	2	1	0	0	2	2	0	1	0	0	0	0	0	0	2	0	0	0
770	1	0	0	0	0	0	0	0	2	0	0	0	1	0	0	0	0	0	2	0	2	1	2	2	0	1	1	0	2	0	0	2	1	1	0	2	2	0	1	1	1	0	0	1	0	0	0	2	0
771	1	0	0	1	0	1	1	0	1	1	2	1	1	1	0	0	1	1	1	1	2	1	1	1	0	0	1	1	2	0	1	1	0	1	0	1	2	0	1	1	1	1	1	0	1	0	0	0	0
772	1	2	1	1	0	0	1	1	0	0	0	0	1	1	0	0	1	0	2	1	2	1	2	2	0	0	0	1	1	1	0	1	1	1	0	1	1	0	0	2	2	1	1	0	1	0	0	1	0
773	1	1	0	0	0	0	2	1	0	0	1	0	0	0	0	0	0	1	1	0	1	0	1	1	0	2	1	0	0	1	0	1	0	1	0	1	1	0	1	1	1	0	0	0	1	1	0	0	0
774	0	1	1	1	0	0	2	0	0	0	1	0	0	0	0	0	0	1	1	2	1	2	0	1	1	1	1	2	2	1	0	1	1	1	0	2	1	1	0	1	1	0	1	0	1	0	0	0	0
775	0	2	0	0	0	0	1	0	1	0	0	0	2	2	0	0	1	2	0	1	2	1	2	2	0	1	2	0	0	2	0	0	0	2	0	1	2	0	0	2	2	0	1	0	1	1	0	0	0
776	0	1	0	0	0	0	1	0	0	0	0	1	1	0	1	0	2	0	2	0	2	0	2	2	1	0	1	0	1	1	0	0	0	2	0	2	1	0	0	2	2	0	0	0	0	2	0	0	0
777	1	1	0	0	0	1	1	0	0	0	1	0	0	0	0	0	1	1	0	2	1	0	2	2	0	1	1	1	2	0	1	2	1	2	0	2	2	0	0	2	2	0	1	0	1	0	0	0	0
778	0	1	0	0	0	0	2	0	1	0	0	1	2	2	0	0	1	0	2	0	2	0	2	2	0	2	2	0	0	2	1	0	1	1	0	2	1	1	0	1	1	0	0	0	0	0	0	0	0
779	0	0	0	1	0	1	1	0	0	0	0	0	0	0	0	0	0	1	1	0	1	0	2	2	0	0	0	0	0	0	0	1	2	0	0	0	0	0	1	1	1	0	0	0	0	1	0	1	0
780	0	0	0	0	0	0	1	1	1	0	0	0	1	0	0	0	2	1	2	1	2	1	2	2	0	0	1	0	0	1	0	1	1	2	1	2	0	2	0	0	0	0	0	0	1	1	0	0	0
781	0	0	0	0	0	1	2	0	1	0	0	1	2	1	0	0	2	1	1	0	2	0	2	2	1	0	2	0	0	2	0	1	1	1	0	2	1	0	0	1	1	1	1	0	0	1	1	0	0
782	1	1	1	0	1	1	1	1	0	0	0	0	0	0	0	0	1	1	1	1	2	1	1	1	1	2	1	0	1	1	0	1	1	1	0	1	1	0	0	0	0	0	1	0	1	0	0	0	0
783	1	1	0	0	0	0	0	0	1	0	2	0	1	0	0	0	2	0	2	0	2	1	1	1	1	0	1	0	0	1	1	2	1	2	1	2	1	1	0	1	1	0	0	2	0	2	0	0	1
784	0	1	0	1	0	0	2	0	0	0	0	0	0	0	0	0	2	2	1	1	2	1	2	2	0	1	2	1	1	1	2	2	1	0	0	1	0	0	1	1	1	1	1	0	1	1	0	0	1
785	1	1	0	0	0	0	2	1	0	0	1	0	1	0	0	0	1	1	1	1	1	1	1	1	1	1	0	1	2	0	0	0	0	0	0	1	0	0	2	0	0	0	0	0	0	0	0	1	0
786	1	2	0	1	0	0	1	0	0	0	1	1	0	0	0	0	1	1	1	0	1	0	2	2	1	2	2	0	0	2	1	2	2	1	0	2	2	0	0	2	2	0	2	0	0	0	0	0	0
787	0	1	0	1	0	0	1	0	0	0	1	0	1	0	1	0	1	1	1	1	1	0	0	1	0	0	2	0	0	1	1	2	1	1	1	1	0	0	1	1	1	0	1	0	1	1	0	0	0
788	1	0	0	0	0	0	2	1	0	0	0	1	1	1	0	0	2	1	1	1	2	0	1	1	0	0	2	0	0	1	1	1	1	1	1	2	0	0	1	1	1	0	0	0	0	1	0	0	1
789	1	1	0	1	0	0	0	0	2	0	0	0	0	0	0	0	0	0	2	1	2	0	2	2	0	2	2	1	1	1	2	1	1	1	0	1	2	0	1	1	1	0	0	0	0	0	0	0	0
790	1	2	0	0	0	0	1	1	0	0	0	0	0	0	0	0	1	2	0	2	1	1	1	1	1	1	2	0	0	2	2	2	2	0	0	1	1	0	0	1	1	0	0	0	0	0	0	0	0
791	1	0	0	0	0	1	1	0	1	0	0	0	0	0	0	0	1	0	2	0	2	0	2	2	0	1	2	0	0	2	1	1	1	2	1	2	2	0	0	2	2	0	0	0	0	0	0	1	0
792	1	0	0	0	0	1	1	0	1	0	0	0	0	0	0	0	2	0	1	0	1	0	1	1	0	0	1	0	0	1	1	1	1	0	0	0	1	1	0	1	1	1	0	0	2	0	0	0	1
793	1	2	0	0	0	0	1	0	0	0	1	0	0	0	0	0	2	1	1	1	1	1	2	2	0	0	2	1	1	0	1	2	2	0	0	1	2	0	0	2	2	0	0	0	0	0	0	0	0
794	0	0	0	0	0	1	1	0	0	1	1	0	0	0	0	0	2	0	2	0	2	0	2	2	1	2	0	2	2	0	0	0	0	2	2	2	2	0	2	1	1	0	0	0	0	1	0	0	0
795	1	0	0	0	0	1	2	0	0	0	2	0	0	0	0	0	1	1	1	0	2	0	1	1	1	1	2	0	0	2	1	0	1	1	0	2	1	1	1	1	1	0	1	0	1	0	0	1	0
796	0	1	0	1	0	0	0	0	1	0	1	1	1	1	0	0	1	1	1	1	2	1	1	1	0	1	1	1	1	1	0	2	1	0	0	1	1	1	0	1	1	1	0	0	0	0	0	0	0
797	0	1	0	0	0	1	2	1	0	0	1	0	0	0	0	0	2	0	1	0	1	0	1	1	1	0	0	0	0	1	0	2	1	1	0	2	2	1	0	1	1	1	1	0	1	0	0	0	0
798	0	0	0	0	0	1	1	1	1	0	0	0	0	0	0	0	0	2	0	1	0	0	2	2	1	1	1	1	2	0	1	2	2	0	0	0	2	0	0	2	2	0	1	0	1	1	0	0	0
799	0	1	0	0	0	0	2	0	0	0	0	0	1	2	0	0	2	2	0	1	1	0	1	1	0	2	2	0	0	2	1	0	0	2	1	2	2	0	0	2	2	0	1	0	1	0	0	0	1
800	0	1	0	0	0	0	0	0	2	0	0	0	1	0	0	0	1	1	1	0	2	0	1	1	1	0	2	0	0	1	0	2	1	1	0	2	2	0	0	1	1	0	0	0	0	0	0	0	0
801	1	1	0	0	0	0	2	1	0	0	0	1	1	1	0	0	1	0	2	1	2	0	2	2	0	2	0	1	2	0	0	2	1	1	0	1	1	1	0	1	1	0	0	1	0	1	0	0	1
802	1	2	1	1	0	0	1	0	0	0	1	0	0	0	0	0	1	1	1	1	2	0	2	2	0	1	1	1	1	1	1	2	2	0	0	0	1	0	1	1	1	1	1	0	0	1	0	0	0
803	0	1	0	0	0	1	1	0	1	0	1	0	0	0	0	0	0	2	0	1	0	0	0	2	0	1	2	1	1	2	0	1	1	1	0	1	1	1	1	1	0	1	0	0	1	2	0	0	0
804	1	2	1	2	0	0	0	0	1	0	0	0	1	1	0	0	1	2	0	1	1	0	2	2	1	1	1	0	0	1	1	1	1	1	0	2	1	0	2	0	0	0	0	0	0	0	0	0	0
805	1	1	0	1	0	0	2	1	0	0	0	0	0	0	0	0	1	0	1	1	2	1	2	2	0	0	2	0	0	2	0	1	2	1	0	1	2	0	0	2	2	0	0	0	0	1	0	1	0
806	0	1	0	1	0	0	1	0	0	0	1	0	0	0	0	0	1	1	1	0	1	1	2	2	0	1	2	0	0	2	1	1	2	1	0	1	2	0	0	2	2	0	0	0	0	1	0	0	0
807	1	2	1	0	0	0	0	0	2	0	0	1	1	1	0	0	1	1	1	1	1	0	2	2	0	0	1	0	1	1	0	1	1	1	0	1	2	0	2	0	0	0	1	0	1	0	0	0	0
808	1	0	0	0	0	0	1	0	2	0	0	0	0	0	0	0	0	0	2	1	2	1	2	2	0	0	2	0	0	2	1	1	1	0	0	0	1	0	0	2	2	0	0	0	0	1	0	0	0
809	0	1	0	1	0	0	2	0	0	0	2	1	2	1	0	0	2	1	2	0	1	1	1	1	1	0	1	2	2	1	1	2	1	1	1	2	2	0	1	2	1	0	1	0	1	0	0	0	0
810	0	2	1	0	1	1	2	0	0	0	0	0	1	2	0	0	2	0	1	0	1	0	2	2	1	2	2	1	1	2	1	0	0	2	0	1	2	0	1	1	1	0	0	1	0	0	0	0	0
811	1	2	0	0	0	0	1	2	0	0	0	1	2	0	1	0	2	2	1	0	1	0	2	2	0	1	1	0	0	2	1	1	1	2	0	2	1	0	0	2	2	1	1	1	1	2	0	1	0
812	0	2	0	0	0	0	1	0	1	0	1	0	0	0	0	0	0	0	2	1	2	0	2	2	1	1	1	0	0	1	1	1	0	2	2	2	0	0	1	0	0	0	0	0	1	0	0	0	0
813	1	1	0	1	0	0	0	0	1	0	0	1	2	1	0	0	0	2	0	1	2	1	1	1	1	1	2	0	0	2	2	1	1	2	0	2	2	0	0	2	2	0	0	1	0	0	0	0	0
814	1	0	0	0	0	0	1	0	2	0	0	0	0	0	0	0	1	0	2	0	2	0	2	2	0	1	2	0	0	1	1	1	1	0	0	1	2	0	0	1	1	1	0	0	2	1	0	0	1
815	0	1	0	1	0	0	2	0	0	0	0	0	0	1	0	0	1	1	1	1	1	1	2	2	0	0	2	0	0	1	1	1	1	1	0	1	1	0	1	2	1	1	2	0	1	0	0	0	0
816	0	1	1	1	0	1	0	0	1	0	0	0	1	0	0	0	1	0	2	0	2	0	2	2	0	1	1	0	1	1	0	0	0	2	0	1	2	0	0	1	1	0	0	1	0	1	0	0	0
817	0	1	0	1	0	0	0	0	0	0	0	1	2	2	0	0	2	0	2	0	2	1	2	2	0	0	2	1	1	2	0	0	1	2	0	2	2	0	1	1	1	0	0	0	0	0	0	0	1
818	0	1	0	0	0	0	1	0	1	0	1	1	1	1	0	0	0	2	0	1	0	0	2	2	0	2	2	0	0	2	1	1	1	0	0	1	1	0	0	1	1	1	1	0	1	1	0	0	0
819	0	1	1	1	0	0	1	1	1	0	0	1	1	1	0	0	2	1	1	1	1	0	1	1	0	0	2	0	0	0	0	1	2	1	0	1	2	0	0	2	2	0	0	0	0	1	0	0	0
820	0	1	0	0	0	1	1	1	1	0	0	0	0	0	0	0	1	1	1	1	2	1	0	1	1	1	2	0	1	1	1	2	2	0	0	0	0	0	1	0	0	1	1	0	1	1	0	1	0
821	0	0	0	0	0	1	1	0	1	0	1	0	0	0	0	0	0	0	1	0	2	0	2	2	1	1	0	0	0	0	0	1	2	0	0	1	0	2	0	0	0	0	0	0	0	0	0	0	0
822	1	1	0	0	0	0	1	0	0	0	1	0	1	0	0	0	1	2	0	1	0	0	2	2	1	2	1	1	1	1	0	2	1	2	0	2	1	0	0	1	1	1	1	0	0	1	0	0	1
823	0	0	1	1	1	0	1	0	0	0	0	0	1	0	0	1	1	1	1	1	2	0	1	2	0	1	1	1	2	0	1	1	0	1	0	1	2	0	1	1	1	1	1	0	1	1	0	0	0
824	0	1	0	0	0	1	1	0	2	0	0	0	1	0	0	0	1	1	1	0	2	0	2	2	0	2	1	0	2	0	0	1	1	1	0	1	2	0	1	1	1	0	0	0	0	2	0	1	0
825	0	2	0	0	0	1	1	0	1	0	1	1	2	1	0	0	1	2	0	1	1	0	1	2	0	1	1	0	1	2	0	1	1	2	0	2	1	0	0	1	1	0	0	1	0	1	0	1	0
826	1	1	0	0	0	1	0	0	1	0	0	0	1	0	1	0	0	1	1	0	1	1	2	2	1	0	1	0	0	0	0	1	1	2	1	2	2	0	1	0	0	1	1	0	0	1	1	0	0
827	1	1	1	1	0	1	1	0	1	0	1	0	0	0	0	0	1	2	0	1	0	1	2	2	1	0	2	0	0	1	0	1	0	2	2	2	1	1	0	1	1	1	1	0	1	0	0	0	0
828	0	0	0	0	0	1	2	0	0	0	2	0	2	2	0	0	1	0	2	0	2	0	2	2	0	2	1	0	0	1	0	0	1	1	0	1	2	0	0	2	1	0	0	0	0	0	0	0	0
829	1	2	0	0	0	0	0	0	2	0	0	1	1	1	0	0	2	1	1	1	2	0	2	2	1	2	1	0	1	0	0	0	1	1	0	2	2	0	0	2	2	0	0	0	0	1	0	0	1
830	0	1	0	0	0	1	0	0	2	0	0	1	2	1	1	0	1	0	1	0	2	0	1	1	0	2	0	0	0	1	0	1	1	0	0	0	1	1	0	1	1	1	0	0	2	1	0	0	1
831	1	0	1	0	1	0	2	1	0	0	1	0	0	0	0	0	1	1	1	0	2	0	2	2	1	1	2	0	0	1	1	1	1	0	0	1	0	0	1	1	1	0	1	0	1	1	0	0	0
832	1	2	1	1	0	0	1	1	0	0	0	1	1	0	1	0	1	1	1	0	1	0	1	2	0	1	2	1	1	2	0	1	0	2	1	2	1	0	0	1	1	0	0	0	1	0	0	0	0
833	1	1	0	1	0	0	1	0	1	0	0	0	0	0	0	0	2	2	0	2	1	0	1	1	1	2	1	2	2	1	1	0	1	1	0	2	1	0	1	1	1	0	1	0	0	0	1	0	0
834	0	2	0	0	0	0	2	0	0	0	0	1	1	1	0	0	2	0	1	0	1	1	2	2	0	1	2	0	0	1	0	1	2	1	0	1	1	0	2	1	0	0	0	0	0	0	0	0	0
835	0	1	0	0	0	0	0	0	2	0	0	1	2	2	0	0	2	1	1	1	2	0	2	2	0	1	2	0	0	1	1	2	1	0	0	1	1	0	0	1	1	0	0	0	0	1	0	0	1
836	1	1	0	0	0	0	0	0	2	0	0	0	0	0	0	0	0	2	0	1	1	0	1	2	0	1	1	1	1	1	0	1	1	0	0	1	1	0	0	2	2	1	1	0	1	1	0	0	0
837	0	1	0	0	0	0	1	0	1	0	1	1	1	1	0	0	1	2	0	0	0	0	2	2	0	2	1	0	0	1	0	1	1	2	0	2	0	0	1	0	0	1	2	0	1	0	0	0	0
838	0	2	0	0	0	0	2	1	0	0	0	0	0	0	0	0	0	2	1	0	2	0	2	2	0	0	1	1	1	1	0	0	1	2	0	2	0	0	1	1	1	0	0	0	0	0	0	0	0
839	0	2	0	0	0	0	1	0	1	0	1	0	1	0	0	1	1	1	1	1	1	1	2	2	1	1	2	1	1	2	0	2	1	2	1	2	2	0	0	2	2	0	0	0	0	0	0	0	0
840	1	2	0	0	0	0	1	0	1	0	0	1	1	2	0	0	0	2	0	1	0	0	1	1	0	1	1	0	0	1	1	1	0	2	0	2	1	0	0	2	2	0	1	0	1	1	0	0	0
841	1	1	2	0	1	0	2	0	0	0	1	0	1	0	0	0	1	1	1	0	2	0	2	2	0	1	1	1	1	1	1	1	1	1	0	1	2	0	1	1	1	1	1	0	1	1	0	0	1
842	1	0	1	0	0	1	0	0	2	0	0	1	1	0	1	0	0	2	0	0	1	0	2	2	0	1	0	2	2	0	0	1	1	0	0	1	0	1	1	0	0	0	0	0	0	1	0	1	0
843	1	1	1	1	1	1	0	0	1	0	0	0	1	2	0	0	2	1	1	1	2	0	2	2	0	2	1	1	1	1	0	2	2	2	1	2	1	0	1	1	1	0	1	1	0	1	0	0	0
844	1	2	0	1	0	0	1	0	0	0	0	0	0	0	0	0	0	1	1	0	1	1	1	1	1	1	2	0	0	2	0	2	2	0	0	1	1	0	0	1	1	0	0	1	0	1	0	1	0
845	1	2	0	1	0	0	1	1	1	0	0	1	1	1	0	0	2	1	1	0	2	1	2	2	0	2	2	1	1	1	1	2	1	2	2	2	1	0	2	1	0	1	1	0	1	1	0	0	0
846	0	1	0	0	0	0	2	1	0	0	1	0	1	2	0	0	1	0	2	0	2	0	2	2	1	1	2	0	0	2	0	1	1	2	0	1	2	0	0	1	1	0	1	0	1	1	0	1	0
847	0	1	0	0	0	0	0	0	1	0	1	0	0	0	0	0	1	2	0	1	1	0	2	2	0	0	1	0	2	0	0	2	2	2	1	2	1	1	0	1	1	0	0	0	0	2	0	0	0
848	1	0	0	0	0	0	2	0	1	0	0	0	1	0	0	1	2	0	2	1	1	2	2	2	0	0	2	2	1	1	1	2	1	0	0	1	0	0	2	0	0	0	0	0	0	1	0	0	0
849	0	1	0	0	0	0	2	0	0	0	1	1	1	1	0	0	1	1	1	2	1	0	2	2	0	0	2	1	1	1	1	0	0	2	0	2	2	0	1	1	1	0	0	0	0	1	0	0	0
850	0	1	0	0	0	1	0	0	0	0	1	0	1	0	0	1	0	0	2	0	1	1	1	1	1	1	1	0	1	0	0	2	2	0	0	0	2	0	2	0	0	0	0	0	0	1	0	0	0
851	1	2	0	0	0	0	1	0	1	1	1	0	0	0	0	0	2	0	2	1	2	0	2	2	1	1	0	0	1	1	0	1	1	2	0	2	1	0	1	1	1	1	1	0	1	1	0	0	0
852	1	2	0	1	0	0	1	0	0	0	1	1	2	1	0	0	0	0	1	0	2	1	2	2	1	1	2	1	1	2	0	2	1	1	0	1	1	1	0	1	1	2	2	0	0	1	0	2	0
853	1	1	0	0	0	0	1	0	0	1	1	0	0	0	0	0	1	0	2	1	2	0	2	2	0	2	2	1	1	2	0	2	2	0	0	0	1	0	2	0	0	0	0	0	0	0	0	0	0
854	0	1	0	1	0	0	1	0	1	0	0	1	2	1	0	0	1	0	2	0	2	1	2	2	1	0	1	0	0	1	1	0	0	2	0	2	2	0	1	1	1	1	1	0	0	1	0	0	0
855	0	0	0	0	0	1	2	1	0	0	0	0	1	1	0	0	0	1	1	0	1	1	2	2	0	1	1	0	0	0	0	1	1	1	1	1	1	0	0	1	1	0	0	0	0	1	0	1	0
856	0	0	1	0	0	1	1	0	0	0	0	0	1	0	0	0	2	1	1	0	2	1	2	2	0	2	2	0	0	2	0	0	0	1	1	2	1	0	2	0	0	1	1	0	1	0	0	0	0
857	1	1	0	1	0	0	1	0	1	0	1	0	0	0	0	0	2	1	2	1	2	0	2	2	0	1	1	2	2	1	2	2	2	1	1	1	1	0	1	2	1	0	0	0	0	1	0	0	0
858	0	2	0	0	0	0	1	1	0	0	0	0	1	0	0	0	2	0	2	0	2	0	2	2	0	1	1	1	1	1	1	1	1	0	0	0	2	0	0	2	2	0	2	0	0	0	0	0	0
859	0	1	0	0	0	1	2	0	0	0	1	1	1	0	0	0	0	1	1	1	2	0	2	2	0	0	1	1	2	1	0	2	2	1	0	2	1	0	0	1	1	0	0	0	0	0	0	1	0
860	1	1	0	1	0	0	2	0	0	0	1	0	0	0	0	0	1	1	0	1	0	0	2	2	0	0	2	1	1	1	2	1	1	1	0	2	1	0	1	2	1	0	1	1	2	1	0	0	0
861	1	1	1	1	0	0	2	0	0	0	1	0	1	0	0	1	1	1	1	0	1	0	2	2	0	0	0	0	1	1	0	1	0	2	1	2	1	0	0	1	1	2	2	0	1	1	0	1	0
862	1	2	0	0	0	0	1	0	0	0	1	0	0	0	0	0	0	1	0	1	0	1	0	0	1	0	2	0	0	1	0	1	1	1	0	1	1	0	0	1	1	0	0	0	1	1	0	0	1
863	0	1	0	1	0	0	1	0	1	0	1	0	1	0	0	1	1	2	0	1	1	0	2	2	0	2	1	0	0	1	0	0	0	2	1	2	1	0	1	0	0	0	0	0	0	0	0	1	1
864	1	0	0	0	0	1	0	0	0	0	1	0	1	0	0	0	0	1	1	0	0	1	2	2	0	2	1	1	1	1	1	1	2	2	1	2	1	1	1	1	1	0	2	0	0	0	0	0	0
865	0	1	0	0	0	1	2	1	0	0	0	0	0	0	0	0	2	2	1	0	2	0	2	2	0	1	2	1	1	1	2	1	1	0	0	1	2	0	1	1	1	1	0	0	0	1	0	0	1
866	0	1	1	1	0	0	1	0	0	0	1	0	0	0	0	0	1	0	2	1	2	1	1	1	1	1	2	0	0	2	0	0	1	1	0	2	2	1	0	2	1	0	0	0	0	0	0	0	0
867	1	1	0	0	0	0	1	1	1	0	0	0	0	0	0	0	0	0	2	1	2	0	1	1	0	1	1	0	1	1	0	0	0	1	0	1	1	0	1	2	1	0	0	0	0	0	0	0	1
868	1	1	0	0	0	0	0	0	1	0	0	0	0	0	0	0	2	1	1	1	2	0	2	2	0	0	1	0	0	1	1	1	2	1	0	1	2	1	0	1	1	1	0	0	0	0	0	0	0
869	0	2	0	0	0	0	0	0	1	0	1	0	1	0	0	0	0	0	2	0	2	0	2	2	0	1	1	0	1	2	0	0	0	2	0	2	2	0	1	1	1	0	0	0	0	0	0	0	1
870	0	1	0	1	0	0	1	0	1	0	0	0	0	0	0	0	0	2	0	1	1	0	2	2	0	1	2	0	0	2	0	1	1	2	0	2	2	0	0	2	2	0	0	0	0	1	0	0	0
871	1	1	0	0	0	1	1	0	1	0	0	0	1	1	0	0	2	0	2	0	2	0	2	2	0	2	2	0	1	1	0	2	2	1	0	1	1	0	0	2	2	0	0	0	0	1	0	0	0
872	1	0	0	0	0	0	2	0	0	1	1	0	1	1	0	0	1	1	1	1	1	0	2	2	0	0	2	0	0	2	0	1	0	1	1	1	1	0	0	1	1	0	0	0	0	1	0	0	0
873	0	2	1	1	0	0	1	0	1	0	1	1	1	1	0	0	1	1	1	0	2	1	1	1	0	1	2	0	0	2	0	1	1	1	0	1	1	1	0	1	1	0	0	0	0	1	0	0	0
874	1	1	0	0	0	0	2	1	0	0	1	1	2	1	0	1	2	1	1	1	1	0	2	2	1	0	1	0	0	1	0	1	1	0	0	0	1	1	0	1	1	0	0	0	0	1	0	0	0
875	0	0	0	1	0	0	1	0	1	1	0	0	0	0	0	0	1	0	2	0	2	1	2	2	0	0	1	0	0	0	0	1	1	1	1	1	2	0	1	1	1	0	0	0	0	0	0	0	1
876	1	2	0	1	0	0	1	0	0	0	1	0	0	0	0	0	0	0	2	0	2	1	2	2	0	0	1	0	1	1	0	2	1	0	0	0	1	0	0	1	1	0	0	0	0	1	0	0	0
877	1	0	0	0	0	1	0	0	2	0	0	1	2	1	0	0	2	2	0	1	1	0	2	2	0	1	1	1	1	2	0	0	0	2	0	2	0	1	1	0	0	2	2	0	1	0	0	0	1
878	1	1	0	1	0	0	2	0	0	0	1	1	1	1	0	0	2	0	2	0	2	0	2	2	0	1	1	1	1	1	1	1	1	1	1	2	1	0	1	1	1	1	0	0	0	1	0	0	0
879	0	1	0	0	0	0	1	1	1	0	0	0	0	0	0	0	1	0	2	0	2	0	2	2	0	0	2	1	1	2	1	1	1	1	0	1	2	0	1	2	1	0	0	1	0	1	0	0	0
880	1	1	0	1	0	0	2	1	0	0	0	0	2	1	0	1	2	0	2	0	2	1	2	2	0	0	2	0	0	2	0	0	0	2	0	2	1	0	0	0	0	1	1	0	0	0	0	0	1
881	0	1	0	2	0	0	2	0	0	0	0	0	1	0	0	0	1	1	1	0	1	1	2	2	0	2	1	0	1	0	0	1	1	0	0	1	1	1	0	1	1	1	0	0	2	1	0	0	0
882	1	0	0	0	0	1	0	0	0	0	1	0	1	0	0	1	0	2	1	0	1	0	2	2	1	2	0	0	1	1	0	0	0	2	1	2	1	0	2	1	0	1	1	0	1	1	0	0	0
883	1	1	0	1	0	0	1	0	1	0	1	0	0	0	0	0	0	1	1	0	1	0	2	2	0	0	1	0	1	0	0	0	1	1	0	1	0	1	1	0	0	0	0	0	0	1	0	0	0
884	1	1	0	0	0	0	2	0	1	0	1	0	0	0	0	0	0	2	0	1	1	0	2	2	1	2	2	1	1	2	0	1	1	1	0	1	1	0	2	0	0	0	2	0	0	0	0	0	0
885	1	1	0	0	0	0	0	0	1	0	0	1	1	1	0	0	1	1	1	0	2	1	2	2	0	0	2	0	0	2	1	0	0	2	2	2	2	0	0	1	1	1	0	0	2	1	0	0	1
886	1	1	0	0	0	0	1	0	1	0	0	0	1	0	0	1	2	0	2	0	2	1	1	1	1	0	1	0	2	0	0	2	1	1	0	2	1	0	1	1	1	1	1	0	1	1	0	1	0
887	1	1	0	1	0	0	2	0	0	0	1	0	0	0	0	0	0	2	0	1	0	1	2	2	0	0	2	0	0	2	1	1	1	2	1	1	1	0	1	1	1	1	0	0	0	1	0	0	0
888	1	0	0	1	0	0	2	0	1	0	0	0	1	0	0	0	1	2	0	2	1	1	2	2	0	0	2	0	0	2	0	1	1	1	0	1	1	0	2	0	0	1	1	0	0	1	0	0	0
889	1	0	0	1	0	1	1	0	0	0	0	1	1	1	0	0	1	1	1	1	1	0	2	2	0	2	2	1	1	2	1	1	1	1	1	2	1	0	1	1	1	1	0	0	2	1	0	0	0
890	0	1	0	1	0	0	0	0	1	0	1	0	2	1	0	1	1	0	2	0	2	0	0	1	0	0	0	0	1	1	0	1	1	1	1	1	2	0	0	2	2	1	1	1	1	2	0	0	0
891	1	1	1	1	1	1	1	0	0	0	1	2	2	1	1	0	2	1	1	1	1	0	2	2	0	1	1	1	1	1	0	1	1	1	0	1	1	0	1	1	1	1	0	0	1	1	0	1	0
892	0	2	1	0	0	0	1	1	1	0	0	1	1	1	0	0	2	0	2	1	2	2	2	2	0	0	2	0	1	1	0	1	1	1	0	2	1	0	1	1	1	0	0	0	0	2	0	0	1
893	1	2	0	0	0	0	1	1	1	0	0	0	0	0	0	0	0	1	0	1	0	0	2	2	0	0	2	1	1	2	0	2	2	1	0	2	1	0	0	1	0	0	0	0	0	1	0	0	1
894	0	1	0	0	0	1	2	0	1	0	1	1	2	1	0	1	1	2	1	0	1	0	2	2	0	0	1	0	1	1	1	2	2	1	1	2	1	0	2	0	0	1	1	0	0	0	0	0	0
895	1	1	0	0	0	0	1	1	1	0	0	0	0	0	0	0	1	1	1	1	2	0	2	2	0	1	1	0	0	1	0	1	0	1	1	1	1	1	0	1	1	1	2	0	0	1	0	1	0
896	1	2	0	0	0	0	0	0	2	0	0	0	0	0	0	0	1	0	2	1	2	0	2	2	0	2	2	0	0	2	0	0	0	2	0	2	1	0	0	1	1	0	0	0	0	1	0	1	1
897	0	1	0	0	0	1	1	1	1	0	1	1	1	1	0	0	2	0	2	0	2	0	2	2	0	1	1	0	2	0	0	0	0	2	0	2	1	0	0	1	1	1	0	0	1	1	0	0	0
898	1	2	0	0	0	0	2	1	0	0	0	1	1	1	0	0	2	2	1	0	1	0	1	1	0	0	1	0	1	1	1	0	2	0	0	1	2	1	0	0	0	1	1	0	0	0	0	0	0
899	1	1	0	0	0	1	1	0	1	0	1	0	1	1	0	0	1	0	2	1	2	0	2	2	0	1	2	1	1	1	2	0	0	2	1	1	1	1	0	1	1	0	0	0	0	0	0	1	0
900	1	0	0	0	0	1	2	0	1	0	0	2	2	1	1	0	0	2	0	1	1	1	2	2	0	1	2	1	1	2	0	1	2	2	1	2	1	0	0	2	2	0	1	0	1	1	0	0	0
901	1	1	0	1	0	1	1	0	0	0	2	0	0	0	0	0	1	0	2	0	2	2	0	1	1	1	2	0	0	2	0	2	1	0	0	1	2	0	0	2	2	0	1	0	1	1	0	0	1
902	1	2	0	0	0	0	1	0	1	1	1	1	2	1	0	0	0	0	1	0	2	0	1	2	0	1	0	2	2	0	0	1	1	0	0	1	1	0	1	1	1	0	0	0	0	0	0	1	0
903	0	1	0	0	0	0	1	0	1	0	0	0	0	0	0	0	1	0	2	0	2	0	2	2	0	0	1	1	1	1	1	1	1	2	1	2	1	0	1	1	1	0	0	0	0	0	0	2	0
904	0	1	0	0	0	0	0	0	1	0	0	0	0	0	0	0	0	0	1	0	2	0	1	1	0	2	1	0	2	0	0	2	1	0	0	1	1	1	0	1	1	1	1	1	1	1	1	0	0
905	1	0	0	1	0	0	0	0	2	0	0	0	1	1	0	0	1	1	1	1	1	0	0	0	0	1	1	0	1	1	0	1	1	1	0	2	1	0	0	1	1	1	0	0	1	1	0	1	0
906	0	0	0	0	0	0	1	0	1	0	0	1	1	1	0	0	2	2	1	0	1	1	2	2	0	1	2	0	1	0	0	1	1	1	0	1	1	0	0	1	1	1	1	0	1	0	0	1	0
907	0	1	0	0	0	0	1	0	0	0	0	1	1	0	1	0	2	0	2	0	2	1	1	1	1	1	2	0	0	2	1	1	2	0	0	0	2	0	1	1	1	1	0	0	0	1	0	0	1
908	1	1	1	0	1	1	1	0	1	0	1	1	2	1	0	0	2	0	2	0	2	1	1	2	0	0	2	0	0	2	1	0	0	1	0	0	0	1	1	0	0	1	0	0	1	1	0	0	0
909	0	1	0	1	0	0	2	0	0	0	0	0	2	0	0	1	2	0	2	0	2	1	2	2	0	1	2	1	1	2	0	1	1	1	0	1	2	0	0	2	2	1	1	0	1	2	0	0	1
910	0	0	0	0	0	1	2	0	0	0	1	0	0	0	0	0	0	2	0	1	2	0	2	2	0	2	2	0	0	2	0	1	0	2	0	2	2	0	0	2	2	0	1	1	2	0	0	0	1
911	1	1	1	1	1	1	1	0	1	0	0	0	1	1	0	0	1	0	2	0	2	1	2	2	1	0	1	0	0	1	1	1	1	2	0	2	1	0	1	1	1	0	1	0	0	1	0	0	0
912	0	2	1	1	1	0	2	1	0	0	1	1	1	1	0	0	1	2	0	1	2	1	2	2	0	0	2	0	0	2	0	1	1	2	0	2	2	0	1	1	1	1	0	0	0	0	0	1	1
913	0	2	0	0	0	0	0	0	1	0	0	0	2	0	0	1	1	1	1	2	1	1	2	2	0	0	2	0	0	2	0	1	1	2	0	2	1	0	1	1	1	0	0	0	0	0	0	1	1
914	0	1	0	1	0	0	0	0	1	0	0	0	1	0	0	1	1	1	1	0	2	0	1	1	0	1	1	0	0	1	1	0	1	1	0	1	2	1	0	1	1	2	1	0	1	0	0	0	0
915	1	0	0	0	0	1	2	0	1	0	0	1	2	2	0	0	0	0	1	1	2	0	2	2	0	1	1	0	1	1	1	0	0	2	1	2	1	0	0	2	2	1	2	0	1	0	0	0	1
916	0	2	0	0	0	0	2	0	1	0	0	0	1	0	0	0	1	1	1	1	2	0	1	1	1	0	2	2	1	1	1	1	1	2	1	2	1	0	0	2	2	1	1	0	0	0	0	0	0
917	0	1	1	1	0	0	0	0	1	0	0	1	2	1	0	0	1	1	1	1	1	0	1	1	0	1	2	0	0	2	0	1	1	2	1	2	1	0	2	0	0	0	0	0	0	1	0	0	0
918	0	1	0	0	0	0	2	0	0	0	2	0	0	0	0	0	1	0	2	0	2	0	2	2	1	2	0	1	2	0	0	2	1	1	0	2	2	0	1	1	1	1	0	0	0	0	0	0	0
919	1	1	0	1	0	0	0	0	2	0	0	1	1	1	0	0	1	0	2	0	2	0	2	2	1	1	0	0	1	1	0	0	0	2	1	1	1	0	2	0	0	0	0	0	0	0	0	0	0
920	1	1	0	1	0	0	1	1	1	0	0	0	0	0	0	0	1	1	0	1	0	1	2	2	0	0	2	0	0	1	1	0	1	0	0	2	2	0	1	1	1	0	0	1	0	1	0	0	0
921	0	1	0	1	0	0	0	0	2	0	0	2	1	1	0	0	2	0	2	0	2	1	2	2	0	0	1	1	1	1	1	0	0	2	0	2	1	0	1	0	0	0	0	0	0	1	0	1	0
922	0	1	0	1	0	0	0	0	2	0	0	1	0	0	0	0	1	1	1	0	1	0	1	1	0	2	0	2	2	1	1	2	1	1	1	2	2	0	2	0	0	0	2	0	0	0	0	0	0
923	0	1	1	0	0	0	2	0	0	0	0	0	0	0	0	0	1	0	2	0	2	1	2	2	1	0	2	0	0	2	1	1	1	1	0	1	0	1	0	0	0	0	0	0	0	0	0	0	0
924	1	1	0	1	0	0	0	0	2	0	0	1	1	1	0	0	0	2	0	1	1	0	2	2	1	0	0	1	1	1	0	0	0	1	1	2	1	0	1	1	1	0	1	0	0	0	0	0	1
925	1	1	0	0	0	0	2	1	0	0	1	0	0	0	0	0	1	1	1	0	2	0	2	2	1	0	2	0	0	1	1	0	0	0	0	1	2	0	1	1	1	1	0	0	0	1	1	0	0
926	0	1	0	1	0	0	1	0	0	0	1	0	1	0	0	1	1	2	1	1	1	0	1	1	0	1	2	0	0	2	0	2	2	0	0	1	1	0	1	2	1	0	0	0	0	1	0	1	0
927	1	1	0	0	0	0	0	0	2	0	0	1	1	1	0	0	2	0	1	0	1	0	2	2	0	1	2	0	0	2	0	1	0	1	1	1	0	0	2	0	0	0	0	0	0	1	0	0	0
928	1	1	0	0	0	0	1	0	1	0	0	0	0	0	0	0	1	1	1	1	1	1	1	1	1	1	0	1	2	0	1	1	1	1	0	1	2	0	1	1	1	0	1	0	1	0	0	0	0
929	1	2	0	0	0	0	2	1	0	0	0	0	1	0	0	1	0	0	2	0	2	0	2	2	0	1	2	0	0	0	0	1	1	1	1	1	2	0	1	2	1	0	0	0	0	0	0	0	0
930	1	1	0	0	0	0	2	0	0	0	1	0	1	0	0	0	1	0	1	0	2	0	2	2	0	1	2	0	0	2	0	2	1	0	0	0	1	0	2	0	0	0	0	0	0	1	0	0	0
931	0	0	0	1	0	0	1	1	1	0	0	0	1	1	0	0	1	0	2	0	2	1	2	2	0	0	0	1	1	1	0	1	1	0	0	1	1	0	2	0	0	0	1	0	1	1	0	0	1
932	0	0	0	0	0	2	2	0	1	0	1	0	1	0	0	0	0	2	0	1	0	1	2	2	1	0	2	1	1	1	0	1	1	1	0	1	2	0	1	1	1	0	0	0	0	0	1	0	0
933	1	2	0	0	0	0	0	0	1	0	1	0	0	0	0	0	0	1	1	0	1	0	1	1	1	2	2	0	0	2	1	0	0	2	0	2	2	0	1	1	1	1	0	0	0	0	0	0	0
934	0	2	0	0	0	0	1	2	0	0	0	0	0	0	0	0	0	1	1	1	1	0	1	1	2	2	1	0	0	1	0	0	0	2	0	2	1	0	1	1	1	0	0	2	0	2	0	0	1
935	0	1	0	0	0	1	2	0	1	0	0	0	2	1	0	0	1	0	1	0	2	1	2	2	1	0	1	1	2	0	1	2	1	1	0	2	1	0	1	1	1	0	1	0	1	0	0	0	2
936	1	1	0	1	0	0	1	0	0	0	1	0	1	1	0	0	1	1	2	0	2	0	1	1	1	0	1	0	1	1	1	2	1	1	0	2	1	0	2	0	0	2	2	0	0	1	0	1	0
937	1	1	0	1	0	0	0	0	2	0	0	0	1	1	0	0	0	0	1	0	2	0	2	2	0	1	1	0	1	1	0	1	1	2	0	2	1	0	0	0	0	1	1	0	1	1	0	0	2
938	1	1	0	1	0	0	1	0	1	0	1	0	1	0	0	0	2	1	1	1	2	1	1	1	1	1	1	1	2	1	0	1	0	1	1	1	1	0	0	0	0	1	0	0	1	0	0	0	0
939	1	2	0	0	0	0	2	0	0	0	1	0	1	0	0	0	1	1	1	1	2	0	2	2	0	1	1	1	1	1	1	0	1	1	0	2	2	0	0	2	2	1	1	0	1	1	0	0	0
940	0	1	0	0	0	0	1	0	0	0	1	1	2	1	0	1	0	0	2	0	1	0	2	2	0	1	0	0	1	1	0	1	1	0	0	0	1	0	1	1	1	1	0	0	2	1	0	0	0
941	1	1	0	0	0	1	0	0	2	0	0	0	0	0	0	0	0	0	2	0	2	0	2	2	0	0	2	2	2	1	1	1	1	1	0	1	2	0	0	2	2	0	0	0	0	0	0	0	0
942	1	1	1	0	1	1	2	1	0	0	1	1	1	1	0	0	2	1	2	1	2	0	2	2	1	2	1	1	0	1	2	1	1	1	0	1	1	0	1	1	1	0	1	0	1	0	0	1	0
943	1	0	0	0	0	1	1	1	1	0	0	1	2	2	0	0	0	2	0	1	1	1	2	2	0	0	1	1	1	1	1	1	1	1	1	2	1	0	0	1	1	0	2	0	1	0	0	0	0
944	1	0	0	0	0	1	1	1	1	0	0	0	1	0	0	1	2	1	1	1	1	0	2	2	0	1	1	0	1	1	0	1	1	1	0	1	1	1	0	1	1	1	0	0	0	1	0	0	0
945	1	2	1	1	0	0	1	0	0	0	1	0	0	0	0	0	0	2	0	1	0	1	2	2	1	0	0	1	2	0	0	1	1	0	0	0	1	1	1	1	0	0	0	0	0	0	0	0	2
946	0	2	0	0	0	0	1	1	1	0	0	1	1	1	0	0	0	0	2	0	2	0	1	1	0	0	2	0	0	1	0	1	1	1	1	1	1	0	2	0	0	0	1	1	0	1	0	0	0
947	0	2	1	1	0	0	2	0	0	0	2	0	0	0	0	0	0	1	1	2	1	1	2	2	0	1	2	0	0	1	0	2	2	1	0	2	1	0	0	1	1	0	1	0	1	1	0	0	0
948	0	1	0	1	0	1	1	0	0	0	0	0	0	0	0	0	1	1	1	2	1	1	2	2	0	0	2	0	0	2	1	0	1	2	0	2	1	0	0	2	2	0	0	0	0	0	0	0	0
949	0	2	0	0	0	0	1	0	1	0	1	0	1	0	0	0	1	0	2	0	2	0	2	2	0	2	1	0	1	1	0	1	0	1	0	1	0	0	1	0	0	0	1	0	1	1	0	0	0
950	0	1	0	1	0	0	1	0	2	0	0	0	0	0	0	0	1	1	1	1	2	1	2	2	0	0	2	1	1	2	0	2	2	1	0	1	2	0	0	2	1	1	1	0	1	2	0	0	0
951	0	2	1	2	0	0	2	0	0	0	2	1	1	1	0	0	1	0	2	1	2	1	1	2	0	2	1	0	1	1	1	1	1	1	0	1	1	1	0	0	0	1	1	0	0	1	0	0	0
952	1	1	0	1	0	0	0	0	2	0	0	1	1	1	0	0	0	1	1	0	0	0	2	2	1	1	2	1	1	2	0	1	2	1	0	1	2	0	0	2	2	0	0	0	0	1	0	0	0
953	1	1	0	0	0	0	2	1	0	0	0	1	0	0	0	0	2	2	0	2	0	0	1	1	0	1	2	0	0	2	0	0	0	2	0	2	2	0	1	1	1	1	0	0	1	2	0	0	0
954	1	2	1	2	0	0	1	0	1	1	0	0	0	0	0	0	1	1	1	0	2	0	2	2	0	0	1	1	1	1	1	2	1	1	1	2	0	1	1	0	0	0	0	0	0	1	0	1	0
955	0	1	1	1	0	0	2	1	0	0	0	0	0	0	0	0	2	2	0	1	1	0	2	2	1	2	2	0	0	1	1	1	1	1	1	1	2	0	2	1	1	0	0	1	0	1	0	0	2
956	0	2	0	0	0	0	1	1	1	0	0	1	2	1	0	0	2	2	0	1	1	0	1	2	1	0	2	1	1	2	0	2	2	0	0	1	2	0	0	1	1	0	2	0	0	0	0	1	0
957	0	1	1	1	0	0	0	0	2	0	0	1	2	0	1	0	1	0	2	0	2	1	2	2	0	0	0	0	1	0	0	2	1	1	0	2	2	0	0	2	2	1	1	0	2	2	0	1	0
958	0	2	1	0	0	0	0	0	1	0	1	1	1	1	0	0	1	2	0	2	1	0	2	2	0	1	2	0	0	2	0	1	1	1	0	1	1	0	0	1	1	0	0	0	0	0	0	0	1
959	1	1	0	0	0	1	0	0	1	0	0	0	0	0	0	0	1	1	1	1	1	0	1	1	0	1	0	2	2	1	1	1	1	1	0	1	0	1	0	0	0	1	1	0	0	1	0	0	0
960	0	0	0	0	0	0	1	0	1	0	0	1	1	1	0	0	2	0	2	1	1	1	1	1	1	0	2	0	0	2	1	2	1	2	0	2	2	0	0	1	1	1	2	0	0	1	0	0	0
961	1	2	0	0	0	0	2	1	0	0	1	0	1	0	0	1	2	1	1	1	1	0	2	2	0	1	2	1	1	1	2	0	0	2	0	2	2	0	0	1	1	0	0	0	0	0	0	1	0
962	1	1	0	1	0	0	1	0	1	0	0	0	0	0	0	0	2	1	1	1	2	0	1	1	0	1	1	0	0	1	0	1	1	1	0	1	2	0	0	1	1	0	2	0	1	0	0	0	0
963	1	2	1	0	1	1	2	0	0	0	0	1	1	1	0	0	2	0	2	1	1	0	2	2	0	2	2	0	0	1	0	1	1	0	0	0	1	1	0	1	1	0	0	0	0	1	0	0	0
964	0	2	0	0	0	0	1	0	0	0	1	1	1	1	0	0	1	1	1	2	1	0	2	2	0	1	0	1	1	0	0	1	0	2	1	2	1	0	0	1	1	0	0	1	0	1	0	0	0
965	0	0	1	1	1	0	1	0	1	1	1	1	1	2	0	0	2	0	2	0	2	1	2	2	0	1	1	1	1	1	1	1	1	0	0	1	2	1	0	0	0	0	0	0	0	1	0	0	0
966	1	1	0	0	0	0	0	0	2	0	0	0	0	0	0	0	1	1	1	1	1	0	1	2	0	1	1	0	2	0	0	0	0	1	1	1	2	0	0	1	1	0	1	0	1	0	0	1	0
967	0	1	0	0	0	0	2	1	0	0	1	0	2	1	0	0	2	1	2	0	1	1	1	2	0	0	2	0	0	0	0	1	2	0	0	0	1	0	2	0	0	0	2	0	0	1	0	0	2
968	1	0	1	0	1	0	1	0	0	0	1	1	1	0	1	0	1	0	1	0	2	1	2	2	0	0	1	1	0	1	2	2	1	0	0	1	2	0	2	0	0	1	1	1	0	1	0	0	1
969	1	2	1	1	1	0	2	1	0	1	1	0	0	0	0	0	0	2	0	1	1	1	1	2	0	1	2	0	0	1	1	0	0	2	0	2	1	0	1	1	1	1	1	0	1	1	0	0	0
970	0	1	0	1	0	0	0	0	2	0	0	0	2	0	0	1	2	0	2	0	2	1	1	2	0	1	2	0	0	1	0	1	1	1	0	2	0	1	1	0	0	0	1	1	2	0	0	0	1
971	1	1	2	0	1	0	1	0	1	1	1	0	1	1	0	0	1	1	1	0	2	1	0	0	1	1	1	0	1	1	0	0	0	2	1	1	1	1	0	1	1	0	0	1	0	1	0	0	2
972	1	1	0	1	0	0	1	1	1	0	0	0	0	0	0	0	2	0	2	1	2	0	1	2	0	1	1	0	0	1	1	0	0	2	0	2	1	0	1	1	1	0	0	0	1	1	0	1	0
973	0	0	0	0	0	1	2	1	0	0	0	1	2	1	0	1	2	1	1	1	2	0	2	2	0	0	1	0	1	1	0	1	1	1	1	1	1	0	0	1	1	0	0	1	0	0	0	0	0
974	0	1	0	1	0	0	1	0	1	0	1	1	2	1	0	1	1	0	2	1	2	0	2	2	0	2	1	0	1	1	0	1	2	0	0	0	0	0	2	0	0	0	0	0	0	0	0	1	0
975	1	1	1	0	1	0	1	0	1	0	1	1	1	0	1	0	1	0	2	0	1	0	2	2	0	0	2	1	1	2	0	0	0	2	1	2	2	0	0	2	2	1	1	0	1	1	0	0	0
976	1	0	0	0	0	1	2	0	0	0	0	1	1	1	0	0	1	2	0	0	0	1	2	2	0	0	2	0	0	1	1	2	1	2	2	2	1	0	1	1	1	1	1	0	1	1	0	0	0
977	0	1	0	1	0	0	1	1	0	0	0	0	1	0	0	0	0	1	1	1	1	1	1	1	1	2	2	2	2	2	0	2	2	1	1	2	2	1	0	1	1	0	0	0	0	0	0	0	0
978	0	1	1	0	1	1	2	1	0	0	1	1	1	1	0	0	2	2	1	1	1	0	2	2	0	1	2	0	0	2	1	1	1	1	1	2	2	1	0	1	1	0	0	0	1	0	0	0	0
979	1	0	0	0	0	0	0	0	2	0	0	0	0	0	0	0	0	0	2	1	2	1	1	2	0	0	1	0	1	1	0	1	2	1	0	1	2	0	1	1	1	0	0	0	0	0	1	0	0
980	1	2	1	1	0	0	1	0	1	0	1	0	0	0	0	0	1	1	1	0	1	0	2	2	0	2	1	2	2	1	1	0	0	2	1	2	2	1	0	2	1	0	1	0	1	0	0	0	0
981	0	0	0	0	0	0	1	0	1	0	0	0	1	0	0	0	1	2	0	1	1	0	1	1	1	0	2	1	1	2	0	2	2	0	0	1	1	1	0	1	1	0	0	0	1	0	0	0	0
982	1	2	0	0	0	0	1	0	1	1	1	0	0	0	0	0	0	1	0	0	0	1	1	1	1	0	1	1	1	1	1	2	2	0	0	1	0	1	1	0	0	0	1	0	0	1	0	0	1
983	1	1	0	0	0	0	1	0	0	0	1	1	1	1	0	0	1	1	1	2	1	1	2	2	0	1	1	0	0	1	0	1	1	0	0	2	1	0	0	2	2	0	0	0	0	1	0	0	1
984	1	1	0	1	0	0	1	1	1	0	0	2	2	2	0	0	1	2	0	0	0	1	1	1	1	1	1	0	1	1	0	1	2	0	0	2	0	1	0	0	0	0	1	0	1	0	1	0	0
985	1	1	1	0	1	1	1	0	0	0	0	0	0	0	0	0	1	1	1	1	1	2	2	2	0	0	2	0	0	1	1	1	2	1	0	1	2	0	1	1	1	1	0	0	1	1	0	0	0
986	1	0	0	0	0	1	2	1	0	0	1	1	2	1	0	0	2	2	1	0	1	0	2	2	1	0	1	1	1	1	1	1	1	2	1	2	2	0	0	2	2	0	1	0	1	0	0	1	0
987	0	2	0	0	0	0	1	1	0	0	0	0	0	0	0	0	1	0	2	0	2	1	1	2	0	2	1	0	0	2	0	2	2	1	0	0	1	0	0	0	0	1	0	0	1	0	0	0	0
988	1	0	0	0	0	0	0	0	2	0	0	1	2	2	0	0	1	1	1	1	1	0	2	2	0	1	2	0	0	1	0	1	1	0	0	0	1	0	1	2	1	0	2	0	1	0	0	0	0
989	0	2	0	0	0	0	0	0	1	0	2	0	1	0	0	0	2	2	1	0	2	1	2	2	0	0	2	0	0	2	2	1	1	1	0	1	1	0	0	1	1	0	0	0	0	1	0	0	0
990	1	1	0	0	0	1	0	0	2	0	0	0	0	0	0	0	0	0	1	1	1	0	1	2	1	0	2	0	0	2	0	1	1	1	0	1	1	1	0	1	1	1	1	0	0	0	0	0	0
991	1	1	0	0	0	1	1	0	0	1	1	0	1	0	0	1	1	1	1	1	1	0	2	2	0	1	1	0	1	1	0	1	0	2	2	2	0	1	1	0	0	0	0	0	0	0	0	0	0
992	0	2	0	0	0	0	1	0	0	1	1	0	0	0	0	0	1	0	1	0	1	1	1	1	1	0	1	0	1	2	0	2	2	2	0	2	0	0	2	1	0	1	0	0	0	1	0	2	0
993	0	1	0	1	0	0	1	0	0	0	1	0	0	0	0	0	1	1	1	1	1	0	2	2	0	2	1	2	2	1	1	0	1	0	0	2	1	1	0	1	1	1	1	0	1	1	0	0	1
994	0	2	0	0	0	0	1	1	1	1	0	0	0	0	0	0	1	1	1	1	1	0	2	2	1	2	2	0	0	2	1	1	1	2	0	1	1	0	1	2	1	1	1	0	1	0	0	0	0
995	1	0	0	0	0	0	0	0	2	0	0	1	2	1	1	0	1	1	1	1	1	0	2	2	0	2	2	0	0	2	2	2	1	0	0	1	1	0	0	1	1	0	0	0	1	1	0	0	1
996	1	1	0	0	0	0	2	1	0	0	1	0	1	1	0	0	1	1	1	0	2	1	2	2	1	1	1	0	1	1	0	2	2	1	0	2	1	0	1	2	1	0	1	0	0	1	0	0	0
997	0	0	0	0	0	1	2	0	0	0	0	1	1	1	0	0	1	2	0	1	1	0	2	2	0	1	2	2	2	2	0	1	1	0	0	2	1	0	1	1	1	1	1	1	1	2	0	0	1
998	1	2	0	0	0	0	1	1	0	0	0	0	1	0	0	1	2	2	1	1	2	1	2	2	0	1	1	0	0	1	1	1	0	2	2	2	1	0	0	1	1	0	1	0	1	0	0	0	1
999	1	1	1	0	0	0	1	0	1	0	0	0	0	0	0	0	0	0	1	0	2	1	1	1	1	1	0	1	2	0	0	1	1	0	0	0	2	0	0	2	2	0	1	0	1	1	0	0	0
1000	1	1	0	1	0	0	1	0	2	0	0	1	2	2	0	0	0	1	1	1	2	0	2	2	0	1	1	0	2	0	0	0	0	2	0	2	1	0	0	1	0	1	1	0	1	1	0	0	1
[truncated: 952 more columns]
