# Supplementary material for: KNN-MDR: a learning approach for improving interactions mapping performances in genome wide association studies
Source: BMC Bioinformatics. 2017 Mar 21;18:184. doi: 10.1186/s12859-017-1599-7 (PMC5361736; doi:10.1186/s12859-017-1599-7)
Supplement: Supplementary file 2 — The data set(s) supporting the results of Table 1. (ZIP 22742 kb) [file 12859_2017_1599_MOESM2_ESM.zip › Nouveau dossier/S96/mkallsimul.dat]

1	0	0	2	1	0	2	0	1	1	0	0	1	2	1	0	0	2	0	0	2	2	0	0	2	0	0	0	1	1	0	2	0	1	0	0	2	1	1	0	0	1	0	0	2	1	0	0	0	1
2	1	0	0	0	0	0	0	0	2	0	0	0	0	0	0	0	0	0	0	2	2	0	0	2	0	0	1	0	1	2	0	0	0	0	0	2	0	0	0	1	0	0	1	1	1	2	0	0	0
3	0	0	1	0	0	1	1	1	1	0	0	1	1	0	0	1	0	1	2	0	1	1	0	2	0	0	0	2	1	1	1	1	2	1	0	1	2	0	0	1	1	0	0	2	0	1	0	1	2
4	1	0	1	1	0	1	2	2	0	0	0	2	2	1	0	0	1	0	0	2	2	0	2	0	0	0	1	0	1	2	0	1	1	1	0	1	1	0	0	0	2	1	0	1	1	0	0	1	0
5	1	0	1	0	0	1	1	2	0	0	0	1	1	0	0	1	1	2	1	0	1	0	0	2	0	0	0	2	2	0	2	0	0	0	1	2	2	0	0	1	1	1	0	2	1	1	0	0	1
6	0	0	2	0	0	2	1	1	1	0	1	1	1	0	0	1	1	2	0	1	1	0	0	2	0	0	0	0	0	2	1	1	2	0	0	1	0	1	0	1	0	0	0	2	1	0	1	0	0
7	0	0	2	0	0	2	0	0	1	0	1	0	1	1	0	0	1	0	0	2	2	0	0	2	0	0	0	0	1	0	1	1	2	1	0	1	2	1	0	0	1	0	1	2	1	0	0	0	0
8	0	0	1	0	0	0	0	1	2	0	0	1	2	1	0	1	2	0	0	1	1	0	0	2	0	0	0	0	1	1	0	1	1	1	0	1	1	0	0	1	1	0	0	2	0	2	0	0	1
9	0	0	2	0	0	2	2	2	0	0	0	0	0	0	0	0	1	1	1	1	1	0	1	1	0	0	0	0	0	2	0	0	0	0	0	2	1	0	0	1	1	0	1	1	1	1	0	0	1
10	1	0	2	1	0	2	1	1	1	0	1	1	1	0	0	1	1	1	1	0	0	0	0	2	0	0	1	1	1	1	0	0	0	0	0	1	1	0	0	1	1	0	1	1	1	2	0	0	1
11	1	0	2	1	0	2	1	1	1	0	1	0	1	0	0	0	1	0	0	2	2	0	0	2	1	1	1	1	1	1	0	1	2	0	0	1	1	0	1	0	0	0	0	0	0	1	0	0	0
12	1	0	2	0	0	2	1	1	1	0	0	0	0	0	0	0	1	1	1	1	2	0	0	2	0	0	0	1	1	1	1	1	0	0	0	1	1	0	0	1	1	0	1	2	1	1	0	0	0
13	1	0	1	0	0	1	0	0	2	0	0	0	1	1	0	0	2	2	1	1	1	0	0	2	0	0	0	0	0	1	0	0	1	0	0	2	1	0	0	2	0	0	1	2	0	1	0	0	2
14	0	0	0	0	0	1	2	2	0	0	1	0	0	0	0	0	1	1	1	1	1	0	0	2	0	0	0	1	1	1	1	1	2	1	1	2	1	0	0	0	1	0	0	2	0	0	0	0	1
15	0	0	0	0	0	0	1	1	1	0	0	0	1	1	0	0	1	0	0	1	1	0	0	2	0	0	0	0	1	1	0	1	0	0	0	2	2	0	0	0	2	2	0	2	0	0	0	0	2
16	1	0	2	1	0	2	0	1	1	0	0	2	2	1	0	0	1	0	1	1	2	1	0	2	1	1	0	0	0	1	1	0	1	1	1	2	1	1	1	0	1	0	1	2	2	2	0	0	1
17	0	0	1	0	1	1	1	1	2	0	0	0	0	0	0	0	0	2	2	0	0	0	0	2	1	1	1	0	1	0	0	1	2	0	0	2	1	0	0	2	0	0	1	2	1	0	0	0	1
18	1	0	2	0	0	1	0	0	2	0	0	0	0	0	0	0	1	2	0	1	1	0	0	2	1	1	0	1	2	0	1	2	2	0	1	2	1	0	0	0	1	0	0	1	0	0	0	0	1
19	0	0	2	0	0	1	2	2	0	0	0	0	0	0	0	0	1	1	1	1	1	0	0	2	0	0	0	0	0	2	1	0	2	2	1	2	1	0	0	1	1	0	0	1	0	0	0	1	2
20	1	0	0	0	0	0	2	2	0	0	0	1	2	2	0	0	2	0	0	2	2	1	1	1	1	1	0	1	2	0	1	0	1	0	0	2	1	1	0	0	1	0	1	2	1	1	0	0	2
21	1	0	1	0	0	2	2	2	0	0	0	1	1	1	0	0	1	1	2	0	2	0	1	1	1	1	0	0	0	2	1	0	0	0	0	1	0	0	1	1	0	0	0	1	0	1	0	0	1
22	0	0	2	1	0	2	1	1	1	0	1	1	1	0	0	1	1	1	0	1	1	0	0	2	1	1	0	0	1	0	1	1	2	0	1	1	2	0	0	0	1	0	0	1	1	1	0	0	2
23	1	0	0	1	0	1	0	1	0	0	1	0	0	0	0	0	1	1	0	1	1	0	0	2	0	0	0	0	0	1	2	0	1	0	0	1	2	0	0	0	2	0	0	0	1	0	0	0	0
24	0	0	1	1	0	1	1	1	1	0	1	1	2	2	0	0	1	0	0	2	2	0	0	2	0	0	0	2	2	0	2	0	1	1	0	0	1	0	0	0	1	0	1	1	1	2	0	0	1
25	0	0	1	1	0	1	0	1	1	0	0	1	2	2	0	0	2	0	0	2	2	0	1	1	1	1	0	0	0	1	2	2	2	0	0	1	1	0	1	0	1	0	0	2	0	2	0	1	1
26	0	0	0	0	0	0	0	0	1	0	2	0	1	1	0	0	1	1	1	1	1	0	1	1	1	1	0	0	0	2	1	0	1	1	1	1	0	0	0	1	1	0	0	2	1	2	0	0	1
27	0	0	2	0	0	1	1	1	1	0	0	1	2	0	0	1	0	2	2	0	0	0	1	1	1	1	0	1	2	0	1	1	2	1	0	2	1	1	0	0	1	0	0	1	0	1	0	0	1
28	0	0	2	1	0	2	1	1	1	0	0	0	2	2	0	0	1	1	1	1	1	0	0	2	0	0	0	0	1	1	0	0	0	0	0	2	1	1	0	0	1	0	1	2	0	1	1	0	0
29	0	0	0	1	0	1	0	1	1	0	1	1	0	0	0	0	1	0	0	2	2	0	0	2	1	1	0	1	1	1	2	0	2	2	2	2	2	0	0	0	1	0	1	2	1	0	0	0	1
30	1	0	2	0	0	2	2	2	0	0	0	1	0	0	0	0	0	2	2	0	0	0	1	1	0	0	0	0	0	1	2	0	1	1	2	2	1	0	0	0	2	0	1	1	1	1	0	0	1
31	1	0	0	0	0	0	2	2	1	0	1	0	0	0	0	0	2	1	0	2	2	0	0	2	0	0	0	0	0	1	0	1	1	1	2	2	1	0	1	0	1	0	0	2	0	1	0	0	1
32	1	0	1	1	0	1	2	2	1	0	1	0	0	0	0	0	2	1	1	1	2	1	0	2	0	0	0	0	0	1	0	2	2	0	0	0	1	0	0	1	1	0	0	2	0	0	0	0	2
33	0	0	1	1	0	1	1	1	1	0	1	0	0	0	0	0	1	1	2	0	1	0	1	1	0	0	0	0	0	1	1	0	2	1	2	2	1	0	0	1	0	1	0	2	0	0	0	0	0
34	0	0	2	0	0	1	0	0	2	0	0	1	2	1	0	0	1	1	1	1	1	0	1	1	0	0	0	1	1	1	2	0	1	1	0	1	2	0	0	0	1	0	1	2	1	0	0	0	1
35	1	0	1	1	0	1	1	1	1	0	0	0	1	1	0	0	1	1	1	1	1	0	0	2	1	1	0	0	1	1	0	1	1	0	1	2	2	0	0	0	2	0	1	2	1	1	0	0	2
36	0	0	1	2	0	2	2	2	0	0	1	0	1	1	0	0	2	0	0	2	2	1	0	2	0	0	0	0	0	2	0	0	2	1	1	2	1	0	0	0	1	0	0	1	2	1	0	1	1
37	1	0	1	1	0	1	1	1	1	1	1	0	1	1	0	0	0	2	2	0	0	0	1	1	1	1	0	2	2	1	2	1	1	1	1	1	2	0	0	1	1	0	2	2	1	1	0	0	2
38	0	0	1	1	0	2	0	1	1	0	0	0	1	1	0	0	2	1	1	1	2	0	0	2	0	0	0	0	1	1	1	0	1	1	0	2	1	0	0	2	0	0	0	2	0	1	0	0	1
39	1	0	1	0	1	1	2	2	0	0	2	0	1	1	0	0	0	2	2	0	1	0	1	1	1	1	0	2	2	1	2	0	2	0	0	2	1	1	1	0	0	0	0	0	0	1	0	0	1
40	1	0	0	1	0	1	0	0	2	0	0	0	0	0	0	0	1	0	0	2	2	0	2	0	0	1	0	0	0	2	0	0	2	1	0	2	0	0	0	2	0	0	0	2	0	2	0	0	1
41	1	0	1	1	0	1	2	2	0	0	0	1	1	0	0	0	0	0	1	1	2	0	0	2	0	0	0	0	0	2	1	0	2	1	1	1	1	0	1	0	1	0	1	2	1	1	0	0	0
42	0	0	1	0	0	1	1	1	1	0	0	1	1	0	0	1	0	0	1	1	2	0	1	1	1	1	0	2	2	1	2	2	2	0	0	1	1	1	1	0	0	0	0	1	1	2	0	2	2
43	1	0	1	0	0	1	2	2	0	0	1	1	2	1	0	1	2	0	0	2	2	1	0	2	0	0	0	0	0	2	1	0	0	0	1	2	2	0	0	1	1	0	1	2	1	0	0	0	2
44	0	0	2	0	0	1	1	1	1	0	0	1	2	1	0	1	1	1	0	1	1	0	1	2	0	0	1	0	0	1	0	0	0	0	1	2	1	0	0	1	1	0	1	2	0	1	0	0	1
45	1	0	2	1	0	1	1	2	0	0	1	0	1	1	0	0	1	0	0	2	2	0	1	1	1	2	0	0	0	2	0	0	2	0	0	2	2	0	0	1	1	0	1	2	0	0	0	0	1
46	1	0	2	0	0	1	0	0	2	0	0	0	1	1	0	0	0	0	1	1	2	0	1	1	1	1	0	1	1	1	2	1	2	0	0	2	2	0	0	1	1	0	0	1	0	0	0	0	1
47	1	0	1	0	1	2	1	1	1	0	0	1	1	0	0	1	0	1	0	2	2	0	0	2	0	0	0	1	2	0	1	1	1	0	0	2	1	0	0	0	0	0	1	1	1	0	0	0	1
48	1	0	1	0	0	1	0	1	0	0	1	0	0	0	0	0	1	0	0	2	2	1	0	2	0	0	0	0	0	2	0	1	1	0	0	1	2	0	0	1	1	0	1	1	0	0	0	0	0
49	1	0	2	1	0	1	1	1	1	0	0	2	2	1	0	0	0	1	1	1	2	0	2	0	1	1	1	0	0	0	1	1	2	0	0	2	1	1	0	1	0	1	0	1	1	1	0	0	2
50	1	0	1	0	0	1	1	2	0	0	0	1	2	1	0	1	2	1	1	1	1	0	1	1	1	2	0	1	1	1	1	1	1	0	1	1	2	0	0	0	2	0	0	2	0	1	0	0	1
51	0	0	0	0	0	0	1	1	1	1	1	1	1	0	0	1	2	1	0	2	2	0	0	2	0	0	1	0	0	1	0	0	1	1	1	1	2	0	0	0	2	0	0	2	0	1	0	1	2
52	1	0	2	0	0	2	1	2	0	0	1	0	2	2	0	0	0	1	1	1	2	0	1	1	1	1	0	0	0	1	1	0	2	0	0	2	1	1	1	0	0	0	0	2	0	1	0	0	1
53	1	0	1	1	0	2	1	1	1	0	1	0	1	1	0	0	1	0	1	1	2	0	0	2	1	1	0	0	0	2	1	0	1	0	0	2	2	0	0	2	0	0	1	1	1	1	0	0	0
54	1	1	1	0	0	1	2	2	0	0	1	1	1	0	0	1	0	2	2	0	1	0	1	1	1	1	0	0	1	1	0	0	1	1	1	1	1	0	0	0	2	0	1	1	1	2	0	0	1
55	0	0	1	2	0	2	0	1	2	0	0	0	1	1	0	0	0	1	0	0	0	1	1	1	1	1	0	0	2	0	0	0	1	1	0	2	2	1	0	0	1	0	0	2	0	1	0	0	1
56	0	0	2	1	0	2	0	1	0	0	0	0	0	0	0	0	1	0	1	1	2	0	0	2	1	1	0	1	1	1	1	1	2	0	0	1	2	0	0	0	1	0	0	2	0	1	0	0	0
57	0	0	1	0	0	1	0	1	0	0	1	1	1	1	0	0	2	1	0	2	2	0	0	2	0	0	1	1	1	0	1	0	2	1	0	2	1	0	0	0	2	1	0	2	2	0	0	0	0
58	0	0	1	1	1	2	2	2	0	0	1	1	1	0	0	0	1	1	1	1	2	0	0	2	0	0	1	0	0	1	0	2	2	0	0	1	2	0	0	0	2	1	0	1	1	1	0	0	2
59	1	0	1	1	1	2	2	2	0	0	2	0	1	1	0	0	0	0	0	2	2	0	0	2	0	0	0	0	0	2	1	0	1	0	0	1	1	0	0	0	0	0	1	2	2	1	0	1	1
60	1	0	1	0	0	0	2	2	0	0	1	0	1	0	0	0	1	1	2	0	1	0	1	1	1	2	0	1	2	0	1	0	0	0	0	2	1	0	1	0	1	0	0	1	0	1	0	0	1
61	0	0	1	0	0	0	2	2	0	1	1	1	2	1	0	0	1	1	1	1	1	0	1	1	1	1	0	0	1	1	1	2	1	0	1	2	1	1	0	0	0	0	1	2	1	0	0	0	1
62	1	1	2	0	0	1	1	1	0	1	1	0	0	0	0	0	1	1	0	1	1	0	0	2	0	0	1	1	1	1	0	0	2	1	0	2	1	0	0	0	1	0	0	0	1	0	0	0	2
63	0	0	1	1	0	1	1	2	0	0	1	0	1	1	0	0	2	1	1	1	2	0	0	2	0	0	0	0	2	0	0	0	2	1	2	2	1	0	0	1	1	0	0	0	2	1	0	0	1
64	0	0	2	0	0	2	2	2	1	0	0	1	1	0	0	1	2	0	0	2	2	0	0	2	0	0	0	0	0	0	0	1	1	2	1	2	1	1	0	1	1	0	0	2	0	0	0	0	2
65	1	0	2	0	0	2	0	1	1	0	1	0	0	0	0	0	1	1	1	1	2	1	0	2	0	0	1	0	0	1	1	0	1	1	0	2	1	0	0	0	2	0	1	2	1	0	0	0	2
66	1	0	1	0	0	1	0	1	1	0	0	1	2	1	0	0	0	0	0	2	2	0	0	2	0	0	0	1	1	1	1	2	2	0	0	1	2	0	0	1	1	0	0	1	0	0	0	0	1
67	0	0	1	1	0	1	2	2	0	0	0	1	1	1	0	0	2	1	1	1	2	0	0	2	1	1	0	0	0	2	0	1	1	2	1	2	1	1	1	0	0	0	0	1	0	1	0	0	0
68	0	0	1	1	0	2	1	1	1	0	1	0	1	0	0	0	1	1	1	1	2	0	0	2	0	0	1	1	1	1	0	1	1	1	1	2	2	0	0	0	1	0	0	2	1	1	0	0	1
69	0	0	0	0	0	0	1	0	1	0	1	0	1	1	0	0	1	2	1	0	0	0	0	2	0	0	1	1	1	0	1	1	2	1	0	2	1	0	0	0	1	1	0	1	1	0	0	1	0
70	1	0	0	0	0	0	1	1	1	0	0	1	2	0	0	1	0	1	2	0	1	0	0	2	1	1	0	2	1	1	1	0	0	0	0	2	2	0	0	1	1	1	0	2	1	0	0	0	0
71	1	0	1	0	0	1	2	2	0	0	0	0	0	0	0	0	0	0	0	2	2	0	0	2	0	0	0	0	0	2	1	0	2	1	0	2	1	1	0	0	0	1	0	1	1	0	0	1	2
72	0	0	1	0	1	0	1	1	0	0	0	0	1	1	0	0	2	0	0	2	2	0	0	2	0	0	0	1	1	0	2	0	1	1	0	2	1	0	0	1	1	0	0	0	0	0	0	0	1
73	1	0	2	0	0	2	2	2	0	0	1	1	1	0	1	0	2	0	0	2	2	0	1	1	1	1	0	1	1	1	1	0	1	2	1	1	1	1	0	0	1	0	0	2	0	0	0	1	1
74	0	0	1	2	0	2	0	0	1	0	0	1	1	0	0	1	1	1	1	1	2	1	0	2	1	1	0	0	0	1	0	2	2	0	0	1	2	0	0	0	2	0	0	1	1	1	0	0	0
75	0	0	0	0	0	0	1	2	0	0	0	0	0	0	0	0	1	0	1	1	2	0	0	2	0	0	0	0	0	2	1	1	1	0	0	2	2	1	0	0	1	0	0	2	1	0	0	0	1
76	0	0	1	0	0	1	1	1	1	0	1	0	1	0	0	0	1	0	2	0	2	0	0	2	0	0	0	0	0	1	0	1	0	0	0	2	1	0	0	1	0	0	0	2	0	2	0	0	1
77	0	0	0	1	0	1	1	2	0	0	1	0	1	1	0	0	1	0	0	2	2	0	1	1	1	1	0	0	0	0	1	0	1	1	0	2	2	0	0	0	2	0	1	2	1	0	0	0	1
78	1	0	0	0	0	0	0	0	2	0	0	0	0	0	0	0	0	1	1	1	1	0	0	2	0	0	0	0	1	1	0	0	0	0	0	2	1	0	0	2	0	0	0	0	1	0	0	1	1
79	1	0	2	0	0	2	1	2	0	0	0	2	2	2	0	0	2	0	0	1	1	0	1	1	0	0	0	0	0	1	2	1	2	0	1	2	2	0	0	1	1	0	0	2	0	1	0	0	0
80	1	0	2	0	1	1	1	1	1	0	0	0	1	1	0	0	1	2	1	0	2	0	1	1	1	1	0	0	0	1	2	1	1	2	1	2	1	0	1	0	1	1	0	1	1	0	0	2	2
81	0	0	1	0	0	0	2	2	0	0	0	0	1	1	0	0	1	1	0	1	1	0	0	2	0	0	0	1	1	1	1	1	2	0	1	1	1	0	1	0	1	0	1	2	1	1	0	1	2
82	1	0	0	0	0	0	1	2	1	0	0	0	1	1	0	0	1	2	2	0	0	0	0	2	0	0	0	0	0	2	0	0	0	0	0	1	2	0	0	0	2	1	0	2	1	0	0	0	1
83	1	0	0	1	0	1	0	0	2	0	0	0	0	0	0	0	0	1	1	1	2	0	1	1	1	1	1	0	0	1	0	1	1	0	0	2	1	0	0	1	1	0	2	2	1	1	0	0	0
84	0	0	2	0	0	2	1	1	2	0	0	1	1	0	0	0	0	1	1	1	2	0	1	1	1	1	0	0	1	1	1	0	1	1	1	2	2	0	0	0	2	1	0	2	1	0	0	0	1
85	1	0	1	1	0	1	2	2	0	0	1	0	0	0	0	0	1	2	1	1	1	0	0	2	1	1	0	1	1	1	1	0	0	0	0	2	2	0	0	0	2	1	1	2	1	0	0	0	0
86	0	0	2	0	0	2	2	2	1	0	0	0	1	1	0	0	2	1	1	1	1	0	0	2	0	0	0	1	2	1	0	2	2	0	0	0	0	0	0	1	0	1	0	1	1	1	0	0	1
87	0	0	0	0	0	0	1	2	0	0	0	0	1	1	0	0	1	1	1	1	1	0	0	2	0	0	0	2	2	1	2	2	1	0	1	2	0	1	1	1	0	0	0	0	0	1	0	0	1
88	0	0	1	0	0	0	2	2	0	0	1	1	1	0	0	0	0	1	1	0	0	0	0	2	0	0	0	0	1	1	1	1	2	0	0	2	2	1	1	0	1	0	1	1	1	1	0	0	1
89	0	0	1	1	0	1	0	0	2	0	0	1	1	0	0	1	2	1	1	1	2	0	0	2	0	0	0	0	0	2	0	0	0	0	0	2	2	1	1	0	1	0	0	1	1	1	0	1	1
90	1	0	1	0	1	2	1	1	2	0	0	0	0	0	0	0	1	1	0	1	1	0	0	2	0	0	0	0	0	2	0	0	1	1	0	1	0	0	0	2	0	0	0	0	1	0	0	0	2
91	1	0	2	1	0	1	1	1	1	0	0	0	1	0	1	0	2	0	0	2	1	0	0	2	0	0	0	0	0	2	0	1	1	0	0	2	2	0	0	0	2	0	1	1	1	1	0	0	1
92	0	0	1	0	0	2	1	2	0	0	0	0	0	0	0	0	2	0	0	1	1	0	0	2	0	0	0	0	0	2	1	1	2	0	0	2	2	1	1	0	1	1	0	2	0	1	0	0	1
93	0	0	0	0	0	0	1	1	1	0	1	1	2	2	0	0	1	0	0	1	1	0	0	2	0	0	0	0	0	2	0	1	2	0	1	1	1	0	0	2	0	0	1	2	0	1	0	0	1
94	0	0	2	0	0	2	0	0	2	0	0	0	1	1	0	0	0	0	0	2	2	1	0	2	0	0	2	1	1	0	1	0	0	1	0	2	2	0	0	1	1	0	0	2	0	2	0	0	1
95	0	0	2	0	0	1	2	2	0	0	0	1	2	1	0	1	0	2	1	1	2	0	0	2	0	0	0	1	1	0	2	1	1	0	0	2	2	0	0	0	1	0	0	1	2	1	0	0	2
96	0	0	2	0	0	2	1	1	2	0	0	1	1	0	0	0	0	1	1	0	0	1	0	2	0	0	0	1	1	2	1	1	1	0	0	2	2	0	0	0	2	0	0	2	0	1	0	1	2
97	0	0	2	1	0	1	2	2	1	0	1	1	1	1	0	0	1	1	2	0	2	0	0	2	1	1	0	0	1	0	1	2	2	0	0	1	2	0	0	1	0	0	0	1	1	1	0	0	0
98	1	0	1	1	0	1	1	1	2	0	0	1	1	1	0	0	1	1	1	1	2	0	1	1	1	1	0	0	0	2	0	1	2	0	0	2	2	0	0	0	2	0	2	2	2	1	0	0	0
99	1	0	1	0	0	1	1	2	0	0	0	1	1	1	0	0	1	1	0	1	1	0	0	2	0	0	0	0	0	1	2	0	2	1	0	1	1	0	0	2	0	0	1	1	1	0	0	0	1
100	0	0	1	0	0	1	1	1	1	0	1	0	0	0	0	0	2	0	0	2	2	0	0	2	0	0	0	0	0	2	1	0	0	1	2	2	1	0	0	2	0	0	0	1	0	1	0	0	0
101	0	0	0	0	0	0	2	2	0	0	1	1	1	0	0	0	1	0	0	2	2	0	1	1	2	2	0	0	0	0	0	0	0	0	0	2	2	0	0	1	1	0	0	2	0	0	0	0	2
102	0	0	2	1	0	1	2	2	0	0	1	0	2	1	0	0	1	1	1	1	1	0	1	1	1	2	0	0	0	2	0	0	2	0	0	2	2	0	0	0	2	0	0	1	0	1	0	0	0
103	0	0	1	0	0	0	0	1	1	0	1	0	0	0	0	0	2	1	1	1	2	0	1	1	1	1	0	0	1	1	0	0	0	0	1	2	2	0	0	0	1	0	0	2	0	1	0	2	2
104	1	0	1	1	0	2	1	1	2	0	0	0	0	0	0	0	2	1	1	1	1	0	0	2	0	0	0	0	1	2	0	0	1	0	0	2	2	0	0	0	2	0	0	1	0	0	0	0	1
105	1	0	2	0	0	1	2	2	0	0	1	1	1	0	0	1	2	0	0	2	2	0	0	2	0	0	0	0	1	0	1	1	2	0	1	1	1	1	0	0	0	0	1	2	1	0	0	0	1
106	1	0	2	0	0	2	0	0	2	0	0	0	0	0	0	1	0	2	0	1	1	0	0	2	0	0	1	1	1	1	0	0	1	0	0	1	1	1	1	0	1	0	1	2	1	1	0	0	0
107	1	0	2	1	0	1	1	2	1	0	0	0	2	2	0	0	0	1	2	0	1	0	1	1	1	1	0	1	2	1	0	0	1	1	0	2	2	0	0	1	1	0	0	2	0	1	0	0	0
108	1	0	1	0	1	1	1	1	1	0	0	2	2	0	0	1	1	0	0	2	2	0	0	2	0	0	1	0	0	1	0	1	2	0	0	1	1	1	0	0	0	1	0	1	1	1	0	0	1
109	1	1	1	0	0	1	2	2	0	0	2	0	2	2	0	0	1	2	1	1	1	0	0	2	0	0	0	0	1	1	1	0	1	1	0	1	2	0	0	0	1	0	1	2	1	1	0	1	2
110	1	0	2	0	0	1	0	1	1	0	1	0	0	0	0	0	2	2	2	0	2	0	0	2	1	1	0	0	1	1	0	1	2	1	0	2	2	0	0	0	2	0	1	2	0	1	0	0	2
111	1	0	1	1	0	1	2	2	0	0	1	0	1	1	0	0	1	2	0	2	2	0	0	2	0	0	0	0	0	2	0	1	1	0	0	2	0	0	0	1	0	0	0	1	1	1	0	0	1
112	1	0	2	1	0	2	2	2	0	0	0	1	2	1	0	1	0	2	1	0	1	0	0	2	0	0	0	1	1	1	1	0	2	0	0	2	2	0	0	0	1	0	1	1	1	1	0	1	2
113	0	0	0	0	0	0	2	2	0	0	0	0	2	2	0	0	2	0	0	1	1	0	1	1	1	1	0	1	1	1	1	0	0	0	0	1	1	0	0	0	2	0	1	1	1	1	0	0	0
114	0	0	1	0	0	1	0	1	1	0	1	1	2	1	0	0	1	1	1	1	1	0	0	2	0	0	0	0	0	2	0	2	2	0	0	1	1	1	0	0	0	0	0	2	0	0	0	0	1
115	0	0	1	1	0	1	1	2	0	0	0	0	1	1	0	0	1	1	1	1	1	0	0	2	0	0	0	0	1	1	0	0	2	0	0	2	2	0	0	0	2	0	0	2	0	1	0	0	2
116	1	0	2	1	0	1	1	1	1	0	0	0	1	0	0	0	1	1	0	2	2	0	0	2	0	0	0	0	1	1	0	2	1	0	0	2	1	0	0	0	1	0	1	2	1	2	0	0	1
117	1	0	0	0	0	0	1	2	0	0	0	0	1	1	0	0	1	1	1	1	2	1	0	2	0	0	0	0	0	1	1	1	1	2	1	2	2	1	0	0	1	0	0	1	0	0	0	0	0
118	1	0	2	0	0	2	2	2	0	0	0	0	0	0	0	0	1	0	0	2	2	0	1	1	0	0	0	0	1	1	1	1	1	0	0	2	1	0	0	0	0	0	0	2	0	2	0	0	0
119	1	0	1	0	0	0	2	2	0	0	0	0	0	0	0	0	1	2	0	0	0	0	0	2	0	0	0	1	2	0	1	2	1	1	1	2	1	1	0	1	1	2	0	2	0	0	0	0	0
120	1	0	2	1	0	2	2	2	0	0	1	1	1	0	0	0	1	0	0	2	2	0	0	2	0	0	0	1	1	1	1	1	0	0	0	2	1	0	0	1	0	1	0	2	1	0	1	0	0
121	0	0	1	0	0	0	1	2	0	0	1	1	2	1	0	1	2	1	0	2	2	0	1	1	1	1	0	0	0	2	1	1	0	0	0	2	2	0	0	0	1	0	0	0	1	1	0	1	1
122	0	0	1	1	0	1	1	1	1	0	0	1	1	0	0	1	1	2	1	0	1	0	0	2	0	0	0	1	1	2	1	1	1	0	1	1	1	0	0	0	2	0	1	1	1	0	0	0	1
123	1	1	1	0	0	1	2	2	0	0	2	1	2	1	0	1	1	1	0	1	1	0	1	1	0	0	0	1	1	1	1	1	1	0	0	1	2	0	0	0	2	0	0	2	0	2	0	0	1
124	0	0	0	0	0	0	2	2	0	0	1	1	1	0	0	1	1	1	1	1	1	0	0	2	0	0	0	0	0	1	2	0	1	0	0	2	1	1	0	0	1	0	1	2	2	2	0	0	1
125	1	0	1	0	0	1	1	1	1	0	0	1	2	1	1	0	1	2	1	0	1	0	1	1	1	1	0	0	0	2	0	0	2	0	0	2	2	0	0	0	2	0	0	2	0	1	0	1	0
126	1	0	2	0	0	0	1	2	0	0	1	0	0	0	0	0	0	2	0	1	1	1	0	2	0	0	0	2	2	0	2	1	2	1	1	2	2	0	0	0	2	1	0	2	1	0	0	1	0
127	0	0	1	0	0	1	2	2	0	0	0	0	1	1	0	0	0	2	1	1	2	0	0	2	0	0	0	1	1	1	1	1	1	0	0	2	1	0	0	1	0	0	1	2	1	0	0	0	0
128	1	0	2	0	0	2	2	2	0	0	0	1	2	1	0	0	1	0	0	2	1	0	0	2	0	0	0	0	0	1	2	1	2	1	0	1	1	0	0	2	0	0	0	1	1	1	0	0	1
129	1	0	1	0	0	1	1	1	1	0	0	0	2	0	1	0	1	1	0	1	1	0	1	1	0	0	0	0	0	2	0	0	0	1	2	2	2	0	0	0	2	0	0	2	0	0	0	0	0
130	0	0	1	0	0	1	0	0	2	0	0	0	1	1	0	0	0	0	0	2	2	0	1	1	1	1	0	2	2	1	2	1	2	0	0	2	0	0	1	0	0	0	0	2	0	2	0	0	0
131	0	0	2	2	0	2	2	2	0	0	0	0	0	0	0	0	2	0	0	2	2	0	0	2	0	0	0	0	1	1	1	0	2	1	1	2	1	0	0	1	0	1	0	2	1	0	0	0	2
132	0	1	2	1	1	1	0	1	1	0	0	0	1	1	0	0	1	2	2	0	0	0	2	0	0	0	0	1	1	1	1	1	1	0	0	2	1	0	0	1	1	1	0	2	1	0	0	0	1
133	0	0	0	0	0	1	2	2	0	0	1	0	1	1	0	0	1	1	0	1	1	0	1	1	1	1	0	0	0	2	0	0	0	0	0	2	2	0	1	0	1	1	0	1	0	2	0	0	1
134	0	0	2	1	0	2	2	2	0	0	1	0	0	0	0	0	2	1	1	1	1	0	0	2	0	0	0	0	1	0	1	1	2	0	1	1	1	1	1	0	0	0	0	0	0	0	0	0	2
135	0	0	1	2	0	2	1	1	1	0	0	0	0	0	0	0	1	1	0	1	2	0	1	1	1	1	1	1	1	1	0	2	2	0	0	1	2	0	0	0	1	0	0	2	0	0	0	0	0
136	0	0	2	1	0	2	2	2	0	0	0	0	2	2	0	0	2	2	1	1	2	1	1	1	0	1	0	0	0	2	1	0	2	0	0	2	0	0	1	1	0	0	0	2	0	2	0	0	0
137	0	0	1	0	0	0	2	2	0	0	0	0	1	1	0	0	1	1	0	1	1	0	0	2	0	0	0	0	0	2	0	1	2	0	1	2	1	0	0	0	1	0	0	2	2	1	0	0	1
138	1	0	1	0	0	0	1	1	0	0	2	1	2	1	0	1	0	1	0	0	0	0	0	2	0	0	0	0	1	1	1	1	1	1	1	1	0	1	0	0	0	0	0	1	0	0	0	1	2
139	1	0	0	1	0	1	2	2	0	0	0	2	2	1	0	0	0	0	1	1	2	0	0	2	0	0	0	0	0	2	1	0	2	0	0	2	1	1	1	0	0	0	0	1	1	1	0	2	2
140	0	0	2	1	0	2	2	2	0	1	1	0	2	2	0	0	2	1	1	1	1	0	1	1	2	2	0	0	0	2	0	1	1	0	0	1	2	0	0	1	0	0	0	2	0	1	0	0	1
141	0	0	2	0	0	2	1	2	0	0	1	0	1	0	1	0	1	2	0	1	1	0	1	1	2	2	0	1	1	1	2	1	1	0	0	2	2	0	0	2	0	2	0	2	1	0	0	0	2
142	0	0	0	0	0	1	1	1	1	0	0	1	2	1	1	0	0	0	0	2	2	0	0	2	1	1	0	1	2	0	1	1	1	0	0	1	0	1	0	1	0	1	0	1	0	1	0	0	1
143	1	0	1	0	0	2	2	2	0	0	0	0	0	0	0	1	1	1	1	1	1	0	1	1	0	0	0	1	0	1	2	1	2	1	1	2	0	1	0	1	0	0	1	2	1	2	0	0	0
144	0	0	1	0	0	1	1	1	1	0	0	2	2	1	0	0	0	2	1	0	1	0	0	2	1	1	0	0	1	1	0	1	2	0	1	2	1	0	0	1	1	0	0	2	0	0	0	0	1
145	0	0	1	0	0	1	1	2	1	0	0	0	0	0	0	0	0	2	2	0	0	0	1	1	1	1	0	1	2	1	0	2	1	0	1	2	1	0	1	0	1	0	0	2	0	1	0	0	0
146	0	0	1	1	0	1	1	1	1	0	0	1	1	0	0	0	1	2	0	1	1	0	0	2	0	0	0	0	1	1	0	0	2	1	1	1	2	0	0	0	2	0	0	0	1	0	0	0	0
147	1	0	2	0	0	1	1	1	1	0	0	1	1	0	0	0	1	0	1	1	2	0	0	2	0	0	1	0	0	1	0	1	1	1	2	2	2	0	0	0	2	0	0	0	0	0	0	0	1
148	1	0	1	1	0	2	2	2	0	1	2	1	2	2	0	0	0	2	0	1	1	0	0	2	0	0	0	1	1	1	1	1	2	2	0	2	0	0	0	1	0	0	0	1	0	0	0	0	0
149	0	0	2	1	0	2	1	1	2	0	0	0	0	0	0	0	0	2	2	0	1	0	1	1	0	0	0	0	1	1	0	0	2	0	0	2	2	0	0	1	1	0	0	1	0	1	0	0	0
150	0	0	2	0	0	1	1	1	1	1	1	0	2	2	0	0	0	1	1	1	1	0	0	2	0	0	0	0	0	2	0	1	2	1	1	2	1	1	1	0	0	1	0	2	1	1	0	0	0
151	1	0	1	0	0	1	1	2	0	0	1	0	1	1	0	0	1	1	0	1	1	0	1	1	1	1	0	0	0	1	1	0	1	1	0	2	1	0	1	0	1	0	0	2	1	1	0	0	1
152	0	0	0	0	0	0	1	1	0	0	0	0	1	1	0	0	1	2	2	0	0	0	0	2	0	0	0	0	0	1	1	2	2	0	0	1	1	0	1	0	1	0	0	2	0	2	0	0	0
153	1	0	0	1	0	1	2	2	0	0	0	0	0	0	0	0	1	1	1	1	2	0	0	2	0	0	0	0	0	1	2	0	1	1	1	2	1	0	0	0	2	0	0	2	0	1	0	1	1
154	0	1	1	0	0	1	1	1	1	0	0	1	2	1	0	0	1	2	0	1	1	0	0	2	0	0	0	1	1	2	0	1	1	0	0	2	1	0	0	1	1	0	0	0	0	1	0	2	2
155	0	0	1	0	0	0	0	2	0	0	1	1	1	0	0	1	1	1	1	1	1	0	0	2	0	0	0	1	1	1	2	0	1	0	0	2	1	0	0	1	1	0	0	2	0	0	0	0	0
156	1	0	2	0	0	2	1	2	0	0	0	0	0	0	0	0	0	1	1	1	2	0	0	2	0	0	0	0	1	1	0	0	1	0	0	1	2	0	0	1	1	0	1	2	2	0	1	0	1
157	0	1	1	0	0	1	1	1	1	0	0	0	0	0	0	0	0	0	0	2	1	0	0	2	0	0	0	0	0	2	1	1	1	2	1	1	0	0	0	1	0	0	0	1	0	0	0	0	0
158	0	0	1	0	0	1	2	2	0	0	0	0	1	1	0	0	2	0	0	2	2	0	0	2	0	0	0	0	0	2	0	1	1	0	0	1	1	0	0	1	0	0	1	1	1	0	0	1	2
159	0	0	2	1	0	2	1	2	1	0	0	0	0	0	0	0	1	0	1	1	2	0	0	2	1	1	0	2	2	1	2	1	2	1	0	2	2	0	0	1	1	1	0	2	1	0	0	0	1
160	1	0	2	0	0	1	0	1	1	0	0	0	0	0	0	0	1	1	0	1	2	1	0	2	0	0	0	1	1	1	1	1	1	1	0	2	1	1	0	0	0	0	0	1	0	0	0	0	2
161	0	0	1	0	1	2	1	1	1	0	0	0	2	2	0	0	1	1	1	1	2	0	1	1	0	0	1	1	1	2	0	0	1	0	0	2	1	0	0	1	1	0	0	2	0	1	0	2	2
162	1	0	1	0	0	1	1	1	1	0	0	0	1	1	0	0	1	0	1	1	2	0	1	1	1	1	0	1	1	2	0	0	0	0	1	2	2	0	0	0	2	0	0	2	0	0	0	0	1
163	0	0	0	0	0	0	2	2	0	0	1	0	1	1	0	0	1	2	0	0	0	0	0	2	0	0	0	0	0	2	0	1	2	0	1	2	2	0	0	1	1	0	0	1	0	0	0	0	0
164	0	0	1	0	0	1	0	0	2	0	0	0	0	0	0	0	1	1	0	1	1	0	0	2	0	0	0	0	0	2	1	0	1	1	0	0	2	0	0	0	1	0	2	2	2	1	0	0	1
165	0	0	1	0	0	1	2	2	0	0	0	1	1	0	0	1	1	1	0	1	1	0	0	2	0	0	0	0	0	2	1	0	1	0	0	2	1	1	1	1	0	0	0	2	0	0	0	0	0
166	0	0	1	0	0	0	1	1	1	0	0	1	2	1	0	0	1	0	0	2	2	1	0	2	0	0	0	0	1	1	0	2	2	0	0	0	2	0	0	2	0	0	1	1	1	1	0	0	0
167	0	0	2	0	0	2	2	2	0	0	1	0	1	1	0	0	0	1	1	1	1	0	1	1	0	0	0	1	2	0	1	0	0	0	0	2	1	0	0	2	0	0	0	2	0	0	0	0	0
168	0	0	2	1	0	1	2	2	0	0	2	0	1	0	0	0	2	2	2	0	1	0	1	1	0	0	0	0	0	1	2	0	2	1	0	2	0	0	1	1	0	0	0	2	0	2	0	0	0
169	1	0	0	1	0	1	2	2	0	1	1	2	2	0	1	1	2	2	2	0	1	0	0	2	0	0	0	0	1	0	1	1	2	1	0	2	2	0	0	1	1	0	0	2	1	1	0	0	1
170	1	0	0	0	0	0	0	1	1	0	0	0	1	1	0	0	2	1	1	1	2	0	1	1	0	0	1	0	0	1	0	0	1	1	1	2	2	0	0	1	0	0	0	0	0	0	0	0	0
171	1	0	2	0	0	1	1	2	0	0	0	0	0	0	0	0	2	1	1	1	2	0	0	2	0	0	0	0	1	1	1	0	0	0	1	2	2	0	0	0	2	0	1	2	1	2	0	0	1
172	0	0	1	1	0	2	1	1	1	0	1	0	1	1	0	0	2	2	1	1	1	0	1	1	1	1	1	0	1	0	0	1	2	0	1	1	2	0	0	2	0	1	0	1	1	1	0	0	0
173	0	0	2	0	0	2	1	1	1	1	2	1	1	1	0	0	2	0	0	2	2	0	0	2	1	1	0	1	2	1	0	0	2	1	2	2	1	1	0	0	1	0	0	2	0	1	0	0	0
174	1	0	1	0	0	0	0	1	1	0	0	0	0	1	0	0	0	1	0	2	2	0	0	2	0	0	0	1	1	1	1	1	2	0	0	1	2	1	1	0	1	0	1	2	1	1	0	0	1
175	1	0	1	0	0	0	0	1	0	0	1	1	1	0	0	1	1	1	0	1	1	0	0	2	1	1	0	0	0	2	0	0	1	1	0	2	1	0	0	1	1	0	0	1	1	1	0	0	1
176	0	0	1	1	0	1	1	0	1	0	1	1	2	2	0	0	2	0	1	1	2	0	1	1	0	0	0	0	0	1	1	2	1	0	0	2	1	0	0	2	0	0	0	1	1	1	0	0	1
177	1	0	1	0	0	0	2	2	0	0	1	1	2	1	0	0	0	0	0	2	2	0	1	1	0	0	0	1	1	1	1	1	2	1	0	2	1	0	0	1	1	0	1	2	0	0	0	1	1
178	1	0	2	0	0	2	0	0	2	0	0	1	2	1	0	0	2	0	0	2	2	0	0	2	0	0	0	0	0	2	0	0	2	0	0	2	1	0	0	1	1	0	0	1	0	0	0	0	2
179	0	0	0	0	0	0	1	1	1	0	1	0	1	2	0	0	2	0	0	2	2	0	1	1	0	0	0	0	1	1	1	1	2	2	0	1	1	0	0	2	0	1	0	1	1	1	0	0	0
180	1	1	1	0	0	1	1	1	1	0	1	1	1	0	0	1	2	1	1	1	2	0	0	2	1	1	0	0	0	1	1	1	1	0	0	2	2	0	0	2	0	1	0	2	1	0	0	0	1
181	1	1	2	0	0	2	1	1	1	0	0	0	0	0	0	0	1	0	1	1	1	0	0	2	0	0	0	1	1	2	0	1	1	1	1	1	0	0	1	1	0	1	0	1	1	0	0	1	1
182	1	0	1	0	0	1	1	1	2	0	0	1	1	1	0	0	1	0	0	2	2	0	0	2	0	0	0	1	1	2	1	2	1	0	0	0	1	0	0	2	0	0	0	2	0	0	0	1	2
183	0	0	1	2	0	2	2	2	0	0	1	0	0	0	0	0	2	1	1	1	1	0	1	1	0	0	0	0	0	2	0	1	1	0	0	2	1	0	1	0	1	0	1	2	1	0	0	0	1
184	1	0	1	0	0	1	1	1	1	0	0	1	2	1	0	0	0	2	2	0	1	0	0	2	1	1	0	0	0	2	0	1	1	0	1	1	2	0	0	0	2	0	0	0	1	0	0	1	1
185	0	1	2	1	1	1	2	2	0	0	0	1	1	0	0	0	0	1	0	2	2	0	0	2	0	0	0	0	0	0	1	2	1	0	0	1	1	0	0	0	2	0	0	1	0	1	0	0	1
186	0	0	1	1	0	2	1	1	1	0	1	0	1	1	0	0	1	0	0	2	1	0	1	1	0	0	0	0	0	2	0	1	2	1	1	2	1	0	0	1	1	1	0	2	2	0	0	0	0
187	1	0	2	1	0	2	2	2	0	0	0	0	0	0	0	0	1	2	1	0	1	0	0	2	0	0	0	1	1	1	2	1	1	0	1	2	1	0	1	0	1	0	1	2	1	1	0	0	1
188	0	1	2	0	0	1	1	2	0	0	0	0	0	0	0	0	1	2	2	0	0	0	1	1	1	1	0	2	1	1	1	1	1	0	0	2	1	0	0	2	0	0	0	1	0	1	0	1	1
189	1	0	1	0	0	0	1	1	1	0	1	0	0	0	0	0	1	1	1	1	1	0	0	2	0	0	0	1	2	1	0	1	2	0	0	2	1	0	1	0	1	0	0	1	0	1	0	1	1
190	1	0	2	1	0	1	1	1	1	0	1	0	1	1	0	0	2	0	0	1	1	1	0	2	0	0	0	0	1	1	0	1	1	0	0	1	2	0	0	0	1	1	0	1	1	1	0	0	1
191	0	0	0	0	0	0	2	2	0	0	1	0	0	0	0	0	1	1	0	1	1	0	0	2	0	0	0	1	1	1	2	1	1	0	0	2	0	0	0	1	0	0	1	2	2	0	0	0	1
192	0	0	2	0	0	1	1	2	0	0	1	1	2	1	0	1	2	2	2	0	0	0	0	2	0	0	0	1	1	1	2	0	1	1	1	2	1	0	0	2	0	0	0	2	1	1	0	0	1
193	0	0	2	1	0	2	2	2	1	0	1	0	0	0	0	0	1	1	1	1	1	0	0	2	1	1	0	1	1	0	2	1	1	0	1	2	1	0	0	2	0	0	0	1	0	0	0	0	0
194	1	0	2	0	0	0	0	1	0	0	1	0	0	0	0	0	2	0	0	1	1	0	1	1	1	1	0	0	1	1	0	1	2	0	1	1	0	0	0	1	1	0	0	2	0	0	0	0	1
195	1	0	2	1	0	2	1	2	0	0	0	0	1	1	0	0	2	0	0	2	2	0	1	1	0	0	0	0	0	2	0	0	1	0	0	1	1	0	0	2	0	0	1	1	1	1	0	0	2
196	1	0	1	0	0	1	1	1	1	0	1	0	0	0	0	0	0	2	1	1	2	0	0	2	0	0	0	0	0	2	1	2	2	0	0	1	2	0	0	1	0	0	0	1	0	0	0	0	1
197	0	0	1	0	0	0	0	0	2	0	0	0	0	0	0	0	0	0	0	2	2	0	0	2	0	0	0	0	1	0	0	1	2	2	0	1	0	0	0	2	0	0	0	2	0	1	0	0	0
198	0	0	1	0	0	1	0	0	2	0	0	2	2	1	0	0	2	1	0	2	2	0	0	2	1	1	0	1	1	1	2	2	2	0	0	1	1	0	1	0	1	0	0	1	0	1	0	0	1
199	0	0	2	1	0	2	1	2	0	0	0	0	1	0	0	0	2	1	1	1	2	0	0	2	0	0	0	0	0	2	0	0	0	0	0	2	1	1	0	0	1	0	0	1	0	1	0	0	1
200	1	1	1	0	0	0	0	1	1	0	0	0	0	0	0	0	1	0	0	2	2	1	0	2	0	0	0	1	1	1	2	2	1	0	0	2	2	0	0	0	1	0	0	2	1	0	0	1	1
201	1	0	1	1	0	1	2	2	0	0	1	0	1	1	0	0	1	2	2	0	1	0	0	2	0	0	0	0	0	1	0	1	2	1	0	2	0	0	0	2	0	2	0	2	1	0	0	0	1
202	0	0	1	0	0	0	1	2	1	0	0	0	1	1	0	0	0	2	0	1	1	0	1	1	0	0	0	1	1	1	1	2	2	0	0	2	1	0	0	0	1	0	1	2	1	0	0	0	1
203	0	0	1	1	0	1	1	1	1	0	1	0	1	1	0	0	1	0	1	1	1	0	0	2	0	0	0	0	1	1	1	0	1	0	0	1	1	0	0	0	1	0	0	1	0	0	0	0	1
204	0	0	0	1	0	1	1	2	0	0	1	1	1	0	0	0	0	2	0	1	1	0	1	1	0	0	0	1	2	1	0	1	2	1	1	2	2	0	0	1	1	0	1	1	1	1	0	0	1
205	1	0	2	1	0	1	1	1	2	0	0	1	2	1	0	0	2	0	0	2	2	0	0	2	0	0	0	1	1	2	0	0	2	0	0	2	1	0	0	0	2	0	0	2	0	1	0	1	0
206	0	0	2	0	0	2	2	2	0	0	1	0	2	2	0	0	1	1	1	1	2	0	0	2	0	0	1	0	0	1	0	0	2	0	0	1	2	0	0	0	2	0	0	2	0	0	0	0	1
207	0	1	1	0	0	1	0	0	2	0	0	0	0	0	0	0	2	0	0	2	2	0	0	2	0	0	0	1	2	0	1	1	2	1	0	1	1	1	1	0	0	0	1	1	1	2	0	0	1
208	1	0	2	0	1	1	1	1	1	0	0	0	1	1	0	0	2	0	0	1	1	0	1	1	0	0	0	0	1	1	0	0	2	0	0	1	1	0	0	1	1	0	0	1	0	1	0	0	0
209	0	0	0	1	0	1	1	1	1	0	0	0	0	0	0	0	1	2	0	1	1	0	0	2	0	0	0	0	0	2	1	1	0	0	0	2	1	1	1	0	0	0	1	2	1	0	0	1	2
210	1	1	1	0	0	0	2	2	0	0	1	1	2	1	0	1	0	1	1	1	1	0	0	2	0	0	0	0	0	1	0	2	2	1	1	2	2	1	0	0	1	0	1	1	1	1	0	0	1
211	1	0	2	0	0	1	1	1	0	0	0	0	1	0	1	0	1	2	2	0	1	0	2	0	0	0	0	1	1	0	1	1	1	0	0	2	2	0	0	0	1	1	0	2	1	0	0	1	1
212	1	0	2	0	0	2	1	1	1	0	0	0	2	1	0	0	1	1	2	0	1	0	0	2	0	0	0	1	2	0	1	1	1	0	0	1	1	1	0	0	1	0	0	2	1	0	0	0	1
213	1	0	2	0	0	0	2	2	0	0	1	2	2	0	0	1	1	0	2	0	2	0	0	2	0	0	0	0	1	1	1	0	1	1	0	2	1	0	0	0	0	0	0	2	0	1	0	0	2
214	0	0	1	0	0	1	0	1	1	0	0	1	2	1	0	0	1	0	0	2	2	0	1	1	1	1	0	0	1	0	1	0	1	0	0	2	1	0	1	0	1	0	0	1	1	1	0	0	2
215	1	0	0	0	0	0	0	0	2	0	0	0	0	0	0	0	1	1	1	1	2	0	1	1	0	0	0	0	0	2	0	1	2	0	0	1	2	0	0	2	0	0	0	0	2	2	0	1	2
216	1	0	0	0	0	0	1	1	1	0	1	0	0	0	0	0	2	1	0	2	2	0	0	2	0	0	0	1	0	0	2	1	1	0	0	1	1	0	0	1	0	0	0	2	1	0	0	0	0
217	0	0	1	0	0	2	1	1	1	0	0	0	2	1	1	0	1	1	1	1	2	0	0	2	0	0	0	0	1	1	0	1	1	0	0	2	0	0	0	2	0	0	0	2	0	0	0	0	0
218	0	0	1	0	1	1	0	1	1	0	0	0	1	1	0	0	1	1	1	1	1	0	0	2	0	0	0	1	0	1	1	0	0	0	0	2	1	0	1	0	1	0	1	2	1	0	0	0	2
219	1	0	2	1	0	2	1	2	0	0	0	0	0	0	0	0	0	1	0	0	0	0	0	2	2	2	0	1	1	1	1	1	1	0	0	1	1	0	0	2	0	0	0	2	0	1	0	0	1
220	0	0	1	0	0	0	2	2	0	0	1	0	0	0	0	0	2	2	2	0	2	0	0	2	0	0	0	0	1	1	0	0	0	0	0	1	1	0	0	1	1	0	0	1	1	1	0	0	1
221	1	0	2	0	0	2	2	2	0	0	1	0	0	0	0	0	1	0	1	1	2	0	1	1	0	0	0	1	1	1	2	1	2	1	1	2	1	0	0	0	2	0	0	2	0	0	0	1	2
222	1	0	1	0	1	1	1	2	0	0	0	0	0	0	0	0	1	0	1	1	2	0	0	2	0	0	0	0	1	1	0	0	0	0	0	1	2	0	0	1	1	0	0	2	0	2	0	0	1
223	1	0	1	0	0	0	1	1	1	1	1	1	1	0	0	0	1	1	1	1	1	0	0	2	1	1	1	0	1	2	0	2	1	0	0	2	1	0	0	0	2	0	1	1	1	2	1	0	1
224	0	0	2	1	0	2	1	1	1	0	1	1	2	1	0	0	1	0	0	2	2	0	0	2	0	0	0	0	0	1	1	2	2	0	0	0	1	0	0	1	1	1	0	2	1	0	0	0	0
225	0	0	1	0	0	1	1	1	1	0	0	0	2	1	1	0	0	2	2	0	0	0	0	2	1	1	0	0	1	1	1	2	1	0	0	2	0	0	0	2	0	0	0	2	1	0	0	0	1
226	1	0	1	1	0	1	2	2	0	1	2	1	1	1	0	0	0	1	0	1	1	0	0	2	0	0	0	0	0	1	1	1	1	0	1	2	2	0	0	0	2	1	0	2	1	0	0	0	1
227	0	1	2	0	0	1	2	2	0	0	1	1	2	2	0	0	1	1	1	1	2	0	1	1	1	2	0	1	1	1	2	1	1	2	0	2	1	1	0	1	1	0	1	2	1	0	0	0	1
228	0	0	1	0	1	1	2	2	0	0	1	1	1	1	0	0	0	0	1	1	2	0	0	2	1	1	1	0	0	0	1	1	2	1	0	1	0	1	0	0	1	0	1	2	1	0	0	1	1
229	1	0	2	0	0	1	1	1	1	0	1	1	2	1	0	0	2	0	0	2	2	0	0	2	0	0	0	0	0	2	1	0	0	0	0	2	1	0	0	1	1	1	0	2	0	0	0	1	0
230	0	0	1	0	1	1	0	0	2	0	0	0	1	1	0	0	1	1	0	1	2	0	0	2	0	0	0	0	1	0	1	0	0	1	0	2	1	0	0	2	0	0	0	1	0	1	0	0	0
231	0	0	1	1	0	1	2	2	0	0	0	1	2	1	0	1	2	2	1	1	2	0	0	2	0	0	0	0	0	1	1	0	1	1	1	1	2	0	0	1	0	0	0	2	1	1	0	1	2
232	1	0	2	1	0	1	1	2	0	0	1	1	1	0	0	1	0	0	0	2	2	0	1	1	1	2	0	1	1	1	1	2	1	0	0	2	1	0	0	1	0	0	0	1	0	0	0	0	0
233	1	0	2	0	0	2	1	1	1	0	1	1	1	1	0	0	1	2	0	2	2	0	2	0	1	1	0	1	1	2	0	0	2	1	0	1	2	0	0	0	1	0	1	2	0	1	0	0	0
234	0	1	1	0	0	1	1	1	1	0	0	0	0	0	0	0	2	0	0	1	1	0	0	2	0	0	0	0	2	0	0	1	1	0	0	1	1	0	0	0	2	0	0	1	0	0	0	1	0
235	1	0	2	1	0	2	2	2	2	0	0	0	0	0	0	0	1	0	1	1	2	0	0	2	0	0	0	0	0	2	0	0	2	2	2	2	1	0	0	0	1	0	0	2	0	1	0	0	0
236	1	0	1	0	0	1	0	1	1	0	1	0	1	1	0	0	2	1	1	1	2	0	2	0	0	0	0	0	1	1	0	2	1	1	1	2	1	0	0	0	0	0	0	2	0	2	0	0	2
237	1	1	1	0	0	1	1	1	1	0	0	0	1	1	0	0	1	1	1	1	1	0	2	0	0	0	0	1	1	1	1	0	2	0	0	2	2	1	0	0	0	1	0	1	0	1	0	0	2
238	0	0	1	0	0	1	1	2	0	0	1	2	2	1	0	0	1	1	1	1	2	0	0	2	0	0	0	2	2	1	2	0	1	1	1	1	1	0	0	0	1	0	0	2	0	1	0	0	1
239	1	0	1	0	0	2	0	0	2	0	0	1	2	1	0	0	1	1	1	0	0	1	0	2	0	0	0	0	1	1	1	2	2	0	0	0	1	0	0	0	1	0	0	1	0	1	0	0	1
240	0	0	1	1	0	1	0	1	1	0	0	0	1	1	0	0	1	1	1	1	1	0	2	0	0	0	1	0	0	1	0	0	1	1	0	2	2	0	0	0	2	0	1	1	1	2	0	1	1
241	0	0	2	1	0	2	2	2	1	0	1	0	0	0	0	0	1	2	1	1	1	0	1	1	1	1	0	2	2	1	2	1	0	0	0	2	0	0	0	2	0	0	0	2	1	1	0	0	1
242	1	0	2	1	0	2	0	0	2	0	0	1	1	1	0	0	2	0	0	2	2	0	0	2	0	0	0	0	1	1	0	1	2	1	0	2	1	1	1	1	0	0	0	0	0	0	0	0	1
243	0	0	1	0	0	1	0	0	2	0	0	0	0	0	0	0	0	2	0	2	2	0	0	2	0	0	0	0	2	0	0	0	0	1	1	2	1	1	0	0	1	0	1	2	1	0	0	1	2
244	0	0	2	0	0	1	1	1	0	0	1	1	1	0	0	1	1	1	0	1	1	0	0	2	0	0	0	0	0	2	0	1	1	0	0	2	1	0	0	1	1	2	0	2	1	0	0	0	0
245	0	0	1	0	0	1	2	2	0	0	0	0	0	0	0	0	1	2	1	1	1	0	0	2	0	0	1	1	1	1	0	1	1	0	0	2	1	0	0	1	1	0	0	1	0	0	0	0	1
246	0	1	1	0	0	1	2	2	1	0	1	1	1	0	0	0	1	0	0	2	2	0	0	2	1	1	0	0	0	1	2	1	1	0	0	1	1	0	0	0	2	0	0	1	0	0	0	0	1
247	0	0	0	0	0	0	2	2	0	0	0	0	0	0	0	0	2	1	0	2	2	0	0	2	2	2	0	0	0	2	1	0	1	0	0	1	2	0	0	0	1	0	0	1	0	1	0	0	1
248	0	0	0	0	0	0	2	2	1	0	0	1	1	1	0	0	2	1	1	1	1	0	0	2	0	0	0	0	0	2	1	1	2	0	0	2	1	0	1	0	1	0	0	1	0	0	0	0	1
249	0	0	1	0	0	1	1	1	1	0	0	0	0	0	0	0	1	1	1	1	1	0	0	2	1	1	1	2	2	1	1	0	1	1	0	2	1	0	0	0	2	0	1	1	0	0	0	0	0
250	1	1	2	1	1	1	2	2	0	0	1	1	1	0	0	0	1	0	1	1	2	0	0	2	0	0	0	0	0	1	2	0	2	1	0	1	1	0	0	0	0	0	0	1	0	0	0	0	1
251	1	0	0	0	0	0	2	2	0	0	0	1	2	1	0	0	0	1	1	1	2	1	0	2	0	0	0	2	2	2	0	0	2	1	0	2	1	0	1	0	1	0	0	1	0	1	0	0	1
252	1	0	2	1	0	2	2	2	0	0	0	0	0	0	0	0	1	0	1	1	2	0	1	1	2	2	0	0	0	2	1	0	1	1	0	2	2	0	0	0	2	0	0	0	0	0	0	0	0
253	1	0	0	0	0	0	0	0	2	0	0	0	0	0	0	0	0	0	1	1	2	0	0	2	0	0	0	1	2	1	0	1	1	0	0	1	1	0	0	0	1	0	0	1	0	1	0	0	0
254	1	0	2	1	0	1	0	0	2	0	0	0	0	0	0	0	1	1	1	1	1	0	0	2	0	0	0	1	1	2	0	0	1	0	0	2	0	0	0	2	0	0	0	2	0	0	0	0	1
255	0	1	0	0	0	1	1	2	0	0	0	1	1	0	0	1	0	1	1	1	1	0	0	2	0	0	0	2	2	2	0	1	1	1	1	2	1	0	0	0	2	0	0	1	0	1	0	0	1
256	1	0	2	1	0	1	2	2	1	0	1	0	1	1	0	0	1	1	1	1	2	0	1	1	1	1	0	1	1	1	1	1	2	0	0	2	1	0	1	0	1	1	0	2	0	1	0	0	0
257	0	0	2	0	0	2	2	2	0	0	0	1	2	1	0	1	1	0	0	2	2	0	0	2	0	0	0	1	1	1	2	0	2	0	0	2	0	2	0	0	0	0	0	0	0	1	0	1	1
258	0	0	1	1	0	1	1	1	1	0	1	0	1	1	0	0	1	2	1	0	1	0	1	1	2	2	0	0	1	1	1	2	2	0	0	0	1	0	0	1	1	1	0	2	2	1	0	0	1
259	0	1	1	0	0	2	1	1	1	0	1	1	0	0	0	0	2	0	0	2	2	0	1	1	1	1	1	0	0	0	1	1	1	0	0	2	1	1	1	1	0	0	0	2	0	0	0	0	2
260	1	0	1	1	0	1	0	0	2	0	0	0	1	1	0	0	0	1	2	0	1	0	1	1	0	0	0	0	1	1	0	1	1	1	0	0	1	0	0	0	2	0	1	1	1	2	0	0	1
261	0	1	2	0	0	1	1	2	0	0	1	0	0	0	0	0	2	0	0	2	2	1	0	2	0	0	0	0	0	1	0	0	2	1	0	1	1	0	0	0	2	0	0	2	0	0	0	0	0
262	1	0	0	1	0	1	1	2	0	0	1	0	1	1	0	0	2	0	0	2	2	0	1	1	1	1	0	0	0	2	0	0	2	0	0	1	2	0	0	1	1	0	1	1	1	0	0	1	0
263	1	0	0	0	0	1	1	1	1	0	0	0	0	0	0	0	2	2	2	0	1	0	0	2	1	1	0	0	1	2	0	0	0	1	2	2	0	1	1	0	0	0	0	1	0	1	0	0	1
264	0	0	1	0	0	1	1	1	2	0	0	0	1	1	0	0	2	0	0	2	2	0	0	2	1	1	0	1	1	1	1	0	1	2	0	2	2	0	0	1	1	0	0	1	1	0	0	0	0
265	0	1	2	0	0	1	1	1	0	1	2	1	2	1	0	0	1	1	0	2	2	0	0	2	0	0	0	1	1	1	1	1	1	0	0	2	1	0	0	0	0	0	0	2	0	1	0	0	0
266	0	0	2	0	0	1	1	2	0	0	0	1	2	1	0	1	1	1	0	1	1	0	1	1	0	0	0	0	0	1	1	0	2	0	0	1	1	0	0	2	0	0	1	1	1	0	0	0	1
267	0	0	1	0	0	1	1	2	1	0	0	1	1	0	0	1	1	0	0	2	2	1	0	2	0	0	0	0	0	2	0	1	2	1	1	2	2	0	0	1	1	0	1	2	1	0	0	1	2
268	1	0	2	1	0	1	1	1	1	0	0	2	2	1	0	0	0	1	1	1	1	0	0	2	1	1	0	1	1	2	0	0	1	0	0	2	2	0	0	0	1	0	1	1	1	1	0	0	0
269	1	0	0	1	0	1	1	1	1	0	0	1	2	1	0	0	0	2	2	0	0	0	0	2	0	0	0	0	0	2	0	0	1	0	0	2	1	0	0	2	0	0	0	1	0	1	0	0	1
270	0	0	1	0	0	0	1	1	1	0	1	0	2	1	1	0	1	1	1	1	1	0	0	2	0	0	0	2	2	1	2	1	1	1	1	2	2	1	0	0	1	1	0	1	1	0	0	0	1
271	0	0	1	1	1	2	1	1	0	0	1	1	1	1	0	0	2	1	1	1	2	0	0	2	0	0	0	0	0	1	0	1	1	0	0	2	1	1	1	0	0	0	0	2	0	0	0	0	0
272	0	0	0	0	0	0	1	1	1	0	1	1	1	0	0	1	0	0	0	2	2	0	1	1	0	0	0	1	1	0	2	2	2	0	0	0	2	0	0	2	0	0	1	2	1	0	0	0	1
273	1	0	1	0	0	1	0	1	1	0	0	2	2	0	0	1	1	1	1	1	2	0	0	2	0	0	0	0	0	2	1	0	2	2	1	2	1	1	0	0	1	0	0	2	0	0	0	0	2
274	1	0	1	1	0	2	1	1	1	0	1	0	1	1	0	0	1	0	0	2	2	0	0	2	0	0	0	1	1	1	1	0	2	0	0	1	2	0	0	0	2	0	0	1	0	0	0	0	1
275	0	0	1	0	1	1	1	1	1	0	1	0	1	1	0	0	0	1	1	1	2	0	0	2	0	0	0	0	1	1	1	0	0	1	1	2	1	0	1	0	1	0	0	2	0	0	0	0	2
276	1	0	1	1	0	1	1	1	1	0	1	0	1	1	0	0	2	0	0	1	1	0	1	1	1	1	0	0	1	0	1	1	1	0	0	2	2	0	0	1	1	1	0	1	1	0	0	0	0
277	1	0	2	0	0	1	1	1	1	0	0	0	0	0	0	0	1	1	1	1	2	0	0	2	0	0	0	0	2	0	0	1	2	0	0	1	1	0	0	1	1	0	0	0	0	0	0	0	0
278	0	0	1	1	0	1	1	2	0	0	1	0	0	0	0	0	1	0	1	1	1	0	2	0	0	0	0	0	0	1	1	0	2	1	1	1	1	1	0	1	1	0	0	1	0	0	0	0	1
279	0	0	0	0	0	0	1	2	0	0	1	1	1	0	0	0	0	0	1	1	2	1	0	2	0	0	0	0	0	1	1	0	1	0	0	2	2	0	0	0	2	0	0	2	0	1	0	0	0
280	1	0	2	0	0	1	1	1	1	0	1	0	1	1	0	0	2	1	1	1	1	0	1	1	1	1	0	0	0	2	0	0	1	1	0	1	1	1	0	0	2	1	0	2	0	1	0	1	1
281	1	0	1	1	0	1	2	2	0	0	2	0	0	0	0	0	0	1	2	0	2	0	0	2	0	0	0	1	1	2	1	0	2	1	1	1	1	1	0	0	1	0	1	2	1	0	0	0	1
282	0	0	1	0	0	1	1	1	2	0	0	1	0	0	0	0	0	0	0	2	2	0	0	2	0	0	0	1	1	1	1	2	2	0	0	1	1	1	1	1	0	0	0	2	1	1	0	0	1
283	0	0	1	0	0	1	0	0	2	0	0	2	2	0	1	1	1	0	1	1	2	0	1	1	1	1	0	0	0	2	0	1	2	0	0	1	1	1	0	0	1	0	0	2	0	1	0	0	1
284	1	0	2	0	0	1	1	1	1	0	1	0	2	1	0	0	2	0	0	2	2	0	0	2	0	0	0	1	2	0	1	1	2	0	0	1	1	0	0	0	1	0	0	1	0	1	0	1	1
285	0	0	0	0	0	0	1	2	0	0	0	0	1	0	0	0	0	2	2	0	0	1	0	2	0	0	0	0	0	1	0	0	1	0	0	1	1	0	0	2	0	0	0	1	0	0	0	1	0
286	0	0	1	0	0	1	2	2	0	0	0	1	2	1	0	0	2	1	0	2	2	0	0	2	0	0	0	0	0	1	2	0	0	1	1	2	2	0	0	2	0	0	1	2	1	1	0	0	0
287	1	0	2	0	0	2	1	1	2	0	0	0	1	1	0	0	0	2	1	1	2	0	0	2	0	0	0	0	0	2	0	0	1	0	0	2	2	0	0	1	1	0	1	2	1	0	0	0	2
288	1	0	2	1	0	2	0	0	1	0	1	0	0	0	0	0	1	1	1	1	1	0	1	1	0	0	0	1	2	0	1	0	2	1	0	2	2	0	0	0	2	1	0	1	0	1	0	0	0
289	0	1	2	0	0	2	1	2	0	0	0	1	1	0	0	1	0	0	1	1	2	0	1	1	0	0	1	0	0	0	1	0	1	2	0	2	1	0	0	1	1	0	0	1	0	0	0	0	1
290	1	0	1	1	1	2	2	2	0	0	1	0	1	1	0	0	2	1	0	2	2	0	0	2	0	0	0	1	2	1	0	0	1	1	0	2	0	0	0	1	1	0	0	2	0	1	0	0	2
291	0	0	1	0	0	1	1	2	0	0	0	1	1	0	0	0	2	1	0	2	2	0	1	1	1	1	1	0	0	1	0	1	1	1	0	1	1	0	0	0	1	1	0	1	1	1	0	1	1
292	0	0	2	1	0	2	2	2	0	0	0	1	1	0	1	0	1	1	0	1	1	0	1	1	1	2	0	0	1	1	0	0	0	1	0	2	1	0	0	0	2	0	0	1	0	0	0	0	1
293	0	0	1	0	0	0	1	1	2	0	0	0	0	0	0	1	1	2	1	0	1	0	0	2	0	0	0	0	1	1	0	0	1	0	0	2	1	0	0	0	2	0	1	2	1	1	0	0	1
294	0	0	0	0	0	0	1	1	1	0	0	0	2	1	0	0	1	1	1	1	1	1	0	2	0	0	0	0	1	1	0	2	1	0	1	2	2	0	0	0	1	0	0	1	0	1	0	0	1
295	1	0	1	1	0	1	0	0	2	0	0	0	0	0	0	0	1	2	1	0	2	0	0	2	0	0	0	2	2	1	2	1	1	2	1	2	2	1	0	0	0	0	0	1	0	1	0	1	1
296	0	1	1	0	0	1	2	2	0	0	0	0	1	1	0	0	2	2	1	1	2	0	0	2	0	0	0	0	0	2	0	0	0	0	0	2	1	1	0	0	1	1	1	2	0	1	0	0	1
297	1	0	1	1	0	2	1	2	0	0	0	0	0	0	0	0	1	0	0	2	2	0	0	2	1	1	0	0	1	1	0	2	1	0	0	2	2	0	0	1	1	0	0	0	0	0	0	0	1
298	1	0	1	0	0	1	1	1	2	0	0	0	2	1	0	0	2	0	0	2	2	0	0	2	0	0	0	0	1	1	1	0	2	1	0	2	2	0	0	1	1	0	0	1	0	1	0	0	1
299	1	0	2	0	0	1	2	2	0	0	1	2	2	1	0	0	1	0	1	1	2	0	0	2	0	0	1	2	2	1	1	0	1	1	0	2	0	1	0	1	0	0	0	1	0	1	0	0	0
300	0	0	2	1	0	1	0	1	0	0	1	0	1	0	0	0	2	1	1	1	2	1	0	2	0	0	0	0	0	2	1	0	1	0	0	2	1	2	0	0	0	0	0	2	1	0	0	0	0
301	1	0	0	1	0	1	2	2	1	0	0	2	2	1	0	0	2	2	2	0	2	0	0	2	0	0	0	1	1	2	0	1	0	0	0	1	1	1	0	0	1	0	0	0	0	0	0	0	1
302	1	0	1	0	0	1	0	0	2	0	0	0	0	0	0	0	2	1	1	1	2	0	1	1	1	1	0	2	1	1	1	1	1	0	0	2	1	1	1	0	0	0	1	1	1	2	0	0	1
303	1	0	1	0	0	0	2	2	0	0	1	0	1	1	0	0	0	1	2	0	2	0	0	2	0	0	0	0	0	1	2	1	1	0	0	1	1	0	0	2	0	0	1	1	0	1	0	0	1
304	1	0	1	0	0	2	1	2	0	0	1	1	1	0	0	0	1	2	0	0	0	0	0	2	0	0	0	0	0	1	0	0	1	1	0	1	2	0	0	0	1	0	0	1	0	0	0	0	1
305	1	0	1	0	1	0	2	2	1	0	1	0	1	0	0	0	1	0	1	1	1	0	0	2	0	0	0	0	2	0	0	1	2	1	0	1	2	0	0	1	1	0	1	1	1	1	0	0	0
306	0	0	0	0	0	1	1	1	2	0	0	0	1	1	0	0	2	1	0	2	2	0	0	2	0	0	0	0	2	0	0	0	2	0	0	2	2	0	0	0	2	0	0	1	0	1	0	0	0
307	0	0	2	1	0	1	2	2	0	0	0	0	0	0	0	0	1	1	0	1	1	0	0	2	0	0	0	0	0	1	1	0	2	0	0	2	1	1	1	1	0	0	1	2	1	0	0	0	2
308	1	0	0	0	0	0	0	0	2	0	0	1	1	0	0	0	2	1	1	1	2	0	0	2	1	1	0	1	1	1	2	1	1	0	1	2	1	0	0	1	1	0	0	1	1	1	0	0	1
309	0	0	2	0	0	0	1	1	1	0	0	0	1	1	0	0	1	1	0	1	1	0	0	2	0	0	1	0	1	0	0	1	2	1	0	2	2	0	0	0	1	0	1	2	2	2	0	0	2
310	1	1	2	0	0	1	2	2	1	0	1	1	1	0	0	1	2	1	0	2	1	0	0	2	0	0	0	1	1	1	2	1	1	2	1	2	2	0	0	0	2	0	2	2	2	1	0	0	0
311	1	0	1	1	0	2	2	2	0	0	2	0	1	1	0	0	1	0	0	2	2	0	0	2	0	0	1	1	1	0	1	0	1	0	0	1	1	1	0	0	1	0	2	2	2	1	0	0	2
312	1	0	2	0	0	1	1	2	0	0	1	1	2	1	0	0	1	2	1	0	2	1	0	2	0	0	0	1	1	1	2	0	1	1	1	1	1	0	0	0	2	0	0	0	0	0	0	1	0
313	1	0	2	2	0	2	1	1	1	0	1	0	2	2	0	0	1	0	1	1	2	0	0	2	0	0	0	0	1	1	0	0	1	0	0	1	1	1	0	0	1	2	0	2	1	0	0	0	1
314	0	0	2	1	0	2	1	2	0	0	0	1	1	0	0	1	1	1	1	1	1	0	0	2	0	0	0	0	1	1	0	0	0	0	0	1	1	0	0	1	0	0	0	1	1	0	1	0	1
315	1	0	1	1	0	1	1	1	1	0	0	0	0	0	0	0	1	0	0	2	2	0	0	2	0	0	0	0	0	1	1	0	0	1	1	1	2	0	0	2	0	1	0	2	1	0	0	0	2
316	1	0	2	1	0	2	2	2	1	0	1	0	1	0	0	0	1	0	1	1	1	0	0	2	1	1	0	1	2	0	1	0	1	0	0	1	2	1	0	0	1	0	0	1	0	0	0	0	1
317	1	0	1	0	0	1	1	1	2	0	0	0	1	1	0	0	0	2	2	0	0	0	0	2	0	0	0	1	1	2	0	2	2	0	0	2	1	0	0	0	1	0	1	2	1	0	0	2	2
318	1	0	1	0	1	0	2	2	2	0	0	0	1	0	0	0	0	0	1	1	2	1	0	2	0	0	0	0	0	1	2	0	0	0	1	2	1	0	0	0	1	0	0	2	0	1	0	0	0
319	0	0	2	0	0	2	2	2	0	0	0	0	0	0	0	0	1	2	0	2	2	0	0	2	0	0	0	0	1	1	0	0	1	1	1	2	2	0	0	0	2	0	1	2	1	1	0	0	1
320	1	0	2	1	0	2	2	2	0	0	0	0	0	0	0	0	1	2	0	1	1	0	0	2	0	0	0	1	1	1	2	1	1	0	0	2	1	1	1	0	0	0	1	1	1	0	0	0	1
321	1	0	2	1	0	2	1	1	1	0	1	0	0	0	0	0	1	2	1	0	1	0	1	1	1	1	0	0	0	2	0	0	2	2	0	1	1	0	0	2	0	0	0	1	0	0	0	1	1
322	1	0	1	0	0	1	0	0	2	0	0	0	1	1	0	0	1	0	0	2	2	0	2	0	1	1	0	0	0	1	2	0	1	0	0	1	2	0	0	0	2	0	1	1	1	1	0	0	0
323	1	0	0	0	0	0	1	1	1	0	1	1	1	0	0	0	2	2	2	0	0	0	0	2	0	0	0	0	0	1	2	0	2	0	0	2	1	0	0	2	0	0	0	2	0	1	0	0	0
324	1	0	0	1	0	1	1	1	1	1	0	0	1	1	0	0	0	1	2	0	1	0	1	1	0	0	0	0	0	2	0	0	0	0	0	2	1	0	0	0	1	0	1	1	1	1	0	0	1
325	1	0	2	1	0	1	1	1	2	0	0	1	1	0	1	0	1	1	1	1	1	0	1	1	1	1	1	0	0	1	0	0	2	0	0	2	2	0	0	0	1	0	0	2	1	0	0	0	1
326	1	0	2	0	0	1	1	1	1	0	1	2	2	1	0	0	1	1	1	1	1	0	0	2	0	0	0	0	0	2	0	0	1	1	0	2	1	0	0	1	1	0	0	2	0	1	0	0	1
327	1	0	1	0	0	2	2	2	0	0	0	0	1	1	0	0	1	0	1	1	1	0	0	2	0	0	0	1	1	1	1	2	2	0	0	0	2	0	0	1	1	0	1	2	1	0	0	1	2
328	1	0	2	0	0	1	0	0	2	0	0	1	1	0	0	1	1	1	0	1	1	0	0	2	0	0	0	0	0	1	2	0	1	0	0	1	1	0	1	0	1	0	1	1	0	0	0	0	1
329	0	0	2	1	0	2	2	2	0	0	1	0	1	1	0	0	1	0	1	1	2	0	0	2	0	0	0	0	0	2	0	0	0	1	2	2	1	0	0	1	1	0	0	2	1	1	0	0	0
330	0	0	1	0	0	0	1	1	0	1	1	1	1	0	0	1	2	1	0	2	2	0	0	2	0	0	0	1	1	1	1	1	1	0	0	2	0	0	1	1	0	0	0	1	0	0	0	0	1
331	0	0	1	0	0	1	2	2	1	0	1	0	0	0	0	0	0	1	1	1	2	0	0	2	1	1	0	1	1	1	1	1	2	1	1	2	1	0	1	0	1	0	0	2	1	2	0	0	0
332	1	0	1	0	0	0	0	0	2	0	0	0	0	0	0	0	1	1	0	1	1	0	0	2	0	0	0	1	2	0	1	0	0	0	0	2	1	0	0	1	1	1	0	1	2	0	0	0	0
333	0	0	2	1	0	2	2	2	0	0	1	0	1	1	0	0	0	0	0	2	2	0	1	1	1	1	0	0	1	0	1	1	1	1	1	2	1	1	0	0	2	1	0	2	0	1	0	0	1
334	0	0	2	1	0	1	0	0	2	0	0	0	1	1	0	0	2	0	0	2	2	0	0	2	1	1	0	0	0	1	1	1	2	0	0	2	1	0	0	0	1	0	0	2	0	1	0	0	2
335	0	0	0	0	0	0	1	1	1	1	1	0	0	0	0	0	1	0	0	2	2	0	0	2	1	1	0	0	0	2	0	0	2	1	0	1	1	0	0	1	1	0	1	2	2	1	0	0	1
336	1	1	1	0	0	1	2	2	0	0	0	0	0	0	0	0	2	0	0	2	2	0	0	2	0	0	0	0	0	1	1	0	2	1	1	1	2	0	0	1	1	0	0	1	1	1	0	0	1
337	1	1	1	0	0	1	1	2	0	0	1	0	0	0	0	0	1	0	1	1	2	1	0	2	0	0	0	1	1	1	1	1	1	0	0	1	1	1	0	0	1	0	0	2	1	0	0	0	1
338	0	0	1	1	0	1	1	2	0	0	1	0	0	1	0	0	0	1	2	0	1	0	0	2	0	0	0	0	0	1	0	2	1	0	0	2	2	0	0	2	0	0	1	2	2	2	0	0	0
339	1	0	1	1	0	1	1	1	1	0	1	0	0	0	0	0	2	2	1	1	2	0	0	2	0	0	0	0	0	2	0	0	0	0	0	1	2	0	0	0	2	0	1	2	1	0	0	0	0
340	0	0	1	0	0	1	0	0	2	0	0	1	1	0	0	1	1	0	0	2	2	0	0	2	0	0	0	1	1	1	1	0	1	1	1	2	2	0	0	1	1	0	0	0	2	2	1	0	0
341	1	0	1	1	0	2	1	1	1	0	1	1	2	1	0	0	0	0	0	2	1	0	0	2	1	1	0	0	0	2	1	1	2	0	1	1	1	0	0	0	2	1	0	2	2	0	0	0	2
342	0	0	2	0	0	1	1	1	2	0	0	0	0	0	0	0	1	0	0	2	2	0	0	2	0	0	0	1	1	1	2	1	2	0	0	1	1	1	1	0	0	0	0	1	1	2	0	0	0
343	0	0	1	0	0	2	0	0	2	0	0	0	1	1	0	0	0	2	0	2	2	0	0	2	0	0	0	0	1	1	0	2	1	0	0	0	1	1	1	0	0	0	0	2	0	0	0	0	0
344	1	0	1	1	1	2	2	2	0	0	1	0	0	0	0	0	1	1	1	1	2	0	0	2	0	0	1	0	0	1	1	1	2	1	1	2	2	0	0	1	1	0	1	2	2	0	0	0	1
345	0	0	0	0	0	1	2	2	0	0	1	1	1	0	1	0	1	0	1	1	2	1	0	2	0	0	0	1	1	1	2	0	1	0	0	2	1	0	0	0	2	0	0	2	0	0	0	0	0
346	0	0	2	1	0	1	2	2	0	0	0	1	1	0	0	0	1	1	0	1	1	0	0	2	0	0	0	0	1	1	1	2	1	0	1	2	2	0	0	1	1	0	0	1	0	0	0	0	1
347	1	0	1	0	0	2	2	2	1	0	0	0	1	1	0	0	1	2	1	0	0	0	0	2	0	0	0	0	0	2	0	1	1	2	0	2	1	0	0	1	1	0	1	1	1	2	0	0	0
348	1	0	1	0	0	1	2	2	0	0	0	0	2	2	0	0	2	1	0	2	1	0	0	2	0	0	0	0	0	1	0	0	2	1	1	1	1	0	1	0	1	1	0	1	1	0	0	0	0
349	0	0	2	1	0	2	1	2	0	0	0	0	1	0	0	0	1	1	1	1	2	0	0	2	0	0	1	0	1	0	0	0	2	2	2	2	2	0	0	0	2	0	0	2	0	1	0	0	1
350	0	1	2	1	1	1	1	1	0	0	0	0	2	2	0	0	1	0	0	1	1	0	1	1	0	0	0	0	0	1	0	1	2	1	0	2	1	1	0	0	1	0	0	1	0	0	0	0	0
351	1	0	0	0	0	0	2	2	0	0	0	0	0	0	0	0	1	1	1	1	1	0	1	1	1	1	0	1	1	1	1	1	1	1	0	0	1	0	0	2	0	1	0	2	0	0	0	0	1
352	1	0	1	0	0	0	1	1	0	1	1	0	0	0	0	0	2	2	0	1	1	0	0	2	0	0	0	0	0	1	0	1	1	0	0	1	1	0	0	0	0	0	0	2	0	0	0	0	1
353	0	1	2	0	0	1	0	1	0	0	0	0	0	0	0	0	1	1	2	0	1	1	0	2	1	1	0	0	0	1	1	1	1	1	1	1	2	0	0	1	1	0	0	2	0	0	0	0	1
354	1	0	1	0	0	1	2	2	0	0	1	0	2	2	0	0	1	1	2	0	2	0	0	2	0	0	0	1	1	1	1	1	2	1	0	2	2	0	0	1	1	0	1	1	1	2	0	0	0
355	1	1	1	0	0	1	2	2	0	0	1	0	0	0	0	0	1	0	1	1	2	0	1	1	0	0	0	1	1	2	1	1	1	0	0	1	2	1	0	0	1	0	0	1	0	1	0	1	1
356	0	0	2	0	0	2	1	2	0	0	0	0	1	1	0	0	1	2	2	0	1	0	0	2	0	0	0	0	0	2	1	1	2	1	1	2	1	0	0	0	1	0	1	2	1	0	0	0	2
357	1	0	2	0	0	1	2	2	0	0	0	1	2	2	0	0	1	0	0	2	2	0	0	2	0	0	0	1	1	1	1	1	2	1	0	2	2	0	1	0	1	0	0	2	0	2	0	0	0
358	0	0	0	1	0	1	1	1	1	1	1	1	1	0	0	0	1	0	0	2	1	0	1	1	1	2	0	0	0	2	0	0	2	2	2	2	1	0	0	0	2	0	0	0	0	1	0	0	1
359	1	0	0	0	0	0	1	1	1	0	0	0	1	1	0	0	0	2	1	0	0	0	0	2	0	0	0	1	1	1	2	1	1	0	1	1	1	0	0	1	1	0	0	2	0	1	0	0	0
360	1	0	1	0	0	1	0	0	2	0	0	0	0	0	0	0	2	0	0	2	2	0	0	2	0	0	0	0	0	2	1	1	1	1	1	2	2	0	0	0	2	0	0	0	2	2	0	0	1
361	0	0	2	0	0	2	0	0	1	0	1	1	1	0	0	1	0	2	0	1	1	0	0	2	0	0	0	0	0	1	1	0	1	0	0	2	1	0	0	1	0	0	0	0	0	1	0	0	1
362	1	0	0	1	0	1	1	1	1	0	0	0	1	1	0	0	1	1	1	1	2	1	0	2	0	0	0	0	0	2	0	0	1	1	1	2	1	1	0	0	1	0	0	0	0	1	0	0	0
363	0	0	2	0	0	2	1	1	2	0	0	0	1	0	0	0	1	1	1	1	2	0	0	2	0	0	0	0	0	1	0	0	2	1	2	2	0	1	1	0	0	0	1	1	1	0	0	0	0
364	1	0	0	0	0	1	0	1	1	0	1	0	0	0	0	0	0	1	0	1	0	1	0	2	0	0	0	1	1	2	0	0	1	0	0	2	0	0	0	1	1	0	0	1	0	0	0	0	2
365	1	0	2	0	0	1	0	0	2	0	0	0	0	0	0	0	2	1	1	1	2	0	0	2	0	0	0	1	1	2	1	0	1	0	0	2	2	0	0	1	0	0	0	2	0	1	0	0	1
366	1	0	0	0	0	1	2	2	1	0	1	0	0	0	0	0	0	1	1	1	1	1	0	2	0	0	0	0	1	1	0	1	2	0	0	2	2	1	0	0	1	0	2	2	2	0	0	0	1
367	0	0	1	1	0	1	0	0	2	0	0	0	0	0	0	0	1	1	1	1	1	0	0	2	1	1	0	0	1	1	0	1	0	0	0	1	2	0	0	0	1	0	0	2	0	2	0	0	0
368	0	0	1	0	0	1	1	2	0	0	1	0	1	1	0	0	1	1	0	1	1	0	0	2	1	1	0	0	1	1	0	0	1	1	1	2	1	0	0	2	0	0	0	1	0	1	0	0	1
369	0	0	0	0	0	0	0	0	2	0	0	0	0	0	0	0	2	1	1	1	2	0	1	1	1	2	0	0	0	1	1	1	2	0	0	1	2	0	0	0	2	0	1	2	1	0	0	0	1
370	0	0	0	1	0	1	1	2	0	0	1	0	0	0	0	0	2	2	0	1	1	0	0	2	0	0	1	0	0	0	1	1	2	1	0	2	2	0	0	2	0	0	0	2	0	1	0	0	1
371	0	0	2	1	0	2	0	1	0	0	1	1	1	0	0	0	2	0	0	2	2	0	1	1	1	1	0	1	1	1	2	1	2	0	0	1	1	0	1	0	0	0	0	1	1	1	0	0	1
372	0	0	2	1	0	1	1	2	1	0	0	1	2	1	0	0	2	1	1	1	1	0	0	2	0	0	0	0	0	1	2	1	1	0	0	2	1	0	0	1	1	0	1	1	1	0	0	0	1
373	0	0	1	1	0	1	2	2	1	0	1	0	1	0	0	0	1	2	0	1	1	0	1	1	0	0	0	1	1	1	1	0	1	0	0	2	1	0	0	0	2	1	0	1	1	1	0	0	1
374	0	0	2	1	0	2	2	2	0	0	0	1	1	2	0	0	2	2	2	0	0	1	0	2	0	0	0	0	0	1	1	0	2	0	0	2	1	1	1	1	0	0	1	1	1	2	0	0	0
375	0	0	1	2	0	2	2	2	0	0	0	1	1	1	0	0	0	1	1	1	1	0	0	2	0	0	0	1	1	2	0	2	2	0	1	2	2	0	0	1	1	0	1	1	1	1	0	0	0
376	0	0	2	0	0	1	2	2	0	0	1	1	1	0	0	1	0	2	2	0	0	0	1	1	0	0	0	0	0	1	1	0	0	0	0	2	1	0	0	1	1	0	0	1	0	0	0	1	1
377	0	0	1	0	0	1	1	1	1	0	1	1	1	1	0	0	0	1	1	1	2	0	0	2	1	1	0	1	1	1	2	1	1	0	0	1	2	0	0	0	1	0	0	2	0	0	0	0	0
378	1	1	1	0	0	1	1	2	1	0	0	0	0	0	0	0	1	1	1	1	2	0	0	2	0	0	0	1	1	2	0	1	1	0	1	2	0	1	0	1	0	0	0	1	1	0	0	0	1
379	0	0	2	0	0	2	2	2	0	0	1	0	2	1	1	0	1	0	1	1	1	0	0	2	0	0	0	0	0	2	1	0	2	0	0	2	1	1	0	1	1	0	0	1	0	1	0	0	0
380	0	0	1	0	0	1	0	0	2	0	0	1	2	1	0	1	1	0	0	2	2	0	1	1	1	1	0	0	1	0	1	0	1	0	0	1	2	1	1	0	1	0	1	2	0	1	0	0	1
381	0	0	1	1	0	1	2	2	0	0	0	1	2	1	0	0	2	0	0	2	2	0	0	2	0	0	0	0	0	1	1	0	2	0	0	2	2	0	0	0	2	1	0	2	0	1	0	0	0
382	0	0	1	0	0	1	1	1	1	0	0	0	2	2	0	0	0	2	0	2	2	0	0	2	0	0	1	0	0	0	1	0	2	0	0	2	2	0	0	1	1	0	0	2	1	0	0	0	0
383	0	0	0	0	0	0	2	2	2	0	0	1	1	0	0	1	2	1	0	2	2	0	0	2	0	0	0	2	2	0	2	2	1	1	1	2	1	1	0	0	1	0	1	1	1	0	0	0	1
384	1	0	1	1	0	1	0	0	1	0	1	0	1	1	0	0	1	1	1	1	1	0	0	2	0	0	0	1	1	1	1	0	1	0	0	1	1	0	1	0	1	0	0	1	0	1	0	0	0
385	0	1	1	0	0	2	0	1	1	0	0	2	2	2	0	0	2	1	0	2	1	1	0	2	0	0	0	1	2	0	1	1	1	1	1	1	2	1	0	0	1	0	1	2	1	1	0	0	0
386	1	0	0	1	0	1	2	2	0	0	2	1	2	1	0	0	1	1	1	1	2	0	0	2	0	0	0	1	2	0	1	0	1	0	0	2	1	1	0	0	1	0	0	1	0	1	0	1	0
387	1	0	1	0	0	0	1	2	0	0	0	1	1	1	0	0	2	1	1	1	1	0	1	1	1	1	0	0	0	2	0	0	1	1	0	2	1	0	0	2	0	0	0	2	1	2	0	0	0
388	1	0	0	1	0	1	1	1	1	0	0	1	2	1	0	0	0	2	0	1	1	0	0	2	0	0	0	1	1	2	0	1	2	0	0	0	1	1	0	1	1	0	0	2	0	1	0	0	0
389	1	0	2	0	0	1	1	1	1	0	0	1	2	1	0	0	1	0	1	1	2	1	0	2	0	0	0	1	1	1	1	0	1	1	1	2	2	0	0	1	1	0	0	1	0	1	0	1	1
390	1	0	2	0	0	2	2	2	0	0	1	0	1	1	0	0	1	0	1	1	2	0	0	2	0	0	0	0	0	2	0	0	1	0	0	2	1	1	0	1	0	0	0	0	0	1	0	0	1
391	0	0	2	1	0	1	2	2	2	0	0	0	0	0	0	0	0	2	1	0	1	0	0	2	0	0	0	0	0	2	1	0	2	0	0	2	2	0	0	0	2	0	0	1	0	0	0	0	1
392	1	0	1	0	0	1	2	2	0	0	0	0	0	0	0	0	0	0	1	1	2	0	0	2	0	0	0	0	0	2	0	1	1	0	0	2	0	0	0	2	0	0	1	2	1	0	0	0	2
393	0	0	2	1	0	1	1	1	0	0	0	0	0	0	0	1	0	1	0	1	0	0	0	2	1	1	0	1	1	1	1	0	1	1	1	2	0	1	0	1	0	0	0	1	0	0	0	0	2
394	1	0	0	0	0	1	2	2	0	0	1	0	0	0	0	0	0	2	1	1	2	0	0	2	0	0	0	0	1	1	1	2	1	0	0	2	2	0	0	0	2	0	0	1	0	0	0	0	2
395	1	0	1	0	0	1	2	2	0	0	0	1	1	0	0	1	2	2	1	1	2	0	0	2	0	0	0	0	1	1	1	1	1	0	1	1	1	0	0	0	2	0	0	2	0	1	0	0	0
396	0	0	1	0	0	2	0	0	1	0	1	0	0	0	0	0	1	0	0	2	2	0	1	1	0	0	0	0	0	2	0	0	1	0	0	2	1	0	0	0	1	0	0	2	0	1	0	1	2
397	0	0	2	0	1	1	2	2	0	0	1	0	0	0	0	0	1	0	0	2	2	0	1	1	1	1	1	0	0	1	0	1	1	0	1	2	1	0	1	0	1	0	0	1	0	1	0	0	0
398	1	0	1	0	0	1	2	2	0	0	1	0	0	0	0	0	0	2	0	1	1	0	1	1	1	1	0	0	0	2	1	0	2	0	0	2	1	0	0	1	1	0	0	0	2	1	0	0	0
399	1	0	1	0	1	0	1	1	1	0	0	0	0	0	0	0	1	0	1	1	1	0	0	2	0	0	0	1	1	2	0	1	2	1	0	2	1	0	0	1	1	0	0	1	0	0	0	0	1
400	0	0	0	0	0	0	1	1	2	0	0	0	0	0	0	0	2	0	0	2	2	1	0	2	0	0	0	1	2	0	1	1	1	0	1	2	2	0	0	0	2	0	0	2	0	0	0	0	0
401	1	0	2	0	0	0	2	2	0	0	1	0	1	1	0	0	1	2	1	0	1	0	0	2	0	0	2	1	1	0	1	0	1	1	0	2	2	0	0	0	2	0	0	0	1	0	0	1	1
402	1	0	0	0	0	1	1	1	0	0	0	1	0	0	0	0	2	1	1	1	1	0	0	2	0	0	0	1	1	2	0	0	2	1	1	2	1	0	0	0	1	1	1	2	1	0	0	0	0
403	1	0	2	0	0	0	1	2	1	0	0	1	1	0	0	1	1	2	1	0	2	0	1	1	0	0	0	2	2	0	2	0	0	1	0	2	1	1	0	1	1	0	2	2	2	1	0	0	1
404	1	0	1	0	0	1	2	2	0	1	1	0	0	0	0	0	1	2	1	0	1	0	0	2	1	1	0	1	1	1	2	0	1	0	0	1	0	2	0	0	0	0	0	0	0	1	0	0	0
405	1	0	1	0	0	2	0	1	1	0	0	0	0	0	0	0	2	2	1	1	2	0	0	2	0	0	0	0	0	1	2	2	1	0	0	2	1	1	1	0	0	0	1	2	0	0	0	0	2
406	0	0	1	0	0	1	0	0	2	0	0	0	0	0	0	0	1	0	0	2	2	0	0	2	0	0	0	0	1	1	1	1	2	0	1	1	1	1	0	0	1	0	1	1	1	2	0	0	0
407	0	0	2	0	0	1	1	2	0	0	1	0	0	1	0	0	0	0	1	1	2	0	1	1	1	1	0	1	0	1	2	0	1	1	0	2	2	0	0	1	0	0	0	2	1	0	0	0	0
408	0	0	2	0	0	2	1	1	1	0	0	0	0	0	0	0	0	2	1	1	2	0	0	2	0	0	0	0	1	0	1	1	1	0	0	1	2	0	0	2	0	1	1	2	0	1	0	0	1
409	0	0	2	1	0	2	1	1	1	0	0	0	2	2	0	0	1	1	1	1	2	0	0	2	0	0	0	0	1	1	1	0	0	0	1	2	2	0	0	0	2	0	0	1	1	1	0	0	2
410	0	0	1	1	0	2	0	1	1	0	1	0	1	1	0	0	1	1	1	1	1	0	0	2	1	1	1	0	0	0	1	0	2	0	0	1	1	0	0	1	1	0	0	1	0	1	0	0	0
411	0	0	2	0	0	1	1	1	1	0	0	0	1	0	1	0	2	0	0	1	1	0	0	2	2	2	0	0	0	1	2	0	0	1	1	1	1	0	0	1	0	0	0	1	0	0	0	0	2
412	0	0	0	0	0	0	1	1	1	0	0	1	1	1	0	0	1	1	1	1	1	0	0	2	0	0	0	0	1	0	1	0	0	0	0	2	1	0	1	0	1	1	1	2	1	0	0	2	2
413	1	0	1	0	0	1	1	2	1	0	0	0	0	0	0	0	1	1	1	1	2	0	1	1	1	1	0	0	0	2	0	0	2	1	0	2	2	0	0	0	1	0	1	1	1	1	0	0	2
414	0	0	1	0	0	2	2	2	0	0	1	0	0	0	0	0	1	0	0	2	1	0	0	2	0	0	0	0	0	1	0	0	2	0	0	1	1	0	0	2	0	0	0	2	0	0	0	0	1
415	1	0	1	0	0	2	1	0	1	0	1	0	1	1	0	0	1	0	0	2	2	0	1	1	1	2	1	0	0	1	0	0	1	0	0	1	1	0	0	0	2	0	0	2	1	0	0	0	2
416	0	0	1	0	0	1	1	2	0	0	1	0	0	0	0	0	1	1	0	1	1	0	0	2	0	0	0	0	0	1	1	1	2	1	1	2	2	1	1	0	1	0	0	2	2	1	0	1	1
417	1	0	0	0	0	0	0	0	2	0	0	0	1	1	0	0	0	0	1	1	2	0	0	2	0	0	0	0	0	1	1	1	2	1	0	2	2	0	0	0	2	0	1	1	1	1	0	1	0
418	1	0	2	0	0	1	1	1	1	0	1	1	2	1	0	0	1	1	1	1	1	0	1	1	0	0	0	1	1	1	1	1	1	1	1	1	1	0	0	0	1	0	1	2	1	0	0	0	0
419	0	0	2	0	0	1	1	1	1	0	1	1	2	1	1	0	1	2	0	0	0	0	1	1	1	2	0	1	2	1	0	0	1	0	0	2	1	0	0	1	1	0	0	1	0	1	0	0	0
420	0	0	2	0	0	1	1	1	1	0	0	0	0	0	0	0	0	1	1	1	1	0	1	1	1	1	0	1	1	1	2	1	2	1	0	2	0	1	0	0	0	0	0	1	0	1	0	0	1
421	1	0	0	0	0	0	1	1	1	0	0	0	1	1	0	0	1	1	1	1	2	0	1	1	1	1	0	2	2	0	2	0	0	1	0	2	0	0	0	1	0	0	1	1	1	2	0	0	1
422	0	0	0	0	0	0	1	1	1	1	2	0	1	2	0	0	2	1	1	1	2	0	0	2	0	0	0	1	1	2	0	0	2	0	0	2	1	0	0	2	0	0	0	2	0	0	0	0	0
423	1	0	0	0	0	0	0	0	2	0	0	0	1	1	0	0	1	0	0	2	2	0	0	2	0	0	0	1	1	1	1	0	1	0	0	1	2	0	0	1	1	0	0	1	0	0	0	0	1
424	1	0	2	1	0	2	1	1	1	0	1	0	0	0	0	0	2	0	0	2	1	0	1	1	1	1	0	1	1	2	1	1	1	0	0	1	1	0	1	0	1	0	1	1	1	1	0	0	1
425	0	0	1	0	0	0	0	0	2	0	0	0	1	1	0	0	1	1	0	1	1	0	1	1	0	0	0	1	1	2	0	0	2	0	0	1	0	0	0	1	0	1	0	2	1	0	0	0	0
426	1	0	0	0	0	0	0	0	2	0	0	0	2	2	0	0	1	2	1	0	1	0	0	2	0	0	0	0	1	1	1	1	1	0	0	1	2	0	0	0	1	0	0	1	0	0	0	0	1
427	0	0	2	0	1	1	1	1	1	0	1	0	2	1	1	0	2	1	1	1	2	0	0	2	0	0	0	2	1	1	1	1	1	0	0	1	1	0	0	1	0	0	1	1	1	2	0	0	2
428	1	0	2	1	0	2	1	1	2	0	0	1	1	1	0	0	2	1	1	1	2	0	1	1	1	1	0	1	1	2	0	1	2	0	1	2	2	0	0	1	1	1	0	2	1	0	0	0	2
429	0	0	2	1	0	2	1	2	0	0	0	0	1	1	0	0	1	1	0	1	1	0	0	2	0	0	1	0	0	0	1	1	2	1	0	2	1	0	0	0	2	0	0	1	0	1	0	0	0
430	1	0	1	1	0	1	2	2	0	1	1	0	0	0	0	0	0	2	1	1	2	0	0	2	0	0	0	2	2	0	2	0	1	1	0	2	1	0	0	2	0	0	1	2	1	1	0	0	0
431	1	0	0	0	0	0	1	1	2	0	0	0	0	0	0	0	2	0	0	2	2	0	1	1	1	1	0	0	1	1	1	1	1	0	0	2	1	0	1	0	1	0	1	1	1	1	0	0	0
432	0	0	2	0	0	1	2	2	0	0	0	1	1	0	0	1	0	1	1	1	1	1	0	2	0	0	0	1	2	0	1	1	1	2	1	2	1	0	0	2	0	0	1	2	1	1	0	0	1
433	1	0	0	0	0	1	1	1	1	0	0	1	2	2	0	0	2	1	1	1	2	0	2	0	0	0	0	0	0	1	1	0	2	1	0	1	2	0	0	0	1	1	0	1	1	0	0	0	1
434	1	0	1	1	0	2	1	1	1	0	0	1	1	0	0	1	1	1	0	1	1	0	1	1	0	0	1	1	1	1	0	2	2	0	0	0	1	0	0	0	1	0	1	1	1	0	0	0	0
435	0	0	1	0	0	1	1	2	0	0	1	1	2	2	0	0	1	2	1	1	1	0	0	2	0	0	0	1	1	1	1	0	2	0	0	2	2	0	0	0	1	1	0	2	1	0	0	0	0
436	0	1	2	0	0	1	1	1	1	0	1	0	0	0	0	0	1	1	1	1	1	0	1	1	1	1	0	1	0	0	2	0	2	0	0	2	2	0	0	0	2	0	1	2	1	1	0	0	0
437	1	0	1	0	0	1	1	1	1	1	1	0	1	1	0	0	1	2	1	0	2	0	0	2	0	0	0	0	0	2	1	0	0	1	0	2	2	0	0	1	1	1	1	2	1	0	0	0	2
438	0	0	2	0	0	1	0	0	2	0	0	1	1	0	0	1	1	2	1	0	1	0	0	2	1	1	0	1	1	1	1	1	1	0	0	2	1	0	0	0	2	0	0	1	0	1	0	0	0
439	0	0	2	0	0	2	1	1	1	0	0	0	0	0	0	0	1	2	0	2	2	0	1	1	1	2	0	0	0	1	0	0	2	1	0	2	1	0	0	0	0	0	1	2	1	0	0	0	1
440	0	0	2	2	0	2	0	1	1	0	1	2	2	1	0	1	0	1	0	0	0	0	0	2	0	0	0	0	1	0	1	1	1	1	0	1	0	0	1	1	0	0	0	2	1	2	0	0	1
441	1	0	2	1	0	2	1	2	0	0	0	0	1	0	0	0	1	1	0	2	2	0	0	2	1	1	0	1	1	1	1	0	0	0	1	2	2	0	0	1	1	0	1	1	1	0	0	0	0
442	0	0	1	1	0	1	0	0	1	0	1	1	1	0	0	1	0	2	0	1	1	0	0	2	0	0	0	0	0	1	1	2	1	0	0	0	1	1	0	1	1	0	0	2	1	1	0	1	1
443	0	0	1	0	0	1	1	1	1	0	0	0	0	0	0	0	2	1	1	1	2	0	0	2	0	0	0	0	1	1	0	1	1	0	0	1	0	0	1	1	0	0	0	1	1	1	0	0	2
444	1	0	0	0	0	0	2	2	0	0	0	0	1	1	0	0	0	0	0	2	2	0	0	2	0	0	0	0	0	2	1	0	0	0	0	2	1	0	1	0	1	2	0	2	1	0	0	1	2
445	1	0	2	1	0	1	1	1	2	0	0	0	1	2	0	0	1	1	1	1	2	0	0	2	0	0	1	1	1	2	0	0	0	0	0	1	1	0	0	0	2	0	1	1	1	0	0	0	1
446	0	0	1	0	0	1	2	2	0	0	0	0	1	1	0	0	2	0	0	2	2	1	0	2	0	0	0	0	0	2	0	1	1	0	0	1	0	1	0	1	0	0	0	0	2	2	0	0	1
447	1	0	1	1	0	2	0	1	0	0	1	1	1	0	0	1	1	0	1	1	1	0	0	2	1	1	0	0	1	1	0	0	2	0	0	1	1	0	0	1	1	0	0	1	0	0	0	0	0
448	1	0	1	0	0	1	1	0	1	0	1	0	0	0	0	0	2	0	0	1	1	0	0	2	1	1	0	1	2	1	0	1	0	0	0	2	1	0	0	2	0	0	0	1	0	0	1	0	0
449	1	0	1	1	0	1	1	1	1	0	0	0	0	0	0	0	1	1	0	1	1	0	0	2	1	1	0	0	0	2	1	0	1	0	0	2	2	1	0	0	1	0	0	2	0	1	0	0	0
450	0	0	2	0	0	2	1	1	1	0	1	0	1	1	0	0	1	0	0	2	2	0	0	2	0	0	0	1	1	1	2	0	2	1	0	2	1	0	0	1	0	0	0	2	1	1	0	0	1
451	1	0	2	2	0	2	0	1	1	0	1	0	0	0	0	0	0	0	0	2	2	1	0	2	0	0	0	1	1	1	1	0	1	0	0	2	1	1	0	0	0	0	0	1	0	1	0	0	1
452	1	1	1	1	0	2	1	1	1	0	0	0	1	1	0	0	1	0	0	2	2	0	0	2	0	0	0	0	0	1	1	1	2	1	0	2	1	1	1	1	0	0	0	0	2	1	0	1	0
453	0	1	0	0	0	1	2	2	0	0	0	0	1	0	1	0	1	1	0	1	2	0	0	2	0	0	0	0	0	2	1	2	2	0	0	1	0	1	1	0	0	0	1	2	1	0	0	0	2
454	0	0	0	0	0	0	1	1	1	0	0	1	2	1	1	0	2	2	2	0	1	0	0	2	0	0	0	0	1	1	0	1	0	0	0	2	1	1	0	1	1	0	1	2	1	0	0	1	1
455	1	0	0	0	0	0	1	2	0	0	1	1	2	1	0	0	2	0	0	2	2	0	0	2	1	1	1	1	1	2	0	0	2	1	1	2	1	0	0	0	1	0	0	1	0	1	0	0	1
456	1	0	2	0	0	1	0	1	1	0	0	0	0	0	0	0	1	0	1	1	2	0	1	1	1	1	1	1	1	0	1	1	1	0	0	2	1	1	0	0	1	0	1	1	1	0	0	0	2
457	1	0	1	0	0	1	0	1	1	0	0	0	0	0	0	0	0	2	0	1	1	0	1	1	0	0	0	0	0	2	0	1	1	0	0	2	0	2	0	0	0	0	0	1	0	1	0	0	1
458	0	0	2	1	0	1	1	2	0	0	0	0	0	0	0	0	0	0	1	1	1	0	0	2	0	0	0	0	0	2	0	0	1	0	0	2	2	0	0	0	2	0	1	1	1	0	0	1	1
459	0	1	1	0	0	1	2	2	0	0	0	1	1	2	0	0	0	2	0	1	1	1	0	2	0	0	0	1	2	0	1	0	1	0	0	1	2	0	0	1	1	1	0	1	1	1	0	0	1
460	1	0	0	0	0	0	1	1	1	0	1	0	1	1	0	0	2	2	2	0	1	0	1	1	0	0	0	1	2	1	0	1	1	1	1	2	2	0	0	0	2	0	1	1	1	1	0	0	0
461	1	0	1	1	0	1	2	2	0	0	0	1	2	1	0	1	0	2	2	0	0	0	0	2	0	0	0	1	1	1	2	0	0	0	0	2	2	0	0	0	2	1	0	2	1	0	0	0	1
462	0	0	1	0	0	2	1	1	1	0	0	0	0	0	0	0	1	1	1	1	1	0	0	2	0	0	0	1	1	1	2	0	2	1	0	1	2	0	0	1	1	0	1	2	1	1	0	1	2
463	1	0	2	0	0	1	2	2	0	0	2	0	0	0	0	0	1	2	1	0	2	0	0	2	0	0	0	0	0	2	0	1	2	2	0	1	1	0	0	1	1	0	0	2	0	0	0	0	1
464	1	1	2	0	0	2	1	1	1	0	0	0	1	0	0	0	1	1	2	0	2	0	0	2	0	0	0	2	2	1	2	0	1	0	0	2	2	0	0	0	2	2	0	2	1	0	0	1	2
465	1	0	1	1	0	1	0	0	2	0	0	0	1	1	0	0	0	0	1	1	1	0	1	1	1	1	0	1	2	0	1	1	1	0	0	2	2	0	0	2	0	0	0	0	2	1	0	0	1
466	0	0	1	0	1	1	2	2	0	0	1	0	1	1	0	0	2	1	1	1	2	0	0	2	0	0	0	1	1	1	1	2	2	0	0	1	1	0	0	0	0	0	0	1	0	0	0	0	0
467	1	0	1	1	0	2	1	1	1	1	0	0	0	0	0	1	1	1	1	1	1	0	0	2	0	0	0	0	1	0	0	1	2	0	0	2	2	0	0	1	1	0	0	1	0	1	1	0	0
468	1	0	1	0	0	0	1	1	1	0	1	1	2	1	0	1	2	0	0	2	2	1	1	1	0	1	0	0	0	2	0	0	0	0	1	2	2	0	0	1	1	0	0	2	0	1	0	0	1
469	1	0	1	1	0	1	1	2	0	0	0	1	0	0	0	0	0	1	1	1	2	0	0	2	0	0	0	0	0	1	1	0	2	0	0	2	2	0	0	1	1	1	0	2	0	1	0	0	0
470	0	0	0	0	0	0	2	2	0	0	2	1	2	1	0	0	1	1	0	1	1	0	0	2	0	0	0	0	1	1	0	0	0	0	0	2	2	0	0	2	0	0	1	1	1	1	0	0	0
471	1	0	2	0	0	2	1	2	0	0	0	0	0	0	0	0	0	1	0	1	1	0	0	2	1	1	0	1	1	1	1	2	1	0	1	2	2	0	0	1	1	0	0	1	0	1	0	0	1
472	1	0	2	0	0	1	1	1	1	0	0	0	1	1	0	0	1	2	0	2	2	0	0	2	1	1	0	1	0	1	1	1	1	0	0	2	2	0	0	0	1	0	0	0	0	0	0	1	2
473	0	0	1	0	0	0	2	2	0	0	1	1	1	0	0	1	1	0	0	2	2	0	0	2	1	1	0	0	1	0	1	1	2	0	0	1	1	0	0	1	1	0	1	2	1	1	0	0	0
474	1	0	1	1	0	1	0	0	2	0	0	0	1	1	0	0	1	1	1	0	0	0	0	2	0	0	0	2	2	1	1	0	0	0	0	1	1	0	0	1	1	0	0	0	1	0	0	0	1
475	1	0	2	1	0	2	0	0	1	0	1	2	2	1	0	0	0	0	0	2	2	0	0	2	0	0	0	0	0	2	1	0	1	0	0	1	1	0	0	1	1	0	1	2	0	1	0	0	2
476	1	0	2	1	0	1	0	1	1	0	0	0	0	0	0	0	2	1	1	1	2	0	1	1	1	1	0	0	0	2	0	1	2	1	1	2	2	0	0	2	0	0	1	2	1	1	0	0	1
477	0	0	2	0	0	2	2	2	0	0	0	0	1	1	0	0	1	1	1	1	1	0	0	2	0	0	0	1	2	0	1	1	1	0	0	2	1	0	0	0	2	0	1	2	1	1	0	1	2
478	1	0	1	0	0	1	0	0	2	0	0	1	1	1	0	0	0	1	0	1	0	0	2	0	0	1	0	0	1	1	0	1	0	0	0	1	2	0	0	0	2	1	0	2	1	0	0	0	0
479	0	0	1	0	0	1	2	2	0	0	1	0	1	1	0	0	1	1	1	1	1	0	0	2	0	0	0	1	1	1	2	1	2	0	1	1	2	0	0	0	2	0	1	2	1	1	0	0	1
480	0	0	1	2	0	2	1	1	1	1	1	0	1	1	0	0	1	1	1	1	2	0	1	1	1	1	0	0	0	1	0	0	1	1	0	2	2	0	0	0	2	0	0	2	0	2	0	0	0
481	1	0	2	0	0	1	1	2	0	0	0	1	2	1	0	1	1	1	1	1	2	0	0	2	0	0	0	0	0	1	0	1	1	1	0	1	2	1	0	0	1	2	0	2	1	0	0	0	0
482	0	0	1	0	0	1	0	0	2	0	0	0	0	0	0	0	0	2	1	1	2	0	0	2	0	0	0	0	0	2	0	1	2	1	0	1	1	0	0	0	2	0	2	2	2	1	0	0	2
483	1	0	0	0	0	0	1	1	1	0	0	0	0	0	0	0	0	1	1	1	2	0	0	2	0	0	0	2	2	0	2	1	1	1	0	1	1	0	0	2	0	1	0	2	0	0	0	0	0
484	1	0	2	0	0	1	1	1	1	0	0	0	2	2	0	0	1	2	1	0	1	0	0	2	0	0	1	0	0	1	0	0	1	0	0	1	0	1	1	1	0	0	1	2	1	1	0	1	1
485	0	0	2	1	0	2	1	1	1	0	0	0	0	0	0	0	1	2	2	0	0	0	0	2	0	0	0	2	2	2	0	0	2	1	0	2	2	0	0	0	2	0	0	2	0	2	0	0	0
486	0	0	2	1	0	1	2	2	0	0	1	0	1	1	0	0	0	0	1	1	2	0	0	2	1	1	0	2	2	0	2	0	1	1	0	2	1	1	0	1	1	0	0	1	2	1	0	2	2
487	0	0	1	1	0	1	1	2	0	0	0	0	2	2	0	0	2	1	0	2	2	1	0	2	1	1	1	1	1	1	0	1	1	1	1	2	1	0	0	1	1	0	1	1	1	0	0	0	2
488	0	0	1	1	0	2	1	1	1	0	0	0	0	0	0	0	1	2	2	0	0	1	0	2	0	0	0	0	1	0	1	0	2	0	0	2	2	0	0	1	1	0	1	1	1	0	0	0	0
489	1	0	0	0	0	0	1	2	0	0	1	0	1	1	0	0	1	1	1	1	1	0	0	2	0	0	0	0	0	2	0	1	2	0	0	2	0	1	0	1	0	0	0	2	0	0	0	1	2
490	1	0	2	0	0	1	2	2	0	0	0	0	0	0	0	0	1	1	1	1	2	0	1	1	1	1	0	0	0	1	1	0	1	1	1	2	2	1	1	0	1	0	1	2	1	0	0	0	1
491	1	0	1	0	0	1	0	0	2	0	0	0	1	1	0	0	1	1	1	1	2	0	0	2	0	0	0	2	2	1	2	1	1	2	1	2	2	0	0	0	1	0	1	2	1	0	0	0	1
492	1	0	2	0	0	2	1	1	1	0	1	0	0	0	0	0	2	1	1	1	1	1	0	2	0	0	0	0	1	1	0	1	1	0	1	1	1	0	0	0	2	0	0	2	0	2	0	0	1
493	1	0	2	2	0	2	2	2	0	0	0	1	2	2	0	0	2	0	0	1	1	0	1	1	1	1	0	0	0	1	2	2	1	0	1	2	2	0	0	2	0	1	0	2	0	1	0	0	1
494	1	0	1	1	0	1	2	2	0	0	0	1	1	0	0	1	0	2	1	1	2	0	0	2	0	0	0	0	0	2	0	2	1	0	0	1	2	0	0	0	2	1	0	2	1	0	0	0	0
495	1	0	0	0	0	0	1	2	0	1	1	0	0	0	0	0	2	0	0	1	1	0	0	2	0	0	0	0	0	1	1	1	2	1	1	2	1	0	0	0	1	0	2	2	1	1	0	0	2
496	1	0	1	0	0	2	2	2	0	0	1	1	1	0	0	1	1	1	0	1	1	1	0	2	0	0	1	0	0	1	1	0	2	1	0	2	2	0	0	1	1	0	0	0	0	1	1	0	0
497	0	0	1	1	0	1	0	1	0	0	1	0	0	0	0	0	1	1	0	1	1	0	0	2	0	0	0	0	0	1	1	1	1	0	0	2	1	1	0	0	0	0	0	1	0	0	0	1	1
498	1	0	2	1	0	2	1	1	1	0	1	0	2	1	0	0	2	1	0	2	2	1	0	2	0	0	0	1	1	2	1	0	0	0	0	2	2	0	0	0	2	0	0	2	0	1	0	2	2
499	0	0	1	0	0	0	1	1	1	0	0	0	1	1	0	0	1	1	1	0	0	0	0	2	0	1	0	1	1	1	1	1	2	1	1	2	1	1	0	1	1	0	0	1	0	0	0	0	0
500	0	0	1	1	1	2	2	2	0	0	1	2	2	1	0	1	2	0	0	2	2	0	1	1	1	1	0	0	1	1	0	0	1	1	1	1	1	0	1	0	1	0	0	1	0	0	0	0	2
501	1	0	1	0	0	0	1	2	0	0	0	0	2	1	1	0	1	0	1	1	1	0	1	1	1	1	0	0	1	1	1	1	1	2	0	2	1	0	1	0	1	0	1	1	1	0	0	0	0
502	0	0	2	0	0	2	2	2	1	0	0	0	0	0	0	0	1	1	1	1	2	0	0	2	0	0	0	0	0	2	1	1	1	1	1	1	2	0	0	1	1	0	0	2	1	0	0	0	1
503	0	0	1	1	0	2	2	2	1	0	1	1	1	0	0	1	0	2	1	0	1	0	1	1	0	0	0	1	1	1	2	1	1	1	1	2	2	0	0	0	2	0	0	2	0	2	0	2	2
504	0	0	2	0	0	0	1	0	1	0	1	1	1	1	0	0	1	0	0	2	2	0	0	2	0	0	0	1	2	0	1	2	1	0	0	0	2	0	0	0	2	1	0	2	0	0	0	0	1
505	0	0	2	1	0	2	0	1	1	0	1	0	0	0	0	0	0	0	0	2	2	0	0	2	0	0	0	1	1	1	2	0	2	0	0	1	1	0	0	0	2	0	0	2	0	0	0	0	0
506	1	1	1	0	0	1	0	0	2	0	0	1	2	1	0	0	1	2	0	1	1	0	1	1	1	1	0	1	2	0	1	1	2	0	0	1	0	0	1	0	0	0	0	2	0	2	0	0	1
507	0	0	0	0	0	1	0	1	1	0	0	1	0	0	0	0	1	1	1	0	0	0	2	0	1	1	0	1	1	1	1	2	1	0	1	2	1	0	0	2	0	0	0	2	0	1	0	0	1
508	1	0	1	0	0	1	1	1	1	0	0	0	0	0	0	0	0	0	0	2	2	0	1	1	0	0	0	0	0	2	0	2	2	0	0	1	1	0	0	0	1	1	0	2	0	1	0	2	2
509	1	0	0	1	0	1	1	1	1	0	0	0	1	1	0	0	1	1	0	1	1	0	1	1	1	1	0	0	0	2	1	1	2	0	1	1	1	0	1	0	1	0	0	1	0	1	0	0	2
510	0	1	1	0	0	0	1	2	0	0	1	0	1	1	0	0	2	0	0	2	2	0	0	2	0	0	0	0	0	2	1	0	2	1	1	1	1	1	0	0	1	0	1	1	1	0	0	0	1
511	1	0	1	0	0	1	2	2	0	0	0	0	1	1	0	0	1	0	1	1	1	0	0	2	0	0	0	0	0	2	0	1	2	1	0	1	1	1	1	0	1	0	0	0	1	0	0	0	1
512	1	0	2	0	0	2	1	2	0	0	0	1	1	1	0	0	1	1	0	1	1	0	1	1	1	1	1	1	1	1	0	2	2	0	1	2	2	0	0	1	1	1	0	1	1	1	0	0	0
513	1	0	2	0	0	2	0	0	1	0	1	0	0	0	0	0	1	1	0	1	1	0	1	1	0	0	0	1	2	1	0	0	0	0	0	1	1	0	0	0	1	0	0	1	0	1	0	0	1
514	1	0	2	1	0	2	2	2	0	0	0	1	0	0	0	0	0	0	0	2	2	0	0	2	0	0	0	0	2	0	0	0	2	1	0	1	1	0	0	1	0	0	0	1	0	1	0	0	1
515	0	0	1	1	0	2	1	1	1	0	0	0	1	2	0	0	1	1	0	2	2	0	0	2	0	0	0	0	0	2	0	0	2	0	0	2	2	0	0	0	2	0	0	2	0	0	0	1	2
516	0	0	1	0	0	1	1	1	1	0	1	0	2	1	0	0	2	0	0	2	2	0	1	1	1	1	0	1	2	1	0	1	2	0	0	1	2	0	0	1	1	0	0	2	0	1	0	0	1
517	1	0	2	1	0	1	1	1	1	0	1	0	1	1	0	0	2	0	0	2	2	1	0	2	1	1	0	0	1	1	1	1	1	0	0	1	1	1	0	0	1	0	0	1	0	0	0	0	1
518	0	0	1	0	0	1	1	1	1	0	0	1	1	1	0	0	0	1	1	0	0	0	1	1	1	1	0	0	2	0	0	1	1	0	0	2	2	0	0	0	2	0	0	2	1	0	0	0	0
519	0	0	1	0	0	1	1	1	1	0	1	1	2	1	0	0	1	1	1	1	1	1	0	2	0	0	0	0	1	1	0	2	1	0	0	2	1	1	0	0	1	0	0	1	0	0	0	1	2
520	0	0	1	0	0	1	1	1	0	0	0	0	1	1	0	0	2	0	1	1	2	0	0	2	0	1	0	2	2	1	1	2	2	0	0	1	2	0	0	1	1	0	0	2	0	1	0	0	0
521	1	0	1	0	0	2	0	0	2	0	0	0	1	1	0	0	1	0	0	2	2	0	1	1	1	1	0	0	0	0	1	0	0	0	1	2	1	0	0	2	0	0	0	2	1	0	0	0	1
522	1	0	2	1	0	2	1	1	1	0	0	0	0	0	0	0	2	1	0	2	2	0	0	2	0	0	0	2	2	1	2	1	1	0	0	2	1	0	1	0	1	2	0	2	0	0	0	1	2
523	1	0	1	0	0	0	0	0	2	0	0	0	0	0	0	0	1	0	0	2	2	0	1	1	1	1	1	0	0	1	0	1	2	0	0	1	2	0	0	1	1	0	2	2	2	1	0	0	0
524	0	1	2	0	0	1	1	2	1	0	0	1	1	0	0	1	0	2	2	0	0	0	0	2	0	0	0	0	0	2	0	1	2	0	0	1	0	0	0	1	1	0	0	1	1	1	0	0	1
525	1	1	0	0	0	1	1	2	0	0	1	0	0	0	0	0	2	2	2	0	2	0	1	1	0	0	0	0	1	0	1	1	2	0	0	2	0	0	0	1	1	0	2	2	2	1	0	0	1
526	0	1	2	0	0	1	2	2	0	0	1	1	1	0	0	1	2	2	1	1	2	0	1	1	1	1	0	0	0	2	1	0	1	0	0	2	1	0	0	0	1	0	0	2	0	1	0	0	0
527	1	0	1	0	0	0	0	1	1	0	0	0	1	1	0	0	1	1	1	1	1	1	0	2	0	0	0	0	0	2	0	0	1	1	0	2	1	0	0	2	0	0	0	1	1	0	0	0	0
528	0	0	1	0	0	1	1	1	1	0	1	0	0	0	0	0	1	2	0	0	0	0	1	1	0	0	0	1	1	1	1	0	1	2	1	1	1	0	0	0	1	2	0	2	1	0	0	1	0
529	0	0	2	0	0	1	1	1	1	0	0	1	1	0	0	0	1	0	0	2	2	1	0	2	0	0	0	0	2	0	0	1	1	0	0	1	0	2	0	0	0	0	0	2	1	1	0	2	2
530	0	0	2	0	0	1	1	1	1	0	0	0	1	1	0	0	2	0	0	2	2	0	1	1	1	1	0	1	1	0	2	2	1	0	0	2	1	0	0	0	2	0	1	1	1	1	0	0	1
531	0	0	0	1	0	1	2	2	0	0	0	1	2	1	0	0	2	2	2	0	1	0	0	2	1	1	0	0	2	0	0	0	2	2	1	1	2	1	1	0	1	0	0	1	0	0	0	0	2
532	1	0	1	1	0	1	0	0	2	0	0	1	1	0	0	1	2	1	0	2	1	0	0	2	0	0	0	0	0	1	2	1	1	0	0	1	2	0	0	2	0	0	0	2	0	0	0	0	0
533	1	0	2	0	0	2	0	0	2	0	0	0	1	1	0	0	1	2	1	0	2	0	0	2	0	0	1	0	0	1	0	1	2	1	0	2	1	0	0	0	2	0	0	0	0	0	0	0	1
534	0	0	2	0	0	0	1	1	0	1	2	0	0	0	0	0	1	0	0	2	2	0	0	2	0	0	0	0	0	1	1	0	2	0	0	2	1	0	0	1	1	0	0	2	0	0	0	0	1
535	0	0	0	0	0	0	2	2	0	0	2	0	0	0	0	0	1	1	1	1	2	2	0	2	0	0	1	1	1	0	1	0	2	0	0	2	1	0	1	0	1	2	0	2	0	0	0	0	0
536	1	0	1	1	0	1	1	1	1	0	0	0	0	0	0	1	0	1	2	0	1	1	1	1	0	1	0	0	1	1	0	0	2	1	0	2	2	0	0	1	1	1	0	2	1	0	0	0	0
537	1	1	1	0	0	1	1	1	0	0	1	0	1	1	0	0	1	1	1	1	1	0	0	2	1	1	0	0	0	2	1	1	1	2	0	2	1	0	0	0	1	0	0	1	0	1	0	0	1
538	0	0	1	1	0	2	1	2	0	0	0	1	1	1	0	0	1	0	0	2	2	0	0	2	0	0	0	0	0	2	1	1	2	2	0	1	1	0	0	1	1	0	0	1	0	1	0	0	0
539	1	0	1	0	1	1	1	1	0	0	0	1	1	0	0	1	1	1	1	1	2	0	1	1	1	1	0	0	1	1	0	1	2	0	1	1	1	0	0	1	1	0	0	2	0	0	0	0	1
540	0	0	1	1	0	1	2	2	1	0	0	1	1	0	0	0	0	1	1	1	2	0	1	1	1	1	2	1	1	0	1	2	2	0	0	1	2	0	0	0	1	0	0	1	1	0	0	0	1
541	1	0	1	0	0	1	1	1	1	0	0	0	1	1	0	0	1	1	2	0	1	0	1	1	0	0	1	0	1	2	0	1	1	1	1	1	0	0	0	1	1	0	0	2	0	0	0	0	0
542	0	0	2	0	0	1	1	1	0	0	0	0	0	0	0	0	2	1	1	1	2	0	1	1	1	1	0	0	0	1	2	2	2	0	1	2	1	1	0	0	1	0	1	2	1	0	0	0	1
543	0	0	1	0	0	2	1	1	1	0	0	0	1	0	0	0	0	1	0	2	2	1	0	2	0	0	0	1	1	1	1	0	1	0	0	2	2	0	0	1	0	0	0	1	0	1	0	0	1
544	1	0	1	1	0	1	2	2	0	0	1	0	2	1	1	0	2	1	0	2	2	0	0	2	0	0	0	1	2	0	1	0	0	0	0	2	1	0	0	0	1	0	0	2	0	0	0	1	1
545	1	0	2	0	0	1	0	1	0	0	1	0	0	0	0	1	1	2	1	0	1	0	0	2	0	0	0	0	0	1	1	2	2	1	1	2	2	0	1	0	1	1	0	2	0	0	0	0	1
546	0	0	1	0	0	0	1	2	0	0	1	0	0	0	0	0	1	1	1	1	1	0	0	2	0	0	0	0	0	2	1	1	2	0	0	2	2	0	0	0	1	0	0	2	0	1	0	1	1
547	0	0	2	0	0	2	2	2	0	0	0	0	0	0	0	0	0	1	0	0	0	0	0	2	1	1	1	1	1	1	0	0	1	0	0	2	2	0	0	0	1	0	0	1	0	0	0	0	0
548	0	0	2	0	0	1	1	2	0	0	0	0	1	1	0	0	2	0	0	2	2	0	0	2	0	0	0	1	1	1	2	1	0	0	0	1	0	0	0	2	0	0	0	2	0	0	0	0	1
549	0	0	1	0	0	2	1	2	1	0	0	0	1	0	0	0	1	0	1	1	2	0	0	2	0	0	1	0	0	1	0	1	0	0	0	2	1	0	1	1	0	0	0	1	0	1	0	0	2
550	1	0	1	1	0	2	1	2	0	0	0	2	2	0	0	1	1	1	1	1	2	0	0	2	0	0	0	0	0	2	0	1	2	1	1	2	1	0	0	0	2	1	0	2	2	0	1	0	0
551	0	0	2	2	0	2	2	2	0	0	0	1	1	0	0	0	1	1	1	1	2	0	0	2	0	0	0	0	0	2	0	1	1	0	0	2	2	0	0	0	2	0	1	1	1	0	0	0	0
552	0	0	2	0	0	0	1	2	0	0	1	0	1	1	0	0	1	0	1	1	1	0	0	2	0	0	0	1	1	1	1	1	1	0	0	2	0	1	0	1	0	0	1	2	1	1	0	0	1
553	1	0	1	1	0	1	2	2	0	0	1	1	1	0	0	1	1	0	0	2	2	0	0	2	0	0	0	0	0	1	2	1	2	1	0	2	0	0	0	1	1	0	0	1	0	0	0	0	2
554	1	0	2	1	0	2	0	1	0	0	0	1	1	0	0	1	2	1	1	1	1	0	0	2	0	0	0	2	2	1	2	0	0	0	0	1	2	0	0	0	2	0	0	2	0	0	0	0	0
555	1	0	2	1	0	2	1	1	1	0	0	1	1	0	0	1	1	0	0	2	2	0	0	2	1	1	0	1	1	2	1	1	1	0	1	1	1	0	0	1	1	0	0	1	0	1	0	1	1
556	0	0	0	0	0	0	1	1	1	0	0	0	0	0	0	0	1	2	1	0	1	0	0	2	0	0	0	0	1	0	1	0	0	0	0	1	1	0	0	2	0	1	0	2	2	0	0	0	1
557	1	0	2	1	0	2	2	2	0	0	0	1	2	2	0	0	1	0	1	1	1	0	1	2	0	0	1	0	0	1	0	0	1	1	0	2	1	0	1	0	1	0	0	2	1	1	0	0	1
558	0	0	2	1	0	2	2	2	0	1	1	1	1	0	0	1	0	0	1	1	2	0	0	2	0	0	0	0	0	2	1	0	1	1	1	2	0	0	0	1	1	0	1	2	0	0	0	0	1
559	1	0	2	1	0	2	2	2	0	0	0	0	0	0	0	0	0	0	0	2	2	0	1	1	0	0	0	0	0	2	0	0	1	0	0	2	1	0	0	1	1	0	1	2	2	0	1	0	1
560	1	0	0	0	0	0	1	1	1	0	0	0	0	0	0	0	1	1	1	1	1	0	0	2	0	0	0	0	1	1	0	1	2	0	0	0	1	0	0	0	1	0	0	2	0	0	0	0	1
561	1	0	1	1	0	2	2	2	1	0	0	0	0	0	0	0	1	1	1	0	0	0	1	1	1	1	0	0	0	2	0	0	2	0	0	2	2	0	0	0	2	0	0	1	0	0	0	0	0
562	1	1	1	0	0	2	1	1	1	0	1	0	1	1	0	0	2	1	1	1	1	0	0	2	0	0	1	1	1	0	1	2	2	0	0	1	0	0	0	2	0	2	0	2	0	0	0	0	1
563	0	0	1	1	0	1	0	1	1	0	0	1	2	2	0	0	0	1	1	1	1	0	0	2	0	0	0	2	2	2	0	0	1	1	1	1	0	0	1	1	0	1	0	2	0	0	0	0	1
564	1	0	1	1	0	1	1	2	0	0	0	0	1	1	0	0	1	1	1	1	1	0	1	1	0	0	0	1	2	0	1	0	1	1	0	1	2	0	0	1	1	1	0	2	2	1	0	0	1
565	0	0	2	0	0	1	1	2	0	0	0	1	1	1	0	0	0	0	1	1	1	0	0	2	0	0	0	1	1	2	1	0	2	0	0	2	1	0	0	1	1	0	0	0	0	1	0	0	1
566	0	0	1	1	0	1	1	1	1	0	1	0	0	0	0	0	1	1	0	2	2	0	0	2	0	0	0	0	0	2	0	0	2	0	0	2	2	0	0	0	2	0	0	0	0	1	0	0	0
567	0	0	1	0	0	0	2	2	1	0	0	1	1	1	0	0	1	2	1	0	2	0	1	1	0	0	1	1	1	0	1	1	2	0	1	1	2	0	0	0	2	0	1	2	2	2	0	0	1
568	1	1	2	1	1	1	0	1	1	0	0	0	0	0	0	0	1	0	0	2	2	0	1	1	1	2	0	0	2	0	0	2	2	0	1	2	1	0	0	0	2	0	1	2	0	1	0	1	1
569	0	0	1	0	0	1	1	1	1	0	0	0	2	2	0	0	1	1	0	1	1	0	0	2	0	0	0	1	1	2	0	2	2	0	0	1	1	0	0	2	0	0	1	2	2	0	0	0	2
570	0	0	1	0	0	1	2	2	0	0	0	0	0	0	0	0	0	0	1	1	2	0	0	2	1	1	0	0	0	2	1	2	1	0	0	1	2	0	0	2	1	0	0	1	0	1	0	0	2
571	0	0	2	0	0	2	2	2	0	0	0	0	0	0	0	0	1	1	1	1	1	0	0	2	0	0	0	0	0	1	2	0	1	0	0	2	2	0	0	0	2	0	1	2	1	0	0	0	0
572	0	0	1	0	0	0	0	0	1	0	1	0	1	0	0	0	1	2	0	1	1	0	0	2	0	0	0	0	0	2	0	2	2	0	1	2	2	0	0	0	1	1	0	2	1	0	0	0	0
573	1	0	2	0	0	2	1	1	1	1	0	0	0	0	0	0	1	0	1	1	2	0	0	2	0	0	0	1	0	1	2	1	2	1	0	1	1	0	0	1	1	0	0	1	0	0	0	0	2
574	0	1	2	1	1	1	1	2	0	0	1	1	1	0	0	0	2	0	0	2	1	0	0	2	0	0	0	0	1	1	0	1	2	0	0	1	1	0	1	0	1	0	1	1	1	2	0	0	1
575	0	0	2	0	0	2	1	1	0	0	0	0	0	0	0	0	0	2	1	1	2	0	1	1	0	0	0	1	1	1	2	2	2	0	0	0	1	1	0	1	1	0	0	2	1	0	0	1	1
576	1	0	1	1	0	1	0	0	2	0	0	0	1	1	0	0	1	1	1	1	2	0	0	2	0	0	0	0	0	1	1	0	1	0	0	2	1	0	0	1	1	0	0	0	1	0	0	0	1
577	1	1	1	1	0	2	2	2	0	0	1	1	1	0	0	0	2	0	0	2	1	0	0	2	1	1	0	1	1	1	1	1	2	0	0	2	1	1	1	0	1	0	1	1	1	1	0	0	1
578	0	0	0	0	0	0	1	2	0	0	1	0	0	0	0	0	1	1	1	1	2	0	0	2	0	0	0	0	1	1	0	0	1	1	0	2	1	1	0	1	1	0	0	1	0	0	0	1	2
579	0	0	2	2	0	2	1	1	1	0	0	0	0	0	0	0	2	1	0	2	2	0	1	1	0	0	0	0	0	1	1	1	2	0	0	0	0	0	0	1	0	0	1	2	1	0	0	0	1
580	0	0	1	1	0	1	1	1	1	0	0	0	0	0	0	0	2	2	2	0	2	0	0	2	0	0	0	0	0	1	2	1	1	1	0	1	2	0	0	0	2	0	2	2	1	1	0	0	0
581	1	0	2	1	0	2	1	1	1	0	0	1	1	0	0	0	1	1	0	1	1	0	1	1	1	1	0	0	0	1	0	1	1	1	0	1	1	0	0	1	1	0	2	2	2	0	0	0	0
582	0	0	1	1	0	1	2	2	1	0	1	0	1	2	0	0	2	1	1	1	2	0	0	2	0	0	0	2	2	1	2	1	2	0	0	1	2	0	0	1	1	0	2	2	2	0	0	0	2
583	1	0	2	0	1	1	2	2	0	0	0	0	0	0	0	0	1	1	1	1	1	0	0	2	0	0	0	0	1	1	1	0	1	0	0	2	1	0	1	0	1	0	0	1	1	0	0	0	2
584	0	0	2	1	0	2	1	1	1	1	1	0	0	0	0	0	1	1	0	1	1	0	0	2	2	2	0	0	1	1	0	1	0	0	0	1	2	0	0	1	1	0	0	2	0	0	0	0	0
585	1	0	1	0	0	1	1	2	0	0	1	0	1	1	0	0	0	2	0	2	2	0	0	2	1	1	0	0	0	2	0	0	1	1	1	2	1	0	0	0	1	1	0	2	0	0	0	1	1
586	1	0	2	0	0	1	2	2	0	0	1	0	0	0	0	0	1	2	0	0	0	0	1	1	1	1	1	0	0	1	0	1	2	0	1	2	2	0	0	2	1	0	1	2	1	0	0	0	1
587	0	0	1	0	0	1	0	1	1	0	1	0	1	1	0	0	2	0	0	2	2	0	0	2	0	0	0	0	0	1	1	0	1	1	0	2	2	0	0	1	1	2	0	2	0	1	0	0	0
588	1	0	0	0	0	0	1	1	1	0	0	0	1	0	0	0	0	1	1	1	2	0	0	2	0	0	0	0	0	1	1	2	1	0	0	0	1	1	0	0	1	1	0	2	1	0	0	0	2
589	0	0	1	0	0	1	2	2	1	0	1	0	1	1	0	0	0	1	0	1	1	0	0	2	1	1	0	0	0	1	0	0	0	1	2	2	2	0	0	1	1	0	1	2	0	1	0	0	0
590	0	0	1	0	0	1	0	0	2	0	0	2	2	1	0	1	2	1	1	1	2	1	0	2	1	1	0	1	1	1	1	0	1	0	0	2	2	1	1	0	1	0	0	2	0	0	0	0	0
591	0	0	1	0	0	1	1	1	1	1	1	1	1	1	0	0	0	1	2	0	2	0	0	2	0	0	0	0	1	1	0	0	2	0	0	2	2	0	0	0	1	0	0	0	0	0	0	0	1
592	0	0	0	0	0	0	0	1	1	0	0	0	1	1	0	0	1	1	0	2	2	0	0	2	0	0	0	0	0	2	0	0	0	0	1	2	1	0	0	1	1	1	0	1	0	1	0	0	1
593	1	0	0	1	0	1	2	2	0	0	1	1	1	1	0	0	2	2	2	0	1	1	0	2	0	0	0	0	0	1	1	1	1	1	0	0	2	0	0	0	2	0	0	0	2	0	0	2	2
594	0	0	2	1	0	2	0	0	2	0	0	0	1	1	0	0	1	2	1	0	0	0	0	2	1	1	0	0	0	2	0	1	0	0	0	2	2	0	0	0	1	0	1	2	1	1	0	0	1
595	0	0	1	1	0	1	2	2	1	0	1	0	0	0	0	0	1	1	2	0	2	0	0	2	0	0	0	0	0	2	1	1	2	1	0	2	2	0	0	1	0	1	0	2	2	1	0	0	0
596	1	0	2	1	0	1	0	0	2	0	0	0	0	0	0	0	2	1	1	1	2	0	0	2	1	1	0	1	1	2	0	1	2	0	0	2	1	0	0	1	1	0	0	0	2	0	0	0	1
597	1	0	2	0	0	2	2	2	0	0	0	1	2	1	0	0	0	0	1	1	2	0	0	2	0	0	0	0	1	1	0	1	1	1	1	1	1	0	0	0	1	0	1	2	1	0	0	1	1
598	0	0	2	1	0	2	0	1	1	0	0	0	0	0	0	0	2	2	2	0	1	0	1	1	2	2	0	1	1	0	2	1	1	1	1	1	1	1	0	0	1	1	0	1	1	0	0	1	1
599	0	0	2	0	0	2	1	1	1	0	0	0	0	0	0	0	1	1	0	1	1	0	0	2	0	0	0	0	1	1	0	1	1	1	1	1	2	0	0	1	1	0	0	0	0	1	0	0	1
600	1	1	1	0	0	1	1	1	1	0	0	1	1	0	0	0	1	0	0	2	2	0	1	1	1	1	0	0	0	2	0	0	1	1	1	1	1	0	0	2	0	0	0	2	1	0	0	0	0
601	1	0	2	1	0	2	1	1	1	1	0	1	2	2	0	0	1	2	2	0	1	0	0	2	0	1	0	0	0	1	2	2	1	1	1	2	1	0	0	1	1	0	0	0	2	2	0	0	1
602	1	0	1	0	0	1	2	2	0	0	1	0	0	0	0	0	0	0	1	1	2	0	1	1	1	2	0	0	1	1	1	0	2	1	2	2	1	1	1	1	0	0	0	1	0	0	0	0	2
603	1	0	1	0	0	1	1	1	1	0	1	0	0	0	0	0	1	0	1	1	1	0	0	2	0	0	0	0	1	0	1	0	2	2	2	2	1	0	0	1	1	0	1	1	1	1	0	0	1
604	0	0	2	1	0	1	0	1	0	0	1	0	0	0	0	0	0	1	1	1	1	0	1	1	0	0	0	1	1	1	2	2	2	0	0	2	1	0	0	1	1	0	0	0	2	0	0	0	2
605	1	0	0	0	0	0	0	1	1	0	0	1	2	2	0	0	2	2	2	0	2	0	1	1	0	0	0	1	1	2	0	0	1	0	0	1	1	1	0	0	0	0	0	0	0	1	0	0	1
606	0	0	2	1	0	1	1	1	1	0	0	0	0	0	0	0	1	2	2	0	1	0	0	2	0	0	0	0	1	1	0	0	2	1	1	1	0	1	0	1	0	1	0	2	1	0	0	0	2
607	1	0	0	0	0	0	0	1	1	0	1	1	2	1	0	1	1	1	0	2	2	0	0	2	0	0	0	1	1	1	1	1	1	0	0	2	1	0	1	0	1	0	1	2	0	1	0	0	1
608	1	0	0	0	0	0	1	1	0	1	2	0	0	0	0	0	2	0	0	2	2	0	1	1	1	1	0	0	1	1	0	2	1	1	1	2	0	1	0	1	0	0	0	0	0	1	0	0	1
609	1	0	1	0	0	0	1	1	1	0	0	0	0	0	0	0	1	1	1	0	0	0	0	2	1	1	0	1	1	2	1	0	2	1	1	1	1	0	0	1	1	0	0	1	0	0	1	0	0
610	0	0	1	0	0	1	1	1	1	0	1	0	0	0	0	0	1	1	1	1	2	0	0	2	0	0	0	0	0	2	1	1	2	0	0	2	1	0	0	2	0	0	0	1	0	0	0	0	0
611	0	0	0	0	0	0	2	2	1	0	1	0	0	0	0	0	0	2	1	0	0	0	0	2	0	0	0	1	1	1	1	0	2	2	2	2	1	0	0	0	1	0	1	1	1	0	0	0	0
612	0	0	1	0	1	0	1	2	0	0	0	0	0	0	0	0	1	2	1	0	1	1	1	1	0	1	1	0	0	1	0	1	1	0	0	1	1	0	1	0	1	0	0	1	0	1	0	0	1
613	1	0	0	1	0	1	1	2	0	0	0	0	1	1	0	0	1	0	0	2	2	0	1	1	1	1	1	0	0	1	0	2	1	1	1	2	2	1	1	0	1	0	1	2	1	1	0	1	1
614	1	0	2	0	0	0	1	1	1	0	0	1	2	1	1	0	2	1	1	1	2	0	0	2	1	1	0	0	0	1	2	0	2	0	0	1	1	0	0	0	0	0	0	2	0	1	1	0	0
615	0	0	2	1	0	2	2	2	1	0	0	0	0	0	0	0	1	1	0	1	1	0	0	2	0	0	0	0	0	1	1	0	0	0	1	2	1	2	0	0	0	0	1	2	1	1	0	0	1
616	1	0	1	0	0	1	2	2	0	0	0	2	2	2	0	0	1	0	1	1	1	0	0	2	0	0	0	1	1	1	2	1	1	1	1	2	1	0	0	1	1	0	1	2	1	1	0	0	2
617	0	0	0	0	0	0	1	2	0	0	1	0	0	0	0	0	2	0	0	2	2	0	1	1	1	1	0	0	1	1	0	1	1	1	1	2	2	0	0	1	1	0	0	2	0	2	0	0	0
618	0	0	1	1	0	1	2	2	1	0	0	0	1	1	0	0	1	1	1	1	1	0	0	2	0	0	0	0	0	2	0	0	1	1	2	2	1	0	0	2	0	0	0	2	1	0	0	1	1
619	0	0	1	0	1	1	1	1	1	0	1	0	0	0	0	0	1	2	1	0	2	1	0	2	0	0	0	0	1	1	0	1	1	1	1	1	1	1	1	1	0	1	0	2	1	0	0	0	0
620	0	1	2	1	1	1	2	2	1	0	0	0	0	0	0	0	2	0	0	2	2	0	1	1	0	0	0	0	0	2	0	1	1	1	2	2	2	1	0	0	1	0	0	2	0	0	0	0	1
621	0	0	0	1	0	1	1	2	0	1	1	0	2	2	0	0	1	2	0	0	0	1	0	2	0	0	0	0	0	2	1	2	2	0	0	1	1	1	0	0	2	0	0	2	0	0	0	0	0
622	1	0	1	0	0	1	2	2	1	0	0	1	1	2	0	0	1	0	0	2	2	0	0	2	1	1	1	0	1	0	0	1	1	0	0	1	2	1	1	0	1	0	0	1	0	0	0	1	1
623	0	0	2	0	0	1	0	0	2	0	0	1	1	0	0	1	0	1	1	1	1	0	0	2	0	0	0	0	0	2	0	0	2	2	2	2	1	1	0	0	1	0	1	2	1	0	0	0	1
624	1	0	0	0	0	1	2	2	0	0	0	0	1	1	0	0	1	2	2	0	1	1	0	2	0	0	0	0	0	1	1	0	1	0	0	2	1	0	1	0	1	0	0	1	0	0	0	0	1
625	1	0	2	0	0	2	1	2	0	0	1	1	1	0	0	1	1	0	0	2	2	1	1	1	0	0	0	1	1	2	0	1	1	1	1	1	1	0	0	1	1	0	0	1	1	0	0	1	2
626	0	0	0	1	1	1	1	1	1	0	1	0	1	1	0	0	1	0	0	2	2	0	0	2	0	0	0	0	0	2	0	0	2	0	0	2	2	0	0	0	2	0	1	2	1	0	0	0	1
627	0	0	1	0	0	1	1	1	1	0	0	0	0	0	0	0	1	1	1	1	1	0	0	2	0	0	1	0	0	1	0	1	1	1	2	2	1	0	0	0	2	0	0	2	0	1	0	0	1
628	1	0	2	0	0	2	2	2	0	0	1	1	1	0	0	0	2	2	2	0	0	1	0	2	1	1	0	0	0	1	2	1	1	0	0	1	1	0	0	2	0	0	1	2	2	2	0	0	1
629	1	0	1	0	0	1	1	1	0	0	0	0	0	0	0	0	1	2	1	1	1	0	0	2	1	1	0	0	0	0	0	1	2	0	0	1	1	0	0	0	2	0	0	0	2	2	0	0	0
630	0	1	2	0	0	2	2	2	0	0	0	0	1	1	0	0	1	0	1	1	2	0	0	2	1	1	0	0	0	1	2	1	1	2	1	1	1	1	1	0	0	0	0	1	0	0	0	0	1
631	1	0	0	0	0	0	2	2	0	0	0	0	1	1	0	0	0	2	1	0	1	0	0	2	0	0	0	0	0	1	2	0	0	0	1	2	1	1	0	0	1	0	0	1	1	2	0	0	2
632	1	0	1	0	0	0	1	2	0	1	1	0	1	0	0	0	2	1	1	1	2	0	0	2	0	0	0	0	1	1	0	0	1	0	0	1	0	0	0	1	0	0	0	2	0	0	0	0	1
633	1	0	1	0	0	1	2	2	0	0	1	0	0	0	0	0	2	1	1	1	2	2	0	2	0	0	0	1	1	2	0	0	1	0	0	1	2	0	0	0	2	0	0	1	2	1	0	0	1
634	1	0	1	1	0	1	1	1	1	0	1	0	0	0	0	0	2	1	1	1	2	0	1	1	0	0	1	1	1	0	1	1	1	1	0	2	1	0	0	1	0	1	0	2	2	0	0	0	0
635	1	0	2	0	0	1	0	1	0	0	1	0	0	0	0	0	2	0	0	2	2	0	0	2	1	1	0	0	0	1	1	1	2	2	0	2	1	0	0	1	1	0	0	2	1	0	0	0	2
636	0	0	2	0	0	1	2	2	0	0	0	0	0	1	0	0	2	1	1	1	2	0	1	1	0	0	0	0	2	0	0	0	1	1	0	1	1	0	0	1	1	0	0	1	0	0	0	0	1
637	0	0	1	0	0	1	2	2	1	0	1	1	2	1	0	1	2	1	1	1	2	0	0	2	0	0	0	1	1	1	2	0	2	0	0	1	1	0	0	0	0	0	1	2	1	1	0	1	2
638	1	0	1	0	0	0	1	2	0	0	0	0	1	0	0	0	1	1	0	1	1	0	0	2	0	0	0	0	0	2	0	0	1	0	0	2	0	0	0	1	0	0	0	2	1	0	0	0	1
639	1	0	1	0	0	0	0	0	2	0	0	0	2	1	0	0	0	0	0	2	2	0	0	2	1	1	0	0	0	2	0	0	2	0	0	2	1	0	0	1	0	0	1	2	1	1	0	0	1
640	0	0	2	0	0	1	1	2	0	0	0	1	2	1	0	1	2	1	1	1	2	0	0	2	0	0	0	0	0	2	1	1	2	0	0	1	1	0	0	0	2	0	0	1	0	1	0	0	1
641	1	0	0	0	0	0	1	1	0	1	1	0	1	1	0	0	1	0	1	1	2	0	0	2	0	0	0	0	1	1	0	1	1	0	0	2	1	1	1	1	0	0	2	2	1	1	0	0	0
642	0	0	2	1	0	1	2	2	0	0	0	0	0	0	0	0	0	1	0	1	1	0	2	0	0	0	0	1	1	1	2	1	1	0	1	1	1	0	0	1	0	1	0	1	1	0	0	1	2
643	1	0	2	1	0	2	0	0	2	0	0	0	2	1	0	0	2	0	0	2	2	0	0	2	1	1	0	0	0	1	2	0	1	1	0	2	1	0	0	1	1	0	1	1	1	0	0	0	1
644	0	0	2	1	0	2	1	1	1	0	0	2	2	0	1	1	0	2	1	0	0	0	1	1	1	1	0	0	0	2	0	1	1	1	0	2	1	1	1	0	0	0	0	2	0	1	0	1	0
645	0	1	1	0	0	1	2	2	0	0	0	1	2	1	0	1	1	1	1	1	2	0	0	2	0	0	0	1	2	0	1	0	0	1	1	1	1	1	0	0	0	0	0	2	0	1	0	0	1
646	1	0	2	1	0	1	1	1	1	0	0	0	1	1	0	0	0	2	2	0	0	1	1	1	0	0	0	0	0	2	0	1	1	0	0	1	1	2	0	0	0	1	1	2	1	0	0	1	0
647	1	0	2	0	0	0	2	2	0	0	1	1	1	0	0	1	2	1	0	2	2	1	0	2	0	0	0	1	1	1	1	1	2	0	1	1	1	1	0	0	0	0	0	0	2	1	1	0	1
648	0	0	1	1	0	1	2	2	0	0	1	0	0	0	0	0	0	2	1	0	0	0	1	1	0	0	0	0	0	2	0	0	1	1	0	2	2	0	0	0	2	0	0	2	1	0	0	0	0
649	1	0	2	1	0	2	0	0	2	0	0	1	1	1	0	0	1	1	0	1	1	0	0	2	0	0	0	0	0	1	1	0	0	0	0	2	2	0	0	0	2	0	1	1	1	2	0	0	0
650	0	0	1	1	0	1	1	1	1	0	1	0	2	2	0	0	0	1	1	1	1	0	0	2	0	0	0	1	1	1	1	0	1	1	1	2	0	1	0	0	1	0	0	1	0	1	0	0	1
651	0	0	1	1	0	1	0	1	0	0	1	0	0	0	0	0	0	0	0	2	2	0	0	2	0	0	1	0	0	0	1	0	2	1	0	2	2	0	0	1	1	0	0	1	0	0	0	1	0
652	0	0	1	2	0	2	0	2	0	0	1	0	0	0	0	0	1	2	0	1	1	0	0	2	0	1	0	0	1	1	0	1	0	0	0	2	2	0	0	0	1	0	0	2	0	2	0	1	2
653	1	0	2	1	0	1	0	1	2	0	0	0	1	1	0	0	2	1	0	2	2	0	1	1	1	1	0	0	0	2	1	2	1	0	1	2	2	0	0	0	2	0	1	1	1	1	0	0	1
654	0	0	0	1	0	1	0	0	2	0	0	0	0	0	0	0	1	0	0	2	1	0	0	2	0	0	0	0	0	2	1	1	2	0	0	2	1	0	0	1	1	0	0	1	0	0	0	0	1
655	0	0	0	0	0	1	1	1	0	0	1	0	0	0	0	0	1	0	0	2	2	0	1	1	1	1	0	1	1	0	1	1	1	0	0	1	1	0	0	0	2	0	0	2	0	1	0	1	2
656	1	0	1	1	0	2	0	0	2	0	0	1	1	0	0	0	1	1	1	1	2	0	0	2	1	1	0	0	1	1	1	1	1	0	0	1	2	0	0	0	2	0	0	2	0	2	0	0	1
657	0	0	1	0	0	0	1	1	0	1	1	0	0	0	0	0	2	2	2	0	2	0	0	2	0	0	0	1	2	1	0	1	2	0	0	2	1	2	0	0	0	0	0	1	0	0	0	0	1
658	0	0	1	1	0	2	0	1	1	0	0	1	1	0	0	1	2	0	1	1	2	0	0	2	1	1	0	0	0	2	0	0	1	0	0	2	0	0	0	1	1	0	1	2	1	0	0	0	2
659	1	0	2	0	0	2	1	1	1	0	0	0	1	1	0	0	2	1	1	1	2	0	0	2	0	0	0	1	1	1	1	1	1	0	1	2	1	0	0	2	0	1	0	2	2	1	0	0	0
660	1	0	1	0	0	1	1	2	0	0	0	1	2	1	0	0	1	0	0	1	1	0	0	2	0	0	1	1	1	1	0	0	2	2	0	1	1	0	1	0	1	0	0	1	0	1	0	0	1
661	1	0	2	0	0	1	0	1	1	0	0	0	1	1	0	0	2	1	1	1	1	0	0	2	0	0	0	2	2	1	2	0	2	2	1	2	1	1	1	0	0	0	1	2	1	1	0	0	2
662	0	0	1	0	0	0	2	2	0	0	2	1	1	0	0	1	0	0	1	1	2	0	0	2	0	0	1	0	0	1	0	0	0	0	0	1	2	0	0	0	1	0	0	2	1	0	0	0	1
663	1	0	1	2	0	2	2	2	0	0	0	0	0	0	0	0	2	0	0	2	2	1	0	2	0	0	0	1	2	0	1	1	2	0	0	1	1	0	0	1	1	0	0	2	0	1	0	0	1
664	0	0	1	0	0	1	1	1	1	0	0	0	0	0	0	0	2	2	1	1	2	0	0	2	0	0	0	0	2	0	0	2	1	0	0	2	1	1	0	0	1	1	0	1	0	1	0	0	0
665	1	0	1	0	1	1	1	1	1	1	1	0	0	0	0	0	0	0	0	2	2	0	0	2	0	0	0	0	0	2	0	1	1	1	0	0	1	1	0	0	1	0	2	2	2	1	0	0	2
666	1	0	1	1	0	1	2	2	0	0	1	1	2	2	0	0	1	1	1	1	1	0	1	1	1	1	0	0	1	1	1	1	1	1	1	2	1	1	0	1	1	0	0	2	0	0	0	0	0
667	1	0	2	2	0	2	2	2	1	0	1	2	2	2	0	0	1	0	0	2	2	0	0	2	0	0	0	0	0	2	0	2	2	0	0	0	1	1	0	0	1	0	0	2	0	1	0	1	2
668	1	0	1	0	0	1	2	2	0	1	1	0	1	1	0	0	1	0	0	2	2	0	0	2	0	0	0	0	1	1	0	2	2	0	0	1	2	0	0	0	1	0	1	2	1	1	0	0	0
669	1	0	1	1	0	1	1	1	1	0	0	0	0	0	0	0	1	1	1	1	1	0	2	0	0	0	0	1	2	1	0	0	1	0	0	1	2	0	0	0	1	0	0	2	0	1	0	0	1
670	0	0	1	0	0	1	0	1	1	0	0	1	2	1	0	1	1	1	1	1	2	0	0	2	0	1	0	0	0	2	1	0	2	1	0	1	1	1	1	0	0	1	1	2	1	0	0	0	0
671	0	0	2	0	0	2	0	0	2	0	0	0	0	0	0	0	0	1	2	0	2	1	0	2	0	0	0	0	0	2	0	0	1	2	0	2	1	0	0	0	1	1	0	1	2	0	0	0	1
672	1	0	2	1	0	1	0	1	1	0	1	0	0	0	0	0	0	0	0	2	2	0	1	1	1	1	0	0	0	2	0	1	2	0	0	2	1	0	1	0	1	0	0	0	0	0	0	1	2
673	0	1	1	0	0	1	1	2	0	0	0	1	2	1	0	1	1	0	0	2	2	0	0	2	0	0	0	0	0	2	0	0	2	0	0	2	1	0	0	2	0	0	0	2	2	1	0	0	1
674	1	0	1	0	0	1	2	2	0	1	1	0	1	1	0	0	1	2	0	0	0	0	1	1	1	1	0	1	1	1	1	1	2	1	0	1	2	0	0	1	1	0	0	2	0	2	0	0	1
675	1	0	1	0	0	1	1	1	1	0	1	2	2	1	0	0	2	1	1	1	2	0	0	2	1	1	0	2	2	2	0	1	2	2	0	2	1	1	1	1	0	0	1	1	1	1	0	0	0
676	1	0	1	0	0	1	2	2	0	0	1	1	0	0	0	0	2	1	1	1	1	0	0	2	1	1	0	2	2	2	0	2	2	0	0	0	1	1	0	0	0	1	0	2	1	0	0	0	1
677	0	0	1	0	0	1	0	2	0	0	1	0	1	0	0	0	1	1	1	1	2	0	0	2	0	0	0	0	0	2	0	1	2	0	0	1	1	0	0	1	1	0	1	2	1	0	0	0	2
678	0	0	1	1	0	1	1	2	0	0	0	0	1	1	0	0	2	1	1	1	2	0	0	2	0	0	0	0	0	1	0	0	1	2	1	1	1	0	0	1	0	0	0	2	1	0	0	0	1
679	1	1	1	0	0	1	1	1	1	0	0	1	2	1	0	0	0	1	1	1	1	0	0	2	0	0	0	2	2	2	0	1	0	0	0	2	1	1	0	0	1	0	0	0	0	1	0	0	1
680	1	0	0	0	0	1	1	2	0	0	1	0	1	1	0	0	1	1	2	0	1	0	0	2	0	0	0	0	0	2	0	0	0	0	0	1	2	0	0	0	2	0	1	2	1	1	0	0	2
681	1	1	1	0	0	1	1	1	2	0	0	0	0	0	0	0	0	2	1	0	0	0	1	1	0	0	0	0	0	2	0	0	1	1	1	2	1	1	1	0	1	0	0	1	0	0	0	0	2
682	0	0	2	0	0	1	1	1	1	0	1	0	1	1	0	0	2	1	1	1	1	0	1	1	0	0	0	2	2	1	1	1	2	1	0	1	2	0	0	1	1	0	0	0	0	1	0	0	2
683	0	0	1	0	0	0	2	2	1	0	0	0	0	0	0	0	1	0	0	2	2	0	0	2	0	0	0	0	0	2	1	2	2	0	0	1	0	0	0	1	0	0	0	2	0	2	0	0	1
684	1	0	1	0	0	1	1	1	1	1	0	1	1	1	0	0	2	1	0	2	2	0	0	2	0	0	0	1	2	0	1	1	2	2	0	2	1	0	0	0	1	0	1	1	0	0	0	1	2
685	0	0	1	0	1	2	0	0	1	0	1	0	1	1	0	0	1	2	1	0	0	0	0	2	1	1	0	1	0	0	2	0	2	2	1	1	2	0	0	1	1	0	0	1	0	1	0	0	1
686	0	1	1	0	0	1	1	1	1	0	0	0	0	0	0	0	1	1	1	1	2	0	0	2	0	0	0	0	0	2	0	2	1	0	0	1	2	0	0	0	2	0	1	2	1	0	0	0	0
687	0	0	1	0	0	1	2	2	0	0	0	0	2	1	0	0	1	0	0	2	2	0	0	2	0	0	0	1	1	1	1	1	0	0	0	2	1	0	0	0	2	0	0	1	1	1	0	0	0
688	0	0	0	0	0	0	2	2	0	0	0	0	1	0	0	0	0	1	2	0	1	0	0	2	1	1	0	0	1	1	0	2	1	0	0	2	2	0	0	1	1	0	1	2	0	0	0	0	2
689	1	0	2	0	0	2	2	2	0	0	1	0	2	2	0	0	1	0	0	2	2	0	0	2	0	0	0	0	1	1	0	1	1	0	0	1	2	0	0	0	2	0	0	1	0	0	0	0	0
690	1	0	2	1	0	2	2	2	1	0	1	1	2	2	0	0	1	1	1	1	1	0	0	2	0	0	0	0	1	1	0	1	1	2	0	2	2	0	0	2	0	2	0	2	0	0	0	0	1
691	1	0	0	0	0	0	1	1	1	0	0	0	2	0	1	0	1	0	0	2	2	0	0	2	1	1	0	0	1	0	1	1	2	0	1	1	1	1	0	0	1	0	0	0	2	1	0	0	1
692	1	0	1	0	0	1	1	1	1	0	1	0	1	1	0	0	2	2	2	0	2	0	0	2	0	0	0	1	1	1	2	0	0	0	0	2	2	0	0	0	2	0	0	0	0	0	0	0	0
693	0	0	2	1	0	2	1	1	0	0	1	0	0	0	0	0	0	2	2	0	0	0	0	2	0	0	0	0	0	2	0	0	1	0	0	1	0	0	0	1	1	0	0	2	0	2	0	0	1
694	1	0	2	1	0	2	0	0	2	0	0	0	1	1	0	0	1	2	1	1	1	0	0	2	0	0	0	0	1	2	0	0	2	2	2	2	2	0	0	0	2	0	0	0	0	1	0	0	1
695	1	0	2	0	0	1	0	0	2	0	0	0	1	1	0	0	1	0	0	2	2	0	0	2	0	0	0	0	0	2	0	2	1	0	1	2	2	0	0	1	1	0	0	2	1	0	0	0	0
696	0	0	2	0	0	2	2	2	0	0	0	0	1	0	0	0	0	1	1	1	2	2	0	2	0	0	0	1	2	1	0	2	1	0	0	0	1	0	0	0	1	1	1	2	1	0	0	0	0
697	1	0	0	0	0	0	1	1	1	0	0	0	0	0	0	0	1	1	0	2	2	0	0	2	1	1	0	1	1	1	2	2	2	0	0	2	0	1	1	0	0	0	0	2	0	1	0	0	2
698	1	0	2	1	0	2	1	1	1	0	1	2	2	2	0	0	0	0	1	1	2	0	0	2	0	0	0	0	0	1	0	0	1	0	0	1	2	0	0	0	2	0	0	2	0	0	0	0	1
699	0	0	2	0	0	1	1	1	1	0	0	1	2	1	1	0	1	1	0	2	2	0	0	2	0	0	0	0	1	1	1	1	1	1	1	1	0	1	0	0	0	1	0	1	1	0	0	0	1
700	0	0	1	0	0	1	1	2	0	0	1	0	2	0	1	0	0	0	0	2	2	1	0	2	0	0	0	0	0	1	1	2	1	1	1	2	2	0	0	0	2	1	0	2	1	0	0	0	1
701	1	0	1	0	0	1	2	2	0	0	1	0	1	1	0	0	0	1	1	1	2	0	1	1	1	1	1	0	0	1	0	1	2	2	0	1	1	1	0	0	1	0	2	2	2	0	0	0	1
702	1	0	2	1	0	2	1	1	1	0	1	0	0	0	0	0	0	0	1	1	2	0	0	2	0	0	1	0	1	2	0	0	2	0	0	2	1	0	0	1	1	0	0	2	1	0	0	1	2
703	1	0	1	0	0	0	1	1	1	0	1	0	0	0	0	0	0	2	1	0	0	0	0	2	1	1	0	0	0	1	0	1	1	1	0	0	1	0	0	1	1	0	1	2	1	0	0	0	1
704	1	0	2	1	0	1	1	2	0	0	1	2	2	2	0	0	1	1	1	1	1	0	0	2	1	1	0	1	1	1	1	0	2	1	0	1	1	0	0	0	2	0	0	2	0	1	0	0	0
705	0	0	1	0	0	1	1	1	1	0	1	0	0	0	0	0	1	2	2	0	0	0	1	1	1	1	0	0	1	1	0	0	1	1	0	2	0	0	1	1	0	0	0	0	0	0	0	0	0
706	1	0	2	1	0	2	1	1	0	0	0	0	0	0	0	0	2	0	0	2	2	0	0	2	0	0	1	2	2	1	1	1	1	2	0	2	1	0	1	0	1	0	0	1	0	0	0	0	1
707	0	0	1	0	0	1	1	1	0	0	0	0	0	0	0	0	1	1	0	1	2	0	1	1	1	1	2	1	1	0	1	0	2	2	1	2	1	0	0	2	0	0	1	2	1	1	0	0	0
708	1	0	1	1	1	2	1	1	1	0	0	0	0	0	0	0	2	1	1	1	2	0	0	2	0	0	0	0	1	1	1	2	2	0	0	1	1	0	0	0	1	0	0	0	0	0	0	0	0
709	1	0	2	0	0	1	1	1	1	0	0	0	1	2	0	0	2	0	0	1	1	0	0	2	0	0	0	1	2	1	0	1	0	0	0	2	1	0	0	1	0	0	0	1	2	1	0	0	0
710	0	0	1	0	0	0	1	1	2	0	0	0	1	1	0	0	2	0	0	2	2	0	1	1	1	2	0	0	0	1	2	2	2	1	1	2	2	0	0	1	1	0	0	2	0	1	0	0	1
711	1	0	2	1	0	2	0	0	1	0	0	1	1	0	0	0	1	1	1	1	1	0	0	2	0	0	0	0	0	1	1	2	1	0	0	1	1	0	0	0	0	0	1	2	1	0	0	1	2
712	0	0	1	1	1	2	2	2	0	0	0	0	0	0	0	0	0	2	2	0	0	0	0	2	0	0	0	0	0	2	1	1	1	0	0	1	1	0	0	1	0	1	0	1	0	2	0	0	2
713	1	0	1	1	0	2	1	1	1	0	0	0	0	0	0	0	0	1	1	1	2	0	2	0	0	1	0	0	1	1	1	1	1	0	0	2	0	1	1	0	0	1	0	2	0	0	0	2	2
714	1	0	2	1	0	2	2	2	0	0	0	1	1	0	0	1	1	1	1	1	1	0	0	2	0	0	1	0	0	1	1	0	2	1	0	1	2	1	0	0	1	0	1	1	0	1	0	0	1
715	1	0	1	1	0	1	2	2	1	0	0	0	0	0	0	0	1	0	2	0	2	0	0	2	0	0	0	1	1	2	1	1	2	0	0	1	2	1	0	0	1	0	1	1	1	1	0	0	1
716	1	0	0	0	0	0	1	2	0	0	0	0	1	1	0	0	1	0	1	1	2	0	0	2	0	0	0	0	0	2	1	0	0	0	0	2	1	1	0	1	1	0	1	2	1	0	0	1	2
717	1	0	2	0	0	2	1	2	0	0	0	0	1	0	1	0	1	2	2	0	1	0	0	2	0	0	0	0	1	1	0	1	1	1	0	0	1	0	1	0	1	0	0	2	0	1	0	0	2
718	0	0	1	0	0	0	1	2	0	0	1	0	0	0	0	0	0	1	1	0	0	0	0	2	0	0	0	0	0	1	1	0	2	0	0	2	1	0	0	0	1	0	0	1	0	0	0	0	0
719	1	0	2	0	0	2	1	1	2	0	0	1	1	1	0	0	2	0	0	2	2	0	1	1	1	1	0	0	0	1	0	0	2	1	1	2	0	1	1	0	0	1	0	2	0	1	0	0	0
720	0	0	1	1	0	2	1	2	0	0	1	0	1	1	0	0	1	1	1	1	1	0	0	2	0	0	0	0	1	1	0	0	1	1	0	2	2	0	0	0	2	1	1	2	0	1	0	0	0
721	0	0	1	1	0	2	0	1	1	0	0	0	1	1	0	0	1	1	1	1	1	0	1	1	0	0	0	0	0	2	0	1	2	0	0	2	1	0	0	1	1	0	1	1	1	0	0	0	0
722	1	0	2	0	0	2	0	0	2	0	0	1	1	2	0	0	1	0	1	1	2	1	0	2	0	0	0	1	1	1	2	0	2	0	0	2	1	0	1	1	0	0	0	1	0	0	0	0	0
723	1	0	0	1	0	1	1	1	1	0	0	2	2	2	0	0	1	1	1	1	2	0	1	1	0	0	0	1	2	0	1	1	2	0	1	1	2	0	0	2	0	0	0	2	0	1	0	0	1
724	1	0	2	0	0	2	1	1	0	0	2	0	1	0	0	0	1	1	0	1	1	0	0	2	0	1	0	1	1	1	2	1	2	2	0	1	1	0	0	2	0	0	0	2	1	0	0	0	1
725	1	0	2	1	0	1	1	1	1	0	0	0	2	1	1	0	1	0	0	2	2	0	0	2	0	0	0	0	1	1	1	2	2	0	0	1	1	0	0	0	1	1	0	2	2	0	0	1	1
726	0	0	1	0	0	0	1	2	1	0	0	0	0	0	0	0	0	2	2	0	0	2	0	2	0	0	0	0	0	2	0	1	1	0	0	1	1	0	0	0	2	0	0	1	0	1	0	1	2
727	0	0	2	2	0	2	2	2	0	0	1	0	1	1	0	0	2	1	1	1	2	1	0	2	0	0	0	0	0	1	2	2	2	0	0	2	1	0	0	0	2	0	0	2	1	0	0	0	0
728	1	0	2	1	0	1	1	2	0	0	1	1	1	0	0	0	2	0	0	2	2	0	0	2	0	0	0	1	1	2	0	0	2	1	2	2	1	0	0	1	1	0	0	2	0	1	0	0	0
729	1	0	0	0	0	0	1	1	0	0	1	0	0	0	0	0	2	2	1	1	2	0	0	2	0	0	0	1	1	2	0	1	2	0	0	1	1	0	0	1	1	0	0	0	2	2	0	0	1
730	1	0	1	0	0	2	1	2	0	0	1	2	2	1	0	0	2	0	0	2	2	0	0	2	0	0	0	1	1	1	1	2	2	0	0	1	1	1	1	0	0	1	0	2	0	0	0	0	0
731	0	1	0	0	0	1	1	1	0	1	2	0	2	2	0	0	1	0	0	2	2	0	0	2	0	0	0	0	1	1	1	0	2	1	1	1	1	1	0	0	1	0	0	1	0	0	0	0	1
732	1	0	0	0	0	0	0	0	2	0	0	2	2	1	0	0	1	2	1	0	1	0	0	2	0	0	0	2	2	2	0	0	2	0	0	2	2	0	0	0	2	0	0	1	0	0	0	0	0
733	0	0	2	0	0	1	2	2	0	0	0	0	0	0	0	0	1	1	0	1	2	0	1	1	1	1	0	1	1	1	1	1	1	2	0	2	2	1	1	0	1	0	0	1	0	0	0	0	0
734	1	0	2	1	0	2	2	2	0	0	1	0	0	0	0	0	2	1	1	1	2	0	1	1	0	0	0	0	0	1	2	1	1	0	0	2	2	0	0	0	2	0	0	1	0	0	0	0	1
735	1	0	1	0	0	0	1	1	1	0	0	0	1	1	0	0	1	0	1	1	2	0	0	2	0	0	0	1	1	1	2	1	1	0	0	1	2	0	0	2	0	0	1	2	1	0	0	0	2
736	1	0	1	1	1	2	0	1	1	0	0	1	1	1	0	0	0	1	0	2	2	0	1	1	1	1	0	1	1	1	1	0	0	1	0	2	1	0	1	0	1	0	1	2	1	1	0	0	2
737	0	0	2	1	0	2	2	2	0	0	1	0	1	1	0	0	2	1	1	1	1	0	0	2	0	0	0	1	1	2	0	0	0	0	0	2	1	0	0	1	1	0	0	1	0	1	0	0	0
738	1	0	2	0	0	2	1	2	1	0	0	2	2	0	0	1	0	0	0	2	1	0	1	1	1	1	0	1	1	1	2	1	1	2	1	2	1	1	1	1	0	0	0	2	0	1	0	0	0
739	1	0	1	0	0	1	1	1	1	0	1	0	0	0	0	0	2	2	2	0	1	0	1	1	1	1	0	2	2	0	2	1	2	0	0	1	2	0	0	2	0	0	0	1	1	0	1	0	1
740	0	0	0	0	0	0	1	1	0	0	0	1	2	1	1	0	1	0	0	1	1	0	0	2	0	0	0	2	2	1	2	1	1	0	0	1	0	0	0	1	0	0	0	1	0	0	0	0	1
741	1	0	2	0	0	2	1	1	0	0	0	0	0	0	0	0	2	0	0	2	2	0	1	1	1	1	0	1	2	1	0	0	0	0	1	2	2	0	0	0	2	0	1	1	1	1	0	0	1
742	1	0	0	0	0	0	2	2	0	0	0	1	1	0	0	1	1	1	0	1	1	0	0	2	0	0	0	2	2	1	2	0	1	1	0	2	1	0	0	1	1	0	0	1	0	0	0	0	1
743	1	0	2	0	0	1	0	1	1	0	0	1	2	1	1	0	1	1	0	1	1	0	0	2	0	0	0	0	1	0	1	1	2	0	0	0	1	0	0	0	1	0	0	1	0	1	0	1	1
744	1	0	2	0	0	2	2	2	0	0	0	0	1	2	0	0	2	1	0	2	2	0	0	2	0	0	0	1	1	2	1	1	2	0	1	1	0	0	0	2	0	0	0	2	0	1	0	0	0
745	0	0	0	1	0	1	1	1	0	0	0	0	0	0	0	0	1	1	0	1	1	0	0	2	0	0	0	0	0	1	1	1	1	0	0	1	2	0	0	0	2	0	0	1	0	0	0	0	1
746	1	0	0	1	0	1	1	2	0	0	1	0	0	0	0	0	0	2	0	1	1	0	0	2	1	1	1	0	1	0	0	1	1	1	2	2	1	0	0	1	1	0	0	0	1	0	0	1	1
747	1	0	1	0	0	2	2	2	0	0	0	0	1	0	1	0	1	1	0	2	2	0	0	2	1	1	0	1	1	1	2	1	2	1	0	1	1	0	1	0	1	0	0	2	0	1	0	0	1
748	1	0	0	0	0	0	1	1	2	0	0	0	0	0	0	0	1	0	0	2	2	0	0	2	0	0	0	1	1	1	2	0	2	1	0	1	2	0	0	2	1	0	0	1	1	1	0	1	1
749	0	0	1	0	0	1	2	2	0	0	1	1	1	0	0	1	1	0	1	1	2	0	1	1	1	1	0	0	1	1	0	2	2	0	0	0	1	0	0	0	2	0	0	2	0	1	0	0	1
750	0	0	1	1	0	1	2	2	0	0	0	0	0	0	0	0	2	0	0	2	2	0	1	1	1	1	0	0	1	1	1	0	1	1	2	2	2	0	0	0	1	0	0	2	0	1	0	0	0
751	1	1	0	0	0	1	1	2	0	0	1	0	0	0	0	0	0	0	1	1	2	0	1	1	0	0	0	1	2	0	1	2	1	0	1	2	1	1	0	0	1	0	0	1	0	1	0	0	1
752	1	0	1	1	0	1	2	2	0	0	1	0	1	1	0	0	2	1	0	2	2	0	1	1	1	1	0	0	1	1	0	1	1	2	0	2	1	0	1	0	1	0	0	1	0	0	0	0	0
753	0	0	1	0	1	1	1	1	1	0	0	0	1	1	0	0	2	1	1	1	2	0	1	1	1	1	0	0	0	2	0	1	1	0	0	1	1	0	0	0	1	1	0	2	1	1	0	0	1
754	0	0	1	1	0	1	0	0	2	0	0	1	1	0	0	1	0	1	1	1	1	0	2	0	1	1	0	0	2	0	0	0	1	0	0	2	1	0	0	1	0	0	0	1	0	1	0	0	1
755	1	0	0	1	0	1	2	2	0	0	1	0	0	0	0	0	1	2	0	1	1	0	1	1	1	1	0	0	0	2	1	1	1	0	0	1	1	0	0	2	0	0	0	1	0	0	0	0	1
756	0	1	1	0	0	1	1	2	0	0	1	0	1	0	0	0	2	0	1	1	2	0	0	2	0	0	1	1	1	1	0	2	2	0	0	1	1	1	0	0	0	1	0	1	0	1	0	0	0
757	1	0	1	0	0	1	2	2	1	0	1	0	0	0	0	0	1	0	1	1	2	0	1	1	1	1	0	0	0	2	0	0	2	1	1	1	2	0	0	1	1	0	0	1	0	1	0	1	2
758	0	1	2	1	1	1	0	0	2	0	0	0	1	1	0	0	1	0	0	2	2	0	1	1	1	1	0	1	0	1	2	1	1	2	1	2	1	0	0	0	1	0	1	1	1	1	0	0	1
759	0	0	1	0	0	2	1	2	0	0	1	1	1	0	0	1	1	1	1	1	2	0	0	2	0	0	0	1	1	1	1	0	2	1	0	1	1	1	0	0	1	0	0	2	0	0	0	0	0
760	1	0	0	0	0	1	2	2	0	0	1	0	1	0	1	0	2	2	2	0	1	0	0	2	0	0	0	0	0	1	1	1	0	0	0	2	0	0	1	0	0	0	1	2	1	1	0	0	1
761	0	0	0	0	0	0	2	2	0	0	2	0	0	0	0	0	2	0	0	1	1	0	0	2	0	0	0	0	0	1	1	1	2	0	0	2	1	0	0	0	2	0	0	2	0	0	0	0	1
762	0	0	1	0	0	0	0	2	0	0	1	0	0	0	0	0	1	0	0	2	2	0	2	0	0	0	1	1	1	2	0	2	2	1	1	2	2	0	0	1	1	0	1	2	1	0	0	1	2
763	0	0	1	0	0	2	1	2	0	0	0	0	0	0	0	0	1	2	1	0	1	0	1	1	0	0	0	2	1	1	1	0	0	0	1	2	2	0	0	0	1	1	0	1	0	1	0	0	1
764	0	0	1	1	1	2	2	2	0	0	2	0	1	0	0	0	2	1	1	1	1	0	2	0	1	1	0	1	1	1	1	0	2	1	0	2	1	0	0	0	1	0	0	2	0	0	0	0	1
765	0	0	1	0	0	1	2	2	0	0	2	1	2	0	0	1	2	1	1	1	2	0	0	2	1	1	0	1	1	1	2	1	2	0	0	1	1	0	0	1	1	0	1	2	1	0	0	0	1
766	1	0	0	0	0	0	0	0	1	0	1	0	1	1	0	0	0	1	0	2	2	0	0	2	0	0	0	0	0	2	1	0	1	0	0	1	2	0	0	1	1	0	0	2	0	1	0	0	0
767	0	0	1	0	0	0	0	0	1	0	1	0	0	0	0	0	2	1	1	1	2	0	0	2	0	0	0	2	2	2	0	0	2	0	0	1	1	0	0	1	1	0	0	1	1	0	0	0	1
768	0	0	2	1	0	1	0	1	0	0	1	0	1	1	0	0	2	1	1	1	2	0	1	1	0	0	0	1	1	1	1	2	1	1	1	2	1	0	0	0	2	0	0	1	0	0	0	1	2
769	1	1	1	0	0	1	1	1	0	0	0	0	0	0	0	0	2	1	1	1	1	0	0	2	0	0	0	0	0	2	1	0	0	0	0	2	1	0	0	0	1	1	0	2	2	1	0	1	1
770	1	0	0	0	0	0	1	2	0	0	1	2	2	1	0	0	0	1	0	2	2	0	0	2	0	0	0	1	1	1	1	1	2	0	0	1	1	0	0	0	1	0	0	1	0	0	0	0	1
771	1	0	2	0	0	1	1	2	0	0	1	1	2	2	0	0	1	1	0	1	1	1	0	2	0	0	0	0	1	1	1	1	1	0	0	1	1	0	0	1	1	0	0	2	0	1	0	0	0
772	1	0	2	0	0	0	1	1	1	0	0	0	0	0	0	0	1	0	0	2	2	0	0	2	1	1	1	1	1	0	1	0	2	0	0	2	1	1	1	0	0	0	0	1	0	0	0	0	0
773	1	0	2	0	0	1	1	2	0	0	0	1	1	0	0	1	2	0	0	2	2	0	0	2	0	0	0	0	2	0	0	0	0	1	0	2	1	1	0	0	1	0	0	2	0	0	0	0	0
774	1	0	1	0	0	1	2	2	2	0	0	1	1	0	0	0	1	1	1	1	2	0	0	2	0	0	0	0	0	1	0	0	2	0	0	2	1	0	0	1	1	0	1	1	1	1	0	1	2
775	1	0	2	0	0	2	1	1	1	1	1	0	1	1	0	0	1	1	1	1	2	0	0	2	0	0	0	0	0	2	0	1	2	0	1	1	1	1	0	0	1	0	0	2	1	0	0	0	1
776	0	0	2	1	0	2	0	1	1	0	1	1	2	1	0	0	0	0	1	1	2	0	1	1	2	2	0	0	1	0	1	1	1	2	0	2	2	0	0	0	2	0	0	1	1	1	0	0	2
777	0	1	2	0	0	2	2	2	0	0	0	0	0	0	0	0	0	1	1	1	1	0	0	2	0	0	0	0	0	1	1	1	1	0	0	2	2	0	0	0	1	0	2	2	2	1	0	1	2
778	0	0	1	1	0	2	1	1	0	0	1	0	0	0	0	0	1	0	0	2	2	0	0	2	0	0	0	0	1	1	1	1	1	0	0	2	1	0	0	0	2	1	0	2	1	0	0	0	1
779	0	1	1	0	0	2	1	2	1	0	0	1	1	2	0	0	1	1	0	1	1	0	0	2	2	2	0	0	1	1	0	2	1	0	0	0	2	0	0	2	0	0	0	1	0	0	0	0	0
780	1	0	2	0	0	0	2	2	0	0	1	0	2	1	1	0	1	0	0	2	2	0	0	2	0	0	1	1	1	2	0	0	2	1	1	2	0	1	1	0	0	1	0	1	1	1	0	0	0
781	0	0	2	2	0	2	2	2	0	0	2	0	1	1	0	0	1	2	0	0	0	0	0	2	0	0	0	0	0	1	0	2	2	0	0	1	1	1	0	0	1	0	0	0	1	0	0	0	1
782	0	0	1	0	1	1	2	2	0	0	0	1	1	0	0	0	1	1	1	1	2	0	0	2	0	0	0	0	1	1	1	0	1	0	0	1	1	1	0	0	1	0	0	1	0	1	0	1	2
783	0	0	2	1	0	2	0	1	1	0	0	0	1	1	0	0	1	1	1	1	1	0	0	2	1	1	0	1	1	1	1	0	2	0	0	1	1	0	0	1	1	0	0	1	0	0	0	1	2
784	1	1	1	0	0	1	1	1	1	0	0	0	1	1	0	0	1	0	0	2	2	0	0	2	1	1	0	0	0	2	1	1	2	1	1	2	1	0	0	1	1	0	1	2	1	0	0	0	1
785	1	1	2	0	0	2	1	2	0	0	0	1	1	2	0	0	1	1	1	1	1	2	0	2	0	0	0	1	1	2	0	1	0	0	0	2	2	0	0	0	2	0	1	2	1	0	0	0	0
786	1	0	0	0	0	0	1	2	0	0	1	0	1	1	0	0	1	1	1	1	1	1	1	1	0	0	0	0	0	1	2	1	1	1	1	2	1	0	0	1	1	0	0	2	0	0	0	0	1
787	1	0	1	0	0	1	0	0	2	0	0	0	0	0	0	0	2	0	1	1	2	0	0	2	0	0	0	0	0	1	1	0	1	0	0	2	2	0	0	1	1	0	1	2	1	1	0	1	2
788	1	0	1	1	0	1	1	1	0	0	2	0	1	1	0	0	0	1	0	1	0	0	1	1	1	1	0	0	1	1	0	1	2	0	0	2	1	1	0	0	1	0	1	1	1	1	0	0	0
789	0	1	1	0	0	1	1	1	1	0	0	1	1	1	0	0	2	2	2	0	1	0	0	2	1	1	0	0	0	1	2	0	1	1	0	2	2	0	0	1	1	0	0	1	0	1	0	1	1
790	0	0	2	1	0	2	2	2	0	0	0	1	2	1	0	1	1	2	0	1	1	0	0	2	0	0	0	0	1	0	0	0	0	0	0	2	1	0	1	1	0	0	0	1	0	1	0	0	1
791	0	0	0	0	0	1	1	2	0	0	0	0	0	0	0	0	0	1	2	0	1	1	0	2	0	0	0	2	2	1	1	2	2	0	0	1	1	0	0	0	1	0	1	2	1	0	0	0	2
792	1	1	1	0	0	1	0	0	2	0	0	0	0	0	0	0	2	0	0	2	2	0	0	2	0	0	0	0	1	1	0	0	0	0	0	2	2	0	0	0	2	0	0	1	0	0	0	0	1
793	0	0	1	0	0	0	2	2	0	0	2	1	2	1	0	0	0	2	0	2	2	2	0	2	0	0	1	0	1	0	0	0	1	0	0	2	1	0	0	1	0	0	1	2	1	1	0	0	1
794	1	0	2	0	0	1	2	2	0	0	1	1	1	0	0	0	1	1	1	1	1	0	0	2	0	0	0	0	0	2	1	0	2	1	2	2	2	0	0	1	1	0	1	1	1	0	0	0	1
795	1	0	1	1	0	1	2	2	1	0	1	1	2	0	0	1	2	2	2	0	1	0	0	2	0	0	0	0	1	0	1	0	2	0	0	2	1	0	0	2	0	1	0	1	1	1	0	0	1
796	1	0	2	0	0	2	0	1	1	0	0	1	1	0	0	0	2	0	0	2	2	0	0	2	0	0	0	0	0	2	1	2	2	0	0	1	1	0	0	0	1	0	0	0	1	0	0	0	0
797	1	0	1	0	0	1	2	2	1	0	1	1	2	1	0	0	1	2	1	0	1	0	0	2	0	0	0	0	0	1	1	0	1	1	0	2	0	0	0	1	0	0	0	1	0	0	0	0	2
798	1	0	1	0	0	0	0	0	2	0	0	0	0	0	0	0	2	0	0	2	2	0	0	2	0	0	0	1	1	1	2	0	2	1	0	2	1	0	0	1	1	0	0	2	0	0	0	0	1
799	1	0	1	0	0	1	2	2	1	0	1	1	1	1	0	0	2	0	0	2	1	1	0	2	1	1	0	0	1	1	0	1	1	0	1	1	0	0	0	1	1	0	1	2	0	0	0	0	1
800	0	0	1	0	0	1	0	1	0	0	1	0	0	0	0	0	2	0	0	2	2	0	0	2	1	1	0	0	0	1	1	1	1	0	0	2	2	0	0	0	1	0	1	2	1	0	0	0	1
801	0	1	1	0	0	1	0	0	2	0	0	1	1	1	0	0	2	1	0	2	2	0	0	2	1	1	0	1	2	1	0	0	1	0	0	2	2	0	0	1	1	0	0	0	0	1	0	0	1
802	0	0	0	0	0	1	1	1	1	0	0	1	1	0	0	0	1	2	2	0	0	1	0	2	0	0	1	0	0	0	1	1	2	1	0	2	2	0	0	2	0	0	0	1	0	1	0	0	1
803	1	0	0	0	0	0	2	2	0	0	1	0	1	1	0	0	1	1	1	1	2	0	0	2	0	0	0	1	1	2	0	0	1	0	0	1	1	0	0	0	2	0	0	0	1	0	0	1	1
804	1	0	2	0	0	0	1	1	1	0	1	0	0	0	0	0	0	2	2	0	0	0	0	2	0	0	0	0	1	1	1	0	1	0	0	1	1	0	0	0	1	0	1	1	1	0	0	1	2
805	0	0	2	1	0	2	1	1	1	0	1	0	0	0	0	1	0	1	2	0	1	0	1	1	0	0	0	0	0	0	1	1	1	0	0	2	1	0	0	1	1	0	1	2	0	0	0	1	1
806	1	0	1	0	0	2	1	1	1	0	0	1	1	0	0	1	2	0	0	2	2	0	0	2	0	0	0	0	1	1	0	2	2	0	0	0	1	0	0	0	0	0	1	2	1	1	0	0	0
807	0	0	2	0	0	2	1	2	0	1	1	0	0	0	0	0	1	1	1	1	2	0	0	2	0	0	0	0	0	1	1	1	2	0	1	2	1	0	0	0	2	0	0	2	0	2	0	0	2
808	0	0	2	1	0	2	2	2	1	0	1	0	0	0	0	0	2	2	2	0	0	0	1	1	1	1	1	1	1	0	1	0	0	0	0	2	2	0	0	0	2	0	0	2	0	1	0	1	2
809	1	0	2	1	0	1	1	1	1	0	0	1	1	1	0	0	0	0	0	2	1	0	0	2	0	0	0	2	2	2	0	2	2	0	0	1	1	0	0	2	0	0	0	1	0	1	0	0	2
810	0	0	1	0	0	0	1	1	0	1	2	0	1	1	0	0	1	1	1	1	1	0	0	2	0	0	0	1	1	2	1	0	2	2	0	1	1	0	0	0	1	0	0	1	0	1	0	0	0
811	1	0	2	1	0	2	1	1	1	0	1	0	2	0	1	0	1	1	1	1	2	0	1	1	0	0	0	1	2	1	0	0	2	0	0	2	2	1	0	0	1	0	0	2	0	1	0	0	1
812	1	0	0	1	0	1	1	2	0	0	0	0	0	0	0	0	2	0	0	1	1	0	0	2	0	0	0	0	0	1	2	0	0	0	0	2	2	0	0	0	2	0	0	1	0	1	0	0	2
813	0	0	1	1	0	1	2	2	0	1	1	1	2	1	0	0	1	1	0	1	1	1	0	2	0	0	0	0	2	0	0	1	2	0	1	1	1	0	0	1	1	1	0	2	1	0	0	0	1
814	1	0	1	0	0	0	0	1	1	0	1	1	1	1	0	0	1	0	0	2	2	0	0	2	0	0	0	1	2	0	1	0	2	1	1	1	1	0	0	0	0	0	0	0	1	0	0	0	0
815	1	0	2	0	0	1	1	2	0	1	1	0	0	0	0	0	1	1	0	1	1	0	0	2	0	0	0	2	2	2	0	2	1	0	1	2	2	0	0	2	0	0	1	1	1	0	0	0	1
816	0	0	2	0	0	1	1	1	1	0	1	1	1	0	0	1	1	1	0	1	1	0	1	1	0	0	0	0	1	1	1	2	1	0	0	2	1	0	0	1	1	0	1	1	1	1	0	0	0
817	1	0	0	0	0	0	1	1	1	1	1	1	2	0	0	1	1	0	0	2	2	0	0	2	0	0	0	0	0	2	0	0	1	1	0	1	2	0	0	0	2	0	0	0	1	1	0	0	1
818	0	0	1	1	0	1	0	1	1	0	0	0	1	2	0	0	1	1	0	1	1	0	2	0	0	0	0	0	1	1	0	2	1	0	1	2	0	1	0	1	0	0	1	1	1	1	0	0	0
819	1	0	1	1	0	2	1	1	0	1	2	0	0	0	0	0	1	2	1	0	0	0	0	2	0	0	1	1	1	1	0	1	2	1	1	2	0	0	0	1	1	2	0	2	0	0	0	0	1
820	1	1	1	0	0	1	2	2	2	0	0	0	1	1	0	0	1	0	0	1	1	0	0	2	0	0	1	1	1	0	1	0	0	0	1	2	1	0	0	0	1	0	1	1	1	2	0	1	2
821	1	1	1	1	0	2	1	1	1	0	0	0	0	0	0	0	0	0	1	1	1	0	0	2	0	0	0	0	1	1	0	1	0	0	0	1	1	0	1	0	1	0	0	1	0	1	0	0	1
822	0	0	1	1	0	1	1	2	0	0	0	0	1	1	0	0	0	0	0	2	2	0	0	2	0	0	1	0	0	1	0	1	2	0	1	2	1	0	0	1	1	0	1	1	1	2	0	0	2
823	1	0	2	0	0	2	0	2	0	0	1	0	1	1	0	0	2	0	0	2	2	0	1	1	1	1	0	0	1	1	1	1	2	0	0	2	1	0	0	1	0	1	0	2	1	0	0	1	1
824	1	0	1	0	0	0	2	2	0	0	1	0	0	0	0	0	2	0	0	2	2	0	0	2	0	0	0	0	0	2	0	1	1	1	0	2	2	0	0	2	0	0	0	2	0	1	0	0	1
825	1	0	1	0	0	1	2	2	0	0	0	0	2	1	0	0	1	0	0	2	2	0	0	2	1	1	0	0	0	1	1	1	2	0	0	2	0	0	1	1	0	0	0	2	0	2	0	0	1
826	1	0	1	0	0	1	0	1	1	0	1	1	1	0	0	0	2	0	0	2	2	0	0	2	0	0	0	1	2	0	1	1	1	0	1	1	0	0	0	1	0	0	0	0	0	1	1	0	1
827	0	1	1	0	0	1	1	1	1	0	0	0	2	2	0	0	1	2	1	0	1	0	0	2	0	0	2	1	1	0	1	1	2	1	0	2	2	0	0	0	2	0	0	2	0	2	0	0	1
828	0	0	2	1	0	2	1	2	0	0	1	0	0	0	0	0	1	1	1	0	0	0	0	2	0	0	0	0	0	2	0	1	0	0	0	1	1	0	0	2	0	0	0	2	0	0	0	1	0
829	0	0	2	0	0	1	1	2	1	0	0	1	0	0	0	0	2	0	0	2	2	0	0	2	0	0	0	1	1	1	2	0	0	1	2	2	1	0	0	0	1	0	1	2	0	0	0	0	1
830	1	0	1	0	0	0	1	1	1	0	0	0	0	0	0	0	1	0	1	1	1	0	0	2	0	0	1	1	1	2	0	0	2	0	0	2	1	1	0	0	0	1	0	2	1	0	0	0	1
831	0	0	2	1	0	1	1	2	0	0	1	0	0	0	0	0	0	2	0	1	1	0	0	2	0	0	0	0	0	1	0	1	1	0	0	2	1	1	0	1	1	0	0	2	0	0	0	0	0
832	0	0	1	0	1	2	1	1	1	0	1	1	1	0	0	1	0	0	1	1	2	0	0	2	0	0	0	1	2	0	1	0	2	1	1	2	2	0	0	0	1	1	0	1	1	1	0	0	1
833	0	0	2	0	0	0	1	1	1	0	1	1	1	0	0	1	1	1	1	1	2	0	0	2	0	0	0	1	1	1	1	0	0	0	1	2	2	0	0	0	1	0	0	2	1	1	0	0	0
834	0	0	0	1	0	1	1	2	1	0	0	0	1	1	0	0	1	1	2	0	2	0	1	1	0	0	0	0	0	1	2	0	0	1	1	1	0	0	0	2	0	0	1	1	0	0	0	1	2
835	0	0	0	0	0	0	1	1	1	1	1	1	2	1	0	1	1	0	1	1	2	0	0	2	0	0	0	0	0	1	0	1	2	1	0	2	1	1	0	0	1	0	0	2	0	1	0	0	0
836	1	0	0	0	0	0	0	1	1	0	0	0	1	1	0	0	0	0	1	1	2	0	0	2	0	0	0	1	1	2	1	1	1	0	0	2	2	1	0	0	0	0	0	0	0	0	0	0	0
837	1	0	1	0	0	0	1	1	1	0	1	0	1	2	0	0	0	0	1	1	2	0	1	1	1	1	0	0	1	1	0	2	2	0	0	1	1	0	1	0	1	1	0	2	0	0	0	1	1
838	1	0	1	2	0	2	1	2	0	1	1	1	1	0	0	1	0	1	1	1	1	0	2	0	0	0	0	0	0	1	2	2	1	1	1	2	2	0	0	0	1	0	0	2	0	0	0	0	1
839	0	0	0	0	0	0	2	2	0	0	2	0	1	0	1	0	0	1	0	2	2	0	0	2	0	0	0	2	2	1	1	0	0	0	1	2	1	1	0	0	1	0	0	1	1	2	0	1	2
840	0	0	2	0	0	1	1	1	1	1	1	2	2	0	0	1	1	1	0	1	1	0	1	1	1	1	0	1	1	1	1	0	2	0	0	2	1	0	0	1	1	0	1	2	0	1	0	1	2
841	1	0	2	0	0	1	2	2	0	0	0	0	0	0	0	0	0	1	1	0	0	0	0	2	0	0	1	1	1	1	0	1	2	0	0	1	1	1	0	0	1	0	1	2	1	0	0	0	0
842	0	0	1	0	0	1	0	0	2	0	0	0	0	0	0	0	1	1	1	1	1	1	0	2	0	0	0	1	1	2	1	0	1	0	0	1	1	0	0	0	2	0	0	2	0	1	0	0	0
843	1	0	2	0	0	1	1	2	0	0	0	1	1	1	0	0	0	1	0	0	0	0	1	1	0	0	0	1	1	1	1	0	0	0	0	2	1	0	0	0	2	0	0	2	0	0	0	1	2
844	1	0	2	0	0	2	1	1	1	0	0	0	2	2	0	0	1	2	0	0	0	0	0	2	0	0	0	0	1	0	0	1	2	0	0	1	1	1	0	1	1	0	0	2	1	1	0	0	1
845	1	1	1	0	0	1	2	2	0	0	1	0	1	1	0	0	1	0	0	1	1	0	0	2	0	0	0	0	1	1	0	1	2	0	0	1	0	0	1	1	0	0	1	2	1	0	0	0	0
846	0	0	1	0	0	1	1	2	0	0	0	0	1	1	0	0	1	1	1	1	2	0	0	2	0	0	1	1	1	1	0	0	0	0	0	1	2	0	0	0	2	0	0	2	0	0	0	0	1
847	0	0	2	0	0	2	0	1	1	0	1	0	0	0	0	0	0	1	0	1	0	0	0	2	0	0	0	0	0	1	0	2	2	0	0	0	0	1	0	0	0	0	0	1	1	1	0	1	1
848	0	0	0	0	0	0	2	2	0	1	1	0	1	0	0	0	1	1	1	1	2	0	0	2	0	0	0	1	1	1	2	1	2	2	0	2	1	0	0	1	1	0	1	2	0	1	0	0	0
849	1	0	2	1	0	1	1	1	0	1	1	0	0	0	0	0	1	0	0	2	2	0	0	2	0	0	0	0	0	2	0	1	1	2	0	2	2	0	0	0	2	2	0	2	1	0	0	0	1
850	1	0	1	0	0	1	2	2	0	0	1	0	1	1	0	0	2	2	1	1	2	0	2	0	1	1	0	1	1	1	2	0	2	1	1	1	1	1	0	0	1	0	0	2	0	1	0	0	1
851	1	0	2	0	0	2	1	1	1	0	1	1	1	0	0	0	0	1	1	1	2	0	0	2	0	0	0	1	1	2	0	2	2	0	0	1	1	0	1	0	1	0	0	2	0	2	0	1	0
852	0	1	1	0	0	1	2	2	0	0	0	1	1	0	0	1	1	0	1	1	2	0	2	0	1	1	0	0	0	1	2	0	0	0	0	1	2	0	0	1	1	1	1	2	1	0	0	0	1
853	0	0	1	0	0	1	0	1	0	0	1	1	1	0	0	1	1	0	0	2	2	0	2	0	0	0	0	0	1	1	0	1	2	0	0	2	1	0	0	1	1	1	0	1	1	1	0	0	0
854	0	0	0	0	0	0	1	1	1	1	0	0	0	0	0	0	1	0	0	2	2	1	0	2	0	0	0	0	0	0	0	0	1	0	0	1	1	0	0	0	2	0	0	1	0	0	0	1	2
855	1	0	1	0	0	2	1	1	1	1	0	1	1	0	0	0	2	0	0	2	2	0	1	1	1	1	0	0	0	2	1	2	2	0	0	1	2	1	0	0	1	0	0	2	2	1	0	0	0
856	1	0	2	1	0	2	2	2	0	0	1	0	0	0	0	0	1	1	1	0	0	0	0	2	0	0	0	0	0	1	1	1	1	0	0	2	2	0	0	2	0	0	0	1	0	1	0	0	0
857	1	0	1	0	1	2	0	1	1	0	0	1	1	0	0	0	1	0	1	1	2	0	0	2	1	1	0	1	1	0	2	2	1	0	1	2	1	0	0	2	0	0	1	2	2	2	0	0	1
858	1	0	1	0	0	1	1	1	1	0	0	0	1	1	0	0	1	2	0	1	1	0	1	1	2	2	0	0	1	1	0	1	2	0	0	1	1	0	0	1	1	1	0	1	1	1	0	0	1
859	0	1	2	0	1	1	2	2	0	0	0	0	0	0	0	0	1	0	0	2	2	0	0	2	0	0	1	0	0	1	0	1	2	1	1	2	1	1	0	0	1	0	1	1	1	1	0	0	0
860	1	0	1	1	0	1	2	2	1	0	0	0	0	0	0	0	1	0	0	2	2	0	0	2	1	1	0	1	1	2	1	2	2	0	0	0	0	1	0	1	0	0	0	2	0	0	0	0	1
861	1	0	2	0	0	1	0	0	1	0	1	2	2	1	0	0	0	0	0	2	2	0	0	2	0	0	0	0	1	0	1	0	1	0	0	1	1	0	0	0	1	0	0	1	1	0	0	1	1
862	1	0	2	0	0	1	1	1	1	0	0	0	1	1	0	0	1	1	2	0	1	0	1	1	0	0	0	0	1	1	1	2	2	0	0	2	2	0	0	1	1	1	0	1	1	0	0	0	0
863	1	0	1	1	0	1	1	1	1	0	0	1	2	2	0	0	2	1	1	1	2	0	1	1	0	0	1	1	1	1	0	0	2	1	1	2	0	0	1	1	0	0	0	1	0	0	0	0	1
864	0	0	1	0	0	1	2	2	0	0	1	1	2	1	0	1	2	1	1	1	2	1	0	2	0	0	0	0	1	1	0	1	1	2	1	2	2	0	0	0	2	0	0	1	1	0	0	1	2
865	1	0	2	0	0	1	1	1	1	0	0	0	0	0	0	0	2	2	2	0	1	0	1	1	1	1	0	0	0	1	1	0	1	0	0	2	1	0	0	0	2	0	0	2	1	2	0	0	1
866	1	0	1	0	0	2	1	1	1	0	0	1	1	0	0	1	0	2	1	0	0	0	0	2	0	0	0	0	0	1	1	0	1	0	0	1	1	0	1	0	1	0	1	2	1	0	0	0	2
867	1	0	1	0	0	0	1	2	0	0	0	1	2	1	0	1	2	0	0	2	2	0	0	2	0	0	0	0	0	2	1	0	1	0	0	1	1	1	1	0	0	0	0	2	1	1	0	1	1
868	0	0	2	0	0	2	1	1	0	1	1	0	0	0	0	0	0	2	1	1	2	0	0	2	0	0	0	0	1	1	0	0	0	1	0	2	1	0	0	1	0	0	0	2	1	1	0	0	0
869	1	0	1	1	0	1	0	1	0	0	0	0	1	1	0	0	1	1	1	1	1	0	0	2	0	0	0	1	1	0	2	0	0	1	1	2	1	0	0	1	1	1	0	2	1	0	0	0	0
870	1	0	0	0	0	1	0	1	2	0	0	0	0	0	0	0	1	0	0	2	2	0	1	1	0	0	0	0	0	2	1	1	2	0	0	2	2	0	0	1	1	0	0	0	0	1	0	0	0
871	1	0	2	0	0	1	0	0	1	0	1	0	1	1	0	0	1	2	0	1	1	0	0	2	0	0	0	0	0	1	2	1	2	0	0	0	1	0	0	1	1	0	0	1	0	1	1	0	0
872	1	0	2	0	0	1	2	2	0	0	1	0	1	1	0	0	1	0	0	2	2	0	0	2	0	0	0	1	0	0	2	0	1	1	0	2	2	0	0	1	0	0	1	2	1	1	0	0	2
873	0	0	2	0	0	2	1	1	1	0	1	1	1	1	0	0	0	1	1	1	1	0	0	2	0	0	0	0	1	1	0	1	1	2	1	2	1	0	0	0	2	0	0	2	0	1	0	0	2
874	1	0	1	1	0	1	0	1	1	0	1	1	1	0	0	1	1	1	1	1	1	0	0	2	0	0	0	0	0	2	1	0	0	0	0	1	2	0	0	1	1	0	0	1	0	0	0	0	0
875	1	0	2	0	0	1	2	2	1	0	1	0	0	0	0	0	1	1	0	2	2	0	0	2	0	0	0	0	0	1	2	0	0	1	2	2	1	0	0	0	2	0	0	1	0	1	0	1	2
876	0	0	1	0	0	0	2	2	0	0	0	1	2	1	0	0	1	0	1	1	2	0	0	2	0	0	0	0	0	2	0	1	2	0	0	2	2	1	0	0	1	1	0	2	0	1	0	0	1
877	0	0	2	1	0	2	2	2	0	1	2	0	0	0	0	0	1	1	0	1	1	0	0	2	1	1	0	0	0	2	1	1	1	1	2	2	1	0	0	1	1	0	1	1	1	0	0	2	2
878	0	0	0	1	0	1	1	1	1	0	1	0	1	1	0	0	2	1	1	1	2	0	0	2	1	1	0	1	0	1	1	0	0	0	0	2	1	0	0	0	1	0	0	0	0	1	0	0	1
879	0	0	1	0	0	1	1	2	0	0	1	0	0	0	0	0	1	2	0	0	0	1	0	2	0	0	1	0	1	0	0	0	1	1	1	2	1	0	1	0	1	0	0	1	0	1	0	0	0
880	0	0	1	0	0	1	0	0	2	0	0	0	2	1	1	0	1	2	0	0	0	0	0	2	0	0	0	0	0	1	2	1	1	0	0	2	1	0	0	1	1	0	0	1	0	1	0	0	0
881	1	0	1	0	0	1	1	2	0	0	0	1	2	2	0	0	1	0	0	2	2	0	0	2	0	0	2	1	1	0	1	1	2	0	1	1	2	0	0	0	1	0	0	1	2	1	0	0	1
882	1	0	2	0	0	2	2	2	0	1	1	0	1	1	0	0	1	0	1	1	1	0	1	1	1	1	0	2	2	1	2	1	2	1	1	2	1	0	0	1	0	1	1	2	1	0	0	0	1
883	0	0	1	0	0	1	1	1	1	0	0	0	1	0	0	0	1	1	2	0	1	1	0	2	0	0	0	0	0	1	2	0	1	0	0	1	1	0	0	1	1	0	0	1	0	0	0	0	0
884	1	0	1	0	1	1	1	2	0	0	1	1	1	1	0	0	1	2	0	1	1	0	0	2	1	1	0	2	1	1	1	1	1	0	0	2	1	0	1	0	1	0	1	2	1	0	0	0	1
885	0	0	1	0	0	1	1	1	1	0	0	2	2	1	0	1	1	1	1	1	2	0	0	2	0	0	0	0	0	2	1	1	2	2	0	1	1	0	0	0	0	1	0	1	1	1	0	0	0
886	0	1	2	0	0	1	2	2	0	0	0	1	1	0	0	1	0	2	0	1	1	0	0	2	0	0	0	0	1	1	0	0	1	1	1	2	1	0	1	0	1	0	1	1	1	1	0	0	0
887	0	0	0	1	0	1	0	1	1	0	1	0	0	0	0	0	0	2	0	2	2	0	0	2	0	0	0	0	0	2	1	1	2	0	0	0	1	0	0	0	1	0	0	1	0	0	0	0	0
888	0	0	2	1	0	1	0	1	1	0	0	0	0	0	0	0	1	1	1	1	2	0	0	2	0	0	0	2	2	1	2	1	2	0	0	0	1	2	0	0	0	0	1	2	1	0	0	1	2
889	1	0	1	0	0	0	1	1	1	0	0	0	1	1	0	0	0	0	0	2	2	0	0	2	1	1	0	1	1	1	1	0	2	1	0	1	2	0	0	1	1	0	0	2	0	1	0	2	2
890	0	0	1	1	0	1	2	2	1	0	0	0	0	0	0	0	2	1	1	1	2	0	2	0	0	0	0	0	1	1	0	1	2	0	0	1	1	0	0	0	0	0	1	2	1	0	0	0	1
891	1	0	1	0	0	1	0	1	1	0	1	0	1	1	0	0	1	1	1	1	2	0	0	2	0	0	0	0	1	1	0	0	0	0	1	2	1	1	0	1	1	0	1	2	1	0	0	0	1
892	1	0	1	1	1	2	2	2	0	0	0	0	0	0	0	0	1	0	0	2	2	0	0	2	0	0	0	0	0	2	1	2	1	0	0	2	2	0	0	1	1	0	1	2	1	1	0	1	2
893	1	0	1	1	0	1	0	0	2	0	0	1	1	0	0	0	2	0	0	2	2	0	0	2	0	0	0	2	2	2	0	1	2	0	0	1	2	0	0	0	1	0	0	2	1	1	0	0	0
894	0	0	2	0	0	1	1	2	0	0	0	1	1	1	0	0	0	0	1	1	2	0	1	1	0	0	0	0	0	2	0	0	1	0	0	2	0	0	1	0	0	1	0	2	1	0	0	0	1
895	1	0	1	1	0	1	2	2	0	0	0	0	1	0	0	0	1	1	1	1	1	0	0	2	0	0	0	0	1	1	0	0	1	1	1	1	1	0	0	0	1	0	0	2	0	0	0	0	0
896	1	0	1	0	0	1	2	2	0	0	0	0	2	2	0	0	1	2	1	0	1	0	1	1	1	1	0	0	0	1	1	2	2	0	1	2	1	0	1	0	1	0	0	0	0	1	0	0	1
897	1	0	0	0	0	0	2	2	0	1	1	1	1	2	0	0	1	2	0	2	2	0	0	2	1	1	0	1	1	1	1	2	2	0	0	2	2	0	0	1	1	0	2	2	2	0	0	0	1
898	0	0	1	1	0	2	1	1	1	0	0	1	1	1	0	0	1	1	0	1	1	0	0	2	0	0	0	0	0	2	1	0	2	0	0	2	2	0	0	1	1	0	0	1	0	0	0	0	1
899	1	0	2	1	0	2	0	1	2	0	0	0	1	0	0	0	2	0	0	2	2	0	1	1	1	1	0	1	1	2	0	0	1	1	0	2	0	0	1	0	0	0	0	1	0	1	0	0	0
900	1	0	0	0	0	0	1	2	1	0	0	0	0	0	0	0	2	2	1	1	2	0	1	1	1	1	0	0	0	2	0	0	1	0	0	2	1	0	0	1	1	0	2	2	1	1	0	0	0
901	1	0	2	0	0	0	2	2	0	0	1	0	1	1	0	0	2	1	0	2	2	0	0	2	0	0	0	0	1	1	0	1	1	1	2	2	1	0	0	2	0	0	0	2	1	2	0	0	1
902	1	0	1	0	0	1	2	2	0	0	1	0	0	0	0	0	1	0	1	1	2	0	0	2	1	1	0	1	1	1	1	0	2	0	0	1	2	1	0	0	1	0	1	2	0	1	0	0	0
903	1	0	2	0	0	0	2	2	0	0	0	0	0	0	0	0	1	1	2	0	1	0	0	2	0	0	0	0	1	1	1	1	2	1	0	1	1	0	0	2	0	0	0	1	0	1	0	0	0
904	0	0	2	0	0	0	1	1	1	0	0	0	1	1	0	0	1	0	0	2	2	0	0	2	0	0	1	1	1	1	0	0	1	1	1	1	1	1	0	0	2	0	0	2	0	1	1	0	0
905	1	0	1	0	0	2	0	1	0	0	0	2	2	2	0	0	2	0	0	2	2	0	1	1	1	1	0	1	1	1	2	1	0	0	0	2	1	1	1	1	0	0	0	2	0	0	0	2	2
906	1	0	1	0	0	0	1	2	0	0	1	0	0	0	0	0	1	0	0	2	2	1	0	2	0	0	0	0	1	0	1	2	2	0	0	2	2	0	0	1	1	0	1	2	0	1	0	0	1
907	0	0	2	0	0	2	0	1	1	0	0	0	1	1	0	0	2	0	0	2	2	0	1	1	1	1	0	0	2	0	0	0	1	0	0	2	1	1	0	0	1	0	0	2	0	0	0	0	0
908	1	0	1	0	0	1	0	1	1	0	0	0	1	1	0	0	1	1	2	0	1	1	1	1	0	1	0	0	0	2	1	1	1	2	1	2	2	0	0	0	1	0	1	1	1	0	0	0	1
909	1	0	2	1	0	2	2	2	0	0	1	1	1	0	0	0	1	1	1	1	1	0	0	2	0	0	0	0	0	2	1	1	1	0	0	2	1	0	0	1	0	0	1	1	1	2	0	0	0
910	0	0	2	1	0	2	2	2	0	0	0	0	1	1	0	0	0	2	1	1	2	0	0	2	0	0	0	0	0	0	1	1	2	0	0	1	2	0	0	0	2	0	1	2	1	1	0	0	1
911	0	0	1	1	0	1	1	2	0	0	0	1	1	0	0	1	1	0	0	2	2	0	0	2	0	0	0	0	1	1	1	2	2	0	0	0	1	0	0	2	0	0	0	2	0	1	0	0	1
912	1	0	1	1	0	1	1	1	1	0	1	0	0	0	0	0	1	0	0	2	2	0	0	2	0	0	0	0	0	1	1	0	0	1	0	2	1	1	1	0	1	0	0	2	1	1	0	0	1
913	1	0	2	0	0	2	1	2	0	0	0	1	0	0	0	0	2	1	0	2	2	0	0	2	0	0	0	0	0	2	1	1	2	1	0	1	1	0	1	0	1	0	0	1	1	1	0	0	0
914	1	0	1	0	0	1	2	2	0	0	2	1	2	1	0	0	1	1	1	1	1	0	0	2	0	0	0	0	0	2	0	1	1	1	1	2	1	0	0	0	0	0	0	2	0	1	0	0	1
915	0	0	0	1	1	1	1	1	1	0	0	1	1	1	0	0	1	2	1	0	2	1	0	2	0	0	0	0	0	2	1	2	2	0	0	0	1	0	1	0	1	0	1	1	1	1	0	0	2
916	1	0	0	0	0	0	0	1	1	0	0	2	2	1	0	0	2	0	0	1	1	0	0	2	0	0	0	1	1	1	2	2	1	0	0	2	1	0	1	0	1	0	0	2	0	1	0	0	1
917	1	0	1	1	0	1	2	2	1	0	1	0	1	0	0	0	1	1	1	1	2	0	0	2	0	0	0	1	1	1	1	1	2	2	0	1	1	0	0	1	1	0	0	2	0	2	0	0	0
918	1	0	2	0	0	0	2	2	0	0	0	0	0	0	0	0	0	1	2	0	2	0	0	2	0	0	0	0	1	1	1	1	2	1	1	2	1	0	0	0	1	0	0	2	1	0	0	0	0
919	1	0	2	0	0	1	2	2	0	0	0	0	0	0	0	0	1	0	0	2	2	0	0	2	0	0	0	0	0	1	2	0	1	1	1	2	1	1	0	1	1	0	2	2	1	1	0	0	0
920	0	0	2	1	0	1	1	1	1	0	0	1	2	1	0	0	2	2	2	0	0	0	1	1	1	1	0	2	1	1	1	0	1	1	0	2	2	0	0	0	2	0	0	2	1	1	0	0	1
921	1	0	1	0	0	1	2	2	0	0	1	0	0	0	0	0	1	1	1	1	1	1	0	2	0	0	0	1	1	2	0	1	2	1	0	2	2	0	0	1	1	0	0	0	0	1	0	0	1
922	1	0	2	0	0	0	2	2	0	0	0	0	0	0	0	0	1	1	0	1	1	1	1	1	1	1	0	1	1	1	2	2	2	0	0	1	2	0	0	0	2	0	1	2	1	1	0	0	1
923	1	0	2	0	0	1	2	2	1	0	0	1	1	0	0	0	2	2	1	1	1	1	0	2	0	0	0	1	2	0	1	1	1	0	0	2	2	0	0	0	2	0	1	1	1	1	0	0	2
924	0	0	0	0	0	0	2	2	0	0	1	0	1	0	0	0	1	0	1	1	2	0	0	2	1	1	0	1	1	2	1	0	1	1	0	1	2	0	0	0	2	0	0	2	0	2	0	0	0
925	1	0	1	0	1	0	1	1	1	0	1	0	2	2	0	0	2	2	2	0	2	0	0	2	0	0	0	0	0	2	0	0	1	0	0	2	0	0	1	1	0	0	0	2	0	2	0	0	1
926	1	0	1	1	0	2	2	2	1	0	1	2	2	0	0	1	1	2	2	0	1	0	0	2	0	0	0	1	1	2	0	1	0	0	0	2	2	0	0	0	2	1	0	2	1	1	0	0	1
927	1	0	0	0	0	0	2	2	1	0	1	0	1	1	0	0	0	1	1	1	1	0	1	1	1	1	0	1	1	1	2	1	2	1	0	2	1	0	0	2	0	0	0	2	0	0	0	0	1
928	0	0	2	1	0	2	1	2	0	0	0	0	0	0	0	0	1	2	2	0	1	0	0	2	0	0	0	0	0	1	1	0	1	0	0	1	2	0	0	1	1	0	0	2	0	1	0	0	1
929	1	1	2	0	0	2	1	1	0	0	1	0	1	0	0	0	0	0	1	1	2	0	0	2	0	1	0	0	0	2	0	0	0	1	1	2	2	0	0	0	2	0	0	0	1	0	0	0	1
930	0	0	1	1	0	2	1	2	0	0	1	2	2	0	0	1	0	1	0	1	1	0	1	2	0	0	0	0	0	2	0	0	0	0	0	2	1	0	0	1	1	0	0	1	1	2	0	1	1
931	1	1	2	0	0	1	2	2	0	0	0	1	1	0	0	1	0	2	0	1	1	0	1	1	2	2	0	1	0	1	2	0	1	0	0	1	1	0	1	0	1	0	1	2	1	2	0	0	1
932	0	0	2	0	0	2	0	0	2	0	0	2	2	2	0	0	1	1	1	0	0	0	0	2	1	1	0	1	1	1	2	0	1	1	1	1	1	0	1	1	0	0	0	1	0	0	0	0	1
933	0	0	2	1	0	1	1	2	0	1	1	0	2	2	0	0	2	2	2	0	1	0	0	2	0	0	0	1	1	1	2	0	2	0	0	2	2	0	0	0	2	0	0	2	0	1	0	1	2
934	1	0	2	1	0	1	0	0	1	0	0	0	1	1	0	0	2	0	0	2	2	0	0	2	0	0	0	1	2	0	1	1	1	1	0	2	2	0	0	1	1	0	1	2	1	0	0	0	2
935	0	0	2	0	0	2	1	1	2	0	0	0	1	1	0	0	1	2	0	1	1	0	0	2	1	1	0	1	1	1	1	0	1	1	0	2	1	1	0	1	1	0	1	1	1	0	0	0	1
936	0	0	2	0	0	1	0	0	2	0	0	1	1	0	0	1	1	0	0	2	2	0	0	2	0	0	1	1	1	1	0	1	2	0	0	1	1	0	0	2	0	0	0	1	0	0	0	0	1
937	1	0	1	0	0	1	1	2	0	0	1	1	1	0	0	1	0	2	1	1	2	0	0	2	1	1	0	1	2	1	0	0	2	1	1	1	2	0	0	0	2	0	0	1	1	1	0	0	2
938	1	0	2	0	0	2	2	2	1	0	0	0	0	0	0	0	2	0	0	2	2	0	1	1	0	0	0	0	1	0	0	0	1	0	0	1	2	0	0	0	1	0	0	1	1	2	0	0	2
939	0	0	1	0	0	1	1	1	1	0	0	0	1	1	0	0	2	0	0	1	1	0	0	2	0	0	0	2	2	1	2	1	2	1	1	2	2	0	0	0	1	0	0	1	0	0	0	1	0
940	1	0	1	0	0	2	1	1	0	1	1	1	1	0	0	1	0	2	2	0	0	1	0	2	0	0	0	1	2	0	1	0	1	0	0	1	1	1	0	0	0	0	0	1	0	1	0	0	1
941	1	0	2	1	0	1	2	2	0	0	2	1	2	2	0	0	2	0	0	2	2	0	1	1	0	0	0	0	0	2	0	1	2	0	0	2	1	1	1	0	1	0	0	1	1	1	0	0	1
942	1	0	2	0	0	1	1	2	0	0	0	0	1	0	0	0	1	2	2	0	1	0	0	2	0	0	0	0	0	2	0	0	0	0	0	2	1	0	1	0	1	0	1	2	0	1	0	0	2
943	0	0	1	0	1	1	0	1	0	0	1	1	1	1	0	0	1	1	2	0	1	0	0	2	1	1	0	0	1	1	0	1	1	0	0	2	1	0	0	1	0	1	0	1	0	2	0	1	2
944	1	0	1	1	0	2	1	1	2	0	0	0	0	0	0	0	1	1	1	1	1	0	0	2	0	0	0	1	0	1	1	0	1	1	0	2	1	0	0	1	1	1	0	2	1	0	0	0	0
945	1	0	1	0	1	2	2	2	0	0	1	0	0	0	0	0	0	1	1	1	1	0	0	2	0	0	0	0	0	1	1	0	0	0	0	1	0	0	0	1	0	0	0	1	0	1	0	0	1
946	0	0	2	1	0	2	1	2	1	0	0	0	2	2	0	0	1	1	1	1	2	0	0	2	0	0	0	0	0	2	0	1	2	2	0	1	0	0	0	1	0	0	1	1	1	1	0	0	2
947	0	0	2	1	0	2	1	2	0	0	1	0	1	0	1	0	0	0	1	1	1	0	0	2	0	0	0	1	1	1	1	1	1	0	0	2	0	1	0	0	0	0	0	0	0	0	1	0	0
948	0	0	1	0	0	1	1	1	0	0	0	0	0	0	0	0	1	1	0	1	1	0	1	1	0	0	0	0	0	2	0	1	2	0	1	1	1	0	0	2	0	1	0	1	2	0	0	0	1
949	0	1	1	0	0	1	1	1	1	0	1	0	0	0	0	0	1	1	1	1	1	0	0	2	0	0	1	1	1	1	0	1	2	0	0	0	2	0	0	0	2	0	0	1	0	1	0	0	0
950	0	0	1	1	0	2	2	2	0	0	1	0	0	0	0	0	2	1	1	1	2	0	0	2	0	0	0	1	1	1	2	1	2	1	0	2	2	0	0	0	2	0	0	1	1	1	0	0	1
951	1	0	2	0	0	0	2	2	0	0	1	0	0	0	0	0	1	0	0	2	2	0	1	1	1	1	0	1	0	1	2	0	2	1	0	2	1	0	1	0	1	0	0	2	0	1	0	0	2
952	0	0	2	1	0	1	0	1	1	0	0	0	0	0	0	0	2	0	0	2	2	0	1	1	1	1	0	0	0	2	0	0	0	0	1	2	1	0	0	1	1	1	0	2	2	0	0	0	1
953	0	0	0	0	0	0	1	1	1	1	1	1	1	0	0	0	2	2	1	1	2	0	1	1	0	0	0	1	1	1	1	1	1	1	2	2	1	1	0	0	0	0	1	1	1	1	0	0	0
954	0	1	1	0	0	1	1	1	1	0	1	0	1	1	0	0	1	0	0	2	2	0	1	1	1	1	0	1	1	1	1	2	2	0	0	0	1	0	0	1	1	0	0	2	0	1	0	0	0
955	1	0	1	1	0	2	1	2	0	0	1	0	2	1	0	0	1	2	1	0	1	0	0	2	0	0	0	1	1	1	1	0	0	1	1	1	2	0	0	2	1	0	0	2	0	1	0	0	0
956	1	0	2	0	0	1	0	0	2	0	0	1	2	2	0	0	2	0	0	2	2	0	0	2	0	0	0	0	1	1	0	1	2	0	0	2	2	1	0	0	0	0	1	1	1	1	0	1	1
957	1	0	1	0	0	1	2	2	0	0	0	0	0	0	0	0	0	1	2	0	2	0	0	2	1	1	0	0	1	1	1	1	1	1	0	1	1	0	0	0	1	1	0	1	0	1	0	0	1
958	0	0	2	0	0	2	2	2	0	0	1	0	0	0	0	0	0	1	0	0	0	0	0	2	0	0	0	0	0	1	2	1	2	1	1	2	1	0	0	0	2	0	0	2	0	0	0	1	0
959	1	0	0	0	0	0	0	1	1	0	0	0	0	0	0	1	0	1	2	0	1	0	0	2	0	0	0	0	1	1	0	1	1	1	1	1	0	0	1	1	0	0	0	1	0	0	0	0	1
960	1	0	2	1	0	1	1	1	1	0	1	0	1	1	0	0	0	2	0	2	2	0	0	2	0	0	0	0	0	2	1	0	2	1	0	1	2	0	0	0	2	0	0	1	1	0	0	0	0
961	1	0	2	0	0	2	1	1	1	0	0	1	1	1	0	0	2	1	0	2	1	0	0	2	0	0	0	1	1	2	1	1	1	0	1	2	1	0	0	1	1	0	0	2	0	2	0	0	0
962	1	0	2	1	0	1	1	2	0	0	0	1	1	1	0	0	2	1	0	2	2	1	0	2	0	0	1	1	1	1	0	1	1	2	1	2	1	0	0	1	1	0	0	2	0	1	0	0	1
963	0	0	2	0	0	1	2	2	0	0	2	0	1	0	0	0	2	0	0	2	2	0	0	2	0	0	1	2	2	1	1	1	0	0	0	2	1	1	1	0	0	0	1	1	1	1	0	0	0
964	1	0	2	0	0	1	2	2	0	0	1	1	1	0	0	1	1	1	0	1	1	0	0	2	0	0	0	1	1	1	2	0	1	0	0	2	1	1	0	0	1	0	0	1	0	0	0	0	1
965	1	0	1	0	0	0	1	1	1	1	1	0	0	0	0	0	1	0	1	1	2	0	0	2	0	0	0	0	1	1	1	1	2	0	0	1	1	0	0	2	0	1	0	2	1	0	0	0	1
966	0	1	0	0	0	1	1	1	1	0	1	0	1	1	0	0	1	0	1	1	1	0	1	1	0	0	0	1	1	1	1	2	2	0	0	2	1	1	1	0	0	0	0	1	0	1	0	0	0
967	1	0	2	1	0	2	0	1	1	0	0	0	1	0	0	0	2	2	1	1	2	0	0	2	0	0	0	0	0	1	0	0	2	0	0	2	2	0	0	1	1	0	0	1	0	1	0	0	2
968	0	0	1	0	0	1	1	2	0	0	0	0	1	1	0	0	1	1	0	1	1	0	0	2	0	0	0	1	1	1	2	0	1	1	0	1	1	0	0	2	0	0	2	2	1	1	0	0	0
969	1	0	1	0	0	1	1	1	1	0	1	1	2	1	0	0	0	0	1	1	2	0	0	2	0	0	0	1	1	0	2	1	2	1	0	1	2	0	0	0	1	0	1	1	1	0	0	0	1
970	0	0	1	0	0	1	1	2	0	0	1	1	2	1	0	0	1	2	1	1	1	0	0	2	1	1	0	1	1	1	1	0	0	0	0	1	1	0	0	1	1	0	0	2	0	2	0	0	0
971	0	0	0	0	0	0	1	1	1	0	0	1	1	0	0	1	1	1	1	0	0	0	1	1	0	0	0	0	0	1	1	1	1	1	0	0	1	0	1	1	0	2	0	2	1	0	0	0	1
972	1	0	2	0	0	2	1	1	1	0	0	0	0	0	0	0	1	1	1	0	0	0	0	2	0	0	0	2	2	1	2	1	1	0	0	2	2	0	0	1	1	0	0	2	0	1	0	0	1
973	0	0	2	0	0	1	0	0	2	0	0	0	0	0	0	0	1	1	0	1	1	0	0	2	1	1	0	0	0	0	0	1	0	0	0	2	1	0	0	1	1	0	0	2	0	0	0	0	1
974	1	0	1	0	0	2	0	0	2	0	0	1	1	1	0	0	2	1	0	2	2	0	0	2	0	0	0	1	2	0	1	0	1	1	0	2	2	0	0	1	1	1	0	2	2	1	0	0	0
975	1	0	2	1	0	1	0	0	2	0	0	1	2	1	0	0	1	1	0	1	1	0	0	2	0	0	0	0	0	1	1	0	1	1	1	2	2	0	0	0	1	0	0	0	2	1	0	0	0
976	1	0	2	0	0	2	1	1	1	0	0	0	2	1	0	0	1	0	0	2	2	0	0	2	0	0	0	1	1	1	2	2	1	1	1	2	1	0	0	1	1	0	1	2	0	1	0	0	1
977	0	0	0	0	0	0	0	0	2	0	0	1	1	0	0	1	0	2	1	1	2	0	0	2	1	1	0	1	1	1	2	1	1	1	0	1	2	0	0	1	1	0	1	1	1	1	0	0	0
978	0	1	1	0	0	1	1	1	2	0	0	1	1	0	0	1	1	1	0	2	2	0	0	2	0	0	0	1	2	1	0	1	1	0	1	2	1	1	0	0	1	0	0	0	1	0	0	0	1
979	0	0	0	0	0	0	1	1	0	1	1	1	2	1	0	0	2	0	0	2	2	0	0	2	0	0	0	0	0	1	1	1	1	0	0	1	2	0	0	1	1	0	1	1	1	1	0	0	1
980	0	0	1	0	0	1	2	2	0	0	1	0	0	0	0	0	0	0	0	2	2	0	1	1	0	0	0	0	0	1	1	0	1	1	1	1	1	1	0	0	0	0	0	2	0	2	0	0	0
981	1	0	1	0	0	1	0	1	1	0	0	0	0	0	0	0	2	0	0	2	2	0	0	2	0	0	0	0	0	1	2	0	2	2	1	2	1	1	0	0	1	1	1	2	0	1	0	0	1
982	1	0	1	1	0	2	0	1	0	0	1	1	2	1	0	0	0	2	0	1	1	0	0	2	0	0	0	0	0	2	0	1	2	0	0	2	2	0	0	0	1	0	0	2	0	0	0	0	2
983	0	0	2	0	0	1	0	0	2	0	0	0	1	1	0	0	2	0	0	1	1	0	0	2	0	0	0	0	1	0	1	0	2	0	0	2	2	0	0	0	1	1	0	1	0	2	0	0	0
984	1	0	0	0	0	0	1	2	1	0	0	1	2	1	0	0	0	2	2	0	1	0	0	2	0	0	0	1	1	0	2	0	0	0	0	1	1	0	0	1	0	1	0	1	0	1	0	0	0
985	0	0	1	0	0	1	1	2	0	0	0	1	1	0	0	0	2	1	1	1	1	0	0	2	0	0	0	0	1	0	1	0	1	0	0	2	2	0	0	0	1	1	0	2	1	0	0	0	1
986	1	0	1	1	0	1	2	2	0	0	1	0	1	0	0	0	1	1	0	1	1	0	0	2	0	0	0	1	1	1	2	1	2	2	0	2	1	0	1	0	1	0	0	0	0	0	0	1	1
987	1	0	0	0	0	0	1	2	0	0	1	0	1	0	0	0	1	2	0	1	1	0	2	0	1	1	0	1	1	1	2	1	1	1	2	2	1	0	0	0	1	0	2	2	2	0	0	0	1
988	1	1	2	0	0	2	1	2	0	0	1	1	1	1	0	0	0	0	0	2	2	0	1	1	1	1	1	0	0	0	1	0	1	0	0	1	2	0	0	2	0	0	0	1	0	0	0	0	1
989	0	0	1	1	0	1	0	0	2	0	0	0	2	1	1	0	2	0	0	2	2	0	0	2	0	0	0	0	0	0	0	0	0	0	0	1	0	0	0	2	0	0	1	1	1	1	0	0	1
990	1	0	1	1	0	1	2	2	0	0	0	0	1	1	0	0	0	0	1	1	1	1	0	2	0	0	0	0	1	0	1	1	1	1	0	1	1	1	0	0	0	0	0	0	1	0	0	0	0
991	0	0	1	0	1	1	0	0	1	0	0	0	0	0	0	0	1	0	0	2	2	0	0	2	0	0	0	1	0	1	1	1	2	1	1	2	1	0	0	0	2	0	0	0	2	1	0	0	0
992	1	0	1	0	1	1	0	0	2	0	0	0	1	1	0	0	1	0	0	2	2	1	0	2	0	0	0	0	0	1	2	0	2	0	0	1	0	1	0	1	0	0	1	2	1	0	0	0	0
993	0	0	2	1	0	2	2	2	0	1	2	0	1	0	0	0	2	0	0	2	2	0	0	2	0	0	0	0	2	0	0	1	1	1	0	1	1	1	0	0	1	1	0	1	1	0	0	0	0
994	0	0	2	0	0	2	1	1	1	0	1	0	0	0	0	0	1	2	0	1	1	0	0	2	0	0	0	0	1	1	0	0	2	2	1	2	1	0	0	1	0	0	1	1	1	0	0	0	2
995	1	0	2	0	0	1	0	1	1	0	0	0	1	0	1	0	2	1	1	1	2	0	0	2	1	1	0	1	1	1	1	0	2	1	0	2	1	0	0	1	1	0	2	2	1	1	0	0	0
996	1	0	1	0	0	0	1	1	0	0	1	1	2	1	0	0	2	1	1	1	2	0	0	2	0	0	0	1	2	0	1	2	2	0	0	1	0	0	1	0	0	1	1	2	0	1	0	0	1
997	0	0	2	2	0	2	1	2	0	0	0	0	0	0	0	0	2	1	1	1	2	0	2	0	0	1	0	1	1	1	1	1	1	0	0	2	1	0	0	0	1	1	0	1	2	0	0	0	1
998	0	0	0	0	0	0	2	2	0	0	0	0	0	0	0	0	0	2	2	0	1	0	0	2	0	0	0	0	1	1	0	1	2	0	0	1	2	0	0	1	1	1	0	1	0	1	0	0	1
999	0	0	2	1	0	2	0	0	2	0	0	0	2	1	1	0	2	1	0	2	2	0	0	2	0	0	0	1	1	1	1	0	0	0	1	2	1	0	0	1	1	0	0	2	0	1	0	0	0
1000	0	0	1	0	1	1	1	1	1	0	0	1	1	1	0	0	1	1	1	1	2	0	1	1	0	0	0	0	1	1	0	0	2	2	2	2	2	0	0	0	2	0	0	1	0	0	0	0	2
[truncated: 952 more columns]
