# Supplementary material for: KNN-MDR: a learning approach for improving interactions mapping performances in genome wide association studies
Source: BMC Bioinformatics. 2017 Mar 21;18:184. doi: 10.1186/s12859-017-1599-7 (PMC5361736; doi:10.1186/s12859-017-1599-7)
Supplement: Supplementary file 2 — The data set(s) supporting the results of Table 1. (ZIP 22742 kb) [file 12859_2017_1599_MOESM2_ESM.zip › Nouveau dossier/S97/mkallsimul.dat]

1	0	0	0	1	0	0	2	2	1	1	0	0	0	0	0	0	0	1	1	1	1	0	2	2	0	2	1	1	2	1	1	1	2	0	0	2	1	0	1	1	1	0	1	1	1	1	0	0	0
2	1	0	1	0	0	1	1	1	2	1	0	0	1	0	0	1	0	0	1	1	2	0	2	2	0	0	2	2	2	1	1	1	2	0	0	0	2	0	0	1	1	0	1	2	0	0	0	0	0
3	0	0	0	0	0	0	1	1	2	2	0	0	0	0	0	1	0	1	2	2	2	0	1	2	0	2	2	0	1	0	1	0	1	1	0	2	0	0	2	0	0	1	1	2	1	2	0	0	0
4	0	0	0	0	0	0	2	2	1	1	1	2	2	2	0	0	0	1	0	1	1	0	2	2	1	0	1	2	2	1	1	1	2	1	0	1	2	0	1	1	1	0	1	2	0	0	0	0	1
5	1	0	0	0	0	0	1	1	1	1	0	1	2	2	0	0	0	0	2	2	2	0	2	2	0	1	2	2	1	1	1	0	2	1	0	1	1	1	0	1	1	0	1	2	1	1	1	1	0
6	1	0	0	0	0	0	1	1	2	2	0	1	1	1	0	0	0	0	1	1	1	1	1	2	0	1	1	2	1	1	1	1	1	1	1	1	1	1	0	0	0	0	0	2	1	0	0	0	1
7	1	0	0	0	0	0	1	1	1	1	0	0	0	0	0	0	0	0	0	1	1	0	1	1	0	1	2	2	2	2	1	1	2	0	0	2	1	1	0	1	1	0	0	2	1	1	0	0	0
8	0	0	0	0	0	0	0	1	1	0	0	1	2	1	0	0	0	0	1	1	2	0	2	2	0	1	2	0	1	0	1	1	2	1	0	2	0	0	0	1	1	1	1	1	0	0	0	0	1
9	0	0	0	0	0	1	2	2	1	1	0	1	1	1	0	0	0	0	1	1	1	0	2	2	1	0	1	0	1	0	1	1	2	0	0	2	1	0	0	2	2	0	0	2	0	0	0	0	0
10	0	1	0	0	0	0	2	2	0	0	2	2	2	1	1	1	1	1	1	1	1	0	2	2	0	1	0	1	1	1	1	2	2	0	0	1	1	0	1	1	1	0	0	2	1	1	0	0	0
11	1	0	0	0	0	0	1	2	2	1	0	1	1	1	0	0	0	0	2	1	2	1	1	2	0	0	0	2	1	0	1	2	2	0	0	1	0	0	1	1	1	0	0	2	0	1	1	0	0
12	1	0	0	0	0	0	2	2	0	0	1	1	1	1	0	0	0	1	0	0	1	0	2	2	1	0	1	1	2	0	1	1	1	1	1	1	1	1	0	1	1	1	0	0	1	1	0	0	1
13	1	0	1	1	0	0	1	2	2	1	0	0	2	2	0	0	0	1	2	2	2	0	2	2	0	1	0	0	1	0	1	0	2	1	2	2	1	0	1	0	0	0	1	2	0	0	0	0	0
14	0	0	1	1	0	0	1	1	1	1	1	0	0	0	0	0	0	0	2	2	2	0	2	2	0	2	1	2	1	1	1	2	2	0	0	1	2	0	2	0	0	0	0	1	1	1	0	0	0
15	0	0	0	0	0	1	2	2	1	1	0	0	1	0	0	0	0	0	2	1	2	0	2	2	1	0	1	1	2	1	0	2	2	0	1	2	1	0	2	0	0	1	0	0	2	0	0	0	0
16	1	0	0	0	0	0	2	2	1	1	0	1	1	1	0	0	0	0	1	0	1	0	2	2	0	1	1	1	1	1	2	1	0	0	0	1	2	0	0	1	1	0	0	2	1	1	1	0	0
17	0	0	0	0	0	0	2	2	1	1	0	1	1	1	0	0	0	0	1	2	2	1	1	2	0	1	1	2	2	1	2	0	0	0	1	2	1	0	0	1	1	0	0	1	1	0	0	0	0
18	0	0	1	0	1	0	0	1	2	1	0	0	0	0	0	0	0	0	1	1	1	1	1	2	0	0	1	1	2	0	1	0	2	2	2	2	2	0	0	2	1	0	0	2	0	0	0	0	0
19	1	0	1	0	0	0	0	1	2	1	0	1	1	1	0	0	0	1	2	2	2	0	1	1	1	1	1	1	2	0	1	1	1	0	0	2	1	1	0	0	0	1	0	0	2	0	0	0	1
20	0	0	0	1	0	0	1	2	2	0	0	0	0	0	0	1	0	0	1	1	1	0	1	1	0	1	1	0	1	0	1	0	2	0	0	2	1	0	1	1	1	1	1	1	1	1	0	1	0
21	0	0	0	0	0	1	1	2	2	0	0	0	0	0	0	0	0	0	1	1	1	0	2	2	0	1	2	2	2	1	1	0	0	0	0	2	1	1	0	0	0	1	1	2	2	1	0	0	0
22	1	0	0	0	0	0	1	1	2	2	0	0	0	0	0	0	1	2	1	1	1	0	1	1	1	0	0	1	1	1	1	1	2	2	0	2	2	0	0	1	1	1	1	2	1	1	0	0	1
23	0	0	0	0	0	0	1	1	1	1	0	0	1	0	0	1	1	1	0	0	1	0	1	1	0	1	2	2	2	2	0	0	2	0	0	2	1	0	1	1	1	0	1	2	0	1	0	0	0
24	1	0	0	0	0	0	1	1	1	1	1	0	0	0	0	0	0	0	1	1	1	0	2	2	1	0	0	2	2	0	1	2	2	0	0	1	1	0	0	2	2	0	1	2	1	1	0	0	0
25	1	0	0	0	0	1	2	2	1	1	0	0	1	1	0	0	0	0	1	1	2	0	2	2	0	0	1	2	2	1	0	2	1	0	0	1	2	0	1	1	1	1	1	2	1	1	1	0	1
26	1	0	0	0	0	0	1	2	1	1	0	0	2	1	0	0	0	0	1	1	1	0	2	2	0	0	1	1	2	0	1	1	0	0	0	2	2	0	0	1	1	0	0	2	0	0	1	1	0
27	1	0	0	0	0	1	0	0	2	2	0	0	0	0	0	0	0	0	1	1	1	0	1	1	0	1	1	2	1	1	2	1	1	1	0	1	2	0	0	1	1	0	0	2	1	1	0	0	0
28	0	1	0	0	0	1	0	0	2	2	0	0	0	0	0	0	0	0	2	2	2	0	1	1	1	1	2	2	2	0	1	0	2	1	1	1	1	0	1	2	1	0	0	2	0	0	0	0	0
29	0	1	0	0	0	0	0	0	2	1	1	0	1	0	0	0	0	1	1	1	1	0	2	2	0	2	1	1	2	1	0	0	0	1	1	1	2	0	1	1	1	0	0	2	1	0	0	0	0
30	1	0	0	1	0	0	2	2	0	0	2	0	0	0	0	0	0	0	1	1	1	1	2	2	0	2	1	2	1	1	1	2	1	0	0	0	1	0	1	1	0	0	0	2	0	0	0	0	0
31	0	0	0	0	0	0	2	2	2	2	0	0	1	0	0	0	0	0	2	2	2	0	1	1	1	1	1	2	2	1	0	2	2	0	1	2	2	0	0	2	2	0	0	1	0	1	1	0	1
32	0	0	0	0	0	2	1	2	1	0	1	1	2	2	0	0	0	1	2	2	2	0	2	2	0	0	2	1	2	1	0	1	1	2	1	1	1	0	2	0	0	0	0	1	0	0	0	1	0
33	0	0	0	1	0	0	1	1	2	2	0	1	2	2	0	0	0	1	2	2	2	0	1	1	0	2	2	2	1	1	2	0	1	0	0	1	2	0	1	1	1	0	0	2	1	0	0	0	1
34	0	0	0	1	0	0	1	1	1	1	1	1	1	1	0	0	1	2	1	1	2	0	2	2	0	1	1	2	2	1	0	0	0	1	2	2	2	0	0	1	1	0	0	1	0	0	0	0	0
35	1	0	0	0	0	1	1	2	1	0	0	0	2	1	0	1	0	0	2	2	2	1	2	2	0	2	2	2	2	1	0	0	2	2	1	2	1	1	1	0	0	0	0	1	0	1	0	0	1
36	1	0	0	0	0	0	2	2	1	0	1	0	0	0	0	1	0	2	1	1	2	0	2	2	0	1	1	1	2	1	1	0	1	0	0	1	1	0	1	1	1	0	1	2	1	1	0	0	0
37	0	1	0	0	0	0	2	2	0	0	1	1	1	1	0	0	0	0	2	2	2	0	2	1	1	1	1	1	2	0	1	1	2	0	0	2	1	0	1	2	2	0	0	2	0	0	0	0	1
38	0	0	0	1	0	0	2	2	1	1	0	0	0	0	0	0	0	0	1	1	1	1	2	2	0	1	2	2	2	2	0	0	1	2	0	2	1	0	0	2	2	1	1	2	0	1	0	0	1
39	1	0	0	0	0	0	2	2	1	1	0	0	0	0	0	0	1	2	1	1	2	0	2	2	1	0	2	2	1	1	2	0	1	0	0	2	2	0	0	2	2	1	1	1	1	0	1	0	1
40	0	0	0	0	0	0	1	1	1	1	0	0	0	0	0	0	0	0	1	1	1	0	2	2	0	1	1	1	2	1	0	0	2	2	2	2	0	0	1	0	0	1	1	2	0	0	0	0	0
41	0	0	0	0	0	0	1	1	1	1	0	0	2	0	0	0	0	1	0	0	1	0	2	2	0	1	0	2	2	0	1	0	2	0	0	1	2	0	0	2	2	0	0	2	0	0	1	0	1
42	0	0	0	0	0	0	2	2	1	1	1	0	0	0	0	1	0	1	1	1	1	0	2	2	0	1	2	2	2	1	0	1	2	1	1	2	1	0	2	1	0	0	1	2	2	1	0	0	1
43	1	0	0	0	0	0	1	1	1	1	0	0	1	0	0	0	1	2	1	1	1	0	2	2	0	2	2	2	2	1	1	0	2	0	0	2	0	0	1	1	1	1	1	1	1	0	0	0	1
44	0	0	0	1	0	0	2	2	0	0	1	0	0	0	0	0	0	1	0	0	1	0	1	1	1	0	1	1	1	1	1	0	1	2	1	1	2	0	1	1	1	0	0	2	1	1	0	0	1
45	1	0	0	0	0	0	0	0	2	2	0	0	0	0	0	0	0	1	1	1	1	0	2	2	0	0	2	2	2	2	1	0	1	1	0	2	1	0	0	0	0	0	1	2	0	0	0	0	1
46	1	0	0	0	0	0	1	1	2	2	0	1	1	1	0	0	0	1	1	1	2	0	1	1	1	1	1	2	2	1	1	0	2	0	0	1	2	0	0	1	1	1	1	1	1	1	0	0	0
47	0	0	0	0	0	1	1	1	2	2	0	1	1	1	0	0	1	2	2	2	1	0	2	2	1	0	2	2	2	1	0	0	0	0	0	2	2	0	1	1	1	1	1	2	1	2	1	0	0
48	1	0	0	1	0	0	1	1	2	2	0	0	0	0	0	1	0	0	0	0	0	0	1	1	1	1	1	0	2	0	0	1	2	0	1	2	2	0	1	1	1	0	1	1	1	1	0	0	0
49	0	0	0	0	0	2	1	1	1	1	1	1	1	1	0	0	0	0	1	1	1	0	0	0	0	0	1	2	2	2	0	0	1	0	0	2	1	1	0	1	1	0	1	2	1	0	0	0	1
50	1	0	0	0	0	0	1	1	1	1	0	0	0	0	0	1	0	2	2	2	2	0	1	1	1	1	2	2	2	2	1	0	2	0	0	1	1	0	0	0	0	0	0	2	0	0	0	0	1
51	1	0	0	0	0	1	2	2	1	1	1	0	0	0	0	0	0	0	2	2	2	0	2	2	2	1	1	1	1	1	0	1	2	1	1	2	1	1	0	1	1	1	1	1	0	0	0	0	0
52	0	0	0	1	0	0	2	2	1	1	0	0	0	0	0	0	0	0	2	2	2	0	2	2	1	1	1	1	2	1	0	1	1	0	0	2	1	0	0	2	2	0	0	1	0	0	0	0	0
53	1	0	0	0	0	0	0	1	2	2	0	1	2	1	0	0	0	0	2	2	2	0	1	1	0	1	1	1	2	1	0	0	0	1	1	2	1	1	1	0	0	0	0	1	0	0	0	0	1
54	1	0	0	0	0	1	2	2	0	0	0	0	0	0	0	0	0	0	0	0	0	0	2	2	0	1	2	2	2	1	2	0	1	1	0	2	2	0	0	1	1	1	1	1	0	0	0	0	0
55	0	0	1	0	1	1	1	1	2	2	0	0	1	0	0	0	1	1	1	2	2	0	2	2	0	0	1	2	1	1	1	1	1	0	0	2	2	0	0	2	2	0	1	1	1	0	0	0	0
56	1	0	0	1	0	0	1	2	2	1	0	0	2	1	0	0	0	0	1	1	1	1	0	1	0	0	1	2	2	1	1	0	2	0	0	1	2	0	2	1	1	1	0	1	1	0	0	0	1
57	1	0	1	0	0	1	0	1	2	1	0	0	1	1	0	1	0	0	2	2	2	1	2	2	0	2	1	2	2	1	1	0	0	0	1	2	1	0	0	0	0	0	0	0	0	1	0	0	1
58	1	1	0	0	0	0	2	2	1	1	0	0	0	0	0	0	0	1	1	1	2	0	2	2	0	0	2	2	2	2	1	2	2	0	0	2	1	0	0	2	2	0	0	1	0	0	0	1	0
59	1	0	0	1	0	0	2	2	0	0	2	0	0	0	0	0	0	1	1	1	1	0	2	2	0	1	1	1	2	1	0	0	2	0	0	1	1	1	0	1	1	1	1	2	1	1	1	1	0
60	0	0	0	0	0	1	1	1	1	1	1	1	1	1	0	0	0	1	1	1	1	0	2	2	0	1	1	1	2	0	1	2	2	0	0	0	2	0	2	0	0	2	2	2	2	1	0	0	1
61	0	1	1	1	0	0	0	0	2	1	1	1	2	2	0	0	0	0	2	1	2	0	2	2	1	0	2	2	2	2	1	1	1	1	1	2	1	0	0	1	1	0	1	2	1	0	1	1	0
62	0	0	0	0	0	0	1	1	1	1	0	0	0	0	0	0	0	2	1	1	1	0	2	2	0	0	1	2	2	1	0	1	1	1	1	2	1	0	1	1	1	0	0	2	0	0	0	0	0
63	1	0	0	0	0	0	1	1	1	1	0	0	1	0	0	0	0	1	2	2	2	0	2	2	0	0	1	1	2	0	1	1	2	1	1	2	2	0	0	1	1	0	0	1	0	0	0	1	1
64	1	0	0	0	0	0	2	2	0	0	1	0	0	0	0	0	0	0	2	2	2	0	2	2	0	1	2	2	2	2	1	2	1	0	1	2	1	0	0	0	0	0	0	1	0	0	0	0	1
65	0	0	0	1	0	0	1	1	1	1	1	0	1	0	0	0	0	0	2	2	2	0	0	1	1	0	2	2	2	2	1	1	0	0	0	2	1	0	1	1	1	0	0	2	0	0	0	1	1
66	1	0	1	0	0	1	2	2	0	0	1	0	1	0	0	0	0	0	1	1	2	0	1	2	0	1	2	2	2	2	0	0	2	0	0	2	1	0	1	1	1	0	1	1	1	0	0	2	0
67	1	0	0	0	0	1	2	2	1	1	0	1	2	2	0	1	0	1	1	1	1	0	1	1	1	1	2	2	2	2	0	0	2	2	1	1	2	0	2	0	0	1	1	2	1	0	0	0	0
68	1	0	0	0	0	0	1	1	2	1	0	0	0	0	0	0	0	1	0	0	2	1	2	2	0	0	0	1	2	1	0	1	2	0	0	1	2	0	0	2	2	1	1	2	1	0	0	1	0
69	0	0	0	0	0	1	2	2	0	0	0	0	0	0	0	1	0	2	1	1	2	0	2	2	0	1	1	2	1	1	2	1	1	1	1	2	1	0	1	1	1	0	0	1	0	1	0	0	1
70	0	0	0	1	0	0	2	2	1	1	0	0	1	1	0	0	0	0	1	1	2	0	1	1	1	1	0	2	1	0	1	1	0	0	0	2	2	0	0	2	2	1	1	2	0	2	0	1	0
71	1	0	0	0	0	1	1	1	1	1	0	0	0	0	0	1	0	1	2	2	2	0	2	2	0	1	2	2	2	2	0	0	1	1	0	2	1	0	0	2	1	0	1	2	0	0	0	0	0
72	1	0	0	1	0	0	1	1	1	1	1	0	1	0	0	0	0	1	2	2	1	0	2	2	0	0	1	2	2	1	1	1	1	2	1	2	0	1	1	0	0	1	1	1	1	1	0	0	0
73	0	0	1	0	0	0	0	1	2	1	0	0	0	0	0	0	0	1	1	1	1	0	2	2	1	2	1	1	2	2	1	0	2	0	0	1	1	0	0	1	1	1	0	1	1	1	0	0	0
74	1	0	0	1	0	0	1	1	2	2	0	0	0	0	0	0	1	1	1	1	1	0	2	2	1	1	0	1	1	1	1	0	2	1	1	2	2	0	0	2	2	0	0	0	0	0	0	0	0
75	0	1	0	0	0	1	1	1	2	1	0	0	0	0	0	1	1	2	0	0	2	0	2	2	0	1	1	1	2	1	0	1	2	1	0	1	1	0	1	1	1	1	1	1	1	2	0	0	1
76	1	1	0	0	0	1	1	1	1	1	1	1	1	1	0	0	0	1	2	2	2	0	2	2	0	2	1	2	1	1	2	1	2	0	0	1	1	0	1	1	0	0	0	2	0	1	0	0	0
77	1	0	0	1	0	0	0	0	2	2	0	0	2	0	0	0	0	0	2	2	2	0	2	2	0	1	2	2	1	1	1	0	1	0	0	1	1	0	2	0	0	1	0	0	1	0	1	1	0
78	1	0	0	0	0	0	1	2	1	0	1	0	2	0	0	0	0	0	1	1	1	0	2	2	0	2	0	1	1	1	1	0	0	1	0	2	1	0	0	1	1	1	1	2	2	0	0	0	1
79	1	0	1	1	0	0	1	1	1	0	1	1	1	1	0	0	0	0	1	0	1	0	2	2	0	1	1	0	2	0	0	1	1	0	0	1	1	1	0	1	0	1	1	1	1	2	0	0	0
80	1	0	0	0	0	1	1	1	2	2	0	0	1	0	0	0	0	0	0	0	2	0	2	2	0	0	1	1	2	0	1	0	1	1	1	1	1	0	0	1	1	0	0	2	0	0	0	0	0
81	1	0	1	1	1	1	1	2	2	2	0	1	1	1	0	0	1	2	1	1	1	0	1	2	0	2	1	2	2	1	1	1	1	1	0	2	1	0	1	1	0	0	1	1	0	0	1	1	0
82	0	0	0	1	0	1	1	2	1	1	0	0	0	0	0	0	0	0	2	2	1	2	0	2	0	1	1	2	2	1	0	0	1	1	0	2	2	0	1	1	1	0	1	2	1	0	0	0	0
83	1	0	0	0	0	0	2	2	2	1	0	0	1	0	0	0	0	1	1	1	2	0	2	2	0	2	1	1	2	1	0	0	2	2	2	2	1	0	0	2	1	1	1	2	0	2	0	0	1
84	0	0	0	0	0	0	1	0	2	1	0	1	1	1	0	0	0	1	2	2	2	0	2	2	0	1	2	2	2	2	0	0	1	1	1	2	1	0	0	1	1	0	0	2	1	1	0	0	0
85	0	0	0	0	0	0	2	2	2	1	0	0	0	0	0	0	0	1	0	1	2	0	0	1	1	1	1	1	1	1	1	0	1	0	0	2	0	0	2	0	0	0	1	2	0	0	0	0	0
86	1	0	0	0	0	0	1	2	2	1	0	0	2	0	0	0	1	1	2	2	2	0	2	2	0	2	1	1	2	1	0	2	1	0	0	1	1	1	0	1	1	0	1	1	1	0	0	0	0
87	0	1	0	0	0	0	0	1	2	0	0	0	0	0	0	0	1	1	1	2	2	0	2	2	0	0	1	1	2	0	0	0	0	1	0	2	1	1	0	0	0	1	1	1	1	2	0	0	1
88	1	0	0	0	0	1	0	1	1	0	0	0	2	2	0	0	0	1	1	1	2	0	2	2	0	1	2	2	2	2	1	2	2	0	0	0	1	0	0	1	1	0	0	1	0	0	0	0	0
89	1	0	0	0	0	0	1	2	2	1	0	0	1	0	0	0	0	1	1	1	2	1	2	2	0	2	0	1	1	0	1	2	2	0	0	1	2	0	2	0	0	0	0	1	0	0	1	0	1
90	0	0	0	0	0	0	0	0	2	2	0	0	1	0	0	1	0	1	2	2	2	0	2	2	1	1	1	2	2	2	0	1	0	0	0	2	2	0	0	2	2	1	0	1	1	0	0	0	0
91	0	0	0	0	0	1	2	2	1	1	1	0	1	0	0	0	0	1	1	1	1	0	2	2	0	0	2	2	2	2	1	0	2	0	0	1	1	0	1	1	1	1	1	1	1	1	0	0	1
92	0	0	1	1	0	0	2	2	0	0	0	2	2	1	1	1	0	0	0	1	1	0	1	1	1	1	2	2	2	2	0	1	2	0	0	2	1	0	2	0	0	0	0	1	1	1	0	0	1
93	1	1	0	0	0	0	2	2	1	1	0	0	2	2	0	0	0	1	2	2	2	0	2	2	1	0	1	2	2	1	0	0	1	0	0	1	1	0	2	0	0	0	0	2	0	0	0	0	1
94	1	0	0	1	0	0	1	1	2	2	0	1	1	0	1	1	0	0	2	2	2	0	2	2	0	1	1	2	2	1	1	0	1	1	1	1	1	0	1	2	2	0	0	1	0	1	0	0	1
95	1	0	0	0	0	0	1	2	1	0	1	1	1	1	0	0	0	0	1	1	1	0	2	2	0	2	2	2	2	2	1	1	1	0	0	2	1	1	1	0	0	1	0	1	1	0	1	1	0
96	1	0	0	0	0	0	1	1	2	2	0	1	1	1	0	0	0	0	1	2	2	0	2	2	0	1	2	2	2	1	1	0	1	1	0	2	1	0	0	2	2	0	0	2	0	0	0	0	0
97	1	0	0	0	0	0	1	2	1	0	1	0	0	0	0	0	0	1	2	2	2	0	1	1	0	1	2	2	2	2	0	0	2	0	0	2	1	0	1	2	1	0	1	1	1	1	0	1	0
98	0	0	0	1	0	0	1	1	1	1	0	0	0	0	0	0	0	1	1	1	2	0	2	2	0	1	2	2	2	2	1	1	2	0	0	0	1	0	0	2	2	0	0	2	0	0	0	0	1
99	1	0	0	0	0	0	1	1	1	1	1	1	2	1	0	0	0	1	1	1	1	0	1	1	0	0	1	1	2	1	0	0	2	0	0	2	0	0	1	1	1	0	0	1	0	0	0	0	1
100	1	0	0	0	0	0	2	2	1	0	1	0	0	0	0	1	0	0	1	1	2	0	0	1	0	1	1	2	1	1	1	1	1	0	1	1	1	0	2	0	0	1	1	2	0	0	0	0	0
101	0	0	0	1	0	0	0	1	2	1	0	0	0	0	0	0	0	0	1	1	1	0	2	2	1	0	1	1	2	0	1	1	2	2	0	2	1	0	1	1	1	1	1	2	2	2	0	0	1
102	1	0	0	0	0	1	2	2	1	1	1	1	2	1	0	0	0	0	2	2	2	0	2	2	0	1	2	1	2	1	1	0	2	2	0	1	1	0	1	2	2	1	1	1	1	1	0	0	0
103	1	0	0	1	0	0	2	2	1	1	1	1	2	2	0	0	0	1	1	1	1	1	2	2	0	2	2	2	2	2	0	2	1	0	1	2	2	0	2	0	0	2	2	2	2	1	0	1	0
104	1	0	0	0	0	0	1	2	2	0	0	0	0	0	0	0	0	0	1	1	1	0	2	2	0	0	2	2	2	1	2	0	1	0	0	2	1	1	0	1	1	2	1	2	1	0	1	0	0
105	1	0	0	1	0	0	1	1	2	1	0	0	0	0	0	0	0	0	1	0	1	0	0	0	0	0	1	1	2	0	1	1	1	0	0	1	2	0	1	1	1	1	1	1	1	0	0	0	0
106	0	0	0	0	0	0	1	1	1	1	0	1	1	2	0	0	0	0	1	2	2	0	2	2	0	0	0	2	2	0	1	0	2	0	0	2	1	0	1	2	1	0	0	2	0	0	0	0	0
107	1	0	1	0	0	1	2	2	1	1	0	1	1	1	0	0	0	0	1	1	2	0	2	2	0	1	2	2	2	2	0	2	1	0	0	0	2	0	0	2	2	1	1	2	1	0	0	0	0
108	1	0	0	0	0	0	2	2	1	1	1	1	2	2	0	1	0	1	0	0	1	0	2	2	1	1	1	1	1	1	1	1	2	1	0	2	2	0	0	1	1	1	1	2	0	0	0	0	0
109	1	0	0	0	0	0	1	2	1	0	0	0	1	0	0	0	0	1	0	0	1	0	2	2	0	2	1	2	1	1	1	2	2	0	0	2	2	0	1	0	0	1	1	1	1	1	0	0	0
110	0	0	0	1	0	1	1	1	1	1	0	0	0	0	0	0	1	1	1	2	2	1	2	2	0	0	2	2	2	1	1	0	0	1	0	2	2	0	1	1	1	0	0	0	0	0	0	0	1
111	1	1	0	0	0	1	1	1	2	1	0	0	1	0	0	1	0	0	1	1	2	0	2	2	1	1	2	2	1	1	2	1	2	2	0	1	1	1	0	1	1	0	2	2	1	0	0	0	0
112	1	0	0	1	0	0	1	1	2	2	0	1	1	1	0	0	0	1	1	1	2	0	0	1	1	1	1	2	2	1	0	0	2	0	0	2	1	0	0	0	0	1	0	1	0	1	1	0	0
113	1	0	0	0	0	0	2	2	2	1	0	0	2	1	0	1	0	0	1	1	2	0	1	1	0	1	2	2	2	1	1	2	2	0	0	2	1	1	0	0	0	1	1	1	1	1	0	1	0
114	0	0	0	0	0	0	1	2	2	0	0	0	1	0	0	0	0	1	0	0	1	0	2	2	0	0	2	2	2	1	1	1	1	0	1	1	1	0	0	1	1	1	1	2	1	0	0	2	0
115	0	0	0	0	0	0	1	1	1	1	0	0	1	1	0	0	0	2	1	1	2	0	2	1	1	1	1	2	2	1	0	2	1	0	0	2	1	1	0	0	0	0	1	2	1	0	0	0	0
116	1	0	0	1	0	0	1	1	1	1	0	0	0	0	0	0	0	0	1	1	1	0	1	1	1	0	1	2	2	1	0	0	2	0	0	2	1	0	1	1	1	0	1	1	0	0	0	0	0
117	1	0	0	0	0	0	0	0	2	2	0	0	1	0	0	0	0	1	1	1	1	0	1	1	1	1	1	1	2	1	0	2	1	0	0	0	2	0	1	1	1	0	0	2	0	0	0	0	0
118	1	0	0	0	0	0	1	2	2	1	0	1	1	1	0	0	0	0	1	2	2	1	2	2	1	1	1	1	2	0	1	1	1	0	0	1	1	0	0	2	2	0	0	2	0	2	0	0	0
119	0	0	0	1	0	0	1	1	1	0	1	0	0	0	0	0	0	0	2	1	2	0	1	2	0	1	0	1	2	1	0	0	2	1	1	2	2	0	1	1	1	1	1	1	1	2	0	0	2
120	0	0	0	0	0	0	1	1	1	1	0	2	2	2	0	0	0	0	1	1	1	0	2	2	0	0	2	0	1	0	1	1	2	2	0	1	1	0	0	1	1	0	0	2	0	2	0	0	0
121	0	0	0	0	0	0	1	1	2	1	0	0	0	0	0	0	0	0	1	1	1	1	0	1	1	1	2	2	2	2	1	1	1	2	0	2	1	0	1	1	1	0	0	2	0	0	0	0	0
122	1	0	1	1	0	0	0	0	2	1	1	0	0	0	0	0	0	1	2	2	2	0	2	2	1	0	1	1	2	1	0	0	0	1	0	2	0	0	0	1	1	1	0	1	0	0	0	1	0
123	0	0	0	0	0	1	0	1	2	1	0	0	0	0	0	0	0	0	1	0	1	0	2	2	0	2	1	1	2	1	0	0	0	1	1	2	1	0	1	1	1	1	1	2	1	0	0	0	0
124	1	0	0	0	0	0	0	1	2	1	0	0	0	0	0	1	0	0	2	2	2	0	0	1	0	0	2	2	2	1	2	0	0	0	1	2	2	0	0	2	2	1	0	1	1	0	0	0	0
125	1	0	1	2	0	0	0	1	2	1	0	0	0	0	0	0	0	1	1	1	1	0	2	2	0	1	2	2	2	2	0	1	1	0	0	1	2	0	1	1	1	0	2	2	0	2	0	0	0
126	1	0	0	0	0	0	0	0	2	2	0	0	0	0	0	0	0	1	1	2	2	0	2	2	0	1	2	2	2	2	0	0	1	1	0	2	1	0	0	2	2	1	1	1	1	1	0	0	0
127	1	0	0	0	0	0	1	1	2	1	0	0	0	0	0	0	0	0	2	2	2	1	2	2	0	2	2	2	2	2	0	1	1	2	0	2	2	0	0	1	1	0	0	1	0	0	0	0	0
128	0	0	0	0	0	0	2	2	1	0	1	1	1	1	0	0	0	2	1	1	2	1	1	1	0	1	2	2	2	0	0	1	0	0	0	2	1	0	0	2	2	1	1	2	1	0	0	0	0
129	1	0	0	0	0	0	1	2	1	0	1	0	0	0	0	0	0	2	2	2	2	0	2	2	0	2	2	2	2	2	1	2	2	0	0	1	1	1	1	0	0	0	0	1	0	0	0	1	0
130	0	0	1	1	0	0	0	0	2	2	0	0	1	1	0	0	0	1	2	2	2	0	2	2	0	1	2	2	2	2	1	0	2	1	0	1	1	0	0	2	2	1	1	1	1	0	0	0	1
131	1	0	0	0	0	0	1	1	1	0	1	0	0	0	0	0	0	1	2	2	2	0	2	2	0	2	2	2	2	2	1	1	2	0	0	1	1	0	2	0	0	1	2	2	1	1	0	0	0
132	1	0	0	0	0	0	1	2	2	1	0	1	2	2	0	0	0	1	2	0	2	0	2	2	0	0	1	1	1	1	0	0	2	0	0	2	2	0	0	2	1	0	1	2	1	0	0	0	1
133	1	0	0	0	0	1	2	2	0	0	0	1	0	0	0	0	0	2	1	1	1	1	1	1	0	1	1	2	2	1	2	1	2	1	0	2	0	0	1	1	1	0	0	1	0	0	0	0	0
134	0	0	0	0	0	0	1	1	2	2	0	1	1	0	1	1	0	0	2	2	2	0	1	1	1	1	1	1	2	1	1	1	1	0	0	2	2	0	0	2	2	0	1	2	1	0	0	0	0
135	1	0	0	0	0	0	1	1	1	0	1	0	0	0	0	0	0	2	1	1	2	0	2	2	0	1	1	0	1	0	1	0	2	0	0	2	1	0	1	1	1	0	1	2	1	2	0	0	1
136	1	0	0	1	0	0	1	1	2	2	0	1	2	1	0	0	0	1	1	2	2	0	2	2	1	0	1	2	1	1	1	0	1	0	0	2	1	0	0	1	1	1	1	2	1	2	1	0	0
137	0	0	0	1	0	0	1	1	2	2	0	0	0	0	0	0	0	1	1	1	1	1	2	2	0	0	1	2	0	0	2	1	1	2	1	2	2	0	0	1	1	0	0	1	0	0	1	0	1
138	1	1	1	0	1	0	2	2	1	1	1	0	0	0	0	1	0	1	2	2	2	0	2	2	0	1	0	1	1	0	1	1	2	0	0	2	0	0	2	0	0	0	0	0	0	0	1	0	0
139	0	0	0	0	0	0	2	2	1	0	1	0	1	0	0	0	0	0	0	0	1	0	2	2	0	2	2	2	2	1	1	0	1	1	1	2	1	0	1	1	1	0	0	2	0	2	0	0	1
140	0	0	0	0	0	0	2	2	1	0	1	1	1	1	0	0	0	1	1	1	1	0	0	0	0	0	2	2	2	2	0	1	2	0	0	1	1	0	0	1	1	0	0	2	0	0	0	0	0
141	0	0	1	0	1	0	1	1	2	2	0	0	0	0	0	1	0	1	2	2	2	0	2	2	0	1	1	1	1	1	2	0	1	0	0	1	2	0	0	2	2	1	1	1	1	1	0	0	0
142	0	0	1	0	1	1	2	2	0	0	2	2	2	2	0	0	0	0	2	2	2	0	2	2	1	1	1	2	2	2	1	2	1	1	1	2	1	1	1	0	0	0	1	2	1	2	1	0	0
143	0	0	1	1	0	1	1	1	2	2	0	0	0	0	0	0	0	0	2	2	2	0	2	2	0	1	2	2	2	1	1	1	2	0	0	0	1	0	1	2	1	0	0	1	0	1	0	0	0
144	1	0	1	1	0	0	1	1	2	2	0	0	1	0	0	0	1	2	0	0	2	1	1	2	0	1	2	1	2	0	1	0	1	0	0	2	0	0	1	0	0	1	1	2	2	1	0	1	1
145	1	0	0	0	0	0	2	2	1	1	0	0	1	1	0	0	0	1	2	2	1	0	2	2	0	1	1	2	2	1	0	1	2	0	0	0	0	1	1	1	0	1	1	1	1	1	0	0	0
146	1	0	0	0	0	1	2	2	2	2	0	1	1	1	0	0	0	0	2	2	2	1	1	1	0	1	1	1	2	1	0	0	1	1	0	2	1	0	0	1	1	0	1	2	0	0	0	0	1
147	1	0	0	0	0	2	1	1	1	0	0	1	1	1	0	0	0	1	1	1	1	0	1	1	0	0	1	2	1	1	1	0	1	0	0	2	1	0	1	1	1	0	0	1	0	0	0	0	1
148	0	0	0	0	0	1	1	1	2	2	0	0	2	2	0	0	0	0	2	1	2	0	2	2	0	1	1	1	2	0	1	2	2	0	0	1	1	0	0	2	2	2	2	2	1	1	0	0	2
149	1	0	0	0	0	0	1	1	2	2	0	1	2	2	0	0	0	0	1	1	1	0	2	2	1	0	1	2	2	1	1	1	1	0	0	2	2	0	0	2	2	0	1	1	1	0	0	0	0
150	0	0	0	0	0	0	1	1	2	2	0	0	1	0	0	1	0	0	1	1	1	0	2	2	1	0	0	1	1	0	1	0	0	0	0	2	1	0	0	0	0	1	1	2	1	1	0	0	0
151	0	0	1	1	0	0	1	1	1	1	0	1	2	1	0	0	0	1	2	2	2	0	2	2	1	0	2	2	2	2	1	0	1	1	0	2	2	0	1	1	1	1	1	1	1	0	0	0	1
152	0	0	0	1	0	0	2	2	1	1	0	1	2	0	1	1	0	0	1	1	1	0	1	1	1	1	1	1	1	1	0	1	2	0	0	1	1	1	0	1	1	1	1	2	1	1	0	0	0
153	0	0	0	1	0	0	1	1	2	1	0	0	1	0	0	0	0	1	2	2	2	0	2	2	1	0	2	0	1	0	1	0	2	0	0	2	2	0	0	2	2	1	1	1	0	0	0	0	0
154	1	0	1	0	0	1	0	1	2	0	0	0	0	0	0	0	1	1	2	2	2	0	1	1	0	0	2	2	2	2	0	1	1	0	0	2	2	0	0	2	2	1	1	1	1	2	0	0	0
155	1	0	0	1	0	0	2	2	1	1	0	1	2	0	1	1	0	0	1	1	2	0	2	2	1	1	1	2	0	0	2	1	1	1	0	0	1	1	0	1	1	0	0	2	0	0	1	0	0
156	1	0	0	0	0	0	1	2	1	0	0	0	2	2	0	0	0	1	0	1	1	1	1	2	0	1	0	2	1	0	2	0	1	0	0	1	1	0	1	1	1	0	0	2	1	1	0	1	1
157	1	0	0	0	0	0	2	2	2	1	0	1	1	1	0	0	0	0	0	0	0	0	2	2	0	0	2	2	1	0	1	0	0	0	1	2	1	0	1	1	1	1	1	2	1	0	0	0	0
158	1	0	0	1	0	0	1	1	1	0	1	0	0	0	0	0	0	0	0	0	2	0	1	1	0	1	2	2	2	1	1	0	0	1	0	2	2	0	0	2	2	0	0	1	0	1	0	0	1
159	1	0	0	1	0	0	2	2	0	0	0	1	2	2	0	0	0	2	1	1	2	0	1	1	1	1	2	2	2	2	0	1	1	1	1	2	1	0	0	1	1	1	1	2	2	2	1	0	0
160	1	0	1	0	1	1	1	1	2	2	0	1	1	1	0	0	0	1	0	0	0	0	2	2	0	1	2	1	2	0	1	2	2	0	0	1	1	0	2	1	0	2	2	2	2	1	0	0	0
161	1	0	0	0	0	0	1	1	1	1	0	2	2	1	1	1	0	0	2	2	2	0	2	2	0	2	2	2	2	2	1	0	1	0	0	2	1	0	1	1	1	2	2	2	2	1	0	0	0
162	0	0	0	0	0	1	0	0	2	2	0	0	0	0	0	0	0	0	1	1	1	0	1	1	0	1	1	1	2	1	0	1	1	0	1	1	1	0	2	0	0	1	1	2	1	1	0	1	0
163	0	0	0	0	0	1	0	1	1	0	0	2	2	2	0	0	0	0	1	1	2	0	2	2	0	1	2	2	2	2	1	1	0	0	0	2	1	1	0	1	1	0	0	0	0	0	0	0	1
164	1	0	0	0	0	0	2	2	2	1	0	1	1	1	0	0	0	0	1	1	1	0	2	2	0	1	0	2	1	1	2	1	2	1	0	1	1	0	0	0	0	0	0	0	1	0	0	0	0
165	0	1	0	0	0	0	2	2	1	1	1	0	1	0	0	0	0	1	0	1	1	0	2	2	0	2	2	2	2	1	2	0	0	0	0	1	0	0	1	0	0	0	0	2	0	0	0	0	0
166	1	0	0	0	0	0	2	2	1	1	0	1	1	1	0	0	1	1	1	1	1	0	2	2	0	2	0	1	1	0	1	0	1	1	0	2	1	0	0	0	0	1	0	1	2	1	0	1	0
167	0	0	1	1	1	1	0	1	2	2	0	1	0	0	0	0	0	1	1	1	2	0	2	2	0	0	1	1	2	1	0	0	0	0	0	1	1	0	0	1	1	0	0	1	1	0	0	1	0
168	1	0	0	0	0	0	1	1	2	2	0	1	1	1	0	0	0	0	1	1	2	0	2	2	0	1	2	2	2	2	1	0	1	0	0	2	2	0	2	1	1	0	0	2	0	0	0	0	0
169	0	0	0	0	0	0	1	2	2	1	0	1	1	1	0	0	0	1	1	1	1	1	1	2	0	1	1	2	2	2	0	1	2	1	1	2	0	0	1	0	0	1	0	1	0	0	0	0	0
170	1	0	0	1	0	0	2	2	0	0	1	0	0	0	0	0	1	0	2	1	2	0	1	2	0	1	2	2	2	2	0	2	1	0	0	2	2	0	1	1	1	0	0	0	0	0	0	1	1
171	0	0	0	0	0	0	1	1	2	2	0	1	1	1	0	0	0	0	1	1	2	0	2	2	1	1	2	2	2	2	1	2	1	0	0	2	0	0	1	1	1	0	0	1	0	1	1	0	0
172	0	0	0	0	0	0	0	0	2	1	0	0	0	0	0	0	0	1	2	2	2	0	2	2	0	0	1	1	2	0	1	0	2	0	0	2	2	0	0	1	1	0	0	1	0	0	0	0	0
173	0	0	0	1	0	0	1	1	1	1	0	1	1	1	0	0	0	1	1	1	1	0	2	2	0	0	1	2	1	1	2	1	2	2	0	1	1	0	0	2	2	0	1	2	1	0	0	0	1
174	1	0	0	1	0	0	2	2	1	1	0	1	1	1	0	0	0	0	2	1	2	0	2	2	0	1	2	2	2	2	0	0	0	1	0	2	1	0	0	0	0	0	0	1	0	0	0	0	0
175	1	0	1	0	0	1	1	1	1	1	1	1	2	1	0	0	0	1	0	0	0	0	2	2	0	1	2	2	2	2	1	0	1	1	1	2	1	0	0	1	1	0	0	1	0	0	0	0	0
176	0	0	0	0	0	0	2	2	1	1	0	0	1	0	0	0	0	1	1	1	1	0	2	2	0	1	2	2	2	2	1	0	1	1	0	1	2	1	0	1	1	0	0	2	0	0	0	0	0
177	1	1	0	0	0	1	1	1	1	1	0	0	1	1	0	0	0	1	1	1	1	0	2	2	0	1	2	2	2	2	1	0	0	1	2	2	2	0	1	1	1	1	1	1	1	0	1	0	0
178	0	0	0	0	0	0	1	1	2	1	0	0	0	0	0	0	0	1	0	0	1	0	2	2	1	1	2	2	2	2	0	0	2	0	0	2	2	0	1	1	1	0	1	2	1	1	1	0	0
179	0	0	0	0	0	0	1	1	1	1	1	0	0	0	0	0	0	0	0	0	2	0	2	2	0	2	1	2	2	1	2	1	1	0	0	2	0	0	2	0	0	1	1	1	2	0	0	0	1
180	1	0	0	0	0	0	1	2	1	0	0	0	0	0	0	0	0	1	1	1	1	0	2	2	0	0	2	2	2	1	1	1	2	1	0	2	2	0	0	2	1	1	1	1	1	0	0	0	0
181	1	0	0	1	0	0	1	1	1	1	0	0	1	0	0	0	0	0	1	2	2	0	2	2	0	2	2	2	2	1	1	2	1	0	1	2	1	0	0	1	1	0	0	1	0	0	0	0	0
182	0	0	0	0	0	0	0	1	2	1	0	0	0	0	0	0	1	2	1	1	1	0	2	2	0	0	1	1	2	1	0	1	2	0	0	1	2	0	1	1	1	1	1	2	1	0	0	0	0
183	1	0	0	1	0	1	2	2	1	0	1	0	0	0	0	0	0	1	0	0	1	0	0	0	0	0	1	1	1	1	1	1	2	1	0	1	2	0	0	2	2	1	1	2	1	2	0	0	0
184	1	0	0	0	0	1	1	1	2	2	1	0	1	0	0	0	0	0	0	0	0	0	2	2	0	0	2	0	1	0	1	0	1	0	0	1	2	0	0	1	1	0	1	2	0	1	1	1	0
185	1	0	0	0	0	0	1	1	1	1	1	1	1	1	0	0	0	0	2	2	2	0	1	1	0	1	2	2	2	1	2	2	2	0	1	2	1	0	2	0	0	0	0	2	1	1	0	0	0
186	0	0	1	0	1	0	0	0	2	2	0	1	1	0	0	0	0	1	1	2	2	0	2	2	1	0	0	2	1	1	1	0	0	0	0	2	1	0	0	1	1	0	1	2	1	0	1	0	0
187	0	0	0	0	0	0	2	2	0	0	2	0	0	0	0	0	0	1	2	2	2	0	2	2	1	1	2	2	2	2	0	2	1	0	0	2	1	0	0	0	0	0	1	1	1	0	0	0	0
188	0	0	0	0	0	0	1	2	1	0	1	1	0	0	0	0	0	0	2	2	2	1	1	2	1	0	2	2	2	2	1	1	2	1	0	2	1	0	2	0	0	0	0	0	0	0	0	0	1
189	0	1	0	0	0	0	1	1	0	0	1	0	1	0	0	0	0	1	2	2	2	0	1	1	1	0	2	2	2	2	1	0	1	0	0	1	1	1	0	1	1	0	0	1	0	0	0	0	2
190	1	0	0	0	0	2	1	1	2	2	0	0	0	0	0	0	0	0	1	1	0	1	1	2	0	1	2	2	2	2	0	2	1	0	0	0	2	0	1	1	1	1	0	0	1	0	0	0	1
191	1	0	0	0	0	0	2	2	1	1	1	1	1	1	0	0	1	0	2	1	2	2	0	2	0	1	1	2	1	1	2	2	2	0	0	2	1	1	0	0	0	0	0	2	0	0	0	0	1
192	1	0	0	0	0	0	1	2	1	0	0	0	1	0	0	0	0	0	0	1	2	0	2	2	0	1	0	1	1	0	1	1	1	0	0	2	1	0	2	0	0	0	0	0	0	0	1	0	0
193	0	0	0	0	0	0	0	0	2	1	1	1	2	2	0	0	0	1	1	1	1	0	2	2	0	2	1	1	1	1	0	1	2	0	0	0	0	1	1	0	0	1	1	1	1	1	0	1	0
194	0	0	0	1	0	0	2	2	1	1	0	0	0	0	0	0	0	0	1	1	1	0	2	2	0	1	2	2	2	2	1	1	2	2	0	1	1	0	0	1	1	1	1	1	1	1	0	0	1
195	1	0	1	1	1	1	2	2	0	0	2	1	2	2	0	0	0	0	1	1	2	0	1	1	1	1	2	2	2	2	0	0	1	0	0	2	2	0	2	0	0	0	1	2	1	0	1	0	0
196	1	0	0	0	0	0	1	1	1	1	0	0	1	0	0	0	0	0	1	1	1	0	2	2	0	2	0	1	1	0	1	1	1	0	1	2	0	0	2	1	0	1	1	1	1	0	0	1	0
197	0	0	0	0	0	0	1	1	0	0	2	2	2	2	0	0	1	1	2	2	2	0	2	2	0	1	2	2	2	2	1	1	0	0	0	1	2	0	0	1	1	0	0	1	0	0	1	1	0
198	1	0	0	0	0	1	1	1	1	1	0	0	1	0	0	0	0	0	2	2	2	0	2	2	0	1	2	2	2	2	1	0	1	0	0	2	1	0	1	1	0	0	0	1	0	1	0	1	0
199	0	0	0	1	0	0	2	2	0	0	0	0	0	0	0	0	0	0	1	1	1	0	1	1	1	1	1	1	1	0	1	1	1	0	0	2	1	0	2	0	0	0	0	0	0	0	0	0	1
200	1	0	1	1	0	0	1	2	1	0	1	0	0	0	0	0	0	0	2	1	2	0	2	2	0	1	1	1	2	1	1	0	2	0	0	1	1	1	0	1	1	0	2	2	0	0	0	0	1
201	1	0	0	1	0	0	0	0	2	1	0	0	0	0	0	0	0	1	1	1	1	0	2	2	1	0	1	2	1	1	2	0	1	0	0	1	2	0	2	0	0	1	1	2	0	0	0	1	0
202	1	0	1	1	0	0	1	2	2	0	0	1	2	1	0	0	1	1	1	1	1	0	2	2	0	1	0	1	1	1	1	1	2	0	0	1	1	0	0	0	0	1	1	2	1	1	0	0	1
203	1	0	0	0	0	0	1	1	1	1	0	1	2	0	1	1	0	0	0	0	0	0	1	1	0	0	2	2	2	2	1	1	1	0	0	2	1	0	1	1	1	0	0	2	1	1	1	0	0
204	1	0	0	0	0	1	0	1	2	1	0	1	1	1	0	0	0	0	2	1	2	0	0	1	1	1	0	1	1	0	1	1	2	1	0	1	1	0	1	1	1	0	0	2	0	0	0	0	0
205	1	0	0	1	0	1	1	1	1	1	0	0	0	0	0	0	0	0	2	1	2	0	2	2	1	0	0	1	1	1	1	0	1	2	0	2	0	0	1	1	1	0	0	2	1	1	0	1	0
206	1	0	0	0	0	0	0	0	2	2	0	1	1	1	0	0	1	1	0	0	1	0	2	2	0	1	1	1	2	1	0	0	1	0	0	2	2	0	1	1	1	0	0	2	2	0	0	0	0
207	1	0	0	0	0	0	2	2	1	1	1	0	2	2	0	0	0	1	1	2	2	0	2	2	0	1	1	1	2	1	0	0	2	1	1	1	2	0	1	1	1	0	0	0	0	0	0	0	0
208	1	0	0	0	0	1	1	1	1	1	0	0	0	0	0	0	0	0	1	1	1	0	2	2	0	1	1	2	2	1	2	0	1	0	0	2	1	0	1	2	2	0	0	1	0	0	0	0	1
209	1	0	0	0	0	0	2	2	1	1	1	0	2	0	0	0	0	1	2	2	2	0	1	2	0	1	2	2	2	0	1	0	0	0	1	2	1	0	1	1	1	2	2	2	2	1	0	0	0
210	1	0	0	0	0	0	0	0	2	2	0	0	1	0	0	0	0	1	1	0	1	0	2	2	1	1	2	2	2	1	1	0	1	0	0	2	2	0	0	2	2	0	0	2	0	1	0	0	1
211	1	0	0	1	0	0	2	2	2	1	0	1	1	1	0	0	0	1	1	1	1	0	0	0	1	0	0	2	1	1	2	0	2	0	0	1	1	0	0	1	1	0	2	2	1	0	0	0	0
212	1	0	1	0	1	0	1	1	1	1	1	0	2	0	1	1	0	1	1	2	2	0	2	2	0	1	0	1	2	1	0	0	2	1	1	2	2	0	0	2	2	0	0	1	0	0	1	0	0
213	1	0	0	0	0	0	0	0	2	2	0	1	2	1	0	0	0	1	1	1	1	0	0	1	0	0	1	1	2	1	0	1	1	0	0	2	2	0	0	2	2	0	0	2	0	1	0	0	0
214	0	0	0	0	0	2	1	1	2	2	0	1	1	1	0	0	0	1	0	0	0	0	2	2	1	1	1	1	2	1	0	0	0	0	1	2	1	0	1	1	0	1	1	1	1	2	0	0	0
215	1	0	0	0	0	1	1	1	1	1	0	0	1	1	0	0	0	1	0	0	0	0	2	2	0	1	1	1	2	0	0	0	2	1	1	1	1	0	0	1	1	0	0	0	2	1	1	1	0
216	0	0	1	0	0	1	1	2	2	0	0	1	1	0	1	1	1	2	1	1	2	0	2	2	0	0	2	2	2	2	1	0	2	0	0	2	0	1	1	0	0	1	1	2	1	0	0	0	0
217	1	0	0	0	0	0	0	1	2	1	0	1	1	1	0	0	0	1	2	2	2	0	2	2	0	1	2	2	2	2	0	0	1	0	0	2	1	0	1	1	1	0	0	1	0	0	0	0	1
218	1	0	1	0	1	0	1	1	1	1	1	0	1	1	0	0	1	0	2	1	2	0	2	2	0	1	2	2	2	1	2	2	2	0	0	2	1	1	0	1	1	0	0	0	0	0	0	0	0
219	0	0	0	0	0	0	0	1	2	1	0	0	1	0	0	0	0	0	2	2	2	0	2	2	0	1	0	1	2	0	0	1	2	0	0	2	1	1	1	0	0	0	0	2	0	0	1	1	0
220	0	0	0	1	0	0	1	1	2	2	0	1	1	1	0	0	0	0	1	1	1	0	1	1	1	1	1	1	2	1	0	1	1	1	2	2	1	0	2	0	0	0	0	1	1	0	0	0	0
221	0	0	1	1	0	0	1	2	2	1	0	0	0	0	0	0	0	0	2	2	2	0	1	1	0	1	1	2	2	1	0	1	2	1	0	1	1	0	1	1	1	0	0	2	0	0	0	0	0
222	1	0	0	0	0	0	2	2	1	1	1	1	2	2	0	0	0	2	1	1	2	0	2	2	0	1	1	1	2	0	1	1	1	0	0	1	1	1	0	1	1	1	1	1	1	1	0	1	0
223	0	0	0	0	0	0	1	1	1	1	0	1	1	1	0	0	0	1	1	1	1	0	2	2	0	1	2	2	2	1	2	1	0	0	0	2	1	0	0	0	0	1	1	2	1	1	0	0	1
224	1	0	1	1	1	0	2	2	1	1	1	0	0	0	0	0	0	0	2	1	2	0	2	2	0	1	1	1	2	1	0	0	1	0	0	1	1	0	1	1	1	0	0	2	1	1	0	0	1
225	0	0	0	0	0	1	1	1	1	1	0	0	0	0	0	1	0	0	1	1	1	0	2	2	0	1	0	1	1	1	1	0	2	1	0	1	2	0	1	1	1	1	0	0	2	0	0	0	0
226	1	0	1	0	0	1	2	2	1	1	0	0	0	0	0	0	0	0	1	1	1	1	2	2	0	0	0	1	2	0	0	2	1	0	1	2	2	0	0	1	1	0	1	2	1	0	0	0	1
227	0	1	0	0	0	0	2	2	1	0	0	0	0	0	0	0	0	0	2	2	2	0	1	1	1	2	0	2	1	1	1	0	1	1	0	2	1	0	1	1	1	1	0	1	0	1	0	0	0
228	0	0	0	0	0	0	0	1	2	1	0	0	0	0	0	0	0	0	1	2	2	0	2	2	0	1	2	2	2	2	0	0	0	0	1	2	1	0	1	1	1	1	0	0	2	0	0	1	0
229	0	0	0	0	0	1	2	2	1	1	0	0	1	0	0	0	0	0	2	2	2	1	2	2	0	0	1	1	2	0	0	0	2	2	2	2	1	0	1	2	0	0	0	1	0	1	1	0	0
230	1	0	0	0	0	0	0	0	2	2	0	1	1	1	0	0	0	1	2	2	2	1	2	2	0	0	2	2	2	2	0	0	0	0	1	2	1	0	1	2	1	1	1	1	1	0	0	0	0
231	0	0	1	1	0	1	1	1	2	2	0	1	1	1	0	0	0	2	1	1	1	0	2	2	0	0	2	2	2	2	1	1	1	0	0	2	2	0	0	1	1	0	0	2	0	0	0	1	0
232	0	0	0	0	0	0	2	2	0	0	0	1	1	0	1	1	0	1	0	1	1	0	2	2	1	1	1	1	2	1	0	0	1	1	0	1	2	0	0	1	1	0	0	2	0	0	0	0	0
233	0	0	0	0	0	1	1	2	1	0	0	1	1	1	0	0	1	2	2	2	1	0	2	2	0	2	1	1	2	1	0	0	1	1	1	2	0	0	1	0	0	1	1	2	1	1	0	0	0
234	1	0	0	0	0	0	2	2	0	0	1	1	1	1	0	0	0	1	2	2	2	0	1	1	1	0	1	1	2	1	1	0	2	0	0	2	1	0	0	0	0	1	1	1	1	0	0	0	0
235	1	0	0	0	0	0	0	0	2	1	0	1	2	1	0	0	1	1	2	2	2	1	1	1	0	1	1	2	1	1	1	1	1	0	0	2	1	0	1	1	1	0	0	2	0	0	0	0	0
236	0	0	0	1	0	0	2	2	1	1	0	1	1	1	0	0	0	1	0	0	0	0	2	2	0	0	1	1	2	1	0	2	1	0	0	0	2	0	2	0	0	1	1	1	1	1	0	0	0
237	0	0	0	0	0	0	1	1	1	1	1	0	1	1	0	1	1	2	1	1	1	0	2	2	0	0	2	2	2	1	2	0	1	0	0	2	1	0	1	2	1	0	1	1	1	0	0	0	1
238	0	0	0	0	0	0	0	1	2	1	0	1	1	1	0	0	1	1	0	0	1	0	1	1	1	0	2	2	2	1	1	1	1	0	1	1	2	0	1	1	1	1	1	2	1	0	1	1	0
239	1	0	0	1	0	0	0	0	2	2	0	0	1	0	0	0	0	1	1	0	0	0	2	2	1	2	1	2	1	1	2	0	1	1	0	0	1	0	0	0	0	0	0	2	0	0	1	0	0
240	1	0	0	1	0	0	0	0	2	1	1	0	1	0	0	0	0	0	1	1	1	0	2	2	0	1	2	2	2	1	2	0	0	0	1	2	2	0	0	1	1	0	0	2	0	0	2	0	0
241	1	0	1	1	0	0	0	1	2	1	1	0	0	0	0	0	0	0	1	1	2	0	1	2	0	2	1	2	2	1	1	2	2	0	0	0	1	1	0	1	1	0	1	2	0	1	0	0	0
242	1	0	0	2	0	0	1	1	2	2	0	1	1	1	0	0	0	0	0	0	2	2	0	2	0	1	1	2	2	1	1	0	0	0	0	2	1	0	1	1	1	1	1	2	1	2	1	0	0
243	0	0	0	0	0	0	1	1	1	1	1	0	1	0	0	1	0	0	0	1	2	0	2	2	0	2	2	2	2	2	0	0	0	0	0	2	1	0	1	0	0	0	1	2	0	0	0	0	1
244	1	0	0	1	0	0	1	1	1	1	1	1	1	1	0	0	0	0	1	1	2	0	2	2	0	1	1	2	2	2	0	1	2	1	0	1	1	1	0	0	0	0	1	1	1	0	0	0	0
245	1	0	1	1	0	0	1	1	1	1	0	0	1	0	0	0	0	0	1	1	1	0	2	2	0	1	2	1	2	1	0	1	1	2	1	1	2	0	1	2	1	0	0	1	0	0	0	0	0
246	0	0	0	0	0	0	1	1	1	0	1	1	1	1	0	0	0	0	0	0	1	0	2	2	0	1	2	2	2	2	0	2	2	0	0	2	2	0	0	2	2	1	1	2	0	0	1	0	0
247	0	0	0	0	0	1	0	0	2	1	1	0	1	1	0	0	0	0	1	1	1	0	2	2	0	1	2	2	2	2	1	0	1	2	0	2	1	0	0	2	2	1	0	1	0	0	0	0	0
248	0	0	0	1	0	0	1	1	2	2	0	1	2	2	0	0	0	1	1	1	1	0	1	1	1	1	0	1	1	1	1	0	1	1	0	2	1	0	1	1	1	0	1	1	1	0	0	1	0
249	1	0	0	0	0	0	2	2	1	1	1	1	2	2	0	0	0	1	2	2	2	0	2	2	0	2	1	1	2	1	0	0	1	1	0	1	1	1	0	1	1	0	0	0	2	1	0	0	0
250	1	0	0	0	0	1	0	1	2	1	1	0	0	0	0	0	0	0	1	1	1	0	1	1	0	0	1	2	2	1	2	0	2	1	1	1	1	1	0	1	1	1	1	2	1	0	0	0	1
251	0	0	0	1	0	0	1	2	1	0	1	1	1	0	0	0	0	1	0	0	1	0	2	2	0	2	2	2	2	2	0	1	1	2	1	2	1	0	0	1	1	0	1	2	1	1	0	0	0
252	0	1	0	0	0	0	2	2	0	0	1	0	0	0	0	0	0	0	0	0	0	1	2	2	0	1	2	2	2	0	0	1	2	0	1	1	2	0	1	1	1	0	1	2	1	0	0	0	1
253	0	0	0	0	0	0	1	1	1	1	1	1	2	1	1	1	0	0	1	1	1	0	2	2	0	0	1	2	2	2	0	1	2	0	1	1	1	0	1	1	1	0	0	2	0	0	0	0	1
254	0	0	1	1	1	0	0	1	1	0	1	1	1	1	0	0	0	1	0	0	0	0	2	2	1	2	1	2	2	1	0	1	2	0	0	1	2	1	0	0	0	0	0	1	0	0	0	0	0
255	1	0	0	0	0	1	2	2	2	1	0	1	2	0	1	1	0	0	1	1	0	1	2	2	0	2	2	2	2	2	1	0	0	1	1	1	1	0	1	1	1	0	0	0	0	1	0	0	0
256	0	0	0	0	0	0	1	2	1	1	0	0	1	1	0	1	0	1	1	1	1	0	1	2	0	1	2	2	2	1	0	1	1	0	1	2	1	0	1	1	0	2	2	2	2	1	1	0	0
257	0	0	1	0	1	1	0	1	1	1	1	0	0	0	0	0	0	2	1	1	1	0	0	0	1	0	1	1	2	2	1	2	2	0	0	1	1	0	2	1	0	0	0	2	0	0	0	0	1
258	1	0	0	0	0	1	2	2	0	0	0	1	0	0	0	0	0	2	1	1	1	0	2	2	1	0	2	2	2	2	0	0	1	1	0	1	0	0	2	0	0	0	2	2	0	0	0	0	0
259	0	1	0	0	0	0	2	2	1	1	0	0	0	0	0	0	0	1	0	1	1	0	2	2	0	2	1	1	1	1	2	1	2	0	0	1	2	0	1	1	1	0	0	2	1	0	0	0	0
260	0	0	1	0	1	0	0	0	2	2	0	0	2	1	0	1	0	1	1	0	2	0	2	2	0	1	2	2	2	1	1	0	1	0	0	2	1	0	0	1	1	0	1	1	1	0	0	0	1
261	1	0	0	0	0	0	0	1	2	1	0	2	2	2	0	0	0	2	1	1	2	0	0	1	1	1	2	2	1	0	1	1	1	2	1	2	1	0	2	0	0	0	0	1	0	0	0	0	1
262	1	0	0	1	0	0	1	1	1	1	1	0	0	0	0	1	1	2	1	1	1	0	2	2	0	1	0	1	1	1	1	0	1	1	0	2	2	0	1	1	1	1	1	1	1	0	1	0	0
263	1	0	0	1	0	0	1	2	2	1	0	0	0	0	0	0	0	0	0	0	0	0	1	1	0	1	2	2	2	2	1	2	2	0	0	1	0	1	1	0	0	1	1	2	1	0	0	0	0
264	1	1	1	0	1	0	0	1	2	0	0	1	1	1	0	0	0	1	2	2	2	0	2	2	0	1	2	1	2	1	0	1	1	2	1	2	1	1	0	1	1	1	1	2	0	1	1	0	0
265	1	0	0	1	0	1	0	1	2	1	0	0	0	0	0	0	0	0	0	0	1	0	2	2	0	1	2	2	2	2	1	2	2	1	1	2	0	0	1	0	0	0	1	2	1	0	1	0	0
266	1	0	0	0	0	1	1	1	1	1	1	0	1	1	0	1	0	1	2	2	2	0	2	2	1	1	1	1	2	0	0	1	2	1	0	2	0	0	0	1	1	0	0	2	0	0	1	0	0
267	1	0	0	0	0	0	1	1	1	1	1	0	0	0	0	0	0	1	2	2	2	0	1	1	1	1	2	2	2	1	0	0	2	1	0	1	2	0	0	1	1	1	1	2	1	2	0	1	0
268	1	0	0	1	0	0	0	1	2	1	0	0	2	0	1	1	0	0	2	2	2	0	1	1	1	2	1	1	1	1	1	1	2	0	0	2	1	0	1	1	1	1	1	2	1	1	0	0	0
269	1	0	0	0	0	0	2	2	0	0	0	0	0	0	0	0	0	1	0	0	1	0	2	2	0	1	1	2	0	0	2	1	2	1	1	2	1	1	0	1	1	0	0	1	0	1	0	0	2
270	0	0	0	1	0	0	1	1	1	1	0	0	0	0	0	0	0	0	2	2	1	0	2	2	0	1	2	2	1	0	2	0	0	0	0	2	1	0	0	1	1	0	0	1	0	0	0	0	0
271	0	0	0	1	0	0	0	0	2	2	0	0	1	0	0	0	0	1	0	0	0	0	2	2	0	2	2	2	2	2	0	1	2	2	0	1	1	0	0	2	2	0	0	2	0	0	0	1	0
272	0	0	0	1	0	0	2	2	1	0	1	1	1	1	0	0	0	0	2	2	2	0	0	0	0	0	2	2	2	1	0	0	1	1	1	2	2	0	1	1	1	0	0	2	1	1	0	1	0
273	0	0	0	1	0	0	1	2	1	0	0	0	0	0	0	0	0	1	2	2	1	0	2	2	0	2	2	1	2	0	1	1	1	0	0	1	1	0	2	0	0	0	1	2	1	0	0	0	0
274	0	0	0	2	0	0	1	1	1	1	1	1	1	1	0	0	0	0	1	0	1	0	2	2	0	1	1	1	2	0	1	2	2	0	0	1	2	0	0	1	1	1	1	1	1	2	0	1	0
275	0	0	0	0	0	0	2	2	1	0	1	0	0	0	0	0	0	1	1	0	2	0	1	1	1	0	1	1	2	1	1	0	0	0	0	2	1	0	1	1	1	0	0	1	0	0	0	0	1
276	1	0	0	0	0	0	0	0	2	2	0	1	1	1	0	0	0	0	2	2	2	0	2	2	0	0	0	1	1	0	1	0	1	0	0	1	2	0	0	1	1	1	0	0	1	1	0	0	2
277	0	0	0	0	0	0	2	2	1	1	0	0	1	0	0	0	0	1	1	1	2	0	1	2	0	0	2	2	2	2	1	0	1	1	1	1	1	0	0	1	1	2	2	2	2	1	0	0	1
278	0	0	0	0	0	0	1	1	0	0	0	0	1	0	0	0	0	0	1	0	1	0	2	2	0	1	1	0	2	0	0	0	2	1	1	1	1	0	2	0	0	0	0	1	0	0	0	0	0
279	1	0	0	0	0	0	1	2	2	1	0	1	1	1	0	0	0	0	1	2	2	0	2	2	0	1	2	2	2	2	0	1	1	0	0	2	2	0	1	1	1	2	1	2	1	0	0	0	1
280	1	0	0	0	0	0	0	0	1	1	1	0	1	1	0	0	0	0	2	2	2	0	2	2	0	0	2	2	2	2	0	1	1	1	0	2	1	0	1	2	2	1	1	2	1	1	0	0	0
281	1	0	0	0	0	0	1	1	2	2	0	0	0	0	0	0	0	0	1	1	1	0	2	2	0	0	1	2	2	1	1	0	1	1	0	1	1	0	0	0	0	1	1	1	1	0	0	0	0
282	1	0	1	0	1	0	2	2	0	0	0	0	0	0	0	0	0	1	1	1	2	0	2	2	0	1	2	2	2	2	1	0	1	1	0	2	1	0	2	0	0	0	0	0	0	0	0	0	0
283	0	0	0	0	0	1	0	0	2	2	0	1	1	1	0	0	0	1	0	0	1	0	1	1	1	0	2	1	2	1	1	0	1	1	0	1	1	0	0	1	1	2	2	2	2	1	0	0	0
284	0	0	0	0	0	0	2	2	0	0	2	2	2	2	0	0	0	1	1	1	1	0	2	2	0	0	2	2	2	2	2	0	2	0	0	2	1	0	1	0	0	0	0	0	0	0	0	0	0
285	0	0	0	0	0	0	1	1	2	2	0	1	1	1	0	0	0	0	2	2	2	0	2	2	1	0	2	2	2	2	1	1	2	0	1	2	1	0	1	1	1	0	0	1	0	0	1	0	0
286	1	0	0	0	0	0	2	2	0	0	0	0	0	0	0	0	0	1	1	1	1	0	2	2	0	1	2	2	2	1	0	0	2	1	0	2	1	0	1	1	1	0	1	2	2	0	0	0	0
287	1	0	1	0	1	0	1	2	1	0	0	0	0	0	0	1	0	0	2	1	2	0	2	2	0	1	2	2	2	2	0	0	0	0	0	2	0	0	2	0	0	0	0	0	0	0	0	1	1
288	0	0	0	0	0	0	2	2	1	1	0	1	1	1	0	0	0	1	0	0	1	0	2	2	0	0	0	1	1	0	1	0	2	1	0	2	2	0	2	1	1	0	0	1	0	0	0	0	0
289	0	0	0	0	0	0	2	2	0	0	2	0	1	0	0	0	0	1	1	1	2	0	2	2	0	2	1	1	2	0	1	1	2	1	0	2	1	1	0	1	1	0	0	1	0	0	0	0	1
290	0	0	0	0	0	0	2	2	1	1	1	0	1	0	0	0	0	0	1	1	1	0	2	2	0	1	2	2	2	1	0	0	1	0	0	2	1	0	0	1	1	0	1	1	1	0	0	1	0
291	1	0	0	0	0	0	2	2	2	2	0	1	2	2	0	0	0	0	0	0	1	0	2	2	0	1	1	1	2	1	0	1	2	0	0	1	2	0	0	2	2	0	0	2	0	0	0	0	0
292	0	0	0	0	0	1	2	2	1	0	0	1	1	1	0	0	0	1	0	0	0	0	1	2	0	0	1	2	1	1	1	1	0	0	0	2	0	0	1	0	0	0	0	2	1	0	1	0	0
293	0	0	0	1	0	0	2	2	0	0	2	2	1	1	0	0	0	0	1	1	1	0	2	2	0	0	1	2	1	1	2	1	1	0	0	2	2	0	2	0	0	0	2	2	1	1	1	1	0
294	1	0	0	0	0	0	1	1	2	2	0	1	1	1	0	0	1	1	0	0	1	0	0	1	1	1	2	2	2	1	2	2	2	0	0	1	1	1	0	1	1	0	1	2	0	0	0	0	0
295	1	0	0	1	0	0	1	1	1	1	0	0	0	0	0	0	0	0	0	0	0	0	0	1	0	1	1	2	2	2	0	0	0	0	0	2	2	0	0	2	2	0	0	0	0	0	1	0	0
296	0	0	0	0	0	0	2	2	0	0	0	1	1	1	0	0	0	1	0	0	0	0	2	2	1	2	2	2	2	2	0	1	2	0	0	1	2	0	0	2	2	0	0	2	0	1	0	0	0
297	0	0	0	0	0	0	2	2	0	0	1	0	1	0	0	0	0	0	0	0	0	0	2	2	0	0	1	1	2	0	1	1	1	1	0	1	1	0	0	1	1	0	1	2	1	0	0	0	0
298	1	0	0	0	0	0	2	2	1	1	0	0	1	0	0	0	0	0	2	2	2	1	0	1	0	0	0	2	1	1	1	0	1	1	0	1	1	0	1	1	1	0	2	2	1	1	1	0	0
299	1	0	0	0	0	0	1	1	1	1	1	0	0	0	0	0	0	0	0	0	0	0	2	2	0	1	1	2	2	1	1	1	1	0	0	2	1	0	0	2	2	0	0	0	1	0	0	0	0
300	1	0	0	1	0	0	1	2	1	0	1	1	1	1	0	0	0	0	1	1	1	0	2	2	0	2	2	2	2	1	2	0	0	1	0	2	2	0	0	1	1	1	1	2	1	0	0	0	0
301	1	0	0	0	0	0	1	1	2	2	0	0	0	0	0	0	0	1	1	1	1	0	2	2	0	1	0	1	1	1	1	1	0	0	0	1	1	0	1	2	1	1	1	2	1	1	0	0	0
302	1	0	0	0	0	0	0	0	2	2	0	0	0	0	0	0	0	1	1	1	2	0	2	2	0	1	1	1	2	1	0	0	2	1	0	2	1	0	1	1	1	0	1	1	1	1	0	0	0
303	0	0	1	1	0	0	2	2	1	0	1	0	2	1	0	1	0	0	1	1	2	2	0	2	0	1	1	1	2	0	1	0	2	0	0	1	2	0	0	2	2	0	1	2	0	0	0	0	0
304	0	0	0	0	0	0	1	1	1	1	1	1	1	1	0	0	0	1	1	1	2	0	1	1	1	1	2	2	2	2	1	1	2	2	0	2	0	0	1	1	1	1	1	2	2	0	0	0	0
305	1	0	0	1	0	0	2	2	1	1	0	0	1	0	0	0	0	0	1	2	2	0	1	1	0	1	1	2	1	1	1	1	2	0	0	1	1	0	1	1	1	0	0	1	0	0	0	0	0
306	1	0	1	0	1	1	1	2	0	0	1	0	0	0	0	0	0	0	1	1	1	0	2	2	0	0	1	2	2	1	0	0	1	0	0	1	2	0	0	2	2	0	0	2	0	0	0	0	1
307	1	0	1	1	0	0	0	0	2	2	0	0	0	0	0	0	0	0	1	1	1	0	1	1	1	0	1	2	1	1	1	0	2	0	0	1	1	0	0	0	0	0	0	1	0	0	0	0	0
308	1	0	0	2	0	0	0	1	2	1	1	0	0	0	0	0	0	0	1	1	2	0	2	2	0	2	0	2	0	0	2	0	1	0	0	2	1	0	1	1	1	0	0	1	1	1	0	0	0
309	0	0	0	0	0	0	0	0	2	2	0	0	1	1	0	0	1	1	1	1	1	0	2	2	0	2	0	1	1	1	1	1	2	0	0	1	1	0	0	1	1	1	1	2	1	0	0	0	0
310	0	0	0	0	0	0	0	0	2	2	0	0	1	0	0	0	0	0	0	0	0	1	1	2	0	1	1	2	2	1	1	1	1	0	1	2	2	0	0	2	2	0	0	2	1	1	0	0	0
311	0	0	0	0	0	1	1	1	2	2	0	0	1	1	0	0	0	1	1	2	2	0	2	2	0	0	0	2	1	0	1	0	2	0	0	2	1	1	0	1	1	0	0	2	0	1	0	0	0
312	1	0	0	0	0	0	1	2	2	1	0	1	1	1	0	0	0	0	2	2	2	0	2	2	1	0	1	2	1	1	2	1	0	0	0	2	1	0	2	0	0	0	0	1	0	1	1	0	0
313	1	0	0	0	0	1	0	1	2	1	1	1	2	2	0	1	0	1	2	2	2	0	2	2	0	1	1	2	2	1	2	0	0	0	1	2	1	0	0	1	1	0	0	1	0	0	0	1	0
314	1	0	0	0	0	1	2	2	1	1	0	1	1	1	0	0	0	0	2	2	2	0	2	2	0	0	2	2	2	1	2	1	1	1	1	2	1	0	0	1	1	0	1	2	1	1	0	1	0
315	0	1	0	0	0	0	2	2	1	1	0	2	2	2	0	0	1	1	1	1	1	0	1	1	1	1	2	2	2	2	1	1	1	1	0	0	1	0	1	2	1	0	0	2	0	1	0	0	1
316	0	0	1	1	0	0	2	2	1	1	1	0	0	0	0	0	0	1	2	2	2	0	2	2	1	0	2	2	2	2	0	0	1	0	0	2	1	0	0	1	1	1	1	1	1	0	0	1	0
317	1	0	0	0	0	1	1	1	2	1	0	0	0	0	0	1	1	1	1	1	1	0	1	2	0	1	2	2	2	2	0	0	0	0	1	2	2	0	0	2	2	0	1	1	0	1	0	0	0
318	1	0	0	0	0	0	2	2	1	1	0	0	1	0	0	0	0	0	2	2	2	1	2	2	0	0	1	2	0	0	2	0	0	0	0	2	1	0	1	1	1	1	1	2	1	0	0	0	0
319	0	0	0	0	0	0	2	2	1	1	1	0	0	0	0	0	0	0	2	2	2	0	2	2	0	2	0	1	2	0	1	2	2	0	0	2	1	0	1	2	1	0	1	1	0	1	0	0	1
320	1	0	0	0	0	1	2	2	2	1	0	0	0	0	0	0	1	2	1	1	1	0	2	2	0	0	1	1	1	1	1	0	1	1	0	2	1	0	1	1	1	1	1	2	1	2	0	1	0
321	0	1	0	0	0	1	0	1	2	1	0	1	1	1	0	0	0	0	1	1	1	0	2	2	1	1	2	2	2	1	2	1	2	0	0	2	1	0	0	2	2	0	0	1	0	0	0	0	0
322	0	0	0	1	0	0	2	2	1	1	0	0	0	0	0	0	0	0	2	1	2	0	0	0	0	0	2	2	2	2	0	0	2	1	0	1	1	0	1	1	1	0	0	2	0	0	0	0	0
323	1	0	0	0	0	0	1	2	1	0	0	0	0	0	0	0	0	1	0	0	1	0	2	2	0	1	2	2	2	1	2	2	1	1	1	2	1	0	0	2	2	0	0	2	1	0	0	0	0
324	0	0	0	0	0	0	2	2	1	0	1	0	0	0	0	0	0	0	1	1	1	0	2	2	1	0	2	2	2	2	0	0	0	1	0	2	2	0	2	1	1	0	0	1	0	1	0	0	1
325	1	0	1	1	1	1	1	1	1	0	1	1	1	0	1	1	0	1	1	1	2	0	2	2	0	2	1	1	2	2	1	1	2	1	0	2	1	1	0	1	0	0	0	1	0	1	0	0	0
326	1	0	0	1	0	0	1	2	2	0	0	0	0	0	0	1	0	0	1	1	1	0	2	2	0	2	2	2	2	2	0	1	2	0	0	2	1	0	0	1	1	1	1	2	0	0	0	0	1
327	1	0	0	1	0	1	2	2	1	1	0	0	1	1	0	0	0	0	1	1	1	0	2	2	0	2	1	2	1	1	2	1	1	1	2	2	1	0	2	0	0	0	0	1	0	0	0	0	0
328	0	0	0	1	0	0	1	2	2	1	0	0	0	0	0	0	0	0	1	1	2	0	2	2	0	1	1	2	2	2	0	0	2	0	0	2	1	0	2	0	0	0	1	1	1	0	0	0	1
329	0	0	0	2	0	0	1	1	0	0	1	1	0	0	0	0	0	0	2	1	2	0	1	1	0	0	1	1	1	1	1	0	2	0	0	2	2	0	0	2	2	1	1	2	1	0	0	0	1
330	0	0	0	0	0	0	0	0	2	1	0	0	0	0	0	0	0	0	2	1	2	0	1	1	1	0	1	1	2	1	0	0	1	1	0	2	1	1	0	1	1	0	0	2	1	1	0	0	0
331	1	1	0	0	0	0	2	2	1	0	1	0	0	0	0	1	0	0	1	1	1	0	2	2	0	0	2	2	2	2	0	1	1	0	1	1	1	0	1	1	1	0	0	2	0	1	0	0	1
332	0	0	0	0	0	0	1	1	2	2	0	1	1	1	0	0	1	1	1	2	2	0	2	2	0	1	2	2	2	1	1	0	1	0	0	1	1	1	0	1	1	0	1	1	1	1	0	0	0
333	1	0	0	0	0	1	1	1	2	2	0	1	1	1	0	0	0	1	2	2	2	0	1	1	0	1	1	1	2	1	0	1	1	0	0	2	1	0	0	1	1	1	1	2	1	1	0	0	0
334	0	0	0	0	0	1	2	2	1	1	0	0	1	0	0	0	0	0	2	2	1	0	2	2	0	0	1	1	1	1	1	0	1	1	0	2	1	0	1	1	1	0	1	2	2	0	0	0	0
335	1	0	0	1	0	0	1	1	1	1	1	0	0	0	0	0	0	0	1	1	1	0	1	1	0	0	2	2	2	2	0	0	1	1	0	2	2	0	1	1	1	1	1	1	1	0	0	0	0
336	0	0	1	0	1	2	0	0	2	2	0	0	2	1	0	0	0	0	2	2	2	0	2	2	0	0	2	0	1	0	1	1	1	1	0	1	1	0	1	1	1	0	0	0	1	0	0	0	0
337	0	0	0	0	0	1	0	1	2	1	0	2	2	2	0	0	0	0	2	1	2	0	2	2	0	1	2	2	2	1	1	1	2	0	1	1	0	1	1	0	0	1	1	2	0	0	1	0	1
338	1	0	0	0	0	0	0	1	2	1	1	0	0	0	0	0	0	0	2	1	2	0	2	2	0	2	1	1	2	1	0	0	0	0	0	1	0	1	1	0	0	0	0	0	0	1	0	0	0
339	0	0	0	1	0	0	0	1	2	0	0	1	1	1	0	0	0	1	1	2	2	0	2	2	1	1	1	1	1	1	0	2	1	0	0	2	1	0	0	1	1	0	0	2	0	0	0	0	0
340	0	0	0	0	0	0	0	1	1	1	1	0	0	0	0	0	0	0	1	1	1	0	2	2	0	1	1	1	1	1	0	0	1	1	1	2	1	0	1	1	1	0	0	2	0	0	1	0	0
341	1	0	0	0	0	0	2	2	0	0	0	0	1	1	0	1	0	2	1	1	1	0	1	1	1	1	0	1	2	1	0	1	2	0	0	0	1	0	2	0	0	0	0	2	0	1	0	0	1
342	0	0	0	1	0	0	2	2	0	0	1	0	1	0	0	0	0	1	1	2	2	0	0	0	1	1	0	1	1	0	1	1	0	0	0	1	1	0	2	0	0	1	0	1	0	1	0	0	0
343	1	0	0	0	0	0	1	1	1	1	0	0	0	0	0	0	1	1	1	1	1	1	2	2	0	2	1	2	2	1	0	1	0	0	0	1	2	0	0	2	2	0	0	2	0	1	0	0	1
344	0	0	1	1	0	0	1	1	1	1	1	1	1	1	0	0	0	0	1	1	1	0	2	2	1	0	0	1	2	1	0	2	2	0	1	2	1	0	0	2	2	0	0	2	0	1	0	0	0
345	1	0	0	0	0	1	0	2	2	0	1	0	0	0	0	0	0	1	2	2	2	0	2	2	0	1	1	1	2	1	0	0	2	1	1	2	1	0	0	2	2	0	0	1	0	0	0	0	1
346	1	0	0	0	0	0	1	1	1	1	1	0	1	0	0	1	0	1	1	2	2	0	0	0	1	1	2	2	2	2	0	0	1	0	0	2	1	0	2	1	0	1	0	1	1	1	0	0	0
347	0	0	0	0	0	2	0	1	1	0	1	0	0	0	0	0	0	0	0	0	1	0	2	2	0	0	1	1	2	0	1	1	2	1	0	2	1	0	1	1	1	1	1	1	1	0	0	1	0
348	1	0	1	0	1	2	1	1	2	2	0	1	1	1	0	0	1	1	2	2	2	0	1	1	0	1	2	2	2	2	1	1	1	0	0	2	1	0	2	0	0	1	1	2	0	1	0	0	1
349	1	0	0	0	0	1	2	2	1	1	0	1	1	1	0	0	0	2	1	1	2	0	2	2	0	1	0	1	1	0	1	1	1	0	0	1	1	0	1	1	1	0	0	1	0	1	0	0	1
350	0	0	0	0	0	0	2	2	1	0	1	0	1	0	0	0	0	0	2	2	2	0	1	1	1	1	2	2	2	2	1	0	1	1	0	2	1	0	2	0	0	0	0	1	0	0	0	0	0
351	1	0	0	0	0	0	1	1	1	1	1	1	1	1	0	0	0	0	1	1	1	0	2	2	0	1	1	1	2	1	1	0	0	0	0	2	1	0	1	1	1	1	1	1	1	0	1	0	0
352	1	0	0	1	0	0	1	2	2	1	0	0	0	0	0	0	0	1	1	1	1	1	1	2	1	0	1	1	2	0	1	0	1	0	0	2	1	0	2	0	0	0	0	2	0	0	0	0	1
353	1	0	0	0	0	0	2	2	0	0	0	0	0	0	0	0	0	0	1	1	1	1	2	2	0	0	1	2	2	2	0	1	0	0	0	2	2	0	0	1	1	0	0	1	0	0	0	2	0
354	1	0	0	0	0	0	2	2	0	0	1	1	1	1	0	0	0	1	1	1	1	0	0	0	0	0	2	2	2	1	2	1	1	1	1	1	2	0	0	2	2	0	1	2	2	0	0	0	0
355	0	0	0	0	0	0	2	2	1	0	1	0	0	0	0	0	1	1	1	1	1	0	2	2	0	1	2	2	2	1	2	1	2	0	0	1	2	0	1	1	1	0	1	1	1	0	1	1	0
356	0	0	0	1	0	0	1	1	2	1	0	1	1	1	0	0	1	1	1	2	2	0	2	2	0	0	0	2	1	1	2	1	1	0	0	1	0	1	1	0	0	1	1	1	1	0	1	1	0
357	1	0	0	0	0	0	2	2	1	1	1	0	0	0	0	0	0	1	0	0	1	0	2	2	0	0	1	0	2	0	0	1	1	1	2	2	0	0	1	0	0	0	0	1	0	0	0	0	0
358	1	0	0	0	0	0	1	1	1	1	0	0	1	1	0	0	0	1	2	2	2	0	2	2	0	2	1	1	2	1	0	1	2	1	1	2	1	0	0	1	1	1	1	1	1	1	1	0	0
359	0	0	0	0	0	0	1	2	2	1	0	2	2	2	0	0	0	1	1	1	1	0	2	2	0	1	1	2	2	1	1	2	2	0	1	2	1	0	0	0	0	0	1	2	0	1	0	0	0
360	1	0	0	0	0	0	0	0	1	1	0	0	1	0	0	0	0	0	2	2	2	0	1	1	1	0	0	1	2	1	0	1	1	0	0	1	1	0	1	1	1	0	1	2	1	0	0	0	1
361	0	0	0	0	0	0	2	2	1	1	0	1	1	1	0	0	0	0	1	1	2	0	2	2	0	1	0	2	1	0	1	2	1	0	0	0	2	0	0	2	2	0	0	0	0	0	1	1	0
362	0	0	0	0	0	1	2	2	0	0	1	0	0	0	0	0	0	0	1	2	2	0	2	2	0	2	2	2	1	1	2	0	2	2	0	1	1	0	2	0	0	0	0	2	0	1	0	0	1
363	1	0	0	0	0	0	1	1	2	2	0	0	0	0	0	0	0	1	2	2	2	1	2	2	0	2	1	2	2	1	0	0	2	2	1	1	1	0	1	2	1	0	0	0	2	1	0	0	0
364	1	0	0	0	0	1	2	2	0	0	1	0	0	0	0	0	0	0	2	2	2	0	1	2	0	2	2	2	2	2	1	2	1	0	0	2	2	0	0	2	2	1	1	2	2	2	0	0	0
365	0	0	1	0	1	0	0	1	2	1	0	1	2	1	0	0	0	1	1	2	2	0	2	2	0	0	1	2	2	1	0	1	2	1	0	1	1	0	0	1	1	0	1	2	0	1	0	0	1
366	1	0	0	0	0	1	1	1	2	2	0	1	0	0	0	0	0	1	2	1	2	1	2	2	0	0	1	2	2	1	2	0	2	0	0	2	1	0	1	1	1	0	0	1	0	0	0	0	0
367	1	0	1	1	0	0	0	1	2	1	0	0	0	0	0	0	0	0	0	0	0	0	2	2	1	0	1	2	2	1	0	0	1	1	0	0	1	1	0	1	1	1	1	1	1	0	0	0	0
368	1	0	0	1	0	0	1	2	1	0	0	1	1	1	0	0	0	0	2	1	2	0	2	2	0	2	2	2	2	2	0	0	0	0	0	1	2	0	1	2	1	1	1	1	1	1	0	0	0
369	0	0	0	1	0	0	1	1	0	0	1	1	1	1	0	0	0	1	1	1	1	0	2	2	0	0	2	2	2	2	0	2	1	0	0	1	2	0	1	1	1	1	1	2	1	0	1	1	0
370	1	0	0	0	0	0	1	1	1	1	1	0	0	0	0	0	0	1	2	2	2	0	1	1	1	1	1	2	2	1	1	1	2	1	1	2	1	2	0	1	1	1	1	2	1	0	0	0	1
371	1	0	1	1	0	0	0	0	2	2	0	0	0	0	0	0	0	0	1	1	2	0	2	2	0	1	2	2	2	2	0	0	0	0	1	2	0	0	2	0	0	0	0	2	1	1	0	0	0
372	0	0	0	1	0	0	1	2	0	0	1	1	2	1	1	1	0	1	2	2	2	0	1	1	1	1	1	0	2	0	0	1	2	0	0	2	1	2	0	1	1	1	1	2	0	1	0	0	0
373	1	0	0	0	0	1	1	1	1	0	1	0	1	0	1	1	0	0	1	1	1	0	1	1	1	1	0	1	2	1	0	2	2	0	1	2	1	0	0	0	0	1	1	1	1	1	0	0	0
374	0	1	0	0	0	0	0	1	2	1	0	0	1	0	0	0	0	0	2	1	2	0	2	2	0	1	2	0	1	0	1	1	2	0	0	2	2	0	1	1	1	0	1	2	1	0	0	0	1
375	0	0	0	0	0	0	1	1	1	1	0	1	1	0	1	1	0	0	2	2	1	0	1	1	1	1	1	1	1	1	1	1	1	1	1	2	0	0	1	0	0	1	0	1	1	1	0	0	1
376	1	0	0	0	0	0	2	2	1	1	1	0	0	0	0	0	0	0	1	1	1	0	2	2	1	0	2	2	2	2	0	1	2	1	0	1	2	0	0	2	2	1	0	0	1	1	0	0	0
377	0	0	0	0	0	0	1	1	2	2	0	1	1	1	0	0	0	1	1	1	2	0	2	2	0	1	0	2	2	0	1	0	2	1	2	2	0	1	1	0	0	0	0	2	0	0	0	1	0
378	0	0	0	0	0	0	2	2	1	1	1	0	1	1	0	0	0	0	2	1	2	0	1	1	1	1	1	1	2	1	0	0	1	0	0	1	2	0	0	2	2	1	0	1	2	1	0	0	0
379	1	0	0	1	0	0	2	2	0	0	1	0	2	1	0	0	0	0	2	2	2	0	2	2	0	1	2	2	2	2	1	1	1	0	0	2	2	0	0	2	2	0	0	2	0	0	1	0	0
380	0	0	0	0	0	0	1	2	2	0	0	0	0	0	0	0	0	1	1	1	1	0	2	2	0	1	2	1	2	0	1	2	2	0	0	1	2	0	0	2	2	0	0	2	0	2	0	0	0
381	1	0	0	0	0	0	2	2	1	0	0	0	0	0	0	0	0	1	1	2	2	0	1	1	1	0	1	2	2	1	1	2	2	0	0	0	2	0	0	2	2	1	1	1	1	0	0	0	0
382	1	0	0	0	0	0	1	1	2	2	0	0	1	0	0	0	0	1	2	2	2	0	1	1	1	0	1	0	2	0	0	1	1	0	0	2	1	0	0	1	1	1	0	1	1	0	0	1	0
383	0	0	0	0	0	0	1	1	2	1	0	0	0	0	0	0	0	0	1	1	1	1	2	2	0	1	1	2	1	1	2	2	2	0	0	1	1	0	2	0	0	0	2	2	0	2	0	0	0
384	0	0	1	1	0	0	1	1	1	1	1	0	2	1	0	1	0	0	1	1	1	0	2	2	0	1	2	2	2	2	0	0	1	1	1	2	1	0	1	2	2	0	0	2	0	0	0	0	0
385	1	0	0	1	0	0	1	1	2	2	0	0	0	0	0	0	0	0	1	1	1	0	2	2	0	1	1	2	2	2	0	0	1	1	0	2	1	0	0	2	1	1	0	1	0	0	0	0	0
386	0	0	0	0	0	0	2	2	0	0	0	0	2	1	0	0	0	1	1	1	1	0	1	2	0	0	2	2	2	2	0	2	2	0	1	2	1	0	0	2	2	0	0	1	0	0	0	0	0
387	1	0	0	0	0	0	1	1	1	1	0	0	0	0	0	0	0	1	2	2	2	0	2	2	0	0	1	2	2	1	2	1	1	0	1	1	1	0	0	0	0	0	1	2	0	0	0	1	1
388	1	0	0	0	0	0	1	1	0	0	1	0	0	0	0	0	0	0	2	1	2	1	1	2	0	1	1	2	2	1	2	0	0	0	1	2	1	0	2	0	0	1	0	1	0	0	0	0	0
389	1	0	0	0	0	2	1	1	1	1	1	0	0	0	0	0	0	1	1	1	2	0	2	2	0	0	2	2	2	2	1	0	0	0	1	2	1	1	0	0	0	0	0	1	0	1	0	0	0
390	0	0	0	1	0	0	0	2	2	0	1	0	0	0	0	0	0	2	1	1	2	0	2	2	0	1	2	2	2	2	0	1	2	0	0	1	2	0	0	1	1	1	1	2	1	2	0	0	0
391	0	0	0	0	0	0	1	1	2	2	0	0	0	0	0	0	0	0	2	1	2	1	2	2	0	2	0	1	2	1	0	2	2	0	0	1	1	1	1	0	0	0	2	2	1	1	1	0	0
392	0	0	1	1	0	1	1	1	1	0	1	1	1	2	0	0	0	1	0	1	1	0	2	2	0	1	1	1	2	1	0	0	0	0	1	2	1	0	0	2	2	0	0	1	0	0	0	0	1
393	1	1	0	0	0	0	1	1	2	2	0	0	1	1	0	1	0	1	2	2	2	0	2	2	0	1	2	2	2	2	0	1	1	1	1	2	2	0	1	1	1	1	1	1	1	0	0	0	0
394	0	0	0	0	0	0	0	0	2	1	0	0	1	1	0	0	0	0	0	0	1	0	2	2	0	0	2	2	2	2	0	0	1	0	0	2	1	0	0	2	2	0	0	2	0	0	1	0	1
395	0	0	0	0	0	0	1	2	1	0	1	0	1	0	0	0	0	2	1	1	2	0	1	1	1	1	2	2	1	1	1	1	1	0	1	1	2	0	1	1	1	0	0	2	2	0	0	0	0
396	0	0	0	0	0	1	1	2	1	0	1	1	2	1	1	1	0	0	1	1	2	0	2	2	0	1	1	1	1	1	1	1	1	2	0	2	2	0	2	0	0	0	0	2	0	0	0	0	0
397	1	0	0	1	0	0	1	1	2	2	0	0	2	1	0	0	0	2	1	1	2	0	2	1	1	1	2	2	2	1	1	0	1	0	0	1	1	0	1	1	1	0	0	1	0	0	0	1	0
398	0	0	0	0	0	0	1	2	2	1	0	1	2	2	0	1	0	1	1	1	2	0	1	1	1	1	2	2	2	0	0	0	2	1	1	1	1	1	0	1	1	0	0	0	0	0	1	1	0
399	1	0	0	0	0	0	1	1	1	1	0	0	1	0	0	0	0	0	1	1	2	0	2	2	0	1	2	2	2	1	1	1	2	0	0	1	1	1	0	1	1	0	0	1	0	0	0	1	0
400	0	0	0	1	0	0	0	0	2	2	0	0	0	0	0	0	0	0	1	1	2	0	2	2	0	0	1	1	1	1	2	1	2	1	0	2	2	0	1	0	0	0	1	2	0	0	0	0	1
401	0	0	0	1	0	0	1	1	1	1	1	1	2	1	0	0	0	1	2	2	2	0	2	2	2	1	1	1	2	0	1	0	1	1	0	2	1	1	1	0	0	1	1	2	1	0	0	0	1
402	1	0	0	1	0	0	1	0	2	1	0	1	2	2	0	0	0	1	1	1	1	0	2	2	0	0	1	1	2	2	0	1	2	1	0	2	2	0	0	2	2	0	0	1	0	0	0	0	1
403	0	0	0	1	0	0	1	1	2	2	0	0	0	0	0	0	0	0	1	1	0	0	1	1	0	1	2	2	2	2	1	1	1	1	0	1	1	0	0	2	2	0	1	2	1	0	0	0	1
404	1	0	0	1	0	0	2	2	1	0	1	2	2	1	1	1	0	2	1	1	1	0	2	2	1	0	1	1	2	1	0	2	1	0	1	2	2	0	0	2	2	0	0	2	0	0	0	0	0
405	1	0	0	0	0	1	1	2	2	0	0	0	1	1	0	0	0	0	2	2	2	1	2	2	0	1	2	2	2	2	1	0	1	0	0	1	1	0	0	0	0	0	0	2	0	0	0	0	1
406	0	0	0	1	0	0	1	1	2	1	0	1	1	1	0	0	0	1	1	1	1	0	2	2	0	0	1	1	2	2	0	1	2	0	0	2	1	0	1	1	1	1	1	2	2	1	0	0	1
407	0	0	0	0	0	0	0	1	2	1	0	0	1	0	0	0	0	0	2	2	2	0	2	2	0	0	1	2	1	1	2	0	1	0	0	1	1	0	0	1	1	0	1	1	0	0	0	0	0
408	0	0	0	0	0	0	0	0	1	1	1	1	1	0	1	1	0	0	2	1	2	0	2	2	0	1	1	2	2	2	1	1	1	0	0	2	1	1	0	1	1	0	0	1	0	1	0	0	0
409	1	1	0	0	0	0	0	1	2	1	0	0	1	1	0	0	0	1	1	1	1	0	2	2	0	1	2	2	2	2	1	2	2	0	0	1	1	0	1	1	1	0	0	2	0	1	0	0	0
410	0	0	0	0	0	1	2	2	0	0	2	0	0	0	0	1	0	1	0	0	1	0	2	2	0	0	0	1	1	0	1	0	1	0	0	2	1	0	0	2	2	0	1	1	1	0	1	1	0
411	1	0	0	0	0	1	0	0	2	2	0	0	0	0	0	1	0	2	1	1	2	0	2	2	1	1	1	2	1	1	2	0	2	1	0	1	0	1	1	0	0	0	0	1	0	0	0	0	0
412	1	0	0	1	0	0	0	0	2	2	0	0	1	1	0	1	0	0	2	2	2	0	1	1	1	0	1	1	2	2	1	0	2	0	0	1	1	0	2	0	0	1	1	1	1	0	0	2	0
413	1	0	0	0	0	0	2	2	0	0	1	0	0	0	0	0	1	2	0	0	2	0	1	1	0	2	1	2	2	1	0	1	1	1	1	1	1	0	1	1	1	0	2	2	1	0	0	0	0
414	0	0	1	1	1	0	1	1	1	0	0	1	2	1	0	0	0	1	2	2	2	0	2	2	0	1	1	1	2	0	0	0	1	1	1	1	2	0	1	1	1	0	0	2	0	0	0	0	0
415	1	1	0	0	0	0	0	0	2	2	0	0	0	0	0	0	0	1	0	0	1	1	2	2	0	0	1	2	2	2	0	0	1	1	1	1	2	0	1	1	1	1	1	2	1	2	0	0	0
416	0	0	0	1	0	0	0	0	2	2	0	0	0	0	0	0	0	1	2	2	1	0	1	1	0	0	2	2	2	2	1	1	1	0	1	1	1	0	0	2	2	1	0	1	1	1	0	0	1
417	0	0	0	1	0	0	1	1	2	2	0	0	1	0	0	0	0	1	2	2	2	0	2	2	0	0	1	2	1	1	1	2	2	0	0	2	1	0	0	0	0	0	2	2	0	2	0	0	0
418	0	0	1	0	1	1	1	1	1	0	0	1	1	1	0	0	0	1	1	1	1	0	1	1	1	2	1	1	2	1	0	1	1	1	0	0	1	1	0	1	0	1	1	1	1	1	0	0	0
419	1	0	1	1	0	0	0	1	2	1	0	0	1	0	0	1	0	0	1	1	1	0	2	2	0	0	2	2	2	1	1	1	2	0	0	0	1	1	0	1	1	1	1	1	1	0	0	0	0
420	0	0	0	0	0	0	2	2	0	0	0	1	1	1	0	0	0	0	1	1	2	0	2	2	0	1	0	1	2	1	0	1	2	0	0	1	1	1	0	1	1	1	1	2	1	2	0	0	2
421	0	0	0	0	0	0	2	2	2	1	0	0	0	0	0	0	0	1	2	2	2	0	2	2	0	0	1	1	1	0	1	0	2	0	0	1	1	1	0	1	1	0	1	2	1	1	0	1	0
422	0	1	1	1	0	0	2	2	0	0	0	0	1	0	0	0	1	1	0	0	1	0	2	2	0	1	2	2	2	2	1	0	1	1	1	2	2	0	0	2	2	0	1	2	1	0	0	0	0
423	0	1	0	0	0	1	2	2	1	1	1	0	0	0	0	0	1	1	1	1	1	0	2	2	0	1	0	1	1	0	2	0	1	1	0	1	0	0	2	1	0	0	1	2	1	0	1	0	1
424	1	0	0	0	0	0	2	2	0	0	1	0	1	0	0	0	0	0	0	0	2	0	2	2	0	1	1	1	1	1	2	1	2	0	0	2	2	0	1	1	1	1	1	1	1	0	0	0	0
425	0	0	0	1	0	0	1	2	1	0	0	0	0	0	0	0	0	0	1	1	1	0	1	2	0	1	2	2	2	2	2	0	2	1	1	1	2	0	0	1	1	1	0	0	1	0	0	1	0
426	1	1	0	0	0	1	0	1	2	1	0	0	0	0	0	0	0	1	2	2	2	0	2	2	0	0	2	2	2	1	0	2	2	0	0	0	2	0	2	0	0	0	0	2	1	1	0	0	1
427	0	0	0	0	0	0	2	2	0	0	1	0	0	0	0	0	0	0	1	1	1	1	2	2	0	0	1	1	2	1	1	1	1	2	1	1	2	0	1	1	1	0	0	1	0	0	0	0	1
428	0	1	0	0	0	0	1	2	2	0	0	1	1	1	0	0	0	0	2	1	2	0	2	2	1	0	1	1	1	1	1	0	2	0	0	2	1	0	0	1	1	0	1	2	1	0	0	2	0
429	0	0	0	0	0	0	1	2	1	0	1	0	1	1	0	0	0	1	0	0	2	0	2	2	0	1	1	1	2	0	0	0	2	2	1	2	1	0	1	0	0	0	0	1	0	0	0	0	0
430	0	0	0	0	0	1	1	1	2	2	0	0	1	1	0	1	0	0	2	1	2	0	2	2	0	0	2	2	2	2	0	1	2	0	0	1	2	0	0	2	2	1	0	1	0	0	0	0	1
431	1	0	0	0	0	0	1	2	2	2	0	1	1	1	0	0	0	0	1	1	2	0	1	1	1	2	1	1	2	0	1	1	1	0	0	2	2	0	1	1	1	1	1	2	0	0	0	0	0
432	1	0	0	0	0	0	2	2	1	1	1	0	0	0	0	0	0	1	0	0	1	1	0	1	0	0	2	2	2	2	0	1	2	1	0	2	0	0	2	1	0	0	1	1	0	0	0	0	0
433	0	0	0	0	0	1	1	1	1	1	1	1	1	1	0	0	0	0	2	2	2	0	1	2	0	0	1	2	1	1	2	1	2	0	0	2	0	0	2	1	0	0	0	2	0	1	0	0	0
434	1	0	0	1	0	0	2	2	0	0	0	1	1	1	0	0	0	0	1	1	1	1	2	2	0	2	1	0	2	0	0	0	1	0	0	2	2	0	1	1	1	0	0	2	1	1	0	1	0
435	1	0	0	0	0	1	1	2	2	0	0	0	0	0	0	0	0	1	1	1	1	0	2	2	1	1	1	0	2	0	0	1	2	0	0	1	1	0	1	1	1	0	0	2	0	0	0	0	2
436	1	0	0	0	0	0	2	2	0	0	1	0	1	0	0	0	0	2	0	0	0	0	1	1	1	0	1	1	2	1	1	0	2	2	0	1	2	0	0	2	2	1	1	1	1	0	0	0	1
437	1	0	0	1	0	0	2	2	1	1	0	0	0	0	0	0	0	0	2	2	2	0	1	1	0	2	1	1	2	1	0	1	1	0	0	1	1	0	1	1	1	1	0	0	1	1	0	0	0
438	0	0	1	0	0	0	2	2	1	1	1	0	2	1	0	1	0	0	0	1	2	1	2	2	0	2	1	1	1	1	1	0	0	0	0	2	1	0	1	1	0	1	1	2	1	0	0	0	2
439	1	0	0	1	0	0	0	1	2	1	0	0	2	1	0	1	0	0	2	2	2	0	1	1	0	2	2	2	1	0	2	1	2	1	0	2	2	0	0	2	2	0	2	2	1	0	0	0	0
440	1	0	0	0	0	0	0	1	2	1	0	0	1	0	0	0	0	0	2	1	2	0	1	1	0	2	2	2	2	2	0	0	0	0	0	2	1	1	0	0	0	0	0	2	0	0	0	0	1
441	0	0	1	0	0	0	1	1	1	1	0	0	0	0	0	0	0	0	0	0	0	1	1	2	0	1	2	2	2	2	1	0	1	0	0	1	2	0	0	2	2	0	0	1	0	0	0	0	1
442	1	0	0	0	0	0	2	2	1	1	0	0	1	0	0	0	0	0	2	2	2	0	2	2	0	1	2	2	2	2	1	1	1	1	1	2	1	0	1	1	1	0	0	2	0	0	0	0	0
443	0	0	1	0	1	1	1	1	1	0	1	0	0	0	0	1	0	0	1	0	1	0	1	1	2	2	0	1	1	0	2	0	2	0	0	2	1	1	0	0	0	0	0	2	1	1	0	1	0
444	0	0	0	0	0	0	2	2	0	0	2	1	1	1	0	0	0	1	2	2	2	0	2	2	0	1	2	2	2	2	0	1	0	0	0	1	2	0	0	1	1	0	0	2	0	0	0	0	0
445	0	0	0	1	0	0	2	2	0	0	1	1	1	0	0	0	0	0	0	0	2	0	2	2	0	2	1	2	2	1	0	0	0	0	0	2	1	0	0	2	2	0	0	1	0	1	0	1	1
446	1	0	0	0	0	0	2	2	1	1	1	0	1	0	0	0	0	0	0	0	1	0	1	1	1	1	2	2	2	1	1	0	2	1	0	2	1	0	0	2	2	0	1	2	1	0	0	1	1
447	0	0	0	0	0	1	2	2	1	0	1	1	2	2	0	1	0	0	1	1	2	0	1	1	1	1	2	2	2	2	1	0	0	0	1	2	1	0	0	2	2	1	0	1	1	0	1	0	0
448	0	0	0	1	0	0	1	2	1	0	0	0	0	0	0	0	0	0	2	2	2	0	2	2	0	2	2	2	2	2	0	0	1	0	0	2	1	0	0	1	1	0	1	2	2	1	1	0	0
449	0	0	1	1	0	0	2	2	0	0	1	1	1	1	0	0	0	0	2	2	2	0	1	2	0	1	2	2	2	2	1	0	1	0	0	2	1	1	0	0	0	0	0	2	0	0	1	0	0
450	1	1	0	0	0	1	2	2	0	0	2	0	1	1	0	0	0	1	0	0	0	1	2	2	0	1	1	1	1	1	1	0	1	0	0	2	2	0	0	2	2	1	1	1	1	1	0	0	1
451	0	1	0	0	0	0	2	2	1	1	1	0	0	0	0	0	0	0	0	0	0	0	0	1	1	1	2	2	2	1	2	0	2	2	2	2	1	0	0	2	2	0	1	2	0	0	1	1	0
452	0	0	0	0	0	0	2	2	1	1	0	0	0	0	0	0	0	1	1	1	2	0	2	2	1	1	2	2	2	2	0	1	2	0	0	2	1	0	1	2	1	1	1	2	1	1	0	0	0
453	0	0	0	1	0	0	1	1	1	1	1	1	2	0	1	1	0	0	1	1	2	0	2	2	0	0	2	2	2	2	1	0	1	0	0	2	1	0	1	1	1	1	1	2	1	2	1	0	0
454	0	0	0	0	0	0	2	2	0	0	0	1	1	1	0	0	0	0	1	1	1	0	2	2	0	0	0	1	1	1	1	1	2	1	0	2	1	0	1	1	1	0	0	1	0	0	0	0	0
455	0	0	0	0	0	0	1	1	1	0	1	1	1	1	0	0	0	0	2	2	2	0	0	0	0	0	1	1	2	2	1	0	0	0	0	2	0	1	1	0	0	0	0	2	0	0	0	1	0
456	0	0	1	0	1	1	1	2	2	1	0	1	1	1	0	0	0	0	0	0	0	1	1	2	0	0	1	0	2	0	0	1	2	0	0	1	0	0	2	1	0	1	1	2	1	2	1	0	0
457	1	0	1	0	1	1	1	2	1	0	1	0	1	1	0	0	0	0	2	1	2	0	2	2	0	1	1	2	2	1	0	0	2	2	2	2	2	0	0	1	1	0	1	2	0	1	0	0	0
458	1	0	0	0	0	0	2	2	1	1	0	0	0	0	0	0	0	2	1	1	2	1	2	2	0	2	2	2	2	1	2	2	2	0	0	1	1	1	0	1	0	0	2	2	0	2	0	0	1
459	0	0	0	1	0	0	1	1	2	2	0	1	1	2	0	0	0	0	1	1	1	0	1	1	0	1	1	2	2	1	0	0	1	0	0	1	1	1	0	1	1	1	1	2	0	0	2	0	0
460	0	0	0	0	0	0	1	2	1	0	0	1	2	1	0	0	0	0	1	1	1	1	1	2	0	1	1	2	2	1	2	1	1	1	1	2	1	1	1	0	0	0	1	2	1	0	0	0	1
461	0	0	0	0	0	0	1	1	1	1	1	1	1	1	0	0	0	0	2	2	2	0	2	2	0	0	1	2	2	1	0	1	1	1	1	1	2	0	2	1	1	0	1	1	1	0	0	0	0
462	0	0	0	0	0	0	1	2	2	0	0	0	0	0	0	0	0	1	2	1	2	0	1	1	0	0	1	1	2	1	0	1	1	1	2	2	1	0	0	1	1	0	0	2	1	1	1	0	0
463	1	0	0	2	0	1	0	1	2	2	0	0	1	0	0	0	0	0	2	2	2	0	1	1	1	0	2	2	2	1	0	2	2	0	0	1	1	0	1	1	1	1	1	1	1	0	0	0	1
464	1	0	0	0	0	1	1	1	1	1	1	1	1	1	0	0	0	1	1	1	1	0	0	0	0	0	2	2	2	1	0	0	1	1	0	2	2	0	2	0	0	0	0	2	0	1	0	0	0
465	1	0	1	0	1	1	2	2	0	0	0	1	1	1	0	0	0	1	1	1	1	0	2	2	0	1	2	2	2	2	1	1	1	2	0	2	1	0	2	1	0	0	2	2	0	2	1	0	0
466	1	0	0	1	0	0	1	1	0	0	0	0	0	0	0	0	0	0	1	1	1	0	1	1	1	1	0	0	1	0	1	0	0	0	0	2	2	0	0	1	1	0	1	2	1	0	0	1	0
467	1	0	0	1	0	0	1	1	2	2	0	1	1	1	0	0	0	0	0	0	1	0	2	2	1	1	1	2	2	1	2	1	1	1	0	2	1	0	0	2	2	0	0	2	0	0	0	0	1
468	1	0	0	0	0	0	1	1	2	1	0	0	0	0	0	0	0	0	2	2	2	0	2	2	1	1	2	2	2	2	1	2	1	0	0	2	1	0	0	2	2	0	0	1	0	0	0	0	1
469	1	0	0	1	0	0	0	0	2	2	0	0	1	0	0	0	0	0	0	0	0	0	2	2	0	0	1	2	0	0	2	1	2	0	0	2	1	0	2	1	0	0	0	1	0	0	0	0	0
470	0	0	0	1	0	0	0	1	2	1	0	0	0	0	0	0	0	0	1	2	2	0	2	2	0	0	2	2	2	2	1	2	1	0	0	1	2	0	0	1	1	1	1	2	0	0	0	0	1
471	1	0	0	0	0	0	1	2	2	1	0	0	1	0	0	0	0	2	2	2	2	1	1	2	0	1	0	1	1	0	1	0	0	0	0	2	1	0	2	0	0	1	1	2	1	1	0	0	0
472	0	0	0	0	0	1	1	1	1	1	0	0	0	0	0	0	0	0	2	2	2	0	1	1	1	0	2	2	2	2	0	1	0	0	0	1	1	0	0	1	1	0	0	2	0	0	0	0	0
473	0	0	0	0	0	0	2	2	0	0	0	0	0	0	0	0	0	2	0	0	0	1	2	2	0	0	2	2	1	1	1	0	1	0	0	2	1	0	1	2	0	0	2	2	0	2	0	0	0
474	1	0	0	0	0	0	2	2	1	1	0	2	2	2	0	0	0	1	2	2	2	0	1	1	1	1	1	1	2	1	0	1	2	2	0	1	2	0	0	2	2	2	2	2	1	1	0	1	1
475	1	0	0	0	0	0	1	1	1	1	1	0	1	0	0	0	1	1	1	1	1	0	2	2	0	0	0	2	2	0	1	1	1	0	1	1	2	0	0	1	1	1	2	2	0	0	0	0	0
476	1	0	0	1	0	0	0	0	2	2	0	1	0	0	0	0	1	2	1	1	2	1	1	1	0	1	1	1	1	1	0	0	2	0	0	1	2	0	2	0	0	0	0	1	0	0	0	0	0
477	1	0	0	0	0	0	2	2	0	0	1	0	0	0	0	0	0	1	1	2	2	0	1	1	0	0	2	1	2	0	1	0	2	1	2	2	0	0	1	0	0	1	1	2	1	1	0	1	0
478	1	1	0	0	0	0	1	2	1	0	1	1	1	1	0	0	0	1	2	2	2	0	2	2	0	0	2	2	2	2	0	0	2	1	0	1	1	0	1	1	1	0	1	2	1	1	0	1	0
479	1	1	0	0	0	0	0	0	2	1	1	0	0	0	0	1	1	0	2	1	2	1	2	2	0	1	0	2	1	1	1	1	1	0	0	2	0	0	1	1	1	1	1	2	1	0	0	1	0
480	1	0	0	0	0	1	2	2	1	1	1	0	1	0	0	0	0	1	2	2	2	0	1	2	0	1	2	2	2	1	2	0	0	0	0	2	1	0	0	2	2	0	0	2	0	0	0	0	2
481	0	0	0	0	0	1	0	0	2	2	0	0	1	0	0	0	0	1	2	2	2	0	2	2	0	1	2	2	2	2	0	0	0	0	0	1	0	0	2	0	0	0	1	1	1	0	0	0	0
482	0	1	0	0	0	1	1	1	2	2	0	0	0	0	0	0	0	2	1	1	2	0	2	2	0	1	1	2	1	1	2	2	2	0	0	2	1	0	2	0	0	0	0	0	0	0	0	0	1
483	1	0	0	0	0	0	0	0	2	2	0	0	0	0	0	0	0	1	0	0	0	0	2	2	0	1	1	0	2	0	0	0	1	1	2	2	1	0	0	0	0	1	1	2	1	1	0	1	0
484	1	1	0	0	0	1	0	0	2	2	0	1	1	1	0	0	0	1	1	1	1	0	2	2	0	1	1	1	2	1	0	0	2	0	0	2	1	0	1	2	0	1	1	2	1	0	0	0	0
485	1	0	0	1	0	0	2	2	0	0	0	0	0	0	0	0	0	0	1	1	1	0	2	2	0	0	2	2	1	1	1	0	2	2	2	2	1	0	1	1	1	0	0	0	0	0	0	0	0
486	0	0	0	1	0	0	2	2	1	1	1	1	1	1	0	1	0	0	0	0	0	0	1	1	0	1	2	1	2	0	1	1	1	0	0	2	2	0	2	0	0	0	0	1	0	0	0	1	1
487	1	0	0	0	0	0	1	2	2	1	0	1	1	1	0	0	0	0	0	0	0	0	1	1	1	0	0	1	2	1	0	0	2	1	1	1	1	0	1	1	1	0	0	0	0	0	0	0	2
488	1	1	0	0	0	0	1	2	2	1	0	0	1	1	0	0	0	0	1	1	1	0	2	2	0	1	2	2	2	2	1	0	2	1	1	1	0	0	1	1	1	0	0	0	0	0	1	0	0
489	0	0	0	0	0	1	1	1	1	1	0	1	1	1	0	0	0	1	1	2	2	0	2	2	0	1	1	1	2	0	1	2	1	0	0	1	1	0	2	0	0	0	1	1	1	1	0	0	1
490	0	0	0	2	0	0	2	2	0	0	0	0	1	0	0	0	0	0	1	2	2	0	1	1	0	0	1	2	2	1	2	0	1	1	0	0	1	0	0	1	1	0	2	2	0	0	0	0	0
491	1	1	0	0	0	1	0	2	2	0	1	0	0	0	0	0	0	1	0	1	1	0	1	1	1	1	2	2	2	2	1	0	0	0	0	2	2	0	2	0	0	0	1	2	1	0	0	0	0
492	0	0	0	0	0	0	2	2	1	0	1	0	1	1	0	0	0	1	1	1	1	0	2	2	0	0	1	1	1	1	0	1	2	1	1	2	1	0	2	0	0	0	1	1	0	0	0	1	0
493	1	0	0	0	0	0	0	0	2	2	0	1	1	1	0	0	0	1	1	1	2	0	2	2	0	1	1	2	2	2	0	1	1	0	0	1	1	0	0	0	0	0	0	2	1	0	0	0	0
494	1	0	0	0	0	0	1	1	1	0	1	0	2	1	0	0	0	0	1	1	1	0	2	2	1	2	2	2	2	2	1	1	1	1	0	1	1	0	2	0	0	0	2	2	1	1	0	0	1
495	0	0	0	0	0	0	1	1	2	1	0	0	1	0	0	0	0	0	0	0	1	0	1	1	1	2	2	2	2	2	0	0	2	1	1	1	1	0	2	0	0	1	0	1	1	0	0	0	0
496	0	0	1	1	0	0	2	2	0	0	0	0	0	0	0	0	0	0	2	2	2	0	2	2	0	1	2	2	2	2	0	0	2	1	0	1	2	0	0	2	2	0	0	1	0	0	1	0	0
497	1	0	0	0	0	1	2	2	1	1	0	0	0	0	0	0	0	0	1	1	1	0	2	2	1	0	2	2	2	2	1	0	1	1	0	2	1	0	0	0	0	0	1	2	0	2	0	1	1
498	1	0	1	1	1	0	1	2	2	0	0	0	1	0	0	0	0	2	1	1	2	0	2	2	0	0	0	1	1	0	1	1	2	0	0	2	1	0	2	0	0	0	1	2	0	1	0	0	0
499	0	0	0	0	0	1	2	2	1	1	0	1	1	1	0	0	1	1	0	0	1	1	2	2	0	0	1	2	1	1	2	1	1	0	0	1	1	1	0	1	1	0	0	2	1	1	0	0	0
500	1	0	0	0	0	0	1	1	1	1	1	0	0	0	0	0	0	0	1	1	1	0	2	2	0	0	0	1	2	1	0	1	1	1	0	1	2	0	1	1	1	0	0	1	0	0	0	0	0
501	1	0	0	0	0	1	2	2	1	1	1	0	0	0	0	0	0	0	2	2	2	0	2	2	0	2	2	2	2	2	2	1	2	0	0	2	2	0	2	0	0	0	0	2	0	2	0	0	1
502	0	0	0	0	0	1	0	0	2	1	0	1	1	1	0	0	0	1	1	1	2	0	2	2	0	0	2	2	2	2	1	1	1	2	0	2	1	0	1	1	1	0	0	1	1	0	0	0	0
503	0	1	1	1	1	0	2	2	0	0	2	0	1	0	0	0	0	0	0	1	1	0	2	2	0	0	1	2	0	0	2	0	1	0	0	1	1	1	0	1	1	1	0	1	2	1	0	0	0
504	0	0	0	0	0	0	1	1	2	2	0	0	0	0	0	0	0	0	1	1	1	0	1	1	0	0	1	2	1	1	2	0	1	1	0	2	1	0	1	1	0	0	0	1	1	0	0	0	2
505	1	0	0	0	0	0	2	2	1	1	1	0	0	0	0	0	0	1	2	2	2	0	2	2	1	2	2	2	2	1	1	1	0	0	0	2	0	1	1	0	0	0	0	1	0	0	0	0	1
506	0	0	0	0	0	0	2	2	1	1	0	0	1	0	0	0	0	0	1	1	2	0	2	2	0	0	2	2	2	2	0	0	1	0	0	2	1	0	1	1	0	0	0	0	0	0	0	1	0
507	1	0	0	1	0	1	1	1	2	2	0	0	0	0	0	1	1	1	1	1	1	0	0	1	0	1	0	2	1	0	2	0	2	2	0	1	0	1	1	1	0	0	1	2	1	1	1	0	0
508	1	0	0	0	0	0	2	2	1	1	0	0	0	0	0	0	0	2	1	1	1	0	2	2	0	1	2	2	1	1	1	0	1	0	0	1	2	0	0	1	1	0	1	2	1	2	0	0	0
509	1	0	0	0	0	0	0	0	2	2	0	0	0	0	0	0	0	0	2	2	2	0	2	2	0	2	1	1	2	1	0	1	1	1	0	1	2	0	0	2	2	0	1	2	0	0	0	1	0
510	1	1	1	0	1	0	1	1	0	0	1	1	1	1	0	0	0	1	2	2	2	0	2	2	1	1	0	1	2	0	0	2	1	0	0	0	0	0	1	0	0	0	0	2	0	2	0	0	0
511	1	0	0	0	0	0	2	2	1	1	1	0	1	0	0	1	0	2	1	1	1	0	2	2	0	0	1	2	0	0	2	1	2	1	1	2	2	0	0	2	2	0	1	2	2	0	0	0	0
512	1	0	0	1	0	0	0	0	2	2	0	1	2	1	0	0	0	0	1	1	2	0	1	2	0	0	1	2	2	2	0	1	0	0	0	1	0	1	1	1	0	1	1	2	1	2	0	0	1
513	1	0	0	0	0	0	0	0	2	2	0	0	1	0	0	0	0	1	1	0	1	0	2	2	0	1	2	2	2	2	0	2	2	0	1	2	2	0	0	1	1	0	0	1	1	0	0	0	0
514	0	0	0	1	0	0	2	2	0	0	1	1	2	1	0	0	0	0	2	2	2	0	2	2	0	1	2	2	2	2	1	2	2	0	0	1	1	1	0	1	1	0	0	2	0	0	0	1	0
515	0	0	0	0	0	2	0	1	2	1	0	0	2	1	0	0	0	0	1	1	1	2	0	2	0	1	2	2	2	1	2	2	2	0	0	1	1	0	1	1	1	0	2	2	1	0	0	0	0
516	0	0	1	1	0	0	2	2	1	1	0	1	2	1	0	0	0	1	0	0	2	0	2	2	0	0	1	1	2	1	1	2	2	0	0	1	1	0	1	1	1	0	0	0	0	0	0	0	1
517	0	0	1	1	0	0	0	1	2	1	0	0	1	0	0	0	0	1	1	1	1	0	2	2	0	0	1	2	2	1	2	0	1	0	0	1	1	0	2	0	0	0	1	1	0	1	0	0	0
518	0	0	0	0	0	0	1	1	1	1	1	1	2	1	0	0	0	1	2	2	2	0	2	2	0	0	1	2	2	1	0	1	1	0	0	1	1	0	0	0	0	0	0	0	0	0	0	0	2
519	1	0	0	0	0	1	0	0	2	2	0	0	1	0	0	0	0	1	2	2	2	1	2	2	0	2	2	2	2	2	0	1	1	0	1	1	2	0	0	1	1	0	0	2	1	1	0	0	1
520	0	0	0	1	0	0	2	2	1	1	1	1	2	2	0	0	0	0	1	1	2	0	2	2	0	1	2	1	2	0	1	0	1	0	0	2	1	0	1	2	1	1	1	2	1	2	1	0	1
521	0	0	0	1	0	0	1	1	1	1	1	0	0	0	0	0	0	0	2	2	2	0	2	2	0	0	1	2	1	1	1	0	2	1	1	1	2	0	0	2	2	1	1	2	0	2	0	0	1
522	1	0	0	1	0	0	2	2	0	0	1	0	0	0	0	0	0	1	1	1	1	0	2	2	0	1	2	2	2	1	1	1	1	0	0	1	1	0	1	1	1	0	0	2	0	0	0	0	1
523	0	0	0	1	0	1	1	1	2	1	0	1	2	2	0	1	0	1	2	2	2	0	2	2	0	1	2	2	2	1	1	0	0	0	0	2	2	0	1	1	1	0	0	1	0	0	0	0	0
524	0	0	0	1	0	0	1	1	2	2	0	0	0	0	0	0	0	0	1	1	2	0	1	1	1	0	1	1	2	1	0	0	2	2	0	1	1	0	0	2	2	0	1	2	1	0	0	0	0
525	1	0	0	0	0	0	1	1	1	1	1	1	1	0	1	1	0	1	1	1	2	0	2	2	0	1	2	2	1	1	2	0	1	1	0	1	1	0	0	1	1	1	1	2	1	0	0	0	0
526	1	0	0	0	0	0	1	2	2	1	0	0	2	0	0	0	0	0	0	0	1	0	1	1	0	1	1	1	2	1	0	1	1	0	0	2	1	0	1	0	0	0	0	1	0	0	1	0	0
527	0	0	0	0	0	1	2	2	0	0	0	1	1	1	0	0	0	2	2	2	2	1	2	2	0	2	0	1	2	1	0	1	2	0	0	1	0	0	2	0	0	0	0	1	0	1	0	0	0
528	1	0	0	1	0	0	2	2	1	1	0	0	0	0	0	0	0	0	1	0	1	0	2	2	0	0	1	2	1	1	2	0	1	0	0	2	1	1	1	0	0	0	1	1	1	1	0	0	1
529	1	0	0	1	0	0	2	2	0	0	2	0	0	0	0	0	0	1	1	1	1	0	2	2	0	1	2	2	2	1	1	0	2	0	0	2	2	0	1	1	1	1	2	2	1	1	1	0	1
530	0	0	0	0	0	0	0	1	2	1	0	0	0	0	0	0	0	0	0	0	0	0	1	1	1	1	1	1	2	1	0	0	2	1	1	1	1	0	2	0	0	1	0	0	1	1	0	0	0
531	0	0	1	1	0	0	1	2	2	1	0	0	0	0	0	0	0	1	0	0	0	1	2	2	1	1	2	2	2	1	2	0	1	1	1	2	1	1	0	0	0	0	0	1	1	0	0	0	0
532	0	1	0	0	0	0	1	1	1	1	0	0	0	0	0	0	0	2	0	0	0	0	2	2	0	0	1	2	1	0	2	0	0	0	0	1	1	0	0	2	2	0	0	0	0	0	0	1	0
533	0	0	0	1	0	0	0	1	2	0	0	0	0	0	0	0	0	1	1	0	2	0	2	2	0	1	0	2	1	1	1	0	2	0	0	2	2	0	1	1	1	0	0	2	2	0	0	0	1
534	1	0	0	1	0	1	1	2	1	0	1	0	0	0	0	0	0	1	2	2	2	0	2	2	0	0	2	2	1	1	1	2	2	0	0	1	2	0	0	1	1	0	0	1	0	0	0	0	1
535	0	0	0	0	0	0	2	2	1	1	0	0	1	0	0	0	0	1	2	2	2	0	2	2	0	1	1	2	1	1	1	0	2	0	0	2	2	0	0	2	2	0	0	1	0	0	1	0	0
536	1	0	0	1	0	1	1	1	2	2	1	1	1	1	0	0	0	0	2	2	2	0	2	2	0	2	1	2	1	1	2	1	2	0	0	1	1	1	0	1	1	1	0	1	2	1	0	1	0
537	0	0	0	0	0	0	1	2	1	0	1	0	1	0	0	0	1	1	1	1	1	0	1	1	1	1	0	0	1	0	1	0	2	0	0	1	1	0	2	0	0	1	1	1	1	1	1	0	0
538	1	0	0	0	0	1	0	1	2	0	0	0	0	0	0	0	0	2	0	0	0	0	1	1	0	2	2	2	2	2	0	2	1	0	0	1	1	0	1	1	1	2	2	2	2	1	1	0	0
539	1	0	0	0	0	1	0	1	2	1	0	0	0	0	0	0	0	0	2	2	2	0	2	2	0	0	0	1	1	0	2	1	2	1	0	2	0	1	0	0	0	1	1	2	1	0	0	0	1
540	1	0	0	0	0	1	2	2	0	0	1	0	1	1	0	0	0	0	1	1	1	0	2	2	1	0	2	2	2	2	0	1	1	0	0	1	0	1	1	0	0	1	0	1	2	1	1	0	1
541	0	0	0	0	0	0	0	0	2	2	0	0	0	0	0	0	0	0	2	1	2	0	2	2	0	1	2	2	2	1	1	0	1	1	2	2	1	1	1	0	0	1	1	2	0	1	0	0	0
542	0	0	0	1	0	0	2	2	0	0	0	0	0	0	0	0	0	0	1	1	1	0	2	2	0	1	2	2	2	2	1	1	2	0	0	2	0	1	1	0	0	1	1	1	1	1	1	0	0
543	0	0	1	1	0	0	0	0	2	2	0	0	0	0	0	0	0	1	1	1	1	0	2	2	0	2	1	2	1	1	1	0	0	0	0	1	1	0	1	1	1	1	1	1	0	0	0	0	1
544	1	0	1	2	0	0	0	0	2	1	1	0	0	0	0	0	0	0	0	1	2	1	2	2	0	2	2	2	1	1	2	1	1	0	0	2	2	0	0	2	2	0	1	2	2	0	0	0	0
545	1	0	0	0	0	0	1	2	1	0	0	0	0	0	0	0	0	0	0	0	1	1	2	2	0	1	2	2	2	1	1	2	1	0	1	2	1	0	0	2	2	0	0	1	0	0	0	0	0
546	0	0	0	0	0	0	1	1	2	2	0	0	1	0	0	0	0	0	2	2	2	0	1	1	0	2	2	2	2	1	1	0	1	0	0	2	1	0	0	2	2	1	1	2	0	1	0	0	0
547	1	0	0	0	0	0	2	2	0	0	0	1	1	1	0	0	0	0	1	1	2	0	1	2	0	2	2	2	2	2	1	0	1	1	0	2	1	0	1	1	1	1	1	1	1	1	0	0	0
548	0	0	1	0	1	1	1	1	2	2	0	0	0	0	0	0	0	1	0	0	1	0	2	2	1	0	2	2	2	1	1	1	2	0	0	2	2	0	1	1	1	1	0	1	1	0	0	0	0
549	1	0	0	0	0	0	2	2	1	1	0	1	1	1	0	0	0	1	0	0	1	0	0	1	0	1	2	2	2	1	1	1	2	0	0	2	1	0	2	0	0	0	1	1	0	1	1	0	1
550	0	1	0	0	0	0	1	2	1	0	1	0	0	0	0	0	0	1	2	2	2	0	1	1	1	1	1	1	2	1	0	0	2	0	0	2	2	0	0	2	2	1	0	0	1	1	0	0	0
551	0	0	0	0	0	0	2	2	1	1	0	0	0	0	0	0	0	0	2	2	1	0	2	2	0	2	2	2	2	1	2	0	1	1	1	2	2	0	1	1	1	1	0	1	0	0	0	0	1
552	1	0	0	1	0	0	1	1	1	1	1	0	2	1	0	1	0	0	1	1	1	0	0	1	1	1	2	2	2	2	0	1	1	0	0	1	2	0	0	2	2	0	0	2	0	0	0	1	0
553	0	0	0	0	0	1	2	2	0	0	1	0	1	0	0	0	0	1	2	2	2	0	2	2	1	0	1	2	1	1	2	0	1	1	0	2	1	0	1	2	1	1	1	2	0	0	0	0	0
554	0	0	0	0	0	1	2	2	0	0	1	0	0	0	0	0	0	2	1	1	2	0	2	2	0	1	2	2	1	1	2	1	2	1	1	2	2	0	0	1	1	1	0	1	1	0	0	0	0
555	1	0	0	1	0	0	1	2	1	0	0	1	2	1	0	0	0	0	0	0	1	0	2	2	0	0	2	2	2	1	2	0	1	0	0	1	2	0	0	2	2	0	0	1	1	0	0	0	0
556	1	0	0	1	0	0	2	2	1	0	0	0	2	0	0	0	0	1	0	0	1	0	1	1	0	1	0	2	1	1	2	1	2	0	0	1	1	0	0	1	1	1	0	1	0	0	0	0	0
557	0	0	0	0	0	0	1	1	2	2	0	1	2	2	0	0	0	0	1	1	1	0	2	2	0	1	2	2	2	2	0	2	1	0	0	2	1	1	1	0	0	0	0	2	0	0	0	0	0
558	0	0	0	1	0	1	2	2	1	1	0	0	1	0	0	0	0	1	2	2	1	0	2	2	0	1	1	2	2	1	1	1	2	0	0	0	2	0	2	0	0	0	0	1	0	0	0	0	1
559	0	0	0	0	0	0	0	0	2	2	0	0	0	0	0	1	0	1	2	2	1	1	2	2	0	2	1	2	1	0	2	0	2	2	2	2	1	1	0	1	1	0	0	2	0	0	2	0	0
560	0	1	0	0	0	1	2	2	2	1	0	1	1	1	0	0	0	1	1	0	2	0	2	2	0	1	0	1	1	0	1	0	2	0	0	1	2	0	1	1	1	0	0	2	0	0	1	0	0
561	0	0	0	0	0	1	0	1	2	1	0	0	0	0	0	1	0	0	1	1	1	0	2	2	1	0	0	1	2	1	0	0	2	1	0	1	2	0	0	2	2	0	0	2	0	0	1	1	0
562	0	0	2	0	1	0	1	2	1	0	0	0	0	0	0	0	0	1	2	2	2	0	1	2	0	1	1	2	2	1	0	0	2	0	0	1	2	0	0	1	1	0	1	1	1	0	0	0	0
563	0	1	0	0	0	1	2	2	1	1	1	0	0	0	0	0	0	1	2	2	2	0	2	2	0	0	2	2	2	2	1	1	1	1	0	1	1	0	0	1	1	0	0	0	0	0	0	0	0
564	1	0	0	0	0	0	2	2	0	0	0	0	1	0	0	0	0	1	1	1	2	0	2	2	0	0	2	2	2	2	1	1	2	0	0	2	1	1	0	1	1	0	0	1	0	0	0	0	1
565	1	0	0	1	0	0	1	1	2	0	0	0	0	0	0	0	0	0	1	1	1	0	2	2	0	1	2	2	2	1	1	1	2	0	0	1	1	1	1	0	0	0	1	1	1	0	0	0	0
566	0	0	0	0	0	1	1	1	2	2	0	0	0	0	0	0	0	0	0	0	0	0	2	2	0	0	0	1	1	0	1	2	1	0	0	2	1	0	1	2	1	0	1	2	1	0	1	0	1
567	1	0	0	0	0	0	1	2	0	0	1	0	1	0	0	1	0	0	0	0	1	0	2	2	0	1	2	2	2	1	2	0	0	0	0	2	0	0	1	0	0	0	0	1	1	0	1	0	0
568	1	0	0	0	0	0	0	1	1	1	1	0	0	0	0	0	0	0	1	0	1	0	2	2	0	0	2	1	2	1	1	1	1	0	0	2	2	0	2	0	0	0	0	0	0	0	0	0	0
569	0	0	0	1	0	0	1	1	0	0	1	0	1	1	0	0	0	1	0	0	0	0	2	2	0	1	1	1	2	0	0	0	1	0	0	1	1	1	0	1	1	1	1	2	1	0	0	0	0
570	0	0	1	0	1	1	1	1	0	0	2	0	1	1	0	0	0	1	2	2	1	0	2	2	1	0	1	1	2	0	1	0	2	1	1	2	0	0	2	0	0	0	1	2	0	2	0	0	1
571	0	0	0	0	0	0	1	1	2	2	0	0	0	0	0	0	0	0	1	1	1	0	2	2	1	0	2	2	2	1	2	0	2	2	1	1	1	1	0	1	1	1	1	2	1	0	0	1	0
572	0	0	0	0	0	0	2	2	1	1	0	1	0	0	0	0	1	2	0	0	2	0	1	1	0	0	0	2	1	1	2	1	2	0	0	1	1	1	0	1	1	0	0	2	0	0	0	0	1
573	1	0	1	1	0	0	1	1	2	2	0	0	0	0	0	0	0	0	2	1	2	0	2	2	0	1	2	2	2	2	0	0	0	0	0	1	0	0	0	1	1	1	1	2	0	1	0	0	1
574	1	0	0	0	0	0	1	2	1	0	1	0	1	0	0	0	0	1	2	2	2	0	2	2	1	1	0	2	2	0	1	1	1	0	0	2	1	0	2	1	0	0	1	2	1	0	0	0	0
575	1	0	0	0	0	1	1	1	1	1	0	0	0	0	0	0	0	0	1	2	2	0	2	2	0	1	2	2	2	2	0	1	1	1	0	2	1	0	1	1	1	1	1	1	1	0	0	0	1
576	1	0	1	0	0	1	0	0	2	2	0	0	0	0	0	1	0	1	2	2	2	0	2	2	0	1	1	2	2	1	0	0	0	0	0	2	1	0	1	1	1	0	1	2	0	0	0	0	1
577	1	0	0	0	0	2	2	2	1	0	0	0	0	0	0	0	0	0	1	1	1	0	2	2	0	0	1	2	2	1	1	1	2	0	0	2	2	0	1	1	1	0	1	2	1	1	1	0	0
578	1	0	0	0	0	0	1	1	2	2	0	1	2	1	0	0	0	2	1	1	2	0	2	2	0	1	0	0	1	0	1	0	1	1	0	1	1	0	1	1	1	0	1	2	1	0	0	0	1
579	0	0	1	1	0	0	2	2	0	0	2	2	1	1	0	0	0	2	1	1	2	0	2	2	0	1	2	2	2	2	1	1	2	0	1	1	2	0	1	0	0	0	1	1	0	1	0	1	0
580	1	0	0	1	0	0	0	1	2	1	0	1	1	1	0	0	0	0	1	2	2	0	1	1	0	1	1	2	1	1	2	0	0	0	0	1	1	0	2	0	0	0	1	2	1	0	1	0	0
581	0	0	0	0	0	0	0	0	2	2	0	0	0	0	0	0	1	2	0	0	2	0	1	1	0	1	1	1	2	1	0	0	1	1	0	2	1	0	2	0	0	0	0	1	0	1	0	0	0
582	1	0	0	0	0	0	1	2	1	0	1	2	2	1	1	1	0	0	0	1	2	1	1	2	0	0	2	2	2	0	0	0	1	0	0	1	1	0	1	1	1	1	0	1	0	1	0	0	0
583	1	0	0	1	0	0	1	2	2	0	0	0	1	1	0	1	0	1	1	1	2	0	2	2	0	2	1	1	1	1	1	1	1	0	0	1	2	0	0	2	2	0	0	2	0	1	0	0	0
584	0	0	0	1	0	0	1	1	2	2	0	0	0	0	0	0	0	0	1	2	2	0	2	2	2	1	1	1	2	0	1	1	1	1	1	1	0	0	1	1	1	0	0	2	0	1	0	0	0
585	0	0	0	1	0	0	2	2	1	1	0	0	1	0	0	0	0	1	1	1	2	1	2	2	0	0	2	2	2	2	1	1	2	0	0	2	2	0	1	1	1	0	0	2	0	0	0	0	0
586	1	0	0	0	0	0	1	1	1	1	0	0	0	0	0	0	0	2	1	1	2	0	2	2	0	2	0	2	1	1	1	0	1	0	0	1	1	1	0	1	1	0	0	2	0	0	0	0	0
587	0	1	0	0	0	1	2	2	0	0	2	0	1	0	0	1	0	0	2	2	2	0	2	2	0	2	1	2	2	1	0	2	2	1	1	2	2	0	0	2	2	1	0	0	1	1	0	0	0
588	1	0	0	0	0	0	1	1	1	1	1	0	0	0	0	0	0	0	1	1	2	0	2	2	1	0	2	2	2	2	1	0	1	0	0	1	2	0	0	1	1	0	0	2	0	0	0	0	0
589	0	0	1	1	0	0	1	1	1	1	0	1	2	2	0	1	0	0	1	1	1	0	2	2	0	1	0	1	2	1	0	0	2	1	1	1	0	0	2	1	0	0	0	1	0	1	0	1	0
590	1	0	0	0	0	1	0	0	2	2	0	2	2	2	0	0	1	1	0	0	1	0	1	1	0	1	1	0	2	0	0	2	2	0	0	1	2	0	0	2	2	0	0	1	0	0	0	1	0
591	1	0	0	0	0	0	0	0	2	2	0	0	0	0	0	0	0	2	1	1	2	0	1	1	1	1	1	1	2	1	0	0	1	0	0	1	1	0	2	1	0	0	1	1	1	0	0	0	0
592	1	0	0	1	0	1	0	2	2	0	1	0	2	1	0	0	0	0	1	1	0	0	2	2	0	1	2	2	2	2	0	1	1	1	1	2	1	0	0	2	2	0	0	1	0	0	0	0	0
593	1	0	0	1	0	1	1	1	2	2	0	1	2	1	1	1	0	0	2	2	2	0	2	2	0	0	1	1	2	1	1	2	2	0	0	0	1	1	0	1	1	0	0	1	0	0	0	0	0
594	0	0	0	0	0	0	0	0	2	2	0	0	0	0	0	0	0	1	1	1	1	0	2	2	0	0	1	1	1	1	1	0	0	0	1	2	1	0	0	2	2	1	0	0	2	0	0	0	0
595	1	0	0	0	0	0	2	2	1	1	0	1	2	2	0	0	1	2	0	0	2	0	1	1	0	0	1	2	1	1	2	0	1	1	1	2	1	0	0	1	1	1	1	2	0	0	0	0	0
596	0	0	0	0	0	0	1	1	2	2	0	1	2	1	0	0	0	0	0	0	0	0	2	2	0	2	2	1	2	1	1	1	1	1	1	1	1	0	1	1	1	0	1	2	1	1	0	0	0
597	0	0	0	0	0	0	1	2	1	0	0	0	0	0	0	0	0	0	1	1	1	0	1	1	1	0	1	2	2	1	0	0	0	0	0	1	1	1	0	1	1	0	0	1	0	0	0	1	0
598	0	1	0	0	0	1	2	2	1	1	1	0	1	1	0	0	0	2	2	2	2	0	0	1	0	1	0	1	1	0	1	0	1	1	1	1	1	0	1	1	1	0	1	2	2	1	0	0	0
599	0	1	0	0	0	0	1	2	1	0	1	0	1	0	0	0	0	0	2	2	2	0	2	2	0	0	0	2	2	0	1	1	2	2	0	2	2	0	0	1	1	1	1	2	0	0	0	1	0
600	1	0	0	0	0	1	1	1	1	1	1	0	0	0	0	0	0	2	1	1	2	0	2	2	0	2	0	1	1	0	1	2	2	0	0	0	1	0	1	2	1	1	1	1	1	1	0	0	0
601	1	0	0	0	0	0	1	1	1	1	0	0	0	0	0	0	0	0	2	1	2	0	2	2	0	1	1	2	2	2	1	1	2	2	0	1	2	0	1	1	1	1	1	2	2	2	0	0	0
602	0	0	0	0	0	0	1	1	2	0	0	0	0	0	0	1	0	0	1	1	1	0	2	2	1	2	2	2	2	2	1	0	2	0	0	2	2	0	0	2	2	0	1	1	1	0	0	0	0
603	0	0	0	0	0	1	2	2	0	0	1	0	1	0	0	1	0	0	1	2	2	1	2	2	0	0	2	2	2	2	1	1	1	0	0	2	2	0	0	2	2	0	0	2	0	0	0	0	0
604	0	0	0	0	0	0	1	1	2	2	1	0	0	0	0	0	0	0	2	1	2	0	1	1	1	2	2	2	2	2	0	0	1	0	0	2	2	0	0	2	2	0	0	1	0	0	0	0	0
605	1	0	0	1	0	1	1	1	1	0	1	0	0	0	0	0	0	1	2	1	2	0	2	2	0	2	2	2	2	1	1	1	2	1	0	2	1	0	1	1	1	0	0	2	0	0	0	0	0
606	0	1	0	0	0	0	1	2	2	2	0	0	0	0	0	0	0	0	1	1	1	0	2	2	1	0	1	1	2	0	1	0	2	1	0	2	1	0	1	1	1	1	1	2	1	2	0	0	0
607	1	0	0	0	0	0	2	2	0	0	1	1	1	1	0	0	0	0	2	2	2	0	2	2	0	1	0	1	2	1	0	1	1	0	0	2	2	0	1	1	1	0	0	1	0	1	0	0	0
608	1	0	0	0	0	0	2	2	1	1	0	1	2	2	0	0	0	0	1	1	1	0	1	2	0	2	2	2	2	2	1	0	1	1	0	1	1	0	1	1	1	0	0	1	0	1	0	0	1
609	1	0	0	0	0	1	1	1	1	1	0	0	1	1	0	1	0	0	2	1	2	0	2	2	0	1	1	2	2	1	0	1	1	0	0	1	1	1	0	1	1	1	0	1	1	0	0	0	1
610	1	0	0	1	0	0	1	1	1	1	2	1	1	1	0	0	0	1	1	1	1	0	2	2	0	1	2	2	2	2	1	1	1	0	0	2	1	0	1	2	1	0	0	1	0	0	0	0	0
611	1	0	0	1	0	0	1	1	2	2	0	0	0	0	0	0	0	0	2	2	2	0	1	1	0	0	0	1	1	1	1	1	1	0	0	2	1	0	0	1	1	0	1	2	1	1	0	0	1
612	1	0	0	1	0	0	2	2	0	0	2	0	0	0	0	0	0	1	2	2	2	0	1	1	1	0	2	2	2	2	0	1	2	1	0	1	2	0	1	1	1	2	2	2	1	1	1	0	0
613	0	0	0	0	0	0	2	2	1	1	1	0	1	0	0	0	0	0	2	1	2	0	2	2	0	0	2	2	2	2	1	0	2	0	0	1	1	0	1	1	1	1	0	0	1	0	0	0	1
614	0	0	0	0	0	1	1	1	1	1	0	1	1	1	0	0	0	0	1	2	2	0	2	2	0	1	1	0	2	0	0	2	1	0	0	1	2	0	0	2	2	1	0	1	1	0	0	0	0
615	0	0	0	0	0	1	0	0	2	2	0	0	1	0	0	1	0	1	0	1	1	0	2	2	0	1	1	2	2	1	0	0	1	0	0	1	1	0	0	1	1	0	2	2	0	0	0	0	0
616	0	0	0	0	0	0	1	2	1	0	0	0	0	0	0	0	0	0	1	1	0	2	0	2	0	1	1	1	2	0	1	1	0	0	0	1	1	1	0	1	1	1	1	2	0	0	0	0	1
617	0	0	1	1	0	0	1	2	2	1	0	1	0	0	0	0	0	1	1	2	2	0	2	2	0	0	1	2	1	1	2	1	2	0	1	2	2	0	0	2	2	0	0	2	0	1	0	0	0
618	1	0	0	0	0	0	2	2	1	0	1	1	2	1	0	0	0	0	1	1	1	1	1	1	0	1	2	2	2	1	1	2	2	0	1	2	2	0	1	1	1	0	0	1	0	1	0	0	1
619	0	0	0	1	0	1	2	2	1	1	1	0	1	0	0	0	0	1	2	2	2	0	2	2	1	0	1	0	2	0	0	0	1	0	0	2	1	0	1	1	1	1	1	2	1	1	1	1	0
620	0	0	0	0	0	0	1	1	1	0	1	1	1	0	1	1	0	1	2	2	2	0	2	2	0	1	2	2	2	2	1	1	1	1	0	2	1	0	1	1	1	0	1	1	1	1	0	0	0
621	1	0	0	0	0	0	2	2	0	0	1	0	1	0	0	0	0	1	1	1	2	0	2	2	0	0	2	2	2	2	1	1	1	0	0	1	1	1	0	1	1	0	0	2	0	1	0	0	0
622	0	0	0	1	0	0	1	1	2	2	0	1	1	1	0	0	0	1	2	2	2	0	2	2	1	2	1	1	2	1	0	0	1	0	0	2	1	0	0	0	0	0	0	2	0	2	0	0	1
623	1	0	0	1	0	0	0	1	1	1	1	1	2	0	1	1	0	0	0	0	2	0	2	2	0	2	2	2	2	2	0	0	0	0	0	2	1	1	0	1	1	0	2	2	0	0	0	0	0
624	0	0	1	1	0	0	1	2	2	1	0	1	1	1	0	0	1	1	0	0	1	1	2	2	0	2	1	2	1	1	2	1	2	1	1	2	2	0	1	1	1	0	0	1	0	0	0	0	0
625	0	0	0	1	0	0	1	1	1	1	0	1	1	1	0	0	0	1	1	1	1	0	1	1	0	0	2	2	2	2	0	1	2	2	0	1	0	1	1	0	0	0	0	1	0	0	0	0	0
626	1	0	0	0	0	0	2	2	1	1	1	1	1	2	0	0	0	2	2	2	2	0	2	2	0	1	2	1	2	1	1	0	0	0	0	1	1	0	1	1	1	0	0	1	0	1	0	0	0
627	1	0	0	0	0	0	2	2	0	0	2	0	1	1	0	0	0	1	2	2	2	0	1	1	1	1	2	2	2	2	1	1	0	0	0	1	1	1	0	1	1	1	1	2	1	0	1	0	0
628	1	0	0	0	0	1	2	2	1	1	0	0	0	0	0	0	0	1	1	1	1	0	2	2	1	0	2	2	2	2	0	1	1	1	1	1	1	0	2	0	0	0	0	1	0	0	0	1	1
629	0	0	0	1	0	0	1	1	1	0	1	0	1	0	0	1	0	1	1	1	1	0	1	1	0	1	2	2	1	0	2	1	0	0	0	2	0	1	1	0	0	0	0	2	0	2	0	0	0
630	1	0	0	0	0	1	0	0	2	2	0	1	2	2	0	0	0	0	2	2	2	0	1	1	0	1	2	2	2	2	0	1	2	1	0	2	2	0	0	2	1	1	1	2	1	2	1	0	1
631	1	0	0	0	0	0	0	0	2	2	0	1	2	2	0	0	0	0	2	1	2	0	2	2	0	1	2	2	2	2	1	2	2	0	0	1	1	0	1	0	0	0	1	1	1	0	1	0	0
632	1	0	0	0	0	0	1	1	1	1	0	0	1	0	0	0	0	1	1	1	1	1	2	2	0	0	2	2	1	1	2	0	0	0	0	2	2	0	0	2	2	1	1	2	1	1	1	0	0
633	0	0	0	0	0	1	1	1	1	1	2	1	2	1	0	0	0	1	0	1	2	2	0	2	0	1	1	1	1	1	2	2	1	0	0	2	1	1	0	1	1	0	0	2	0	0	0	0	1
634	0	0	0	0	0	0	1	2	1	0	1	0	0	0	0	0	0	1	1	1	2	0	2	2	0	2	1	2	2	1	0	0	0	0	0	2	2	0	0	2	2	1	1	1	1	0	0	0	1
635	0	0	0	1	0	0	1	2	1	0	1	0	0	0	0	1	0	0	1	1	1	0	1	1	0	1	1	2	2	1	2	0	2	0	0	2	1	0	1	2	1	0	0	1	0	0	0	0	0
636	1	0	0	1	0	0	0	0	2	2	0	0	1	0	0	0	0	1	1	1	1	0	2	2	0	0	2	2	2	2	1	0	2	2	2	2	0	0	2	1	0	0	0	1	0	1	1	0	0
637	0	0	0	0	0	1	1	1	2	2	0	0	0	0	0	0	0	0	1	1	2	0	2	2	0	1	2	0	1	0	1	0	2	2	2	2	1	0	1	1	0	0	0	1	0	1	0	0	1
638	0	0	0	0	0	0	1	2	1	0	1	0	1	0	0	1	0	0	1	1	2	0	2	2	0	0	2	2	2	2	0	0	1	1	0	2	2	0	0	2	2	1	1	2	2	2	0	1	0
639	1	0	0	1	0	0	0	0	2	2	0	0	1	0	0	0	0	0	1	1	1	0	1	2	0	1	1	2	2	1	2	1	2	0	0	2	1	0	1	1	1	1	1	2	0	0	0	0	1
640	1	0	0	1	0	0	2	2	0	0	1	1	1	2	0	0	0	1	1	1	1	0	1	1	1	0	1	2	1	1	1	0	0	0	0	2	0	0	1	0	0	0	0	1	0	0	0	0	1
641	0	0	0	0	0	0	1	2	1	0	1	2	2	1	1	1	0	2	1	1	2	0	1	2	0	1	1	2	2	1	1	0	2	0	0	2	1	0	1	1	1	0	0	1	0	1	0	1	0
642	0	0	0	0	0	1	1	1	1	1	1	0	0	0	0	1	1	2	1	1	2	1	1	2	1	0	2	2	2	2	1	1	2	0	0	2	2	1	0	0	0	0	0	1	0	0	1	0	0
643	0	1	0	0	0	0	0	0	2	2	0	0	0	0	0	0	0	1	1	2	2	0	1	1	1	1	1	1	2	1	0	0	2	1	0	1	1	0	0	1	1	0	0	2	0	0	0	1	0
644	1	0	0	1	0	0	1	1	0	0	2	0	1	0	0	0	0	0	1	1	2	0	2	2	1	1	1	2	2	1	2	0	2	1	0	2	2	0	1	1	1	0	0	2	1	1	0	0	0
645	1	0	0	0	0	0	1	1	2	2	0	1	2	1	0	0	0	0	1	1	2	0	1	2	0	1	1	2	2	1	2	0	2	2	1	1	2	0	0	1	1	0	0	1	0	0	0	0	0
646	1	1	1	0	1	0	1	1	2	2	0	1	1	1	0	0	0	1	1	1	1	0	1	1	1	2	1	2	2	1	1	1	1	1	0	2	1	0	0	0	0	0	0	2	0	1	0	0	1
647	1	0	1	0	0	0	1	2	1	0	0	0	2	1	0	0	0	1	2	2	2	0	1	1	1	0	1	2	2	1	0	0	2	2	2	2	1	0	2	0	0	0	1	2	1	0	0	0	0
648	1	0	0	1	0	0	0	1	2	1	0	1	1	1	0	0	0	1	1	1	1	0	2	2	0	1	1	2	2	1	0	0	2	0	0	2	2	0	1	1	1	0	0	1	0	1	0	0	0
649	1	0	0	1	0	0	0	0	2	2	0	1	1	1	0	0	0	1	1	1	1	0	2	2	0	1	1	1	2	1	1	1	2	0	0	2	1	0	1	1	1	0	0	1	0	0	0	0	0
650	1	0	0	0	0	0	2	2	1	0	1	1	1	1	0	0	1	1	0	0	1	0	1	2	0	0	1	2	1	1	1	0	1	1	2	2	1	0	2	1	0	1	0	0	1	0	0	0	1
651	1	0	0	1	0	0	2	2	1	1	0	0	0	0	0	0	0	0	1	1	1	0	2	2	1	2	2	2	2	1	1	0	2	0	0	1	1	0	1	1	1	0	1	1	0	0	0	0	0
652	1	0	0	0	0	0	2	2	0	0	1	0	2	2	0	0	0	0	1	1	1	0	1	1	1	1	2	2	1	1	1	1	2	0	0	2	1	0	0	2	2	1	0	0	1	0	0	0	0
653	1	1	0	0	0	0	0	0	1	1	0	0	0	0	0	0	0	0	1	1	1	0	1	1	1	1	2	2	2	1	1	0	1	0	0	2	1	0	0	0	0	0	0	1	0	0	0	0	1
654	0	0	0	0	0	1	1	1	2	2	0	1	2	2	0	0	0	1	1	2	2	0	2	2	0	0	1	1	2	1	0	0	0	0	1	2	2	0	0	1	1	0	0	1	0	0	0	0	0
655	1	0	1	1	1	1	1	1	2	2	0	0	0	0	0	0	0	0	1	1	1	0	2	2	0	0	1	1	2	2	1	0	0	1	1	2	1	0	1	1	1	0	1	2	0	0	0	0	1
656	1	0	2	0	1	0	1	2	1	0	0	1	2	2	0	0	0	0	1	1	2	0	1	2	0	1	1	1	2	0	1	2	2	0	0	1	1	0	1	1	1	1	1	2	1	1	0	0	1
657	1	0	0	0	0	0	1	2	1	0	1	1	1	1	0	0	1	2	0	0	2	0	2	2	0	2	1	1	2	0	1	1	2	0	1	1	0	0	1	1	1	1	0	1	0	0	0	0	0
658	0	0	0	1	0	0	1	1	2	1	0	1	1	1	0	0	0	0	1	1	2	0	2	2	1	0	1	1	2	2	0	0	2	2	2	2	1	0	0	1	1	0	0	2	1	1	0	0	1
659	1	0	0	0	0	1	0	0	2	2	0	1	1	1	0	0	0	0	2	1	2	0	1	1	0	1	1	2	2	1	0	1	1	1	2	2	1	1	0	1	1	0	1	2	2	0	0	0	0
660	0	0	0	1	0	0	0	0	2	2	0	0	1	0	0	0	1	2	1	1	2	1	1	2	0	0	2	2	2	2	1	0	1	0	0	1	1	1	0	1	1	1	1	1	1	1	0	0	0
661	0	0	0	1	0	0	0	0	2	1	1	0	0	0	0	0	0	0	2	2	2	0	2	2	0	1	2	2	2	2	0	2	2	0	0	1	1	0	0	2	2	0	1	2	1	0	1	1	0
662	0	0	0	1	0	0	2	2	0	0	1	0	1	1	0	0	0	0	1	1	1	0	1	1	1	1	2	2	2	2	1	0	1	0	0	1	1	0	0	0	0	1	1	2	2	0	0	0	1
663	1	0	0	0	0	0	1	1	2	2	0	0	0	0	0	0	0	0	1	1	1	0	2	2	0	1	1	1	2	0	1	0	2	0	0	2	2	0	1	1	1	1	0	0	1	1	0	0	0
664	0	0	0	0	0	0	1	2	1	0	1	1	2	1	0	0	0	0	0	0	0	0	2	2	0	2	0	2	1	0	1	1	1	2	0	2	0	0	0	0	0	1	0	0	1	1	0	0	0
665	1	0	1	0	0	0	2	2	0	0	1	0	1	0	0	0	0	1	2	2	2	0	1	1	1	1	1	1	1	1	0	1	1	0	0	1	2	0	0	2	2	1	2	2	1	1	0	0	0
666	1	0	0	0	0	0	0	1	2	1	0	0	0	0	0	0	0	0	2	2	2	1	1	2	0	0	1	1	2	1	0	0	2	1	1	2	2	0	0	2	2	1	0	0	2	0	0	0	0
667	1	0	0	0	0	0	1	1	1	1	0	1	1	1	0	0	0	0	0	0	1	0	2	2	1	1	1	2	2	1	1	0	0	0	0	1	1	0	1	2	1	0	0	2	0	0	0	0	0
668	1	0	0	0	0	1	1	1	1	1	1	0	0	0	0	0	0	1	0	0	1	0	2	2	0	1	0	1	2	1	0	1	1	1	1	2	1	0	0	2	1	0	0	1	1	0	0	0	1
669	1	0	0	0	0	1	0	0	2	2	0	2	1	1	0	0	0	1	2	2	2	0	1	2	0	2	1	1	2	1	1	0	1	1	1	2	1	0	1	2	2	0	1	1	1	1	1	0	0
670	0	0	0	0	0	0	1	2	2	0	0	0	0	0	0	0	0	1	1	0	2	0	2	2	0	1	0	1	1	0	1	1	1	0	1	1	2	0	0	2	2	0	0	2	0	0	1	0	0
671	1	0	0	0	0	0	0	1	2	1	1	1	1	2	0	0	0	0	1	1	2	0	1	1	1	0	1	1	2	1	0	1	1	1	0	1	0	0	1	1	1	0	0	2	0	0	0	0	0
672	0	0	2	0	1	0	1	1	2	2	0	0	0	0	0	0	0	0	1	1	1	0	2	2	0	0	1	1	2	1	0	0	1	1	0	2	2	0	0	2	2	0	2	2	0	0	0	0	0
673	1	0	0	0	0	0	1	2	2	1	0	0	0	0	0	1	0	1	1	0	0	0	2	2	0	1	2	2	2	2	1	1	2	1	0	2	1	0	1	1	1	0	2	2	1	1	0	0	0
674	1	0	1	0	1	1	1	2	1	0	1	0	2	0	0	0	0	1	2	2	2	0	2	2	0	1	2	2	2	2	1	2	2	0	0	1	1	0	1	2	1	0	0	1	0	0	0	0	1
675	1	0	0	1	0	0	2	2	1	0	1	0	0	0	0	0	0	0	1	1	2	2	0	2	0	1	1	1	2	1	0	2	2	0	0	2	2	0	1	1	1	0	0	1	0	1	0	0	0
676	1	0	0	0	0	1	2	2	0	0	0	0	2	2	0	0	0	0	2	1	2	1	2	2	0	2	1	1	2	1	1	1	2	0	0	1	1	0	2	0	0	1	1	2	1	1	0	0	0
677	1	0	0	0	0	0	1	1	2	2	0	0	0	0	0	0	0	0	1	1	2	0	2	2	0	1	1	2	1	1	2	2	1	0	1	2	2	0	1	1	1	1	1	1	1	1	1	0	0
678	0	0	0	0	0	0	2	2	0	0	1	1	2	1	0	0	1	2	0	0	2	0	2	2	0	0	0	2	1	1	2	1	1	0	0	2	1	0	0	1	1	0	1	2	1	1	0	1	0
679	0	0	1	1	0	0	1	2	2	1	0	0	0	0	0	0	0	0	1	1	1	0	2	2	0	1	1	2	2	1	2	1	0	0	0	2	1	0	1	2	2	1	1	2	1	1	0	0	0
680	1	0	0	0	0	1	1	1	2	2	0	0	1	0	0	0	0	0	0	0	1	0	2	2	0	1	2	2	2	2	0	1	1	1	2	2	1	1	1	0	0	0	0	1	0	0	0	0	0
681	1	0	0	0	0	0	1	2	1	0	1	1	1	1	0	0	0	0	2	2	2	0	1	1	1	1	2	2	2	1	2	0	2	0	0	2	1	0	1	1	0	1	1	2	1	0	0	0	0
682	1	0	0	0	0	0	2	2	1	1	0	0	0	0	0	0	0	0	1	1	0	0	2	2	0	1	1	2	0	0	2	1	1	1	2	2	2	0	0	1	1	1	1	2	1	0	0	0	0
683	0	0	0	0	0	0	1	2	2	1	0	0	0	0	0	0	0	0	1	1	1	0	1	1	1	1	1	1	1	1	1	1	2	0	1	2	2	0	2	0	0	0	1	1	1	0	0	0	0
684	1	0	0	0	0	0	2	2	0	0	0	1	1	2	0	0	0	0	2	2	2	0	2	2	0	1	1	2	1	1	1	1	2	0	0	1	2	0	0	2	2	0	0	2	0	0	0	0	0
685	1	0	0	0	0	0	1	1	2	2	0	0	0	0	0	1	1	0	2	1	2	0	1	1	0	1	0	1	1	0	1	1	2	0	0	0	1	0	1	1	1	1	0	0	2	1	1	0	0
686	1	0	0	0	0	0	1	1	1	1	1	0	0	0	0	0	0	0	2	2	2	0	0	0	1	0	1	2	2	1	2	0	1	1	0	2	0	0	0	0	0	1	1	1	1	0	0	0	1
687	0	0	1	0	1	1	2	2	1	1	1	0	1	0	0	0	0	1	2	2	2	0	2	2	1	1	1	1	2	1	0	2	1	0	0	1	1	0	2	0	0	0	0	1	0	0	0	0	0
688	1	1	0	0	0	1	1	1	1	1	0	1	0	0	0	0	0	0	1	1	2	0	2	2	0	1	2	2	2	2	2	1	0	0	0	2	1	0	0	1	1	0	0	2	0	0	1	0	0
689	0	0	1	0	0	1	1	1	1	1	0	0	0	0	0	0	0	0	1	1	1	0	1	1	0	1	2	2	2	2	0	1	2	0	0	0	2	0	0	2	2	1	0	1	1	0	0	0	1
690	0	0	0	0	0	0	1	2	1	0	1	1	1	1	0	0	0	0	2	1	2	0	1	1	1	1	2	2	2	1	2	2	2	0	0	0	1	1	0	0	0	0	1	2	0	1	1	0	0
691	0	0	0	0	0	0	1	1	1	1	0	0	1	1	0	1	1	1	2	2	2	0	1	1	0	1	2	2	2	1	1	1	1	2	1	2	1	0	2	1	0	0	1	1	1	0	0	0	1
692	0	0	0	0	0	1	2	2	1	1	0	0	1	0	0	0	0	0	0	1	2	0	0	1	1	0	1	2	2	1	0	2	1	0	0	0	2	0	0	1	1	1	1	1	0	0	0	1	0
693	0	0	0	0	0	0	2	2	0	0	0	1	1	1	0	0	1	0	2	1	2	0	2	2	0	0	1	1	2	1	0	2	1	0	1	2	2	0	0	1	1	0	0	0	0	0	0	0	0
694	1	0	0	1	0	0	0	0	2	1	1	0	2	2	0	0	0	1	0	0	1	0	2	2	0	1	2	2	1	1	1	0	1	1	1	2	1	1	0	1	1	0	0	1	0	1	0	0	1
695	0	0	0	0	0	1	1	1	1	1	1	0	0	0	0	0	0	1	1	1	1	0	2	2	0	1	2	2	2	1	1	1	1	2	1	2	0	0	1	0	0	2	2	2	2	1	0	1	0
696	1	0	1	0	1	1	2	2	0	0	2	0	0	0	0	0	0	0	1	1	2	0	2	2	0	2	0	2	1	1	1	1	2	0	1	2	0	0	2	1	0	1	0	1	1	0	0	0	0
697	0	0	0	0	0	0	0	0	2	2	0	0	0	0	0	0	0	0	1	1	2	0	2	2	0	0	2	2	2	1	2	0	1	0	0	1	2	0	1	2	1	0	0	0	0	1	0	0	0
698	0	0	0	0	0	0	0	0	2	2	0	0	1	1	0	0	0	0	0	0	0	0	2	2	0	1	2	2	2	1	1	2	2	0	0	1	1	0	0	0	0	0	0	2	0	0	0	1	0
699	0	1	0	0	0	0	2	2	1	1	1	0	0	0	0	0	0	1	1	1	1	0	1	1	1	1	1	2	2	1	2	0	0	1	0	2	1	0	0	1	1	1	1	2	1	1	0	0	2
700	0	0	0	1	0	0	1	2	1	0	1	0	0	0	0	0	0	1	2	2	2	0	2	2	0	1	2	2	1	1	2	0	2	2	2	2	2	0	0	2	2	1	0	1	1	0	0	0	0
701	1	0	0	0	0	0	2	2	1	1	0	0	1	0	0	0	0	1	0	0	2	0	2	2	0	2	2	2	2	2	0	1	1	0	1	2	1	0	1	0	0	1	0	1	1	0	0	0	1
702	1	0	0	0	0	0	2	2	1	0	1	0	0	0	0	0	0	1	1	1	1	0	1	1	0	1	2	2	2	2	1	2	2	0	0	0	0	1	1	1	0	1	1	1	1	1	0	0	1
703	1	1	0	0	0	0	0	0	2	2	0	1	2	1	0	0	1	2	0	0	2	0	2	2	1	1	0	2	1	1	1	0	1	1	0	2	1	0	0	0	0	0	0	1	0	1	0	0	0
704	1	0	0	1	0	0	2	2	2	2	0	0	1	1	0	1	0	1	1	1	1	0	2	2	0	0	2	2	2	1	2	1	2	0	0	1	2	0	0	2	1	0	0	1	0	0	0	0	0
705	0	0	0	1	0	0	0	0	2	2	0	0	0	0	0	0	0	0	1	1	1	0	2	2	0	0	2	2	2	2	1	0	2	1	0	2	2	0	1	1	1	0	1	2	1	0	0	0	0
706	0	0	0	1	0	0	1	1	2	2	0	1	1	1	0	0	0	0	0	1	1	0	2	2	0	1	1	2	2	1	1	1	1	1	2	2	1	0	0	2	2	0	0	1	0	0	0	0	1
707	0	0	0	0	0	0	1	1	2	2	0	1	1	1	0	0	1	2	1	1	2	0	1	1	0	2	1	2	2	2	0	0	0	0	1	2	1	0	1	1	1	0	1	2	0	1	0	0	0
708	0	0	0	0	0	0	1	1	1	1	0	1	1	1	0	0	0	1	1	2	2	0	2	1	1	1	1	1	2	0	1	2	2	0	1	2	0	1	1	0	0	1	1	1	1	0	0	0	0
709	0	0	2	0	1	0	2	2	1	1	0	1	1	1	0	0	0	0	1	0	1	0	2	2	0	0	1	1	2	2	1	0	1	1	1	2	1	0	1	1	1	0	0	2	0	1	0	0	0
710	1	0	0	0	0	0	1	1	2	1	0	1	2	0	1	1	0	0	2	2	2	0	1	1	1	2	2	2	2	2	1	0	0	0	0	1	2	0	1	0	0	1	0	0	1	0	0	0	0
711	0	1	0	0	0	1	2	2	1	0	1	0	0	0	0	0	0	0	2	2	2	0	1	1	1	1	2	2	1	1	2	1	2	0	0	2	2	0	0	2	2	0	0	0	0	0	0	1	1
712	1	0	0	0	0	0	1	1	1	1	1	0	0	0	0	0	1	1	1	1	1	2	0	2	0	1	1	1	2	1	0	2	1	0	0	1	2	0	2	0	0	0	0	0	0	1	0	0	0
713	1	0	0	0	0	0	2	2	0	0	1	0	1	0	0	0	0	2	1	1	2	0	2	2	1	0	1	2	2	2	0	1	1	0	0	2	2	0	0	1	1	0	0	1	0	0	0	0	0
714	1	1	0	0	0	0	1	1	1	1	1	1	2	1	0	0	0	1	1	1	1	1	2	2	0	2	1	2	2	1	2	0	1	1	0	2	1	0	1	1	1	0	1	2	0	1	0	0	2
715	0	0	0	0	0	1	1	1	1	1	1	0	1	0	0	0	0	0	0	0	0	0	2	2	0	1	2	2	2	2	1	0	0	0	1	2	2	0	0	2	1	0	1	1	0	0	0	0	0
716	1	0	0	0	0	0	1	1	1	1	0	0	2	2	0	0	0	0	2	2	2	0	2	2	0	1	2	2	2	2	0	0	2	1	0	2	1	0	0	0	0	0	1	1	0	0	0	1	0
717	1	0	0	0	0	0	2	2	1	0	1	0	0	0	0	0	0	0	0	0	1	0	1	1	1	1	2	2	2	1	2	0	0	0	1	2	1	0	1	1	1	0	1	2	2	0	0	0	0
718	0	0	0	0	0	1	1	1	2	2	0	0	1	1	0	1	0	2	1	1	1	0	2	2	0	1	2	2	2	2	1	0	0	0	0	2	1	0	0	2	2	0	1	1	1	0	0	0	0
719	0	0	0	0	0	0	2	2	1	1	1	1	1	1	0	0	1	1	1	1	1	0	2	2	0	0	2	2	2	2	1	0	2	1	1	1	1	0	0	2	2	0	0	2	1	1	0	0	0
720	1	0	0	0	0	0	1	1	1	1	0	0	2	2	0	0	0	2	1	1	2	0	1	1	0	1	2	2	2	2	0	1	1	1	0	0	1	0	0	2	2	0	1	1	1	0	0	1	1
721	1	0	0	0	0	0	1	1	2	1	0	0	0	0	0	0	0	0	1	1	2	0	2	2	0	0	2	2	2	2	0	2	2	0	0	1	1	0	1	1	1	0	0	2	0	0	1	0	0
722	1	0	0	0	0	0	1	1	1	1	1	0	0	0	0	0	0	0	2	2	2	0	2	2	0	1	1	2	2	1	0	0	1	1	0	1	1	1	1	0	0	0	2	2	1	0	0	0	0
723	0	0	0	1	0	0	1	2	2	1	0	1	2	1	0	0	0	1	2	2	2	0	2	2	0	1	1	1	2	2	1	0	1	1	2	2	2	0	0	1	1	0	0	2	0	0	0	0	1
724	0	0	0	0	0	0	2	2	1	0	0	1	2	0	1	1	1	1	1	2	2	0	2	2	1	1	2	2	2	2	1	0	1	1	0	2	1	0	0	1	1	1	1	2	1	1	0	1	0
725	1	0	0	1	0	0	1	1	2	1	0	0	1	0	0	0	0	2	1	1	1	0	2	2	0	1	1	2	2	1	2	0	2	0	0	2	1	0	1	1	1	0	0	0	0	0	0	0	0
726	1	0	0	0	0	0	1	1	1	1	1	0	2	1	0	1	0	0	1	1	1	0	1	1	1	1	1	2	1	1	1	1	2	1	0	1	1	0	2	0	0	2	1	2	1	0	0	0	0
727	1	1	0	0	0	1	0	0	2	1	0	1	1	0	1	1	0	1	0	0	1	0	1	1	0	2	1	1	2	0	1	0	0	0	1	2	0	0	2	0	0	1	0	0	1	1	1	0	0
728	0	0	0	0	0	0	1	1	1	1	1	0	0	0	0	0	1	1	1	1	1	0	2	2	0	1	0	1	1	1	1	0	1	1	0	1	1	0	2	0	0	0	1	2	1	0	0	0	1
729	1	0	0	0	0	0	1	1	1	1	0	0	0	0	0	0	0	0	1	1	2	0	2	2	1	0	2	2	2	2	1	1	1	0	0	1	1	0	2	0	0	0	1	2	1	0	0	0	0
730	1	0	0	0	0	0	2	2	1	1	0	1	1	1	0	0	0	0	2	2	2	0	1	1	0	1	1	2	1	1	1	0	2	1	0	2	1	1	0	1	1	0	0	2	1	0	0	1	0
731	1	0	0	1	0	0	0	0	2	2	0	0	1	0	0	0	0	0	2	2	2	0	1	1	1	1	1	1	2	1	0	1	1	0	0	1	1	0	1	1	1	0	0	2	0	0	0	0	0
732	0	0	0	0	0	0	1	2	2	1	0	0	0	0	0	0	0	0	2	2	2	0	2	2	0	0	1	1	2	0	1	0	1	1	0	0	1	1	0	1	1	1	0	1	1	0	0	0	0
733	0	0	0	1	0	0	1	1	1	1	0	0	0	0	0	0	0	1	0	0	1	0	2	2	0	0	1	1	2	0	1	1	2	0	0	1	2	0	0	2	2	1	1	2	1	1	0	0	0
734	0	0	0	2	0	1	1	2	1	0	1	0	0	0	0	0	0	1	0	0	1	0	2	2	1	2	0	1	1	0	1	1	2	2	0	1	2	0	0	2	2	1	1	1	1	0	0	0	1
735	0	0	0	0	0	0	2	2	1	1	0	0	0	0	0	0	0	0	1	1	2	0	2	2	1	1	1	2	2	1	0	0	2	1	1	1	1	0	0	2	2	0	0	2	0	1	0	0	0
736	1	0	0	0	0	0	1	2	1	0	1	0	0	0	0	0	0	1	1	1	1	1	2	2	0	0	1	1	2	1	1	0	2	0	0	1	1	0	2	1	0	0	0	0	0	0	1	0	0
737	1	0	0	0	0	0	0	1	2	1	1	0	1	0	0	1	0	0	2	1	2	1	1	1	0	1	1	1	2	1	0	1	2	0	0	1	1	0	1	2	1	1	0	1	2	1	0	0	0
738	1	0	0	0	0	0	2	2	2	2	0	0	0	0	0	0	0	0	1	1	2	0	1	1	0	1	1	2	2	1	1	1	1	0	0	1	1	0	1	1	1	0	1	2	1	0	0	0	1
739	0	0	0	0	0	0	1	1	1	1	0	0	0	0	0	0	0	2	1	1	1	0	2	2	0	1	2	2	2	1	0	1	1	2	1	2	1	0	1	2	2	0	1	1	1	0	0	0	0
740	1	0	0	0	0	0	2	2	1	1	0	0	0	0	0	0	0	0	1	1	1	0	1	1	0	0	2	2	2	1	1	1	1	1	0	0	1	0	1	1	1	0	1	2	0	2	0	0	1
741	1	0	0	0	0	0	2	2	1	1	1	1	2	1	0	0	0	1	1	1	2	0	1	1	1	1	1	2	1	1	2	0	1	0	0	1	2	0	2	0	0	1	1	1	2	0	0	0	0
742	0	0	0	0	0	0	1	1	2	2	0	0	0	0	0	0	0	0	1	1	2	0	2	2	0	2	1	2	2	1	2	1	2	0	1	1	1	0	0	1	1	0	0	1	0	0	0	0	1
743	0	0	0	0	0	0	1	1	2	2	0	0	0	0	0	0	0	0	0	0	1	0	2	2	1	0	2	2	1	0	1	1	2	1	0	2	1	0	0	2	2	0	0	0	0	0	0	1	0
744	0	0	0	0	0	0	0	2	2	0	1	0	0	0	0	0	0	0	2	2	2	0	2	2	1	0	1	2	2	2	0	0	1	0	0	2	2	0	0	1	1	1	1	1	1	1	1	0	0
745	1	1	0	0	0	1	2	2	0	0	1	1	1	1	0	0	0	0	2	2	2	0	2	2	1	0	1	2	2	2	0	0	1	0	0	2	1	0	0	1	1	0	2	2	0	0	1	1	0
746	1	0	0	0	0	0	2	2	0	0	0	0	0	0	0	0	0	0	1	1	1	0	2	2	0	0	2	2	2	2	0	1	1	1	1	2	1	0	1	1	0	0	1	2	0	0	0	0	1
747	1	0	0	0	0	0	1	2	1	0	0	0	1	0	0	0	0	0	1	1	2	0	2	2	0	1	0	0	2	1	0	1	1	0	0	1	1	1	0	1	1	1	1	1	1	0	0	0	0
748	0	0	0	1	0	0	1	1	1	1	1	1	2	1	0	0	0	0	2	2	2	2	0	2	0	1	2	2	2	2	0	1	2	0	0	1	0	0	2	1	0	0	1	1	1	0	0	0	1
749	1	0	0	0	0	0	0	1	2	1	0	0	1	1	0	0	0	0	1	1	2	0	2	2	0	0	2	2	2	2	0	0	2	1	0	1	2	0	0	2	2	0	1	2	0	0	0	0	0
750	0	0	0	0	0	1	1	1	1	1	1	1	1	1	0	0	0	0	1	1	2	0	1	1	1	1	1	1	2	1	0	1	0	0	0	2	1	0	2	0	0	0	0	1	0	1	0	0	0
751	1	1	0	0	0	0	0	0	2	2	0	0	1	0	0	0	0	2	1	1	2	0	2	2	0	0	2	2	2	2	1	0	0	0	0	2	1	0	0	2	1	1	1	1	1	1	0	1	0
752	1	1	1	1	0	0	2	2	1	0	1	0	1	0	0	0	0	0	1	1	0	0	2	2	0	1	1	1	2	2	0	1	1	0	0	2	0	1	1	0	0	0	0	2	0	1	1	0	1
753	0	0	0	0	0	0	0	1	2	0	0	1	1	1	0	0	0	1	2	2	2	0	2	2	0	2	2	2	1	0	1	1	1	0	0	1	2	0	0	2	2	1	1	2	1	2	2	0	0
754	0	0	0	0	0	0	1	1	2	1	0	0	0	0	0	0	0	0	2	2	2	0	2	2	0	2	0	2	1	1	2	2	1	0	0	2	0	0	1	0	0	1	1	2	1	0	0	0	0
755	0	0	0	1	0	0	0	0	2	2	0	0	1	0	0	0	0	1	2	2	2	0	1	2	0	1	2	2	2	2	0	1	2	0	1	2	2	0	1	1	1	1	0	0	2	1	0	0	0
756	1	0	0	0	0	0	0	1	1	0	1	0	0	0	0	0	0	0	2	2	2	0	1	1	1	2	2	2	2	2	0	0	2	0	0	2	0	0	1	0	0	0	0	2	2	0	0	1	0
757	1	0	0	1	0	1	0	0	2	2	0	0	1	0	0	0	0	0	2	2	2	0	2	1	1	1	2	2	2	2	0	2	2	0	1	2	1	0	1	1	0	1	1	2	1	0	0	0	0
758	0	0	0	1	0	0	1	2	1	0	1	0	0	0	0	0	0	1	2	2	1	0	2	2	0	2	1	2	2	1	1	0	2	2	2	2	1	0	2	0	0	0	0	1	0	0	0	0	1
759	0	0	0	0	0	0	0	1	2	1	0	1	1	1	0	0	0	0	1	1	1	0	2	2	0	1	1	1	2	1	0	2	1	0	0	2	1	0	1	1	1	0	0	2	0	0	0	0	0
760	1	0	0	0	0	0	2	2	2	2	0	0	0	0	0	0	0	0	1	1	2	1	2	2	1	1	2	2	2	1	1	0	1	0	0	2	1	1	0	0	0	0	1	1	1	0	0	0	1
761	1	0	0	1	0	0	0	1	2	1	0	0	0	0	0	0	1	0	2	1	2	0	1	1	0	0	1	1	2	0	0	1	1	1	0	1	1	0	1	1	1	0	0	0	0	0	1	0	0
762	1	0	0	0	0	0	0	0	2	2	0	0	2	2	0	0	0	1	2	2	1	0	2	2	0	1	2	2	2	1	1	0	1	1	1	1	2	0	0	2	2	0	0	2	1	1	0	0	0
763	0	0	0	1	0	0	1	1	1	1	1	1	0	0	0	0	0	1	0	0	0	0	2	2	0	1	1	1	1	1	0	0	1	1	0	2	1	0	1	1	0	1	1	2	0	0	0	0	0
764	0	0	0	0	0	0	2	2	2	2	0	1	1	1	0	0	0	2	2	2	2	0	1	1	0	1	0	2	1	1	2	0	2	1	0	2	1	0	0	0	0	0	0	1	0	0	0	0	0
765	0	0	0	0	0	0	2	2	1	1	0	1	2	2	0	1	0	1	1	1	2	0	2	2	0	1	2	2	2	2	1	0	2	0	0	1	1	0	1	1	1	0	1	2	1	0	0	0	0
766	0	0	0	2	0	0	1	1	2	2	0	1	1	1	0	0	0	0	1	2	2	0	2	2	0	1	0	0	2	1	0	1	1	1	0	0	1	0	1	1	1	0	2	2	1	0	0	0	1
767	1	0	0	0	0	1	0	0	2	2	0	0	1	0	0	0	0	0	1	1	1	0	2	2	0	2	2	2	2	1	1	1	1	1	2	2	1	0	1	1	1	1	1	1	1	0	0	0	0
768	0	0	0	0	0	0	2	2	1	0	0	0	0	0	0	0	0	1	1	2	2	0	2	2	1	0	2	2	2	2	1	1	1	0	0	1	2	0	2	0	0	0	0	1	0	0	0	1	0
769	1	0	0	0	0	0	1	2	2	0	0	0	0	0	0	0	0	0	1	1	2	1	1	2	0	1	1	1	1	1	1	2	2	0	0	1	2	0	0	1	1	0	1	2	0	0	1	0	0
770	0	0	1	0	1	0	0	0	2	2	0	0	0	0	0	0	0	0	1	1	1	0	2	2	0	1	1	2	2	1	0	0	0	1	1	1	2	0	2	1	1	0	0	2	0	0	1	0	0
771	1	0	0	1	0	0	2	2	1	1	0	0	0	0	0	0	1	2	1	1	1	0	2	2	0	1	1	1	1	1	2	0	1	0	0	1	1	0	1	2	1	1	1	2	2	0	0	0	0
772	1	0	0	0	0	1	1	0	2	1	0	0	0	0	0	0	0	0	1	0	1	0	2	2	0	1	0	1	1	0	1	1	1	0	0	2	0	0	0	1	1	0	0	2	0	0	0	0	1
773	0	0	0	1	0	0	1	2	2	0	0	0	0	0	0	0	1	1	1	1	1	0	2	2	0	1	1	1	2	2	0	1	2	1	0	2	2	0	0	2	2	1	1	1	1	0	0	0	0
774	1	1	0	0	0	1	1	1	2	2	0	0	0	0	0	0	0	0	2	2	2	0	2	2	0	1	2	2	2	2	0	1	1	2	1	2	1	0	0	2	2	0	0	2	0	1	0	0	1
775	0	0	0	0	0	0	0	0	2	2	0	0	0	0	0	0	0	0	1	1	1	0	2	2	0	2	1	2	2	1	0	0	0	0	1	2	1	0	0	2	2	1	1	1	1	0	1	0	0
776	1	0	0	1	0	1	0	1	2	1	1	1	1	1	0	0	0	1	1	1	2	0	2	2	0	1	2	2	2	2	1	0	2	0	0	1	1	0	0	2	2	1	1	1	1	0	1	1	0
777	0	0	0	0	0	1	1	1	1	1	1	1	1	1	0	0	0	1	1	1	2	0	2	2	0	0	1	1	2	1	0	1	1	0	0	1	2	0	2	0	0	0	0	1	0	0	0	0	1
778	0	0	0	1	0	0	0	0	2	1	0	0	0	0	0	0	0	1	0	0	1	0	2	2	0	1	1	2	2	2	1	1	1	0	0	2	2	0	1	1	1	0	1	2	0	1	0	1	0
779	0	1	0	0	0	0	1	1	1	1	1	0	0	0	0	1	0	0	2	2	2	1	0	1	0	0	2	2	2	2	0	1	2	1	0	1	1	0	1	1	1	0	0	2	0	1	0	0	1
780	0	0	0	1	0	0	0	0	2	2	0	0	1	0	0	0	0	0	0	0	1	0	2	2	0	0	2	2	2	2	1	0	1	1	0	1	2	0	2	0	0	0	0	2	0	0	0	1	0
781	1	1	1	0	1	0	1	1	1	1	1	0	1	0	0	0	0	1	1	1	2	0	2	2	0	1	1	2	2	1	2	1	1	0	0	2	1	0	1	1	1	0	0	1	0	0	1	0	1
782	1	0	0	0	0	0	1	1	1	1	0	0	0	0	0	0	0	1	1	1	1	0	2	2	0	0	0	2	2	0	1	2	2	0	1	2	1	0	1	1	1	1	1	1	0	0	0	0	1
783	1	0	0	0	0	1	1	1	1	1	1	0	1	0	0	0	0	1	1	1	1	0	2	2	1	0	1	2	1	1	2	0	1	0	0	1	2	0	1	1	1	0	0	1	0	0	0	0	1
784	0	0	0	1	0	0	2	2	1	1	0	1	1	0	0	0	0	0	2	2	1	1	2	2	0	2	2	2	2	2	0	1	1	0	0	1	1	0	1	1	1	1	1	2	0	2	0	0	1
785	0	0	0	0	0	0	2	2	1	1	1	0	0	0	0	0	0	2	2	2	2	0	1	2	0	1	1	1	2	2	1	0	1	0	0	1	1	0	1	1	1	1	1	1	1	0	0	0	1
786	0	0	0	0	0	0	1	1	1	1	0	0	0	0	0	0	0	1	2	1	2	0	2	2	0	0	2	2	2	2	0	0	0	1	1	2	2	0	0	2	2	0	2	2	0	0	0	0	0
787	0	0	0	0	0	1	1	2	0	0	1	0	0	0	0	0	0	1	2	2	2	0	1	1	0	1	2	2	2	1	1	0	2	0	0	2	0	0	1	1	1	0	1	1	0	0	0	0	0
788	0	0	0	0	0	0	1	0	2	1	0	1	2	1	0	0	0	1	0	0	1	0	1	1	0	1	1	2	2	1	0	1	2	0	0	2	1	0	1	1	1	0	0	1	0	1	0	0	0
789	1	0	1	2	0	0	1	1	1	1	1	0	0	0	0	0	0	0	0	0	0	0	1	1	0	1	2	2	2	1	1	1	2	0	1	1	1	0	0	2	2	0	1	2	1	0	0	0	0
790	0	0	0	1	0	0	1	2	2	0	0	0	1	0	0	0	1	0	2	1	2	0	2	2	0	0	2	2	2	2	0	1	1	1	1	2	0	0	2	0	0	1	1	2	1	2	0	1	0
791	0	0	0	1	0	0	0	0	2	2	0	0	1	0	0	0	0	0	0	1	2	0	1	2	0	1	2	2	2	2	1	0	0	0	1	2	1	0	1	1	0	1	1	1	1	0	0	1	0
792	1	0	0	0	0	1	2	2	1	0	1	1	1	1	0	0	0	1	1	1	1	0	1	1	1	1	2	1	2	1	1	1	2	0	0	0	1	0	0	1	1	0	1	1	1	0	0	0	1
793	1	0	0	1	0	0	2	2	1	1	1	0	0	0	0	0	0	1	1	1	1	0	2	2	0	2	0	1	1	1	1	2	2	0	0	2	0	0	0	0	0	2	2	2	2	1	0	0	0
794	1	0	0	1	0	0	1	1	1	1	0	0	0	0	0	0	0	0	1	1	2	1	2	2	0	0	1	2	2	1	1	1	2	0	0	2	1	0	0	2	2	0	0	2	0	0	0	0	0
795	0	0	0	0	0	1	1	1	1	1	0	0	1	0	0	0	0	1	1	2	2	0	2	2	1	0	2	2	2	2	2	2	2	0	0	0	2	0	1	1	1	0	0	1	0	1	1	0	0
796	0	0	0	0	0	0	2	2	1	1	0	0	1	0	0	0	0	1	0	0	0	0	2	2	0	0	1	2	2	1	1	0	2	0	0	1	1	0	2	1	0	1	1	1	1	2	0	1	0
797	1	1	0	0	0	0	0	1	2	0	0	1	1	0	1	1	0	0	1	1	1	0	1	2	0	1	2	2	2	1	1	1	1	1	1	1	1	1	0	1	1	1	1	2	2	2	0	0	1
798	0	0	0	0	0	1	1	2	2	0	0	1	0	0	0	0	0	1	2	2	2	0	1	1	1	1	1	1	1	1	1	1	2	0	0	1	2	0	0	2	2	0	0	2	1	1	0	0	0
799	1	0	0	0	0	0	0	1	2	0	0	1	1	1	0	0	0	2	1	1	2	0	2	2	0	2	2	2	2	1	1	1	2	0	1	1	1	0	1	1	1	0	1	1	1	0	0	0	1
800	1	0	0	1	0	1	0	1	2	0	0	0	0	0	0	0	0	0	2	1	2	0	0	1	1	0	1	1	2	1	1	2	2	0	0	0	1	0	2	0	0	1	1	1	1	0	0	1	1
801	1	0	1	0	1	0	1	2	0	0	1	1	1	1	0	0	0	1	1	2	2	0	2	2	0	2	2	2	2	1	1	0	1	1	1	2	1	0	2	0	0	0	0	2	0	0	1	0	1
802	0	0	1	2	0	0	1	1	1	1	0	0	1	0	0	0	1	1	0	0	1	0	1	1	1	1	1	1	1	1	1	1	1	0	0	2	1	0	1	2	1	0	1	2	0	0	0	0	0
803	0	0	0	0	0	0	1	2	0	0	1	0	0	0	0	0	0	0	1	1	1	0	1	1	2	2	2	2	2	1	1	0	1	0	0	2	2	0	0	1	1	1	0	0	1	1	1	0	0
804	0	0	1	0	1	1	2	2	1	1	1	0	0	0	0	0	0	1	0	0	0	0	2	2	1	1	0	1	1	0	2	0	1	2	1	1	1	0	1	0	0	0	0	1	0	1	0	0	0
805	1	0	0	0	0	1	2	2	1	0	1	1	0	0	0	0	0	0	2	2	2	1	0	1	0	0	1	1	2	1	0	0	1	1	0	1	0	0	1	1	1	0	0	1	0	0	0	1	1
806	1	0	0	0	0	1	1	1	2	2	1	1	1	1	0	0	0	0	0	1	1	0	2	2	0	0	1	2	2	1	1	0	1	1	0	1	2	0	0	1	1	0	0	2	1	1	0	0	0
807	0	0	1	1	1	1	0	0	2	2	0	0	1	0	0	0	0	1	0	0	0	0	2	2	0	0	1	1	1	1	2	0	1	1	1	2	1	0	2	1	0	1	0	0	1	0	0	0	0
808	1	0	0	0	0	0	2	2	0	0	1	1	1	1	0	0	0	1	1	1	2	0	1	1	1	1	2	2	2	2	0	1	2	2	0	1	0	1	1	0	0	1	1	1	1	1	0	0	0
809	1	0	0	0	0	0	0	0	1	1	1	1	1	1	0	0	0	0	2	1	2	0	2	2	1	0	2	2	2	2	0	2	2	0	0	0	1	0	1	2	2	0	1	2	1	0	0	0	0
810	0	0	0	1	0	0	1	2	2	0	0	1	1	1	0	0	0	0	1	1	2	0	2	2	2	1	1	1	2	1	0	0	1	0	0	1	2	0	0	2	2	0	1	1	0	0	0	0	0
811	1	1	0	0	0	1	0	1	1	1	1	1	1	1	0	0	0	1	1	0	0	0	2	2	0	2	2	2	2	2	1	1	1	0	1	2	0	0	2	1	0	0	0	2	0	0	0	0	0
812	0	0	0	1	0	0	1	2	2	1	0	1	2	2	0	0	0	1	1	1	1	0	2	2	0	1	1	1	1	1	0	1	2	1	0	2	2	0	0	2	2	0	0	2	0	1	0	0	1
813	1	0	0	0	0	0	1	2	2	1	0	0	0	0	0	1	0	1	1	1	2	0	2	2	0	1	0	1	1	0	1	1	1	2	0	2	1	0	1	1	1	1	1	2	1	0	0	0	0
814	1	0	0	0	0	0	1	1	1	1	1	0	0	0	0	0	0	0	1	1	1	0	2	2	0	1	2	2	2	1	1	1	2	0	0	1	1	0	0	1	1	0	0	1	0	1	0	1	0
815	0	0	0	0	0	0	1	2	2	1	0	0	0	0	0	0	0	0	1	2	2	0	2	1	1	1	2	2	2	2	1	1	0	0	0	2	1	0	0	1	1	0	0	2	0	0	0	0	0
816	1	0	0	1	0	0	2	2	0	0	0	2	2	2	0	0	0	1	2	2	2	0	1	1	1	1	1	2	2	1	0	1	2	1	1	2	2	0	2	0	0	0	2	2	0	0	0	1	0
817	0	0	0	0	0	0	1	1	1	1	0	0	0	0	0	0	0	0	1	1	2	0	2	2	0	0	2	2	2	2	1	1	2	0	1	2	1	0	2	0	0	0	0	2	0	0	0	0	0
818	0	0	0	0	0	0	1	1	2	2	0	0	0	0	0	0	0	0	1	1	1	1	2	2	0	2	2	2	2	1	0	1	1	0	1	2	2	0	0	2	2	0	0	2	0	0	0	0	1
819	0	0	0	0	0	0	1	2	2	2	0	0	1	1	0	0	0	0	2	1	2	0	2	2	0	1	0	0	2	1	0	0	0	0	0	2	2	0	0	1	1	1	1	1	1	1	0	1	0
820	1	0	0	0	0	1	1	2	2	1	0	0	0	0	0	0	0	0	1	1	1	0	0	0	1	1	2	2	2	2	0	0	1	1	0	2	1	1	0	1	1	0	0	2	1	1	0	1	1
821	1	0	0	1	0	0	0	1	1	1	1	0	0	0	0	0	0	1	2	2	2	0	2	2	0	1	2	2	2	1	0	1	1	1	2	2	0	0	2	0	0	2	2	2	2	1	0	0	0
822	1	0	0	0	0	1	1	1	1	1	1	1	2	1	0	0	0	0	2	2	2	0	2	2	0	1	2	2	2	2	0	2	1	0	1	2	1	1	0	1	1	1	1	1	1	2	0	1	0
823	1	0	0	2	0	0	1	1	2	2	0	0	0	0	0	0	0	0	1	1	1	0	2	2	0	2	1	2	1	1	2	1	2	2	0	1	2	0	1	1	1	0	0	0	0	0	0	0	0
824	1	0	0	1	0	1	1	1	2	2	0	0	0	0	0	0	0	1	1	1	2	0	2	2	0	1	2	2	2	2	0	1	1	0	0	1	0	1	1	1	0	0	0	1	0	0	1	0	0
825	0	0	0	0	0	0	2	2	0	0	0	1	2	1	0	0	0	1	1	1	1	0	2	2	0	0	2	2	2	1	2	0	1	0	0	2	1	0	0	0	0	0	1	2	0	1	0	0	1
826	1	0	0	1	0	0	1	2	2	1	0	1	2	1	0	0	0	0	0	1	1	0	1	1	0	0	2	2	2	2	0	0	1	1	0	2	2	0	0	2	2	0	2	2	1	1	0	0	0
827	1	0	0	0	0	0	2	2	0	0	1	1	2	2	0	1	1	1	1	1	1	0	2	2	0	2	2	2	2	0	1	0	0	0	0	2	2	0	0	2	2	0	0	2	0	0	0	0	1
828	1	0	0	0	0	0	0	0	2	2	0	1	2	1	0	0	0	0	1	1	1	0	2	2	0	2	1	1	2	2	1	0	2	0	0	1	1	0	0	0	0	0	0	2	0	0	0	0	0
829	1	0	0	0	0	0	1	1	0	0	1	1	2	2	0	0	0	2	2	1	2	1	1	1	0	1	1	1	2	0	1	0	2	1	0	1	1	0	0	1	1	0	0	2	0	0	0	0	1
830	0	0	0	1	0	0	1	1	2	2	0	0	0	0	0	0	0	1	2	2	2	1	2	2	0	1	2	1	2	1	0	1	2	0	0	1	1	0	0	0	0	1	0	1	0	1	0	0	0
831	0	0	0	0	0	0	1	1	2	1	0	0	0	0	0	0	0	1	1	2	2	0	2	2	0	2	1	2	1	1	2	1	1	2	1	1	2	0	0	2	2	2	2	2	1	1	0	0	1
832	0	0	0	0	0	0	1	1	1	1	1	1	0	0	0	0	0	0	0	0	0	0	2	2	0	1	2	2	2	2	0	0	2	2	1	1	2	0	1	1	1	0	1	2	0	0	0	1	0
833	1	0	0	1	0	0	2	2	1	1	0	0	0	0	0	1	0	1	0	0	0	0	1	2	0	1	2	2	2	1	2	1	1	0	0	2	1	0	0	1	1	1	1	1	1	1	1	1	0
834	0	0	0	0	0	0	1	2	1	0	1	0	1	0	0	0	0	0	1	1	2	0	2	2	0	2	1	1	2	1	1	1	2	1	0	2	1	0	0	2	2	0	0	2	0	2	0	1	0
835	1	0	0	0	0	0	2	2	1	1	0	2	2	2	0	0	0	2	1	1	2	0	2	2	0	2	2	2	2	2	1	1	1	0	0	1	1	0	0	2	1	0	0	1	0	0	1	0	1
836	0	0	0	0	0	0	2	2	1	1	0	0	1	0	0	0	0	1	2	2	2	0	1	1	0	1	1	1	2	0	0	0	2	0	0	1	1	0	0	1	1	1	1	2	1	1	0	0	0
837	0	0	1	1	0	0	2	2	0	0	1	0	0	0	0	0	1	2	1	1	1	0	1	1	0	2	2	2	2	2	1	0	0	0	0	1	1	0	0	2	2	1	0	1	2	1	0	0	0
838	1	0	0	1	0	0	1	1	0	0	2	0	0	0	0	0	0	1	1	1	1	0	2	2	1	0	1	1	1	1	1	1	1	2	0	2	2	0	1	1	1	0	0	1	0	0	0	1	0
839	1	0	0	0	0	1	1	1	1	1	0	0	2	2	0	0	1	1	1	2	2	1	0	1	1	1	1	1	2	2	0	1	1	2	1	2	1	1	0	1	0	0	1	1	0	0	1	1	0
840	0	0	0	1	0	0	1	1	1	1	2	0	2	1	0	1	0	0	1	1	1	0	1	1	1	2	0	1	2	1	0	1	0	0	0	2	2	0	1	0	0	2	2	2	2	1	0	2	0
841	0	0	0	0	0	0	0	1	2	1	0	1	1	1	0	0	0	0	0	0	0	0	0	0	1	1	1	2	2	1	0	0	0	0	1	2	2	0	0	2	2	1	0	0	1	1	0	0	0
842	1	0	1	0	0	1	1	1	2	2	0	1	2	2	0	1	0	1	2	2	2	0	2	2	1	2	0	2	0	0	2	0	2	1	1	1	1	0	0	1	1	1	1	1	1	1	1	0	0
843	1	0	0	0	0	0	2	2	1	1	0	1	1	1	0	0	0	0	2	1	2	1	2	2	0	1	2	2	2	1	2	0	2	1	0	2	0	1	1	0	0	0	0	1	0	0	0	0	1
844	1	1	0	0	0	0	2	2	1	0	1	0	0	0	0	0	0	0	2	1	2	0	2	2	0	0	0	2	0	0	2	0	1	1	2	2	2	0	0	2	2	0	0	2	0	0	0	0	1
845	1	0	0	0	0	0	2	2	0	0	2	1	1	0	1	1	0	0	0	1	2	0	2	2	0	1	2	2	2	2	0	1	2	1	1	2	2	0	0	2	2	0	1	1	1	1	0	0	0
846	0	0	0	0	0	0	1	1	2	2	0	0	0	0	0	0	0	1	2	2	2	0	2	2	0	0	0	0	1	0	1	0	1	0	0	1	2	0	0	2	2	0	0	2	1	1	0	1	0
847	1	0	0	0	0	0	2	2	0	0	0	0	0	0	0	0	1	1	2	2	2	0	0	1	0	1	0	1	1	0	1	2	2	0	0	1	1	0	1	1	1	0	0	0	0	0	0	0	0
848	0	0	0	1	0	0	2	2	1	0	0	1	1	1	0	0	0	0	2	2	2	0	2	2	1	0	1	2	2	1	0	0	1	0	0	1	1	0	0	2	2	0	1	2	1	0	0	0	1
849	1	0	0	1	0	0	1	2	1	0	0	0	0	0	0	0	0	0	0	0	1	0	1	1	0	1	1	1	2	0	1	0	1	0	0	2	1	0	1	1	0	1	1	2	1	0	1	0	0
850	1	0	0	0	0	0	2	2	1	1	1	0	0	0	0	0	0	0	0	0	0	0	2	2	0	1	1	2	2	1	1	1	2	0	1	2	1	0	1	1	1	0	1	1	1	0	0	0	0
851	1	0	0	0	0	0	2	2	1	1	0	0	1	0	0	0	0	1	0	1	2	0	2	2	0	0	1	1	2	1	0	0	1	0	0	2	1	0	0	1	1	0	0	1	0	1	1	0	0
852	1	1	0	0	0	1	2	2	0	0	1	0	0	0	0	0	0	1	2	2	1	0	2	2	0	1	1	1	2	1	0	2	1	0	0	2	1	1	0	1	1	0	0	1	0	0	0	0	1
853	1	0	0	0	0	0	1	2	2	0	0	0	1	0	0	0	0	0	2	2	2	1	2	2	0	2	2	2	2	2	0	2	2	0	1	2	1	1	0	0	0	0	0	2	0	0	1	0	0
854	0	0	0	0	0	0	1	1	2	1	0	1	1	1	0	0	0	0	2	1	2	1	2	2	0	0	2	1	2	1	1	0	0	0	0	1	1	1	1	0	0	1	1	2	1	0	0	0	0
855	0	0	1	1	0	1	1	1	2	1	0	0	1	0	0	1	0	0	0	0	0	0	2	2	1	2	1	2	2	1	1	2	1	0	0	2	0	0	0	1	1	1	1	1	1	2	0	1	0
856	0	0	1	0	1	0	2	2	2	2	0	0	0	0	0	0	0	0	1	0	1	0	2	2	0	2	1	0	2	0	0	1	1	1	0	1	1	0	0	1	1	0	0	2	0	1	0	0	1
857	0	0	0	0	0	0	0	0	2	2	0	0	1	0	0	0	0	1	2	2	2	0	1	2	0	1	1	1	2	0	1	0	2	0	0	2	1	0	0	2	2	0	0	0	0	0	0	0	0
858	0	0	0	2	0	0	0	1	1	0	1	1	1	1	0	0	0	0	1	2	2	0	1	1	1	2	1	1	2	1	1	1	1	0	1	2	2	0	1	1	1	1	1	1	1	1	0	1	0
859	0	0	1	0	1	1	1	1	1	1	1	0	1	0	0	0	0	0	2	2	2	0	2	2	0	1	1	2	1	1	1	1	2	2	0	1	1	0	0	1	1	1	1	1	1	1	0	0	0
860	0	1	1	0	1	0	2	2	0	0	2	0	0	0	0	0	0	0	1	1	2	1	2	2	0	2	1	2	1	1	2	2	1	1	1	2	1	0	0	1	1	0	0	2	0	0	0	0	0
861	0	0	0	0	0	1	1	1	1	1	0	0	0	0	0	0	0	1	1	1	2	0	2	2	0	2	2	2	2	2	0	2	2	0	0	1	1	0	0	2	2	0	0	2	0	0	0	0	0
862	0	0	0	0	0	0	2	2	2	2	0	0	0	0	0	1	0	2	1	1	2	0	2	2	0	2	2	2	2	2	1	0	1	1	0	2	2	0	1	1	1	0	1	1	1	1	0	1	0
863	0	0	0	0	0	0	0	0	2	2	0	1	1	1	0	0	1	2	1	1	1	0	1	1	1	1	1	2	1	1	2	0	2	0	0	1	1	2	0	1	1	1	1	1	1	0	0	0	0
864	1	0	0	1	0	0	1	2	2	1	0	0	0	0	0	0	0	1	1	1	1	2	0	2	0	1	2	2	2	2	1	0	2	0	0	2	2	0	0	2	1	0	1	1	1	0	1	1	0
865	1	0	0	0	0	0	1	1	1	1	0	0	1	0	0	0	0	2	2	2	2	0	2	2	0	1	0	2	2	0	1	1	1	0	0	2	1	0	1	1	1	1	1	1	1	2	0	0	1
866	1	1	0	0	0	0	1	2	2	0	0	0	0	0	0	0	0	0	2	2	2	0	2	2	0	0	2	2	2	2	1	1	1	0	0	1	2	0	0	2	2	0	1	2	2	0	0	0	1
867	0	0	1	0	0	0	2	2	0	0	2	0	2	1	0	0	0	2	1	1	2	0	0	0	1	0	2	2	2	2	0	1	2	0	0	1	1	0	0	0	0	0	1	2	0	1	0	1	0
868	1	0	1	1	0	1	0	1	2	1	0	1	2	2	0	0	0	0	2	2	2	0	2	2	0	1	2	2	2	2	1	0	2	2	1	2	2	0	1	1	1	0	0	2	1	1	0	0	1
869	1	0	0	0	0	0	0	0	2	2	0	0	1	0	0	0	0	0	2	2	1	0	0	1	0	0	1	1	2	2	0	1	1	1	1	2	1	0	0	1	1	0	0	1	0	0	0	0	1
870	0	0	0	1	0	0	1	1	2	2	0	1	2	1	1	1	0	0	1	1	1	0	1	1	1	2	2	2	2	1	1	0	0	0	1	2	1	0	0	0	0	1	0	1	2	1	0	0	0
871	1	0	0	0	0	1	1	1	1	1	0	0	0	0	0	0	0	1	2	2	2	0	2	2	1	1	1	2	2	1	2	0	1	1	2	2	1	0	1	1	1	0	1	1	1	0	1	0	0
872	1	0	0	0	0	1	2	2	1	0	1	0	0	0	0	0	0	0	2	2	2	0	1	1	0	1	2	0	1	0	1	1	2	1	0	2	0	0	0	1	1	1	1	1	1	0	0	1	1
873	0	0	0	1	0	0	2	2	0	0	1	0	0	0	0	0	0	0	0	0	2	0	2	2	0	0	1	2	1	1	2	1	1	1	0	0	1	0	1	1	0	1	0	0	2	1	0	0	0
874	0	1	0	0	0	1	1	1	2	2	0	0	1	1	0	0	0	2	1	1	2	0	2	2	1	0	0	2	2	0	1	1	2	1	0	2	1	0	1	1	1	0	0	0	0	1	0	0	0
875	1	0	1	1	0	0	1	1	1	1	1	0	0	0	0	0	0	0	2	2	2	0	2	2	0	2	2	2	2	2	0	0	1	0	0	2	2	0	0	2	2	1	0	0	2	0	1	0	0
876	0	0	0	0	0	0	2	2	2	2	0	0	0	0	0	0	0	1	1	1	2	0	1	1	1	1	2	2	2	1	1	1	0	0	0	1	1	0	1	1	1	2	2	2	2	1	0	0	1
877	0	0	1	1	0	0	1	1	2	2	0	0	0	0	0	0	0	1	2	2	2	0	1	1	0	0	1	1	2	0	1	1	2	0	0	2	2	0	0	2	2	1	1	1	1	2	0	1	0
878	0	0	0	0	0	0	2	2	1	0	0	2	2	1	1	1	0	1	0	0	1	0	1	1	1	2	1	1	2	0	1	0	1	0	0	2	1	0	0	2	2	0	0	1	0	0	0	1	0
879	0	1	0	0	0	1	2	2	1	1	0	0	0	0	0	1	0	0	0	0	0	0	2	2	0	1	1	2	2	1	0	2	1	0	0	1	1	0	1	1	0	1	1	1	1	0	0	0	0
880	1	0	0	0	0	0	1	1	2	1	0	1	1	1	0	0	0	0	1	1	1	0	2	2	0	1	1	1	2	1	0	1	2	0	0	0	0	0	1	0	0	1	2	2	0	0	1	0	1
881	0	0	0	0	0	0	2	2	0	0	0	0	0	0	0	0	0	0	1	1	2	0	2	2	0	1	2	2	2	1	2	1	1	1	1	2	1	0	2	0	0	0	1	2	0	1	0	0	1
882	0	0	0	0	0	0	1	1	2	2	0	0	0	0	0	0	0	0	2	1	2	1	2	2	0	0	1	2	1	1	1	1	1	0	0	2	2	0	0	2	2	1	1	2	0	0	0	0	0
883	1	0	0	0	0	0	2	2	1	1	0	0	0	0	0	0	0	1	1	1	2	0	2	2	1	1	2	2	2	2	0	2	1	0	0	1	1	0	2	1	0	1	0	1	2	1	0	0	2
884	0	0	0	0	0	0	0	0	2	2	0	0	1	0	0	0	0	0	2	2	2	0	1	1	1	0	1	1	2	1	1	0	2	0	0	2	1	0	1	1	1	0	1	2	0	2	0	0	0
885	0	0	0	0	0	0	0	1	2	1	0	0	1	1	0	0	0	0	0	0	1	0	2	2	0	1	1	1	1	1	1	0	1	1	0	0	1	0	2	1	0	0	0	2	0	0	0	1	1
886	1	0	0	0	0	0	1	1	1	1	0	1	1	0	1	1	0	1	0	0	2	0	2	2	0	1	2	2	2	2	1	0	1	0	0	2	0	1	1	0	0	1	0	0	1	0	0	0	0
887	1	0	0	0	0	0	2	2	2	1	0	1	1	1	0	0	0	2	2	1	2	0	2	2	0	1	0	1	1	1	1	1	2	1	0	1	1	2	0	1	1	1	0	0	1	1	0	0	0
888	1	1	0	0	0	1	0	0	2	2	0	0	2	0	1	1	0	0	1	1	1	0	1	1	1	0	2	1	2	0	1	2	1	1	1	2	1	0	1	1	1	0	0	1	0	0	0	0	0
889	0	0	0	0	0	0	1	2	1	0	0	0	2	1	0	1	0	1	1	1	1	0	2	2	0	0	2	2	1	1	1	1	1	0	1	1	1	0	0	2	2	0	1	1	1	0	0	0	0
890	1	0	0	0	0	0	0	0	2	2	0	0	0	0	0	0	0	1	0	1	1	1	0	1	0	0	2	2	2	1	1	2	2	0	0	2	2	0	1	1	1	0	0	2	1	0	0	0	0
891	1	0	0	1	0	0	0	0	2	2	0	1	1	1	0	0	0	0	2	2	2	1	2	2	0	0	1	1	2	1	0	0	2	1	0	2	2	0	2	0	0	1	0	1	0	0	1	0	0
892	1	0	0	0	0	0	2	2	1	1	1	1	0	0	0	0	0	0	2	2	2	0	2	2	0	2	1	1	2	1	0	0	2	0	0	2	2	0	0	1	1	0	0	2	0	0	0	0	0
893	1	0	0	0	0	0	0	1	2	2	0	0	0	0	0	0	0	0	0	0	1	0	2	2	0	1	0	1	1	0	1	1	1	0	0	2	2	0	1	2	1	1	2	2	0	0	0	0	1
894	1	0	0	0	0	1	1	2	1	0	0	1	2	1	1	1	0	0	0	0	0	0	2	2	1	0	2	2	2	2	0	0	1	1	0	1	1	0	1	2	1	0	0	2	0	1	0	0	0
895	1	0	0	0	0	0	0	1	2	1	0	0	0	0	0	1	0	1	1	1	1	0	2	2	1	1	2	2	2	2	1	1	2	0	0	2	2	0	0	2	2	0	2	2	1	0	1	0	0
896	0	1	0	0	0	1	2	2	0	0	1	0	2	0	1	1	1	0	2	1	2	0	1	1	0	0	2	2	2	2	0	2	2	1	1	2	1	0	1	1	1	0	0	1	0	1	0	0	0
897	1	0	0	0	0	1	0	0	2	2	0	1	2	2	0	0	0	0	2	2	2	0	2	2	0	2	1	1	2	0	0	1	1	1	1	2	1	1	0	1	1	0	0	1	0	0	1	0	0
898	0	0	0	1	0	0	0	0	2	2	0	0	0	0	0	0	0	0	0	0	0	0	0	1	1	1	2	1	2	1	1	0	2	1	1	2	2	0	1	1	1	0	0	1	0	0	0	0	0
899	0	0	1	0	1	0	1	1	2	2	0	0	1	1	0	1	0	1	1	1	2	0	2	2	1	0	2	2	2	2	1	0	1	1	0	0	2	1	0	0	0	1	1	2	1	0	0	0	0
900	0	0	1	1	0	0	0	0	2	2	0	0	1	0	0	0	0	0	1	1	1	1	2	2	0	2	2	2	2	2	1	2	2	0	1	2	2	0	1	1	1	0	0	0	0	0	0	0	0
901	0	0	0	0	0	0	0	2	2	0	1	1	1	1	0	0	1	2	2	2	1	0	1	1	1	2	1	2	2	1	0	0	1	0	0	1	2	0	1	1	1	0	0	1	0	0	0	1	1
902	0	0	0	1	0	0	0	0	2	1	0	0	1	0	0	0	0	0	0	0	1	0	1	1	1	0	2	2	2	2	0	1	1	1	0	1	1	1	0	1	1	0	0	1	0	1	0	0	0
903	0	0	1	1	0	1	1	1	1	1	1	0	1	0	0	0	0	1	2	2	2	0	2	2	0	2	1	2	2	1	1	1	2	1	1	2	1	0	0	0	0	0	1	1	0	1	1	0	1
904	1	0	0	0	0	0	2	2	0	0	1	1	1	1	0	0	0	0	2	2	2	0	1	1	1	1	1	2	1	1	2	0	2	2	1	2	1	0	2	1	0	0	0	2	1	1	0	0	0
905	0	0	0	1	0	0	1	1	1	1	2	0	0	0	0	0	0	2	2	2	2	0	2	2	0	1	1	1	2	1	0	1	1	1	1	1	0	0	2	0	0	0	1	2	1	0	1	0	0
906	0	1	0	0	0	0	2	2	0	0	1	1	1	1	0	0	0	0	0	0	0	0	2	2	1	0	1	2	0	0	2	1	2	0	1	2	1	0	1	1	1	0	1	1	1	0	0	0	0
907	1	1	0	0	0	0	2	2	1	1	1	0	2	0	0	0	0	2	2	2	2	0	2	2	1	1	1	1	2	1	0	0	2	2	2	2	1	1	1	0	0	1	1	1	1	1	0	0	0
908	0	0	0	0	0	0	1	1	1	0	1	0	1	1	0	0	0	0	1	1	1	0	2	2	0	1	1	1	2	0	0	2	2	0	0	1	2	0	1	2	1	0	1	2	0	0	2	0	0
909	1	0	0	0	0	1	2	2	1	1	1	1	2	1	0	0	0	1	0	0	0	0	1	1	0	1	1	1	2	0	1	0	0	0	1	2	2	0	0	1	1	0	0	1	0	0	0	1	0
910	0	0	0	0	0	0	0	1	2	1	0	0	0	0	0	0	0	2	1	1	2	0	2	2	1	1	1	1	2	1	1	0	2	1	0	2	0	0	2	1	0	0	0	2	0	2	0	1	0
911	0	1	0	0	0	0	0	0	1	1	0	0	1	1	0	0	0	0	1	1	1	0	0	1	0	1	1	1	2	0	1	1	2	1	0	2	1	0	1	1	1	1	1	2	0	0	0	0	0
912	0	0	0	0	0	0	2	2	1	1	1	1	2	1	0	0	0	1	0	0	1	0	2	2	0	1	2	2	2	2	0	0	0	0	0	2	2	0	2	0	0	0	0	2	1	1	0	0	0
913	0	0	0	1	0	0	1	2	2	1	0	1	1	1	0	0	0	2	2	2	2	0	1	1	0	2	2	2	2	1	0	1	1	1	0	1	2	0	1	0	0	1	1	1	1	0	0	0	0
914	0	0	0	0	0	1	0	1	2	0	0	1	2	2	0	0	0	0	0	0	2	0	2	2	1	2	0	1	1	1	1	0	2	2	2	2	2	0	0	2	1	0	1	1	1	0	1	0	0
915	0	0	0	1	0	0	2	2	1	1	1	0	1	0	0	0	0	0	0	0	1	0	2	2	0	2	2	2	2	2	0	0	2	0	0	1	2	0	2	0	0	0	1	2	1	1	0	0	0
916	0	0	0	0	0	0	0	1	2	1	0	1	2	1	0	0	0	0	2	2	2	0	1	1	1	2	2	2	2	1	2	1	2	0	0	2	2	0	1	1	1	0	0	2	0	0	0	1	0
917	1	0	0	1	0	0	1	2	2	0	0	1	1	0	1	1	0	0	2	2	2	0	2	2	0	0	1	1	1	1	2	0	1	1	1	1	2	0	0	2	2	0	0	1	0	0	0	0	0
918	0	0	0	0	0	0	2	2	1	1	0	0	1	1	0	1	0	0	1	0	1	0	1	1	1	1	2	2	2	2	0	1	1	0	0	2	1	0	1	1	1	0	0	2	0	0	0	0	1
919	0	0	0	0	0	0	1	1	2	2	0	1	2	2	0	0	0	1	0	1	1	0	2	2	0	1	2	2	2	1	1	2	1	0	0	2	2	0	1	1	1	0	1	2	0	0	0	0	1
920	0	0	0	0	0	0	0	0	2	1	0	0	0	0	0	0	0	1	1	1	1	0	2	2	0	2	1	2	2	2	0	0	0	0	0	2	2	0	1	1	1	0	0	2	0	1	1	0	0
921	0	0	0	1	0	0	1	1	1	1	0	0	1	1	0	1	0	1	1	2	2	0	0	1	1	1	2	2	2	2	0	0	0	0	0	2	1	0	2	0	0	0	0	2	0	0	0	0	0
922	0	0	0	0	0	0	0	1	2	1	0	0	0	0	0	0	1	0	2	1	2	1	2	2	0	2	2	2	2	1	2	0	1	0	0	1	1	1	0	1	1	0	1	2	1	0	0	2	0
923	1	0	0	0	0	0	2	2	1	1	0	0	1	1	0	0	0	0	1	1	2	0	1	1	1	1	1	1	2	1	1	1	1	0	0	1	1	0	1	1	0	0	0	1	0	0	0	0	1
924	1	0	0	0	0	0	1	1	1	1	0	0	0	0	0	0	0	0	2	2	2	0	2	2	1	0	2	2	2	2	0	1	1	0	1	2	0	1	1	0	0	0	0	2	0	0	0	0	0
925	1	0	0	1	0	0	0	0	1	1	0	0	1	0	0	0	0	1	0	0	1	0	2	2	2	1	1	1	1	1	0	0	2	1	1	1	0	0	1	0	0	0	0	2	0	0	0	0	1
926	0	0	0	0	0	1	1	1	2	0	0	0	1	0	0	0	0	0	1	1	2	0	2	2	0	1	1	2	2	1	2	0	2	0	0	2	2	0	0	2	2	0	0	1	0	0	0	0	1
927	1	0	0	0	0	0	0	0	2	2	0	1	2	2	0	0	0	0	1	1	2	1	1	2	0	1	2	1	2	1	1	1	1	0	0	2	2	0	1	1	1	1	1	2	1	1	0	0	0
928	0	0	0	0	0	0	1	1	2	2	1	0	0	0	0	0	0	0	0	0	1	0	1	1	0	0	2	2	2	1	2	0	1	0	0	2	1	0	0	2	2	0	0	1	0	1	1	0	0
929	1	0	0	0	0	0	1	1	2	2	0	0	0	0	0	0	0	0	1	1	1	0	0	1	1	0	1	2	2	1	2	0	1	0	0	2	1	0	1	2	1	0	0	1	0	0	1	0	0
930	0	1	0	0	0	0	2	2	0	0	0	0	1	1	0	0	0	0	0	0	1	0	2	2	0	1	1	2	2	1	0	0	1	2	0	2	1	0	1	2	1	1	0	0	1	0	0	0	0
931	1	0	0	0	0	0	0	0	2	2	0	0	0	0	0	0	0	1	1	1	1	0	2	2	1	2	2	2	2	2	0	0	1	1	1	2	2	0	0	1	1	0	0	2	0	0	0	0	0
932	1	0	1	0	1	0	0	0	1	1	0	1	1	1	0	0	0	0	2	2	2	0	1	1	1	1	0	1	1	1	1	0	1	0	0	2	1	0	0	2	2	0	0	1	0	0	0	0	1
933	0	0	0	0	0	0	1	1	2	2	0	0	2	2	0	0	0	1	1	2	2	0	1	1	1	0	0	1	2	0	0	1	1	0	0	1	1	0	0	1	1	1	0	1	1	0	0	1	0
934	1	0	0	0	0	0	2	2	1	1	0	0	0	0	0	0	0	0	1	1	1	0	2	2	0	1	2	2	2	2	0	2	1	0	0	1	2	0	0	2	2	1	1	2	1	0	0	0	2
935	0	0	0	0	0	0	2	2	1	0	0	1	1	1	0	0	0	0	0	0	0	0	2	2	0	0	1	1	1	1	0	0	2	0	0	2	2	0	2	0	0	0	1	2	1	1	0	0	1
936	0	0	0	0	0	0	1	1	0	0	1	0	0	0	0	0	0	0	1	1	1	1	0	1	0	0	2	2	2	1	2	2	2	0	0	0	1	0	2	0	0	0	0	1	0	0	0	0	1
937	0	0	0	0	0	0	1	1	2	0	0	1	2	2	0	0	0	0	1	1	1	0	2	2	1	1	1	1	2	1	0	0	1	1	0	2	1	0	1	1	1	1	1	1	1	0	1	0	0
938	0	1	0	0	0	0	2	2	1	1	0	1	2	1	0	0	0	1	2	2	2	0	2	2	0	1	1	0	2	0	0	0	2	1	0	2	2	0	1	1	1	1	1	2	1	1	0	0	1
939	1	0	0	0	0	0	1	1	1	0	1	0	0	0	0	0	1	2	2	2	1	0	2	2	0	2	1	1	2	1	0	0	1	1	2	2	1	1	0	1	1	1	0	0	2	1	0	0	0
940	1	0	0	1	0	0	1	1	1	1	1	0	1	1	0	0	1	1	0	0	1	0	2	2	0	1	2	1	2	1	0	0	0	0	0	2	1	0	0	2	2	1	0	0	1	1	1	0	0
941	0	0	0	0	0	0	2	2	1	1	0	1	1	1	0	1	0	0	0	0	1	0	2	2	1	0	1	2	2	1	0	0	1	0	0	1	1	1	0	1	1	0	1	2	1	1	0	0	0
942	0	0	0	0	0	0	0	0	2	2	0	0	1	1	0	1	0	0	0	0	0	0	2	2	0	1	0	1	1	0	1	1	1	0	0	1	2	0	2	0	0	0	2	2	0	2	1	0	0
943	1	0	0	0	0	0	0	1	2	2	0	1	1	1	0	0	0	1	1	1	1	0	1	2	0	1	2	2	2	2	1	1	2	0	0	2	1	0	1	1	1	0	1	1	1	1	0	1	0
944	1	0	0	1	0	0	2	2	1	0	0	0	0	0	0	0	1	1	1	1	1	0	2	2	0	1	1	1	2	1	1	2	2	0	0	1	2	0	0	2	2	0	1	1	1	0	0	0	0
945	1	0	0	0	0	0	2	2	1	1	1	0	0	0	0	0	0	0	1	2	2	0	2	2	0	1	2	2	2	1	1	1	2	0	0	1	1	0	1	1	1	0	2	2	0	0	0	2	0
946	1	0	0	0	0	1	1	1	2	2	0	1	0	0	0	0	0	0	2	2	2	0	2	2	0	0	1	2	2	1	2	2	2	0	0	0	1	0	0	2	2	0	0	1	0	0	0	0	1
947	0	0	0	1	0	0	0	1	2	1	0	0	0	0	0	0	0	1	1	1	1	0	2	2	0	2	2	2	2	2	0	0	1	0	0	2	1	0	1	1	1	1	0	1	1	1	0	0	1
948	1	0	0	0	0	0	1	2	2	2	0	0	0	0	0	0	0	0	2	1	2	0	1	1	0	1	1	2	2	1	0	0	1	0	0	1	1	0	0	2	2	0	0	0	0	0	0	0	1
949	0	0	0	1	0	0	2	2	1	1	0	0	0	0	0	0	1	1	0	0	1	0	2	2	1	0	2	2	2	2	0	1	1	1	0	0	2	0	1	1	1	0	1	1	1	0	1	0	1
950	1	0	1	0	1	0	1	1	2	1	0	0	0	0	0	0	0	1	1	2	2	0	2	2	0	1	2	2	2	2	0	1	1	2	1	2	1	0	2	0	0	0	0	2	0	0	0	0	0
951	0	0	0	0	0	0	0	0	2	2	0	0	0	0	0	0	0	0	2	2	2	0	2	2	0	0	2	2	2	2	0	2	1	0	0	2	2	0	0	2	2	1	1	2	0	0	0	0	0
952	0	1	0	0	0	0	1	2	1	0	1	1	1	1	0	0	0	0	1	1	1	0	2	2	0	0	2	2	2	2	0	1	2	1	0	2	1	0	1	1	1	0	0	1	0	0	0	2	0
953	1	0	0	1	0	0	1	1	1	1	0	0	0	0	0	0	1	1	1	2	2	0	1	1	0	1	1	1	2	2	0	0	2	1	0	1	0	0	2	0	0	0	1	1	1	0	1	1	0
954	0	0	0	0	0	0	0	1	2	1	0	1	1	0	1	1	0	0	1	1	1	0	1	1	1	1	2	2	2	1	1	0	2	2	2	2	1	0	1	1	1	0	1	2	0	1	0	0	0
955	0	0	0	1	0	0	2	2	1	1	1	0	0	0	0	0	0	0	2	1	2	0	2	2	0	0	1	1	2	1	1	0	2	0	0	2	1	0	0	2	2	0	2	2	1	1	0	0	0
956	0	0	0	0	0	0	1	1	0	0	1	1	1	1	0	0	0	1	2	2	2	0	1	1	0	1	2	2	2	2	0	1	1	1	1	1	2	0	0	2	2	2	2	2	1	1	0	0	0
957	1	0	1	0	0	0	0	0	2	2	0	1	1	1	0	1	1	2	1	1	2	1	0	1	0	0	0	0	1	0	1	1	1	0	0	1	2	0	1	1	1	0	0	2	0	0	0	0	0
958	0	0	0	0	0	0	1	2	1	0	0	0	1	0	0	0	1	1	1	1	1	0	1	1	0	2	2	2	2	2	0	0	1	0	0	1	1	0	1	2	0	0	1	1	0	0	0	0	0
959	1	0	1	1	0	0	1	1	2	1	0	1	1	1	0	0	0	2	1	1	2	1	1	2	0	0	1	2	2	1	1	0	2	1	0	2	2	0	1	1	1	0	0	0	0	0	0	0	1
960	1	0	0	0	0	2	1	1	1	1	1	1	1	1	0	0	0	1	0	0	1	0	2	2	0	1	2	2	2	1	2	1	1	1	0	0	0	0	1	0	0	1	1	2	1	2	0	0	2
961	1	0	1	0	0	0	1	1	1	1	0	0	0	0	0	0	0	1	2	2	2	1	1	1	0	1	1	0	2	0	0	0	1	0	0	2	1	1	0	1	1	0	1	2	1	1	1	0	0
962	0	0	0	0	0	0	1	1	1	1	0	1	1	2	0	0	0	1	1	1	2	0	1	2	0	1	2	2	2	1	1	0	2	1	1	1	2	0	0	2	2	0	0	2	0	0	0	0	1
963	0	0	0	0	0	0	0	1	2	0	0	1	2	2	0	0	0	0	1	1	1	0	2	2	1	1	2	2	2	2	0	0	2	0	0	2	1	0	0	1	1	1	1	2	1	0	0	0	0
964	1	0	0	0	0	1	2	2	2	1	0	1	0	0	0	0	0	0	2	2	2	0	2	2	1	0	2	2	2	2	1	0	1	0	0	2	1	1	1	0	0	0	1	2	0	1	0	0	0
965	0	0	1	1	0	0	2	2	1	1	0	1	1	1	0	0	0	0	0	0	0	0	2	2	0	2	2	2	2	1	2	0	2	1	0	2	2	0	0	2	2	2	1	2	1	0	0	0	0
966	0	0	0	0	0	0	1	1	0	0	1	1	1	1	0	0	0	0	1	1	1	1	2	2	0	2	1	1	2	1	0	2	2	0	0	1	1	0	0	2	2	1	1	2	1	0	0	0	0
967	0	0	0	0	0	0	2	2	1	1	0	0	0	0	0	0	0	0	0	1	2	0	1	1	1	1	2	2	2	1	0	2	2	0	0	1	2	0	1	0	0	0	0	1	0	0	0	0	0
968	0	0	0	1	0	0	2	2	1	0	1	0	0	0	0	0	0	0	1	1	1	0	2	2	0	0	1	2	0	0	2	1	2	2	0	1	1	0	0	1	1	1	1	1	1	1	1	0	0
969	1	0	1	0	1	1	1	2	1	0	0	1	1	1	0	0	0	1	1	1	1	0	1	1	1	0	2	2	2	2	1	0	1	1	1	2	1	0	1	1	1	1	1	1	1	2	0	0	0
970	0	0	0	1	0	0	1	2	2	1	0	0	1	0	0	0	0	1	1	1	2	0	1	1	0	0	2	2	2	2	0	1	2	0	0	0	2	0	1	1	1	0	2	2	0	2	0	0	0
971	1	0	0	0	0	0	1	2	2	1	0	2	2	1	1	1	0	0	1	1	1	0	1	1	1	0	2	2	2	2	1	0	0	0	0	1	1	0	1	1	1	1	1	1	1	2	0	0	0
972	0	0	0	0	0	0	1	1	1	1	0	1	1	0	1	1	0	0	2	2	2	0	2	2	0	2	1	1	2	0	1	2	2	0	0	1	1	0	0	1	1	0	0	2	0	1	0	0	0
973	0	0	0	1	0	0	0	0	2	2	0	0	1	0	0	0	0	1	1	1	1	0	2	2	0	1	2	2	2	2	0	2	1	0	0	0	1	0	1	2	1	0	0	1	0	0	0	0	0
974	0	0	0	0	0	0	2	2	2	2	0	0	0	0	0	0	0	2	2	2	2	0	2	2	1	2	2	2	2	2	0	2	2	0	0	1	1	0	1	1	1	2	1	2	1	0	0	0	0
975	1	0	0	1	0	0	0	0	2	2	0	2	1	1	0	0	0	0	1	1	1	0	2	2	0	1	1	2	2	1	1	1	2	0	0	0	0	0	1	0	0	2	2	2	2	1	0	0	0
976	0	0	0	0	0	0	0	1	2	1	0	0	1	0	0	0	0	1	1	1	1	0	1	1	1	1	1	2	2	1	0	0	2	1	0	2	2	0	2	0	0	2	2	2	2	1	0	0	1
977	0	0	0	0	0	0	2	2	1	1	0	0	1	0	0	0	0	1	1	1	1	0	2	2	0	0	2	2	2	2	0	2	2	0	1	2	0	0	2	0	0	1	1	2	2	1	0	0	0
978	0	0	0	1	0	0	1	2	1	0	0	1	1	1	0	1	1	1	0	0	1	0	1	1	0	1	1	1	1	1	2	2	2	1	1	2	1	1	0	1	1	1	1	1	2	0	0	0	0
979	0	0	0	1	0	0	0	0	2	2	0	0	0	0	0	0	0	1	2	2	2	0	2	2	0	1	1	2	2	2	0	0	1	1	0	2	1	1	0	1	0	0	1	1	0	0	1	1	0
980	0	0	0	0	0	0	2	2	1	1	1	1	1	1	0	0	0	0	1	1	1	0	2	2	0	0	2	2	2	2	0	2	1	0	1	2	1	0	2	0	0	0	0	2	0	1	0	0	1
981	0	1	0	0	0	0	1	2	1	0	0	0	1	0	0	0	0	1	1	1	2	0	1	2	0	1	2	2	2	2	1	0	1	1	0	1	2	0	0	1	1	0	0	2	0	2	0	0	0
982	1	1	0	0	0	0	2	2	0	0	1	0	0	0	0	0	1	1	1	1	1	0	2	2	1	1	2	2	2	2	0	1	1	1	1	2	1	0	0	2	2	0	0	2	0	0	1	0	1
983	0	0	0	0	0	0	1	1	2	2	0	0	2	1	0	0	1	1	1	1	1	0	0	0	0	0	2	2	1	1	2	0	2	2	2	2	0	0	1	1	1	0	1	2	0	0	0	1	0
984	0	0	1	1	1	0	2	2	0	0	1	0	0	0	0	0	0	1	2	2	2	0	2	2	0	0	2	2	2	2	0	0	0	1	0	2	2	0	1	1	1	1	1	1	1	0	0	0	1
985	0	0	0	0	0	0	1	2	1	0	1	1	1	1	0	0	0	1	1	1	1	0	1	1	1	1	2	2	2	2	0	0	2	1	0	1	1	0	1	1	1	1	1	1	1	0	0	0	1
986	1	0	0	0	0	1	0	0	2	2	0	1	1	1	0	0	0	2	2	2	2	1	0	1	0	0	1	2	2	2	0	2	2	0	0	2	1	0	1	1	0	0	1	2	1	1	0	0	0
987	0	0	0	2	0	0	1	2	2	1	0	0	0	0	0	0	0	0	1	1	1	0	2	2	0	1	1	2	2	2	0	1	2	0	0	1	1	0	1	1	1	0	0	1	0	0	0	1	0
988	0	0	0	1	0	0	2	2	0	0	0	1	1	1	0	0	0	1	1	1	1	1	2	2	0	0	1	1	2	1	1	0	1	0	0	1	2	0	0	1	1	0	0	1	0	1	0	0	1
989	1	0	1	1	0	0	2	2	1	1	0	0	0	0	0	0	0	0	1	1	1	0	1	1	0	1	0	1	1	0	1	1	1	0	0	2	1	0	1	0	0	1	1	2	1	1	1	0	0
990	0	0	0	1	0	1	0	0	2	2	0	0	2	1	0	0	1	2	1	1	1	0	1	1	1	1	1	1	2	0	0	2	2	0	0	1	1	0	1	1	1	0	0	2	0	0	1	0	0
991	0	1	0	0	0	0	0	1	2	1	0	0	0	0	0	0	0	1	2	2	2	0	2	2	0	1	1	1	1	1	2	1	2	0	0	2	1	1	1	0	0	1	1	1	1	1	0	0	1
992	0	0	1	1	0	0	0	1	2	1	0	1	2	2	0	1	0	1	1	1	1	0	2	2	0	0	2	2	2	2	1	1	2	2	0	2	2	0	0	1	1	0	0	1	0	0	1	0	0
993	0	0	0	0	0	0	1	2	1	0	1	0	0	0	0	0	0	1	1	1	2	0	2	2	0	1	2	2	2	2	0	0	1	1	0	1	2	0	0	1	1	0	0	1	1	1	0	0	0
994	1	0	1	1	0	0	1	1	1	1	0	2	2	2	0	0	1	0	2	1	2	0	2	2	0	1	0	1	1	0	1	0	0	0	0	1	2	0	2	0	0	1	1	1	1	1	0	0	0
995	0	0	0	1	0	0	0	1	2	1	0	0	1	0	0	0	0	0	1	1	1	1	2	2	0	1	1	1	2	1	0	1	2	0	1	1	1	0	1	1	1	1	1	2	1	0	0	0	0
996	1	0	0	1	0	0	0	0	2	2	0	0	0	0	0	0	0	1	2	2	1	0	1	1	1	1	2	2	2	2	0	0	2	0	0	2	1	0	1	1	1	0	0	1	0	0	0	0	0
997	0	0	0	0	0	0	2	2	1	1	0	1	1	1	0	0	0	0	0	0	1	0	2	2	0	1	0	1	1	0	1	2	2	0	0	2	1	0	0	0	0	0	1	2	0	0	0	0	1
998	0	0	0	1	0	0	0	0	2	2	0	0	0	0	0	0	0	1	2	2	2	1	2	2	0	0	2	2	2	2	0	2	2	0	1	2	0	1	0	0	0	0	0	1	0	0	0	0	0
999	0	0	0	0	0	0	1	2	1	0	1	0	2	1	0	0	0	1	0	0	0	0	2	2	0	1	2	2	2	2	1	2	1	0	0	1	2	0	0	2	2	0	0	1	0	0	0	1	0
1000	1	0	0	0	0	1	1	2	1	0	0	1	0	0	0	0	0	1	2	2	2	0	2	2	1	1	1	1	2	0	1	1	2	0	0	2	1	1	0	0	0	0	0	1	0	0	0	0	1
[truncated: 952 more columns]
